# Supplementary material for: Compositional distinction of gut microbiota between Han Chinese and Tibetan populations with liver cirrhosis
Source: PeerJ. 2021 Sep 15;9:e12142. doi: 10.7717/peerj.12142 (PMC8449536; doi:10.7717/peerj.12142)
Supplement: Supplemental Information 9 [file peerj-09-12142-s009.zip › HLC11.clean.fastq]

@s401 33361
TGAGGAATATTGCACAATGGGGGAAACCCTGATGCAGCGACGCCGCGTGGAGGAAGAAGGTCTTCGGATTGTAAACTCCTGTTGTTGAGGAAGATAATGACGGTACTCAACAAAGAAGTGACGGCTAACTACGTGCCAGCAGCAGCGGTAATACGGAAGGTCCGGGCGTTACACCGATTTATTGGGGTTAGAGGGAGCGTAGGCCGTAGATTAAGTGTGTTGTGAAATGTAGTTACTCAACAGATGAAATGCAGCGCGAACTGGTTTCCGTGAGTGCGCACTAAGTGGGCGGAATTCGTGGTGTAGCGGTGAGATGCTTAGATATCACGAAGAACTCCGATTGCGAAGGCAGCTCACTGGAGCGCAACTGACGCTGAAGCTCGAAAGTGCGGGTATCGAACAGGATTAGATACCCT
+
EFGGFCFFG9ECFDGGGGG@F7FEGGGGGGGGGFGEADG=FCF7FGGEEFE,BCBAEDFF=<59FFGCF7FADF<<5:,9?FCEEFCEFGFDEG,5ECCFFFG+A+,CFFFGF,:BB=FFFGEFF++B<B<,8BDCFEG+<<,,>CBEF**,@;B@FC<@3>?>1154**1*<3,*4**82?F,,<*=1:+?:8=<CDCC5:C,,1:CED/?9.5#<5F@#35:<.E@8,,@<0#89B@;9B;@E:,,,,+C>B=+3,+2+6,:+C=>3,D89@>+B5,B4,A,B46B=,EE>88CEB+DGFEC8>,8AEE,FDDCEC9E9E9EF=C,FE,<C=FEGGGDGCGFFECFFDAGGFC<B:8FF@CGGGGEF@8EFFFE<@FF8CGCFEGECCF8GGCGEGFFGGGGGGGGGCECCCCC
@s401 43652
TGGGGGATATTGCACAATGGGGGAAACCCTGATGCAGCGACGCCGCGTGAGGGAAGACGGTCCTCTGGATTGTAAGCCTCTGTCTTCGGGGACGAAACGAGACGGTACCCGAGGAGGAAGCCACGGCTAACTACGTGCCAGCAGCCGCGGTAATACGTAGGTGGCAAGCGTTGTCCGGAATTACTGGGTGTAAAGGGAGCGTAGGCGGGCAGGCAAGTCAGGCGTGAAATATATCGGCTCAACCGGTAACGGCGCTTGAAACTGCAGGTCTTGAGTGAAGTAGAGGTTGGCGGAATTCCTAGTGTAGCGGTGAAATGCGTAGATATTAGGAGGAACACCAGTGGCGAAGGCGGCCAACTGGGCTTTTACTGACGCTGAGGCTCGAAAGTGTGGGGAGCAAACAGGATTAGATACCCT
+
EFGGGFCFGGGGGGGGGGFGGEGGGGGGGDCFFGGGGGFGGDGGEGGGGGGGGGGGFGGGGBFGGGGGGGGFG9EFFGGGGFGGGGGGGGGGGGGGGGGGDGGGCGGGGGGGGGEGDGGGGGGGGGDGEGGGGGEGGGGGCEFGGGGEGGGGGFFDG:CGGFFGGGCF@GEE<4G7AEEGGFGGFFGG88:FGGGFGF><8C::=:FGGECEGGDFGFGFGFFFEGFFG@EFG@@GGDBF:CFDGGGEGGGGGDECGFFGG@FFBECGF@.GFEGFFFGGFFGDGGGGGGFFFGFFFFEFFF@EEBGGGGGFFCGF7FFFGFDEGGGGGGGGGGGGGGFFEEGGGGEFGGGGGGGGGGGGGGGGGGGGGGFCEGGF8GGGGGGGGFFGEGGGFFEFEFFCFFGGGFCGGFCGCCCCC
@s401 3
TGAGGAATATTGGTCAATGGACGAGAGTCTGAACCAGCCAAGTAGCGTGCAGGATGACGGCCCTATGGGTTGTAAACGGCTTTTATAAGGGAATAAAGTGAGTCTCGTGAGACTTTTTGCATGTACCTTATGAATAAGGACCGGCTCATTCCGTGCCAGCAGCCGCGGTAATACGGAACGTCCGGGCGTTATCCGGATTTATTGGGTTTAAAGGGAGCGTAGGCCGGAGATTAAGCGTGTTGTGACATGTAGTGGCTCAGCCTCTGCACTGCAGCGCGAACTGGTCTTCTTGAGTACGCACAACGTGGGCGGAATTCGTGGGGTAGCGGTGAAAGGCTTAGATATCACGAAGAACTCCGATTGCGAAGGCAGCTCACGGGAGCGCAACTGACGCTGAAGCTCGAAAGTGCGGGTATCGAACAGGATTAGATACCCT
+
<CCFGFGGGGGGGGGGGGGGGFG>CG@EC<EFDFFGGGGGCFFG9FGEEDGAFEGGGE@CFEE<E8FGFFC7,CFEF,BF+@FFG9EG9,=?EE=FFGGGGGGDAA<4?<+?FGGFG9+=BE,,A,CEFEFGGG9AF,A93AC=8C+FFB<F,@++3E,=F,DCEGDF***<3E7*>B*CFFCCD>EFC*8C+?FGE5B9@7F,>7F1F2:++?C7/18.4$<99DF0?8FA*<?56@5?8C<8,%5FF74>?EF>G,@#*;=,CC@:FFC>55++>@9DCGGFF<=E,F?F:3+FCB+===D=EGGEF8FEF>+C>@@FED@C8C@EFCC4C,,DDFGDGFC4,C6,?,AAAF@,7FE7CCCDFA<EE,CGFD@8GGGGGEDGFGEGGGGDGGGGGGF@FCFFFCGGDDGFDGGGGGGFFEFGFEEFFGGCCCCC
@s401 4
TCGGGAATATTGCGCAATGGAGGAAACTCTGACGCAGTGACGCCGCGTATAGGAAGAAGGTTTTCGGATTGTAAACTATTGTCTGCAGGGAAGAAAAAAGACTGTACCTGCAAAGAAAGCTCCGGCTAACTACGTGCCAGCAGCCGCCGTCATACGTAGGGAGCAAGCGTTGCCCGGATTTATTGGGTGGAAAGGGTGCGGAGACGGGACAGCAAGTTAGTTGTGAAATCCCGCGGCTTAACTGGGGAACTGCAACTGAAACTAGTGTTCTTGAGTGTTGGAGAGGAAAGTGGAATTCCTAGTGGAGCGGTGAAATGCGTAGATATTAGGAGGAACACCGGTGGCGAAGGCGACTTTCTGGACAATAACTGACGTTGAGGCACGAAAGTGTGGGGAGCAAACAGGATTAGATACCCT
+
GAFGGGGGGGGGDGGGGGGGGEG7FGFFGGGGGF7C@8?FFEGGGGGG7,,<EFGGGGGGEFGFGGG?BCFAFGGG<,9CFG<FCCEE8FBFEFFGEFGGGFFFGG9FFGEFGFFEGG8F9F>FC:+:B@F9,+,3=FGGGGDF@7@+@:*6<FFF,@FGGE*16,61<F7C<2<<DC<C%+:7EFC7=#=??C08?GFG$//9;;EE??##<D>7<>+<2@D=:GF<CF<=+FFA;8FFCFFF#A8=8#*:+385C,43?=4,A==4,@8GGEGFB8,@AAGGFEGGFFCGD8GEFE?8AFE@+=GGDGGFC,?,EDGGFEFEAE9FGFDFFGEGGEC?GGCGFFCCGC6EAGEFGFGFFAF<FGGFCGGFEF?EFGGFCEGGGGGGEGGGGGGGGGGFFGGFFGFGGGGGCCCCC
@s401 37209
TGAGGAATATTGGTCAATGGACGAGAGTCTGAACCAGCCAAGTAGCGTGCAGGATGACGGCCCTATGGGTTGTAAACTGCTTTTATAAGGGAATAAAGTGGGAGTCGTGACTCCTTTTGCATGTACCTTATGAATAAGGACCGGCTAATTCCGTGCCAGCAGCCGCGGTAATACGGAAGGTCCGGGCGTTATCCGGATTTATTGGGTTTAAAGGGAGCGTAGGCCGGAGATTAAGCGTGTGGTGAAATGTAGACGCTCAACGTCTGCACTGCAGCGCGAACTGGTTTCCTTGAGTACGCACAAAGTGGGCGGAATTCGTGGTGTAGCGGTGAAATGCTTAGATATCACGAAGAACTCCGATTGCGAAGGCAGCTCACTGGAGCGCAACTGACGCTGAAGCTCGAAAGTGCGGGTATCGAACAGGATTAGATACCCT
+
DFGGGGGGGGGGGGGGGGGFGGG:FGGEGAFGGGGGGGGGGGDGGGGEEGGGGGGGGGGGGGGGGGGGFFGEGGGGFGGGGDGGGGGGGFGGGFDFGGGGGGGEGGGGGGGGGGGGGGGGGGGEFFGGGGGGGGGGGGGFGG7FGGEFGGGGFEFEGGGGGGGGGGGGE@GGGGGGGGDGFAFDGGGGGCGFC:CEG(@7FGGGGGD3FFFGFGDCF<FD1:88CCDDCDCFFGFBGFGG';GGFFG>GFDFCCC@&EEGFC;EGGGGGGE>CECGGGGDGGFFEGEEDA??+@7GGGFGFECGC8CEGFDGGGGECGGGGGFC>GGEFEDCC,GGEFECED<EFGGGFEEEFBCCDGGGC@GGGFGGGGEF9GGGFFGGGGGGGGFGGEFGGGGGGGGGFGGGGEGGGFCGGGFGC9GGGGFGGGGGGGGCCCCC
@s401 50237
TGAGGAATATTGGTCAATGGGCGAGAGCCTGAACCAGCCAAGTAGCGTGCAGGATGACGGCCCTATGGGTTGTAAACTGCTTTTATAAGGGAATAAAGTGGGGCTCGTGAGCTCTTTTGCATGTACCTTATGAATAAGGACCGGCTAATTCCGTGCCAGCAGCCGCGGTAATACGGAAGGTCCGGGCGTTATCCGGATTTATTGGGTTTAAAGGGAGCGTAGGCCGCAGTTTAAGCGTGTTGTGAAATGTAGGGGCTCAACCTCTGCACTGCAGCGCGAACTGGCTTGCTGGAGTACGCACAACGTGGGCGGAATTCGTGGTGTAGCGGTGAAATGCTTAGATATCACGAAGAACTCCGATTGCGAAGGCGGCTCACGGGAGCGCAACTGACGCTGAAGCTCGAAAGTGCGGGTATCGAACAGGATTAGATACCCT
+
CFGGGGGGGGGGGGGGFGGGGGGGGGG8FGGGGGGGGGGFGEFGGGEFFGGGGGGGGGGGGGEFGGGFDFGCFFADFCFGG9EGGGGFGGF,FGGGFGFG,ECF7FFGF,?,:,,CFGGGG,CFFGGFGGFGGGGGFGFFFFFEFGGGGGGGGGDECGGDGGGF+35@F*>DFDCDGCCGGGFGGGE7CEFGFGGFEC+,<7CE@F<<C?C9?<8CEBEC,:;?FG2>,)'<,<9*:;GGGGFG?<>77:=9EGGFFFGGF<>;FFEF9GGECC?C>C@CEGGGEFD3@@=,:+C8=,C8>3++F@EFFE>FFCGEECGGF<@+AEEGGGE?C9FFE<,FFDC,FC<GGFGFFEEFFGGGDGGEF@FCF@AD@FFF@C@BEGGGECC,EGFGFFAF<@FFGGGGGEFCGCFGGGGFGGF@FFAGF<CGGGGCCCCC
@s401 34509
TGAGGAATATTGGTCAATGGGCGAGAGCCTGAACCAGCCAAGTAGCGTGCAGGATGACGGCCCTATGGGTTGTAAACTGCTTTTATAAGGGAATAAAGTGAGCGACGTGTCGCTTTTTGCATGTACCTTATGAATAAGGGCCGGCTAATTCCGTGCCAGCAGCCGCGGTAATACGGAAGGTCCGGGCGTTATCCGGATTTATGGGGTTTAAAGGGAGCGTAGGCCGGAGATTAAGCGTGTTGTGAAATGTAGGGGCTCAACCTCTGCACTGCAGCGCGAACTGGTTTCCTTGAGTACGCACAAAGTGGGCGGAATTCGTGGTGTAGCGGTGAAATGCTTAGATATCACGAAGAACTCCGATTGCGAAGGCAGCTCACTGGAGCGCAACTGACGCTGAAGCTCGAAAGTGCGGGTATCGAACAGGATTAGATACCCT
+
CFFCGFGGGFGFGGFGGD@FFDGGCEGFFCCGGFGG8FFFFG<FGFEGGGGGGGGGCE@CDEGFFD9EFCFCGGGFFC<F9EFGGGGGGFFEFGCFGGGGGDFGGEGGGGGGGGGGGGGGGGGGFFGFGGGGGGGGFF9DE@7F>FGGGGGG?FGGCFGGGGFFECCFGG7,,7>FGGGGCECFEF8**6,:2:0CEGGGFE#FEFBE9@C<GFGDC47A1:EGEEGDC:4FCEF>FCFF;;=$0:D8>7>FFEC@870<FGDDGFD<FGDC>68CBF?AGGGFDD:,,FGFDECF@A<FCGFCFCGFDEC>>8GEBF?B,A@+1=,BDDCAE,FC9EC,F8FGGGFFFFCDEC7F:FB,GEEF@FFFEFFGGGGGEDGGGGEGFFFFFFEFFEDGEDGGGGGGGGGGFBFCE@FGGGFECEAGGGGGGGGCCCCC
@s401 8
TGAGGAATATTGGTCAATGGGCGAGAGCCTGAACCAGCCAAGTAGCGTGCAGGATGACGGCCCTATGGGTTGTAAACTGCTTTTATAAGGGAATAAAGTGAGTCTCGTGAGACTTTTTGCATGTACCTTATGAATAAGGACCGGCTCATTCCGTGCCAGCAGCCGCGGTAATACGGACGGCCCGGGCGTTATCCGGATTTATTGGGTTTAAAGGGAGCGTAGGCCGGAGATGAAGCGTGTTGTGAAATGTAGTGGCTCAACCTCTGCACTGCAGCGCGAACTGGTCTTCGTGAGTACGCACAAAGGGGGCGGAAGTCGTGGTGTAGCGGTGAAATGCTTAGATATCACGAAGAACTCCGATTGCGAAGGCAGCTCACGGGAGCGCAACTGACGCTGAAGCTCGAAAGTGCGGGTATCGAACAGGATTAGATACCCT
+
@C<F@FA@<FFGD<FG9,FG<8676@+CC<EF@DGFFG,AC<,<6CBF@:FFD:E==:C+:F+CCFFF8FFC:?FCFCE9EAF@EFF9FGGG8A?DEEF9F<BFEFFG8EFDEEFGGF79<<EEEG,@,,5?<8;ECFFCE+@CE++8CBGFAF+>F9DDGA<,+4375CCFDFCFE:C@*><<CC*1=C88F:<B4=:2::FGGGE%?CEC8<6)C;@FFDCDEFC:@6C1GEC?GGGGCF7GF@CCD:7>#,?FCFF@8*7,DCECFFF?:CE>+FFCGFFFF+8+,<CGD@GFGGGF8A,+88+CGGGGGGEEGD@BCFCGFGGECAFFCFFDDEDGFE?FGGGGGGGGFGFFFF?@CEGDFGFFGGGGGGGGF7EGGGGGGGGGGGEDGGGGGGGFGGGGGEGGGGGFGGGGGGFGGGGGF<GGGGGCCCCC
@s401 9
TGGGGAATATTGCACAATGGGGGAAACCCTGATGCAGCGACGCCGCGTGGAGGAAGAAGGTCTTCGGATTGTAAACTCCTGTTGTTAGGGACGATAATGACGGTACCTAACAAGGAAGCACCGGCTAACTACGTGCCCGCAGCCGCGGTAATACGTAGGGTGCAAGCGTTATCCGGAATTATTGGGCGTAAAGGGCTCGTAGGCGGTTCGTCGCGTCCGGTGTGAAAGTCATTCGCTTAACGGTGTATCTGCGCCGGGTACGGGCGGGCTTGTGTGCGGTAGGGGAGACTGGAATTCCCGGTGTAACGGTGGAATGTGTAGATATCGGGAAGAACACCAATGGCGAAGGCAGGTCTCTGGGCCGTTACTGACGCTGAGGAGCGAAAGCGTGGGGAGCGAACAGGATTAGATACCCT
+
EFEGG@FGGGGGGGGGGGGGGGEGGGGGGGGGGGGGGG+@F:EFEGGGGGGFFG<EAFFFFGF?FGDCEGGGGGGGCGGGGCEGAA?9FFFFGG@EGGGGGGC:FFCFGG@FGGCGG8BADGGG7B+F,@3DFGCCC,@CF7:,8C7C5CC,,,CFFFE73FFCC?*CF7**?BBC<FF@FCGGC@5*12889:5**/:CC*C+2:9&?C,C>>C323?5,<7<=9A+?<##*48:27A=@=>#?,9>97C938;9CCC=86FC@F7F6+66)FCB>E,7FBGFB,8<,,ED@=@+8F8FF9EC:48DFCGGFFE@,GFFFE:B:EE9FFAF:C,C99E@7GGFE@EEGFGFFCGGGEGFF@,CGGGGGF@GGGFFEFF,7DGGEGGGGGGFFAGGGFGGGGGGGFGFGGGCCCCC
@s401 10
TGGGGCATATTGCACAATGGGGGAAACCCTGATGCAGCGACGCCGCGTGGAGGAAGAAGGTCTTCGGATTGTAAACTCCTGTTGTTGGGGAAGATAATGACGGTACTCAACAAGGAGGTGACGGCTAACTACGTGCCAGCAGCCGCGGTAAAACGTAGGTCACAAGCGTTGTCCGGAATTACTGGGTGTAAAGGGAGCGCAGGCGGGAGAACAAGTTGGAAGTGAAATCCATGGGCTCAACCCATGAACTGCTTTCAAAACTGCTTTTCGTGAGTAGTGCAGAGGTAGGCGGAATTCCCGGTGTAGCGGTGGAATGCGTAGATATCGGGAGGAACACCAGTGGCGAAGGCGGCCTACTGGGCACCAACTGACGCTGAGGCTCGAAAGTGTGGGTAGCAAACAGGATTAGATACCCT
+
FD<FG@FGGGGGGGGGDGGDGGGGGGEFGGGGGFGGAFGGFGG7CGC@FFGGGCFGEF<FFGEAFFEB?FG<EFGGCGFGF,?F<FFGDGDCF=FFFAGGGGGGGGGGGGGGGGCFCGGFDFGGGFEAFCGDF88EBBFGGGGGGC:FBBFGGGGGGGGFCFC;,/<C=7@ECECFGGGFF>GGGG+:1%759F71=6:87<CCCEC:8EGGGCEFECF,<F:G=<2,<2D@FDC?:F<>.E5C9,0.-6:<//B:E;628=88+G@F@,?DDCFFGGCF@,4=<EGEGFFEDEB+DFEGFFGEAFC@AECF:EEC?CFDGEFDGGGFFFGFDFGGGGFFBGG@FF>GGDFGGFED@GGFFFGGGFGGGGCFF8FF?GGGGGGGGGGGGGGDGGFFCEGFGGGGGGGGGGGCCCCC
@s401 11
TGAGGAATATTGGTCAATGGGCGAGAGCCTGAACCAGCCAAGTAGCGTGCAGGATGACGGCCCTATGGGTTGTAAACTGCTTTTATAAGGGAATAAAGTGAGCCTCGTGAGGCTTTTTGCATGTACCTTATGAATAAGGACCGGCTAATTCCGTGCCAGCAGCCGCGGTAATACGGAAGGTCCGGGCGTTATCCGGATTTATTGGGTTTAATGGGAGCGTGGGCCGGAGATTAAGCGTGTTGTGAAATGTAGACGCTCAACGTCTGCACTGCAGCGCGAACTGGTTTCCTTGAGTACGCACAAAGTGGGCGGAATTCGTGGCGTAGCGGTGAAATGCTTAGATATCACGAAGAACTCCGATTGCGAAGGCAGCGCACTGGAGCGCAACTGACGCTGAAGCTCGAAAGTGCGGGTATCGAACAGGATTAGATACCCT
+
CGGGGGGGGGGGGGGGGGGGGGGGGGGGGGGGGGGGGGFFGGFGGGGGGGGFG@DFGGGGGGGDGGGGGGGGG,EFGGGGFFGDGGGGGGGDGF9EEFGGGGGGFGG@F@FEGGFGGGGGGGGGGGGGGGGGGGFCGFFGGGGGGDEGFGGGGGGGGCDGFEGGCEGG7C:7;=CCGCCEGE9@FGGGCF7FGGGGCEGFG:9:FC.=F?@%,<C5<;FD?BGF74C@EGGG:9FDGF<GFG:EDFFFFBE>:CFFFACFGFACEE8=E@:*:7CE/@+/6D?FDGFF@,DC0F6GGGGGGADFGGGGGGGFFGGEGFC@FEGGFGDGGGGGGGFFEFC,FCFCGGGGGGFECFC@EDGGGGGGFA9FGGGE@,GFE@EDGGGGGGGGGGGGGGGGGGGFCCGGGGGGGEFFGGGGGGGFGGGFCGGDGGGCCCCC
@s401 19812
TGAGGAATATTGGTCAATGGACGAGAGCCTGAACCAGCCAAGTAGTGTGCAGGATGACGGCCCTATGGGTTGTAAACTGCTTTTATAAGGGAATAAAGTGAGTCTCGTGAGACTTTTTGCATGTACCTTATGAATAAGGACCGGCTAATTCCGTGCCAGCAGCCGCGGTAATACGGAAGGTCCGGGCGTTATCCGGATTTATTGGGTTTAAAGGGAGCGTAGGCCGGAGATTAAGCGTGTTGTGAAATGTAGATGCTCAACATCTGCACTGCAGCGCGAACTGGTTGCCTTGAGTACGCACAAAGTGGGCGGAATTCGTGGTGTAGCGGTGAAATGCTTAGATATCACGAAGAACTCCGATTGCGAAGGCAGCTGACAAGGCTACAACTGACGCTAAAGCTCGAAAGTGCGGGTATCGAACAGGATTAGATACCCT
+
GGFGFFGGFGGGGGGGFEGGFGGDCGGGGGG@FG8@AEFFFGC<FFFGGGGGGGGGGGGGGGGGGGCFFGGGGGGGGGGGGFGC9DGGGECFGGGGGGGGGGGGGGCGGCGGGGGGGGGGGGGGGGGGGGGGGGGGGGAAF7>FGGGGFFFGGGFGGCFFEFGDF>FFEGGGGFGGGGEE>:FF<FGGG&GCG9CF=DGG7DGGF=EG*GGG:CBAB2FFFED;>CC>=:CCFEB9>9@4'877@,ACFDCF@AFFGBAGFCFCGFCGFDF=@EDDEEE3,7FF>B+B,FBE5GGEEFEGGFDFGGFGEDGEFEB+DGFGGGEB9CCFGGFFEAGFGEFGF><,ED,GGFGFGF@:DGGEGFCFFGFGGFGGGGFECGFGGGGGGGGGGGFGGGGGGGGGGDGEDEGGFCGGGGGGGGFGGFGGGGGGFCCCCCCC
@s401 25933
TGAGGAATATTGGTCAATGGGCGAGAGCCTGAACCAGCCAAGTAGCGTGCAGGAAGACGGCCCTATGGGTTGTAAACTGCTTTTATACGGGGATGAAGTGAGCCACGTGTGGCTTATTGCAGGTACCGTATGAATAAGGACCGGCTAATTCCGCGCCAGCAGCCGCGGTAATACGGAAGGTCCGGGCGTTATCCGGATTTATTGGGTTTAAAGGGAGCGTAGGCCGTCTGTTAAGCGTGTTGTGAAGTGTCGGGGCTCAACCTGGGCATTGCAGCGCGAACTGGCAGACTTGAGTGCGCAGGGAGTAGGCGGAATTCGTCGTGTAGCGGTGAAATGCTTAGATATGACGAAGAACTCCGATTGCGAAGGCAGCCTGCTGTAGCGTAACTGACGCTGAAGCTCGAAAGCGTGGGTATCGAACAGGATTAGATACCCT
+
FGGGGGGGGGGGGGGGGGGGGGGGGGGGGGGGGGGGGGGGGGGGGGGGDGGGGGFEFGGGGGGGGGGGGGGGGCFGGGGGGGGGGGGGGGGGGGGFGGGGGGGGGGGGGGGGGGGGGGGGGGGGGGGGGGGGGGGGGGGGFGGGGGGGGGGGDDDGGGGGGFGGGGGGGGGGFG?G<FGGGGG5GGGGGDG=GFGCGGG)GEC;CG;EGFFG?68FGFGGF>CGGDGFGGGGGGG>EGGFFGFECACC:DEEFEGFDFGGGGGGGGGGGGGGGGGGEFFCFGGFGGFADDGGBGGGGGGGGGGDGDGGEFGFFEEEDGCGGCGGEEGGGGGFFEFECGGFGGGGGFEGGF9GGGGGGFGGFGGGGGGGGGFFDFGGGGGGGGGGGGFEGEFGGGFFGGGGGGGGGGGGGGGGGGGGGFAFFGGFD9GGFCFCCC<C
@s401 43475
TGAGGAATATTGGTCAATGGACGAGAGTCTGAACCAGCCAGGTAGCGTGCAGGATGACGGCCCTATGGGTTGTAAACTTCTTTTATATGGGAATAAAGTGAGCCACGTGTGGCTTTTTGTATGTACCATACGAATAAGGATCGGCTAACTCCGTGCCAGCAGCCGCGGTAATACGGAGGATCCGAGCGTTATCCGGCTTTATTGGGTTTAAAGGGAGCGTAGGCGGACTATTAAGTCAGCTGTGAAAGTTTGCGGCTCAACCGTAAAATTGCAGTTGATACTGGTCGTCGTGAGTGCAGTAGAGGTAGGCGGAATTCGTGGTGTAGCGGTGAAATGCTTAGATATCACGAAGAACTCCGATTGCGAAGGCAGCTTACTGGACTGTAACTGACGCTGATGCTCGAAAGTGTGGGTATCAAACAGGATTAGATACCCT
+
EFDFGGGGGGFCFGGGGGAFGGGGGGGGGGGGGGGFGGGFGFFFDGGGGGF9FDEFGGGG7FGGFFECFGGEGGGGGGDGGGGGGFAFAECFFGGG99EF?<F=,?=AFEFGGGGGAC7B,,BFFFGGGGGGGGGD?FFDFFGGGD+AA<,>3FDFBF==FDC<F7C@BFGE,@FC@FC*<?D?>@8EGG2:BCFC*:?3>FFFFF@C8:<??G>/<4:C>EGGGF8D:EGGGGGFGGGGGG>GEFFFGFBF7GFGGGFB;CFFGGGGGGGEGFGG?FFCGGGGE>C8@,FF8FFE=DFBFF4EE@+F7FFEFCGCGFD4F<F=5GFF@AGFFEAFFF,FE9GGGGFGGFEDGFDGGGGGGGGGGFFGGGGGGGGGGGGGGGGGGGGGEFFEGGGGFDF@FCGGFGECCGGGGGGGGFEGFGGGGGGFF?FCCCCC
@s401 29494
TGGGGAATATTGGGCAATGGGCGCAAGCCTGACCCAGCAACGCCGCGTGAAGGAAGCAGGCTTTCGGGTTGTAAACTCCTTTTGTCAGGGACGAGTAGAAGACGGTACCTGGCGAATAAGCCACGGCTAACTACGTGCCAGCAGACGCGGTAATACGTAGGTGGCAAGCGTTGTCCGGATTTACTGTGTGTAAAGGGCGTGTAGCCGGGAGGGCAAGTCAGATGTGAAATCCACGGGCTCAACTCGTGAACTGCATTTGAAACTACTCTTCTTGATTATCGGAGAGGCAATCGGAATTCCTAGTGTGGCGGTGAAATGCGTAGATATTAGGAGGAACACCAGTGGCGAAGGCGGATTGCTGGACGACAACTGACGGTGAGGCGCGAAAGCGTGGGGAGCAAACAGGATTAGATACCCT
+
DF8<F:FGGAEGGGFGFF<,<<BC@BF@FECFGG8ECE@@6@@:CC@@@BFGEFGG,:CF@FEGFGGGFGEGCF<EEAFGGFGGGGGGGGGFCCF:EGGGG8DCGEGDGFCBFFGGDGF>F<FFFGF<CDFDA,@><:FD8*@36DC*>F*5<@F9C,75<?F;@6<F61134FCE>DC@FEFFFE0F=AB?<8:<C*/@CA8?+?:CG8ECCD@@CB<C<E8,71C;;FGFEE@<8DC3F<?;FCC3.:=1BFFDDFE5=@D=DF>FB;ED97++@8+FE<CDE?5@:::8?=,,>8EE:=B?=8*+4FCGCGFCFEDE@=@4<EAGGGFCCFF=8@8BA,FFC@:@CEGGGFFC,DFFFBFFEFGFCB,8,C@FCGFEEB@7GFC,C7GGEDDF9GFFGFEC6FGFCDFFGCCCCC
@s401 48423
TGGGGAATATTGCACAATGGGCGAAAGCCTGATGCAGCGACGCCGCGTGAGTGAAGAAGTATTTCGGTATGTAAAGCTCTATCAGCAGGGAAGAAAATGACGGTACCTGACTAAGAAGCCCCGGCTAACTACGTGCCAGCAGCCGCGGTAATACGTAGGGGGCAAGCGTTATCCGGATTTATTGGGTTTAAAGGGAGCGTAGGCCGGAGATTAAGCGTGTTGTGAAATGTAGCTGCTCAACATCTGCACTGCAGCGCGAACTGGTTTCCTTGAGTACGCACAAAGTGGGCGGAATTCGTGGTGTAGCGGTGAAATGCTTAGATATCACGAAGAACTCCGATTGCGAAGGCAGCTCGCTGGAGCGCAACTGACGCTGAAGCTCGAAAGTGCGGGTATCGAACAGGATTAGATACCCT
+
EFGGGGGFGGGGGGGFFGGFGGEGGGGGGGFCCFFC?ECEGGGGGGGGGGGFGGGGCGC<EEG9FFDCEGD,?FFGDFC<EFGFFGGGFGGGGGGGGFFEFCEGGGGFGGGGFCFGGFFFGG7@FGEGB,EFGGGGGGFFGEFGGCF>*@<D@AFFGGGGEGGCF><FGC5=FF?EGCE0<,/C@8EG:EGCFACBCCGFDEEEF;E+>,-<C@CFGGGFGEGGG8FFFGFGFEF@FCGF:>9CFFCFD>?+F@7B7C=EGGGGGGDCFGFGD@6FEDF:,<FEGGEFGFE=7FCEGFGEGFFEAGGGGFFAF??E;CCDFFF@GGGGGGFFFCF=7BB,F>EFFFGGGFGGGEF@FFGECGGGGFFGGGFGGGGGGGGGGDGGGGGGGGGFGGGGGFCGGGFGGGGGFGFCCCCC
@s401 17
TGGGGGATATTGCACAATGGAGGAAACTCTGATGCAGCGACGCCGCGTGAGTGAAGAAGTATTTCGGTATGTAAAGCTCTATCAGCAGGGAAGAAAATGACGGTACCTGACTAAGAAGCCCCGGCTAACTACGTGCCAGCAGCCGCGGTAATACGTAGGGGGCAAGCGTTCTCCGGATTTACGGGGTGTCAAGGGTGCGTAGGTGGCAAGGCAAGTCAGATGTGAAAGCCCGGGGCTCAACCCCGGTATTGCATGTGAAACTGTTTAGCTAGAGGGCAGGAGAGGTAAGTGGAGTTCCTAGTGTAGCGGTGAGATGCGTAGATAGTAGGAGGAACACCAGTGGCGAAGGCGGCTTACTGGACTGTAACTGACACTGAGGCACGAAAGCGTGGGGAGCAAACAGGATTAGATACCCT
+
GGFGGGGGGGFGGGGGGGGGGGGGGGGGGGGGFGGGGGGGGGGGGDECFGGGGGGGFGGFEAFFAEFFEGGFGGGGGGGGGFGGFFFGGGGGGGGGFGGGGGGGGGGFGFGGGGGGGDGGGGGGGEGFGGGFGGGGFGFG8DFGGGGG:CC,@FFGDBFFGGFFG=@53G#3FFGG=CF8GG%<<E:F=%<21@==C::8<FC77FGFDFEC;FGE9DF;=;<:78CFG6CECFGE/=88C88EFG35.EFFFA#E=,=:+<GGGFFGDE=E8B,?,FFGGF;ED@,,B=F@,,C48C4,A,CE9E@8FECC+DFCB9E,GFE?9GGGF?FF:<GFEEBC7GGDF@FFEFGGFGCGFGGGGFEGFGFF<FFEECFEEFGFF:FFFCE@GGGGGEGGFC<@GGGFGGEEFGGCCCCC
@s401 18
TGAGGAATATTGGTCAATGGGCGAGAGCCTGAACCAGCCAAGTAGCGTGCAGGATGACGGCCCTATGGGTTGTAAACTGCTTTTATAAGGGAATAAAGTGGGAGTCGTGACTCCTTTTGCATGTACCTTATGAATAAGGACCGGCTAATTCCGTGCCAGCAGCCGCGGTAATACGGAAGGTCCGGGCGTTATCCGGATTTATTGGGTTTAAAGGGAGCGTAGGCCGGAGATTAAGCGTGTTGTGAAATGTAGATGCTCAACCTCTGCACTGCAGCGCGAACTGGTTTCCTTGAGTGCGCACAAAGTGGGCGGAATTCGTGGTGTAGCGGTGAAATGCTTAGATATCACGAAGAACTCCGATTGCGAAGGCAGCTCACTGGAGCGCAACTGACGCTGAAGCTCGAAAGTGCGGGTATCGAACAGGATTAGATACCCT
+
EGGGGGGGGGGGGGGGGGGCEGGGGGGGGGGGGGGGGGGGGGGGGGGGGGGGGGGGGFCFCGGGG8EGGGGEEGGGGGGGGGGGGGAEFGGGGFFGGFGGDCFGGGGGGGGEFGGGFFG@EGCGGGGCGGGGGGGG9E,ABFGGGGEGGGGGGGGGGGEFDFGGGGGGGGCGFFCF7CFFFFGGGG@GGG7:EGGG=EGGDG>FGG:<FFF?8CGFEB>0DD?=/7FC?:CFC@C=C>CGG8.C=<FF;F6GD)FFCGF@;*9>GGGGDGGBGF=F>?/5FGGFF,?FFF>FAF=+EE8DFFDFEE@EFDEGD>+GGGGGGGGE5GGGFGGF9FGGGE99F;FFGGGFFFFB8EEFFFFF7GEFEFAEGGFFF9GFGFC7GGGF9GGGGGFGF?CFFCGF8GGGGGGGGGGGGGGGGFGFGGGGGGGGGGGCCCCC
@s401 44107
TGAGGAATATTGGTCAATGGACGAGAGTCTGAACCAGCCAAGTAGCGTGCAGGAAGACGGCCCTATGGGTTGTAAACTGCTTTTATAAGGGAATAAAGTGAGTCTCGTGAGACTTTTTGCATGTACCTTATGAATAAGGACCGGCTAATTCCGTGCCAGCAGCCGCGGTAATACGGAAGGTCCGGGCGTTATCCGGATTTATTGGGTTTAAAGGGAGCGTAGGCCGGAGATTAAGCGTGTTGTGAAATGTAGAGGCTCAACCTCTGCACTGCAGCGCGAACTGGTCGTCTTGAGTACGCACAACGTGGGCGGAATTCGTGGTGTAGCGGTGAAATGCTTAGATATCACGAAGAACTCCGATTGCGAAGGCAGCTCACTGGAGCGCAACTGACGCTGAAGCTCGAAAGTGCGGGTATCGAACAGGATTAGATACCCT
+
EGGGGGFGGGGFGGGGGGGFFFGGDGGGGFGGGGGGEGGGGGGGGGGGGGGGGGGGGGGGCGGGGGFGFFGGGFEGFGGGGGGGGGGGGGGFGGGGGGFGGGGGGGGGGFFFGGGGGGGGGGGGGGFGGGFCG9EFGGGGCFEGGGGFCCFFFDFC<FFGGGGFEGGGGG@3<=FGGFGGGDGGDCGGGGDFGGGC=ECF$C6GCDB7C<:%?FGDGEGD@CEFFEFCGFFFG9@4EGGGGGGGG?FGGGGFB8;FF>@AEFCGGGGFGGDGGGCDEGD?FGEF@+,F9FFE5FEFGGGGFFGGGGEB+=99+=>GGGGGGF@8?CFFF?FE<GGGFCGFEAEFCGF<EGGGGFGEDGGGGGEFGGGGGGFGGGGFCEGF>GGGGGEGGF@GGFGF@GGGGGGGGGGGGDGFGGGGGGGEGGGGGGGGFDGCCCCC
@s401 20
TGGGGAATATTGCACAATGGGGGAAACCCTGATGCAGCGACGCCGCGTGGAGGAAGAAGGTCCTCGGATTGTAAACTCCTGTTGTTGAGGAAGATAATGACGGTACTCAACAAGGAAGTGACGGCTAACTACGTGCCAGCAGCCGCGGTAAAACGTAGGTCACAAGCGTTGTCCGGAATTACTGGGTGTAAAGGGAGCGCAGGCGGGAAGACAAGTTGGAAGTGAAATCCATGGGCTCAACCCATGAACTGCTTTCAAAACTGTTTTTCTTGAGTATTGCAGGGGTAGGCGGAATTCCCGGTGTAGCGGTGGAATGCGTAGATATCGGGAGGAACACCAGTGGCGAAGGCGGCCTACTGGGCACCAACTGACGCTGAGGCTCGAAAGTGTGGGTAGCAAACAGGATTAGATACCCT
+
FGGGGGGGGGGGGGGGGGGGGGGGGGGGGGFGGGFFGGGGGGGGGGGFGGCGGGGGGGGFGGFGGGGGGGFGGGGGGGGGGGGGGGGGGGGGGFGGGGGGGGGGGGGGCGGFGGGGGGGGGGEGGCGGGGGGGGFGGGGGGCCFGGEGGGEFGGGGGCCFG:CGGGFFCCGCGFCFEGFCFG.GCFFG<<FGFFF@:2DEGGGE80CFD>7CFBFCGFCE=FCB<29CE@CGFGGFFF<EGCBE;CFFFGFFFGCF@EFDD3:>GGGGDGFFC:3,$C=D;7/FGGGGF?F@9,@ECFCGGGGEFGEEGGGGGGGGGGGDFC=FGGGGGFGGEC6,8GFGCEGF:@CGGGGGGGGGGGGGGGGGGGGGGGGGGFFGGGGGGEGGDGGGGGGGGGGGGFFEGFGGGEGGFE<CCCCC
@s401 50264
TGAGGAATATTGGTCAATGGACGAGAGTCTGAACCAGCCAAGTAGCGTGCAGGATGACGGCCCTATGGGTTGTAAACTGCTTTTATAAGGGAATAAAGTGAGTCTCGTGAGCCTTTTTGCATGTACCTTATGAATAAGGACCGGCTAATTCCGTGCCAGCAGCCGCGGTAATACGGAAGGTACGGGCGTTATCCGGATTTATTGGGTTTAAAGGGAGCTTAGGCCGGAGATTAAGCGTGTTGTGAAATGTAGATGCTCAACATCCGCACTGCAGCGCGAACTGGTTGCCTTGAGTACGCACAAAGTGGGCGGTATTCGTGGTGTAGCGGGGAAATGCTTAGATATCACGAAGAACTCCGATTGCGAAGGCAGCTCACTGGAGCGCAACTGACGCTGTAGCTCGAAAGTGCGGGTATCGAACAGGATTAGATACCCT
+
,=CFGGFFGF<FGGGCGGGGFGGGDDGFFFGGFCFFGGGGGGGGGG+8@FFFCEEEDFGECGGGGGGGGG:CF9?FAF9F,:9FFFGG,FFGDGG9CGGGGGGCBFEFFGC,4FFGGFG@AFGDEF,5FFGECG,@FFCDBFGGGGCFF9<BFGFG@AB+,,B,8@FEGG*,8;*@:FEGE,>>>C5CF7*,@FFEEECF?+2>:77==:ACC@(FEE&AAB8?+:8=:CCFCFCFEGCCC;CF?C?DCF?G?GCC>/*9>,#<8;@CEBF:<>:@1C,D@CFDBB+,,3,9*@>>@CFE>C9,>EGGGEEC+EBEGGEEA,8+*@=?4,FFCCFF@C,CE8C8GFFCB<,E=B>C,,FCGFF@C,<C,EFFC,FEFFCEEEGGGGFE@EF@C,FC,CGGFEFE6+GGFC<FEGEFFEE,E9GGFEE,GEDCCAAC
@s401 41594
TGAGGAATATTGGTCAATGGGCGAGAGCCTGAACCAGCCAAGTAGCGTGCAGGATGACGGCCCTATGGGTTGTAAACTGCTTTTATAAGGGAATAAAGTGAGCCTCGTGAGGCTTTTTGCATGTACCTTATGAATAAGGACCGGCTAATTCCGTGCCAGCAGCCGCGGTAATACGGAAGGTCCGGGCGTTTTCCGGATTTATTGGGTTTAAAGGGAGCGTAGGCCGGAGATTAAGCGTGTTGTGAAATGTAGACGCTCAACGTCTGCACTGCAGCGCGAACTGGTTTCCGTGAGTACGCACAAAGTGGGCGGAATTCGTGGTGTAGCGGTGAAATGCTTAGATATCACGAAGAACTCCGATTGCGAAGGCAGCTCACTGGAGCGCAACTGACGCTGAAGCTCGAAAGTGCGGGTATCGAACAGGATTAGATACCCT
+
CFEGEGGECFFGGGGGFDFECFGGEGEGG8CEGGD<@FFFFF@ECFEFGGGGGEC?FA:@FGECF8EFFGD7BDFFGCFGGGGGGGGGCEEFGGGGFFDFFEF8EFG<<<?,BA@FGGCFFA,AACGFFGFEFC9EB?FFFDCFGFFFGFFF,3BCGFFGGFFFFDFEFGG9<::>CFFF:C:F@G??GG#/BF@6/C<,>B&B<FFEGGGFCFG;C<GFFGEECEECFB<<@9EBGF>GGFCFCFC;F>/FG:FFFF8DCEEF@A<E>3+@+@FC+ADADGGGF@FF6,FFFGEBGGFB,<FEGGFEEEE;7DDGGFGGGFFC?F:C?,AFF?9EFGGGGFFDGGGGGFCECFCFFFFF7GGFFFFF@@9GGGGGFFFDDGGGFEEFFFBGGFFFB7E?FGGFFGGGGGGFGGGGGGF@EFFEF9GFGGGCCC@C
@s401 23
TGAGGAATATTGGTCAATGGGCGAGAGCCTGAACCAGCCAAGTAGCGTGCAGGATGACGGCCCTATGGGTTGTAAACTGCTTTTATAAGGGAATAAAGTGGGGGTCGTGACCTCTCTTGCATGTACCTTATGAATAAGGACCGGCTAATTCCGTGCCAGCAGCCGCGGTAATACGGAAGGTCCGGGCGTTATCCGGCTTTATTGGGTTTAAAGGGAGCGTAGGCCGGAGATTAAGCGTGTTGTGAAAGGTAGTTGCGCAACATCTGCACTGCAGTGCGAACTGGTTTCCTTGAGTACGCACAAAGTGGGCGGAATGCGTGGTGTGGCGGTGAAATGCTTAGATATCACGAAGAACTCCGATTGCGAAGGCAGCTCACTGGAGCGCAACTGACGCGGAAGCTCGAAAGTGCGGGTATCGAACAGGATTAGATACCCT
+
EFFGFFGGGGGGGGGGGGFFFGGFEFFFGDFGFGGGGGGGGGGFDFGCEGGGFEGGGGGDFEGDFFCFFCCFFEGGGGGGGGGGGCFGG<<EGFFGGE<FFFGGGGGG+<FGCFAF?FGGGGGFFGFFAFGGC@DGGGGDFDCEGGEGGFGGGC<FFGF7BC7CCCFGGC@FGG7FG*<CCGGFEF5C<:CF9:<E*<=F*C:FGG<.>CGG7A.);;?/8>GF?>G+2#23<GC4F<CGFC874.9#F;>7*8>47@778E7#@<.0@9@25F*=+=+2??<>F@F8@,<?)FCCEC,<9AFFEC:F==E@88@+EDFGFCBEBGCGGGFAE?CFDGGGGDE,GFEFE,GGF?CGFFBGGFCB?EFE8CCGGGGFGECF@GEGGF<GGGGGFFCFGGGGGGGFGEEEFGGFGGFGGGFFGGGGFFGFFEFACB8C
@s401 24
TGAGGGATATTGGTCAATGGACGAGAGTCTGAACCAGCCAGGTAGTGTGCAGGATGACGGCCCTATGGGTTGTAAACTGCTTTTATAAGGGAATAAAGTGAGTCTCGTGAGACTTTTTGCATGTACCTTATGAATAAGGACCGGCTAATTCCGTGCCAGCAGCCGCGGTAATACGGAAGGTCCGGGCGTTATCCGGATTTATTGGGTGTAAAGGGAGCGTAGGCCGGGGATTAAGCGTGTTGTGAAATGTAGACGCTCAACGTCTGCCCTGCAGCGCAAACTGGTTTCCTTGAGTACGCACAAAGTGGGCGGAATTCGTGGTGTAGCGGTGAAATGCTTAGATATCACGAAGAACTCCGATTGCGAAGGCAGCTCACTGGAGCGCAACTGACGCTGAAGCTCGAAAGTGCGGGTATCGAACAGGATTAGATACCCT
+
GGGGGGGGFCAFGGGGGGGFGGGGGEGGGGFFGGGGGGCECFCFGFEC<FGGGGGGGGGDGFGFGGGGGGGGDFFCGGGG9FEFG9FFGGFAFGGGGGFFGGFFGGGFCCFEG9CFGGGGGGGGCFFB,EFGGG==CEF9,?@FGCCGFFFDD>DEGGC7@D>DEEEG7@<DCGGDCFE>@F@:<CCE<7B5?7<8*==<DG5EC76$1478F;,413<>#35<D6D#>CCFFE=FF<C9<FC:<CFGFBC>:@:3&:@@GGGGFC@'88C9@:CCDD=8DFDGGFGDE>DE0@+CEDCF9E7,GGGC@?FCED@EEF@FFGGGBC>,B@FCGGFGGFCFEDCFF7FCGEE?E=FGFDF@F@:<A9FE@EAGGGFFCFC@+FEGFCFGGGGGGDFDGEGGGGGGCGGDGCGGGGGGGFEB@GGGGGGFGFFCCACC
@s401 25
TGAGGAATATTGGTCAATGGACGAGAGTCTGAACCAGCCAAGTAGCGTGCAGGATGACGGCCCTATGGGTTGTAAACTGCTTTTATAAGGGAATAAAGTGAGTCTCGTGAGACTTTTTGCATGTACCTTATGAATAAGGACCGGCTAATTCCGTGCCAGCAGCCGCGGTAATACGGAAGGTCCGGGCGTTATCCGGATTTATTGGGTTTAAAGGGAGCGTAGGCCGGGGATTAAGCGTGTTGTGAAAGGTAGACGCTCGACGTCTGCACTGCAGCGCGAACTGGTTTCCTTGAGTACGCACAAAGTGGGCGGAATTCGTGGTGTAGCGGTGAAATGCTTAGATATCACGAAGAACTCCGATTGCGAAGGCAGCTCACGGGAGCGCAACTGACGCTGAAGCTCGAAAGTGCGGGTATCGAACAGGATTAGATACCCT
+
FGGGGGGGGGGGGGGGGGGGGGGGGGGCFGGGGGGGGGGFGGGGGGGGGGGGGGGGGGGGGGGGGGGGGGGGGGGFGGGGGGGGGGGGGGGFFGGGGGGGGGEFFGGGCGGA<,5?FGGGGGGGGGGGGGGGGGFG,?EFGGGGDEBFFGGFFGGGGFGGFFFGDCCGGEEA9D8FGCEGGGGEGGGGGGGGEFGGECCCFGCFFFFGDCC??F7:C9FBB>GFFF>+:<:=C#:=EBGGF?+C0?C.C@<>,CB>2@*@7<GF@C9FGFF:2F7EBC==8FFGDGF593FF=>8:C9,GGFGEGGF:GGGGCEC8GF8FGGEEBF8FFGGGGFDEE9D8FAEGGGGGGGDFEBCCEGGCF:FDFFFGECGGCF@GGGGGGGGGFGFGFC@GGGGGGGGGGGGGFGGGGGGGGGGGGGFFGGGGGGGGGGGCCCCC
@s401 48162
TGAGGAATATTGGTCAATGGACGAGAGTCTGAACCAGCCAAGTAGCGTGCAGGATGACGGCCCTATGGGTTGTAAACTGCTTTTATAAGGGAATAAAGTGAGTCTCGTGAGACTTTTTGCATGTACCTTATGAATAAGGGCCGGCTAATTCCGTGCCAGCAGCCGCGGTAATACGGAAGGTCCGGGCGTTATCCGGATTTATTGGGTTTAAAGGGAGCGTAGGCCGGAGATTAAGCGTGTTGTGAAAGGTAGACGCTCAACGTCTGCACTGCAGCGCGAACTGGTTTCCTTGAGGACGCACAAAGTGGGCGGAAGTCGTGGTGTAGCGGTGAAATGCTTAGATATCACGAAGAACTCCGATTGCGAAGGCAGCTCACTGGAGCGCAACTGACGCTGAAGCTCGAAAGTGCGGGTATCGAACAGGATTAGATACCCT
+
FGGFGFFGGFGGGGGGGGFEFGGGGGGGGGGGGGGGGFGDCEFGGGGGGGGGGGGGFGGGGGGFGGGGGGGGGGGGGGGFGGGGGGGGGFGGEFGGGGEGGFFGGGGGGFEGGGGGGGGEFEDGGGGAFGGCGGGGGFGFEEEGGGGGGGGGGGGGGGGGGGGGGDGGGGGG,3FEEGCFGGGGGGE<<F=FGFFF5C<CCG2FGGEF7FFGG@GFGEED;7EGGGG>EGGG7EFFC?<;CFDGGG96GGGGGFD<=E<@+@B:ECFDCEFDFEEEFC=@8GGF:CDFFD<D9C6EGFFFCFAEB+BFC7FF@++GEFDFGEF7FGEFCGGF9GGGFAFFE;FE?7FGEC,E<C:7CEFC+GGGGGFFFFCGGGEEEEFCCGGGFF;FCGFGFAGGGGGGFBGGGGF>GGGGGGGGGGFECGGFE,GGGGGCCCBC
@s401 27
TGAGGAATATTGGTCAATGGGCGAGAGCCTGAACCAGCCAAGTAGCGTGCAGGACGACGGCCCTATGGGTTGTAAACTGCTTTTATATGGGGATAAAGTGAGCTACGTGTAGTTTATTGCAGGTACCATATGAATAAGGACCGGCTAATTCCGTGCCAGCAGCCGCGGTAATACGGAAGGTCCAGGCGTTATCCGGATTTATTGGGTTTAAAGGGAGCGTAGGCCGCCCCTTAAGCGTGTTGTGAAATGCCGCGGCTCAACCGTGGCACTGCAGCGCGAACTGGGGGGCTTGAGTGCACGCAACGCAGGCGGAATTCGTGGTGTAGCGGTGAAATGCTTAGATATCACGAAGAACTCCGATTGCGAAGGCAGCTTGCGGGAGTGCGACTGACGCTGAAGCTCGAAGGTGCGGGTATCGAACAGGATTAGATACCCT
+
FGGGGGGGGGGGGGGGGGEFFGGGGFGGGGGGGGGGGGGFDGGGCGEFGGGGGCFGGGDGCEGGGFFGGGGGGGGGGGGGGGGGGGGGDFF7FFFGFGFGGGGGGGGBAAFGGFGGFFFGEFFGFGG9CFGCFGDFFGGFGDEGGGGGGGFF8F?FGC>F7FFGGGG@FC<D9;8<CE7*DFGGFCCFGGG,BF:CEGG:CC<@<<GG?<C?9F/FE:C5:9ECF3*#:EC'CEF6E<>EFFFGCF=7C</17@EC:5*>>GGCGE:D<CE7@CBEC88=?+7@FFF:2<88*D?F6C@+++>=E6C??,E@94CE>FCFEFEEAFE=E@54?9FCDF<9E,C8FGGGFGFE8?@GCGGEGGF<FF@GFCGGFCCGEFGFCF7EGGFCGGGFF9GGGEEGFFFFCGGDGGGGFGGGGGFFEFCFGGGFGGFCC9CC
@s401 40418
TGAGGAATATTGGTCAATGGGCGAGAGCCTGAACCAGCCAAGTAGCGTGAAGGATGCCGGCCCTACGGGTTGTAAACTTCTTTTGTGCGGGAATAAAGGAACCTACGTGTAGGTTTTTGCATGTACCGTAACGAATAAGCATCGGCTAACTCCGTGCCAGCAGCCGCGGTAATACGGAGGATGCGAGCGTTATCCGGATTTATTGGGTTTAAAGGGAGCGTAGGCCGGGGATTAAGCATGTTGTGAAATGTAGGGGCTCAACGTCTGCACTGCAGCGCGAACTGGTTTCCTTGAGTACTCGCAAAGTGGGCGGAATTCGTGGTGTAGCGGTGAAATGCTTAGATATCACGAAGAACTCCGATTGCGAAGGCGGCCCACTGGAGCGCAACTGACGCTGAAGCTCGAAAGTGTGGGGAGCAAACAGGATTAGATACCCT
+
AFFFGGGGGGFGGAFFFFFCEFEGGCCFGGFGEFDF8CFFGF,CEFF:BF@AEC9<,,+7+@+C,C:C:@F>@F,C5CC9EFCGGDFGC+88+A,CEGGGGGGGGF7BEDGGGG,<<=+EF9DCD9ECF7C:F@+>=@FFG,>B+:7BFG9,@>C77@;:FG8AF8:FCF>5;FCF*<7:F7:@@*C<C<*48&443GFF4=-BB<7?088;<>:>?>59<3:CA#:=5;=C<;<7:*(C@@@C;',,D<0:2DA:6:/>AF0CCFG9FFB>9/'@:5C,76-,:BGFD6,F?+E7++++,4,<CE@+84,FC@,CEB?7BFECEDFCFGGGFFEC:,5C,?9,,F<FCC5,FE?@,C<@CEC@,GCFFF@,CB,,6CFEGEGGFCFFGFFF@C,FFE:FE,FGGFGGGGGEGGFEGFEEDAEFEC,FCGFC<CCC6
@s401 29
TGAGGAATATTGGTCAATGGGCGAGAGCCTGAACCAGCCAAGTAGCGTGAAGGATGACTGCCCTATGGGTTGTAAACTTCTTTTATAAAGGAATAAAGTCGGGTATGGATACCCGTTTGCATGTACTTTATGAATAAGGATCGGCTAACTCCGTGCCAGCAGCCGCGGTAATACGGAGGATCCGAGGGTTATCCGGATTTATTGGGTTTAAAGGGAGCGTAGATGGATATTTAAGTCAGTTGTGAAAGTTTGCGGCGCAACCGTAAAATTGCAGTTGATACTGGATATCTTGGGTGCAGTTGAGGCAGGCGGAATTCGTGGTGTAGCGTTGAAATGCTTAGATATCACGAAGAACTCCGATTGCGAAGGCAGCCTGCTAAGCTGCAACTGACATTGAGGCTCGAAAGTGTGGGTATCAAACAGGATTAGATACCCT
+
FGGGGGGGGGGGGGGGGGGGGGGGGEGGGGGGGGGGGGFFGGGGGGGGGGGGGGGGGGGGGGGGGGGGGGGGFGGGGGFFFCFGFGGGGF<EGGGGGGGGDGGGGGGGGGGGGGGD=FGGGGGG9FGCGGGGG<EFGCGF9FFCECEGFFGGGGFDDFFGGGGGGG7@>FEGGFG>7@:FCFCA@>%;G78CG>GEG7B99GGGGG@<:FCGGGDFG0F>6CCB;C==FGECCCF=7@<*2>?EC7/#:B<%7CEF#:89CCA:DCDAFD8;;DGE@6<=8FC<,,<B,A4+)F8FCGGEDFGE=?:B=,FF8DC>,CGGFGEGFF>94;F9@9E=,FCD?,@=@CEFGGGFCBFF:@D@CBFCGGGGFCFCGGGGFFEAGGGFGGGGGGGFFGGF?GECDDFFFGGGGGECGFGFGDFFGGGGGGFFGCFCCCCC
@s401 30
TGAGGAATATTGGTCAATGGGCGCGAGCCTGAACCAGCCAAGTAGCGTGAAGGATGAAGGCTCTATGGGTCGTAAACTTCTTTTATATGGGAATAAAGTTTTCCACGTGTGGAATTTTGTAGGTACCATATGAATAAGGATCGGCTAACTCCGTGCCAGCAGCCGCGGTAATACGGAGGATCCGAGCGTTATCCGGCTTTATTGGGTTTAAAGGGAGCGTAGGTGGATTGTTAAGTCAGTGGTGAAATTTTGCGGCTCAACCGTAAGATTGCAGTTGAAACTGGCAGTCTTGAGTACAGTAGAGGTGGGCGGAATTCGTGGTGTAGCGGTGAGATGCTTAGATATCACGAAGAACTCCGATTGCGAAGGCAGCTCACTAGACTGTCACTGACACTGATGCTCGAAAGTGTGGGTATCAAACAGGATTAGATACCCT
+
DEFGGGGGGGGGGGGGGGGCDFGGGGGGGGGGGGGFGG=FFFGGGGGGGGGGGGFGGGDFGGGFGFGGGGGE:FEEGGGGFFGDCFGGGGGFGGGGGGFGGGGFDGGGGFFGGGGDGGGGF,BFGFFGFEGEGGGF,AE@9EFGDGGGGGGGGGGGFG,F<:@A>>FFE@*7@FGG@7B<@DCBC:45F7*2BCE84:FF+7>A9CF:*,<9+7/:B;@:)'BFFF,=<EFE:<.-(9CC#8/7=A<49FEG7EDB:BDFFGFEC'DD?CGFFFGCFFFCFGFFA,,C,8FE;@EE8EGA=E9FF=CGGGFB6>+CCFFGGGGGFGDFFFFC<E9CCGFDFEEDCD<DGECFFEEGGCGEF>FBEFFGGFFGGGGF@9FFGFGGGDFGGGFFE=EGFCGEFCGGECGGGGGGFFFEFF<EGGGGGFGFGGGCCCCC
@s401 49979
TGAGGAATATTGGTCAATGGGCGAGAGCCTGAACCAGCCAAGTAGCGTGAAGGATGACGGCCCTACGGGTTGTAAACTTCTTTTGTGCGGGAATAAAGGAACCTACGTGTAGGTTTTTGCATGTACCGTAACGAATAAGCATCGGCTAACTCCGTGCCAGCAGCCGCGGTAATACGGAGGATGGGAGCGTTATCCGGATTTATTGGGTTTAAAGGTAGCGTAGACGGGTTTTTAAGTCAGCTGTGAAAGTTTGGGGCTCAACCTTAAAATTGCAGTGGAAACTGGAGACCTTGAGTACGGTTGAGGCAGGCGGAATTCGTGGTTTAGCGGTGAAATGCTTAGAGATCACGAAGAACCCCGATTGCGAAGGCAGCCTGCTAAGCCGCCACTGACGTTGAGGCTCGAAAGTGCGGGTATCAAACAGGATTAGATACCCT
+
CFFGFFGGGA@FGGGGGGD<EEGGGGC<E8FFCFGGGGGGGGGGGGGFEG<FFGFEFFECEFEGGCGGGGGGGGGGGGGFA?DCAECFEFGGGGFFGGGG8F@FGFGEGGFGGEGGGGGGGG,FFGGGGGGECE7DF,EFG,>:CCF+3<<@DCFFD+>><>,@,>@<FGFGGGGFEGG@C<F*:-EGE@FCGGGGGGE<FCCEEFC2=>5:FCC*5</841/CFGFGGGGGGFFB<6,7<B@<C-A9GGG><F@>50/FC@FCFFF=FD@@?A=8$,=E6?FF><<3>DBE3*=DC>DDGGGCFD7GEC@GED8GECF:<F94+>CF?FGF@EEEE@<,,A@,GGGGGGGGGEFFB,FGGF@C7GGGGGGGGGGGGGFC+GGGGDFDGGDFEGFFEGGGCGGGGGGGGGGGGGGGGF9EFFGGGGGFDFGGCCCCC
@s401 32
TGGGGAATCTTGCGCAATGGGGGGAACCCTGACGCAGCGACGCCGCGTGCGGGACGGAGGCCTTCGGGTCGTAAACCGCTTTCAGCAGGGAAGAGTCAAGACTGTACCTGCAGAAGAAGCCCCGGCTAACTACGTGCCAGCAGCCGCGGTAATACGTAGGGGGCGAGCGTTATCCGGATTCATTGGGCGTAAAGCGCGCGTAGGCGGCCCGGCAGGCCGGGGGTCGAAGCGGGGGGCGCAACCCCCCGAAGCCCCCGGAACCGCCGCGGCTTGGGTCCGGTAGGGGAGGGTGGAACACCCGGTGTAGCGGGGGAATGCGCGGATATCGGGTGGAACACCGGTGGCGAAGGCGGCCCTCTGGGCCGAGACCGACGCTGAGGCGCGAAAGCTGGGGGAGCGAACAGGATTAGATACCCT
+
FGGGGGGGGGGGGGGGGGGGGGGGGGGGGGGGGGGGGGGGGGGGGGGGGGGGGGGGGGEGGGFGGGGGGGGGGGGGGGGGGGGGFGGGGDGGGGGFGFGGGGGGGGGFFGGGGGGGGGGGGGGGGGGGGGGGGGGGGGFGGFEGGGG>CCEGGFGG9EGGDGGGGGGCEGGDCFGE>>CCFDCE9CCCE8?>@EFEEECGGGGC98E>EGGGC/8>86CB;;E37B*7:5::CGG9:#EFE>8;:#;;*.5>FDEBEG29*A#<1<8C?,8@GAF27GDG:GGGGFCEFGFF@3388C:GGCGE>5ECB>85@4+CEEBB?DECFCGGGGGFF?=@8+:FEF@FDF?=GGGGECFFFE@CGGGGGDGFGEGGGGFFGGGGGGGGGDEFCFGGGFFDGGGFEFGGGFC9FGGGCCCC<
@s401 38888
TGGGGAATATTGGGCAATGGGGGAAACCCTGACCCAGCAACGCCGCGTGGAGGAAGAAGGTCTTCGGATTGTAAACTCCTGTCCTTAGGGAAGAAACAAATGACGGTACCTGAGGAGGAAGCTCCGGCTAACTACGTGCCAGCAGCCGCGGTAATACGTAGGTGGCAAGCGTTGTCCGGATTTACGGGGTGTAAAGGGCGTGTAGCCGGGAGGGCAAGTCAGATGTGAAATCCACGGGCTCAACTCGTGAACTGCATTTGAAACTACTCTTCTTGAGTATCGGAGAGGCAATCGGAATTCCTAGTGTAGCGGTGAAATGCGTAGATATTAGGAGGAACACCAGTGGCGAAGGCGGATTGCTGGACGACAACTGACGGTGAGGCGCGAAAGCGTGGGGAGCAAACAGGATTAGATACCCT
+
CFFGGFGGGGGGGGGGGGGFGGGGGGGGGGGGGGGGFGGFGGGGGGGFGGGGGGGGGGGGGGGGGGGGGGGGGGGGGGGGGGGGGGGGFEDFGGGGGGGGGGGGGGG7FG9EGGGGGGGGGGGGGGGGGGGGGGGGCFGGGDCFFGGGGGGGGGGGGGFFDC9FFGGFGGGGGC<GGGGCEFGGF+FFGFFEGGGGFDBGEEEC9:FCEC>EGGGFGCAEEFEGGEFF?EFGGFGFGGGGFGFGGCGEFGFGGGGGGGGGGFGEFGGFGFF<GGFG:0GGGGGEFFGGFFEGGGFDCGFGFGFGGGGFGEFGGF?FF7E7FAFFFFFGFGGFFFFCFFFAEFFGGGGGF7GGEGGGGGGGFGGGGGGGGFGGGFGGFGGGGGGGGGCFCGGGGGGGGGFGGGGFCGGGFFEFEGCCCCC
@s401 34
TGAGGAATATTGGTCAATGGGCGAGAGCCTGAACCAGCCAAGTAGCGTGCAGGATGACGGCCCTATGGGTTGTAAACTGCTTTTATAGGGGAATAAAGTGAGCTACGTGTAGTTTTTTGCATGTACCCTATGAATAAGGACCGGCTAATTCCGTGCCAGCAGCCGCGGTAATACGGAAGGTCCGGGCGTTATCCGGATTGATTGGGTTTAAAGGGAGCGTAGGCCGGAGATTAAGCGTGTTGTGAAATGTAGATGCTCAACATCTGAACTGCAGCGCGAACTGGTTTCCTTGAGTACGCATAAAGTGGGCGGAATTCGTGGTGTAGCGGTGAAATGCTTAGATATCACGAAGAACTCCGATTGCGAAGGCAGCTCACTGGAGCGCAACTGACGCTGAAGCTCGAAAGTGCGGGTATCGAACAGGATTAGATACCCT
+
DDFGGGGGGGGGGGGGGGGGGGGGFFGGGGGGGFGGEGGGFGGGGGGGGGGGGCFGFGGGGGGGGGGGGGGGGGGGGGGGGGGGGGGGGGG:FGGGGGGGGGGGGGCBFGGF?FFCFGDGGGGGEGGGGGGGG9CGGGGGGGDGGGCGGGGG@AFCGCFFDFGFE5FCGGGFGGGGE>FEGGGG7CEFFFC82<7B*:?$;D$BC<CC,ECF9<C54,CDFCEGFFGFG:CFCEG>GCCC8CCGGGGGGCCC>,9E9GGCBFCC<<<8CD:ACDC=<,@8@FB=?FB,@85C)8+C8C,F8FFCCGF7GGFE=>+DDFDEGGDE=ECFFE<4,EA8,FEGGGGF?GGFGGFGGGECGGGGGFEFA9@GGGGGGGGGGGDGGGGGGFGGGGGGGGFFGGGGGGGFFGFFGFFFEGGGGGFFGGFGGGGGGGGCCCCC
@s401 35
TGGGGAATATTGCACAATGGAGGAAACTCTGATGCAGCGACGCCGCGTGAAGGATGAAGTATTTCGGTATGTAAACTTCTATCAGCAGGGAAGAAAATGACGGTACCTGACTAAGAAGCCCCGGCTAACTACGTGCCAGCAGCCACGGTAATACGTAGGGGGCAAGCGTTATCCGGATTTACTGGGTGTAAAGGGAGCGTAGACGGCACGGCAAGCCAGATGTGAAAGCCCGGGGCGCAACCCCGGGACGGCATTTGAAACTGTCTAGCTAGAGTGCAGGAGAGGTAAGCGGAATTCCTAGTGTAGCGGTGAAATGCGTTGATATTAGGAGGAACACCAGTGGCGAAGGCGGCTTACTGGACTGTAACTGACACTGAGGCACGAAAGCGTGGGGAGCAAACAGGATTAGATACCCT
+
GEGGGGGGGGGGGGGGGGGGGGGGGGGGGGFFGFGGCFGGGGGGGGG@FGGGGGGGGG9CFFFGGGGGGGGGGGGGGGFGFGGCDFEG7FEGEGGGGGAFGGDGBEFG9DFAEFAFGDEFGECGGGGGGF<FCEGGGGFGGFGE8DEGFGDEFG<>FFGGEGGGGGGCC:G>GGGGFEEGFG(DFG?7=:CFFGG8B??CC5CE<<CEEGG?CFE581@F'@CC=6<FGGGCGEG>#E?GGGCC=8CF>+4CECCCD@=>EGFGGGGCF#CG;GGGF=GG?F=BCA+EGFE;8BFCEEE?E,EE=GGFGGFFECC>EGF8GFGFFFGGGGFGGGFE8AEEC=GGGFGGGGGE9GGFGGGGGFGGGCGGGGGFFFGGGGGGGGGGDGGGGGGGGGGGGFGGGGGGGGEGGFDBC@C@
@s401 36
TGGGGAATATTGCACAATGGAGGAAACTCTGATGCAGCGACGCCGCGTGAAGGATGAAGTATTTCGGTATGTAAACTTCTATCAGCAGGGAAGAAAATGACGGTACCTGACTAAGAAGCCCCGGCTAACTACGTGCCAGCAGCCGCGGTAATACGTAGGGGGCAAGCGTTATCCGGATTTACTGGGTGTAAAGGGAGCGTAGACGGCACGGCAAGCCAGATGTGAAAGCCCGGGGCTCAACCCCGGGACTGCATTTGGAACTGCTGGGCTAGAGTGTCGGAGAGGCAAGTGGGATTCCTAGTGTAGCGGTGAAATGCGTAGATATTAGGAGGAACACCAGTGGCGAAGGCGGCTTACTGGACGATAACTGACGCTGAGGCTCGAAAGCGTGGGGAGCAAACAGGATTAGATACCCT
+
BCFGGGGGGGGFGGGGGGGGGGGGGGGGGGGGGGGGGGGGGGGGGGECGEDGFFFGFGGFGGGDFGGGGGGGGGGGGGGCGFFEGG9DFGF,CFGGGGFFGDGEGGGGGGGGGGGGFFG?DFGGGGGDC,CFGCFGGGGG@CEFGGEEFCE,<@<@,@FGEDGDDGD@:=F53BEE*=FGF@ECGFFGFC@CGGDCEGG?DGG<EGEE5>:E<:@6C?FF2F9<FFGFG7ECC8D8:CDGGGGGGGGGFAGFCEDBEG<DGFF<3<#FE<CE?GGGGGGGBGGGFFFEAGGF@,=,@,8AGFEEA=7EGFFEGFFGGFDDFEE,CGGFBCDGEFEGFFFC6C=,CF7GGGGGFE@FCFEGFGGGFGFEEB;GGGGGEGGGCFFGGGGGGGEFEFEFGFDGFGGGGGGGGFGCCCCC
@s401 35920
TGGGGAATATTGCACAATGGGCGCAAGCCTGATGCAGCGACGCCGCGTGGGGGATGACGGCCTTCGGGTTGTAAACTCCTTTCGTCAGGGACGAAGCGAAAGTGACGGTACCTGGATAAGAAGCACCGGCTAACTACGTGCCAGCAGCCGCGGTAATACGTAGGGTGCGAGCGTTGTCCGGAATTACTGGGCGTAAAGAGCTCGTAGTTGGTTTGTCGCGTCGTTTGTGTAAGTCCACGGCTTAACTGTGGGATGGCAGGCGATACGGGCATAACTTGAATGCTGTAGGGGAGACTGGAATTCCTGGTGTAGCGGTGAAATGCGCAGATATCAGGAGGAACACCGATGGCGAGGGCAGGTCTCTGGGCAGTAACTGACGCTGAGGCTCGAAAGTGCGGGTATCAAACAGGATTAGATACCCT
+
<EFFGGGGGGFGGGGGFF@E<FGGGGCFEAFFGFGGGGFGGDDGGGGB:FGGGGGGGGGGGGGFGGGGGG7FFGGGGGGDFGGGGGFGGFCFEGGEFGCFGGGGCGDCFFGGFGGC>@@FGGGGGGGGCEFGF8DFFGGGGGGGGGGG:CCFGG:F:FDF<FFGD@FBGEECC?EGC<AEEEGGF<75FGG:??CC@E?FGGF@:F>$GGDCFGG=C::9DFGGGFFFCFG,<CEBGGGFCFC:F<EF<CFEFGFFGGGEEFFECEGEEC9GFFF<F@BGGGGGGGGGGGEGGEEGFGCGGFGFGG?GGCBF@,DEC5F7GGGFC8A,C,FGGGFF<FFCEFEGFGGEGGGFGGGFGGGGFEFGGGGGFGGGGDGFBEFFFFCGGGGGFFGGGEGEGGGGGGGGGGGGGGFEF9FCF<CCBC
@s401 30517
TGGGGAATATTGCACAATGGGGGAAACCCTGATGCAGCGACGCCGCGTGAGTGATGAAGTATTTCGGTATGTAAAACTCTATCAGCAGGGAAGATAATGACGGTACCTGACTAAGAAGCACCGGCTAAATACGTGCCAGCAGCCGCGGTAATACGTATGGTGCAAGCGTTATCCGGATTTCCTGGGTGTAAAGGGAGCGCAGGCGGGAAGACAAGTTGGAAGTGAAATCCATGGGCTCAACCCATGAACTGCTTTCAAAACTGTTTTTCTTGAGTAGTGCAGAGGTAGGCGGAATTCCCGGTGTAGCGGTGGAAGGCGTAGATATCGGGAGGAACACCAGTGGCGAAGGCGGCCTACTGGGCACCAACTGACGCTGAGGCTCGAAAGTGTGGGTAGCAAACAGGATTAGATACCCT
+
@EFGGGGGGGGGGGGGGGGGGGGGGGGGGGGGGGGGGGEGGGGGGGGGGGGGGGGGGGGGGFFFGGGGFFGGGGGGGGGGGGEGGGGGGGGGGGFEGGGFGDBFGGGGGGGGGGGGGFGGGGGGDGGGGGGGFFGFGGGGF<FGGEEGFG>FGGGFCFFF<FF?G?FCFFEGGGGGCE8:02FFC$$GFEGFGFC>CEFGEGD5GDGCCCACFEEFGFC?CGGFGGGF8FGGFGFGGGGF@8GCGAFF@?@60FC8GDF=EGGF?GFF?GGG3D=DEF:<BCCDFCGGGCGFGFEGEFGGGFDGFGGFCFGFCGCCGGECGGFFCGGFFGGFCEFDFA8EGGGGFFEFGFEDFDFFE,GGGGGGGGFGGF@GGFGGGGGGFFFDGGGGGGGFGGGGGFGFEFGGGFGGGFGCCCCC
@s401 43868
TGGGGAATATTGCACAATGGGGGAAACCCTGATGCAGCGACGCCGCGTGGAGGAAGAAGGTCTTCGGATTGTAAACTCCTGTCGTTGAGGAAGATAATGACGGTACTCAACAAGGAAGTGGCGGCTAACTACGTGCCAGCAGCCGCGGTAAAACGTAGGTCACAAGCGTTGTCCGGAATTACTGGGTGTAAAGGGAGCGCAGGCGGGATGGCAAGTTGGAAGTGAAATCTATGGGCTCAACCCATAAACTGCTTTCAAAACTGTTTTTCTTGAGTAGTGCAGAGGTAGGCGGAATGCCCGGTGTAGCGGTGGAATGCGTAGATATCGGGAGGAACACCAGTGGCGAAGGCGGCCTACTGGGCACCAACTGACGCTGAGGCTCGAAAGTGTGGGTAGCAAACAGGATTAGATACCCT
+
@,FFGFFGGGGGGGGGGC<FGGG:FGGFGGCCFGGGGGCFECFECGGCEG7FCFGG@ECF4EGGGGG+BFFGGGGCF9FG<E,=B7=+BEFGGGFFFGGFDGFGGGAF5DFFGG<FDD<,8B+>FGEGGGFGGGFGFG7@C8DF7E*C>EEFFF::FGEDC,?CF@C<<</'<F=C><FGG:CFCGDECEG7CGGFGGCFCECEEG55#;:FGGGGGAE;30FE@CC,<@?FFCDFCEGFFEGDD2CFCFFE:<C<@C26:<92DB3AEE94;<+,<FF5GFGGGGGCBDEEEEB6CEEGGECC:C7GCECGGFCF@FGGFCCGGDGGECFE:EEF8FE:@EF?GDDEGEGGGGGFFGFEFEFC@GGEEFCEGGGGGGF<C:EECF@,@FFGGGGGFFFECFGFCGGGFCGCCCC6
@s401 40
TGGGGAATATTGCACAATGGGGGAAACCCTGATGCAGCGACGCCGCGTGGAGGAAGAAGGTCTTCGGATTGTAAACTCCTGTTGTTGAGGAAGATAATGACGGTACTCAACAAGGAAGTGACGGCTAACTACGTGCCAGCAGCCGCGGTAAAACGTAGGTCACAAGCGTTGTCCGGAATTACTGGGTGTAAAGGGAGCGCAGGCGGGAAGACAAGGTGGAAGTGAAATCCATGGGCTCAACCCATGAACTGCTTTCAAAACTGTTTTTCTTGAGTAGTGCAGAGGTAGGCGGAATGCCCGGTGTAGCGGTGGAATGCGTAGATATCGGGAGGAACACCAGTGGCGAAGGCGGCCTACTGGGCACCAACTGACGCTGGGGCTCGAAAGTGTGGGTAGCAAACAGGATTAGATACCCT
+
FGFGGGGGFFEGGGGGGGGGGGGCEGGGGGGGEGGGGGGGEGGGGGDFFGGGGGGGFGGGGGFG,CBC+CB<BEGGGEC<=FGCFFGGGGGGFC?EFGGGGGFGGGGGGGCG@ECDF,88C9FCFBFGGFFC:>,DFCCFFG7>C8*5@C:?FFGFG@CD<CF@9:,<<CGECFGGG*BFFGF,2=?<*44399>*8+:49><96:E)8C73D/D#83::,807E@?8CD6GFD8B6:B<FC9GGGGGGGGFD>=@D=CCGGGF@CF<@8FGDGGEE@9,@?DGGGEF@8GGGGGCE@GFAFCE=FEFEEC=@=,E=?FDC+GGFECC??<GGFFFGFEEGFECGEGGGGEFC9FFFC4EGGGGGGFDGEFCGGGGFGGGFFFDGFGGGFGEGGGGGEGGFFGFCEGGGDGCCCCC
@s401 32082
TGAGGAATATTGGTCAATGGGCGAGAGCCTGAACCAGCCAAGTAGCGTGCAGGATGACGGCCCGATGGGTTGTAAACTGCTTTTATAAGGGAATAAAGTGAGTCTCGTGAGACTTTTTGCATGTACCTTATGAATAAGGACCGGCTAATTCCGAGCCAGCAGCCGCGGTAATACGGACGGTCCGGGCGTTATCCGGATTTATTGGGTTTAAATGGAGCGTAGGCCGGAGATTAAGCGTGTTGTGAAATGTAGAGGCTCAACCTCTGCACGGCAGCGCGAACTGTTCTTCTTGAGTACGCACAACGTGGGCGGATTGCGTGGTGTAGCGTTGAGATGCTTAGATATCACGAAGAACTCCGATTGCGAAGGCAGCTCACGGGAGCGCAACTGACGCTGAAGCTCGAAAGTGCGGGTATCGAACAGGATTAGATACCCT
+
FGFGGGGGGGF@FGGGDAEAEFGGGGDGGCFCFFGFGFFGCCCCAFCBCEGGDCFGGGD>EBF+CCCFCFCCFFGGFAFGC,CDA9FFFEFGGG<EFF<FFF9FF9@4FFGGGGGCG,@EGAC,B,<,E,CFFGGF<DGGGF7:=+>FD,<C,+@>>FGGGGFCC58B>:*>:FFCC*1*1<**<FGCF*;BBF:C5*8C77C9CC8;:29:$<??F?G80?AF4CCB<C<4*<1?E5C:GCC;;<?GGFDB8>:>8+(BF?:AC7@*>,+++C@++EED<FF8CCB:,FDFDFEF>C77GFA:F8EED89,++4+>4+=9GC@)=,9,E:,,9A,;C<,,=C,,7EGFF9E=,FFB@B:@CEFBCCFF<CGEDCEDFGEDDGFECCFEDFGFECFCFCDGGGGGCGGGGFE@EF<GFE@@9ECGFEEF8FC@<@B
@s401 42
TGGGGAATATTGCACAATGGGGGAAACCCTGATGCAGCGACGCCGCGTGAAGGAAGAAGTATCTCGGTATGTAAACTTCTATCAGCAGGGAAGATAATGACGGTACCTGACTAAGAAGCCCCGGCTAACTACGTGCCAGCCGCCGCGGTAATACGTAGGGGGCAAGCGTTATCCGGATTTACTGGGTGTAAAGGGAGCGCAGGCGGGACTGCAAGTTGGATGTGAAATACCGGGGGTTAACCACGGAACTACATCCAAAACTGTAGTTCTGGAGTGAAGTAGAGGCAAGCGGAATGCCGAGTGTAGCGGTGAAATGCGTAGATATTCGGAGGAACACCAGTGGCGAAGGCGGCTTGCTGGGCTTTAACTGACGCTGAGGCTCGAAAGTGTGGGGAGCAAACAGGATTAGATACCCT
+
FGGGGGGGAFGGGFGGGGFFGGGGGGGGGFFEFGG@@B:BFEGGEEG8@F<FF=FG<EFFF9FEGGGFFGGFFGGGGGGGE<EDGGCFGCCFGFAEFFGGGGGGGGGCEGCDFFGGGGGGFFDCGFGGGCGGDD83FFEG+++>8EEG*:C9C9FFG:FGDGGGGGGEFG7FGGGG>FGGFFFCCF:FED0C+<?C:C::CDG;D;C#6,;CCC>B73<B;C<A;8@42<<>#,:29FFB<96:BEGFFCF?87EEDDFFCDGGGFCC8A8ECGFFA,4,,FAEB4CC:8A>4+@+>FFEFF>DBGGGGGGGGFFEGGGGF=DECE@C?9AAFCECFE=GGFEDFEDGFCC<FGGFFFFFDF9GGFEGGEFGGGFFDGGECGGGGGGGGGGGFGFGFCFEFAGFF@EFGF@CCC@C
@s401 29739
TGGGGAATATTGCACAATGGAGGAAACTCTGATGCAGCGGCGCCGCGTGAAGGATGAAGTATTTCGGTATGTAAACTTCTATCAGCAGGGAAGAAAATGACGGTACCTGACTAAGAAGCCCCGGCTAACTACGTGCCAGCAGCCGCGGTAATACGTAGGGGGCAAGCGTTATCCGGATTTACTGGGTGTAAAGGGAGCGTAGACGGCACGGCAAGCCAGAGGTGAAAGCCCGGGGCTCAACCCCGGGACTGCATTTGGAACTGCTGGGCTAGAGTGTCGGAGAGGCAAGTGGAATTCCTAGTGTAGCGGTGAAATGCGTAGATATCACGAAGAACTCCGATTGCGAAGGCAGCTCGCTGGAGCGCAACTGGCGCTGAAGCTCGAAAGTGCGGGTATCGAACAGGATTAGATACCCT
+
AFGFGCGGGGGGGGGGGGGGGGGCEEFEFFFFGGGGGGCGGGGGGGGFCFGFE,AF,CFCEFGGGGEEGGFGGEEGGGGGGFGGGGGGFGGGGGFFGGFGGGGGGGFFFD,?FFEFGGGFCC=FEGGFGGGGG,DEFGGGGGG?EGGG<CEFGGGFFGDGGGD<FGFGFGG5<<FG:F>FFC994=:C:<CGGGGGGDCE6CGGGE>888CE<CEA;;8$07C<FFGB@>EGDEGB-@CFG5@+3CGFBE@C,2@@E;3::<D:,3#GB?<A48.EECGGFGEFEB9CEEFE>=GFDF8EDA4=0CCA,,FC+?@EBF?CF;FFB,EGGGFECEEF>GGGFEGDGF<GGFFEDGGF8CCCGGCCFGFCECE@DAGGF>GGGEGE<7FGGDGFFAEAGFDGGGGGGGGGGGFC<C@B
@s401 44
TGAGGAATATTGGTCAATGGGCGAGAGCCTGAACCAGCCAAGTAGCGTGCAGGCTGACGGCCCTATGGGTTGTAAACTGCTTTTATAAGGGAATAAAGTGAGCCTCGTGAGGCTTTTTGCATGTACCTTATGAATAAGGACCGGCTAATTCCGTGCCAGCAGCCGCGGTAATACGGAAGGTCCGGGCGTTATCCGGATTTATTGGGTTTAAAGGGAGCGTAGGCCGGAGATTAAGCGTGTGGTGAAATGTAGACGCTCAACGGCTGCACTGCAGCGCGAACTGGTTTCCCTGAGTACGCACAAAGTGGGCGGAATTCGTGGTGTAGCGGTGAAATGCTTAGATATCACGAAGAACTCCGATTGCGAAGGCAGCTCACTGGAGCGCAACTGACGCTGAAGCTCGAAAGTGCGGGTATCGAACAGGATTAGATACCCT
+
EFGGGGGGGGGGGGGGGGE8CFGGGGGGGCGGGGGGGG4A@FGGGGGGGGGGF+EFFGGDGGGFGGGGGFFG@FFGGGGGGFCGGGGGGGGDAFGF<FFADGGGFGGFGGGGGGGGGGEGGGGGGGG99>FA<<FFF<FCDDCGG88FFGDF@DGGGGGGGGGGG>FGGG>>FCFECFFE7DCGGE?FGG75<FG86=@:FGFCFC?=FF9C89-#:4<7095:?7GC<#2<2@C4>*<F6@+GGGGGFD<C:CEEGGFD@@,=C9:,C:>*+DGEC=6=DDAFDCGF8F<<8CCEGGFFFE,EC=C?EGGGFFCGEFB<FFEGFGGGGGGFGFFD>CA9FE,BDFGGFGFFEBFC,AEDGGGGGGFGGGFGGGGFDGGGFGEGGGGGGGGGGGGGCDGGGGGGGGGGGGGFGFCFFFE6GGGGGGGGF8GCCBBC
@s401 26614
TGAGGAATATTGGTCAATGGGCGAGAGCCTGAACCAGCCAAGTAGCGTGCAGGATGACGGCCCTATGGGTTGTAAACTGCTTTTATAAGGGAATAGAGTGAGAGTCGTGACTCTTTTTGCATGTACCTTATGAATAAGGACCGGCTAATTCCGTGCCAGCAGCCGCGGTAATACGGAAGGTCCGGGCGTTATCCGGATTTATTGGGTTTAAAGGGAGCGTAGGCCGGAGATTAAGCGTGTTGTGAAATGTAGGTGCTCAACATCTGCACTGCAGCGCGAACTGGTTTCCTTGAGGACGCACAAAGTGGGCGGAATTCGTGGTGTAGCGGTGAAATGCTTAGATATCACGAAGAACTCCGATTGCGAAGGCAGCTCACTGGAGCGCAACTGACGCTGAAGCTCGAAAGTGCGGGTATCGAACAGGATTAGATACCCT
+
FGGGGGGFGGGGGGGGGGGGGGGGGGGGGGGGGGGGGGGGGGGGGGGGGGGGGGGGGGGGGGGFGGGGGGGGGGGGGGGGGCFGGGGGGGGGGGGGGGGGGGGGGGGFCFFGGFGGGGGGGGGGGGGGGGGGGGGGGGGGGGGGGGGGGGGGGGGGGGGGGFFGGGGGGEGGFGGGEGGGGGGGGGGGGGGGGGGGCEE5GFGGGGFFGFDEGGGFGBGGFGGGGGGFGCBCEFGDGBGGGFGGGGF@CGCGGGGGGGGGGGGGGGFFGGECAEBGEFFDGGFGGGGGFGFC*F6GGGGGFGGGGGFCCCGGGGGGGGGFGFE@5ECGEGGFFGFFFGGEBAGGFGGGGCGGGGGGGGGGGFEGGGGGGFGGGFGFGGFCGGGGGGGGGGGGGGGFGGGGGGGGGGGGGGGGGGGGGGFFGGGFGGGGGGGCCC@C
@s401 46
TGAGGAATATTGGTCAATGGGCGAGAGCCTGAACCAGCCAAGTAGCGTGCAGGACGACGGCCCTATGGGTTGTAAACTGCTTTTATATGGGGATAAAGTGAGCTACGTGTAGTTTATTGCAGGTACCATATGAATAAGGACCGGCTAATTCCGTGCCAGCAGCCGCGGTAATACGGAAGGTCCAGGCGTTATCCGGATTTATTGGGTTTAAAGGGAGCGTAGGCCGCCCCTTAAGCGTTTTGTGAAATGTGGAGGCTCAACCTCTGCACTGCAGCGCGAACTGGTCTTCTTGAGTGCGCACAACGTGGGCGGAATTCGTGGTGTAGCGGTGAAATGCTTAGATATCACGAAGAACTCCGATTGCGAAGGCAGCTCACTGGAGCGCAACTGACGCTGAAGCTCGAAAGTGCGGGTATCGAACAGGATTAGATACCCT
+
FGEGGFGGGFGGFGGGGGGGGGGGGGGGGGGGGGGGGGFGGGGGGGGGGGGGGGGGGGGGGGGGGGGGGGGGGGGGGGGGGGGGGGFGGGGEEFGGGGGGGGGGGFGGGEFGGGGGGGGGCCGGGGGCEFGGGGGGGGGGGGGGGED=FGGGGGCFFEGFFFFGCEFG7<:D,D>FGGGGGGD9:CG:FF=EDGG8C5CCF=@9<<0::F<,$?CFG;GF:>EGECE><:?@FE7):%*;ACDEC@<?F>$D7<E>18GFFD@9F?#0FB>95F8FB8+=6FD@,3B:,FFD=@++EFGEGDFEECGEGGGC>=B7EGGGFBC@)GEDFDGGEE?FE5,FGGGGGGGDGGGGFGGF7EGCEGGFFEFFGGGGGGFEEFCGGGGGGFFCGFCGGGGGGCEEFDGGFEGGGGGGGGGGGGGGGGGGGGGGGGGCCCCC
@s401 39843
TGGGGAATTTTGGACAATGGGGGCAACCCTGATCCAGCCATGCCGCGTGCAGGATGAAGGCCTTCGGGTTGTAAACTGCTTTTGTCAGGGACGAAAAGGTTTCCGCTAATACCGGAGACTGCTGACGGTACCTGAAGAATAAGCACCGGATAACTACGGGCCAGCAGCCGCGGTAAAACGTACGGTGCAAGCGTTAATCGGAACTACGGGGCGTAAAGCGTGCGCAGGCGGTTTCGTAAGACAGATGTGAAATCCCCGGGCTTAACCTGGGAATTGCATTTGTGACTGCGGGAGTAGAGTTTGGCAGAGGGAGGTGGAATTCCAAGTGTAGCAGTGATAGGCGTAGATAGTTGGAAGAACACCGATGGCGGAGGCAGCCTCCTGGGCCAAGACTGACGCTCATGCACGAAAGCGTGGGGAGCAAACAGGATTAGATACCCT
+
FFFD7BGG,CFGGFFFGGFE,,+@@FFGG@EGFGDGF@DD,C@FEG@CEGGGGCBFDF9EFGE,C<CCEE>CC9?<<5=EFFF<FF<E8??+C7@FGFD=BEGG+B+4CFFGGGCFC7DF@DD8,F@C3@8>3,@E,=CA3,33,@CC***88F,33@**>FF*7DFFC:<*1*=F,7,=<+*4*+3*8?FFDEFC:<0:*/CGD?,#44;,&1#01'174<#:?=?@E:>8:D93;FF7#<.8CEF:@2333EGG0FFD;9>CB<A92AA%C:@<6AFD<:,,+@B=+8E5,,F,=DB,EFFCB@A::=@,E9DF=899ECCABGDEE;:,CGGFA,GGGGFFFF@6,,FAFEFGFBFEFGFGFF@ECE,FFGEFF@,FCGGFEFFE,EEE@EEF@@,C9GFCBC,ECCCF:GGGGFE<EECC5C9GGFAGGGFEA@<CC
@s401 48
TGGGGAATATTGCACAATGGGCGAAAGCCTGATGCAGCGACGCCGCGTGAGCGAAGAAGTATTTCGGTATGTAAAGCTCTATCAGCAGGGAAGATAATGACGGTACCTGACTAAGAAGCACCGGCTAAATACGTGCCAGCAGCCGCGGTAATACGTATGGTGCAAGCGTTATCCGGATTTACTGGGTGTAAAGGGAGCGCAGGCGGTGCGGCAAGTCTGATGTGAAAGCCCGGGGCTCAACCCCGGTACTGCATTGGAAACTGTCGTACTAGAGTGTCGGAGGGGTAAGCGGAATTCCTAGTGTAGCGGTGAAATGCGTAGATATTAGGAGGAACACCAGTAGCGAAGGCGGCTTACTGGACGATAACTGACGCTGAGGCTCGAAAGCGTGGGGAGCAAACAGGATTAGATACCCT
+
FFGGGGGGGGGGGGGGGGGGFGGGGGGFGGGFGGGGGEFGGGGGGGECCCFFGGGGGGG,CCAFFFF8?FFGGFEGGDGGFF9FGGGGGGCFGGGGGDDGGGDEFEGGG@GGGGGGGGFFFGEGGEGGGGGFDC@DF<FG,3<B8@CFGCFGGGFG:,?CF>CGGFFG<<FGGGGGGEGGFGFCDFCEFEFCFCFCEDCFGG>>8C:84<8C588BFFGF96EF??=GEFGEFGG6,>.CGDGEF99F=9E?F1GGFD9==+CGGF<FGEFF8F8FDGGGGGGGGGG?DECFFGEFGGGFGGEGAGGGGGGFGGGGGFFDFD?AGGGGFAGGFF<GFCFFC=@BEGFGGGGFCDCFCFEGGGGGGGGGGGGEGCGGGGGGGGFCGEGGGGGFFFGGGFFFCGGGF,GDFGGCCCCC
@s401 39422
TGAGGAATATTGGTCAATGGGCGAGCGCCTGAACCAGCCAAGTAGCGTGAAGGATGACTGCCCTATGGGTTGTAAACTTCTTTTATAAAGGAATAAAGTCGGGTATGTATACCCGTTTGCATGTACTTTATGAATAAGGATCGGCTAACTCCGTGCCAGCAGCAGCGGTAATACGGAGGATCCGAGCGTTATCCGGATTTATTGGGTTTAAAGGGCGCGTAGATGGATGTTTAAGTCAGTTGTGAAAGTTTGCGGCTCAACCGTAAAATTGCAGTTGATACTGGATATCTTGAGTGCAGGTGAGGCAGGCGGAATTCGTGGTGTAGCGGTGAAATGCTTAGATAGCACGAAGAACTCCGATTGCGAAGGCAGCCTGCTAAGCTGCAACTGACATTGAGGCTCGAAAGTGTGGGTATCAAACAGGATTAGATACCCT
+
6FFFFFGGGC<<EGGGG<FEFGDGD6+7FCEGGFGFFF=AF<,CFF+B,@DFF8,EEF,,@,C@FFFGGGGGDGGGGGGGDFDFGGGFFAFE8=EEFGEGGGGFEG8ECFFG<F:FGGGGGFDFAEGGGGGGGEA@FFGF,,BF:FGG<,BA:BFG7,BFFCG,,8F>B@C;=3DFECFFGGGGGG5BFGDCEC>F>C@CF=GGGGCC7?F:<2C#B4F:EFCDFFCDC8FF9;F;<FCFF@<AAFGGGGF7CCG3,@@F>7<DFAAGGGGFEGDFA@8CCEF<BEAC,?4?+B8ECF4,FGGGGD@BECEBDGGGGFA,EFCEAF7AEFC?<9CFGF<GGEB?FDEGGGCGE@>FBCGC7FB@FGECDGFGE9DCFGFBF@CFFCFGFCFF@8GGGGGGFCEC@@GEGFECGGGGGGFGGGFGGFGGGFF<A6CB
@s401 31818
TGAGGAATATTGGTCAATGGACGCAAGTCTGAACCAGCCATGCCGCGTGCAGGAAGACGGCTCTATGAGTTGTAAACTGCTTTTGTACGAGGGTAAACTCACCTACGTGTAGGTGACTGAAGGTATCGTACGAATAAGGATCGGCTAACTCCGTGCCAGCAGCCGCGGTAATACGGAGGATTCAAGCGTTATCCGGATTTATTGGGTTTAAAGGGTGCGTAGGCGGTTTGATAAGTTAGAGGTGAAATCCCGGGGCTTAACTCCGGAACTGCCTCTAATACTGTTAGACTAGAGAGTAGTTGCGATAGGCGGAATGTAGTGTGTAGCGGTGAAATTCTTAGAGATCATACAGAACACCGATTGCGAAGGCAGCTTACCAAACTATATCTGACGTTGAGGCACGAAAGCGTGGGGAGCAAACAGGATTAGATACCCT
+
FGDGGGGGGGGGGGGGGGGGFF7FGFGFGGGGGFGGGGGGGGGGGGGGGGGGGGGGGGDFEGGGGGFFGGCFFFGGGGGG<AFFGGFGFDGGGGGFEFGGGGG9FGGGGCCGGGGGGGGGGF8FDDFGGGGGGGGGGGGEAFCDCDEGFEFCEGGGGAC7FGGFC6CFCEG7@CGGE*>>,;,@FC6FFG*CGGFDGG3FFGDCECFGGFF:9CFA7;F>?>FGGG8;,3<<FCF>CC<8=)@,,CE?C6>=E=EEDFGCC?FCCCEE>E?7?F4:;@;9EEFFC,95,?BB7DD8GGGFCC7F9C:=ECED=>>@44,,=:CG@EECFCFEEE9,,GGGGGGGGGFFFCEFCEGGGFGGGEF?FF9CFEEE<FFC:FEGGFDFFGFFFFFGGGGGFGGFGEF<BFGCGGDFFFGGGGFEEFGGGF9GGGGCCCCC
@s401 30793
TGAGGAATATTGGTCAATGGACGAGAGTCTGAACCAGCCAAGTAGCGTGCAGGATGACGGCCCTATGGGTTGTAAACTGCTTTTATAAGGGAATAAAGTGAGACTCGTGAGACTTTTTGCATGTACCTTATGAATAAGGACCGGCTAATTCCGTGCCAGCAGCCGCGGTAATACGGAAGGTCCGGGCGTTATCCGGATTTATTGGGTTTAAAGGGAGCGTAGGCCGGAGATTAAGCGTGTTGTGAAATGTAGATGCTCAACATCTGCACTGCAGCGCGAACTGGTTTCCTTGAGTACGCACAAAGTGGGCGGAATTCGTGGTGTAGTGGTGAAATGCTTAGATATCACGAAGAACTCCGATTGCGAAGGCAGCTCACTGGAGCGCAACTGACGCTGAAGCTCGAAAGTGCGGGTATCGAACAGGATTAGATACCCT
+
CFFGGGGGGGGGGGGFGGGGGFGGGGGGGGGGGGGGGGEEFG,EFGGEGGGGGGGGGFGGGGGGGGGGGGGGGGGGGGGGGGGGGGGGEGGGGGGGGGGGGGGGGCFFFFGGGFGEFCFGGGGGGGEF9FFEFAEFG9FFG<>F8CFGFGDFGGGGGGGGDFGGEEFGEEGGG9CFEEEE=AFF7C5FFFGGGGFCEEFGGFCFGDFFFEEEGFG4CBGF?CGGEGGGGGGFFFFAGGCECCCGGGGFFCCG?CFGGGF@@<?6C9D?EB6@F?CDEG=CD>>GGGF?,=FFDF=?=GFFDFEFFGCFFDFE=,CCEFGEF<GGFGGEEGGFGFFFFFDAEEGGGGGGGCGGGEGEGGE7GGDDFGFGFAFGGGGGGGGGFEGGFDFGEFEGGGGGGGGGGGGF8GGFCGGGGGGGGGGFFGGGGFFDGGGCCCCC
@s401 23164
TGAGGAATATTGGTCAATGGACGAGAGTCTGAACCAGCCAAGTAGCTTGAAGGATGAAGGTCCTACGGATTGTAAACTTCTTTTATAAGGGAATAAAACCTCCCACGTGTGGGAGCTTGTATGTACCTTATGAATAAGCATCGGCTAACTCCGTGCCAGCAGCCGCGGTAATACGGAGGATGCGAGCGTTATCCGGATTTATTGGGTTTAAAGGGAGCGCAGACGGGTCGTTAAGTCAGCGGTGAAAGTTTGGGGCTCAACCTTAAAATTGCAGTTGATACTGGCGTCCTTGAGTGCGGTTGAGGTGTGCGGAATTCGTGGTGTAGCGGTGAAATGCTTAGATATCACGAAGAACTCCGATTGCGAAGGCAGCACACTAAGCCGTAACTGACGTTCATGCTCGAAAGTGTGGGTATCAAACAGGATTAGATACCCT
+
EGFGGGGGGGGGGGGGGGGGGGGGGGGEGGGGFGGGGGGGGFFAFGGGGGGGGFGGGGGGGGGGGGGGGGEGGGGGGGGGGGGGGGGGGGGGGGGGGGGCGGFGGGGGFGGGGEGGGGGGGGGGGGGGGFGGGGGFGGGGGGGGGGGFGGGGGGGGGGF<:AFGGGGGGGGG9FGDGGGG>GGGDCEFEF>FFGGE<DFCC:@9<CFG<CFCEFGAE@CD@<,DGGGBEFFGGGFBEC:7<CB?CGGGGGGGGGGBDCFFFFGF@DFD,FCFF9DDFGGGDGGG0GGFGGFGFGGGGGGGGFCGGGGGGGGFDF:@FC,4FECGFGGGGGGGGGFFFFFABAE?GGGFFEAEF@7FEFF@+FF<E9DGGGGGGGGGFFFCDGGGGGGGGFFFGGGGGGGDGGGGGGGGGGGFGGGGFGGGGGGGGGGGGGGCCCCC
@s401 53
TGAGGAATATTGGTCAATGGGCGAGAGCCTGAACCAGCCAAGTAGCGTGCAGGATGACGGCCCTATGGGTTGTAAACTGCTTTTATAAGGGAATAAAGTGAGTCTCGTGTGACTTTTTTTCATTTACCTTATGAATAAGGACCGGCTAATTCCGTGCCAGCACCCGCGGTAATACAGAAGGTCCGGGCGTTATCCGGATTTATTGGGTTTAAAGGGAGCGTAGGCCGGAGATTAAGCGTGTTGTGAAATGTAGACGCTCAACGTCGGCACTGCAGCGCGAACTGGTTTCCTTGAGTACGCACAAAGTGGGCGGAATTCGTGGTGTAGCGGTGAAATGCTGAGATATCACGAAGAACTCCGATTGCGAAGGCAGCTCACTGGAGCGCAACTGACGCTGAAGCTCGAAAGTGCGGGTATCGAACAGGATTAGATACCCT
+
FGFGGGGGGGGGGGGGGGGG,FEG@FG8FGGGGGGGGGGGGGGGGGGGGGGGGGEFGGGGGGGGGGGGGGGGGGGGGGGGGGGGGGF?EGFEFFGGGGGGGGE?5CCEG,+5BFGGGGD+,8B?5?EFG,,5<FF,A?F,:ADG8++83EAAB,,+B+,,>:,@@++@:@C;;3?,,.7>72%?>FE:78:#4C;:A1:=C7FF@GFGG7<CD;F77<?<6(;CFFE&7:C?<=+F.C4<D,><C<,2,FF5>*EGFC@F>5*+::GCB7GGEEDEGECCFGFDD,,,:,GFFDF@7GGFF=<BCC>@CF??@=@+GGGEADGDE@EGGGFF;E<FFDC,8FFE==,CGFCFGF?FF:F<,GEFDC<FFFGGFFECFGFGGGGGFAFFGGGGGGFDGGGGFGGGGFFCDECGDGGFGGGFECGGGGGGGGGGCCACC
@s401 28159
TGAGGAATATTGGTCAATGGGCGAGAGCCTGAACCAGCCAAGTAGCGTGCAGGATGACGGCCCTATGGGTTGTAAACTGCTTTTATAAGGGAATAAAGTGAGTCTCGTGAGACTTTTTGCATGTACCTTATGAATAAGGACCGGCTAATTCCGTGCCAGCAGCCGAGGTAATACGGAAGGTCCGGGCGTTATCCGGATTTATTGGGTTTAAAGGGAGCGTAGGCCGTCGTTTAGGCGTGTTGGGAAATACTGTCGCTCAACGACAGGGGTGCAGCGCGAACTGGGAGACTTGAGTGCGCGGAATGCAGGCGGAATTCGTCGTGTAGCGGTGAAATGCTTAGATATGACGAAGAACTCCGATTGCGAAGGCAGCTTGCAGTAGCGTAACTGACGCTGAAGCTCGAAAGTGCGGGTATCGAACAGGATTAGATACCCT
+
5,CEGGGGGGGGGGGGGFEFFG>F7CBCFG8C8F@CFGGCD,FF<CFC@CFGGGGGFGGG@CFFD8C=FGGDFAAGGGGGFDFFGGGGGGG,AEE5,?FDGGEEFBFFCBCDFCEFGGG9,E9EFGF9EGED@FGGFFF,8B7FCEF<CG9?EFC@<@FDGGG87388FC@,,7*@*CF7>DFGEGC7<F8@;9<BC'8;E?FGCCAFCCCFCCGFE@CA1CCC9E=1#+2B@;C9F8C<13.<<:,=F>5E>0A,9:@8*7,3*@*F@,@+3>EC@CA=8FDB=,AFB8AGEGGDEGFEF9CGGGEGGGF>==+CGDC7ECGGBB7FFGGFEEFEFF?GFF?8GGFEEDDCE@+GCCGEF7GGGGGGGEGGFAGFGDGGGGGGGGFGGGGGGGGF8GGGFDGFDFEF@7GFECGGFEF@FDGGGGGGGGGB@@<C
@s401 55
TGAGGAATATTGGTCAATGGACGAGAGTCTGAACCAGCCAAGTAGCGTGCAGGATGACGGCCCTATGGGCTGTAAACTGCTTTTATAAGGGAATAAAGTGAGTCTCGTGAGGCTTTTTGCATATACCTTATGAATAAGGACCGACTAATTCCGTGCCAGCAGCCGCGGTAATACGGAAGGTCCGGGCGTTATCCGGATTTATTGGGTTTAAAGGGAGCGTAGGCCGGAGATTAAGCGTGTTGTGAAATGTAGATGCTCAACATCTGCACTGCAGCGCGAACTGGTTTCCTTGAGTACGCACAAAGTGGGTGGAATTCGTGGTGTAGCGGTGAAATGCTTAGATATCACGAAGAACTCCGATTGCGAAGGCAGCTCACTGGAGCGCAACTGACGCTGAAGCTCGAAAGTGCGGGTACCGAACAGGATTAGATACCCT
+
FFGGGGGFGGGGGGFGGGFFFGGGGFGGGGGGGGGGGGGGGGGGGGGGEGGGGGGGGGGGGGGGGFGGGGGGGGGGGGGGGGGGGGFGGGCEGGFGGGGGGGGGGGGGGGGGGFGGGGGGGFFEFGGFGGGGGGGGGGGFFGGEGGGGGGGGGFFGGFGFGGGGGGGGGEGCCGGGC@CCFGFCFFGGCGGFGGGE7FFGFCFCFG.=#><<EF@F7;>:@CCFFBGDDD?6<EF<CCGGGF7FDFFFGFGFCEFGFGGGGGGGGFGGGFC5GEB&GD==6D<FGFFDE,GGFGGFDGGGGGFFGGGGGFEB@4+GCGGECFDGBF7FFFGFFAFFGFGFGGFA,GGGGGGGFDGGGFGFFCGGFFFGGGGGFGGGGGGGGGGGGFFGGFFGGGFGFFEGGGGGGFGGGGGFGGGGGFEFCFGGGCGGGGGCCCCC
@s401 23011
TGGGGAATATTGCATAATGGGGGAAACCCTGATGCAGCGACGCCGCGTGAACGAAGAAGTATTTCGGTATGTAAAGTTCTATCAGCAGGGAAGATAATGACGGTACCTGTCTAAGAAGCACCGGCTAACTACGTGCCAGCAGCCGCGGTAATACGTGGGGGGCAAGCGTTATCCGGATTTACTGGGTGTAAAGGGAGCGTAGACGGAACGGCAAGTTTGAAGTGAAATACCCGGGCGTAACTCGGGAACTGCTTTGAAAACTGTCGATCTAGCGTGTCGGAGAGGTAAGTGGAATTCCTGGTGTAGTAGTGAAATGCGTAGATATCAGGAAGAACACCGGAGGCGAAGGCGGCTTACTGGACGATAACTGACGTTGAGGCTCGAAAGCGTGGGGAGCAAACAGGATTAGATACCCT
+
;CFEGGGFGGCGGGGGGGGBEECEGG@EFCFFDFEGFD@FGDFGEEFCCGFGGEGGGGG<E-CEGGG7F=EF,@FD<EGF?EFGFGGGGCB=FFECEF<FFG@FFCFAFFF9FFCGFGGDF8:FEDGGGGGDCBFGGGGGG<>F>>BF5>FFGGG:CF>:C5:CCG>8:?EG7FEDGDEFGG?+<FGGC9<<FCD5EEGGEGGGG>EGBCDEG88:@5@,9FAE>231<CCE/CD>#BFG:>B:3C=FGD>AFFC/@8.9;:FFB@<5;EF=%GEGC<DC=8FFBCEC5C@4,DFEGFDGFEFE<FC=F?CCFCGEFF9FA,GGFF9DFE,F7FEF:CA7GGGFF:DGGGGGGGGGFGEFGFF<DFFEEC<EFFAFEGEF<GGGGCGEGFEFDEECDGEFFAFGFAGDE?GCCCCC
@s401 57
TGAGGAATATTGGTCAATGGGCGAGAGCCTGAACCAGCCAAGTAGCGTGCAGGATGACGGCCCTATGGGTTGTAAACTGCTTTTATGCGGGGATAAAGTGGGCCACGCGTGGCCTTTTGCAGGTACCGCATGAATAAGGACCGGCTAATTCCGTGCCAGCAGCCGCGGTAATACGGAAGGTCCGGGCGTTATCCGGATTTATTGGGTTTAAAGGGAGCGCAGGCCGCCGGGCAAGCGTGTTGTGAAATGCAGTCGCTCAACGTCTGCACTGCAGCGCGAACTGCCCAGCTTGAGTGCGCGCAACGTTGGCGGAATTAGCCGTGTAGCGGTGAAATGCTTAGAGATGACGAAGAACTCCGATTGCGAAGGCAGCCTGCTGTAGCGCAACTGACGCTGAGGCTCGAAAGCGTGGGTATCGAACAGGATTAGATACCCT
+
CFFFGGGGGGGGGGGGGGGGFGGGGGGGGGGGGGGGGGGGGGGGGGGGGGGGGGGGGGGGGGGGGCAFGGGGGGGGGGGGGGGGGG9FGGGGGG8CFFGGGGGGGGGGGGGGGGGGGGGGGGFGGGGGGG7F=E9CFGGGGGGDEGEGGGGGGGFDGGGGFGGGGCF7F:FG?FGGGDGDGGGGGG5EGGGGGGGG0EGFG0FECFCCG;E9FG;FG>>:#>CDDFCC6E:C7:F@F>E?0GD=GB78DCGC7ACB5574F5;@,;:C@E:A>EC:C@:;9CCEFDAC,,FC5GECCEEDD<DFFGCGGGGGFEE6+EC7FFCC=7B>,CFEGEF=>GFDFD,GGGEGGGGFFGGGFFF@GGGFFGGGGGGGGGGGFGGGGGGGCGFGGECEF?,GDGFFFEGF@GGCGFGFGGGGGGGEFGGGGGGGGGFCCC@C
@s401 58
TGAGGAATATTGGTCAATGGGCGAGAGCCTGAACCAGCCAAGTAGCGTGCAGGATGACGGCCCTATGGGTTGTAAACTGCTTTTATATGGGGATAAAGTGTGGGACGTGTCCCATATTGCAGGTACCATATGAATAAGGACCGGCTAATTCCGTGCCAGCAGCCGCGGTAATACGGAAGGTCCGGGCGTTATCCGGATTTATTGGGTTTAAAGGGAGCGTAGGCGGGTTGTTAAGTCAGTTGTGAAAGTTGGCGGCTCAACCGTAAAATTGCAGTTGATACTGGCGACCTTGAGTGCAACAGAGGTAGGCGGAATTCGTGGTGTAGCGGTGAAATGCGTAGATATCACGAAGAACTCCGATTGCGAAGGCAGCTTACTGGATTGTAACTGACGCTGATGCTCGAAAGTGTGGGTATCAAACAGGATTAGATACCCT
+
EFFGGGGGGGGGGGGGGGGGGGGGGGDFGGGFGGGGGGGGFGFGGGGGGGGGGGGGGGGGGGGGGGGGGGGGFGFFFGGGGGGGGGGGGGGGGGGGGGAFGGGGGGCFEGEG@FEGFFFGFFGGDEFFDFFGGG9D?FDDDFFFGGDGGGGGGGGGGGGGC7>DBCCB:FGGEGFFDGGGCGFFDD=@C::FGFC=?F=?CGCFGGC7F<<EF:EFDADAAC49>GGGGFD=CGF:D9FFFG?AF?C=#F&<7EGGF<FB38?:=GGFA:FBFGE@AF/D=EC6:FFF98GGFGGEFAEAGFFAB+:CE8FCGGGGC<FFEFEE=F7E9CFEF=CCD-F=A,EA9<DDFGFEEFEFDGGGGGEGGGFFECEFCEGFGFGGFGGGGFFGGGFGGFFGGGGFFGGGGGGGGGGGGGGGGGFFGFFFE@GGFDFCCCCC
@s401 34952
TGAGGAATATTGGTCAATGGACGAGAGCCTGAACCAGCCAAGTAGCGTGAAGGATGACGGCCCTACGGGTTGTAAACTTCTTTTGTGCGGGAATAAAGGAACCTACGTGTAGGTTTTTGCATGTACCGTAACGAATAAGCATCGTCTAACTCCGTGCCAGCAGCCGCGGTAATACGGAGGATGCGAGCGTTATCCGGATTACTTGGGTTTAAAGGGAGCGTAGAAGGGGTGTTAAGGCAGCTGTGAAAGTTGGGGGCTCAACCGTAAAATTGCAGTTGAAACTGGAGACCTTGAGTACGGTTGAGGCAGGCGGAATTCGTGGTGTAGCGGTGAAATGCTTAGATATCACGAAGAACCCCGATTGCGAAGGCAGCCTGCTAAGCCGCCACTGACGTTGAGGCTCGAAAGTGCGGGTATCAAACAGGATTAGATACCCT
+
CECFFEEEFDFEGGGGGGGF,CFGEEGGFGGFFFGGGGGEGFGGGFGFEDGGFGCGGGGGGGGFGGGGGGGGGGGGGGGGGFFGEFFFFGGGGFFFFCB,EFFG=FDFGGGGGFFAFGCFEGGG9FGGGEFGEGEFDF,E,>F:DGFDAE=>FEFFCF,,8@C8FEFGEEG5FAFF7<>CEG,,1*==1***4::F=5:F+0;$<CGEG*:,3<93@>?65)<4#<F9*>#@78-9#2C>-9FB>:,CC>626:@EC5*+@:+,C8=3,,>@+9FE==39=8;EC<:8B=DGGF@DB+8F=3,,8A=+CCEECBEC=6?+FGGGGAGGGGGFFAFGGGDGFGFGGFFC7EFAGECCCFFF=GEDGGFFGGGFFA,AF9GGFCEEF69FF:GFGGGGGGGGGGGGGFFGEGFGGGGGGGFGFFGFFCFGGGFECCCCC
@s401 22053
TGAGGAATATTGGTCAATGGGCGAGAGCCTGAACCAGCCAAGTAGCGTGCAGGACGACGGCCCTATGGGTTGTAAACTGCTTTTATAAGGGAATAAAGTGAGTCTCGTGAGACTTTTTGCATGTACCTTATGAATAAGGACCGGCTAATTCCGTGCCAGCAGCCGCGGTAATACGGAAGGTCCGTGCGTTACCCGGATTTATTGGGTTTAAAGGGAGCGTAGGCCGGAGATTAAGCGTGTTGTGAAATGTAGGGGCTCAACCTCTGCACTGCAGCGCGAACTGGTCTTCTTGAGTACGCACAACGTGGGCGGAGTTCGTGGTGTAGCGGTGAAATGCTTAGATATCACGAAGAACTCCGATTGCGAGGGCAGCTCACGGGAGCGCAACTGACGCTGAAGCTCGAAAGTGCGGGTATCGAACAGGATTAGATACCCT
+
FF9FGFGGGGGGFGGFCGF;FFEGFGEG<<EEFGGGFF,AFFF<CFC@F@FGGEGEEGGGDF@DF<CFFGCF:C9E<EGGG9FFGGACFFFC<EG<EFFGGDGFAFGD<?FFFGGF,EFF9?<EEF9DFGFGGGC=FFFFF+:FE+@DFFFFGGFCBF7FA<F7*5C<:>EEF,>:>><F,2C9+4F>:C:#,C0:ECAFG2>CFFB6;%<<CFE7<3E<>:*C<?@<;93C@CF9F=8FFG=7,<>CEC',#&D588<<?@,,,F>>CF:@FC><>CEEGGGGGFFB@=,GFEB:CDDFD<FCB++=GEE>8@47:+7FEGGEDGGFF9,55,9:,5,DE=D<=4:,GECFFF>::7F@FEGFA,EGGFFFCFFC:CCC@GGGGGEGGGGGFFCGFFGGFCGGGFGGGGGFCCFFFC,GGGGFGGGCGGGCCA-C
@s401 61
TGAGGAATATTGGTCAATGGGCGAGAGCCTGAACCAGCCAAGTAGCGTGCAGGATGACGGCCCTATGGGTTGTAAACTGCTTTTATAAGGGGATAAAGTGGGAGTCGTGACTCTTTTTGCATGTACCTTATGAATAAGGACCGGCTAATTCCGTGCCAGCAGCCGCGGTAATACGGAAGGTCCGGGCGTTATCCGGATTTATTGGGGTTAAAGGGAGCGTAGGCCGGATATTAAGCGTGTTGTGAAATGTAGAGGCTCAACCTCTGCCCTGCAGCGCGAACTGGTCTTCTTGGGTACGCACAACGTGGGCGGAATTCGTGGTGTAGCGGTGAAATGCTTAGATATCACGAAGAACTCCGATTGCGAAGGCAGCTCACGGGAGCGCAACTGACGCTGAAGCTCGAAAGTGCGGGTATCGAACAGGATTAGATCCCT
+
CFFGGGGGGGGGGGGGGGGGEFEG:FGGGGGGFFGGGGFGFGGGGGGFGGGGGGGGGGGGGGGGGFGFGGGGGGGCGGGFGGGGFGDFGGGGG7AFGGGGGGEG@EFGFFFCFFCEFGGGGGGGGFFFFGGGFFCFGGDGGFFGGGEFGFGGG,>FF,@FFFCFECEDGEEF=;DFGGGGGDGGGGCFG*1*3<FECE7F++?FFG*<*:?EGF>5.1C:?F=61.:;%;C1C<E<G$EC-DFCCC@FBF$#:BC1FCCGFGC,DD7&,8;1:C>>@D==@/FFFB>636D:+CFE@E7@<>?+E>GEB=FFD@+B@FCEFDE=7EBE@9FEF9FDA?=9D9C,ED=FFFFEE6+7@<FFFFGGFGGGGGGGEF@FFGGGEF>FGGFF@EFGGEEEFFFFFGGGGDGGGGGGEFGGFECFDBC69CCCFGCCCCB
@s401 25175
TGAGGAATATTGGTCAATGGACGAGAGTCTGAACCAGCCAAGTAGCGTGAAGGATGACGGCCCTACGGGTTGTAAACTTCTTTTGTGCGGGAATATAGGAACCTACGTGTAGGTTTTTGCATGTACCGTAACGAATAAGCATCGGCTAACTCCGTGCCAGCAGCCGCGGTAATACGGAGGATCCGGGCGTTATCCGGATTTATTGGGTTTACAGGGAGCGTAGGCGGATGCGTAAGTCTGGTGTGAAAGTTTGCGGCTCAACCCTAAAATTGCAGTTGATACTGGGGTTCTTGAGTACAGTAGAGGCAGGCGGAATTCGTGGTGTAGCAGTGAAATGCTTAGATATCACGAAGAACTCCGATTGCGAAGGCAGCTTGCTGGACTGTAACTGACGCTGATGCTCGAAAGTGTGGGTATCAAACAGGATTAGATACCCT
+
F,6CFCFGGGGGF9FEFGGGGGGGCFGGGGGGF@DFGGDFGFDDAFGFFGD9EFEEF<FF@CFGGGGGG@CFGFGFFGGF,C<CFF<,4@BC:=,9@,CC<,DDEFCFGFGGC?,5?=FFFFG9F<<==FFGGBCDF9FFGAD+B7B+<@=<,+:+33@FC,@,,@FCFGGG9DCE7<F7C,22=**4<*4**7,*:78377377C;?,10.92@>5:-F>>8*;,@6*++,,F8D;,+8,=C+68D@@+++++FFEF@B,3,,,A9DF9>56,<CEA;@6+CBB9,,9DA,FDB9,4==,8FCE?D=+EEAE7FEFF,GGGGGGD9,,GFDE?CEF9-E8FDFFE@F@A9GFFGF:EFA,7CCFGE@CGGDGDFGCFEDGGGFCGGGGGFFCFBGGGCGFCFC,,CGFEFFGGGGFFCCFFEFGGGGGGGGCCCCC
@s401 63
TGGGGAATATTGGGCAATGGGCGCAAGCCTGACCCAGCAACGCCGCGTGAAGGAAGAAGGCTCTCGGGTTGTAAACTTCTTTTGTCAGGGACGAGTAGAAGACGGTACCTGACGAATAAGCCACGGCTAACTACGTGCCAGCAGCCGCGGTAATACGTAGGTGGCAAGCGTTGTCCGGATTTACTGGGTGTAAAGGGAGCGTAGACGGTGATGTAAGTCTGAAGTGAAAGCCCGGGGCTCAACCCCGGGACTGCTTTGGAAACTATGTGACTAGAGTGTCGGAGAGGCAAGTGGAAGTCCCAGTGTAGCGGTGAAATGCGTAGATATTGGGAGGAACACCAGTGGCGAAGGCGGCTTGCTGGACGATAACTGACGTTGAGGCTCGAAAGCGTGGGGAGCAAACAGGATTGATACCCT
+
@FFGGBFGFGFGGGGGGGGGGGGGGGGGGGGGGGG,B@FGGGGGGGG=BFCCFFFFGGGGGCFGGGGGGGGGGGGGEGFGGGGGGGGEGFFFECFFFGGGGGGGGGGGFGGGGGGGGGGGGGGGGGCFFGGGGGGGFGGCFG7>CFGGEGFGDFE=FGGC>FGGFG9FGGDGGGGGCCFFCF:FFCEF<F*BCF:?*2A*99/2':AG?C,&<<@9F<<3?<9CFFC43>F)8:@9CE:@@>;CC8:FF;FFGEC,FFC7<CC:50<C375.:C<CCEB>FD,B9ED9EEGE>FEE,8=8FFF,@=FG@CGGFCCB>DFGGFFCGFFGGFGGFE=FEFCFFCGGGFGGEGGFDEC8FFGGCEGGGFFFFGGFDEGFFEAFFC?GGFGGGFGFGGGGFGGFBECGGGGGGFF@@CCCA
@s401 39783
TGGGGAATATTGCACAATGGGCGCAAGCCTGATGCAGCCATGCCGCGAGTATGAAGAAGGCCTTCGGGTTGTAAAGTACTTTCAGCGGGGAGGAAGGGAGTAAAGTTAATACCTTTGCTCATTGACGTTACACGAAGAAGAAGCACCGTCTAACTCAGTGCCAGCAGCCGCGGTAATACGGAGGATCCGAGCGTTATCCGGATTTATTGGGTTTAAAGGGAGCGTAGGCGGAGGCTTAAGTCAGTTGTGAAAGTTTGCGGCTCAACCGTAAAATTGCAGTTGATACTGAGTGTCTTGAGTACAGTAGAGGCAGGCGGAATTCGTGGTGTAGCGGTGAAATGCTTAGATATCACGAAGAACTCCGATTGCGAAGGCAGCTTGCTGGACTGTAACTGACGCTGATGCTCGAAAGTGTGGGTATCGAACAGGATTAGATACCCT
+
CEFGGGD<EFGCC@EGC<F<8FFGGD+CFFFGC@<<FFFGGDGG:CF+88CAE,?9,:CEFGGGGGEGFGGGGGGFGGFFFEEFFF++@FE@:+?,++<FF,?5?@<?FDGGFGG<,BFFFDGG9FCFGD:,FC+8<+83DF@FGFCF,C,@,@9F,DFCFGG8@,<BD1:*:**<,7<<*<***,>F7<::E?:?=<(=..A>2BA1D:;;*86C@>CC>B52:8;9+?:E#,5@*DC:98,GGC==@;,6,@:8EFDCD8FC8>GFE,@GGFAC,GGFF=,==8A8,?,GE,FFA9FCBFD?,=A<BE7+F=8FEDE7>@CGGGFFB<DGGGFGE<FEFCGFGGFGGGGFDFFCFCCFECFFF@,E@FFCGGGFGFC,<GGGFF@FC,FCGGGGEGGGGGEGGGGGF@GGGGGGGGGGGGGFFGGGGGGGGGFCCCCCC
@s401 25778
TGGGGAATATTGCACAATGGAGGAAACTCTGATGCAGCGACGCCGCGTGAAGGATGAAGGATTTCGGTATGTAAACTTCTATCAGCAGGGAAGAAAATGACGGTACCTGACTAAGAAGCCCCGGCTAACTACGTGCCAGCAGCCGCGGTAATACGTAGGGGGCAAGCGTTATCCGGATTTACTGGGTGTGAAGGGAGCGTAGACGGCACGGCAAGCCAGATGTGAAAGCCCGGGGCTCAACCCCGGGACTGCATTTGGAACTGCTGAGCTAGAGTGTCGGAGAGGCAAGTGGAATTCCTAGTGTAGCGGTGAAATGCGTAGATATTAGGAGGAACACCAGTGGCGAAGGCGGCTTGCTGGACGATGACTGACGCTGAGGCTCGAAAGCGTGGGGAGCAAACAGGATTAGATACCCT
+
FFGGGGGGGGGGDFFGGGGG<EGGGFCCFGGGFFEFGGGGGGEGGGGGGGGGGGGGGEE,,69ED,@:CFFDGGFGFGGCGFEGFGGDFGFGDFFGGGGGGD:CDEFGFGGGG?,CE@AEFGGGCC+>DGGGGGG?FF8FGGFFEGGGGFEFCFFB9BFDEGGGCFFGE7<CCFGGGC*:FGGGGG6FFGG3F@F<C5?GGGGCEG>;EEE<F8FFB<F?@@:9D=CFGGGGGGD3FGC@8CF8E8C<CEFEFEFFGFFDGGFFFEFEFF=A:GEF@9DEECECFDA<GGFF8FECGEE9FCGGFEFFFFFEEEEGGGFCGGFA,,FCF?5EFFE<E<EEF@7CGGDGGCDGGEGFGGFE@GGFFDEG@@BCECFF@GFAFGGGGFGDGGGFGGFFCDGFFGGGFGGGFGGCCCCC
@s401 28838
TGAGGAATATTGGTCAATGGGCGAGAGCCTGAACAAGCCAAGTAGCGTGCAGGATGACGGCCCTATGGGTTGTAAACTGCTTTTATAAGGGAATAAAGTGGGTCACGTGTGACTTTTTGCATGTACCTTATGAATAAGGACCGGCTAATTCCGTGCCAGCAGCCGCGGTAATACGGAAGGTCCGGGCGTTATCCGGATTTATTGGGTTTAAAGGGAGCGTAGGCCGGAGATTAAGCGTGTTGTGAAATGTAGAGGCTCAACCTCTGCACTGCAGCGCGAACTGGTCTTCTTGAGTACGCACAACGTGGGCGGAATTCGTGGTGTAGCGGTGAAATGCTTAGATATCACGAAGAACTCCGATTGCGAAGGCAGCTCACGGGAGCGCAACTGACGCTGAAGCTCGAAAGTGCGGGTATCGAACAGGATTAGATACCCT
+
FGGGGEFGGGGGGGGGGGGGGGGGGGGGGGGGGGFFGGGFFGEGGGGGGGGGGGGGGGGGGGGGGGGGGGGGGGGGGGGGGGGGGGGGGGGGGGGGGGGGGGGGGGGGGGGGGGGGGGGGGFFGGGGGGGGGGGGGGGGGGFGGGGGGGGGGGGGGGGGGGFGGGDGGGGGGGGGGFGGGGGG@GGGGGGGFGGGGGGGGGG0GGGGGFFFGGGGFE>EFFFDGGGGEGGGGGFGFGFGGGGFGGGGGGFGFCFGFGCDFGGGEFFFFGGGGFGGGGGGFFFFF,BDGGGGF?FGFGGGFFFGGGGGGGGFC>EGGGGGGGGGGFGGGGFECGGFFDGFGGGGFFGGFGGGGFGGGGFGDGGCBFECFF<GGGGCGGGGGGGGGGGGGGGFGGGGGGFGGGGGGGGGGGGGGGGGGGGGFGGGGGGGGGGGCCCCC
@s401 46023
TGAGGAATATTGGTCAATGGGCGAGAGCCTGAACCAGCCAAGTAGCGTGCAGGATGACGGCCCTATGGGTTGTAAACTGCTTTTATAAGGGAATAAAGTGAGTCTCGTGAGACTTTTTGCATGTACCTTATGAATAAGGACCGGCTAATTCCGTGCCAGCAGCCGCGGTAATACGGAAGGTCCGGGCGTTATCCGGATTTATTGGGTTTAAAGGGAGCGTAGGCCGGAGATTAAGCGTGTTGTGAAATGTAGCCGCTCAACGTCTGCACTGCAGCGCGAACTGGTTTCCTTGAGTACGCACAAAGTGGGCGGAATTCGTGGTGTAGCGGTGAAATGCTTAGATATCACGAAGAACTCCGATTGCGAAGGCAGCTCACTGGAGCGCAACTGACGCTGAAGCTCGAAAGTGCGGGTATCGAACAGGATTAGATACCCT
+
FGGGGGGGGGGGGGGGGGGGGFGGGGGGGGGGGGGGGGFFFG@FGGGEGDGGGGFGGGGGG@EFGGGGGGG:FFGGGCGGGGGCGGGGGGF,AFGGFFGFGCFGGEEFFFCGGGGFFGGGFGGGGGGGGGGGFGCFEF9FEGGEGG@GFFFGGGGGGCFGC=EGGGCGGE7EFG7@FGGG>GEF<FGGEDGEFF>ECECG?EFBBF?:@FCA?FCAF;?4;EEECGGGGGGGGDF>GGGGGGGGFFGGFD@9#GFCGGGFEF9)CA<FFGGGGGGGGE99CGGGD<GDGFFF::GEGEFGFAE@GGGFGGFEDFGGEGGE8GGEAC>GGGFF<CECECFGGFE8GGGGF?9GGGGGEGF:@CEDFGFGGCGGGGGGGGGGGGGDGGFGGGGGF9GGGGGGFDGFEGGGGGDGGGGFGGGGGGGGGGGFGFF@CCCC
@s401 68
TGAGGAATATTGGTCAATGGGCGTAAGCCTGAACCAGCCAAGTAGCGTGAGGGATGACTGCCCTACGGGTTGTAAACCTCTTTTGTTTGGGAATAAAGTGCGGGACGTGTCCCGCATTGCATGTACCCTTTGAATAAGGACCGGCTAATTCCGTGCCAGCAGCCGCGGTAATACGGAAGGTCCGGGCGTTATCCGGATTTATTGGGTTTAAAGGGAGCGTAGGCCGGAAATTGGGCGTGTTGTGAAATGTAGACGCTCAACGTCTGCACTGTAGCGCGAACTGGTTTCCTTGAGTACGCACAAAGTGGGCGGAATTCGTGGTGTAGCGGTGAAATGCTTAGAGATCACGAAGAACTCCGATTGCGAAGGCAGCTCACTGGAGCGCAACTGACGCTGAAGCTCGAAAGTGCGGGTATCGAACAGGATTAGATACCCT
+
FGGGGGGGGFGGGGGGGGFGGGGGC@FGGGGGGGGGGGGFGEFGFGGGFEGGEDGGFGEFGGGGGGFGGGGGGEFGC8FFFCFFFGGG<BFED@<EE9F,FFFCGC+FEEFGGGGGDGGGGGGFGGG,E8FFGGGGGGGEGFFGGCEGGGGCGGFGGGGGFBEFGE@BFGDFFG@CC7:ECFG>7:=:FEGC<3:E<=B@FC2,?8/6?>0G72;343?7<CCCF#:<C?FGC*C9CFFF@8=8FC=CFB<GGEC34G>BCF49;D@:,,>.+34CGFFDDDFGFGFD=DCCDF6FGFFGGFECGGGGGFEED>BCGF>,FFGEAGEEDGGEAFFEDFGDC,?FDGCGGFFECFCF4=:,@@GFFFEGGGGGGGGGFFCGGGGFGCFDGGGGGGGGGGGF<GGFGFGGGGGEGFGGGGGGGGGFF,GGGGGCCCCC
@s401 50734
TGAGGAATATTGGTCAATGGACGAGAGTCTGAACCAGCCAAGTAGCGTGAAGGATGACTGCCCTATGGGTTGTAAACTTCTTTTATATGGGAATAAAGTGCAGTATGTATACTGTTTTGTATGTACCATACGAATAAGGATCGGCTAACTCCGTGCCAGCAGCCGCGGTAATACGGAGGATCCGAGCGTTATCCGGATTTATTGGGTTTAAAGGGAGCGTAGGCGGATTATTAAGTCAGTTGTGAAAGTTTGCGGCTCAACCGTAAAATTGCAGTCGATACTGGTAGTCTTGAGTGCAGCAGAGGTAGGCGGAATTCGTGGTGTAGCGGTGAAATGCTTAGATATCACGAAGAACTCCGATTGCGAAGGCAGCTTACTGGACTGTAACTGACGCTGATGCTCGAGAGTGTGGGTATCAAACAGGATTAGATACCCT
+
FGGGFGCFFGGGFGGGGGGGGGGGGGGGGGGGGFGGGGFGFFFFEGGGGGGGGGGGDGCFFGCFFGGFGGGGGGGGGGGFGEGGGGGFFG8?EEGFGGGGGG<CFCEFCDGGCFGGFGCFEEGGFGFGGGG8FFGG<F:FFE,B:FEGG8F1FED?AFGGFGGCFDGGGGEDGF;FGFGFG=FFCEFFGG*DEFFFGEGF=GGGFG,GGGFFFGDGGFC?4EGGCDDGGCDCGGFB9/GCF@@CGGGF=GFGGGGGF;GGGGGGGGGGFFGFGFD:F=FDDGGGFFFAFFFGFGGGGGFFEF:EGGGCDDGGGGGEGFDFFGGGBGGGGGF?,GGGGGGFF@GDCFGGGGFFF@F77GGF7GGGGFFGFGFF9EDFGGGGGGGGGFFCDGFGGF@GGGGFFGGDGFGGGGGGGGGGDFGFFFGGGFGGGDFCCCCC
@s401 70
TGAGGAATATTGGTCAGTGGGCGAGAGCCTGAACCAGCCAAGTAGCGTGAGGGATGACTGCCCTATGGGTTGTAAACCTCTTTTGTTTGGGAATAAAGTGCGGGACGTGTCCCGCATTGCATGTACCATTTGAATAAGGACCGGCTAATTCCGTGCCAGCAGCCGCGGTAATACGGAGGATTCAAGCGTTATCCGGATTTATTGGGTTTAAAGGGTGCGTAGGCGGTTTGATAGGTTAGGGTTGAAATCCCGGGGCTTAACTCCGGAACTGCCTCTAATACTGTTAGACTAGAGAGTAGTTGCGGTAGGCGGAATGTATGGTGTAGCGGTGAAATGCTTAGAGATCATACAGAACACCGATTGCGAAGGCAGCTTACCAAACTATATCTGACGTTGAGGCACGAAAGCGTGGGGAGCAAACAGGATTAGATACCCT
+
CGGGGFGGGGGGGGGGFFFFGGGGDGGGGDGFGGGGGGFFGGGGFGGGGGGGGGGGGGGGGGGFGGGGGGGGGGGGGGGGGFFGGGGGGGGEFGGGFGGGGGGGGGGGGGFGGGGGEGGGGFGGGGGAFF9DFGGGGGGGGFGGGGGGC9FGGGGGGGGG7FEGGEFGFGGGGGGGGGGFFFGGF9CCF@?37>E87:CGFC7FGGGC::99CFGFEBFFF;DDEB<9AFCFCG@:FB6#@7<=A,<6@??EFCE@5FFDCFGCGD;CCCCBGF>CFFF:DDEFA<A8,EEADGGGGGGGEGGGGGGFC8EF@,CCGGGGGDED>@@GGGGF9CFFCF@8GFGEFGFFFE<FGFGGEEFEFCEGFFGGGGGGFFFGGGGEFGGFEGGGGFFGGGGGFGGFGEGGGGGGGGGGGFEGFFCFGFFGFDGFF8GCCCCC
@s401 71
TGAGGAATATTGGTCAATGGGCGAGAGCCTGAACCAGCCAAGTAGCGTGCAGGAAGACGGCCCTATGGGTTGTAAACTGCTTTTATAAGGGAATAAAGTGGGAGTCGTGACTCTTTTTGCATGTACCTTATGAATAAGGACCGGCTAATTCCGTGCCAGCAGCCGCGGTAATACGGAAGGTCCGGGCGTTATCCGGATTTATTGGGTTTAAAGGGAGCGTAGGCCGGAGATTAAGCGTGTGGTGAAATGTAGATGCTCAACATCTGAACTGCAGCGCGAACTGGTTTCCTTGAGTACGCATAAAGTGGGCGGAATGCGTGGTGTAGCGGTGAAATGCTTAGCTATCACGAAGAACTCCGATTGCGAAGGCAGCTCACTGGGGCGCAACTGACGCTGAAGCTCGAAAGCGCGGGTATCGAACAGGATTAGATACCCT
+
DGCGGGGGGGGGGGGGGGGFGGGGGGGGGGGGGGGGGGGGGGGGGGGFEGGGGEGGFGCFGGGGFGGGGGGGGGGGGGGGGGGGGGFFGFGEFFGGGGFGGGGGDEFGGGGCFGFFGFGGGGGGFGGGFFGGDDG,EFFGFEFGEEGGGFEFGFFGFCGFCCFFECEFGGCEF9F>7FGGGGGGGG5FFEECGGEEEDC>DF>BFG2C;CB?CCEFC;FE(4DCCC:6C>:*8<F(F;CD#CE=33F@FF4GFC??7G<=FC=7GGF@,F:5F@+6+,9=6GGFGGGCCCFF5@+CEGFGF?9DEGGCEFB,@+>+DD7GF?E>BC6=9;<9,FFB4C,39,FEDFGGGFGF<F=:?D@EGGGGGGGGF@FF@FC,@ECEGDGGGGFCGEFEFFGFGGGGFFFFC7GGGDGGGGGGGGGFGGGGGGGGGGGCCCCC
@s401 25070
TGAGGAATATTGGTCAATGGGCGAGAGCCTGAACCAGCCAAGTAGCGTGCAGGATGACGGTCCTATGGGTTGTAAACTGCTTTTATAAGGGAATAAAGTGAGTCTCGTGAGACTTTTTGCATGTACCTTATGAATAAGGACCGGCTAATTCCGTGCCAGCAGCCGCGGTAATACGGAAGGTCCGGGCGTTATCCGGATTTATTGGGTTTAAAGGGAGCGTAGGCCGGAGATTAAGCGTGTTGTGAAATGTAGACGCTCAACGTCTGCACTGCAGCGCGAACTGGTTTCCTTGAGTACGCACAAAGTGGGCGGAATTCGTGGTGTAGCGGTGAAATGCTTAGATATCACGAAGAACTCCAATTGCGAAGGCAGCTCACTGGAGCGCAACTGACGCTGAAGCTCGAAAGTGCGGGTATCGAACAGGATTAGATACCCT
+
GGGGGGGGGGGGGGGGGGGGGGGGGGGGGGGGGGGGGGGGGGGGGGGGGGGGGGGGGGGGFGGGGGGGGGGGGGGGGGFGGGGGGGGGGGGFFGFGGGGGGGGGGGGGGGGGGGGGGGG?FGGGGGGGGGGGGGGGGGGGGGGGGGGFGFGGGGGGGGGGGGGGGGGGGGGGGGGGGGGGGGGG@GGGGGGGEGGGGEGFFF=GGGB;G?GD@GGFG:CDFGGFGGGFGGFCFGGFG>GGGGFFEEGFGGGGGEGFFCEGGGGFGGGCCFFEGEECCF@=FFGGGFEF=?DDDEC@EDFGGGGGGGEFBFFGGGGGGGGEFDEC>BCFFFFC,FEEFEBCGCGGCGGGF9GGFFFFGGGGGGGFFEFFFFCGGFGF@<GEGGGGGGGGGGFGGGGGGGGFGGGFFEGGGGGGGGGGFAGFFFGGGGGFGGGCCCCC
@s401 73
TAGGGAATCTTCGGCAATGGGGGCAACCCTGACCGAGCAACGCCGCGTGAGTGAAGAAGGTTTTCGGATCGTAAAGCTCTGTTGTAAGAGAAGAACGTGTGTGAGAGTGGAAGGTTCACACAGTGACGGTAACTTACCAGAAAGGGACGGCTAACTACGTGCCAGCAGCCGCGGTAATACGTAGGTCCCGAGCGTTGTCCGGATTTATTGGGGGTAAAACGGGCGCAGGCGGTTTAATAAGTCGGAAGTGAAAGGCTGTGGCTTAACCATAGTACGCTTTGGAAACTGTTTAACTTGAGTGCAGAAGGGGAGAGTGGAATTCCATGTGTAGCGGTGAAATGCGTAGATATATGGAGGAACACCGGTGGCGAAAGCGGCTCTCTGGTCTGTAACTGACGCTGAGGCTCGAAAGCGTGGGGAGCAAACAGGATTAGATACCCT
+
FD9FGEGGGGGGGGGGGGGGGGDGGGGGGGGGGGGGDGGGECEBFGGCFEGFFGGGGGGGFCGGGGGBFEFFCGGGGGGGDFGGGGGGGGGBFEFE>FGFGFFCGGGGGFCFGDGCEGGGGGGFFEDCGGGGGGGGGGGCFGGGGEC7FE>*CCGFG,CFCGFDFD:CC7FECCC::,2?F9A::,ACCEGECE*85A9CDD*<;2+#3=AC#21>6):45#:<@.7;:52FCGCB@=:38*09F@=D@,CFFGECGGFD@,,>C<@7:9EEF>@8*,5@,63+==FFDFE<<,,,@DGGFD98<E==?B,E<FDGD8@,E@FE=GGEGFFCGE9F;CCF=@EF@GDE,E9AGEC?FFGFC=+FGGGDGFFCCGGGGGGGGGGFF?FGE@FFGGGGGGGGGGGGGGGGGGGGGGGGFF9GGFDFFEFGGGGGGGGGCCCCC
@s401 74
TGAGGAATATTGGTCAATGGGCGAGAGCCTGAACCAGCCAAGTAGCGTGAAGGATGACGGCCCTACGGGTTGTAAACTTCTTTTGTGCGGGAATAAAGGAACCTACGTGTAGGTTTTTGCATGTACCGTAACGAATAAGCATCGGCTAACTCCGTGCCAGCAGCCGCGGTAATACGGAGGATGCGGGCGTTATCCGGATTTATTGGGTTTAAAGGGAGCGTAGACGGGTTTTTAAGTCAGCTGTGAAGGTTTGGGGCGCAACCTTAAAATTGCATTTGAAACTGGAGACCTTGAGTACGGTTGAGGCAGGCGGAATGCGTGGTGTAGCGGTGAAATGCTTAGATATCACGAAGAACCCCGATTGCGAAGGCAGCCTGCTAAGCCGCCACTGACGTTGAGGCTCGAAAGTGCGGGTATCAAACAGGATTAGATACCCT
+
DFFFGFGGGGGGGGGGGGGGGGGGGGGGGGGGGGGFFGGFFGGGGGGGGGGGGGGGGGGGGGGGGGGGGGECFFG9FGGFEGGGGGGGDGEGGGGGGGGGCFFGGGGGGGGGGEFGGGGGFFGGAFGEGEGGGE>DDFGGFABF7@D+@>FFFGFG7FCCGCCFF?BFGGEEF2;>CEGGGF@FE**=F<8CFC,;CE+?7*0:B<F:8CECFC93(41E>.0*'C>D;:C7;<745GF<3,91@CG#>D<1@CE83,C=DCE3@CFFC@,94,,>9FCDDGGFF=FCF==9FDCDGDGFFFGGFDGGGGGFDEC@7@F@,FE@4)DC@;@A;<9DFEF9DCEE,,GFGGFAECBC=,A8FEFEFGGGGGGGGGGGGF8GEGGGGGGGGGGGGGGFFFGGGGFGGGGFBGFGGGGGGGGGGGGGGGGGGGGGCCCCC
@s401 37623
TGGGGAATATTGGGCAATGGGCGCAAGCCTGACCCAGCAACGCTGCGTGAAGGAAGAAGGCTTTCGGGTTGTAAACTTCTTTTGTCAGGGACGAGTAGAAGACGGTACCTGACGAATAAGCCACGGCTAACTACGTGCCAGCAGCCGCGGTAATACGTAGGGGGCAAGCGTTATCCGGATTTACGGGGTGTAAAGGGAGCGTAGACGGTGTGGCAAGTCTGATGTGAAAGGCATGGGCTCAACCTGTGGACTGCATTGGAAACTGTCATACTTGAGTGCCGGAGGGGTAAGCGGAATTCCTAGTGTAGCGGTGAAATGCGTAGATATTAGGAGGAACACCAGTGGCGAAGGCGGCTTACTGGACGGTAACTGACGTTGAGGCTCGAAAGCGTGGGGAGCAAACAGGATTAGATACCCT
+
FGGGGFGGGC<EGGGGGGFGGGGGGFGGGGGGGGGGFGFGGGGEEGGFEGFGGGGGGGGGGGGGGGGGGGGDGGGGGGGGGGGFFGGGGGGGGGGGFGGGGGG77CFEFFFGGGGGGGGGGGGGGGGGGGGG9FEGDGG9CD8FFGGDGG:GG*GGGGFFGCFGGGG<CGEGECCGG:2FGG<E%FGG:BCCBFFFGGGFGGGEEGGGDFEGG>EGGFFGDA5GCEFFFGFGGFF:GGFFGGGGGFEFFCBGF6AFGGFGFGGGFFGGFFGGGGFGEGGGGGGGGGGGGEGGGGEDGGGFFGGGE@5CCGGGFGFEGGGGGGF=BCFGGFCEGGGGGGGGE@,CCDGGFCGGGGGGGGGGEEFCGGGGEGGGFGGGGGGGFDGDFGEGGGGGGGGGGGGGGGGFGGFGFGGGGCCCCC
@s401 42668
TGGGGAATATTGCACAATGGGGGAAACCCTGATGCAGCGACGCCGCGTGGAGGAAGAAGGTCTTCGGATTGTAAACTCCTGTTGTTGGGGAAGATAATGACGGTACCCAACAAGGAAGTGACGGCTAACTACGTGCCAGCAGCCGCGGTAAAACGTAGGTCACAAGCGTTGTCCGGAATTACTGGGTGTAAAGGGAGCGCAGGCGGGAAGACAAGTTGGAAGTGAAATCTATGGGCTCAACCCATAAACTGCTTTCAAAACTGTTTTTCTTGAGTAGTGCAGAGGTAGGCGGAATTCCCGGTGTAGCGGTGAAATGCGTAGATATCGGGAGGAACACCAGTGGCGAAGGCGACCTCCTGGGCACCAACTGACGCTGAGGCTCGAAAGTGTGGGTAGCAAACAGGATTAGATACCCT
+
C,C@FGGGGFGFGGGGGGGGGGGGGGGGGGCFFF9CBE6@FEGGGGGGG7==FG<EFEECCEFEGFGGGGGGGGGGGGGGGGG9FE4AF7C?FG<FAFBDAF+??+?<FGEDFGFFGGGG9,+@B@><CCFF+@B@@CFGGEFGGGCF@FCFDF>,3<*8@FGFFCFF***4?<<?CGF?F90@F>8>1284<9<:<==5:C8-CEDGEE7CC:C9CCC>=F=F9CFCFFEFEFF1:>GF.FCECCGCF<GFDF6@:E,=E:7F=AAFFAGGFFD58F;8GEEFF8ECB,;FE4+>8>+CGGGEDC:EGGGGGGGGGEFDE=6>6+EGFFFG@C,EEB<EGGF7FEEGEFFB@8D-GGGGGGFCCCGGGGFFFGGGFGGFDGGF<FFGGGFGGGGGGGGFFFGGGGGGGGGCCCCC
@s401 77
TGAGGAATATTGGTCAATGGGCGAGAGCCTGAACCAGCCAAGTAGCGTGCAGGATGACGGCCCTATGGGTTGTAAACTGCTTTTATAAGGGAATAAAGTGAGAGTCGTGACTCTTTTTGCATGTACCTTATGAATAAGGACCGGCTAATTCCGTGCCAGCAGCCGCGGTAATACGGAAGGTCCGGGCGTTATCCGGATTTATTGGGTTTAAAGGGAGCGTAGGCCGGAGATTAAGCGTGTTGTGAAATGTAGATGCTCAACATCTGCACTGCAGCGCGAACTGGTTTCGTTGAGTACGCACAAAGTGGGCGGAATCCGTGGTGTAGCGGTGAAATGCTTAGATATCACGAAGAACTCCGATTGCGAAGGCAGCTCACTGGAGCGCAACTGACGCTGAAGCTCGAAAGTGCGGGTATCGAACAGGATTAGATACCCT
+
EFGFGGGGGGGGGGGGGGGGFGGGGGGGGGGGGGGGGFGGGFFGGGGFGGGGGGGGGGGGGGGGGGGGGGGGGGAFFG9E,EEGGGGGFGGFFFCDFGGGFEGGGGDGGGGEFCGGGGGGGGGGGGGGGG9AFADEGGGFGGGEGDG?FFAFGG7FGGGGGGGGDCE7C>FGGGCF<F*>DCCCEGDEGF@8BF-CE*CCG>GFF<?C)CCFCF:?:6E@:C89*72>?B,F><C>:4FD;E@EAF;CGDAEAC78<@C@.31=@;3,,F>DF7EEB=D?DGGGF@<B,A95):@4>EEE=FE=:EFFCBA9+++>GGFGFGC6A>>E4=9FGGFGGECFGFFCGFFGF?EFC,ECBGFEFC>FFCFED@CFGFGFGGGGGGGFCE@ECCCGGGGGF:FCFGGGFGGGGGGGEFGGGGFEGGGGGGGGGGGCCCCC
@s401 78
TGGGGAATATTGCACAATGGGGGAAACCCTGATGCAGCGACGCCGCGTGGAGGAAGAAGGTCTTCGGATTGTAAACTCCTGTTGTTGAGGAAGATAATGACGGTACTCAACAAGGAAGTGACGGCTAACTACGTGCCAGCAGCCGCGGTAAAACGTAGGTACCAAGCGTAGTCCGGAATTACGGGGTGTAAAGGGAGCGCAAGCGGGAAGACAAGTTGGAAGTGAAATCCATGGGCGCAACCCATGAACTGCTTTCAAAACTGGTTTTCTTGAGTAGTGCAGAGGTAGGCGGAATTCCCGGTGTAGCGGTGGAATGCGTAGATATCGGGAGGAACACCAGTGGCGAAGGCGGCCTACTGGGCACCAACTGACGCTGAGGCTCGAAAGTGTGGGTAGCAAACAGGATTAGATACCCT
+
DFCFGFCGGGGGGGGGGGGGGCFGEGFFGGGGCFGGGGGEEGGGGGG@FEGGGGGGGFFGEF9FFGGCFGF?BFDFECFFFGGCEG8,?FD8FA,?,@FFDGGGFGG9F@,CD8AFD=,CF9FE+C@=8DF,+B8E+,>+3:,@88**C:*<CCFGFCEFF,>,,4*=C*<CFFEGGD:,?E.FF>7CF9CF9<@-17BCD#:*:FC:>/;E:>;::CC4#F;E@,7@@33#GFCD&5/<@,=D=E>>=FE8F<ED@,9=CDC<<DDC?DGFD:,,,@,A@7@BB4+GFEA>8D>88:8AE=6+=F>GGEC=@,GE><GFCE7F=@,DFE@B,C,6GF@DGGGGFEGGEF<F@CGDFFGGGGGFEFGFCGGGGGGGGGGGGGFFFCEGGGGGGGGGGDE@CDGGGGGFGGF@CCCC
@s401 79
TGAGGAATATTGGTCAATGGGCGTAAGCCTGAACCAGCCAAGTAGCGTGAGGGATGACTGCCCTACGGGTTGTAAACCTCTTCTGTTTGGGAATAAAGTGTGGGACGTGTCCCGCATTGCATGTACCATTTGAATAAGGACCGGCTAATTCCGTGCCAGCAGCAGCGGTAATACGGAAGGTCCGGGCGTTATCCGGATTTATTGGGTTTAAAGGGAGCGCAGGCCGTGGGTTAAGCGTGTCGTGAAATTCCGTCGCTCAACGGCGGACGTGCGGCGCGAACTGGTCCACTTGAGTACGCGGGACGTTGGCGGAATTCGTGGTGTAGCGGGGAAATGCTTAGATATCACGAAGAACTCCGATTGCGAAGGCAGCTGACGGTAGCGCAACTGACGCTGAGGCTCGAAAGTGCGGGTATCGAACAGGATTAGATACCCT
+
FGGGGGGGGGGGGGGGGGGGGGGGGGGGGGGGGGGGGGGGGGGGGGGGGGEFGGGGGGFGGGGGGGDGGGGGGGGGGGGGGGGFGFCF@CGGDFEFFGGGFGGGFGGFGGGGGGGGGGGGGGGGGGGGGGGGGGGCFDDDFFGGGGGGGGGGFFGGGGGGGGC,:DGGGG@AFGGGGGGGGG9<@FGGGGCFGEEDGGGFDFFCE<BFGG@$+CBFE@GFFGECBDCDGG:>CEC7GDC>;GGGGFFFFFE8CFCB5C<<FCGGGDBCCGGFFCCCCCC53+GEDF<CE=FD8F>C@++GEGBCGGECGFFFD8@>GFD<FFDGAGGEE,FEFGGGGFDEECFGGFCGGGFGFDEGFEDDGGGCGDEGE?GGGGGFGGFCCGCFFGGGGGGGGGGFGGGGGGGGGGGGGGGFEGGGGGGEGGGGGGGGGGGCCCBC
@s401 80
TGGGGGATATTGCACAATGGGGGAAACCCTGATGCAGCGACGCCGCGTGAGGGAAGACGGTCCTCTGGATTGTAAACCTCTGTCTTCGGGGACGAAACGAGACGGTACCCGAGGAGGAAGCCACGGCTAACTACGTGCCAGCAGCCGCGGCAATACGTAGGTGGCAAGCGTTGTCCGGAATTACTGGGTGTAAAGGGAGCGTAGGCGGGCAGGCAAGTCAGGCGTGAAAAATATCGGCTCAACCGGTAACGGCGCTTGAAACTGCAGGTCGTGAGGGAAGTAGAGGTTGGCGGTATTCCTAGGGTAGCGGTGAAATGCGTAGATATTAGGAGGAACACCAGTGGCGAAGGCGGCCAACTGGGCTTTTACTGACGCTGAGGCTCGAAAGTGTGGGGAGCAAACAGGATTAGATACCCT
+
FFFGGGGGGGGGGGGGGGGGGGGGGGGGGGGFGGGGGGGGEGGGGGEFEGGGGGGGGGGGGGGGFGGGGGFFGGGGGGGGGGGGFGGGGGGGGGFGGDGEGDGGGGGGFGE7CFEGFEFFGGF>FCGGGFGGCFEFGGGGGGGEEGGGC@7FCFEFGCFGGCFCGFFC88/*:<FFGC>C>8@9<FCG@CEC<CFGG>GGGGDC9:<FEC?EEDB>CCC7GFCFGF=7B?=;:9+:GGCGC<>CEGE?GDGGADFFGDC636GGFGGGGC?GFDF8FDAFGGGGGGEFC@+FFD@,GE8@,A,>==GGFE9DEGEGEGGGFDAGFCGGGGGFFBEFFCGGFEFE<?CGGGGGGGGGGGGFFDFFGGFGGEFCGGGGGGGGGGGFGGGGGGGGFFGFFGFFEFGGGGDGGGGGCCCCC
@s401 29038
TGAGGAATATTGGTCAATGGGCGAGAGCCTGAACCAGCCAAGTAGCGTGCAGGATGACGGCCCTATGGGTTGTAAACTGCTTTTATAGGGGAATAAAGTGAGCTACGTGTGGTTTTTTGCATGTACCCTATGAATAAGGACCGGCTAATTCCGTGCCAGCAGCCGCGGTAATACGGAAGGTCCGGGCGTTATCCGGATTTATTGGGTTTAAAGGGAGCGTAGGCCGGAGATTAAGCGTGTTGTGAAATGTAGATGCTCAACATCTGAACTGCAGCGCGAACTGGTTTCCTTGAGTACGCATAAAGTGGGCGGAATTCGTGGTGTAGCGGTGAAATGCTTAGATATCACGAAGAACTCCGATTGCGAAGGCAGCTGACGGTAGCGCAACTGACGCTGAGGCTCGAAAGTGCGGGTATCGAACAGGATTAGATACCCT
+
FGGGGFGGGGGGFGGGGGGGGFGGGGGGGGGGGGGGGGEFGGGGGGGGGGGGGGGGGFGGDGGGGGGGGGGGGGGGGGGGGGGGGGGGGGG+CFGGGGFGFFGFGGGDGGGDFFF7FDGGGAFFGGG@FGGGFGGAFGGFFGGGGGGCEFGGGFFCFFGGGGFGFEGGGGE@EGGGG9>FGGG@GGGGGEGCFFGGEFFGGFCFGGCFGGFE@CGFEEGBBCEF:<=7=7?<CFGBGG@EFGGGGEG(GF<FGFC@FGGGECFGF@CEFGEEDDGGCC9EFGGC,A3:>FFFFCC>CFE,,F7,DGCCC8F>447GED=FFDC=9BGFFFC,@<ACFGGGGGGFFCCFFGCGFCGFEFE,GGGGGGEGGGGGGGGGGGDGGGGFCGGGFB@GGGFCGGGGGGGGGGGGGGGGGGGGGGGGFFGGGGGGFFGCCCCC
@s401 82
TGGGGGATATTGCACAATGGGGGAAACCCTGATGCAGCGACGCCGCGTGAGGGAAGACGGTTTTCGGATTGTAAACCTCTGTCTTTGGGGACGAAAAAATGACGGTACCCAAGGAGGAAGCCACGGCTAACTACGTGCCAGCAGCCGCGGTAATACGATGGTGGCAAGCGATGTCCGGAATTAGTGGGTGGAAAGGGAGCGTAGGCGGGGAGACAAGTTGAATGTTTAAACTATCGGCTTAACTGATAGTCGCGTTCAAAACGATCACTCTTGAGTGCAGTAGGGGTAGGCGGAATTCCTAGTGTAGCGGTGAAATGCGTAGATATTGGGAGGAACACCAGTGGCGAAGGCGGCCTACTGGGCTGTAACTGACGCTGAGGCTCGAAAGCGTGGGTAGCAAACAGGATTAGATACCCT
+
DCGGGGGGGGGGGGGGGGFFGFGGFGGGGGGGGGGGGGGGGGGGGGGEGGFGGGGGGGGGCCFGGGE7FGGGGGGGGGGGFGA<@FFFGGG7=FFCC=BFE=DFCEG7CACCD<FCDE8>FFG@E*>FE8>ABGGF,DF;>*3824:C<C1*8<<@<****,7<@6,8*4*=F*<<EGCGG83*':4CGC&+$B<@21>5CDDCE9C8EGDD*/D;CCFC>8?C.@C9<8C@C7;ECFC?F@8CFD@ECF4C:GE9>C18=6,?A<AAA,E8F5GGEGFE?FA,FB==CEGGFDD;FFF8:FF>>=GGFGFE;::@@9<,,FDGF?:,CDFFF:FGGGGGFGGEFFGEGEEGGE@F@FFCFFGFGE<FGGFFGGGFGGGGFGGGF@FGGGGGGFEFGGFFGGGGGGGGGGFE@CB-C
@s401 28796
TGGGGAATATTGGGCAATGGGCGCAAGCCTGACCCAGCAACGCCGCGTGAAGGAAGAAGGCTTTCGGGTTGTAAACTTCTTTTGTCAGGGACGAGTAGAAGACGGTACCTGACGAATAAGCCACGGCTAACTACGTGCCAGCAGCCGCGGTAATACGTAGGTGGCAAGCGTTGTCCGGATTTACGTGGTGTAAAGGGCGTGTAGCCGGGAGGGCAAGTCAGATGTGAAATCCACGGGCTCAACTCGTGAACTGCATTGGAAACTACTCTTCTTGAGTATCGGAGAGGCAATCGGAATTCCTAGTGTAGCGGTGAAATGCGTAGATATTAGGAGGAACACCAGTGGCGAAGGCGGATTGCTGGACGACAACTGACGGTGAGGCGCGAAAGCGTGGGGAGCAAACAGGATTAGATACCCT
+
;@FFFFGGFE9EDAFGFAEEGE:CFFGGD-F8<EFGGGGFDFG+@CF@@:FFGGCFECFFC<DEF@FEFEGGFGFFGGGAAF9FGFFGFGGDF++8BFGGC8,FGFF>FGFDGFEGFF,BFFCGG=@7+@=,@FGGG773,3@>E*5->FGGG@3-<.7@F<FCFC,<<=FCEFCCE0CF::CC2#CF==9??'<;EGG8EC;FECFG*D:GC/;C>.39@CFG95936CDGC6FF@7FGFFFCGFCF@,=,DA=7@+E,=6@,<GGFGF3D9FFFCEEGDGFE;9E8C?:EC,,>FCFGF9GGGGFDGGGGGFE@GFDE,DGEGFGGGGFDGFCF?FGFFFEFCCGGGGGEFGGGFEGGGGGGGGFGFGGGGEGGGGEGGGGGGGECGGGGGGGGGGFFFGGGGGGGFGGGFCCCCC
@s401 42271
TGGGGAATATTGCACAATGGGGGAAACCCTGATGCAGCGACGCCGCGTGGAGGAAGAAGGTCTTCAGATTGTAAACTCCTGTTGTTGAGGAAGATAATGACGGTACTCAACAAGGAAGTGACGGCTAACTACGTGCCAGCAGCCGCGGTAAAACGTAGGTCACAAGCGTTGTCCGGAATTACTGGGTGTAAAGGGAGCGCAGGCGGGAAGACAAGTTGGAAGTGAAATCTATGGGCTCATCCCATAAACTGCTTTCAAAACTGTTTTTGTTGAGTAGTGCAGAGGTAGGCGGAATTCCCGGTGTAGCGGTGGAATGCGTAGATATCGGGAGGAACACCAGTGGCGAAGGCGGCCTACTGGGCACCAACTGACGCTGAGGCTCGAAAGTGTGGGTAGCAAACAGGATTAGATACCCT
+
CEFGGGGGGFGGGGGGGGGFGEGGGGGGGCFGGGGGGGGGGGGGGGG:CEGGGGGGFGGGGCEEFE<FGGGGGGGGGGGGGAFFEGGGGFGFGGGFGFGGGGDGFDEGFGGGGFGGGGGGFGGGEGGGDFFGGGGDCGGGGGGGDGEGCEGGGGGGEE@FBC,DFGECB*FEDFGGGCE>GGGGFCFGFFGGGGGC:DFCEEG<GE;EEFF;GGFFGGFFF/G@:CFG9F;@GFD@87CCFCF;GEACGG64FB>6FDCFG8GGGGG>#BA=7FGFDAGEEFGGGECF7EC;,CECBCEGFFDGAFC?CGGFEGFF8GGGFEFECDGGGFEB:C<<8E@GGDGGGEEGGGFEB,GGGGFFGGGFGGGGGGGFC,EEFGGFD,GGGGGGGFEFFGGGGGGGFGFGGGGGGFECCCCC
@s401 29940
TGAGGAATATTGGTCGATGGGCGAGAGCCTGAACCAGCCAAGTAGCGTGCAGGATGACGGCCCTATGGGTTGTAAACTGCTTTTATAAGGGAATAAAGTGGGTCACGTGTGACTTTTTGCATGTACCTTATGAATAAGGACCGGCTAATTCCGTGCCAGCAGCCGCGGTAATACGGAAGGTCCGGGCGTTATCCGGATTTATTGGGTTTAAAGGGAGCGTAGGCCGCAGGTTAAGCGTGTTGTGAAATGTAGGGGCTCAACCTCTTCACTGCAGCGCGAACTGGCTTGCTTGAGTACGCACAACGTGGGCGGAATTCGTGGTGTAGCGGTGAAATGCTTAGATATCACGAAGAACTCCGATTGCGAAGGCAGCTCACGGGAGCGCAACTGACGCTGAAGCTCGAAAGTGCGGGTATCGAACAGGATTAGATACCCT
+
DGGGGFFGGGGGGGGGGGGCFGDGGGG@FGGGGGGGGGGFECGGGGGGGGGFGGGGGGCEGGGGGGGGGGGGFFFGGGGGGG<EFGGGCFGGGGGGGAFFFFF=F8F=FG@,EECGGGGGGGGGGGEFGGGGGGGGGGFG<DFGEGGGCGGGGGGGFGFFGFCGGGGGGGGGGGGGGGGGGGGG:GGEG&GFDGGCBEF?GC6FF<<FECFFGGGGG>EGBF:9?C8>FGFGGGGFFDEG@FEEGFGGGGFFCFED@EE@@FE,=#EF<FB6GF=EF=98=F9DCGGGGGED?ECCC?+84,EFC8BEE@@,+EB8+FFGGGGC87=BGFGFAFFFEFFFEFEFC,GGGGGGEFFFBEFC@GGGGFEGGGGGGGGFF<@GGGGGGFCGGGFGGGGGGCGGGGGFFGGGGGGFGGGGGGFEGGGGGGGGGGFCCCCC
@s401 27054
TGAGGAATATTGGTCAATGGGCGAGAGCCTGAACCAGCCAAGTAGCGTGAAGGATGACTGCCCTATGGGTTGTAAACTTCTTTTATAAAGGAATAAAGTCGGGTATGCATACCCGTTTGCATGTACTTTATGAATAAGGATCGGCTAACTCCGTGCCAGCAGCCGCGGTAATACGGAGGATCCGAGCGTTATCCGGATTTATTGGGTTTAAAGGGAGCGTAGATTGATGTTTAAGTCAGTTGTGAAAGTTTGCGGCTCAACCGTAAAATTGCAGTGGATACTGGATATCTTGAGTGCAGTTGAGGTGGGCGGAATTCGTGGTGTAGCGGTGAAATGCTTAGATATCACGAAGAACTTCGATTGCGAAGGCAGCTCACTGGAGTGTAACTGACGCTGATGCTCGAAAGTGTGGGTATCAAACAGGATTAGATACCCT
+
CCGFGGFGCCF9FGGGGGC,EFGD>+@FF<EFDFGDGGG8FFAFCGGGGGGGCC@BFFDEEFGGF8EFGGEGECC,?FGGGGGGCFFE<FFFCFGGGCFC,@@<C,,@<FGFFGG4,,??FGGGFFGFGGGGGGGGFEFG,EEC@+BFGGG8CFFGGGGGF8FD+>FE:CF,@FGG**5*@BFD*>EEB>>CFFEGGGGCFGDC8CB=CFE2B:2=E9ECECC:#:-?E@CDF/D::0FEF/GFGCCEF/;E@:84,7F5<CC=CC%GGGF8EF@@,@4C=9A?55,B,9,,5E,B>@AA,FFGFEC+ECFGEGGEEGGFCE@@5=,FCFF<A99,,C,;CCGGGGGGFAGF@CB:,GGCGCGFFEGGGFFGFE9GFGF@CGFF9F9GGEFGGF<ECGGGGGGGGGGGGGGFGFGGGFGFFFGGFAGGGGGCCCCC
@s401 45068
TGGGGAATATTGGGCAATGGGCGCAAGCCTGACCCAGCAACGCCGCGTGAAGGAAGAAGGCTTTCGGGTTGTAAACTTCTTTTGTCAGGGACGAGTAGAAGACGGTACCTGACGAATAAGCCACGGCTAACTACGTGCCAGCAGCCGCGGTAATACGTAGGTGGCAAGCGTTGTCCGGATTTACTGGGTGTAAAGGGCGTGTAGCCGGGAGGGCAAGTCAGATGTGAAATCCACGGGCTCAATTCGTGAACTGCATTTGAAACTACTCTTCTTGAGTATCGGAGAGGCAATCGGAAGTCCTAGTGTAGCGGTGAAATGCGTAGATATTAGGAGGAACACCAGTGGCGAAGGCGGATTGCTGGACGACAACTGACGGTGAGGCGCGAAAGCGTGGGGAGCAAACAGGATTAGATACCCT
+
FCEFGGGGGGGFGGGGGGF,FFGGGGGFCFFGGGGGGGGGGGGD7CFCCGFFDFGGGGFCGEFF<8:F,BFGGCEC<EF<BFGGGGCCDFFCEGECFFGGAECFEEFGGGGGE:BFFGFFFDFGGDDCCGGGGGEF8BFFGGGGGGGCFEFGDGGFGFGC7=FGFFCCFG7CCCFFCG@BEGGGF@9CFFF>,GGG@=C@<CEFFGGG<FFGG:@<GFGGFF<G,FCFFGFGFEGA?E>F:3#GFG>FD=<9FEAD;C@;:D<CA8CFGFEAFE6GCEE<A<,,9GFGF@:GEF9A?8GFGBFDF>DEEFDFGE7CGGGFFAED,C,,FFFFGF?CAFBB<FBFGGFFCGGGGGGGGGGGEGGFF9GFFEEFCBFCFCCF@+ECFFFCGEGGGGGFCECCE@FEFEFEDGGFGCCCCC
@s401 30282
TGAGGAATATTGGTCAATGGACGAGAGTCTGAACCAGCCAAGTAGCGTGCAGGAAGACGGCCCTATGGGTTGTAAACTGCTTTTATAGGGGGATAAAGTGTGTCACGTGTGGCATATTGCAGGTACCCTATGAATAAGGACCGGCTAATTCCGTGCCAGCAGCCGCGGTAATACGGAAGGTCCGGGCGTTATCCGGATTTATTGGGTTTAAAGGGAGCGTAGGCCGTCTTATAAGCGTGTTGTGAAATGTCGGGGCTCAACCTGGGCATTGCAGCGCGAACTGTGAGACTTGAGTGCGCAGGAAGTAGGCGGAATTCGTCGTGTAGCGGTGAAATGCTTAGATATGACGAAGAACTCCGATTGCGAAGGCAGCTCACTGGAGCGCAACTGACGCTGAAGCTCGAAAGTGCGGGTATCGAACAGGATTAGATACCCT
+
FGGGGGGFGGGGGGGGGGGGFGGGGGGFGGGGGGGGGGGGGFGGGGGGGGGGGGGGGGGGGGGGGGGGGGEGGGGGGGGGFEFGGGGGGGGGGGCFGGGGGGGGGGGGGFGGG@EGGGGGG9FGGGGGGGGGGGGGGGGGGCFGGGGGGGGFFGGCFGGGGGGGGGGGGGGGGGGGDGGGGGGGGGDDFFC=GEF>CCCCFGGGGF<<1CCCFFGFEEGFFFGGFG>D=F?F6AE=GGF>CG>8CFFGGFFEGGGD3CGGGGGFFFGGGGGEFEEF=DDFDFD9FAFCDDFF9@+>EGFA@AGGGGEGGEAF>8GEEECEDGGEFEDGF<A?9GGGGGF=FDEFFB=GGFFFEC@:GGFCEGGFFF<EDFGGGGGGGGGGGGGGGFECFF7GGGGGGGGGGEGFGGGGGGGGGGGGGGGFGGGGGGFFFGGCCCCC
@s401 89
TGAGGAATATTGGTCAATGGGCGAGAGCCTGAACCAGCCAAGTAGCGTGCAGGAAGACGGCCCTATGGGTTGTAAACTGCTTTTATAAGGGAATAAAGTGAGCCTCGTGAGGCTTTTTGCATGTACCTTATGAATAAGGACCGGCTAATTCCGTGCCAGCAGCCGCGGTAATACGGAAGGTCCGGGCGTTATCCGGATTTAGTGGGTTTAAAGGGAGCGCAGGCCGTGGGTTAAGCGTGTCGTGAAATTCCGTCGCTCAACGGCGGACGTGCGGCGCGAACTGGTCCACTTGAGTACGCGGGACGTTGGCGGAATTCGTGGTGTAGCGGTGAAATGCTTAGATATCACGAAGAACTCCGATTGCGAAGGCAGCTGACGGTAGCGCAACCGACGCGGAGGCTCGAAAGTGCGGGTATCGAACAGGATTAGATACCCT
+
FGGGGGGGGGFGGGGGGGGFGGGGCEGGGGGGGFGGFFFGFGGGGGGGGGGGGE,?AFGGGGGFGGFFGGGGGFFGFGGGGGGGGGFFGGGDGGFGGGGGCGGGFGGGGGGFGF<FGGGGGGGGGGGGGFGGGGAEGCGFGGGGGGGGFD9FGGGGGGGGGGG>CGGGDCFGCGGGGGGCC9BFGGDFEGGGGGG>E*<<+#:?F=C=CG9CFG0AGBGEF78)778FGGG;8CGAGEGG8@FE<@FF=:C828295.C4CE:7F;4<8/::>:4<5C;+98DCA9CCFFF9CB6>CEEC=EBCF>GGGFGD?DGCE=7GFFC@5GGGFEA9@9FFFFB@CFB=FDFFFCDECBFEGGGEGFC7EFFGGGFGEGGGGGGGGGGGGEBCEC@DF@,GEGGGGGGGEGGGGGGGGFGGGGGFDGFFFGGGGGGCCCCC
@s401 90
TGAGGAATATTGGTCAATGGGCGAGAGCCTGAACCAGCCAAGTAGCGTGCAGGAAGACGGCCCTATGGGTTGTAAACTGCTTTTATAAGGGAATAAAGTGAGTCTCGTGAGACTTTTTGCATGTACCTTATGAATAAGGACCGGCTAATTCCGTGCCAGCAGCCGCGGTAATACGGAAGGTCCGGGCGTTATCCGGATTTATTGGGTTTAAAGGGAGCGTAGGCCGGAGATTAAGCGTGTTGTGAAATGTAGACGCTCAACGTCTGCACTGCAGCGCGAACTGGTTTCCTTGAGTACGCACAAAGTGGGCGGAATTCGTGGTGTAGCGGTGAAATGCTTAGATATCACGAAGAACTCCGATTGCGAAGGCAGCTCACTGGAGCGCAACTGACGCTGAAGCTCGAAAGTGCGGGTATCGAACAGGATTAGATACCCT
+
FGGGGGGGFFGGGGGGGGGGFGGGGGEGGGGGGGGGGGFDFFGGGGGGGGGGGG@FDGGGGGGCFFGGGGGGGGGGGGGGGGGGGGGGGGGGGGGGGGGGGGFF,EFGGGGCGGGGGGGGGGGGEGGGGGGGGGAFFGGGGGGGGGGGGGGGGGGGGGFGF8FFGGGGGGGD9FGGGGG7EGG>EGGGGF8CGC<CCEDCCF$FGGGGG@FCCF>4E@FE@GEFFEEC?CFGG=C>FDGGFGGFGFFAFFEE>+?BCGCFG@:.FFGGFD:AF@7@6C+??FGGGF<C9FGGDGEFE9EA,FDEFEGEE?ED=DEGGGGGGFEEFFB>FFGFE<9GFEA,FFFFGGGGGGGFFGF@GGGGGEGFGFCEGF9GFGGGF@GEGGGGGGGGGGGGGGGGFDGGGGGFFDGGGGGGDGGGGGGGGGGGGGGGGGGCCCCC
@s401 43780
TGGGGAATATTGCACAATGGGGGAAACCCTGATGCAGCGACGCCGCGTGAGTGAGGAAGTATTTCGGTATGTAAAACTCTATCAGCAGGGAAGATAATGACGGTACCTGACTAAGAAGCACCGGCTAAATACGTGCCAGCAGCCGCGGTAATACGTATGGTGCAAGCGTTATCCGGATTTACTGGGTGTAAAGGGTGCGTAGGTGGTATGGCAAGTCAAAAGTGAAAGGCTGGGGCTCAACCCCGGGACTGCTTTTGAAACTGTCAAACTAGAGTACAGGAGAGGAAAGCGGAATTCCTAGTGTAGCGGTGAAATGCGTAGATATTAGGAGGAACACCAGTGGCGAAGGCGGCTTTCTGGACTGAAACTGACACTGAGGCACGAAAGCGTGGGGAGCAAACAGGATTAGATACCCT
+
6CAFGGGGFGGGGDFFGC,EDEGGGGGCCFGGGDFGGGCEFDEGGGC=FC,6E9FGFF<-<CFEFGEGFEGGFGGGFGGGGGAGFGGF?FF:CFGFGGE@FE@GGGG9FGGGCGGGGG?FF8:>:BFGADD,BF,>FFBC<>D@EC@:@F*@<C<;@04F#:?,DD?@7:<8@FGGG:E<<<@FC3.(*FD>4?>F>ACA8EA9FC@<9AE;CGCA<;>:=FCFCFCD@F8@FGGGGGF7>:F6F<FF:FDDFCFF@,<D@?C%<7A@9A9FFE>EE?E,AFD?FD8+@8>,894,,9FCGGGGFGGGGGFBDEEGGFGGGECFC@FGGFCFCFF<FDCDGGGGGF@CEE@GGGGFGGGGFGGGGGFGFGGGFF<C,GGCGGGGGGGGGGGFGGGGGGFFE9GGGGGGGGGCCCCC
@s401 44405
TGAGGAATATTGGTCAATGGGCGAGAGCCTGAACCAGCCAAGTAGCGTGCAGGATGACGGCCCTATGGGTTGTAAACTACTTTTATAAGGGAATAAAGTGGGGCTCGTGAGCTCCTTTGCATGCACCTTATGAATAAGGACCGGCTAATTCCGTGCCAGCAGCCGCGGTAATACGGAAGGTCCGGGCGTTATCCGGATTTATTGGGTTTAAAGGGAGCGTAGACCGGAGATTAAGCGTGTTGTGAAATGTAGACGCTCAACGTCTGCACTGCAGCGCGGACTGGTTTCCTTGAGTACGCACAAAGTGGGCGGAATCCGTGGGGTAGCGGTGAAATGCTTAGATATCACGAAGAACTCCGATTGCGAGGGCAGCTCACTGGAGCGCAACTGACGCTGAAGCTCGAAAGTGCGGGTATCGAACAGGATTAGATACCCT
+
FGGGGGGGGGGGGGGGGCFFFGGGGGGGGGDFGGGGGGGGGGGGGGGGGGGGFGGGGGGGGGGGGEFGGGEGGFGFGGGGGGGGGGG9FAGFFGCFFCFCGDGFGGGGFFEGFGGGGGGGGGGGGGF,EFGGEFGGGDGBGGGGGGGGGGGGGGGGGFGGGGGGGGGGGGGGFGGGG:FFGGGEE>EFFGG>FGGG55F@GG>G<GFCG>CFFGGGGFGGB>EFGGGGGGGGGGGFGGGGGGFGGGGFGGCGGFFEEEGGCGGCGGG1FCEC7C=GGFEEDGGGGGFD8FFE?EEF7FCFGEGFEDFCE@DFC=GEDGEFF,GGDF,AGFE@9GGGGGGGGFGCFFGGGF<?EC:GGFFCFDGGGEGFGGFGGGGGGGGGGGGFCFFGGGFGGGGGFEFCFEFFA@C@CGFGGGFGGGFDCGGGGGFGFGGCCCCC
@s401 28441
TGAGGAATATTGGTCAATGGACGAGAGTCTGAACCAGCCAAGTAGCGTGCAGGAAGACGGCCCTATGGGTTGTAAACTGCTTTTATAAGGGAATAAAGTGAGTCTCGTGAGACTTTTTGCATGTACCTTATGAATAAGGACCGGCTAATTCCGTGCCAGCAGCCGCGGTAATACGGAAGGTCCGGGCGTTATCCGGATTTATTGGGTTTAAAGGGAGCGTAGGCCGGAGATTAAGCGTGTTGTGAAATGTAGACGCTCAACGTCTGCACTGCAGCGCGAACTGGTTTCCTTGAGTACGCACAAAGTGGGCGGAATTCGTGGTGTAGCGGTGAAATGCTTAGATATCACGAAGAACTCCGATTGCGAAGGCAGCTCACTGGAGCGCAACTGACGCTGAAGCTCGAAAGTGCGGGTATCGAACAGGATTAGATACCCT
+
EEFGGGGGGGGGGGGGGGGGGGGGGGGGGGGGGGGGFGFCFGGGFGGGGGGGGGGGGGEGGGGFGGGGGGGGGGGFGGGFFGGGGGGGGGGFGCFDAFGGEEFDEGGGGGGFFGGGGGGGGGGGGGGFGGGGGGGGGCFGFGGD8CGGGGGGGFGEFDFGGFGGGGGGGGDGGGGGFE@FGGGGGGGGGGGGGFGBEGGFG7?FFFFEG?C=GGGFGFGFFGDCGGGCGFCEGEB<G>*GFFCCCEGFG4A87F@DGGGGGGGGFCCACFFFGGGGGFDGGGGFFCFGGGGGFGEFEEE@,GGGGCDGGGGGFFGGGGGGGGDGFGGFGGGFFAEEFFFGGGFCGGGGGGFGGGGGGGGGGGGGGGGGGGFGGGGGGFCEGGEGGGEGGFCGGFGGFFGGFGGGGGGGGGGGGGGGGGGFGGGGGGGGGGGCCCCC
@s401 28039
TGAGGAATATTGGTCAATGGGCGAGAGCCTGAACCAGCCAAGTAGCGTGCAGGATGACGGCCCTATGGGTTGTAAACTGCTTTTATGAGGGAATAAAGTGAGTCTCGTGAGACTTTTTGCATGTACCTTATGAATAAGGACCGGCTAATTCCGTGCCAGCAGCCGCGGTAATACGGAAGGTCCGGGCGTTATCCGGATTTATTGGGTTTAAAGGGAGCGTAGGCCGGAGATTAAGCGTGTTGTGAAATGTAGATGCTCAACAGCTGAACTGCAGCGCGAACTGGTTTCCTTGAGTACGCATAAAGTGGGCGGAATTCGTGGTGTAGCGGTGAAATGCTTAGATATCACGAAGAACTCCGATTGCGAAGGCAGCTCACTGGGGCGCAACTGACGCTGAAGCTCGAAAGCGCGGGTATCGAACAGGATTAGATACCCT
+
FF9<FEGFFEFFGGGGGG@AAFEGGGGGCFFGGGGGGGG-FFEDFGGGGGGGFGGGGGGGGDGGGGCEG<EFFE,CFADF99FFGGGGGGGGGGGFFGGGFFEGGGGCGGG,CACEFGEF<<F5:EEFGGFGGGGEFFDGGGG>FGGDFGG<C=BD+DAFGFGGEGGDEFGGGGGGCC*F,7:>:CEEEC7,6?C<9=6?96=4,=<F=F<C:FFF>,CB@@>*<FGGC633<?F:C8;CA@:CFFDD=C:FEGG>FFC@6=#CF=@07EFE:CBG:9CF>CGGFFD58DEDFFCGGGF9E5DGB=CEGEC=+=>+BFEAD@CC>:?GFGFA,9EE,GFGGE9FECGGGFFECB+7?7FCF@CCFFDFEAFFGGGGGFEFBC+FDGFEC:6CGGGCFGGGFGGGECEFCGFGCCFF>GEFDGGGGGFFFEGCBCCC
@s401 27523
TGAGGAATATTGGTCAATGGGCGAGAGCCTGAACCAGCCAAGTAGCGTGCAGGAAGACGGCCCTATGGGTTGTAAACTGCTTTTATAAGGGAATAAAGTGAGTCTCGTGAGACTTTTTGCATGTACCTTATGAATAAGGACCGGCTAATTCCGTGCCAGCAGCCGCGGTAATACGGAAGGTCCGGGCGTTATCCGGATTTATTGGGTTTAAAGGGAGCGTAGGCCGTCTGATAAGCGGGTTGTGAAATGTCGGGGCTCAACCTGGGCATTGCAGCGCGAACTGTCAGACTTGAGGGCGCGGGAAGTAGGCGGAATTCGTCGTGTAGCGGTGAAATGCTTAGATATGACGAAGAACTCCGATTGCGAAGGCAGCCTGCTGTAGCGCAACCGACGCTGAAGCTCGAAAGCGTGGGTATCGAGCAGGATTAGATACCCT
+
EGGGGGGGGGGGGGGGGGGGGGGGGGGGGGGGGGGGGGGDFGFGGGGGGGGGGGGGGGGGEGGFAFFFGGCFGFGGGGGGGGGGGGGGGGGGGGGGGFGGGGGGGGGGGGGGGGGGGFEFFGGGGGGGGGGGGGGGGGGGGGGGGGGGGGGGGGFGGGGGGGGGGGDCGGDFFF:FFGGD:CA:FGGGGGGGGGCEEGFC?F)GFFC::<CGCEGFGDGG:GGGGG>FF>@CCBF75#DGF<<CFG;9:ECGGCEF3DFGFGGGGGGDFBEGECGDE@=5ACGGFFF<F@83*=+C>GGDFABFFCGGGGFGGFC+7FC+F@E@EE@FFFGGGGGGGGFCE=9GFF8GFFGFDGGDGGGDEEEFGGFGEGGGGFGGFEEGGGGGGGCEEGFEGGGGE7GGGGGFGGGGGGGGGGGGGGGGGGGGGGGGGGGCCCCC
@s401 50849
TGGGGAATATTGCACAATGGGGGAAACCCTGATGCAGCAACGCCGCGTGAGTGAAGAAGTATTTCGGTATGTAAAGCTCTATCAGCAGGAAAGAAAATGACGGTACCTGACTAAGAAGCCCCGGCTAACTACGTGCCAGCAGCCGCGGTAATACGTAGGGGGCAAGCGTTATCCGGATCTACTGGGTGTAAAGGGAGCGTAGACGGTTTTGCAAGTCTGAAGTGAAAGCCCGGGGCTTAACCCCGGGACTGCTTTGGAAACTGTAGGACTAGAGTGCAGGAGAGGTAAGTGGAATTCCTAGTGTAGCGGTGAAATGCGTAGATATTAGGAGGAACACCAGTGGCGAAGGCGGCTTACTGGACTGTAACTGACGTTGAGGCTCGAAAGCGTGGGGAGCAAACAGGATTAGATACCCT
+
FGFGGGGGGGGGGGGGGGGGGFGGEG<FGCGGCFGFGGGEFDEFGGGFG@76FFFGGCF,CE<FCFF7CFE<EEECEGGGCGGGFFGGG@FGFGGGG,?B<F7BFFFGGGCEA<BGG@=GGG?DC7FFFFFCFB>@FFGCCE>FCEGD=CG%F?@>95FCFCFE;C?FGGGGGGGGG5CFCGFCFGGGGEC=DCC7EBGFGGG:?EE=GGG3D9DC@FGCGFCFGFCCCCDGFGFCFFGGF<FEFGGGGGGDFF;ECFG?:FF<CCC:GGEGFFB<8A?C,AEFFFD<FAGGGGGFECEAFFEG>GDGGGGGEGGGEFFDECEFGEFCGGEGFFAFFGGGGDGFGGGGGFFGGEAGFGFGGGGGFGEGGGGGGFGGDGGGGGGGE@F:FDEGGGFFC@FFGGGGGGGGGGGCCCCC
@s401 97
TGAGGAATATTGGTCAATGGGCGAGAGCCTGAACCAGCCAAGTAGCGTGCAGGATGACGGCCCTATGGGTTGTAAACTGCTTTTATAAGGGAATAAAGTGGGAGTCGTGACTCCTTTTGCATGTACCTTATGAATAAGGACCGGCTAATTCCGTGCCAGCAGCCGCGGTGATACGGAAGGTCCGGGCGTTATCCGGATTTATTGGGTTTAAAGGGAGCGTAGGCCGGAGATTAAGCGTGTTGTGAAATGTAGAGGCTCAACCTCTGCACTGCAGCGCGAACTGGTCTTCTTGAGTACGCACAACGTGGGCGGAATTCGTGGTGTAGCGGTGAAATGCTTAGATATCACGAAGAACTCCGATTGCGAAGGCAGCTCACGGGAGCGCAACTGACGCTGAAGCTCGAAAGTGCGGGTATCGAACAGGATTAGATACCCT
+
EGGGGGGGGGGGGGGGGGGFGGGGGGGGGGGGGGGFFGFGGGGGGGGGGGGGGGGGGGEGGGGDFGGGGGGEFGGGGGGGGCDFCGGGGGG:FF5EFFFGGGGGGGGGEGGGGGGGGGGGGGGGGGGGGGGGGGFGGGFGBECGGGGGGGGGGGGGGGFFGGGGGGGGEFGFFGGGGDEGGGGGGGGGGGGGDGGG=CG<1C/EFF:FEGGFG@GFE6C@?>ECFDC85EGGEGB577FFGFFGGE9#?BAGCCFFGFGGGG<GGECCC9C?CGF@@51=1E>DFD>9GFFFDB6CGGEEDEDGGGGEEBFFFFCGGGGFDFC8>FCE9ECAEEFFECB9FAFCFGGGFFCEDCB@7CGGGEFDFGFFEFGFFDCGDGGGGGGGGGGGGGFGGGFGGEGGGGGGGGGCGGGGGGGGGGFFGGGGGGGGGDGCCCCC
@s401 40322
TGAGGAATATTGGTCAATGGACGAGAGTCTGAACCAGCCAAGTAGCGTGCAGGATGACGGCCCTATGGGTTGTAAAATGCTTTTATAAGGGAATAAAGTGAGTCTCGTGAGACTTTTTGCATGTACCTTATGAATAAGGACCGGCTAATTCCGTGCCAGCAGCCGCGGTAATACGGAAGGTCCGGGCGTTAGCCGGATTTATTGGGTTTAAAGGGAGCGTAGGCCGGAGATTAAGCGTGTTGTGAAATGTAGACGCTCAACGTCTGCACTGCAGCGCGAACTGGTTTCCTTGAGTACGCACAAAGTGGGCGGAATTCGTGGTGTAGCGGTGAAATGCTTAGATATCACGAAGAACTCCGATTGCGAAGGCGGCTCACTGGAGCGCAACTGACGCTGAAGCTCGAAAGTGCGGGTATCGAACAGGATTAGATACCCT
+
EEFFEFGFGGGCFGGGGCEEGGGGGD7FA<@CFFGGGCFGGGCEDFEE@BFGG7E?EFEFGGEGGGFFGGGEBBFE,C??FGG9EEFDEC8E==FF<9@BFGFE<FEFCBFGFGGGGGCFA,9CE??EFE<9ACFGGAFDGGD+C:C@FBFGCFGDFGFD8FA8CEE+FGFC,,**@F7FGCFCFCE*C<F*:942,<4CC#?9C,?</F</084>E):;7;2.<>.CBC?9<CGEFGEFFEGFE<;GF>7FCFGFCEFEFC85GF@6@DA@4:77F=$9FGFFFAB,9CGFFF>GGGGFF<9,EEGGGFEC>=8C7FF<FFEC>GGGFFC,59GFE<?@C,,4<GGGGGGGGFB=EFE::@GGFC@@C6,F?DEFFF@GGGDGGFCFBC;GGGGF<CGFGGFFECEGGGFAGFGGFE,EGGGGDGGGGGGCCABA
@s401 42205
TGAGGAATATTGGTCAATGGACGGAAGTCTGAACCAGCCAAGTAGCGTGCAGGATGACGGCCCTATGGGTTGTAAACTGCTTTTATATGGGGATAAAGTGAGCCACGTGTGGCTTATTGCAGGTACCATATGAATAAGGACCGGCTAATTCCGTGCCAGCAGCCGCGGTAATACGGAAGGTCCGGGCGTTATCCGGATTTATTGGGTTTAAAGGGAGCGTAGGCCGTCTGTTAAGCGTTTTGTGAAATGTCGGGCCTCAACCTGGGCATTGCAGCGCGAACTGGCAGACGTGAGGGCGCGGGAAGTAGGCGGAATTCGTCGTGTAGCGGTGAAATGCTTAGATATGACGAAGAACTCCGATTGCGAAGGCAGCCTGCTGTAGCGTAACTGACGCTGAAGCTCGAAAGCGTGGGTATCGAACAGGATTAGATACCCT
+
DGFGGDFFFFGGGGGGGGFFFGGEEFEEF9FFDE8FFFFGGFGGGGCCFGGGGGGCFFEGFGGFGFFFGGGGGGFGGGGGGFGGGGGGGGGFGGFFFGGGGFFGGGGGGGGGGFGGGFGC?B<FDFGGF?FCGGGGEGGG8FGGGGCEDC,FCDC7FGGGGGD,@CFECCF:FFCFFEFFG9CFCB*=<FGFFFFE7ECG?7:FGG3F8FCGGAEFG9EF<C:CFCF>FGGGF0C?E3#C)EC@9CFB>1E>*C8DFFC7-B,7BAC9ACBFFGFE@8/:>EFC+D=B@,AGDC6GGGEGGGGFAGGEGGE9@,CB+CFEEEB@)7DGDFFCAEEFE<FCE9FA,C6FGFGGFCFFF7GF7EEGFFEFC@DC,GGGGGGEFEFC,FC@FFFGGGFFCGGGGGGGGGGGGGGGGGGGGGFAFGGGGFFGGGFCB@-C
@s401 100
TGGGGAATATTGGGCAATGGGCGCAAGCCTGACCCAGCAACGCCGCGTGAAGGAAGAAGGCTTTCGGGTTGTAAACTTCTTTTGTCAGGGACGAGTAGAAGACGGTACCTGACGAATAAGCCACGGCTAACTACGTGCCAGCAGCCGCGGTAATACGTAGGTGGCAAGCGTTGTCCGGATTTACTGGGTGTAAAGGGCGTGTAGCCGGGAGGGCAAGTCAGATGTGAAATCCACGGGCTCAACTCGTGAAGTGCAGTTGAAACTATGCTTCTTGAGGATCGGAGAGGCAGTCGGAATTCCTGGTGTAGCGGTGAAATGCGTAGATATTAGGAGGAACACCAGTGGCGAAGGCGGCTTACTGGACGGTAACTGGCGTTGAGGCTCGAAAGCGTGGGGAGCAAACAGGATTAGATACCCT
+
DGGGGGGGGGFGGGGGGGGGGGGGGGGGGGGGGGGGGGG=EGEGGGGFFGGCGFGGGFGGGCFFGGGGEFE@FGGGGDGEFGGGGGGGGFGDGGGEGGGGGGGEDG7FGGGGGDE>FGFGGF,F6>F@C@FGEGDGE@<,@CEGFGEBFGB7FFFDGFGFCFCGGFDDCGC**;5?FE*CF9:9:FCC<<8BCFGG55<#<10374F>E>EGG#,CF9<@7,3?9@9@9CGC@+@:,6FFF9@@@CC8@<$>F?75GDE,==D@,,,,=,,FDD7F@:@C@46A>AFEF47EFFCEE=E=>,CFEEAFCEC,?,@,?=49DDE=6;GGGFF?AGGGCF?FADGGGGGFCGFCCFFGGGEEGGGGGGGGFECEEGGGFGGGGFGGGGFEGGGGGGGGCFFFECEAGGGGFGFCGCCCCC
@s401 101
TGAGGAATATTGGTCAATGGGCGAGAGCCTGAACCAGCCAAGTAGCGTGCAGGATGACGGCCCTATGGGTTGTAAACTGCTTTTATACGGGGATAAAGTGAGCCACGTGTGGCTTATTGCAGGTACCGTATGAATAAGGACCGGCTAATTCCGTGCCAGCAGCCGCGGTAATACGGAAGGCCCGGGCGTTATCCGGATTTATTGGGTTTAAAGGGAGCGTAGGCCGTATGTTAAGCGTGTTGTGAAATGTCGGGGCTCAACCTGGGCATTGCAGGGCGAACTGGCAGACTTGAGTGCGCAGGAAGTAGGCGGAATTCGTCGTGTAGCGGTGAAACGCTTAGATATGACGAAGAACTCCGATTGCGAAGGCAGCCTGCTGTAGCGTAACTGACGCTGAAGCTCGAAAGCGTGGGTATCGAACAGGATTAGATACCCT
+
CFFFGEFGGGGGGGFFFFFF8FGGGGGGGFCEGGGGGG,4EFGGGGECEEGGGGGGGGGGGGGFFGGGGGGG@FFFGGGFGFGGGGGGGGDGG7FGFFGGGFGGGGGGEEGGFCFCFA9FGGGGGAEFFFGGGGGGGGGGGGE77ECCFFGFGDFGGGG?CE<<88F>:*>@CFEEFGEGCCF:FCCCGGGGGGGE==FEGCGG+8128AC<F,;>EFG>),997>>%,0<@+CE48.C8EF>GGFCEFFFGG>>*$C*@@2(6GEE=8<@668$:B@+?GGFFDGFD@,A6)@+7@EDF=GGGGEEGEBA@+,EECCG@E,@+=B==C;FFGCGFFC9=?,FGFGGFCFEEGF@GEDGGGGGGGFFGGGECCGFDEFCB7ECFGGFGFCFGGDAGFGGFFC<FGGGGGGGGGFGGGGFCGFFECGGGGGGCCCCC
@s401 29283
TGAGGAATATTGGTCAATGGACGAGAGCCTGAACCAGCCAAGTAGCGTGCAGGATGACGGCCCTATGGGTTGTAAACTGCTTTTATAGGGGAATAAAGTGAGCCACGTGTGGTTTTTTGCATGTACCTTATGAATAAGGACCGGCTAATTCCGTGCCAGCAGCCGCGGTAATCCGGAAGGTCCGGGCGTTATCCGGATTTATTGGGTTTAAAGGGAGCGTAGGCGGGAGATTAAGCGTGTTGTGAAATGTAGAGGCTCAACAGCTGAACTGCAGCGCGAACTGGTTTCCGTGAGTACGCATAAAGTAGGCGGAATTCGTGGTGTAGCGGTGAAATGCTTAGATATCACGAAGAACTCCGATTGCGAAGGCAGCTCACTGGGGCGCAACTGACGCTGAAGCTCGAAAGTGCGGGTATCGAACAGGATTAGATACCCT
+
GGGGGGGGGGGGGGGGGGEG,CFFEGGCF8FFGGGFGGFCCC@FFFGFG:DFFGGFFEBCCEGGFFGDDFGFGFGGGC9FGGGGGGGEFFGGGGEFGGGGGF8FGGG7FFF:,A<FGGG9FF<EFFFEGGGGGG9@CFGG,3@FG:CFF9DGGGGG+FFGGGGGGGGDGGB,<,>>FCEFGGGG*=8<=:CCBCFD**<FGDG@FF88=FFG,<84<3?713:=#.21<<CEF#E7C<?CE8<D?7@)CF45#,4,CC?F@,993<@@5:GE@C+:C@0D5AFC)B++@,GGFGEF>,?E9EF,CB+F8>C=BFEDGE@EDC4+=GGGGFE<E9EF9,E@E,FFGGGGGFFEAF>:EGGGGGGGEGGGGGGGFGDFCECF:GGFCDFEECBFFFFGEFCB6CF9FFGGGGGGGGGGGGEEGGGGGGFFC8ECCCCC
@s401 40042
TGAGGAATATTGGTCAATGGACGAGAGTCTGAACCAGCCAAGTAGCGTGAAGGATGACTGCCCTATGGGTTGTAAACTTCTTTTATACGGGAATAAAGTTAGGCATGTGTGCCTTTTTGTATGTACCGTATGAATAAGGATCGGCTGACTCCGTGCCAGCAGCCGCGGTAATACGGAGGATCCGAGCGTTATCAGGATTTATGGGGTTTAAAGGGAGCGTAGATGGATATTTAAGTCAGTTGTGAAAGTTTGCGGCTCAACCGTAAAATTGCAGTTGATACTGGATATCTTGAGTGCAGTTGAGGCAGGCGGAATTCGTGGTGTAGCGGTGAAATGCTTAGATATCACGAAGAACTCCGATTGCGAAGGCAGCCTGCTAAGCTGCAACTGACATTGAGGCTCGAAAGTGTGGGTATCAAACAGGATTAGATACCCT
+
CFGGGGGGGGGGFFGGGGGGGGGGGGGDFCGFGG-EFFDFGGGGGGGCFGFGGGFGGCFGGGF,C@FGGGEEEGAEGGGGEAFGFFFFD?>CFC@FFFGGGGGGGGGGFGFGAFCFGGCGGGGGGGGFGF@=FFDFFGCDGD:=FGG8,?F<+DEGCFFCFGGF@EEE8FFG53::5<FCD:FBF>5CC75-C#FCC;BF?C#GGDFGGCFFG&=AEAGD0:CAA9-7BCFGGGGF@DC@/;2EGF7GFCFFGF803CFCFGFF?DFGGFE?FGFEDFF=?FFE?,CFGFA=FGFCGGGGGFFGFD:EFECE@,@DECF<FGGGFGFEA9GGGF<C;FGFGGGGGDFCEEEFGFDFCGGFCEEFEC,AGGFGE9ECFGGFFGGGGGGFGFFACEC;,GGGGGGGGGFEFFGGGFGGGGFFDFFC96GGGEGCC@@C
@s401 104
TGGGGAATATTGGGCAATGGGCGAAAGCCTGACCCAGCAACGCCGCGTGAAGGAAGAAGGTCTTCGGATTGTAAACTTCTTTTATGAGGGACGAAGGATGTGACGGTACCTCATGAATAAGCCACGGCTAACTACGTGCCAGCAGCCGCGGTAATTCGTAGGTGGCAAGCGTTATCCGGATTTACTGGGTGTAAAGGGCGCTTAGGCGGGGATGCAAGTCAGGTGTGAAATCTATGGGCGCAACTCATAAACTGCATTTGAAACTGCATCTCTTGATTGCTTGAGAGGTAGATGGAAGTCCTTGTGTAGCGGTGAAATGCGTAGATATAAGGAAGAACACCAGTGGCGAAGGCGATCTACTGGACAGTAACTGACGCTGAGGCGCGAAAGCGTGGGGAGCAAACAGGATTAGATACCCT
+
FGFGGGGGGGGGGGGGGGGGGGGGGGGGGGGFGGGGGGGGGGGGGGGFEGGGGFGGGGGGGGGGGGGGGGGGGGGGGGGGGGGGGGGGFGFGGGGFGGGGG9CFGGGGGGCGFGGGGGGGGG@,ACFDGEGGGGGGG7FGGGFCEFGGGFGGGGF@FBD<FF>,;CFFFF7::CF@FEGGG<GGGDFGGACCEFF9EC<ED$5593:CEG/>2@8::<18*ED<<@CEC0<1F88@<F@,D<<,<FGDGFAGAFCGGFGGG=CDFGGGGGC.6GF;%3F@@<<,FDGGFEADGGFB9,EDDEEGGGGFEGEBECE7CEGGFFD@;9FDGGGGFC,:GGGFGFEGGGGFF@EGGGGGFGGGGGGGGGGGGGGGEFEGGEEDGGFEGFGGGGGGDGGGGGGGGGGGFGGGGGGGGGCCCCC
@s401 23403
TGAGGAATATTGGTCAATGGGCGAGAGCCTGAACCAGCCAAGTAGCGCGAAGGATGAAGGCTCTATGGGTCGTAAACTTCTTTTATATGGGAATAAAGTTTTCCACGTGTGGAATTTTGTATGTACCATATGAATAAGGATCGGCTAACTCCGTGCCAGCAGCCGCGGTAATACGGAGGATCCGAGCGTTATCCGGATTTATTGGGTTTAAAGGGAGCGTAGGTGGATTGTTAAGTCAGTTGTGAAAGTTTGCGGCTCAACCGTAAAATTGCAGTTGAAACTGGCAGTCTTGAGTACAGTAGAGGTGGGCGGAATTCGTGGTGTAGCGGTGAAATGCTTAGATATCACGAAGAACTCCGATTGCGAAGGCAGCTCACTAGACTGTCACTGACACTGATGCTCGAAAGTGTGGGTATCAAACAGGATTAGATACCCT
+
FGGGGGGGGGGGGGGGGGGDGGGGGGGGGGGGGGGGGGGFGGGGGGGGGGGGGGGGGGGGG<FGFFGGGGGGGGEFFGGGGDGGGGGGGGGGGFGFGGGGGGGFFFGDFFGGGGGGGGGGGGGGGGGGGFGFGGGGGGGGFGGGGFCGGFGGEFFGGGGGGGGGGGCGGGEFFGGGGGG7>FGFGGGCCC@EGFGG5?+FFGGCCFGGGEGGDDGGF5@9@ACFCFDGGFFFGGF5EGGGGGGGG7FFF9FGFGGGDGGGFFF9FGGGFFC89FGGFEGGGGFGFGGFFGGFBFE?FGFEEGGGGGGGGGFGGF7GGGGGGGEC5GFFFGGGGGGGGGGFF;<CGGGGGGGGFEFEF@GCFGGGGFFGFCGGGGGFCFGFGGGGFGGGFGGFGGGGGGGGGDGGGGGGFFFEGGGGGGGFEAGGGGFGGGF@CCCC
@s401 32473
TGAGGAATATTGGTCAATGGACGAGAGTCTGAACCAGCCAAGTAGCGTGCAGGATGACGGCCCTATGGGTTGTAAACTGCTTTTATAAGGGAATAAAGTGAGTCTCGTGAGACTTTTTGCATGTACCTTATGAATAAGGACCGGCTAATTCCGTGCCAGCAGCCGCGGTAATACGGAAGGTCCGGGCGTTATCCGGATTTATTGGGTTTAAAGGGAGCGTAGGCCGGAGATTAAGCGTGTTGTGAAGTGTAGACGCTCAACGTCTGCACTGCAGCGCGAACTGGTTTCCTTGAGTACGCACAAAGTGGGCGGAATTCGTGGTGTAGCGGTGAAATGCTGAGATATCACGAAGAACTCCGATTGCGAAGGCAGCTCACTGGAGCGCAACTGACGCTGAAGCTCGAAAGTGCGGGTATCGAACAGGATTAGATACCCT
+
EGFG?FFGGGGGGGGGGGGGDGGGGGGGGCEGGGGGFFGGGGCGFG>FGGGFGFGGGGGGGGGGGGGGGGGGGDFFGGGGGGGGGGGGGGGGGGGFGGGGGGGGGGGGGGGGGGGGGGGGGGGGFFGDGFGFCDCGG9FFGGGGGGGGGGGGGGGFGGCFG8=B>EGEEGGGGGGGFGGEGGGGGGGGGGEG:FFEG@3C>=FDGD@FG<FFFFGFC7FA@=EG:+FGGC?EFGGFGGE<CFF?53?FF@.<+C:<DF:FFFG7CC>@FD@<DGGFCCECEA:,<CCGDA?F5EEF6GGGFEGGGGDGGGDFDFECGFGGGFGDFECDGFFECFF=>?5DE99,GGFD6?<FGGGGGFFGGGGGFGGGGFGGGGGGGFCCCGGGCCGGGGFGGFCGGGGFGGGFAEGGGGGGGGGGGFGFFGGFF9GGGGGCCCCC
@s401 107
TGAGGAATATTGGTCAATGGGCGAGAGCCTGAACCAGCCAAGTAGCGTGCAGGATGACGGCCCTATGGGTTGTAAACTGCTTTTATAAGGGAATAAAGTGGGTCACGTGTGACTTTTTGCATGTACCTTATGAATAAGGACCGGCTAATTCCGTGCCAGCAGCCGCGGTAATACGGAAGGTCCGGGCGTTATCCGGATTTATTGGGTTTAAAGGGAGCGTAGGCCGGTGATTAAGCGTGTTGCGAAATGTAGTGGCTCAACCTCTGCACTGCGGCGAGAACTGGTCTTCTTGAGTACGGAAAACGTGGGCGGAATTCGTGGTGTAGCGGTGAAATGCGGAGATATCACGAAGAACTCCGATTGCGAAGGCAGCTCACGGGAGCGCAACTGACGCTGAAGCTCGAAAGTGCGGGTATCGAACAGGATTAGATACCCT
+
EGFFGFGEFGGGGFDFCFGFFFGGGGEGGEFGGGGGGGGGGGGFEFGEF@DGFGGGGGEDGCCFDDEFCFGGGG9EEFFFGDGGDFFGGGGGGGGGGGAEGFGG8=CFCBFFGBEFGA@C<<DFCG<EFGFGFF;AAFGGC=C:CE7DAFFDF,:F=FGD<=,F+8:CF:CAFG>@:<<FFC9:>BCC<CE5BFFBGG<3.3?,<<7,<47BCFC482E?@C781>2#5>?#B<F9<3<A*CCFBC5:=F-5CFCDF=GD7F=7E>,@++8*+B6,,EDDGGF@>,8:,GDGDB65+8,8,86+CE:FBGGGFDEGGFEGFDE>==EE@,F9F:EEB-9GGDFEEC,FGGDFGGEEGGFEGCGGGGGFAF,FFFFGFDGGGGGGGGGGGGEGGGGCE@GGDFFFEGFCDGGGGGGGGFGEGGGGGGGGGCGCCCCC
@s401 28560
TGGGGGATATTGCACAATGGGGGAAACCCTGATGCAGCGACGCCGCGTGGAGGAAGAAGGTTTTCGGATTGTAAACTCCTGTCGTTAGGGACGATAATGACGGTACCTAACAAGAAAGCACCGGCTAACTACGTGCCAGCAGCCGCGGTAAAACGTAGGGTGCAAGCGTTGTCCGGAATTACTGGGTGTAAAGGGAGCGCAGGCGGACCGGCAAGTTGGAAGTGAAATCCATGGGCTCAACCCGTGAATTGCTTTCAAAACTGCTGGCCTTGAGTAGTGCAGAGGTAGGTGGAATTCCCGGTGTAGCGGTGGAAGGCGTAGATATCGGGAGGAACACCAGTGGCGAAGGCGACCTACTGGGCACCAACTGACGCTGAGGCTCGAAAGCATGGGTAGCAAACAGGATTAGATACCCT
+
DFGGGGGGGGGGGGGGGGGGGGGGGGGGGGGGGFFGFGCGGGGGGGGFGGGGGFFGGE<FGGGCGGGGGGGGDFGGGGGGGGGGGGGGGGGFGGGGGGGGGGGGGGGGGEGGGGGGGGGGGGGGGGGFGFGCFGGGGGGGGGGGGDEGEEGGGGEFFDFCF>FGGGGGGDG>GGGGGGFGCF>CGGGG3GFGGGDFGGGGEGGGEGDE>CEEFE>9FFC4;<F=C</4CFGEF?FDCFFFGGCFGFF<DD=>DGCFFFD@CFE<BFCEEGGGFF8CGGECGGGGF8DEFE?DGE=GGDCFGFEC5B@?AGGFCA+F?FAGF>EFCGGGFGGGCFFF<GFGGGGCGCCGEDGGGGGGGGGGGGEFGFGFEFBGGGFF@@GGGGFFGGGFCGFGGGGGGGGGGDGGFFGGGGGCCCCC
@s401 50792
TGGGGAATATTGCACAATGGGGGAAACCCTGATGCAGCGACGCCGCGTGGAGGAAGAAGGTCTTCGGATTGTAAACTCCTGTTGTTAGGGACGATAATGACGGTACCTAACAAGGAAGCACCGGCTAACTACGTGACAGCCGCCGCGGAAAAACGTAGGGTGCCAGCGTTGTCCGGAATTACTGGGTGTACAGGGAGCGCAGGCGTGCATGCAAGTTGGAAGTGAAAACTATGGGCTCAACCCATAGCCTGCTTTCAAAAATGCGTGTCTTGTGGAGTGCAGAGGTAGGCGGATACCCCGGTGTAGCGGTGGAATGCGTAGATATCGGGAGGAACACCAGTGGCGAAGGCGGCCTACTGGGCACCAACTGACGCTGTGGCTCGAAAGCATGGGTAGCAAACAGGATTAGATACCCT
+
CE8,FFFFGFCFFGGGGFCGFGEGCEFF7<CF<DC,E8C>FC:@+@@6@FCG:?FGCGFGDGGGACFGGDEFCGFG9<?ECEEGGGEFGGGGG:FFGFFFCE:FGGGEFGG,FF<E8FC8FGC7+@:FGFFF@,,,@FF,*@*>:CCF*=FGF7FBFC7:<FG:<<B<<1:8:F@GCF=60<1@CFC>10#+3,@9E=>6>2:<>$GGFBAAB>ECFFC>DC6FD52<EED<F@C@7C<B:<CF<<;C>AF<E<>@@97<%8-:GFFF8<A8*B,GGGF?FF9GE8CBD=,@8++BC>:FA,+CFGEFCEAE:EF7@AFGGC@>@GEGF@@C6CECE<GGEEDGGGDGDGGGFGGGFFB,FFFDGFCFC@CGGEEC,FECFCECFGGGEFGFGFGGGEFFCFC@<<FCGGGC@@@C
@s401 47343
TGAGGAATATTGGTCAATGGGCGTAAGCCTGAACCAGCCAAGTAGCGTGAGGGATGACTGCCCTACGGGTTGTAAACCTCTTTTGTTTGGGAATAAAGTGCGGGACGTGTCCCGCATTGCATGTACCATTTGAATAAGGACCGGCTAATTCCGTGCCAGCAGCCGCGGTAATACGGAAGGTCCGGGCGTTATCCGGATTTATTGGGTTTAAAGGGAGCGCAGGCCGTGGGTTAAGCGTGTCGTGAAATTCCGTCGCGCAACGGCGGACGTGCGGCGCGAACTGTTCCACGTGAGTACGCGGGACGTTGGCGGAATTCGTGGTGTAGCGGTGACATGCCTAGAGATCACGAAGAACTCCGATTGCGAAGGCAGCTGACGGTGGCGCAACGGACGCTGAGGCTCGAAAGTGCGGGTATCGAACAGGATTAGATACCCT
+
DFGFGGGGGGGGGGGGGFFG@FGGGGGGGGGGGGGGGGGGGGGGGGGGGGGGGGGGEGGGGGGGFGGGGGGGG9FGGFGGGCGGGEGFFGG,FFCFGGGGGGEG7FCFGGGGGDGGGFGGGGGGGGG<5EFG9?BF9,FFDFGGGGEGFGGGGGGDFGCD,@FGGEGGGF>:CFFG:<<FFFGGGGCGGEGFCFEE*CFC?CF?F>8/?FFGGGC7E>EC>E:79<:D=CCEE>GF>>G;:CGC@C<==?:F+:8=(2*=;FFC8C;>*/<4@ECDED8E@+F-/G<DFFGFDC@3C7@F><6+B+:FE=@>=E8+CFD<FFB=)GEFFEEC,ECGCFF9F=,FA<CCGFDFFFF:B,EEFECCGFFFF@<GFEGFGGDGCGCB,CE7+GGGGEFFCFC8FEFF@GGGEF8FFCGGGGGEFGGGGGGFF,?CCCCC
@s401 32722
TGAGGAATATTGGTCAATGGGCGAGAGCCTGAACCAGCCAAGTAGCGTGCAGGATGACGGCCCTATGGGTTGTAAACTGCTTTTATAGGGGGATAAAGTGTGCCACGTGTGGCATATTGCAGGTACCCTATGAATAAGGACCGGCCAATTCCGTGCCAGCAGCCGCGGTAATACGGAAGGTCCGGGCGTTAACCGGATTTATTGGGTTTAAAGGGAGCGTAGGCCGGAGATGAAGCGTGGTGTGAAATGTAGACGCTCAACGTCTGCACTGCAGCGCGAACTGGTTTCCTTGAGTACGCACAAAGTGGGCGGAATTCGTGGTGTAGCGGTGAAATGCTTAGATATCACGAAGAACTCCGATTGCGAAGACAGCTCACTGGAGCGCAACTGACGCTGAAGCTCGAAAGTGCGGGTATCGAACAGGATTAGATACCCT
+
6CC<FFGGFGFFGGGGGGGFGGGGGGGGGFGGGFFFGGGGGFFFFCFEEGGGGGGGFFFGGGGFG8EEFGGG@EGGGGGFGFFFGGGGGFDGD+AFGGGDFGFGGGGF8F<@FG9EEF9B,=FGA,,CFEDAFGFGCDDFGGG7C@+BB,<D<<>F3@FC@FGGG5*:*>BD@,<C*>FG<@FFGGGEGGG*:?<F=C*5:F:A@FF*C1:@13AFG?GF?=*57?EEBB;'+<C>GEF:DF:;9:E)/:EB>2:8:F/CEF9AC5,FCCB>:B8EEE8?D>AFFD352A,9)CCFGFFEF?E:8+FFCD9,4,E7CFFGFF:C>GGCEA<F<AGGD?<=A,FGGGGGFGGF@EGF,A,@FCCFCF9GGFCCEC@FCGFDGGGGFEDGGFCGGGGGFCGFCCFFGGGGGFC6C@9GEFBBGGFFGGF@C,GCCCCC
@s401 112
TAGGGAATCTTCCACAATGGGCGAAAGCCTGATGGAGCAAAGCCGCGTGGGTGAAGAAGGTCTTCGGATCGTAAAACCCTGTTGTTAGAGAAGAAAGTGCGTGAGAGTAACTGTTCACGTTTCGACGGTATCTAACCAGAAAGCCACGGCTAACTACGTGCCAGCAGCCGCGGTAATACGTAGGTGGCAAGCGTTATCCGGCATCATTGGGCGTAAAGGTAACGCAGGCTGTCTTTTAAGTCTGATGTGAAAGCCTTCGTCTTAACCTGAGTAGTGCAGTTGAAACTGGGAGACTGGAGTGCAGAAGAGGGGAGTGGAACTCCATGTGTAGCGGTGAAATGCGTAGATATATGGAAGAACACCAGTGGCGAAAGCGGCTCTCTGGTCTGTAACTGACGCTGAGGTTCGAAAGCGTGGGTAGCAAACAGGATTAGATACCCT
+
FEFGGGFGF9FCGCDEEGFG,FFG:FEDFEFFFGDD8FFF,CCFEEGGGG:@F@FFEE8EFFGGGGGGGEEGG@DCFCC8BEG?EF9EDCAE8?FF8FGG:+BF7<EGG9E,85BBE9=,?F,@7BFGGGC9BFGGGGGG<8F>>=:+>C@EEFCFCF>:7<A<3D<FAFG5B1::FC,C,6,=2?*=,,B*B<*4*@,<):*4<<F7,7<@>8:*:/2#0$<@5=>73,3*@@,8:,,3*C?>5,:+7,CC=3:@+3@,GE?B,8A,6,6,7,,,3;5@;FFC=A@,??,,58A8,*B@,,,>AD=9+:,4?EE<9,9,=FE958FC+@GCCFGEDCGGGGFGDC4,9C,C9FFEB,EFFCF<EGGDGGE@>FCDGGFGGEDFA,<AGFF@ECFBEFGGGFCGGGGGFEGGGGGGFFFGGGAEFGGGFGGGGGFAAC<CB
@s401 30278
TGAGGAATATTGGTCAATGGGCGAGAGCCTGAACCAGCCAAGTAGCGTGCAGGATGACGGCCCTACGGGTTGTAAACTGCTTTTATAAGGGAATAAAGTGAGCCTCGTGAGGCTTTTTGCATGTACCTTATGAATAAGGACCGGCTAATTCCGTGCCAGCAGCCGCGGTGATGCGGAAGGTCCGGGCGTTATCCGGATTTATTGGGTTTAAAGGGAGCGTAGGCCGGAGATTAAGCGTGTTGTGAAATGTAGTTGCTCAACATCTGCACTGCAGCGCGAACTGGTTTCCTTGAGTACGCACAAAGTGGGCGGAATTCGTGGTGTAGCGGTGAAATGCTTAGATATCACGAAGAACTCCGATTGCGAAGGCAGCTCACTGGAGCGCAACTGACGCTGAAGCTCGAAAGTGCGGGTATCGAACAGGATTAGATACCCT
+
EFGGGGGGGGGGGFGGGGFGGGGGGGGGGGFGGGGGGGGGGGFGFGEFGGGGGGGGGFGGGGGFFGEEGGGFGGFGGGGGGGGGGGGGEGCEFGGGGGGFGGGGGGGFGG:EFGGGGGGGGGFFGGFGGGFFGGGGGGGGGGGGGGGF9FGGFGCFGGGGG@FC31FE*>>E??;CCCE??CFC0EEECF78<FC=C?FC9FEDFFCF*GGGGGG;=@F>=EDGCEGDGDCCFECAE>7FCFGGG@F88FCFB@EGFC<FFFGGGGGGFGGG1DGGGDD=@8GGGGGF=,DF5FCCEGGGGGGGGGGGGGGFFGECGGGGFECGDGGEGFF<FGGFFGEFGGGGGGGGGFGGGGGGGGGGGGGGGGGGGGGGGGGGGGGGGGGGGGGDGGGGGGGGGFFCGGGGGEGGGGGGGGGGGGGGGGGGGGGGGGGC@CAC
@s401 114
TGGGGAATATTGCACAATGGGCGGAAGCCTGATGCAGCGACGCCGCGTGAGGGATGACGGCCTTCGGGTTGTAAACCTCTTTCAGTAGGGAAGAAGCGGAAGTGACGGTACCTGCAGAAGAAGCACCGGCTAACTACGTGCCAGCCGCCGCGGTAATACGTAGGGTGCGAGCGTTATCCGGAATTATTGGGCGTAAAGAGCTCGTAGGCGGTTTGTCGCGTCTGTCGTGAAAGTCCGGGGCTTAACCCCGGATCTGCGGTGGGTACGGGCAGACTAGAGTGCAGTAGGGGAGACTGGAATTCCTGGTGTAGCGGTGGAATGCGCAGATATCAGGAGGAACACCGATGGCGAAGGCAGGTCTCTGGGCTGTAACTGACGCTGAGGAGCGAAGGCATGGGGAGCGGACAGGATTAGATACCCT
+
GGGGGGGGGGGGGGGGGGGGGGGGGGGGGGGGGGGGGGGGGGEFGGGCFGGGGGGGGGGGGGGGGGGGGGGGGGGGGGGGFGGGCCEEFFFGGGGFFGGGGGGFAFGGGGGGGGGGGDGGGFF@FGGGGGG:FGGGGGGGGGCAFCCCEEGGG7FFGGCFEBFEGEFFGCGEGGG5;E@CCCEED:CFCFFGEGCEFF<E'8?GC<CECEE/<C=>=BFC-<AC;FFFEGFCF+AEGGGEE7FCFFG<8D>C:EE:5FF1GGGGDGFGEFFGGFF<A:F9GG@@4=CGFDCGFEAGGCGDFC<FFFEB6BGEEGCFFGGGGGFEDEAF9FGGGFDGFGGGGGEGGGGGDFE@FB,DGFGGGFGFGGGGGGGGGGGFEGFFGGGGGGGGGGGGGGGGF@GGGEGGGGGGFF9GGGGGCCCCC
@s401 35527
TGGGGAATATTGCACAATGGGGGAAACCCTGATGCAGCGACGCCGCGTGGAGGAAGAAGGTCTTCGGATTGTAAACTCCTGTTGTTGGGGAAGATAATGACGGTACCCAACAAGGAAGTGACGGCTAACTACGTGCCAGCAGCCGCGGTAAAACGTAGGTCACAAGCGTTGTCCGGAATTACTGGGTGTAAAGGGAGCGCAGGCGGGAAGACAAGTTGGAAGTGAAATCTATGGGCTCAACCCATAAACTGCTTTCAAAACTGTTTTTCTTGAGTAGTGCAGAGGTAGGCGGAATTCCCGGTGTAGCGGTGGAATGCGTAGATATCGGGAGGAACACCAGTGGCGAAGGCGGCCTACTGGGCACCAACTGACGCTGAGGCTCGAAAGTGTGGGTAGCAAACAGGATAGATACCCT
+
<FCFGDEGEFGFGGGGGGDGEEEGGGGFCEFGGGGGGGGGGEDGGGGGEGGGGEFCGGD9FFFFGGGEEGGGGGGGGGGGGGGGGGGGG7F==ECGGGFGGGGGEGG?FFGGGGGFGFGGGGGDFGEGGGGGDGGGGGGGGFEDGCCECCGFCGGGGGDFGGGGGGGGGGDCEFG>:FGG>GGGDFGC<FFCFDCG5*?5=EDEEGGGGG>CFFFFCAE<<?FGCFGGGF?EGGF@GGGGFFDEGGGBFGAGFFFCECC?FGDGGGGGFGFFFGFE8CFCCFFDCF@B78=FGGEGFCFAA@DA@C@GGFBC,?,EDDFFEBFCGGGFE,GGFC8GGFGGGGDGGCBDGEFEC<AE@FACDGGDDF@CGFFFFFDEFFEEFEFGFFGGGGFEFFGGGGGGGGFGGGGGGGCCCC9
@s401 44126
TGAGGAATATTGGTCAATGGACGAGAGTCTGAACCAGCCAAGTAGCGTGCAGGATGACGGCCCTATGGGTTGTAAACTGCTTTTATAAGGGAATAAAGTGAGTCTCGTGAGACTTTTTGCATGTACCTTATGAACAAGGACCGGCTAATTCCGTGCCAGCAGCCGCGGTAATACGGAAGGTCCGGGCGTTATCCGGATTTATTGGGTTTAAAGGGAGCGTCGGCCGGAGATTAAGCGTGTTGTGAAATGTAGATGCTCAACATCTGCACTGCAGCGCGAACTGGTTTCCTTGAGTACGCACAAAGTGGGCGGAATTCGTGGTGTAGCGGTGAAATGCTTAGATATCACGAAGAACTCCGAGTGCGAAGGCAGCTCACTGGAGCGCAACTGACGCTGAAGCTCGAAAGTGCGGGTATCGAACAGGATTAGATACCCT
+
EDE9<E,6E<FGGGFCFGF@E6CCCFECG,@FGGGGEFGGG?EAFAE,BCDEEEFGFFFEEGGFGCCE@EEFGGGGGEFGGGFE<,EEACF<EFEFFGGGFF<EC,4AF8CFGFBFCCFFGDF<D,CE<FFGFDFDFCAF=?+6>7+BDCCF8DD7@FGGGG?F78CEFGGGGGG7CF:@B:BF8:8CFEF@'8+??AFGCC7C<,CF6CBFC@F0C;C/#0?C<=FG=E3<9@FBFDE<GGEGFCCGEBEEF@6D@9F7DD0C?FFFFD<+5DE:FDC5.%ACFD,D9<FF9+6FEF,F>:,,ECGGGGGGFGGGGGGGGGE@9F:BA,C@<FGGGGGGGGGGGGFCGGFDEBDGDGFC7FFFFE9GDDFGGGGGFFEGGGGGGGFGFFFDGFGGGGGFDFDF@FEDGGGFFE9CGGGFGGGGGGGGGGFCCA9C
@s401 30028
TGAGGAATATTGGTCAATGGGCGAGAGCCTGAACCAGCCAAGTAGCGTGCAGGATGACGGCCCTATGGGTTGTAAACTGCTTTTATAGGGGAATAAAGTGAGCCGCGTGTGGTTTTTTGCATGTACCCTATGAATAAGGACCGGCTAATTCCGTGCCAGCAGCCGCGGTAATACGGAAGGTCCGGGCGTTATCCGGATTTATTGGGTTTAAAGGGAGCGTAGGCCGGAGAGTAAGCGTGTTGTGAAATGTAGAGGCTCAACATCTGAACTGCAGCGCGAACTGGTTTCCTTGAGTACGCATAAAGTGGGCGGAATTCGTGGTGTAGCGGTGAAATGCTTAGATATCACGAAGAACTCCGATTGCGAAGGCAGCTCACTGGGGCGCAACTGACGCTGAAGCTCGAAAGCGCGGGTATCGAACAGGATTAGATACCCT
+
CFGGGGGGGGGGGGGGGGGGGGEFEGGGGGGGGGGGGGGGGGGGGGGGGGGGFBFEFFFGGGGGGGGGG<FEBFFFFFGGFFGGGGGGGGGEGGFGGGGGFFFFCEGGGGGGFFGGFCGFGGGGGGFFGGCFAFC=DFGGGGGGGDGGGGGGGGGGGCCFFFGGGGGGGGCGFFFGGGGGGG?E0<CEFF)CG9CEGGC@<9<ECFEEGG<FFDEFEEE@?DGGFEF=A,>F@FC9GFFDFFFGFFFFE@2DF,F7FDDGFCF;BE;CFFGCCF>CBCGGGGFG9F>ADDFF9GGFGFCC,ACEGCFCFDGGGGGGGF:=GFGEEGGFCEGFCCGGFFC;A,9GGGGGGGF?A@EDGFGFFFDGGGGGGGGFEE@FGEEGGGGGFGGGEFCCF9GFFCGEFGGFECGEGGGGGGGGGGGGGGGGFCGGGGGCCCCC
@s401 118
TGAGGAATATTGGTCAATGGGCGAGAGCCTGAACCAGCCAAGTAGCGTGCAGGATGACGGCCCTATGGGTTGTAAACTGCTTTTATAAGGGAATAAAGTGGGGGTCGTGACCTCTTTTGCATGTACCTTATGAATAAGGACCGGCTAATTCCGTGCCAGCAGCCGCGGTAATACGGAAGGTCCGGGCGTTATCCGGATTTATTGGGTTTAAAGGGAGCGTAGGCCGGAGATTAAGCGTGTTGTGAAAGGTAGTTGCTCAACAGCTGCACTGCAGCGCGAACTGGGTTCCTTGAGTACGCACAAAGTGGGCGGAATTCGTGGTGTAGCGGTGAAATGCTTAGAGATCACGAAGAACCCCGATTGCGAAGGCAGCCTGCTAAGCCGCCACTGACGTTGAGGCTCGAAAGTGCGGGTATCAAACAGGATTAGATACCCT
+
FFGGGGGGGGGGGGGGGGGGDGGGGGGGGGGGGGGGCEFFGGGGGGGGGGGGGGGGDFGGGGGGGGGGGGCFGGGGGGGGFFGGGGGGGGGGGGGGGGGD9FGGGGGGGGGGGF<FGGGGGGCECDFGGGGGGGGGGGGGGGGEEGGGGGGGGFG:FFFF7FFGGGGGGCFCGG>FGGGGGGGFFCEGC74;+C<*CCCA+@FCFF8>CFF@/<C@E>?B/4<FFEG@GCFGGGC485C><C=CCF?#9=AGG78CCGFFCC1F@@0<@@<?<:>C<=;#6>8:,B,<8@9FDFCGEGFF=CEDFGGGGFFGED>GEGFEFFB>=B7E@=C@9FCDEC,FF@,DFFGFD?F?:CGEFCF@+F@:EGGGEFFEF<FCFEGEGGGGGGFGFFFGGGGFCGGGGGGGGGGFGFFFGGGGGGGGGGGGF9GGGGGCCCCC
@s401 119
TGAGGAATATTGGTCAATGGACGAGAGTCTGAACCAGCCAAGTAGCGTGCAGGATGACGGCCCTATGGGTTGTAAACTGCTTTTATAGGGGGATAAAGTGTGCCACGTGTGGCATATTGCAGGTACCCTATGAATAAGGACCGGCTAATTCCGTGCAAGCAGCCGCGGTAATCCGGAAGGTCCGGGCGTTATCCGGATTTATGGGGTTTAAAGGGAGCGTAGGCCGTTTGGTAAGCGGGTGGTGAAAGGTCGGGGCTCAACCTTGGCGTTGTAGCGCGAACTGCCATACTTGTGTGCGCAGGAAGTAGGCGGAATTCGTCGTGTAGCGGTGAAATGCTTAGATATGACGAAGAACTCCGATTGCGAAGGCAGCCTGCTGTAGCGCAACTGACGCTGAAGCTCGAAAGCGTGGGTATCGAACAGGATTAGATACCCT
+
FGGGGGGGGGGDGGGGGGGGGGGGEGGFGGGGGGG<B<FGGGGGGGGGGGGGGGGGGGGGGGGGGGGG8F:=FFEFGFGFEFGGGFGGGFGGD@EAFGGGGFEFGFGGFFFBFGGCGG9FF?FFFEF9E,5?FFFFGGGDGCEG7>>,><FGGFGG+,7<DAFGEEF7FCC,,5>CC*1*6;,=BF*=FCGGFC<*1*C,;;$7CCA4FFCCCC,#:(;,4,877:)0957;@C=>C#@C#<F:=,E-F>GGGCD?,:,D@>3*@5*,,,8*+35+8@?D>8FFF3,C8886)C+8+@,,=549F>DGDFFFD,@7C:>7EFCB5F8=CAGFFF9E;FC,D=9E,DFFF?,<EC7EC@FBFGEFE<FF@FFGGGGFFGGGGEFCFFGGGEFEGGGDCCGF<EGGGFGGGGGE@,GFGGGFDGGGGGGGGGF<CCCC
@s401 120
TGAGGAATATTGGTCAATGGACGAGAGTCTGAACCAGCCAAGTAGCGTGCAGGATGACGGCCCTATGGGTTGTAAACTGCTTTTATAAGGGAATAAAGTGAGTCTCGTGAGACTTTTTGCATGTACCTTATGAATAAGGACCGGCTAATTCCGTGCCAGCAGCCGCGGTAATACGGAAGGTCCGGGCGTTATCCGGATTTATTGGGTTTAAAGGGAGCGTAGGCCGGAGATTAAGCGTGTTGTGAAATGTAGACGCTCAACGTCTGCACTGCAGCGCGAACTGGTTTCCTTGAGTACGCACAAAGTGGGCGGAATTCGTGGTGTAGCGGTGAAATGCTTAGATAGCACGAAGAACTCCGATTGCGAAGGCAGCTCACTGGAGCGCAACTGACGCTGAAGCTCGAAAGTGCGGGTATCGAACAGGATTAGATACCCT
+
DFGGGGGGGGGGGGGGGGFGGGGGGGGGGGGGFFGGGGFGGGGGGGGGGGGGGGGGFGGGGFGGGGGGGGGGGGEFGGGGDGGGGGGGFFGG?FGGGGFCEGGEGGGGGGGGGGGCFFEFFGGGGGGGGGGGGGGGGFFFGFGGGGEGFGCFFCGGGGFGGGCDCEEGGCGGGGFG7FGGGGGGGGDDGGDGFFGGDCFGFC:GG815=3?FC?CFE@GD@9599>FFGGGGGC=)FFFG>FFGG3=9FD6EFCCGE7CFE<BAGFGGGE->7CBEEC6?+GGFFCD,DAC,DFCCGGFF89DCFEDFC,FEBEGGGFGGGGGCAE>AE@94E,CDFFC9A,,=,FGGGGGFCF@,CGGEGDFCEAGGGGGGGGFGGEGGGGGFGFGGGGFGGGFEGGGFFGGFECGGGGGGGGGGGGFCGGGGGGGFGF@CCCBC
@s401 121
TGGGGGATATTGCACAATGGGGGAAACCCTGATGCAGCGACGCCGCGTGAGGGAAGACGGTCCTCTGGATTGTAAACCTCTGTCTTCGGGGACGAAACGAGACGGTACCCGAGGAGGAAGCCACGGCTAAATACGTGCCCGCAGCCGCGGTAATACGTAGGTGGCAAGCGTTGTCCGGAATTACTGGGTGTAAAGGGAGCGTAGGCGGGCAGGCAAGTCAGGGGTGAAATATATCGGCTAAACCGGTAACGGCGCTTGAAACTGCAGGTCTTGAGTGAAGGAGAGGTTGGCGGAATTCCTAGTGTAGCGGTGAAATGCGTAGATATTAGGAGGAACACCAGTGGCGAAGGCGGCCAACTGGGCTTTTACTGACGCTGAGGCTCGAAAGTGTGGGGAGCAAACAGGATTAGATACCCT
+
GGFGGGGFGGFGGGGFFGGGGGGCFFFGGGGGGGGGGGCEGGGCGGGGGGGGGGGGGGGGGGGGGFGGGGGG<FFFGFGGDCCEGGGGGGGGEGGGGGGGCGDF7FF@DBC+@7+@:<F>FGDF@*311;,@DFF?,*>8BCE<CBEFEE<*8C>FC,7C>7<CC@CC*ACC*20:?E*:FG?2+<CF9E0@E>FDE4CE3<*D;9EC#,>>E,D/=@*<E@#?7>E*2@9@->8FGFF/7FCEGGEE=:DE:A59C@3?DD;C=<A#DE=<B>?FFFGE8FEFDGGGGGGGGGD>8GCF<GFGE>FEEEGFAGGGGGFE,GGGGGFFGFFAF@FC6FDDEGGGGGGGGGEGFA9CFFF=EGF9GGGGGGGGEGGGFCEGFCGGGGGGCGGGGGGGGFEFGGGGGGGGGGGGCCCCC
@s401 122
TGAGGAATATTGGTCAATGGGCGAGAGCCTGAACCAGCCAAGTAGCGTGCAGGACGACGGCCCTATGGGTTGTAAACTGCTTTTATAAGGGAATAAAGTGAGTCTCGTGAGGCTTTTTGCATGTACCTTATGAATAAGGACCGGCTAATTCCGTGCCAGCAGCCGCGGTAATACGGAAGGTCCGGGCGTTATCCGGATTTAGTGGGTTTAAAGGGAGCGTAGGCCGGAGGTTAAGCGTGTTGTGATATGTAGTGGCTCAACCTCTGCACTGGAGCGCGATCTGGTCTTCTTGAGTACGCACAACGTGGGCGGAATTCGGGGTGTAGCGGTGAAATGCTTAGTTATCACGAAGAAGTCCGATTACGAAGGCAGCTCACGGGATCGCAACTGACGCTGAAGCTCGAAAGTGCGGGTATCGAACAGGATTAGATACCCT
+
CFFGGGGGGGGGGGGGGGGDCEGGGGDGGFFGGCFGGGGFFGEFCFCFGGGGGDGGGFFGGF@<FDGGGFE@:ECFFCFGGFFFGFFDAFGFEC<FCEFGG<FAFFFFGFFGDEFGGFEF<<,??CCFG>C<BDC;FDFCCFGGCGEGGFFCFGFD>C@<7CCEGEE:CE@,@6>>F@FDCEFEDE5CGDGDBEF>GG@,+'<CB;:?C8<A3C5FG,:7+*09/&C5##<:ECF9:<EGCCFEC#=6D/:<;3@@3%CF;F67GAEFF38*+>+C>82+?EFFFCF9DF9FD>E>@4++D?4CGECB+GF=DGEC@++FFCB+5C>,;@FC,,,49C:,5,<EDGFDB?AB96+7FEEFEF=DEB:<<<<,>FFC,<CFA+GDC,;CC@C@<9FF@FGFGFF@D@7@@@8FGFDGGGFEF<,@CFC,FGFCCCCC
@s401 36098
TGAGGAATATTGGTCAATGGACGAGAGTCTGAACCAGCCAAGTAGCGTGCAGGATGACGGCCCTATGGGTTGTAAACTGCTTTTATAAGGGAATAAAGTGAGTCTCGTGAGACTTTTTGCATGTACCTTATGAATAAGGACCGGTTAATTCCGTGCCAGCAGCCGCGGTAATACGGAAGGTCCGGGCGTTATCCGGATTTATTGGGTTTAAAGGGAGCGTAGGCCGGAGATTAAGCGTGTTGTGAAATGTAGACGCTCAACGTCTGCACTGCAGCGCGAACTGGTTTCCTTGAGTACGCACAAAGTGGGCGGAATTCGTGGTGTAGCGGTGGAATGCTTAGATATCACGAAGAACTCCGATTGCGAAGGCAGCTCACTGGAGCGCAACTGACGCTGAAGCTCGAAAGTGCGGGTATCGGACAGGATTAGATACCCT
+
FGGGGGGGGGGGGGGGGDGGGGGGGGGGGDGGGGGGGGGGGGGGGGGGGGGGGGGGGGGGGGGGGGGGGGGFGGGGGGGGGGGGGGGGGGGGGGGGGGGGGGGGGGGGGGGGGGGGGGGGGGGGGGGGGGGGGGCEGGGGGGGGGGGGGGGGGGGGGGGGGGGGGGGGGGGFFGGGGGGGGGGGGGGGGGGGGGGGGGGGGF0GGG<>GGGF?FGCEFGGFF9CFGGGGGGGGGGFGGGGGGGEGGGGGGFGGGGGGGGFGFGFGFCFGGGFCGEGFGGDGGGEGF,==<9C*GEFCF?FGGGFGGDGGGGFFE8CGGGGGGGGFGGFAFE,FGFDFGGFGGGGGGGGGGGGGGGGGGGGGGGGGGGFFFGGGGGGFEEGGGGGGGGGGGGGGGGGGGGGGGGGGGGGGGFFGGGGGGGFGGGGGGFEGGGCCC<C
@s401 124
TGAGGAATATTGGTCAATGGACGAGAGTCTGAACCTGCCAAGTAGCGTGCAGGATGACGGCCCTATGGGTTGTAAACTGCTTTTATAAGGGAATAAAGTGAGAGTCGTGACTCTTTTTGCATGTACCTTATGAATAAGGACCGGCTAATTCCGTGCCAGCAGCCGCGGTAATACGGAAGGTCCGGGCGTTATCCGGATTTATTGGGTTTAAAGGGAGCGTAGGCCGGAGATTAAGCGTGTTGTGAAATGTAGATGCTCAACATCTGCACTGCAGCGCGAACTGGTTTCCTTGAGTACGCACAAAGTGGGCGGAAGTCGTGGTGTAGCGGTGAAATGCTTAGATATCACGAAGAACTCCGATTGCGAAGGCAGCTCACTGGAGCGCAACTGACGCTGAAGCTCGAAAGTGCGGGTATCGAACAGGATTAGATACCCT
+
CFGGGFGGGGGGGGGGGGGFGGGGGGGFGGGGGGGFEFGFGGFGGGGGGGGGGGGGGGGGGGGGGGGGGGGGGGGGGGGGFFGCFGGFCFG=FACFGGGGGGFGFGGGEGGFFCEFGGGGGGDEGGGFFGGGGGFFGGGGGFGGGDEDGGGGGEFEFGGDGDEGEGGGGGGGGFGGGGEECF,7CC>7FFCGGF-:<E=FGGGFFFC?GGGDD;::EDGBFCGGECG@CFDC@GGFGFCCEFFGGCFFFF;DCC?8FGFFCF@AGGFFF58*C@67+D=DGFDFF<DCGFAFDC=CGGFEDGFGFECGGEFD>6+CEGGGFE@8BGECGGFCGGGFC?A@F8FGFGGGGFFEEEFFBGGFGFC7GCFGGGGGGGGGFGGGGGGGGGFEGGGGGFGFGFGGGDGGGEGGGGGGGEFGGGGGGGGGGFGCGGGCCCCC
@s401 36251
TGAGGAATATTGGTCAATGGGCGAGAGCCTGAACCAGCCAAGTAGCGTGAGGGACGACTGCCCTATGGGTTGTAAACCTCTTTTGTTTGGGAATAAAGTGCGCCACGTGTGGCGCATTGCATGTACCATTTGAATAAGGACCGGCTAATTCCGTGCCAGCAGCCGCGGTAATACGGAAGGTCCGGGCGTTATCCGGATTTATTGGGTGTAAAGGGTGCGCAGGCCGTAGGCTAAGCGTGCCGTGAAATACCGTCGCTCAACGGCGGCCGTGCGGCGCGAACTGGTCTACTTGAGTACGCGGGACGTTGGCGGAATTCGTGGTGTAGCGGTGAAACGCTTAGATATCACGAAGAACTCCGATTGCGAAGGCAGCTGACGGTAGCGCAACTGACGCTGAGGCTCGAAAGCGCGGGTATCGAACAGGATTAGATACCCT
+
FGGGGGGGGGGGGGGGFGGGGGGGGGGGGGGGGGGGGGGGGGGGCGGEGGGGGGGGDFBFGGGGGGGGGGGEGGGGGGGGGFGEFGGGGGGGGGGGGGGGGGGGGGGGGGGGGGGGGGGGGGGGGGGGGGGGGGDEGGGGGGGGGGGGGGGGGCEGGGFGGGFGGGGGGGEGGGGGGGEEGGGG;GGGF@GGF@?GGCE@@G$GGGF*EEFGDGGFGFGG>BGGGGGF=EFFGCC>GGGEGGGGGGGFGG?C<=GE8FGE?GFGGGGGGEF9C@6CEFC:?EGF/CGFGFAFFGEGGGEEEFFGGGGFE@GFDFGDGGGGCFF7>C=AFFB+4+:CFGGEFACGGGGFGFGGFFGGGGGGGGGFEGGGGFEGFEDGEFFGGGGGGEFCFFC:GCGFFGGGGGFGGGGGGFFFGGFGFEC,GGGGFEFAG@GCB8@A
@s401 45574
TGAGGAATATTGGTCTATGGGCGAGAGCCTGAACCAGCCAAGTAGCGTGCAGGATGACGGCCCTATGGGTTGTAAACTGCTTTTATAAGGGAATACAGTGAGTCTCGTGAGACTTTTTGCATGTACCTTATGAATAAGGACCGGCTAATTCCGTGCCAGCAGCCGCGGTAATACGGAAGGTCCGGGCGTTATACGGATTTATTGGGTTTAAAGGGAGCGTAGGCCGGAGATTAAGCGTGTTGTGAAATGTAGTGGCTCAACCTCTGCCCTGCAGCGCGAACTGGTCTTCTTGAGTACGCACAACGTGGGCGGAATTCGTGGTGTAGCGGTGAAATGCTTAGATATCACGAAGAACTCCGATTGCAAAGGCAGCTCACGGGAGCGCAACTGACGCTGAAGCTCGAAAGTGCGGGTATCGAACAGGATTAGATACCCT
+
CFGGGGGGGGGGGGGGGGGGGGGGGGGGGGGGGGGGGFGGGGGGGGGGGGGGGGG8AFEEFFFGGFGFGGGGGFCFGGGGDGGGGGGGGGGCFCC,CFGGFFFGFGGFGGGGGFFFGGDC<,FFEFGGGFFGGCFFGG?CEFGGCGEGGGGGGC@EFGGFGGGGGGGGG7FGGGDGGC>>,73>FG5'<CFF*F>GECCAFG>FFG7C;9<<.8BFE6:-2CEEACGFG4B=EFGAC3EFEF1F:EEFGG:BEGGFGGGFGGGFFG9%AFG?FE>:1FED=DAB,<<AFGGFD=>BEC+FDE7ECGGGGGFF>CGEEFDBFFGGFGGGGGGF<CGGC9FFE;E:FGEFFF?AEB:@CGFFFFB<F@EC@FFGFFGGGGGGFC:E9ECEGFC@C9GGGGGGGGGGGGGGGGGGGGGGEFFEGFEFB9GGGGGCCCCC
@s401 26841
TGAGGAATATTGGTCAATGGGCGAGAGCCTGAACCAGCCAAGTAGCGTGCAGGATGACGGCCCTATGGGTTGTAAACTGCTTTTATAAGGGAATAAAGTGAGAGTCGTGACTCTTTTTGCATGTACCTTATGAATAAGGACCGGCTAATTCCGTGCCAGCAGCCGCGGTAATACGGAAGGTCCGGGCGTTATCCGGATTTATTGGGTTTAAAGGGAGCGTAGGCCGGAGATTAAGCGTGCTGTGAAATGTAGATGCTCAACGTCTGCACTGCAGCGCGAACTGGTTTCCTTGAGTACGCACAAAGTGGACGGAATTCGTGGTGTAGCGGTGAAATGCGTAGATATCACGAAGAACTCCGATTGCGAAGGCAGCTCACTGGAGCGCAACTGACGCTGAAGCTCGAAGGTGCGGGTATCGAACAGGATTAGATACCCT
+
FFGFGGGGGGGGGGGGGGGGGGGGGGGGGGGGGGGGGGGGEFFGGGGGGGGGGGGGGGGGGGGGGGGGGGGGGGGGGGGGGGGGGGGGGGGGGGGGGGGGGGGGGGGGEFGGGGGGGGGGGGGGGGGGGGGGGGGGGGGFGGGGGGGGGGGGGGGGGGGGGGGGGGGGGG@7<EFGGGCFGGGGGGGFFGGGGGGGEEEGGFGGFGCB:FFD@9FAGFG8F>GGGGGFGEFGGGGBGGGEEBEAFEEFGFFFF@:D8CFGGGGFFFGGCGGC:EGDGGGFGFFFGGDCFFDA*GEFEDGGGFFGGGGFFFGFGFGGGFFGGGEEDGGGGGGGEFFE@,GGGGGGDFFFGEEF@GGCDGGGGFGFGGGGGGGGGGGGGEGGGGEGGGGGGFFEGFGFGGGFDGGGGGGGGGGFGGGGGGFFGGGGGGGGGGGCCCCC
@s401 128
TGAGGAATATTGGTCAATGGACGAGAGCCTGAACCAGCCAAGTAGCGTGCAGGATGACGGCCCTATGGGTTGTAAACTGCTTTTATAGGGGGATAAAGTGTGCCACGTGTGGCATATTGCAGGTACCCTATGAATAAGGACCGGCTAATTCCGTGCCAGCAGCCGCGGTAATACGGAAGGTCCGGGCGTTATCCGGATTTATTGGGTTTAAAGGGAGCGTAGGCCGTTGGTTAAGCGTGTCGTGAAATGTCGGGGCTCAACATGGGCATTGCAGCGCGAACTGTCAGACTTGAGTGCGCGCGAAGTAGGCGGAAGTCGTCGTGTAGCGGTGAAATGCTTAGATATGACGAAGAACTCCGATTGCGAAGGCAGCCCGCTGGAGCGCAACTGACGCTGAAGCTCGAAAGCGTGGGTATCGGACAGGATTAGATACCCT
+
AFFGGG8FFGGGGGGGGGGGFGGGGGG,EEGGGGGGGGGFFGFGGGGGDGGGGGGGGGGGGGGGGGGGGGGGGGGGGGGG9<FFGGGCDFD+FFGGGGGGFGGGDFGGGFGGGCFDGGGGD,BFEGGAEGFGF,EFGGFGGEGGGGGGGGGFGFGGFFGGGGGGGGGGGGGGGGGGDFGGGGG>CFGGGGGCFFFEGGG@FGGGFF<<FC2CG?E3E1CB?GEDFB#0%<(AFCGFGFGG*F>FGFG:=7-CBCC<>3C@F,7'7EFC6GF@A97E@@?:C:E@,;;;GE?GFGE@EB+3+,=,,8@GFGCE@+@EEF=+GFE@BF7GGGGGEA?DEECFFFFGF7GGGGEAGGGGGGGCFFCCFGFGGCEC8++,FFF7GGGGGGFDGEFGGGGFGGGGGGGGGGFFF<GGGGGGGGCGGGGGGGGGGCGCCCCC
@s401 22652
TGAGGAATATTGGTCAATGGAGGAAACTCTGATGCAGCGACGCCGCGTGAGTGAAGAAGTATTTCGGTATGTAAAGCTCTATCAGCAGGGAAGATAATGACAGTACCTGACTAAGAAGCTCCGGCTAACTACGTGCCAGCAGCCGCGGTAATACGTAGGGAGCAAGCGTTATCCGGATTTATTGGGTGTAAAGGGTGCGTAGACGGGACAACAAGTTAGTTGTGAAATCCCTCGGCTTAACTGAGGAACTGCAACTAAAACTATTGTTCTTGAGTGTTGGAGAGGAAAGTGGAATTCCTAGTGTAGCGGTGAAATGCGTAGATATTAGGAGGAACACCGGTGGCGAAGGCGACTTTCTGGACAATAACTGACGTTGAGGCACGAAAGTGTGGGGAGCAAACAGGATTAGATACCCT
+
CFFGGGGGGGGGGGGGGGGGGGGGGGGGGGGGGGGGGGGGGGGGGGGCFGDGGGGGGGGFGGGGGGG,FFGGGGGGGGGGGGGGGGGGGGFFGGFGGGGGGGGGGGGGGGGGGGGGGGGCGGGGGGGGGGGGGGGGGGGFFGGGGGGGGGG7GGGFFGGGCF@@GGEG9GGFGGGGGGC?G:FCEGGG@FCFGFDFGGGGEGGD<FEEGGFCGGFA@6>:21EC<<E6CFF>EGGAGFDFG9GFFGGGFGCCGFA4ACGGFCCGGGGFDFAA.FFGFECF9GFGFFFEFCAGGFFCGCGGGGGCDGECGGGFGGGGGGGGGDGGGEGFEGFGGGGGGGGGGGGGFGCGGGGFGGGGGGGGGGGGGGGGFFGGGFFFFGGDGGGGGGGGGGEFEGFGGGGFGGGGGGGGGGGCCCCC
@s401 33672
TGAGGAATATTGGTCAATGGACGAGAGTCTGAACCAGCCAAGTAGCGTGAAGGATGACTGCCCTATGGGTTGTAAACTTCTTTTATATGGGAATAAAGTATTCCACGTGTGGAATTTTGTATGTACCATATGAATAAGGATCGGCTAACTCCGTGCCAGCAGCCGCGGTAATACGGAGGATCCGAGCGTTATCCGGATTTATTGGGTTTCAAGGGAGCGTAGGTGGATTGTTAAGTCAGTTGTGAAGGTTTGCGGCTCAACCGTAAAATTGCAGTTGAAACTGGCAGTCTTGAGTACAGTAGAGGTGGGCGGAATTCGTGGTGTAGCGGTGAAATGCTTAGATATCACGAAGAACTCCGATTGCGAAGGCAGCTCACTAGACTGCAACTGACACTGATGCTCGAAAGTGTGGGTATCAAACAGGATTAGATACCCT
+
FGCGGDEGGGGGGGGGGGGGGGEGGGG<F9FGGGGGGGGGGGFGGGGGDGGGFGGG@,CCFGGFGGFGGFGG,EFGGG<E<EGGGGGGGGGGGGGGGGGGGGGGGGGGGGDEGGGGGGGGGGFGF,C9FGFGFGAFFG99=B+FEGDGGGG8:FGGDFGGFGFE=EGC:+>CG9FFGDGC@BFFGDGEGG7:@C>FC76CFFG>AFEGG'@FG77*=-DF@DE@6C<+F<FE8E/6#;<FD>7C@<#D@@+>?@DBEGFFF6FCAEGG?=36<<=AE@F?CEE4,?B9,=AF?C>99CEFFFFGGEEFDFFFGFE=>FFFFE>8=EFFFECC,,EE9GGEC,GFFDC,<FEE@F@GGGGGGGGGGGGGGFF?@@@FGEGGFGGGGFGGGGGGGGGGGEE@8FFCAGGGGGGGGFFGGFEEFCGGGFGGGGECC@CC
@s401 131
TGGGGAATATTGCACAATGGGCGAAAGCCTGATGCAGCAACGCAGCGTGAAGGAAGAAGGCCTTCGGGTCGTAAACTTCTGTCCTCAGGGAAGACGAACTGACGGTACCTGCGGAGGAAGCCCCGGCTAACTACGTGCCAGCAGCCGCGGTCATACGTAGGGGGCAAGCGTTATCCGGAATTATTGGGAGTAAAGAGTGCGGAGGTGGTAACCTAAGCGCAGGGTTTAAGGCAATGGTTCAACCATTGTAAGCCCTGCGCACTGGGTTACTTGAGTGCAGGGGAGGAAAGCGGAATTCCTAGTGTAGCGGTGAAATGCGTAGATATTAGGAGGAACACCAGTGGCGAAGGCGGCTTTCTGGACTGAGACTGACACTGAGGCACGAAAGCGTGGGGAGCAAACAGGATTAGATACCCT
+
GGFFEGGGGGFEGGGGEGFGGGGGGDFGGGGF9EE<B@EFFGG@FGCCFEGGGGG?F8=E<F8EGGGGCGE+CFCEEEEEAF?FFGG8=F=EFF,8=FGGDC<FEGGG<?F,@CCFDFCDG8D:6@EC7DFACGGF,FCBGGGF,BCFCF<*>FFFFAC7@<CGCG:@*F4;<*5?C@:1<?<+.647#9118@CEFGG#@#7?FC<;;FF#ABF:>:8787C?:C6FC@,<,FD=@,,@FF<=9F=BCFCDA@@GF@,+D==EE9DF?=A,A8FDE@8@8,,@5FD=:FDC>>8>E8@FFGF@>)FEFFFEDEEGEDFFFBE@=A,FFE?GFFFECFA,EEGGGGGGGGFFE8GGF?FFGGGGEFFCAEFCDFFGGGGF8FGGGGGGEFFEFEFGGGFFFGFGFFGFGGFFCCCCC
@s401 34475
TGAGGAATATTGGTCAATGGGCGGAAGCCTGAACCAGCCAAGTAGCGTGAAGGATGACTGCCCTATGGGTTGTAAACTTCTTTTATAGGGGAATAAAATGAGCCACGTGTGGCTTTTTGTATGTACCCTATGAATAAGGATCGGCTAACTCCGTGCCAGCAGCCGCGGTAATACGGAGGATCCGAGCGTTATCCGGATTTATTGGGTTTAAAGGGAGCGTAGGTGGACAGGTAAGTCAGTTGTGAAAGTTTGCGGCTCAACCGTAAAATTGCAGTTGATACTGTGTGTCTTGAGTACAGTAGAGGTGGGCGGAATTCGTGGTGTAGCGGTGAAATGCTTAGATATCACGAAGAACTCCGATTGCGAAGGCAGCTCACTGGAGCGCAACTGACGCTGAAGCTCGAAAGTGCGGGTATCGAACAGGATTAGATACCCT
+
@AFFGGFGFGDFGGGGGGGGGGGEGGGGGGGGGGGGGGGGGGGGGGGGGGGGGGGFCE,EEFGFGGGGGFGGGGGGGGGGGGGGGG9FFGEGGFCFG9FFGC?=FEF@FGDFFGGGGGGCFCGGGBFFFGG9FGGGGGDD<DFGGGGFCCFDGFGGGG7E7FGG1GGGGGGGGGGGDCFCCFGGEGDGGGDCFGGG5:FFGCFFGGC*CBBCF<9:18EC:>FGFG=<F#9CGFCAGFGGEE:CCEAFGDFGCGGGFGF=CCFEDG7F;GGDCF>FGFF@7DC-GFFF9EC9+FD?GGGGGFA7F6EGGGGDGGE>DFCFEEDE>@7FFEGFEGGF9FE;?,GFGGGGFCFGFCGGGFFEGEGGGGEFFC,<FFGECGGGGGGFEGFGFGFDGGGGFEGFGGGGFGGCEGGGGGGGDFF<FGGFE,GCFGGCCCCC
@s401 33136
TGAGGAATATTGGTCAATGGGCGAGAGCCTGAACCAGCCAAGTAGCGTGCAGGATGACGGCCCTATGGGTTGTAAACTGCTTTTATACGGGGATAAAGTGGGCCACGTGTGGCTTATTGCAGGTACCGTATGAATAAGGACCGGCTAATTCCGTGCCCGCAGCCGCGGTAATACGGAAGGTCCGGGCGTTATCCGGATTTATAGGGTTTAAAGGGAGCGTAAGCCGGAGATTAAGCGTGTTGTGAAATGTAGACGCTCAACGGCTGCACTGCAGCGCGAACTGGTTTCCTTGAGTACGCACAAAGTGGGCGGAATTCGTGGTGTAGCGGTGAAATGCTTAGATATCACGAAGAACTCCGATTGCGAAGGCAGCTCACTGGAGCGCAACTGACGCTGAAGCTCGAAAGTGCGGGTATCGAACAGGATTAGATACCCT
+
FGGGGGGGGGGGGGGGGGGGGGGGGGGGGGGGGGGGGGGGGGFGGGGCEGGGGGGGGGGGGGGGGGGGGGGGGGGGGGGFGGGGGGFGFGEFF>C,?FFGGGGGGGGFGGFGGGGCFGGGGFGGFCGGGGGGG<;CFGGG@CCGGGGFGGGFGG5EG*;CCEGD*?EEGGCDG7*??GC>:FC?CDCGGDGGGGGGG6C/CF%4,39$;3>079@?C><72:ECD?EFFGFCC:EDF:8G?GFG>@GCC>BC<5C>3:+>>:#;;@,9GGGGFEC==C7DDGGGGF:8,A,?3:A4CE8FF9=CGEEGEDEE88ECC?7GFEEE=FGCEFB5,<AGGFFGFDDGGGEGFEGGFF@:GFFFCFF@FC<C,EEGGGGFCGGGGGGGGGGGGGGGGGGGFEGGGGGGGGGGGFE@EGGFGFDECGGGFCEGGGGCCCCC
@s401 51772
TGGGGAATGTTGCACAATGGAGGCAACTCTGATGCAGCGACACCGCGGGAGTGAAGAAGTATTTCGGTATGTAAAGCTCTATCAGTAGGGAAGAAAATGACGGTACCTACAGAAGAAGCCCCGGCTAAATACGTGCCAGCAGCCGCGGTAATACGTATGGGGCAAGCGTTATCCGGATTTACTGGGTGTCAAGGGAGTGTAGGTGGCAGTACAAGGCAGGAGTGAAAACTTGGGGCTCAACCCCAAGACTGCTTTTGAAAATGTACAGCTAGAGTGTAGGAAGGGCAAGCGGAATTCCTGGTGTAGCGGTGAAATGCGTAGATATCAGGAAGAACACCGGTGGCGAAGGCGGCTTGCTGGACTATAACTGACGCTGAGACTCGAAAGCGTGGGGAGCGAACAGGATTAGATACCCT
+
CFGGEGEGGDG9FGDFEGFFC<C@FFG<C,CDFEEGFGGG7FE7@FF+@:CEFFGGGGFFGFE,<FFCEG,CAEFGCFGFDEFGDFFGGGFFEF,:BEAA9FCFFGFGCGD<CFGEFGGEFF+=C@CFGFFGGGGGFG8+D,>=<+@F@@@,@FCFF9CCC@<><D8<F><,@?C<6<<F<A@C7C8B*,>5:CC#B6CC@FA#>;8:E;78C,:1@6>76-;C?@:AD8EC@C>@@1CFF89;2?)$/,F=CC:.7,+).,9DC3BCD<9AFF8=@,FFE,,ECGFEEGGGGFGFEBDFE=@7AGGGGGFCF=B@FFFGF;AEAGDGFGGF@EEF@GGEGGGFEEGFF@6C,FF9GFEFGDGFF9EBBEBEGGGFBFCGGGGFGGGGE8GGF@DGGGGFGGGGGCGDGGGCCCCC
@s401 49785
TCGGGAATATTGCACAATGGAGGAAACTCTGATGCAGTGACGCCGCGTACAGGAAGAAGGTCCTCTGGATTGTAAACTGTTGTCGAAGGGGAAGAAAACAGACAGTACCCTTGGAGGAAGCTCCGGCAAACTACGTGCCAGCAGCCGCGGTAATACGTAGGGAGCAAGCGTTATCCGGATTTATTGGGTGTAAAGGGCGCGTAGACGGCTTAGCAAGTTGGTTGTGAAATCCCGAGGCTTAACTTCGGAGCTGCAACCAAAACTGTTTAGCTTGAGTATGGGAGAGGAAAGCGGAATTCCCAGTGTAGCGGTGAAATGCGTAGATATTAGGAGGAACACCAGTGGCGAAGGCGGCTTTCTGGACCAAAACTGACGTTGAGGCGCGAAAGTGTGGGGAGCAAACAGGATTAGATACCCT
+
GGGGGGGGGGGGGGGGGGGGGGGGGGGFGFGGGGGGGFGGGGGGGGGFGGGGGGGFCFDFFFGAFGGGGGCFFGGGGGGGGFGGGFFGGGGGGGGGGGGGGGGGGGGGGGGGGGGGGGGFGFGGCECC:DFGGGEFDFGGFGGGGFGGGGGGFFGGGFFF@<>CEG?D>:8,B@FFGG<CF9FG=GGFEFFF@GFGGGGDCEFGEGGGDCGGGGGGGFF8@E@ECCFEEGGC?FFGGGGGDCFGGGGGGFG@GGFFECECFFDGFFCCEF@@GGFGGFFGFGEGGGGGFFGFEC@,@8GFCEEEDGAF@<DGGEF:@FDGEC?D9GFFFGFCEE:FECFCFGGGGGFECGGDGGDGGGGGGGGGGGGGGGGGGGGFCF7EC7E7GGGGGGGGGFFAFGFFCFCCGGGGGFGGGCCCCC
@s401 136
TGGGGAATATTGCACAATGGGGGAAACCCTGATGCAGCAACGCCGCGTGAAGGATGACGGTTTTCGGATTGTAAACTTCTTTTCTTAGTGACGAAGACAGTGACGGTAGCTAAGGAATAAGCATCGGCTAACTACGTGCCAGCAGCCGCGGTAATCCGTAGGATGCAAGCGTTATCCGGATTTACTGGGTGTAAAGGGAGCGCCGGCGGGACTGCAAGTTGGATGGGAAATACCGTGGCTTAACCACGGAACTGCATCCAAAACTGTAGTTCTTGAGTGAAGTCGAGGCGAGCGGAATTCGGGGTGTAGCGGTGAAATGCGTAGATATTCGGAGGAACACCAGTGGCGAAGGCGGCTTGCGGGGCTTTAACTGACGCTGAGGCTCGAAAGCGTGGGTAGCGAACAGGATTAGATACCCT
+
FEDFFBFGGGGGGGGGGGGGGDEGEGEGEFGGCCGGGFFF8FEGGGGFGDGGGG9FFGGG:B,4?=F=:CEFGGG,9FDEGDGAFFG9FEDAF+@:CFEGGFCCGE:CFGEFEFF,EFFFCF?FFCBDGGGFBF8B,@7FFFF,@8D+FC**@3@,@:::FEFCDCFCCC*4*1B@C:@<CCFC@?CF@2*C>:,+=:+CC3*#4F2?>E>8//*&C45.6>3C9%79?FG&7EED<9,>F@6>6,*CF;F>GE67168@,3;CCD83:>0+@=GDFC=@+6++3386+++GGDB@>4+@+@4,,B+>EGFFE<F@@CB8CECGGFCGGEFFEDGDGFFFF<7GFE@FF@EFCCCF@@+@,FFGFFAFFFGGGFDGGGFCDGFDEGGGGGEFCGGGGGEGGGGGGGGGGGGGGGCCCCC
@s401 46273
TGAGGAATATTGGTCAATGGGCGAGAGCCTGAACCAGCCAAGTAGCGTGCAGGATGACGGCCCTATGGGTTGTAAACTGCTTTTATAAGGGAATAAAGTGGGTCACGTGTGACTTTTTGCATGTACCTTATGAATAAGGACCGGCTAATTCCGTGCCAGCAGCCGCGGTAATACGGAAGGTCCGGGCGTTATCCGGATTTATTGGGTTTAAAGGGAGCGTAGGCCGGAGATTAAGCGTGTTGTGAAATGTAGATGCTCAACATCTGCACTGCAGCGCGAACTGGTTTCCTTGAGTACGCACAAAGTGGGCGGAATTCGTGATGTAGCGGTGAAATGCTTAGATATCACGAAGAACTCCGATTGGGAAGGCAGCTCACTGGAGCGCAACTGACGCTGAAGCTCGAAAGTGCGGGTATCGAACAGGATTAGATACCCT
+
DFGGGGGGGGGGGGGGGGGFDFGGGGGGGGGGGGGGGFGGGGGGGGGGEGGGGGGGGGGGGGGGGGGDGGGGGGGGGGGGGGGGGGGGCFFFGGGFGGGGGGGGGGGGGGDGGGGGGGGGGGGGGGGGGGGGGGGGGGGGGGGGGGGGGGGGGGGGGGGFFGGGGGGGGGGGGGGGGGEGGGGGGGGGGGGGGGFGGGEFGGGFGGFG>FGGGGEFG3ED?GGFF/E@FFCFFGE>GFEFFGGFGGGFGGFGGGFFFFGFEGEGFFFGGFGCEGGGFFGGGGGFGFFB?A,E:F>EEF<<F<E<B+:GEFE>7CC@GFGBCFE=8F:<DECE,GGGFGGFFFFFEDF=CE9ED@7DGGGGGGGGF<@FGGGGGGGGGGGGGGGGGGGGEGFGGGGGGDEDGGGGGGGGGGFFGGGGGGDFFGGGGGGGGGGCCCCC
@s401 20852
TGGGGAATATTGCACAATGGGGGAAACCCTGATGCAGCGACGCCGCGTGGAGGAAGAAGGTCTTCGGATTGTAAACTCCTGTTGTTGAGGAAGATAATGACGGTACTCAACAAGGAAGTGACGGCTAACTACGTGCCAGCAGCCGCGGTAAAACGTAGGTCACAAGCGTTGTCCGGAATTACTGGGTGTAAAGGGAGCGCAGGCGGGAAGACAAGTTGGAAGTGAAATCTATGGGCTCAACCCATAAACTGCTTTCAAAACTGTTTTTCTTGAGTAGTGCAGAGGTAGGCGGAATTCCCGGTGTAGCGGTGGAATGCGTAGATATCGGGAGGAACACCAGTGGCGAAGGCGGCCTACTGGGCACCAACTGACGCTGAGGCTCGAAAGTGTGGGTAGCAAACAGGATTAGATACCCT
+
FGGGGGEGGGGGGGGGGGGGGGGGGGGGGGGGGGGGGGFFGGGGGGGGGGGGGDGGGGGGGGGGGFGGGGGGGGGGGGGGGGGGGGGGGGGGGGFGGGGGGGGGGGGGGGGGGGGGGGGGGGGGGGGGGGGGDGGGGGFGGGGGGGCGFGGCFFGGGFGGGG@GGGGGGGGGGGDGGGGGGGFFGC6FC<FGGGGFGGGGGGDEEDGE?EGGGFFFGBGGGGE@DGFFGFFFGGGECFGGGFBCGFFFGFFGGGG,ED=C;AF>CFGFDFGGBGFAEGFCCEBEFECGFFGGEFEECGGGFFEE?7GFGECGFGFEFFF8GE:F=GGGGGGFEFFGEGGGF@GGGFBGGGGGGGGGFFBFFGGFGGFGGGGGGFFFFGGFDGGGGGGGGGFGGGGGGGGDGGGGE<GGGDGCCCCC
@s401 43862
TGGGGAATATTGCACAATGGGGGAAACCCTGATGCAGCGACGCCGCGTGGAGGAAGAAGGTCTTCGGATTGTAAACTCCTGTTGTTGAGGAAGATAATGACGGTACTCAACAAGGAAGTGACGGCTAACTACGTGCCAGCAGCCGCGGTAAAACGTAGGTCACAAGCGTTGTCCGGAATTACTGGGTGTAAAGGGAGCGCAGGCGGGAAGACAAGTTGGAAGTGAAATCTATGGGCTCAACCCATAAACTGCTTTCAAAACTGTTTTTCTTGAGTAGTGCAGAGGTAGGCGGAATTCCCGGTGTAGCGGTGGAATGCGTAGATATCGGGAGGAACACCAGTGGCGAAGGCGGCCTACTGGGCACCAACTGACGCTGAGGCTCGAAAGTGTGGGTAGCAAACAGGATTAGATACCCT
+
FFFGGFFGGGGGGGGGGGGFGGGGGGGGGFGGGGGGGGGGGGGGGGGFGGGGGGFGGGGGFGGGGGGCEGGGGGFGFGGGGCFGGGGGGGGGGGGGGGAFGGGFGGFGGGGGGGGGGGGGGGGGGGGGGGGGGGGGGGGG8DFGGGGGGGGGGGDFGCGGGFGE9;=CFFGGGGGGGGD<FG4FFG8F;<CCFGG2<2<F@CCGGFFCECDCCCGFGGGGFGFGGGGFFEGFGFGFFFCCFDFGFGG=:CDGGGG,CFF=>GGGFBEFCFFGFGFDFDFDEE:AE8GGGFFGGGGEEF@FFE@+5GFGGGGGDF>GFGGGGGGGGGGGF@BE7F?GGFFFCEGGGFCGGEGGGGGFFFCGGGGFGGGGGGGGGGGGFGFCCCFGGGGGGGGGGGGGGGGGGGGGGGGGGGGCCCCC
@s401 50015
TGAGGAATATTGGTCAATGGGCGAGAGCCTGAACCAGCCAAGTAGCGTGCAGGATGACGGCCCTATGGGTTGTAAACTGCTTTTATAAGGGAATAAAGTGGGTCACGTGTGACTTTTTGCATGTACCATATGAATAAGGACCGGCTAATTCCGTGCCAGCGGCCGCGGTAATACGGAAGGGACGGGCGTTATCCGGATTTATTGGGTTTAAAGGGAGCGTAGGCCGGAGATTAAGCGTGTTGTGAAATGTAGTGGCTCAACCTCTGCACTGCAGCGCGAACTGGTCTTCTTGAGTACGCACAACGTGGTCGGAATTCGTGGTGTAGCGGTGAAATGCTTAGATATCACGAAGAACTCCGATTGCGAAGGCAGCTCACGGGAGCGCAACTGACGCTGAAGCTCGAAAGTGCGGGTATCGAACAGGATTAGATACCCT
+
EDFFGGEFFFGCFFGGGFEFAFGGDGGGFGGGGGGGGFG@FEEEGGGBCFGGGGGGG<7CCF:DF8EDEECG:E<FFFG???FFGFGGFGGDAFG9EGGFG8@FFGGGGFCFFCFGGFCGCFGGFFB9EDFGGGC9EFGGF7@7=>@DGC==>D+>DFFEC7B@C:FF*CFFFFFGG<7**,64<C=FFG>82C<CEGCGG8C9CEE?C3;CG@GF>5CF75CGGGG8C9?FCCC2:CEE=@C@:<:?FDAF6>@:8>CF@@FFB@,23CF>FFC=>D==D@<>3,FD@A?9FGGFCGDGGFDEGE@6+=C,>8C@CFEEFE7GBEBFECFF,GFCEGFEE,9:=,CEEFCBFCF@FEGGGGCFF<GFFFGGGGFFFFC@@ECGGFEF:CBCC,,C,@GFC@EGFEGFEEGGGGGFFGFFCGGGGFGGGFGCCCCB
@s401 36570
TGGGGAATTTTGGACAATGGGGGCAACCCTGATCCAGCCATGCCGCGTGCAGGATGAAGGCCTTCGGGTTGTAAACTGCTTTTGTCAGGGACGAAAAGGTCTCCGCTAATACCGGAGACTGCTGACGGTACCTGAAGAATAAGCACCGGCTAACTACGTGCCAGCAGCCGCGGTAATACGTAGGGTGCAAGCGTTAATCGGAATTACTGGGCGTAAAGCGTGCGCAGGCGGTTTCGTAAGACAGATGTGAAATCCCCGGGCTTAACCTGGGAATTGCATTTGTGACTGCGGGACTAGAGTTTGGCAGAGGGAGGTGGAATTCCAAGTGTAGCAGTGAAATGCGTAGATATTTGGAAGAACACCGATGGCGAAGGCAGCCTCCTGGGCCAAGACTGACGCTCATGCACGAAAGCGTGGGGAGCAAACAGGATTAGATACCCT
+
CFGGGGGGGGGGGGGGGGGFCFGGGGGGGGGGGFFFGGGDFFFGGGGEGGGGGGGGFFFFGGGGFGGGGGGGGFFFGGGGGGCEGGGGGGFFEEGGGGGGFGCFGGGCFGGGGGGGDCFGGGGGAGGGEGGGGGGF@FFCFG9FGGGEGGFGGCCFFGG8FFFC:F8FF:=:FGGFG?CGCFGGEGEFFDFGG7=4AFFECEEFGCC@@FFGG8C>:@CD?F675::C=?CCCEF@89F@<EC@,=BEFC4C=FCC;GFFEGF9FGFB9GFF<GGDAGFFFGGCEEEECFCCGFGFE?D,GGFC,FFCDGEDFFGE>,FGGFECGFF?GEEE<FGGF?::GGGFCDA99FFFGFAAGEEGGEGFC@CGGGGGGGGGDC7GGFGGGGGGGGGFGFFCEGGGGGGEEEEGGGEGGCGGGGGGGGGGGGGGGGFGGGGGCCCCC
@s401 50401
TGAGGAATATTGGTCAATGGGCGCAGGCCTGAACCAGCCAAGTCGCGTGAGGGAAGACGGTCCTACGGATTGTAAACCTCTTTTGTCGGGGAGTAACGTGCGGGACGCGTCCCGTATTGAGAGTACCCGAAGAAAAAGCATCAGCTAACTCCGTGCCAGCAGCCGCGGTAATACGGAGGATGCGAGCGTTATCCGGATTTATTGGGTTTAAAGGGTGCGCAGGCGGCGCGCCAAGTCAGCGGTCAAAGTTCCGGGCTCAACCCGGTGTCGCCGTTGAAACTGGCGTGCTCGAGTGCGTGCGAGGAAGGCGGAATGCGTTGTGTAGCTGTGAAATGCACAGGTATGACGCAGAACTCCGATTGCGAAGGCAGCTTTCCAGCGCGCTACTGACGCTGAGGCACGAAAGCGTGGGGATCGAACAGGATTAGATACCCT
+
DGGGGGGGGGFEFFGGGF<E8FEGGGGGGGGGGGGGGGGFGG<EDGGFGGGGGEGBDFGEFEGEGFEEGGEAEFFGDGGGFGGGGD<CFGGGGFFGGGFCGGFGGGGGEGGGECF:FGGGGFFCCGGGEGGEGGGGGGGGFFFG@CDFGFGFGFGGGGGFF:FFCCFGGG:CFD:CCEGGFGC?C>=88?EDFFEGGGEG<9A,<F*;5:<CC?C>CFGG:@GC=8D;:EDC:;C@CFF<AGG8C9F=3>4DFE?DGGFFC:EFC/:?9C6GF?FE?GGGFCF+FCB8>3AEF+GEF@7GGGGGGFGEFE9GEEEEGGFFFBC*A,,FGGF,<DEEFF8FDGGGEGGGFEE<B+C=,F7C,ECFDAGGGFGGDFC7C@GGDGFFF@CCF@@8FFC,GECDGFEFEGGGGGFFEFGEFFEFDGGGGGAE8F8C@@C
@s401 37694
TAGGGAATCTTCGGCAATGGGGGCAACCCTGACCGAGCAACGCCGCGTGAGTGAAGAAGGTTTTCGGATCGTAAAGCTCTGTTGTAAGAGAAGAACGTGTGTGAGAGTGGAAAGTTCACACAGTGACGGTAACTCACCAGAAAGGGACGGCTAACTACGTGCCAGCAGCCGCGGTAATACGTAGGTCCCGAGCGTTGTCCGGATTTATTGGGCGTAAAGCGAGCGCAGGCGGTTTAATAAGTCTGAAGTTAAAGGCAGTGGCTTAACCATTGTTCGCTTGGGAAACTGTTAGACTTGAGTGCAGAAGGGGAGAGTGGAATTCCATGTGTAGCGGTGAAATGCGTAGATATATGGAGGAACACCGGTGGCGAAAGCGGCTCTCTGGTCTGTAACTGACGCTGAGGCTCGAAAGCGTGGGGAGCAAACAGGATTAGATACCCT
+
FFGGGFGFGGFGGGGEFGFEGGGGGGGGGFGGGG7FFEFGGGGGGDCBFGGGGGGEEFGGGGGCGFEDCGFFGGGGGFGGGGGFFGFGGGGGGGGGDFGGGFCDFFGFCGGGGGFFGGGAFGGGGFDEEFFEE<FFGG?FFGGG>GGGGEGGGGG>GGG:DFGGCFGEGGGDGGEEFGAFGF9CC>FGGGDGDEC<CGEGG=ECCFGFEFEGGGGGEFFGFBDGFC8GC@>GFGEBECFFFGGGGGGD>FFG=GGE=?8GGGGGGGGGGFDGGGGFD=:#?ACAE,CFDFGGF9AA8+GFF@9FFEGGGGEE9GGFAEFGFGCGFGGGEAEGGGFGFGGGGGFE;@CGFGF8GF<FFGGGGGGGFCGGGGF@6FCGGGGGGGGGGGGGGFEE@GGGGGGGGGGGFGGFCGGGGGGGGGGGGGFF@FB@FAFEGGFGCCCCC
@s401 22433
TGAGGAATATTGGTCAATGGGCGAGAGCCTGAACCAGCCAAGTAGCGTGAGGGAAGACTGCCCTATGGGTTGTAAACCTCTTTTGTCTGGGAATAAAGTGCGGGACGTGTCCCGCATTGCATGTACCATTTGAATAAGGACCGGCTAATTCCGTGCCAGCAGCCGCGGTCATACGGAAGGTCCGGGCGTTATCCGGATTTATTGGGTTTAAAGGGAGCGCAGGCCGTGGGCTAAGCGTGCGGTGAAATTCTGTCGCTCAACGGCAGCCGTGCGGCGCGAACTGGTCCACTTGAGTACGCGGGACTTTGGCGGAATTCGTGGTGTAGCGGTGAAATGCTGAGATATCACCAAGAAATCCGATTGCGAAGGCAGCTGACGGTAGCGCAACTGACGCTGGGGCTCGAAAGTGCGGGTATCGAACAGGATTAGATACCCT
+
FGDFGGGFGFGGGGFGFG9EFG@@7CGGGCFE8FGGGGGFGGGGGGDEFB,C@E@=FGFEEEFEFGGGGGGEGGCGFGFGGBF?,B?,5CEDCFGGGGGF9C+FFGGGGGGFGGCFGGGGFAFGGGGAFFGGGGGFGGGGGGGGGGGDFFFGGFGGGGFGGGGGGGGGG7BCFG>FGGGG7FFGCE8FCEEGFFGCEE@F7<2<FF:>>8CG7AE7;>G3>:E5CDE)8*;EGFGF<>DE#CDECGD52':<C2;>5CEFGECC><#C>1?F>?/8<C,:121=C,33,@,,AFE@3=7=EC5,,7FCFGE=DFCC8=DF4,@+5=+:ECF?,,?F;<,,59,EFC5:,,996,,6,69,ECB::,F<CC,C,,@6@@@:E:CD@@EDCFFCECC6,GGEC,ECGFEF@@,GGFCCBC@BA9;,<FGGGCGCCC<C
@s401 22966
TGAGGAATATTGGTCAATGGGCGAGAGCCTGAACCAGCCAAGTAGCGTGCAGGATGACGGCCCTATGGGTTGTAAACTGCTTTTATAAGGGAATAAAGTGGGTCACGTGTGACTTTTTGCATGTACCTTATGAATAAGGACCGGCTAATTCCGTGCCAGCAGCCGCGGTAATACGGAAGGTCCGGGCGTTATCCGGATTTATTGGGTTTAAAGGGAGCGTAGGCCGGAGATTAAGCGTGTTGTGAAATGTAGAGGCTCAACCTCTGCACTGCAGCGCGAACTGGTCTTCTTGAGTACGCACAACGTGGGCGGAAGTCGTGGTGTAGCGGTGAAATGCTTAGATATCACGAAGAACTCCGATTGCGAAGGCAGCTCACGGGAGCGCAACTGACGCTGAAGCTCGAAAGTGCGGGTATCGAACAGGATTAGATACCCT
+
GGGEEFGFGFGGGGGGGGGGGGGDEGGGGGGFGGGGG?F<AACEEFGCFEGGGGGFGFEGGCF?FGFGGFCFEEFGGGGGFGCGGGEGGGG8EEFDGEF?<F+B?FGGGEG<FEAFGGGGGGG9FFAGG9EFF994?FF,3BFGDG+BFCFGG8BF<FFGGGGGG@FE7F:>CFGGGECE;CG>G8E?/CEGCFCFGE5C@9:BFF<<<CCFCAF@GEFA?EGECFGGG9GFFFGBC5=>0CCFF@FCFFFF4:>@8B><CF9D<FGFGFF@7C:>:E8FGGFG=F>:6,5,0+8EED7FFA+GGGGF?>GFCC7EGFFBA9CCAEFB9GFCFGEEEAGGGGFGGGGGGFFCFBC7EFGFCCCDF@CGGGGGGFFEEGGGGGGFGGGGFB,GFCGF<7GGGGGFF>GCCGGGGGGFFFCFFGGGGGGFGGGCCCCC
@s401 51696
TGAGGAATATTGGTCAATGGACGAGAGTCTGAACCAGCCAAGTAGCGTGCAGGAAGACGGCCCTATGGGTTGTAAACTGCTTTTATAAGGGAATAAAGTGAGTCTCGTGAGACTTTTTGCATGTACCTTATGAATAAGGACCGGCTAATTCCGTGCCAGCAGCCGCGGTAATACGGAAGGTCCGGGCGTTATCCGGATTTATTGGGTTTAAAGGGAGCGTAGGCCGGAGATTAAGCGTGTTGTGAAATGTAGATGCTCAACATCTGCACTGCAGCGCGAACTGGTTTCCTTGAGTACGCACAAAGTGGGCGGAATTCGTGGTGTAGCGGTGAAATGCTTAGATATCACGAAGAACTCCGATTGCGAAGGCAGCTCACTGGAGCGCAACTGACGCTGAAGCTCGAAAGTGCGGGTATCGAACAGGATTAGATACCCT
+
EGGGGGGGGGGGGGGGGGGGFGGGGGGGGGGGGGGGGGGGGGGGGGGGGGGGGGGGFGEGGFGGGFGGGGGEGGGGGGGGGGGGGGGGGGFGGGGGGGGGGGGGGGGGGGGGGGGGGGGGGGGGGGGGGGGGGGGGGGGGGGGGGGGGGGGGFFGGGGGGGFFGGGGGGGGGGGGGGGGGGGGGGGGGGGGGGGGF5E8FGG>FG)CEFGGGCFGFEDFFFCEGDFGCGGGGGGFDGGEEGG&GGGFFFG9CFFFFGGGGGGGGGGG=GGGGGGGGGGEGFFGGGGGFD8FE*FEFCGFFEGGGGGGGGCGGGGGECGGGGFGGFGFGGGFEEGGFFFFDGGGGFGGFEFFGFGEGE?GGGGGGGGGGGFEGGGGGFFEGGGGGFGFGGGFDGGGGDFC8FGGGGGGGECFFGGGGGGGFGGGGGGF<GGGCCCCC
@s401 28808
TGGGGGATATTGCACAATGGAGGAAACTCTGATGCAGCGACGCCGCGTGAGTGAAGAAGTATTTCGGGATGTAAAGCTCTATCAGCAGGGAAGATAATGACAGTACCTGACTAAGAAGCACCGGCTAAATACGTGCCAGAAGCCGCGGTAATACGGATGGTGCAAGCGTTATCCGGATTTACGGGGTGGAAAGGGAGCGCAGGCGGTGCGGCAAGTCTGATGTGAAAGCCCGGGGCTCAACCCCGGTACTGCATTGGAAACTGGCGTACTTGAGTGTCGGAGGGGTAAGTGGAATTCCTAGTGTAGCGGTGAAATGCGTAGATATTAGGAGGAACACCAGTGGCGAAGGCGGCTTACTGGACGATAACTGACGCTGAGGCTCGAAAGCGTGGGGAGCAAACAGGATTAGATACCCT
+
DFFFGEGGGGGGGDGGGGGGGGGGGGFFGGGGD<FGGGCG:FCFGGG@F:6,CF<FF8FC??CEFFG+8@?<AFE,EGF9?C5FFGGCFG=F+,9EFGG9FGCFGGDGGGFFFGCFGGFGFFGG7=+B?DED<>>FF=F<,>,BCE7*CCECCCF#F=GF6CF7C2->F<3D0DF=E0C:AC)CFG,1(CFGFEC9CCCBDFFDFC<-*:?*GE?49FF9GFGCFCE=?-GEEFE9@>GEGGDGFGFF3DCFD@=F<=FDGCG$FA*F@C#FFFFG-B@C8FFCGFC,C,FFFEFB>,F,GGGGFGGGGGGFEDEEFDGGGFGFFEFCFGDFBCE:EEAEGFGFFGGGGGEGGGGFGGGGGFDAFGGGGEFGFCGEGGGGGGGGGDGGGGGGGFEDF<GGGGGGGGGGGGGCCCCC
@s401 148
TCGGGAATATTGCGCAATGGAGGAAACTCTGACGCAGTGACGCCGCGTATAGGAAGAAGGTTTTCGGATTGTAAACTATTGTCGTTAGGGAAGATACAAGACAGTACCTAAGGAGGAAGCTCCGGCTAACTACGTGCCAGCAGCCGCGGTAATACGTAGGGAGCAAGCGTTATCCGGATTTATTGGGTGGAAAGGGTGCGTAGACGGGACAACAAGTTAGTTGTGAAATCCCTCGGCTTAACTGAGGAACTGCAACTAAAACTATTGTTCTTGAGTGTTGGAGAGGAAAGTGGAATTCCTTGTGTAGCGGTGAAATGCGTAGATATTAGGAGGAACACCGGTGGCGAAGGCGACTTTCTGGACAATAACTGACGTTGAGGCACGAAAGTGTGGGGAGCAAACAGGATTAGATACCCT
+
DEGGGGGGGDF9FFGGGCFGGDGGGGFGGACGEFGGGG8FFFEEEGG:F@CFGDE?,CFE6?FGFGGG7?EAEDGGGGGGGGFGDFGGGGFGGG9?FGFEFGGGGGGGGDFGGC,FF,:,BFC:CEGGGFDGGF8=@7BDDFF8D8C@F@F@FG,@,@CF7FF7*5>BF<FE:@<:<F7F?GG7<C5782:<C#=8FC<F%D<4#4C=CGECF@@D@<C@<17-CEF-CGFGGFCACFFGGGFGE=EGDGF<@<C?FEF;DCFCECG=GGGGGFGFF=>4B3E>?,FD?<E?;>9=E=:+,?ACB=FCFGDFD?@,B>-F8CDGF?,FEA,FCGGGF>FAEF@7DACCGGDGGGGGF@,EFCGFFGFFFCD,@E?<GGFGFGEGFFFGGGGGGGFGGGGGGGGGFDGGGGFGCCCCC
@s401 40930
TGGGGAATATTGGGCAATGGGCGCAAGCCTGACCCAGCAACGCCGCGTGAAGGAAGAAGGCTTTCGGGTTGTAAACTTCTTTTGTCAGGGACGAGTAGAAGACGGTACCTGACGAATAAGCCACGGCTAACTACGTGCCAGCAGCCGCGGTAATACGTAGGGGGCAGGCGTTATCCGGATTTACTGGGTGTAAAGGGAGCGTAGACGGGTTTGCAAGTCTGAAGTGAAAGCCCGGGGCTTAACCCCGGGACTGCTTTGGAAACTGTAGGACGAGAGTGCAGGAGAGGGAAGTGGAGTTCCTAGTGTAGCGGTGAAATGCGTAGATATTAGGAGGAACACCAGTGGCGAAGGCGGCTTACTGGACTGTAACTGACGTTGAGGCTCGAAAGCGTGGGGAGCAAACAGGATTAGATACCCT
+
@CEFGGGFFGGGGGGGFFAAEFCEGGCGGGGGGGCCFFFFGGGGGGGFGGGGGGGFGDFGC-C=FFEGCFGGEEF9FDGGG,?EFFGFFCDGFE7FF?FGGGGGDC7+?FA,,FGFDGGFFGD8CCCFCEF,EECD<FF3<:8>F,>BE*>FECFF<?CC=CEFDG*1F*1BB7,CCFC:(C62<+0<)::/:<<C;+#/3>BEACCG&5,9?,<CF=9CFE@=C6ACFCFCEGGEEDGGFCCCCCCGDCF@)3<=@<A;@AE,C:<@9<C2FGFE8F@9FFEEEA,,9BB@@=9,9,8FF,8EDE@GGFE@<9=C48,C,,:,,FGFAFFFFA7FCEEEBEGGGDF7CGF7GC9GGEFFFFFDGGGGGGEFGFFFFFCGGGGGGF;EGGGGGGFFCGGGGFGEGGGGGGGF<CCCCC
@s401 150
TGAGGAATATTGGTCAATGGACGAGAGTCTGAACCAGCCAAGTAGCGTGCAGGATGACGGCCCTATGGGTTGTAAACTGCTTTTATAAGGGAATAAAGTGAGAGTCGTGACTCTTTTTGCATGTACCTTATGAATAAGGACCGGCTAATTCCGTGCCAGCAGCCGCGGTAATACGGAAGGTCCGGGCGTTATCCGGATTTATTGGGTTTAAAGGGAGCGTAGGCCGGAGATTAAGCGTGTTGTGAAATGCAGACGCTCAACGTCTGCACTGCAGCGCGAACTGGTTTCCTTGAGTACGCACAAAGTGGGCGAGATTCGTGGTGTAGCAGTGAAATGCTTAGATATCACGAAGAACTCCGATTGCGAAGGCAGCTCACTGGAGCGCAACTGACGCTGAAGCTCGAAAGTGCGGGTATCGAACAGGATTAGATACCCT
+
@FFGGGGGDFGGGGGGGGGGGGGGGGGGGGGGGGGGGGGGGGGGGGGGGGGGGGGGGFGGGGGFFFFGGGGGGGG<FGGGGFGGGGGGGGGGGFEFGGGGGGGGCFGGGGGGGGGGGGGGGGGGGGGGDGGFFFGGGFGGGGGEGGGFGGGFGGGGGGGGG8FGGGGGG@FGGFGGGGGGGGGEGGGCFGGGGGGGGEEFFG-CFGGEDEFCG?G:CBGFF>GG@GGGGFCEGGFAE+EFGGFECEFGGCGF>FEDEDCCCEG3GF<CFCFDFE?F@EEC9FGFFCFDFF??:@ECEE@F=9DFCCF>D?A9+,>7EFFFA,=>0EEFFGF=?CFCFCFEE,9CGGFFFAGGGEGGEDE@FFCGGGGGGGFFFF@FGGGGGGGGGGGGGGFGGGGFFGGFGGGGGGGGEFGFEGGGGGGFGFGGGGGGGGGCCCCC
@s401 33862
TGAGGAATATTGGTCAATGGACGAGAGTCTGAACCAGCCAAGTAGCGTGCAGGATGACGGCCCTATGGGTTGTAAACTGCTTTTATAGGGGGATAAAGTGTGCCACGTGTGGCATATTGCAGGTACCCTATGAATAAGGACCGGCTAATTCCGTGCCAGCAGCCGCGGTAATACGGAAGGTCCGGGCGTTATCCGGATTTCTTGGGTTTTAAGGGAGCGTAGGCCGTTTGGTAAGCGTGTTGTGAAATGTCGGGGCTCAACCTGGGCATTGCAGCGCGAAGTGCCAGACGTGAGTGTGCAGGAAGTAGGCGGAATTCGTCGTGTAGCGGTGAAATGCTTAGATATGACGAAGAACTCCGATTGCGAAGGCAGCCTGCTGTAGCGCAACTGACGCTGAAGCTCGAAAGCGTGGGTATCGAGCAGGATTAGATACCCT
+
ECFGGGGGGGGGGGGGGGGFGGGGGGEFG9FEGGGGGGGFFGGGFGGGGGGGGGGFGGGGGGGGGFGGGG@CFFAFGGGG<BFGGGDAEFGGEEFFFGEFGGGGFGGGFGGGGFGFFGFFGFEF<EFGGG?CEG9EEA:FGGF=EGGGGGCC<@CEGGGGFGGF7CCCCFGC;,<*>1:FG,<4<<EFB<FFFGC<E5+F+9<CF8<G@,C<33;CE3CC7GCCCEG7<CE=<FGFGC>8@EFE>E7:>;7FDDE@C<@9D<<?FF@<,<<DGF>G>C:9+=GF@FFF@,A,FFE>,CFEFFAFFGEGEEEE>8CGGFC7E,EE=F@GF9GFFFCF@-GGGGGGGGFCFDGFDFF:>GGGGGDFEDFFGFCGCFCGFGDGGGGGGGGGEEFEGGEGGGGGGGGGEFGGGGFFGGGGGGGGGGGGF<EGF8FCCCCC
@s401 152
TGGGGAATATTGCACAATGGGGGAAACCCTGATGCAGCGACGCCGCGTGGAGGAAGAAGGTCTTCGGATTGTAAACTCCTGTTGTTGAGGAAGATAATGACGGTACTCAACAAGGAAGTGACGGCTAACTACGTGCCAGCAGCCGCGGTAAAACGTAGGTCACAAGCGTTGTCCGGAATTACTGGGTGTAAAGGGAGCGTAGGCCGGGGATTAAGCGTGTTGTGAGATGTAGGGGCTCAACCTCTGCACTGCAGCGCGAACTGGTTTCCTTGAGTACGCACAAAGTGGGCGGAATTCGTGGTGTAGCGGTGAAATGCTTAGATATCACGAAGAACTCCGATTGCGAAGGCAGTTCACTGGAGCGCAACTGACGCTGAAGCTCGAAAGTGCGGGTATCGAACAGGATTAGATACCCT
+
FFGGG@FGGGGGGGGGGGGGGGGGGGGGGEGGGGGGGGG:FGGGGGGFFGGGGFFFFGGGFGAFGGGGGGGGGGGGGGGGGFGGGGGGGGGFFGGGGGGGGGGG?FGGGGGGGGGGGGGDGGGGGDGGGGGGGGGGGGGGGFFFEGGGGGGF@9>DFCGFFGGGCFGGCF*?FFEEGGGGGGGG7F=::C<<CBE*=:>?59ECCEEGD8FFF:@FEFGF-FGG9GGFF7FEF8D6G?GDGFFGC;GFGE>CFGC@:E>7?DBDA@FGFFFF3GE=CCDGFFGFC=+EFD<,88DGGFFFFF>@5CC@EGEEFBEFEEGGFFFEDFGGFGFF8GGEFGGGGGFCFFFGF@FGFGGGGGGGGGGGGGFFGEGGGGGGGGGGGGGGEGGGGGGGGGGGGGAFGGGGGGGGGGGCCCCC
@s401 153
TGAGGAATATTGGTCAATGGGCGAGAGCCTGAACCAGCCAAGTAGCGTGCAGGAAGACGGCCCTATGGGTTGTAAACTGCTTTTATAAGGGAATAAAGTGAGTCTCGTGAGACTTTTTGCATGTACCTTATGAATAAGGACCGGCTAATTCCGTGCCAGCAGCCGCGGTACTACGGAAGGGCCGGGCGTTATCCGGATTTATTGGGTTTAAAGGGCGCGTAGGCCGGAGATTAAGCGTTTTGTGAAATGTGGACGCGCAACGTCTGCACTGCATGGCGGACTGGTTTCCTTGAGTATGCACAAAGTGGGCGGAATTCGTGGTGTAGCGGTGAAATGCTTAGATATCACGAAGAACTCCGATTGCGAAGGCAGCTCACTGGAGCGCAACTGACGCTGAAGCTCGAAAGTGCGGGTATCGAACAGGATTAGATACCCT
+
=CEFGGGGGG<@FGDGFAFEFGGGGEEGGDGCFG<E8F:<C<6C,;6B@CGGGDGGGD7F@CGDAEDCF,?>?9ECEF,=?EFFAFGFGF?E=?FDFGEGFC,A?F8=,,BFFGDGF@7FFC,CF9FEEFGGG9,8?EFC,=@3>8@FFDC,,=<7<=,:3@@,++5@FF*5@;:CCBED*1>>CF?EGG8FGGEG=E:<7@C,?<::CC@;+?*)17/.>,D:FBE7B;:0CFDAC(0:7F:,==0(7**4**@>+,+87D9DDE,D:6:*+6+++,6DFBB,8FB?9?99EED<DGFFD?D@F@7GFDA=9,C=+CEAE4=88:,,GFEGGGGF><5=C,,?6,FFFE<BEC@B,7GCFC:DGF9GGGDGGGFCFDGGGGGGGGGGEC;EFCGFE@GGGGGGGGGEF7GGGGFGGGFGGGGGDGGGFFGCCCCC
@s401 154
TGAGGAATATTGGTCAATGGGCGAGAGCCTGAACCAGCCAAGTAGCGTGCAGGAAGACGGCCCTATGGGTTGTAAACTGCTTTTATAAGGGAATAAAGTGAGTCTCGTGAGACTTTTTGCATGTACCTTATGAATAAGGACCGGCTAATTCCGTGCCCGCAGCCGCGGTAATACGGAAGGTCCGGGCGTTATCCGGATTTATTGGGTTTAAAGGGAGCGTAGGCCGGAGATTAAGCGTGTTGTGAAATGTAGACGCTCAACGTCTGCACTGCAGCGCGAACTGGTTTCCTTGAGTATGCACAAAGTGGGCGGAATTCGTGGTGTAGCGGTGAAATGCTTAGATATCACGAAGAACTCCGATTGCGAAGGCAGCTCACTGGAGCGCAACTGACGCTGAAGCTCGAAAGTGCGGGTATCGAACAGGATTAGATACCCT
+
EGGGGGGGGCGGGGGGFGGGFGGGGGGGGGGGGGGGGGGGGGAFFGGGGGGGGGGGCFFGGGGGGCEFGGGGGC,CFG9EF,EFFGGGFFBEEC@FGGGFGGFGGGGGGGGGGGGGGFG9@AAFGGGGGGFGEFG;AFGDFFGGGGDFGGGGDFFCF,@FEGGGGE@EGCGAFFGGDF<@,?C7:F5FG>*;CFGE=CFF+1<=9F<FE?9C/C>5C9?7?C<?F@C>C=EC<<DAFBEG<D@:=GC?FFGE@<39=<+@2F(FEE7FCGF>GGGGEF?FFCGFFFD,8FEE:,,,;4,B9,DGGGFCGGCE=,>GGGGFF=C@)DEFFGFFFE9D=DFGGFEGGGGGFCE<<FCDFGGGGFGGGFBGGFFGGFC<@GGDGGFGF9FFCC@CFGFGCGEEF>GGGGGGGGGGGGGGGGCFGGGGGEGFFF<CCCCC
@s401 29446
TGAGGAATATTGGTCAATGGGCGAGAGCCTGAACCAGCCAAGTAGCGTGCAGGAAGACGGCCCTATGGGTTGTAAACTGCTTTTATAAGGGAATAAAGTGAGTCTCGTGAGGCTTTTTGCATGTACCTTACGAATAAGGACCGGCTAATTCCGTGCCAGCAGCCGCGGTAATACGGAAGGTCCGGGCGTTATCCGGATTTATTGGGTTTAAAGGGAGCGTAGGCTGGAGATTAAGCGTGTTGTGAAATGTAGTGGCTCAAACTCTGCACTGCAGCGCGAACTGGTCTTCTTGAGTACGCACAACGTGGGCGGAATTCGTGGTGTAGCGGTGAAATGCTTAGATATCACGAAGAACTCCGATTGCGAAGGCAGCTCACTGGAGCGCAACTGACGCTGAAGCTCGAAAGTGCGGGTATCGAACAGGATTAGATACCCT
+
EFGGGGGGGGGGGGGGGGGGGGGGGGGGGGGGGGFGGFFFGGGGGGGGGGGGG:FGGGGGGGGFAFGGFGGGGGGGGGGGGGGGGGGACFG<F8FFGGGGGGGGGGGGGGE@FFGGGGGGEEGGCFGGGGGGGGGGGGGGGGGGGGCGGFCFFGCEGGGFCGFC7CCFGEF(CDDFFGECEFFB>EGFGC:=FFFGCC<F)>6EF:FEGCB:CFEFE@C;2FEF?8E@G.BEBB>9>@CG;GED01<<:FDGDGCCGFF8#<GFGFGFFFGGEC;:BE9@8GGGGFGF=CDFFGDFEA7:FFGGGGDGGGGFFGGECGGGGFEEFEFECCFE9FFDAFFCFFCFCGGGGGGGGGEF7DE,CGGFFDEGGGGGGFC<E8FGGGGGGGGDGGFGGGFGGGGFDGGGGGGGGGGGGGGFGGGFGGGGGGGGGGGCCCCC
@s401 31124
TGAGGAATATTGGTCAATGGGCGCGAGCCTGAACCAGCCAAGTAGCGTGCAGGACGACGGCCCTATGGGTTGTAAACTGCTTTTATGCGGGGATAAAGTGTGGGACGTGTCCCATATTGCAGGTACCGCATGAATAAGGACCGGCTAATTCCGTGCCAGCAGCCGCGGTAATACGGAAGGTCCGGGCGTTATCCGGATTTATTGGGGTTAAAGGGAGCGTAGGCCGTTTGTTAAGCGTGTTGTGAAATGTCGTGGCTCAACCGGGGCATTGCAGCGCGAACTGGCAGACTTGAGTGCGCAGGAAGTAGGCGGAATTCGTCGTGTAGCGGTGAAATGCTTAGATATGACGAAGAACTCCGATTGCGAAGGCAGCCTACTGTATCGCAACTGACGCTGAAGCTCGGAAGCGTGGGTATCGAACAGGATAGATACCCT
+
CFEGGGGGGGGGGGGGGGG,FGGGGGGGGFFFGGGGGGFFFGFFGGGGGEGGGGGGGGGGGGGGGGGGGGGGGGE<FFGGGGGGGGGGEFGGG7FFGFGGGGGGGGEFGGFFFFGGGGGGGGGGGGGGGGGGCGGGGGGGGGGGGGGGGGGGGGGGGGFGGGG7FGGGGGGCGFGGEGGGFGGC>:EG88EG@GEEE;A+8E;GGG:<83<<E7:FEEGFB>8:<EFFGGFFCFGGDC=,;>FC>EF?DFA,CEGGGECCCFEFGC@33@CGF:<C@=,=CFFFGGEFGFG?@CEEBE9GFFCE?FCCB?9ECGGE@:F=CEC?GF@A<F?C,FCFGFGFFEFDFEEFFE<DDGFEDGGGGGGFF9@FB,GFDFAFCGF>GGFC9FGGEECCFCGFDGE@GFFEC7GFGFFFEF<FFFFEFFGFGGGGGGCCBAB
@s401 41340
TGGGGAATATTGCACAATGGGCGAAAGCCTGATGCAGCGACGCCGCGTGAGCGAAGAAGTATTTCGGTATGTAAAGCTCTATCAGCAGGGAAGATAATGACGGTACATGACTAAGAAGCACCGGCTAAATACGTGCCAGCAGCCGCGGTAATACGTATGGTGCAAGCGTTATCCGGATTTACTGGGTGGAAAGGGAGCGCAGGCGGTGCGGCAAGTCTGATGTGAAAGCCCGGGGCTCAACCCCGGTACTGCATTGGAAACTGTCGTACTAGAGTGTCGGAGGGGTAAGCGGAATTCCTAGGGGAGCGGTGAAATGCGTAGATATTAGGAGGAACACCAGTGGTGAAGGCGGCTTACTGGACGATAACTGACGCTGAGGCTCGAAAGCGTGGGGAGCAAACAGGATTAGATACCCT
+
FCFCEFCFCFGGGGGFEFD,;CFGGGDGGDFFGFFGGFCEGGGGGGG7EGGGGGGF?CEFC-?,9BCBFG8FFGFFFGGFFFEGFGFFFGGCFGFFGFGGGGEEGG<FAFGFFG?FFCGCFFEGGGGGFGFG@FGGGFFGGG87@FGGECFGGGGFFEFF;F9C<C=C:FG8C<FG<CFGGG):FGGG+7<CA.4<:>F5:?;<EE=:*<;E@CEC,FGC>GFCFF4EB*:CCEC9,9GFFFCE@E33A,<CF;FCCFGC8:88,BAF855/#DG>=GGGGGDFCEGDEF>C@,GFFEBE?7F+FGEGF<?<CFB@7EE=DCECFGGCF<9EBC,F@,<EC@:,A@@FF>GFADGF8GGGGFE,E9DFCC@:GGFFFF;GFCDF@EGGFF@@DGGFACA<FGFCE,9GGFGCCCCC
@s401 21437
TGAGGAATATTGGGCAATGGGCGCAAGCCTGACCCAGCAACGCCGCGTGAAGGAAGAAGGCTTTCGGGTTGTAAGCTTCTTTTGTCAGGGACGAGTAGAAGACGGTACCTGACGAATAAGCCACGGCTAACTACGAGCCAGCAGCCGCGGTAATACGTAGGTGGCAAGCGTTGGCCGGATTTACTGGGTGTAAAGGGCGTTTAGCCGGGAGGGCAAGTCAGATGTGAAATCCACGGGCTCAACTCGTGAACTGCATTTGAAACTACTCTTCTTGAGTATCGGAGAGGCAATCGGAATTCCTAGTGTAGCGGTGAAATGCGTAGATATTAGGAGGAACACCAGTGGCGGAGGCGGATTGCTGGACGACAACTGACGGTGAGGCGCGAAAGCGTGGGGAGCAAACAGGATTAGATACCCT
+
EGGGGFGGGCEGGFFGGGGDGGDECFGGGCDFFGGFGGGGGG7FFGGFGGDGF=FFGGFGG--=C,@F,?+4EEE9ACA?FB<,B@FFF8@C@:CFGFEBFCFFD7FB?<<DDFC7>B??DC>=:@FC:D,,>3:+@<FC,>:<F@@G@:>71@<>+,,4A3,8343<:<593',7<14EFBF:9EC?9EEE=:235*F:74=8>>;:9E?,,,DFC@DC@,CCAFFCE:@:C:CFGFFGCB@CBAGFFGDE>=F@,FC,==FFABFFFGGGGGFF6CB=E:,??,GFC:F@FCFFGF=@A,F9GE>GGFFGGFDGEFCEGGGDEFCDGFGFFGC=E<AE:=CFF@FEGGGGEFDGFDF@CFFEDFGFFFB6CGGGGGGEE>GCGGGFFEGGGGGGGFF@FFGGGGGGCGGGGC@CCC
@s401 159
TGAGGAATATTGGTCAATGGGCGAGAGCCTGAACCAGCCAAGTAGCGTGAAGGATGAAGGCTCTATGGGTCGTAAACTTCTTTTATATGGGAATAAAGTTTTCCACGTGTGGAATTTTGTATGTACCATATGAATAAGGATCGGCTAACTCCGTGCCAGCAGCCGCGGTAATACGGAGGATCCGAGCGTTATCCGGATTTATTGGGTTTAAAGGGAGCGTAGGTGGATTGTTAAGTCAGTTGTGAAAGTTTGCGGCTCAACCGTAAAATTGCAGTTGAAACTGGCAGTCTTGAGTACAGTAGAGGTGGGCGGAATTCGTGGTGTGGCGGTGAAATGCTTAGATATCACGAAGAACTCCGATTGCGAAGGCAGCTCACTAGACTGTCACTGACACTGATGCTCGAAAGTGTGGGTATCAAACAGGATTAGATACCCT
+
FGGGGGGGGGGGGGGGGGGGGGGGGGGGGGGGGGGGGGGGGGGGGGGFFEGGGGGGFFCEGFGGGGGGGGGGEGGGGGGGGGGGGGGGGGGFFGGGGGGGGGDFFGDG@FFGGFFGGGGGGGGGGFFCFGGGGGGGGF?C,AFGGGGGFFFGGGGGGFFFG8FEGGG>FDGGFGFEGGG*@C7D*>EEGFE9FGGEEEEDGGFGGGDFG?GGGGDFGFGFD;E;GF;CGFE?CGG8>?CCEFFGFD9DF:8C@=CFGG>FFEGGGGGGFFFADGGF;@GCGGGFCGFFCECF7BCF@,>9FA,CF6GF=8D>,>>>GGFGDGGE9F=9;FFDFGFDFEFFFAF8GGGFGGGGEGGGEGGGGFFFFF@FD8GGDFAC,C9FFGGGFGGGGGGEFEFGGGGGGGGFEGGGGFGGGGGGFGGFGGGGGGGGF?GCC@CC
@s401 160
TGAGGAATATTGGTCAATGGGCGAGAGCCTGAACCAGCCAAGTAGCGTGCAGGATGACGGCCCTATGGGTTGTAAACTGCTTTTATAAGGGAATAAAGTGAGTCTCGTGAGACTTTTTGCATGTACCTTATGAATAAGGACCGGCTAATTCCGTGCCAGCAGCCGCGGTAATACGGAAGGTCCGGGCGTTATCCGGATTTATTGGGTTTAAAGGGAGCGTAGGCCGGAGATTAAGCGTGTTGTGAAATGTAGATGCTCAACGTCTGCACTGCAGCGCGAACTGGTTTCCTTGAGTACGCACAAAGTGGGCGGAATTCGTTGTGTAGCGGTGAAATGCTTAGATATCACGAAGAACTCCGATTGCGAAGGCAGCTCACTGGAGCGCAACTGACGCTGAAGCTCGAAAGTGCGGGTATCGAACAGGATTAGATACCCT
+
CFFGGGGGGGGGGGGGGGGGGGGGEGGGGGGGGGGGGGFGGGGGGGGGGGGGGGGGGGGGGEGGGGFFFGGGGGGGGGGGGFGGGGGGGGGEEGFFGGGGGGGGGGGEGGGGGFFGFGGGGCFEFFGGGGGGFGGGGFGGGGGGGGCFGFGGGGGGGGGGGFFGGEFGEGDGF9FECFGGGGGDFEEGGGCFGGEC?GFGGGGFGGGG?GCGFFE:E;8B?FCG:E58=CCFEFCAC7>E584F<C:@FFEC7@<</GF@>FF<=CC>>A:<+EBC+,468GGEAGGEGGFE8@+GGGGGGGFEEGGGGEFE6DGFBB9,DFCE=EECGGFBDCFGFE:,FFFEFGFFFAEFFGFFFFDF@GEGFFBBGCFGGGGFF@GGGEGGGGFE:FFEFAFEDGGFCDGGGGGGGEDGGGGGGGGGGGGGGCGGGGGCCCCC
@s401 51555
TGAGGAATATTGGTCAATGGGCGAGAGCCTGAACCAGCCAAGTAGCGTGCAGGATGACGGCCCTATGGGTTGTAAACTGCTTTTATAAGGGAATAAAGTGAGTCTCGTGAGACTTTTTGCATGTACCTTATGAATAAGGACCGGCTAATTCCGTGCCAGCAGCCGCGGTAATACGGAAGGTCCGGGCGTTATCCGGATTTATTGGGTTTAAAGGGAGCGTAGGCCGGAGATTAAGCGTGTTGTGAAATGTAGTGGCTCAACCTCTGCACTGCAGCGCGAACTGGTCTTCTTGAGTACGCACAACGTGGGCGGAATTCGTGGTGTAGCGGTGAAATGCTTAGATATCACGAAGAACTCCGATTGCGAAGGCAGCTCACGGGAGCGCAACTGACGCTGAAGCTCGAAAGTGCGGGTATCGAACAGGATTAGATACCCT
+
CFGDFGFGGGGGGGGGGGADFGEGGGGGGGGGGGGGDGGDEFFFGGGGGGGGGGGGG9FFDGG?FDAE8FGEGFGGGGGGGGGGGGGGGGGEEEGGGGCFGGGGGGGGG?FFGGFCFGGC9ECFGFGDFFGGFFFEGGFDGGGGGCFG<DFEFEFGGFGFFFGFGGGGECFGGGGGGEGGGGGGDEGGGGGGGGGG5<<5+=#FFFF?GG?GGGGFF<GF?FGGFGDFGGG=CFEBEDFEGGGGGGGGGGFFGGGDFF>?EGFFFGGF=FGDGGCGEGGGEGFF@,GFEB<DD@+FGFEEGFFGGGGGGGGF@FGGGGGGGGEGBGGGGGGCGFGGEC9=GGDFGGGGGGGECCEEEFGGGFF<FFDCF8<F@EFDDGGGGGGGGGFCC>GGGFEGGGFCGFGGGGGGGGGGGGDGGGFEGGGGGFGFEGGCCCCC
@s401 162
TGAGGAATATTGGTCAATGGACGAGAGTCTGAACCAGCAAAGTAGCGTGCAGGATGACGGCCCTATGGGTTGTAAACTGCTTTTATAGGGGGATAAAGTGTGTCACGTGTGGCATATTGCAGGTACCCTATGAATAAGGACCGGCTAATTCCGTGCCAGCCGCCGCGGTAATACGGAAGGTCCAGGCGTTATCCGGATTTATTGGGTTTAACGGGAGCGTAGGCCGTTTGGTAAGCGTGTTGTGAAAGGTCGGGGCTCAACCTGGGCATTGCAGCGCGAACTGCCGGACTTGAGTGCGGAGGAAGTAGGCGGAATTCGTCGTGTAGCGGTGGAATGCTTAGATATGACGAAGAACTCCGATGGCGAAGGCAGCCTGCTGTAGCGCAACTGACGTTGAAGCTCGAAAGCGTGGGTATCGAACAGGATTAGATACCCT
+
G?CEFGGGGGGGFFGGGGGGGGGGDGGGGGGGGEDGGG,<CFCFGGGFFEEEGGFFFFCF7@@DC,CFCF,@CEFFGGGFEFGCFFFFGGCE@+FEFDGFGGFE,5BFCFG++B?<EFFGG,EFFGFCGGA9EF@FAEFG,A@=C=3BDGFGFFFEG<D<<C+:7@<1F:*:B;>@15<CF@F9CFG*8*=:B9<BEE<BC%::BF<>7?.#6C:5*;F:89CC3C<C?><*#0<4CFFBCC=4<<<*=*5E7DFD<8>:F@FD,:,F@:3*FCC7>GGGD>@3+,FEGFDF5GEFE=9E,F@<F@?BF8E>84+C@=8=FDEGAEGFC,E,FFCD,CGGGGFCGF<@GGGGEEGGGFE:F:FDFFGGGGFFD@<@FEFFF@CGEGGGCGEGGGGGFCGGGGGGGGGFC<GGGGGAGGGFGGGGGGGGGGGCCCCC
@s401 163
TGGGGAATATTGGGCAATGGGCGCAAGCCTGACCCAGCAACGCCGCGTGAAGGAAGAAGGCTTTCGGGTTGTAAACTTCTTTTGTCAGGGACGAGTAGAAGACGGTACCTGACGAATAAGCCACGGCTAACTACGTGCCAGCAGCCGCGGTAATACGTAGGTGGCAAGCGTTGTCCGGATTTACTGGGTGTAAAGGGCGTGTAGCCGGGAGGGCAAGTCAGATGTGAAATCCACGGGCTCAACTCGTGAACTGCATTTGAAACTACTCTTCTTGAGTATCGGAGAGGCAATCGGAATTCCTAGTGTAGCGGTGAAATGCGTAGATATTAGGAGGAACACCAGTGGCGAAGGCGGATTGCTGGACGACAACTGACGGTGAGGCGCGAAAGCGTGGGGAGCAAACAGGATTAGATACCCT
+
FGFGGGGGGGGGGGGGGGGFGGGGGGGGGFGGGGFGGGGGGGGGGGGGGGGFGGGG4EFGGFGGGGGGFGGCFEFGGGGFGGGGGGGGGGGGGGGEGFGGGGGGGG@EFGGGGGGGCGGGGGGGGGGGGGGGFGGC<FFA@@FFCFEGGEEFFGGGGGGGGFGG:,>BFE=;C3GGGDGGGG<FCFFG8C3GGF<<CEE<DDE<3<EEEEGEECFFDA<9D;BF?2:@;FF8EFD68@,BAFFGFGFGEC,E9F;EFAD;@=60:FDGGCD=9FBGEDGGFF8GDFEGGGGGGF@EFGGFGGGGEGFGGGFFFF?7EEDC,8GGFF9GFEE,GFGGFF8FCEGGGFGCBEGCFGGGGGGGGGGECGGGGGGEGGGGGGEGEGGGGGGFGCGGGGGGFFGGGFGGGGFGGGGCGCCCCC
@s401 32052
TGAGGAATATTGGTCAATGGGCGAGAGCCTGAACCAGCCAAGTAGCGTGCAGGATGACGGCCCTATGGGTTGCAAACTGCTTTTATAAGGGAATAAAGTGGGTCACGTGTGACTTTTTGCATGTACCTTATGAATAAGGACCGGCTAATTCCGTGCAGCAGCCGCGGTAATACGGAAGGTCAAGGCGTTATCCGGACTTATTGGGGTTAAAGGGAGCGGAGGGGGCGGCGTAAGTCGGTTGTGAAATCGTGCGGCTTAACCGTGCAATTGCAGTTGATACTGCGTCGCTTGAGTGCACACAGGGATGTTGGAATTCATGGTGTAGCGGTGAAATGCTTAGATATCATGAAGAACTCCGATCGCGAAGGCATATGTCCGGAGTGCAACTGACGCTGAGGCTCGAAAGTGTGGGTATCAAACAGGAGTAGATACCCT
+
CGGGGGGGGGGGGGGGGGGFGGGGGGGGGGGGGFGGGGGGFFGGGGGEGGGGGGFGGGGGFGGGGGGGGGGGFGGGGGGGGFCFGGGFCFG@FFGGF9EBFFFFGGGGGCGGGGG,F9F?FF9FA9FGGGDGFFAFFGGGCFGGGGGD9@FFF<@CFC8@>FAFEED3*FCFCGGCF*B3?,>>F:5<<<:;FEBCECFCCF:CF*=C*CC<<F*:<(*031*1D8?C?-CC>F:4>DFAEA>AC5D@7C:FGFFFEBCBFC-,:AGGEB=8<9F@1F8>CB=FC:E8EFDDFAEDFFFD8FEA>=9FGDE4,;E;9FEAC8+5:,,,FFF?9GEGGGFGFE9AGFC<?<FAB:GEFF4:BF@FFCFC,,FAEGCE:FGCGGGGEEGGGFGGFGGGGGFGGGFE8GGGGGGGGFGGGDFFFFFC,DCGGFCCCCC
@s401 22934
TGAGGAATATTGGTCAATGGACGAGAGTCTGAACCAGCCAAGTAGCGTGCAGGATGACGGCCCTATGGGTTGTAAACTGCTTTTATAAGGGAATAAAGTGAGTCCCGTGAGACTTTTTGCATGTACCTTATGAATAAGGACCGGCTAATTCCGTGCCAGCAGCCGCGGTAATACGGAAGGTCCGGGCGTTATCCGGATTTATTGGGTTTAAAGGGAGCGTAGGCCGGAGATTAAGCGTGTTGTGAAATGTAGATGCTCAACATCTGCACTGCAGCGCGAACTGGTTTCCTTGAGTACGCACAAAGTGGGCGGAATTCGTGGTGTAGCGGTGAAATGCTTAGATGTCACGAAGAACTCCGATTGCGAAGGCAGCTCACTGGAGCGCGACTGACGCTGAAGCTCAAAAGTGCGGGTATCGAACAGGATTAGATACCCT
+
DFGFGFCGGGGGFFFFGGGCGGGGGGGGGGGGGGGGGGGGGGFEGGGEGGCGGGFGGGDGGGGGGGFGGGCFGGGGGGGGFFGGGGFGGGGCGGGFGFGFGGFE9FGGFGGF<FGGGGGGFFGGGGGF,E9<FEEF,F==EFGGGGGGGCFGCGGDDFFGGGFGD6CG@F7;FF*>CFCE>EFEECCFGG7CCEGGD,<5<:5?8FCCF<>FGG>;C;:D?B8/9EG3=C?<13E><GGGFG>GGGD,=GFA@EFFGFF2@CGFFF>=9GFCAC@EFDAE9CFC2CA,>858*3CF@4,C,,CCGEC+EGFEB>7GGGGDFE@E5EBBGFF?<9GGGFFDEDACFGFGFGGFFFEGFGGGFGEFF9@GGFGGGGGGGGDGGGGGEFGGGFFGGGGGFGGFCF9GGGGGGGGGGFDFGGGDGGGGGGGGGGGCCCCC
@s401 42887
TGAGGAATATTGGTCAATGGGCGAGAGCCTGAACCAGCCAAGTAGCGTGCAGGAAGACGGCCCTATGGGTTGTAAACTGCTTTTATAAGGGAATAAAGTGGGGGTCGTGACCTCTTTTGCATGTACCTTATGAATAAGGACCGGCTAATTCCGTGCCAGCAGCCGCGGTAATACAGAAGGTCCGGGCGTTATCCGGATTTATTGGGTTTAAAGGGAGCGTAGGCCGGAGATTAAGCGTGTTGTGAAAGGTAGTGGCTCAACCTCTGCACTGCAGCGCGAACTGGTCTTCTTGAGTACGCACAACGTGGGCGGAATTCGTGGTGTAGCGGTGAAATGCTTAGATATCACGAAGAACTCCGATTGCGAAGGCAGCTCACGGGAGCGCAACTGACGCTGAAGCTCGAAAGTGCGGGTATCGAACAGGATTAGATACCCT
+
FGGGGGGGGAFGGGGGGGGGGGGGGGGGGGGGGGGGGGGFFGGGGGGGDGGGGGGGGGGGGGGCGGGGGGGGGGGGGGGGGGGGGGGGGGGGGGGGGGGGGGGGGGGGGGGGGGGGGGGGGGGGGGGGGGGGGGGGGGGGGGGGGGGGGGGGGGGGGGGGGGGFFGGGGGGGEFGGGGGGGGGGDGCGGGGGGGGGCGGFFFGGGGEGGC>CEFEFFFGF?:?ECEGGGGGGFGGFGGGFCFDFFFC#CFGFFGGGFFFGFGFGGGGGGGFCEGGGGGG@8FGGG@GGGFDFDGGFGE7GEFFGFGGGGGGGEGGGGFFFCCGGAGGEFEFCGGCEFFE8FEAFGGGGGGGFFBGGDGGCFBFDFFFFGDFGGGGGGGGGGGGGGGFGGGCGGGGGGGEGFGGGFGGFGGGFEFGGGGF@EAGFGGGGFFCCCC9C
@s401 167
TGAGGAATATTGGTCAATGGACGAGAGTCTGAACCAGCCAAGTAGCGTGAAGGATGACTGCCCTATGGGTTGTAAACTTCTTTTATACGGGAATAAAGTGAGCCACGTGTGGCTTTTTGTATGTACCGTATGAATAAGGATCGGCTAACTCCGTGCCAGCAGCCGCGGTAATACGGAGGATTCGAGCGTTATCCGGATTTATTGGGTTTAAAGGGAGCGTAGGCGGGTTGTTAAGTCAGTTGTGAAAGTTTGCGGCTCAACCGTAAAATTGCAGTTGATACTGGCGACCTTGAGTGCAACAGAGGTAGGCGGAATTCGTGGTGTAGCGGTGAAATGCTCAGATATCACGAAGAACTCCGATTGCGAAGGCAGCTTACTGGATTGTAACTGACGCTGATGCTCGAAAGTGTGGGTATCAAACAGGATTAGATACCCT
+
EFGGGGGGGGGFGGGGGGFCEFGEGGGGGGGFFGGFGGGGGGFGGGGGGGGGGGGGGGFGGGGGEFFGGFGGGGGDGGGFFEFGGGGGGGGBFFFGGFFCGGFGF@CFG<++DGEFFGGGFFEDE?EFGDFGGGGGGGGFBFFEE8@=F<FGG?EEFGDFGCFDCD:CFD<AFGFGE*C7,DFGG,=;5558<BFGG,C6=CFCF;F8=0C$0?C)F2C57D@CF3EC;9FC<CF5FCDGGEC?,7FFE@A@#;C/EGGFB>CGGGGF9E<,9FF0@3D=CGCFEFEE=F8CEEEFEFC,GFCCE==CB?F@94++GGGGE?66)FC>C,F,AEEDFFGFGGFFGGFGGGGFFGGGGGGGGGGGGGFGGFGGGEAGFFCGGGGGFAFGGFCGGGGGGGGGGGGGFCGGGGGGGGGGGFFFFFGGGGGGGGGCCCCC
@s401 26089
TGAGGAATATTGGTCAATGGACGAGAGTCTGAACCAGCCAAGTAGCGTGCAGGAAGACGGCCCTATGGGTTGTAAACTGCTTTTATAAGGGAATAAAGTGAGTCTCGTGAGACTTTTTGCATGTACCTTATGAATAAGGACCGGCTAATTCCGTGCCAGCAGCCGCGGTAATACGGAAGGTCCGGGCGTTATCCGGATTTATTGGGTTTAAAGGGAGCGTAGGCCGGAGATTAAGCGTGTTGTGAAATGTAGACGCTCAACGTCTGCACTGCAGGGCGAACTGGTTTCCTTGAGTACGCACAAAGTGGGCGGAATTCGTGGTGTAGCGGTGAAATGCTTAGATAGCACGAAGAACTCCGATTGCGAAGGCAGCTCACTGGAGCGCAACTGACGCTGAAGCTCGAAAGTGCGGGTATCGAACAGGATTAGATACCCT
+
AFGGGGGGGGGFGGGGGGGGGGGGGGGGGGGGGGGGGGGGGDFFFFGGGGGGGGGGGGGGGGGGGGGGGGGGGGGGGGGGGGGGGGGGGGGFGGFGGGCCFFGGGGGGGGGGGGGGGGGGGGGGGGGGGGGGGGGGGGG>GGGGG1FGGGGGGGGGGFGGGFGGGGEGGGFFGFFGG:EFGFGGGGG<<GE0FGGGCCF<C8:FFF@FGGGFFE6FGFGGFEGGGGGFGGFGGGGDGFEEGGFG:FF?FGDGFGGGGGGGGGFFEFCFF:8<GGGGDGGFFGGGGGFGGGGGFF>FEGDGGGGGGGGGGGGGGFDGGFFGFDECFGGGGGFE<FBGGFF8F=<A,GGDGGGGGGGGEDGGFCGFGGGGGFDGGGGCGFGGGGGGGGGGGGFGGGGGFFGGGGGGGGGGGGGGGGGGGGGGGGGGGGGGGGGCCCCC
@s401 39016
TGGGGAATATTGCACAATGGGGGAAACCCTGATGCAGCGACGCCGCGTGAGTGAAGAAGTATTTCGGTATGTAAAGCTCTATCAGCAGGGAAGATAATGACGGTACCTGACTAAGAAGCCCCGGCTAACTACGTGCCAGCAGCCGCGGTAATACGTAGGGGGCAAGCGTTATCCGGATTTACTGGGTGTAAAGGGTGCGTAGGTGGCAAGGCAAGTCAGATGTGAAAGCCCGGGGCTCAACCCCGGTACTGCATTTGAAACTGTCTAGCTAGAGTGCAGGAGAGGTAAGCGGAATTCCTAGTGTAGCGGTGAAATGCGTAGATATTAGGAGGAACACCAGTGGCGAAGGCGGCTTACTGGACTGTAACTGACACTGAGGCACGAAAGCGTGGGGAGCAAACAGGATTAGATACCCT
+
CFGFGFGFGDEGGGGGGFGFFFGFGGGGGDCFGGGGCGGFFGGGDGGFFGEGGGGG<C<,C9<CFFFFGGEEGGGGGGGCGGGGGGGGFGGGEGGGGGGGGGGGGGDG9FGGFGDFGGGGGGGDGGGGGGGGGFFGGGGG@<CCGGGG>FCFGFC>FGEGGGDGGGFFGDF+:F>EECFFGGCGGGCF<<F@@FEFCEG3;*E2<;3CFBCFEFBFGFGFCDE:7CFEEFDGGFGF,1<GGGGGGGF>CGF?F9GEFFGGG=E?GGGGGCE=?B4GFGFF@E-?<EGCGGGGF8E8E9A<GGGE>GCFDEE,FGGFDGF8GEFGGFGGGEGGGGGFFGGGGGGGFCEGGEGGGGFGGGGGGGFF@GGGFFFECCGGGGEFFEFFGGGGEGGGGFFGGFFFGGGGGGGGGGF@CCCC
@s401 25202
TGAGGAATATTGGTCAATGGACGAAAGTCTGAACCAGCCAAGTAGCGTGCAGGATGACGGCCCTCTGGGTTGTAAACTGCTTTTAGTTGGGAATAAAAGGAGGGACGTGTCCCTTATTGTATGTACCATCAGAAGAAGGACCGGCTAATTCCGTGCCAGCAGCCGCGGTAATACGGAAGGTCCAGGCGTTATCCGGATTTCTTGGGTTTAAAGGGAGCGCAGGCGGCGGCGTAAGTCAGTTGTGAAATCGTGCGGCTTAACCGTGCAATTGCAGTTGATACGGCGGCGCTTGAGTGCACACAGGGATGTTGGAATTCATGGTGTAGCGGTGAAATGCTTAGATATCATGAAGAACTCCGATCGCGAAGGCAGCTCACTGGAGCGCAACTGACGCTGAAGCTCGAAAGTGCGGGTATCGAACAGGATTAGATACCCT
+
CEFFGGGGGGGGGGGGGGGGGGGGEFGGGGGGGFGGGF:EFGGGGGGEGGGGGGGGGGEGFGGFGFGGGFEEECFFGGGGGEFGGGFAC@FFFF?FFFFGGGGGDGGGGGGGFGF=FFDFACGGGFGCFDFD<FFCFGGGGGGGGGFFFFFFGFGGGG7+@FDGE>>FFFFF9DGG:FGEC9F@CCGCFC8$FFGE.1/?$+,C<FF*<FFFGGF4EEE3+CCCCE>BGGGGGECAFDFGGG0G=GGGECBCDG>$DEEGGGFCGCGGGGF8GFFBF?FC0#3@:+EFCFFF8F=GGGGGGFGGFECFFEECFAGGGFDGGGEGFGEEDFE?FDGGGGGDDE,?<FA9FDFFECEF7GGEFFDGFGGGGGGGGGGGFEEFBFC9GGGGEFFEE9FECGGGGGGGFGGDGEGGGGGGGF9FECGGGFGGGGFCCCCC
@s401 48461
TGAGGAATATTGGTCAATGGACGAGAGTCTGAACCAGCCAAGTAGCGTGCAGGATGACGGCCCTATGGGTTGTAAACTGCTTTTATAGGGGGATAAAGTGTGCCACGTGTGGCATATAGCAGGTACCCTATGAATAAGGACCGGCTAATTCCGTGCCAGCAGCCGCGGTAATACGGAAGGTCCGGGCGTTATCCGGATTTATTGGGTTTAAAGGGAGCGTAGGCCGGTTGGGAAGCGTGTTGTGAAATGGCTGGGCTCAACCGGGGCATTGCATCTCGAACTGCCATAGTTGAGTGTGCATGAAGTAGGCGGAATTCGTCGTGTAGCGGTGACATGCGTAGATATGACGAAGAACTCCGATTGCGAAGGCAGCCTGCTGTAGCGCAACTGACGCTGAAGCTCGAAAGCGTGGGTATCGAACAGGATTAGATACCCT
+
FF9FFGGGGGGFGCEFCFE@EGGGCC:;EFFGGGGGGG?FFGFGGGGFGGGCGG<FFGGEEC@FG<FGFGC:?CF9EAF@??EFGBFFGG@F@+,C,C5C5?FAEEEG8==74=CFB,<<EC7A?EGFCF8,AECFFFFE<FCGGEEG<=DCD=<C<DAFC7,@CECEF*873,6>CFEGGCDCC>5FGD*8+>BF55+C?C:FF;<:5>CFFC)>E>?7=5/9:<3;<BC#C2:,?>EEC,@@<F<9*&1#FDEED:DFFF#:AFFFBC,6+33,@,+?=8:,,,3<,ECDDGDC,5,8,?4=DBC=8>>,D4EEEF=+FE@@)GGGFFFA4:C@9,GFF9FE<F=FFFFCFCF:EF@CF,C@FFDFFF8FE?GGGGEECEEE@EFFC@6:FFCFA:GFFFFCCFF7GGGFGDGGGFFGGGGGGGGGGGGCC@CC
@s401 172
TGAGGAATATTGGTCAATGGACGAGAGTCTGAACCAGCCAAGTAGCGTGCGGGATGACGGCCCTATGGGTTGTAAACTGCTTTTATAGGGGGATAAAGTGTGTCACGTGTGGCATATTGCAGGTACCCTATGAATAAGGACCGGCTAATTCCGTGCCAGCAGCCGCGGTAATACGGAAGGTCCGGGCGTTATCCGGATTTATTGGGTTTAAAGGGAGCGTAGGCCGTTTGGTAAGCGTGTTGTGAAATGTCGGGGCTCAACCTGGGCATTGCAGCGCGAACTGCCAGACTGGAGTGCGCAGGAAGTAGGCGGAATTCGTCGTGTAGCGGTGAAATGCTTAGATATGACGAAGAACTCCGATTGCGAAGGCAGCCCGCTGTAGCGCAACTGACGCTGAAGCTCGAAAGCGTGGGTATCGAACAGGATTAGATACCCT
+
FGFGGGGGGGGGGGGGGGGGGGGG@FGGGGGGFFGGFEFGGGGGGGGEGGGGGGGGFFGGGGEFGGGGGGGGGGFFGGGGFGGGGGGGFEGDGDFGGGFGGGGGGGGGGGGGGFFGGGFGGGGGGGGGGGGGGGFGGFGGGGGGGGGGGGFGGGGGGGGG7BCFEGGGGGGFEGFGGGGGCFCCGGGGGGGFGGGE5CFGG=@A?E>CGF7CFF1):9:E?FGD<>:59CC8+<E./<EGG8:EG=?BFFFGDFEB8CCCC@GFF*EFFC><EC>@@E53,DCCCC3,,,<F9GGGGF>C,DBDGDGEGGFEDFCEE@8+BF>E=GGGFGFEEC?FDFAFC,FFGDGGGGFEE?+GGDAC@==7GGGGGFCCB@:C8FC7GGGGGFFEFFCCGEGGFEGEFGGGGGGGGGFFGGGGGGGGGGGGFAGGGGGCCCCC
@s401 173
TGAGGAATATTGGTCAATGGACGAGAGTCTGAACCAGCCAAGTAGCGTGCGGGATGACGGCCCTATGGGTTGTAAACTGCTTTTATAGGGGGATAAAGTGTGTCACGTGTGGCATATTGCAGGTACCCTATGAATAAGGACCGGCTAATTCCGTGCCAGCAGCCGCGGTAATACGGAAGGTCCGGGCGTTATCCGGATTTATTGGGTTTAAAGGGAGCGTAGGCCGTGTGTTAAGCGTGTTGTGAAAGGGCGGGGCTCAACCTGGGCATTGCAGCGCGAACTGACAGCCTTGAGTGCGCAGGAAGTAGGCGGAATTCGTCGTGTAGCGGTGAAATGCTTAGATATGACGAAGAACTCCGATTGCGAAGGCAGCCCGCTGTAGCGCAACTGACGCTGAAGCTCGAAAGCGTGGGTATCGAACAGGATTAGATACCCT
+
GGGGGGGGGGGGGGGGGGGFGGGGGGGGGGGGGGGGGGGGEGGGGGGEGG7FGFGGGGGGGFGCFGECGGGGGGFGGGGGFGGGGGGGGGGGGGGFGGF9,CFFFGGGGGF7F,E=FFG9B9FFFGGCFGGGGGGGGGGCEFGGEGEFGGGGGGFDGGGGGGGDE@@FGGGGGGFEEF*=FEGGGGGG:FGGGGGE$9@F>8-;CC<EEC9>GGCFC6;56CA<=5*#C>':='<-:7G:,F8FC<C#*$6>7FFGGCCF*534,@,F:GF@:<87@8+5+B@3A<:,9BD8AGEDGFBD6,=DD+FFB8FE8?GEB@++GFE>=GGCFE,FC,FGGFGFFGFA,,FGGEGGGGGFCGFDCDGFGFGFCB7F@@FCF<CEGGGGFFFGGGFFEE9GGGGGGFFFGEFDGFEFDFCGGFGFFGGGGGGGFAGCCCCC
@s401 174
TGAGGAATATTGGTCAATGGGCGAGAGCCTGAACCAGCCAAGTAGCGTGCAGGATGACGGCCCTATGGGTTGTAAACTGCTTTTATAAGGGAATAAAGTGAGCGACGTGTCGCTTTTTGCATGTACCTTATGAATAAGGACCGGCTAATTCCGTGCCAGCAGCCGCGGTAATACGGAAGGTCCGGGCGTTATCCGGATTTATTGGGTTTAAAGGGAGCGTAGGCCGGAGCTTAAGCGTGTTGTGAAATGTAGGGGCTCAACCTCTGCACTGCAGCGCGAACTGGTTTCCTTGAGTACGCACAAAGTGGGCGGAATTTGTGGTGTAGCGGTGAAATGCTTAGATATCACGAAGAACTCCGATTGCGAAGGCAGCTCACTGGAGCGCAACTGACGCTGAAGCTCGAAAGTGCGGGTATCGAACAGGATTAGATACCCT
+
CFFGGFGGGGGGGGGGGGGGGGGGGGGGGFGGGGGGGGGGGGGGGGGGDGGGGGGGGGGGGGGGGFGGGGGGGGGGGGGGFGGGGGGGGGG<FGBEFGGGGGGGGGGGGGGGGGGGGGGGGAFGFGGGGGGGGGGGGGGFGEGGGGGGGGGDFGGGGGGGGGFF7CFFGGGGFGGGDEGGGGGGGGEEGGGGGFFG*?EFF77FCF7:5EEGGECFEBEE<1EG@FGEE2FFFEF4ED@EAFFGAFGGGFGGGDGFCCDF@@F<F;><5GF?EDEFB@?E9C?GGFEFEGGGDC8B6FFDGEFCGGCGGGFDCEFEGF>=FFDGBGGFGFEE?DC?DF<DA@A:GFFFECFGFGFCDGFC7EGGGGGGGGGGEEEF8EDEDGGGGFDEEFB@EFGGGGGGFGGGFGFGGFFGEGGGGGFFFGGGGGGFGECCCCCC
@s401 47707
TGAGGAATATTGGTCAATGGGCGAGAGCCTGAACCAGCCAAGTAGCGTGAAGGATGACTGCCCTATGGGTTGTAAACTTCTTTTATAAAGGAATAAAGTCGGGTATGTATACCCGTTTGCATGTACTTTATGAATAAGGAACGGCTAACTCCGTGCCCGCAGCCGCGGTAATACGGAGGATCCGAGCGTTATCCGGATTTATTGGGTTTAAAGGGAGCGTAGGCCGGAGATTAAGCGTGTTGTGAAATGTAGACGCTCAACGTCTGCACTGCAGCGCGAACTGGTTTCCTTGAGTACGCACAAAGTGGGTGGAATTCGTGGTGTAGCGGTGAAATGCTTAGATATCACGAAGAACTCCGATCGCGAAGGCAGCTCACTGGAGCGCAACTGACGCTGAAGCTCGAAAGTGCGGGTATCGAACAGGATTAGATACCCT
+
@EFGGGGGGGGFGGGGGGGGCFGGGGGGG?FGFFGGGGFFFG<CCFGFFC@FEGGGGG<EGGFGCEGGGGGGEGGGGEAF,CFGGGFFF,C4=,CFFF<ECEC4>,BE<EFF9=FBGGEFGGGGGF9FFFGG9EAEAF?==BEGGDGFDDFGG=FGG,+888CF773>3BE:F;*5@:>1>FAF3<CF@FE7;BEFE?8<99>BAFB0F67CB>FF<:EFB>EGGCEGF?G=:CDDGCC?@,0AAFFGFF576+8?FA@D1@@#9F<F<CF@8<@B=3FFFFGFF=,B8GFFFEB+ECFC,,EEF@CBC,GFD8DCEFEGGFC@8C+FFEECGGGGFFGFGGF8CGFFFEDEFGGGGF@@F6GGGGGGGGFGF9FGGFEC:B@,C9FGGEFGGGFGFDGFGGGFC:@@GEGGFAGGGFE@CCGGGCGGF@GCCCCC
@s401 46893
TGAGGAATATTGGTCAATGGGCGAGAGCCTGAACCAGCCAAGTAGCGTGAAGGATGACTGCCCTATGGGTTGTAAACTTCCTTTATGAAGGAATAACGTAGGGTATGTATACACGTTGGCATGTACTTTATGAATAAGGATCGGCTAACACCGTGCCAGTAGCCACGGTAATACGGAGGATCCGAGCGTTAAGCGGATTTATTGGGTTAAAAGGGAGCGAAGATGGATGTTTAAGTCAGTTGTGAAAGTTTGCGGCTCAACCGTAAAATTGCAGTTGATACTGGATATCTTGAGTGCAGGTGAGGCAGGCGGAATTCGTGGTGTAGCGGTGGAATGCTTAGATATCACGAAGAACTCCGATTGCGAAGGCGGCCTGCTAAGCTGCAACTGACATTGAGGCTCGAAAGTGTGGGTATCAAACAGGATTAGATACCCT
+
EC,CFCFGGGGGFCEFCGGGGFFF+@@F,FFFA,FFFG?F,CC,CE:FG@F,CF<EFA,6,CCF,6C,,C,F=AB<9EFE9EFEAF,5CFCE,=<C,8=,?FGGF<,9C@<F,:F,,,4BF<FFGA,5,CABEE9BA,CF<,8:+8+=A,,+6,3++,>,C<><,3=B><+D@FG+@+++,7,@:*8@FCF7,85*441<99@3:3*8*83<;8=C*5<+)647>*#;<E71,@<,,35,<C@8,,9D@@3++8FFFGF=CFC,9A,?,FA@7,=<8766+C,A<A,ACGFEFFF<49,,,,,FE@:88@EC+,EEC@:CGFEGA>+GFE6,AEFFABDFFGFF<D:,EDCFFF>F@EBEGCF@F@@:@@,@,FGFFEC,FEEDGFEFGFFCDGFGGGGGFGGGFGGGGGGFDFCFEE9CFGGGGFAEFE<CCCCC
@s401 20275
TGAGGAATATTGGTCAATGGACGCAAGTCTGAACCAGCCATGCCGCGTGCAGGAAGACGGCTCTATGAGTTGTAAACTGCTTTTGTACGAGAGTAAACGCTCCTACGTGTAAGAGCCTGAAAGTATCGTACGAATAAGGATCGGCTAACTCCGTGCCAGCAGCCGCGGTAATACGGAGGATCCAAGCGTTATCCGGATTTATTGGGTTTAAAGGGTGCGTAGGCGGTTTGATAAGTTAGAGGTGAAATACCGGTGCTTAACACCGGAACTGCCTCTAATACTGTTGAACTAGAGAGTAGTTGCGGTAGGCGGAATGTATGGTGTAGCGGTGAAATGCTTAGAGATCATACAGAACACCGATTGCGAAGGCAGCTTACCAAACTATATCTGACGTTGAGGCACGAAAGCGTGGGGAGCAAACAGGATTAGATACCCT
+
GGGGGGGGGGGGGGGGGGGGGGGGGGGGGGGGGGGGGGFFFGGGGGGGGGGGGGGGGGGGGEGGGGGGGGGGDFGGGGGGGGGGGGGGGGGEGGGGGGGGDGGDGGGGGGFGGGGGGGGGGGGGGGGGGGGGGGGGGGGGFGGGGGEGGGGGGFGGGGGG?GGGGGGG@EGFGGGGG@FGFGGGGGG<GGGGGGGGGGGGGGFGGF<FGGGGGGGFEDGGFFEGFGGFDEFGGFFCGFD9FFFGFFGFFGFGDFGGGGCFCEGGGGGGGGGGFFGFCCFGFGGGFE5<8GGGFEFGGGGGGGEGGGGGGGGGEFFDE<FGGGGGEGEFFFCFFEFGGFGGGGGGGGFFFB@FCGGGGGGDGFGGGFFEFFFGGGGGCFFEGGFGGGGGGGGGGFCGGGF@FGGGEGGGGGGGFFGGGFGGGGGGGGGGGGGCCCCC
@s401 24014
TGAGGAATATTGGTCAATGGGCGAGAGCCTGAACCAGCCAAGTAGCGTGCAGGAAGACGGCCCTATGGGTTGTAAACTGCTTTTATAAGGGAATAAAGTGAGTCTCGTGAGACTTTTTGCATGTACCTTATGAATAAGGACCGGCTAATTCCGTGCCAGCAGCCGCGGTAATACGGAAGGTCCGGGCGTTATCCGGATTTATTGGGTTTAAAGGGAGCGTAGGCCGGAGATTAAGCGTGTTGTGAAATGTAGTGGCTCAACCTCTGCACTGCAGCGCGAACTGGTCTTCTTGAGTACGCACAACGTGGGCGGAATTCGTGGTGTAGCGGTGAAATGCTTAGATATCACGAAGAACTCCGATTGCGAAGGCAGCTCACGGGAGCGCAACTGACGCTGAAGCTCGAAAGTGCGGGTATCGAACAGGATTAGATACCCT
+
FGGGGGGGGGGGGGGGGGGGGGGGGGGGGGGGGGGGGGGGGGGGGGGEDGGGGGGGFGGGGGGFGGGGGGGGGGGGGGGGGGGGGGGGGFGFGGGGGGGGGGGGGGGGGGGGGGGGFGGGGGGGGGGGGGGGGGGGGGGFGGGGGGGGGGGFGGGGGGGGGGGGGGGGG@FGGGGGDFGGGGGG;GGGGGGGGGGGGGGGGGGGGGGGEGGGGGGFG@GGFFGGGGGGGGGFFFE?GGGGGGFGGGGGGGGGCGFFFFFFFFCCGFGGFGGFDFC>CEDGGGGGGGGGGFFGFGEC>CCF8FDGGGGGFFGGFFGGGGGGGFGGFGGDFDGECFGFGGFAGCGFGGGGGGGGGGGFFFF@7GGFFGGGGGGGGGGGGGGGGGGGGGFGGGGGGGFGFEEFGGGGGGGGGGGFGGGGGGGGGGGGGGGGGGGCCCCC
@s401 31170
TGGGGAATATTGCACAATGGAGGAAACTCTGATGCAGCGACGCCGCGTGAGTGAAGAAGTAATTCGTTATGTAAAGCTCTATCAGCAGGGAAGATAGTGACGGTACCTGACTAAGAAGCTCCGGCTAAATACGTGCCAGCAGCCGCGGTAATACGTATGGAGCAAGCGTTATCCGGATTTACTGGGTGTAAAGGGAGTGTAGGTGGCCATGCAAGTCAGAAGTGAAAATCCGGGGCTCAACCCCGGAACTGCTTTTGAAACTGTGAGGCTGGAGTGCAGGAGGGGTGAGTGGAATTCCTAGTGTAGCGGTGAAATGCGTAGATATTAGGAGGAACACCAGTGGCGAAGGCGGCTCACTGGACTGTAACTGACACTGAGGCTCGAAAGCGTGGGGAGCAAACAGGATTAGATACCCT
+
@FGGGGGGGGGGGGGGGGGGGGGGGGGGGGGGGGGGGGGGGGGGGGG@FFFGGCFGGFFCFGGGFGFFGGGGGGGGGGGGGFGGGGGGGGGGGGFF9FGGGDCFGGGGGGGGGF<FGGFFGFCFGGGF<FFGCCDFFGGGGFGFEGGGGD<AD<FFGDFFFGFFG;;CFGE=GGGGECCFGG=FCFGGFFFEGGGBCEFF7CFF@FCFFGGGGFCA@9GGFE+;CEG8EGGGGGGGGGGGGGGGGGGGGGGF:FD=F<DCF,F<C=DCEE,F?GGGFGGGEDGGGFF?AGGD88DFEDGGGGGGAGGGGGGGGEGGFFE;GGFFFGGGGGFGFC@FEDCGGGGGGGGGGGFGGFCFGGGGGGGGGGGGGFCGGGGGGGGGGGGGGEEDGGGGGGGGGGFFGGGGGFGGGGGCCCCC
@s401 30166
TGAGGAATATTGGTCAATGGGCGGGAGCCTGAACCAGCCAGATAGCGTGCAGGATGACGGCCCTATGGGTTGTAAACTGCTTTTATAAGGGAATAAAGTGAGCCTCGTGAGGCTTTTTGCATGTACCTTATGAATAAGGACCGGCTAATTCCGTGCCAGCAGCCGCGGTAATACGGAAGGTCCGGGCGTTATCCGGATTTATTGGGTTTAAAGGGAGCGTAGGCCGGAGATTAAGCGTGTTGTGAAATGTAGATGCTCAACATCTGCACTGCAGCGCGAACGGGTTTCCTTGAGTACGCACAAAGTGGGCGGAATTCGTGGTGTAGCGGTGAAATGCTTAGATATCACGAAGAACTCCGAGTGCGAAGGCAGCTCACTGGAGCGCAACTGACGCTGAAGCTCGAAAGTGCGGGTATCGAACAGGATTAGATACCCT
+
GGFFFGGGGCFFGGGGGGG?EGGGGGGGGFGGGGGGGGGGFD,EFGEFGGGGGCFFGGCEEGGGGGGGGFGGGGGGGGGGGDFGGFGGDGGGGGEGGGGGGGGCDGGGGFEGGGFGGGGGGGGGGGGGGGFGCGFGGGGGFGGGGGGGGGGGGGGGGGGGGGGGGGGGGGGEFGGGGGGGGGGG@GGGB@C>FGGG9E:9:CGECGB?C819?A<:EFGB?>:FGGGGECFGCEC<GCGGC@GED<FFF@7CFB?#:FDCEFCGGGGGGGGFFGEDCGGG6%GFCGFD9GFF?FE:C9FE9BGFGEE@GGGEFFE>GGFGGFEE>EGGFGGFAGGGGFFACD<F8GFGGGFEFEGEGFF@7GFD=FCGGGEGGGGGGGGGGGGGGGGEGGEGGFEEF@GGGGGGGGGCGGGFGGGGGGFEDCGGGFCGFEFCCCCC
@s401 48093
TGAGGAATATTGGTCAGTGGGCGAGAGCCTGAATCAGCCAAGTAGCGTGAAGGATGACTGCCCTATGGGTTGTAAACTTCTTTTATAAAGGAATAAAGTCGGGTATGTATACACGTTTGCATGTACTTTATGAATAAGGATCGGCTAACTCCGTGCCAGCAGCCGCGGTAATACGGAGGATCCGAGCGTTATCCGGATTTATTGGGTTTAAAGGGAGCGTAGATGGATGTTTAAGTCAGTTGTGAAAGTTTGCGGCTCAACCGTAAAATTGCAGTTGATACTGGATATCTTGAGTGCAGTTGAGGCAGGCGGAATTCGTGGTGTAGCGGTGAAATGCTTAGATATCACGAAGAACTCCGATTGCGAAGGCAGCCTGCTAAGCTGCAACTGACATTGAGGCTCGAAAGTGTGGGTATCAAACAGGATTAGATACCCT
+
EFDEFFGGGGGGGGG,CEEGGGGGGEGDGGGGG,FFGGGGGGGGGGCBFGGGGGGFAFFCFGGGG8EEFGGGGGGGGGGGFFDGGCFGDGFF,AF5EFAGDCE,CFGFF9DF,=F,B8CFG9FGEGFGFGECBDEA?EF=<,CFGG:FFEGGGFFCF<<CDFDFCEFGECGF9,@3+*@5#89CCCGGG/FE9FG>4C?:E@CFG58FCEFC=FAAF>FDDF<77C7CF@FC:<F?@C@C5D@;=7A@FCEGGFD/GCGFFGG?GGGFEGGDBFE<4EE?AGFCFEAECEDF8DGEDDA,EE9AGGCEECGF@EBCCFF=E5>+5C,FFBC<EAFGGDFAFDGEEFCCGGF9F@EEFFA,EGEFGFEGFCC@,GFEB<F@GGGGGGFGGGFFEGGGGEFE6DGGGGGGGGGGGGGGFGGGFGGGFADFGGGC?CCC
@s401 42240
TGGGGAATATTGGGCAATGGGCGCAAGCCTGACCCAGCAACGCCGCGTGAAGGAAGAAGGCTTTCGGGTTGTAAACTTCTTTTGTCAGGGACGAGTAGAAGACGGTACCTGACGAATAAGCCACGGCTAACTACGTGCCAGCAGCCGCGGTAATACGTAGGTGGCAAGCGTTGTCCGGCTTTACTGGGTGTAAAGTGCGTGGAGCCGGGAGGGCAAGTCAGATGTGAAATCCACGGGCTCAACTCGTGAACTGCATTTGAAACTACTCTTCTTGAGTATCGGAGAGGCAATCGGAATTCCTAGTGTAGCGGTGAAATGCGTAGATATTAGGAGGAACACCAGTGGCGAAGGCGGCTTACTGGACTGTAACTGACGTTGAGGCTCGAAAGCGTGGGGAGCAAACAGGATTAGATACCCT
+
EFFGGFGGGGGGGGGGGGFGGGGGGGGGG?EGGGGGGGGGGGGGGGGGGGGCFGFGFGGGGGGFGGGGFEGGGGGGGFGCFGGFGGGGGFFGGGGEFFGGG8FEG7?:FD9BFC>C<FFGGGGGGGE@FFG9FF73,@FF8DFGGGGDGGFEFF,?CFFG7;FGGG?F::*=**<C@E**=C>CFG?E<<<:FFA'57C?G%@?*CEGG+:C/5@7E>,D>,CFCC9EEFC8CCE@8>-8+<F+D;AC8,1DB9<9FF@3=AEF?40<A:8FDFDB)$E7=EDCFGFD:=+GGF=99,8::9GDGE@GFGFFFDGG>G=9GFFAFCGGGGGFFFCGGFFBFC8BBFFBEFGGGGFCFGCGFFEFFGDGFF@FFEEGGGGGGFCGGGGGGGGGGGGGGGGDEEDGGGGE9GGFFCCCCC
@s401 36823
TGAGGAATATTGGTCAATGGGCGAGAGCCTGAACCAGCCAAGTAGCGTGCAGGATGACGGCCCTATGGGTTGTAAACTGCTTTTATAAGGGAATAAAGTGGGAGTCGTGACTCCTTCTGCATGTACCTTATGAATAAGGACCGGCTAATTCCGTGCCAGCAGCCGCGGTAATACGGACGGTCCGGGCGTTATCCGGATTTATTGGGTTTAAAGGGAGCGTAGGCCGGAGATTAAGCGTGTTGTGAAATGTAGACGCTCAACGTCTGCACTGCAGCGCGAACTGGTTTCCTTGAGTGCGCACAAAGTGGGCGGAATTCGTGGTGTAGCGGTGAAATGCTTAGATATCACGAAGAACTCCGATTGCGAAGGCAGCTCGCTGGAGCGCAACTGACGCTGAAGCTCGAAAGTGCGGGTATCGAACAGGATTAGATACCCT
+
EGGGGGFGGGGGGGGGGGGGGGGG+@CGGGGGGGGFGGFGGGFGEFGFGCFAFGFFFACGDCFGGGGGGGDGGGFGGGGFFEGGGGFCFGGGC,EFGGGGD8FC+BCFGF7,CEGGAFFCFDEFGFFGGGGGGGFG<FFFG7FGGEGFGGGGGGFGGGGG7FD>FEGGFEGC==*6F*1>CCCFGGECFFE-GGG/G#FFCE$AEF7C=ACE7CFGGFGC)ECCEECDGDCCGGGEEGGGDFFECGGGCCF<+CCECEE=@FGFCFGC0<G-EGGGGDACD@B<>D>,GFEDC>>+8F8BBAEEGGFBGFFGGGGGEF?GGGGGFEGEFCFFEGGF@<ECGE??8EGFF?6,ACEB,7GCFB@GFC,8E<@FF@+CC8GF7GGFCFECCC8GGGDEA7FFC7GGGE>GGGGFGGGGGGFGFFGGGGGGGGGCCCCC
@s401 184
TGAGGAATATTGGTCAATGGGCGAGAGCCTGAACCAGCCAAGTAGCGTGCAGGAAGACGGCCCTATGGGTTGTAGACTGCTTTTATAAGGGAATAAAGTGAGCCTCGTGAGGCTTTCTGCATGTACCTTATGAATAAGGACCGGCTAATTCCGTGCCAGCAGCCGCGGTAATACGGAAGGTCCGGGCGTTATCCGGATTTATGGGGTTTAAAGGGAGCGTAGGCCGGAGATTAAGCGTGTTGTGAAACGTAGACGCTCAACGTCTGCACTGCAGCGCGAACTGGTTTCCTTGAGTACGCACAAAGTGGGCGGAATTCGTGGTGTAGCGGTGAAATGCTTAGATATCACGAAGAACTCCGATTGCGAAGGCAGCTCACTGGAGCGCAACTGACGCTGAAGCTCGAAAGTGCGGGTATCGAACAGGATTAGATACCCT
+
CFGGGGAFGGGGGGGGGFFGGGGGGGGGGGGGGGGGGGGGGGGGGGGGGGGGGGGGGGGGGGGGGGGFGGGGGGGGGGGGGGGGGGGGGGGGGGGGGGGGFGGGGGGGDFGGGFGGG9CFGGGGGGGGGGGGGGGGGGGFFF7C@EEGGGGGGFGDGGGG7FGGGGG:B:EG9ECEGGGGGGGGGGGGGGEGGCFE6>?BFG$F9FFGGGGGGFE'C;GD>>5CFC>F;;7:CEGB>5GFFDFE?:?BFGGGCGGFFGFFGGFGGGGGGGGFGGGEED@FFEFDGFD=,EGFFFC:8GGGFEBFGGDGGFFEEBB7E?+BGDGC=CCFD@C,9GFFBFFDGDFFGFFGGGGGGGGGGGGGGGGGGGGGGGGGFGGFFGEEGGGGGGFGGGGGGGGECGGGGGGGGFGGGGEEDGFGGGGFGGGGGGGGGGGCCCCC
@s401 38884
TGAGGAATATTGGTCAATGGGCGAGAGCCTGAACCAGCCAAGTAGCGTGAAGGATGACTGCCCTATGGGTTGTAAACTTCTTTTATAAAGGAATAAAGTCGGGTATGTATACCCGTTTGCATGTACTTTATGAATAAGGATCGGCTAACTCCGTGCCAGCAGCCGCGGTAATACGGAAGGTCCAGGCGTTATCCGGATTTATTGGGTTTAAAGGGAGCGTAGGCCGGAGATTAAGCGTGTTGTGAAATGTAGATGCTCAACATCTGAACTGCAGCGCGGACTGGTTTCCTTGAGGACGCATAAAGTGGGCGGAATTCGTGGTGTAGCGGTGAAATGCTTAGTGATCACGAAGAACTCCGATTGCGAAGGCAGCTCACTGGAGCGCAACTGACGCTGAAGCTCGAAAGTGCGGGTATCGAACAGGAGTAGATACCCT
+
CFGGGGGGGFGFGFGGGGGFDGGGGGGGGGGGGGGGGCD@FGGGGFFFFGGFGGGGGGDGGGGDFG<8@C@FGGGGF9CF9A??C@FG9F,CAFFGFAFGGGDGGGGGGGGGGDGFGGGD9FFGGGF9EEGGGGEGEFD98=?++A@FDFCGGC+:FF8FFGFFGGGGED+DFGGGGFG7D@9FFBCFF@:DFFGFGGECBGG@<<*CF3,,23<A45C:<@<6?FEFG;7#:0CBDF@F@7*E9CC8F(-F<,34:<E<8@1,EFD>?GF<C8+:1'#:@,(<,8DB@<A503CF85,E;?EB4+@B@84>@887EB:FEC@8=GECDF?,9,9EEC,=:,FDCDFFFAFB6,8,@BD=@7@FDGFFF,,CCA<FDE@EF@DGFCFDEFCFFEFDF@F8FFF@C@EFE@GGGGGGCE;,A<FF5,EGGFFC<CCC
@s401 21374
TGGGGGATATTGCACAATGGGGGAAACCCTGATGCAGCGACGCCGCGTGAGCGATGAAGTATTTCGGTATGTAAAGCTCTATCAGCAGGGAAGATAATGACGGTACCTGACTAAGAAGCTCCGGCTAAATACGTGCCAGCAGCCGCGGTAATACGTATGGAGCAAGCGTTATCCGGATTTACTGGGTGTAAAGGGAGCGTAGGCGGTCCTGCAAGTCTGATGTGAAAACCCGGGGCTCAACCCCGGGACTGCATTGGAAACTGTAGGACTAGAGTGTCGGAGGGGTAAGTGGAATTCCTAGTGTAGCGGTGAAATGCGCAGATATTAGGAGGAACACCAGTGGCGAAGGCGGCTTACTGGACGGCCACTGACGCTGAGGCTCGAAAGCGTGGGGAGCAAACAGGATTAGATACCCT
+
@FEGGGGGGGGGGGGGGGFGGGGGGGGGGGGGGGGFGGEGGGGGGGGGGGGGGGGFGGGFFGGGGGGEGFGGGGFGGGGGGGGGGGGGGGFFGGGGEEGGGGGGGGGDGGGGGGGGGGGGGFGGGEFDGGGGGGGGGGGGGGGGGGGGGGFB,DFFGFFFGFFGGFC@FDGGGGDGEGGGCF,GG<<D*CFGG8FBC?GEEG?<CGGGEFGGGGFCF7GGFGGGG?EGGEGGGFA8GCDFFGGGGGGCGFCF>FCFGG<CFED9FFFFEF?CBGCFCCEGGGGGGGGEEFFE@F9CFEGGFF:+EGEFGFE<FCGGGECDFEGFE,GGFAGGFF?FCGGFFCFGGCCEGEGGGGGGFGGGGGGGGGGGGGGFGGGGGGGFGGGGGGFEGGGGGGGGGFFFFGGGGGGGGGGCCCCC
@s401 46358
TGGGGAATATTGCACAATGGGCGAAAGCCTGATGCAGCGACGCCGCGTGAAGGATGAAGTATTTCGGTATGTAAACTTCTATCAGCAGGGAAGAAAATGACGGTACCTGACTAAGAAGCCCCGGCTAACTACGTGCCAGCAGCCGCGGTAATACGTAGGGGGCAAGCGTTATCCGGATTTACTGGGTGTAAAGGGAGCGTAGACGGCTGTGCAAGTCTGAAGTGAAAGGCATGGGCTCAACCTGTGGACTGCTTTGGAAACTGGGCAGCTAGAGTGTCGGAGAGGTAAGTGGAATTCCTGGTGTAGCGGTGAAATGCGTAGATATTAGGAGGAACACCAGTGGCGAAGGCGGCTTACTGGACGATGACTGACGTTGAGGCTCGAAAGCGTGGGGAGCAAACAGGATTAGATACCCT
+
EGGGGGGGGGGGGGGGFDF8FFGGGGGGGGGGGGGGG?CFGGGGFGGGGGGGGGGGGFGF<<FCAFGEFGGGGEGFFGGFFFGFCFGFFGGGGGFGGGGGGGGGGGFGGDFGGGFGGGGGGGGGGGGGGGGGGGFFEFGFAFGGGEEGFGCGGGGGFDDGGGGEGGCG7CGGGGGGGDGGGG+GGGGGGCFDFGGEGE>EECEEEG;:EEFG@>3@CBF%CGGGFFD@CCCECEFF8C:9;CGGGGD>FFGDC/AFA8G@CGF3DFEEGFFDFGGGGGGFEDADEB<?FEFECFFGC<A,FEEC9EGGGGGGGGGED<C9GFGGFDCE<C9FEF@FFDFFF@@7GGGGGGGGGGGGGGGGFCFEFCFGGGGGFGGFDFECGFFCEFGGGGGGGGFGGFFGGGGGGGCGGGGCCCBC
@s401 188
TGAGGAATATTGGTCAATGGGCGAGAGCCTGAACCAGCCAAGTAGCGTGAAGGATGACGGCCCTACGGGTTGTAAACTTCTTTTGTGCGGGAATAAAGGAACCTACGTGTAGGTTTTTGCATGTACCGTAACGAATAAGCATCGGCTAACTCCGTGCCAGCAGCCGCGGTAATACGGAGGATGCGAGCGTTATCCGGATTTATTGGGTTTAAAGGGAGCGTAGACGGGTTTTTAAGTCAGCTGTGAAAGTTTGGGGCTCAACCTTAAAATTGCAGTTGAAACTGGAGACCGTGAGTACGGTTGAGGCAGGCGGAATTCGTGGGGTAGCGGTGAAATGCTTAGATATCACGAAGAACCCCGATTGCGAAGGCAGCCTGCTAAGCCGCCACTGACGTTGAGGCTCGAAAGTGCGGGTATCAAACAGGATTAGATACCCT
+
CFGGGGGGGGGGGGGGGGGGGGGGGGGGGGGGGGGGGGGFGGGGGGGGGGGGGGGGFGGGGGGGGGGGGGGGGGGGGGGGGGGFFGFGGGG>FFFFFGGGGGGFF8FGGGGGGGGGGGGGGGGFGGGDFBFEGBBD>DEFFDFF@EFEFGGFGGG7CFCFFG7F,@FEGGGCCFGFGGEGGC,4<<:CEFGG>BFC=ECE=F=GGGG5C>@59F7@2<C<3:?DFEGF<E=FD@F?31FEFG4<FF:9FF<7CFG>G<C:FB><E33GGFGFD7>9GFDCFGGGGCF>C=,FD5F?GEFFB8GECB6GGFGE>8>7EE@CB,96@1EGGFFF;CDFCFEC9EFBFDFGFFDFFECEF7GGGFEEFFFFFCEEEDGGF?FC7GGGGGGGGGFFGGFEGGGCGFGFGGGGGGGGFGFGGGGGFGGGFCFGGGFGCCC@C
@s401 33833
TGAGGAATATTGGTCAATGGGCGAGAGCCTGAACCAGCCAAGTAGCGTGCAGGATGACGGCCCTATGGGTTGTAAACTGCTTTTATAAGGGAATAAAGTGAGTCTCGTGAGACTTTTTGCATGTACCTTATGAATAAGGCCCGGCTAATTCCGTGCCAGCAGCCGCGGTAATACGGAAGGTCCGGGCGTTATCCGGATTTATTGGGTTTAAAGGGAGCGTAGGCCGGTTGTTAAGCGTGTTGTGAAATGTAGTGGCTCAACCACGGCATTGCAGCGCGAACTGGCAGACTTGAGTGCGCAGGAAGTAGGCGGAATTCGTAGTGTAGCGGGGAAATGCGTAGATATGACGAAGAACTCCGATTGCGAAGGCAGCCTGCTGTAGCGCAACTGACGCTGAAGCTCGAAAGCGTGGGTATCGAACAGGATTAGATACCCT
+
GGGGGGGGFGGFGGGGGGGD,CFFCFGGGCFGGFGGFGFGGGFGGGGGGGF<FGGCCFECECCGC@F?AGCFGGGGGGAFFGGFFFG9?EAFFGGGGGGFGGCFGG=FGGC<EAF9B<:9EFFEBEG95EF<FF;;,CF,BFCF7FC<?CFG?DGE<FGF@EFFEGGGGG7>;CFEG*<*@F:FEGCBFE*=FG:C=C:F+1?AF<<FG,:BFCCGE3F;@FGCCE*9B:?.FF?AGGFE9@7?CFFGD>9E,CFF8@EF?88+D>8<,3EDC6+C3E@C?DD?:8,<,,3=0:@7@,,5,FF@FB=CDGFCD=EC@<9,GGEGBEFFA,CDF=B7D-GFFCFFFCC,GC<GGCFGCD@@C4@@FFCFGGEFB,C-FGF7FCFEADGGGGGGGFGFGEF<FFEGF@F@EFDEEGF<GFGEFGGGGGGFFF-C<@CC
@s401 45832
TGAGGAATATTGGTCAATGGGCGAGAGCCTGAACCAGCCAGGTAGCGTGCAGGATGACGGCCCTATGGGTTGTAAACTGCTTTTATAAGGGAATAAAGTGAGTCACGTGTGACTTTTCGCATGTACCTTATGAATAAGGACAGGCTAATTCCGTGCCAGCCGACGAGGTACTACGGAAGGTCCGGGCGTTATCCGGATTTGTTGGGTTTAAAGGGAGCGTAGGCCGGAGATTAAGGGCTGTGTGAAATGTAGATGCTCAACATCTGAACTGCAGCGCGAACTAGTCTCCTTGAGTACGCAGAAAGTGGGTGGAATTCGTGGTGTAGCGGTGAAATGCTTAGATATCACGAAGAACTCCGGTGGCGAAGGCAGCTCACTGGGGCGCAACGGACGCTGAAGCTCGAAAGCGCGGGTATCGAACAGGATTAGATACCCT
+
FEFEFFGGCCGFE6FFFGGF,EFECGGFGGGFCACFGF<=EDFFGGGGGGGGGG<FG<CG:@@<EEECFACFCGGFGGGDEFD@CDCEGG8FAFGA5,:?EF??EFEGGBF9E9@FFFD+BFF<FFACAFEG,C4@AAFG83ADC,AD<FFG@AC=>,>3+++333>@37,3,36*3BCFCFC<7>:****6,3*=*18F+AAB?::C<,/5<97A7/4:(=;77FFC<48CFC?*,1*FF9CF;GFCF@,7:9D?E=DF@,F;@@DGGC@037EEEFDCDD<FB<:,3BDFDF=CC9@D>?A?B4F<C,EE8,78=<@??<GGFEFFFGFDF?5E@-F9E@,?=<:@FCGF<F>+:@,CC,GGGFCFF<@FEEC,@B+C,@7FBC@:6@@CFGGFD7GGGGGGDGGC+@,GDGECFGFEFGGGGGFGGGGCCCCC
@s401 22603
TGAGGAATATTGGTCAATGGGCGAGAGCCTGAACCAGCCAAGTAGCGTGCAGGATGACGGCCCTATGGGTTGTAAACTGCTTTTATAAGGGAATAGAGTGAGTCTCGTGAGACTTTTTGCATGTACCTTATGAATAAGGACCGGCTAATTCCGTGCCAGCAGCCGCGGTAATACGGAAGGTCCGGGCGTTATCCGGATTTATTGGGTTTAAAGGGAGCGTAGGTCGGAGATTAAGCGTGTTGTGCAATGTAGACGCCCAACGTCTGCACTGCAGCGCGAACTGGTTTCTCTGAGTACGCACAAAGTGGGCGGAATTCGTGGTGTAGCGGTGACATGCTTAGATATCACGAAGAACTCCGATTGCGAAGGCAGCTCACTGGAGCGCAACTGACGCTGAAGCTCGAAAGCGTGGGTATCGAACAGGATTAGATACCCT
+
,CCFGGG8CCECFGFGFGDFFFEGEEGGG?CEFGGGEDFGDGGAC9@F>EGGG@E<BDFC7:FDF?DFFFGCEDGFDFFG9FC,C<EFGCFE=EC<FGFFFF,FE<F?FGCA,B,EF=FFFGGG9FDGGGGFCE9EE9EDE7CF>CGD?DGGGGG7>>,:>FDF>B7@FCFC9AF>CEGGB,>:<F>CC<*B2,=8CC*:9+?FCF*<F:FGGGCFG6:)3,?*2:8)*20:9FGBG>EC9@8##DD>3C6:>@;B5*(.@CC0@@<@,DC;CC#+4@:=8>0EFFB:,,<C*F+FGFA5@9:F?8CBB,5AE@GEEF?<FCCC>B8,E,F9,,A8@,A,GFEFE<C@F9GGGFFB@,?,GFD@FACFC,<CF@<<8FGGGEF9FGECB6,FCGFFC:GFC:F,,,::7EFFDF<EEFAE<AEF@,FCGGGCC@<C
@s401 192
TGGGGAATATTGGGCAATGGGCGCAAGCCTGACCCAGCAACGCCGCGTGAAGGAAGAAGGCTTTCGGGTTGTAAACTTCTTTTGTCAGGGACGAGTAGAAGACGGTACCTGACGAATAAGCCACGGCTAACTACGAGCCAGCAGCCGCGGTAATACGTAGGTGGCAAGCGTTGTCCGGATTTACTGGGTGTAAAGGGCGTGTAGCCGGGAGGGCAAGTCAGATGTGAAATCCACGGGCTCAACTCGTGAACTGCATTTGAAACTACTCTTCTTGAGTAACGGAGAGGCAATCGGAATTCCTAGTGTAGCGGTGAAATGCGTAGATATTAGGAGGAACACCAGTGGCGAAGGCGGATTGCTGGACGACAACTGACGGTGAGGCGCGAAAGCGTGGGGAGCAAACAGGATTAGATACCCT
+
EFFGGGGGGGGCGGGGGGGG8FGFGGGGGGGGGGGGGGGGEGDCFFCFEDGGGGGGGFFDGFDFFGGGFGGGGGGGAFFGGGGCFGGGGGGGECFFGFFGGGDECBFGGAFGGCEGGGGDDFGGGGGGGGFFGGC++8CFC@DFGGGDGD::F@;F:FFGEGGGG=3<:F4;1=9:FGECF,/?,?6FCC8<B>8;=E:@F>873<E>GC>GG#;D@2<7:ACF@E9E?C<0ECF?GCGGGFFGFD;GFFAGDC<CCCE3=CCCFA0<DCFFAE<F>C#C9GFFAEE8FCEGGFGGGFFBFEFFB+=GGGFECDC=@CEFEFE,,GGGGGFGGGEE<FFF?@7DGGGEGGGFE@CCGGGFGGGEFFGCFGGEEFEFDFGFF7GGGGFEGGGGGGGGFGFGGGGGGGGGGGGGGCCCCC
@s401 193
TGAGGAATATTGGTCAATGGGCGAGAGCCTGAACCAGCCAAGTAGCGTGAAGGATGACGGCCCTACGGGTTGTAAACTTCTTTTGTGCGGGAATAAAGGAACCTACGTGTAGGTTTTTGCATGTACCGTAACGAATAAGCATCGGCTAACTCCGTGCCAGCAGCCGCGGTAATACGGAGGATGCGAGCGTTATCCGGATTTATTGGGTTTAAAGGGAGCGTAGACGGGTTTTTAAGTCAGCTGTGGAAGTTTGGGGCTCAACCTTAAAATTGCAGTTGAAACTGGAGACCTTGAGTACGGTTGAGGCAGGCGGAATTCGTGGTGTAGCGGTGAAATGCTTAGATATCACGAAGAACCCCGATTGCGAAGGCAGCCTGCTAAGCCGCCACTGACGTTGAGGCTCGAAAGTGCGGGTATCAAACAGGATTAGATACCCT
+
CFGGGGGGGGGGGGGGGGGGGGGGGGGGGGGGGGGGGGGEGGGGFGGGGGGGGGGGGGGGGGGFGGGGGCFEGGGFGGGGDGGGGFFGGGGGGGFFFCFGGGGGGGG,FFGGCCECFGGF9CDGGGGGGGGGGFGG@FCEGFGGECGGGGGFGEGGGCFGCGGGGGDFGGGCCGGFGGG@FDFGD1>7C:CEFFGEGG<<=DFCCFG)::;<?F<B4<8B9@<?/<E7:D:FF72-#:<<-<<45'9<43.+EF?6FE@F>E<AFGCCGGGGFFBCC@32==9GGFF<F@,GGFCFCGEDB,,,FFGEECCED=@+CGFFGGFB6)FCFEBFFFEGE;GFFF;EEE,EGGGGGDGGGCGFGGGGGGFCFEFFGFGFF,6C@FGGGGFEGGEFEFGGGGGGGGDGGEEGGGGFEGGFGFGFFGGGGGGGFE8GCCCCC
@s401 194
TGAGGAATATTGGTCAATGGGCGAGAGCCTGAACCAGCCAAGTAGCGTGAAGGATGACTGCCCTATGGGTTGTAAACTTCTTTTATAAAGGAATAAAGTAGGGTATGTATACCCGTTCGCATGTACTTTATGAATAAGGATCGGCTAACTCCGTGCCAGCAGCCGCGGTAATACGGAGGATCCGAGCGTTATCCGGATTTATTGGGTTTAAAGGGAGCGTAGATGGATGTGTAAGTCAGTTGTGAAAGTTTGCGGCTCAACCGTAAAATTGCAGTTGATACTGGATATCTTGAGTGCAGTTGAGGCAGGCGGAATTCGTGGTGTTGCGGGGAAATGCTTAGATATCACGAAGAACTCCGATTGCGAAGGCAGCCTGCTAAGCTGCAACTGACATTGAGGCTCGAAAGTGTGGGTATCAAACAGGATTAGATACCCT
+
GGGGGEFGFGGGGGGGGGGGGGEGGGGGGGGGFGFGFGGFGGGGGGGFEEGGGFGGGFEEFDF8FFGG?FEEEGGGGGGFFEFFGGGGF?FCCGGGGAE,CECEFDGGFFGG9=7?F@FFEGEFFFFGAFGA<BEFFCGGEECGG@EGG5CFFGGGGGGGGGGFE8CGGGCGFFGG@CE7<DFF><7<FC8:ECCE*=:BC8BBA;7=*::5<AF>EBGF7F:;,52*,@,3ACC@043#<A5FC#<+@3$ECFFD3+FFFEDGF,D@,B8:EDFA9E=+CDGDF9FFE,=CDB=:,;@,?FFEB=:7:DAE6DEEC=D?F?=6)7+=>,F@<<GF=<GFFE9GFCFDFCGGFF@7:FA:GFGFGFFEGFFGFGGCGE,=FGFGGGGGGGGFGGGGGGEGGGGFFGGGGGGGGGF@FC9GGGGGFE,FFFCCCCCC
@s401 41198
TGGGGAATATTGCACAATGGGGGAAACCCTGATGCAGCGACGCCGCGTGAGTGAGGAAGTATTTCGGTATGTAAAACTCTATCAGCAGGGAAGATAATGACGGTACCTGACTAAGAAGCACCGGCTAAATACGTGCCAGCCGCCGCGGTAATACGTAGGTGGCAAGCGTTGTCCGGATTTACTGGGTGTAAAGGGCGTGTAGGCGGGAGAGCAAGTCAGAAGTGAAATCTATGGGCTTAACCCATAAACTGCTTTTGAAACTGTTCTTCTTGAGTATCGGAGAGGCAGGCGGAATTCCTAGTGTAGCGGTGAAATGCGTAGATATTAGGAGGAACACCAGTGGCGAAGGCGGCCTGCTGGACGACAACTGACGCTGAGGCGCGAAAGCATGGGGAGCAAACAGGATTAGATACCCT
+
F<FGGGGGFGGGGGGFGGDEFEGGGFGGG8FFAFGGGGGGGGGGGGGCFGGGAF9FEGFECFE<FGGFFGGGG,EFGGGGGEFGGGGG7CFFE@FGGGGGGGGGGGGGFGGF,FFGF<DFGGGGCFGGFGGGGGFGGFGG<+<FEGGGCGG,@CGCFG@CFCEFF:C@F>GEFDC=<<8<:F#:?1F:<:<;;FG*>=FA;>FFFGG0EFCFFFC'C=@FCF=FFEFF9FFGGFCAFFGGGGFGGFGE:FD=DEFGFCEFFGECFGFFDA;ED8,CEGFE4:,??7CGGCGGFE9FFDGFGFCE5DGFGFDECFEE@GGGGGFFFEFFF?GGCE=C8FECCEC<FB7GGGGGFFFFCGGGGFGFGGGGGGGEGGGFDGFGEFGGFFGGGGGGGGGGFGGFGGGGGGGGGGGCCCCC
@s401 196
TGAGGAATATTGGTCAATGGACGAGAGTCTGAACCAGCCAAGTAGCGTGCAGGATGACGGCCCTATGGGTTGTAAACTGCTTTTATAAGGGAATAAAGTGAGTCTCGTGAGACTTTTTGCATGTACCTTATGAATAAGGACCGGCTAATTCCGTGCCAGCAGCCGCGGTAATACGGAAGGTCCGGGCGTTATCCGGATTTATTGGGTTTAAAGGGAGCGTAGGCCGGAGATTAAGCGTGTTGTGAAATGTAGACGCTCAACGTCTGCACTGCAGCGCGAACTGGTTTCCTTGAGTACGCACAAAGTGGGCGGAATTCGTGGTGTAGCGGTGAAATGCTTAGATATCACGAAGAACTCCGATTGCGAAGGCAGCTCACTGGAGCGCAACTGACGCTGAAGCTCGAAAGTGCGGGTATCGAACAGGATTAGATACCCT
+
DGGGGFGGGGGGGGGGGGGGGGGGGGGGGGFGGGGGGGGFGGGGGGGGGGFGGGGGGGGGGGGGGGGGFGGGGGGGGGGGGGGGGGGGGFGGDFFFGFGGGGGGGGGGFGGFFGGGGGGGGGGGGGGGGFGDGDFGGFGCG@FGGGGGGGGCGGGGFG?FGFGGGCCFGCFFCFGG@CCFGGGGDF5FF@:BGGGGGGGFGGGGGGCB?G<FCEGAGF<F?9EGF>;@CE=+FFGAEGEFEFF5<FGFFF>FFCFD29C<=A<AEGFFFDABDGE8DFF?DFFCGGGGGGFGDDEGGGGGGGGGGGGFEDB@B@@+GGGF?FED>GGFE9GFGGEDGEAFGFFFED<DGGGFCFCBC?GGGGGGGF@DGFCGGCFFFDDGDGGGGCGGEDGGGGGGFGGGGGGGFEDGGEGGEFGGGGGFFGGGGGGEEFGCCCCC
@s401 197
TGAGGAATATTGGTCAATGGGCGAGAGCCTGAACCAGCCAAGTAGCGTGCAGGAAGACGGCCCTATGGGTTGTAAACTGCTTTTATAAGGGAATAATGTGAGAGTCGTGACTCTTTTTGCATGTACCTTATGAATAAGGACCGGCTAATTCCGTGCCAGCAGCCGCGGTAATACGGAAGGTCCGGGCGTTATCCGGATTTATTGGGTTTAAAGGGAGCGTAAGCCGGAGATTAAGCGTGTTGTGAGATGTAGGTGCTCAACATCTGCACTGCAGCGCGAACTGGTTTCCTGGAGTACGCACAAAGTGGGCGGAATTCGTGGTGTAGCGGTGAAAGGCTTAGATATCACGAAGAACTCCGATTGCGAAGGCAGCTCACTGGAGCGCAACTGACGCTGAAGCTCGAAAGTGCGGGTATCGAACAGGATTAGATACCCT
+
AFFGGFGGGGGGGGGGGGGGGGGGGGGGGGFFGGGGGGGGGGCF<FCFEGGGGCFEC@BFGGGGGGGGGGGEGF?FFAFFGFGFGGGDFGGGGFGGGFGGGGDGGGGGGGGGGGGFFFCEGGGGGFFF<FC9<FFFFG?EGFGDCEGGEFFF8F=FFGFGFGGGGGGGCGGC@EGE@FFGGGGGGG5<*=7EF;747F?FF7FF?@2:C7:;;?E4C:CDB#C5<7C;EC?EF7C7<9AD>>@=C7,%,?CB,E?DGGGFFGFAD9FEC::5FC@:2F:=6=DA<AB<6,,C)>C:CE8F=?9F=CGGGGFD=8C@+GFGGFC@)DGFCEC9FE,FAFGFC,9GGGFDGGFAAC@@7GGGGGGFEAFGGGGGGGGEEFGGGGGF9GDFCB,GGGGGGGGGGGGCFGGGEGFEGGGFGGFFGGGGGDGGF8GCCCCC
@s401 26165
TGGGGAATATTGCGCAATGGGGGCAACCCTGACGCAGCCATGCCGCGTGAATGAAGAAGGCCTTCGGGTTGTAAAGTTCTTTCGGTAGCGAGGAAGGCATTTAGTTTAATAGACTAGGTGATTGACGTTAACTACAGAAGAAGCACCGGCTAACTCCGTGCCAGCAGCCGCGGTAATACGGAGGGTGCGAGCGTTAGTCGGAATAACTGGGCGTAAAGGGCACGCAGGCGGTGACTTAAGTGAGGTGTGAAAGCCCCGGGCTTAACCTGGGAATTGCATTTCATACTGGGTCGCGAGAGTACTTTAGGGAGGGGTAGAATTCCACGTGTAGCGGTGAAATGCGTAGAGATGTGGAGGAATACCGAAGGCGAAGGCAGCCCCTTGGGAATGTACTGACGCTCATGTGCGAAAGCGTGGGGAGCAAACAGGATTAGATACCCT
+
EFFGGGGGGFGGGGGGGGGGGEEGGGGGGGGGGGGGGGGFF@FFGGGEGGGGGGGGGG@FGGGGGGGGEFGGGGGGFGGGGCFGGEGGGGFFDGF=FCGGGFGGGFFDFGGGGGGFGGGGGGGGGGGEFGGAFFGGGFGGGGGGGGGEGGGGGG,EFGGGDGGGGFCFGEEEDCFFGGFECEE7C/>FG7CGGGGGGGGGGGG<GGG>GGGBEE@5@@?C0(CG24C73EFF8@A?FGFGF:@FGCFCEGE5C:8>EFEFGFFDCCFFDDG@AFGFFGCGFF@,=GGGGFF=F6,=ACFE?CGFDBEGECGGFF;@9,GGGF<FC4BEEACDGFFGFC=FF@CF8C9GGGFGGFFEFF<<F,GGGFEDGFFDFCC+CGFF,F<ECEGDGGGFGGGFGFFEECGGEEEGCGGGGGFFCEGFFGGFGFFFGGFGGGGGCCCCC
@s401 199
TAGGGAATCTTCGGCAATGGGGGCAACCCCGACCGAGCAACGCCGCGTGAGTGAAGAAGGTTTTCGGATCGTAAAGCTCTGTTGTAAGAGAAGAACGTGTGTGAGAGTGGAAAGTTCACACAGTGACGGTAACTTACCAGAAAGGGACGGCTAACTACGTGCCAGCAGCCGCGGTAATACGTAGGTCCCGAGCGTTGTCCGGATTTATTGGGCGTAAAGCGAGCGCAGGCGGTTTATTAAGTCTGAAGTTAAAGGCAGTGGCTTAACCATTGTTCGCTTTGGAAACTGTTAGACTTGAGTGCAGAAGGGGAGAGTGGAATTCCATGTGTAGCGGTGAAATGCGTAGATATATGGAGGAACACCGGTGGCGAAAGCGGCTCTCTGGTCTGTAACTGACGCTGAGGCTCGAAAGCGTGGGGAGCAAACAGGATTAGATACCCT
+
EEGGGGGGFFFGGGGGGGGGGGGGGGGGFEGGGGGGGGGGFGGGEGG:FEGGGGGGCGGGGGDGGGGFCEFFGGGGGDFGFGGGGGGGGGGGGGGGGFGDGEFGGGGDC@FGGGFGFGGGGGECCGCG++@F9FFFGGGGGGGGGGFGGGGGGGGEFFCC<E<B,:F,,<CCFE@7FC9<F:B2C,2?EGGG*:2CGGGCDG,:#FCC=9A79:C5C:@=.3(82-:7>FCE=:EFD+@,<F@@59:?FFFFF<CF@7:C85@'B<<C<FCCFGFGF=C@3GD=9?DFAA5FGGFFGDF=8,AFCGGGFB,B<FFF>FFGFFGGGGGEEAGEFEDC,F:6@6GGGGDF;GFGGGGFF?:FGFCGGGEGGGGEGGGGGF8FCEFGGDGFGGGGGGEFGGF<GEFFCFEEF@CGGGGFGGGGGGGGFFGGGFGGFEGGCCCCC
@s401 200
TGGGGAATATTGCACAATGGGGGAAACCCTGATGCAGCGACGCCGCGTGGAGGAAGAAGGTCTTCGGATTGTAAACTCCTGTTGTTGAGGAAGATAATGACGGTACTCAACAAGGAAGTGACGGCTAACTACGTGCCAGCAGCCGCGGTAAAACGTAGGTCACAAGCGTTGTCCGGAATTACTGGGTGTAAAGGGAGCGCAGGCGGGAAGACAAGTTGGAAGTGAAATCCATGGGCTCAACCCATGAACTGCTTTCAAAACTGTTTGTCTTGAGTAGTGCAGAGGTAGGCGGAATTCCCGGTGTAGCGGTGGAATGCGTAGATATCGGGAGGAACACCGGTGGCGAAGGCGGCCTACTGGGCACCAACTGACGCTGAGGCTCGAAAGTGTGGGTAGCAAACAGGATTAGATACCCT
+
CFGGGFFGGGGGGGGGGGGGGGGGGGGGGGGGGGGGGGGGGGGGGGGGGGEGGGGGGGGGGGAFGGGGGGGGGGGGGGGDFGFGGECGGGGGGGFGGGGGGGGFGDGGFGGGGGGGGGGGGGGGGGGGGGGGGGGGD>AFGGGGGGGGEGGGGCGGGG7CFGGGGGGFGD@$FGGGGG:FFGGFEF7F<CFGGGGCCCFB99C8FEG+CGDGGGGFGGGF@F@<,=EFFA:@<FCDD>GGGGFEGFCAEC?CGFG<EFFFGDF@CD#G?DDA>FGDG<CF@D9GGEEGGFECEDC7GFGFFF@6)GEFFFFGEGEE?FE99CGGGGEC,9FCGGFFCFBGGEGGF@GGDGGGGGFFFC,@GGGGGGGGGFEGGGGGFGGFGGGGGGGGGGGFGGGGGGGFGGGGGFGGFGF@CCCC
@s401 41105
TGAGGAATATTGGTCAATGGGCGAGAGCCTGAACCAGCCAAGTAGCGTGCAGGATGACGGCCCTATGGGTTGTAAACTGCTTTTATAAGGGAATAAAGTGAGCCTCGTGAGGCATTTTGCATGTACCTTATGAATAAGGACCGGCTAATTCCGTGCCAGCAGCCGCGGTAATACGGAAGGTCCGGGCGTTATCAGGATTTATTGGGTTTAAAGGTAGCGTAGGCCGGAGATTAAGCGTGTTGTGAAATGTAGATGCTCAACATCTGCACTGCAGCGCGAACTGGTTTCCTTGAGTACGCACAAAGTGGGCGGAATTCGTGGTGTAGCGGTGATATGCTTAGATATCACGAAGAACTCCGATTGCGAAGGCAGCTCACTGGAGCGCAACTGACGCTGAAGCTCGAAAGTGCGGGTATCGCACAGGATTAGAGACCCT
+
@FECE@FFGGGGGGGGGGC,;F7@CFCFG8<F@FEFFGGEGA<FGGGGGGC<FEGFGC:B7FCGDC<C<GGGEGCGGG9DF?B9FFGFFGFEDFG,EFA9FFEG,?+4BDF<<+:,FFFG,<FGGGGGGCA?EE,,?EFEFFGDFGCFGA,F8BDCFGF+,3<,C>5C*>:DDCF*:F77,>:>*1:=:<<*?,<7=7<<7;,2?*87*??F83&218FD>3:CCE9GC52FF:>*C1F:@#,372>>>;7#@?(7<C?FGE:,,@,GGEFC@3:B:D=38FFDDF:,9GGGFF@4CE,,GAGGGGCCEE9E78CBCDA,<,@=*7@BACEA,GFC=C9=?8GGGGFGFFGFCECEDFGEEB@,9FEECCC@,,9FFFCF>EGCE<;@FCCGGFFGGFF@8CF,6:GGEEEECFDBC;,B,C5C,CC,=,9@9CCC
@s401 30656
TGGGGAATATTGCACAATGGGGGAAACCTTGATGCAGCGACGCCGCGTGGAGGAAGAAGGTCTTCGGATTGTAAACTCCTGTTGTTGAGGAAGATAATGACGGTACTCAACAAGGAAGTGACGGCTAACTACGTGCCAGCAGCCGCGGTAAAACGTAGGTCACAAGCGTTGTCCGGAATTACTGGGTGTAAAGGGAGCGCAGGCGGGAAGGCAAGTTGGAAGTGAAATCCATGGGCTCAACCCATGAACTGCTTTCAAAACTGTTTTTCTTGAGTAGTGCAGAGGTAGGCGGAATTCCCGGTGTAGCGGTGGAATGCGTAGATATCGGGAGGAACACCAGTGGCGAAGGCGGCCTACTGGGCACCAACTGACGCTGAGGCTCGAAAGTGCGGGTATCAAACAGGATTAGATACCCT
+
FFFGGGGGGGGGGGGGGGGCFGGGGGGFEGGGGGGGFGDGGGGGGGGFGGGGGGGGGGGFGGCFGGGGGGFGGGGFFGGGFFGGGGGGGGFGGGGGFGGGGGGGGGGGGGGGGGGGFGGGGGGGGDGDCFGGGGGGGFCFGCFGGCFCFEGGGGGGGGG=GGGGGG77<FCGGCCFDEF?GGFEFGDC<<F@EFCFG@BFGGGDCEGCFEEFCFFCGFGGGFFFEFFCFGGGFFGFEDGGGGGGFGGGGGGGGFG?FGFCGFFGGGGGGGGGFGGGGFF<FG=GGGGGGGEAGE@+GGGEGFF>@GGGGFFA+@FGGGGGGGGGGGGGGFGFGFDGGFFFB@DGGFCGGGGGGGGGGGFGGGGGGGFGGGGGGGGGFGGGGGGFGEGGGGGGGGGGGGGFGFGGGGGFGGGCCCCC
@s401 203
TCGGGAATATTGCGCAATGGAGGAAACTCTGACGCAGTGACGCCGCGTGCAGGAAGAAGGTTTTCGGATTGTAAACTGCTTTAGACAGGGAAGAAAAAGACAGTACCTGTAGAATAAGCTCCGGCTAACTACGTGCCAGCAGCCGCGGTAATACGTAGGGAGCAAGCGTTATCCGGATTTATTGGGTGTAAAGGGTGCGTAGACGGGAAAATAAGTTAGTTGTGAAATCCCCATGCTTAACATGGGAACTGCAACTAAAACTGTTTTTCTTGAGTGCTGGAGAGGAAAGTGGAATTCCTAGTGTTGCGGTGAAATGCGTAGATATTAGGAGGAACACCAGTGGCGAAGGCGACTTTCTGGACAGTAACTGACGTTGAGGCACGAAAGTGTGGGGAGCAAACAGGATTAGATACCCT
+
DFGGGGGGGGGGGGGGGGGGGGGGGGFAFCEFFEGCBFEFFGDGGFGFFEGGGGFGGGGG<FGGGGGGEEGGF,CEFGGAFA9EF9AFGGGGGFFGGGGGGGEGGFCFFFGGGGGGGGGCFDFGGDGFDF9DG<87DFFDD<<DEGGG@FGFGGGCFGGGGGEGFCC>CFECGGGGFFFF?FF>FFEG<-CCCFCE4=CFDDCFEEG:AEEGFFCFF6194CCDFF:=CFDE6@@@0F<CCGFFF9GFDEAEG,3C<C>?FFDGGGGGFGGGFFDB5;CG@GFFFFDFFFFD94>E?FFCF:@6)CDGFEC,7CGE?FCFGFEGFGGFA,GFCFFFFFDFCCGFGFCEEDGFGGGGEFGGGGGGFFFDGGFGGGFFFGGGGGGFFFFGGFBCCC9FFFF@FEFGGGFFFCGCCCCC
@s401 30864
TGAGGAATATTGGTCAATGGACGCAAGTCTGAACCAGCCATGCCGCGTGCAGGAAGACGGCTCTATGAGTTGTAAACTGCTTTTGTACGAGGGTAAACTCACCTACGTGTAGGTGACTGAAAGTATCGTACGAATAAGGATCGGCTAACTCCGTGCCAGCAGCCGCGGTAATACGGAGGATTCAAGCGTTATCCGGATTTATTGGGTTTAAAGGGTGCGTAGGCGGTTTGATAAGTTAGAGGTGAAATCCCGGGGCTTAACTCCGGAACTGCCTCTAATACTGTTAGACTAGAGAGTAGTTGCGGTAGGCGGAATGTATGGTGTAGCGGTGAAATGCTTAGAGATCATACAGAACCCCGATTGCGAAGGCAGCTTACCAAACTATATCTGACGTTGAGGCACGAAAGCGTGGGGAGCAAACAGGATTAGATACCCT
+
FGGGGEFFFFGFGGFGDFGGGGGGCCEFG-CFGGGGGFGGG8EF@ECFEGGGGGGEFGGGG>CEGGGGFGAFGGGD,CEFFFGEFFFGGFGGCCFGGGGGGCFGGGGGGGGGGGGGGFFGGGGGGE,BEFFGGG?F<?FGFAFGE@FFF9FG7=+CCGGGCDFGDEGGGG>,,7>FGGGGGGC@F;6:<FC@CBB,G<GGGG>#?1F<;CFGFG<4EBE=>@?CFDC+@EDACEC>F05CCFC:EC@/DECDFE@@,FCCF:E;FFEEGFGC><>@BGGGGGGBFE<<6<E7+GGGGGGGGGEEE>:CC8FAEEF@E:=<F,GGEC??EE,AGFF,=,F=@,FDDFEEFE9FBC@+FDCFEFC@:,@E,EFDGGGFDGGGGGGGGGGFCGGGGGGGGGGGGGFGGGGGGGEGFFFDGGGFGGFGGGGDGGGCCCCC
@s401 25156
TGAGGAATATTGGTCAATGGACGAGAGTCTGAACCAGCCAAGTAGCGTGCAGGATGACGGCCCTATGGGTTGTAAACTGCTTTTATAAGGGAATAAAGTGAGTCTCGTGAGACTTTTTGCATGTACCTTATGAATAAGGACCGGCTAATTCCGTGCCAGCAGCCGCGGTAATACGGAAGGTCCGGGCGTTATCCGGATTTATTGGGTTTAAAGGGAGCGTAGGCCGGAGATTAAGCGTGTTTTGAAATGTAGAGGCTCAACCTCTGCACTGCAGCGCGAACTGGTCTTCTTGAGTACGCACAACGTGGGCGGAATGCGTGGTGTAGCGGTGAAATGCTTAGATACCACGAAGAACTCCGATTGCGAAGGCAGCTCACGGGAGCGCAACTGACGCTGAAGCTCGAAAGTGCGGGTATCGAACAGGATTAGATACCCT
+
EGGGGGGGGGFGGGGGGGGGGGGGGGGEGGGGGGGGGGGFGGFDGGGEDGGGGGFC@FGFGGGFG8?FFGGGEFDFGGGGFGCGGGGFFGGFF8<BFGGCFF9AFGFGGGGGGGGGGGCG9FGGGGGGGGGCEFFFCG?FF7FGGGGGGGGGGGDGGGGDEFGGG6>FEGGGGFFGG@FCFCFEGGGGEDC=GGGGGGDGGF0EB;<FFFCGCFG4EBCDDFCDFGGFGGFFFGGEGGG?3#0#FGFEFGFGFGGGGFCF7@ECCFC=:C>+#CGGGG=EGGFF@GFDBA9FDFCEGGC:CCGGGGDF:8FFF?++C@GGAFB7@GGFA,F,FGGGEFGGGGFFGFFGGGGGFEFFGGGGGFC7GFFGGFGGGFGGGGGGGGGGGGGGGGGGFGGGGGGGGEGGGGGGGGGFEEFGGGFFCCGGGGGDGGGCCCCC
@s401 38144
TGAGGAATATTGGTCAATGGACGTAAGCCTGAACCAGCCAAGTAGCGTGAGGGATGACTGCCCTACGGGTTGTAAACCTCTTTTGCTTGGGAATAAAGTGCGGGACGTGTCCCGCATTGCATGTACCATTTGAATAAGGACCGGCTAATTCCGTGCCAGCAGCCGCGGTAATACGGAAGGTCCGGGCGTTCTCCGGATTTATTGGGTTTCAAGGGAGTGCAGGCCGTGGGTTAAGCGTGTCGTTAAATTCCGTCGCTCAACGGCGGACGTGCGGCGTAAACTGGTCCACTTGAGGACGCGTGACGTTGGCGGAATTCGTGGGGTAGCGGTGAAATGCTTAGATATCACGAAGAACTCCGATTGCGAAGGCAGCTGACGGTAGCGCAACTGACGCTGAGGCTCGAAAGTGCGGGTATCGAACAGGAGTAGATACCCT
+
FGGGGGFFGGECGFGGG9BFGGECFGGGFGGGFGEGGGF@FGFGGGG7:F:8BFFDEGEFDGG?GGDFGGGGGGGGGGGGC<?EFDFCGG8CE@FFGFEGDGGGGGGFEGGGGGDFFFAFFFGGGGGFGGGG@DCFGGG<FFCGGGFGGGGGGGGCFCFFCF?FGCFGGGGGGFF>CC:7FGFFFFGCGE*4BFEGDG<:C7<BCC<FF8?@FGGFEB>>*6CGG>C.**.22<:2C.CC7EF&C<ECCGEF83$,CEEFFCEEGGFF7>FEC87C@=4EFC>>C:,FB<AE=++FCF@B+F6+D=7C7DC4>,8E8FFFA,C8>GGGFAGFEF,AE<FE:,,GFGGFDFFCGGGGGDCGGGFDEC9FFFCDEGGFF@CGGGDGGFCC@F;GGFCCEGGGGGFGGEGF:FFECFC,GFEBB,FFA,GGGGGCCCCC
@s401 207
TGAGGAATATTGGTCAATGGGCGAGAGCCTGAACCAGCCAAGTAGCGTGCAGGATGACGGCCCTATGGGTTGTAAACTGCTTTTATACGGGGATAAAGTGAGCCACGTGTGGCTTATTGCAGGTACCGTATGAATAAGGACCGGCTAATTCCGTGCCAGAAGCCGCGGTAATACGGAAGGTCCGGGCGTTATCCGGATTTATTGGGTTTAAAGGGAGCGTAGGCCGTCTGTTAAGCGAGTTGTGAAATGTCGGGGCTCAACCTGGGCATTGCAGCGCGAACTGGCAGACTTGAGTGTACAGGAAGGAGGCGGAATTCGTCGTGTAGCGGTGAAATGCTTAGATATGACGAAGAACTCCGATTGCGAAGGCAGCCTGCTGTAGTGCAACTGACGCGGAAGCTCGAAAGCGTGGGTATCGAACAGGATTAGATACCCT
+
DFGGGGGGGGGGGGGGGGFGGGGGGGGGGGFGGGGGGGGGGGGGGGGEGGGGGGGGGGGGGGGGGGGGGGGGGGGGGGGGFFGGGGGGGGGGFGGGGGGGFGGGGGGFGGGCDGGFGGGGFFGGDFFGDFDGGGGGGGGDFCEGGEGGFGGGCGFGGGG<FFCG7CFGEGGDFGGGGG7@CF@FCDCFFGGGGGGGC:C9C:BCFF:EG8CCGGG5EFGEB657:BC55CCGFFG<*)11;?9?:FG?=9;:DEGB5@93;E,3@>*C+@<AFC>:==*?9EFC?<C,,A,8*FAA@,;9DA=?=+:FF@E4+8GGGGE?GGGG>FCE==E@,,F@,<E,FEFFDFCCGEEF=FBCCEGFFC?GFE,FEFFE@FGGGGGGFGGFGFDGFFFCGF,GCFFEFCGGFEGGGGGGGGGGGGGCGGGEF@FGGGGCCCAC
@s401 208
TGAGGAATATTGGTCAATGGGCGAGAGCCTGAACCAGCCAAGTAGCGTGCAGGATGACGGCCCTATGGGTTGTAAACTGCTTTTATACGGGGATAAAGTGAGCCACGTGTGGCTTATTGCAGGTACCGTATGAATAAGGACCGGCTAATTCCGTGCCAGCAGCCGCGGTAAAACGGAAGGTCCGGGCGTTATCCGGATTTATTGGGTTTAAAGGGAGCGTAGGCCGTCTGTTAAGCGTGTGGTGAAATGTCGGGGCTCAACCTGGGCATTGCAGCGCGAACTGGCAGACGTGAGTGTACAGGAAGCAGGCGGAATTCGGCGTGTAGCGGTGAAATGCTTAGATATGACGAAGAACTCCGATTGCGAAGGCAGCCTGCTGTAGTGCAACTGACGCTGAAGCTCGAAAGCGTGGGTATCGAACAGGATTAGATACCCT
+
FFGGFGGGGGGFGGGGGGGGFGGDGGGGGFGGGGGGGGGFGFGDFFGCCGGGGGCEFDGGGGGEFFGGGGGGGFGGGFGGGGFFGGGGGGGGGGGFGFGGGF8FGFEFEDD7=FFGGGFEAGFE,B,=FGGCFGDFFADDFGFGGGEGGF9FCF7CFFGG@<AGCEF7FEG,<;8:FFC:FGGEC@EE@FGGGFCC:9?*FFG<<;7?E@?$+983@@F;97>FF<67F=F?FDGBE8CE@::=@FE=C7<@,58@<,GCFD<CCE,=8:@<:ECC@C::8#D?>8B8,,CEDAAECE;F@,7,,+@EGGGGFEE@BB++FA@+@@GFGGGF@A,B=9FDF=<=DDGGFE@E@@GDEGGGGGF@FC@FE@FEF<FFECFGGFFDEGFCFEFGF<FEECGFFGGFC7F:GGGFGGGEFFFEFGGGDGFAFGGCCCCC
@s401 39495
TGAGGAATATTGGTCAATGGACGAGAGTCTGAACCAGCCAAGTAGCGTGCAGGATGACGGCCCTATGGGTTGTAAACTGCTTTTATAAGGGAATAAAGTGAGTCTCGTGAGGCTTTTTGCATGTACCTTATGAATAAGGTCCGGCTAATTCCGTGCCAGCAGCCGCGGTAATACGGAAGGTCCGGGCGTTATCCGGATTTATTGGGTTTAAAGGGAGCGTAGGCCGGAGATTAAGCGTGTTGTGAAATGTAGTGGCTCAACCTCTGCACTGCAGCGCGAACTGGTCTTCTTGAGTACGCACAACGTGGGCGGAATTCGTGGTGTAGCGGTGAAATGCTTAGATATCACGAAGAACTCCGATTGCGAAGGCAGCTCACGGGAGCGCAACTGACGCTGAAGCTCGAAAGTGCGGGTATCGAACAGGATTAGATACCCT
+
CDGGGGGGGGGGGGGGGGGGGGGGGGGGGCGFGGGGGGGGGGGGFGGFEGGGGGGGFGFGGGGFGDFGGGGGGGGFGGGGGGGGGGGGFGCEF,FFFGFGGGGGGGGGGGGGGGGGGGGGCFGGGGGGFGGCFGFGGGGGGGGGGCCFFFGGGFFEFGGDDDGGGEGDGG+>,DEGCGGGGGGECEEGEFF8GG?GGGG+.9CCF6CCGGGGGG@GGDFDF8FGGGGGCEEFGGF<EFGGGGGEG7<D?FFF:<D?CFGFGDFGGFFFGGGFGGGGFGG)GGGGGDDFDEGF<@++7GGGFFFGGCFCGEFGGGECEFFGF9DGBEGFGFGCGEBDGGFFDFGCGFFFEAFGDCECGFGGGGGFC<9FFE<GGGGGGGGGGGGGGFEEGGFGGGGGFCGFGGGGGGGGGGGGGGGGGF,@GGFGGGGGGGGCB--C
@s401 34861
TGGGGAATATTGCACAATGGGGGAAACCCTGATGCAGCGACGCCGCGTGAGCGAAGAAGTATTTCGGTATGTAAAGCTCTATCAGCAGGGAAGATAATGACGGTACCTGACTAAGAAGCACCGGCTAAATACGTGCCAGCAGCCGCGGTAATACGTATGGTGCAAGCGTTATCCGGATTTACTGGGTGTACAGGGAGCGCAGGCGGTGCGGCAAGTCTGAGGTGAAAGCCCGGGGCGCAACCCCGGTACTGCATTGGAAACGGTCGTACTAGAGTGTCGGAGGGGTAAGCGGAATTCCTAGTGTAGCGGTGAAATGCGTAGATATTAGGAGGAACACCAGTGGCGAAGGCGGCTTACTGGACGATAACTGACGCTGAGGCTCGAAAGCGTGGGGAGCAAACAGGATTAGATACCCT
+
AFEFGGEGGGGGGGGGGGFGGDGGGGGGCEGFGGGGGGDGGGGGGGGE+?:=CEG7@F8CFFFGGGCFEF?FFFDEGFGGGDGGGGFGGGFFF?EDGFGGGG+FFEF<FFGCFFFGFFFGGGGGFGGGGEEGG9>D<3>CFGG<:@CCF*>@FFD,>,>CD99FA91<F@FGGGDEGGGGGG@97FCFFC,,C8C77EG>EGGECC<:CEG:?:AF2>.F%<3<C=F>CFF7B?E9#CFEE>C8<CD<DEFCF9FDFECCG8=@DGEGG9FF?CDFB7FF7GGEFCC+C?FF8E9GGEFCEE>+BGGFAA,54,7EDC,DEAFGGFFEGGFEGGE@8CFF7EDFG@CCC>FFBGGGGEGGGGF9GGGGGGFEDGFGGGGFGGGFFCGGGGGFGGFGGFE@AAFFGGGGGGGCCCC<
@s401 211
TGGGGAATATTGCACAATGGAGGAAACTCTGATGCAGCGACGCCGCGTGAAGGATGAAGTATTTCGGTATGTAAACTTCTATCAGCAGGGAAGAAAATGACGGTACCCGACTAAGAAGCCCCGGCTAACTACGTGCCAGCAGCCGCGGTAATACGTAGGGGGCAAGCGTTATCCGGATTTGCTGGGTGTAAAGGGAGCGTAGACGGCACGGCAAGCCAGATGTGAAAGCCCGGGGCTCAACCCCGGGACTGCATTTGGAACTGCTGAGCTAGAGTGTCGGAGAGGCAAGTGGAATTCCTAGTGTAGCCGTGAAATGCGTAGATATTAGGAGGAACACCAGTGGCGAAGGCGGCTTGCTGGACGATGACTGACGTTGAGGCTCGAAAGCGTGGGGAGCAAACAGGATTAGATACCCT
+
EFGGGGGGGGGGGGGGGGGGGGGGGGGGGGGGGGGGDFEGGGGGGGGEGGGGGGGGGGGGGGGFGGEFGGGFGGGGGGGGGFGCFGGFGGGGGGGGGGGGGGGGGGGGDEEGDFFGG?GGEF@FCC:=FGFGFGGGGGCFF@@CGEECCFGFFGGFGGEGGGGDGGGGEFE*FGEFGCC99C<<FG?F=,<FGDFC*:?:7DEDFGGCBCE<GG83C18<?B772FFFFFGGGEE;C@7<EFEGDGGFFFC?7FGGFE4==FFAA:%?3A:85C@E<CGGEA/CFFGFE9C,4,,GGGGGGGFGAF@8GGGDCCCEFE9GFA9FGGDGFEGGGGGGFFFFFGFFFCEGGFGFGGGGGDGFFGGGGGGGGFFGGGGFGGGFCCGF@FGEGGEFFFGFGGF<GGGGGFFGGGFBCCCC
@s401 34709
TGGGGGATATTGCACAATGAGGGAAACCCTGATGCAGCGACGCTGCGTGAGGGAAGACGGTCCTCTGGATTGTAAACCTCTGTCTTCGGGGACGAAACGAGACGGTACCCGAGGAGGAAGCCACGGCTAACTACGTGCCAGCAGCCGCGGTAATACGTAGGTGGCAAGAGTTGACCGGAATTCATGGGTGGAAAGGGAGCGTAGGCGGGCAGGCAAGTCAGGCGTGTAATATTTCGGCTCAACCGGTAACGGCGCTTGAAACTGCAGGTCTTGAGTGAAGTTGAGGTTGGCGGAATTCCTAGTGTAGCGGTGACATGCGTAGATATGAGGAGGAACACCAGTGGCGAAGGCGGCCAACTGGGCTTTTACTGACGCTGAGGCTCGAAAGTGTGGGGAGCAAACAGGATTAGATACCCT
+
C<<<FCC:CCFGGD@FGFD,,CB@<FFFE8F@@9C,@@:FCBF@@FE:FFGG7,,:<EFE:C+:C,CC?C5E<E5@EGGGGGGGGC9FFGC:FGDFGCFGD7>>>+F+C=CE+@FEGGGGCD8@EE77FFGGG,@8><:=:<::>B@7CB*<C<A9C,>F:,2CF8<++=72?,7?:*=F@:,<,?9CF**:@,6:CF:1A><<:?E:5>D<,2;:;9:BD18:F=,<C@6**<:3@,,3+@CEFEDFF@CDDCDC:9@==0,GFA=4,6,FA2,,B9FF8FF<=+CEGGEDEE>GEEGGFEF@+5:CEE;CC,?,89<,8C4@EC,CEF<@9DFFF@,CF>GGF<:FC@@C;,,EGFF@4@6,GEFCFCGF7GFC6,:,FD@<FFE@FCC8CC@,CFFB;59CCFGGDFGF<C@CC
@s401 213
TGAGGAATATTGGTCAATGGGCGAGAGCCTGAACCAGCCAAGTAGCGTGAAGGATGACTGCCCTATGGGTTGTAAACTTCTTTTATAAAGGAATAAAGTCGGGTATGTATACCCGTTTGCATGTACTTTATGAATAAGGATCGGCTAACTCCGTGCCAGCAGCCGCGGTAATACGGAGGATCCGAGCGTTATCCGGATTTATTGGGTTTAAAGGGAGCGTAGATGGATGTTTAAGTCAGTTGTGAAAGTTTGCGGCTCAACCGGAAAATTGCAGTTGGTACTGGATTTCTTGAGTGCAGTTGAGGCAGGCGGAATTCGTGGTGTAGCGGTGAAATGCTTAGATATCACGAAGAACTCCGATTGCGAAGGCGGCCTGCTAAGCTGCAACTGACATTGAGGCTCGAAAGTGTGGGTATCAAACAGGATTAGATACCCT
+
EFGGGGGGGGGGGGGGFGGFGGGGGGFGGGGGGGGGCEGGGGGGGGGGGGGGGGGGFFFGGGGGGGFFGGGGGGGGGGGGGGGGGGCFGCGGF8EFGGGDEGGF+BFG<FGGGGG@FFFGGFFEFGGGGGGGGGGGFGFFFF::BDEDGGGCCGFGFCGGGGGGG+CC:FGFFGCG7FFFFGGG0,CFGGECGGGG>GGFGC'CGG<:<9CFEFE976FA:=21AFC>E@CF<CC3:FGG<@/8FGF789,,48CB:GFCFCC$A9CGFFBDA:>E,,F@?=B758,ECFGGFGGFFGGDGF>?4CCFC8C,8DEC7FGGGGECFF>GGGFEECFD9FGGGGF?<7F<F?AF@:C7EFF>GGGGGGEGGGEFGGDFGFEFFFGDGGGGGFFGGGFFGGGGGGFGFEGGGFGFGFGGGGGGGGGGGFGFF8FCCCCB
@s401 36893
TGGGGAATATTGCACAATGGGGGAAACCCTGATGCAGCGACGCCGCGTGGAGGAAGAAGGTCTTCGGATTGTAAACTCCTGTTGTTGAGGAAGATAATGACGGTACTCAACAAGGAAGTGACGGCTAACTACGTGCCAGCAGCCGCGGTAAAACGTAGGTCACAAGCGTTGTCCGGAATTACTGGGTGTAAAGGGAGCGCAGGCGGGAAGACAAGTTGGAAGTGAAATCTATGGGCTCAACCCATAAACTGCTTTCAAAACTGTTTTTCTTGAGTAGTGCAGAGGTAGGCGTAATTCCCGGTGTAGCGGTGGAATGCGTAGATATCGGGAGGAACACCAGTGGCGAAGGCGGCCTACTGGGCACCAACTGACGCTGAGGCTCGAAAGTGTGGGTAGCAAACAGGATTAGATACCCT
+
GGGGGGGGGGGGGGGGGGEFGDGGGGGGGGGGGGGGFFCFFGGGG:FFGGFGGFFGGGGGGGGGGGGGGGGGGGGGGGGGGFGGFGGGFGGFGGGGGGGGGGGGGDFGGGGGGGFGGGGGGGGGGEGGGGGGGGGFFFFFDFGCFEGGEEGEGF7FG,:?F:CFC:BF*4FCFFCFGGG9FCBF<GG7#1%?87FCEEE4+7A>?9ECCE;B>>;F?FG44,AGFCGGGGECEEDEFGGFEGCCGCFFFFFGGG@FGE=<CAFGGGFGG?CDDB?<GGGGFGFGGEEC7D;9EFCEGFEGGGECBGGFGFFFFCGGGGFGGGEC7GGGFFEGEFEC,GGGGGGFGCDGEGGGGGGGFFEFGGGGGGGGFF;FFFFFECFCC7GFF@GGGGGGGGGGGGFFFFGGGFGGFFFCCCCC
@s401 215
TGAGGAATATTGGTCAATGGACGCGAGTCTGAACCAGCCAAGTAGCGTGAAGGATGACTGCCCTATGGGTTGTAAACTTCTTTTATATGGGAATAAAGTTGTCCACGTGTGGATTTTTGTATGTACCATATGAATAAGGATCGGCTAACTCCGTGCCAGCAGCCGCGGTAATACGGAGGATCCGAGCGTTATCCGGATTTATTGGGTGTAAAGGGAGCGTAGGCGGATTGTTAAGTCAGTGGTGAAAGTTTGCGGCTCAACCGTAAAATTGCAGTTGATACGGGCAGTCTTGAGTGCAGTAGAGGTGGGCGGAATGCGTGGTGTAGCGGTGAAATGCTTAGATATCACGAAGAACTCCGATTGCGAAGGCAGCTCACTGGAGTGTAACTGACGCTGATGCTCGAAAGTGCGGGTATCGAACAGGATTAGATACCCT
+
FGGEFGGGGGGGFGGFFFGGGGGGGGGGGGGGGGGGGGGGGGGGFGGGFGGGGGGGGEEFGGGGF,CFFGC7CFFGFGGGGGGGGGGFGFEBFECF,,@,5<CEED@BFD7F?EC9FC:E<@FGGF<EFGGGFGECEFFE9?FCC+8BF<?<CFEEGGFFGFFFG>=CGDCEF93<FGGGGGGG**=CEF*5=CCG5,=/C;GFF@@5=<<EC.C2=6F>9>GDA797GD<>=<@3<7B<+C?=9:CFF<8CEFGG>GFDD<F0@:BFFGGF;FFA@;<64#FFCEFGEFEE5FD9FCFED?=CC=B:DFFCCB>+GFFCFGGE=F@FEEDCGGFECGGDFFFF8GGGGFAGFF@CCGF:GFECGGGGFEDGGGEE@GGGGFFGGGGGGGGGGGGGGGGGGFGGGDGGGGGGEGFFGFGFGGGFB,GGGFCACCCC
@s401 31395
TGAGGAATATTGGTCAATGGGCGAGAGCCTGAACCAGCCAAGTAGCGTGCAGGAAGACGGCCCTATGGGTTGTAAACTGCTTTTATATGGGGATAAAGTGAGTTACGTGTAGCTTATTGCAGGTACCATATGAATAAGGACCGGCTAATTCCGTGCCAGCAGCCGCGGTAATACGGAAGGTCCAGGCGTTATCCGGATTTATTGGGTTTAAAGGGAGCGTAGGCCGGAGATTAAGCGTGTTGGGAAAGGTAGACGCTCAACGTCTGCACTGCCGCGCGAACTGGTTTCCTTGAGTACGCAAAAAGTGGGCGGAATTCGTGGTGTAGCGGTGAAATGCTTAGATATCACGAAGAACTCCGATTGCGAAGGCAGCTCACTGGAGCGCAACTGACGCTGAAGCTCGAAAGTGCGGGTATCGAACAGGATTAGATACCCT
+
FGGGGGDGGCFCGGGGGGF?FGGEGGGGGGGGGGGGGGGGGFGGGGEECEGGGGGEDFGGGGGDGFGGGGGEEGGGGGGGBFFGGGGFGGGGGCFGGGFGFGGFGGGGGGGFGGGGGGGGGGGDCFGGFGCGGGGGAFFGGGGGD=FGCFFFGGGGGGGC>:D>C6FEGE*@BBFEG*>F:CFGGFGGCFGGG;CEECGFC=8CFFG@<CCCC:C57=E76C;5<FGBGC8ECFG5EFG:FF(FC7<#GF>CGFGFC<CDCEFFGGE@CFF@(CBG>C9D8=GGF=,B,8GGFGECC465,,:,F8F:@=FF@,7GCCFGGCGGFGGGFEF9FEGFA9?GGGFGFFGFECAGGGFEGFF:@,@@FC9FFGFGGEGGGGGFEDFF9GFGGGGGGGEGF@GGGGGGGGGGF@GGGGGDGEFFGGGGGGGGGGGCCCCC
@s401 217
TGAGGAATATTGGTCAATGGGCGAGAGCCTGAACCAGCCAAGTAGCGTGCAGGATGACGGCCCTATGGGTTGTAAACTGCTTTTATAAGGGAATAAAGTGAGTCTCGTGAGACTTTTTGCATGTACCTTATGAATAAGGACCGGCTAATTCCGTGCCAGCAGCCGCGGTAATACGGAAGGTCCGGGCGTTATCCGGATTTATTGGGTTTAAAGGGAGCGTAGGCCGGAGATTAAGCGTGTTGTGAAATGTAGACGCTCAACGTCTGCACTGCAGCGCGAACTGGTTTCCGTGAGTACGCACAAAGTGGGCGGAATGCGTGGTGTAGCGGTGAAATGCTTAGATATCACGAAGAACTCCGATTGCGAAGGCAGCTCACTGGAGCGCAACTGACGCTGAAGCTCGAAAGTGCGGGTATCGAACAGGATTAGATACCCT
+
GGGGGGGGGGGGGGGGGGGFGGGGGGGGGGGGGGGGGGGGGGGGGGGGDGGGGGGGFGGGGGGGGGDGGGGGGGDGGFFGGEEGGGGGFGG4FGGGGGGGGGG9BFGGGGGCFGGGGGGGGGFGFGGGGGGGGGGGFF@DGGGGEEEGGFGGGGGGG9FGGGGGEGGGGEGF9>87F>CFG9FFEFC:<F:#FFFECEGF@C=FFD<F?GC?FGGFC?EF?DCFF>CB:=4C?CF@GFGFCEF=9FFC>*?>:<87D7:CCFCDFE9F@GGD@GGGGG;D8GFGFGGGD,FGFDGGEGGFFAGF?6GGCEF;6EB7GGE=FCC6)F7EFEC9FC,8DDFDEFEF8GGGFFEA8FGGDF?EF@,@FCF<B8CGGGGFGGEGDGGGGGFGGECEGF@FC@EGDGGGGGGGGDFEFEFCCGCFGGGGGGGFFFGCCCCC
@s401 218
TGGGGAATATTGGGCAATGGGCGCAAGCCTGACCCAGCAACGCCGCGTGAAGGAAGAAGGCTTTCGGGTTGTAAACTTCTTTTGTCAGGGACGAGTAGAAGACGGTACCTGACGAATAAGCCACGGCTAACTACGTGCCAGCAGCCGCGGTAATACGTAGGTGGCAAGCGTTGTCCGGATTTACTGGGTGTAAAGGGCGTGTAGCCGGGTCGGCAAGTCAGATGTGAAATCCACGGGCTCAACTCGTGAACTGCATTTGAAACTGTTGATCTTGAGTATCGGAGAGGCAATCGGAATTCCTAGTGTAGCGGTGAAATGCGTAGATATTAGGAGGAACACCAGTGGCGAAGGCGGATTGCTGGACGACAACTGACGGTGAGGCGCGAAAGCGTGGGGAGCAAACAGGATTAGATACCCT
+
FGGGGGGGGGGGGGGFFGG8FGEGGGGGGGGGGGGFGGFGGGGGGGGGGGGGGGGGFFFGGGGFFFGEFGGGFBFGFFGFFGGGGGGGGFCCGGGGGG<FFGGGGG?FGFG8FFGGGGGG<BDCGGGGGDFGGCE3>CFGGGGGGGGGGGGGGGGFGCG7:FGGGGC<FCBE*B>CCGEFGGGDGGGGF@9>EFA2C.ECFDGF7C>:GC>>@>EBGBACAA:BCGGGFEGECEG@8EEFGGFDGFEBE5<E7DGFGD:C=<FF<FDCFGGGFF<GCBC@FG8E9GCD4+7GGGGGGFFEE<GFEGFGDGGGGFCFCCDE?D@,FGGGGFGFFF=EDAFF8GGGGGGGGGGFFGGGGFFGGGGGGGGGFGGEFGGGGECGFCGGGGGEGGGGGFFE9GGFGGGGGGGGGGGGGCCCCC
@s401 219
TGAGGAATATTGGTCAATGGACGAGAGTCTGAACCAGCCAAGTAGCGTGCAGGAAGACGGCCCTATGGGTTGTAAACTGCTTTTATAAGGGAATAAAGTGAGTCTCGTGAGACTTTTTGCATGTACCTTATGAATAAGGACCGGCTAATTCCGTGCCAGCAGCCGCGGTAATACGGAAGGTCCGGGCGTTATCCGGATTTATTGGGTTTAAAGGGAGCGTAGGCCGGAGATTAAGCGTGTTGTGAAATGTAGTGGCTCAACCTCTGCACTGCAGCGCGAACTGGCTTGCTTGAGTACGCACAACGTGGGCGGAATTCGTGGTGTAGCGGTGAAATGCTTAGATATCACGAAGAACTCCGATTGCGAAGGCAGCTCACGGGAGCGCAACTGACGCTGAAGCTCGAAAGTGCGGGTATCGAACAGGATTAGATACCCT
+
<FFEGGGGGGGGGGGGGGGCFGGEG6@FGGGGGGGFFFEGGGGG9FGGGGGGGGGGGGGGGGGGGGGGFGGGGGCGGGGGGGGGGGGFGGGFFGGFGGGGGGFGGGGGGFEGGGGGGGGGGFEGGGGGFDGGGGGFGFFAEF>GGDGGGGGGGGFEGGDGGDF8@EGGEFECF;FFGGGGGGGGGGGGG@EFGGCEE5=BF7FC??1C#F/?+<3:8/1B6DGFBDE/;1:;C9(6E<EE;FD@C:F6CFFG#;8D:DCFGCEFCAB>@CF5EFGECC+==,B>@FCGA6FE8C=:8E+F@4D:7>GF@BC@9,B7BBCEFC=40F>>@=?@,EF8GFFDC,9FFGGGGGGFEFEGGGGGGEGCF@6@F8FGGGDGGDFGGGEGGFEF:DGGGGGGGGGEDGGGGGGGGGGFGGGGGGGFFFGFFGGGGGFCCCCC
@s401 220
TGGGGAATATTGGGCAATGGGCGCAAGCCTGACCCAGCAACGCCGCGTGAAGGAAGAAGGCTTTCGGGTTGTAAACTTCTTTTGTCAGGGACGAGTAGAAGACGGTACCTGACGAATAAGCCACGGCTAACTACGTGCCAGCAGCCGCGGTAATACGTAGGTGGCAAGCGTTGTCCGGAGTTACTGGGTGTAAAGGGCGTGTAGCCGGGAGGGCAAGTCAGTTGTGAAATCCACGGGCTCAACTCGTGAACTGCATTTTAAACTACTCTTCTTGAGTATCGGAGAGGCAATCGGAATTCCTAGTGTAGCGGTGAAATGCGTAGATATTAGGCGGAACACCAGTGGCGAAGGCGGATTGCTGGACGACAACTGACGGTGAGGCGCGAAAGCGTGGGGAGCAAACAGGATTAGATACCCT
+
EFGGGE7FGGGGGGGFEFGCFGGGGGGGGGGGDGGGGEGDFCFFGGGGGGGGFFGFFGGGGCGFGGGCFEGGCFFEFGGGGCGCEGGFGFFGGCBFCCDGGGFEGGGGGFGGGGGEGFGFGGGGGGECCFAF<<8>B<FG,<,3DBEG@F<BEGCGD3>>:2,<=838<<<C7;FF47</<CCE94CC4;*9BF,8>E=7F@@:CD:C>>EDC#FFGD:F6$%;?B9BF>F8+>:,3$3/;F?7FGGFDC,DABAFEC,3=@FEA3FAD?DA57*B@+6@8,,A9A84FFC?ED8E>8F<FFGFEE>F+9CGGF@@F@,FCFCEFF?:DF?,EECGGGEFFGEC:7GF@>FGEEAEFGGDGFFGFGFCFEEGEGFFFECEFGGGGGCGGGGGGGGGGGGGGEGGFFB<EGGGGCCCCC
@s401 41466
TGGGGAATATTGGGCAATGGGCGCAAGCCTGACCCAGCAACGCCGCGTGAAGGAAGAAGGCTTTCGGGTTGTAAACTTCTTTTGTCAGGGACGAGTAGAAGACGGTACCTGACGAATAAGCCACGGCTAACTACGTGCCAGCAGCCGCGGTAATACGTAGGTGGCAAGCGTTGTCCGGATTTACTGGGTGTAAAGGGCGTGTAGCCGGGAGGGCAAGTCAGATGTGAAATCCACGGGCTCAACTCGTGAACTGCATTTGAAACTACTCTTCTTGAGTATCGGAGAGGCAATCGGAATTCCTAGTGTAGCGGTGAAATGCGTAGATATTAGGAGGAGCACCAGTGGCGAAGGCGGATTGCTGGACGACAACTGACGGTGAGGCGCGAAAGCGTGGGGAGCAAACAGGATTAGATACCCT
+
CEEEGGGGGGGDCFFGGGG8EF@EEGGGGG8FFGEFCAECFGGC7FFFGEFGGF8FFE=FFCFFGBE@EGE4BEGF9ECGGGADGFGG@FFFGEGEGGGGGFFFEGGGGGG8FGGGFGGGGGGFGGGGBDGGGGGGFGGFG@><97@FFF:FGGFGGGGGGGDACCCCCEC8<CF?C:FFEFGGFFGGFC9C;FFDGGG8:FCGDEEGGFE8CACCCBEGFFCFGG?@EFGGCCDFCFE:CEFFCGGGGGGFFDFFFDFFCEGGGFFGGGGGDFBGCC5CGGGF?CFFF:?GFFGFFCGGGGFFGGEGGGGFGEFGGGFFGGF8GGGGGFFGGFE9FFGFGGGEC@FFCFFDGFGGGGFGGGGDFGGFFGDFFGGGGGDGGGGGGGFGGGEGFEECAGGFEECGFFCGFGFFGCCCCC
@s401 21736
TGAGGAATATTGGTCAATGGGCGCGAGCCTGAACCAGCCAAGTAGCGTGCAGGATGGCGGCCCTATGGGTTGTAAACTGCTTTTATGCGGGGATAAAGTGTGGGACGTGTCCCATATTGCAGGTACCGCATGAATAAGGACCGGCTAATTCCGTGCCTGCAGCCGCGGTAATACGGAAGGTCCGGGCGTTATCCGGATTTCTGGGGTTTAAAGGGAGCGTAGGCGGTGTGTTAAGTCAGTTGTGAAAGTTTGCGGCTCAACCGTAAAATTGAAGTTGATACTGGCAGTCTTGAGTGCAGTAGAGGTGGGCGAAATTCGTGGTGTAGCGGTGAAATGCTTAGATATCACGAAGAACTCCGATTGCGAAGGCAGCTCACTGGAGTGTAACTGACGCTGATGCTCGAAAGTGTGGGTATCAAACAGGATTAGATACCCT
+
AFFGFGFCFGGGGGFFGFAFCGEGGGGGGGFGGFGGGGDGFGEFGGGGGGGGGGGFGGGGGEFD,CFGGGCFGGGFFFAFFGGGGGGGGGG>+8=FF9CAFGGGGGGGG=D<FGGGFFGGGGGG9FG7CE@G<FDFCGG9F:FEC*<?FFCFF8CCFFF7FGGGDC*=B:FF<FFGGGGGGEA<GFGGGGG8<<CCC<8C3B7FCCE<:C9<CFG0GAGEA8?:8>#$CF@/ACFFFA<D@DEE;1C>C:CC9FCGDFFB0CAE.,C@CF?$8FEC?8DCDCGFEEA,=<CGFF>,9FCFFEE:?4+EE>@,9ECC7GGGGGGE>CCEF@?AF9EC,<,,?,9DCDCC<<BA@8+CDGFCEFDFF<9GCFFFGFDGGGGGGGGGGE<GGFBGGGGGGGGGGGFEECFCFC@CFFC@FEAC<<@@9GGGGGGC@AAC
@s401 223
TGAGGAATATTGGTCAATGGGCGAGAGCCTGAACCAGCCAAGTAGCGTGAAGGATGACTGCCCTATGGGTTGTAAACTTCTTTTATAAAGGAATAAAGTCGGGTATGGATACCCGTTTGCATGTACTTTATGAATAAGGATCGGCTAACTCCGTGCCAGCAGCCGCGGTAATACGGAGGATCCGAGCGTTATCCGGATTTATTGGGTTTAAAGGGAGCGTAGATGGATATTTAGGTCAGTTGTGAAAGTTTGCGGCTCAACCGTAAAATTGCAGTTGATACTGGATATCTTGAGTGCAGTTGAGGCAGGCGGAATTCGTGGTGTAGCGGTGAAATGCTTAGATATCACGAAGAACTCCGATTGCGAAGGCAGCCTGCTAAGCTGCAACTGACATTGAGGCTCGAAAGTGTGGGTATCAAACAGGATTAGATACCCT
+
DFGGDFGGGGGGGGG9CEEFGGGGGGGGGGGGGGFGGGGFFGGGGGE@CGGGGGGGGGFGGGGGFFGGGGGGGGGGGGGGG9FGGGGGGCGFGFFGFFGFGGDGGGGGCEGGGFFC8FGGGGGGGFGGGGCFFFGGGGGGFGGGGGGGGFGFEGGGGGGGGGGGGGFFF<@<FGFGEGGC,@CFECE7CF*C9FFCEEFG@F>GFF@F$EFEFGG-G=GFFF9@FC/8@AF@2><<@+CAFF-GFG<9CF5:><G;#=F:ADFFEF;CCD5#;4-@A=/=D8F?5ECGFEFA5<A?,9E9,?>DEGGEC=A;>>8GGFDFFGGEBFGGFFECFBFGFEEFEFEE@GGGGGFFCCEFEGFGGGGFGFBGGFGGGGGGFE<<GGGGGGGGGGFFGCGGGFF@,GGGFGGGGGFFFFGGGFFGGGGGF<GEFCGCCCCC
@s401 49747
TGAGGAATATTGGTCAATGGACGAGAGTCTGAACCAGCCAAGTAGCGTGAAGGATGACTGCCCTATGGGTTGTAAACTTCTTTTATACGGGAATAAAGTGAGGCACGTGTGCCTTTTTGTATGTACCGTATGAATAAGGATCGGCTAACTCCGTGCCAGCAGCCGCGGTAGTACGGAGGATCCGAGCGTTATCCGGATTTATTGGGTTTAAAGGGAGCGTAGGCGGACGCTTAAGTCAGTTGTGAAAGTTTGGGGCTCAACCGTAAAATTGCAGTTGATACTGGGTGTCTTGAGTACAGTAGAGGCAGGCGGAATTCGTGGTGTAGCGGTGAAATGCTTAGATATCACGAAGAACTCCGATTGCGAAGGCAGCTTGCTGGACTGTAACTGACGCTGATGCTCGAAAGTGTGGGTATCAAACAGGATTAGATACCCT
+
DFFFGGGGGGGGFEGGGGGGGGGGGGGEGGFGFEGGGG=F<FCFFGGGGGGGGGFGGG9@FGFC@DFGGGGG:FFGGFFFGFGGGFGFGEG,=FCFFFBCEFGGGGGGG<FGGFF?AFE8FFFGGGFGGGGGDG9EGGDF?CCF=3=FFFGFBFGGCFGGFGG>C6:FGFGD;FFGCCFD6B>?2@:>8FCFG=<FECC>F@-FFF@<4F@FB>F7B:GDDEC:D5D6ECCFAC@:@?@EF>9=ECEDCFF7#D?GFEEFFFC9F>GDEGF??GFEC;DCFGGGG<DEFEGFFGFFGEF<GFGGF=7FC8FE=@+ECCDFFFEC9>,DFEEAGGGGAGGGD=C8GDECGGGGGEFCCGGFECGFFCGGEECCFGFGGGGGGGGGGGGGGGFFGFGFE+GGGGFF<DGGGGGGGGGGGGGGGGGGGGGGGGGCCCCC
@s401 29280
TGGGGAATATTGCACAATGGGGGAAACCCTGATGCAGCGACGCCGCGTGAGTGATGAAGAATTTAGGTATGTAAAACTCTATCAGCAGGGAAGATAATGAAGGTACCTGACTAAGAAGCACCGGCTAAATACGTGCCAGCAGCCGCGGTACTACGTATGGTGAAAGCGTTATACGGATTTACTGGGTGTAAAGGGTGCGTAGGTGGTATGGCAAGTCCGAAGTGAAAGGCTGGGGCTCAACCCCGGGACTGCTTGTGAAACTGTCAAACGAGAGTACAGGAGAGGAAAGCGGAATTCCTAGTGTAGCGGTGAAATGCGTAGATATGAGGAGGAACACCAGTGGCGAAGGCGGCTTTCTGGACTGAAACTGACACTGAGGCACGAAAGCGTGGGTGGCAAACAGGATTAGATACCCT
+
ECE,@BCFFGGFGGGGGGD@<@FGEFFFGGG?E@CECGGGG:@:+FECFGGGGGGGG9?,C5CF,9E?<FC,C?EFGCECABFGG8FGD:<E@FD<?,<?,5<E,<,F<EE9FEGGFDDGG=FG+>>FFACD<F@+<CA+B<3,3F+F@E:DC,C8>;FG,,,>;>?::*>D,@CECEGG;;+B<F8GF,FCFDGCE=FGECF.2F2=8@E,6@33#%A;@FCF<D<(FCCFD88D8>:);>C#A8AFF3:6FC,?=7+==BC:8+4:+,55;C=<@9FACB95?@++EE=@,EGGFCBEF9EE=E@EE?95,:::CGFGF@,EC,8GGFGGEEEF@ECGGEGGFEEGFCF@FE@68GGGFFFGFDFFECAEEGGFCGGFFEEDC8C7FDEFC66<GFGFCFFEFGCCGF9CCCCC
@s401 38928
TGAGGAATATTGGTCAATGGGCGAGAGCCTGAACCAGCCAAGTAGCGTGCAGGATGACGGCCCTATGGGTTGTAAACTGCTTTTATAAGGGAATAAAGTGAGTCTCGTGAGACTTTTTGCATGTACCTTATGAATAAGGACCGGCTAATTCCGTGCCAGCAGCCGCGGTAATACGGAAGGTCCGGGCGTTATCCGGATTTATTGGGTTTAAAGGGAGCGTAGGCCGGAGATTAAGCGTGTTGTGAAATGTAGACGCTCAACGTCTGCACTGCAGCGCGAACTGGTTTCCTTGAGTACGCACAAAGTGGGCGGAATTCGTGGTGTAGCGGTGAAATGCTTAGATATCACGAAGAACTCCGATTGCGAAGGCAGCTCACCAGAGCGCAACTGACGCTGAAGCTCGAAAGTGCGGGTATCGAACAGGATTAGATACCCT
+
FGGGGGGGGGGGGGGGGGGGGGGGGGGGGCGGGGGGGGGGGGFFGG@FGGGGGGGGGGGGGGGEG8FFGGGGGGGGGGGGGFGGGFGGGGGGGGGGGGGGGGGGGGGGGGGGGGGGGGGGGFGGGGGGGGGGGFGGGGGGGGGDEGFGGGGGGFDCFFFGDFFGGGGGGGGGC;FG?G>GFFGGGGGGE<FAFGGCEEGGGGGCFG?FECF?9FFFGFGEFGGEGGF@FFFGGGGFGEGGGGFFD9CFDFEEF@GGFGGGDGGFGCGGGGEDEEGGEFECGGGGGFGGGFFFDEC:GGGGGFEFGGFGGFE;@EGECGFFGGEB8:7GGGGGDFFE=-FDFGGGGGGGGGDEGFBB@FFC:FCFFFFFFCAGGGGGFDGGGGGGGGGFEGGGGGDGCGGGGEFFGGGGGGGGGGFGGGGFFCGGGGGGGGGCCCCC
@s401 29031
TGAGGAATATTGGTCAATGGGCGAGAGCCTGAACCAGCCAAGTAGCGTGCAGGATGACGGCCCTATGGGTTGTAAACTGCTTTTATAAGGGAATAAAGTGAGTCTCGTGAGACTTTTTGCATGTACCTTATGAATAAGGACCGGCTCATTCCGTGCCAGCAGCCGCGGTAATACGGAAGGTTCGGGCGTTCTCCGGATTTATTGGGTTTAAATGGAGCGTAGGCCGGAGATTAAGCGTGGTGTGAAATGTAGAGGCTCAACCTCTGCACGGCAGCGCGAACTGGTCTTCTTGAGTACGCACGACGTGGGCGGAATTCGTGGTGTAGCGGTGAAATGCGTAGATATCACGAAGAACTCCGATTGCGAAGGCAGCTCACGGGAGCGCTACTGACGCTGAAGCTCGAAAGTGCGGGTATCGAACAGGATTAGATACCCT
+
FGEFGGGGGGGFGGGGGGGGEGEGFE7@F<<FGEGE<<<BF<FAC<CFBF@,CC<A=CBFDD7DC6FFFFCFGGGGGGGGGGGFGGFFEFGGFGGFFGFGGE?,,AEFGGEF@?<?CFCCFFFFGGFF<FGGGA,,:AF<FDFFE@+3D9BDEEE7+DF7FD<FC6CCCE*@,,F7*>CC<FB:E:=FF@*;;2=CC5=A7C:<BE<C.7.2$8;FC7FG28C:<C>C>28<C74)==G#GGCG9CC<FGBF<FC8CCCA<F<CF><4*$@7+8$@<7=8@CDC,,B,?FCFDFGFC386++4+GEGGGFDFE>8@+=E@GEB==F7FGGGGDFGFD9FCGGEFC,DFFCEEC8+8:FE7F,EFGGCFDCGFCDGEC?GFECGFC,GGFC;FFGC@FGFE,GFGGEF7F:GGGFE,7A<E@9GGGGFGGGGCCCCC
@s401 21674
TGAGGAATATTGGTCAATGGGCGAGAGCCTGAACCAGCCAAGTAGCGTGAAGGATGACGGCCCTACGGGTTGTAAACTTCTTTTGTGCGGGAATAAAGGAACCTACGTGTAGGTTTTTGCATGTACCGTAACGAATAAGCATCGGCTAACTCCGTGCCAGCAGCCGCGGTAATACGGAGGATGCGAGCGTTATCCGGATTTATTGGGTTTAAAGGGAGCGTAGACGGGTTTTTAAGTCAGCTGTGAAAGTTTGGGGCTCAACCTTAAAATTGCAGTTGAAACTGGAGACCTTGAGTACGGTTGAGGCAGGCGGAATTCGTGGTGTAGCGGTGAAATGCTTAGATATCACGAAGAACCCCGATTGCGAAGGCAGCCTGCTAAGCCGCCACTGACGTTGAGGCTCGAAAGTGCGGGTATCAAACAGGATTAGATACCCT
+
DGGGGGGGGGGGGGGGGGGGGGGGGGGGGGGGGGGGGGGGFGGGGGGGGGGGGGGGGGGGGGGGGGGGEGCFGGGGGGGGGGGGGGGGDGGGGGGGGGGFGGGGGGGGGGGGGGGGGGGGGGGGGGGCFGDGGGGGGCFGGGGGGGFEGGGGGGFDGGGGGGDGGGGBFGGGGGGGGGGGGFDFEEEFEG8GFGGGGGGGGGFGGGGEG-FGFFCCDEEEFFEGGGGE?BEGGCCFECFGFGFGGFFEGFCGFGGFGCCFGFGGGGFGGEFFFGFFDGEB=EGFF=ECB9@,C*F6FGGGCFGGGGGGGEFGGDA+CDFDGGGEEAGGGGGGECEA,FFGGGGFEDGGGGFFGCECEEFGFGGGDEFGGGFFGGGGGCFC@GGGGGGGGGGFDGGGGGGGGGGGGGEGGGGGGGGGGGFFFFFEFFFGGF<FCCCCC
@s401 229
TAGGGAATCTTCGGCAATGGGGGCAACCCTGGCCGAGCAACGCCGCGTGAGTGAAGAAGGTTTTCGGATCGTAAAGCTCTGTTGTAAGAGAAGAACGTGTGTGAGAGTGGAAAGTTCACACAGTGACGGTAACTTACCAGAAAGGGACGGCTAACTACGTGCCAGCAGCCGCGGTAATACGTAGGTCCCGAGCGTTGTCCTGATTTATTGGGCGTAAAGCGAGCGCAGGCGGTTTAATAAGTCTGAAGTTAAAGGCAGTGGCTTAACCATTGTTCGCTTTGGAAACTGTTAGACTTGAGTGCAGAAGGGGAGAGTGGAATTCCATGTGTAGCGGTGAAATGCGTAGATATATGGAGGAACACCGGTGGCGAAAGCGGCTCTCTGGTCTGTAACTGACGCTGAGGCTCGAAAGCGTGGGGAGCAAACAGGATTAGATACCCT
+
FFGGGGGGGGGGGGGGGGGGGGGGGGGGGGGGGGGGGGGGGGGGGGGFFGGGGGGGGGGGGGGGGGGGGGGGGGGGGGGDGGGGGGGDFFGGGGGGGGGGGFGGGGGGGGGGGGGGGGGGGGGGDAFGGGGGGGGGGGGGGFFGGGGGGEGGGGGGGGGGGC*FFGGFFCGGGGGC7FGGGFF<CCCFGDEEGE?EGGG?$C&?7<FF-GGF@:?@EFF=-*2<>B?>D<CG<;E7<@E<C=FCFD@FC@CGGFG?GG/GGFFAGGGGEGGE>GGF5F2FFCD?GFGGF?EE@,A,EFGGGGDFFDGGGFAE5CFCD8CGGGGGF=A6+)EDGGGGFF=FEFGFDEAEEEGGGEAGFCEDEEGFGECGGGGEFGGGGGGGGGGGGGGGGGGFEDGEEGGGGGGGGGEGGFFGGGGGGGEFGGGGFGGGGGGGGGGGCCCCC
@s401 230
TGGGGAATATTGCACAATGGGGGAAACCCTGATGCAGCGACGCCGCGTGAGTGAAGAAGTATTTCGGTATGTAAAGCTCTATCAGCAGGGAAGATAATGACGGTACCTGACTAAGAAGCCCCGGCTAACTACGTGCCAGCAGCCGCGGTACTACGTAGGGGGCAAGCGTTATCCGGATTTACTGGGTGTAAAGGGGGCGTAGGTGGCAAGACAAGACAGATGTGAGAGCCCGGGGCTCAAACCAGGTACTGCATTTGAAAGTGTCTAGGTAGAGTGCAGGAGGGGTAAGCGGAAGTCCTAGTGGAGCGGTGAAATGCGTAGATATTAGGAGGGACACCAGTGGCGAAGGCGGCTTACTGGACGGTAACTGACGTTGAGGCTCGAAAGCGTGGGGAGCAAACAGGATTAGATACCCT
+
CFFFGGGGGG9@FGGGFACCEGEFGGGGGG8<ECEGGGGDFGGCCFE>=CCEFGGDD=E,FF<,5C7BCFFEFEFFEFGGGF?<FFGFDEEE:ABFFF<ECFCBB?FGFCDEFG,BFFFF7CFGGGD8E;FDCG:DCGFFCCCG7EEECF*3@FCFGGGGC@CF@5*=FC@8FF@CF7<EECFFF:7*9.9CC<8#+1:-BC;+,2::FD$8<@;*,C<;,;GFA*EEFC6BCD8FD=B:,<,,,DDD:9EDA<,8,,36+9E,,,5:,FCFDC??,FEC@9,<D>GF7EADD>,GGFDCFE>457=9GEC,DEGGGF@65,@;C6CFDAC9,FC<F8FGGDEFFC@C@7EE9C9CGDGFB@9FFFC@CFFCFA6E8EEFFFFFFCGF@FCGFEECFFFFAF<F@<GGGGGC@CCC
@s401 34959
TGAGGAATATTGGTCAATGGGCGAGAGCCTGAACCAGCCAAGTAGCGTGCAGGATGACGGCCCTATGGGTTGTAAACTGCTTTTATAGGGGAATAAAGTGAGCCACGTGTGGTTTTTTGCATGTACCCTATGAATAAGGACCGGCTAATTCCGTGCCAGCAGCCGCGGTAATACGGAAGGTCCGGGCGTTATCCGGATTTATTGGGTTTAAAGGGAGCGTAGGCCGGAGATTAAGCGTGCTGTGAAATGTAGATGCTCAACATCTGAACTGCAGCGCGAACTGGTTGCCTTGAGTACGCATAAAGTGGGCGGAATTCGTGGTGTAGCGGTGAAATGCTTAGAGATCACGAAGAACTCCGAGTGCGAAGGCAGCTCACTGGGGCGCAACTGACGCTGAGGCTCGAAAGCGCGGGTATCGAACAGGATTAGATACCCT
+
FGGGGGGF<FG9FFGGGGC,AFFG7EGGGGGGGGGCECDD6CEFFGGGGEFAA@FGFGGGGFEGF8D@<FCBFF9FGGGGG9E@FBFGGFGG@,FFGF?DFF8,,4@FCFGG?<<F@FGGGGGEE@F9<EFGGFFFD<9DGFFGDC@D@3<FD,<+<FDEFF8FEDCCEE>C<,>*1>8><FFG<B><.=#22F<@C>=CCC6FEG?<>?9@=;DFD?CA?=*9EFFFCEFFCFF:GEF9FDDED<@=F@AFFCGF?CC@>%EE@,CGGGG?;GCC>E:E>C:8,:+3=,FGFFEFBCCF9F:GFCGGGGE>>,7EEGCCF9E>AGF?EAFEA<FE;9F;E@,88FGGGGCEEFCFBCA@+FC<@@@FEFGFFFFC7EEEEGGFGGGGGGFEGGGGGFCCD@EDEGGGGFGGGGGGGGFGGGFGGFGGGGGCCACC
@s401 32334
TGGGGAATATTGCACAATGGGGGAAACCCTGATGCAGCGACGCCGCGTGGAGGAAGAAGGTCTTCGGATTGTAAACTCCTGTTGTTGGGGAAGATAATGACGGTACCCAACAAGGAAGTGACGGCTAACTACGTGCCAGCAGACGCGGTAAAACGTAGGTCACAAGCGTTGTCCGGACTTACTGGGTGTAAAGGGAGCGCAGGCGGGAAGACAAGTGGGAAGTGAAATCTATGGGCCCAACCCATAAACTGCTTTCAAACCTGTTTTTCTTGGGTAGTGCAGAGGTAGGCGGAATTCCCGGTGTAGCGGTTGAAGGCGTAGATATCGGGAGGAACACCAGTGGCGAAGGCGGCCTACTGGGCACCAACTGACGCTGAGGCTCGAAAGTGTGGGTAGCAAACAGGATTAGATACCCT
+
<FFG76FFFCEGGC<FGCDAFEGGGFGGGGGGGFGGGG:=F@DCFGGFCEGFGGGF,=C-EE9,C<FF7CF5FCFGCCGCGB9,=EGFCE7==FGFEGFF9FGDGGC>D3CFGFGFGG,<DCEGD+FF8,@:F<,@<,@>FG,DE7CFDFGCG@C<F,F@BFGFF5<B<F@E,C<CF*1<FF<FFF:FC@C9BC@CEGEGG=E*:=81;88EF>%=2E?C<?ACFF<37CEF633#,/AF</9CF<CFC>FGFF>1AEF'>EGGGGFD;A<##GCEFCGCF;,=8CCC>8AF@@B88C>:A,@>)CFAC,,ACF7GGGGGE@6+GGGGE@<E,GGGFFFDGE@FFGGGGDGFBGEFGGGGGCGCFC,,FFCCGCFGFEC8GDGGFGGGGGFFFGGGGFEGFCGGGGFCGGGCCCCC
@s401 48893
TGAGGAATATTGGTCAATGGGCGAGAGCCTGAACCAGCCAAGTAGCGTGAAGGATGACGGCCCTACGGGTTGTAAACTTCTTTTGTGCGGGAATAAAGGAACCTACGTGTAGGTTTTTGCATGTACCGTAACGAATAAGCATCGGCTAACTCCGTGCCAGCAGCCGCGGTAATACGGAGGATGCGAGCGTTATCCGGATTTATTGGGTTTAAAGGGAGCGTAGACGGGTTTTTAAGTCAGCTGTGAAAGTTTGGGGCTCAACCTTAAAATTGCAGTTGAAACTGGAGACCTTGAGTACGGTTGAGGCAGGCGGAATTCGTGGTGTAGCGGTGAAATGCTTAGATATCACGAAGAACCCCGATTGCGAAGGCAGCCTGCTAAGCCGCCACTGACGTTGAGGCTCGAAAGTGCGGGTATCAAACAGGATTAGATACCCT
+
CFGGGGGGGGGGGGGGGGGGGGGGGGGGGGGGGGGFGGGGGGEGGGGGGGGGGGGFGGGGGGGGGGGFDGGEGGGGGGGGFGGGGGGGGGGFGGGGGFGGGGGGGGGGGGGGGGGGGGGGGGGGGGGC@FFGGGGGGGFGGEGGGGFFFG>GGGGGGGGGDGGGGEEGGGG7FGGGGGGDEEDFGEGGGG7E>GGGGGGGFFGGGG>:::;CEF7<C?G:>=C:AECDF?>EGEDGFCGDF;FGGGFFGGGGGF@DGGFFGCGGGGGGGGGGGGDFGGGFFFGFFC33<CGEF5GFFDGGGGGDGGGGGGGGGGCGE>7FE9<GGBCCGGGGFACFFGFE8GFGGGGGGFGFFGFGGGFGEGGGGGGGGGFGGGGGGGFEEGGGGGGGGGFFGFFGGDGGGGGGGGGGGGGGGGGCGGGFEGFFGFFFGGGFCCCCC
@s401 48140
TGAGGAATATTGGTCAATGGGCGAGAGCCTGAACCAGCCAAGTAGCGTGCAGGAAGACGGCCCTATGGGTTGTAAACTGCTTTTATAAGGGAATAAAGTGAGTCTCGTGAGACTTTTTGCGTGTACCTTATGAATAAGGACCGGCTAATTCCGTGCCAGCAGCCGCGGTAATACGGAAGGTCCGGGCGTTATCCGGATTTATTGGGTCTAAAGGGAGCGTAGACCGGAGATTAAGCGTGTTGTGAAATGTAGACGCTCAACGTCTGCACTGCAGCGCGAACTGGTTTCCTTGAGTACGCACAAAGTGGGCGGAATTCGTGGTGTAGCGGTGAAATGCTTAGATATCACGAAGAACTCCGATTGCGAAGGCAGCTCACTGGAGCGCAACTGACGCTGAAGCTCGAAAGTGCGGGTATCGAACAGGATTAGATACCCT
+
DFGGGGGGGGFGGGGGGGGGGGGGGGGGGFGGGGGGGGGGGGGGGGGGGGFGGGGGFGGGGGGGGGGGGGGEGFFGGGGGGGGGGGGGGGGGGGGFGGGGGGGGGGGGGGGGCFGGGGGGGGGGGGGGGGGGGGGGGGFFGGGGGGGGGGGGGGGGGGGGG7CGGGCFGEGGGGGGGCC>5GGCFGGGGDFGGGGG?GGGGC7DGG<GGGGCCFFFGEG:DFGGFGGDCEGGDGGFGGGGGGFFCFFFFFFGGGE>CCE:CFGGFFGGGGFFGGEGGFC@GFGGGGGGFFGGFF8?EAGGEFGGGGGF@@>9@EB+GGGFGGGGFGGGGFGGGGGGGFCFD@<8GGGFFAGF<FGGFFFCFGCFDFEGGGFFCGGGFFEDGGGGGEFGFCBEGGGGGFGFE@GGFGGGGGFCEGGGGGGGGGGGGGGGGDCCCCBC
@s401 35143
TGGGGAATCCTCCGCAATGGGCGAAAGCCTGACGGAGCAACGCCGCGTGAGTGATGACGGCCTTCGGGTTGTAAAGCTCTGTGATCGGGGACGAACGGTCAGCAGACGAATACTCTGCTGAAGTGACGGTACCCGAATAGCAAGCCGCGGCTAACTACGTGCCAGCAGCCGCGGTAATACGTAGGGGGCAAGCGTTGTCCGGAATTATTGGGCGTAAAGCGCGCGCAGGCGGCTTCTTAAGTCCATCTTAAAAGTGCGGGGCTTAACCCCGTGATGGGATGGAAACTGAGAGGCTGGAGTAGCGGGGAGGAAAGTGGAATTCCTAGTGTAGCGGTGAAATGCGTAGAGATTAGGAAGAACACCGGTGGCGAAGGCGACTTTCTGGACGACAACTGACGCTGAGGCGCGAAAGCGTGGGGAGCAAACAGGATTAGATACCCT
+
FGGGGGGGGGGGGGGGGGGGGGGGGGGGGGGGGGGGGGGGGGGGGGGEGGGGGFGGGGFGGGGGGGGGGGGCFGGGGGGGGGGGFGGEGGGFFGGGEGGGGGGGGGGGGGGGGGGFGGGGFGFGFGGEGGGFGGGEEGGFGGFEFGGGGGGCFFGGFCG,<B=CCCFCFGD>CG:2?CC7@C::C-8C5C*:>CEGGGEFEE88ACC<E9EGFGGGGFFGFFG9DC8<GEGDEEEBFGC>A?+3>+<-FD;D4C7EBFCEG9DGDGGGGGG9EFFF=FDCGGDAFDEDCGGGF8GGA0C6++EFB,ECFFEF?FFE;@8EGFBGFGGGGFGEGGGFACEGGGFGFGFGGGGGGGGGGFEEECCGGGGEFF@DGC7GGGGFGEDGGGGGGGGGGGF;GGFFBCGGEGEGDCCGGGGGGGGGGFFFFAFGFCGGGGGGCCCCC
@s401 30845
TGAGGGATATTGGTCAATGGGCGAGAGCCTGAACCAGCCAAGTAGCGTGCAGGATGACGGCCCTATGGGTTGTAAACTGCTTTTATAGGGGAATAAAGTGAGCCACGCGTGGTTTTTTGTATGTACCCTATGAATAAGGACCGGCTAATTCCGTGCCAGCAGCCGCGGTAATACGGAAGGTCCGGGCGTTATCCGGATTTATTGGGTTTAAAGGGAGCGTAGGCCGGAGATTAAGCGTGTTGTGAAATGTAGAGGCTCAACCTCTGCACTGCAGCGCGAACTGGTCTTCTTGAGTACGCACAACGTGGGCGGAATTCGTGGTGTAGCGGTGAAATGCTTAGATATCACGAAGAACTCCGATTGCGAAGGCAGCTCACTGGAGCGCAACTGACGCTGAAGCTCGAAAGTGCGGGTATCGAACAGGATTAGATACCCT
+
CFGFGEGGGGGGGGGGGFGDGGGGGEGFGFGGGFGGGCFEF@FGGGEGGGGGGGG@=E:FEFGGGGGGGFCFGGGCFGGGGGEGGG9FFGC@FGGEFFGFEGEFGFGCF@FE+DF7=FEFFAFFCDFFFFFFGG9AFFGG87@@B7>DFGGGGGGGGGGGGFCFGGGGEGGGGFGGEGCC2:CG@EGGGDG>GGGGGFCFGGFFFFCGCC><CEEFG@GFDFGCFEEDGGGCFCC>C$FDCDCGG<CDCFF@#3:@GGCF<C<@FFF<=GGDEFEDGFFDDDGFBBDCDGGDADEFGGDGECFGFCF4EE?CDFEGEGCFGFDEA>,FGGGEDGGFEB,AFFEFFGGGGGACDFGGGGGDGDGGGGEFF8CFFGGFDDCB7GGCAFFGEEFGFEEA8F@E,EGFCGGGGGGGGGFGEFEEFFFGFGGGGGGCCCCC
@s401 21287
TGAGGAATATTGGTCAATGGACGAGAGTCTGAACCAGCCAAGTAGCGTGAAGGATGAAGGCCCTACGGATTGTAAACTTCTTTTATAAGGGAATAAAACCTCCCACGTGTGGGAGCTTGTATGTACCTTATGAATAAGCATTGGCTAACTCCGTGCCAGCAGCCGCGGTAATACGGGGGGTGCAAGCGTTGTCCGGATTTTTTGGGTTTAAAGGGAGCGCCGACGGGTCGTTAAGTCAGCTGGGAAAGTTGGGGGCTCAACCTTAAAATGGCAGTTGAGACTGGCGTCCGTGAGTGCGGTTGAGGGGGGCGGAATTCGTGGTGTAGCGGTGAAATGCGTAGATATCACGAAGAACTCCGATTGCGAAGGCAGCACACTAAGCCGTAACTGACGTTCATGCGCGAAAGTGTGGGTATCAAACAGGATTAGATACCCT
+
DGCCFGGFGGGG@6FGGGEG96C+@F:<FFGGGFGGGGGG@FFCGGGFFGFCGGGG=F<F-C@D<@FG,CFGGGGGAF9FFGGGGGEFAFG<F8E?E9A,B8,8C=4+4EFF784+AFFFFFGEGGFFGG9CFGEDEC9??,A<B:EFFEEG:D7CD<<B>FFFCCEFFC+EC<B<+>>*2:1<++;21:*2@CEEE5;<0+:E:33<1:<@FF8FC7G*.:&C7>E2:ECAE@F;<AC,GF.<<C@+#>#>F@<E@:G;<CC@AF@9D)C@70#<:,+C>CE@+F@3,,68*3C:C33B,++@++C+4,,,+9@++=DFB,FB5EGGCFFAFEGF@AFFF;?FC,:,GF9FEC:FCBGE7DGGFF@E@9FFC,6;,C+4@C7C6<EFDFCGGEFC@C@+EGGGEDF7GGGGGGF@E@@FFGGFGFGGGGGCCCCC
@s401 43036
TGAGGAATATTGGTCAATGGACGAGAGTCTGAACCAGCCAAGTAGCGTGCAGGAAGACGGCCCTATGGGTTGTAAACTGCTTTTATAAGGGAATAAAGTGAGTCTCGTGAGACTTTTTGCATGTACCTTATGAATAAGGACCGGCTAATTCCGTGCCAGCAGCCGCGGTAATACGGAAGGTCCGGGCGTTATCCGGATTTATTGGGTTTAAAGGGAGCGTAGGCCGGAGATTAAGCGTGTTGTGAAATGTAGACGCTCAACGTCTGCACTGCAGCGCGAACTGGTTTCCTTGAGTACGCACAAAGTGGGCGGAATTCGTGGTGTAGCGGTGAAATGCTTAGATATCACGAAGAACTCCGATGGCGAAGGCAGCTCACTGGAGCGCAACTGACGCTGAAGCTCGAAAGTGCGGGTATCGAACAGGATTAGATACCCT
+
DGGDFGGGFGGFGFGGGGGGGGGGGGGGGGGGGGGGGGGGGGFGGGGGGGFGGGGGGGGGGGGFGGGGGGCGGGGGGGGGGFFGGGGGGGGGGGGGGGGGGGGGGGGGGGGGGGGGGGGGGGGGGGFGGGFGDDGGGGGGGGGDGGGGGGGGGCGGGGGFGGGGGGGGGGGGGDGGGGGEGGGE@GDEGGGGGG<C=EF?GG'CFFCGGGGGGGGFEEFG;BEGGGGFGEFFGGGBCCGGGFGGGGGFF$GGGFFGE@D8@FGGGGEFEGGFGF>CFECGGGGGGF>,9ADGFGGGGFB<FGGFGGGGGGGGGGGGEF@FFE>+5GGFCDFA?C:4,CE8GFGGFFEFEAFGCF@7GGFFB,77CAGGGGGGGGGGGGGGGGGGGGGGGFCFGGGGGGGFCCGFGGGFGGFGGGGF7GFGGGGFGGGGFFFCCCCC
@s401 239
TGAGGAATATTGGTCAATGGGCGAGAGCCTGAACCAGCCAAGTAGCGTGCAGGATGACGGCCCTAGGGGTTGTAAACTGCTTTTATAAGGGAATAAAGTGAGTCTCGTGAGACTTTTTGCATGTACCTTATGAATAAGGACCGGCTAATTCCGTGCTAGCAGCAGCGGTAATACGGAAGGTCCGGGCGTTATCCGGATTTATTGGGTTTAAAAGCAGCGTAGGCCGGAGATTAAGCGGGTTGTGAAATGTAGATGCTCAACATCTGCACTGCAGCGCGAACTGGTTTCCTTGAGTACGCACAAAGTGGGCGGAAGTCGTGGTGTAGCGGTGAAATGCTTAGATATCACGAAGAACTCCGATTGCGAAGGCAGCTCACTGGAGCGCAACTGACGCTGAAGCTCGAAAGTGCGGGTATCGAACAGGATTAGATACCCT
+
AEFGGFGGGGGGGGGGGGGGGGGGGGGGGGGGGGGGGGGGGGGGGGGGGGGGFGGG8CFGGGGDGFDFGGGCFFDFGGGGGFGGAFGGGGGFGGGGGGGGGGGGGGGGGGGFCDGGGGGGGDGGGGGGCFGGGGGGGGGGGGGGGGG8@=DFGGGGGFGDFFG,>FGGGGGGDFDGGEDGFGCFGGGGCGGGG@FGGGGC7CFGGGCEG?CGGG#;CFF.7365@6E@BEFD0FF>C#:EGFFD@@@BCFFGD,,@<CCCCGGG<GGCC>3*@EEC>C:?GGFDF>F8F=?,86+FGEFB8F9E@6FCB>E@+++EGGGFGFCDBGEGGFE,FBAFGFEGFE9GFFCGGGGFFGEEEFGGFGEGGFFFE@CGGGGFE<EDGGGGGFFGGGGDGGGGGEGFGGGFFDGGDGGFDGFGFGGFFGGGFCGFFDFCCCBB
@s401 20267
TGAGGAATATTGGTCAATGGACGAGAGTCTGAACCAGCCAAGTAGCGTGAAGGATGACTGCCCTATGGGTTGTAAACTTCTTTTATACGGGAATAAAGTGAGGCACGTGTGCCTTTTTGTATGTACCGTATGAATAAGGATCGGCTAACTCCGTGCCAGCAGCCGCGGTAATACGGAGGATCCGAGCGTTATCCGGATTTATTGGGTTTAAAGGGAGCGTAGGCGGATGCTTAAGTCAGTTGTGAAAGTTTGCGGCTCAACCGTAAAATTGCAGTTGATACTGGGTGTCTTGAGTACAGTAGAGGCAGGCGGAATTCGCGGTGTAGCGGTGAAATGCTTAGATATCACGAAGAACTCCGATTGCGAAGGCAGCTTGCTGGACTGTAACTGACGCTGATGCTCGAAAGTGTGGGTATCAAACAGGATTAGATACCCT
+
FGGGGGGGGGGGGGGGGGGGGGGGGGGGGGGGGGGGGGGGGGGGGGGGGGGGGGGGGGFFGGGGGGGGGGGGGGGGGGGGGGGGGGGGGGGGGGGGGGGGGGGGGGGGGGGGGGGGGGGGGGGGGGGGGGGFEGGGGGGGGGGGGGGGGGGGGGGGGGGGGGGFGGGDGGGGGGGGGGG<CFFFECEFGGGFGG?GGGGGEG&FGG<F-GGGFFGFGDGGFFGGGG>FEFFFGGGFG?FCFF,GGGGGFGEGDGGEGEGGGFEGFDFGGGEGFGGFEFGCGFGGF<DBD8GGFFDGFGGGFFGGGGGGEGGEBEE>EFCCGFGGFGEGFFGFEDFEEFGGGGGGGCFFA9FGE@CFEFFEFGGGFFFGEDCGGGGGGGGFGGGGGGGGGGGGGGGGFGGFCGGGGGGGGGGGGGGGGGGGFGGGGGGGGGGCCCCC
@s401 241
TGAGGAATATTGGTCAATGGACGAGAGTCTGAACCAGCCAAGTAGCGTGCAGGATGACGGCCCTATGGGTTGTAAACTGCTTTTATAAGGGAATAAAGTGAGTCTCGTGAGACTTTTTGCATGTACCTTATGAATAAGGACCGGCTAATTCCGTGCCAGCAGCCGCGGTAATACGGAAGGTCCGGGCGTTATCCGGATTTATTGGGTTTAAAGGGAGCGTAGGCCGGAGATTAAGCGTGTTGTGAAATGTAGATGCTCAACATCTGCACTGCAGCGCGAACTGGTTTCCTTGAGTACGCACAAAGTGGGCGGAATTCGTGGTGTAGCGGTGAAATGCTTAGATATCACGAAGAACTCCGATTGCGAAGGCAGCTCACTGGAGCGCAACTGACGCTGAAGCTCGAAAGTGCGGGTATCGAACAGGATTAGATACCCT
+
CFFGGGGGGGGGGGGGGGGGFFGGEGGGGGGGGGGGGGGGGGGGGGGG@GGGGGGGGGECFGGFGGGGGGGEGGGFGGGGGEGGGGCG,CFEF8FAFFFAGGFCFDCGGDGGGGGFGFGGF?FGGGGGGFGGGGGGGG9DFECGGGGAFDGGGFCEFFFGCCFCFGGGGE@FGFG7FFEGGG9FEF=GG8DFCBCCEGGGGF>GFGCCC7CD=FEDEFGGDEEGGEGFEEFE:CGFGC:GFF?,ADFGGGGECCFE7@AFC<9FGGFGGFEE>GCGGFGFGGGGFED>9@GGFFCGGGGFEF9FFCCGGGFGGFBBEFDGGFGEBBFFGFGFFE?FGFE,E9GGGGGGGGFGFC7GFGF7BGGEFGGGGGGGGGGGGFCGDGGGGFFEFEFGF@9GFGGGFCGFGGGGGGGGGGGGGGGFDFCFFCFGGGGCCCCC
@s401 242
TGAGGAATATTGGTCAATGGACGAGAGTCTGAACCAGCCAAGTAGCGTGCAGGATGACGGCCCTATGGGTTGTAAACTGCTTTTATAAGGGAATAAAGTGAGTCTCGTGAGACTTTTTGCATGTACCTTATGAATAAGGACCGGCTAATTCCGTGCCAGCAGCCGCGGTAATACGGAAGGTCCGGGCGTTATCCGGATTTATTGGGTTTAAAGGGAGCGTAGGCCGGAGATTAAGCGTGTTGTGAGATGTAGATGCTCAACATCTGCACTGCAGCGCGAACTGGTTTCCTTGAGTACGCACAAAGTGGGCGGAATTCGTGGTGTAGCGGTGAAATGCTTAGATATCACGAAGAACTCCGATTGCGAAGGCAGCTCACTGGAGCGCAACTGACGCTGAAGCTCGAAAGTGCGGGTATCGAACAGGATTAGATACCCT
+
FGGGGGGGGGGGGGGGGGFFEGGGGCG@FGGGGGGGFGGEGGGGGGGGGGGGGGFGCFCFGEGFFGGGGGGGGFEGGGGGGG9FGGGCFGG8CEGGGGGGGGGGGGGGGDG?FFGAFGGGGGGGGGGCFFGGGFGGGGGGGGGEGGG?FAFFGGGGGFGGGGGGGGGFFGGGGGGGGCGGFGFGGGGGGGECFGFGG<GG73-FFG<FC/8CFG-FG>ED;<8DF@8@;,2EA?C9E>GGGGFE@#EA>77E::EEEADCE<FAFFFG:GF@:=>8EEADEDGF?GF8?8CC*C648GGGFFFDC87GGGFCGEC7GGGFGGE>FGGGGGGFGFGGFEFCE9EEGGFFEEEFGGGFGGGGCGGGGFDGGGGGGFDFGGGGFF7GGGGGGGGGGGGGGGGGGGGGGGFEGGGGGGGGGGGFGGGGGGGGGGGCCCCC
@s401 29985
TGAGGAATATTGGTCAATGGACGAGAGTCTGAACCAGCCAAGTAGCGTGCAGGATGACGGCCCTATGGGTTGTAAACTGCTTTTATAAGGGAATAAAGTGAGTCTCGTGAGACTTTTTGCATGTACCTTATGAATAAGGACCGGCTCATTCCGTGCCAGCAGCCGCGGTAATACGGAAGGTCCGGGCGTTATCCGGATTTATTGTGTTTAAAGGGAGCGTAGGCCGGAGATTAAGCGTGTTGTGAAATTTAGATGCTCAACAGCTGCACTGCAGCGCGAACTGGTTTCCTTGAGTACCCACAAAGTGGGCGGAATTCGTGGTGTAGCGGTGAAATGCTTAGATATCACGAAGAACTCCGATTGCGAAGGCAGCTCACTGGAGCGCAACTGACGCTGAAGCTCGAAAGTGCGGGTATCGAACAGGATTAGATACCCT
+
FGCDGDFGGGFEGFGGGFG8<FFEFGGFFGGEFFGGGGGFFECF99CCCBFGFGFFEFC7CEGFGCFGGGGGGFGGGGGFAEC9F9FE5EFCDGFFF9BFFFDGGGGGF48EF<FF?EFEFCG?FGFAFGEGGGC;FFCFGG:FFECGGFACED<CF>DFGGGGGGDG?<0:FFEGDCFEGGGD:FF?F@:1CFE?<??C<C*<(B:<7<FGFGG@@8<C:=C:7?B:C7>;FCGBGCEFFF49;@37#@9FFB?F@9CC)<#BCC7DEFC?GGEFC@8DD=DDDCBGFDFF=?9F>ECF=?,<C@EEC8F=FFB+8EGFGGGGAGFEAGGCFGFF9GGFFDFDFGEGGGGGGFGGGGGGFFEFGFFFE8CFEFGGFFGGGGGGGFE@GF;EFEFC,BCFDGFGFGGEE@GGGGGGDGGEDGFFGFFGGGGCCC9C
@s401 244
TGGGGAATATTGGGCAATGGGCGCAAGCCTGACCCAGCAACGCCGCGTGAAGGAAGAAGGCTTTCGGGTTGTAAACTTCTTTTGTCAGGGACGAGTAGAAGACGGTACCTGACGAATAAGCCACGGCTAACTACGTGCCAGCAGCCGCGGTAATACGTAGGTGGCAAGCGTTGTCCGGATTTACTGGGTGTAAAGGGCGTGTAGCCGGGAGGGCAAGTCAGATGTGAAATCCACGGGCTCAACTCGTGAACTGCATTTGAAACTACTCTTCTTGAGTATCGGAGAGGCAATCGGAATTCCTAGTGTAGCGGTGAAATGCGTAGATATTAGGAGGAACACCAGTGGCGAAGGCGGATTGCTGGACGACAACTGACGGTGAGGCGCGAAAGCGTGGGGAGCAAACAGGATTAGATACCCT
+
GGGGGEGGGGGGGGGFFGFGGGGGGGGGGGGGGGGGGEFGGGFGFGGCFGGGGFGGGGGFGGGGGDFGGDFGGGGGGGGGGGGGGGGGGGGGGGGGGDAFFGGGEGFFGGGGGGGGGGGGGGGGGDGGGDG9F@BDFGGGGGGCBGGGGGFGGGGFEC9:<FFG?GF<FG@EFEGGEFE<F:>F;C<4?8=;>F@FE@CCGGGFCEGGG?EEGEC@FA>7>CGGGGFFGGFC:EGGGGDFFGFGGGGGFDFDFCFFGFFEEFGGGF=B<BE<FB/GCEGDFDDFFGGGGCEEDDFE9FF@GGGFGGDFCGFCD9DGFGGEA;EE,A?F<FACCFEGFE<FFGGDGGGF@GGGGGGGGGFEGFCGGGGDGGFCCCCFF@BEF7EGF@F7GGEGGFFFGGGFFFFDEF,@9GFGGCCCCC
@s401 39537
TGAGGAATATTGGTCAATGGGCGAGAGCCTGAACCAGCCAAGTAGCGTGCAGGATGACGGCCCTATGGGTTGTAAACTGCTTTTATAAGGGAATAAAGTGAGTCTCGTGAGACTTTTTGCATGTACCTTATGAATAAGGACCGGCTAATTCCGTGCCAGCAGCCGCGGTAATACGGAAGGTCCGGGCGTTATCCGGATTTATTGGGTTTAAAGGGAGCGTAGGCCGGAGATTAAGCGTGTTGTGAAATGTAGAGGCTCAACCTCTGCACTGCAGCGCGAACTGGTCTTCTTGAGTACGCACAACGTGGGCGGAATTCGTGGTGTAGCGGTGAAATGCTTAGATATCACGAAGAACTCCGATTGCGAAGGCAGCTCACGGGAGCGCAACTGACGCTGAAGCTCGAAAGTGCGGGTATCGAACAGGATTAGATACCCT
+
FGFGGGGGGGGGGGGGGG@E@FFGDGEGGGGGGGGGCFGGGGGGGGEEEGGGGGGGGGGGGGG?FEFGC=FCFFGGGGFDFGGGGGGGGGGG?FAFGGGGGGGGGGGGGGCGGGGGGGCFGGGGGGGGGGGGGGG9FFGDGG7FEEDGGFGGGGGGGFGGGGGGGCC<FFGCGGGGGCEFGGGD@EGGGGGGGGGGDGGG9C=CFGEG?8CC@<,AEBEF?:5*<CE<8,?=?FF<EC5CFE-CD<FBFD9=@<1DFCFC7F@7FCCFAF@D>GGGGDDCGFFF<=><E8,9FC@+GGEF=<GEGEEFC8GGFDGECD4FFE@7BF@EF@AA,9FFFGFFFFGGGGGGGFFFFB7C=7GFDEGGGFDGFGGGGGGFCDFGGGE9GGFGGECCGGGFEB>CFEGGFEGGFDFEEEFFEFFEEGFEAECGGGGCC@-C
@s401 34099
TGAGGAATATTGGTCAATGGGCGAGAGCCTGAACCAGCCAAGTAGCGTGCAGGATGACGGCCCTATGGGTTGTAAACTGCTTTTATAAGGGAATAAAGTGAGTCTCGTGAGACTTTTTGCATGTACCTTATGAATAAGGACCGGCTAATTCCGTGCCAGCAGCCGCGGTAATACGGAAGGTCCGGGCGTTATCCGGATTTATTGGGTTTAAAGGGAGCGTAGGCCGGAGATTAAGCGTGTTGTGAAATGTAGTGGCTCAACCTCTGCACTGCAGCGCGAACTGGTCTTCTTGAGTACGCACAACGTGGGCGGAATTCGTGGTGTAGCGGTGAAATGCTTAGATATCACGAAGAACTCCGATTGCGAAGGCAGCTCACGGGAGCGCAACTGACGCTGAAGCTCGAAAGTGCGGGTATCGAACAGGATTAGATACCCT
+
GGGGGGGGGGGGGGGGGGGGGGGGGGGGGGGFGGGGGGFGEFGGGGGGGGGGGGGGGGFGGGGGGGGGGGGGGGGGGGGGGGGGGGGGGGGGGGGG9BFGGGGGGGGGGGGGGGGGGG@FGGGGGGGGGFFDGGGGGFC,FFGGEEGGG>GGGGFGGGGGGGGGGEGC97FFGGGGDGGGFGGGGGEGGGGGGGGGGG@FGG>GFGE<GFFFGGD<E>EDFFGDCFEDFGFFFGGDGGGGFFGFDFGGGGGFGGGFCFFGGGGDEFF<GGFFGGGGGFD@8GGGGGFGDCFF?GECE9+FFBFGGGEGGGFFDFGEE@GFGGGGFGCGGGGGGGGGGFFGGGGGGGGFGGGGGFGGGGGGGGGGGGGGGGGGGGGGGGGGGGGGGGEEEEGGGGGGGEGGGGGGGGGGGGGGGGGGGGFFFEGGGGGGGGGCCCCC
@s401 46930
TGAGGAATATTGGTCAATGGACGAGAGTCTGAACCAGCCAAGTAGCGTGAAGGATGACTGCACTATGGGTTGTAAACTTCTTTTATACGGGAATAAAGTTAGGCACGTGTGCCTTTTTGTATGTACCGTATGAATAAGGATCGGCTAACTCCGTGCCAGCAGCCGCGGTAATACGTAGGATCCGAGCGTTATCCGGATTTATTGGGTTTAAATGGAGCGTAGGCGGATGCTTAAGTCAGTTGTGAAAGTTTGCGGCTCAACCGTAAAATTGCAGTTGATACTGGGTGTCTTGAGTAAAGTAGAGGCAGGCGGAAGTCGTGGTGTAGCGGTGAAATGCTTAGATATCACGAAGAACTCCGATTGCGAAGGCAGCTTGCTGGACTGTAACTGACGCTGATGCTCGAAAGTGTGGGTATCAAACAGGATTAGATACCCT
+
EFCFGFGGGGG9FCFFFFF8EGGGGGGCFFFEFDGFF,A<FFE,,,@FECCED8FD@FAF8,CC,<FF,:BFEGGGCF<EFFFEGGGFFGE,FDGFFF,@CFCC9AFGGED9<?,B<EF@9,C<<FAF7+,9FFGGF9A,8?BCGFC8EF<@+AD7<FFF@,<,++@C3F7,8>F,,6:3@@C7C**5<7F,;<>>7::FA5;F<C#4(&#A5<:#B:CD(C<*D?/52879;@=<,,1<7@AFCAC@CE=C:@@8CEDFF@?@,A=BCFE@,,AD;E9=GGFFB,BE@,,C+FDA9,E,B=4E:+:CB+DEE@+E7GGFF<7E=+,EDGFAABFCFDAFE9F=CCEFFE<,,6FBCGGFCCEFGFE,CGGF@CDCGFE?FF<DE<EFGF@GGGGFFEGFGGGGGGGGFFC,GF@EEFEFFEGFAEGGGGGCCCCC
@s401 47935
TGAGGAATATTGGTCAATGGGCGAGAGCCTGAACCAGCCAAGTAGCGTGCAGGAAGACGGCCCTATGGGTTGTAAACTGCTTTTATAAGGGAATAAAGTGAGTCTCGTGAGACTTTTTGCATGTACCTTATGAATAAGGACCGGCTAATTCCGTGCCAGCAGCCGCGGTAATACGGAAGGTCCGGGCGTTATCCGGATTTATTGGGTTTAAAGGGAGCGTAGGCCGGAGATTAAGCGTGTTGTGAAATGTAGAGGCTCAACCTCTGCACTGCGGCGCGAACTGGTCTTCTTGAGTACGCACAACGTGGGCGGAATTCGTGGTGTAGCGGTGAAATGCTTAGATATCACGAAGAACTCCGATTGCGAAGGCAGCTCACGGGAGCGCAACTGACGCTGAAGCTCGAAAGTGCGGGTATCGAACAGGATTAGATACCCT
+
EGGGGGGGGGGGGGGGGGGEFGGGGGGGGGGGGGGGGGGFFGEFGGGEGGGGGGGGGGGGGGGGGGGGGGGGGGGGGGGGGFGGCGGGGGGGGGGGGGGGGGGGGGGGGGGGGGGGGGGGGGGGGGGGGGGGGGGFGGGGGGGGGEFGGGGGGGGGGGF@FGFGGGGGGGGGGGDGGGGGGGGG@GG?GGDEFGGGGEFGFG3FFGGGGGGGGGF?E?FGFGGGGG=>ECEGGGGDEGGGGFFGFCGGFGF::FFGF<<GGGGGGGFFCGFCFFBFDGGFGGGGGFGGDFGGFCGGGGGGGGFFGGGFC8EEFGGGGFFEGGGGFGEC@?,?EFGGGGE8DE9GGGGGGGGGGGGGGFFGGGGGFFGGGGF@GGGGGGGGGGGGGGGGGDEGGGFFAEGGGGGGGDGGGGGFGGGGGGGFFGGGGGGCGGGCCCCC
@s401 22160
TGAGGAATATTGGTCAATGGGCGAGAGCCTGAACCAGCCAAGTAGCGTGAAGGATGACGGCCCTACGGGTTGTAAACTTCTTTTGTGCGGGAATAAAGGAACCTACGTGTAGGTTTTTGCATGTACCGTAACGACTAAGCATCGGCTAACTCCGTGCCAGCAGCCGCGGTAATACGGAGGATGCGAGCGTTATCCGGATTTATTGGGTTTAAAGGGAGCGTAGACGGGTTTTTAAGTCAGCTGTGAAAGTTTGGGGCTCAACCTTAAAATTGCAGTTGAAACTGGAGACCTTGAGTACGGTTGAGGCAGGCGGAATTCGTGGTGTAGCGGTGAAATGCTTAGATATCACGAAGAACCCCGATTGCGAAGGCAGCCTGCTAAGCCGCCACTGACGTTGAGGCTCGAAAGTGCGGGTATCAAACAGGATTAGATACCCT
+
AF,CFGGDFGGGGGFGGGGGGGEGGFGC@@CFGGFGFGGFFFFEFGGGGGGGGGFGGGGEGFGGGGEGGGGGDGEFGGGDGAAFGGGGGGGGGG9EGGFGGDFGGFGGGGFGGGFGGGGGGGFGGGFGGD+>:C+@FFFBF9ACEGFD7,3EFEGGGGGGGGGGGG:CGGFEAFGGDGGFG7/<<7CEGGGGDF:8?ECFF@F<<FF?AF?AFFF:8:8>=BC:C+GGGGFFFCF?F8GGGGFFGGGFF><CE:BEGFGF=DGGGGGGGFFFDFE8FGEFDFFGD,>BGE<=<FEEBCCFDFB9GFFF:B@D@7EGE@7FCFABCFGGGFFE5,DC@=FBCF@,DAF8GCAFCGC>FFFE=E:C7FGFFGGGDGGGGFCF@GDECFAEGGGGGGGGGGGGFDEGFCDGFGGGGFCGGGGGFDGGGGGFGGEGCCCCC
@s401 250
TGAGGAATATTGGTCAATGGGCGAGAGCCTGAACCAGCCAAGTAGCGTGCAGGATGACGGCCCTATGGGTTGTAAACTGCTTTCATAAGGGAATAGAGTGAGCGACGTGTCGCTTTTTGCATGTACCTTATGAATAAGGACCGGCTAATTCCGTGCCAGCAGCCGCGGTAATACGGAAGGTACGGGCGTTATCCGGATTTATTGGGTTTAAAGGAAGCGTAGGCCGGAGATTAAGCGTGTTGTGAAATGTAGATGCTCAACGTCTGCACTGCAGCGCGAACTGGTTTCCTTGAGGACGCACAAAGTGGGCGGAATTCGTGGTGTAGCGGTGAAATGCTTAGATATCACGAAGAACGCCGATTGCGAAGGCAACTCACTGGAGCGCAACTGACGCTGAAGCTCGAAAGTGCGGGTATCGAACAGGATTAGATACCCT
+
@FFGGGGGGGGGGGGGCFDAEF7CFGGGGGGGGGGGGGGFGGA@EFFFGGFGFEFFGFGGEEDFGGGGFGDGGC9EFGGGFD9EFGGGGGD,<FG9EFGGGGFGG>@FGCEGGGFGGFGFC<DEFGG9,CFGGGCGFGF=DC:FEGG8EGG,,DC+@C77A<CFGCFDGCE;,<>FGF:FG9;*<=EC<FC*<CBFGGDF':C?FC5-CF7@?7)?E;CD<CGGGDC@?5EFGGGF>,>EE@7D:<D?F<F@CFC?GC9F@C;AFA:F9DA>GCECEE9GGGGFFFD8FFGFAC8>DFCFEEEABEBB8,C,+,>+=FA4B<E8>GFFA9?C,A9@E9FACFGFCF:7CGE@B>67GFGEGGGGGFFDC,EEDFFFFGGGDGGGFGGGGGEGGFGFA7GGGEFFGGGEGEF8EEGGGFCEDGGGGGGFGFGCCCCC
@s401 45662
TGGGGAATATTGCACAATGGGGGAAACCCTGATGCAGCGACGCCGCGTGGAGGAAGAAGGTCTTCGGATTGTAAACTCCTGTTGTTGGGGAAGATAATGACGGTACCCAACAAGGAAGTGACGGCTAACTACGTGCCAGCAGCCGCGGTAAAACGTAGGTCACAAGCGTTGTCCGGAATTACTGGGTGTAAAGGGAGCGCAGGCGGGAAGACAAGTTGGAAGTGAAATCTATGGGCTCAACCCATAAACTGCTTTCAAAACTGTTTTTCTTGAGTAGTGCAGAGGTAGGCGGAATTCCCGGTGTAGCGGTGGAATGCGTAGATATCGGGAGGAGCACCAGTGGCGAAGGCGGCCTACTGGGCACCAACTGACGCTGAGGCTCGAAAGTGTGGGTAGCAAACAGGATTAGATACCCT
+
E@FGGGGGGGGGGFGFGGGG8FFFGGGGGGGGEF<FGG@FGGGGGGG7FGCGGGGGGFFFGCEFGGDEGGGGGGGGFEGAFGGGGGGGEGGGGGGG9FFFGCGGGGGG,DCFGGGGFCGGGGGGDE7<8FFDFGGGGF:>F3@DFG7C:C:FG6?FFFFGCFGGFFCFEF:CDGGG?GC<<E:CC7<<9:<BFGGGGG<ECEGGGGGGFGFFGGGFGFFFD?1@D(ACGGFEFFFFCCEF<C=CGEFFD,4ACFE=;DCFGFGGFDFCFFDGFFD:,FFCGF?GFGGEGCECEDEBC@:GGGEEAE@FGCF?4GGGGFFDF@:=,67GGFFFDGGGGGGGEGGGGGGGGFGGFFFFGGFFF<GGGGGEEEBGGGGGGGGDFEFCGGGDGGGGGGGGGGGGGGGGGGGDGGGCCCCC
@s401 33814
TGAGGGATATTGGTCAATGGGCGAGAGCCTGAACCAGCCAAGTAGCGTGCAGGCAGACGGCCCTATGGGTTGTAAACTGCTTTTATAAGGGGATAAAGTGAGGCTCGTGAGCCCTTTTGCATGTACCTTATGAATAAGGACCGGCTAATTCCGTACCAGCAGCCGCGGTAATACGGAAGGTCCGGGCGTTAACCGGATTTCTTGGGTTTAAAGGGAGCGTAGGCCGGAGATTAAGCGTGTTGTGAAATGTAGGAGCTCAACCTCTGCACTGCAGCGCGAACTGGTTTCCTTGAGTACGCACAAAGTGGGCGGAATTCGTGGTGTAGCGGTGAAATGCTTAGATATCACGAAGAACTCCGATTGCGAAGGCAGCTCACTGGAGCGCAACTGACGCTGAAGCTCGAAAGTGCGGGTATCGAACAGGATTAGATACCCT
+
@EFFC@FFGCGFGDGGFF<8F<@F7F7CF8FGG8CFFFFFGGGGGFG7@F7EF7B,:,+BEEG@FGGGFG,@FFFGGGFGF,<CEGGE<BD+@F,EGFEF@@@<EFCG,B=,4+,:BEEFGGGGFBEF?,,DFCGG9D,>AFGD=:CFFGG9DF,@FEEGGGFFG7@>BF*,,3>:FB*8<>CE7***1*=*7C@C*/1C<;/F:F?0C8:=<C:2<8?<5:?CCCC=8,DF<<56E4GC@D,@33CGF:D6#0<@FDFCC%*,D.@@.,B=4=EF<EDDD:=B,F:,@3,8*C>GEFFE>5?8F6CEE@FE=4+ECBA,CDEE9F@CEEGF@GGGGFF;F@,,EF@GGGGGFFDFGFF@CEEFGGGGGFFFCEFFF8FF@+GGFFCBF@@FCAGGFCFFFEGGGGGGGGFEEGGFGF@CAGGGGGGFGCGCCCBC
@s401 50686
TGAGGAATATTGGTCAATGGACGCAAGTCTGAACCAGCCATGCCGCGTGCAGGAAGACGGCTCTATGAGTTGTAAACTGCTTTTGTACGAGGGTAAACTCACCTACGTGTAGGTGACTGAAAGTATCGTACGAATAAGGATCGGCTAACTCCGTGCCAGCAGCCGCGGTAATACGGAGGATTCAAGCGTTATCCGGATTTATTGGGTTTAAAGGGTGCGTAGGCGGTTTGATAAGTTAGAGGTGAAATCCCGGGGCTTAACTCCGGAACTGCCTCTAATACTGTTAGACTAGAGAGTAGGTGCGGTAGGCGGAATGTATGGGGTAGCGGTGAAATGCTTAGAGATCATACAGAACACCGATTGCGAAGGCAGCTTACCAAACTATATCTGACGTTGAGGCACGAAAGCGTGGGGAGCAAACAGGATTAGATACCCT
+
DFGGGGGGGGFFGGFGGGGFFGEGGGGEGCGGGGGGGGGGGGGGGGGGGGGGGGGGGEGG7CFFGGGGGFGGGGGGGGFGGGFGGGGGGGEGG7FGGGFGGGGGGGGGGG,EEDDAEDEGGCFFGGGGB@DECCF7FDGGAFFGGGGGGGGGEF@FGGGGGGG@GD@E4>CGCGCCFFCEFCDFCCGGG:FCFGDE>*FEFGCFGFFGGDB6?2C7CAGD=@8>FE<BCFGGGGF>GGFDGFCF@CFFGGGFGFEFCGFCGCAFFGCCGGGCFAEE=EFF8,GDGGGEGGGFFE9GE<@+DGGGFGGGGFE=9EF>DFCFA,7DBGGGGGFFAA9E=DGGGGGGGGGFEFE@GGGFDGGGGGEGGGFGGF<GEFECEF9GGGGGGGFGGFFCCAGGGGF<FGGGGGGGGGGGGGGGGGGGFGGGGGGGGGGCCCCC
@s401 254
TGAGGAATATTGGTCAATGGACGAGAGTCTGAACCAGCCAAGTAGCGTGCAGGATGACGGCCCTATGGGTTGTAAACTGCTTTTATAAGGGAATAAAGTGAGTCTCGTGAGACTTTTTGCATGTACCTTATGAATAAGGACCGGCTAATTCCGTGCCAGCAGCCGCGGTAATACGGAAGGTCCGGGCTTTATCCGGATTTATTTGGTTTAAAGGGAGCGTAGGCCGGAGATTAAGCGTGTTGTTAAATGTAGTGGCTCAACAGCTGCACTGCAGCGCTAACGGGTTTCCTTGAGTACGCAGAAAGTTGGCGGAAATCGTGGTGTAGCGGTGAAATGCGTAGAAATCACGAAGAACTCCGATTGCGAAGGCAGCTCACTGGGGCGCAACTGACGCTGAAGCTCGAAAGCGCGGGTATCGAACAGGATTAGATACCCT
+
GFEGDGGGGGGGGAFDFGF8EFGGEGGEGFGGGFDFGGG-EF,CEFDFGGFDFEGGFFFFGECGF@FEFGC@?B?ADFEFCGEDFGGGDF@GGF9EED,,BA9CAE8FEEBBFFFFF9E<DFGGGFFGGFFGFFCCF<ECF++8C:C,ECFGFF@+BFF?FGGGCE+@+8@B=9D7F*C*@,<C7***8?F,@FE*=*<:1B,,7,6*4<<BBCF:922(/:94CFGBE:#B+::3>96,;F5,,5,>,:6>?,CD,,,@>3,,9FCEF6CE::+3++,@+88GF<B,=@893:>GEC@:,,C,@=:F?+5,+9+>4+4,DFGGFEFA9FGE=EC>9,ED9,,,,,,4AA,FEEC7GGGGGGGFGFECC6FC6:<6GGEDGGGGGFGGFF@GF<GFGFE@GGGFGFGC@+FEEEFFFCGGFGGFFE<GF?GCCCCC
@s401 26196
TGGGGAATATTGCACAATGGGCGAAAGCCTGATGCAGCGACGCCGCGTGAGCGAAGAAGTATTTCGGTATGTAAAGCTCTATCAGCAGGGAAGATAATGACGGTACCTGACTAAGAAGCACCGGCTAAATACGTGCCAGCAGCCGCGGTAATACGTATGGTGCAAGCGTTATCCGGATTTACTGGGTGTAAAGGGTGTGTAGGCGGGACTGCAAGTCAGATGTGAAAACTATGGGCTCAACTCATAGCTTGCATTTGAAACTGTGGTTCTTGAGGGTCGGAGAGGTAACTGGAATTCCCGGTGTAGCGGTGAAATGCGTAGATATCGGGAGGAACACCAGTGGCGAAGGCGAGTTACTGGACGATACCTGACGCTGAGACACGAAAGTGTGGGGAGCAAACAGGATTAGATACCCT
+
AFGGGGGGGGGGGGGGGGGGFFGGGGGGGEG<FEGGGGEEGEGGGGGGGGGGGFGCFFCEFGGGGG@+BFDGA?FFFFGGGGGGGGGGGGDEFCEFBAEDGGGGGGFFF<D?DFFGGGGGGF7==FDDFFDFF3D6><,>FDAFC<B>FCFCFDG<BC?CEF@GEGG6GGGGFF;CCF<B<CFGGG=FE87FFCFFCEFGFGC?ACDECFD6@;<>GFFAFFFCE3<85F@3(EC?@FGF@C.7C<=*@0=CAFCGFCAEF=D<A?8CGGFGDF:FEF><*C,EE9,FFF?F8GFFF=7GGFCEDDEFFFEEB@CGFF9GGCECGCCFEE@FFEEEBFFGGDFFGGGGGFEEFGFFFEEEF@DEFGCGGGGGGGGFFC6BEGGGFEGGGGGGGGF<GGFFGGGGFDGGGGGCCCCC
@s401 256
TGAGGAATATTGGTCAATGGACGAGAGTCTGAACCAGCCAAGTAGCGTGCAGGAAGACGGCCCTATGGGTTGTAAACTGCTTTTATAAGGGAATAAAGTGAGTCTCGTGAGACTTTTTGCATGTACCTTATGAATAAGGACCGGCTAATTCCGTGCCAGCAGCCGCGGTAATACGGAAGGTCCGGGCGTTATCCGGATTTATTGGGTTTAAAGGGAGCGTAGGCCGGAGATTAAGCGTGTTGTGAAATGTAGACGCTCAACGTCTGCACTGCAGCGCGAACTGGTTTCCTTGAGTACGCACAAAGTGGGCGGAATTCGTGGTGTAGCGGTGAAATGCTTAGATATCACGAAGAACTCCGATTGCGAAGGCAGCTCACTGGAGCGCAACTGACGCTGAAGCTCGAAAGTGCGTGTATCGAACAGGATTAGATACCCT
+
BDFGGGGGGGGGGGGGGGGGFGGGGGGGGFGGGGFGGGFFGGFGGGGGGGGGGGGGGGGGGGGGGGGGFGGGGGGGGGGGGDEGGDGGCEFEGFGGGGGGGGFGGGGGC8FGGGGGGGEGFC9FEFE<CFGGGGGGGFFFFF>CCEFGGGGGGGGGGGGGGGGFGECCC:FGGGF*@F*FFGGDEEGDF>7:BGGGGG<8@=C47==;EG?@B@FA=:GF@<C6>C%5GGCC:8F9GFEFFG=8<;GGGD=E>CFED>G>GFFGGGGFDGEC@FB=;DEAE@FDBF<>,,EGDC6CCBCFFFF?GECCB><@+FGGEFD@FE=+97DGGFF@?E9F=CFD<9GF8FFGFGGGF@FFDFGGGGGGGFEF<?GFFGFFFGECFGGGGDGGGCBGFEFFGGGGGGFGGGGEGFF,GGGGGGGFGGGGGGGFGFGCCCCC
@s401 47492
TGAGGAATATTGGTCAATGGACGAGAGTCTGAACCAGCCAAGTAGCGTGCAGGAAGACGGCCCTATGGGTTGTAAACTGCTTTTATAAGGGAATAAAGTGAGTCTCGTGAGACTTTTTGCATGTACCTTATGAATAAGGACCGGCTAATTCCGTGCCAGCAGCCGCGGTAATACGGAAGGTCCGGGCGTTATCCGGATTTATTGGGTTTAAAGGGAGCGTAGGCCGGAGATTAAGCGTGTTGTGAAATGTAGACGCTCAACGTCTGCACTGCAGCGCGAACCGGTTTCCTTGAGTACGCACAAAGTGGGCGGAATTCGTGGTGTAGCGGTGAAATGCTTAGATATCACGAAGAACTCCGATTGCGAAGGCAGCTCACTGGAGCGCAACTGACGCTGAAGCTCGAAAGTGCGGGTATCGAACAGGATTAGATACCCT
+
FGGGGGGGGFGGGGGGGGGCCFEGGGG<FEGGFGGGGGGGGGGGGGGFCEGGGGGGGGGGEGGGGFAFGGGGEAC<FGGGGGFGGGGGGGGGGGGFAFGGGGGGGGGFDFGGGGGGGGGGGGGGGGGGGGGFFFGEFFFFGGGDDG7FG9FGGFDEGGGG?DFGDCFGGGGGGGGGGGEGFDBEEG5B<7EGCAFGC1CFGFGGGG;=7><CGFDC<BFA:>C7FEEFC?CEFGGBEGFCFCCF<=F,GFFG*:CFB<7FEGGGFFF7:DF1CEEFCE@1#:DFCFBDGDFFFGGFEGGGGF?GGGFBFCE>4,EGGFFFF,EC8:@FGGF<F?<C;EFEGFC48CFGGFAFFFFGDGFECGEFGF@FE8AGGGGGF?GGFFEGGGFDGF;GGGGFGGGGGGGGGGGGGDGGGGGGGGEDFEFFGGGGGFGCCCCC
@s401 23909
TGAGGAATATTGGTCAATGGGCGAGAGCCTGAACCAGCCAAGTAGCGTGCAGGATGACGGCCCTATGGGTTGTAAACTGCTTTTATAAGGGAATAAAGTGAGTCACGTGTGACTTTTTGCATGTACCTTATGAATAAGGATCGGCTAATTCCGTGCCAGCAGCCGCGGTAATACGGAAGGTCCGAGCGTTATCCGGATTTATTGGGTTTAAAGGGAGCGTAGGCCGGGGATTAAGCGTGTTGTGAAATGTTGAGGCTCAACATCTGAACTGCAGCGCGAACTGGTTGCCTTGAGTTCGCATAAAGTGGGCGGAATTCGTGGTGTAGCGGTGAAATGCTTAGATATGACGAAGAACCCCGATTGCGAAGGCAGCTGGCGGGAGCGTAACTGACGCTGAGGCTCGAAAGCGCGGGTATCGAACAGGATTAGATACCCT
+
FGGGGGGGGGGGGGGGGGFGDGGGGGGGGGGGGGGGGFGGGGFGGGGGGG<FFGCFGGGGGGDGFGGGGGEGGGGGG9FGGGGG999,<CFFF,FGGGEFCF5EFGGGGGG,5@<,EGGGFGCFGGFFD,5EFGGGGG9F,BFG8EGEGGFAGGGGGGGGGGGGGGGGGGGGGGGGGGG:F,@F*5;FGGGGGGGGGGGGFFGGGGCEEGFGGGGFE6CC?=EGFGE#758FEF7)*7C,><4@,<CFFC$,F<2>2C==C78%BF3<%#FC>@6E>?;FFCGF2<7GFGGGD@3+ECFF,F>>B+8C?,GGGGGGGFD=GFEEAE@FFGFEA,EGFGGGGGF@DCCGFFGFC>@CGGGDGEDGFACGFAFEC:@+FCFF@GEGF,GGGEEGGGGEB+GFGGGGGGF7GGGGF8GGGCGGGGGGGGGGGGGCCCCC
@s401 29900
TGGGGAATATTGCACAATGGGGGAAACCCTGATGCAGCAACGCCGCGTGAAGGATGACGGTTTTCGGATTGTAAACTTCTTTTCTTAGTGACGAAGACAGTGACGGTAGCTAAGGAATAAGCATCGGCTAACTACGTGCCAGCAGCCGCGGTAATACGTAGGATGCAAGCGCTATCCGGATTTACTGGGTGTAAAGGGAGCGCGGGCGGGACTGCAAGTTGGATGTGAAATACCGTGGCTTAACCACGGAACTGCATCCAAAACTGTAGTTCTTGAGTGAAGTAGAGGCAAGCGGAATTCCGAGTGTAGCGGTGAAATGCGTAGATATTCGGAGGAACACCAGTGGCGAAGGCGGCTTGCTGGGCTTTAACTGACGCTGAGGCTCGAAAGTGTGGGGAGCAAACAGGATTAGATACCCT
+
EGFGGGGGGFGFFGGGFGGFGGGGGGGGGGGGGGGGGGFFGGGGGGGFGGGGGGGGGGGG:CFGGGGFGDGCGFFFGGGGGGGGGFGGGGFGGGFCFFGGGGGGGGGFGGGGGGGGGGGGGFGGGGGGGGGGGGGGGGGGGGGGGGGGGGGGGGG9>CG9FCFFGGGGGGGDFGGG7CGCCEFGA:FFG8:#;F7EF/<CECC?GG:FGG:E:CBFFFGFC>CFF5CF?EDGGGG<FDDC;FFFC=CGGGGGGD8DFGGGGFDDCAGGGGFAFGF=B,ECECF?FCFGGGE:EF@@D7GE<A,F9EDDE7GCGGE@CBGFGF;FDCC7GEGGFGFCEFFCGGGGFF@9ECGGFFFF@GGGGGGGGGFGGFC:GGGGGGGGGGGGGGGGFGGGGGFGGGGGGGGGGGGGFGGGGGCCCCC
@s401 47850
TGGGGGATATTGCACAATGGGGGAAACCCTGATGCAGCGACGCCGCGTGAGGGAAGACGGTCCTCTGGATTGTAAACCTCTGTCTTCGGGGACGAAACGAGACGGTACCCGAGGAGGAAGCCACGGCTAACTACGTGCCAGCAGCCGCGGTAATACGTAGGTGGCAAGCGTTGTCCGGAATTAGTGGGTGTAAAGGGAGCGTAGGCGGGCAGGCAAGTCAGGCGTGAAATATATCGGCTCAACCGGTAACGGCGCTTGAAACTGCAGGTCTTGAGTGAAGTAGAGGTTGGCGGAATTCCTAGTGTAGCGGTGAAATGCGTAGATATCGGGAGGAACACCAGTGGCGAAGGCGGCCTACTGGGCACCAACTGACGCTGAGGCTCGAAAGTGTGGGTAGCAAACAGGATTAGATACCCT
+
EGGGGGGGGCFEGGGGGFGGGGGGGGGGFGFFGGGGGGCFGGGGGGGGGGGGGGGGGGGGGGGGGCFFFGGFGGGGGGCGGFGGGGGGGGGGGGGGGGGGGEGGGGGGGGGFGDCGGGGGGGGGGDE@FFFGFCCFEFGGCGGGGGGGGGC@FGGGGCCGDBCGGF<FGGDGGGGGEGGGF@E*7@FGCEEGGG@GEGE5EGDGGGG>GGGEF>D@FGFEGF?EEG>5C@GEF@<D:@CEGGGFEGDGFDEGGG5D=FDF=GEFF=BB?:FCGFFCGGGGFFEGGGGGGGGCDGGGGFFE?GFGGFEFAFFGGGFGGGGGGGEFDGGGGGEGGGGFF8D@EGGGGGFCEGGGGFGGGGGFAGFGGGFFGGGGGGFGGGGGGGGGGGGGGGGGGGGGFAFGGGGGGFGGGGGGCCCCC
@s401 49552
TGAGGAATATTGGTCAATGGACGAGAGTCTGAACCAGCCTAGTAGCGTGCAGGATGACGGCCCTATGGGTTGTAAACTGCTTTTATAAGGGAATAAAGTGAGTCTCGTGAGACTTTTTGCATGTACCTTATGAGTAAGGACCGGCTAATTCCGTGCCAGCAGCCGCGGTAATACGGCAGGTCCGGGCGTTCTCCGGATTTATTGGGTTTAAAGGGAGCGTAGACCGGAGATTAAGCGTGTTGTGAAATGTAGATGCTCAACATCTGCACTGCAGCGCGAACGGGTTTCCTTGAGTACGCACAAAGTGGGCGGAATTCGTGGTGTAGCGGTGAAATGCGTAGATATCACGAAGAACTCCGATTGCGAAGGCAGCTCACTGGAGCGCAACTGGCGCTGAAGCTCGAAAGTGCGGGTATCGAACAGGATTAGATACCCT
+
C<EGD@FFGGGFGAFGGFEFGG7+6@@FGCEFEFG@EFBFGG9EE<FE7EGFGGGGGF:CF@GCGFGGGEGCFFGFEDFCEFECF9FFFAFGGGGGFCFD,,5?FEG@CG7?FFGGGGGFG9AFEFFGGGGFCFFGCFC=FG7F7@BBED,FF=@FF987FC8D@CED7F::F,3>3C7FF:ACEF5EGE*=CFGC=74C9CGCC7FC,;,BFFC:<8F;84#C=EDGF@FEC<EBGG8FFFC7<<7D>@7F@CFD@:FFCGGGFEF#CF@?@CB?CEE==)FFD,B,F=,E:+DFDEEF><9GGEFCDEFFB,@+EF:<FFF@=>+AEF<5@,CGE,F@:,FFDGGGGGCE,8+,7DGEFCCDFC:,:,GGGGGEEFEGEEFE9GFGEC:FGGGGF:GFEGGGGGGGGEGEGGGGGGFAFDGGGFGFFFCCC9CC
@s401 30991
TGAGGAATATTGGTCAATGGGCGAGAGCCTGAACCAGCCAAGTAGCGTGCAGGAAGACGGCCCTATGGGTTGTAAACTGCTTTTATAAGGGAATAAAGTGAGCCTCGTGAGGCTTTTTGCATGTACCTTATGAATAAGGACCGGCTAATTCCGTGCCAGCAGCCGCGGTAATACGGAAGGTCCGGGCGTTATCCGGATTTATTGGGTTTAAAGGGAGCGTAGGCCGGAGATTAAGCGTGTTGTGAAATGTAGAGGCTCAACCTCTGCACTGCAGCGCGAACTGGTCTTCTTGAGTACGCACAACGTGGGCGGAATTCGCGGTGTAGCGGTGAAATGCGTAGATATCACGAAGAACTCCGATTGCGAAGGCAGCTCACGGGAGCGCAACTGACGCTGAAGCTCGAAAGTGCGGGTATCGAACAGGATTAGATACCCT
+
GGGGGGGGGDGDGGGGGGG,FFGGGGGGGGGGGGGGGGGGGGCFGGGGGGGGGGGGGGGGGGGFEGGGGGGGGFEGGGGGGGGGGGGGGGGGGGGGGGGGGGFGGGEGGFFGGGGGGGGGGGGGGGGGGGGDGGGGGGGGGGFGGGGGGGGGGGGGFGGGGGGFGGGGGGEGAFGGGGGGGGGGGGGGGGGGGGGGEGG7GG=CCGG)CCBCCFG?86CDBCEFFGG@GGGGGGF??DGGGGGGCFGFGGFGGCDFFGGGGGGGGF:FGFE*<EBEGGB<?FGF-FDFEF3>9GGFEF7F8GFDGGGGF@E;C>+CCFCGGFFGAF:GGGFA,EF@D,GGGFA?,FFFEFFFC,GGGGGGGFC7GFFGGFGF@7GGGGGEGGGGGGGGGGGFGFAGGGGGGGGFFEGGGFGGGGGGFGGFGGGGGGGFFGFCBAAC
@s401 25130
TGAGGAATATTGGTCAACGGGCGAGAGCCTGAACCAGCCAAGTAGCGTGCAGGATGACGGCCCTATGGGTTGTAAACTGCTTTTATACGGGGATAAAGTGAGCCACGTGTGGCTTATTGCAGGTACCGTATGAATAAGGACCGGCTAATTCCGTGCCAGCAGCCGCGGTAATACGGAAGGTCCGGGCGTTATCCGGATTTATTGGGTTTAAAGGGAGCGTAGGCCGGAGATTAAGCGTGTTGTGAAATGTAGACGCTCAACGTCTGCACTGCAGCGCGAACTGGTTTCCTTGAGGACGCACAAAGTGGGCGGAATTCGTGGTGTAGCGGTGAAATGCTTAGAGATCACGAAGAACTCCGATTGCGAAGGCAGCTCACTGGAGCGCAACTGACGCTGAAGCTCGAAAGTGCGGGTATCGAACAGGATTAGATACCCT
+
GGGGGFGGGGGGGGGGGGGFEGGGGGGGGGGGGGGGGGGGGGGGGGGGGGGGGGGGGGGGGGGGGGGGGGGGGGGGGGGGGGGGGGGGGGGGGGGGGGGGGGGGGGGGGGGGGGGGGGGGGGGGGFGGGGGGADGGGGGGGGGGGDGGGCGDGGGGGGGGGGGGGGGGGGGGGGGGGFEEGGGGGGG<G<EGGGGGD?FG9<9EG3GE?GGGGF=<G<CD@CDGGDE8CCFGGGGA>DGGFF7@ED9FGGEBF6DGGFFCFCB7FFG9FFGEAFGF>GGFFFGFGGGGGGGG?:8GEC8FGGFEFEFC@8C?+=GFGGFE=,GEBB@EGGFGGFFFGGGEE=,<EGGGGGGGGEGGGGFFBGGGGGGGGGGGGGGFE,GGGGGGGGGGGGGGGFGGGGGGFGGGGGGGGEGGGGGGGGGGGGGGGGGGFGGCCCCC
@s401 264
TGAGGAGTATTGGTCAATGGACGCAAGTCTGAACCAGCCAAGTAGCGTGCAGGATGACGGCCTTCTGGGTTGTAAACTGCTTTTAGTTGGGAATAAAGTGTGGCTCGTGAGCCATTTTGTATGTACCATCAGAAAAAGGACCGGCTAATTCCGTGCCAGCAGCCGCGGTAATACGGAAGGTCCAGGCGTTATCCGGATTTATTGGGTTTAAAGGGAGCGCAGGCGGACCTTTAAGTCAGCTGTGAAATACGGCGGCTCAACCGTCGAACTGCAGTTGATACTGGAGGTCTTGAGTGCACACAGGGATACTGGAATTCATGGTGTAGCGGTGAAATGCTCAGATATCATGAAGAACTCCAATCGCGAAGGCAGGTATCCGGGGTGCAACTGACGCTGAGGCTCGAAAGTGCGGGTATCAAACAGGATTAGATACCCT
+
FGGGGFGGGGGGFFGGGGGGGGGGGGGFGGFGGGGGGGGFGGGFGGGFEGGGGGGGGGGGGGGCEFGGGFGGGGGAFGFFFF<EGGFGGGGFFGGGGGGGGGEGGFGEGGGGGGDCGGG<AEFGF9FCGA<FGGDGGGG8FGGGDGGGGGG9FGGGGCFF8>DGGGGG7FFCECDFGFC+$F-@>FGGG?G?GGGEGDCFGG=GD5CGEF;FGGE2E>GF@CCE<>;A?DEFCFD759FFEG?GF;CC:CE>GGGEGGFCGC@FGFFFFGGGGFEEBCF;GGFGFFFB6,<EBGFGGFFFGGGFFGGFDGFEAEC,E?+FBFEE>EB9CEFEF<9GGGDGFEC,<F9FFGFC,,8CGFGF@EEFFCFFFDGGGEGGDGFEFGGGGGGEGDGGGGGFFGGFFCFE@GGGGGGGGGGGGGGGGGGFGGGGGGGCCCCC
@s401 51802
TGAGGAATATTGGTCAATGGACGAGAGTCTGAACCAGCCAAGTAGCGTGCAGGATGACGGCCCTATGGGTTGTAAACTGCTTTTATAAGGGAATAAAGTGAGTCTCGTGAGACTTTTTGCATGTACCTTATGAATAAGGACCGGCTAATTCCGTGCCAGCAGCCGCGGTAATACGGAAGGTCCGGGCGTTATCCGGATTTATGGGGTTTAAAGGGAGCGTAGGCCGGAGATTAAGCGTGTTGTGAAATGTAGAGGCTCAACATCTGCACTGCAGCGCGAACTGGTTTCCTTGAGTACGCACAAAGTGGGCGGAATTCGTGGTGTAGCGGTGAAATGCTTAGATATCACGAAGAACTCCGATTGCGAAGGCAGCTCACTGGAGCGCAACTGACGCTGAAGCTCGAAAGTGCGGGTATCGAACAGGATTAGATACCCT
+
FFGGGGGGGGGFGGGGGGGEGGGGCDG<FFGGGGGGGGGGGGEFEGFGGGGGGGGGGGGGGGG<FAFGGGGGGGGGGGGFCFGGGGGGGGFGFGGGGF<<,,FGAAFGGGGGGGGGGGGFGGAFGGGDGGGGGGDFGGGGGFGGEFGG,<DFGGGGG<@FFGFGECFFEGG,@F7FFGG76?C><>CFFCEFCFE@:CC,7C$4?8@9GFC5GFE?76<C>C;9FGG:;@F>C=FBGGFEF<GBCGF7G:4@7#09ACF*F3:6#>#FCGGEFEECEE6:6FFF=3,8,ECGDDE=@,,FGFDAF=FFB8>;>=+DGGGGFGEDBGCEAFC:,,FF;EGGGGGFFFE@E9GGGEC@B7GFCGGGFE9FE8GF9GFEGFBDGGGGFECFGGGEFCFE,DGGGGFGGGGGGGGGGGGGFEEEEEGGGGGGFCFCCB@B
@s401 51580
TGAGGAATATTGGTCAATGGGCGAGAGCCTGAACCAGCCAAGTAGCGTGCAGGATGACGGCCCTATGGGTTGTAAACTGCTTTTATAAGGGAATAAAGTGAGCCTCGTGAGGCTTTTTGCATGTACCTTATGAATAAGGACCGGCTAATTCCGTGCCAGCAGCCGCGGTAATACGGAAGGTCCGGGCGTTATCCGGATTTATTGGGTTTAAAGGGAGCGTAGATGGATGTTTAAGTCAGTTGTGAAAGTTTGCGGCTCAACCGTAAAATTGCAGTTGATACTGGATATCTTGAGTGCAGTTGAGGCAGGCGGAATTCGTGGTGTAGCGGTGAAATGCTTAGATAGCACGAAGAACTCCGATTGCGAAGGCAGCCTGCTAAGCTGCAACTGACATTGAGGCTCGAAAGTGTGGGTATCAAACAGGATTAGATACCCT
+
EGGGGGGGGGGGGGGGGGGGGGGECFGGGGGGGGGGGGFFGGGGGGGFGGGFFDGEGGGGGGGGGGGGGGGGGGGGGGGGGFGGGGGGGFGCAFGFGGGGGGGGGGGGGGGGGFCGGGGGGGGGGGGDGGGGGGGGGGFAFGGGGGGGGGGGDGFGGGGG8FFFEGGGGGCFFGGGGGGGGGGGG@GGGGEGGGG>@GC<DF1GGGGFFFGEGFFFG9CFCF;CFG6;E<8<FFF8<FGGCAGGGG-D@>8FCFEFFFFFFGGGGEFE;GGFGGE9GEFFFFFG9GGF?FGGFGGGGGEDGGFFE=@EGFGGFEEDEGGGGGGEAGEFCCGFEAFCFC9FFC,B,DGFFFB,FGGGGGGGGGG?GGGFFC,GDFGFGGFFGGGGGGFGGFGEEFGGGGGGGGGGGGGGGGFGGGGGEEGFDGGFGFFAFECCCCCC
@s401 267
TGAGGAATATTGGTCAATGGGCGAGAGCCTGAACCAGCCAAGTGGCGTGCAGGATGACGGCCCTATGGGTTGTAAACTGCTTTTATAAGGGAATAAAGTGAGCCTCGTGAGGCTTTTTGCATGTACCTTATGAATAAGGACCGGCTAATTCCGTGCCAGCAGCCGCGGTAATACGGAAGGTCCGGGCGTTATCCGGATTTATTGGGTTTAAAGGGAGCGTAGGCCGGAGATTAAGCGTGTTGTGAAATGTAGACGCTCAACGTCTGCACTGCAGCGCGAACTGGTTCCCTTGAGTACGCACAAAGTGGGCGGAATTCGTGGTGTAGCGGTGAAATGCTTAGATATCACGAAGAACTCCGATTGCGAAGGCAGCTCACGGGAGCGCAACTGACGCTGAAGCTCGAAAGTGCGGGTATCGAACAGGATTAGATACCCT
+
EFGGGGGGGGGGGGGGGGGGGGGGGGGGGGGGGGGGGGGGGGGFFEFFFGGGGGGGGGGGGGGGGGEGGGGGGGGGGGGGGGAFGGGGGGGBEFFEGGGGGGGGGGGGGGGGFFEGGGGGGGGGGGFGFGGGFGGFFGGGGGGGGDGGGGGGGGGGGGFGGGGCFGGGE:FGFGGDG>CFG9FEGGGFEGFGGGGG53<?GGGCCF<5:,<CFGGFCDGGFFCAFEC:F>;C@:FFGFGGCFFGG9@GFF?GF@D6GFEFFGGGCGGGGGGE@GGG@GFEGGGGFFF>8<DFFGEEGGGFFEBEEGGGGGFC@?EGDGGGFFGGAE@DGGGFFGGGGFE@9,9GFF<GGGFEGGGGGGGGGFEGFEEGGGGGGGDGGGGGGGGGGGFGCGFGGFGFDCFCGGGECGGGGGGGGGGGGGGFGGGGGGGGFGGCCCCC
@s401 25209
TGAGGAATATTGGTCAATGGGCGAGAGCCTGAACCAGCCAAGTAGCGTGCAGGACGACGGCCCTATGGGTTGTAAACTGCTTTTATAAGGGAATAAAGTGAGTCTCGTGAGACTTTTTGCATGTACCTTATGAATAAGGACCGGCTAATTCCGTGCCAGCAGCCGCGGTAATACGGAAGGTCCGGGCGTTATCCGGATTTATTGGGTTTAAAGGGAGCGTAGGCCGGAGATTAAGCGTGTTGTGAAATGTAGTGGCTCAACCTCTGCACTGCAGCGCGAACTGGTCGTCTTGAGTACGAACAACGTGGGCGGAATTCGTGGTGTAGCGGTGAAATGCTTAGATATCACGAAGAACTCCGATTGCGAAGGCAGCTCACGGGAGCGCAACTGACGCTGAAGCTCGAAAGTGCGGGTATCGAACAGGATTAGATACCCT
+
CFFFGGGGGGGGGGFFGGGCFGDGGGGGGGGGGGGGGGFFGGFGGFEFGGGFGEGGGGG7FCCFGFDFGGGF7FEGFGGGGFGFGCFGGG8,EFFGGFGGGGEEFFFGGC:<FFGDGGGGG,5CDFG,BFD9FG9DC<F><B=FGGGFFG<FG@+@FG<FEFDG*::FEE:;;>CGGGCFFGGFFE5CFGEEFGGGEECF<EF;CFC@E:3FGGG512856<E*<8>=1,FAF>=2DGFCF8+;C<FGF>8G>FGF@GEC0>;?FFF,EDGGECCC:C>=>+FC63,FB@FF5B,B8,48?FFEFEGGGFF;FAFGGGGFEF>8*E@EEE,BF<EDCCGDC,C,B7=GFF9DCGFEFFF:EFEGGCFFECFFCF:EGF@:@6+FE,FGGEFGGFFFF@GFFGGGFCGGGGGGGGGGGGFFCGFGEFGFGGGCCAAB
@s401 269
TGAGGAATATTGGTCAATGGGCGAGAGCCTGAACCAGCTAAGTAGCGTGCAGGATGACGGCCCTATGGGTTGTAAACTGCTTTTATAAGGGAATAAAGTGAGTCTCGTGAGACTTTTTGCATGTACCTTATGAATAAGGACCGGCTAATTCCGTGCCAGCAGCCGCGGTAATACGGAAGGTCCGGGCGTTATTCGGATTTATTGGGTTTAAAGGGAGCGTAGGCCGGAGATTAAGCGTGTTGTGAAATGTAGTGGCTCAACCTCTGCACTGCAGCGCGAACTGGTCTTCTTGAGTACGCACAACGTGGGCGGAAGTCGTGGTGTAGCGGTGAAATGCTTAGATACCACGAAGAACTCCGATTGCGAAGGCAGCTCACTGGAGCGCAACTGACGCTGAAGCTCGAAAGTGCGGGTATCGAACAGGATTAGATACCCT
+
AFFGGGGGGGGGGGGGGGGGGGGGGGGGGGGGGGGGGGEEGGFGGGGGGGGGGGGGGGGGFGGGGGGGGGGGGGGGGGGGGFGGGGGGGGGGGGGFGGGGGGGGGGGGGGGGGGGGGGGGGGGGGGFGFGGGGGGGGGGGGGEFGGGGGGGGFGGGGGGGDGGGGGGGGGGGFGGGGGGGGGFF7FDGFGGGF<FG<5F?7DF@F?5=FGFGFGGFGBGGBGDFGGG==8GCCEGFGGGDCGFCCGGGGFGFFGGFGGG>FFCGGGGGFFFF:@ECBEEAFFGGGFFEDGFFFCGGGGCFD@GGDGGGGGGFE>+GGGGGGEGEEDFFCGGFGGGGGFAGFDDFECCGFAGGGGGGGGFEGGEFEDGGGGGGGDGGF<FEGGGGGFFGGFEGGGGGFCGGFGGGGGGGGGGGGGGGGGGFGFGGGFGGGGGCCCCC
@s401 22946
TGGGGAATCTTCCGCAATGGGCGAAAGCCTGACGGAGCAACGCCGCGTGAGTGATGACGGCCTTCGGGTTGTAAAGCTCTGTGACCGGGGACGAACGGTCTGTAAGCCAATAACTTATGGAAGTAACGGTACCCGGATAGCCAGCCACGGCTAACTACGTGCCAGCAACCGCGGTAATACGTAGGGGGCAAGCGGTGTCCGGAGTGATTGGGCGGAAAGCGCGCGCAGGCGGCTTCCTAAGTTGATCTTAAAAGTGCGGGGCTTAACCCCGTGATGGGATGGAAACTGGGAAGCGGGAGTATCGGCGAGGAAAGTGGAATACCTAGTGTAGCGGTGAAATGCGTAGAGATTAGGAAGAACACCGGTGGCGAAGGCGACTTTCTGGACGACAACTGACGCTGAGGCGCGAAAGCGTGGGGAGCAAACAGGATTAGATACCCT
+
CF<EEGGGGGGEC,BFGE@EGGGG+7FGGGGGFGGGGGFGDE7FFGCFG>,9EF5EEG:FGG?FGGCEDFFE?FGAFCEFFG9B5,@4@F=+CCF7>EE7BFF,CCEGCCF,FCFCCGG@C<FF,3@:F@CGGFG7C:B:F:<<F*C3<*CF::FCGF<CFCC9FG78AF:ECF:*/+2AACC::+:EC:E*C**/::?F5C**209CGG,;1:*)1(;<(-:DC5=:=EC=85:)C,,;;3*,6,:4GC5,*C*4*BD,@,,3C>*+C>7,FDFF:=7,@,8>>F>>:+::F=,DF9E>@+4>+45FDE9?CC,F@4;E;E9A,FCEEEGCDFEGF=:EEDEFGFFGFC,FFCFCFCCGFFGECGEECGEGGGCFEGGGGFGCFGDGGGGGGGFFEGFGEFFEF@@F@F@FCF8GGGGGFF9FGGGGGGGGGGGFCCCAC
@s401 40034
TGAGGAATATTGGTCAATGGACGAGAGTCTGAACCAGCCAAGTAGCGTGCAGGATGACGGCCCTATGGGTTGTAAACTGCTTTTATAAGGGAATAAAGTGAGTCTCGTGAGACTTTTTGCATGTACCTTATGAATAAGGACCGGCTAATTCCGTGCCAGAAGCAGCGGTAATACGGAAGGTCCGGGCGTTATCCGGATTTATTGGGTTTAAAGGGAGCGTAGGCCGGAGACTAAGCGTGTTGTGAAATGTAGATGCTCAACATCTGCACTGCAGCGCGAACTGGTTTCCTTGTGTACGCACAAAGTGGGCGGATGTCGTGGTGTAGCGGTGAAATGCTTAGATATCACGAAGAACTCCGATTGCGAAGGCAGCTCACTGGAGCGCAACTGACGCTGAAGCTCGAAAGTGCGGGTATCGAACAGGATTAGATACCCT
+
FFGGGGGG,,@CEFGGGCEEGGD+CCG<F,CEFEFF@FFEEFEEFF@FEGGGGGC,AECDFGGFGGGGGGG+8<,<<<<AE?,CFACE,:EFGGACFGGFG,?FEFFFGGGGGGCGFGGGFG9,9C?,EEF,,<B9CF,5FFDDDC>DEGFGGFC>CD8,,8=,8,+@F:79EB7FG+*@,@EFFGGGC*>,,,=<CCF3CB6FFFC8>8?:E6<84:C>88;6GFC5,2?CC=GB5EGGFDCEEGGFDDC@3<8@@GF@;CFFGFFFFCC:<GGEF@E?;CFGFF<BD887*C>GGGCF9AFCGEFB?+E@>+7DEDCCACFCBC:<EF,A,FA:,GF=C,,AFGFGGGEAF=@F,GF7F:@@9ECEGGGFGGGF8FCCFFGGFF6GGEFEFFGF8@@,GGGGFFEDGGGGGGGGDF9FCFFFCFCFGFFCCCBC
@s401 272
TGAGGAATATTGGTCAATGGGCGAGAGCCTGAACCAGCTAAGTAGCGTGCAGGATGACGGCCCTATGGGTTGTAAACTGCTTTTATAAGGGAATAAAGTGAGTCTCGTGAGACTTTTTGCATGTACCTTATGAATAAGGACCGGCTAATTCCGTGCCAGCAGCCGCGGTAATACGGAAGGTCCGGGCGTTATTCGGATTTATTGGGTTTAAAGGGAGCGTAGGCCGGAGATTAAGCGTGTTGTGAAATGTAGTGGCTCAACCTCTGCACTGCAGCGCGAACTGGTCTTCTTGAGTACGCACAACGTGGGCGGAATTCGTGGTGTAGCGGTGAAATGCTTAGATACCACGAAGAACTCCGATTGCGAAGGCAGCTCACTGGAGCGCAACTGACGCTGAAGCTCGAAAGTGCGGGTATCGAACAGGATTAGATACCCT
+
CFFGGGGGGGGGGGGGGGGGGGGGGGGGGGGGGGGGEGEFGGFGGGGGEGFGGGGGGGGGEGGFFFGGDGEFGGFFGFGGGGGGGGGGAFGFGFGFDGGGGGGGGGFGGGGGGFFGGGGGGGGGFFAFD9FFAFFGGCEFEDFGGGGGGGGGGGGGGG87FGGGG>ECEDDAC93>>>F>>FGGGGGGG?C,@9FFGDG?$;FFC<1<FGFF9<FFG>F<FCGGFCFFFCCCCFGAECC5;C@;=6FDD??CFGDD5@9@GGCFGGFG=GEF:C8BCC=EGGGGGF8FECFF5@CFC=+?E8DC=>CDGGFGF8GGGGGGGFCCBEFFGGF9A9F>EF<EFFEF:D,GFCFFEECGGGGGFGEGGGGFDCGGGFGGGFGGGGGFGGGGEFCGFBDFCGGGGGGCFGGGGGGEEF9GGF9GGDGGGGGFFDGCCCCC
@s401 273
TGAGGAATATTGGTCAATGGACGAGAGTCTGAACCAGCCAAGTAGCGTGCAGGATGACGGCCCTATGGGTTGTAAACTGCTTTTATAAGGGAATAAAGTGAGTCTCGTGAGACTTTTTGCATGTACCTTATGAATAAGGACCGGCTAATTCCGTGCCAGCAGCCGCGGTAATACGGAAGGTCCGGGCGTTATCCGGATTTATTGGGTTTAAAGGGAGCGTAGGCCGGAGATTAAGCGTGTTGTGAAAGGTAGATGCTCAACATCTGCACTGCAGCGCGAACTGGTTTCCTTGAGTACGCACAAAGTGGGCGGAATTCGTGGTGTAGCGGTGAAATGCTTAGATATCACGAAGAACTCCGATTGCGAAGGCAGCTCACTGGAGCGCAACTGACGCTGAAGCTCGAAAGTGCGGGTATCGAACAGGATTAGATACCCT
+
GGGGGGGGGGGGGGGGGGGGGGGGGGGGGGGGGGGGGGEGGG<FGGGGGGGGGGGGGGGGGGGGGGGGFGEGGGEFGGGGGGGGCGGGGGFFGGGGGGGGGGFGGGGGGGDFGGGFGGGGDFGGGGGGGGEGGGGGGFCFFGEEGGGGGAGGGGGGGGG?:FGFEGFFGGFFGGGGGGGGGGG<GDC#FFCGCF4F5CFF8EFG?A<<F?A9EFG;E@GG>FCFGGFFECF@63EAECEGGGFEEC@7;9GFC>DGFGGG<FCFBE<CGFGGGG+DEGGGGGGGFGGGGFFGDGEFEGFGFECFGGGGECFFDFGECFEAGGGGFF@CFCF9GGGGGGGGGGF@GF=<FGGGGGGEGGGGGGGGGGGGGGGGFGGGGGGGGGGGGGGGGGGGGGGGDEGGGGGFGGGGGGGGGGGGGFFBGGGGGGGGGCDCCCCC
@s401 40261
TGAGGAATATTGGTCAATGGGCGAGAGCCTGAACCAGCCAAGTAGCGTGCAGGATGACGGCCCTATGGGTTGTACACTGCTTTTATAAGGGAATAAAGTGAGTCTCGTGAGACTTTTTGCATGTACCTTATGAATAAGGACCGGCTAATTCCGTGCCAGCAGCCGCGGTAATACGGAAGGTCCGGGCGTTATCCGGATTTATTGGGTTTAAAGGGAGCGTAGGCCGGAGATTAAGCGTGTTGTGAAATGTAGACGCTCAACGTCTGCACTGCAGCGCGAACTGGTTTCCTTGAGTACGCACAAAGTGGGCGGAATTCGTGGTGTAGCGGTGAAATGCTTAGATATCACGAAGAACTCCGATTGCGAAGGCAGCTCACGGGAGCGCAACTGACGCTGAAGCTCGAAAGTGCGGGTATCGAACAGGATTAGATACCCT
+
FGFFGGGGGGGGGGGGGGGFGGGGGGGGGGGGGGGGGGFGGGFGGGGGGGGGGGGGGGGGGGGGGGGGGDFGGG,CFGGGGGGGGGGGFGGFGGG,CEGGGGGGGGGGGFGGGGGGGGEGCGFGGGGGGGGGGGGF?EDF8BCGGE+F9<@FFFFGGDGGGGGGGGGGGGGGD=**5FCGGGGGGGGGGGGGGGGGG8FGGC@EFGG/G-<FBF76BDFFFFGGGGFFCEGF7EF<G>(G<CFGCFGGGGCCF@CCFGGFCCFFFF<GGG=EEE@C8DEDFGFFEGGGA<CC*CE:GFCFC5,EB+EF@4>,@FE>7DF=CFGGAF@?EFC?FFEE,?F;?9FBF?FGFE<E8GGGGGGGGDGFGGFFGGGGGGDECCFDGGGGFCEGC@6GGEGGGGGGFDGGGGGGGGGGGFGGGGF@FFGGEAGFFFGCCCAC
@s401 36736
TGAGGAATATTGGTCAATGGGCGAGAGCCTGAACCAGCCAAGTAGCGTGCAGGATGACGGCCCTATGGGTTGTAAACTGCTTTTATAAGGGAATAAAGTGAGTCTCGTGAGACTTTTTGCATGTACCTTATGAATAAGGACCGGCTAATTCCGCGCCAGCAGCCGCGGTAATACGGAAGGTCCGGGCGTTATGCGGATTTATTGGGTTTAAAGGGAGCGTAGGCCGGAGATTACGCGTGTTGTGAAATGTAGAGGCTCAACCTCTGCACTGCAGCGCGAACTGGTCTTCTTGAGTACGCACAACGTGGGCGGAATTCGTGGTGGAGCGGTGAAGTGCTTAGATATCACGAAGAACTCCGATTGCGAAGGCAGCTCACGGGAGCGCAACTGACGCTGAAGCTCGAAAGTGCGGGTATCGAACAGGATTAGATACCCT
+
@ECFFFGGGGGCEGGGFGG8FFGE:@FGGCFFGGDFE8CGGG@EFGGFCCCFGGFGGGEG>@@FGCFGGG>FGGGFGGFFEEGGCG<FF<FFGGFEFFGFFGDFFG@FFGG9<FFGCFGA<FGG?<CEF,<?EDFGGFC<EF>@E@FCFAF<FGGGFGEFG<,@CCFGGDGGC9DCE*<>FF>>@<EFEF*8+FCC5*<F+=FGGGCE<F:FFC6,1,?DB320F5&790?@F+C18CB;,:5,3?(D?3:C8GFCFFFCD@>;@96F>@++8FEF8822=,B,F=FC,3,9=>+8+,3B@,4=ECFCEEEC+8EB8CGGFF@+5F@EF,C=:,EC,FC,E;FA,7G@GFGGFEGCCDB,C7B,FADGGFAF:DCGED@E@EFCC@ECFF@GF<9FF@GFFEGGCGGGEDGGGGGGFFFFGGGGGGFGFGGCC@CC
@s401 27837
TGAGGAATATTGGTCAATGGGCGAGAGCCTGAACCAGCCAAGTAGCGTGAAGGATGACTGCCCTATGGGTTGTAAACTTCTTTTATAAAGGAATAAAGTCGGGTATGTATACCCGTTTGCATGTACTTTATGAATAAGGATCGGCTAACTCCGTGCCAGCAGCCGCGGTAATACGGAGGATCCGAGCGTTATCCGGATTTATTGGGTTTAAAGGGAGCGTAGATGGATGTTTAAGTCAGTTGTGAAAGTTTGCGGCTCAACCGTAAAATTGCAGTTGATACTGGATATCTTGAGTGCAGTTGAGGCAGGCGGAATTCGTGGTGTAGCGGTGAAATGCTTAGATATCACGAAGAACTCCGAGTGCGAAGGCAGCCTGCTAAGCTGCAACTGACATTGAGGCTCGAAAGTGTGGGTATCAAACAGGATTAGATACCCT
+
FGGGGGGGGGGGGGGGGGGGGGGGGGGGGGGGGGGGGGGGGGGGGGGGGGGGGEFGGGGGFGGDGGGGGGGGGGFGGGGGGFGGGGGGGGGGGGGGGGGGGGGGEFGGGGGGGGGGGGGGCFGG9EGGGGGGGGGGGGGGGFFGGGGGGGGGGGGGGGGGGGFGDGGGGGGGGGG?GGGECGG,ECGGGG@CF>E>CCCGGGGGGG<FFFGGCF3FEEGG;;CFFFGAGGFGGGGECECE8FFECCGGGGGGGEEFFGGGGGGGGFFGGGGCGFDGFDFD=FDF9GFE4FGGFGDFFFFFGF?FDFGFEDFCFDFGGGGFCCEEDGF=A9GECFGGGFFFGGGDFGGGFFGGGEFFEFE++GEEFCGGGGGGGGGGGDGGGGGGGGGGFCCGGGGFDGGFDCGFEFEGGEFFGGFGGGGGGGGGGGFGGGGCCCCC
@s401 277
TGAGGAATATTGGTCAATGTACGAGAGTCTGAACCAGCCAAGTAGCGTGCAGGATGACGGCCCTATGGGTTGTAAACTGCTTTTATAAGGGAATAAAGTGGGTCTCGTGAGACTTTTTGCATGTACCTTATGAATAAGGACCGGCTAATTCCGTGCCAGCAGCCGCGGTAATACGGAAAGTCCGGGCGTTATCCGGATTTATTGGGTTTAAAGGGAGCGTAGGCCGGAGATTAAGCGTGTTGTGAAATGTAGATGCTCAACATCTGCACTGCAGCGCGAACTGGTTGCCTTTAGGACGCATAAAGTGGGCGGAATTCGTGGTGTAGCGGTGAAATGCTTAGATATCACGAAGAACTCCGATTGCGAAGGCAGCTCACTGGAGCGCAACTGACGCTGAAGCTCGAAAGTGCGGGTATCGAACAGGATTAGATACCCT
+
EFGGGGGGGGGGGGGGGGGGGGGGGFE@FFFGGGGGGGFFGGFFGGGEEEGFGD<@EDFEGFGGGGFGG<FFGFGGGACF9EFFGGGFA=F8EF,9FFGEGG:FGGGGGGGF<FGAEGDDGCFGGGGFDFDA@BEGFGFDGGGGGDEFG9FGGFDCFFDGGGG?FEGGGGGGGGGGGGGGGGGGGC*<F8G>FGGGDGEGFG0GGF<CEGGCFGGF7>GGD>DGFEE9CFFEFE>4?CC;@84EGFCFF:7@D7?8<CFC>CFFAD=GFCC3=GEEC:3:;EFG3,,,@,E75@+46GEE,E9==4>GEDFECFCEBF7FFE>@9+:AFCFB9FGFGGFGF>,F@FDGFDCEGGFEEFGB:FEGGFEGGGED<CCCC,EEFCGGF9EGCGFCGDGF<+C@CGGGFCGGGGGFGGGGGGF@FFFAFGFGGFCCB<AC
@s401 278
TGGGGAATATTGCACAATGGGCGAAAGCCTGATGCAGCGACGCCGCGTGAGCGAAGAAGTATTTCGGTATGTAAAGCTCTATCAGCAGGGAAGATAATGACGGTACCTGACTAAGAAGCACCGGCTAAATACGTGCCAGCAGCCGCGGTAATACGTATGGTGCAAGCGTCATCCGGATTTACTGGGTGTAAAGGGAGCGCAGGCGGTGCGGCAAGTCTGATGTGAAAGCCCGGGGCTCAACCCCGGTACTGCATTGGAAACTGTCGTACTAGAGTGTCGGAGGGGTAAGCGGAATTCCTAGTGTAGCGGTGAAATGCGTAGATATTAGGAGGAACACCAGTGGCGAAGGCGGCTTACTGGACGATAACTGACGCTGAGGCTCGAAAGCGTGGGGAGCAAACAGGATTAGATACCCT
+
CFGGGGGGGGFGGGGGGGGFGGGGGGGGGFGFAFGGGGCCGGGGEEGCCFGGGGGGGGG-CEFDFFE@FFGGGGGCGFGCFFGGGGGGGGGGCEFFGFGGGCGGGGAFGGGGGGGGGGGGGGFGGGG?FFFGFFGGGGGDGFGGGGGGGGGGGGC,?AFECEFGG9CBCGGGGGEFEE<FGGCEDF@C<BC5/?B.:CFEGC?EEFEFGCEEDCF>C>GGFF<;F7CFCFFB>EGFFFF>:CFCBD@@@>FGDF97:EDA=BC7EGCGGFEA<E6EECCDFFCEGEDGGGFFCFE8DA:FFEEG?EFGGGFFCCDDGE<EF;AGGGFCFAFAFCEE=GGGGGGGF7GGGGGGGGGGFGGGGDF9GGEGEGFGFED@8GGGGGGGEFEGGGGGGGFFGGGFGFGFGGGGFGGCCCCC
@s401 30384
TGAGGAATATTGGTCAATGGGCGAGAGCCTGAACCAGCCAAGTAGCGTGCAGGATGACGGCCCTATGGGTTGTAAACTTCTTTTATACGGGAATAAAGTTAGGCACGTGTGCCTTTTTGTATGTACCGTATGAATAAGGATCGGCTAACTCCGTGCCAGCAGCCGCGGTAATACGGAGGATCCGAGCGTTATCCGGATTTATTGGGTTTAAAGGGAGCGTAGGCGGATGCTTAAGTCAGTTGTGAAAGTTTGCGGCTCAACCGTAAATTGCAGTTGATACTGGGTGTCTTGAGTACAGTAGAGGCAGGCGGAATTCGTGGTGTAGCGGTGAAATGCTTAGATATCACGAAGAACTCCGATTGCGAAGGCAGCTTGCTGGACTGTAACTGACGCTGATGCTCGAAAGTGTGGGTATCAAACAGGATTAGATACCCT
+
FGGGGGGGGGGGGGGGGGGGGGGGGGGGGGGGGGGGGGGGGGGGGGGGEGGGGGGGGFFGGGGGGGGGGGGGGGGGGGGGGCFGGGGGGGGGGGGFGGGGGGGGGGGGGGGGGGGGGGGGGGGGG9FDEFGGGGGGGGGGFGGGGGGGGGGGGGGGGGGGGGGGGGGGGGGGGGGGGGGFFGGG>CGGGGGGGGGDGGGGGGGGGGGGGGGGGGGFGEGE?FGGGGGEG;GGGGF,==FFGGFGGGGGGGGGFGGF37CGGGE;?;GCGFFGGEDFEGGGGGGG1A,,=GGFGGGGGEAGGGGGFGEGGEEDCC7GGGGF@ECFGGGGGGGCGFGGGFCGGGGGGGGGFFE@BECGGGGGGGGGGDGF@FGGGGGGGGGGGGGGGGGGFFGGGGGGGGGGGGGFGGGGGGGGGGGGGGGGGGGGGGGGGGCCABB
@s401 280
TGGGGAATATTGGGCAATGGGCGCAAGCCTGACCCAGCAACGCCGCGTGAAGGAAGAAGGCTTTCGGGTTGTAAACTTCTTTTGTCAGGGACGAGTAGAAGACGGTACCTGACGAATAAGCCACGGCTAACTACGTGCCAGCAGCCGCGGTAATACGTAGGTGGCAAGCGTTGTCCGGATTTACTGGGTGTAAAGGGCGTGTAGCCGGGAGGGCAAGTCAGATGTGAAATCCACGGGCTCAACTCGTGAACTGCATTTGAAACTACTCTTCTTGAGTATCGGAGAGGCAATCGGAATTCCTAGTGTAGCGGTGAAATGCGTAGATATTAGGAGGAACACCAGTGGCGAAGGCGGATTGCTGGACGACAACTGACGGTGAGGCGCGAAAGCGTGGGGAGCAAACAGGATTAGATACCCT
+
FFGGGGGGFGGGGGGGGGGFGGGGGGGGGGGGGGGGGGFCFGGGGGG@FGGGGGGGGGGGGCFGGGGGGGGGGGFF9FGGDGGGGGGFGGGGGGGGGGGCFEGGGGGDGGGGGGGGGGGGGG<@CEGGGGGGGGGGGGFFFFFGGGFFGG<FFGCFG?GGGGGGGGFFGGBE>FGFG?GF>@@F>GFF)=FDGGGGGGGGGG>CDGGGGFFED9;7F>AF:@@?CF@@CDGFFGGGGGGGGGFFGGGGFGFGFFCGGGGEE@:GFGGFAFEBFGFGFGFGGGFCFGGGCCFFFFE>FGGFFEB,EE?CGGGGGFCGGGFGGGGGGFGFGGGGGGGGGFDGGF7EE@GDGGGGGGGGGGE7GGGGGDF<FFGGFGGGGGGGGGGGGGGGGGGGGGFGEFFGGGGGGGGFGGGGGCCCCC
@s401 19660
TGAGGAATATTGGTCAATGGGCGAGAGCCTGAACCAGCCAAGTAGCGTGCAGGATGACGGCCCTATGGGTTGTAAACTGCTTTTATCAGGGAATAAAGTGAGTCTCGTGAGACTTTTTGCATGTACCTTATGAATAAGGACCGGCTAATTCCGTGCCAGCAGCCGCGGTAATACGGAAGGTCCGGGCGTTATCCGGCTTTATTGGGTTTAAAGGGAGCGTAGGCCGGAGATTAAGCGTGTTGTGAAATGTAGAGGCTCAACGTCTGCACTGCAGCGCGAACTGGTTTCCTTGAGTACGCACAAAGTGGGCGGAAGTCGTGGTGTAGCGGTGAAATGCTTAGATATCACGAAGAACTCCGATTGCGAAGGCAGCTCACTGGAGCGCAACTGACGCTGAAGCTCGAAAGTGCGGGTATCGAACAGGATTAGATACCCT
+
EFGGGFGGGFGGGGGGDFF,CFBCFGGGGGFGGGGGED9DCG9EFFEGGGFGF:CECFFGCFCFFFGFFGCEGFCEGGGGGGGGGG,EFF8BG89EGFGGGGGGGGGGGGGGFFFCFGGC@B<F@EFEFFGC,CE9?FE,4AFE87CF,EFGGD@FDCFFDGF<FCGGG@FFGGGG<FEE>9?@CFGGGG74<C<F:54FFGGGG%<:>7,B<FG;EF;??>DCFE>>ECGGF?F2F;GFGGF3#<EFFFFDC#8FFC@9EEF@=@CGGGFFEC;@8>@3)0GGGGGD=<,FDE@?B9DFEFECF=:GF>:FC@+GGFDE?FECBF@4AFEADEFGEA<@?,,A,F,GFFGFGCFC7BBCGFFCFE<8F?GGGGGGGFGGGGDGGADGGGFGGGGGGGGFFBDAFF:@EEE,GGGGGGGFEAGFE9GGGGGCCCCC
@s401 20782
TGAGGAATATTGGTCAATGGGCGAGAGCCTGAACCAGCCAAGTAGCGTGAAGGATGACTGCCCTATGGGTTGTAAACTTCTTTTATAAAGGAATAAAGTCGGGTATGTATACCCGTTTGCATGTACTTTATGAATAAGGATCGGCTAACTCCGTGCCAGCAGCCGCGGTAATACGGAGGATCCGAGCGTTATCCGGATTTATTGGGTTTAAAGGGAGCGTAGATGGATGTTTAAGTCAGTTGTGAAAGTTTGCGGCTCAACCGTAAAATTGCAGTTGATACTGGATATCTTGAGTGCAGTTGAGGCAGGCGGAATTCGTGGTGTAGCGGTGAAATGCTTAGATATCACGAAGAACTCCGATTGCGAAGGCAGCCTGCTAAGCTGCAACTGACATTGAGGCTCGAAAGTGTGGGTATCAAACAGGATTAGATACCCT
+
GGGGGGGGGGGGGGGGGGGGGGGGGGGGGGGGGGGGGGGGGG9EFFGFGGGGGGGGFECFEGGGG8FFFGGGDGGFFGGF9FFGFGGGFGGGGGGGGGFFEFGGGGGGGGGGGGD?AFFGEFGGGFGGGGGGGGG,EAEF<BEFGGGGGDGGG<FDGGGFGGGGGG?GGGG@CFGG?E>:>:CGBFGGGGGGGFGGGD7>DCCCF;B;CFFGGG=AC9FFECCFBFFFGGGGGGGBFFGGAF=@:@9CGGFGGGEFGGGFCFA8DCGGFCFGEF9FEDDFFFFF5,9:,GFFFGGFGGFF8GGFGGEEGFFE7@7GEFF8GGGGBGGGFFAFEECDFGFAGGGGGGGDGGFGFGGGGGGEGEFFGCFGGGFGGFFF<C5,GGGGFGGFGGGGGGGGGGGGGGGGGGGDGGGGGGFAGGGGGGGGGGFDFFGCCCCC
@s401 283
TGAGGAATATTGGTCAATGGACGAGAGTCTGAACCAGCCAAGTAGCGTGCAGGATGACGGCCCTATGGGCTGTAAACTGCTTTTATAAGGGAATAAAGTGAGTCTCGTGAGACTTTTTGCATGTACCTTATGAATAAGGACCGGCTAATTCCGTGCCAGCAGCCGCGGTAATACGGAAGGTCCGGGCGTTATCCGGATTTATTGGGTTTAAAGGGAGCGTAGGCCGGAGATTAAGCGTGTTGGGAAATGTAGACGCTCAACGTCTGCACTGCAGCGCGAACTGGTTTCCTTGAGTACGCACAAAGTGGGCGGAATTCGTGGTGTAGCGGTGAAATGCTTAGATATCACGAAGAACTCCGATTGCGAAGGCAGCTCACTGGAGCGCAACTGACGCTGGAGCTCGAAAGTGCGGGTATCGAACAGGATTAGATACCCT
+
EFGFGGGGGGGGGGGGGFGCGGGGGGGFFDEGFFCGFGGGGGFFGFFF,BFFGG8B?FFFFGGFC,CF@FFGGGFGGGGGFAFFFGGGGG?EFGGFFFDAFFGFDFG@EEBFGGFGGG7FF95ADFGFGGGGFGFFFGGCFFFG>C=<,CFFGDEG7,3>=F=FGGGGGGGFFFG7FGCEC,DCFG>BFCE7CFCDEDGGC@FFFC4*CC<C9F0=;:7C7=:?<:FACCF9CE:-C4*;CG#0AFFFF>8:C<84>8CFCFFDFEFGGGC7<F77E>@3?FGGGGFF=<BFFEEEGFFC,GFAFEFEC@F9FFC87GFGGGGEFGDGGFGFAGFGEFF;?,F<B7FFE,GGFC7GF@GGGGGGFFEEEACGGGGFFGGF@EDFGAFCGFCGGGGGGCGDFGGGGGGGGGGGGGGGGGGGEFGGFCGGFCGCC@CC
@s401 27924
TGAGGAATATTGGTCAATGGGCGAGAGCCTGAACCAGCCAAGTAGCGTGCAGGATGACGGCCCTATGGGTTGTAAACTGCTTTTATAGGGGGATAAAGTGAGCTACGTGTAGCTTATTGCAGGTACCCTATGAATAAGGACCGGCTAATTCCGTGCCCGCAGCCGCGGTACTACGGAAGGTCCGGGCGTTATCCGGATTTATTGGGTTTAAAGGGAGCGTAGGCCGTTTGTTAAGCGTGTTGTGAAATGTAGTGGCTCAACCAGGGCATTGCAGCGCGAACTGGCAGACTTGAGTGCGCAGGAAGTAGGCGGAATTCGTCGTGTAGCGGTGAAGTGCTTAGATATGACGAAGAACTCCGATTGCGAAGGCAGCCTGCTGTAGCGCAACTGACGCTGAAGCTCGAAAGCGTGGGTATCGAACAGGATTAGATACCCT
+
<CFGFFGGGGFGGGGGGGGGGGGGGFEFGFGGGGGGGGGFFGGEGGGGGGGGD7F8DF@ECEGGGFDGGGGGEAFGGGGGGGAF,EFFEEEDGGFGGGGGGGGG9EFG?F8<FGGGFFC?FFFFGGGFGGGGEDGGDFFFGCFGGGGFFGGGGGGG7>FB@:FCFEFCCE*;@F;CEGGGGFCBCF77G7EFGEECA8<F2F:CCC4BC84<FCGFDEGG?FE=CC?4GAEEC<E658DE8C29G=EEC9FEFGF1@DF@@6GF<AECFC@EEEEDCD=D8GGGGGFBEGGGBECFCGGFGE9DFGGFF8A9GGGEGF>B?EGGEGGGFFFDAGGFGFFAE;9GGGFGGGGFFFGGEFCGGFE?GGGFGGGGGGGFFE>>GGFCGGGGGFCGGGGGGGGGGDGFFDGGGGFGGGGGGGAFGGGGGDFGGCECCCCC
@s401 50229
TGAGGAATATTGGTCAATGGGCGAGGGCCTGAACCAGCCAAGTAGCGTGCAGGATGACGGCCCTATGGGTTGTGAACTGCTTTTATAAGGGAATAAAGTGGGTCACGTGTGACTTTTTGCATGTACCTTCTGAATAAGGACCGGCTAATTCCGTGCCAGCAGCCGCGGTAATACGGAAGGTCCGGGCGTTATCCGGATTTATTGGGTTTAAAGGGAGCGTAGGCCGGAGATTAAGCGTGTTGTGAAATGTAGTGGCTCAACCTCTGCACTGCAGCGCGAACTGGTCTTCTTGAGTACGCACAACGTGGGCGGAATTCGTGGTGTAGCGGTGAAATGCTTAGATAGCACGAAGAACTCCGATTGCGAAGGCAGCTCACGGGAGCGCAACTGACGCTGAAGCTCGAAAGTGCGGGTATCGAACAGGATTAGATACCCT
+
FGGGGFGGGGFGDCGGGGEFGGGGEFDGGGEFFFFGG,CFGFFGGGDEFGGGGGFGGGGGGDFGGG9FFGGGC7EEFGGGGGFFGGGGGGGBFA<FEGGGGGGGGGGGGCFEGGGGGGGFGGGFGGFG9,CFFGGGGFFGFDCFGGGEDFCGF=7E=GDGGGF7CEEGG>GGGFF>FCFC<FFCEGE6GGGGGCFGGC@BCF&GGFFCFFFC?1:18<CDFDGGGGFDC@GFFGGFGGGGDCFGD@@GGFFFEE,8C<F<@FGGGGGFFDFGGFDFEFEGFGGFFGFFE8FG?GEGGGCFE@F@ECEGEDGGFGDGGF:?EDDE?8+ACFFGGGFFCF,AF;?A,,CGGFAFFEGGGGGGGGGFF<FGGFFFFFGFEGGGGGGGGGEGGGFGGGFC,DGGFEGGGGGGGGFEEFGGEEF@AEGGGGGGGGGCCCCC
@s401 25205
TGGGGAATATTGCACAATGGAGGAAACTCTGATGCAGCGACGCCGCGTGAAGGATGAAGTATTTCGGTATGTAAACTTCCATCAGCAGGGAAGAAAATGACGGTACCTGACTAAGAAGCCCCGGCTAACTACGTGCCAGCAGCCGCGGTAATACGTAGGGGGCAAGCGTTATCCGGATTTACTGGGTGTAAAGGGAGCGTAGACGGCACGGCAAGCCAGATGTGAAAGCCCGGGGCTCAACCCCGGGACTGCATTTGGAACTGCTGAGGTAGAGTGTCGGAGAGGCAAGTGGGAGTCCTAGTGTAGCGGTGAAATGCGTAGATATTAGGAGGAACACCAGTGGCGAAGGCGGCTTGCTGGACGATGACTGACGTTGAGGCTCGAAAGTGCGGGTATCGAACAGGATTAGATACCCT
+
DFGGGGGGGGGGGGGGFGGGGGGGGFGDFDEFGGGFFGGGGGGGDFFFGGGGGGGGGGGFFFGFGEGFFFGGGGGG9FGFGFEFC<EGGGGGGGGGGGFFGFE@E+BB<FFGGG8?EFFCFCCFEFEFGGGGDEFGGGCFFA<FEE7FFFCGGFGGGGGCCG7FEGGG7F@FGGGGGCEC9B<G=GG8=%BFG91<4C;5=CCGECEFEFFEDGGFGFC4-F';GGG97CCEGGGFGGGFFE@EGDGDBFF??><F?DDC3EGFDFA:#2=5*GGGGGGG?GGFFD5,B=B9,,E?8=EFGFEB>E:<FFC9,??FF-@CFFGFEFGGF<FF==FGFDEFBEGFGGCGGEGCGGFC8GGGGGFEC,FGGGGGGEEGGGFGGGGGGGGGGGGGCDFFCEFGFGGGF9GGGGGCCCCC
@s401 287
TGAGGAATATTGGTCAATGGACGAGAGTCTGAACCAGCCAAGTAGCGTGCAGGATGACGGCCCTATGGGTTGTAAACTGCTTTTATAAGGGAATAAAGTGAGTCTCGTGAGACTTTTTGCATGTACCTTATGAATAAGGACCGGCTAATTCCGTGCCAACAGCCGCGGTAATACGGAAGGTCCGGGCGTTATCCGGATTTATTGGGTTTAAAGGGAGCGTAGGCCGGAGATTAAGCGTGTTGTGAAATGTAGACGCTCAACGTCTGCACTGCAGCGCGAACTGGTTTCCTTGAGCACGCACAAAGTGGGCGGAATGCGTGGTGTAGCGGTGATATGCTTAGATATCACGAAGAACTCCGATTGCGAAGGCAGCTCACTGGAGCGCAACTGACGCTGAAGCTCGAAAGTGCGGGTATCGAACAGGATTAGATACCCT
+
FGGGGGGGGGGGGGGGGGGGGGGGGGGFGGGGGGGGGGGGGGEEGGGEGGGGGGGGGGGGGGGGGGGGGGGGGGGGGGGGGGGGGGGGGGGGFGGGFGFGGGGGGGGGGGGFFGGGGGGGGGGGFGGGGGGGGGGGFGFFFGGDGGG8FGGGGGCEGG?FCGGGGGGGGGGCCGFGGGGGGGGGGG6FGDEFFGGDCCGCFGGBFFGG77:FEFGFE9<67DDCGGFFGDGC@EGDGFGGGGFFFFDFFFGGG<?DDGGGGGGGGGGFFFGGGCBECEFE?GGFGGGFDA,<DB+CEGCGF?DCGEGEGGGGGGC7DGGGGFEEEGGFCGFBAGGGECFCFE6?GGGGGGGFC67CEGGFF7GFGE9GGFGGGGGGGGGGGGGGGGFGGGGGGGGGGFEGDGGGGGGGGGGGGGGGGGGGGGGGGFGDGGGCCCCC
@s401 20227
TGGGGAATATTGGGCAATGGGCGCAAGCCTGACCCAGCAACGCCGCGTGAAGGAAGAAGGCTTTCGGGTTGTAAACTTCTTTTGTCAGGGACGAGTAAAAGACGGTACCTGACGAATAAGCCACGGCTAACTACGTGCCAGCAGCCGCGGTAATACGTAGGTGGCAAGCGTTGTCCGGATTTACTGGGTGTAAAGGGCGTGTAGCCGGGAGGGCAAGTCAGATGTGAAATCAACGGGCTCAACTCGTGAACTGCATTTGAAACTACTCTTCTTGAGTATCGGAGAGGCAATCGGAATTCCTAGTGTAGCGGTGAAATGCGTAGATATTAGGAGGAACACCAGTGGCGAAGGCGGATTGCTGGACGACAACTGACGGTGAGGCGCGAAAGCGTGGGGAGCAAACAGGATTAGATACCCT
+
FFGGGGGGGGFGGGGGGGGGGGGGGGGGGGGGGGGGGFFDFGGGGGGGFGGGGGGGGGGGGGGGGGGGEDFGGGGGGGGGGGGGGGGGGGGFGFGEGGGAFGG@CFFEGDFFFCEGGG9DFGGGGGGGCDFGFGGG8CEFGC:FGGG>FGCGGC;FFGGGGF:F?6C:FE:3FEGGC=FE<F:FBFFGFC:B=:F<>3CEEDF=9EGGGFEDC5CE>1FFFBFD-,@9EGG#C>EGGGGGGFF=DCFGFGFGGFFGFCDFD@=FE,=EFC7???<F<CFGGGGGFGFFCEGGFFE?GGF<GGGGE@BEGFGFFF:@FEFGF8D9FGGFGFFAGGF=FFCEGF:GGDGGDGGECFGFGGFGGGGGGGGFGFBGFGGGGGCFC:FCGGGGGGFCGGGGGGGGGGGGGGGGGGGGGCCCCC
@s401 23694
TGAGGAATATTGGTCAATGGGCGAGGGCCTGAACCAGCCAAGTAGCGTGCAGGATGACGGCCCTATGGGTTGTAAACTGCTTTTATAAGGGAATCAAGTGAGAGTCGTGACTCTTTTTGCATGTACCTTATGAATAAGGACCGGCTAATTCCGTGTCAGCAGCCGCGGTAATACGGAAGGTCCGGGCGTTATACGGATTTCTTGGGTTTAAAGGGAGCGTAGGCCGGAGATTAAGCGTGTTGTGAACTGTAGACGCGCAACGTCTGCACTGCAGCGCGAACTGGTTTCCTTGAGTACGCACAAAGTGGGCGGAATGCGTGGTGTAGCGGTGAAATGCTTAGATATCACGAAGAACTCCGATTGCGAAGGCAGCTCACTGGAGCGCAACCGACGCTGAAGCTCGAAAGTGCGGGTATCGAACAGGATTAGATACCCT
+
GGGGGFFGEEGGGFFGGGFF,CFFC@BEEGGGGGGGGF8AEFCE9FEGGDDFGGEEDEECEDGFGAF8FF7FFGFEFGFGAFEGAFGC,C4:A4,,:A5EEF,55:4FCGGEGGGFF=:,B@A,8<<EC9FE?E9@AFGGF@+8>7@D9EFGF,D,,,9DDCA@<@FF@<*@9>@<711>FF>CEGEGFF:*2?C@3*=F19>,2<*1=,<FFF7%:;C;>ECC*;?#<+2<8<:6EECCFF<EC@6>;@C=+<;;#>@(520;;EG8,7GGFF:@CE4?7FAFC?GFDAEAF@CB+FD<,,5=B7FFC8@9++++=GF=<E@40+CFAB?,E9EEE,FFFE,FGGFFF<FB<CCCCGF?7FGFGGFFGEFDFF99GGGEFCCAFBCF6@7ECADFE:FF<FDEFEGGFEF@FDFFEGFECFGGGFGGGGGCCCCC
@s401 29085
TGGGGAATATTGCACAATGGGGGAAACCCTGATGCAGCAACGCCGCGTGAAGGAAGACGGTTTTCGGGTTGTAAACTTCTGTTCTTAGTGAAGAATAATGACGGTAGATAAGGAGCAAGCCACGGCTAACTACGTGCCAGCAGCCGCGGTAATACGTAGGTGGCGAGCGTTGTCCGGAATTACTGGGTGTAAAGGGAGCGTAGGCGGGATGCCAAGTCAGCTGTGAAAGCTATGGGCTTAACCTGGAGACTGCAGTGGAAACTGGTATTCTTGAGTGCAGTAGAGGTTGGCGGAATTCCGAGTGTAGCGGTGAAATGCGTAGATATTCGGAGGAACACCGGTGGCGAAGGCGGCCAACTGGGCTTTAACTGACGCTGAGGCTCGAAAGTGTGGGGAGCAAACAGGATTAGATACCCT
+
EEFFGFGFGGGG9@CCFGGGGFGGEGGGGGFF@<FFGGGGGGEGGGGGGCFGGGGGGCEE86?FFGC+CFCBFFFFEGFF9FF,,AFGGF5FF,B,<5<FB,=+B7+5,C5CFGE<DF4B>F@::7++,6CFF:@D78,8D,>33CGD<3<->8<9,7;;1<C3*>C,F*<CG44*=*4<,>F#B<E=C=<F@FE=DC0D@0BC>FFGFGGFBFC??:5C;FC;D<,;6FCD>C<AFEAFDF>:,,,CFDD<DGF;9,;DFGGGFF9CA?D>F?>3,,A4,,,?=+>FCDGGGGD7EB9,,GGGE>CBEFFGFGEEFD9GGGDEC?C@=EF<F:?:F@GGDGFDGFECGEEFE@DECFC@@9CFFGGFGEFCEGFAE;+F?GGGGGFGEFCGGGGFFC6CFECGGGGDGGGGCCCCC
@s401 36280
AGAGGAATATTGGTCAATGGGCGAGAGCCTGAACCAGCCAAGTAGCGTGAAGGATGACGGCCCTACGGGTTGTAAACTTCTTTTGTGCGGGAATAAAGGAACCTACGTGTAGGTTTTTGCATGTACCGTAACGAATAAGCATCGGCTAACTCCGTGCCAGCAGGCGCGGTAATACGGAGGAAGCGAGCGATATACGGATTTATTGGGTTTAAAGGGAGCGTAGACGGGTTTTTAAGTCAGCTGTGAAAGTTTGGGGCTCAACCTTAAAATTGCAGTTGAAACTGGAGACCTTGAGCACGGTTGAGGCAGGCGGATTTCGTGGTGGAGCGGTGAAATGCTTAGATATCACGAAGAACCCCGATTGCGAAGGCAGCCTGCTAAGCCGCCACTGACGTTGAGGCTCGAAAGTGCGGGTATCAAACAGGATTAGATACCCT
+
,CEEGFGGDFCFGGGGGGGG8EEEB@CGG8FCGGGGFFD<AE9FFGG@CCECFEF,FFGCEFGGFFB:>@CGFCFF,C<FCFF,<BFFGGEGGGGGGFF@FFGGGGEGC8AAEA,8?7FFGGGGFDCF=>:CF@EFFF:BF=DF>+@3FCCB<@DF@FGGFD@**><>FGGGG@9@GGGGC,=,<*3*=*4;B,?<5=+1=+?::?F;088<7<CD*>?<03CE7?A<FG?CG;C69<<C@.C:893E:@*EF@C$00;CEFGFCF@<CFGGFCC<==3,===GFGFC>,C,9*FD3GFCFCF:CC@=CFBE=8++7>FFBA9++0C+F?A<:,,F<=?E,<FDDFF:,EFGGGGGFC@FEGGF@FEDGDGGFFAE<DGCCGDGFGFFFEFDCFECADGGGGGGGGGGFGEEGGFGGFGEBB9FECFEFF@FCCCCC
@s401 292
TGGGGGATATTGCGCAATGGGGGAAACCCTGACGCAGCAACGCCGCGTGAAGGATGAAGGTCTTCGGATTGTAAACTTCTTTTATTAAGGACGAATAAAGTGACGGTACTTAATGAATAAGCTCCGGCTAACTACGTGCCAGCAGCTGCGGTAATACGTAGGGAGCAAGCGTTTTCCGGATTTACTGGGTGTAAAGGGAGCGCAGGCGGTGCGGCAAGTCTGATGGGAAAGCCCGGGGCTCAACCCCGGTACTGCATTGGAAACTGTCGTACTAGAGTGTCGGGGGGGTAAGCGGAATTCCTAGTGGAGCGGTGCACTGCGTAGATATTAGGAGGAACACCAGTGGCGAAGGCAGCCCCCTGTGACGCAACTGACGCTCATGCACGAAAGCGTGGGGAGCAAACAGGATTAGATACCCT
+
CD<FDFCCFGGFGCGGD,C8@FFFGGGGGGGFCCGEEGGGGEGC+CE>FGFFFGGGFFGGFEFGGGGEGGG?E,AEFGF,,BF9<FCFD9EEEED<FFFGFGAFC++DFFDFGCAFF9C93>3D=F+CB@FFAFGGGGGFF,@<8FD8>@@>:CFFFGE,,6>FFGC::F7;7**7<CECF8F::,4C7<<CF<EGCD:<7)?CEEE>GFEC>C5F?:CFAB',2#?@F:7;CEE>::>@F@9@8?EGFGDDGFCDCEF@3:EE>8)CGGGF>CDD@<?E@FC4E8EFE??48E@>,,,BAE<B98+*EGFFC9,?+7C@E,GG@?C<F<CEBCC,DEC4=E:EGGGFFFGEEF@6+,,;,@:GEEE,FF:7GGGFFGEFDF<C7GFCGGEFFB,GGGGFCCGGGGGGFCFGGGCCCCC
@s401 25099
TAGGGAATCTTCCACAATGGACGCAAGTCTGGTGGAGCAACGCCGCGTGAGTGAAGAAGGTCTTCGGATCGTAAAACTCTGTTGTTAGAGAAGAACACGAGTGAGAGTAACTGTTCATTCGATGACGGTATCTAACCAGCAAGTCACGGCTAACTACGTGCCAGCAGCCGCGGTAATACGTAGGGTGCGAGCGTTAATCGGAATTACTGGGCGTAAAGCGTGCGCAGGCGGTTTGGTAAGACAGATGTGAAATCCCCGGGCTTAACCTGGGAACTGCATTTGTGACTGTCCGACTGGAGTACGTCAGAGGGGGGTGGAATTCCACGTGTAGCAGTGAAATGCGTAGATATGTGGAAGAACACCGATGGCGAAGGCAGCCCCCTGGGACGCAACTGACGCTCATGCACGAAAGCGTGGGGAGCAAACAGGATTAGATACCCT
+
FEFGGGGGGGGGGGGGGGGGEFGGGFFAFFGGGGGGGGGGGGGGGGGGDGGGGGGGFGGFGGGFGG>C?FFGGGGGGGGGAFEGGGGGCFFFGGFGGGG@EGGGGGGGGGGGGGG9F9F<FEGGEGEECEGFGGGGGGGGGFEA9FD@FEGGFFGCGGGGGGGFGG@EFDGGG@CFECGGGG:F@B5<B:88F:4CGFC@EGE@>CF9>FFFE:C>GFG7,=9DGEG9D5E2?#CF$C;;B7,:2%AC@,GGEECE<EG<FCC?@<?:6FF8@2+FAC??FCGD>6GEFC8,3,DDC?BFBGFF<FFB@C+GGEFFB=9ADFCEEGGGFFF9GFFGE::C@FFFFA,F8FFGGGFGFCB7F7EGGEEEDGGGFGEGGFCDGGGGFCGGGGGFFGGGGGEGGGGGFFGGGFGGGEFEGGFGGGGCEFGGGGGGFFFFCCCCC
@s401 294
TGGGGGATATTGCGCAATGGGGGAAACCCTGACGCAGCAACGCCGCGTGAAGGATGAAGGTCTTCGGATTGTAAACTTCTTTTATTAAGGACGAATAAAGTGACGGTACTTAATGAATAAGCTCCGGCTAACTACGTGCCAGCAGCTGCGGTAATACGTAGGGAGCAAGCGTTGTCCGGATTTACTGGGGGTAAGGGGAGAGCAGGCGGTGCGGCAAGTCTGATGTGAAAGCCCGGGGCTCAACCCCGGTACGGCATTGGAAACGGTCGTACTAGAGTGTCGGGGGGGTAAGCGGAATTCCTAGTGTAGCGGTGAAATGCGTAGATAGTAGGAGGAACACCAGTGGCGAAGGCAGCCCCCTGGGACGCAACTGACGCTCATGCACGAAAGCGTGGGGAGCAAACAGGATTAGATACCCT
+
ADFGGEFGGGGGGGGGGGGGGGGCEGFFEGGFGGGG@BEFFFEGFGGFGGGGGGGGFFDGFFDGGFCBCGGGGGG<AFGGGGGFGGGGGGFFFFF<FFEFFGGGGGGGGGFGGGGGGGG9DF9FGGGFGGGGG<CE<DFCGGG@8D,DFGGFFEGGGGGCFC<3<8<,=FEEEG-974F%;:<CF3FFC#FEG?%??37C#*.3F@?ED6>ECC9CF:;FAACCCFC?:39CFEE>:BGC><CFEEGFFDF@$>7CDAFFCCGG#680:EBGF7A*F<EFAGG.88FE@+CCFFGGE>8FFE?EFDGFGGECEC?F7EGGGEEDFCC,C<<F9FFCCCFGF<@B,EFEFEFEGGGGGDFGGGGGGEGGCGEEFCGGFECGGGFEGGF7GGGGFFFGDGGFFEFDFFGFFFGGFECCCCC
@s401 25686
TGAGGAATATTGGTCAATGGGCGAGAGCCTGAACCAGCCAAGTAGCGTGCAGGATGACGGCCCTATGGGTTGTAAACTGCTTTTATACGGGGATAAAGTGAGCCACGTGTGGCTTATTGCAGGTACCGTATGAATAAGGACCGGCTAATTCCGTGCCAGCAGCCGCGGTAATACGGAAGGTCCGGGCGTTATCCGGATTTATTGGGTTTTAAGGGAGCGTAGGCCGTCTGTTAAGCGTGTTGTGAAATGTCGGGGCTCAACCTGGGCATTGCAGCGCGAACTGGCAGACTTGAGTGTACAGGAAGTAGGCGGAATTCGTCGTGTAGCGTTGAAATGCTTAGATATGACGAAGAACTCCGATTGCGAAGGCAGCCTGCTGTAGTGCAACTGACGCTGAAGCTCGAAAGCGTGGGTATCGAACAGGATTAGATACCCT
+
FGFFGGCGGGGFGEGGGGGF@GGGGGGGGGGGGGGGGGGFGGFFGGG:BFGGGGGGGCC7@CFFG89EDGGG7FDEFGGGGFDGGFG<FGEGGFCEEFFCFGGGGGGGFFGGGGGGGGDGGGGGGEFGGGGGGGGGGFFFDFGG>C@FGCFGGGGG@FGFGGGGDGGEGGGGGFGGGGDCFFFC<F*=FG@G:FE@EGCFGGG<FFEFG#:C6<CGGF+9):89FGCDFGFF>0C#>>FGGFC8@;FFGCE9CD>@D<<BD@8FGFFCDDG=F=EFF:9?7GGGGGDE9GGGD9FGGFGFFFFGFCGEEE,=@,@+CFDGGGDEACBEEECFA9FGGFFFGGFFFCCD@,GFC,CGGGGCEEGFCGFCGFF7GGGGGGGGFCGGGFEFCGFGGGGF8CGGGGGGGGGEGFFGEGGGFFEEAGGGGGGGGGGCCBAC
@s401 27466
TGAGGAATATTGGTCAATGGGCGGAAGCCTGAACCTGCCAAGTAGCGTGCAGGATGACGGCCCTATGGGTTGTAAACTGCTTTTATGCGGGGATAAAGTGGGCCACGCGTGGTCTTTTGCAGGTACCGCATGAATAAGGACCGGCTAATTCCGTGCCAGCAGCCGCGGCAATACGGAAGGTCCGGGCGTTATCCGGATTTATTGGGTTTAAAGGGAGCGCAGGCCGCCGGGCAAGCGTGTTGTGAAATGCAGTCGCTCAACGTCTGCACTGCAGCGCGAACTGCCCAGCTTGAGTGCGCGCAACGTTGGCGGAATTCGCCGTGTAGCGGTGAAATGCTTAGATATGGCGAAGAACTCCGATTGCGAAGGCAGCTGACGGGTGCGTAACTGACGCTCATGCTCGAAAGTGCGGGTATCGAACAGGATTAGATACCCT
+
CFGGGDGGGFGGGFGCFEGFGG7FCFGFGGGGGGGGGGGGGGGGGGGGGGGGGEFGGF7CFFCFFEFGGGEEFECGGGGGG,FFGGGAFGGGGGGGGFFG9CFDEGGCGGGGEEGGFFFGGCGGGGFEGGGGGG,@@C@FF@F7EED<FF9FFFCEF9<<FFGGGGEECGGCFG>FGGGGGGGGCECECECGC+/:7CE6C?@FGGC>5+2C9758;9;56>GDC>E>EGGGEFGF>=GECB>C@AF;:6<FG8,<=*10AFGGGFD:<EFC<@::@E@:*FE>78CF:<5,5@@:=7F==>+EFE:B+GFFF:C>@7:B:,@@>EDFFCC?<C,CGFE3<4?7GC:FCGGGGGCGE@FCGGEGGFFFGGEFCCEFCFEGEGGGFCFGGF:GGGGGGGFF<CGCGEGGGGGGGFDGGFEEFGGGGGGGGGGCCCCC
@s401 37208
TGAGGAATATTGGTCAATGGACGAGAGTCTGAACCAGCCAAGTAGCGTGCGGGAAGACGGCCCTATGGGTTGTAAACTGCTTTTATAAGGGAATAAAGTGAGTCTCGTGAGACTTTTTGCATGTACCTTATGAATAAGGACCGGCTAATTCCGTGCCAGCAGCCGCGGTAATACGGAAGGTCCGGGCGTTATCCGGATTTATTGGGTTTAAAGGGAGCGTAGGCCGGAGATTAAGCGTGTTGTGAAATGTAGACGCTCAACGTCTGCACTGCAGCGCGAACTGGTTTCCTTGAGTACGCACAAAGTGGGCGGAATTCGTGGTGTAGCGGTGAAATGCTTAGATATCACGAAGAACTCCGATTGCGAAGGCAGCTCACTGGAGCGCAACTGACGCTGAAGCTCGAAAGTGCGTGTATCGAACAGGATTAGATACCCT
+
EFGFGGGGGGGGGGGGGGGGGGGGGGGGGAFGGGGGGGGGGFGFFGGEC@@EGGGGGGGGGDF,F8FFDGCFGGGGGGGGF<FFGGGGGGFFGGGGGGGDGFGFFGGGGGGGCFGGGGGGEGGFGGGGGFGGGGGGGGGGGD@FGEEGGGGGGGGGGGDGGGGGEGGGGGGGGGG,CG:::>DFF@G7<CE:FFGGG9G>DE>GGGC5GGGGG,=;>>E<EGGGGCE9FEGGDGGFGGGFGGFFECDFGGGGF:B@2A@EF8F<@=<3CGGGEF:C7E38GGGGGFF=9=A<?EEFEFDGFFAFFGGDGGGFD>+GEFGGFFC7EEGFEFCGFGGGGFFDAB@A,FCGGDFFEB@EC,FEEGFFFEEFDA9GGGGFFFEGFFGFGGFGGEFGGGGGGFGGGGGGGGGFFFGFEGGGGFGEECGGGGGGGGGCCCCC
@s401 36254
TGAGGAATATTGGTCAATGGGCGAGAGCCTGAACCAGCCAAGTAGCGTGCAGGATGACGGCCCTATGGGTTGTAAACTGCTTTTATAAGGGAATAAAGTGAGTCTCGTGAGACTCTTTGCATGTACCTTATGAATAAGGACCGGCTAATTCCGTGCCAGCAGCCGCGGTAATACGGAAGGTCCGGGCGTTATCCGGATTTATTGGGTTTAAAGGGAGCGTAGGCCGGAGATTAAGCGTGCTGTGAAATGTAGACGCTCAACGTCTGCACTGCAGCGCGAACTGGTTTCCTTGAGTACGCACAAAGTGGGCGGAATTCGTGGTGTAGCGGTGAAATGCTTAGATATCACGAAGAACGCCGATTGCGAAGGCAGCTCACTGGAGCGCAACTGACGCTGAAGCTCGAAAGTGCGGGTATCGAACAGGATTAGATACCCT
+
GGFGGGGGGGGGGGGGGGDGGGGGFGGGGGGGGGGGGFFGGF<FFGDGGGFFGGGFFFCFDGGGF8CFDGGGGAEGDFGGEFGGGFGGGGGGC8FGGGFF,AFDFFFE8A:EFC=?FGCFAEFEF9EGG9FGGFGGGGGGGGGEDCCFGGGGGGCFGGF7F<FDG@FCG>CAFGGGGGGDGGF*5>8=FF78@CCF7EF@EFGGGG7#F<F;F:@775<<B7AF+48C?EGGG99*C9F58@DF9ED?>CAFG:CB8<<8<@FGCGGGGGF6F@8086/C2GC<FFB,,CC5*7EF@,,C,??A4+EC@=CE@8E>@FFEE=+@)F??@AA,,FFC;ED=EAFA,GFFC<<?F@6+7B,?FFC,?C9GGGGF@AC<FE@@7FCF<@CEFF;FFF@F8GGFGFFEGGGGGGFFEEGF@FGGGFFGFGGGGFFC@9CC
@s401 35790
TGAGGAATATTGGTCAATGGGCGAGAGCCTGAACCAGCCAAGTAGCGTGCAGGATGACGGCCCTATGGGTTGTAAACTGCATTTATAAGGGAATAAAGTGAGTCTCGTGAGACTTTTTGCATGTACATTATGAATAAGGACCGGCTAATTCCGTGACAGCAGCAGCGGTAATACGGAAGGTCCGGGCGTTATCCGGATTTATTGGGTTTAAAGGGAGCGTAGGCCGGAGATTAAGCGTTTGTGAAATGTAGACGCTCAACGTGTGCACTGCAGCGCGAACTGGTTTCCTTGAGTACGCACAAAGTGGGCGGAATTCGTGGTGTAGCGGTGAAATGCTTAGATATCACGAAGAACTCCGATTGCGAAGGCAGCTCGCTGGAGCGCAACTGACGCTGAAGCTCGAAAGTGCGGGTATCGAACAGGATTAGATGCCCT
+
,FFGGGGGGDCCCFGGGGGEG8FFGGGGG?EFE@CFFGDFGGGGGGCFCFEFGDG8=CFGE>GGEFFFGC7=B@FFC?FG,C@FFGAFCF,9,4A:EDGFGGGD9<FCFGCFG95?<@FFGFGGGG9FFGGGGGFFCEFF8DFEGDC=FFCFF,++:F<DGGG,>@FCC+C,;;F*@C7:FFC>CF*=FCC7,<*<:/+8+;6FCFC.5B:;78391C5CEEC<DC6;:C-10FAFFFB;@=26A4E>>>6:?1*#F:,<@C#FC?D<EC-;<1@:D@2::ECGFDF=>C9*@6++DA?4,FFEEEECE>4+8>EECGFF,EGAGGFFEGGGDAGGEEECGGGFFAGFFFG@FCCBDB:EGFFC,CGGDEEECGFEEGFFF@;,9ECGGEDFGGFGEGGGGEE<CFECCGGGGGCFFFFDFFFFF<GFE,C@CCC
@s401 300
TGAGGAATATTGGTCAATGGACGAGAGTCTGAACCAGCCAAGTAGCGTGCAGGATGACGGCCCTATGGGTTGTAAACTGCTTTTATAAGGGAATAAAGTGAGTCTCGTGAGACTTTTTGCATGTACCTTATGAATAAGGACCGGCTAATTCCGTGCCAGCAGCCGCGGTAATACGGAAGGTCCGGGCGTTATACGGATTTATTGGGTTTAAAGGGGGCGTAGGCCGGAGATTAAGCGTGTTGTGAGATGTAGATGCTCAACATCTGCACTGCAGCGCGAACTGGTTTCCTTGAGTACACACAAAGTGGGCGGAAGTCGTGGTGTAGCGGTGAAATGCGTAGATATCACGAAGAACTCCGATTGCGAAGGCAGCTCACTGGAGCGCAACTGACGCTGAAGCTCGAAAGTGCGGGTATCGAACAGGATTAGATACCCT
+
FGGFGGGGCAF9FFFAFEFGFGGGGDGFEEDFGGGGF<D6EEFFEGF:FEGFGGG?<F7FCF@,CFFFGFFFBEAFCGGGGFFC9FAFC9CCEEFDFFEGA<FGGGCGGG:E<FGGGG>@EFCA?<@?,,CFD,EGC9,,,:+@C@+DFFGGDGDFFBFC8=BCEGDCFFG;DB:FEF7FFGGFF:EGGC1,3@,=C*8<9;FFFF,4*<25/?0,79=964*:C>FB9>-+<:>::GFEFC>*<GGFFCFFFC?D:<,67?FFEF<@D,C6@:7:CCD=FF8FGDFF==<C3,,=D8,EEC,,FB:FF7DE@+7ECDD<F98EAF8,FDEFFF=>@5,,GFDCE,<FFAD?CFGGGGGF@,87GGCGGGFF9FGFD?GGGGGGGFFFCC;FCFFFBECEC7GGGDGGGGGGGGGFGGGFGGGGGGGGGGGCCCCC
@s401 41767
TGAGGAATATTGGTCAATGGGCGAGAGCCTGAACCAGCCAAGTAGCGTGCAGGATGACGGCCCTATGGGTTGTAAACTGCTTTTATAAGGGAATAAAGTGAGTCACGTGTGACTTTTTGCATGTACCTTATGAATAAGGACCGGCTAATTCCGTGCCAGCAGCCGCGGTAATACGGAAGGCCCGGGCGTTATCCGGATTTATTGGGTTTAAAGGGAGCGTAGGCCGGAGATTAAGCGTGTTGTTAAATGTAGATGCTCAACATCTGCACTGCAGCGCGAACTGGTTTCCTTGAGTACGCACAAAGTGGGCGGAATTCGTGGTGTAGCGGTGAAATGCTTAGATAGCACGAAGAACTCCGATTGCGAAGGCAGCTCACTGGAGCGCAACTGACGCTGAAGCTCGAAAGTGCGGGTATCGAACAGGATTAGATACCCT
+
EFGGGGGGGGGGGGGGGGGFGGGGGEGGGGGGGGGGGGGFGGGGGGGGGGGGGGGGGGGGGGGGGGFGGGGGGGGGGGGGGGGGGGFGFGGEFFFGGGGGGGFGGGGGGGGDGGCFGGGGGGFFFFGGGGGGGGGGGGGFFGFGGGGFGGGGGGGGGGGFGGGGCEGECBGFDGGEDECCFGGGGG=@FGCGGGGGGCGGGGGGGFFGGGGG?FGFGAGFBDCFFGGGGDFGGGGFGGGGGGG#CGFCFCCGFFE:GFFGGGGGGGEACGGGGG7EECEFFFFFCGFFCF<GDECEGGGGFGGGGGGGGGGGD=7GCGGGFGGGFGFDFA9FFFFGGGGGGFCA7GGGGGGGFEDGGFFB@FCGFDEGGGGGGGGGGGFDEGDGGGGGGGGGGGGGDEGGFEGGFEGGGGFEGGGGGGGFGGGGGGGGGGGCCCCC
@s401 50728
TGAGGAATATTGGTCAATGGACGAGAGTCTGAACCAGCCAAGTAGCGTGCAGGATGACGGCCCTATGGGTTGTAAACTGCTTTTATAAGGGAATAAAGTGAGTCTCGTGAGACTTTTTGCATGTACCTTATGAATAAGGACCGGCTAATTCCGTGCCAGCAGCCGCGGTAATACGGAAGGTCCGGGCGTTATCCGGATTTATTGGGTTTAAAGGGAGCGTAGGCCGGAGATTAAGCGTGTTGTGAAATGTAGACGCTCAACGTCTGCACTGCAGCGCGAACTGGTTTCCTTGAGTACGCACAAAGTGGGCGGAATTCGTGGTGTAGCGGTGAAATGCTGAGATATCACGAAGAACTCCGATTGCGAAGGCAGCTCACTGGAGCGCAGCTGACGCTGAAGCTCGAAGGTGCGGGTATCGAACAGGATTAGATACCCT
+
6EFGGGGGGGGGGGGGGGGGFGGGGGGGGGGGGGGGGGGGGGGGGFGGGGGGGGGGGGGGGGGDFEGCGGGGFFFG<DFGGGGGGGGGGGGGGGFGGGGGGGGGGGGGGGGGGGGGGGGGGGGGGGGGGGGGEFEFGGGGFFGCGGGGGGCEGGGGGGFGGGGGGGGEGGGGFCG**@@F9CGCCFGGGGGGGG?GGGGFCCEGFG4FDGCFFGD5B>GGDCGE<CGDCEGGGGGFG5FFGGFFGGFGFE7FGCGGGG><EFGGGGGGG<D7<8#EGGFFFFGGGGCC?FGFFFC?@GFF9CGGGGDGGGGEFGGECFGGGGFB>FCF;,9E,?A<=C,=,=FFGGGGFE9GFCEFGGFGFF@@F<FGGGGGGGGFFCCGGGGGGGGEGGFCGGGGGGGGGGGFGGGGGGFEGGFGCGGFFGGGFFGGGGGCCCCC
@s401 303
TGAGGAATATTGGTCAATGGACGAGAGTCTGAACCAGCCAAGCAGCGTGCAGGATGACGGCCCTATGGGTTGTAAACTGCTTTTATAAGGGAATAAAGTGAGTCTCGTGAGGCTTTTTGCATGTACCTTATGAATAAGGACCGGCTAATTCCGTGCCAGCAGCCGCGGTAATACGGAAGGTCCGGGCGTTATCCGGATTTATTGGGTTTAAAGAGAGCGTAGGCCGGAGATTAAGCGTGTTGTGAAATGTAGATGCTCAACATCTGCACTGCAGCGCGAACTGGTTTCCTTGAGTACGCACAAAGTGGGCGGAATTCGTGGTGTAGCGGTGAAATGCTTAGATATCACGAAGAACTCCGATTGCGAAGGCAGCTCACTGGAGCGCAACTGACGCTGAAGCTCGAAAGTGCGGGTATCGAACAGGATTAGATACCCT
+
FGGGGGGGGGGGGGGGGGGGGGGGGGGGGGGGGGGGGGFFDGGGGGGEGGGGGGGGGGEGGGGGGGGGGGGGGG<EFGGGGGGGDGFFFGGGGGGGGGGGGGFGGGGGGGGGGGGCGGGGGFGGGGGDGGGGGGGGGGGGGGGGGGGGGGCGGGGGGGGGGFBFFGF7CGGD9CFF>FGGGGGGGGGGGCGGGCGG=5EGGGCFFG??C>GG?<;=82FF:@CAFEC==2;9CFF=EGGGGD?C:FEFFEFFF:D@DGE@FF<FGGGGGDGGGEDF8FC@.GGGFGGDDFCDFGGEGFFFEF9CGECGGFEE88CEGGGGGGGGEGCFFEFFFGF@E9GFGGFDFGFFFCGGFCGEEGGF:GGGFFCGGGFFFGGGGGFCEGGFGGGGEGCGGGFC,CGFCGGGEGGGGGGGGGGGGGGGGGGGGGGFFAGCCCCC
@s401 33679
TGAGGAATATTGGTCAATGGCCGAGAGGCTGAACCAGCCAAGTCGCGTGAAGGAAGAAGGATCTATGGTTTGTAAACTTCTTTTATAGGGGAATAAAGTGGAGGACGTGTCCTTTTTTGTATGTACCCTATGAATAAGCATCGGCTAACTCCGTGCCAGCAGCCGCGGTAATACGGAGGCTGCGAGCGTTATCCGGATTTATTGGGTTTAAAGGGTGCGTAGGTGGTGATTTAAGTCAGCGGTTAAAGTTTGTGGCTCAACCATAAAACTGCCGTGGAAACTGGGTTACTTTAGTTTGTTTGAGGTAGGCGGAATGCGTGGGGTAGCAGTGAAATGCATAGATATCACGCAGAACTCCGATTGCGAAGGCAGCTTACTAAACCATAACTGACACTGAAGCACGAAAGCGTGGGGATCAAACAGGATTAGATACCCT
+
EDFGGGGGGGG9FGGDFFDEGGFFCF:CEAFGGGFEE,C?CFFGGGG@F@CGGCFGFFGFC9FFGGGG<FE>FGECFCF,BAEFDFE<C8FCFGG9EEGGGGGGGGGGCFCEFC@F<EGGGGC@F9EF<EGCGGG=FEA9?>BFDCEGF<FFEFFGGGG+@DFFFD:CCGGFA@C>C@E*5,5><F=@F:F7,,8<*:@FGGDG,C1<<FCGGGA542,%)8C9+81+,3DFEG@6<#7:C:6#,CCFFB;@::.@FCFCCCDF?<<:#+A4=?6#5#6<6AB<EFEEA559+:,,@EAAEFA4=8:BC>,=>=@++7@944,,*=9C,E<A,FFAC-<8<DEAC@7@F59BFB+@,@B@EC7DFDEC,C,D<EFC,C,FCFF,C@@FCCFF<F<E,@FB<FEDDGGGDGGFFCF<DFFBEEFGF@GGF8@@CCCC
@s401 44205
TGAGGAATATTGGTCAATGGGCGAGAGCCTGAACCAGCCAAGTAGCGTGCAGGATGACGGCCCTATGGGTCGTAAACTGCTTTTATAAGGGAATAAAGTGAGTCTCGTGAGACTTTTTGCATGTACCTTATGAATAAGGACCGGCTAATTCCGTGCCAGCAGCCGCGGTAATACGGAAGGTCCGGGCGTTATCCGGATTTATTGGGTTTAAAGGGAGCGTAGGCCGGAGATTAAGCGTGTTGTGAAATGTAGTGGCTCAACCTCTGCACTGCAGCGCGAACTGGTCTTCTTGAGTACGCACAACGTGGGCGGAATTCGTGGTGTAGCGGTGAAATGCTTAGATATCACGAAGAACTCCGATTGCGAAGGCAGCTCACGGGAGCGCAACTGACGCTGAAGCTCGAAAGTGCGGGTATCGAACAGGATTAGATACCCT
+
EFGFGFGGGGGGGGGGGGFF8FEGGGGGGDGFGGGGGGGGGG<FGGGGGGGGGGGGGGGGGGGCF8FGGGGGGGFGGGGGF<FGGGGGGGGGGGFEEGFFGFDGGGGGGGGGGGGGGGGGGGGGGGGGGGGGGGGDGGGGGGGGGGGGGGGGGGGGGGGGGGGGGGGGGGG7FGGGGECGGGGGGGGGGGG;FGGGGGDGFF:FGG?CE@CC=FGFGDEBEFGGGGGFECCGFFGFGGGGGGGFGCCFGFFCEGEDC@EFFFGGFGGGGGGGGG?GGFADGGFF8GFFFDDGFGGGGFEF8CFDGGGE7E9GGFGEEGC<GGGG>GEFGGFE9GGGFFFFGGGGGGGGGGEGFCCGGGGFEDGGGGGGGGGGGGGFCFGGGGGGFGFGGGGGGGGGGGGGGGGGGGGGGFFGGGGGGFECCGGGGGGGGGGCC@@C
@s401 47010
TGAGGAATATTGGTCAATGGACGAGAGTCTGAACCAGCCAAGTAGCGTGCAGGATGACGGCCCTATGGGTTGTAAACTGCTTTTATAGGGGGATAAAGTGTGCCACGTGTGGCATATTGCAGGTACCCTATGAATAAGGACCGGCTAATTCCGTGCCAGCAGCCGCGGTAATACGGAAGGTCCGGGCGTTATCCGGATTTATTGGGTTTAAAGGGAGCGTAGGCCGTTTGGTAAGCGTGTTGTGAAATGTCGGGGCTCAACCTGGGCATTGCAGCGCGAACTGCCAGACTTGAGTGCGCAGGAAGTAGGCGGAATTCGTCGTGTAGCGGTGAAATGCTTAGATATGACGAAGAACTCCGATTGCGAAGGCAGCCTGCTGTAGCGCAACTGACGCTGAAGCTCGAAAGCGTGGGTATCGAACAGGATTAGATACCCT
+
GGGGGGGGGGGGGGGGGGGFGGGGGGGGGGGGGGGGGGGGGGFGGGGGGGGGGGGGGGGGFGGGGGGC<FGFGGGGGGGGGGGGGGGGGGGEE7ECEFFFGFGGGGG7DFFFGGGGGGFGGGGGGGGFGFGGGGFGD?DFGGGGGGDGFFGGG@EEGGGGGGGGG@EFFCFGFFF@<C@FF>EFGGGE:CC*?FFGC:F9?9F,F><:CFF8>:FCC3?/@E;EDECCFC;<@9@?ECGFCGDFFFFFC1GFFEGFGGGFFF?GFFFDBEFGGGEFBC,?EFF=FAFB,>FGFDGGGEFACGGGGECFE?FE@,@E=GEDFEGGBFCGGGFDAGFFAGGGGFEEGGFFFGFFCGGF>GFEFFC@GFGGGDDGFFGEFGEEFE@GGGFGCFCEFGGGGEGGGGGGGGGGGGGGGGGGFFC@EAGGGGGGFDGCCCCC
@s401 307
TGAGGAATATTGGTCAATGGGCGAGAGCCTGTACCAGCCAAGTAGCGTGCAGGATGACGGCCCTATGGGTTGTAAACTGCTTTTATAAGGGAATAAAGTGAGTCTCGTGAGACTTTTTGCATGTACCTTATGAATAGGGACCGGCTAATTCCGTGCCAGCAGCCGCGGTAATACGGAAGGTCCGGGCGTTATCCGGATTTATTGGGTTTAAAGGGAGCGTAGGCCGGAAATTAAGCGTGTTGTGAAATGTAGACGCTCAACGTCTGCACTGCAGCGCGAACCGGTTTCCTTGAGGACGCACAAAGTGGGCGGAATTCGTGGTGTAGCGGTGAAATGCTTAGATATCACGAAGAACTCCGATTGCGAAGGCAGCTCACTGGAGCGCAACTGACGCTGAAGCTCGAAAGTGCGGGTATCGAACAGGATTAGATACCCT
+
DGGGGGGGGGGGGGGGGGGGGGGGGGGGGGGGGGGDAFFFGGGGGGGGGGGGGGGGGGGGGGGGGGGGGGGGEFGGGGGGGGGGGGGGGGGGGGGGGGGGGGGGGGGGGFGGGGGGGGGGGGGGGGGGGGGGGGGGGGFFGGGGGGGGGGGGGGGGGGGGGGGGGGGGGGD<FGGGGGGFGGGGGGGGGG<FCGGGGGEGCDGGF+<CGGG9;FG;B9CCBBGGGGFFEEFGGGGBF6<CEGFGF?FCGFEDGGGF>EGGGGGGGGGGGGGGGGGGGE>=ECGGDDFFFFFB9C+GEF,?FCGGGGEGGGGGGGGGGGGGGGGGFGGGGGGGGGGGGF?DEFFGFDGGGGFGGGGGCFFCGGGGF9GGGGGGFDGGGGGGGGGGGFGGGGGGGGGGGGGEFGGEEFC7GGGGGGGGGGGGGGGGGGGGGGFCCCCC
@s401 31940
TGGGGGATATTGCACAATGGAGGAAACTCTGATGCAGCGACGCCGCGTGAGTGAAGAAGTATTTCGGTATGTAAAGCTCTATCAGCAGGGAAGAAAATGACGGTACCTGACTAAGAAGCCCCGGCTAACTACGTGCCAGCAGCCGCGGTAATACGTAGGGGGCAAGCGTTATCCGGATTTACTGGGTGTAAAGGGAGCGTAGACGGCGACGCAAGTCTGAAGTGAAATACCCGGGCCCAACCTGGGAACTGCTTTGGAAACTGTGTTGCTAGAGTGCTGGAGAGGTAAGCGGAATTCCTAGTGTAGCGGTGAAATGCGTAGATATTAGGAAGAACACCAGTGGCGAAGGCGGCTTACTGGACAGTAACTGACGTTGAGGCTCGAAAGCGTGGGGAGCAAACAGGATTAGATACCCT
+
FCFFGGFDFGGGGCFGGFEFGGFGGGGGGGGGGGFFGGGGFGGGGGGFEGGGGGGGGGGFECFGGGGCDFFGGGGGGGGGGFGGGGGGDG+AFGGFFFEFGGDEGGGEGGGGGGGGGGGGGGGGDFG8DGFGG@GGGGGGGGFGCE*<5>CFDFGGGGGGGGGGGGG7>FGFGGCE<C'GGG,GGEFF3<F?G@GGGGGDC>EDGDCEEEDGGEEFDFECFFGCGFGGC@CFGGGEECFCCE<GGEGGFDFGFGFF>>CA<FFFFFFGGGFFDGFDCFBAGGFGCEGEGFGFE>=>,,CFGFECAECFA,GB:GDGFEFC<FEFGGGGGFGF@CF<CFCGEGGGGGDFF@FD9FGGGFDGFGGGGGFGFD@GGGEC,GGGGGGFC;GGGGGGGGFGGGGFGGGGGGGGF<8CCCCC
@s401 309
TGAGGAATATTGGTCAATGGGCGAGAGCCTGAACCAGCCAAGTAGCGTGCAGGATGACGGCCCTATGGGTTGTAAACTGCTTTTATAAGGGAATAAAGTGAGTCTCGTGAGACTTTTTGCATGTACCTTATGAATAAGGACCGGCTAATTCCGTGCCAGCAGCCGCGGTAATACGGAAGGTCCGGGCGTTATCCGGATTTATTGGGTTTAAAGGGAGCGTAGGCCGGAGATTAAGCGTGTTGTGAAATGTAGAGGCTCAACCTCTGCACTGCAGCGCGAACTGGTCTTCGTGAGTACGCACAACGTGGGCGGAATTCATGGTGTAGCGGTGAAATGCTTAGATAGCACGAAGAACTCCGATTGCGAAGGCAGCTCACGGGAGCGCAACTGACGCTGAAGCTCGAAAGTGCGGGTATCGAACAGGATTAGATACCCT
+
CFGGGGGGGGGGGGGGGGGGGGGCGCFGGGGGGGGGGGFFFGFGEFGFFGGGGGGGGGFGFGGGGGGGGGGGGGGGGGGGGGGDGGCFGGGGEGGGGF<FGF?EEFCGGGGCFAFEGGGFGGFGCGGDAFGFGAFFGFFGGGGGEEFGGCFGGGGGFGGGGGGGGGGGG73@CFCFEGGGD,?CCF5FFFCFGGGGDGF@DF=F+F<FEGGGGGGFGB=D0-/<<>C:7=@BE@EAG2>FGGC@:FCC,FGFFCFFCFFFGFFGCC@,F@FGDEEF8B8FDEF@GEEF@,EEDF>=DFEFGGFFGDFFCEFEC,,GGGGF8CGGFF@FFFE9CFDFGGFFCGEA,FFFF<FEC6CGGGFB+GGGFGGGGGGGGFGFFFF77F7GFFC7GEFGGFGGFCGFFCGE8FGGFCFFFDDGGGGGGGFFFGGGGGGCC@CC
@s401 310
TGAGGAATATTGGTCAATGGGCGAGAGCCTGAACCAGCCAAGTAGCGTGCAGGATGACGGCCCTATGGGTTGTAAACTGCTTTTATAAGGGAATAAAGTGAGTCTCGTGAGACTTTTTGCATGTACCTTATGAATAAGGACCGGCTAATTCCGTGCCAGCAGCAGCGGTAATACGGAAGGTCCGGGCGTTATCCGGATTTCTTGGGTTTAAAGGGAGCGTAGGCCGGAGATTAAGCGTGTTGTGAAATGTAGAGGCTCAACCTCTGCACTGCAGCGCGAACTGGTCTTCTTGAGTCCGCACAACGTGGGCGGAATTCATGGTGTAGCGGTGAAATGCTTAGATATCACGAAGAACTCCGATTGCGAAGGCAGCTCACGGGAGCGCAACTGACGCTGAAGCTCGAAAGTGCGGGTATCGAACAGGATTAGATACCCT
+
@@FF8FGGGGGFGGGGGGFGGGGGGGEFGEF66CCEF8FFGGGGFGGBFCGGFFDFFFGGFCG7E<FGGCCG=FFFFGGG9DFFGGGGGFGGFDFFGDFGGGGFGFD+BEGGAEFG<<FCFFFGF<,CFGFFADCAGGGF4A@FGBEGGFDG<@@7BF8B>DF,@DCEGFG,@FFECFEC,>,@BFEGGEFG,3<FC41,,+7FD2FFD=CF)<F)::AC4/(D<FCFE5,24<E;C:<>C?<>:CG>FGB3>FFBE2<:GFCA8<CC>2C@*<>EEADFFEFF%B3?AFGFDC>+8GCFE?=FB>>@CEC,@,C,EC=FF=@+*C,FCFC,<EGEE?CGGGFGGFCGFA,?CF>B7FGGFCFEFFADGFFGCDCFGGGGGDGGEEFGGGFEFGE@8FFCFGGGGGFECEGGGGGGFE9DGGGGGGGEF,GCCCC@
@s401 50257
TGAGGAATATTGGTCCATGGGCGAGAGCCTGAACCAGCCAAGTAGCGTGCAGGATGACGGACCTATGGGTTGTAAACTGCTTTTATAAGGGAATAAAGTGAGTCTAGTGAGACTTTTTGCATGTGCCTTATGAATAAGGACCGGCTAATTCAGTGCCAGCAGCCGCGGAAATACGGAAGGTCCGGGAGTTAGCCGGATTTATTGGGTTTAAAGGGCGCGTAGGACGGAGATTAGGCGGGTTGTGACATGTAGACGCGCAACGTCTGCACTGCAGCGCTAACTGGTTTCCTTGAGTACGCACAAAGTGGGCGGAATTCGTTGTGTAGCGGTGAAATGCTTAGATATCACGAAGAACTCCGATTGCGAAGGCAGCTCACTGGAGCGCAACTGACGCGGAAGCTCGAAAGTGCGGGTATCGAACAGGATTAGATACCCT
+
;CECFFEFEFDD9EF,C@6,6@@::@F8<E@EFFGGGDFCGCEEFCG::C@CEFF<<,8@-+@<FD<D8FE::EFGGFCGAAG?FGGGG?=CDAF?C<@999EC<55FFG9ECDGFCFEE9F9?<FFGCEEFE<9@DFGDF<@7@FDF?9FFF<,,C<D@DCFC:@++*5@>BEF:CF7*>,,>:@*4<C;,,,4=:*+,+=,,?@=C::CF9C:**)F;9=;#C::CC8<1**1):*F<;9@@62>?7**>:8C:*33+:CCD,GGFCFFC:F>:3,2,,DDD<8<F,=,C5CGF=5,<GFF@EGFECCF>7ECCECA,DB@=?FCAFFACE?C:9,,,,,FF8FFGFE?CFC:=CBFCFC@7F<EC<,FFFGGFCE@F7DEF@,F7GEGC@,,9GFC8C,<GE>GFF:@8EF<CFGFEFFFFA,CFGF<69B@C
@s401 48305
TGGGGAATATTGCACAATGGGGGAAACCCTGATGCAGCAACGCCGCGTGAAGGAAGAAGGTTTTCGGATCGTAAACTTCTATCAACAGGGACGAAGAAAGTGACGGTACCTGAATAAGAAGCCCCGGCTAACTACGTGCCAGCAGCCGCGGTAATACGTAGGGGGCAAGCGTTATCCGGAATTACGGGGTGTAAAGGGAGCGTAGGCGGCACGCCAAGCCAGATGTGAAAGCCCGAGGCTTAACCTCGCGGGTTGCATTTGGAACTGGCGAGCTAGAGTACAGGAGAGGAAAGCGGAATTCCTAGTGTAGCGGTGAAATGCGTAGATATTAGGAAGTACACCAGGGGCGAAGGCGGCTTTCTGGACTGAAACTGACGCTGAGGCTCGAAAGCGTGGGGAGCAAACAGGATTAGATACCCT
+
EFFFGGGGGGGGGGGEFFFFFEGEEFGGGGGGGGGGGG8EGGGGGGG@FGGGGGGGGGGGFFDFGCCGEGGFFGGGGGGGGFFEFGGFFEFFFGG:FGGGGGGGGGGGGGGGGFGGGGGGGGFGGGGGGGGG9FGG8CFGGGGGGGGDCEGEGE@F@F>FC:FGE<GDGGCCFG@GGGGEGFDEF$CG;FCCFFFEF.?@CECEC8ACGGDEEGGFEFGFBBFGGGFFCGGGEFGF@DGEGGGFG?FBDG>5GGEDFFBGDC,@AC>:CECFDDGGFGGGFGGGCGFGFGF:EE;C,8FE8ECFEA>6)GFE?FEBBCGF@F<,FGGFGGGGEC,B,C8GFFF>,GFDFB,6GGGGGGGFGFEGGGGGGFECGFCGFGGFFGGGGDGGGFGGGGFFGGFFGGGFFGGGGGGGGGGCCCCC
@s401 21562
TAAGGAATATTGGTCAATGGAGGCAACTCTGAACCAGCCATGCCGCGTGCAGGATGGCTGCCCTATGGGTTGTAAACTGCTTTTGTCAGGGAATAAACCTTTCTACGTGTAGGAAGCTGAATGTACCTGAAGAATAAGGATCGGCTAACTCCGTGCCAGCAGCCGCGGTAATACGGAGGATCCAAGCGTTATCCGGATTTATTGGGTTTAAAGGGTGCGTAGGCGGGCCTAGAAGTCAGTGGCGAAAGACGGCAGCCTAACTGTCGCAGGGACTTTGATACTGTAGGACTTGAATCTACTTGAAGTGGGCGGAATAAGACAAGTAGCGGTGAAATGCATAGATATGTCTTAGAACTCCGACTGCGAAGGCAGCTCACTAAGTTAGTATTGACGCTGATGCACGAAAGCGTGGGGATCGAACAGGATTAGATACCCT
+
FFFFGECGFGGGGFGFFFFCFEDGCEF<A<<DGC<FFDGG,,;CFFCF7@<6@@,ED@<:,CEFFACF@FFEGFGGFGGGG?FFD?EFGGFGF?FCFGF<BFFCGGGGBFGGDEFFGE?BFFE<FFFFECF@FF99?99C,BFCCFGG<<FC+:DC+F,>FFF,6B@++@F;3,><FGD-??5?>,96>FD7@BC1ECF@BGC=?,CFF5?<BD7F>1:54CDCF8#*E=@#393981C?4;7CE<@=:E886<=8@<GFGECGFA,C,GF@GFFEFD>@,,FACEDFD@,9+B;,99CFAGFGGGEGDE<E9E,@=9FECAGGEDEFGGGFFGF9=9GGDGFGFGFADFCGFB:C7GGF@GGGFFFFAGGGGFGGFEADFCFFFGE@GGGGGGE@GGFD6FFGCFGDEFDCF,GGGGGGGGGGGGGGGGGCCCCC
@s401 36368
TGGGGAATATTGGGCAATGGGGGAAACCCTGACCCAGCAACGCCGCGTGGAGGAAGAAGGTCTTCGGATTGTAAACTCCTGTCCTTAGGGAAGAAACAAATGACGGTACCTGAGGAGGAAGCTCCGGCTAACTACGTGCCAGCAGCCGCGGTAATACGTAGGGAGCGAGCGTTGTCCGGAATTACTGGGCGTAAAGGGTGCGTAGGCGGTCTGAAAAGTCGGATGTGAAATCCCCGTGCTTAACATGGGAGCTGCATTCGAAACTTTCGGACTTGAGTGTCGGAGAGGTAAGCGGAAGTCCCGGTGTAGCGGTGAAATGCGTAGATATCGGGAGGAACACCAGTGGCGAAGGCGGCTTACTGGACGACAACTGACGCTGAGGCACGAAAGCGTGGGGAGCAAGCAGGATTAGATACCCT
+
EGFGGGGGGGDAFFGFDG<EEFGGGGGGGFGGFFFF@FGG@FBEGGC@BEFG:FFFFFGDGGF<FGGECFGGGG<ACFGAFEFGGDGGG?BFFFFG<FFF9FGGGGGGD9EBFGGFGGGGGGGFFCFEG7FGFGGE<F+@<C@GDGGGGGGGGGFFGGGF,>FFGDGEGGGGGGGGG:FGGG2CCCCGC7>CEE8<>ECGD:6?CG9CG@:85:EBFFCGFFE;ECFDE>GEF85FFEAGFCCD;CD@@C@7C499C@>2A>C5#G><EC5>GFGFGGECCEB=93CCCFBBCCC,@+8EEF?,GFC8++E<9,FB@FEFFGFGEGGGGGFGAGFCEFCCFFFF@CDF:@GGEEDGGFEDGFGGGFFGFEBCGEDGGGFEF;BFEGCGEGFCE=C,GEDC;,,BGGEF99GGE?CCCCC
@s401 27008
TGAGGAATATTGGTCAATGGACGAGAGTCTGAACCAGCCAAGTAGCGTGCAGGATGACGGCCCTATGGGTTGTAAACTGCTTTTATAAGGGGATAAAGTGAGTCTCGTGAGACTTTTTGCATGTACCTTATGAATAAGGACCGGCTAATTCCGTGCCAGCAGCCGAGGTAATACGGAAGGTCCGGGCGTTATCCGGATTTCTTGGGTTTAAAGGGAGCGTAGGCCGGAGATTAAGCGTGTTGTGATATGTAGATGCTCAACAGCGGAACTGAAGCGAGAACTGGTTTCCTTGAGTACGCACAAAGTGGGCGGAATTCGTGGTGTAGCGGTGAAATGCTTAGATATCACGAAGAACTCCGATTGCGAAGGCAGCTCACTGGAGCGCAACTGACGCTGAAGCTCGAAAGTGCGGGTATCGAACAGGATTAGATACCCT
+
FEFFGGGGGGGFGFGGGGGGGGCFCEGFFFGGF@FGGGFEFFFFFFGEEGGGGGGGGGGDECEGGFGFFGDGGFFGGGFECFFGGG9<AFCCFGF9FCFGGGDCAAFDFGGFFFCEFF7=?BGGGGGGFFECCFGG9FFGDFFFGGCFGGGGGGCF@,>FC:<<@++<FCFC9FB@@7@FG9CFFGD7<<B>CGGDGE>FEGGFFG:<*/5?+430<0=/..*97?CDC48CFFC4CFGGGGFF<#9FF:E>C@@-<CFA#3%816FFG@8#@+6@/E56,,GF<D<,?DEF5FE?E?454<,AF>8+4,EE8E7+@?FBGGEEAFCFE<FA,DGGGFFGF9FEFDC7GFGEDCC:GGFCF:EFFEDGECGGFE9FC,CB+CCC<CE@BFCCFFGFA+F8F:GGFFF@C:GFF69FGGFGFGGGGGGGGGFBCCCC
@s401 24037
TGAGGGATATTGGTCAATGGGCGAGAGCCTGAACCAGCCAAGTAGCGTGCGGGAAGACGGCCCTATGGGTTGTAAACCGCTTTTGATTGGGAACAAAGAGCGCCACGTGTGGTGCGTTGCGTGTACCTTTCGAATAAGCATCGGCTAATTCCGTGCCAGCAGCCGCGGTAATACGGAAGGTGCGAGCGTTAATCGGAATAACTGGGCGTAAAGGGCACGCAGGCGGTGACTTAAGTGAGGTGTGAAAGCCCCGGGCTTAACCTGGGAATTGCATTTCATACTGGGTCGCTAGAGTACTTTAGGGGGGGGTAGAATTCCACGTGTAGCGGTGAAATGCGTAGAGATGGGGAGGAATACCGAAGGCGAAGGCAGCCCCTTGGGAATGCACTGACGCTCATGTGCGAAAGCGTGGGGAGCAAACAGGATTAGATACCCT
+
FFFGGGGGGGGGFGGGGGF@FGFGGGGGGGGGFFFGGGGGGGEFFGGFGGGGGGGCAEFGDEGGGGGFCFGGGGFF9FGGGGDGGGDFGGGGFGFFFGGGGEGGGGGGGGGGGGGDEFDCGGGGGFGFGGGDFGF7FFGF9CFGGGGGGF=C8DDCGEFGGGFF>EEGGGGGGGGGGGGGFG7=FGGGGGGGFGCC(E89?87EF8:CEEGGGGGGGFEGEECCCEEF9B@,@C:;,7FBA5>EB9CD>9EEFEGGDF>D7F=:FFFF6FFFFC;@;@71GGGGEF>C,<=?+C,CGCFF@3+C7GGGGGGGFGGGGFFDFEDEBF?,FFCFCCGFBFFDDFDE=6,<,?GFEFFGF<E,@CFC<C,C,C7CCCFGGGFFGFFCGCEGEE@EGGGFEEFDGGFD;EF7GGGGGFDGGFDFGFGFFGGGGGGCCCCC
@s401 26064
TGAGGAATATTGGTCAATGGGCGAGAGCCTGAACCAGCCAAGTAGCGTGAAGGATGACGGCCCTACGGGTTGTAAACTTCTTTTGTGCGGGAATAAAGGAACCTACGTGTAGGTTTTTGCACGTACCGTAACGAATAAGCATCGGCTAACTCCGTGCCAGCAGCCGCGGTAATACGGAGGATGCGAGCGTTATCCGGATTTATTGGGTTTAAAGGGAGCGTAGACGGGTTTTTAAGTCAGCTGTGAAAGTTTGGGGCCCAACCTTAAAATTGCAGTGGAAACTGGAGACCTTGAGTACGGTTGAGGCAGGCGGAATTCGTGGTGTAGCGGTGAAATGCTTAGATATCACGAAGAACCCCGATTGCGAAGGCAGCCTGCTAAGCCGCCACTGACGTTGAGGCTCGAAAGTGCGGGTATCAAACAGGATTAGATACCCT
+
DFFGGGFGGGGFGGGGGGGGGGGGGGGGGEFGGGGGGGGGGGGGGGGGGGGGGGGGGFGGGGGGFFGGGGGGGFFGGGGGGGGFGG@FFCG@FF<CFFGGGGGGGGGFGGGGGEGDGGGGGGGGGGGGGDGG@BEGFGGGGFFFEGCGFGGGGGGGGGGFFG7@@ECGGGEEGGFFDGGG72CFF<CDGGCEFGFFC:?FFCGGGGGEE>F@GGGFG>5>;FG/7BE>5CEGG,<>CCGD9GFGE:@,FCECEFEB9*AC71F>EAF9FDGFCEF@*GFGGGCGFF>:,9=@DD8=:EFFFFA,EFEBCF8FCDFGGFD7EGFB=5DGGFFE,???F=E,=5@<A,CFGF?BA78+7FDECF@FDFC9FEE@FFEAGGGGFECDGGCEF:F:GFFEC<GGGGGGGGEEGGGGGGEF<8E9EGGFE9FF<GFGCCCCC
@s401 40895
TGAGGAATATTGGTCAATGGACGAGAGTCTGAACCAGCCAAGTAGCGTGCAGGATGACGGCCCTATGGGTTGTAAACTGCTTTTATAAGGGAATAAAGTGAGTCTCGTGAGACTTTTTGCATGTACCTTATGAATAAGGACCGGCTAATTCCGTGCCAGCAGCCGCGGTAATACGGAAGGTCCGGGCGTTATCCGGATTTATTGGGTTTAAAGGGAGCGTAGGCCGGAGATTAAGCGTGTTGTGAAATGTAGAGGCTCAACCTCTGCACTGCAGCGCGAACTGGTCTTCTTGAGTACGCACAACGTGGGCGGAATTCGTGGTGTAGCGGTGAAATGCTTAGATATCACGAAGAACTCCGATTGCGAAGGCAGCTCACGGGAGCGCAACTGACGCTGAAGCTCGAAAGTGCGGGTATCGAACAGGATTAGATACCCT
+
EFCGGGGGGGGGGGGFGGGGGGGGGGGAFFGGGGGGGF,;FEEEGGEGGGGGGGGGDFGGEFGGGGGGGCFGGGGGGGFFFGG@FCFGGGGGGGCFECEGGGGFGGGGGGGDFGGDEFGGGGGFGGGGAFFFGGCEFFFGGFEGGG>GFD?FGFFGGGGGGGGCFEEGGGGGAFEGGGGGGGGGGDECFGDGGCFC;=*FF:@CGG>70<:<6FGFC>FABC?EF;GGGG6C@1::89>EGGGG?7CEF-DGF98:>,D:GF@ACGGFGC@EEFGCFCCGDEFFF:>,9C9GFEEF@G@FFF<GGEDGEEGGGFEEGGFF?FCCBGGFDFEA,A,F@<F=FAC98FGGFFDEE=>,FFECGFCGF9FFCCDF:7EFGCGFCCGEC9FFEGFCCE<;,CGGGGGGGGGGGGGGGGF<F9GEE<FFGGGGGGGC9<CC
@s401 34987
TGGGGAATATTGCACAATGGGGGAAACCCTGATGCAGCGACGCCGCGTGGAGGAAGAAGGTCTTCGGATTGTAAACTCCTGTTGTTGAGGAAGATAATGACGGTACTCCACAAGGAGGTGACTGCTAACTACGTGCCAGCAGGCGCGGTAAAACGTCGGGCACAAGAGTTGTCCGGAATTACTGGGTGTGAGGGGAGCGCAGGCGGGAAGCCAAGTTGGAGGTGATATCCATGGGCGCAACCCATGAACTGCTTTCAAAACTGTTTTTCTTGATTAGTGCAGAGGTAGGCGGAATTCCCGGTGTAGCGGTGGAATGCGTAGATATCGGGAGGAACACCAGTGGCGAAGGCGGCCTACTGGGCACCAACTGACGCTGAGGCTCGAAAGTGTGGGTAGCAAACAGGATTAGATACCCT
+
G,@@F,FFF<ECFFFGG9FF8F:7FFGGGGGGGC<FEFGGGGCC:C@@F+8C=6B<AE,:-5CC?@C?:@<BFGFCE,EADBFF<F,EE,ABF=FDGFGFFEC44F??,:BDG,CDBFF@FE9FFG9D8FFGCFF7FFDFG<+@BFGC:BGFCD*,**5*518=7,,83@F,,,6=7F::CF,GF?7=&*=46.*(:(C?2:=*DC8*,>,,F7D;,;>,3F7F@,9D@>,>5*@:,FC8ECCFFB;<GGDDC3@,,=2@DFFB,FAFDD9C+3@,8FFEGFEFFE7FB8FFF8EEEEGFE,EGFGFGGGGFB7GGEFFCE@@7GEGGFEAF@CAGFF@DFEGEF8,DGCGGGFDFDGGGGCGFGGE@7GFEFFFGGGGFGEGF<GGFEGGFGGGGFCFDFGGGGFGGGCFCCCCC
@s401 320
TGGGGAATATTGGGCAATGGGCGCAAGCCTGACCCAGCAACGCCGCGTGAAGGAAGAAGGCTTTCGGGTTGTAAACTTCTTTTAAGTGGGAAGAGTAGAAGACGGTACCACTTGAATAAGCCACGGCTAACTACGTGCCAGCAGCCGCGGTATACGTAGGTGGCAAGCGTTGTCCGGATTTATTGGGCGTAAAGCGAGTGCAGGCGGTTCAATAAGGCTGATGTGAAAGCCTTCGGCTCAACCGGAGAATTGCATCAGAAACTGTCGAACTTGAGTGCAGAAGAGGAGAGTGGAACTCCATGTGTAGCGGTGGAATGCGTAGATATATGGAAGAACACCAGTGGCGAAGGCGGCTCTCTGGTCTGCAACTGACGCTGAGGCTCGAAAGCATGGGTAGCGAACAGGATTAGATACCCT
+
@EFGGGGGGGGGGGGFFGGGGGEGGGGGGGGGFFFFFGGGEGGGCGGBFGGGGFGGGGGGGGFCECGDFGGGGGGGGGGFFGGGGGGGGGE8FGGGGFGF9FGGEGGGGGFGFGGGGGGGGFGFEGGGGGGGCCEG8DFFDGGGGGGGGGFG:C,4,1*CC>>:>F3,&<<:44CCG(?8<8BFCCE;=4BBF@=E<F=F=A>;8@CFBD7CC;FC6D2>6GFDEFDD:>+8GE>EFD+@:DGFEDFEDFB,=A,D9DFCFDEGFGGGGFFGGDGGGGGGFAEAEB,,9GGGGFFEEE9:GGFGEFGFFFAGGFGGGFFFFGGFEGGGGGGGEB:FFFDFFGGGGGGGGGGGGGGGGGGGGGGGGGGFGGGGGGGGGGGGGGGGGFFGFDGGGGGGGGGGGGGGGGGGGGGGCCCCC
@s401 321
TGAGGAATATTGGTCAATGGGCGAGAGCCTGAACCAGCCAAGTAGCGTGCAGGATGACGGCCCTATGGGTTGTAAACTGCTTTTATAAGGGAATAAAGTGAGTCTCGTGAGACTTTTTGCATGTACCTTATGAATAAGGCCCGGCTAATTCCGTGCCAGCAGCCGCGGTAATACGGAAGGTCCGGGCGTTATCCGGATTTATTGGGTTTAAAGGGAGCGTAGGCCGGAGATTAAGCGTGTTGTGAAATGTAGAGGCTCAACCTCTGCACTGCAGCGCGAACTGGTCTTCTTGAGTACGCACAACGTGGGCGGAATTCGTGGTGTAGCGGTGAAATGCTTAGATATCACGAAGAACTCCGATTGCGAAGGCAGCTCACGGGAGCGCAACTGACGCTGAAGCTCGAAAGTGCGGGTATCGAACAGGATTAGATACCCT
+
AFGGG@EGGGGGGGGGGGGGGGGGGGGGGGGGGGGFGGGFGGFFFGGGGGGGGGGGGGEFGGGGFFGGGGGGGFEFFGGGGGFGGGGGGGGAFGGFFGGGGGGGGGFGGGGAFFGGGGGGGGGGAGGEEDGGG<FFGGG,BCCCEGGFGGFGGGGGGGGGGGGGGGGGGGGGDGGGGGG>F6FCFGGGGGGGGGGG5C<(CD>CCFFGGGFGFCGFGBEFDFDGGCA/9+/EEGGBG>GGFF<FG>FGGGDEFBEF<FFC65/7CFG<GGGGF?>DGE0AFEFFA8B?DAED@7=FCA+GE<@GFC@BGGFFFFGGEFB8GFDGFGGFAFFFGFEE@,FFGGFF@F=FGGGGFFGDDGGFGFC7FFEFFC<EGGGGGDEEEGGGGGGGGEGGGGFGEDGGGGGGGEF>GGGGGGGGFGGFFDGFGCGGGF8CCCCC
@s401 34732
TGAGGAATATTGGCCAATGGACGAGAGTCTGAACCAGCCAAGTAGCGTGAAGGATGACTGCCCTATGGGTTGTAAACTTCTTTTATACGGGAGTAAAGTTAGGCACGTGTGCCTTTTTGTATGTACCGTATGAATAAGGATCGGCTAACTCCGTGCCAGCAGCCGCGGTAATACGGAGGAGCCGAGCGTTATCCGGATTTATTGGGTTTAAAGGGAGCGTAGGCGGATGCTGAAGTCAGTTGTGAAAGTTTGAGGCTCAACCGTAAAATTGCAGTTGATTGTGGGTGTCTGGAATACAGTAGAGGCAGGCGGAATTCGTGGTGTAGCGGTGAAATGCTTAGATATCACGAAGAACTCCGATTACGAAGGCAGCTTGCTGGACTGTAACTGACGCTGATGCTCGAAAGTGTGGGTATCAAACAGGATTAGATACCCT
+
CEFFGGGGF,EEGGGGFGFAD,FFC@FFGAEFGGGEGGFGGGFFC@:6FCCGGDC8FFC<FF-CFGGFGG7CFE,CCEEG,CF<FGFF<?F8FFFGGGGGGG8FFFGGG8<FF9EAEGGEC<AFE,<F7+AEBEEGGCA<BE7FE7CB=FGGEGGGGGGFD<:F+>>CFDC;FFFGFBFC**>CF:5:1=EFFEGCCC:3@+8C:C,2*?F9BCC5:)1?=5,0DD:CGFD%<<B@<>@<@C:?3CFFD=@8,8ED,:::++,B9DFE,DE=,=8,8,+++D:B8FFGEC,,2,,C9GFDEEAB=D:CC8CE>88@7F@CEA6+5C>FFFCAGGGCFEBDC4,,,<AFGEAEC,EB@FGFFFFCA@,ECFCDEFGF8EDEFAGFAEEEGFC>GGFEGFEF<FFDGGGGGFE,GGGGDGFCFGGFGGGGGFFCCCCC
@s401 40040
TGAGGAATATTGGTCAATGGGCGAGAGCCTGAACCAGCCAAGTAGCGTGCAGGATGACGGCCCTATGGGTCGTAAGCTGCTTTTATAGGGGAATAAAGTGAGCCACGTGTGGTTTTTTGCATGTACCCTATGAATAAGGACCGGCTAATTCCGTGCCAGCAGCCGCGGTAATACGGAAGGTCCGGGCGTTATCCGGATTTATTGGGTTTAAAGGGAGCGTAGGCCGGAGATTAAGCGTGTTGTGAAATGTAGACGCTCAACGTCTGCACTGCAGCGCGAACTGGTTTCCTTGAGTACGCACAAAGTGGGCGGAATTCGTGGTGTAGCGGTGAAATGCTTAGATATCACGAAGAACTCCGATTGCGAAGGCAGCTCACTGGAGCGCAACTGACGCTGAAGCTCGAAAGTGCGGGTATCGAACAGGATTAGATACCCT
+
FGGGGGGGGGGGGGGGGGFG8FGGDGGGGGGGGGGGGGGGGGGGGGGGGGGGGGGGFGFFGGGGGGGGGGGGGGGGGGGGFEGGGGGGGGGFGGGGGGGGGGGGGGGDGGGGGGGCFGDGGGGGGGGGGGGGGDGGGGGGGGGGGGGGGGGGGGGGGFGCFG8CFEEFGGEGGGGGGF:FECFFGEG)G6GGDGGEDDFGGGFGGGCED?@@CFGGGEGGEC;EGGDGGGGGCEG>GFFGGFFGCFGGGGFGFGEECFFFGGGGGGGGGGGGGGGGFGGGBFGFCGGGGGGFFGGFEGGGGGGGGGGGFCE9+CGGGGFGFF>8EF???BEC,,GE=-FGGGGGFGFDE,FFCCGGGFG@FGC7GFCFGFCGFGFFEGEEGGGGFGFGGGFGGGFGFCGGGGGGGGGGGGGFGGGGGGFGFFGGGFGGGGGCCCCC
@s401 49694
TGAGGAATATTGGTCAATGGGCGAGAGCCTGAACCAGCCAAGTAGCGTGCAGGATGACGGCCCTATGGGTTGTAAACTGCTTTTATAAGGGAATAAAGTGAGTCTCGTGAGACTTTTTGCATGTACCTTATGAATAAGGACCGGCTAATTCCGTGCCAGCAGCCGCGGTAATACGGAAGGTCCGGGCGTTATCCGGATTTATTGGGTTTAAAGGGAGCGTAGGCCGGAGATTAAGCGTGTTGTGAAATGTAGACGCTCAACGTCTGCAAGGCAGCGCGAACTGGTTTCCTTGAGTACGCACAAAGTGGGCGGAATTCGTGGTGTAGCGGTGAAATGCTTAGATATCACGAAGAACTCCGATTGCGAAGGCAGCTCACTGGAGCGCAACTGACGCTGAAGCTCGAAAGTGCGGGTATCGAACAGGATTAGATACCCT
+
@FFF<FFGGGGDGFDFGGGD8EGGCFGFF@FFFGDGCF,;CFCE,C@FCCFGGGFGGGG7@CF@FDGGGGCC?FFGGFDEFE<<<FFAFGFGFGGG9AEFGGGGGGFFFGGGGF?,EFEGGF9FFD9F9,AFGAEFGGAFFG:BFCEFFF9B=F<=DGCFFGF73B@>CFFAEED=FG7C6>:::DCFG<E(F;F<7:,8>EFCECFCCC;@FF5CGFED<>CGGGGFCEGGGFGBCEGGFC7A>*<BFD,G8BE?D@FF<@8FGCF@,#GGEF>59,DEEFEGFEFA><GFFGGGGGFFEB:GFEEFGGGGGECCE?DGGEGGFFF<CGGFE<FEDFEDGGGGGGGGFEAF=FC:7FGEGFGGFCGGGGGGGGGFFGGGGGGGFGF@CGGGGGGFA>GGE>FCGGGGGGGFEE9GGGGFFGGGGGGGGGGCCCCC
@s401 29406
TGGGGAATATTGCACAATGGGCGAGAGCCTGATGCAGCGACGCCGCGTGAGCGGAGAAGTATTTCGGTATGTAAAGCTCTATCAGCAGGGCAGATAATGACGGTACCTGACTAAGAAGCACCGGCTAAATACGTGCCAGCCGCCGCGGTAATACGTATGGTGCAAGCGTTATCCGGATTTCCTGGGTGTAAAGGGAGCGCAGGCGGTGCGGCAAGTCGTATGTTAAAGCCCGGGGCTCAACCCCGGTACTGCATTGGAAACTGTCGTACTAGAGTGTCGGAGTGGTAAGCGGAATTCCTAGTGTAGCGGTGAAATGCGTAGATATTAGGAGGAACACCAGGGGCGAAGGCGGCTTACTGGACGATAACTGACGCTGAGGCTCGAAAGCGTGGGGGGCAAACAGGATTAGATACCCT
+
DFCCCCFGGGGGGGGFGGGG@FGGGG>FGCGGGEGC9?:@CCCEF77FDCEGGGEF7AE<,<EFGGGG@FC,,<E@E,AEF<AFCFEC+48B+D,AFGEGGGGEC7<DFFFDCFD,C<FE<F7=FFCFGGGF?@,+<,B@*@<FGGGGGG7;CCGGFCCCFGGDCCBE***3C<F7FC4<2?,:0CCBF<C<CE?>:7EDGE5#&=C*5<,<F'82,#&6860#:FE=EB5>D<86GFF:GGGGFF;=CFGGGFEGD;DCGGGGGEB9FFA,DF@@BF8BD7,GFGGGEE9E@8>=8EA,AECC9C7FEFE98+C7=GGGGGFC9GFGFFB?,==:4=BC7GGFFGCGGGGGGGFGGEEGGGGECGF::B:GGGGGGGF?GGGGGGGGGGGGGEFGGCGFGGGGGGGGG?GCCCCC
@s401 48948
TGAGGAATATTGGTCAATGGGCGAGAGCCTGAACCAGCCAAGTAGCGTGCAGGATGAAGGCCCTATGGGTTGTAAACTGCTTTTATAGGGGGATAAAGTGAGCTACGTGTAGCTTATTGCAGGTACCCTATGAATAAGGCCCGGCTAATTCCGTGCCAGCAGCAGCGGTAATACGGAAGGTCCGGGCGTTATCCGGATTTATTGGGTTTAAAGGGAGCGTAGGCCGTTTGTTAAGCGTGTTGTGAAATGTAGTGGCTCAACCAGGGCATTGCAGCGCGAACTGGCAGACTTGAGTGCGCAGGAAGTAGGCGGAATTCGTCGTGTAGCGGTGAAATGCTTAGATATGACGAAGAACTCCGATTGCGAAGGCAGCCTGCTGTAGCGCAACTGACGCTGAAGCTCGAAAGCGTGGGTATCGAACAGGATTAGATACCCT
+
FGGGGGGGGGGFGFFEGGFCFFGGEGEDGGGGG8FGGGGGGGFGGGGGGCGGCFFGF,6EEEGED8EGCFCEFGGGGGGGFGGEEGECEFGGC7ECEFGGGGGGGGCEGGFDGFFGFF9EGCGGFGGFFECF9FC=C?C,8>@+@BCFFGG<FGGG@FFDGGG,@@:FEFGFF9<CFGGCF:DFGF>F:FC,FCC:6C8AF7,DFF<47:?2=C@AC9C><BC6:E.:CE86<0CAC9FF@>7%@@GCGCGGFDF>CGF?GGEGGG2A:@>><E6=4CGGGGGF,=?5FDGGAGGECEDFFE9EGC4CE8ECCGGGCFFCFFC89F:GE<FE<9EEC<,=E=C,FGF@FF9GGEEEFC@?:CFGFGFGGGFGFCE@GGGGGEEGFGGGGGFFEGGGGGGGGGGFEGGGGGGGGGF<GGFFFGGGGFGGGGGCCCCC
@s401 31694
TGGGGGATATTGCACAATGGGGGAAACCCTGATGCAGCGACGCCGCGTGAGGGAAGACGGTTTTCGGATTGTAAACCTCTGTCTTTGGGGACGAAAAAATGACGGTACCCAAGGAGGAAGCCACGGCTAACTACGTGCCAGCAGCCGCGGTAATACGGCAGGTCAGGGCGTTATCCGGGTTGATTGGGGTTCAAGGGCGCGTAGGCCGGAGATTAAGCGTGTTGTGAAAGGTAGTGGCTCAGTCTCTGCAGTGCAGCGCGAACTGGTCTTCTTGAGTACGCACAACGTGGGCGGAATGCGTGGTGTAGCGGTGAAATGCTTAGATATCACGAAGAACTCCGATTGCGAAGGCAGCTCACGGGAGCGCAACTGACGCTGAAGCTCGAAAGTGCGGGTATCGAACAGGATTAGATACCCT
+
GGGGGGDGGGGGGGGGG<FFGGGGGGGGGGFGGGGGGFFGGGGGDGGFGGGGGGGGEFFGCGE@FGGGGGCFGGGGGGGE,EFDGGCGGE@F3=C+FFEDCFGGGGGGFCGGGGGGGGCFGGGEECG7>>DFFEECCEEDDCFFCEEEGGGGGFFCF7*4<F<>,*2=F8C:=;79CE*:A*0@C?=5*2:*238</##2?C:=C?1451623:C>DFGGGFD<7B>7>#.CDFC@,,5,=8F@@,F>3,,>>+CEEC@=;3)DD>F=<C=<C9)++>CDGGFAA+CGGFB=;;+E@+CCGGGGF>8:BEAFC,?GGGFFGGGGF?GGFCFDGE<?>,BBGECGFBC<CDFFFE@D:ECDFGGGFEE9GGGGGGGGGGFBB,,@GGFFGDGDGFEGGGGFDCGEGGGGGGGGGCCCCC
@s401 41336
TAGGGAATCTTCGGCAATGGACGCAAGTCTGACCGAGCAACGCCGCGTGAGTGAAGACGGTTTTCGGATCGTAAAGCTCTGTTGTCGGGGAAGAACGTGTGTAAGAGTGGAAAGCTTACACAGTGACGGTACCCTACCAGAAAGGGACGGCTAACTACGTGCCAGCAGCCGCGGTAATACGTAGGTCCCGAGCGTTGTCCGGGTTTATTGGGGGTAAAGGGAGCGCAGGCGGTTTATGAAGTCTGAAGTTAAAGGCATTGGCTCAACCAATGTATGCTGTGGAAACTGTTGGACTTGAGTGCAGAAGGGGAGGGTGGAATTCCATGTGTAGCGGTGAAATGCGTAGATATATGGAGGAACACAGGTGGCGAAAGCGGCTCTCTGGTCTGTCACTGACGCTGAGGCTCGAAAGCGTGGGTAGCGAACAGGATTAGATACCCT
+
CAEFGD8EFGFEFFGGEGGGGGGDGGFEE9EFFG>CEGG?FGGE7C@@@@CFG<,FCFEGC7C,C=CE:FC8FFFE,EFF<EGG<,B:FEEG@CF=B<FFGF,CFGGCGGCFCFFE,:,CF><><FGG>FCEFEGFFGFFFFF,DEDDG7CFDG,DFCBEGG>FGD:33F*=*<<:F9F@FCGCFBG,*1/:5:*;C8,22**824F#.CC6#46909675F=>/18>E;:8B>E7,,@8*@,9C<CAD;C9CF<6:B-=@,,CFE8B9FFCCBDDDF9GFA=C=8CFD8,FADAA8+DAGFFF8E@+GGFB,?9>=FDE=:@CGF=EE>C4CF<,9GGEDGGFEC=AGECDFFCGFFECCCEFGGEF@E7DDGGGGGFFF8FDGGGGGFFFGGFCCF@@FCGGGGGGGDGGGGGGGGGGGEGFFFCGGGGGGGGFCCCCC
@s401 41816
TGAGGAATAATGGCCAATGGGCGAGAGCCTGAACCAGCCAAGTAGCGTGCAGGATGACGGCCCTATGGGTTGTAAACTGCTTTTATACGGGGATAAAGTGAGCCACGTGTGGCTTATTGCAGGTACCGTATGAATAAGGACCGGCTAATTCCGTGCCAGCAGCCGCGGTAATACGGAAGGTCCGGGCGTTATCCGGATTTATTGGGTTTAAAGGGAGCGTAGATGGATGTTTAAGTCAGTTGTGAAAGTTTGCGGCTCAACCGTAAAATTGCAGTTGATACTGGATATCTTGAGTGCAGTTGAGGCAGGCGGAATTCGTGGTGTAGCGGTGAAATGCTTAGATATCACGAAGAACTCCGATTGCGAAGGCAGCCTGCTAAGCTGCAACTGACATTGAGGCTCGAAAGTGTGGGTATCAAACAGGATTAGATACCCT
+
EFGGGGGGGGGDGGGGGGGGGGGGGGGGGGGGGGGGGGGGGGGGFFG@FGGGFGGGGGGGGGGGGGGGGGGGEGGFGG9FEFCFGGGGDFGGGCEFGGGGGGGGGGGGGGGEGGGGGGGGGGGGGGGGCGGGCFGGGFDFFGGGGGGGGG9FFFDFGGGGAFGCCEEEGGD9DFC7@CCCCC9CCEEGGC-3:FGGG,>FFF>F;FGG>GGGG7EGG@CFCB26C@CGFEE?ADGC@DFFGGFFGF@EE@4F?CCDGFCFGGEEFFGFE>C,9<EFECFFGFFDGGGG8F<<DCGGGGGE8FFGFCGEF8EE=E@+DGGGGGGCAGGEEDFDDB9C,9F8GFDFC7@FGGFF@FCGGGGGGGGGGGCGGGFGGFGFGFAGGGGGFGFGGFGFGFGF?GGGGGGGGGGGGGGFGGGGGGGFFGGGGGGFGGGCCCCC
@s401 33881
TGGGGAATATTGCACAATGGGGGAAACCCTGATGCAGCGACGCCGCGTGAAGGAAGAAGTATTTCGGTATGTAAACTTCTATCAGCAGGGAAGAAAATGACGGTACCTGACTAAGAAGCCCCGGCTAACTACGTGCCAGCAGCCGCGGTAATACGTAGGGGGCAAGCGTTATCCGGATTTACTGGGTGTAAAGGGAGCGTAGGCGGTCTGACAAGTCAGAAGTGAAAGCCCGGGGCTCAACTCCGGGACTGCTTTTGAAACTGCCGGACGAGATTGCAGGAGGGGTAAGTGGAATTCCTAGTGTAGCGGTGAAATGCGTAGATATTAGGAGGAACACCAGTGGCGAAGGCGGCTTACTGGACTGTAAATGACGCTGAGGCTCGAAAGCGTGGGGAGCAAACAGGATTAGATACCCT
+
<FGGDCGGGGGGGGGGGGGGGGGGGGGGEGGFGGGGGGGFFGCEFFGFGGGGGGGCAAFADFGGGGGGGGGGGGGGGGGGGGGGGFGGGGGGGGFGGGGGGGGGGGGGFFGGFGGFGGGGGGEGEFEGGGGGGFGGGGGGG8FGGGGG5FGFGGGGGFFGGGGGG8FFGGGGGGDG<#FGFGGGGGGGE=C:FFGGGGFEGGGFGGEGGDFGGGFB@FFGFFC?CFFGDFGGGGG>:DF?FGG>ECEGGGGDDGGFFGEFGGGGFGB=@#9=+EEGGFFF=A#@GFFEGGFE8DFEFFGDF@EDFGGGGGFE8,,CGGGFGGFFCGGGGGGF@FGFGGFFEGGGGEEGGGGGFFFGFGGGGGGGGGGGGEFGGGGGGGGGGGGFGGGGGGGGGGGGGGGGGGGGGGGFGGGCCCCC
@s401 331
TGAGGAATATTGGTCAATGGCCGAGAGGCTGAACCAGCCAAGTCGCGTGAAGGAAGAAGGATCTATGGTTTGTAAACTTCTTTTATAGGGGAATAAAGTGGAGGACGTGTCCTTTTTTGTATGTACCCTATGAATAAGCATCGGCTAACTCCGTGCCAGCAGCCGCGGTAATACGGAGGATGCGAGCGTTATCCGGATTTATTGGGTTTAAAGGGTGCGTAGGGGGTGATTGAAGTCAGCGGTGAAAGTTTGTGGCTCAACCATAAAATTGCCGTTGAAACTGGGGTACTTGAGTGTGTTTGAGGTAGGCGGAATGCGTGGTGTAGCGGTGAAATGCATAGATATCACGCAGAACTCCGATTGCGAAGGCAGCTTACTAAACCATAACTGACACTGAAGCACGAAAGCGTGGGGATCAAACAGGATTAGATACCCT
+
FGFGGFFFGFGGGGGGGGGFGGGEGGGGGGG8FGGGGGGGGGGGGGEGDGGGGFGGGGGGGGFGGGG8CFGGFCFGGGGGGGGGDFC<EG7@EAEGAFGC<FCFG7@CEG?EGGGGGGGF<A<CEBE<9EFCBFFGFADEF>=@GGGDDFDFD>DGFGDGGGGFEC:7<**@BFGC*1<CCFGEE:EECFE>?FCG>E=<+C0FC><BF:<97C*:<-F9DFG$FGFC373#=>C@C=C1@9FAA?<FF@?8>DD8F<FFGFDF=GF:+CF5FB4C:=?GGGFF<,GFF@FGDFCGDGCCGGCEGGGGDGED>,CEDGGFFF8B5ECFDB<ADFFEEFCFGFGGDGF:FAGGFFEF7DGGGGGGGGGGFGGGGGGGGFA,EGGGGGGGEFEFFFFGGEGEF>GGGGGGGGFGGGGGGGGGGGGGGGGGGGGCCCCC
@s401 332
TGAGGAATATTGGTCAATGGGCGAGAGCCTGAACCAGCCAAGTAGCGTGCAGGATGACGGCCCTAGGGGTTGTAAACTGCTTTTATAAGGGAATAAAGTGAGTCTCGTGAGACTTTTTGCATGTACCTTATGAATAAGGACCGGCTAATTCCGTGCTAGCAGCCGCGGTAATACGGAAGGTCCGGGCGTTATCCGGATTTATTGGGTTTAAAAGAAGCGTAGGCAGGAGATTAAGCGTGTTGTGAAATGTAGATGCTCAACATCTGCACGGCAGCGCGAACTGGTTTCCTTGAGTACGCACAAAGTGGGCGGAATTCGTGGTGTAGCGGTGAAATGCTTAGATATCACGAAGAACTCCGATTGCGAAGGCAGCTCACTGGAGCGCAACTGACGCTGAAGCTCGAAAGTGCGGGTATCGAACAGGATTAGATACCCT
+
DGGGGFEFFFDFGGGGGGA8FGEFDGEGGGGGGGFGGGFFFFFCFGEF@FGGGFGGCEEFGGGCFFFGC:CCFECCF9<FFEEFGAFGGFFBA=CFGCFGGGFGGFG+,EBFDFEGEFGEDCEFFGFG<FGGGGGGGGGFGG7EGGGAFECFGG@FF,3BFCC<CCBFEGGGGFCCC**8,><*>FGFG@CGGGE7/<FCF=6C8@=;=:C+C01DF8F@29:9*58+=ECCC>>=F9>;,@:<E79CDB9E@GGFFF@833,AF:BF@,C5C:8EDFBA?>>,33,5,AA,)FECGE8C,CEFEEDFC?B=+EEEEFECFFC6)+4>=DFE959>,?E9EA@8@EEGGFGGGGGF=FGFEGF<FCDFGGGGFGFE,GGGGEEGGGGGEEGGGFAE<FFFC7FFCEGDGGGFGFGGGFEC@9GGGGGGGGGCCC@C
@s401 333
TGGGGAATATTGCACAATGGGGGAAACCCTGATGCAGCGACGCCGCGTGAAGGAAGAAGTATTTCAGTATGTAAACTTCTATCAGCAGGGAAGAAAATGACGGTACCTGACTAAGAAGCCCCGGCTAACTACGTGCCAGCAGCCGCGGTAATACGTAGGGGGCAAGCGTTATCCGGAATTATTGGGTGTAAAGGGGGCGTAGGCGGCCAGACAAGTCAGAAGTGAAAACCCGGTGCTCAACTCCGGGACTGCTTTTGAAATGCCCTTACTAGATTGCAGGAGAGGCAATCGGAATTCCTAGTGTAGCGGTGAAATGCGTAGATATTAGGAGGAACACCAGTGGCGAAGGCGGATTGCTGGACGACAACTGACGGTGAGGCGCGAAAGCGTGGGGAGCAAACAGGAGTAGATACCCT
+
FGF8FGGGGFGFGDFGGGFGGGGGCFCFEGGGCGGGGGGDFCFGDGG@FDFGGGGGGGCEGGEG9?,CFGFFGFF9FGGFBCEE<EC,ACDFFFGGEBFGGDGGCGGGGG<<<9FFGAFG<FEGG+C,8EFG+3>7DED+@3B@+@>B@>C@9BF,DEEEEFD774=B@*<EGG@C:*12<+<,2<CE<:C99CFG5C?29D56:8*21;C>C6@906C6).39B9A*:3#%F%8737A0@8F@?3,,E?A0,,39D==6++,,,@,5@,CE;,D<,EE=,9,,,+:=+EC;D?EB>:EFFEE@9F8EFEC48,EGFFB,@AF9<<FFFFCFB9,C<?CCDGEFGB@CGCFGFFCGFFEED6;,,<FEFEFEFFCBDGDEGEFFCCFEFCFFF9DGGGGFFECEB,GGGFGCCCCC
@s401 32745
TGGGGAATATTGGGCAATGGGCGCAAGCCTGACCCAGCAACGCCGCGTGAAGGAAGAAGGCTTTCGGGTTGTAAACTTCTTTTGTCAGGGACGAGTAGAAGACGGTACCTGACGAATAAGCCACGGCTAACTACGTGCCAGCAGCCGCGGTCATACGTAGGTGGCAAGCGTTGTCCGGATTTACTGGGGGGAAAGGTCGTGTAGCCGGGAGGGCAAGTCAGATGTGAAATCCACGGGCTCAACTCGTGAACTGCATTTGAAACTACTCTTCTTGAGTATCGGAGAGGCAATCGGAATTCCTAGTGTAGCGGTGAAATGCGTAGATATTAGGAGGAACACCAGTGGCGAAGGCGGATTGCTGGACGACAACTGACGGTGAGGCGCGAAAGCGTGGGGAGCAAACAGGATTAGATACCCT
+
,<CFGE:FEEEFFGGFGCEDEF@EFGGGGGGGF,EEGGG<CF@FGG:+@FCGGGDGCFGGG?-EFGGG8FFEFGFGGEFGGGGGGGGGGGGGGCFFGFAFGDFF=FD79EFGGGGG8DFFED<FFFC7FDGDFGEGGFCEFCFGC7>@FF>5CCE9F@F:@FFGFG9:***4:@EGEGGGG1GCC9=C#4#2$<5F&29*9<CG<ECCE#'GE:D>E6FGDFCGEG:9C?GGGF>F?GGC@CF9B6*39EF;G<=D@C@=FGGDBFFDBC@8<<7>EBC=,FFF?FD8?B6F=@@,,,,:8EEC+7AECGEEF5,GGGFFCFEEB,E,CFFFC,:CCGDCDEDGC<B8,C@GGFGFGGGF@BA,<<FEGGGGGEFGGF@GEFEEGGFGGGFFED<C,<6CFAGFGFGGGGGCGCCCCC
@s401 47394
TGAGGAATATTGGTCAATGGACGAGAGTCTGAACCAGCCAAGTAGCGTGCAGGATGACGGCCCTATGGGTTGTAAACTGCTTTTATAAGGGAATAAAGTGAGTCTCGTGAGACTTTTTGCATGTACCTTATGAATAAGGACCGGCTAATTCCGTGCCAGCAGCCGCGGTAATACGGAAGGTCCGGGCGTTATCCGGATTTATTGGGTTTAAAGGGAGCGTAGGCCGGTTGGTAAGCGTGTTGTGCAATGTCGGGGCTCAACCTGGGCATTGCAGCGCGAACTGCCAGACTTGCGTGCGCAGGAAGTAGGCGGAAGTCGTCGTGTAGCGGTGAAATGCTTAGATATCACGAAGAACGCCGATTGCGAAGGCAGCTCACGGGGGCGCAACTGACGCTGAAGCTCGAAAGTGCGGGTATCGAACAGGATTAGATACCCT
+
DDG9F@FGGGGGGGFGGGFEGGGGGGGGGFFFFGGGGGGFGCFGFGGCFGGGGGFDECFGDEG,CFGGGGGEEFFGGGGGFFF@FEGFCF@9EFGGG9B?EGAEFGGCFGGEFFGDFGGCGGGFFGGFGGFGGGGCEFGGGGGGGG7FF<DDCFF@GDG7B8FGG>:CC:BFGFF**6<FGGGGE@**<BF8CCCFEECF7+<:>@*CCECGFG75C5F501:9CE*.2CC593<7E<E5;2/8#*24=C>C:?EEC,3,B@AE;A9;>40->05:7E58@6,,3C@:+@CF5E@F>8<BDC8CFDGGDEE>8>+8+=7@CEEE5FECE,5,ACDGFFC+A,<FGGF@GDFF@4++FCGCF@C,FDFGGGFC,6,BEEE@@FCFC,ECFC,GGGGGGGFFGEFGEGGGGGFFFDGGGGFEGGGGGFFGGCF@CB9C
@s401 44224
TGGGGAATATTGCACAATGGGGGAAACCCTGATGCAGCGGCGCCGCGTGAGCGAAGAAGTATTTCGGTATGTAAAGCTCTATCAGCAGGGAAGAAAATGACGGTACCTGACTAAGGAGCACCGGCTAAATACGTGCCAGCAGCCGCGGTAATACGTATGGTGCAAGCGTTATCCGGATTTACTGGGTGTAAAGGGAGCGTAGGCGGGCAGGCAAGTCAGGCGTGAAATATATCGGCTCAACCGGTAACGGCGCTTGAAACGGCAGGTCTTGAGTGAAGTAGAGGTTGGCGGAAGTCCTAGTGTAGCGGTGAAATGCGTAGATATTAGGAGGAACACCAGTGGCGAAGGCGGCCAACTGGGCTTTTACTGACGCTGAGGCTCGAAAGTGTGGGGAGCAAACAGGATTAGATACCCT
+
EFGDGEEGDGFFGGGGGGGGG7:FGFGGGGGGGGGGGGCFGEGGCFGFFEGGGGGGGGEEFFA9FFGFGCF<?<F?FGGFFGGGGGGGGGGFCE<FGGFGGDFEFGGGDGGFGF8BFFGGGGGGGCEGGGGGGG7CGC@FGCFEEGGGGGGGGGF:FGGGAF9FFFGDE7:@<97*1*=<FFCF7<=FCFGGGGGGFFF?CGG-?CFGEFGG@@CBF@FFFF87@;CF<FC7@AE;C5<FCGFC:CFF8F>D/:EF'<7#.D<FGF9<F,=>GGFFFB<@F:C=+BGFB94,,8@FF@FDGCE5F7FDFCF?F@FCFEFGFFC,GFFC,AC6,@GFFGFCCCFEGGGEDFDGGGGGFDGGGGGGCFGGGFGGGGGGGGGGGGGGFGEGGEFFFFFEFAFGGGGGGFGGGGCCCCC
@s401 337
TGGGGAATATTGCACAATGGGGGAAACCCTGATGCAGCGACGCCGCGTGAAGGAAGAAGTATTTCAGTATGTAAACTTCTATCAGCAGGGAAGAAAATGACGGTACCTGACTAAGAAGCCCCGGCTAACTACGTGCCAGCAGCCGCGGTAATACGTAGGGGGCAAGCGTTATCCGGATTTACTGGGTGTAAAGGGGGCGTAGGCGGTCAGACAAGTCAGAAGTGAAAGCCCGGGGCTCAACTCCGGGACTGCTTTTGAAACTGCCTGACTAGATTGCAGGAGAGGCAATCGGAATTCCTAGTGTAGCGGTGAAATGCGTAGATATTAGGAGGAACACCAGTGGCGAAGGCGGATTGCTGGACGACAACTGACGGTGAGGCGCGAAAGCGTGGGGAGCAAACAGGATTAGATACCCT
+
GGGGGGGGGGGGGGGGGGGFGGGGGGGGGGGGGGGGFGGGGDGFGGGFGGGGGGGGGGGGGFGGGGGCFGGGGGGGGGGGGFFGGGDFGDBFGGGGGGFGGG7FFFGGGGGGGFAFB8FAFC7FEEEGGGDFEGGGGGFGGGGGGGGGCCCFFGGFGF7BGEGGGGGEC:B8FFC>FGCFGFF9FFGGE;BFC?CEGGGCCDDEEG8?FGFCGGFFGCGGEFFE@CCGGCC@8589;AGGGGGGGGGFBFFGCFGGFECFGFGGFFCFGGGF<GFED,CE:ECCE=F+?DEB8FFEFGGFGFC4AF7GGFC,FEGGFFFCFAFGGGFF<EDFFF@FGGGGGGGGFC>GGEF<FGGGGGGGGGGGGGGGGGGFFGFEEGGGGGGGGGGGGGGFEGGGGGFGGGGGF<GGGGGCCCCC
@s401 34286
TGAGGAATATTGGTCAATGGGCGAGAGCCTGAACCAGCCAAGTAGCGTGAAGGATGACTGCCCTATGGGTTGTAAACTTCTTTTATAAAGGAATAAAGTCGGGTATGTATACCCGTTTGCATGTACTTTATGAATAAGGATCGGCTAACTCCGTGCCAGCAGCCGCGGTAATACGGAGGATCCGAGCGTTATCCGGATTTATTGGGTTTAAAGGGAGCGTAGATGGATGTTTAAGTCAGTTGTGAAAGTTTGCGGCTCAACCGTAAAATTGCAGTTGATACTGGATATCTTGAGTGCAGTTGAGGCAGGCGGAATTCGTGGTGTAGCGGTGAAATGCTTAGATAGCACGAAGAACTCCGATTGCGAAGGCAGCCTGCTAAGCTGCAACTGACATTGAGGCTCGAAAGTGTGGGTATCAAACAGGATTAGATACCCT
+
FGGGGGGGGFGGGGGGGGGGGFGGGGGGGGGGGGGGGGGGFGGGGGGGDCFGGGGGGGFGGGGGGG@FFFEGGGAGFGGGGGGGGGGGGGGDEFG?FFGGGGGGEGGGGGGGGFDGGFEGGGGGGGCFGGGGGGGGGGGDE8:ECFGGGGGGDEFGGGGGGFGGGGGGGGCF,EEEGGD7C@6DCEGCFEG';CFFGG7?DFCEGGEEGE:CCGGFCDGD=E=D:<57E;E9=FFA?GGFGGG5FGGGFCBG9CDFFEF?'CGGGFFCF8DFDGFF>=?=8.FEADEC99,8FF,:,GGFFA,FFCEGGGF@4EC7DFFFF<DGBCC?9GGFAGGFGF6FFDC?,7E7CCDGGGGCCC8:GGGGGGGGGDCGGGGF@FFBGGGGGFEAGFGGGEGGFFFDGGFGGGGGFGGGGGGGFE9GGGGFDFFAGFECCCCC
@s401 46759
TGGGGGATATTGCGCAATGGGGGAAACCCTGACGCAGCAACGCCGCGTGAAGGATGAAGGTCTTCGGATTGTAAACTTCTTTTATTAAGGACGAATAAAGTGACGGTACATAATGAATAAGCTCAGGCTAACTACGTGCCAGCAGCCGCGGTAATACGTAGGGAGCAAGCGTTGTCCGGATTTACTGGTTGTAAAGGGTGCGTAGGCGGCTTTGCAAGTCAGATGTGAAATCTATGGGCTCAACCCATAGCCTGCATTTGAAACTGCAGAGCTTGAGTGAAGTAGAGGCAGGCGGAATTCCCCGTGTAGCGGTGAAATGCGTAGAGATGGGGAGGAACACCAGTGGCGAAGGCGGCCTGCTGGGCTTTAACTGACGCTGAGGCACGAAAGCGTGGGTAGCAAACAGGATTAGATACCCT
+
EEG8FC+8;CFCFCGE+F<FFEGEGGGGF?FEF7@FGGFEGDGGGDGFGCFFFGGGGGFGGGGGGGCF@FG?,?<C?EEGG,B<<FFGGGGGGGGFGGAFGGGF7=FFC,C<C@FGC9C<BEDFFFGG<FF?CGG@@B<FGFFGGFFFF*:*5>F@F:,8,*18::CFFFGG7*FFGGC735ABF#F?#27)?CEGG><=::0;:?=<5>1D<<8BCFE=F??=609D<CFF?C@FFG68C<?CFGGGFGFGGD;FDC@=<8G@B=#FE5C:B<GFG>G6F9A88,GFGCC:EE>=8EEDEB=AEB+@:,9DAF<::GEEFGGFDEA,EGEF???@C,F8@GGFCB,=,EGGGGGGGGFA<GGGFFFGGFGF@FEEFGECC84,:CGCEFEFEEFGGGGDE@EEEFGF9GGGGGCCC<C
@s401 28971
TGGGGAATATTGCACAATGGGGGAAACCCTGATGCAGCGACGCCGCGTGGAGGAAGAAGGTCTTCGGATTGTAAACTCCTGTTGTTGGGGAAGATAATGACGGTACCCAACAAGGAAGTGACGGCTAACTACGTGCCAGCAGCCGCGGTAAAACGTAGGTCACAAGCGTTGTCCGGAATTACTGGGTGTAAAGGGAGCGCAGGCGGGAAGACAAGTTGGAAGTGAAATCTATGGGCTCAACCCATAAACTGCTTTCAAAACTGTTTTTCTTGAGTAGTGCAGAGGTAGGCGGAATTCCCGGTGTAGCGGTGGAATGCGTAGATATCGGGAGGAACACCAGTGGCGAAGGCGGCCTACTGGGCACCAACTGACGCTGAAGCTCGAAAGTGCGGGTGTCGAACAGGATTAGATACCCT
+
CEGGGGGGGGGGGGGGGGGGGGGGGGGGGGGGGCGGGFEGGGGGGGGFG>CGF?FGFGGGGGGGGGGGGGGGGGGGGGGGGGFGGGGGGGGGGGGGGGGGGGGGFCFGGGGGGGGGGGGGGFGGGGGGGGGGGGGGFGGGFGGGGGGDC<FGGGGGGGGGGGGGG2GGGG9EFGGGGCFGGGGGGF<GFGGGFGG7CEEEGGGGGFGFGFCCCGFAFGGGF<FGGDGGFGGGGFGGFGEGGGGGGGGGGFGGGFGFGBCFFGGGFGFD8CGGFGFFGFGDCFAGFDEEGGGGGFEGGGGGGFGGFGEFGGGGFFCCDFFGGGEFGGGGGEGGGFFGDDFFEGGFGGFGGGGGGGGGGGGGGGGGGGEGGGFGGGGGGCGFFFFFGFGGGGGFGGGFGGGGGGGGGGGGGGGCCCCC
@s401 37874
TGAGGAATATTGGTCAATGGACGAGAGTCTGAACCAGCCAAGTAGCGTGCAGGATGACGGCCCTATGGGTTGTGAACTGCTTTTATAAGGGACTAAGGTGAGTCTCGTGAGGCTTTTTGCATGTACCTTATGCATAAGGACCGGCTAATTCCGTGCCAGCAGCCGCGGTACTACTGAAGGTCCGGGCGTTATCCGGATTTAGTGGGTTTAACGGGAGCGTAGGCCGGAGATTAAGCGTGTTGTGAAATGTAGATGCTCAACATCTGCACCGCAGCGCGCACTGGTTGCCTTGAGGACGCACAAAGTGGGCGGAAGTCGTGGTGTAGCGGTGAGATGCTTAGATATCACGAAGAACTCCGATTGCGAAGGCAGCTCACGGGAGCGCAACTGACGCTGAAGCTCGAAAGTGCGGGTATCGAACAGGAGTAGATACCCT
+
FFGGGCEGGGGFDGG9FGFGGGGFGFCFGGGCFGGGGGGFCFF9EEGGFGGGGDAFEF@FCCGGG?EGFFEEFDFFEC,C,CAFFGFFCCFG,EEAEDGG9FGGGG@F8<CFGGF<FGGGGF9F<FFF9FFF,8EF9E,,:DCEECC,>@9,B@F:>9FGCAEGDGG>FE:E9;,,7,,,?,<>7<8<:C=8BFGGGDCG+.CC9C,#<68%66<8<58D?C5+<FFCC==:<7EAGGGAFD:F><C7CF-CFE?BG@<#<CGCFGEEC8GG?EBC6.$=8FBD=<B,9,FGEF6B+C,FB<==CC@FC@FGB6++7FFFEB==AF:8GGGGFGGF@9DEE@,AFC=CEFEB,CF7C,E@+@B7FFFGEF<FB,,C7<EF@@+AFEE:7GFCFFGGF@GG@>GGFGGGGGGGGGFEGGGEFGFFC@GFFF<CCCCC
@s401 342
TGAGGAATATTGATCAATGGGCGAGAGCCTGAACCAGCCAAGTAGCGTGCAGGATGACGGCCCTATGGGTTGTAAACTGCTTTTATAAGGGGATAAAGTGAGTCTCGTGAGACTTTTTGCATGTACCTTATGAATAAGGACCGGCTAATTCCGTGCCAGCAGCCGCGGTAATACGGAAGGTCCGGGCGTTATCCGGATTTATTGGGTTTAAAGGGAGCGTAGGCCGGAGATTAAGCGTGTTGTGAAATGTAGATGCTCAACATCTGAACTGCAGCGCGAACTGGTTTCCTTGAGTACGCACAAAGTGGGCGGAATTCGTGGTGTAGCGGTGAAATGCTTAGATATCACGAAGAACTCCGATTGCGAAGGCAGCTCACTGGAGCGCAACTGACGCTGAAGCTCGAAAGTGCGGGTATCGAACAGGATTAGATACCCT
+
DFGGGGGGGGGGGGGGGGGGGGGGGGEGGFGGGGGFFGGGGGGGGGDEGGGGGFGGGFFE@EFGGGGGGEFEGGGGGCGGDFGGGGGGECGGGGGGGGGGGGGGGGGGGGDGFGGGGF7FFGGGGFGGFFCFGGGGGGFFGGE@E7CFFDFFG@FGE<DFEGGGGGGDGGGGGGGGGGDG<?DEC@GC1FGC+FC5A2=FFG0=FF:;GGFGGG?6E9@D@CC?<@DDC>?9>C<9EGGGFGFCCC7C@?<7FE>8CF<F<GGFGFE@#63:ECCEGEB=/=FFGGFGED581+E=DGGGFFGGGDGGGGGGFFC@GGGGGFEC9GEGEEF;DGGFAFCGGGGGFGGFFFCFF=CEFFFGGFFDAF<FGGGGGFGGGGGEDGGGGFCCGGGGGGGGGFDGGFFGGGGGGGGEGGGGGGGFFFGGGFGGGGGCCCCC
@s401 26345
TGGGGGATATTGCACAATGGGGGAAACCCTGATGCAGCGACGCCGCGTGAGGGAAGACGGTCCTCTGGATTGTAAACCTCTGTCTTCGGGGACGAAAGAAGACGGTACCCGAGGAGGAAGCCACGGCTAACTACGTGCCAGCAGCCGCGGTAATACGTAGGTGGCAAGCGTTGTCCGGAATTACTGGGTGTAAAGGGCGCGTAGGTGGACAGTTAAGTCAGTTGTGAAAGTTTGCGGCTCAACCATAAAATTGCAGTTGATACTGGCTGTCTTGAGTACAGTAGAGGTGGGCGGAATTCGTGGTGTAGCGGTGAAATGCTTAGATATCACGAAGAACTCCGATTGCGAAGGCAGCTCACTGGACTGCAACTGACACTGATGCTCGAAAGTGTGGGTATCAAACAGGATTAGATACCCT
+
EFGGDDGGCGGGGGGFGGGGGGGGGGGGGGGGGGGFGCCFG>FGGGGGGGGFGGGGGGDEGGGGGGGG?FGFGGGGGGGGFGFGGGGGGGGEGGGEEGFGGGGGGGGGGGGGGGGGGGGGGGFGGDGF>FGGGGGGGGGGGGGGGGGGGGDFEFGFGGGGGF9E7FCCF7>8=8FF>GE5CCCFGGGGCE8EFGGG*/:8CECEEEGGGCFGDFGFFFGF4=7CC8/=C7<<GFGFGFEFF?FGGFGFFGFEA<FF<DA@<EC@GFFFCFFGEE=E=ACFFFGD@GGGEEGFEEFFE>8DDGFFCDEFF9GGGGGGFFFFE@GGFEE<@<AF@DECBDGGGGGEGGGGGGFCGFGGGGGGGGGGGGFF@GFEC9FGFACGGGGGGFFCGGGGGGGGGGFGEECFFFF<FAFGGCCCCC
@s401 23022
TGAGGAGTATTGGTCAATGGGCGAGAGCCTGAACCAGCCAAGTAGCGTGCAGGATGACGGCCCTATGGGTTGTAAACTGCTTTTATAAGGGAATAAAGTGAGTCTCGTGAGACTTTTGCATGTAACTTATGAATAAGGACCGGCTACTTCCGTGCCAGCAGCCGCGGTAATACGGAAGGTACGGGCGTTATCCGGATTTCATGGGTTTAAAGGGAGCGTAGGCCGGAGATTAAGCGTGTTGTGAAATGTAGACGCTCACCGTCTGCACTGCAGCGCGAACTGGTTTCCTTGAGTACGCACAAAGTGGGCGGAATTCGTGGTGTAGCGGTGAAATGCTTAGATATCACGAAGAACTCCGATTGCGAAGGCAGCTCACTGGAGCGCAACTGACGCTGAAGCTCGAAAGTGCGGGTATCGAACAGGATTAGATACCCT
+
FGGGGGEAFGGGFFECFGEGDCCGCGFCEFGGFFFGGGF=4FCEDFGFGFFFEGGGGF@F@CCEG<FEFE@CBFEFE,EFDGF<E<ECCECEEGDFF9@9A<5??FEFGGDF?EFFC<,,,,,,,,9<EFEFEFGG?,A=<CBF+@,,C,,8BBFE9,DF8,B:CCG@<:,>9*@*F>FD,7*>C*:C:C7,B*CBC*B,++2:<8C2<<:<<7*C?F8>#5:27FFDC?::<<$*CC0@D;;<A<>26093*@8*<@+FF@,<=,@D,@7B8+3+83AGGGGGFB,,<ADFF>87ADGFEFFFB@CC=;>44+CB?+B,,CDAGGGCFF<EA5:,,C,AGGGFFFFGGGFFEEFB,8GGGCGFDFFE8CGEFGFGFFB@GGGGFFCEFBFGFCGFFGGGGEEEGGGGGGGFGE;,C<FGGGGFGGGFFGC@-CC
@s401 44626
TGAGGAATATTGGTCAATGGACGAGAGTCTGAACCAGCCAAGTAGCGTGCAGGATGACGGCCCTATGGGTTGTAAACTGCTTTTATAGGGGGATAAAGTGTGCCACGTGTGGCATATTGCAGGTACCCTATGAATAAGGACCGGCTAATTCCGTGCCAGCAGCCGCGGTAATACGGAAGGTCCGGGCGTTATCCGGATTTATTGGGTTTAAAGGGAGCGTAGGCCGTTTGGTAAGCGTGTTGTGAAATGTCGGGGCTCAACCTGGGCATTGCAGCGCGAACTGCCGGACTTGAGTGCGCATGAAGTAGGCGGAATGCGTCGGGTAGCGGTGAAATGCTTAGATATGACGAAGAACTCCGATTGCGAAGGCAGCCTGCTGTAGCGCAACTGACGCTGAAGCTCGAAAGCGTGGGTATCGAACAGGATTAGATACCCT
+
GGGGGGGGGGGGGGGGFGDFFGGGGGGGGGGGGGGGGFFGGGGGGGGGGGGGGGGGGGGGGGGGGGGGGGGGGGEGGGGGGGGGGGCFG8FDGDGGGGGGGGGGGGGGGGGGGFGFFGCFFGGGFGGGGGGGGGCFGGGGGGGGGFGGGGCGGGGGGCEFGGGGGGCCGGEFGGGGGGGGGGG7*=EGGDGCFG<@CCFGF+<CFF<CF:FE2C@@5@EDFFG<EFEGGGCFF1@?CEGE-CC@?F@6:GE@F8E36;F>E@FDGGGGFCF7FC:E:E*C@CEF7DAE,GGFAFC@8DF<,?BCFECGFCGCE@++>CF>,8CGAC=A<FE<9GFGGGE=GFGDFCC7F<B?C?>F8,EDGGEDDA@FGDE@F<8FEEF::GGGGGGGGCFGGGFFGGGGGGGGECGGGGGGEFE,BEC,FEGGFCGFGFF<@<AB
@s401 346
TGGGGAATATTGGTCAATGGGCGAGAGCCTGAACCAGCCAAGTAGCGTGCAGGAAGACGGCCCTATGGGTTGTAAACTGCTTTTATAAGGGAATAAAGTGAGTCTCGTGAGACTTTTTGCATGTACCTTATGAATAAGGACCGGCTAATTCCGTGCCAGCAGCCGCGGTAATACGGAAGGTCCGGGCGTTATCCGGATTTATCGGGTTTAAAGGGAGCGTAGGCCGGAGATTAAGCGTGTGGTGAAATGTAGACGCTCAACGTCTGCACTGCAGAGCGAACTGGTTTCCTTGAGTACGCACAAAGTGGGCGGAATTCGTGTTGTAGCGGTGAAATGCGTAGATATCACGAAGAACTCCGATTGCGAAGGCAGCTCACGGGAGCGCAACTGACGCTGAAGCTCGAAAGTGCGGGTATCGAACAGGATTAGATACCCT
+
EGGGGDGGGGGGGGGGGGGFGGGGGGGGGGGFFGGFGGGGGGGGGGECGGGGGGGGGGEGGGGGGDEGGGGGGGGGGAFFEFCFGGGGGFFBFGGGGGDFGFGG9BFGGGDAFCFFGGGGGGGFFGFDCB9EEFAFGGCFDE7BCCGGGGGGEFDECA<FGGAFG6F<CFGG998<FCEDFEF7*=*<<CCEFFEG5CFD7CCFGG<FCG:+0<C>82CB?FE=?EC4,;:+=ECA<@22*@/@:<FCF>@6D@3,27F<EFD7GE6CF;FCCD+FCFF==,FGFFA,?@F?)DGGEE=F8AD=C87GDEE=>=8ECF@:,E=6FGGEFGFDCFF@4-<GGE<CEFC7GFFGFEDGF?GEGGGFFE9FFBFE7GGGDFEFDFDGGGFGGGFEFGGGGGGGGEGFGFGEGFFCGGGGEFFEEGGGGDF<EGGCCCCC
@s401 347
TGGGGGATATTGCACAATGGGGGAAACCCTGATGCAGCGACGCCGCGTGAGGGAAGACGGTCCTCTGGATTGTAAACCTCTGTCTTCGGGGCCGAAACGAGACGGTACCCGAGGAGGAAGCCACGGCTAACTACGTGCCAGCCGCCGCGGTAATACGTAGGTGGCAAGCGTTGCCCGGAATTACTGGGTGTAAAGGGAGCGTAGGCGGGCAGGGAAGTCAGGCGTGAAATATATCGGCTCAACCGGGAACGGCGCTTGAAACTGCAGGTCTTGAGTGAAGTAGAGGTTGGCGGAATTCCTAGGGTAGCGGTGAAATGCGTAGATAGTAGGAGGAACAACAGGGGCGAAGGCGGCCAACTGGGCTTTTACTGACGCTGAGGCTCGAAAGTGTGGGGAGCAAACAGGATTAGATACCCT
+
<EFGGD@FGGGGGFFCCFGCFGGFGGGFGGFGGGGGFG+>FGGGGGGGEGG@CC<@DG7FFBCGGFGCCBFFFF9,EFGGGGGGFFGGDG>=7>FGG>D@C>CFEECFFGG+@<<FDC:DFG>@FEGF78F;DFEG8FB,<4**BBEFEDFF:A9F*2?7:CEF8*<CEG8?::9<EE*88C+2+<7C0**3+<@@ECCC39/:5/:CECEGC#F:5><<D<-28<C5,<<@C+EFDDF<@8-DFD8GG@EC*=8@9,33==><,8FFC@A8B0F@C,CFFDA8CB+C:FB?C?FFGGFEBA946=GGGEBE,4@,B8E@@FDFE<FFFF<GFFEC,5?:@,GEDF@GGEEFGECCFFCBBFGFGFFGGECGGGGGF8EGF<FGGGGGGEFFCFFFC8FFGGFFFEC,EGFGCCA@9
@s401 47822
TGAGGAATATTGGTCAATGGACGAGAGTCTGAACCAGCCAAGTAGCGTGCAGGATGACGGCCCTATGGGTTGTAAACTGCTTTTATAAGGGAATAAAGTGAGTCGCGTGAGACTTTTTGCGTGTACCTTATGAATAAGGACCGGCTAATTCCGTGCCAGCCGCCGAGGTAATACGGAAGGTCCGGGCGGTATCCGGATTTATTGGGTTTAAAGGGAGCGTAGGCCGGAGATTAGGCGTGTTGTGAAATGTAGAGGCTCAACCTCTGCACTGCAGCGCGAACTGGTCTTCTTGAGTACGCACAACGTGGGCGGAATTCGTGGTGTAGCGGTGAAATGCTTAGATATCACGAAGGATTCCGATTGCGAAGGCAGCTCACGGGAGCGCAACTGACGCTGAAGCTCGAAAGTGCGTGTATCGAACAGGATTAGATACCCT
+
<FGCGCFGGFG<EE<D@F@BFFGGGFCAFAFGGGFGEDDFFGFGFGGF,@CE@E<?@F,CBFGGE8EAFGGEF<@FF9,C,?AC<<CCAFC<EFGEFFE9@F,?++4=>FCAFGAFFFCFGGGGDFFA,9<EFE@DFGGGGFGFEFGGF9FGCG?CDFDG++>FG8FG:FFF;FGGGGGGG9CG7:C:*4FGG,B:C,/3$<#<C58;89<?.6#4<:<;2>GGDEGDC:FFCFB#:GF:;CCFAGCGFGFCEF6:B,B@D;ACGG/'CDGDDGGCCGFFFE=ABCFC?F??:C@+GF@+8CFCGCEF6D9>DDGGGGFFGFGC=C7?AAC9,GGFE<FFGFFECGF@CCFB,:,GF@F:CBEFF<FF@@E<7F@C@FGGFFGFGFFFCEGGGGGGGEGGFEF<EDGGGFC,GGGGGGFEBGGGFDCFC,GCCCCC
@s401 31468
TGGGGAATCTTCCGCAATGGGCGAAAGCCTGACGGAGCAACGCCGCGTGAGTGATGACGGCCTTCGGGTTGTAAAGCTCTGTGATCGGGGACGAATGGTCAGCAGACGAATACTCTGCTGAAGTGTCGGTACCCGAATAGCAAGCCACGGCTAACTACGTGCCAGACGCCGCGGTAATACGTAGGTGGCAGGCGTTGTCCGGAATTATTGGGCGTAAAGCGCGCGCAGGCGGCTTCTTAAGTCCATCTTAAAAGTGCGGGGCTTAACCCCGTGATGGGATGGAAACTGAGAGGCTGGAGGATCGGAGAGGAAAGTGGAATTCCTAGTGTAGCGGTGAAATGCGTAGAGATTAGGAAGAACACCGGTGGCGAAGGCGACTCTCTGGACGACAACTGACGCTGAGGCGCGAAAGCGTGGGGAGCAAACAGGATTAGATACCCT
+
CFFGGGGGGGGGGGGGGGFFFGGGGGGGGGGGGGGFCFCEFEGGGGGEGGGGGGGGGGGGFEGGGGGGGEGFEGGGGFEFGGGGGGGGGGGGCB@>FGGGDFFFDCEEEFFGGGDGGGGGFFF@D,3CFCCE>FEE>FFF,8DCFCCFFDGGGGGGFCFF@EE?,,1=FEEEGG<*4,<:C<?CD9?E>C>GG58-:<7CGG<<1<EG0?;8;E:CC@?#3:8D@;:7?<:FC7<47FB:C<DCG<C#D=<C8EGGGDGGG5:FFF=F88FFFBFFDF9EB@3FDGFB?FFCF,D3D7FCCC7FFEFFFFFFFDCGGGEE,GDE5EFCEFEEFFF@@@FEEGFDFFCDGGGGGFCGF@FEFGGGECGGGGGEGGEGGGGGGGFGFGEGGGFFGGFBGGGGFCGGGGGGFGGGGGGGGGFGGGEFEGGGGGGGGGGGCCCCC
@s401 350
TGAGGAATATTGGTCAATGGACGAGAGTCTGAACCAGCCAAGTAGCGTGCAGGATGACGGCCCTATGGGTTGTAAACTGCTTTTATAAGGGAATAAAGTGAGTCTCGTGAGACTTTTTGCATGTACCTTATGAATAAGGACCGGCTAATTCCGTGCCAGCAGCCGCGGTAATACGGAAGGTCCGGGCGTTATCCGGATTTATTGGGTTTAAAGGGAGCGTAGGCCGGAGATTAAGCGTGTTGTGAAATGTAGTGGCTCAACCTCTGCACTGCAGCGCGAACTGGTCTTCTTGAGTACGCACAACGTGGGCGGAATTCGTGGTGTAGCGGTGAAATGCTTAGATATCACGAAGAACTCCGATTGCGAAGGCAGCTCACGGGAGCGCAACTGACGCTGAAGCTCGAAAGTGCGGGTATCGAACAGGATTAGATACCCT
+
AEFGGGGGGFGGGGGGGGGFGGGGGGGGGGGGGGGGGGGGGGFGGGGGGGGGGEGGGGGGGGGGGFGGGGGEEGGGGGFGGFGGGGGFDGGFGGGGGGGGGGGGGGGGGGGCGGGGGGGGGFFGFGGGFGGCCGGGEFCFGGDGGGGGGGGGGF7CG9FGGCFGGGGGGGGGGGGGGGGGCGCCGGGGEFCE?FCEGGGGCC:FFGEGG?GG9<?FGFC:?DDC<BEEG5AFFGFAFFEFC@+5,<C71=<::@GGGFC>D@GGGGF=@,8*CGGEC;=DGDD&FDGGEAFF5GEFGGE:GFDCGGDGFFFD>,CEED7FE,GGFFCGGFGF?FC>,CC,GDGGGFGGF9FGGFFEGFCGGCGCGFGGGGGGGGGGGFGGDGGGGGFDF@FGFEFB@DGGFGGGGGGGGGGGGGGGGGFEEGGGAGGFFFGCCCCC
@s401 21580
TGAGGAATATTGGTCAATGGGCGAGAGCCTGAACCAGCCAAGTAGCGTGCAGGATGACGGCCCTATGGGTTGTAAACTGCTTTTATAAGGGAATAAAGTGAGTCTCGTGAGACTTTTTGCATGTACCTTATGAATAAGGACCGGCTAATTCCGTGCCAGCAGCCGCGGTAATACGGAAGGTCCGGGCGCTATCCGGATTTATTGGGTTTAAAGGGAGCGTAGGCCGGCTGTTAAGCGTGTTGTGAAATGTCGGGGCCCAACCTGGGCATTGCAGCGCGAACTGGCAGACTTGAGTGCGCAGGAAGTAGGCGGAATTCGTCGTGTAGCGGTGAAATGCTTAGATATGACGAAGAACTCCGATTGCGAAGGCAGCCTGCTGTAGCGTAACTGACGCTGAAGCTCGAAAGCGTGGGTATCGAACAGGATTAGATACCCT
+
AEEGGGGGGGGGGGGGGGGGGGGGGEGGGGGGGGGGFGFGGGGGGGGGGGFGGGGGGGGGGGGGGGGGFGGGGGGGGGDGEGGDEGGFGGGGGGFFGGGGGGGGFGGGGGGGGGFFGGGGGGGEGGGGGGGGGGGGAFGG,BFEGGGGGGGGGGGGGGDDFGGGGGGG?@BEF??FGGGCFGFC7<EGGEGGGF?EG:CFFGGF@@<CFCF;;CF7G6GF3GGDFD+.#CCEB@FBD>FFCCDGFGC?CG?GF<:CGF@FEEGGGFFF=CEBCGC=:A>3>FFFA9FF=B,D*+6+4E;EDCFFGGDGGGFE@EEGGGECFEEC5ECEFEC,AFFFGGGFC,FGGGGGFFFDECGGGGGGFF:7FGGGGGGGGGGGGFGGGGGGGGGGGGGGGGFFFFGGGGGFFCGGGGGGGFCFDGGFGGGGGGGGGGGCCCCC
@s401 352
TGAGGAATATTGGTCAATGGGCGGAAGCCTGAACCAGCCAAGTAGCGTGCAGGATGACGGCCCTACGGGTTGTAAACTGCTTTTATACGGGAATCACGCGCCTTACGTGTAGGGCTTTGCATGTCCCGTATGAATAAGGACCGGCTAATTCCATGCCAGCCACCGCGGTAATACGGAAGGACCGGGCGTTATCCGGATTTATTGGGTTTAAAGGGAGCGAAGGCCGCATGTCAAGCGGGGTGTGACAGGGCGGGGCTCAACCCGGGCCTTGCAGCTCGAACTGGCGTGCTTGAGTCCGCGGAAGGCAGGCGGAATTCGTCGTGTAGCGGTGAAATGCTTAGATATCACGAAGAACCCCGATTGCGAAGGCAGCCTGCTAAGCCGCCACTGACGTTGAGGCTCGAAAGTGCGGGTATCAAACAGGATTAGATACCCT
+
FFFGGEFGGGGGGGGGGGGDEFGGGGGGGDCF@EGGGG@FFGFGGGGGGGFGGGGGGGGG@CFFFGGGGG77CCCF9FECFGGGGGFDEFFEG@9FF7=+@==FFCFFGFGFDE==F89?F,?C,,>CD3@FF=,;=B9,3<<:>43,=@FFGCE:@:FD*@FF@*>FGC@FCFGEG*<7,::<CF5C@EEC;FEG55++:*03<:**;09?6<?)53C#65C977*03'+2+<@.*)4+?>++3*==F43*7FCE?FC:>F<::*D9D6,*18,,63+*?C@<*,,,,@CF8>4+C833,,6,A6CEC8C=6,+7C:>4FDGCAEEFEFBAGGGGGFF=A,9FA<C<FECFC77+@FA,F7GGGECEFEAEFFFEFC+>CGEGE<DGGGGGGGGGGGGGGGGGGGEFE@FGGGGGGGGGGGGGGGGGFCCCCCC@
@s401 353
TGAGGAATATTGGTCAATGGGCGGAAGCCTGAACCAGCCAAGTAGCGTGCAGGATGACGGCCCTACGGGTTGTAAACTGCTTTTATACGGGAATCACGCGCCTTACGTGTAGGGCTTTGCATGTACCGTATGAATAAGGACCGGCTAATTCCATGCCAGCAACCGCGGTAATACGGAAGGTCCGGGCGTTATCCGCATTTATTGGGTTTAAAGGGAGCGTCGGCCGCAGGTCAAGCGTGCGTTGAAATGTCCGGGCTCAACCTGGGCCGTGCAGCGCGAACTGGCGGGCTTGAGTCCGCGGAAAGCAGGCGGAATTCGTCGTGTAGCGGGGAAATGCTTAGATATCACGAAGAACCCCGATTGCGAAGGCAGCCTGCTAAGCCGCCACTGACGTTGAGGCTCGAAAGTGCGGGTATCAAACAGGATTAGATACCCT
+
FFFGGFFFGGGFGGGGGGE8C@C@@FC8FGGGFGGGGGFG8FGGGGGGGGGGGGGGGGGGGGGGGFGGGFEGFFEGGGGFF9E@FC@FEGGDFCBF,=AEF7F@5FGFFF?,8+:BF><D,,BFCCF7DD8=D,@DFEFGGFFGDEE8AFGFCGCFGG,FE7B:*;F7CE<C;98CF*<7FGGEFGGGGD8E9?<*:5E+0*3AC5;E5+23<CE@C;*.((?CB:55**2:CC3./)*;8*):CFD6=/A0:::$+CF<@G(18:CG#,4.C>4802:?;8C>F>*3,F78)C7:8C@,GF;:,++EGFC>+8B>GF@+GFE>5+68GFFFGFFB>5B+FD<AFGFDCEFE>4@6:F?=F7GDFFEGGDDFFC9GFF@+F7GGEDFGGFFFE,GGGEGFGGGFDCEFFF@@GGGGGEGGGGGGGGGGGGGCCCCC
@s401 354
TGAGGAATATTGGTCAATGGACGAGAGTCTGAACCAGCCAAGTAGCGTGCAGGAAGACGGCCCTATGGGTTGTAAACTGCTTTTATAAGGGAATAAAGTGAGTCTCGTGAGACTTTTTGCATGTACCTTATGAATAAGGACCGGCTAATTCCGTGCCAGCAGCCGCGGTAATACGGAAGGTCCGGGCGTTATCCGGATTTATTGGGTTTAAAGGGAGCGTAGGCCGGAGATTAAGCGTGTTGTGAAATGTAGACGCTCAACGTCTGCACTGCAGCGCGAACTGGTTTCCTTGAGTACGCACAAAGTGGGCGGAATTCGTGGTGTAGCGGTGAAATGCTTAGATATCACGAAGAACTCCGATTGCGAAGGCAGCTCACTGGAGCGCAACTGACGCTGAAGCTCGAAAGTGCGGGTATCGAACAGGATTAGATACCCT
+
EGGGGGGGFGGGGGGGGGGGGGGGGGGGGGGGGGGGGGGGFGGGGGGEGEGGG@FGGGGGGGGGGGGGGGGDFFGGGGGGEFGGGGGFGGGGGFFGGGGGGGGGGGGGGFDEGGGGGGGG,EFFBFGGGGGGGGGGGGGGG@FEGGGGGFGGGGGGGCFGGGGGGGGGGGGGAFFG3CFGGGGGGG14=<CCGGE=EG:F3;+FGG:>G0ACCFC<E3ED<>88?FFD;=FGFGEAGFEGCF0FBFFFGGGFGGG@GFCDFGGGFFGDGGGAGG?GGECEFGGGFDB>=CFF5GGGGGFFEEGGGGGGFGGGGFC@CGFFA,EC>GGCFFFAEFFCGGGDC,,8EGGDGGEE8EEGCGGGGECEGGFGGGGFFGGFEGGGDGGGGGGGGGGGGGFGGGGGGGGGGGGGGGGGGGGGGGGFGGGGGGGGGGGCCCCC
@s401 355
TGAGGAATATTGGTCAATGGACGAGAGTCTGAACCAGCCAAGTAGCGTGCAGGATGACGGCCCTATGGGTTGTAAACTGCTTTTATAAGGGAATAAAGAGAGTCTCGTGAGACTTTTTGCATGTACCTTATGAATCAGGACCGGCTAATTCCGTGCCAGCAGCCGCGGTAATACGGAAGGTCCGGGCGTTATCAGGATTTCTTGGGTTTAAAGGGAGCGTAGGCCGGAGATTAAGCGTGTTGCGAAATGTAGACGCTCAACGTCTGCACGGCAGCGCGGACTGGTTTCCGGGAGTACGGACAAAGGGGGCGGAATTCGTGGTGTAGCGGTGAGATGCTTAGATATCACGAAGAACTCCGATTGCGAAGGCAGCTCACTGGAGCGCAACTGACGCTGAAGCTCGAAAGTGCGGGTATCGAACAGGATTAGATACCCT
+
<FGGGGGGGGDCGGGGGGGGFDGGGCGFGFGGGGGGFFGFEFGGGGGGGGGGGEGGGGFGGGGFGCGFGGDDEF<DFGGGGGGGFCCFFGGFFGFFGGGGGEEFFGGGGFGDGGGGGGCFCFEGEGGFFGG?FFE,CFFDGFECGEGDF,,A<DCFG9=@BEGGGGGCCFGGF9*>>C@7>,@*FECF<7ED?,@B,4?F>+<CCC*CCFAB<F?;>412/9*669C-?+0AFGF6?*1BF@*/<9?EC7<?538D)3>>*D73;BB*@,C95C8F@3+?GFD<>3++@,,FDC8F@4,<DA,=>+GCB=?4+,GEDGFFDE@6):7E>C94,?FDCFF=E=A?FC,FFA9B68::CEGGGEGDE<9GFEEF<EFC<C:GDGEFEC@@:F8@E,FFA7FACBA9DDEGGGFFEEAGGGGGGGGGFAFFFAECCCCC
@s401 50282
TGAGGGATATTGGTCAATGGACGCAAGTCTGAACCAGCCAAGTAGCGTGCAGGATGACGGCCCTATGGGTTGTAAACTGCTTTTATAAGGGAATAAAGTGAGTCTCGTGAGACTTTTTGCATGTACCTTATGAATCAGGACCGGCTAATTCCGTGCCCGCAGCCGCGGTAATAAGGACGGTCCGGGCGTTAACCGGATTTATTGGGTTTAAAGGGAGCGTAGGCCGCAGGTTAAGCGTGTTGTGAAATGTAGGGGCTCAACCTCTGCACTGCAGCGCGAACTGGCTTGCTTGAGTACGCACAACGGGGGCGGAATTCGTGGGGTAGCGGTGAAATGCTTAGATAGCACGAAGAACTCCGATTGCGAAGGCAGCTCACGGGAGCGCAACTGACGCTGAAGCTCGAAAGTGCGGGTATCGAACAGGAGTAGATACCCT
+
FFFGDF:FGFFFF9FFEGGGGGEFGGC,E,CFFGGGGFCFFFGDFF:FCGFCFGFFCAFEG@E@E,6C,CBFEGFGGFCF?99EFDGDGGGGG,,:C,5?,CFGFGFF@F+<<ACAFCC9,EFGGFFG,,C9,BB,?EEFG7+CB++5C,,B=B<CGC+C:+@B<8C7FG7DD,,@F@*5*>CCCE**4<**72<%840<A2?AFC84FC,<;9:2@?<7>E1E:771;9:C+2C:CDCAFFC@,;<8<2GGF@8FEFGCF@,F;9FEEFEC@8+>E@9CC@8+,38E8EAD53+CC?@F3B6C8++F=,DFD>+>7::=A,EEBF7GFGGFGFE?FDFFE9,9,7EGGFAECB>,GGGGDEGGFFFD@FFGFEDFF<@GFCFE,<FFF@CGF9FFF:GGGEFCE@GGGFGFEEF@CEAFGGFFB,GGGGE@CBBC
@s401 43617
TGAGGAATATTGGTCAATGGACGAGAGTCTGAACCAGCCAAGTAGCGTGAAGGATGACTGCCCTATGGGTTGTAAACTTCTTTTATACGGGAATAAAGTGAGCCACGTGTGGCTTTTTGTATGTACCGTATGAATAAGGATCGGCTAACTCCGTGCCAGCAGCCGCGGTAATACGGAGGATCCGAGCGTTATCCGGATTTATTGGGTTTAAAGGGAGCGTAGGCGGGTTGTTAAGTCAGTTGTGAAAGTTTGCGGCTCAACCGTAAAATTGCAGTTGATACTGGCGACCCTGAGTGCAACAGAGGTAGGCGGAATTCGTGGGGTAGCGGGTAAATGCTTAGATATCACGAAGAACTCCGATTGCGAAGGCAGCTTACTGGATTGTAACTGACGCTGATGCTCGAAAGTGCGGGTATCAAACAGGATTAGATACCCT
+
CFFFF6<AFFEAFGGGGDGGGFFFDDCFGFFGGGDDEDFGGGDGGG7@CGFGGGCFBCF9<CFFGGAFCFDBFFFGGGGGAFFGGGGCE7FG>?ECEG9<DF8FFCF+EEGGG8FFGFGGFAFEEFEE7=AEGFFFGG,?E@?FCGCF8FFF7CFCFFGGG8FFECCEGGGAE9FG>7FC,?,5>**>C7:FF;<<:,C2A8CC:;7FEFCF:?C>::F?),4>>DC>:GFF;EF>F:ECFFEEGGCFEC=<<EGD75=<CEFDGFGFF@C=;FE5;=@:@EC@:CGFE8CEDCE<,AGCFE9FFGEFEEE=487E8FFF9,C8@GCEA,,?C,ADGFFAFGGF@GGFAEEFFCGDCGFCGGGEF<9GGGFGFFF<@FDCGEDGGGEC@F;GGGGGGGGGFEGF@GGGC:FEGGGGFFCECGGGF<FFCCGCCCCC
@s401 358
TGAGGAATATTGGTCAATGGGCGAGAGTCTGAACCAGCCAAGTAGCGTGAAGGATGACTGCCCTATGGGTTGTAAACTTCTTTTATATGGGAATAAAGTGCAACATGTATACTGTCTTGTATGTACCATACGAATAAGGATCGGCTAACTCCGTGCCAGCAGCCGCGGTAATACGGAAGGTCCGGGCGTTATACGGATTTATTGGGTGTAAAGGGAGCGTAGGCCGGAGATTAAGCGTGTTGTGAAATGTCGATGCTCAACATCTGCACTGCAGCGCGAACTGGTGTCCTTGAGTACGCATAAAGTGGGCGGAATTCGTGGTGTAGCGGTGAAATGCTTAGATATCACGAAGAACTCCGATTGCGAAGGCAGCTCACTGGGGCGCAACTGACGCTGAAGCTCGAAAGCGCGGGTATCGAACAGGATTAGATACCCT
+
FFCFGGGGGDGGGFGEFGGGGGGG:FCCFFGGGEGGDGFCEFCFFGGEDGGGGGGFGGFF<@E<<FFFGGDFBFF,CFEAFEFCEFG9<F8EFEGGGD<,,5,,,,,:<<E9,@EFGGE?<?<C,CE5@EEF7FFF9EFD9,@+8@@FGCBAF6=+BC<+3A8FCGGDFE+@F,+8+>C<C,>>5**>:>1D,;:8E<13%33:<F>#??5%%5,226+81;@5:?8CEC/FFF@>:*EFF@+:@C59>2*774,,,8@@3>;5,7,,>88*+CE3+6?6+>B38,FB@,?C)E@3CGE5;?>BF=CDC@C>=BC=@D@,GGGGBGGFE,E9FFECCFE69,FE<<CCBEE?<8+,7CCB@,FDGFFGFFCFCFC,7FF@CGFE9GGGGGEGGGGFGCGGGGGGGGE@FCFEEDGGGGGGGGGGGGGGGGGCCCCC
@s401 36215
TGAGGAATATTGGCCAATGGGCGAGAGCCTGAACCAGCCAAGTAGCGTGCAGGATGACGGCCCTATGGGTTGTAAACTGCTTTTATATGGGGATAAAGTGTGGGACGTGTCCCATATTGCAGGTACCATATGAATAAGGACCGGCTAATTCCGTGACAGCAGCCGCGGTAATACGGAAGGTCCGGGCGTTATCCGGATTTATTGGGTTTAAAGGGAGCGTAGGCCGGAGATTAAGCGTGTTGTGAAATGTAGATGCTCAACATCTGCACTGCAGCGCGAACTGGTTTCCTTGAGTACGCACAAGGTGGGCGGAATTCGTGGTGTAGCGGTGAAATGCTTAGATATCACGAAGAACTCCGATTGCGAAGGCAGCTCACTGGAGCGCAACTGACGCTGAAGCTCGAAAGTGCGGGTATCGAACAGGATTAGATACCCT
+
FFGGGGGGGGGGGGGGGGGGGGGGGGGGG8FGGGGGGGGGFFGFGGGGGGGGGGGGGGGGGGGGGFFGGGGFGGGGGGGFGG9F9FFEGGGGGGFGGFGGGFCEGGGGCGFGFGFDFG9FGGGGGGGGGGGGGGEFFFEFFF@EGFEGFGGGGGG<<,@F<FGGGGGGGGGGGGGGGGFGGGGGGG8*CFE:7?CFGGF4;CFCEFF@>FFGGFGFGBCC6EGGDGGG?CFGGC>>GFEEG>GDGGGGGGGGE,F?CDF@;CGGFEGF<G@DGGGGEGGCFD<CF@GGF=D9FGGGECGGEFEFGEFGFE,=7E@CEFCFFGGGFGEAGFGFEAGGGGGGGGFGGGGGGCGGFCCF6B,CGGGGGGGGFDGGGGGFGGGGEFCGGGGGGEFEFAGGGGGGGGGGGGGGGGFFEDFF7GGFGGGGGGGGGGGCCCCC
@s401 51960
TGAGGAATATTGGTCAATGGGCGAGAGCCTGAACCAGCCAAGTAGCGTGAAGGATGACTGCCCTATGGGTTGTAAACTTCTTTTATAAAGGAATAAAGTCGGGTATGTATACACGTTTGCATGTCCTTTATGAATAAGGATCGGCTAACTACGTGCCAGAAGCAGCGGTAATACGGAGGATCCAAGAGTTCGCCGGATTTATTGGGTTGAACTGGAGCGTAGATGGATGTATAAGTCAGTTGTGAAAGTTGTCGGCTCAACAGTAAAATTGCAGTTGAGACTGGATATCTTGAGTGCAGTTGAGGCAGGCGGAAGTCGTGTTGTAGCGGTGAAAGGGTTAGATATCACGAAGAACTTCGATTGCGAAGGCAGCTGACGGTAGCGCAACGGACGCTGAGGCTCGAAAGCGCGGGTATCGAACAGGATTAGATACCCT
+
EFG<,CFGGGFG9FGGCGF<,;C+CFED8FFGF,CFGGFCECEEEFCB@:CEC6A4AFC9<C-6CCAAFG,>6@,C,CFF,6A,<EFG,<?,:,A9,:@5=@:?7,,,9CFC,,BE,9BCF9B?,9?F?4E,@@4@?,8<EEFFG+@5,,,5+:DF@,,:6@<,,3@7@ECDF<3@++<@:,,,73,88<3**1><?1?:E=FBCC26.03%#45.7B>+6:,CDGDDB5,8,,697<7?9C:@,AAD<3**>@83,,F@<,:,,@333,:0,B6:,,,6,GGDFD=,@,F@FFD>8GDFDD=347:B8>CE@+@B8B,B,,@CAF@9<<9?4:,:,<?,GFE:FGGFDDGCEC?9,,6,C=:7GFAFFE6GGFC@@FEC@@+FB,C8+,:CE=GGGGEGGGFCEDGGFCEEFEECFE9E@<FFDFFFGGFCA-AA
@s401 35758
TGAGGAATATTGGTCAATGGGCGAGAGCCTGAACCAGCCAAGTAGCGTGCAGGATGACGGCCCTATGAGTTGTAAACTGCTTTTATAAGGGAATAAAGTGGGAGTCGTGACTCTTTTTGCATGTACCTTATGAATAAGGACCGGCTAATTCCGTGCCAGCAGCCGCGGTAATACGGAAGGTCCGGGCGTTCTCCGGATTTATTGGGTTTAAAGGGAGCGTAGGCCGGAGATTAAGCGTGTTGTGAAATGTAGACGCTCAACGTCTGCACTGCAGCGCGAACTGGTTTCCTTGAGTACGCACAAAGTGGGCGGAATTCGTGGTGTAGCGGTGAAATGCTGAGATATCACGAAGAACTCCGATTGCGAAGGCAGCTCACTGGAGCGCAACTGACGCTGAAGCTCGAAAGTGCGGGTATCGAACAGGATTAGATACCCT
+
GGGGGGGGGGGGGGGGGGGGGGGGGGGGGFGGGGGFFFGGGFFGGGGGGGGGGGGGGGDGGEGGGGGGGFGFGFGGGGGGGEGGGG9<FFFEGE=EFEGGGGGGGGGGGC<FGGGGGGGG9FGGGGGGGGG9FGGFGGGGGGGGGGGFGDFGGFGGGFGGGFG<E>ECCCGFGG@CCCGGGGGGCFGGGF%1<CFG5C<::C(GFG@;C,<C@FC5EEEDFEGDGFGCCDGCFGD9E>GGGGGGGGGGGCDFGC8DFF@<9GFCDACFGGCFAC@?9EE=FGFCCFB,@859*CCEGGFC,BF==BBFF8E@4,8+EF9<FGF>5GGGFFC,ECEC,C,GGGCCGFFGGFFFF=7F77GGFFBFGECC88FGFCEEFFCGGGGGGGFEGGFGGGFGGEGFGGGGFGGGGGGGGGF<GGGFDGGGGGGGGGGCCCCC
@s401 21958
TGGGGAATATTGCACAATGGGGGAAACCCTGATGCAGCGACGCCGCGTGGAGGAAGAAGGTCTTCGGATTGTAAACTCCTGTTGTTGAGGAAGATAATGACGGTACTCAACAAGGAAGTGACGGCTAACTACGTGCCAGCAGCCGCGGTAAAACGTAGGTCACAAGCGTTGTCCGGAATTACTGGGTGTAAAGGGAGCGCAGGCGGGCGATCAAGTTGGAAGTGAAATCCATGGGCTCAACCCATGAACTGCTTTCAAAACTGGTCGTCTTGAGTAGTGCAGAGGTAGGCGGAATTCCCGGTGTAGCGGTGGAATGCGTAGATATCGGGAGGAACACCAGTGGCGAAGGCGGCCTACTGGGCACCAACTGACGCTGAGGCTCGAAAGTGTGGGTAGCAAACAGGATTAGATACCCT
+
FFGGGCFGGGGGGGGGGGGGFGGGGGGGGGGGGGGGGFEGGGGGEGGEGGGGGGGGGGGFGGCFGGGGGGGGGGGGGGGGFGFCGGGGGGFGGGGGGGGGGGGGGGGGGGGGGGGGGGGFGGGGGGGGGGGGGGGGGGGF<FGGGGGGCCEG@FDFGGGGGGGGGFGGFFGEGGEG?::C-<=FFG<GFFGGGGGGGCFGEGDGEEC@EC:CFGGFGCE,@:AFGEFFF<GDGFEBCC7AGGFFAGGFFGFFFG?@F<EDCCCDFFD/FGGDFFFDGGGGGFFFGDGGGFFEEEB+GEEFFGEGFE@FGGGF@GGGEEFGGEFEGGGFF9GGEGEF<GGGGDGGGFGGGGGGGGGGGGEFGGF8GFE@7GGGGGGGGGGGGGGDGGGGGGGGGGGGGGGGFGGGF<GGGGGCCCCC
@s401 363
TGAGGAATATTGGTCAATGGGCGAGAGCCTGAACCAGCCAAGTAGCGTGCAGGAAGACGGCCCTATGGGTTGTAAACTGCTTTTATAAGGGAATAAAGTGAGTCTCGTGAGACTTTTTGCATGTACCTTATGAATAAGGACCGGCTAATTCCGTGCCAGCAGCCGCGGTAATACGGAAGGTCCGGGCGTTATCCGGATTTATTGGGTTTAAAGGGAGCGTAGGCCGGCGATTAAGCGTGTTGTGAAGTGTAGACGCTCAACGTCTGCACTGCAGCGCGAACTGGTTTCCTTGAGTACGCACAAAGTGGGCGGAATTCGTGGGGTAGCGGTGAAATGCTTAGATATCACGAAGAACTCCGATTGCGAAGGCAGCTCACTGGAGCGCAACTGACGCTGAAGCTCGAAAGTGCGGGTATCGAACAGGATTAGATACCCT
+
@EGGGGGGEFGGGGGGGGFFGGGGGGGGGGGGGGGGGGGGGFGGGGEFGGGGGGGGGGEFGEGDGGGGGGFGEGGGGGGGGGGGGGGCC,AF@FGGGGGDG?FFGGGGGGGGGGFGGFEGGGGGGGGGGGGGGGGGGGGGFGGGGGGCFGGG8D@CFFCB=FFFEDGFGE>EGGGGGGGGGEGGDFCCEEGGG@C1C5F:7C=C9F?C2ABF??GF:2BD:CCF@+B$CC;8FGGF:/:9@C88?=C=9<*053?88FD@CFCDACCF#FB:++B=+32+=?GGGCFAEA7,)GCFGGGGGC>8CGE=CDC;@97GGF@FA,C>=GGFFFDFEEEB=FGGGDFGGGGFGGGFE?FFEDB@@EEFCGGGGDDF@CFF8GFEGGGGGFEF7EGGGGEDCGGGGGGFC@:CEGGFGEAGGGEFGF@FGFGGFCE@B<BC
@s401 364
TGAGGAATATTGGTCAATGGACGAGAGTCTGAACCAGCCAAGTAGCGTGCAGGATGACGGCCCTATGGGTTGTAAACTGCTTTTATAAGGGAATAAAGTGAGAGTCGTGACTCTTTTTGCATGTACCTTATGAATAAGGACCGGCTAATTCCGTGCCAGCAGCCGCGGTAATACGGAAGGTCCGGGCGTTATCCGGATTTATTGGGTTTAAAGGGAGCGTAGGCCGGAGATTAAGCGTGTTGTGAAATGTAGACGCTCAACGTCTGCACTGCAGCGCGAACTGGTTTCCTTGAGTACGCACAAAGTGGGCGGAATTCGTGGTGTAGCGGTGAAATGCTTAGATATCACGAAGAACTCCGATTGCGAAGGCAGCTCACTGGAGCGCAACTGACGCTGAAGCTCGAAAGTGCGGGTATCGAACAGGATTAGATACCCT
+
GGGGGGGGGGFGGGGGGGGGGGGGGGGGGGGGGGGGGGGGGG<FFGGGGGGGGGGGGFEGGFGGFGGGGGGGEFFFFGGGG<FFGGGGGGGFGGDFG<FGGGCFGGGGGFFGGGGGGGGGGFGFFGGGGGGGGGGGF9FFGFFGGGGGGGGGGDFGGGGGGGDFGCFGGGDGA,@<FCGD<9?BEGDE:<=,4,<;=EG<:CGFGGFGG6,BCDEFDBG::);*@:C:EGGGCFFAG#*?CFFGG7CFFFB@55D=/G@FCEF5F@CC;D8):EE@8@#DGDFEF8GGGFGF5F8CGDFGGGEF@ECGGFED9@8CEGFFGEB6=GGGE9CFEBAFCE<=FAFFB?GGFGFEFFE:@FA,7GGFFECGGF@E@GGGC<@EDEGGFGGFDGFGFFFFFGGFDCDFGDGGGGGGEFFFEFGGFFGGGGGGFFDACCCC
@s401 365
TGAGGAATATTGGTCAATGGGCGAGAGCCTGAACCAGCCAAGTAGCGTGCAGGATGACGGCCCTATGGGTTGTAAACTGCTTTTATAAGGGAATAAAGTGAGTCTCGTGAGACTTTTTGCATGTACCTTATGAATAAGGACCGGCTAATTCCGTGCCAGCAGCCGCGGTAATACGGAAGGTCCGGGCGTTATCCGGATTTCTTGGGTTTAAAGGGAGCGTAGACGGGTTTTTAAGTCGGCTGTGAAAGTTTGGGGCTCAACCTTAAAATTGCAGTTGAAACTGGAGACCTTGAGTACGGTTGAGGCAGGCGGAATTCGTGGTGTAGCGGTGAAATGCTTAGATATCACGAAGAACCCCGATTGCGAAGGCAGCCTGCTAAGCCGCCACTGACGTTGAGGCTCGAAAGTGCGGGTATCAAACAGGATTAGATACCCT
+
CFGGDFGGGGGGGGGGGGGGFGGGGGGGGGGGGGGGGGFFGGGGGGGGGGGGGGGGGGGGGGGGGFGGGGGGG<FGGGGGGGGGGGGGGGGGGG@GFGGGGGGGGGGGGGGDGGGGGGGGGGGGGGGGGGGF,E;FFFGFGGGGGDEGGGGCFD+@FFGGGGCFGECFGC:EFGGCECFDGGGGDEEEGG@FG9<=E5FC+1F9:F1<6F>G<F7FG(F>6<DD=EE?,;FG@FC4+#3,*,7<B8CC2::*@FCB79F7@FC.GEACGFFF>CEA,,GFFEDDGGAFF@,9)CDCC8FCFA,FFFEGEDGFE@EEGGGFE=8BACEGF9FF9FFFFFGFE8F:CGGGADGGCC7@EFGGGCCGGE@E@,GGGGGFFGF@FDGGGFEGGGFGGGEFCGGGGGGGFDGEEGGGGGGGGFGFEFGGFFDAGGGCCCCC
@s401 38821
TGGGGAATATTGCACAATGGGGGAAACCCTGATGCAGCGACGCCGCGTGAGTGAAGAAGTATTTCGGTATGTAAAGCTCTATCAGCAGGGAAGAAAATGACGGTACCTGACTAAGAAGCCCCGGCTAACTACGTGCCAGCAGCCGCGGTAATACGTAGGGGGCAAGCGTTATCCGGATTTACTGGGTGTAAAGGGAGCGTAGACGGTAAAGCAAGTCTGAAGTGAAAGCCCGGGGCTCAACCGCGGGACTGCTTTGGAAACTGTTTAACTAGAGTGCTGGAGAGGTAAGCGGAATTCCTAGTGTAGCGGTGAAATGCGTAGATATTAGGAGGAACACCAGTGGTGAAGGCGGCTTACTGGACAGTAACTGACGTTGAGGCTCGAAAGCGTGGGGAGCAAACAGGATTAGATACCCT
+
FGGGGGGGGGGGGGGGGGGGGGGGGGGGGGGGFGGGGGGGGGGEEGG7FGEGGFGGGGCFF9CFECFFGGGGGGGGGFGGGGGGFGGGCEGGGGGGGGGGGDFGGGGGGGGGGGGGEFGEDFFDGGGGGGGFFFGGGGGG<FGGGGGGGGD@DGGFGGGGGGGGGGGGEGEGGGEC<FFFFGECG<GGGFCB@C><CEG?CEGGFGGGDGFFCFGGGGGGFF<CGDFGGGGGGGG=8CGFEGDGGGGFACF?ECGFFFGGGFFDGFFFGGCFFFBF@9FFFGGGGGGFE@EE8C9FFF8CGGGGFGGGGFGE7:EGGGE@GGGGDGGGGFGF7GGGGGGGGGGGFFCFGDGGGGGFEFFGGGFGGGFGGGGGGGGGGGGDFGGGFFGGGFEFGFFFFFEFEGGGF9GGFFGCCCCC
@s401 367
TGAGGAATATTGGTCAATGGGCGAGAGCCTGAACCAGCCAAGTAGCGTGCAGGAAGACGGCCCTATGGGTTGTAAACTGCTTTTATATGGGGATAAAGTGAGCTACGTGTAGTTTATTGCAGGTACCATATGAATAAGGACCGGCTAATTCCGTGCCAGCAGCCGCGGTAATACGGAAGGTCCAGGCGTTATCCGGATTTATTGGGTTTAAAGGGAGCGTCGGCCGCCCCTTAAGCGTGTTGGGAAATGCCGCGGCTCAACCGGGGCACTGCAGCGCGAACGGGGGGGCTTGAGTGCACGCAACGCAGGCGGAATTCATGGTGTAGCGGTGAAATGCTTAGATATCACGAAGAACTCCGATTGCGAAGGCAGCTTGCGGGAGTGCGACTGACGCTGAAGCTCGAAGGTGCGGGTATCGAACAGGATTAGATACCCT
+
BFAEFFGGGGGGCFGFGGGF,EGGGGGGGGGGGGGGDFGFGGGGGGGECFGF@CFFEFDEDFGFFFGGGGGGGFFGGGGGGGGGGCGGGCFGGGDFCEFFGGGFGEEFGGAFGGGGGGGGGFGFGGGGGGGGGFD9BECFEFCGDGEGGGFFGGFGGGGGGFFFC+CC7FEFGC7FFC1CFBFGC8EFFFCGGGGC5=FG7DFD9FGGEGFFG?FFGFGB((:D)09<EC5/8<:<E<GCC8#=79EBF@?=9EGFFCC#39>#F?>AF:>@<:935@3:0,+FGGGGE3AD:?1=6+C=EE=CEFC=C>D@9,B@,FGGGGECFGDGGFEBACGFDFFCF9,FFGGFD?AA8CCCFEE@+E@?FFGGFF@FGGGGEGFCGEGGEFEGFF@GGGFGFGGFFDGGGGGCFCGFFGGFFGGFGGFGG@FFFFGCCCCC
@s401 34463
TGAGGAATATTGGTCAATGGGCGAGAGCCTGAACCAGCCAAGTAGCGTGCAGGATGACGGCCCTATGGGTTGTAAACTGCTTTTATAGGGGGATAAAGTGTGCCACGTGTGGCATATTGCAGGTACCCTATGAATAAGGACCGGCTAATTCCGTGCCAGCAGCCGCGGTAATACGGAAGGTCCGGGCGTTATCCGGATTTATTGGGTTTAAAGGGAGCGTAGGCCGTTTGGTAAGCGTGTTGTGAAATGTCGGGGCTCAACCTGGGCATTGCAGCGCGAACTGCCAGACTTGAGTGCGCAGGAAGTAGGCGTAAGTCGTCGTGTAGCGGTGAAATGCTTAGATATGACGAAGAACTCCGATTGCGAAGGCAGCCTGCTGTAGCGCAACTGACGCTGAAGCTCGAAAGCGTGGGTAGCGAACAGGATTAGATACCCT
+
DFEGGGGGFGGGGGGGGGGGGGGGGGGGGGGGGGGGCFGCFGFEGGEGDGCECFGGG9FGGGGGGGGFGGGG66EFGGGGGGCFGGGGGG>CF7=:EFFGFGGFFGEDFG<FGGGGCGAFGGGGGGGGGFCFGE9,CF?FFG7FEG7FGGGGG=<EFGGFCFFGCCEGC*>E<FFD*>@::BEEDFGGG@C<FGCE**=BCCFCEGCEGGFFCFECC>8)7>E:FCCDC888A5FAEGCE,5'<FCF#CBDGGFGFGGGGGFGGGED@@:9=FF8@33?:DGFF<B8,?F=D5=6CEGF,FE<,FCF@4+8,@++EEFGEGF>+8:C,C@E<FC5FDE<EA8FGGGED@<,DFCCCFGGBEGGDEE9GEDFEFE<-8GGEGGGFC;,@GECCGGFE<GGFFEFGGFDGGGDGFCC7FFCFGGGGGGGGGGGCCCCC
@s401 369
TGGGGAATATTGCACAATGGGGGAAACCCTGATGCAGCGACGCCGCGTGAAGGAAGAAGTATCTCGGTATGTAAACTTCTATCAGCAGGGAAGATAGTGACGGTACCTGACTAAGAAGCCCCGGCTAACTACGTGCCAGCAGCCGCGGTAATACGTAGGGGGCAAGCGTTATCCGGATTTACTGGGTGTAAAGGGAGCGTAGACGGTTTTGCAAGTCTGAAGTGAAAGCCCGGGGCTTAACCCCGGGACTGCTTTGGAAACTGTAGGACTAGAGTGCAGGAGAGGTAAGTGGAATTCCTAGTGTAGCGGTGAAATGCGTAGATATTAGGAGGAACACCAGTGGCGAAGGCGGCTTACTGGACTGTAACTGACGTTGAGGCTCGAAAGCGTGGGGAGCAAACAGGATTAGATACCCT
+
FGGGGGGGGGGGGGGGGGGGGGGGGGGGGGGGGGGGGGGGGGGGGGGFGGGGGGGGGGGFGGGGGGGCFFCGGGGGGGGGGGGGGGGGGG7EECFGGGGGGGFGGGGGGGGGAFGGGGGGGGGGGGGGGCFGGGFGGGGGFGGGGGGGGGGGGFFGFFGGGGDGGEFEGGGGGGGGGGGG=F>GFGFGCCFFGG@;E5?/<??>CEGGGEGGGFGEE;C@:?6<FF@4EGGGFGFGE@GGGGF>GGGFFGGDFGGEEGDFGFGGGEECEFGGFFFCDGGGFGFGGFFFGGGDDF;GGDGDGGGGFGGGFGGE:FFC?GGGGFCGFGGGGGGFCFEFFFGGGDGGGGGGGGGGGGGFFGGFGGGGGGGGGGGGGGGGGGGGGGGGFCGGGFFDGGFEEGGFFGGGGGGGGGGCCCCC
@s401 370
TGAGGAATATTGGTCAATGGGCGGAAGCCTGAACCAGCCAAGTAGCGCGCAGGACGACAGCCCTATGGGTTGTAAACTGCTTTTATGCGGGGATAAAGTGGGCCACGCGTGGCCTTTTGCAGGTACCGCATGAATAAGGACCGGCTAATTCCGTGCCCGCAGCCGCGGTAATACGGAAGGTCCGGGCGATATCCGGATTTATTGGGTTTAAAGGGAGCGTAGGCCGGAGATTAAGCGGGTTGTGAAATGTAGATGCTCAACATCTGCACTGCAGCGCGAACTGGTGTCCTTGAGTACGGACAAAGTGGGCGGAATTCGTGGGGTAGCGGTGAAATGCTTAGATATCACGAAGAACTCCGATTGCGAAGGCAGCTCACTGGAGCGCAACTGACGCTGAAGCTCGAAAGTGCGGGTATCGAACAGGATTAGATACCCT
+
GGCFG@FGGGGGGDGGGGG,FEEGGFCEGFGGGFGGF?FFGGGFGGECFFGGGGGGGGGGGGGGGCGFFF@FGEDEEGGGGGGGGGG9CFC=CFGGGGGG<,FF>+@FGGGGGGGDECGGFCFGGGGGGGDGGGFGGFFCFGGCECEF9CFGGGGG<+=CCFCFEEB@ED52:C:C5AEEGFC>>5*::8EGGGGE*289*0<0AF8C5:70+3;):.)<3CC71@D5=;79FCF8:+:CGGEEDCFFFF=G;EFFF>F@F@A9FCCG6A@2=3:=CC=66B>,>,FC9=D7)B1=A8,<DFGFF==GGGGF@9++CFGD?:GDFGEEFEC,5?<GECC,GFFEGFFGE<GGFGGFEF==FEGDF@9FF@EEFGGGGFEC@ECDFGGGGGGGFEFFB6:EFFEGGGGGEEGGGGGGGGGFFFGGFF9FEDGCCCBC
@s401 45194
TGAGGAATATTGGTCAATGGGCGAGAGCCTGAACCAGCCAAGTAGCGTGAAGGATGACTGCCCTATGGGTTGTAAACTTCTTTTATAAAGGAATAAAGTCGGGTATGTATACCCGTTTGCATGTACTTTATGAATAAGGATCGGCTAACTCCGTGCCAGCAGCCGCGGTAATACGGAGGATCCGAGCGTTATCCGGCTTTATTGGGTTTAAAGGGAGCGTAGATGGATGTTTAAGTCAGTTGTGAAAGTTTGCGGCTCAACCGTAAAATTGCAGTTGATCCGGGTTATCTGTAGTGCAGTTGAGGCAGGCGGAATGCGTGGTGGAGCGGTGAAATGCTTAGATATCACGAAGAACTCCCATTGCGAAGGCAGCCTGCTAAGCTGCAACTGACATTGAGGCTCGAAAGTGTGGGTATCAAACAGGATTAGATACCCT
+
FGGGGEFGGGGGGGGGGGGGGGGGGGGGFFGGGGGF8FFFGGGFGGGEGGGGGFFG=:@CEGGGGGGGGGGGGADFGAFGFA<FGGGGGGGGGFCFFGGEFGGG7EGF,,CEEFG:FFCFGGFGGAFGFGGGGGGG,EFE=EFEEFCGGGGFGGGGBFFGGGCGF7C@:@FGGGDEEGEF7:CFEE8BFGC:,?CF*7<7,1C,,CCFEF<EEFGFGFG7F;:=;F<@?7FGGDFD4:FFFG<=@FG=7GEF@CE=:??9::?;?;/CCGF?=5=C?F<*@*EF,?E<,,,,+B49,,DFCE,,CCFCC>BE@,4>,FF<F9+8)::FA9C,EF?E@,,E9AFFF7GF<BFA<CBC<6,CFEGGFCGFECCCDCFAGEFE5,<FGFGGGFGCDFFB<7GGFEFEF?FGGGGGFGGEFFGGGGEF@FGGFCFC?CCC
@s401 23768
TGAGGAATATTGGTCAATGGGCGAGAGCCTGAACCAGCCAAGTAGCGTGAAGGATGACGGCCCTACGGGTTGTAAACTTCTTTTGTGCGGGAATAAAGGAACCTACGTGTAGGTTTTTGCATGTACCGTAAAGCATAAGCATCGGCTAACTCCGTGCCAGCAGCCGCGGTAATACGGAGGATGCGAGCGTTATTCGGATTTATTGGGTTGAAAGGTGGCGTAGACGGGTTTTTAAGTCAGCTGTGAAAGTCTGGGGCTCAACCTGAAAATTGCAGTTGAAACTGGAGACCTTGAGTACGGTTGAGGCAGGCGGAATTCGTGGTGGAGCGGTGAAATGCTTAGATATCACGAAGAACCCCGATTGCGAAGGCAGCCTGCTAGGCCGCCACTGACGTTGAGGCTCGAAAGTGCGGGTATCAAACAGGATTAGATACCCT
+
@C<FFGGGGG9FFGGGGGGC@FGG+CE8E8EFGC<F@FGFGGGGFGEB7@CFFGGGGFEGFCCGFGGGD:=CCEFFA,,9,5@FG@AE:FFEE8<AFA<F,=<4?,89,8AEF<,,B=C9AE@,7E9B<:C+B,=,?FEB>,,+8B++==@,:<@FFCFFDBCFFEG:**1>83?*6C*=@FD,*1:4CF*=<,2=?CFC,52GGFC<F#FFCCC'#=66(1:CCCCC2370FF?>3,,A>769FCA?E>DGGEACF@,<E@,@,@:,,GACFC>@,FCD@8DB3,9<C9FD7*EDCBC,<CFFF>6@C?GFA?,@CGFEE4A84)GGGGDFFEFD=ACE8EFFDEEGF<ECAEFGDEFFBF=7CFFFECF@GF9ECFCB+GGGF<ECFB,FCGGGGDEEFGGGGGGGEEFFFGDFAGFFGGFGGGGGGGFFC@9@C
@s401 38237
TGAGGAATATTGGTCAATGGGCGAGAGCCTGAACCAGCCAAGTAGCGTGCAGGAAGACGGCCCTATGGGTTGTAAACTGCTTTTATATGGGGATAAAGTGTGGGACGTGTCCCATATTGCAGGTACCATATGAATAAGGACCGGCTAATTCCGTGCCAGCAGCCGCGGTAATACGGAAGGTCCGGGCGTTATCCGGATTTATTGGGTTTAAAGGGAGCGTAGGCCGTCTGTTAAGCGTGTTGTGAAATGTAGTGGCTCAACCAGGGCATTGCAGCGCGAACTGGCTGACTTGGGTGCGCAGGAAGTAGGCGGAATGCGTCGTGTAGCGGTGAATGCTTAGATATGACGAAGAACTCCGATTGCGAAGGCAGTCTGCTGTAGCGCAACTGACGCTGAAGCTCGAAAGCGTGGGTATCGAACAGGATTAGATACCCT
+
6EFGGFFGGGGGFEGGGGGGDGGGGGGGCFGGGGGGFFGFFFFACGGGGGGGGGFGGFCEGGEGGGGEDGGEGGGGGGGGFFGGGAF,C?<:FFGGGFGG@C+FFFCF+BF<E?<4,CFFD<CEFGGGGGGGGGFEGGCFFGGGGGGGFFFGGGGEGGCGCFFGEGGGG@FFFFFFGGDGGGGGC<EEC71;?GEE5C<9<?FC9CFEGG9,2AE@/<?G(4*97883**<<9CFDGGGG5G75CFF4D<<?+:;EG*=0>;;5>>EF@.789<+838EEDGF6,,BD8F<9+=+@B=,E9C5,6+:@+,=94+>4+>4:,@@=:CEF?,GEF?:9GFEA=9BC,GGGF<B=:FB,DFC:CEBFECE,,@C,,,-<E@CCCEE<CFF@FBCFDFF@@,,C7GF@GEFEFFEGFGGFF<FCGFF9DGGGGGCCC@C
@s401 32004
TGGGGAATATTGCACAATGGGCGAAAGCCTGGTGCAGCGACGCCGCGTGAGCGAAGAAGTATTTCGGTATGTAAAGCTCTATCAGCAGGGAAGATAATGACGGTACCTGACTAAGAAGCACCGGCTAAATACGTGCCAGCAGCCGCGGTAATACGTATGGTGCAAGCGTTATCCGGATTTACTGGGTGTAAAGGGAGCGCAGGCGGTGCGGCAAGTCTTATGTGAAAGCCTGGGGCTCAACCCCGGTACTGCGTTGGAAACTGGCGTACTAGAGGGTCGGAGGGGTAAGCGGAATTCCTAGTGTAGCGGTGAAATGCGTAGATATTAGGAGGAACACCAGTGGCGAAGGCGGCTTACTGGACGATAACTGACGCTGAGGCTCGAAAGCGTGGGGAGCAAACAGGATTAGATACCCT
+
6EFGFEEFGGA9FGGGGGFGFGGGG@FFFCC,EFGGFEEEEFEGGGG@:FFGGGGFEFFFGGGGG=C?EGFGGG?FFGGGGGGGGFG@+@F,@FD?FGFFGGFEFCFGGGF9FFFGGGGGGFGEGGGGFGGGG9,>@9FFFGGGGDEECCFFGGGGGGGGFCCF<>F:FC@EFG>E@BF<CFGDFCC80FGGGGEEGGC>>EGC<C:?C8EEGGG67,#759-F?CFGGGGDC@85/C@<FFDC<:85<CFC,<9F=CF(AGF7FF9=@81A9@+FCGGGGFFFF8C8CD9B>,FFGFGGGFE@8@4<A,,A:CCFDC9GGFGGGGFDB<GDDFFACGGGFEGGGF7GGGGGFFGGGGGFGGFGGGF@EGFCGGGEFGGGFGGGEEGGGGGGGGGGGGFGGGGGGFGGGGF@CCCB
@s401 375
TGAGGAATATTGGTCAATGGGCGAGAGCCTGAACCAGCCAAGTAGCGTGTAGGATGACGGCCCTATGGGTTGTAAACTGCTTTTATACGGGGATAAAGTGAGCCACGTGTGGCTTATTGCAGGTACCGTATGAATAAGGACCGGCTAATTCCGTGCCAGCAGCCGCGGTAATACGGAAGGTCCGGGCGTTATCCGGATTTATTGGGTTTAAAGGGAGCGTAGGCCGTCTGTTAAGCGTGTTGTGACATGTCGGGGCTCAACCTGGGCATTGCAGCGCGGACTGGCAGACTTGAGTGCGCAGGAAGTAGGCGGAATTCGTCGTGTAGCGGTGAAAGGCTTAGATATGACGAAGAACTCCGATTGCGAAGGCAGCCTGCTGTAGCGTAACTGACGCTGAAGCTCGAAAGCGTGGGTATCGAACAGGATTAGATACCCT
+
EFGGGGGGGGGGGGGGFGFGGGGDGGGFFFFGGGGGGGFFGGGGGGGBFCGCGGGGFGCFGGGGGGGGFGEGGFD<FGGGGGGGGGGGGGGGCCFGGGGFGGGGFGEFFGGDGGCGGGGGGGGDGCFGG7EGGGFGFGF9FGECE@EGGGGGGFGGGGGGGGFGDEBF7FGG9FGEFGGGAFFFEE5FFC@EGCFEGGFFF:CFFG<5*+<C+<>>E0C5897C?FGFC;?CEGGBG>GG@8+2A'EEG@6FFGG@/8>=FCE9CFC@8FEBFC8:4:E8$@7AAFB<GFFC5CCF6FE9GGD<FGGCF@59+,7GEC>+FFDGAC=F=;F?99,,;FC,<8GGGGFGGGGFFEFFCCGF:GCFFE:E:A,FCEGGDGGGGGGGGGFGGGFGGGGGGFE<DGGGFDGGGFFAFECGGGGFGGGGGGFGGGF<CCCC
@s401 43296
TTGGGAATATTGGACAATGGAGGAAACTCTGATCCAGTGACGCCGCGTGAAGGAAGAAGGTCTTCGGATTGTAAACTTATTTTATCTGGGAAGAAAATAATGACTGTACCAGAGGAAGAAGCACCGGCTAACTACGCGCCAGCAGCCGCGGTAAAACGTAGGTCACAAGCGTTGTCCGGAATTACTGGGTGTAAAGGGAGCGCAGGCGGGAAGACGAGTTGGAAGTGAAATCTATGGGCTCAACCCATAAACTGCTTTCAAAACTGTTTTTCTTGAGTAGTGCAGAGGTAGGCGGAATTCCCGGTGTAGCGGTGGAATGCGCAGATAGCGGGAGGAACACCAGTGGCGAAGGCGGCCTACTGGGCACCAACTGACGCTGAGGCTCGAAAGTGTGGGTAGCAAACAGGATTAGATACCCT
+
CFGGGFFGGGGGGGGGGGGGGCFFGGGFCFGFGGGGGFGGGGGGGGGEFGDGFGGGGGGGCGGGGGGGEGGFGGGGGGGGGGGGGGGGGGGGGGGGGGGGGGGGGGGGGGGGGGGGFCEGGCDFFEEGGGFGGCFCCFFCFDGGGFGFGGGEGGGGFFGGGGGGGFGGGGG+GGGGG7FGEGG?FFGGG7<:CFGFF5:FCGGFFEFGGFGFE>EDEFFGGGFFCCEFGFFGGGGGGGGFGGFGGFFFGCFEFFGGGGGGFF9GGFECGGGFFG8FFF?FDFGGGGGFCGGGGFGGFGGGEFDGGF@>GGGGECB:GGGEDGFA,@F7GGGFDGF7GCGGGGGGGGGGEEFGDGGGGGGGGGGGGGGGGECGGFEF@GGGGGGGEGGFGGGGGGGGGGGGFDEEFGGGGGGGFFCCCCC
@s401 44983
TGAGGAATATTGGTCAATGGGCGAGAGCCTGAACCAGCCAAGTAGCGTGCAGGATGACGGCCCTATGGGTTGTAAACTGCTTTTATAAGGGAATAAAGTGGGAGTCGTGACTCCTTTTGCATGTACCTTATGAATAAGGACCGGCTAATTCCGTTCCAGCAGCCGCGGTAATACGGGAGGTCCGGGCGTTATCCGGATTTATTGGGTTTAAAGGGAGCGTAGGCCGGAGATTAAGCGAGTTGTGAAATGTAGGCGCTGAACGTCTGCACGGCAGCGCGATCTGGTTTCCGTGAGTACGCACAAAGTGGGCGGAAGTCGTGGTGTAGCGGTGAAGTGCTTAGATATCACGAAGAACTCCGATTGCGAAGGCAGCTCACGGGAGCGCAACTGACGCTGAAGCTCGAAAGTGCGGGTATCGAACAGGATTAGATACCCT
+
E8CFGCFFFGFGGGGCGGFF,E@FGGC@<FFFGFDF,E=,CC6FFGGF7FFGGGGGG9FCFEG7FAA,<EF:FFF?F9,CEBFGEAF,C=<A<8EEG<@,E=EC+BBD+EGCFGGFGFF<55,?<<CAEFG,8@,C<CFGFC>@:7>F=DFG8,,BDFA8>78BFC+**5@;EFE7>*1*>FF:7@**141*7?CF-CF+0;#88<<#;8>,724>=7?<(33&:+<<2+;C=1*5?,CFCFDGB?;8<>*1*5,,>,:F@FCEFC53*,F9<CC@:>=+GGGE=:>B63<F5F@+CFEF=<FF@CGGCCFC8=+@7GGFBC@+*EFC9,<,:,?,,FFCFFFEFD67FBEC=B+B,CCEFF:,@<@FEEC:,6:GGGGFFFCE9CFCECGGGGGFFCFF,FFCFF@+@:DEEFCFFFFE9FCGGGF,EFGCCA-C
@s401 378
TGAGGAATATTGGTCAATGGGCGGGAGCCTGAACCAGCCAAGTCGCGTGAGGGACGACGGTCCTATGGATTGTAAACCTCTTTTGTCGGGGAACAAAGGCGCCCACGGGTGGGCGGATGAGTGTACCCGAAGAAAAAGCATCGGCTAACTCCGTGCCAGCAGCCGCGGTAATACGGAGGATGCGAGCGTTATCCGGATTTATTGGGTTTAAAGGGTGCGTAGGCGGACGGTCAAGTCAGCGGTAAAAACGCGGTGCGCAACGCCGTACAGCCGTTGAGACTGGCAGTCTTGAGTGGGCGAGAAGTATGCGGAATGCGTGGCGTAGCGGTGAAATGCATAGATATCACGCAGAGCTCCGATCGCGAAGGCAGCATACCGGCGCCCGACTGACGCTGAGGCACGAAAGCGTGGGTATCGAACAGGATTAGATACCCT
+
FFDGGGGGGGGGDGGGGGG?FFFGGDGGGGGGGGGDFDGDGGGGGEGEECFGFCEFEGEFFGGGGGGFFGFGGFEFGGFGGGGDEFGGGGG7FCFBGGGGGGFGGGEGGGGGC@CFGCEFGCGGG,@FGCF*<FFGGGECFDBFGGEGGGGGCFGGGGGFGFF**:?GGGGF,<FGD5?;CFC?2/>CEG>F9CE>*=EECCF7CD:;CFEE7?888<ED:5>CCB:BEGEC3++6+9C+CC54/2AFEE;C5**5#*7F422F?66*:>*33,,;;?;26F8,CE9FF@G=FGFCDGF==;FF6GGGGFF>6GGGGECDGECAF8ECFF9FCGEEECGGFFGGGGGGGFGCGCGGEGFGEEGGFCGGGGGGGGGFCGGEGGGGGGGGGGGGFGGGGGGFGFGGEGGGFGGGGGGGGFFGGGGGFGGGGGCCCCC
@s401 46481
TGGGGAATATTGGGCAATGGGCGCAAGCCTGACCCAGCAACGCCGCGTGAAGGAAGAAGGCTTTCGGGTTGTAAACTTCTTTTAAGTGGGAAGAGTAGAAGACGGTACCACTTGAATAAGCCACGGCTAACTACGTGCCAGCAGCCGCGGTAATACGTAGGTGGCAAGCGTTGTCCGGATTTACTGGGTGTAAAGGGCGTGCAGCCGGGCATGCAAGTCAGATGTGAAATCTCAGGGCTTAACCCTGAAACTGCATTTGAAACTGTATGTCTTGAGTGCCGGAGGGGTAATCGGAATTCCTTGTGTAGCGGTGAAATGCGTAGATATTAGGAGGAACACCAGTGGCGAAGGCGGCTTACTGGACGGTAACTGACGTTGAGGCTCGAAAGCGTGGGGAGCAAACAGGATTAGATACCCT
+
DFGGGCFG@CFGFGGGGG<FEGDGGGGGGGGGGGFDEGFFFEEGDGGCGGGGGGFGFGGFGGGGGGGGGGGEF9FFFFG95EFAEE?FFGGGGGGGGGGGGGD=FFGGGGGG9FFDEGGCGGGGG7CFEFFGEFGG8FFFFFG88FGCFFFCGDGFFEFGGGG>C><8<CFGG@CG@?FCCCF=F:CF.>CCCGG2@EGFDFCEEFDGGGGGF:FGGFFGFEFGCF7E99A<GFFFGFFGFFFDCGGGGGGFCGFFFFGDFGGFGGDFFD>FDA<@++GEEGGFGGGGGCEFGGGGGGGGFF8GDEAECDEGFFGGGFGGFGGGGGGGGGFFGGFGFEEE8EEBFGF7GGGGFFGF<AGGGGGGFGGGGGGGFGFGGFGGGGGGGGGGGGGGFFFGGGGGGFGGFGGGGGFGGCCCCC
@s401 34984
TGAGGAATATTGGTCAATGGGCGAGAGCCTGAACCAGCCAAGTAGCGTGCAGGAAGACGGCCCTATGGGTTGTAAACTGCTTTTATATGGGGATAAAGTGAGCTACGTGTAGATTATTGCAGGTACCATATGAATAAGGACCGGCTCATTCCGTGCCAGCAGCCGCGGTAATACGGAAGGTCCAGGCGTTATCCGGATTTATTGGGTTTAAAGGGAGCGTAGGCCGCTCCTTAAGCGTGTTGTGCAATGCAGACGCTCAACCGTTGCACTGCAGCGCGAAATGGGGGGCTTGAGGACACACAACGCAGGCGGAATTCGTGGTGTAGCGGTGAAGTGCTTAGATATCACGAAGAACACCGATTGCGAAGGCAGCTTGCGGGAGTGCGACTGACGCTGAAGCTCGAAGGTGCGGGTATCGAACAGGATTAGATACCCG
+
F@FGGGGGGG9FGGGGGGEE@FEGGCFFFDGGGGDGGGD8EFFFGGGGGGGGGGFGF,FFGGGGGGFGGGGGCFGGGGGDCFEGGGF,CE@@FGGGGGGCAG8FEEC8?,B?,?F,CFBFGC?,:5B,,EE,?B,EFCDE,=CFE++C,@=@8FF>@<8DFD,<@C@@*CC9FCGGGEGC<>C,3CF*114:C<<:*41?@F,<FFFC<8<<F9BF@6<9>;EC71(#/#,<9F@8E5::,FC<$CC(C4+>.5FF;EECG.@5,E6>C@C??:>>,$66%CF#:++,,8?8+?7,,36++8++=+DCB@,AD@C@8D+E9,++)7::DF9FE8FC,5EEA8E,C<CCGFCE:BB44,EFCFC<DEFFFECD@7++7FGFF6CGGDGFEGGGGFFC<7FEFCFC;7GEFGGGGFGGFGEBCGGGGGGGFCFCA98-
@s401 28635
TGAGGAATATTGGTCAATGGGCGAGAGCCTGAACCAGCCAAGTAGCGTGAAGGATGACTGCCCTATGGGTTGTAAACTTCTTTTATAAAGGAATAAAGTCGGGTATGCATACCCGTTTGCATGTACTTTATGAATAAGGATCGGCTAACTCCGTGCCAGCAGCCGCGGTAATACGGAGGATCCGAGCGTTATCCGGATTTATTGGGTTTAAAGGGAGCGTAGATGGATGTTTAAGTCAGTTGTGAAAGTTTGCGGCTCAACCGTAAAATTGCAGTTGAGACTGGATATCTTGAGGGCAGTTGAGGCAGGCGGAATTCGTGGTGTAGCGGTGAAATGCTTAGATATCACGAAGAACTCCGATTGCGAAGGCAGCCTGCTAAGCTGCAACTGACATTGAGGCTCGAAAGTGTGGGTATCAAACAGGATTAGATACCCT
+
FGGGGGGGGGGGGGGGGGGGGGGGGGGGGGGGGGGGGGGGGGGGGGGGGGGGGGGGFGGGGGGGGGGGGGGGGGGGGGGGGGGGGGGFF9FGGGGGGGGGGGGGGGGGGGGGGGGGGGGGGGGGGGGGGGGGGGGGGGGGGFGGGGGGGGGGGGGGGGFFGG@GGGGGGGGGFGGGGGGG>GGG@7>FGGGGGGGGEGGGGGGGGGGGGGG@GG<:G>EA?FEFGGGFFFFFGGGFGFGGGGFFC@?GGGGGFGGBFDFDFGGGGGGGFGGGFFDCC3#ECGGFGFGFGGGGDD8A8@E=,8FGGGGGGGGGFFGGED7FFFGGDGGFCEGGGFFGGFGFFD,FGGFGGGGFFB:F>GGGGGGFGF9GGGGGGGGGGGGFGFGGGGGGGGGGGGGGGGGGGGGGGFGGGGGGGGGGGFFFGGGGGGGGFCGCCCCC
@s401 382
TGAGGAATATTGGTCAATGGGCGAGAGCCTGAACCAGCCAAGTAGCGTGCAGGATGACGGCCCTATGGGTTGTAAACTGCTTTTATAAGGGAATAAAGTGAGTCTCGTGAGACTTTTTGCATGTACCTTATGAATAAGGACCGGCTAATTCCGTGCCAGCAGCCGCGGTAATACGGAAGGTCCAGGCGTTATCCGGATTTATTGGGTTTAAAGGGAGCGTGGGCCGCCCCTTAGGCGTGTTGTGAAATGCCGCGGCTCAACCGTGGCACTGCAGCGCGAACTGGGGGGCTTGAGTGCACGCAACGCAGGCGGAATTCGTGGTGTAGCGGTGAAATGCTTAGATATCACGAAGAACTCCGATTGCGAAGGCAGCTTGCGGGAGTGCGACTGACGCTGAAGCTCGAAGGTGCGGGTATCGAACAGGATTAGACCCT
+
GGGGGFGGGGGGGGGGGGGFGGGGGGCGGGGFGGGGGGGGGGGGGGGGGGGGGGGGGGGGGGGGGGGGGEEGGGGGGGGGGGGGGFCFCFGGGGGGGGGGGGGGGGGDGGGGGGGCGGGGGGGGGFGFGFFCGGGGGGGGGG@FGGGGGGGGGGCFGGFGGGFGGGDGGGGGC9CFGGGGGGGGGG*18C8F9CCC5*=FGFGGGGBG>7C;BCFAE1:9#GEFDE:BEECE7C@7?,5,AFFC:7C@GGEECC<8:DCDFGFCEFF9;>GF4C8>9?=/EGGGGGE=88==8FCGE==C8F?EFF:@B,DFCEEGGGGFDD=ECGGFGFE9FACFFGGGFFFFGFFBFCFGFFEGFGGGGGGGGGDGGGGGGGGGGGGGCGGGGGGECB,GFDGGGEGGGGGGFGGEGGGFFFEGGGFDFFGEGDF<FCCCCC
@s401 383
TGGGGAATATTGCACAATGGGGGAAACCCTGATGCAGCGACGCCGCGTGGAGGAAGAAGGTCTTCGGATTGTAAACTCCTGTTGTTGGGGAAGATAATGACGGTACCCAACAAGGAAGTGACGGCTAACTACGTGCCAGCAGCCGCGGTAAAACGTAGGTCACAAGCGTTGTCCGGAATTACTGGGTGTAAAGGGAGCGCAGGCGGGAAGACAAGTTGGAAGTGAAATCTATGGGCTCAACCCATAAACTGCTTTCAAAACTGTTTTTCTTGAGTAGTGCAGAGGTAGGCGGAATTCCCGGTGTAGCGGTGGAATGCGTAGATATCGGGAGGAACACCAGTGGCGAAGGCGGCCTACTGGGCACCAACTGACGCTGAGGCTCGAAAGCATGGGTAGCAAACAGGATTAGATACCCT
+
DFGGGGFGGGGGGGGGFGGGGGGGGFFFGGGGFGGGGG7FFDGFGGG:FCCGGGGFGGGGGFGGGGGEGCEFGGFGGGGGGGGGGGGGEDGGGGFGFGGGGGGGDFFFFGGGGGGFGGE<,,:BFCFGGFFB<FCGGGDGGCFGGG7FFCC@FGCFECECAFFFEFFFCCCCCCDGGFGFFGGGFGFD1?F@GFDF<:?EDC8*DFCC,>7-CFF8FC?F,4CC/;;=D7C7@EF?8CEGGF=C?EFF8FFF7B<<,C:7CD:FCF=B68FA<F@4<;GFGF9FF@:BGGGFE>@+GFCBEA++=EEFE9GE=CFGFE<EFE7GGDCGFEGFEEFGGEFFFEGGGGGGGGGGFFFEGGEEFCFEFFF@EFFGGGGGGGGGGGGGGGGGFGGGGGGGGGFFGGGGGGGGGFGCCCCC
@s401 51981
TGGGGAATATTGGGCAATGGGCGCAAGCCTGACCCAGCAACGCCGCGTGAAGGAAGAAGGCTTTCGGGTTGTAAACTTCTTTTGTCAGGGACGAGTAGAAGACGGTACCTGACGAATAAGCCACGGCTAACTACGTGCCAGCAGCCGCGGTAATACGTAGGTGGCAAGCGTTGTACGGATTTACTGGGTGTAAAGGGCGTGTAGCCGGGAGGGCAAGTCAGATGTGAAATCCACGGGCTCAACTCGTGAACTGCATTTGAAACTACTCTTCTTGAGTATCGGAGAGGCAATCGGAATTCCTAGTGTAGCGGTGAAATGCGTAGATATTAGGAGGAACACCAGTGGCGAAGGCGGATTGCTGGACGACAACTGACGGTGAGGCGCGAAAGCGTGGGGAGCAAACAGGATTAGATACCCT
+
@EFDEBFGGGFGGFGGGGG<EFFGGG@GGGGGGFFGGGC?FFGGGGG7FEDFGFGFDFGGGGGG9FGEGGEFFGGGGGGGGFFGGGGGGGGGDEBFFDGGFCFGGGFEGGDDGGGGFFGGGGGGGGGGGCF9<CEECGGC8BFACF7FEEFGGGGFEGF:FBCFF7ECFCBC:F,7FF*1=92<F,AF<FG9CFGC55:EFE5:9<EGGDGGG>=:@FGF<<AFEE,;F=<AGDE3:<DAEB=CFE;FGF<DCCDFFF7ECFECE8DCCGFFFF:EE:8C?E8FFE?+FBEGGGFEEGF@8GGGGE8@8,FEC9,7,:@DDFF99GGGGGCF@FEF,CFCFGFCFDECCGGDGGGGFF@@CFGFCECDFGGF@GEFGGEGGEGGGGGGGGGFGGFFCF<EDEACEFGFCFFGFCCCCC
@s401 28161
TAAGGAATATTGGTCAATGGGCGAGAGCCTGAACCAGCCAAGTAGCGTGCAGGATGACGGCCCTATGGGTTGTAAACTGCTTTTATAAGGGAATAAAGTGAGTCTCGTGAGACTTTTTGCATGTACCTTATGAATAAGGACCGGCTAATTCCGTGCCAGCAGCCGCGGTAATACGGAAGGTCCGGGCGTTATCCGGATTTATTGGGTTTAAAGGGAGCGTAGGCCGGAGATTAAGCGTGTTGTGAAATGTAGACGCTCAACGTCTGCACTGCAGCGCGAACTGGTTTCCTTGAGTACGCACAAAGTGGGCGGAATTCGTGGTGTAGCGGTGAAATGCTTAGATAGCACGAAGAACTCCGATTGCGAAGGCAGCTCACTGGAGCGCAACTGACGCTGAAGCTCGAAAGTGCGGGTATCGAACAGGATTAGATACCCT
+
FGGGGGGGGGGFGGGGGGGGGGGGGGGGGGGGGGGGGGGFGGGGGGGGGDGGGEGGCFGGGGG7EE9FGGGGGGGGFGGGGFGGGGGFGGGFGGGGGGGDGGGGGGGGGGG,EFGGGGGGGGGGGGFGGGDGG9EDFGFEGFGGGGGGGGGGGGGGGGGGCGGGGEGGGGCFFGGF>GGGGGGGGGDGGGGGGGGEECFGGGCFGCCGGGGGG:FF7;CBBCD<FC>5C=FGFE?<GFGGGF@C;3C?FFAGGFGBDCDCFF9CGGGFFFGGGEGECGDFCCGGGFB,CEFB5EGEGGGGGFGGGGGFCGGEBE++GFCFF<EGFGEEFFCFEDGGGGEEFE?,CGGGFAFFCGEEGGGEGEF@GFGGGGGGGGGGGCGGGGGGGGGGGEFEGGFGGEGGFGEFGEGEGGGFGGGGFEFEGGGGF9FGGFGCCCCC
@s401 23729
TGAGGAATATTGGTCAATGGGCGAGAGCCTGAACCAGCCAAGTAGCGTGAAGGATGACTGCCCTATGGGTTGTAACCTTCTTTTATAAAGGAATAAAGTCGGGTATGCATACCCGTTTGCATGACCTTTATGAATGAGGATCGGCTAACTCCGTGCCAGCAGCCGCGGTAATACGGGGGATCCGAGCGTTAACCTGATTTATTGGGTTGAAAGGGAGCGTAGATGGATGTTTAAGTCAGTTGGGAAAGTTTGCGGCTCAACCTTAAAATTGCATGTGATACTGGATATCTTGAGTGCAGTTGAGGCAGGCGGAATTCGTGGTGTGGCGGTGCAATGCTTAGATATCACGAAGAACTCCGATTGCGAAGGCAGCCTGCTAAGCTGCAACTGACATTGAGGCTCGAAAGTGTGGGTATCAAACAGGATTAGATACCCT
+
CE9F<<EG9E9@F@<E<FFC@FE@CCFGGGGGGGGD<;AAFFCFGFBFECGGF8,EEE6---C,EFFGDF::,<?-:,9?9,,?FFGFEFGEGGGFGGEG77+4@,:CFEFG=E+B?,+:??F,,B5E,AAF,,,8:5?,?,B:+8@<8<BF>=<=+@F+>D<<6+F>FGGGF9BF*CC1*<:BCDG:<*C*+8$13/+,:G#::9</#-8<C;;7E.8+AFCFCD?24,::,,>:@3+8B<AF3,6CGFBFBCD8D8FADBBDD,=,C48?DEFE4@B7,=FE?,=E=<F=5B,,EA,,E8FFGGGFC>4,98=EDFECFE88)+C:GEC95,<@EAGFC8<E8GEF,E66,@C:CGF@+CC<?GGGGFCED;DGFF@,<CCFF<EFFEE9FCGGGFCEC:EC,@EF7FCFGFGGFC<A@GFE9GFBC,C<CCCC
@s401 387
TGAGGAATATTGGTCAATGGGCGAGAGCCTGAACCAGCCAAGTAGCGTGCAGGATGACGGCCCTATGGGTTGTAAACTGCTTTTATAAGGGACTAAAGTGAGTCTCGTGAGACTTTTTGCATGTACCTTATGAATAAGGACCGGCTAATTCCGTGCCAGCAGCCGCGGTAATACGGAAGGTCCGGGCGTTATCCGGATTTATTGGGTTTAAAGGGAGCGTAGGCCGGAGATTAAGCGTGTTGTGAAATGTAGAGGCTCAACCTCTGCACTGCAGCGCGAACTGGTCTTCTGGAGTACGCACAACGTGGGCGGAATTCGTGGTGTAGCGGTGAAATGCTTAGATATCACGAAGAACTCCGATCGCGAAGGCAGCTCACGGGAGCGCAACTGACGCTGAAGCTCGAAAGTGCGGGTATCGAACAGGATTAGATACCCT
+
FGDGGGGGGGGGGGGGGGGG?FDGEGGGGGGGGGGGGGGCFEFGGGGGGEGFGGGGGGEGEFGGGGGGGEFGGGGFFGGGGGGGGCFDFGFG+EFGGGF9DFCFGGFGF,BFFFFGGGGGGCDDGGGGGCCC<99@5?F,FFFCE88BFCEGFGGCGGGGGGGGGGGCGD*;FGGG7FF7FCC@FEDFFG*BFGGGGG:CD=GFFDB44FF:8CB7<>?<8CEF:8:0EGF:<CE=B4<;,@+;C<C@6>)2:FF8CCDDCCF:1F@3:@55BC;C@818+DB,@CCFCDD<DF>CA=@3,6+FFEGGGFED@4+=8A7FFGGE=@+GGGGGGFA,4-CFEEGFFFFFGGFFFB7CGGF7GGFCGFEFEFAGEFGGGGGGEEGFAGGGGGGGGFE9A@GGGGGGGEFDGGFFGGGCGGFFGGGGGGFGGGGCCCCC
@s401 27205
TGAGGAATATTGGTCAATGGACGAGAGTCTGAACCAGCCAAGTAGCATGCAGGACGACGGCCCTATGGGTTGTAAACTGCTTTTATGCGGGGATAAAGTGTGGGACGTGTCCCATATTGCAGGTACCGCATGAATAAGGACCGGCTAATTCCGTGCCAGCAGCCGCGGTAATACAGAAGGTCCGGGCGTTATTCGGATTTATTGGGTTTAAAGGGAGCGTAGGCCGGAAATTAAGCGTGTTGTGAAATGTAGACGCTCAACGTCTGCACTGCAGCGCGAACTGGTTTCCTTGAGTACGCACAAAGTGGGCGGAATTCGTGGTGTAGCGGTGAAATGCTTAGATATCACGAAGAACTCCGATTGCGAAGGCAGCTCACTGGAGCGCAACTGACGCTGAAGCTCGAAAGTGCGGGTATCGAACAGGATTAGATACCCT
+
CGGGGGGGGGGGGGGGGGGCCGGGDGGGGGGGGGGGGGGGGGGGGGFFCFGGGGGGDGGGGGGGGGFGGGGGGGGGFDGGGGGGGGGGGGED7FGGGFGGGGGG?FGGGGGGGGGGGADAFGGGGGGGGGGGGGGGFGGFGGGGGGGGGGGGGGGGGGGGGGGGGDGGBCGGGGGFG%FGCED<FFGGGCGC.AECECEEFG#GGG?;8FGFGGC>G@GGF<EGFEFFGGGGFGGFGFG<GGFGGGGFGFDCFGGGGGGGGGGGFFFGGGFCA=6GEADEDDGFFGGGGGFGFFEFCE:AFGGFGGGGGFEC::EGGGFGFFEGDGGGGGGGGGEGGGGGGGFCFGGGGGGGGGGGGGGFCGGGGFFGGFGGGGGGGFGGGGGGGGGGGGGGGGGFFGGF@GFGGGGGGGGGGGGGGGGFGGGGGGGGF?GCCCCC
@s401 389
TGGGGAATATTGGGCAATGGGCGAAAGCCTGACCCAGCAACGCCGCGTGAAGGAAGAAGGTCTTCGGATTGTAAACTTCTTTTATGAGGGACGAAGGAAGTGACGGTACCTCATGAATAAGCCACGGCTAACTACGTGCCAGCAGCCGCGGTAATACGTAGGTGGCAAGCGTTGTCCGGATTTACTGGGTGTAAAGGGCGCGTAGGCGGGATGGCAAGTCAGATGTGAAATCCATGGGCTCAACCCATGAACTGCATTTGAAACTGTCGTTCTTGAGTATCGGAGAGGCAAGCGGAATTCCTAGTGTAGCGGTGAAATGCGTAGATATTAGGAGGAACACCAGTGGCGAAGGCGGCTTGCTGGACGACAACTGACGCTGAGGCGCGAAAGCGTGGGGAGCAAACAGGATTAGATACCCT
+
CFFGGEGGGGFGFGGGGGGDFGGGGGGGGGGGGFGGGGGGGGGGGGGGGGGGGGGGGGGDGFDGGGGGGGGGGGGGBFGAFCFGFGGGGGGGEGCFEGFFGGGGEEGGCGFGGGGGGFGGGGFGGGGGG>FFFGGGFFG+@FC<88CFCCECEC;;CGGGGC;FGGGCF77=::CAF7<CEED9C+CGGFGG?FFGG92<:46::ECEGG+:GFFFD7<3-7,@GD7@C99CFFECCFGCGE@CF0>ECGFCB<CFGGGGGGDGEGGGGGGGGGGEGGDGGFGCGFFC?DGEEB@,?FECFGFFC=6):CEE;C9EEEEGGFGGGGFCFFCFGFFFCDCFGGFFCGGGGGGF@FFGGGFGGGGGGFF9GFGGGGGGDGGCGGGGGGGGGGGGGGGGGGGGFAFDCGGFAGGGGGCCC@C
@s401 45549
TGAGGAATATTGGTCAATGGACGAGAGTCTGAACCAGCCAAGTAGCGTGCAGGATGACGGCCCTATGGGTTGTAAACTGCTTTTATAAGGGAATGAAGTGAGTCTCGTGAGACTTTTTGCATGTACCTTATGAATAAGGACCGGCTTATTCCGTGCCAGCAGCCGCGGTAATACGGAAGGTCCGGGCGTTATCCGGATTTATTGGGTTTAAAGGGAGCGTAGGCCGGAGAGTAAGCGTGTTGTGAAAGGTAGATGCTCAACGGCTGCACTGCAGCGCGAACTGGTTTCCTTGAGTACGCACAAAGGGGGCGGAACTCGTGGTGTAGCGGTGAAATGCTTAGATATGACGAAGAACTCCGATTGCGAAGGCAGCCGGCTGTAGTGCAACTGACGCTGAAGCTCGAAAGCGTGGGTATCGAACAGGATTAGATACCCT
+
FCF9FEGGGAFFGGFGFEF@ECCBE7CCF<EEDGGGFG-CDFFGGGEFGCECFEBGFFB7:@CCGFCFGF@:FEBEGECFA,FFGF9F9FF=FFED,?FEF<EFFGFECFGGGGG9,EFGGGFFFFGFGG9BEFGGGGGGFFED>@+B<A?@BB=7F9FFFFCD<C7EG>7EDGGF*@:@,CF@>BEFC.7/CFEDCEFGCA<=?+?#1,<C:<@FC>C)@>*5<64GC>#336<,GFEF0GCF>:E?F;CFCCFCF>3*<:,CFA:@7D@>BC+C:;E==,=FF8C=3,DD5F=3=CFGE8A88+F@B>FE=@7CEE?GGDC@)F@FC,FE<CGGFEEEE=C9,7GGGGFCF?GFGFGEGCF<<9FGEF:F@:,@F8FFAE;,FFC,88FF9GDGGGGFFGEGF@F@GFGGGGGGGGGGFFGGGGGGGGGCA8-@
@s401 21731
TGAGGGATATTGGTCAATGGAGGCAACTCTGAACCAGCCATGCCGCGTGCAGGATGACTGCCCTATGGGTTGTAAACTGCTTTTGTCAGGGAATAAACCTTTCTACGTGTAGGAAGCTGAATGTACCTGAAGAATAAGGATCGGCTAACTCCGTGCCAGCAGCCGCGGTAATACGGAGGATCCGAGCGTTATCCGGATTTATTGGGTTTAAAGGGAGCGTAGATGGATGTTTAAGTCAGTTGTGAAAGTTTGCGGCTCAACCGTAAAATTGCAGTTGATACTGGATATCTTGAGTGCAGTTGAGGCAGGCGGAATTCGTGGTGTAGCGGTGAAATGCTTAGATATCACGAAGAACTCCGACTGCGAAGGCAGCCTGCTAAGCTGCAACTGACATTGAGGCTCGAAAGTGTGGGTATCAAACAGGATTAGATACCCT
+
EFGGGGGGGGGFGGGGGGGGFEFGGGGEGFGGGGGGFGGGFEEFGGDGGGGFGGGGGFEFGGGGGGGGGGGGEFFGGGGF<FGGGGGGGGGGGGGGGFGGGGGGGGGGDFGGGGGGGCFGFGFFFFGCFFFFDEFGGDGF9FFDG7CFGDDFEGGCFGGGGGGGGGGGGGGGGGGGEEGG=FFB7>CCFC1FEGGC<?CCFC+GGGGGGGG,:?C>CDEGFFE97GGFFDC;FGGFEGFFC@7GFGDD@ECCE@:GCGGGEFGFEDEE9GF?FB6F=38?CGGGGGFC,FFCFBACFFF8GGGGF7F?EDC99,GEDF@EF,GE@EC?GGGFCFADFGGGF@,GFFGGF9FFC,GGGFE@,GGFGGGGGGGGGFE9FFFBGGGGGGGCGGFFGGGGCFFB,7GGGGGGGGDFFGGEEE9FFFGGFGEFGGGCCBCC
@s401 27356
TGAGGAATATTGGTCAATGGGCGAGAGCCTGAACCAGCCAAGTAGCGTGAAGGATGACTGCCCTATGGGTTGTAAACTTCTTTTATAAAGGAATAAAGTCGGGTATGTATACCCGTTTGCATGTACTTTATGAATAAGGATCGGCTAACTCCGTGCCAGCAGCCGCGGTAATACGGAGGATCCGAGCGTTATCCGGATTTATTGGGTTTAAAGGGAGCGTAGATGGATGTTTAAGTCAGTTGTGAAAGTTTGCGGCTCAACCGTAAAATTGCAGTTGATACTGGATATCTTGAGTGCAGTTGAGGCAGGCGGAATTCGTGGTGTAGCGGTGAAATGCTTAGATATCACGAAGAACTCCGATTGCGAAGGCAGCCTGCTAAGCTGCAACTGACATTGAGGCTCGAAAGTGTGGGTATCAAACAGGATTAGATACCCT
+
CFGGGGGGGGFGGGGGGGGGGGGGGGGGGGGGGGGGGGGGGGGGGGGGGGGGGGGGGGGFGGGGGGGGFDCFGGGGGGGGGGGGGGGGEFGGGGGGGGGGGGGGGGGGGFGGGGGGGGGGGGGGGGAFGGGFGGGGGGGGGGGCGGGGGGGGGGGGFGGGGGGGGGGGGGGGCG@GC@F3DGFFG8GGGGGGG@FE*4CFFCFCC'GG<E:FFGGFG@GFFF<G8FGGEGFFFG@-,FCGGFGDE=CGCDGGGFEEBGGFDGGEDGGGGFF8GGGGF:GFGEGGGGGGFEGFDFAGGGGGGGFGGGEGFDGFEGGGEGGGGCCE>GFCGGGGFBEFGEFCGGGGGGGGGGGGGFGCGGGGGGC?GGFGGGGGGDFA9GGGGGGGGGFGGGGFFGGGGGGGFGFE9GGGGGE<GFFGGGGFGGGGGGGGGGGCCCCC
@s401 42118
TGGGGAATATTGCACAATGGGGGAAACCCTGATGCAGCGACGCCGCGTGGAGGAAGAAGGTCTTCGGATTGTAAACTCCTGTTGTTGGGGAAGATAATGACGGTACTCAACAAGGAAGTGACGGCTAACTACGTGCCAGCAGCCGCGGTAAAGCGTAGGTCACAAGCGTTGTCCGGAATTACTGGGTGTAAAGGGAGCGCAGGCGGGAAGACAAGTTGGAAGTGAAATCTATGGGCTCAACCCATAAACTGCTTTCAAAACTGTTTTTCTTGAGTAGTGCAGAGGTAGGCGGAATTCCCGGTGTAGCGGTGGAATGCGTAGATATCGGGAGGAACACCAGTGGCGAAGGCGGCCTACTGGGCACCAACTGACGCTGAGGCTCGAAAGTGTGGGTAGCAAACAGGATTAGATACCCT
+
FFGGGGGGGGGGGGGGGGGGGGGGGGGGGGGGGGGGFFGGGGGGGGGFGGGGGGGGGGGDGGFFGFFFCFGGGGFGFGGFGFGGGFGGGGGGGGGGGFGGGGGDGGGGGGGGGGGGGGGGGGGEGGGGGGFFEGGGFGFGGGGGGGGG/GGFDGG=GGGGGGG<FFC@GGGGGFGGGGGCGGGGGGFE>B<DFGDEEGGGGGGGGGG>CGFGGGFCFCFC@?:CFFG;FGGGFGGGECGFGGGGFGGF<CF6FFCEFCEDGGGFGGGGGGGFDGFFGGGG?GFGGECGGGE>,E@EGEGGFFEEAFFAEGFGDGGGGGGGGEC@,GGGGGGGGGGGECGGGGGGGGGGGGGGFGGFGFFGGGGGGGFGGGGGGFEGFGGGGGGGGGFGGGGGGGGGGFGGGFGGGGGGGGGCCCCC
@s401 394
TGAGGAATATTGGTCAATGGGCGAGAGCCTGAACCAGCCAAGTAGCGTGCAGGATGACGGCCCTATGGGTTGTAAACTGCTTTTATAAGGGAATAAAGTGAGTCACGTGTGACTTTTTGCATGTACCTTATGAATAAGGACCGGCTAATTCCGTGCCAGCAGCCGCGGTAATACGGAAGGTCCGGGCGTTATCCGGATTTATTGGGTTTAAAGGGAGCGTAGGCCGGAAATTAAGCGTGTTGTGAAATGTAGAGGCTCAACCTCTGCACTGCAGCGCGAACTGGTCTTCTTGAGTACGCACAACGTGGGCGGAATTCGTGGTGTAGCGGTGAAATGCTTAGATATCACGAAGAACTCCGATTGCGAAGGCAGCTCACGGGAGCGCAACTGACGCTGAAGCTCGAAAGTGCGGGTATCGAACAGGATTAGATACCCT
+
FGGGGFGGGGGGGGGGGGGGGGGGGGGGGGGGGGGGGGGGFGFFFGGGDGGGGGGGGGGGGGGGGGGGGGGGGGGGGGGGGGGGFGGGGGGFGGGGGGGGGGGGGGGGGGGGGGGGGGGGGGGGCFGGGEGGGGGGGGGFGGCGGGCCFFFFF<FFGFGCCFGGGDGDGGDC,@EGGGGDFFGGGGGGGE7:CAFG5:C(:1FC@FF7C3<C+CFFG;C@BCEG@FGFG#F<<FGFC>GGFEF=F:FC21,FCGFGGGFFGGCFFFFGGGGFFEE>;E=DFGFFCF::239A5CEGGF=7E8FGGEGFF?GF?FEEGFFBGGCC>GDEFGF;GFFD@-GCFAECFFFEFEAGFF=?GGF@CGGGGGGGGFCGGFGFFCGGGGGGGGGGGEEGGGGGGCGGEGGGFGGGGGGGEFF@GGGFGGGGGGGFGGGCCCCC
@s401 395
TGAGGAATATTGGTCAATGGGCGAGAGCCTGAACCAGCCAAGTAGCGTGAAGGATGAAGGCTCTATGGGTCGTAAACTTCTTTTATATGGGAATAAAGTTTTCCACGTGTGGAATTTTGTATGTACCATATGAATAAGGATCGGCTAACTCCGTGCCAGCAGCCGCGGTAATACGGAGGATCCGAGCGTTATCCGGATTTATTGTGTTTAAAGGGAGCGTAGGTGGATTGTTAAGTCAGTTGTGAAAGTTTGCGGCTCAACCGTAAAATTGCAGTTGAAACTGGCGGTCTTGAGTACAGTAGAGGTGGGCGGAATTCGTGGTGTAGCGGTGAAATGCTTAGATATCACGAAGAACTCCGATTGCGAAGGCAGCTCCCTAGACTGTCACTGACACTGATGCTCGAAAGTGTGGGTATCAAACAGGATTAGATACCCT
+
@FFGGGFGF9FFGGGGG9D<FGGEGGGFGFCFDGGGEFCC@FFFFGDBFFGFGGGGFGFFFEFFGG9EGFFBG6CCAFFGCFGGGGGGGGGCFGG9EFFCFF,EFFG<F=CCFGF?FGDEEECFCFFFGGGGGGGAEAC==<FFEFEGDCFFGGFEGGGGGCDFGEDFGEG7FGFEC:F:>CGFF:*55>EGFGGCC*GE@8#?,1F::FC>1:-8@>FE4FDFADCCGFFCA@@<FFE@1B48;,@7+FCC@@FFF>>FGEFF@EFCD)F6DACF>@C<DECC5,?E=4,?;9CFGFFF=F8FFEGGEFA,B88CBC,CF@EGAF>AFFCFCF<EDAE=A,<FFD,CFEEF<FGGEGFDGGGGGFFFE?GGGFDGCGGGGGGGGGFGGFF9FGGF?GGFF@?F9GGGGEEEFCFFCFEFFGGGGGFCGFE@CCCC
@s401 21911
TGAGGAATATTGGCCAATGGGCGAGAGCCTGAACCAGCCAAGTAGCGTGCAGGATGACGGCCCTATGGGTTGTAAACTGCTTTTATAAGGGAATAAAGTGAGCCTCGTGAGGCTTTTTGCATGTACCTTATGAATAAGGACCGGCTAATTCCGTGCCAGCAGCCGCGGTAATACGGAAGGTCCGGGCGTTATCCGGATTTATTGGGTTTAAAGGGAGCGTAGACGGGTTTTTAAGTCAGCTGTGAAAGTTTGGGGCTCAACCTTAAAATTGCATTTGAAACTGGAGACCTTGAGTACGGTTGAGGCAGGCGGAATTCGTGGTGTAGCGGTGAAATGCTTAGATATCACGAAGAACCCCGATTGCGAAGGCAGCCTGCTAAGCCGCCACTGACGTTGAGGCTCGAAAGTGCGGGTATCAAACAGGATTAGATACCCT
+
DFFGGGGGGGGGGGGGGGGGGGGGGGGGGGGGGGGGGGFGFGFGGGGGGGGGGGGFFGGGFGGFGGGGGGGGGGGGGGGGGGGGGGGFGGGFGGGGGGGGGGGGGGGGGGGGGGGGGGGGGGGGFGGGGGGGFG;@A?FFGFE@GGGGGGGGGF<FFGDFGGGFFEGGE@GGGFGG@GEGFGG@GGEGE=+7<F=CCFFG:4<EBF=FGFFFFCC;:>EGBFCGFEGFD=FGFFD;+*>>ED4<EG>F@ECECFGGFCEDCFF:;CFFFGGFC#FEDC@<8DFE9>BFGGGFFGGEGGGFGFDFDEGGGGGEGE@CEB4,FF@GA@?AAECF,9FFGGGGFEFA=<CF?9FF7FC:DGGFF,DFFC,FEE8GEGGGGF@+GGGGGGGGGGGGGGGGGGGFGDGGGGGEGGGGGGGCGGGFGGGGGGFGGGGCCCCC
@s401 397
TGGGGAATATTGCACAATGGGGGAAACCCTGATGCAGCGACGCCGCGTGGAGGAAGAAGGTCTTCGGATTGTAAACTCCTGTTGTTGGGGACGATAATGACGGTACCCAACAAGGAAGTGACGGCTAACTACGTGCCAGCAGCCGCGGTAAAACGTAGTCACAAGCGGTGTCCGGGATTACGGGGAGTAAAGGGAGCGCAGGCGGGAAGACAAGTTGGAAGTGAAATCGATGGGCTCAACCCATAAACTGCTTTCAAAACTGTTTTTCTTGAGTAGTGCAGAGGTAGGCGGAATTCCCGGTGTAGCGGTGGAATGCGTAGATATCGGGAGGAACACCAGTGGCGAAGGCGGCCTACTGGGCACCAACTGACGCTGAGGCTCGAAAGTGTGGGTAGCAAACAGGATTAGATACCCT
+
DFFGECEGGGGGGGGGGGGDGGGGG<FGGGGGGGGGGGDEFGGGGGGCFGGEGGGGGGCFGGGDG+BCEFGDGFFGGGGGGGGGGGG?FE@4:CFGGGGGGCDGFG<FGGEGFFFFGGFGGFF>C:FGGGGFCCEFCFGG,@CGGG87=*BFGFG3:<FCGFDC@FF7F7FEECE<F#<;<*2?E#C5#<99+2*76,588:732CC>,291F76F6>B=9@A>A;@*,FF@@,DCGGGCF=:@@,,,,<@39EGF=?9CDDFGFDCE=9CEGDFFEB,FD9FE=+@GFEFFD+CECGFGFC@)GE@FGFFCGGDGGGFGGGGGGGGE?F@8C,9FFCEGEECFCGGGGFFACC@@EFAFCF@FGGGGGGDGFGGGGGGGGGFGGGGGDGFGGGGFEGFFGGGGGFAGGGCCCCC
@s401 398
TGAGGAGTATTGGTCAATGGGCGAGAGCCTGAACCAGCCAAGTAGCGTGCAGGATGACGGCCCTATGGGTTGTAAACTGCTTTTATAAGGGACTAAAGTGAGTCTCGTGAGACTTTTTGCATGTACCTTATGAATAAGGACCGGCTAATTCCGTGCCAGCAGCCGCGGTAATACGGAAGGTCCGGGCGTTATCCGGATTTATTGGGTTTAAAGGGAGCGTAGGCCGGAGATTAAGCGTGTTTTGAAATGTAGATGCTCAACATCTGCACTGCAGCGCGAACTGGTTTCCTTGAGTACGCACAAAGTGGGCGGAATTCGTGGTGTAGCGGTGAAATGCTTAGATATCACGAAGAACTCCGATTGCGAAGGCAGCTCACTGGAGCGCAACTGACGCTGAAGCTCGAAAGTGCGGGTATCGAACAGGATTAGATACCCT
+
DFFFGGGGGGGGGGGGGGFFGGCFGGGGGGGGGGGGGFFGFGGGGGGGGGGGGGGGGFGGFFGFGFGGFDF@FFFGGGFGGAFCGGGGFEDF?=EFGGGGGGGGC9AFFGGGGGGGGGGGDGGGGCEFGGGGGGGGGGGFGGDGDGGGG<FGCEEEFFGGGGGGGGGEGGGC;E>FGEGEGGGGG:=FGE75=FCE<FFCC:$FF8<2F:FF?C:AC0@>@C<D=:CDGGG;EFF5>FFEF$+,:ECFF9E40FGGCGFF@DF%FFD,CGF92<GGGFDD?DFDC<FEDEFCDEDEGDEE95CFF>GFB,?D>,@+GGGGGGEDBC@GFCE4,FGD;CECFGEDGGGGFF9C,EGGGGGGGGEFGCFGGGGGGGGGGGGGGGGGGGGGGEGGGGGGGGGGGGGGGGGGGGGGGGGFGGGFFGGGGGGGGGGCCC@C
@s401 399
TGAGGAATATTGGTCAATGGACGCAAGTCTGAACCAGCCATGCCGCGTGCAGGAAGACGGCTCTATGAGTTGTAAACTGCTTTTGTACGAGGGTAAACTCACCTACGTGTGGGTGACTGAAAGTATCGTACGAATAAGGATCGGCTAACTCCGTACCAGCAGCCGCGGTAAGACGGAGGATTCAAGCGTTATCCGGATTTATTGGGTTTAAAGGGAGCGTAGACGGGGTTTTAAGTCAGCTGGGAAAGTTTGGGGCGCAACCTTAAAATTGCAGTGGAAACTGGAGACCTTGATGACGGTTGAGGCAGGCGGAATTCGTGGTGTAGCGGTGAAATGCTTAGATATCACGAGGAACCCCGATTGCGAAGGCAGCCTGCTAAGCCGCCACTGACGTTGAGGCTCGAAAGTGCGGGTATCAAACAGGATTAGATACCCT
+
<FCFFGGGGGGGGGGGGGGGFG:FFGGCCC,CE8CC<@FGFEGFGGGG>7@9C,BF8F:FE:@FFFGCE6FFFFFFEGGGGDGFGEEGGEGGG@FG9,BEEEE=FEGGGG7=CFG?,<EFCDFGGA?FF@@>F=8=<,C,:AFF7++3=3C,+8,8@<B@FD?C7:CF:**,,61>C<C:FFGCF;6<4<?EEF0<(),,/:7C@F:<*<AC6FF3B1CD?9=8<CC'>:/C@F?*3*,29>+FE7C>>5*7F>C@389@@3,AFAFGD9FA=@3,;,=6+FDC8:,8GF@E::>EGCGFGEFGGFGEEGEED=CGGD>EGGE>>E@FFEF;EGFD4-GFF;CFB4C,AC,FFC@=7FA,:@ECGGGGGGFEGFE<GF::DFC>FDFGGGFGFCGGGEF@,GGGFGGGGGGGGGGGGFFFDGGGGGGGGFECCCCC
@s401 39551
TGAGGAATATTGGTCAATGGGCGAGAGCCTGAACCAGCCAAGTAGCGTGAAGGATGACTGCCCTATGGGTTGTAAACTTCTTTTATAAAGGAATAAAGTCGGGTATGTCTACCCGTATGCATGTACTTTATGAATAAGGAACGGCTAACCCCGTGCCAGCAGCCGCGGTAATACGGAGGATCCGAGCGTTATCCGGATTTATTGGGTTTAAAGGGAGCGTAGATGGATGTTTAAGTCAGTTGTGAAAGTGTGCGGCTCAACCGTAAAATTGCAGTTGATACTGGATATCTTGAGTGCAGTTGAGGCAGGCGGAATTCGTGGTGTAGCGGTGAAATGCTTAGATATTACGAAGAACTCCGATTGCGAAGGCAGCCTGCTATGCTGCAACTGACATTGAGGCTCGAAAGTGTGGGTGTCAAACAGGATTAGATACCCT
+
DGGGGFFFGGGFGFGGDFGGCGGG7CCGGGFGGGFGGGFDEFCFGGGCGFDCDFGGFF999EF8F8FE,C@FFFFAEGAA6CFFGGGFFFGG@FFCF,,CCF+B8EFB,,CB<EF:+4=<FFF9FA<FFFGFGG9EF,AB,<?=CECD@,BC+3B+:FF73@DGCEBEGGGCGGGGG>E*,?>><:=FE<@7;<<FE=+?++::,==C:<BF+2*5C=C5?FD#=.2;8(,7<1F+32(@0C>D2>@>G+@+3>@@6+C:7GF=,?FFC=5FFFFE;E8EFCFB,?<B,=DE4FDF>,E<8GEE:+EEEE;,48C@4DGGGF88=GFE9FEDF?A,9-FC,4@4:,:6,DEF8@@EEFB=+ECGGF,FCE<:@<<E,;,,FGFC<ECECEFGEGFF8EEAFEFCEEECGGEFFEAGGFFFCFFGGGFCF@ECCC9C
@s401 401
TGGGGAATATTGCACAATGGGCGAAAGCCTGATGCAGCGACGCCGCGTGAGCGAAGAAGTATTTCGGTATGTAAAGCTCTATCAGCAGGGAAGATAATGACGGTACCTGACTAAGAAGCACCGGCTACATACGTGCCAGCAGCCGCGGTAATACGTATGGTGCAAGCGTTATCCGGATTTACTGGGTGTAAAGGGAGCGCGGGCGGTGCGGCAAGTCTGATGTGAAAGCCCGGGGCTCAACCCCGGTACTGCATTGGAGACTGTCGTACTAGAGTGTCGGAGGGGTAAGCGGAATTCCTAGTGTAGCGGTGAAATGCGTAGATATTAGGAGGAACACCAGTGGCGAAGGCGGCTTACTGGACGATAACTGACGCTGAGGCTCGAAAGCGTGGGGAGCAAACAGGATTAGATACCCT
+
<FGGGGGGGGGGG9FGGGGGGGG:FGGGGGGGGGGGFGGGFGGGGGGFGGGAFF:FG=FFFDGFGC@BDGDFCFGGDEGGGFBAEGFDFGGC:DCFEFGFGGEGGGFGG@EFF@FDGGGGGGGEDCG,@;EF8,3@+,<FGFFGGGEGEEFFFGC<>,DF927F;@*8::<=C;:CCBG?9?&FGGEC3A6<BCC9CCFDDDG::CC5?ECEFF@@G:E6>GFEGGGGGGEEF?C>,@CCF:7@?EFE,DF;01FC>,+?>E7F:FD<FFDD5ECF6EE7D@=GGEGGGGFFD@,,GB><A,GEBF7FFFF9GF,>GFFGFFFEFEFEC,,GGGGGFE=C:GGGFEGGGGGFF@@CGGEFFFAFE,FGGGGGFGGGGGGGGGGGGGGFCGGGFE9GGGGGGFGGFGGGGGGCCCCC
@s401 41768
TGAGGAATATTGGTCAATGGGCGAGAGCCTGAACCAGCCAAGTAGCGTGCAGGATGACGGCCCTATGGGTTGTACACTGCTTTTATAAGGGAATAAAGTGAGTCACGTGTGACTTTTTGCATGTACCTTATGAATAAGGACCGGCTAATTCCGTGCCAGCAGCCGCGGTAATACGGAAGGCCCGGGCGTTATCCGGATTTATTGGGTTTAAAGGGAGCGTAGGCCGGAGATTAAGCGTGTTGTGAAATGTAGATGCTCAACATCTGCACTGCAGCGCGAACTGGTTTCCTTGAGTACGCACAAAGTGGGCGGAATTCGTGGTGTAGCGGTGAAATGCTTAGATATCACGAAGAACTCCGATTGCGAAGGCAGCTCACTGGAGCGCAACTGACGCTGAAGCTCGAAAGTGCGGGTATCGAACAGGATTAGATACCCT
+
AFGFGFGGGFGGGC9EFCF,EFGGDGGFG8FGCGGGGG6EFFFGEFCFFGGGGGGGF@BFGGGGFGGGGGGGEG6CCAFGF<,CFFF,CEFEEFFFGGGGEGCFGGGFFE7FFGF9F,@,,EFFGGAGGGGFGGAFEF,:A7FFGGEGGA,,,BFGGGGCD<FF:ECFGGDFFGGECFGGGFGGFEG7*4FGGFGGGCFG77>ABF*8:<BFF?@2;'16BFGEC:4758:C9@EFE<EE8CDEGF9,?C/3:#FDEEFFA1@9@<)><2>@<FGFCC;CGGGCGGGGE,?<:7CC@9,5,<=<+EF:?8FB=E87B7GGFDCCEF7FFEC:,5,EBECFGGGFGFGF?<FFEB+,C7FEC@F@?,FEE8CFCDCFC<:F7GEFF9E@,FGGFF,9E@BCGGGGGGEGECGFBFC@FAGFCFAEGFFFE,F@C<<C
@s401 403
TAGGGAATCTTCGGCAATGGGGGCAACCCTGACCGAGCAACGCCGCGTGAGTGAAGAAGGTTTTCGGATCGTAAAGCTCTGTTGTAAGAGAAGAACGTGTGTGAGAGTGGAAAGTTCACACAGTGACGGTAACTTACCAGAAAGGGACGGCTAACTACGTGCCAGCAGCCGCGGTAATACGGAAGGTCCGGGCGTTATCCGGATTTATTGGGTTTAAAGGGAGCGTAGGCCGGAGATTAAGCGTGTTGTGAAATGTAGACGCTCAACGTCTGCACTGCAGCGCGAACTGGTTTCCTTGAGTACGCACAAAGTGGGCGGAATTCGTGGTGTAGCGGTGAGATGCTTAGAGATCATACAGAACACCGATTGCGAAGGCAGCTTACCAAACTATATCTGACGTTGAGGCACGAAAGCGTGGGGAGCAAACAGGATTAGATACCCT
+
GGGGGFGGGGGGGGGGGGGGCFGGGGGGGGGGFFGGGGDFGGGGGGGFGGGGGGGGGGG?FFGGGGG@:>FEFGGGGGGGGGFEFCFGFGGFFGFFEGG=<BFFFFGGGFCEGGFFGCFCFDGC<9CE@EEEEEFFGFCFGEG@878BFGGGGGFFGFGGGGGGC:FFCFEG7BECFCC:FD:FGGGF<:E8>E*:*:339<5;*<@:)<A-738FGBG?:08)31E97E6>;8CDA@F#>;F98&EGGGE<@9,6E@7?ED-CF@EF;E@;>G?GGAGCGEE3+DCD=FE4?,@,EGDC=B@,9:,,DCGGGFGGFDDBGGGGGFE:B4)EECFE:,GFF8DCGDF8GFFF<@<GGGE@C:GGF7FFGFGGGGGGDGGFGGEADDFFC9GFGGGGGGGGGGFGGGEGGGFGGGGGGGGGEGGGE6GGGGGGGGGGGCCCCC
@s401 404
TGAGGAATATTGGTCAATGGGCGAGAGCCTGAACCAGCCAAGTAGCGTGCAGGATGACAGCCCTATGGGTTGTAAACTGCTTTTATACGGGGGTAAAGTGAGCCACGTGTGGCTTATTGCCGGTACCGGATGAATAAGGACCGGCTAATTCCGTGCCAGCAGCCGCGATAATACGGAAGGTCCGGGCGTTATCCGGATTTATTGGGTTTAAAGGGAGCGCAGGCCGGGTAGTAAGCGTGTTGTGAAATGTAGGCGCCCAACGTCTGCACCGCAGCGCGAACTGGTGCCCTTGAGTACGCACGACGTTGGCGGAATTCGCCGTGTAGCGGGGAAATGCTTAGATATGGCGAAGAACTCCGATTGCGAAGGCAGCTGACGGGAGCGCTACTGACGCTCATGCTCGAAAGCGCGGGTATCGAACAGGATTAGATACCCT
+
FGGGGGGGGGGGGGGGGGFFFGGGGGGGGGGGGGGGGGGGGGGGFGGGDGGGGGGGGGGGGGGGFFFFFFEGGGGGGGGGGGGGGDFGGGGGGGGGGFGFGEFGGGG7DGGEGGGGGGGGFGGG:>FE+38+>F@;FCFCFDECEEEGGG9;FE@CCD7FC,3>8CF=FF*,<BFGGGGC,?EEGG5F*:28@C:<EGEEFGDGD@;784:@FFG::98,49ED/7C@:5,E?:E>C9F?6FGGFEEGFE?14#(1#FF<7G>FCGG=<*::>E6EEACC7GGEGE@,<3,F8@7>6@+FEFDFD6GGFCFDD=+ECEECFFGGAB=@,;F9GFCGGEB=@,GGGDEDGGGGFE@?CFGGGGGGGF@GGGGGFGEFGGGGGGGGFCGGGGCEGGF<DEF<8GGFCGGGFEGGGGGGGGGGGGFGFGGFGGGCCCCC
@s401 405
TGGGGAATATTGCACAATGGGGGAAACCCTGATGCAGCGACGCCGCGTGGAGGAAGAAGGTCTTCGGATTGTAAACTCCTGTTGTTGAGGAAGATAATGACGGTACTCAACAAGGAAGTGACGGCTAACTACGTGCCAGCAGCCGCGGTAAAACGTAGGTCACAAGCGGTGTCCGGAATTACTGGGTGTAAAGGGAGCGCAGGCGGGAAGGCAAGTTGGAAGTGAAATCTATGGGCTCAACCCATAAACTGCGTTCAAAACTGTTTGTCTTGAGTAGTGCAGAGGTAGGCGGAATGCCCGGTGTAGCGGTGGAATGCGTAGATATCGGGAGGAACACCAGTGGCGAAGGCGGCCTACTGGGCACCAACTGACGCTGAGGCTCGAAAGTGTGGGTAGCAAACAGGATTAGATACCCT
+
FFFFGFBEFGGFGGGGGFFGGDCGEFGFEEFGGFGDCFCFFCED7C@+87BFGG<8,CFFGGGGAFFC@CFCFGGGFGGAFGGFGGGFGGGG8F<DCGGGF7B8+BFFEFEFGFE,BFG<CAFGEFEFGD,,+B,+<FA@,:,@CE8@FCE;FC@783<3FAFEC:B+46**8?ED7C7<<CFCCC#99<FFG>@8>.C8C<E>CGGDD4#0CCC:,8EF9@CAGCA8DAD@9E,@6FA7#:,7#3;8>C=A3<>FF;=+8E8FDD,GD>D>7GFADE9<GGFF=CGGGFGD98C87:@,EFGEA@CFGGFF:DCCDCBDC+:FGC7GFECE6C8E?F8GGGGFGGDGGEGGFCCFGCE8FEFCFGFGGEFDGGGGGGGGGGGGFGGGGGGFFGGGGEFFFFGGGGGGGFFCCCCC
@s401 406
TGGGGAATATTGCACAATGGGGGAAACCCTGATGCAGCGACGCCGCGTGGAGGAAGAAGGTCTTCGGATTGTAAACTCCTGTTGTTGAGGAAGATAATGACGGTACTCAACAAGGAAGTGACGGCTAACTACGTGCCAGCAGCCGCGGTAAAACGTAGGTCACAAGCGTTGTCCGGAATTACTGGGTGTTAAGGGAGCGCAGGCGGGAAGACAATTTGGAAGTGAAATCTATGGGCTCAACCCATAAACGGCTGTCAAAACTGTTTTTCTTGAGTAGTGCAGAGGTAGGCGGAATTCCCGGTGTAGCGGTGGAATGCGTAGATATCGGGAGGAACACCAGTGGCGAAGGCGGCCTACTGGGCACCAACTGACGCTGAGGCTCGAAAGTGTGGGTAGCAAACAGGATTAGATACCCT
+
FFGGGGGGGGGGGGGGGGGGGGGGGGFFGGGGDFFFEF@FFFGCGEGFGGB<FFFGGGGGGGGGGGGEGGFEFGGGFEFGGGFGGF<EFFGGGD9FADCGGGGFGGDGGGGGD<FGGGCDF9FGFEGGGGGGGG=F@FG+,3@CB7EGGCC@FFDGGDGCFF7;9/6<C**=C;EEC@CG?9%GEF#G/)C@?F7@EDC<62:5@DEC?C6F@<)99A5@,8&>=F:4?;G8CCF:/>CF?8D@2BCF:6D+F/E>FFD??FFF@GF<FEEFDF8FD;GCGF=EF6GGDGFF8GECEF7GGFE@8EGFGGFFFC?EDGFFGGFF:F:FACFGFFGGGGFEFGGGGGEGGGGGFEAFGGEFEC8CC<EGGGFDGGGDFGGE@FFGGFFGGGGGGGGGGGGGGGGGGGGGFGGCCCCC
@s401 29224
TGGGGAATATTGCACAATGGGGGAAACCCTGATGCAGCGACGCCGCGTGGAGGAAGAAGGTCTTCGGATTGTAAACTCCTGTTGTTGAGGAAGATAATGACGGTACTCAACAAGGAAGTGACGGCTAACTACGTGCCAGCAGCCGCGGTAAAACGTAGGTCACAAGCGTTGTCCGGAATTACTGGGTGTAAAGGGAGCGCAGGCGGGAAGACAAGTTTGAAGTGAAATCTATGGGCTCAACCCATAAACTGCTTTCAAAACTGTTTTTCTTGAGTAGTGCAGAGGTAGGCGGAATTCCCGGTGTAGCGGTGGAATGCGTAGATATCGGGAGGAACACCAGTGGCGAAGGCGGCCTACTGGGCACCAACTGACGCTGAGGCTCGAAAGTGTGGGTAGCAAACAGGATTAGATACCCT
+
FFGGGEDGGGGGGGGGGGGGGCGGGFFGGGGGGDGC@FFGFGDGGGGFF>CGGGFGGGEF=FAFEDGCFGGFFG?B9EFGGGGGGC8AEF@FFE9EFGAFFGGEGGGG<C=DFGGGGG@<DFGFGGDGG,EFGG@:DFEFGGGGGDFEEFF3DFFFFFDF,@C,<FFG/5*=FGGGGGGAFF>GGG6CC:BFGGFCEEECE6E5/CGEC,?,CF>F=*>@,9FCCCF,9<:D9FG?F@9F?G=F@?F#86<@99@1@:=DC,>,DF=<GGGFFF=CD=C,9GFFF>BGGCGGE@+EBEGGGFGGEGGGGFGEGGGGGGGGGGGGGC7FGFEFEGGGFFEF:BGEGF@FEEFFEC,EGGFBFGGEFGGGGFCFFF@GGFEFCCGGGGGGEGFGGGGGFAGFFGGGGGGGGFECCCCC
@s401 408
TGAGGAATATTGGTCAATGGACGAGAGTCTGAACCAGCCAAGTAGCGTGCAGGATGACGGCCCTATGGGTTGTAAACTGCTTTTATAAGGGAATAAAGTGAGTCTCGTGAGACTTTTTGCATGTACCTTATGAATAAGGACCGGCTAATTCCGTGCCAGCAGCCGCGGTAATACGGAAGGTCCGGGCGTTATCCGGATTTATTGGGTTTAAAGGGAGCGTAGGCCGGAGATTAAGCGTGTTGTGAAATGTAGACGCTCAACGTCTGCACTGCAGCGCGAACTGGTTTCCTTGAGCACGCACAAAGTGGGCGGAATTCGTGGTGTAGCGGTGAAATGCTTAGATATCACGAAGAACTCCGATTGCGAAGGCAGCTCACTGGAGCGCAACTGACGCTGAAGCTCGAAAGTGCGGGTATCGAACAGGATTAGATACCCT
+
EGGGGGGGGGGGGGGGGGEGGGGGGFGGGGGGGGGGGGGGGGGGGGGGGGGGGGGGGGGGGGGGGGGGGGGGGGGGGGGGGFFGFGGFGGGGGGGGGGGGGGFGGGGGGGGGGGGGGGGGGGGGGGFGGGFGGGGGGGF<<FFGEGGGGGGGGGGGGGGGGGGGGGGGGGGF9ACGGGGGFGGGGGGGGGGGGGGG5<FECC+GCFBFCCF?C?GFE@GF<9?C:;C1;:?FGGGBEBEGGG0GGGFCFFAFFEGGGFGFCEFG,B<FFC8EFEEFGDDFGGGFCGGFE<?,)8+GGGFGGGGFGGCGF?FFDD7GGFGFEGB6=ECEE9C;FFFGGGGGGEBFADFGGFGGGECC:DF@GGGGFGGGFCGGGGGGFGGGGGGGGFGGEF@GGGGGGGGGGGGFCEGGGGGGGGGGGGFDGGGGGGGGGGFCCCAC
@s401 43665
TGGGGAATATTGGGCAATGGGCGCAAGCCTGACCCAGCAACGCCGCGTGAAGGAAGAAGGCTTTCGGGTTGTAAACTTCTTTTGTCAGGGACGAGTAGAAGACGGTACCTGACGAATAAGCCACGGCTAACTACGTGCCAGCAGCCGCGGTAATACGTAGGTGGCCAGCGTTGTCCGGAATTACTGGGTGTAAAGGGAGCGTAGGCGGGCAGGCAAGTCAGGCGTGAAATATATCGGCTCAACCGGTAACGGCGCTTGAAACTGCAGGTCTTGAGTGAAGTAGAGGTTGGCGGAATTCCTAGTGTAGCGGTGAAATGCGTAGATATTAGGAGGAACACCAGTGGCGAAGGCGGCCAACTGGGCTTTTACTGACGCTGAGGCTCGAAAGTGTGGGGAGCAAACAGGATTAGATACCCT
+
EFGGGGGFEEFAGGGGGGGFGGGGGGGGGGG<FGGGGGGGGGGGGGGBEGGGGGGGGGFGGGCEEFEGFGGGGGGGGGGGGGGFGGGGGGGGGDEGGGGGGFFGDFGGGGGGGGGGGFFGGGGGGGC@ECGGFFGD<FFGCC>BCFGGGGGFG;,DEEEGEFGGG7:<FGCGEEGGDG?FGGG>7GFGCFGGGGGGDGGGGGE:CCCGGGDGGGFFFCGGF6;D;CCCCFGGGFC:EFFGGFGGGG>B:DGGGGCAEGGFGGFE<<GGFGGGGFGGGFFD,GGFGGGGGFE,GGGGFFFF<A9GE=EBFFFFEEC7GEE9GFDFFF9FCE,GGFEFEFEFGGGF@FF7GGGGF<9EGGGGGGGGGGGGGGGEGGGGGGGGGGGGGGFGGGGGGGGGGFGFFFFGGGGGGGGGCCCCC
@s401 21094
TGGGGAATATTGCACAATGGGGGAAACCCTAATGCAGCGACGCCGCGTGGAGGAAGAAGGTCTTCGGATTGTAAACTCCTGTTGTTGAGGAAGATAATGACGGTACTCAACAAGGAAGTGACGGCTAACTACGTGCCAGCAGCCGCGGTAAAACGTAGGTCACAAGCGTTGTCCGGAATTACTGGGTGTAAAGGGAGCGCAGGCGGGAAGACAAGTTGGAAGTGAAATCCATGGGCTCAACCCATGAACTGCTTTCAAAACTTTTTTTCTTGAGTAGTGCAGAGGTAGGCTGAATTCCCGGTGTAGCGGTGGAATGCGGAGATATCGGGAGGAACAACAGTGGCGAAGGCGGCCTACTGGGCACCAACTGACGCTGAGGCTCGAAAGTGTGGGTAGCAAACAGGATTAGATACCCT
+
@ECFDDGFGGGGGGGGGGGGGGGGGGGFG,CCFAFCGGCGGGGG@FG>B7EGCD@FGFCECCFFF?7C:CFEGGGGGD8E=CFGGGGEEFGFEFFGGGG9E=@FEFGAEGGDGE8=FAFFDFCCFEGGGFFCFFCDFG?FEA@,C*>C>CEGGFF,@>C,?FF,>BF7*<CC:FECEGECF3?A9G<G#?<F/3<11/>FCG5*/:EF?8;;FECCGDG>CGGF>CF?FCD?CD68><CEFFCFFGF>A:<<#EEF@C#9=8#B<F?<4DCF@F=EFGF8=C,FFFFEFE,A=FGEF@=,GGGGBE@@CEFC4,BCBC,;A=7:>EFCF@FFEEEC,B8GFCFGECGGGDGGGGFFFFFDD8GFDFCF:FC>FAFGFGGF@CGGGGGEGGGGGGGGGFEEFFGGFFGGGGGCCCCC
@s401 24371
TGAGGAATATTGGTCAATGGACGAGAGTCTGAACCAGCCAAGTAGCGTGAAGGATGACTGCCCTATGGGTTGTAAACTGCTTTTATATGGGGATAAAGTGAAGCATGTGAACTGTTTTGTATGTACCATATGAATAAGGCTCGGCTAACTCCGTGCCCGCAGCCGCGGTAATACGGAGGGTACGGGCGTTATCCGGATTTCTTGGGTTTAAAGGGAGCGTAGGCCGTTTGGTAAGCGTGTTGTGAAATGTAGGGGCGCAACCTTGGCATTGCAGCGCGAACTGCCAGCCTTGAGTGCTCAGAAAGTGGGCGGAATTCGTCGTGTAGCGGTGAAATGCTTAGATATGACGAAGAACGCCGATTGCGAAGGCAGCCTGCTGTAGCGCAACTGACGCTGAAGCTCGAAAGCGTGGGTATCGAACAGGATTAGATACCCT
+
CFFEGFGGGGGFFFGGFGGEFFFGG@FFGGGEFFFDGFGFGGGFFG@FF:EFEFGGFGCEGFFGGDFGGFDCGG9FFE,EFF,<??F<EFF:FFGFGGFG?,,,45BF,,5559FFGGG,AEEGFGG,EF,CFFE@AEF,4BFFGGGG@<<BFGGG73@FEFEFE@C++@:@DF*<:*C7>,@B@@EF:FF,2CCG57:8+<<CC2<:)?C2F4$=8>;<>?C8?>;++1<89CF?E'<?CFGECFF>F7,EEEE;67ACG-@#,C;'-C7*3<:CC@4@CFB+33:,,FGFD>>,,<FF=,A?GC+CB@@,+E=+@@+8EA@B?GGFFGFEEE?GFGFGFCGCF?<DFA7F:C>+DGFFFCGGGGFGGGGGGGGGGGGGDGGGFE,GGGFBE,<GGDGGGFFGGEEF@@GFGGGGGFCFCFGFAGGGGGGCCCCC
@s401 22478
TGAGGAATATTGGTCAATGGGCGAGAGCCTGAACCAGCCAAGTAGCGTGAGGGAAGACTGCCCTATGGGTTGTAAACCTCTTTTGTTTGGGAATAAAGTGCGGGACGTGTCCCGCATTGCATGTACCATTTGAATAAGGACCGGCTAATTCCGTGCCAGCAGCCGCGGTAATACGGAAGGTCCGGGCGTTATCCGGATTTATTGGGTTTAAAGGGAGCGTAGGCCGGAGATTAAGCGTGTTGTGAAATGTAGATGCTCAACATCTGAACTGCAGCGCGAACTGGTTTCCTTGAGTACGCATAAAGTGGGCGGAATTCGTGGTGTAGCGGTGAAATGCTTAGATATCACGAAGAACTCCGATTGCGAAGGCAGCTCACGGGAGCGCAACTGACGCTGAAGCTCGAAAGTGCGGGTATCGAACAGGATTAGATACCCT
+
DGGGGGGGGGGGGGGGGGGGGGGGGGGGGGGGGGGGGGFFGGGGGGGEGGGGGGFGGGFGGGGGGGGGGGGGGGGGGGGGFFGGGGGGGGGGGGGGGGGGGGGGEGGGEGGGGGGGGGGGGFGGGGGGGGGEGDFGGGGGGGGGGGGEGFFFGGGGGGGGGGGGGGGG?G@DFGFGGGGGGGGGGGGGFGGFGGGGGGGCFGGGGG#?CFCCGGGFG@GGFFGGGGDDGCGFFGGFGGGEGFFGGGGFGGFGFCFBCGCF?9GGCCFF7CF@<F=>@GG@DEFGGFFCE>GGFFCCEEEB9F4GFCFFC8GGGFGGGGFFFDCGFGFA9GFFF<GFFFF;FFFEGGGGGFFGGGDGGGGGF7GGGGFGGGGGGGGGGGGGEGDGFGGGGGGGGGGGFCFFCGGGGGGGGFGFGGGGGGGGGGGGGEFGGGGCCCA-
@s401 22919
TGAGGAATATTGGTCAGTGGGCGAGAGCCTGGACCAGCCAAGTAGCGTGCAGGATGACGGCCCTATGGGTTGTAAACTGCTTTTATAGGGGAATAAAGTGAGCTACGTGTGGTTTTTTGCATGTACCCTATGAATAAGGACCGGCTAATTCCGTGCCAGCAGCCGCGGTAATACGGAAGGTCCGGGCGTTATCCGGATTTATTGGGTTTAAAGGGAGCGTAGGCCGGAGATTAAGCGTGTTGTTAAAGGTAGATGCTCAACATCTGCACTGCAGCGCGAACTGGTTTCCTTGAGGACGCACAAAGTGGGCGGAATTCGTGGTGTAGCGGTGAAATGCTTAGATATCACGAAGAACTCCGATTGCGAAGGCAGCTGACGGTAGCGCAACTGACGCTGAGGCTCGAAAGCGCGGGTATCGAACAGGATTAGATACCCT
+
A<FGGGGGGGGGGGGGEFGGGGGEEGGGGGGGGGGGGGFFFFFFFGEFGGGGGGDGEGEGGGEFGGGGGGC7BFGGGFGGGGFGGGGADGCCGFGFFFGFFFGDCFGA<FDEEFGGEGDGGG<F,,,FGDFFGGGGGFCDG@CGGEEFGGGGG<+@F@BFGCCFDEFE>BFCCC6CGEGGGF@<?F5C;C==FFE?G>CCE?#GFCCFCFC9<F5>E>9#?GCDGFE;GGDF@?GDFBGCDFD#E:=194C<CGFGGGGGGGF@;=8FAEF=FB7@GGFDFFGFFF:3,FD?*6+GDFFF=9GEFC7CC,FAD>CGEFB<EAB7FGGGGFGEGGGEBFA8FF9GGDDFAA<EC8+6,DFCFGGGGFFGGGGGFFEFC@E@GGCF<CGGGGGGGFE@FCFCGGGGGGGGGGGGGGGGGGGFGGGGGFGFGGGCCCCC
@s401 23118
TGAGGAATATTGGTCAATGGGCGAGAGCCTGAACCAGCCAAGTAGCGTGAAGGATGACGGCCCTACGGGTTGTAAACTTCTTTTGTGCGGGAATAAAGGAACCTACGTGTAGGTTTTTGCATGTACCGTAACGAATAAGCATCGGCTAACTCCGTGCCAGCAGCCGCGGTAATAAGGAGGATGCGGGCGTTATCCGGATTTATTGGGTTTAAAGGGTGCGTAGGTGGTGATTTAAGTCAGCGGTGAAAGTTTGTGGCTCAACCATAAAATTGCCGTTGAGACTGGGTTACTTGAGTGTGTTTGAGGTAGGCGGAATGCGTGGTGTAGCGGTGAAATGCATAGATATCACGCAGAACTCCGATTGCGAAGGCAGCTTACTAAACCATAACTGACACTGAAGCACGAAAGCGTGGGGATCAAACAGGATTAGATACCCT
+
EGGGGGGGGGGCGGGGGGGG?FFGGGDGGGGGGGGGGGGGGGGFCFGEGGGEGGGGGGEGGGGFG8FEGGGEEFFGEFGGGGGGGG<AF>FCEE,BBF9,AEFGGGGGGGGGFFGGGGGGGGGGGGGGGG7@+7BCBFG9FCBFCC@CCCDGGEE?CFFCGCFFGCFG7>CEC9,?FFCF@7:BC**<F@BCC:A@>.=>:@;FGG5CFGCFFFGA<*/64.:5D>C>5A9GF;GF@82>+:@CC=,7@:BC8EDCD:??C89<@,EDB+>>3+D>A,7,=FGGGGFEE?EA<?FFEDFF<8?FEF87EEGGGGGFEDF7CE@GGBE@EA,F<,?5>FCEGFDC,DGGGF5EFEC7E@7GGEGEFGGGGF<CEFGGGGGFFFFGGGFFGCC<FAGFFEEEFCGFGGGGGEFGGGFGGFCGGFGGFFGGGGFGC?CCC
@s401 41888
TGAGGAATATTGGTCAATGGGCGAGAGCCTGAACCAACCAAGTAGCGTGCAGGAAGACGGCCCTATGGGTTGTAAACTGCTTTTATAAGGGAATAAAGTGAGCCTCGTGAGGCTTTTTGCATGTACCTTATGAATAAGGACCGGCTAATTCCGTGCCAGCAGCCGCGGTAATACGGAAGGTCCGGGCGTTATCCGGATTTATTGGGTTTAAAGGGAGCGCAGGCCGTGGGTTAAGCGTGTCGTGAAATTCCGTCGCTCAACGGCGGACGTGCGGCGCGAACTGGTCCACTTGAGTACGCGGGACGTTGGCGGAATTCGTGGTGTAGCGGTGAAATGCTTAGATATCACGAAGAACTCCGATTGCGAAGGCAGCTGACGGTAGCGCAACTGACGCTGAGGCTCGAAAGTGCGGGTATCGAACAGGATTAGATACCCT
+
DFCFGGGGGFFGGGGGGGGGDGGGDGGGGGGGGGGGGGGFGGGG9FGEDFGGGGGGFGGGGGGFE=FFGGGGGGGGGGGGGDFGGGGGGGGGFE<FGA?AFEFGCDC7=E@F7F@EG9CEFGGGGGGGGGGGAFCGDCGFGG7CCECEF,F<<D<C==FCFCFGGCGGGGE;FCFB::*CCF9*<**4<<F:FGGEDE:EFGC@;=8<:<FG3:C*2)21>:E8?D;9GF?8;9?0?:*&FFCFCCG7FEB0CC>11;E1;:GGF>>7GC@*F3+DGFACFGGGGFEC,D,>93@@EEGFE?4EGC7FCGGGFE7GGFFGF9GGFGGGGF?<DCFGEC,FF8FGGGCGFFGFGEGDGCGGCGEGGFDGGFFGGGGFGGGFCEGGGGGGFGFGGGGFFGGGGGGGF@EGGFFCEF9GGGGFGGGGGGGGGGGCCCCC
@s401 41018
TGAGGAATATTGGTCAATGGGCGAGAGCCTGAACCAGCCAAGTAGCGTGCAGGATGACGGCCCTATGGGTTGTAAACTGCTTTTTTAAGGGAATAAAGTGAGTCGCGTGAGACTTTTTGCATGTACCTTATGAATAAGGACCGGCTAATTCCGTGCCAGCAGCCGCGGTACTACGGAAGGTCCGGGCGTTATCCGGATTTATTGTGTTTAACGGGAGCGTAGGCCGGAGATTAAGCCTGTTGTGAAATGGAGAGGCTCAACCGCTGCACTGCAGCGCGAACTGGTCTTCTTGAGTACGCATAACGTGGGCGTAATTCGTGGTGTAGCGGTGAAATGCTTAGATATCACGAAGAACTCCGATTGCGAAGGCAGCTCACGGGAGCGCAACTGACGCTGAAGCTCGAAAGTGCGGGTATCGAACAGGATTAGATACCCT
+
GFFGFGEG@<ECEFFGGGGF<FGEGGGGGGFGGEDFFFFF,CCFFFEF7F76EGGFFGEGCGGG8FG8FF,@,BAFFGGFGDF9F7FD9F=@FDFFG9B?FGCF+=CG7FCE9B<EG<FDFF95DFAF9FCCDGGG?<AD<=F++@@<,@@CB<FCG9<+D7D@<CFC:>*,,@BF7F7<CA<@FC*4=B<8C?/:=88?+9F9#02C6:/$?:?;:0?CBE8;01+@;CDF8C*;,C:CGGEF;;;D<,>,3CB8,CGF<@,DF>,@,,>+B@7>=@9EGFBA8GGFE=FDD@+B85C:,,DCGCF>+89,FE8@GFGFFGGCFGGGFEGGGFD=ECFGGGGF87FGGGGGFFC,FFEBEGFFFFCFFF9FC7GFGGGGFEEF@F6GGGFGGFGFB+B,FGGFCGGEEBGGGFCGGGGFDEFGGGGGFEACCCCC
@s401 45804
TGAGGAATATTGGTCAATGGACGAGAGTCTGAACCAGCCAAGTAGCGTGAAGGATGACTGCCCTATGGGTTGTAAACTTCTTTTATACGGGAATAAAGTGAGCCACGTGTGGATTTTTGTATGTACCGTATGAATAAGGATCGGCTAACTCCGTGCCAGCAGCCGCGGTAATACGGAGGATCCGAGCGTTATCCGGATTTATTGGGTTTAAAGGGAGCGTCGGCGGGCAGGCAAGTCAGGGGTGAAATATATCGGCTCAACCGGTAACGGCCCTTGAAACTGGAGGACTTGAGTGAAGTAGAGGTGGGCGGAATTCCTAGTGTAGCGGTGAAATGCGTAGATATTAGGAGGAACACCAGTTGCGAAGGCGGCCAACTGGGCTGTTACTGACGCTGAGGCTCGAAAGTGTGGGGAGCAAACAGGATTAGATACCCT
+
GGGFGEGGGGGGGGGGGGGGGGGGCGGFGGGGGCFGGGDF<EFCFG@CFGGGGGGGCE6CFGFGGGGG,C@C,<ECFFFA,?9C<DFFFGDGCG<FGAE,<F@FFGGGGF?F,,C,B?CFF,9C:FFBGC,A9E9@<5A=,B+B::=,35C>F++BFDFF?DF>3=BFGGGFF;CF@>@@,,6>*5:CGF*C9;<<*:=:E,<:CF*8*,2++8=A7(=.(A59;);,60C8C8;<:*9@#:>EDE797**:>@4,<FCC@C=37EF=B:6,,6,=DA6D@B,CC,5EA4<+CFFAF?59FDEE>:7EEF98GGGFEE:AFB+8+@99,,F?7GC=CGDFDEFGFEEC,<ACFFGEDE@C,ECGGGEGGFFB,,;@C8,,EF9GFGGGFCF8DGGFCFF,GGFGGGGGGGGFAGFD@GFFGGGGGDGGGGCCCCC
@s401 29253
TGGGGAATATTGCACAATGGGGAAACCCTGATGCAGCGACGCCGCGTGGAGGAAGAAGGTCTTCGGATTGTAAACTCCTGTTGTTGAGGAAGATAATGACGGTACTCAACAAGGAAGTGACGGCTAACTACGTGCCAGCAGCCGCGGTAAAACGTAGGTCACAAGCGTTGTCCGGAATTACTGGGTGTAAAGGGAGCGCAGGCGGGAAGACAAGTTGGAAGTGAAAACTATGGGCTCAACCCATAAATTGCTTCCAAAACTGCTGGCCTCGAGTAGTGCAGAGGTAGGTGGAATTCCCGGTGTAGCGGTGGAATGCGTAGATATCGGGAGGAACACCAGTGGCGAAGGCGACCTACTGGGCACCAACTGACGCTGAGGCTCGAAAGCATGGGTAGCAAACAGGATTAGATACCCT
+
FGGFGEGGGFGGGGGGGGGGGGGGFGGDGGGGGGGGGDGEFGGEEEFFGGGGEGGGGGEEFEFGGGGGGGGGGGGGGGGGGGGFGGGCGFGGGGCFGGGFGD7FC,FFFGFGGGFC@<CDFGDEEDGGD>FGDFGFC=FGFDF9CE>.3CCC@C:C7FF5?F9=:D?<7F+88471?7+EFGGGG:C<FFC>FF:C55C:F>.?-GFB=,DF?;ACAF;B@26:FFAFEFGGGGGFFFEGGF/9FFFFFA<DA<CD;D=EFF7GGF7E;CEDB,DGE>?DC88FGGFEE<F@GGGGGGGGGDGFGEFGGFFEFCGGGFCF@6+EGGDFEEE:EGFFGGGFEGCGF:GGGGGGGGGGGGFGGGGGGGGGC;EGGGGGGGGGFFFGGGGGGGFGGGFGGGGFFFFFFGGGGGCCCCC
@s401 419
TGAGGAATATTGGTCAATGGGCGAGAGCCTGAACCAGCCAAGTAGCGTGCAGGATGACGGCCCTATGGGTTGTAAACTGCTTTTATAAGGGAATAAAGTGAGTCCCGTGAGACTTTTTGCATGTACCTTATGAATAAGGACCGGCTAATTCCGTGCCAGCAGCCGCGGTAATACGGAAGGTCCGGGCGTTATCCGGATTTATTGGGTTTACAGGGAGCGTAGGCCGGAGATTAAGCGTGTTGTGACATGTAGATGCTCAACATCTGCACTGCAGCGCGAACTGGTTTCCTTGAGTACGCACAAAGTGGGCGGAATTCGTGGTGTAGCGGTGAAATGCTTAGATATCACGAAGAACTCCGATTGCGAAGGCAGCTCACTGGAGCGCAACTGACGCTGAAGCTCGAAAGTGCGGGTATCGAACAGGATTAGATACCCT
+
DGCFGGGGGGGGGFGGGGFFFGG@BGGGGGGGGGGGGGGFEGCDGGGGDGG9FEEGGEFGGGGGGGGFGGGGGGGFGG9,EFGGGG<?<E=EEF<<E<FEF9CE?FD8C<EFF<F<EE7AEGFGGADFGGE<FE;F<DFCC7>FC+83FDF,DB++D<,BF,,C8@C@BE*@CAD::FEEFGGGGGCF5663<C<B0E?7C#:4,47<5*$?;9?<:2?B7CDDC:E@E@,:EFC2GGGGFFFCE,FCF@7333D6FD<F@B=7GEGFDGGEEEGF6@??+GFADFD==AA?5=C?CC><@8,CFCGFCBCD?FGGGDF=CFEC=CC>CCEA<,?@A?E,F,9AFDG@EF<E<C+ECGGGFFECGFBE8CGGGGGFEFEGGGCECGGGFC@GGF@B8EDGE7GFCFGGGGGGGGGGGEFEFEFFAEFFE,FCCCCC
@s401 19879
TGAGGAATATTGGTCAATGGACGAGAGTCTGAACCAGCCAAGTAGCGTGCAGGATGACGGCCCTATGGGTTGTAAACTGCTTTTATAAGGGAATAAAGTGGGAGTCGTGACTCTTTTTGCATGTACCTTATGAATAAGGACCGGCTAATTCCGTGCCAGCAGCCGCGGTAATACGGTAGGTCCGGGCGTTATCCGGATTTATTGGGTTTAAAGGGGGCGTAGGCCGGAGATTAAGCGTGTTGTGAAATGTAGATGCTCAACATCTGCACTGCAGCGCGAACTGGTTTCCTTGAGCACGCACAAAGTGGGCGGAATGCGTGGTGTAGCGGTGAAATGCTGAGATATCACGAAGAACTCCGATTGCGAAGGCAGCTCACTGGAGCGCAACTGACGCTGAGGCTCGAAAGTGCGGGTATCGAACAGGATTAGATACCCT
+
<FEGGGGGGGGGFGGGGGGGGGGGGGGFGGGGGGDCAFFFGGEGGFEFGGGGGGGGGGGEGGGGGGGFGGFGGGGGGCFFGGFFF9FFGGGFGCEFGGGGGGGGGGG<?FGGFGGFFDCCFGGGCFGGGGGGGGGGF<FGFFGGGGDGDAFGGGGGGDBDG88:@EGC>5<3@,>FGGGGGGFFGCCCFEEGGG:GGC<FFD9F4=4<F.>3+C7#1?EF@FEGFEFEG:F:<E=7:GFGD829CCC>@@96DC80/6C@CFFACD:,:6<?GB>F8/3:8FGGGGEC==9,*E>FECGGGFFFDGGEEFFACC>>@FDA4,475EFCGGGGGGGFFF,DAGEFA7EFGECFE=7FEGGGGGEFFCGGGGFFFFGGGFECGGGFGFGGGGFGGGGGGGCGFGGGGGGGGGGGGFGGGGGFEGFFF<FFGGGCCCCC
@s401 37704
TGGGGGATATTGCACAATGGGGGAAACCCTGATGCAGCGACGCCGCGTAAGGGAAGACGGTCCTCTGGATTGTAAACCTCTGTCTTCGGGGACGAAAGAAGACGGTACCCGAGGCGGAAGCCACGGCTAACTACGTGCCAGCAGCCGCGGTAATACGTAGGTGGCAAGCGTTGTCCAGAATTACTGGGTGTAAAGGAAGCGTAGTCGGGCAGGCAAGGCAGGGGTGAAATATATCGGCTCAACGTGTAACGGCGCTTGAAACTGCAGGTCTGGAGTGAAGTAGAGTGTGGCGGAATGCCGCGTGTAGCGGTGAAATGCGTAGATATTAGGAGGAACACCAGTGGCGAAGGCGGCCAACTGGGCTTTTACTGACGCTGAGGCTCGAAAGTGTGGGGAGCAAACAGGATTAGATACCCT
+
ECFECFCF<EGGGGFFFFAF87FGGGGFFFGGGFFGGFC7FCEGEGC++44:,C,BEEFC?FFFG,-,C,:??FC@EFFE,,CFGFF+?7C7FCFECC8F,>>CFGGEFFDFC@++*@@C:<,<**5>CFF9FFE8,CF<,=FD7<*=CBF*<<<:F,?CBCC8FFF:C518>8CCF6<F+:<E@+8A;>*2:<02**2;FAC=#2;;>5/7?*>F8CC*8>#=,>;62,7:>:364@@,8,*,7>7>:@EF@7,C993,61@,:8FFC3F?FCFAC;79,4A,8,+F?8,=FC+6++4++FE@C>GEEFFFC4,FC7GGFGCEC,CCFA@B@@999:B98CFE7FF:@CCEFDFEECGGCCEFGGECGFB@F<A,GGGGF:,FC,<@EEFEGGGFEC9EFGFGGEF@GGGFC9@<C
@s401 44380
TGGGGAATATTGGGCAATGGGCGCAAGCCTGACCCAGCAACGCCGCGTGAAGGAAGAAGGCTTTCGGGTTGTAAACTTCTTTTGTCAGGGACGAGTAGAAGACGGTACCTGACGAATAAGCCACGGCTAACTACGTGCCAGCAGCCGCGGTAATACGTAGGTGGCGAGCGTTGTCCGGATTTACTGGGTGTAAAGGGCGTGTAGCCGGGAGGGCAAGTCAGATGTGAAATCCACGGGCTCAACTCGTGAACTGCATTTGAAACTACTCTTCTTGAGTATCGGAGAGGCAATCGGAATTCCTAGTGTAGCGGTGAAATGCGTAGATATTAGGAGGAACACCAGTGGCGAAGGCGGATTGCTGGACGACAACTGACGGTGAGGCGCGAAAGCGTGGGGAGCAAACAGGATTAGATACCCT
+
FGGFG7FGGGF9FFFGGGGGGGGGGGGFDCGGGGGGGGFFFGGGGGGGGGGGFGFDFFG@CC9FFCEGGGEFGGGGGGGFGGGDGGGFGGCF:FEFGGGGGGGG7FFFGGDFFGGG,BFCFDGGGGGCFFFCFFGFEGDEFEGGGGEGGD@:E,@F:?CE>9CGGG:C*:1=:FA,FC*BCFGGF9+=,<?7CFG?A=E>@?8EGGCCEEGGGD,7CF97)6B@+=:@C7ECEGGF<:52BB><>D8@7,=GGGGGGFFFGD=,B=FFDF<A.8+:@<GEGGFGEFFGFCCCFC=E;D@,4,FGDGBGEFFGDCCEFGCEGFFFFE<F<EE9GFBEGFFGGGGEFFFGFGGGGGGGGGGGEFCGGCGFDF@G@GGGFGGGECC,FDGGGGC8GGGGFFCFEFCFGGFAGGGGGCCCCC
@s401 41317
TGAGGAATATTGGTCAATGGACGCAAGTCTGAACCAGCCATGCCGCGTGCAGGAAGACGGCTCTATGAGTTGTAAACTGCTTTTGTACGAGGGTAAACTCACCTACGTGTAGGTGACTGAAAGTATCGTACGAATAAGGATCGGCTAACTCCGTGCCAGCAGCCGCGGTAATACGGAGGATTCAAGCGTTATCCGGAGTTATTGGGTTTAAAGGGTGCGTAGGCGGTGTGATAAGTTAGAGGTGAAATCCCTGGGCTTAACTCCGGAACTGCCTCTAATACTGGTAGACTAGGGAGTAGTTGCGGTAGGCGGAATGTATGGTGTAGCGGGGAAATGCTTAGAGATCATACAGAACACCGATTGCGAAGGCAGCTTAGCAAACTATATCTGACGTTGAGGCACGAAAGCGTGGGGAGCAAACAGGATTAGATACCCT
+
EFGG?FFGGGGD@FGGEFFFGCEGGGGEGGGGGGFGGGGFFFFGGDFFEGGGGGGGGFCFEGGFFEFFDGFGF,EFFGDEFEGFFGFFFDFCCFEFGGGGGFGGGGGFGGGEFGGGGGGFGFGGFGGGEEDFGFGGAD?FAFEDFGCGGG<F=FGEFGCFGFCBBEG>**CFGCF:CEGGGGG;F;FGEGGGCGG:**=<+3FFGGGE@C5AA?CFGFCCBCCFEEE'EGC@CEF=CCC<AFA@EC<=GCFFGGGF;CF+@?FGFEG)DGGF?F??>799=35#<,C8,,48*B,FDDEEEGCFB@+F?>@AFBAA,AGGGGF=DF=@EFFA<59D@6FEE@<,,,,@<DFC6@B,:FF:FEBBE<<E;,<GFCCC,DD@@FA<<<@FEDDDGFFF9GFCECE9B6GFE@FC<FFF@,@@CFGGGGGFGF@B@6<-
@s401 424
TGGGGAATATTGCACAATGGAGGAAACTCTGATGCAGCGACGCCGCGTGAGTGAAGAAGTAATTCGTTATGTAAAGCTCTATCAACAGGGAAGATAGTGACGGTACCTGACTAAGAAGCTCCGGCTAAATACGTGCCAGCAGCCGCGGTAATACGTATGGAGCAAGCGTTATCCGGATTTACTGGGTGTAAAGGGAGTGTAGGTGGCATCACAAGTCAGAAGTGAAAGCCCGGGGCTCAACCCCGGGACTGCTTTTGAAACTGTGGAGCTGGAGTGCAGGAGAGGCAAGTGGAATTCCTAGTGTAGCGGTGAAATGCGTAGATATTAGGAGGAACACCAGTGGCGAAGGCGGCTTGCTGGACTGTAACTGACACTGAGGCTCGAAAGCGTGGGGAGCAAACAGGATTAGATACCCT
+
FFGGGFGGGGGGGGGGGGGGGCGGGGGGGGGFGGGGGGGGGGGGGGGFFGGGGGGGGFGFGGGGGGFFGGGGGGGGGGGGGAFGGGCGGGFCEGGGFGGGGGGGGGGGGGGGGGGCFGGGGGGGGGGGFGGGGGGGGCGGGEFGGGGGGGBF9FFFFFFGGGGG7DFG5GDGGGG??GG?GGECFF;GGFFDGGGFG@GDCGG=GG;CG;FGGGGFGCG@CEFFCFGF:DDEGGFD:CCAEFCDGGEEEFFEGGD7>@=?:CF:FG7AFFGFBGGFD;=B9=DFE9<EDFGGGFGGGFE,GGGC>GGGGEA@C?CEBGFFGFGDCGGGGFFFGGFGFFEGGGGGGEEGGEGGFGGGGGGFGGGGGGGGGGGGEFGGGGGGFGGGGGGGGGGGGGFGGEFCGGGGGGGGGCGCCCCC
@s401 23736
TGAGGAATATTGGTCAATGGGCGAGAGCCTGAACCAGCCAAGTAGCGTGCAGGATGACGGCCCTATGGGTTGTAAACTGCTTTTATAAGGGAATAAAGTGAGTCTCGTGAGACTTTTTGCATGTACCTTATGAATAAGGACCGGCTAATTCCGTGCCAGCAGCCGCGGTAATACGGAAGGTCCGGGCGTTATCCGGATTTATTGGGTTTAAAGGGAGCGTAGGCCGGAAATTAAGCGTGTTGTGAAATGTAGACGCTCAAAGTCTGCACGGCAGCGCGAACTGGTTTCTTCGAGTACGCACAAAGTGGGCGGAATTCGTGGTGTAGCGGTGAAATGCTTAGATATCACGAAGAACTCCGAGTGCGAAGGCAGCTCACTGGAGCGCAACTGACGCTGAAGCTCGAAAGCGTGGGTATCGAACAGGATTAGATACCCT
+
GGGCGGGGGGGGGGGGGGGGGGGGGGGGGGGGGGGGGGFGGE;CFGGGGGGGGEGGGF7FCE@FFDFGGGDEFGGGGFCFDDFEFFGGGGFFGGGGFEGG9FGG9FDGGGGEDFFGGDFFGDFGGGGCFGGGAFGCFEGEFGEGGFCEAF9DFFCFGF,+>,B:++83>>:>FC>B7F@C,,?CFCEEF1=8,?FFE*8,>+?<FCFF7,<F<:<;7)*/8EECCCB<C<0=<CE?>D>208783#<7GFCEGFFD@@,<,,,,+@+>>,EC=3CECFDDD8=B=<:>,8+B5CC?GGGGEF<FB+FFGGE>>47CGFF<FFCE>C:EGGFFB??C,EE;C,C,@CGFGGGGFEGFCGF::F@FCGGGFGFGFFGFFFGGGGGGFEEGEE@GGGGGGGGGGGGGEEGFFGGFGFGGGGFFGGGGGFFFE8GCCCCC
@s401 20675
TGAGGAATATTGGTCAATGGACGAGAGTCTGAACCAGCCAAGTAGCGTGCAGGATGACGGCCCTATGGGTTGTAAACTGCTTTTATAAGGGAATAAAGTGAGTCTCGTGAGACTTTTTGCATGTACCTTATGAATAAGGACCGGCTAATTCCATGCCAGCAGCCGCGGTAATACGGAAGGTCCGGGCGTTATCCGGATTTATTGGGTTTAAAGGGAGCGTAGGCCGGAGATTAAGCGCGTTGGGAAATTTAGATGCTCAACATCTGCACTGCAGCGCGAACTGGTTGCCTTGAGTACGCACAAAGTGGGCGGAATTCGTGGTGGAGCGGTGAAATGCTTAGATATCACGAAGAACTCCGATTGCGAAGGCAGCTCACTGGAGCGCAACTGACGCTGAAGCTCGAAAGTGCGGGTATCGAACAGGATTAGATACCCT
+
CGFGGGGGGGGGGGGGGGEDFGGGGGG;EFGGGGGGGGFGGGGGGGGGG7FGFGGFGG7EGGGCFGGGEGGDGGFGGGDFFAFGGGGGGGGFGGGGGGGEEGFFDFGBF84EFFAEGGGGGCEGGGGGGGGGFGGGGGF5?=FGGGGGGGDFF?EGFFFFFGGGGGGGGEGGGGGGGDCFFGFGCFGFG:DFGGGC97?9<:F:5C@?:B>EGGD;EDGG8FBDCF@FB,;FCCB/*5GEG@#;CFG7+C9GFAGGGGGF>>9FA2CF;FGGGFCF>=6D8EEBA,+DGGFF?:EFED8FEC4,FECGGFEED8EGGFA8GGE@FGGGGGGF:9<DEFFFEFGGGGGGFE<EC6:GDGFEF,GGGEGGGGGGFFEFFF@7GGGGGGGGGGGGGFFFFGGGGGGFFDGGGGGFFGCGGFGGFGGGGGGGGGGCCCCC
@s401 28073
TGAGGAATATTGGTCAATGGACGGAAGTCTGAACCAGCCAAGTAGCGTGCAGGATGACGGCCCTATGGGTTGTAAACTGCTTTTATGTGGGAATAAAGTGAGGGACGTGTCCCTTTTTGTAGGTACCACATGAATAAGGACCGGCTAATTCCGTGCCAGCAGCCGCGGTAATACGGAAGGTCCGGGCGTTATCCGGATTTCTTGGGTTTAAAGGGAGCGTAGGCCGTCTTTTAAGCGTGTTGTGAAATATCGTCTCTCAACGACGGAGGTGCAGCGCGAACTGGGAGACGTGAGTGCGCGGAATGCAGGCGGAATTCGTGGTGTAGCGGTGAGATGCTTAGATATCACGAAGAACTCCGATTGCGAAGGCAGCCCACGGGAGCGCAACTGACGCTGAAGCTCGAAAGTGCGGGTATCGAACAGGATTAGATACCCT
+
FGGFFEGGGFGGGGGGGGGC@FGGGEDFFFGGGGGGFGFDGGFGFGGGCGGGGCFEFGEGGGGGFGGGCFG>6CFFGGGGGEFGFFF<EG?EGGGGGGGGAEFGCC=BB=FC9F9=FGD,C,595?BF=FFFFGD,FE,,FCE7B@FF9CEGE,+@3CD=FGG7BCEEFEG7,7>BEFG*>DC<GD57<CC=CFGGGEGF++?F9FFE*525+:0A*5EC<F3D@C:.40;;:<?9>3EG<GF@*<+9**CF@,,C8D>>165*,FFCCGGC@5+F>6,GGGGFF8BB,,GGDC@+CC,,E?CB8+7@CE,C+?7=CD=EFC44FEDGFFEC,C,DGGGGGGGEEDFF?<FFCFECF7EDGEGFDGFGGFCF:@7CEGE:DGGGGGFDGFEFADEGGDGGGGGFGGGGEGGGGGGGGGGGGGGGGGGGGGGCCCCC
@s401 31966
TGGGGGATATTGCACAATGGGGGAAACCCTGATGCAGCGACGCCGCGTGAGGGAAGACGGTCCTCTGGATTGTAAACCTCTGTCTTCGGGGACGAAACGAGACGGTACCCGAGGAGGAAGCCACGGCTAACTACGTGCCAGCAGCCGCGGTAATACGTAGGTGGCAAGCGTTGTCCGGAATTACTGGGTGTAAAGGGAGCGTAGGCGGGCAGGAAAGTCAGGCGTGAAATATATGGGCTCAACCGGTAACGGCGCTTGAAACTGCAGGTCTTGAGTGAAGTAGAGGTAAGCGGAATTCCTAGTGTAGCGGTGAAATGCGTAAATATTAGGAGGAACACCAGTGGCGAAGGCGGCTTACTAGGCTTTAACTGACGCTGAGGCTCGAAAGCGTGGGTAGCAAACAGGATTAGATACCCT
+
FGDFEBEGGGGGFGGGGGGGGGGGGGGGGEGGEGGFGGEG:CCGGGGGG@FGGG,=FGGGGGGFGGGFDGGGGGGGGDGGGGGGGCEGGGGGGGGGGCFGE+FFGEGGGGGGGGDGGGGGGGF>FCGGFFDEFGGFFGFG,@F8=BCGDGGEFFFAC<FFGFGGGEF+<F*:**3ACECC.?;GEC8F@CC90<@0G;GD1*E9ECCEG;CEG#,8F=+:9FFAAEC<:@;<<##CD4#1+BDGGG;?FEB=7B,GE=ACFCFFADF=FGGFGFFGGGGFE9?,EE>+@GFFGCGGGFEEEFDGEAF?,GFF:7CC8,FF=ED??FE@GGFFF@CFE@EE=7GGGFB7EEEGFAGGGFGFGFGGGFGDC:E@GF?GGGGGGGGGFGDGFGFGFFGGGGGGGFGFGGGGGGGFCCCCC
@s401 46990
TGGGGAATATTGGGCAATGGGGGAAACCCTGACCCAGCAACGCCGCGTGAAGGAAGAAGGCTTTCGGGTTGTAAACTTCTTTTACCAGGGACGAAGAAAGTGACGGTACCTGGAGAAAAAGCCACGGCTAACTACGTGCCAGCAGCCGCGGTAATACGTAGGTGGCAAGCGTTGTCCGGATTTACTGGGAGTAAAAGGCGGGGAGGCGGAGATGCAAGTCAGATGGGAAATCCCCGGGCTTAACCCGGGAACTGCATTTGAAACTGTATCCCTTGAGTATCGGAGAGGCAGGCGGAATTCCTAGTGTAGCGGTGAAATGCGTAGATATTAGGAGGAACACCAGTGGCGAAGGCGGCCTGCTGGACGACAACTGACGCTGAGGCGCGAAAGCGTGGGGAGCAAACAGGATTAGATACCCT
+
DFGFGGGGFGFFF?FFGGG8,;FEGGGFGGGGGGGGGGFFF@F@CFG@>FGGGGGGGGCEGGG8ECFGEFCEFFCFFBFF?EEFDEFFEFF<FEG=BF8=<,<?+6C<BF,,=<8DFGGG7DCFG@=C+@<,@9B>3,@@A<FE,DC<C@>>FB,@;C:<,*8,*8CC*C7BF>F@FDGGD7BC,<<FF,*4:?C,<*6?&?),4)8>C:CGB9C@:FBCFFB#,#/:D@F7>47GFCFFDE>:CEF>FGF@)FFDFGGFC:CGFGF5<8D9=FF'>:8EDFFEECFFBC:F=,CF8FE8EFFFGDEBDFAEFB,F7GGGF9AB;?A,C,FEEFF?9,C<ACGGEGDGB7GGGGGFFFFGFEGFCGFAGGGGGF@GGGGGGEGFCGFCDGCEGFFGGGFFE,A<GGGGGGGGCGCCCCC
@s401 430
TGAGGAATATTGGTCAATGGACGAGAGTCTGAACCAGCCAAGTAGCGTGCAGGATGACGGCCCTATGGGTTGTAAACTGCTTTTATAGGGGGATAAAGTGTGCCACGTGTGGCATATTGCAGGTACCCTATGAATAAGGACCGGCTAATTCCGTGCCAGCAGCCGCGGTAATACGGAAGGTCCAGGCGTTATCCGGATTTAGTGGGGTTAAAGGGAGCGTAGGCCGTTTGGTAAGCGTGTTGTGAAATGTCGGGGCGCAACCTGGGCATTGCAGCGCGAAGTGCCAGACTTGAGTGCGCAGGAAGTAGGCGGAATTCGTCGTGTAGCGGTGAAATGCTTAGATATGACGAAGAACTCCGATTGCGAAGGCAGCCTGCTGTAGCGCAACTGACGCTGAAGCTCGAAAGCGTGGGTATCGAACAGGATTAGATACCCT
+
<CCFF<FFGEFAFEGFF9EF@F7FCCGFFGCFGGGFGGE8EF,CEC:C7CDFGGGFFGGECCFFGGGGFFEF@EDF<A<9<C-EF<EE?F@FGG8<CE?,CE5E,C+B?F@EFF?=,<<,,BFGFFGG9=EEFG9,<BFCF7:>C+>FD,CDE=CE@<C7>,<,+5CCFCGFFF*7*FF>F9CF@F=<FFGG;B:@E*<FD+,2=F:1<F?B+?6)*<?34;DGF9(0C?<7<:<>C#7C@8+,4,*41**:5?:>,8,CCGFCGGGGGGGBGFCEB86++>FGF35<,DFF=F>CDGGFGGGGFCGGEFGFEGEC@+ECF@CGBGGFFGGCCGFD;GF8GGGGFGFFF<@9GCGECEFEEF@@FF9FCFFGFD<@GGGFDGECEFFEFC;FFGGGFCCGGGECGGGGEGGGEGGGGFFFCFFFAGGGGFF@CA@C
@s401 431
TGAGGAATATTGGTCAATGGACGAGAGTCTGAACCAGCTAAGTAGCGTGCAGGATGACGGCCCTATGGGTTGTAAACTGCTTTTATAAGGGAATAAAGTGAGTCTCGTGAGACTTTTTGCTTGTACCTTATGAATAAGGACCGGCTAATTCCGTGCCAGCAGCCGCGGTAATACGGAAGGTCCGGGCGCTATCCGGATTTATTGGGTTTAAAGGGAGCGTAGGCCGGAGATTAAGCGTGTTGTGAAATGTAGAGGCTCAACCTCTGCACTGCAGCGCGAACTGGTCTTCTTGAGTACGCACAACGTGGGCGGAATTCGTGGTGTAGCGGTGAAATGCTTAGATATCACGAAGAACTCCGATTGCGAAGGCAGCTCACGGGAGCGCAACTGACGCTGAAGCTCGAAAGTGCGGGTATCGAACAGGATTAGATACCCT
+
AFAFGGGGGGGFGGGGGGGGGGGGGGGGGGGGGGFGGGGGGGFGGGGGGGGGGGGGGGGGGGGGGGGGGGGGGGGFFGGGGGGGGGGGFGGGGGGGGGGFCEFGGGGGF?GGGGGGGGGGGGGGGGGGGGGGGGGGGGGGGGGGGGG8FFGGGGGGFFGGGGGGGGGGGGGGGGGGDEGGCFFGGGG@:CECECFGGGBEGC1F@F<FCF;=BF7;DDF;<GDD:>EFGEFGGEF)F>E8@@5CB79=GGFGGGGFDFGFEAFACFF<FFE?FCCFCFFFDEFFCGFC=8GGDGGGGGGF?FFCFECGGGGGEBB+GFGGGGEC5GGGGGGFAGFEGF<FF;GGGGGGGGGGGFFFGGGF:GGGGGGGFFFFFDDGGGGGGGGGGFGGGGGGGGGGGGGGGGGGFFF7GGGGGGGGGGEFFGGGGFGGGGGCCCCC
@s401 20025
TGAGGAATATTGGTCAATGGGCGAGAGCCTGAACCAGCCAAGTAGCGTGCAGGATGACGGCCCTATGGGTTGTAAACTGCTTTTATAAGGGAATAAAGTGAGTCTCGTGAGACTTTTTGCATGTACCTTATGAATAAGGACCGGCTAATTCCGTGCCAGCAGCCGCGGTAATACGGAAGGTCCGGGCGTTATCCGGATTTATTGGGTTTAAAGGGAGCGTAGGCCGGAGATTAAGCGTGTTGTGAAATGTAGTGGCTCAACCTCTGCACTGCAGCGCGAACTGGTCTTCTTGAGTACGCACAACGTGGGCGGAATTCGTGGTGTAGCGGTGAAATGCTTAGATATCACGAAGAACTCCGATTGCGAAGGCAGCTCACGGGAGCGCAACTGACGCTGAAGCTCGAAAGTGCGGGTATCGAACAGGATTAGATACCCT
+
CFFGGGGFGGGGGGGGGGGGGGGGGGGGGGGGGGGGEGGCFGFFGGGGEGGGGGFFFFFGGGGGGGGGGGGGGCEFGGGGGGGGGGGFFGGGGFGGGGGGGGGGGGGGFGGGGGGGGGGGGGFGGGGGGGGGFGGGGGGFGGGGGEGGGFGGGEFGGGGB,<CFGGF@FGGGGACFGGGGFGFGDGGEG:GGGGGG?DEGGGGDFG<FG?FCEFGFGFGF:<>EGGGFGCCECEFAGED6G9FEE<FGGGGFGGGGGFB<FDFGGFD3<CGFBGFGGGFFFDGGGF=GGGFD5ECGGGGGGGGGGGGFGFFFEE7GED=GGFEGEGGGGFFF9GGGGGGGFFAEEDCGGFFDCEECGFGF@GEGFFEGGFGFFCDGGGGGGGGGGGFGGGFGFFFEGGGGGGGGGGGGGGGGGGGGGGGGGGGGGDF9GGGCCCCC
@s401 433
TGGGGAATATTGCACAATGGGGGAAACCCTGATGCAGCGACGCCGCGTGGAGGAAGAAGGTCTTCGGATTGTAAACTCCTGTTGTTGAGGAAGATAATGACGGTACTCAACAAGGAAGTGACGGCTAACTACGTGCCAGCAGCCGCGGTAAAACGTAGGTCACAAGCGTTGTCCGGAATTACTGGGTGTAAAGGGAGCGCAGGCGGGAAGACAAGTTGGAAGTGAAATCCCTGGGCTCAACCCATGAACTTCTTTCAAAACTGTTTTTCTTGAGTAGTGCGGAGGTAGGCGGAATTCCCGGTGTAGCGGTGGAATGCGTAGATATCGGGAGGAACACCAGTGGCGAAGGCGGCCTACTGGGCACCAACTGACGCTGAGGCTCGAAAGTGTGGGTAGCAAACAGGATTAGATACCCT
+
FFGGGFFGGGGGGGGGFFGG8CGFFGGGGFEFGFGGGGGGGGGGGGGCGGGFGGGGGGDGGG9EE<CBFFGGGGGFDFGGGFGEGGGFGGCFGGFFFFGGGGGGFFGGGGGFFCFFFFGGGGGGGGGGGGFGGGGGGGGGGFGGG>CC>FGEC@CFDFCFFC:F9;@C<FEGGGGGG><<CCFFEF/<08?CFFDFGGGGGDDCEEC8>E;GEB>>B9<?6BCC=6E,D@%7F@B>33<F7F<8FF=FC3)A$FE@CCC==CE><A<F>DGFCF8:8>4DGG6FGECGGGEFGGGE@CGFFEB>AGEDFEFA,?CEGDDGGGGGGGGGFEFEEEGFGGGGGGGCGGGGGGGGEDEFFGGGGGGFGGGGEFFGGDGFGGFCDEGEDCGGGDGFGGGGGGGGGGGGGGGGGGGCCCCC
@s401 434
TGAGGAATATTGGTCAATGGGCGAGAGCCTGAACCAGCCAAGTAGCGTGCAGGATGACGGCCCTATGGGTTGTAAACTGCTTTTATAAGGGAATAAAGTGAGTCACGTGTGACTTTTTACATGTACCTTATGAATAAGGACCGGCTAATTCCGTGCCAGCAGCCGCGGTAATACGGAAGGTCCGGGCGTTATCCGGATTTATTGGGTTTAAAGGGAGCGTAGGCCGGAGATTAAGCGTGTTGTGAAATGTAGATGCTCAACATCTGCACTGCAGCGCGAACTGGTTTCCTTGAGTACGCACAAAGTGGGCGGAATTCGTGGTGTAGCGGTGAAATGCTTAGATATCACGAAGAACTCCGATTGCGAAGGCAGCTCACTGGAGCGCAACTGACGCTGAAGCTCGAAAGTGCGGGTATCGAACAGGATTAGATACCCT
+
EFGGGGGGGGGGGGGGGGGGCFGGGGGGGGGGGGGGGGGGGGGGGGGGGGGGGGGGGFFGGGGGGFFFGGGGGGGFGGGGGGGG9FGGGGGGGGGGGGGGGGGGGFGGGGGGGGGGGGGGGGGGGGGGGGGGGGGGGGGGGGGGGDEFGGGGFGGGGGFDEFFGGGGGG>FGGGGG@FGGGGGGGGGGGGDGGGGGGGGFDF'CFF@G@CE??GG4C>CB5DGC>>EBEEGGFGFA>=GGCBFFA=FAF;CEFFDFEFCCD<FE?@<3ACF?+EDCCFCA0FFGGGF=@8FEDGCFGF@GFFFFDEDGGGGGDFGC7F>GGGGE=B8,DFGC?FCD=FGGGGGGGGGGGFFFDFBBGFGEFCCGGGGGFGGGGGGGGFGGCF7FGGFGGFFGGFEFGGGGFEGGGGGGGGFCGGGGGGCFGGGGGGGGFFGCCCCC
@s401 49073
TGAGGAATATTGGTCAATGGACGAGAGTCTGAACCAGCCAAGTAGCGTGCAGGATGACGGCCCTATGGGTTGTAAACTGCTTTTATAAGGGAATAAAGTGAGAGTCGTGACTCTTTTTGCATGTACCTTATGAATAAGGACCGGCTAATTCCGTGCCAGCAGCCGCGGTAATACGGAAGGTCCGGGCGTTATCCGGACTTATTGGGTTTAAAGGGAGCGTAGGCCGGAGATTAAGCGTGTTGTGAAATGTAGACGCTCAACGTCTGCACTGCAGCGCGAACTGGTTTCCTTGAGTACGCACAAAGTGGGCGGAATTCGTGGTGTAGCGGTGAAATGCTTAGATATCACGAAGAACTCCGATTGCGAAGGCAGCTCACTGGAGCGCAACTGACGCTGAAGCTCGAAAGTGCGGGTATCGAACAGGATTAGATACCCT
+
EFGGGEGGGGGGGGGGGGGGFGGGGGGGGGGGGGGGGGGFGGCGGGGGGGGGGGGGGGGGGGGGGGGGGFFFFADFFGGGFFFGGGGGGGGFFGFGGGGGGGGGGGGGGGGGGGECGGGGGGGGFFGGGGGGGGGGGGGGGGGGGGEGGGGGFFGGGGGGG8BFC@EGEGGDFGGGGGGGGFGEGGDGFGEGFGGDE8FGGGGFG=EG@=F6CFGFGEFFFGGGGGGCGFFGGGG?FFGGGGGGGFGFGGEGGFCDEGFGGGGGFF<<FGFCFC?GCE:EGGGGGGGGFF?9FGGGGFFF=GFGGGGCGGGGDEE8CGGFGEC+>GGGGGE,@9F8;FGFFECGGGGGGF<FEFGGGGGGGDGFFC9FFEGGGGGGGGGGGGGGGGFEGGGGGGDFGGGGFGGGGGGGGGGGGGGFGGGGGGGGGGGGGFGCC<9C
@s401 436
TGAGGAATATTGGTCAATGGGCGAGAGCCTGAACCAGCCAAGTAGCGTGCAGGATGACGGCCCCGTGGGTTGTAAACTGCTTTTATACGGGGATAAAGTGAGCCACGTGTGGCTTATTGCAGGTACAGTATGAATAAGGACCGGCTAATTCCGTGCCAGCAGCCGCGGTAATACGGAAGGTCCGGGCGTTATCCGGATTTATTGGGTTTAAAGGGAGCGTAGGCCGCCCCTTAAGCGTGTTGGGAAATGCCGCGGCTCAACCGTGGCACTGCAGCGCGAATTGGGGGGCCTGAGTGCACGCAACGCAGGCGGAATTCGTGGTGTAGCGGTGAAATGCTTAGATATCACGAAGAACTCCGATTGCGAAGGCAGCTTGCGGGAGTGCGACTGACGCTGAAGCTCGAAGGTGCGGGTATCGAACAGGATTAGATACCCT
+
FGCFGGGGGGGFGGGGGGGGCFGGGGGGGGGGGGGGGGGGGGGGGGGGGGGGGGGGGGGGGGGGGFGGGGGGEFFCGGGGGFGGGGGGGGGGCGGGGGGGCGDGGGGGGGGG?FFGGGGDG?CADFGFGFGGGGGGGGGGGFCCE@CFGGCGFFFDGGGF,DFGGGGGGGGGGGGGG<:FGGGGGG=CCFGFGGGG*7FCF*3A<@CE2GGGGG=#C6?>77=G@ED<D=FAECC2<5<<;C/GF?F6B??EDGEB:GC>CCGFFEDEGGF>ECBEDD8>GEFDGGGF@8@F5GGGCGEDGC=:GGGGGGF=8FEEEB+GGGGGFGGGDGFAAAFDDFFGFFFCGFGGGGGFC=@,DGFFFFGF@EBFE?GGGGGEFFFGGGGGGFFGGGGGGGGGGEGGGCGGGGGGFEFFGGGGGGGFGGGFF9GGGGF@CCCC
@s401 437
TGAGGAATATTGGTCAATGGGCGAGAGCCTGAACCAGCCAAGTAGCGTGAAGGATGACGGCCCTACGGGTTGTAAACTTCTTTTGTGCGGGAATAAAGGAACCTACGTGTAGGTTTTTGCATGTACCGTAACGAATAAGCATCGGCTAACTCCGTGCCAGCAGCCGCGGTAATACGGAGGATGCGAGCGTTATCCGGATTTATTGGGTTTAAAGGGAGCGTAGACGGGTTTTTAAGTCAGCTGTGAAAGTTTGGGGCTCAACCTTAAAATTGCAGTTGAAACTGGAGACCTTGAGTACGGTTGAGGCAGGCGGAATTCGTGGTGTAGCGGTGAAATGCTTAGATATCACGAAGAACCCCGATTGCGAAGGCAGCCTGCTAAGCTGCCACTGACGTTGAGGCTCGAAAGTGCGGGTATCAAACAGGATTAGATACCCT
+
EFGGGGGGGGGGGGGGGGGGGGGGGGGGGGGGGGGGGGGGGGGGFGGGGGGGGGGGGGGGGGFGGFGGGGGGGGGGGGGGFFGGGGGGGGGEFFGFGGFGGGGGDGGGGGGGGGGFGGGGGGGGGGGE<D@FDCE8FCBFGDFGGGGECCFGGEFFGGGGC7CBFEFGDEGGFGGGC7CE7FFFG7>;FCCGCCFGG:F:-CC:<F>8C>FG?C8.8>*79BC3FEEFF@*@C@=F@DD>8CFE=:CFGC:>C<AD>88BEGGG:@=FFFFFAGGFFF?C>CFBC??,DGGGGFGFGGGE<@8CGGGGEE=?9?8C78FDFFFE=9FEEC;F;GFF?GGGFFFGGFCGGGGGGGGGGGGF@7GFCGGGGGGGGGFFF<FE<FB8GGCEGGFGGGFGFGGGGGGGGGEGGGGGGGGGGGGGGGGGGFEGGGGGCCCCC
@s401 47633
TGAGGAATATTGGTCAATGGGCGAGAGCCTGAACCAGCCAAGTAGCGTGCAGGAAGACGGCCCTATGGGTTGTAAACTGCTTTTATACGGGGATAAAGTGAGCCACGTGTGGCTTATTGCAGGTACCGTATGAATAAGGACCGGCTAATTCCGTGCCAGCAGCCGCGGTAATACGGAAGGTCCGGGCGTTATCCGGATTTATTGGGTTTAAAGGGAGCGTAGGCCGTCTGTTAAGCGTGTTGTGAAATGTCGTGGCTCAACCTGGGCATTGCAGCGCGAACTGGCAGACTTGAGTGCGCAGGAAGTGGGCGGAATTCGTCGTGTAGCGGTGAAATGCTTAGTTATGACGAAGAACTCCGATTGCGAAGGCAGCCTGCTGTAGCGTAACTGACGCTGAAGCTCGAAAGCGTGGGTATCGAACAGGATTAGATACCCT
+
DGGGGGGGGGGGGGGGGGDA@EGGDGGGGGGGGGGGFGGGGGCFGGCFGGGGGDGGGGGGGGGGGGGFFGCFFDFFFFFGGGFGGGEDFGCCDDFGFGGGGFDGGGGGGGGGF@FFGGGGAFDFGGGGF7EFFGGGGGGGGF7FGECGGGGGGFGGGC<FFGGGGDFECFGF@D<1<<C@F=F>CFCG4:48CF@@*:<?DF-8&GCCCE<@FFE<C@E@8C=7EEGCFG@F66GFGGGGGFFEFGGFGGGGCGGGGFGGGGF:<GFFCGGGGGGEEEC88EFFC,FCEGFFBC>FCF9FEA9<F@+EGGADDE7GEFF+FAFEAGF9FFF<GGFEGEC@A,CGGFEGGFFEC@F7B@FFCGGFEE9GC@GGFGGEFEEGGGDGFGGEGECGGGGGFFGFGGGGGDGGGFGGGGGGGGFFFECGEF9GGGGCC@@C
@s401 20324
TGGGGAATATTGCACAATGGGGGAAACCCTGATGCAGCGACGCCGCGTGAGTGAAGAAGTATTTCGGTATGTAAAGCTCTATCAGCAGGGAAGATAATGACGGTATCTGACTAAGAAGCCCCGGCTAACTACGTGCCAGCAGCCGCGGTAATACGTAGGGGGCAAGCGTTATCCGGATTCACTGGGTGTAAAGGGAGCGTAGGCGGCAAGGCAAGTCTGATGTGAGAACCCAGGGCTTAACCCTGGGACTGCATTGGAAACTGTCTGGCTCGAGTGCCGGAGAGGTAAGCGGAATTCCTAGTGTAGCGGTGAAATGCGTAGATATTAGGAAGAACACCAGTGGCGAAGGCGGCTTACTGGACGGTAACTGACGTTGAGGCTCGAAAGCGTGGGGAGCGAACAGGATTAGATACCCT
+
DFGGGGGGGGGGGGGGGGGGGGGGGGGGGGGGGGGGGGGGGGGGGGGGGGGGGGGGGGFDFGGGGGG=CEFACEFGGGFGFFGGGGGGGGEFGFFGGGGGGGGGGGGGGGGFGGGGGGG@@FGEGGGGGGGGDGGDGA7D<CGGGGGDFCGGGFGGDFCEDGGGGGGGGGGDCFEGD;GCCF9FGG?CFGFGGGG8CGGGGG>6<C<8GFGGFFCFFAFB,>C@7D<D>CGFFFGGGDF<97FGFCFGFFGFCGFDGEE=C>FDEEFE>FFF6EGGEGGGFG=FGGGGEFGGE8FGGFCFFFE@>GGGGFDFFGGGGGFCEFEAGGGGGGFF:,GGGGGEGGGGGGEGGGGGGGGGGGFGGGGGFGFGEGGGGGFFGGGGGFECGFGGGGEFFFFGGGEE@GGGGGGGGGGCCCCC
@s401 440
TGAGGAATATTGGTCAATGGACGCAAGTCTGAACCAGCCAAGTAGCGTGCAGGACGACGGCCCTCTGGGTTGTAAACTGCTTTTAGTTGGGAATAAAGTGCACCACGTGTGGTGTTTTGTATGTACCATCAGAAAAAGGACCGGCTAATTCCGTGCCAGCAGCCGCGGTAATACGGAAGGTCCCGGCGTTATCCTGATTTCTTGGGTTTAAAGGGCGCGTAGGCCGGAGATTAAGCGTGTTGTGAAATGTAGATGCTCAACCTCTGAACTGCAGCGCGAACTGGTTTCCTTGAGTACGCATAAAGGGGGCGGAATTCGTGGTGTAGCGGGGAAATGCTTAGATATCACGAAGAACTCCGATTGCGAAGGCAGCTCACTGGAGCGCAACTGACGCTGAAGCTCGAAAGTGCGGGTATCGAACAGGATTAGATACCCT
+
AFGGGGGGGGGDFGGGGGFGGGGGEGGAFG<EGFGGGGGGGGFGGGGFGGF,<CGGGGGGGGGFE@EF8GGCGGGGGGFGF,CFEGGGGGGGGGF?<E,C,EEGFGG7FFCEF7EEGGGGDGGF9E9<FC,<FFD@FFEFGGD7CE@DAFG,,8<FFGG7CCFGGG7>FFDF@DGGC@C7:<F,<F5BFCE5<C,+1=?,++?FF>CEGGFCBFG#<;?8>BGC=@G@7>C.<<E5*C<:@EC=<C?@.09D7C0D2F79*#;,:C@<E;5<7CEC>8+==,GGGFEE?FBC)FCFCE,?EA@+@+GEGECD99+8CBEFGGEBBGEFE494<GFD>EE,?;,FGGFEF9?FGFC@?D=,F?CFGEFFFFEFFFGFEF@EGGGGGGGGFF;BGGFBCEEGDDGGGGGGF@FFGGGGGGE@FDGGFFFGFGGCCCCC
@s401 45612
TGGGGAATATTGCACAATGGGCGAAAGCCTGATGCAGCGACGCCGCGTGAGCGAAGAAGTATTTCGGTATGTAAAGCTCTATCAGCAGGGAAGATAATGACGGTACCTGACTAAGAAGCACCGGCTAAATACGTGCCAGCAGCCGCGGTAATACGTATGGTGCAAGCGTTATCCGGATTTACTGGGTGTAAAGGGAGCGCAGGCGGTGCGGCAAGTCTGATGTGAAAGCCCGGGGCTCAACCCCGGTACTGCATTGGAAACTGTCGTACTAGAGGGTCGGAGGGGTAAGCGGAATGCCTAGTGTAGCGGTGAAATGCGTAGATATTAGGAGGAACACCAGTGGCGAAGGCGGCTTACTGGACGATAACTGACGCTGAGGCTCGAAAGCGTGGGGAGCAAACAGGATTAGATACCC
+
FFGGGGGGGGGGGFGGGGGGDGGGGGGGGGGGFGGGGGGFGEGGGGGGGGGGGGGGGGGFGFFGGGG7EEEFGGGGG9FGGGGGCFCFEEGGGGGGGFGGGGGGGGGGGGGG9DFGGFGGGFEGGFF8FGFG?<@DFCFGGGGGEGEFFGDGGGGFGGFGGGGF:6<C<CGGGGGGGGGGGG7GFGFE::EGGDBCC448CECCEGCEEGGGDEC<CFGGFB<FF7EFE5F>GGGFCGF<7@EEEE<F=<=GGGGFFEF=CCGGGF8FDF<D5C-C=EGG@FFEE:GCGGGGFFE><:BCFGGA@F>GFFFE=:CGGGGFGECECEEFF<EECF8C@FGGGGDGGGGGGEFF9CFFFEEFFGGFCFCDCGGFEFCE,FGFGGGFGGGGGFEFGGFGFEFDEFGGGF9FFGCCCCC
@s401 26949
TGGGGAATATTGGGCAATGGGGGAAACCCTGACCCAGCAACGCCGCGTGAAGGATGAAGGCCTTAGGGTTGTAAACTTCTTTTACCAGGGACGAAAGAAATGACGGTACCTGGAGAAAAAGCAACGGCTAACTACGTGCCAGCAGTCGCGGTAATACGTAGGTTGCAAGCGTTGTCAGGATTTACTGGGTGTAAAGGTCGTGTAGGCGGAGATGCAAGTTGGGGGTGAGATCCGTGGGCTCAACCCATGAACTGCACCCAGAACGGTATCCCTTGAGTATCGAAGAGGCAAGCGGAATTCCTAGTGTAGCGGTGAAATGCGTAGATATTAGGAGGAACACCAGTTGCGAAGGCGGCTTGCTGGACGACAACTGGCGCTGAGGCGCGAAAGCGTGGGGAGCAAACAGGATTAGATACCCT
+
DF<FGGGGGGGGG@FGGGGG,8FGCG<<FECFFGGE?FFF,@+@FF7@C,CFGF,?F<CFGG=F,<FFFGFB59B,5A??FGF<?,EEFE?=77CF:F,48AFFC7CB>ADAA@<DCF8D:D<,3@>+=C<33ED3:@8:F87,,,83@C*15*@,<>F?:<<?FFC,,*6;:<<:,<:2<>F,<92F*,=B,?,?9+8<6:<;C92<EC;4'<#>C:017:=#D/AFFFF668D:GFGFCED7C9FFF;@CGB6,3,,8,+==8FB,F@GGFAGFF@5=:9,,,F<?6++CGEDGGGFD9F9GGGGFECGGFFAECCE>,9GGGEDA,GCF?5EGE:,A,,FGDGGGEEGF@<FF8F<GFFDA,C<F9GGGF@GGGGFF@GECGFGFFF:EGGFFCFEF,FFGGGGFFGGGGGCCCCC
@s401 443
TGAGGAATATTGGTCAATGGACGAGAGTCTGAACCAGCCAAGTAGCGTGCAGGATGGCGGCCCTATGGGTTGTAAACTGCTTTTATAAGGGAATAAAGTGAGTCTCGTGAGACTTTTTGCATGTACCTTATGAATAAGGACCGGCTAATTCCGTGCCAGCAGCCGCGGTAATACGGAAGGTCCGGGCGTTATCCGGATTTATTGGGTTTAAAGGGAGCGTAGGCCGGAGATTAAGCGTGTTGTGAAATGTAGACGCTCAACGTCTGCACTGCAGCGCGAACTGGTTTCCTTGAGTACGCACAAAGTGGGCGGAATTCGTGGTGTAGCGGTGAAATGCTTAGATATCACGAAGAACTCCGATTGCGAAGGCAGCTCACTGGAGCGCAACTGACGCTGAAGCTCGAAAGTGCGGGTATCGAACAGGATTAGATACCCT
+
EFCFGGGGGGGGGGGGGGGFFGGGGDCFGGFGGGGGGGDC<FGGFGGFEGFDFEGGGFEGGGGGGFGFGF7FCFGGGGGG<CFFGGGFFGGBFFGGFGGGGGFGGFCAFFEFFGFGGGGGGCFGFGGDCFG?EFGGGGGC83368CEDFCFFGFGCFDCFFCAGGGGGG*:EFGGGDEGE,BFGGGGGGGGGGGGEDC7,:CCAFC<F7CCCGF@FGFG@<9ECFED:GC<8C@F2F?F?CGFE4,2<B<::5+@-1FDCFDC>=EBFC?E?:<:CGC=CFDBAF@ECF<?E5@6GGGGGGFGFGEGEF@<=9,>CGGGGFFGGBGBAFFEEGGFFFCFDFEGFE<FCGGDFCFEGGGF@F=@DFEF@FFGGFDGGF8EEGGGGGGEGGEGGGGEGCCF@DEF<FCGEGGGGGGGGGGGGGGGGFDAFGFGCCC<C
@s401 444
TGAGGAATATTGGTCAATGGACGAGAGTCTGAACCAGCCAAGTAGCGTGCAGGATGACGGCCCTATGGGTTGTAAACTGCTTTTATAAGGGAATAAAGTGAGCCTCGTGAGGCTTTTTGCATGCACCTTATGAATAAGGACCGGCTAATTCCGTGCCAGCAGCCGCGGTAATACGGAAGGTCCGGGCGTTATCCGGATTTATTGGGTTTAAAGGGAGCGTAGGCCGGAGATTAAGCGTGTTGTGCAATGTAGAGGCTCAACCTCTGCACTGCAGCGCGAACTGGTCTTCTTGAGTACGCACAACGTGGGCGGAATTCGTGGTGTAGCGGTGAAATGCTTAGATATCACGAAGAACTCCGATTGCGAAGGCAGCCCACGGGAGCGCAACTGACGCTGAAGCTCGAAAGTGCGGGTATCGAACAGGATTAGATACCCT
+
DGGGGGGGGGGFGGGGGGGFGGGGGGGGGGGGGGGGGGGGGGGGGGGGGGGGGGGGGGGGGGGGGFGGGGGEGGGGGGGGGGGGGGGGGGGGGCDFGGGGGGFGGGGGGGGGGGGGGGGGGGGGGGGGGGGGGGGGGGGFFFEGGGEGGGGGGG<CFGFG,,>EEEGGGCFCF=:FEGGEGGFEGG=FBC8*2:CEEGGGC>CBAC?#C<C29>F;<-C@:1C=?C?@GD9G@CF)EGGD;F:8#<FCGGFB<,;CGGE@;GFGGFD>6?GF?EGGED9C8FEF9EFB68CGDFC@GGGGGFGGGGGGE?CE@,CGGGGFFFE=8GGCEF?;A?<GFEGFFGEEFCCGGFAGGGGGGFFGEFCDFE<GFCGFGGGGGGDGGGGGGGGGGGGGGGGGGGGGGDGFCGGGGGGGGGFGGGEFGGGGGGGDGGGCCCCC
@s401 30154
TGAGGAATATTGGTCAATGGACGAGAGTCTGAACCAGCCAAGTAGCGTGCAGGATGACGGCCCTATGGGTTGTAAACTGCTTTTATAAGGGAATAAAGTGAGCCACGTGTGGCTTTTTGCATGTACCTTATGAATAAGGACCGGCTAATTCCGTGCCAGCAGCCGCGGTAATACGGAAGGTCCGGGCGTTATCCGGATTTATTGGGTTTAAAGGGAGCGTAGGCCGGAGATTAAGCGTGTTGTGAAATGTAGACGCTCAACGTCTGCACTGCAGCGCGAACTGGTTTCCTTGAGTACGCACAAAGTGGGCGGAATTCGTGGTGTAGCGGTGAAATGCTTAGATATCACGAAGAACTCCGATTGCGAAGGCAGCTCACTGGAGCGCAACTGACGCTGAAGCTCGAAAGTGCGGGTATCGAACAGGATTAGATACCCT
+
FFGGGFGGGGGGGGGGGGFFGGGGGEGGGGGGGGGGGGGGGFFEGGGEGGGGGGGGGGGGGEGFGFFGGDGGGFGGGGGGGGFFGGGGFGGBGFCCFGGGGGGGGGGCC<BFGGGGGGGGGGGGGGGGGGGGGGCFGGGGGGGGEGGGGGGGGGFD=FGGF,<FFGGGGGCGFGGGG7>FFGEGGGGGEGG-GGGCGGC>DFCEEFCFGGGGGEGFEDGFB1EFGGGCGGGFFGGAEDGGGGFG?FDGGGGGGFADGGCFFCGGGGEFG=:-@C>EEDFGGGGGGGGG?A,?5>GGGGGGFAFGGEFCGGGGGGGEGFCFEFEB5CFDGGGGGFGGGGGGGGFCFFCFGGGGGGDGEGGGGFF@FFGGGGGGGGGGGFGGECGGGGEGGEGGGGGFFCGFFDGGGGGGGGGGGGGGGGGFFGFGGGGGGGGCCCCC
@s401 35828
TGGGGGATATTGCACAATGGGGGAAACCCTGATGCAGCGACGCCGCGTGAGGGAAGACGGTCCTCTGGATTGTAAACCTCTGTCTTCGGGGACGAAACGAGACGGTACCCGAGGAGGAAGCCACGGCTAACTACGTGCCAGCAGCCGCGGTAATACGGAGGATTCAAGCGTTATCCGGATTTATTGGGTTTAAAGGGTGCGTAGGCGGTTTGATAAGTTAGAGGTGAAATCCCGGGGCTTAACTCCGGAACTGCCTCTAATACTGTTAGACTAGAGAGTAGTTGCGGTAGGCGGAATGTATGGTGTAGCGGTGAAATGCTTAGAGATCATACAGAACACCGATTGCGAAGGCAGCTTACCAAACTATATCTGACGTTGAGGCACGGAAGCGTGGGGAGCAAACAGGATTAGATACCCT
+
CAFGGGFGGFGGGGGGGGGCFGGGGGGGGGGGGGGGGFGGGGGGGGE>:FFGGDGEGGGGGGGGFBEGGGFGGGGGGGGGGGFGGCGGEGGFFGFGGGGGGGGGGGGGGGGEFGDGGGGGGGGGGGGGGGGGGGGGFGGGGGGGGFGGGGFEGG,<FFGFGCFFGGGFGCEG>CFGGGGCEFE:CDFGGGG=FGCFDFCEGGEEEFGEEGFEFGDBE=@FBFCFGCGFF>GEGGGGDGFFGG@GFGGFG=FCGGGFFFFAE=FGGGGFGFGFF,.GGGGGGGGF:F=GGEB@,=,GEFFFGGGGGE>>EFFCF?C9AGFGGGGGFAGFFFFCGFFECF7GF:GGEGGGFGGGFGGGGGGGGGFGGGGGGGGFDEGGGGFGFCGFGGGEGGGGGGGGFEFFGGGGGGFGGGFGFCCCCC
@s401 44158
TGAGGAATATTGGTCAATGGGCGAGAGCCTGAACCAGCCAAGTAGCGTGCAGGATGACGGCCCTATGGGTTGTAAACTGCTTTTATAAGGGAATAAAGTGAGTCTCGTGAGACTTTTTGCATGTACCTTATGAATAAGGACCGGCTAATTCCGTGCCAGCAGCCGCGGTAATACGGAAGGTCCGGGCGTTATCCGGATTTATTGGGTTTAAAGGGAGCGTAGGCCGCCCCTTAAGCGGGTTGTGAAATGCCGAGGCTCAACCGTGGCACTGCAGCGCGAACTGGGGGGCTTGAGTGCACGCAACGCAGGCGGAATTCGTGGTGTAGCGGTGAAATGCTTAGATATCACGAAGAACTCCGATTGCGAAGGCAGCTTGCGGGAGTGCGACTGACGCTGAAGCTCGAAGGTGCGGGTATCGAACAGGATTAGATACCCT
+
DFFFGF<EFGGGGCFGGGFGFGGGDFEGDFFGFFFFGGFGGGGFEFGGGGGGGEGFCECFGFEFD<EC<:CCGGFGGGGGGGCFGGGGGGG8FFGGGGGGG@FGFEGGGGGAFG9FGG:FGG9B?FFFDEFE9EEFGGGECGB77F@FGGGFCGGGFFFGFFFDFEGEGGGG9FGGGDEFCGGGFEGEGGCGFGC>ECFF+99<FFC:F@CFFDCF>:FD$8?DEC>DEEFF#<<4<,84AFG@BACFFG*9#:?ED1318CFFFGGFCB+*F:@<<;:C9GFFFB3,,BAD+C8ECF=FCEF@?7F=?,BD@9@+7GFFEFEE=F?CFE<55C<F;FF8GGGGCGECCGFD@GFDFDEB+DECGGFGFCCGEDEGGGFFBC:C,GFGGFCGGGGF8GGFFGGGGFCEGGFEGCGGGGFFBAGGGGGGGGGCCCCC
@s401 24765
TGGGGAATATTGCACAATGGGGGAAACCCTGATGCAGCGACGCCGCGTGAAGGAAGAAGTATCTCGGTATGTAAACTTCTATCAGCAGGGAAGATAGTGACGGTACCTGACTAAGAAGCCCCGGCTAACTACGTGCCAGCAGCCGCGGTAATACGTAGGGGGCAAGCGTTATCCGGCTTTACGGGGTGTAAAGGGAGCGTAGACGGTGTGGCAAGTCTGATGTGAAAGGCATGGGCTCAACCTGTGGACTGCATTGGAAAATGTCATACTTGATTGCCGGAGGGGTAAGCGGTATGCCTAGTGGGGCGGTGAAATGCGTAGATATTAGGGGGAACACCAGTGGCGAAGGCGGCTTACTGGACGGTAACTGACGTTGAGGCTCGAAAGCGTGGGGAGCAAACAGGATTAGATACCCT
+
FGGGGEGGGFGGGGGGEGFFGGGGGGGGGGGGGGGGGGGGGGGGGGG@FGGGGGGGGGGGGGGFGEGEGGGGGGGFGGFGGGGGGGGGFGFGGFFFGGCGGGGGGGGGA@FCGGGGGFD<BFGGGEFGGCFFGGF8FCFCGGFCCGGE>:CFFFGGGGGGGGD:EF*FGGD><<FG*BFDCF+CE<FG<8CGG@GCG=GG@G:?F:C><2;CF,&*%9@C>CCFFFGFDC6CFFG?#FCD?FEEDDDFF8F.BDC9FC9@#<9@<C?9*::A46@:+C:C#5EEE++4CCB9,,=::E?,EC@+*CEGGGFA8,=@,C<,E;,FAD8+F<FGEFCF<CGCGEEFC@FGGGGGFDFE8GGF@@,GFEFGGGFCGEFC,+CE6,FFFEGFFFCFEGFCFGGGFGGGGGGGFFFCCCCC
@s401 38097
TGGGGAATATTGCACAATGGGGGAAACCCTGATGCAGCGACGCCGCGTGAGTGAAGAAGTATTTCGGTGTGTAAAGCTCTATCAGCAGGGAAGAAAATGACGGTACCTGACTAAGAAGCCCCAGCTAACTACGTGCCAGCAGCCGCGGTAATACGTAGGTGGCAAGCGTTGTCCGGATTTACGGGGTGTAAAGGGCGTGTAGCCGGGAGGGCAATTCAGATGTGAAATCCACGGGCTCAACTCGTGAACTGCATTTGAAACTACTCTTCTTGAGTATCGGAGAGGCAATCGGAATTCCTAGTGGAGCGGTGAAATGCGTAGATATTAGGAGGAACACCAGTGGCGAAGGCGGATTGCTGGACGACAACTGACAGTGAGGCGCGAAAGCGTGGGGAGCAAACAGGATTAGATACCCT
+
EFGG7FGFE<EADFGGFFG@FFGGEGGGGGGEGGGFFGGG:FGGGGEFGGGFACE?FF8FFGE<ECF:@+BFFFGEF9EFGGGGGGGGGGGGGGFGGGGGGGGGGDF9FGGGFDFGGGGG7:CC<D,CF,>FFD8DFGG+FF8C@EEGFCCC@CF:C,>?DC8FDC:F:F7C9;=FC:*8CB)?CCC?*2>CCA<BE;DC*54,2;6F:CAC@7#0EFCGFFE;>1@::GGGGCC1@:CGF?=9B9FDCEAEFDECCCF=EEAD7GFF8(F<D=BCC:?B$?;FE7GEEE=E8EE@8=A9BA@+5ECFE<C,,,EC@9,,ED<AGGGGEEEA@CDCEGF@GEEFFCDFFEFGGGGDFFEFEC<AGFCFFEF@,GGGCGECGDGGGGGGGGEGFFGF@FFFGGGGGGFFGGGCCCCC
@s401 50101
TGAGGAATATTGGTCAATGGGCGAGAGCCTGAACCAGCCAAGTAGCGTGCAGGATGACGGCCCTATGGGTTGTAAACTGCTTTTGTAAGGGAATAAAGTGAGTCTCGTGAGACTTTTTGCATGTACCTTATGAATAAGGACCGGCTAATTACGTGCCAGCAGCCGCGGTAATACGGAAGGTCCGGGCGTTATCCGGATTTATGGGGTTTAAAGGGAGCGTAGGCCGGGGATTAAGCGTGTTGTGAAATGTAGAGGCTCAACCTCTGCACTGCAGCGCGAACTGGTCTTCTTGAGTACGCACAACGTGGGCGGAATTCGTGGTGTAGCGGTGAAATGCTTAGATATCACGAAGAACTCCGATTGCGAAGGCAGCTCACGGGAGCGCAACTGACGCTGAAGCTCGAAAGTGCGGGTATCGAACAGGATTAGATACCCT
+
EFGGFGGGGGGFGGGGGGGGGGGFGGGGGGGGGGGGGGGGFGFGGFCFGGGGGGGGGFGGGGGFFFFGGGGGEGFFGGGG9FGGGGGGGFGGGGGGGGGGGGGGGGGGGGGGGGFGGGGGGGGGGGGFGGCEEFGGGGGFGGGGGGGDFD,BCFCGGF8>,<DFCEEEF>F;,@F>EEGGFGGGCEEEGG:89FGE=CC??G#GGG:F@FCFGEEF794B;5;DGG<#?8C?@FF2GGGFFCGDDC8GGGGGFCFB?F<D8;GGGC:#FC>D@<ECGFA@=8GFB8CB?@DC*>=B>GE@@EF>GGGEEFC9>,++EGGFGFB7:7FCFDFFFCFFECDFFAE<DGDFGGGFGEEFFGGGGGGGFAGGDGGGGGDGGGGGGGGGGGFEGFCGGFGGGFGGFEGE<DGGFDGGGGGGGGFFFGGGGGFGGGFCCCCC
@s401 451
TGGGGAATATTGCACAATGGGGGAAACCCTGATGCAGCGACGCCGCGTGAGCGAAGAAGTATTTCGGTATGTAAAGCTCTATCAGCAGGGAAGAAAATGACGGTACCTGACTAAGAAGCCCCGGCTAACTACGTGCCAGCAGCCGCGGTAATACGTAGGGGGCAAGCGTTATCCGGATTTACTGGGTGTAAAGGGAGCGTAGACGGAATGGCAAGTCTGATGTGAAAGGCCGGGGCTCAACCCCGGGACTGCATTGGAAACTGTCAATCTAGAGTACCGGAGGGGTAAGTGGAATTCCTAGTGTAGCGGTGAAATGCGTAGATATTAGGAGGAACAGCAGTGGCGAAGGCGGCTTACTGGACGGTAACTGACGGTGAGGCTCGAAAGCGTGGGGAGCAAACAGGATTAGATACCCT
+
FCCCDCGGGF<EEFEEE6@,,@@CFFGGGGCCDAEGGGFDB:@FEGC@FF?FC:CC4CA5CF<FGGE@AF@FC9F<,BBFGFCFFBF@EGFGGGGGGGGGGGGGGGGGGF,FGFDFFFDGGGGGGGGGGGGGGFGGGGGGFGGFGGGGGDGFG@GFGFGGGGGGGGCEFGGFGGEGF@FGGGGGFGGG0CCGGFEFEEE>D7;FEGGEGCFFF=F7ECGFCF@:FF=FFC=ECGG>GGFCFCGGFEEGFF8FFFGGGFCD?FGFEFA<@F:94CACE@;C9?DFGEC,BFFE=9,8CD@,=:GGBFB>@,,,4,FEGGFFE4CBBCAFA5:9,E:6,DEEGEC=A6,7CCA@<9GFEB@CDCC<C<,6@6@CC,FB4+GF@:E8FB::@8EGGCGFE9F<GGGGGGGGGGGCCCCC
@s401 452
TGGGGAATATTGCACAATGGGCGAAAGCCTGATGCAGCGACGCCGCGTGAGCGAAGAAGTATTTCGGTATGTAAAGCTCTATCAGCAGGGAAGATAATGACGGTACCTGACTAAGAAGCACCGGCTAAATACGTGCCAGCAGCCGCGGTAATACGTATGGTGCAAGCGTTATCCGGATTTACTGGGTGTAAAGGGCGCGCAGGCGGTGCGGCAAGTCTGATGTGAAAGCCCGGGGCTCAACCCCGGTACTGCATTGGAAACTGTCGTACTAGAGTGTCGGAGGGGTAAGCGGAATTCCTAGGGTAGCGGTGAAATGCGGAGATATTAGGAGGAACACCAGTGGCGAGGGCGGCTTACTGGACGATAACGGACGCTGAGGCTCGAAAGCGTGGGGAGCAAACAGGATTAGATACCCT
+
FGGGGGGGGGGGGGGGFGG8FFGGGGGGGFGGGFGGGGCG@FFGGGGGGEGFGFGGD,=CF<AFFGGCAFGGGFFGGGFGG9DAEGGFGGGBCFFFFFAFGGDF+?FGCGGGFEFFGECFGFEGGC3FFFGG7<7DFGFGGG7FGGGG>:C9FGG:F>?C;DF@@E@C::<FG=EG11*8<;<?<:AE<<F9CF7*7:FED<38:8C:CFG@FFF9C:;F<<9<=GFE933-8ED68:>@F:>:<C>872-3FEECGGGG=4@+F=:<;>2GBGGEECEGGFD<FEC:@B?@,9,9,DFFGFC@=BCFFEB,,7F=B:,D@;E;GFCFFC:<?CC,EDECFEC@ACGGGFEC<C9FFCCFFGGGGDC6+CCGFFFEBC8,FGGFFGFEGGGGFFGGGGEGFCGGGFGGFDGCCCCC
@s401 30313
TGAGGAATATTGGTCAATGGACGAGAGTCTGAACCAGCCAAGTAGCGTGCAGGATGACGGCCCTATGGGTTGTAAACTGCTTTTATAGGGGGATAAAGTGTGCCACGTGTGGCATATTGCAGGTACCCTATGAATAAGGACCGGCTAATTCCGTGCCAGCAGCCGCGGTAATACGGAAGGTCCAGGCGTTATCCGGATTTATTGGGTTTAAAGGGAGCGTAGGCCGTTTGGTAAGCGTGTTGTGAAATGTCGGGGCTCAACCTGGGCATTGCAGCGCGAACTGCCAGACTTGAGTGCGCAGGAAGTAGGCGGAATTCGTCGTGTAGCGGTGAAATGCTTAGATATGACGAAGAACTCCGATTGCGAAGGCAGCCTGCTGTAGCGCAACTGACGCTGAAGCTCGAAAGCGTGGGTATCGAACAGGATTAGATACCCT
+
AFFGGGF@EGGA<FGFEGFFCEGGG:F<F<FCEFF8FEFEFEEFEGGGGGGGDGGFCFFEEGC,FECEFGGGFFCFFGGGGGFGGGGGGGCEEEFFDEFGGG,9BFCF@,+F=8F?EFFGF9FFFGGF@DCFG<AFGFGFDDGGDFDGFFCB,3:BDFF@EECF>+*@CFGDGGGDCCGFGFCCA::4<<GEFFB<C6<<:A81<FF7:*C>=9.AC>CADECA+:/828?::<:/:,CE9<C@:@CB*'9CCEEFEEF38#;;3FGD=FF2><:C@CB=?=:,,B,C=A,A0687DFE9C,GFF@+GDGGGFFCEEF@+GFC7@F7GGGGGFFFFEFFDE,FEFCEDGGGGFC>,EFGGGGGGGGGGGFFGF@GCGGCBDGGGGGFDGECGGGGGGGGGGGGGEGGCC9GGGGGGGGGFGGGGGGGGGGFBCCBC
@s401 21723
TGAGGAATATTGGTCAATGGGCGAGAGCCTGAACCAGCCAAGTAGCGTGCAGGAAGACGGCCCTATGGGTTGTAAACTGCTTTTATAAGGGAATAAAGTGAGCCTCGTGAGGCTTTTTGCATGTACCTTATGAATAAGGACCGGCTAATTCCGTGCCAGCAGCCGCGGTAATACGGAAGGTCCGGGCGTTATCCGGATTTATTGGGTTTAAAGGGAGCGTAGGCCGGAGATTAAGCGTGTTGTGAAATGTAGATGCTCAACATCTGCACTGCAGCGCGAACTGGTTTCCTTGAGTACGCACAAAGTGGGCGGAATTCGTGGTGTAGCGGTGAAATGCTTAGATATCACGAAGAACTCCGATTGCGAAGGCAGCTCACTGGAGCGCAACTGACGCTGAAGCTCGAAAGTGCGGGTATCGAACAGGATTAGATACCCT
+
CFGGGGGGGGGGGGGGFFFGGGGGGGGGGCGGGGGGGGGGGGGGGGGGGGDGGGFGGGGGGGGGGGFGGGGGGEFGGGGGCFGGGGGEFGGGGGFGGGGGGGGGGGGGGGGGGGG?FGGGGF,EFGGGGGGGGFGGGGGGGGGGGGGGGCGGGGGGGGGGFGGGGGGGGGGGCFFCGGDGGGGGGGG??GGFGFCF*<CGGGGGGF:#FFFCGCFGGFGGFFDGGGECED<GGGGEGGGGFGGGEGGGCFGGFGGGGGGGGGGGGGGGGGGFGFCEEFE?GGEFCFFA=,9GFGGGGGFDCACGGGGGGGFFEF7GGF?GGGGGBFDFFEGGFGGF;CCCFGGGGGGGGGGGGGGGGGGGGGEGGFGGGCGGGGFC<@GGGGGGGGFGEFFGGGGGGGGGGGGGGGGGGGGGGGGGGGFFFGGGGGGGGGGCCCCC
@s401 31305
TGAGGAATATTGGTCAATGGGCGAGAGCCTGAACCAGCCAAGTAGCGTGCAGGATGACGGCCCTATGGGTTGTAAACTGCTTTTATAAGGGAATAAAGTGAGTCTCGTGAGACTTTTTGCATGTACCTTATGAATAAGGACCGGCTAATTCCGTGCCAGCAGCCGCGGTAATACGGAAGGTCCGGGCGTTATCCGGATTTATTGGGTTTAAAGGGAGCGTAGGCCGGAAATTAAGCGTGTTGTGAAATGTAGACGCTCATCGTCTGCACTGCAGCGCGAACTGGTTTCGTTGAGTACGCACAAAGTGGGCGGAATTCGTGGTGTAGCGGTGAAATGCTTAGATATCACGAAGAACTCCGATTGTGAAGGCAGCTCACTGGAGCGCAACTGACGCTGAAGCTCGAAAGTGCGGGTATCGAACAGGATTAGATACCCT
+
@<@ECFFEFFGFGFEFGFGGFFGGGGGGGGGGGGGGGF@CFEE<FFEGGGGGDGFGGGGGGGECFDFGG=:=BEEF<,FFGGGG<F9CDG8FE,CFFGG9EGFG,9,:,BBFGG,EFFDDE9FGGGGFGGGGGG,45?,8E=FCFGGFA9<,B>+B@A@FDDDDCCCGGD7AGFC<CCCCF:::>CCCFFDEFFC@5E@?<?=18?FF3:?C9<7)14?537=5:7FDC=@C='C6CCCFFGC;4<<@C>@<FDF@,38#<><CF<3<@CDEBF>C@8C>7GGGCCB3,EEFDF8:8AA<DAFB84EGFECFB=@+=FDF4,@4:F?AE@F<,,FEFGGFE9GGFF,@C<,,FB@7:DB,E,FCEDEEEDFF,GGGF@F:BEEDC,FEGGGFF?9GGGGF<7GGGGF@GGGGGFGFFF<EFGGGGGFCGGGCCCCC
@s401 456
TGAGGAATATTGGTCAATGGGCGAGAGCCTGAACCAGCCAAGTAGCGTGAAGGATGACTGCCCTATGGGTTGTAAACTTCTTTTATAAAGGAATAAAGTCGGGTATGTATACCCGTTTGCATGTACTTTATGAATAAGGATCGGCTAACTCCGTGCCAGCAGCCGCGGTAATACGGAGGATCCGAGCGTTATCCGGATTTATTGGGTTTAAAGGGAGCGTAGGCCGGAGATTAAGCGTGTTGTGAAATGTAGATGCTCAACATCTGCACTGCAGCGCGAACTGGTTTCCTTGAGGACGCACAAAGTGGGCGGAATTCGTGGTGTAGCGGTGAAATGCTTAGATATCACGAAGAACTCCGATTGCGAAGGCAGCTCACTGGAGCGCAACTGACGCTGAAGCTCGAAAGTGCGGGTATCGAACAGGATTAGATACCCT
+
EGGGGGGGGGGFGGGGGGGGGGGGGGGGGFFGGGGGGGGFFFGGFGGGDGGGGGGGGGFGFGFFGFGGGGGG@FFGGGGGGGFGGFGGG9EGGGGGCFFGGGGFGGGGGGGGGGG7FGGGGGGGGGGGGGGGEDGGGFGGFFFGGGGGFDGGGGFCGGGGGGGGGGGGEEGGG;>FG*BFFFFGG:CFC@C>EGGEEGDFGG7FFG<'BFF?CCCAE>CDFGDCF;@CEEF>79GDF>GGGFFCEGFGFFCFCFFFEGG9FGFGGFFEFFFF>FBGGF0?8GFGFB>:2DFD::EEEACFFECGGEGGGFFE+,@8EFFGFEB6)F7FDCE@<FF?>CFGFCFFB@GCEB@?6B7CCFGFGGEFFDGGGFGGGGGGGGGGFGGGGFCGGGFEGGGGGGGGGGGGGGGGGGGGGGGGGGGGGGGGFCGFF?GCCCCC
@s401 51736
TGGGGAATATTGGGCAATGGGCGCAAGCCTGACCCAGCAACGCCGCGTGAAGGAAGAAGGCTTTCGGGTTGTAAACTTCTTTTGTCAGGGACGAGTAGCAGACGGTACCTGACGAATAAGCCACGGCTAACTACGTGCCAGCAGCCGCGGTCATACGTAGGTGGCAAGCGTTGTCCGGATTTACTGGGTGTAAAGGGCGTGTAGCCGGGAGGGCAAGTCAGATGTGAAATCCACGGGCTCAACTCGTGAACTGCATTTGAAACTTTTCTTCTTGAGTATCGGAGAGGCAAGCGGAATTCCTAGTGTGGCGGTGAAATGCGTAGATATTAGGAGGAACACCAGTGGCGAAGGCGGATTGCTGGACGACAACTGACGGGGAGGCGCGAAAGCGTGGGGAGCAAACAGGATTAGATACCCT
+
[truncated: 16,364,943 more chars]
