# Supplementary material for: Compositional distinction of gut microbiota between Han Chinese and Tibetan populations with liver cirrhosis
Source: PeerJ. 2021 Sep 15;9:e12142. doi: 10.7717/peerj.12142 (PMC8449536; doi:10.7717/peerj.12142)
Supplement: Supplemental Information 10 [file peerj-09-12142-s010.zip › THC2.clean.fastq]

@CRQD 1
TGGGGAATATTGCACAATGGGGGAAACCCTGATGCAGCGACGCCGCGTGAGCGAAGAAGGATTTCGGTATGTAAAGCTCTATCATCAGGGAAGAAGAAATGACGGTACCTGACTAAGAAGCACCGGCTAAATACGTGCCAGCAGCCGCGGTAATACGTATGGTGCAAGCGTTATCCGGATTTACTGGGTGTAAAGGGAGCGCAGGCGGTACGGCAAGTCTGATGTGAAAGCCCGGGGCTCAACCCCGGTACTGCATTGGAAACTGTCGGACTAGAGTGTCGGAGGGGTAAGTGGAATTCCTAGTGTAGCGGTGAAATGCGTAGATATTAGGAGGAACACCAGTGGCGAAGGCGGCTTACTGGACGATTACTGACGCTGAGGCTCGAAAGCGTGGGGAGCAAACAGGATTAGATACCCT
+
GGGFGG:FFGGGG<AGGGGGGCG@FGEGGGGGDCGGGG@FGGGEGGGGGG7<:FGGGGG-:FGGGGGGAGFGGGGDCFEGFF-9,C9EEGAEFGGFCC@EEFA@FFC=D?F,35BFC,EA<AEFEGG2@FGG9><>ACGGGG856EE><>*:>89?:4:F@FCFCCGG:GGC:3GEF(*CCF3E8ECFGG0CECFEE*C3GEECEGGGEF>F>/BEGGC0C9@@6:@<7C:C7GGGGGEC5<F;>9%C<CCEGDFFC?GFFE>FF@3;<,EECGGEEC<DEFCFGGGEFF<?,CCFB8GF?BEEEGEGGEGGGFB,F>CGGGFE,FC98GGGGFGGGGGGGF7GEGFDEGGGGF9ECFFGGGFC,FECGEEEFFGCDGGGGF@GGGGGGGGGGGGGGGGGGGGFGFGDGGEGGCCCCA
@CRQD 2
TGAGGAATATTGGTCAATGGACGAGAGTCTGAACCAGCCAAGTAGCGTGAAGGATGACTGCCCTATGGGTTGTAAACTTCTTTTATACGGGAATAAAGTGAGGCACGTGTGCCTTTTTGTATGTACCATATGAATAAGGATCGGCTAACTCCGTGCCAGCAGCCGCGGTAATACGGAGGATCCGAGCGTTATCCGGATTTATTGGGTTTAAAGGGAGCGTAGGTGGATTGTTAAGTCAGTTGTGAAAGTTTGCGGCTCAACCGTAAAATTGCAGTTGAAACTGGCAGTCTTGAGTACAGTAGAGGTGGGCGGAATTCGTGGTGTAGCGGTGAAATGCTTAGAGATCACGAAGAACTCCGATTGCGAAGGCAGCTTACTGGATTGTAACTGACGCTGATGCTCGAAAGTGTGGGTATCAAACAGGATTAGATACCCT
+
<F,CF?<<-CE<FCE<C9FFGGGEGEGCFFFFFFDEFFGGGGDFGGCGGG@FCFGFFGGGGGGFDEFFGFDFEF,EFFFFFGGGGGGGG7>CGG9AFGGGDFGG7FGGF8+AFECFAFGGGDGGA?BFDFC<E9<FFGGEFFF77<+:FFDFGB8FCCF?F@1FGGGGDDE?9,@FGDGG>GFCC8@B<>CCEGCEECGGB7GFGC<F:FFCGGG==CE,CGGGCFCGFFCGGGDGGGGFGGGFC9GGFEEFEGGGEB?GGC>>FDD<D4CFGGGGFEA48EF8C?<FB:9BFEAEFDFCFE8?+:GGEFAEBA@+@FB,CFEF7GGGFGGFEGCFEC,B@C,F,,F7EFFFFCBC@?GDEGGGGFFCF?GGEGGFGDF,C,FGEFFB@GGGEB,F9DGGFGGGGGGCGGFEC9GGGGGGGGGFEGGGFFFBCCCC
@CRQD 70559
TGAGGAATATTGGTCAATGGACGAGAGTCTGAACCAGCCAAGTAGCGTGAAGGATGAAGGTCCTACGGATTGTAAACTTCTTTTATAAGGGAATAAACCCTCCCACGTGTGGGAGCTTGTATGTACCTTATGAATAAGCATCGGCTAACTCCGTGCCAGCAGCCGCGGTAATACGGAGGATGCGAGCGTTATCCGGATTTATTGGGTTTAAAGGGAGCGCAGACGGGTCGTTAAGTCAGCTGTGAAAGTTTGGGGCTCAACCTTAAAATTGCAGTTGATACTGGCGGCCTTGAGTGCGGTTGAGGTTTGCGGAATTCGTGGTGTAGCGGTGAAATGCTTAGATATCACGAAGAACTCCGATTGCGAAGGCAGCACACTAATCCGTAACTGACGTTCATGCTCGAAAGTGTGGGTATCAAACAGGATTAGATACCCT
+
EFGGGGCGGGGFGGGGFGGGGGCC:FGGGGGGGGGGGGGF<8FGGGGE7@FGEGGGGEAFGGGGGGGGE@FGCEFGGGGGGGGGGGGGFGFGGGGGFGGGGGEFGGDEEBDEEEGGGG?EEGGGFG9FGGGCGGGGGGGGG=GGGG:FG8GGGGGGG<FGGCFGEEGGGGDGCCFCEFEEF-=FGGEEF?EGGGFCEGGGGGF?FF7CCFGGCCEGDGEGGGEGGGG>GGGGBCFGGGFDEF<GGCFGGGGGDGGGCFFEF=FGGEGGGG=D0?C6FFGDF7F@:A+,DGGGGE@@7BDFFDE=B+++B@FC+GEEC<7@F<GGGF@ECCCFFGGGFFFFF=@,EDB6EC,CFGFCB,GGGEC8GFEE,C<A9FCFCGGGF7GGGGEGGGFE,GGFGFFGFGFGGGGEGGGGGGGFGGGGGGGGCFGGFGFCA-6-
@CRQD 4
TGGGGAATATTGCACAATGGGGGAAACCCTGATGCAGCGACGCCGCGTGGAGGAAGAAGGTCTTCGGATTGTAACTCCTGTTGTTGAGGAAGATAATGACGGTACTCAACAAGGAAGTGACGGCTAACTACGTGCCAGCAGCCGCGGTAAAACGTAGGTCACAAGCGTTGTCCGGAATTACTGGGTGTAAAGGGAGCGCAGGCGGGAAGACAAGTTGGAAGTGAAATCTATGGGCTTAACCCATAAACTGCTTTCAAAACTGTTTTTCTTGAGTAGTGCAGAGGTAGGCGGAATTCCCGGTGTAGCGGTGGAATGCGTAGATATCGGGAGGAACACCAGTGGCGAAGGCGGCCTACTGGGCACCAACTGACGCTGAGGCTCGAAAGTGTGGGTAGCAAACAGGATTAGATACCCT
+
GGGGGGGGGGGGGGGGFFFEDGDGGGGFGGGGGGGGGGGGGGGGGGGGGGDGGGGGGGGGGGGGGGGGGGGGGGGGGGGGGGGFFGGGGGGGGGGGGGGGGGGGGGGGGGGGGGGGGGGEFGGGGGGGGGGGGFGGGGGGGG>FGGGEGGFGGGGGFGGGGGGGGGGGGFGGGGGCFGGGGGGGGGGGGGFGGGGEEGEGGGGGGGGDD>:FFGFGFGGGGGGGGGGGGGGGGGGGGGGGGGGGFGGGGGGGGGGGFGGFFGFFFGGGGGGGGGGGGGGGGGGGGGGGF99CFGEDGGGFGGGGGGGFGFGGGFC7FFGGGGGGGGGEEGGGFGGGGGGGGGGGGGGGGGGGGGGGGGGGGGGGFGG@GGGGGGFFGCCFGGEFGGDEGGGGGGGGGGGGGGGGGGGGGGCCC?C
@CRQD 80026
TGGGGAATATTGCACAATGGGCGCAAGCCTGATGCAGCGACGCCGCGTGCGGGATGACGGCCTTCGGGTTGTAAACCGCTTTTGATCGGGAGCAAGCCTTCGGGTGAGTGTACCTTTCGAATAAGCACCGGCTAACTACGTGCCAGCAGCCGCGGTAATACGTAGGGTGCAAGCGTTATCCGGAATTATTGGGCGTAAAGGGCTCGTAGGCGGTTCGTCGCGTCCGGTGTGAAAGTCCATCGCTTAACGGTGGATCTGCGCCGGGTACGGGCGGGCTGGAGTGCGGTAGGGGAGACTGGAATTCCCGGTGTAACGGTGGAATGTGTAGATATCGGGAAGAACACCAATGGCGAAGGCAGGTCTCTGGGCCGTTACTGACGCGGAGGAGCGAAAGCGTGGGGAGCGAACAGGATTAGATACCCT
+
EEFGGEEGGGGGGGGGGFE@CGFFGGGGGGGGGGGGGGFGGGGG7FGGGDGGGFGGCFCGGGGFEGGGECF@FGGGG7>F7?FGGFGGGGGDEGDEGGFGFFGBDFGGGGGGGGGC9FC7FGGGGGGFGE7CC7FGGGGG8FFFDFFEGGGGGGGFCGG>FE:CEGFFEEGGCGG>CE/GGCE:8FFFGG?<CCC8?FE?8;66>EEEFDFEG8CCE>E*:GEEE4,><<F<?EC:CF:C<ECFFGGGGGGFG9ECCCGFGGGGGFEGCGEGEGEDAGGGG09GGGFFEFDF<BC9FFCFFF77F7FFFGGEFGGCCCFFF<FF?9GFEF7GFEDFFCGEFCC-GFCGGFCFGGGGGGGGGGGGGFCEFCGGGGGGGGFCC,GAEF:GGGGEGGGGGGGGGEGEFEC9GGGF<GGGGGCCCCC
@CRQD 66562
TGAGGAATATTGGTCAATGGACGAGAGTCTGAACCAGCCAAGTAGCGTGAAGGATGACTGCCCTATGGGTTGTAAACTTCTTTTATACGGGAATAAAGTGAGCCACGTGTGGCTTTTTGTATGTACCGTATGAATAAGGATCGGCTAACTCCGTGCCCGCAGCCGCGGTAATACGGAGGATTCGAGCGTTATCCGGATTTATTGGGTTTAAAGGGAGCGTAGGCGGGTTGTTAAGTCAGTTGTGAAAGTTTGCGGCTCAACCGTAAAATTGCAGTTGATACTGGCGACCTTGAGTGCAACAGAGGTAGGCGGAATTCGTGGTGTAGCGGTGAAATGCTTAGATATCACGAAGAACTCCGATCGCGAAGGTAGCTTACTGGATTGTAACTGACGCGGATGCTCGAAAGTGTGGGTATCAAACAGGATTAGATACCCT
+
GFFGGFEFGGGGG9FGD<FCFFGFFEGFGAFGGGGGGGGGGGCD,CFFGGGGGEGFGGFGGGGFCFFGGFGGGGGGGGGGGGGCAFA<FFG7F89:FFE9FFGGGGCD@GF7@FGGGFCFDFGGGFGDCFFGDFGGG,A,<FCGGGCEF10<:6DEG$BFGCEGCDGFFEEGAFGG@7BCC?FG@GEFGGG>GGFC:9C<,?<F<,CFGCACFFDFDEFEC:7C7FEFCE>F7<7<?7.:A>/ECFFFCGFFF@CCC@8FC=FF;=DDAD<CDCC5<FFFEFGF@,?,E@FGDGGGFFGGGFCGGCGGGGDAGF@CF<7GGGGDGFECAFGGFGGGGDGFFFF=,CFDDFFFF@:BGF,EEEGGGGGFGGGGFCFFGGGFFFGGGEAGGC@+@,,8GGGCGGGGGGGCFFGFGFFGFFGGGGGGGGFEFE@CCCCC
@CRQD 112738
TGAGGAATATTGGTCAATGGACGAGAGTCTGAACCAGCCAAGTAGCGTGAAGGATGAAGGTCCTACGGATTGTAAACTTCTTTTATAAGGGAATAAACCCTCCCACGTGTGGGAGCTTGTATGTACCTTATGAATAAGCATCGGCTAACTCCGTGCCAGCAGCCGCGGTAATACGGAGGATGCGAGCGTTATCCGGATTTATTGGGTTTAAAGGGAGCGCAGACGGGTCGTTAAGTCAGCTGTGAAAGTTTGGGGCTCAACCTTAAAATTGCAGTTGATACTGGCGTCCTTGAGCGCGGTTGAGGTGTGCGGAATTCGTGGTGTAGCGGTGAAATGCTTAGATATCACGAAGAACTCCGATTGCGAAGGCAGCACACTAATCCGTAACTGACGTTCATGCTCGAAAGTGTGGGTATCAAACAGGATTAGATACCCT
+
EFGGFECFGGGGG<EEGGGGGGGGGGCFFGGGGGGGGGGGGGGGGGGGGGGGGGGGGGGGGFGGGGGGGGDFFGGGGGGGGGGGGGGGFGGGCFFGGFGGGG,CEFFFGGGGGGGDGGGFFCFGGGEGGGGFFEFGGGFFC<FEGDAFDC=C@FC7FFFGDDCEFEGGGGDFFGFGGGEGGFGFFEGGGGEGGGFCFFCEFFEGGG:GGFFGGGGFGGGB8C<CDE>>>ECGGFFCB<FFFGGGGE=CFGGGGG>8FFFGFGFFFGGGFFEGF0CCF<CFF@@C@=D<<<GGEEFF+FFGGGGEGFCCF8FAGGGGFGFFGGEFGGEFFAGCDFC:,CGGGGGGFGFGGEAGFF@BGGECFDGGGGGGGGGGGGGGGGGGGGGFCFGGGGGGFDGDGGGGGGGGGGGGGGGGGGGGFFFGGGGGGGGGEDGCCC@C
@CRQD 109900
TGAGGAATATTGGTCAATGGACGAGAGTCTGAACCAGCCAAGTAGCGTGAAGGATGAAGGTCCTACGGATTGTAAACTTCTTTTATAAGGGAATAAACCCTCCCACGTGTGGGAGCTTGTATGTACCTTATGGATAAGCATCGGCTAACTCCGTGCCAGCAGCCGCGGTAATACGGAGGATGCGAGCGTTATCCGGATTTATTGGGTTTAAAGGGAGCGCAGACGGGTCGTTAAGTCAGCTGTGAAAGTTTGGGGCTCAACCTTAAAATTGCAGTTGATACTGGCGTCCTTGAGTGCTGTTGAGGTGTGCGGAATTCGTGGTGTAGCGGTGAAATGCTTAGATATCACGAAGAACTCCGATTGCGAAGGCAGCAAACTAATCCGTAACTGACGTTCATGCTCGAAAGTGTGGGTATCAAACAGGATTAGATACCCT
+
AGGGGGGFFGFGGAEAFGGFFGGGGGGGGGGGGGGGGGGGGGGGGGGGGGGGGGGGGFFDEGGGGGGGGGGGGGGGGGGFGFGGGGGGGGGGGGGGGGFDGGGGEEEFGGCFG@=EGDGGGGGGGCEFGGGGGGGGGGGGGGGDFGEFG?FGGFDGGGFGGFDGGGGGGGFGGGGGGGGGGGFGGGGFEFC/GG>C=FF?C:FF@FCFE>FGDFEFGGFGGGGGGDEFEGCEFGG#AG?FFGFGFGGGGFGGGGGFDGFFGGGGFFGGGFFGGFGGCFGFFGFF5:?<<E?<DEA9,,GGGGFEBGCCCA,?FFCF7GGEEG@FDFGGFGGGGGFDGEGGGGEFFDEFFFFGFGGF7FGCGGGGGGFF?FGFE<,GGFCDGGGGGGFGGFDFGGGGFGGFGEGGGGGGFGGGE9GGGGGGGGGFACGGGFF@8CCC
@CRQD 56731
TGGGGAATATTGCACAATGGGGGAAACCCTGATGCAGCGACGCCGCGTGGAGGAAGAAGGTCTTCGGATTGTAAACTACTGTTGGTGAGGAAGATAATGATGGGACTCAACAAGGAGGCGACGGATAACTACGGGCCAGGAGCCGCGGTAAAACGTAGGTCACAAGCGTTGACCGGAATTACTGGGTGTAAAGGGAGCGCAGGCGGTAAGTCAAGTTGGAGGTGAAATCTATGGGCTCAACCCATAAACTGCTTTCAAAACTGTTTTTCTTGAGTAGTGCAGAGGTAGGCGGAATTCCCGGTGTAGCGGTGGAATGCGTAGATATCGGGAGGAACACCAGTGGCGAAGGCGGCCCACTGGGCAACAACTGACGCTGAGGCTCGAAAGTGTGGGTATCAAACAGGATTAGATACCCT
+
EGGGEDC<ECEFDGG@ECFFFEF7FD,C6EFGGFGGGF:F:C+CF7FFF@7E,CFGGGCF,?A9EFG4:F,FEFG,?,5FCG,,,8BAFGG9BE,5BE<E,,A,44BAF@<F==<,,++@F=>C++8@<,3@C:F::F:*D*6C:C:F::1>CC>,4F*2:<C5<23BC=%#188*8GGC<C+GFC:F/CB8=8C9*:?,1<<*6,,,;>,?7C?;=:>6,FE@9BF=@,CGGGCA@@+,A@5,F9GEF8FEDFGCEF=FF<:B3,8,<B<8+DA,:E37,8:4,+8FB,CCFE@CGGGFFFFBGEE@EFF5CFDEGE?9F@7ECFEEFFGFCE@CEF8GF@GGGC7F@+D:,@,AFFC,,FC,F@GEECFB@,C6CFB,,EF<FFB@GGGGFDF,FFDAGFFGFCFGFCEACA,B
@CRQD 102117
TGAGGAATATTGGGCAATGGAGGCAACTCTGACCCAGCCATGCCGCGTGAGTGAAGAAGGTTTTCGGATTGTAAAGCTCTTTCGGGTGTGACGATGATGACGGTAGCACCTAAAGAAGCCCCGGCTAACTTCGTGCCAGCAGCCGCGGTAATACGAAGGGGGCAAGCGTTGTTCGGAATTACTGGGCGTAAAGGGAGTGTAGGCGGTTATGTAAGATAGTGGTGAAATCCCAGAGCTTAACTTTGGAATTGCCATTATGACTATGTGGCTAGAATTACAGAGAGGATAGTGGAATACCCAGTGTAGAGGTGAAATTCGTAGATATTTGGTAGAACACCAGTGGCGAAGGCGACTATCTGGCTGTATATTGACGCTGAGGCTCGAAAGCATGGGGATCAAACAGGATTAGATACCCT
+
GGGFGGGGFGGG<FFGGGGGGCGGGGGGGGGGGCEFGGFGGGGGGGGGGGGGGFGGGGDEFGGGGGGGGEGGGGGEGGGGGGGGG7CFFGGGGGGFFGGCGDGE<:FE9FDFGGEAFF=EFGGGGCEF8@<FCFGCGG?DGECGDG4BC@EFGGGGDFFEEFG>GEFFF<CB>7GEAFFGGFGGGFE>FFDFF<FGC:FFAF:9<EGGDFD?F=CA7DCGGGFGFFA98FB:=8EEFFEG7=AEFFGGGFBCFGGGGFFGFF8FFEDFFG<F@9E<<FCFGFFFEF@GGGGGGF?,=85EFFEGEE=9FACGFFE,GFGGGFFCC,,EF<EEEFFFCGGGGGFCFGGGEFC@GFA8GCFFC@F<9@@>GGGGFFGGGGGGGGGGGGGGGGGGF9E,GGGGGGFFCCGGFGFCCCCC
@CRQD 78328
TGAGGAATATTGGTCAATGGACGAGAGTCTGAACCAGCCAAGTAGCGTGAAGGATGAAGGTTCTACGGATTGTAAACTTCTTTTATAAGGGAATAAACCCTCCCACGTGTGGGAGCTTGTATGTACCTTATGAATAAGCATCGGCTAACTCCGTGCCAGCAGCCGCGGTAATACGGAGGATGCGAGCGTTATCCGGATTTATTGGGTTTAAAGGGAGCGCAGACGGGTCGTTAAGTCAGCTGTGAAAGTTTGGGGCTCAACCTTAAAATTGCAGTTGATACTGGCGTCCTTGAGTGCGGTTGAGGTGTGCGGAATTCGTGGTGTAGCGGTGAAATGCTTAGATATCACGAAGAACTCCGATTGCGAAGGCAGCACACTAATCCGTAACTGACGTTCATGCTCGAAAGTGTGGGTATCAAACAGGATTAGATACCCT
+
FGFFGFGGGGGGGGGGGGGGGGGGGGGGGGGGGGGGGGGGGGAFGGGGGFCFFFGFDGGGGGGGGGFEGFGCFFGGGGGGGGGGFGGGGGGGFFGGGF8CEGGGGGGDFFCGE8F>FDFFGCFGGGGCFGEGGGFGGGGGGFGGGGGFFCGGGGGGGGGGCGGFGGGGGGGGGGGGGGGGGFEGEGGGGGGGGGGEFGGFFGGGGGCCEFEFGGG@EEGGGGGGGGGEGGFEFG<<GGGGGGFGGDGGGGGGGFGE=CCGGGFFFFCGGGGGDGGDGCGGGGGGF:4,EA,C>F7F@GGGFGGGGDGFFBFEDE@EDGFFEGEFGECGF@<CGGGGGGGGGFECGGGGGFCGGGFFDGGDGGGGGEGFGGGGFFCGGGGGGGGGGGGGGGGGGDGGGEGFFDGGGGGGGFGGGFGGGGGEGGGGGGF9GGGCCCCC
@CRQD 60318
TGAGGAATATTGGTCAATGGGCGAGAGCCTGAACCAGCCAAGTAGCGTGAAGGATGAAGGCTCTATGGGTCGTAAACTTCTTTTATATGGGAATAAAGTTTTCCACGTGTGGAATTTTGTATGTACCATATGAATAAGGATCGGCTAACTCCGTGCCAGCAGCCGCGGTAATACGGAGGATCCGAGCGTTATCCGGATTTATTGGGTTTAAAGGGAGCGTAGGTGGATTGTTAAGTCAGTTGTGAAAGTTTGCGGCTCAACCGTAAAATTGCAGTTGAAACTGGCAGTCTTGAGTACAGTAGAGGTAGGCGGAATTCGTGGTGTGGCGGTGAAATGCTTAGATATCACGAAGAACTCCGATTGCGAAGGCAGCTTACTGGATTGTAACTGACGCTGATGCTCGAAAGTGTGGGTATCAAACAGGATTAGATACCCT
+
GGFFEFGGFGFGGGGGGGGCGGGGGGGFGGGGGGGGGGGGGGGGGGGGGGGGGGGFFGGGEGGGF9AFCFF@FGFGGGFGGGGGGGGCFFEDFGGGGGGGGGGGGFFGFGGGG<<FGCGGGGGFFEFGGGCGGGGGGG,E9E:CFFGGGGGGGFGGGFDFGGGGEEGGGGG+GGGGGFFECFGFEEEGGGGFGFEE<GFG?FFCFF@FDCFCGGGGGGECEGGFGGF=CF@AFGG/@EEGGGGGGGFGF:GFCGDFEGGCGFGBAEFCGEFEFAGFEAFEGFGFGGGGFAFAEA559GGFGFGFF@DDGDGFD<F:EFGFGGGGDGGGFGFFDCGFEFGE9GGGGGGFGFFDFB+:EGGGGGEGGGGCGGGGFCGFFEGGGGGGGGGGGGGEFGGGGGGGGGGGGGGGGGGGGGFGGGGGGGGGGGGGGGGCCCCC
@CRQD 109996
TGAGGAATATTGGTCAATGGACGAGAGTCTGAACCAGCCAAGTAGCGTGAAGGATGACTGCCCTATGGGTTGTAAACTTCTTTTATACGGGAATAAAGTGAGGCACGCGTGCCTTTTTGTATGTACCGTATGAATAAGGATCGGCTAACTCCGTGCCAGCAGCCGCGGTAATACGGAGGATCCGAGCGTTATCCGGATTTATTGGGTTTAAAGGGAGCGTAGGAGGACTCTTAAGTCAGTGGTGAAAGTTTGCGGCTCAACCGTAAAATTGCAGTTGATACTGGGTGTCTTGAGTACAGTAGAGGCAGGCGGGATTCGTGGTGTAGCGGTGAAATGCTTAGATATCACGAAGAACTCCGATTGCGAAGGCAGCTTGCTGGACTGTAACTGACGCTGATGCTCGAAAGGGTGGGTATCAAACAGGATTAGATACCCT
+
6FFGFGGGGGCFF@EFFFGFGGEFFEGFGGFF9FGGGGGGCGGGGGGGCGGGGFDCF@<A<EFFF,<6<,:@CFGC9FFFGFCGDFCCDEG7CFGAFEFDFAGG+FGGGFGGG9F,EFFFFGGGGGDGGGFGGGCFDGGGCE7@F7FAFFFBFFGGGGGGGGGEFEGE:>F9<FG=><7*#?FGDGGFBF/8CFGE<@<>FFFCF<<;FG>?FFF2C>FFFC@#?GFF-ACGGGFACFGC#FGC=3<>C'CF8GFEE<EEGFGDB8EGFFF8>FGG<???8F@?,EA,,4AFFFC,9,E,E<,8FB+=CCGFGGEF>FGGGFF@7F=?-FF<DFDC,,GGGEGFGFF?GGFCFFC7>GF:>GGFF@DFFFCC,GFFCEGGGGFFGGFEGGGGGGGFCGGGFEGGCFF@GGGGGGGGGGGEGGGFF9FGFFF@?CCC
@CRQD 14
TGAGGAATATTGGTCAATGGACGAGAGTCTGAACCAGCCAAGTAGCGTGAAGGATGAAGGTTCTACGGATTGTAAACTTCTTTTATAAGGGAATAAACACTCCCACGTGTGGGAGCTTGTATGTACCTTATGAATAAGCATCGGCTAACTCCGTGCCAGCAGCCGCGGTAATACGGAGGATGCGAGCGTTATCCGGATTTATTGGGTTTAAAGGGATCGTAGATGGATGTTTAAGTCAGTTGTGAAAGTTTTCGGCTCAACCGTAAAATTGCAGTTGATACTGGATATCTTGAGTGCAGTTGAGGCAGGCGGAATTCGTGGTGTAGCGGTGAAATGCTTAGATATCACGAAGAACTCCGATTGCGAAGGCAGCCTGCTAAGCTGCAACTGACATTGAGGCTCGAAAGTGTGGGTATCAAACAGGATTAGATACCCT
+
,CCEFGGGG9FGGEF;EFGGGGFG7F:CEFCFEG@DGFGGGGAE9EC@FF<,EFGCFFFCCC-96CFGG>FAFFFGFFFGGGGGGGGGFFGGEGGGGG,=CFGGGGCFFEGCEBFGGC4FFFFGFE<FCGCFABF9?EFF<FCCC<:EF9E8BBDEEF87FCFFGGGDE7C=<CFGGGDEFBFF;*>:>6#,@<>>1CDF;3,@F:F<>>BFFFGG*4/@@=8FCCCFFGFCFCF<@FGGFFADFGGFE4F*FDB(>BFFCEEF5>FGE?FGECGEEE?<:E8,FAACCB,?3,9,CFCFF=,E=<+B7AFDCC:EGGFFFDEFEDFFCB<EC??4,6@;<FDEACB,,CCC66F@:7DB+GEFDFGGFEGGCFF<@AAEGGGDDE<GGFFF<ADGGGDFFEFDFECCCEFC<FGGGFFEEADGFEAFCEEB@<@-
@CRQD 77512
TGGGGAATATTGCACAATGGGCGAAAGCCTGATGCAGCGACGCCGCGTGAGCGAAGAAGTATTTCGGTATGTAAAGCTCTATCAGCAGGGAAGATAATGACGGTACCTGACTAAGAAGCACCGGCTAAATACGTGCCAGCAGCCGCGGTAATACGTATGGTGCAAGCGTTATCCGGATTTACTGGGTGTAAAGGGAGCGCAGGCGGTGCGGCAAGTCTGATGTGAAAGCCCGGGGCTCAACCCAGGTACTGCATTGGAAACTGTCGTACTAGAGTGTCGGAGGGGTAAGCGGAATTCCTAGTGTAGCGGTGAAATGCGTAGATATTAGGAGGAACACCAGTGGCGAAGGCGGCTTACTGGACGATAACTGACGCTGAGGCTCGAAAGCGTGGGGAGCAAACAGGATTAGATACCCT
+
<FE8BFGGGFGFFFFEEFG<;EFGGGGGGGGFGGGGGFBCGGGGGGGGDGGGGGGGGGGGGGGFFGDGG<EEFGGE99<?EFFC9,CFGGGGGGGGGGCFGFFCCGFGGGGGEFFFG8FGGGGEGGFGGGBFFECFFFGGGGGGDGGGG:C@FBB>FCGCCEF:F>7<<FEGGG@FABD?CG0GGGGGFFFFGEGDEGGEE=EEGGGC<FE8EAF<GFFFFGGGGGFEGF/+CF:8,3DGDD=*B?DFCDGGFGGFGGGFGGGGCFGFFF9GGGGFECFEFF?GFCCGF@FEFGFFGFB:GGGGEBF,F9GGDGEF7GGGGGGGGGGGGGFGDGGGGFGFFEF<DECEGGGGFE,GGGGFCGE9GFEGCGFGGGGGGGGFGDGFCGEEEGGGFGGGGGGEGFGGGGGGGCF@CCC@
@CRQD 57419
TGGGGAATATTGCACAATGGGGGAAACCCTGATGCAGCGACGCCGCGTGGAGGAAGAAGGTCTTCGGATTGTAAACTCCTGTTGTTGAGGAAGATAATGACGGTACTCAACAAGGAAGTGACGGCTAACTACGTGCCAGCAGCCGCGGTAAAACGTAGGTCACAAGCGTTGTCCGGAATTACTGGGTGTAAAGGGAGCGCAGGCGGGAAGACAAGTTGGAAGTGTAATCTATGGGCTCAACCCATAAACTGCTTTCAAAACTGTTTTTCTTGAGTAGTGCAGAGGTAGGCGGAATTCCCGGTGTAGCGGTGGAATGCGTAGATATCGGGAGGAACACCAGTGGCGGAGGCGGCCTACTGGGCACCAACTGACGCTGAGGCTCGAAAGTGTGGGTAGCAAACAGGATTAGATACCCT
+
GGGGGFGGGGGGGGGGGGGGGGGGGGGGGGGGGGGGGGEGGGGGGGGGGGGGGGGGGGGGGGGGGGGGGGGGGGGGGGGGGGGGGGFGGGFGGGGGGGGGGGGFGGFFGGGFGGGGGGGGGGGGGGGGG@GGGFGGGGGGGGGGGGGGGGGGGGGFGGGGGGGGGGGGFGGGGGGEEFFGGGGGGGGGFGGGGGGFGGGGGGGGGGGFGFFGGGGGFFGGGGFGFGGGGGGGGGGGGGGGGGFEDGGGGGGFDGGGGGGGGGGFGGGGGFGGFFGFGGGGGGFGF?DGGFGGGGF7GGFFGGGGGEGGGGGGGGGGGFGGGGGGGGGGFFGGGGGGGGGGGGEGGGGGGGGGGGGGGGGGGGGGGGGGGGGGGGGGGGGGGGGGGGEGGGFGGGGGGGGGGGGGGGGCGGGCCCCC
@CRQD 93885
TGAGGAATATTGGTCAATGGTCGGCAGACTGAACCAGCCAAGTCGCGTGAGGGAAGACGGCCCTACGGGTTGTAAACCTCTTTTGTCGGAGAGTAAAGTACGCTACGTGTAGTGTATTGCAAGTATCCGAAGAAAAAGCATCGGCTAACTCCGTGCCAGCAGCCGCGGTAATACGGAGGATGCAAGCGTTATCCGGATTTATTGGGTTTAAAGGGTGCGTAGGCGGCACGCCAAGTCAGCGGTGAAATTTCCGGGCTCAACCCGGAGTGTGCCGCTGAAACTGGCGAGCTAGAGTACACAAGAGGCAGGCGGAATGCGTGGTGTAGCGGTGAAATGCATAGATATCACGCAGAACCCCGATTGCGAAGGCAGCCTGCTAGGGTGAAACAGACGCTGAGGCACGAAAGCGTGGGTATCGAACAGGATTAGATACCCT
+
GGGGGFGGGCGGGDGGGFGEFGGGGGGGGGGGGGGGGGGGGGGGGGGGGGGGGEFGGGGGGGGGGGGGGGGGGGGGGGGGGFGGGGFGGGGGG?FGGGGGGGGDFGGGGGGGGGGGGGGGGFFGGGFFGGGGGGGGGGGGGGGGGGGGGGGGGGGGDFGGGGGGGGGGGGDGGGCFEGGGGFGGGGGGGFDGGGGC5==FGG5E@FGGGGGGGGGGGGGGGGECCE>CGGGGGGFCGFGCCCFCFFFGGGGGGFFEGGGGGGE=FEGGDGGGGEEGGFFFGGGGGGGGEFFFFFAFFFFGGGDGGGGF:GGFCGEGDGDCGGGGGGGGGGGGGFE?,DGGGGGGEFFCF<FFECGGGGGGGGGGGFFGEGGGGGGGGGGGGGGGGGGGGGFGGGGGGGGGGGFGGGGGEGGGGGGGGGGGFGGGGGGGGGGCCCCC
@CRQD 18
TGGGGAATATTGCACAATGGGGGAAACCCTGATGCAGCGACGCCGCGTGGAGGAAGAAGGTCTTCGGATTGTAAACTCCTGTTGTTGAGGAAGATAATGACGGTACTCAACAAGGAAGTGACGGCTAACTACGTGCCAGCAGCCGCGGTAAAACGTAGGTCACAAGCGTTGTCCGGAATTACTGGGTGTAAAGGGAGCGCAGGCGGGGAGACAAGTTGGAAGTGAAATCTATGGGCTTAACCCATAAACTGCTTTCAAAACTGTTTTTCTTGAGTAGTGCAGAGGTAGGCGGAATTCCCGGTGTAGCGGTGGAATGCGTAGATATCGGGAGGAACACCAGTGGCGAAGGCGGCCTACTGGGCACCAACTGACGCTGAGGCTCGAAAGTGTGGGTAGCAAACAGGATTAGATACCCT
+
FCGGGGGFECECFGGFGGGFGGGCFGFCFGGGGGCE<FCFGGGGGGFEGGGGGGGGGFFGFFFGGGGGG?FGGFGGGGGFGGGGGGGF?FGGGGDFGGGGGGG+?FFEEFGADD8,DAFCB<FCD7>>,>FF+:,@CFG?FF@GE=FEECFFGGG::=F7=F8?FC<8=FF+DDE:CG<FE=CFCG:<FFGF<9/**<B*:FCDFED90:88ECC:EA;CFFFFFCGA@7A?+AC9GCFE<GFC<CFGC><>CF@7,CB8@?>@==DAF<FF8C9*89A2GDGDG:7CDCCGGFEGGFC,GGGGGGFECBF<C@,F<GGGGGCGGDGFFFFDBEEFA8GGGGGGGDFFEGFC,<ECE8GFF8B<GGGGGGGFFFCFGGGGFFGGF<C@F@GFGGGGGGGGGGGGGGGGGEECCCCC
@CRQD 19
TGGGGGATATTGCGCAATGGGGGCAACCCTGACGCAGCAACGCCGCGTGAAGGATGAAGGTTTTCGGATTGTAAACTTCTTTTATTAAGGACGAAAATTTACGGTACTTAATGAATAAGCTCCGGCTAACTACGTGCCAGCAGCCGCGGTAATACGTAGGGAGCAAGCGTTGTCCGGATTTACTGGGTGTAAAGGGTGCGTAGGCGGCCTTGCAAGTCAGATGTGAATTCTATGGGCTCAACCCATAAACTGCATTTGAAACTGTAGAGCTTGAGTGAAGTAGAGGCAGGCGGAATTCCCCGTGTAGCGGTGAAATGCGTAGAGATGGGGAGGAACACCAGTGGCGAAGGCGGCCTGCTGGGCTTTAACTGACGCTGAGGCACGAAAGCGTGGGTAGCAAACAGGATTAGATACCCT
+
EGGFF7:C@FFEFEECFFFGGEGCFF@FEGGGFGCFCGGGGGGGCEGFGGGCEFDFEGGGGGGGGGD+?7F,FFFFGGFGGGGGFGGFGGGF7F77FGF,FGGGGGEGGGFGFFGFFCGG<3:=>C@:>BFGG+@CC?FFCFEFGEGGGGEG?FGE5<<FD@:<FGGGGG:;:@CCEG:FCG>>GGGGGGGGFFFCE?;CECC@:F>>@CFGGFFG#C?FF4FCFF@9CFDC:@@<@:+3B9CDBFG.37>CFFFFGG=DFFCBC7CC=A:7GGFGGF<E:=?FGGFFC:8E?EE77C7:+<@GEGGGGFFFGGEFF,EGGFEA=,CGGF9GECEFFCFGEDGEGFGGF@7FFFGFFE<<EECF@9GGGGGGGF<@FC<@8CEFGGGGFEGFAEAGFF@FFCFEGFFE<EC,C88CC
@CRQD 20
TGAGGAATATTGGTCAATGGACGAGAGTCTGAACCAGCCAAGTAGCGTGAAGGATGAAGGTTCTACGGATTGTAAACTTCTTTTATAAGGGAATAAACCCTCCCACGTGTGGGAGCTTGTATGTACCTTATGAATAAGCATCGGCTAACTCCGTGCCAGCAGCCGCGGTAATACGGAGGATGCGAGCGTTATCCGGATTTATTGGGTTTAAAGGGAGCGCAGACGGGTCGTTAAGTCAGCTGTGAAAGTTTGGGGCTCAACCTTAAAATTGCAGTTGATACTGGCGTCCTTGAGTGCGGTTGAGGTGTGCGGAATTCGTGGTGTAGCGGTGAAATGCTTAGATATCACGAAGAACTCCGATTGCGAAGGCAGCACACTAATCCGTAACTGACGTTCATGCTCGAAAGTGTGGGTATCAAACAGGATTAGATACCCT
+
C<EDGGGGGFG9FGGFFA<EFFGGGGGGGCGGGCGG@FFGGGCFFGG@CFGGGGFFGGFGGGFFGCCGGGGGGGFGGCFAFGGGGGGGGGGGGGGGGGGGFGDGGGGEEEGCFG?FGGGGGGF?FFFGFGCFFEGGGFC9FFGGGFCFGGGGGGGGGGGGFFFGGGGGGGGGGGGGC?>FDCFGGGGFCC:CCCEG7?=FFGGGGAFEFCGFGGEFGGGED@C@:FE/@EEGFG@:CFF,CGFGEFFCCGFFFCFA:>AFEFE=9CGGBGFFGEGF3AFFGGGDGGFGFFE?6F@F>GFEGFFCFGFC78EEB8CEGEFBFFFCGFCGGGFC9E,FFEF9FGGGEF@DCE,FE@EGDGCFF@CFF9FGFEFA9EFGGGFF:7GGGFGGGGGGGGFGFCF8ECED<E@@EGGGGGGGGFF@E@,E@9GGGFF@CC8C
@CRQD 59379
TGGGGAATATTGCACAATGGGGGAAACCCTGATGCAGCGACGCCGCGTGAGCGAAGAAGTATTTCGGTATGTAAAGCTCTATCAGCAGGGAAGAAGAAATGACGGTACCTGACTAAGAAGCACCGGCTAAATACGTGCCAGCAGCCGCGGTAATACGTATGGTGCAAGCGTTATCCGGATTTACTGGGTGTAAAGGGAGCGCAGGCGGTACGGCAAGTCTGACGTGAAAGCCCGGGGCTCAACCCCGGTACTGCATTGGAAACTGTCGGACTAGAGTGTCGGAGGGGTAAGTGGAATTCCTAGTGTAGCGGTGAAATGCGCAGATATTAGGAGGAACACCAGTGGCTAAGGCGGCTTACTGGACGATTACTGACGCTGAGGCTCGAAAGCGTGGGGAGCAAACAGGATTAGATACCCT
+
<AFGDFFFFFGGGGFFFGGEGGGGGGGGGGGFCFFGGG7F@FGGGDGGGGG8@@CGCGGGGFGGECFGEFFFFGGGCDAFE?FFGGGGFFFGDFGGEFFGCAFCEFGD9<?FF,CFDFC<EGGCFCDFFG,@FCGFGGC>FFEFFGDEGD8FGGFF7,>F<7FGCC=,FGF@73F9<CFCEEGFGDF=:FCEG$FE=<FEDG>C28=6EEDCGEGFGFFC?FE9;EFGGGFFGEGGGD<<<9F6'DGFGGDEEGGDFFF#<CGEFE@CC>FE2FCFFB<68F:FEFEA,EC,<F<5,B,,F<GE@8+C@,F,E5CDEEEF?DFCE<F9<FE,<9DGFFEFFF<6@,,FF@+CGGGGFGF@@C<DAEFCE:B@FFC<F@@@C@D:EDFCEGGGGFECACF@AFFFFCEEC,E@CCB,@8
@CRQD 22
TGGGGAATTTTGGACAATGGGGGCAACCCTGATCCAGCCATGCCGCGTGCAGGATGAAGGTCTTCGGATTGTAAACTGCTTTTGTCAGGGACGAAAAGGGATGCGATAACACCGCATTCTGCTGACGGTACCTGAAGAATAAGCACCGGCTAACTAAGTGCCAGCAGCCGCGGTAATACGTAGGGTGCAAGCGTTAATCGGAATTACTGGGCGTAAAGCGTGCGCAGGCGTTTTTGTAAGATAGATGCGAAATCACCGGGCTCAACCTGGGAATTGCATATATGACTGCAAGACTTGTGTTTGTCAGAGGAGGGTGGAATTCCAAGTGTAGCAGTGAAATGCGTAGATATTTGGAAGAACACCGATGGCGAAGGCAGCCTTCTGGGACATGACTGACGCTCATGCACGAAAGCGTGGGGAGCAAACAGGATTAGATACCCT
+
CFEFGGG?FGGFGGGGFF<@EF:CFFGFGFGFDGEGGGGGGGGGGGGGECGGGGGGADCEFG-6EFGBCFGFGDGFEFFCCEFFG9F,?<BCFF4?CBBC8EC,>7?7FEEE@FG:::CDGDFGGGBEF@@FF9FFGFEAFGG<F<FEGDB:>DGD7F;FFFFGGGGGGD>CFF7@C,@<,CCFEFGCFEC#<>4BC#<C<B;CC@C,:<CFEE;?,E9?4>8DCC><EG##@8E@;FFFCCFGFG@F@@:EGF,CF>B:G,8?FDFD<EFAGFE<DA1E7EB9<??FFDE,5ADE9,FGFFEF<EFGFDDB?,EEA<C,FC,EEA,C?=,DC<@,9CF8+BEFEC;E<FAGFE@,A,6:@GGGFCC7GGGGGDFCCF<C,C<CGGGFGGGFFCFFFGGGGGF@FCC?FEGEFCC@,,CGDE@<<GGGGGGGFEFFCCCCC
@CRQD 60540
TGAGGAATATTGGTCAATGGGCGAGAGCCTGAACCAGCCAAGTAGCGTGAAGGATGAAGGCTCTATGGGTCGTAAACTTCTTTTATATGGGAATAAAGTTTTCCACGTGTGGAATTTTGTATGTACCGTATGAATAAGGATCGGCTAACTCCGTGCCAGCAGCCGCGGTAATACGGAGGATCCGAGCGTTATCCGGAGTTATTGGGTTTAAAGGGAGCGTAGGCGGGTTGTTAAGTCAGTTGTGAAAGTTTGCGGCTCAACCGTAAAATTGCAGTTGATACTGGCGACCTTGAGTGCAACATAGGTAGGCGGAATTCGTGGTGTAGCGGTGAAATGCTTAGATATCACGAAGAACTCCGATTGCGAAGGCAGCACACTAATCCGTAACTGACGTTCATGCTCGAAAGTGTGGGTATCAAACAGGATTAGATACCCT
+
EEEGGF<E<FFGFFGEGGGGGGGGGGCFGGGGFFFGFG9EFFFGGGGGGGCFEEFEEFFG8FGGGAFFDFFECGGGCFG9AFGGGGDFEFGGGEGGGG9FFAEFDFCCAFCE?EG?FFFGGGFFGF9F<FGF,EEGFFGG9?FGGE?B,6C5=AD+DEG7,FC8C8@FFG7A,@FGC7:CBFFFDGCFGD@,C;:>/#><;EGFGGGD7<8<CGG=:7>13=CCGEEF@:DED@C9DC?>1FFFE@FCBCCF0C8ACE=DEEDDA9;FFGG83>&B4<6<@GGGGFC:DGFE==DE?@,,C,A<F=7::DEEEGCGFFF8FGCGGEEDGGFAFGFCGFGFF@,CF@FCFF<AGFCCFGDGGGGGGF?GGGGFFC<FFFB;,CCGFFGGGFFECBGFGGEGGFE<<GFFCGGGFGFCGGGFF@E9GGFCE<F@<@A-
@CRQD 73274
TGAGGAATATTGGTCAATGGGCGAGAGCCTGAACCAGCCAAGTAGCGTGAAGGATGAAGGCTCTATGGGTCGTAAACTTCTTTTATATGGGAATAAAGTTTTCCACGTGTGGCATTTTGTATGTACCATATGAATAAGGATCGGCTAACTCCGTGCCAGCAGCCGCGGTAATACGGAGGATCCGAGCGTTATCCGGGTTTATTGGGTTTAAAGGGAGCGTAGGTGGATTGTTAAGTCAGTTGTGAAAGTTTGCGGCTCAACCGTAAAATTGCAGTTGAAACTGTCAGTCTTGAGTACAGTAGAGGTGGGCGGAATTCGTGGTGTAGCGGTGAAATGCTTAGATATCACGAAGAACTCCGATTGCGAAGGCAGCTCACTAGACTGTTACTGACACTGATGCTCGAAAGTGTGGGTATCAAACAGGATTAGATACCCT
+
GGFGFDFG<FFFEGED,FFD8FGBFGGCFFGCFFGGG?FFFFGGCFFFEEGGGGFGGEGGFGAFEEGGGGFE:FGDGGGGGFGGGGDEFFG@FFG<FFC<FGGG9FGDFFFE+B?FGF<F9F?F?E,@AF9F,,?FFEFF@EECFCFFGADFF+@DFFGGGDFFE)AFFFC<FCF71FCC=FGF@C:F>CECF=F?7<FAAFCGFFFGGGF9CGGFGCFGGF?C<F,CCFGGGGFCD@F@3/-FAG<FCECCCFBA,@CFEDGFFA9CFFF=:GF<FGEEFGFCGB<9GGCFGGGGGGGGFCFGF@F+GFGFFFCGDGFFEFFEEEFFGFCGGFFCGGFFGFGGGGGGGGGGFC@-EFE7GEFFGDGGGGFGF9<GF9GGGGGGFGGGGGGFCGGGGEGGGGGGGGGGGGGGGFGGFAGGGGGGGGGFEC@8@CCC
@CRQD 86712
TGAGGAATATTGGTCAATGGACGAGAGTCTGAACCAGCCAAGTAGCGTGAAGGATGACCGCCCTATGGGTTGTAAACTTCTTTTATACGGGAATAAAGTGAGGCACGTGTGCCTTTTTGTATGTACCGGATGAATAAGGATCGGCTAACTCCGTGCCAGCAGCCGCGGTAATACGGAGGATTCAAGCGTTATCCGGATTTATTGGGTTTAAAGAGAGCGTAGATGGATGTTTAAGGCAGTTGTGAAAGTTTGCGGCTCAACCGTAAAATTGTAGTTGATACTGGATATCTTGAGTGCAGTTGAGGCAGGCGGAATTCGTGGTGTATCGGTGAGATGCTTAGATATCACGAAGAACTCCGATTGCGAAGGCAGCCTGCTAAGCTGCAACTGACATTGAGGCTCGAAAGTGTGGGTATCAAACAGGATTAGATACCCTC
+
GFC9FFFFEGE9FGFFEF9FFF:FF@@CFCCEFEEGFFGGGGFEEFEFG@DFGDGEFFD7@F7FGGF@F<,C:?FGGGGFGCGDFCFGGGGGG,,9A,CFGD@7?<+B<FFAGD9EDG>FGCBEG9A+++8=DFGGGGGGGGGGGF>FG<F@F+8=E><F@FD,::FE@F<FEEFGGGGCCGGGGF9CGGGGGGCE37789:FECA1):*DFF=F7BCEE7<CGC<69=CD,,>9#@<@,GGGGEGFFECC99F<EE7>F4GGGFFFEF>A#:9,<6A?C;F>FDGGF<A,A<@,@EGGFGFF<@DC=F8GGGGFCDGGGGEFF:=@,F-GFFC9,?FGGGFAGGFGCFGDFCGFB-6<@CFC:E5CFFGGC8GE6,CD@C,@9CCECCGGDGGGEGFB,D,C<FCFCEGGGGGGGGGGFAECF<9E,9CFB<@,B8
@CRQD 97037
TGAGGAATCTTGGTCAATGGACGAGAGTCTGAACCAGCCAAGTAGCGTGAAGGATGACTGCCCTATGGGTTGTAAACTTCTTTTATACGGGAATAAAGTGAGGCACGTGTGCCTTTTTGTATGTACCGTATGAATAAGGATCGGCTAACTCCGTGCCAGCAGCCGCGGTAATACGGAGGATCCGAGCGTTATCCGGATTTATTGGGTTTAAAGGGAGCGTAGGCGGACGCTTAAGTCAGTTGTGAAAGTTTGCGGCTCAACCGTAAAATTGCAGTTGATACTGGGTGCCTTGAGTACAGTAGAGGCAGGCGGAATTCGTGGTGTAGCGGTGAAATGCTTAGATATCACGAAGAACTCCGATTGCGAAGGCAGCTTGCTGGACTGTAACTGACGCTGATGCTCGAAAGTGTGGGTATCAAACAGGATTAGATACCCT
+
ECFCFGGG9FFFFGGGGGFFGGGG7CG@FGGFGGGGGF@FGGGAGCGGGGGGGF9<FECC8FFCGGFGGFGGGGG@FGGADGGGCFFFEDD?FFGFFFFFEGGGCG=FGFGFBC,CF@FGGGFFGCFCGGGEC9,?FGFFC@FDGGGGFGFFGFDFFFFGGDFGE>EF>GGD@4@FCECCEC:F@BCEFFFGG<E?BFF>5FCFGFFE@1>&GGGDCDFFEEEGFC@*:DFFGGGFC9GFGFGG9C=8CF<C:GGFFEFFGGCGFFGGGGGGGFF,F?BB9FGFFFA,GGGCGGGFE;FAGGGGFFEGGGGFDFCGFF=8FECEGGGGFF<FCGGGE?EGGFFCFFGGGE@ECFEFGGGGGGCGGGGGGFGF<C6EFFFFFFAEFGGGGGGEF9CFGFFFFGGF9GGGDFFF,FFGCGGGDGGFFDFECF@CCBCC
@CRQD 86988
TGAGGAATATTGGTCAATGGACGAGAGTCTGAACCAGCCAAGTAGCGTGAAGGATGAAGGTCCTACGGATTGTAAACTTCTTTTATAAGGGAATAAACCCTCCCACGTGTGGGAGCTTGTATGTACCTTATGAATAAGCATCGGCTAACTCCGTGCCAGCAGCCGCGGTAATACGGAGGATGCGAGCGTTATCCGGATTTATTGGGTTTAAAGGGAGCGCAGACGGGTCGTTAAGTCAGCTGTGAAAGTTTGGGGCTCAACCTTAAAATTGCAGTTGATACTGGCGTCCTTGAGTGCGGTTGAGGTGTGCGGAATTCGTTGTGTAGCGGTGAAATGCTTAGATATCACGAAGAACTCCGATTGCGAAGGCAGCACACTAATCCGTAACTGACGTTCATGCTCGAAAGTGTGGGTATCAAACAGGATTAGATACCCT
+
GGGGGDGGGGGGGGGFFEG@FGGGGE7EGEGGGDFGGFGGGGDFEFGGGGGGDFF8,FEFEFGFGGEGGGGGGGGGFGGGGECGFGFGFGGGGGGFG?EFGGGGGGG@FDG:CE7FGGGGGGGGFFFGGGGGGGEGGGGGGGG7FFGGGGGFDGGGGGGGG9?E8>FGFFCFFGF.@:@FCGDED@CECFGGGGGC>FFGFFAGGGC@FFFCFFFGGEGDCEGFEG><:GGGGGGFFFGGGEFF8CGGFEEFDFG>EGFGGEFFFGGGCGF:AFFF@AFFFGGGEFA5,FFF=FC+>,EFGFEB,:=+F@FAFGFD>44,FA4+7GGGCF9C?GFF9EGFC,6,EF:,EAGFD@@8-CEFGFDGGEF@GFGF9ECF9GGGEFCGGCFGEGGGGGGDCFEGGGGGE8GGGGGGGGGGGECEFFFFAEFGGGFCB8CC
@CRQD 98086
TGGGGAATATTGCACAATGGGCGAAAGCCTGATGCAGCGACGCCGCGTGAGCGAAGAAGTATTTCGGTATGTAAAGCTCTATAAGAAGGGAAGATAATGACGGTACCTGACTAAGAAGCACAGGCTAAATAAGTGCCAGCAGCCGCGGTAATACGTAGGGTGCAAGAGTTATCCGGAATTATTGGGCGTAACGGGCTCGTAGGCGGTTCGTCGCGTGCGGTGTGAAAGTCCAGCGCTAAACGGTGGATCTGCGCCGGGGACGGGTGGGCTGGAGTTCGGTAGGGGAGACTGGAATTCCCGGTGTAACGGTGGAATGTGTAGATATCGGGAAGAACTCCGATTGCGAAGGCAGGTCCCTGGGCCGTTACTGACGCTGAAGAGCGAAAGCGTGGGGAGCGAACAGGATTAGATACCCT
+
,EGGGCEFAEFGFDCCCCEFGFGGGEEFGFFEEF<EFF:F7F7FEFFGGGG8>CCBCCFCC5?,CDGFCFGCFFGFB?FGFF9FG9FFFBFEF<9BEFGFFF:CGGFF<EGGCFFF<FCA>>FFG<BFFGF,E,<9B<>7@8,<FEDF>38F@;>4@DCG,>>3??,,@;B,@FFG8<*3B<BFCGGG*<C*1<F5=:FBFCECCEC5>C;1/1?##C8C9CFF<C7<689@):C?8#=75,BD:C?*F:C4:?AF:<+@8+88,++,GEFC18++@D,B<@,<<,,,E,GGFFBBEGEGGGF:6B=EDC<,AF9FFCCGF=@+F?:,,GFECB@-C6,@C,C9:,FE@<EFCCB,<7FF77EGDEGDGGFGGFFFC6;8,EGFGGF@C6@@C,:@B,EEFECFGGGGFF<A@-A-
@CRQD 96189
TGAGGAATATTGGTCAATGGACGAGAGTCTGAACCAGCCAAGTAGCGTGAAGGATGACTGCCCTATGGGTTGTAAACTTCTTTTATACGGGAATAAAGTGAGCCACGTGTGGCTTTTTGTATGTACCGTATGAATAAGGATCGGCTAACTCCGTGCCAGCAGCCGCGGTAATACGGAGGATGCGCGCGTTATCCGGATTTATTGGGTTTAAAGGGAGCGCAGACGGGTCGTTAAGTCAGCTGTGAAAGTTTGGGGCTCAACCTTAAAATTGCAGTTGATACTGGCGTCCTTGAGTGCGGTTGAGGTGTGCGGAATTCGTGGTGTAGCGGTTAAATGCTTAGATATCACGAAGAACTCCGATTGCGAAGGCAGCACACGAATCCGTAACTGACGTTCATGCTCGAAAGTGTGGGTATCAAACAGGATTAGATACCCT
+
FFFFGGGGGGGGFFGGGGGFGGGGGEECF9CEFGGGGGFFGDCFFGGGGCFGGGCGCF<FF,EAEF9A,CF@@FGGCFGGDGGF9C,6CFGCGFGGG,5AEGDF8FF=,ACEG@FG?AC@E??FGFCEGGGG9ECFD,=FFG++@FG?>4><?D9F@DCFG<8FFGGECCC8<@<F5053C@F<'>:@/F<:G*FECFGFFGGGGF<CC?EBFCC<F7C:FECEB>F:BB;FFCF@,D<C9AE@@<AGFG;GGGEGECFFDFD:<7>CCF=GGFFDB@1C7FCC:ED?EEA:+C6++?,,8GGGCDFCEE,<CGGGGFCBFGGEE7CGEA6,<,ECCGGCBEAC?FFFGFDFDF:CDF<@:GGEFF9FEEC,,,<E6,DGEGEF9GFDGGGGGGGGFFB,,FF<F8@DGGGGGGGGGGFFFGGGGGGFGGGCCCCC
@CRQD 97769
TGGGGAATATTGCACAATGGGGGAAACCCTGATGCAGCGACGCCGCATGAGCGAAGAAGTATTTCGGTATGTAAAGCTCTATCAGCAGGGAAGAAGAAATGACGGTACCTGACTAAGAAGCACCGGCTAAATACGTGCCAGCAGCCGCGGTAATACGTATGGTGCAAGCGTTATCCGGATTTACTGGGTGTAAAGGGAGCGCAGGCGGTACGGCAAGTCTGATGTGAAAGCCCGGGGCTCAACCCCGGTACTGCATTGGAAACTGTCGGACTAGAGTGTCGGAGGGGTAAGTGGAATTCCTAGTGTAGCGGTGAAATGCGTAGATATTAGGAGGAACACCAGTGGCGAAGGCGGCTTACTGGACGATAACTGACGCTGAGGCTCGAAAGCGTGGGGAGCAAACAGGATTAGATACCCT
+
EEF@ECFGFGFFGGGGGGGCEFGGGGGGDGFFF9EFGGGGG7CGC:FGGGGGGFGG7FGGFGGFGGG@FCFGGGGFFGGGGFCGGGGGGGFFGFGGGGGGCAFFEGGCGGGGGFFCFGFFCFFFFGGGG,EFFC<BFGG<FFGDFGE>EEGGGG@FGCFFCF=GFEGGGGGGFBFCEC:CE>GGFFCF+FAB;:FFC@C@8=8CCGGC;EEECEEEGFGGEEFFCFGFGGGF7EEFFGACGFE6EEEGEDGFFFFGFFE6DE8FGGFGFCGFGGD@:FCFFEGGGF?EB,<<CFEGEGGFD9GFGCCFECFGGFGGCDF?CFF9GFFGEFF9AF@,FGGGGGGGGGGGGGGGGGGAGFEEFCFDGDFCFGGGGGGGGGDGGFGGGGGGGGEGGGFGFGDGGGFFCFEAGGFGGCCCCC
@CRQD 49979
TGGGGAATATTGCACAATGGGGGAAACCCTGATGCAGCGACGCCGCGTAGAGGAAGAAGGTCTTCGGATTGTAAACTCCTGTTGTTGAGGAAGATAATGACGGTACTCAACAAGGAAGTGACGGCTAACTACGTGCCAGCAGCCGCGGTAAAACGTAGGTCACAAGCGTTGTCCGGAATTACTGGGTGTAAAGGGAGCGCAGGCGGGAAGGCAAGTTGGAAGTGAAATCAATGGGCTCAACCCATGAACTGCTTTCAAAACTGTTTTTCTTGAGTAGTGCAGAGGTAGGCGGAATTCCCGGTGTAGCGGTGGAATGCGTAGATATCTGGAGGAACACCAGTGGCGAAGGCGGCCTACTGGGCACCAACTGACGCTGAGGCTCGAAAGTGTGGGTAGCAAACAGGATTAGATACCCT
+
GEFFGDEF<FFCEGGGFGG8ECFGGGFGGGGGGFCGCG:FGGGGGGGGECCFGF<EFFGFFFGGGGGEG@FEGGGFG?FGGGGGG=,54FGGFGCA<D,CF=FFDEEFGGGFC<FGGFFFFA:F@CBAAFGG.EEGFGGCGFCGGEDG>38FFBE>>A>,DEE=7C<CF;0<<<<C=FFGG9FFECFFFFCFFFGEEEFC:CCGFFE@7;#0AEF@<8FGFFGG<FCAFGFGFGCFCEGGGFEGGFFGFGC=F<CGCF=@AFCC.FA<CF<1G>F?==73<<FGGDGCB,GFFF=C7@+FGFGGGGGGGGGFGGGGGGGGGGGEF68FCFFGCEGF,GGEF7F7GGGGGDGFC,9EGGGGGD;DFGGGGGGCFGFEE7GGFGGGGFB-GGGGGGGGGGGGGGGFEAGGGGGCCCCC
@CRQD 94919
TGAGGAATATTGGTCAATGGACGAGAGTCTGAACCAGCCAAGTAGCGTGAATGATGACTGCCCTATGGGTTGTAAACTTCTTTTATACGGGAATAAAGTGAGCCACGTGTGGCTTTTTGTATGTACCGTATGAATAAGGATCGGCTAACTCCGTGCCAGCAGCCGCGGTAATACGGAGGATTCGAGCGTTATCCGGATTTAGTGGATTTAAAGGGAGCGTAGGCGGGTTGGTAAGTCAGTTGTGAAAGTTTGCGGCTCAACCGTAAAATTGCAGTTGATACTGGCGACGTTGAGTGCAACAGAGGTAGGCGGAATTCGTGGTGCAGCGGTGAAATGCTTAGATATCAAGAAGAACTCCGATTGCGAAGGCAGCTTACTGGATTGTAACTGACGCTGATGCTCGAAAGTGTGGGTATCAAACAGGATTAGATACACT
+
CEFFCDGGFGGG,C<FGG<FGFD@BFGGG9FFFFCE<AC,@FDDGF7FFEG,6CA@FE<FGGF8<FCACA7@C<E<<EEFE<CAEFFGFG7=C=CFGAFFC@,=ECEGGGGGCG84?9>?<BFFC,C+++:,@?<A,?5:<EEDFFEC<D95B>BC>C>=DDED=@C<>FGCC9D70:.7DF,C@FG7F7GCBC3/*48>>3@FFG,<C1<FFCGAGGGCEFGGG>CC=@#B;GGEC6<;<E:AFGG@8(9AFFGGCGG;GDG?F,GGDFGFGDC:,+C82<CF@DA4,E?A,<A5,BC,,C,@E7CFEFE?@8CC:C?FA,CC+:BCED<??<A8EFFEC9E<FC,,FGGEEB6-6C,EGGFCE<C;,A<@<CF;,;@EC,AEGF<CBC@@FE<,@:,ACF?;,6,@;FGDF<CC,C--F<<F<<<<@6,6,,6-
@CRQD 81529
TGGGGAATTTTGGACAATGGGGGCAACCCTGATCCAGCCATGCCGCGTGCAGGATGAAGGTCTTCGGATTGTAAACTGCTTTTGTCAGGGACGAAAAGGGACGTGATAACACCACGTTCTGCTGACGGTACCTGAAGAATAAGCACCGGCTAACTACGTGCCAGCAGCCGCGGTAATACGTAGGGTGCAAGCGTTAATCGGAATTACCGGGCGTAAAGCGTGCGCAGGCGGTTTTGTAAGATAGATGTGAAATCCCCGGGCTCAACCTGGGAATTGCATATATGACCGCAAGACTTGAGTTTGTCAGAGGTGGGTGGAATTCCAAGTGTAGCAGTGAAATGCGTAGATATTTGGAAGAACACCGATGGCGAAGGCAGCCCTCTGGGACATGACTGACGCTCATGCACGAAAGCGTGGGGAGCAAACAGGATTAGATACCCT
+
CE8CCDCCGGGFGFF8FEFFGGGGGGGGEGGEAEEFGG7FGFFFE>@FGGFGFCFGGGGGGGGGGGGGGGGGGGGGGGGGFGGGGGGGGGGGGGGGEGGDGGEGGGGGGGGGGGGGGGGGFGF=AFGG+FFFFFGCFGFCGGDGFGGFGGGGGF,FFCB8FFCGGFCFGD0:<<FC9<F9EF58=<;>FGGFCFGCG<FGF:=2GGFGE8CGGGGGGGGEBEGDGGG@EEFEEFGBFECFEFGDFFFGCGGGG=GGGGGD<FFGGGGGGGGF69FDAFGFEFFFFGC?,<,FF9GFF9GFF9GFF<?CCB+GF<,E<B9GCGGGGGFEFECDEFFGGEEGEGGF@E9AFC,EFC,GGEF:@GEGGGEECGGGFFFFCC,@FCGGGGFDGGGGGGGFEGFF9FFEDC,FC@,GFFEEFGGEGDFFEAFFC@9DGGGFCCCCC
@CRQD 34
TGAGGAATATTGGTCAATGGACGAGAGTCTGAACCAGCCAAGTAGCGTGAAGGATGACTGCCCTATGGGTTGTAAACTTCTTTTATACGGGAATAAAGTGGGCCACGTGTGGCTTTTTGTATGTACCGTATGAATAAGGATCGGCTAACTCCGTGCCAGCAGCCGCGGTAATACGGAGGATCCGAGCGTTATCCGGATTTATTGGGTTTAAAGGGAGCGTAGGCGGGTTGTTAAGTCAGTTGTGAAAGTTTGCGGCTCAACCGTAAAATTGCAGTTGATACTGGCGACCTTGAGTGCAACAGAGGTAGGCGGAATTCGTGGTGTAGCGGTGAAATGCTTAGATATCACGAAGAACTCCGAGTGCGAAGGCAGCTTACTGGATTGTAACTGACGCTGATGCTCGAAAGTGTGGGTATCAAACAGGATTAGATACCCT
+
GAEFGFFEEFGFGGEFGGGGGGGGGGGGGGGGGGGGGGFGFGFGGGGGGGGGGGGGGGGGGDFG@EGDGFCGGGGGGGGFGGGGGGGFGGEFGGGGGGGFGGGGG7CFGGGGEFGGGGEGGGGGGGGGGGGGFGGG9<F=CEFEF@CFGFCDFG8CFFGFGDFGGGG@FGEF==FGG9C:D8CGCFGGF@FCFCF:B+FGCFCGFGEGGEF@DGGFEGD>5EEGGGGGCFCDGFGGGEGFCDFGFFE@@CGFEGD8B>CFBCEFGGGFGFGGGGFFFEFECCGGFAFF9GFFGGGFAECGGGGGGFFFBAF9F@C+BF=EGGGCEGGGGFCGGGGGFGGDFFEFFEEFGGGGDEF7GGE@7EGFGGGGGGGGGGGGGGGGGGFGGGGGCGGGGFGGFFF<C7GGGGFEGGGGGGF@GFGGGGGGGGGGGGFCCCCC
@CRQD 61255
TAGGGAATTTTCGGCAATGGGGGAAACCCTGACCGAGCAACGCCGCGTGAAGGAAGAAGTAATTCGTTATGTAAACTCCTGTCATAGAGGAAGAACGGTGGATATAGGGAATGATATCCAAGTGACGGTACTCTATAAGAAAGCCACGGCTAACTACGTGCCAGCAGCCGCGGTAATACGTAGGTGGCGAGCGTTATCCGGAATTATTGGGCGTAAAGAGGGAGCAGGCGGCACTAAGGGTCTGTGGTGAAAGATCGAAGCTTAACTTCGGTAAGCCATGGAAACCGTAGAGCTAGAGTGTGTGAGAGGATCGTGGAATTCCATGTGTAGCGGTGAAGTGCGTAGATATATGGAGGAACACCAGTGGCGAAGGCGACGATCTGGCGCATAACTGACGCTCAGTCCCGAAAGCGTGGGGAGCAAATAGGATTAGATACCCG
+
FGGGGGGGGGGGDGGGGGGGGGGGGGDGGGGGFEDGGGGGGGGGGGEFGGGGGGGGGGGGGGGGGGFGGGGGGGFGGF@FGGGGGGGGGGGFGGGGGGGGGGFGAFGGGGGDGGGGGGGDFFGGGGGGGGGGFGGGGGGGGGFGGGFGGGGGGGFGGGGGGGGGGGGGGGG:=FFF*FGFGGGG13GGGGG1GCFECGGGGACCGGGGCFG<GCEEGGG?GG<GGGGF7GGCFA@GCGGFFFFFGGFGGGGGGFCFFFCCFEFGGGEF=D=GFFF@DFDFFDEGGFDD<F<EF9GGFDGGGGGGCEFCDGDFGGGFEEF<GGGGGGEGECGGGFFFFGGGFFEEGFGF9FFF?<?FCC,FFGFGEFC7GEEF@7EFCC,E@GGDFEGFFGGFEEFGGDGGGGGGGGGGGGGGGGGGGFFGGFGFFGGGEFGFGGGCCCA-
@CRQD 52535
GTAGGAATATTGGTCAATGGACGCGAGTCTGAACCAGCCAAGTAGCGTGAAGGATGCAGGTCCTACGGATTGTAAACTTCTTTTATAAGGGAATAAACCCTCCCACGTGTGGGAGCTTGTATGTACCTTATGACTAAGCATCGGCTAACTCCGTGCCAGCAGCCGCGGTAATACGGAGGATGCGAGCGTTATCCGGATTTATTGGGTGTAAAGGGAGCGTAGACGGCACGGCAAGCCAGATGTGAAAGCCCGGGGCTCAACCCCGGGACCGCATTTGGAACTGCTGAGCGAGAGTGTCGGAGAGGCAAGTGGAATTCCTAGTGTAGCGGTGAAATGCTTAGATATTAGGAGGAACACCAGTGGCGAAGGCGGCTTGCTGGACTATGACTGACGTTGAGGCTCGAAAGCGTGGGGAGCAAACAGGATTAGATACCCT
+
,C9,CDGFGFGGGGGGCFFFFFC+@FEGGFGFE,CFCF7@FDFGFGGEG@DC8FFF,C,CFGFCGGE=FGECAFFEEE<FGGGGGAFFGGGGCGCGDEFE@<BCF@EDCEFD:,BC8BFF9FEEEEE9AAFCF,A,E=FCCFGDDGGGFGGGEFD7FF8FFGGGG+@:<*-:7@CCEEECEFFE<<FC=AF=FGE-F.EG,8%CG72EFC@E9CGGDFFGGFCDE=8==:84,:?CFFD>,,;F<:<C=FDCGE@C:@<3@7CBE@+=3+?/DF=GFFFE=A<<@4+:@,?<8F4+7GE?9CAE<9GFEDBCGGGGFDEA=B>F8F7FGGE9F<E8C,EFFE<<GDGGFAAGGFEECGFFGGGGGGGGGFFGFGFEEDGFFC,CF<GGEEF@DGGEGF7F8GGGGGGGEGGGGGFDDGGFDFFFC,EGFAFACCCC
@CRQD 37
TGAGGAATATTGGTCTATGGGCGAGAGCCTGAACCAGCCAAGTAGCGTGAAGGATGACTGCCCTATGGGTTGTAAACTTCTTTTATAAAGGAATAAAGTAGGGTATGGATACCCGTTTGCATGTACTTTATGAATAAGGATCGGCTAACTCCGTGCCAGCAGCCGCGGTAATACGGAGGATCCGAGCGTTATCCGGATTTATTGGGTTTAAAGGGAGCGTAGATGGATGTTTAAGTCAGTTGTGAAAGTTTGCGGCTCAACCGTAAAATTGCAGTTGATACTGGATATCTTGATTGCAGTTGAGGCAGGCGGAATTCGTGGTGTAGCGGTGAAATGCTTAGATATCACGAAGAACTCCGAGTGCGAAGGCAGCCTGCTAAGCTGCAACTGACATTGAGGCTCGAAAGTGTGGGTATCAAACAGGATTAGATACCCT
+
FGFGCFGGGGGGGGGGGGGGGGGGGGDGGGGGGGFGGGGGGGGGGGGGGGFGGGGGGGGGGGGGGGGGGCGEGGGGGGGGGGGGGGEGGC<FFGFGGCF<CEG<FFGGGGGGFGGFGGGGGGGGGGGGGGFGGGGGGGGGGGGDEGGGGGGGGGGE=GGGGGGCE2CFGGGG>GDEGGGGGFGGGGGE?FEFCFGE7CFFGGFGGGGEFFG<GGGGGGEFGGGG<@:EGGGFGGGF?CGGFGGGGGGGGGGF@=FFFDCDEEGFEGGGFFGFECFE;<AFCFCGFEA?,9F=@,9FGDGF@CGE8FEGGGFABGGFCF7<GGGGCC>GGDFF9FF@CFF9FFG@CGGFCGFAF@@+B,,C7GGFCDGGEGGF8GFAGFGF?CGGGGFCGGFDF8GGF:FFCEGGGGGGEFFFCC,CGGEGGGGGGGGGGGGCCCCC
@CRQD 56484
TGGGGAATATTGCACAATGGGCGAAAGCCTGATGCAGCAACGCCGCGTGAGTGAAGAAGTATCTCGGTATGTAAAGCTCTATCAGCAGGGAAGAAAATGACGGTACCTGACTAAGAAGCCCCGGCTAACTACGTGCCAGCAGCCGCGGTAATACGTAGGGGGCAAGCGTTATCCGGATTTACTGGGTGTAAAGGGAGCGCAGACGGCACTGCAAGTCTGAAGTGAAAGCCCGGGGCTCAACCCCGGGACTGCTTTGGAAACTGTAGAGCTAGCGTGCTGGAGAGGCAAGCGGAATTCCTAGTGTAGCGGTGAAATGCGTAGATATTAGGAAGAACACCAGTGGCGAAGGCGGCTTGCTGGACAGTAACTGACGTTCAGGCTCGAAAGCGTGGGGAGCAAACAGGATTAGATACCCT
+
GGD8F8CF9FFGGGGFFFDDEF:FEGGDFCFGGGFGGGFEFCFGGGGEFFEGG9FFFGFFFDFFFEFCF@GCFGGGGAFCF9FDFGFFDFGDGGGF@FFGCGEGFFFAFGGGF@AFF=EAFEFGGGGDGAFGEBBFG9>DG,@CGE7*5CBFGGDCDAFGGFEEG9F57*13CFGGGEFFFC#FCFFGFGFGFFG*?7F?CEEGCCECGGGG6GFFGGCDFFFDCGCEC:CBEFCEDGGGGGEDF:CFEFFD<FA9=DG<>CCGGFDE,C:A9F::A,GGFFA8FDEDGFA?,GFGGGGEGGGF8DGGFEDAC4:C<FFGGFAEGGFFEGFFGGFEFFDGGGGGGFEGGGGGGGGGGGDFF<FGEFEFFDFGGGFGF@FFGGGGCGGFGGGGGGFFDGGGGGGGGGGGGEFA,BBB
@CRQD 68608
TGAGGAATATTGGTCAATGGACGAGAGTCTGAACCAGCCAAGTAGCGTGAAGGATGAAGGTCCTACGGATTGTAAACTTCTTTTATAAGGGAATAAACCCTCCCACGTGTGGGAGCTTGTATGTACCTTATGAATAAGCATCGGCTAACTCCGTGCCAGCAGCCGCGGTAATACGGAGGATGCGAGCGTTATCCGGATTTATTGGGTTTAAAGGGAGCGCAGACGGGTCGTTAAGTCAGCTGTGAAAGTTTGGGGCTCAACCGTAAAATTGCAGTTGATACTGGCGTCCTTGAGTGCGGTTGAGGTGTGCGGAATTCGTGGTGTAGCGGTGAAATGCGTAGATATCACGAAGAACTCCGATTGCGAAGGCAGCACACTAATCCGTAACTGACGTTCATGCTCGAAAGTGTGGGTATCAAACAGGATTAGATACCCT
+
EE<FGGCGDCFGDEFFGFF<FGGG@CGGGGGGFD@FGGGGGGFGGGGGGGGGGGGGGGFGFFFGFGE:FFC<CFGGGGGFFGGGCFFGCGFGGGGFAA=CFG:FC<CFC<?:@FDGFFEFGGFGGGC9FEEF,F99<BFF,BFCFG@<DEAFEF+=FDDF8FGGG7@:>ED>FC@FEEGG=FDG7FEGGC*<<9ABAGGFFGGGFG?F7F@FFFCFEGG:EE<FFDC/<GGGGFDG>FF6GGED@<F@E#BECBC5C<CGF@#=C<FF<FCE9DF;GFCGGFEFFF>8GGF?6F=++,FE8EGGEEEFFAE?<F7DGFC=GGFFECGFECGFCGFF=,GGFEBAC,F@FE<EDCF7:C6@@,GGGFGGF@AF<@<C,C6,7GGGGGGGGGGGFBC,GFF<GGGGGGEBDGGFGGFAGGGGGGGGGFFCCF@CC<CC
@CRQD 40
TGGGGAATATTGCACAATGGGCGCAAGCCTGATGCAGCGACGCCGCGTGCGGGATGACGGCCTTCGGGTTGTAAACCGCTTTTGATCGGGAGCAAGCCTTCGGGTGAGTGTACCTTTCGAATAAGCACCGGCTAACTACGTGCCAGCCGCCGCGGTAATACGTAGGGTGCAAGCGGTATCCGGAATTACTGGGTGTAAAGGGAGCGCAGGCGGTACGGCAAGTCTGATGTGAAAGCCCGGGGCTCAACCCCGGTACTGCATTGGAAACTGTCGGACTAGAGTGTCGGAGGGGTAAGTGGAATTCCTAGTGTAGCGGTGAAATGCTTAGGTATCACGAAGAACTCCGATTGCGAAGGCAGCACACTAATCCGTAACTGACGTTCATGCTCGAAAGTGTGGGTATCAAACAGGATTAGATACCCT
+
FGFFGGGG-FFGGGGGGFGG?EFFFGGGGGFGGGFGGGEGGGGGGEGGGGGDGGGGGGGGGGGGGGG@FFFGGGGFGFGGGGGG7FEFGGE:==FD7FFGCGD@FE+3@CFFGFGGGGDCGFDEFFFGFGGFF@:FCFFGFFFE7>?#3CEGGCEG<CFG@<2?F;<<FGBEFFFG=CCGFCEE5CG4C=ECEFDECF>A:6=EDGGEGGGFFGEEF:C?9GFEGGE=:<FCFG@:GGGFGF=F@FFD=GGACC1?GGFFFFAGGFDGEC<@9F;GGGGGDGGGGFF<+:FGFGFGDGGGGGGGGFCGGECGGGGGGB9FAFCFFCE8FGFF7@DGFFGGF@,FF9,F@GGGGGGGGGGF@EEGGEGGGGGGGGGGGGGGGGFGGGFFGGGGGF;GGGGGGFCGGGGGGGGGGGGGGGCCCCC
@CRQD 41
TGGGGAATATTGCGCAATGGGGGAAACCCTGACGCAGCAACGCCGCGTGATTGAAGAAGGCCTTCGGGTTGTAAAGATCTTTAATCAGGGACGAAACAAATGACGGTACCTGAAGAATAAGCTCCGGCTAACTACGTGCCAGCAGCCGCGGTAATACGTAGGGAGCAAGCGTTATCCGGATTTACTGGGTGTAAAGGGCGCGCAGGCGGGCCGGCAAGTTGGAAGTGAAATCTATGGGCTTAACCCATAAACTGCTTTCAAAACTGCTGGTCTTGAGTGATGGAGAGGCAGGCGGAATTCCGTGTGTAGCGGTGAAATGCGTAGATATACGGAGGAACACCAGTGGCGAAGGCGGCCTGCTGGACATTAACTGACGCTGAGGCGCGAAAGCGTGGGGAGCAAACAGGATTAGTTACCCT
+
FFGGGGGGGGGGGGGGGGGGGGGGGGGGGGEGFFFFFGGGGGGGGGGGGGGGGDGGGGGGGGGGGGGGGGGGGGGGGGGGGGGGGFGGFGGGGGGGGGGGDGFGGGGGGGAFGGGGGGGGGGGGGGGGGGGGGGGGGGGGGCGGGGGGG=GGGEGFFC<FGEGGGEFGGGGGGGGGFGGGGGGG>GGGGFGGGGGFGGGGCEGGGGGGGGGGFEGGCFGFCFGFGGGGGGGGFFCGGGGEGE@FGGGGGGGGDFFDGGGGGGFGFFDGCGGGGGFGGGGGGGGFGGGGFGFDDGGFFFFCGEGGGGGGGGDGGGGGF4F<9GGGGGDFFEFDCGGGGGGFGFGEGGFGGGGDC7GGGGGDGGGGGGGGGGGF7GGGGGCGGGEGFFGF7GGDGGGGGGGGGGGGGFFCEFEFFGCCCCC
@CRQD 102045
TGGGGAATTTTGGACAATGGGGGCAACCCTGATCCAGCCATGCCGCGTGCAGGATGACGGTCTTCGGATTGTAAAATGCTTTTGTCAGGGACGAAAAGGGATGCGATAACACCGCATTCTGCTGACGGTACCTGAAGAATAAGCACCGGCTAACTACGTGCCAGCAGCCGCGGTAATACGTAGGGTGCAAGCGTTAATCGGGATTACTGGGCGTAAAGCGTGCGCAGGCGGTTTTGTAAGATAGATGTGAAATCCCCGGGCTCAACCTGGGAATTGCATATATGACTGCAAGACTTGAGTGTGTCAGAGGAGGGTGGAATTCCAAGTGTAGCAGTGAAAGGCGTAGATATTTGGAAGAACCCCGATGGCGAAGGCAGCCCTCTGGGACATGACTGACGCTCATGCACGAAAGCGTGGGGAGCAAACAGGATTAGATACCCT
+
CE<EFEGGGFEFGG<ECFFGFGG+FDDGGGCGGEGGDGGGDGFFGGEG7CFGGCCE,,8CF=7EFGGGGGGGGGG,FCFGGFGGFAFFGFF<F>=FDFFGFEEF@FDFG<AFE@FCFE9EGCCFGEGFGGGGGGFF9FFEFG9FEC3>:7CGGGFGGGFGGGEFGC,>CFEFF:*<CFG?ECFED4>DFFB79BC5CF4FEC+BCEG<CEGCGEGG=CGEE58EGEEE@EG:>EFFG@@@->;>7@CEFAE7EGE;F=C:D>CF<B8DCFAFC:FAACFFD@<<?:FC=9E=GGFFEDCA,FE;<A<8FF7DGGECEE?9FCFEF?,GFAGCFE,,C:B+GFFF@:,9,:,AGF?<A>@@+FGFGFFC,FCGFGGDEEF<E<CC<,69FFFEEFB:C9FAGGGCC<EFF;CBF@<@,FC@GGGGGFCFFGFDCFCECCCCB
@CRQD 43
TGAGGAATATTGGTCAATGGACGAGAGTCTGAACCAGCCAAGTAGCGTGAAGGATGACTGCCCTATGGGTTGTAAACTTCTTTTATACGGGAATAAAGTGATCCACGTGTGGATTTTTGTATGTACCGTATGAATAAGGATCGGCTAACTCCGTGCCAGCAGCCGCGGTAATACGGAGGATCCGAGCGTTATCCGGATTTATTGGGTTTAAAGGGAGCGTAGGTGGATTGTTAAGTCAGTTGTGAAAGTTTGCGGCTCAACCGTAAAATTGCAGTTGATACTGGCAGTCTTGAGTACAGTAGAGGTGGGCGGAATTCGTGGTGTAGCGGTGAAATGCTTAGATATCACGAAGAACTCCGATTGCGAAGGCAGCTCACTGGACTGCAACTGACACTGATGCTCGAAAGTGTGGGTATCAAACAGGATTAGATACCCT
+
GGGGGGGGGGGGGGGGGGGGGGGGGGGGGGGGGGGGGGGGGGGFFGGGGGG@EGF8FGGGGGGGGGGGGGGGGGGGGGGGGGGGGGGGGEE?FGGGGGGGGGGGGGGGGGGGGGGGGGGGGGGGGEGGGGGGGGGGGGGGGGGGGGGGGGGGGGGGGGGGFGGGGGGGGGGGGGGGGGGGGGGGGGGGGGFGGGGGEFGGGGGGGGGGGGGGGGGGGGGFGGGGGGGFFGGGGGGGFFFGGGGGGGGGGGGGGGEGGEFGGGGGGGFGGFFGGGFE@>GFGGGGGGGFGFGGGGFEDGFGGFFEFC>EE@FGGGEF>GGGGGGGEGGGGFEFFGGGGGGGGGGGGGGGGGGFGGFGGGGGEGGGGGGGGGGGFGFGFGGGGGGGGGGGGGGGGGGGGGGGGGGGFGGGGGGGGGGGGGGGGGGGGGGGGGGCCCCC
@CRQD 44
TGAGGAATATTGGTCAATGGACGAGAGTCTGAACCAGCCAAGTAGCGTGAAGGATGACTGCCCTATGGGTTGTAAACTTCTTTTATACGGGAATAAAGTGAGCCACGTGTGGCTTTTTGTATGTACCGTATGAATAAGGATCGGCTAACTCCGTGCCAGCAGCCGCGGTAGTACGGAGGATTCGAGCGTTATCCGGATTTATTGGGTTTAAAGGGAGCGTAGGCGGGTTGTTAAGTCAGTTGTGAAAGTTTGCGGCTCAACCGTAAAATTGCAGTTGATACTGGCGACCTTGAGTGCAACAGAGGTAGGCGGAATTCGTGGTGTAGCGGTGAAATGCTTAGATATCACGAAGAACTCCGATTGCGAAGGCAGCTTACTAGATTGTAACTGACGCTGATGCTCGAAAGTGTGGGTATCAAACAGGAGTAGATACCCT
+
FGGGFEFEFCFGFEFFGGGGGGGGGGC<EFFFGFGGG8DEGGECGGGGGGGGGGFGGGGGFDGGGCFGGE7FCFGGGGDGGGGGFGF9FGGCFFGGGGCCGFFDGGFFGGGGG8,,BECFGFG<EEAFGGFGGGDFGGDGGFFGGGGGF2FFGGGEFGGGFGGGGGGGFEGGFC;FGG>DGCFGGE79FFCGFEGC=,CFBFFGGG<CF<CACGGG>DEE>BBECEECFD,F@CGCC:CC7FGF3GFFC9GGGGGF><FFG@EFGD>DDFC@<DFEE>EFG?7B7GFECGGFFF9CFFF8GGGGGGCFFEB,+EC7EDFACF:@@CEGEF@F9<<CFE9EEF9BFFBC,CA<GCC@FD@CGGGGCGGGGGGDGFGGGGGCGGGFGFFGGGGFEDF<FGEGGDGFGFCEGCFGGGGGGFFFFGGFC,GGGGGCCCCC
@CRQD 63137
TGAGGAATATTGGTCAATGGACGAGAGTCTGAACCAGCCAAGTAGCGTGAAGGATGAAGGTCCTACGGATTGTAAACTTCTTTTATAAGGGAATAAACCCTCCCACGTGTGGGAGCTTGTATGTACCTTATGAATAAGCATCGGCTAACTCCGTGCCAGCAGCCGCGGTAATACGGAGGATGCGAGCGTTATCCGGATTTATTGGGTTTAAAGGGAGCGCAGACGGGTCGTTAAGTCAGCTGTGAAAGTTTGGGGCTCAACCTTAAAATTGCAGTTGAGACTGGCGTCGTTGAGTGCGGTTGAGGTGTGCGGAATTCGTGGTGTAGCGGTGAAATGCTTAGATATCACGAAGAACTCCGATTGCGAAGGCAGCACACTAATCCGTAACTGACGTTCATGCTCGAAAGTGTGGGTATCAAACAGGAGTAGATACCCT
+
FGGGG,FFGGGGGGFEFGGFGGGGGGGGFFGGGGGGGGGGF?GGGGGGC:DGFGGFFFFGGGFFFDGG7F@FEEFCGFFGGEGGGDFGGGDGGGFGGGEGFGGGFGDEFGGGCECEFF?FFGGG9FFFFGGGDEFDEFGG9A@?FFEGFF9FFGGDFF8DFFCFG7FFGCF6FGF7C:FEGFGFGEFGGGF>=GGC7<F7FF9E@BE7F<<<CEFCECBBEB/:EEB87DCEGF>6D:5/CF#FCCGB<F6EEE:,:.=<CE6FEFDCCD<==@?FF4/BBFEB:=6+,,FGEFCFB8>5A=FEE7:>?,9?<E7DGGFGGEEFGGEFCFFEFC,FEFE,B@F?,,F<FFAE@B@-:CGEEDGFGGFFF9@CEC,GGFCEFCFE<@CDGGCFGGF<EFEFGEFCGFC7GGGFEAGGFFGGGFGGF9GDF8FC@CCC
@CRQD 46
TGAGGAATATTGGTCAATGGACGAGAGTCTGAACCAGCCAAGTAGCGTGAAGGATGAAGGTCCTACGGATTGTAAACTTCTTTTATAAGGGAATAAACCCTCCCACGTGTGGGAGCTTGTATGTACCTTATGAATAAGCATCGGCTAACTCCGTGCCAGCAGCCGCGGTAATACGGAGGATGCGAGCGTTATCCGGATTTATTGGGTTTAAAGGGAGCGCAGACGGGTCGTTAAGTCAGCTGTGAAAGTTTGGGGCTCAACCTTAAAATTGCAGTTGATACTGGCGTCCTTGAGTGCGGTTGAGGTGTGCGGAATTCGTGGTGTAGCGGTGAAATGCTTAGATAGCACGAAGAACTCCGATTGCGAAGGCAGCACACTAATCCGTAACTGACGTTCATGCTCGAACGTGTGGGTATCAAACAGGATTAGATACCCT
+
EFGGGCFGFGFFGFGGGFFGGGGGGGGFGFGGGGGGGGGGGGGGGGGGGGGGFGGGFGGGGGFGGGGGGGGFGFFGGGFGFGGGGGGGFFGGGGGGGGDFFDG@GGGGGGGGGGGGGCFFGGGGGG9DGGGCFGGEFFGGGGGGGGGGGGFFCFFGFF:CFFGGGGGGGEG?=E@E8:F>7FGG@?:EGEFGF;?B87FGGGFECFFE@BFGFCEGGGGGGDE>GCC:DGEE=@CCGGF>EC:CFFGFD8@FFGEEEFFCGFGGFG9GGDB8CD,9EGFFFD=FEFFFEF?FEECC7DGGGGGEGGGFF8FEGGGGEFGF=9GGGEGGGGGE9F<F,CEFCA,,,7FDDGEECEGGGFFCDFDGGGGGGFGGGGFF9GGGGDGFFDF7FFF8GGFFFFB,EEGFGCGGDGGGGFGGGGGCFGGGFE9CFAFC8CCC
@CRQD 69191
TGAGGAATATTGGTCAATGGACGAGAGTCTGAACCAGCCAAGTAGCGTGAAGGATGACTGCCCTATGGGTTGTAAACTTCTTTTATACGGGAATAAAGTGAGCCACGTGTGGCTTTTTGTATGTACCGTATGAATAAGGATCGGCTAACTCCGTGCCAGCAGCCGCGGTAATACGGAGGATTCGAGCGTTATCCGGATTTATTGGGTTTAAAGGGAGCGTAGGCGGGTTGTTAAGTCAGTTGTGAAAGTTTGCGGCTCAACCGTAAAATTGCAGTTGATACTGGCGACCTTGATTGCAACAGAGGTAGGCGGAATTCGTGGTGTAGCGGTGAAATGCTTAGATATCACGAAGAACTCCGATTGCGAAGGCAGCTTACTGGATTGTAACTGACGCTGATGCTCGAAAGTGTGGGTATCAAACAGGATTAGATACCCT
+
CFGGGGG8<EFGGGDCFFGFFDEGFEGGGC@CFGGGGFGFEGGGGGGGGCFCFCFEFECGFGCCC@FEG,CFGGG<EFCEAFGGFFGGACCFCFEFFFGGFG@FGGGDGEC=F8,B<EFFGGAFGGFCFG,BEEBFFGGGF<ECC<CGGCCFGFGGFBG7D<FE:C@FFEEFCFFG@@EGA?C>DFFG71C:FFEGCGCFC:,FEG=:=CFGGCCFECE>CECEB>G=GGGEDCC96GGGF@<<<FGFCFF@+B:/8GCC?F>BBFCDDE8.AC@A,C+CGF=GFAF8B?,A@,AA<9FFFC9F8GEGF=,DFEEC?7=,E9GGGGCGECGGFGFFFCEFFEC,@FBD@FC@6B@-BC,GFF,,E,DGGGGF@DFFGGFF9EFEGGGGFCFC<EFEGEGGGGGGGFGGEGCGGGGGGFCGGGFFGGGGFC@CCCCC
@CRQD 48
TGAGGAATATTGGTCAATGGACGAGAGTCTGAACCAGCCAAGTAGCGTGAAGGATGAAGGTCCTACGGATTGTAAACTTCTTTTATAAGGGAATAAACCATCCCACGTGTGGGAGCTTGTATGTACCTTATGAATAAGCATCGGCTACCTCCGTGCCAGCAGCCGCGGTAATACGGAGGATGCGAGCGTTATCCGGATTTATTGGGTTTAAAGGGAGCGCAGACGGGTCGTTAAGTCAGCTGTGAAAGTTTGGGGCTCAACCTTAAAATTGCAGTTGATACTGGCGTCCTTGAGTGCGGTTGGGGTGTGCGGAATTCGTGGTGTAGCGGTGAAATGCTTAGATATCACGAAGAACTCCGATTGCGAAGGCAGCACACTAATCCGTAACTGACGTTCATGCTCGAACGTGTGGGTATCAAACAGGATTAGATACCCT
+
GGGGGGGFGGG<FFGFFFGGGGGGGGGGFGGGGGGGGGGGDFFGCFGGGGGGGG9FFGGGCCEEGGGGGGGFEFFDFFGFGGGGFF<CFGEFFFGGGCC,C<F<8EFFFE@CG8F@FCD=BFGGCFFGCFFGGGGG9AFDFFFCEFG,DEFFGFD9CDFGGG<=BCFG?F<FFCF<E9F@C8>F:8<:FC#<CFCE<CFFCGFFGGEE.FF<C@C<AEGDEEDGGGCFDC8EFFF5C:CFFGGGGFFD<GGGGGFFEAFGFFFFGGDDAGGG=GGFC9CFFDGGCGF8D=8F>C::7:CC=8+GFEF>CFF?EGGFC,GGGFCECGDGGGGGFFE?,,FGGGGGEDB<EC@E<BF,EGGCGGC<FGFFFCGGEFGFFFF@GGDGGGGGGFGFFEFEC+CGGGGGFGF7FFGFF9E,FGGGGFFFEGFGGGGCCCCC
@CRQD 49
TGAGGAATATTGGTCAATGGGCGAAGGCCTGAACCAGCCAAGTAGCGTGAAGGATGACTGCCCTATGGGTTGTAAACTTCTTTTATAAAGGAATAAAGTCGGGTATGGATACCCGTTTGCATGTACTTTATGAATAAGGATCGGCTAACTCCGTGCCAGCAGCCGCGGTAATACGGAGGATACGAGCGTGATCCGGATTTATTGGGTGTAAAGCGAGCGTAGATGGATGTTTAAGTCAGTTGTGAAAGTTTGCGGCTCAACCGGAAAAGTGCAGTGGATACTGGGTACCTTGAGTGCAGATGAGGAAGGCGGAATTCGTTGTGTAGCGGTGAAATGCTTAGATAGAACGAAGAACTCCGATTGCGAAGGCGGCCTGCTAAGCTGTAACTGACATTGAGGCTCGAAAGTATGGGTATCAAACAGGATTAGATACCCT
+
G@<FFFGGCFF@@CCFGGGG<FG+C@@8FFGGCE@FEG<F@FE@FFEGGGC@FFGGGG@F86-C,<F<,,,86CFGGGA?FFGEFFDCFA9FCDFAFGE,B+7:75<,E?,,::+8,9B<@F?AFGCFFGGGCGBEE<FF,,F:@)/:7(1&8&9CDF?>>><5<5FGAF<3:3;#>;53D#3@@FCFA*:EEFF@4B,GGF<CEF?9>E>FF*GDEF;;E=27FD,C9GFGGFF@3,B3,@,FGGF@8CFCEFD6,8C@+6=<D,AC,FGFF@??4@,GE<F=,4,BCFFDAGEC,E,,C<FB,+?+B,C,F<7C=84CGGFCE7CGGFF9FGGFF<FCFEFB,,:,GGFGGFC7FD::6,GGGGGGF6,FF,E,@;,,<F<@,CGGFEE@,GGGEBF<FGGGGFC,-GGGFDE6C<DGGGGGGGGGGGGCC?CC
@CRQD 101011
TGAGGAATATTGGTCAATGGGCGAGAGCCTGAACCAGCCAAGTAGCGTGAAGGATGAAGGCTCTATGGGTCGTAAACTTCTTTTATATGGGAATAAAGTTTTCCACGTGGGGAATTTTGTATGTACCATATGTATAAGGATCGGCTAACTACGTGCCAGCAGCCGCGGTAATACGGAGGATCCGAGCGTTATCCGGATTTATTGGGTTTAAAGGGAGCGCAGACGGGTCGTGAAGTCAGCTGTGAAAGTTTGGGGCTCAGCCTTAAAATTGCAGTTGAGACTGGCGTCCTTGAGTGCGGGTGAGGTGTGCGGAATTCGTGGTGTAGCGGTGAAATGCTTAGATATCACGAAGAACTCCGATTGCGAAGGCAGCACACTAATCCGTAACTGACGTTCATGCTCGAAAGTGTGGGTATCAAACAGGATTAGATACCCT
+
EDFGGGGECEFFGGGGGG,<EC@+@FF,FFFFGDCFGFFCGECF,CG,C@C<F,@,,,CFF<F@FDEGFFCF:FGG,FFGF9F9FGGFFFGGG8=FFGEF,<EFFF?BB+++844,EFGGDGCGGGFEFFAF,A<C?FCFFDE7F+B,B,8=:,,@@<>0GEDCFEEFAFGGDGG?E::<E<,8/58>CFD<EE1:?CB5C<FF?CEFCCFGFF@@:*F=FC5;>#:::>8#CFFC88B9>>@F72=><EEGFEFFF@<DCE@D@C9CECFDEF?:,+$<GGF$F?,8EBCEECGF@,A,<8<:<::DGFE?:,@44,B4C<@=+GGGGFF9AFF<<CC,FEB,@F@DFFFC,B7C7D6,F@>DE<ECC,FGFFGGGEC8@,FF9FECGFCCECFDECC@CGGFAGFCGDEF@EDF<ADFFA<GECC,GFCACCCC
@CRQD 92448
TGAGGAATATTGGTCAATGGACGAGAGTCTGAACCAGCCAAGTAGCGTGAAGGATGAAGGTTCTACGGACTGTAAACTTCTTTTATAAGGGAATAAACCCTCCCACGTGTGGGAGCTTGTATGTACCTTATGAATAAGCATCGGCTAACTCCGTGCCAGCAGCCGCGGTAATACGGAGGATGCGAGCGTTCTCCGGATTTATTGGGTTTAAAGGGAGCGCAGACGGGTCGTTAAGTCAGCTGTGAAAGTTTGGGGCTCAACCTTAAAATTGCAGTTGATACTGGCGTCCTTGAGTGCGGTTGAGGTGTGCGGAATTCGTGGTGTAGCGGTGAAATGCTTAGATATCACGAAGAACTCCGATTGCGAAGGCAGCACACTAATCCGTAACTGACGTTCATGCTCGAAAGTGTGGGTATCAAACAGGATTAGATACCCT
+
DFFGGGFG-FCEC<@EFGG8EGGGCGGGGGGGGGFGGGFGEFG<FFGGCCDFFGGGGGGGGGGGCGCCFEFGGGGGGGFFGGGDFGGFGGFDFFGCFEDFGGGGGGEFDEDCGEECFGGGADFEFGFCFGGGGGEFGFGGGGFBFDG<FFGFEGFDGFGG>FFE>>FGGE<@<DGFCBCBGE8CCC:CG.(8@EFDCC4FFFFGGGEFCEGGGGFFGEGFGECEFEEEGGGGGGGF@FF?GGGGFCDGFB:CEFC><GGGGGFAFGGFAGGE:D=>GFCD:GFG+GFEGGGGGEFCCGGFFGFEF>F>GGFFGGGFC=,DFGGGGGF9GF?CCEGGGGGFCGGGF7FGGGGGFFF:DDC,7GGGGGGGGGGGFFCF<E@8@@GFEFGGFFGGF9FAGGGFGGGGGGGGGGGGGGFFGGGGGFFFGF9FFEEC9CCC
@CRQD 94626
TGGGGAATATTGCACAATGGGCGAAAGCCTGATGCAGCGACGCCGCGTGAGCGAAGAAGTATTTCGGAATGTAAAGCTCTATCAGCAGGGAAGATAATGACGGTACCTGACTAAGAAGCACCGGCTAAATACGTGCCAGCAGCCGCGGTAATACGTATGGTGCAAGCGTTATCCGGATTTACTGGGTGTAAAGGGAGCGCAGGCGGTGCGGCAAGTCTGATGTGAAAGCCCGGGGCTCAACCCCGGTACTGCATTGGAAACTGTCGTACTAGAGTGTCGGAGGGGTAAGCGGAATTCCTAGTGTAGCGGTGAAATGCGTAGATATTAGGAGGAACACCAGTGGCGAAGGCGGCTTACTGGACGATAACTGACGCTGAGGCTCGAAAGCGTGGGGAGCAAACAGGATTAGATACCCT
+
FFGGGEGGFFGGGGFGGGCFCFEEFGCCFDGGFFAFAF@@+@BFGGCCECEFFCFGGCF?E9CDFCF+8ABFGGGAFGGGGGGGA=EGGGGGGGGGCDGFAFGC@CFG9B<DG?C<FGGGG,=@:>FFFFCFC,8DFB@+@>BE>FA<FFEFE;7.>9;FFF=F*E<CAFE::CFE@FFF,25A?<FFC?,8CGGB>.::EE=C=E*82F<9GGF6C<FECGEFE:<<EF:?8FEFF@<GG1ECGFGFADFF=C0<FF7CCB@63?CGGF=FCGGF8-=:CF@GGF7EF<FA@FGGGGFGGGGGDGFDF9GD@EC7CF<GGGFFC,?GFGGFGGDFDF@FGGGGGGGGGGEFCFE@FGGFFC;9@E<EGGGGEFF?F7GFDFEGGGGGGGEFFGGGFF<GFGGGFDFCADGC@CCC
@CRQD 53
TGAGGAATATTGGTCAATGGACGAGAGTCTGAACCAGCCAAGTAGCGTGAAGGATGACTGCCCTATGGGTTGTAAACTTCTTTTATACGGGAATAAAGTGAGCCACGTGTGGCTTTTTGTATGTACCGTATGAATAAGGATCGGCTAACTCCGTGCCAGCAGCCGCGGTAATACGGAGGATCCGAGCGTTATCCGGATTTATTGGGTTTAAAGGGAGCGTAGGCGGGTTGTTAAGTCAGTTGTGAAAGTTTGCGGCTCAACCGTAAAATTGCAGTTGATACTGGCGACCTTGAGTGCAACAGAGGTAGGCGGAATTCGTGGTGTAGCGGTGAAATGCTTAGATATCACGAAGAACTTCGATTGCGAAGGCAGCTTACTGGATTGTAACTGACGCTGATGCTCGAAAGTGTGGGTATCAAACAGGATTAGATACCCT
+
GGGGGFGGGGGGDFEFGGGGGGGGGGGGGFGGGGGGGGGGGGGGGGEGGGGGGGGGGGGGFGGGGGGGG@EGGGFG9FFFFGGGGGGFGGGGGGGGGAFGGCGGGGGDFGGGG@FGGFD<FGFFG,FEGFFGGGAFGFGGFGFGGGGGGGGGGGGGGGGGFGGGGDEGGGGGFGG@EGGGGGGGGGGGGGGGGGFEGFGGGGGGGGGFGGGGFGGACCEEEEGGGGGC?GGGGFGF=GGEGCFGFGFGEGFGFFGGGFFFGFGDFFFCGFGFGFAGFGGGGGFFGDGDGGGFGGGGFD;GFGGGGGGEGGGGGGFEGGGCGGGGGGGGGGGGGGGGGGGGGFGGGGFGGDFGGGGFCGGGGGGGGGGGGGGGGGGGGGGGFGGGGGDEGGGGF9@FFBECFGGGGGGFGGGGGGGGGGGEEGGGFDAGFGGCCCCC
@CRQD 54
TGAGGAATATTGGTCAATGGCCGAGAGGCTGAACCAGCCAAGTCGCGTGAGGGGTGAAGGTTCTATGGATCGTAAACCTCTTTTATAAGGGAATAAAGTGCGGGACGTGTCCCGTTTTGTATGTACCTTATGAATAAGGATCGGCTAGCTCCGTGCCAGCAGCCGCGGTAATACGGAGGATCCGAGCGTTATCCGGATTTATTGGGTTTAAAGGGAGCGCAGACGGGTCGTTAAGTCAGCTGTGAAAGTTTGGGGCTCAACCTTAAAATTGCAGTTGATACTGGCGTCCTTGAGTGCGGTTGAGGTGTGCGGAATTCGTGGTGTAGCGGTGAAATGCTTAGATATCACGAAGAACTCCGATTGCGAAGGCAGCTCACTGGACTGCAACTGACACTGATGCTCGAAAGTGTGGGTATCAAACAGGATTAGATACCCT
+
GDAFGGGGGGF<FGGGFGGGGGGGGGGGGFGGGGGGGGGGGGGFFGGFFGGGGGGGGGGGGGGGGGGGGGGGGFGGGGGGGGGGGGGGGGFGFGFGGGGFFGGGGGGGGGGGGGGGGGGGGGGGGCGGGGGDFFFGG4GGGGGEGGGGG4GGGGGGGG@GGGGGGGGGGGGGGGGGGGGGFGGGDGGGECEGGGGGFFEFFGGCCFEGDEGFGEEG=EGFGGGGGGGGGEAEDGGGGGCFFFCGGGFFGGGEFFGCF>FGGGGFGCFFFGGFFGF<BDGGGGGGGDFGGGGGGGGGCF8FCGGGDGGGDFFFGGFCEFB,FGGGEGFAGGFCGFFE9FDGGEF<E7@@9GCGEEFC7GGEGGGGGGGGGGGFF@<GGGGGGGGFCEGGGGGFFDFGGFFCCGGFCFGGGGGGGGFFGGGGGGGGFCGGGGGC8CCC
@CRQD 55
TGAGGAATATTGGTCAATGGACGGGAGTCTGAACCAGCCAAGTAGCGTGAAGGATGACTGCCCTATGGGTTGTAAACTTCTTTTATACGGGAATAAAGTGATCCACGTGTGGATTTTTGTATGTACCGTATGAATAAGGATCGGCTAACTCCGTGCCAGCAGCCGCGGTAATACGGAGGATCCGAGCGTTATCCGGATTTATTGGGTTTAAAGGGAGCGCAGACGGGTCGTTAAGTCAGCTGTGAAAGTTTGGGGCTCAACCTTAAAATTGCAGTTGATACTGGCGGCCTTGAGTGCGGTTGAGGTGGGCGGAATTCGTGGTGTAGCGGTGAAATGCTTAGATATCACGAAGAACTCCGATTGCGAAGGCAGCACACTAATCCGTAACTGACGTTCATGCTCGAAAGTGTGGGTATCAAACAGGATTAGATACCCT
+
FECFGFGGDFGEGGGGGEG<FGGEDFGGFGGGGGGGGGGGGGGGGGGGGGGGGGGGGGGGGGGGGGGGGDEGEGGGFGGFFFGGGGF<FGGGGG@GGGFFF,EFGGGGGGGGG9E,CFFEFGGGGGGEGFFGGGGGGGGGFFCFGGGGGFAFGFFEFGFBFBFGEGGGCGGGFFCGECFC2DGGGGGGEGG>FGGEC:?=FFFGGGGDDGGFFGEFGG88CE/GF>**/?EGGDCCC7GFFFGGFGGGF<FCEFGCC:?CFGGFAAFF<GGFCGFFDFGFGGGF+8+8B8=FE:=7GFGFFE,CB+@+CCFE?EB7F@CFFGGGGGGGGGGDGFFB<EAGGGFFE<FFDEGGFCB7GFECFCGGFF9FGFAC@<DFFC@C:CGF<AGGGGGGF@,CF7GF<GGGGFFGEFFFGEE<F9GFGDCC<CGFGGFCCCC<
@CRQD 65828
TGAGGACTATTGGTCAATGGACGAGAGTCTGAACCAGCCAAGTAGCGTGAAGGATGAAGGTTCTACGGATTGTAAACTTCTTTTATAAGGGAATAAACCCTCCCACGTGTGGGAGCTTGTATGTACCTTATGAATAAGCATCGGCTAACTCCGTGCCAGCAGCCGCGGTAGTACGGAGGATGCGAGCGTTATCCGGATTTATTGGGTTTAAAGGGAGCGCAGACGGGTCGTTAAGTCAGCTGTGAAAGTTTGGGGCTCAACCTTAAAATTGCAGTTGATACTGGCGTCCTTGAGTGCGGTTGAGGTGTGCGGAATTCGTGGTGTAGCGGTGAAATGCTTAGATATCACGAAGAACTCCGATTGCGAAGGCAGCACACTAATCCGTAACTGACGTTCATGCTCGAAAGTGTGTGTATCAAACAGGATTAGATACCCT
+
FGGG8<,6,CFDFFFGGGGFEFCEF+CFAFFGG8DFEGGACFFGGGEDEGG9EGGFGFGGEFCGGGEFGGGDFFGFAFGGGECGFGCFGG<FC<=FFF=BFG,8AFF+?E@F+,?CEGGFGFGGF9FFBGGGFGCGGGGF9F7B:FFGGGGE+AFGGFEGGFEBFGG+>CF0@CFGECF>E&A:ECGFFCE,FFG4FGDFFGGGFGFG=GFGFCCB?BEGGEGGFG%CF>>@C@FF8@<CEDGFF9D:C8<?CD?GFFE>CD@FGFCDCGGFGFCFA9FB@EF>GFCCBA8E=+GEGFBGGGGGFGGFGEBFE<CFC7FGGGGFEF??<DB?<<FCGFCFFF@8FF<EFEAFCF@67GGFCC@<F<EFEC@,F@9GEFC@@EBAFFGEEFFEEE@9GGFF,EGGEFGDEFE,GGGGGGGEGFC,EC,FFFFCC@CC
@CRQD 57
TGAGGCATATTGGTCAATGGACGAGAGTCTGAACCAGCCAAGTAGCGTGAAGGATGAAGGTCCTACGGATTGTAAACTTCTTTTATAAGGGAATAAACCCTCCCACGTGTGGGAGCTTGTATGTACCTTATGAATAAGCATCGGCTAACTCCGTGCCAGCAGCCGCGGTAATACGGAGGATGCGAGCGTTATCCGGATTTATTGGGTTTAAAGGGAGCGCAGACGGGTCGTTAAGTCAGCTGTGAAGGTTTGGGGCTCAACCTTAAAATTGCAGTTGATACTGGCGTCCTTGAGTGCGGTTGAGGTGTGCGGAATTCGTGGTGTAGCGGTGAAATGCTTAGATATCACGAAGAACTCCGATTGCGAAGGCAGCACACTAATCCGTAACTGACGTTCATGCTCGAAAGTGTGGGTATCAAACAGGATTAGATACCCT
+
E<@EF,CFGGGGGGGGGGGGGGGGGG7FFGGGGGGGGGF@FGGGFG@FCFDFGGGGGGGG@FGGGGGGGGGGFFGGGGGGGGGGGGGEFGGGGGGGGGFGGGGGGGGGGGGGGGDGCEGGGDFEGGFCGGGGGGGGFGGCGGEEFGGGGGGGGGGDGGGGGGGG3GGGGGGGGGGGG8GGGFG>EF7@C<CEFGGGC71B9B9FFGGEECFGGGGF=GG>>>GGGE?:D<<GGGF?C@FF<GFFFGGGE9@ECGGGGF@D<FF=EAF,9FFEFFGFA2C<>FCA/=,B5,,E=EGEECGGGFEDGGECB,E,<B+FBCC<FEGFEGGFCAEE<FFEACB,GCCGFFB,,EFE@CDGGGGDEGGGF@FEF9FAFF9F@F@@DGCCFE;7F@GCECECGGC<DEFGGFCBE@FCFFFE69CGGFGFAFEGGFCCCCCB
@CRQD 82235
TGAGGAATATTGGTCAATGGACGAGAGTCTGAACCAGCCAAGTAGCGTGAAGGATGACTGCCCTATGGGTTGTAAACTTCTTTTATACGGGAATAAAGTGAGCCACGTGTGGCTTTTTGTATGTACCGTATGAATAAGGATCGGCTAACTCCGTGCCAGCAGCCGCGGTAATACGGAGGATTCGAGCGTTATCCGGATTTATTGGGTTTAAAGGGAGCGCAGACGGGTCGTTAAGTCAGCTGTGAAAGTTTGGGGCTCAACCTTAAAATTGCAGTTGATACAGGCGTCCTTGAGTGCGGTTGAGGTGTGCGGAATTCGTGGTGTAGCGGTGAAATGCTTAGATATCACGAAGAACTCCGATTGCGAAGGCAGCACACTAATCTGTAACTGACGTTCATGCTCGAAAGTGTGGGTATCAAACAGGATTAGATACCCT
+
GGGGGGGGGGGGEGEFGGGGGGGGGGGGGGGGGGGGGGFFGGGGGGGGGGGGGGGGGGGGFGGGGGGGGGGGGGGGGGGGGGGGGEGGGGGFFGGGGGGGGGGGGGGF@FGGGGGGGGGGGGGFGGFEGGGGGGGGGFGGFGGGGGEFGGGGGFGGFGFGGGGGGGGGGGFGGGFG5FEG>GG@FGEGGGGCFGD5C#EF9=CFGGGGGFGGGGGGGGGGGGGGGGGGGGGGGGFFCEEFGFCGFGGGFFGGGGGGGGFFFG8CF<:FGGGGGGGGFFGFFGCFC,8FF<EFCC@+7::8GE?7FCF+7?GGFGGGGG@8DGEEGF@GGGGGGGGCFE9FFFGFE,GFF@<FFEGGGGFC@,FFGEC;,GGGFGGGFGFA9GFCGGGF>GGGGFGGGECC,DGGGFGGGGGGGGGGGGGGGFFFGGGGFGGCCC@C
@CRQD 59
TGGGGAATTTTGGACAATGGGGGAAACCCTGATCCAGCAATGCCGCGTGAGTGAAGAAGGCCTTCGGGTTGTAAAGCTCTTTTGTCAGGGAAGAAAAGGACTGGGCTAATATCCTGGTTTGATGACGGTACCTGAAGAATAAGCACCGGCTAACTACGTGCCAGCAGCCGCGGTAATACGTAGGGTGCGAGCGTTAATCGGAATTACTGGGCGTAAAGCGTGCGCAGGCGGTTGTGTAAGACAGATGTGAAATCCCCGGGCTCAACCTGGGAATTGCATATATGACTGCAAGACTTGAGTTTGTCAGAGGAGGGTGGAATTCCAAGTGTAGCAGTGAAATGCGTAGATATTTGGAAGAACACCGATGGCGAAGGCAGCCCTCTGGGACATGACTGACGCTCATGCACGAAAGCGTGGGGAGCAAACAGGATTAGATACCCT
+
GGEGC@FFFGGGGGGGGGGGGGGGGGGGGGGGGGGGFFFGGFGGGGCGGFGGG,<FGDFGGGFGGGGGGFCCGEFF9FFGGGGGGGGGGGGGEBFGGDGFFGCFGGGGGG9EFFGGGG<,=?FGGGGDEFGGGGGGGGGGGGGEFGGGGDGGCEGEF:@FDFGGGGGG>EGGG::4FFGF6GCEGGGGGGG?GGGGGGGGGGGGGGDG@FFGGGGGGGGGG>GGGGGGEEGFF>@<CF?7<CFGGGGGGFC<CCGDGFFGC<GDBFGE?GFGGGFFGFGGFF,EF,=F4EFAC,GGFFF,GGFECGFFFCGFFAFDGEGGE<CFFGGFC,<FGEFFEBEGGFFE;AEEAF9GEEC,9@FB8,7FC::ECFCGFF,F7B,FCFGFAGFGGGGGGDGFEFGGGGGEFFF9GDGGGGGGGGFGGFEEGGGGGF@CFFEDCCCCC
@CRQD 60
TGAGGAATATTGGTCAATGGACGAGAGTCTGAACCAGCCAAGTAGCGTGAAGGATGAAGGTCCTACGGATTGTAAACTTCTTTTATAAGGGAATAAACCCTCCCACGTGTGGGAGCTTGTATGTACCTTATGAATAAGCATCGGCTAACTACGTGCCAGCAGCCGCGGTAATACGTAGGTGGCGAGCGTTATCCGGAATTATTGGGCGTAAAGAGGGAGCAGGCGGCACTAAGGGTCTGTGGTGAAAGATCGAAGCTTAACTTCGGTAAGCCATGGAAACCGTAGAGCTAGAGTGTGTGAGAGGATCGTGGAATTCCATGTGTAGCGGTGAAATGCGTAGATATATGGAGGAACACCAGTGGCGAAGGCGACGATCTGGCGCATAACTGACGCTCAGTCCCGAAAGCGTGGGGAGCAAATAGGATTAGATACCCT
+
GGGGGFGGGGGGGGGGGGGGGGGGGGGFGGGGGGGGGGGGGGGGGGGGGGGGGGGGGGGGGGGGGGGGGGGGGGGGGGGGGGGGGGGGGGGGGGGGGF<FGG,BFGGFGGGGGGGGGGGGGGGGGGFGGGGGGGGGGGGGGGGGGGGFGGGGG>GGGGGGGF8FGGGGGGGGFGG@GFFGGGGGGGGGGGGGGFGGGGGGGGGGGGGG@FGGCFGGGEGGGGGGGGGGFFGFGGGFGGEBFGFFFFFFFFGGGGGGGFGGGFECGGGFFGFGGFGGGGGGGGGGFGGF,GGGFGGGGGGGGGGFDCGGGFCGGDGGGGGGGGEGGGGGGGGGGGGGGGGGGGFGCGGGGGGGGGGGGGGGGGGGGGGFEGGGGGGGC@FBF9GGGGGGGGGGGGGGGGGGGGFGGGGGGGGGGGGGGFGGGGGGGGGGEFCCCCC
@CRQD 61
TGGGGAATATTGCACAATGGGGGAAACCCTGACGCAGCGACGCCGCGTGAGCGAAGAAGTATTTCGGTATGTAAAGCTCTATCAGCAGGGAAGAAGAAATGACGGTACCTGACTAAGAAGCACCGGCTAAATACGTGCCAGCAGCCGCGGTAATACGTATGGTGCAAGCGTTATCCGGATTTACTGGGTGTAAAGGGAGCGCAGGCGGTACGGCAAGTCTGATGTGAAAGCCCGGGGCTCAACCCCGGTACTGCATTGGAAACTGTCGGACTAGAGTGTCGGAGGGGTAAGTGGAATTCCTAGTGTAGCGGTGAAATGCGTAGATATTAGGAGGAACACCAGTGGCGAAGGCGGCTTACTGGACGATTACTGACGCTGAGGCTCGAAAGCGTGGGGAGCAAACAGGATTAGATACCCT
+
GG8FGDGGGGGGGGGGGGGGGGGGGGGGGGGGGGGGGGFFGGGGGGGGGGGGGGGGGGGGGGGGGGG@FGGGGGGGGGGGGGGFGGGGGGGGGGGGGGGGGGGGGGGGGGGGGGGGGGGGGGGGGGGGGGGGGF7FG>GGGGGDGGD7FECGFGGGGB8?FCFFDCCFGGGGGGGGGFEGDGGGCGGFGFFGFFFFGGGGGGGDGGGGGGGGGGGGGGGGGGGGGGGFFCFCFGGGGG5CFGG47=DFGGGFGG<;G<F?FCGGGGGGGGCGFFFFGGGGGGGEGGGGGGGGGGGFGGF9FFGFGGEGGGGGGGGCBGDFGGGGGGGGGGGGGF7FEFDGGGGGFFGGDGGGGECF@EGGFFGGFCGFGGGGGGGGGGGGGGGGGGGGGGGGGGGGGGGGGGGGFGGCGGGFGCCCCC
@CRQD 112965
TAGGGAATTTTCGGCAATGGGGGAAACCCTGACCGAGCAACGCCGCGTGAAGGAAGAAGTAATTCGTTATGTAAACTTCTGTCATAGAGGAAGAACGGTGGATATAGGGAATGATATCCAAGTGACGGTACTCTATAAGAAAGCCACGGCTAACTACGTGCCAGCAGCCGCGGTAATACGTAGGTGGCGAGCGTTATCCGGAATTATTGGGCGTAAAGAGGGAGCAGGCGGCACTAAGGGTCTGTGGTGAAAGATCGAAGCTTAACTTCGGTAAGCCATGGAAACCGTAGAGCTAGAGTGTGTGTGAGGATCGTGGAATTCCATGTGTAGCGGTGAAATGCGTAGATATATGGAGGAACACCAGTGGCGAAGGCGACGATCTGGCGCATAACTGACGCTCAGTCCCGAAAGCGTGGGGAGCAAATAGGATTAGATACCCT
+
GGGGGGGFGGGDGEGGDFGCFGGGGGGGGFCFGGGGGGGGGGGGGGC:CFGGGGGGGGGGDFGGGGEEFGGGEGGGGGGGGGGGGGGAGFACGGGGGGGGCFGFCGG9FGGFGGGGFFCED9FFGFGGEFGGGGDGGGGGFGGCFFFFFGCFGGGG7:DFGGGGGGGGCCCGDGCBCG>GG,FFCG.=EGGGGGGEFG+FFG,8CFG=FGG<GGGEECFFGGGEED@8EFEGG5DEFCGC;GGFFFGFCFGGGFD<@CFGCFEGGGGF7@FDF=@D9GGGGGGGEBGGGGGFF9FF@=7GFGGGF?9DECC:F9EDGGGGGGGGFGGGEGCGFFFGF7CGFGGGDDGGGGGFFAGGF=DGGGGGGGGGGGGGGGGFGGFFGGGGGGFGGGGGGGGGFGGGGGGGFB9C>GGGGGGGGGFGGGGGGGGGF<<GGGGCCCC@
@CRQD 63
TGGGGAATATTGCACAATGGGCGAAAGCCTGATGCAGCGACGCCGCGTGAGCGAAGAAGTATTTCGGTATGTAAAGCTCTATCAGCAGGGAAGATAATGACGGTACCTGACTAAGAAGCACCGGCTAAATACGTGCCAGCAGCCGCGGTAATACGTATGGTGCAAGCGTTATCCGGAGTTACTGGGTGTAAAGGGAGCGCAGGCGGTGCGGCAAGTCTGATGTGAAAGCCCGGGGCTCAACCCCGGTACTGCATTGGAAACTGTCGTACTAGAGTGTCGGAGGGGTAAGCGGAATTCCTAGTGTAGCGGTGAAATGCGTAGATATTAGGAGGAACACCAGTGGCGAAGGCGGCTTACTGGACGATAACTGACGCTGAGGCTCGAAAGCGTGGGGAGCAAACAGGATTAGATACCCT
+
GGCEGCGFEFDGFEFGGGF8FFGFEFFCDCEGGGGGGGGGGGEFEGGGGGGFGGGGGGGCE9EAF<FF8F8FGGGGGGGEFCFEGG9FFFFGGCFGG9DCGGG+BFAFFEFFFGGGEGF?FGGEGGGGGGF8>@9DCGGG>GGGGDGG@:@4@;DD:DFCFGF=GFGGGC>>CGC:C#CCFCGFGGBEEFGFGFC:8DC::EDEEE:=ECE9GFGGG<FCGE?GFF?CF=CF7FFF8@AF?C@C>D?CADFD9C3AFGFCFFGFGGGGF<,7?FGEF@EDGGGGGGF7GGGF8GGGFEF9GFCC7F>GGGGGGGGEFFGGGGGGGEGGGGGFGGGFFCGGGGGGGGGGGGGGGGGGGFGGGCGFFGFFF7GGGGGGGGGGGEGGGGGGGGGGGGGGGGGGGGCF@,GGFAGCCCCC
@CRQD 55686
TGAGGAATATTGGTCAATGGACGAGAGTCTGAACCAGCCAAGTAGCGTGAAGGATGAAGGTTCTACGGATTGTAAACTTCTTTTATAAGGGAATAAACCCTCCCACGTGTGGGAGCTTGTATGTACCTTATGAATAAGCATCGGCTAACTCCGTGCCAGCAGCCGCGGTAATACGGAGGATGCGAGCGTTATCCGGATTTATTGGGTTTAAAGGGAGCGCAGACGGGTCGTTAAGTCAGCTGTGAAAGTTTGGGGCTCAACCTTAAAATTGCAGTTGATACTGGCGTCCTTGAGTGCGGTTGAGGTGTGCGGAATTCGTGGTGTAGCGGTGAAATGCTTAGATATCACGAAGAACTCCGATTGCGAAGGCAGCACACTAATCCGTAACTGACGTTCATGCTCGAAAGTGTGGGTATCAAACAGGATTAGATACCCT
+
GGGGGGFG@FGGGGGGGGGGGGGGGGGGGGGGGGGGGGGGGGGGGGGGGFGGGGGGGFFCFGCFGGGGGGGFGGGGGGGGGGGGGGGGGGCGGGGGGG?CFGGGGGGGCGGGGGCGGCEGGGGGGGGGGGGGGGGGGGGGDGCCGGGCGACGGGGGGGGGGGGECGGGGGEGFGGGBFGGGEFECGGGG@*<FFGGEFFGFGGGGGGGGGGGGFGGGGGDGGGGGFB?>FFDFFGGGGGGGGGGGGGFC@GGGGGEFGFGGGFFGGGGFGGGGGFGGFGGGFGG8GGFGGFA++CGFFF?GGF=,+CEDFGGGGFEFF7FFGGGGGGGGGGGFGGCGGGGFGGGF7GGGGFGGGGGGGDGGGGFGGGFFFGGGGGGGGGGGGGGGGGGGFGGGGGGGEGGGGGGGGGGGGGGGGGGGGGGGGGGGGGGFGGCCCCC
@CRQD 92316
TGAGGAATATTGGTCAATGGACGAGAGTCTGAACCAGCCAAGTAGCGTGAAGGATGACTGCCCTATGGGTTGTAAACTTCTTTTATACGGGAATAAAGTGAGCCACGTGTGGCTTTTTGTATGTACCGTATGAATAAGGATCGGCTAACTCCGTGCCAGCAGCCGCGGTAATACGGAGGATTCGAGCGTTATCCGGATTTATTGGGTTTAAAGGGAGCGCAGACGGGTCGTTAAGTCAGCTGTGAAAGTTTGGGGCTCAACCTTAAAATTGCAGTTGATACTGGCGTCCTTGAGTGCGGTTGAGGTGTGCGGAATTCGTGGTGTAGCGGTGAAATGCTTAGATATCACGAAGAACTTCGATTGCGAAGGCAGCACACTAATCCGTAACTGACGTTCATGCTCGAAAGTGTGGGTATCAAACAGGATTAGATACCCT
+
FF9AFFFGGGGGGGFGGGGGGGGGGGDFGGGGGGGGGGGGGGGGGGGGGDGGGGGGGGGGGGGGGGFFGGGFGGGGGFGGGGGGGGGGGGGGGGGGGGGGGGGFGGGGGGGGGDFGGGGGGGGGCFFGGGGFGGGGGGGGGGGDGGGGGGGFGGFGGCCGGFGG9GGFFFGFFGCGGGGGGFGF>DFGGC:FFGFCFGEG;@:BCFGEGGGGFFEDEGGFG>EGGGGFFEEGGGG8CFFCGGCFFEFFFEGGGDFEGFCDGGGGGGGGFGGFECED<AFGFEGGFFE<9GFFCGFFDGGECGGEFGF=F?FAD=@CGD7FFGGGEF7CE<GFEE,CCFF9F@,A,DAGFFFEEFFDF7GEDFEFGF<GGFGGGGGGGGDGGGGFDFFGGFGF;<GGGGGFGFEAE8CFGFGGGFCFFGGFGGGGGCGGFGFCC<CC
@CRQD 66
TGGGGAATATTGCACAATGGGGGAAACCCTGATGCAGCGACGCCGCGTGGAGGAAGAAGGTCTTCGGATTGTAAACTCCTGTTGTTGAGGAAGATAATGACGGTACTCAACAAGGAAGTGACGGCTAACTACGTGCCAGCAGCCGCGGTAAAACGTAGGTCACAAGCGTTGTCCGGAATTACTGGGTGTAAAGGGAGCGCAGGCGGGAAGACAAGTTGGAAGTGAAATCTATGGGCTTAACCCATAAACTGCTTTCAAAACTGTTTTTCTTGAGTAGTGCAGAGGTAGGCGGAATTCCCGGTGTAGCGGTGGAATGCGTAGATATCGGGAGGAACACCAGTGGCGAAGGCGGCCTACTGGGCACCAACTGACGCTGAGGCTCGAAAGTGTGGGTAGCAAACAGGATTAGATACCCT
+
GGEGGFGDFGGGGGGGGGGGFDDGGGGDGGGDGGGAFDCFFGGCEEGGGGGGGGGGGGGGGGGGGGGGGGGGGGFGGGGFAEFFB@<BFFEGGGGGGGGGGGGGGGGGGG@FGGGGG8FFFGFEDDGGGGGGG@GGCFDGGG?>EFEEGCFCFFGFGGGGGGGGGGGD>GGEFCFCE@FGGGGCGGGEGFGGGGGFGGEGGGGGDDEE5CFGGGDF;@CCFFGGGGCCGEFCFGFGGGGGFGGGGFFFGFFGFGEGGFFF<=CFGFCGFEFGGGFFFCGFFFGGGGGGGFFBBECEC=F<,EGFCCFCC99AFCEDFEEEFEGGF7FCC9,E@FC,CFCGGGEFF@C@7EF9GFGGGEF8FFECFDEGGGF@<F@FFEEFGF9FCFC>GGFFGE<<F9GFFFFGGEF9F@CCCCC@
@CRQD 91705
TGAGGAATATTGGTCAATGGACGAGAGTCTGAACCAGCCAAGTAGCGTGAAGGATGAAGGTCCTACGGATTGTAAACTTCTTTTATAAGGGAATAAACCCTCCCACGTGTGGGAGCTTGTATGTACCTTATGAATAAGCATCGGCTAACTCCGTGCCAGAAGTCGCGGTAATACGGAGGATGCGAGCGTTATCCGGATTTATTGGGTTTAAAGGGAGCGCAGACGGGTCGTTAAGTCAGCTTTGAACGTTTGGGGCTCAACCTTAAAATTGCAGTTGACACTGGCGTTCTTGAGTGCGGTTGAGGTGTGCGGAATTCGTGGTGTAGCGGTGAAATGCTTAGATATCACGAAGAACTCCGATTGCGAAGGCAGCACACTAATCCGTAACTGACGTTCATGCTCGAAAGTGTGGGTATCAAACAGGATTAGATACCCT
+
<FFFGCEFGFGGCG<EFGGGGGGGGGCGGAGGGGEFCFDFGGCDGFEGDEGEEEEFF9F?FEEGGFEFF7FGGGGGCFFCFFGGGGGGGGGFFGGGGGGGGGGGGGDFCDGDG8F7F@FDFFEFFFAFGGG9FEAFFGGGGGC7CEGGGFGGG<DEGFD,8>FFECGECFGFG9?CCGEG0GFE=C>CC@C=,>F=GCFFFFECFFF?80?FFFGG>FEDGGE7F>ECCECGGG1:C8CG-%<CFF(GGF@EFCGGGFCGCGGGFCFGFDCGGGG1A:<GGFAF8,A,FCGF>GGCCDGGFCDFE=44FBE?<8GFCGGCFE@7B>CE5,6<FFCEB<B,,9GGGGGGCF<@<6C-B,GGF7DFGGGGGFE,FFCF9GFGCDGGFCGFF9C,C,F<FGFFCCFEAFGGGGF?GFGGGGGFAEFFFFFF9EEAC@CC
@CRQD 68
TGAGGAATATTGGTCAATGGGCGCAGGCCTGAACCAGCCAAGTAGCGTGAAGGATGACTGCTCTATGGGTTGTAAACTTCTTTTATAAAGGAATAAAGTCGTGTATGTATACCCGTTTGCATGTACGTTATGAATAAGGATCGGCTACCTCCGTGCCAGCAGCCGCGGTAATACGGAGGATGCGAGCGTTATCCGGCTTTATTGGGTTTAAAGGGAGCGCAGACGGGTCGTTAAGTCAGCTGTGAAAGTTTGGGGCTCGACCGCAAAATTGCAGTTGATACTGGCGACCTTGAGTGGAACCGAGGTAGGCGGAATTCGTGGTGTAGTGTTGAAATGCTTTGAGATTACGAAGAATTCCTATTGGGAAAGCAGCTTAATGGATTGTAACTGACTCTGATGCTCGAAAGTGTGGGTATCAAACAGGATTAGATACCCT
+
FFGFGGGGGGGEFGGGGFCFCC@@@@E7FFG@EGCCD8@FEGGFGGDG@FFFFFGGGGGGGCFCEFGDFGFEGC9EFGGGGGGCEFE<EAFD<F<EFFGGG,CEEE9FEFFFFCF?EFEEFFFDDF+A84FGFFF?FFCED<FGGGG8FFGCFE@:CGDGFGGDCE7CFFDCGGG>C:*FFFG7C@E@BFD,@FFC7<*,?C9,<FFGGFGG+?7:CE7CCEGGGEG?CCGGGGGGGGGFCC<<=?+20:CCEGDEEF>EEGG):<:F:=BC90<FA6F4069.F:C,,FF9,?94++8+,,,,<:,,,ACE,CF@:=@FE5C,,,,C,E@<,56<,C,,<,,:C,6,FGFFBC,F@C,6;;;,66;,,;,,,,<,,C6C6,,FCGF@@C66,CC,C+:C66?;6;,EBCC,C6,C6,E@E<,,56,,,C,6A,,@
@CRQD 108802
TGAGGAATATTGGTTAATGGACGAGAGTCTGAACCAGCCAAGTAGCGTGAAGGATGACTGCCCTATGGGTTGTAAACTTCTTTTATACGGGAATAAAGTGAGCCACGTGTGGCTTTTTGTATGTACCGTATGAATAAGGATCGGCTAACTCCGTGCCAGCAGCCGCGGTAATACGGAGGATTCGAGCGTTATCCGGATTTATTGGGTTTAAAGGGAGCGTAGGCGGGTTGTTAAGTCAGTTGTGAAAGTTTGCGGCTCAACCGTAAAATTGCAGTTGATACTGGCGACCTTGAGTGCAACAGAGGTAGGCGGAATTCGTGGTGTAGCGGTGAAATGCTTAGATATCACGAAGAACTCCGATTGCGAAGGCAGCTTACTGGATTGTAACTGACGCTGATGCTCGAAAGTGTGGGTATCAAACAGGATTAGATACCCT
+
GGGGGGGGCFGGGFGGGGGGGGGGGGGGGGGGGGGGGGGGGGGGGGGGGGGGGFFGGGFGFGGGGGC8,CBF:FGGGGGFGGGGGGGFFGGGCGGGGGFFGG8FGGGGFGGCFGGGGGGGFGFDGGDEGGGGGGGGEGFC9FFDFFFDGGFGGC6FGG<FCGGGGGGG?@EFFBFGGGFG>GGGGGGGGGGGGGGFFGFCCFFF@FGGGGGFFCGFEEF>EGGGGGGEDDGGGFGF@FGDGGGGGGFGGFDFFFC?E;GGGGFEGGGGGGGGGFF1FEDGGGGECFF8FGGGGGGGGGEGGGGGGEGGGFGGFGFGDFGGGGGGGGCCGGGGGGGGGGGGGGGFFCDGGGGGGF@->GGFF@GGGGGGGGGGGF<DFFGGGGGGGGGGGGGGGGGGGGGGGDGGGFFFEGGGFFE,DFGGFGGGGGGGFGGCCCCC
@CRQD 86725
TGAGGAATATTGGTCAATGGACGAGAGTCTGAACCAGCCAAGTAGCGTGAAGGATGAAGGTTCTACGGATTGTAAACTTCTTTCATAAGGGAATAAACCCTCCCACGTGTGGGAGCTTGTATGTACCTTATGAATAAGCATCGGCTAACTCCGTGCCAGCAGCCGCGGTAATACGGAGGATGCGAGCGTTATCCGGATTTATTGGGTTTAAAGGGAGCGCAGACGGGTCGTTAAGTCAGCTGTGAAAGTTTGGGGCACAACCTTAAAATTGCAGTTGATACTGGCGTCCTTGAGTGCGGTTGATGTGTGCGGAATTCGTGGTGTAGCGGTGAAATGCTTAGATATCACGAAGAACTCCGATTGCGAAGGCAGCACACTAATCCGTAACTGACGTTCATGCTCGAAAGTGTGGGTATCAAACAGGATTAGATACCCT
+
ED9FECEGGGFGFEFEDEGGGGGD+@7CFCGGGGGGGGFEGFGGGGDFGGFGGFFBFFGGGGFGGGGGGFGEEFFFFGGGGAFEFGFFECGFGGG9FG8F8FFGGGGGG8DEGDFGG<FF<,EFFGDGGGGGFGGFGGGGGG7==FGGFFFFCGGD7FFDFGF@EDGEEEGGGFDGCGDG>GGEGGGFFF:=FGDGEFGFGGGGG9==:CCFGCF78FE/CFGGGFE.ED>CGGGFFGGGGG<GGGGGGEFCECCEGDGGGGGGGGGCFEFGF8A@9C/CFGGGGGFAECFCEF:GEGGGGEA4EDGFCFC,EEC@4,,?,,EEE@,9CGGFCGFGGFFFF=9FE7EGFF<FCFF:7GGFEE>FE,EFCCCGGGGGFFFGGGFFC9<FB9FEFEFCFEEGF@C,9FGFB@8EE<,ACGGFGEFA5,GDF<GC<CCC
@CRQD 97919
TGAGGAATATTGGTCAATGGACGAGAGTCTGAACCAGCCAAGTAGCGTGAAGGATGAAGGTTCTACGGATTGTAAACTTCTTTTATAAGGGAATAAACCCTCCCACGTGTGGGAGCTTGTATGTACCTTATGAATAAGCATCGGCTAACTCCGTGCCAGCAGCCGCGGTAATACGGAGGATGCGAGCGTTATCCGGATTTATTGGGTTTAAAGGGAGCGCAGACGGGTCGTTAAGTCAGCTGTGAAAGTTTGGGGCTCAACCTTAAAATTGCAGTTGATACTGGCGTCCTTGAGTGCGGTTGAGGTGTGCGGAATTCGTGGTGTAGCGGTGAAATGCTTAGATATCACGAAGAGCTCCGATTGCGAAGGCAGCACACTAATCCGTAACTGACGTTCATGCTCGAAAGTGTGGGTATCAAACAGGATTAGATACCCT
+
FGGDFF8FCDGGGGGGFGGGGGGGGGGGGGGGGGGGGGGCFGAEEEEBFFGGGFFFFGGGGGGGGGGGGDGGGGGFGCFGGFGGGGGGGGDGGGGGGG<FFGDGGGGFGEFGDEGECEFEGFFGGGGGGGCGGGGGGGGGFFGGFFGGGDGGGGGGG?GGGGGGGGGGFGGCFEGEG?GGGGGG=FEGCF@EFGEGFFEFFB:FFGF=AFFEFCCFGCGEGG>GEEGGGGFEFFGFFEFFEGGE@FFFEAFEGGGEC><EGC?AGGFGFF@FGFF9CGGFF@CF@FFF9EF<>@DGGGFEEE,DGGGGFFFE:,:F:DF?EEGF@B4,CGF<9FCGFEFA9A9,CGFGFF,GGGEDGGE7DGDFFCGFGGFGGGGGGFGFDGGGFF@GEFGGGGGGGFEGFFECGGECGGGGGGGCGF9FGGGGGFFGFFEB<BCC
@CRQD 87212
TGAGGAATATTGGTCAATGGACGAGAGTCTGAACCAGCCAAGAAGCGTGAAGGATGAATGCCCTCTGGGGTGAAAACTTCTTTTTTACGGGAATAAAGTGAGCCACGTGTGGATTTTTGTATGTACCGTAAGAATAAGGATAGGCTAACTCCGTGCCAGCAGCCGCGGTAATACGGAGGAGTCGAGCGTTATCCAGATTTATTGGGTTTAAAGGGAGCGTAGGCGGGTTGTTAAGTCAGTGGTGAAAGGTTGCGGCTCAAACGTAAAATTGCAGTTGATACTGGCGACCTTGAGTGCAACAGAGGTAGGTGGAATTCGAGGTGTAGCGGTGAAATGCTTAGATATCTCGAAGAACTCCGATTGCGAAGGCAGCTTACTGGATTGTAACTGACGCTGATGCTCGAAAGTGTGGGTATCAAACAGGATTAGATACCCT
+
EFD9FGFC-EFG@EFGGC,CEFEG+CCFGFGFF8,CFG,C,C,;CECEFGGG<C9FD<,C,99C,,CC,++8,C?<,C<,,,CC,44:BF+?=,CEFGA9<B8<D,F<FAD+,CEEG,+4,B<5C,,BFG+,5,,<:?>F,,B,BFFCD;*<2?99@4>2,D*<+$@3)6BF:8@();4)*E>ECE8+CF?CF7*4ECFAFFC@:C?<+,@EF564E:2*E>5DGEF@,9FD9?@:,@@,,GGGD,>:+::>EDBA:+,8,C9A5,GFFFFDC,EGFC8E:=F=8C,,9GGGFGEFC4,8EAFFF<<BC,CFCC,F?:,,GGGGEEFDGDF9GGGGFDGGGFDFC,,<GFFB,:CCGF@GF@FD9GGGFF;CGFC@CGFE,9GGGGFGECF+C,FCFGGF<E?AFE@;CFEF9GFAEAGGGGFCFGGGGGF@C8CC
@CRQD 84459
TGGGGAATATTGCACAATGGGGGAAACCCTGATGCAGCGACGCCGCGTGAGCGAAGAAGTATTTCGGTATGTAAGGCTCTATCAGCAGGGAAGAAGAAATGACGGTACCTGACTAAGAAGCACCGGCTAAATACGTGCCAGCAGCCGCGGTAATACGTATGGTGCAAGCGTTATCCGGATTTACTGGGTGTAAAGGGAGCGTAGACGGCACGGCAAGCCAGATGTGAAAGCCCGGGGCTCAACCCCGGGACTGCATTTGGAACTGCTGAGCGAGAGTGTCGGAGAGGCAAGTGGAATCCCTAGGGTAGCGGTGAAATGCGTAGATAGTAGGAGGAACACCAGTGGCGAAGGCGGCTTACTGGACGATTACTGACGCTGAGGCTCGAAAGCGTGGGGAGCAAACAGGATTAGATACCCT
+
E@<FG@FGGGFFGGGGG,6EGGGCEFCFGGGFGGGFC<FFGGGGGGGGDEFGGCGGG,EEFGGGGGCBFGGGGGFGGFGGGCCFFDDGGG<=C,BAF@DFGFGGGEGEFGFFGFGGGC,BFGGFGCG6FFGFABFGGGGGGGGGFFF:;FEFGFGGGCFFGCBA<CGCFDC;CFGF?:-<<=CBFGGFFGCCGGGCE==8C?FE=FF:GF<FF:CEGGGGGGGGGFGF@F7FFGGEFCEGFGFCD>:FB9;*CFC<@FGFGGGFDA9FFF@3FFGGFC:<CE8EFGFFF9FBF<<?,@GFGFA,C+CGGF<,CC:C:EFC<@C9,,,@EGF?DECEC:-@DF::GGF7DFEEFGFGF9DECGGGGGF9EFCGGGFCFGGGFFF>GGGGGGFCEGGGGFFGGEFGGFCFGGGFFCC?CC
@CRQD 74
TGAGGAATATTGGTCAATGGACGAGAGTCTGAACCAGCCAAGTAGCGTGAAGGATGACTGCCCTATGGGTTGTAAACTTCTTTTATACGGGAATAAAGTGAGCCACGTGTGGCTTTTTGTATGTACCGTATGAATAAGGATCGGCTAACTCCGTGCCAGCAGCCGCGGTAATACGGAGGATTCGAGCGTTATCCGGATTTATTGGGTTTAAAGGGAGCGCAGACGGGTCGTTAAGTCAGCTGTGAAAGTTTGGGGCTCAACCTTAAAATTGCAGTTGATACTGGCGTCCTTGAGTGCGGTTGAGGTGTGCGGAATTCGTGGTGTAGCGGTGAAATGCTTAGATATCACGAAGAACTCCGATTGCGAAGGCAGCACACTAATCCGTAACTGACGTTCATGCTCGAAAGTGTGGGTATCAAACAGGATTAGATACCCT
+
GGGGGGGGGGGGGGGGGGGGGGGGDGGCFGGGGGGGGGGGGGGGGGGGGGGGGGGGGGFGGGGGGGGGGFGGGGGGGGGGGGGGGGGFGGGGGGGGGGGGGGFGGGGGGGGGGGGGGGGGGGGGGFGGGGFCFGGGGGGF=GGGGGGGGFGGGGGGGGGGGGGGGGGGGGGGGGGGGGG>GFGGGGGGGGGGGGGFFGGGGGGGGGGGGGGGGGGGGGGGGGGGGFG<CFFEFFGGGGGGGGGGGGFGFEFGGGGFGGGFGGG?CGGGGGGGGGGFFGGGGGGG@44<F<GGGGGGCFAA8<FEFCDGGGGGFGGGGF@E?GCFGGDGGFE9GEAFGGGGGFCFFCGGGGGGGGGEGGGCF7GGGGGGGGGFGFCGGF7GGCGGGGFEFFFGGGGGGGGGGGGGGGGGGGGGGFFGGGGGGGGGGGGGGGGCCCCC
@CRQD 75
TGAGGAATATTGGTCAATGGACGAGAGTCTGAACCAGCCAAGTAGCGTGAAGGATGAAGGTTCTACGGATTGTAAACTTCTTTTATAAGGGAATAAACCCTCCCACGTGTGGGAGCTTGTATGTACCTTATGAATAAGCATCGGCTAACTCCGTGCCAGCAGCCGCGGTAATACGGAGGATGCGAGCGTTATCCGGATTTATTGGGTTTAAAGGGAGCGCAGACGGGTCGTTAAGTCAGCTGTGAAAGTTTGGGGCTCAACCTTAAAATTGCAGTTGATACTGGCGTCCTTGAGTGCGGTTGAGGTGTGCGGAATTCGTGGTGTAGCGGTGAAATGCTTAGATATCACGAAGAACTCCGATTGCGAAGGCAGCACACTAATCCGTAACTGACGTTCATGCTCGAAAGTGTGGGTATCAAACAGGATTAGATACCCT
+
EGFFGFFFGGAEGGGGFGGGGFGGGGGGGGGFGGGDGGGGGGGGFGGCGGGGGGGCGGGGGGGGGGGGGGGFGGGGGGGGFFGGCDGGGGGGGGGGGGGGGGGGGGGFFGECEFGGGGGGGGGGGGGGGGGGGGGGGGGGGGGGG>GGGGGGG?8FFFGGFGGGFGGG47FGGGGDEDGGGFGGGG8>FCFGGFCBE>FG9#CGGGFFEGGFFB<FGGGDGGGGGGDCDDEECFGFGGGGGFGGFG<@FCGFFGD?EFGFFGGGGFFGGFGGGGGGFEFGFFGFCFA<9FGGGGCCGGGGFFFGGGGEDGFFFF=F,GGGEFGGE7GGGGGAGFCFDGGFEC,,CFEGGF<F8CF:FDCCDFFFGGGGFCGFCGGGDGCGGGGDGFFC>FGFF@GEF7GGFGFFEEGDGGGGGGGGGFGGGGFGGFGGGEGCC@CC
@CRQD 76
TGGGGAATATTGCACAATGGGCGAAAGCCTGATGCAGCGACGCCGCGTGAGCGAAGAAGTATTTCGGTATGTAAAGCTCTATCAGCAGGGAAGATAATGACGGTACCTGACTAAGAAGCACCGGCTAAATACGTGCCAGCAGCCGCGGTAATACGTATGGTGCAAGCGTTATCCGGATTTACTGGGTGTAAAGGGAGCGCAGGCGGTGCGGCAAGTCTGATGTGAAAGCCCGGGGCTCAACCCCGGTACTGCATTGGAAACTGTCGTACTAGAGTGTCGGAGGGGTAAGCGGAATTCCTAGTGTAGCGGTGGAATGCGTAGATATCGGGAGGAACACCAGTGGCGAAGGCGGCCTACTGGGCACCAACTGACGCTGAGGCTCGAAAGTGTGGGTAGCAAACAGGATTAGATACCCT
+
GGGEFEGGGGGGGGGGGGGFGGGGGGGGGGGGGGGGFGCFGGGGGGGGGGFEFGFGGGGEGGGGGGGGGGGGGGGGGGGGGFGGGGGGGGGGGGGGGGGGGEF?=FGDGGGGGGGGGGFGGCGGG7FGG@GGF?FGGGGGFFFGGGGGGGGFFGGCFGGGGGFGGGFGGFGDEFEGGEGGGGFGGGGGGFGGGGGGGGFGEGE>DGGGGGGGCFG<EF:;GFGFGGGGGG@ECCFFEGGGFGGGGGF<<GFFFFDGGA<FGEGGGGDFGFCD<DGGGCGGFGGGGGGGEFFFGEE,GGGGGGGGGGDFF9GGGGGGFE<CCGGGGGGGGGGCCGGGGFGGGGGGGGGGGGGFFDGGGGGGG?GCGFGGGGDGGGGGGGFCGGGGGGGGGFGGGGGGGGGGGGGGGGGGF@FCCCCC
@CRQD 81476
TGAGGAATATTGGTCAATGGACGAGAGTCTGAACCAGCCAAGTAGCGTGAAGGATGAAGGTCCTACGGATTGTAAACTTCTTTTATAAGGGAATAAACACTCCCACGTGTGGGAGCTTGTATGTACCTTATGAATAAGCATCGGCTAACTCCGTGCCAGCAGCCGCGGTAATACGGAGGATGCGAGCGTTATCCGGATTTATTGGGTTTAAAGGGAGCGCAGACGGGTCGTTAAGTCGGCTGTGAAAGTTTGGGGCTCAACCTTAAAATTGCAGTTGATACTGGCGTCCTTGAGTGCGGTTGAGGTGTGCGGAATTCGTGGGGTAGCGGTGAAATGCTTAGAGATCACGAAGAACTCCGATTGCGAAGGCAGCACACTAATCCGTAACTGACGTTCATGCTCGAAAGGGTGGGTATCAAACAGGATTAGATACCCT
+
CECFDGGGCFFEGGGGGFCFFEGGEGGGGGGGGGGGDF?FFGFFFGGGGCEGCDGGCGGGGGGFFGGGFGGGGGGGFGEFGEGGGFGGGFFGGGGGGG,BEF,EEEGG,B<7CF7BE8FCG,?C,FFCEFG9FEFG<<EGC@F@FF:BFF9BCD+CBC,CFFGFGGGFECECAGC<5>7<DFFGGGG=GDGCEGGEGGEGGF<CFCGGABE@FCCFEGFFC=(:CC<GG>:GGDDEC@C<CG<GG<<6#ECGGFC<<CCFGGFGFAFFGGGGGGGFF=GD?GFE>=AA<FFA+CFF78EB<?FGG@@F=,A,DE:ECF:=A,++GC7GGFC9,FCGGFEEC,CCFC6:9GGFFFBGGFC8+@7FGFFC@<CFGGCFDF@:E@@GFEE7GEFCF@C,E@C8FFGFGFC,@9F<GF9FGGGGFEDGFFADFGFCCC@C
@CRQD 102659
TGGGGAATATTGCACAATGGGGGAAACCCTGATGCAGCGACGCCGCGTGAAGGAAGAAGTATCTCGGTATGTAAACTTCTATCAGCAGGGAAGATAGTGACGGTACCTGACTAAGAAGCCCCGGCTAACTACGTGCCAGCAGCCGCGGTAATACGTAGGGGGCAAGCGTTATCCGGATTTACTGGGTGTAAAGGGAGCGTAGACGGTGTGGCAAGTCTGATGTGAAAGGCATGGGCTCAACCTGTGGACTGCATTGGAAACTGTCATACTTGAGTGCCGGAGGGGTAAGCGGAATTCCTAGTGTAGCGGTGAAATGCGTAGATATTAGGAGGAACACCAGTGGCGAAGGCGGCTTACTGGACGATAACTGACGCTGAGGCTCGAAAGCGTGGGGAGCAAACAGGATTAGATACCCT
+
FGGGGGDGEGGGGGGGGGGGGG7:FGGGGGGGGFGGGGGGCGGGGGGEGGFGFCFGGEGGGFGCGGGGGGGGGGGGGGGGFFGGGGGGGGGGGFGGGGGGGGGGGGGGGGGFGGGGFGGGFFFEGGGGGGG<=FGFGAF<FFGGDGGGGGECFGFFFGGGGGFGGGGGGGGGGG?GGDFGFGGGGGFFDEFGGGGGGGGEDEGGGGGGGGGG;FFE7(7<AGFFGGGFGGGGGGGGGGGGGGGGGGFDEGGFFCFGG=CFF<EFCGFF?GFGGGGFDFGGGGGEEGGDGGFDDFGGGFFCEGGGGGGF9GGGFGGGGGGF@9CGGGGFE9GFFEFEFC8GGGGGGCGGGGGGGGGGGGGGGGFC9CFGGGGGFEFGGEDGGFCGFEGGGGGGGGGGGFFFGGGGGDFGGFGCCCCC
@CRQD 75706
TGAGGAATATTGGTCAATGGGCGAGAGCCTGAACCAGCCAAGTAGCGTGAAGGATGAAGGCTCTATGGGTCGTAAACTTCTTTTATATGGGAATAAAGTTTTCCACGTGTGGAATTTTGTATGTACCATCCGAATAAGGATCGGCTAACTCCGTGCCAGCAGCCGCGGTAATACGGAGGATCCGAGCGTTATCCGGATTTATTGGGTTTAAAGGGAGCGTAGGTGGATTGTTAAGTCAGTTGTGAAAGTTTGCGGCTCAACCGTAAAATTGCAGTTGAAACTGGCAGTCGTGAGTACAGTAGAGGTGGGCGGAATTCGCGGTGTAGCGGTGAAATGCTTAGATATCACGAAGAACTCCGATTGCGAAGGCAGCTCACTAGACTGTTACTGACACTGATGCTCGAAAGTGTGGGTATCAAACAGGATTAGATACCCT
+
CEFGCCFGGF,EEFAFGGGGGDCEGGGGG8<A,EDFGGGGGGGGGGDGGGGGGGGGGGGFGFFFFGGCFCCFEFFCFFGFFGGG9FFFEFGFFDF9C,CEFFBFDFGFB=FDCFFGGGFFGCEF9,?,@,AFFE@GGFG9AAFGGFGGGGFF7DD@FE<FFCFF7CGGG7:DAFFCGG7C?FFGGDC7F<77CCF68=:7F:<CG7<C;8<ECDE9F3FB;=*:C>:D@FFEFFGECFGGFD;B@FGCEEGEGG,C:CEF?CCC;FFGFFGFGEA:F@FFCFFE@BC:=,9F;,EFFEF?AA944+8+8,,<=C@:>4+,<E>==>F<GFGFCE,8GFAFFFEGDFCC<GCFFB+GCCGFBC:,<ECC8FE<C,C<,CFGGFECCCC,@<EFC,C,ECB<C6,6A<CF@CCEDCGGFAECC,@,;E,CCC6,<8<B
@CRQD 80
TGAGGAATATTGGTCAATGGACGAGAGTCTGAACCAGCCAAGTAGCGTGAAGGATGACTGCCCTATGGGTTGTAAACCTCTTTTATAAGGGAATAAACCCTCCCACGTGTGGGAGCTTGTATGTACCTTATGAATAAGGATCGGCTAACTCCGTGCCAGCAGCCGCGGTAATACGGAGGATCCGAGCGTTATCCGGATTTATTGGGTTTAAAGGGAGCGCAGACGGGTCGTTAAGTCAGCTGTGAAAGTTTGGGGCTCAACCTTAAAATTGCAGTTGATACTGGCGTCCTTGAGTGCGGTTGAGTTGTGCGGAATTCGTGGTGTAGCGGTGAAATGCTTAGATATCACGAAGAACTCCGATTGCGAAGGCAGCACACTAATCCGTAACTGACGTTCATGCTCGAAAGTGTGGGTATCAAACAGGATTGATACCCT
+
EGGGGGGGGGGGGGGGGGGGGGGGGGGGGGGGGGGGF8FFGFFGGGEGGGGGGGGGGGGGGGCGGEFGGGGGGGGGGGGGGGGGGGGCFGFGGGGGGGGDFCGGGGGGGFFGGGGGGC@AFGGGGGGGGFGGGFCFEFGGEGGGGGGGFDFFGGG6GGGGFGGGGGGEGGGGEFFGEFGGGGGGGFGDGDGGGGFGEFFCC9FGGGGGBEFCFGGGDGCB8FGGGGFEDGGGFFGFGGFGGFGF?C9>CEGFGGGG9.FGGFGGGGCDC<97<GFBACCFGFCGGGGF,?,@:GGGGFGFF?B=8C@CEFFF7=F:B,=<@EDEG@FEFEECFFGFEE;@=9F<CDED9GGFE@C,FFF@FCF8GGFFCFEC,GFFCFECF@@CFGGGFFFAGGFFA@FEF7CFCCCGGGGGFECEGGGEF9FGGGGGFFCCCCC
@CRQD 81
TGAGGAATATTGGTCAATGGACGAGAGTCTGAACCAGCCAAGTAGCGTGAAGGATGACTGCCCTATGGGTTGTAAACTTCTTTTATACGGGAATAAAGTGAGCCACGTGTGGCTTTTTGTATGTACCGTATGAATAAGGATCGGCTAACTCCGTGCCAGCAGCCGCGGTAATACGGAGGATTCGAGCGTTATCCGGATTTATTGGGTTTAAAGGGAGCGTAGGCGGGTTGTTAAGTCAGTTGTGAAAGTTTGCGGCTCAACCGTAAAATTGCAGTTGATACTGGCTACCTTGAGTGCAACAGAGGTAGGCGGAATTCGTGGTGTAGCGGTGAAATGCTTAGATATCACGAAGAACTCCGATTGCGAAGGCAGCTTACTGGATTGTAACTGACGCTGATGCTCGAAAGTGTGGGTATCAAACAGGATTAGATACCCT
+
EFGGGE@FGGDEGGGDFFGGGGGGGGGEFFFGGGGGGGFGGGGGGGGGGGGGFGFGGFGGGCCFGFFGG8CBFGGGFFGGGGGGFGGEGG7CGGGGDG<FCE,BFGGGGDGGGGG?FGG8FDFEGEFF7FCGEF9@BFACFGDGGGGGGG98FDFCD<:DFGGFGDE>FGGGFCFEGGGG,FFEFEFEGGCCFGCC8C9CC@CEGGGG>FFGGGGFGGDBCFDGGFE?GGCCFGFFCFGFCFC9FCFF9GGFCG<CC7FEFFEGGGGGGFGGGFFEFDFFGGGG=,@GFGGGGGGGEGEA,GDE,F7GC@FB=?GGGFGGGGGFECFGGGGGGDFFFGGF<9E<CC9CECFFFEGEGGGDGGGGGGFDGFGFGGGGFGGGGGGGGGGGGGGGGGGGGGGGF@F<CFEGGGGGGGGGFFEEGFEE9GFA@FC6,CCA
@CRQD 104694
TGAGGAATATTGGTCAATGGACGAGAGTCTGAACCAGCCAAGTAGCGTGAAGGATGAAGGTTCTACGGATTGTAAACTTCTTTTATAAGGGAATAAACCCTCCCACGTGTGGGAGCTTGTATGTACCTTATGAATAAGCATCGGCTAACTCCGTGCCAGCAGCCGCGGTAATACGGAGGATGCGAGCGTTATCCGGATTTATTGGGTTTAAAGGGAGCGCAGACGGGTCGTTAAGTCAGCTGTGAAAGTTTGGGGCTCAACCTTAAAATTGCAGTTGATACTGGCGGCCTTGAGTGCGGTTGAGGTGTGCGGAATTCGTGGTGTAGCGGTGAAATGCTTAGATATCACGAAGAACTCCGATTGCGAAGGCAGCACACTAATCCGTAACTGACGTTCATGCTCGAAAGTGTGGGTATCAAACAGGATTAGATACCCT
+
FGFGGGFG@FCGGFGFGGFGGGGGGGGGGGGGGGGGGCFGGGGGGGGGGGGGGGGFFDGGGGGGGGGGGDGFGCACFGGGGGGGGGGGFDGGFDGGGGGGGGGGGGGFGGGGGGGGGGFGGGGGGGGGGGFGGGGGGGGGGFGCFGGGFGGGG:FCGGFGG5GGGGGGGDF?F@E>>G?CFGGGGGGGGGGGGGG?GE2GG>GGGGFGGGG#CFFFGGGGGGEGGGGFEFFGGGGGCEGGGG(FGGGGFFGGGGGCCFFFGFFFFCDFFFFDFFFAGGGGGFEFFA+FGFFCECEF@FA,FCCEGGGCCFGGGGF=CFC4FE>GECDGGFCGGGGGGFCFFAE<E?EF9GGFCB67GDDFDEGGGGGGGGFFEEFFDGGDGFEF,GGGGGFEFCF9FCFFFGFFEDF@E@ECF<C,E9FEFGGGGGGGGGFCCCCC
@CRQD 79422
TGAGGAATATTGGTCAATGGACGAGAGTCTGAACCAGCCAAGTAGCGTGAGGGATGAAGGTCCTACGGATTGTAAACTTCTTTTATAAGGGAATAAACCCTCCCACGTGTGGGAGCTTGTATGTACCTTATGAATAAGCATCGGCTAACTCCGTGCCAGCAGCCGCGGTAATACGGAGGATGCGAGCGTTATCCGGATTTATTGGGTTTAAAGGGAGCGCAGACGGGTCGTTAAGTCAGCTGTGAAGGTTTGGGGCTCAACCTTAAAATTGCAGTTGATACTGGCGCCCTTGAGTGCGGTTGAGGTGTGCGGAATTCGTGGTGTAGCGGTGAAATGCTTAGATATCACGAAGAACTCCGATTGCGAAGGCAGCACACTAATCCGTAACTGACGTTCATGCTCGAAAGTGTGGGTATCAAACAGGATTAGATACCCG
+
FFDGFC8FGGFGGFGFGFFGGGGG7FGEFDGGFGGGFGEGGGGGGGGGGGGGGBFCGEGGGGGGFFE:FGGGGGGGGGGGGGGFAFFGGFGGDGGGGGGGGGGGGFECF@FGC8CED<<,BEEGGFFFGEGGG9FGGG>GDG?EECFGGDFFGFEGGFGGGCGG:=BF;CFGGCFCGGEFFGGG:C>FGF=:FEFGCGCFFFEGGE9=FF<9FEGC=:<CGGG=FEC>CFDGGGDFFGFFGGGFFGGGDEDGFGGFGCC,@ACF@7CFFFFFGGGFFFGFGGGGC>+<9GFFC@FCCFGFEFGGGF77CB<CEF:C=CGGFGGFEC7GGGGGGGGGGGGCGFCGFCE@GE9GDGGFCD@7FDGGGGGGGGGGGGGGFF66,FGFFECGGGFFGGGGGEGFFEGFDDFGGGGFGFGGGGGGGGGGF,EFF<FCA,A-
@CRQD 110749
TGAGGAATATTGGTCAATGGACGAGAGTCTGAACCAGCCAAGTAGCGTGAAGGATGAAGGTTCTACGGATTGTAAACTTCTTTTATAAGGGAATAAACCCTCCCACGTGTGGGAGCTTGTATGTACCTTATGAATAAGCATCGGCTAACTCCGTGCCAGCAGCCGCGGTAATACGGAGGATGCGAGCGTTATCCGGATTTATGGGGTTTAAAGGGCGCGCAGACGGGTCGTTAAGTCAGCTGTGAAAGTTTGGGGCTCAACCTTAAAATTGCAGTGGATACTGGCGTCCTTGAGTGCGGTTGAGGTGTGCGTAATTCGTGGTGTAGCGGTGAAATGCTTAGATAGCTCGAAGAACTCCGATTGCGAAGGCAGCACACTAATCCGTAACTGACGTTCATGCTCGAAAGTGTGGGTATCAAACAGGATTAGATACCCT
+
FCEEFCF<EFGGFFFCFC<AEEG++@FAFGGGDCFGGGCF,ECCFGGGGDCGGGFGGDGCF@FFFFG>GGG<CFFFGFFFEFGFGGGFGGF<E=EEFG=:,:44<,@A,9+8C<@:DF,B9F<BEG9FEF<,<C,,9CFCDCCC+A7,A,E23A@?AFCC,/;:CEG@49CFDFFC8F@<EC7>FEE:FG;;CF7?:F/F;F#CFCC?F281FFC519B:CD?;*GGGFFFAFGGFFGF9@@3@2FC@399GC><DEF?@C;@7G<FFGB@:FD3$-?DA>FF<EFF,<F8GGF@BGCCEE9?C8@8+77B,B4+@,,,:EAFB>:@?<?96<E<FE<C,EEE@,E,7C,GFAGFECGFFBE@GGGGGFFDFEGGFDCC@CGGDFC6EGFDDFE6;,F7F<FEGFGF7@EEAFEEFFECCEAFGGFFEEFEBC<A-
@CRQD 85
TAGGGAATTTTCGGCAATGGGGGAAACCCTGACCAAGCAACGCCGCGTGAAGGAAGAAGTAATTCGTTATGTAAACTTCTGTCATAGAGGAAGAACGGTGGATATAGGGAATGATATCCAAGTGACGGTACTCTATAAGAAAGCCACGGCTAACTACGTGCCAGCAGCCGCGGTAATACGTAGGTGGCGAGCGTTATCCGGAATTATTGGGCGTAAAGAGGGAGCAGGCGGCACTAAGGGTCTGTGGTGAAAGATCGAAGCTTAACTTCGGTAAGCCATGGAAACCGTAGAGCTAGAGTGTGTGAGAGGATCATGGAATTCCATGTGTAGCGGTGAAATGCGTAGATATATGGAGGAACACCAGTGGCGAAGGCGACGATCTGGCGCATAACTGACGCTCAGTCCCGAAAGCGTGGGGAGCAAATAGGATTAGATACCCT
+
FGGGGGGGGGGGGGGGGGFGGGGGGGGGGGGGGG@FFGGGGGGGGGGGGGGGGGGGGGGGGFGGGGFAFFGGFGGGFGGGGGGGGAFGGGGGDFGGGGEGGGGGGGGFGGGGFGGGGGGGGGGGFGGGGGGGGGGGGGGGGGGGGGGGGGGGGGGGGEGGGGGGGGGGGGGGGGGDDGGGGGGGGGGGGGGGGGDEGGGGGDGG<FFGGGGGGEFG>CF<GDGGGGGGGGGGEG/GFFGGGEGF%FDCGGGGGGFGGFGFEFFFGCEGFFGGGGFB?CGGC:CCCBGGF?E,DFGFGGGFFGGGGCGGE9C,F<<DGFAFF9?CFCF:7GGGGFGGGFFB<GGGFAGGGGGGFDEF?=CFFGGDGDGGGEGGEGFF7GGGGGGFC<9EGFFFGGGGGF<CGGFC@CGDCGGGGGGGGGGGGGGGGGGGGGGFGFEBCCCB
@CRQD 62651
TGGGGAATTTTGGACAATGGGGGCAACCCTGCTCCAGCCATGCCGCGTGCAGGATGAAGGTCTTCGGATTGTAAACTGCTTTTGTCAGGGACGAAAAGGGACGTGATAACACCACGTTCTGCTGACGGTACCTGAAGAATAAGCACCGGCTAACTACGTGCCAGCAGCCGCGGTAATACGTAGGGTGCAAGCGTTAATCGGAATTACTGGGCGTAAAGCGTGCGCAGGCGGGTTTGTAAGATAGATGTGAAATCCCCGGGCTCAACCGGGGAATTGCATATATGACTGCAAGACTTGAGTTTGTCAGAGGAGGGTGGAATTCCAAGTGTAGCAGTGAAATGCGTAGATATTTGGAAGAACACCGATGGCGAAGGCAGCCCTCTGGTACATTACTGACGCTCATGCACGAAAGCGTGGGGAGCAAACAGGATTAGATACCCT
+
GGGGGEFGFGFGCGGGGGFGFGG7FGGGGGGGGCGGFG<F9FFGGDGGGGCFGEGFGFGCFGGGGGGGG=AFFGGGFFFGFGGGGGGGGGGCFFBFFGGGG+>?:FGG9<:8CD<F<,B<,E<FFCCEF=7D,38B>F@AFCDFGGCCC*@FCB9@:F<5>80>38D>FEGCC<A1?=CF4>>CEFC=>FF2<5=3<=E9C::EGGFGFGG8CEEE<CEC%C=:?C<9E>8#F;>'FFFG9,A?9=FE9B@:C:9+EGGFFC#8@43#CGGDFBF9=AC,<,B,EFE?,<CEFFB,FA4,?=,FCFCFFB+CBDEEAFCFFDFC,GGGGDEC,GFGF@7CGGFC,CE,?C,AGEAFGFCGGEC9,>GDGGGFCFF8@B,C,CF6<,<,,C69GGGEEF<C,D@C9,EF@CEEGGGGFFF,FFDFEEFGEGFFGGGGCCCCC
@CRQD 81465
TGGGGAATATTGCACAATGGGCGAAAGCCTGATGCAGCGACGCCGCGTGAGCGAAGAAGTATTTCGGTATGTAAAGCTCTATCAGCAGGGAAGATAATGACGGTACCTGACTAAGAAGCACCGGCTAAATACGTGCCAGCAGCCGTGGTAATACGTATGGTGCAAGCGTTATCCGGATCTACTGGGTGTAAAGGGAGCGCAGGCGGTGCGGCAAGTCTGATGTGAAAGCCCGGGGCTCAACCCCGGTACTGCATTGGAAACTGTCGTACTAGAGTGTCGGAGGGGTAGGCGGAATTCCTAGTGTAGCGGTGAAATGCGTAGATATTAGGAAGAACACCAGTGGCGAAGGCGGCTTACTGGACGGTAACTGACGTTGAGGCTCGAAAGCGTGGGGAGCAAACAGGATTAGATACCCT
+
FGGGGGDGGGGGGGGGGGGGGGGGGGGGGGGGGGFCFGFGGGGGGGGGGGGGGGGGFGGEFGGGGGGGGGGGGGGFFGGGGGGGGGGGGGGGGGGGGGFCGGGGGDFFGGGGGGGGGGGGGGGGGGGGGGGGDFEGGGCGGGGGGGCGGGGGGGC$3?FFGFEFGGGEGGGGGGGDEFEEGG>GGGGGGGGGGGGGGC@8FGGGGC:5:CFEGFFFGGGGGGGFFGGEEFGGGGGGFFGGGGGGGGE::FGGGGEFGGDFEGGFDA8ECFFGGGGGGGGEFFGGGGGGFFFCAGEGFFFGGFGF8DGGGGGGGGEDFGGGGFGGCGGGGGGGGCDFGGGGGE@GGEGGGGGGGFGF@7DGFDGGGGGGGGCGGGGGGGFCGFGGGGGGGFGGGGGGGGGGGGGGFEAFE@GCCCCC
@CRQD 113843
TGGGGAATCTTGCACAATGGAGGAAACCCTGATGCAGCGACGCCGCGTGAGTGAAGAAGTATTTCGGTATGTAAAGCTCTATCAGCAGGGAAGAAAATGACGGTACCTGACTAAGAAGCCCCGGATAACTACGTGCCAGCAACCGCTGGAATACGTAGGGGGCAAGCGTTATCCGGATTGACTGGGAGGAAAGGGAGCGTAGGCGGTAAATTAAGTCTGAAGTGAAAGCCCGGGGCTCAACCCAGGGACTGCTGTGGAAACTGTGTAACTAGAGTGCAGGAGAGGTAAGCGGAATTCCTAGTGTAGCGGTGAAATGCGTAGATATTAGGAGGAACACCAGTGGCGAAGGCGGCTTACTGGACAGTAACTGACGTTGAGGCTCGAAAGCGTGGGGAGCAAACAGGATTAGATACCCT
+
G,FGEGGGCF9CECFFGGGG,,@CFG<CFGGGGD,C6E@FFFCFEFGFC?FGGG?FGGG9,EFGGFG:<,C@FGFCDFGG?EC<,,,B?FGGGGG8F<F9A::84=EF,88F?=??ABC*BB8@>5A->5<B=.*>8D<FF#:DB##-*698F@77FFECGGF>CC?CFB7F=<88?,F-2/,F<C#F=BCFF@655E=8*9*7>=7,3,,,32:<,GE;;FCFFGGGGGEB>,:,3+CD:6,,D56<,A>@,7,<=E,FAA,,,FGFF?,<@,F=:,9,FF<8F7CCC,GFFE<B8==,GEDGGGGFFGFF:GGGGFAEFCF,E9,GFFC9DFFFEE@EGGEFFF@GFCEF<C,,FGFE6C,GFFFFBE@FE,GGGGFCGGGGGGGF+FF?GFFFFCFFGGFGGGDCFFFB@C9C
@CRQD 89
TGAGGAATATTGGTCAATGGACGAGAGTCTGAACCAGCCAAGTAGCGTGAAGGATGAAGGTCCTACGGATTGTAAACTTCTTTTATAAGGGAATAAACCCTCCCACGTGTGGGAGCTTGTATGTACCTTATGAATAAGCATCGGCTAACTCCGTGCCAGCAGCCGCGGTAATACGGAGGATGCGAGCGTTATCCGGATTTATTGGGTTTAAAGGGAGCGCAGACGGGTCGTTAAGTCAGCTGTGAAAGTTTGGGGCTCAACCTTAAAATTGCAGTTGATACTGGCGTCCTTGAGTGCGGTTGAGGTGTGCGGAATTCGTGGTGTAGCGGTGAAATGCTTAGATATCACGAAGAACTCCGATTGCGAAGGCAGCTCACTAGACTGTTACTGACACTGATGCTCGAAAGTGTGGGTATCAAACAGGATTAGATACCCT
+
GGGGGGGGGGGGGFGGGGGGGGGGGGGGGGGGGGGGGGGGGGGGGGGGGGGGGGGGGGGGFGGGGGGGGGGGGGGGGGGGGGGGGGGGGGGGGGGGGGFGGGGGGGGGGGGGGGGGGGGGGGGGGGEGGGGGGGGGGGGGGGGGGGGGGGGGGGGGGGGGGGGGGG=GGGFGGGGGGGGGGGGGGGGGGGGGGGGGGEGGG.GGGGGGGGBFGGGGGGGGGGGGGGGGGGEEGGG7CFGFGGAGGFFGFFEFGGGGGFFGGGGGGGFEFGGGCDCA<DGGFFCGEGFCFEF<@DGGGFGFGGEGFDGGGFE,GGGDGGFGGFCGGGGGGGGGGGGGGGGGGFFGGFGGGGGGFEFCF7E6:EGGGGGGGGGFE<FGGGGGGGGGDFFGGGGGGGGGFCGGGDGFGGGGGGGGGGGGGGGGGGGGFGGDGGGCCCCC
@CRQD 90
TGGGGAATATTGCACAATGGGGGAAACCCTGATGCAGCGACGCCGCGTGAGCGAAGAAGTATTTCGGTATGTAAAGCTCTATCAGCAGGGAAGAAGAAATGACGGTACCTGACTAAGAAGCACCGGCTAAATACGTGCCAGCAGCCGCGGTAATACGTATGGTGCAAGCGTTATCCGGATTTACTGGGTGTAAAGGGAGCGCAGGCGGTACGGCAAGTCTGATGTGAAAGCCCGGGGCTCAACCCCGGTACTGCATTGGAAACTGTCGGACTAGAGTGTCGGAGGGGTAAGTGGAATTCCTAGTGTAGCGGTGAAATGCGTAGATATTAGGAGGAACACCAGTGGCGAAGGCGGCTTACTGGACGATTACTGACGCTGAGGCTCGAAAGCGTGGGGAGCAAACAGGATTAGATACCCT
+
FGGGGEFGGGGGGGGGGFFFGGGEGGGGGGGGGGGGGGGGGGGGGGGGGGGGGGGGGGFGGGGGGGGGGCFGGGGGGGGGGGGGGGGGGGGGGGGGGGGGGGGEGGGGGGGGGGGGGGGGGGGDFEGGGGG@GGGFGGGGGGGGGGFFGGGGGGGGFFF3GGGGGGGFFGEDG(GGGEF9GGFGGGGGGF$GGGGGGGGDGGGGGGGGGFGGGCECGGFGGGFGGFFGGGDGFGGGDDGDGGFGFGGGGGGGGGGGGGGDCGGGGFGFF>EE?FGGGEEGGGDGGGFFGCGGGFGFAFCFGGGGGGGGDGGGFFGEGGGGGGGGF?FGGGGGGFCFGFGCGGFFF7E@GGGGGGGGGGGGFFGGGF<GGGGGGGGGGGGGGGFFGFDGGGGDGGGGGGGGFGFFGGGGGGGGGCCCCC
@CRQD 82576
TGGGGAATATTGCACAATGGGCGCAAGCCTGATGCAGCGACGCCGCGTGAGGGATGGAGGCCTTCGGGTTGTAAACCTCTTTTATCGGGGAGCAAGCGAGAGTGAGTTTACCCGTTGAATAAGCACCGGCTAACTACGTGCCAGCAGCCGCGGTAATACGTAGGGTGCAAGCGTTATCCGGAATTATTGGGCGTAAAGGGCTCGTAGGCGGTTCGTCGCGTCCGGTGTGAAAGTCCATCGCTTAACGGTGGATCCGCGCCGGGTACGGGCGGGCTTGAGTGCGGTAGGGGAGACTGGAATTCCCGGTGTAACGGTGGAATGTGTAGATATCGGGAAGAACACCAATGACGAAGGCAGGTCTCTGGGCCGTTACTGACGCTGAGGAGCGAAAGCGTGGGGAGCGAACAGGATTAGATACCCT
+
FGGGGGCFFGGGGGGFGGGFGGGGGGGGGGGGGGFGGGEGGGFGDFGGGGGGGGGGFFFGCGGGGGGGGGGGGGGGFFGGGGGGGGGGGCFEGGGFGGGGGEFFGGGFGGFGGGGGGGGGGFCFEGGGGGGGGGGGG@0@FGGGGDFGGGGGGC@FGGFFFGFGGFCCFFEFFFGGGGGGG<EFGGGGGFGGEFEGGGGGGFGGGGGGFGGGGGGGEEGGGGGGGGGGFGGFGGGGFFGGFCFGGGGGGGGGFGGGGGCGGGGGGGGGGGGGGGGGF8:7GGGFFGGGGFEE,<GFDEGECGGGGGGEFB,DGGFGGGFGFBFGGGGFC=FGGCEDGGGGGGGGFGGGGGFFGGGFGFFC@FGGEGGGEEGFEGGGGGGGCEGGEFEGGGGGFEGGGGGGGDGGGGGGGFFFGGGF@CCCC
@CRQD 73021
TGAGGAATATTGGTCAATGGACGAGAGTCTGAACCAGCCAAGTAGCGTGAAGGATGACTGCCCTATGGGTTGTAACCTTCTTTTATACGGGAATAAAGTGAGCCACGTGTGGCTTTTTGTATGTACCGTATGAATAAGGATCGGCTAACTCCGTGACAGCAGCCGCGGTAATACGGAGTAGTCGAGCGTTATCCGGGGTTATGGGGTTTAAAGGGAGCGTAGGCGGGTTGTTAAGTCAGTTGTGAAAGTTGGCGGCTCAACCGTAAAATTGCAGTTGAAACTGGCGACCGTGAGTGCAACATAGGTAGGCGGAAGTCGTGGTGTAGCGGTGAAATGCTTAGATATCACGAAGAACTCCGATTGCGAAGGCAGCTTACTGGATTGTAACTGACGCTGATGCTCGAAAGTGTGGGTATCAAACAGGATTAGATACCCT
+
CE<CC;E<EGGGD,FC<CE8EFGG@:@E<<@EDF-FBADFGGGDFFGGGGGGGCCFBF@F8ECEE,F@FFEGGFG-<<CFGGG9FCFGGD+BC,CA9,5,<CEB8,@?F<+F+?<<<9+,9<EFCFECDDFGGCEFGF<,,,C++A=BF,6,CFG+>FF8=>DDC8C38>;3,>:C>:$35ECC;F<EC415=<8)##;*8C&1F@3FDFACFCC*#4)<BF@?C>E#AFFGDC@%99/,CA@39GFF-F6E>GED=+EGF=C72E<AD>:31>8<5,,<:CB8+6889,DCGFFE,:,,,,CFCGGEFFB,=?+GGFDFF?@4+GFF6,<EEF<<F<9FGFGGFFFD<FA,,B6-@<C@@,7FGF@FFC<CCECGFEDEFEEEFEE:ECBGDF<C9CDFCFF@,ECGGFFC,9GFEGC@AFC9CFFFCCFBCCCC
@CRQD 95499
TGAGGAATATTGGTCAATGGACGAGAGTCTGAACCAGCCAAGTAGCGTGAAGGATGAAGGTCCTACGGATTGTAAACTTCTTTTATAAGGGAATAAACCCCCCCACGTGTGGGAGCTTGTATGTACCTTATGAATAAGCATCGGCTAACTCCGTGCCAGCAGCCGCGGTAATACGGAGGATGCGAGCGTTATCCGGATTTATTGGGTTTAAAGGGAGCGCAGACGGGTCGTTAAGTCAGCTGTGAAAGTTTGGGGCTCAACCTTAAAATTGCAGTTGATACTGGCGTCCTTGAGTGCGGTTGAGGTGTGCGGAATTCGTGGTGTAGCGGTGAAATGCTTAGATATCACGAAGAACTCCGATTGCGAAGGCAGCACACTAATCCGTAACTGACGTTCATGCTCGAAAGTGTGGGTATCAAACAGGAGTAGATACCCT
+
A<EFGGGDGGE,CFGGGGGGGEFGEG@EFEGGGGGGGGFGGGGGGGGGGGGGGGGGDGFGG@FCGGEGGGEGFGGGGGGGGGGGGGGGDCEFGGGGGGGGGGGGGDF<EEGDGGGDGGGEFGDGFC<EFGGFGGGGGGGGGGDEGGDFGGFFGFGGCFGGGFGGGCEGGGCFFGG/*FFF9FFEGEGG=GGGGGG:=GFAFGEGGGGG=GFFGGG>GDCEGFEEGEF>:F@;@GF<@,@FFDFC=9FEB@GF;EG<@@<F,>:FGGGGFC>FCFFGFGGFFFGGCGFEDGGGCGGGEADE<,FFE>F:CEFCD<GCECDFEFGGGGDGGGGGGFFFGGGFFGGFFCFGDA<9GCGFGDCGGGFEFFGCFAGFFC9EGGGGGDGGGGFGGGGFAFGFGGGGGEGFGFGGGGGGGGGGGFCGGGGFB,EFF<ECCCCC
@CRQD 61391
TGGGGAATATTGCACAATGGGGGAAACCCTGATGCAGCGACGCCGCGTGAGTGAAGAAGTATTTCGGCATGTAAAGCTCTATCAGCAGGGAAGAAAATGACGGTACCTGACTAAGAAGCCCCGGCTAACTACGTGCCAGCAGCCGCGGTAATACGTAGGGGGCAAGCGTTATCCGGATTTACTGGGTGTAAAGGGAGCGTAGACGGTAAAGCAAGTCTGAAGTGAAAACCCGGGGCTCAACCCCGGGACTGCTTTGGAAACTGTTTAACTAGAGTGCTGGAGAGGTAAGCGGAATTCCTAGTGTAGCGGTGAAATGCGTAGATATTAGGAGGAACACCAGTGGCGAAGGCGGCCTGCTGGGCTTTAACTGACGCTGAGGCACGAAAGCGTGGGTAGCAAACAGGATTAGATACCCT
+
DCECF@FGFGGFGGGGGGGGGGGGGGGGGFGFFEFFGGGGGGGGGGDFFGGGGFGGGFGGGGGGG8@CEGGGGGGGGGGGCEFFEGCFGD?G@CFGEGGFFFDGFGGGCFGGGGGDEFF?FGE:ECCDADGFCCGGGFFGGC7FGGE?1E@4CFFFDFFFGGGGFCFGGGG7F@EG=<FGDG>2?FFG:ACFFGGGGCCEG<FDFG<GDGDFEFGC<CDEFGGGGCCE<@EGGGECEFGGGFCGFDCAC<GFEEGGGFFGGGFGFFA898,E=BA@BF<FEDGGGGEF=E?,E?,,,E:,<F::CEGFGFEA==,GFGGGFDGFGF?FFAFF@EFE<GGGGGGGFFCGGFDGFE<AC,D<A@9GFECEF@@F8FGGGGEFF@FGGGF@B-GGGGGF8GGGFGGFGCGGGCF@C@A8
@CRQD 95
TGAGGAATATTGGTCAATGGACGAGAGTCTGAACCAGCCAAGTAGCGTGAAGGATGAAGGTCCTACGGATTGTAAACTTCTTTTATAAGGGAACAAACCCTCCCACGTGTGGGAGCTTGTATGTACCTTATGAATAAGCATCGGCTAACTCCGTGCCAGCAGCCGCGGTAATACGGAGGATGCGAGCGTTATCCGGATTTATTGGGTTTAAAGGGAGCGCAGACGGGTCGTTAAGTCAGCTGTGAAAGTTTGGGGCTCAACCTTAAAATTGCAGTTGATACTGGCGTCCTTGAGTGCGGTTGAGGTGTGCGGAATTCGTGGTGTGGCGGTGAAATGCTTAGATATCACGAAGAACTCCGATTGCGAAGGCAGCACACTAATCCGTAACTGACGTTCATGCTCGAAAGTGTGGGTATCAAACAGGATTAGATACCCT
+
FGGGGGGGGGGCFGGGGGDGGGGGGGGGGGGGGGGGGGGGGGGECGGGGGGGFGFGGGGGGGFGGGGGGDDGGGGGGGGGGEFGGGGCFGGGGGGGGGCFGG7FFFGGGCFEEFGGGGGGGFGGGFGFEGGGGGGGFGGGGG7FGGGGGGGGD>FGGGGGGGGGGC=GGGGGC;CGGD7FFGFB8FGGG>4CFGF=GGFCCGFFFGGGGGGGGGGGDGCEGGGGGGGCGGEEGFCCGCCC9FEGFGGGFGGGGGGGGFGFFFFFCDGFAGGGGGGAC9G>FGGB+EF8GGGGEGGGGFA,=FFFFCGGGGFFEA@+,7GGGFFC8:EFGGGF9EBCE<GFFGFF8FA,FEFFFCFC7GFCGCGGFE@CGGGGGGGGGDEEGECGGGGEEFFEE,AAGGGF@GGEF8GGGGGGGGFCFGGGGGGGGFE9GFGCCCCC
@CRQD 50849
TGAGGAATATTGGTCAATGGACGAGAGTCTGAACCAGCCAAGTAGCGTGAAGGATGAAGGTCCTACGGATTGTAAACTTCTTTTATAAGGGAATAAACCCTCCCACGTGTGGGAGCTTGTATGTACCTTATGAATAAGCATCGGCTAACTCCGTGCCAGCAGCCGCGGTAATACGGAGGATGCGAGCGTTATCCGGATTTATTGGGTTTAAAGGGAGCGCAGACGGGTCGTTAAGTCAGCTGTGAAAGTTTGGGGCTCAACCTTAAAATTGCAGTTGATACTGGCGTCCTTGAGTGCGGTTGAGGTGTGCGGAATTCGTGGTGTAGCGGTGAAATGCTTAGATATCACGAAGAACTCCGATTGCGAAGGCAGCACACTAATCCGTAACTGACGTTCATGCTCGAAAGTGTGGGTATCAAACAGGATTAGATACCCT
+
FGGGGGGGGGGGGGGGGGGGGGGGGGGFFGGGGGGGGGGGGGGGGGGGGEEGGGGGGFGGGFGFGGGGGGDFGGGGGGGGGGGGGGGGGGGGGGGGGGGGGGGGGGGGGGGGGGGDGGFGEFGGGFGGGGGGGFGGGGGGGGGGGGBFFGGGGGGGGGGGGGGGGGGGGGGGGGGGGGDGGGGGGGGGGFGDGGGGGGGGGECGGGGGGGGGGGDGECEEEEEGGGG>DGGGGFG;<@CGGGGGFGFCFGGGGGGGFFGGGGFGGGDFBGGGFFFDGGGGGFGGEE?89F@FEGGGFFGGGFGGGGGGGGGF?FGGFGGGGFDGGGGGFCGGGGGGGGEGGGGGGGGGGFCGGGFCGGGEGGGGCDGGGGGFFGFFGGEGDGGFAGGGGGFGGFGGGGGGGGGGGGGGGGGGGGGGGGGGGGGGGGGGGEGCCCCC
@CRQD 63360
TGAGGAATATTGGTCAATGGACGAGAGTCTGAACCAGCCCCGTAGCGTGAATGATGAAGGTCCTACGGATTGTAAACTTCTTTTATAAGGGGATAAACCCTCCCACGTGTGGGAGCTTGTATGTACCTTATGAATAAGCATCGGCTAACTCCGTGCCAGCAGCCGCGGTAATACGGAGGATTCGAGCGTTATCCGGATTTATTGGGTTTAAAGGGAGCGTAGGCGGGTTGTTAAGGCAGTTGTGAAAGTTTGCGGCTCAACCGTAAAATTGCAGTTGATACGGGAGAACTTGAGTGCAACAGAGGGAGGCGGAATTCGGTGTGTAGCGGTGAAATGCGTAGATATCGAGAAGAACTCCGATTGCGAAGGCAGCTTACGGGATTGTAACTGACGCTGATGCTCGAAAGTGTGGGTATCAAACAGGATTAGATACCCG
+
E<EG8FFGGGGFFEFFGFAE,CF667CEF9<FFFGDFGF,8CCE>FEGF@D,CFCCE@EGGGFGGGCF,@FDFGCFGGGFGGFGGF<?FEEGGGGGFGFGGG7B,4+AFEG7F?B>DFCE,E,FECFEFCGGF9FG9EFG9<?+@FG,B;,5C33C<DFDA<>:FEC7@*6D,@D*@*5*>DE@,3C:<C:FCC6,.<3?@F=C??=<<?<9B=4**8E:?CC6EE@$FC@8E*,,':32<CFFAF/8@A?F>F>8:+=C?#CCFFAE4FC#=EFA<,+A38C,,EA,C,,GGFEC,E=GFACEE+77GGFGFFC@+8+,GGFCCF:9GFFFF@7C<99EECCFC8,,E@<FF@ECGFFDF@,,GFFCEC,FAFCCB,FFC,FGGGFGFFF+F@8FC@EGDEFGGGGFC-GGF<C,C,FEGFFE5,ECE67A--@-
@CRQD 98
TGAGGAATATTGGTCAATGGACGAGAGTCTGAACCAGCCAAGTAGCGTGAAGGATGAAGGTTCTACGGATTGTAAACTTCTTTTATAAGGGAATAAACCCTCCCACGTGTGGGAGCTTGTATGTACCTTATGAATAAGCATCGGCTAACTCCGTGCCAGCAGCCGCGGTAATACGGAGGATGCGAGCGTCATCCGGATTTATTGGGTTTAAAGGGAGCGCAGACGGTTCGTTAAGTCAGCTGTGAAAGTTTGGGGCTCAACCTTAAAATTGCAGTTGATACTGGCTTCCTTGAGTGCGGTTGAGGTGTGCGGAATTCGTGGTGTAGCGGTGAAATGCTTAGATATCACGAAGAACTCCGATTGCGAAGGCAGCACACTAATCCGTAACTGACGTTCATGCTCGAAAGTGTGGGTATCAAACAGGATTAGATACCCT
+
CFFGGFG@FGGGGGGGGFG<FGGGGGGFFEGGGGGGFFGGGGEFGGGGGFGGFGGGGGGGFFGFEFGGGEGFGGGFA<FCCFGGGGGGGGGGGGGFEG,==FCGGGF+EFG744CCF,E,CAFFGFEFGGGCFFCFGGGGGEECCFGCGF9FDFFGDE=DD<FFGGGDCGGACGD@CFCFFGGGDG;B>C*3FFC.;6CFCCCFFFEFCFFFG8<B5@E;8*7=8F&ECFBC7E<F7GGFC@CGFDGF9C6<3:ED>8@GFCFGDE,A?>3>CC=CA<FB<FG?FBCEF=AA=FFFCA?8FDE=BC::CFDAFFFCC,,8CGCCCCFEC,AFFF?FEC9FFFFE@<FDEF9EFECDGGFB@ECGGF@GFGGEFCGECGGEGGFC,GGGGGFECFCAGDGGGGGGGGGGGGGGGGGGEE9EFFGFF<GGGGGCCCCC
@CRQD 90463
TGAGGAATATTGGTCAATGGACGAGAGTCTGAACCAGCCAAGTAGCGTGAAGGATGAAGGTCCTACGGATTGTAAACTTCTTTTATAAGGGAATAAACCCTCCCACGTGTGGGAGCTTGTATGTACCTTATGAATAAGCATCGGCTAACTCCGTGCCAGCAGCCGCGGTAATACGGAGGATGCGAGCGTTATCCGGATTTATTGGGTTGAAAGGGAGCGTAGGCGGACGCTTAAGTCAGTTGTGAAAGTTTGCGGCTCAACCGTAAAATTGCAGTTGATAATGGGTGTCTTGAGTACAGTAGAGGCAGGCGGAATTCGTGGTGTAGCGGTGAAATGCTTAGATATCACGAATAACTCCGATTGCGAAGGCAGCTTGCTGTACTGTAACTGACGCTGATGCTCGAAAGTGTGGGTATCAAACAGGATTAGATACCCT
+
CCEGGE8FFFGGFAFFF<F@EGGG:FEFGGFGGEDAFGGFFDFEC<FFEGGGG?E8,CEAFFFEGG>@,,B::EDGFG96,CCFGFGGGGGGG8EFFAECCD@FFGEFE=9+CA?=FGB=EGFGGF9FFFGGGC9@FF9FFEF:FCCEG9@,BF@EFGEGGGC@++@CGF@<<,>+@B77<:,@CF:)73?@CC7C:,CFF@,?<3;F(BCC:FFEC1<8;E19@8<0GFFCGGF=8F<<*,9FFBDFCC6F@2?>?:GE@EEFFDC<F:CGFFFF?2AE%C7FGFE9,=C,;CCFEGEGCFA<:=GGGFEDF<C>,,B,DFGGGCF<FC,EAFECC,AEE9ADFFAGC@C,DGFB7C8C@@,FCFC8ACE@C<8<C,C,GFEFGGFGFCF@D9GFFCEF<:EEECDEC6C;,FGGGGF@FAAGGF@CECGCCCCC
@CRQD 100
TGAGGAATATTGGTCAATGGACGAGAGTCTGAACCAGCCAAGTAGCGTGAAGGATGAAGGTTCTACGGATTGTAAACTTCTTTTATAAGGGAATAAACCCTCCCACGTGTGGGAGCTTGTATGTACCTTATGAATAAGCATCGGCTAACTCCGTGCCAGCAGCCGCGGTAATACGGAGGATGCGAGCGTCATCCGGATTTATTGGGTTTAAAGGGAGCGCAGACGGGTCGTTAAGTCAGCTGTGAAAGTTTGGGGCTCAACCTTAAAATTGCAGTTGATACTGGCGTCCTTGAGTGCGGTTGAGGTGTGCGGAATTCGTGGTGTAGCGGTGAAATGCTTAGATATCACGAAGAACTCCGATTGCGAAGGCAGCACACTAATCCGTAACTGACGTTCATGCTCGAAAGTGTGGGTATCAAACAGGATTAGATACCCT
+
EFGGGGGGGGGGGGGFGGFGGGGGGGGGGGGGGGGGGGGGGGFGGGGFFGGGGGGFFGFGFGFGGGGGGGGGCFFGGGGFGGFGGGGGGGGFGGGGGG,,:FFGFGFDFGGGDEGGFFCGGGGGGGCFGGGGGDEFGGGGGDFFGGDGGFGGGGGGFGGGGGGGGGGGG7C2FGGGGGGGGGGGEFGGFGGGCFCGGGGGGGGGGGFE7:CCFGGFGGGGGCDGGGGFGEFGGGE@CGGGGGCGFC,C@FCEFGFGF/GFGGFFEFBFF?GGGGFCDCFCGGGGGGGGGEFA++4CC,AGGFFGGGECF,EAFGGEFFB=CGGGGGGGGFDGGGFEEFGFF=9EECBCCFCFABC@CFGECFGGGGGGFGGGGEFGGGGDGCGGGDFGGGGFGGGFGGGFGGGFFGGGGGGGGGGGGFGCCFGGGGGGGFCCCCCC
@CRQD 66876
TGAGGAATATTGGTCAATGGACGAGAGTCTGAACCAGCCAAGTAGCGTGAAGGATGAAGGTTCTACGGATTGTAAACTTCTTTTATAAGGGAATAAACCCTCCCACGTGTGGGAGCTTGTATGTACCTTATGAATAAGCATCGGCTAACTCCGTGCCAGCAGCCGCGGTAATACGGAGGATGCGAGCGTTATCCGGATTTATTGGGTTTAAAGGGAGCGCAGACGGGTCGTTAAGTCAGCTGTGAAAGTTTGGGGCTCAAACTTAAAATTGCAGTTGATACTGGCGTCCTTGAGTGCGGTTGAGGTGTGCGGAATTCGTGGTGTAGCGGTGAAATGCTTAGATATCACGAAGAACTCCGATTGCGAAGGCAGCACACTAATCCGTAACTGACGTTCATGCTCGAAAGTGTGGGTATCAAACAGGATTAGATACCCT
+
DFGFF;EFGGGGGAFFGGG8FGGGCEGFGFFGGEGGFFGGGGCEFFGCGGGGGFGGFGGGGGGGGF@FDGGGGGGGGGGFGGGGGGGGGGGG?FFGGGDFGGFGGGGGGGGGGGD>FFGCEGGGGGAFGFFGGGGGGGGGFGGGGGGGF,EFCGFG<<F>GGGGD>F?EEEFGCGGGGEEG#GGGGGEG@FGG;CBBFF?FCFFCFFFF?AF?9EFCEGGEEF9FEGFCGFFGGGGDCE9DFFFGGGGGGFGFFFF<D><#FDD#@:FFC2F;8@GFDFFB<8+FFF8GFDFECFECGFEFGFF8C>@:B<<7CEGEGGFGGGFC@@CEEC,CFGFFFFC6,,F9:,,<ECEEB8-@CF@CEGGGGGGFEE,F9GGGE@,DGGGFFEGEDGGFFGGGEDGGFEFDFF;GGGFFFGGGF9CGFGGEAGFFF?CCCCC
@CRQD 102
TGGGGAATATTGCACAATGGGCGAAAGCCTGATGCAGCGACGCCGTGTGAGCGAAGAAGTATTTCGGTATGTAAAGCTCTATCAGCAGGGAAGATAATGACGGTACCTGACTAAGAAGCACCGGCTAAATACGTGCCAGCAGCCGCGGCAATACGTATGGTGCAAGCGTTATCCGGATTTACTGGGTGGAAAGGGAGCGCAGGCGGTGCGGCAAGTCTGATGTGAAAGCCCGGGGCTCAACCCCGGTACTGCATTGGAAACTGTCGTACTAGAGTGTCGGAGGGGTAAGCGGAATTCCTAGTGTAGCGGTGAAATGCGTAGATATTAGGAGGAACACCAGTGGCGAAGGCGGCTTACTGGACGATAACTGACGCTGAGGCTCGAAAGCGTGGGGAGCAAACAGGATTAGATACCCT
+
GGGGGGGGGFGGGGGGGGDGFGDGGGGGGGGGGGGGGG:FGGGGG77F@E,:>FFGGGGEFGGGGGG@@FCFGGGGGGGGCGC,,<EFGGGGDGGGGGC<FEE=?+5E9BFFGGGGF>DDFDCGEDGFFFDFD19BFF@EFFFF@F@:C>66??C>FFECCC:FEFG=CAC><<FGG(ECFFCEFF<8*8C1CFDCGGGG>FG5EC?E:CE<EECAEFF2GGFCEFCGGF7FCD:CD/F<C<;9>CCCC9B,AFCFGGFAFC?@F;GGGF?B=CB@0.F7GGFGGF=:?=,,E<E,@AFEEFCC@F:CGGFGFGGGFCC,?FFCECEEAF9FB:,FCEGGGFCGFCCGGGFFFGGGFGGGGGGFGGDGGGGGGGFGGGGFGGGGGGGGEGGGGCGGGGFGGGGGFDFDEF@CCCC@
@CRQD 81392
TGAGGAATATTGGTCAATGGGCGAGAGCCTGAACCAGCCAAGTAGCGTGAAGGATGACTGCCCTATGGGTTGTAAACTTCTTTTATAAAGGAATAAAGTCGGGTATGGATACCCGTTTGCATGTACTTTATGAATAAGGATCGGCTAACTCCGTGCCAGCAGCCGCGGTAATACGGAGGATCCGAGCGTTATCCGGATTTATTGGGTTTAAAGGGAGCGTAGATGGATGTTTAAGTAAGTTGTGAAAGTTTGCGGCTCAACCGTAAAATTGCAGTTGATACTGGATATCTTGAGGTCAGTTGAGGCAGGCGGAATTCGTGGTGTAGCGGTGAAATGCTTAGATATCACGAAGAACTCCGATTGCGAAGGCAGCACACTAATCCGTAACTGACGTTCTTGCTCGAAAGTGTGGGTATCAAACAGGATTAGATACCCT
+
GGGGGGGGGGGFGGGGFGGFGGGGGGCGGCCF<FGGGCGG?FGFGG@FFGGGG8@FGGGGCGGGGGF8FCC+BEFGFGCFAFAAGCEFFAFGGFFCE<FGG+=?7<8=EDGGG8+B8EEGGED?9@FGFEGGFGGGGF9FDF@77FEC,5>BBA@FGF@@@FGFEGG>FD=C3@@@BBF@==FGEGF@GGGGFFGGGED>GGFF:FECEE>A:CGGDGGE31E?CF9=809C@+@@#@E.FGG<F/E>FF9:<83<8::DGGGFG-ED@FBECGFECGFBFFGE?AFC,8FCFB9,,FEF8GGFF7EFB,,?=F:7E==,<CF+B+EE<A,GGGFFE?GGFFF@C,FC@C,<FGFB-,GGGF@7GGF@GCGGFC,FE@7EGGGGFFGGGEFGFGF@8GGGGGGEEGFGGGGGGGGGFFCECFAGFGD9GGFBCC8C
@CRQD 70456
TGAGGAATATTGGTCAATGGACGAGAGTCTGAACCAGCCAAGTAGCGTGAAGGATGACTGCCCTATGGGTTGTAAACTTCTTTTATACGGGAATAAAGTGAGCCACGTGTGGCTTTTTGTATGTACCGTATGAATAAGGATCGGCTAACTCCGTGCCAGCAGCCGCGGTAATACGGAGGATTCGAGCGTTATCCGGATTTATTGGGTTTAAAGGGAGCGTAGGCGGGTTGTTAAGTCAGTTGTGAAAGTTTGCGGCTCAACCGTAAAATTGCAGTTGATACTGGCGACCTTGAGTGCAGCAGAGGTCGGCGGAATTCGTGGTGTAGCGGTGAAATGCTTAGATATCACGAAGAACTCCGATTGTGAAGGCAGCTTACTGGATTGTAACTGACGCTGATGCTCGAAAGTGTGGGTATCAAACAGGATTAGATACCCT
+
FFGGGGGGEFGDD@FGGGGGGGGG@FGGGGGGGFGGGGCFCF,ECFGGEGGG@FEFEFCGE<@E,FFGGFEDCFGGGGEFGGGGGGCFCFCFGGGGFGGFGGFFGGGGF=F7F?E=FGGFGFFCGGFFF<=EFG?AD8AF:EFCDGGF<=FFGDE7FFGFGFGFCGGGGE:>C>DCEGGE=FGG9FEEGGC0FGGGGGFCGC@FFGGGGCFFF0EFGGGFCFCCEGGEFF>GGE@<CGGFFCCEGAF:2CC9FFFGFGFGGGGFD:EF7GFCC(G2C>F=EFEF:FFFFGGF8CE,?CE=GECGF>+FCCFFC8@@,7FGGGGEEEF9CAF<AFGFC,E;CFEEFF6FGGGGFE@B8D,EGGGGGFGFGF9GFF99FF66,GGGGGGGGFGGGFGFFGGGGCGGFGGGGGGGGGGFFFE@CFFA9FFGFGGCCCCC
@CRQD 108628
TGGGGAATATTGCACAATGGGCGCAAGCCTGATGCAGCGACGCCGCGTGCGGGGTGACGGCCTTCGGGTTGTAAACCGCTTTTGATCGGGAGCAAGCCTTCGGGTGAGTGTACCTTTCGAATAAGCACCGGCTAACTACGTGCCAGCAGCCGCGGTAATACGTAGGGTGCAAGCGTTATCCGGAATTATTGGGCGTAAAGGGCTCGTAGGCGGTTCGTCGCGTCCGGTGTGAAAGTCCATCGCTTAACGGTGGATCTGCGCCGGGTACGGGCGGGCTGGAGTGCGGTAGGGGAGACTGGAATTCCCGGTGTAACGGTGGAATGTGTAGATATCGGGAAGAACACCAATGGCGAAGGCAGGTCTCTGGGCCGTTACTGACGCTGAGGAGCGAAAGCGTGGGGAGCGAACAGGATTAGATACCCT
+
GGGGGEFDFGFGGGGG@FFG@FGGGGGGGGGGGGGGGGGGGGGGGGGDGGGDGGGGGGGGGGGGGGGGCEGGGFGGGGGGGGFFEGGGGGGGGGGGGGGGGGGGGFCFC9FGGGFFFGG>FGGGFFGGGEGGGGGGGGGGGGFGGFGGGGFGGGGCFGG,<CF?58><ECGG:CGEEEEGFGDGEGGGFGGGGGFGEGGGFEGGEEEEC;#EEGGDGGGEEGGE5C>CEGE;FCCC<F:FCFFFGGF8E8,GFCCC:C?8#<GFDG><@FF7GGGFCGGEF@C<GFFEGGF<<EFDGEFFGGFDGGGFGF7BEGFFCGEFGGGGGGGGGGFFGFF?FFF:GDGF9GEF7EDGFFFFEF<F8GFGEEGGGGGGGGGEGGGGFGFCCFEECGFEGGGGFGFFDGGGGGEEFGGFFFCGGFC9CCC
@CRQD 75430
TGGGGAATATTGCACAATGGGCGAAAGCCTGATGCAGCGACGCCGCGTGAGCGAAGAAGTATTTCGGTATGTAAAGCTCTATCAGCAGGGAAGAAGAAATGACGGTACCTGACTAAGAAGCACCGGCTAAATACGTTCCAGCAGCCGCGGTAATACGTATGGTGCAAGCGTTATCCGGATTTACTGGGTGTAAAGGGAGCGCAGGCGGCAGGCTAAGTCTGATGTGAAAGCCCGGGGCTCAACCCCGGTAATGCATTGGAAACTGGGCATCTAGAGTGCCGGAGAGGTAAGTGGAATTCCTTGTGTAGCGGTGAAATGCGTAGATATTAGGAAGAACACCAGTGGCGAAGGCGGCTTACTGGACGATAACTGACGCTGAGGCTCGAAAGCGTGGGGAGCAAACAGGATTAGATACCCT
+
@CF?7@FFGGGGGGGFFFFF8F>FGGG,EFGGFF<CEC66@FFGCEGGE,BF>6:CFFG5?,EFGDCCC7BFFGF?FGGGFF-,,5,A4FDEEFFAFFGFEF9:FG7?FAC=<F<<B,?=FABA=C>FE@9=99.<#:6ECFC@FEEC<<CEGFFGDF,'<>,GFFE8:@971:FGF=FC@1<::GF<2?#'<FCC6GGE<>CB4/<<#378-?@<FD@C2<GFF<:FGGFB@+>ECD@+855+++,D8C,GFEF@9FGFFDF,DA,,A,9F9E8C=4++F?FC9FE,,FGGFFB,,,,<9,ECGF>GCGGCGGGGGF@FFCFGFFC6AFDC,<@F8AFFFGGGGGGGEGF@FF9F<CF@FC,C<<DEFGE@EDFE8GGGGGGGGGGGFC:GEGFAGGGCGGGFGGGGGGGGGCCCCC
@CRQD 110906
TGGGGAATATTGCACAATGGGCGAAAGCCTGATGCAGCGACGCCGCGTGAGCGAAGAAGTATTTCGGTATGTAAAGCTCTATCAGCAGGGAAGATAATGACGGTACCTGACTAAGAAGCACCGGCTAAATACGTGCCAGCAGCCGCGGTAATACGTATGGTGCAAGCGTTATCCGGATTTACTGGGTGTAAAGGGAGCGCAGGCGGTGCGGCAAGTCTGATGTGAAAGCCCGGGGCTCAACCCCGGTACTGCATTGGAAACGGTCGTACTAGAGTGTCGGAGGGGTAAGCGGAATTCCTAGTGTAGCGGTGAAATGCGTAGATATTAGGAGGAACACCAGTGGCGAAGGCGGCTTACTGGACGATAACTGACGCTGAGGCTCGAAAGCGTGGGGAGCGAACAGGATTAGATACCCT
+
GGDGGGGGGGGGGGGGGGGGGGGEGGGGGGGGGGGGGGGGEGGGGGGGGGGGGCFFGGGGGCFFGGG?FFGGGGGGGGGGGFFGGGGGGGBFFFFGGGGGGGGGGGGGGFFFEGFFGFG<FEGGGCFFGGGGGG<FEF<<FCGGE?CEFF9@FGFFFEGGFGG:CGFDFFG>GGGGDGGGGGGGGGGGC8AABCGGGGCCEEDDEGEC5FGGG;A6FGFF@GFB@CEGFGCGEEGGFEFG>FGEFFEGC=FGGFBCGFB@3#=@EGGFFF<DGGFCA2C@F=,E8F@FF8FBDGEGGF?EFAEGEEFFFFFEGF,GGGGGFFCC,CEGFEFFFFFEGFFC,CFGGDEGGGGGGFGGGGGEEGFDFFEECGGFF?FGGGF8FCGGGGEFECCFB<GGGGGGFGFGGGGGGGGCCCCC
@CRQD 75203
TGGGGAATTTTGGACAATGGGGGCAACCCTGATCCAGCCATGCCGCGTGCAGGATGAAGGTCTTCGGATTGTAAACTGCTTTTGTCAGGGACGAAAAGGGATGCGATAACACCGCATTCTGCTGACGGTACCTGAAGAATAAGCACCGGCTAACTACGTGCCAGCAGCCGCGGTAATACGTAGGGTGCAAGCGTTAATCGGAATTACTGGGCGTAAAGCGTGCGCAGGCGGTTTTGTAAGATAGATGTGAAATCCCCGGGCTCAACCTGGGAATTGCATATATGACTGCAAGACTTGAGTTTGTCAGAGGAGGGTGGAATTCCAAGTGTAGCAGTGAAATGCGTAGATATTTGGAAGAACACCGATGGCGAAGGCAGCCCTCTGGGACATGACTGACGCTCATGCACGAAAGCGTGGGGAGCAAACAGGATTAGATACCCT
+
EEFC@BCF<FG9@FFGEGGGGGGGGGGGGGGGGCFGGG9FFCFGGGGGGGCFGGFFGGGGGFGGGGGGG7FFCFGGFEGFFFGFGACGGGGFGGEC=@F@<FG?FGEEG9EA7:CEE+,<5<FFGGGGGF7FFB<<FDFFGGGFCFGGGGGEGGGGFC@FGGGFGGGGGGGGG?GG<FFGGGDFCECFGGGGGGGGCCGGGGGFGG.:DGGGFFGC@GF>;EEGGGGGGGGD@8>;F<CF?B<FBGGGGGGGGGF8FFGGGGGGGGGFF=GGFGGGGFG<C6A=?C=C,9GGGGGGGGGF<DAAGFGGGFBCGGCGGGGGFFAF9GGGFDFGFGGGFEEGGGFEF<AFDGEFFFGFGGFE:GGFCGGGGGGGFGFACB,CFGGGE,FFGFGGGGFF7GFFCGFGF8GGGGGF@EGGGGGGGF9GFGFGGGGGGGGGCCCC@
@CRQD 88809
TGGGGAATATTGCACAATGGGGGAAACCCTGATGCAGCGACGCCGCGTGGAGGAAGAAGGTCTTCGGATTGTAAACTCCTGTTGTTGAGGAAGATAATGACGGTACCCAACAAGGAAGTGACGGCTAACCACGTGCCAGCAGCCGCGGTAAAACGTAGGTCACAAGCGTTGTCCGGAATTACTGGGTGTAAAGGGAGCGCAGGCGGGAAGACAAGTTGGAAGTGAAATCTATGGGCTCAACCCATAAACTGCTTTCAAAACTGTTTTTCTTGAGTAGTGCAGAGGTAGGCGGAATTCCCGGTGTAGCGGTGGAATGCGTAGATATCGGGAGGAACACCAGTGGCGAAGGCGGCCTACTGGGCACCAACTGACGCTGAGGCTCGAAAGTGTGGGTAGCAAACAGGATTAGATACCCT
+
GGGGGGGFGFGFGGGGGGGFGGDGGGFGGGG8@EGFGF77@FGGEGEGGGGGGGGGGEFGFGGGFGGGEECFGGGFCGGCFGGGFCE@FGGCGGFGGFE@FG7FGEGGGGEGDF,AFFFGG<FGGGG<F<GGD??FFGFGGGGFGGGGFGEGFF>FGGG>GCAFCGBFGGGEGFGCE<=<EF?FGGGGGGGGGGGFGCCGGECCEGGFF?FGGGFGGGFEGGGGFFGGGGGGFGFCGGGGGGGEFGG<BEFFGGGGGGGGFFCFFGGFDGFFGGGGFGGGGG>GGGGGGGGGFFGGGGGGGGGGEEEGGGGGGGGGFEAFFGEFGGGFCGFCGGGFFFGGGGGFCGGGGGGGFGGGFFGGFFGGGFGGGGGGGFGGGF7GGGGDFGGGGGGGGGGGGGGGGGGGGGGGGGGCCCB@
@CRQD 68377
TGAGGAATATTGGTCAATGGGCGCAGGCCTGAACCAGCCAAGTAGCGTGAAGGATGACTGCCCTATGGGTTGTAAACTTCTTTTATAAAGGAATAAAGTCGGGTATGTATACCCGTTTGCATGTACTTTATGAATAAGGATCGGCTAACTCCGTGCCAGCAGCCGCGGTAATACGGAGGATCCGAGCGTTATCCGGGTTTATTGGGTTTAAAGGGAGCGTAGATGGATGTTTAAGTCAGTTGTGAAAGTTTGCGGCTCAACCGTAAAATTGCAGTTGATACTGGATATCTTGAGTGCAGTTGAGGCAGGCGGAATTCGTGGTGTAGCGGTGAAATGCTTAGATATCAAGAAGAACTCCGATTGCGAAGGAAGCACACTAATCCGTAACTGACGTTCATGCTCGAAAGTGTGGGTATCAAACAGGATTAGATACCCT
+
EEFFGGDECDFF9FFG,CFG8@@+@BFD,C@CFFFFE,CFFFFFEFGFGGGGGGFGG9FG8FFF<CCCDFEE:FEFGFFGFFAFFGGGCFGGGGGGG<FGGCEFEFGGG9FA?EFFFGGCGFFGGGGGGGGGGFA@EE9AEDFEGGGCFDG=:A@CFF8FF>GGE6C<@CFFCGGGE;76@CFCEG?GEEFC4?BC>EFFF@FFBB>FFFFGGC<<CC>:EG>CGEFGGFGGGGEFEFFGF;FDAF:@FECCFC5E889F>CGGFFCE9ACDCFGGAFGGECGC8ACE9EEF9@E9@GGGEF<<8GCF7=A?B<C:FDEE<@F7B+:CE?D?EE<E@,C,FA9FFE6,CGFFFC7F7FACEFGDA<,,6<,9GFGFFCECF:,FGCFF@6-<,A@<,@DFF@?C,,8@7FCECGGGDFGFFC,@@<F@CCDCC?CC
@CRQD 111
TGAGGAATATTGGTCAATGGGCGAGAGCTTGAACCAGCCAAGTAGCGTGAAGGATGACTGCCCTATGGGTTGTAAACTTCTTTTATAAAGGAATAAAGTCGGGTATGCATACCCGATTGCATGTACTTTATGAATAAGGATCGGCTAACTCCGTGCCAGCAGCCGCGGTAATACGGAGGATCCGAGCGTTATCCGGATTTATTGGGTTTAAAGGGAGCGTAGATGGATGTTTAAGTCAGTTGTGAAAGTTTGCGGCTCAACCGTAAAATTTCAGTTGATACTGGATATCTTGAGTGCAGTTGAGGCAGGCGGAATTCGTGGTGTAGCTGTGAAATGCTTAGATATCACGAAGAACGCCGATTGCGAAGGCAGCCTGCTAAGCTGCAACTGACATTGAGGCTCGAAAGTGTGGGTATCAAACAGGATTAGATACCCT
+
GF,EFFGGGGGFFFAAFGF<EFG:@@F@,,CCFD@FGGF<FG<<FGGEEE<9CEFFGGE6CFF<FDF,9:@=CFFGGGEEFFCECFEECE9C8EFGGGCA=FCCCAE?AFGGG?++@==FGF<F@E,EA<EABFFCGAE9,A+B>=CDGGB<B36+AFB<FFGFEG77B<F<=,*33:@@8,@,8>::>CB:FFBE061;?G0C9:>8CGCGBB:;@.CGEFDF>CFCGFF@?FDF/FCEEFFGF?F6@E?E@E*=?CFGFFFFAFF?C2+#,:CBAFGG<GFAGEF?:4,,,:9,4,FF,=9FA=+=+=C,<B=8BC,,C<C,4,55GFFC9,6,,,B@<=,<,9:9<CC6+:@+,9,:@@,,FC6C6C@+,<FC,,FC,9C,9ECCC@@AC66<,@:ED@<EC;6C7F@F<C,C<FEADC<E5,<A@C@,B8@<
@CRQD 112
TGAGGAATATTGGTCAATGGACGAGAGTCTGAACCAGCCAAGTAGCGTGAAGGATGAAGGTCCTACGGATTGTAAACTTCTTTTATAAGGGAATAAACCCTCCCACGTGTGGGAGCTTGTATGTACCTTATGAATAAGCATCGGCTAACTCCGTGCCAGCAGCCGCGGTAATACGGAGGATGCGAGCGTTATCCGGATTTATTGGGTTTAAAGGGAGCGCAGACGGGTCGTTAAGTCAGCTGTGAAAGTTTGGGGCTCAACCTTAAAATTGCAGTTGATACTGGCGTCCTTGAGTGCGGTTGAGGTGTGCGGAATTCGTGGTGTAGCGGTGAAATGCTTAGATATCACGAAGAACTCCGATTGCGAAGGCAGCACACTAATCCGTAACTGACGTTCGTGCTCGAAAGTGTGGGTATCAAACAGGATTAGATACCCT
+
GGFGGGGGFGGGGGGGGGGGGGGGGGGGGGGGGGGGGGGGGGGGGGGGGGGGGGGGGGGGGGGGGGGGGGGGGGGGGGGGFGGGGGDFGGGGGGGGGGFGGGGGGGGGGGGGGGGGGFGGGGGGGGGGGGGGGGGGGGGGGGGGGGGGGGGGGGGGGGGGGGGGGGGGGGG?GGGGGGGGGGGGGGGGGGGCFGGGEGGFFFGGGGG<CFFGGGGGGGFGGGGGGGG<GGGEFGGGGFFGGGGGGGGGFGEGGGFGDCFGGGGGGGGGDGGGGGGDFFFGGGGGGGGGFFF,+GGGGGGGGGGF=+GGGDFGGGGGGFGDGGGFBCGGDEGGF?9GGGGGGGGGGGGGGGGGGCGFGGGGGGGGGGGGGGGGFGFGGGGFEEGGGGGGGFFGEGGGGGGGGGGGGGGGGGGGGGGGGGGGGGGGGGGFGGGCCCCC
@CRQD 104001
TGAGGAATATTGGTCAATGGACGAGAGTCTGAACCAGCCAAGTAGCGTGAAGGATGACTGCCCTATGGGTTGTAAACTTCTTTTATATGGGAATAAAGTATTCCACGTGTGGGATTTTGTATGTACCATATGAATAAGGATCGGCTAACTCCGTGCCAGCAGCCGCGGTAATACGGAGGATCCGAGCGTTATCCGGATTTATTGGGTTTAAAGGGAGCGTAGGCGGGTTGTTAAGTCAGTTGTGAAAGTTTGCGGCTCAACCGTAAAATTGCAGTTGATACTGGCGACCTTGAGTGCAACAGAGGTAGGCGGAATTCGTGGTGTAGCGGTGAAATGCTTAGATATCACGAAGAACTCCGATTGCGAAGGCAGCTTACTGGATTGTAACTGACGCTGATGCTCGAAAGTGTGGGTATCAAACAGGATTAGATACCCT
+
GGGFGF8EFGGGGAFGGGGGGGGGEGGGGGDFCEGGFGFGGGGGGGGGGGGGG<EFDFGGGGD<FGGGFGGGGGGGGGGGGFGGGGGGGFGGGG9FGGGGGGGGCAEGGGGGGGGGGGGGGGGGGGGFGEF9FFGFGD:B<FEEDFGGGFGGDF?EFGGGG?FFGG?GG7F?FGGDGDE7=FFCCGFDGCGFFFGC*>:<CEGGGGGGGG<FGGGFGC=:E8C:F5::DFFGGGGGC9B<FFCCDFGFGGGGCEDG>CGFG6GGGGGGGFA?GGEFGFGFDGGF:C4,E,EEAF@FFGGEEAFCFCCGCDEFCDGDGGGFFFGGECGGFFGFAGFGCFGGFFECEDFFEGGFFEEGEGFGGECFECGGGGGGFEGCGGGGGGFGGFEGFC;>GFGGGGFCFFGFAGEGGGGGFECGGGGEFGGFDGGFFGFC9B<B
@CRQD 64707
TGAGGAATATTGGTCAATGGACGAGAGTCTGAACCAGCCAAGTAGCGTGAAGGATGACTGCCCTATGGGTTGTAAACTTCTTTTATACGGGAATAAAGTGAGCCACGTGTGGCTTTTTGTATGTACCGTATGAATAAGGATCGGCTAACTCCGTGCCAGCAGCCGCGGTAATACGGAGGATTCGAGCGTTATCCGGATTTATTGGGTTTAAAGGGAGCGTAGGCGGGCTGTTAAGTCAGTTGTGAAAGTTTGCGGCTCAACCGTAAAATTGCAGTTGATACTGGCGACCTTGAGTGCAACAGAGGTAGGCGGAATTCGTGGTGTAGCGGTGAAATGCTTAGATATCACGAAGAACTCCGATTGCGAAGGCAGCTTACTGGATTGTAACTGACGCTGATGCTCGAAAGTGTGGGTATCAAACAGGATTAGATACCCT
+
GGGGGGGGFGGGGFGGGGGGGGGGGGGGGGGGGGGGGGGGCFFGGGGGGGGGGGGGFGGGEGGGGGGFGGGGGGFGGGGGGGGGGGGGGGGGGGGGGGGGGGGGGGGEGGGDGCF<<FGGGGGGGGGGFGGGGGGGGGGGGFFFFGEGGG9FE@+FFGGGGGGGGEGGGGGGGGGGGGGGGFFFGGGGGGG>FGGGGFGGGGGGFGGGGGFGGGC?EGFB<<B9FEGGGGGGGGGGFGFFEFGGGGCFFFGFFEEGGGGGGGFFGGGGDFCC9FFDGFGFGFGGF<A,F<GFFGGGFGGGGGGGCDGGGGGGGGGGGGGGGGGGEGGGGGGFFCFGDGGGGGF?F<E7DGFGGFF:GGGGGGFFFFFGGGGGGEDGGGGF9GGGGGGGGGGGGGGGGGGGGGGGGGF7FFFGGGGGGGGGGGGFDAGGGGFCCCCC
@CRQD 91582
TGAGGAATATTGGTCAATGGACGAGAGTCTGAACCAGCCAAGTAGCGTGAAGGATGACTGCCCTATGGGTTGTAAACTTCTTTTATACGGGAATAAAGTGAGCCACGTGTGGCTTTTTGTATGTACCGTATGAATAAGGATCGGCTACCTCCGTGCCAGCAGCCGCGGTAATACGGATGATTCGAGCGTTATCCGGATTTATTGGGTTTAAAGGGAGCGTAGGCGGGTTGTTAAGTCAGTTGTGAAAGTTTGCGGCTCAACCGTAAAATTGCAGTTGATACTGGCGACCGTGGGTGCAACAGAGGTAGGCGGAATTCGTGGTGTAGCGGGGAAATGCTTAGATATCACGAAGAACTCCGATTGCGAAGGCAGATTACTGGATTGTAACTGACGCTGATGCTCGAAAGTGTGGGTATCAAACAGGATTAGATACCCT
+
GGEGGEEFGFGD@EGGCFF<FCFEFFEFGGGGGGGCGCGDGCF,6FEEGGGGGGG8EGG<AFFEEGF88CFFFGFGGEFFGGGG<F<FGGGGDCGFEEGGCFEGGGEDFFGCFF@FFGEFGGGGGG?=CFGC@AFGG,E<,A:FFGG<=,,BFCGCFG>FFCFF:CFG@<@0==:5>&:9@;;G9C><>=1=FCBC:B=F4FGGGGF;F38,<?CFEC7/<CDGFB?CGGEDGGFGGGGGGGGG>FFFC9FFF>CC:0FFFGGGFGFGFGCF>C4DFC?<CFEC6?F:++GFFFFC,GFFFAEE:+B+B,A<DFFF7FCEC=EF>77CC,,FDF<FCFGFC,<FC::,AGGGGGGFEGGGF7CFGGEACAGF6F<F99CFA<CGFE@7DGGGGGGFCEF8GFFE,F@;C9GGGGGGGGFFCFGGGFCGDFGCCC<C
@CRQD 77849
TGAGGAATATTGGTCAATGGGCGAGAGCCTGAACCAGCCAAGTAGCGTGAAGGATGAAGGCTCTATGGGTCGTAAACTTCTTTTATATGGGAATAAAGTATTCCACGTGTGGAATTTTGTATGTACCATATGAATAAGGATCGGCTAACTCCGTGCCAGCAGCCGCGGTAAGACGGAGGATCCGAGCGTTATCCGGATTTATTGGGTTTAAAGGGAGCGTAGGCGGACGCTTAAGTCAGTTGTTATAGTTTGCGGCTCAACCGTAAAATTGCAGTTGATACTGGGTGTCTTGAGTACAGTAGAGGCAGGCGGAATTCGTGGTGTAGCGGTGAAATGCTTAGATATCACGAAGAACGCCGACTGCGAAGGCAGCCTGCTGGACTGTGACTGACGCTGATGCTCGAAAGTGTGGGTATCAAACAGGATTAGATACCCT
+
CCFDFGFGE<C<FFFGFG9DGGE:+@+CFGGGF8FFGCFGGFFAFFECFFEGFG,@FFGCCE<@,,EC8F8:>FGFGFGCEFFC9E5FFGF@8FFGEG<@EFDF<<+4,:4=5?,E?5EFCF,9?A@F,A,,,5BF<E9A<,4+@@@FGEEF4A.:F,5=<98,C3?@>:@)DBFF>CA30#@:FGGGFFC46F-?<7@.7@CGFC=@A/CB=70<=C@FD:C@BGCCEEFCEGG?FEF#E67#@#C@8+<+>GFDF=F<:#=#F<E<;DGFF72C7EFFCFE6,?,?7,CCDFEC,FFFGDFDB+7GEDFFF@EF7GGFFGGEDDC9E9GAFGGFF,CEC,,?C==DFFFFFGF7GFF@@C@FGE68B,@78FC,<AGFFCEEC,FGFEE@EAFE9GFFDBFFF@B7CGGFGFE9FGGGGFFEAFGGGFCCA8CB
@CRQD 117
TGAGGAATATTGGTCAATGGACGAGAGTCTGAACCAGCCAAGTAGCGTGAAGGATGACTGCCCTATGGGTTGTAAACTTCTTTTATACGGGAATAAAGTGAGGCACGTGTGCCTTTTTGTATGTACCGTATGAATAAGGATCGGCTAACTACGTGCCAGCAGCCGCGGTAATACGTAGGGGGCAAGCGTTATCCGGATTTACTGGGTGTAAAGGGAGCGCAGACGGCACTGCAAGTCTGAAGTGAAAGCCCGGGGCTCAACCCCGGGACTGCTTTGGAAACTGTAGAGCTAGAGTGCTGGAGAGGCAAGCGGAATTCCTAGGGTAGCGGTGAAATGCGTAGATATTAGGAAGAACACCAGTGGCGAAGGCGGCTTGCTGGACAGTAACTGACGTTCAGGCTCGAAAGCGTGGGGAGCAAACAGGATTAGATACCCT
+
GGGGGGGGGGGFGGGGGGGGGGGGGGGGGGGGGGGGGGGGGGGGGGGFGGGGGGGGGGGGGGGGGGGGGGGGCGGFGGGGGGGGGGFGGGEGGGGGFGGGGGFGGGGGGGGGGFGGGGGGGGGGGGGGGGGGGDEGGGGGFGGGGGGGGGGGDGGGGFDECF@GGGGGGEG0GGC6FGGGDG;CFGGGG-F>GFFCEGGGG>>GGG9GEFFGFGGGGGGGDGGGGGGGGFGGGGGGGGGDGCCGFGG8DDGFGFGG9<FGGGGFGGFC7EFGFGGGGGFFGGGGFGEF<CEEEF,A,,GCCGGFD+>GGGGDFEAE8EEFF8GGGGGGGGGGGGGGGGGFGGGFCAFGGF9GGGCFGFGGGGGFFGGGGGGEDGFCF9GGGFGGGGGEGGGGGGGGGGGGGGGGGGGGGGGGGGGGGGGGGGFE<DDGGFFCCCC<
@CRQD 118
TGGGGAATATTGCACAATGGGCGCAAGCCTGATGCAGCGACGCCGCGTGCGGGATGACGGCCTTCGGGTTGTAAACCGCTTTTGATCGGGAGCAAGCCTTCGGGTGAGTGTACCTTTCGAATAAGCACCGGCTAACTACGTGCCAGCAGCCGCGGTAATACGTAGGGTGCAAGCGTTATCCGGAATTATTGGGCGTAAAGGGCTCGTAGGCGGTTCGTCGCGTCCGGTGTGAAAGTCCATCGCTTAACGGTGGATCTGCGCCGGGTACGGGCGGGCTGGAGTGCGGTAGGGGAGACTGGAATTCCCGGTGTAACGGTGGAATGTGTAGATATCGGGAGGAACACCAGTGGCGAAGGCGGCCTACTGGGCACCAACTGACGCTGAGGCTCGAAAGTGTGGCTAGCAAACAGGATTAGATACCCT
+
GGGFGGGGGGGGGGGGGGGGGGGGGGGGGGGGGGGGGGGGFGGGGGGGGGGGGGGGGGGGEGGGGGGGGDGGGGGGGGGGGFGGGGGGGGGGGGGGGGGGGGGGGGGGGGGGGG9FEFFFGGGGGGGDFGGGGGGG?FGGGGGGFGGGGGGGFGGFCFCEGF?FFGGCFGGCCFGGGGGGGGGEGFGGGGGGGGGFEGGGGGGGGGECFGGGGGECEEGGGGGGGGGFFFFGGGGFFGGFGDGGGGGGGGFFGFCCEGEGGGGGGGEGGGGGGGGGGGGGGGGF?GGGGFGGGGGFGGGGGGFGGGGGGGFC<GGFGFEGFGFFFGGGGGGGGGGGFGFDGGGGGGGGGGGGGGGGGGGFEGGGGGGGFGGGGGGGGGGGGGGGGGGGGGGGGGGGGGGGGGGGGGGGGGGFGGGGGGCCCCC
@CRQD 81482
TGAGGAATATTGGTCAATGGACGAGAGTCTGAACCAGCCAAGTAGCGTGAAGGATGACTGCCCTATGGGTTGTAAACTTCTTTTATACGGGAATAAAGTGAGCCACGTGTGGCTTTTTGTATGTACCGTATGAATAAGGATCGGCTAACTCCGTGCCAGCAGCCGCGGTAATACGGAGGATCCGAGCGTTATCCGGATTTACTGGGTTTAAAGGGAGCGTAGGCGGACGCTTAAGTCAGTTGTGAAAGTTTGCGGCTCAACCGTAAAATTGCAGTTGATACTGGGTGTCTTGAGTACAGTAGAGGCAGGCGGAATTCGTGGTGTAGCGGTGAAATGCTTAGATATCACGAAGAACTCCGATTGCGAAGGCAGCTTGCTGGACTGTAACTGACGCTGATGCTCGAAAGTGTGGGTATCAAACAGGATTAGATACCCT
+
GGGGGGGGGGGGGGGGGFEGGGEGGGGGGGGGGGGGGGGGGGGGGFFGGGGGGGGGGGGGGGGGGGGGGGGGGGGGGGGGGGGGFFGGGGGGGGGGGGGGGGGGGGGFGGGGGFGGGGGGFGGGFGGGGGGGGGGFGGGGGGG?GGGGG@>GGGGGGGGF8DFGGGGEGGGGFGGDGGGGGGGGGGGGGGCGGGGG<FGG;FGGGFFGGGFGG:GFGGGGGGGGGGGGGGGGGGGGGGGGGGGGGCGGGGGGGGFEGGGGGGGGGGGGFGFGGGGECAGGGFGGFCFF<8GGGGGGFGGGFFGGGGDGGGGGGGGGFFFFGGGGGGGFF<FFGGGFGFCGGCGGGGFDFFFFGB7DGGF7GGDFGGGGGGGGGFCGGGGGGGGGFGGGDGGGGGGGGFFF@7GGGDGGGGGGGGGGGGGGGGGFE<GGGGE@CB9C
@CRQD 97799
TGGGGAATATTGCACAATGGGGGAAACCCTGATGCAGCGACGCCGCGTGGAGGAAGAAGGTCTTCGGATTGTAAACTCCTGTCTCAGGGGACGATAATGACGGTACCCTGGGAGGAAGCACCGGCTAACTACGTGCCAGCAGCCGCGGTAATACGTAGGGTGCAAGCGTTGTCCGGAATTACTGGGTGTAAAGGGAGCGCAGGCGGATTGGCAAGTTGGGAGTGAAATCTATGGGCTCAACCCATAAATTGCTTTCAAAACTGTCAGTCTTGAGTGGTGTAGAGGTAGGCGGAATTCCCGGTGTAGCGGTGGAATGCGTAGATATCGGGAGGAACACCAGTGGCGAAGGCGGCCTACTGGGCACTAACTGACGCTGAGGCTCGAAAGCATGGGTAGCAAACAGGATTAGATACCCT
+
FGGCEEGGFGGGGFFGGFGGGGGGGFFGGFGGGFGGGG@FFFGGCGGGGFG?FGCFFFFGCGECFGGEG=EFFGFFA=<EABB,CEBDCGE7B:BFGFG9FFFGFEDFFEDEGG7BECFGGBFC=>@CF2<D?D1@FGGGGC@EEEC@C<C$D?FBFB=C?FCCC><CC:<CFGGG?9%:9CFGGFC8FCCFCCCCEEDCCD,CEC:D?C;GGFF<#:CE:G?F99GGGFCECDF@DEFECC,,5CEFFD==2<FG9GGGFFB:8CF=GGF?GGFCA<G89FDGFEDFFFFFF@GGFBCFBAFF7GF<FF<,EEEDGDFGGGGFCFEFFF9GFFC-E@98B@DGCGDGEGFGGF<6FFFF<FC<EEDEEEGEFGGGEEGFGGGF9FE6<GGGGGGGGGF<GGGGGGGFGGFCCCCC
@CRQD 96849
TGGGGAATATTGCACAATGGGGGAAACCCTGATGCAGCGACGCCGCGTGGAGGAAGAAGGTCTTCGGATTGTAAACTCCTGTTGTTGAGGAAGATAATGACGGTACTCAACAAGGAAGTGACGGCTAACTACGTGCCAGCAGCCGCGGTAAAACGTAGGTCACAAGCGTTGTCCGGAATTACTGGGTGTAAAGGGAGCGCAGGCGGGAAGACAAGTTGGAAGTGAAATCTATGGGCTCAACCCATAAACTGCTTTCAAAACTGTTTTTCTTGAGTAGTGCAGAGGTAGGCGGAATTCCCGGTGTAGCGGTGGAATGCGTAGATAGCGGGAGGAACACCAGTGGCGAAGGCGGCCTACTGGGCACCAACGGACGCTGAGGCTCGAAAGTGTGGGTAGCAAACAGGATTAGATACCCT
+
ECC@@BFGCGDCEFGGGEEF8FE+B8FF@AE@FEC,E8@@:F@EFEF+C+B<FB=4B84,45FCFCE@BFCFFF??,?9?FF-??BBC<E<,9AEG9FF,,B+?BCFGGCD<BA<<,,B<DFGDBFEGGGG8FGD?F9,<C<FC7C:*@@B,@:EFGFGGF:?/EBFG<7F=GCCCEE*<?B:EDF?CDFC$CGEEGEEC48/>GGFF@GFE>EGE?DFF@;EFF73&9EF<@<@FGGEGFDE78<,F@CF@,FECCF93@CFCF?EG=8:F788CAFFEGFFF;CEF:?AB=:+>+7DFCA@:B@+F<<EE7?:CF<,,?8+>+F@C,9GF@CF6-ECF@GC7FGECGGGFFGGFGFAC9D@FGF<@+F8CCB?FF:7CD@EE,<BC-;;,FAGFE<@F@EEGDGGGGCCB86@-
@CRQD 122
TGGGGAATATTGCACAATGGGGGAAACCCTGATGCAGCGACGCCGCGTGAGTGAAGAAGTATTTCGGTATGTAAAGCTCTATCAGCAGGGAAGAAAATGACGGTACCTGACTAAGAAGCCCCGGCTAACTACGTGCCAGCAGCCGCGGTAATACGTAGGGGGCAAGCGTTATCCGGATTTACTGGGTGTAAAGGGAGCGTAGACGGTAAAGCAAGTCTGAAGTGAAAGCCCGGGGCTCAACCCCGGGACTGCTTTGGAAACTGTTTAACTAGAGTGCTGGAGAGGTAAGCGGAATTCCTAGTGTAGCGGTGAAATGCGTAGATATTAGGAGGAACACCAGTGGCGAAGGCGGCTTACTGGACAGTAACTGACGTTGAGGCTCGAAAGCGTGGGGAGCGAACAGGATTAGATACCCT
+
GGGFCBFG<FFGGGGGGGGGGC@FGGFFGGGGGGFGFG@FGGGGGGGGGGGGFGFGGGGFFGGGGGGGCFGGGGGGGGGGGGFFEG<FGGGGGGGGGAFEFCEG@FDFFGGGGFFEGGGFFGEC@CFCDDDFEBCFGGGFGGGGGGCFAECFGFGB9@CGCCFEFF;F?C<@CFECGCFCC=GFFFGFDFFFGDGFGGF8FCCGGFE@8:@CFECFCGFDFGFGGGGGGGCEGGGG@#FFCDC>DDEF<FD?AFFGGF><FGF@CFAFFEFGGGGFFFG<GGGGF7GGGGFGGGEGFE89GGGGGGGFFGGGGGGGGGGGGGFF9FFGFCFGGFCFGGGGGGGGGGGGDGGGGFF<GGGGGGEGGGFGGGGGGFGGGGGGGGGGEEGGCCGGGGGGGGGGGGGGGGCGGGGCCCCC
@CRQD 52612
TGGGGAATATTGCACAATGGGGGAAGCCCTGATGCAGCGACGCCGCGTGGAGGAAGAAGGTCTTCGGATCGTAAACTCCTGTTGTTGAGGAAGATAATGACGGTACTCAACAAGGAAGTGACGGTTAACTACGTGCCAGCAGCCGCGGTAAATCGTAGGTCACAAGCGTTGTCCGGAATTACTGGGTGTAAAGGTAGCGCAGGGGGGAAGGCAAGTTGGAAGTGAAATCCATGGGCTCAACCCATGAACTGCTTTCAAAACTGTTTTTCTTGAGTAGTGCATCGGTAGGCGGAAGTCCCGGGGTAGCGGTGGAATGCGTAGATATCGGAAGGAACACCAGTGGCGAAGGCGGCCTACTGGGCACCTACTGACTTTGAGGATCGACAGTGTGGGTAGCAAACAGGATTAGATGCCCG
+
GF<8@:FDG9E@FFGG<6CE,7+8;BA@@FFCGD<,<ECFEECDEG@@F7,ECFGG8ED8=FGGG7:@CFGCF8?<EFGGC,5C,B=E88F=F,CF,E<FEC=?==,,5B3CFEGF8F,>BF+:FFF,<CCFGG8<F<<+5DF<<:CF3*48,2*>,1:3,3?;;63<=F*8<<FEE:F;><FGG>#<C9:FGF414*5?E::#FFE#>F@:@8@C756<9@7<F;DA@G0:CCD@@GFBCEG:@5:,,38<FCC:C7>CECFDCCFGFF<A25C5*9A:<#'8FC:F:=E95,+F77CBF,+CGDGF<FC,CC==,C,=?4+?,@@C,EA@,C@9-CC,@,:<FB8+++F@D9C,<E<E8FC,,,F9AFC;,,;,EB;,:,EC,F@,FFCC,,FC,<CFGFF<;,6,D<@-A---
@CRQD 124
TAGGGAATTTTCGGCAATGGGGGAAACCCTGACCGAGCAACGCCGCGTGAAGGGAGAAGTAATTCGTTATGTAAACTTCTGTCATAGAGGAAGAACGGTGGATATAGGGAATGATATCCAAGTGACGGTACTCTATAAGAAAGCCACGGCTAACTACGTGCCAGCAGCCGCGGTAATACGTAGGTGGCGAGCGTTATCCGGAATTATTGGGCGTAAAGAGGGAGCAGGCGGCACTAAGGGTCTGTGGTGAAAGATCGAAGCTTAACTTCGGTAAGCCATGGAAACCGTAGAGCTAGAGTGTGTGAGAGGAGCGTGGAATTCCATGTGTAGCGGTGAAATGCGTAGATATATGGAGGAACACCAGTGGCGAAGGCGACGATCTGGCGCATAACTGACGCTCAGTCCCGAAAGCGTGGGGAGCAAATAGGATTAGATACCCT
+
GGGCFEFGFGGGGGGFGGGGGGGGGGGGGGFGGGGGGGGGGGEGGGGGGGFGGGGGGFGGGGFGGG<FFFGGGGGGGGGGGGCFFFFFGGGGGGGGCF=DFFGGCFFGFGGGGGGGFF9FFGGGGGGGGGGFGGGGCFGCGGFGGGGGGEEGGGGGGGGGGGGCFGGGG>FGD@FFFGGGGCFG7EFGGE@GGFEEGGGGG>:EGGGGGGG<GEEGGGF?8C*;E-GGGFG>@,CC84FCGF>7@CGGGGGGGG<:C@?G/GGFGG2@F?EFGGGDFCGFGGFF6DFFCA,:,,BFGGEFFFFGGFCEF=+FF9GGFFAFGFGGGGGGGGGGGDAGGGGGEAFAGGGGGGGGGFGGDGGFGFGGGGGGCDGGGF@@F@DGGGGGCGGGGGFGGGGFEEFAFFCEEGGGGGGGGGGGGFGGGFGGFGFF,C,GGFF@CCCB
@CRQD 75003
TGGGGAATATTGCACAATGGGCGAAAGCCTGATGCAGCGACGCCGCGTGAGCGAAGAAGTATTTCGGTATGTAAAGCTCTATCAGCAGGGAAGATAATGACGGTACCTGACTAAGAAGCACCGGCTAAATACGTGCCAGCAGCCGCGGTAATACGTATGGTGCAAGCGTTATCCGGATTTACTGGGTGTAAAGGGAGCGCAGGCGGTGCGGCAAGTCTGATGTGAAAGCCCGGGGCTCAACCCCGGTACTGCATTGGAAACTGTCGTACTAGAGTGTCGGAGGGGTAGGCGGAATTCCTAGGGTAGCGGTGAAATGCGTAGATATTAGGAGGAACACCAGTGGCGAAGGCGGCTTACTGGACGATAACTGACGCTGAGGCTCGAAAGCGTGGGGAGCAAACAGGATTAGATACCCT
+
GGG?FFGAFFFGGFGGCFFGGGGGG7@FGFGGGGGGGGEEGGGGEGGEEDGD@FEFG<AFGFGGGGG7?BFFGFGFEGGGFGGGGGGGGGGGGFAEGFFGGGG@7FFG9=<FGFGCG@FCFCFGGGGGGG<FCF8DFCCFGGGGDCE6>FCFGF@FGDFGGC:<F>GGEGEGGGGD59CFGFGGGGGGG@FF9CEGEED=/GGEFECEDGF9?0AEG?C9;FCCCFCA*FF>8?EFC87<CFGGBE570FGG?GFCFG9FGF):CG:F?9>FCG>FC:C+<FF<E+=+FE?<FEE@FF<EE,FCDDEDFF<,7GGFBCE9<9FFC,DAC9C<CDEC?FFEF7GGGGGGGEGECGGFFFEEF<<CE@<C@C@>GGGGFGF<8GGGGEDEFGGGGGGGGGFFFFGFGGGFFF8CBCCC
@CRQD 87734
TGAGGAATCTTGGTCAATGGACGAGGGTCTGAACCAGCCAAGTAGCGTGAAGGATGAAGGTCCTACGGATTGTAAACTTCGTTTATAAGGGAATAAACCCTCCCACGTGTGTGAGCTTGTATGTACCTTATGAATACGCATCGGCTAACTCCGTGCCAGCAGACGCGGTAATACGGAGGAGGCAAGCGTTATCCGGATTTATTGGGTTTAAAGGGAGCGCAGACGGGTCGTTAAGTCAGCTGTGAAAGTTTGGGGCTCAACCTTAAAATTGCAGTTGATACTGGCGACCTTGAGTGCGGTTGAGGAGAGCGGAATTCGATGTGTAGCGGTGAAATGCTTAGATATCAGGAAGAACTCCGGTTGCGAAGGCAGCACACTAGTCTGTAACTGACGTTCAGGCTCGAAAGTGTGGGTATCAAACAGGATTAGATACCCT
+
@CEFGGGF,CF@@CEFGGG?EE@FECGGGGGG9,CFFGGGGG<EFGGGG,6,CECF,CFGG<,<F9FF@,8?FGGGGGA6,:E@<FFGGGF8,9F?C,,4,,+B=,@FE,FEFG,=E8FAA,9AAFA,CFF9<A9F,44F:+B:FF7=BC3B=/++@=B@F9%@==E<FE7?<6FB3C:5:@1#::7?B:/8@>@51BFFAF<C8?=FFC<FF:*8CCCFC;&8GF.:EEEFADD<A,>#=FFFGC@+083C<C5#/@8<@,,/E.:C%GGFGDC<4,6:>>F@64,,EEFE=F7F>4?,?A?BC+>+C=EF@B=C,,,,E@GGE:7FE,EGGFEDFCGGFFCEC,,,GEF9FF@+@+,+C7GGFC,EGFE<C,,FFC68FC,F;CEGFDCCE<;,@+7FDCGGEFB-@CGGGGGFFFEEFFFGGGFFGGF@CCCC
@CRQD 127
TGGGGAATTTTGGACAATGGGGGCAACCCTGATCCAGCCATGCCGCGTGCAGGATGAAGGTCTTCGGATTGTAAACTGCTTTTGTCAGGGACGAAAAGGGATGCGATAACACCGCATTCTGCTGACGGTACCTGAAGAATAAGCACCGGCTAACTACGTGCCAGCAGCCGCGGTAATACGTAGGGTGCAAGCGTTAATCGGAATTACTGGGCGTAAAGCGTGCGCAGGCGGTTTTGTAAGATAGATGTGAAATCCCCGGGCTCAACCTGGGAATTGCATATATGACTGCAAGACGTGAGTTTGTCAGAGGAGGGTGGAATTCCAAGTGTAGCAGTGAAATGCGTAGATATTTGGAAGAACACCGATGGCGAAGGCAGCCCTCTGGGACATGACTGACGCTCATGCACGAAAGCGTGGGGAGCAAACAGGATTAGATACCCT
+
FCGGGEGGGGGGGGG8DF9@FGGGGGGGGGGGGGGGGGGFGGGGGGGGGGGGGGGGGGGFGGAFGGGGGGFGGGGGGGGGGGGGGGGGGGGGGGDFFC@FGGGGGGGGEGGFGD:FGGGFCFG<FGGGGGGGFGGGGGGGGGGGGGDFGGGGF>GGGGGGGGGFFEEFGGGDGEEGGGGGGG7FDCGDEFGFGE=EGBGG?DDEGGGGGGFFGGGGGCFGECE>8CF5CEFEGGDD@,<C79FDF@FFGFCFCGGGGFCGGG<GGGGFFGGFFDGE<>ACFGE<C,CGDF@EEE8GGGGGFFA9CGFGEFDCGGGFFFGGF<,GFGFFFF?GGFGFD?=CGGE9;F@<FC,E<DDDFGEECGDGGGGGFGFCECDGF@FGGGGCGGGEFFAGEGGF@F@F9DFF8GGGGGGGGGGGGEF9GFGFDGGGGGFAGFFFCCCCC
@CRQD 128
TGGGGAATATTGCACAATGGGCGAAAGCCTGATGCAGCGACGCCGCGTGAAGGATGAAGTATTTCGGTATGTAAACTTCTATCAGCAGGGAAGAAAATGACGGTACCTGACTAAGAAGCCCCGGCTAACTACGTGCCAGCAGCCGCGGTAATACGTAGGGGGCAAGCGTTATCCGGATTTACTGGGTGTAAAGGGAGCGTAGACGGCTGTGCAAGTCTGAAGTGAAAGGCATGGGCTCAACCTGTGGACTGCTTTGGAAACTGTGCAGCTAGAGTGTCGGAGAGGTAAGTGGAATTCCTAGTGTAGCGGTGAAATGCGTAGATATTAGGAGGAACACCAGTGGCGAAGGCGGCTTACTGGACGATGACTGACGTTGAGGCTCGAAAGCGTGGGGAGCAAACAGGATTAGATACCCT
+
CFFGGGGGGGGGGGGGGGEEGGGGGGGGGGFGGGGGGGGGGGGGGGGEGGGGGGGGGGGFFGGGGGGGGGGGGGGGGGGGGGGGGGGGGGGGGGGGGGGGGGGGGGGGGGGGGGGGGGGFFGGDGGGGGGG@GGFGGGGGGGGGGGGGEGGG>GGGGGGGGGGGGGGGGGGDGGGGGGGGGGGDEGFGGGGGGGDGGGGGGGGGGGGFGFF<GGGFFFGGFCFFGGCEGGF>FFGGFGGGGGCGFFGFGGFG?FFFGFFCGGGFGGGFCFGEFGGCGGGGGGGGGGGGF9GGGEAGGC=<GGGFEDGGGGGGEDGGGGFFCGGGFFCGGFDEEFGFGGGFC@GFGGDGGGGFGGGGGGFF8GGFF@<EGGGGGFGGGGDG@GGFDF>GGGGGGGGGGGGGFGFF9FGGGFECCCCC
@CRQD 129
TGAGGAATATTGGTCAATGGACGAGAGTCTGAACCAGCCAAGTAGCGTGAAGGATGAAGGTTCTACGGATTGTAAACTTCTTTTATAAGGGAATAAACCCTCCCACGTGTGGGAGCTTGTATGTACCTTATGAATAAGCATCGGCTAACTCCGTGCCAGCAGCCGCGGTAATACGGAGGATGCGAGCGTTATCCGGATTTATTGGGTTTAAAGGGAGCGTAGATGGATGTTTAAGTCAGTTGTGAAAGTTTGCGGCTCAACCGTAAAATTGCAGTCGATACTGGATATCTTGAGTGCAGTTGAGGCAGGCGGAATTCGTGGTGTAGCGGTGAAATGCTTAGATATCACGAAGAACTCCGATTGCGAAGGCAGCCTGCTAAGCTGCAACTGACGTTGAGGCTCGAAAGTGTGGGTATCAAACAGGATTAGATACCCT
+
GGGGGGGGGGGGGGGGGGGGFGGGGGGCFFDGGGGGGGGGGGGGGGGGG>FGGGGGGCGGFGGGGGGGEGGGGGGGGGGGGGGGGGFEFGGFGGGGGFC?,DFGGGGGGGGEEB@CEGGFE<FGGGFEFGGGGGGGGGEGGGGGGGGGFFGGGGGGGGGGGGGGGGGGGGGGFGF78CGEF,DC>GFGGGGGGGGGGGGGGGGGGGGGGGGGGGGGGGGGGGDFCF#E9?FFFGGCCEGGFGGGGGFFCFCF7DGEB7FGGG>FA99GFGGFGD9:EC<FGGFC;;EAGGGGFEF<FAFF8EFFF<GGGGGGGGGGGGGEGGGGEEGGGGGGGGGGGGGGGFF8D@GGGGFFEGFBEDGGGGGGGGGGGGGGFFGEGF<<GGGGFGGGGFGGGGGGFCGGGGGGGGF7GGGGGGGGGGGGGGGGGFGGGGGCCCCC
@CRQD 130
TGGGGAATATTGCAAAATGGGGGAAACCCTGATGCAGCGACGCCGCGTGAGCGAAGAAGTATTTCGGTATGTAAAGCTCTATCAGCAGGGAGGAAGAAATGACGGTACCTGACTAAGAAGCACCGGCTAAATACGTGCCAGCAGCCGCGGTAATACGTATGGTGCAAGCGTTATCCGGATTTACTGGGTGTAAAGGGAGCGCAGGCGGTACGGCAAGTCTGATGTGAAAGCCCGGGGCTCAACCCCGGTACTGCCTTGGAAACTGTCGGACTAGAGTGTCGGAGGGGTAAGTGGAATTCCTAGTGTAGCGGTGAGATGCGTAGATAGTAGGAGGAACACCAGTGGCGAAGGCGGCTTACTGGACGATTACTGACGCTGAGGCTCGAAAGCGTGGGGAGCAAACAGGATTAGATACCCT
+
E,E8FFCFFCFGGG9ECA9<FCGGFFG?EFFFGGG,,B@@@FEEECC6>:CEGGGGGGGGGFGEFFGFF7FGGGGC9FFG9FFFGGGGGGGG+FEFGGGGECBFGGGC,BDFGGGFGEFGGGGG7CFGGG9,E@DBEE<,><EG7:C>CC>CF5@?F,C?ED9?FFCCFFCC<:FE8@<2=F=ACFFGCFCFFFGC<CCDCCCF=A:CEE3CC5CGF<#GC?2@FDFFFE:F@@:CEF7F:@813><D=CEFFC#E=DG:=9C>2>@ABA:GGDC46GGFCFCFG,AAEEEABCFFEFGEFFAE+C+:BGGFBC7@CCFFEAFGGF<E<FEC99,CC,@FGF7EEFGFFC7GGGGFDEEC:C,D9@ECCF@7CFFFFC,E7GFFE<@7FC@9GGGFGGGFC@FGGGGGEFFCFCCCCC
@CRQD 94056
TGGGGAATATTGCACAATGGGCGCAAGCCTGATGCAGCGACGCCGCGTGCGGGATGACGGCCTTCGGGTTGTAAACCGCTTTTGATCGGGAGCAAGCCTTCGGGTGAGTGTACCTTTCGAATAAGCACCGGCTAACTACGTGCCAGCAGCCGCGGTAATACGTAGGGGGCAAGCGTTATCCGGAAGTATTGGGCGTAAAGGGCTCGTAGGCGGTTCGTCTCGTCCGGGGTGAAAGTCCATCGCTTAACGGTGGATCTGCGCCGGGTACGGGCGGGCTGGAGTGCGGTAGGGGGGCCTGGACTTCCCGGTGTAACGGTGGAATGTGGAGATATCGGGAAGAACACCGATGGCGAAGGCAGGTCTCTGGGCCGTTACTGACGCTGAGGAGCGAAAGCGTGGGGAGCGAACAGGATTAGATACACT
+
@D@EFEEGGGF<FFGFFG9F<FCEFEG?FGF<CCEGGGGGGECGGGFG@CB@DEGGG,?FFFEDFGGDG>FFG9FGGEG4BFG,FFGGGGG:F=FFFDF9=@FGGGCBFGGA9FGACCFGFG7F=FCGG7F7<+DDCFCC:C@<FC<FC7;CFEE<<<<CFGGFFDE*1*:;+;?2CC*+3AE?G>FFGG@CCCE:EGG7C5C*8CE>EC955*12:;**0A:A58C*7CCF6?C9+=8<+>;+5EC>>6,<82(2C>A:C7?<:58C*95::?578/@7@3+EFGF:C@>B+7,E?<?:+++CE:GEFB+CA4EAGFAGGFF?:,,E+F@47EGFGFGCF:B:B,:FF:F9F98FDFFEDFC@C+@7BB<EECGC8@@,E<C,+C,FCFDB,F@EGGFF8B+EFGGGGGGGGGGFDDACBCC
@CRQD 55129
TGAGGAATATTGGTCAATGGACGAGAGTCTGAACCAGCCAAGTAGCGTGAAGGATGAAGGTCCTACGGATTGTAAACTTCTTTTATAAGGGAATAAACCCTCCCACGTGTGGGAGCTTGTATGTACCTTATGAATAAGCATCGGCTAACTCCGTGCCAGCAGCCGCGGTAGTACGGAGGATGCGAGCGTTATCCGGATTTATTGGGTTTAAAGGGAGCGCAGACGGGTCGTTAAGTCAGCTGTGAAAGTTTGGGGCTCAACCTTAAAATTGCAGTTGATACTGGCGTCCTTGAGTGCGGTTGAGGTGTGCGGAATTCGTGGTGTAGCGGTGAAATGCTTAGATATCACGAAGAACTCCGATTGCGAAGGCAGCACACTAATCCGTAACTGACGTTCATGCTCGAAAGTGTGGGTATCAAACAGGATTAGATACCCT
+
FGGGGGGGGGGGGGGGGGGGGGGGGGGGGGGGGGGGGGGGGGGGGGGGG@FGGGGGGGG?FGGGGGGGGGGGGGGGGGGGGGGGGGGGGGGGGGGGGGFGGFGGGGGGGGFGGGGGGGGGGGGGGA<FCGGGGGGGGGGGGG<GGGGGGGGGGGGGGGGGGGGGGGGGGD8@@FGEGF>FGGGGGGGGGGGGGGGG?<FF;GFGGGGGEFGGGGG=EGGGGEGGEGGGGGGGGFGGGGGGD=7GFGCFCDGGGGEEDGFDFFGGFFGDCGFGGFGAGGGGGGGGC:E,DB=8GGGFDGGGGGGGGGF:F<GGGFF:GGFGGGGFGDGGGGGGFGFGGGGGFE9CGGGGGGFGGGGGEFGGGGGGFDGGGFDGGFDGFGGGGGGGGGGGGFGGGFGGGFGDGEEGGGGGGGGGGFGGGGGGGGGGGGGGGGGCCCCC
@CRQD 109300
TGAGGAATATTGGTCAATGGGCGAGAGCCTGAACCAGCCGAGTAGCGTGAAGGATGAAGGCTCTATGGGTCGTAAACTTCTTTTATATGGGAATAAAGTTTTCCACGTGTGGAATTTTGTATGTACCATATGAATAAGGATAGGCTAACTCCGTGCCAGCAGCCGCGGTAATACGGAGGATCCGAGCGTTATCCGGATTTATTGGGTTTAAAGGGAGCGCAGACGGGTCGTTAAGTCAGCTGTGAAGGTTTGCGGCTCAACCGTAAAATTGCAGTTGATACTGGCGACCTTGAGTGCAACAGAGGTAGGCGGAATTCGTGGTGTAGCGGTGAAATGCTTAGATATCACGAAGAACTCCGATTGCGAAGGCAGCTTACTGGATCGTAACTGACGCTGATGCTCGAAAGTGTGGGTATCAAACAGGATTAGATACCCT
+
F@C<EGGGCFGAF@FFFGFECFGE+CE8FFGG@@CF?FG+@F@<FGDGGGF,EFFGFFDFDF<F96CC@==++CFDFFA,CFGDGGG,<CEF@EEEAAEFGG<FC,?BF4AF95FFBEGGGF9EFGGBBFFFFG9A?BEGC,F@E,,BB,,,8<=@DB;8DD13>BF@FE+@22>82@;>D=,>CF?FC<E=7CCECF=DFFFF?FGG@<CC?::FECECGG(2GFB7:CGF>D<9CGC,9GFFG6C:0FFCGF><D@FFFB>,E/FB#8B7/FCA;7@FBCB+EGFCFB4,AEC9,B9,FE<CE:C:B,GGD@C7@CCGGGGGGGEE?FFDGGGGFFFAGGE<F<6,EFFFCB@-7FECGGDFFC9GGECGFGGFGGFE9,7FEFGDEGGGGFGGGGFCFFF<FGF@7GGGGGGGDFFFCFEAFGFGGGFCCCCC
@CRQD 51772
TGAGGAATATTGGTCAATGGGCGAGAGCCTGAACCAGTCAAGTAGCGTGAAGGATGAAGGCTCTATGGGTCGTAAACTTCTTTTATATGGGAATAAAGTTTTCCACGTGTGGAATTTTGTATTTACCATATGAATAAGGATCGGCTAACTCCGTGCCGGCAGCCGCGGTAATACGGAGGATCCGAGCGTTATCCGGATTTATTGGGTTTAAAGGGAGCGTAGGTGGATTGTTAAGGTAGTTGTGAAAGTTTGCGGCTTAAACGTAAAATTGCAGTTGAAACTGGCAGTCTTGAGTACAGTAGAGGTGGGCGGAATTCGTGGTGTAGCGGTGAAATGCTTAGATATCACGAAGAACTCCGATTGCGAAGGCAGCTCACTAGACTGTTACTGACACTGATGCTCGAAAGTGTGGGTATCAAACAGGATTAGATACCCT
+
GGGGGFGGGGGGFGGGGGGG;CFGGGFFFGGGGGGDG,CFGGGGGGGGGGGGGG9FGFGGEFGGGGGGCG@FFGGGGGGGGGGFCG??EFGGGFGGGGEE,5BC,98?EFF+,,:5F,AF@,,:?F,?@F<CF5,EAE<,:,C?>ACD=>@B?BBF</63<0BE=@<7CB91.@B76CC*,@556E=EEED28==@CGGFA>GGGGCCBAFFFGC75@?.9A9;E:,F;@0;<@9##7@8;DA<GGF:E9=?#FD5E+GFDCAFF=:FEGFCGFE9CFGGGGF,E999GF9GGGF=FDEE<GGGCF7FGGGGDGGGGGF<GGGGGGEGGGGGGGGGF<GGGGGGF7GGGGGGGGGFGGGGEGGGGGGGGGGFF@<GFEFCEFFF@FGGGGF<EGGGGDGGGGGGGGFCGGGGGGGGGFGGGGGGGGGGGGGCCCCC
@CRQD 81264
TGAGGAATATTGGTCAATGGACGAGAGTCTGAACCAGCCAAGTAGCGTGAAGGATGACTGCCCTATGGGTTGTAAACTTCTTTTATACGGGAATAAAGTGAGCCACGTGTGGCTTTTTGTATGTACCGTATGCATAAGGATCGGCTAACTCCGTGCCAGCAGCCGCGGTAATACGGAGGGTCCGAGCGTTATCCGGATTTATTGGGTTTAAAGGGAGCGTAGGCGGGTTGTTAAGTCAGTTGTGAAAGTTTGCGGCTCAACCGTAAAATTGCAGTTGATACTGGCGACCTGGAGTGCAACAGAGGTAGGCGGAATTCGTGGTGTAGCGGTGAAATGCTTAGATATCACGAAGAACTCCGATTGCGAAGGCAGCTTACTGGATTGTAACTGACGCTGATGCTCGAAAGTGTGGGTATCAAACAGGATTAGATACCCT
+
FFFGGGGGGGG,CCFEGGFGGGGG@CFGGGGGGD@E<EFGFGFFFFG@EFFFAFGGGGF9EFEGGCGGDFGGGGFGFGC?FFFGGGA?AFE7FGFGFFGGGGEGE8FFFE7=FFGFGGGGGDFGFGEFD+EF,BFFGGCFA@FFG@+BFEAC>8FFFFGFFGG=GGE-#9@C;458;C7#DFFGDG>FC:FG=GGG*<7<7F?FFC@,3;?BC>@5C7:BCBCCFDEFFDEFCFC<33B>CCF@:9FCFCF9EFEFFECC(=FDFGGGGGFGGFE=EAFFGGGG@,,,8?,,GGFE:,EB<F9FFFF?B,FCFFFF7CDFFFGGGGDGGGGGGCFFGF9GFD<EFD<CE9EF<GFBEFGGGFGGGFGGF8FGFE<@9FGGGFGGGFFEFCCGGGGGFGDFD:GFAGCFEGGFFE<<GFFF9GGGGGGGFC-@9CCC
@CRQD 107016
TGGGGGATATTGCACAATGGGGGAAACCCTGATGCAGCGACGCCGCGTGAGCGAAGAAGTATTTCGGTATGTAAAGCTCTATCAACAGGGAAGAAGAAATGACGGTACCTGACTAAGAAGCACCGGCTAAATACGTGCCAGCAGCCGCGGTAATACGTATGGTGCAAGCGTTATCCGGATTTACTGGGTGTAAAGGGAGCGCAGGCGGTACGGCAAGTCTGATGTGAAAGCCCGGGGCTCAACCCCGGTACTGCATTGGAAACTGTCGGACTAGAGTGTCGGAGGGGTAAGTGGAATTCCTAGTGTAGCGGTGAAATGCGTAGATATTAGGAGGAACACCAGTGGCGAAGGCGGCTTACTGGACGATTACTGACGCTGAGGCTCGAAAGCGTGGGGAGCAAACAGGATTAGATACCCT
+
EFGCEGGGGGGGGGGGFGFGGGGGGGGGGGGGGGGGGGDFGGGGGGGGGGGGGGGGGGGGGCFGGGGGGGFFGGGGGGGGGGGGGFGGGGGGGGGGGGGGGGFFGGGGGGGGGGFFGGGGGGGGGGGGGGGGGGGGGGGGGGGGGGGDGGGGGCFGGGC;FFGGGGGGGGG;FGGEEGGGGCFGGGGGGGGGFGGGGGGGGGGGGGGGGGGGGGGGGGGGGGGGGGGGFCEEGGGGGGFFGGGGGGGFGGGGGGGGGGCFFFGCFGGGGGGEE?ECGFAGGGGGGGGGGGGGFFGGDGGGFFGGGGECCGGGGGGGGGGGGGGGGGGGGGGDCGF<CGGGGGGGGGGGGGGGGGGGGGGGGGGGGGGGFDGGGGGGGGGGGGGGGGGGGGGGGGGGGFFAGGGGGGGDGGFGGCCCCC
@CRQD 137
TAGGGAATATTGCACAATGGGGGAAACCCTGATGCAGCGACGCCGCGTGAAGGAAGAAGTATTTCGGTATGTAAACTTCTATCAGCAAGGAAGAAAATGACGGTACTTGACTAAGAAGCCCCGGCTAAATACTTACCAGCAGCCGCGGTAATACGTATGGGGCAAGCGTTATCCGGATTTACGGGGTGTAAAGGGAGCGTAGGCGGCATGGCAAGTCAGAAGTGAAAGCCTGGGGCTCAACCCGGGAATTGCTTTTGAAACTGTCAGGCTAGAGTGTCGGAGGGGTAAGCGGAAGTCCTAGTGTAGCGGTGAAATGCGTAGATATTAGGAGGAACACCAGTGGCGAAGGCGGCTTACTGGACGAGTACTGACGCTGAGGCTCGAAAGCGTGGGGAGCAAACAGGATTAGATACCCT
+
F9EFGF8FDEFGGGGE;E<FGGEEFFGGG,C8,E<AF866C@F@@FGEGEFFGF=FGGG-,<F<FFC=<=<5FFGGGFGF<@??EFCFF7<EFGFFECFCCFGGG7FAFC=AFCDDFA8<B=FCF>BAFGFG,CFFGGCGGGGG>GGG;CCDC;:;FCFCA:CFGFC;8*=/7CF@E:CC?C%FGGGG5GF=CGGGGGD5EFC=:?/7/0C8EGGE?20;,=<GF@,5*8ABF>CE>.GFDE<3FF9GD8F<=FCAFB1DA<<1CDCGF9GCGCGGGEC7GEFFB++4GEFEEB,CGGFCGGGGEF:9GGGGFC@GFFFGEE?F<,,E<<EGFEEEC66,7CGCFFCF@+<GFFFC8:FB;,<E,DFGF@FCFBFEF@B,8CFFGGGGGFGGGGFGFFC69FGFFF9FFFGCCCCC
@CRQD 138
TGGGGAATATTGCACAATGGGGGAAACCCTGATGCAGCGACGCCGCGTGGAGGAAGAAGGTCTTCGGATTGTAAACTCCTGTTGTTGAGGAAGATAATGACGGTACTCAACAAGGAAGTGACGGCTAACTACGTGCCAGCAGCCGCGGTAAAACGTAGGTCACAAGCGTTGTCCGGAATTACTGGGTGTAAAGGGAGCGCAGGCGGGAAGACAAGTTGGAAGTGAAATCTATGGGCTCAACCCATAAACTGCTTTCAAAACTGTTTTTCTTGAGTAGTGCAGAGGTAGGCGGAATTCCCGGTGTAGCGGTGGAATGCGTAGATATCGGGAGGAACACCAGTGGCGAAGGCGGCCTACTGGGCACCAACTGACGCTGAGGCTCGAAAGTGTGGGTAGCAAACAGGATTAGATACCCT
+
G,F<FCFGFGGAFGGGFGGGGDCEGGGGGG<AFGGGGGGGGGGGGGGGGEGCCFGGGGFCFGGFGGGGGGFGGGFDFG<FFEEFGGGFFGFGGGGGGGGGGGGDC?FCDFGGGFGGGFGDFFE@FGGDF9FG7FCF@6->F8,<@FDGE5FFGGGGFCCG=FCFGGGGEGDGFFDCCGFFGGGC@AB89F@@ECCEG.EEC=:EDGED<80CG6A=FGFG@@<,C<FGGGFFDC5<EF@ECCEC:CCCFGBE,G@BEFFGGG=CGGFC@FEDCFFGEB<CFGGGGGGEFCFC8FGGGFF8FGF@EGDGGGGFGGGGGFFFEGGDGEEFC,FDGEFF8GGGGGGGEEGGFCGGFDGGGGGFCFCGEFCGFGGGGGFCGGGGGGGFFFGGGGGGGGGGGGDCGGFFBAGGFFFBCCCC
@CRQD 88753
TGGGGAATATTGCACAATGGGGGAAACCCTGATGCAGCGACGCCGCGTGGAGGAAGAAGGTCTTCGGATTGTAAACTCCTGTTGTTGAGGAAGATAATGACGGTACTCAACAAGGAAGTGACGGCTAACTACGTGCCAGCAGCCGCGGTAAAACGTAGGTAACAAGCGTTGTCCGGAGTTACTGGGTGTAAAGGGAGCGCAGGCGGGAAGACAAGGTGGAAGTGAAATCTATGGGCTTAACCCATAAACTGCTTTCAAAACTGTTTTTCTTGAGTAGTGCAGAGGTAGGCGGAATTCCCGGTGTAGCGGTGGAATGCGTAGATATCGGGAGGAACACCAGTGGCGAAGGCGGCCTACTGGGCACCAACTGACGCTGAGGCTCGAAAGTGTGGGTAGCAAACAGGATTAGATACCCT
+
AF8EFFC8CE,6<FFEGGGGGCCGGGGFFFFGGGGGGGCEEDFG7:@:++CDDEFFGGF@EEA<,4?FE+BF<FGGA=FGGE9DFCGFFGFGFFA,FA,,BEG:<ECGGFFGGG@EG,B=E9B7CCFGG<;F@F8FFF01@8F7CF>E5<BFFFE0A><F,33DF6CB:6*8@;FGEG1<EC@F7EFFFF@<GFFF?FGGEGGGGGGF,<8:>;8#FFCCEFGGE@1,:@@F@<>8CGGGGGFGFC@:<DD<FE-F<D4FCGGGCFA2BFAFDFGGA=3.?A@E8CFFF8F<EEE>DFEGGGGEE=7=9A,58:@EDFFB9GGGEEF@FEF@FFGFF:,:C@CGFGGGEF8FGCGFFFGFED,GGFGGEC-FEFFGGGGGD:AFFGGGGGGGGFD<8FCGGGFGGCGGFGGCCCCC
@CRQD 97178
TGAGGAATATTGGTCAATGGACGAGAGTCTGAACCAGCCAAGTAGCGTGCAGGATGAAGGTCCTACGGATTGTAAACTTCTTTTATAAGGGAATAAACCCTCCCACGTGTGGGAGCTTGTATGTACCTTATGAATAAGCATCGGCTAACTCCGTGCCAGCAGCCGCGGTAATACGTAGGGTGCAAGCGTTACCCGGAGTTATTGGGCGTAAAGGGCTCGTAGGCGGTTCGTTGCGTCCGGTGTGAAAGTCCATCGCTTAACGGTGGATCTGCGCCGGGTACGGGCGGGCTGGAGTGCGGTAGAGGAGGCTGGAATTCCCGGTGTAACGGTGGAATGTGTAGATATCGGGAAGAACACCAAGGGCGAAGGCAGGTCTCGGGGCCGTTACTGACGCTGAGGAGCGAAAGCGTGGGGAGCGAACAGGATTAGATACCCT
+
GGGGGGGFGGGGGGGGCFAGGGC+6CCGGGDGGGGGGGGGGFFGFGGGG7@FFEFF@AFGFFGG<,FBCFGGGGGGGGGGGGGGGGE<FGCFFGGGGG8B<<4CFGGGFGF:7<+8EFGGGGGGGGG<EFFGGFFGGGF?<=FEFFGGCAFFE@FGGGFGGGGGGGDGG7C?GGG@C:C@FGEFCGFCCEG>CFEGC#FF9CGGECCFFCF#<FGFCGGGGGEG:?E8/:8,0)8/=?EEGGGEFGG:E?E?41FGGGFFFC?18:8<9?FFD8CD3@9FG@F<3+6,D==F6GGDEF;C,6,8D,?,CFEFGEF7@64ECGGFC8GGGFF<GFGFCFGGE@GFBF8EFFEFF=F<FE67,@EDGGGGGGGGGF@+C+GGGEDGEDGGGGEGGFCEC6C87GGGGGFCGGGGGF;7GGGGGGGGGGGGFE8CCCCC
@CRQD 141
TGGGGAATATTGCACAATGGGCGAAAGCCTGATGCAGCGACGCCGCGTGGAGGAAGAAGGTCTTCGGATTGTAAACTCCTGTTGTTGAGGAAGATAATGACGGTACTCAACAAGGAAGTGACGGCTAACTACGTGCCAGCAGCCGCGGTAAAACGTAGGTCACAAGCGTTATCCGGATTTATTGGGGTTAAAGGGAGCGTAGGCGGGTTGTTAAGTCAGTTGTGAAAGTTTGCGGCTCAACCGTAAGATTGCAGTTGATACTGGCGACCTTGAGTGCAACAGCGGTAGGCGGAATTCGTGGTGTAGCGGTGAAATGCTTAGATATCACGAAGAACTCCGATTGCGAAGGCAGCTCACTGGATTGTAACTGACGCTGATGCTCGAAAGTGTGGGTATCAAACAGGATTAGATACCCT
+
GCF8@CGG9FFAFGGGGGFGGGG+@FFCFGGGGGFGGG:CGGGGGGGGG@CCFGEGFGGGFGGGGGG@FEFAFGGAE<FCFGGGGGG<8EFFGGF,?BE,,?BBFFCAFGGFFF?,D=52CA>CAFGGFCCF@CCFFGGGGFCC:@@FGC;4GFGGE@C8(>FC?CFFGGFGGCFC8CF??CFFEG6CFF?FFBGFEFEGEEDEFF5FCC;GDACF6?B>GGGGD>@5:+B:@EEGFDGF<@ACC9G>GGFEADFC;<4E@EGE=C#:,EGFCFEFBAF4,>/FF:@BF8FFFF@CDFB,GGDGGGGGFGGGGGGGGAGGGGGF@:,CGGGGGGFFDGFC@:GGGGGGGGGGFE,GGGFECFFECFFEB7FEGGGGF+GGFGFFGFB,DGGGGGFCF9GGGGGGGGGGGFFBCCCC
@CRQD 101594
TGAGGAATATTGGTCAATGGACGAGAGTCTGAACCAGCCAAGTAGCGTGAAGGATGAAGGTCCTACGGATTGTAAACTTCTTTTATAAGGGAATAAACCCTCCCACGTGTGGGAGCTTGTATGTACCTTATGAATAAGCATCGGCTAACTCCGTGCCAGCAGCCGCGGTAATACGGAGGATGCGAGCGTTATCCGGATTTATTGGGTTTAAAGGGAGCGCAGACGGGTCGTTAAGTCAGCTGTGAAAGTTTGGGGCTCAACCTTAAAATTGCAGTTGATACTGGCGTCCTTGAGTGCGGTTGAGGTGTGCGGAATTCGTGGTGTAGCGGTGAAATGCTTAGATATCACGAAGAACTCCGATTGCGAAGGCAGCACACTAATCCGTAACTGACGTTCATGCTCGAAAGTGTGGGTATCAAACAGGATTAGATACCCT
+
FFFGGGFGGGCFGFFGGGGGGGGGGGGGGFFGFFGGGFGGGFGGC<FEFFGGGFFEFCCFFGGGGGGGDF7FEGGGGG9FGCFGGGGFGFCEFFGGGFDFGDEGGFGFGFFEEECEGGFGGGGGGFEGGGGGGGGGGGGGFCGDGGGDFGGGGFEEGGGFGGG8FDEGGGFECFGGGGGGGGFGGGFGEFGGGGGG<ECAFGGCFGFGF<FGEFFGEEGGGG<9CGG7@GFB@GGE@@FDFD<FDCEFGGGGGGFFD>CFCEE>FGGGFC7>CGGFGGFDCGGFBGFE?8GFGGGEGGGGFFCGFGGGFCEB+B+FGGGGFE7FE@7GFF9FFEF?CGFE9FEEECAGFAF<GGFFCF<@GGDF?GFFGGGGFC9EFF7FGEGGGGDGGGGGGGGGGGGGGGF9DFGG@EF8GGFFGGGGGGFECGGFF8ECCB@C
@CRQD 143
TGGGGAATTTTGGACAATGGGGGCAACCCTGATCCAGCCATGCCGCGTGCGGGAAGAAGGCCTTCGGGTTGTAAACCTCTTTTGTCAGGGACGAAAAGGTGCGGGTTTAGAGCTAGCGCTGATGACGGTACCTGAAGAATAAGCCCCGGCTAACTACGTGCCAGCAGCCGCGGTAATACGTAGGTTGCGAGCGTTAATCGGAATTACTGGGCGTAAAGCGTGCGCAGGCGGTTTGGTAAGACAGATGTGAAATCCCCGGGCTTAACCTGGGAAGTGCATTGGTGACCGGGAGACTGGAGTATGGCAGAGGGGGGTGGAATTCCAAGTGTAGCAGTGAAATGCGTAGATATTTGGAAGAACACCGATGGCGAAGGCAGCTCTCTGGTGAAAAACTGACGCTGATGCACGAAAGCGTGGGTAGCAAACAGGATTAGATACCCT
+
GFGGGGGG<FG96EEGGGGG@,FFGGDDFGGGGC<F@FCFDFGGGGGGGEGDGG+FGGGG8=FGGGG:FCFGGGGAF,EGFDGGGFEGFGG7FFC:BGDGGF+>F+3+B=,,<F,F=+3C8>EFGGGGGGDGF9FDBF7CFGFG-:FGGGGGGGGBGGGGGGGGGGGGGGGGFGGG?GGGGGGG)#;C5EEGGGG*1'<FE8+<F9,<GGGGGEGGGGGD;GGGGDGGGGGGG,F;CE:F7F9FCGGGGGGE0GG=>@GFGGGFGGG8FAGFF,<FAFG>(AA7EC+FC7,GGFB8GFF9,59,8GGGEF+?<GGGGGFAGFCFAGGGFGFE9GGGGGGF@GGGGGFFFECGGGGGGGGDGCC<7GGGGGGGGFC,F8,,,GGFC6,,<AGGGGGGFFFC,E,GFEGGGGGFF@GFGF9GGGCGGGGGGGGGGGGGCCCCC
@CRQD 111831
TGAGGAATATTGGTCAATGGACGAGAGTCTGAACCAGCCAAGTAGCGTGAAGGATGAAGGTCCTACGGATTGTAAACTTCTTTTATAAGGGAATAAACCCTCCCACGTGTGGGAGCTTGTATGTACCTTATGAATAAGCATCGGCTAACTCCGTGCCAGCAGCCGCGGTAATACGGAGGATGCGAGCGTTATCCGGATTTATTGGGTTTAAAGGGAGCGCAGACGGGTCGTTAAGTCAGCTGTGAAAGTTTGGGGCTCAACCTTAAAATTGCAGTTGATACTGGCGTCCTTGAGTGCGGTTGAGGTGCGCGGAATTCGTGGTGTAGCGGTGAAATGCTTAGATATCACGAAGAACTCCGATTGCGAAGGCAGCACACTAATCCGTAACTGACGTTCATGCTCGAAAGTGTGGGTATCAAACAGGATTAGATACCCT
+
<FCFF8EFGGGA9EFDFFGGGGGGGEGFFDGGGDDGGGGGGGGFGFGGGDFFGGGFGGDGGGFFGGG>CBFFGGGGGGEFFAFGGFGCFGDGGGGCGGGGGFGGGGGGG@FEGFEGF?FFGGGGGGGGEFDGGFCEEGGG9FCCG?D<F->=FCGGGGGGGGGGGEGGGGE8FFFFEGGGG?FF8=6>FEGGGGFGGGGGGG,EF@<<9CGGGGGFGGFF@DB/FGGGEC,GGGGFDEFCGGGFFDEFB.CGFDAFGGFGGFGGGFFGGGFDFGCFE9DBGGGC7GGGDCFFECFDGFE<FEE7GF>CDF9DEFFCGGGFFGGGGGGFFCEGFGGGFFE9C,@GFFGGCGF9FGGEGFCDGGE8GFFFFCFFGGFEGFECGGDGGGGGGGFDGGGGGFFFDGFGGGGGGGGGGGGGGEGGGFGGGGGFE@GCCCCC
@CRQD 71246
TGAGGAATATTGGTCAATGGACGAGAGTCTGAACCAGCCAAGTAGCGTGCAGGATGAAGGTTCTACGGATTGTAAACTTCTTTTATAAGGGAATAAACCCTCCCACGTGTGGGAGCTTGTATGTACCTTATGAATAAGCATCGGCTAACTCCGTGCCAGCAGCCGCGGTAATACGGAGGATGCGAGCGTTATCCGGATTTATTGGGTTTAAAGGGAGCGCAGACGGGTCGTTAAGTCAGCTGTGAAAGTTTGGGGCCCAACCTTAAAATTGCAGTTGATACTGGCGTCCTTGAGTGCGGTTGAGGTGTGCGGAATTCGTGGTGTAGAGGTGAAATGCTTAGATATCACGATGAACTCCAATCGCGAAGGCAGCACACTAATCCGTAACTGACGTTCATGCTCGAAAGTGTGGGTATCAAACAGGATTAGATACCCT
+
FGFGG<FGGGGGFEFGGGGGFFGG@FGGGFEG9EFGGGGG@FFFGGGGG,DGFGGGGEFFGFCG<DFECG>EEFC@FGGGGGGGGGEFGG?CFGGFFGE:FGGGGGCF?FFGGGCFDFEFBFEFGGFEG,FGGGGGGGGGDF?CE<F<=;DGE8FGGF<FGFEACCGGGG7FGEGGCCEGGEGG>>GGFBCFFGGGC4GFFG=GFFF?9FFCFFGFGGGFG>7FGFE@EGEGFFGFEFFGGGGGFGFFGF@@ECE:2GFEE9B@?@<@FFFDC@D@F<FFF?EFCF6,AB,A+CGECGFFAF8GGEFCGDF<DGEF:9BCGFC5=:,DE,FF9GGF9FFCFEFA@,D@GFDDEEE9FC?EF@C,<E9GGGGGDFE,GFFCFF7GGCF7GGF8E6F9GGGECFGGGGFFGGGGGCE,GFGGGGGGGFGGFEGCC@9-
@CRQD 51696
TGGGGAATATTGCACAATGGGGGAAACCCTGATGCAGCGACGCCGCGTGAAGGAAGAAGTATTTCGGTATGTAAACTTCTATCAGCAGGGAAGATAGTGACGGTACCTGACTAAGAAGCCCCGGCTAACTACGTGCCAGCAGCCGCGGTAATACGTAGGGGGCAAGCGTTATCCGGATTTACTGGGTGTAAAGGGAGCGTAGACGGTGTGGCAAGTCTGATGTGAAAGGCATGGGCTCAACCTGTGGACTGCATTGGAAACTGTCATACTTGAGTGCCGGAGGGGTAAGCGGAATTCCTAGTGTAGCGGTGAAATGCGTAGATATTAGGAGGAACACCAGTGGCGAAGGCGGCTTACTGGACGGTAACTGACGTTGAGGCTCGAAAGCGTGGGGAGCAAACAGGATTAGATACCCT
+
GGGGG:FFGGGGGGGGGGGAFGGGGGGGGGGGGGGDFGGGGGGGGGGGCFCGFFGGFGGGFGGGGGGGGGGGGGGGGGGG<EEGGGGGGGGGGGGGGGGGGGGGGGGGGGGGGGGGGGGGGGGGGGGGGGGGEGGGGGGGGGGGGGGG?GGGGGFE9FEGCGGGGGGGD>GGGFEDDG0GGG>GGGFCFGGGGGGFGGGGGDGGGFEGGG@;FFGFFFDFGGFGFGGGGGGFF<GGGFGGEDGGFGGGGFGGFCGGGGGGGGEFGGGGGGGGGGGFFGGEDGGFFCCFGFE9FGFGGFA9CGGGGF@FF9GGGFGFDFAC,AGGF<EDGGFCGGGGFGGGGGGGGGGGGGGFFGFGGFGGFGGFGGGDGGGGGGGGGGGGGGGGGGGGGGGGGGGGGGGGGGGGEF9GGGGCCCCC
@CRQD 70017
TGGGGAATATTGCACAATGGGCGCAAGCCCGATGCAGCGACGCCGCGTGCGGGATGACGGCCTTCGGGTTGTAAACCGCTTTTGATCGGGAGCAAGCCTTCGGGTGAGTGTACCTTTCGAATAAGCACCGGCTAACTACGTGCCAGCAGCCGCGGTAATACGTAGGGTGCAAGCGTTATCCGGAATTATTGGGCGTAAAGGGCTCGTAGGCGGTTCGTCGCGTCCGGTGTGAAAGTCCATCGCTTAACGGTGGATCTGCGCCGGGTACGGGCGGGCTGGAGTGCGGTAGTGGAGACTGGAATTCCCGGTGTAACGGTGGAATGTGTAGATATCGGGAAGAACACCGATGGCGAAGGCAGCCCTCTGGGACATGGCTGACGCTCATGCACGAAAGCGTGGGGAGCAAACAGGATTAGATACCCT
+
GGGFGGGGGGGGGGGGGGGGGGGGGGGGGGGGGGGGGGGEGGGGGGGGGGGGGGGGCGGGFGEGGGGG<FGECFGGGGGGGGGFFFA@FGEGGGG8FDDGGGCFGGFGGGGGGGGGGGGGGFFCGGCBEFEGDEGGGGFGGGGGGCGGGGGGGDGEFG=2<G?<<EG?GGFEFGGF??;EFDEEGC=FGCGGFGG?GFCGGGFGFGGGGGGGGEECGEEGEFDEGGGGGGFGFGGGEE<EEFGGGGFGGGFGGGC@F<6GGGGGGGGGEFGGGGGF;DGGF@GGFGFFA,GFFECFFGGGDFCCCDGGFEF@,GGGGGGFFFGGGFDGGCFEFCGFFFFFGGGGGGGGGGGGGGGGGGFGCGGGGGGGGGFGGGGGGGDGGGGGGGGFGGGGFGGGGGGGGGGGGAGGGGGCGGGF@GCCCCC
@CRQD 71313
TGGGGAATATTGCACAATGGGGGAAACCCTGATGCAGCGACGCCGCGTGAGCGAAGAAGTATTTCGGTATGTAAAGCTCTATCAGCAGGGAAGAAGAATGACGGTACCTGACTAAGAAGCACCGGCTAAATACGTGCCAGCAGCCGCGGTAATACGTATGGGGCAAGCGTTATCCGGATTTACTGGGTGTAAAGGGCGCGTAGGCGGCATGGCAAGTCAGAAGTGAAAGCCTGGGGCTCAACCCCGGAATTGCTTTTGAAACTGTCAGGCTAGAGTGTCGGAGGGGTAAGCGGAATTCCTAGTGTAGCGGTGAAATGCGTAGATATTAGGAGGAACACCAGTGGCGAAGGCGGCTTTCTGGACGATGACTGACGTTGAGGCTCGAAAGCGTGGGGAGCAAACAGGATTAGATACCCT
+
FFFGGGGFGGGGGGGGGFG8@FEFEGGGEEF8FGGGGGGGGGGGGGGGGGGGGGGGGGGGGGGGGGGGGGDCFFGFFGGGGGGGGGFEGEFGGGFCFGFEGAEGGGGGGFGGGGGGGGGGFDFGGDEGGGGGGFGFGFGFG8BFC7<FF=GGGFGF>FAGGGGGD:CGGF)GGGGGDGECEGG-GGFC<FDGCFGD#CCEE5C:,CFCEEGC>2CFG<GDFAEFGFFBFFFGGFGGGGGDCFF:7C5FGCGFCGDFDGGGGGGFFDCF?>GGFEGECE>EG=:8CGF?DGFGFFFGF8B,FF@GGGGGGF<GFEDGGGGGGFF9GF?GGGCGFEGDGCGGGDGGGFGGGGGGGGF8CFGDDFAC9GFF:CF@GGGFGDGGGGGGGGGGEGFGGGGGGGGGGGGGGGGFFGGFACCCC
@CRQD 149
TGAGGAATATTGGTCAATGGACGAGAGTCTGAACCAGCCAAGTAGCGTGAAGGATGAAGGTCCTACGGATTGTAAACTTCTTTTATAAGGGAATAAACCCTCCCACGTGTGGGAGCTTGTATGTACCTTATGAATAAGCATCGGCTAACTCCGTGCCAGCAGCCGCGGTAATACGGAGGATGCGAGCGTTATCCGGATTTATTGGGTTGAAAGGGAGCGCAGACGGGTCGTTAAGTCAGCTGTGAAAGTTTGGGGCTCAACCTTAAAATTGCAGTTGATACTGGCGTCCTTGAGTGCGGTTGAGGTGTGCGGAATTCGGGGTGTAGCGGGGAAATGCTTAGATATCACGAAGAACTCCGATTGCGAAGGCAGCTTACTGGATTGTAACTGACGCTGATGCTCGAAAGTGTGGGTATCAAACAGGATTAGATACCCT
+
FFGEGFCFG,CFGEECEE<CFEEEEGGGC9EFFDD<6BDF8FDCFG7FGE,C8CEFFFG9FEGFFFFCDEE<EFGGG9FGGGGFGGGGGF<CFFGGGGGGGGGGGG+?FGGGDCCEFF,=FG9FFFFGFGGFGGGF<FFFFGECGFGGGFDFCF@C6A8A88C<EEGGFCCFGGG8CFGGG>DCECCEGGCGECG5BBFC;:GFFGFG#FGGCF8<C987BE>EEGEFDGG<GGGCEGCFFGGFFF@8ABCEFDC58FFFCGGFFF<<9E9FDFFF@9EEFGGEC:A,@GGGGGGF7FF,,F=BFDGFF<B?B?F>+C7GFCFBCBFE=,FFE<C?DGFDGGGFF@CEFFEEFC@B,DCEGEC@CGFDD8FFGFGGGGFCF,GGF@E@7E@GGFGGGGGFC,FCEFEFC9FGGGGGEGFAFGFECFGGGGGCCCCC
@CRQD 150
TGAGGAATATTGGTCAATGGACGAGAGTCTGAACCAGCCAAGTAGCGTGAAGGATGAAGGTCCTACGGATTGTAAACTTCTTTTATAAGGGAATAAACCCTCCCACGTGTGGGAGCTTGTATGTACCTTATGAATAAGCATCGGCTAACTCCGTGCCAGCAGCCGCGGTAATACGGAGGATGCGAGCGTTATCCGGATTTATTGGGTTTAAAGGGAGCGCAGACGGGTCGTTAAGTCAGCTGTGAAAGTTTGGGGCTCAACCTTAAAATTGCAGTTGATACTGGCGTCCTTGAGTGCGGTTGAGGTGTGCGGAATTCGTGGTGTAGCGGTGAAATGCTTAGATATCACGAAGAACTCCGATTGCGAAGGCAGCTTACTGGATTGTAACTGACGCTGATGCTCGAAAGTGTGGGTATCAAACAGGATTAGATACCCT
+
C@FGGGFGGGGGGGGEFGGGGGGGEGGGGGGGGG9FFGGGGCGFFGEBFFGAEGGGGGGGGGGDFGGGGGGGGGFFGGFGGGGGGGGGGGDCGGGGGGFECFEEGFGDFFGGGFGGGGG,FGGGGAAGGGGGGDGGGGGGGGGDEG@FGGGGDGGGFFCGGFGGGDGGGGGGGGFG<GGCDFGFEEGCGDCGGGGG7C?CFF9FGG+FGFFGG9<<E7CGG@ECCCGFFACDFAFFFFFGGFFDFFEF??FEGFCFGFGFFGFFCGFFFDFFFBF<B9FGGGGG8E=<5=FFE7DGGGCFGFEFE+>=?FGFDAF+CGGFD9C>GEFFEEFFD9FFFEB;FAD@GFB,@FFDCCEGGGGF@@EGGFGGGEGGGGGGFGFF<GFF<FCGECBFDGGGGCGGFEFEEEBGFEFECECGGGGFFECFGGGGGGFACCCC
@CRQD 75023
TGAGGAATATTGGTCAATGGGCGCAGGCCTGAACCAGCCAAGTAGCGTGAAGGATGACTGCCCTATGGGTTGTAAACTTCTTTTATAAAGGAATAAAGTCGGGTATGGATACCCGTTTGCATGTACTTTATGAATAAGGATTGGCTAACTCCGTGCCAGCAGCCGCGGTAATACGGAGGATTCGAGCGTTATCCGGATTTATTGGGTTTAAAGGTAGCGTAGGCGGGTTGTTAAGTCAGTTGTGAAAGTTTGCGGCTCAACCGTAAAATTGCAGTTGATACTGGCGACCTTGAGTGCAACAGAGGTAGGCGGAATTCGTGGTGTAGCGGTGAAATGTTTAGATATCACGAAGAACTCCGATTGCGAAGGCAGCTTACTGGATTGTAACTGACGCTGATGCTCGAAAGTGTGGGTATCAAACAGGATTAGATACCCT
+
FCGGCEGFEAFFEFFFGFFFCGGGCCF7FEGDF8DFGFGGCDFFGGDFGGGFDGGEF@EF,FFGGFFDEF@FGGGGFGGGGGGGGGGGCGCFGFGGGGGA=FFF:,9?9A9,A,@FFFE9EFDGGGGGGFG9E?,CFGGFG,8BF,??EF,BCGGGGFD<F:>>C6:GGGGF,@FC?FFEG9=E;CFBBFFF:ECC:<@EECFGGFFGGG<CFF#4?FGGCFEFCC*937A-70,9<?<EGGFF=F@8C<GEGGGGFFCFCGFD@1DF?CFGF@9FC,,E@CFC@9,,,FGGFFC5,A;A,,EFGGGGGF<9FF+GED<BFFGFB+::-,9FDFE9,GFE99DFEFCFFGEEFFCEFFCCGGGGGFECDEDEFC9FGFEC<,DGGGEGEEFF8FFEA@CGFCGGFGEGGFGFFGFE@DGFFFFGGGFGGEGCCCCC
@CRQD 152
TGAGGAATATTGGTCAATGGACGAGAGTCTGAACCAGCCAAGTAGCGTGAAGGATGACTGCCCTATGGGTTGTAAACTTCTTTTATACGGGAATAAAGTGAGCCACGTGTGGCTTTTTGTATGTACCGTATGAATAAGGATCGGCTAACTCCGTGCCAGAAGCCGCGGTAATACGGCGGATCCGAGCGTTATCCGGATTTATTGGGTTTAAAGGGAGCGTAGGCGGACGCTTAAGTCAGTTGTGAAAGTTTGCGGCTCAACCGTAAAATTGCAGTTGATACTGGGTGTTTTGAGTACAGTAGAGGCAGGCGGAATTCGTGGTGTAGCGGTGAAATGCTTAGATATCACGAAGAACTCCGATTGCGAAGGCAGCTTACTGGATTGTAACTGACGCTGATGCTCGAAAGTGTGGGTATCAAACAGGATTAGATACCCT
+
EFFFFFGGGGF9CCFFFCFGGF>FE@CFFGFGGG<EECCFGGGGGGCFEFGGGEGFFFGF@FGFEGGGG<:+BEADGGF,CFEFFF<CEFGGF8F9FFGCDCCEFC7AFGFEGCFDGGGGGGGGGC9B@DFFCAAGGG9B9E+8FFGEFF3FF@@+AFF,@C@GC7CCCE7F,,@F5>C>*FC>DGGGCCG>42CECFFGF0CEF<C;D8<CFFF:/+;##@DE<B:>F;D=@CC@--GGFGGF7=<@B7FB>B8CB+FD=@9FGFFF9FCFE@FEA,FEEGEGFAA:,FBECGF?@CGGGEA4,++:?,A<FFCC:CFF?AC:EGGF<GGFFEAF<EGFEFFFEFAFC<<@:87,C@@8+:@CFCGGGGGGFGFCF<EE,FGGGGFFCGGGFFC,C+EEFGGGGFGECGGGGGGF<DGFDGGFB9FECC,A,@<<
@CRQD 153
TGGGGAATATTGCACAATGGGGAAACCCTGATGCAGCGACGCCGCGTGAGCGAAGAAGTATTTCGGTATGTAAAGCTCTATCAGCAGGGAAGATAATGACGGTACTCAACAAGGAAGTGACGGCTAACTACGTGCCAGCAGCCGCGGTAAAACGTAGGTCACAAGCGTTGTCCGGAATTACTGGGTGTAAAGGGAGCGCAGGCGGGAAGACAAGTTGGAAGTGAAATCTATGGGCTTAACCCATAAACTGCTTTCAAAACTGTTTTTCTTGAGTAGTGCAGAGGTAGGCGGAATTCCCGGTGTAGCGGTGGAATGCGTAGATATCGGGAGGAACACCAGTGGCGAAGGCGGCCTACTGGGCACCAACTGACGCTGAGGCTCGAAAGTGTGGGTAGCAAACAGGATTAGATACCCT
+
GGF@@@FFGGGGGGGGFGGGGGGGGGG7CEFGGGGFFGGGDGGGGGCE7:C:FG@EFGGGGGGGGGGGFGDGGG9C9?AFGGFGGGGGEFEFEGGGGGFFEGGGEGGGGGFEFGGGGGCGGGGDGFFGFGGGGFD<CFFGGG,@F7FF@@>;,>FGGGGCFGGCFGGGFG:CGGDFG>>=GGCCGBF:9<:FCFFGGCFEF=CCEGEEE>C:GF=+'FGFGFFDFGGF<FGGGFCGGGFCFGGGFFFFCE;FC<8FEF@CGGFFGGG/<FFGDG=FFFGF>GGGGGGF<E5FFC>:GGGGGFCECEEEC,GEGGGGFGGFC@F,FC,6<,F@EE@GFGGEGFD9@CECCGGGEGF8EAEC<ECGGF>FGEGF@F;,C@EDFEGGGGFCCC;,FEGFGGFD@CF<ECFFFFA8<CC
@CRQD 154
TGAGGAATATTGGTCAATGGACGAGAGTCTGAACCAGCCAAGTAGCGTGAAGGATGAAGGTTCTACGGATTGTAAACTTCTTTTATAAGGGAATAAACCCTCCCACGTGTGGGAGCTTGTATGTACCTTATGAATAAGCATCGGCTAACTCCGTGCCAGCAGCCGCGGTAATACGGAGGATGCGAGCGTTATCCGGATTTATTGGGTTTAAAGGGAGCGCAGACGGGTCGTTAAGTGAGCTGTGAAAGTTTGGGGCTCAACCTTAAAATTGCAGTTGATACTGGCGTCCGTGAGTGCGGTTGAGGTGTGCGGAATTCGTGGTGTAGCGGTGAAATGCTTAGATATCACGAAGAACTCCGATTGCGAAGGCAGCACACTAATCCGTAACTGACGTTCATGCTCGAAAGTGTGGGTATCGAACAGGATTAGATACCCT
+
9FGGGFFFFDFFGGGGGGECCFCFEE>FGGFGAFGFGGGFGFFFCFFFGEFGGFGGGAFGGGGCFFGDFGEFFGGGGGFFGFFGFGGGGGGGGFFFF9,B=@,BEFFCFGDEFGGDFD<,CFFFGGFGGFGGCDFGGG9FFF77@D4ABFG@FEGGG?G@GDGGG?C7FBFGGG?@CCFEEFC;8>CFGG@CGCB5CFGC;@FGFEGGGCBFGGGGEGGE??B8FF>:<DEGD0?0#9DFGGFF42>:>:EFEF>GF>FGGFCF?,@@9:7>7CFFC4EGGGC:7F3=?,AF6F@+>8@A8EA+9+CFF8AEDCGEEFC<AE@++F7F9<AFCE<A,FAFFEB8C,FCDEEBB,GGFGGGFB:,GFFF@9E<<C,<,E8,,DDGGF@7FDCFFFFCFEGE<FFAFFFEGGGGF@@C,,E;6DGGF9GGGGGCCCCC
@CRQD 155
TGAGGAATATTGGTCAATGGACGCGAGTCTGAACCAGCCAAGTAGCGTGAAGGATGACTGCCCTATGGGTTGTAAACTTCTTTTATACGGGAATAAAGCGAGCCACGTGTGGCTTTTTGTATGTACCGTATGAATAAGGATCGGCTAACTCCGTGCCAGCAGCCGCGGTAATACGGAGGATCCGAGCGTTATCCGGATTTATTGGGTTTAAAGGGAGCGTAGGCGGGTTGTTAAGTCAGTTGTGAAAGTTTGCGGCTCAACCGTAAAATTGCAGTTGATACTGGCGACCTTGAGTGCAACAGAGGTAGGCGGAATTCGTGGTGTAGCGGTGAAATGCTTAGATGTCACGAAGAACTCCGATTGCGAAGGCAGCTTACTGGATTGTAACTGACGCTGATGCTCGAAAGTGTGGGTATCAAACAGGATTAGATACCCT
+
GGFGFGGGGGGGDFGGGFFGGGGGGEGGGGGGGGGFFGGGGGGCAFFEGGGGGGGGGGGFFGGFGGGGGGGGGGGGGGGGGGGGGGDFGGGGGGGFGGGGE:FGGGFGGFGGGGGGGGGFGDGGG,CCFGGGGGGFEDFFGGGDEGGGGGG@EFGGGFGGGGFFGGGGGGDFFFCFFD@C6FGGGGGGFFGGCGFC9:FFEGGGGFFGGGGFFFGFEGGGECECFCGFDGGGGFF<FGGGCG<FGGGGEFGCFFD<FFCFGFGGFFBEBGGFDFGFEFGGGGGGCFF=?8GGFCGGGFFFFGGGGDFGGGCF@<7:EGGFFGGEGGGGGGGGGGGCGGGGCGGGGGGGGGFCGGF:FCGEEEGGGFGGCGGGGGGGGGGGGGGGGGGGGGGGGGGGGGGGGGGGGGGGGGGGGGGGGGGGGGGGGGGGGGGCCCCC
@CRQD 71403
TGGGGAATATTGCACAATGGGCGAAAGCCTGATGCAGCGACGCCGCGTGAGCGAAGAAGTATTTCGGTATGTAAAGCTCTATCAGCAGGGAAGATAATGACGGTACCTGACTAAGAAGCACCGGCTAAATACGTGCCAGCAGCCGCGGTAATACGTATGGTGCAAGCGTTATCCGGATTTACTAGGTGTAAAGGGAGCGCAAGCGGTGCGGCAAGTCTGATGTGAAAGCCCGGGGCTCAACCCCGGTACTGCATTGGAAACTGTCGTACTAGAGTGTCGGAGGGGTAAGCGGAATTCCTAGTGTAGCGGTGAAATGCGTAGATATTAGGAGGAACACCAGTGGCGAAGGCGGCTTACTGGACGATAACTGACGCTGAGGCTCGAAAGCGTGGGGAGCAAACAGGATTAGATACCCT
+
E@FFGGGGEGGGGFGC@FFF@FGGGGDFCFFFGFDGGGGGGGGGGGGGGGGGGGGFGFGGDGGGG@G=<FGGGGGGGGGGC9FFFG9DGGDFGGGGGGGAGGDGGGGGFGGGGGFFGGGGGGGGGGEGG9@>DFGGGD@GGFGGEGCC:C3,@FEGFGGF=GFGGFGGCFGGFFEGGGDGGGEFGGGFBFGFFGGGGDGFC:EEGGC>:CGGG>FCFGFGFGGGGGGC@CFFGEGGGEC>CCCFGGGFEGGG2GGGGGGFGFGGGGFC9GFFGGGGGGDE>GFFFF=:7FCFGFGGGGFFGFGEDGGGGGGGGF@7FGGE<AF??6,F6,CFCFFFF<FGGGGGGGE>GGGF9GGGFFEE,F,ACGGGGGGGGGGGGGGFGGGGGGGGGGGGGGGGGGDEGGGGFDGGGEFCCCCC
@CRQD 102160
TGAGGAATATTGGTCAATGGACGAGAGTCTGAACCAGCCAAGTAGCGTGAAGGATGAAGGTTCTACGGATTGTAAACTTCTTTTATAAGGGAATAAACCCTCCCACGTGTGGGAGCTTGTATGTACCTTATGAATAAGCATCGGCTAACTCCGTGCCAGCAGCCGCGGTAATACGGAGGATGCGAGCGTTATCCGGATTTATTGGGTTTAAAGGGAGCGCAGACGGGTCGTTAGGTCGGCTGTGAAAGTTTGGGGCTCAACCTTAAAATTGCAGTTGATACTGGCGTCCTTGAGTGCGGTTGAGGTGTGCGGAATTCGTGGTGTAGCGGTGAAATGCTTAGATATCACGAAGAACTCCGATTGCGAAGGCAGCTTACTGGATTGTAACTGACGCTGATGCTCGAAAGTGTGGGTATCAAACAGGATTAGATACCCT
+
GGGGGDFGFFFEGGFGGGGGGGGGGGGGGGGGGGGGDFGGGGGGGGGGGGGGGGGGGGFGGGGGGGGGGGGEFGFFGGGGGGGGGGGGGGGGGGGGGGGGGGGGGGGFGGGGG8:FGGGGDEGGFGCFGGGFDFGGGGGF>G?GGGCFGFFGGGGGGGFGGGGGGDFGGDEG?F=<FFFEEFGGGEGGGEGGFGGG7FFFFGGGG<A<F<FGGGGGGGGGGGGGGGGEEGGGGGGGEEEGGGGGGGFGGCGGFCDEGGGGGGGFFDFGDFFFFFGGFAGGGGFC:EE,CFGGGF:FCGFCGFGF?B=::8FEFA=+B7<BE9GGGF:GEDF9FGGGGGGFFFE@CCFGFF<<EB+7FFGEGGGFDGGGFFFGGGGGFGGGGGGGFFC@GGGGGDGGGFDF,EGGFGGGGGGGGGGFGF9GGGGGGFGEDEEB8@CC
@CRQD 59804
TGAGGAATATTGGTCAATGGGCGCAGGCCTGAACCCGCCAAGTAGCGTGAAGGATGACTGCCCTATGGGTTGTAAACTTCTTTTATAAAGGAATAAAGTCGGGTATGTATACCCGTTTGCATGTACTTTATGAATAAGGATCGGCTAACTCCGTGCCAGCAGCCGCGGTAATACGGAGGATCCGAGCGTTATCCGGATTTATTGGGTTTAAAGGGAGCGTAGATGGATGTTTAAGTCAGTTGTGAAAGTTTGCGGCTCAACCGTAAAATTGCAGTTGATACTGGATATCTTGAGTTCAGTTGAGGCAGGCGGAATTCGTGGTGGAGCGGTGAAATGCTTAGATATCACGAAGAACGCCGATTGCGAAGGCAGCCTGCTAAGCTGCAACTGACATTGAGGCTCGAAAGTGTGGGTATCAAACAGGATTAGATACCCT
+
FDAFGGGGGGGFFGGGGG,CFG7BCEGGGFFGGGG7BDGGGG<FGG+FFEGGGGGGGGGGFFGG8EFGFFGGFGGGFGGGGGGGFF9FGCF,AFGGGFGGGGG@FFGGFDFEBFFF8EC<,CCEFFGGFGFGFFGFFG@FDFGGG2GGGGGG@@7@DD8FFGGFGGGGGGGGG9FEGE<>8,5>BFDGCCF,FEFEGECFACFGGGCEGGFGGDEFDDCFD?EFFGGFGGGGCF,<FGGFGGGGGGAFGGC79:?E;4FBFCDDCG>GGGGGFFEAA<FBEAGFBB@GGGFGFFC,,GGGFGDFFFC+7GGGEF>7B<8GGF=+EGGGGGGE9GFFFCGGFAFA8CE<FFCBC@++FD8EGECD@CGF7F@:FAC,9FFE?GGGGFF@9ECEC,FGGCCGFCCF9GEGGGGFDFGGGGFFGGGGGGGGGFFCCCCC
@CRQD 159
TGAGGAATATTGGTCAATGGACGAGAGTCTGAACCAGCCAAGTAGCGTGAAGGATGAAGGTCCTACGGATTGTAAACTTCTTTTATAAGGGAATAAACCCTCCCACGTGTGGGAGCTTGTATGTACCTTATGAATAAGCATCGGCTAACTCCGTGCCAGCAGCCGCGGTAATACGGAGGATGCGAGCGTTATCCGGATTTATTGGGTTTAAAGGGAGCGCAGACGGGTCGTTAAGTCAGCTGTGAAAGTTTGGGGCTCAACCTTAAAATTGCAGTTGATACTGGAGTCCTTGAGTGCGGTTGGGGTGTGCGGAATCCGTGGTGTAGCGGTGAAATGCTTAGAGATCACGAAGAACTCCGATTGCGAAGGCAGCACACTAATCCGTAACTGACGTTCATGCTCGAAAGTGTGGGTATCAAACAGGATTAGATACCCT
+
G<F,C8EFCFECFF,CFGGGGCFE@FE@FFGGGGGCGGF@@FCFAAFF>FGGFFFGF9FE9CFDFGDGGG:,EFGDFGCDCCDFGGFFFFGFGGGAFAFGFFEGFFGDFFF+B,?+E,BF9E,EF,AEFGGFDFGGGGG+?E@EEEFF@D?8FDGGGGG7F8BFC>FGFFC2FF<F<<<7;FCF7E>;F7C=FG><GGGA#DGGGGEF<FA)8GGGGD7C@F>CEGC896/E58F93,@<FFE<<C<@DCCCFEGGG5=CBF,<@:3C=0<:AFCFF<GFFGF<,,8,5B,4C>7CCC=66++GF@@4+A?:+?8+:CD?4,CFCCC6,9FCFFC,<,A,6,,6,,GEFGFFCFF:7GGGF@,FDE,ECGE9CGFCGGGGGCC@CFGCEFDC,<<AFFCE<CECF8@@BCC@CFGFGGGGGD9GE<C=66<C<8CB
@CRQD 86887
TGGGGAATTTTGGACAATGGGGGCAACCCTGATCCAGCCATGCCGCGTGCAGGATGAAGGTCTTCGGATTGTAAACTGCTTTTGTCAGGGACGAAAAGGGACGTGATAACACCACGTTCTGCTGACGGTACCTGAAGAATAAGCACCGGCTAACTACGTGCCAGCAGCCGCGGTAATACGTAGGGTGCAAGCGTTAATCGGAATTACTGGGCGTAAAGCGTGCGCAGGCGGTTTTGTAAGATAGATGTGAAATCCCCGGGCTCAACCGGGGAATTGCATATATGACTGGAAGACTTGAGTTTGTCAGAGGAGGGTGGAATTCCAAGTGTAGCAGTGAAATGCGTAGATAGTTGGAAGAACACCGATGGCGAAGGCAGCCCCCTGGGGCAAAACTGACGCTCATGCACGAAAGCGTGGGGAGCAAACAGGATTAGATACCCT
+
G8E8CEGGGGGGGGGFFGCFGCFGGGGGGFGGFAFGFFFFFGGGDGGGGGGGGFGFGCEGGGGDGGGG@CFGGGGGFFGGGGGFE9FDGGGGG7F:FGGGFF@=EF8FE,FFGGDC+FDEGGFFGGGGCFEFCFGG,:DEGGCACFFEEGGGG?BFFGGGGGGGFGCFFF@CFGGEGGGCGFFGG9:FFFF?=GG<<:FGGFG,FEGF4<>>EEEGGFDCB=5CEGEEGGGGFEC,/BC@2@9@FFGFGCCC?F:ECFCEFEGBFCC3:DCFFGGFBACE79B<FFF<,?FA59FGGGFGFFD;A,DADFGCCB,DEFADAGGFFFDFFFF?<FFGGEB7GGGGGGF@E,?GGFFFGGFC=EC<:CGGGGFDGGF@@+7B,B,C,9GGFDGGGGGGGGFGFD8BD<FF<CGFCDF;@FGGGGGGFFD9FB@EGGGDCCCCC
@CRQD 51555
TGGGGAATATTGCACAATGGGCGAAAGCCTGATGCAGCGACGCCGCGTGAGCGAAGAAGTATTTCGGTATGTAAAGCTCTATCAGCAGGGAAGATAATGACGGTACCTGACTAAGAAGCACCGGCTAAATACGTGCCAGCAGCCGCGGTAATACGTATGGTGCAAGCGTTATCCGGAATTACTGGGTGTAAAGGGAGCGCAGGCGGTGCGGCAAGTCTGATGTGAAAGCCCGGGGCTCAACCCCGGTACTGCATTGGAGACTGTCGTACTAGAGTGTCGGAGGGGTAAGCGGAATTCCTAGTGTAGCGGTGAAATGCGTAGATATTAGGAGGAACACCAGTGGCGAAGGCGGCTTACTGGACGATAACTGACGCTGAGGCTCGAAAGCGTGGGGAGCAAACAGGATTAGATACCCT
+
FCFCGGGGGGGGFCGGGGGGGGGGGGGGGGGGGCGGGGGGGGGGGGGGGGGFGGGGGGGGGGFGGGGGGGGGGGGGGGGGFFGGGGGGGGGFGGGGGGGGGGGGGGGGGGGGGGGGGGGGGGGGGGGGGGGGCFGGD9<FGGGGGGGGGGGGFGGFGCGGCFGGGGGGGGGGGGDGGGGFFG>GGGGGFFGGGGGGGGGGGGEGGGGF>GGGGGG79CFFFFFFGGGBDEFGGGGGGFFGGGGDGFEGEGGGCGGGGDFGGGGEFEGGGFGGGGGGGGGGGGGGFCGGGGGCGGGF898FFE=:CGDFFGFGGGF@7GFEDFB,9FC=GGGGFAGGGGGDGGGGGF77GGGGGGGGGGGGGFFGGGGGGGGGGGGGGGGGGGGGGGGGGGGGGGGGGGGGGGGGGGGGGGGCCCCC
@CRQD 66442
TGAGGAATATTGGTCAATGGACGAAAGTCTGAACCAGCCAAGTAGCGTGAAGGATGACTGCCCTATGGGTTGTAAACTTCTTTTATACGGGAATAAAGTGAGCCACGTGTGGCTTTTTGTATGTACCGTATGAATAAGCATCGGCTAACTCCGTGCCAGCAGCCGCGGTAATACGGAGGATGCGAGCGTTATCCGGATTTATTGGGTTTAAAGGGAGCGCAGACGGGTCGTTAAGTCAGCTGTGAAAGTTCGGGGCTCAACCTTAAAATTGCAGTGGATACTGGCGTCCTTGAGTGCGGTTGAGGTGTGCGGAATTCGTGGTGTAGCGGTGAAATGCTTAGATATCACGAAGAACTCCGATTGCGAAGGCAGCACACTAATCCGTAACTGACGTTCATGCTCGAAAGTGTGGGTATCAAACAGGATTAGATACCCT
+
GE6C8<FCCFGGGEFA,CFFGGEG+,8CCEFGGFFG@ECGGFFFGEF@F@DAFCF8E<CFGGGGGGGDEGEFEGGGGG9FFFCAE<FFCB+,FFFGGGFEGGDFGFG:<4==DEFFDFGFGF9FGGFDGGGGG?FGFGGGFFD?DGGG:DFGGG>GCAAF0F8FF7@@FCEFFFGDC:FGFGFCBFBCCCFCFEFCCB'EFFC+FF,<=FFGFFGDGEECEGGG=CC>.D;<DFGFFFFGGGGFGFCFGFGGFE@/88F>FG8<D@CG<CFF7:8$:<CFGCEC@,8=DFAF6FC@7@,F?=8GGGF:B,A,CAFCFDFCCCFCECEE,FGGFF<EA<A,@<C,8@@@DA9FE,F7@CC:CEGGFECGEFFGFCGGGFF@::B;CFCCF<D,GFFFGF@8CCFEFFC@FEGFF<<FCFAGFGGGF<FFF<FCCCCC
@CRQD 163
TGAGGAATATTGGTCAATGGACGAGAGTCTGAACCAGCCCAGTCGCGTGAAGGATGACTGCCCTATGGGTTGTAAACTTCTTTTATACGGGAATAAAGTGAGGCACGTGAGCCTTTTTGTATGTACCGTATGAATAAGGATCGCATAACTCCGCGCCGTCCGCCGCGGTAATACGGAGGTTCCGAGCGTTATCCGGATTGATTGGGTTTAACGGGAGCGTAGGCGGACGCTTAAGTCAGTTGTGAAAGGTTGCGGCTCAACCGTAAAAGTGCAGTTGATACTGGTTGTCTTGAGTACAGTAGAGGTAGGCGGAATTCGTGGTGTAGCGGTGAAATGCTTAGATATCTGGAAGAACTCCGATGGCGAAGGCAGCCTGCTGGACTGTAACTGACGCTGATGCTCGAAAGTGTGGGTAGCAAACAGGATTAGATACCCT
+
GGEFGGGGGGGG@<FCFGGFFGGG@CF6CFAFAEFGGG-,CE,@@FCGC:<EDFGGGFGF,F-C@EF86@7=CE?<FFD69CECFFC,CB:,+C5<F<AF,<ED7<CE<,4BAF<D?=+B?A,?FFFEDFF,B5AD9?FF,,C++8B,:6DD++3CF+++3@F75*CCC*>FD<C*:=4#<:/<=FCC:C:C7CA>41:#?#25CC<FGFF5@C5**//:D:@#FC58<CDGG?A2?C@(@:;D@,<'633>9,8>,8=EG@:C>D8?$>9=,>C<<?CFAFB8,,FEAGGFDEC,EDF<DGGFB+=7F<ACFE@4,,7FGGFBEF=AFE<CC9,AC,<=EE<DE<,,,C,FFB+,@6,:E:CGGEGGGF8CCFFCFDCFEDACAGGGGFECGGGFC+FAD:FFFFFCC@EF9@F9GGGGGGGFFA9FADGCA,CC
@CRQD 90345
TGGGGAATTTTGGACAATGGGGGCAACCCTGATCCAGCCATGCCGCGTGCAGGATGAAGGTCTTCGGATTGTAAACTGCTTTTGTCAGGGACGAAAAGGGACGTGATAACACCCCGTTCTGCTGACGGTACCTGAAGGATACGCACCGGCTAACTACGTGCCAGCAGCCGCGGTAATACGTAGGGTGCAAGCGTTAATCGGAATTACCGGGCGTAAAGCGTGCGCAGGCGGTTTTGTAAGATAGATGTGAAATCCCCGGGCTCAACTTGGGAATTGCATATATGACTGCAAGACTTGAGTGTGTCAGAGGAGGGTGGAATTCCAAGTGTAGCAGTGAAATGCGTAGATATTTGGAAGAACACCGATGGCGAAGGCAGCCCTCTGGGACATGACTGACGCTCATGCACGAAAGCGTGGGGAGCAAACAGGATTAGATACCCT
+
FF,CFCFFC9FFGGFG<C,,6@@FGGFFF8FFCEEE<FG8FFCAFGGGGGGGG,EFFCFFFGFG<=FC:F8FGGFGFGGGG?C9FGCCB,<<C>FGF@FGGE+BCFF?FFGGG+@CGGGGGFA,CA:>FGDFGA8D<><FF,D<FGGEGGGGFGGGF<<:FFG,*CFFF<<<A<FGFEFF<:C:CF;C@?CG=0FE7>FCD=EFFFGFEC?GFFEE/*?E>==@>ECEEG@3FEGGGF<7</C8:<@@,<,@+C7AEFC>CGFB?E<GGF=A:C9<BA1?C?CBCEE<9F;A5CB=A,?A,9=A,?BBCD4F8FGFFCFCEFCCDCFFFADFFEFF5F:=EGFCE9,,A,FE<CFEFECB-@@EFFB,,A9:,,CCCCC;,,FC;,EFEEC6CEFFGE8@,C6,9,@<DFB@+@@=,,EGFCFFEF<<,,@D@CC,<C8CC
@CRQD 165
TGGGGAATATTGCACAATGGGGGAAACCCTGATGCAGCGACGCCGCGTGAGCGAAGAAGTATTTCGGTATGTAAAGCTCTATCAGCAGGGAAGATAATGACGGTACCTGACTAAGAAGCCCCGGCTAACTACGTGCCAGCAGCCGCGGTAATACGTAGGGGGCAAGCGTTATCCGGATTTACTGGGTGTAAAGGGAGCGTAGACGGCAAGGCAAGTCTGATGTGAAAACCCAGGGCTTAACCCTGGGACTGCATTGGAAACTGTCTGGCTCGAGTGCCGGAGAGGTAAGCGGAATTCCTAGTGTAGCGGTGAAATGCGTAGATATTAGGAGGAACTCCGATTGCGAAGGCAGCACACTAATCCGTAACTGACGTTCATGCTCGAAAGTGTGGGTATCAAACAGGATTAGATACCCT
+
FEFFECFFEGGGGGGGGGGGGEEGGGGFGFGDGGEFFGFEEFFGGGGGGGFFGFGCFFFCCFGFGFGE=FGFGGGGGGGGGFGFEFFGGGFGGGGFFGGGGGGCDGGGGGGGDGFGFGFEFEGGG77DFCFGG,@FGF@C8FGGFFGG5CC@CFG@GGGGEGE@BC;FC@F6EGE>GG@=CFFGFGGGGF@CGGGDGECC8?=EGG8C5FFGGFG/CGCCDC,>82FFDDEGGGECFGGGGG>CFGFBAD@CFG9GF@FGGGGFGCF:=4FFGEFFCEGGFGFGFEDFCGF9EEE8FF<FGGF@ECF9E9GFECB@,<9AFFFEAGGFFCEGGGECGGGFEGFCFFEED@FFEE<@CF:GGGGGFGGGGGGFC,GFGGGCGGGFFGGFEFGFF<9FFFAFFFFGGGGGGGGCCCCC
@CRQD 166
TAGGGAATTTTCGGCAATGGGGGAAACCCTGACCGAGCAACGCCGCGTGAAGGAAGAAGTAATTCGTTATGTAAACTTCTGTCATAGAGGAAGAACGGTGGATATAGGGAATGATATCCAAGTGACGGTACTCTATAAGAAAGCCACGGCTAACTACGTGCCAGCAGCCGCGGTAATACGTAGGTGGCGAGCGTTATCCGGAATTATTGGGCGTAAAGAGGGAGCAGGCGGCACTAAGGGTCTGTGGTGAAAGATCGAAGCTTAACTTCGGTAAGCCATGGAAACCGTAGTGCTAGAGTGTGTGAGAGGATAGTGGAATTCCATGTGTAGCGGTGAAATGCGTAGATATATGGAGGAACTCCAGTGGCGAAGGCGACGATCTGGCGCATAACTGACGCTCAGTCCCGAAAGCGTGGGGAGCAAATAGGATTAGATACCCT
+
FFGGECFC9FCFBFGEFEEEGECFGGGDEFFGDFGDGGGG8F7CFGG=FGGEDFGFGEEGGGGGGFGFFFGFGGFFGGGGGGCEFGGFGGF8BFFC@CBCCFFDGGGGGG?<DD<?FGFD,,FFGGGGGGDCAD>FFGGGGGGGGGGGECFCGGF@FEFGGCGGGGGFEGGGGGGEFF,CBCBEGGFE@:*<FGG5:F'?C9<2<C<,F9FC>,@C$<@<C:8CEFGCF?E>7:27DFFGGGGFDFA@;?@3CDFCC<FGCFFF?E>F@<DBFDFGGF9FF@BDFCF:EA,FCGGGDGGEEFDF<?=EC,4,CFFCFFGFFEDFCGF=EFCFF9GGGGCDFC9FGGGF?9F8FFEEB,C,GDGGGGGGGEGGFC<EFEAGGFCE@GGGFDDGEECFE?FAFE@@+GFGGGGECFGGGGF@FC,;,<FFE9GGFFF@CCCC
@CRQD 79926
TGAGGAATATTGGTCAATGGACGAGAGTCTGAACCAGCCAAGTAGCGTGAAGGATGAAGGTTCTACGGATTGTAAACTTCTTTTATAAGGGAATAAACCCTCCCACGTGTGGGAGCTTGTATGTACCTTATGAATAAGCATCGGCTAACTCCGTGCCAGCAGCCGCGGTAATACGGAGGATGCGAGCGTTATCCGGATTTATTGGGTTTAAAGGGAGCGCAGACGGGTCGTTAAGTCAGCTGTGAAAGTTTGGGGCTCAACCTTAAAATTGCAGTTGATACTGGCGTCCTTGAGTGCGGTTGAGGTGGGCGGAATTCGTGGTGTAGCGGTGAAATGCTTAGATATCACGAAGAACTCCGATTGCGAAGGCAGCACACTAATCCGTAACTGACGTTCATGCTCGAAAGTGTGGGTATCAAACAGGATTAGATACCCT
+
GGGGGGGEFFGGGGGGGGGGGGGGGGGFGGDGFGGGGGGGGGGGGGGGGGGGGGGGFFGGGGGGGCGECFGGGGGGGGGFGFGGGGDEGGFFGGGGGGFEFFCFEEE+EFFCFGGGGGGFFGGGGFFGGGGDGGGGFFFGFGG@FDGGCFFGGGGGGAFG>DGGGGGG::F9FFFEEDF>GC@C.>C:FFECDGGEGG,GFGGGFGGGGGGFFG:FEGG:BGGGGGGEGGGEGCF<?FD?CFFGGCGGGGFFEGG@8/EFGGGFFFGGFFGFGGGED=?CGFGGDGGFF4GGG@DGFE?GDFFCGF@+C8GEFGGFGGGGGFEF>:FFFGGGECEFACBEC<GFF7EDGFFC,CGGGGGEGGGFGGGGGGGFC69GGGGEGEGFDFGGGGGGDFGGGEF@FGGFCGGGGEFGGGGGGCGCGGGGFFGGGGGCCC@C
@CRQD 111417
TGGGGAATATTGCACAATGGGCGAAAGTCTGATGCAGCAACGCCGCGTGAGTGAAGAAGTATCTCGGTATGTAAAGCTCTATCAGCAGGGAAGAAAATGACGGTACCTGACTAAGAAGCCCCGGCTAACTACGTGCCAGCAGCCGCGGTAATACGTAGGGGGCAAGCGTTATCCGGATTTACTGGGTGTAAAGGGAGCGCAGACGGCACTGCAAGTCTGAAGTGAAAGCCCGGGGCTCAACCCCGGGACTGCTTTGGAAACTGTAGAGCTAGAGTGCTGGAGAGGCAAGCGGAATTCCTAGTGTAGCGGTGAAATGCGTAGATATTAGGAAGAACACCAGTGGCGAAGGCGGCTTGCTGGACAGTAACTGACGTTCAGGCTCGAAAGCGTGGGGAGCAAACAGGATTAGATACCCT
+
GGGGGGDCFGGGGGGGGGGCF@GGGGG9FGGFFGGGGGGGGDGGDGGGGGGGGGGGGGGGGGGGFCF:FGFGGGGEFGGGGGGGGGGGGGGGGGGGFGGGGGGGGGGGF@FGGGGGGF8EGGCFGGGGGGGGDFFGGGGGGDDFEGEGGCE9FGGFG:FEFGGGFGFG<FCCFGGGGGGCCF.GGGCE<GFCCFG<@C<FBC;>EFGC>68CFFCC>CFEAFFFCFCGGFFEECEEG=GE@9=CFGFDGGGGFGGFFF?EGFA%EEEACFAGFGFFA<EFGGGGG+EF7GFEFGFCCFFGGGEFEEEDEFCGGGGFFE9DB=,FFGGGGGGFCFGFCFFGGGFEGFCGGGGGFFEF8FCGGFAGGFFF;<CGGFE?GGFCEDGGGGGGGGGGGGFFFEFCCGGGGGGGGGGCCCCC
@CRQD 169
TGGGGAATATTGCACAATGGGGGAAACCCTGATGCAGCGACGCCGCGTGGAGGAAGAAGGTCTTCGGATTGTAAACTCCTGTTGTTGAGGAAGATAATGACGGTACTCAACAAGGAAGTGACGGCTAACTACGTGCCAGCAGCCGCGGTAAAACGTAGGTCACAAGCGTTGTCCGGAATTACTGGGTGTAAAGGGAGCGCAGGCGGGAAGACAAGTTGGAAGTGAAATCTATGGGCTCAACCCATAAACTGCTTTCAAAACTGTTTTTCTTGAGTAGTGCAGAGGTAGGCGGAATTCCCTGTGTAGCGGTGGAATGCGTAGATATCGGGAGGAACACCAGTGGCGAAGGCGGCCTACTGGGCACCAACTGACGCTGAGGCTCGAAAGTGTGGGTAGCAAACAGGATTAGATACCAT
+
FGGGGGGFGGGGGGGGGGAFFGGGGGGGGGGGGGGGFGGGGGGGEGGGGGDFEGGGGGGGFGGGGGGGDEGGGGGGGGGGGGGGEFGFDFGGFGGGGGGF<BFBF7ECGGGGGGGGGGFGGGGGGGGGGGFGGFFGFGGFGFGF<D>F>GFFGFGGGGG9FEGGF7FECGGGGGDGGC7DEC<GFF1GFFF:FGEEG>FGEEG;?CDE:F@GFFF=CFF;EFDEF=CEFD@FGFGGC:FFFGGGFGGGGGDF>C?8GGFDCA<@DAFF<GGGGGFGFBGFGFCGGF=FCGGGFCF@EEA,GFEDGF7GGGGGGGEGDEFAFGEGGGGFGGGFFCGF8GGGF7DGFGGGGGGGGGGFCFGFAGGFGGGGGGEGFGGGGGEADFCF<8GGGGGGFGGGGFGGFF9F@C9GGFGCCCCC
@CRQD 170
TGGGGAATATTGCACAATGGGGGAAACCCTGATGCAGCGACGCCGCGTGGAGGAAGAAGGTCTTCGGATTGTAAACTCCTGTTGTTGAGGAAGATAATGACGGTACTCAACAAGGAAGTGACGGCTAACTACGTGCCAGCAGCCGCGGTAAAACGTAGGTCACAAGCGGTGTCCGGAATTACTGGGTGTAAAGGGAGCGCAGGCGGGAAGACAAGTTGGAAGTGAAATCAATGGGCTCAACCCATGAACTGCTTTCAAAACTGTTTTTCTTGAGTAGTGCAGAGGTAGGCGGAATTCCCGGTGTAGCGGTGGAATGCGTAGATATCGGGAGTAACACCAGTGGCGAAGGCGGCCTACTGGGCACCAACTGACGCTGAGGCTCGAAAGTGTGGGTATCAAACAGGAGTAGATACCCT
+
FG?FFEGGGGGEGGGGGDDDFFGGGGGGGGGGGGGAFGFGGDGGGGDFDGGFGGGGGGGGGGEGGGGGGGGGGGGGGGGGGGGFFGG?FG<FGFFFFFGGGGGFGGFGGGGGGCFGGGG?D,BFGGGGGDF8BF@FEC<EGGGCGGG>FGEGGGGGFGGGGGGGFGGG#<CFGGGGGFGGFFGFFGF83FD:CFE>EGG>E58GFGEFD?8FFFCCFEFCCFGGG@EFGFFEFGGGGGGF?FEGFFGGGFECEFGFCFFCCCFCGGFFDCGGEFFF6BFGGGGCE+=C7<EGFGGF7FCGFFF@CC7GGFFDB::@FFCFCFEFC7FFFC<,:FCF88GGGF6DFFFFGGGGFGFGGGGFFFF8CGGGGFFGFGGGGGGF:,,GFF@CGGFGFE<EEE9FFDGGFDGGGGGCCCCC
@CRQD 171
TGGGGAATTTTGGACAATGGGGGCAACCCTGATCCAGCCATGCCGCGTGCAGGATGAAGGTCTTCGGATTGTAAACTGCTTTTGTCAGGGACGAAAAGGGATGCGATAACACCGCATTCTGCTGACGGTACCTGAAGAATAAGCACCGGCTAACTACGTGCCAGCAGCCGCGGTAATACGTGGGGTGCAAGCGTTAATCGGAATTACTGGGCGTAAAGCGTGCGCAGGCGGTTTTGTAAGATAGATGTGAAATCCCCGGGCTCAACCTGGGAATTGCATATATGACTGCAAGACTTGAGTTTGTCAGAGGAGGGTGTAATTCCAAGTGTAGCATTGAAATGCGTAGATATTTGGAAGAACACCGATGGCGAAGGCAGCCCTCTGGGACATGACTGACGCTCATGCACGAAAGCGTGGGGAGCAAACAGGATTAGATACCCT
+
GGDCEEFEFFGFGFGGGGGGGCEFGGGGGGGGGGEG@CF@FGGGGGGGGGGGF,CFGGGGGGCGDFGBFEGCFFGGGGGCFGGGFFGGGG@GEGFGGGGGGGGGGEGEGCEEC@EDEGGGGGGGGGCC>FGGAFGGGGG9FGGGGFGGEC:FCFGGGGCFCFGGGGGG>F.<F2FGF9;FB#=CEGG8FFCF9<GGGCFCEGGEFECFCGGFFGGGC<<?CC>ECEGC34EEEGG9F>>CC>FGFGGGGFFGGG=GDGFDFGGFCD>FFFEGGFEBAFGF?FF:C5A<:FA,FCGFECFA?<F;59A::7FB<9?C,=?C9,C9FF<F?,,,C,GFC,,==BGDFCB9FFGFCAFEFB,B,,DGDFB,@CCFE@,@CCF@EDECE9@<<AEF,EGCFEB@9EDEGEC??GEFBDFFC,C,FFFFEE,CAE<DEFF@CCA6@
@CRQD 172
TGGGGAATTTTGGACAATGGGGACAACCCTGATCCAGCCATGCCGCGTGCAGGATGAAGGTCTTCGGATTGTAAACTGCTTTTGTCAGGAACGAAAAGGGATGCGATAACACCGCATTCTGCTGACGGTACCTGAAGAATAAGCACCGGCTAACTACGTGCCAGCAGCCGCGGTAATACGAAGGATGCAAGCGTTAATCGGAATTACTGGGCGTAAAGCGTGCGCCGCCGGTTTTGTAAGATAGATGTGAACTCTCCGGGCTCAACCGGGGAATTTCATATATGAGTGCAAGACTTGAGTTTGTAAGATGAGGGTGGAATTCCAAGTGTAGCAGTGAAATGCGTAGATATTTGGAAGAATACCGATTTCGAAGGCAGCCCTCTGGGACATGACTGACGCTCATGCACGAAAGCGTGGGGAGCAAACAGGATTAGATACCCT
+
FGDGGEG8CACE7FFFFFFGF,,89C<BC@EGG9FG9A-CAFAF7CFFGEDGGFE<FD,:6CEF<FFD,84,,CFC,,5,CFGGE?ECF,,BFF7=C,4+,:=E+89@C,E,++@CFGAEA?<<FFFBCC:DC<DD,8DEGGCGG8F:>CFGDFFFG*>B7FCBFCFF<EG7E=<FCFFF*<<C+2?CF9C71C7*82C1:C>::F?:A?FGCEGGGF98/A>5C***)2*1:**00:+CCDF>?DE0+<+0+8#,&GFA2,;=FF6,,,5,,E8,;,FAFF:4,,5549,A5=,,E8FFADEA9FC9,7==8EC,EDEE9,GGFFA,<=9<C,GFFF:?7@CGEFA?<FEFE9FEE@,,:CCC,6,,:@6@F:,FCF8<C8FC,@C,CC,,,@8++F<@<F@EFFBGGDDFC@EFDFEFAGEEEGFFFGEC9FF88CCCC
@CRQD 55271
TGAGGAATATTGGTCAATGGACGAGAGTCTGAACCAGCCAAGTAGCGTGAAGGATGAAGGTTCTACGGATTGTAAACTTCTTTTATAAGGGAATAAACCCTCCCACGTGTGGGAGCTTGTATGTACCTTATGAATAAGCATCGGCTAACTCCGTGCCAGCGGCCGCGGTAATACGGAGGATGCGAGCGTTATCCGGATTTATTGGGTTTAAAGGGAGCGCAGACGGGTCGTTAAGTCAGCTGTGATAGTTTGGGGCTCAACCTTAAAATTGCAGTTGATACTGGCGGCCTTGAGTGCGGTTGAGGTGTGCGTAATTCGTGGTGTAGCGGTGAAATGCTTAGATATCACGAAGAACTCCTATTGCGAAGGCAGCACACTAATCCGTAACTGACGTTCATGCTCGAAAGTGTGGGTATCAAACAGGATTAGATACCCT
+
CEGGGGGCGFGFGDGFGAFGGGGGGGGGGGGGFGGGE8F,CF<FGGGGGGGGGGCFGGFGGGFGGGGGGGGFEGGGGGGGFDGGGFFGC@FFGGGGGGC@FFFFGGGGCFFGGFGGGGCFGGGGGGGEFG,EEEGBFGGG9EGEEGGGGGGF:>>>EG8F>FCFGEFGGGGF@FGCCC7F<,>>*5CFE9B<FGE3<C>>C<FEFFFC+?FGG?.C:@EGGC#EF$?>8AE:CGGG?CFG<GG,F#CCCC:GGFEEDGGC>DFG9FFF:=?CCCFF@4CC+CAF>4+,E8FAEECCEF8EB,,F8F4+C+?,4:=CBEB<4:+88CF??GEFC<B,,,B,C@6,6C:,<C<,,EGF<C,,DFCCFC@8CFFC9C,<FCECFDGGGDGGDGGGFF66E@B,9BC6,?DGGFGGGGGGFFCEF9C@,DCCCF6-@-86
@CRQD 174
TGAGGAATATTGGTCAATGGGCGAGAGCCTGAACCAGCCAAGTAGCGTGAAGGATGACTGCCCTATGGGTTGTAAACTTCTTTTATAAAGGAATAGAGTCGGGTATGGATACCCGTTTGCATGTACTTTATGAATAAGGATCGGCTAACTCCGTGCCAGCAGCCGCGGTAATACGGAGGATCCGAGCGTTATCCGGATTTATTGGGTTTAAAGGGAGCGTAGATGGATGTTTAAGTCAGTTGTGAAAGTTTGCGGCTCAACCGTAAAATTGCAGTTGATACTGGATATCTTGAGTGCAGTTGAGGCAGGCGGAATTCGTGGTGTAGCGGTGAAAGGCTTAGATATCACGAAGAACTCCGATTGCGAAGGAAGCCTGCTAAGCTGCAACTGACATTGAGGCTCGAAAGTGTGGGTATCAAACAGGATTAGATACCCT
+
C@EE8FGGGGF<FFGGGD<FFGF:CGG8FCFFGCD,BCFFFGCEEFFGGCDFGGG8FCEFGGGFCA98,C?EFF,CFF9FGGGGGGFGGGGFFFG9?,C::BFBCBE8E?B?F8FCE8CFCDGGGGCEFF9E9DDE,?<CCE7+>=FBCG:DFGCED>DEGGFF++++@:*@FFFG*5**?2>>*>>*=*=<C3*=8<B:7<3<<*<<:8?2>*=454:BE88,(01@8DF9DC8@CD=1G>9F=>@@<:@=CEBF8FCB?2@>EEFGF:FFAGFCF9<CGGF@9;EGF<8EECFFDEF9,,E=EAC@F<FFDF:7=F=,EAGF7GGGGGGGE?6,E<9E6A,8C6B,@CE<EB@@@9,:FCCB,,C;;,@@6,DDEFF8C<C,EFEEC<EECFCGGF@F8FFFC@EGGGFEFAF<;,E6E<CFGEFDFFFCC8CC
@CRQD 79672
TGAGGAATATTGGTCAATGGGCGCAGGCCTGAACCAGCCAAGTAGCGTGAAGGATGACGGCCCTATGGGTTGTAAACTTCTTTTATAAAGGAATAAAGTCGGGTATGTATACCCGTTTGCATGTACTTTATGAATAAGGATCGGCTAACTCCGTGCCAGCAGCCGCGGTAATACGGAGGATCCGAGCGTTATCCGGATTTATTGGGTTGAAAGGGAGCGTAGATGGATGTTTAAGTCAGTTGTGAAAGTTTGCGGCTCAACCGTAAAATTGCAGTTGATACTGGATAGCTTGAGTGCAGTTGAGGCAGGCGGAATTCGTGGTGTAGCGGTGAAATGCTTAGATATCACGAAGAACTCCGATTGCGAAGGCAGCCTGCTAAGCTGCAACTGACATTGAGGCTCGAAAGTGTGGGTATCAAACAGGATTAGATACCCT
+
GFCCGFGGGGFFEFFEFGGA@FCEE+@7CGFDEF9EFGFFD<FFGFGGGGGGFEFGGG,F@FEGGDGC,CBFFGGGGGAAFGGECGAEFFFGFFG<FGEFGFG=>,EFGFGFD8=B,,4CEGGGGG9EEFFFGGFDFE<GBFE7FFGF=AF,FF?G>C,BF<FEFD@FEDE;=E@F7>=:EC<F>FE:<F@GC87=?F)A<C::FFGG/8BCGGEB@CD738ED<E@<FCE<@EFC@<GGGGEGBFFFGGGGGGFDC;EFGEFGEEDE1FFFGAE<A@,CA9@F,FA9,GFA=F:9E,,,AA=?F7FFB9DFFFC@:<BGGGDGGCGFE<GF9GCFFGGGGFF<C<<@DFCGGGGGGGF@EGGGGFCDDFF7F6@@FCC,<<GFEGGGGGF<CE8EGGGFFEFGFFFEFGGGGGGGF@CFFFFFF,GGEFF@C<CC
@CRQD 176
TGAGGAATATTGGTCAATGGACGAGAGTCTGAACCAGCCAAGTAGCGTGAAGGATGAAGGTTCTACGGATTGTAAACTTCTTTTATAAGGGAATAAACACTCCCACGTGTGGGAGCTTGTATGTACCTTATGAATAAGCATCGGCTCACTCCGTGCCAGCAGCCGCGGTAATACGGAGGATGCGAGCGTTATCCGGATTTATTGGGTTTAAAGGGAGCGCAGACGGGACGTTAAGTCAGCTGTGAAAGTTTGGGGCTCAACCTTAAAATTGCAGTTGATACTGGCGTCCTTGAGTGAGGTTGAGGTGTGCGGAATTCGTGGTGTAGCGGTGAAATGCTTAGATATCACGAAGAACTCCGATTGCGAAGGCAGCACACTAATCCGTAACTGACGTTCATGCTCGAAAGTGTGGGTAGCAAACAGGATTAGATACCCT
+
GGGGGFGGFGGGEDFFG<FFGFGGEECAFE<ED,CFGG9FFG@DFGDEGFFFDFGGGFGGFFDE9CFECEGGEFFGGFCA9FFG<FFACFFF4FGCFG,BEF<FEA4:4,:B=AFC<FEB<FFGGC,?55?F,C<FDFDF9,?C:D+8EE,<FFFGGD8BFGEFG>FE=@B;@>:;EGGGG=@85C;9>=0C;=FC=FFC;CCCFBFC=8CFFGCFGCD>=BECF@?#9FF?@CCC*0:#>81C:DCG>9<E5CC1:,GFC@EFEFGGD9D;DCG9<2ADCGFC=A,5EA?:;E=<,CF==<A??:>:CE<<+FC7CDD,FFC@8@@FFFDCCF<B,<9@EAGAFC6<FCCFE@@8,,<,F@7FGFEECC9EE<FG@F@,B@EGFFEGGGFGFAE6@7GFFFGEECB;@CDGC<E,GGGGFGGGGGFDGGGCCCCC
@CRQD 177
TGAGGAATATTGGTCAATGGACGAGAGTCTGAACCAGCCAAGTAGCGTGAAGGATGAAGGTTCTACGGATTGTAAACTTCTTTTATAAGGGAATAAACCCTCCCACGTGTGGGAGCTTGTATGTACCTTATGAATAAGCATCGGCTAACTCCGTGCCAGCAGCCGCGGTAATACGGAGGATGCGAGCGTTATCCGGATTTACTGGGTGTAAAGGGAGCGCAGGCGGTGCGGCAAGTCTGATGTGAAAGCCCGGGGCTCAACCCCGGTACTGCATTGGAAACTGTCGTACTAGAGTGTCGGAGGGGTAAGCGGAATTCCTAGTGTAGCGGTGAAATGCGTAGATATTAGGAGGAACACCAGTGGCGAAGGCGGCTTACTGGACGATAACTGACGCTGAGGCTCGAAAGCGTGGGGAGCAAACAGGATTAGATACCCT
+
GGGGGGGGGGGFEFGGGGCFGGGGGGGGGGFGFGFGGGFGCGEFGGGGGEGGGGGGGGGGGGGGGGGGFGGGGGGGGGGGGGGGGGGFFGDGGGGFFGGGG=FGGGGGGGGEGGGGGFEFGGGGGGGGGGGGGGGEGFDGGFGEF?BFGFGGG8GGGGFGGFGGGGGGGGEFGGGGGGDG=GFGEGGGG<GGGGGG<=FFFGGGFGGGGEECGGGFGGECGGGGGGEEGGGGGFGGEGGGGGGGGFF=:GGGGGGGF>GFCCCFGF=<CEFGGGGFGCFDCFFFCA,GGGGGGGFCC7GGGGGGGEGGGGGFFFE=CFAEGGGGGGGGGGGGFC7CGGGGGFGGGGGGGFGGGFGGGGGFBFEBFEEGGFGGGGGGGGGFGGFFFGGGGGGGFGCGGGGGGGGGGDGGGGGGGGGGGGGGGFGGGGGGGFFCCCCC
@CRQD 178
TGAGGAATATTGGTCAATGGACGAGAGTCTGAACCAGCCAAGTAGCGTGAAGGATGAAGGTTCTACGGATTGTAAACTTCTTTTATAAGGGAATAAACCCTCCCACGTGTGGGAGCTTGTATGTACCTTATGAATAAGCATCGGCTAACTCCGTGCCAGCAGCCGCGGTAATACGGAGGATGCGAGCGTTATCCGGATTTATTGGGTTTAAAGGGAGCGCAGACGGGTCGTTAAGTCAGCTGTGAAAGTTTGGGGCTCAACCTTAAAATTGCAGTTGATACTGGCGTCCTTGAGTGCGGTTGAGGTGTGCGGAATTCGTGGTGTAGCGGGGAAATGCTTAGATATCACGAAGAACTCCGATTGCGAAGGCAGCACACTAATCCGTAACTGACGTTCATGCTCGAAAGTGTGGGTATCAAACAGGATTAGATACCT
+
AFGGGGGGGGGGGGGGGGGGGGGGGGGGGGGGGGGGGGGGGGGGGGGGG7FFGGGGGGGFGGGGGGGEEGGGGGGGGGGCEFGGGGGFFGGFGGGGCGEFGGGGGGGGGGGGGGGGGGGGGGGFAFGGGDFGFGGGGGGGGGGEGGGFGGGGGGGGGGGGFFED:BFFGDG1GGFEEE7:DC=CE7FEEGGGGGG5EGDCGF@FB9FGEFF48EFFG<G;:1CCEGF1DGGGGFGGCFFGFFGGFGEFFFGGGGF>:GFFFGGFFFGGB9FFFGGDC@GG9:GCDF?,CGEDEGEF@FFC=F8EF:7GF<E?CGFCGGF?GGGGGF7GFAGGDE,E,F;FFF9FFB,,FFDEEB+F@FE7EECFFGGGGGGGEFFEFGFDGGGGGGGGGGGGGFFFF@,EEGGFECGGGGGGGGGFGGFGFFFFGGFFGGCCCCC
@CRQD 179
TGAGGAATATTGGTCAATGGACGAGAGTCTGAACCAGCCAAGTAGCGTGAAGGATGAAGGTTCTACGGATTGTAAACTTCTTTTATAAGGGAATAAACCCTCCCACGTGTGGGAGCTTGTATGTACCTTATGAATAAGCATCGGCTAACTCCGTGCCAGCAGCCGCGGTAATACGGAGGATGCGAGCGTTATCCGGATTTACTGGGTGTAAAGGGAGCGCAGGCGGTGCGGCAAGTCTGATGTGAAAGCCCGGGGCTCAACCCCGGTACTGCATTGGAAACTGTCGTACTAGAGTGTCGGAGGGGTAAGCGGAATTCCTAGTGTAGCGGTGAAATGCGTAGATATTAGGAGGAACACCAGTGGCGAAGGCGGCTTACTGGACGATAACTGACGCTGAGGCTCGAAAGCGTGGGGAGCAAACAGGATTAGATACCCT
+
DFGGGGGGEGGGGGGGGGFFFGGCFGGGGGDGGGGGGGGGGGGGGGGFGGGGGGGGGGGEFGGCFGGDGGDFDFGGGGDFGGGGGGGGGGEGGFGGGGDFGGGGCG@FEFGGG<FGFFGGDGFGGGCFGFGFGCEFGFGGFGG7CFFGG;GGCFGGGC=DGFGGEGGCFGGCE=FCEDFFDAFECGGGGGFFEGDCGFGGGGGGGC0@<FCBFFE@5BGGEGCEGGGD<GEE@FGFGGGEFGGGGGFF>GGGGE@CEF@EGEGEGF9FDEB7=FGF0FC?GGGGGGGFFDF6=DGFDEGEDFFFGGGFCGF?=E,GGFFAFGEGDGFCFGGFFCGGFFGCCGGFGGGFC<EFGGGFGGFGGGGGGFGGGGGGGGGFE7GGGGGFGGGGGGGGGGGGGGF<C7GFDGGEGGGGGGGGFFGEFGFFF9GGFFE<CCC9
@CRQD 80963
TGAGGAATATTGGTCAATGGACGAGAGTCTGAACCAGCCAAGTAGCGTGAAGGATGACTGCCCTATGGGTTGTAAACTTCTTTTACACGGGAATAAAGTGAGCCACGTGTGGCTTTTTGTATGTACCGTATGAATAAGGATCGGCTAACTCCGTGCCAGCAGCCGCGGTAATACGGAGGATTCGAGCGTCATCCGGATTTATTGGGTTTAAAGGGAGCGTAGATGGATGTTTAAGTCAGTTGTGAAAGTTTGCGGCTCAACCGTAAAATTGCAGTTGATACTGGATATCTTGAGGGCAGTTGAGGCAGGCGGAATTCGCGGTGTAGCGGTGAAATGCTTAGATATCACGAAGAACTCCGATTGCGAAGGCAGCCTGCTAAGCTGCAACTGACATTGAGGCTCGAAAGTGTGGGTATCAAACAGGATTAGATACCCT
+
GGGG8FFGGGGGGGGGGFEGGGGGGGGGGGGGGGFFGGGGGGGGGGGGGGGGGGGFGGGAFGGGGGGFGGGGGGFDGGGGGGGGGGGGCGEFCFGGGGGGGGGGGGGGDFGGGGGGGGGGGGGGGGGCDFG8FFFGGGGC8GDGFFGDFGGGGGGGGFGGADFGEGDFGGCECF>CC@:FGFFFC:EFGG<CFGCE8FGFFGGGGGFGGGGGFGEFGEGGGGGGGFFGGGGGFG7AFFGGGG*GFFFFGGGGGGEGGGBEGGGGGGGFFFDFGGGFE?CEGGGEGFFE9FCFD?,C,CGE?FFGF@FB+,GGGGF@C=7GGGGGGGCGCAGGGDFD<DGGFCGFFCF7GGGGGF@-CGGGGDGCGGGGDCFF8GGGGGFEEFGFEDFCGECCC8GGGGF@CDFFGGGGGGGEGGF9GGGFGGFFFCFGGGFCCCCC
@CRQD 181
TGGGGAATTTTGGACAATGGGGGCAACCCTGATCCAGCCATGCCGCGTGCAGGATGAAGGTCTTCGGATTGTAAACTGCTTTTGTCAGGGACGAAAAGGGACGTGATAACACCACGTTCTGCTGACGGTACCTGAAGAATAAGCACCGGCTAACTACGTGCCAGCAGCCGCGGTAATACGTAGGGTGCAAGCGTTAATCGGAATTACTGGGCGTAAAGCGTGCGCAGGCGGTTTTGTAAGATAGATGTGAAATCCCCGGGCTCAACCTGGGAATTGCATATATGACTGCAAGACTTGAGTTTGTCAGAGGAGGGTGGAATTCCAAGTGTAGCAGTGAAATGCGTAGATATTTGGAAGAACACCGATGGCGAAGGCAGCCCTCTGGGACATGACTGACGCTCATGCACGAAAGCGTGGGGAGCAAACAGGATTAGATACCCT
+
GGG,@CFGGGGGGGG6EFGGGGGGGGGGGGGGGGGGFGGGGFGGDGGGGGGGGGGGGGG9EFGGGGGFGGGGGGGGGDFGGGGGGGGGGGGGGGGGGGGGGGGGGGGGGGGGGGGGGGGGGGGGGGGGCFCGGAFGGGGGGGAFGGGGD=GGGG@GGG7GGGGGGGGGGGGGGGGGGGGGGCGEEF;EGFGGGGGGGGFFEDGGFFG:GFECE.CEGCEGGGGFGECGGGGEFEGGGGGGCFGEFGG<GGG<EFGG@<FFGGGCFDFCFGAAEFGFFGGGGGGGGGGFCGGGFE8FDCGEFA,;ECGFF<@CGEABC,FC<<E<<<<C9ECGGGGGGGGGGFGGGGGGF?,GGFFFFGFGEDGFFGGGGFGF@FC?DFD<,GGGGGFGGGDF>GFCFGGFFD@FCGCGGGGGGGGGGGGGGGGGFGFGGGGGGGGGCCCCC
@CRQD 67943
TGAGGAATATTGGTCAATGGACGAGAGTCTGAACCAGCCAAGTAGCGTGAAGGATGAAGGTCCTACGGATTGTAAACTTCTTTTATAAGGGAATAAACCCTCCCACGTGTGGGAGCTTGTATGTACCTTATGAATAAGCATCGGCTAACTCCGTGCCAGCAGCCGCGGTAATACGGAGGATGCGAGCGTTATCCGGATTTATTGGGTTTAAAGGGAGCGCAGACGGGTCGTTAAGTCAGCTGTGAAAGTTTGGGGCACAACCTTAAAATTGCAGTTGATACTGGCGTCCTTGAGTGCGGTTGAGGTGTGCGGAATTCGTGGTGTAGCGGTGAAATGCTTAGATATCACGAAGAACTCCGATTGCGAAGGCAGCACACTAATCCGTAACTGACGTTCATGCTCGAAAGTGTGAGTATCAAACAGGATTAGATACCCT
+
EEGFGEFGGFCFGGGG9CEFGGGGGGGGGGGGGFGGGGGGGGGGCFGGGGGGGGGGGGGFGGGGGGGGGGGGGGGGGGGGFGFGGGGFFGGGGGFGGGGGGGGEGGG7BFGGGGGGGGGGGGGGGGGGGGGGGGGGGGGGGGGGGGGGGGGGG<FGFFFGGFGGGGG7FGEGGGGGGGEGCFGGGGGGGGEFCCEGDGEGGGGGGFFGFFFFGGEGGGGGEGGGFGGGGGGGGGGGGFGG<GCFFF?GGGGGGGFGEG9EEGGGGGFGGGFFGGGGGDFCFGGGEGFFFCGGGGGGGFGGGAFF<7GFDGGGFGEGGGGFGGGFCGEGGGGEGGCGGCE9FCF8CDFF<GEFCGFC7<FDGGGGGGF@@AGGGGGGGEFGEGGGDDGGFECGGGECGCGGFEFFECCCGFGDFFFFEEGGFFGFFGECFC,CCCCC
@CRQD 183
TGAGGAATATTGGTCAATGGACGAGAGTCTGAACCAGCCAAGTAGCGTGAAGGATGACTGCCCTATGGGTTGTAAACTTCTTTTATACGGGAATAAAGTGAGCCACGTGTGGCTTTTTGTATGTACCGTATGAATAAGGATCGGCTAACTCCGTGCCAGCAGCCGCGGTAATACGGAGGATTCGAGCGTTATCCGGATTTATTGGGTTTAAAGGGAGCGTAGGCGGGTTGTTAAGTCAGTTGTGAAAGTTTGCGGCTCAACCGTAAAATTGCAGTTGATACTGGCGACCTTGAGTGCAACAGAGGTAGGCGGAATTCGTGGTGTAGCGGTGAAATGCTTAGATATCACGAAGAACTCCGATTGCGAAGGCAGCACACTAATCCGTAACTGACGTTCATGCTCGAAAGTGTGGGTATCAAACAGGATTAGATACCCT
+
EDFGGGGFEGGFGGGGDF9FFGGGGGGGGGGGGGCEGGGGGGFGCFFGGGGGGGGGGGGGGGGGGGGFFG@FGGGGGGGFGGGGGGGGGGGGGGGG9FFGGGGGGGCFF@CCGC,FFFGGFEFGGFFECFFGGGGGGGGGGGGGGGGGGGFGGGGGGGGGGGGCFEGGGGG?GGGGGDGG=BCCCG79EEG:FCGE7FGGG@@GGGGGFGFGGGGGGGGEEFCCGGGGGGGCCGC9GFGGGGFFFFGGG%GGFFEGGFFGGGGGGFFGGGGDGGFAFFGGFGFF@FE=,,GGGGFE5,F<CGGGGGGGCGFFFE::CDGGFFFCGGGGGGGGGGAFBFFCGGGGGGGGGGGGFGGGGGF@7GGGGGGGGFGGGGGGGGGGGGGGGGGGGGGGGGGGGGGGGGGGGGGGGGGGFGGF?GGGF9DE<@GGFDGCCCCC
@CRQD 67899
TGAGGAATATTGGTCAATGGACGAGAGTCTGAACCAGCCAAGTAGTGTGAAGGATGACTGCCCTATGGGTTGTAAACTTCTTTTATACGGGAATAAAGTGAGGCACGTGTGCCTTTTTGTATGTACCGTATGAATAAGGATCGGCTAACTCCGTGCCAGCAGCCGCGGTAATACGGAGGATCCGAGCGTTATCCGGATTTATTGGGTTTAAAGGGAGCGTAGGCGGACGCTTAAGTCAGTTGTGAAAGTTTGCGGCTCAACCGTAAAATTGCAGTTGATACTGGGTGTCGTGAGTACAGTAGAGGCAGGCGGAATTCGTGGTGTAGCGGTGAAATGCTTAGATATCACGAAGAACTCCGATTGCGAAGGCAGCCTGCTGGACTGTAACTGACGCTGATACTCGAAAGTGTGGGTATCAAACAGGATTAGATACCCT
+
D?FGGDFGGGGGGGGGGGFGGGGGGGGFGGGGGDGGGGGGGGGGGF@FGGFGGGGGGGGGFCFGGGGFFGGGGGGGGGGGGGGGGGFGGGGFEFGGGGGGGGGGGGGGGGGGGGFGFGGGDGGGGGAFGGC<FGFGGGFGGCGDGGGGGGGGGGGGGGGGGGGGGDGG?GGGGGGCEGFGFGFGDGGGGEF7CGGEDGGGGGDGGGGGGFCFFGGGGEGFGECGGDEDD=EGEGGFGGGGGGGGFFCDEFCFFDE5:DFGGGD5FEFGGGGGGGGFFADFAEFFGE@+,,EF8CFF9AGGGGCFF?GGEFFCEGEGGGGFFCGGGGEFBGGGFB?F?D@GGGGGFDCFFFGFFGECGGGEGFE8GGF@>DEECGGFFGGGGGGFGFE7GGF7GGGGGGFGFEFAFGGGGGGFEGGGGGGGGGGGGGGGGFC@-CCC
@CRQD 84182
TGGGGAATATTGCACAATGAGCGAAAGCCTGATGCAGCGACGCCGCGTGCGGGATGACGGCCTTCGGGTTGTAACCCTCTTTTGCTCGGGAGCAAGCCTTCGGGTGAGTGTACCTTTCGAATACGCACCGGTTAACTACATGCCAGCAGCCGCGGTAATACGTAGGGGGCAAGCGTTATCCGGACTTATTGGGCGTAAAGGGCTCGTAGGCGGTTCGTCGCGTCCGGTGTGAAAGTCTTGCGCTTAACGGTGGATTTGCGCCGGGTACGGGCGGGCTGGAGTGCGGTAGGGGAGACTGGAATTCCCGGTGTAACGGTGGAATGTGTAGATATCGGGAAGAACACCAATGGCGAAGGCAGGTCTCTGGGCCGTTACTGACGCTGAGGAGCGAAAGCGTGGGGAGCGAACAGGATTAGATACCCT
+
B:F+:@CF9,;CFGFGFFF,6C@+CFCFG8CEFGFGF8+8FE:CFFCFEG>FEGD,AF+@@FGGG+CCFG7=,F,BF8AFDE9,,<5?:@C+FDB8@@DDDFGGF+<,,:@FFFFFE9CFAFF,*3B*C**55>CFGFC,<,>:,,>:<,:41<51=:B<<<.<C<2+FC;*;5F<;;&@?64*(0+3<<CEEGGF8:*FEC;5EC?:ECCE:/****:7:<=88F7CGF9CC<<=*****<?+:<F>7D38C>5*FC87C@FE77FC+F7:CFFFFGGGGFB@E:+E+GGGGGF9FE,,,+>>++,BFGFC<GGGGGF<@EFFFFEC++GEDFGFGGGFC,FA9GCGGGFF<<GGGGFFEC88EECC@BFC9GGGGGGFGFGGFC,CGGFFFGEDGCGGFFEF,GGEGGDE,GFEFCB8CCC
@CRQD 70667
TGAGGAATATTGGTCAATGGACGCAAGTCTGAACCAGCCACGCCGCGTGCAGGATGACGGCTCTATGAGTTGTAAACTGCTTTTGTACGAGGGTAAACGCAGATACGTGTATCTGTCTGAAAGTATCGTACGAATAAGGATCGGCTAACTCCGTGCCAGCAGCCGCGGTAATACGGAGGATTCAAGCGTTATCCGGATGTATTGGGTTTAAAGGGTGCGTAGGCGGTTTGATAAGTTAGAGGTGAAATTTCGGGGCTCAACCCTGAACGTGCCTCTAATACTGTTGAGCTAGAGAGTAGTTGCGGTAGGCGGAATGTATGGTGTAGCGGTGAAATGCTTAGAGATCATACAGAACACCGATTGCGAAGGCAGCTTACCAAACTATATCTGACGTTGAGGCACGAAAGCGTGGGGAGCAAACAGGATTAGATACCCT
+
GFGGGFFGGGGCGGGGGGG?FG7FGGGGGGFGGGGGGGGGGGGGDGGGGGGGGGGGGGGGGGGGGGGFGFFGG<FFGGGGFGGGFGGGGCEGGGGGGGGGGGGGDGGDCGGGGGGGGFFFFGGGGDF>F<F7:FFFGGGGGG?7FGGGGG9FE@C@FG>FGGFFGEG<AFGGG?FGC:ECCCCCFECFFFFGGFG<FE*FFGGGFCFEGFFGGGGGGGGGGGGGGFCGFGAGFGFGEDGGGGFF@FGGGGGGGFFGGFGGGGGGGG=GFDGGGGFG?E?EDGGGGFFF<9EE=<GFEGCF:F>GGGF:F8GGGGFFCGGGGFGGGGGGGGGGGGGGGGGGGFAGGGGGGFGGGGGGGFGGGGGGGGGGGGGGGGF@GGGGGGGGGGGGGGGGGGGGGFGGFCF<;F@7ECGGGGGGFGGGGGFGFEGFGGGCC@9C
@CRQD 187
TGGGGAATTTTGGACAATGGGGGCAACCCTGATCCAGCCATGCCGCGTGCAGGCTGAAGGTCTTCGGATTGTAAACTGCTTTTGTCAGGGACGAAAAGGGACGTGATAACACCACGTTCTGCTGACGGTACCTGAAGAATAAGCACCGGCTAACTACGTGCCAGCAGCCGCGGTAATACGTAGGGTGCAAGCGTTAATCGGAATTACTGGGCGTAAAGCGTGCGCAGGCGGTTTTGTAAGATAGATGTGAAATCCCCGGGCTCAACCTGGGAATTGCATATATGACTGCAAGACTTGATTTTGTCAGAGGAGGGTGGAATTCCAAGTGTAGCAGTGAAATGCGTAGATATTTGGAAGAACACCGATGGCGAAGGCAGCCCTCTGGGACATGACTGACTCTCATGCACGAAAGCGTGGTGAGCAAACAGGATTAGATGCCCT
+
FGGGGEGGGGGGGGGGGGGGGGGGGGGGGGGD@EF@FFGCGGGGGGGGGGGGG7EFGGGFGGGGGGG7FFGFGGGGGGGGGGGGGG9BFFGGGGD7FGGGGGGGGGFGGGGG>FGGGGGGGGGGFFE@F@FGGGGGFFGG<FFCFG,:>>CFGGGGGGGC7FFGFGDF:FFCEBFG?GG>CBCGG=EGGGGFEF:EGFGGGGEFGFFFGCCFCEGDGGGGGGGGGGGGD9FEEDFGFGGFGGGFFGGGFCGGGGGFFF>DGGC?F@EE@GGFGGGFFFGFCFF8<,=?9,,C5=F9D@,A,,F9ACF,F?7C,,9GFEC,C,C:,=<E,E@FA?FDF?7@>FFFCC,,BCF9DDGGFCC::7F8FFF:<@FE8EEE6,FFC8EF9FE@9FEEAC66C9FDGGGEFEBA@8,+8<<C,,AFC,EC,C,66@E9<EE:,<C@A
@CRQD 188
TGGGGAATATTGCACAATGGGCGAAAGCCTGATGCAGCGACGCCGCGTGAGCGAAGAAGTATTTCGGTATGTAAAGCTCTATCAGCAGGGGAGATAATGACGGTACCTGACTAAGAAGCACCGGCTAAATACGTGCCAGCAGCCGCGGTAATACGTATGGTGCAAGCGTTATCCGGATTTACTGGGTGTAAAGGGAGCGCAGGCGGTGCGGCAAGTCTGATGTGAAAGCCCGGGGCTCAACCCCGGTACTGCATTGGAAACTGTCGTACTAGAGTGTCGGAGGGGTAAGCTGAATTCCTAGTGTAGCGGTGAAATGCGTAGATATTAGGAGGAACACCAGTGGCGAAGGCGGCTTACTGGACGATAACTGACGCTGAGGCTCGAAAGCGTGGGGAGCAAACAGGATTAGATACCCT
+
FGGGG@FGGGGGDGGGGGGGGGGGGGGGGGGGGGGGGGGEGGGGGGGCFGGGGGEGGGGGGGGGGGGDGGGGGGGGGGFFEFGGGGGGGGG@FGFGGGGGGGGGGGGGGGGGGGFGD8DGGGDEGGGGGGFFGGCGFDGGGGGG:FFCFGG0GGGGGGGGGGGGGGGGCEG>GGGG1GGFGG-GGG6<GGGGGFGF>=EGGGGGEFCECEGGGGGFGFGGFGGGGEGGGGGGGGGDECFFGGGGFGGDGGGD<DCFFGFFGFGGFGGGFFFFFGFFGFGGGGGGGGGCFE9GGGGFFF<9GFGGGGGGGFDGGECGGFGF9DFE99GGGFGFC@,GFGGGGFCFFCEGEF8DFCGGGGGGGDDGFGGGGGGGGGEGDGGGGGGGGGFCGGGGGGGGGGEEGGGGGGGGFF8CACCC
@CRQD 80221
TGAGGAATATTGGTCAATGGACGAGAGTCTGAACCAGCCAAGTAGCGTGAAGGATGACTGCCCTATGGGTTGTAAACTTCTTTTATACGGGAATAAAGTGAGGCACGCGTGCCTTTTTGTATGTACCGTATGAATAAGGATCGGCTAACTCCGTGCCAGCAGCCGCGGTAATACGGAGGATACGAGCGTTAGCCGGATTTATTGGGTTTAAAGGGAGCGCAGACGGGTCGTTAAGTCAGCTGTGAAAGTTTGGGGCTCACCCTTAAAATTGCAGTTGATACTGGCGTCCTTGAGTGCGGTTGAGGTGTGCGGAATTCGTGGTGTAGCGGTGAAATGCTCAGATATCACGAAGAACTCCGATTGCGAAGGCAGCACACTAATCCGTAACTGACGTTCATGCTCGAAAGTGTGGGTATCAAACAGGATTAGATACCCT
+
CFFGGGGGGGGGGFGCFGGCFGGGGGG<FGGGFCFGGGFFGA<6EFGGGDFGGFGCFFA@8FGGG8FGGGGD@FDE<FEF<FEGGGGGFEGGGCFGGGEFFFFGD,?@FFBCBFG<?=:BF,EFGG,FFDFFFG<FFFGGGGGC=+=D<FGGGFGGGGG?CGGGGGGDGGG9FA#7CF:>>#?>DC3B?4*%C88?<B8<?F6FGF?,8BCFF9EFE>;>C>:><8E,74C=;CGFGG@:GGCCFDF::7C2F<<BF@B#GGGGF:=D=FD9E;F>AFB1FGEGCGE<GEEA+7FF6,:CFF,GF@+7EEC,D8C@=,FEGFF:GGGGGFAFCGD@EEC=FC6,,C,7CCAFCB@-:C,7@6,<FFFEGF<<,E<FFE@,ECFGGEFGGGGFE9FCE@EEGGGGGGGGGGGGGGGF<FCDFGGGF<EFE@<B@CCC
@CRQD 190
TGAGGAATATTGGTCAATGGACGAGAGTCTGAACCAGCCAAGTAGCGTGAAGGATGACTGCCCTATGGGTTGTAAACTTCTTTTATACGGGAATAAAGTGAGCCACGTGTGGCTTTTTGTATGTACCGTATGCATAAGGATCGGCTAACTCCGTGCCAGCAGCCGCGGTAATACGGAGGAGCCGAGCGTTATCCGGATTTATTGGGTTTAAAGGGAGCGTAGGCGGACGCTTAAGTCAGTTGTGAAAGTTTGCGGCTCAACCGTAAAATTGCAGTTGATACTGGCGTCCTTGAGTGCGGTTGAGGTGTGCGGAATTCGTGGTGTAGCGGTGAAATGCTTAGATATCACGAAGAACTCCGATTGCGAAGGCAGCTTACTGGATTGTAACTGACGCTGATGCTCGAAAGTGTGGGTATCAAACAGGAGTAGATACCCT
+
EGF,C<<<FFDGGEFFDFFEGGGG:FGGGDGGGGGEAFDEGFFFFGEGGGGGFGGGGGFGGGGCGGGGD,B7FGGFGGFFGGGGGGFFCFCFGGGGGCFCFCCGGGGGGGGCGCG8=9FFEE?BFFGCDFFG,CFFGF?F,4+8CFGGFGGGDGCCDBDFGGGCGEGFAE0@F,DE272B'@FF<GDC@>=CFCFEEEEG99B<CEC9CCCFFE?C8BEBB:C=GFEGFFFCGFGGCF@CEFFD<:CD:DGGFFCCFBFF6EE>FFGF<FD:GGGFF<<<DG<CCGEE9FFF6C7@CFGEF8GF?EF7FAD<=?F@GFFFDGF7EF?,F<CFFCGFFEACF9EDFC8GGGFDGEGFDGFCC,8,FFGGGGGGGGGGFGGGFEFFDFE7EEGFFGGGGGCFCCGFGGGGGGGGGGFF8FGFDFCFE,GAGFGCCCCC
@CRQD 85627
TGAGGAATATTGGTCAATGGACGAGAGTCTGAACCAGCCAAGTAGCGTGAAGGATGAAGGTCCTACGGATTGTAAACTTCTTTTATAAGGGAATAAACCCTCCCACGTGTGGGAGCTTGTATGTACCTTATGAATAAGCATCGGCTAACTCCGTGCCAGCAGCCGCGGTAATACGGAGGATGCGAGCGTTATCCGGATTTATTGGGTTTAAAGGGAGCGCAGACGGGTCGTTAAGTCAGCTGTGAAAGTTTGGGGCTCAACCTTAAAATTGCAGTTGATACTGGCGTCCTTGAGTGCGGTTGAGGTGTGCGGAATTCGTGGTGTAGCGGTGAAATGCTTAGATATCACGAAGAACTCCGATTGCGAAGGCAGCACACTAATCCGTAACTGACGTTCATGCTCGAAAGTGTGGGTATCAAACAGGATTAGATACCCT
+
FGGCFEGGGGGGGGGGGGG8FGGFEGGGGGGGGGGGGGGGGGGGGFGGGGGGGGGGGGGGGGGGGGGFGFGGGGGGGGGFGGGGGGGGGGGGGGGGGGGGGGGGGGGGGGGGGFGGGGGGGGGGGGGGGGGGGGGGGGGGGGDGFGGGG@GGGGGGGGGGGGGGGGGGGGGGFGGGDGEDFGGGGGGGGGDFGGGGFEGGGGGGGGFGFFFFGGGCGGGGGGDGGGE@DEFGGGGFDGGGGGGGFGFEFCGGGGGFFFFGGGGGGGGGGGGGGGGGFFGGGGGGFFF=,AFCGEDGEFGGGGGGGEDGGGGGFE=GFGGGGGGGGGGCGGGGGGGGGFBGGFDGGGGGGGFGGFGGGFFCFDEFFGGGGGGGGGGGGGFECGDFCGGGGGGFGGGGGGGGFGGGGGGGGGGGGGGGGGGFGGGGGGFGC@GCCCCC
@CRQD 192
TGAGGAATATTGGTCAATGGACGAGAGTCTGGACCAGCCAAGTAGCGTGAAGGATGAAGGTTCTACGGATTGTAAACTTCTTTTATACGGGAATAAAGTGAGGCACGTGTGCCTTTTTGTATGTACCGTATGAATAAGGATCGGCTAACTCCGTGCCAGCAGCCGTGGTAATACGGAGGATCCGAGCGTTATCCGGATTTATTGGGTTTAAAGGGAGCGTAGATGGATGTTTAAGTCAGTTGTGAAAGTTTGCGGCTCAACCGTAAAATTGCAGTTGATACTGGATATCTTGAGTGCAGTTGAGGCAGGCGGAATTCGTGGTGTAGCGGTGAAATGCTTAGATATCACGAAGAACTCCGATTGCGAAGGCAGCCTGCTAAGCTGCAACTGACATTGAGGCTCGAAAGTGTGGGTATCAAACAGGATTAGATACCCT
+
FGGGGFFGFGGGGFGCFFGFGFGGGGGFGGGGGGGGGGGFEGGGGGGBFG7FFGGGFFGGGGGCGGFGGGGGGGFGFGGGGGFGCFGCFEGGDF9FGACEGGGGEG>FCGGFGGFGGGGGGDFGGGGGGGGGGGGGGGGGGGGGGGGGFGFGGGGDC<>FGGGGG/CEG:CE=GGG8>C>CFFGDEGFFGFCDEFC8BC;C=GGGGFF=CFGGFGGGGGGGDCF9+FFECCGGGGGGGC<GGFCFGGG@CEF?CB2>@FFFFGGGGGGFGFFFGGFFFG>CGGFFA,FFGFGGGGFAAEA,<GFA?++CFF9D=CF=7GDFFEFBFCCGECFFAFF9GFCFCEFFGFCCCDFFFF@,E@EBGGGGGGGGGGGGGGGGGFEFFFGGFEDC<FGGGFGFGDGGGGGG<ECGGGFGGFCFGGGFGGGGGGFC6FBCB8C
@CRQD 66469
TGGGGAATATTGCACAATGGGGGAAACCCTGATGCAGCGACGCCGCGTGAGCGAAGAAGTATTTCGGTATGTAAAGCTCTATCAGCAGGGAAGAAGAAATGACGGTACATGACTAAGAAGCACCGGCTAAATACGTGCCAGCAGCCGCGGTAATACGTATGGTGCAAGCGTTATCCGGATTTACTGGGTGTAAAGGGAGCGCAGGCGGTACGGCAAGTCTGATGTGAAAGCCCGGGGCTCAACCCCGGTACTGCATGGGAAACTGTCGGACTAGAGTGTCAGAGGGGTAAGTGGAATTCCTAGTGTAGCGGTGAAATGCGTAGATATTAGGAGGAACACCAGTGGCGAAGGCGGCTTACTGGACGATTACTGACGCTGATGCTCGAAAGTGTGGGTATCAAACAGGATTAGATACCCT
+
<@CFGDGFCFEGFF9F<9,,CC@CEGGF7<,C,,6@EF77@B@CB@FCFCGDC@CF7EFD9EFECCDBEBBFGGGG9?DGGGGGGGF@F7DECDFGCFGGGGG@@FGG,8EGGDFFFFFF,<FCDEFCGFF9<F7FCFGF83>FCG>@CEEEGFFGFCB>>@F(7?F<>GGG:<FFEG=GGGFGGGF<?FC2BC:BC<F<FB>8>EGGE<CGGGG>FCFC>@<C,AFB>:DGGFEEGGFAFGGG88>3:$0EGGGG9FF8<EEGCFCDCGEDF6#A==99,2-1@DGGCGFEC<,DA,EBE94,E=C>B,,FEEBEDFCFFBC,?<C<@9,EEC6@FCFF<C:C86,,::CCF@FEEC,CCCGECCFACGGEGGGGFC,67<<@CGFDECGGGGFFC,,CECGGFEDFF9F6C8<8,-
@CRQD 64937
TGGGGAATATTGCACAATGGGGGAAACCCTGATGCAGCGACGCCGCGTGAGCGAAGAAGTATTTCGGTATGTAAAGCTCTATCAGCAGGGAAGAAGAAATGACGGTACCTGACTAAGAAGCACCGGCTAAATACGTGCCAGCAGCCGCGGTAATACGTATGGTGCAAGCGTTATCCGGATTTACTGGGTGTAAAGGGAGCGCAGGCGGTACGGCAAGTCTGATGTGAAAGCCCGGGGCTCAACCCCGGTACTGCATTGGAAACTGTCGGACTAGAGTGTCGGAGGGGTAAGCGGAATTCCTAGTGCAGCGGTGAAATGCGTAGATATTAGGAGGAACACCAGTGGCGAAGGCGGCTTACTGGACGATAACTGACGCTGAGGCTCGAAAGCGTGGGGAGCAAACAGGATTAGATACCCT
+
GGGGGGGGGGGGGGGGGGGGGGGGGGGGGGGGGGGGGGCFGGGGGGGGGGGGGGGGGGGGGGGGGGGGGGGGGGGGGGGGGGGGGGGGGGGGGCGGGGGGGGGGGGGGGGFGGGGGGFGGGGGGGEG?FFGGGGGGGGGGGGGGGGGGGGGGGGGGGGFFGGGGGGGGGGGGFGGGGGEGGG?FCGGGGGGGFFGGGEGGGGGGGGEEGGFGG;GGGGGFCGCF;GGGGGGGGGGGGGGGGGGGGGGGGGGGGGGGGGG9CFFGGGGGGGGCGGGGFFDGGGGGFGGFF7GGFCGGF?FF<?CFGFGF7FEFGGCF7F@FCGGFGGGGGGGEGGGGGGEGFGGGGGFF7GGFGGF9<GGGGGGGGGGGGGGGGGGGGGFGGGFGGGGGGGF@GGGGFGGGGGGGGGGGGGGGGCC?C<
@CRQD 195
TGGGGAATATTGCACAATGGGGGAAACCCTGATGCAGCGACGCCGCGTGAGCGAAGAAGTATTTCGGTATGTAAAGCTCTATCAGCAGGGAAGAAGAAATGACGGTACCTGACTAAGAAGCACCGGCTAAATACGTGCCAGCAGCCGCGGTAATACGTATGGTGCAAGCGTTAATCGGAATTACTGGACGTAAAGCGTGCGCAGGCGGTTTTGTAAGATAGATGTGAAATCCCCGGGCTCAACCTGGGAATTGCATATATGACTGCAAGACTTGAGTTTGTCAGAGGAGGGTGGAATTCCAAGGGTAGCAGTGAAATGCGTAGATATTTGGAAGAACACCGATGGCGAAGGCAGCCCTCTGGGACATGACTGACGCTCATGCACGAAAGCGTGGGGAGCAAACAGGATTAGATACCCT
+
FGGCGGGGGGGGGGGGFFGGGGGGGGGGGGFFGFGGGGCGGGGGGGGFGGG8FGEGG<FFFGFGGGD+FFGGGGFEEGFGEFF9FFGDFDGGGGGGGGGGGDGG@FGEGG9FGFGGGGCFFF7FGBFFCFF<=F@3CFFCGFGGGGEDEEGGGG@FFC/<C>6FGCC=<EFE:F9FE<FFFFFFCFF=CEGGGGGFE@<:BEEG@CCEE>EEFEFC@=ACGCC9,ECFE>@FGGGG5FC8GGGGFDC,;CEGGGGGGFFFGGG9F:GGFGFGC;D=A5<GGGFGFDFF?GGEB,GGEC,8FFA,GFFEGGGGGGGGFF4CFGFGFF,EDEAFEFEFECGCFCGGFFFFCFFEFFC<CGGGFF9GEGFFFGGGGGFGFCF8E@FGGFGGC@CGGGGGGGGGGFFGGGGGGGFECCCCCC
@CRQD 112551
TGGGGGATATTGCACAATGGGGGAAACCCTGATGCAGCGACGCCGCGTGAGCGAAGAAGTATTTCGGTATGTAAAGCTCTATCAACAGGGAAGAAGAAATGACGGTACCTGACTAAGAAGCACCGGCTAAATACGTGCCAGCAGCCGCGGTAATACGTATGGTGCAAGCGTTATCCGGATTTACTGGGTGTAAAGGGAGCGCAGGCGGTACGGCAAGTCTGATGTGAAAGCCCGGGGCTCAACCCCGGTACTGCATTGGAAACTGTCGGACTAGAGTGTCGGAGGGGTAAGTGGAATTCCTAGTGTAGCGGTGAAATGCGTAGATATTAGGAGGAACACCAGTGGCGAAGGCGGCTTACTGGACGATTACTGACGCTGAGGCTCGAAGGCGTGGGGAGCAAACAGGATTAGATACCCT
+
GGGGGGGGGGGGGGGGGGGFGGGGGGGGGGGGGGGGGGGGGGGGGGGGGGGGGGGGGGGGGGGGGGGGGGGCGGGGGGGGEFGGGGGGCGGGGGGGGGGFFGGGDEFGFGGGGGGGGGGGGGGGGEGGGGGGGGGGGGGFFGGGGGGGGGGGGGGGGGGGGGF8FGFGGGGGEGGGE<<CEGGGGGGGGGEGGFGGGFEEEGGGGEGGEGGGGGGGGGGGGGGGGGGGGGEGGGGGGGCGGGGGGGGGGGGGGGCGGGGFFFGGEEGFFFGFCEGGCFDGGG>GGFGGGGFFGFGGFAEFGEFFC+GECGGGGFC@@>GGGFCGGGGGFGFCFEFCAEFFFB,FEGGGGGGGGGGGGGGGGGGGGFGFFGGGGGGGGGGGGGF@FGGFGGFCGGGGGGGGGGFFGGGDGFGGFCCCCC
@CRQD 197
TGAGGAATATTGCACAATGGGCGAAAGCCTGATGCAGCGACGCCGCGTGAGCGAAGAAGTATTTCGGTATGTAAAGCTCTATCAGCAGGGAAGATAATGACGGTACCTGACTAAGAAGCACCGGCTAAATACGTGCCAGCAGCCGCGGTAATACGTATGGTGCAAGCGTTATCCGGATTTACTGGGTGTAAAGGGAGCGCAGGCGGTGCGGCAAGTCTGATGTGAAAGCCCGGGGCTCAACCCCGGTACTGCATTGGAAACTGTCGTACTAGAGTGTCGGAGGGGTAAGCGGAATTCCTAGTGTAGCGGTGAAATGCGTAGATATTAGGAAGAACTCCGATTGCGAAGGCAGCCTGCTAAGCTGCAACTGACATTGAGGCTCGAAAGTGTGGGTATCAAACAGGATTAGATACCCT
+
GGGGGGGGGGGGGGGGGGGGGGGGGGGGGGGGGGGGGGFGGGGGGGEGGGGGGGGGGGGGGGGGGGGGGGGGGGGGGGGGGGGGGGGGGGGGGGGGGGGGGGGGGGGGGGGGGGGGGGGGGGGGGGGGGGGGGGGGGGGGGGGGGGGF@E7FFGGCFGGGGGGFFFGGEGGGGGGGGGGFGGFGGF8FGEGCFFGGGGGGGGGGGGGGGGGGEDGGFGGGGFFGFGGGGGGGGGGGGGGF7GGGGGGGGGFGGGGGGGGGGGGFFGGGGGGGGGGFGGGG<FGGGGF>GGGGF=GCFF?FFGGDECDGGGFDGGGGGGGGGGFF<FGGGGGFFCGGGGGGGGGGGGGGGGGGGGGGGGFFGCGFDGFAGGGGGGGGGEC@<GGGGGGGGGGGGGGGGGGGGFGGGGGGFFGCCCCC
@CRQD 78840
TGAGGAATATTGGTCAATGGACGAGAGTCTGAACCAGCCAAGTAGCGTGAAGGATGCAGGTCCTACGGATTGTAAACTTCTTTTATAAGGGAATAAACCCTCCCACGTGTGGGAGCTTGTATGTACCTTATGAATAAGCATCGGCTAACTCCGTGCCAGCAGCCGCGGTAATCCGGAGGATGCGAGCGTTATCCGGATTTATTGGGTTTAAAGGGAGCGCAGACGGGTCGTTAAGTCAGCTGTGAAAGTTTGGGGCTCAACCTTAAAATTGCAGTTGATACTGGCGGCCTTGAGTGCGGTTGAGGTGGGCGGAATTAGTGGTGTAGCGGTGAAATGCGTAGATAGCACGAAGAACTCCGATTGCGAAGGCAGCACACTAATCCGTAACTGACGCTCATGCTCGAAAGTGTGGGTATCAAACAGGATTAGATACGCT
+
EFFFGGGGGGGCFFGFFGAGFGGGCFGFFFGGGGGGGGF@C<@FFDCCGCFF8FEF,CEFGG<,CCFF,,C,CFFGGGF9CEFFFGDFFGCE@FEF9FCEFGGEFGE@FC@C:F@>EE8E,C<FGFAFGGGDEFFGDEFGADF7CFG<<CFF7F8F7BBF3CC@>EGGGGGG,D7:E>DEFE=EFFGEGGCFG9F8=<6;7@-1C<E?FFGDFEC<8CCECFEFEECEFD3;DCF01C:B>C8CE<:CCCCCCGGF;<>FGG?37<9D?FGGFBC3DFGC:FF++83,C,:EDGEC+EF98A,7FB4+C,<9,,,9,+<DEE@+GFBFE9FF:C,FA,FEEFEGCFDEFE<GFC@:ECC7GF@,E9GGFCFFFE,EEF8,EGCFGFEGFEFCC,FCE@>EGGGFGGECF@FCC=,68FC<<AAGGEGEFCF<A,CC
@CRQD 64158
TGGGGAATATTGCACAATGGGCGCAAGCCTGATGCAGCGACGCCGCGTGCGGGATGACGGCCTTCGGGTTGTAAACCGCTTTTGATCGGGAGCAAGCCTTCGGGTGAGTGTACCTTTCGAATAAGCACCGGCTAACTACGTGCCAGCAGCCGCGGTAATACGTAGGGTGCAAGCGTTATCCGGAATTATTGGGCGTAAAGGGCTCGTAGGCGGTTCGTCGCGTCCGGTGTGAAAGTCCATCGCTTAACGGTGGATCTGCGCCGGGTACGGGCGGGCTGGAGTGCGGTAGGGGAGACTGGAATTCCCGGTGTAACGGTTGAATGTGTAGATATCGGGAAGAACACCAATGGCGAAGGCAGGTCTCTGGGCCGTTACTGACGCTGAGGAGCGAAAGCGTGGGGAGCGAACAGGATTAGATACCCT
+
CCFDGC@FCFFGGGGGGG9@,CCGGGGGGGFGGGGGDFGGDEGGCDEGGCGDGFFGFFGEEEGGGGGGGGGGGGGGFEGGEEGFDF,DF>CEEFGGGGGGDGEEGGFGGG<@FGFGGA@@8DF=FAAFEEEG7FFGG9B<D<FGGGGG7FF>GGGGGG9FF.?7FEG4CGFC,<GGE::CFEGCECFGGGFFGGGCGCEGGEGGGGE:C:F8EGD>CEGGGGGGGDC:EGDFGGGFA=C9CCFC3CGGE?:FE>F>F>C**F<@5FCD5B@D8>?>GFG>FCF@FGGGFE,EEC@9FFFFDGFGGFFFGFF77GGF?,CAFFGGGGFFEFCB,GGFE<ECFFGFCECDGGFEGGFGGGGFEC,8F@CDGGGFFFCGGF7GGGGGC@@@7FC,GECGFCGGGEFCAFDGGFFGFDCF@C@,@@@
@CRQD 52573
TGGGGAATTTTGGACAATGGGGGAAACCCTGATCCAGCCATGCCGCGTGCAGGATGAAGGTCTTCGGATTGTAAACTGCTTTTGTCAGGGACGAAAAGGGACGTGATAACACCACGTTCTGCTGACGGTACCTGAAAAATAAGCACCGCCTAACTACGTGCCACCAGCCGCGGTAATACGTAGGGGGCAAGCGTTAATCGGAATTACTGGGCGTAAAGCGTGCGCAGGCGGTTTTGTAAGATAGATGTGAAATCCCCGGGCTCAACCTGGGAATTGCATATATGACTGGAAGACTTGAGTTTGTCAGAGGAGGGTGGAATTCCAAGTGTAGCAGTGAAATGCGTAGATATTTGGAAGAACACCGATGGCGAAGGCAGCCCTCTGGGATATGACTGACGCTCATGCACGAAAGCGTGGGGAGCAAACAGGATTAGATACCCT
+
;CFFEGC@FF<@C,CF<FGEAF7+B<6C,,;C<CFGCE7<,9C<++@@@@CFFG@EGFGGFFGFGGEC:FEFGGGGGG?EFG?EGCFFCDF@+4@FE<+:B+6+BE<9FF?A=+A>+B=7,<<A93FFG3+3B3>,,8@>FC,,@D>@+5@FCE;3>*8,@:>,>B<DCC>FC#=<;;;C<AF72#<:FEFFGGGGF:<FE01;@C?FFFFCEFGGF<<CCE*8CE>*FGGFGGG=9CB8&:9FCF<:GFGFC>EDFCFG<>/FBE09F@EEC4DC;A<:,A3FEFC8,9GGGGGDGGEA,<9,,GGDFB+4,B<GGGGEGGFFFGGGGAFF<FFEFEFCC<FF9FGFCFAGGFFFFFB,@EFC7GGGGGGGGGF<C7<DGFF,FFC,DFFGGGGGGGFGFGFEFC>GGFFCF:E,GGFAF@CAGGGGGFFFGFEGCCCCC
@CRQD 75172
TGAGGAATATTGGTCAATGGACGAGAGTCTGAACCAGCCAAGTAGCGTGAAGGATGAAGGTTCTACGGATTGTAAACTTCTTTTATAAGGGAATAAACCCTCCCACGTGTGGGAGCTTGTATGTACCTTATGAATAAGCATCGGCTAACTCCGTGCCAGCAGCCGCGGTAATACGGAGGATGCGAGCGTTATCCGGATTTATTGGGTTTAAAGGGAGCGCAGACGGGTCGTTAAGTCAGCTGTGAAAGTTTGGGGCTCAACCTTAAAATTGCAGTTGATACTGGCGTCCTTGAGTGCGGTTGAGGTGTGCGGAATTCGTGGTGTAGCGGTGAAATGCTTAGATATCACGAAGAACTCCGATTGCGAAGGCAGCACACTAATCCGTAACTGACGTTCATGCTCGAAAGTGTGGGTATCAAACAGGATTAGATACCCT
+
FGGGGGGGGGGGGGGGGGGGGGGGGGGGGGGGGGFGGGGGGGGGGGGGGGGGGGGGEGGGGGGGGGGGGGGGGGGGGGGGGGGGGGGGGGGGGGGGGGEGGGGGGGGGGGFGGGGGGGGGGGGGGGGGGGGGGGCGGGGGGFGEGGGGGGGGG@GGGFECGGGGGGGGCFGFGGFGGGGGGGGGGGGGGGGGGGGCFGGGGFGGGGFGEFGGGGGGGGGGGGGGGGGCGGFGGGFGGGGGGGGFFGGGGGGGGGFFGGGFF9<GGGGF9GGE9GGGFGGGGGGGGF8CGFGE>GGGGGGGGFFDCEDF>FFCF@GGGGGGGGGGGGGGGFFFGGGGGGGGGGFGFGGGGGGGGGGGGGGDGGEGGDGGGGGGGFFGGGGDGGEE<9GGGGGFGGGFFCGGGGGGGGFCGGGGGGGGGGEFGGGFCDGDGGFCCCCC
@CRQD 100098
TGAGGAATATTGGTCAATGGACGAGAGTCTGAACCAGCCAAGTAGCGTGAAGGATGAAGGTTCTACGGATTGTAAACTTCTTTTATAAGGGAATAAACCCTCCCACGTGTGGGAGCTTGTATGTACCTTATGAATAAGCATCGGCTAACTCCGTGCCAGCAGCCGCGGTAATACGGAGGATGCGAGCGTTATCCGGATTTATTGGGTTTAAAGGGAGCGCAGACGGGTCGTTAAGTCAGCTGTGAAAGTTTGGGGCTCAACCTTAAAATTGCAGTTGATACTGGCGTCCTTGAGTGCGGTTGAGGTGTGCGGAGTTCGTGGTGTAGCGGTGAAATGCTTAGATATCACGAAGAACTCCGATTGCGAAGGCAGCACACTAATCCGTAACTGACGTTCATGCTCGAAAGTGTGGGTATCAAACAGGATTAGATACCCT
+
,CFFFGGGGGGFGGGFGGGFGGGGFCFFGGGGGGGGGGGGFGGGGGGGDGGFDFFGGGGGFGGGGGG>FEFGGGGGGGGGGGGGFFGGGGFGGCGGFGGGEGDEGGCFGDFDGFEGF8FEEFGCGGGGGGGGG9FGGGGGGDCGGGGGFG9DF.DEGGGFFFGFGGGGGFFFGGFGGGGGGGGG/DFGGGGCGFGEEGGGGGGGGGGGGGGFFGGGDEFGFGBDEEC:EFEGGGGGFFGGDGAFGFGGGGGGGGGGGGGGCFGFGFFF0GGFFGF<CAFGGGFCC88AGGGGGGGGGGGGFFE+B4++ECFDGGGGGGGGGCGGGGGGGGGGFGGGGGGGGGGFE,FFFDFGGGFEEGGEEGF?GGGGGGFE9F<F<GCDGGEFEGGEEDF@F<GGGGGGGFFEGCGGGGGFGGFGGFGGGGGGGFGGGGGC9C9C
@CRQD 111513
TGAGGAATATTGGTCAATGGACGAGAGTCTGAACCAGCCAAGTAGCGTGAAGGATGACTGCCCTATGGGTTGTAAACTTCTTTTATACGGGAATAAAGTGAGCCACGTGTGGCTTTTTGTATGTACCGTATGAATAAGGATCGGCTAACTCCGTGCCAGCAGGCGCGGTAATACGGAGGATCCGAGCGTTATCCGGATTTATTGGGTTTAAAGGGAGCGTAGGCGGGTTGTTAAGTCAGTTGTGAAAGTTTGCGGCTCAACCGTAAAATTGCAGTTGATACTGGGTGTCTTGAGTACAGTAGAGGCAGGCGGAATTCGTGGTGTAGCGGTGAAATGCTTAGATATCACGAAGAACTCCGATTGCGAAGGCAGCTTGCTGGACTGTAACTGACGCTGATGCTCGAAAGTGTGGGTATCAAACAGGATTAGATACCCT
+
GGGGGGGGGGGGGFFGFGGGGGGGGGDFGGGGGGGGGGGGGGGGGGGGGEGGDFGGFGFGFGEC<FCFGGEFGFGGGGGFGGGGFGGEGGGGGGGGGGCFGCGGFGDFFFGGGGFF,FFGFFGGGGGGFGGGGGGGGCGGG>?FEGGGGGFGGGGGGGGGGGFGGGGGEEGFFFGDGGGGFGGFCEGGGGGGGGGGCCFFFFGGGGGGGFFGGGGFGGGGGFGGGGGGCGGGGGGFGFF9GGGGFGGGGGGGGGGGGGGFGGGGGGGGGGGGGGFCFDGGGGGGGGGF<?GGGFFGFGGGGGGGGGGGGGGGGGGGGGGFGFEF+7,<EFFFGGGGGGGGGGGDGGGGFGGGGGFFGGGGGGGGGGGGGGGGGGFFGGGGGGGGGGGGGGGGGGGGGGGGGGGGGGGGGGGGGGGGGFGFFGGGGGGGFCGCCCCC
@CRQD 204
TGAGGAATATTGGGCAATGGAGGCAACTCTGACCCAGCCATGCCGCGTGAGTGAAGAAGGTTTTCGGATTGTAAAGCTCCTTAGGGGGTGACGATGATGACGGTAGCACCTAAAGAAGCCCCGGCTAACTTCGTGCCAGCAGCCGCGGTAATACGAAGGGGGAAAGCGTGGTTCGGAATTACTGGGCGTAAAGGGAGTGTAGGCGGTTATGTAAGATAGTGGTGAAATCCCAGAGCTTAACTTTGGAATTGCCATTATGACTATGTGTCTAGAATTACAGAGATGCCAGTGGAATACCCAGTGTAGCGGTGAAATTCGTAGATATTGGGTAGAACACCAGTGGCGAAGGCGACTATCTGGCTGTATATTGACGCTGAGGCTCGAAAGCATGGGGATCAAACAGTATTAGATACCCT
+
,<EEFGGFFAEDDFFCFC@AFGGEGGDFGGGFECECEFCGDEC,@@FCGGGGGGGFGFGGCC<<6@:FE:FFFGGG,CFEC,-CEG+CCFGFFG7DC<FFAFE+B:EAAFA<FGE?EFFEFEFGC+BFGAFFG,++:CFB<C,@F7BFCCCFC=@FFEEGEC**@ECFF@:*1,4FCFC29F,FC<<B):CCC=<=E;D48CFFEGC8-$:<C:C9=2@:CEFGFFCEDC@5E0F:,9CE:,7,9EAC@8A9<EEE=@FFFEFBC?97BAFF;CFBAAFGB=9,9,,GF@5@<,,,FF,<FA@+++,9,A?C,<,4@F@EC,F<GFFCC<C@FF@FCF8FB,,B,,@C@6,<,FEFFEC@;<AC,,F@;;,FAFC,8FCC@B,,AFFF<CC6,,,FC,C;E<<C5ACDGFC8C@A-
@CRQD 205
TGGGGAATATTGCACAATGGGCGCAAGCCTGATGCAGCGACGCCGCGTGCGGGATGACGGCCTTCGGGTTGTAAACCGCTTTTGATCGGGAGCAAGCCCTCGGGTGAGTGTACCTTTCGAATAAGCACCGGCTAACTACGTGCCAGCAGCCGCGGTAATACGTAGGGTGCAAGCGTTATCCGGAATTATTGGGCGTAAAGGGCTCGTAGGCGGTTCGTCGCGTCCGGTGTGAAAGTCCATCGCTTAACGGTGGATCTGCGCCGGGTACGGGCGGGCTGGAGTGCGGTAGGGGAGAGTGGAATTCCCGGTGTAACGGTGGAATGTGTAGATATCGGGAAGAACACCAATGGCGAAGGCAGGTCTCTGGGCCGTTACTGACGCTGAGGAGCGAGAGCGTGGGGAGCGAACAGGATTAGATACCCT
+
E@,CFFGGGFGEEGGGGGGCGGGGGGG8DFGGGGGGGG7FGGGGGGGGGGGGGGGGGGGG=FEGGGGGGDGGGGFGGGG+FFGGGGGGF>FGGGGFGEGG?CF+,@<FBFFFGGGGFGGGGFGFFFG>CCFF7FFFCFFGGFFBCF@CFG/@CGGGGDCFGGC<<BG?CCCFFF><3=9DGEEAFFC<<<FGG>FCCC8<E:CCEC1CGGGGGEGGG>G>8CC5EEGED2<?FCF;<?7#7CFF@GGG>C,FFC6A%@4>EEGEEGGGF;@7CC>B8FF6@3+FCECGGE=F<4<,FF,@GEGGGGGFAF7E<GGFCFFEFGGDFCGGGDGF:CF?<CB?6<EGEF7GGE?GCE<E8GGFECFEGCFC:FGFCFFDGGGGGGGGGFGGGFD7F@DGGGGEF:GGGGGGEGFCGGGFGFC@B@C
@CRQD 77002
TGAGGAATATTGGTCAATGGACGAGAGTCTGAACCAGCCAAGTAGCGTGAAGGATGAAGGTCCTACGGATTGTAAACTTCTTTTATAAGGGAATAAACCCTCCCACGTGAGGGAGCTTGTATGTACCTTATGAATAAGCATCGGCTAACTCTGTGCCAGCAGCCGCGGTAATACGGAGGATGCGAGCGTTATCCGGATTTATTGGGTTTAAAGGGAGCGCAGACGGGTCGTTAAGTCAGCTGTGAAAGTTTGGGGCTCAACCTTAAAATTGAAGTTGATACTGGCTTCCTTGAGTGCGGTTGAGGTGTGCGGAATTCGTGGTGTAGCGGTTATATGCTTAGATATCACGAAGAACTCCGATTGCGAAGGCAGCACACTAATCCGTAACTGACGTTCATGCTCGAAAGTGTGGGTATCAAACAGGAGTAGATACCCT
+
C<EFGGGGGAGGGGGC9C<EFGGG+6:E,CFFFFGGGGGFFFCFGGEFGGGGGF,FGFCDEFCFGGGGGFDGGGFGGGGGFFFFDFGGG9<F8FF<E<ECGDGGGGFGG,4A+=FGCFG<FGGGGGCCEFG9EEFG,5?EEE7F7+B8DFD9?FF9FDFF8E?8F2C7?>@<FF>EE77FF0>FFBFECF@BFF;@CCFFFGFCAFFCB<C;FECF@EDFDFE<GD583CGE3>FF@<CB=GE@6A-&2FC8F8DFDFFGG9CFACEF<D@878B%/FGBC807,8FFDGGFEF@CFEBE<AAB,>48+@<?<GGGGFFF?F7GC:7CEC,9,?CFFFFFF=<A,C6<CEDGFB@-GGFCF@CCFAE8@,C,C,DFCFF7FC7DFC,CCCF8FFGGGGGGFBA@C,@F@-F8FF6C8E9EFCC6,,FCFC8AA<B9
@CRQD 96167
TGAGGAATATTGGTCAATGGACGAGAGTCTGAACCAGCCAAGTAGCGTGAAGGATGAAGGTCCTACGGATTGTAAACTTCTTTTATAAGGGAATAAACCCTCCCACGTGTGGGAGCTTGTATGTACCTTATGAATCAGCATCGGCTAACTCCGTGCCAGCAGCCGCGGTAAGACGGAGGATGCGAGCGTTAGCCGGATTTATTGGGTTTAAAGGGAGCGCAGACGGGTCGTTAAGTTCGCTGTGAAAGTTTGGGGCTCGACCTTAAAATTGCAGTTGATACTGGCGTCCTTGAGTGCGGTTGAGGTGGGCGGAATTCGTAGTGTAGCGGTGAAATGCTTAGATATCACGAAGAACTCCGATTGCGAAGGCAGCACACTAATCCGTAACTGACGTTCATGCTCGAAAGTGTGGGTATCAAACAGGATTAGATACCCT
+
FGFEGAFFGGGGCFGGGGGGGGGG7FE@FGGGFFGGGG9FEF@EFGCE:FFEFGGG8FGFC@FG9EC7@FGF<@ECFE<CFG9E,CFEGGGGGGGGGA8:,C,8AFEGG<?::FF:=?8?FEEG,,9<E<E<E9E5??E,5A=+64FBDDA,B>EEBF8D>BF@:=>BFFD*8B@CED2*>BFFEG7FE<C#@CFE19<CFG5FC?FC:1<+FEGFGDGC6F8EGF>?CF8#EFF<C#<3EFGGD9D@2FGGFF:3:6#DC:=F3=<FGGFGFFG,?6EECFG':@<8F8CFEF@@+EFFE=8GF==FGFFEEEGFB,,,GGDGGFCGFFEDFGE<9AGGFFFFF<E,DE9FFB@-7<CFC7FDFGFGE@,C,C,C,D@,67BAFGGGGGFEFFF<E7GGGGGFAFB;GGGGGGGGGGGGGGGGGEDGGDGCCCAC
@CRQD 208
TGGGGAATATTGCACAATGGGGGAAACCCTGATGCAGCGACGCCGCGTGGAGGAAGAAGGTCTTCGGATTGTAAACTCCTGTTGTTGAGGAAGATAATGACGGTACTCAACAAGGAAGTGACGGCTAACTACGTGCCAGCAGCCGCGGTAGAACGTAGGTCACAAGCGTTGTCCGGAATTACTGGGTGTAAAGGGAGCGCAGGCGGGAAGACGAGTTGGAAGTGAAATCTATGGGCTCAACCCATAAACTGCTTTCAAAACTGTTTTTCTTGAGTAGTGCAGAGGTAGGCGGAATTCCCGGTGTAGCGGTGTAATGCGTAGATATCGGGAGGAACACCAGTGGCGAAGGCGTCCTACTGGGCACCAACTGACGCTGAGGCTCGAAAGTGTGGGTAGCAAACAGGATTGGATACCCT
+
FCFFGDGGGGGGGGGGGGGGCGGGGGGGGFGGFFEFGG@FGGGGGGGG>C,CCFFGGFGGC9FFGF=BFGGAFGFFEFBFFGGGGF=BEFGGGGFGGGFFGGE:D@FAFG<FGGGGGGGEFFFEGG:FGFFF?BDDFF<FGGFFG<GDEGGGGGCDEC>FCCG=EG3>F:<CFFGDGECGGF<FGG9CFFDF<FC=E4CFGFCCFGEC@;>>?>:C;2,39ECFGGFDF8CGGGGGF<EGF6CD?FGDFGF=CGFF:@BFGGGGCFGFF6B:FFA>EFE>FFGGGEGGGFGFGGGFE@CFGFGDEDGGFC?,B@CFCFDEFBCDCF=@<ECGGGGGGF8GGGFFCDFGFC<,E;EGEFCGFF:C9GGGGF@GF8GGGGGGGGGFGGFCGFFGGGGFF@FFGGFF@,DFGGGCCCCC
@CRQD 209
TGAGGAATATTGGTCAATGGACGAGAGTCTGAACCAGCCAAGTAGCGTGAAGGATGAAGGTCCTACGGATTGTATACTTCTTTTATAAGGGAATAAACCCTCCCACGTGTGGGAGCTTGTATGTACCTTATGAATAAGCATCGGCTAACTCCGTGCCAGCAGCCGCGGTAATACGGAGGATGCGAGCGTTATCCGGATTTATTGGGTTTAAAGGGAGCGCAGACGGGTCGTTAAGTCAGCTGTGAAAGTTTGGGGCTCAACCTTAAAATTGCAGTTGATACTGGCGTCCTTGAGTGCGGTTGAGGTGTGCGGAATTCGTGGTGTAGCGGTGAAATGCGTAGATATCACGAAGAACTCCGATTGCGAAGGCAGCACACTAATCCGTAACTGACGTTCATGCTCGAAAGTGTGGGTATCAAACAGGATTAGATACCCT
+
@AFGGGGGGGGGFGGFEFE8EGGD@GGG9EFFFGFF<AFFGFFEGGGGGGGG8FGGGFFGGGGGGF7FGGGGGGGEGFAFF<FFGGAFGDGGCFFGFFC?ECEGFFDFFGEFCFGGGGGGEEGFGGEFFGFCFDFGGCGGCFGGGGGGGGGGGGG7DDFGFFGGGDG7FGGGGG7<>7CFCFGC@=881=FA;<GD7F<FF;EGG?<FEGGGG:<5ECGC7<CE-:C:(8CGEFC;3@,<CFF<FGCC0GGFGFDECC=D:<C=FGGGFDF>EFE>DFGCFFGGF@A,<=FE=+=4+:B8FGE:B+++4,,9+B++7DFBECGCECF9FFEEB,C>9,<FGF@<ECAFDFC@6B+@7FE6+DEDE<C;,6,,EE,6,E8,,GFECFFCC8FFDFC,,@B<6,FC,<GGGGGGGGGFCEC@FEFF@,C6C,C@<8@<
@CRQD 210
TGAGGAATATTGGTCAATGGACGAGAGTCTGAACCAGCCAAGTAGCGTGAAGGATGAAGGTCCTACGGATTGTAAACTTCTTTTATAAGGGAATAAACCCTCCCGCGTGTGGGAGCTTGTATGTACCTTATGAATAAGCATCGGCTAACTCCGTGCCAGCAGCCGCGGTAATACGGAGGATGCGAGCGTTATCCGGATTTATTGGGTTTAAAGGGAGCGCAGACGGGTCGTTAAGTCAGCTGTGAAAGTTTGGGGCTCAACCTTAAAATTGCAGTTGATACTGGCGTCCTTGAGTGCGGTTGAGGTGTGCGGAATTCGTGGTGTAGCGGTGAAATGCTTAGATATCACGAAGAACTCCGACTGCGAAGGCAGCACACTAATCCGTAACTGACGTTCATGCTCGAAAGTGTGGGTATCAAACAGGATTAGATACCCT
+
GGFGGGGGFGGGDFEFGGGGGGGGGGGGGGGGGGFGGGCGGGGGGGGGGGGGGGGGGGGGGGFGGGGGGGGGGGGCFGFFGFGGGGGGGGGGGGGGGGEEFGGGGEEFFGGGGFGGGGFFGGGGGGCGGGFGFCFFGGGGGGGGGDFA8;CFEGGGGGGGG@FGG9GGE:7FA;FGEGGD<FCGGGDEFGG%GG8BCFF?CCCGGGFFEB<:FEGGEDC>EGGGGEEF>C>/FFFGGFEFCDCGFGF:<C9EGGFG8,@<C6AC<:CFFFGFC0EGFAFGGGGGGGF8FFFGGGGGF:FGGGGGFCF7GGGF<?++GFDCGGGEGGFFCGGGDGCGFDEFGGGGFCE7GFC<ECF+FFC@@FFCFGGFGGCGGGDFGGGGGGGGFFGDGGGGFFGFGGGGFGGGGGGGGGFGGGGGFFGGGGGGFE9CFGGCCCCC
@CRQD 211
TGAGGAATATTGGTCAATGGACGAGAGTCTGAACCAGCCAAGTAGCGTGAAGGATGAAGGTTCTACGGATTGTAAACTTCTTTTATAAGGGAATAAACCCTCCCACGTGTGGGAGCTTGTATGTACCTTATGAATAAGCATCGGCTAACTCCGTGCTAGCAGCCGCGGTAATACGGAGGATGCGAGCGTTATCCGGATTTATTGGGTTTAAAGGGAGCGCAGACGGGTCGTTAAGTCAGCTGTGAAAGTTTGGGGCTCAACCTTAAAATTGCAGTTGATACTGGCGTCCTTGAGTGCGGTTGAGGTGTGCGGAATTCGTGGTGTAGCGGTGAAATGCTTAGATATCACGAAGAACTCCGATTGCGAAGGCAGCACACTAATCCGTAACTGACGTTCATGCTCGAAAGTGTGGGTATCAAACAGGATTAGATACCCT
+
EGFGGFEFGGGGGGGGGGFGGGGGDGGGGGGGGGGGGGGFGGGGGGGDGGGFGGGFFGGGGGGGGGGGGGGGGGGGGGGGFGGGGGGGGGGGGGGGGGEFDEFGGGGGGGGGGGGGGGFGGGGGGFGGGGGGGGGGGGGGGGGGEFGGGDCGGGGGGGGGGGGGGDGGGGGGFGG<C9FFFGGGGGGDG>DFGGDGBFG>FGGGGGGGGGGFGFGGGG>@EGGGGGD=DGFEGFGGGGGGGFFFFCGGGGGGGGGGFFFFGFFFGGGGFFGGGGFAD<EFGGGDFE=?,8GFCEF@FF@GFDAFE::C7FEEFGGGGGGFECGEGGDFGCFGGGGGFFGGGGGGGGGFFDFFF@CFB7FFC7GGGFEFCFF<DFEGGDGFCGGFFCGGGGGGGCEFFGGFFGGGGGCGGGGGGGGGGGFEGGGFGFAGGGFBCCCC
@CRQD 63749
TGAGGAATATTGGTCAATGGACGAGAGTCTGAACCAGCCAAGTAGCGTGAAGGATGAAGGTTCTACGGATTGTAAACTTCTTTTATAAGGGAATAAACCCTCCCACGTGTGGGAGCTTGTATGTACCTTATGAATAAGCATCGGCTAACTCCGTGCAAGCAGCCGCGGTAATACGGAGGATGCGAGCGTTATCCGGATTTATTGTGTTTAAAGGGATCGCAGACGGGTCGTTAAGTCAGCTGTGAAAGTTTGGGGCTCAACCGTAAAATTGCAGTTGAGACTGGCTTCCTGTAGTGCGGTTGAGGTGTGCGGAATTCGTGGTGTAGCGGTGAAATGCTTAGATATCACGAAGAACTCCGATTGCGAAGGCAGCACACTAATCCGTAACCGACGTTCATGCTCGAAAGTGTGGGTATCAAACAGGATTAGATACCCT
+
GGFFF6,;CAFGFGGGGGGF9DFGE@+EFFGGA<,CC,6CFF<CFF:8BBCFF@F@9FFFCFGGGGG7C@BFGGGFEE9CEFGDGGGGGG8CFFGGGGCC,C,CFEFD<FFEGFG>8F?FFGGAFGE9,BFC<?EE?EFGC=FECFCFGGAC7A>C=<F7FFGG=EEG7FF9/@FGG@F:@FBEGGGGG:F@F=<:C?3FFF9:#FF:7<FFF<C7%EG=:*587DDGFF7';EF,#07F<;F@3<>CFCEEDDF3793(+3/E@C>,>DD>3D@@<:8:3>,@<>A,=:,<@+CC7F=EA,EGGGGGDDF?@@FCF7F4FGFFEF7FEFAF9GFGFEEEEC<@=C,FC,9@C,C6@@E7FB,@F,FGGGFFGDFEFFC77C>GEBCECFGGFGFFCEGFFC,E9GGGGGFECGGFGGECGGGEGGGFAAEA@A,C
@CRQD 110471
TGAGGAATATTGGTCAATGGACGAGAGTCTGAACCAGCCAAGTAGCGTGAAGGATGAAGGTTCTACGGATTGTAAACTTCTTTTATAAAGGAATAAAGTCGGGTATGTATACCCGTTTGCATGTACTTTATGAATAAGGATCGGCTAACTCCGTGCCAGCAGCCGCGGTAATACGGAGGAACCGAGCGTTATCCGGATTTATTGGGTTTAAAGGGAGCGTAGATGGATGTTTAAGTCAGTTGTGAACGTTTGCGGCTCAACCGTAAAATTGCAGTTGATACTGGATCTCTTGAGTGCAGTTGAGGCAGGCTGAATTCGTGGTGTAGATGTGAAATGCTTAGATATCACGAAGAATTCCGAGTGCGAAGGCAGCCTGCTAAGCTGCAACTGACATTGAGGCTCGAAAGTGTGGGTATCAAACAGGATTATATACCCT
+
CFG?CC<FGGFFFFGGGFACEGGGGGGGGGFFFFGGGGGGGGEDGFEF@F,CFFGGGGFGGGFFGD@FE7BFEGFFGGFGGAFGFDGGGGGGGGGGDFADEGG8=@FFGGGG9FC=E,CFGGGEGFGFGCFGFAAF<FGGF,BCFCFGGGGGGGFEGGGGGGFGGEGG7+<F387FGC<C#@<><<:C?:>6<6CEC4:?<C<GGF7=<<?:CC@8=@7=:@88F,F@@FFF,<FD3GEDDFCDFD#7C<?@CE=8F=7@?8'<<?9FFC7:FGFF;5#?=ACF89,,CFFFDE:=?,,,GF<DA=GFF,,?C,+EBF,FFDFEC,,,?FCFC<AGGFGGGDEFECFD,E9EC6,8@,C++GFC@,EC:@D@:<FF9FDFEC<FGFGGFDFAE,C8E7FC6:GGGGGGFCE<FFCGCGECFC<C,B6,,8FB@99@
@CRQD 111232
TGAGGAATATTGGTCAATGGACGAGAGTCTGAACCAGCCAAGTAGCGTGAAGGACGAAGGTTCTACGGATTGTAAACTTCTTTTATAAGGGAATAAACCCTCCCACGTGTGGGAGCTTGTATGTACCTTATGAATGAGCATCGGCTAACTCCGTGCCAGCAGCCGCGGTAATACGGAGGATGCGAGCGTTATCCGGATTTATTGGGTTTAAAGGGAGCGCATACGGGTCGTTAAGTCAGCTGTGAAAGTTTGGGGCTCAACCTTAAAATTGCAGTTGATACTGGCGTCCTTGAGTGCGGTTGAGGTGTGCGGAATTCGTGGTGTAGCGGTGAAATGCTTAGAGATCACGAAGAACTCCGAGTGCGAAGGCAGCACACTAATCCGTAACTGACGTTCATGCTCGAAAGTGTGGGTATCAAACAGGATTAGATACCCT
+
F<D@DFFFFGG<<CFCFGF8EGGGGFC;F<CCFEGGFGFFF@CFACCF77,EDCGGGCGGFF,CFFFEFFF,:ECEAEF,C,CFEEEE,C8F4CFCGGGCEF74EFGFDFFEEFGGFCFA9EFF9EEFGGGGGEFGF9FFFGGGGDGCGF3,B@8=D98DFG8;>E=G79CCDFF?GGBCECCE7C:<B=*:<G@96<=A<C<C;CFG-<C<;CE@?*FFC,EDGEE>:9C9CFGC6GFDAECFF99D>ECF>GFA@,,FFDEDC,D9GGDD<>@3,DAD:CGFCFFCEEFGC::C+8@,=AFEFF>F:FEE=<+@,,A8GFGGGECCFAGFCB9FFF9=C9,,:@FDFFBEFCECBDF@+BECFCEECAF<,C9FAE@6,@,6FEEF@F@ECC,FFEGFC7GGGGFC7GGFGGE<CFFFGFE@FCFE@EC6A,@A
@CRQD 110873
TGAGGAATATTGGTCAATGGACGAGAGTCTGAACCAGCCAAGTAGCGTGAAGGATGACTGCCCTATGGGTTGTAAACTTCTTTTATACGGGAATAAAGTGAGGCACGTGTGCCTTTTTGTATGTACCGTATGAATAAGGATCGGCTAACTCCGTGCCAGCAGCCGCGGTAATACGGAGGATTCAAGCGTTATCCGGATTTATTGGGTTTAAAGGGTGCGTAGGCGGTTTGATAAGTTAGAGGTGAAATTTCGGGGCTCAACCCTGAACGTGCCTCTAATACTGTTGAGCTAGAGAGTAGTTGCGGTAGGCGGAAGGTATGGTGTAGCGGTGAAATGCTTAGATATCACGAAGAACTCCGATTGCGAAGGCAGCTTACTGGATTGTAACTGACGCTGATGCTCGAAAGTGTGGGTATCAAACAGGATTAGATACCCT
+
FECAFFGDFCGGCAFGGG9EGGDGGGGGGGAFFEDD8FFGGGGGAFCBFGGGGGFFF,<ECFFFG8CEGC,@FFGF<AF,ECEFGGGG8BFFE,C<<C,EFFFGCFCFGFFD,?FFEFGGFAE,F@FGC@AEFEEFGGEC9?F@FGDG863:BFFDCA>+FFGFGGF:68@AD5FECE5FA,8@-=3B9F>FB><C@,=>ACEGFCFCFFEFFC@<CGGC>=0,CGDCAE:G8GFCFF,9FFD9DG0;CFFB:E>8?FFFFFG>GGA+C:ED1FF<<GFF/FG=@9EFCGGFD<E8FGGGGF@8FCC+C?C8CC,FFGFDEDECCGECFAGFEF?CAGGFGFGGCF@7EA<B9,:FF<@@C@F@GGFFCGGGGGGGGGFE,ECFFE@@CB-CFGGFGGGEFBF<;,CB@9CGFFCFFEF9GGGGCGEGFGECB<CC
@CRQD 216
TGAGGAATATTGGTCAATGGACGAGAGTCTGAACCAGCCAAGTAGCGTGAAGGATGACTGCCCTATGGGTTGTAAACTTCTTTTATACGGGAATAAAGTGAGCCACGTGTGGCTTTTTGTATGTACCGTATGAATAAGGATCGGCTAACTCCGTGCCAGCAGCCGCGGTAATACGGAGGATTCGAGCGTTATCCGGATTTATTGGGTTTAAAGGGAGCGTAGGCGGGTTGTTAAGTCAGTTGTGAAAGTTTGCGGCTCAACCGTAAAATTGCAGTTGATACTGGCGACCTTGAGTGCAACAGAGGTAGGCGGAATTCGTGGTGTAGCGGTGAAATGCTTAGATATCACGAAGAACTCCGATTGCGAAGGCAGCCTGCTAAGCTGCAACTGACATTGAGGCTCGAAAGTGTGGGTATCAAACAGGATTAGATACCCT
+
GGGGGGGFGGGGGGGGGGGFGGGGGGGGGGGGGGGGGGGGGGGGGGGGGGGGGGGGGGGGGGGGGGGGGGGGGGGGGGGGGGGGGGGGGGGGGGGGGGFGGGGGGGGGGGGDGCGGGGGGGGGGGGGGGGGGGGGGGGGGFGGGGGGGGGGGGGGGGGGGGGGGGGGG?GGGGGGGGGGGGGGGGGGFFGFGGGGGGGGFG@FFGGGGGGGGGGGFGGGGGGGGGGECFGG<GGGFGGGFFGGGGGGGGGGGGGGGFBGGGGGGGGGFFGGGFFGBFFGGGGGE@GGGGGEEGGGGGGGFGGGGGGGGGGGGGGGGCFGGGGF@CGGGGGGGGGGGGGGGGFGFGGGGGGGGGGGGGGGGGGGGGGGGGGGGFGGGFGFFGGGGGGFGGGGGGGGGGGGGGGGGGGGGEEGGGGGGGGGGGGGGGGGGGGGCCCCC
@CRQD 58341
TGGGGAATCTTGCGCAATGGGGGGAACCCTGACGCAGCGACGCCGCGTGCGGGATGACGGCCTTCGGGTTGTAAACCGCTTTTGATCGGGAGCAAGCCTTCGGGTGAGTGTACCTTTCGAATAAGCACCGGCTAACTACGTGCCAGCAGCCGCGGTAATACGTAGGGTGCAAGCGTTATCCGGATTTATTGGGTTTAAAGGGTGCGTAGGCGGTTTGATAAGTTAGAGGTGAAATTTCGGGGCTCAACCCTGAACGTGCCTCTAATACTGTTGAGCTAGAGAGTAGTTGCGGTAGGCGGAATGTATGGTGTAGCGGTGAAATGCTTAGAAATCATACAGAACACCGATTGCGAAGGCAGCTTACCAAACTATATCTGACGTTGAGGCACGAAAGCGCGGGGAGCAAACAGGATTAGATACCCT
+
GFGGGG7FFGGGG7CGGGGGGGGEGGEGGGGGGGGGGGGGGGGGGGGGGGGGGGGGFGGGCGGGGGGGGDGFFGFGGGGGGGGGGDDFGGEGGG@8FF8FGGGGBE:E<CEFFF?EGGG5C8@CFFCG><;?E<EC?<C3,>?F?<ECCFDEGGC<8FGGCFEFFG>GFCFFE?GEDD;CGFE?88CCFCGFFC<6GGGGGEGGGGG>GGGGGGFFEAGGCGGGGF?AGGGGFFC<::<F<9GD?FGF@?D@AFFF@FFGGG8F4GGGGGEEA1FDEFGGGGFCCGGEGFGF7@F7FFFGGGE?9FFGGEGGGGGGGGGGGGGGGGGGFEFF6CFFCGGEGGGF@FGF@GCGGGGGGGGGGFFFGGGFGFGGGGDGGGGGGGGGGGGFGGGGGFGGEGGGFGFGGGGGGGGGGGGGGGCCCCC
@CRQD 92441
TGAGGAATATTGGTCAATGGACGCAAGTCTGAACCAGCCATGCCGCGTGCAGGAAGACGGCTCTATGAGTTGTAAACTGCTTTTGTACGAGGGTAAACTCACCTACGTGTAGGTGACTGAAAGTATCGTACGAATAAGGATCGGCTAACTCCGTGCCAGCAGCCGCGGTAATACGGAGGATTCAAGCGTTATCCGGATTTATTGGGTTTAAAGGGAGCGTAGGCGGGTTGTTAAGTCAGTTGTGAAAGTTTGCGGCTCAACCGTAAAATTGCAGTTGATACTGGCGACCTTGAGTGCAACAGAGGTAGGCGGAATTCGTGGTGTAGCGGTGAAATGCTTAGATATCACGAAGAACTCCGATTGCGAAGGCAGCTTACTGGATTGTAACTGACGCTGATGCTCGAAAGTGTGGGTATCAAACAGGATTAGATACCCT
+
EGFGGEFGGGAFFGGGEGGFGFGGGGGEGGGGGGGGGFFGGFFGGGGGGGGGGGGGGGGGGGEGGGGDFGGGGGFG9<FGGGGGFGGGFFGGECGGGGGGGGDFCGBGGFGFFEGGGCG8FGGFF<FEGGG>FFFFCEFG>D@CGGFGGGCGD:8CFGGC<FFDGGF7+65FFGEGGC@AFA9FFFFE@GE7FF:5?F8FFGGGGGGEEFFECFECEGGEGG>EGGFFFFC>FCCGGGGGFFFGFGGFFGCC@FBCECFGG=GGGEGFFFF>0AGFGEGD:::FCFE8@F@FFFC?,<D@EF:,GF7GGFFFD8GFFGGFGGFCB7F9F??9E9CGGGFDGGGF?GFFAGGGGFF7FF@CGGFCGGGGGGGE9EAC9F<GFGGGGFFDEGGEEFAFCCGGFFFGFGGGGDGGGFFGFGFFDFFGFCGGGF@A@CCA
@CRQD 219
TGGGGAATATTGCACAATGGGCGAAAGCCTGATGCAGCGACGCCGCGTGAGCGAAGAAGTATTTCGGTATGTAAAGCTCTATCAGCAGGGAAGATAATGACGGTACCTGACTAAGAAGCACCGGCTAAATACGCGCCAGCAGCCGCGGTAATACGTATGGTGCAAGCGTTATCCGGATTTACTGGGTGTAAAGGGAGCGCAGGCGGTGCGGCAAGTCTGATGTGAAAGCCCGGGGCTCAACCCCGGTACTGCATTGGAAACTGTCGTACTAGAGTGTCGGAGGGGTAAGCGGAATTCCTAGTGTAGCGGTGAAATGCGTAGATATTAGGAGGAACACCAGTGGCGAAGGCGGCTTACTGGACGATTACTGACGCTGAGGCTCGAAAGCGTGGGGAGCAAACAGGATTAGATACCCT
+
DFFGGEGGGGGGGGGGGGGGGGGGGGGGGGGGGGGGGGEGGGGGGGGGGGGGGGFGGGGGGGGGGGGGGGGGGGGGGGGGGGGGGGGGGGGGGGGGGGGGGGGGGGGGFGGGGGGGGGGGGGGGGGGGGGGGGG>FGGGGGGGGGGGGGGEFGGFGGFGGGCGGGGGGFGDGGGGGGGGGGGGGGGFGGFGGFGGFEGGGGGGGGE<GGDGGGGGDCFGF<GFGFFGGGGGGGGGGGGFGGGGFFGGGGGGGFGGGGFFGGGGGFGGDAFGGGGGGGGGGCGGGGGGGE?GGFFFCFGGEFFGE7GGFGGGGF,C@GGFGGGGGGGGGGGFFBFFGFGGGGGGGGGGGGGGGFGGGGGGGGFGGGGGGF7@GGGGGGGGGGGGGGGGGGGGGGGGFFGGGGGGGGGGGGGGCCCCC
@CRQD 94618
TGGGGAATATTGCACAATGGGCGCAAGCCTGATGCAGCGACGCCGAGTGAGGGATGGAGGCCTTCGGGTTGTAAACCTCTTTTATCGGGGAGCAAGCGAGAGTGCGTTTACCCGTTGAATAAGCACCGGCTAACTACGTGCCAGCAGCCGCGGTACTACGTAGGGTGCAAGCGTAATCCGGAATTATTGGGCGTAAAGGGCTCGTAGGCGGTTCGTCGCGTCCGGTGTGAAAGTCCATCGCTTAACGGGGGATCCGCGCCGGGTACGGGCGGGCTTGAGTGCGGTTGGGGAGACTGGAATCCCCGGTGTAACGGTGGAATGTCTAGATTTCGGGAATATCACCCATGGCGAAGGCAGGTCTCTGGTCCGTTACTGACGCTGCGGTGCGTCAGCGTGGGGAGCGAACAGGATTAGATACCCT
+
E88CFGEGGGGGGGGGGGG@GGGDEDFFGFFGCFFC9EEEFC++C+>FDGGGECG:=C<@CEGGG7CFGCGG9,EA@=?FFGGG9FDFEGGGGGGGGGCEEGGG,+8=FFGGGCFGGGGGGDGGGGFCE@FGGD=F>BFGGGGGGFFGFG*<FCG7,<<FCAFGGCCFGGCCGC*<*C:<EEGDGCF9CF8CECC>:EFDGGGGGEGE6***1:EEECCG>E>C88E**2,<9C?CC3+;;48CC7CC*8EEGECDCCDGECECEFCG@C39D76334@C@?C:,,+3,8<,,<,,8,B47:+@,<:44+A7=B9A,59C,?,F=C,8+,,,<FE5,,,866,,7@@FD,ECC,FE9C88<F@+@,::DGEEB,--+@@@8+66+E@4+,@@:@,F,+@,@,,,,FC6,FEE<CC66@,,-
@CRQD 95954
TGGGGAATATTGCACAATGGGCGAAAGCCTGATGCAGCGACGCCGCGTGAGCGAAGAAGTATTTCGGTATGTAAAACTCTATCAGCAGGGAAGATAATGACGGTACCTGACTAAGAAGCACCGGCTAAATACGAGCCAGCAGCCGCGGTAATACGTATGGTGAAAGCGTTATCCGGATGTACTAGGTGTAAAGGGAGCGCAGGCGGTGCGGCAAGTCTGATGTGAAAGCCCGGGGCTCAACCCCAGTACTGCATTGGAAACTGTCGTACTAGAGTGTCGGAGGGGTAAGCGGAATTCCTAGTGTAGCGGTGAAATGCGTAGATATTAGGAGGAACACCAGTGGCGAAGGCGGCTTACTGGACTATAACTGACGCTGAGGCTCGAAAGCGTGGGGAGCGAACAGGATTAGATACCCT
+
G<AEF8BEFGGF,CE@CFFG@EGGGGG8FGGGGFCFFGDF@G7FGGGGGGG,:FCCEGG<<?FGEEC8A+BFGFF-CEFDFD-@F8BFGGGGGCAFGGGFDGG+:?EBFGDFFFF<FE@8F<@EB+>=<,<FF+3:>FCGD>:D:,6>>:@3@,>>F4CF)F*C05BC<1:FCE4<C:#>?$<1CFFE,CCF@C>FEEEDGFDCC>G;>C5>?:E?*(1?CFDF,F:GGGCF:F<,@+EFF@8E$@:F8DCBGFD@<F=FEFGG=CDFFFCACFGGBFF?:CEFE+CGGGEFB,:,<E=,GFC@>+FFFAF<:7EEFFGGD@EA?E8FEFAFBCC<F<DGGGGGGGCEGGFFCC,,FCC6,C,CC9CF@B;FFEAGFGFFDCFCECCF+GGGF<FFB,C-GDDDCGFDGGEB<CCC
@CRQD 222
TGAGGAATATTGGTCAATGGGCGAGAGCCTGAACCAGCCAAGTAGCGTGAAGGATGACTGCCCTATGGGTTGTAAACTTCTTCTATAAAGGAATAAAGTCGGGTATGCATACCCGTTTGCATGTACTTTATGAATAAGGATCGGCTAACTCCGTGCCAGCAGCCGCGGTAATACGGAGGATCCGAGCGTTATCCGGATTTATTGTGTTTAAAGGGAGCGTAGATGGATGTTTAAGTCAGTTGTGAAAGTTTGCGGCTCAACCGTAAAATTGCAGTTGATACTGGATATCTTGAGTGCAGTTGAGGCAGGCGGAATTCGTGGTGTAGCGGTGAAATGCTTAGATATCACGAAGAACTCCGATTGCGAAGGCAGCCTGCTAAGCTGCAACTGACATTGAGGCTCGAAAGTGTGGGTATCAAACAGGATTAGATACCCT
+
GFGG,CFG<FFGGAFGF6EC<E7F7@78F?8FFCGGFFFGAEEGGGGDG7FCFCDEGGGGCGGFGCCFG<FEGGFFFGGAECGGCFGCGG9<FGGGG,CFG@=,>F<FGGB<FC7+<F@AFGGFGF9EGFGCGGGGGEGF,ECFECEEGGAFGF?EFGG@GEFFGG:CFGGGGGD7A>F<DB$CEE@CF@6:7=:C2B:@@ECF#EFE4CFFFEGGDEEECCCFFEEEGGF;EGF;FGEFGFE9GF@D@CGGGGCEGF:DCCC@DFFFF?7FEFFBA4?GFFFEC,,,CFF48=GFEE,8DGDGGFB7GFBF7GCF@F@?GGGGGGGGGGGGCCE<EDGGGGGFE7B,GGFE68+@>FCGGGGEECFGFE@7C<FC,FF8GGGGFF<9DAGGGGGGGGCGGGGGFGGGE@GGCGGGGGFFCGGGGGFFGGGCCCCC
@CRQD 109135
TGGGGAATATTGCACAATGGGCGCAAGCCTGATGCAGCGACGCCGCGTGAGCGACGAAGTATTTCGGTATGTAAAGCTCTCTCATCAGGGAAGCTAAGGACGGTACCTGACTAGGAAGAACCGGCTAAAAACGTGCCGGCAGCCGCGGTAATACGTATGGTGCAAGCGTTATCCGGATTTACTGGGTGTAACGGGAGCGCAGGCGGTTCGGCAAGTCTGATGTGAAAGCCCGGGGCTCAACTCCGGTACTGCATTGGAAACTGTCGGACTAGAGTGTCGGAGGGGTAAGCGGAATTCCTAGTGTAGCGGTGAAATGCGTAGATATTAGGAGGAACACCAGTGGCGAAGGCGGCTTACTGGACGATAACTGACGCTGAGGCTCGAAAGCGTGGGGAGCAAACAGGATTAGATACCCT
+
6C<<B6@FEFG9FFGGGGFF,C@+@6:<FDFFGCFFFG+@6@EC+CF>F,CFGD7FEEFF9AEG9<CCD7BFG,CBC9<F,9:9,5AF8F7F7,5CF,B:BCGC+8?F?>><,,8=F8,:83>B+3@<9%8@:BC7>:2FFDFCA<<;?#F=@FF<9,<#<3?</?888<7CCC<94?<#>8:<@C>27<(#=*:=C>?:4ECCF<4**<<CFF<2,,,,,F>,B:CCE@*><<:,,3:8+++@F@9E,FF=<,,9DFAFCF=77D,<,9<A,6++66=+A=GFFC:B=,9,,8FF<C:9F<48+>,FGGGE@GFGFFGGGGFC,,<<?<,,:68GGFFFCCEFDGDGFCEEEAC<GFFEC,<;,DECDFFCE6;,C7BE@BFDCGECCFB@,F@GFCFFEFGFF9GFCFD@@<,A
@CRQD 95825
TGAGGAATATTGGTCAATGGACGGGAGTCTGAACCAGCCAAGTAGCGTGAAGGATGACTGCCCTATGGGTTGTAAACTTCTTTTATACGGGAATAAAGTGAGCCACGTGTGGCTTTTTGTATGTACCGTATGAATAAGGATCGGCTAACTCCGTGCCAGCAGCCGCGGTAATACGGAGGATCCGAGCGTTATCCGGATTTATTGGGTTTAAAGGGAGCGTAGGCGGGTTGTTAAGTCAGTTGTGAAAGTTTGCGGCTCAACCGTAAAATTGCAGTTGATACTGGCGACCTTGAGTGCGACAGAGGTAGGCGGAATTCGTGGTGTAGCGGTGAAATGCTTAGATATCACGAAGAACTCCGATTGCGAAGGCAGCTTACTGGATTGTAACTGACGCTGATGCTCGAAAGTGTGGGTATCAAACAGGATTAGATACCCT
+
DGGGGGGGGGGGGGGFGGGGGGGGGGGGGGGGGGFGGGGGGGGGGGGGGGGGGGGGGGGGGGGGGGGGGGGGGGGGGGGGGGGGFGGGGDGFGGGGGGGGGGGGGGGGGGGGGFGGGGGGGGGGGGGECFGFGGGGGGGBFFEGGGGGGGGGGGGGGFGGGGGGEGGGGGGGGGGGGGGGGFGGGGGEGGCGGGFEFGGFFECGFFCEGFFFGGDFFGGDGGGGGGGGGFFFGGFFGGGGGGGGGGGGGGGGGGGGGGGGFFGGGGGGGGGGCFFGGGGGGGGFC9GEF8GGGGGGGGFGGGGGGGGGGCGFFGEGGF<GGFGGEEDGGGGGGGGGGGGGGGGGGGGGGGGGGFF-GGGGGGGGGGGGGGGGGGGGGGGGGGGGF<FGGGGGGGGGGGFAFGGFGGGGGGGGGGGGGGGGGGGGGFEDGGFC8CCC
@CRQD 105635
TGAGGAATATTGGTCAATGGACGGGAGTCTGAACCAGCCAAGTAGCGTGAAGGATGACTGCCCTATGGGTTGTAAACTTCTTTTATACGGGAATAAAGTGATCCACGTGTGGATTTTTGTATGTACCGTATGAATAAGGATCGGCTAACTCCGTGCCAGCAGCCGCGGTAATACGGAGGATCCGAGCGTTATCCGGATTTATTGGGTTTAAAGGGAGCGTAGGTGGATTGTTAAGTCAGTTGTGAAAGTTTGCGGCTCAACCGTAAAATTGCAGTTGATACTGGCAGTCTTGAGTACAGTAGAGGTGGGCGGAATCCGTGGTGTAGCGGTGAAATGCTTAGATATCACGAAGAACTCCGATTGCGAAGGCAGCTTACTGGATTGTAACTGACGCTGATGCTCGAAAGTGTGGGTATCAAACAGGATTAGATACCCT
+
FGGFACFGGGDGGGGFFGGCGGDGGGGGGGGGGGGGGGGFGGGGGGGGGGGGGGGDFGGGGGG<FFGGGFGGGGGFGGGFGGGGGGGGGGGEEGGGGGGGGGGGGGGGGGGGGGGGGGGG999E5EFFGGG8FFGGGGFGFG@AFF:FG@FFFGGGGGGGGGGGGGGGGGDFDFGGGGGGGGGG<>@GGGFFGGCEFGGGGGGFGGCGGFF9FFGFGGGEFFDCF8EFGGGGGGGCEGGGGGGGFFGGGFFGGG>CEGGGGGGGGGGGFGGGGGGFECGFGGGGFFGGGGGGGGGGGGGGGGF@GGDGCGGGGGEFEFGGGGGGGC7GGGGEDF<FDF<GGFFCGGGGGGGGGGGFF7GGGGGFGGGGGGGGFGGGGFGGGGGGGEFCDGGGGGGGGGGFF7FFAGGGEGGFGGGGGGGGGGGGGGFGFGFCCCCC
@CRQD 226
TGAGGAATCTTGGTCAATGGGCGCAGGCCTGAACCAGCAACGTAGCGTGAAGGATGACTGCCCTCTGGGCTGTAAATTTTTTTTATAAAGAAATAAAGTCGGGTATGGAAACCCGTTTGCATGTACTTTATGAATAAGGATAGGCAAACTCCGTGCCAGCAGCCGCGGTAATACGTAGGATCCGAGCGTTATCCGGATTTATTGGGTTTAAAGGGAGCGCAGATGGTTGTTTAAGTCTGATGTGAAAGTTTGCGGCTCAACCGTAAAAGTGCAGTGGAAACTGGATAACTTGAGTGCAGTTGAGGCAGGTGGAATTCGTGGTGTAGCGGTGAAATGCTTAGATATCACGAAGAACACCGATTGCGAAGGCGGCCTGCTAGGCTGCAACTGACACTGAGGCTCGAAAGTGTGGGTATCAAACAGGATTAGATACCCT
+
GF<FGFGG-EF,,6;EFGG@,EF@F:@:FFGG8C-CEF-C,@9;EFGEGGFFGG@EGC<F:6-C,,CC,,,,,:FG,F<,6@FC,@55CF,B,9E9BE?5C@C,+,B,?,,,,+++:8B,5A5,CF<5FFG<5C?,A<DG,,FAF$3,#>.:,,3C@@09@F>=E>EF<:2+:;=3>;4***93*:(FC:.*F=F4FGFCGGE<<>2<GE?:FEEAC;,,>@,*GF@FCGFE99F=,,8,GGGGGFC@87GGGGGDB+FFB+=,F,CE,DGCDE@,F?9FCEFA,@@,FFAGGGGGGEA5,FFFB,4,C,GFFFCEC4+=GGEGGGGGGGGGGCGGF9FEEE?9,,:,FGGGBFB,CC,@GEGGGGGGEF,EC,,EFC,,,GFA9GGGGGFC6,GGGGGGFBCFGFB,;GGGGGFAGGGGFGGGGFCAGGGCCCCC
@CRQD 227
TGGGGAATATTGCACAATGGGGGAAACCCTGATGCAGCGACGCCGCGTGGAGGAAGAAGGTCTTCGGATTGTAAACTCCTGTTGTTGAGGAAGATAATGACGGTACTCAACAAGGAAGTGACGGCTAACTACGTGCCAGCAGCCGCGGTAAAACGTAGGTCACAAGCGTTGTCCGGAATTACTGGGTGTAAAGGGAGCGCAGGCGGGAAGACAAGTTGGAAGTGAAATCCATGGGCTCAACCCATGAACTGCTTTCAAAACTGTTTTTCTTGAGTAGTGCAGAGGTAGGCGGAATTCCCGGTGTAGCGGTGGAATGCGTAGATATCGGGAGGAACACCAGTGGCGAAGGCGGCCTACTGGGCACCAACTGACGCTGAGGCTCGAAAGTGTGGGTATCAAACAGGATTAGATACCCT
+
EGGGGGGGGGGFFGGGGGGGGDEGGGGGGGGGGGGGGGBCEEFEGGGGGGGGGGFGGGGGGGFGGGGGGGFEGFGGGGGGGGGGGGCGGGGCCGGFGGGGFGDFGGFGGG8FFGF8FFGFGGGGGGCDFFGGGGFG=CFGGGGGE>GGGGGGGGGGGGGGGGGGGGGGGGGGGGGDGGGGGG:FCACFB:GGFCFEGGG>GGGGGGDCED@C8FGFGGGGGF8FGDGGGGFFGGFFDFGGFGGGGGFFG@=FFGFGGGFGGGGFGDCFFDFEDFF9FAFE9FGGGFDGG@E?CFC@+>GGGDGFGDGGGGGGGF7GGGGGFGE7GEFC,CFF@CDFGGGGGFEFGC:CC7GDGFGF@CFFF,ECFFGDGEF:GF8FGGCF@EFECFF;EFGFFF9FFDE9GFGFCFFGGGFACCCC
@CRQD 105769
TGAGGAATATTGGTCAATGGACGAGAGTCTGAACCAGCCAAGTAGCGTGAAGGATGAAGGTCCTACGGATTGTAAACTTCTTTTATAAGGGAATAAACCCTCCCACGTGTGGGAGCTTGTATGTACCTTATGAATAAGCATCGGCTAACTCCGTGCCAGCAGCCGCGGTAATACGGAGGATGCGAGCGTTATCCGGATTTATTGGGTTTAAAGGGAGTGCAGACGGGTCGTTAAGTCAGCTGTGAAAGTTTGGGGCTCAACCTTAAAATTGCAGTTGATACTGGCGTCCTTGAGTGCGGTTGAGGTGTGCGGAATTCGTGGTGTAGCGGTGAAATGCTTAGATATCACGAAGAACTCCGATTGCGAAGGCAGCACACTAATCCGTAACTGACGTTCATGCTCGAAAGTGTGGGTATCAAACAGGATTAGATACCCT
+
FGGGGFGGGGGGGGGFCEGGGGGGGGGGFGGGCEGGGGGGGGDGGGGGGEDGFFGGFGGFGGGGGGGGGGGGGGGGGGGGGGGGGGGGGGGGGGGGGGGGFGGGGGGGFFFFGGGGGGGGAFGFECFGGGGFFFGGGGGGGGGGG@GGG@GGGGGGGGFGGGGGCE?GGGGGFFGCEGGGGGFG>GGC=GG>FGGGEGCGAFFGGFFGGGFFFGGFGEGGGGGGGGGFEFGGGGGGGCGGGGGGFGGEFGGGGGFGE<GGGGGGGGGGGGGGGGG<GGGGGGGGFF=,GEFF6GGGGFF=4<DGGGGGGGGGGFGEFD<FGGE@EGGGGGGGGGGF<GFGGFF8F<EGGGGFGGDGGGGGGGGGGGGGGGGGGGAGGGGGEGDGEGGGGGGDGGGGGGGGFGGGGGGGGGGGGGGGDGGGGGGGGGFGGGGC8CCC
@CRQD 229
TAGGGAATTTTCGGCAATGGGGGAAACCCTGACCGAGCAACGCCGCGTGAAGGAAGAAGTAATTCGTTATGTAAACTTCTGTCATAGAGGAAGAACGGTGGATATAGGGAATGATATCCAAGTGACGGTACTCTATAAGAAAGCCACGGCTAACTACGTGCCAGCAGCCGCGGTAATACGTAGGTGGCGAGCGTTATCCGGAATTATTGGGCGTAAAGAGGGAGCAGGCGGCACTAAGGGTCTGTGGTGAAAGATCGAAGCTTAACTTCGGTAAGCCATGGAAACCGTAGAGCTAGAGTGTGTGAGAGGATCGTGGAATTCCATGTGTAGCGGTGAAATGCGTAGATATATGGAGGAACACCAGTGGCGAAGGCGACGATCTGGCGCATAACTGACGCTCAGTCCCGAAAGCGTGGGGAGCAAATAGGATTAGATACCCT
+
FGGGGGGGCFGFGGGGCFFFGGGGGGGGGGGGGGGGGGGGGGGEGGGFEFFGGGFGGGGGGGGGGGFGGGFGGGGGGGGGGGFGGGGGGGGGGGGGCEFFEFFGFGFGEGG?FGGGGGGGGGGGGGGGGGFGG9FGGGGGGGGFGGGGGGGGGGGGGGGGGGGGGGGGGG7FGGGGGCFFGGGGGFFG:::FEFGG>FGF7EEFCCGCFFCFG;>CEFEGGD>CGGGGFCE>ECFFGFGFFGGGFFEAEEFEGGFGFB@FDGCDFFEFFDEFFCGFCGFGGFGGGGGGGGGGGGG?CGGGGFEA,<FC=B+49EDE8GGFFFF<FFBCEEEGFGGGGGGGGGGFFFCFECFFCEFEFCFFGGFF@7GGGGEGGEFFFE,GGGGGDGFF9FGGGGGGGGGFGGF:7GGCGGGDGGGGFAGGFC,,9GFGGGFGGFDBCCCC
@CRQD 230
TGAGGAATATTGGTCAATGGACGAGAGTCTGAACCAGCCAAGTAGCGTGAGGGATGACTGCCCTATGGGTTGTAAACTCCTTTTATACGGGAATAAAGTGAGCCACGTGTGGCTTTTTGTATGTACCGTATGAATAAGGATCGGCTAACTCCGTGCCAGCAGCCGCGGTAATACGGAGGATCCGAGCGTTATCCGGATTTATTGGGTTTAAAGGGAGCGTAGGCGGGTTGTTAAGTCAGTTGTGAAAGTTTGCGGCTCAACCGTAAAAGTGCAGTTGATACTGGCGACCTTGAGTGGAACAGAGGTAGGCGGAATTCGTGGTGTAGCGGTGAAATGCTTAGATATCACGAAGAACTCCGATTGCGAAGGCAGCTTACTGGATTGTAACTGACGCTGATGCTCGAAAGTGTGGGTATCAAACAGGATTAGATGCCCT
+
FGGGGFGGGGGFGGFGGGGGGGGGG:CFGGGGGGGGGGGGFFFGFGGGGGDFFGDCGGCGGGGGGCGGCACGGGGGGG<FGGFEFGGGGEEDGGGG,EFGGFFFFFEFGEGGFFGGGGEFFFGGG<EFGGGGGFGGGGGE<FFDGFFDAB;>F@GGFGFGDFGGDGGGEGG3EF7CCEDGGD2>EGFGFGEFCFCCCGFGCDGDFFFFGCFBGFGGGDEC=GGGGG5:AECGFCACF=FCCCFGCFCGFFGGFE>FEC@BCEFDCDCC#E<;9GFFF:EGGGGGGGGGFEF8GFFC,AFABFEE<EFGFDFFEFEGF=?ECFFF+GGGGFEEFCFE<FGGGFFFGFEE<GGFCF@FBC<DFF@FGFC6<CF9<FFE9ACE<ACECGGFB,C@8F<C@FEDCGGFGGEG@<GGGGGGGGGFCECC,,C,,8@8CCAC
@CRQD 231
TGGGGAATATTGCACAATGGGGGAAACCCTGATGCAGCGACGCCGCGTGAAGGAAGAAGTATCTCGGTATGTAAACTTCTATCAGCAGGGAAGATAGTGACGGTACCTGACTAAGAAGCCCCGGCTAACTACGTGCCAGCAGCCGCGGTAATACGTAGGGGGCAAGCGTTATCCGGATTTACTGGGTGTAAAGGGAGCGTAGACGGTGGGGCAAGTCTGATGTGAAAGGCATGGGCTCAACCTGTGGACTGCATTGGAAACTGTCATACTTGAGTGCCGGAGGGGTAAGCGGAATTCCTAGTGTAGCGGTGAAATGCGTAGATATTAGGAGGAACACCAGTGGCGAAGGCGGCTTACTGGACGGTAACTGACGTTGAGGCTCGAAAGCGTGGGGAGCAAGCAGGATTAGATACCCT
+
FGG,@CFGGGDFFFGGGGAGGGGGGGGGGGGGGFFFGG:FG:CFGGEFGGGFFGGD@FG9,,CEFFDEGGGGFG9EEGGGGCFA@FFFGGGGGGDFGEAFGGGGGDFC9FGGGC=,B:BBF=CFGAFD<FFGGGDFFD7FF7DECFF;3:C$7FFFGFCEC@EGGDCGGDF==<F739FCEDCFGF<9=+?:FCGGGFE>8CGGGFCC)GGFDEGFB<@#,FCGGECEDGCCG>FCGFFFBFEGF=87AFB.FFGFCGFEFFFBGGG*>FDD8FFF@9+DGFFFE+DGGFCE,GGFFEF?GFCBC+GGGFFFF>GFFCAFGGFFC,FCD9GGE<GGGGDB7GGGGGGDGGGGGGFFGGGGGFCGGEFDGGGFC,C@FGC@@EGGGGGGGFFCEGGGGD@FGFGGFGFDGFFCC8CC
@CRQD 232
TGGGGAATATTGCACAATGGGCGAAAGCCTGATGCAGCGACGCCGCGTGAGCGAAGAAGTATTTCGGTATGTAAAGCTCTATCAGCAGGGGAGATAATGACGGTACCTGACTAAGAAGCACCGGCTAAATACGTGCCAGCAGCCGCGGTAATACGTATGGTGCAAGCGTTATCCGGATTTACTGGGTGTAAAGGGAGCGCAGGCGGTGCGGCAAGTCTGATGTGAAAGCCCGGGGCTCAACCCCGGTACTGCATTGGAAACTGTCGTACTAGAGTATCGGAGGGGGAAGCGGAATTCCTAGTGTAGCGGTGAAATGCGTAGATATTAGGAGGAACACCAGTGGCGAAGGTGGCTTACTGGACGATAACTGACGCTGAGGCTCGAAAGTGTGGGTATCAAACAGGATTAGATACCCT
+
GGFGG@FFGGGGGGGGGGGGGGGGGGGGGGGGGGGGGGGGGGGGGGGGGGGGGGGGGGGGCGGGGGGGGGGGGGGGGGGGGGGGGGGGGGDGGDGGGGFFGGGGGGGGGGGGGGGGGGGGGGGEGGGGGGGGGGFFGGGGGGGGGGGGGGD8FGGGG1FGG>GGGGGG@FG>GGGGGGFCGE<FGGGFFFFFGGGGGDGDGGGEGG>GGGGGGGGFFGFCFCGGCF@CG@FCGGGDGGFGGGGGGGFGDGGGFFFFFFFFGGFGGGFFFFAGFFF,=9AFCGGGD+7DEFGEEF9FCC,BF9FDGGFGGGGE7GGGGGFFGFEFFGGFCDGGGFF6<GGGGGGGGFCGGGG?GFGFF>GGGGFF@CF7EEGGGGFFGGGFFBCCCGGGF9GGGGGFGGGGFFGGGGGGGGGCCCCC
@CRQD 48893
TGGGGAATATTGCACAATGGGGGAAACCCTGATGCAGCGACGCCGCGTGAGCGAAGAAGTATTTCGGTATGTAAAGCTCTATCAGCAGGGAAGATAATGACGGTACCTGACTAAGAAGCACCGGCTAAATACGTGCCAGCAGCCGCGGTAATACGTATGGTGCAAGCGTTATCCGGATTTACTGGGTGTAAAGGGAGCGCAGGCGGTGCGGCAAGTCTGATGTGAAAGCCCGGGGCTCAACCCCGGTACTGCATTGGAAACTGTCGTACTAGAGTGTCGGAGGGGTAAGCGGAATTCCTAGTGTAGCGGTGAAATGCGTAGATATTAGGAGGAACACCAGTGGCGAAGGCGGCTTACTGGACAATAACTGACGCTGAGGCTCGAAAGCGTGGGGAGCAAACAGGATTAGATACCCT
+
@8EFGGGG9FFGFGGGGGGE@CCECFC@FDFGGDFGGGCFGG+@FFGDFGF=CC@C=FFEDGFAFFFFF7E<FGGGGGGGGFFGE8?F@FFGGGFGGGGGFF+BFEGFGG8<FFGGFGF@CD@CE7CCFFFGF@FF8GG1@FFFEGGGG?EEFGC)F/C97CCFFF7F<EDE:EAFEECF;,?GFGGG=FFFGEDGGBFF:8C9EEECEGG*;CFCGDFCFFC63:CB7=+@CEGGDCCFGC@$FEECEDFFFAGFDFEFE1C3CEF?99FFGGGGG?EF:A/EE?7GGFFAF=C,FCF9GFGDGGGGGGFF:EF@,FCFGGGGGFFGGGGGGGFGGGGEGGGGFFCCEDFGGGGGGGGGGDFFAAGGEECFE,8FGGGGGGGGGGFEFC@<EFCDEA<<EDCGGGGGFFGCCCB-
@CRQD 234
TGGGGAATATTGCACAATGGGGGAAACCCTGATGCAGCGACGCCGCGTGAAGGAAGAAGTATCTCGGTATGTAAACTTCTATCAGCAGGGAAGATAGTGACGGTACCTGACTAAGAAGCCCCGGCTAACTACGTGCCAGCAGCCGCGGTAATACGTAGGGGGCAAGCGTTATCCGGATTTACTGGGTGTAAAGGGAGCGTAGACGGTGTGGCAAGTCTGATGTGAAAGGCATGGGCTCAACCTGTGGACTGCATTGGAAACTGTCATACTTGAGTGCCGGAGGGGTAAGCGGAATTCCTAGTGTAGCGGTGAAATGCGTAGATATTAGGAGGAACACCAGTGGCGAAGGCGGCTTACTGGACGGTAACTGACGTTGAGGCTCGAAAGCGTGGGGAGCAAGCAGGATTAGATACCCT
+
GGGGGEGGGGGGGGGGGGGGGGGGGGGGGGGGGGGGGGGGGGGGGGGGGGGGGGGGGGGGGGFFGGGGGGGGGGFACCGGGGGGGGGGGGGGGGGGGGGGGGCGGGGGGGGGGGGGGGGCFGGGGGGGGGFG>-:GFGGFGGGGGE@FCEGGGGGGGGFGGGGG=GGGCF7FGGGGGG>FGGGGGGGGFGGGGGGGGEGEGEGGGGDEEEGGFFGFFCFGF@CGGGGFCFFGGGGGGGFGGFFGFCFEFGGGFGGGGFGFFFGGGGGFDFGGGDGFA4CGFGGGCDFFGFGF?GFGGEDEB9F7GEDGGGGGGGGDGEGGFAFGGGGGGGGGGGGGGGGGGGGGF7GGGGGGGGGGGGEF<GGGGGGGGGGGGGGGGGGFGGGGGGGGGGGGGGGGGGGGGGGGGGGGGGGC<CCC
@CRQD 235
TGGGGAATATTGCACAATGGGGGAAACCCTGATGCAGCGACGCCGCGTGGAGGAAGAAGGTCTTCGGATTGTAAACTCCTGTTGTTGAGGAAGATAATGACGGTACTCAACAAGGAAGTGACGGCTAACTACGTGCCAGCAGCCGCGGTAAAACGTAGGTCACAAGCGTTGTCCGGAATTACTGGGTGTAAAGGGAGCGCAGGCGGGAAGACAAGTTGGAAGTGAAATCTATGGGCTCAACCCATAAACTGCTTTCAAAACTGTTTTTCTTGAGTAGTGCAGAGGTAGGCGGAATTCCCGGTGTAGCGGTGGAATGCGTAGATATCGGGAGGAACACCAGTGGCGAAGGCGGCCTACTGGGCACCAACTGACGCTGAGGCTCGAAAGTGTGGGTAGCAAACAGGATTAGATACCCT
+
GGGGGBFGFGGGGGGGGGGGGGGGGGGGGGGGGGGGGGFGGGGGGGGGGGEGGGGGGGGFGGGGGGGGGGGGGGGGGGGGGGGGGGGGGGGGGGGGGGGGGGGFGGGFGGGGGGGGGGGGGGGEGGGGGGGGGGGGGGGGGGGGGGDG?GGAFGGGGGG>GGGGGGGGEEGGGGGGGGCGGGGGGGFGGGFGGGGGGGGGGGGGGGGGCEDFGFGGECGGGGGGGGGGGGGGGGGGGGGGGGECGFFGGGGGGGGGGFFGGGG;GGFEGFGFGFFFGGGGGFEGGEE:EGGGGGEE>GEF==::GEGGGFAEFECCDEGGGDGGGGGGF9FGGFGGGGGGGGGFGGGGGGGGFGGCGGGGGGGGGGGGGGDGGGGGGEGGGGGGGGGGGGGGGFFGGGGGGGGGGGFFFGFB8CCC
@CRQD 81935
TGGGGAATATTGCACAATGGGGGGAACCCTGATGCAGCGACGCCGCGTGAAGGAAGAAGGTATTCGTATTGTAAACTTCTGTCGCAGATGACGAAATGATGACGGTAATCTGTAAGAAAGCACCGGCTAACTACGTGCCAGCAGCCGCGGTAAAACGTAGGGTGCTAGCGTTGTCCGGAATTACTGGGTGTAAAGGGAGCGCAGGTGGCAGTGCAAGTTGGATGTAAAATCTACGGGCTCAACCCGTATAAGCATTCAAAACTGTGCAGCTTGAGTGAAGTAGAGGTAGGTGGAATTTCCGGTGTAGCGGTGGAATGCGTAGATATCGGAAGGAACATCAGTGGCGAAGGCGACCTACTGGGCTTTAACTGACGCTGAGGCTCGAAAGCATGGGTAGCAAACAGGATTAGATACCCT
+
FFFGGGGGGGGGGGGGGGGGGGGGGFFBFGGGGGDFGGGGGGGEGEGEGGGGGGGGGGGGGGGGGGFGGGGGGGGGGGGGGGFGGCEEAFGCFGGG7FGGGGGGECGGEFGG9BCGGGAFGGGGGEGGECFFGGGGGGGGGGFGGGGE?C/EEGGGG6AFGC9FCCC>FFCCDCCC?>AEFCEGCFFF@FFGGGGGEGEECFEFGFFF8CDGGFFCCCGGGFFGDEFGFGFGGGGGGGEEEFGGDE:FCGGGFFGGGGGFG>FFGGDCFECGGEGAGFEFAGF<EGGGGGGFFCCGF4GEGGGFGDDGGGFGGGGGGGFGGFF@B7CGF@FGGGGFGFGFGGGGGGGGGGGGGEFFDFGFGGGFFGGGGGGGGGGGFF7GGGGGGGGGGGGGGGFGGGGGGGGGGGGGGGGGCCCCC
@CRQD 52903
TGGGGAATATTGCACAATGGGCGCAAGCCTGATGCAGCGACGCCGCGTGCGGGATGACGGCCTTCGGGTTGTAAACCGCTTTTGATCGGGAGCAAGCCTTCGGGTGAGTGTACCTTTCGAATAAGCACCGGCTAACTACGTGCCAGCAGCCGCGGTAATACGTAGGGTGCAAGCGTTATCCGGAATTATTGGGCGTAAAGGGCTCGTAGGCGGTTCGTCGCGTCCGGTGTGAAAGTCCATCGCTTAACGGTGGATCTGCGCCGGGTACGGGCGGGCTGGAGTGCGGTAGGGGAGGCTTGAATTCCCGGTGTAACGGTGGAATGTGTAGATATCGGGAAGAACACCAATGGCGAAGGCAGGTCTCTGGGCCGTTACTGACGCTGAGGAGCGAAAGCGTGGGGAGCGAACAGGATTAGATACCCT
+
EFGGEGGGGGGGGGGGGFGGF<C@FCGG?FGGGGGGGGGCFEGCEGGGGGGGGGGGGFGCCFGGGGGGEGGDGGGFDCF7FGDGEG9FFGFGGFGGFFFD9FFGFGFGGGDCEGGGGGFCEGFGCED0DF>GCEFFGGGGCFCGGFFFFCCGEGB=D<4CCC?<FGGFGFCCFGG%DEGGF?E?EGGCGFEGGGEGCEFFGGGDGGECGEEGG6:C::@CEGEGGGGC9FFFEDG6B@FC<GGGGCGFFEFFFF:<GFBCCDGGFDGGGFD5CDDBGGGGGGGEGGFEEDGGFF<?E,FF<@:GF>GGGEFCAEF9FF9GGGGGFF9FGEDGDGGFAGGFFGGGEAEGGDGGGGGGGFF?GFGGGGGCDF9GGGGGGGGGGGFEGGFFDGFGGF:EGGGGGGGGGGGGGGGGGGGGGGCCCCC
@CRQD 67752
TGAGGAATATTGGTCAATGGACGAGAGTCTGAACCAGCCAAGTAGCGTGAAGGATGACTGCCCTATGGGTTGTAAACTTCTTTTATAAGGGAATAAACCCTCCCACGTGTGGGAGCTTGTATGTACCTTATGAATAAGCATCGGCTAACTCCGTGCCAGCAGCCGCGGTAATACGGAGGATGCGAGCGTTATCCGGATTTATTGGGTTTAAAGGGAGCGCAGACGGGTCGTTGAGTCAGCTGTGAAAGTTTGGGGCTCAACCTTAAAATTGCAGTTGATACTGGCGTCCTTGAGTGCGGTTGAGGTGTGCGGAATTCGTGGTGTAGCGGTGAAATGCTTAGATATCACGAAGAACTCCGATTGCGAAGGCAGCACACTAATCCGTAACTGACGTTCATGCTCGAAAGTGTGGGTATCAAACAGGATTAGATACCCT
+
CFCFCFDGGGGGFGGGFG<FEGGFFEGCGGGGGGGGGGGGFFFGFGGFGGGGGFFGGGGGFGGGGGGGGGGFFFDGGGGEFGGGFFCEE,CFFGGGGGFGGGGGGGGGGGGGG8FGGGGGGGGGGA?FE9?EFFG,EDDFGGGCFGG@CCFGGFGEGDG?,>DFCDBBF7CG=E:CEGGFFGG<GGDGGGCGGFF>8CE>FFFGFGF4GC<?FFF;EEDCEEC;><GGGFEE8,@A,<CFFG@BFGFFCCEGCEGGFDD>8E?GGFDECCCG74C//CCGFCF>F<,FFBAF@47@FE:8FE@FE7FC:B<,=GEGGGF<EFB7GGCCCGFFGFACGGGGFA,BEC@7DDEGFFF7E@F@:@F,GFF@<@<AFF9FC@EFF7GGGGGGGF<GGGGFFGGFFGGGFFEGGGGFGCGGGFGGGGGFE<GGFGFC@@CC
@CRQD 239
TGAGGAATATTGGTCAATGGACGAGAGTCTGAACCAGCCAAGTAGCGTGAAGGATGAAGGTTTTACGGATTGTAAACTTCTTTAATAAGGGAATAAGCCCTCCCACGTGTGGGAGCTTGTATGTACCTTATGAATCAGCATCGGCTAACTCCGTGCCAGCAGCCGCGGTAATACGGAGGTTGCGAGCGTTATCCGGATTTATTGGGTTTAAAGGGAGCGCAGACGGGTCGTTAAGTCAGATGTGAAAGTTGGGGGCTCAACCTTAAAATTGCAGTGGATACTGGCAGACTTGAGTGCGGATGAGGTGAGCGGAATTCGTTGTGTAGCGGTGAAATGCTTAGATATCAGGAAGAACACCGATGGCGAAGGCAGCACACTGATCCGTAACTGACGTTCATGCTCGAAAGTGTGGGTAGCAAACAGGATTAGATACCCT
+
CFACFGGGFGG<@,FEFGEE9FEGGGEECFGGFG-CEFFFFG@EEGDG779EFFGGGGGGGG-CCAFG,C7<:E<CF<D<EFFCFFFGFF=FGGGGGC<C,,=BCCCCFA+B+,FE8<=,5BFFEF,E,:?9EGD,?FGGFEC$??FEG?:ABFEC=9<CFGGGDC@CGFFGACB@4>>#+FC<CDFGF:;B@<<B1+?FFG=GBCCFE@CC<1=FEEE>:5(9F@/2@@EC=0D=,?C#'GFFC>3:8<#ACFBFD=AC272,79F;$FA>F,<<;?9B,FEA8,9,=FCFGGCB@,C,,GF??+>+FE?ABB8,@,:,DCGGEGGGGGGGCFFFE,,FFF<B@6,<FGFECB@,F@,,@,GGFGGGEC9FC@<<@E+:F:CGGFGGGGFEC,F@E+GFFCGFFFB,-GGGGFE,DEGFFGGGGFGGGGGCCCCC
@CRQD 240
TGAGGAATATTGGTCAATGGACGAGAGTCTGAACCAGCCAAGTAGCGTGAAGGATGAAGGTCCTACGGATTGTAAACTTCTTTTATAAAGGAATAAAGTCGGGTATGGATACCCGTTTGCATGTACTTTATGAATAAGGATCGGCTAACTCCGTGCCAGCAGCCGCGGTAATACGGAGGATCCGGGCGTTATCCGGCGTTATTGGGTTTAAAGGGAGCGTAGAGGGATGTTTAAGTCAGTTGTGAAAGTTTGCGGCTCAACCGTAAAATTGCAGTTGATACTGGATATCTTGAGGTCAGTTGAGGCAGGCGGAATTCGTTGTGGAGCGGTGAAATGCTTAGATATCACGAAGAACTCCGATTGCGAAGGCAGCCTGCTAAGCTGCAACTGACATTGAGGCTCGAAAGTGTGGGTATCAAACAGGATTAGATACCCT
+
@AA<E<@8EFFGDEEFGAE,CFEED@@FFGGGDGFCFGGGGGGG<ECEC,DFGEDE,CFFFGGFGCECE@F,:FGGGFCFFDGGGEEDFGDF8CF<FFCFGD74+5,??FGGFGDFC<@FGGG,CF<EA,5CCFF,EC=@<8++@FFGGGDFED@CCFGFB,B,@+@+@CCF,@++@EFCCG:,3@F*>>:FF,C5(#<CDFCF8><:3F?9EG*5>;,1->3,@;@,CCF<GCC<@>7#,;>FFC36AC9:9FCD3:=@FEDB@FFGEFFG?CF,9FEAECGFFF<EA:,A=B4,8DF=FFFEGEGEF8E9GFB,@49,DE@+B>=C9FEFEFFF@6,CFF<GGFFCFFFF<@@FBCF6+GDGFCGFDFGFFDECGGGECF9AADGFECFF<,C8EB7FFCF@FADGFFC<FAGF@CE,<@<9B<FFFFE@CB89
@CRQD 96762
TGGGGAATATTGCACAATGGGGGAAACCCTGATGCAGCGACGCCGCGTGAGTGAAGAAGTATTTCGGTATGTAAAGCTCTATCAGCAGGGAAGAAAATGACGGTACCTGACTAAGAAGCCCCGGCTAACTACGTGCCAGCAGCCGCGGTAATACGTAGGGGGCAAGCGTTATCCGGATTTACTGGGTGTAAAGGGAGCGTAGACGGTTAAGCAAGTCAGAAGTGAAAGGCTGGGGCTCAACCCCGGGACTGCTTTTGAAACTGTTTAACTAGAGTGCTGGAGAGGTAAGCGGAATTCCTAGTGTAGCGGTGAAATGCGTAGATATTAGGAGGAACACCAGTGGCGAAGGCGGCTTACTGGACAGTAACTGACGTTGAGGCTCGAAAGCGTGGGGAGCAAACAGGATTAGATACCCT
+
FGGGGGGGGGGGGGGGFGEGGGGGGGGGGGGGGGFGGFGGGGGGGGGGGGGGGGGGGGGGGFGGGGGGGGGGGGGGGGGGGGGGGGGGGGGGGGGGGFGGGGEEGGGGGGGGGGFGGCFGGGGGG?GGGGGGG7GGGGGGDEFGGGGGGG74DFFGGGGFGFFCGGGGGGGGGGGEEFGGGGGGGGGG.GGFGGGGGGGEGEGGGGGGGFFFGGGGGGGGGGGGGGGGGGGGGGGGGGGGGGGGGGGGGGGGGGGGGFFGGGGGFFGGG<GEEGGFFFGGGGGGGGGGGGGFF8GFF9FCGGGGGGGGFCGGGGGGGGGGGGEF?EFDFCGGDGGGGGGGGGGGGGGGGGGGGGGGGGGGGFGGGGGGGGGGGGGGGEGFGGGGGGGGGGGGGGGGGGGGGGGGGGGGGGGCCCCC
@CRQD 68964
TGAGGAATATTGGTCAATGGACGAGAGTCTGAACCAGCCAAGTAGCGTGAAGGATGAAGGTTCTACGGATTGTAAACTTCTTTTATAAGGGAATAAACCCTCCCACGTGTGGGAGCTTGTATGTACCTTATGAATAAGCATCGGCTAACTCCGTGCCAGCAGCCGCGGTAATACGGAGGATGCGAGCGTTATCCGGATTTATGGGGTGTAAAGGGAGCGCAGACGGGTCGTTAAGTCAGCTGTGAAAGTTGGGGGCTCAACCTTAAAATTGCAGTTGATACTGGCGTCCTTGAGTGCGGTTGAGGTGTGCGGAATTCGTGGTGTAGCGGTGAAATGCTTAGATATCACGAAGAACGCCGGTTGCGAAGGCAGCACACTAATCCGTAACTGACGTTCATGCTCGAAAGTGTGGGTATCAAACAGGATTAGATACCCT
+
F@AF@8C<EFFF9FFGFFFFG@F@:@FC@CFEFFG8@,CF<<CFFGGGCDCAEGGGCFD8FGGG9FEGGFDFGGGFCE??FGGGAFEFGGGGGFGGGG,BFD,BEFGFGDFGGGCEEFCGGGFAFCACFC?F9?FFGD,?E<:7FGGGGF9FGA+@@DDFGGGG>EFGGGGGGC0@BCCCDD@@8EFFGDFCFG@>CGD=F;#<<CC#CCFFFFGECEGG58:B*EB#BCCCEC7<<,8,FGGFGD<>53#@#<C>:FD3357<GGGF9GGFFBAFCFC,=7FCC,6,CA<F>F:C7A=:A?6FE:C:C<<F7F:F7DGFFEF=EEF9BC@EEB9,F9GFFFF8FCA<CFDF=@++6:C+F:F6BC;,GGFCFFC<,;86,@BCGFF7@CC@<AC9FE@E<CFCGFCEGFGFFEE9EFEEEC@;,C@EC<GCA-<C
@CRQD 243
TGAGGAATATTGGTCAATGGACGAGAGTCTGAACCAGCCAAGTAGCGTGAAGGATGAAGGTTCTACGGATTGTAAACTTCTTTTATAAGGGAATAAACCCTCCCACGTGTGGGAGCTTGTATGTACCTTATGAATAAGGATCGGCTAACTCCGTGCCAGCAGCCGCGGTAATACGGAGGATCCGAGCGTTATCCGGATTTATTGGGTTTAAAGGGAGCGTAGATGGATGTTTAAGTCAGTTGTGAAAGTTTGCGGCTCAACCGTAAAATTGCAGTTGATACTGGATATCTTGAGTGCAGTTGAGGCAGGCGGAATTCGTGGTGTAGCGGTGAAATGCTTAGATATCACGAAGAACTCCGATTGCGAAGGCAGCCTGCTAAGCTGCAACTGACATTGAGGCTCGAAAGTGTGGGTATCAAAGAGGATTAGATACCCT
+
GGGGGGGGGGGGGGGGGGGGGGGGGGGGGGGGGGGGGGGGGGGGGGGGGGGGGGGGGGGGGGGGGGGGGGGGGGGGGGGGGGGGGGGGGGGGGGGGGGGGGGGGGGGGGGGGGGGGGGGGGGGGGGGGGGGGGGFGGFGFFGGGGGGGGGGGGGGGGGGGGGGGGGGGGGGGGGGGGG1GGGGGGGGGGGGGGGGGGGGGGGGGGGGGCGGGGGGGGGGGGD@GFFGGFGGGGGFGGFCFFGGGGGGGGFGGGGGGGEFGGGFFGCGGFGGGGGGGGFGGGGGGGGGGGGGGGGGGGGFFAEFCFD7GGGGGGGGDGGGGGGGGGGGGGGFFAGGGGGGGGFGGGGGGGGGGFGGGGGGFDGGGGGGGGGGGGGGGCGGEGGGFFGGGGFGGGGGGGGGGGGGGGFEEGGGGGGGGGGGGGGFFGGGFGFFCCCCC
@CRQD 244
TGAGGAATATTGGTCAATGGACGGGAGTCTGAACCAGCCAAGTAGCGTGAAGGATGACTGCCCTATGGGTTGTAAACTTCTTTTATACGGGAATAAAGTGATCCACGTGTGGATTTTTGTATGTACCGTATGAATAAGGATCGGCTAACTCCGTGCCAGCAGCCGCGGTAATACGGAGGATCCGAGCGTTATCCGGATTTATTGGGTTTAAAGGGAGCGCAGACGGGTCGTTAAGTCAGCTGTGAAAGTTTGGGGCTCAACCTTAATATTGCAGTTGATACTGGCGTCCGTGAGTGCGGTTGAGGTGTGCGGAATTCGTGGTGTAGCGGTGAAATGCTTAGATATCACGAAGAACTCCGATTGCGAAGGCAGCACACTAATCCGTAACTGACGTTCATGCTCGAAAGTGTGGGTATCAAACAGGAGTAGATACCCT
+
GGGGGFFFEFGGGGDFGGGGGDEGFGGGGGGGGGGGGFFGGGGGGGGGGGGGGGFGGGGFGGGFGGGGGGGGGGGGGGGGGGGGFGEFGGDFGGG9FGGGGGGGGGGCC=@F?FAA9FF<FGGGGGGEDFCGGGGGGCEGGGGGF7+DFFFFG@DEFGG?FFGDG>FGCFFEEFCBCFGGG2@@CEGFFFGG>GF<7=:CC=FGGFE/FFF>FC<5CDCEEG?EEFEECA<;CFFCGFFFFGGGGGGGGFDGFFGDGF3AGFD@3:#<<FB,AFGFGGGGFFFB@3+C<4,FEGGFCGGGGGF:ECC+GDECDFFCGFE=A,++@F7CGGGGGGEGGGFGGGFB,CEC9FFF<F:@GFFBC@7GGFDGGGGGGEGGFE7CF,CFE@EEFEDFCCFFFDGGGGGGGGGGGF8GGFGGGGGFCFAEE,GGGFGCACC@
@CRQD 245
TGAGGAATATTGGTCAATGGACGAGAGTCTGAACCAGCCAAGTAGCGTGAAGGATGAAGGTCCTACGGATTGTAAACTTCTTTTATAAGGGAATAAACCCTCCCACGTGTGGGAGCTTGTATGTACCTTATGAATAAGCATCGGCTAACTCCGTGCCAGCAGCCGCGGTAATACGGAGGATGCGAGCGTTAATCGGAATTACTGGGCGTAAAGCGTGCGCAGGCGGTTGGGTAAGACAGATGTGAAATCCACGGGCTTAACCTGGGAACTGCATTGGTGACTGTCCGCCTTGAGTATGTCCGAGGGGGGTGGAATTCCTCGTGTAGCAGTGAAATGCGTAGATATTTGGAAGAACACCGATGGCGAAGGCAGCCCCCTGGGGCAAAACTGACGCTCATGCACGAAAGCGTGGGGAGCAAACAGGATTAGATACCCT
+
;C@FA,CFFFFFFFDFFGAEEEGGGGGFGGGGGGFFGGFGGGEDGFFCBFFGFGGGGGGGEA<<F,CG@:FGFFEGGG9A9FF<FAEFFE8EF8FGGFC:,C4,=FG<F44=@AF@,A<:@,FFFFE9,C9FGGGFFG?A,5CCGGGGFCGGGGGDFDG7>D>AF=:F+3@,DF@FGGC:87>:9FCGC?6<*;@5E>F16#<CFG<G2=<FCEF0&>C31EC?EGE:.EC8CCFCBFB;DF;@?DF><<#>*:AFD,DCFD@>G@FF>7:FE@:3?FFCD8A<@+6,D=,GE@A?+F@3+CGFB7CAC5C,,<AFF@+7FGFDFFFAD@?9EGEEDDGGEFF?C6CFAAFECFCCGGFCGGGGFGFFEGGGEFFDFFC,FEFC9<<FC7CEFFF@FDFD;FC,B,CF7CGFGGFAF@E@GGGGGGGGGFFCCCCC
@CRQD 62211
TGGGGAATATTGCACAATGGGCGAAAGCCTGATGCAGCGACGCCGCGTGAGCGAAGAAGTATTTCGGTATGTAAAGCTCTATCAGCAGGGAAGATAATGACGGTACCTGACTAAGAAGCACCGGCTAAATACGTGCCACCAGCCGCGGTAATACGTATGGTGCAAGCGTTATCCGGATTTACTGGGTGTAAAGGGAGCGCGGGCGGTGCGGCAAGTCTGATGTGAAAGCCCGGGGTTCAACCCCGGTACTGCATTGGAAACTGTCGTACTAGAGTGTCGGAGGGGTAAGCGGAATTCCTAGTGTAGCGGTGAAATGCGTAGATATTAGGAGGAACACCAGTGGCGAAGGCGGCTTACTGGACAGTAACTGACGTTGAGGCTCGAAAGCGTGGGGAGCAAACAGGATTAGATACCCT
+
FFGFGGGGGGGGGGGGGGGFFGGGGGGGGGGCG9F<EECEEEGGGFEFGGGGGGGGGGGGGGGGGGGGGGGGGGGGCGGG9FGGGGGGGGGG+8?FGGGGGGGGGGFFGFGGGGGGGFFFEFFEFGGGFFGGGGDGFGGGGFFFGGDGGGG?GGG@GGGFGGGFGGGGGEFFFGGGGGGGGG.GGGGGFFG>GGGGGGGGGCEEGGGEEFGGGGGGGFFDCGFEG:CCCEGGGGGFFEGGGEEGGGGGGFGGDEEFGFCCFGGEFGFGFGF?<CCF>EECGGGGGF7B+?,EFEFEFFFEFFGGGGGGGF9GF=7GGGGFE9AFFGGEAE@,C@FEGF@>EGGGGC7GGFDCGGGGGGFGGGGGGGGFB9FGF<GFGGGFGGFGGGGGGFCGFGGGGGGGGGFGFEGFFC9A99@@
@CRQD 247
TGAGGAATATTGGTCAATGGACGGGAGTCTGAACCAGCCAAGTAGCGTGAAGGATGACTGCCCTATGGGTTGTAAACTTCTTTTATACGGGAATAAAGTGATCCACGTGTGGATTTTTGTATGTACCTTATGAATAAGAATCGGCTAACTCCGTGCCAGCAGACGCGGTAATACGGAGGATGCGAGCGTTATCCGGATTTATTGGGTTTAAAGGGAGCGTAGGTGGATTGTTAAGTCAGTTGTGAAAGTTTGCGGCTCAACCGTAAAATTGCAGTTGAAACTGGCAGTCTTGAGTACAGTAGAGGTGGGCGGAATTCGTGGTGTAGCGGTGAAAGGCTTAGAGATCACGAAGAACTCCGATTGCGAAGGCAGCTCACTAGACTGTTACTGACACTGATGCTCGAAAGTGTGGGTATCAAACAGGATTAGATACCCT
+
FG8EECGG<F<<,CCAEFG8FAFFGGCBCFCCD,CCF8CFFGEEGGG@GDFEGF9@FF<-:,FDF,CAFGG+89FGC,,<,CFGCEFFF7@FFCEFFFEFF9,,=,CA<B?F9=F9,,+BFGDBE,CDAFA,<CF@FF,:<,BFFF7B,3CFEFECF98+@F,>FCD:FFCGCG77;;@FG9GCCB7CFGC=9CFE<C'EFCCGGCDF5?<;8C>>8B76CF#EEGD=<,@<9@F2FG;EE:CAFC<7<C8(9,,/=8+DEEDGGF9GA@2D9FAFDFCCFEE9,FGFFB,9,EEAFDFFCFCFEGF=7=FE@EC7>GGFGGEEEGGF<FF<@A,8DFFC,E9GFCEFGF9GECCF@7E@C@BFGGFE?GGGGF<GGGGFGGFCC9FGFEGFCFECGGCGFC9FFFGGEF8F<GGGGFCAGFFF<9ECFEECCCCC
@CRQD 80816
TGGGGAATATTGCACAATGGGCGCAAGCCTGATGCAGCGACGCCGCGTGCGGGATGACGGCCTTCGGGCTGTAAACCGCTTTTGATCGGGAGCAAGCCTTCGTGTGAGTGTACCTTTCGAATAAGCGCCGGCTAACTACGTGCCAGCAGCCGCGGTAATACGTAGGGTGCAAGCGTTATCCGGAATTATTGGGCGTAAAGGGCTCGTAGGCGGTTCGTCGCGGCCGGTGTGAAAGTCCATCGCTTAACGGTGGATCTGCGCCGGTTACGTGCGGGCTGGAGGGCGGTAGGGGAGACTGGAATTCCCGGTGTAACGGTGGAATGTGGAGATATCGGGAAGAACACCAATGGCGAAGGCAGGTCTCTGGGCCGTTACTGACGCTGAGGAGCGAAAGCGTGGGGAGCGAACAGGATTAGATACCCT
+
EFE8C8,;;CEC<CECGC<<8FEGG++9FEFFGGEFGG7FGGGGFG@FGGG7>+@FFFEDECFFGGGGGGC<FGGGGDCC7=FFDEDFDCCFF7FFFGGG9F,BDF9FDGCGDGFFAFEDD>+@FFEFG7>FCGGGDA,1,<<<FCFGGG,<F8B<CEGFEGGG*=FFFGCGGC**;88CE5C>C@8@FGCGGCEEC;E7:CC8*:?CEC,:C88*:;;>D<**:EF7>#2CC?:::7F818/851A2=8@,8,C>CFFFB+@4,8BGF+GCFD,,CFB8@++B8F=EFDAB?9F<F?<54+8+C>,CGECC9:8EB?C9GFEAC,FECB:FB,GFF9FFF,FA<F8,F@C@9EE,8GF@DCC8CFF7F:AF<GEFCB:;,,FGEFCFGFC@,GGFAGFGFGFGGGFCEFFGF<GFGGCCCCC
@CRQD 67508
TGAGGAATATTGGTCAATGGACGCGAGTCTGAACCAGCCAAGTAGCGTGAAGGATGACTGCCCTATGGGTTGTACACTTCTTTTATATGGGAATAAAGTTGTCCACGTGTGGATTTTTGTATGTACCATATGAATAAGGATCGGCTAACTCCGTGCCATTAGCCGCGGTAATACGGAGGATCCGAGCGTTATCCGGATTTATTGGGTTTAAAGGGAGCGCAGACGGGTCGTTAAGACAGATGTGAAAGTTTGGGGCTCAACCTTAAAATTGCAGTGGATACTGGCGTCCTTGAGTGCGGTTGAGGTGTGCGGAATTCGTGGGGTAGCGGTGAAATGCGTAGATATCACGAAGAACTCCGATTGCGAAGGCAGCACACTAATCCGTAACTGACGTTCATGCTCGAAAGTGTGGGTATCAAACAGGATTAGATACCCT
+
<6<EAD,EEFFFC@CF9FA8FFGGCFGFFGGGEECFFFGG<<@D9EGEE@EFFGGGGG9FFFDGFFGF89B=FF,EGDGEGCEFGGGF9F?FEG9CFGGCFFEFFGGFFG?7FDFCGGEFCFFFGG,<EFGCBFGCGDCF5,CEDGGD,C>=CG7=D,,CDDG@G5C<FE3FFCG@GGE:C:FC5F<-FEB3F@CBCFFGFFA<:BC7CFEEEECBC>?C:CCCFC>895CFF>,#FDD#GFCCB<FCFF7@+DC8E9;@:;>F9GGF?FGF>C?(C4<AFCFFB8D,5,8F@8+4+GEB<GGGGCCFF,?,DFFCDF>EE<GGGF7GEGGGGGGF=,FEAE<8C,@,DFFFC8+-FCC@+,C@EF9<<9FF<;9FE@F:GGFECCC,F@C,FDCE<FB,EGGFAGFF@DFFE@C6,@GGFAFF@<,,EC-@A-@A
@CRQD 80359
TGAGGAATATTGGTCAATGGACGAGAGTCTGAACCAGCCAAGTAGCGTGAAGGATGAAGGTTCTACGGATTGTAACCTTCTTTTATAAGGGAATAAACACTCCCACGTGAGGGAGCTTGTATGTACCTTATGAATAAGCATCGGCTAACTCCGTGCAAGCAGCCGCGGTAATACGGAGGATGCGAGCGTTATCCGGATTTATTGGGTTTAAAGGGCGCGCAGACGGGTCGTTAAGTCAGCTGTGAAAGTTTGGGGCTCACCCTTAAAATTGCAGTTGATACTGGCGTCCTTGAGTTCGGTTGAGTTGTGCGTAATTCGTGGTGTAGCGGTGAAATGCTTAGATATCACGAAGAACTCCGATTGCGAAGGCAGCACACTAATCCGTAACTGCCGTTCATGCTCGAAAGTGTGGGTATCAAACAGGATTAGATACCCT
+
FGFGGFFGGAA,;C<@@<F8FEE7FED,;CEFGGGGG8@FD,,CECF,CCGFDFFFFFFC6,,CFF<F@7@BCEF-:9,:EF99FFGFGGGFGC<FE,,4C,,:E<:F8,4,BCB+,,4=@,?FG9<-@C9,CFFFGGGFECE7+FGG8FF,=A@FFGGEG,DFE6CF>+>B<>FCEGGGGGFE<C:CFFG7FGGECC=BCFF=CFFFG>E9,==#=8B5:>:=7<**>,?2;FCF<GC@39B969FF2AC:<F?C<C3,B9,DGCE,9DA>9DE<<C>,CF>+F8EABE?FDB>+F?8A?=8=4GCECFE<GFFFB+,B8GGEGEGF?@,C6<FECC9@,,GFADFGFE<@FF@@-FGDGFC<@FC,FGGF<C,EECC,FEGEGEECF@-GFCGF@EGEFGFGFF:@B@GFFGGGFC,CGCGGGGGFF8GC<68C
@CRQD 90854
TGGGGAATATTGCACAATGGGGGAAACCCTGATGCAGCGACGCCGCGTGAGCGATGAAGTATTTCGGTATGTAAAGCTCTATCAGCAGGGAAGATAATGACGGTACCTGACGAAGAAGCACAGGCTAAATACGTGCCAGCAGCCGCGGTAATACGGAGGGAGCAAGCGTTATCCGGATTTACTGGGTTTAAAGGGAGCGTAGGCGGTCCTGCAAGTCTGATGTGAAAACCCGGGGCTCAACCCCGGGACTGCATTGGAAACTGTAGGACTAGAGTGTCGGAGGGGTAAGTGGAATTCCTAGTGTAGCGGTGAAATGCGTAGATATTAGGAGGAACACCAGTGGCGAAGGCGGCTTACTGGATGACAACTGACGCTGAGGCTCGAAAGCGTGGGGAGCAAACAGGATTAGATACCCT
+
F8,@BEE8EFF9,E,CFF,E8:EEC<FCGG8CFGGA9<:@@F@:BFGGEGGF++:FEGGAFFGCF8F=ED,,,CE-:AD?FAEECFG,+@<A=,?<FG,9<4>+BF9FFE=+3@F:B,<3B,B8@@FGFAFF7>A+>3,3D>,3+85*@C80@,>(3%01@FFEE?4CDEF<;BC;*C:7>CFG;C99D9<<1?C;C=:<F5<BFE(?57#7DFF939DAFEC;+,39:E9?#D:5@;CF6*;+GDFD?DED=ECFDECC6CG<C<CCFGGGFGGF@<BFFCG?FE?BEAECFEC,<A?9GDF==@,AFGFF:7BCB,GGGFEGGFEE69FEB:C9@@:6,:CFE@6@8+C<FFEFFGF<666,,,@F7C;@C,,F@ECE689FDGGFEDFC,C,C,<EC@9GEGFFEEGFCCBB<
@CRQD 80887
TGAGGAATATTGGTCAATGGCCGAGAGGCTGAACCAGCCAAGTCGCGTGAGGGATGAAGGTTCTATGGATCGTAAACCTCTTTTATAAGGGAATAAAGTGCGGGACGTGTCCTATTTTGTATGTACCTTATGAATAAGGATCGGCTAACTCCGTGCCAGCAGCCGCGGTAATACGGAGGATCCGAGCGTTATCCGGATTTATTGGGTTTAAAGGGTGCGTAGGCGGCACGCCAAGTCAGCGGTGAAATTTCCGGGCTCAACCCGGAGTGTGCCGTTGAAGCTGGCGAGCTAGAGTACACAAGAGGCAGGCGGAATGCGTGGTGTAGCGGTGAAATGCATAGATATCACGCTGAACCCCGATTGCGAAGGCAGCCTGCTAGGGTGAAACAGACGCTGAGGCACGAAAGCGTGGGTATCGAACAGGAGTAGATACCCT
+
ECEGG,EFEGGGGGGGGGGFFFGGGGFFGCFGGGGGGGGGGCFF7FFFGEGGCFGGGGGGGGGF9CFGGFGGGGGGGGGGFGGGFGGGGGG,BFCFGGGGFEGG@FCFGGGGGCFGGG9FFFGG9FDFGGC9<FAFFFFFFFDGEGGFGGFGGDC7?FGGGGGGEGGEEGGD@AE7BCG>FFGG8C<@FG>FG<CEC<FGGGGGGGECFGFFFFGFGGDEGECCCEFF=?ECEECFGGCFGGGGGGEG>FEFCE@:-BCFG=EFFEF@7FGG9<=1GF=7BEFF8GDGGGGFFCF<CGGGGGFFCFGC@8GGGGCGGGDFGGGGEDDGGGGGGGCGFEFGGFCE8,,+C,GFF6:+DFGGGGGDFGGGFFDGGGGGEFDFE,CGGGGFEGF@GGDGGGFDAFGGGGGGGGGFEFF8DFF<GGGFE,GGGGFBB-9C
@CRQD 81373
TGAGGAATATTGGTCAATGGACGAGAGTCTGAACCAGCCACGTAGCGTGAAGGATGAAGGTTCTACGGATTGTAAACTTCTTTTATAAGGGAATAAACCCTCCCACGTATGGGAGCTTGTATGCACCTTATGAATCAGCATCGGCTAACTCCGTGCCAGCAGCCGCGGTAATACGGAGGATGCGAGCGTTATCCGGATTTATTGGGTTTAAAGGGAGCGCAGACGGGTCGTTAAGTCAGCTGGGAAAGTTTTGGGCTCAACCTTAAAATTGCAGTTGATACTGTCGTCCTTGAGTGCGGTAGAGGTGTGCGGAATTCGTGGTGTAGCGGTGAAATGCGTAGATATCACGAAGAACTCCGATTGCGAAGGCAGCATACTAATCCGTAACTGACGTTCATGCTCGAAAGTGTGGGTAGCAAACAGGATTAGATACCCT
+
GG,CDFFGGFGG@CFGGGGGFEE76CF,CEGG,EGGGGFG,@66;FEFGCFFGGGGEFG?FA@FCCF,,B:8FGGGGGE<?FGG?E,CDD<FEFGGGFCCFFECFG:D,B,:4,?+E<,BAEF9,C<DC,5,ABA<EBB?<<:A6=:9:<>C??D6FEGG>*B=6>8>FC<8C@FEE9/3,27@GGFGGEEFF=F5*4<3FC:GGF>-8?FFGGGFGDGGFCCEFF4>0<>@GGF@C@@3=@#F;FFGEF-,G@FCD,B=>9>3,CDF3=C,,FF=3:,F@+@+:EA8FCCGEF@++<>,,GGGGCF=GFFFFGC>+C,GECFEGDGGGFGEGGGGF9GEFFCA8FE7FFAFFB+@CF<,C7GFFGGGECAFEC,F<E@B>F@,<FFGGFEFE;F9GDFEFCGGGGGGGGGGGGF,GGGGGGGGFFFDGEFA88CB
@CRQD 254
TGAGGAATATTGGTCAATGGACGAGAGTCTGAACCAGCCAAGTAGCGTGAAGGATGAAGGTTCTACGGATTGTAAACTTCTTTTATAAGGGAATAAACCCTCCCACGTGTGGGAGCTTGTATGTACCTTATGAATAAGCATCGGCTAACTCCGTGCCAGCAGCCGCGGTAATACGGAGGATGCGAGCGTTATCCGGATTTATTGGGTTTAAAGGGAGCGCAGACGGGTCGTTAAGTCAGCTGTGAAAGTTTGGGGCTCAACCTTAAAATTGCAGTTGATACTGGCGTCCTTGAGTGCGGTTGAGGTGTGCGGAATTCGTGGTGTAGCGGTGAAATGCTTAGATATCACGAAGAACTCCGATTGCGAAGGCAGCTTGCTGGACTGTAACTGACGCTGATGCTCGAAAGTGTGGGTATCAAACAGGATTAGATACCCT
+
CFGFFGGGGGGEFGFDGGGGGGGGGGGGGGGGGGFEGGGGGGFGGGGGGGFGGGFAFGGFGGFFGGGGGGCGGGGGGGGGGGGGGGGGGGGGGGGGGGGGGFGGGGG=@FGDGGDGFGGFGGGGGGGGGGGGGGGGGGGGGFGCFGFGG@GGGGGGGGGGFGGCGGGEEGGFFGGGGGGGGGFGGGGGDGGGGG<EEGFCFFDFGGGGGGGGGGGGGGGEEGDGGEEE:FEGGGGFFFGGGGGGFFFFGGFGEGFFFFFGGGGFGFF@9FGGGGGGGGGGGGGBFFA8<DGGGGEFBE:FFA,FDGGGFFGGFE7=@F?4CFGGGEGGGGFGGFGGGGGGGGGFFEEFFGFF@@:7DGGC>GGGGGGGFGGGGGGGGGGGGF9GFGGFCCFCEDFGGGGFFGGGGGEGGGGGFFGGGFFGGGGEAEFCFEEA,,@A
@CRQD 108409
TGAGGAATATTGGTCAATGGACGAGAGTCTGAACCAGCCAAGTAGCGTGAAGGATGAAGGTCCTACGGATTGTAAACTTCTTTTATAAGGGAATAAACCCTCCCACGTGTGGGAGCTTGTATGTACCTTATGAATAAGCATCGGCTAACTCCGTGCCAGCAGCCGCGGTAATACGGAGGATGCGAGCGTTATCCGGATTTATTGGGTTTAAAGGGAGCGCAGACGGGTCGTTAAGTCAGCTGTGAAAGTTTGGGGCTCAACCTTAAAATTGCAGTTGATACTGGCGTCCTTGAGTGCGGTTGAGGTGTGCGGAATTCGTGGTGTAGCGGTGAAATGCTTAGATATCACGAAGAACTCCGATTGCGAAGGCAGCACACTAGTCCGTAACTGACGTTCATGCTCGAAAGTGTGGGTATCAAACAGGATTAGATACCCT
+
6ECFEGGGGGGGGGFFGGGCFGGGGGGFGGGGGGGGGGGGGGGGGGGGGGCDFFGGGGGGGGGGGGGGGDGFFGGGGGGGGGFGGGGGGGFGGGGFGGGGGGGGGGGFCGGGGGGGGGFFGGGFFGGGGGGGGGGGGGGGGGGGGGGGGGGGG8GGGGGGGGGGGEGEGGGGGGFGGGGDGGGGGGGGFG7FGFEFEGGFGG=GGCC/FFGGGGGGGCCEEEGGGGGGFGFGGGGGGGG@CCCEB>=:AGGGFGGGCGFFGGGGGGCGGFFGGGGFFAFFFDGGGGGFGGGFECFC=4@EFGFFFFCFCCGF?CEFFF7FFFC+CCEGGGFFEFGGGCGGGGFGGGEGFF9GDF7EGFGGGGGGGGGGGGGGGGCGGGGGGGGGGGGGGGGGGFGGGGGGFGGGDGGGFGGGGGAGGGGGGGGGGGGGGGFCCCCC
@CRQD 103536
TGGGGGATATTGCACAATGGGGGAAACCCTGATGCAGCGACGCCGCGTGAGCGAAGAAGTATTTCGGTATGTAAAGCTCTATCAACAGGGAAGAAGAAATGACGGTACCTGACTAAGAAGCACCGGCTAAATACGTGCCAGAAGCCGCGGTAATACGTATGGTGCAAGCGTTATCCGGATTTACTGGGTGTAAAGGGAGCGCAGGCGGTGCGGCAAGTCTGATGTGAAAGCCCGGGGCTCAACCCCGGTACTGCATTGGAAACTGTCGTACTAGAGTGTCGGAGGGGTAAGCGGAATTCCTAGTGTAGCGGTGAAATGCGTAGATATTAGGAGGAACACCAGTGGCGAAGGCGGCTTACTGGACGATAACTGACACTGAGGCTCGAAAGCGTGGGGAGCAAACAGGATTAGATACCCT
+
C<C8@CFGGGGGGGGFGGDF8FEGGGGGGGFGGGGGGG7FEGGGGGG7@CFCGGGGG8AF<FGAFFEFE7FGGGGGGDGAFFFFGD9EE@FGGGGGGFGGCFGD+BFEFFGGFFGGGGFCGGGF7BFCGGGGGGGGG>DF8,88,DEGGGBFGGFGGGGC@FFCFE><F<C?=<CGGGC29FGG>GGGDGFFFGFCE>CCCGEFEGGE8F<CEGGGGGF>CD,FGGFFGGF@GGGGGEGGF=FDEFDBDFB9FD<FFGGGFCF7CCGFFG@8F=$B7@E>:F7B>GGGF?CEGFFGFGF=FF,EF>@GGGGGGGEGGF7F,AFGGGGCCFCGGGGGFF?GGGEFCGGGGEGGFF9EF<GGGFFFGFFGGGGGGGGGFFE@GFFEGGGGGGEFGGGGGGGFGGGFEFAEEFCGDCCCCC
@CRQD 257
TGAGGAATATTGGTCAATGGGCGAGAGCCTGAACCAGCCAAGTAGCGTGAAGGATGACTGCCCTATGGGTTGTAAACTTCTTTTATAAAGGAATAAAGTCGGGTATGGATACCCGTTTGCATGTACTTTATGAATAAGGATCGGCTAACTCCGTGCCAGCAGCCGCGGTAATACGGAGGGTCCGAGCGTTATCCGGATTTATTGGGTTTAAAGGGAGCGTAGATGGATGTTTAAGTCAGTTGTGAAAGTTTGCGGCTCAACCGTAAAATTGCAGTTGATACTGGATATCTTGAGTGCAGTTGAGGCAGGCGGAACTCGTGGTGTAGCGGTGAAATGCTTAGATATCACGAAGAACTCCGATTGCGAAGGCAGCCGGCTAGGCTGCAACTGACATTGAGGCTCGAAAGTGTGGGTATCAAACAGGATTAGATACCCT
+
GECFGGGGEGGF96EGGGGGFGGGGGGFGGGGFGFFGG@F8F<FGFGGGGCCFGGGGGDGC@@E,CF<@66@F9FGGG<6CFGGFGG<FG<FFGGGGGGFGGD475?<FF,BE<C@84+EFGABFGEFGGGAFGCDF?=GE*BAD0<=<>*6=@GFFC43><=CDBGGFFCC@BB::>5#@3>=CG?DFCCB@=?=*EGFFFCGFFFGFCFFFF=FEFD;BEG7F@87:DFFB<5?96F9FFGGGGFEC<CF7FD<C:GFFC@#@9ED8GFB?CFAEFGFCBFC8,5,A8GGGGGFGGFFFGGGFB+CGEGGFB+F@B<CGGGDGGGGGGGGGDFFEEGGECGFC=E@GGGGFFC7GF@7EDGGGGFFF::FC6,8FC;,CFFF9GGGGGGE<BGGGGGFFGGGFFBBCGFGGGF@GFGGGGGGEGGGGGGCCCCC
@CRQD 92376
TGAGGAATATTGGTCAATGGACGAGAGTCTGAACCAGCCAAGTAGCGTGAAGGATGACTGCCCTATGGGTTGTAAACTTCTTTTATACGGGAATAAAGTGAGCCACGTGTGGCGTTTTGTATGTACCGTATGAATAAGGATCGGCTAACTCCGTGCAAGCAGCCGCGGTAATACGGAGGATTCGAGCGATATCCGGATTTATTGGGTTTAAAGGGAGCGTAGGCGGGTTGTTAAGTCAGTTGTGAACGTTTGGGGCTCAACCTTAAAATTGCAGTTGATACTGGCGTACTTGAGTGCGGTTGAGGTGTGCGTAATGCGTGTTGTAGCGGTGAAATGCTTAGAGATCACGAAGAACTCCGATTGCGAAGGCAGCACACTAATCCGTAACTGACGTTCATGCTCGAAAGTGTGGGTATCAAACAGGATTAGATACCCT
+
GGGCDECEFGFGGGG9FF9EFF7CC@FEFGGGGGGFGE@FFGF,@FEFGD7EE<,8<CEGCFGCCF9F<EFGGGGGG9EEFGGFFFGGGG>CGC<FFFDD9CFFGFGCFGGDD+BCFEGGFGFGF9FFCCG,<,E<EGFE,E7FG+CFGGGGGGGG79EF8=F:F+3@>:CF;FC7:<C*?,787FE2,6=F@@3?3FGFFGF<'?=/FCFFFGC:CDEGCFDGF>,=FF=>A<<9>@>9FF<19C,+#:EF<8FAB@CEC;BEF),B>,>,D89FF<GFEGEF:C9,,A,6+7B=+FFE,A=B9++8++?,+B7+:8E:,,@+=>:<:,,C<,C<C6,A,C,,@:,EFCC6@@FB8,8GGF@,CF<GGFGGGFADFEC@DF@,9C,ECGFF,<GGGGGFFCE<@8:@FC,C9FFFGFEE<CC,,,<EE<AA-<-A
@CRQD 259
TGAGGAATATTGGTCAATGGACGAGAGTCTAAACCAGCCAAGTAGCGTGAAGGATGAAGGTTCTACGGATTGTAAACTTCTTTTATAAGGGAATAAACCCTCCCACGTGTGGGAGCTTGTATGTACCTTATGAATAAGCATCGGCTAACTCCGTGCCAGCAGCCGCGGTAATACGGAGGATGCGAGCGTTATCCGGATTTATTGGGTTTAAAGGGAGCGCAGACGGGTCGTTAAGTCAGCTGTGAAAGTTTGGGGCTCAACCTTAAAATTGCAGTTGATACTGGCGTCCTTGAGTGCGGTTGAGGTGTGCGGAATTCGTGGTGTAGCGGTGAAATGCTTAGATATCACGAAGAACTCCGATTGCGAAGGAAGCACACTAATCCGTAACTGACGTTCATGTGCGAAAGTGTGGGTATCAAACAGGATTAGATACCCT
+
CCE,E<FGGCGGGGGGEF,6FFEGGGGGFF9EFGGGDF@FGGGGFGDGGGGEFGGGFFGGGGGGFF7BFGGCGGGGGGGGGGDGGGEGFFDFEGGGGGEDGGGCEDCFFF@+BAE>CFGCFGGFG<EFGGGGGGFFGGGGGG7+FFGGFFFGGFGGGGFGGGGG7B:+@F+@@F??>7F>FED:EGGGC<CCFG8*CFEC@EC?8FF=7C?CGC->>EEEGD5BEGGDDGCE<FDF<GGCDFDFCFD:@0CGFC@,D8CFCFFGF@@ECFG8CC<FFB?:0FF=5A8,,E<@DEFF@FCA==FF<B:=B,DFFEEFEEB=GGGEGFC:,<F9CF?89?GF@BFE,@A<E@9FEB+F>GF@+:@EFECFC69FC<AC,FFC7GGGGEF7;8GFF;E6<@6,,GGGFGGGEGEGFCGGDCFDFFCGGF9GFEFCA@CC
@CRQD 260
TGGGGAATATTGCACAATGGGGGAAACCCTGATGCAGCGACGCCGCGTGAGCGAAGAAGTATTTCGGTATGTGAAGCTCTATCAGCAGGGAAGAAGAAATGACGGTACCTGACTAAGAAGCACCGGCTAAATACGTGCCAGCAGCCGCGGTAATACGTATGGTGCAAGCGTTATCCGGATTTACTGGGTGTAAAGGGAGCGCAGGCGGTACGGCAAGTCTGATGTGAAAGCCCGGGGCTCAACCCCGGTACTGCATTGGAAACTGTCGGACTAGAGTGTCGGAGGGGTAAGTGGAATTCCTAGTGTAGCGGTGAAATGCGTAGATATTAGGAGGAACACCAGTGGCGAAGGCGGCTTGCTGGACTGTAACTGACACTGAGGCTCGAAAGCGTGGGGAGCAAACAGGATTAGATACCCT
+
GGGGGFGGGGGFGGGGGGEGGGGGGGGGGGGGGGGGGGCGGGGGGGGGGGGGGGCEGGGFFFGGGGGFGGGGGFGGGGGGGGGGGGGGDFGGGGGGGGGGGGGGGGGGFFGGGAGGFGGGGGFGGDGEGDFGGGGGGFFGGGGGGGGGGD+GGGGGGGFGGFFGGFGGGDC@FGGGD?FGGGG>GGGG-F=CFDGGGGGGGDGGGGGGGGGGGGGGGFFFFF/GFFFGGFGGGGGGGGF@F>CCDDGGGBD?EFAFFFCGGFFGFCGGFFGGFGGGGGFCDDCEGB,DGGGGEGGFE8FF8GFGGGDGFEFCGGGGGGFF9FGGDGGGGGDFFF@FFGGGFC7GGGGGGGGGGGFGCGFGGFGGGGGGGGGGGGFGGGGGGGFEGGGGGGGGGGGGGGGGGGGGGGGF9GGGGCCCCC
@CRQD 49552
TGAGGAATATTGGTCAATGGGCGCAGGCCTGAACCAGCCAAGTAGCGTGAAGGATGACTGCCCTATGGGTTGTAAACTTCTTTTATAAAGGAATAAAGTCGGGTATGTATACCCGTTTGCATGTACTTTATGAATAAGGATCGGCTAACTCCGTGCCAGCAGCCGCGGTAATACGGAGGATCCGAGCGTTATCCGGATTTATTGGGTTTAAAGGGAGCGTAGATGGATGTTTAAGTCAGTTGTGAAAGTTTGCGGCTCAACCGTAAAATTGCAGTTGATACTGGATATCTTGAGTGCAGTTGAGGCAGGCGGAATTCGTGGTGTAGCGGTGAAATGCTTAGATATCACGAAGAACTCCGATTGCGAAGGCAGCCTGCTAAGCTGCAACTGACATTGAGGCTCGAAAGTGTGGGTATCAAACAGGATTAGATACCCT
+
FGGGGGGGGGGGGGGGGGGGGGGGGEEGGGGGGGGGGGGGGGGGGGGGGGGGGGDGGGGGFGGGGGGGGGGGGGGGGGGGGGGGGGGGGGGGGGGGGGGGGGEFGGGGGGGGGGGGGGGGGGFGGGGGGGGGGGGCFG:FFFEGGGGG8DGGGGGGFGGGGGGGGGG<GGGGGGGGGGGFGGFGGGGFGGDGGGGGGGGD@F<GGGCGGFGGGGEFGGGEEGGGGGB>FFGGGGECEFEEFFGGFGCGGGGGGGFGGFFFGCCGFGGGGFGFFFFFFGGGGGGGFE:GF,F@GGGGGGGGGGCGFEGGEFEGGFGGDGGGF?GGGGGGGGFGGFGFGGGGGGGGGGGEFGGGGDGGGGGECGGGGGGGGGGGGGGGFGGGGGGGGGGGGGGGDGFGGGGGGGFGGGGEGGGGGGGFGGGGGGGGGGGGGGGCCCCC
@CRQD 262
TGGGGAATATTGCACAATGGGGGAAACCCTGGTGCAGCGACGCCGCGTGAGTGAAGAAGTATCTCGGTATGTAAAGCTCTATCAGCAGGGAAGAAAATGACGGTACCTGACTAAGAAGCCCCGGCTAACTACGTGCCAGCAGCCGCGGTAACACGTAGGGGGCAAGCGTTATCCGGATTTACTGGGTGTAGAGGGAGCGTAGACGGCGGAGCAAGTCTGAAGTGAAAGCCCGGGGCTCAACCCCGGGACTGCTTTGGAAACTGTTCTGCTAGAGTGCTGGAGAGGTAAGTGGAATTCCTAGTGTAGCGGTGAAATGCGTAGATATTAGGAGGAACACCAGTGGCGAAGGCGGCTTACTGGACAGTAACTGACGTTGAGGCTCGAAAGCGTGGGGAGCAAACAGGATTAGATACCCT
+
GGGGGGGGGGGGGGGGGGGGGGGGGGGGGGGGGGGGGGGGGGGGGGGGGGGGGGGGGGGGGGGFGGGFGFGFGGGGGGGGGGGGGGGGGGGGGGGGGGGGGGGGGFFGGGGFGGGGGGFBCFFGGGGGGGGGDFGGGGGGGGGGGGGGGGGGGGGFGFGGGGGGGGGGGEEGGGGGGGGGGGGGGGGFCAC:FGGGGGGGGGGGGGGGGF?GGFGFFGGFFGFGGGFGGGFEGGGCGFGGFGGGFGGGGFCFGGGGGGFGGGGGGGGGGFGGFGGGGGGGGGGGGGEFGGGGGGFFEGGGGGGGGGGGGGGGGGGF?FGGGGGGFFGGGGGGGGGGGGGGGGGGGGGGGGGGGGGCGGGGGGFGGGFEGGGGGGGFFGGGGGGGGGGGGGGGGGGGGGGGGGGGFGGGFFGCCCCC
@CRQD 91089
TGAGGAATATTGGTCAATGGACGAGAGTCTGAACCAGCCAAGTAGCGTGAAGGATGAAGGTTCTACGGATTGTAAACTTCTTTTATAAGGGAATAAACCCTCCCACGTGTGGGAGCTTGTATGTACCTTATGAATAAGCATCGGCTAACTCCGTGCCAGCAGCCGCGGTAATACGGAGGATGCGAGCGTTATCCGGATTTATTGGGTTTAAAGGGAGCGCAGACGGGTCGTTAAGTCAGCTGTGAAAGTTTGGGGCTCAACCTTAAAATTGCAGTTGATACTGGCGTCCTTGAGTGCGGTTGAGGTGTGCGGAATTCGTGGTGTAGCGGTGAAATGCTTAGATATCACGAAGAACTCCGATTGCGAAGGCAGCACACTAATCCGTAACTGACGTTCATGCTCGAAAGTGTGGGTATCAAACAGGATTAGATACCCT
+
GGGGGFFGEGGGGFGGGGGGGGGGGGGFGGGGGGGGGGGGGGGGGGGGGEGGGGGGGFGGGGGGGGGGGDGGGGGGGFFGGGGGGGGGGG8FFGGGGGGGGGCFFEGDEFFGDFEEGFF<FCDFGG9EFGGGGGGGGGGGGGGGGGEGGGDFGGGGGGGFGCCGGEGGEGF3GGGGE;<FF::FGGGGFFGGGGFDGB<>FCGGGGGFGFGFBFGGGGFEFECCFECC5?EEFGGGGGGGGGFFGFA>GGGF>GGGCEFFFGGFFGFG9GFGGGGFACFCFGGGDFFFFFCFC@8+:8FEFE,GGGEFGGGFDB+>B=?FGGGGGGGGGGGGGGGGGEF;CGFGGFCGGGFGECEBGFC,GGGGGGGGGGFGGGGGGGGGCGGGFGFFFF@GGGGFFEGGFGFCEGGGGGGGGGGGGGFFGGFGFFGGGGFC@B9C
@CRQD 100723
TGAGGCATATTGGTCAATGGACGAGAGTCTGAACCAGCCAAGTAGCGTGAAGGATGAAGGTCCTACGGATTGTAAACTTCTTTTATAAGGGAATAAACCCTCCCACGTGTGTGAGCTTGTATGTCCCTTATGCATAAGCCTCGTCTAACTCCGTGACAGCAGCCGCGGTAATCCGGAGGATGCTCGCGTTCTCCGGATTTATTGGATTTAAAGGGCTCGCAGACTCGTCGTTAAGTCAGCTGTGAAAGTTTGGGGCTCAACCTTAAAATTGCAGTGGATACTGGCGTCTTTGATTGCGGTTGAGGTGTGCGGACTTCGTGGTGTATCGGTGAAATGCTTAGATATCACGAAGAATTCCGATTGCGATGGCAGCTTGCTGCACTGTAACTTACGTTGATGCTCGAAAGTGTGGGTATCAAACAGGATTAGGTACCCT
+
6CEEC,8CEF,@@,66;<,CF<FCF:C@6,@CFACCF8D<,;,<C@@,,6C@<,C,99:,,:,6@FFD7FEF<E<FF,C,C,CFAFGG,C8,:E<FGGF:EFCEG8@AEF7,9,BFG8F=<,5E,CB<EFFG,EFFEFF,4:=+8,8C?;9B@F+6+,AF=B>F:C++8+8D,@:****63DC,38**>><*@,1=@@:>FC8FG#<CACF:<;:##*,,4>;B###,$;C,/;CCCF@@E;@7CCCFGEGGCFF<F;C<>98F/FFD>,:,<A34FB7#)@<+GFE:,8<A688++,,9,,=:47F+>@,548++7FD,::8+++,CA,AFCDECC9B@,4,,@@@7C@C6:,,CF@,,@B7CEC,ECGF@E6;,,6,,CC,CEFEC6-C,6,66C:@6:6A,C8DCBC@@6AEE8ACFFEC5B@E,C,6@C@<C
@CRQD 51802
TGAGGAATATTGGTCAATGGGCGAGGGCCTGAACCAGCCAAGTAGCGTGAAGGATGAAGGCTCTATGGGTCGTAAACTTCTTTTATATGGGAATAAAGTTTTCCACGTGTGGAATTTTGTATGTACCATATGAATAAGGATCGGCTAACTCCGTGCCAGCAGCCGCGGTAATACGGAGGATCCGAGCGTTATCCGGATTTATTGGGTTTAAAGGGAGCGTAGGTGGATTGTTAAGTCAGTTGTGAAAGTTTGCGGCTCAACCGTAAAATTGCAGTTGAAACTGGCAGTCTTGAGTACAGTAGAGGTGGGCGGAATTCGTGGTGTAGCGGTGAAATGCTTAGATATCACGAAGAACTCCGATTGCGAAGGCAGCTCACTAGACTGTTACTGACACTGATGCTCGAAAGTGTGGGTATCAAACAGGATTAGATACCCT
+
GGGGGGGGGGGGGFGGGGGGGGGGGGGGGGGGGGGGGGGGGGGGGGGGGGGGGGGFGGGGGGGGGGGGGGGGGGGGGGGGGGGGGGGFGGGGGGGGGGGGGGFGGGFFGGGGFGGGGDFGGGGGGDAFGGGGF9EFGGGGFGGGGFGGGGFGGGGGGGGGGGGGG@FGGGGGGFFEGGGGGCFGFE>E<GCFCGGEEGGFFDCGGGGGGGGGGGGGDGFE>GGFCFFGGFCFEF?FGFGCGGGFFGGGGFGGGGGFEEGGGGGGGFGFFGGGGDGE?DGFFGGGGGGGGGGGGGGGGGGEFFGFDCDFGGFCGGE@CFC<GGFCEF7GGGGGGFFGGGFC@GGGGGDEEGGGDFDGGGFEGGGGGGGGGGGGGGGGCGGGGGGGFCGGGGGGGGGGGGGGGGGGFGGGGGGGGEGGGGGGGGGGGGGGGGGCCCCC
@CRQD 87588
TGAGGAATATTGGTCAATGGACGAGAGTCTGAACCAGCCAAGTAGCGTGAAGGATGAAGGTTCTACGGATTGTAAACTTCTTTTATAAGGGAATAAACCCTCCCACGTGTGGGAGCTTGTATGTACCTTATGAATAAGCATCGGCTAACTCCGTGCCAGCAGCCGCGGTAATACGGAGGATGCGAGCGTTATCCGGATTTATTGGGTTTAAAGGGAGCGCAGACGGGTCGTTAAGTCAGCTGTGAAAGTTTGGGGCTCAACCTTAAAATTGCAGTTGATACTGGCGTCCTTGAGTGCGGTCGAGGTGTGCGGAATTCGTGGTGTAGCGGTGAAATGCTTAGATATCACGAAGAACTCCGATTGCGAAGGAAGCACACTAATCCGTAACTGACGTTCATGCTCGAAAGTGTGGGTATCAAACAGGATTAGATACCCT
+
<FC<,EFDEDEGF9EFGGG8EEFFFEFCGGGGFGGGCFGGGGCE<FEFEEGGFGGFFFGFGGGGGGGG7C,AFGGGGGGGFAFGGGG9FGGGGFGGGGGGGGEC8EFCD=DC>EB7FFFFFGGGGGFCFEGEFEFFGGG,8BCFGEEGGFGGGGGFGGFFF;GECEGCGGCCFGGEGC<>EFC>7FFGE0DECBCG:GFFFG&F8FGECCCFFFD2GEFCCE9:C>EFEEED;C?CFE@FFFGGFEFFFGGGGGGFD@9GFGFGFCGDCGGFFDGFFD9>GGGGFED,GGGF6F7CBC7>GFFFGFC+B,GFDE>FB,@FFEDGGGGGGFAGCGFCF<B9GGGFCDB<9GGFGGFECC68+FC8GFGFC,FCFCAE9AF7CFF9DF<,FDCFFFE99@GGGGGGFGEGGFGF9FFFFEE@F,=C,GFCFFCA,8CA
@CRQD 110794
TGAGGAATATTGGTCAATGGACGAGAGTCTGAACCAGCCAAGTAGCGTGAAGGATGAAGGTTCTACGGATTGTAAACTTCTTTTATAAGGGAATAAACCCTCCCACGTGTGGGAGCTTGTACGTACCTTATGAATAAGCATCGGCTAACTCCGTGCCAGCAGCCGCGGTAATACGGAGAATGCGAGCGTTATCCGGATTTATTGGGTTTAAAGGGAGCGCAGCCGGGTCGTTAAGTCAGCTGTGAAAGGTTGGGGCTCAACCTTAAAATTGCAGTTGATACTGGCGTCCTTGAGTGCGGTTGAGGTGTGCGGAATTCGTGGTGTAGCGGTGAAATGCTTAGATATCACGAAGAACTCCGATTGCGATGGCAGCACACTAATCCGTAACTGACGTTCATGCTCGAAAGTGTGGGTATCAAACAGGATTAGACACCCT
+
FGGGGGGGGCAEGGGFFDFGGFECFCFFGCEFFG@EE8F,CFFGGGGG7C7FFGGGGEFGCAFFCFFECGG@E,C?,?9FGFGGCFCCF@FCFGGFFA<7C4B8EFEGGB+4?,BFFDDFFGGFEFG?B,AEAEFGGGGG<FGGGFE8,EEB:ADECFDGC,->:B8+<@FAA;F@EFEFGGG<?>F=4DGFGG9>@,=FFFFFG.ECFGGG@FGC>DFFGE,<FC8CCCEGFFGFCFF<.7CCF?C4+<ACFGCE:CGGCD@@=FGGGGGGD>DB@<FCDFCF8>EAEGFE4+>7=E9==E==,@+++<E9@F7EEFCFF=F:7:C?C,6<-,5,GFEFF@@=E99@9FCF<B:@6C<:@,F8,<,6,9EAFGFC9DF@F@GGGGF@6F<GFFEC,+,F@CA;,@B-F9FFFCFFCCGFDFE@;,<<ACB@CCCB
@CRQD 268
TGAGGAATATTGGTCAATGGACGAGAGTCTGAACCAGCCAAGTAGCGTGAAGGATGAAGGTTCTACGGATTGTAAACTTCTTTTATAAGGGAATAAACCCTCCCACGTGTGGGAGCTTGTATGTACCTTATGAATAAGCATCGGCTAACTCCGTGCCAGCAGCCGCGGTAATACGGAGGATCCGAGCGTTATCCGGATTTATTGGGTTTAAAGGGAGCGTAGGTGGATTGTTAAGTCAGTTGTGAAAGTTTGCGGCTCAACCGTAAAATTGCAGTTGAAACTGGCAGTCTTGAGTACAGTAGAGGTGGGCGGAATTCGTGGTGTAGCGGTGAAATGCTTAGATATCACGAAGGACTCCGATTGCGAAGGCAGCTCACTAGACTGCAACTGACACTGATGCTCGAAAGTGTGGGTATCAAACAGGATTAGATACCCT
+
GGGGGFGGGGGGGGGGGGGGGGGGGGGGGGGGGGGGGGGGGGGGGGGGGGGGGGGGGGGGGGGGGGGGGGGGGGGGGFGFGGGGGGGGGGGG8FGGGGGGGGGGGGGGGGGGG<FEFCFFGGCGGGGGGGGGGGGGGGFGFGGGGGGGGGFFGGFFGFGGGGGGGDGGGGGGFGGGGGGGCGFG>GGGGGGGGGGFEFFFFGGGGGGGGFFGGGGGGGGE8FEGGGGFFGGGGGEAFFGFGEFCGG<DCC:@DGGFE>FDGGAGGFGGFGGGGGGGFFFGGGGGGFGFBGGGGGGGGGGGGGGGGGF7GGGGFFEDFCCGGFFCGGGGGGGGGGGGGGGGGGGGGGGGGGGGGGCGGGGEEGGGFCGGGGGGGGGGGGGGGGGGGGGGGGGGGGFGGGGGGGGGGFFGGGGGGGGGGGGGGGGGGGCFFFF@CCCC
@CRQD 86271
TGAGGAATATTGGTCAATGGCCGAGAGGCTGAACCAGCCAAGTCGCGTGAGGGATGAAGGTTCTATGGATCGTAAACCTCTTTTATAAGGGAATAAAGTGCGGGACGTGTCCCGTTTTGTATGTACCTTATGAATAAGGATCGGCTAACTCCGTGCCAGCAGCCGCGGTAATACGGAGGATCCGAGCGTTATCCGGATTTATTGGGTTTAAAGGGAGCGTAGATGGATGTTTAAGTCAGTTGTGAAAGTTTGCGGCTCAACCGTAAAATTGCAGTTGATACTGGATATCTTGAGTGCAGTTCAGGCAGGCGGAATTCGTGGTGTAGCGGTGAAATGCGTAGATATCACGAAGAACTCCGATTGCGAAGGCAGCCTGCTAAGCTGCAACTGACATTGAGGCTCGAAAGTGTGGGTATCAAACAGGATTAGATACCCT
+
FGFGGGGGCFGGGGGFGGGFFGGGGGGGGGGGGDFFGGCFGGFGGGGGG7FFGGGGGEAFGGFGAFGGGGGFFGGGGGF8FGGDFADFEGGGGFGAFF<E9F7FCFGGGGGGGGGGCGGGFGGGGGGGFGGGGDFGGGGGF9BDED?DFDEGGFGFGF?FGGGGECFGFGEGF9FFCFCEFCFCFGFFEF:BFECE9BE9<<EFFFCFD<GGGDCFECFC>E:8GF>@<CFFFFF4>EFFFCGFGFC7>C=CGGGGDCED@0CEGFGGFFFGGFGG??GGGGGF?,=,GGGGGFFCF;EE,FGGGGGGGFCGGGGDGFFGGGF+DGGGGGGFCGGFD,FCGFEAFFEFGGGGGFF7GGFCF:GGGGGGGFCGGDCC,FC,CFEFGDFFCGGGADGGGGFFDGGGGGGFGGGGFAGGGGGGGGGGEEGGGFFCCCCC
@CRQD 270
TGGGGAATATTGCACAATGGGGGAAGCCCTGATGCAGCGACGCCGCGTGGAGGAAGGAGGTCTTCGGATTGTAAACTCCTGTTGTTGAGGAAGATAATGACGGTAATTGAGGAGGAAGCCCCGGCTAACTACGTGCCAGCAGCCGCGGTAATACGTAGGGGGCTAGCGTTATCCGGATTTACTGGGCGTAAAGGGTGCGTAGGCGGTCTTTTAAGTCAGGAGTGAAAGGCTACGGCTCAACCGTAGTAAGCTCTTGAAACTGGAGGACTTGAGTGCAGGAGAGGAGAGTGGAATTCCTAGTGTAGCGGTGAAATGCGTGGATATTAGGAGGAACACCAGTAGCGAAGGCGGCTCTCTGGACTGTAACTGACGCTGAGGCACGAAAGCGTGGGGAGCAAACAGGATTAGATACCCT
+
6,CFFCCGGGGFFGFEFFCFGCGGGGGFGGDGGF9,CFF@F@CGGGGGGGGGGGGGGGGGG8BFGGEGGCFGGG?FFGGCCFFFFGGGGGGGGDFGGGEF9FG?D+8,@FGFGEEEGGDDFEE>FGGGGGGGGGGGFGGFFFFGG:,GGDFGGGF438CFEF(CC>BFF:FCFCF>GGFFGF>GGG<(-GEEGGGGGGE8CGGEEGE:7CFFGE::<EEGFGCGFFG7CEB@@?E3EFBC8CFGDFGGEEA8<8GDEE?EGFEEGGFGGF@EGCGFFAEAECGG9GFF9AFFCE5,EGGCCCDGGFCC9GEFEEFF=E4E;GGGGGGFEFEEFFFGFGEC7E?GGCEFEFECA?GGGGFF@GFGGGGGGF@CE66FGGFFEGGFFEGGFFGGF<EFCEGFGGGGGGGGFF@CCCC
@CRQD 65736
TGAGGAATATTGGTCAATGGGCGAGAGCCTGAACCAGCCAAGTAGCGTGAAGGATGACTGCCCTATGGGTTGTAAACTTCTTTTATAAAGGAATAAAGTCGGGTATGGATACCCGTTTGCATGTACTTTATGAATAAGGATCGGCTAACTCCGTGCCAGCAGCCGCGGTAATACGGAGGATCCGAGCGTTATCCGGATTTCTTGGGTTTAAAGGGAGCGTAGATGGATGTTTAAGTCAGTTGTGAAAGTTTGCGGCTCAACCGTAAAATTGCAGTTGATACTGGATATCGTGAGTGTAGTTGAGGCAGGCGGAATTCGTGGTGTAGCGGTGAAATGCTTAGATAGGAGGAAGAACTACGAGTGCGAAGGCAGCCTGCTAAGCTGAAACTGACATTGAGGCTCGAAAGTGTGGGTATCAAACAGGATTAGATACACT
+
GFGCFGFF@FGGFCFGCFGGFFGG+@FFGGGDGFGCFGGG<FG9EFCFGDF,CFFGGGGGFCFGCEFC@D7CBFGFFFF9FGGGGG9,EFFGDFF9FFFFE7FF@FG?D5AFFF78A<:,A9,CBGFEEAF<?A@<F?EC<,FCFE7<DFF8FD+@FE,8@,BFG@F+@C<FFGCCB>@71;F7*:>FF>BCACA=:=C?$=E>>:8FGGGCC35<*B81B:7CD?C?F@:FA@7A9F>,CFDGFDB6CC??/CB:=CCECF87FDFB<GEFG=@CC6FEFFEC;?9+E,<F8EEA,,E=8FE=B+GFB,<DDF7F7D<FGGF7GGEDGGGDEA,FE<DFGFF:,,6,FF9FE@C8-DF@+,F@GFDGEFEC<FFE9GFFFEC,,DFF9GFFDFF@GDFC6FFFFGGCGGGFF<FCGGFEFGGGGFAGGGFA6,A6
@CRQD 71577
TGAGGAATATTGGACAATGGGCGAGAGCCTGAACCAGCCAAGTAGCGTGAAGGATGACTGCCCTATGGGATGTAAACTTCTTTTATAAAGGAATAAAGTCGGGTATGCATACCCGTTTGCATGTACTTTATGAATAAGGATAGGCTAACCCCGCGCCAGCAGCCGAGGTAATATGGAGGATCCGAGCGTTATCCGGAGTTATTGGGTTGAAAGGGAGCGCAGGCGGTGAGGGAAGTCTGATGTGAAAGCCCGGGGCTCAAACGCGGTATTGCATTGGAAACTGTCGTACGAGAGTGTCGGAGGGGTAAGCGGAATTCCTAGTGTAGCGGTGAAATGCGTAGATATTAGGAGGAACACCAGTGGCGAAGGCGGCTTACTGGACGATAACTGACGCTAAGGCTCGAAAGCGTGGGGAGCAAACAGGATTAGATACCCT
+
FG9<DFFCGGCFF,EFFGGGAF7@77@CEFFFGFGGFGEF<<C6,CF::6DA88,,4,<C,,,CCDFGC,CFGGGGGF9,?FFFCEC?<FFGGCFGF<,<?::,=?F9F9F,9=FBF,?,C,9,CF<,,<,,5BA,59E9,,B?F?8A<,3>++5<(@C,@,,,8#<F@>;B;%@9E<C7?51<DCAFF:>&,>=:#&E<05EDCE2<=GFE<CBC/7B8.<C=CEGG,8;#;=;..,8;CA0CEFC1***>@F@3;8>+53+>CFC3,FGFCFDGFD<B+@FCCCC>::?GFGF:CFB=+A,@GGGGGGGFGFAFE@E9GGGGGEGGGGGGGGF>@GGGGGGFFDGFGFFGFE6CEE,:BFB7FECF@:8F<CGCGGGGFD;,6AGGGGGGFDC,F@B,8EGGGGGGGGGGFGFGGFGGGFFFFC69EGGCCCCC
@CRQD 70734
TGGGGGATATTGCACAATGGAGGAAGCTCTGATGCAGCGACGCCGCGTGAGTGAAGAAGTATTTCGGTATGTAAAGCTCTATCAGCAGGGAAGAAAATGACGGTACCTGACTAAGAAGCCCCGGCTAACTACGTGCCAGCAGCCGCGGTAATACGTAGGGGGCAAGCGTTATCCGGATTTACTGGGTGTAAAGGGAGCGTAGACGGCGGAGCAAGTCTGAAGTGAAAGCCCGGGGCTCAACCCCGGGACTGCTTTGGAAACTGTTCTGCTAGAGTGCTGGAGAGGTAAGTGGAATTCCTAGTGTAGCGGTGAAATGCGTAGATATTAGGAGGAACACCAGTGGCGAAGGCGGCTTACTGGACAGTAACTGACGTTGAGGCTCGAAAGCGTGGGGAGCAAACAGGATTAGATACCCT
+
FFGGGGGGFGGGGGGGGGGGGGGGGGGGGGGGGGGGGGDGGGGGGGGGGFFGGGGGGGGGGGGGGGGGGGGGGGGGGGGGGGGGGGGGGGGGGGGGDGGGGGGGGGGFGGGGGGGGGFGEFGGGGGGGGGGGDGGGGGGGGGGGGGGGGEG=FCFFGGGGGGGGGGGGGGGGGGDGGGG>GGGGGGGFFFGGGGECGDE<EGGGGGGGGCGGGGGFGFCFGGGGGGGFGGFGGGGGGGGGFFEFFGGGEGGFGGGGEGGGGGFGGGGGFFGGGGFGGFGGFFFFFCFFE,GFGGGGFFFCGGGGGGGGGGGGGGGGGGGGGGGGGFGGGGGGEGGGFFGGGGGGGGGGGGFFGGGGGGFC9EDGFCFBCGGGGGGGGEGFGGGGGGGGGGGGGGGGGGGGGGGGGFFGFFGCC@CC
@CRQD 274
TGAGGAATATTGGTCAATGGACGAGAGTCTGAACCAGCCAAGTAGCGTGAAGGATGAAGGTTCTACGGATTGTAAACTTCTTTTATAAGGGAATAAACCCTCCCACGTGTGGGAGCTTGTATGTACCTTATGAATAAGCATCGGCTAACTCCGTGCCAGCAGCCGCGGTAATACGGAGGATGCGAGCGTTATCCGGATTTATTGGGTTTAAAGGGAGCGCAGACGGGTCGTTAAGTCAGCTGTGAAAGTTTGGGGCTCAACCTTAAAATTGCAGTTGATACTGGCGTCCTTGAGTGCGGTTGAGGTGTGCGGAATTCGTGGTGTAGCGGTGAAATGCTTAGATATCACGAAGAACTCCGATTGCGAAGGCAGCACACTAATCCGTAACTGACGTTCATGCTCGAAAGTGTGGGTATCAAACAGGATTAGATACCCT
+
FGF@FFGGGGGGGGGGGGGGGGGGDGGGGGGGGGFGGGGGGGGGGGGGGGGGGGGGGGGGGGAFGGGGGGEGGGGFGGGGGGGGGGFCGGGGDFEGGG@FFGGGGGGDCGGCGGGGGGGGGGGGGGGGGGGGFFGGGGGGEGGGFGGFGFCGGGFGGGD?FGFEFEGEGGGGGGGGGGCFGGGGCFCFGGGGGECE?<FG?C=GGGGGGGGGGGGF=EEEEF>GGGGGGGGEGGGFFCDB<FGGFFFD<CCFEGGGGFFFGGGFDC9FFFFFGFFBC4AF:GG@CA,?F?<,GGGGGFAEGGGGE7GGGEAEGGEDCCCGGGGGGDGFEGGGGGGGFGGGGGGECFFFFGFEEF::7FGFF@GEGFGGGGFGGGGGGCCCCCGGGCE>GGGGGGGEGGGGGGGGFGFF@GGGGGGGGGGGGGGGF9FAEGGCCC8C
@CRQD 76691
TGGGGAATATTGCACAATGGGGGAAACCCTGATGCAGCGACGCCGCGTGGAGGAAGAAGGTCTTCGGATTGTAAACTCCTGTTGTTGAGGAAGATAATGACGGTACTCAACAAGGAAGTGACGGCTAAATACGTGCCAGCAGCCGCGGTAAAACGTAGGTCACAAGCGTTGTCCGGAATTACTGGGTGTAAAGGGAGCGCAGGCGGTAAGACAAGTTGGAAGTGAAATCTATGGTCTCAACCCATAAACTGCTTTCAAAACTGTTTTTCTTGAGTAGTGCAGAGGTAGGCGGAATTCCCGGTGTAGCGGTGGAATGCGTAGATATCGGGAGGAACACCAGTGGCGAAGGCGGCCTACTGGGCAACAACTGACGCTGAGGCTCGAAAGTGTGGGTAGCAAACAGGATTAGATACCCT
+
E,@EE,@,;CCF,CAFDDECFE+@CFGFED@FE9CFGGGGDFGGGEGGD+B=FCF,9,:CFGFGG,=C@=FFGGGF9FFGFAFG8<=EFDF==FGFGFDG,B:4B+CFGGGFGG8=FCGGGC=+=>CD,CFF@=:<<CF@FCFF5><AFE@?3&9.,,,87D:D-5;<<:/1<B:C;::A9<:>F@F<)GFG<:>7:.EGG:C5GF9D8E'C?(/20E7@,CE@7@</BGCF@:#;<GFF@.@3@8,FDCD,C,8,,9FD<>38A,,:,EFFGGF<FFF?9FDFGGFCCA,FFFC>FCGGGGGE@C7GFE?,CGCDGFFE?+GF>GEFGFAFFF8F<C<7C@C7GGGFEECEFGGGGF8C,6,,DCFGFGF@@GGGFGGGFEFGFFGEGGGGGGGGGFFF@EGGGFFEGF@B,B<<
@CRQD 276
TGGGGAATATTGCACAATGGGGGAAACCCTGATGCAGCGACGCCGCGTGAGCGAAGAAGTATTTCGGTATGTAAAGCTCTATCAGCAGGGGAGATAATGACGGTACCTGACTAAGAAGCACCGGCTAAATACGTGCCAGCAGCCGCGGTAATACGTATGGTGCAAGCGTTATCCGGATTTACTGGGTGTAAAGGGAGCGCAGGCGGTGCGGCAAGTCTGATGTGAAAGCCCGGGGCTCAACCCCGGTACTGCATTGGAAACTGTCGTACTAGAGTGTCGGAGGGGTAAGCGGAATTCCTAGTGTAGCGGTGAAATGCGTAGATATTAGGAGGAACACCAGTGGCGAAGGCGGCTTACTGGACGATAACTGACGCTGAGGCTCGAAAGCGTGGGGAGCAAACAGGATTAGATACCCT
+
GG8;@8B@FGGFGGGGGGFFGGDFGGGGGGGGGGGGGGCGGGGDEGGGGGGGGGCEGGGA?EFGGGGCFCFGGGGDGGFGGA<FGFGGDF@FCGGGGGGDGGG7FGFGGG8,FCFGGFDEFGGGGGGGGFFFGGGGGGGGGGGFGDCFGGF9FFFFG<AF<GGFGGGG@CGGCFECEF7FF=CFFGCA<FEFFFGGGCGGGGGGGGGGGGGEGFGFFGFFGGGGFEDGGDGGGGGFFGFFGG#EGGFGFFFFFGFGGFFDGGGGGGCGFC<EGF<GGGGGGGGGCDGGGFGGGF<FGGFGGGGGCCGGGGGGGGFDGGGGGGGEC9FFEFGGGEGGGGGFC7GGFEDGGGGGGGGGGGGFFGFFGGFGGGEGGGGGGGGGFFDGGGGGGGGGGGGG?FFCGGGFDFGGFFFCC@CC
@CRQD 277
TGGGGAATTTTGGACAATGGGGGCAACCCTGATCCAGCCATGCCGCGTGCAGGATGAAGGTCTTCGGATTGTAAACTCCCGTTGTTGAGGAAGATAATGACGGTACTCAACAAGGAAGTGACGGCTAACTACGTGCCAGCAGCCGCGGTAAAACGTAGGTCACAAGCGTTGTCCGGAATTACTGGGTGTAAAGGGAGCGCAGGCGGGAAGACAAGTTGGAAGTGAAATCTATGGGCTCAACCCATAAACTGCTTTCAAAACTGTTTTTCTTGAGCAGTGCAGAGGTAGGCGGAATTCCCGGTGTAGCGGTGGAATGCGTAGATATCGGGAGGAACACCAGTGGCGAAGGCGGCCTACTGGGCACCAACTGACGCTGAGGCTCGAAAGTGTGGGTAGCAAACAGGATTAGATACCCT
+
GGGFF@FGGGGGGGGGGGGGGGGGGGG6FGGGGGGGGGGGGGGCFGGGGGGGGGGGGGGGGGGDGGGGGGGGGGGGGGFGGGGGGGGGGGGGGGGGGGGGGGGGGGGGGGGGGGGGGFGGGGGGGGGGGGGFGGGGGGGFGGGEFGGGGGGGGDEFGGE>FGGGGEGGFFGGFGEGGGGGGGGGFGGCGEFFFGGGGFGGEGGGGBDCCFFAFFFFEFGGGGGGGGGGGGGGGGGGGCFGECFGGGAEFGGGFGEFGGFGFFEFFGGFB<FGGFEGFDFGGGGGGGGGEFGGGGGFFECE,<GFCGGGGGGFEGGDGGGEFGGGGGGGGFEGGGGGGGGGGGFGGGFFGEGDGGFGGGGGGGGGFGGGGGGGGGGGGGGGFGGGGGGGGGGGGGGEFGGFGDGGGGGGGFGCCCCC
@CRQD 66991
TGAGGAATATTGGTCAATGGACGAGAGTCTGAACCAGCCAAGTAGCGTGAAGGATGAAGGTCCTACGGATTGTAAACTTCTTTTATAAGGGAATAAACCCTCCCACGTGTGGGAGCTTGTATGTACCTTATGAATAAGCATCGGCTAACTCCGTGCCAGCAGCCGCGGTAATACGGAGGATGCGAGCGTTATCCGGATTTATTGGGTTTAAAGGGAGCGCAGCAGGGTCGTTAAGTCAGCTGTGAAAGTTTGGGGCTCAACCTTAAAATTGCAGTTGATACTGGCGTCCTTGAGGGCGGTTGAGGTGTGCGGAATTCGTGGTGTAGCGGTGAAATGCTTAGATATCACGAAGAACTCCGAGTGCGAAGTCAGCCTGCTAAGCTGCAACTGACATTGAGGCTCGAAAGTGTGGGTATCAAACAGGATTGGATACCCT
+
CFAFFGGCFFGGCFGGGCC,CC@@BFGGGGFEFGDDF8,;C;EDDEEGECDC@CEF8@F<FGGGGGGC:G7E<FFAFGGGGFGFDGGGAF@FE,CECC=CFCC=EFFF8F=C+4=F<FFEGFG?EFCDFFD,CFFFCEEECF7@CF@,=;EF76=FGGFD<FDCG@:>>C:#<8@2C75<D:B@0>#E@EG4@FGG*)FCF=<B<=FFEGG*C=CCC=8<GE3/F>562AFE>=9F808+$EECD@9C0><GDC#@/9CCF+<GD<FF9:DFADCCA?@CGFDC8E8,9F@FEC+DGF:<<F489:GEGF9?<=:F=FFB?,>>84,9GFCFF??9<66E@E@<@CA,E<EFF:@6:C,@+EGGF@C@,FGGFFFC@C6,A@<FFEEDFDGE9FE<8C>GGGFGGGGGGGGFFEE,CFFFEECD<C<C@,E<<A,C
@CRQD 279
TGGGGAATATTGCACAATGGGGGAAACCCTGATGCAGCGACGCCGCGTGGAGGAAGAAGGTCTTCGGATTGTAAACTCCTGTTGTTGAGGAAGATAATGACGGTACTCAACAAGGAAGTGACGGCTAACTACGTGCCAGCAGCCGCGGTAAAACGTAGGTCACAAGCGTTGTCCGGAATTACTGGGTGTAAAGGGAGCGCAGGCGGGAAGACAAGTTGGAAGTGAAATCTATGGGCTCAACCCATAAACTGCTTTCAAAACTGTTTTTCTTGAGTAGTGCAGAGGTAGGCGGAATTCCCGGTGTAGCGGTGGAATGCGTAGATATCGGGAGGAACACCAGTGGCGAAGGCGGCCTACGGGGCACCAACTGACGCTGAGGCTCGAAAGTGTGGGTAGCAAACAGGATTAGATACCCT
+
GGGFGFGGGGGGGGGGGGGGGGDGGGGGGGGGGGGGGGGGGGGGGGGGGGGGGGGGGGGGGGGGGGG@FFGGGGGGGGGGGGGGGGGGGGGGGGGGGGGGGGG7FFCFGGGGGGGGGGFGGGGGGGGGG8GGDGGGGFG@GGGFGGGGGGGGGGGGGGGG=GGGGGGGEGGGG9FGGGGGGF(GGG6GGFFBFGGGE?@7EEGEFEE>FFCBEF<FGGGGGGGFFGFFGGFGGF8CFDGGGGCDGGGFAFFGFGGFFFFFCEFFGDGGFCGGGGGFFFGFGGFGGDGGGFGFFGEGGEFEGE@EGGGGEGFFDGGCGDEDGGGGEEEA9EFE7GGGGGCFEGGFFGGGGGGFC,FB+8GGFGEGFFFDGGGGGGGGGGDGFGGGGGGGGGGGFCGGGGGGF9GGGGGCDEC6CCCC
@CRQD 92989
TGAGGAATATTGGTCAATGGACGAGAGTCTGAACCAGCCAAGTAGCGTGAAGGATGAAGGTCCTACGGATTGTAAACTTCTTTTATAAGGGAATAAACCCTCCCACGTGTGGGAGCTTGTATGTACCTTATGAATAAGCACCGGCTAACTCCGTGCCAGCAGCCGCGGTAATACGGAGGATGCGAGCGTTATCCGGATTTATTGGGTTTAAAGGGAGCGCAGACGGGTCGTTAAGTCAGCTGTGAAAGTTTGGGGCTCAACCTTAAAATTGCAGTTGATACTGGCGTCCGTGAGTGCGGTTGAGGTGTGCGGAATTCGTGGTGTAGCGGTGAAATGCTTAGATATCACGAAGAACTCCGACTGCGAAGGCAGCACACTAATCCGTAACTGACGTTCATGCTCGAAAGTGTGGGTATCAAACAGGATTAGATACCCT
+
BFGGGGGGGGGGGAFGGGGFGGGGGGGGGGGGGGGGGGFGGGGGFGGGGFGGGGGGGGGGGGGGGGGGGGGGGGGGGGGGGGGGGGGGGGGGGGGGGGGGDFGGGGGDG<FGGFFGGGGGGGGGGGFFFBFGGGGGGGEFGGGEGGGGGFGGGGGGGGGGGGGGGGGDGGEGGGGGEGGGGGGGGGGGGGGGGGGGFGFFFGGGGGGGEFFGGGGAEGGGGGGGGGGGGGGGGGGGGGGGGGFEFG>CFFGGGGGGFFGGGGGGGGGGCFGGGDGFDEFDGGEGEECF=,GGGGGEFFGGGGGGGGGEFEGFGFEC:<@D8GGGGGFGGGGGFGGGGGGDFAGGGGGGFGGGDFFDGGF:GGGFGGFFGGGGGGGGGF:,GGGGGGGGDGGGGGGGGGGGGGGGGGGGGGGGGGGGGGGGGGGGGGFCGGGCCCCC
@CRQD 281
TGAGGAATATTGGTCAATGGGCGAGAGCCCGAACCAGCCAAGTAGCGTGAAGGATGAAGGCTCTATGGGTCGTAAACTTCTTTTATATGGGAATAAAGTTTTCCACGTGTGGAATTTTGTATGTACCATATGAATAAGGATCGGCTAACTCCGTGCCAGCAGCCGCGGTAATACGGAGGATCCGAGCGTTATCCGGATTTATTGGGTTTAAAGGGAGCGTAGGTGGATTGTTAAGTCAGTTGTGAAAGTTTGCGGCTCAACCGTAAAATTGCAGTTGAAACTGGCAGTCTTGAGTACAGTAGAGGTGGGCGGAATTCGTGGTGTAGCGGTGAAATGCTTAGATATCACGAAGAACTCCGATTGCGAAGGCAGCTCACTAGACTGTTACTGACACTGATGCTCGAAAGTGTGGGTATCAAACAGGATTAGATACCCT
+
GCFGGGGGFGGGGFFGGGGGGGGGEGGGGGGGGGGGGGGGGGGEGFGGGDFGGGFGGGGGGGGGDGGFGGGGGGGGGGGGGGGGGGGGGFGFGEEFGGGGGGGGGGGFFFGGGGGFG9,BFGGGGGFEGGGGGGGGGGGD@FC>FFGF?@GGD@GGGFCG>GGGGGGGGGEGFFGG>CE=GGGGGG.FFEFGFGGGGGGGFFEFCC?<8FF<FEFD:EGEGGG77FCFFGFGCGGGF7><GGGGGG?DGFCGGGGGGFEF>FG<ECFGFGGGGGGGFFFFCFDEA,EABFGDDGGFFGGGGGGGGEF:FE<<C8FB7FEFEFGGGGCAGGGDCFFFCDEFCDFFG@EGGGGGGFC7GGGGGGGGGGGGGGGGFE9GGGGGGGGFF9GCFFC,FGGGGGGGGEFFCCCFEGGGGGGF@CGGGGFFFCGGF8GCCCCC
@CRQD 88150
TGGGGAATTTTGGACAATGGGGGCAACCCTGATCCAGCCATGCCGCGTGCAGGATGAAGGTCTTCGGATTGTAAACTGCTTTTGTCAGGGACGAAAAGGGATGCGATAACACCGCATTCTGCTGACGGTACCTGAAGAATAAGCACCGGCTAACTACGTGCCAGCAGCCGCGGTAATACGTAGGGTGCAAGCGTTAATCGGAATTACTGGGCGTAAAGCGTGCGCAGGCGGTTTTGTAAGATAGATGTGAAATCCCCGGGCTCAACCTGGGAATTGCATATATGACTGCAAGACTTGAGTTTGTCAGAGGAGGGTGGAATTCCAAGTGTAGCAGTGAAATGCGTAGATAGTTGGAAGAACACCGATGGCGAAGGCAGCCCTCTGGGACATGACTGACGCTCATGCACGAAAGCGTGGGGAGCAAACAGGATTAGATACCCT
+
CEGEECGGFFGG7FGGGGGGGGGGGGGG:FFGGGGGGGFCCFGGFGGGGGFGGC=<AFAGGGGGGGGGGGGGGFDFFGGGGGGGGGGGGGGGGGGDGGGGGGGGGGGGGGGGGGGGEGGFGDGDCFF>FGEGGGFGGGGFGGGGGGGGGGGGGGGGGGGGGGGFGGCFFE>GGGGGGGDFGAFGGEGGGG:FFGC5=BFFGGCGGGGFFAFGGFCCGFCEAGGGEEGEDEGGDEB0D@@CCGFEFEFGFGGGGGGFGGFGGGFCEG=@CF?FGGGGGFE9DF<CC9GFBECFDGGDGGF?GGGFEAEFF=?@FF9EB?9FB=<FGFGFFCE,<B,FEFDGGFE9AF;FA,,FGDFGFCC7@GGGGGEGGGFFFF7EB,<,@8GGFEF,GFGFFCFFGGFGEEFFGFEFGC7GGCGGFFFGGGGFAEEGGGCGGGGGCCCCC
@CRQD 104785
TGGGGAATATTGCACAATGGGCGAAGGCCTGATGCCGCGACGCCGCGTGAGCGAAGAAGTATTTCGGTATGTAAAGCTCTATCAGCAGGGAAGATAATGACGGTACCTGACTAAGAAGCACCGGCTAAATACGTGCCAGCAGCCGCGGTAATACGTATGGAGCAAGCGTTATCCGGATTTACTGGGTGTAAAGGGTGCGTAGGTGGCAGTGCAAGTCAGATGTGAAAGGCCGGGGCTCAACCCCGGAGCTGCATCGGAAACTGTCGTACTTGATTGTCGGAGGGGTAAGCGGAATTCCTAGTGTAGCGGTGAAAGGCGTAGATAGTAGGAGGAACACCAGTGGCGAAGGCGGCTTACTGGACGATAACTGACGCTGAGGCTCGAAAGCGTGGGGAGCAAACAGGATTAGATACCCT
+
A8,=8C@FGFFCFDFFGFCFF,C@C:F,EFFGFE,,+8@FEFDG+=+F@EEECBFGEFGGGGGGGFC:,?FFCDDBFGGGGG9?ECG8F7F8=EDFGGGGFC7CFEFFGFCC9DD9F,>F8FGGGDCGGCGC<@8>@F,*@<FF*@FCFC8;@FC<FGFG;FGGGGGD@CC:0?7<C<3ECFGCFC9FGFGGCC<0:?EGGG#9<96<:2CCDGFCC@C#@GGFC.<>:C8:88CC=F@FG<#9>>8DGCFFGGCGGFEEFG?CFDCFDC,D<#B>B88C+F=:E?CC7E<<?BFB4CD9FB>8+CF5@EF,CAGEGGFCFBGF@F8=E?EB,C6-9FGGGGFCGFGGDGGGGGGGGF7GFCF<CFC,B-B6,;C8FCF@C,F8ECCCEGCGGF9FCFE,CAFGGF9EFEFA,@,A
@CRQD 284
TGGGGAATCTTGCGCAATGGGGGGAACCCTGACGCAGCGACGCCGCGTGCGGGACGGAGGCCTTCGGGTCGTAAACCGCTTTCAGCAGGGAAGAGTCAAGACTGTACCTGCAGAAGAAGCCCCGGCTAACTACGTGCCAGCAGCCGCGGTAATACGTAGGGGGCGAGCGTTATCCGGATTCATTGGGCGTAAAGCGCGCGTAGGCGGCCCGGCAGGCCGGGGGTCGAAGCGGGGGGCTCAACCCCCCGAAGCCCCCGGAACCTCCGCGGCTTGGGTCCGGTAGGGGAGGGTGGAACACCCGGTGTAGCGGTGGAATGCGCAGATATCGGGTGGAACACCGGTGGCGAAGGCGGCCCTCTGGGCCGAGACCGACGCTGAGGCGCGAAAGCTGGGGGAGCGAACAGGATTAGATACCCT
+
GGF,FFGGGGGGGGGFGGGGGGGGGGGGGGGGGGGGGGFGGGGGGGGGGGGGGGGGGGGGGGGGGGGGGGGGGGGGGGGGGGGGGGGGGGGGGGGGGGGGGGGGGGGGGGGGGGGGGGGGGGGGG>CGGGGGGGGDFGFGGGGGGE?GGGEGFFGGF<EG?GGGG>GGGGEGFGGG:E;GFC=GGGFEEGGGFGGGGGGGGGGGGGGCEGGGFGEGGGGGGGC>EEGGG>GGGGGGCDGCFF::>GGDG?>CFGGGGFEEEG(0C:::>FGGFDGFFF@DDFEGGEBCFDE<FCFC+EGGGGGEGGDGGFEGGGGGFCCFEE@+CGGGGGGGGGGGF:CGFF@GFGGGGF@GFF@A@EEGFBFGF>EFGDGGGGGGGGGGGGGFGGGGGGGGGGGDGGGGGGGGGFFGGEFFCCCCC
@CRQD 74378
TGAGGAATATTGGTCAATGGGCGAGAGCCTGAACCAGCCAAGTAGCGTGAAGGATGACTGCCCTACGGGTTGTAAACTTCTTTTATAAAGGAATAAAGTCGGGTATGGATACCCGTTTGCATGTACTTTATGCATAAGGATCGGCTAACTCCGTGCCAGCAGCCGCGATAATACGGAGGATCCGAGCGTTATCCGGAGTTATTGGGTTTAAAGGGAGCGTAGGTGGATTGTTAAGTCAGTTGTTAAAGTTTGCGGCTCAACCGTAAAATTGCAGTGGAAACTGGCAGGCTTGCGTACAGTAGAGGTGGGCGGAATTCGTGGTGTAGCGGTGAAATGCTTAGATATCCCGAAGAACTCCGATTGCGAAGGCAGCTCACTAGACTGTTACTGACACTGATGCGCGAAAGTGTGGGTATCAAACAGGATTAGATACCCT
+
GFGG8CCFFFEACGGGGGGGGF@F:FGCGGGGGGGGFGFGGFFGGGDCFDGDFEEGG,C<FF,E8FCCGGE@FCDFEFEGGGGF9CD9?5CCE8EDFF,CF:FFEGF,C?A,B<=BFFGGGCGEE<<EAEEF99FA<<AC<F=@@GGGGGFGCFDG+F8D@DCG+@CCFCC;,=:7*57CCFG7CCF:1:@=:<37.#?CF=97FC<FF8?C<:=#4<FCEGG9FBFGG7E@CE7/DC<@(?C3/<<7CF>9CEDE+:F7+B9CDFFA9FF:?<C#EE7ADDB?>,6+CGF>+C,A?4;BE:C7CF::+<FBE=@@==<E8FC:ECGGFF9GGGFDFC,@F9F7F8,,GFGFFB68-D9:F::<GGGF<C,8ECC6,,E9E6,;,,C,,9F@EFCB@6+6,7CFCE@,;GGEF,EAFGEEECC9EGCFFC@@6B<9
@CRQD 286
TGGGGAATATTGCACAATGGGGGAAACCCTGATGCAGCGACGCCGCGTGGAGGAAGAAGGTCTTCGGATTGTAAACTCCTGTTGTTGAGGAAGATAATGACGGTACTCAACAAGGAAGTGACGGCTAACTACGTGCCAGCAGCCGCGGTAAAACGTAGGTCACAAGCGTTGTCCGGAATTACTGGGTGTAAAGGGAGCGCAGGCGGGAAGACAAGTTGGAAGTGAGATCCATGGGCTCAACCCATGAACTCCTTTCAAAACTGTTTTTCTTGAGTAGTGCAGAGGTAGGCGGAATTCCCGGTGTAGCGGTTGAATGCGTAGATATCGGGAGGAACACCAGTGGCGAAGGCGGCCTACTGGGCACCAACTGACGCTGAGGCTCGAAAGTGTGGGTAGCAAACAGGATTAGATACCCT
+
GGG8FEEFFFGGGGGGGGGGFDFGEGGGGGGGGGGGFFFFEFFGGGGFGEGGGGGGGGGGGGGGGGGGGGGGGGGGGGGGGGGGFGG?EGGGGGGGGGGACGGGGGFGGGGGGGGGGFG9DFGG7CEG?FGGGGGGGGCDGGGGGGGGGGCFG?GGFDEFGGGBFGFFCFGGGGGGGFEFDFGGGG@GFCFFGGGGECGFEFECEGGFDG6C9?EDGGGGGFFCFGGFF<GDFCFFF:FGFFCGFFF>,<CGGGGFGFGGGGGGGFDFFFFDFCGGGGGFGGGGGGEEGF,CFE=:7EEFGFEEE7@CFE<GGGGFDCFAFGGFB@CFF9GFGGGGGGGGGGFGFFFGGGGFAAFCGGGGGGGGFFCGGGGEFGGGGEGFDGGGGGGEEGGGGGGGGGFEFGGGE<GFF8GCCCCC
@CRQD 95853
TGAGGAATATTGGTCAATGGGCGCAGGCCTGAACCAGCCAAGTAGCGTGAAGGATGACTGCCCTATGGGTTGTAAACTTCTTTTATAAAGGAATAAAGTCGGGTATGTATACCCGTTTGCATGTACTTTATGAATAAGGATCGGCTAACTCCGTGCCAGCAGCCGCGGTAATACGGAGGATCCGAGCGTTATCCGGATTTATTGGGTTTAAAGGGAGCGCAGACGGGTCGTTAAGTCAGCTGTGAAAGTTTGGGGCTCAACCTTAAAATTGCAGTTGATACTGGCGTCCTTGAGTGCGGTTGAGGTGTGCGGAATTCGTGGTGTAGCGGTGAAATGCTTAGATATCACGAAGAACTCCGATTGCGAAGGCAGCACACTAATCCGTAACTGACGTTCATGCTCGAAAGTGTGGGTATCAAACAGGATTAGATACCCT
+
FGGGGG?FFGCGFGGGGGGFFGGGGGGGGGGGGGGGGGGGGGDFFGGGGGGGGGGFGFGF<FGGGGGGGGGGGGGFGGFGGGFGGGGGGGGGFGCFFGGGGGG<FFGGGGFGGGGFFGGGGGGGGGAFGGGGGGGGGGGCCEE7FGGGGFGGGD7@FGG@GGGGGG;GGGGGFGGGGGGGGFFFGGGGG:9CFFGC;*F9EGGFGGGGCEGGGFGFDFGGGGGGFEEFGGGFEGGFDDFCE*8GFF@EEF-GFAEGEGFGGGFGGGGGFGGGCFFAD9FDGGFG88EE=<AE>GF7F8F8FGGGE:@++<C?7GGGGGGGFGGF@GGFGGGGGGGFFFDFGFGFCCGFAGGGFCC-GFGCGGGGGGGGGFAC,9FGFFF@EFDGGGGGGGGGGGGGGGGGGGGGGGGCGGFFFGGGGGFGGGGFGEAGGFFCCCCC
@CRQD 288
TGAGGAATATTGGTCAATGGACGAGAGTCTGAACCAGCCAAGTAGCGTGAAGGATGACTGCCCTATGGGTTGTAAACTTCTTTTATACGGGAATAAAGTGAGGCACGTGTGCCTTTTTGTATGTACCGTATGAATAAGGATCGGCTAACTCCGTGCCAGCAGCCGCGGTAATACGGAGGTGCCGAGCGTTATCCGTATTTATTGGGTTTAAAGGGAGCGTAGGCGGACGCTTAAGTCAGTTGTGAAAGTTTGCGGCTCAACCGTAAAATTGCAGTTGATACTGGGTGTCTTGAGTACAGTAGAGGCAGGCGGAATTCGTGGTGTAGCGGTGAAATGCTTAGATATCACGAAGAACTCCGATTGCGAAGGCAGCTTGCTGGACTGTAACTGACGCTGATGCTCGAAAGTGTGGGTATCAAACAGGATTAGATACCCT
+
EG@FFEGEFGFGGGDGGGGGGGGGGGDGGGEFGGGGFGFGGGFGGGEGGGFGCF?EFGCFCFGFGGCGFFEEFGGGGGGEA<CFFGGGDCFBGGGGGFGGGGGGGDFEEFGGGGGGF9FFECEDEEFGGFFFGGGGFGGGG?GFFGGGGGF@FGGGGGGG??GGGGDGFGG<GCFG@GG#+D@=CFGGEGAFGGD&@CFC;,<?CF<FFFGGFGF4DDGCGGGGECECCE>;EFGGFCBFFGFFFFFFEC@<9DF<B+FFDGGFFDFDFAFCGEFGFGGGGFF?EGFF,<EFFF9GFE9GFFF8B+F@F8<EEGGGF77FCDFFEF7GGEDDFGGFAEEFGFE8GFFGFF<FGGGEF7GGGFFDDCF<FF@GDFGGFGGFGGGGFCFGGDGGGDFGGFGEC7GGEGF;GGGGGFGGGGGGGGGFF<GEE8GCCC8C
@CRQD 289
TGAGGAATATTGGTCAATGGGCGCAGGCCTGAACCAGCCAAGTAGCGTGAAGGATGACTGCCCTATGGGTTGTAAACTTCTTTTATAAAGGAATAAAGTCGGGTATGGATACCCGTTTGCATGTACTTTATGAATACGGATCGGCTAACTCCGTGCCAGCAGCTGCGGTAATACGGAGGATCCGAGCGTTATCCGGATTCATTGGGTTTAAAGGGAGCGTAGATGGATGTTTAAGTCAGTTGTGAAAGTTTGCGGTTCAACCGTAAAATTGCAGTTGATACTGGATATCTTGAGTGCAGTTGAGGAAGGCGGAATTCGAGGTGTAGCGGTGAAATGCTTAGATATCACGAAGAACTCCGATTGCGAAGGCAGCACACTAATCCGTAACTGACGTTCATGCTCGAAAGTGTGGGTATCAAACAGGATTAGATACCCT
+
G8FGC@AEC9FGFDFFGGFGEFF@FEFCFFGG8FEGGGGGCGGGGDEGDGGF8DCFGEFGGGGGGGGD,CFDGFDGAEAEGGGGFGGDFG9EBFEFF9CECGC<BF,,BBF@CGGC@FC9<?<FGGGGGGGFFGGF,BFGDF74++BFFGFG7FD+=9DBFG?FCDE@FDG?GGG;:@;37<FD;C:FGGEB<=?:*2?FCECBBFFF:??>GE8<C7;@B#F9CFGFF>:CGGFA:?CGGGGFAF<C?GGF?F>AB<FF7GFAFDFF<GFDA4CAC9FGDFFEF9CF<CFGDGFE=GF??E;E<+EF>DFCGDGF@C,,CCFEC7:GCGGGGGGFFAGFC9,,,,F<GGGGGGFB,CFDGFF8GGGGF@AFF@AFGGF;EFEGFFGGGGGFGGEEE7GECCGGGFFBEGGGGCGCFGGGDGGGFFF9FGCC@A,C
@CRQD 96233
TGGGGAATTTTGGACAATGGGGGCAACCCTGATCCAGCCATGCCGCGTGCAGGATGAAGGTCTTCGGATTGTAAACTGCTTTTGTCAGGGACGAAAAGGGACGTGATAACACCACGTTCTGCTGACGGTACCTGAAGAATAAGCACCGGCTAACTACGTGCCAGCCGCCGCGGTAATACGTAGGGTGCAAGCGTTAATCGGAATTACTGGGCGTAAAGCGTGCGCAGGCGGTTTTGTAAGATAGATGTGAAATCCCCGGGCTCAACCTGGGAATTGCATATATGACTACAAGACTTGAGTTGGTCAGAGGAGGGGGGAATGCCAAGTGTAGCAGTGAAATGCGTAGATATTTGGAAGAACACCGATGGCGAAGGCAGCCATCTGGGACATGACTGACGCTCATGCACGAAAGCGTGGGGAGCAATCAGGATTAGATACCCT
+
@FEFGGGGFFEFGGGGGGC8<CEGGGG<FGFFGFFGGGGCGFGGGGGGGGFFGGGGDE,CFGGFFGGGGGGGGGGFGGGGGGGGGGGFFFGGGC78@FEGGGCGEGGGFFGGGGGGFFDF9BFCC@EEGGDFFFCDGGFFFFFGFFCFDEGGGGGGCEFGFG9DC**>>BFEGEGGFFGGGFCFD<FGGF,CFGGE*>FGDEGGGGGGGCGGFGGGFEFE@DGGGC>5?FCEEGFFFG;@@1E7CFEGFCD9@<FCGCDEGGGFDCFFDCGGFCDFEC@CFBFGF,C,EGGEEEE9GFF=A,CAECA,FB:7@:,,<AFF8@FF9FGGGFF,C-GGFGFCGGGGFFC,C,CE@@GFDCB@8-F<EFBC,FFGGCCCC,6,GFE,@CF9GEFC,CEEGFEC9E@EFE:<DGF@EGFFC,FEFC,C-E@9GFAAFED<ACCCC
@CRQD 70528
TGGGGAATCTTGGACAATGGGCGCAAGCCTGATCCAGCCATGCCGCGTGCATGATGAAGGGCTTCGGATTGTAAACTGCTTTTGTTAGGGACGAACACGGACGTGCGAAAACCACGTTCTGCTGACGGTATCTAAACAATAAGCAACGGCTAAATACGTGCCAGCAGCCGCGGTAATACGTAGGGTGCAAGCGTTATCCGGATTTACTGGGCGTAAAGGGAGCGCAGGCGGTTCGTCAAGTCTGATGTGAAAGCCCGGGGCTTAACCCTGGGATTGCATTGGAAACTGTGCGTCTTGAGTGCAGGAGAGGTCAGCGGAACTCCTAGTGTAGCGGTGAAATGCGTAGATATTAGGAAGAACACCAGGGGCGAAGGCGGCTTACTAGTCTGTATCTGAAGCTGAGGCTCGAAAGCTTGGGGAGCAAACAGGATTAGATACCCT
+
F,EFE7@C9@E<,CCFGGGGC,@:FE+,DEFFF96C9FFFGGGGGGGGC,,,<E@FEEFC7=FEFGG,BBFEGFG9,,C<9EGG@,<??FCCEFG+@,+4+4@BC+@+@:+<+:+8BD,+C9FFFGCF+D+,D<CC,@,,@DFG:,DBCEGGF9;,DFFFGGGFGGGGGGGECGFDEFGG;F7C93AFEFGCEE=*:=CEE>CEFG,0FGG#11EEGGCEGG?:>?C;?FE85/53$,<72@:ECGFDFGFCGD@+#>8CC847,+,;#,C$:$9DD>;9C8CFGA36++=A5A4,F8DF?9,E?==FFE+7=C@<FFB,FF=:,B<:>EC,<FEFFFFF7C<<4GGFEC,@CC<,686,EFDF+7GFCGF:C@7E<66,@E,8E<F;EC<,F9C;,C,@<E7@8FCFEFEFC-EFDE,E<C,CFFAFA<GFFGFFCCCB9
@CRQD 54539
TGGGGAATATTGCACAATGGGGGAAACCCTGATGCAGCGACGCCGCGTGGAGGAAGAAGGTCTTCGGATTGTAAACTCCTGTTGTTGAGGAAGATAATGACGGTACTCAACAAGGAAGTGACGGCTAACTACGTGCCGGCAGCCGCGGTAAAACGTAGGGGGCAAGCGTTATCCGGATTTACTGGGTGTAAAGGGAGCGCAGACGGCACTGCAAGTCTGAAGTGAAAGCCCGGGGCTCAACCCCGGGACTGCTTTGGAAACTGTAGAGCTAGAGTGCTGGAGAGGCAAGAGGAATTCCTAGTGTAGCGGTGAAATGCGTAGATATTAGGAAGAACACCAGTGGCGAAGGCGGCTTGCTGGACAGTAACTGACGTTCAGGCTCGAAAGCGTGGGGAGCAAACAGGATTAGATACCCT
+
GG8CG@GGFGGGFCGEDGCFG:EGGGDGGGGGGGDGF8+FFGGCGEGECFGGCF?EFGFEFCFGGGGGGFEFGGGGGFAF8EFFFCFGGFGGGGF9EFG9FCCF7FFGGGGGEGFGGCGG<FCEGGGGGGGGGFFGGGDFECEG1#4>4>F<@,>FF:C?2<<>GEEEGGGF9<F@ED@F?91CCFFF@FGEFFCC5CCEGGGGGGG>?FGFFGGCCCFAEFCFGGFFGFGEGGFD9CF@8<CCFD=1,FCF,E@FF=<FFEFEC<?A7.DFCGFDFDCFEGFACFFFE,F9GGF8F9@CF9GECEBC<F59GGGGGFCFDFC<FAGGFF@@CC8GFFGGGFC7EGGFC7GGFCGGGGGGDEGGGEGGGGFGGCC8GFDFCCFFGF:GEFGGFFGFDFGGDGGGGGGGGCGCCCC9
@CRQD 100428
TGAGGCATATTGGTCAATGGACGAGAGTCTGAACCAGCCAAGTAGCGTGAAGGATGAAGGTTCTACGGATTGTAAACTTCTTTTATAAGGGAATAAACTCTCTCACGTGTGGGTGCTTGCATGTACCTTATGAATAAGCATCGGCTAATTCCGTGCCGGCAGCCGCGGTAATACGGAGGGTGCGGGCGTTATCCGGATTTATTGGGTTTAAAGGGAGCGTAGACCGGTGGTTAAGGGAGTTGTGAAAGGTTGGGGCTCAACCTCTACACTGCAGTTCGTACTGGTGTCCTTGAGTGCGGATGATGTGGGCGGAATTCGTGGTGTAGCGGTGAAATGCTTAGATATCACGAAGAACTCCGATTGCGAAGGCAGCACACTGGACCGCAACTGACGTTCATGCTCGAAAGTGCGGGTATCAAACAGGATTAGATACCCT
+
GGGGG8BEFGGGGFGGGGGECGGGDGGGGGGGGFDGGGGGGFFGGFCFG@FFFDFGGFDFCECFGAFG:BGGGGGFGG9FGGFDGGGGGGGGGGGGG,,9,:,B5CAFF?F:++++:,E+CFGGGGDFCDFFFGGGGG9F,FFGGGGG99DF85DFG#>CFEGGGGGEEGGFGGG@E:F7>*9>#=FGFF<FGFGEFFFG<CEGGGCEFGGGGGEFGGG5:?5@#:C$,#><CGF##%:,FGGGGFF$.>+A+'GGCCEFC;>#,:)F,GFDC>(++1FFFDDF8,F<DFFDEF@+@,,,,,A+F?++GGGFDCF@C+7FGFGGGDFEDCF?AEGGGGGFFGEEGEAFGGCFFC7@7GF7GFEFFDFDFFEGF@FFE;++,+CE,GGGGGFEE6C;F7GGFFCGGGFFC+GGGGCEC,GGGEGGFFGGGFGCCCCC
@CRQD 86973
TGGGGAATATTGCACAATGGGCGAAAGCCTGATGCAGCGAAGCCGCGTGAGCGAAGAAGTATTTCGGTATGTAAAGCTCTATCAGCAGGGAAGATAATGACGGTACCTGACTAAGAAGCACCGGCTAAATACGTGCCAGCAGCCGCGGTAATACGTATGGTGCAAGCGTTATCCGGATTTACTAGGTGTAAAGGGAGCGCAGACGGCACTGCAAGACTGAAGTGAAAGCCCGGGGCTCAACCCCGGGACTGCTTTGGAAACTGTAGAGCTAGAGTGCTGGAGAGGCAAGCGGAATTCCTAGGGTAGCGGGGAAATGCGTAGATATTAGGAAGAACACCAGTGGCGAAGGCGGCTTGCTGGACAGTAACTGACGTTCAGGCTCGAAAGCGTGGGGAGCAAACAGGATTAGATACCCT
+
CC<C@C@8ECEFGFFAFFDFGF:@FCEFG8FEFAFFGFEE@FE8EEGFCF7FGGGG=FFFFGCECECBACDFEEF9DDEEGFCE?EDFGFCEGGGFGGGGGG+BCEFFEFGFGGGGFA<FAFGCC+BFCCFFGGGCFCFGGFGG:CEA<9BFFGF,?9B@CEBFGFGEFFFFFBGFGD,C:FEAFFFF@<FFFGCGFCFDGGGFEGGGGF?<FEC#FFEFFF;C8@CCFCFEGGEFEFGGG8;C5A:5E8GFFFCDADDEFDFFDGFE6C:FD=GFCGGGEEEFE7DFBF9FCCFGE@F<E,GFCEGFC,FE?7@ECEB@<,C,CF<<DFGEF8GFFGGGGECDEECCCDGGFEFFFAFF@E9FCFEFF<DDEBC,,CCF,8AC,GFEEFCFC9GF<EC6EFEFC,GGGEC8,C@C
@CRQD 295
TGGGGAATATTGCACAATGGGGGAAACCCTGATGCAGCGACGCCGCGTGAAGGAAGAAGTATCTCGGTATGTAAACTTCTATCAGCAGGGAAGATAATGACGGTACCAGACTAAGAAGCCCCGGCTAACTACGTGCCAGCAGCCGCGGTAATACGTAGGGGGCAAGCGTTATCCGGATTTACTGGGTGTAAAGGGAGCGTAGGCGGCGGAGCAAGTCAGAAGTGAAAGCCCGGGGCTCAACCCCGGGACGGCTTTTGAAACTGCCCTGCTTGATTTCAGGAGAGGTAAGCGGAATTCCTAGTGGAGCGGTGAAATGCGTAGATATTAGGAGGAACACCAGTGGCGAAGGCGGCTTACTGGACCGACAATGACGCTGAGGCTCGAAAGCGTGGGGAGCCAACAGGATTAGATACCCT
+
FGGDGGGFGGGGFGGGGFGGGGGGGGCEECFGGGGGGGGGEFFFFE@FGGDEFFGCFGG<FF??F<CBEFFDFFFGGGGGGAGGGGGGGGGGFEGFGGGGGGGGFEEAFCF?FGFGG@8B=BFEGEFFGGGGG:FCFGFCFFGCCGGG9>E*F;F<FFEGGGGGG>GGGDGF:FCCEF7F>FFECF#CF;FGGGCE>GEEG>EFGCDGE:EEFF$FF:EGG@C<@=FGCCEFDFGFGFGFFFEDDGECC8<FCAGDA5FFEFG?39A,FFGGGFGFGFEA7CECE4+?+<BB,:,9,C,GFFC4@7@,9F9CCF@FEEEGGFGGGGFCCF?F:FE68GGGGGEGFFC@GEFFCEE@,GGFFCEEEGGGGFEGGGFCEFCFFB,6,B+GGFGFC6ECC,GFGFE@,FGCGGFCC@C@
@CRQD 107731
TGGGGCATATTGCACAATGGGCGCAAGCCTGATGCAGCGACGCCGCGTGCGGGATGACGGCCTTCGGGTTGTAAACCGCTTTTGATCGGGAGCAAGCCTTCGGGTGAGTGTACCTTTCGAATAAGCACCGGCTAACTACGTGCCAGCAGCCGCGGTAATACGTAGGGTGCAAGCGTTATCCGGGATTATTGGGCGTAAAGGGCTCGTAGGCGGTTCGTCGCGTCCGGTGTGAAAGTCCATCGCTTAACGGTGGATCTGCGCCGGGTACGGGCGGGCTGGAGTGCGGTAGGGGAGACTGGAATTCCCGGGGTAACGGTGGAATGTGTAGATAGCGGGAAGAACACCAATGGCGAAGGCAGGTCTCTGGGCCGTTACTGACGCTGAGGAGCGAAAGCGTGGGGAGCGAACAGGATTAGATACCCT
+
GFF8C,@FEFGGGFEGDFGGGGGGGGGGGGGGGGGGGGFGGGGGCFEGGGGGGGGGGAFGDFEFGGGGG>FBFGGGGGGGGGFGCDGFGGGGGCFGCDFDGFEEGCDFFFCGFGGGCGGECCGFFGFCFGGG7CFFFGGF*>FGG7*FEGGGGFECFE?FDFGGGG?<FEGAFGGC8ECEFE>#FE?:GEG=CGE6?CCGGE=FGFAEFGCEG>EGG>DEEGGGEEG5GEFFFFECFGGGGGGGGEGGGEGGGFFAGGEE=FFBEG7GGGGGGGGGDF?6GGGDGGGFGGFF,C,,,FFGFCCGGEFA<GGCE:FFGGGGGGGGGGGGFFC+EFGDFAFGFGGFCGGGGFCGGGGFGGGGGGGGGGFDFEFFCFB7GFFGFC,8DFBC:F8EEGGGGGGGGGGGGGGGFEDA<GGGGGCCCCC
@CRQD 297
TGGGGAATATTGCACAATGGGGGAAACCCTGATGCAGCGACGCCGCGTGGAGGAAGAAGGTCTTCGGATTGTAAACTCCTGCTGTTGAGGAAGATAATGACGGTACTCAACAAGGAAGTGACGGCTAACTACGTGCCAGCAGCCGCGGTAAAACGTAGGTCACAAGCGTTGTCCGGAATTACTGGGTGTAAAGGGAGCGCAGGCGGGAAGACAAGTTGGAAGTGAAATCTATGGGCTCAACCCATAAACTGCTTTCAAAACTGTTTTTCTTGAGTAGTGCAGAGGTAGGCGGAATTCCCGGTGTAGCGGTGGGATGCGTAGATATCGGGAGGAACACCAGTGGCGAAGGCGGCCTACTGGGCACCAACTGACGCTGAGGCTCGAAAGTGTGGGTAGCAAACAGGATTAGATACCCT
+
FGFGFFGGGGGFFGGEGGGGGGGDFGGGGGGGGGGGFDFGGGGGGGGGGGGGGGGGGGGFGGGGGGGGGGGGGGGGGGGGGGGGGFFGCCGG8FGGGGGFGDGGG7<FGGFGGGGGFGFFFGGGGGGGGGGGGGGGGGGGGGGGGGGC=EGFGBEGGGGGFFGGGCFGFGGCFGGDE@E>GG>GGGGFGGGAGGFFD>GGGGGGFG59CF?EE@GGGFGGGGFGGGGGFGGEFGGGGFGGGGGDFGGGGGGGGGGGGGGGFGGFDFFFFFF8DGEGGFE,:GGGGGFF7EGE8FDF7GGGGGGGGGGGGGGGGGGGDCFFFGGGGGGGGCGGGGFEFGGGGGGGGGGGF@GGGGFGGGGGFCFFGGGGGGGGGFFGGEC8FFECAGGGGGGGGGGGFGGGGGGGFGGGFDGCCCCC
@CRQD 109997
TGAGGAATATTGGTCAATGGACGAGAGTCTGAACCAGCCAAGTAGCGTGAAGGATGACTGCCCTATGGGTTGTAAACTTCTTTTATACGGGAATAAAGTGAGGCACGCGTGCCTTTTTGTATGTACCGTATGAATAAGGATCGGCTAACTCCGTGCCAGCAGCCGCGGTAATACGGAGGATCCGAGCGTTATCCGGATTTATTGGGTTTAAAGGGAGCGTAGGCGGACGCTTAAGTCAGTTGTGAAAGTTTGCGGCTCAACCGTAAAATTGCAGTTGATACTGGGTGTCTTGAGTACAGTAGAGGCAGGCGGGATTCGTGGTGTAGCGGTGAAATGCTTAGATATCACGAAGAACTCCGATTGCGAAGGCAGCTTGCTGGACTGTAACTGACGCTGATGCTCGAAAGTGTGGGTATCAAACAGGATTAGATACCCT
+
CFGGGGGGGGGGGGGGGGGFGGGGGGDGFGGGGGGGGGGGGGFGGGGGGGGGGGGGGGGGGGGGGGGGGFGGGGGGGGGGGGGGGGGGGGGGGGGGGFFG9EEDEGEGGGGGGGGGGGGGCFFFGGGGGGGFGGGGGG:9CFGGGGGGGGGGGGGGGGGGGGGGGDGGGGFGFGCFCGEGGGGFEGGFEGGGGGGGFEGG;CGGGGFEGFFFGFGGCFGGGECCGGEGFGGGGGGGGGGGGFECGGGFFEGFGGGGGGGGGFGGGGGGFGGF<8FFFFC4:GFFGGGGFFGGGFEC9DGGFGGGGFDGGCFEDGGEB<B8GGGGGGGGGFFGGFGGGGGGGGGGGFGGGGGGGGGFGFFGGGGGGCGFGGGGGGGGGGGGGGGEGGGGGEGGGGGGGGGGGGGGGGFDGGGGGGFGFGGGGGEECGGGGGGCCCCC
@CRQD 94699
TGAGGAATATTGGTCAATGGACGAGAGTCTGAACCAGCCAAGTAGCGTGAAGGATGAAGGTTCTACGGATTGTAAACTTCTTTTATACGGGAATAAAGTGAGCCACGTGTGGCTTTTTGTATGTACCGTATGAATAAGGATCGGCTAACTCCGTGCCAGCAGCCGCGGTAATACGGAGGATTCGAGCGTTATCCGGATTTATTGGGTTTAAAGGGAGCGTAGGCGGGTTGTTAAGTCAGTTGTGAAAGTTTGCGGCTCAACCGTAAAATTGCAGTTGATACTGGCGTCCTTGAGTGCGGTTGAGGTGTGCGGAATTCGTGGTGTAGCGGTGACATGCTTAGATATCACGAAGAACTCCGATTGCGAAGGCAGCACACTAATCCGTAACTGACGTTCATGCTCGAAAGTGTGGGTATCAAACAGGATTAGATACCCT
+
GEGGFGGFGGGGGEEFFG<EFFDEECFFGFGGFAFGFFFGFGCFEFGGDFDE6CEEEFGGGFGGGGGFGGGGEFGGFGGGEGFFGGGGACCBFFFFFAFGFCDGGGGGGFCGECFDEGGCD9DGAFFGFCGFDF9FEDFF9F?BFCEGGFGCE@8F@DEGGCFF;E0GE:<FFFFGGEFC6FCFC=C<:<><C>=B<FFF@FCCEF@GA<FGGCB2B/?*E=C==8>FF:FB@<GGC?GFGDCDFG@FGFFCCEFGCF@CEFFDECF<BCCFFGFC6+BCEF7GEEFFGGGF>GGGGFDFCFFFA7+4=@FF<4+ECFFGF@FF8FCCA?<C,FF<EFEEBC@A<CBGGGFAAC+@:FC6F@,C9F9EFFFFFFF9FF@,GGGFGFCF@-:,CBEE,C@E<CE,FDGF@GFCGGFGCCFEDGF9FF@EFEC<@CB<
@CRQD 300
TGGGGAATATTGCACAATGGGGGAAACCCTGATGCAGCGACGCCGCGTGGAGGAAGAAGGTCTTCGGATTGTAAACTCCTGCTGTTGAGGAAGATAATGACGGTACTCAACAAGGAAGTGACGGCTAACTACGTGCCAGCAGCCGCGGTAAAACGTAGGTCACAAGCGTTGTCCGGAATTACTGGGTGTAAAGGGAGCGCAGGCGGGAAGACAAGTTGGAAGTGAAATCTATGGGCTCAACCCATAAACTGCTTTCAAAACTGTTTTTCTTGAGTAGTGCAGAGGTAGGCGGAATTCCCGGTGTAGCGGTGGGATGCGTAGATATCGGGAGGAACACCAGTGGCGAAGGCGGCCTACTGGGCACCAACTGACGCTGAGGCTCGAAAGTGTGGGTAGCAAACAGGATTAGATACCCT
+
GGGGGGGGGGGGGGGGGGGGGGGGGGGGGGGGGGGGGGGGGGGGGGGGGGGGGGGCGGGGGGGGGGGGGGGGGGGG<EGFGGFGGGAGGGGGGGGGGGGGGGG:FG9FGGGFFGGGGGGGGGGGGGDFGG9BCFCFGGFGGGGGGGGGGGGGFGGGGFFFGGGGGEGFFEEGGGGD?=<CCCGFFCGGF>GFFCGFDDFCGGEEGGGD;CFFGGGCFCDGGGGFFGGFCGGGCGGGGGFGGFFGGGFGGGFE<GGFGFFGGGGGGFF?GBFEFFGGFFFGGGFFFEEGGFFGFGGFCFGGFGGGGGDGGEEE>@,GECFDFGGGGEFCEFCGGFGFGGGGGGGGGGGGGGGGFEFFF8GGFGGDGGGGGGGGGGGGDEGGFGGFFGGGGGGGGGFGGGGGFGGGEGGGGDF<CCCC
@CRQD 301
TGGGGAATTTTGGACAATGGGGGCAACCCTGATCCAGCCATGCCGCGTGCAGGATGAAGGTCTTCGGATTGTAAACTGCTTTTGTCAGGGACGAAAAGGGACGTGATAACACCACGTTCTGCTGACGGTACCTGAAGAATAAGCACCGGCTAACTACGTGCCAGCAGCCGCGGTAATGCGTAGGGTGCAAGCGTTAATCGGAATTACTGGGCGTAAAGCGTGCGCAGGCGGTTTTGTAAGATAGATGTGAAATCCCCGGGCTCAACCTGGGAATTGCATATATGACTGCAAGACTTGAGTTTGTCAGAGGAGGGTGGAATTCCAAGTGTAGCAGTGAAATGCGTAGATATTTGGAAGAACACCGATGGCGAAGGCAGCCCTCTGGGACATGACTGACGCTCATGCACGAAAGCGTGGGGAGCAAACAGGATTAGATACCCT
+
FGGFDGGG@FGGGGGDFGGGGGGGGGGGGGGGGGFGGGGGGGGGGGEGGGGGGFGFGGGEGGCFFFDGGGGFFGGGGGGGGGGFGGGGGGGGFG7BFFGGGGGGGGGGGGGGGGGGGGGGGGGG?FGDFGDFCFF?<FEGGGGFFGGF<EDGGGGGFD..G=FDFFGGGGCEGGGG?GGGDGEGGG<EGGGGE+FE:?:FGECFFFG=GGGGGGGEGGGGGGGGC=FGGGGGFCGGGGGCCFGGGGFGGGGFGFFGGGF<EGGGGFDFFFGGFFGGGFGGGGFFE?FF?GFGGGGFA=,?GGGGFFGGGGGGGGGGFFFGFDDF<@GGGGGGGGGGFFCGGGGGGGFFGGGGGGGGGGGEGDGGGGGGGGGCGFCGGFFDFGGGGFGCGGGGGGGGGF8FAGFGGFGGFCFDGGGGGFGDGGGGGGFAGFFCGGFFCCCCC
@CRQD 50728
TGAGGAATATTGGTCAATGGACGAGAGTCTGAACCAGCCAAGTAGCGTGAAGGATGAAGGTCCTACGGATTGTAAACTTCTTTTATAAGGGAATAAACCCTCCCCCGTGTGGGAGCTTGTATGTACCTTATGAATAAGCATCGGCTAACTCCGTGCCAGCAGCCGCGGTAATACGGAGGATGCGAGCGTTATCCGGATTTATTGGGTTTAAAGGGAGCGCAGACGTGTCGTTAAGTCAGCTGTGAAAGTTTGGGGCTCAACCTTAAAATTGCAGTTGATACTGGCTTCCTTGAGTGCGGTTGAGGTGTGCGGAATTCGTGGTGTAGCGGTGAAATGCTTAGATATCACGAAGAACTCCGATTGCGAAGGCAGCACACTAATCCGTAACTGACGTTCATGCTCGAAAGTGTGGGTATCAAACAGGATTAGATACCCT
+
GGGFGCFGGGGFGGGGGGFEGFDFGGFGFD<EEEEF@B<@FGFGFGEGG@CEEGGGFFGGE6,CDFGG,@,@9CC6CCEFGGGGGCFGGGDFEFFGGGEFEFF=,@FGCA?@C8+=E@EADF9FGAAEFGGD<FFGGDFFGGG7FFGGFGCFCD+868>EDACFDEECG@>2C;F,,CE@FDF>F@;EBFGDC3<CC;<6@FGFFCBC8CFFFGGGC8B8CE9FG#CCDGGGF?C9C?D9FCAFD0.'<FEFAFDEGFEGG=EF,<FCCDC7C=CFF7,BCFFFA,88,4,@>FF==9@,E:44,>DCDEAE+FEGGGGGF<@@+E?ACFCFGGFDF<A;F4@,DFF@F9EFGFCCCF?GF,:F9FDEFC<FDGFFEFB67B@CE,F:@C9,E,,DC6:<GEFC;<C@B-FGFCGGGGGF@C,FFFFFE@FCCCCC
@CRQD 303
TGAGGAATATTGGTCAATGGACGAGAGTCTGAACCAGCCAAGTAGCGTGAAGGATGAAGGTCCTACGGATTGTAAACTTCTTTTATAAGGGAATAAACCCTCCCACGTTTGGGAGCTTGTATGTACCTTATGAATAAGCATCGGCTAACTCCGTGCCAGCAGCCGCGGTAATACGGAGGATGCGAGCGTTATCCGGATTTATTGGGTTTAAAGGGAGCGCAGACGGGTCGTTAAGTCAGCTGTGAAAGTTTGGGGCTCAACCTTAAAATTGCAGTTGATACTGGCGTCCTTGAGTGCGGTTGAGGTGTGCGGAATTCGTGGTGTAGCGGTGAAATGCTTAGATATCACGAAGAACTCCGATTGCGAAGGCAGCACACTAATCCGTAACTGACGTTCATGCTCGAAAGTGTGGGTATCAAACAGGATTAGATACCCT
+
GGGFFGGGGGGGGFGGGGGGGGGGDGGGGFGGDGGGFGGFDFGGGGGGGCFFGGGG8EFGGGGGFCFEGGGGFFG9DGGGGGGGFGFGGFEGGGGGGGGGGGGEFGDD,ECEGGDEFGGGGGFGGGGGGGGFCFGFGFGGGGC:CFF?FG@GGGCDFFGGGGGGGGGGGGG?GGFEE<FEE?FCEGFGFEFGGGGGC<GGAGGF@FEEEGFGFGFCCEGEEGEGCEGG<GFCGFFFFFGGGF<GCFFFFFGGCD>EGBFDCFGGFCEGDDFGGFF<GGG=GGFEEFE8GFFGGGGGFEGEF=GGGGGFFBF9FEGGCFF?E@EFC@CGGGGGFFFEACGCDA<B,DF<9GGGFF@,CCGCC7ECCGGGGGGFF@@GGGFB,CGGGGGGGFEFGGGFF@FFFGGGGGGDGGGGGGGGFGGGGGGE9FFGGGGCCCCC
@CRQD 76456
TGGGGAATATTGCACAATGGGGGAAACCCTGATGCAGCGACGCCGCGTGGAGGAAGAAGGTCTTCGGATTGTAAACTCCTGTTGTTGAGGAAGATAATGACGGTACTCAACAAGGAAGTGACGGCTAACTACGTTCCAGCAGCCGCGGTAAAACGTAGGTCACAAGCGTTGTCCGGAATTACGGGGTGTAAAGGGAGCGCAGGCGGGAAGACAAGTTGGAAGTGAAAACCATGGGCTCAACCCATGAATTGCTTTCAAAACTGTTTTTCTTGAGTAGTGCGGAGGTAGATGGAATTCCCGGTGTAGCGGTGGAATGCGTAGATATCGGGAGGAACACCAGTGGCGAAGGCGGTCTACTGGGCACCAACTGACGCTGAGGCTCGAAAGCATGGGTAGCAAACAGGATTAGATACCCT
+
FFFGGGGGGGGAAFGGFFGGGGGDGGGGDCFGGGGG9E:FGEGGGGGGGEGGE:=EF8<EFGGGGFDGGGGGGG9FFGGFFF9<EFDCGGFFG<BFFG9E<FGGGG9<?AEGGGGGGFFGGGGCC+FDFFFGGF,@,3CCFDFECFDEFG1>FGDBFCFFCFGG?>CCFC7FGDFG8BCFFG#BCB9C6FFFGFCCC=<EEG5EEGGFEFFD9C>CCDFFCGFECFFGG<,<CCCFCAEFFCGFCEGGG,=>F=D<FC@@6,F:C:FCED7>,2:CCC77EEFGGFCFEGFBE?FC:@CFEAC@++>GF@,C-C7@@GFFE@+GGFCDFDEFFFFC9ECF7@E@FB@EGEFFCGGGF?GGGFEEFFEF>GGEF@CFFF7FGGGEFFF@6-GGGFFGCGGFFFFGFFGGFEE8A-A-
@CRQD 305
TGGGGAATATTGCACAATGGGGGAAACCCTGATGCAGCGACGCCGCGTGAGTGAAGAAGTATTTCGGTATGTAAAGCTCTATCAGCAGGGAAGAAAATGACGGTACCTGACTAAGAAGCCCCGGCTAACTACGTGCCAGCAGCCGCGGTAATACGTAGGGGGCAAGCGTTATCCGGATTTACTGGGTGTAAAGGGAGCGTAGACGGTTAAGCAAGTCAGAAGTGAAAGGCTGGGGCTCAACCCCGGGACTGCTTTTGAAACTGTTTAACTAGAGTGCTGGAGAGGTAAGCGGAATTCCTAGTGTAGCGGTGAAATGCGTAGATATTAGGAGGAACACCAGTGGCGAAGGCGGCTTACTGGACAGTAACTGACGTTGAGGCTCGAAAGCGTGGGGAGCAAACAGGATTAGATACCCT
+
GGGCFEEGGGGGGGGGGGGGGGGGGGGGGGGGFGGGGGFEGGGGGGGGGGGFGGGGGGGF?9FGGGGGGGGGGGGEGCFGGGG9DGGGGGGGGFGGGGGFGGGGGGGGFEFGG9FCFGFG>GG?GG@DGGGGDGFGGGGGGGGGDGCFFFGGD@FCDFGGGCFGCGFGGGGGFFFECGGFFGGGFG7GAFFGGGGGGEGEGDCEFGGGG@CFFGGGGGGGGGGGGGGFEGGGGGGGGGGGGGGEFFFC8ECGFGGGGEBGFEFGGGGGFGGGGGDFF,GGFFCGECGGGGGFGFGGGFECGFFFEF,GFAFFF@CE<C9GGFDGF=GGGGGGGGDGF<FGGGGGGGGGF@GGGGGGGFCGGGGGGGGEGGGGGGGFGGGFGGGGFCGDGGGGGGFE8GGGGGFGFGGGGGGCCCC9
@CRQD 64682
TGAGGAATATTGGTCAATGGACGAGAGTCTGAACCAGCCAAGTAGCGTGAAGGATGAAGGTTCTACGGATTGTAAACTTCTTTTATAAGGGAATAAACCCTCCCACGTGTGGGAGCTTGTATGTACCTTATGAATAAGCATCGGCTGACTCCGTGCCAGCAGCCGCGGTAATACGGAGGATGCGAGCGTTATCCGGATTTATTGGGTTTAAAGGGAGCGCAGACGGGTCGTTAAGTCAGCTGTGAAAGTTTGGGGCTCAACCTTAAAATTGCAGTTGATACTGGCGTCCGTGAGTGCGGTTGAGGTGTGCGGAATTCGTGGTGTAGCGGTGAAATGCTTAGATATCACGAAGAACTCCGATTGCGAAGGCAGCTCACTGGACTGCAACTGACACTGATGCTCGAAAGTGTGGGTATCAAACAGGATTAGATACCCT
+
EFGCGGGGGGGGGGGGGGGCFGGGCEDGGGGGGGGGGGGGGFGGGGCFFGGGGGGGGGGGGGGGGGGGGEGGGGGGCFGGGGGGGGGGGGGGGGGGGGGGGGGGGGGFGGGGG8CG?EGGGGGGGGFGGGGC?FDGGGGGGFGGEGGGGGFGGGFGGGGGGGGGGGGGGGDGFGGEEGGGGEGGGGGGB@FFGGGG<F<CFFCFFGFCF<CFFGGGEEEGGEFGGGGGGGGGGGGFFGFEGGGGGGGGFGGGGGGEDFCGF=CFGFGFGGGGGGDDEEAGGGGGF::+<,DGEFF:7EFFGFGGGGGF@EE?DF>+GGGGGGGGGGGGDFGGGFEF9CGGGGFF8GGGGGGFF@F@FCCGEDEGF9GGCGGFFGGGGGGGFGGGGGGGGGGGGGGGGGGGGGGGGGGGGGFGGGGGGGGGGGFFF9GFFFFBCCCC
@CRQD 307
TGGGGAATTTTGGACAATGGGGGCAACCCTGATCCAGCCATGCCGCGTGCAGGATGAAGGTCTTCGGATTGTAAACTGCTTTTGTCAGGGACGAAAAGGGATGCGATAACACCGCATTCTGCTGACGGTACCTGAAGAATAAGCACCGGCTAACTACGTGCCTGCAGCCGCGGTAATACGTAGGGTGCAAGCGTTAATCGGAATTACTGGGCGTAAAGCGTGCGCAGGCGGTTTTGTAAGATAGATGTGAAATCCCCGGGCTCAACCTGGGAATTGCATATATGACTGCAAGACTGGAGTTTGTCAGAGGAGGGTGGAATTCCAAGTGTAGCAGTGAAATGCGTAGATATTTGGAAGAACACCGATGGCGAAGGCAGCCCTCTGGGACATGACTGACGCTCATGCACGAAAGCGTGGGGAGCAAACAGGATTAGATACCCT
+
FFGGGGGFCFGGGGGAFFGGGGEGGGGGGGGGGGGGFFFGGGGGGGGGCEGGGGGGGGGGGGGGGGGGGCGGGGGGGGGGGGGAFGGGGGGFF@FGGGGDDEGGGGG@F<?FGGGDEGFGGGGGGGGGGGFGGFGGFFFGGGGEGGGGGD=GGGGFGFGCGGFCGGDDGGGGGEEGGGGGGGGGGGGGGGGGGEG>F=FFGEEGGFCFGGGFCC>CECEGFGGEGGGGGGG>EEGGGGGF@DFFFFFCFFGGEFCFGFGGGEFGGGFFGGGGGGGGGGGECECFFF?F,CCGGEA<DGGGFGE;EGGGGGGGGGGFAFFGEEAGGGGGDGGGFE<GGGF>FDE,FACFF<GGGFFGGGGDGGGGGGGGGGGGGGGGGFCDGFGGGGGFGFGFGFCF@FFGFFFC8EGGGGGGGGGGGGGGGGGGGFGGGGGGGGGGCCC<C
@CRQD 308
TGAGGAATATTGGTCAATGGACGAGAGTCTGAACCAGCCAAGTAGCGTGAAGGATGAAGGTCCTACGGATTGTAAACTTCTTTTATAAGGGAATAAACCCTCCCACGTGTGGGAGCTTGTATGTACCTTATGAATAAGCATCGGCTAACTCCGTGCCAGCAGCCGCGGTAATACGGAGGATGCGAGCGTTATCCGGATTTATTGGGTTTAAAGGGAGCGCAGACGGGTCGCTAAGTCAGCTGTGAAAGTTTGGGGCTCAACCTTAAAATTGCAGTTGATATTGGCGTTCTTGGGTGCGGTTGAGGTGTGCGGAATTCGTGGTGTATCGGTGAAATGCTTGGATATCACGAAGAACTCCGATTGCGAAGGCAGCACACTAATCCGTAACTGACGTTCATGCTCGAAAGTGTGTGTATCAAACAGGATTAGATACCCT
+
FCFGGGGGGGGGGEEFGACFG@FGGGGGGFGGGGGGG@FFGGGGCFGGGGGGGGGGGEC@F<EGGG7FGGEGGGGEGCFFC<AGGGGGGCFFGGGGFCFCFDCFGGFFGFEGGFFFGGGGGEGFGGGGGFFFDGFFFGGECE>=FGGGGGGFGDFGGGGDFFG8F7GDGD@CG<<FGC8DC8DC567CFGGFEFCEGCE9FF=GGGGF@B@CGFFDE:FGGE<FFCE8:EG:9CFFC?GFFFD=@FDB@+CGGGGGFDFGGFFC9D:D<BEC,@DB:1F,#>GFFFA,>D84+6>E=,CAA,,?,C=+F8E9+<CCEFFFFF>8+==9C<BC,,<CE8:,F46,A<B@<CFFEFC@B<<:@BB,EEFC<EE9GGFAFF@BCGGGDEECGGGE,E;<F7DGGEF@@FEDEFF9FFFGECFCF,CGEF@CGEE,CCA-
@CRQD 108155
TGAGGAATATTGGTCAATGGACGAGAGTCTGAACCAGCCAAGTAGCGTGAAGGATGAAGGTCCTACGGATTGTAAACTTCTTTTATAAGGGAATAAACCCTCCCACGTGTGGGAGCTTGTATGTACCTTATGAATAAGCATCGGCTAACTCCGTGCCAGCAGCCGCGGTAATACGGAGGATGCGAGCGTTATCCGGATTTATTGGGTTTAAAGGGAGCGCAGACGGGTCGTTAAGTCAGCTGTGAAAGTTTGGGGCTCAACCTTAAAATTGCAGTTGATACTGGCGTCCTTGAGTGCGGTTGAGGTGTGCGGAATTCGTGGTGTAGCGGTGAAATGCTTAGATATCACGAAGAACTCCGATTGCGAAGGCAGCACACTAATCCGTAACTGACGTTCATGCTCGAAAGTGTGGGTATCAAACAGGATTAGATACCCT
+
6EFGFGGGGGGGGCFCCFA<FCFFEGEECFFFGGGGFFGGGCFFGGGGGGGGGGGFGGGGCGGGGGGGGGGGGGGGCFGGGGGGGGGGGGGFGGGGGCE:EC@CFGFFGFGGGFEGGGGFGFCEFGGGGGFGGGGGGGGGGGGEGGGGGGGGG<@GFGGGFGGCFEGGE9F1F7@FEFGGFGGGEC@<BFFFFGGGEGFGGG:FG+=<7?FGGCFGGGGGGGGGGGGGFGEGDCFDFGGGGGGFGGGFGF>FGFGGFFBFGCCBGFGGDGGFFGGF=>EGGDDG:=?<,,F==F@GEFEE?FF@CGGEFFF<?,E7FCF8GGGGGGFFDFAGFFFFCEDFGGGGGGGGFF9FEFFGGGFDGGGCFE9CGGGGF@DGGF:CECGGGFECEFGGFFGGGGGGFFFFCGGGGGGGGGGGGGGGGGGGFCFFGGGCCCCC
@CRQD 65074
TGAGGAATATTGGTCAATGGACGAGAGTCTGAACCAGCCAAGTAGCGTGAAGGATGAAGGTTCTACGGATTGTAAACTTCTTTTATAAGGGAATAAACCCTCCCACGTGTGGGAGCTTGTATGTACCTTATGAATAAGCATCGGCTAACTCCGTGCCAGCAGCCGCGGTAATACGGAGGATGCGAGCGTTATCCGGATTTATTGGGTTTAAAGGGAGCGCAGACGGGTCGTTAAGTCAGCTGTGAAAGTTTGGGGCTCAACCTTAAAATTGCAGTTGATACTGGCGTCCTTGAGTGCGGTTGAGGTGTGCGGAATTCGTGGTGTAGCGGTGAAATGCTTAGATATCACGAAGAACTCCGATTGCGAAGGCAGCACACTAATCCGTAACTGACGTTCATGCTCGAAAGTGTGGGTATCAAACAGGATTAGATACCCT
+
GGGGG,EFGGGGFFEFFGCFGGGGGGGGGGGGGGGGGGGGGGGGGGGGGGGGGGGGGGGGGGGGGGGGGGGGGGGGGGGGGGGGGGGGGFFGFFGGGGGGGGGGGGGGGGFEGFGCFGGGGGGGGGFGGFGGGGGGGGGGGGGCDFFGGDG@?@GGGGGGFFGGGGGGGGGGGGGGGGGCCFGDGGGGGGCFGGGGGGG>FEFGGGGGGGGGGGGGEGGFGGGGGGGFGFGGGGGGGGGGGGGGFGFGGGFCGGGEED>ADCFFGGGGGFFGGGGGFGDFGGGGCF?:,GGGGEGGF>,F8FGGGCGGGGEGGGGGGEDEA<GGGGGGFGGGFGGFFFGFE,9GGFGGGGFCFFC-7FEB+EF8F9GGGGGGGGGFE?GDGGGGGGGGGGGGGGGGGEGFGGGGGGGGGGGGGGGGGGGGGGFFCFGGGFGCCCCC
@CRQD 50257
TGGGGAATATTGCACAATGGGCGAAAGCCTGATGCAGCGACGCCGCGTGAGCGAAGAAGTATTTCGGTATGTAAAGCTCTATCAGCAGGGAAGATAATGACGGTACCTGACTAAGAAGCACCGGCTAAATACGTGCCAGCAGCCGCGGTAATACGTATGGTGCAAGCGTTATCCGGATTTACTGGGTGTAAAGGGAGCGCAGGCGGTGCGGCAAGTCTGATGTGAAAGCCCGGGGCTCAACCCCGGTACTGCATTGGAAACTGTCGTACTAGAGTGTCGGAGGGGTAAGCGGAATTCCTAGTGTAGCGGTGAAATGCGCAGATATTAGGAGGAACACCAGTGGCGAAGGCGGCTTACTGGACGATAACTGACGCTGAGGCTCGAAAGCGTGGGGAGCAAACAGGATTAGATACCCT
+
<FFGGGGGGGGGGGGGGGGCGGGGGGGGGGGFGGGFAFGGGGGGGGGGGGGGGGGGGGGGGFGFGGGGFGGGGGGGGGGGGGGGGGGGGGGGGGGGGGGGFEF:FGGGGGGGGG8FFGCGGGEFEGGFGAFFCGGGGGGGFCGGGDFGGGG;F;F:BCCFG<:CFGGGCEGGGGGGGC@FGGFGFGGG*DFFGGGGGEFEGGGGGG+GGFCEECGGFFGFCFFGFGGGCGGGGGGGGGG>@FEG<GGGGG:CEEEGF=FG97CGGGFFGF<>,CCC7GGGGFEEG>EF7GGGGGFFFEAEGGGGGGGGFAGGFF7DGFCGF99AEFGGF9GEGGGGGGFF7CEGFEEEF>GGGGGGGGGGGFFCE;FC@CCGGFGGGEFE:7F?GGGGGGGGFGGGFGFGGEGGGGFCFEFCCCCC
@CRQD 312
TGAGGAATATTGGTCAATGGACGAGAGTCTGAACCAGCCAAGTAGCGTGAAGGATGACTGCCCTATGGGTTGTAAACTTCTTTTATACGGGAATAAAGTGAGGCACGTGTGCCTTTTTGTATGTACCGTATGAATAAGGATCGGCTAACTCCGTGCCAGCAGCCGCGGTAATACGGAGGATCCGAGCGTTATCCGGATTTATTGGGTTTAAAGGGAGCGTAGGCGGACGCTTAAGTCAGTTGTGAAAGTTTGGGGCTCAACCTTAAAATTGCAGTTGATACTGGCGTCCTTGAGTGCGGTTGAGGTGTGCGGAATTCGTGGTGTGGCGGTGAAATGCTTAGATATCACGAAGAACTCCGATTGCGAAGGCGGCACACTAATCCGTAACTGACGTTCATGCTCGAAAGTGTGGGTATCAAACAGGATTAGATACCCT
+
FGGGGGGGGGGGGGGGGGGGGGGGGGDGGGGGGGGGFGGDGGGGGGGGGGFGGGGGGGGGGGGGGGCGGGGGGGGGGGGGGGGGGGGGGGGGGGGGGGGFGGC7@GGGCFFGGGGGGGGGFGGGGGGCGGGFGFGGGGGGGGGG>GGEGGGGGGGGGGGGGDGGGGGGGGGGGGGFAFEEFGGGDEGGGGGGGGGGCGGGGGGGGGGGGGGGGGGFGGGGGGGGGGGGGGDGEGF>GGGGGG<GGGGGGGGGGGGGGFFGGGGFGGGGAGFGGGGGFFGFGGFGCFGGGFGFCEDGDGGGFGGF?+F:GFGFGFECEGGGFFEEGGCGGGGGGGGGFF<GGGGGGGGFGGGGGGF7@EFGDGGGGGGGGGGGFF<GGGGGCF7GGGGGGGGCGGGGGEEFCEGGGGGGGGGGGGGFGGGGGGGF<E9GGGGCCCC?
@CRQD 99568
TGGGGAATATTGCACAATGGGCGAAAGCCTGATGCAGCGACGCCGCGTGAGCGAAGAAGTATTTCGGTATGTAAAGCTCTATCAGCGGGGAAGATAATGACGGTACCTGACTAAGAAGCACCGGCTAAATACGTGCCAGCAGCCGCGGTAATACGTATGGTGCAAGCGTTATCCGGATTTACTGGGTGTAAAGGGAGCGCAGGCGGTGCGGCAAGTCTGAAGTGAAAGCCCGGGGCTCAACCCCGGTACTGCATTGGAAACTGTCGTACTAGAGTGTCGGAGGGGTAAGCGGAATGCCTAGTGTAGCGGTGAAATGCGTAGATATTAGGAGGAACACCAGGGGCGAAGGCGGCTTACTGGACGATAACTGACGCTGAGGCTCGAAAGCGTGGGGAGCAAACAGGATTAGATACCCT
+
@EF8FEGFGGFFDFGAFGGGFFCGGGEFGGGFGFGGGG@@FGGGGGGGEGGFGGEGGGGGFGEGGGGFDGFFGFF<<FFGFFFG@FCEGGG7CDFEFBCFFG+3FCDF<DAAFFGGGFGGGGB+F@E8:FGGC><CEF:CFDC>EFEGE6:FG::?F>C<9<>BFCGF1<CF,</F4FECF<:GFC?F=@CBFB7CC:::CF8EFGCG=CACEC@F',?3#@<EFC<GGGEECF@C8@GGGECF>G>CGDGFFFGGF=D94EFCCFC>C/#;?F@@=B:F/EDFG+?7GEFEFFF8FGF9FEF7GC7GGFGFGF:EGGFFE96?9<B6CGGGEFEC-?FC,FF7FECGGFFDCFF<FEFCGGGFFFF,GGF7GFFC,B@C@CF<EGFEGFGGGFGFDFFFCEFFF@CAGFE<CCCC
@CRQD 78737
TGGGGAATATTGCACAATGGGGGAAACCCTGATGCAGCGACGCCGCGTGAGCGAAGAAGTATTTCGGTATGTAAAGCTCTATCAGCAGGGAAGAAGAAATGACGGTACCTGACTAAGAAGCACCGGCTAAATACGTGCCAGCAGCCGCGGTAATACGTATGGTGCAAGCGTTATCCGGATTTACTGGGGGTAAAGGGAGCGCAGGCGGTACGGCAAGTCTGATGTGAAGGCCCGGGGCTCAACCCCGGTACTGCCGTGGAAACTGTCGGACTAGAGTGTCGGAGGGGTAAGTGGAACTCCTAGTGTAGCGGTGAAATGCGTAGAGATTAGGAGGAACACCAGTGGCGAAGGCGGCTGACTGGACGATTACTGACGCTGAGGCTCGAAAGCGTGGGGAGCGAACAGGATTAGATACCCT
+
FF<<F:FD6E@,@FGGGCCFFED7;FFFGGGFGGGFEF@FFCFGGGGGGCGDFCFGDF8FCFGGGDGGGFGFGCGFGGGFE<CFGCFD=7?FFGGFCF8BF<FGDGGGGGGGGDFF<FAAD,BF:@F7B<FG,,@@FGGG<DCFFGGGGGEF<CFF>F>FFFFCF;FCFFCFDFFGGGCGCFG>GFC=#8*:3@GE:>CCEEGGGEEFEE<EG2GFFFGGD@FGFGCFEDGFGGGEEGDCCFCB>ECCCFF>:F+#GDGDBDFF:GGFFF>GFF6F4>:7B?49AGF9GGGGFEEB,GFF,FFFE>GGGGFEFA?B,>@FFFFA,FC<8FDGCFB<GGCEGFCGGGFFBCCEGFFC,EF@FE@GF@F@C@7GFCF88GGF:CC:FFEF@6+GGGGGGFB,FF<FGFGGGGGFFCCCCC
@CRQD 315
TGAGGAATATTGGTCAATGGACGAGAGTCTGAACCAGCCAAGTAGCGTGAAGGATGAAGGTTCTACGGATTGTAAACTTCTTTTATAAGGGAATAAACCCTCCCACGTGTGGGAGCTTGTATGTACCTTATGAATAAGCATCGGCTAACTCCGTGCCAGCAGCCGCGGTAATACGGAGGATGCGAGCGTTATCCGGATTTATTGGGTTTAAAGGGAGCGCAGACGGGTCGTTAAGTCAGCTGTGAAAGTTTGGGGCTCAACCTTAAAATTGCAGTTGATACTGGCGTCCTTGAGTGCGGTTGAGGTGTGCGGAATTCGTGGTGTAGCGGTGAAATGCTTAGATATCACGAAGAACTCCGATTGCGAAGGCAGCGCACTAATCCGTAACTGACGTTCATGCTCGAAAGTGTGGGTATCAAACAGGATTAGATACCCT
+
GGGFGGGGGGGGGGGGGGGGGGGGGGGGGGGGGGGGGGGGGGGGGGGFGGGGGGGGGGGGGGGGGGGDGDGGFGGGGGGGGGGGGGGGGGGGDFGGGGGGGGGGGGGF?EGGGGGGGGGGGGGGGGGGGGGGGGFGGGGGGGGGGGGGGGGGGGGGGGGGGG@GGGGGGGEFGGG>CGEGFEFC9FGGGGBFGGGGEGEFGGDGFGG/GGFCFBFFGGGEFE=*FCEGGGGGGGGEGGGGFFFGGFGGGGGGGGFFGGFFGDGGGGFF=FGGCEFFF<CGFFEGCFFCEGGFEE@EDGGFBGGGGDGFGGFCGGGCGGCCGFEFGFGGFDGGGFGGFC9GGGGGGFGEFGGGFEFFCGGFGGF?GGFAGGGEGFAGE9GGGGGGGGGGGGGGFGGFFEGGGGGGGGGCGGGFGGGFGGGGGGGGGGFCGGGCCCCC
@CRQD 86807
TGGGGAATATTGCACAATGGGGGAAACCCTGATGCAGCGACGCCGCGTGGAGGAAGAAGGTCTTCGGATTGTAACCTGCTTTTGTCAGGGACGAAAAGGGATGCGATAACACCGCATTCTGCTGACGGTACCTGAAGAATAAGCACCGGCTAACTACGTGCCAGCAGCCGCGGTAATACGTAGGGTGCAAGCGTTAATCGGAATTACTGGGCGTAAAGCGTGCGCAGGCGGTTTTGTAAGATAGATGTGAAATCCCCGGGCTAAACCTGGGAATTGAATATATGACTGCAAGACTTGAGTGTGTCAGAGGAGGGTGGAATTCCAAGTGTAGCAGTGAAATGCGTAGATATTTGGAAGAACAACGATGGCGAAGGCAGCACTCTGGGACATGACTGACGCTCATGCACGAAAGCGTGGGGAGCAAACAGGATTAGATACCCT
+
FFEFD@FGGGGFGGGGGGGG,CE@FFGFGGGGGGGGFG+CCFGGEGGCF7FF@CFFG=FCGGGGGFCFGGFGGG,EF,EFGGGGGGGGGGGGFGD7+BCFFGGGGGCGGGGGGCGEEGGFGGF8FF>FEGFGC=FCFFGGGGGFGGGGGGGGGGGGGGG,CEFGFDGGGGFGF:<FGFGGF?7:=3=FG>DGDGCC@9:E58<GGGG::/@C80CCF>7::8EGG8ECC7F88CC8DFFDCECGFGEDCFFGG9F,F3:GFB#FAEFGGF95<BC8$9E5@;,EBE,CAFFFEA<FF>BA,FCE9:AAF<=+8GFC,C,C,,,GFACGGFGFCFE?EGCECGFEECA,AGFFC@EDFCCC@->FEGEB,FF@@<99@;,F<@FGGFECDFEFGGGGGF<C6FEBD,GGFFCGGGGGGGGGFFEFEFFFFFFDGGGGCCCCC
@CRQD 104961
TGAGGAATATTGGTCAATGGACGAGAGTCTGAACCAGCCAAGTAGCGTGAAGGATGACTGCCCTATGGGTTGTAAACTTCTTTTATACGGGAATAAAGTGAGGCACGAGTGCCTTTTTGTATGTACCGTATGAATAAGGATCGGCTAACTCCGTGCCAGCAGCCGCGGTAATACGGCGGGGCCGAGCGTTATCCGGATTTATTGGGTTTAAAGGGAGCGTAGGCGGACGCTTAAGTCAGTTGTGAAAGTTTGCGGCTCAACCGTAAAATTGCAGTTGATACTGGGTGGCTTGAGTACAGTAGAGGAAGGCGGAATTCGTGGTGTAGCGGTGAAATGCTTAGATATCACGAAGAACTCCGATGGCGAAGGCAGCCTGCTGGACTGTAACTGACGCTGATGCTCGAAAGTGTGGGTATCAAACAGGATTAGATACCCT
+
GGGFGGGGGGGGGGGGGGGGGGGG7FFFFGFGGGDGGGGGEGD<CFEGGGFGGGGGGGFFC,CDFEGGGGCFCEGEFGA<CFGGFFGFGGGGGGGGGCGDFEGGGDF+48D?B,B??<CFABFFGDFGEC8E,EAEFFDF<=F+CFCFGAEFFFEEGGGFGGGFEG@GCFFFDFFG#@@&#89@:C1<BC3GGB@<7CCFAGF<:?FEGCCDFGF9GC>4/?EGGCE5:CFEGGFEE9C.G=9FCC9@@C#-FDB5>8EDEC=CFGC<9FGGGDF,<<<FFBFCFB=5<8FFFA;CCEACDGEFC++=E?FE?F@F4=C4GGFB7GGFE<FGGFB8BC9,<,<A,,@<GGGGF@@-@@DB@7GGGGFFEE,FF;,8CEFFCGGFCGGGGGFFGFFF9CGGFGGGFFCCEFGGGGFCC,GFCGGGGGGFFFGCCCCC
@CRQD 318
TGAGGAATATTGGTCAATGGACGAGAGTCTGAACCAGCCAAGTAGCGCGAAGGATGACTGCCCTATGGGTTGTAAACTTCTTTTATACGGGAATAAAGTGAGCCACGTGTGGCTTTTTGTATGTACCGTATGAATAAGGATCGGCTAACTCCGTGCCAGCAGCCGCGGTAATACGGAGGATTCGAGCGTTATCCGGATTTATTGGGTTTAAAGGGAGCGTAGGCGGGTTGTTAAGTCAGTTGTGAAAGTTTGCGGCTCAACCGTAAAATTGCAGTTGATACTGGCGACCTTGAGTGCAACAGAGGTAGGCGGAATTCGTGGTGTAGCGGTGAAATGCTTAGATATCACGAAGAACTCCGATTGCGAAGGCAGCTTACTGGATTGTAACTGACGCTGATGCTCGAAAGTGTGGGTATCAAACAGGATTAGATACCCT
+
FGGGGGGGGGGGGGGGGGGGGGGGGGGGGGGGGGGGGGGGGGGGGGGGGGGGGGGGGGGGGGGGGGFGGFGGGGGGGGGGGGGGGGGGGGGGEFGGGGGGGGGGGGGGGGGGGCFGGGGGGGGGGFFGFGFGGGGGGGGGGGGGGGGGGGGGG*3GGGGGGGGGGG?GGGGGGGGGGGGGGGGGGGGGGGGGGGGECGGGFGFGGGGGGGFGGGGGGGGGGGGGGGFFGGFGGGGGGGGGFGGGGFGGGGGGGGGGGGFGGGGEGGGGDGGGGGEAFBGGGGGGGGGF=<FF9GDFGFGFGGGGGEEGEGDCFE+7GGGGGGEGC:=<GGGGGGFFCEBFFB@8FEGFGGGF<F@@7CGDGGGFGGGGGGGGGGGGGGGGGGGGGGGGGGGGGGGGGGGGGGGGFGGGGGGGGGGGGGGGGGGGGFFGFCGCCCCC
@CRQD 319
TGAGGAATATTGGTCAATGGACGAGAGTCTGAACCAGCCAAGTAGCGCGAAGGATGACTGCCCTATGGGTTGTAAACTTCTTTTATACGGGAATAAAGTGAGCCACGTGTGGCTTTTTGTATGTACCGTATGAATAAGGATCGGCTAACTCCGTGCCAGCAGCCGCGGTAATACGGAGGATTCGAGCGTTATCCGGATTTATTGGGTTTAAAGGGAGCGTAGGCGGGTTGTTAAGTCAGTTGTGAAAGTTTGCGGCTCAACCGTAAAATTGCAGTTGATACTGGCGACCTTGAGTGCAACAGAGGTAGGCGGAATTCGTGGTGTAGCGGTGAAATGCTTAGATATCACGAAGAACTCCGATTGCGAAGGCAGCTTACTGGATTGTAACTGACGCTGATGCTCGAAAGTGTGGGTATCAAACAGGATTAGATACCCT
+
GGGGGGGGGGGGGGGGGGGGGGGGGGGGGGGGGGGGGGGGGGGGGGGGGGGGGGGGGGGGGGGGGGGGGFGGGGGGGGGGGGGGGGGGGGGGGGGGGGC<BFGGGGGGGGGGGGGGGGGGGGDFGFGGGGGGGGGGGGFGGGG?GGGG8AEEGGGGGGGGGGFGGGECCFGFGGGGGEGGGDGGGGGGGGGEFFGFEGFFFGGGGGGFGGGGGGGFEGGGGGGGGGGGGFFGGGGGGFGDGGFDGGGGECEDFGDEGGFFCEEBGDGGGGFGFGGGFCGGDGEFF,FFCGGGGFGGGGGGGGGGGGGGGGGGF@GEB:,,GGGGGGDF9GCFGGGGFGF9GGGGGGFGGGGFGGECGGGGDGGGGGGGGDGGGGGGGGGGCGGGGGGGGGGGGGGEGGGGGGGGGGGGGGGGGGGGGGFGGGGGGGDGGGGCCCCC
@CRQD 320
TGAGGAATATTGGTCAATGGGCGCAGGCCTGAACCAGCCAAGTAGCGTGAAGGATGACTGCACTATGGGTTGTAAACTTCTTTTATAAAGGAATAAAGTCGGGTATGGATACCCGTTTGCATGTACTTTATGAATAAGGATCGGCTACCTCCGTGCCAGCAGCCGCGGTAATACGGAGGCACCGAGCGTTATCCGGATTTATTGGGTTTAAAGGGAGCGTAGATGGATGTTTAAGTCAGTTGTGAAAGTTTGCGGCTCAACCGTAAAATTGCAGTTGATACTGGATAGCTTGAGTGCAGTTGAGGCAGGCGGAATTCGTGGTGTAGCGGTGAAATGCTTAGATATTACGAAGAACTCCGATTGCGAAGGCAGCCTGATAAGCTGCAACTGACATTGAGGCTCGAAAGTGGGGGTATCAAACAGGATTAGATACCCT
+
,CEEGDFEFGG9CFGFFGGFCGEDGEC@BAFGGGGFFGFFFG9EF9FFBFFD8EEF,6C<E-:CFG@FGGGGGGFEFFEGGGGGF9CA<<EF88,CC,CF:+@?>E,,CB,=FEG+?E??EF,,BEEGGGF9ECFEFF,A9BFGGFE,,C,A+3++@/:B>8D==CG7@B7FFF;F43;*#*2>5<326C?<F=8:8C@CEFF-CC<<F<F=G4?>E?GDD@35D8@<CCCFGF5<9F89<<F<CCGE@FG3@D,=C@BB+;9.FF=C#GFE?,ABCFEF:,FEFC9,:8GGFEF<:@=EEFFDFEGCGGF<<F@@,FDEFGEGE:7GGGFFEGECE9DGFE<,,,B,,GEFFCDGEGGEBB6,<GGDCF<C6,EC99FDFFFC,FECFFFFACF<EC:@,,FFDGGGF9GFFEFC6GCGDCCFE<<AE@C,8,86
@CRQD 321
TGAGGAATATTGGTCAATGGCCGAGAGGCTGAACCAGCCAAGTCGCGTGAGGGATGAAGGTTCTATGGATCGTAAACCTCTTTTATAAGGGAATAAAGTGCGGGACGTGTCCCGTTTTGTATGTACCTTATGAATAAGGATCGGCTAACTCCGTGCCAGCAGCCGCGGTAATACGGAGGATCCGAGCGTTATCCGGATTTATTGGGTTTAAAGGGAGCGTAGGCGGGTTGTTAAGTCAGTTGTGAAAGTTTGCGGCTCAACCGTAAAATTGCAGTTGATACTGGCGACCTTGAGTTCAACAGAGGTAGGCGGAATTCGTTGTGTAGCGGTGAAATGCTTAGATATCACGAAGAACTCCGATTGCGAAGGCAGCTTACTGGATTGTAACTGACGCCGATGCTCGAAAGTGTGGGTATCAAACAGGATTAGATACCCT
+
GGDGGGGGGGGGGGGGGGGGGGGGGGGGGGGFFGGGGGFGGGGGGGGGDFGGGGGGGGGGGGGGGGGGGFGGGGGGGGFGGGGGFGGGGGGFGGGGGGFFGGGGGG7FGGCFFGGGG7FEFGGGGGGGGGGGGGGGGG@CGCGG?GGGGGGGGFCCFFGGGGGG>GEGGDCFFEGEEGGGGDGGGGGGGGGGGGFGEGGFCFGGGFGDGGGGGGGFGGGGGGGGGGGGCGGGGGEFFGGGFGGGGGGGFGGGGGGFGFFDGGGGGEFGFD<>GGGGFFFGGGGGGGGGFFCFFBA,9DEGGGGGEBCGC8EFGFFGCFD,GGGGEC7EF9FGGGGGFFF9FC,FFGGGGGDGGGEGEGGGGEEGGGGGGFGGGGGGGGGGGGGGGGFGGGGGF7EDGEFCGGGGGGGGGFDGGGGGGGGFFFGGGGGGDFCCCCCC
@CRQD 322
TGGGGAATATTGCACAATGGGGGAAACCCTGATGCAGCGACGCCGCGTGGAGGAAGAAGGTCCTCGGTTTGTAAACTCCTGTTGTTGAGGAAGATAATGACGGTACTCAACAAGGAAGTCCCGGCTAACTACGTGCCAGCAGCCGCGGTAAAACGTAGGTGACAAGCGTTGTCCGGAATTACTGGGTGTAAAGGGAGCGCAGGTGGCAAGACAAGTTGGAAGTGAAAGCTATGGGCTCAACCCAGAAACTGCTTTCAAAACTGTTTTGCTTGAGTATTGCAGAGGTAGGCGGAATTCCCGGTGTAGCGGTGGAAGTGGTAGATATCGGGAGGAACACCAGTGGCGAAGGCGGCCTACTGGACACCAACGGACACTGAGGCTCGAAAGCGTGGGTAGCAAACAGGATTAGATACCCT
+
GGGGG@FF<FGGGFFG@GG<FGGGGFFFFGFCFGGCGGCEGGGGEGGGG+?FGGFGGCE-49-CFGG48FFFG9EEF9EFFGAC<,4,BFF4FEEFFGGGGD@?FE,?9BD,B,BFGG<,,BFC@F7>D<CFFGFFDEGGGGGGCECG@C7>FGGGGG>3,;:@CEGEEFEGGCFCE:<C7:FFEF<=F?CFFFG/BCE,::C,<F#FDC@;EAEC79?DGF<FBC?#9@@)8C:;FGC:CFGF?9FC<F7DEGF8E@=FF6C$F8+8F#?>DB:9,,98EFCGFB8+C,GFFB+48++,=,EFEEBGF??<C:,,,C,9,++8,7,E<EFFFC8GEE,GFGDGGGDGGEC,E9DFE@9C,D8,C<CB,EFC,FFCE@,C,DGGFC8+@FGFC,GGCF@FGFECF9GGGFEC<BC@
@CRQD 323
TGGGGAATATTGCACAATGGGCGAAAGCCTGATGCAGCGACGCCGCGTGAGCGAAGAAGTATTTCGGTATGTAAAGCTCTATCAGCAGGGAAGATAATGACGGTACCTGACTAAGAAGCACTGGCTAAATACGTGCCAGCAGCCGCGGTAATACGTATGGTGCAAGCGTTATCCGGATTTACAGGGTGTAAAGGGAGCGCAGGCGGTGCGGCAAGTCCGATGTGAAAGCCCGGGGCTCAACCCCGGTACTGCATTGGAAACTGTCGTACTAGAGTGTCGGAGGGGTAAGCGAAATTCCTAGTGTAGCGGTGAAATGCGTAGATATTAGGAGGAACACCAGTGGCGAAGGCGGCTTACTGGACGATAACTGACGCTGAGGCTCGAAAGCGTGGGGAGCAAACAGGATTAGATACCCT
+
CFF,@:C8EEFGGGGGDGDFCFEGGGGGGCGGGGGGAFF7CFG:7CCBF,FCE@FGGGFCFCFEFAFGGGGGGF9EFGGFFFGGG8FCFGFGGFFGGGDEFG@?DGFF,A@EGBFGGGCGGC@EGGFGFFFGCG(CDC9C>F?ECGECFFGFGF>FA@FFFFGEBCFGC9GF6FEGGGGFGFFFCCF8FFGGGGGFDFGGGGGGDCC?EGGGGEGCFFGFCEFFGF@>FFEE?EG<#:EEGGGCCEFC2DECFAFDGF>FFC@9CA;C?FCG<=C?07GGFE,EEGFGEEC,AE9E,E<<FGGFGGGGF<CGCFCE@CBGEFFF<<F<ECFF@CFCC@<:,,ECFFEF:7GFDDGGCEFAEEEF9CCGEGCFCFC8FCF<GDGF@GGGF-BCGGFFAECFFEC@59GGFGGCCCCC
@CRQD 65789
TGAGGAATATTGGTCAATGGCCGAGAGGCTGAACCAGCCAAGTCGCGTGAGGGATGAAGGTTCTATGGATCGTAAACCTCTTTTATAAGGGAATAAAGTGCGGGACGTGTCCCGTTTTGTATGTACCTTATGAATAAGGATCGGCTAACTCCGTGCCAGCAGCAGCGGTAATACGGAGGATCCGAGCGTTATCCGGATTGATTGGGTTTAAAGGGTGCGTAGGCGGCCTTTTAAGTCAGCGGTGAAAGTCTGTGGCTCAACCATAGAATTGCCGTTGAAACTGGGGGGCTTGAGTATGTTTGAGGCAGGCGGAATGCGTGGCGTAGCGGTGAAATGCATAGATATCACGCAGAACCCCGATTGCGAAGGCAGCCTGCCAAGCCATGACTGACGCTGATGCACGAAAGCGTGGGGATCAAACAGGATTAGATACCCT
+
EFFGFFGFGCGFGGGGGFFFFGGGGGGGGGGGFEEGGGGGFFAFGGGGGGGGG@FEGGGGFGGDFEGGGGGGGG@FDFGGGGGGF9EF?EFEEGGGGGGFGGGC@CFFD,=BEF=E<CGFGEFGGGGDFFGF<,DFGGC==,FFGGDGGGFGE=DCFEFGGGG,FFGFFGE;@FFGGGG>,?F/9GGGGCCFFGEEEB#,GGFF<GDGGGE,:C3<E<EGGG>6:<=8CFGFGGF::FEEGGFD><CFFF7@97@@;6.E>@;@@3AGFECC>@;:3=CF<GF@F+<C,:,DEC?EDFE8FGFDE@EFEEA,F?+46+@4CCFF7FCEBA5,?9EC9FF9<A98@C=BFGF?DGECGFFEECFCFCFFFFFE@@FCGEGGGGGGFC<,GEF@GFCEDFGFFGGFG>GGGFGFDGFDFAFEFDFGEFGFFEE@CCCC
@CRQD 325
TGAGGAATATTGGTCAATGGCCGAGAGGCTGAACCAGCCAAGTCGCGTGAGGGATGAAGGTTCTATGGATCGTAAACCTCTTTTATAAGGGAATAAAGTGCGGGACGTGTCCCGTTTTGTATGTACCGTATGAATAAGGATCGGCTAACTCCGTGCCAGCAGCCGCGGTAATACGGAGGATTCGAGCGTTATCCGGATTTATTGGGTTTAAAGGGAGCGTAGGCGGGTTGTTAAGTCAGTTGTGAAAGTTTGCGGCTCAACCGTAAAATTGCAGTTGATACTGGCGACCTTGAGTGCAACAGAGGTAGGCGGAATTCGTGGTGTAGCGGTGAAATGCTTAGATATCACGAAGAACTCCGATTGCGAAGGCAGCTTACTGGATTGTAACTGACGCTGATGCTCGAAAGTGTGGGTATCAAACAGGATTAGATACCCT
+
FFFGGGGGGGGCGGGGGGGGGGGGGGGGGGGGGGGFGGGFGFGGGGGGGGGGGFGGGEFGGGGGFEFFGGGGFEFFFGGGGGGGGGGF9ECFGGGCFGGDGCGGGGGG:FGEG7FEFG,BEGFFFGGCFGGGGGGGGGGFGGGGGGG8*FGGCGGFGGGGGFGGEEGGGGE8GG<<ACC<(FGGF=FGGGGGGGGG?C;GGGGGFFG<GGCCGCGB;CEGGGGGGFFGGGGCEGFFGGEFGGGCCGFFGGGCGFDEGEFDFGEDGGGCGGGGFDGGGGGGGFFB>9??FB,GFE9,9GGGGGGGGGGGFBFE7F@EGGGGGGGGGGEFFGGGGGGGGGGGGFFF?GF7GGFGGGEGGGGGGEECGGGFGGGF<AGGGGGGGGGGGGGGGGGGGGGGGF7<8EGGGGGGGGGGGGFFGGFEFGGGGGGGGGFCC<CC
@CRQD 48948
TGGGGAATATTGCACAATGGGGGAAACCCTGATGCAGCGACGCCGCGTGGAGGAAGAAGGTCTTCGGATTGTAAACTCCTGTTGTTGAGGAAGATAATGACGGTACTCAACAAGGAAGTGACGGCTAACTACGTGCCAGCAGCCGCGGTAATACGGCGGAATCGAGCGTTATCCGGATTGATTGGGTTTAAAGGGAGCGCAGACGGGTCGTTAAGTCAGCTGTGAAAGTATGGGGCCCAACTTTAAAATTGCAGTTGATACTGGCGTCATTGAGTTCCGTTGAGGTGTGCGGAATTCGTGGTGTAGCGGGGAAATGCTTTGATATCACGAAGAACTCCGGTTGCGAAGGCAGCACACTAATCCGTAACTGACGTTCATGCTCGAAAGTGTGGGTATCAAACAGGATTAGATACCCT
+
,CCCCBCFGGGGGGGGCFFFGCGGEFFE:<FFFFEFDFGGCF+7FECBCGGG:?FFGGGGFGGFFGGEEFC<EFFFCFGGFF<F,BCFEFG8FFFGGGGGGFEGGG9AFGFGG8BFFG<EFG+@:7CFG9FGC,8DF,3FF<B7@F:@>*>;F@C**4<C**8=F7*1**=<C,=CGE7+<++308*1;:CEGFGF5*?CCEE@EGD?>:?;0CC333C;C;8CF=@C<#FEF>C5#$73<#E@<(<C,EF@2<1;,8==@@F&+,FB'AEC:C=+=+GFEA?=<@++C49?9,4+:7GGFEF:+>44-,,6,9,,C:,,,9,,EC6FEC,C,,+@+6,+DGF<<CE<EC,C6CFC<@,,BCCGFAFFB,CDFFFEGCGFC@A@<CDGDGCFE<FFEC69ECCAFDDFEF<8@9@<
@CRQD 327
TGAGGAATATTGGTCAATGGACGAGAGTCTGAACCAGCCAAGTAGCGTGCGTGATGAAGGTCCTACGGTTTGTAAACTTCTTTTTTAAGGGAATAAACCCTCCCACGTGTCTGAGCTTGTATGTACCTTATGAACAAGCATCGCCTAACTCCGTTCCAGCAGCCGCGTTAATCCGGACGATCCGTGCGTTATCCGGATTTATTGGGTGTAAAGGGAGCGTAGGGGGAATGGCAAGTCAGAAGTGAAAGCCGGGGGCGAAACCCGGGAATTGAATTGGAAACAGTGAGGCTAGAGTGTCGAAGGGGAAAGCGGAATTCCTAGTGTAGCGGTGAAATGCGTAGATAGTAGGAGGAACACCGGTGGCGAAGGCGGCTTACTGGACGATTACTGACGCTGAGGCTCGAAAGCGTGGGGAGCAAACAGGATTAGATACCCG
+
CFAFGGGGEGG<FCFGGGGGGGGGCGGFGGGGGGGGGGGGGGDGGF+C@,88B@F,,C<,E6,C,68,,68,CE9?EFD,CCFE,@,,:<CCCFGFGFG@E+4B,B+D:B,,C,5=EE8BEE?FFG9EFGF9,,5,:?FAE87+@=+,B6,A:D3DCC,>DFGFC=8+8++@,,3*6*354,6>*<>*<CFCB,*:-4?CC;C4%,=?=1<2*CE8:*@*EC;*<@,,,?8,?+C=5,,2,@,FCE>>B35<B@3+,+>@+++,=B@C,,:,,,,,>ABB8,D,,@,????DD8+8++@,4?,A8+C?B,E?EB,F,,<?F?C>@++?A,FFEF7@4C<FF<?:,,BECADFGGCC87,@7FBCEGFCB:CFE9EFC,@CC<C;,,F:@CF7GGGGFCB,CFFGFF6+8-EFDFEFFEFFGGGFGFFFFFFCCBA-
@CRQD 328
TGAGGAATATTGGTCAATGGACGAGAGTCTGAACCAGCCAAGTAGCGTGAAGGATGAAGGTCCTACGGATTGTAAACTTCTTTTATAAGGGAATAAACCCTCCCACGTGTGGGCGCTTGTATGTACCTTATGAATAAGCATCGGCTAACTCCGTGCCAGCAGCCGCGGTAATACGGAGGATGCGAGCGTTATCCGGATTTATTGGGTTTAAAGGGAGCGCAGACGGGTCGTTAATTCAGCTGTGAAAGTTTGGGGCTCAACCTTAAAATTGCAGTTGATACTGGCGTCCTTGAGTGCGGGTGAGGTGTGCGGAAGTCGTGGTGGAGCGGTGAAATGCGTAGATAGAACGAAGAACTCCGATTGCGAAGGCAGCACACTAATCCGTAACTGACGTTCATGCTCGAAAGTGTGGGTATCAAACAGGATTAGATACCCG
+
EFGGGGGGGGGFGEFGGGGGFGGGFGGFFGGGEGGGGGDFFGGGGGGFE77,EFGGGGG8EFEFGGGF,BFFGCGAFGGAEFGG<E<FCCF<FFGGGG8,C=CF@E=F8=+C@++=>FFGCEDFGFCEE<E<9BFG,ECDGGGGEG7,DDD>BDCCGFC@<GFGDB9CCCBFA?7C*9FFFF7<7>?CFFEFBFEC<FGFAFCF9ECFA:FGGE;C9CCEB8EGCEG72?CG?#09D<CFFD;FGGFCDC@FGF@@&-E<AC<4FBD@-FGFF=56<<CFEEF<C@=,FCFGCC7=+4@,@EDCF+>+BFFB?B+@7BB=AD@+B@,FDAFFF@,+<6F;F<FB,9B,FFFFFF:@BC9:+,ECGGGFGGGGFFGGFFBC@7C<9FG7GGGFDGFFC@8FCCFGGGC7C9CFC,E,GGGGGGGGGGFAGFF8ACA-
@CRQD 73522
AGAGGAATATTGGTCAATGGACGAGAGTCTGAACCAGCCAAGTAGCGTGAAGGATGAAGGTCCTACGGATTGTAAACTTCTTTTATGAGGGAATAAACCCTCCCACGTGTGGGAGCTTGTATGTACCTTATGAATAAGCATCGGCTAACTCCGTGCCAGCAGCCGCGGTACTACGGAGGATGCGAGCGTTATCCGGATTTATTGGGTTTAAAGGGAGCGCAGACGGTTCGTTAAGTCAGCTGTGAAAGTTTGGTGCTCAACCTTAAAATTGCAGTTGATGCTGGCATCCTTGTGTGCGGTTGAGGTGAGCGGGATTCGTTGTGTAGCGGTGAAATGCTTAGATATCACGAAGAACTCCGATTGCGAAGGCAGCACACTAATCCGTAACTGACGTTCATGCGCGAAAGTGTGGGTATCAAACAGGATTCGATACCCT
+
,CFB7EFEEF,CE,CED9CECFFGCGGFFA<DFEFGGCC8FDC6,@BFGEFGFGF<4CDFFG<FGFF:FCBAF<EE,6<F<<CF<FEDFFCEGE=FFF=@E==C8FDECFG77==+,?,,9C9<5E<AFG,:?5,@ACFECE++@E7D=;D=3D@CEDFF<>DFC>G7><*@F,**BC:FEFC<*5*1=:C758</+?79:#C<FC>-=:C<?F;BEEEFC:&?A.#)*9EDA9FFGFA6CC<C@:.#'<@<83CE3F@8,2<<GG:EFBD),=8,83,+?F=:6,A8,++A+@6:6,A,E,,A5+6+>7:5+,B+7BB,E?C:EFBFC,,C<,5,9<9,FGF,CD66<,6,8CEGGFCB66,<@,CFEFFC,F,E6@F@,CFE@6<EFFFCCC9F7@F@,EEE9FBGGGF<@CAGGGGGFC<@;,6,C<<CCCCC
@CRQD 98426
TGAGGAATATTGGTCAATGGACGAGAGTCTGAACCAGCCAAGTAGCGTGAAGGATGACGGTTCTACGGATTGTAAACTTCTTTTATAAGGGAATAAACCCTCCGACGTGTGGGAGCTTGTATGTACCTTATGAATAAGAATAGGATAACTCCGTGCCAGCAGCCGCGGTAATACGGAGGATGCGAGCGTTATCCGGAGTTATTGGGTTTAAAGGGAGCGCAGGCGGGTCTTTAAGTCAGCTGTGAAATTTTGGGGCTCAACCTTAAAATTGCAGTGTATACTGGCGTCCTTGAGTGCGGTTGAGGTGTGCGGAATTCGTGGTGTAGCGTTTAAATGCTTAGATATCACGAAGAACTCCGATTGAGAAGGCAGAACACTAATCCGTAACTGACGTTCATGCTCGAAAGTGTGGGTATCAAACAGGATTAGATACCCT
+
CEFD,@CFCFCF,,;;<EEFGECE7:@,FCFCGFGDC89E8F@FEA@@FC<EDCFAA,B:,BBFFDGCF7FEEC9C,C96C<<9<FFGG?FF,,CFF,,?,:F+@@B>+:DFFE:+E,,:BFGGG?,,<?FCFACB?F,?F,5<,?FFG9DGGFG>>3=+,3,>CEG7B:FC;9*<C>CF6:>B:3*=C1*4@;<E7*CB:GGGFFA@:><F<C64*421:C8548,@7,;@7,CFFA@,;F;8,,,>,@GGFFCGFD><FGFCF3>A<BD@53,,,9<FFF:@6,,<9FA,8@4+7@ECF<4=EB:@+,9CCC>@B,,A:@F?@7?:,C,CC,98@C:,@,GF,DBGEDEE8CF@7C,@C,6,@DCFDF@C,,;,FE7@FC,;<GEE@9GECF@,C7FF@,FACCGECE=,@<CGFEF-GGFFFEAFD@EAA-9C
@CRQD 52500
TGAGGAGTATTGGTCAATGGACGAGAGTCTGAACCAGCCAAGTAGCGTGAAGGATGAAGGTCCTACGGATTGTAAACTTCTTTTATAAGGGAATAAACCCTCCCACGTGTGGGAGCTTGTATGTACCTTATGAATAAGCATCGGCTAACTCCGTGCCAGCAGCCGCGGTAATACGGAGGATGCGAGCGTTATCCGGATTTATTGGGTTTAAAGGGAGCGCAGACGGGTCGTTAAGTCAGCTGTGAAAGTTTGGGGCTCAACCTTAAAATTGCAGTTGATACTGGGTGTCTTGAGTACAGTAGAGGCAGGCGGAATTCGTGGTGTAGCGGTGAAATGCTTAGATATCACGAAGAACTCCGATTGCGAAGGCAGCTTGCTGGACTGTAACTGACGCTGATGCTCGAAAGTGTGGGTATCAAACAGGATTAGATACCCT
+
GGGGGGGGGGGGGGGEGGGGGGGGGGGGGGGGGGGGGGGGGGGGGGGGGGGGGGGGGGGGGFGGGGGGGGGFGFEGGGGGCEFGGGGGFGGGGGGGGGFGFF,?FFGBEFEGGGFGGCFAFGGFFGGGGGGGFGGGGGGGFDFGGGGGFFGGGGFGFGGGGGGFGFGGGEFGGGGECEGGGGF>DGGGFCFFGGGGEFGFFBBGFFFFEFFGGGGGGGGEGGGGGGGCD?>8CFGFCGEFFFGCGFGGGEECGG8CC5FFGGCCFFFCGFFFFFFFDBFFGFGGF>,?CGGFDAB9DFGGGGGGCEGECGGCGGEFF@GCEEC>7CC,,FF<FGFCEFFEE9GGGFEFF9E<CGGFGGGFFCCBEAFGFFGGGGGEFGGGGFGGGGGGGEFF8EE<F7GGGGGGGGGGGGFGFGGGGGGFEGGGFAFGFFFCCCCC
@CRQD 332
TGGGGAATTTTGGACGATGGGGGCAACCCTGATCCAGCCATGCCGCGTGCAGGATGAAGGTCTTCGGATTGTAAACTGCTTTTGTCAGGGACGAAAAGGGATGCGATAACACCGCATTCTGCTGACGGTACCTGAAGAATAAGCACCGGCTAACTACGTGCCAGCAGCCGCGGTAATACGTAGGGTGCAAGCGTTAATCGGAATTACTGGGCGTAAAGCGTGCGCAGGCGGTTTTGTAAGTTAGATGTGAAATCCCCGGGCCCAACCTGGGAATTGCATCTATGACTGCAAGACTTGAGTTTGTCAGAGGAGGGTGGAATTCCAAGTGTAGCAGTGAAAGGCGTAGATATGTGGAAGAACACCGATGGCGAAGGCAGCCCTCTGGGACATGACTGACGCTCATGCTCGAAAGCGTGGGTAGCAAACAGGATTAGATACCCT
+
GGGGGGGG8FGGEGG:FGGGFEDGGGFFGGGGGGGGGGGGGGGGGGGGGGGGEBEFFGGGGCFGGGGGGDGGGGGGEGGGGGGGGCFGGGF<C@FGGFGG?=BDECFFEFFDGEGCFEFFFFFGGGGGGG:FFGG8FGGGGGGCC,DF>EGGGGGEGGFGGGGGGGGGG*BCGEFGGGGGGBFFCFEGGGGFGGGG>0FFGG5ECF+GGGGGFCEGGGGE=EGGFGFGGGGGGGGGGCEG&CFGFGGGGGFC7GGGEEGGCCEDGEC8A?EFFFFFDAF#<<CFFF=,,9GGGFF9GGFA,94,<GGGGFGCFF9FGGFFGFFDAGGGGGGFAFDGGFF:GGGGGGGGFF<GGGGGGGFB-CGCCCDGGGGGGGFEFCDGGGFFFFEF<ECGGGGGGGFF@GEFC,GGGGGGGCGGFE,GGFFAGGFGFFFGGFCACCCC9
@CRQD 57298
TGGGGAATATTGCACAATGGGGGAAACCCTGATGCAGCGACGCCGCGTGGAGGAAGAAGGTCTTCGGATTGTAAACTCCTGTTGTTGAGGAAGATAATGACGGTACTCAACAAGGAAGTGACGGCTAACTACGTGCCAGCAGCCGCGGTAAAACGTAGGTCACAAGCGTTGTCCGGAATTACTGGGTGTAAAGGGAGCGCAGGCGAGAAGACAAGTTGGAAGTGAAATCTATGGGCTCAACCCATAAACTGCTTTCAAAACTGTTTTTCTTGAGTAGTGCAGAGGTAGGCGGAATTCCCGGTGTAGCGGTGGAATGCGTAGATATCGGGAGGAACACCAGTGGCGAAGGCGGCCTACTGGGCACCAACTGACGCTGAGGCTCGAAAGTGTGGGTAGCAAACAGGATTAGATACCCT
+
GGGFGGGGGGGGGGGGGGGGGGGGGGGGGGGGGGGGGGGGEGGGGGGGGGGGGGGFFGGGGGGGGGGGGGGGGGGFGGGGGGGGGGCFGGGGGGGGGGGGFEFGGGGGGGGGGGGGGGGG<DFGGGGFDGGG:BCFGGFGGGGGGGGDGGGGGGGGGGGGGGGEFGFFGECFGCFGGGGGGGGGGGGGDGGGGFFFGFGGGGGGGGGGFFFCGGGGGGGGGGGGGGGGGGGGGGGGGGFGGFGGGFCGFGGGFCFGGGGGGGFDCFGGGGGGGGGGGFGGGGGGGEFGGGFCEGFFF7>GGFGGGGGGEDGGFGGGFFDGGEFCFGGGGFGFGF8GGGGGGGGGGGGGGGGF9GAFCGGGGFGGFGGGGGGGGDDGGGDFGGGGGGF>GGGGGGGGFGCGGGGGE<GGFEFB8CCC
@CRQD 52755
TGAGGAATATTGGTCAATGGACGAGAGTCTGAACCAGCCAAGTAGCGTGAAGGATGAAGGTTCTACGGATTGTAAACTTCTTTTATAAGGGAATAAACCCTCCCACGTGTGGGGGCTTGTATGTACCTTATGAATAAGCATCGGCTAACTCCGTGCCAGCAGCCGCGGTAATACGGAGGATGCGAGCGTTATCCGGATTTATTGGGTTGAAAGGGAGCGCAGGCGGGTCGTTAAGTCAGAAGTGAAAGTTTGGGGCTCAACCTTAAAAGCGCAGTTGATACTGGTGTCCTTGAGTACGGTAGAGGTAGGCGGAATTCGTGGTGTAGCGGTGAAATGCTTAGATATCACGAGGAACTCCGATGGCGAAGGCAGCACACTAATCCGTAACTGACGTTCAGGCTCGAAAGTGTGGGTATCAAACAGGATTAGATACCCT
+
GGGGGGGGGGGG<,EFFGFGGFGGGGCCFGGGGGGGGECG,CC,FGGGGGGFGGGG,EEFFECGCFFDCF7ACEF9CC<,,CFFFFDGFF8FFGFEG,:B4C=,BE7C?B44++4@+E:8FF<F,CAED9B?<<9A9DD<5>+<A:<>*;3>83@@DFD235@FC-6@FCFGDFFDE<7#675C<=BGGFC<;<BE92C#F8@EGGGF#FFCGGC:5>GFEG,EGFDG9E;FGFEC</@##C7FCGFC7<-CGGFGCDGFFD@%<3@>+8=FCCF@;E,FAGFA8FE<GFGFDB++:GEC,FGGF=B+FCFC<FC:F<7FGGEFEFCGF<FCFFEF9FGGGGFFEC9:EC,FFF@,@B,@8,FFGGGGGF@EE@CGFC,:7C,<CGFGGGFEFEF<F>GGGGGGGGFGGCGGEGFGGGFFGGGGGFCGGGGCCCCC
@CRQD 58840
TGAGGAATATTGGTCAATGGACGAGAGTCTGAACCAGCCAAGTAGCGTGAAGGATGACTGCCCTATGGGTTGTAAACTTCTTTTATACGGGAATAAAGTGATCCACGTGTGGATTTTTGTATGTACCGTATGAATAAGGATCGGCTAACTCCGTGCCAGCAGCCGCGGTAATACGGAGGATCCGAGCGTTATCCGGATTTATTGGGTTTAAAGGGAGCGTAGGTGGATTGTTAAGTCAGTTGTGAAAGTTTGCGGCTCAACCGTAAAATTGCAGTTGATACTGGCAGTCTTGAGTACAGTAGAGGTGGGCGGAATTCGTGGTGTAGCGGTGAAATGCTTAGATATCACGAAGAACTCCGATTGCGAAGGCAGCTCACTGGACTGCAACTGACACTGATGCTCGAAAGTGTGGGTATCAAACAGGATTAGATACCCT
+
GGGGGGGGGGGGGGGGGGGGGGGGGGGGGGGGGGGGGGGGGGGGGGGGGGGGGGGGGGGGFEFCFGGGGGGGGGGGFGGGGGGGGGGGGGGGDFGGGGGGGFGGGGGD@=FGEFGGGGGGGGGGGGGGGGGGGFGGGGGGFGEFGFGFG9DFG&GGGGGGGGGGGGGDGEGGGFFGGGGGGGGGEGD<GGGFGGGGGGGG?BFGGGGGFGGGGGGFGGG*,CCFGF@FFFFF7CGFGGFGGGGGAGFCC9GGGGGGGEGFFGGFFFEFGFGGGGGFFFFFGGGGGGGGFGGGGGGGGFGEEGFGGGGFFCFGGFGEGFGGGGFF6GGGGGGGGGGGGGGGGGECFFGGGGGGGFF7GGDGGGGGGGGGGGFGGGGGGGGGGGGGGGGGGGGGGGGGGGGGGGGGGGGGGGGFFFFGFFFCGGGGGGGGGGGCCCCC
@CRQD 57688
TGAGGAATATTGGTCAATGGACGAGAGCCTGAACCAGCCAAGTAGCGTGAAGGATGACTGCCCTATGGGTTGTAAACTTCTTTTATAAAGGAATAAAGTCGGGTAAGGATCCCTGTTTGCATGTACTTTATGAATAAGGAACGGCTAACTCCGGGCCAGCAGCCGCGGTAATACGGAGGATCCGAGCGTTATCCGGATTTATTGGGTTTAAAGGGAGCGTAGATGGATGTTTAAGTCAGTTGTGAAAGTTTGCGGCTCAACCGGAAAAGTGCAGTGGATACTGGATAACTTGAGTGCAGTAGAGGCAGGCGGAATTCGTGGTGTAGCGGTGAAATGCTTAGATATCAGGAAGAACTCCGATGGCGAAGGCAGCCTTCTAGGCCGCAACTGACATTGAGGCTCGAAAGCGTGGGTATCAAACAGGATTAGATACCCT
+
GA,CFGFGCGG9,6CFGGGG,FFGGGG8FFG,@@@FEG-F@FC,CFGGGGFCGGGG,99F<@<FC<FED,B=6C?FFG?,CFGGFGFCFG9E,CFDGGG9C7+9+,:,C,,,4,5,,<:,<F<FGG9,CFGG,B<EA<FG#DC=FBEC>496='DFFF?FEF>CE@F<AGGFGBFF<>><D:CFCF:9<(16<<?=:9C<62BFF9FFEFCC;+E=?DC9CE@)8@,F<1FF=7@CD:GCFFCGGGF@<9AGGGGFD<?GGEB$D9FF/GG;AEF&FFC(DCFEC,4,GFFGGFFAGF;9,GGGFB7:F@GFGFE@B++8GGEEGGGGGGGFGGGFEEGGFDE<C,,,GGGGFF@-C@6,F,GDGGGGGE<FC,6,CC,+7@+FEGGGGGFC;,GGGGGGGGGGFF@+7GGGGCFAF9EGGGGGGGGGGGGCCCCC
@CRQD 101505
TGGGGAATATTGCACAATGGGGGAAACCCTGATGCAGCGACGCAGCGTGGAGGAAGAAGGTCTTCGGATTGTAAACTCCTGTTGTTGAGGAAGAAAATGAAGGTACTCAACAAGGAAGTGACGGCTAACTACGTGCCAGCAGCGGCGTTAAAACGTAGGTCACGAGCGTTGTACGGAATTACTGTGTGTAAAGGGAGCGCAGGCGGGAAGACAAGTTGGAAGTGAAATCTATGGGCTCAACCCATAAACTGCTTTCAAAACTGTTTTTCTTGAGTAGTGCAGAGGTAGGCGGAATTCCCGGTGTAGGGGTGGAATGCGTAGATATCGGGAGGAACACCAGTGGCGAAGGCGGCCTACTGGGCACCAACTGACGCTGAGGCTCGAAAGTGTGGGTATCAAACAGGATTAGATACCCT
+
GFDFEG7EGGGGGFGGCEE,CFGEGGGFGGEFF@CDED@@+@@6@ECFEFGGGGGGD<=ECFA,CFCB7=EGGFGAC9EFF,5BEDFDFGGGG<BEE,,?,CFFFA<,CFFCFCG?EGFGGGDEFBFDDDF8C,BBF,@>FCE+@+5#>CEFFCGFGFG;<FFFC:*E8E<:#?C:=EF@CC,E-BGGCCGGG9CCC7,FDEECEG>@<:CECFF@@GFE,F73<CFEDFC<E8FF<FFF.C>GFA@CFFGFEE:>C::CDECEEEEF</G=F<AA29>3?FFFFF>GEE?,=GFB:F>B,<<D8:C8FA@5,CC@7GDGFFC8,>:8AFCEEFFCDFCFB7GF<F,@+GF<CAEGFEC,CC6,@C,CB@-+GGFC,F7GGEFCCCEFGFEA9GF9EF@,GFDF9E@9FF<@BCA-
@CRQD 338
TGGGGAATATTGCACAATGGGGGAAACCCTGATGCAGCGACGCCGCGTGGAGGAAGAAGGTCTTCGGATTGTAAACTCCTGTTGTTGAGGAAGATAATGACGGTACTCAACAAGGAAGTGACGGCTAACTACGTGCCAGCAGCCGCGGTAAAACGTAGGTCACAAGCGTTGTCCGGAATTACTGGGTGTAAAGGGAGCGCAGGCGGGAAGACAAGTTGGAAGTGAAATCTATGGGCTTACCCCATAAACTGCTTTCAAAACTGTTTTTCTTGAGTAGTGCAGAGGTAGGCGGAATTCCCGGTGTAGCGGTGGAATGCGTAGATATCGGGAGGAACACCAGTGGCGAAGGCGGCCTACTGGGCACCAACTGACGCTGAGGCTCGAAAGTGTGGGTAGCAAACAGGATTAGATACCCT
+
EFEGGGGGGGGGGGFAEFGGGGGGGG8FFFGGFGGGGGGGGGGDGGGGGGGGGGGFFFGDEGFGGGEGGCEEFGGGAEFDG9?FCFGGGGGGGG9EGFGGGEDFFGGFGFGGGGGGFEDFGGG7FFGGGGGGGGGG7C7>EFCBFE>FFGG,FFGGCDC3,ECFFFDF7.=F<C:>EG,GCBCF4<8(+EBCFDGGGD:G>GD6?,:CD?>CGFGGGGCCFGFAFG0EFC<ECECFFC8#B:@3@+@CFA9CE>B,A89FFG78GFFFFA#C78FGEFFF@FFFDGFGCAGGGGGFF=:FGGFDGEEGDFEF=@GFB,F4C+F:,CCCEFGGGGGGGGGGGGGGCCDGGGGFFGFGGFF8GGGGGFF:DGGFFF8GGGGGGGFGFFGFFCEGGGGGGGFDGGGGGAGGFC@CCCC-
@CRQD 339
TGAGGAATATTGGTCAATGGACGAGAGTCTGAACCAGCCAAGTAGCGTGAAGGATGAAGGTCCTACGGATTGTAAACTTCTTTTATAAGGGAATAAACCCTCCCACGTGTGGGAGCTCGTATGTACCTTATGAATAAGCATCGGCTAACTCCGTGCCAGCAGCCGCGGTAATACGGAGGATGCGAGCGTTATCCGGATTTATTGGGTTTAAAGGGAGCGCAGACGGGTCGTTAAGTCAGCTGTGAAAGTGTGGGGCTCAACCTTAAAATTGCAGTTGATACTGGCGTCCTTGAGTGCGGTTGAGGTGGGCGGAATTCGTGGTGTAGCGGTGAAATGCTTAGATATCACGAAGAACTCCGATTGCGAAGGCAGCACACTAATCCGTAACTGACGTTCATGCTCGAAAGTGTGGGTATCAAACAGGATTAGATACCCT
+
GGFGGGGF@FGGGGGGGGGGGGGGEBGDFGGGDFGGGGGGGGGCGFEGGGFGFGGGGGGGGGGGAFGGGGFGGFGGFGGGGGGGGGGFGGFFGFFCFGEFDFEGGGGFGADFG,CFFGEGGGGGGGDGGFFG?<FEFGGGGGGDGF:=DCECEC8FGFFGGGGGGDGGGEGGFGGGECF:2FG><GDGG?CFFFGEBFGGG>GGGGGGGDFFGEECEEEEGGDFEGGEEGGGCBFFGG%<EFGGF@?FF#FDFGFAFFDFCGGGFD5C@FFEFGF6FAGFGGF@<,,CF8GFEF@FF8E<=EE:B4@+C,GFGEFGCF?8GFF@B7EDC,9GGGGFGFGFEF<FFDB7FFFFDB+-GGFGGGGGGGGGGGEF,6GGFF7B,7GGFFE6,GGGGEGFE:FC6>GGFFC@GGGGGGGGGGGGGGFFEAGGGGGC<CA-
@CRQD 104422
TGGGGAATTTTGGACAATGGGGGCAACCCTGATCCAGCCATGCCGCGTGCAGGATGAAGGTCTTCGGATTGTAAACTGCTTTTGTCAGGGACGAAAAGGGATGCGATAACACCGCATTCTGCTGACGGTACCTGAAGAATAAGCACCGGCTAACTACGTGCCAGCAGCCGCGGTAATACGTAGGGTGCAAGCGTTAATCGGAATTACTGGGCGTAAAGCGTGCGCAGGCGGTTTTGTAAGATAGATGTGAAATCCCCGGGCTCAACCTGGGAATTGCATATATGACTGCAAGACTTGAGTTTGTCAGAGGAGGGTGGAATTCCAAGTGTAGCAGTGAAATGCGTAGATATTTGGAAGAACACCGATGGCGAAGGCAGCCCTCTGGGACATGACTGACGCTCATGCACGAAAGCGTGGGGAGCAAACAGGATTAGATACCCT
+
FGFGGGGGGGGGGGGGGGGDFGGGGGGGGGGGGGGGGGGGGGGGGGGGGGGGGGGGGCFGGGGGGGGGGFFGGGGGGGGGGGGGGGGGGGGGFGEGCFGE@FEGGGGGGGGGGGGGGGFDDFFGGGGGGGFGG9CFGGGGGGGGGGGGGDGGGGFFGGGFFGGGGGFGGGGGG?GECFGG9EGGGFGEGGGGDGGGG?FFGGGGGGGCGFGFGGGCFCFDCEEEGGGGGGGCFFGGGGFDEDCFEFCFGGGGGFGGGFEEGDCGGGGFGFGGGGGFAEFGFGFGGGGGFFGGEBB,,FGGGGGF8FGFCBGGGGGGFFGGGGE<?FF,9GGGGGGGGGF7DGGFGGGFCF<GGGGGFGGGGGGGEDGGFF9GFEGGGGGGGGGGGGGGGGGGGGGGGC8GGGGGFFGGGGCGGGGGGGGGGGGGGGGGGGGGGGGGCC@CC
@CRQD 112209
TGGGGAATATTGCACAATGGGGGAAACCCTGATGCAGCGACGCCGCGTGGAGGAAGAAGGTCCTCGGATTGTAAACTCCTGTTGTTGAGGAAGATAATGACGGTACTCAACAAGGAAGTGACGGCTAACTACGTGCCAGCAGCCGCGGTAAAACGTAGGTCACAAGCGTTGTCCGGAATTACTGGGTGTAAAGGGAGCGCAGGCGGGAAGACAAGTTGGAAGTGAAATCTATGGGCTCAACCCATAAACTGCTTTCAAAACTGTTTTTCTTGAGTAGTGCAGAGGTAGGCGGAATTCCCGGTGTAGCGGTGGAATGCGTAGATATCGGGAGGAACACCAGTGGCGAAGGCGGCCTACTGGGCACCAACTGACGCTGAGGCTCGAAAGTGTGGGTAGCAAACAGGATTAGATACCCT
+
GGGGGGGGGGGGGGGGGGGGGGGGGGGGGG8FGGGGGGGGGGGGGGGGGGDFGGGGGGFFGGGGGGGGGGGGGGGGGGGGGGGGGGGGGGGGFGGGGGGFFCEEGGGGGCFGGGGGGFGGGGGGGGGGFGGGG@GGGGGGGFGGGGGEGGGGGGGFEFGGGGCFFFGFCFGGGGEC7FFGGGGGGGGFGGGGGGGGGGGGGGGDGEECFFGGEFGGGGGGGFGGDGGGFFDFFGFGCEGGGGGGGGGGFEFGFGGGGGGGGGGFGGGGGGGGGGFDGG?GGGGFGGGGGGGGFGGEGCGFFGGGGGGGGGGGGGGGGFECGGGGDGGGGFGDGGFFGGGGGGDGGGGGGGGGFGGGGFDEGGGGGGGGGGCGGFGGGGGGGGGGGGGGGGGGGGGGGGGGGGGGGFFGGGGCCCCC
@CRQD 61599
TGAGGAATATTGGTCAATGGCCGAGAGGCTGAACCAGCCAAGTCGCGTGAGGGATGAAGGTTCTATGGATCGTAAACCTCTTTTATAAGGGAATAAAGTGCGGGACGTGTCCTATTTTGTATGTACCTTATGAATAAGGATCGGCTAACTCCGTGCCAGCAGCCGCGGTAATACGGAGGATCCGAGCGTTATCCGGATTTATTGGGTTTAAAGGGTTCGTAGGCGGCCTTTTAAGTCAGCGGTGGAAGTCTGTGGCTCAACCATAGAATTGCCGTTGAAACTGGGGGGCTTGAGTATGTTTGAGGCAGGCGGAATGCGTGGTGTAGCGGTGAAATGCAGAGATATCACGCAGAACCCCGATTGCGAAGGCAGCCTGCCAAGCCATGACTGACGCTTATGCACGAAAGCGTGGGGACCAAACAGGATTAGATACCCT
+
GGGGGGGFGGFGGGGFGFFGGGGGCFDCFFDGGGGGGGGGGGDFGGDFGEEGGCGGGGGGGGGFGGG?FEF7FGGGGGGGGGGGGGFGGGGFCFFGFGCFGGFE+@7CFDGGGGGDFEGGGGGGGG<FFGFGFGGGGGGGFGDFGF:FFGGFCDDGGG/+@F?GCECCFGGGGGGGGGGG>GFEEGGGGA<FGE2CCFC1GGFGGGFEFCCFGF7C#88C>E:CCEGCEFGGC<,2AEECFG>FF2FGFBEGGGFFGGGGGFDFBFDF0CC7:CFBFFCFFDGFFCDFE:,A@,FGFFGD=8<BGF7FC8E9C@GGGGFFFC@EGGFF?,,FAGFA,5,AAFGFFGF@E?EB+=C@@7GGCEDFFECFB,FGGEEFC7DCGGFFGGGGGGFGGFFFGFCFGGGGGGGGGGGGGGGGGGCFF9GFFGGGFFFCC<C9
@CRQD 343
TGAGGAATATTGGTCAATGGACGAGAGTCTGAACCAGCCAAGTAGCGTGAAGGATGACTGCCCTATGGGTTGTAAACTTCTTTTATACGGGAATAAAGTGAGCCACGTGTGGCTTTTTGTATGTACCGTATGAATAAGGATCGGCTAACTCCGTGCCAGCAGCCGCGGTAATACGGAGGATCCGAGCGTTATCCGGATTTATTGGGTTTAAAGGGAGCGTAGGCGGGTTGTTAAGTCAGTTGTGAAAGTTTGCGGCTCAACCGTAAAATTGCAGTTGATACTGGCGACCTTGAGTGCAACAGAGGTAGGCGGAATTCGTGGTGTAGCGGTGAAATGCTTAGATATCGCGAAGAACTCCGATTGCGAAGGCAGCTTACTGGATTGTAACTGACGCTGATGCTCGAAAGTGTGGGTATCAAACAGGATTAGATACCCT
+
FFGGGEEFGGGGFFGGGGGGGGGGGGGGGGGGGGGGEGGGGGFGFGGGGGGAGFFGGGGF,FFCGGGGGE7CBFGCGGGGFGGGGGGGGGGGGGGGGGGGGGGGGGGGG@DEGCFGGGGGGGGGGGEFGG<FCFFGGGGGCEGCF9FGGGGFFGC>@<CFFGDDECFFFGGGGGGG:5@>85DFGGGGGFFFFEGEEFFFFFFFGGGGDECGC3FFGE8GGGGCF:EFGFF,DEC>DEGGGFFDBE<>FFCGGFDCFD@FFGFDF@>FGFGGFDGF9DGGGGGFEEC8<B,DFFGFE@@EA,GGGGGFCGGF@DEGGFB<GGGGGGGGGGGGFGFGCGFFCGGGFECDCC9FFB+:7FGGGGFFGGGGFCDGGGGFGGGGGFA@<EC,DGGGGFFGGFB8CDGGGGFGEF@GGGGGGGFGGGGGGF9GF8GCCCCC
@CRQD 344
TGAGGAATATTGGTCAATGGGCGCAGGCCTGAACCAGCCAAGTAGCGTGAAGGATGACTGCCCTATGGGTTGTAAACTTCTTTTATAAAGGAATAAAGTCGGGTATGGATACCCGTTTGCATGTACTTTATGAATAAGGATCGGCTAACTCCGTGCCAGCAGCCGCGGTAATACGGAGGATCCGAGCGTTATCCGGATTTATTGGGTTTAAAGGGAGCGTAGATGGATGTTTAAGTCAGTTGTGAAAGTTTGCGGCTCAACCGTAAAATTGCAGTTGAAACTGGCAGTCTTGAGTACAGTAGAGGTGGGCGGAATTCGTGGTGTAGCGGTGAAATGCTTAGATATCACGAAGAACTCCGATTGCGAAGGCAGCTCACTAGACTGTTACTGACACTGATGCTCGAAAGTGTGGGTATCAAACAGGATTAGATACCCT
+
FGGGGGGGGGGGGGGFFFGGGGGGGEGGGGGGGGGGGGGGGGGGGGGGGGGGGGGGGGFCFGGGGGGFGGGGGGGGGGGGGGGGGGGGGGGGFFGGGGGGGGGAGGGGGGGGGGGFGGGGGGGGGGFGGGGGGGGGGGGGGGGGG?GGGGFGGGFGGGGGGGGGGGGGGGGGGGGGGGG<GDAG>GGGGGGGGGGCFGGGGGGFGFFGGGGGGGGGGGGEGGGGGD9GGGGGGGGGGGGFGFGGGG=GEFFDGGGGFEFGGGGGGGGGGGFFGGGGGFGGFGG<GFFGE=C5,GFFF@,ECGGGGGFCGGGCGDGGGGFGGGGGDGFFGGGGGGGGGGGFGFGGCGGGFGGFGGGFFFGFGGGGEFCGGGGECCFGGGGGGGGGGGGGGGGGGGGGGGGGGGGGGGGGEEGGGGGGGGGGGGGGGGFFFECC<CCC
@CRQD 80055
TGAGGAATATTGGTCAATGGACGGGAGTCTGAACCAGCCAAGCAGCGTGAAGGATGACTGCCCTATGGGTTGTAAACTTCTTTTATACGGGCATAAAGTGATCCACGTGTGGATTTTTGTATGTACCGTATGAATAAGGATCGGCTAACTCCGTGCCGGCCGCCGCGGTAATACGGGGGATCCGAGCGTTATCCGGATTTATTGGGTTTAAAGGGAGCGCAGACGGGTCGTTAAGTTAGCTGTGAAAGTTTGGGGCTCAACCTTAGAATTGCAGTTGATACTGGCGTTCTGGAGTGCGGTTGAGGTGTGCGGAATTCGTGGTGGAGCGGTGAAATGCTTAGATATCACGAAGAACTCCGGTTGCGAAGGCAGCACACTAATCCGTAACTGACGTTCATGCTCGAAAGTGTGGGTATCAAACAGGATTAGATACCCT
+
<E<CEFCFCFGFFFGGGGEFFGGE:BC@FGGG9CFEFG<ECA,6CACFGFFFGGGGG<FFFFCFFGGGG@,+6<FCFGCC9FEGEGGGGGC+@,EFGD5<CE9FAFEFGE@FAF<CAGFG,@FEGGAFF7F<85BCEEEFEFECFFE8FGDGCA=FF+6>7B:+>8C75<20@6>>#8F*8*:CC=FE?44*<=<E5,*204EFBB;C;<8AFE=EGC?:ED5GFCC8/FDD:F><'0CEFFBAD=<C+)0;DFFFF5FFC;E/F#:%.FC7,8FE<BAFGEF>+:39FD,F8C7E=8@,9E=7F>>+FAAE?A:7F<F?FE@+8CEDCECFEFFFF9GFEC,CGGGFGFCFEFC7B66+@@7CFECCF9<AGFAEGF6@CGDEEFEC,FF8AAFDF@GF8GGGFE8-C9C,E<9AF@GGGGGFGFFGGFAB@8C9
@CRQD 346
GGAGGAATATTGGTCAATGGACGAGAGTCTGAACCAGCCAAGTAGCGTGAAGGATGACTGACCTATGGGTTGTAAACTTATTTTATACGGGAATAAAGTGAGGCACGTGTGCCTTTTTGTATGTACCGTATGAATAAGGATAGGCAAACTCCGTGCCAGCAGCAGAGGTAATACGGAGGATCCGAGCGTTATCCGGATTGATTGGGTTTAAAGGGAGCGTAGGCGGACGCTTAAGTAAGTTGTGAAAGTTTGCGGCTCAACCGTAAAATTGCAGTGGTTACTGGGTGTCTTGAGTACAGTAGAGGCAGGCGGAATTCGTGGTGTAGCGGTGAAATGCTTAGATATCACGAAGAACTCCGATTGCGAAGGCAGCTTGCTGGACTGTAACTGACGCTGATGCTCGAAAGGGTGGGTATCAAACAGGATTAGATACCCT
+
,@CFDDF8DFGF,CECFFGFFGGF@@F<;CFF9<FEFGFDDFGDFF7B@FGFF8@F:CFE,CA,F9EG8C,+,<?CCEF,,<F9FAF9<C:@+C=EE<,?<C=<F,:A=?<,,5E,E9C,@99FFE9++:8FEFFFDCFE,,4?E,FBD99,=@B@FA<=FGG,@,>+,:CDGGGG8:FGFF:<6*>:FBC3?F2E*>C46<=FFFB@46@BGEF8CEFC8=CFCCC:9AAFECF1#FECGD@CF;CCEF>FGGCAB>FFF+8FFCFAGFFCGGE0:$FBA=8+,EA5,EEADFCFC,GE:A,8FFFC8,DC<8F@,,B48E@+@8,B6GGDGGGGFFFE,EE<@CEFFCCEFB@-CFF:@C@FEDFF@<F8FF,CGFGFF@CGFEFCC7FEFFE<@7FCC7GFEFB,@-@C@GCFFEFFEGGGGEGFC<@CC8CC
@CRQD 79737
TGAGGAATATTGGTCAATGGACGAGAGTCTGAACCAGCCAAGTAGCGTGAGGGATGACTGCCCTATGGGTTGTAAACTTCTTTTATACGGGAATAAAGTGAGCCACGTGTGGCTTTTTGTATGTACCGTATGAATAAGGATCGGCTAACTCCGTGCCAGCAGCCGCGGTAATACGGAGGATCCGAGCGTTATCCGGATTTATTGGGTTTAAAGGGAGCGTAGGCGGGTTGTTAAGTCAGTTGTGAAAGTTTGCGGCTCAACCGTAAAATTGCAGTTGATACTGGCGACCTTGAGTGCAACAGAGGTAGGCGGAACTCGTGGTGTAGCGGTGAAATGCTTAGATATCACGAAGAACTCCGATTGCGAAGGCAGCTTACTGGATTGTAACCGACGCTGATGCTCGAAAGTGTGGGTATCAAACAGGATTAGATACCCT
+
GFGGGGGGGFGFC<FGGGGF9AFEFGDDG9<FGGGGGGGGGG9ECCEGE@FDGGGCF<@F@A8CFCFFFEGGG,FGGGFCFDDGFC<EGDE7CEGGGFEEGFEGDGGAE8@CF88AEFG8FGGGGGGCG7EF,E<FEA@FGG7=FFF?FCB==>8C=9BF,BFG:BF7F7<C;C:@355>EGC;C:,=C@F==G:=CFC>F<,EFECFFCF<CF7<<EG;CEGCFE59FGGD@DFCFGGG99:GGGFGGDGF@C><FFC@GGGG=@,<9@::CFF?0@<<C3+FC:E8FF8<8F9<EGE==C,,FGGFEEFECB+7CFGFFFFEC>DGFA9E9GFFE9FAFCF?FFFFFFFGDFGFEDGGGGC<FGFE?GDGGGGGFC8FCE9FB:FF6-C@,AF<EB@@8EFC@<@CFEFFCF<9GGGFF<GGGGGFDF<<CA,C
@CRQD 102110
TGAGGAATATTGGTCAATGGACGAGAGTCTGAACCAGCCAAGTAGCGTGAAGGATGAAGGTTCTACGGATTGTAAACTTCTTTTATAAGGGAGTAAACCCTCCCACGTGTGGGAGCTTGTATGTTCCTTATGAATAAGCATCGGCTAACTCCGTGCCAGCAGCCGCGGTAATACGGAGGATGCGAGAGTTATCCGGATTTATTGGGTTTAAAGGGAGCGCAGACGGGTCGTTAAGTCAGCTGTGAAAGTTTGGGGCTCAACCTGAAAATTGCAGTTGATACTGGCGTCCTTGAGTGCGGTTGAGGTGTGCGGAATTCGGGGTGTAGCGGTGAAATGCTTAGATATCACGAAGAACTCCGATTGCGAAGGCAGCACACTAATCCGTAACTGACGTTCATGCTCGAAAGTGTGGGTATCAAACAGGATTAGATACCCT
+
GGGGGGGF@FGF,,CFGGGGGGEFCGDFCGGGFFFEFGFCC8FFGFGE7CFC8,CFGGFGCFCGFFGGEGEF,6FDC<?9<99CEFFGFGCG,8FFFC4,F,FEFFG+,B@8FEE7FFEFEF9<,CFGGFCFFD?EFACF,,=B7<?F@,G8>A@FF<FBFEGGEEGDCC:@CCC:EFDDGF7@F:#9FB@:<BF76B?<BBF9BEE'FDFFF9FFGG,1=/#8<5/CEGGGGGFF<CDDFEEFDC#187GGFGEDGFFE@:C$FDFGGGGGFGGCEFE=@CGFED@CEFFCGGGGF888BE9+FF@DGEF9FCCFC7+GGGGF=77EEDDEC<B8GFGGGFC,<@B<EECEFGGFCGF@GGGGGEF?GGFFCC,CAE:B:7CCGFGGEGGGGFF<F:DFGC9EC8FGGGGGFFE,E@AGGGGGGGGGFF@BA-CC
@CRQD 60686
TGAGGAATATTGGTCAATGGGCGCAGGCCTGAACCAGCCAAGTAGCGTGAAGGATGACTGCCCTATGGGTTGTAAACTTCTTTTATAAAGGAATAAAGTCGGGTATGTATACCCGTTTGCATGTACTTTATGAATAAGGATCGGCTAACTCCGTGCCAGCAGCCGCGGTAATACGGAGGATCCGAGCGTTATCCGGATTTATTGGGTTTAAAGGGAGCGCAGACGGGTCGTTAAGTCAGCTGTGAAAGTTTGGGGCTCAACCTTAAAATTGCAGTTGATACTGGCGTCCTTTAGTGCGGTTGAGGTGTGCGGAATTCGTGGTGTAGCGGTGAAATGCTTAGATATCACGAAGAACTCCGATTGCGAAGGCTGCACACTAATCCGTAACTGACGTTCATGCTCGGAAGTGTGGGTATCAAACAGGATTAGATACCCT
+
CAFGGEGGGGGGGFGGFGGGGGGGGGGGFFGGGGGFGGGDFG,@FGGGGFFFGEDEAC@FFGGGEGGFG<:FGGFGGGFGGFGGGDGGGGGGGGGGGGFGGGG=FGGGGGGGGGGGGGGGF9FEFGFGGGGGGGGGGGGF<F@CFGGFFD@FGGGCBGGGGGFGGGGG>FCFFFFGDGGFFCFFC<GCFC@F/@FE/<:%<FEGFGFAC@FCFF7CEE+C>CCGCGG?C:GFDCGF.C<@<>FDFCFFGF>8E8D@GFFFDGGGGGGGGGGGFFFE1DEGGGGGEDF?<E?,GGGDGGGFEF@BF7GGGFAFCFGGEFFFFEDGGGF?EFAFEFFFGFE,FFGFEGEGE<@,GF@-GGGCGGGFDFFC@C,EFFFGGGGGGGGGFFFGGGGGGGGGF@GFFGEC<FGF7DGGGGGGGGGGGGFGDGGGCGGCCCCC
@CRQD 350
TGGGGAATATTGCACAATGGGGGAAACCCTGATGCAGCGACGCCGCGTGGAGGAAGAAGGTCTTCGGATTGTAAACTCCTGTTGTTGAGGAAGATAATGACGGTACTCAACAAGGAAGTGACGGCTAACTACGTGCCAGCAGCCGCGGTAAAACGTAGGTCACAAGCGTTGTCCGGAATTACTGGGTGTAAAGGGAGCGCAGGCGGGAAGACAAGTTGGAAGTGAAATCTATGGGCTCAACCCATAAACTGCTTTCAAAACTGTTTTTCTTGAGTAGTGCAGAGGTAGGCGGAATTCCCGGTGTAGCGGTGGAATGCGTAGATATCGGGAGGAACACCAGTGGCGAAGGCGGCCTACTGGGCACCAACTGACGCTGAGGCTCGAAAGTGTGGGTAGCAAACAGGATAGATACCCT
+
FGGGGGGGGGGGGGGGGGGGGGGGGGGGGGGGGGGGGGGGGGGGGGGGGGGGGGGGGGGFGGGGGGGFGGGGGGGGGGGGGGGGGGGGGGGGGGGGGGGGGGGEGGGGGGGGGGGGGGGGGGGGG=GGGGGGGGGGGG@GGGGFGG?GGGGGGGGFGGGFGGGGGGG0FDGEGFGGEFFDGGGGGG:E<FGGGGGGGFGD>EGEFGGGC>FDFFGGFECFFG@CFCGGGGGGGGGGGGGGGGFFFGEFEEFGGGGFGFFGGGGGGGGGFFGGGGGFGGGGFEA,F@EFEFEFF@GCGGGF@GCC7CCGGCF<GGGGGGGGGGGDGGGGGGGGGGGFGGFGGGGGGGGGGCFAFFGGECFGGGGGGGCEGDEGGGGGGGGGGGGGGGGGGFGFF9GGGGGGGGGFAGGGDGCCCCC
@CRQD 351
TGAGGAATATTGGTCAATGGACGGGAGTCTGAACCAGCCAAGTAGCGTGAAGGATGACTGCCCTATGGGTTGTAAACTTCTTTTATACGGGAATAAAGTGAGGCACGTGTGCCTTTTTGGATGTACCGTATGAATAAGGATCGGCTAACTCCGTGCCATCAGCCGCGGTAATACGGAAGTTCCGAGCGTTATCCGGATTTATTGGGTTTAAAGGGAGCGTAGGCGGACGCTTAAGTCAGTTGTGAAAGTTTGCGGCTCAACAGTAAAATTGCAGTGGATACTGGGTGTCTTGAGTACAGTAGAGGAAGGCGGAATTCGTGGTGTAGCGGTGAAATGCTTAGATATCACGAAGAACTCCGATTGCGAAGGCAGCTTGCTGGACTGTAACTGACGCTGATGCTCGAAAGTGTGGGTATCAAACAGGATTAGATACCCT
+
FEEFGGGGGGGGFEGGGGGGCGG7@FF,CEFF<EFGGGGG8FEFGGGGGCFFGGGGGG9F8C<F8,CCE68:CFGGGF<CFFGGGGGCEE:F@FG?EFFFF9FG7=?FF,4,CFFCF@7+A?F,CF@EFGGG,<,@FEFF:>:BA=FD0%3F4F>6A=19<C,EECG@CFE:58<*3#5$@C@F7G?GGA8CB=B:EEGFFGGGGGFGC;:;FC1;*D@=3>;+*@**@9GGFFD2,CC>=;7FEDE=@+:7C<GEA9C8C,9D<9GFBEC@:,B<@,,FA@F:,FB9FFFAF@;AAEGFFGGFC+CGGGGGGCGGGD?8F?@+GGCAGFGFDGGE9FGGGFFEFC6<FFA,GGFEGGGFGGGGGGFFGGFGGF@,GGGCF9EACGFGGGFEE9GFF@7GGGGGGFGGGGGFGGGCFGFGGGGGGEDGGGGCCCCC
@CRQD 97998
TGAGGAATATTGGTCAATGGACGAGAGTCTGAACCAGCCAAGTAGCGTGAAGGATGAAGGTTCTACGGATTGTAAACTTCTTTTATAAGGGAATAAACCCTCCCACGTGTGGGAGCTTGTATGTACCTTATGAATAAGCATCGGCTAACTCCGTGCCAGCAGCCGCGGTAATACGGAGGATGCGAGCGTTATCCGGATTTATTGGGTTTAAAGGGAGCGCAGACGGGTCGTTAAGTCAGCTGTGAAAGTTTGGGGCTCAACCTTAAAATTGCAGTTGATACTGGCGTCCTTGAGTGCGGTTGAGGTGTGCGGAATTCGTGGTGTAGCGGTGAAATGCTTAGATAGCACGAAGAACTCCGATTGCGAAGGCAGCACACTAATCCGTAACTGACGTTCATGCTCGAAAGTGTGGGTATCAAACAGGATTAGATACCCT
+
GGGGGF8CC9@FDGFGGGF8FDEE:@FFGGGGGFGGFGGGGGGGG9FGC7@FFAFGGGGGGDFCFAD>@CFEFGGGGGGGGGCGGFFFEFFDCFGGFEDGGG7FGGGDFGGGBFCFFGEBC?EFGG,CFC?FGD9EEFGGGGGGGGEGCGF<FFGGGGGGGGGGGC:FF7FGFGFFCCGGGGCFGGGGCCGFGGGG7C<FC@;CFFFE=GGGFF:<EDE<GGGCGEE>7DCAFDFCFEF,DGFGFGGG>GGGFFC>8*>349DGFFDFGGFFGFFA@<C?FCD6;,,5,8CGGECC+FFE,CEF=++4+<9FF@GECCB4DFGGGEGEDE<,C?CFGGGE:,,:,DEFFEEE@CC:7GGEGFGGFEAF@<<AAF9GGGECF:B,F<DGGFCC<FEECGGGGGGFC8GGGGGGGGGGEFGFAGGF@,FFFGGCC@C9
@CRQD 103277
TGAGGAATATTGGTCAATGGACGAGAGTCTGAACCAGCCAAGTAGCGTGAAGGATGAAGGTTCTACGGATTGTAAACTTCTTTTATAAGGGAATAAACCCTCCCACGTGTGGGAGCTTGTATGTACCTTATGAATAAGCATCGGCTAACTCCGTGCCAGCAGCCGCGGTAATACGGAGGATGCGAGCGTTATCCGGATTTATTGGGTTTAAAGGGAGCGCAGACGGGTCGTTAAGTCAGCTGTGAAAGTTTGGGGCTCAACCTTAAAATTGCAGTTGATACTGGCGTCCTTGAGTGCGGTTGAGGTGTGCGGAATTCGTGGTGTAGCGGTGAAATGCTTAGATATCACGAAGAACGCCGATTGCGAAGGCAGCACACTAATCCGTAACTGGCGTTCATGCTCGAAAGTGTGGGTATCAAACAGGATTAGATACCCT
+
GGGGGGGGGGFGGGGGGGFGGGGGGGGGGGGGGGGGGGGFGGGFGGGGGFFEFGGGGGGGGGGGGGGEGGDGGGGGGGGGGGGGGGGGGGGGGGGGGGFGGGGGGGGGGGGGGGGGGGGGGGFGFGGGGGGGGGGGGGGGGF@FFGEFGGGFGGGGGGGGGGGGGGGGGGGGDGGD=GGGGGGGGGGGGGGFGGGGFEGGGG=GGGGG.FFFGGGGGGGEGFEEGDEEGGGFGGGCGGGGGGFEECFGGFGGGGFC8CCAGFFGGGFFFFD@CGGGFGGGGGGC7FFB,FGEGEDGGFGFGEFGGGGGEFE9GGGGGGGGFGGFEEGFFGGFFGGGGGGFFGGDGGGGFFGGGF@+GGGGGGGGGGGGGGGGGFGGGGGFFEFGFAGGGGGGGFCFGGGGGGGGGGGGGGGFGGGGGGGGGGGGFFGGGEFCCCCC
@CRQD 92545
TGGGGAATATTGCACAATGGGGGAAACCCTGATGCAGCGACGCCGCGTGAGTGAAGAAGTATTTCGGTATGTAAAGCTCTATCAGCAGGGAAGAAAATGACGGTACCTGACTAAGAAGCCCCGGCTAACTACGTGCCAGCAGCCGCGGTAATACGTAGGGGGCAAGCGTTATCCGGATTTACTGGGTGTAAAGGGAGCGTAGACGGCTAAGCAAGTCAGAAGTGAAAGGCTGGGGCTCAACCCCGGGACTGCTTTTGAAACTGTTTGGCTAGAGTGCTGGAGAGGTAAGCGGAATTCCTAGTGTAGCGGTGAAATGCGTAGATATTAGGAGGAACACCAGTGGCGAAGGCGGCTTACTGGACAGTAACTGACACTGAGGCACGAAAGCGTGGGGAGCAAACAGGATTAGATACCCT
+
EEFGEGGGGGGGGGGGGGGGGGGGGGGGGEFFFFGGGGGGGGGGGDG:FFGCEFGEEGGGG9F9FGGCGGGGGGGGGGGGGDGGGGGGGGGGGGGAFGFFFGGGGGGGGGGGGGGGGGGGGGGGEEGG@DGG77D7FFGEF<FDDGEG4FE6DCG7FE@FGGGGGGGG:C:FFCFEEDFFGE#FG<7CCEFFFGE4C7GGD:CEFEEGGGFFGFA;;<CCAGGGGGGGGGFGGGGGFGGFGG@EBGGF?;:,:@,DEFFFGFGEFFGGGDCE9GGGFCFG<E<FFFBE:CGFGGGFA<GGGGGGGGDGFF9GECGDGGGGGF9FGGFGED<FCF@FGGFFFCGGGGDGEFCGFFECGGGGGGFFAFGGGGGGDGFECFFC67FFEGGGGEGGGGGGFDGGGGGGGGGGGGGCCCCC
@CRQD 355
TGAGGAATATTGGTCAATGGACGAGAGTCTGAACCAGCCAAGTAGCGTGAAGGATGACTGCCCTATGGGTTGTAAACTTCTTTTATACGGGAATAACGTGAGCCACGTGTGGCTTTTTGTATGTACCGTATGAATAAGGATCGGCTAACTCCGTGCCAGCAGCCGCGGTAATACGGAGGATTCGAGCGTTATCCGGAGTTATTGGGTTTAAAGGGAGCGTAGGCGGGTTGTTAAGTCAGTTGTGAAAGTTTGCGGCTCAACCGTAAAATTGCAGTTGATACTGGCGACCTTGAGTGCAACAGAGGTAGGCGGAATTCGTGGTGTAGCGGTGAAATGCTTAGATATCACGAAGAACTCCGATTGCGAAGGCAGCTCACTAGACTGTTACTGACACTGATGCTCGAAAGTGTGGGTATCAAACAGGATTAGATACCCT
+
EEGGEFEFCFEGGGGGGGFFEECFFEGCFFGFGGGGGGGGGF@FFFGEGG@EGF,A:FEF,CEFFDGGGFDF=EFGGAFFAFGGGGFAEFFD+=CCA==E,?8=4?FGGFGGE,,AFGCFFCFGCFEEFEGF<E<FF9FCFCFE7<BEF,@FGFDEF<1B>FDCC6CEFCEGF9FBB=GEF=>C;CFEFCC:C<FC@0EA8F:<;DE@<:8BFCGEG*E:?GDGGGGFEGBD#<F:GFEFCFGGGGGGGEFFC=F=GGFBF>AG>GGFEGF5DGGGF><GGGGGGGGFF?GGGGGGGGGGGGGGGGGGGGGGGF7ECDGFDGFGGGEGGGGGGCGFGGGGGFECGGGGGGGGGGEEGGGGF@GGGGGGGGGGGFGGGGDFFGGGGGGGGGFDFFEFGGEFGGGGGGEGGGGGGGGFGGGGGGGGGGGGGFGCCCCC
@CRQD 50282
TGGGGAATATTGCACAATGGGCGAAAGCCTGATGCAGCGACGCCGCGTGAGCGAAGAAGTATTTCGGTATGTAAAGCTCTATCAGCAGGGAAGATAATGACGGTACCTGACTAAGAAGCACCGGCTAAATACGTGCCAGCAGCCGCGGTAATACGTATGGTGCAAGCGTTATCCGGATTTACTGGGTGTAAAGGGAGCGCAGGCGGTGCGGCAAGTCTGATGTGAAAGCCCGGGGCTCAACCCCGGTACTGCATTGGAAACTGTCGTACTAGAGTGTCGGAGGGGTAAGCGGAATTCCTAGTGTAGCGGTGAAATGCGTAGATATTAGGAGGAACACCAGTGGCGAAGGCGGCTTACTGGACGATAACTGACGCTGAGGCTCGAAAGCGTGGGGAGCAAACAGGATTAGATACCCT
+
@FFGGFDFGGFGFGGFE9FGFGGGGGGGGGGGGGGGGGGGGGGGGGGGGGGGGGGGFGGGGGFGGGGF8DFFFGGGGGGGFFFGGGGGGGGGGGGGGGGGGGGGGGGGGGGGGGGFGGGGGGGGGGGGGGGGFGCFGGGGGGG>GGGGGGCAFGG:GGGGFFFGGGGGGG>FGGGGC:CFGG9FFEFFGGGGGGGGGGGGGGDGGGGGGGGGGGGGFGGGGFCGGGFGFGFGGGGG8FGGGGEFGGEGGGCFDDDFGFBFFGFGGFFDFGFGFGGGGFGGFGGGFDGGGGGFFGGGFE,FFDFC+DGGGGGGGGGGGGDGFGGFDGFGGDFFGDECGEFGGGGGGGDGGGGGGGGGGGGGFFFAF9GGGGGGGGGGGGGGD@FCGDGFF9GGGGGGGGGFGGGGGGGGGGGCCCCC
@CRQD 104525
TGAGGAGTATTGGTCAATGGGCGCAGGCCTGAACCAGCCAAGTAGCGTGAAGGATGACTGCCCTATGGGTTGTAAACTTCTTTTATAAAGGAATAAAGTCGGGTATGGATACCCGTTTGCATGTACTTTATGAATAAGGATCGGCTAACTCCGTGCCAGCAGCCGCGGTAATACGGAGGATCCGAGCGTTATCCGGATTTATTGGGTTTAAAGGGAGCGCAGACGGGTCGTTAAGTCAGCTGTGAAAGTTTGGGGCTCAACCTTAAAATTGCAGTTGATACTGGCGTCCTTGAGTGCGGTTGAGGTGTGCGGAATTCGTGGTGTAGCGGTGAAATGTTTAGATATCACGAAGAACTCCGATTGCGAAGGCAGCACACTAATCCGTAACTGACGTTCATGCTCGAAAGTGTGGGTATCAAACAGGATTAGATACCCT
+
GGGGGFDGFGGGFGGGGGGGGFGGGDGEGGGGGGGGGGDFGGFGGFFGGGGCGGFGGGGGGGGGGGGGCGGGGGGEGGFGGFGGGG9EFEFGGGGGGGGGGGGGGCFCDFGAFFGCGFGGGGGGGGFGGGGGGGGGGGGGGGGCFGGGGFFDGGGDFGDGGGGGG?4G?GCECD@EGGGGGG?GDEGECFEG7GGGGEEDDFFGGCFFFEGFFGG=EDEECGGGGDEGGGGGGGGGGGGEGGGGGGGGGGGGGGDEFFFFDC@FGGGGGGGD9GFFADGCGCGGGFF<GFGGGGEDGFGFF?<FFDGGEGGFDCGFCEDAGFGGEC,F9FGFF9FDBCGDGFFBFCB@AGEAFFGGGFE@GGGGGF9EFEFF9FFFFCFB,F7GGGGGCFCCGDGFFCEC<FFFC8EGGGGGGFGGGGGGFGGGCGGGGGFC@8CC
@CRQD 358
TGAGGCATATTGGTCAATGGACGAGAGTCTGAACCAGCCAAGTAGCGTGAAGGATGACTGCCCTATGGGTTGTAAACTTCTTTTATACGGGAATAAAGTGAGCCACGTGTGGCTTTTTGTATGTACCGTATGAATAAGGATCGGCTAACTACGTGCCAGCAGCCGCGGTAATACGGAGGATTCGAGCGTTATCCGGATTTATTGGGTTTAAAGGGAGCGTAGGCGGGTTGGTAAGTCAGTTGTGAAAGTTTGCGGCTCGACCGTAAAATTGCAGTTGAGACTGGCTACCTGGAGTGCAACAGAGGTAGGCGGAATTCGTTGTGTAGCGGTGAAATGCTTAGATATCACGAAGAACTCCGATTGCGAAGGCAGCTTACAGGATTGTAACTGACGCTGATGCTCGAAAGTGTGGGTATCAAACAGGATTAGATACCCT
+
C8EFF,,CEFGGGCFFGGGGGGGGEGGEFCEGFDEFGF<EGFEFFGGGGEGGGG9FFF,CC<CED,:E86,@,CFFGCC9<FC,CFE,CC=CCCGGGG9AEGAA==F@<B+BDEGFB,CFDEF9EE,BBFFGGFFCFC,8A4??:+C<,;,A=EG+AB<9DFCGGEGC7@F93@@FECC7C27+1'**>0<@:'>=<=>:FF<F6?GG=FD:F:CFDCEGEE/DGGGECE,B@AB;,,C@9E@9BCCF7:7:GFD:<:.GF>GGGFCGFDDEF85,E,,FDFFA,EE??9,F8F:E?,,9,AC,,@ECDFE<+,FFC?B,EC=48FFFCFEFE9FGGFFE9EEB,,,C9GCGFC@8FF@:CGDGFF<FGGFGGGGGGFF?FGFFCAFB,@CFGGFDGF7GFCFDAGCCFEFCGGGFGECGGGGGGGGGFCFCCCCC
@CRQD 359
TGAGGAATATTGGTCAATGGGCGCAGGCCTGAACCAGCCAAGTAGCGTGAAGGATGACTGCCCTATGGGTTGTAAACTTCTTTTATAAAGGAATAAAGTCGGGTATGGATACCCGTTTGCATGTACTTTATGAATAAGGATCGGCTAACTCCGTGCCAGCAGCCGCGGTAATACGGAGGATACGAGCGTTATCCGGATTTATTGGGTTTAAAGGGAGCGTAGATGGATGTTTAAGTCAGTTGTGAAAGTTTGCGGCTCAACCGTAAAATTGCAGTTGATACTGGATATCCTGAGTGCAGTTGAGGCAGGCGGAATTCGTGGTGTAGCGGTGAAATGCTTAGATATCTGGAAGAACTCCGATTGCGAAGGCAGCCTGCTAGGCTGCAACTGACATTGAGGCTCGAAAGTGTGGGTATCAAACAGGATTAGATACCCT
+
FFFGGFGG<FGGGGGGGGGG8FCFGGGDGGGGFFFGGG<FFGEFFGGGGGGGGGGGGFGF9,,CFCE<FC@@BFGGGGGFAFG9CFDCEF9EFFGGGGE<F@EF=FFFF?E?@AFFCF?AEFDFGGD,CFGAFGDGGCFF<,?::@FADECFGF67FAFFCGGGGCFEBCEGFFF**@FFE=:FCEECF<:<@<@CB:<33?CFFFFFFCFF><@870@/?E79CGCFACF@?<9C@8C-FEFDFGFCC@EEF=CAF@@BFC=7E%FFEECBGGF;2<EC=<?C7>ABE,FB=,CGGGGFEGFGEA+BF@F,FC=>4,9,F<GGE:F?,FEFGFGDEFGGGGGEC9,,,F<F8B@-@6,,FF7GGGGFCFEDGGFCFC;,<FGF6E9GGGEECDEFCGGGGGFFDEF67FGGGGGGFGGGGGGGGFECF@FCCCCC
@CRQD 51960
TGAGGAATATTGGTCAATGGACGAGAGTCTGAACCAGCCAAGTAGCGTGAAGGATGACTGCCCTATGGGTTGTAACCTTCTTTTATGCGGGAATAAAGTGAGCCACGTGTGGCTTTTTGTATGTACCGTATGAATAAGGATCGCCTACCTCCGTGCCAGCAGCCGCGGTAATACGGAGGATCCGAGCGTTATCCGGATTTATTGGGTTTAAAGGGAGCGTAGGCGGGTTGTTAAGTCAGTCGTGAAAGTTTGCGGCTCAACCGTAAAATTGCAGTTGATACTGGCGACCTTGAGTGAAACAGAGGTAGGCGGAATTCGTGGTGTAGCGGTGAAATGCTTAGATATCACGAAGAACTCCGATTGCGAAGGCAGCTTACTGGATTGTAACTGACGCTGATGCTCGAAAGTGTGGGTATCAAACAGGATTAGATACCCT
+
CECFEDFG,EFA<@FGGFGGGGGGCF@E@FFGGAEEGGGCFFFGGEFGG,FGGGGGEGAFFGGF,CFF<FGGGGG-CFDCFFFGGCCGGGDCGG<EGF,CFGGE@EEBFEFCD4<4F,4B,CFGGG?CFBFG9F5EFFGGCA=+BCC88@=D78>EEFFF?FG7FGCFGGGFGFCC5C@C=8CC7<FGG@0:FFB@;B,?C?;ECC;<F:<<FGGFE@E*CCEFFE@:;C9FEC@AFGGG<EFGF;>8&::>9DEF=:C@:C@9DCFB0CFD:EF9E?<C7C@>+GEEGFFGGFCA,FEFFEDGGGGGGFE<DE77=,7FFEGGGGCGFFGFEDGFCGGGFBE,FFG@GFCFEC@,FFCC+@DGGGGFGGFFEE,@?GEC6,FGGFDGGGGGGGGFCBF@D@FGGGGGGGGGGGGGGGGGFGGFF<GFFEGCCCCC
@CRQD 361
TGAGGAATATTGGTCAATGGGCGCAGGCCTGAACCAGCCAAGTAGCGTGAAGGATGACTGCCCTATGGGTTGTAAACTTCTTTTATAAAGGAATAAAGTCGGGTATGGATACCCGTTTGCATGTACTTTATGAATAAGGATCGGCTAACTCCGTGCCAGCAGCCGCGGTAATACGGAGGATCCGAGCGTTATCCGGATTTATTGGGTTTAAAGGGAGCGTAGATGGATGTTTAAGTCAGTTGTGAAAGTTTGCGGCTCAACCGTAAAATTGCAGTTGATACTGGATATCTTGAGTGCAGTTGAGGCAGGCGGAATTCGTGGTGTAGCAGTGAAATGCTTAGATATCACGAAGAACTCCGATTGCGAAGGCAGCTTGCTGGACTGTAACTGACGCTGATGCTCGAAAGTGTGGGTATCAAACAGGATTAGATACCCT
+
DFGGGCFFFGGGGGGGGGGGGGGGGGGGGGGGGGGGGGGEFGGGGGGGGGGGGGGGGGGGGGGGGGGGGGGGGGGGGGGGGGGGGGGGGGGGGGGGGGFGGGGFFGGGGGGGFGGGG?FEGGGGGGGGGGGGGGGGGGGGFFGGGGGGGGGF)#GGGGGGGGGGGGGGGGGGGGGGGDF?7FGGGGGGGGGGGGGG<EGFFGGGG;EFFGGGGGGGEGGGDGGGGGGGGGGGGGGDDGGGGGGGGGGGGGFGGGGGGFFGGGGGGGFGFFFFGGFFFFFFFGGGFGFEF@GFCFGGGGGFFGFGFDGGGGGFFCGGFGFGGGGGFGFGGGGGGGGGGGGGGGGGGGGGDGGGGGFCGGGGGGFGGGGGGGGGGGGGFAGFGGGCGGGGEGGGGGGFGGGGGGGGGGGGFEEGGGGGGGFGGGFF9GFAFFGCCCCC
@CRQD 362
TAGGGAATCTTCGGCAATGGACGGAAGTCTGACCGAGCAACGCCGCGTGAGTGAAGAAGGTTTTCGGATCGTAAAGCTCTGTTGTAAGAGAAGAACGAGTGTGAGAATGGAAAGTTCACACTGTGACGGTATCTTACCAGAAAGGGACGGCTAACTACGTGCCAGCAGCCGCGGTAATACGTAGGTCCCGAGCGTTGTCCGGATTTATTGGGCGTAAAGCGAGCGCAGGCGGTTAGATAAGTCTGAAGTTAAAGGCTGTGGCTTAACCATAGTACGCTTTGGAAACTGTTTAACTTGAGTGCAAGAGGGGAGAGTGGAATTCCATGTGTAGCGGTGAAATGCGTAGATATATGGAGGAACACCGGTGGCGAAAGCGGCTCTCTGGCTTGTAACTGACGCTGAGGCTCGAAAGCGTGGGGAGCAAACAGGATTAGATACCCT
+
FGGGGGGGGGGGGGGGGGGGGGGGGGGGGGGGGGGGGGGGGGGGGGGFFEGFGGGGEGGGGGGGGGGGEGFGGBFGGGGGGGGGGGGGGGGGGGFGGGGGGGGGGGGGGFGCFFGGFGGGGGGGFFFEEEGGGGGGCGGGFFCFGGG?F>CEGG>CFEGGGFGFFGGFFGCE;F@CE9CG?GGG?FFGECFEGEFGG=?FFC:EG?=FCCEECGFCFEGGGEGGGECEGGGGFEDFFGFGGFGFFGGGCGFGGF/AF>FGGGGFFGGGFC>F:CF<CGGGFCGGFF<,FFAF9GGGFGGGFFGEC8GFCFAGGGF<E<AC,GDFGGGGGGGGFGGGFCGGGF9GGGCFGFGGGFCFFGEGGGGGGGGGGGF@EGGGFDGGGGGGEC9GGGGGGGFEGF<GGGEDGGGGGGEGGFEEGFGFFGGGGGGGGGGGGFFFCC8CB
@CRQD 104553
TGAGGAATATTGGTCAATGGACGAGAGTCTGAACCAGCCAAGTAGCGTGAAGGATGAAGGTCCTACGGATTGTAAACTTCTTTTATAAGGGAATAAACCCTCCCACGTGTGGGAGCTTGTATGTACCTTATGAATAAGCATCGGCTAACTCCGTGCCAGCAGCCGCGGTAATACGGAGGATGCGAGCGTTATCCGGATTTATTGGGTTTAAAGGGAGCGGAGACGGGTCGTTAAGTCAGCTGTGAAAGTTTGGGGCTCAACCTTAAAATTGCAGTTGATACTGGCGTCCTTGAGTGCGGTTGAGGTGGGCGGAATTCGTGGTGTAGCGGTGAAATGCTTAGATATCACGAAGAACTCCGGTTGCGAAGGCAGCACACTAATCCGTAACTGACGTTCATGCTCGAAAGTGTGGGTATCAAACAGGATTAGATACCCT
+
GGFGGGGGGGGGFFGFGGDGGFGGGGEFFGGGFFGGGGFFGGGGGGGGG,DFGGGGFAFGDEFGGFGDGFGFFGGGGGGGGFGGGGGGGGFEB=FGGF,B=CBCFGGFFAFC><F>FFFE,EFFBDGFGGGGGFGGGGFG>FE@FGGGG@GFFFEFGGGGGGGFECFEGDEF9FF3>CGEFEGG7EFEG:FCFFEECEG;BGGGGGFFGGCFGGF<CDCFCF=B8?ECCEFFGGGFEGGFFDCFFGFGC?+FFF8FE>FGG<GFFABEGFGGGGC3F@,FCFFF>AFDBCEGGGGGDGEFEFFGGF@7C<EFCDGECDCGGGGGGGGGGGFAGGGGGGGGFDAGFGGGGFCFEC7DGF<FF:GFGGGGGGEEEFCGFF,67ECFC,FGGGFGGEE9F@B@GGGGGFFF;GGGGGFCFAGGFGFGGGGGGGGCCCCC
@CRQD 364
TGAGGAATATTGGTCAATGGACGAGAGTCTGAACCAGCCAAGTAGCGTGAAGGATGAAGGTTCTACGGATTGTAAACTTCTTTTATAAGGGAATAAACCCTCCCACGTGTGGGAGCTTGTATGTACCTTATGAATAAGCATCGGCTAACTCCGTGCCAGCAACCGCGGTAATACGGAGGATGCGAGCGTTATCCGGATTTATTGGGTTTAAAGGGAGCGCAGACGGGTCGTTAAGTCAGCTGTGAAAGTTTGGGGCTCAACCTTAAAATTGCAGTTGATACTGGCGTCCTTGAGTGCGGTTGAGGTGTGCGGAATTCGTGGTGTAGCGGTGGAATGCTTAGATATCACGAAGAACTCCGATTGCGAAGGCAGCACACTAATCCGTAACTGACGTTCATGCTCGAAAGTGTGGGTATCAAACAGGATTAGATACCCT
+
FFGGGGGGGGGGGGGGGGGGGGGGGGGGGGGGGGGGGGFGGGGGGGGGGGGGGGGGGGGGGGGGGGGGGGGGGGGGGGGGGGGGGGGGGGGGGGGGGGGGGGGGGGG@F,FGGGD+EEFFGFFGGGFFAFGGGGGGGGGGGG@>GGG?FGGGGGGGDDFGGGGGGGFFCFFFGGFGGGGG;FGGGGGG@FFGGGFECFFGGFFGGGCCCFGGFGGGGGGGGGG=FEGGFECFBCE?DDFEGFFFFGGGGGFFGGGA?F@GGGD9GGGGGFGGG/FFAAGGFGFGG@GEFFGF@+CDGDFGFGE@EF=+7FF?48GGGFF<8EC:B@:<<FEEFFFGGFF9CGGFF7GGGGGCGGC@FDC6+F7GGGGGGGGGFGGGGGCEGGGGGGGGGFGGGGGGGGGEFDGGFFEEEFEEAGGGGGGGGGGGGGGGGFFCCCCC
@CRQD 365
TGAGGAATATTGGTCAATGGGCGCAGGCCTGAACCAGCCAAGTAGCGTGAAGGATGACTGCCCTATGGGTTGTAAACTTCTTCTATAAAGGAATAAAGTCGGGTATGTATACCCGTTTGCATGTACTTTATGAATAAGGATCGGCTAACTCCGTGCCAGCAGCCGCGGTAATACGGAGGATCCGAGCGTTATCCGGATTTATTGGGTTTAAAGGGAGCGTAGGCGGGTTGTTAAGTCAGTTGTGAAAGTTTGCGGCTCAACCGTAAAATTGCAGTCGATACTGGCGACCTTGAGTGCAACAGCGGTAGGCGGAATTCGTGGTGTAGCGGTGAAATGCTTAGATATCACGAAGAACTCCGATTGCGAAGGCAGCTTACTGGATTGTAACTGACGCTGATGCTCGAAAGTGTGGGTATCAAACAGGATTAGATACCCT
+
EGGGGGGGEGGGGGGGGGGGGGGGGCFGGGFGGGGGGGGGGGGGGGGGGGGGGGGEGGGGFDFF,EFGGEGFGGGFGGGGGGDGFGGGGGGGGFGFFGFE=FG<7,BFFGE9E<=+AEE<FFGEEFGGGGGGFGFGGGGGEFD:FCGGGCCFGDFGGG87>DG8CFFGE<CCFC>GCEC#7/@FCCEGGD7CFCEEBFEGG:FCFGGEG:CFFGGE=EGGGGG+<?C3::0;9FD<CGEB=CFDFFGGA?82?EGD84CGFCFFFCB<=9>9FFF?FFG<F<@DC@8,?B,<EFCE?>8GF>4@F=:EEEFCFBC@7GGFFF7@BF@F<EB,<,F8EC,;9FF8GDAFAF@<,EEDGGCGGFCGGGGGEEFFGGGDFF@F,F9GGFFFGEGGE9GGDDGGFDGGDFEF@E<FGGGGFGFAFDFGGGGGF@ECCCCC
@CRQD 366
TGAGGAATATTGGTCAATGGGCGAGAGCCTGAACCAGCCAAGTAGCGTGAAGGATGAAGGCTCTATGGGTCGTAAACTTCTTTTATATGGGAATAAAGTTTTCCACGTGTGGAATTTTGTATGTACCATATGAATAAGGATCGGCTAACTCCGTGCCAGCAGCCGCGGTAATACGGAGGATCCGAGCGTTATCCGGATTTATTGGGTTTAAAGGGAGCGTAGGTGGATTGTTAAGTCAGTTGTGAAAGTTTGCGGCTCAACCGTAAAATTGCAGTTGAAACTGGCAGTCTTGAGTACAGTAGAGGTGGGCGGAATTCGTTGTGTAGCGGTGAAATGCTTAGATATCACGAAGAACTCCGGTTGCGAAGGCAGCTCACTAGACTGTTACTGACACTGATGCTCGAAAGTGTGGGTATCAAACAGGATTAGATACCCT
+
FFFGGGGGCFGGDCFGGGGGFGGGGGGGGGGGGGFGGGFGFGGFFGGGGG7EFGGEGGGFCCFFEAGGGEFE7FGGGGFFFFGD<F<?CC,CEFGFGGFGAFGGCEFGF<=79AF<@,,EBFGGGG<EFGGFCFCFG=GG0CCCGCAEEDAFE=DFFF?@CGGGGFF<AGF<EFG@@FC4FA:FEG@CFDEF@@<?*FGF;C<GDFGFFGFFFGDFGGFFGEC*?E94:CGGGFFEFGGGGGGGGGE@<C@2GGGGGFEFGGFDF=GGGGFDC672GGGFFDGFA9F9GGFAGGF;GFGFGGGGFFCGEFEBGDEGFFB,GGGEEDGGGGGGGGGEAAGGGFE?F@DDFCGFFGF:GGEFGGGGGGGGGGGGFFEEGGGGGGGF@FGGGGFFEGGGFEGGGGGGGGFFGGGGGGGFGGGGGGGGGGGGFFFCCCCC
@CRQD 67612
TGAGGAATATTGGTCAATGGGCGCAGGCCTGAACCAGCCAAGTAGCGTGAAGGATGACTGCCCTATGGGTTGTAAACTTCTTTTATAAAGGAATAAAGTCGGGTATGTATACCCGTTTGCATGTACTTTATGAATAAGGATCGGCTAACTCCGTGCCAGCAGCCGCGGTAATACGGAGGATCCGAGCGTTATCCGGATTTATTGGGTTTAAAGGGAGCGTAGATGGATGTTTAAGTCAGTTGTGAAAGTTTGCGGCTCAACCGTAAAATTGCAGTTGATACTGGATATCTTGAGTGCAGTTGAGGCAGGCGGAATTCGTGGTGTAGCGGTGAAATGCTTAGATATCACGAAGAACTCCGATTGCGAAGGCAGCCTGCTAAGCTGCAACTGACATTGAGGCTCGAAAGTGTGGGTATCAAACAGGATTAGATACCCT
+
GGGEGGGGGCGGFCEFFFGGGGGGGFEDGGGGFFEGGGGG,FGGGGGGGGGGGGGGGGCFFDFGFGGGGGGGGGGGGGGCGGGGFGGGGGGGGGGGGGGGGGG@FGGGGG9FGGGFGGGGFGGGGGGGGGGGGFFAFGGGGGGDG4GG8DAF@DFCGGGGGGGGG>?DCEGGGGGGDE>1:FCFGGGFG1GGGFGGGGGGGFDGGGGGGFFFGGGGED7FFGEFFGF;GG<GGGGGGGCFGGGGGCFGFGGGCGFFECFGGCCEGBFGGGFFFGGAF<<DGGFG@9GFGGGGGGFF?FF8CFFFFBGDFCFGGGGGGGGFGGGGECCFB,F<9FAFE@GEFFFFF@B,GGGFGECCFDF7GEF@GFGGFFAB<FFD9AF@GGGGGGF<GGGFAF8GGGGGFEFGE?FGGGGFFFE,GGGGGGGGGGFAFGGCCCCC
@CRQD 113660
TGAGGAATATTGGTCAATGGACGAGAGTCTGAACCAGCCAAGTAGCGTGAAGGATGAAGGTCCTACGGATTGTAAACTTCTTTTATAAGGGAATAAACCCTCCCACGTGTGGGAGCTTGTATGTACCTTATGAATAAGCATCGGCTAACTCCGTGCCAGCAGCCGCGGTAATACGGAGGATGCGAGCGTTATCCGGATTTATTGGGTTTAAAGGGAGCGCAGACGGGTCGTTAAGTCAGCTGTGAAAGTTTGGGGCTCAACCTTAAAATTGCAGTTGATACTGGCGTCCGTGAGTGCGGTTGAGGTGTGCGGAATTCGTGGTGGAGCGGTGAAATGCTTAGATATCACGAAGAACTCCGATTGCGAAGGCAGCACACTAATCCGTAACTGACGTTCATGCTCGAAAGTGTGGGTATCAAACAGGATTAGATACCCT
+
GGGGGGGGGGGGGGGGGGGFGGGGGGGGGGGGGGGGGGGCFFGGGGGGGGGGGGGFGGGGGGGGGGGG:FGEGGGGGGGGGGGGGGGDEFGGGGGGGGGGGGGGGGGGGAFGGECF8FCFGGFGGGGGGGGGGCFFGGGGGGDDGGGGGGGFE=GGGGGFFGGGGGGDG>FFGGGGGGG>GGGEGGGDGGFGGGGGDGFFGGGGGGFFGGGGGGEFGGFDEGEGGGGGGGEGFGGGDFGGGFGGGGGGGGGGGGGGGGGGGGF@<CGGFGGGGFFDFFGFFFFFCF7FA,GGGGGGGGGGGGGGGEGF@FEFFGGGEGGGGEF+ECEFF,<AGFAGFFFAFEFCGGFGFFFEEFGGEGFGGGGGFFGGGGGGGGAGGGGGEFCDEFGGGGGGGGGGFGCCC:FCGGGGGGGGGFGGGGGFGFGGGGFAFGFCB@CC
@CRQD 369
TGAGGAATATTGGTCAATGGACGAGAGTCTGAACCAGCCAAGTAGCGTGAAGGATGAAGGTCATACGGATTGTAAACTTCTTTTATAAGGGAATAAACCCTCACACCTGTGGGAGCTTGTATGTACCTTATGAATAAGCATCGGCTAACTCCGTTCCAGCAACCGCGGTAATACGGAGGATGCGAGCGTTATCCGGATTTATTTGGTTTAAAGGGCGCGCAGACGGGTCGTTACGTCAGCGTTGAAAGTGTGGGGCTCAACATTAAAATTGCAGTTGATACTGGCGTCCTTGAGTGCGGTTGAGGTGTGCGGAATTCTTGGTTTAGCTGTGAAATGCTTAGATATCACGAAGAACTCCGATTGCGAAGGAAGCACACTAATCCGTAACTGACGTTCACGCTCGAAAGTGTGGGTATCAAACAGGATTAGATACCCT
+
CFFC,C8@FGC,@F,CCE9CFGCD+@CFA<FFC@F,BFFG<<CF99FG:FD<C8@FEG9F@F,,C,EE7F@<,CFDGFD,,<FFGGGFGGCFCFFFGC,4CC,BE8,,CB=8+9:+B<EE?,CEFFA9FCGGFAAAEAE<,B:FC+BAFFDG7D,AFGD<F,A3@>E+@:CC=9+FE++>D:A@EG7>::1,@,**6*18,6C;FF,<,,@B9,C*D:9:=88*>->>65,43*,<**:*>@,3,>,@+3>C<=,D=9FFC,DDAFB=FC,3,8FFE@CB:B@+88,,,EFFE@F@B8FE8GDB@C++=?E?9FDE?,FEEF9CEFC,DAF,FEEDE,C,6,E==@:7ECGGGFCBGFC,GEFD,@,8C,F9GGFF9GCBEBC<GGGDGGGFFFB,C+GGGGA9EEF;EE,FGGGGEECGGE9F<@@CF88@8CC@
@CRQD 370
TGGGGAATATTGCACGATGGGCGAAAGCCTGATGCAGCGACGTCGCGTGAGCGAAGAAGTATTTCGGTATGTAAAGCTCTATCAGCAGGGAAGATAATGACGGTACCTGACTAAGAAGCACCGGCTAAATACGTGCCAGCAGCCGCGGTAATACGTATGGTGCAAGCGTTATCCGGATTTACTGGGTGTAAAGGGAGCGCAGGCGGTGCGGCAAGTCTGATGTGAAAGCCCGGGGCTCAACCCCGGTACTGCATTGGAAACTGTCGTACTAGAGTGTCGGAGGGGTAAGCGTAATTCCTAGTGTAGCGGTGAAATGCGTAGATATTAGGAGGAACACCAGTGGCGAAGGCGGCTTACTGGACGATAACTGACGCTGAGGCTCGAAAGCGTGGGGAGCAAACAGGATTAGATACCCT
+
GGGGGGGGGGGGGGGGGGGGGGGGFGGFGGGGGGGGGGGGGGFGGGGEGGGFFFGFFFGEFFGGGGE?F7EFGGGFG9FGGCGGG8FFGGGGFGFCFGGGGGGEGCFFFFGGGGGGGGGGG8FFECCDFFGGG,@>FEF@F?GGF?FEFEGG>GF3?>FGGGGGGGFGCCCFGG<EECF@FGGGFGFB6DGFFFG<?DECBGCCECEGFFGFFAG;<=@@<$7FFFCCGCFFFEEDGFFFEGGGFAFC=>GD<DC?8?=EFCFGFFGGGFFGGGFDGEEDGGFFDGGC7DC,GFFGGEB,GGGGDGGGFFGGGDGGEFGFGGGGGGFECFCFEFE<FEEFB,C@GF7GDGGGGGGGGGGFFC,AFEFGFC@GGGGFFGEGGGFD@>FGGFCFF9FFEEAGFFGGGGGFAFGCCCCA
@CRQD 371
TGGGGAATATTGCACAATGGGCGCAAGCCTGATGCAGCGACGCCGCGTGCGGGATGACGGCCTTCGGGTTGTAAACCGCTTTTGATCGGGAGCAAGCCTTCGGGTGAGTGTACCTTTCGAATAAGCACCGGCTAACTACGTGCCAGCAGCCGCGGTAATACGTAGGGTGCAAGCGTTATCCGGAATTATTGGGCGTAAAGGGCTCGTAGGCGGTTCGTCGCGTCCGGTGTGAAAGTCCATCGCTTAACGGTGGATCTGCGCCGGGTACGGGCGGGCTGGATTGCGGTAGGGGAGACTGGAATTCCCGGTGTAACGGTGGAATGTGTAGATATCGGGAAGAACACCAATGGCGAAGGCAGGTCTCTGGGCCGTTACTGACGCTGAGGAGCGAAAGCGTGGGGAGCGAACAGGATTAGATACCCT
+
FFCDCCFFGGGGGGGGGGGFFGGGGGGGGGGGGGGGGGEGGEGGGGGGGGGGDEECEFCFDGGGGGGGGGGGGGGDFEGG+BFFDGGGGGCEEFEFFGGGGG7FFGGGFGGDAFGGGFFCFEGGGGGFGGDGCFGGGCGGFFCGFFBF,CFGC:B:<F3CGF4<CGGGDGF8?BDF7C>FEG7CCGDGGGGGGGEEGEFAEDEF0E@CFGDECEGEE?CECCG5GE89GGFCCGG@C<9<FCAF<DFFE>7,>2@CC>@CEGE:FCGGGF=FD<FFBAF@+GEFEE4:GGFFDFGGGFGFFCGGEDGGGGGC<:GEDGCGGGGGGGGEGGFEE=EFFEFGFFFGGC8GDGGF9GCFGGFFF@GGFF7F7GGGFF7GGFGGFAGEC@:GFE8FF7GGGGFFF7GECGGF9GE9@FGGGECCCCC
@CRQD 372
TAGGGAATATTGCACAATGGGGGAAACCCTGATGCAGCGGCGCCGCGTGAAGGAAGAAGTATTTCGGTATGTAAAGCTCTATCAGCAGGGAAGATAATGACGGTACCTGAATAAGAAGCACCGGCTAAATACGTGCCAGCAGCCGCGGTAATACGGATGGTGCAAGCGTTATCCGGATTTACTAGGTGTAAAGGGAGCACAGGCGGTGCGGCAAGTCTGATGTGAAAGCCCGGGGCTCAACCCCGGTACTGCATTGGAAACTGTCGTACTAGAGTGTCGGAGGGGTAGGCGGAATTCCTAGTGTAGCGGTGAAATGCTTAGATATTAGGAGGAACACCAGTGGCGAAGGCGGCTTACTGGACGATAACTGACGCTGAGGCACGAAAGCGTGGGTAGCAAACAGGATTAGATACCCT
+
CCFFGFAFFGGGFGGGGGGGGGGGGGEF:EGGCFFGGC@++@+@CFGGGBCFGGEFGFF,CECDFFG7F<FFFGF??FFFFFFFFDGGGGCF7DEGG,CF9FE=F+5EC<,,C9DCCE<>FCFG+=B<=BC=F>F7+@>+@FFGCC<FFCE2<>7#?,AC2#<<=G?F7<CF:;CFGFE8<9=/>FC?8CFAFFGG@=13=CG<F@C82/C#E;F6D4B-DGGGFCEF>:>@@CGGFE<@>31:<ACF<FGGFCF?DE,DFCC+CF<FGFAGGF:F>=8++F?GFCB+EAF?8DFEF@F,GGGGGGGGGGFGGFCFGCGGGF<9F<FEFE9GEFEDGF:,FGDGGGGGEFCGF@E<FC:<<C,<FGGGGGF@,<GGDE:D@GGGGGGGGGGFC,ACGGGGGGGGGGGFEAFCC@CC
@CRQD 373
TGAGGAATATTGGTCAATGGACGAGAGTCTGAACCAGCCAAGTAGCGTGAAGGATGAAGGTCCTACGGATTGTAAACTTCTTTTATAAGGGAATAAACCCTCCCACGTGTGGGAGCTTGTATGTACCTTATGAATAAGCATCGGCTAACTCCGTGCCAGCAGCCGCGGTAATACGGAGGATGCGAGCGTTATCCGGATTTATTGGGTTTAAAGGGAGCGCAGACGGGCCGTTAAGTCAGCTGTGAAAGTTTGGGGCTCAACCTTAAAATTGCAGTTGATACTGGCGTCCTTGAGTGCGGTTGAGGTGTGCGGAATTCGTGGTGTAGCGGTGAAATGCTTAGATATCACGAAGAACTCCGATTGCGAAGGCAGCACACTAATCCGTAACTGACGTTCATGCTCGAAAGTGTGGGTATCAAACAGGATTAGATACCCT
+
CFEFFEFGGGGGFFGFGGGGGGGGFGGFGGGGGGGGGCDFGGFFDFGFEFGGCAF@CCFGGGGGFGEGDGGFGGGGGGFGGGGGGGGGGGFGGGGGGG8FGG7FFGF=FFGEGGGG8FEFGGF9FFBDFGGFGGGFGFGFCFF@GGGGFFF<>GF<DFFEFFGG>GG@FEF9F7@FEG>GGGGG.=<CBD>CF;FEEGCFFG@FGGCE4?CCF0FFGGGGG8C8EGGEFDFEGGG6<CF>E<CCF;<CE@FG#FEF<:<CFEGGG<FGGEFG@+BA<<EFFGGFFGF=EFGFC>7ECE=FF<?+,ECC>ECGFFGGEFGFGFGGGGFCCFF<C<F=GFFFACEFFDFFGGGGGGECB@,@F:GGFCF8FFE,FDFCF9CGGGGFFAEEFD,ECFGGE@7GGFGGGGGGGFF8GFGGGGGGGGGGFDF9FEF@CB@@
@CRQD 109580
TGAGGAATATTGGTCAATGGGCGAGAGCCTGAACCAGCCAAGTAGCGTGAAGGATGACTGCCCTATGGGTTGTAAACTTCTTTTATAAAGGAATAAAGTCGGGTATGCATACCCATTTGCATGTACTTTATGAATAAGGATCGGCTAACTCCGTGCCAGCAGCCGCGGTAATACGGAGGATCCGAGCGTTATCCGGATTTATTGGGTTTAAAGGGAGCGTAGATGGATGTTTAAGTCAGTTGTGAAAGTTTGCGGCTCAACCGTAAAATTGCAGTTGATACTGGGTATCTTGAGTGCAGTTGAGGCAGGCGGAATTCGTGGTGTAGCGGTGAAATGCTTAGATATCACGAAGAACTCCGATTGCGAAGGCAGCTTACTGGATTGTAACTGACGCTGATGCTCGAAAGTGTGGGTATCAAACAGGATTAGATACCCT
+
@FFGGGGCFGGGFFFGGGGGGGDGGGGGGGGGGGGGGGFGGGGGGDGGGGGGGGGGGGDGGGGGGCGGGDFGGGGGGCFFFAFGGGGGGGGGGGGGGGGGGGGFGGGGGGGGGGGGFGGGGFGGGGGGGGGGGGGGGGGG<FEGGGGGGG:DF<DGFGG@?GGGGEGGEGGGFFGGGGGGGGGFGGGEEGGGGFGGGGFFFGGGFGFGFEFGGGGGDEEEEGGC,DGGGFGGGGFGGGGFCGGGGGGGGGEFCFEGGGFGGGGGGGGFGFGGGFEE9CDGGFGGGFCGFFGCGGGFFE88FGFFGFGFC8FFCDDGGGGFCF7CGGGGFFACGGGGGGGFFC,BFFFGGFFGGGGFGFGEGGGGGGGGGGCGFGGGGGFGCGGGF<GGGGGGDFFEF7GGFCGGGGGGGGGGGGGGGGGGFGGGGGGGGFGCCCCC
@CRQD 109603
TGAGGAATATTGGTCAATGGACGAGAGTCTGAACCAGCCAAGTAGCGTGAAGGATGGAGGTTCTACGGATTGTAAACTTCTTTTATAAGGGAATAAACCCTCCCACGTGTGGGAGCTTGTATGTACCTTATGAATAAGCATCGGCTAACTCCGTGCCAGCAGCCGCGGTAATACGGAGGATCCGAGCGTTATCCGGATTTATTGGGTTTAAAGGGAGCGTAGATGGATGTTTAAGTCAGTTGTGAAAGTTTGCGGCTCAACCGTAAAATTGCAGTTGATACTGGATATCTTGAGTGCAGTTGAGGCAGGCGGAATTCGTGGTGTAGCGGTGAAATGCTTAGATATCACGAAGAACTCCGATTGCGAAGGCAGCCTGCTAAGCTGCAACTGACATTGAGGCTCGAAAGTGTGGGTATCAAACAGGATTAGATACCCT
+
GGCFG@FFGGGGGCFGGGGGGGGGEGG<FGGGGGGGGGGGGGGGGGGCFGGGFGFFFFGGGFGGGGGGGGGGGGGGGFGGFGGGGGGGGGGGGGGGGGGDFGGEGCEFFFGGGGGGFGGGGGFGGGFGGGGGFGGFGFGGGGGGGGGGGGGGGGGGF9=EDFGECGGGG>F@FFDGGGGG>FGGDGGGGG7CFGGGEGGGGGGGFFFGGFGGGGEFGDE:C9GGGGFFCGGGGGGGFGFGGG?DFGF:CGGGGGGGGGGGGGGGGGGGFFGGGGG<<AFGFGGF@9FGFFGGGGGFFF88FDEB,7EEC8FFFFGEFGGGGFEEGGGFCFGFCCFB69FGGE<GGGGGGFGGGFFCDGGDGF:<DF<CGFFGFGFGFGF<GGGGFGFAGGF<<?GEEBFFFFGFFGGGEGGGGFFFGGGFGGGGGFFECFFA-CCC
@CRQD 376
TGGGGAATATTGCACAATGGGGGAAACCCTGATGCAGCGACGCCGCGTGGAGGAAGAAGGTCTTCGGATTGTAAACTCCTGTTGTTGAGGAAGATAATGACGGAACTCAACAAGGAAGTGACGGCTAACTACGGGCCAGCAGCCGCGGTAAAACGTAGGGCACAAGCGTTGTACGGAATTACTGGGTGTAAAGGGAGCGCAGGCGGGAAGACAAGTTGGAAGTGAAATCTATGGGCTGAACCCATAAACTGCTTTCAAAACTGTTTTTCTTGAGTAGTGCAGAGGTAGGCGGAATTCCCGGTGTAGCCGTGGCATGCGTAGACTTCGGGAGGAACTCCAGTGTCGAAGGCGGCCTCATGGGCACCAACTGACGCTGCGGCTCGACAGTGTGGGTAGCAAAGAGGATTAGATACCCT
+
=CEDCEGD<F@FAF<FFDFGA,@FF<CAB8,66CFEEE:@6+@:CBE==FEACC,,,:C8,:9EEFC:FFE599<55EFF=B?EFA<DDCFFFF9FFC<??F++8>FFGC<DCF>A>>,CC5BF=FG,F9,BB+@FGGGGCGA,@:*>F8:><;>>F:<*=<<:=BC78:)8#8=CE'?;;F:C9CF;ACCEF@8=<EF<CE;+)E>E,$>CEFG:53?;E8,<C%<CG<99D<:@D%=D<8733:A@D313,/F3@,,<=<<7@C8FCGGF?CA>>,,,:<8,,33+:<FC,,+@DGGF?,,4++++,:,:++7BFE?DB9+7GCB6,<,E,C6-<F,CB6,65,67+@:,,,,,,;,,69,,<FF@6,67@F:@66,@<C;6,,,F6-E,E<,F@,C,66<<B;,,<E66A8@6
@CRQD 76812
TGAGGAATATTGGTCAATGGGCGAGAGCCTGAACCAGCCAAGTAGCGTGAAGGATGAAGGCTCTCTGGGTCGTAAACTTCTTTTATATGGGAATAAAGTTTTCCACGTGTGGAATTTTGTATGTACCATATGAATAAGGATCGGCTAACTCCGTGCCAGCAGCCGCGGTAATACGGAGGATCCGAGCGTTATCCGGATTTATTGGGTTTAAAGTGAGCGTAGGTGGATTGTTAAGTCAGGTGTGAAAGTTTGCGGCTCAACCGTAAAATTGCAGTTGAAACTGGCAGTCTTGAGTACAGTAGAGGTGGGCGGAATTCGTTGTGTAGCGGTGAAATGCTTAGATATCACGAAGAACTCCGATTGCGAAGGCAGCTCACTAGACTGTTACTGACACTGATGCTCGAAAGTGTGGGTATCAAACAGGATTAGATACCCT
+
DFDFCDFGGGFEFFEFEGGGFDGGGGGGGGGGDFFFGG<CFF,CCEFGGFFGGGGGEFGFFGFG,<E@FF8FGFFG<EC9EFGGDFE<<C@EFECFGGFFCFF9C<@FGG+CEEFA<FFGFF9AFG,,CFAE,AC9EEFCBB:7C=FFF;=E2-BDFD8-D'=BFDGF9153@6.>>FFED8@9<5F+>>;FGEF5<CCFGFB<GGGFCDF<B#DDE@F6=FE4@B<CC@FF,<FFD:@,@<EEFA@CCC4)GEF/FBGFF@=99B;FG<FEE#F@CFGFDFCFFCE9<EE,9EAEGEGCGFFFC4+CDFFCDCGGGFDCGGGGGGGDEB9F9FFFFFFAFDE,F<<FCF<@A:F:@D<@+DGGEEGGFDF8DAC,<C6;,,GDC@FFFC,E<EEC9GEGFFEGEFGEDGGGGGGEGFF6C<9FFAFGGFFCCC@-
@CRQD 378
TGAGGAATATTGGTCAATGGACGAGAGTCTGAACCAGCCAAGTAGCGTGAAGGATGAAGGTTCTACGGATTGTAAACTTCTTTTATAAGGGAATAAACCCTCCCAAGTGTGGGGGCTTGTATGTACCTTATGAATAAGCATCGGCTAACTCCGTGCCAGCAGCCGCGGTAATACGGAGGATGCGAGCGTTATCCGGATTTATTGGGTTTAAAGGGAGCGCAGACGGGTCGTTAAGTCAGCTGTGAAAGTTTGGGGCTCAACCTTAAAATTGCAGTTGATACTGGCGTCCTTGAGTGCGTTTGAGGTGTGCGGAATTCGTGGTGTAGCGGTGAAATGCTTAGATATCACGAAGAACTCCGATTGCGAAGGCAGCACACTAATCCGTAACTGACGTTCATGCTCGAAAGTGTGGGTATCAAACAGGATTAGATACCCT
+
<EFECFECFCFEDEFGGGGGGGCFCE@6;FAFGFCFFEFFGG<EFGGBCCEFFCC,:C9C6EFGGDCE77CFFCCGFE,9?FGGDCFEFCG,EEGFGEFF8<FGGDDFCEFG=+4:@?CFAFGCF<?FECGGA?,CFC9BG<@:CBFGG;,F<3>:FF<4917@F8F?@>CCA2<CEC:>C=6:8C7C><CC@<=CEGFF<FC?GGFC=<FF9FF5C?51/88?:EGFCFEE/AF9@2GFEC@09CGGGFCFCGG5==FC:DGFF3>:BC,FCFDFE,FFFGDFF8E,<FGF>GFC?>,EDGFC<EF7DFGGF@EFBDFDGGGFB+GGGGGGGGGGGFF9FCGFF68GFEFFF@C@@DFEGGGGFFA?GGDFCGGGGGEDEGGGFFCECFFFCGGGGGGDGGGGFGGGGFFCC@FGGFFGEFFC,<<F9EGCCCCC
@CRQD 89561
TGAGGAATATTGGTCAATGGCCGAGAGGCTGAACCAGCCAAGTCGCGTGAAGGAAGAAGGATCTATGGTTTGTAAACTTCTTTTATAGGGGAATAAAGAGGAGGACGTGTCCTTTTTTGTATGTACCCTATGAATAAGCATCGGCTAACTCCGTGCCAGCAGCCGCGGTAATACGGAGGATGCGAGCGTTATCCGGATTTATTGGGTTTAAAGGGTGCGTAGGTGGTGATTTAAGTCAGCGGTGAAAGTTTGTGGCTCAACCATAAAATTGCCGTTGAAACTGGGTTACGTGAGTGTGTTTGAGGTAGGCGGAATGCGTGGTGTAGCGGTGAAATGCAGAGATATCACGAAGAACTCCGATTGCGAAGGCAGCTTACTAAACCATAACTGACACTGAAGCACGAAAGCGTGGGGATCAAACAGGATTAGATACCCT
+
FGFGGG?EEGGGGGGGGGGEFGGECGEEGGGGGGGGGGGGGGGGGGGEGCFGGGGGFGGFCGGGGFGGGGGGGGGGGGGGGGGGGGGGGGGCGGFCGGGGGGGGGGGGDGGGGGGGGGGGGGGGFGGGGGGGCFGGGGGGGGGDGCFGGGGAFGCFGGGGGGGGGGGG?GFFGGG=EGDG+FEF7FGGGGG>FGG7GGF?GCFCFGGGGGCFCCCFD<GGCCDGGGGGFGGGGG?=GGGGGG>8FCDGFG,FGGGGGGGGGGGFDF<FFFCFGGGCFF<BFFGFGFFB94<F>B,E<C,GDEFB,FCC:CE@B=+4,<7<=<@>+=7AGGGGFFBC,9C9GFF<8DB,C,EGFB7-8,<C@EEFE<GGFGFFECEAE?FEF8GGFFF9AFGF<GF9GGCDEEFDGECGGGGGGGGGGGGGGFF9F<GGGGGCCCC9
@CRQD 380
TGGGGAATATTGCACAATGGGGGAAACCCTGATGCAGCGGCGCCGCGTGAGTGAAGAAGTATTTCGGTATGTAAAGCTCTATCAGCAGGGAAGAAAATGACGGTACCTGACTAAGAAGCCCCGGCTAACTACGCGCCAGCAGCCGCGGTAATACGTAGGGGGCAAGAGTTAACCGGATTTACTGGGTGTAAAGGGAGCGTAGACGGTAAAGCAAGTCTGAAGTGAAAGCCCGGGGCTCAACCCCGGGACTGCTTTGGAAACTGTTTAACTAGAGTGCTGGAGAGGTAAGCGGAATTCCTAGTGTAGCGGTGAAATGCGTAGATATCAGGAGGAACACCAGTGGCGAAAGCGGCTGACTGGACAGTAACTGGCGTTGAGGCTCGAAAGCGCGGGGAGCAAACAGGATTAGATACCCT
+
FEGG+BCFGGGGGGGGGGGGGCFEFEFCFGGFCFGGC<FCEGCFGGEGD@EGCF?FF<<FGGGGGE:8,B<EDGEFF9FFCAGAFG9EEE+B+ABFFGF9A:FEGGF9EFC,?DFFF@F<F:FEDCGGGGGFGCE7BFE7,>FCEG<6(::CFG97<FE>GCFCG8$FC1?=G>GGEE<:7@3<CFFGGGGFFEEFDC?*;>CCC<;7;@7CFFCFG@E<DCDCG::37@EEFC5<DGFCC>CC>EE=>D<;CCC%@7FGF:C9E<9CFDFGGE9BFFEG(CCEB47=+GGF=:5,??=<FFC>84+A<GFGFDECDCCFFBB<<=FCEC,GEFCFDFCFCF7:A:,+:EEEAE,GFEFADCFGGGF@CC+@DA@C8@@CFB<C8+>F7CGFFCGGEEAEEDFGECFGGFC6<,A8
@CRQD 90083
TGGGGAATATTGCACAATGGGCGCAAGCCTGATGCAGCGACGCCGCGTGCGGGATGACGGCCTTCGGGTTGTAGACCGCTTTTGATCGGGAGCAAGCCTTCGGGTGAGTGTACCTTTCGAATAAGCACCGGCTAACTACGTGCCAGCAGACGCGGTAATACGTAGGGTGCAAGCGTTATCCGGAATTATTGGGCGTAAAGGGCTCGTAGGCGGTTCGTCGCGTCCGGTGTGAAAGTCCATCGCTTAACGGTGGAACTGCGCCGGGTACGGGCGGGCTGGAGTGCGGTAGGGGAGACTGGAATTCCCGGTGTAACGGTGGAATGTGTAGATATCGGGAAGAACACCAATGGCGAAGGCAGGTCTCTGGTCCGTTACTGACGCTGAGGAGCGAAAGCGTGGGGAGCGAACAGGATTAGATACCCT
+
FGG8FF:FGGGGGGGFEFE8FEG:FGGGGFGGGA<FG?FE7FGGGCGGEGGGGGG7EFGD=F7FFGGGFE7:F,AFGC>CFDEDFGGGGCFC:BF8DFFFFGGGGGGCEGGGCACFGG7>F@BEGGGFGGGG7C:FGGGGGGGGCFCEF,<<FFE7C:<F:FF?DBCA7<<FGFG02CCFG8:;50?<E#C:FCG/8AFGG?:EEGE:FCCEC8:AC:EGCC>CEGGCGFC?F9B?GGFBCDE+EB@FGF@>C,#:F@@EGGFDGFCF5C:@F?FA,GGEGGGGFGFF?@CFEEE<FGF?E@DGGGGGEFC7CGGFEFEEG?GGFGECGEC,7GGFDGGGFFFF9E@EEEFDFFGGGFGGGGFFD@@,GGGGEF7E@BFF8FGGF@:FCFFFGCGGGGGGGGGGGGFGGGGGGGGF<EA,?CA
@CRQD 86747
TGGGGAATCTTGCACAATGGGGGAAACCCTGATGCAGCGACGCCGCGTGGAGGAAGAAGGTCTTCGGATTGTAAACTCTTGTTGTTGAGGAAGATAATGACGGTACTCAACAAGGAAGTGACGGCTAACTACGTGCCAGCAGCCGCGGTAAAACGACGGTCACAAGCGTTGTCCGGAATTACTGGGTGTAAAGGGAGCGCAGGCGGGATGACAAGTTGGAAGTGAAAGCCATGGGCTCAACCCATGAACTGCTTTCAAAACTGTTTTTCTTGAGTAGGGCAGAGGTAGGCGGAATTCCCGGTGTAGCGGTGGAATGCGTAGATATTAGGAGGAACACCAGTGGCGAAGGCGGCTTACTGGACTATTACTGACGCTGAGGCTCGAAAGCGTGGGGAGCGAACAGGATTAGATACCCT
+
EEGGGFFG-@E9FFGGGGG8CFFGGGC@FGGGGGGFFFCGEGGGGGGGGGGGGGF8FGGGGFGGGGGGG7FFGGG9A=FGGGGGGG@,BFGGGGA<EEGDFE:B<+,BFGGGD>DF@=D=F9+@=F=>EEFFFFEFGGG$<5@F:.5>BE>DGGD#$=<C<EGG@:CFFFC:>CEGE<GGFG#GGG:CC9AFFFGBEG5=1GGGF@57#A:CEFD<<:+0(FFFFF:#7CEF3CFF>8CF@>8=<GFFCGF6:*@B9DGFGCFBAF=9FF3<78.8F>GFGGFDF7GGF?,EED>GGF@,GGFCCGEFE<,<GGFC7FFEBCFE6,,GGFBF?<CCGGGGGFCCFGEDGCCE9E<<FFCC6C,,C,FC7CEGGFGGGEEGFCCFEEFECGGGEDGFB,DGGFGGGCGGGGGCCCCC
@CRQD 110954
TGGGGAATATTGCACAATGGGGGAAACCCTGATGCAGCGACGCCGCGTGGAGGAAGAAGGTCTTCGGATTGTAAACTCCTGTTGTTGAGGAAGATAACGACGGTACTCAACAAGGAAGTGACGGCTAACTACGTGCCAGCAGCCGCGGTAAAACGTAGGTCACAAGCGTTGTCCGGAATTACTGGGTGTAAAGGGAGCGCAGGCGGGAAGACAAGTTGGAAGTGAAATCTATGGGCTCAACCCATAAACTGCTTTCAAAACTGTTTTTCTTGAGTAGTGCAGAGGTAGGCGGAATTCCCGGTGTAGCGGTGGAATGCGTAGATATCGGGAGGAACACCAGTGGCGAAGGCGGCCTACTGGGAACCAACTGACGCTGAGGCTCGAAAGTGTGGGTAGCAAACAGGATTAGATACCCT
+
CCFGGCFFECFGG9FEFFGFDDGGDGGGGG?F9FFGFGF@CGC:FCEGGGCF7FDF8AEG<FGGFGGDEFGEFGGFFGFGGGGFA<F9EF<FGGF9F9?CFGG@CFGC9D=FFF8FFF8FFFFDF>CFGG<,8@F7<=FGFFGGGGG@FGGGEGGGDC@FCCBB94FFGGCF?F@FGGG9C9@FCF<CA?GGGFFGGGC6EE?:EGGGEEGGGGFGFF@,BFF@>331CC:GGGGGF>@<EC@7@AFFGGGDGGFF@@#FFFF:,<F;FB,,<BA,B>A@FGGGE=7CGGGFGGE>8+@=FGFB7GGGFB<,EECGF<FGGEEGF@,@FF9EGGGFFGDCGGGGGGGGGGFFFFGGGGFFC,CCGGGGFEGFFGFFG@GGD@FF,EF7DGF@GDGGGGGFGGFFFCGFE8GCCCCC
@CRQD 80617
TGGGGAATTTTGGACAATGGGGGCAACCCTGATCCAGCCATGCCGCGTGCAGGATGAAGGTCTTCGGATTGTAAACTGCTTTTGTCAGGGACGAAAAGGGATGCGATAACACCGCATTCTGCTGACGGTACCTGGAGAATAAGCACCGGCTAACTACGTGCCAGCAGCCGCGGTAATACGTAGGGTGCAAGCGTTAATCGGAATTACTGGGCGTAAAGCGTGCGCAGGCGGTTTTGTAAGATAGATGTGAAATCCCCGGGCTCAACCTGGGAATTGCATATATGACTGCAAGACTTGAGGTTGTCAGAGGAGGGGGGAATTCCAAGTGTAGCAGTGAAAGGCGTAGATATTTGGAAGAACTCCGATGGCGAAGGCAGCCCTCTGGGACATGACTGTCGCTCATGCACGAAAGCGTGGTGAGCAAACAGGATTAGATACCCT
+
<@CF@F@<E9,ECFFG@FFC,B7CGGG8EGC<@FGFGGGFFFFGGGE:CC<F8FED<FFG8CCEFD,FFDCGFGGGGFGG,@=EFGGFGDFGGDGG+B7:EFGGGF7CFFF<CECFCFF9FGCFGGGC3>FGFDGGGFGG9@FGGG,>FECEDFGFFEFCCFF7FFCFFG#4CACEEEDF9<GG@FF3GG,=F=<AF<C=3FE@CDG6CCCC?CEEFFEEEG8:8E?CCE@4FGGC@<F:FFGGC?FG;<<ECC4<8FF?DB>FFGC;=9D?@<EFD@;<<<GFEEA,,FGFFGDEA87FGGF;A?F4++++F,,AC8DFCECFBE=FC=?GFGFCDF9+@,FB4FE9FF,FC,9GFDC@-ECFCFE@<EFC@@FFFF,,E8GFEAF<@F;,:@@+GGGEAGGDFFEGFFCCGFCFC<FFAGFGGGGFF<GGGFEFA@-6A
@CRQD 83575
TGGGGAATTTTGGACAAAGGGGGCAACTCTGATCCAGCCATGCAGCGTGCAGGATGAAGGTCTTCGGATTGTAAACTGCTTTTGTAAGGGACGAAAAGGGACGTGGTAAAACCAAGTTATGCTGCAGGTACATGAAGAATAAGCACCGGCTAACCACGTGCCAGCAGCCACGGTAATACGTAGGGTGAAAGCGATAAACGGAATTACTGGGCGTAAAGCGTGCGCATGCGGGTTTGTAAGGTAGATGAGAAATCCCCGGGCTCAACCTGGGAATTGCATATATGACTGCAAGACTTGAGTTTGTCTGAGGAGGTTTGAATTCCAAGTGTATCAGTGAACTGCGTAGATATTTGGAAGGACACCGATGGCTAAGGTAGCCCTCTGGGACATGACTGACGCTCATGCACGAAAGCGTGGGGAGCAAACAGGATTAGATAACCT
+
,CD,@CF8,C,CFG,,C,;6@@:FEFD,CE,CC,,:C8<@9F,,:C:8,,9EF,CAEEF@FA?<FCGG=7=FGGGAFF,5C?-EE,,<<E,B@FC:4EC+?7+48B=EB,C<?,+B,<,<?FFF,8F<3?5,,,,,,:<,3><DFBFDG+><FB,@>+:D::AFGFFGE,,*>FDF9@?*,7,1=:<4?FD@7*8/*,8<<FG78,CF>FF>8CF@,3?9(3(C@<#>$,@#=0F<CC7>58:C;99#=C,:F<GFC<BE,369C8C+/9F<EF@91FFFEFC:59<:,F5C,,EC9,E=9,,9,,=<=,,+:,,,CE?<=C:,C5,EA,,FC:5,C,+@FA9,,,9FFC,F:,,B6,@,8B,@6<@<GDFEC@,E@:@<E,CCCC,<FFEEFGEC@@,C@CFGFF:A,@,7CBECDFCAGFGGFFC<E5,C,6,C6-C<A
@CRQD 61447
TGAGGAATATTGGTCAATGGACGAGAGTCTGAACCAGCCAAGTAGCGTGAAGGATGACTGCCCTATGGGTTGTAAACTTCTTTTATACGGGAATAAAGTGAGCCACGTGTGGCTTTTTGTATGTACCGTATGAATAAGGATCGGCTAACTCCGTGCCAGCAGCCGCGGTAATACGGAGGATTCGAGCGTTATCCGGAGTTATTGGGTTTAAAGGGAGCGTAGGCGGGTTGTTAAGTCAGTTGTGAAAGTTTGCGGCTCAACCGTAAAATTGCAGTTGATACTGGCGACCGTGAGTGCAACAGAGGTAGGCGGAATTCGTGGTGTAGCGGTGAAATGCTTAGATATCACGAAGAACTCCGATTGCGAAGGCAGCTTACTGGATTGTAACTGACGCTGATGCTCGAAAGTGTGGGTATCAAACAGGGTTAGATACCCT
+
CCFGGGGCDFFFGFGFFCEFGCFCCFGEEGGGEFFGGCFECD,C,@FCEG<FFC,AEFGGGGFFGGGGGGGECFGGD?EFGEFGG9E?FFEGFFGGGGGGGGFFFFE<FBF@?FE<9FFGGGGGGGGG<FFG<CEFAEGCCFECCEFF<AEDGD6CFFEGFGFGGGGG@EG?FFGGE@=GECFGF7>:F:@F;F18=*=;@4BFGGGEGGFFGC>CEDC:EG>FGEG8DFGFEEGEC<:@EC1CFGFG>9AF@>E9E0CFEGGD3GFFFFC:CF9FC#ACB@F==B<BE4=89CEFEE=,,,9FEEEFB@E?AE@8,,FEFFBB8@C<DFE?GGFFFFGGFFEA:,<C,C,GFEFEC,C7F@FF@C<,ADGF,FECFCDGFGGCGGFC@F;GFGFF9F@FFBEEFF7GDGGFGGGGCFE-EC6=,6@<<C66<9<@
@CRQD 106464
TGAGGAATATTGGTCAATGGACGAGAGTCTGAACCAGCCAAGTAGCGTGAAGGATGAAGGTTCTACGGACTGTAAACTTCTTTTATAAGGGAATAAACCCTCCACGTGTGGGGGCTTGTATGTACCTTATGAATAAGCATCGGCTAACTCCGTGCCAGCAGCCGCAGTAATACGGAGGATGCGAGCGTTATCCGGATTTATTGGGTTTAAAGGGAGCGCAGACGGGTCGTTAAGTCAGCTGTGAAAGTTTGGGGCTCAACCTTAAAATTGCAGTTGATACTGGCGTCCTTGAGTGCTGTTGAGGTGTGCGGAATTCGTGGTGTAGCGGTGAAATGCTTAGATATCACAAAGAACTCCGATTTCGAAGGCAGCACACTAATCCGTACCTAACGTTCATGCTCGAAAGTGTGGGTATCAAACAGGATTAGATACCCT
+
CFGEFCEEGFGFGFGDFFGAFGGGGGGEFEGGGGGGGGGFFAFGEGGFGGDGGDGF<FFCGFFFGGGGGGCFGGGFG?FFD9FGGGGGFFFFFEFDFFDEG@FGGC=EF7CGGGGGCGG9AFGCF<FAFFFEGGGGGGFGGE7F@GDFGD8FGG7FGGGGGGCFDGGGFG?GFF:F=GGGGGGGGC$GEDFGFGE5CEC?C<<;F<@C>BCG>G@>GGG>GCGGFDFCCEEE5CA<GFCCF;FGG7ECCBGGGGFF@B8FFEA:C:F9DC4@FGEF,C:+FC7EFF8FF?A,F=A:,GGCEFDFEE7BBDF7FGCFCFB?EGGGF@EFD?9FGF@FFC,9,,BAAC<,,DFF@GEFCE,FC,C?FFECFFEEFGFFDB,GGEFFC,GFEFEC,GFGGFECEE<,<CCGGFFGFFGFGGGGFGGGGGGGGGCCCCC
@CRQD 388
TGGGGAATTTTGGACAATGGGGGCAACCCTGATCCAGCCATGCCGCGTGCAGGATGAAGGTCTTCGGATTGTAAACTGCTTTTGTCAGGGACGAAAAGGGCTGCGATAACACCGCATTCTGCTGACGGTACCTGAAGAATGAGCACCGGCTAACTACGTGCCAGCAGCCGCGGGAATACGTAGGGTGCAAGCGTTAATCGGAATTACTGGGCGTAAAGCGTGCGCAGGCGGTTTTGTAAGAGAGAGGTGAAATCCCCGGGCTCAACCTGGGAATTGCATATATGACTGCAAGACGTGAGTTTGTCAGAGGAGGGTGGAATTCCAAGTGTAGCAGTGAAATGCGTAGATATTTGGAAGAACACCTATGGCGAAGGCAGCCCTCTGGGACATGACTGACGCTCATGCACGAAAGCGTGGGGAGCAAACAGGATTAGATACCCT
+
C@FFGBCACFGGGGFGGGGGGGGGGGGGGGGGDGGGGGFFFGGGGGGGGGFFFGGGGGGGAFGGGGGBCFDFGEGDAEFGGGGGDDGGGGGGGGGDGGG++B=FFGFGGG9<ECECFFD9FGGFGGCDFFGGFDGECFC9F>,@FE,@FE>FGGGGGGGFGGFGGGGCF@7C<#><FG:C>CFGGG>E:FC<F@<543CFCG5E=GFGFGFGG;EE593E/CECGGG:EGGGGGFCEC<C2#/@9#CEFGGFEE<?EEFFFGCB-FDCFGFGAFF?@5A8F=B,,GCFA94+,,,GFF8:E=C,<9F:F??GFGGGE8CFEEC,,8DGF=,9,EF?C6:DGGGGFF,CFGFGFAGGGGFFC@:,7GFF<@F9FEF@C7,CFFEC,<CFCGGGGFC:GGE9GF@CC,:9CGGGEGFEGDGGGCFCFGFEF9GGGFFA@CC@C
@CRQD 389
TGAGGAATATTGGTCAATGGACGAGAGTCTGAACCAGCCAAGTAGCGTGAAGGATGAAGGTTCTACGGATTGTAAACTTCTTTTATAAGGGAATAAACCCTCCCACGTGTGGGAGCTTGTATGTACCTTATGAATAAGCATCGGCTAACTCCGTGCCAGCAGCCGCGGTAATACGGAGGATGCGAGCGTTATCCGGATTTATTGGGTTTAAAGGGAGCGTAGGTGGATTGTTAAGTCTGTTGTGAAAGTTTGCGGCTCAACCGTAAAATTGCAGTTGATACTGGCAGTCTTGAGTACAGTAGAGGTGGGCGGAATTCGTGGTGTAGCGGTGAAATGCTTAGATATCACGAAGAACTCCGATTGCGAAGGCAGCTCACTGGACTGCAACTGACACTGATGCTCGAAAGTGTGGGTATCAAACAGGATTAGATACCCT
+
FGAFGFGGGGGGGGFCFGGGGGGGDECGGGGGGGGGGGGGGGGFFFECCFGGGFGDD@EGFGGGFGGGG@FEFFGGGGGGGGGGGGGGGFFGGGGFGG<FGGEECAFFGGGGGDEGGCFGG9FGDAGGGGGGGGGGGFGGGGGGC@FGGFGGGE?GGGDFFGFGGG?GGGGCF@GDGGGCCFGE8GEGGFEFGGF>BC58@BCFGGGFFFGEGGGGGGGEFFGFFF9@8C@5FGGG@#GFGEDFC:ECFGGEEFGGFFFCEEFGGGGGE?GFB=FEDFEFFC3FG98?EFFCFGFGGGGGGCGGCF@+?,5E?FGGGF=,GGEF7DGGGF9E<GFGGGCF9FAFC,<CGFGGEF@FFF@CFEDGGFDF,F9GGFE@FCCFEFFGGGGGGGGF<GGFF7GGGGGEE8FBFE8EGGGGGEFFGFFFECFDGFF@@CCC
@CRQD 390
TGAGGAATATTGGTCAATGGACGAGAGTCTGAACCAGCCAAGTAGCGTGAAGGATGACTGCCCTATGGGTTGTAAACTTCTTTTATACGGGAATAAAGTGAGGCACGTGTGCCTTTTTGTATGTACCGTATGAATAAGGATCGGCTAACTCCGTGCCAGCAGCCGCGGTAATACGGAGGATCCGAGCGTTATCCGGATTTATTGGGTTTAAAGGGAGCGTAGGCGGACGCTTAAGTCAGTTGTGAAAGTTTGCGGCTCAACCGTAAAATTGCAGTTGATACTGGGTGTCTGGAGTACAGTAGAGGCAGGCGGAATTCCTAGTGTAGCGGTGAAATGCTTAGATATCACGAAGAACTCCGATTGCGAAGGCAGCACACTAATCCGTAACTGACGTTCATGCTCGAAAGTGTGGGTATCAAACAGGATTAGATACCCT
+
GGGGGFGGFGGGGGGFGGGGGGGGGGGGGGGGGGGGGGGFFGGGGFGGGGGGEFGEFE<FFEFGGFGGGG@FFGGGGGDGGGGGGGGGGGFEGGFGGFEFGGGGGGEGGFGDCFGGGGGGGGGGGGGGGGGGFCGEFAGGFFFCFGGGFGGEGGGGGGGGGGGGGE?GCEGGFFGGEGDCE4GG.FGEG@BFFGDG6C=8FG=GGFCE:7CCFGFF=E<GEECEGDE5CCD;CFGEF9EBCF:<GFGGGGFC@>GGFCCFGGGCEE9FF@=?FFFEAFFBAFFGFGEE=F4FGFGDGGGGEF:FF+@EBEE?<<EFFCFAFGGFECGFFF<EFFGGFFGFBAGGFDFEFC9GFFEEED@,FCCDFFGFFGGEE,AFFCB7GGGFFGGEFCFFGGGGGGEFGGAF9FGGGGFEFEFGFDAFGFFFF9GCGFDCCCCC
@CRQD 81771
TGAGGAATATTGGTCAATGGACGAGAGTCCGAACCAGCCAAGTAGCGTGAAGGATGACTGCCCTATGGGTTGTAAACTTCTTTTATATGGGAATAAAGTATTCCACGTGTGGGATTTTGTATGTACCATATGAATAAGGCTCGGCTAACTCCGTGCCAGCAGCCGCGGTAATACGGAGGATCCGAGCGTTATCCTGATGTATTGGGTTTAAAGGGAGCGTAGGTGGATTGTTAAGTCAGTTGTGAAAGTTTGCGGCTCAACCGTAAAATTGCAGTTGAAACTGGCAGTCTTGAGTACAGTAGAGGTGGGCGGAATTCGTGGTGTAGCGGTGAAATGCTTAGATATCACGAAGAACTCCGATTGCGAAGGCAGCACCCTAATCCGTAACTGACGTTCATGCTCGAAAGTGTGGGTATCAAACAGGATTAGATACCCT
+
GFECGGGGGGGDFGGGGGFGGGDGEGGFGGFGG:FDGG@@FFEFGGGGGGGGGGGGGFGGGC<FFFFF<FGDCFFGGGAFFGGGAFFCEFDF8EGFGFECECFCEFGFDFGGD8BEF9FFFGGGA@EBFGFFGG9AEFF,BEFGGGGGC3CDEBCEFGDCFFFG7C7+3@C@CAFEGGCCC:CFGGFE<3<<<C#=9@#03,)FFG<GCDCCFC774;F8DFG9FFBAF><E:FFA8CEFFCD39@.1A/FFEFFGGGGGC@CDC?<F?FFGGFGF=BAC5<FFGFCF<GGGFF?5FEF,GE4?+F=B=<E<+4844C,BE?C>CD:FFC?C<GFDF?FGFEE8GFCC9GFF@FB@DF<,FB,@AC6,,,C:7EC,A<B8B,EFGCF@FDFFC,@F67F<FF?<<F@FB9FF<C,@FFFCGDDFACFGGFGCC9BC
@CRQD 392
TGAGGAATATTGGTCAATGGACGAGAGTCTGAACCAGCCAAGTAGCGTGAAGAATGAAGGTTCTACGGATTGTAAACTTCTTTTATAAGGGAATAAACCCTCCCACGTGTGGGAGCTTGTATGTACCTTATGAATAAGCATCGGCTAACTCCGTGCCAGCAGCCGCGGTAATACGGAGGATGCGAGCGTTATCCGGATTTATTGGGTTTAAAGGGAGCGCAGACGGGTCGTTAAGACAGCTGTGAAAGTTTGGGGCTCAACCTTAAAATTACAGTTGATACTGGCGTCCTTGAGTTCTGTTGAGGTGTGCGTAATTCGTGGTGTAGCGGTGAAATGCTTAGATATCACGAAGAACTCCGATTGCGAAGGCAGCACACTAATCCGTAACTGACGTTCATGCTCGAAAGTGTGGGTATCAAACAGGATTAGATACCCT
+
FEFFF<EFFGGGCD9CFFGFGGGGGGGFEEFGE<FFE8DFFGGGGGD@CFGFCCGF@EGGGGGGGGGGGE:EEEFFFF9FFGCEFGGGGGFFGCDFEFDC8CCFGGFDEAFGFFEEG8EEFGGGGFGGGGGGGGGFGGCEBE@FGGFGDFDGGGC+AFCFGGGGG+@EFFCFGGCEGFGGGC7C>@ED<FFGC>CE*8?<3?1<EC<@<EG?@C:FGG8-CCCC,EE:5CCEFGF99<F3<F79@ECGD@F;GGC<436B9AFCDC,FD@,@039C<B?F=CF>C8GFFFE?=,4,A,8=?8A?:+@+EDB9D<C@CC4,FGEGCC8,FDDGFFFDB9A@@<F,C:,7FFEF8FE@B9,,6@7FGD@F<<AC;6,CFEC>FCB9DF<FBC8FCGFGF@DGGFF@9EFEFFECFDFGGFDGGFE@C,ECAAFCA8CC
@CRQD 114454
TGGGGAATATTGCACAATGGGCGAAAGCCTGATGCAGCGACGCCGCGTGAGCGAAGAAGTATTTCGGTATGTAAAGCTCTATCAGCAGGGAAGATAATGACGGTACCTGACTAAGAAGCACCGGCTAAATACGTGCCAGCAGCCGCGGTAATACGTATGGTGCAAGCGTTATCCGGATTTACTGGGTGTAAAGGGAGCGCAGGCGGTGCGGCAAGTCTGATGTGAAAGCCCGGGGCTCAACCCCGGTACTGCATTGGAAACTGTCGTACTAGAGTGTCGGAGGGGTAAGCGGAATTCCTAGTGTAGCGGTGAAATGCGTAGATATTAGGAGGAACACCAGTGGCGAAGGCGGCTTACTGGACGATAACTGACGCTGAGGCTCGAAAGCGTGGGGAGCAAACAGGATTAGATACCCT
+
GGGGGGGGGGGFGGGGGGGGGGGGGGGGGGGGGGGGGGGGGGGGGGGGGBFGGGGGGGGGGGGGGGGGGGGGGGGGGGGGGGGGGGGGGGFGGGGGGGGGGGGGGGGGGGGGGGGGGGGGGGGGGGGGG?GGGGFFGGG@GGGGGGGGGGG@GGGF3<FGGGGGGGGDFGFGGGCED6GG@G9GGFFFFFCGGGGGGGGGGGGGGGG84EGGGGFCFGGGGGGGFGFGGFGGGGGGFGGGGGGGGGGGGAGGFCFGGGGGGGGFGGGGGDCFFFDFCFCGFGGGG@EGGGGGGGF?FF<GFG@7GGEFFDGGGGGGFF<GGGGGFCGFFFEF7@CFGGGGGFEFGGGGGGFGGGFGGDGGGGGGGGFFDDGGGGGGGGFCDEGGGGGGGEGGGGGGGFGGGGGGGGGGFFFCCCCC
@CRQD 96442
TGAGGAATATTGGTCAATGGACGAGAGTCTGAACCAGCCAAGTAGCGTGAAGGATGAAGGTTCTACAGATTGTAAACTTCTTTTATAAGGGAATAAACCCTCCCACGTGTGGGAGCTTGTATGTACCTTATGAATAAGCATCGGCTAACTCCGTGCCAGCAGCCGCGGTAATACGGAGGATGCGGGCGTTATCCGGATTTATTGGGTTTAAAGGGAGCGCAGACGGGTCGTTAAGTCAGCTGTGAAAGTTTGGGGCTCAACCTTAAAATGGCAGTTGATACTGGCGGACTGGAGGGCGTTTGAGTTGTGAGGAATTCGGGGTGTAGCGTGGAAATGCTTAGATATCACGAAGAACTCCGATTGCGAAGGCAGCACACTAATCCGTAACTGACGTTCATGCTCGAAAGTGTGGGGATCAAACAGGAGTAGATACCCT
+
EGGGGGGGGGGGCEFGGGGGGGGGGGGGGGCGFEFFFGGGFFCCFGGGGGFGGGGGGGGGGDGGGGFFGGGGGGGGGGGECFDGFGGGGGGGGGFGGGDECCFFGGGGGGFE7B@F?FBFGGGGGFDGGDFGF<FFFAEFGGGGFDCF@F9BCA@FF9CFFG;GGGGDFEEGF>DFGE@:;:@FCF(GGDG;F7F5-,<FG1CFCCC;FDBFGGGFDGE6G>EF<D>5*>1A>C<,6FGE@CCF@::?CCCFGFDFDCGGGGGGGGC8,#FDC4GFED;D?EEF@A,,,B+DCC7F@9,,,B?B5,,,C,FFD84@+4+4FCF:ECBC,,,GGGFAC,9GEA@4,,ACFE<9E@C-7C@7F7ECEECFCC,FFC<C99F:7F@ECCC,@CC,GGFCF@EEC,?,CFF7GGGGE9GFFCEE8FC8C,FGGGCCC@CC
@CRQD 395
TAGGGAATATTGCACAATGGGGGAAACCCTGATGCAGCGACGCCGCGTGAAGGAAGAAGTATTTCGGTATGTAAACTTCTATCAGCAAGGAAGAAAATGACGGTACTTGACTAAGAAGCCCCGGCTAAATACGTGCCAGCAGCCGCGGTAATACGTATGGGGCAAGCGTTATCCGGATTTACTGGGTGTAAAGGGAGCGTAGGCGGCATGGCAAGTCAGAAGTGAAAGCCTGGGGCTCAACCCCGGAATTGCTTTTGAAACTGTCAGGCTAGAGTGTCGGAGGGGTAAGCGGAATTCCTAGTGTAGCGGTGAAATGCGTAGATATTAGGAGGAACACCAGTGGCGAAGGCGGCTTACTGGACGATAACTGACGCTGAGGCTCGAAAGCGTGGGGAGCAAACAGGATTAGATACCCT
+
FFGGGGGGGGGGGGGGGGGGGGGGGGGGGGGGGFGGGGGGEFGGGGGCFGGGGGGGGGGGGGFFGGGBFGGGGGGGGGG9FFGGGGFGGGGGGGGGGGGGGGG7<FGGGGGGGGGGGGGFGGGGGGGDGGGCGF8FGGGGGGGGGGGGGGGGG1BEFAFGGGGGGFDEC:F:FGG7FCGG?GCF9FFFFGGF0GGFCFFFEC>CFGE5->FEFGGFGGGGGGGGGC6GFEFGGGGGFEFGGGGDFGGGDFFGFFFFD<@FBGGFCEGCFFFGGG>C9AEC7FGGGFC>EEFFGGFCEF<?GGGGGGGGGFGFEFCCGFGFFAGGFFCEC,GGEGGGFE@GEGGGGGFF@+FGGGGGGGGFGGGCGGF>DGGGGGGFFGCGGEF?GGGGGGEGFCFFFFAFFFFF9EAFGGF@B<C@
@CRQD 94635
TAGGGAATTTTCGGCAATGGGGGAAACCCTGACAGAGCAACGCCGCGTGAAGGAAGAAGTAATTCGTAATGTAAACTTCTGTCATAGAGGAAGAACGGTGGATATAGGGAATGCTATCCAAGTGACGGTAATCTATAAGAAAGCCACGGCTAACTACGTGCCAGCAGCCGCGGTAATACGTAGGTGGCGAGCGTTATCCGGAATTATTGGGCGGAAAGAGGGAGCAGGCGGCACTAAGGGTCTGTGTTGAAAGATCGAAGCTTAACTTCGGTAAGCCATGGAAACCGTAGAGCTAGAGTGGGGGAGAGGATCGTGGAATTCCATGTGTAGCGGCGAAATGCGTAGATATATGGAGGAACACCAGTGGCGAAGGCGACGATCTGGCGCATAACTGACGCTCAGTCCCGAAAGCGTGGGGAGCAAATAGGATTAGATACCCT
+
GGGGGGGGGGGG:+FFFF98<BFGGDDEG8EG@,;FFGA@EFFGGGFFGGFFGEFGGGGGGDFGGGC,4CFAFFG-CBFFGA,EFCFGFGGGGCE4@@B7C79E,@AFFGGGG,5B,4AEFEGGGGGEF<+5CAED<BFFGGFC6@BFCEGGGGGGFGGCFDFGEGGG<FCFECEG9@<::<<C;CF>FGDBFC*=<<A<CFEECFDF,08C8*1:EFF6@EC>-;CC5E5CC8@F:CF;0D@CE<1@CFDAF87<3:<;EF?>FG4+:C<:FDF=2:,GFFCD>+,,C,5<GD<GGF@++A:4<AF:B++FEFB?AA5FFGGCCFEBEDFCF<GF?CF@,FF;FEB,C99EE<<CEE?FEGFGGF@7F@GCF:C,FGEDEGEFB,DDGFFFCCC@GFFC,CB@DFFDC@EF:<EFC9GGFDEGFGCFGFEDGFGCCCCC
@CRQD 96800
TGAGGAATATTGGTCAATGGACGAGAGTCTGAACCAGCCAAGTAGCGTGAAGGATGAAGGTCCTACGGATTGTAAACTTCTTTTATAAGGGAATAAACCCTCCCACGTGTGGGAGCTTGTATGTACCTTATGAATAAGCATCGGCTAACTCCGTGCCAGCAGCCGCGGTAATACGGAGGATGCGAGCGTTATCCGGATTTATTGGGGTTAAAGGGGGCGCAGACGGGTCGTTAAGTCAGCTGTGAAAGTTTGGGGCTCAACCTTAAAATTGCAGTTGATACTGGCGTCCTTGAGTGCGGTTGAGGTGTGCGGAATTCGTGGTGTAGCGGTGAAATGCTTAGATAGCACGGAGAACTCCGATTGCGAAGGCAGCACACTAATCCGTAACTGACGTTCATGCTCGAAAGTGTGGGTATCAAACAGGATTAGATACCCT
+
FGGGGGGFGGGGGGGGFGGFGGGEEGGGGCGGGGGGGDGGGGGGDGGGG7FGGGFC@ECFFG9FFGGGGGGGGGGGGGFGGFGFCFFEGGGGGDGGGGGGGGGEGGGFGGGGGFGGGCEFFGGGGGGGGGGGGCGGGGGGFGGGGGGGCFDEGGFDGGGGGGGGGEEEGGGGGFFGCFGCFBFGCCFGGG?>GGGE<CGG9AGFFA#F/GG-F=7?7EEEGE2;EEGEGG>EGGGGCFC</<CEF9FGGGGGGGGG<GGFFFGFGFGGFGGGGGGCDFGFGGGFCEE5,FEEGGEEEGGF@FE@CEF@CGGFFFFC=FGGGGGEE7FFFECGFAFFFCGGBAFA,ECEFCFEFCEFECGCDGGGGFFFFCGE<FDCFD@@FCDGGEF7GEGGGGGGGGGFDCF<E8BFEGGGGGFGEGGGGGGGGGGGGFFCCCCC
@CRQD 60267
TGAGGAATATTGGTCAATGGACGAGAGTCTGAACCAGCCAAGTAGCGTGAAGGATGAAGGTTCTACGGATTGTAAACTTCTTTTATAAGGGAATAAACCCTCCCACGTGTGGGAGCTTGTATGTACCTTATGAATAAGCATCGGCTAACTCCGTGCCAGCAGCCGCGGTAATAAGGAGGATGCGAGCGCGATCCGGATTTATGGGGTTTAAAGGGAGCGCAGACGGGTCTTTAAGTCAGCTGTGAAAGTTTGGGGCTCAACCTTAAAATTGCAGTTGATACTGGCGACCTTGAGTGCGGTTGAGGTGTGCGGAATTCGTGGGGTAGCGGTGAAATGCTTAGATATCACGAAGAACTCCGATTGCGAAGGCAGCACACTAATCCGTAACTGACGTTCATGCTCGAACGTGTGGGTATCAAACAGGAGTAGATACCCT
+
GGFECEFEGGCF,6CD9ECEFGFFGGGCFFGGGGFGG8DF<8CEFGGGGCFGD@CAFEFAFGCCFFG7CFEEFFGFFGGGGGGGAF?FGGDEEFFGEFG?,CC@FFEEGG7C+4?:FFGGG,,,CCFFGGGGFFFFG9<F9E7+@F+AFFFGGGB:A,CEB,BF@GGEF+<C,,@A,@*6@:>@8FE7:(2B=DCC<-B:B<1FF<FG/FGGB9F;498<88';34D=7#FE;CFEF,%3<C7>E3<FFF?CEEFD/<9@CAD?7:@9>CD8FFDB,0,938C7+,,,,,,A+=87CA9CF:FDGEF=+4,54,FCE=,DA,@+CGGFGFFE<,BFEEAFBCEFEC:,,ECE@EEEF,:,F@@,AC<C,,,EFE,C<6@@@:GFC<@BF8FC9@<@9EFE;@A<C@F@CAFEE<DGFFEEFA@CE9<9E66<CC<@
@CRQD 399
TGAGGAATATTGGTCAATGGACGAGAGTCTGAACCAGCCAAGTAGCGTGAAGGATGAAGGTTCTACGGATTGTAAACTTCTTTTATAAGGGAATAAACCCTCCCACGTGTGGGAGCTTGTATGTACCTTATGAATAAGCATCGGCTAACTCCGTGCCAGCAGCCGCGGTAATACGGAGGATGCGAGCGTTATCCGGATTTATTGGGTTTAAAGGGAGCGCAGACGGGTCGTTAAGTCAGCTGTGAAAGTTTGGGGCTCAACCTTAAAATTGCAGTTGATACTGGCGTCCTTGAGTGCGGTTGAGGTGTGCGGAATTCGTGGTGTAGCGGTGAAATGCTTAGATATCACGAAGAACTCCGATTGCGAAGGCAGCACACTAATCCGTAACTGACGTTCATGCTCGAAAGTGTGGGTATCAAACAGGATTAGATACCCT
+
FFGGGGFGGGGGGGGFGGDFGGGGGGGGGGGGGGGG8FFGCFFFGGGGDFGGCFGFGEFFGGCFGGGE@GGGGGGGGGGGGGGGGGGGGGCFFGGGGG,CF,BFG8CFE,+CF8=7FC<EFGGGGGGGGFGGGFCGGF9FEFGGGGGGGGGGGFGGGGCGGG?@:BFFFGEFGCFEG0CFFCGGGGFGFCGCFFGEFFE<9DGFG7BC=<CEGGGF=B8@8EEGCFE:7FGGGGGCFFGGGGGGCFEFCGGGGGGGGGFFGGGGFGGFGGDFG@FCA2CFCEDGF@FDFGGGGGGGF@FGGFGGGEGFGGFGFGF7B=F@GGGGGGGGFGGE9FCFGGGGGGGGGFBGGGDGCGFEF7DCGGEGGGGFGGGGGFFAFF@,GFF<FF9GGGFGAEFFFCGF@GECGF@;GGCGGGGGGGGGGFGGGGGGGDCCCCCC
@CRQD 400
TGAGGAATATTGGTCAATGGACGAGAGTCTGAACCAGCCAAGTAGCGTGAAGGATGAAGGTCCTACGGATTGTAAACTTCTTTTATAAGGGAATAAACCCTCCCACGTGTGGGAGCTTGTACGTACCTTATGAATAAGCATCGGCTAACTCCGTGCCAGCAGCCGCGGTAATACGGAGGATGCGAGCGTTATCCGGATTTATTGGGTTTAAAGGGAGCGCAGACGGGTCGTTAAGTCAGCTGTGAAAGTTTGGGGCTCAACCTTAAAATTGCAGTTGTTACTGGCGTTCTTGAGTTCGGTTGAGGTGTGCGGAATTCGTGGTGTAGCGGTGAAATGCTTAGATATCACGAAGAACTCCGATTGCGAAGGCAGCACACTAATCCGTAACTGACGTTCATGCTCGAAAGTGTGGGTATCAAACAGGATTAGATACCCT
+
FGFGGGGGGGGGFFGGFDFGFFGGCGGGGGGGGC<EGFFGFFEFCFGECE7EFG?FGCFGFEEGGGGG,@FEGFGGGG9FGAFDGGGGFGCFFGGCFEACFGGCFGGGG<7FC,BFGFGGGGG<EFFFFGGFFGGGGGGGCGGDFFGCFGGGCE?EGGGGGCDC:CG:CFGGGGGGGDFFCC91:<ECCE8=C;8C<FGFA@FCF<0GFFFGGGG@EGGGC>/4?8C3@:E<GFFFCCCCGGGCECDF@<GGGEDGCFGFGGGFF#CDBFEED8E<6,:EFF:+48A,7<?76+4+4E>5??4FCGF77=FE+CGE@CEFGGFCE>4??@CCC<?E?,C,FFC,FC:,,FDE@GCC@FFBFB,,CC;,,<C,EF<@EEB,B6B9GGF:BC,DFECCA7DGD@<C,CBC;CGF<CFFFGGDF@,DF9D@EC6,@,@@
@CRQD 401
TGAGGAATATTGGTCAATGGACGGGAGTCTGAACCAGCCAAGTAGCGTGAAGGATGACTGCCCTATGGGTTGTAAACTTCTTTTATACGGGAATAAAGTGATCCACGTGTGGATTTTTGTATGTACCGTATGAATAAGGATCGGCTAACTCCGTGCCAGCAGCCGCGGTAATACGGAGGATCCGAGCGTTATCCGGATTTATTGGGTTTAAAGGGAGCGTAGGTGGATTGTTAAGTCAGTTGTGAAAGTTTGCGGCTCGACCGTAAAATTGCAGTTGATACTGGCAGTCTTGAGTACAGTAGAGGTGGGCGGAATTCGTGGTGTAGCGGTGAAATGCTTAGATATCACGAAGAACTCCGATTGCGAAGGCAGCTCACTGGACTGCAACTGACACTGATGCTCGAAAGTGTGGGTATCAAACAGGATTAGATACCCT
+
EFGGGGGGGGGGCFFFCGGGGGGDFGGEGGGGGGGGGGGGGGFGGGGGGGGGGGGGFGGGGGGGGFGGGGGGGGGGG9FGGGGGGFGFGGDFFGGGGGGGGF9FGDGBCEGF9FE<FGGGGFGEFF<7FGGGGGGGGFC@BFGGG?GGCEFGGGDGGFG@GGFGGCCEGGGGGGC9<GGGFCFFCCFGGFFEGFEGDFC0GFFC@;<FFGGGGGGGGGG@C@=<8C9GGGGGFGFGGGCBFDGDFGCFGEGFBCECGBBDGGGGGFFFAGFDECFFFCEEFFGFGFE<E=GEEC,=:CGFFFGF::@EFCFAGGGGGGGFFGDGGGGGGGGEFGFFFGGGGEEFFGFFGFFGGFF:EGFBF:GGGGGGGGGGGGGECAGF,E,FGGGGGFFGFGGF9GGGDGFGGGEEGGGGGGCFGGGGGGGFFEFGGFFC@CCC
@CRQD 402
TGAGGAATATTGGTCAATGGACGAGAGTCTGAACCAGCCAAGCAGCGTGAAGGATGAAGGTCCTACGGATTGTAAACTTCTTTTATAAGGGAATAAACCCTCCCACGTGTGGGAGCTTGTATGTACCTTATGAATAAGCATCGGCTAACTCCGTGCCAGCAGCCGCGGTAATACGGAGGATGCGAGCGTTATCCGGATTTATTGGGTTTAAAGGGAGCTCAGACGGGTCGTTAAGTCAGCTGTGAAAGTTTGGGGCTCAACCTTAAAATTGCAGTTGATACTGGCGTCCTTGAGTGCGGTTGAGGTGTGCGTAATTCGTGGTGTAGCGGTGAAATGCTTAGATACCACGAAGAACGCCGATTGCGAAGGCAGCACACTAATCCGTAACTGACGTTCATGCTCGAAAGTGTGGGTATCAAACAGGATTAGATACCCT
+
FE@EEFGGGGGGGGGFFGGFFGCEFGGGGGGGFGCGEEDFGDFGGGGGB@FGCFFA:CFFC<E<@EFGGFEFFGGGGGGGFCFGGGGGGGGG<FGGFF8BEFG@FGCAFEFGGGFDGFFGGGGFDE<E9EFFGFGGFFGFFFGGC7FAEGADGGGCDFGC@DFGDGGGGGG9F>7FGGGGGGFGCCFC<FE,@CFGGCFA@<B<CFCF;?C=G?FGG:+/:C:::*:12:8?28CC,?C9;AC@=FF3<D9EE::8>$/<EGGFF=9FFC:?<EAFAAE:#3?0=,FB7=FFDEEGE88AF<8C=8+++D?9@BE@?FFCEFGFEF@:,9AFC,E@F9BE9E@4,C6GGGF6:@@+@C,BGEGGFFC<<C,<CGGCGFF7GGEEGGGGGGFGGGGGGGGGGEFGDGGGGGGGGGGGFE9EECEFFE<,A<C@@,BA
@CRQD 56116
TGGGGAATATTGCACAATGGGCGAAAGCCTGATGCAGCGACGCCGCGTGAGCGAAGAAGTATTTCGGTATGTAAAGCTCTATCAGCAGGGGAGATAATGACGGTACCTGACTAAGAAGCACCGGCTAAATACGTGCCAGCAGCCGCGGTAATACGTATGGTGCAAGCGTTATCCGGATTTACTGGGTGTAAAGGGAGCGCAGGCGGTGCGGCAAGTCTGATGTGAAAGCCCGGGGCTCAACCCCGGTACTGCATTGGAAACTGTCGTACTAGAGTGTCGGAGGGGTAAGCGGAATTCCTAGTGTAGCGGTGAAATGCGTAGATATTAGGAGGAACACCAGTGGCGAAGGCGGCTTACTGGACGATAACTGACGCTGAGGCTCGAAAGCGTGGGGAGCAAACAGGATTAGATACCCT
+
GGGGGGGGGGGGGGGGGGGGGGGGGGGGGGGGGGGGGGGGGGGGGGGGGGGGGGGGGGGGGGGFGFG7FGGGGGGGGGGGGGGGGGCFGGGFFGGGGGGGGGGGGGGGFGGGGGGGGGGGGGGGGGGGG@GGG@GGGGGGGGGGGGGGGGGGGGFFGFGGGCFGGGGGGGGGGGGGGCCGGGFGGGFGFFFFGFGFFGGGDGGGGGEGGGGGGGGGGGGGGGGGGGGGGGGGGGGFDGGFGGGGGGGGGGGGGGGGGGGGGGGEGGGGGGFFGGGFGGGGGGGGGCGGGGGFGGGGGF8AF9GGGGGGGGGGGGGGGGFGGGFGFFGGGGGGGGDGGGGGGGGGGGGGGGGGGGGGGGGGGFGGGGGGGGGGGGGGGGGGGGGGGGGGGGGGGGGGGGGGGGGGGGGGGGGCCCCC
@CRQD 56212
TGAGGAGTATTGGTCAATGGGCGAGAGCCTGAACCAGCCAAGTAGCGTGAAGGATGACTGCCCTATGGGTTGTAAACTTCTTTTATAAAGGAATAAAGTCGGGTATGGATACCCGTTTGCATGTACTTTATGAATGCGGATCGGCTAACTCCGTGCCAGCAGCCGCGGTAATACGGAGGATCCGAGCGTTATCCGGATTTATTGGGTTTAAAGGGAGCGTAGATGGATGTTTAAGCCAGTTGTGAAAGTTTGCGGCTCAACCGTAAAATTGCAGTTGATACTGGCGACCTTGAGTGCAACAGAGGTAGGCGGAATTCGTGGTGTAGCGGTGAAATGCTTAGATATCACGAAGAACTCCGATTGCGAAGGCAGCTTACTGGATTGTAACTGACGCTGATGCTCGAAAGTGTGGGTATCAAACAGGATTAGATACCCT
+
GGFGGGCF<FGGFFGGGGGGFGGGGGGFGGGGGFFGGG9F<FFAFGGGGGFGGGGGGGDFEFCGGGGGGFEFGGFEFFGGGFGGGGGGGGCFFGGGGGGGEDGFGCFFGGGGEFFFGGGGGG<EFGGFGGGGFF9F<:CF=@?EE>FGGGGFGG6FFFFFCCFFC8FEFGGGGFFFGGD>DGGGGGGGEF:GGGEEGGCECGGGGGGGDGGDGGGGGGFC=C;GGF88GFGGFGFFGGECGGGGFGEGGFCCFFFFFEGD?EFFGFGFCGGGGGGGGGGGGGGGGGGFGFFEGGGGE9FGGFCF?7C?B,GFFGGEEDFGGGGGGGGGGGFFGFGFCFFEGGFCF@EGGGGFGFF7ECFGGGGGGGGFFE9GGGGGGGGFE9GGFGGGGGGGGGGGGCFDGGGGGGFEGGGGGGGGGGGGGGGGGGGGGGGCCCCC
@CRQD 405
TGGGGAATATTGCACAATGGGGGAAACCCTGATGCAGCGACGCCGCGTGAGCGATGAAGTATTTCGGTATGTAAAGCTCTATCAGCAGGGAAGAAAATGACGGTACCTGACTAAGAAGCCCCGGCTAACTACGTGCCAGCAGCCGCGGTAATACGTAGGGGGCAAGCGTTATCCGGATTTACTGGGTGTAAAGGGAGCGTAGACGGCACGGCAAGCCAGATGTGAAAGCCCGGGGCTCAACCCCGGGACTGCATTTGGAACTGCTGAGCTAGAGTGTCGGAGAGGCAAGTGGAATTCCTAGTGTAGCGGTGAAATGCGTAGATATTAGGAGGAACACCAGTGGCGAAGGCGGCTTACTGGACGATTACTGACGCTGAGGCTCGAAAGCGTGGGGAGCAAACAGGATTAGATACCCT
+
FGGGGFGGGGGGGFGGGGFGGGGGGGGGGGGGFGGGGGGGGEGEEGGCEGDGECFEFGFAEFGGEFG:F7FGGGFFGGFGGGFGFGGGGGGFGGGGFDFBFGEFGGGGFGGGGGGGGFG,D:@>@EGGGGGGGGGGGGCFFFGGC*FGGECCCFF?FFGGGGGGFFE/G<<FGGGGGGG,;<,FFGCEFDFFGGEFC:EGGGGDEGDEEE:GGGGFGCCGCF1C<9EGGGFEGGGGGG@EGFGGFCEFFACFFGGGFDFFGFCFDGDGFFCGGGGGGGFFFEGGFEFEAFFAFFF8GFF?FE7GGEGGGGGDGGGGGGGGFFFGGGFFE9GFCEF9GGGGGEGGGGDGGGGFFGGFGGGFEEAGGGGGGGEGFFFGGEEFGGDFDGGGGGGGGGGGGGGFGGGGGDEFFGFCC@B-
@CRQD 406
TGGGGAATATTGCACAATGGGCGAAAGCCTGATGCAGCGACGCCGCGTGAGCGAAGCAGTATTTCGGTATGTAAAGCTCTATCAGCAGGGGAGGTAATGACGGTACCTGACTAAGAAGCACCGGCTAAATACGTGCCAGCAGCCGCGGTAATACGTATGGTGCAAGCGTTATCCGGATTTACTGGGTGTAAAGGGAGCGCAGGCGGTGCGGCAAGTCTGATGTGAAAGCCCGGGGCTCAACCCCGGTACTGCATTGGAAACTGTCGTACTAGAGTGTCGGAGGGGTAAGCGGAATTCCTAGTGTAGCGATGAAATGCGTAGATATTAGGAGGAACACCAGGGGCGAAGGCGGCTTACTGGACGATAACTGACGCTGAGGCTCGAAAGCGTGGGGAGCAAACAGGATTAGATACCCT
+
CEGEF,C8CFGFGFGFGGG8@FCGG7FFFGGGAFFFGGFGGEG:EGGG:FGGE+@@+CFECDGD,EF=EDFGGGGGGF8FFGEFG8EFCFBCEGGG9FEFGDE7BCFGDFGAFGFGGFGGGGGCFEGGGGGCFF@FFCCGGGFCGGGGGGG913DFCFGGGFDEFGGC.<C=FCE?EE1ACGFFG*0EFFGFGGGCC=(5B?:9CGEGEGGGCCFGFCGFGFF@<9<FGGGCFGGGGGGGGFGEDFCDFDFGFFDEGFFCC@FGGGEE5<,1:C6,GGDEGGGGGEEECFC9,FFEB,,,,GFB=,B@,AFFGGGCCECGGFGFFDFEGGGFF<GFGGFECGGGGGFCEF<9GGGGGGGGFECFGFF@FC@CCGGGGFC6,GGGGGGGEFFDGGGGFFFF9GGGGFGGGGGCCCCC
@CRQD 88768
TGAGGAATATTGGTCAATGGACGAGAGTCTGAACCAGCCAAGTAGCGTGAAGGATGACTGCCCTATGGGTTGTAAACTTCTTTTATATGGGAATAAAGTATTCCACGTGTGGAATTTTGTATGTACCATATGAATAAGGATCGGCTAACTCCGTGCCAGCAGCCGCGGTAATACGGAGGATCCGAGCGTTATCCGGATTTATTGGGTTTAAAGGGAGCGTAGGTGGATTGTTAAGTCAGTTGTGAAAGTTTGCGGCTCAACCGTAAAATTGCAGTTGAAACTGGCAGTCTTGAGTACAGTAGAGGTGGGCGGAATTCGTGGTGTAGCGGTGAAATGCTTAGATATCACGAGGAACTCCGATTGCGAAGGCAGCACACTAATCCGTAACTGACGTTCATGCTCGAAAGTGTGGGTATCAAACAGGATTAGATACCCT
+
GGGGGGGGGGGGGGGGGGGGGGGGCFFFG9FGGGEFGGFGGGGGGGGGGGGGGGGFGEECFFFGGGGGGGGGEGGGGGGGGGGGGGGGDFGGGGGGGGFGGGGFGGGGGEFGCCAFGGFGGGGGGFGFFGGFFGCF<FCGGGEGGEGGGGGGGGDFGGFGGCDGCGEGGGGCACCEE@F@FG1G8FE7>FGFGGGGG,DGDF@FGG:CFFGFF=F:BFGGEFFCFF,FFC:GFGGGGGFGGGFGGG?DCC9GCGGGGEFGGCFB5C;CFFEFCCFFFFB+>;GFFGGGFFE?;FAA,CFEEFAEC:EC+FF?A<+@8,CBA9GEGGGGGFAGGFGGCGGGGGGGFGGGFF9F@FFCCFEDGGGGFCGGGGFEAFFAGGFECEEFFFFEFCFFFAFEFCCE<FFAFFEGGGGCF9GGGGGGGGFCAFFGFF@@CC?C
@CRQD 408
TGGGGAATATTGCACAATGGGCGCAAGCCTGATGCAGCGACGCCGCGTGCGGGATGACGGCCTTCGGGTTGTAAAACTCTTTTGATCGGGAGCAAGCCTTCGGGTGAGTGTACCTTACGAATAAGCACCGGCTAACTACGTGCCAACAGCCGCGGTAATACGAAGGGTGCAAGCGATAACCGGAAGTAATGGGCGTAAAGGGCGCTTAGGCGGTTCGTCGCGTCCGGTGTGAAAGTCCATCGCTTAACGGTGGATCTGCGCCGGGTACGGGCGGGCTGGAGTGCGGTAGGGGAGACTGGAATTCCCTGTGTAACGGTGGAATGTGTAGATATCTGGAAGAACACCAATGGCGAAGGCAGCTCTCTGGTCCGTTACTGACGCTGAGGCTCGAAAGCGTGGGGAGCGAACAGGATTAAATACCCT
+
<CEFEFGGFGGGGGFFFGFG,EFDGGGDFFGGGGGGGGCGGGGGGDGGGEDGGD7?E?FFDGGGFGGGG:CFFFF,C5B,AEGCD,8B7:B+@FG8BF8B9AFDE:DF<FD@FAFF,:F@F7+:@FC@,@*>CFGGAF,>,8@F,,8<>E***::1<<<:FG*<<8C,=*22C*4*=F*2<8E8C*<F+:E7@8C/?:CFFC0;9##0<8::E8C*11/:EEG5EEG#B,DC<GFGF%C<EF;CF2<C:8;EFF@8<@BEGG8CC$CF=DG1@5><B-=8F719,8?A4,FF<9F9FECF8FGC?,<?AF:7AEGGA<,CGGGEEFCFFF<EF9GGFGGGFF:-,E:F7CFFGFAC<<C7GAFFDC@,CB<,GGFGGGGFFEC,:8,@C9GEEF@CFGGDGGGGF9GGGGGGGF<CFFCCCCC
@CRQD 409
TGGGGCATATTGCACAATGGGCGAAAGCCTGATGCAGCAACGCCGCGTGAGTGAAGAAGTATCTCGGTATGTAAAGCTCCATCAGCAGGGAAGAAAATGACGGTACCTGACTAAGAAGCCCCGGCTAACTACGTGCCAGCAGCCGCGGTAATACGTAGGGGGCAAGCGTTATCCGGATTTGCTGGGTGTAAAGGGAGCGCAGACGGCATTGCAAGTCTGAAGTGAAAGCCCGGGGCTCAACCCCGGGACTGCTTTGGAAACTGTAGAGCTAGAGTGCTGGAGAGGCAAGCGGAATTCCTAGTGTAGCGGTGAAATTCGTAGATATTAGGAAGAACACCAGTGGCTAAGGCGGCTTGCTGGACAGTAACTGACGTTCAGGCTCGAAAGCGTGGGGAGCAAACAGGATTAGATACCCT
+
@FFFD,@EFGFFGGGFGGGGCGGGGGGGGGGGAAFGGFFF8FECFDE:@,BCEEFGEFFFFFA9EDFFF<FGGGFEC?FGFFGGGFGGGD+BFFGFFDGGFEDCD+EEEEF,FEEFGGG8D78B7=BF8FFGGGDC:CDFGFGGGG2GGGE<CCF?FGEFEGGGFF7<=>C9C9>FCCFCAFFFFGFG7CECFFGGGGGEEGEFEGGFFG<FGGGFGGFG?EEDGFE:7:8/FFGGFFGGFCGF8GGGFFEEAGGGGF?FFAFFG91FAFD<GFGGGGFGFGFGGD?7FFE?,,<GFCB9EA+FECFFGGE<,,?,FDFFGFGF<FAEFGGGGGFGGFF@AEEC,C,ECFGFDFGGGFAFFFCGF<ECGFEGFGGGGGCGGGGGECF@+FGFFGFFGF9FGEFCGFEAFFFB@,A-
@CRQD 71350
TGGGGAATATTGCACAATGGGGGAAACCCTGATGCAGCGACGCCGCGTGGAGGAAGAAGGCCTTCGGATTGTAAACTCCTGTTGTTGAGGAAGATAATGACGGTACTCAACAGGGAAGTGACGGCTAACTACGTGCCAGAAGCCGCGGTAAAACGTAGGTCACAAGCGTTGTCCGGAATTACTGGGTGTAAAGGGAGCGCAGGCGGGAAGACAAGTTGGAAGTGAAATTTAGGGGCCCAACCCAAAAACTGCTTTTAAAACTGTTTTTCTTGAGTAGTGCAGAGGTAGGCGGAATTCCCGGTGTAGCGGTGGAATGCGTAGATATCGGGAGGAACACCAGTGGCGAAGGCGGCCTACTGGGCAGCAACTGACGTTGAGGCTCGAAAGTGTGGGTAGCAAACAGGATTAGATACCCT
+
GG8FCCEFFGGGGCFGGGGGGCGG,EEFGGGGD,EGGG7F+F7FGGGGGCGGGG@FG8,EFG@FD<F7+C,<,CF-5A9?=FG,:?<EFFBFC@<FFAA<FFG:FF9?<4,,3,++=3,5E?F:::@3885B37<+@6D1>FDEEDCF<>>;F9>$6<F332@,;4DA884=FGGGG9A<;CEFFG&7FFFGGGGFGEB,GC55FEF7,7;>?E?=09F,CGGF9<@<,<:*@GB@*DGGF:33,CFC,AB@,8:,,EFGCF>,8BDGGGGGGGFC,5A,?GGGGGGGGGGGGGF>+>7F8GGEEGGGGGGAGGGF7<GGF@@FF>,8GFEGFCECFC,,GDFFGGGGFC,FC,GFC;,,6,,,FFGGGGFC,6GGFC@FGFGGGGDGGGGGGGGGGGGGGFGGGFDGFGFCCCCC
@CRQD 63443
TGGGGAATTTTGGACAATGGGGGCAACCCTGATCCAGCCATGCCGCGTGCAGGATGAAGGTCTTCGGATTGTAAACTGCTTTTGTCAGGGACGAAAAGGGATGCGATAACACCGCATTCTGCTGACGGTACCTTAAGAATAAGCACCGGCTAACTACGTGCCAGCAGCCGCGGTAATACGTAGGGTGCAAGCGTTAATCGGAATTACTGGGCGTAAAGCGTGCGCAGGCGGTTTTGTAAGATAGATGTGAAATCCCCGGGCTCAACCTGGGAATTGCATATATGACTGCAAGACTTGAGTGTGTCAGAGGAGTGTGGAATTCCAAGTGTAGCAGTGAAATGCGTAGATATTTGGAAGAACACCGATGGCGAAGGCAGCCCTCTGGGACATGACTGACGCTCATGCACGAAAGCGTGGGGAGCAAACAGGATTAGATACCCT
+
A<<FEG@@EDFEEFF,@F9ECGGGGGGGGGA8FFFGFFFGF8@E7FGGGFGFFDFG<FGCDGGFGGGDECE,CEFA?DGGGFFFFEDF,,B<FGGGGG7CGG:ECE==CFAGGGEGDGFFAFEFFGD7FG7CF,3,8CDFFGFFF,DF75BGGGECGGCFFCFFGGC8C*>7FF7*>FFFGGF71,:<FG9FGC<C<F2CF>*=<,?@CGGFEC>EEFGG=>A2>?8EG>CCCGG+CE?99:,@?CF%F@F?/C7CFBDC,B/FB?F@:,1:C6FB4@93?@,E?EA,,F9F<CFCE8EEFE>,,C:,B<,8,C9A,EF9,DFEFF99FFCEC,FFEC@C=CFF9CDF9GFFF<C@,CCFGFB6EF:,<DEFCB88F@,?GCDFCC<9FAEC7FCGGGGGEECECGGGGGFE@@FB8AEC9CGFFFC9EC,,GFGGCCCCC
@CRQD 70589
TGGGGAATATTGCACAATGGGGGAAACCCTGATGCAGCGACGCCGCGTGGAGGAAGAAGGTCTTCGGATTGTAAACTCCTGTTGTTGAGGCAGATAATGACGGTACTCAACAAGGCAGTGACGGCTAACTACGTGCCAGCAGCCGCGGTAAAACGTAGGTCACAAGCGTTGTCCGGAATTACTGGGTGTAAAGGGAGCGCAGGCGGGAAGACAAGTTGGAAGTGAAATCAATGGGCTCAACCCATGAACTGCTTTCAAAACTGTTGTTCTTGAGTAGTGCAGAGGTAGGCGGAATTCCCGGTGTAGCGGTGGAATGCGTAGATATCAGGAGGAACACCAGTGGCGAAGGCGGCTTACTGGACGATAACTGACGCTGAGGCTCGAAAGCGTGGGGAGCAAACAGGATTAGATACCCT
+
<FFGGGGGGGGEGEFGGGGFFG7EGGGGGEGGGECEFFCCGGGGGGDGEC:,BFF?4CDEGGGGGGGDGDFF9FGFGGGGGGGCFG8FF8+BCFG9AE,AEB7CFGFGGGFFGGG@FEGCFGG7CG+BC=@F@CEGG9,>F<FEGC<>C7DFFGGGGF7CFFEFFC?GGGFGFFGD89FFC,FEGG=G>BFGGGGGDE:CEGGGGF;FFC>CC?C@CFF6@-CF<DFECDFGGFGG=FDFGEGB8<==B@=*FCFE<<GFFG<FF'CFFFGGFEFAE=;BGGFFFFCGC8FF<F=F:77FF9GCGGGFFF?,FEGEFF9EFFCFFAGGGFGF7C,CCGGGGDGGGGGGGGGGGFFGGEGCEDF9FEFEGGGGGGGGGF:E?GFGGGGGGGGFFGGFGGGGGGGAC,GGGFGCCC@<
@CRQD 109454
TGAGGAATATTGGTCAATGGACGAGAGTCTGAACCAGCCAAGTAGCGTGAAGGACGACTGCCCTGTGGGTTGTAAACTTCTTTTATACGGGAATAAAGTGAGCCACGTGTGGCTTTTTGTATGTACCGTATGAATAAGGATCGGCTAACTCCGTGCCAGCAGCCGCGGTAATACGGAGGATTCGAGCGTTATCCGGATTTATTGGGTTTAAAGGGAGCGCAGACGGGTCGTTAAGTCAGCTGTGAAAGTTTGGGGCTCAACCTTAAAATTGCAGTTGATACTGGCGTCCTTGAGGGCGGTTGAGGTGTGCGGAATTCGTGGTGTAGCGGTGAAATGCTTAGATATCACGAAGAACTCCGATTGCGAAGGCAGCACACTAATCCGTAACTGACGTTCATGCTCGAAAGTGTGGGTATCAAACAGGATTAGATACCCT
+
CFFGC8FEC9FCCFFEFGGEGGGEGGGGGGGGGGFGGGGGGGGGFGGGGEFCFGGFGGGGGGGGGEFGGEGGGGGGGGGFGGGFFFGGGGGGGGFFGGGGGGGGGGGGGFGDFFGGGGGFDGGGCFFDFGFGGGDGGD9D<<FEGGGGDFGGDEDFGGGGGGGGGGDD5FCAFGGGEFGD>FECFGFFF:DEFFEE<BCAB<FGF>GFFCFAFFGBGDEEGGDFGGGEFGGGGGFCFGGGGGGGFFCFF7<@GEGGGEFGFGFFGGCGGGGGGFGEFFFFGGFF8GGFGGGFC@+CGGGFGFE7F7EDGGGFB8FEGDCFGGCGGGGGGGGGGGGGF<GFGGGFFDCGGGFFFFFB>GF7GGGGGGGGGGEFGCGGGCC,GDGGGGGGGGGGGFGEFGGGFGFFCGGGGGGFGGGGGGGGFFEFGGCFCF<C@CCC
@CRQD 55771
TGGGGAATATTGCACAATGGGGGAAACCCTGATGCAGCGACGCCGCGTGAAGGAAGAAGTATCTCGGTATGTAAACTTCTATCAGCAGGGAAGATAGTGACGGTACCTGACTAAGAAGCCCCGGCTAACTACGTGCCAGCAGCCGCGGTAATACGTAGGGGGCAAGCGTTATCCGGATTTACTGGGTGTAAAGGGAGCGTAGACGGTGTGGCAAGTCTGATGTGAAAGGCATGGGCTCAACCTGTGGACTGCATTGGAAACTGTCATACTTGAGTGCCGGAGGGGTAAGCGGAATTCCTAGTGTAGCGGTGAAATGCGTAGATATTAGGAGGAACACCAGTGGCGAAGGCGGCTTACTGGACGGTAACCGACGTTGAGGCTCGAAAGCGTGGGGAGCAAACAGGATTAGATACCCT
+
FEECDEGCF<EFGGFFA<FEFG7@BFFCGGGGGGCFGGE7BGCFFDGGGGGGGGGFGGGGCEF,C=9BFF=FFDEGGGGGGGFF<FF@?7BFE8<F9FAFGCF:CFB,5EFAFFFCGF<DFEFGCEGEGCEFGGGGGGBFD<CFFFEGGE>9<>>F34<4F7EEEGG6FEGGFF7?EFGGGGGFDFFC(C3?FFC58CE8E:B<CC8CCGGGF,8@<CE;GGEFCCE:CCFGFCC8:CCG8:D<;>FD9>DFGGGGFGFFEDC82<CCCFDCCCF=+8EFDA,FEF:F?,E,=8FE,9FCD9CF@CCECEBE84CC7?GEFEFF9GFFE9<9GF=:<C9@DEGGFF:EGCCCFEC<<CECGEGGGGCDGGGGFEEE,DGF@CEGEGEFF<EEECCGFDGFAGGFE,FFGGFCCCCC
@CRQD 94269
TGGGGAATATTGCACAATGGGGGAAACCCTGATGCAGCGACGCCGCGTGAGCGAAGAAGTATTTCGGTATGTAAAGCTCTATCAGCAGGGAAGATAATGACGGTACCTGACTAAGAAGCACCGGCTAAATACGTGCCAGCAGCCGCGGTAATACGTATGGTGCAAGCGTTATCCGGATTTACTAGGTGTAGAGGGAGCGCAGGCGGTGCGGCAAGTCTGATGTGAAAGCCCGGGGCTCAACCCCGGTACTGCATTGGAATCTGTCGTACTAGAGTGTCGGAGGGGTAAGCGGAATTCCTAGTGTAGCGGTGACATGCGTAGATATTAGGAGGAACACCAGTGGCGAAGGCGGCTTACTGGACGATAACTGACGCTGAGGCTCGAAAGCGTGGGGAGCAAAGAGGATTAGATACCCT
+
GE<EFC:FGFGGFCGGG9FGGGGGGGGGGGGGGGFGGGGGGDCGGGGGG>C<EEGEE9CFEAEGFGGE8FEGGFEFGAFGGGGGGGGDFGGGGGGFGGG9<FDCC@9?<<=FGFGFFCCFFGGGCBGGFCCGD<@FGFFCFCFGGCC@F*B;@FGGF,<F9FC;6?>EEEC>(;<7B:<9C;F9FGFGG<C6GFEEGDFFC=CCCG#CECE>EDD<A<A,,>%:>CFGFGD<CEG83;FC5F=GEG=>9AF.;F<C@C<#:@>;CCG<.FCC8FE:<@00+=ECB+4+@C?C<<?8FA<FE@GGEC7FGFCC-@GF7EC=<;9GFGEFC9EFCE8<F8CF7B,GF@FF7E<CDGF@CFC@C@DFGFE,@@CEGGFEAECCCBB<EEGFCAF<FECFDAFGGFGGGFFFCFD@CCC@
@CRQD 79720
TGGGGAATTTTGGACAATGGGGGCAACCCTGATCCAGCCATGCCGCGTGCAGGATGAAGGTCTTCGGATTGTAAACTGCTTTTGTCAGGGACGAAAAGGGACGTGATAACACCACGTTCTGCTGACGGTACCTGAAGAATAAGCACCGGCTAACTACGTGCCAGCAGCCGCGGTAATACGTAGGGTGCAAGCGTTAATCGGAATTACTGGGCGTAAAGCGTGCGCAGGCGGTTTTGGAAGATAGATGTGAAATCCCCGGGCTCAACTTGGGAATTGCATATATGACTGCAAGAATTGAGGTTGTCAGAGGAGGGTGGAATTCCACGTGTAGACGTGAAATGCGTAGATATTTGGAAGAACACCGATGGCGAAGGCAGCCCTCTGGGACATGACTGACGCTCATGCACGAAAGCGTGGGGAGCAAACAGGATTAGATACCCT
+
FCFCFGFFEFGDGFGFFF,CC7CCGGGGEF@FGFGGGGGGGGGGGEGGGEFGFEGGGG9EF?FGGGGGGGGGGGCFGDFGGGGGGGGGGGDFFG7:BDEG8EFCCFGGC?FGGDFGFGGGGGGG<FEEGGGFGC=FCG,>AFGGGGGGGC:CGC>CFCEEC@FGG:CGGGD;EGGGGGGGGCDGGEFGFFF3CBE5FFGG=0FE=FGFDFCEEEGD5:CEGGGC*GDCC@@/:CFC%GDE0+:CBFFC?;<CFE;GCC::?FDAFF8@#<FADFGECGCG><C:FFE9ECFFB,FCF?C=E<E>@GGCGGGEFF9F9FGFCGGGGGGFDE:,,FECFGGGGGGGGFEAGCGFC<ECC@8,FCF<:EGGDGFEEBFEC@8GFC,FGGFECFGEGFGFGFGGFFEDDFFFCFEF@FFCGGGGGGGGGGFGGFGECGE<CCCCC
@CRQD 417
TGGGGAATTTTGGACAATGGGGGCAACCCTGATCCAGCCATGCCGCGTGCAGGATGAAGGTCTTCGGATTGTAAACTGTTTTTGTCAGGGACGAAAAGGGACGTGATAACACCACGTTCTGCTGACGGTACCTGAAGAATAAGCACCGGCTAACTACGTGCCAGCAGCCGCGGTAATACGTCGGGTGCAAGCGTTAATCGGAATTACTGGGCGTAAAGCGTGCGCAGGCGGTGTTGTCAGATAGATGTGGAATCCCCGGGCTCAACCTGGGAATTGCATATATGACTGTAAGAATTGAGTGTGTCAGAGGAGGGTGGAATTCCAAGTGTAGCAGTGAAATGCGTAGATATTTGGAAGAACACCGATGGCGAAGGCAGCCCTCTGGGACATGACTGATGCTCATGCACGAAAGCGTGGGGAGCAAACAGGAGTAGATACCCT
+
FGC<C@CFEGGFGGGFFDCD@CFGGGGFGGGGGGGEG?FGAFEFEGGBFGDEFEGGFGGGGGGGGGGFECFGFEDGF,CCFGGFGGG9FEFGGG@GC,?+B=F?@FGGFGFGDFF@3FFGGGGF9<C:F7><F98FFGGGCFG,DB,>CEEGGGF9C7@CFFGGFFFG@EEC@FF:FECG9&FGGFFEGFG>7+<CCGGGED9CCG<C<:;?ECGG=CGGG>A85?F>7C>8#AB<9#@C/8FG*0CEE,8GEFEEFC<BC:2FFF:C<B,=EA18452C=C3FBC,C,GFCC,B99,+,,A>,?9FBF=7EFFCEC<C,B,:A,?CFF>=?<,<FCFCEEEF<AB5,:CEACEGFD@B,B@,GFCCB7GF<CGFFCFCDGDFFCFC9GFAA9GGFAFFE<CFFCC7GFEFGGGGGFFCFFCEGGGGGF@,GFGGFCCCC<
@CRQD 67113
TGAGGAATATTGGTCAATGGACGAGAGTCTGAACCAGCCAAGTAGCGTGAAGGATGAAGGTTCTACGGATTGTAAACTTCTTTTATAAGGGAATAAACACTCCCACGTGTGGGTGATTGTATGTACCTTATGAATAAGCATCGGCTAACTCCGTGCCAGCAGCCGCGGTAATACGGAGGATGCGAGCGTTATCCGGATTTATTGGGTTTAAAGGGAGCGCAGACGGGTCGTTAAGTCAGCTGTGAAAGTTTTGGGCTCAACCTTAAAATTGCAGTTGATACTGGCTTCCTTGATTGCGGTTGAGGTGTGCGGAATTCGTGGTGTAGCGGTGAAATGCTTAGATATCACGAAGAACTCCGATTGCGAAGGCAGCACACTAATCCGTAACTGACGTTCATGCTCGAAAGTGTGGGTATCAAACAGGATTAGATACCCT
+
F@AEGEFGEDGFGFG@<CCFFGEG+CFG,<FFEF8FG8<FFGCFEFGFGGF9FGC<FFGGEFFGECFECEFE,CFGG<CCF<<?F<<<,CFG=FGFGG,,:=<,CFEGFFFE@+?+?,EE@<EGGCFFG,E<EF<EFFFG9FGGGGCFCAD,CA8+AF<D9@8,E>F@>BC,FGF4@?@CGFG<GGGECE*3?FFGGCC$@CF=CFCFC?GEFC:=5GFGFC(11@:C9E9FCC<GCD=FGGEEGG9CDD/#:FFF<FDB;A@,D99F9GF=CFCFFA578F>A4,,E<<A,6:DCBAA<A,,?,+7:F,E,7DCEDFD<FBC+EF=6<E<6C<AGFEEAF9<FD<@DCFEE<C@@C@C7F:@<FF@F<<<CEC,FFF:BGGFAGEC@@C,,,,FCF7EFCCEC@8GEGGGGGGFGGGF<GDGGFFAFFGFA<CC@
@CRQD 64811
TGGGGAATTTTGGACAATGGGGGCAACCCTGATCCAGCCATGCCGCGTGCAGGATGAAGGTCTTCGGATTGTAAACTGCTTTTGTCAGGGACGAAAAGGGATGCGATAACACCGCATTCTGCTGACGGTACCTGAAGAATAAGCACCGGCTAACTACGTGCCAGCAGCCGCGGTAATACGTAGGGTGCAAGCGTTAATCGGAATTACTGGGCGTAAAGCGTGCGCAGGCGGTTTTGTAAGATAGATGTGAAATCCCCGGGCTCAACCTGGGAATTGCATATATGACTGCAAGACTTGAGTTTGTCAGAGGAGGGTGGAATTCCAAGTGTAGCAGTGAAATGCGTAGATATTTGGAGGAACACCGATGGCGAAGGCAGCCCTCTGGGACATGACTGACGCTCATGCACGAAAGCGTGGGGAGCAAACAGGATTAGATACCCT
+
GGGGGGGGGGCEGGGGGGGGGGGGGGGFFGGGGGGGGGFCFGGGCFGGGGGGGGGGGGGGGGGGGGGGGGGGGFGGGGGGGGGGGGGGGGGGEGGGGGGGGGGGGGGGGGGGGGGGGGGGGGGGGGGGGGGGGCDFFFGGGGGGGGFDGGGGGGFCCFGGGGGGGGGGFGGGGGEGGGGGGGGGGGGGGGGGGGFECGGG8FGG2GFFG?GGGFEFGFDGGGGGGGDGGGGGGGGDFFCF<;FGDFGGFG9GGFFGGGFEGD5FFGFEBGFGFGGCFF+CGF?<B9EGFGFFDE<EFGGFEC9,8CGGGGFGGFFE,FFGGGFGFA9GFGFFFGGFCECGFC?FGFFGFFDGFEGGGGFC@EDGGGDGFDGGGF7GECG@CCFCFFFDCGGGGGGGGGGGFGGEDFCFDE7F>GGGGGGGGFGGGGGFGGGGGDGGCCCCC
@CRQD 85823
TGAGGAATATTGGTCAATGGACGAGAGTCTGAACCAGCCAAGTAGCGTGAAGGATGAAGGCTCTATGGGTCGTAAACTTCTTTTATAAAGGAATAAAGTCGGGTATGCATACCCGTTTGCATGTACTTTATGAATAAGGATCGGCTAACTCCGTGCCAGCAGCCGCGGTAATACGGAGGATCCGAGCGTTATCCGGATTTATTGGGTTTAAAGGGAGCGTAGATGGATGTTTAAGTCAGTTGTGAAAGTTTGGGGCTCAACCTTAAAATTGCAGTTGAAACTGGCAGTCTTGAGTACAGTAGAGGTGGGCGGAATTCGTGGTGTAGCGGTGAAATGCTTAGATATCACGAAGAACTCCGATTGCGAAGGCAGCTCACTAGACTGTTACTGACACTGATGCTCGAAAGTGTGGGTATCAAACAGGATTAGATACCCT
+
FGGGGGGGGGGGGGGGGGG,ECE@FGGGGGGGGGGGGGGGGFFGGGGGGFFFGFGGGGGGGGGGGGGGGGGGDGFGGGGGGGGGGGGGGGGGGGFGGGFGGGCGGGGGGGGEGGGGGGGGGGGGGGGGGGGGGGFGGGGGGGEEEGDGG2FGD(GGGGGGGGGGGGECEGGGGGGGDEDG=>GGGGGGGGGFGGGGGFGGGGGGFGDGFGGGGFGGGGGGGGGCGFBFFG9FFGGCGGFCGGEDFCGGGGGFGGFFEGGGGGGGFGGGGGGFGEFFGGGFGGGGGGGGGGGFAE?F=CGFECGDGGFCF8DCDGEGEDGGGGGDGGDGGGF<CCEGDFFEFF@F@FFCEECGFB@7EGFGGEGFGGGGGGGFGGGGGGGFFGGGEFFDGGGGGGGGGGGGGGGGDGGGEAGGGGGGGGGGGGFFF9GGGGGCBBCC
@CRQD 421
TGAGGAATATTGGTCAATGGACGGGAGTCTGAACCAGCCAAGTAGCGTGAAGGATGACTGCCCTATGGGTTGTAAACTTCTTTTATACGGGAATAAAGTGAGCCACGTGTGGCTTTTTGTATGTACCGTATGAATAAGGATCGGCTAACTCCGTGCCAGCAGCCGCGGTAATACGGAGGATTCGAGCGTTATCCGGATTTATTGGGTTTAAAGGGAGCGCAGACGGGTCGTTAAGTCAGCTGTGAAAGTTTGGGGCTCAACCTTAAAATTGCAGTTGATACTGGCGTCCTTGAGTGCGGTTGAGGTGTGCGGAATTCGTGGTGTAGCGGTGAAATGCTTAGATATCACGAAGAACTCCGATTGCGAAGGCAGCACACTAATCCGTAACTGACGTTCATGCTCGAAAGTGTGGGTATCAAACAGGATTAGATACCCT
+
EFGGGFGGGGGGFFGGGGGGGGGGGGGGGCGGGGEFGGGGGGGGGFGGGGGGGGGGGGCFEEGGGGGGGGGGGGGGGGGFGFGGGGGGGGGBFGGGGGGGGGGGGGGGGFGGGFGFGGGGGFGCGFFGGGGGGGAGGGGGFFFCFGGG8FEGGGFGGGGGGGGGGGGG@7CBCF=GGGGFFCFC>GGGGGGFGEGECFC>FFCFFFFB@CFEGGG7C:C*CGGE:EE7BC4EGFC=GGGGGGFFAGGFECGGGGGGGD=FEGFFFFGGFDFDFDFFEFGFCCFGCGGEFFFFEF@@C8@FFFE:8+FFCGF<4,GFFFDACF:FGFED9GF9FGGGGFBE,9F<DFAFDFGF8EGDGFGCDGGGGGGGGGGGF@9GFGDDGGGFGGGDGGGGGFDGGF7F<GFGGGFGEFFFGGGGGGEFGF9GFGGFF8GCCCCC
@CRQD 422
TGGGGGATATTGCGCAATGGGGGCAACCCTGACGCAGCAACGCCGCGTGAAGGATGAAGGTTTTCGGATTGTAAACTTCTTTTATTAAGGACGAAAATTGACGGTACTTAATGAATAAGCTCCGGCTAACTACGTGCCAGCAGCCGCGGTAATACGTAGGGAGCAAGCGTTGTCCGGATTTATTGGGTGTAAAGGGTGCGTAGGCGGCTTTGCAAGTCAGATGTGAAATCTATGGGCTCAACCCATAAACTGCATTTGAAACTGTAGAGCTTGAGTGAAGTAGAGGCAGGCGGAATTCCCCGTGTAGCGGTGAAATGCGTAGAGATGGGGAGGAACACCAGTGGCGAAGGCGGCCTGCTGGGCTTTAACTGACGCTGAGGCACGAAAGCGTGGGTAGCAAACAGGATTAGATACCCT
+
FGGGGGGGGGGFGGGGGGGGFGGGGGGGGGGGGGGGGGCGGGGGGGGGGDGGGGGGGGGGFAGGGEE@FCG?FGGGGFAAAFGGGGGGGGGGGGGGGGGGGGGFFGEGAFFGGDDFGGGFEFFGGGGGG89FGCC@F7FFFFC@FFGGGGGFFGGGFGGGG>GGF:C@F<FG:FCEGGFF<9FGGFGGFGGGGFFE@EGF:BCEGGG5;FGFEGFGGGGGGFFFFFCGECFCFCGFGF+GFGGGFGGGGGGFFGFFG@FGF?CFE7FFCEB?F:F=BBCECEA:F8CFBCEFACGEEDGC:F9GGGEEF?FF5?,,7GGGGGF8FFBCF9GGGGGFGFGEGGGGGGGF7DGGEDCECGGGGDDGGGGGEGF;EGFGGGGGGGGGGGGGGEGGFFFGGGGFFGGFF<FF@<@FCC8CC
@CRQD 423
TGAGGAATATTGGTCAATGGGCGAGAGCCTGAACCAGCCAAGTCGCGTGAGGGAAGAATGGTCTATGGCCTGTAAACCTCTTTTGTCAGGGAAGAATAAGGATGACGAGTCATTCGATGCCAGTACTTGACGAATAAGCATCGGCTAACTCCGTGCCAGCAGCCGTGGTAATACGGGGGATGCGAGCGTTATCCGGATTTATTGGGTTTAAAGGGAGCGCAGACGGGTCGTTAAGTCAGCTGTGAAAGTTTGGGGCTCAACCTTAAAATTGCAGTTGATACTGGCGTCCTTGAGTGCGGTTGAGGTGTGCGGAATTCGTGGTGCAGCGGTGAAATGCTTAGATATCTCGAAGAACGCCGATTGCGAAGGCAGCACACTATTCCGTAACTGACGTTCATGCTCGAAAGTGTGGGTATCAAACAGGATTAGATACCCT
+
GFDFFGFGFGGGFGGGGDFC@FFGGGGGGGGGGGGGGGGGCGCEFF@FFDGGEFFGFF9F@FFGGGGGGGGGGGGGGGGFFFGGAF<EGGFGFCGGGGG,BB<=EFDGGGGGGGGGFFGGGGGGGGCAFFGG+=,AFBFG,DCEGGGGFFGGCGGGGGG3DFGAF-+FCAFFCF:;EDEGDE7.EC<6E>'<?F@;BECGFFGFGGGFFEFFGGC.*:CGEC=FDE>5>@F>?9D<:CA<CGFFBG<>:G:C@:FCFFDCCDE9FFGF,;FFFGF<4FC@FC@=+@,@FGFE?>+FC>@,,FGC8FC@GGGFCGFCB4=,EEE>ECFFAD9GGGGFGGFFFGFBE6,CGF7CF@++FDC:GCF,FGGFFFA@@6@9DFF,EDFGGFF7GFGGCGGEGEGFFCFCFFFFCDFFFFGGDGEAFFEE<<GGGGGCCCCC
@CRQD 69089
TGAGGAATATTGGTCAATGGACGAGAGTCTGAACCAGCCAAGTAGCGTGAAGGATGAAGGTTCTACGGATTGTAAACTTCTTTTATAAGGGAATAAACCCTCCCACGTGTGGGAGCTTGTATGTACCTTATGAATAAGCATCCGCTAACTCCGTGCCAGCAGCCGCGGTAATACGGAGGATGCGAGCGTTATCCGGATTTATTGGGTTTAAAGGGAGCGCAGACGGGTCGTTAAGTCAGCTGTGAAAGTTTGGGGCTCAACCTTAAAATTGCAGTTGATACTGGCTTCCTTGAGTGCGGTTGAGGTGTGCGGAATTCGTGGTGTAGCGGTGAAATGCTTAGATATCACGAAGAACTCCGATTGCGAAGGCAGCACACTAATCCGTAACTGACGTTCATGCTCGAAAGTGTGGGTATCAAACAGGATTAGATACCCT
+
EGGGCCFGGGGGGGGGGGGG?FGGGGGGGGGGGGGGGGGGGGGGGGGGGGGGGEFGDGAGGGGGGGGGGGGFGGGGGGGGGGGGGGGGGGCFGGGGGGCGGGFDGGGFFGGGGGGGCGGGGFGGGGGDFFGGGGGGGGGGGGGGGECC<F9FGGFF<6D@FGGGGGDGGGG?CGG;BFGCEGGGGDGGCGGGGGGCCGFGGFGFCGFGGGGGGEFG>GFEGGFGED:8<:EGGGGGGFFGFFGGGFFFDFEFGFEE:7CGF>FGDCFFGGGF<GFEDFBAFGGF8,,5CDGFGFF7F8GFDFCBA>F:B<F9GFFBGDF8CGGFGDF<FGGFEEB=<FF9GGFFC,,C99<C<@BCEFE@@F@@FGGGFDGGFGGF9FGDGGGFFDFFBCGFGGGGGFDCCFFFGFGGGGGFFGGGGGFFGGGGGGGFECEBCCCC
@CRQD 425
TGAGGAATATTGGTCAATGGACGAGAGTCTGAACCAGCCAAGTAGCGTGAAGGATGAAGGTCCTACGGATTGTAAACTTCTTTTATAAGGGAATAAACCCTCCCACGTGTGGGAGCTTGTATGTACCTTATGAATAAGCATCGGCTAACTCCGTGCCAGCAGCCGCGGTAATACGGAGGATGCGAGCGTTATCCGGATTTATTGGGTTTAAAGGGAGCGCAGACGGGTCGTTAAGTCAGCTGTGAAAGTTTGGGGCTCAACCTTAAAATTGCAGTTGATACTGGCGTCCTTGAGTGCGGTCGAGGTGTGCGGAATTCGTGGTGTAGCGGTGAAATGCTTAGATATCACGAAGAACTCCGATTGCGAAGGCAGCACACTAATCCGTAACTGACGTTCATGCTCGAAAGTGTGGGTATCAAACAGGATTAGATACCCT
+
EEEFGFGGFGGGFEFDGGGGGGGGCFGFGGGGCECEFGFGEGC<EGG@CGFGFGGFFGGF66CFFAEE@@CFEFGGGGE<FFGFGGFEGGFGFEGCFB:?CCFGG@FEEFCFG8F7?,9F9FGGGGF<<FFG9F,FDFGG,,@:FF@FFFACC:=FGFFFECDGGFGDEFCEEFFF5FF@FG>FGECCC<>:@4<CBB?3@@EFCFEFEFGFC@3BDCECE@#?>1:7:CGGGCFCD:F9FCC;FEFFE<B:;GGGF<FCCFF=FFFD>GFDCFF<D:EFBCFFC,<FGF<GDFDGFCGEEFFCF>8+F=FF7CFGF<48GGEGGGGGFFDGCFFFGGGGFGGGF<,7FGGGGGFCDFE,EFGGFGGGF<,EC,<FGFB,GE@GGFEFCGFD9EDDF:CE8GGGGFEF@GFGGGCDGFGFGFFGAGGGGGFCCCCC
@CRQD 77651
TGAGGAATATTGGTCAATGGACGAGAGTCTGAACCAGCCAAGTAGCGTGAAGGATGAAGGTCCTACGGATTGTAAACTTCTTTTATAAGGGAATAAACCCTCCCACGTGTGGGAGCTTGTATGTACCTTATGAATAAGCATCGGCTAACTCCGTGCCAGCAGCCGCGGTAATACGGAGGATACGAGCGTTATCCGGATTTATTGGGTTTAAAGGGAGCGCAGACGGGTCGTTAAGTCAGCTGTGAAAGTTTGGGGCTCAACCTTAAAATTGCAGTTGATACTGGCGTCCTTGAGTGCGGTTGAGGTGTGCGGAATGCGTGGTGTAGCGGTGAAATGCTTAGATATCACGAAGAACTCCGATTGCGAAGGCAGCACACTAATCCGTAACTGACGTTCATGCTCGAAAGTGTGGGTATCAAACAGGATTAGATACCCT
+
C8C,6C<FGGG9FGGGFF<8FGGG+@C,<FACFDFDE<FFGGGFFGEGGG,C<EFFGEA,EFGG9FDGGEG@FFG9FGGGGGGGGGC,C9,CAFCGG?,4EDGEG8:FFFGC>G+C8AFFEG9EEFGGG,B<EEF,?<F9AFC++AC,AF9F+333=,BD<,,@+++@F:7FFF?7;E@#8#6*>FDFFC@F<EG?<FFC;2ECC,+=B8?EGGGA3=,=F@EDFC>*3FC<FCFCFD:7:E>42@<DD<DGGFD:EC>BECCFDF9ABGFGFE@C<DFB=+@F7EA,F<<=+FCFEF8CDGFEFCB@ECFAFC4+=C,,CE@+ECCCA,,?,FFFF?C,DAC<CFA:,9<<GF@--7<C@CDGGGGFGFFC,<,FFAFF7>EGGGEGGGGGFFCFGGGF@GFECCGCGGGGGGGGGGFGGGGFGEE<A8FAA,8B
@CRQD 427
TGGGGAATATTGCACAATGGGGGAAACCCTGATGCAGCGACGCCGCGTGAGCGAAGAAGTATTTCGGTATGTAAAGCTCTATCAGCAGGGAAGAAGAAATGACGGTACCTGACTAAGAAGCACCGGCTAAATACGTGCCAGCAGCCGCGGTAATACGTAGGGGGCAAGCGTTATCCGGATTTACTGGGTGTAAAGGGAGCGCAGACGGCACTGCAAGTCTGAAGTGAAAGCCCGGGGCTCAACCCCGGGACTGCTTTGGAAACTGTAGAGCTAGAGTGCTGGAGAGGCAAGCGGAATTCCTAGTGTAGCGGTGAAATGCGTAGATATTAGGAAGAACACCAGTGGCGAAGGCGGCTTGCTGGACAGTAACTGACGTTCAGGCTCGAAAGCGTGGGGAGCAAACAGGATTAGATACCCT
+
GGGGGGGGCFGGGGGGGGGGGGGGGGGGGGGGGGGGGGGGGGGGGGGGGGF,CFFFGGGCFCGFGEFBFFFGGGGGGGGGGCFFGGCEFGFGGGGGFFGFDFGGEFGGCCGGGA9FGFFGGGFGGG>@CFGF?GGDE/D?;:FFG:FEFEEGGGGFFBCCEE<GGGFGF@<C;7CB@CCFCFG@FFFF<F6ECFGGGCD?CEEEE;AFD8<?8GGFGFEC9:FGFDAGGGGEGEGGGGGFFFFG8CCGGGFEFC3DF>GGFEFDFFCBFFGGGGFGGGFFFGGGGFGD7F@GGGCFFFFFECGGGGCGFGFEGEDEGGGFFE9FFFAGGGE9ECGFFFGEFEGGGGGGGGGGGGFFC8FF,EFCCFFGFGFC@FFC?FACGGGFEGGGGGGGGGFFGEFGFGGGFGGGGGGGFCCCCC
@CRQD 428
TGGGGAATATTGCACAATGGGGGAACCCCTGATGCAGCGACGCCGCGTGAGCGATGAAGTATTTCGGTATGTAAAGCTCTATCAGCAGGGAAGAAAATGACGGTACCTGACTACGAAGCCCCGGCTAACTACGTGCCCGCAGCCGCGGTAATACGTAGGGGGCAAGCGTTATCCGGATTTACTGGGTGTAAAGGGCGCGTAGACGGCCTGGCCAGACAGATGTGACAGACCGGGGCTCAACCCCGGGACTGCATTTGGAACTGTCAGGCTAGAGTGTAGGAGAGGAAAGCGGAATTCCTAGTGTAGCGGTGAAATGCTTAGAGATTAGGAGGAACACCAGTGGCGAAGGCGGCGTTATGGACGATGACTGACGTGGAGGCACGAAAGCGTAGGGAGCAAAGAGGATGAGGTACCCT
+
F6CC776CFECFFG,,6CECEFCC7,C8C@D<E,<<<<@@EFB+@F@+CCFGG+CF,CCE9F9CCEGGGGD<9<A,B?=9FDF??=CED7+B+B,EBF,,CFFFFGGGCDFD?,3@<+38+CFGCFGGGCFCGD87F,>@>F@B*>*>1:EFFCC<<3CF*CFC@F7F<FFCFFCEG>:F?C2<CF*:?+:2@F5*:58E5C5A>CC>;5;C*+;*;@F0A?9+2+0<*=E?E8C5C7CCF#53CF:;<E:5GGCC,9A<;FC@G>@8?C<F<+%+6*>8=54<,BB=C:5,<<98E?FBE9>@+:,AEC95,E?B5,,=E5,FFGFC?<<FFC,:-C:,,,,9<:@8++@+8,F@C,,@FC,C,C6,EFC76B,;,C8:,,?<@C7C;-,CCEC9FE6;,6;,;,,C=,<A8@<<
@CRQD 101800
TGGGGAATTTTGGACCATGGGGGCAACCCTGATCCAGCCACGCCGCGTGCAGGATGAAGGTCTTCGGATTGTAAACTGCTTTTGTCAGGGACGAAAAGGGATGCGATAACACCGCATTCTGCTGACGGTACCTGAAGAATAAGCACCGGCTAACTACGTGCCAGCAGCCGCGGTAATACGTAGGGTGCAAGCGTTATTCGGAATTACTGGGCGTAAAGCGTGCGCAGGCGGTTTTGTAAGAGAGATGTGAAATCCCCGGGCGCAACCTGGGAATTGCATATATGACTGCAAGACTTGAGTTTGTCAGAGGAGGGTGGAATTCAAAGTGTAGCAGTGAAATGCGTAGATATTTGGAAGAACACCGATGGCGAAGGCAGCCCTCTGGGACATGACTGACGCTCATGCACGAAAGCGTGGGGAGCAAACAGGATTAGATACCCT
+
GFFGGGEG9@FFCFG8FFFFFDC@FF<CCFGGGG,EDGGGGGEGGGGEECFGEBFCF9CFGGGGGGGGEFFGGG5FFEDGFGGCFFGGG?CCC@@C:BCFFEEE+?F7FFGGGEFFG@<FFFGGGGGGDFEEA,@FCFFGGGFGGG>FGEEEGGGGGGGFGD@@FBCCFGGDG@CGGCCFGFGGE:<FGFCFGE@EGCGGFCE>FGGGDGGGD4CEGGGGEGCGEEGGGCE:CF@8D>CFD%ECFD@8FCECFC<CFCDE8#F>C:@%@FGG?CEC54%@CGC?CE?C,9GE<FCGE9FCGGGFFGGGFCCEFECGFGFECC,9GE9F9FFE9GGGG>GFC,FC,AGGFE9DGGGFE:FDGEGGGGGGGGGGGFC,:GFFGGGFFFGFFGGF:GGGFCBF9GGGGGGFDEF@+7GFCGGFGGGGGGGGGGGGGFFGCC?CC
@CRQD 99167
AGGGGAATCTTGCACAATGGGCGAAAGCCTGATGCAGCGACGCCGCGTGAGCGAAGAAGTATTTCGGTATGTAAAGCTATATCAGCAGGGAAGATAATGACGGTACCTGAATAAGAAGCACCGGCTAAATACGTGCCAGCAGCAGCGGTAATAAGTAAGGTGCAAGCGTTATACGGAATTACTGGGTGTAAAGGGAGGGCAGGCGGTGCGGCAAGTCTGATGTGAAAGCCCGGGGCTCAACCCCGGTACTGCATTGGAAACTGTCGTACTAGAGTGTCGGAGGGGTAAGTGGAATTCCTAGTGTAGCGGTGAAATGCGTAGCTATTAGGAGGAACACCGGTGGCGAAGGCGTCTTACTGGACGATAACTGACGCTGAGGCTCGAAAGCGTGGGGAGCAAACAGGATTAGATACCCT
+
,:C:FFB@,FFGFAFFFCGCFG::@:7,CCCFDFGGGCEGDFGGGGGECF>,CCF+?EEFEDGFAEC:EBEAEFEFFC,BEFFFEGGC+4FGFGGFFFFGACGC7FEEFGDFCFG<D,BD@F7CCGGGG9AF<,@+<>F<D>8,,,5<>FGC=9>33,38?>,DF91:><<=,@FCEEBC>=9CA<F:4/?C2<8/3#=>GF?/<:BC5<C5CCGGFFC@@FFCC<>3,C@:D88<88>@C8C6,:3,/C,0ADB,<AC<736F@FCG?D@EFG>FCFEF7D9FAEB<B,FFEFE8FDB<F=7F7>=EAFC,B7B8,9E9:,C,AFEDFCGEGFC@CCC66,B,C,:+:@,,CFC,C8,,@FCFFF@,ECFCABC,<CF;D@E8CF>@CGGGGFCF@CC;CFAGFADFC,E8,68-
@CRQD 102526
TGAGGAATATTGGTCAATGGACGAGAGTCTGAACAAGCCAAGTAGCGTGAAGGATGACTGCCCTATGGGTTGTAAACTTCTTTTATACGGGAATAAAGTGAGCCACGTGTGGCTTTTTGTATGTACTGTATGAATAAGGATCGGCTAACTCCGTGCCAGCAGCCGCGGTAATAAGGAGGATCCGAGCGTTATCCGGATTTATTGGGTTTAAAGGGAGCGTAGGCGGGTTGTTAAGTCAGTTGTGAAAGTTTGCGGCTCAACCGTAAAATTGCAGTTGATACTGGCGACCTTGAGTGCAACAGAGGTAGGCGGAATTCGTGGGGTAGCGGTGAAATGCTTAGATATCACGAAGAACTCCGATTGCGAAGGCAGCTTACTGGATTGTAACTGACGCTGATGCTCGAAAGTGTGGGTATCAAACAGGATTAGATACGCT
+
6C<@EAE,FAFF?F<FDF9EFC@@FF@@FGFGFG,CEFFC@<ECCFFECFGFFCCE,C<FFGFG8FGF89,@FFCFCFGGGFGGGGA<,,@:@ACFEAF9EFFGCFF@?<D=DFF,,,FGABEEFF,9?EFFFFGFCAEDA,+484@8ADEGD>D:BCFF8>FCE=CFCE@F,,@:,,86,>@:F:C*5=>C=FB=<@@CACECEC3CC:F:FG::8*FC:54>>C>>2EGAEFF@GFFEFFGGGF>D@F9:>:<FE@D=GGGCCGFB<C9=CCF:AA#E:<CCF9FA9:,4,FFE9GEA,:,8F7EEFEC,7@F>+F,<4,>+@7GFFEDCA9FFFD?EB,64<7F<<,<<:8+-@@6,@7@,<AEC;,@FC,<F@FC<,C,<CECB,6;7GFE@CCFAD,C6ECCF7GFEDGGGE<FE<FC@B,<FFCB6,,,A
@CRQD 432
TGAGGAATATTGGTCAATGGGCGAGAGCCTGAACCAGCCAAGTAGCGTGAAGGATGAAGGCTCTATGGGTCGTATACTTCTTTTATATGGGAATAAAGTTTTCCACGTGTGGAATTTTGTATGTACCATATGAATAGGGATCGGCTAACTCCGTGCCAGCAGCCGCGGTAATACGGAGGATCCGGGCTTTATCCGGATTTATTGGGTTTAAAGGGAGCGTAGGGGGATTGTTAAGTCAGTGGTGAAAGTTTGCGGCTCAACCGTAAAATTGCAGTTGAAACTGGCAGGCTTGAGTACAGTAGAGGTGGGCGGAATTCGTGGTGTAGCGGTGAAATGCTTAGATATCACGAAGAACTCCGATTGCGAAGGCAGCTCACTAGACTGTTACTGACACTGATGCTCGAAAGTGTGGGTATCAAACAGGATTAGATACCCT
+
FGFFGEGGGGGGGGGGGGGGGGGGGGEGGGGGGGGGGGDGFGGGGGGGGGGGGGGGGGGGCGGGGFGGGGFG:FFGFGGGGGGGGGGFFFGGGGGFGGEGGGFGFFEFGGFGGFGFGGGEFGGFGGGF<BFFFGCGGFFGEGFFGFGGGGGFGGGGGGGGGGG8FEEGEGDCGGGGGGDFFG,>*51*@:9;;,5:6FFC<C,=@ECE:CG9C@*#3*3/3@*8CF-F;/FD>98)5,+2#/,9CFB><@7F>B,3,7EGGECGFGGFBC,>,CDFFGEDCAB,,9+,@FF?FE9BFAEE=GDGECGF@AFFDFEC?CGEGFGGGGGDGGFDGGFDDGFA9FF<FCBCEF<GGGDFFFCDEFGF@GGFFGGGGFCEFCF9CFGGGFF9GFFA<GGFGGGGGGGGGGGGDFGGGGGGGGFDGGGFAGGFFFE@CAB@
@CRQD 433
TAGGGAATATTGCACAATGGGGGAAACCCTGATGCAGCGACGCCGCGTGAATGAAGAAGTATTTCGGTATGTAAACTTCTATCAGCAAGGAAGAAAATGACGGTACTTCACTAATAATCCCCTGCTAAATACGTGCCAGCAGCCGCGGTAATACGTATTGGACAAGCGTTATCCGGATTTACTGGGTGTAAAGGGAGCGTAGGCGGAATGGCAAGTCAGAAGTGAAAGCCTGGTGCTCAACCCCGGAATTGCTTTTGAAACTTTCAGTCTAGAGTGTAGGAGGGTTAAGCGGAATTCCTAGTGTAGCGGTGAAATGCGTAGATATTAGGAGGAACACCGGTGGCGAAGGCGGCTTACTGGACGATTACTGACGCTGAGGCTCGAAAGCGTGGGGAGCAAACAGGATTAGATACCCT
+
FDGGDFFFFGGGGGGGGCCEF,CBBFE@:FEFGFGGGG7FE@FDCC@BCFG,?FFFFGFGCFF<FE>CCFCFFFGFE?EFGFFA,BA,=+EFGGFG<EC,?+:B?C9F,CA<FE,CEDEG,+,:,,,D9<?F7,,:3?<<<33B8=@:@B8FFF+7F>,EF,@@D>CB<::7B;:FC@C,>FC=4,9FA<@F<58>,=,1<@+(@<#,7:@F+B>5;4FCDFFF@>85E7EED,D:,+@8+++,,,C,FCF@?;F,>,9C,5,8DEA,9D?=GFCFE,C7CE7,,++C@AEFB,?FE:49GGGGGGGFAGGFGGGCFGGFAFE<CFFFC9BF=F@C@:8@FFF7ECCDGGFC9GEFEEGF<CF<@DF@CF7F<CGF8C7ED@E<EGGEFCGGGGGFGDFGGFFGF<EFDE8@B8C@
@CRQD 434
TGAGGAATATTGGTCAATGGACGAGAGTCTGAACCAGCCAAGTAGCGTGAAGGATGAAGGTTCTACGGATTGTAAACTTCTTTTATAAGGGAATAAACCCTCCCACGTGTGGGAGCTTGTATGTACCTTATGAATAAGCATCGGCTAACTCCGTGCCAGCAGCAGCGGTAATACGGAGGATGCGAGCGTTATCCGGATTTATTGGGTTTAAAGGGAGCGCAGACGGGTAGTTAAGTCAGCTGTGAAAGTTTGTGGCTCACCCTTAATATTGCATTTGATACTGGCGTCCTTGAGGGCGGTTGAGGTGTGCGGAATTCGTGGTGTAGCGTTGAAATGCTTAGATATCACGAAGAACTCCGATTGCGAAGGCAGCGTACTGGATTGTATCTGACGCTGATGCTCGAAAGTGTGGGTATCAAACAGGATTAGATACCCT
+
GFDFGGCFGGCA@CF<EEDAFFGGGEGGGGGGGG8E@<@FFG,;EAFF::FFEFE4CFFGF,@<E<,B,8@F@FCCFGF<?FFCEEFFGD<EFFGGGGFGGGC@DEFGFBF7F@FC<,<AFEEEFAF99E<F<B?FG9?F?FF7@4C<EF9DEFE7FFF7BFF,@8:FFF@=9,>F>FCC8>C*BCFDEDGFGGGEGC3?;<?=<@<C:FC<?91958E*4*+DE535)F<?,A@)578E7C,9@;B,@F,<,<@F@F@,@FED=:,BB3CA@9GF=,FB::@@+>3,<=F4@@4++,4,FE8C8DEF+GF?=,@:7F?A=:+7,F@6,9B,CC9,9FE,<,E,DCFCC,,EEC@-B,:,+8,C56,,+67CB,EFC,@GCGF9FC,CCE@@,DGGGFB;GEE@@EGGGF@,9F9GFGFFFFC;,<6FC,C68,,6
@CRQD 49073
TGAGGAATATTGGTCAATGGACGAGAGTCTGAACCAGCCAAGTAGCGTGAAGGATGACTGCCCTATGGGTTGTAAACTTCTTTTATACGGGAATAAAGTGAGCCACGTGTGGCTTTTTGTATGTACCGTATGAATAAGGATCGGCTAACTCCGTGCCAGCAGCCGCGGTAATACGGAGGATCCGAGCGTTATCCGGATTTATTGGGTTTAAAGGGAGCGTAGGCGGGTTGTTAAGTCAGTTGTGAAAGTTTGCGGCTCAACCGTAAAATTGCAGTTGATACTGGATATATTGAGTGCAGTTGAGGCAGGCGGAATTCGTGGTGTAGCGGTGAAATGCTTAGATATCACGAAGAACTCCGATTGCGAAGGCAGCCTGCTAAGCTGCAACTGACATTGAGGCTCGAAAGTGTGGGTATCAAACAGGATTAGATACCCT
+
GGGGGGGGGGGGGGGGGGGGGGGGGGGGGGGGGGGFGGGGGGGGGGEGDGGFGGGGGGFGFGGGGGGGGGGGGGGGGGGGGGGGGGGGGGGFGGGFGGGGGGGGGGGGGGGGGFFGGG@F<FFFGG,=DDFECFGGGFFGGGDGGGEGGGGFEGGGGGGGGGGGD=DC?9FB9DGGGC:>*FGFGDGEA<FFGGG5FFGGGGGGCGGGCGDDCEDAEDGGGGGGGGECFG<GFFGGGGEDCFFGEDGGGGGGGGFFGGGFGEGGGFEGFGGGFGFF@1GGGGFC?9FC,GDCEGD9CGGGGGGGGFGFCFC,F8FEGGFFF<GGGGGGGGGGGGFGGGFFF;GGGGGEGGFGGGGGGGGGEGECGFGGGGGGFGFGGGFC8FDFCGGGGGGGGGGGGGGGGGFGGGGGGGFDFGFGGGGGFGGGFFCGFFECCCCC
@CRQD 107775
TGAGGAATATTGGTCAATGGGCGCAGGCCTGAACCAGCCAAGTAGCGTGAAGGATGACTGCCCCATGGGTTGTAAACTTCTTTTATAAAGGAATAAAGTCGGGTATGTATACCCGTTTGCATGTACTTTATGAATAAGGATCGGCTAACTCCGTGCCAGCAGCCGCGGTAATACGGAGGATCCGAGCGTTATCCGGATTTATTGGGTTTAAAGGGAGCGTAGATGGATGTTTAAGTCAGTTGTGAAAGTTTGCGGCTCAACCGTAAAATTGCAGTTGATACTGGATAACTTGAGGGCAGTTGAGGCAGGCGGAATTCGTGGTGTAGCGGTGAAATGCTTAGATATCACGAAGAACTCCGATTGCGAAGGCAGCCTGCTAAGCTGCAACTGACATTGAGGCTCGAAAGTGTGGGTATCAAACAGGATTAGATACCCT
+
GGGGGGGGGGGGGGGGGEFGGGGGGFF7FGGGGFFGGGGGFFF,EFEGGEFFGFGGGGGGGFGFEGGFFCFEFGGGGGFGGGGGFGFFGGDGGGGGFDFGGDEFEGGGGC@FG<:FFEGFCFDGFGGGGGGGF<F@FGGGGGGCFC3>FA3DFFCFGGGGGCFCEECC>F7FFCFGCC>:BFGGEGEFBFCFG=FG:B<C<CFCG<GD+FFDGGEFGGGGGG:@F@:FC<GGCEFF@@F<GGGGGFCF@F9EFGFEEGFFGGE?DCFC:GGFG=C7E?CF9CFC-,E5GDFE8B,GDE@5,8GGGFGCF8FEDC7CECDDGGECDGGGGGGGGGEFGGGFEC,A,<FCFEGGFFF7EDACC,@9FE@FCFCFFAFAFC6,F9FCDFFCFFC,,@,<FGGE@FFE<DB,6CCGGFFC69FFCGGGGGFGFGFA-9C@
@CRQD 437
TGAGGAATATTGGTCAATGGACGAGAGTCTGAACCAGCCAAGTAGCGTGAAGGATGAAGGTTCTACGGATTGTAAACTTCTTTTATAAGGGAATAAACCCTCCCACGTGTGGGAGCTTGTATGTACCTTATGAATAAGCATCGGCTAACTCCGTGCCAGCAGCCGCGGTAATACGGAGGATGCGAGCGTTATCCGGATTTATTGGGTTTAAAGGGAGCGCAGACGGGTCGTTAAGTCAGCTGTGAAAGTTTGGGGCTCAACCTTAAAATTGCAGTTGATACTGGCGTCCTTGAGTGCGGTTGAGGTGTGCGGAATTCGTGGTGTAGCGGTGAAATGCTTAGATATCACGAAGAACTCCGATTGCGAAGGCAGCACACTAATCCGTAACTGACGTTCATGCTCGAAAGTGTGGGTATCAAACAGGATTAGATACCCT
+
FGGGGGGGGGGGGGGGGGGGGGGGGGGGGGGGGGGGGGGGGGGGGGGGGGGGGGGGGGGGGGGGGGGGGGGGGGGGGGGGGGFGFGGGGGGGGGGGGGFGGGGGGGGDFFGGGFEGGGGGGGGGGGGFGGGGGGFGGGGGGGGGGGEGGGGGGGGGGGGG,GGGEGGGGGDGGGGGGGGDGGGGDGGCFGGGGCFECEEGGGGG8GGGGGGFGGGGDEGGEECF7GGFCDCCFCGGGGFGGGGGDFGGGGEFGGGFE>FGGGGFE,GFFGGGGGFGF>GGGCBF9GGDGFGGEGFD@GFGFFFGFEEGGGGGGGGGCCGFGGGGDGGGGGGFCGGGDEGFE9EGGGFGGGGGGGEGEGGFFF@GGGGGGGGFAGGGGGF>GGGGGGFEGFDGGGGGGGGFGGGFAGFGEEFGGGGGGGGGGFCE9@FFFFFCCC@A
@CRQD 94813
TGAGGAATATTGGTCAATGGACGAGAGTCTGAACCAGACAAGTAGCGTGAAGGATGAAGTTCCTACGGATTGTAAACTTCTTTTATAAGGGAACAAACCCTCCCACGTGTGGGGGCTTGTATGTACCTTATGAATAAGCATCGGATAACTCCGTGCCAGCAGCCGCGGTAATACGGAGGATGCGAGCTTTATCCGGATTTATTGGGTTTAAAGGGAGCGCAGACGGGTCGTTAAGTCAGCTGTGAAAGTTTGGGGCTCAACCTTAAAATTGCAGTTGATACTGGCGTCCTTGATTGCGGTTGAGGTGTGCGGAATTCGTTCGGGAGCGGTTAAATGCTTAGATATCACGAAGAACTCCGATTGCGAAGGCAGCACACTAATCCGTAACTGACGTTCATGCTCGAAAGTGTGGGTATCAAACAGGATTAGATACCCT
+
<FAFG6CCFCGGGE@<CEE,C@BFCFGDF9E<EFGGGA9CFG9C<FEEG:@F8EA<DC,66CC,C,B,@F7FAFGGGGGGGCGGGGGGC9F<FFFFF8CC8,B:EFDB,?7B++++6,:<AEFFFABEFFG,CFDAFGGG9F+8+8+:EEF>F>>@>FGDD,B8F3>+F@681E:FG>5ED<8FGGC##EFF<,F-6<<<2,2FFFCFFFFCFFCF1B?5:*?:7FGDGFCEFE<FEE22D;CC;>9FDEFCF@GF>/8<@FCFFF7FD<GGED<FFAFFC@FCEFCD=FFA6++>+:?,A,@F8GF@8,5ADCECB+8,+,++7C=9CF,E<,A,9?C=<C,8ECFFF9<EEEEGFCFF+@6,9GGGCCFCE,,FFEFB,,CFGFC77F@8GGGCF@7FC7F@EF8,@<FGFGGGFGGGGFCFGGGCAGF8,@<B
@CRQD 439
TGAGGAATATTGGTCAATGGACGAGAGTCTGAACCAGCCAAGTAGCGTGAAGGATGACTGCCCTATGGGTTGTAAACTTCTTTTATACGGGAATAAAGTGAGCCACGTGTGGCTTTTTGTATGTACCGTATGAATAAGGATCGGCTAACTCCGTGCCAGCAGCCGCGGTAATACGGAGGATCCGAGCGTTATCCGGATTTATTGGGTTTAAAGGGAGCGTAGGCGGGTTGTTAAGTCAGTTGTGAAAGTTTGCGGCTCAACCGTAAAATTGCAGTTGATACTGGCGACCGTGAGTGCAACAGAGGTAGGCGGAATTCGTGGTGTAGCGGTGAAATGCTTAGATATCACGAAGAACTCCGATTGCGAAGGCAGCTTACTGGATTGTAACTGACGCTGATGCTCGAAAGTGTGGGTATCAAACAGGATTAGATACCCT
+
FFGGGGGGFGGGGGGGGGGGGGGGGGGGGGGGGGGGGGGGGGGGGFFGGGGGGGGGEFGGFGGFGGGGGGGEGGGGGGGGGGGGGGGGGGGGGGGGGGGCGFGGGGGFGFGDGG<D9ACFFGGFGGF@FGGGFGGGGGFFFFG<GGEGG;GGGGCGFED78FFGGGGDEEEGGGFF?EE*<<7>EGCFGFEFFFGGC.GFFGFGGGCEFCCC@?<;*=CC:FCCGGEE>(=@FFGGGFGGGGGF9FF>EGFCEF8FC09FB@4>FFFGFDGFFDA?86?<:3CGECBCA,A9,A4;ADFF9FCFGGGGGFF?<@GGGGGFGGGEGDGCGFFAFFAFF9F9GGGFGFFGFC,CFEGFEGFDGFC8GGGFFGGGGFFEEFF@EFGGF@9@EC;GGGGGCCEGGGGDDFGDDGGFGGGFGGGGGCGGACCEFGGCCCCC
@CRQD 440
TGGGGAATATTGCACAATGGGGGAAACCCTGATGCAGCGACGCCGCGTGGAGGAAGAAGGTCTTCGGATTGTAAACTCCTGTTGTGGAGGAAGATAATGACGGGACTCAACAAGGAAGTGACGGCTAACTACGTGCCAGCAGCCGCGGTAAAACGTAGGTCACAAGCGTTGTCCGGAATTACTGGGTGTAAAGGGAGCGCAGGCGGGAAGACAAGTTGGAAGTGAAATCTATGGGCTCAACCCATAAACTGCTTTCAAAACTGTTTTTCTTGAGTAGTGCAGAGGTAGGCGGAATTCCTGGTGTAGCGGTGAAATGCGTAGATATCGGGAGGAACACCAGTGGCGAAGGCGGCCTACTGGGCACCAACTGACGCTGAGGCTCGAAAGTGTGGGTAGCAAACAGGATTAGATACCCT
+
CFGGGFGGGGGGFFGGGGGGGDGGGGCGGGG8CFGGFG+@FGGGGGGGGEGGGGGGGGGGAFGGGGGCEEFGGGGGG9FGGGG9?+B?EFGGGG9FF<FG9::+>:=DFFGFGD8FF@<=FGCFF6C>D9F<>>FECGGFDDA:>FFG<9;FG9BC1EEC;&CEGE;CG=*FFCFEC2FFCFFGFFCBFCFC=:F<>5CFCE;D@CC7,F;FE?:;7FEC;GGFFBFEF;FED3F8F>=CDD@DF6GFBFF@CFFF9G=CFF:D8<8?BFGDEBA:EDEFEFFFFCE=CGGEEGGFEE+CGGGGGGGGF?A,CGGDGGGFFGGFF>7GFFFFEFGGGGGGGGGGGGGGGGGGF<GFGGFE@C8<<GGEGGGGGGGGGGGFGGGGGFF7GGGGGGGGGGGGEGFE@9FGDDFCCCCC
@CRQD 81638
TGAGGAATATTGGTCAATGGACGAGAGTCTGAACCAGCCAAGTAGCGTGAAGGATGAAGGTTCTACGGATTGTAAACTTCTTTTATAAGGGAATAAACCCTCCCACGTGTGGGAGCTTGTATGTACCTTATGAATAAGGATCGGCTAACTCCGTGCCAGCAGCCGCGGTAATACGGAGGATCCGAGCGTTATCCGGATTTATTGGGTTTAAAGGGAGCGTAGATGGATGTTTAAGTCAGTTGTGAAAGTTTGCGGCTCAGCCGTAAAATTGCAGTTGATACTGGATATCTTGAGTGCAGTTGAGGCAGGCGGAATTCGTGGTGTAGCGGTGAAATGCTTAGATATCACGAAGAACTCCGATTGCGAAGGCAGCCTGCTAAGCTGCAACTGACATTGAGGCTCGAAAGTGTGGGTATCAAACAGGATTAGATACCCT
+
GGGGGGFGGGGGGGGGGGGGGGGGGEGGGGGGGGGGGGGGGGGGGGGGGGGGGGGGFGGGGGGGGGGGGGGFGGFGGGGGGGGGGGGGGGGGGGGGGGFGGGGGGGGGGGGGGGGD8FGGGGGGGGGGGGGGGGGGGGGGG?FGG?GFGFGGGGFGGGGGGGGGGGGGGGGGCGGGGGGGGGGGGGGGGGEGGGGCFGGGGGGGGGGGGFGGGGCFEGGGGGGGGGFGGGGGGGGGGGGGGFCGGFGGGGGGGGGGGGFGGGGGGGGGGGFGGGGGFEFGFGGGFGGGGF8FFFGGFGGGCGGGGFGGGGFCEGGGGGGGGGGEEFDGGGGFAFFFGFGGGFEACFF7FGGGGF@FEGGGGGGFGGGGEGGGGGGGGGGGGGGGGGGGGGGGGGGGGGGGGGGFCGGGGGGGGFDCGGGGGGGGGGGGGFFCCCCC
@CRQD 442
TGAGGAATATTGGTCAATGGACGAGAGTCTGAACCAGCCAAGTAGCGTGAAGGATGAAGGTTCTACGGACTGTAAACTTCTTTTATAAGGGAATAAACCCTCCCACGTGTGGGAGCTTGTATGTACCTTATGAATAAGCATCGGCTAACTCCGTGCCAGCAGCCGCGGTAATACGGAGGATACGAGCGTTATCCGGATTTATTGGGTTTAAAGGGAGCGCAGACGGGTCGTTAAGTCAGCTGTGAAAGTTTGGGGCTCAACCTTAAAATTGCAGTTGATACTGGCGTCCTTGAGTGCGGTTGAGGTGTGCGGAATTCGTGGTGTAGCGGTGAAATGCTTAGATATCACGAAGAACTCCGATTGCGAAGGCAGCACACTAATCCGTAACTGACGTTCATGCTCGAAAGTGTGGGTATCAAACAGGATTAGATACCCT
+
FGGFFFGGFGGGGGGGGGGGGGGGFGGGGGGGFGGGGGEGGGGGGGGGCEGGGGGFFGGGGGGGGGGGGG7EGFGFGGGGGGGGGFGGGGGGFCFFGGGE@FGCGGGGGGG>FEGGFFFGGGFGGGGGGGGGGGGGGCEFE<FFGGGDGGGGGGGGGDG@>FEFFGGGGGGGGFEFE>EEF9FF8FEGCFGGFFGDCGFF;FFGGGGGGFGFFFGGGGGEGGDEGGG@CE9FGFGGFFGFFE,>FEEFGGGGGGGFF>9>ACCBGFGFFFGGFFF4B<?BGGFFF=@GE?,F>GGGFEDFCBE@CFC>7@GEF8F@FC7FGGEGGGFDGGGDFGGGF9FFFF9FFDB7F@,9FFB7GGGGFFDFCFF@@FFAGFE<DFFFGGGCFGGGGFGGFDGGGGGFGFGGGGGGGGGGGGGGGGGGGGGGFEE@C,FAA,CB
@CRQD 113766
TGGGGAATATTGGTCAATGGGCGAGAGCCTGAACCAGCCAAGTAGCGTGAAGGATGAAGGCTCTATGGGTCGTAAACTTCTTTTATATGGGAATAAAGTTCTCCACGTGTGGAATTTTGTCTGTACCATATGAATAAGGATCGGCTAACTCCGTGCCAGCAGCCGCGGTAATACGGAGGATCCGGGCGTTATCCGGATTTATTGGGTTTAAAGGGAGCGTAGATGGATGTTTAAGTCAGTTGTGAAAGTTTGCGGCTCAACCGTAAAATTGCAGTTGATACTGGATATCTTGAGTGCAGTTGAGGCAGGCGGAATTCGTGGTGTAGCGGGGAAATGCTTAGATATCACGAAGAGCTCCGATTGCGAAGGCAGCCTGCTAAGCCGCAACTGACATTGAGGCTCGAAAGTGTGGGTATCAAACAGGATTAGATACCCT
+
GGG8CCFGGGDGG9EE<EFGGGEEGDGGG?FEG8DGGFF<FGGGGG7FBFGGGFEFGGGGGFC@FGGGGGFGGGFGEFGGGGCFGGGGC9FEFGFG?9FFGF9FEDEFEGG@9FEGGDFF,,CAFAFGGGGGGGGGGGGG,FFGG?FG,FFGGGFGG?FGGD8FE9F9G>GAF,@2>FCCF7FFEEGEF;C:CEGEEDF9CCGFG;C@EFG:C<AF@8F?:7C<,<CC*GFGGGGC,<CCFFFGG7DDE:CB?DC3D>FGGGGGFCFGGC?DFGFFABDCEFCE@A9GGFE?9FA8,CGGGGE=<GCGF?B<=?@+GGGFGGCCGGFE,,GCFAB8EFE95,,==<=C6,EC:+6-8,C@@8,,EC<EB,<C8FCFEEF:F7:9FEAFFGFGFFFCGGGF@EGFCEFFCCFGE,GGGGGFEFGFFFEDFCC@CB-C
@CRQD 444
TGGGGAATATTGCACAATGGGGGAAACCCTGATGCAGCGAAGCAGCGTGAGCGAAGAAGTATTTCGGTATGTAAAGCTCTATCAGCAGGGAAGAAAAGGACGGTACCTGACTAAGAAGCACTGGCTAAATACGTGAAGGAAGCGGCGGTAATACGTATGGTGCAAGCGTTATCCGGATTTACTGGGTTTAAAGGGAGCGTAGGCGGCTGTGTAAGTCTGAAGTGAAATCCCGGGGCTCAACCCTGGAACTGCTTTTGAAACTGTCGAGCTAGAGTGTCGCAGAGGTAAGGGGAATTCCCAGTGTAGCGGTGAAATGCTTAGATATTGGGAAGAACACCAGTGGCGAAGGCGGCTTACTGGACTATGACTGACGTTGAGGCTCGAAAGCGTGGGGAGCAAACAGGATTAGATACCCT
+
FG,FFDEEFGGGFAEFGAAF<,CF7E<,BFGGD9FGGGEG+@76C<FGEG,6CE:@CFG6C9,C<AF:CD,,5CF<,,CE,?C,F,E<FG+B8,?EF,?<F:CBBF<AF:E,<<??B,?<,,B,,B,5AC?5B:,,+,8,:8<+6:+<*38,;>D<,8DC@?FBFC*<=4B:FCFG?EC;5:<=8FC(FCC?<F;*5?ACE5#3=<,@,,(?F;33'*@#3FFGFE>*3++@+GDF>+F>C@3,,3,5,D:,,EB,DC,F@8+++,A,A5,F=7>@++=,FGCFEFB,A,AFDBBFAB,9GGEEDGGGGGFF9FEFB,EFA5,4,?,@FC,F,<FAGGC@@,FDFGFEEBCC,FFFGGFAC<,,F<GGGFGFDCFFF7GFFGGGGF>GGGGFE9F<F9EFGFGGGGGGGGFCC8CA
@CRQD 445
TGAGGAATATTGGTCAATGGACGAGAGTCTGAACCAGCCAAGTAGCGTGAAGGATGAAGGTTCTACGGATTGTAAACTTCTTTTATAAGGGAATAAACCCTCCCACGTGTGGGAGCTTGTATGTACCTTATGAATAAGCATCGGCTAACTCCGTGCCAGCAGCCGCGGTAATACGGAGGATGCGAGCGTTATCCGGATTTATTGGGTTTAAAGGGAGCGCAGACGGGTCGTTAAGTCAGCTGTGAAAGTTTGGGGCTCAACCTTAAAATTGCAGTTGATACTGGCGTCCTTGAGTGCGGTTGAGGTGTGCGGAATTCGTGGTGTAACGGTGAAATGCTTAGATAGCACGAAGAACTCCGATTGCGAAGGCAGCACACTAATCCGTAACTGACGTTCATGCTCGAAAGTGTGGGTATCAAACAGGATTAGAACCCT
+
FGGGGGGGFGGGFGGGGGGGGGGGGGGGGFGGGGGGGGGGGGGGGGGGDGGGGGGGGGGGGGGGGGGGGGGFGGGDGGGGGGGGGGGGGGGGGGGGGGGGGGGGDGGEFGGGGGGGFFGGGGGGGGGGFGGGGGGGGGGGCGGGGGGGGGFGGGGGGGGGGGGGG?GGGGGGFFGG?GGGFGGGGGDEGGGG@GGG9FF;@FFGGGGGGGFF@DFFEDGG1CGGGGEFCEFGGGF<@:DGFFGGF>9D9GGGFFCCDFCGGFGFGGGGFFGGGGFFDFGGFFGGGGEA<GFD7EGDGCGGGGGGFC@+CFCFDCFCGGFGGGGEFEEGFFECFDEB<A;<FBCC,C8D<B9FFF@:CGGGGGFCFGGFCEFF9F9FGFF>DBCGGFFGGFCGGGGGGEGFCDGGGGGGGGFCGGGGGGGGGGGGGGGGFFCCCCC
@CRQD 99436
TGAGGAATATTGGTCAATGGGCGAGAGCCTGAACCAGCCAAGTAGCGTGAAGGATGAAGGCTCTATGGGTCGTAAACTTCTTTTATATGGGAATAAAGTTTTCCACGTGTGGAAGTTTGTATGTACCATATGACTAAGGATCGGCTAACTCCGTGCCAGCAGCCGAGGTAATACGGAGGATCCGAGCGTTATCCGGATTTATTGGGTTTAAAGGGAGCGTAGGTGGATTGTTAAGTCAGTTGTGAAAGTTTGCGGCTCAACCGTAAAATTGCAGCTGAAACTTGCAGTCTTGAGTACAGTAGAGGTGGGCGGAATTCGTGGTGTAGCGGTGAAATGCTTAGATATCACGAAGAACTCCGATTGCGAAGGCAGCTCACTAGACTGTTACTGACACTGATGCTCGAAAGTGTGGGTATCAAACAGGATTAGATACCCT
+
CECCFGCFF,666CAFGGF,EFGG7+68FFFDGFFF,,BFFFFE,C@6,BCFFFGGGGFGC8FFFAFCE8FFCGGGG9,F9,FGF9F9,9FCEGFFGGG<@9E9FCF7,:4?EF8=,,9E?,,@FG9F<FFGF,,C?@CAFEC+=FE8=;,,BDC9<?>8>BBDF4>7>CFC>FFCGGGG67>FCF9GGF8CF;FG?B,CFBGFCCGCAFCCG@8.DEF=GCD;D@<,FEE3@@<?GFEC9FDF@@FFGGGDGF=?<7GE=GGFEFFGFGGCFE5,FFFEFC,ECFFGFFB?CGGGFEEGFFGGGEECDGFGFDEFB7FFGDCGGGEE9F@,GCFFCE,9FGFGEDAFGGEGFC:EEDGGGGGGCGGGGGGGGF@FFGFGFGGFGGFFFFGGFGF@F@GGFCFEEGGF@FFGGFGGGFGFECFEECFFFCFACC9C
@CRQD 72235
TGAGGAATATTGGTCAATGGCCGAGAGGCTGAACCAGCCAAGTCGCGTGAAGGAAGAAGGATCTATGGTTTGTAAACTTCTTTTATAGGGGAATAAAGTGGAGGACGCGTCCTTTTTTGTATGTACCCTATGAATAAGCATCGGCTAACTCCGTGCCAGCAGCCGCGGTAATACGGAGGATGCGAGCGTTATCCGGATTTAGTGGGTTTAAAGGGTGCGTAGGTGGTGATTTAAGTCAGCGGTGAAAGTTTGTGGCTCAACCATAAAATTGCCGTTGAAACTGGGTTACTTGAGTGTGTTTGAGGTAGGCGGAATGCGTGGTGTAGCGGTGAAACGCATAGATATCACGCAGAACTCCGATTGCGAAGGCAGCTTACTAAACCATAACTGACACTGAAGCACGAAAGCGTGGGGATCAAACAGGATTAGATACCCT
+
EFGGCFGG9EFGGGGGFGGCGGCCGGEEEFFGGGFGGGGGGFGFGEEE7FDF8CFFGG,F<AFCFDFFFGGGGGGGFCCFFFGGAFGGFGDC=FFGGF,?=EEF7=C@@CG@7FFFFCGGFFGFFFFGFFGFGG<BFGGG9B+BCFGGCE,BFGGDGGG6>GGFEGCC6GGGGGGGGGEGGFGFFGFFEG?GGFGGG78<>/EF:FCB9C?CFGGDGEEB:ECFD,1FFF@A=FFFEEC@:FFGFG=GGGGGGGFFB<FGFG=GGGGGFGF:BDDB#FB7E<?GFGFEC,?<DEFBFF9CGFF8GDCGEEA57GGGGGFFEECC=7GGFFE77FC6,GGFAAEA,CB@C,CFDEDGFC<CEGGGGGEDGFGGFGFEE<C9AGGGGFGGGGGEDEE9FGGFFGGGGGGGGGF<GGGGFCEFGGGGGFDGFFCCCB99
@CRQD 448
TGAGGAATATTGGTCAATGGGCGCAGGCCTGAACCAGCCAAGTAGCGTGAAGGATGACTGCCCTATGGGTTGTAAACTTCTTTTATAAAGGAATAAAGTCGGGTATGTATACCCGTTTGCATGTACTTTATGAATAAGGATCGGCTAACTCCGTGCCAGCAGCCGCGGTAATACGGAGGATCCGAGCGTTATCCGGATTTATTGGGTTTAAAGGGAGCGTAGATGGATGTTTAAGTCAGTTGTGAAAGTTTGCGGCTCAACCGTAAAATTGCAGTTGATACTGGATATCTTGAGTGCAGTTGAGGCAGGCGGAATTCGTGGTGTAGCGGTGAAATGCTTAGATATCACGAAGAACTCCGATTGCGAAGGCAGCCTGCTAAGCTGCAACTGACATTGAGGCTCGAAAGTGTGGGTATCAAACAGGATTAGATACCCT
+
CFGGGFGGGGGGGGGGGGGGFGGGGEGGGGGGGGGGGGGGGGGGGGGGGGGGGGGGGGGGGGGGGGGGGGGGGFFGGGGAGGGGGGGGGGGGGGGGGGCAFGGFGCFGGGG?FFGGCFGGGGGGGGFGGGGGGGGGGDGG@FG=GGGGGGGGGGGGGGGGGGGGGGGGGGGGGGGGGGGGGGFGDFGGGDFGGFG>=CF/FGGFGGFFFFGFGGFFGGGGGGGCFFGGGGGGGFFCCGEDFGF<GGAGGFGGGGGCEEFGGGGFGGGGFGGGGGGGFEFGFFFFGGGGGFGFCGFFGGGFGGFGGGGGGGGGGGGGGGGGGGGGGEGGEGGDFGGEGGFCGFFGFGGGGGGGFGGEGFGCGGGGGCGFGFGGGGGGGGF8GGGGGGGGGGGGGGGGGGFEC,GGGGGGGGGFGGGGGGGGGGGGGGGGGGGCCCCC
@CRQD 98593
TGAGGAATATTGGTAAATGGACGAAAGTCTGAACCAGCCAAGTAGCGTGAAGGATGAAGGTTCTACGGATTGTAAACTTCTTTTATAAGGGAATAAACCCTCACACGTGTGGGAGCTTGTATGTACCTTATGAATAAGCATCGGCTAACTACGTGCCAGCAGCCGCGGTGATACGGAGGATGCGAGCTTTATCCGGATTTATTGGGTTGAAAGGTAGCGCAGGCGGACCGGCAAGTTGGAAGTGAAAACTATGGGCTTAACCCATAAATTGCTTTCAAAACTGCTGGCCTTGAGTATTGCAGAGGTAGGTGGAATTCCCGGTGTAGCGGTGGAATGCGTAGATATCGGGAGGAACACCAGTGGTGAAGGCGACCTACTGGGCACCAACTGACGATGAGGCTCGAAAGAATGGGTAGCAAACAGGATTAGATACCCT
+
6;E,<<;FCAFAEF,6@,,;6C@F+@+,<CECCFFCG8-;@EFDAF7FFFDACCGG,,,:E9EE@FCGDDCACEDF,CAFFFAFFGGF,6,CFGDE9F,,CF,9E,@EFGGGGGCE8EFGGCFFCF9?DBF,C?FGG9EEFC7BC74BDFDF@BCFFF8@8<BD@E/FFGFFFGG#8@1@;7<E9FG#ECDCGF/?*1:A;F7<CCGF&C@3F=#+*=7/F*>DFFC@>38,,2@7CG,DACCGF@E,AC?<F@<EC#=<CF>FFGGF;D=ACGFFDFEGGFFE=BA<=FFEFF95,,,,9AGGGFF8,C,?CFC7GCFF9,BGEDEFEEE<FFC=C99CGGEEDGGEGFC97F8F<68ECC9,F7FF7BC;,6,6,EEFFDGGFFCCCFF@@,DGFC,,,,EEAFE9GGF@DGGGGGFFDGGFGGEFDGCBCC,C
@CRQD 95152
TGAGGAATATTGGTCAATGGACGAGAGTCTGAACCAGCCAAGTAGCGTGAAGGATGAAGTTCCTACGGATTGTAAACTTCTTTTATAAGGGAATAAACCCTCCCACGTGTGGGAGCTTGTATGTACCTTATGAATAAGCATCGGCTAACTCCGTGCCAGCAGCCGCGGTAATACGGAGGATGCGAGCGTTATCCGGATTTATTGGGTTTAAAGGGAGCGCAGACGGGTCGTTAATTCAGCTGTGAAAGTTTGGGGCTCAACCTTAAAATTGCAGTTGATACTGGGTTCATTGAGTGCGGTTGAGGTGTGCGGAATTCGTGGTGTAGCGGTGAAATGCTTAGATATCACGAAGAACGCCGATTGCGAAGGCAGCACACTAATCCGTAACTGACGTTCATGCTCGAAAGTGTGGGTATCAAACAGGATGAGATACCCT
+
CFFGGGGFE@FE<,CDFFFEGGGGGGGGGFCFGGGGGGFE,CCCEEFCEF<EFGGGG9E,CFFFGGC7@:FGGGG-FFGFGGGGGGGG,,8F,C<FCGGEGGEGFFGG8E+?F=+C8FGGGG9FFGGGGGGDGGGGG,AFGFCEFFCBFF)FG@FGGG8,@<FGECGD?CC2>@F:BGDFD:F@8CCFC=EFGG@C:CCF8:FECF=FFGFFGGFF@F;CDG7CEGCEFF>EF@++GCFCEAAGGGFFFGGGGFD@:FFGGGFGFDFCB=DFGFFFFFEFFGG=,C,,,GGGGFFCC,FAGE=>GCGFGFFFFE7FCF?E?GEEEF7GGGGGGGF=,C,EE9<FE7F<FFE:F@@+B7CFF>EFGGGFGFEF9CEFGFCC::7E@F<ECF<@GGGFGGGCFEFECGCCEGGGGGFDCGGFGFGGFE,DFEGCCCC@
@CRQD 451
TGAGGAATATTGGTCAATGGACGCGAGTCTGAACCAGCCAAGTAGTGTGAAGGATGACTGCCCTATGGGTTGTAAACTTCTTTTATATGGGAATAAAGTTGTCCACGTGTGGATTTTTGTATGTACCATATGAATAAGGATCGGCTAACTCCGTGCCAGCAGCCGCGGTAATACGGAGGATCCGAGCGTTATCCGGATTTATTGGGTTTAAAGGGAGCGTAGGCGGATTGTTAAGTCAGTTGTGAAAGTTTGCGGCTCAACCGTAAAATTGCAGTTGATACTGGCAGTCTTGAGTGCAGTAGAGGTGGGCGGAATTCGTGGTGTAGCGGTGAAATGCTTAGATATCACGAAGAACTCCGATTGCGAGGGCAGCCTGCTGGACTGTAACTGACGCTGATGCTCGAAAGTGTGGGTATCAAACAGGATTAGATACCCT
+
CCEGGGGGGGGAFGGGGCFGCE7CEGGG8FFCFGGGGCDFEFEFGFFGGCEFGGFGGDFGGFFDEFFFGGGB=ECFEGFGFE?FGGFEFFFFFGCFGGGGGGGGGGGGGEDE9EF,CFGGGFGGF9FEGE?EEB<DFGCF<FGGGGG,FGG8FFGFFFFEFE@FG>4:FEG@GFC>G;7DDDBC?CF*BEGD;FFCCCE<GGFGF*GDEF<F<CEAEEGECCEFG8#CGFC8CFFFFFF@,@:C@FAFGGFGFEGG5GGFGGGGGEEDFFGFFGGFE>G8ACFFGGGGGF8FGE:GFEE,:E=GGFCCDFF<DF:@EFFEGFF>+7EFFFECC??@GGGF<9FCFFE7FFF@CFCCFD<B@+CFE,E8GCE7EFGDFFGGGFEGGGGFEGFGGGFDGDGFCFEEEC@EF9GGFEAFGGGGGGFCGFCFAC@,C@A8
@CRQD 452
TGAGGAATATTGGTCAATGGACGCGAGTCTGAACCAGCCAAGTAGTGTGAAGGATGACTGCCCTATGGGTTGTAAACTTCTTTTATATGGGAATAAAGTTGTCCACGTGTGGATTTTTGTATGTACCATATGAATAAGGATCGGCTAACTCCGTGCCAGCAGCCGCGGTAATACGGAGGATCCGAGCGTTATCCGGATTTATTGGGTTTAAAGGGAGCGTAGGCGGATTTTTAAGTCAGTTGTGAAAGTTTGCGGCTCAACCGTAAAATTGCAGTTGATACTGGCAGTCTTGAGTGCAGTAGAGGTGGGCGGAATTCGTGGGGTAGCGGTGAAATGCTTAGATATCACGAAGAACTCCGATTGCGAGGGCAGCCTGCTGGACTGTAACTGACGCTGATGCTCGAAAGTGTGGGTATCAAACAGGATTAGATACCCT
+
FGGGGGGGGGGG@@EFGGGGGGGGGGGEGGGGGGGGGGGG8FAEFFFFGGGFGGGG@DGGGGGG8FGFDFGGGGGFGGGEGGGGGGGFFGGGFFDFCFGGGGGGGGGGGGGGFFFFGCFF<FGGGGFGF<EAFFGGF<<FFFGDGGGGGDFGECCCEEADEDFGGGGDGGG6==F4GG=@FCDECECEGGGFCCGD@FCGGGGCGGGGGGFGGGEGGGGGGFGFGE>5E#1FGGD:F@8E=GGGEFGEFGF9>8FFE>CFGG*FFFGGFFGFFGGGE4D>F<>GGGGGFE<F=<:GFEFEGGGGGGGGGFFAGGGGGGEFF<GGECGFGF?E,GFFADFGGGGF,7FGGF<9FEEGGFFEGGGGGFGGGGGFCE@CFGGGGGGGCGFGFEFEGGGGGGGGGGGGGGGGGGGGGGGGGGFDFGGGFAGGGGGCCCCC
@CRQD 90576
TGGGGAATATTGCACAATGGGCGAAAGTCTGATGCAGCGACGCCGCGTGGAGGAAGAAGGTCTTCGGATTGTAAACTCCTGTTGTTGAGGAAGATAATGACGGTACTCGACAAGGAAGTGACGGCTAACTACGTGCCCGCAGCCGCGGTAAAACGTAGGCAACAAGCGTTATCCGGAATTACTGGGTGTAAAGGGAGCGCAGGCGGGAAGACAAGTTGGAAGTGAAATCTATGGGCTCAACCCATAAACTGCTTCCAAAACTGTTTTTCTTGCGGAGTGCAGAGGTAGGCGGAATTCCCGGTGTAGCGGTGGAATGCGTAGATATCGGGAGGAACACCAGTGGCGAAGGCGGCCTACTGGGCACCAACTGACGCTGAGGCTCGAAAGTGTGGGTAGCAAACAGGATTAGATACACT
+
<C<EFB@CCFFGG<ADEG,<CEFGDBF,C@FE,CCF9@+CC7+@FCGFCFFFG7CFGF,C=E?FFGGGCCCGCB@<,5,BFFEF8,BE=<<E==9FEFFFFGE:FFGAC,=8+,3=<3DA9,B7>BF<8FFFGCFC+,8@><*<C*5<FF2,@F8C:<:#%,8888,<F:#*803=71C=FEF<9CGFA8B+<:E-:;C5;4CC<<2,;<>FD>FF?:B>9F;@,7@7,,:FCD3388CD7@;8,@,<<F8,,8+,9==7@8EFF@FDB@@8+<8DFAEE,E?=:++7CFFBB=4>8++,EF@+7EF=AA<,CC,@,,FGGECGCC8,9<,6,<E9@GA:EGCF9ECF7@6;,,C6,,AF@GE@DFFFBC6EFFFFGEDFEGFCFB,-;GFFCFE,DCGGGGGGGC<GFE6@8,@6
@CRQD 454
TGGGGAATATTGCACAATGGGGGAAACCCTGATGCAGCGACGCCGCGTGAGCGAAGAAGTATTTCGGTATGTAAAGCTCTATCAGCAGGGAAGAAGAAATGACGGTACCTGACTAAGAAGCACCGGCTAAATACGTGCCAGCAGCCGCGGTAATACGTATGGTGCAAGCGTTATCCAGATTTACTGGGTGTAAAGGGAGCGCAGGCGGTGCGGCAAGTCTGATGTGAAAGCCCGGGGCTCAACCCCGGTACTGCATTGGAAACTGTCGTACTAGAGTGTCGGAGGGGTAAGCGGAATTCCTAGTGTAGCGGTGAAAGGCGTAGATATTAGGAGGAACACCAGTGGCGAAGGCGGCTTACTGGACGATAACTGACGCTGAGGCTCGAAAGCGTGGGGAGCAAACAGGATTAGATACCCT
+
FGGGGGGGGGGGGGGGGGGGGGGGGGGGGGGGGGGGGGFGGGGGGGGGGGGGGGGGGGGGFGGGGGGGGGGGGGGFGGGGGCFGGGGGGGFFGGGFGGGGGGGGGGGGGFGGGFFFGFGGGFGGGEGGGG>GGGG?GGGGGGGGGGEGGGGGGGFGFFFG8FFGGGGGGGGDFGGGDGGFGGGG8GFCFGFFCFGFGGGGFEGGGDEE<GGGGGGEC;AFGFGGGGGGGGGFCEEDGD8FGGGF1:FCEFEFDCCFGGGGFFGGF>GGFFG9FB8FEGEB=ECGGFCGCFGFFAFGF<GFGGGGGGGGGGGFGGCE+DGFGFE,CGGGGGGFAGGGGGGGGGGGFGGGGGFGGGGGFGGGGGGGFFFGGEGGGGGGGGEGGFC,FFGGGGGGGGGGGGGGGGGGGGGGCGGGGCCCCC
@CRQD 455
TGGGGAATATTGCACAATGGGGGAAACCCTGATGCAGCGACGCCGCGTGAGCGAAGAAGTATTTCGGTATGTAAAGCTCTATAAGCAGGGAAGAAGAAATGACGGTACCTGACTAAGAAGCAACGGCTAAATAAGTGCCAGCAGCCGCGGTAATACGTATGGTGCAAGCGTTATCCGGAGTTACGGGGTGTAAAGGGAGCGCAGGCGAAAGGCTAAGTCTGATGTGAAAGCCCGGGGCTCAACCCCGGTACTGCATTGGAAACTGGTCATCTAGAGTGTCGGAGGGGTAAGTGGAATTCCTAGTGTAGCGGTGAAATTCGTAGATATTAGGAGGAACACCAGTGGCGAAGGCGGCTTACTGGACGATAACTGACGCTGAGGCTCGAAAGCGTGGGGAGCAAACAGGATTAGATACCCT
+
EF?DEG@FGC9<FFDEGGGGCDE:FGGGG8FG9EFGGGGGCE>FEGGEGGEGGG7>BFECE9ECFC78?FCF<FGC9EFGFF9EFGFFF@+ACFG8<FG,FF9@FGGDDEGGGCBDDFGCDF,6++@+BDGGG9FFGGFG,FFG<FEDE7ECEFGGGCCEF7@F7>7?<C?FFDEFG7E#<,>7&BCE>819:FB:C9><B@:8/(:(EBE<;-23;GF?D;FFFGGGF:CCFCCCD4<8;D@<CEA@C?3@5D0><<78(AF<>FCE=AFCGF@?C>F?>+DGG,FGGFCDDFC?FFFFE?FAF7B7GFCC<FD,:,B?,,FDGGGGFGFFFFFAF<FC,@,DGFCF@7GGCCGEFGGB:?FFC,FCFCF@,GFBA8<ECFFB9GGGGGGGEFDFGGGFF9GGFGFCCFCFGCCCCA
@CRQD 456
TGAGGAATATTGGTCAATGGACGAGAGTCTGAACCAGCCAAGCAGCGTGAAGGATGAAGGTCCTACGGATTGTAAACTTCTTTTATAAGGGAATAAACCCTCCCACGTGTGGGAGCTTGTATGTACCTTATGAATAAGCATCGGCTAACTCCGTGCCAGCAGCCGCGGTAATACGGAGGATGCGAGCGTTATCCGGATTTATTGGGTTTAAAGGGAGCGCAGACGGGTCGTTAAGTCAGCTGTGAAAGTTTGGGGCTCAACCTTAAAATTGCAGTTGATACTGGCGTCCTTGAGTGCGGTTGAGGTGTGCGGAATTCGTGGTGTAGCGGTGAAATGCTTAGATATCACGAAGAACTCCGATTGCGAAGGCAGCACACTAATCCGTAACTGACGTTCATGCTCGAAAGTGTGGGTATCAAACAGGATTAGATACCCT
+
FGGGGGGGGGGGGGGGGGGGGGGGGGGGGGGGGGGGGGGGGGGGGGGGGEGGGGGGGGGGGGGGG?FDGGGGGGGGGGGGGGGGGGGGGGFGGGGGGFGGFGGFGGGGFFGGGGGGDGGGFGGGGGGGGGGGGFGGGGGGGFG2GGG?9@AGG?GGGGFFGGGGGG;GGGGGEEGGGGEGD=GGGGGGGGGGGGGFFGGGGGGFGGGGGFFFGGGG5EEGGGGDGGGGGGGCCFFFFGFAGGGGGGFGGGGGGFGFFFGFFFG?GGGGGGGFGGGFFFGGFFGFF8<FECFGGGGGGFE=GGGGFF7EEFF9GGGGGGGCGGGCDGDGEGGGGGGGGGFGGGGFEFECGGGGGGGGGGGCFCGGGGGGFCFCGGFGGGGFCEGGGFGGGGGGGGGGGGGGGGGGGGGGGGGGGGGGGGFGGGGFE,FCFGGCCCCC
@CRQD 51736
TGAGGAATATTGGTCAATGGACGAGAGTCTGAACCAGCCAAGTAGCGTGAAGGATGAAGGTTCTACGGATTGTAAACTTCTTTTATAAGGGAATAAACCCTCCCACGTGTGGGAGCTTGTATGTACCTTATGAATAAGCATCGGCTAACTCCGTGCCAGCAGCCGCGGTAATACGGAGGATGCGAGCGTTATCCGGATTTATTGGGTTTAAAGGGAGCGCAGACGGGTCGTTAAGTCAGCTGTGAAGGTTTGGGGCTCAACCTTAAAATTGCAGTTGATACTGGCGTCCTTGAGTGCGGTTGAGGTGTGCGGAATTCGTGGTGTAGCGGTGAAATGCTTAGATATCACGAAGAACTCCGATTGCGAAGGCAGCACACTAATCCGTAACTGACGTTCATGCTCGAAAGTGTGGGTATCAAACAGGATTAGATACCCT
+
[truncated: 42,469,047 more chars]
