# Supplementary material for: Compositional distinction of gut microbiota between Han Chinese and Tibetan populations with liver cirrhosis
Source: PeerJ. 2021 Sep 15;9:e12142. doi: 10.7717/peerj.12142 (PMC8449536; doi:10.7717/peerj.12142)
Supplement: Supplemental Information 10 [file peerj-09-12142-s010.zip › THC1.clean.fastq]

@AWDZ 1
TAGGGAGTCTTCGGCAATGGACGAAAGTCTGACCGAGCAACGCCGCGTGAGTGAAGAAGGTTTTCGGATCGTAAAACTCTGTTGTTAGAGAAGAACAAGGATGAGAGTAACTGTTCATCCCTTGACGGTATCTAACCAGAAAGCCACGGCTAACTACGTGCCAGCAGCCGCGGTAATACGTAGGTGGCAAGCGTTGTCCGGATTTATTGGGCGTAAAGCGAGAGCAGGCGGTTTCTTAAGGCTGATGTGAAAGCCCCCGGCTCAACCGGGGAGGGTCATTGGAAACTGGGAGACTTGAGTGCAGAAGAGGAGAGTGGAATTCCATGTGTAGCGGTGAAATGCGTAGATATATGGAGGAACACCAGTGGCGAAGGCGGCTCTCTGGTCTGTAACTGACGCTGAGGCTCGAAAGCGTGGGGAGCAAACAGGATTAGATACCCG
+
EFFGGGEFGGGGGEFGGGGGGGGGGGGCFGGGFFGGGGGGGGGGGGGGG,CFGGGGGGGGFFGGGGG7FFEGGGGGGGFGFGGFGGGGGGGGGGGGGFGGFFGF?CFGGGGGFFGDGA?EFGGFGFGEGFFGGADFFGGGGGCFFCFGCEEGGGFFGGGGGFFG@GGGFGGBCCGFFFFGGFFGFCCGEGGGGECEGGCEACGEGFFGGGGGGCFGGGFEE>#A/<F5FGECEE79GFGC$GGFF;EGGCDECGDFGGGFE>7GGFGG:FD>7FBA>8DDGGGGFGFFAFDGGGGGGGFFCFFFDF8FFGF@GFFGGGGGFFFDFGGGGEGGGGGGGFGDGGGFGGGGFADFGGFGGFF@CGFGGGGDGFDDGGGGFCC,@GGGGCGGFFGFDGGGGGGGGGGGGGGGGGGEGEGGGGGGGGGGGGGGGGFGGGGGCCAA-
@AWDZ 2
TGGGGAATATTGCACAATGGGCGCAAGCCTGATGCAGCCATGCCGCGTGTATGAAGAAGGCCTTCGGGTTGTAAAGTACTTTCAGCGGGGAGGAAGGGAGTAAAGTTAATACCTTTGCTCATTGACGGTACCTGAGGAGGAAGCCACGGCTAACTACGTGCCAGCAGCCGCGGTAATACGTAGGTGGCGAGCGTTGTCCGGATTTACTGGGCGTAAAGGGAGCGTAGGCGGATTTTTAAGTGAGATGTGAAATACCCGGGCTCAACTTGGGTGCTGCATTTCAAACTGGAAGTCTAGAGTGCAGGAGAGGAGAGTGGAATTCCTAGTGTAGCGGTGAAATGCGTAGAGATTAGGAAGAACACCAGTGGCGAAGGCGACTCTCTGGACTGTAACTGACGCTGAGGCTCGAAAGCGTGGGGAGCAAACAGGATTAGATACCCT
+
FGFFGF7EDGGGGGGGGGGGGGGGGGGGGGGGGGGGGGGGFGFFGGGGG@FGGGGGGGGG?FGGGFGGGGGFGGGDFFGGGGGGGGGGGGGGGDGDFGGGGGGGG?9FFGGAFFDGDFFGCFGGGFFG@FGGGFEGDFGGGGGGGFFGGGGGGGGGGFGGGGGGGGGGGGGEEAFCEFFGGFFGFFDGGGGF<GGEFCEGGECGFGGGGGGGGFGGGGGGGGDGGGGGEFGGGFFGGGFGGGGGFFGGGFFFGDGCD>EGGFFCDAECFFG:,#DGGGGGFEGFAGGGGGFFFGEFED8:FGGGFFGFFFFFFB,,FGEDGGGF,FF@CGGGGGGGGGGCGGGGGGGGGGGGGFC,@FC@9GFGDGGGGGGGGGGGGGGGGGGGGCGGGGGGGGE@B8GGGGGFEC,GGGGEGGFDFGFCGGFGFGGGGGGGFGFFCCCCC
@AWDZ 3
TAGGGAATCTTCGGCAATGGACGAAAGTCTGACCGAGCAACGCCGCGTGAGCGAAGAAGGTTTTCGGATCGTAAAACTCTGTTGTTAGAGAAGAACAAGGATGAGAGTAACTGTTCATCCCTTGACGGTATCTAAACAGAAAGCCACGGCTAACTACGTGCCAGCAGCCGCGGTAATACGTAGGTGGCAAGCGTTGTCCGGATTTATTGGGCGTAAAGCGAGCGCAGGCGGTTTCTTAAGTCTGATGTGAAAGCCCCCGGCTCAACCGGGGAGGGTCATTGGAAACTGGGAGACTTGAGTGCAAAAGAGGAGAGTGGAATTCCATGTGTAGCGGTGAAATGCGTAGATATATGGAGGAACACCAGTGGCGAAGGCGGCTCTCTGGTCTGTAACTGACGCTGAGGCTCGAAAGCGTGGGGAGCAAACAGGATTAGATACCCT
+
GGGFGGGGGGGGGGGGGGGGGGGGGGG@FGGAFGEGGGEGGGGGGGGGGGBCFEFFGGGGCFGGGCDCFGFGFGGGGFFFFE?FGGGG?FFFFGGGGGGGGCEEFGGAFGGGGDGGGG9DGGGGGGGGGGG<FFF,FFFFGGGGFFGG:CBFFGG?GGFEFGG?CGGGFFG?GGFFFGGGGGGGDFEDFGGCCC<*4??FDE55@@FGGGGGGGGECGFECGGF=EEGEF(2:7,FCEF:<GF;@8EGFFFF?DGGGECF==#>7GEDEEFE<GGFFFFE9FFEFF<89F;EBFGGGCFA,DGGGGGGGF?<9FEF?,,GFBE8GGF:>7DEGFE<<:?,+DCC,E<CGF?FGGGFAGGFFGFEBCF7GGDGECFFCEFF,8EC8FGFCGFFEEE@GGGGGGGGGGGGFC7GGGGGGGGGGEEFAE9GGGFGEC?GC@CCC
@AWDZ 4
TGGGGAATATTGCACAATGGGCGCAAGCCTGATGCAGCCATGCCGCGTGTGTGAAGAAGGACTTCGGGTTGTAAAGCACTTTCAGCGGGGAGGAAGGCGTTAAGGTTAATAACCTTGGCGATTGACGTTACCCGCAGAAGAAGCACCGGCTAACTCCGTGCCAGCAGCCGCGGTAATACGGAGGGTGCAAGCGTTAATCGGAATTACTGGGCGTAAAGCGCACGCAGGCGGTCTGTTAAGTCAGATGTGAAATCCCCGGGCTCAACCTGGGAACTGCATCTGATACTGGCAAGCTTGAGTCTCGTAGAGGGGGTTAGAATTCCAGGTGTAGCGGTGAAATGCGTAGAGATCTGGAGGAATACCGGTGGCGAAGGCGGCCCCCTGGACGAAGACTGACGCTCAGGTGCGAAAGCGTGGGGAGCAAACAGGATTAGATACCCT
+
FFGFECFGGGGFFGGFGGGGGGGDGGGGGGGG9@FFGG<FCGFFGGF+@FDFFFGGFGGG,F@FCFFGEBFFGGGGCEFGDGGGEFFGGG>FGGGFG@FGEEFGGFGGGGGG,,3FFFD:C=<FGFF7FCCF<@FCGGGGGGGFFCFGEE>FGFGGGB<F7F<?CFGGGG*CFEGGGG)?EC3GDEGEFGF1AFAA<9<EEG>5CG93FEGECAE=;BC::CEE=ECECFGGGFC<?>EFC5::FFC=4G=@F>>2*F#E5CF@>9FDB9DCGCF=>AE<$ECFCGFD@8B@,CFFF=77GGGFFFGEGGFFC,?9EB,F<EGGFAA+>8+FFC@B,EGEGGFFDAF8DCFFC<C<FEFGGGGFDFB:DF:DGGGGGGGED@C:@EFE<,CEGFF:FFGFF<7EGCGGGGGGGGFFCCEAGGGGGGGGGGFECGFFCCCCC
@AWDZ 5
TGGGGAATATTGCACAATGGGCGCAAGCCTGATGCAGCCATGCCGCGTGTATGAAGAAGGCCTTCGGGTTGTAAAGTACTTTCAGCGGGGAGGAAGGGAGTACAGTTAATACCTTTGCTCATTGACGTTACCCGCAAAAGAAGCACCGGCTAACTCCGTGCCAGCAGCCGCGGTAATACGGAGGGTGCAAGCGTTAATCGGAATTACTGGGCGTAAAGCGCACGCAGGCGGTTTGTTAAGTCAGATGTGAAATCCCCGGGCTCAACCTGGGAACTGCATCTGATACTGGTAATCTTTAGTCTCGTAGAGGGGGGTAGAATTCCAGGTGTAGCGGTGAAATGCGTAGAGCTCTGGAGGAATACCGGTGGCGAAGGCGGCCCCCTGGACAAAGACTGACGCTCAGGTGCGAAAGCGTGGGGAGCAAACAGGATTAGATACCCT
+
CFGGGFDFGGGGGGFGGGGGGGGGGGEGGGGGGGFGGGEGAGGGGGGGGEGGGGGGGGGGDFGGGGGDGEFGGGGGG9DGGGCFD9EEGG:BFGGC+BBCFE,BF5<<DFAFFDGGFGF<FAC<FGGGFFGFDG7FGGG>FFFGGG,CC8CGGFCC,CFGGF9>:CFGCCEEGBCGCGFC><><CFBCFFG>CCG?&<A>C?EF#0A@CFF58EECFFFE<8*:CEGGGGG:FEF;DGFG=CFG@;B;EFFGFGFGFD,F><;>DFD<>F<GF9FE@AEEFCC>GGCE7,,,,FBC,E::F7@GFAC7EC+FFFAEGGGGFGGAGGGCGGFFFEAECDGFF7FFGFFB,CC8FF,AAGFC@CGEF?7FGGGGGGGF@F@,8DGFC,6,F@<C,GEEGGBC,8EFECEGFGECF:FCFFGGGGGGGGGFGGGGGFGGCCCCC
@AWDZ 6
TGGGGAATATTGCACAATGGGCGCAAGCCTGATGCAGCCATGCCGCGTGTATGAAGAAGGCCTTCGGGTTGTAAAGTACTTTCAGCGGGGAGGAAGGGAGTAAAGTTAATACCTTTGCTCATTGACGTTACCCGCAAAAGAAGCACCGGCTAACTCCGTGCCAGCAGCCGCGGTAATACGGAGGGTGCAAGCGTTAATCGGAATTACTGGGCGTAAAGCGCACGCAGGCGGTTTGTTAAGTCAGATGTGAAATCCCCGGGCTCAACCTGGGAACTGCATCTGATACTGGCAAGCTTGATTCTCGTAGAGGGGGGTAGAATTCCAGGTGTAGCGGTGAAATGCGTAGAGATCTGGAGGAATACCGGTGGCGAAGGCGGCCCCCTGGACGAAGACTGACGCTCAGGTGCGAAAGCGTGGGGAGCAAACAGGATTAGATACCCT
+
EFGGGGGGGGGGGGGGGGGGGGGGGGGGGGGGGGGGGGFFGGGGGGGEGCFFFGFFGGFGFGGCGGGGGGGGGGGFFGGFGGFGGGGGGECFGGGFGGEFE<,FAFGDFGF,FFGGFGGGFEGGGGGGGGFFFCGGGEFFGGGGCFGGGGGGGGFGGGGGGGDFE?7CFGGGGGGF2<<F*=<FEFGGGG7GGDCC:05ACGDC=GG:@E,CEEEGDG?E@C=FCDGC5><?F?;@FFGF=:CFFC;GFGFGGGFEDGGFDFGGFGGGGGGFGFAB><<FCEF=CFCFFD>,?GF<F6++8++C,GGEGGEEEEDFFFCGGGFF<F9F7GGCEFEFF@DGGFGGF9F<=GGGGGGEF<FCEF:8:GGGGGGGGGGGGGGGFFGC:<GFE,,FGGGGF<GFEGGGGFFFGGGGGGGCGFFCGGFGGGGGGGFFFFGFA,CCB
@AWDZ 7
TGGGGAATATTGCACAATGGGCGCAAGCCTGATGCAGCCATGCCGCGTGTATGAAGAAGGCCTTCGGGTTGTAAAGTACTTTCAGCGGGGAGGAAGGGAGTAAAGTTAATACCTTTGCTCATTGACGTTACCCGCAGAAGAAGCACCGGCTAACTCCGTGCCAGCAGCCGCGGTAATACGGAGGGTGCAAGCGTTAATCGGAATTACTGGGCGTAAAGCGCACGCAGGCGGTTTGTTAAGTCAGATGTGAAATCCCCGGGCTCAACCTGGGAACTGCATCTGATACTGGCAAGCTTGAGTCTCGTAGAGGGGGGTAGAATTCCAGGTGTAGCGGTGAAATGCGTAGAGATCTGGAGGAATACCGGTGGCGAAGGCGGCCCCCTGGACGAAGACTGACGCTCAGGTGCGAAAGCGTGGGGAGCAAACAGGATTAGATACCCT
+
GGGGGGGG9FGFGGGGFGGGGFGGGGGGGGGGGGGGGGFFFGGGGGG@FFGGGGFGGFGGGGGGGGGGGGGGGGGFGGGGGGGGGGGGGGGDFGGDGGGGGGGGGGGGG<F9FFFFGGGGFACFGGGCGGGGGGGGGFFGGGGGGG7>FGGGGFGGGECFDFFFGGGGGGGEGGGF9FEGGCEGGG7CGGGGG=G8FGFF5*;EFFC<5GG>8GGGE<CE5:C8EC?E=CGCCG.FFFFCFGGFFGGGGGFFFC<FFFFGGGFFGDGEC=D:@,GD><A?FE@9<GGCF7GFFD8EECF:7EFGGF:7GFB,?,FCGGGGGFCGGGGGGGGGGGGGFGGGGGGGGGGFEFF,GGGGGDFCFEGGGGGGGGGGGGGGDGDEGGGFCFCGFDFAE>GGGGGGFFDGFCGGGGGFCGGGGGGGGGGGGGGGGGGGGGGGCCCCC
@AWDZ 8
TGGGGAATATTGCACAATGGGGGAAACCCTGATGCAGCAACGCCGCGTGAGTGATGGAGGTTTTCGGATCGTAAAGCTCTGTCTTCAGGGACGATAATGACGGTACCTGAGGAGGAAGCCACGGCTAACTACGTGCCAGCAGCCGCGGTAATAAGTAGGTGGCGAGCGTTGTCCGGATTTACTGGGCGTAAAGGGAGCGGAGGCGGATTTTCAAGTGAGATGTGAAATACCCGGGCTCAACTTGGGTGCTGCATTTCAAACTGGAAGTCTAGAGTGCAGGAGAGGAGAGTGGAATTCCTAGTGTAGCGGTGAAATGCGTAGAGAGTAGGAAGAACACCAGTGGCGAAGGCGACTCTCTGGACTGTAACTGACGCTGAGGCTCGAAAGCGTGGGGAGCAAACAGGATTAGATACCCT
+
GGGGGFCFGGGGGGGFFFFGFGGGGGGGGGGGGGGGGGGGGGGCFDGCBCFEFCC?CEGG@DFGGGGGGGGGGGGFFGGGGGGGGGGCFGGFFGEGFGGGGGGGGGGFGCFGFGGGGF@GG<@F@EDGFGGCG,,F7,>FFFGGEDDG:EE9D,2@FGFFGGGG>EGGGFEFGFEGGG??>/?AEFCGDFE<FEEGE34#;@??EGGGGF<@GFCFD@CEFGGGCGGGGFGFC>EGGCFGCD>FFFF>EFF9,GFDFFAFCE9?DD<B0CCEF?@E=AGFC:GGF<F?FA??,8EE,EEAA97EGGGGGGGGCFB7GFFFFGF5,FFF9,FFGGFDEFGGFEGF@,DGGGGDGGGFCGGGGGFFF9GGGGGGGFFFGGFEGGGGGGGGE@EFCFAGGFFAFGGGGGGGFGGCCCCC
@AWDZ 9
TGGGGAATATTGCACAATGGGCGCAAGCCTGATGCAGCCATGCCGCGTGTATGAAGAAGGCCTTCGGGTTGTAAAGTACTTTCAGCGGGGAGGAAGGGAGTAAAGTTAATACCTTTGCTCATTGACGTTAACCGCAGAAGAAGCACCGGCTAACTACGTGCCAGCAGCCGCGGTAATACGGAGGGTGCAAGAGTTAATCGGAATTACTGGGCGTAAAGCGCACGCAGGCGGTTTGTTAAGTCAGATGTGAAATCCCCGGGCTCAACCTGGGAACTGCATCTGATACTGGCAAGCTTGAGTCTCGTAGAGGGGGGTAGAATTCCAGGTGTAGCGGTGAAATGCGTAGAGATCTGGAGGAATACCGGTGGCGAAGGCGGCCCCCTGGACGAAGACTGACGCTCAGGTGCGAAAGCGTGGGGAGCAAACAGGATTAGATACCCT
+
EFF8F@,,@CFGGGG<FFG8FGFGGGCFGGGGGGGGGD9EGGDFGGG6@,CC,<@FAFGGCGC<FGDG8,@?FCFFFFG9FGFGGGGGCF+=CFFDGGGG@FDDF,BDGGC9FAFC?B=BFDGGDGEFGG+EAC+@CEGGFGF,><FEGGGG:,2,?C<:>D,>FFGGFGBFFCF<B:,C>7FGDGG5AFF#EC7<C/086*?CFFFFGCGC>8EEEEEE;DDF@2EDEFGFGEF1E?CFDC:D@@C<GFGGC@CF:CGFF>,9C>@E;F9GFEFGCFEBFCFFEFGF7GEFD8,3,CC>3:8;,,E@CGF=EFE?EFFGGGGGFGGCCCGGGFE5,CGGGFFFE<<8GGGGGF9GGGGGGF:ECGGGGGGGGGGGGGGGGGGE@FGDGGEFGGGGGGGGGFGGGGGGGGDGGGFGFGGGGGGGGGGFFFGGGGFFCACA8
@AWDZ 10
TGGGGAATATTGCACAATGGGCGCAAGCCTGATGCAGCCATGCCGCGTGTATGAAGAAGGCCTTCGGGTTGTAAAGTACTTTCAGCGGGGAGGAAGGGAGTAAAGTTAATACCTTTGCTCATTGACGTTACCCGCAGAAGAAGCACCGGCTAACTACGTGCCAGCAGCCGCGGTAATACTGAGGGTGCAAGCGTTAATCGGAATTACTGGGCGTAAAGCGCACGCAGGCGGGTTGTTAAGTCAGATGTGAAATCCCCGGGCTCAACCTGGGAACTTCATCTGATACTGGCAAGCTTGAGGCTCGTAGAGGGGGGTAGAATTCCAGGTGTAGCGGTGAAATGCGTAGAGATCTGGAGGAATACCGGTGGCGAAGGCGGCCCCCTGGACGAAGACTGACGCTCAGGTGCGAAAGCGTGGGGAGCAAACAGGATTAGATACCCT
+
CFFFGB@FFGGGDFGGGFCFGFC:BFGCFFGFFGGGGGGGGGGCFGF:FC<EF9<ACFFG8,CFFFGEFEG@EGGGEFGFFFFFG,@CGGFC:CB8B:FFFF:FF,5FFFC,8F<D?FFCDGFFGGGCCFBDGCEGGGGGFGGFFGFFG7*CEF9,?C<FF>D<@DFFFGEGG*<<BF9=B?<:C:=C:GC<C>EEFCGF;65FCCCFGGGC:FE;CFGDGDGCG>G/7C<*<E-<BCA<20/C?ACFGG?GEE<>F8,FC,&@8<<<,;CGFE=%CBEC5@C,>GFGGEGF9C@GC@>7:@+,FDC:+C<<CEF9FEAEDFCF<GGGEGCCFFFFF=EC7FFEE,9=DFFECF<F?FC@CF@,FB:FEFEGGGEF:@@C8AFF66C<E9FGGGEFGGGGGGGEFFEGGF@FCFFEGFFFC<GGGGGCGFFFGFGFCCCCC
@AWDZ 11
TGGGGAATATTGCACAATGGGGGAAACCCTGATGCAGCAACGCCGCGTGAGTGATGACGGCCTTCGGGTTGTAAAGCTCTGTCTTCAGGGACGATAATGACGGTACCTGAGGAGGAAGCCACGGCTAACTACGTGCCAGCAGCCGCGGTAATACGTAGGTGGCGAGCGTTGTCCGGATTTACTGGGCGTAAAGGGAGCGTAGGCGGACTTTTAAGTGGGAGGTGAAATACCCGGGCTCAACTTGGGTGCTGCATTTCAAACTGGAAGTCTAGAGTGCAGGAGAGGAGAATGGAATTCCTAGTGTAGCTGTGAAATGCGTAGAGATTAGGAAGAACACCAGTGGCGAAGGCGATTCTCTGGACTGTAACTGACGCTGAGGCTCGAAAGCGTGGGGAGCAAACAGGATTAGATACCCT
+
9FEEEFGGGGGFDFCFCCFFGEDDFGG,,,FFGC<EEFFFFFFGGGGGGGGGGEEGGFGGG7CA<FGGGEDCFFEFF?FFG99AEFGGFEB=@FGCGGGGFGDCFGFFA,CFFCC7C8DDFGGGFEEGG9FGG,@CEGFGGF>C>@C>>2>;<@C;=<C<CB9GCEF0FEBC25=<<CFG?CFCF>FC>FFF@:ECCCC*?CEGGED@@,@,@<@35#3>$E3@8<8?CC33CEG?A1C<5FFBFE:<<><6@FAA1A?GG,FFCGF9CFE=>GGGGFEE7A,D?EFEFFGFA,EEDE??=,FCE<5,CFB?@:@DGGGGGF?9FEFFAGGF7FFC9E8FB,@CEFCF?CFFF@EC,A@@FECFFFG@C8,:DF@EC@@8F@?@@86+@?G@E;9F@DE,EC@C,<<9<F@88@A8
@AWDZ 12
TGGGGAATATTGCACAATGGGCGCAAGCCTGATGCAGCCATGCCGCGTGTGTGAAGAAGGCCTTCGGGTTGTAAAGCACTTTCAGCGGGGAGGAAGGCGGTGAGGTTAATAACCTCATCGATTGGCGTTACCCGCAGAAGAAGCACCGGCTAACTCCGTGCCAGCAGCCGCGGTAATACGGAGGGTGCAAGCGTTAATCGGAATTACTGGGCGTAAAGCGCACGCAGGCGGTCTGTCAAGTCGGATGTGAAATCCCCGGGCTCAACCTGGGAACTGCATTCGAAACTGGCAGGCTAGAGTCTTGTAGAGGGGGGTAGAATTCCAGGTGTAGCGGTGAAATGCGTAGAGATCTGGAGGAATACCGGTGGCGAAGGCGGCCCCCTGGACAAAGACTGACGCTCAGGTGCGAAAGCGTGGGGAGCAAACAGGATTAGATACCCT
+
EGGGGDGGGGGGGGGGGGGGFGGGGGGGG?FGGGGGGGGGGCFFGGGGGFGGGGGGGGGGDGFGGGGGCEGGGGGGGGGGGGEGGGGGGGGGDGGGEGGGGDFFG,FFGGGF9FGGF9FGGFGG8CFGGGGGGGC>FFGGGFCFGGBCFGGGFFCAFFFEGGG@GGGGGGCEF>GGCFCFDEGCECCEGGGGGDCC=9GGGGGG?FFEGGG<4FEC;EF>8CEGEE>EGGE1FGFC>EFGFGDGFC:GFGGGGGGF>7@E5@FFF@FFGFFGGGF8:AFC?FGGGCFGGGCF9B<<=93,8@,,A8FCEGFE,GFGFGFB8EF<F=FF:BB@??9CGGGGGFFC,,BCGGGFFFGGGFGGF::F:FF:GGGGGGGGCEEGGGGGGGGCDGFF7GDGGGGGGGGGFCCGGGGGGGGFEGGGGGGGGGGGFFEGGGGGCCCCA
@AWDZ 13
TAGGGAATCTTCGGCAATGGACGAAAGTCTGACCGAGCAACGCCGCGTGAGTGAAGAAGGTTTTCGGATCGTAAAGCTCTGTCTTCAGGGACGATAATGACGGTACCTGAGGAGGAAGCCACAGCTAACTACGTGCCAGCAGCCGCGGTAATACGTAGGTGGCGAGCGTTGTCCGGATTTACTGGGCGTAAAGGGAGCGTAGGCGGATTTTTAAGTGAGATGTGAAATACCCGGGCTCAACTTGGGTGCTGCATTTCAAACTGGAAGTCTAGAGTGCAGGAGAGGAGAGTGGAATTCCTAGTGTAGCGGTGAAATGCGTAGAGATTAGGAAGAACACCAGTGGCGAAGGCGACTCTCTGGACTGTAACTGACGCTGAGGCTCGAAAGCGTGGGGAGCAAACAGGATTAGATACCCT
+
GGGGCGGGGGCGGGGGCFGDGGG:FFGGGGGGGGGGGGGGFGGGGGGGGGGGGGGGGFFGGGGGGGGGGGGGFG<FFFGGGEGGGGGGFGGFGGGGDGGGGGEGCCFFGFFBFGEGGGGGGGCD=DFDF<DGGADFG9FFGFEGG7FC>C*DFFG?GFGGGCFEFE>GFGDFFGGGCFFFGG>GGGGGGGGGEGD;CC>8>F?CFGFCGDFGGFGGGGG;FGFFGGCGDFEFGFGGGFBCC-FGGGFFGGFF9GGFFF)FECFFDFFGFFCGFF=A4$FF?FEGGGGGGGGFDFCGFFE,GGGDECC?GFEAEC7GGFDCF9FDGDFCDGGGGFGGFGFGGGGDB7FFGFEE,88EE<FFGGGGGGGGGCFGGGFGGGGFFEF8EGECGGGGGGGGGGGGGGDFGF<EFGEA,CCB
@AWDZ 14
TGGGGAATATTGCACAATGGGCGCAAGCCTGATGCAGCCATGCCGCGTGTATGAAGAAGGCCTTCGGGGTGTAAAGGACTTTCAGCGGGGAGGAAGGGAGTAAAGTTAATACCTTAGCTCAATGACGTTACCCGCAGAAGAAGCACCGGCTAACACCGTGCCAGCAGCCGCGGTAATACGGAGGGTGAAAGCGTTAATCGGAATTACTGGGCGTAAAGCGCACGCAGGCGGTTTGTTACGTCAGTTTTGAAATCCCCGGGCTCAACCTGGGAACTGCAGCTGATACTGGCAAGCTTGAGTCTCGTGGAGGTTGGTAGAATTCCAGGTTTAGCGGTGAAATGCGTAGAGATCTGGAGGAATACCGGCGGCGACGGCGGCCCACTGGACGAAGACTGACTATCAGGTGCGAAAGCGTGGGGAGCAAACAGGATTAGATACCCT
+
EFFC6,6CF,;EAFGC<FF<@CB7CGCGGGCEFGG9BA@66:,FEEGGG,6,<6,<EGEE,CF,CCFE7FF@F9CF,,,B=FFFFG7:@B44F+>83+B=B<ABF,5,C<E9FCF,>,,,C,CFACFEGCC<@FCE:@DCFCB,@,3>*C5:FC,6*<<B:BCG72=8<*<<<BFGG,2<*4<EG8:*<CF688*28<,64>EG=FC:<8E;>BEGFF91;1CCCC8**C?8B<:22=+@?,97#B('@,FCECC>*@>8,CB>,>@,3@=8,<@,@7,,=3<=<GFGGF9D<FCCFE+>+=8D8,,CFB,,,?7,B??GFE?:,<C+:CC@5,<C,:7C>CAE9EF@F??8F?<<DED+8+>+8+F7GCF7GGGFCC,,,<@7CED9FEFGFFCC,,,6,F@:C@@<F,C@=+C,,FC,9D<FDGGGGGGGGGGGC@A<A
@AWDZ 15
TGGGGAATATTGCACAATGGGCGCAAGCCTGATGCAGCCATGCCGCGTGTATGAAGAAGGCCTTCGGGTTGTAAAGTACTTTCAGCGGGGAGGAAGGGAGTAAAGTTAATACCTTTGCTCATTGACGTTACCCGCAGAAGAAGCACCGGCTAACTCCGTGCCAGCAGCCGCGGTAATACGGAGGGTGCAAGCGTTAATCGGAATTACTGGGCGTAAAGCGCACGCAGGCGGTTTGTTAAGTCAGATGTGAAATCCCCGGGCTCAACCTGGGAACTGCATCTGATACTGGCAAGCTGGAGTCTCGTAGAGGGGGGTAGAATTCCAGGTGTAGCGGTGAAATGCGTAGAGATCTGGAGGAATACCGGTGGCGAAGGCGGCCCCCTGGACGAAGACTGACGCTCAGGTGCGAAAGCGTGGGGAGCAAACAGGATTAGATACCCT
+
EAFFGGGG<FGCFGGGGGGGGGGEGGFGGGFGGGGGGG9ECFGGGGGGG@FFGGGGGGGGDEFGGGGCF:FFGGGF,CFGGGAF9<FG@F@+CFG<@7E:CF<FFFFFGFFADFFDDFCGFFGGGGG>=FCFGC>+C@@FFGGG7,@FEEGGGG?>FGGGGGGGGGGGGGGGE:FGGGGGGGDECDFGFGGCEGEEC9FFEGCFEFCFGGGEEGGGGGGG87CFGGGGGFCFEGGGGGBCFG7GGGGGGGGFGGGC:CGGGE>=GGG+;FGGG=CBFFEE9FF5FFFFC,@,8D@,8GGF:EGFFGEFEGDB9FC,GGFBF<GCFFFGGGGGGGGGGGGGGGFGFGGFGGGGGFC<FCGGGGGGGGGF@GGGGGGEF:F@CGGGGEFC6@<GGGGGGGGF@GDFF@C<GEEEF@EGGGEGGFGGGGGGGGGFGGGFCCCCC
@AWDZ 16
TGGGGAATATTGCACAATGGGCGCAAGCCTGATGCAGCCATGCCGCGTGTATGAAGAAGGCCTTCGGGTTGTAAAGTACTTTCAGCGGGGAGGAAGGGAGTAAAGTTAATACCTTTGCTCATTGACGTTACCCGCAGAAGAAGCAACGGCTAACTCCGTGCCAGCAGCCGCGGTAATACGGAGGGTGCAAGCGTTAATCGGAATTACTGGGCGTAGAGCGCACGCAGGCGGTTTGTTAAGTCAGATGTGAAATCCCCGGGCTCAACCTGGGAACTGCATCTGATACTGGGAAGCTTGAGTCTCGTAGAGTGGGGTAGAATTCCAGGTGTAGCGGTGAAATGCGTAGAGATCTGGAGGAATACCGGTGGCGAAGGCGGCCCCCTGGACGAAGACTGACGCTCAGGTGCGAAAGCGTGGGGAGCAAACAGGATTAGATACCCT
+
GFFGGCGD@EGFGGGGGGDE<FG@FGGGGGGGGGFGGG<FCEFGGGGGEC8FFGGGGGGG8=6CFFG@F7CFGGG,5?FG9E5??,>FFFF@GGG,4=ECCFBFGB<AF<F5>FGF?,,CDFGGGGGEGG7F<+++@C,<FGGGG:>@EEGGGGGDFGGFGGGGCGGFGGGGGGGBFGG>EGGG@<FGGGFFGGDC:AEGGG8CFC*>FGGGC?G*CG>>#8:CGGCCEGG>E<<FFGGGGGCCFFGGGGFGCCFCCBGGGG8FFG,##=FFC9DDDFGG=@D#FBDF@,DF@FFF@,F3=@+FFF@F@+=,9GFFGGE=,GFE,GGGGGGGGFGGGGFCGGGGGFD@FF8GFE?AGFFFEC>,GGGFFECGGGC@@7+6,,GEFAGF<CCGGGGGGGGFEFGEB,GGGGC@ECGGGF9FGGGGGCGGFB@GGGFGCCCCC
@AWDZ 17
TGGGGAATATTGCACAATGGGCGCAAGCCTGATCCAGCCATGCCGCGTGTATGAAGAAGGCCTTCGGGTTGTAAAGTACTTTCAGCGGGGAGGAACAAAGTAAAGTTAATACCTTTGCTCCTTGACGTTACCCGCAGAAGAAGCACCGGCTAACTCCGTGCCAGCAGCCGCGGTAATACGGAGGGTGCAAGCGTTAATCGGAATTACTGGGCGTAAAGCGACCGCAGGCGGTTTGTTAAGTCAGATGTGAAATCCCGGGGCTCAACCGGGGAACTGCATCGGATACTGGCAAGCTTGAGTGTCGTAGAGGGGGGTAGAACTCCAGGTGTAGCGGTGAAATGCGTAGAGATCTGGAGGAATACCGGTGGCGAAGGCGGCCCCCTGGACGAAAACTGACGCTGAGGTGCGAAAGCGTGGGGAGCAAACAGGATTAGATACCCT
+
F<FCE7@FEGF@FAEGGGGFFGG7F+C,DF?@D,6C<ECGG8FGGGGEECGG9@FGGGGGF8,ECFD>FE7FGGG,CAFGFE,F<5=FD+++=FE,,,:4A<?F9@EA9<9<>DFC,,,5>DFFGGDFDFED,8CF:F,8F8<<<,FGGEGB<D9FFFDEDGF,>8<FFGGFEGCGGGEC**=@E)G,;:EFCC8#*<CG55+;:F+:GGCCCCECC@;8-%1CEGE=EG#:FE2CE9<FFF#:9?20FGC<CE<<:CFC=88C6C*#3,F;F>BFB2;E9AC9DEA@8,5,,EFFGC@6++8;BCF=F@3,,E?,FEB,,BEE8GFGGGDGGGFDD@@FEFGCGGGFFF8=,,C,FCF7GEC@GGFFCB,CF@+EC@66,GFC,F:C,6,F,CEF@C,@,F@C:;CF@F@F@@@GGFDGGGGFGFEEEECFGGGGCCCCC
@AWDZ 18
TGGGGAATATTGCACAATGGGCGCAAGCCTGATGCAGCCGTGCCGCGTGTATGAAGAAGGCCTTCGGGTTGTAAAGTACTTTCAGCGGGGAGGAAGGGAGTAAAGTTAATACCTTTGCTCATTGACGTTACCCGCAGAAGAAGCACCGGCTAACTCCGTGCCAGCAGCCGCGGTAATACGGAGGGTGCAAGCGTTAATCGGAATTACTGGGCGTAAAGCGCACGCAGGCGGTTTGTTAAGTCAGATGTGAAATCCCCGGGCTCAACCTGGGAACTGCATCTGATACTGGCAAGCTTGAGTCTCGTAGAGGGGGGTAGAATTCCAGGTGTAGCGGTGAAATGCGTAGAGATCTGGAGGAATACCGGTGGCGAAGGCGGCCCCCTGGACGAAGACTGACGCTCAGGTGCGAAAGCGTGGGGAGCAAACAGGATTAGATACCCT
+
FFGGGEEGGGGGGGGGGGGGGGGGGGGGGGGGGGGGGGGGGGGGGGGFGGGGFFGGGGGGCEGFGGGGFFGGGGGGGGCFGGGGGGGDGGGCGGGGGGGGGGGGGFCGGGGFGFGGFFGGFGGGGGGEGGGAEGEGGGGGGGGGGDFGGGDGGFDGGGFGG.CFGFGFGGGGGGDFGFFCCF?GE7FEGGGGGFEEE7<CCGGFFECFGGGGGGGGGGGGECGGGGGGGGGGEGGGFCCFGEGFF;C>?FFGGGGGG>FECG>FGFGFGGFFGFD1FD>FDDFFFGDF:@FEFFGGD@CGGGGGGFCCGGGGFGEEGFCFEEEB,GGGG>GGGGGGDFGFGGGGGGFFGFGEGGGGGCGGGGEGGGGGGGGGGGGGGGGGGGECBFDGGGGGGGGDGGGGGGGGGFGGGEGGGGEGGGGGGGGGGGGGGGGGGGGGCCCCC
@AWDZ 19
TGGGGAATATTGCACAATGGGCGCAAGCCTGATGCAGCCATGCCGCGTGAGTGATGAAGGTTTTCGGATCGTAAAGCTCTGTCTTCAGGGACGATAATGACGGTACCTGAGGAGGAAGCCACGGCTAACTACGTGCCAGCGGCCGCGGTAATACGTAGGTGGCAAGCGTTGTCCGGATTTATTGGGCGTAAAGCGAGCGCAGGCGGTTTCTTAAGTCTGATGTGAAAGCCCCCGGCTCAACCGGGGAGGGTCATTGGAAACTGGGAGACTTGAGTGCAGAAGAGGAGAGTGGAATTCCATGTGTAGCGGTGAAATGCGTAGATATATGGAGGAACACCAGTGGCGAAGGCGGCTCTCTGGTCTGTAACTGACGCTGAGGCTCGAAAGCGTGGGGAGCAAACAGGATTAGATACCCT
+
FGGFGGGFFGGGGGGGGGGEGGGGGGGDGFGGGGGGGGGGGGGGGGGFGGGFFFGGGGGGGGGGGGGGGGGGGGGAFGGGGGGGGGGGGGGFGGEGGGGGGGGCFGGGGGGG@FFGEFAFGFGGGGEFGD?GGG?GDFGGDGGGCCGGGGG9FGFCCCGC#FGFFG>FGGBFFFGGGGGFFFGGGGGGGGGGGGGEGGGGGGGDFGGGGGGFCCG@F?FGGGG;FCFGGGGF>CEGFGGGEGGGFGEGEGFGGFF?FAFGGGGFGFGEFFFFGGFFE;EGFGGGF589DGGGFCFFFGGGFGFFCCDGGGGGFEEGGGGGFGGGGFGGGGGGGDGGGGGGGGGGGDGGGGGGFF@GF8FGGGGGGGGGF7EGGGGDGGGGGEGGGGGGFFGGGGGGFFFCGGGGGGGGGFFB6<C@
@AWDZ 20
TGGGGAATATTGCACAATGGGCGCAAGCCTGATGCAGCCATGCCGCGTGTATGAAGAAGGCCTTCGGGTTGTAAAGTACTTTCAGCGGGGAGGAAGGGAGTAGAGTTAATACCTTTGCTCATTGACGCTACCCGCAGAAGAAGCACCGGCTAACTCCGTGCCAGCAGCCGCGGTAATACGGAGGGTGCAAGCGTTAATCGGAATTACTGGGCGTAAAGCGCACGCAGGCGGTTTGTTAAGTCAGATGTGAAATCCCCGGGCTCAACCTGTGAACTGCATCTGATACCGGCAAGCGTGAGTCTCGTAGAGGGGGGTAGAATTCCAGGTGTAGCGGTGAAATGCGTAGAGATCTGGATGAATACCGGTGGCGAAGGCGGCCCCCTGGTCGAAGACTGACGCTCAGGTGCGAAAGCGTGGGGAGCAAACAGGATTAGATACCCT
+
@C@@:CCGC,CFAF9AF<C,,@@FGGBEFGDFAEEFFFGGG8FCGDEF:,,,CFGGFAEC8FGF<DFGFEFGGEFC5CFC9FEFE,7FCF@C:CGD7F@FEE?DF<F<BFG,,CBDFGC,8B,@AC=BBE7CFCFF:@F@FCACB@8>7C5:DCFDFGGD:<CB*BFGG*<CFG*=BE::=FC@ECC/<CGGGEG:*2,8CE>C=F:C:?:EGCEGCFEGEE*?C8*23<C8:>?>CC7CFCCDFF<:F?F:#<F@<:CCFE,?>8>,.$CFF9FA@3<CB;@75*:@<+C7FB,F@2+@:+8E<CGFFFCBDFA5B,B,,ABF=,FEEE:GCFCFG@FC7GFFA,,=:,9GGEC,CFFCGEGCEGF@C?,FE@GF@6+EB,@CB,C,CGGF@EGGF<DFEC+C8,7FD7GGEFFCCC,@FC,,C,6,C<EF<F<EA<CCB
@AWDZ 21
TGGGGAATATTGCACAATGGGCGCAAGCCTGATGCAGCCATGCCGCGTGTATGAAGAAGGCCTTCGGGTTGTAAAGTACTTTCAGCGGGGAGGAAGGGAGTAAAGTTAATACCTTTGCTCATTGACGTTACCCGCAGAAGAAGCACCGGCTAACTCCGTGCCAGCAGCCGCGGTAATACGGAGGGTGCAAGCGTTAATCGGAATTACTGGGCGTAAAGCGCACGCAGGCGGTTTGTTAAGCCAGATGTGAAATCCCCGGGCTCAACCTGGGAACTGCATCTGATACTGGCAAGCTTGAGTCTCGTAGAGGGGGGTAGAATTCCAGGTGTAGCGGTGAAATGCGTAGAGATCTGGAGGAATACCGGTGGCGAAGGCGGCCCCCTGGACGAAGACTGACGCTAAGGTGCGAAAGCTTGGGGAGCAAACAGGATTAGATACCCT
+
FEGG>FFGGGGGGGGGG<<,CFGGGGEGG@FFGGGFGGGG9FCE@F7@C@CF@C<EEF@FCEC,9,CEFCFFGGFFFCEFFG?F?9FGGDCFGGFCEC8FEEF@F9EGGCFDDF,:EC,,?D@FF9F+BFEGFEGFFGFFGC<FFG>FCE>EFFC,?CF7*>>CCGGGGGEGGGEGC@CF==CG>FGDGFFFD8ACEFG8C*CFCEFGGCFF<1GEG+%;?FCEGGG-5:,8F>CGFG;CG55CFCC7<C;GCFFFGFGFG>@FBE:7D,9F8FD:48FCFB=<,,@,+,GFF3AF@,7FFC8@,,C@8++F,E:,,5,=<=,,,GFFC@++EFDFC+F=GGFB9B@=<FAE=C,FFFC+7:CC,F?,C,::F7GF:GGGFCCBB,CC,,FC7B@CF<E6,<@68;8,ECFCC-FF8AF69E<CEC,,EF<AF<E<@8,A6
@AWDZ 22
TAGGGAATCTTCGGCAATGGACGAAAGTCTGACCGAGCAACGCCGCGTGAGTGAAGAAGGTTTTCGGATCGTAAAACTCTGTTGTTAGAGAAGAACAAGGATGAGAGTAACTGTTCATCCCTTGACGGTATCTAACCAGAAAGCCACGGCTAACTACGTGCCAGCAGCCGCGGTAATACGTAGGTGGCAAGCGTTGTCCGGATTTATTGGGCGTAAAGCGAGCGCAGGCGGTTTCTTAAGTCTGATGTGAAAGCCCCCGGCTCAACCGGGGAGGGTCATTGGAAACTGGGAGACTTGAGTGCAGAAGAGGAGAGTGGAATTCCATGTGTAGCGGTGAAATGCGTAGATATATGGAGGAACACCAGTGGCGAAGGCGGCTCTCTGGTCTGTAACTGACGCTGAGGCTCGAAAGCGTGGGGAGCAAACAGGATTAGATACCCT
+
GGGGG@EG@FGGFGGGGGGGGGGGGGGGGGGGGGFGGGGGGGGGGGGGGGGFGGGGGGGGGGGGGGGCC@FGGGGGGGGGGGGGGFGGFGGGGGGEEFCFA<FEFGFGGGGFGGGGGGAFGGGGGGGGGGGGGGGF<FFGGGGGGGF?GGGEGFGG7BFGGGDFFGGGGGCFGFGG@FCG6<<C<GGFFCCEGGECFGFFEB<<CEGGFFEEEFGFGGFGGGEGCGGG6EGFFG9CGGFGGGFC9FFFFFFEFGFE3GGGGGGFDC@CGFF:FGGFE9FGFGGGFGEFFGGGEGGGGGFFGCGDGGGFGE<?9GDGFF<GGFF<FGFGGGDFGEAAGEEC+GGGGGGGGGGGGGGGGGGGGGGGGGGGGGEGGEGGGGFFGGGDGFGGDEFGGGGGGGGGGFDGGGGGGGGGGGGCC@EFGGGGGGGGGGFDGGGGCACBA
@AWDZ 23
TAGGGAATCTTCGGCAATGGACGAAAGTCTGACCGAGCAACGCCGCGTGAGTGAAGAAGGTTTTCGGATCGTAAAACTCTGTTGCTAGAGAAGAACAAGGATGAGAGTAACTGTTCATCCCTTGACGGTATCTAACCAGAAAGCCACGGCTAACTAAGTGCCAGCAGCCGCGGTAATACGTAGGTGGCAAGCGTTGTCCGGATTTATTGGGCGTAAAGCGAGCGCAGGCGGTTTCTTAAGTCTGATGTGAAAGCCCCCGGCTCAACCGGGGAGGGTCATTGGAACCTGGTAGACTTGAGTGCAGAAGAGGAGAGTGGAATTCCATGTGTAGCGGTGAAATGCGTAGATATATGGAGGAACACCAGTGGCGAAGGCGGCTCTCTGGTCTGTAACTGACGCTGAGGCTCGAAAGCGTGGGGAGCAAACAGGATTAGATACCCT
+
FE9FGFGGGGGGCGCCGGGGGGE@FGGGGGGGGGGGGGGGGGGGGGGGDGGGFEDAEEFFFA,DFGG,,4BFFCGGGGGFFFGFGGGFC<FGGGGGGGFGD=BFFGGFGFGGFFGFGGDFGFDFFGGGGG<F9FD<E<FGFF<FFFFG7CCCCEEFCB@FFFGGGGF8:FDEFGF@CE<FEC:7C=GGGGGGEG*>>E?F:=CC9<FE<38BCEC<CFCEC?GFEGFDDGGFGF,<FGGF<:FD9D@2B6D>/FC<=7FCF=EF7CEECEFC8D9?6A?<F>C>+A,<E49E:EGGFFGGGDEE<,FCGFGGFFGGEB,CGGFFF<9@@@+@F9DE?,:,7FC:,???<C?,<C,?FFF9C9GGGGFB6,,@@+7C7B@<<<GF?FFGGGGGGF7FEFFCC,+7FF8,,;BFB7GGGFFAGFGFFFC;,;,@,<FGCB8B@
@AWDZ 24
TGGGGAATATTGCACAATGGGCGCAAGCCTGATGCAGCCATGCCGCGTGTATGAAGAAGGCCTTCGGGTTGTAAAGTACTTTCAGCGGGGAGGAAGGGAGTAAAGTTAATACCTTTGCTCATTGACGTTACCCGCAGAAGAAGCACCGGCTAACTCCGTGCCAGCAGCCGCGGTAATACGGAGGGTGCAAGCGTTAATCGGAATTACTGGGCGTAAAGCGCACGCAGGCGGTTTGTTAAGTCAGATGTGAAATCCCCGGGCTCAACCTGGGAACTGCATCTGATACTGGCAAGCTTGAGTCTCGTAGAAGGGGGTAGAATTCCAGGTGTAGCGGTGAAATGCGTAGAGATCTGGAGGAATACCGGTGGCGAAGGCGGCCCCCTGGACGAAGACTGACGCTCAGGTGCGAAAGCGTGGGGAGCAAACAGGATTAGATACCCT
+
GGGGGEGFGGGGGGGGGGFGGGGGGGGGGGGGGGGGGGGGGFGGGGGEGGGGGGGGGGGGCGGGGGGGGCFEGGGGFGGGGGGGGFGGGGFGGGGGGGGGGGGGGGGGGGGGGFGGDGGFGGGGGGGGGGGGGGGGGGGGGGGGGGGGG?GGGGF/DGFGGGGGGGGGGGGGGCGFGGGGGGGGGGGDGGGGGGGGFGGGGGGG6FFFGGGGGFEE8<EEEDEECEGGGFGGGFCGGFFFGGGGFGFFFGFGGGGCGGGGGGFBCFFGCCFFFFECD2ECFFGEFGFGFFGGFFDD,GEGGGGGGFFD+FGFBEEFGGDGFFGFGFGGEDGGGGGF<GGGDFFE9EGECGGGGGFGGGGGGGGGGGGFGGGGGGGGGGGGGGGGGGF9GGGFGGGGGFGGGGGEDGGGGGDGGCCEGGGGGGFGGGGDFFAFCGGGCCCCC
@AWDZ 25
TAGGGAATATTCGGCAATGGACGAAAGTCTGACCGAGCAACGCCGCGTGAGTGAAGAAGGTTTTCGGAACGTAAAACTCTGTTGTTAGAGAAGAACAAGGATGAGAGTAACTGTTCATCCCTTGACGGTAACTAACCAGAAAGCCACGGATAACTACGTGCCAGCAGCCGCGGTAATATGTAGGTGGCAAGCGTTGTCCGAATTTATTGGGCGTAAAGCGAGCGAAGGCGGTTTCTTAAGTCTGATGGGAAAGCCCCAGGCTCAACCTGGGAGGTGCATTGGAAACTGCGAGACTTGAGTGCAGAAGAGGAGAGTGGAATTCCATGTGTAGCGGTGAAATGCGTAGATATATGGAGGAACACCAGTGGCGAAGGCGGCTCTCTGGTCTGTAACTGACGCTGAGGCTCGAAAGCGTGGGGAGCAAACAGGATTAGATACCCT
+
A<@CFFDF,CF,CE@@FFGG<<F+@F:6CFGG9C@FGECF,@FGGGGGGG,96CC?DEEE=<EFFGGG7+BFGGGD5EFF<?BAF<FGFCEGEGG,F<F=8,9,8C<,BFF<?,8,<,@:FAF@A=FCCB+ED?F8DFFGFGGD,<:CF+35DEGFC7,D>,E63CCC?<>F:>:FF0%<,7<EDCA6FF<>=@C*25,=#*7EFF:::=CEC@88*+3E2C8E1CE*5=E:FF59GFF2);9>,5:#/@9ACGF:8-B8<>#CF:C+:,DC5C3,CFC@,,C?FC>B,;=A,FE8E8B9,,9FCGFEFF<B,GGFFDGFFGF<@FF7GGDGGGGGGFFDGF<GFC,B,C,EF<F<GGEFFGGDEGGGGGGCC:F@7@A<GGGGFC,AFGEEEFF@EFFFFE@7ECFB<DGGGGGF@FEGF@<FEGGGGGGGGGGFCCCC@
@AWDZ 26
TGGGGAATATTGCACAATGGGCGCAAGCCTGATGCAGCCATGCCGCGTGTATGAAGAAGGCCTTCGGGTTGTAAAGTACTTTCAGCGGGGAGGAAGGGAGTAAAGTTAATACCTTTGCTCATTGACGTTACCCGCAGAAGAAGCACCGGCTAACTCCGTGCCAGCAGCCGCGGTAATACGGAGGGTGCAAGCGTTAATCGGAATTCCTGGGCGTAAAGCGCACGCAGGCGGTTTTTTAAGTCAGATGTGAAATCCCCGGGCTCAACCTGGGAACTGCATCTGATACTGGCAAGCTTGAGTCTCGTAGAGGGGGGTAGAATTCCAGGTGTAGCGGTGAAATGCGTAGAGATCTGGAGGAATACCGGTGGCGAAGGCGGCCCCCTGGACGAAGACTGACGCTCAGGTGCGAAAGCGTGGGGAGCAAACAGGATTAGATACCCT
+
EGGEGCEGGGGGFGGGGGGGGGGGEGGGGCDGFFGGGGGGFGGGGGGGGEFFCGGF,EE8@EEGGFGGEE@CE?ECEFFFGGGGEGGGGGDGGGC<C@FEEFBDEDEFFA9FGDFAB9FAFGCDGGGEGGGEF@@FGGGFD,3DCFDECCGDGGGDF*>EDGGCGGGGFEGGGGGGGG@C8:<ECFFDGGGGGG70;<@C:C2;C#)@EC:FGGE5;@9CC>EEE=FGGGGCF?#9GFFGFCF=CECFBFBFGD6?>D,GFFG@C<;CFB>CC8F;D=EG<>C><GFFF<@@,C>7FDC@8++DFCCFBF+,E?,GFF9GGF<8A=?FDDGEFFGGGGF7GFGGGGFFFFDEFF<FFCF::GFFGGGGGGC7GEEFGFFCGFDGFF8GEAF;@F@@@;,DGGGGGFDFGGGF@FAEGGGGFGGGGGGCGGGGGGE<A<@C@
@AWDZ 27
TAGGGAATCTTCGGCAATGGACGAAAGTCTGACCGAGCAACGCCGCATGAGTGAAGAAGGTTTTCGGATCGTACAACTCTGTTGTTAGAGAAGAACAAGGATGAGAGTAACTGTTCATCCCTTGACGGTATCTAACCAGAAAGCCACGGCTAACTACGTGCCAGCAGCCGAGGTAATACGTAGGTGGCAAGCGTTGTCCGGATTTATTGGGCGTAAAGCGAGCGCAGGAGGTTTCTTAAGTCTGATGTGAAAGCCCCCGGCTCAACCGGGGAGGGTCATTGGAAACTGGGAGACTTGAGTGCAGAAGAGGAGAGTGGAAGTCCATGTGTAGCGTTGAAATGCGTAGATATATGGAGGAACACCAGTGGCGAAGGCGGCTCTCTGGTATGTAACTGACGCTGAGGCTCGAAAGCGTGGGGAGCAAACAGGATTAGATACCCT
+
GGFCCGGCFGGGGFCFFGGAFGCFEGCCFG9FEFGGCFGGGCGEEG@7@EGGGFGGF?<FFGGGGGEEGGEFC,BFFECFGGGGFCEEFGGFFD=BFCFFA,BB,C8<FFC9,AFA<A7?EAE=FGGDEGF9?FFGGGCDFGGGGGGGDGGGFGGGDCFFG7@,DCFF::<C*>FFC,,?>75)FFECFF7>GG>5CFGCGDC@7GDG8<AFG=<FF;9FC=GGG>F7;F<6B=,CB;<FCFDFBCCFF>9CGGFFCCFED:EFCEECFGGGED@:%A=,:0:C,F@F,;CGFGGGGGFCFAE,FDE9FA,FECGF,,9,F<=<5,,7GGGEF9GGFDCEC7FGFE9<A,ECGFGGGEFFGGEF7GGEFFGGGGFFF@,,;,FFEE,GGGFC7EDDGGGGGGEFAF@FFGGDGEFGFFFGGGFGGGGGGGGGFD@CCCCCC
@AWDZ 28
TGGGGAATATTGCACAATGGGCGCAAGCCTGATGCAGCCATGCCGCGTGTATGAAGAAGGCCTTCGGGTTGTAAAGTACTTTCAGCGGGGAGGAAGTGAGTAAAGTTAATACCTTTGCTCATTGACGTTACCCGCAGAAGAAGCACCGGCTAACTCCGTGCCAGCAGCCGCGGTAATACGGAGGGTGCAAGCGTTAATCGGAATTACTGGGCGTAAAGCGCACGCAGGCGGTTTGTTAAGTCAGATGTGAAATCCCCGGGCTCAACCTGGGAACTGCATCTGATACTGGCAAGCTTGAGTCTCGTAGAGGGGGGTAGAATTCCAGGTGTAGCGGTGAAATGCGTAGAGATCTGGAGGAATACCGGTGGCGAAGGCGGCCCCCTGGACGAAGACTGACGCTCAGGTGCGAAAGCGTGGGGAGCAAACAGGATTAGATACCCT
+
GCGGGGGGGGGGGGGGGGGGGGGGGGGGGGGGGFGGGGGGGGGGGGGGDCGGDFFGGGGGGGGGGGGGFGGFGGGGGGGGGGGGGGGGGGGGGGGGFGGGGGA<FFDGGGGGGGGGGGGGGGGFG9CBFGGGGGGGGGFGDGFGGGGGGGDGGFGFGEFGGGFFGGGGGEGGGGGGGGGGDFGGEG>GGGGGGGGG=<?GGEGGGGG>GFGGDGGGFGGGGDGGE=EGEFGECEGFCDFFFF>>94FGGF8CGFCFGGE><F<=GGGGFGGGFGFCFCGGGGGGGGGGGF@,F,GGGGGEFDGGGFGEGGGGFFCCGGGGFGGGGGGGGGFCGGGGFECCGGFAGFFEE?FFDGGGGGGCEGGGGGEGFE=,C@7GGGGECFF@:AGF<EEC,F7GGGFDGGGGFGEFGGGGGGGGGGGGFGCGGGFGGGEDFFC,BA8B6
@AWDZ 29
TGGGGAATATTGCACAATGGGCGCAAGCCTGATGCAGCCATGCAGCGTGTATGAAGAAGGCCTTCGGGTTGTAAAGTACTTTCAGCGGGGAGGAAGGGAGTAAAGTTAATACCTTTGCTCATTGACGTTACCCGCAGAAGAAGCACCGGCTAACTCCGTGCAAGCAGCCGCGGTAATACGGAGGGTGCAAGCGTTAATCGGAATTACTGGGCGTAAAGCGCACGCAGGCGGTTTGTTAAGTCAGATGTGAAATCCCCGGGCTCAACCTGGGAACTGCATCTGATTCTGGCAAGCTTGAGTCGCGTAGAGGGGGGTAGGATTCCAGGTGTAGCGGTGAAATGCGTAGAGATCTGGAGGAATACCGGTGGCGAAGGCGGCCCCCTGTACGATGACTGACGCTCAGGTGCGAAAGCGTGGGGAGCAAACAGGATTAGATACCCT
+
FEGGGGGGGGGGGFG<FFFF8EGGGGGGGGGGDGGF<FFGFGGCFFE7@,CEEFDFE@FGCFEFGFGG,?FGFGF<ECFEFAFGFC@FGG:CCCF,4BFGGGCF@5<EGGF<DCF9DFAFDAEFGGGEF<:FGGDECG?BFGG8FC,CF@EGGDGGGGC7C7DFDFGD,=7CCCCC+?24*CF>CCCEF<%CFF@EE1<C0C489<+<EG62:::C=?;?>:GCA=F:5CEGGFECFC=:;9<:F@C<,?3'EB7FC7GGCCD>CGF><F<CFCB?@,FFCAC@,CE,33@<9FCD@+BC3+7DC8EFEF7F=,A<B,AGGFE8GGFFF=7CFCB957F7FFDF;A,E9DCF,GGGGGGC=:C@GF@CC,6,F@7@@@DEE<@:,<C;;,6,GGGGF@8C,@CB:BEFFB,C::EF,EE@GFEGGFE9EEFEFC666BAA6
@AWDZ 30
TAGGGAATCTTCGGCAATGGACGAAAGTCTGACCGAGCAACGCCGCGTGAGTGAAGAAGGTTTTCGGATCGTAAAACTCTGTTGTTAGAGAAGAACAAGGATGAGAGTAACTGTTCATCCCTTGACGGTATCTAACCAGAAAGCCACGGCTAACTACGTGCCAGCAGCCGCGGTAATACGTAGGTGGCAAGCGTTGTCCGGATTTATTGGGCGTAGAGCGAGCGCAGGCGGTTTCTTAAGTCTGATGTGAAAGCCCCCGGCTCAACCGGGGAGGGTCATTGGAAACTGGGAGACTTGAGTGCAGAAGAGGAGAGTGGAATTCCATGTGTAGCGGTGAAATGTGTAGATATATGGAGGAACACAAGTGGCGAAGGCGGCTCTCTGGTCTGTAACTGACGCTGAGGCTCGAAAGCGTGGGGAGCAAACAGGATTAGATACCCT
+
FGGGEFCF@FGGGGGGDFGFCFGEGGGFFGGGGGGGGGGGGGGGGGG@CFGFFGGGGG,=FFGGGGGGGFEGFGG9FDFGGGGCFGGGGCCFGFFFFC@FE?,:<FEGGGGCCFFGF9FFEGF8F8@CGGFGGEGG8F,3BF<F,DBF7@BFGGGGGFF8CCFFGF7,@CCE>FC@C<CFG9=7CB*=<F@FA<2:<CEGEEGECF,:2=<C8CEEEFFGGEGEEGCC7ECCEGCFCFFFGFA:?FG;FD5:>EGG:0>:C81@G@AEFCGBDDE:,<@AFD3?:<FCFFFE5,GCFFGGGGFGFGGGFE:FFGGFF8GGGF=F<GGGGGF:CF,GEE<EA,EEAGFGFC,DFC9,FC6<:-,,F7GF@FGGGF>GF,<8GFGFGECEE9GGGGGGFFFECF:F<DEGGEGGDGGGFGGGFGFGFGGGGGGGGGGFCCCCC
@AWDZ 31
TGGGGAATATTGCACAATGGGCGCAAGCCTGATGCAGCCATGCCGCGTGTATGAAGAAGGCCTTCGGGTTGTAAAGTACTTTCAGCGGGGAGGAAGGGAGTAAAGTTAATACCTTTGCTCATTGACGTTACCCGCAGAAGAAGCACCGGCTAACTCCGTGCCAGCAGCCGCGGTAATACGGAGGGTGCAAGCGTTAATCGGAATTACTGGGCGTAAAGCGCACGCCGGCGGGTTGTTAAGTCAGATGTGAAATCCCCGGGCTCAACCTGGGAACTGCATCTGATACTGGCAAGCTTGAGTCTCGTAGAGGGGGGTAGAATTCCAGGTGTAGCGGTGAAATGCGTAGAGATCTGGAGGAATACCGGTGGCGAAGGCGGCCCCCTGGACGAAGACTGACGCTCAGGTGCGAAAGCGTGGGGAGCAAACAGGATTAGATACCCT
+
EFGGGGEGGGGGGGGGGGGGGGGGGGGGGGGGGGGGGGGGFGGGGGGCF:FFFFAFFFGGFGGGGGGGFCGGGGG9FFGGGGEGG<FCGGFGGGGFGGFEEEGD<?DFGGFF8DDFFCFAFGGGGGG+>FGBFEGGCFF7FGGG5GGGGDCFGGFEFGFDGG@GGGGGGGGEGEGFCFGGEFGEC<FDFGGGGCGC:EGGGG8CF?CGGGEFGGGGDFGEECEGC/FDCEG#FEG@GF=FCECFFGGFGGFGCEC<F@FCED89CGFCDF9=@/??BFGFGFFF<GDFGFCCF<GGFCFFBC3>9CGGGGGGGGFAFFF8F@E,=FGGGEEFE<GE9>GEGGGGGFCGEFGGGGGGGGGGEGFGGF:DGGEFC7GGGGFFCGGGGGGFFGCEF;GEFFEFGGEE7FEGFGGGGGGGGGGGGFCGGGGGFFCGFGEF@<,A8
@AWDZ 32
TAGGGAATCTTCGGCAATGGACGAAAGTCTGACCGAGCAACGCCGCGTGAGTGAAGAAGGTTTTCGGATCGTAAAACTCTGTTGTTAGAGAAGAACAAGGATGAGAGTAACTGTTCATCCCTTGACGGTATCTAACCAGAAAGCCACGGCTAACTACGTGCCAGCAGCCGCGGTAATACGTAGGTGGCAAGCGTTGTCCGGATTTATTGGGCGTAAAGCGAGCGCAGGCGGTTCCTTAAGTCTGATGTGAAAGCCCCCGGCTCAACCGGGGAGGGTCATTGGAAACTGGGGAACTTGAGTGCAGAAGAGGAGAGTGGAATTCCATGTGTAGCGGTGAAATGCGTAGATATATGGAGGAACACCAGTGGCGAAGGCGACTCTCTGGCCTGTAACTGACGCTGAGGCTCGAAAGCGTGGGTAGCAAACAGGATTAGATACCCT
+
FGGGGGGGGGDGFGGGGGGGGGGGDGGFGGCEFGGGGFEFGDGEGGGFCBFEGDCFGGGGEGAFGGGCGGGFGGGGGGGGGGFBFGGFGGFGGGGGGDFCF=FFGGGGGGGGGGGGGGGGGGGGGGGGCFFGGGGGGGGFGGGGGGGGGGGCDFCCFGE,@*=:FCFGGDGGGGGGGFFFGGFCFGGGGFFGFFFGFGG?GDEFFBC/GGFCEEG427EE>GGGFGDGGGFBCCCCFFC?<7,:,DD8CCGGGGGGEF<GFGFGFFFEGF7CDBD?4?GFFGGGGGGF:;@,GGGFFCFAFAAE9GGGGGGGFFGGFFAFFA9GFGGFF7GGGGGGFEGDGFGGFF9FGGGGFEF9E:@8GFFFEDEDGFGGEGEAGC,GGGGFCCGGGEFE7GEGGGGGGGGEEGFA?GGDGGGGGGGGGGGGGGGGGGFFGFFGCCCCC
@AWDZ 33
TGGGGAATATTGCACAATGGGCGCAAGCCTGATGCAGCCATGCCGCGTGTATGAAGAAGGCCTTCGGGTTGTAAAGTACTTTCAGCGGGGAGGAAGGGAGTAAAGTTAATACCTTTGCTCATTGACGTTACCCGCAGAAGAAGCACCGGCTAACTCCGTGCCAGCAGCCGCGGTAATACGGAGGGTGCAAGCGTTAATCGGAATTACTGGGCGTAAAGCGCACGCAGGCGGTTTGTTAAGTCAGATGTGAAATCCCCGGGCTCAACCTGGGAACTGCATCTGATACTGGCAAGCTTGAGTCTCGTAGAGGGGGGTAGAATTCCAGGTGTAGCGGTGAAATGCGTAGAGATCTGGAGGAATACCGGTGGCGAAGGCGGCCCCCTGGACGAAGACTGACGCTCAGGTGCGAAAGCGTGGGGAGCAAACAGGATTAGATACCCT
+
GGGGGGGGFGGGGGGGGFFGFGGGGGDCGGGGGGGGGGGGGGGGGGGGGCFAFGGGGFGGC@FFGGEGF7FGGFFGGFDFFGGGGFGGGEFFGGFGEFFFGFEFG9FGGGG9FFGGGG,FFC9DFGG=FFEFFGCCCFGFGGFGGG7FEGGDGGG9DFGGGGGDFFFGCEGEFGGG?F:FDFEGGGD:::FFFGEECCFGGECCGG@39CCC>9:E::E=EGEEECGDECGFGFEB?FFGFDFGFCCGGGFGGDGG<:@EEA8:FGGEFCCGFC>?@<?<FEFFGGF@333FCB,FFCG>GCFGGFCCFFCEFD@,GFCGGGGGF89DFEF7GGGGFFCGFDF9FF9FFFF<EGFFCF7FF@7C,>GEDFGGGGGGGEEGGGGGGEC,AAGGGGFCGFBE8GGFEDGFEECCGGGDGEFDGGFGGFGGGGGFFCGFCCCC@
@AWDZ 34
TGGGGAATATTGCACAATGGGCGCAAGCCTGATGCAGCCATGCCGCGTGTATGAAGAAGGCCTTCGGGTTGTAAAGTACTTTCAGCGGGGAGGAAGGGAGTAAAGTTAATACCTTTGCTCGTTGACGTTACCCGCAGAAGAAGCACCGGCTAACTCCGTGCCAGCAGCCGCGGTAATACGGAGGGTGCAAGCGTTAATCGGAATTACTGGGCGTAAAGCGCACGCAGGCGGTTTGTTAAGTCAGATGTGAAATCCCCGGGCTCAACCTGGGAACTGCATCTGATACTGGCAAGCTTGAGTCTCGTAGAGGGGGGTAGAATTCCAGGTGTAGCGGTGAAATGCGTAGAGATCTGGAGGAATACCGGTGGCGAAGGCGGCCCCCTGGACAAAGACTGACGCTCAGGTGCGAAAGCGTGGGGAGCAAACAGGATTAGATACCCT
+
EFGGGGGGGGGGGGGGGGGGFFGGGGGGGGGGGGGGGGFGGGGGGGGGGGGGGGGGGGGGFGGGGGGGFGGGGGGFGGGGGGGGGGGGGGF@FGGFEEGEEFGGGFFGGGGDFGGGGGGGGGGGGGGFGGGGGGDDGGGGGG<DGGFGGGGGDDFC7FGGGGGGGGGGGGGGGGGGGGGGGGGG>C<GGGGGGGGEFGFCEEDFGGGGGGGG<FGGGFFGDDGGGGGDDGGGGGGGFGFGFGGGFFGGGGFGGGGFCDFGFDFFGGFFGGFFGDGEEFGFGEGGGFAGGGFA><FF,ECCCEECGFGFCFGGFEACE?GGGEF8GGFDGDGFEEFAA?GEGGCGF<F?GGFGFFFFDGDGGECGGGGGGGGGGGCEDGGGGGFGGGFEGGGFGGGGGGGGGFEGGGGGGGGGGGGGGGGGGGGGGGGGGGGGGGGGCCCCC
@AWDZ 35
TGGGGAATATTGCACAATGGGCGCAAGCCTGATGCAGCCATGCCGCGTGTATGAAGAAGGCCTTCGGGTTGTAAAGTACTTTCAGCGGGGAGGAAGGGGGTAAAGTTAATACCTTTGCTCATTGACATTACACGCAGAAGAAGCACAGGCTAACTCCGTGCCAGCAGCCGCGGTAATACGGAGGGGGCAAGCGTTAATCGGAATTACTGGGCGTAAAGCGCACTCAGGCGGTTTGTTAAGTCAGATGTGACATCCCCGGGCTCAACCTGGGAACTGCATCTGAAACTGGCAATCTTGAGTCGCGTAGAGGGGGGTAGAATTCCAGGTGTAGCGGTGAAATGCGTAGAGATCTGGAGGAATACCGGTGGCGAAGGCGGCCCCCTGGACGAAGACTGACGCTCAGGTGCGAAAGCGTGGGGAGCAAACAGGATTAGATACCCT
+
GFGFGGEGGGGGGGGGGGGFGDGGGGGGGGGGGGGGA,6E<CFC:FEFGBGGGGG,CEFGGFGGGGGDGGGCFGGCGFFGGF<?,CFFEGCE7CE<:FGC=@@FF<D9=<FFFA=<F9==<A,EFFDGFGA,3+5>FCFBDCF,DF:8@*>FG8,@DG<DCEG@GGGFCGFFEEF<9<0?+FEG.7ECEFFGEGD5/<?<5:;C77/:EGEFGGGGGG8EGD7#:*<:77GCFFE>EC@<C.FC9GFCA?(F:@7E:GF?F?GFF>8F?,FF=AGGGFFEC>@,F@GGGFB<,B8GGGF>8+@FCEF7C=7FFF<<EF<CFGGFECGGGGGGGGGGGGGDDFADFGEE9F?BGGGGFGGF:F:,EFCGGFDGDGGDGEC@,FGGF<D<6<EFGGGGF<GFDGGGECCGGGGEDGGGGFGGFGCGGGGGGGEGGGGGCCAC@
@AWDZ 52535
AGGGGAATATTGCACAATGGGGGAAACCCTGATGCAGCAACGCCGCGTGAGTGATGAAGGTTTTCGGATCGTAAAGCTCTGTCTTCAGGGACGATAATGACGGTACCTGAGGAGGAAGCCACGGCTAACTACGTGCCAGCAGCCGCGGTAATACGTAGGTGGCGAGCGTTGTCCGGATTTACTGGGCGTAAAGGGAGCGTAGGCGGATTTTTAAGTGAGATGTGAAATACCCGGGCTCAACTTGGGTGCTGCATTTCAAACTGGAAGTCTAGAGTGCAGGAGAGGAGAGTGGAATTCCTAGTGTAGCGGTGAAATGCGTAGAGATTAGGAAGAACACCAGTGGCGAAGGCGACTCTCTGGACTGTAACTGACGCTGAGGCTCGAAAGCGTGGGGAGCAAACAGGATTAGATACCCT
+
FFGGGGGGGGGGGGGGGGGGGGGGGGGGGGGGGGGGGGGGGGGGGGGGGFEGFGGGGGGGGGGGGGGGGGGGGGGGGGGGGGGGGGGGGG@FFEEFGGGGGGG7FFGGGGGGDGGGGGGFGGGGGGGGGGGGG@CGGGGGGGGGGGGGFGGGGGGFFFG<GGGFFGGGGGGGGGGGGEGGGGGGGGGGEGGGFCE>GGGGEFGGGGCFFFFGGFGFFCGGFECGGGGGGGEEGGGGFCFFFGGGGGGGGGGGGGGEEFGFGGGGGGFFF=FGGGGGFEGFAGFFGEEGGGGGGGFDGGGGGGF>GGGGGGGGGCDGGGFE9GGGGGFDFFDEGFCFGGGGGGGGGECDGGGFGGGGGGGFGGGGGGGGGGGGGGGGGGGGGGGGGGGGGGGGGGGGGCGGGGGGE<GGGGGCCCCC
@AWDZ 37
TAGGGAATCTTCGGCAATGGACGAAAGTCTGACCGAGCAACGCCGCGTGAGTGAAGAAGGTTTTCGGATCGTAAAACTCTGTTGTTAGAGAAGAACAAGGATGAGAGTAACTGTTCATCCCTTGACGGTATCTAACCAGAAAGCCACGGCTAACTACGTGCCAGCAGCCGCGGTAATACGTAGGTGGCAAGCGTTGTCCGGATTTATTGGGGGTAAAGCGAGCGCAGGCGGTTTCTTAAGTCTGATGTGAAAGCCCCCGGCTCAACCGGGGAGGGTCATTGGAAACTGGGAGACTTTATTTCAGAAGAGGAGAGTGGAATTCCATGGGCAGCGGTGAAATGCGTAGATATACGGAGGAAGACCAGTGGAGAAGGCGGCTCTCTGGTCTGTAACCGACGCTGAGGCTCGAAAGCGTGGGGAGCCAACAGGATTAGATACCCT
+
GGGGGGGDFFGFFEFCFF9FGGGGGGGDGGGGGGGGCFCDFFGDFEGG7FEECACEEGGCFGGFGG7FCCFCGGGGGGGGGGGGGCB?,BAFFGGFFE,<E,=FFGGGGGGEFFFGF,,CFGGDG,BEGFFDFGFFFF,><=FDFGFGGDC>CFCFF7><@*7FCFFFFCGC7<CEGGCFCFGGF:FF+?*F:B@7172CFEGCFF,82,8*1:CFCCC:;?:8C5C*:C5?88,+:>22<CCGFEG7:<=CECCCE5,8CE5?F6C5>EGCDB7B%FC9,@2C:8,,,,;,C,,,?=,,,;;A9FGGDA9,GFFC,B5,,FACFA,@+@C@,C5,,FFF=49,@,A8F:6+,???,CC,CE,<E@::6E@@CDCE?GD<A8E6@C,F@FB+7+6,@FF,F<@,,,@,87F@@CFFC@,6,;,CFGEFCF9@CFF@B<,C6
@AWDZ 38
TGGGGAATATTGCACAATGGGCGCAAGCCTGATGCAGCCATGCCGCGTGTATGAAGAAGGCCTTCGGGTTGTAAAGTACTTTCAGCGGGGGGGAAGGGAGTAAAGTTAATACCTTTGCTCATTGACGTTACCCGCAGACGAAGCACCGGCTAACTCCGTGCCAGCAGCCGCGGTAATACGGAGGGTGCAAGCGTTAATCGGAATTACTGGGCGTAAAGCGCACGCAGGCGGTTTGTTAAGTCAGATGTGAAATCCCCGGGATCAACCTGGGAACTGCATCTGATGCTGGCAAGCTTGAGTCTCGTAGAGGGGGGTGGAATTCCAGGTGTAGCGGTGAAATGCGTAGAGATCTGGAGGAATACCGGTGGCGAAGGCGGCCCCCTGGACGAAGACTGACGCTCAGGTGCGAAAGCGTGGTGAGCAAACAGTATTAGATACCCT
+
@CFECEGGGGGGGE<FGAFGG8FCGGD8FFGCCFGFFEEFFFGGGGGGC:FGEG9@EFGFGGFGGFG>FGGCDCAFFGGGGEG<EFGCF@7>C>8CGGGEGFEGGFFC,,0CCFG+,3+3AFGFG,::C6CFFGGEEE***/;?FGC8C5C*0<F7CC@C5F+88C8,;:8CEGG*:@?F85CGEGCC6AF5;C8A*32:>8*;EDFG98+:88>ECFGGG5:88*::5FECFCECFDFCF#:>-:&131,3<EFB<<?:/7D37CFDFFGFDF=@78CF<G<3+CDFGA9DD3@F8=+3+38CFE@@+@EC=<C,<5,?B=8=A8A++>7B<9GGF?CC@?,@,@,9CC,=9,5,B,7@=EDFFB,6:,@B@7@CCF>CC,B,B,CGC<,,,F@:CEF;,6++,B8,8;@+,D9CC,6,GCFC,C,6,,;9<<E;6B@8-
@AWDZ 39
TAGGGAATCTTCGGCAATGGACGAAAGTCTGACCGAGCAACGCCGCGTGAGTGAAGAAGGTTTTCGGATCGTAAAACTCTGTTGTTAGAGAAGAACAAGGATGAGAGTAACTGTTCATCCCTTGACGGTATCTAACCAGAAAGCCACGGCTAACTACGTGCCAGCAGCCGCGGTAATACGTAGGTGGCAAGCGTTGTCCGGATTTATTGGGCGTAAAGCGAGCGCAGGCGGTTTCTTAAGTCTGATGTGAAAGCCCCCGGCTCAACCGGGGAGGGTCATTGGAAACTGGGAGACTTGAGTGCAGAAGAGGAGAGTGGAATTCCATGTGTAGCGGTGAAATGCGTAGATATATGGAGGAACACCAGTGGCGAAGGCGGCTCTCTGGTCTGTAACTGACGCTGAGGCTCGAAAGCGTGGGGAGCAAACAGGATTAGATACCCT
+
9FFCGGGGGGGGGGGGGGGGGGGGGGGGGGGGGGGGGGGGGGGGGGGFGFGFGGGGGGGGFGGGGGGGGGGGGGGGGGGGGGGGGGGGGGGGGGGGGG8FGFGGGGGGGGGGGFGGGGGGGGGGGGGGGGGFFGGGGGGGGGGGGGGGDEGGGGGGGGGGGGGGGGGGGGGGGGGGGGGFGFGG>FGGGGGGGGGGGGGF?GGGFGGCEGGGGGGGGGGGGGCGGGGGGEGCFFCGGGFGGGGG=FGGGGGEGGGGGGFGGGF=FGGGGGGGFGFFGGGFFGGGFFDFE,FGGGGGGGGEGCGCCGGFFE9GFGFE?8FF@CFGGGGGGEDGGGGGGGGDGGGGGGGGFGGGGGFFCGFGCGGGGGGGGGGGGGDGGGGEGGGGGGGGGGGGGGGGGGGGGGEGFGGGGDGGGGGGGGGGGGGGGGGGGGFGGGFGCCCCC
@AWDZ 40
TGGGGAATATTGCACAATGGGCGCAAGCCTGATGCAGCCATGCCGCGTGTATGAAGAAGGCCTTCGGGTTGTAAAGTACTTTCAGCGGGGAGGAAGGGAGTAAAGTTAATACCTTTGCTCATTGACGTTCCCCGCAGAAGAAGCACCGGCTAACTCCGTGCCAGCAGCCGCGGTAATACGGAGGGTGCAAGCGTTAATCGGCATTACTGGGCGTAAAGCGCACGCAGGCGGTTTGTTAAGTCAGATGTGAAATCCCCGGGCTCAACCTGGGAACTGCATCTGATACTGGCAAGCTTGAGTCTCGTAGAGGGGGGTAGAATTCCAGGGGTAGCGGTGAAATGCGTAGAGATCTGGAGGAATACCGGTGGCGAAGGCGGCCCCCTGGACGAAGACTGACGCTCAGGTGCGAAAGCGTGGGGAGCAAACAGGATTAGATACCCT
+
FDF<FEGGGGGGG9EFGFGCCEGGGGGGGDFGGGFEBF-EFFGGGGG@FFGGGG,CEFFGFFFGGGGGFECFGGA<<CFGGDGGGCFGGGEGEEFCFC,CF3FFGCCEGFA5BFD??D,FGGGFGGF77,,CFCGGGGGGGGGFCFFGGCEGGG9<FCFGGGGGGGGGCEFGGGGGG:,:;#>CCFEGGFFFEEE5:FGFE-EGGFF>GGDF8CFGF??EDEGEFGFCCC>/CA>CGFC<CFFGFFGGFFF8CGGFFD7>:8C@FGCFCGFAFCCFDGFD4:F<CGGGFGGFGC>,7EC>33+,3@GFE@CFGFEC,,<GDFF<F?,GGGGCEF<E@::CFFB,AEFGGGGGGF<GGGGCGGGCC>GGGGGDGEEGGGDECGF7B,FGFFCGGGGGGFGGGGGF@,GDDGGGGGGGFGGFFFAGGGGGGGFEGE8FBA,BA
@AWDZ 41
TGGGGAATATTGCACAATGGGGGAAACCCTGATGCAGCAACGCCGCGTGAGTGATGAAGGTTTTCGGATCGTAAAGCTCTGTCTTCAGGGACGATAATGACGGTACCTGAGGAGGAAGCCACGGCTAACTACGTGCCAGCAGCCGCGGTAATACGTAGGTGGCGAGCGTTGTCCGGATTTACTGGGCGTAAAGGGAGCGTAGGCGGATTTTTAAGTGAGATGTGAAATACCCGGGCTCAACTTGGGTGCTGCATTTCAAACTGGAAGTCTAGAGTGCAGGAGAGGAGAGTGGAATTCCTAGTGTAGCGGTGAAATGCGTAGAGATTAGGAAGAACACCAGTGGCGATGGCGACTCTATGGACTGTAACAGTCGCTGAGGCTCGAAAGCGTGGGGAGCAAACAGTATTAGATACCCT
+
GGFGGGGGGGGGGFFGGFEGGGGEFGGFGGGGFGGGGGGGGGE:FGCFEGGGF<FGGGGGE9FFGGGEEFFGFFDFEFFG9FFEGFDFGG7DFFCFGGCCFGGGGGGGGGFG8FGGGGFGFDFCEFCCGCDGECFFG9<FF<FFEGGGCCCGFDF0:FEF?FF:EEEGFGDFFFGGDEEGFCFGEGGGECGFGFE;CEE*8CGGGGCF@:<<;EF?D<@:5GGGC7CFGGDEFEGGGGFFGCFGFDA7?,CFGGGFFFFGGFGF4CGG?F=E=9?829FGFGFCD9GFEAB,=,FAEAB,=?@7++,FEBC,,?B+FC,AFA,EGF<FFGFCFC@:<EFGF@C7A6,@C@AE6<C,,CC<FCC,GGFFF8+@@FC,8GGGFC?C,EGCCFB,8FFFC<FFF<;,B<9@DFE<C@@6
@AWDZ 42
TGGGGAATATTGCACAATGGGCGCAAGCCTGAGGCAGCCATGCCGCGTGTATGAAGAAGGCCTTCGGGTTGTAAAGTACTTTCAGCGGGGAGGAAGGGAGTAAAGTTAATACCTTTGCTCATTGACGTTAACCGCAGAAGAAGCACCGGCTAACTCCGTGCCAGCAGCCGCGGTAATACGGAGGGTGCAAGCGTTAATCGGAATTACTGGGCGTAAAGCGCACGCAGGCGGTTTGGTAAGGCAGATGTGAAATCCCCGGGCTCAACCGGGGAACTGCATCTGATACTGGCAAGCTTGAGTCGCGTAGGGGGGGGTGGAATTCCAGGTGTAGCGGTGAAATGCGTAGAGATCTGGAGGAATACCGGTGGCGAAGGCGGCCCCCTGGACGAAGACTGACGCTGAGGTGCGAAAGCGTGGGGAGCAAACAGGATTAGATACCCT
+
GAEEGBFG<EGFGGGGGGFGC?FGGGGGGGGGCGFFGGDG,CFEFGGEECFGGFFBCFGG8=FFGGGDGCEGGGGFG9FGFGCBF,>FEG>=@EG8FGCEFF,FE,<FDEF,,CDF>B98@FFGED7CGG+8@E7:B*>:CE7<FC:BFG5CFC9>FGGDGGGGCE<FGEFCECDCGGGFDEGGEGEEF?EE/:CCFGGGC5>C,0:CE65@CEGGGC9:*?CEEG::>EE<GCF%F:E@#::?>:29?29E?<C<*FFE:82:CC:2CF@09#CF>6C7,><,?:FF@,6,BC8FC*@5++ED7FF7GGFB,C5,FEC<CGF@EEBC:CEEFF@AB4@+>DCGGF?DFB:8FE<GGFC=@+BGC,FB,F==FEFF@++,,ADFF<F@,,FC@7F7FFEE8GFGGGGGGFCGGGGFCEFFGGFGGGGGGGGGGGGFC<CCA
@AWDZ 43
TGGGGAATATTGCACAATGGGCGCAAGCCTGATGCAGCCATGCCGCGTGTATGAAGAAGGCCTTCGGGTTGTAAAGTACTTTCAGCGGGGAGGAAGGGAGTAAAGTTAATACCTTTGCTCATTGACGTTACCCGCAGAAGAAGCACCGGCTAACTCCGTGCCAGCAGCCGCGGTAATACGGAGGGTGCAAGCGTTAATCGGAATTACTGGGCGTAAAGCGCACGCAGGCGGTTTGTTAAGTCAGATGTGAAATCCCCGGGCTCAACCTGGGAACTGCATCTGATACTGGCAAGCTTGAGTCTCGTAGAGGGGGGTAGAATTCCAGGTGTAGCGGTGAAATGCGTAGAGATCTGGAGGAATACCGGTGGCGAAGGCGGCCCCCTGGACGAAGACTGACGCTCAGGTGCGAAAGCGTGGGGAGCAAACAGGATTAGATACCCT
+
GGGGGGGGGFFGGGGGGGGFGGGEGGGGGGGGGGGGGGGGGGGGGGGGG@FGGGGFGGGGGGGGGFGGGGGGGGGGGGGGGGGGGGGGGEFGG@GGCFEFFC9<FFFFGGGGGGGGGGDGGGGGGGGGGGGGGGGGCFGGGGGFGGGGGGGGFG@GGG1GGGGGGG>GGGGGGGGGFGGEDGGGGCFGGGGGG=GGF2FGGGGGGFCFFFGGGGGGFGFGG<EEGGGGGGGFGGGGD?@EFGGFFGGGGGFGGGFGEF@GG:<D:DGGGFGGFEFGFGFFEFF><GGGFCGGGGGGFCGEEF7GFGEEGGGGFFC,,GGGFFEEBGGGGGGGGFGGGGGGDGGFGFGGGGGGGF9GF9F7GGGGGGFEGGGGGGGGGGGGGGGGEED9FAGGGGGGGGGGFGGGGGGGGGGGGGGGGGGGGGFGGGGGGGFGGGFCCCCCC
@AWDZ 44
TGGGGAGTATTGCACAATGGGCGCAAGCCTGATGCAGCCATGCCGCGTGTATGAAGAAGGCCTTCGGGTTGTAAAGTACTTTCAGCGGGGAGGAAGGGAGTAAAGTTAATACCTTTGCTCATTGAAGTTACCCGCAGAAGAAGCACCGGCTAACTCCGTGCCAGCAGCCGCGGTAATACGGAGGGTGCAAGCGTTAATCGGAATTACTGGGCGTAAAGCGCACGCAGGCGGTTTGTTAAGTCAGATGTGAAATCCCCGGGCTCAACCTGGGAACTGCATCTGATACTGGCAAGCTTGAGTCTCGTAGAGGGGGGTAGAATTCCAGGTGTAGCGGTGAAATGCGTAGAGATCTGGAGGAATACCGGTGGCGAAGGCGGCCCCCTGGACGAAGACTGACGCTCAGGTGCGAAAGCGTGGGGAGCAAACAGGATTAGATACCCT
+
CFEDGFGGGGGGGGGGGGGGGGGGEF@D@DGGGGGGGGEGG8FGGGDEGGFCFGGGGGGGGGFGGGGGGGGGGFGDFGFGFGG9EFEGGG7+@CFFG@FFGGGGGGGGGGGCGGFGDF<FGGF,<,CFADFDF7::BFGGGCCC:CG;FEGGGG;;GGFG>GGGD<5CA2;FGGGGGGGGEEFFGFFFFGFEGGGGFGDG-;EGEFGGGGGD:DDEEEECEGGFC41CCF7:GG@FC:FFGGFGFGD>4FFFGGFFEFFFGCC@FCFCCFFFGFFFBA&<C;>GCEFFGCFFFGFFGGFGGGGGFGGGGDGFAGFFGFFF<EA<EA,EFGGGGFGGFCEGGGGFB9FDCCFFE9GFFCGGGGEGDGGGGGCEGGGGGE@@CGF::GGGGGGFGGGGGFD@DDGGGGGGGFCDGGE@GGGGGGGGGGGGGGGGFGFCB,CC@
@AWDZ 45
TGGGGAATATTGCACAATGGGCGCAAGCCTGATGCAGCCATGCCGCGTGTATGAAGAAGGCCTTCGGGTTGTAAAGTACTTTCAGCGGGGAGGAAGGGAGTAAAGTTAATACCTTTGCTCATGGACGTTACCCGCAGAAGAAGCACAGGCTAACTCCGTGCCAGCAGCCGCGGTAATACGGAGGGTGCAAGCGTTAATCGGAATTACTGGGCGTAAAGCGCACGCAGGCTGTTTTTTAAGTCAGATGTGAAATCCCCGGGCTCAACCCGGGAACTGCATCTGATACTGGCAAGCTTGAGGCTCGTAGAGGGGGGTAGAATTCCAGGTGTAGCGGTGAAATGCGTAGATATCTGGAGGAATACCGGTGGCGAAGGCGGCCCCCTGGACGAAGACTGACGCTCAGGTGCGAAAGCGTGGGGAGCAAACAGGATTAGATACCCT
+
,CDFGDE8FEGGGFFGGFGFGGGGGGGG?<FFFGGGGG<F9FFGGDFFE:EEFFGFFFGGGGFFFGGG8:FCFGGEEFDF9FFFD?>FGGDFGGGFCEGGCFFFGFDFG,CCFFAFG9F,CF,CDEF+DBFFFG7>CCFGFGGGGG8@FFFGGGGGGGCDFCCEFGGFFEGGG*FFFGGFGBEEDF0GCAF:F<.=>C9*+E+<9C<9<:CAC:/EFGFGDGGC=EGGE'>5=:#C<CCFCF:?FC?:93-EGG=GGCACC81:9C8EF@7>C@?D@<63ACCGDGE@CF9F9FCC@,>+CF8DFEC7@>:4,9E<9B,<FGFDFEEFFCEF<EFA,7GEGFF<=,5,AGGFE?F9EE@=7GGGCFCFC9C7C>GFE@GFFE@EEFC@A<EEEEFFFFFFFFGFGCB<@@FFBFFGFEFC,F9FFFGFGFGGGF8GCCCC<
@AWDZ 46
TGGGGAATATTGCACAATGGGCGCAAGCCTGATGCAGCCATGCCGCGTGTATGAAGAAGGCCCTCGGGTTGTAAAGTACTTTCAGCGGGGAGGAAGGGAGTAAAGTTAATACCTTTGCTCATTGACGTTACCCGCAGAAGAAGCACCGGCTAACTCCGTGCCAGCAGCCGCGGTAATACGGAGGGTGCAAGCGTTAATCGGAATTACTGGGCGTAAAGCGCACGCAGGCGGTTTGTTAAGTCAGATGTGAAATCCCCGGGCTCAACCTGGGAACTGCATCTGATACTGGCAAGCTTGAGTCTCGTAGAGGGGGGTAGAATTCCAGGTGTAGCGGTGAAATGCGTAGAGATCTGGAGGAATACCGGTGGCGAAGGCGGCCCCCTGGACGAAGACTGACGCTCAGGTGCGAAAGCGTGGGGAGCAAACAGGATTAGATACCCT
+
FFGGGCFGGGGGGGGGGGGGGGGGGGGGGGGGGGGGGGGGGGGGGGGGGDGFGGGGGGFGFDGGGGGGEEGGFGGCGGGGGFFGGGGGGGGDFGGGGGGGGEGGGFGGGGGGGGGGGGGGGGGGGGGEGGGGGGGGGGGGGGGGGGGGGG5FFGGGGGGGGGGGGFGGGGGGGDGGGGGGG*CF<EGGGGFGGDEGFFC8;E5<AFGGGGGC8?EGGGGGEGGGGCGGGGGGGGGGFEEGFCDFFBEFGG?GGGGCFFFGGGFFGFGGGFGGGGGFFCF@=E<>CFGGGGGGGGFCD8F>:>F9DGEGEGFGFGGFFFAGGF<?GFFFGGGGGGGGGGDGGGGGFGGGGGFGGGGGGGGGGGFGEGGGGGGEGGGEFCCEGGGGEGECGGGGGGGGGGGGGGGFC;GGGGGGDFCGGGGGGGGGGGGGF<DGGGGGCCCCC
@AWDZ 47
TGGGGAATATTGCACAATGGGCGCAAGCCTGATGCAGCCATGCCGCGTGTATGAAGAAGGCCTTCGGGTTGTAAAGTACTTTCAGCGGGGAGGAAGGGAGTAAAGTTAATACCTTTGCTCATTGACGTTACCCGCAGAAGAAGCACCGGCTAACTCCGTGCCAGCAGCCGCGGTAATACGGAGGGTGCAAGCGTTAATCGGACTTACTGGGCGTAAAGCGCACGCAGGCGGTTTGTTAAGTCACATGTGAAATCACCGGGCTCAACCTGGGAACTGCATCTGATACTGGTAAGCTTGAGTCTGTTAGAGGGGGGTAGAATGCCAGGTGTAGCGGTGAAATGCGTAGAGAGCTGGAAGAATACCGGTTGCGAAGGCGGCACCCTGGACGAAGACTGACGCTCAGGTGCGAAAGCGGGGGGAGCAAACAGGATTAGATACCCT
+
FFGFDGGDGGGGGGGGGFFG8FEGEGGGEGG?FFFEFDEGGGFFCEEGEFFGGGGGGG,FFGGGFC@FGGCGGGGCECGFFGGGFGCF:FG@CFGD?CFCGGGGFFG<D<?A8F9?9?>CFGG,C>FF=DGG@:F+@<,,D::FGG<F*::FEFGGG@*>FGGGG,<ACCGC7*=FC::C=CFC:F:5CG+C>EC5@EF>*?*8:FC<?:588EEC8E7*8?E5CGC*/**2:E?EFG7+027*9:CF+<@97C+<EF@8EE-@8F8C8,7>DG:D>1FGFFFF:3,:3,,,,3,<@,F>7,,,FGFCF7F8?8,@E:,,8BABBA<@+8++:<FEA8++7FE<?C,5,,,,,,<,F?F>=7GGF@,,,5,,78+:68,,F,@@@<<F@CCFB68+@EB,,C+@FC:FFC@@@7+B,FFFF<FE6E;,;,,6,CCFCC@86
@AWDZ 48
TGGGGAATATTGCACAATGGGCGCAAGCCTGATGCAGCCATGCCGCGTGTATGAAGAAGGCCTTCGGGTTGTAAAGTACTTTCAGCGGGGAGGAAGGGAGTAAAGTTAATACCTTTGCTCATTGACGTTACCCGCAGAAGAAGCACCGGCTAACTCCGTGCCAGCAGCCGCGGTAATACGGAGGGTGCAAGCGTTAATCGGAATTACTGGGCGTAAAGCGCACGCAGGCGGTTTGTTAAGTCAGATGTGAAATCCCCGGGCTCAACCTGGGAACTGCATCTGATACTGGCAAGCTTGGGTCTCGTAGAGGGGGGTAGAATTCCAGGTGTAGCGGTGAAATGCGTAGGGATCTGGAGGAATACCGGTGGCGAAGGCGCCCCCTGGACGAAGACTGACGCTCAGGTGCGAAAGCGTGGGGAGCAAACAGGATTAGATACCCT
+
GGGGGFGGGGGCFGGGGGGGGGGGGGGGGFGGGGGGGFGGGGGGGGGGGFFGGGGGGGGGGGGGGGGGGGGGGGGCFGFGFGGGGGGGGGEGGEBAFEGGGFGGGGGFGFFGFGGGGGGGG9FFGGGGGGGGG@GEGGGGGGGGGGGGGGGGGGGGGGGGDGGGGGGGGEGGGGGGGGGGGGGGGGGGFGGFGGGGFGCFGG?FGGGGGGGGGGGDGGCE?GGGGGDEGGG:CEEC>CA::F=FC?EC<GFFFGGGGF>?E?FFFGGGFFDEFDFFFDF<EFC?GGEGGFFFECCF@+GGGGCGG?GCGGGF<AFFGGFFCGGDFFFFBDGGGDFGGGDGGEFFCGGFFGGGGGGGFGGFCGGGGGGGGGFGGGFGGGGGGEEFGGGGGGGGGGGGGGGGGGGC@GGGGGGGGGGD<GGGGGGGGGGGGFFGFCFBCCCC
@AWDZ 49
TGGGGAATATTGCACAATGGGCGCAAGCCTGATGCAGCCATGCCGCGTGTATGAAGAAGGCCTTGGGGTTGTAAAGTACTTTCAGCGGGGAGGAAGGGAGTAAAGTTAATACCTTTGCTCATTGACGTTACCCGCAGAAGAAGCACCGGCTAACTCCGTGCCAGCAGCCGCGGTAATACGGAGGGTGCAAGCGTTAATCGGAATTACTGGGCGTAAAGAGCACGCAGGCGGTTTGTTAAGTCAGATGTGAAATCCCCGGGCTCAACCTGGGAACTGCATCTGATACTGGCAAGCGTGAGTCTCGTAGAGGGGGTTAGAATTCCAGGTGTAGCGGTGAAATGCGTAGAGATCTGGAGGAATACCGGTGGCGAAGGCGGCCCCCTGGACGAAGACTGACGCTCAGGTGCGAAAGCGTGGGGAGCAAACAGGATTAGATACCCT
+
FGFFG@GGGGGGGGGGGGGGGGGGGG>FGGG@FFGGGGG8FGFGGGGGGECGGGF9E@8F=FDGGGGDGF@FGGEGGGFFCEAFGGGGEGE@CF,,CBFEF<,A<<C,EGAEGF<DDGGG9FGGFGDGGFEBF@EEEE,,8>FGDGGGDGGGGGFFGGGGGFCFEF7CFC@ECGCCGFGGGGDGCC<>?F::?CGGGFEFCEGG,<CC@GGFFEGGG=#;1@6E8CECCC</GEF8=:FGGFCB=C?CCF+@FC<CEF82CCCGGFFCF=FF@C??GFFFAF>,D<<CC@4+GF8GF9=+:CFGEF@FDGFB5,<AACFG?GGGF?DFFDFB9GGGGF?:>DDFFCCGF<FFGGGGFEFEFC:ADGGFDC,@FFFFC@+B,,FFBC6CFE9GEEGGGGGFCGFF:@GGGEGDGGF>FEGGGGGGGGGFFF9GGE<@C@6A8
@AWDZ 50
TGGGGAATATTGCACAATGGGCGCAAGCCTGATGCAGCCATGCCGCGTGTATGAAGAAGGCCTTCGGGTTGTAAAGTACTTTCAGCGGGGAGGAAGGGAGTAAAGTTAATACCTTTGCTCATTGACGTTACCCGCAGAAGAAGCACCGGCTAACTCCGTGCCAGCAGCCGCGGTAATACGGAGGGTGCAAGCGTTAATCGGAATTACTGGGCGTAAAGCGCACGCAGGCGGTTTGTTAAGTCAGATGTGAAATCCCCGGGCTCAACCTGGGAACTGCATCTGATACTGGCAAGCTTGAGTCTCGTAGAGGGGGGTAGAATTCCAGGTGTAGCGGTGAAATGCGTAGAGATCTGGAGGAATACCGGTGGCGAAGGCGGCCCCCTGGACGAAGACTGACGCTCAGGTGCGAAAGCGTGGGGAGCAAACAGGATTAGATACCCT
+
FGG@FEGGGGGGGGGGGFFGGGGGGGGGGFGGGGGGGGFGGFGGDGGGGGGGGGGGGGGGGG?AFGGGGGDFGGGGGGGGGGGGGGGGGGGGGGGGGGGGGGGGGFGGGGGGFFDGGGGGFFDBFGGGFGGFEFGGGGGGGGDFEFGG>7EGGGFGGD@7FG<AGGGGGGGDGFFGGGGGGGGGG<EEFGG?GGEGFCFGGC:;#<C:<FGG5:GG<E??EC=EEE>GGGGEGE>FGFFGGFFGFFGCFGFFGGGGDBFCC=8$BGGFCGGGGGCFFFE;FGFFCFFBCF9DFCF>8,EGFECGGDBEF@?FFA,GGGFGGGGGGGGGGECF<EED<:++EGEFGGFGEGFGFFF9GGGGGDFGGGEF=B7GEF:@@>GC@<EFEFGGFCGFGGGGEGGGGGGGGGFFF7FCEEGGGGGGGGGGGGGGFF@GFGGGCCCC@
@AWDZ 51
TGGGGAATATTGCACAATGGGCGCAAGCCTGATGCAGCCATGCCGCGTGTATGAAGAAGGCCTTCGGGTTGTAAAGTACTTTCAGCGGGGAGGAAGGGAGTAAAGTTAATACCTTTGCTCATTGACGTTACCCGCAGAAGAAGCACCGGCTAACTCCGTGCCAGCAGCCGCGGTAATACGGAGGGTGCAAGCGTTAATCGGAATTACTGGGCGTAAAGCGCACGCAGGCGGTTTGATAAGTCAGATGTGAAATCCCCGGGCTCAACCTAGGAACTGCATCTGATACTGGCAAGCTTGAGTCTCGTAGAGGGGGGTAGAATTCCAGGTGTAGCGGTGAAATGCGTAGAGATCTGGAGGAATACCGGTGGCGAAGGCGGCCCCCTTGACGAAGACTGACGCTCAGGTGCGAAAGCGTGGGGAGCAAACAGGATTAGATACCCT
+
EFGGGDGGGGCGGGGFE,6CFFGGGGGGCGGGGGGGG?FGGGCCFCEFEGGGFFCEFFFGFC8FDFDCFFFFEGGFGGGGGGGGGGGGGC>>CGGGGGGGGGFFE9@FFGGGGGFGFF9,,<B<F=FFFCGGCCEGGEGGGGGCDE,CFGGFGG;FGGGGGFF?FGGGGDGEG:FFGGFGD@CGGGGGGGGD>?EGFFGGEGCGFC?<EECGGGGEF?CEEEGGEGG?GEG5C,:ECF9FF8CF;ECDFEE:CGG@CFDFDCE?=:FG4;FECC@5@,;FFE:FGF<:+,FGF<FF8,C8+++9FGGFCFFE,<EAEEGFFB?8EE@FF7GGGCGGFB?+F=,@C,,4<FGGFGCCGFFFF7ECFC@FGECB7C7GGF@B,CB,F@FFE,,<FDGGEGGF<FGEGGGGFFEC@@FFDCGDGGFCFF9FC,F@FEGGCCCCC
@AWDZ 52
TGGGGAATATTGCACAATGGGCGCAAGCCTGATGCAGCCATGCCGCGTGTATGAAGAAGGCCTTCGGGTTGTAAAGTACTTTCAGCGGGGAGGAAGGGAGTAAAGTTAATCCCATTGCTCATGGACGTTACCCGCAGAAGAAGCACCGGCTAACGCAGTGCCAGCAGCCGCGGTAATACGGAGGGTGCAAGCGTTAATCGGAATTACTGGGCGTAAAGCGCACGCAGTCGGTTTGTTAAGTCAGATGTGAAATCCCCGGTCTCAACCTGGGAACTGCATCGGATACTGGCAAGCTTGAGTCTCGTAGAGGGTGGTGGAATTCCATGTGTAGCGGTGAAATGCGTATATATATGGAGGGACACCAGTGGCGAAGGCGGCTCTCTGGTCTGTAACTGACGCTGAGGCTCGAAAGCGTGGGGAGCAAACAGGATTAGATACCCT
+
;<CFECGGFFGGGGFCGGG?@CFGGGEGGGGGGGGGFGFEFFGDGGG+@@AFFAEFFFGG<<C=<F=+C,@CCFFGFC9FFC,,C?4FE7:=FEBCFE,?B=,5CAA?<@,5B,?,B95AFG,,DF++8B=,>CE<:+83@<@,@FEGE7BFEF*>*>CB?F<2*23,=7:FC*<*;<></<CCC*<8<<3/C<5C,2<;?:%A.C9C<GFFE:8E=F&E(?<6C8E'*<:DA;FD;60,8D>D+?FC?FF6>@:FEFG,=EFAFDC@33,C,,,:>:@8,@,,<DD8FD>8<GFA,E7FBGGF<GGBB+A,AFDGGFGFBE,<FGGFF7EFEADF<8,,,<,<;,GFC,668,,,F8FC9GGGCFFCCGGGC@F<D@C<CGFGGFGFFEAEFC@@CC<FFDGCGF>FGGEGCCFGGDAGGFACGGFFDGFFFGGGCCCCC
@AWDZ 53
TAGGGAATCTTCGGCAATGGACGGAAGTCTGACCGAGCAACGCCGCGTGAGTGAAGAAGGTTTTCGGATCGTAAAGCTCTGTTGTAAGAGAAGAACGAGTGTGAGAGTGGAAAGTTCACACTGTGACGGTATCTTACCAGAAAGGGACGGCTAACTACGTGCCAGTAGCCGCGGTAATACGTAGGTCCCGAGCGTTGTCCGGATTTATTGGGCGTAAAGCGAGCGCAGGCGGTTAGATAAGTCTGAAGTTAAAGGCTGTGGCTTAACCATAGTACGCTTTGGAAACTGTTTAACTTGAGTGCAAGAGGGGAGAGTGGAATTCCATGTGTAGCGGTGAAATGCGTAGATATATGGAGGAACACCGGTGGCGAAGGCGGCCCCCTGGACGAAGACTGACGCTCAGGTGCGAAAGCGTGGGGAGCAAACAGGATTAGATACCCT
+
GGGGGGGGGGGGGGGGGGGGGGGGDEGGGGGGGGGGGGGGGGGGGGGGGGGGGGGGGGGGGGGGGGGEGGGGGGGGGGGGGGGGGGFGEFGGFGGGGGGGG?FFGFGGGGGGGGGGGGGGGGGGGGGGGG?FGFGGGGGGFGGGGGGGGGGGGGGGGGGGGGGGGGGGGGGGFGEGGGGGGGGGGGGGGG>DEGFEGGGGG?5CGFFGGG>GGGGGG:FG@GGGG:5?:CDFGG>GFGGGGFC;@ECGGGFGFFCGGFFGGFF9FFFGGGGGGFFGGFGGFGGG>F<,,GGFGGGGFFFGGF9@GGC8GGFGGGGGFCFFGFFE9F<GGGGGFGGGGGGGGFCGGGGFGGGGGFCGGGFCEGDGGGGGGGGGGGGGGGDGGGGGGGGGFGGGGGGFGGGGGGGFCGGGGGGGGGGGGGGDGGFGGGGGFF9GGFGGCCCBA
@AWDZ 54
TAGGGAATCTTCGGCAATGGACGAAAGTCTGACCGAGCAACGCCGCGTGAGTGAAGAAGGTTTTCGGATCGTAAAACTCTGTTGTTAGAGAAGAACAAGGATGAGAGTAACTGTTCATCCCTTGACGGTATCTAACCAGAAAGCCACGGCTAACTACGTGCCAGCAGCCGCGGTAATACGTAGGTGGCAAGCGTTGTCCGGATTTATTGGGCGTAAAGCGAGCGCAGGCGGTTTCTTAAGTCTGATGTGAAAGCCCCCGGCTCAACCGGGGAGGGTCATTGGAAACTGGGAGACTTGAGTGCAGAAGAGGAGAGTGGAATTCCATGTGTAGCGGTGAAATGCGTAGATATATGGAGGAACACCAGTGGCGAAGGCGGCTCTCTGGTCTGTAACTGACGCTGAGGCTCGAAAGCGTGGGGAGCAAACAGGATTAGATACCCT
+
GGGGGFFFGGGGFEGEGGGGGGGGGGGGGGGGGGGGGGGGGGFGGGGCE?FEEFGGGFGG<FGGFGGCGDGGGGGGGFFGGGGGGGGGGGGGDGGGGGFGG?FGGGGGGGGGGGG9<DDFGGGGGGGCGGDFGGCGGGGGGGEGFGCGGGGGDFECFGGF@*>FFFGG=EGGDGGGCFFFGGGGGGGF:EGGEGGEGG9FEEEGGGGEAFGGEFGGGGGGGGGGGEGCEEECCE7CCFFF?GFFFGGGGG8<GGGGGGCFE=EFFGC?GGGFDGFGFGCGGGFGEF@GGGGFF9CGGFGFGGGFGGGGFGGGGGFFA,9FFGFCGGGGFCDGDGFF<@DGGFFGGFGGGGGGGCFFGGGFFGGGGGGGGDDGCFFGCBC@FGGGGGFGGGFAGGGGF?DCFFGC8GGGGGGGFDGGFGGGGGGGGGFGGGGGGGGFC8CCC
@AWDZ 55
TGGGGAATATTGCACAATGGGGGAAACCCTGATGCAGCAACGCCGCGTGAGTGATGAAGGTTTTCGGATCGTAAAGCTCTGTCTTCAGGGACGATAATGACGGTACCTGAGGAGGAAGCCACGGCTAACTACGTGCCAGCAGCCGCGGTAATACGTAGGTGGCGAGCGTTGTCCGGATTTACTGGGCGTAAAGGGAGCGTAGGCGGTTTTTGAAGTGGGATGTGAAATACCCGGGCTCAACTTGGGTGCTGCATTTCAAACTGGAAGTCTAGAGTGCAGGAGAGGAGAGTGGAATTCCTTGTGTAGCGGTGAAATGCGTAGAGATTAGGAAGAACACCAGTGGCGAAGGCGACTCTCTGGACTGTAACTGACGCTGAGGCTCGAAAGCGTGGGGAGCAAACAGGATTAGATACCCT
+
@FFFEFCGFGFGGGGFGGGFCCGGGGG,CECFGGCGGGGGGGGGGGGGGGGGGGGGGGGGFGFCDEGEGFGFGGG9?FGGGGCA<FFGFFG<FG++?<FC9F+4+8,E?E,<,B+6DC,D<BBF>>?DD9BFB,BCDGGGGA<<C*:FB7@8DEGFFGG;D:/2*8>FC>CFC?*:8;C6;CFFCC8EGGGFGGGEGDD1><:;>8#GFFF/FA@2<#B9=FA=.>5(/A<C8FC79CGF87CEGFF<59B9A@EF5GF?EGF@9FC5<B7FFFA=AFG:GGFFFFECGGF9FFB?EB+,F?GGGGGGFFGGGGGGF<GGFC,?F9FFGGFGFACGGGGGGGGGGECGGGGFGF8GGGGGGGGGGFGGGGGGFDGGGGEEGGGGEGF@@EC8FGGGGGGGGGGGGGFGGFGCCCCB
@AWDZ 56
TAGGGAATCTTCGGCAATGGACGAAAGTCTGACCGAGCAACGCCGCGTGAGTGAAGAAGGTTTTCGGATCGTAAAACTCTGTTGTTAGAGAAGAACAAGGATGAGAGTAACTGTTCATCCCTTGACGGTATCTAACCAGAAAGCCACGGCTAACTACGTGCCAGCAGCCGCGGTAATACGTAGGTGGCAAGCGTTGTCCGGATTTATTGGGCGTAAAGCGAGCGCAGGCGGTTTCTTAAGTCTGATGTGAAAGCCCCCGGCTCAACCGGGGAGGGTCATTGGAAACCGGGAGACTTGAGTGCAGAAGAGGAGAGTGGAATTCCATGTGTAGCGGTGAAATGCGTAGATATATGGAGGAACACCAGTGGCGAAGGCGGCTCTCTGGTCTGTAACTGACGCTGAGGCTCGAAAGCGTGGGGAGCAAACAGGATTAGATACCCT
+
FFGDCEEGGGGGFGGDEGGFGGGGGGGGGGGFFECFEGDGGDGG77CFF7:9,CCECFCFF9FGGEE?F>7,EDGDAEFDFGGGGGGGGGFGGGGGGGEE<@EFGGGEEFGGGFGGGG,?EFF,CBFFGFFFFGGGGFFFFGGGGGGGDGGCGG9FFEA8DGGG7:CGGCECGEEF6GGGC@<CGG8CG@7<FC:<AC;7F5FCFGCG&6FFCCCEC<CGBED=EEEDDF82FE7FGE:CFDF?@CFDGGFB#CF38.,;=>;:>0+>>+<*1>,,,9AAFCFF3++GEFGEB9EF8GGGFGGEDE?GFFGGGGECFGGCGGGGGGGFECF?,F5B9FF7FCGGGF9GFFGFC,<AGGGGGGCFGGGGFGDGGGGGCGGGGGFDFE9FF9GFGGGGGGGGGGDDFGGGGGEGGGGEFFCGFCGGGGGGGDFAFFF<@C@C<
@AWDZ 57
TGGGGAATATTGCACAATGGGCGCAAGCCTGATGCAGCCATGCCGCGTGTATGAAGAAGGCCGTCGGGTTGTAAAGTACTTTCAGAGGGGAGGAAGGAAGTAAAGTTAATACCATTGCTCATTGACGTTACCCGCAGAAGAAGCAACGGCTAACTACGTGCAAGCAGCAGCGGTAATACGGAGGGTGAAAGCGTTAATCGGAATTAGTGGGCGTAAAGCGCACGCAGGCGGTTTGTTACGTCCGATGTGAAATCCCCGGCCTCAGCCTGGGAACTGCCTCTGATACTGGCAAGCTTGATTCTCGTCGAGGGGGGTAGAATTCCAGGTGTAGCGGTGAAATGCGTAGAGATCTGGAGGAATACCGGTGGCAAAGGCGGCCCCCTGTACGAAGACTGACGCTCAGGTGCGAAAGCGTTCGGAGCAAACAGGATTAGATACCCT
+
CFF<EBBFGGGG9FF<CFGDEFC+@E@DFFFGGGCFEF<F,CCC@FFCB,C<C<<5@CEF,,+@@BCF,,@CDFFE,?9F,<AE<,CF=F:>CEBB?,9B=AFGG9,C?AF?,,<,<,,:A,8A?CB++B8CF>8@FEFGGEGCF,:@C:CCFF9,DF,<F<F75>F@3@,>B*4<,@BCEEDEECF*?FG+C=*A:2,8*3:*<C,,8<<*/*2*;@78-'528:ED>$FFAC;*B3)@:3*+<4+>,25*8EFC4*8*,,,,+>:D,89F@:>*33CC9;,@>C=,C:@7:9CE@2+CDE=@++=::B=E9CF,D=?A:EFB,A9F:EEGECFEBBCFFBCGFAC,FCCE4,EF?<7GFEFFCC,FEC7,++EFEF@@6CFC,C:<,,,<GFBCGGFCC;+@@,B<<@BC@+=+,C;,EFEDFFFFCC@<EE@FCCCCC
@AWDZ 58
TGGGGAATATTGCACAATGGGCGCAAGCCTGATGCAGCCATGCCGCGTGTATGAAGAAGGCCTTCGGGTTGTAAAGTACTTTCAGCGGGGAGGAAGGGAGTAAAGTTAATACCTTTACTCATTGACGTTACCCGCAGAAGAAGCACCGGCTAACTCCGTGCCAGCAGCCGCGGTAATACGGAGGGTGCAAGCGTTAATCGGAATTACTGGGCGTAAAGCGCACGCAGGCGGTTTGTTAAGTCAGATGTGAAATCCCCGGGCTCAACCTGGGAACTGCATCTGATACTGGCAAGCTTGAGTCTCGTAGAGGGGGGTAGAATTCCAGGTGTAGCGGTGAAATGCGTAGAGATCTGGAGGAATACCGGTGGCGAAGGCGGCCCCCTGGACGAAGACTGACGCTCAGGTGCGAAAGCGTGGGGAGCAAACAGGATTAGATACCCT
+
,EFFGBFFFGGGDFGGGGGGGGGEGGGGGGGGGGGGGGGGGGGGGGGCFCFGGGGGGGGGFGGDGGGGGGGEGGGGFGGGGGGGGGGGGGGGGGG@EGGGGGGGDDCGGFGGAGGGGGGGGGGGGGGEGGGGGGGGGGGGGGGGGG<FGGGGGGGGGEF7EFG?@6FGGGGGGGGECGGCEEFFFCFEGGGGGGGG5EGFGGDGFGFFGGGGGGGG5=CG@GDGE*:EG>GEEGGCFGEF<FGFFFFGGGFGGG0<FD:EGGCFGEGF>GFGFCF<CAEF@FFCCGFGFGGGGFFFGFF7GGGFFFF+GGGGGGGGGF<F8GFEE,DGGGGGGGEGGFC?GFEGFFGGDGFBDCEE,GD7F=+GGGGGGGEGDGGGGCEDGGGGGGGGGGGGGGGCFCGFGGGGGDGGGGGGGGGGGGGGGGFFGGGGGGFGF9FGCCCCC
@AWDZ 59
TGGGGAATATTGCACAATGGACGCAAGCCTGATGAAGCAATGACGCGTGTATGAAGAAGGCCGTCGGGTTGTAAAGTACTTTCAGCGGGGAGGAAGGGAGTAAAGTGAATACCAATGCACATTGACGTTACCCGAAGAAGAAGCACAGGCTAACTACGTGCCAGCAGCCGAGGTAATACGGAGGTTGCAAGCGTTAATCGGAATTACTGGGCGTAAAGCGCACGCAGGCGGTTTTTTAAGTCAGATTTGACATCCCCGTGCTCAACCTGGGAACTGCATCTGATACTGGCAAGCTTGAGTCTCGTAGAGGGGGGTAGAATTCCAGGTGTAGCGGTGAAATGCGTAGATATCTGGAGGAATACCTGTGGCGAAGGCGGCCCCCTGGACTATGACTGACGCTCAGGGGCGAAAGCGTGGGGAGCAAACAGGATTAGATACCCT
+
FCGCECF@EFF,CFEDC6CC,EFGCC@CFCFEGGCFFGFAFF,;C,@7:C@<E<C@CEFF<,+87C>C,=CBEA,<,,C<CFEFDCF+444@=CFFEB,BFDF<E8,?FEF,=,,:3B,,CBA9CDC++3+8B5+++8<@<<@,D7@D7DGGCD9,@:CF7DFDFDFC,**4<:CBC@;F*<FC8,4=B:,*8<:=::55FC1<=G0:<)/8::E>CE3:0:2?EGEC:ECEF@#C2?47+##CCB#FGG)6EGF>-0+;:@,<9/6<3@,;:#9=@6CF,:<#;D,@+B=,9EB<>@7C=C8DC:+B>+:,:B?5,F?=AF9,,<DB>8=C?,:,5+C+CF9FBA@,<FF@FCAEAC,5EEAEGGGGFFC,+@@7F@+68<AFC6C,<,,<CEEC@@,GDFC8,,BC,6,C6+;@DE,CCFCFEGGGGGFCFEFFCCCC8
@AWDZ 60
TGGGGAATATTGCACAATGGGCGCAAGCCTGATGCAGCCATGCCGCGTGTGTGAAGAAGGCCTTCGGGTTGTAAAGTACTTTCAGCGGGGAGGAAGGGAGTAAAGTTAATACCTTTGCTCATTGACGTTACCCGCAGAAGAAGCACCGGCTAACTCCGTGCCAGCAGCCGCGGTAATACGGAGGGTGCAAGCGTTAATCGGAATTACTGGGCGTAAAGCGCACGCAGGCGGTTTGTTAAGTCAGATGTGAAATCCCCGGGCTCAACCTGGGAACTGCATCTGATACTGGCAAGCTTGAGTCTCGTAGAGGGGGGTAGAATTCCAGGTGTAGCGGTGAAATGCGTAGAGATCTGGAGGAATACCGGTGGCGAAGGCGGCCCCCTGGACGAAGACCGACGCTCAGGTGCGAAAGCGTGGGGAGCAAACAGGATTAGATACCCT
+
GGGFEEGGGGGGGGGGGGGGGGGGGGGGGGGGGGGGGCFGFGGGGGGFGFFFGGGFFFGGE<<FFGGEGFFGGGGFEEEF9EE<FGGGEGFFFFGBFGCCFFBFG?CFGCGFGGCGGD>FFGGGGGGCGFC<DBCFGGCFGGFGGGCGEGGGGGGFFGFG7FGGGGGGG77FCGGGGGFFGEGGGGGGGGGGGG>:=EGFGDCGGECCEGGGGGCEGGGG5>ECEGE<GGGEFE/FGGFGGGCFFFFFC99ECFEGEFEGEGA@FFFFEDC>D>F<CCC@@?,=CFAF>F@,9GFFGGGEBEE=9FGGEC7B,FC,GFFCGGF8?GFGGGGGGGGGGGGCEGFFGCFF9F8FFCEFFGGDEGFCFCGGGGGGGGGGFC:E@GGFFCC,C,@+C7GGGGGF8GGF:CGGGGGGF@FFDEDGGFGGGGGGGFAGGGCFAAAB@
@AWDZ 61
TGGGGAATATTGCACAGTGGGGGAAACCCTGATGCAGCAACGCCGCGTGAGTGATGAAGGTTTTCGGATCGTAAAGCTCTGTCTTCAGGGACGATAATGACGGTACCTGAGGAGGAAGCCACGGCTAACTACGTGCCAGCAGCCGCGGTAATACGTAGGTGGCGAGCGTTGTCCGGATTTACTGGGCGTAAAGGGAGCGTAGGCGGATTTTTAAGTGAGATGTGAAATACCCGGGCTCAACTTGGGTGCTGCATTTCAAACTGGAAGTCTAGAGTGCAGGAGAGGAGAGTGGAATTCCTAGTGTAGCGGTGAAATGCGTAGAGATTAGGAAGAACACCAGTGGCGAAGGCGACTCTCTGGACTGTAACTGGCGCTGAGGCTCGAAAGCGTGGGGAGCAAACAGGATTAGATACCCT
+
GGGGGGGGGGGGGGGGFFGGGGGGGGGGGGGGGGGGGGGGGGGGGGGFGGGGGGGGGGGGEEFGGGGGGGGGGGGFGFGGGGGFGGGGGGGGGGGGGGGGGDGDGDAFFFGGCFGGGFGGGGGGGEGEFGCFGGDGDC>FGGGGGGGG4CCGFGGCB7FFGGGG>EGGEGC2FF5GE@FGGGD9BCA:8EGGDGGGGEGEGGEFFE:FECGGGGGGG:FFGGGFGGFGGGEEFGGE5DGGG7EGGGDGEFAFC<CAGFFGCFFFDGGGFFGFFGGDDFGGFGGGG?8FGGGGGGGFFCGDGF+7GGGGGGGFCGGE?GGGGGGGGGFECCFFEF<CCGGGGGGGFGGDGGGFFC8EFFGGGGGGGGE>GGGGGGGGGGGGGGGGGGGGGGGGDFCGGGGGGGFGGGGGGGGCCCC@
@AWDZ 62
TAGGGAATCTTCGGCAATGGACGAAAGTCTGACCGAGCAACGCCGCGTGAGTGAAGAAGGTTTTCGGATCGTAAAACTCTGTTGTTAGAGAAGAACAAGGATGAGAGTAACTGTTCATCCCTTGACGGTATCTAACCAGAAAGCCACGGCTAACTACGTGCCAGCAGCCGCGGTAATACGTAGGTGGCAAGCGTTGTCCGGATTTATTGGGCGTAAAGCGAGCGCAGGCGGTTTCTTAAGTCTGATGTGAAAGCCCCCGGCTCAACCGGGGAGGGTCATTGGAAACTGGGAGACTTGAGTGCAGAAGAGGAGAGTGGAATTCCATGTGTAGCGGTGAAATGCGTAGATATATGGAGGAACACCAGTGGCGAAGGCGGCTCTCTGGTCTGTAACTGACGCTGAGGCTCGAAAGCGTGGGGAGCAAACAGGATTAGATACCCT
+
CFFCFFDFGGGFGGGGGGGGGGGGFGGFG9FFGGGGGGGGGGGGGGG@FFFCFGFFGAFFFFGGGGGGGGGGGGGGGFGCGCF9,EEGGFGGGGGCGGGFG<FGGFGGGGGFGFFFGAAFGGGFGFGGDGFGGGGFGDGGGGFFGGG=GGGGGGDFFGFGGGFFF?GGGGGGGGGDFGFECG1GGG>/+?FFGGCFDGFEGEGCFFFECCFGEEEGCFFEEEEEGECECEFCEDCGFFECCFC>2GFDBCB:GECFEF8F>FE?CGGFDF':CFF?D<GGFGGECB8GGGGCF9FF<DDFGGGGGGGGGGDFFFFCE<,GGGGGFGF>=87GFGGFFEGGF@?C,69@9EAFGEFGGGFEAFC8EGGGGGGGF7GGGEGGGFGF<GGFDGGFGGGEGGGGGGGGFGGGGGDGGFCDGCGFGGFGGGGGFGFDGGGGCCCCC
@AWDZ 63
TAGGGAATCTTCGGCAATGGACGAAAGTCTGACCGAGCAACGCCGCGTGAGTGAAGAAGGTTTTCGGATCGTAAACCTCTGTTGTTAGAGAAGAACAAGGATGAGAGTAACTGTTCATCCCTTGACGGTATCTAAACAGAAAGCCACGGCTAACTACGTGCCAGCAGCCGCGGTAATACGTAGGTGGCAAGCGTTGTCCGGATTTATTGGGCGTAAAGCGAGCGCCGGCGGTTTCTTAAGTCTGATGTGAAAGCCCCCGGCTCAACCGGGGAGGGGCATTGGAAACTGGGGGACTTGAGTGCAGAAGAGGAGAGTGGAATTCCATGTGTAGCGGTGAAATGCGTAGATATATGGAGGAACACCAGTGGCGAAGGCGGCTCTCTGGTCTGTAACTGACGCTGAGGCTCGAAAGCGTGGGGAGCAAACAGGATTAGATACCCT
+
GGGGGCEFCFFGGGGGGGGGAEEGEGGFGGGGGGDCFGCFGGD@GGGFGGFAFGGGGGG<,CAFFGGGGC?EGGG<FFEGGGGGGFGGFGGGGGGGGGCCF9?E8FGEGG,BFBFECGFDGFGGGGGGGGCF,CF,DFFGGGGGGGGGDGGGFGGGGGGGGGGGGGGG@7*CEGGEFFG:CFGECFFGFGG7FFEGGGGG@*1:<F9<CFGG>*:AEG+88C:EE**:CG5*2<,?:>@9<F<(=FFGGCDCGFGFC88EG=C6CCC8EF:>CGE(FFCFFGGGFF7FF:,A@9BF8AEE9E;F9GGGGGCGFFGGGGFDEFE8GGGGEEEEGFDFGDGGGGFGGF5,AGGGGGFGGGGGGFGF:GGGGGDGGGDGGCF8EGFGFCEC6FGFCGGGGGGFDFFF@@GGDGGGGGFGGGGGGGGGGGGFGGGFGGGFAC<A6
@AWDZ 64
TAGGGAATCTTCGGCAATGGACGAAAGTCTGACCGAGCAACGCCGCGTGAGTGAAGAAGGTTTTCGGATCGTAAAACTCTGTTGTTAGAGAAGAACAAGGATGAGAGTAACTGTTCATCCCTTGACGGTATCTAACCAGAAAGCCACGGCTAACTACGTGCCAGCAGCCGCGGTAATACGTAGGTGGCAAGCGTTGTCCGGATTTATTGGGCGTAAAGCGAGCGCAGGCGGTTTCTTAAGTCTGATGTGAAAGCCCCCGGCTCAACCGGGGAGGGTCATTGGAAACTGGGCGACTTGAGTGCAGAAGAGGAGAGTGGAATTCCATGTGTAGCGGTGAAATGCGTAGATATATGGAGGAACACCAGTGGCGAAGGCGGCTCTCTGGTCTGTAACTGACGCTGAGGCTCGAAAGCGTGGGGAGCAAACAGGATTAGATACCCT
+
EFGGGFGGFGGEGCGGGGGGFFGGGEGGGCFFCCGGGGGGDEGGGGG@FGFFGGGFEFGG8DE7?FGFEGFGFGFFGCGGGGGCFGGGGGGFFGGGGGGGGA8FGEGGGGGFF@?FGFGGGGGGGGGGGGGGGGGGGGGGGGGFC>B0:C>BF7;>F>>GGGGCGFFDGG@><C<FFGFGGGFFGGGG:CFGGGE>FF9CE<CE9F@C@FG;EEC?;FGGBGCECEGGEDF>GGFCCFFF:FGFB=FFGGFCGGGGGC<EC#?<CGGGGDF?GGGCFGF?@FCBFBDGGGGCF9EBGGFFFGGGFCD:<?,GFFEFC5,ECFC8FGGEF=:C9GEGGGGGGFEF9GGGGGGFFC?GGGCFGGFGGGGGGGGGGGGGGGGGGFFFFGFGGGGGGGGGGGGGFF@DGGEGGGGGF:<,GDGGGF9FFGGGGGGGGGFGCCCCC
@AWDZ 65
TAGGGAATCTTCGGCAATGGACGAAAGTCTGACCGAGCAACGCCGCGTGAGTGAAGAAGGTTTTCGGATCGTAAAACTCTGTTGTTAGAGAAGAACAAGGATGAGAGTAACTGTTCATACCTTGACGGTATCTAACCAGAAAGCCACGGCTAACTACGTGCCAGCAGCCGCGGTAATACGTAGGTGGCAAGCGTTGTCCGGATTTATTGGGCGTAAAGCGAGCGCAGGCGGTTTCTTAAGTCTGATGTGAAAGCCCCCGGCTCAACCGGGGGGTGTCATTTGAAACTGGGAGACTTGAGTGCAGAAGAGGAGAGTGGAATTCCATGTGTAGCGGTGAAATGCGTAGATATATGGAGGAACACCAGTGGCGAAGGCGGCTCTCTGGTCTGTAACTGACGCTGAGGCTCGAAAGCGTGGGGAGCAAACAGGATTAGATACCCT
+
EEFCECFFGGDFGDGGGGGGGGGGEFGDGCFGGGGGGGGGGEGEGGGEGGGEFGGGFGGG=<FFGGGGGGGGGGFGGGFFGGGF<C<AFFGGGGGCGFECF?EAFGE=FEFGGFG9FG,B=FF9FGCBBFFCFFGGFF,>BFFFCFFDGGGGGGCFGCFF*FFGGCC9:>F1E:FGFFCGGGGGGGGGF=FGFGDDE<>FC#:C6<9EEFFFG=>CE<8C6:=88>FCEGG5,/99FFA6*A??;B@0,C@E04:CE#GF>#27FFEC7=@+B,E<E,E5,E<E8F<B,99?8,B,A,?,;GCEEEDAFF9<AGGGFFDF<B:,GGGFC>GGGGGGGGGCFB,E,CGGGF9GGCFCGGFE:C6,,7FCFGGGGFCGGF<@CGFD@9FFGGFGGGGGGGGGFGGGGGGGGGGGGGFGGFGGGGEGGGFGGGGFGF8F@CCCC
@AWDZ 66
TAGGGAATCTTCGGCAATGGACGAAAGTCTGACCGAGCAACGCCGCGTGAGTGAAGAAGGTTTTCGGATCGTAAAACTCTGTTGTTAGAGAAGAACAAGGATGAGAGTAACTGTTCATCCCTTGACGGTATCTAACCAGAAAGCCACGGATAACTACGTGCCAGCAGCCGCGGTAATACGTAGGTGGCAAGCGTTGTCCGGAGTTATTGGGCGTAACGCGAGCGCAGGCGGTTTCTTAAGTCGGATGTGAAAGCCCCCGGCTCAACCGGGGAGGGTCATTGGAAACTGGGAGACTTGAGTGCAGAAGATGAGAGTGGAATTCCATGTGTAGCGGTGAAATGCGTAGATATATGGAGGAACACCAGTGGCGAAGGCTGCTCTCTGGTCGGTAACTGACGCTGAGGCTCGAAAGCGTGGGGAGCAAACAGGATTAGATACCCT
+
CFFGFFG8,;@DFEFFGGEEFE7CF7@F@<FC@,6@@8+9EFG@FFGGGGGFF<,BFFGFFADFFGGG:FFG<F<,B?FFGEFEFGEF,AFGEF=BFFGF85EAC,=FGFGGGGGG<E<,?,F,<:>CFGCFGGGGFFF8FGGGCE@C+++8@CFGGEEFGGGCDFG:7F>FEEE7;;@7,7=*:6<8;2<*8=(**E:2=8)79<BFGC=@C;5C288/</:FCCCC<EEGG,FCCCEF)C#B9CFC@B><FFFFCEF:DFFF@F@::8:/ED986.FFFE?C?A,FC9,,:EGFF8=@,A4,,,C,5?EF??CFEFDB,B,,9E:4:>=49CE,<7BCCF9FGGFDFGEF:6?EF?CC9@GGGFF@DEFEFE<<@FC8DF7EGCC6,GEC,7C@@8@,E,F,G@CFDECF@7CGFEC9F8FGFCDC@99DCAEECCC@A
@AWDZ 67
TGGGGAATATTGCACAATGGGCGCAAGCCTGATGCAGCCATGCCGCGTGTATGAAGAAGGCCTTCGGGTTGTAAAGTACTTTCAGCGGGGAGGAAGGGAGTAAAGTTAATACCTTTGCTCATTGACGTTACCCGCAGAAGAAGCACCGGCTAACTCCGTGCCAGCAGCCGCGGTAATACGGAGGGTGCAAGCGTTGTCCGGATTTATTGGGCGTAAAGCGAGCGCAGGCGGTTTCTTAAGTCTGATGTGAAAGCCCCCGGCTCAACCGGGGAGGGTCATTGGAAACTGTGAGACTTGAGTGCAGAAGAGGAGAGTGGACTTCCATGTGTAGCGGTGAAATGCGTAGATATATGGAGGAACACCAGTGGCGAAGGCGGCTCTCTGGTCTGTAACTGACGCTGAGGCTCGAAAGCGTGGGGAGTAAACAGGATTAGATACCCT
+
GGGGGGGGGCGGGGGGGGGGGFEEGEGGGGGDFFFGGFFGCFAFGGDGD8CEDGDGGFFGCFGFFCEDGGG7FGGF,CFG,EDGGGGGDC@::FFFECCFCD,CE,,?8FFD8<B,CC>FDA9@FEE>FFGD@:FFEGGCGGFGCD,5>E*>FGCCFGGFECCF<EGGGCCEEGGGE,?<5@@@E:CE@=E1CC<C8::*:EEC9AGC:@:EE?GCECGGEGEDC=C=4GFCCEFF>C17;;CCBF.DGFBCFGFE58>EG<>0>CEEFDGD>8E8@1FEEFGGGF8E,F9F?F@FFE<A9B;;<E@EEA,,<?A<EB,GFFFB:,,C@+GGGGFA<===:B<FFF<<E6E<<DFE@,EEC<,,B:EC<AB86+:@<@,,CF8FCCDCC@GFBB@CDFFAE,FEGFCEF7EF@@GFCC<,<F<F<GE@,B<<AEFFCCCC<
@AWDZ 68
TGGGGAATATTGCACAATGGGCGCAAGCCTGATGCAGCCATGCCGCGTGTATGAAGAAGGCCTTCGGGTCGTAAAGTACTTTCAGCGGGGAGGAAGGGAGTAAAGTTAATACCTTTGCTCATTGACGTTACCCGCAGAAGGAGCACCGGCTAACTCCGTGCCAGCAGCCGCGGTAATACGGAGGGTGCAAGCGTTAACCGGAATTACTGGGCGTAAAGCGCACGCAGGCGGTTTGTTAAGTCGGATGTGAAATCCCCTGGCTCAACCTGGGAACTGCATCTGATACTGGCAAGCTTGAGTCTCGTAGAGGGGGGTGGAATTCCAGGTGTAGCGGTGAAATGCGTAGATATCTGGAGGAATACCGGTGGCGAAGGCGGCCCCCTGGACTAAGACTGACGCTCAGGTGCGAAAGCGTGGGGAGCAAACAGGATTAGATACCCT
+
GFFFGDGGFGGGGGGGGFFCFFGGGGGFGGGGEGFFGGCGE@FFGGEFC@FAFFFGGGGGCFGFGGGFE+@FGGGC??FGCGFFFFFGEGE=@GGFGGGECGFEE,BFF<,,B>F9=B,<F9FGGGG+@F>FG<<CEGGE,@FGG7FGGGGGGGG9?FGGGCGGFFFGGGGGGFFGGGGGGGGEG5AEGGGGGGG?>GGEGG95CGCC=FGGGCEGGGGEC8DFFCGEEG<CF?EEGGGGGFGGCGGGFCBG.GGD>$GGFG@@FFGE<=GEF3,5>>F:=CFEGGGGF?F>ECGF=,@+36+;CFGDGC7C<EC,GGGGGGGE,GF>@B+=FGGGGGGGGGGGGGF9GFFGFFC<GGGFCECFFGGGFF>GEEFGGEF@,GGGE<C,,,,FGGGEGGFFEE@ECEGGFGEEF@GGFFCGGGGGGGGGGGGFGGGGCCBCB
@AWDZ 69
TGGGGAATATTGCACAATGGGCGCAAGCCTGATGCAGCCATGCCGCGTGTATGAAGGAGGCCTTCGGGTTGTAAAGTACTTTCAGCGGGGAGGAAGGGAGTAAAGTTAATACCTTTGCTCATTGACGTTACCCGCAGAAGAAGCACCGGCTAACTCCGTGCCAGCAGCCGCGGTAATACGGAGGGTGCAAGCGTTAATCGGAATTACTGGGCGTAAAGCGCACGCAGGCGGTTTGTTAAGTCAGACGTGAAATCCCCGGGCTCAACCTGGGAACTGCATCTGATACTGGCAATCTTGAGTCTCGTAGAGGGGGGTAGAATTCCAGGTGTAGCGGTGAAATGCGTAGAGATCTGGAGGAATACCGGTGGCGAAGGCGGCCCCCTGGACGAAGACTGACGCTCAGGTGCGAAAGCGTGGGGAGCAAACAGGATTAGATACCCT
+
GGGGGGGGGGGGGGGGGGGFFGGGGGCFFGFGGGGGGGGGGGGGGGGEGGGGGGGGGGGGCFGFGGGEGGGGGGGGGGGGGGGGGFGGGGGGGDG<7=FFGGGGGGGGGGGGGFGGGGGGGGGGGGGGGGGGGGEGGGGGGGGGGGGGGGGGGGGGFGFFFGGGGGGGGG@GGGGGGGGGGGGGGGGGG>GGGCGGGGGGCGGGFF7FEFFGGGGGG?CEEGGD=*EGGGGGEGC<CFGGCEFGFGGGGGFGGFCECFEGGGGGGGGFGFGGGFGGFFE:?F<FFFGFC>;>,FFFE8GGCCGGGGGGFF7F9GFGGGGGGCGFECFEGGGGGGGGDGGGC@FE=FCEFEEDFE,GGGGDGEF@GGGGGGGGEDFFC:@7DFGFEGGFFCFCBGGGGFB,CGFDGGGGGGEFGCDF@EEFGECFFEAGGCFEFGGGCCCA-
@AWDZ 70
TAGGGAATCTTCGGCAATGGACGAAAGTCTGACCGAGCAACGCCGCGTGAGTGAAGAAGGTTTTCGGATCGTAAAACTCTGTTGTTGGAGAAGAACAAGGATGAGAGTAACTGTTCATCCCTTGACGGTATCTAACCAGAAAGCCACGGCTAACTACGTGCCAGCAGCCGCGGTAATACGTAGGTGGCAAGCGTTGTCCGGATTTATTGGGCGTAAAGCGAGCGCAGGCGGTTTCTTAAGTCTGATGTGAAAGCCCCCGGCTCAACCGGGGAGGGTCATTGGAAACTGGGAGACTTGAGTGCAGAAGAGGAGAGTGGAATTCCATGTGTAGCGGTGAAATGCGTAGATATATGGAGGAACACCAGTGGCGAAGGCGGCTCTCTGGTCTGTAACTGACGCTGAGGCTCGAAAGCGTGGGGAGCAAACAGGATTAGATACCCT
+
GFGGGGGGGGGGGGGGGGGGGGCEGGGGDGEGFGGGGGGGGGGGGGGFFGGEGGGGGGGGGGGGGGGGGGFFGGGGGFGFEFGGGGEFGGGGGGGGGGGGGFGGGGGGGGGGGFGGGGGFCFCGGGGGGGGFGGGGGGGGGC<>FFGG?GDFGGGGGGGGFECEF=FGGGGGGGGGGGCG?EGGFGGGGGGGGC>@CCEECCEEGGGGGGGFE>CGGGFEGGGFGGGGGGEGFGFGGGCFFGFGFGGGGFGCGGGGG@>GGGDFCGGGGFFA/GGFDFDE@EC7C?GGF@;?:,EFEFGF9FFGFEA=8EBFFEEFC<59:FGGFGFGGEGGEFGGFDGGGGFFGEFGGGGGGFEGGGGGGGFGFEFFGGGGGGGFF7CCDGFGFGGFCDFFDFFCEGGFFCF>FGGGGDGGGFFCGGGGFC,FGGGGGGGGGGGFCCCCB
@AWDZ 71
TAGGGAATCTTCGGCAATGGACGAAAGTCTGACCGAGCAACGCCGCGTGAGTGAAGAAGGTTTTCGGATCGTAAAACTCTGTTGTTAGAGAAGAACAAGGATGAGAGTAACTGTTCATCCCTTGACGGTATCTAACCAGAAAGCCACGGCTAACTACGTGCCAGCAGCCGCGGTAATACGTAGGTGGCAAGCGTTGTCCGGATTTATTCGGCGTAAAGCGAGCGCAGGCGGTTTCTGAATTCTGATGTGAAAGCCCCCGGCTCAACCGGGGAGGGTCATTGGAAACTGGGAGACTTGAGTGCAGAAGAGGAGAGTGGAATTCCATGTGTAGCGGTGAAATGCGTAGATATATGGAGGAACACCAGTGGCGAAGGCGGCTCTCTGGTCTGTAACTGACGCTGAGGCTCGAAAGCGTGGGGAGCAAACAGGATTAGATACCCT
+
GGGGGGGGGGFCFDEFGGGGGGGGGCGDFGGGFFCGEGFGGGGGGGGGBFD<EFFAFFGG,?CFFGGG7FEFGGGGGCFGGGFGGGGGGF9F8=FGAFFGB,EEFFFFGGGGGFGFFCFFGGGGGFGGFGFFCF<D,EFFGGADA@D+@CEGFFCF7FFGGFCCFCCGGFEE:<BE9<<:C7F'1FCBCCE8;;2=F9FCECC<:FGF/2=*:CGF<@9BEGDFECCED7FFCC@3+><#CFGD4;EEGGFBB:;FA<CFEGFC:GGCFCA:DG9A,4FGFGCFCGEF9GEB?AEEA,F;?,9GGGFCGFB4,9AFB,,<=@@GGGGGGEF7FAC,GFFF+DCGGGFE9FGGGCGFF>GFFGGGGGGGGGGEEEGFDGFE8GGFGGGGGGGGEGGEGGE,F8CGFGGGGGGGGGGGGFGGGGGGGGGGGFFGGGGGCC@A-
@AWDZ 72
TGGGGAATATTGCACAATGGGCGCAAGCCTGATGCAGCCATGCCGCGTGTATGAAGAAGGCCTTCGGGTTGTAAAGTACTTTCAGCGGGGAGGAAGGGAGTAAAGTTAATACCTTTGCTCATTGACGTTACCCGCAGAAGAAGCACCGGCTAACTCCGTGCCAGCAGCCGCGGTAATACGGAGGGTGCAAGCGTTAATCGGAATTACTGGGCGTAAAGCGCACGCAGGCGGTTTGTTAAGTCAGATGTGAAATCCCCGGGCTCAACCTGGGAACTGCATCTGATACTGGCAAGCTTGAGTCTCGTAGAGGGGGGTAGAATTCCAGTTGTAGCGGTGAAATGCGTAGATATATGGAGGAGCACCAGTGGCGAAGGCGGCTCTCTGGTCTGTAACTGACGCTGAGGCTCGAAAGCGTGGGGAGCAAACAGGATTAGATACCCT
+
CFFGGEEGGGGGGGGGGGGGGGGGGGGGGGGGGGGGGFGGGGGGGGGFEFGFFGFFFFGGFFFFGGGDFDFGGGGDGGGGGGGGGGGGGGCGEGGGGGGEGGGGGFGGGFFFG99<?FGFCFDFGGGFDFFFGGDGGGF<FGGGGGFGGGGGGFFEFEGGGGGFFFGFCEECG@GGGGGCEGEGGGGGGGGF,FGEFGGGGGGGGGFGGGGGGGGGGGGGGEEGGGGGGEECGFEF;CGGFFGGGGGGFGFCFGGGGGGFBCCFGGGGFGGGFFFDD<GFFEECGFGGFEGGGGDECE@++FCGE8GDGGGGFEE,GFGGGGFDB,FEGEFFFFGFEFDGGFCCA@FGFC9FGFFCGGGGGGGFEEGFFFGGFCGGFGFFC@@@6GEAFFFAGGGFEGGGFGGFCGGGGGDGGGFCGGGGGFDFGGFGGGGGGGFFCAAA8
@AWDZ 73
TGGGGAATATTGCACAATGGGCGCAAGCCTGATGCAGCCATGCCGCGTGAATGAAGAAGGCCTTCGGATTGTAAAGTACTTTCATCGGGGAGGAAGGGAGTTAAGTTAATACCTTTGCTCATTGACGTTACCCGCCGAAGAAGCACCGGCTAACTCCGTGCCAGCAGCCGCGGTAATACGGAGGGTGCAAGCGTTAAACGGAATTATTGGGCGTAAAGCGAACGCAGGCGGTTTGTTAAGTCAGATGTGAAATCCCCGGGCTCAACCTGGGAACTGCATCTGATACCGGCAAGCTTGAGTCTAGAAGAGGGGAGTGGAACTCCAGGTGTAGCGGTGAAATGCGTAGATATATGGAGGAATACCGGTGGCGAAGGCGGCTCCCTGGTCGGTAACTGACGCTCAGGCGCGAAAGCGTGGGGAGCAAACAGGATTAGATACCCT
+
F,CFDGGGGGGAFFGGGGGG8FEEEGG@FGGGGGAFGG-C<FFGGGGGC,6FDFCFGGAF<CECFGG7=:=FGGGC,CFF,EE,,5:?:CC7FFFB:C,C+,@FG,,5C?,,,CF,,C,5,BFFGGG+:FCFG:+++@>@FGGD@<<FEE5CFGGCFGEGGGGGF6@CGGGGGGGEEGCF#<FG7/=>ECF9E<F#(.<?CG0ECF$CFGGGGGGGGCG5*#:GGGFEE<GGFE:FG?+FCF>D9GGGFEFG:7<C,1GDFE#BFDD;@<AC>9FC@<9@7CC*9>6B+,EA59GGGGFF;F@>,DC48,,,,FE<E8B,FEGECF<C=7C=,EFEE?=+FDC:,,@,55C44?C,@,C+FEF8CFBFCAFCC::@:B,8,@F@8,6,,,<FCCF@C@AC,7@++68,,,,C76CC,C,AFC,GFF<66AC<<,F<<A,A8
@AWDZ 74
TGGGGAATATTGCACAATGGGCGCAAGCCTGATGCAGCCATGCCGCGTGTATGAAGAAGGCCTCGGGTTGTAAAGTACTTTCAGCGGGGAGGAAGGGAGTAAAGTTAATACCTTTGCTCATTGACGTTACCCGCAGAAGAAGCACCGGCTAACTCCGTGCCAGCAGCCGCGGTAATACGGAGGGTGCAAGCGTTAATCGGAATTACTGGGCGTAAAGCGCACGCAGGCGGTTTGTTAAGTCAGATGTGAAATCCCCGGGCTCAACCTGGGAACTGCATCTGATACTGGCAAGCTTGAGTCTCGTAGAGGGGGGTAGAATTCCAGGTGTAGCGGTGAAATGCGTAGAGATCTGGAGGAATACCGGTGGCGAAGGCGGCCCCCTGGACGAAGACTGACGCTCAGGTGCGAAAGCGTGGGGAGCAAACAGGATTAGATACCCT
+
FGG8ECFGGGGGGGGGGGFGGGGGGGGGGGGFFFFGFGGGGGGGGGGEFEFDGGGGGGGGDFFGGGGGGGCFGFGGCCFFGFGGFFFGGGGGGGGEGFGGGGGGGGGGGGGGFFGGGFFGGGGGGGGGGG9DFGGGGGFGGGCGGGGGG7EGFC,DFFGDFFDCFGGFGGGG<FFFFCGGGG>FGGGGGGGG<6EGCCGGD=GGGFGGGGGEGEGFGGGGGGGCEGGCEGEFCFFG>FG:?9ECFGFGGFFEFGGGFFFEFFDAGGGGGFGGFF:AFGFGFEFFF<BFGGCFGGGGGGGDGFDDCF>GGGGGGGGGGGFF8GGFFCGGCGEGGGFF7DGGGGFGGGGGGGGGGGGGGGGGGGGDGGGGGGGGGGGGCGGGGGDGFF9GGGGGGGGGFEGGF7GGGGGGGGGGGGFFFGGGGGFGGGGGFGGGGGGCBBC@
@AWDZ 75
TGGGGAATATTGCACAATGGGCGCAAGCCTGATGCAGCCATGCCGCGTGTATGAAGAAGGCCTTCGGGTTGTAAAGTACTTTCAGCGGGGAGGAAGGGAGTAAAGTTAATACCTTTGCTCATTGACGTTACCCGCAGAAGAAGCACCGGCTAACTCCGTGCCAGCAGCCGCGGTAATACGGAGGGTGCAAGCGTTAATCGGAATTACTGGGCGTAAAGCGCACGCAGGCGGTTTGTTAAGTCAGATGTGAAATCCCCGGGCTCAACCTGGGAACTGCATCTGATACTGGCAAGCTTGAGTCTCGTAGAGGGGGGTAGAATTCCAGGTGTAGCGGTGAAATGCGTAGAGATCTGGAGGAATACCGGTGGCGAAGGCGGCCCCCTGGACGAAGACTGACGCTCAGGTGCGAAAGCGTGGGGAGCAAACAGGATTAGATACCCT
+
FGGGGGGGGGGGGGFGGGGGFFGGGGGGGGGGGGGGGGGGGGGGGGEFGGGFGGGGGGGGFFGGGDFFGCFFGGGFGGGGGGGGGGGGFFGGGGGCCFCFGGDFGFGGGGGGGGFFFDCFGFDFGGGGFGGGGDGGGGGGGGGGGGCGGGGGGGGGGG>FGGGGGGG>CGGGGGFGGGGG=CFG>BGDGGGGGGGGGCGGGGDGGGC>GGGGGGGGGGFGGGEDGGGGGCABCC9C;:8GGGGFFGFCCFFGGGGGGGFCGGGGFFGGFFFEGCGDDCCFF@4FGFC?GGE7GGFDF9+CCEDFFFGCFCGGFEFGGFECGGGFGDEF:7GGFGFGCF:@@GGCGFFE9GGGFFGGGGGFCCGGFFF:C,@B@@:@CEGDFECGECFFC9GGGGGEFDFAFFDGEFCEFDGEEEGF<GGGGGGGGGFCE@ECFFFFCCCCC
@AWDZ 76
TGGGGATATTGCACAATAGGCGCAAGCCTGATGCAGCCATGCCGCGTGTATGAAGAAGGCCTTCGGGTTGTAAAGTACTTTCAGCGGGGAGGAAGGGAGTAAAGTTAATACCTATGCTCATTGAAGTTACCCGCAGAAGAAGCACCGGCTAACTCCGTGCCAGCAGCCGCGGTAATACGGAGGGTGCAAGCGTTAAGCGGAATTACTGGGCGTAAAGCGCACGCAGGCGGTTTGTTAAGTCAGATGTGAAATCACCGGGCTCAACCTGGGAACTTCATCTGATACTGGCAATCTTGAGTCTCGTAGAGGTGGGTAGAATTCCAGGTGTAGCGGTGAAATGCGTAGAGATCTGGAGGAATACCTGTGGCGAAGGCGGCCCCCTGGACGAAGACTGACGCTCAGGTGCGAAAGCGTGGGGAGCAAACAGGATTAGATACCCT
+
EFGGEEBFFGGGFFEF,,CCCC@BFBFFFFGCFCFF@FGAFFG7@@+@,C,CCC9@@<F:6CFFDFG8,>?EEFDCEC,C<<FE,C7@>+:>C==?CEFFEFAD,5CF,C,D,,5:,,,<CBD=,>3,BF>FECBCFGGFAD,FC,>:C7@D8;>FF:F*6<FF>FG<F7C<*<F:;2<CCEEGCFECA::<:811.:CCE=CCF68<?C0::CCCCCB(3+F:@@=EEGCF7?8FE?<C4/CF9D=>FGF>B#CC<@.FB@%:+A5<<@7<,,,D9DFE@,<FGEFGFEB9FB8@CFBFCD9GFF?B+,B,FE<E<CFFF<,=8FEF77C<,GGF7CC7DCE;D?<FGFDCCDE,AE9FFE,GFBCC5,7GGGF@6@,CC::FC:6,,,EEGGFEFCDFDG@6,GGGGGGGFCEDC<AFF9FGFDGFFFGGGGGCCCCC
@AWDZ 77
TGGGGAATATTGCGCAATGGGCGCAAGCCTGATGCAGCCATGCCGCGTGTATGAAGAAGGCCTTCGGGTTGTAAAGTACTTTCAGCGGGGAGGAAGGGAGTAAAGTTAATACCTTTGCTCATTGACGTTACCCGCAGAAGAAGCACCGGCTAACTCCGTGCCAGCAGCCGCGGCAATACGGAGGGTGCAAGCGTTAATCGGAATTACTGGGCATAAAGCGCACGCAGGCGGTCTGTCAAGTCGGATGTGAAATCCCCGGGCTCAACCTGGGAACTGCATTCGAAACTGGCAGGCTAGAGTCTTGTAGAGGGGGGTAGAATTCCAGGTGTAGCGGTGAAATGCGTAGAGATCTGGAGGAATACCGGTGGCGAAGGCGGCCCCCTGGACAAAGACTGACGCTCAGGTGCGAAAGCGTGGGGAGCAAACAGGATTAGATACCCT
+
FGGGGGGGGGGGGGGGGGGGGGGGGGGGGGGGGGGGGGGGGGGGGGGEDGGGGGEFGGGGFGGGGGGGF,>FGGGFGGGGGG,CFEFGGGEFGFGGGEGFFGGGGGGGGGGGGFFDFDFGGG<FGFGGGFFFGECFGF7BFFFGGGGGGGGGGG8GGG:EFGFGGGFFFGCFGEGG?EECG@GGGCECDGGGDGDE:8CFGGGFFEGDGGFCFFGGFFGGGGGGG5?CCGE?ADFFC:7CFGDGEFFGGGGGGGGEFFGGGF;FC<@<BFGGF@FFDFGGFGFGGFGFGGGGGGGGFE<GFFCGFFBDGGGGGGGGGFD=GGE,,GFGGGGGGGGFFEECEGGGGGGGGGFGFF9GGGGGGGGGGGGGGGGGGGGGGFEEGGCGFEF9GGGGGGGEGGGGGGGGGDGGGEGEGGGGGGGGGGFGGGGGGGGFGGGGCCCCC
@AWDZ 78
TGGGGAATATTGCACAATGGGCGCAAGCCTGATGCAGCCATGCCGCGTGTATGAAGAAGGCCTTCGGGTTGTAAAGTACTTTCAGCGGGGAGGAAGGGAGTAAAGTTAATACCTTTGCTCATTGACGTTACCAGCAGAAGAAGCACAGGCTAACTCCGTGCCAGCAGCCGCGGTAATACGGAGGGTGCAAGCGTTAATCGGAATTACTGGGCGTAAAGCGCACGCAGGCGGGTTGTTAAGTCAGATGTGAAATCCCCGGGCTCAACCTGGGAACTGCATCTGATACTGGCAAGCTTGTGGCTCGTAGAGGGTGGTAGAATTCCAGGTGTAGCGGTGAAATGCGTAGAGATCTGGAGGAATACCGGTGTCGAAGGCGGCCCCCTGGACGAAGACTGACGTTCAGGTGCGAAAGCGTGGGGAGCAAACAGGATTAGATACCCT
+
EFEFDGGGFGGGCGGGGEDFGGGGGGGCGGFG9EGGGGFFFF8@FGF+7,E<EFCF<F<E@FGFDGGGC@FGGGGGGG9FCFA?FC+@FE+FE>E8B7,BBFFDF,?FD9@<DFFGGGF,C?BFF,>>B83B,,DFFEE<FGGFGGCFCGCFCD,EF@<>7*7@<?FCF7<FGECF;A,6?<*<C:B;C9F7C:7*42,<C8;8@9:9<CGFEEEGGFCE8>?8E*4:CGE#B,<00:=1=CCB@;<?F??5>BCEC8FCC<GF,>D9>@<FG.@99FFC=3,:FEF<C@D8GCF@8,++++>,<DA+FB,?FE@?F<9FEE?<EF9:ECFF<9FAAGF7CF<E;<GFGCF<E,CEFCF====C+,?,C<=F@+C:@7F7FECGGGDCC<,;@,CCC,,,<F@7EEF98F@7GFF@8E9CFD@F@FFFC,C@9DC,A,BBA
@AWDZ 79
TGGGGAATATTGCACAATGGGCGCAAGCCTGATGCAGCCATGCCGCGTGTATGAAGAAGGCCTTCGGGTTGTAAAGTACTTTCAGCGGGGAGGAAGGGAGTAAAGTTAATACCTTTGCTCATTGACGTTACCCGCAGAAGAAGCACCGGCTAACTCCGTGCCAGCAGCCGCGGTAATACGGAGGGTGCAAGCGTTAATCGGAATTACTGGGCGTAAAGCGCACGCAGGCGGTTTGTTAAGTCAGATGTGAAACCCCCGGGCTCAACCTGGGAACTGCATCTGTTACTGGCAAGCTTGAGTCTCGTAGAGGGGGGTAGAATTCCAGGTGTAGCGGTGAAATGCGTAGAGATCTGGAGGAATACCGGTGGCGAAGGCGGCCCCCTGGACGAAGACTGACGCTCAGGTGCGAAAGCGTGGGGAGCAAACAGGATTAGATACCCT
+
FDFDDEGGFGGGGGGGGGGGDGGGGGDGGGGGGGGGGGGGGGGGGDGFG@EFEFFFGGGGCFGGGGGGFCFGGGGGGGGGGGGFFGGGDG>FFFGFGDFGGGACFDFGF,AFFFGGGG9FGGGGGGFFFGGGGGGCFGGGGFGGGCGGGDGGGGGGFGGC:FGGFGG,C<FGGGGFFGGGGFEG;'GCFGGFEEGGGGFFGGGGGC1<FFGGEEGGGGGGGGGGG:CGGEGGGGGGGGGGGGGGFFF;CEFGGGEEGFGGGGFFFGGFGEFFGFFEEAC@37,FF>=CFCCCCFAF>,3@+GGGF8GGGGFB?9FDFFFFGFCGGFFF@7@CGGGGGGEFGGGFCEA?<GGGFCCGGGGDGGGFFFGGFEDGGEGGFC7GFCFEF@GGFGGGGGGCGGGGGGGGGGF<GGGGGGGGGGGGFFFGFGFFFCGFGGGGCCCCC
@AWDZ 80
TGGGGAATATTGCACAATGGGCGCAAGCCTGATGCAGCCATGCCGCGTGTATGAAGAAGGCCTTCGGGTTGTAAAGTACTTTCAGCGGGGAGGAAGGGAGTAAAGTTAATACCTTTGCTCATTGACGTTACCCGCAGAAGAAGCACCGGCTAACTCCGTGCCAGCAGCCGCGGTAATACGGAGGGTGCAAGCGTTAATCGGAATTACTGGGCGTAAAGCGCACGCAGGCGGTTTGTTAAGTCAGATGTGAAATCCCCGGGCTCAACCTGGGAACTGCATCTGATACTGGCAAGCTTGAGTCTCGTAGAGGGGGGTAGAATTCCAGGTGTAGCGGTGAAATGCGTAGAGATCTGGAGGAATACCGGTGGCGAAGGCGGCCCCCTGGACGAAGACTGACGCTCAGGTGCGAAAGCGTGGGGAGCAAACAGGATTAGATACCCT
+
CFFFGFEGFGGGGGGGGGGGGGGGGGGGGFGGGGGGGGDGGFGGGDG@F:FGGGGGGGFGFGEFFGGGFCFBFFGGGGGGGGGGGCFEGGGGGGGGGGGCFGEFGCFFFGGGGGGGGGFGGFGGGGGGGGGGGGGGGGGGGGGGGGDEF@:FGGGGGGGGGFGFG?GGGGGGGGEGGGGGGGGGECGCFGGG=;EGGGGGGGCFFFFGE-FGGGGGGGGGCC7CGGGGGG>*GCFFFFAFFGCFFGGFGGFFGGGFEGGGGFFED@FFFBGGGCF?BF@CFFBFFFGF@:GFGFEGGGGGGGFE<,CEGGGGF,<<??FEFFB?GGGGGGGGGGGGFCGEDGGGGGGFFGGGGFC,GGGGGGGGGGFECGECEGGGGGGGFGEFGFGDD9GGGGGGGGGGGGGGGGGGGGGGGCGEGGGGGFDGEGGGF<GGGGFECCCC@
@AWDZ 81
TGGGGAATATTGCACAATGGGCGCAAGCCTGATGCAGCCATGCCGCGTGTATGAAGAAGGCCTTCGGGTTGTAAAGTACTTTCAGCGGGGAGGAAGGGAGTAAAGTTAATACCTTTGCTCATTGACGTTACCCGCAGAAGAAGCACCGGCTAACTCCGTGCCAGCAGCCGCGGTAATACGGAGGGTGCAAGCGTTAATCGGAATTACTGGGCGTAAAGCGCACGCAGGCGGTTTGTTAAGTCAGATGTGAAATCCCCGGGCTCAACCTGGGAACTGCATCTGATACTGGCAAGCTTGAGTCTCGTAGAGGGGGGTAGAATTCCAGGTGTAGCGGTGAAATGCGTAGAGATCTGGAGGGATACCGGTGGCGAAGGCGGCCCCCTGGACGAAGACTGACGCTCAGGTGCGAAAGCGTGGGGAGCAAACAGGATTAGATACCCT
+
EFGGGGGGGGGGFGGGGGGFGGFGGGGGFGGEGGGGDGGCFFGFGDFEFFGGGG9FGGGGGGGDGGGGGCFCGGGAFFGGGGGGGGGGGGGGGG<?FGFGGGGGFGGFGCDFCF9CFGFGGDCFGFGGGGGGDGGEGGGGGGGGGG,FED5FDGGG7FBFGGGGGFGFFGEGG@EEEEGGGFEGGEGGGFGGGGGD>FGGGDEGGG<CFF>GG:FEGFGGG5*?G*8CEEGGGCGGFFFC@>DDFGGFFGFGFGGFGD>EGGGFCCFFFFDFFC@?@<?F8:CFG7C<<<,,B,FFBE7GFDGFDD@+GGGGGGFCE8?:BCFEA6,++GGGCFE??+7GF<B<GFGGCGGGGGFFAGFF=:EGGCGGGGFCFB7F@7C7DEEE@GFFEC9GDGF@+;,CFFFDGGFA@F6::@F7GGFCGGGGGGF<ECGGGGFGCCCCC
@AWDZ 82
TGGGGAATATTGCACAATGGGGGAAACCCTGATGCAGCAACGCCGCGTGAGGGATGAAGGTTTTCGGATCGTAAAGCTCTGTCTTCAGGGACGATAATGACGGTACCTGAGGAGGAAGTCACGGCTAACTACGTGCCAGCAGCCGCTGTAATACGTAGGTGGCGAGCGTTGTCCGGATTTACTGGGCGTAAAGGGAGCGTAGGCGGATTTTTAAGTGGGATGTGAAAGCCCCCGGCTCAACCGGGGAGGGTCATTGGAAACTGGGAGACTTGAGTGCAGAAGAGGAGGGTGGAATTCCATGTGTAGCGGTGAAATGCGTAGATATATGGAGGAACACCAGTGGCGAAGGCGGCTCTCTGGTCTGTAACTGACGCTGAGGCTCGAAAGCGTGGGGAGCAAGCAGGATTAGATACCCT
+
GGGGGGGGFGGGGGGGGGGGGGGGGGGGGGGGGGGGGG@FGGCCFDGFEB?,BCFFGFGGGDFGGGGGCBFDFGGDD?EGGG9?F<FFGGFFCFEG7F,FGGC:F7,9:BD+AFC=BB,,C<F@FGGGGGGG>4DF04>F9BF8EF$@FEE%F,*7@>C77>FC8CFGGFEGE<FG43@=CGGGDE*BFFGGGFGFGGC8>EC;FF%2,C:3<6686#CB,E=F8E>*:B:<=CGFFGGFG8=:C:CCEGDD9<9EADFFFCE?C@A&GGFGFF;4E=E7GGGGF+=8GFGGFFGGGFE<FFCE>FCFFFFFFGFEFFFFGGGFF<8GFEFFFGEFCGFFB6CFGGGGGGFFB;,8FFFCEGDFEGGGGGGGGFGGGGGFFGGEGGGC@FGFGFFFGGFCGFFFFFGFGGGCC8CC
@AWDZ 83
TAGGGAATCTTCGGCAATGGACGAAAGTCTGACCGAGCAACGCCGCGTGAGTGAAGAAGGTTTTCGGATCGTAAAACTCTGTTGTTAGAGAAGAACAAGGATGAGAGTAACTGATCATCCCTTGACGGTATCTAACCAGAAAGCCACGGCTAACTACGTGCCAGCAGCCGCGGTAATACGTAGGTGGCAAGCGTTGTCCGGAGTTATTGGGCGTAAAGCGAGCGCAGGCGGTTTCTTAAGTCTGATGTGAAAGCCCCCGGCTCAACCGGGGGGGGTCATTGGAAACTGGGGGGCGTGAGTGCAGAAGAGGAGAGTGGAATTCCATGTGTAGCGGTGAAATGCGTAGATAGATGGAGGAACACCAGTGGCGAAGGCGGCTCTCTGGTCTGTAACTGACGCTGAGGCTCGAAAGCGTGGGGAGCAAACAGGATTAGATACCCT
+
GGGFGGGFFGGGGEEG@<@FGGGGFGGGGFGGCGFECGGGGDGGEG:FCGG<CFGGFGGCCFGGGGGC7CFGEE7FGGCG9EEF?E?EFGGFFFGGGGGGGGGFGCFGGGF95,CEG9FD<ECFBFCECE7FFFEFGGGGGGGGDF<F7E>CFGACGC:F:>FCCC7FFCGDF:BF9<FCCBFGGGFFFF>CGCF:FFG@>E/<F;<8?:F=EEEGGGGGGG9G>GGGEEGE>EGG<CF7@?,>=,CFECFF?F5/;@8F@5?FFF8C:B2#,GEB)GFDFFD>,EGF:@++,4,A?,EEFC4FCCGFFE9B9GEFCFEA,EC?GGGEGGGEFEDFFGGGFCFEF<E?5,<<FE,DF>GGF9<@EEFFDEECFF+FFB,<C@FGGCEE<CEFEGFCFFE@FDF,8<@E@CCFCB<GGGGFFEFFCCFFFEEDGGGGCCCCC
@AWDZ 84
TAGGGAATCTTCGGCAATGGACGAAAGTCTGACCGAGCAACGCCGCGTGAGTGAAGAAGGTTTTCGGATCGTAAAACTCTGTTGCTAGAGAAGAACAAGGATGAGAGTAACTGTTCATCCCTTGACGGTATCTAACCAGAAAGCCACGGCTAACTACGTGCCAGCAGCCGCGGTAATACGTAGGTGGCAAGCGTTGTCCGGATTTATTGGGCGTAAAGCGAGCGCAGGCGGTTTCTTAAGTCTGATGTGAAAGCCCCCGGCTCAACCGGGGAGGGTCATTGGAAACTGGGAGACTTGAGTGCAGAAGAGGAGAGTGGAATTCCATGTGTAGCGGTGAAATGCGTAGATATATGGAGGAACACCAGTGGCGAAGGCGGCTCTCTGGTCTGTAACTGACGCTGAGGCTCGAAAGCGTGGGGAGCAAACAGGATTAGATACCCT
+
EFGEGFGG@FGGGGGFGGGFGGGEGGGGGGGGGGGGGGEGGGGGGGGGGEFGEFEEFGGGFGFGGGGGGGGGGGGGGGGGGGGGGGGFFGGGFGGGGGGGGGGGGGGGGGGGGFF9FFAEFFFFGGGGGFFGGGGGGGGGGGGGGGGGGGGGGG-FGG?GGGGGGGGGGGGGGGGGGGGGFGGGGGGFCFGGGGGGEGGGGGEG?GGCF)FGGGGGGGGGGGGGFEFEGGGGGGEFFGGGGFGGGFFGFGF7>GGGGCEFGBAFGGGGGGGGFG>GGCGEFGGGGFFFFFB9F<AGGGGGGGFGFGGGGF9GFGGGFGFG?FGGFGGGDGGGFFFGGGGGGE<GEE9FF?9GFC,GGGGFFFCGGGGGGGGGGEGCFCGGGGGFGGGGGGGGGGGGGGGGGGGGFGGGGGGGGGFGGGGGGGGGGGGGGGGFGGGFCCCCC
@AWDZ 85
TGGGGAATATTGCACAATGGGCGCAAGCCTGATGCAGCCATGCCGCGTGTATGAAGAAGGCCTTCGGGTTGTAAAGTACTTTCAGCGGGGAGGAAGGGAGTAAAGTTAATCCCTTTGCGCATTGACGTTACCCGCAGGAGAAGCACCGTCTAACTCCGTGCCAGCAGCCGCGGTAATACGGAGGGTGCAAGCGTTATTCGGAATTACTGGGCGTAAAGCGCACGCAGGCGGTTTTTTAAGTCAGATGTGAAATCCCCGGGCTCAACCTGGGAACTGCATCTGATACTGGTAAGCTTGAGTCTCGTAGAGGGGGGTAGAATTCCAGGTGTAGCGGTGAAATGCGTAGAGATCTGGAGGAATACCGGTGGCGAAGGCGGTCCCCTGGACGAAGACTGACGCTCAGGTGCGAAAGCGTGGGGAGCAAACAGGATTAGATACCCT
+
GGGGGGGG<FGGGGGGGGGGGGGEGGGGFGGGGGGGGG<FAFFFEGGGCBEFGGGGGGGGDGFGGGGGGGGGGGGGGEGGGFFGG,CBCGFCFFF8CFBFFD5D?DDGFF,ABFGGGG+:>FFFGGGEGF@FGG7CFGBCFGGFGGGG?GCF>CFGGGGFGGGGGGGGGGGGGEGGGFFGC7FE>FEFFGGGGGGG,8?FGG5FGFCFGGGGGGGGFGFEGDGGGGGGGGGCCF*FCCFCB7ECBGGFDFGGGGEFGFEFB>#F<DCEBDCEGFFFF<9F<C@9CFFF>C,@,GGGGD@+3@+FGGGGGCD??ACAFE:,F<FCFGGGF=C7DFGGFFGF@7CFDFE,GF@F8GCEFFGGGGEEFGGGGGGFF7GFC7F7GGGGGFC,AADGGGGGGGFGFCGGECGGGGGFE@EBCE9FGGFGGGGGGGGGGGGGCCBC@
@AWDZ 86
TGGGGAATATTGCACAATGGGCGCAAGCCTGATGCAGCCATGCCGCGTGTATGAAGAAGGCCTTCGGGTTGTAAAGTACTTTCAGCGGGGAGGAAGGGAGTAAAGTTAATACCTTTGCTCATTGACGTTACCCGCAGAAGAAGCACCGGCTAACTCCGTGCCAGCAGCCGCGGTAATACGGAGGGTGCAAGCGTTAATCGGAATTACTGGGCGTAAAGCGCACGCAGGCGGTTTGTTAAGTCAGATGTGAAATCCCCGGGCTCAACCTGGGAACTGCATCTGATACTGTCAAGCTTGGGTCTCGTAGAGGGGGGTAGAATTCCAGGTGTAGCGGTGAAATGCGTAGAGATCTGGAGGAATACCGGTGGCGAAGGCGGCCCTCTGGTCTGTAACTGACGCTGAGGCTCGAAAGCGTGGGGAGCAAACAGGATTAGATACCCT
+
FFGGGGDGGGGGGGGGGEGFGGGGGGGGFFGGGGGGGGFDGGGGGGGGGCEGFGGGGGGGGGGGGGGGGGEGFFGGGGGGGFDCF9>FFGGGGDBFDE=FFGECG,DFEFGGFFGGCFCFFGGGGGGGGFFGDGEFGGGGGGGGGGEEFDGGGG9CBFFF7CFFGGGGGGGGDCFFGGCCCEGGEGD5FGGFFEEEFC:C;5;5<8<CFDFG>EDG8CFE8CEGFE=EDGGF>*;FD;FGFCFDDCC?FFFGGG6=FGFF7?FGFFCFFFGGGGDF>BFF@CF=E>9B,FFFGGFFD8:6+@8E,CGFF@GFDF<CFF<8E8FCDFBCFEC:E@GGE:C@CA,FGDFFFFEFFF<EGFGGGEG?GGGGGGEFFGF@:C8DCGGGFGFFFGGGFCGFFCGGGGGGGGGGGGGGGGFGGGFFGGGGGFGGGGFDGGGGCCCCC
@AWDZ 87
TGGGGAATATTGCACAATGGGCGCAAGCCTGATGCAGCCATGCCGCGTGTATGAAGAAGGCCTTCGGGTTGTAAAGTACTTTCAGCGGGGAGGAAGGGAGTAAAGTTAATCCCTTTGCTCATTGACGTTACCCGCAGAAGAAGCACCGGCTAACTCCGTGCCAGCAGCCGCGGTAATACGGAGGGTGCAAGCGTTAATCGGAATTACTGGGCGTAAAGCGCACGCAGGCGGTTTGTTAAGTCAGATGTGAAATCCCCGGGCTCAACCTGGGAACTGCATCTGATACTGTCAAGCTTGGGTCTCGTAGAGGGGGGTAGAATTCCAGGTGTAGCGGTGAAATGCTTAGAGATCTGGAGGAATACCGGTGGCGAAGGCGGCCCACTGGTCTGTAACTGACGCTGAGGCTCGAAAGCGTGGGGAGCAAACAGGATTAGATACCCT
+
EGGGGCGGGGGFGGGGGGGFFFGGGGGGGFEGGFGGGGGGGGEGDFGGG:F9FG@FGGGGDFDG9CF7CF7?FGFEGFFGGGEE,5@BFG@:>:F,CFFCGGFFDGF,?F9B8DFGDGGGFGGAFGG:FGE><+3><:,,>FGGC7:F<ACFGF?FFFCFC<;2<EGDGE7AFFFF2F>F?F<FE<C5#EGBFC>:*'B<88CF=F7@FFF+/FEGD?:5EDEGDCED8F:5GCF?FGCCB>CFF#FGF?66+++<EFBGEFCBF7C<7=<F@*;<@,EADD8CGGGD:A9FFFB,=+@3+@+EC,CDDGGCGGA?FFFF<=,=GGGGGGGGFECCGEA,<5,,EFAFF<<==,AFFED+GF6@,7@GGGGGGCF@CC6;,C,,C9FF9GFCBGECFE<GGGGGFCGGGGGGGGFFGGGGFGGGGFGFGGFGGFF@CCCCC
@AWDZ 88
TGGGGAATATTGCACAATGGGCGCAAGCCTGATGCAGCCATGCCGCGTGTATGAAGAAGGCCTTCGGGTTGTAAAGTACTTTCAGCGGGGAGGAAGGGAGTAAAGTTAATACCTTTGCTCATTGACGTTACCCGCCGAAGAAGCACCGGCTAACTCCGTGCCAGCAGCCGCGGTAATACGGAGGGTGCAAGCGTTAATCGGAATTACTGGGCGTAAAGCGCACGCAGGCGGTTTGTTAAGTCAGATGTGAAATCCCCGGGCTCAACCTGGGAACTGCATCTGATACTGGCAAGCTTGAGTCTCGTAGAGGGGGGTAGAATTCCAGGTGTAGCGGTGAAATGCGTAGAGATCTGGAGGAATACCGGTGGCGAAGGCGGCCCCCTGGACGAAGACTGACGCTCAGGTGCGAAAGCGTGGGGAGCAAACAGGATTAGATACCCT
+
GGGGGG>FGGGGGGGGGGGGFFGGGDE?DGGGGGGGGGGGGGGGFGEEG:FGDFFFFGGGFFFGGGFGFCGGF<FAFCGGGCGGGGGGCE7CCFGGDGDFGG9FDDFGGGGFGGGGGGGGFFG9FFGCGGGGGGG+<>FGGFGGGGGGGGGGGGF@FGEFEFGGGGGGGGGEGGGGGGGGGGGGD;;CCFGFEEGD;;FGEDEGGFGGGFE;C:EGGGGGEGDFECFGGGGGG<G9FGGGGFGC@GFCF9ECEGFFGFGGB<FFGGF@FGGGGGFBE@<E?A>FCGGGGCGGGGGFFAGGGF8=9FGDGGF8GGGGAGDGCFF8GGGF:EGCFGFFCB>GGGGGGGGCGGGGGGEGGGGGGEGGGGEGGGGFCECDGGGGGFGGCGFFFFFEGGGGGGFGGGGGGGFFCC@GGG@GGGGGGGGGGFFFGFECCGGFAB?CC
@AWDZ 89
TGGGGAATATTGCACAATGGGGGCAACCCTGATGCAGCAACGCCGCGTGAGTGATGAAGGTTTTCGGATCGTAAAGCTCTGTCTTCAGGGCCGATAATGACGGTACCTGCGGAGGAAGCAACGGCTAACTACGTGCCAGCAGCCGCGGTAATACGTAGGTGGCGAGCGTTGTTCGGATTTACTGGGCGTAAAGGGAGCGTAGGAGGATTTTCAAGTGAGTTGTGAAATACCCGGGCTCAACTTGGGTTCTGCATTGGTAACTGGTAGTCTAGATGGCAGGAGAGGGGAGTGGAATTGCTAGTGTAGCGGTGAAATGAGTATAGATTGGAAAGAACACCAGTGGCGAATGCGACTCACTAGACTGTAACTGACGCTGAGGCTCGAAAGCGTGGGGAGCAAACAGGATTAGATACCCT
+
F<@@:FDEFGGFFEGFGCDFEEC+6DF?FF<FFFGGGG@CECFFEGDGD7?E<C,9ECEF@<6DFGDCF7:,CA+E9EF9AA?,E5EE9F+4@CF7=9,,?FGGGGGG988::FEEGG8,,B:F+8>FGGGG+F8FGGC3>F7<@@@7>C:3C,;>BFD9<FGEDGCE**:<+8<FEGDGECGF65?;B883<C>1/9C88C;#:E>,@,8#78<C<0A#B@CD<,D@<?++B,,<?9FC,+@@:,4,,=,8,,:,,,BC5A8,,C,A,@??9,,444@E??:C9,,?,?B?EC5,,C4,=9@84+,9,55<9GF5,F,4,A,ECC,C,,9E@C,FDCFC@B,,5,6++@9C9F@6DC,FFAC,9FEB@68@C;,C;+,,:,FFFCF@@-,68GFCC;66,<6C,,,,@C6AC<69
@AWDZ 90
TGGGGAATATTGCACAATGGGCGCAAGCCTGATGCAGCCATGCCGCGTGTATGAAGAAGGTCTTCGGGTCGTAAAGTACTGTTAGCGGGGAGGAAGGTAGTAAAGATAATACCATTACGCATTGACGGTACCCGCACAGGAAGCACCGGCTAACTACGTGCCAGCAGCCGCGGTAATACGTAGGGTGCAAGCGTTATCCGGAATTATTGGGCGTAAAGCGCACGCAGGCGGTTTTTTAAGTCAGAAGTGAAATCCCCGGGCTCAACATGGGAATTGCTTCGGATACTGGCAGACTTGAGTGTAGTAGAGGAGAGTAGAATTCCATGTGTAGCGGTGAAATGCGTAGAGATCTGGAGGAATACCAGTGGCGAAGGCGGCTCTCTGGACTGTGACTGACGCTGAGGCGCGAAAGCGTGGGGAGCAAACAGGATTAGAGACCCT
+
GAFFGFFG,FF<FFFFGCFF,CF+@FE8FGGGGG<EFG-C6EFGGGGGE@,CEFFFFFGG<<CEFGG+C7FFGGG<5,EF,C,,,,>F+C@=CF@,B3CDA,@9,,,,<,<,,,C5,,++B+=DFAE+@F7FG7+5*5,,@FGGG7FEDDGGGG?<F@BEGG?7FGGGFGCGEEGGGGGG+F#<CG*BFGGGCEEC*#<?E<.:CF1<GGGGFFGGGFCCE&GFFGGCC:CEE,,C4CFGGD.BB)A2F87@9EG8+,#D8FFFGF189GGFF;FC@#<+#DF#FFFE7,8,,CFEF@=A4,,GFGFAFB,5,?@,CEF9ACFEAEFDGGGGGFEGGFGGF@CFA<A?=C8?FC9GFFC,<F<@FDGGGGGGF:F8FB,C9FFEC,C6,,9FGGGGGFDF7GF@+7GGGGGGGGGGFDGGGGGGGFFFGGGFFE;,BCCCC
@AWDZ 91
TGGGGAATATTGCACAATGGGCGCAAGCCTGATGCAGCCATGCCGCGTGTATGAAGAAGGCCTTCGGGTTGTAAAGTACTTTCAGCGGGGAGGAAGGGAGTAAAGTTAATACCTTTGCTCATTGACGTTACCCGCAGAAGAAGCACCGGCTAACTCCGTGCCAGCAGCCGCGGTAATACGGAGGGTGCAAGCGTTAATCGGAATTACTGGGCGTAAAGCGCACGCAGGCGGTTTGTTAAGTCAGATGTGAAATCCCCGGGCTCAACCCGGGAACTGCATCTGATACTGGCAAGCTTGAGGCTCGTAGAGGGGGGTAGGATTCCAGGTGTAGCGGGGAAATGCGTAGAGATCTGGAGGAATACCGGTGGCGAAGGCGGCCCCCAGGACGAAGACTGACGCTCAGGTGCGAAAGCGTGGGGAGCAAACAGGATTAGATACCCT
+
CEGFEFGGGGGGGGGGGGGGGCGGGGGGG8EGGGGGG8<FFGGEFGGGGGGGFGGGGGGGGGGGGGGGGEGGGGGGGGGGGGGGGGGGDG@FFGG8?EGGGGGGFGGGGGGGGFGGGGFGGGGGGGGGGGGGGDFGGGGCFGGGGGGGGG>FGGGGGDGFGGFFGGGGGGGGGGGGGGGF5?EEGGEGGGG7CEGGG?F+GG=F?;>CFFFCCGEEFFGG?C>:5CCE4GGFFAGF:FCGGGFGFFFFGGFB@GGGGFECECC>DFGGFFFF>,CGFEGGFD@4F<,DF7EGCB<E@7@+>CDFFFGEGGGGEFF,GFFGFGGGDF?GEGFCGF9GGGGGGGGGGFE<<GGGFGFAD?<GGGGGGGGGGGGCF>EGEGGGFFGGGGFCGGGFEFFCDFGFCGEGEGGGGGGGCEFEGFGGGGGFFAF9C,EA<C,CC@CCB
@AWDZ 92
TGGGGAATATTGCACAATGGGCGCAAGCCTGATGCAGCCATGCCGCGTGTATGAAGAAGGCCTTCGGGTTGTAAAGTACTTTCAGCGGGGAGGAAGGGAGTAAAGTTAATACCTTTGCTCATTGACGTTACCCGCAGAAGAAGCACCGGCTAACTCCGTGCCAGCAGCCGCGGTAATACGGAGGGTGCAAGCGTTAATCGGAATTACTGGGCGTAAAGCGCACGCAGGCGGTTTGTTAAGTCAGATGTGAAATCCCCGGGCTCAACCTGGGAACTGCACCTGATACTGGCAAGCTTGAGTTTCGTAGAGGGGGGTAGAATTCCAGGTGTAGCGGTGAAATGCGTAGAGATCTGGAGGAATACCGGTGGCGAAGGCGGCCCCCTGGACGAAGACTGACGCTCAGGTGCGAAAGCGTGGGGAGCAAACAGGATTAGATACCCT
+
GGGGGGGGGGGGGGGGGGFGGGGGGGGGGGGGGGGGGGGGGGGGGGGGGGFFGGCFGGGGGGDGFGGG@FEGGGGEFGGGGGC9<9CEGDCGGE8AFFFGGF,BDBFGGGDFGGGGCFFGGGGDFGFGGGD9FCEGGGGFG8>FGDGG7**6?>FGGC>DF>,7>FCFCEGG@=CFGFGGGE:F>9<;7=?BCEE5;FCCCEE;4FF=GGECCCFGCGG=CCEEEGGGGFFE>:GFFCC@F9CF,,GGFC4FFGG>GEFGE<8FFEGEF9GFFFFCFFGC;DF<GF9F@,FGF@,,GE@6,>>ECGGGGGGGGFFDGFBB,FA=GF9F:GGGGGFGGGGGGFFGGGGGGFFGGGGGGGF@>@=F77FE@GGGGFBCEF@F<GGGGEC<@AGGGDGGEGEF,F@F7EFGGGGGEGGGGGGFFF9GGFGGGFCGGGGGCBC<A
@AWDZ 93
TGGGGAATATTGCACAATGGGCGCAAGCCTGATGCAGCCATGCCGCGTGTATGAAGAAGGCCTTCGGGTTGTAAAGTACTTTCAGCGGGGAGGAAGGGAGTAAAGTTAATACCTTTGCTCATTGACGTTACCCGCCGAAGAAGCACCGGCTAACTCCGTGCCAGCAGCCGCGGTAATACGGCGGGTGCAAGCGTTAATCGGAATTACTGGGCGTAAAGCGCACGCAGGCGGTTTGTTAAGTCAGATGTGAAATCCCCGGGCTCAACCTGGGAACTGCATCTGATACTGGCAAGCTTGAGTCTCGTAGAGGGGGGTAGAATTCCAGGTGTAGCGGTGAAATGCGTAGAGATCTGGAGGAATACCGGTGGCGAAGGCGGCCCCCTGGACGAAGACTGACGCTCAGGTGCGAAAGCGTGGGGAGCAAACAGGATTAGATACCCT
+
E<FGGGGGGGF<FFGGGG<FC@FGEGDGGG<EFFCFGFGCFGFGGCCEFFFEFG9E@EEDFGF@FFEEFEEFFFEFFCEEGGGDF9FGGGCC7=BECC=BFAAFGD??DFGDGDFG<FFGDAFFGFGFGFF9>=<+@:F7*>CGGF:FC78BEFDGFGGC@*?7:CCCFCFEC@<F;A,=E<*CG>8>FDGFG8CEECF@EEEGCF+,<:C;/B:;8<@E@EECECE45FG88,;C?:CGGDDF4E?'9C4:1E>CEF>CEG:FCDGGGGFFF<GCA;CEFFFADGGGFAGCF9F@,CGGEEEGFFGEGF<B,,?5,8?FFGFAB<GGFBCGGGGFGGEDGDEFEFFGEBB<=E,GGFCECC+,GFE@F9F:CGGGFC::8FF@@GDCCAGGCDGFFEB8EFGGGGGGD;DGGGGFFC@<9GGGGGFFCFECE@@E@<@CC
@AWDZ 94
TGGGGAATATTGCACAATGGGCGCAAGCCTGATGCAGCCATGCCGCGTGTATGAAGAAGGCCTTCGGGTTGTAAAGTACTTTCAGCGGGGAGGAAGGGAGTAAAGTTAATACCTTTGCTCATTGACGTTACCCGCAGAAGAAGCACCGGCTAACTCCGTGCCAGCAGCCGCGGTAATACGGAGGGTGCAAGCGTTAATCGGAATTACTGGGCGTAAAGCGCACGCAGGCGGTTTGTTAAGTCAGATGTGAAATCCCCGGGCTCAACCTGGGAACTGCATCTGATACTGGCAAGCTTGAGTCTCGTAGAGGGGGGTAGAATTCCAGGTGTAGCGGTGAAATGCGTAGAGATCTGGAGGAATACCGGTGGCGAAGGCGGCCCCCTGGACGAAGACTGACGCTCAGGTGCGAAAGCGTGGGGAGCAAACAGGATTAGATACCCT
+
<CFFECEGGCFGGGGGGGGGGGGGGGGGGFGGGGGGGGFGGEFGGGGCF@FGGDFDFFGGCE=FFFGGGEC:<EFCGFGGGGGGGGGGGGFFGGFGGEGGGF9FGGGBCDFGGG9FG9AFFGA,CF:+3BFCGGDGGGE7FCF>CFDGEGCFGFC::FFFD@CFGGGGGGD<7<CC6?F?GG7BCC@EGGGGGCC=59<AEEEGGGGDGGGC<=:DGECE8GDCE>GGEGFFF9GGFCEG7FCGFCCCGFF=E=<<EGE?DGF?4FCFCCCED,@5BA9C@FCFGFDF7ED<9FCFFFE:@BCGFFFCGFCGDGFEFA,,FEF<GFF@F7GFGFFFGCGFFA,ADGFFCGGGGGEECFGGFEGGEGGGGGGFFEGGEDGGFGGFBFFCGGGFGGGGCGGGGGGEGFEGGGFDGGGGGGGGGGGCGGGFGFGGGGGFC@CCC
@AWDZ 95
TGGGGAATATTGCACAATGGGCGCAAGCCTGATGCAGCCATGCCGCGTGTATGAAGAAGGCCTTCGGGTTGTAAAGTACTTTCAGCGGGGAGGAAGGGAGTAAAGTTAATACCTTTGCTCATTGACGTTACCCGCAGAAGAAGCACCGGCTAACTCCGTGCCAGCAGCCGCGGTAATACGGAGGGTGCAAGCGTTAATCGGAATTACTGGGCGTAAAGCGCACGCAGGCGGTTTGTTAAGTCAGATGTGAAATCCCCGGGCTCAACCTGGGAACTGCATCTGTTACTGGAAAGCTTGAGTCTCGTAGAGGTGGGTAGATTTCAGGTGTAGCGGTGAAATGCGTAGAGATCTGGAGGAATACCGGTGGCGAAGGCGGCCCCCTGGACGAAGACTGACGCTCAGGTGCGAAAGCGTGGGGAGCAAACAGGATTAGATACCCT
+
EFFGGGGGGFGGGFFGGGGGGGGGGGGGGGGGGGGGGGGGGGGGGGGGGGGGGGGGGGGGFFFGGFEEGGGGGGGGCDGGGGGCFGGGEGG@FEGB7FGDEFCGCBFGGGGFFGGGCGGFGGGFGGGGGGGGG@>BCCFFGGFGFGGGG8CF:CCFFDF>CGGGDGGGGGGGGGGGGGGGGGEGCFDEGFG5CGGGGGGGGE58@7+:<AEGGGGGGGGGEC8EC#CC<CGEDEC6CD<FCGG:F5502?F*=F<EF@DCGGGFGCEGFFGC@FFFAFFE@9#:8,,,B9GGF<@@@,GFCC>,GFFBC8,GDFF9FC,,8EB,GGFF87C?CC,FBEGEFCFAFFGFA8B,FCAEDGEGF:ACEGGGGFEFCGFFC@@8FGEEGFAFDFFB@B7ECE@,<FCBB89D@7DECFB,FEEF@C9FFEC@9E<@EFE@C8C@
@AWDZ 96
TGGGGAATATTGCACAATGGGGGAAACCCTGATGCAGCAACGCCGCGTGAGTGATGAAGGTTTTCGGATCGTAAAGCTCTGTCTTCAGGGACGATAATGACGGTACCTGAGGAGGAAGCCACGGCTAACTACGTGCCAGCAGCCGCGGTAATACGTAGGTGGCGAGCGTTGTCCGGATTTACTGGGCGTAAAGGGAGCGTAGGCGGATTTTTAAGTGTGATGTGAAATACCCGGGCTCAACTTGGGTGCTGCATTTCAAACTGGAAGTCTAGAGTGCAGGAGAGGAGAGTGGAAGTCCTAGTGTAGCGGTGAAATGCGTAGAGAATAGGAAGAACACCAGTGGCGAAGGCGACTCTCTGGACTGTAACTGACGCTGAGGCTCGAAAGCGTGGGGAGCAAACAGGATTAGATACCCT
+
EGGGGGGGGGGGGGGGGGGFFEGGGGGGGGCGGGGGD,6F<FFE::F7@CEEFGGFGDGGF9FGGGG@FGGF@FF?FFGGFE9FFGGDEGC7:FGE:FGAFGGCG7?<9F8DB7=F8F,FFG>F=FGGG9F8=B>FFGGGGDGGEGGGGGEGGF:FCCCDFGGG=C/BFC:FFFGGG,@CFF?:EGGEFGF<A@ECECE8EGEFEDC?CFGGGGG8<#<??FGGGGFG:9@@8FCDB.EG<FD@?EE=EF8,3EFCFFFEE8:,,EA9C,BGFFEF8ECCGGGEDCFAF??,FB,?CCE5:9FBE@7GGFF<F=,=4,GGE@9:,AGGGFEFCFGGFDFGF@F7@DEGGFE6:D@GFF<9EGGEFGGEGGGCFFCFFDGCFGFFDGGGGGFFFGFDF9EEEAFFECFGFDGCCCA9
@AWDZ 97
TGGGGAATATTGCACAATGGGCGCAAGCCTGATGCAGCCATGCCGCGTGTATGAAGAAGGCCTTCGGGTTGTAAAGTACTTTCAGCGGGGAGGAAGGGAGTAAAGTTAATACCTTTGCTCATTGACGTTACCCGCAGAAGAAGCACCGGCTAACTCCGTGCCAGCAGCCGCGGTAATACGGAGGGTGCAAGCGTTAATCGGAATTACTGGGCGTAAAGCGCACGCAGGCGGTTTGTTAAGTCAGATGTGAAATCCCCGGGCTCAACCTGGGAACTGCATCTGATACTGGCAAGCTTGAGTCTCGTAGAGGGGGGTAGAATTCCAGGTGTAGCGGTGAAATGCGTAGAGAGCTGGAGGAATACCGGTGGCGAAGGCGGCCCCCTGGACGAAGACTGACGCTCAGGTGCGAAAGCGTGGGGAGCAAACAGGATTAGATACCCT
+
GGGGGCFGGGGGGGGGGGGFFGGGGGCCGGDGGGGGGGGGGGGGGGGEE7FFCGGGGGGGGFGGGFEGGGGGGFE?FFGGGGGGGGGDFGEGCGGGGCGCGGGGFFGG<FFFFGGGGGCGGGGFGGCFGGGGGEEGGGF@FF@FFGEFFGGGFFGGGCFGGGGGGFGGFEEGDFGGGGGFE<FCEE@:FGAFD;CEF=GGGGE#EF9EFGFFCE?8A;:CCCEGGGFGCFFEE8>FFG*<@GC?99FCA?4<EFGGGGFFEEGFGGDFF9FCFDGE<F9GEEFFFDCGECGFFF,,GCFF77>,ACGGFC@F9GGFFGGCFGEGGGGGF87CFFE9AB+DGEF,CGGFF8GB<GGGFFCF4:DGGFDGFGGCEGGGEC::,GGGGFGGAEFEC>EGF<@FGGGFCGCEGEGGFGGGFCGFF<9GGFGGGFC<9GGGCCCCC
@AWDZ 98
TGGGGAATATTGCACAATGGGCGCAAGCCTGATGCAGCCATACCGCGTGTATGAAGAAGGCCTTCGGGTTGTAAAGTACTTTCAGCGGGGAGGAAGGGAGTAAAGTTAATACCTTTGCTCATTGACGTTACCCGCAGAAGAAGCACCGGCTAACTCCGTGCCAGCAGCCGCGGTAATACGAAGGGTGCAAGCGTTAATCGGAATTACTGGGCGTAAAGCGCACGCAGGCGGTTTGTTAAGTCAGATGTGAAATCCCCGGGCTCAACCTGGGAACTGCATCTGATACTGGCAAGCTTGAGTCTCGTAGAGGGGGGTAGAATTCCAGGTGTAGCGGTGAAATGCGTAGAGATCTGGAGGAATACCGGTGGCGAAGGCGGCCCCCTGGACGAAGACTGACGCTCAGGTGCGAAAGCGTGGGGAGCAAACAGGATTAGATACCCT
+
CFGGGGGGGGGGGGGGGGGFGGGGGGGGGGGGGGGGGGGGGGGGGGDFGGGGGGGGGGGGGFCFGGGGGGGGGGGFFGGGGGFGGFDGGGEEGDGGGGGGGFGGGGGFGGGGGGGGFGFGFGFFGGGGGGGGGEGGCEGGFGGGGGGGGGGGGG9FGGGGGGGGGGGGGGGGGEEFGGGFFGEGDGG>C8@FGFEEEF,C>EGGGGGGGG>CGGGGGD8EGGGGGCEDGGG>FDGGFFFCCFCGFGGFCEFGGGGGGFEE<5E;FFC7>9FF>CFC?F4F@>CFCGGGFGGGGGGFFFGECGGFFFGGGGGGGGGGGFGFFFF,FFFGEEGGFFFCFB@CDFFGFAGF9GFFGGFFGGGGEGEF@FBCDGGCGDFCGDDE?FEDGGGGE9GFCGGGFF<GGF:GGGGGFGGGGGGGGGGGGGGGGGFEGGGGGGGFCC<C<
@AWDZ 99
TAGGGAATCTTCGGCAATGGACGAAAGTCTGACCGAGCAACGCCGCGTGAGTGAAGAAGGTTTTCGGATCGTAAAACTCTGTTGTTAGAGAAGAACAAGGATGAGAGTAACTGTTCATCCATTGACGGTATCTAACCAGAAAGCCACGGCTAACTACGTGCCAGCAGCCGCGGTAATACGTAGGTGGCAAGCGTTGTCCGGATTTATTGGGCGTAAAGCGAGCGCAGGCGGTTTCTTAAGTCTGATGTGAAAGCCCCCGGCTCAACCGGGGAGGGTCATTGGAAACTGGGAGACTTGAGTGCAGAAGAGGAGAGTGGAATTCCATGTGTAGCGGTGAAATGCGTAGAGAGATGGAGGAACACCAGTGGCGAAGGCGGCTCTCTGGTCTGTAACTGACGCTGAGGCTCGAAAGCGTGGGGAGCAAACAGGATTAGATACCCT
+
GFFEFFFGGGFGFGGGGFFGGFFGGCEGGGGGGGG@7FG,FF7FGGGGECFEFEGFFGGFFGGGDGGGEEGGGGGGGGGGGGFGDGA@9FAFGGGGGGG8BFG8EAFFGGGGCFD9B<EGGGGGGGGGGFGD9@FF=FGGGGGGGGGGGGGGGGGGGGFCFFCFCFDGGDGDDGFEGGFGG:<FFFGGGGFGGGGGGGGGGEFFGFGFCCGGC:8ACFGC8*DGF;<>EGEFFE;GFE<BCFFC4?DGFFFFF@CFCEEGG58>CA@EEEGGACABCFFCFCGFEGGFE,;A<FB,,AFFCFDFCCGGFGFFGFE<,,95FFF=,=GGGGGDGGGGGCEDGFA@:E<5<,GEE,DGFFFGGFDGFBGEFD:GGCCGC@@DGGFF@FFGGGGGF7GEGGGGGGGGCGGGF@DGFCCEGGGDGGFGGGFGGGCGGGEFB@8CB
@AWDZ 100
TGGGGAATATTGCACAATGGGCGCAAGCCTGATGCAGCCATGCCGCGTGTATGAAGAAGGCCTTCGGGTTGTAAAGTACTTTCAGCGGGGAGGAAGGGAGTAAAGTTAATACCTTTGCTCATTGACGTTACCCGCAGAAGAAGCACCGGCTAACTCCGTGCCAGCAGCCGCGGTAATACGGAGGGTGCAAGCGTTAATCGGAATTACTGGGCGTAAAGCGCACGCAGGCGGTTGTTTAAGTCAGATGTGAAATCCCCGGGCTCAACCTGGGAACTGCATCTGATACTGGCAAGCTTGAGTCTCGTAGAGGGGGGTAGAATTCCAGGTGTAGCGGTGAAATGCGTAGAGATCTGGAGGAATACCGGTGGCGAAGGCGGCCCCCTGGACGATGACTGACGCTCAGGTGCGAAAGCGTGGGGAGCAAACAGGATTAGATACCCT
+
E<FGGFGGGGGGGGGGGGGGDFGCGGGGGGGGCECFGGCF<CGGGGGGGFCGGGFDGGGG8FF?EGGCFCFGGGGFGGGGFGGGGGGGGGGEFGGCCGC+3A,AFF9ED@DFC<FAEGF<FCFGFGGCGGGGC7><FEC<FGGG:,FDDEGGGFG9FGGDCGFFGFGGGGGGGFCFFGGGG>>F<7CCGGGGG=G=CF7;EE>EEGFFFEGGGGGEGGGGGGGG/C<C7<>*:%1CCFG7FCFGB??8%?FGGGGC>>5CEEC9FCG9CFGFDF@?CA4A8E9AFGGF@@FGFF<F>9F8+83@AFCEGFFCFFF<GGGGGGEEACGGGGCFGGGFACGGGFFGGGGFGGCGFGFFAFD+GGGGGGGGGFGGGGGGECCCFGGGGFF66,GGGGGGGGCFGGGGEGGGGCGGGGGGFGFGGGGGGGGGGFCFGGGFC@CCB
@AWDZ 101
TGGGGAATATTGCACAATGGGCGCAAGTCTGATGCAGCCACGCCGCGTGTATGAAGAAGGCATTCGGGTTGTAAAGTACTTTCAGCGGGGAGGAAGGGAGTAAAGCTAATCCCTTTGCTCATTGCCGTTACCCGCAGAAGAAGCACCGGCTAACTCCGTGCAAGCAGCCGCGGTAATACGGATGGTGCAAGCGTTAATGGGAATTACTGGGCGTAAAGCGCACGCAGGCGGGTTGTTAAGTCAGATTTGAAATCCCCGGGCTCAACCTCGGAACTGCATTTGAAACTGGCAAGCTTGAGTGTCGGAGAGGGGGGTAGAATTCCAGGTGTAGCGGTGAAATGCGTAGAGATCTGGAGTAATACCGGTGGCGAAGGCGGCCCCCTGGACGAAGACTGACGCTCAGGTGCGAAAGCGTGGGGAGCAAACAGGATTAGATACCCT
+
FFGGGEGGGGGGGGGGGEFFADFGGG:,CFGGGGGFGGFGFGEFFGGGGBEFEFCEFFFG8,,CFCGG<FCGGGGGGFGF?FG9EGEGGGGGG=4<F:C=+85,,,:<?9,<BD<D?C,C=D<D,==+8>=C8<<+@FFCD,6@@F:F7E51>F;9F*8*<*77*=<AF7*<:=1:+,8*31*4*<?F7?CFEECGEF0<28+@7+3,:5CGD*:@88/2#11:8>CC5FC#?1;<C3A?0:@?+<++:ECC:8=**GF<FF>>+B;@*GFCAF;@73,,;E,,GGGFCCFGGC@,F7C@+F@>,@3+E@+F<E<,GFFFGFFFAA<DGGGGGFCFGGGGGFFCGF9<9<<DFECC,AFFGFF8GGGGGGGGGDGFC+@B8GGGGFC66C<EGGGGGFDE<GGFCGGGGGGGGGGGGGGGGGGGGGGGGFEGGFF8CCCC6
@AWDZ 102
TGGGGAATATTGCACAATGGGCGCAAGCCTGATGCAGCCATGCCGCGTGTATGAAGAAGGCCTTCGGGTTGTAAAGTACTTTCAGCGGGGAGGAAGGGAGTAAAGTTAATACCTTTGCTCATTGACGTTACCCGCAGAAGAAGCACCGGCTAACTCCGTGCCAGCAGCCGCGGTAATACGGAGGGTGCAAGCGTTAATCGGAATTACTGGGCGTAAAGCGCACGCAGGCGGTTTGTTAAGTCAGATGTGAAATCCCCGGGCTCAACATGGGAACTGCATCTGATACTGGCAAGCTTGAGTCTCGTAGAGGGGGGTAGAATTCCAGGTGTAGCGGTGAAATGCGTAGAGATCTGGAGGAATACCGGTGGCGAAGGCGGCCCCCTGGACGAAGACTGACGCTCAGGTGCGAAAGCGTGGGGAGCAAACAGGATTAGATACCCT
+
EFECGFGGGGGGGGGGGFGGCFGGCFEGGGGGGGGGGG@FEGGGGGGGGFE@F9EGGGGGGGGGGGGDFGGGGGEFGGFGGG9FFFGGGGE7CGFF7CEECEFGGGGCGGGF8?CAFA??FGCFFFCEEGGFGEG7FGFGGDFGFF:FCEGGGGF9FEEGGFGEF6CGGGGGGGGGF:FGCFFCEGGDECFCCE>C8<,CECEFEFDGC?EGGGGGC2<88EEGD<8*CFCE?)EC?CF;:FFGF,</@CFGGFFCFCFC>/C;<A#@FGGGG>FF=>@<9D@:FFD@+7EFCFFGGGFB7FGGCG@@FF<=?CCFGGGF8FGFEGGGGGGGFFCGGGGGFDC99F<FEA@GGGCGGGGGGDGGEGGGGGFDEECCCCFCCGGGGGGGFEFFGGGGGF@GGGGFFEGGGGGGGGGGFFF<GGGGGGGGGGGGGGF<CCBC@
@AWDZ 103
TGGGGAATATTGCACAATGGGCGCAAGCCTGATGCAGCCATGCCGCGTGTATGAAGAAGGCCTTCGGGTTGTAAAGTACTTTCAGCGGGGAGGAAGGGAGTAAAGTTAATACCTTTGCTCATTGACGTTACCCGCAGAAGAAGCACCGGCTAACTACGTGCCAGCAGCCGCGGTAATACGGAGGGTGCAAGCGTTAATCGGAATTACGGGGCGTAAAGCTAACGCAGGCTGTTTGTTAAGTCAGATGTGAAATCCCCGGGCTCAACCTGGGAACTGCCTCTGATACTGGCAAGCTTGAGTGTCGGAGAGGGGGGTAGAATTCCAGGTGTAGCGGTGAAATGCGTAGAGATCTGGAGGAATACCGGTGGCGAAGGCGGCCCCCTGGACGAAGACTGACGCTCAGGTGCGAAAGCGTGGGGAGCAAACAGGATTAGATACCCT
+
CCCFGGGGGGGEFGGGGG9EGGGEGD7DGGGGGGGGGGCFDGGGGGGFFCFGGGGGGGGGGFFEFFGECGGG<EFFCFGGGGGFGCGGGGG>CEE?CDFCFD<D<@DGGGGGGGFF9FFFFGG9FGGGGGGGFCFGGG?FGGGGGGGGGGGDCE;,>CFEFGGGG?AFGEG*<C*F9FF7;)>EE=4<GGGC9E57CCFGGE*@EBC#CEC@F@3C082##9:CCBE):#EGGG:@<C:FC@C=3GGEF<B>CEFFGFFCD,GF?F;>,;0GFC:@6,3FFEFCFCCGF7>,GFFFC7C3+@+8,CEDEEC?FFF<GFB==8E@FF@FCEE7GGGGGGDEEFFCGGCGGGFGGGGGGFF@+7GGGFEFCECFGCCGGDEGF<@C,6,AF@FGDFC:EGFFFDGGEGEGGEF@+GGDEFCECFAGGGGEGGCCEFEEB@,B@
@AWDZ 104
TGGGGAATATTGCACAATGGGGGAAACCCTGATGCAGCAACGCCGCGTGAGTGATGAAGGTTTTCGGATCGTAAAGCTCTGTCTTCAGGGACGATAATGACGGTACCTGAGGAGGAAGCCACGGCTAACTACGTGCCAGCAGCCGCGGTAATACGTAGGTGGCGTGCGTTGTCCGGATTTACTGGGCGTAAAGGGAGCGTAGGCGGATTTTTAAGTGAGATGTGAAATGCCCGGGCTCAACTTGGGTGCTGCATTTCAAACTGGAAGTCTAGAGTGCAGGAGAGGAGAGTGGAATTCCTAGTGTAGCGGTGAAATGCGTAGAGATTAGGAAGAACACCAGTGGCGAAGGCGACTCTCTGGACTGTAACTGACGCTGAGGCTCGAAAGCGTGGGGAGCAAACAGGATTAGATACCCT
+
FFE@E@FGFGGGGGGGGGFGGGGGGGGGGGGGGCGGGGGGFGGGGGG@FCF?FGGDFGGFEFGGGGGEEGGGGGGGGGGGGFGGGGGGGGGFGEGGEGGGGGGGG@FGFGG7FGGGFGGGGGGEGEGGGGGGG8CDFGGCFFGGEGGE2CECGDFFFGDFCCF.7GGGGDC=CBFFE@CF2,?FEFFGGGGEFGGC?8FEEFGFCE<CCCF9;AFECCFC:FGCFGGGGEFFEFFFGCEG?7DFFFCD=CFEDEFFCGGFFGGFGGF<@B,?=>F:=GCF=::<B,B<<9F9CFGFE98FGGGEDGGGGGFFCCB8,6FFGFEGGEAFGFEE7FGFFC<FC,FC,C,GGECFFF<EEEFFFFGGGGFGF@F@EDDGFGGGGGGGGGGGGGGGGGGGEGGGGGGGGGGFGGFBACCA
@AWDZ 105
AGGGGAATATTGCACAATGGGGGAAACCCTGATGCAGCAACGCCGCGTGAGTGATGAAGGTTTTCGGATCGTAAAGCTCTGTCTTCAGGGACGATAATGACGGTACCTGAGGAGGAAGCCACGGCTAACTACGTGCCAGCAGCCGCGGTAATACGTAGGTGGCGAGCGTTGTCCGGATTTACTGGGCGTAAAGGGTGCGTAGGCGGATTTTTAAGTGAGATGTGAAATACCCGGGCTCAACTTGGGTGCTGCATTTCAAACTGGAAGTCTAGAGTGCAGGAGAGGAGAGTGGAATTCCTAGTGTAGCGGTGAAATGCGTAGAGATTAGGAAGAATACCAGTGGCGAAGGCGACTCTCTGGACTGTAACTGACGCTGAGGCTCGAAAGCGTGGGGAGCAAACAGGATTAGATACCCT
+
,CDFGGGGGGGGGGGGGGFFGGGEGGFGGGGGGGGGGGGGGDEGFEGGDFFFFFGFGGGGGGGGGGGGEGGGGGG<CFFFGGGDFFGGGFEDE7?FGGGGFGGEFGGFFEE<BF7@FDCFFGDFG<CFGGGC4F9FFGGFC9/>70<FACC;EEF:FGG>BFFG;:CFC2#<<:FCEGF<C:AB=CCEGCFGFFG+'>>EGFEDEGECEGGGFFC987@3,BEFCF;GGGF8E>EG<DGFCCFF=A/,BFDFGF??3GGGGGGFGGA07??EGA==AEEE@EGGG<GF?,EA<=CGGFGFFGFEC7GGFF9FB@BCFCGFGF?EECAEAAE9FC,DCFFGEFED,CEC7@ACFE,CGGGCGGGFCF,EGF@GEFFC<7EFGEGGGGF:F9FEE<GFEAGGFGGGFGF@@GFA<8A-
@AWDZ 106
TAGGGAATCTTCGGCAATGGACGAAAGTCTGACCGAGCAACGCCGCGTGAGTGAAGAAGGTTTTCGGATCGTAAAACTCTGCTGTTAGAGAAGAACAAGGATGAGAGTAACTGTTCATCCCTTGACGGTATCTAACCAGAAAGCCACGGCTAACTACGTGCCAGCAGCCGCGGTAATACGTAGGTGGCAAGCGTTGTCCGGATTTATTGGGCGTAAAGCGAGCGCAGGCGGTTTCTTAAGTCTGATGTGAAAGCCCCCGGCTCAACCGGGGAGGGTCATTGGAAACTGGGAGACTTGAGTGCAGAAGAGGAGAGTGGGATTCCATGTGTAGCGGTGAAATGCGTAGATATATGGAGGAACGCCAGTGGCGAAGGCGGCTCTCTGGTCTGTAACTGACGCCGAGGCTCGAAAGCGTGGGGAGCAAACAGGATTAGATACCCT
+
CGGGGGGGGGGGCFGGGGGGGGGGFEGGGFGGGGGGGGGGGEGGGGGFFGGFGGGGGGGGGGFGGGGGGGGGFGGGGFGGGGGGGGGGGGGGGGGGGGGGG9FGGGGGGGGGGAFFGGGGGGGGGGGGGGGGGGGGCFGGGGGGGGGGGGGGGGGGGEFGGGGGG7GGG<FGGGGGGGGGGGCFFGGGGGGFGGGDEFGGGGCFGGGGGGGGG@CGEEGGGGCEGGGGGFGEGFCF9CAFFGDGFGGFGGFFGGGGGGGFGGGFGGGGGGGDGGCEGGGGGFFGCGFD,DFF<DFGFDEFGGFFEFGGGFC?GGGFGGAGF<FCGFEGGGGGF<DGFDGGGFEFAGGFGFGGF<9FCF=DEGFFGGGFCGGGGGGGGEFGGGGFFGGEEFGGEGGEGGGGGGGGGGGGGGGGGGGGGGGGGGGGGGGFGGGEGGGFCCCC<
@AWDZ 107
TGGGGAATATTGCACAATGGGCGCAAGCCTGATGCAGCCATGCCGCGTGTATGAAGAAGGCCTTCGGGTTGTAAAGTACTTTCAGCGGGGAGGAAGGGAGTAAAGTTAATACCTTTGCTCATTGACGTTACCCGCAGAAGAAGCACCGGCTAACTCCGTGCCAGCAGCCGCGGTAATACGGAGGGTGCAAGCGTTAATCGGAATTACTGGGCGTAAAGCGCACGCAGGCGGGTTGTTAAGTCAGATGTGAAATCCCCGGGCTCAACCTGGGAACTGCATCTGATACTGGCAAGCTGGAGTCTCGTAGAGGGGGGTAGAATTCCAGGTGTAGCGGTGAAATGCGTAGAGATCTGGAGGAATACCGGTGGCGAAGGCGGCCCCCTGTACGAAGACTGACGCTCAGGTGCGAAAGCGTGGGGAGCAAACAGGATTAGATACCCT
+
GGGGGGGFGGGGFGGGGFCD8CFGFGGGGGEGFFG9@FGGGGGGGDGGC@FGCFGECFGFCFGFFCFFFGGGGGGFFGDFGG9ECFGCFGEGGEB8FGGG:BBDFEFFGGG9D?,AEF9FF9BFFAF+BFGCFCFG:FGGGGGGGF@FGECFGFGGFECE@CGCFFFCCFEGGGDGGFCFCBC:*<FE8EFGCE5AC/:CGD>G.;9EFFEGGECEFFGGGC:E#:<::/1-CF<CECEF@<:FGCCCFC@4C@?FCF83</;9??CCC8CFG<+@<(#<@<3:FFGGFD9,,>D@GGC@8++,9@+7GGFF<BC,FGDAFDB,FFCGEEGGGFEE9FC8+AC,9FDA=A<GGGFF?CGGCBCDFC?GFGEDGGGCFDF@FGFC8EDGFGDECGGFC,GFFGFFFECFGFCDGGFC8GGGGGEFEGGFFF9GGGFFCCCCB
@AWDZ 108
TAGGGAATCTTCGGCAATGGACGAAAGTCTGACCGAGCAACGCCGCGTGAGTGAAGAAGGTTTTCGGATCGTAAAACTCTGTTGTTAGAGAAGAACAAGGATGAGAGTAACTGTTCATCCCTTGACGGTATCTAACCAGAAAGCCACGGCTAACTACGTGCCAGCAGCCGCGGTAATACGTAGGTGGCAAGCGTTGTCCGGATTTATTGGGCGTAAAGCGAGCGCAGGCGGTTTCTTAAGTCTGATGTGAAAGCCCCCGGCTCAACCGGGGAGGGTCATTGGAAACTGGGGGACTTGAGTGCAGAAGAGGAGAGTGGAATTCCATGTGTAGCGGTGAAATGCGTAGATATATGGAGGAACACCAGTGGCGAAGGCGGCTCTCTGGTCTGTAACTGACGCTGAGGCTCGAAAGCGTGGGGAGCAAACAGGATTAGATACCCT
+
GGGGGGGGGGGGGGGGGGGFGGGGGGGGFGGGGGGGGGGGGGGGGGGGGGGFFGGFEFFGGGGGGGGGGGGGGGGGGGGGGGGGGGGGGGGGGGGGGFGGG9?F<EGGGGGGGGGFGGGGGGGGGGGGGGGGGGGGGGGGGGCGGGGGGGGGFGGGFC:CFFGFGGGGGGGGGGGGGFFG@GGG>GC>7FGGG>FEGGGGGE>FG:FGGGG=GFGGFCFGCGGCCCGGGEGGGGGGGGGG4GECFFFFGGGEFF9@F:CFDDC@9FDGGGG:FFB9FFADGEGGGGGFA8,,,,,FGCGFGDFFGGGFEB<9,,AGF8CCGGFGGFEGGGGGFGDFGGGGGGFGGE9GGFDGFGDGG@FF<F@GGGGGGGDGGGGGGFCFGGGGGECGGFGGGGGGGGGGGCFGFFCFFGGFGGGGGGGGGGGGGGGGGFAGGGGGCCCCB
@AWDZ 109
TGGGGAATATTGCACAATGGGCGCAAGCCTGATGCAGCCATGCCGCGTGTATGAAGAAGGCCTTCGGGTTGTAAAGTACTTTCAGCGGGGAGGAAGGGAGTAAAGTTAATACCTTTGCTCATTGACGTTACCCGCAGAAGAAGCACCGGCTAACTCCGTGCCAGCAGCCGCGGTAATACGGAGGGTGCAAGCGTTAATCGGAATTACTGGGCGTAAAGCGCACGCAGGCGGTTTGTTAAGTCAGATGTGAAATCCCCGGGCTCAACCTGGGAACTGCATCTGATACTGGCAAGCTTGAGTCTCGTAGAGGGGGGTAGAATTCCAGGTGTAGCGGTGAAATGCGTAGAGATCTGGAGGAATACCGGTGGCGAAGGCGGCCCCCTGGACGAAGACTGACGCTCAGGTGCGAAAGCGTGGGGAGCAAACAGGATTAGATACCCT
+
FGGGGGGGGGGGGGGGGGEFGGGGGGEGGGGGGFGGGGGGGGFGGGGGGGGFGGGGGGGGGGGGGGGGGEGGGGGFGGEGGGGGGGEGGGEG@EFGEGGGGGDFGAFEFFGGGFGGF?AFGGGGGGG7FFF<FFCEGGG,@FCFGGGGGGGGGGGGGGGGG?FGGGGGGGGGGGGGG>GGGFFECC@FGGGDEG>CF?FEEE=GGGGGGGGFEFGDGGGGGGGGGGFGGEEGFEEGGGGFEGGFFFFGGGGCFEFGGFGGFFFFGDFFGFFGGGGF?FCEFGGF>FFGGFGFD7@,GEC>=DGGGGGGGEFEEFFGGGDGEGGGGGGGGGGGGGGFC@ECEFCGGGGGGGGGEGFGF9FCGF7GGGGGGGF7GEEEC7FC,FGGGGFFGGGEGGGGGGGGFGGGGGGGGGGGDGFGGGFCGCFGGGEFF@,@AGGGCCCCC
@AWDZ 110
TGGGGAATATTGCACAATGGGCGCAAGCCTGATGCAGCCATGCCGCGTGTATGAAGAAGGCCTTCGGGTTGTAAAGTACTTTCAGCGGGGAGGAAGGGAGTAAAGTTAATACCTTTGCTCATTGACGTTACCCGCAGAGGAAGCACCGGCTAACTCCGTGCCAGCAGCCGCGGTAATACGGAGGGTGCAAGCGTTAATCGGAATTACTGGGCGTAAAGCGCACGCAGGCGGTTTGTTAAGTCAGATGTGAAATCCCCGGGCTCAACCTGGGAACTGCATCTGATACTGGCAAGCTTGAGTCTCGTAGATGGGGGTAGAATTCCAGGTGTGGCGGTGAAATGCGTAGAGATCTGGAGGAATACCGGTGGCGAAGGCGGCCCCCTGGACGAAGACTGACGCTCAGGTGCGAAAGCGTGGGGAGCAAACAGGATTAGATACCCT
+
FGGGGBFF@CFGGGGGGGGGGFGGGGGGGGGGGGGGGGGGFGGGGGGFGGGGDDEFGGGG8F@FGFEGGGDFGGGGGGFFGGGGFGGGGGDGGEGGDGCFGGGFFGGGFGCFFFBFGGGGFGFGFGGGGGGDGFGGGGFGGGGGGGG*<*>FGFGA,:F<CF;,<C7FECGGCCFDFFGGG7CFEGE>G>F08CCEG<G@GG>F?GG6GGGG5GEEFF=ECEC;:=C:*@EEECGFGCFCE:=77CE<FC=ECC+<:@@:=::FC68DFF<GFCD@?<,99E=CF,C>@,,>93EFGGGFCF7DB;A8+FCD9EC,A?,CFE8GGCA+4+F:ACFFAC:FCB?<CE@A9ACGGFFFGGGGF@GGGGF@CA@CGF@@B@+DCGCCCGDGFFDFCCGGFGGFFAEFCGGGFECGGGGEGGGGGGGFGFE,EA,9CFF@BC,C@
@AWDZ 111
TGGGGAATATTGCACAATGGGCGCAAGCCTGATGCAGCCATGCCGCGTGTGTGAAGAAGGCCTTCGGGTTGTAAAGCACTTTCAGCGGGGAGTAAGGCGTTAAGGTTAATAACCTTGGCGATTGACGTTACCCGCAGAAGAAGCACCGGCTAACTCCGTGCCAGCAGCCGCGGTAATACGGAGGGTGCAAGCGTTAATCGGAATTACTGGGCGTAAAGCGCACGCAGGCGGTTTGTTAAGTCAGATGTGAAATCCCCGGGCTCAACCTGGGAACTGCATCTGATACTGGCAAGCTTGAGTCTCGTAGAGGGGGGTAGAATTCCAGGTGTAGCGGTGAAATGCGTAGAGATCTGGAGGAATACCGGTGGCGAAGGCGGCTCCCTGGACGAAGACTGACGCTCAGGTGCGAAAGCGTGGGGAGCAAACAGGATTAGATACCCT
+
=FEFFFFFFFFGFGGGFFFEFGEDGGGGGGGGGGGGFCF<FGGFEGGCEGFGGFEE<FGGGCEFFFGGGD>CFFEFGGGGGF9<FAEGCGCBFE9,EFBFFGGGGFB9F9DGGCCFFGGGGG7<DFGEFFGGGD7FGGFFFGGGGG,*CCGGGGGG@ECGG7CFC?BEFEFGCECFGFG:C*=2:822FEFEG=5-CG0;8GEGG:FEGGGGGEGGGGGEG0?EGEGGGGG/GGGGFDEGGFFGFGGGGCCC>A?BE5D3:CCF,+FGFAGFFGFGGFGF9GFAGGGGFFD@,,GGCGC>7GGGGGGGGF@GGGFFDFCGGGF88GGCG>GFCEDGE=@,GGFFA9FF?GGGCFGGGFGDFDGFGDGGGGEDGGEGCB,B,8DGGGGGGGCFF;GGF@EC,C+C,,GF8EGGEDGGFGGGGGFGFGGGGGGFGGFFC@AA-
@AWDZ 112
TGGGGAATATTGCACAATGGGCGCAAGCCTGATGCAGCCATGCCGCGTGTGTGAAGAAGGCCTTCGGGTTGTAAAGCACTTTCAGCGGGGAGTAAGGCGTTAAGGTTAATAACCTTGGCGATTGACGTTACCCGCAGAAGAAGCACCGGCTAACTCCGTGCCAGCAGCCGCGGTAATACGGAGGGTGCAAGCGTTAATCGGAATTACTGGGCGTAAAGCGCACGCAGGCGGTTTGTTAAGTCAGATGTGAAATCCCCGGGCTCAACCTGGGAACTGCATCTGATACTGGCAAGCTTGAGTCTCGTAGAGGGGGGTAGAATTCCAGGTGTAGCGGTGAAATGCGTAGAGATCTGGAGGAATACCGGTGGCGAAGGCGGCCCCCTGGACGAAGACTGACGCTCAGGTGCGAAAGCGTGGGGAGCAAACAGGATTAGATACCCT
+
GGGGGGGGGGGFGFGFFGGE8EGGGG+DFGGGGGGGGGGGFFGGDGDG7FFGGGFFFGG?F?FGGFD7FFGGGGGFGEGGGGGGGFGDGFFC:FGGGGCFGGGDG<D9FDGGFG3EFBFG7FEGGFGGDGGF,8CCFDD7FBFGGGCCEE:FGGGFFD*=FCGGGGGGGGDGDCFACEEG.1BEG<EDFCEFGCEGG7@>CECGGFFGGFFFCECCECFAEGGGGECE5EF:CGGG?C;9C?FEBGC<<C8=7E6DGGGGGFFFFCG<FFFGGCGGGCCCGFFDFDGF<7EFFGFGGFEC:F7GDGGGGG@FEAFDGGFB8EF<FEFGGGDGGGGGFGGGGF<DF<E4,9,GGGGGGGGGF:@8GGGGGGGGFBEGFB@,,FGF7<GGFGGGGGGEEF8GFFEC@CEGGGGFDEGGGGGGGGGGGGGGGGFGGGGFCCBC@
@AWDZ 113
TGGGGAATATCGCACAATGGGCGCAAGCCTGATGCAGCCATGCCGCGCGTATGAAGAAGGCCTTCGGGTTGTAAAGTACTTTCAGCGGGGAGGAAGGGAGTAAAGTTAATACCTTTGCTCATTGACGTTACCCGCAGAAGAAGCACCGGCTAACTCCGTGCCAGCAGCCGCGGTAATACGTAGGGTGCAAGCGTTAATCGGAATTACTGGGCGTAAAGCGCACGCAGGCGGTTTGTTAAGTCAGGTGTGAAATCCCCGGGCTCAACCTGGGAACTGCATCTGATACTTGCAAGCTTGAGTCTCGTAGAGGGGGGTAGAGTTCCAGGTGTAGCGGTGAAATGCGTAGAGGTCTGGAGGAATACCGGTGGCGAAGGCGGCCCCCTGGACAAAGACTGACGCTCAGGTGCGAAAGCGTGGGGAGCAAACAGGATTAGATACCCT
+
<C<;@@@@<F,,,@CFCE9;<<+FB:CDD8FCFDE@,BE<,CCCCGC+6@F@GGFA<=F<,4,:,CB7E7>F5B9??,E<<<EGGFEDDECGG7FCG+,=F@<<CA<,<@@,B9DDE<<AF9<FFFGG7<F3>7BFGC<@E@FCD:<FDEGFCE?FGGF:=<;<F8<FB1CEFGFFGFFC+<2;8CE5+<E5CC;**3<CEGEGC+A9<8;:*:CGGGGGGG?EG=81>,/:0FB29:+<2::F#,19<<@:6@@F:F??:CFB@:2<5FAFC,>83,<,3,,38,8,+,9FFFBFC,CEF:@;=FF3++GFEGGFF@F<<AB<GFA=@++??5,,,=7=7F<A,A9++CCF<,FCGCDF>@CFC,:CD?:7@@+@7:C@<,<EC6<DF@FC:CC87,6@,,+F7GGFDC,CGFEFD6;,FFDFC@E@<EFGFDFFC@,B@
@AWDZ 114
TAGGGAATCTTCGGCAATGGACGAAAGTCTGACCGAGCAACGCCGCGTGAGTGAAGAAGGTTTTCGGATCGTAAAACTCTGTTGTTAGAGAAGAACAAGGATGAGAGTAACTGTTCATCCCTTGACGGTATATAACCAGAAAGCCACGGCTAACTACGTGACAGCAGCCGCGGTAATACGTAGGTGGCAAGCGTTGTCCGGAATTACTGGGCGTAAAGCGCACGCAGGCGGTTTGTTAAGTCAGATGTGAAATCCCCGGGCTCAACCTGGGAACTGCATCTGATACTGTCAAGCTTGAGTCTCGTAGAGGGGGGTAGAATTCCAGGTGTAGCGTTGAAATGCGTAGAGATCTGGAGGAATACCGGTGGCGAAGGCGGCCCCCTGGACGAAGCCTGACGCTCAGGTGCGAAAGCGTGGGGAGCAAACAGGATTAGATACCCT
+
,FEFGCE,CECFFGGFCFG,EEGGGGGFFFGGFGGGEGGGGG7:CGGGEGGFEFGGDGFGECE@FGGG7CFFGGFGFDCEGGGGFFGGGCCF8FF8FGGGG,=BFCFABFG9FB9FCEF9FAF8E<CEBEF9EBF,,E=DFGGG8=,8CEGGFFFFFGGG,@FGGCF>DEEFGFEG@FCDFGFFFBEFFGFCFFFC?F:CBBB2@><6FFG8<:EG:FGG*286=<EC::F8>GGGFCAC).C@@@'<FC=@CF>0>77C7FB@D<GFFCFAF<@#8AFFF><<,<@@,@EF<F@7,9F7EGGFF8GFDGFGFDC,,<AFE<EB,FE+?7GCF<GFGGGGGGFF,?@B,EFFEAE9F<7=CBFFCDGGGGEFGGGFC+C7GFGGGGGGFF6,EFEFGEEEE8ECGGGB8ECGFC-DFFC9GGGFAGFGGGGGEF@,CCCCC
@AWDZ 115
TAGGGAATCTTCGGCAATGGACGAAAGTCTGACCGAGCAACGCCGCGTGAGTGAAGAAGGTTTTCGGATCGTAAAACTCTGTTGTTAGAGAAGAACAAGGATGAGAGTAACTGTTCATCCCTTGACGGTATCTAACCAGAAAGCCACGGCTAACTACGTGCCAGCAGCCGCGGTAATACGTAGGTGGCAAGCGTTGGCCGGATTTATTGGGCGTAAAGCGAGCGCAGGCGGTTTCTTAAGTCTGATGTGAAAGCCCCCGGCTCAACCGGGGAGGGTCATTGGAAACTGGGAGATTTGAGTGCATAAGAGGAGAGTGGAACTCCATGTGTAGCGGTGATATGCGTAGATATATGGAGGAACACCAGTGGCGAAGGCGGCTCTCTGGTCTGTAACTGACGCTAAGGTGCGCAAGCCTGGGGAGCAAACAGGATTAGATACCCT
+
CFGGGGGGGGFFCFGFGGGGGGGGGGGGGGGG,EFEFGGGCEC@CEC=FFGEFFGFGGGGGCFEG>EEGECGGGFGG8BFGGGGGGGGGGGGFGGGEGGGF,EFGFFECG,@E5?,B<@ADGF8FGCFGGCDFFGA=DFGGGFFFCF:CCEE@EGG7C>FF<BC@FG,@CGGGGGGGF@FFFCE;FCEECEFGC7C#?,CFG9C=>FEFCFGG9E:#2=B?E)1CGEGGGF:FC@-?FD>DFA>@DGDCE?CFF><8:DD8D;==:;@0EG>CGGD9CDE=7C:F8FF=CEFF?4,F8FGFE9,5A,9,59,,?A5,B4,?=,<F8GEF7C:89F@5,,,:D6<FEFEGCDA<<C,,GFDE<<<6F:@EE,F7:C@C,C,<@C8E,6,,<FCF@@B+CC;,@++CF@,+,C,,-C,,EC,,,,6@GGCGEFA<GGGCCCCB
@AWDZ 116
TGGGGAATATTGCACAATGGGCGCAAGCCTGATGCAGCCATGCCGCGTGTGTGAAGAAGGCCTTCGGGTTGTAAAGCACTTTCAGCGGGGAGGAAGGCGATAAGGTTAATAACCTTGTCGATTGACGTTACCCGCAGAAGAAGCACCGGCTAACTCCGTGCCAGCAGTCGCGGTAATACGGAGGGTGCAAGCGTTAATCGGAATTACTGGGCGTAAAGCGCACGCAGGCGGTTTGTTAAGTCAGATGTGAAATCCCCGGGCTCAACCTGGGAACTGCATCTGATACGGGGAAGCGTGAGTCTCGTAGAGGGGGGTAGAATTCCAGGTGTAGCGGTGAAATGCGTAGAGACCTGGAGGAATACCGGTGGCGAAGGCGGCCCCCTGGACGAAGACTGACGCTCAGGTGCGAAAACGTGGGGAGCAAACAGGAGTAGATACCCT
+
GGGGGEGGFGGGGGGGGGGG8EFGGGGGGGGGGGGGGG@EF8FGGGGGGGGFFFCFGGGGFFFGGGGGGGGGGGGAFGGGGG,?F9FGGDGEEGGE7FFCGEGGGFFGGG,DDFFFGCDCBFF@FGGCCFCDCFGGGGGGGGGFFGFGGGGG8CCCGGGGGGGGGFG;BFGGEGGGGGGGG=FGEECCGGFCD;GG;FFFGDGFGG?FCFG5<:EGC?FG5:?E4EECEC<#E3-FFG2:2:CFGFC99GBFFEFCCF?EDGFFGGD@CF@FGDFE8:EF+CF:8+,,@+GFC>,7,A@+:7F9C8GEFF=8AFD?F8FB<FF<GGGGDGGGGGFGGGEGGGF<GFF=,GFFEF??FGF>GGGFDGGGGGDGGGDGGE@:FGFFF;,,CFDFGFB7C6,GFGEEGGGGGGGGEDGGGFGGF<AGGGGEF@9GGFGFC@BCC
@AWDZ 117
TGGGGAATATTGCACAATGGGCGCAAGCCTGATGCAGCCATGCCGCGTGTGTGAAGAAGGCCTTCGGGTTGTAAAGCACTTTCAGCGGGGAGGAAGGCGTTAAGGTTAATAACCTTGGCGATTGACGTTACCCGCAGAAGAAGCACCGGCTAACTCCGTGCCAGCAGCCGCGGTAATACGGAGGGTGCAAGCGTTAATCGGAATTACTGGGCGTAAAGCGCACGCAGGCGGTCTGTCAAGTCGGATGTGAAATCCCCGGGCTCAACCTGGGAACTGCATTCGAAACTGGCAGGCTAGAGTCTTGTAGAGGGGGGTAGAATTCCAGGTGTAGCGGTGAAATGCGTAGAGATCTGGAGGAATACCGGTGGCGAAGGCGGCCCCCTGGACGAAGACTGACGCTCAGGTGCGAAAGCGTGGGGAGCAAACAGGATTAGATACCCT
+
GGGGGGFGGGGGGGGGGGGGGGGGGGGGGGGGGGGGAFCFAFGGGGGGGGFGDFGGGGGGFGGFGGGGGFGGGGCDADGGGGGGFGGGGGGGGGFFGGCFDCFFGB<FGGFGGGGG98=C+>FGGGGGGGEFGGDCFGGGGFFGGGGDGGGGGGGGGGGGGGFFG?GGGGGGGGGGGGFGFFEE>EGGGGGGGEEGGGGG?G4FFF>EGEGGGGGEEFFGGGGGGGGGDEGEEGC8CGDGGGGGFGGGGG?G3GGFCDFGCFGFGGGGGGGFDFFF>,8>9GGGFC>BF7GFFFC>GFEB>B9EEGFFDGGGCFF9GFF?GGGGGGGEGGGDGGGGGGGGGGGGGGGF=EGGGGEAFDDEF>GFGGGGGGEGGF7GGGF@FGGGGGEDFFFGGGGGGGGFFGEGFCEGGGEGGGGGGGGGGGCGGGGGGGDGGGFGCCCCC
@AWDZ 118
TGGGGAATATTGCACAATGGGCGCAAGCCTGATGCAGCCATGCCGCGTGTATGAAGAAGGCCTTCGGGTTGTAAAGTACTTTCAGCGGGGAGGAAGGGAGTAAAGTTAATACCTTTGCTCATTGACGTTACCCGCAGAAGAAGCACCGGCTAACTCCGTGCCAGCAGCCGCGGTAATACGGAGGGTGCAAGCGTTAATCGGAATTACTGGGCGTAAAGCGCACGCAGGCGGTTTGTTAAGTCAGATGTGAAATCCCCGGGCTCAACCTGGGAACTGCATCTGATACTGGCAAGCTTGAGTCTCGTAGAGGGGGGTAGAATTCCAGGTGTAGCGGTGAAATGCGTAGAGATCTGGAGGAATACCGGTGGCGAAGGCGGCCCCCTGGACGAAGACTGACGCTCAGGTGCGAAAGCGTGGGGAGCAAACAGGATTAGATACCCT
+
FGGGGGGGGGGGGGGGGGGEFGGGGGGGGGGGGGGGGGFGFCGFGGGGGEFGFGGGGGGGGGGGGGGGGCFGGGGGFEDFGGGGGGGGGGE@FGGF7FF@FGEGGFGGGGGGGGGGGGGGGGGGGGGFGGCFGGGGEGGGFFFGFEFGGDGGGGFCFGGGGG@FGGCFG>GGGGGGG>DFGGGGGFGGGGGGGGGGFFGGGGGFGGGGGGGGEGGGGGGGGGEFGGGEGGGGFGGGFFFGGFGGGGGGGFFF?GGGGGFFEFFFFGGGFFGF=@D2>>E@5FG9FFFF<7CGGGGGGDFF7EDGFFECFCECEGFEFDGCFFFFEGGGGEGGGGGFGFCEGGFGGFCGGF@GGGGGCFCGGGGGGF:GGGGGGGGGGGCCCGGGGFF9CGGFGGGGGGGFDGGGFFGGGGGGGGGGGGGGGGGGGGGGGGFGGGGGCCACC
@AWDZ 119
TAGGGAATCTTCGGCAATGGACGAAAGTCTGACCGAGCAACGCCGCGTGAGTGAAGAAGGTTTTCGGATCGTAAAACTCTGTTGTTAGAGAAGAACAAGGATGAGAGTAACTGTTCATCCCTTGACGGTATCTAACCAGAAAGCCACGGCTAACTACGTGCCAGCAGCCGCGGTAATACGTAGGTGGCAAGCGTTGTCCGGATTTATTGGGCGTAAAGCGAGCGCAGGCGGTTTCTTAAGTCTGATGTGAAAGCCCCCGGCTCAACCGGGGAGGGTCATTGGAAACTGGGAGACTTGAGTGCAGAAGAGGAGAGTGGAATTCCATGTGTAGCGGTGAAATGCGTAGATATATGGAGGAACACCAGTGGCGAAGGCGGCTCTCTGGTCTGTAACTGACGCTGAGGCTCGAAAGCGTGGGGAGCAAACAGGATTAGATACCT
+
FGGGGGGGGGGGGGGGGGGGGGGGGGGFGGFGGDGGGGEGGGGGGGGGFFFEFGGGGGGGGGGGGGGGGGGGGGGGGGGGGGGGFGGGGGGGGGGGGGGGGDGGGGGGGGGGGGGFGGGGFGGGGGGGGGFGGGGGGGGFGGFFGGGGGGGGGGGGGG>GGGGGGGGGGGGGGGGGGGCFFFFEFGGGGGGGGECEGGGGGGG>FGCGGEC:EEGGGGGGGGEGGGGGGGGGEG;GGGGGFF?F?GGF<FFEGGFGGGEEEFGFGFCGFF@FFFGF@GGGGFGFEGGGGFDF<FFF1,FFAGGGGGFFGGEAEFFGEFAC,GFAGDDGGGGGGFGGGGFECEFC9F?F9GFFFFEGGGFA9GGGGGDGFF@FECGGGGFFF?GGFCFGGGGGGFC7GGFGFCGCGGGGGGGGGGGGFGE,CFAFCGGGGGGFGFGCACC@
@AWDZ 120
TGGGGAATATTGCACAATGGGCGCAAGCCTGATGCAGCCATGCCGCGTGTATGAAGAAGGCCTTCGGGTTGTAAAATACTTTCAGCGGGGGGGAAGGGAGTAAAGTTAATACCTTTGCTCATTGACGTTACCCGCAGAAGAAGCCCCGGCTAACTCCGTGCCAGCAGCCGCGGTCATACGGAGGGTGCAAGCGTTAATCGGAATTACTGGGCGTAAAGCGCACGCAGGCGGTTGGGTAAGTCGGATGTGAAATCCACGGGCTCAACCTGGGAACTGCATTTGATACTGGCAAGCTTGAGTATCGTAGAGTGGGGTGGAATTCCAGGTGTAGCGGTGAAATGCGTAGAGATCTGGAGGAATACCGGTGGCGAAGGCGGCCCTCTGGACTAAGACTGACGCTCAGGTGCGAAAGCGTGGGTAGCAAACAGGATTAGATACCCT
+
GGGFGGCEGGGGGGGFGGGGGFE:FE7@FGG8CF9FFFGGFGGGGGGGG,C,CFEGFGGGGGGGGGDGG:CGF9F,<CFFGG9?D,8=CC+58*;1C8;>?60CF:9+<,,,<,9<CCFGCCFGGGE/5C*,08:*:ECCG?F?*2;ECGG5F?E9E>*28:+<F?FCF***/2*;CFEFE5?G8AE>:<C0C<EG8948C5?E8=0F<01>8CEG=-**/1D9/GGGGGGBC2/#9CC73,$?>EFF@<F>+@<#<55:1,,EDC(F<=99B,FDFC,,CCDDDFGFBA67,9=AA@83+4+EFGFF@+47BC5,?8FA@FGEB<BEEDGGGFFGGEGGF<?FAGGGFFF=EAGFFEC6:@CC,6,,7CGDGCF:@,<@,GGGEC@,6,9CGGGFFFCE<@7C@;F9EDGFF@FECC6,,FFDGGGGGGGGGFF8CA@CB
@AWDZ 121
TGGGGAATATTGCACAATGGGCGCAAGCCTGATGCAGCCATGCCGCGTGCGTGAAGAAGGCCTTCGGGTTGTAGAGCACTTTCAGCGGGGAGGAAGGCGTTAAGGTTAATAACCTTGGCGATTGACGTTACCCGCAGAAGAAGCACCGGCTAACTCCGTGCCAGCAGCCGCGGTAATACGGAGGGTGCAAGCGTTAATCGGAATTACTGGGCGTAAAGCGCACGCAGGCGGTCTGTCAAGTCGGATGTGAAATCCCCGGGCTCAACCTGGGAACTGCATTCGAAACGGGCAGGCTAGAGTCTTGGCGAGGGGGTTAGAATTCCTGGTGTAGCGGTGAAATGCGTAGAGATCTGGAGGAATACCGGTGGCGAAGGCGGCCCCCTGGACAAAGACTGACGCTCAGGTGCGAAAGCGGGGGGAGCAAACAGGATTAGATACCCT
+
GGGGGGGGGGGGGGGGGCGGFGGC:FGDGFGGFGGGGGGG9FCEFFGGCEEGEGGFGFEFFFGCFCEFFEDGGFFFGGGGGGGEBCFFEGCFFCFDGFGGGGFFG<FGGGF9FFFGGGGGGCFGGFGFGGDGGGGD7FFGCFGF:DEFD7:*>FGGCEFGGGGFFC7FFGGEG:FGGGGGGEEGGE*2<CFGGEGE*+<CCEEG6C;C@+;CEEFGGFFED?GGCE8EGECE3CFGGG:C/>DCDGG6?F?CECGFFFC8=:F>8FF><<C>F?:FGFFD7CFCC>,3,,9,<=3,@,,:B@6+++F==>D:5,55C,B33+F<<FCEFC44F?@9B+7EEGGFGEAB,F8A4,<EEAGF=FF<=B,ECE?6FC:@C7GGF@E<F@EFFCFGFB@F@8FE<67+@F8;,7F@@++F8GFCFC6FCF<<E<,@E@C6,@,88
@AWDZ 122
TAGGGAATCTTCGGCAATGGACGAAAGTCTGACCGAGCAACGCCGCGTGAGTGAAGAAGGTTTTCGGATCGTAAAACTCTGTTGTTAGAGAAGAACAAGGATGAGAGTAACTGTTCATCCCTTGACGGTATCTAACCAGAAAGCCACGGCTAACTACGTGCCAGCAGCCGCGGTAATACGTAGGTGGCAAGCGTTGTCCGGATTTATTGGGCGTAAAGCGAGCGCAGGCGGTTTCTTAGGTCTGATGTGAAAGCCCCCGGCTCAACCGGGGAGGGTCATTGGAAACTGGGAGGCTTGAGTGCAGAAGAGTAGAGGTGAATTCCATGTGTAGCGGTGAAATGCGTAGATATATGGAGGAACACCAGTGGCGAAGGCGGCTCTCTGGTCTGTAACTGACGCTGAGTCTCGAAAGCGTGGGGAGCAAACAGGATTAGATACCCT
+
GCCGGGGGGGGGGGGGGGFGGGGGGGGEFFGGGG@FGGEGFCEGGGGGGGGEEFGFGGGGGA,CCCFFDFGFFGDGGFGGAFEGGGAEEFDG<FGGGGGFC9EFE<<<FEFFGF9<F9@,EFGFGGE>FGCF,FFGFFGGFGCFGCBCEEGGGGGGDBF<FF9FFCFG:BEG@:CC;;CFGGGG<CAFDCFCF=FE:F.)<2:<C2FGGGGGGEEFCE?E*:CEGEG9CCC5F/FFB6#<;/:<;GGGGCFCDC6;C3GCGFEFFF8FFEGG<G@FD<FGFD<EF,<CF,=+,GFGFA?4,;@,<EEE?5,,=5,,EEGGFB5,9GGEF7DEF<FE9:GGDFEA,ACGFGFEFF??<7AFCDF8CGBDEGBF:@FCD@CE8F<FFE;<,DCGDGGGGGGGFGC8GEBE@,GGGF@,88EEAFC9FGEDE6EFGFFFCB6C@
@AWDZ 52612
TGGGGAATATTGCACAATGGGCGCAAGCCTGATGCAGCCATGCCGCGTGTATGAAGAAGGCCTTCGGGTTGTAAAGTACTTTCAGCGGGGAGGAAGGGAGTAAAGTTAATACCTTTGCTCATTGACGTTACCCGCAGAAGAAGCACCGGCTAACTCCGTGCCAGCAGCCGCGGTAATACGGAGGGTGCAAGCGTTAATCGGAATTACTGGGCGTAAAGCGCACGCAGGCGGTTTGTTAAGTCAGATGTGAAATCCCCGGGCTCAACCTGGGAACTGCATCTGATACGGGCAAGCTTGAGTCTCGTAGGGGGGGGTAGAATTCCAGGTGTAGCGGTGAAATGCGTAGAGATCTGGAGGAATACCGGTGGCGAAGGCGGCCCCCTGGACGAAGACTGACGCTCAGGTGCGAAAGCGTGGGGAGCAAACAGGATTAGATACCCT
+
GG<@FGGGGGGDFGGGGGGGGGGGGGGGGGEGGGGGGFGGGGGFFFFGGGFGGGCFBGFFCGFGCGEGG7FGGGGGGGGGGGFFGGGGGD4@E:FGGGGGG8FDCFF9EFGFGGGGGGGGGGGG9F@FCFGGDFCEGG?EGGG8:FFDGEGGGGFE@FFFGC97FFGGGGGGGDGG?GFGGGGGFGGGGDGFGGDG6GGGGGGGGGG>FGGGGGCE=GFE=GCGGGGG>GGEDGGG7CF<CGGDAGGGCFCCGF?FGGFCC:@GGGCCDFGGFEFFFFCGFFF9@3,FFCC@>,@,CEFC5+GGFGGECCB,FDFFFCF?8FF=EFGGGGGGFFAFGGFCGFGGGGGGGF8FDE?<FEF7GGFFCGFDFGGGGGGGGGGGGGDGFFDCGFFFE@EGGGGGFGGGGGEDGFGFGGGGFFFGGGGGGGGGGGGGGGGFCCCCC
@AWDZ 124
TGGGGAATATTGCACAATGGGCGCAAGCCTGATGCAGCCATGCCGCGTGTATGAAGAAGGCCTTCGGGTTGTAAAGTACTTTCAGCGGGGAGGAAGGGAGTAAAGTTAATACCTTTGCTCATTGACGTTACCCGCAGAAGAAGCACCGGCTAACTCCGTGCCAGCAGCCGCGGTAATACGGAGGGTGCAAGCGTTAACCGGAATTACTGGGCGTAAAGCGCACGCAGGCGGTTTGTTAAGTCAGATGTGAAATCCCCGGGCTCAACCTGGGAACTGCATCTGATACTGGCAAGCTTGAGTCTCGTAGAGGGGGGTAGAATTCCAGGTGTAGCGGTGAAATGCGTAGAGATCTGGAGGAATACCGGTGGCGAAGGCGGCCCCCTGGACGAAGACTGACGCTCAGGTGCGGAAGCGTGGGGAGCAAACAGGATTAGATACCCT
+
,=CFCEFGGGGGGGGGFCGCGGGGGGGGGGGGGGGGGGGGFGGGGGGFGEFGGGGGGGGGGGFGGGGGGGGGGGGGDGGGGGGGGGGGGGGGGGGGGDGGCGGGGGGGGGGGGGGGGGFGGGGGGGGFGGGGGGGGFEGGGGFGGFGGEGGGGFGFCFGGGFFGGGGGGGGGGGGGGFGGGGGGGFGGGGGFGG?G8F?EGGGGGGG1GGGGGGGEGGGGGEEGGGDECGGGGFFF>D=GGEDFFGGGGGFGGGGGFFDGGGGFGGGFFFGFCFGFCFFGFFCFBFGFFC9GGFFGF@+7>GGFDGGGGGFFGFEF<DGGGGGGGGGGGGGGGGGGGGGGGGGGGGGGGGGGGEEGGGC>GC>GGGGGEGFDGGGGFCCGFF7GGEF9GGGGGGGGGGGGGGGGGGEEF>GGDGGGGGDGGGGGGGGGGFE9GGGGCCCCC
@AWDZ 125
TAGGGAATCTTCGGCAATGGACGAAAGTCTGACCGAGCAACGCCGCGTGAGTGAAGAAGGTTTTCGGATCGTAAAACTCTGTTGTTAGAGGAGAACAAGGATGAGAGTAACTGTTCATCCCTTGACGGTATCTAACCAGAAAGCCACGGCTAACTACGTGCCAGCAGCCGCGGTAATACGTAGGTGGCAAGCGTTGTCCGGATTTATTGGGCGTAAAGCGAGCGCAGGCGGTTTCTTAAGTCTGATGTGAAAGCCCCCGGCTCAACCGGGGAGGGTCATTGGAAACTGGGAGACTTGAGTGCAGAAGAGGAGAGTGGAATTCCATGTGTAGCGGTGAAATGCGTAGATATATGGAGGAACACCAGTGGCGAAGGCGGCTCTCTGGTCTGTAACTGACGCTGAGGCTCGAAAGCGTGGGGAGCAAACAGGATTAGATACCCT
+
GGGGGGGGGGGGFEFGGGGGFGGGCFGGFFGGCFGCF7@FFGGGGGGFGEEEFGGFFGGG=FGGGGG7BGGGGGGGGGGGGGGGGGBDFGGGGGFGGGGGFC=FGFGGGGGGFCFFGFFFGGGCGFGGGGGGGGGGGGGGGGGGGGGG?GGGGG@GGGGDGGGCGGFFFGGGGGCFGGGFGGGGGGGGGGGGGGGGGGGG2GD<F>EFGGGGG+GGFGGGFDCECEEGGGGGGE.GGGAGFGGGGFDFGGFFC?CEC@DGGGDF0GGGFBGGGEA9GFGCGGFFFF<GGGGFFEFCGGGGGFGGGGGGGGEEGFGGGFEBB,9E,GGGGGGGGGGGGGGGGGFCFFGGGGGGFF<<GDGGEFFFF@GEGGGGF:FD<,@;GFGGGGGGFFGGGGGCFF,@GEFEGGGGGGGGF@GGGGFGGGFGGGFFF<FFGGGGCCCCC
@AWDZ 126
TGGGGAATATTGCACAATGGGCGCAAGCCTGATGCAGCCATGCCGCGTGTATGAAGAAGGCCTTCGGGTTGTAAAGTACTTTCAGCGGGGAGGAAGGGAGTAAAGTTAATACCTTTGCTCATTGACGTTACCCGCAGAAGAAGCACCGGCTAACTCCGTGCCAGCAGCCGCGGTAATACGGAGGGTGCAAGCGTTAATCGGAATTACTGGGCGTAAAGCGCACGCAGGCGGTTTGTTAAGTCAGATGTGAAATCCCCGGGCTCAACCTGGGAACTGCATCTGATACTGGCAAGCTTGAGTCTCGTAGAGGGGGGTAGAATTCCAGGTGTAGCGGTGAAATGCGTAGAGATCTGGAGGAATACCGGTGGCGAAGGCGGCCCCCTGGACGAAGACTGACGCTCAGGTGCGAAAGCGTGGGGAGCAAACAGGATTAGATACCCT
+
CFFFGBBFGGGGGGGFFFGFGGGGGGGGGGGGGGGGGGGGGGFGGGGF@BF<E,EFDGGGFGCGGFGGF7FEGGGGGGGGGFGGGGGFGGCEGGGGGGGGGGCFGFDGGGGEGA<?FFCGFCGGGGGCDFFD<FGC3>FFFGGFGGGGGGGGGGGEFGGGGGGG7CGGGGGGG@FGGGGFGGGGCCFE>GGFDCCAC:<;?EECFGG0FFG@EEGGGGFGEECF:?E=GFGEFFA<C<F.FGGGFGGGGG@5GG=GGGFFF>C,>:E<<<7EG9FAFE>,<</D>CFGDFFDGF<87,C=+GGGFGFEEGGGGFF9F=9FEGGEBFGGGGGGFFFFAFDGGGFGFGCEAECGGE9GGDGGGGEFEGGGGDGGGGGGEGGGGGGGGFFGFFDEGGEF7FEFGF:7GGGGGGEGEGGDGGGGGGGGGGGGGGGGGGCCCBCCC
@AWDZ 127
TAGGGAATCTTCGGCAATGGACGAAAGTCTGACCGAGCAACGCCGCGTGAGTGAAGAAGGTTTTCGGATCGTAAAACTCTGTTGTTAGAGAAGAACAAGGATGAGAGTAACTGTTCATCCCTTGACGGTATCTAACCAGAAAGCAACGGCTAACTACGTGCCAGCAGCCGCGGTAATACGTAGGTGGCAAGCGTTTTCCGGATTTATTGGGCGTAAAGCGAGCGCAGGCGGTTTCTTAAGTCTGATGTGAAAGCCCCCGGCTCAACCGGGGAGGGTCATTGGAAACTGGGAGACTTGAGTGCAGAAGAGGAGAGTGGAATTCCATGTGTAGCGGTGAAATGCGTAGATATATGGAGGAACACCAGTGGCGAAGGCGGCTCTCTGGTCTGTAACTGACGCTGAGGCTCGAAAGCGTGGGGAACAAACAGGATTAGATACCCT
+
FGCGGGGG9FGFGE@FCGGGE8@FGEGGGFGFDECGGGGGGGCFGGGGEGEFEGGFGFGGECADFGG7C=,BFFGFFGGGFGGFGGGCGGDEFGGEFFGG,,E,5,8A,8C<EGGGFGGGGFFDFF@E=C+FECDGG@GGGGDF,D<C7@6<FFA@CFGG7F9DCGFC,FC@CFCF,33FCCF>,:FCC<C#<=..<FFE:;CA,7FEGCF><C8AC7?B;*:ECGGGGGGGGG:>9FFE<:3?6<95<C6<F<FFCCFFF=F=DFD2==A8/35EFFE@FGCCFFEB4,8,,DGFE@,C,;B=,,F,A95,<FGGFBB55FFCGGFE@C7:AFF<C4,4>FE@=A@B9F9F<<FFF7FC@DGCGFCC<A@67CCCCB<E,CEFF<C,GGFGEEBCC8GEF@@@GF@<@@FCFF?GEE<6;C,FFF<FF@CCDGFFCCCA<
@AWDZ 128
TGGGGAATATTGCACAATGGGGGTAACCCTGATGCAGCAACGCAGCGTGAGTGATGACGGCCTTCGGGTTGTAAAGCTCTGTCTTCAGGGAAGATAATGACGGTACCTGAGGAGGCAGCCACGGCTAACTACGTGCCAGCAGCCGCGGTAATACGTAGGTGGCGAGCGTTGTCCGGATTTACCGGGCGTAAAGGGCGCGTAGGCGGACTTTTAAGTGAGATGTGAAATACCCGGGATCAACTTGGGTGCTGCATTTCAAACTGGAAGTCGAGAGTGCAGGAGAGGAGAATGGAATTCCTAGTGTAGCGGTGAAATGCTTAGAGATTAGGAAGAACACCAGTGGCGAAGGCGATTCTCTGGACTGTAACGGACGCTGAGGCTCGAAAGCGTGGGGAGCAAACAGGATTAGATACCCT
+
C@CFGDC@,CEFFGGC<<@EE@C@BDFEECEFG@<CFGGF<C@+@FE@FEFFCFECD?FCC::EF<C7,BFF?,CCF,EE?,<CFFEFFD7,+FF,?F95A7::FBE9E<=<<4B+CF7,B,CFGGGC<>>B:=>FFF8+:@FFGG7C:CEF9FF:BCCD<FCC**<FFGC:<<C@=:C9CGGGG7<*4:*;,<>5/:CC?:<6558$C;=7<89+/CFDEG8@CEGCA>ACE9G#FFGG,++EFDDDDFF8AA9=GCFF<AEE>68,+#<?=EFE6<FCDE4?9B@9D<CFFCF:,,FA<CEDGCF59,B665,,,,@FE<,C,,?FCAB@B:,6-,,F6,7F@@,@C8F@8EFE8<C,C9FDEFC++@FBFA,C@:F<@@AG@:FCCD;CDE@C<6C,GEC,F9GGFC8CA,C9
@AWDZ 129
TGGGGAATATTGCACAATGGGGGTAACCCTGATGCAGCAAAGCCGCGTGAGTGATGACGGCCTTCGGGTTGTACAGCTCTGTCTTCAGGGACGATAATGACGGTACCTGAGGAGGAAGCCACGGCTAACTACGTTCCAGCAGCCGCGGTAATACGTAGGTGGCGAGCGTTGTCCGGATTTACCGGGCGTAAAGGGAGCGTAGGCGGACTTTTAAGTGTGATGTGAAATACCCGGGGTCAACTTGGGTGCTGCAGTTCAAACTGGAAGCCTAGAGTGCAGGAGAGGAGATGGGAATGCGTAGTGTAGCGGTGAAATGCGTAGAGATTAGGAAGAACACCAGTGGCGAAGGCGCTTCTCTGGACTGTAACTGACGCTGAGGCTCGAAAGCGTGGGGAGCAAACAGGATTAGATACCCT
+
F,,@C@CFGGGCGAFGCEGF<@@@@EFFCCGEEE<FFGGG,CAAFGEEGCCFFGAFFGEC7>B<F7B7<=+BE,5,,BEE9FCFCCG<<,:B+=8FG9EFF7@=DG,C,,8=,++:=,3,=,@:+=FFFF<<:,,,,<,@,3<<:C*@>B:,3?B7,3>,7>>CC>E@F7C:CFEGG7::@F9EBCE;BCEGEC:538?D28=&,<:-,FF@53A:4#D;AAF1@:C+)<CGEB8,@=CC8+6F<>A>:DC,A,8:,,GFFFF?A4,,,,58,=F8,E>,9<,?<595,,FEC88+:<F9FCE@7F7E<FEECECC,CD;?C5,9FEAF@,GFE<EC:,B8@,7F7DFF@C,<C6;,EC;6,69<EF@@DF:C,,,E@6,C,GGGGGECFFDEGGGFEGGGFGGGGGFF?FCBAA-
@AWDZ 130
TGGGGAATATTGCACAATGGGCGCAAGCCTGATGCAGCCATGCCGCGTGTATGAAGAAGGCCTTCGGGTTGTAAAGTACTTTCAGCGGGGAGGAAGGGAGTAAAGTTAATACCTTTGCTCATTGACGTTACCCGCAGAAGAAGCAACGGCTAACTCCGTGACAGCAGCCGCGGTAATACGGAGGGTGCAAGCGTTAATAGGAATTACTGGGCGTAAAGCGCACGCAGGCGGTTTGTTAAGTCAGATGTGAAATCCCCGGGCTCAACCTGGGAACTGCATCTGATACTGGCAAGCTTGAGTCTCGTAGAGGGGGGTAGAATTCCAGGTGTAGCGGTGAAATGCGTAGAGATCTGGAGGAATACCGGTGGCGAAGGCGGCCCCCTGGACGAAGACTGACGCTCAGGTTCGAAAGCGTGGGGAGCAAACAGGATTAGATACCCT
+
CFEFEDFFGGGGGGGGFDFEEFFEGGECFFGGGGFGGGCF9FFFGGE7C:ECEGGGFFGG,E,,CFEGE@CFGGG9CF<FEFGFFACEGGGGCFGFEGGEFGGGG?,7B?FBA9FGGGGGGGGDECG7DB33B3@>FFFEFFFFF,>>FCEEGGG:DF***6>D7BF,<:*<CFFE+<,<EE7CEFFDEFFEFCCC8<&'CE?C@?E:<A>8<:EEECGG>C06C=CC:EE:F>,=CCCE<=5DFCCFF?;*5<9BFBBECD@>F@;,9FFG<>9,@<9DC@:FFFD8CFC7C@,F@,FC>>+EF8GDDEDDDFFFFFAFFB=8GCGDFEC?E,FBA7EGGGFFFEEB,FGFCC9DFACEFE:@ECF7GFCCGGGGGGDGGGEEF@C,,<FFEGFFF8GFF,+FC,F,GEEFC:AF8FGFDFGGDGFFFGGGFGGFC@CC@
@AWDZ 131
TGGGGAATATTGCACAATGGGCGCAAGCCTGATGCAGCCATGCCGCGTGTATGGAGAAGGCCTTCGGGTTGTAAAGTACTTTCAGCGGGGAGGAAGGGAGTAAAGTTAATACCTTTGCTCATTGACGTTACCCGCAGAAGAAGCACCGGCTAACTCCGGGCCAGCAGCCGCGGTAATACGGAGGGTGCAAGCGTTAATCGGAATTACTGGGCGTAAAGCGCACGCAGGCGGTTTGTTAAGTCAGATGTGAAATCCCCGGGCTCAACCTGGGAACTGCATCTGATACTGGCAAGCTTGAGTCTCGTAGAGGGGGGTAGAATTCCAGGTGTAGCGGTGAAATGCGTAGAGATCTGGAGGAATACCGGTGGCGAAGGCGGCCCCCTGGACGAAGACTGACGCTCAGGTGCGAAAGCGTAGGGAGCAAACAGGATTAGATACCCT
+
GGGGGGGGGGGGGGGGGFFGGGGCGGGGGGGGGGGGGG9FGGFGE7FFFCGGGCGGFGGGF@FGGFGGFGGGGGGGDEFGGGGGE,FFGGCFGE=<CFFCCFEGGGCFF9FFGGGFEFD9FFGGGFCFGG7FFCEEGGGGGGGGGGFBFEDEGFF,>C*<F<FG7,<FFEGGG7FGFF9FEFCEGEG>FFGCEC>AF+<C=DE:?>GCEG=FECEGGDGE8EEGGGGEDFEFFEFFCFG5FD?C;9:GGGFEGEFFFFFEEDCFGGFCCFGGD9>>?AC@@4DF@FB<FGGFFFF8GE7F77GFC,+FCGFGGGFFGFEBGGGFDGGGGGFBGGGGFGEEEFBGGGFA,C8GFGGGGFGGCGGGGFFFCGDDGGGGGGFFCGFFGFFGGGGGGGEFF@GFCGGGGGGGGGGGGGGFGGGGGGGGGGGGGGGGGFGGCCCCC
@AWDZ 132
TGGGGAATATTGCACAATGGGCGCAAGCCTGATGCAGCCATGCCGCGTGTATGAGGAAGGCCTTCGGGTTGTAAAGTACTTTCAGCGGGGAGGAAGGGAGTAAAGTTAATACCTTTGCTCATTGACGTTACCCGCAGAAGAAGCACCGGCTAACTCCGTGCCAGCAGCCGCGGTAATACGGAGGGTGCAAGCGTTAATCGGAATTACTGGGCGTAAAGCGCACGCAGGCGGTTTGTTAAGTCAGATGTGAAAGCCCCCGGCTCAACCGGGGAGGGTCATTGGAAACTGTGAGACTTGAGTGCAGAAGAGGAGAGTGGAATTCCATGTGTAGCGGTGAAATGCGTAGATATATGGAGGAACACCAGTGGCGAAGGCGGCTCTCTGGTCTGTAACTGACGCTGAGGCTCGAAAGCGTGGGGAGCAAACAGGATTAGATACCCT
+
9FFD7CGFAFGGGGFFGFG@EFFG:FEGGGFGGCFGGGGGFC<FGGGFEEFFFEFFFGEGEGGGGFGE,?FGGFG9FFGGGGGGGFGGGGGGGGG<FCCFCFBFE<F,EFFG@9DEBD9=BEGGGGGCFGGGGGGGGGGGGGGGGFGG7*>EFGEC7:FFC:CGD6FGGEGGGE7FFGGF5FCGFC;CGFDGGCEEC>?CE8C5CGGDFGGGDEGGGGF=3DD?5CCCGGGCC;<8EC37<>DCGGGFF@GCC8<::@CFG=@9CF;EGGGFFGFFD?CFF>8:A<<B,FE<GGGGF8FE?4,GFFFAFB9GFFDE9F?9BF<FGGGDF=+@F<<FEB,,FD?F@A,<FGGGGFFFFEGGGGEGGFDEGGGGGDGGGFEDGGCGGGFCFFGGGGGGFCFGGFGGGGGEDEGGGGGGGFF<ECGGGGGGGGGGFGFFB<@8B
@AWDZ 133
TGGGGAATATTGCACAATGGGGGAAACCCTGATGCAGCAACGCCGCGTGAGTGATGAAGGTTTTCGGATCGTAAAGCTCTGTCTTCAGGGACGATAATGACGGTACCTGAGGAGGAAGCCACGGCTAACTACGTGCCAGCAGCCGCGGTAATACGTAGGTGGCGAGCGTTGTCCGGATTTACTGGGCGTAAGGGGAGCGTAGGCGGATTTTTAAGTGAGATGTGAAATACCCGGGCTCAACTTGGGTGCTGCATTTCAAACTGGAAGTCTAGAGTGCAGGAGAGGAGAGTGGAATTCCTAGTGTAGCGGTGAAATGCGTAGAGATTAGGAAGAACACCAGTGGCGAAGGCGACTCTCTGGACTGTAACCGACGCTGAGGCTCGAAAGCGTGGGGAGCAAACAGGATTAGATACCCT
+
GGGGGGGGGGGGGGGGGGGGGGGGGGFGGGGGGFGGGGGGGGGGGGGGGFGFGGGGGGGGDCGGGGGGGGGGGGGDGGGGGGFFG?EFFGGGFGDCEGGGGDGGE:ECFGF@<>FEGGFFFACG46BF8FG<EC>EGGFGG<CGEC@F:>C5@DF<FGC<FCFGGG@C=4=C?EF@CCC2@1:??CCEFE<;FFGEEGFCBFEDGG>GFFFFF?ECF8D9GGGGGEGGEFCEFGGDDFGFF@FGFF=DEFGGGFCE7@GFGGF;CFE<FE:ECGGGGFGCGGFFGE,FCGFGFA,GGFF?GGGGDGGGCGGGFCF>FGGFAFFFE,CGGFGGGGGGFGGGGGGGGGDGGGGGGFGGGGGFCGGGGGGGEGFEGGGGGGGFGGFGGGGGEGGGGGGGGFGGGGGGFFGGGGGCCCCA
@AWDZ 51772
TGGGGAATATTGCACAATGGGCGCAAGCCTGATGCAGCCATGCCGCGTGTATGAAGAAGGCCTTCGGGTTGTAAAGTACTTTCAGCGGGGAGGAAGGGAGTAAAGTTAATACCTTTGCTCATTGACGTTACCCGCAGAAGAAGCACCGGCTAACCCCGTGCCAGCAGCCGCGGTAATACGGAGGGTGCAAGCGTTAATCGGAATTACTGGGCGTAAAGCGCACGCAGGCGGTTTGTTAAGTCAGATGTGAAATCCCCGGGCTCAACCTGGGAACTGCATCTGAGACTGGCAAGCTTGAGTCTCGTAGAGGGGGGGAGAATTCCAGGTGTAGCGGTGAAATGCGTAGAGATCTGGAGGAATACCGGTGGCGAAGGCGGCCCCCTGGACGAAGACTGACGCTCAGGTGCGAAAGCGTGGGGAGCAAACAGGATTAGATACCCT
+
EGC@F,8CECFAEEFFF9F,F<@CGGGCF8EA9FFFGGFGD8F,@:@CC,C,CFGGGCCG<E@F=FFFEEEGCEEFCFGG,C<FFFGGGGGDGGDFGGGEGGDFGFGGGGAFGFE,C,=,@,<=>FE:FFFGCCGGF+@D3D@CCFCFFGCEFE,<7>1<@BFF>,<8F:FGGG<@;<?B35FEEEFCGFFFE<>C@7@CE:AECF,AC<FE@CC?:58:18C=*7C9*FGGFGFE>AFFFFFCFGG9:<9+A8EGFF:<?EGFGGFF>FGFDAGFDB>@,,8,@GGGGGGGCCFFFFCGEF+DDFFC7:CB<:,AECGFGCGGGE<@@7GEFGF9F==:EDFE;9FGFE9,<CDEFCFGGGFDCCB,,97DFBCEEF7GCC@BEGFGD@CGFBB+EFEE<,CCGGEGGGDGGFF@<DGGGGFGDGGGGGFCFAF@8C8A6
@AWDZ 135
TAGGGAATCTTCGGCACTGGACGAAAGTCTGACCGAGCAACGCCGCGTGAGTGAAGAAGGTTTTCGGATCGTAAAACTCTGTTGTTAGAGAAGAACAAGGATGAGAGTAACTGTTCATCCCTTGACGGTATCTAACCAGAAAGCCACGGCTAACTACGTGCCAGCAGCCGCGGTAATACGTAGGTGGCAAGCGTTGTCCGGATTTATTGGGCGTAAAGCGAGCGCAGGCGGTTTCTTAAGTCTGATGTGAAAGCCCCCGGCTCAACCGGGGAGGGTCACTGGAAACTGGGAGACTTGAGTGCAGAAGAGGAGAGTGGAATTCCATGTGTAGCGGTGAAATGCGTAGATATATGGAGGAACACCAGTGGCGAAGGCGGCTCTCTGGTCTGTAACTGACGCTGAGGCTCGAAAGCGTGGGGAGCAAACAGGATTAGATACCCT
+
FGGFGGGGFFFF@EFE:CECGGGGEGG<FCFFGGGGGGGGGDGDCFG@B@FFEFGFFFAFEFE@EFEGEEFFEFFGGFGCCE,B=EGGGGFGGGGGGGCFF9EDDGGGGGGFGEFFFAF,DFDDFGC:BDDADFG<FFFCEFG8DF8CE7BCFGGGF7>>@FEECEC8FFGCFGGGGGGCEG:<FGCC/<F'>8<E/?>=:CC2*?1FEGGFE:>E>GGEEGEGEGCGGDGGDGFG77?F<?FE=D<GGFFCGEF/DGGGGCFFFCEEC>GEGGE@9FD8&GFDE<@FFA@9FEDEF8B@BAE>9F=:EAEA9AFF?FAGF8FGF@?GFEFEEEEFE,@,C7FE,,<CGGGGGFDGFGFFCC:CF:@FCEF:CCGGGGFECCAFGGGGGGFFCFF7GGGGGGGGGFECFCGGF:EGFFFCFFFFCGFE9GF,DFGFCB<C@
@AWDZ 136
TGGGGAATATTGCACAATGGGCGCAAGCCTGATGCAGCCATGCAGCGTGTATGAAGAAGGCCGTCGGGGTGTAAAGTACTTTCAGCGGGGAGGAAGGGAGTAAAGTTAATACCTTTGCTAATTGACGTTACCCGCAGAAGAAGCACAGGCTAACTACGTGCCAGCAGCCGCGGTAATACGGAGGGTGCAAGCGTTAATCGGAATTACTGGGCGTAAAGAGCACGCAGGCGGTTTTTTAAGTCAGATGTTCAATCCCCGGGCTCAACCTGGGAACTGCATCTGATACTGGCAAGCTTGAGTCTCGTAGAGGGGGGTAGAATTCCAGGTGTAGCGGTGAAATGCGTAGAGAGCCGGAGGAATACCGGTGGCGAAGGCGGCCACGTGGACGAAGACTGACGCTCAGGTGCGAAAGCGTGGGGAGCAAACAGGATTAGATACCCT
+
EFDFGC,C<@CFGG@FE@FA,CFC@CFGG,CEGCC;@ECF9CE,,CBBBGD9FFF@9EEFFC+@FCEGFCGFF<EFF?@<FCFGD<F:B:88=BE8+>BCFFFFG,BFGGDG,<,CDCE,CF,@3=BC7,<@BFG@<*@CFGGCCC,>DF6FF75,>F8>7:,?BEFGC:7<C*<C+7,4=<F:8=CEGGF>C;*:8<,/8;EFGG+3,28C8?5E5:+;;@EGCCE<#8C87##;FCG7+2>CFC8:$,9A?A+CF@,:=C>8<FF<>7FCG<F<>5FGFE<FFFB@@ACF9<>3,8F>+@835=>::7FGFFF5,,EEC=B=B?<F>7@@B55B,+8=4B,,9C,84+++4<,9F?<CFC@,C@BFFF:@B:@@:8,,C,@,@GECEFAE@;FFEE<<CC+B,F@?<;GDGGFGFFEFFGFECCGFGFFEC,FC@CAA8
@AWDZ 137
TGGGGAATATTGCACAATGGGCGCAAGCCTGATGCAGCCATGCCGCGTGTATGAAGAAGGCCTTCGGGTTGTAAAGTACTTTAAGCGGGGAGGAAGGGAGTAAAGTTAATACCTTTGCTCATTGACGTTACCCGCAGAAGCAGCACCGGCTAACTCCGTGCCAGCAGCCGCGGTAATACGGAGGGTGCAAGCGTTAATCGGAATTACGGGGCGTGAAGCGAACGCAGGCGGTTTGTTAAGTCAGATGTGAAATCCCCGGGCTCAACCTGGGAACTGCATCTGTTACGGGCAAGCTTGAGTCTCGTAGAGGGGGGGAGACTTCCGGGGGTAGCGGTGAAATGCGTAGAGATCGGAAGGAATACCGGTGGCGAAGGCGGCCCCCTGGACGAAGACTGACGCTCAGGTGCGAAAGCGTGGGGAGCCAACAGGATTAGATACCCT
+
CF8ECCEF@EFFFDFGGFFFGGGGG@ECFFGGGG9FCFCF,F887@FFC6EFFGFEF8CD8C<C,CFE,CCGGFAEEFGEEG,C?,4@C=@C:BEF7F,BFFF,8<@DFFGGGDFD9<,,,FE9<C=>+:FFBCFF@+3D,>:8DC:>FG*>8,,<:@F@CGFGFE,<:CCF:*<F?E<FE7:11=<88;<5>+2:F>FDE:#/,0C)/+22AFE1;%<E3:EE=C>C9=ACC:CA4+9@@#2C@B<929GE:DCC<F<:,3<,?+:<,F<CC89<B<8??*:>5*,@*,B,3,,EF9:C<@*>@,++C>+F>,,CA:++@+++FA,CCB+=9B?5F++CGGGBFFA++44,A,C,DE=@77GGF=BC,<FCFB:7@DFF8CFCB,@,6,EC77F@+AFC,E@C7@8,,GEC@FEB9,8FFC,EFEFE9<C<E<F,B@,8-
@AWDZ 138
TAGGGAATCTTCGGCAATGGACGAAAGTCTGACCGAGCAACGCCGCGTGAGTGAAGAAGGTTTTCGGATCGTAAAACTCTGTTGTTAGAGAAGAACAAGGATGAGAGTAACTGTTCATCCCTTGACGGTATCTAACCAGAAAGCCACGGCTAACTACGTGCCAGCAGCCGCGGTAATACGTAGGTGGCAAGCGTTGTCCGGATTTATTGGGCGTAAAGCGAGCGCAGGCGGTTTCTTAAGTCTGATGTGAAAGCCCCCGGCTCAACCGGGGAGGGTCATTGGAAACTGGGAGACTTGAGTGCAGAAGAGGAGAGTGGAATTCCGTGTGTAGCGGTGAAATGCGTAGATATATGGAGGAACACCAGTGGCGAAGGCGGCTCTCTGGTCTGTAACTGACGCTGAGGCTCGAAAGCGTGGGGAGCAAACAGGATTAGATACCCT
+
GGGDGGGGGGGGGGGGGGGGGGGGGGGGGFGGGGGGGGGGGGGGGGGFGGGGGGGGGGGGGGGGGGGFCGGGGGGGGGGGGGGGGGGGGGGGGGGGGGGGGGGGGGGGGGGGGGGGGGGGGGGGGGGGGGGGGGGGGGGGGGGGFGGGDGGGGGFGGGGGGGGFGGGGGGGGGGGGGGGGGDGGGGGGGGGGGGGGGGGGGGGGFFGGFGGGGGGGGGGGGGGGGGGGGGGEGGFFEFFGEGGGFGGGGGFGGGGGGGGGGGFFFEE.GGFFDDFGGGGGFFGGGGGGGGEE,GFF<FGFGGGGGGGGGGEFGGGGGFGGGGGCCGFCEGGGFGGGCGGGGGGGFGGGDFFGGGGGGGGGGGGGGGGGGGGGGGGGGGGFFDGGGGGGGGGGGEEGGGGGGGGGGGGGGGGGGGGGGGGGGGGGGGGGGGGGFF@GCCCCC
@AWDZ 139
TGGGGAATATTGCACAATGGGGGAAACCCTGATGCAGCAACGCCGCGTGAGTGATGAAGGTTTTCGGATCGTAAAGCTCTGTCTTCAGGGACGATAATGACGGTACCTGAGGAGGAAGCCACGGCTAACTACGTGCCAGCAGCCGCGGTAATACGTAGGTGGCGAGCGTTGTCCGGATTTACTGGGCGTAAAGGGAGCGTAGGCGGATTTTTAAGTGAGATGTGAAATACCCGGGCTCAACTTGGGTGCTGCATTTCAAACTGGAAGTCTAGAGTGCAGGAGAGGAGAGTGGAATTCCTAGTGTAGCGGTGAAATGCGTAGAGATTAGGAAGAACACCAGTGGCGAAGGCGACTCTCTGGACTGTAACTGACGCTGAGGCTCGAAAGCGTGGGGAGCAAACAGGATTAGATACCCT
+
GGGGGFGGGGGGGGGGGGGGGGGGGGGGGGGGGGGGGGGGGGGGGGGCFCFEFGGGFGGGCFGGGGGGGGGGGGGGGGGGGGGGGGGGGGGGGGGGGCFGGGGFGGGGGGGGGGGGGFGGGFGFGGGGGGGGGCGGGGGGGGGGGGGGEFGGGGGFGGGEGGGGGGGGGGGFGGFGGGFFGGFGGFGDFFGGGGGGGDEECFCDGGFGGGGGFGGGGFGGFGGGGGGGCGGGGGGGGGGGGGGGGGDDGD9CFFGGGGGGGGGGFGGFGGGGGGGGGGGGFGGGG9GGFGGGGGGGGGGGGGGGGGGGGGGGGGGGGGGGGGGGGGGGFDGGDGGFGGGGGGGGGGGGGGGGGGFGGGGFCGGGGGFFEGGGGGGGGGGGGGGGFGGGGGDGGGGGGGGGGGGGGGGGGFGCBBB8
@AWDZ 140
TGGGTAATATTGCACAATGGGCGCAAGCATGATGCAGCCATCCCGCGTGTATGAAGAAGGCCTTCGGGTTGTAAAGTACTTTCAGCGGGGAGGAAGGGAGTAAAGTTCATACCTTTGCTCATCGACGTTACCAGCCGAAGAAGCACCGGCTAACTCCGTGACAGCAGCCGCGGTAATACGGAGGGTGCAAGCGTTAATCGGAATTACTGGGCGTAAAGCGCACGCAGGCGGTTTGTTCAGTCAGATGAGAAATCACCGGGCTCAACCTGTGAACTGTATCTGATACTGGCAAGGTTGAGTGTCGTAGAGGGGGGTAGAAGTCCAGGTGTAGCGGTGAAATGCGTAGGGATCTGGAGGAATACCGGTGGCGAAGAGGGCACCATGGACGAAGAATGACGGTAAGGGGCGAAAGCGTGGGGAGCAAACAGGATTAGATACACT
+
GFGG66@FEE<AEDF,,666<E@CFEGG,CCC<6CFFAEFF,C,6@6+8B@<<9FGGGGGCFCEFGF@E=FBECECFCFGGA<F<<FCFGC+>F,AC+,+BE,@FGF,DDBF,,<5,C<FF<,,,+388B@B<8><<FCCE@,,@,D:**1*8D,,>BFF*>>DF:CFGGGEC*=*?::*8*CC@@FD,FC5?*/5CFCF58C8C?F<E+AC*:*?*0+:8*?E:EE5EEE*:*;89*<EECFGF++*03*00<+<EB>?C@56@::EC$C;?CFB$-<#<33=?,,3,,6,38,,=8>8+4+FF:8+CFC<C<AB5,:,,=9=E4?=8++,FCAB,?44+,E<,?,,:,,=E66@696++@7EB,C,,,FC9,,C9,,,AC@B@CC<C,C,,@@DB;,6,F7::7CFFCB8+@CFCCC66,FCCAFGGFFGGGFEBA,CA
@AWDZ 141
TGGGGAATATTGCACAATGGGCGCAAGCCTGATGCAGCCATGCCGCGTGTATGAAGAAGGCCTTCGGGTTGTAAAGTACTTTCAGCGGGGAGGAAGGGAGTAAAGTTAATACCTTTGCTCATTGACGTTACCCGCAGAAGAAGCACCGGCTAACTCCGTGCCAGCAGCCGCGGTAATACGGAGGGTGCAAGCGTTAATCGGAATTACTGGGCGTAAAGCGCACGCAGGCGGTTTGTTAAGTCAGATGTGAAATCCCCGGGCTCAACCTGGGAACTGCATCTGATACTGGCGAGCTTGAGTCTCGTAGAGGGGGGTAGAATTCCAGGTGTAGCGGTGAAATGCGTAGAGATCTGGAGGAATACCGGTGGCGAAGGCGGCCCCCTGGACGAAGACTGACGCTCAGGTGCGAAAGCGCGGGGAGCAAACAGGATTAGATACCCT
+
GGGCE@CFGGGGGGGFFGGGCFGGGGGGGGGGGGGGGGGGGGGGGGGGGGGGGGGGGGGGDFFGGGGEFDFEFGGDGFCFGGGGGGDGGGGGGGGGGGGGGGGGFGGGFGGGGGGGFGGGGGGGGGGEGGGGGDGGEFGGGGGGGGGGGGGGGGFGGGGGFFGGGGFGGCFDGDGGGGGGGG?GGEGGGGGGGGGG<D:CEGCF8CF>GGGGGGGGGGGGGGGGEEGGCFGEEEGFFGGGGGFG<FG9FGFGGGGGGFFGGGGF=FFGGCGGGFGGGFGGEFGGFF*FGFD7GFFF3937CCGGGGGEGGGGFGFFC5,D,GGGGGF>GGGDGGGCGGGDGFGGGGGFA9GFGGFFGFDGGFEFC?GGFF@GGFCEGECE@CGGGGGDGGGGCGDGGGGGFGGGGGGGGEGGGGFFFGGGGGGGGGGGGGGGGGGFC@AB8
@AWDZ 142
TAGGGAATCTTCGGCAATGGACGAAAGTCTGACCGAGCAACGCCGCGTGAGTGAAGAAGGTTTTCGGATCGTAAAACTCTGTTGTTAGAGAAGAACAAGGATGAGAGTAACTGTTCATCCCTTGACGGTATCTAACCAGAAAGCCACGGCTAACTACGTGCCAGCAGCCGCGGTAATACGTAGGTGGCAAGCGTTGTCTGGATTTATTGGGCGTAAAGCGAGCGCAGGCGGTTTCTTAAGTCTGATGTGAAAGCCCCCGGCTCAACCGGGGAGGGTCATTGGAAACTGGGAGACTTGAGTGCAGAAGAGGAGAGTGGAATTCCATGTGTAGCGGTGAAATGCGTAGATATATGGAGGAACACCAGTGGCGAAGGCGGCTCTCTGGTCTGTAACTGACGCTGAGGCTCGAAAGCGTGGGGAGCATACAGGATTAGATACCCT
+
GGGGGGGGGGGGGGGGGGGGGGGGGGGGGGGGGGGGGGGGGGGGGGDFGEGGGGGGGGGFFFG?FGGGGGGGGGGGGGGGGGGGFGGGGGGGGGGGGGFFFGGGGGGGGGGGGGGGGGDGGGGGGGGGEGGFFGGGGGFGGGGGFGGGDGGGGGGGGGGGGGGGGGGGGDGEG?GGGGGGFGCFGGG>GGGGGFGC3FCFFGGGGGGGGFGGGGGFEFGGGGGGGGFEGGGGGGDFGGGCCFGGFGGFGGGFGGGGGGFGGGF@CGCGGGGFGGGFGGGGGFE7FGFGCE=FFFB<FA?ADGGGGGGGGFAGGGFGDFGFBF<8GF?GGGGGGGGGGEGGGGGGFGGGGGFGFGFGGGGGEGGGCGGGGGGGGDGGGGFFGGGGGGGGGGGGGGGGCGGGGGGDGGGGGGGGGFDGFCGGGGGFGGGGGGFGGGGGCCCCA
@AWDZ 143
TGGGGGATATTGCACAATGGGCGCAAGCCTGATGCAGCCATGCCGCGTGTGTGAAGAAGGCCTTCGGGTTGTAAAGCACTTTCAGCGGGGAGGAAGGCGGTGAGGTTAATAACCTCATCGATTGACGTTACCCGCAGAAGAAGCACCGGCTAACTCCGTGCCAGCAGCCGCGGTAATACGGAGGGTGCAAGCGTTAATCGGAATTACTGGACGTAAAGCGCACGCAGGCGGTCTGTCAAGTCGGATGTGAAATCCCCGGGCTCAACCTGGGAACTGCATTCGAAACTGGCAGGCTAGAGTCTTGTAGAGGGGGGTAGAATTCCAGGTGTAGCGGTGAAATGCGTAGAGATCTGGAGGAATACCGGTGGCGAAGGCGGCCCCCTGGACGAAGACTGACGCTTAGGTGCGAAAGCGTGGGGAGCAAACAGGATTAGATACCCT
+
FGDFDFDGGGGGGGGGGGGFFGGGGGGGGGGGGGGGGGGGFGGGGGEEEFFGFFFEAFFGEGGGGGGGFCFEFGGGGGGGFGGGGGGGGGEGGGGGGGGGGGGGG<<FGGGGGGGGGFAFFGGGGGGFGGGGGGGGGGGGGGGGGGGGGGGGGGGFGGG>GGG?GGFGGGGGG8EG<GFGGGGGGGGFGGGGGGGE;CFEEGGGDGGGGGFFGEGGGGGGDGGGGCGGGGGE?GGFEC@<EFGG@GGGGG?@FCCCGDFFGFCGGGGCGGFGGGFFEFFCFFGFGCGFC<9GGFFEFCGGGGCC,FF7EE@FFFE,E,C8FEGFGGGGGDGGGGFGGEGGGGGGEAGGFGGGGGEGGGGGGGGGGGGFCGGGGGGGEGGGFFGGGGGGF<GFGGECGGGGFGGGDGGGGGDDGGFGGGGGGGGGGGGGGGGGGGFGCCCCC
@AWDZ 144
TAGGGAATCTTCGGCAATGGACGAAAGTCTGACCGAGCAACGCCGCGTGAGTGAAGAAGGTTTTCGGATCGTAAAACTCTGTTGTTAGAGAAGAACAAGGATGAGAGTAACTGTTCATCCCTTGACGGTATCTAACCAGAAAGCCACGGCTAACTACGTGCCAGCAGCCGCGGTAATACGTAGGTGGCAAGCGTTGTCCGGATTTATTGGGCGTAAAGCGAGCGCAGGCGGTTTATTAAGTCTGATGTGAGAGCCCCCGGCTCAACCGGGGAGGGTCATTGGAAACTGGGAGACTTGAGTGCAGAAGAGGAGAGTGGAATTCCATGTGTAGCGGTGAAATGCGTAGATATATGGAGGAACACCAGTGGCGAAGGCGGCTCTCTGGTCTGTAACTGACGCTGAGGCTCGAAAGCGTGGGGAGCAAACAGGATTAGATACCCT
+
FFGCGFFGGGGFDEGGGGGGGGFGCGGFFGGGGGGGGGEGGGGGGDGFFFGGGGFFFGGGGGGFGGGGGCEGCFGGGGGGGGGGGGEDFFGGGGGGGFGFD<=FGGCGGGGGGGGGFGG9FFFGGGEEFGGGGDFGGGGCFGGGGGGECC>CFCAFCFB@CGFCGC9FFGGGGGGG5GGG:FFEG?:FGC=CEFEDEGFGGAEGGE9F:EFCCEFGGCEGG<EG@5F?:EF:FC#GEC<F?A?C=CC,>?4>EDGFGCD<,FGGGEEE:BA:DFBC,%AGFEB:7E8EAF9<,FFFFCGGE9E,AFGGFDGFEF9EFFGGGFGFGGGGDGGGGGFCCGGCBF?GCGGGGGFA8EADGGGFGGFFEFF7?GFCCDGGFFD@GF@<@GDDCEFECGGGGGGGFDGFCCEAGGGGGGGEDFCGGFFCFGGCFCAGGGGGC8CC<
@AWDZ 145
TGGGGAATATTGCACAATGGGCGCAAGCCTGATGCAGCCATGCCGCGTGTATGAAGAAGGCCTTCGGGTTGTAAAGTACTTTCAGCGGGGAGGAAGGGAGTAAAGTTAATACCTTTGCTCATTGACGTTACCCGCAGAAGAAGCACCGGCTAACTCCGTGCCAGCAGCCGCGGTAATACGGAGGGTGCAAGCGTTAATCGGAATTACTGGGCGTAAAGCGCACGCAGGCGGTTTGTTAAGTCAGATGTGAAATCCCCGGGCTCAACCGGGGAACTGCATCTGATACTGGCAAGCTGGAGTCTCGTAGAGGGGGGTAGAATTCCAGGTGTAGCGGTGAAATGCGTAGAGATCTGGAGGAATACCGGTGGCGAAGGCGGCCCCCTGGACGAAGACTGACGCTCAGGTGCGAAAGCGTGGGGAGCAAACAGGATTAGATACCCT
+
FGGGGCEGFGFGGGGGGFG<,@FGGEGGGGDGGGGGGDFGDCFGGGGB@BFEECC<@EFEFGFEEFFGG,FFGGGGEGGGG9ADGGGGDGEFEFGGGGGG+,CDCDGGGCFCGEGFGF9FGGGGGAFBFDCCFC>FG+@D:CFCFCFGGGGGGG9FDEGFDFCF>FCFF=@GGEGD@FFGGGFC9<F;EGGFED:C@;CF8CCF;<E?:8AEEGFGGGFG5>::CEGD5C/??CG<GCF<7>709FFFCFCEG4CFGF>CDEC>#@C#$GEFGDFCFFGFF@C@@7DD+AFD8,C@,2@8+++,AFF+GFFBBBC<9EEGFFFGE,@GGGGCB,BGGFDGFFFGFF<DB?FFDFCGFGGGFD@GGGGCDGGGGGEGGCC,,<GGFECGFFFCCFCGGFCFFCEEEGGFEEGGGGGGGGGGGGGGGGGGGGGGGGE?CCCCC
@AWDZ 51696
TGGGGAATATTGCACAATGGGCGCAAGCCTGATGCAGCCATGCCGCGTGTGTGAAGAAGGCCTTCGGGTTGTAAAGTACTTTCAGCGGGGAGGAAGGGAGTTAAGTTAATGCCTTTGCTCATTGACGTTACCCGCAGAAGAAGCACCGGCTAACTCCGTGCCAGCAGCCGCGGTAATACGGAGGGTGCAAGCGTTAATCGGAATTACTGGGCGTAAAGCGCACGCAGGCGGTTCGTTAAGTCAGATGTGAAATCCCCGGGCTCAACCTGGGAACTGCATCTGATACTGGGAAGCCTGAGTCTCGTAGAGGGGGGTAGAATTCCAGGTGTAGCGGTGAAATGCGTAGAGATCTGGAGGAATACCGGTGGCGAAGGCGGCCCCCTGGTCGAAGACTGACGCTCAGGTGCGAAAGCGTGGGGAGCAAACAGGATTAGATACCCT
+
GFGFGGGGGAFCGGGFDFCFDGGEGGG@FCGGGC6EFFGGEF<FGGGGGBCFGGDEGGFGC=FGGGGEF:@FGGGDECFGAC-FF9FGGGGGGGGGDGFG@,ADF,DDGFD9DDFD?F,95BFFFFF=FFFF@FDDBFG<FFGGGAFGGGGGGGGGGGGGD7FGGFGGEGGGGCE:FFFGCGGGG7FCFG>GGEG>C<C>E6C>FGEFFGGGGEGGGGGD@GEGGGG5GFGCC8:FF>:F=F?GFFGGEFGCEGGGCFGGFF>EEFG=@>CEGCFFGGFFCCA8FGEC@,7F<>3,CB@3+3+F<GGFF@+=AFE,?B,EGGGGDDF:C@E>GGACGFGGGGGGGGFCDF8EEE?5A9ECGFF8GGGGFGCEFCGCF@+DGGGGC,GF@<GGGGGGGF@F<DFF:C7GFFCB@CGGGF,GGF9GGGGGGGGGFGFEBA,CB
@AWDZ 147
TGGGGAATATTGCACAATGGGCGCAAGCCTGATGCAGCCATGCCGCGTGTATGAAGAAGGCCTTCGGGTTGTAAAGTACTTTCAGCGGGGAGGAAGGGAGTAAAGTTAATACCTTTGCTCATTGACGTTACCCGCAGAAGAAGCACCGGCTAACTCCGTGCCAGCAGCCGCGGTAATACGGAGGGTGCAAGCGTTAATCGGAATTACTGGGCGTAAAGCGCACGCAGGCGGTTTGTTAAGTCAGATGTGAAATCCCCGGGCTCAACCTGGGAACTGCATCTGATACTGGCAAGCTTGAGTCTCGTAGAGGGGGGTAGAATTCCAGGTGTAGCGGTGAAATGCGTAGAGATCTGGAGGAATACCGGTGGCGAAGGCGGCCCCCTGGACGAAGACTGACGCTCAGGTGCGAAAGCGTGGGGAGCAAACAGGATTAGATACCCT
+
GGGGGCGGGGGGGGGFGGGGGGGGGGGGGDGGGGGGGGGGGGGGGGGFGGGGGGGGGGGGGGGFGGGGGGGGGGGGFFGGGGGGGGGGGGGGGGGGGGGGGGGGGGGGGGGGGGGFGGGGGFGGGGGEGGGFGGGGGGGGGGGGGGGGGGGGGG@GGGGGGFGGGG?GGGGGGGGGGGGGGGGGGGGGGFGGGGGGGFFEGGGG?GG>GGGGGGGGGGGGGGGGGGFGEGGGGGGGGFGGGGFGFGC>CFFCGEGFFFFGFFCFGGGFGGGGGFFEFFFGGGGGGGGGGGGGGGFGGF>+FGGGFGGGDGGGCGGCFEEFBC?FGGGGGGGGGGGGGCGGGGGGGGFGGGGGGFEGGGFGGGGGGGGGGGGGGGGGGGGGGGGGGGFGGEAGGGGGGGGGFGGGGGGGGGGGGGGGFGGGGGFDGGGGGGFGGGGGCC@CA
@AWDZ 148
TGGGGAATATTGCACAATGGGCGCAAGCCTGATGCAGCCAGGCCGCGTGTATGAGGAAGGCCTTCGGGTTGTAAAGTACTTTCAGCGGGGAGGAAGGGAGTAAAGATAATACCTTTGCTCATTGACGTTCCCCGCAGAAGAAGCACCGGCTAACTCCGTGCCAGCAGCCGCGGTAATACGGAGGGTGCAAGCGTTGATCGGAATTAATGGGCGTAAAGCGCACGCAGGCGGTTTGTTAAGTCAGGTGTGAAATCCCCGGGCTCAACCTGGGAACTGCATCTGATACTGGCAAGCGTGAGGCTCGTAGAGGGGGGTAGAATTCCAGGTGTAGCGGTGAAATGCGTAGAGATCTGGAGGAATACCGGTGGCGAAGGCGGCCCCCTGGACGAAGACTGACGCTCAGGTGCGAAAGCGTGGGGAGCAAACAGGATTAGATACCCT
+
EC,CE@@CCEEGGGFCE<EFGGGGGGGFG<E8FEEGGG9F8F@:CFGGC7FDE9,9=CFGG<FEGFGGF7FGFGG<CCE9<,EGCAFEGECCGGGCBCDCCABFA,,7C,FCDF9AFG,,B=EFGCFGG,@<CEGD@C@,@CFGEF:CFGDGGGD@FGCGG7B<<EFFFEFECFFGCFGFEGCCC*/?@:F8ECE*1+3:EC*8E++3CGGFEEGGGG'C/:8EGGCECC<EEE88CC<CFGED4FFCB?9E8@<525BEGE8=CFF;@=DC>,>=B@<EF,C<C<9CF<+:@3,F>,++C@3,>8FC==FF5@5,C5,=,EB,<CFGFCGFAFF9GFFB+FEC,EE,<A?GGGGEDCGGFCGGFF7EGF7F+@E@CCC@<CCGGFC<,,,6CFB@C8GF<EC@CEEGCEEFF@<@,,FCF@GGFFGFFFEFGGFDBA,C@
@AWDZ 149
TGGGGAATATTGCACAATGGGCGCAAGCCTGATGCAGCCATGCCGCGTGGATGAAGAAGGCCTTCGGGTTGTAAAGTACTTTCAGCGGGGAGGAAGGGAGTAAAGTTAATACCTTTGCTCATTGACGTTACCCGCAGAAGAAGCACCGGCTAACTCCGTGCCAGCAGCCGAGGTAATACGGAGGGTGCAAGCGTTAATCGGAATTACTGGGCGTAAAGCGCACGCAGGCGGTTTGTTAGGTCAGATGTGACATCCCCGGGCTCAACCTGGGAACTGCATCTGATACTGGCAAGCTTGAGTCTCGTAGAGGGGGGTAGAATTCCAGGGTTAGCGGTGAAATGCGTAGAGATCTGGAGGAATACCGGTGGCGAAGGCGGCCCCCTGGACGACGACTGACGCTCAGTTCCGAAAGCGTGGGGAGCAAACAGGATTAGATACCCT
+
EEGFGEGGF<EEFEEFFG9FGGGGGD@DF8EFGGAFFG@F,C,CCCG+@+B@FFGD9FFGGGGF@F@F,,78?FAF,E9FFFGGA<FE=C:7=:AE7@BCF8EFE<,FFFDE,<<CFF9FGG,EFGC+BCF<FDF<CCFFFFGFG,8CE@BFGC9E7F:>C<FFFGGCGG*=<*?>>F@FGGEGGF*:FFF7<*==CCEECEEEGF+0<CCC:98CFACE::CG5=ECEEGECFCFCG#C7@=D??F>G<#2>E<<><7E>118/>:@887:GCAE@53#@<,8,@CFGF@,,<>>,2+8+++,<CF+F@+DD?F8AAAEBD4,4,F7GE@:,C59,?:+CB,5,F<?9GGFFC<,,9F@@>+8CGGDE?DFF>+EF@7B,@,GFFC69,9GGGGGFEA,9@6,8+EGFE:CFEFB@C;,<6,,@FFGGCEFFFEDCCBCA
@AWDZ 150
TAGGGAATCTTCGGCAATGGACGAAAGTCTGACCGAGCAACGCCGCGTGAGTGAAGAAGGTTTTCGGATCGTAAAACCCTGTTGTTAGAGAAGAACAAGGATGAGAGTAACTGTTCATCCCTTGACGGTATCTAACCAGAAAGCCACGGCTAACTACGTGCCAGCAGCCGCGGTAATACGTAGGTGGCAAGCGTTGTCCGGATTTATTGGGCGTAAAGCGAGCGCAGGCGGTTTCTTAAGTCTGATGTGAAAGCCCCCGGCTCAACCGGGGAGGGTCATTGGAAACTGGGAGACTTGAGTGCAGAAGAGGAGAGTGGAATTCCATGTGTAGCGGTGAAATGCGTAGATATATGGAGGAACACCAGTGGCGAAGGCGGCTCTCTGGTCTGTAACTGACGCTGAGGCTCGAAAGCGTGGGGAGCAAACAGGATTAGATACCCT
+
GGGDGGGGGGGGGGDGGGGGGGGGGGCFGGGGGGGGGGGGGGFECEF@FCCCEFGGGGGGEFFGGGGGGGGGGGGGGGD8FGGG,?FGGGFGCCFGGCDFDCGGGGGGGGGFG<FAFFEFFFGGGGGGGGGGGGEAFGFEFFGGGGGGGGCGGGGGGGEFGGGGGGGGGGGGGGGGGGGGGGFCGFFGGG>GGGDEG8CFFGDFFFEFFEGGGDFGFGGG.?CGGGEDCGG?EGG;:E<EGFFGFFGFEFC>AGGGGFGFE1:?F<<GFCDEGGGGFBCFAGGGFGGGEGCDC<8GGGGGGFE9GGGFFE9GGGFEBCEEFGGCGGGEEGGGCGGFE7EGFDFC,FCGGFFGGFCGGGGFEF8GGGGGGDCC@E7GFFCGGGGGGGGGGGFAGGGGGGGGFGGFAFFAFCGDGGGEGFGGGFGGGFCFGGGGGFFGCCCCC
@AWDZ 151
TGGGGAATATTGCACAATGGGGGAAACCCTGATGCAGCAACGCCGCGTGAGTGATGAAGGTTTTCGGATCGTAAAGCTCTGTCTTCAGGGACGATAATGACGGTACCTGAGGAGGAAGCCACGGCTAACTACGTGCCAGCAGCCGCGGTAATACGTAGGTGGCGAGCGTTGTCCGGATTTACTGGGCGTAAAGGGAGCGTAGGCGGATTTTTAAGTGGGATGTGAAATACCCGGGCTCAACTTGGGTGCTGCATTTCAAACTGGAAGTCTAGAGTGCAGGAGAGGAGAGTGGAATTCCTAGTGTAGCGGTGAAATGCGTAGAGATTAGGAAGAACACCAGTGGCGAAGGCGACTCTCTGGACTGTAACTGACGCTGAGGCTCGAAAGCGTGGGGAGCAAACAGGATTAGATACCCT
+
GGFFGCFGGGGGGGGGGGGGFGGGGGGGGGGGGGGGGGGGGGGGGGGGGFGEEDGGFGGGGGGGGGGGGGGGGGGGGGGGGGGGGGGGGGGGGGGGGGGGGGGGGGGGGGGGGGGGGGGGGGGG@@GGG@GGG:GGGGGGG?GGGGGGGEBFGCE5:>CFFGGGGGGGCEG>GGGGGDGFGGGGGGGGGGGGGDGCCEGEEGGGGGGGGGGECFGGFGGFGGFGGGFGDGGGGGGFFDGGGFFFGF:8CGGGGGGGGGGGGGGGFGGFGFGFGGFGDGGGFGGGG?8FGFGFB<FCGGGEGGGGGGGGGCGGGGGGGFGFGGFGGGGGGGGGGGGFC,<GGGGGGGGGGGGGGGGGGGGGFGGGGGGGGGGGGGGGGGGGGFFGGGGGGGGGGGGGGGGGGGGGGDFFGGGCCCCC
@AWDZ 152
TGGGGAATATTGCACAATGGGCGAAAGCCTGATGCAGCCATGCCGCGTGTATGAAGAAGGCCTTCGGGTTGTAAAGTACTTTCAGCGGGGAGGAAGGGAGTAAAGTTAATACATTGGCTCATTGACGTTACCCGCAGAAGAAGCACCGGCTAACTACGTGACAGCAGCCGAGGTAATAAGGAGGGTGCAAGCGTTAATCGGAATTACTGGGCGTAAAGAGCACGCAGGCGGTTTGTTAAGTCAGATGTGAAATCTCCGGGCTCAACCTGGGAACTGCATCTGATACTGGCGAGCTTGAGTCTCGTAGAGGTGGGTAGAATTCCAGGTGTAGCGGTGAAATGCGTAGATATCTGGAGGAATACCTGTGGCGAAGGCGGCCCCCTGGACGAAGACTGACGCTCAGGTGCGAAAGCGTGGGGAGCAAACAGGATTAGATACCCT
+
=F<EFEGGGGGGGGGGGGGFGGG7CFCG<EEEEEFGGGCGGGGCFGFG:BCCCAF@CFFF6C,EFGG+9,@CFGGGFFFGGGGFGC=:FG@>C:EECCFGFG9@A,C<CFDF,,<,B,3,C<,C>DE++B>FC=@>>FGCFEFGGF,@FB8FC>>,<F:F@CEF,BECCF*<<FCCDG<F9,2=C9=CFFB:C=>==<<FE?EEFFECE:;;:?E<4<%;0<8CC<:75=:8FF<;;:E?B;CCBFFC?G=?9+#5)1C@,2<@=C(C@4@:F@=CC9E@,@C3<<88+3,@C<DABAFC:GFGGGGFFB,=?AAB?=,FF44<8GGCEE>FF<?<<CGGGFEFB<,,,EEF8GFGGFF,CCC,GGEGGGGGGFEFB@GECGGEC<CCC,9FFF@+GGGGGDGFB,EF<;EGC@GEGF9FCGGFFFFFEADGGGGFCCCCC
@AWDZ 153
TAGGGAATCTTCGGCAATGGACGAAAGTCTGACCGAGCAACGCCGCGTGAGTGAAGAAGGTTTTCGGATCGTAAAACTCTGTTGTTAGAGAAGAACAAGGATGAGAGTAACTGTTCATCCCTTGACGGTATCTAACCAGAAAGCCACGGCTAACTACGTGCCAGCAGCCGCGGTAATACGTAGGTGGCAAGCGTTGTCCGGATTTATTGGGCGTAAAGCGAGCGCAGGCGGTTTCTTAAGTCTGATGTGAAAGCCCCCGGCTCAACCGGGGAGGGTCATTGGAAACTGGGAGACTTGAGTGCAGAAGAGGAGAGTGGAATTCCATGTGTAGCGGTGAAATGCGTAGATATATGGAGGAACACCAGTGGCGAAGGCGGCTCTCTGGTCTGTAACTGACGCTGAGGCTCGAAAGCGTGGGGAGCAAACAGGAGTAGATACCCT
+
DFGGGGGGGGGGGGGGCFFGFFGGGGGGGCFGGGGGEFEEFGGGGDGGGGGGFFGGGGGGGFGGGEG:FGGFGGGGGGGGGGGGGCFFFFGGGGGGGFFFFBB<AF=ECCFGGGGGGGGGGDAFGGGGGGGGGGGGGGGGGGGGGGEGGG6CFGCFGFGGGFF?F?GFFEEE>EE=C=FGGFFGGGGGGGGD=GGGGFGGGGGGG3F>GGECCGGCFEF8EGDECEDEEG<GGC,<:FFFFFGG;FGGGGFDDFGFEFEGGGFEGGFEFEGDFFC:8FFGFG9F884,74,A5FFA8CFF=;EEE?9,GGFGGGGFGFF9FFCF9E<CCCCCFCF@E:,@E?FFGFFECFFGFE<DGGGFE98GGGECC,CEGFF8FEFGGGGGFGGGGGGFDGGGCGGGGEGGGGFDFCCGGGFGGFFAGGGGFFD@F@,DEGGGCCCC@
@AWDZ 154
TAGGGAATCTTCCGCAATGGACGCAAGTCTGACGGAGCAACGCCGCGTGAGTGAAGAAGGTTTTCGGATCGTAAAACTCTGTTGCTAGAGAAGAACAAGTGCTAGAGTAACTGTTTGCGCCTTGACGGTATCTAACCAGAAAGCCACGGCTAACTACGTGCCAGCAGCCGCGGTAATACGTAGGTGGCAAGCGTTGTCCGGATTTATTGGGCGTAAAGCGAGCGCAGGCGGTTCCTTAAGTCTGATGTGAAAGCCCCCGGCTCAACCGGGGAGGGTCATTGGGAACTGGGAGACATGAGTGCAGAAGAGGAGAGTGGAATTCCATGTGTAGCGGTGAAATGCGTAGATATATGGAGGAACACCAGTGGCGAAGGCGGCTCTCTGGTCTGTAACTGACGCTGAGGCTCGAAAGCGTGGGGAGCAAACAGGATTAGATACCCT
+
GGGGGGGGGGGGGGGGGDGGGGGGGGDGGGFGA@FGGGGGDGGCGGGFBFGGFGGGGFGGGFCCFGGGGGGGGGGGGGGGFF9FDGGGGGGGGGGGGCEFFFGGGGGGGGGCFGGGFGGGG7FGGGGGGGGGGGGG@FDFGGGGGGG?G??GGGGGGGF8CGG?FGGGFGGGB4FF@GFCC:FFFGGGFGGGFCGCGGFFDEEFFGGGGGGGGC?>FGC4CGGGGGG5GGFDFE@EE?6>0<CGGF?GGGGGGGGDGFFDG=8CCEFGGFDFFCDF@BFB<FGGEDFFGGGGGFCGGGGFE;GGGFF9GGFGGGGGGGF?FGFDGGGGGGGGGGGGGDGGGGEF9AFGGFFFGGFGGGGFC98GGGFDFCGCGGGGGGGGGFE8GFCF9GGFGGGGGGGGGGGEFGGFGCFF:GGGGGFGFGGGGGGGGGGGGGGGC<CC<
@AWDZ 155
TGGGGAATATTGCACAATGGGCGCAAGCCTGATGCAGCCATGCCGCGTGTATGAAGAAGGCCTTCGGGTTGTAAAGTACTTTCAGCGGGGAGGAAGGGAGTAAAGTTAATACCTTTGCTCATTGACGTTACCCGCAGAAGAAGCACCGGCTAACTCCGTGCCAGCAGCCGCGGTAATACGGAGGGTGCAAGCGTTAATCGGAATTACTGGGCGTAAAGCGCACGCAGGCGGTTTGTTAAGTCAGATGTGAAATCCCCGGGCTCAACCTGGGAACTGCATCTGATACTGGCAAGCTTGAGTCTCGTAGAGGGGGGTAGAATTCCAGGTGTAGCGGTGAAATGCGTAGAGATCTGGAGGAATACCGGTGGCGAAGGCGGCCCCCTGGACGAAGACTGACGCTCAGGTGCGAAAGCGTGGGGAGCAAACAGGATTAGATACCCT
+
GDGGGCFFEFGFGGGGGGFGFGGGGEGGGGGGGGGGGGGGGGGGGGGGGGGGGGGGGGGGGGGGGGGGGGGGGGGGGGGGGFGGGGGGGGGGGGGGGGGGGGF@FDG,CDFGGGGGFGGDFGGGGGGCFGGGGEGGGGFGGGGGGGGGGGGGGGFGGG3FGGGGCFGGGGGGGGGGGGGGGEFGGGGGGGGGGGGGGGGGGGGGFGGGGGGGGCGGGGG=>GEGGCC=GGGGGCDFCGFGFGGGFGGGGGFFGCFFGFFFGCFFGGGGFAFED<FFFFGGGFAF@<FFFFGGGGGGFFF>=CGGGGGGDGGGGGFGGGGFGGGGGGGGGDGGGGGGGGGGGGGGGGFGF9FGFGEFGGFEEFGGEGGEFGF>GGGGGGGGGGGGGGFDGFFFDGGF7FGGFGGGGGGGCDGGEGGGGGGGGGGGGGGGGGGGGGFGCCCCC
@AWDZ 156
TGGGGAATATTGCACAATGGGCGCAAGCCTGATGCAGCCATGCCGCGTGTATGAAGAAGGCCTTCGGGTCGTAAAGTACTTTCAGCGGGGAGGAAGGGAGTAAAGTTAATACCTTTGCTCATTGACGTTACCCGCAGAAGAAGCACCGGCTAACTCCGTGCCAGCAGCCGCGGTAATACGGAGGGTGCAAGCGTTAATCGGAATTACTGGGCGTAAAGCGCACGCAGGCGGTTTGTTAAGTCAGATGTGAAATCCCCGGGCTCAACCTGGGAACTGCATCGGATACTGGCAAGCTTGAGTCTCGTAGAGGGGGGTAGAATTCCAGGTGTAGCGGTGAAATGCGTAGAGATCTGGAGGAATACCGGTGGCGAAGGCGGCCCCCTGGACTAAGACTGACGCTCAGGTGCGAAAGCGTGGGGAGCAAACAGGATTAGATACCCT
+
GFGGGE@EF9FGFGGGGGGGFFGDGGGGGEGGGGEGGGGGFFFGGDGGDBCFFG<FGGFECFFGGFGFGGFCFGGFGGGG9F<CF9FGCEFGGGG8=CFCFF9DF,@FF,FFCCFC<F<FGDFGGGD@FG:FF:FGGGGFGGGGGGGC<EGGGGFGGGCCF*>BFFCFGGGGGGGGGGFFG<BFG@FCCFE8CGEE*0<C>E>F?<0,<CEFGCCEFEFGG17:<<GEGEGEFAC?CC#9FCCGCDFE9C=C@EFCC>,>:/,@@F+,FFFE@7GGGFE@#CFCGGGGGFB,DG@CC9DEC>FF?FF7GF@B,FCFGGFGFGFGCGGCGGFCGF9ACGGFDF?CEDGGEC<GGGGFGGGGFF>AFGGGGFGDGGGGFF7B,GEGFCE,EGGFFFDCDGFGFGFFCCGGGGGGGGFCFDCGGF<GFGGGGFEFGFEFCA<CB
@AWDZ 157
TGGGGAATATTGCACAATGGGCGCAAGCCTGATGCAGCCATGCCGCGTGTATGAAGAAGGCCTTCGGGTTGTAAAGTACTTTCAGCGGGGAGGAAGGGAGTAAAGTTAATACCTTTGCTCATTGACGTTACCCGCAGAAGAAGCACCGGCTAACTCCGTGCCAGCAGCCGCGGTAATACGGAGGGTGCAAGCGTTAATCGGAATTACTGGGCGTAAAGCGCACGCAGGCGGTTTGTTAAGTCAGATGTGAAATCCCCGGGCTCAACCTGGGAACTGCATCTGATACTGTCAAGCTTGAGTCTCGTAGAGGGGGGTAGAATTCCAGGTGTAGCGGTGAAATGCGTAGAGATCTGGAGGAATACCGGTGGCGAAGGCGGCCCCCTGGACGAAGACTGACGCTCAGGTGCGAAAGCGTGGGGAGCAAACAGGATTAGATACCCT
+
CFGGGEEFDFFGGGGFGGG8FGGGGGGGGCGGGGGGCGGGGGGGGGGEE@EEEEGGGGGGGGGFGFGGGGGGGGGG,FFGGGCFFAFGGGCFGGFGGGGGGFFCF?FGFFGGGFGGGFFGGGGGGGGCFFCCGEGE@FFGGGGGGGGGGGGGGGF@FE8G0>CGGFFCGGGGGFGGFFC;EECFGFGGGGGFGE'CCE>CCCCFFGGGGGGG,GGGGGGGGGGEGGG=GGECGGGFCFCGGFCG=CFECFBFGGGEDGCGECE=FF:FGFFCEFGGCCCCFF7,BFF>7GFC9FC7FA7GEGGFFD:GECFGECE,GGGGFGGGGGGFFEECGGGGFEFCGGEFGGCF@FGGGGFEAGGC=F:E6GFC<B,CGGGGGDGGEGFC,EF<C,,EGGGCFFGFECGECB,CGGGGGGGGGGGGGGFDGGFFECGGGGFFCCCCC
@AWDZ 158
TGGGGAATATTGCACAATGGGCGCAAGCCTGATGCAGCCATGCCGCGCGTATGAAGAAGGCCTTCGGGTTGTAAAGTACTTTCAGCGGGGAGGAAGGGAGTAAAGTTAATAACTTTGCTCATTGACGTTACCCGCAGAAGAAGCACCGGCTAACTCCATGCCAGCAGCCGCGGTACTACGGAGGGCGCAAGCGTTCATCGGAATTACTGGGCGTAAAGCGCACGCAGGCGGGTTGTTAAGTCAGATGTGAAATCCCCGGGCTCAACCTGGGAACGTCATCTGATACTGGCAAGCTTGAGTCTCGTAGAGGGGGGTAGAATTCCAGGTGTAGCGGTGAAATGCGTAGAGATCTGGAGGAATACCGGTGGCGAAGGCGGCCCCCTGGACGAAGACTGACGCTCAGGTGCGAAAGCGTGGGGAGCAAACAGGATTAGATACCCT
+
E,CFCEGGGGDGGFFGGGFGGGGGG>FCFEDFFGCDDEFCGFCFG7++@BFGCFDCGGGGFGFFG7EFD,4?EFFGAFGCFF<FEF7EEGC@+?A?77FG:F<FF,DAA5C,B<=DDF<DFGGGGF7B+>C@F+CF:BCBFGGGGG7FGG*>3,52D,<,,3,?<B:F:FCCCFE*>FF:54*<E7>C>**/<2;&<GFFC:#'@02#<EGC2=CECCCE?-9:8/ECG<C#?8,:1FBF9>:>,6@>CC4@#+>CFED<5,0?C26A9GFC@9,,F@9C@;@,GF<<>,,CGCFFDFF=:B7GF@EDGGGGFEFCGFF,B:,4,8FC@7F7GGGFFFGEC?C9=<FGEEGEF<F<FC,C>+>FECGGFCGGGFCEDFC7GDFGGFCCC,,,F@F@6,F@8FC+@F@FFEGGGGGGGGGGGGGGGGGGFF<GGGGF@8CB8
@AWDZ 159
TAGGGAATCTTCGGCAATGGACGAAAGTCTGACCGAGCAACGCCGCGTGAGTGAAGAAGGTTTTCGGATCGTAAAACTCTGTTGTTAGAGAAGAACAAGGATGAGAGTAACTGTTCATCCCTTGACGGTATCTAACCAGAAAGCCACGGCTAACTACGTGCCAGCAGCCGCGGTAATACGTAGGTGGCAAGCGTTGTCCGGATTTATTGGGCGTAAAGCGAGCGCAGGCGGTTTCTTAAGTCTGATGTGAAAGACCCCGGCTCAACCGGGGAGGGTCATTGGAAACTGGGCGACTTGAGTGCAGAAGAGGAGAGTGGAATTCCATGTGTAGCGGGGAAATGCGTAGATATATGGAGGAACACCAGTGGCGAAGGCGGCTCTCTGGTCTGTAACTGACGCTGAGGCTCGAAAGCGTGGGGAGCAAACAGGATTAGATACCCT
+
G<EFECE@FFGDFFDDGGGGGGGEEEGFFEGGGGGGGEGGGGGCFGGFEGGGGGGGGGCFF,:,C==FGGGGGFGEGFG,F?E9F8FGFE?FCFC,4,,BBFCAFFGGGGGFG<EGFFFGG8<,<FGGGGGGGFGGFFGGFG@FGDDFCG>BC8;CF:<,DCGDFGGGGGGGGD:FDFFF,,<7BCFGDFFGE@CECC<F@5EF9<:/C?CF9//?7FC?EEC8ECC<CE5?EG?FG:AFDC>7CFGFE<4CC%BFFCC:CFCFGG@==GFDDD@:,GF@@EA/98FC:@+EEF,=A,?EF9B@,;AFFECE9FFAACDF<<9FDFE>7=+FB,,FC4,4@A,9AC,FEFC8FC,C@BAFCFEFFC:@,GFB+@8,FECEECFDFC9F<F<,:E>FCC,F,<@F<DEFFECFCGGFDECFGGFFAFGGGFFFGGFCB,CCC
@AWDZ 160
TGGGGAATATTGCACAATGGGCGCAAGCCTGATGCAGCCATGCCGCGTGAATGAAGAAGGCCTTCGGGTTGTAAAATACTTTCAGCGGGGAGGAAGGGAGTAAAGATAATCCGTTTGCTCCTTGACGTTACCCGCAGAAGAAGCACCGGCTAACTACGTGCCAGCAGCCGCGGTAATACGGAGGGTGCAAGCGTTAGTCGGAATTACTGGGCGTAAAGCGCACGCAGGCGGTTTGTTAAGCCAGATGTGAAATCCTTGGGCTCAACCTGGGAAGTGCATCTGAAACCGGCAAGCTTGAGTCTCGTAGAGGGGGGTAGAATTCCATGTGTAGCGGTGAAATGCGTAGAGATCTGGAGGAATACCGGTGGCGAAGGCGGCCCTCTGGACGAATACTGACGCTCAGGTGCGAAAGCGTGGGGAGCAAACAGGATTAGATACCCT
+
G<EFGGGG,FF,EFGGGGGGCFGEGGGFGGGGGGEGGG-FAFGGGGGFG,,CFG9EFGGG,CFGGGGCG7CCGGG9<,9ECG<5,,CFFCCCE@E,4BB74=A?F,57F,,<+BFG+FBA,3CDFGD7DB7DF++++@35@CCF7DFGG*4CFGF;DEFGGGGGG?GGGEGGDGGGGGGG:FEGF=@BFGFFEEEG#3A8EG:CCG5FGGGGGGGGGGGG@8>:=EEDEGGE8GDG4;.G9<>?=FFGGFFB.CF'#/?@CF#GF@CGG9FC>#=C?E@>)BF.F>+F>FE=,FBDAFC8+++E<FCFCF<<?DA<<F?,FEF,<FF7DGGGGFGGFFGF7FFFFFC,,C,FCC<9F9=+GFF8GGGGGGGGGGGF@8,,,GGFB,C,,;,EGGGGGFF<<GF@,@GGGF@CF:ECCC,FFF9GGGFFFFGGGGGGCC?C@
@AWDZ 51555
TGGGGAATATTGCACAATGGGCGCAAGCCTGATGCAGCCATGCCGCGTGTATGAAGAAGGCCTTCGGGTTGTAAAGTACTTTCAGCGGGGAGGAAGGGAGTAAAGTTAATACCTTTGCTCATTGACGTTACCCGCAGAAGAAGCACCGGCTAACTCCGTGCCAGCAGCCGCGGTAATACGGAGGGTGCAAGCGTTAATCGGAATTACTGGGCGTAAAGCGCACGCAGGCGGTTTGTTAAGTCAGATGTGAAATCCCCGGGCTCAACCTGGGAACTGCATCTGATACTGGCAAGCTTGAGTCTCGTAGAGGGGGGTAGAATTCCAGGTGTAGCGGTGAAATGCGTAGAGATCTGGAGGAATACCGGTGGCGAAGGCGGCCCCCTGGACGAAGACTGACGCTCAGGTGCGAAAGCGTGGGGAGCAAACAGGATTAGATACCCT
+
FG8CFFGGECGGGGGGGG9CEGGGGGGGGGGGGGGGGCGGGFGGGGGGGGGGGGCEFFFCGGGGGGGDGEGG9FG<EFGGGGGGGGGGG7CCECGFGGGGGGGGFGGGGGGGGGFGGGGGGGGFGGGGGGGGGGDGGGGGGGGDFFFGGGGGGGGGGEGFGGGGGGGGGECFGGDEEGGGGGGGDGGGGG9C>EGGGGGGDGGGFGFGGFGE<FFA;CFECEDF=<DDEGFCGFGGGGGFGGGFGFGGGGGFGGGGGFFFCFGFGGDGGGGFFFFFDAFFCF7@F@EGGGGGGFCGGGFDFEDGGGGGF7GGGGGGGF<BF8A8GGGGFGGGGGFFFEF:CGGFGE;@<FCGGFEAGGFDGGGGCGGGGFGGEFEGCGGGDEGGGGGGFFAC@,GGDGFGFGGGGGGGFEEGGGGGGGFGGGGFFGGGGGGFGGGFCCCCC
@AWDZ 162
TGGGGAATATTGCACAATGGGCGCAAGCCTGATGCAGCCATGCCGCGTGTATGAAGAAGGCCTTCGGGTTGTAAAGTACTTTCAGCGGGGAGGAAGGGAGTAAAGTTAATACCTTTGCTAATTGACGTTACCCGCAGAAGAAGCACCGGCTAAATACGTGCCAGCAGCCGCGGTAATACGGAGGGTGCAAGCGTTAATCGGAATTACTGGGCGTAAAGCGCACGCAGGCGGTTTGTTAAGTCAGATGTGAAATCCCCGGGCTCAACCTGGGAACTGCATCTGATACTGGCAAGCTTGAGGCTCGTAGAGGGGGGTAGAATTCCAGGTGTAGCGGTGAAATGCGTAGAGATCTGGAGGAATACCGGTGGCGAAGGCGGCCCCCTGGACGAAGACTGACGCTCAGGTGCGAAAGCGTGGGGAGCAAACAGGATTAGATACCCT
+
DECCC,BFFGGGGGG<FDDFGGGGCGCFCE,EFGGGFG9FGFGGEGGFCFG9CFAECFGG,EFFGGGDC:FFGGGCFGFDEDCCE<CEGGDGED?ACFGEFGFEGD<9FFCFG9<A?FG,<FEFFB=:+F+=DBCE:CF,B>FFFGC:F7BF8D,27@B:7FA<CCCCGGGC:<FGGG<F8?CCGDFGGG?55+0:0@F>GG3;=DFF,<64CECC*DE?8CEGCGFGGGG>FCB:50CCEFGGFGFC:>69<CFDG>?F<B<@98CDFFC9GDE<C9FE@CD;G,9C>393>,FF@@+B:7D>9GGGF@FE9FFGFDFEE=:,GGGFCECCB5,,<CGGGFGDFEAGGFGGGGGFCEGEGE@C6B,FF9FF88++FF:CCFEGGGDEC9FCDGGGEF8@DFEE>GEE8GGFF7F@<<FCGGGGGGDGGF<F9FFEC@8CC
@AWDZ 163
TGGGGAATATTGCACAATGGGCGCAAGCCTGATGCAGCCATGCCGCGTGTATGAAGAAGGCCTTCGGGTTGCAAAGTACTTTCAGCGGGGAGGAAGGGAGTAAAGTTAATACCTTTGCTCATTGACGTTACCCGCAGAAGAAGCACCGGCTAACTCCGTGCCAGCAGCCGCGGTAATACGGAGGGTGCAAGCGTTAATCGGAATTACTGGGCGTAAAGCGCACGCAGGCGGTTTGTTAAGTCAGATGTGAAATCCCCGGGCTCAACCTGGGAACTGCATCTGATACCGGCAAGCTTGAGTCTCGTAGAGGGGGGTAGAATTCCAGGTGTAGCGGTGAAATGCGTAGAGATCTGGAGGAATACCGGTGGCGAAGGCGGCCCCCTGGACGAAGACTGACGCTCAGGTGCGAAAGCGTGGGGAGCAAACAGGATTAGATACCCT
+
FGGGDGGGGGGGGGGGFGDFGFGGGGGGGGGGGGGGGGGGGGGGGGG@FGFGGGGGGGGGGGGGGGGDGCFGGFEFGGGGFGGGGGGGGGGGGFGGDGGGGGGGGFFG?FGGGGGGGGGGGGGGGGDFGGGGGGGGGGGEFGGGGGFGGEEGGG?FFGFFGGGGF?GGGG@FCFEGGGGGGGGGGEGGGGGGGEEG>9CF:GGFGGDFGGGGGGGGGGGG87<FCGGDDGGGGFGGGFFFC>FGFGCACFBGGGGGGGFEEG<FGEFFGFFCFCFGGGGGGGGB@+GFC7GGFFGGFAC@F7?FFGECGGGGGGGFFFGE<GGGGGGGGDGGGGGGGCGGGGFGFFCGGGGGGGEGGFFGGGFGGGGFCE>GGGDGCGGGGGGGGGGGFAFFEGGGGGGGGGGGGGGFGGGGGGGEGFGEFGGCGGGGGF9GFFFGCCBCC
@AWDZ 164
TAGGGAATCTTCGGCAATGGACGAAAGTCTGACCGAGCAACGCCGCGTGAGTGAAGAAGGTTTTCGGATCGTAAAACTCTGTTGTTAGAGAAGAACAAGGATGAGAGTAACTGTTCATCCCTTGACGGTATCTAACCAGAAAGCCACGGCTAACTACGTGCCAGCAGCCGCGATAATACGTAGGTGGCAAGCGTTGTCCGGATTTATTGGGCGTAAAGCGAGCGCAGGCGGTTTCTTAAGTCTGATGTGAAAGCCCCCGGCTCAACCGGGGAGGGTCATTGGAAACTGGGAGACTTGAGTGCAGAAGAGGAGAGTGGAATTCCATGTGTAGCGGTGAAATGCGTAGATATATGGAGGAACACCAGTGGCGAAGGCGGCTCTCTGGTCTGTAACTGACGCTGAGGCTCGAAAGCGTGGGGAGCAAACAGGATTAGATACCCT
+
GFGGFCEGGGGGGGGGGGGGGGGGGGGGGGGGGGGGGGGGGGGGGGGGD,BFFFGCFGGGGGFGG@B8CFGGGGGGGGGGGGGGGGGGGGGGGGGGGGGGGGGGGFFGGGGGGGFGGGGGGGGGGGGGEGDGGGGGGGGCEGCGGGGGGGGGGGGGGGGGGCCFGGFGGCFEEFGCFGG7,?F@CFFGG=GC'GGEGFFFG*'CB,;?CCFG<DGECGGGGC551GGGGFGGGGDF7;CGCGFGFGFD7GFFGEFGGF@FEGGFGFCGGGGCFDECF?98FGFGCCGGFFFFEFGDGGGFFGFFAGFAGGGFFGGEFGGGGE9FGGEEFGFCGGGGGGGFC<FE9GGGGGGGGGFGFGGGGFGGGGGGGGGGGF@CGGGGGGGFGGGGGGGGGGGEEF?GGGGGGCGGGGGGGGGGGGGGGGGGGGGGGGGFGFGGCCCCB
@AWDZ 165
TGGGGAATATTGCACAATGGGCGCAAGCCTGATGCAGCCATGCCGCGTGTATGAAGAAGGCCTTCGGGTTGTAAAGTACTTTCAGCGGGGAGGAAGGGAGTAAAGTTAATACCTTTGCTCATTGACGTTACCCGCAGAAGAAGCACCGGCTAACTCCGTGCCAGCAGCCGCGGTAATACGGAGGGTGCAAGCGTTAATCGGAATTACTGGGCGTAAAGCGCACGCAGGCGGTTTGTTAAGTCAGATGTGAAATCCCCGGGCTCAACCTGGGAACTGCATCGGATACTGGCAAGCTTGAGTGTCGTAGAGGGGGGTAGAATTCCAGGTGTAGCGGTGAAATGCGTAGAGATCTGGAGGAATACCGGTGGCGAAGGCGGCCCCCTGGACGAAGACTGACGCTCAGGTGCGAAAGCGTGGGGAGCAAACAGGATTAGATACCCT
+
@FDCFGDECFGGGFGGGGGE8EEGGG@FGCC<FFGGGGGGG<FGFGCFGGFEGGGGGFGGCEGGGFGCFEEFGGG9EF<FDGGF9FDGGGGCEGFF7FGGFG<<C9EDFD,8FEGGFGFGGGGFGGG@FGEBFC@EGGF<FFFGGFFCCGG7DFCGG7FCFGG7BCGGFGGACFFGCFF:;@CFFF@CC:CFGG5=:F>2CEEFFGG;FFGCCEFEGE?EGCECE:CCGEG2:CF:>CF<@C>DCDFFFFE@ECCCFFCFGGGGFCG9F9ACF;F?E@GE4EC7C7ACF@CCE7,,<C@8+:FGFEC+GEGGGGFEE=AGGFEFFFFEDGEGGGGGGGGGGFFFFFEB<C8GGFEFECC+FC+FCFGGGFGCCDEGFC@,CGFF:EFFGGEAEGGFCGGFEGGGGGGGGGGFEFA7GGGEFGGGGFGGGGFGGGDGCACCB
@AWDZ 166
TGGGGAATATTGCACAATGGGCGCAAGCCTGATGCAGCCATGCCGCGTGTATGAAGAAGGCCTTCGGGTTGTAAAGTACTTTCAGCGGGGGGAAGGGAGTAAAGTTAATACCTTTGCTCATTGACGTTACCCGCAGAAGAAGCACCGGCTAACTCCGTGCCAGCAGCCGCGGTAATAAGGAGGGTGCAAGAGTTAATCGGAATTACTGGGCGTAAAGCGCACGCATGCGGTTTGTTAAGTCAGATGTGAAATCCCCGGGCTCAACCTGGGAACTGCATCTGATACGGGCTAGCTTGATTCTCGTAGAGGGGGGGAGAATTCCAGGTGTAGCGGTGAAATGCGTAGAGTTCTGGAGGAATACCGGTGGCGAAGGCGGCCCCCTGGACGAAGACTGACGCTCAGGTGCGAAAGCGTGGGGAGCAAACAGGATGAGATACCT
+
@DEFGFGGGFFDGFFCFCDGGGCEGGGFGGGF9CEFF<6CEF,EEDCFE,@EECFDGFGFFD,,6CFC,8+FA<CFGCECCAEGG,@FFCCEECEE:FCFCF,@@FFGGGFCCFFF9BG,?,8>:7=:,=>FG7*<*:EFGG?FG5EE5CE8FGFCC*:*;CC*C*@C***2/:EFG7C<C**?EGGGE7*:,2:C9@EEEC80@F-'<1/20EGGGF#:?:E:/+8EGGFEC9EGC*D?30CFDEFFG9CEDCFEF>?-<7FFCCE:D;<8B83(E>E<F?*:>,7:,,<,,>=9,++=EGF@3E@E:F:E<,?8,58,8,4E<ECCCCCDCB9,:C7@4,,555,,9B<=CEEEC4C8>+FFF?B,<@FCFF@++@6C,FCFCFFCCCC7@@@+8C,DF:@>F@9C@7C7GGC6,,EFCC<F@FFEC6,C;FBA8A8
@AWDZ 167
TGGGGAATATTGCACAATGGGCGCAAGCCTGATGCAGCCATGCCGCGTGTATGAAGAAGGCCTTCGGGGTGTAAAGTACTTTCAGCGGGGAGGAAGGGAGTAAAGTTAATACCTTTGCTCATTGACGTTACCCGCAGAAGAAGCACCGGCTAACTCCGTGCCAGCAGCCGCGGTAATACGGAGGGTGCAAGCGTTAATCGGAATTACTGGGCGTAAAGCGCAAGCAGGCGGTTTGTTAAGTCAGATGTGAAATCCCCGGGCTCAACCTGGGAACTGCATCTGATACTGGCAAGCTTGAGGCTCGTAGAGGGGGGTAGAATTCCAGGTGTAGCGGTGAAATGCGTAGAGATCTGGAGGAATACCGGTGGCGAAGGCGGCCCCCTGGACAAAGACTGACGCTCAGGTGCGAAAGCGTGGGGAGCAAACAGGATTAGATACCCT
+
FFGFGGGFEF9<FGGGGFFFGG+CEG:FGGGGFGGGGGGGGGGGGG7@FCFFGAEEFFFFGGDFGCD7+@=@FFFAFFGGGGGFFCFCCD@FGFFCGGF@FGGGG<DFB<FFG9FF9F<AFGG9=BFGFAFFGFF@C@FFFCCFAF:F7B*C87DEG@BFF:F7BF:FG>F>:*<FGGGGG**1?;*;?CCG>8EE*<C88?CCGGGG/<<<CGG>)C<EC1#1;@F::FAB:FE<CFE?F,FB82(?CCFFCCC:C:3ECCGFF+EDF9FD=>9GCE9=<C@/C7<,FFGBF,8GFF@6+@7EF8+:F+GGGGGFA,F8B,CFFEF:+EEFFF<A@7GGGFFC,FF<GF?GGGGGGDF=F:FGDGGGGFEEC@++@68,8<FFFE9F@9GFB,GF:FDFFGGGGECF8GGDF@-GGF<EECFGGGGGGGFGGGGGCCCCA
@AWDZ 168
TGGGGAATATTGCACAATGGGCGCAAGCCTGATGCAGCCATGCCGCGTGTATGAAGAAGGCCTTCGGGTTGTAAAGTACTTTCAGCGGGGAGGAAGGGAGTAAAGTTAATACATTTGCTCATTGACGTTACCCGCAGAAGAAGCACCGGCTAACTCCGTGCCAGCAGCCGCGGTAATACGGAGGGTGCAAGCGTTAATCGGACTTACTGGGCGTAAAGCGACCGCAGGCGGTTTGTTAAGTCAGATGTGAAATCCCCGGGCTCAACCTGGGAACTGCATCTGATACTGGCAAGCTTGAGTCTCGGAGAGGGGGGTAGAATTCCAGGTGTAGCGGTGAAATGCGTAGAGATCTGGAGGAATACCGGTGGCGAAGGCGGACCCCTGGACGAAGACTGACGCTCAGGTGCGAAAGCGTGGGGAGCAAACAGGATTAGATACTCT
+
GFGGGC@EAFFGGGGGGGFFCFBEGGDFGGGGGGGGGGGGGGFGFGGGG7FGGGFG<FCF8CFGGGGEGGGGGDGCF<EFGF<CEBCGGGF@FEG<FDFEEF,EF<FEFEG9,<EEC,<=FFGFFGGGGGGGGCCGGCCFCFFGG,F**>CEGGFFGFFGGGG7FC<FC@EGEGGE?FEF=<7<*<::FGGGC8EEFGC*;C*:FG+=<?FF8EGDGF=C&)#*8C42>>C8GFGGBCE<<:CC6BFCGE?43ECCF5FFFC;FGGC6@*=F@3B9>@DC=F77CFD>@,FD,C8,BA=::EE8,C@+F:+DGGFC9EA=4<,<8GGGEGFCE?9FCCFF@=,<;?9F<<8<FE<,??C>6C@<CCFCCFEC@B:E@,FB,@,@CF<AF9GGGEGF@F8G@FFECECGFB@7F7GGGFFFDDGFF@FFF<<6@E<EA,,<@
@AWDZ 169
TGGGGAATATTGCACAATGGGCGCAAGCCTGATGCAGCCATGCCGCGTGTATGAAGAAGGCCTTCGGGTTGTAAAGTACTTTCAGCGGGGAGGAAGGGAGTAAAGTTAATACCTTTGCTCATTGACGTTACCCGCAGAAGAAGCACCGGCTAACTCCGTGCCAGCAGCCGCGGTAATACGGAGGGTGCAAGCGTTAATCGGAATTACTGGGCGTAAAGCGCACGCAGGCGGTTTGTTAAGTCAGATGTGCAATCCCCGGGCTCAACCTGGGAACTGCATCTGATACTGGCAAGCTTGAGTCTCGGAGAGGGGGGTAGAATTCCAGGTGTAGCGGTGAAATGCGTAGAGAGCTGGAGGAATACCGGTGGCGAAGGCGGCCCCCTGGACGAAGACTGACGCTCAGGTGCGAAAGCGTGGGGCGCAAACAGGATTAGATACCCT
+
CFGGG@CGGGGGGGGGGGGFGGGGGCFFGGGGGGGGG8FEGGCGGGCF@7CFFGGGGGGCFFFGGGGGGGDGGGG9EFFFACFFGGGCGD+C:=FGGCECFFFAFDF9,DFGFBFGGGFFGADDFFG7DF@FFGGGC@<FFGGFFG7<*CECFFECFGGGGGGGGF7FCFDFG:FGD<9CEFEEEGGCDGA7>*?ECEFG8E8C?FFGGGDC?CEGECGEEGGGGGGDEFF:CE>FG<F:,?F=F>C>>#@30CGFF(DGGF89FFFGF?3:F,?BFFDBF@7:><9<FCECD9E@,4+<FC33,CCFC>7DA@CED=9GF?B,<EGFCC7CF<9ECCEBC7CFFFFB,,GGFGGGFFF7@CCFBBB,D?B,CGEF@777<EC,8,DFGFGGGGEFFGGF?FFGGDDGGGC@7GEGFGF7GFFFGCGFGF9GGGFFC@<A-
@AWDZ 170
TGGGGAATATTGCACAATGGGCGCAAGCCTGATGCAGCCATGCCGCGTGTATGAAGAAGGCCTTCGGGTTGTAAAGTACTTTCAGCGGGGAGGAAGGGAGTAAAGTTAATACCTTTGCTCATTGACGTTACCCGCAGAAGAAGCACCGGCTAACTCCGTGCCAGCAGCCGCGGTAATACGGAGGGTGCAAGCGTTAATCGGAATTACTGGGCGTAAAGCGCACGCAGGCGGTTTGTTAAGTCAGATGTGAAATCCCCGGGCTCAACCTGGGAACTGCATCTGATACTGGCAAGCTTGAGTCTCGTAGAGGGGGGTAGAATTCCAGGTGTAGCGGTGAAATGCGTAGAGATCTGGAGGAATACCGGTGGCGAAGGCGGCCCCCTGGACGAAGACTGACGCTCAGGTGCGAAAGCGTGGGGAGCAAACAGGATTAGATACCCT
+
FGGGGGGGGGGGGGGGGGGGGGGGGGGGGGGGGGGGGGGGGGGGGGGGGDGGGGGGGGGGGGGGGGGGGGGGGGGGGGGGGGGGGGGGGGGDEGGFGGGGGGEFGGGGGGGGGGGGGFGGGGGGGGGGGGGGGGGGGGGGGGFGGGCEGGDGGGGGFGFGGGGGGGGGGGGGGGGGGG@DEFGGGFEGGGGG==CCFGG?GGGGGGFGGGGGGGGGGGGG@=GGGCCDGGGGGGGGGGGGGGGG9FFFGGFGGGGGGGFGF8AEDFGGGGGGGFFFFFGFFGGGGGGGGFGGFFFFFDCF=GGGGGGEFC+GGFFGGGGF?GGGGGGGGGGGGGGGGFFFF7FGGGGGFGDFGGFFFFGGGGGGGGF=GGGGGGGGGGGGDGGGGGGGGDGFGGGGGGFGGGGGGGGGGGGGGGGGGGGGGGGGGGGGGGGGGGGGCCCCC
@AWDZ 171
TAGGGAATCTTCGGCAATGGACGAAAGTCTGACCGAGCAACGCCGCGTGAGTGAAGAAGGTTTTCGGATCGTAAAACTCTGTTGTTAGAGAAGAACAAGGATGAGAGTAACTGTTCATCCCTTGACGGTATCTAACCAGAAAGCCACGGCTAACTACGTGCCAGCAGCCGCGGTAATACGTAGGTGGCAAGCGTGGTCCGGATTTATTGGGCGTAAAGCGAGCGCAGGCGGTTTCTTAAGTCTGATGTGAAAGCCCCCGGCTCAACCGGGGAGGGTCATTTGAAACTGGGAGACTTGAGTGCAGAAGAGGGGAGTGGAATTCCATGTGTAGCGGTGAAATGCGTAGATATATGGAGGAACACCAGTGGCGAAGGCGGCTCTCTGGTCTGTAACTGACGCTGAGGCTCGAAAGCGTGGGGAGCAAACAGGATTAGATACCCT
+
EGGGG,FFGGFEFGGCFFGEGGGGGGGGGCG9FFGGGGEFGEGGGGGGG=F<C<E9FF=C=FDFGGGG7FEGGGFAFG9F,FG9=FGFFECGGDGGG8?=D9FCCFG,CFGGGGGCFFGGGGCGGGG@FGFDGGGG=<F8DD8,@CCEE++8DFFGG>FDC>CFFGF>EEEE7FFGGAF7FC7CCF*:<2<FC:'*=FC:C?<?:FGFFGEECCEGGFG5*://?C57EGGC,><<CD<FA:?B@C@DD@@AEEC<@:,A@EGFGGGDD3F@GGFFBA7,#CGD?F@E9EEE5FFEA9B,GGEGFFCDCF8E,FF<,,<=?=9FGFFE@+GEF59FFFCFE@FF;?9F<<E,GGDGF:C,E@GEF@F7FFC7GGGGGFEDGFFFGFFDGGGGGGF@@68GGFEEGGEGGGGGGFCF<CCFGGGGGFGGGGFFFFGFC@CCC
@AWDZ 172
AGGGGAATATTGCACAATGGGCGCAAGCCTGATGCAGCCATGCCGCGTGTATGAAGAAGGCCTTCGGGTTGTAAAGTACTTTCAGCGGGGAGGAAGGGAGTAAAGTTAATACCTTTGCTCATTGACGTTACCCGCAGAAGAAGCACCGGCTAACTCCGTGCCAGCAGCCGCGGTAATACGGAGGGCGCAAGCGTTAATCGGAATTACTGGGCGTAAAGCGCACGCAGGCGGTTTGTTAAGTCAGATGTGAAATCCCCGGGCTCAACCTGGGAACTGCATCTGATACTGGCAAGCTTGAGTCTCGTAGAGGGGGGTAGAATTCCAGGTGTAGCGGTGAAATGCGTAGAGATCTGGAGGAATACCGGTGGCGAAGGCGGCCCCCTGGACGAAGACTGACGCTCAGGTGCGAAAGCGTGGGGAGCAAACAGGATTAGATACCCT
+
,=FFGGEGGGGGGGGGGGGGGGGGGGGGGGGGGGGGGGGGDGDGGGGGGGGFGGGGGGFGFG8EGGGEGGGGGGGGGGGGGGGGGGGGGGGGGGGGGGGGGGGGGGDGGGGGGGCFFFFGGGG9DACBFFGGEEGGGDGGCFCFGGGGGGGGGG,>FG::F*C7<C7:F:FGGEGG9F0=E*1GDDEEEGECEC;EGF:E8E>F6FFFGEEFEGFGCEGEGEEEGGE<5ECFGGGFC2BF:CGGFFCFA<FEGGGFCGGGGECEFEEEFFFGFFFF@7:A@:C,BC9F:@9GF,FF>,GFEDFGFEGEGGGGF9GEDFE:,GFE,GGGGGGFE?GGF7DGGGFGEDFCDGGGGGDGGGGDGGF@C67GGCGGFEC@@+GGGGGGGGGFFAF@GGDEGFGF8FCGGGGFGGGEEDGGGCGGGGGGFFGGGGGGGGGGCCCCC
@AWDZ 173
TGGGGAATATTGCACAATGGGCGCAAGCCTGATGCAGCCATGCCGCGTGTATGAAGAAGGCCTTCGGGTTGTAAAGTACTTTCAGAGGGGAGGAAGGGAGTAAAGTTAATACCTTTGCTCATTGACGTTACCCGCAGAAGAAGCACCGGCTAACTCCGTGCCAGCAGCCGCGGTAATACGGAGGGTGCAAGCGTTAATCGGAATTACTGGGCGTAAAGCGCACGCAGGCGGTTTGTTAAGTCAGATGTGAAATCCCCGGGCTCAACCTTGGAACTGCATCTGATACTGTCAAGCTTGAGTATCGTAGAGGGGGTTAGAATTCCAGGTGTAGCGGTGAAATGCGTAGAGATCTGGAGGAATACCGGTGGCGAAGGCGGCCCCCTTGACGATGACTGACGCTCAGGTGCGAAAGCGTGGGGAGCAAACAGGATTAGATACCCT
+
GCEFGGGGGGGGF6FG<FEGG8CFEEGFFGG<<EFGFCFGGGFFGGDGEB@FGFGAGGF@8<,CEFGGFGG:<EEAFFGGEGGGG,C<:BCCFCDA+B<CFG9DCEFFC?5FFGGG99EEEFGADDFFF<F?,6+@7:=F<DGGFG7:<B+>3@3@FE:<B5DFFGFGGD7CC<F<EBB<EFCFDE>GGG:FEEEG:<AC:EEC=GA@,CC*<CCDECECEC:/*CEC5EECF?'CBC3FC?D72CCCEFB5CCFGGFGFCE899CF@0FCCCFF9E9GFF@>FFCB=:DD=B,FGFF=6+GFDD=:==FC,?,FEE<DE=,,GFCEC:E@7?<,,?GFC:45AA,FFDEFFC5,@?9CB@@+C7@FGFF?=:F:@7@+,,EB,AC@6<,GF@@@@@,FCDE:@,@EE<7B77GGGF8C9F<CFCFC9C;;6,<FF@A,6<
@AWDZ 174
TAGGGAATCTTCGGCAATGGACGAAAGTCTGACCGAGCAACGCCGCGTGAGTGAAGAAGGTTTTCGGATCGTAAAACTCTGTTGTTAGAGAAGAACAAGGATGAGAGTAACTGTTCATCCCTTGACGGTATCTAACCAGAAAGCCACGGCTAACTACGTGCCAGCAGCCGCGGTAATACGTAGGTGGCAAGCGTTGTCCGGATTTATTGGGCGTAAAGCGAGCGCAGGCGGTTTCTTAAGTCTGATGTGAAAGCCCCCGGCTCAACCGGGGAGGGTCATTGGAAACTGGGAGACTTGAGTGCAGAAGAGGAGAGTGGAATTCCATGTGTAGCGGTGAAATGCGTAGATATATGGAGGAACACCAGTGGCGAAGGCGGCTCTCTGGTCTGTAACTGACGCTGAGGCTCGAAAGCGTGGGGAGCAAACAGGATTAGATACCCT
+
GGGGGGGFGGGGCGGGGGGGGGGGGGGFFEFGGGGGGGGGGGGGGGGGDGGGGGGGGGGGGGGGGGGEGGGGGGGGGGGGGGGGGGGGGGGGGGGGGGGGC<DFGGFGGGGGGGFFD<?AFGFGGGGGGGGGFBGFGGGGGGGGGGGDGGGGGGFGGGGGGGGGGGGGG5CCFGGGG/F4GGCFGGFGGGGGGGGEGFGG?GGGFFFGGGGGGGGGGGGGEGG>GGGGEEGGGGFGG7CFFGGGFGGGGGGFFGGGD:@FGG>FDFGGGEGEDFEGFGGGFGGGGGGF:FEEB7,GGGGFF=9EF;EFFE59?FGGFCFEGGFB?4,CFC>EGF@@,GGEGFAEFFEGFFFFDFF9GFE?FCF8DGEF@GEFF:@GFBC,FCCFGGGGFF<GGGGGC8CGCCCFFF@GGGCCGGGDGGGGGGGGGGGGGGGGGGGGCCCCC
@AWDZ 175
TGGGGAATATTGCACAATGGGCGCAAGCCTGATGCAGCCATGCCGCGTGTATGAAGAAGGCCTTCGGGTTGTAAAGTACTTTCAGCGGGGAGGAAGGGAGTAAAGTTAATACCTTTGCTCATTGACGTTACCCGCAGAAGAAGCACCGGCTAACTCCGTGCCAGCAGCCGCGGTAATACGGAGGGTGCAAGCGTTAATCGGAATTACTGGGCGTAAAGCGCACGCAGGCGGTTTGTTAAGTCAGATGTGAAATCCCCGGGCTCAACCTGGGAACTGCATCTGATACTGTCAAGCTTGAGTCTCGTAGAGGGGGGTAGAATTCCAGGTGTAGCGGTGAAATGCGTAGAGATCTGGAGGAATACCGGTGGCGAAGGCGGCCCCCTGGACGAAGACTGACGCTCAGGTGCGAAAGCGTGGGGAGCAAACAGGATGAGATACCCT
+
;<FFGF7FFCGGGFGFFGG?EFGGGGGGGGGGGGGGGFFGFGGGGGGGEGGFGGGGGGGGEGGGGFGCDFEEFGGGGGGGFGGGGGGGGGDGDEGGGGGGG@FGG9FGGGGGGFFGGGAFFGGGGCGFGGGGGFEGFGGGGGGGFGGGGGGGGGFEFFDFGGGF7C:FFG@FDEGGG::FGDEEGGGGCGGGGCEEEF<FGGCFCFGGGG>FGEFECCEC=EE65*@>EF2EEEGGGG>;FG<FFGGGFEB:39<C9CGEEF<FGCCGFFGFG<@271E=<::@EFC>3CGGFF<F8@+=:FCD@,BGFBECE<FF<@<EGFGFFGGFBEC6,DBCFB4+FFB?ADEA,GFGGGFGGFGEFC7E:C@F,FEFFGGGGFB7CGGGF<DE9F9@GGGGGGGGGGFGGFFFGFCGGGFFFAGFFGGGGEFGGEC,GGDFCCCCC
@AWDZ 176
TGGGGAATATTGCACAATGGGCGCAAGCCTGATGCAGCCATGCCGCGTGTATGAAGAAGGCTTTCGGGTTGTAAAGTACTTTCAGCGGGGAGGAAGGGAGTAAAGTTAATACCTTTGCTCATTGACGTTACCCGCAGAAGAAGCACCGGCTAACTCCGTGCCAGCAGCCGCGGTAATACGGAGGGTGCAAGCGTTAATCGGAATTACTGGGCGTAAAGCGCACGCAGGCGGTTTGTTAAGTCAGATGTGAAATCCCCGGGCTCAACCTGGGAACTGCATCTGATACTGGCAAGCTTGAGTCTCGTAGAGGGGGGTAGAATTCCAGGTGTAGCGGTGAAATGCGTAGAGATCTGGAGGAATACCGGTGGCGAAGGCGGCCCCCTGGACGAAGACTGACGCTCAGGTGCGAAAGCGTGGGGAGCAAACAGGATTAGATACCCT
+
FFFGGGGGGGGGGGFGGGGGGGGGGGDFGFGGGGGGGGGGGGGGGGGGGEGGGGGFGGGGGGGGGGGGFFFGGGGGGGGGGGGGGGGGGC@FEGGFGGGDGG9FGFGGGGGGGEGGGGFGGGGFGGGGGGGFEGE@GGGGGGGGGGGGGGGCEGGFGG@CFGGGGGGGGCCGGGGGGGGGGG?GE9CEGGGGGCEGFGG;GGGG>GGGFFGGGGGGCFGGGGDCEGCEGGEC<EGFCDFGFFGFFGGGGGFGDGGEFBGGGECFGFFGGGGFFFFEFFB=FFGFFF<FFCGFEAA7GE@=:EFGGGEGEGFDGGFGFECGFEFGGGGGGGGGF@GGFDGGGFEF=9GFGDFGGGGGGFFGGGGFGGFCGEEGGGGGEFEF?GGGGEF9FCFGEGGGEEFFCGGGGCGFF;@@CGF@GGFDGGGGGGFGGCFGFCGGCCCCC
@AWDZ 177
TGGGGAATATTGCACAATGGGGGAAACCCTGATGCAGCAACGCCGCGTGAGTGATGACGGCCTTCGGGTTGTAAAGCTCTGTCTTCAGGGACGATAATGACGGTACCTGAGGAGGAAGCCACGGCTAACTACGTGCCAGCAGCCGCGGTAATACGTAGGTGGCGAGCGTTGTCCGGATTTACTGGGCGTAAAGGGAGCGTAGGCGGACTTTTAAGTGAGATGTGAAATACCCGGGCTCAACTTGGGTGCTGTATTTCAAACTGGAAGTCTAGAGTGCAGGAGAGGAGAATGGAATTCCTAGTGTAGCGGTGAAATGCGTAGAGATTAGGAAGAACACCAGTGGCGAAGGCGATTCTCTGGACTGTAACTGACGCTGAGGCTCGAAAGCGTGGGGAGCAAACAGGATTAGATACCCT
+
FGFFGGGGGFGGGGGGGGGGGGGGGFFFGGFGGGGCFGFFFCDFFGGGGGEGFGFGEGCGGGGGFGGGCFEFFGFGGGGGGGGGGGGGGFFDCGGGGGCFCFGEE:?AFGGGGCFCFFFBBBF@FGEF8FCB@<<D>GGFF@CBCEE?GCCCFFGGGGG5FGF7=GGGDGG<G9GGDDGCFFFGFGG8:@CFGGGGGGGGE>EGGGE>=DAFGFFCF-GFGDGGGGGGE@:GGGGEGGGGG?GGEFEG?C=#9GFEFEFGGGGFGGGGCDGFFGGGGFE8FCCFG<9C,DFBGEFFE9FAFFGFEC:GGGGFDFEECEFF<<FEAFE@DF9FGGFEDGFGE@@CEB6CFE<GFE?FGFFDE9F,CFGCGEF@FFF<@DFE<@FFEGGEFFGFFFFGGGGGGGGGGGGGGGGCCCCC
@AWDZ 178
TGGGGAATATTGCACAATGGGCGCAAGCCTGATGCAGCCATGCCGCGTGTATGAAGAAGGCCTTCGGGTTGTAAAGTACTTTCAGCGGGGAGGAAGGGAGTAAAGTTAATACCTTTGCTCATTGACGTTACCCGCAGAAGAAGCACCGGCTAACTCCGTGCCAGCAGCCGCGGTAATACGGAGGGTGCAAGCGTTAATCGGAATTACTGGGCGTAAAGCGCACGCAGGCGGTTTGTTAAGTCAGATGTGAAATCCCCGGGCTCAACCTGGGAACTGCATCTGATACTGGCAAGCTTGAGTCTCGTAGAGGGGGGTAGAATTCCTGGTGTAGCGGTGAAATGCGTAGAGATCTGGAGGAATACCGGTGGCGAAGGCGGCCCCCTGGACGAAGACTGACGCTCAGGTGCGAAAGCGTGGGGAGCAAACAGGATTAGATACCCT
+
FFDGGEGFGGGGGGGGGGGGDFFEGGGGGGGGGGGGGGGGFFFGGGGGE7EFE<FFFGGGGG@EF?FEGGGGGCFDGGGGGGGGGGGGGG@FFGG8FFEGGG9DGDFGGCFFFFFFGGGGGGFFGGG:FFGGGFGGGGFGGGGGGEGGGGGCCGDGG7FGGGGGGGGGGCFCBFFGFF@CCF@FEGGGGGF?ECE5*0<CCEGF9EEFCCFGGGGDC@AGGG>GGGFGDGGFEEGGGFFFGGEFFFDFFC:5B@FGCDFGGFF9@C?EBDAFE9GFFBGGGGG>FEFGF7E<AGGGGFEFFCGGGGGGGFD<,GGFGGEF7CB+FFEEGGGGGGFCGEGGFF<E9GFDFAB8FCFGFF<C@DGGEGEGGGGGGGGGGGGCFE@GGGGGFAFFGGGGGGGGGGFEE;GGFDGGEFC;GFFFAGGGGGGGGGGGGGGGCCCCC
@AWDZ 179
TAGGGAATCTTCGGCAATGGACGGAAGTCTGACCGAGCAACGCCGCGTGAGTGAAGAAGGTTTTCGGATCGTAAAGCTCTGTTGTAAGAGAAGAACGAGTGTGAGAGTGGAAAGTTCACACTGTGACGGTATCTTACCAGAAAGGGACGGCTAACTACGTGCCAGCAGCCGCGGTAATACGTAGGTCCCGAGCGTTGTCCGGTTTTATTGGGCGTAAAGCGAGCGCAGGCGGTAGATAAGTCTGAAGTTAAAGGCTGTGGCTTAACCATAGTACGCTTTGGAAACTGGTTAACTTGAGTGCAAGAGGGGAGAGTGGAATTCCATGTGTAGCGGTGAAATGCGTAGATATATGGAGGAACACCGGTGGCGAAAGCGGCTCTCTGGCTTGTAACTGACGCTGAGGCTCGAAAGCGTGGGGAGCAAACAGGATTAGATACCCT
+
GGFGGGGGGGGGGGGGGGGGGGGGGGGGFGGGGGGGGGGGGDGGGGGGGFGGED<FDFGGGGGGGGGGGGGGGGGGGGGGFFGGGGGGGGGGGGGGGGGGGGFGGGGGGGGGGGGGGGGGFGGGGGGGGGGGGGGGFGFGGF8=E@FFGGGGGDGDGFGFGFC9EFGEFF@GGG@FGFGGGGGGGFFGGGGGGGGCEEFG?G#BGG)FGFGGFECEFGGCC;CEG5C:@:EG5?C@FGGCGGGGFEEGGGFGECFFF>8FFB<C?4=CDC@>CC3,4E/GGGGGFC5,GF<FF,FA,EGCE9>@,GGFGFFAGFGFFGGGFFGFFCCFB++CFDGGGGFCB5,GEGGGGGFEFAGGGGFCGGGGGGGGFCEGGGGGFC,FFFFF<GGGGFFGGECGGGGFGGGGGGGGGGDDGGGGGGGFGGGGGGFGFGGGGGGCCCCC
@AWDZ 180
TGGGGAATATTGCACGATGGGCGCAAGCCTGATGCAGCCATGCCGCGTGTATGAAGAAGGCCTTCGGGTTGTAAAGTACTTTCAGCGGGGAGGAAGGGAGTAAAGTTAATACCTTTGCTCATTGACGTTACCCGCAGAAGAAGCACCGGCTAACTCCGTGCCAGCAGCCGCGGTAATACGGAGGGTGCAAGCGTTAATCGGAATTACTGGGCGTAAAGCGCACGCAGGCGGTTTGTTAAGTCAGATGTGAAATCCCCGGGCTCAACCTGGGAACTGCATCTGATACTGGCAAGCTTGAGTCTCGTAGAGGGGGGTAGAATTCCAGGTGTAGCGGTGAAATGCGTATATATCTGGAGGAATACCGGTGGCGAAGGCGGCCCCCTGGACGAAGACTGACGTTCAGGTGCGAAAGCGTGGGGAGCAAACAGGATTAGATACCCT
+
<FGGGGGGGGGGGGGGGFGEGGGGGGDFDCFGGGGGGGGGGGGGGGGGGGGGGGGGGGGGFGGGGGGC<FGGGGGGGGGGGGGGGGGGGGFGGGGGGGGGGGFGGEEFFGGGGGGGGGGGAFGGGGGGGGGGGGGGG@FFFGGC:FGGGGGGGGGFFGGFGGGGGGGGFC*9C<FG?CGGGGGGGEFEGGGFGEEEGGGG>E=FFFCECFGGGGFGGFGGG>E=5EFGGGGCGFCFDCF:97:DBFGGGGGCFCGDDFBECCFFFFFGGGGFD;D77):CFFC=8F9ECAFGFFGFDE>837GFABDGFC7GDFFAFGGGGFB4,GGGGGGGFE,EAB47FDE?9,,5@DFGGGGGFGFEC:@C6,=ECGF:DGFCGECB8FF,@@FF@AAFEFC6,C,C,EGEECFFFCCGGGGGGEAFGFCGGGGGGFGGGGGGCCCCB
@AWDZ 181
TAGGGAATCTTCGGCAATGGGGGGAACCCTGACCGAGCAACGCCGCGTGAGTGAAGAAGGTTTTCGGATCGTAAAGCTCTGTTGTAAGAGAAGAACGGGTGTGAGAGTGGAAAGTTCACACTGTGACGGTATCTTACCAGAAAGGGACGGCTAACTACGTGCCAGCAGCCGCGGTAATACGTAGGTCCCGAGCGTTGTCCGGATTTATTGGGCGTAAAGCGAGCGCAGGCGGTTAGATAAGTCTGAAGTTAAAGGCTGTGGCTTAACCATAGTATGCTTTAGAAACTGTTTAACTTGAGTGCAGAAGGGGAGAGTGGAATTCCATGTGTAGCGGTGAAATGCGTAGAGATCTGGAGGAATACCGGTGGCGAAGGCGGCCCCCTGGACGAAGACTGACGCTCAGGTGCGAAAGCGTGGGGAGCAAACAGGATTAGATACCCT
+
9FFFGFCFFFDGGGGGGGGGGGGGGGGGGGGGGGGGGGGGGGGEGGG7FFFBDFGDDGGGFFGGGGGGGGGGGGGGGGGAGECFFFGGGGGGGGGGGGGGG:FGGEGGGGGGGGGGGGGGGGGGG?FGGEGGGGFGGDCFFEFCC<FGGGCCECCFGGGCEF8FFGGGGGGCEE:?E?C@F54CE@FCGE>C8FFGGG<:@EEB;=@FFCFGGG+EGGGFCEG5CEGGGFEGFFBF;;CFGFG7E<@;C@EFGGGFGGGCCFFDEAGGFF9G=AGEF@EGDGFFF>3339,C@FFFGGEFFD9DGGGGFD9GEFFFGGGGGGFGGGGGGGGGFGGGGGGGFD9FFGF?GGGFFCEGGGFGGGGGGGGGGGGGGDGGGGGEFGF@GFFEFCFAGGGGGGGGGGGGGGGFGGGGGGGGGGGGGGGGGGGGGGGGGGFFCCCCC
@AWDZ 182
TGGGGAATATTGCACAATGGGCGCAAGCCTGATGCAGCCATGCCGCGTGTGTGAAGAAGGCCTTCGGGTTGTAAAGCACTTTCAGTGGGGAGGAAGGCGTTAAGGAGAATAACCTTGGGGGTTGACGTTATCCGCAGAGAAAGCACCGGCTAACTCCGTGCCAGCAGCCGCGGTAATACGGAGGTGGCAAGCGTTATTCGGAATTACTGGGCGTAAAGCGAACGCAGGCGGTTTTTCAAGTCGGATGTGAAAGCCCCGGGCTCAACCTGGGAACTGCATTCGAAACTGGCAGGCTAGAGTGCTGTAGAGGGGGGTGGAATTCCAGGTGTAGCGGTGAAATGCGTAGAGATATGGAAGAATACCGGTGGCGAAGGCGGCCGCCTGGACGAAGACTGACGCTCAGGTGCGAAAGCATGGGGAGCGAACAGGATTAGATACCCT
+
F@FGGGGG<FGDGGGGGGGG8EGFGGG8FCGGGG<FGGEGGGGGGGGEG8DFFFGGGGGG66CFGGG=F,@FGGG,F,EF,F,5<,5,<FG:FGG8+F:FF7:8C,,,B,5:5,C5?,,@+@CFGGG=FG,,,88C:F+,@FGGG:FGGGDGGGG,FGGGGGGGGGGGGGGGG?GGGGGG@GGG;*CFGGGGGGG5#'?CGE+@:C'CG8FFEGGGGGGG1#DEFGGGGGGG#C,C9CCGGFCGGGGGGGF<+CG9-*AFFG3GGGF8F3FEG9?9DAG<+ECGGCEEG@CF<DC,F8>8,,9FFGGF=@8+,EC59FA<GGGFEGGGEGGGGGEF<GGGGGFF@??,FF,GGFC,GGF7GEF8GGGGGGGGEGGGC@6,,CB,@6C;,,CGGGGGGGFDAGGGCDGGGGGFC-GGGGGGFB,GGGGGGGGGGGFFCCCCC
@AWDZ 183
TGGGGAATATTGCACAATGGGCGCAAGCCTGATGCAGCGACGCCGCGTGAGGGATGGAGGCCTTCGGGTTGTAAACCTCTTTCGCCAGTGAAGCAGGCCTGTCCCTTGTGGGTGGGTTGACGGTAGCTGGATAAGAAGCGCCGGCTAACTACGTGCCAGCAGCAGCGGTAATACGTAGGGCGCGAGCGTTGTCCGGAATTATTGGGCGTAAAGAGCTCGTAGGCGGCTGGTGGCGTCTGTCGTGAAAGCCTCTGGCTTAACTGGGGGCTTGCGGTGGGTACGGGCCGGCGTGAGTGCGGTAGGGGAGACTGGAACTCCTGGTGTAGCGGTGGAATGCGCAGATATCAGGAAGAACACCGGTGGCGAAGGCGGGTCTCTGGGCCGTTACTGACGCTGAGGAGCGAAAGCGTGGGGAGCGAACAGGATTAGATACCCT
+
@FG@FDFGGGGGGGGGGGFFGGGGGFGFGGGGFFGGGGCGGGGGGGGGGGGFGF8FEGGGCE@FGFGDE:FFGGGGGGGGGGG:CFFGC9FGC,B=FDGGGGFGG9BGCFE76+@+@+@FGGGDFE8,@,>C;@:=FFFGG7FEE7CFFGGGGFGGGGGGGFG:FFECE<CFGGGCCF7@*1<CCECEGG>5CEEEC*;4>CF:C5CE9?5CG0F*9<E<<C89CC>;GGF0::F>9.CEGCA:@:F#<<9:@,8/F9?CGGGFFCE=F>C@6@<.:FD#@@2F@B<CD,FGE:@:C=EA8FCCFADF9?<?8B:DGGGGFCDGGGFGFGGECFEBFE5,9GFC:C9DGFGGGEF@GFCF7F@CGGGF@+CGFFCGGGGGGEFFGGFDGGGGFEGGDGGECGGGGGGGGGGGGGGDGFFGGGGGGGFGGFCCC?CC
@AWDZ 184
TGGGGAATATTGCACAATGGGCGCAAGCCTGATGCAGCCATGCCGCGTGTATGAAGAAGGCCTTCGGGTTGTAAAGTACTTTCAGCGGGGAGGAAGGGAGTAAAGTTAATACCTTTGCTCATTGACGTTACCCGCAGAAGAAGCACCGGCTAACTCCGTGCCAGCAGCCGCGGTAATACGGAGGGTGCAAGCGTTAATCGGAATTACTGGGCGTAAAGCGCACGCAGGCGGTTTGTTAAGTCAGATGTGAAATCCCCGGGCTCAACCTGGGAACTGCATCTGATACTGGCAAGCTTGAGTCTCGTAGAGGGGGGTAGAATTCCAGGTGTAGCGGTGAAATGCGTAGAGATCTGGAGGAATACCGGTGGCGAAGGCGGCCCCCTGGACGAAGACTGACGCTCAGGTGCGTAAGCGTGGGGAGCAAACAGGATTAGATACCCT
+
ECCFGGFCFGGGGGGGGGFFGGGGGGGGGGGGGGGGGGGGGGGGFGGGGGGGGGGGGGGGGFGGGGGFF@CGGGGFGGGGGGGGGGGGDFBFEEFGGGGGFCFGGFGGGGG9FFGGFGDGGGGGGGDFGFDGGGD@FGGGGGGGGFGEGGGGGGFGFGGGGCFGGG?GGGG6=F@FGGGCGFCGD+:EGGGGGEGE81F7GGGGGGEFGGFGGFGECFGEC8CFG=EEEGGFGGGGGGFFDFGGFGFDGCGFFFGCGGGGGGCFCGGGCCFF@CGFFCFFF@:FDFAFF,GFACFGFCEC7EDFGGDGGGGGFCFDGCGFBABE8DGGGE>:FEGFGEEGGFFGECC@FFF?GF,GFFC:CC@GGGGEGGEGGDGFFB:BGFFEFC,GGGGGGGGGGGGGFGGGF@8GGGGFCGFGGGGGGGGGFF<FFGFFGGGGC@CCC
@AWDZ 185
TGGGGAATATTGCACAATGGGGGAAACCCTGATGCAGCAACGCCGCGTGAGTGATGAAGGTTTTCGGATCGTAAAGCTCTGTCTTCAGGGACGATAATGACGGTACCTGAGGAGGAAGCCACGGCTAACTACATGCCAGCAGCCGCGGTAATACGTAGGTGGCGAGCGTTGTCCGGATTTACTGGGCGTAAAGGGAGCGTAGGCGGATTTTTAAGTGAGATGTGAAATACCCGGGTTCAACTTGGGTGCTGCATTTCAAACTGGAAGTCTAGAGTGCAGGAGAGGAGAGTGGAATTCCTAGTGTAGCGGTGAAATGCGTAGAGATTAGGAAGAACACCAGTGGCGAAGGCGACTCTCTGGACTGTAACTGACGCTGAGGCTCGAAAGCGTGGGGAGCAAACAGGATTAGATACCCT
+
FEEFGFGDGGGGGFGGGGFGGGGCGGF<FCG89CDGG?FGGE@EEGEGCGGGGGFGGGGGEFFGFBEGE7CFFF<FFEFFF@FDD<?EFEFFCFFGGGGGFFGEGGGGGFGFCFGGGGGGGGGEC7C8FFGG8,DFGGGGGGFAC+><*@1;7DC2>CB6FC@FCEGEGGG8EC?F3EGFEC*BBF=BB<FEFDC5?EDGEF99CDCFFCCFAFF?:AFD=EFG9F:C:EBCFGE#<FFGGGFFFFGG<GFCGFFB9<@,?AFGFFEC6=9FF8EE9=DCFCCD5<B,?CFE=8B=<FB,F9F==B?,CBE5,8,CDC5,C?FEFFE@<GFF@F@-EFDFFB,<5B8,6+9GB8FCCE@CCFCGGGGF@C87<FC<E@CFDCACC@@7FDGGFFDGDFFGE9EF;;@@@E@,C@B<
@AWDZ 186
TGGGGAATATTGCACAATGGGGGAAACCCTGATGCAGCAACGCTGCGTGAGTGATGAAGGTTTTCGGATCGTAAGGCTCTGTCTTCAGGGACGATAATGACGGTACCTGAGGAGGAAGCCACGGCTAACTACGTGCCAGCAGCCGCGGTAATACGTAGGTGGCGGGCGTTGTCCGGATTTACTGGGCGTAAAGGGAGCGTAGGCGGATTTTTAAGTGAGGTGTGAAATACCCGGGCTCAACTTGGGTGCCGCATTTCAAACTGGAAGTCTAGAGTGCAGGAGAGGAGAGTGGAATTCCTAGTGTAGCGGTGAAATGCGTAGATATATGGAGGAACACCGGTGGCGAAAGCGGCTCTCTGGCTTGTAACTGACGCTGAGGCTCGAAAGCGTGGGGAGCAAACAGGATTAGATACCCT
+
<FFEEFGGGFGGFGGGDFGGGGGGGGFGGGGGGFCFEEEGGGGCFGGG@GGGGECGGGGG8<FF<>CFECCAFCFFCEGGGFGEGGGGGGGCFFGFGG<FBFGGGGGGGGDF<F7:EFFAF<FF@FCGGGGGECFFGGA<>F,83:CB5>*==DGFG?GFFEFF7B<FF@=CFGGGGGG?CG,BEGGECCFGGGG:CECEGC7<EGGGFCCFGF><?=F#FE3<,<D>:?3@EG@CCCDGG>FGFF>C7E?9FEGGFFFFFCE;CGGE?FCE,FCFCFEF==,B9BE9,,<?CGEDAFA,EA74+7CFFBA,EFEGFFA,F9GGGEFC9E,D:FC@7F8EF@@@@,EC@FC7,GGFFCGFFGGGGFFCEGFC<F<CC+,F<CEGE@BCGGGFEEGGFCFGGFEF6@6,@F@<A,B<
@AWDZ 187
TAGGGAATCTTCGGCAATGGACGAAAGTCTGACCGAGCAACGCCGCGTGAGTGAAGAAGGTTTTCGGATCGTAAAACTCTGTTGTTAGAGAAGAACAAGGATGAGAGTAACTGTTCATCCCTTGACGGTATCTAACCAGAAAGCCACGGCTAACTACGTGCCAGCAGCCGCGGTAATACGTAGGTGGCAAGCGTTGTCCGGATTTATTGGGCGTAAAGGGAGCGTAGGTGGACTTTTAAGTGAGATGTGAAATACCCGGGCTCAACCTGGGTGCTGCATTTCAAACTGGAAGTCGAGAGTGCAGGAGAGGAAAGTGGAATTCCTAGTGTAGCGGTGAAATGCGTAGAGATTAGGAAGAACACCAGTGGCGAAGGCGATTCTCTGGACTGTAACTGACGCTGAGGCTCGAAAGCGTGGGGAGCAAACAGGATTAGATACCCT
+
FEFFGGGGEGGDFGCGGGGGGGGGGGGFGGGG@FFGGGGGGG7FFGGGG7BFGG?FGCFFFE<DFGG@7CF8?FGGGG9?9FFD?FGGCFFB==F?FEGG8,8BFGGGC?BBE,E9?F,C8FG<DGCCGGG9BFF<<=DFFFGEGFG+:5@C>>:=F<58>BF?3@F9>:<:<<<FCG@CGC7FFGFB:7CC:C:ECB>FFFGFAAGGFCFF:FFGCGFD?G;8CCC<#9C3300<GGFFEG8D7GGGGF>@E@C>=EFCFF>D9<.GGEFBB9FCFEFGGGEFFFEC8++8,?,FGGGGEE,84,GF?<,,,,GFFCGGGFFFCGGFEGFCGGGGGGGGGCEGFGGGFECGGGGGGGFECFC,@F,GGGGGGGF@,<6,GGFE,E6EFCGFGFF6:8FGGG@GGGGGFGGGGGGGGFFF@E,GGGGGGGGGGGGGCCCCC
@AWDZ 188
TGGGGAGTATTGCACAATGGGCGCAAGCCTGATGCAGCCATGCCGCGTGTATGAAGAAGGCCTTCGGGTTGTAAAGTACTTTCAGCGGGGAGGAAGGGAGTAAAGTTAATACCTTTGCTCATTGACGTTACCCGCAGAAGAAGCACCGGCTAACTCCGTGCCAGCAGCCGCGGTAATACGGAGGGTGCAAGCGTTAATCGGAATTACTGGGCGTAAAGCGCACGCAGGCGGTTTGTTAAGTCAGATGTGAAATCCCCGGGCTCAACCTGGGAACTGCATCTGATACTGGCAAGCGTGGGTTTCGTAGAGGGTGGTAGAATTCCCGGTGTAGCGGGGATATGCGTAGAGATCTGGAGGAATACCGGTGGCGAAGGCGGCCCCCTGGACGAAGACTTACGCTCAGGTGCGAAAGCGTGGGGAGCAAACAGGATTAGATACCCTC
+
CFFGGGGEFGGGGGGGGGGGGGGGGGGGGFGG<FGGGGFGFGGGGGEGGEFGEG@BF<EGFGGGGGGGGGGEGGGFFGGGGGF<FAFCGGFFGDFEFGGEGGDFGFCFGGDCGCADGFF<D>9EFFGF<DCGGGGF@FGFGGGGGGFEDGGGGGCGFGGGG*<FGFG><ECFG:EG9F,=CEGGGDD:EGGGGCEEGCCCEGEEFF+8ACFD>CE8FGFEGGE=CCGGD,GCCEEFG=GGGF<F=GDCCC?<EFDC*>FCEGGFC>F<FGGGGFFB9;@CBCGFC@@,CC>:3++F@,+8,>FF@3+++FB,D9F<<,,@GF@+FGFF:ECFDF9B,FB+=?,C,4<9,5,B?C<<E<D=:@8:BCFC<F?6@C+7FC+@,688,;<GF9FFC6,@7,8FEDC@,B@GFC@+C@GGFFF=,@EFFC,EC6,EFEE@CCC<A-
@AWDZ 189
TAGGGAATCTTCGGCAATGGACGAAAGTCTGACCGAGCAACGCCGCGTGAGTGAAGAAGGTTTTCGGATCGTAAAACTCTGTTGTTAGAGAAGAACAAGGATGAGAGTAACTGTTCATCCCTTGACGGTATCTAACCAGAAAGCCACGGCTAACTACGTGCCAGCAGCCGCGGTAATACGTAGGTGGCAAGCGTTGTCCGGATTTATTGGGCGTAAAGCGAGCGCAGGCGGTTTCTTAAGTCTGATGTGAAAGCCCCCGGCTCAACCGGGGAGGGTCATTGGAAACTGGGAGACTTGAGTGCAGAAGAGGAGAGTGGAATTCCATGTGTAGCGGTGAAATGCGTAGATATATGGAGGAATACCGGTGGCGAAGGCGGCTCTCTGGTCTGTAACTGACGCTGAGGCTCGAAAGCGTGGGGAGCAAACAGGATTAGATACCCT
+
GGGG7FFGFGGGGGGGGGGGGGGGGGGFFFEGGGGGGGGGFCGGGGGGEGGFFGGFGGGGFGGGGGGGCGGGGGGGGGGGFGGGGFGGGGGGCFGGGG8FFCEFGGGGGGGGFFGGGCF?FFGGGGGDGGF9CFGGGGGGGGGGGGAFGDCGGGAFG/:,9@FFEEFGGGEFEEGC9;FGGGGGFGGGGGGGGGGGGGG3E<CF?FGCFGGGGFEFGGGE@GEGGGGGGGGGF>FGFGFFGGFCF?C7GGFFFFDGGFEEGFGGGGGEFFD=GGGGGGGFDEDFFA,<CFFFEGF@F8GGGF9E9CGGGGDF9GGGFEFFFF,8GGGGGEGGD?CGGGGGGGFA;GEGCFGGCGGGGGGF>F7GGGGGGGGEGGGGDCE;GGGFFCFGGGGGGGGDGGGGGGGGFGGGECDEGGGGGGGGGGFGGDGGGGGGGGGGCCCCC
@AWDZ 190
TGGGGAATATTGCACAATGGGCGCAAGCCTGATGCAGCCATGCCGCGTGTATGACGAAGGCCTTCGGGTTGTAAAGTACTTTCAGCGGGGAGGAAGGGAGTAAAGTTAATACCTTTGCTAATTGACGTTACCCGCAGAAGAAGCACCGGCTAACTCCGTGCCAGCAGCCGCGGTAATACGGAGGGTGCAAGCGTTAATCGGAATTACTGGGCGTAAAGCGCACGCAGGCGGTTTGTTAAGTCAGAGGTGAAATCCCCGGGCCCAACCTGGGAACTGCATCTGATACTGGCAAGCTTGAGTCGCGTAGAGGGGGGTAGAATTCCAGGTGAAGCGTTGAAATGCGTAGAGATCTGGAGGAATACCGGTGGGGAAGACGGCCCCCAGGACGAAGACTGACGCTCAGGTGCGAAAGCGTGGTGAGCAAACAGGATTAGATACCCT
+
EFEGGGGGGGGFGDEFFFGFGCC77:F?7CF8AFF9@<CCEFEFGGEGD:FGFG<?BFGGCEECD<B+B=FGGCFG9EEFE9<EEDFCCF:FCFDFFCB3>,><F=CCCFCF@FCBFF,,@=F@@F*8<<FFGGDGE7<FFCFBFG<EGGCFBEGGGE<*<FAF:FFFCG7<C*:CEC:;EEEC8288C85CC802C.FCEE+C@?;AEDC*?/:CFFF,>GGGCEF>5:C:C,FFC3A><C9C,#@;@C9CCGFGFFD8C#GEFGFDFB9FCDCGCBEC@19=@<=,+FD>,,DF@+:33+7@D8C3F7FGEF5,E59E@BFEEA,B+8:6?,@9,F::@F?9,F,E@FCE8EF@E,<C>DF7GFF:,:,,7+@@+@@<8C,7FC<C,6,C,CF@7,<,EC6:CC,F<GEFBEFC,6CEC,9FEE6,66,6,@EC,@,8-
@AWDZ 191
TGGGGAATATTGCGCAATGGGCGCAAGCCTGATGCAGCCATGCCGCGTGTATGAAGAAGGCCTTCGGGTTGTAAAGTACTTTCAGCGGGGAGGAAGGGAGTAAAGTTAATACCTTTGCTCATTGACGTTACCCGCAGAAGAAGCACCGGCTAACTCCGTGCCAGCAGCCGCGGTAATACGGAGGGTGCAAGCGTTAATCGGAATTACTGGGCGTAAAGCGCACGCAGGCGGTTTGTTAAGTCAGATGTGAAATCCCCGGGCTCAACCTGGGAACTGCATCGGATACTGGCAGACTTGAGTCTCGTAGAGGGGGGTAGAATTCCATGTGTAGCGGTGAAATGCGTAGAGATCTGGAGGAATACCGGTGGCGAAGGCGGCCCCCTGGACGAAGACTGACGCTGAGGTGCGAAAGCGTGGGTAGCAAACAGGATTAGATACCCT
+
FGGGGGGGGGGF9FGGGGGG@FG7FGGGGGGGGG<FGG-CEFGGCCFEGEFFFFGGGGGGF8FGCGGEE,>FFGGCFGGGGGF?<F@EGGGGGGGC7F@ECGGGGGGGGGGC>FFFFGCCFFFGFGDGGFGGGFG+><FCFFGGGGGGEECC8DE>FE<CC1FFFGGGFGGGEFGGGCGG9*:C>/G>=F>;EGDE*3FG?E>EFG7C?GEGC@EGCFGG>*:FEGGDGEGGGG8CDG;FC>-FCC?03FC:@E>3><B8>C5F>D@?>>FGG/E>5GDF(FGFFF@B=,@,,FDDGFF3=BDD,GGGFC+A?F@??,A=FCGGFGGGGGGF9GGGGF?+GGFAGGGFCA8GGGGGGGGGGGGFGGGGGGGGEGGGC@+68FFF86,;,@AGGGGFEGGE,GFBB,GGGGFFC7GGEE<FFFDGGGGGFGGGGGGFCCCC@
@AWDZ 192
TGGGGAATATTGCACAATGGGCGCAAGCCTGATGCAGCCATGCCGCGTGTATGAAGAAGGCCTTCGGGTTGTAAAGTACTTTCAGCGGGGAGGAAGGGAGTAAAGTTAATACCTTTGCTCATTGACGTTACCCGCAGAAGAAGCACCGGCTAACTCCGTGCCAGCAGCCGCGGTAATACGGAGGGTGCAAGCGTTAATCGGAATTACTGGGCGTAAAGCGCACGCAGGCGGTTTGTTAAGTCGGATGTGAAATCCCCGGGCTCAACCTGGGAACTGCATCTGATACTGGCAAGCTTGAGTCTCGTAGAGGGGGGTAGAATTCCAGGTGTAGCGGTGAAATGCGTAGAGATCTGGAGGAATACCGGTGGCGAAGGCGGCCCCCTGGACGAAGACTGACGCTCAGGTGCGAAAGCGTGGGGAGCAAACAGGATTAGATACCCT
+
GGGGGFGGFGFGGGGGGGGGGGGGGGGFGGGGGGGGGGGGGGGGGGGFGGGGGGGGGGGGGGGGGGGGFEGGGGGGGGGGCEFFFGGGGGFGGGGFDEGGGGFFFCFGGGBFGGGGGGFFGGGGGGGBFEFGGGGGGGGGGGGGGGGGGGEEGGGGGGGGEGGGGGGGFFGGGGDFFFGGC6GGGEFGGGGGDFGEFFCEEGGFCFFFGFGGGGGFGCF>DEEGDGGGGGGEGFGFF8<F?FDG;EGFFGGGGGFFF:GEGGGFCFGGFGGGGFFF>BGCBFGGG<FD+@>7FCF,DE@3DGGGGFGGGGGGGFFAFFAAGGGGGGGGEGGGFFCGGCGGGGFF9CGGGFGFGFFE<<FEFB=?FGGGFFFGGGGGGGDGGGGGFC@CGGGGGGGGCGGGGGGGGGCGGGGGGGGGGFGFGGGGGGGGGFFFFFGFCCCCC
@AWDZ 193
TAGGGAATCTTCGGCAATGGACGAAAGTCTGACCGAGCAACGCCGCGTGAGTGAAGAAGGTTTTCGGATCGTAAAACTCTGTTGTTAGAGAAGAACAAGGATGAGAGTAACTGTTCATCCCTTGACGGTATCTAACCAGAAAGCCACGGCTAACTACGTGCCAGCAGCCGCGGTAATACGTAGGTGGCAGGCGTTGTCCGGATTTATTGGGCGAAAAGCGAGCGCAGGCGGTTTCTTAAGTCTGATGTGAAAGCCCCCGGCTCAACCGGGGAGGGTCATTGGAAACTGGGAGACTTGAGTGCAGAAGAGGAGAGTGGAATTCCATGTGTAGCGGTGAAATGCGTAGATATATGGAGGAACACCAGTGGCGAAGGCGGCTCTCTGTTCTGTAACTGACGCTGAGGCTCGAAAGCGTGGGGAGCAGACAGGATTAGATACCCT
+
CFFFGFDCFFDGGGGEGGGGG8FGGGGCFGFFGGGGGGGGGGFFGGDFFFGCCEEEEFGGC9FGGGGGGEFFGGGGGGGGGGGFEFGGGGGGGG8BEFGGG<F@BFGGGGCFGAFFGF9FFGGGFGGGEGGGGGFDGFGGGGGG<FB>CGGGGFFFGEFGGGGGGGGGGG:FGCFGGGGGGGFGF>FDEFE9=FC>C:9CFGCF9<FG=9CCEEGGGFF=:CEE=CFGGGDFFC<FGGFGDCGEFCGGFF@@#GFCGGCGGFC@9F=>FEGEGGGGG?D:8@CCF<E<9GEC,FBEEEGFFCFGFFCGGGGF9GFEFE,FFFFGGGGGGGGGF<F9E:FFGGFE9GGGFGDGGGGGGEGDFFFCGGGEGFGGGGGGGFFFGFFC,GGGEGGGGGGDGGGGGGGGGGGGFGCGGGGGGFFGGGGGGGGGGGFFGGGGCA@C@
@AWDZ 53151
TGGGGAATATTGCACAATGGGCGCAAGCCTGATGCAGCCACGCCGCGTGTATGAAGAAGGCCTTCGGGTTGTAAAGTACTTTCAGCGGGGAGGAAGGGAGTAAAGTTAATACCTTTGCTCATTGACGTTACCCGCAGAGGAAGCACCGGCTAACTCCGTGCCAGCAGCCGCGGTAATACGGAGGGTGCAAGCGTTAATCGGAATTACTGGGCGTAAAGCGCACGCAGGCGGTTTGTTAAGTCAGATGTGAAATCCCCGGGCTCAACCTGGGAACTGCATCTGATACTGGCAAGCTTGAGTCTCGTAGAGGGGGGTAGAATTCCAGGTGTAGCGGTGAAATGCGTAGAGATCTGGAGGAATACCGGTGGCGAAGGCGGCCCCCTGGACGAAGACTGACGCTCAGGTGCGAAAGCGTGGGGAGCAAACAGGATTAGATACCCT
+
EGFCGGGGGGGGGGGGGGG8FGGGGGGGGCGFGGGGGGGGGGGGGGGGGGFGGGGFFGCFGGGGGGGGFFFFGFGGGGGGGGGFGGGGCC>FEDFFGEGCFF9FGGGGGGGGGCFGGGFCFGGGFFCFGGGGGGEGEC<FGGGGGGGGG;CGGGGGG7<FGGGGGGGGGGGGGEDGGGGFFGGGGG>EGGGGGCE<GGGCDE;FCFGGCCCFCEGGGFCEGGGGGGGGGFFCF@GCGFCEFGGGFCGGGGGFGGFFFGGEGGGGGGGF@G@FFFFFFFFGFGGF<F9GGEEGFFDFD@+@6+GGGGGGGEGCFCFAC,E?GFGEGGGGGGGGGGGGFCGGGDGFGGGCFGGGGGGGGGGEGFDGGFGGFCEFECEFE@CDDGGGEGGGFCGEGGGGEGFE,@EGEEBGGGGGFGGGFCCGGGGGFGEDGGGFEGGGCCCCC
@AWDZ 195
TGGGGAATATTGCACAATGGGCGCAAGCCTGATGCTGCCATGCCGCGTGTGTGAAGAAGGCCTTCGGGTTGTAAAGCACTTTCAGCGGGGAGGAAGGCGGTGAGGTTAATAACCTCATCGGTTGACGTTACCCGCAGAAGAAGCACCGGCTAACTCCGTGCCAGCAGCCGCGGTAATACGGAGGGTGCAAGCGTTAATCGGAATTACTGGGCGTAAAGCGCACGCAGGCGGTTTGTTAAGTCAGATGTGAAATCCCCGGGCTCAACCTGGGAACTGCATCTGATACTGGCAAGCTTGAGTCCCGTAGAGGGGGGTAGAATTCCAGGTGTAGCGGTGAAATGCGTAGAGATCTGGAGGAACACCGGTGGCGAAGGCGGCCCCCTGGACGAAGACTGACGCTCAGGTGCGAAAGCGTGGGGAGCAAACAGGATTAGATACCCT
+
CFFDGCGGGGGGGGGGGGG86EFGGGGGGGGGGGGDGGGGCGCGGGDGG7DFFGEGGGGG,E8EFGG@F,@FGFG9FGFGGGGGGFCGGGG+@FF?FGGE3>=8A3<EFFFG,>FDF9>FGCFGFGG+DFFFFEGGGGGEGGGFG:FGGC>:<DG-C2>GG::FG?GGGGDGGEGGGGCF<::9FCA;CFGGGGDG67>CGE9GGG9CFFGGGGGDFGFG>GDECCGGGGGGGGEFFGBFCC>:@BCCGCFB:EFEGD3FF@8FEGGDGFCCGDGGE@@,9CC;GGGFD>9,CGD@FCB@3++FCCGGGGGGGFBBFGFFFFF8E8GGFGEEGGGFFGC7GF9GGFCFEC,GGFFFF,B+@EGFGGGGGGGGGGGF@F@F<GGEF;CC<,GGDGGGGGFF<DGF@GGFFGGEGDFEFFAGGGFGE9GGGE,ECFFCCCCB@
@AWDZ 196
TGGGGAATATTGCACAATGGGCGCAAGCCTGATGCAGCCATGCCGCGTGTATGAAGAAGGCCTTCGGGTTGTAAAGTACTTTCAGCGGGGAGGAAGGGAGTAAAGTTAATACCTTTGCTCATTGACGTTACCCGCAGAAGAAGCACCGGCTAAATCCGTGCCAGCAGCCGCGGTAATACGGAGGGTGCAAGCGTTAATCAGAATTACTGGGCGTAAAGCGCACGCAGGCGGTTTGTTAAGTCAGATGTGAAATCCCCGGGCTCAACCTGGGAACTGCATCTGATACTGGCAAGCTTGAGTCTCGTAGAGGGGGGTAGAATTCCAGGTGTAGCGGTGAAATGCGTAGAGATCTGGAGGAATACCGGTGGCGAAGGCGGCCCCCTGGACGAAGACTGACTCTCAGGTGCGAAAGCGTGGGGAGCAAACAGGATTAGATACCCT
+
FDGGG:FGGGGGGGGGGGG?GGGGGGGGGGGGGGFGGGGFFF8FFGGEGGGGGGGGGGFGGGGGGGGGG,>?FGGGGGGGGGFGFFGGGGDFGGGGGGGGEFGGG<F9DEGEFDGFGGGFGGDEGGGGGGGFFEFGGGGGGGGFECFGFGGGG9;@EG7@*<CFEFGGAFDGG@ECCGGGG@FGD7:EFGGGGCEG+A@94:999EF9CCF>5:EG>GGG5DD@=:ECE<G8:GFFCFFCFGC?@BACFGFFE@CF/?FGC@G?FGFG>FGGG3FFEDFFCEFGGEF@+FECDFBGEG@FCF8GGFF+@+FEAGFCA,8,CEF<8A:8+EDFECEFC+EGF7FCA?@:,F?FFDAGFD7GGGGFCEF7GF:GGF@GGGGGGCGECFC,CCGEFEACE9FE@DGC@CCEGGGGGGGGFDGFGGCGFF@@C,<CCCCECCCCC
@AWDZ 197
TGGGGAATATTGCACAATGGGCGCAAGCCTGATGCAGCCACGCCGCGTGTATGAAGAAGGCCTTCGGGTTGTAAAGTACTGTCAGCGGGGAGGAAGGGAGCAAAGTTAATACCTTTGCTCATTGACGTTACCCGCAGGAGAAGCACGGGCTAACTCCGTTCCAGCAGCCGCGGTAAGACGGAGGGTGCAAGCGTTAATCGGAATTACTGGGCGTAAAGCGCACGCAGGCGGTGTGTTAAGTCAGATGTGAAATCCCCGGGCTCAACCTGGGGACTGCATCTGATACTGGCAAGCTTGAGTCTCGTAGAGGGGGGTGGAATTCCAGGTGTAGCGGTGAAACGCGTAGAGATCTGGAGGAATACCGGTGGCGAAGACGGCCCCCTGGACGAAGACTGACGCTCAGGTGCGAAAGCGTGGGGAGCAAACAGGATTAGATACCCT
+
FGGGGDGGGGGGGGGGGGGGC<F@FG:CFGGGGGGGGGEF,@FGGEGFG7FCFFGFFGGG8DFGGGG@EFGGGGF9FCFG9F99F,C7FFC=:CB3+3==+<>FF,=DG,@B<,<B33D<F<DEB<<@<D+@<+:><**@DF:F@F*>:**DFGF<,F*#F5264:,3C:<FAAFC*A9>4*<C4*8C<E:8EC02&%.68-13<@EC:CFGD:88GFC;:89CCGGGGGG+#FE:>CFGF>:GFFCEB>2+4+E>DGFD:?,<F@A1,F<,@,9>F;@,,B;8>ACF@3,,9FFGGCF83@@,3F7@F@++8FC,E@C,8FB,CGGDGGGGGFFEC>@+GDGFFFC,AE,,GGGGGFF7FCC8GGGGGGFF@@GFC:+,,GGFC6FE;,9EGGGGFFEF8GGFCDFEC;:GGGFGGGGFEF9FFGFGFAFFFCFFA@,CC
@AWDZ 198
TGGGGAATATTGCACAATGGGGGAAACCCTGATGCAGCAACGCCGCGTGAGTGATGAAGGTTTTCGGATCGTAAAGCTCTGTCTTCAGGGACGATAATGACGGTACCTGAGGATGAAGCCACGGCTAACTACGAGCCAGAAGCCGCGGTAATATGTAGGTGGCGAGCGTTGTCCGGATTTACTGGGCGTAAAGGGAGCGTAGGCGGATTTTTAAGTCAGATGTGAAATACCGGGGCTCAACAGGGGAGGTGCATTTCAAACTGGAAGACTAGAGTGCAGAAGAGGAGAGTGGAATTCCTAGTGTAGCGGTGAAATGCGTAGAGATTAGGAAGAACACCAGTGGCGAAGGCGACTCTCTGGACTGTAACTGACGCTGAGGCTCGAAAGCGTGGGGAGCAAACAGGATTAGATACCCT
+
C,EFECFFFFCCFGGGFGG@,:FGGG<,B<@EEF9F9FGGFDGGCEGFGGGFFFGGGGFECEFFGCG7FEGGGGGCFECF<F,,C<AFFEG+=C+=F<<<E:+4D=,?,:8BE,86E?,AF<FC7++B8,,D++8@FFF7F,FF<F**5**3@,>,FFC77<F<@C7F:5<CCC:75;CC?.<F:FFE1C**<#:C*DGGGF<+GF>>8<A>9<=5#0@;BA<<F9D:C+3+3,B6,,::+,+FA6,3,E?7,,9FCFFCA?C,,@C,<,?EFE;=;E@,F8EB,,,FAFE?8F?B<9<EGFFEC7CCEFAFGEEF7GEC<,,96,9GGGFECCEFEGGGFCFEGFBF::9ECE,FFCC;,FDFCFDGGGFCFFAEE@FCGFFFGF@@+FFFC,C<8<EE9GFFFDFGECF@CCCC
@AWDZ 199
TGGGGAATATTGCACAATGGGCGCAAGCCTGATGCAGCCATGCCGCGTGTGTGAAGAAGGCCTTCGGGTTGTAAAGCACTTTCAGCGGGGAGGAAGGCGATAAGGTTAATAACCTTGTCGATTGACGTTACCCGCAGAAGAAGCACCGGCTAACTCCGTGCCAGCAGCCGCGGTAATACGGAAGGTGCAAGCGTTAATCGGAATTACTGGGCGTAAAGCGCACGCAGGCGGTCTGTCAAGTCGGACGTGAAATCCCCGGGCTCAACCTGGGAACTGCATTCGAAACTGGCAGGCTAGAGTCTTGTAGAGGGGGGTAGAATTCCAGGTGTAGCGGTGAAATGCGTAGAGATCTGGAGGAATACCGGTGGCTAAGGCGGCCCCCTGGACAAAGACTGACGCTCAGGTGCGAAAGCGTGGGGAGCAAACAGGATTAGATACCCT
+
FGGGGFGGGFGGGGGGGGG8FFGGGGGGGGGGGGGGGGGGDGGGGGG:F7DFGGGGGGGGGGGGGGGEGGGGGGGGGGGGGGGGGGGGGGGCCFGGGGGGGGGGGF,EFGGGFFGD9FG>E=,+DFGECFGFGF>FGGCCFGGGGGFGCEGGGGGFCGFFG7<GGGGGG>GGGGGGFGGGEGGGE=CDGGGGDEEGGFFC=GGGFGCC@FGGGBFGGGFGDEGCC8C:7=C2GFFC0CEFGGGDEC;FF?GDGGGEFF@GF=FCFFFEFGGGFCCEF7DE<CGGFGCGGGFF9FGGGFFF=:GGFCDGGGGGDGGGGCGEDGGGGGGGFEDGGGGGFDGEF@?F9GGGFFGFGFFA,GGGFFCGGGFAE,F@>GFGGDGGGFFGFGFC99ECGGGGGFFGFDEGGGGGGGGGGGGGGGGGGGGGGGGFFCGGFGGGCCCCC
@AWDZ 52573
TAGGGAATCTTCCGCAATGGACGAAAGTCTGACCGAGCAACGCCGCGTGAGTGAAGAAGGTTTTCGGATCGTAAAACTCTGTTGTTAGAGAAGAACAAGGATGAGAGTAACTGTTCATCCCTTGACGGTATCTAACCAGAAAGCCACGGCTAACTACGTGCCAGCAGCCGCGGTAATACGTAGGTGGCAAGCGTTGTCCGGATTTATTGGGCGTAAAGCGAGCGCAGGCGGTTTCTTAAGTCTGATGTGAAAGCCCCCGGCTCAACCGGGGAGGGGCATCGGAAACTGGGAAACTTGAGTGCAGAAGAGGAGAGTGGAATTCCATGTGTAGCGGTGAAATGCGTAGATATATGGAGGAACACCAGTGGCGAAGGCGGCTCTCTGGTCTGTAACTGACGCTGAGGCTCGAAAGCGTGGGTAGCAAACAGGATTAGATACCCT
+
GFGGGGGGGGGG,,BFGGGGGGGGGGGGGGGG9;@EGFGGGGGGGGGGGGGGFGGGGGGGGGGGGGGGGGGGGGGGGGGGGGGGGGCGGGGGGGG<AA,,,BBF,BFGGGGGG5FGG9,:?,CFGGGGGGGG,EFGGGGGGGGGGGGGGDGGGGGGGGGGGGGGGGGGGGGGGGGGGGGGGGFGGGGGGGGGGGGGGGGGGGGGGGGGGGGGGGGEGGGGGGGGGGGGGGGGGGGGGGFGGGGGGGGGGGGGGGG#<GGGEGFFGGCE3#GECFD5DCF#FGGGGGGGGGF,GGGGGGGGGGGGGGGGGGE8GGGGFFF,GGFGGGGGGGGGGGGGGGGGFCFGGGGGGGGGGGF9GGGCGGGGGGGEGGGGGGGGGGFDGGGGGGGGGGGGGGGGGGGGGGGGFGGGGGGEE7GGGF9GGGGGGGGGGGGGGGGGCCCCC
@AWDZ 201
TGGGGAATATTGCACAATGGGCGCAAGCCTGATGCAGCCATGCCGCGTGTATGAAGAAGGCCTTCGGGTTGTAAAGTACTTTCAGCGGGGAGGAAGGGAGTAAAGTTAATACCTTTGCTCATTGACGTTACACGCAGAAGAAGCACCGGCTAACTCCGTGCCAGCAGCCGCGGTAATACGGAGGGTGCAAGCGTTAATCGGAATTACTGGGCGTAAAGCGCACGCAGGCGGTTTGTTAAGTCAGATATGAAATCCCCGGGCTCAACCTGGGAACTGCATCTGATACTGGCAAGCTTGAGGCTCGTAGAGGGGGGTAGAATTCCAGGTGTAGCGGTGAAATGCGTAGAGATCTGGAGGAATACCGGTGGCGAAGGCGGCCCCCTGGACGAAGACTGACGCTCAGGTGCGAAAGCGTGGGGAGCAAACAGGATTAGATACCCT
+
FGGGGEGGGGGGGGGGGGGGGGGDGGGGGGGGFFGGDFGGGGGGGGGEGEGGGGGGGGGFFG8EFGGCGGGDGFGAFGGGGGGGGGGGGGGGGGGGGGGGGGGGGGGGGGGGGGGGFGGGGGG,DGGGGGG,EFGGDGGGGGGGGGGGGGGGG>GCGGGGGGGGGGFFFGGGGGGGGGGGDGGGCB@CFGFGGGGGFGGGGGGGGGGFGGGFEGGGGGCGEGGEG8EGDFEFGECECFFFF:FGEC<FGGFEGGGDGFDGGFGFFFGGGFFGGGCGGEEA@GGFF7GFFCGGGGCGF?@+>7D;9DGGGG@FGGFEEFAF<8GE=GGGGGGGGGFFGFE@>+GGEFEFGGGGFCCFDF<CEGCGGGGGEGGGGGGGGFC:,GGGGGGGGGGGDGEECGGGGGGGFBGFFECGEEFGGGGFGGGGGGGGGGGGGCGGCCCCC
@AWDZ 202
TGGGGAATATTGCACAATGGGCGCAAGCCTGATGCAGCCATGCCGCGTGTATGAAGAAGGCCTTCGGGTTGTAAAGTACTTTCAGCGGGGAGGAAGGGAGTAAAGTTAATACCTTTGCTCATTGACGTTACCCGCAGAAGAAGCACCGGCTAACTCCGTGCCAGCAGCCGCGGTAATACGGAGGGTGCAAGCGTTAATCGGAATTACTGGGCGTAAAGCGCACGCAGGCGGTTTGTTAAGTCAGATGTGAAATCCCCGGGCTCAACCTGGGAACTGCATCTGATACTGGCAAGCTTGAGTCTCGTAGAGGGGGGTAGAATTCCAGGTGTAGCGGTGAAATGCGTAGAGATCTGGAGGAATACCGGTGGCGAAGGCGGCCCCCTGGACGAAGACTGACGCTCAGGTGCGAAAGCGTGGGGAGCAAACAGGATTAGATACCCT
+
FGGGECFGGGGFGGGGGGGGGGGGGGGGGGGGGGGGGGGGGGGGGGGEGGGGGGGGGGGGGGGGGGGGGEGGGGGFGGGGGGGGGGGGGGGGGGGGGGGGGGGGGGGGGGGGGGGGGEGGGGGGGGGGGGGGGGGGFGGGGGGGGGGGGGGGGGGGFCFGGFF9GGGGGGGGGGGGFGGGGGGGDFGGGGGGGGGGGGGGGGDGFCG=GGGGGFGGGGGGGGGGGGGGGGGFG<GGGGFGGGGGFGGGGGFECFFGGGGGGGGGGGGGGGGGGFGFFFGGFGGGG7FGGFGGGGGGGDFFEEGGGGGGGGFGGGGGGGGGGGGGGGGGGGGDGGGGGGGGGGGGGGGGGGGGGGDGGGGGF>7GGGGF7GGGGGGGFGGDGGGFCF,CFAGGGGGGGGGGGGGGGGDGGGGGGGE@GGGGGFFGGFGGF<CGGGGFCCCCC
@AWDZ 203
TGGGGAATATTGCACAATGGGCGCAAGCCTGATGCCGCCATGCCGCGTGTATGAAGAAGGCCTTCGGGTTGTAAAGTACTTTCAGCGGGGAGGAAGGGAGTAAAGTTAATACCTTTGCTCATTGACGTTACCCGCAGAAGAAGCACCGGCTAACTCCGTGCCAGCAGCCGCGGTAATACGGAGGGTGCAAGCGTTAATCGGAATTACTGGGCGGAAAGCGCACGCAGGCGGTTTGTTAAGTCAGATCTGAAATCCCCGGGCTCAACCTGGGAACTGCATCTGATACTGGCAAGCTTGAGTCTCGTAGAGGGGGGTAGAATTCCAGGTGTAGCGGTGAAATGCGTAGAGATCTGGAGGAATACCGGTGGCGAAGGCGGCCCCCTGGACGAAGACTGACGCTCAGGTGCGAAAGCGTGGGGAGCAAACAGGATTAGATACCCT
+
FFF86@:FFGGGEGGGGGGG,@FGGGEFGFFGGGG,:BFEDDCFCD76BCFGFGGGGGGG@FDCGDEGCFDG9FFGGGGGGGGGAFGGE+@@GGC,CEFGFFFFFGG?FGGDDFFFGFGGGGG9AFEFGGGGG+@FGGGGFGG,DFGC:EEGGG,,<CDCEDGG7CGGGGEGG@FGFGGG57*<C@EGGG?>>5C78C<C?GGGGGGGCFCF8)EGDF>CEEEEDEE9:B>;,FFC?>G<GGCFF,,F<C<CC<<>8.8/>@C=DF8#@;AF@5@,-AC9GFFGGFADCFFF@9GGED@::C>DFGFEGGGGGGFGFC9E,,CDCGGGFCFC<CGGFGGFEFFFA<AF<9GGGGGGFDFGGF7FFCGGFGEDGGF:@7GGFGDGFEGGFFFE,GFGGGFFGGGGEFECGGGDEEFCFCGFGCGGGGGGGGGGGGGGCB8CB
@AWDZ 204
TGGGGAATATTGCACAATGGGCGCAAGCCTGATGCAGCCATGCCGCGTGTATGAAGAAGGCCTTCGGGTTGTAAAGTACTTTCAGCGGGGAGGAAGGGAGTAAAGTTAATACCTTTGCTCATTGACGTTACCCGCAGAAGAAGCACCGGCTAACTCCGTGCCAGCAGCCGCGGTAATACGGAGGGTGCAAGCGTTAATCGGAATTACTGGGCGTAAAGCGCACGCAGGCGGTTTGTTAAGTCAGATGTGAAATCCCCGGGCTCAACCTGGGAACTGCATCTGATACTGGCAAGCGTGAGTCTCGTAGAGGGGGGTAGAATTCCAGGTGTAGCGGTGAAATGCGTAGAGATCTGGAGGAATACCGGTGGCGAAGGCGGCCCCCTGGACGAAGACTGACGCTCAGGTGCGAAAGCGTGGGGAGCAAAAAGGATTAGATACCCT
+
@FFGGCGGGGCGGGGGGGFGFF@CEGGFGGGGGGGGGGGGGGGFGGEGGGGGGGFGGGGGDFFGGGGGGGGGGGGGGGGGGGGGGAFCFF@+FCEEC7EFGF<DDDGFGGDBADGGFGF9FF=BD9F:CD:F8:FGEGG7FFGGGGGGDG5FGGGGFEFGD7BCFGG8CCFE6<=CC2EFG<FGG7F3EC:EEFCEGGCE5?EGEFFEGGFECEGD=?@C<CEGGGFEGFF8FFFEFCFFECFFFGFFGGF>GGDFFDECD/<7F7D,A=FGC=E?CCF@3?,@@<@,++EF>,,7@98+++D;F8EGFF>A,CFEA?GGGFF=,GFF@E7@B<GFAFFEFFGGGFFGFAEE,EC,9FF>>@+GCGGGFCCEFGFE@+C@8FFGGFDCEF6C@8,GGFFF@,@CCCFEF@77GFGGGGFFFEFFE,GFFFCFGFEGC@@C<
@AWDZ 205
TGGGGAATATTGCACAATGGGCGCAAGCCTGATGCAGCCATGCCGCGTGTATGAAGAAGGCCTTCGGGTTGTAAAGTACTTTCAGCGGGGAGGAAGGGAGTAAAGTTAATACCTTTGCTCATTGACGTTACCCGCAGAAGAAGCACCGGCTAACTCCGTGCCAGCAGCCGCGGTAATACGGAGGGTGCAAGCGTTAATCGGAATTACTGGGCGTAAAGCGCACGCAGGCGGTTTGTTAAGTCAGATGTGAAATCCCCGGGCTCAACCTGGGAACTGCATCTGATACTGGCAAGCTTGAGGCTCGTAGAGGGGGGTAGAATTCCAGGTTGAGCGGTGAAATGCGTAGAGATCTGGAGGAGTACCGGTGGCGAAGGCGGCCCCCTGGACGAAGACTGACGCTCAGGTGCGAAAGCGTGGGGAGCAAACAGGATTAGATACCCT
+
FGGGGE:FECFGGGG9FEFFGGGGGGEFFFGFFFGG,FFGGGGFGGGCGGGGGGFGGFGF@FFGF,C@FGGFGGGCFFFFAFGGG9BFCCC>EE@EEGFE=FGGGGFGDF@FGFGGFCFG<DFFFGCE7FFFGFGGCFFDGGGFGFC@EGGGGGGGCGF7FGGFGGGFGGDCE:FFDGFD=GGDE*=>:F9<C5;*:FCGGGEGGGCCCFGGGGEGFFFGGGGDE>G3:1:8:FGF*7>8FFG7,C@DF@F@FGGFGFBECC,99:A9:E3:F8@<D4D9CE;C@B>D5,CFC@CFFFFFFFBDFBF@=EDFAE?E,BEE8E<,CA,++EC7GGGGFDGFC+5,E,C9B5,FF@EFC,,+F=468,,EDFCFGEGFCC:FF8GCB<CC<@FFFGEGGFCGFFFC@F:FFDF@:@DCFC@@,E@CE@GGGCF,AF@GCCCCC
@AWDZ 206
TAGGGAATCTTCGGCAATGGACGAAAGTCTGACCGAGCAACGCCGCGTGAGTGAAGAAGGTTTTCGGATCGTAAAACTCTGTTGTTAGAGAAGAACAAGGATGAGAGTAACTGTTCATCCCTTGACGGTATCTAACCAGAAAGCCACGGCTAACTACGTGCCAGCAGCCGCGGTAATACGTAGGTGGCGAGCGTTGTCCGGATTTACTGGGCGTAAAGGGGGCGTAGGCGGACTTTTAAGTGAGATGTGAAATACCCGGGCTCAACTTGGGTGCTGCATTTCAAACTGGAAGTCTAGAGTGCAGGAGAGGAGAATGGAATTCCTAGTGTAGCGGTGAAATGCGTAGATATTAGGAAGAACACCAGTGGCGAAGGCGGCTCTCTGGTCTGTAACTGACGCTGAGGCTCGAAAGCGTGGGGAGCAAACAGGATTAGATACCCT
+
GGFFGFGGGGGC@CFGGGGFEFGGGGG@FFGGFGGGGGDGFGCFGGGGGDCEFGA<FFGGGCAEFFGDCCEFEGGGGGGGCGGGEFGGGGDGFFGGGGCFGAEEDGGGGGGFEEF??FFFFFFDGG7:@FG=,C><=D8@FFG,DF8><FGGFC,=BFBFF<FBBDEGC>C>F*FGFGDC<GGGF@@CC<GFGFBEEC9;C?@:FFFGGDG<GFGFEFGC8C8CCEC797:::9CGBG8>;4C>.ECGGGFGGG><<B>GGEEGF?DD38D==AFEDFCFFFFDFCFA=4,,FGGGFDF88A,=,=8FEC,FEAEF<FEF,B,8GGGGGGGEGGGGCGGGGD<GFCF,GGFGGGGGGEGFFDFE:GFDGGGGGEE@F@EC,CGGGGGGGGGGGGGGGFCGGFFGGGGGFGGGGGDGGGGFFF<GGGGGGECGGFE,CCCCC
@AWDZ 207
TAGGGAATCTTCGGCAATGGACGAAGGTCTGACCGAGCAACGCCGCGTGAGTGAAGAAGGTTTTCGGATCGTAAAACTCTGTTGTTAGAGAAGAACAAGGATGAGAGTAACTGTTCATCCCTTGACGGTATCTAACCGGAAAGCCACGGCTAACTACATGCCAGCAGCCGCGGTAATACGTAGGTGGCAAGCGTTGTCCGGATTTATTGGGCGTAAAGCGAGCGCAGGCGGTTTCTTAAGTCTGATGTGAAAGCCCCCGGCTCAACCGGGGAGGGTCATTGGAAACTGGGAGACTTGAGTGCAGAAGAGGAGTGTGGAATGCCATGTGTAGCGGTGAAATGCGTAGAGATATGGAGGAACACCAGTGGCGAAGGCGGCTCTCTGGTCTGTAACTGACGCTGAGGCTCGAAAGCGTGGGGAGCAAACAGGATTAGATACCCT
+
GGGGGGGGGGGGFGGGGGG,FFGGGGGGGGG9FGGGGGGGGGGGGGGGGFF?FFGGGFFG=EFGGGDEGCFGEFGGGGGFGGGGGFGGGGGGGGGGGGFCEAEFGGGGGGCFFAFGGGFFGGGGG,FGGGFGGGGGFGGG>FGGGGFGG>8CFFFFGFGDFFFFGGFECEFG?@EFC<?FACFGGGGGGD<59<FECFFEFEGG&FGEDGFEEGGG:@FG>(=GF=C=EGGCG89FCC#:>CC89FFFB<=6F@CEGGGF7F@@FGGGDGF>DFEFFBFEAGGGGGEFDFA?B9<EGGGGGGFE9,F:F9,+,CA,C,EB8E,<9GGGGGEGGFDFE7CCGGGGEB,AGFAGGGFGGGGGGGGFGGGGFGGGGGGGFGFEF8FC<FFGGGFAGGGGGGGGGGGGGCGGGGGGGGGDFD9GGGGGGGGFGFCFGGGECCCCC
@AWDZ 208
TAGGGAATCTTCGGCAATGGACGAAAGTCTGACCGAGCAACGCCGCGTGAGTGAAGAAGGTTTTCGGATCGTAAAACTCTGTTGTTAGAGAAGAACAAGGATTAGAGTAACTGTTCATCCCTTGACGGTATCTAACCAGAAAGCCACGTCTAACTACGTGCCAGCAGACGCGGTAATACGTAGGTGGCGCGCGTTGTCCGGATTTACTGGGCGTAAAGGGGGCGTAGGCGGACTTTTAAGTGAGATGTGAAATACCCGGGCTCAACTTGGGTGCTGCATTTCAAACTGGAAGTCTAGAGTGCAGTAGAGGAGAATGGAATTCCTAGTGTATCGGTGAAATGCGTAGAGATTAGGAAGAACACCAGTGGCGAAGGCGGCTCTCTGGTCTGTAACTGACGCGGAGGCTCGAAAGCGTGGGGAGCAAACAGGATTAGATACCCT
+
<F,CCFFEEGGGG7CFGCGGEFGGFGG@FGGGGGCFC>+@6C@FFGGGGG76F<?FFGGFEGGGG@7:=+:AF8EEC<=EGGCC<AEAECDFGGFGFF<FG,,:EEDBFGGE,,8CD9,,:F9FFF@+=CFFFFFF,,,@F@FG8FGG++7@=C9FGGG8*37@*>:,8*>**>C*6,3C9C,1BF@>:*4<FFEEG>,C*:CEF<3<C65@@@CFDGE50;*688<5+/5:-E9F>,A9<>/D@9,%9;=@:AFBAEBDAE,<,,ECGFFF8DFFD,GFC@<,F?9BC,,FA9FEE8DCFF@4,,FDFFA?99CFFGGGECGGFF5C>8++EC,FFEDFFD<9GGGGGGGGGF9@,DGGGGFFCCCGGGGGGEEFF7F<GGGGF<9GFE,GEFEFEB@,FEGEF8DGGGGFEGFCF<CFFFADFGGGGFE,GGGGCCCCC
@AWDZ 209
TGGGGAATATTGCACAATGGGCGCAAGCCTGATGCAGCCATGCCGCGTGTATGAAGAAGGCCTTCGGGTTGTAAAGTACTTTAAGCGGGGAGGAAGGGAGTAAAGTTAATACCCTTGCTCATTGACGTTACCCGCAGAAGAAGCACCGGCTAACTCCGTGCCAGCAGCCGCGGTAATACGGAGGGTGCAAGCGTTAATCGGAATTACTGGGCGTAAAGCGCAAGCAGGCGGTTTGTTAAGTCAGATGTGAAATCCCCGGGCTCAACCTGGGAACTGCATCTGATACTGGCAAGCTTGAGTCTCGTAGAGGGGGGTAGAATGCCAGGTGTAGCGGTGAAATGCGTAGAGAGCTGGAGGAAGACCTGTGGCGAAGGCGGCCCCCTGGACGAAGACTGACGCTCAGGTGCGAAAGCGTGGGGAGCAAACAGGATTAGATACCCT
+
FGGC:8BFFFFGACCDFF9EFFDFGFGGGCGGGGGGGGFGGGFEEGCEBGCFFFFFAFGG8EE<,DCGGECGGAF9FFGGGG,CEECGCG4:C@FGD7,8CEGFG9@FF,FF,,8,,35:?FE<DFFEFFGGG7FGGCFF@FFGFGGDGDGGFDFGGGG7@FD:<8FF7CCF71FFDF:FGGGGE@**:F@E>>E5FG7@>CEF8EGG7@CFCEC>F77/C:0*:;FEGGGCCAF<C:FGFG7B9CE>7<79@EEDF>CFFFG:FCD<5ED3/,F<B=<:1<,,8@,@<5GD<FF<GE:+@@+8,D:=CC<,C,E<<,,F8D<FFE?EF8EC?,FGFEFFGFEFGEDFB94B8DFFC:5,-=,,FGGGGFC,>++@7+77DA@7CGGFGGGFC@;8+GFEE<B@,B7F@GGDGGFEDFGFACFCCFFFFFFGGFECCCCCC
@AWDZ 210
TAGGGAATCTTCGGCAATGGACGAAAGTCTGACCGAGCAACGCCGCGTGAGTGAAGAAGGTTTTCGGATCGTAAAACTCTGTTGTTAGAGAAGAACAAGGATGAGAGTAACTGTTCATCCCTTGACGGTATCTAACCAGAAAGACACGGCTAACTACGTGCCAGCAGCCGCGGTAATACGTAGGTGGCAAGCGTTGTCCGGATTTATTGGGCGTAAAGCGAGCGCAGGCGGTTTCTTAAGTCTGATGTGAAAGCCCCCGGCTCAACCGGGGAGGGTCATTGGAAACTGGGAGACTTGAGTGCAGAAGAGGAGAGTGGAATTCCATGTGTAGCGGTGAAATGCGTAGATATATGGAGGAACACCAGTGGCGAAGGCGGCTCTCTGGTCTGTAACTGACGCTGAGGCTCGAAAGCGTGGGGAGCAAACAGGATTAGATACCCT
+
EFF9FCFGGFGGFGGGGFGGGGGEFGGCGCFFAEFEEGGGGGGGGGG7FEFCFFFGGGGG<FCGGGGGGGGGGGGGGGFGGCFGGGGGGGGGGGGGGGGGG9FFGGFGGGFGGGGCGGFEFDGFGBCGGFGGGGGG8DDFGGG,<@FGGGGGGGCFGCFGGGCC72GGGD7FDCECFGGGFGFGGGGGGGGFEEGE7FFG;GG76?FCFGGGGGGGG?GEGE::<GC-CGGEGGFFCFFECGGF=FECCFDFGBFCGE?EGEC=>CCCGGFCGGFECGFF=ECGDECFGGDGGGGGFDFCGFFFEGGEE<,GEFFF9FF???FGGGGGGGCGEFCGFGGGFGGGEC,AAFFGGGFF?EGDECFC@CFC<GGGGGGGGGGFGFFDGGDGGGEECGDGDGGGGGGEGFGGGGGGGGGGGGGGGGGGGGGGGGGFFGGGCBAC@
@AWDZ 211
TGGGGAATATTGCACAATGGGCGCAAGCCTGATGCAGCCATGCCGCGTGTATGAAGAAGGCCTTCGGGTTGTAAAGTACTTTCAGCGGGGAGGAAGGGAGTAAAGTTAATACCTTTGCTCATTGACGTTACCCGCAGAAGAAGCACCGGCTAACTCCGTGCCAGCAGCCGCGGTAATACGGAGGGTGCAAGCGTTAATCGGAATTACTGGGCGTAAAGCGCACGCAGGCGGTTTGTTAAGTCAGATGTGAAATCCCCGGGCTCAACCTGGGAACTGCATCTGATACTGGCAAGCTTGAGTCTCGTAGAGGGGGGTAGAATTCCAGGTGTAGCGGCGAAATGCGTAGAGATCTGGAGGAATACCGGTGGCGAAGGCGGCCCCCTGGACGAAGACTGACGCTCAGGTGCGAAAGCGTGGGGAGCAAACAGGATTAGATACCCT
+
FGGGGFGGGGGGGGGFGGGGGGGGGGGGFGGGGGGGGGGGGGGGGG7@CFGCFFCFE,CAEGGGGDECECFGGGGGGFFFGGGGGGGDGGDEEEGG7+EFGGGFGGGGGGGGGGGGGGGFGGFGFCEFGGGGGFGDEGG?CGGGGGGGGEDGFGFGCGGGGGGGGGGGGEG?E;GGC<FGG@FGGGGGFGFGG;GG8EEG:C:FGGFGGGGFGGCEGGGGGGG5EEFDEGGCE<G/BC,<A<DDFGGGGDBCFFFCFF@?CCCFG6:GGGFGD<D??FGC6EFGGGEF>,3393D,CAF7CGGFFFF7FCFF9GAGFDF==<,GGEGGC@GCFGFFEBEGGFFGGGFFDGFGGFCGGGGGGFFC?GGGFGGGGGGFC7GEEGEFFC6,CGGGGGGDGGGFEEGGGGGGGEDGGGFGGGGFGGFGGGGGFGGGGGGGCA8CC
@AWDZ 212
TGGGGAATATTGCACAATGGGCGCAAGCCTGATGCAGCCATGCCGCGTGTATGAAGAAGGCCGTCGGGTTGTAAAGTACTTTCAGCGGGGAGGAAGGGAGTTAAGTTAATACCTTTGCTCATTGACGTTACCCGCAGAAGAAGCACCGGCTAACTCCGTGCCAGCAGCCGCGGTAATACGGAGGGTGCAAGCGTTAATCGGAGTTACTGGGCGTAAAGCGCACGCAGGCGGTTTGTTAAGTCAGATGTGAAATCCCCGGGCTCAACCTGGGAACTGCATCTGAGACTGGCAAGCTTGAGTCTCGTAGAGGGGGGTAGAATTCCAGGTGTAGCGGTGAAATGCGTAGAGATCTGGAGGAATACCGGTGGCGAAGGCGGCCCCCTGGACGAAGACTGACGCTCAGGTTCGAAAGCGTGGGGAGCAAACAGGATTAGATACCCT
+
GGGFG,BF9FFGGGGEAFCFEF@FEGCC8FGGGCEGFC@FC<EFGGGE@FDFGGGG<F<FFF+@FFCEGGGGFFD<<,EFFDFGGGDE@CEF@FGGDDG+3,:,<,CFFGGG@FFG9F9FFGGG,DE:FFE,DF7F@FG7,>:CFGGGCCEE8DF9CGGC>FFFFFFGFFE7FF*=FFFG5:C:E8CEFFGG5CCE@,<;GE#:CCC:CCFFCCEGCEFE?5/85=+:?EG)?.#E?B<CEFF>FFCFCC@+)@F<C@BCDE>GGFEAGF@C:,9:>34<@2<#CFGFFD9F@<>GGFEF7GCGFEF:EED<AECA9<,BD<B8GFE8+7CEE@9<?BF7DGGGGF?FF9DCGFGFFGGECC@FF@CF,GGC:EF@:GDCFF@FCEFEC@@FC@FCCFGGGGGE6,FFC@GGGCFFDGFGCGFGFFGGGGGFGFC,AB8C@
@AWDZ 213
TGGGGAATATTGCACAATGGGCGCAAGCCTGATGCAGCCATGCCGCGTGTGTGAAGAAGGCCTTCGGGTTGTAAAGCACTTTCAGCGGGGAGGAAGGCGATAAGGTTAATAACCTTGTCGATTGACGTTACCCGCAGAAGAAGCACCGGCTAACTCCGTGCCAGCAGCCGCGGTAATACGGAGGGTGCAAGCGTTAATCGGAATTACTGGGCGTAAAGCGCACGCAGGCGGTCTGTCAAGTCGGATGTGAAATCCCCGGGCTTAACCTGGGAACTGCATTCGAAACTGGCAGGCTAGAGTCTTGTAGAGGGGGGTAGAATTCCAGGTGTAGCGGTGAAATGCGTAGAGATCTGGAGGAATACCGGTGGCGAAGGCGGCCCCCTGGACAAAGACTGACGCTCAGGTGCGAAAGCGTGGGGAGCAAACAGGATTAGATACCCT
+
FFGGGCGGFGGGGGGGGGGGGGGGGGEGGGGGGGGGGGGGGGGGGGGGGGGGGGGFFFFFCFGGGGGEGGGGGGGGGGGGGGCGCFCGGGEGGGGGGGGGGGGGFDFAFGGGGGGDFFDCFGGDGFGGFGGGG@EEEGGGGGDFGGFDGEGGGGGFFECFFF;FGFBGGGEGDCFGGGGGGCFGGCEDGFGFEEGDCGGGGGGF@@G0CEECC@?E=FFE@EGGGDF5/:FCE.GCFDGGGGGGFGGFGGGAF9CFDGCAEGFFGCGFFGGGFGE@2FCFFGGGGCFGFFGGF9BCGGEA9GGGGFGGGEFGGGGGFGFCCE,FF8<EGGC>FFFGGCCEGGGGGGFCE9GGGFC<?FGDGGGFGGGGGGGGGGGEEC@8,GGGFEEAGGGFC,GGFF@@FGGGGGGGGGGGGGGGFGGGGGGFDEFGGGGGGGGGCCCCC
@AWDZ 214
TGGGGAATATTGCACAATGGGCGCAAGCCTGATGCAGCCATGCCGCGTGTATGAAGAAGGCCTTCGGGTTGTAAAGTACTTTCAGCGGGGAGGAAGGGAGTAAAGTTAATACCTTTGCTCATTGACGTTACCCGCAGAAGAAGCACCGGCTAACTCCGTGCCAGCAGCCGCGGTAATACGGAGGGTGCAAGCGTTAATCGGAATTACTGGGCGTAAAGCGCACGCAGGCGGTCTGCCAAGTCGGATGTGAAATCCCCGGGCTCAACCTGGGAACTGCATTCGAAACTGGCAGGCTAGAGTCTTGTAGAGGGGGGTAGAATTCCAGGTGTAGCGGTGAAATGCGTAGAGATCTGGAGGAATACCGGTGGCGAAGGCGGCCCCCTGGACGAAGACTGACGCTCAGGTGCGAAAGCGTGGGGAGCAAACAGGATTAGATACCCT
+
EGGGGGEGGGGGGGFGGGGGGGGGGGEGGGGGGGGGGGGGGGGGGGGGGG<FFECFFEFF<FFGGFGDEFGGGGGFGGGGGGGGGGGGGGDE7FEF@@FGGCDFGDFAFGGGFFFGG9BFCGEGCAE=F@CGGDGC<:F7FGGGGGGGGCEGGGG9FGGGGG9<#$<FF>EGGGGC,2CD:1BFCFGCCGGFGGG=@CEFEGGGGGGFFDCED:CEEGCGCGGGF<<5D<:?@FEEGECFCGGGFFFCFGFF>ECC8GGFGEGFFG@EGGGFGFGGGGFGGGGGGGGGDCGFFBGGGGE8F@,AAFGGGFFFFGFFFGF@A8E=EGFGDGGDGGGGGGGGGGGGGGFFF9CFGGFGGGGGGGGDGGGGGGGGGGGGGGEFGGGGGFF<FAGGGGGGGGFGFFGEFFDGGGGGGGGGGGGGFCGGGGGGGGGGGGGDCCABA
@AWDZ 215
TGGGGAATATTGCACAATGGGCGCAAGCCTGATGCAGCCATGCCGCGTGTATGAAGAAGGCCTTCGGGTTGTAAAGTACTTTCAGCGGGGAGGAAGGGAGTAAAGTTAATACCTTTGCTCATTGACGTTACCCGCAGAAGAAGCACCGGCTAACTCCGTGCCAGCAGCCGCGGTAACACGGAGGGTGCAAGCGTTAATCGGAATTACTGGGCGTAAAGCGCACGCAGGCGGTTTGTTAAGTCAGATGTGAAATCCCCGGGCTCAACCTGGGAACTGCATCTGATACTGGCAAGCTTGAGTCTCGTAGAGGGGGGTAGAATTCCAGGTGTAGCGGTGAAATGCGTAGAGATCTGGAGGAATACCGGTGGCGAAGGCGGCCCCCTGGACGAAGACTGACGCTCAGGTGCGAAAGCGTGGGGAGCAAACAGGATTAGATACCCT
+
GGGGGCCGGGGGGGGFGGGGGGGGGGGGGGGGGGGGGGGGGGGGGGGGGGGGGFGFGFGGFGGGGGGCGGGGGGFFGGGGGGGGGGGDGGGGGGGGGGGGEDGGFGGGFGGGGFGDGGGGGGGGGGGGGGGGGGGGGGGGGGGGGGGGGGGGGGFGGGFGGGGGGGGGGGGGEGGGGGGGGGGGGDGGGFG?CGGGFD@F=GEC0GGGGF>GGGGGGGGGGGGGGGGGGGG?FEGFFGGGFGGFFGFGGGFGFGGGGGGGGDCF@:FGFFGGFBFGGFGAFFCFG<CGFFGFCCGGFE@63+8C,GGEGEFGGFF?GFF:,8F<FGFGGECEGGGGEGFFCFGGGGD8F9GGGGFGGGFCFF:GGGFGCGGGGGGGGF:GGFGGGGGFGGGGDGGFCGGGGGGGGFEGGGGGGF<7GGGFGEFGGGGGGGGGGGGGCCCCC
@AWDZ 216
TAGGGAATCTTCGGCAATGGACGAAAGTCTGACCGAGCAACGCCGCGTGAGTGAAGAAGGTTTTCGGATCGTAAAACTCTGTTGTTAGAGAAGAACAAGGATGAGAGTAACTGTTCATCCCTTGACGGTATCTAACCAGAAAGCCACGGCTAACTACGTGCCAGCAGCCGCGGTAATACGTAGGTGGCAAGCGTTGTCCGGATTTATTGGGCGTAAAGCGAGCGCAGGCGGTTTCTTAAGTCTGATGTGAAAGCCCCCGGCTCAACCGGGGAGGGTCATTGAAAGCTGGGAGACTTGAGTGCAGAAGAGGAGGGTGGAATTCCATGTGTAGCGGTGAAATGCGTAGATATATGGAGGAACACCAGTGGCGAAGGCGGCTCCCTGGTCTGTAACTGACGCTGAGGCTCGAAAGCGTGGGGAGCAAGCAGGATTAGATACCCT
+
FGGGDGGGGGGGGGGGGGGDEFGGFGGGGGGGGGGGGGGGGGGGGGGGGFFFCFFGGGGGFGFGGDGGGGGGGGGGGGGGGFGDGGDFGGGGFFGGGGC@,CFGFGGGGGGGGGGDGFGGGGGGGGGGGGGGGGGGGGGGGGGG;FDEGGECGGDG@7/CEFFGGGCCGGGGD0GGGGGGGGGGGGGGGGGGGGGGGF?EGEEGF,A:CGGFDE;CC7<GCG=EEGGGEGF:EGFFFC:<<CF>FFGGFGGGGGGGG>GGGFGFDGGGGGGFGGGGGEEA?FFD>F8GFFEGGEBEEGGGE?AGGGGGGEFCAEAFDGGGGGFGEFFFFB>,GFF9CDGGGGEGCFE,GFGGGF<GGGF@E9FGDGGGGGGGGGFCFEDCGGGGFDGGGGFEC@FFCC,DGGGGGGGGGGGGEGGGGGGGGFGGGFGGGFGFFFCGCC<@<
@AWDZ 217
TGGGGAATATTGCACAATGGGCGCAAGCCTGATGCAGCCATGCCGCGTGTATGAAGAAGGCCTTCGGGTTGTAAAGTACTTTCAGCGGGGAGGAAGGGAGTAAAGTTAATACCTTTGCTCATTGACGTTACCCGCAGAAGAAGCACCGGCTAACTCCGTGCCAGCAGCCGCGGTAATACGGAGGGTGCAAGCGTTAATCGGAATTACTGGGCGTAAAGCGCACGCAGGCGGTTTGTTAAGTCAGATGTGAAATCCCCGGGCTCAACCTGGGAACTGCATCTGATACTGGCAAGCTTGAGTCTCGTAGAGGGGGGTAGAATTCCAGGTGTAGCGGTGAAATGCGTAGAGATCTGGAGGAATACCGGTGGCGAAGGCGGCCCCCTGGACGAAGACTGACGCTCAGGTGCGAAAGCGTGGGGAGCAAACAGGATTAGATACCCT
+
FGGGGGGGFGGGGGGGGGFGGGGGGGGGGGGGGGGGGGGGFGGGGGGGGGGGGGGFGGGGFEGGGGGGGFEGGGGGGGGGGGFGGGGGGGF>FGGFDGFEFGFGGGGGGGGGGFFFGGGDCFGFGGDGGGDGGGGEDGFGGGGGG>FGGG?GGGG?GGGGGGGGGGGGGGGGDGGGGGCFBBFGFGGGGFEGGGGG9FG?GGDFGG;EFGGGGGGGFGGGGGGGEECEGGGGGGFGCGFGGGGGFGGFGFCC6GGFG@FFEGGGGFFFFFGGGEFFFFF<FGC<G7CD3,GFCGGGGGFCB>GGGGGGGGBFEF<FFFF?FE?GGGGGGGF7GGGGGFGEGGGGGGGGGGDGGGGGGGGEF>+GGGGGFGGGGGDGGGF:C<CGFF@AEGGGGGGGGGGFFGGGEFCGGGGGDEGGGGGGGGGGGGGGGGGGGGGGCCCCC
@AWDZ 218
TAGGGAATCTTCGGCAATGGACGAAAGTCTGACCGAGCAACGCCGCGTGAGTGTAGAAGGTTTTCGGATCGTAAAACTCTGTTGTTAGAGAAGAACAAGGATGAGAGTAACTGTTCATCCCTTGACGGTATCTAACCAGAAAGCCACGGCTAACTACGTGCCAGCAGCCGCGGTAATACGTAGGTGGCAAGCGTTGTCCGGATTTATTGGGCGTAAAGCGAGCGCAGGCGGTTTGTTAAGTCTGATGTGAAAGCCCCCGGCTCAACCGGGGAGGGTCATTGGAAACTGGGAGGCTTGAGTGCAGAAGAGGAGAGTGGAATTCCATGTGTAGCGGTGAAATGCGTAGATATATGGAGGAACACCAGTGGAGAAGGCGGCTCTCTGGTCTGTAACTGACGCTGAGGCGCGAAATCGTGGGGAGCAAACGGGATTAGATACCCT
+
FCEA@CFF9FFGGGG7@EFGGGGGGCGFGFEGGFCGGCEGGGGE7FCF7?FF9CFD,?E8FFFGGGE>@FGDB<<FDFGGGGCFBFFFCFGFCFGGG<FGGFGGCFCFFGGDCFFAFF9FEFAFG8FCF+DF?C<B3DFF,,6,@D=+3BBGDGGF7<FGF@F,*8FFG7FE7<CCFCBFGCF7EG7B,><7:<FEGG?FEEC<FGFC/8>FDEGGF?=CEEGCDGC:7CE/GC#<:D:<<>;GFFFG723+::E=DF@/>>1>6*>>@5397DD8251DBCDFFGF=,A,+,?EFFGGFF=FCFFFF?,,,5,,,E<<A=:,,<CEBCDFF,F??97@4+7CDFF?<C,D<=?<FA,:,:-,FC6@C,EDFC:C99,C,6C,FC,EEF<ECB:7C7F<EB7FC@,,?DCC+GF9EDC,E<7ECC,DCC@@69C,66,8C-
@AWDZ 219
TGGGGAATATTGCACAATGGGCGCAAGCCTGATGCAGCCATGCCGCGTGTGTGAAGAAGGCCTTCGGGTTGTAAAGCACTTTCAGCGGGGAGGAAGGCGATAAGGTTAATAACCTTGTCGATTGACGTTACCCGCAGAAGAAGCACCGGCTAACTCCGTGCCAGCAGCCGCGGTAATACGGAGGGTGCAAGCGTTAATCGGAATTACTGGGCGTAAAGCGCACGCAGGCGGTTTGTTAAGTCAGATGTGAAATCCCCGGGCTCAACCTGGGAACTGCATCTGATACTGGCAAGCTTGAGTCTCGTAGAGGGGGGTAGAATTCCAGGTGTAGTGGTGAAATGCGTAGAGATCTGGAGGAATACCGGTGGCGAAGGCGGCCCCCCGGACGAAGACTGACGCTCAGGTGCGAAAGCGTGGGGAGCAAACAGGATTAGATACCCT
+
FFFGGGCFGGGFGGGFGGGFGGGGGGGGGGFFGFGGGGGGFFGGGGGCCGGGDGGGFFGGFGGGGGGGFGFGGGGGGGFGGGGGGGGGDEEEGDGGDGGGDGGG9?FCFGGGGGGGCF=CGGGGGGGEGGGGGGGG7CGGGGGGG7FGG<<GGGG8GG8GDGGGG?7DGGGGFGDGGGFGCCDGGGGGCFFGGGDEFG7EEGGGGGGG:FGFGG5EGGGG<GGGD,GDDEEEEGGGGGFFDCGF@GGFGGGGGGGGGGGGGGGFGCFFGGFGFFFGGFGGCCEGFCGFGDGGFFF7FEGGGGGGEFEGGGGGGGGFG@GGGGGGGGGGFED,FGGGCCGGGGGGGFGGGGGGGGGGFFGGGGGGGGGGGGGGGGGCGGGGGGGGGGGGGFFEDCF7GGGGFGGGGGGGCCGGGGGGGGGFGGGGGGFGGGGGGGGGCCCCC
@AWDZ 220
TAGGGAATCTTCGGCAATGGACGAAAGTCTGACCGAGCAACGCCGCGTGAGTGAAGAAGGTTTTCGGATCGTAAAACTCTGTTGTTAGAGAAGAACAAGGATGAGAGTAACTGTTCATCCATTGACGGTATCTAAACAGAAAGCCACGGCTAACTACGTGCCAGCAGCCGCGGTAATACGTAGGTGGCAAGCGTTGTCCGGATTTATTGGGAGTAAAGCGAGCGCAGGCGGTTTCTTAAGTCTGATGTGAAAGCCCCCGGCTCAACCGGGGAGGGTCATTGGAAACTGGGAGACTTGAGTGCAGAAGAGGAGAGTGGAATTCCAGGTGTAGCGGTGAAATGCGTAGATATATGGAGGAACACCAGTGGCGAAGGCGGCTCTCTGGTCTGTAACTGACGCTGAGGCTCGAAAGCGTGGGGAGCAAACAGGATTAGATACCCT
+
FGGCGGGEGGGGGGGGGGGFGGGFGGGFF<FG,ECC:FFGGGGEGGGFC7C?FEGFGFFGEF9FF@E:FFDGFGGG,F<?FFFFGGGGGGGG8FEFGGGGF9EEFGGGGGGGGGFEGGGG,CFGGGGD+DFGDFEC8CF8DFD8>DEGGGEGFFGGGDG8EFFEFECFCE<FGGEEGG,=>F7<BFDFCGCF8::FEC-7CCFC<<9ECF=/26CFGGCECGG5FEFDCFGFFGGFFC2<,GFGGGEGFFFEFGF7F@7CCGCF@@@C>DG>>GGGFC7GFGGGFGGGGGFFF<CFCGFGFCFFDGFCGF9GGFF?E=<<,FCE8FGCGGGGGGFGFGGGGFGGFBFGGEGGGFGFF@FE@?FGGGGGGFDEGEDGGCGECC,8EDE,GFCGEF;@GGFFGFGEF@CCFGGGFFCGFFGGGGGGGGGGGFFEFE@8CCCC@
@AWDZ 221
TAGGGAATCTTCGGCAATGGACGAAAGCCTGACCGAGCAACGCCGCGTGAGTGAAGAAGGTTTTCGGATCGTAAAACTCTGTTGTTAGAGAAGAACAAGGATGAGAGTAACTGTTCATCCCTTGACGGTATCTAACCAGAAAGCCACGGCTAACTACGTGCCAGCAGCCGCGGTAATACGTAGGTGGCAAGCGTTGTCCGGATTTATTGGGCGTAAAGCGAGCGCAGGCGGTTTCTTAAGTCTGATGTGAAAGCCCCCGGCTCAACCGGGGAGGGTCATTGGAAACTGGGAGACTTGAGTGCAGAAGAGGAGAGTGGAATTCCATGTGTAGCGGTGAAATGCGTAGATATATGGAGGAACACCAGTGGCGAAGGCGGCTCTCTGGTCTGTAACTGACGCTGAGGCTCGAAAGCGTGGGGAGCAAACAGGATTAGATACCCT
+
<FC<FFGGGGFGGEGGGGGGGGGGGGGGGGGGGGGGGGGGGGGGEGG7B@FFGGGGGGGGEFDFGGGGGGGCGGGGCFGGGGGGFGGGGGGGGGGGGGGGGFGGGGGGGGGGGGGGG9FGGGGGGGGGGGGFFFGGGGFGFFGEGGGGDEGGGGGGCG8GFEFFGGGGGGGGGGGDGGGGGGGG4GFGGGGFGFEEFG>GGCEGGGGG?CGGGGGFGDGGGGGGGGGGGGGEGFFGGGCGGGCGFGGGGGF:FGGGGGGGFEFEGFGGGGGGGFCE?GDFEGGGG5,E9GGGGEAFGGFFFAGFFECGGGFGFGGDCFFFFEE8GGGGGEC7GGGGGGGGGGGGF<<FCGGGGGGGGGGFF9?GGGGGGGGGGGGGGDGDGGGGGGDGGGGGGGGGGGGGFCGGGGEGGGGGGGGFFFGGGGGGGGGGGGGGGGGGCCCCC
@AWDZ 222
TGGGGAATATTGCACAATGGGCGCAAGCCTGATGCAGCCATGCCGCGTGTATGAAGAAGGCCTTCGGGTTGTAAAGTACTTTCAGCGGGGAGGAAGGGAGTAAAGTTAATACCTTTGCTCATTGACGTTACCCGCAGAAGAAGCACCGGCTAACTCCGTGCCAGCAGCCGCGGTAATACGGAGGGTGCAAGCGTTAATCGGAATTACTGGGCGTAAAGCGCACGCAGGCGGTTTGTTAAGTCAGATGTGACATCCCCGGGCTCAACCTGGGAACTGCATCTGATACTGGCAAGCTTGAGTCTCGTAGAGGGGGGTAGAATTCCAGGTGTAGCGGTGAAATGCGTAGAGATCTGGAGGAATACCGGTGGCGAAGGCGGCCCCCTGGACGAAGACTGACGCTCAGGTGCGAAAGCGTGGGGAGCAAACAGGATTAGATACCCT
+
DG@FGGGGCGGGGGGFGFFGGGGGGGCFGGFGGGGGGGGGGGGGGGGGGGGGFGGGGGGGFFGEGGGGGGGGG<C,CFFGGGGGGFEDG@@FEGGGE@EEGGGFFFGGFDGGCFFGFFACEFGGGGGEGGGGGGGGDGGC<F@FGGF@EEGEGGFGGDFFGGGCGFCGGGGGGEDE4CFGGG<FG6G>GGGFGEDCFF3@CEEF>FDFGGGGE@FCFFGGGGGGGGG<CFFC:GGGEF?CGGDGGGGGGG#GG6CBGGFFGGGGGGG(>FGGFCF?FFC<=?FFGGGFF@E7FD>GFFF>GGGFF8DGFGFCGGGGGGFAFFDFCFCCGGC7GGGFECF7GGGCDGGGGGFFGF9AGGGEF7EGGGFFCGCFC77F@GGFF@GGFGGFAFCFEGGGGGGF,FEEC@GFGGC7F7GGGGGGGGGGGEGGGGGGGGGFC@8BA
@AWDZ 223
TAGGGAATCTTCGGCAATGGACGAAAGTCTGACCGAGCAACGCCGCGTGAGTGAAGAAGGTTTTCGGATCGTAAAACTCTGTTGTTAGAGAAGAACAAGGATGAGAGTAACTGTTCATCCCTTGACGGTATCTAACCAGAAAGCCACGGCTAACTACGTGCCAGCAGCCGCGGTAATACGTAGGTGGCAAGCGTTGTCCGGATTTATTGGGCGTAAAGCGAGCGCAGGCGGTTTCTTAAGTCTGATGTGAAAGCCCCCGGCTCAACCGGGGAGGGTCATTGGAAACTGGGAGACTTGAGTGCAGAAGAGGAGAGTGGAATTCCATGTGTAGCGGTGAAATGCGTAGATATATGGAGGAACACCAGTGGCGAAGGCGGCTCTCTGGTCTGTAACTGACGCTGAGGCTCGAAAGCGTGGGGAGCAAACAGGATTAGATACCCT
+
GGGAEFGGGGGGGGG@FGGGGGGGFFGFFGGGGGGGGGGGGGGGGGGGGGEFGGGGGGGGGGGGGGGGGGGGGGCGFGGGGGGGGGG9EFGGGGGGGGGGGCFFGGGGGGGGGGFEFGGGGGGGGGGGGGGGFGGGGGGGGGGGGGGGGGEFFGGGGGGDGG9AF,<CGG<CFGGG7GGC?GGGGGCFGGGGGGDECFFG;GGC<FGGEEFGGFGGGGGGFGGFEGFGGGGGFG@FFFFFFFGGFGG.GGGGGFGFEGGGGGFGFGFGGDGE?GFBFGGFGGGGGGGGGGGGG@FGGGGGGGFFCGGGFFEAEFGFGGGFFE9FFGGFCEGC<E9GGGDGGCGGGGGCFFCGGGGGGGGFGGGGGCEGGGGGGF>GFGFC?FFGGGFGGGGGGGGGDGGGGF:GGGGGGGGGGGGGGFGGGFAGGGGGGGGGGGGGCCCCC
@AWDZ 224
TGGGGAATATTGCACAATGGGCGCAAGCCTGATGCAGCCATGCCGCGTGTATGAAGAAGGCCTTCGGGTTGTAAAGTACTTTCAGCGGGGAGGAAGGGAGTAAAGTTAGTACCTTTGCTCATTGACGTTACCCGCAGAAGAAGCACCGGCTAACTCCGTGCCAGCAGCCGCGGTAATACGGAGGGTGCAAGCGTTAGTCGGAATTACTGGGCGTAAAGCGCACGCAGGCGGTTTGTTAAGTCAGATGTGAAATCCCCGGGCTCAACCTGGGAACTGCATCTGATACTGGCAAGCTTGAGTCTCGTAGAGGGGGGTAGAATTCCAGGTGTAGCGGTGAAATGCGTAGAGATCTGGAGGAATACCGGTGGCGAAGGCGGCCCCCTGGACGAAGACTGACGCTCAGGTGCGAAAGCGTGGGGAGCAAACAGGATTAGATACCCT
+
GGGGGGGGGGGGGGGGGGGGFFGGGGGGGGGGGGGGGGFGFGGGGGGGGGGGGGGGGDFGGGGGGGGGGGGGGGFFFGGGGGGGGGGGGGFGGGGGGGFGFGGFGFGGGGGGGGGAFFGGGGGGFGGGGFGGGGGGGFFGGGGFGGFDGGGGGGDGGGGGGGGGGGGGGGGGGGGGGGGGGGGGGC=GGGGGGG55C<CE?GGG3GG=:<AFE:GGC:FGEGGGGGFDEGGGGGGGFCFGFFGGGGGGCF=<CFCCGFFGGEF@GGGGGGGGGFFAA9FADA@CF@AGGGGGGFFFFGDF>CEE,FECF@7GFFFF<GGFF@FE,GF=EEGF9FGGGGGGGGGGGF?,GFFFFF9GFDFCGGGGGGGGGGGCDGGGGGGGFGGGFEDFFFE9CEDGGGFGGGGGGEF<FEDGGEGEGGGGGGGGGGGGGGGGGGGGCCCC6
@AWDZ 225
TAGGGAATCTTCGGCAATGGACGAAAGTCTGACCGAGCAACGCCGCGTGAGTGAAGAAGGTTTTCGGATCGTAAAACTCTGTTGTTAGAGAAGAACAAGGATGAGAGTAACTGTTCATCCCTTGACGGTATCTAACCAGAAAGCCACGGCTAACTACGTGCCAGCAGCCGCGGTAATACGTAGGTGGCAAGCGTTGTCCGGATTTATTGGGCGTAAAGCGAGCGCAGGCGGTTTCTTAAGTCTGATGTGAAAGCCCCCGGCTCAACCGGGGAGGGTCATTGGAAACTGGGAGACGTGAGTGCAGAAGAGGAGAGTGGAATTCCATGTGTAGCGGTGAAATGCGTAGATATATGGAGGAACACCAGTGGCGAAGGCGGCTCTCTGGTCTGTAACTGACGCTGAGGCTCGAAAGCGTGGGGAGCAAACAGGATTAGATACCCT
+
GGGGGGGGGGGGGGGGCGGGGGGGEEGGGGGGGGGGGEGFGGGGGGGGGCFGGGGGGGGGGGGGGEGEGGGGGFGGGGGGGGGGGGGGGCFFFG<E=FGFGCGGGGGGGGGGGGGGGGGGGGGGGGGGGGGGGGGGGCFFGGGGGFGDFGGGGGGFG@E8F<FGGGGGGEGGG2GGFGGGGGFGFGGGGGGG+=D@FGGGGGGGGGFGGGFDEFGGFGGGGGGGGDGCEGGGGGGGFGFF9GFGFFGGGGFGGGFGGF8FFCAGEGGGGDGGGGGFGGGGFGGEFGGFGGFGFE,GGEGFGGFGFGFFEFCEFGCGFGFEFFAA9GGGGGGEGFGGGFCGGGGGGGFGCFFFGGGGGFF8F?GGGGGC@FGEGECGGFCFD@CGGFGGGGGGGGGGGGGFGF@CFC,GGDGGGGGGGGGGGGGGGGGFF9AGFFEF@B8CA
@AWDZ 226
TAGGGAATCTTCGGCAATGGACGGAAGTCTGGCCGAGCAACGCCGCGTGAGTGAAGAAGGTTTTCGGATCGTAAAGCTCTGTTGTAAGAGAAGAACGAGTGTGAGAGTGGAAAGTTCACACTGTGACGGTATCTTACCAGAAAGGGACGGCTAACTACGTGCCAGCAGCCGCGGTAATACGTAGGTCCCGAGCGTTGTCCGGATTTATTGGGCGTGAAGCGAGCGCAGGTGGTTAGATAAGTCTGAAGTTAAAGGCTGTGGCTTAACCATAGTACGCTTTGGAAACTGTTTAACTTGAGTGCAAGAGGGGAGAGTGGAATTCCATGTGTAGCGGTGAAATGCGTAGATATATGGAGGAACACCGGTGGCGAAAGCGGCTCTCTGGCTTGTAACTGACGCTGAGGCTCGAAAGCGTGGGGAGCAAACAGGATTAGATACCCT
+
CFACFGGGGGGFDGGGEGGGEGGCFGGGGGGFFEGGEGGGG7FGGGGGGDFFGGGGF@FGF9CDGGGGGGGGGGGCFFFFGGGGGGGGGGGGGGGDGGFFG@DFGGGGGGEFGD,E<?FFDAFEFDGGGCG7FDCFGFG,BC7,5>BFGGGEF;D9FF:<EF:DFGGGFAFEF:BEG9C,=,<<EGGFFG>**EA8CF9<>G:G?GGFC:<*88C<E<CFC8CEFCGGC#CE8C@87FAGGFGEBFFGGFFCFFGGCDFC<A><C=CFFDF@:C7F9FAF?EAFF@FCFFE9,<DGDGGGGGGEFF7A?GGGGGFFE8AE=EEDGGF>CCEEGFGGFF:7GGGGGGFFFCEFFDCFFF=7GGGGGGGGGF7CGGDGFFD@GFGFFEEFCEF9GGGGGGGGGGFGGGEGGF7DGFEGFFGGGGFGFGGGGGGGGGGGCCCCC
@AWDZ 227
TGGGGAATATTGCACAATGGGCGCAAGCCTGATGCAGCCATGCCGCGTGTATGAAGAAGGCCTTCGGGTTGTAAAGTACTTTCAGCGGGGAGGAAGGGAGTAAAGTTAATACCTTTGCTCATTGACGTTACCCGCAGAAGAAGCACCGGCTAACTCCGTGCCAGCAGCCGCGGTAATACGGAGGGTGCAAGCGTTAATCGGAATTACTGGGCGTAAAGCGCACGCAGGCGGTTTGTTAAGTCAGATGTGAAATCCCCGGGCTCAACCTGGGAACTGCATCTGATACTGGCAAGCTTGAGTCTCGTAGAGGGGGGTAGAATTCCAGGTGTAGCGGTGAAATGCGTAGAGATCTGGAGGAATACCGGTGGCGAAGGCGGCCCCCTGGACGAAGACTGACGCTCAGGTGCGAAAGCGTGGGGAGCAAACAGGATTAGATACCCT
+
FGGFGFGGGGGGGGGGFGGGGGGGGGGGGGGGFGGEFGFGGGGGEGGFGEGGCGGGFGGGCFGGGGGGGDFGGGGFGGGGGGGFGGGGCFGGEGFEGGCFGFGGGDFGGGGGGFDFGGGGGGGGGGGFGGGGGCGGGFFF@FGGGGGGGGGGGGCFGG7<:CFGGGGCFGEGEFGGGGCFCECEBFCEGGFG3C>E:C9EGGEG7GGCF?FGGGFCAEDGGCGGG=EGGGEDGFEGGGFF@FCFB@;CEGF=:EECC>CFFGGFFEGGEF9@C7CF@FGG4EFGGGFF@@FD,,,GGFF=>F8@,GG@GGFCFFGGFCFGGGFEEGFF78GGGGFGFEFF7DFFCGFFGGGGGGFFCFCGEGGGGGGGGGGGGGGF:ECC8GGGFEFCGGGGGGGGGGGGFGGGGGDGGGEEFEGGGFFGGGGGGGGGGGGGGGGGCCCC@
@AWDZ 228
TGGGGAATATTGCACAATGGGCGCAAGCCTGATGCAGCCATGCCGCGTGTATGAAGAAGGCCTTCGGGTTGTAAAGTACTTTCAGCGGGGAGGAAGGGAGTAAAGTTAATACCTTTGCTCATTGACGTTACCCGCAGAAGAAGCACCGGCTAACTCCGTGCCAGCAGCCGCGGTAATACGTAGGGTGCAAGCGTTAATCGGAATTACTGGGCGTAAAGCGCACGCAGGCGGTTTGTTAAGTCAGATGTGAAATCCCCGGGCTCAACCTGGGAACTGCATCTGATACTGGCAAGCTTGAGTCTCGTAGAGGGGGGTAGAATTCCAGGTGTAGCGGTGAAATGCGTAGAGATCTGGAGGAATACCGGTGGCGAAGGCGGCCCCCTGGACGAAGACTGACGCTCAGGTGCGAAAGCGTGGGGAGCAAACAGGATTAGAGACCCT
+
GGG?FEGGGFGGGGGGGGGFGFGGGGDGGFGGGGGGGGGGGGGGGGGFEGDEGFCF<FFGDGGGGGDGGGGGGGGGFGGGGGGGAFDDGGCGGGG87?FGGFGGCGG<AFFGGGFGGGGGGGGGFFCCFGGGGCFGGCFGGGGGGGGDGGGGEG?CFDG7CGGFFGGGGGG<CEFGGG:F'6>FGGG>GGEGDGGG8CFFEGGGFGGE:FGFGGGEGGFGGGGGGGEDGDGCGGGGCE8<EGGGFGGGECBCFGGFFFFEFEF@&7FFFGGGFCFFB@FFFFCCG,CGGGFF<@F@GFF>+7FGAGFCFCFGGGGFAFA8GC@GDGGGGGEDGGGE9FGGGGGGGGGGGGGGGGGGFGGGGGFGEFF@C9GGGGGGCFC@?GGGDGGGGGF@EFCFFCFFEF:C>GCGGCF@DGGGFFFAGDFECCGGGGGFGEC,BCCCC
@AWDZ 229
TGGGGAATATTGCACAATGGGGGAAACCCTGATGCAGCAACGCCGCGTGAGTGATGAAGGTTTTCGGATCGTAAAGCTCTGTCTTCAGGGACGATAATGACGGTACCTGAGGAGGAAGCCACGGCTAACTACGTGACAGCAGCCGCGGGAATACGTAGGTGGCGAGCGTTGTCCGGATTTACTGGGCGTAAAGGGAGCGTAGGCGGATTTTTAAGTGAGATGTGAAATACCCGGGCTCAACTTGGGTGCTGCATTTCAAACGGGAAGTCTAGAGTGCAGGAGAGGAGAGTGGAATTCCTAGTGTAGCGGTGAAGTGCGTAGAGATTAGGAAGAACACCAGTGGCGAAGGAGACTCTCTGGACTGTAACTGACGCTGAGGCTCGAAAGCGTGGGGAGCAAACAGGATTAGATACCCT
+
E@@EFCFGGFFGGFFDG9ED@CC:FGG,FFGGGGFGGGGGGGGD@FGCECCGGGGGFCFGFFAFGGDGG@FFGGGGGGFD?E<EF9EGGFFGGGGGGG9A?=F4?+A9,,B<@:BFD,FF?F7E7=BFC<FF78,,@FFF?,<@*@37*6<C91=FGG7FCCFGGGDGFF70C9:F*<FF?CFCCEE?=#;CFF8:;E>88CC9@/CC>EFFAA@6ECFFFFGFGC6C@<CFFF@GCADC8+6CFC/B&>BCECFCE?<CC#DF;>?C,9GGGF<,FGGFFFFFEEGGGGGGFFF8EC,AFGCF7CEE,C,E@EEF<F<EAAE@FFGFCGGFFFEC68FGBCBC,9EFC9GFGFECA9FF<FDGGGFEEECGGGFE8CGFFC<8GGGGGFFCGGGGGDFFF@CGGFFGFF@A@,A8
@AWDZ 230
TGGGGAATATTGCACAATGGGGGAAACCCTGATGCAGCAACGCCGCGTGAGTGATGAAGGTTTTCGGATCGTAAAGCTCTGTCTTCAGGGACGATAATGACGGTACCTGAGGAGGAAGCCACGGCTAACTACTTGCCAGCAGCCGCGGTAATACGTAGGTGGCGAGCGTTTTCCGGATTTACTGGGCGTAAAGGGAGCGTAGGCGGATTTTTAAGTGAGATGTGAAATACCCGGGCTAAACTTGGGTGCTGCATTTCAAACTGGAAGTCTAGAGTGCAGGAGAGGAGAGTGGAAGCCCTAGTGTAGCGGTGAAATGCGTAGAGATTAGGAAGAACACCAGTGGCGAAGGCGGCTCTCTGGACTGTAACTGACGCTGAGGCTCGAAAGCGTGGGGAGCAAACAGGATTAGATACCCT
+
FGGFGGCFCGGGGGGGGGGGGGCGGGGGGGGGGGGGGGGFC@FGGEEBCFE?,EFGGFG@FGGGGGEGGEDFGG7,C<?D,EFFFFGG9E+B+@FBFFGCFG+CFGGDA<<+?BFFGF@FDEFGGDGCFGGF,=,C<DGFFGGGGG*>>EEFGGG<:DGGFC>=3412CF#8@<;?EFGFFGCFFCF<CFGGGGCCED<:EF77CGGGGFEGFFD9#9@,ECGGGGGGGFCGFGFGD#@>@>CCDA7=<GGFFFGE,FEC:EFFFDE,FFFD:?AEDGGG>FGF?<F?FDF=?,,F,F@FGGGGCF:GDF,EFFEEBGGGGFEE9GGGGGGGGFFC-CFEDFB,GFGGGCFD@C,,FGGGFFGGGGGGGGFDGFGGFGGFFCGGGGGEGE7GGGGGGGGFCGGGFFGGGGFBBAB8
@AWDZ 231
TGGGGAATATTGCACAATGGGCGCAAGCCTGATGCAGCCATGCCGCGTGTGTGAAGAAGGCCTTCGGGTTGTAAAGCACTTTCAGCGGGGAGGAAGGCGTTAAGGTTAATAACCTTGGCGATTGACGTTACCCGAAGAAGAAGCACCGGATAACTCCGTGCCAGCCGCCGCGGTAATACGGAGGGTGCAAGCGTTAATCGGAATTACTGGGCGTAAAGCGCACGCAGGCGGTTGGTCAAGTCGTATGTGAAATCCCCGGGCTCAACCTGGGAACTGCACTCGAAACGGGCAGGCTAGAGTCTTGTAGAGGGGGGTATAATTCCAGGTGTAGCGGTGAAATGCGTAGAGATCTGGAGGAATACCGGTGGCGAAGGCGGCCCCCTGGACAAAGACTGACGCTCAGGTGCGAAAGCGTGGGGAGCAAACAGGATTAGATACCCT
+
GFFGGGEEGGGFGGGGG,6<@FGDFFGGGG8EFFCFF,EFF<FGGGGFCFFGGGGGGGGF,,C,FDGGGGCFGGGGGGGGGGCGFF77FCFFCF?EEEFGGEF,FECFGGGFFGGD=BF>CF+>,8@FGGFAF@+*:>F@BFFGF7DF**>BFC9,DEGGGGGG7*1=BBCGGGEG?F@=C;8CE855CFDFCC8C:<,1CE8*<F?G98EGDFC5C7C=E>E<GGGDC5E<#3,::8>@@C<$$@29@F6<@C?7CFFGD>;FFF?D>,9CC8@.+:7<6=FF>:7D>>8,F9EB>,DFAC3,,=@+:8+FFFA@,@FCEF@DGFGGEDGGGGF@E?7F@45E9GGFF9FEFC,GGEC+ECEFGFBC7GGDGCC@>ECFC,GGGGEDFC;6,F@77FGGGGF@@;GF8FDGF@FGGGF9GFFGGGF<FDFF9FC,CCCCC
@AWDZ 232
TGGGGAATATTGCACAATGGGCGCAAGCCTGATGCAGCCATGCCGCGTGTATGAAGAAGGCCTTCGGGTTGTAAAGTACTTTCAGCGGGGAGGAAGGGAGTAAAGTTAATACCTTTGCTCATTGACGTTACCCGCAGAAGAAGCACCGGCTAACTCCGTGCCAGCAGCCGCGGTAATACGGAGGGTGCAAGCGTTAATCGGAATTACTGGGCGTAAAGCGCACGCAGGCGGTTTGTTAAGTCAGATGTGAAATCCCCGGGCTCAACCTGGGAACTGCATCTGATACTGGCAAGCTTGAGTCTCGTAGAGGGGGGTAGAATTCCAGGTGTAGCGGTGAAATGCGTAGAGATCTGGAGGAATACCGGTGGCGAAGGCGGCCCCCTGGACGAAGACTGACGCTCAGGTGCGAAAGCGTGGGGAGCAAACAGGATTAGATACCCT
+
FGGGGGGGGGGGGGGGGGGGGGGGGGGGGGGDFGGGGGGGGGGGGGGEGGGGGGGGFGGGGGGGGGGGGGGGGFGGGGGGGGGGFFEG>FFGGGGGGG<FFGGGGCGFGGFDGFGGDGC>FGFGGGGGGGGGGCCEEGGCGGGGGGGGGCGGGGGGGGGGGGGGFGGGGGG?GG>GGGG@=@<CEECEGGGGC=GEGC:F:EGGGFG=FGFGGFCGGGGGGG>G=5CEGGGGGGGFGFCGGGFC?:C:FGFC<FGGGDGCE28@,B?GGFGGGGGGFACC@EGAGGGGGGGGGDFGGGGFC7GGGFGGGGGFE9DFGGGGGGGGGFA@+7GGGGEFFB+:EDE<F?,BFGGGGFCFFCFCGGCGGGGFCDF7DGGGGDGGGGGGGGGGGGDGGGGGGGEFFGGGGECCGGGGGGGGGGGFE8GGGGGGGGGGGGEFC<@B8
@AWDZ 233
TGGGGAATATTGCACAATGGGGGAAACCCTGATGCAGCAACGCCGCGTGAGTGATGAAGGTTTTCGGATCGTAAAGCTCTGTCTTCAGGGACGATAATGACGGGACCTGAGGAGGAAGCCACGGCTAACTACGTGCCAGCAGCCGCGGTAATACGTAGGTGGCGAGCGTTGTCCGGATTTACGGGGCGTAAAGGGAGCGTAGGCGGATTTTTAAGTGAGATGTGAAATACCCGGGCTCAACTTGGGTGCTGCATTTGAAACTGGAAATCTAGAGTGCAGTAGAGGGGAGTAGAATTCCAGGTGTAGCGGTGAAATGCGTAGAGATTAGGAAGAACACCAGTGGCGAAGGCGACTCTCTGGACTGTGACTGACGCTGAGGCTCGAAAGCGTGGGGAGCAAACAGGATTAGATACCCT
+
FFGGGGCE,EEFGFGF8CFFCFCFGGGG7,C@,,<<AFGCC6F:6@@@FGE?CE,BF9FACFGDEEGGGCEGGGE<,55C,,9??AAFGG7:@F7CF,F,544++++,4B<+<C+336F7:,FBF5+7,8BFFFD<@E1FGCCF:FFG3CC2C387:<F:9FC:CCGGF8=<2BC:C,@;A3#E=FGFFG5CGEEF>EE1CEFCFD.F<1F>9<D?19BF;CADGFB38DFDFD>8<,C,,DCCBA,,FGFD9EEC,F9GGGFE,@,,EB,FDFE::FE,GGFFE<B,EA,??GFFBB,8GGGGGGDFGFEGGGEE7GGGGGFE96?AF<,GGGGGF@,GGGGGGGEF>EE,F<FAGGGGGFC66,GGGGGGGDF8GFC,CGGGGGGGGGGGGGGGGGGGGGGGGGGGGGDCCCCC
@AWDZ 234
TAGGGAATCTTCGGCAATGGACGAAAGTCTGACCGAGCAACGCCGCGTGAGTGAAGAAGGTTTTCGGATCGTAAAACTCTGTTGTTAGAGAAGAACAAGGATGAGAGTAACTGTTCATCCCTTGACGGTATCTAACCAGAAAGCCACGGCTAACTACGTGCCAGCAGCCGCGGTAATACGTAGGTGGCAAGCGTTGTCCGGATTTATTGGGCGTAAAGCGAGCGCAGGCGGTTTCTTAAGTCTGATGTGAAAGCCCCCGGCTCAACCGGGGAGGGTCATTGGAAACTGGGAGACTTGAGTGCAGAAGAGGAGAGTGGAATTCCATGTGTAGCGGTGAAATGCGTAGATATATGGAGGAACACCAGTGGCGAAGGCGGCTCTCTGGTCTGTAACTGACGCTGAGGCTCGAAAGCGTGGGGAGCAAACAGGATTAGATACCCT
+
FFGFGGGGGGGCFEEGGGGGGGGGGEDGGGGGGGGGEGFAFGGGGGGFECFE9EEGGGFGGGFCGCGGCEGGGGGGGGEGGGGFFGGDFGGG?DGGGGAFA,EFFGGGGGGGGGDG9EFFGGGGGEG>CFFFFCFG,CDGGGG?FDFCGGG<<>93DFFGGGGCGFCFGGGGGGEDFCCFGGGECFGG7FFFCFEGEFGCFEB@EEGGFFGG,DEGFF6CE<DGFCFEGGGDF>GGFGA@EFFD;DFGGGFGGEFEF7GFG>5FFCCGGEFECDECFGGGGGFAFDGGGGFC:,FGF=B;C,E;E9,CCCDGGGFFC=?9@CA@GGFECGGGGE,,<BCGGGGFGFF9GCFGFDCFEDGGCFGGGF@ECDEGGGGGGGFA8FCFFC9CEFAGGGGFGGGGGGGGGFBFF;EGEFDGGGGGFCGGFFFEAC<E9FC,B8,C@
@AWDZ 235
TGGGGAATATTGCACAATGGGGGAAACCCTGATGCAGCAACGCCGCGTGAGTGATGAAGGTTTTCGGACCGTAAAGCTCTGTCTTCAGGGACGATAATGACGGTACCTGAGGAGGAAGCCACGGCTAACTACGTGCCAGCAGCCGCGGTAATACGTAGGTGGCGAGCGTTGTCCGGATTTACTGGGCGTAAAGGGAGCGTAGGCGGATTTTTAAGTGAGATGTGAAATACCCGGGCTCTACTTGGGTGCTGCATTTCAAACTGGAAGTCTAGAGTGCAGGAGAGGAGAGTGGAATTCCTAGTGTAGCGGTGAAATGCGTAGAGATTAGGAAGAACACCAGTGGCGAAGGCGGCTCTCTGGTCTGTAACTGACGCTGAGGCTCGAAAGCGTGGGGAGCAAACAGGATTAGATACCCT
+
FFGGEEGGGGGGGGGGGGGGCGDGGGGGGFCGGGGGGGGGGGGGGD7:BBBECFGDFGGCGEFGGDGGGGFGFGGGGGGGBFGGGGFCGCGGCFGG>F,EFGCFGGGFCEA7FF@GGGGGEGGGGGGF8CEFFG9FFGGG>GGGEEE>FGGGFDGGGFEDFGGG=GGGCG:<EGCF7BCFFGGGGD:>FGGGGEECC:ECCGGFDEEFGGGGFFGFFAGFFFGGEE6EEGGGFGGCD3BF8GGGGGGB=ECGFCFFFGFGGGFCDFFF<FFEDGFGGGGCCEFEG<FDFFA9FGGEB9CGGGGGGGGGGGGDC7F@,,9FGGGGGFGGGGGGGF<F-6FF:GGGGGGGGGGGGGGGGGGGGGFGGGGGGGGDGGGGGGGFGGGGGGDCGGGGGFGF<GGF9FEFBFFGGGGCCCCC
@AWDZ 236
TAGGGAATCTTCGGCAATGGACGAAAGTCTGACCGAGCAACGCCGCGTGAGTGAAGAAGGTTTTCGGATCGTAAAACTCTGTTGTTAGAGAAGAACAAGGATGAGAGTAACTGTTCATCCCTTGACGGTATCTAACCAGAAAGCCACGGCTAACTACGTGCCAGCAGCCGCGGTAATACGTAGGTGGCAAGCGTTGTCCGGATTTATTGGGCGTAAAGCGAGCGCAGGCGGTTTCTTAAGTCTGATGTGAAAGCCCCCGGCTCAACCGGGGAGGGTCATTGGAAACTGGGAGACTTGAGTGCAGAAGAGGAGAGTGGAATTCCATGTGTAGCGGTGAAATGCGTAGATATATGGAGGAACACCAGTGGCGAAGGCGGCTCTCTGGTCTGTAACTGACGCTGAGGCTCGAAAGCGTGGGGAGCAAACAGGATTAGATACCCT
+
GGGFGGGGGGGGGGGGGGGFGGGGGGGGGGGGGGEGGGFGGGGGGGGGE,BFFFGGGGGGGGGGGGGGFGGGGDFDFGFGEGGCFGG<FAEGFFFGGDGFCFFGGGGGGGGGFFGGFFGGGGGFDFE7FGGGGGEGGGGFGG8FGD<FDCGCGGGGGCFDF:4>FCDFG@FG:FGEFGFGGGFGGFGFFF:BFFGE>GGEC:@FFGGGEEFG8:@>CECCE>5=EGGDGGGGGGGGGGFGFEGGFGGGGFECCGGGEGFE<EGFGGGGGGGGFFFA:CGFFFDGFGGGGGGCF<B=GGGFGFGGGGGGGGEE9FGGGFFE=CFGFFGFCEECCGGGGGGGGGGGGGGGF?GFFF?FGGGGFCFGGGEF7GGGGGGFC@F8GGGFFDCGGGGFEEGEEGGGGGECEGEGGGGGGGGGGGGGGGGGGFFGGGFGGFEDCCB8C
@AWDZ 52903
TGGGGAATATTGCACAATGGGCGCAAGCCTGATGCAGCAATGCCGCGTGTATGAAGAAGGCCTTCGGGTTGTAAAGTACTTTCAGCGGGGAGGAAGGGAGTAAAGTTAATACCTTTGCTCATTGACGTTACCCGCAGAAGAAGCACCGGCTAACTCCGTGCCAGCAGCCGCGGTAATACGGAGGGTGCAAGCGTTAATCGGAATTACTGGGCGTAAAGCGCACGCAGGGGGTTTGTTAAGTCAGATGTGAAATCCCCGGGCGCAACCTGGGAACTGCATCGGATACTGGCAAGCTTGAGTCTCGTAGAGGGGGGTAGAATTCCAGGTGTAGCGGTGAAATGCGTAGAGATCTGGAGGAATACCTGTGGCGAAGGCGGCCCCCTGGACGAAGACTGACGCTCAGGTGCGAAAGCGTGGGGAGCAAACAGGATTAGATACCCT
+
EFFGGE,@EAEFGGGG<C,EFGG:@CFFGGGG@FFGGG8EDFGGGFFGGBFGGGGGGGFF<FGCFFD7<,@FGGG-CEFGCD<A,,@FC:FEGE,<:+:CB=?F9FF,BBFGDGGGG,5:A?9CF,CBFFEGGGGG+@FFGGGGGFGGGGGGG?BDGEFFGG9F@CFFGGEDGGFE9<CC8C<@7*4<F:F**1;*8+A8CECCFG?CFCC52*@;E>CC>C:?C=E5#*:1?C89;B9?+<@<43@><F?:<CDGCCF>1$D>>8,>:8@3A<3:+C>>,C@>>>=CC67,9E,D7,=C@77D9FECGFCBGGF?F8E<FFFFFECF@+:@FFGGGGCEC7FGFEC,FFFB,F9EDC99:-,,BB8@<F:EGF:7@+ECC,FFCC@,<,<EFGGGFDFDCFFF:7@GDB,@+@GGFFAGGGGFFFFFFGGFEFEGCCCCC
@AWDZ 238
TGGGGAATATTGCACAATGGGCGCAAGCCTGATGCAGCCATGCCGCGTGTATGAAGAAGGCCTTCGGGTTGTAAAGTACTTTCAGCGGGGAGGAAGGGAGTAAAGTTAATACCTTTGCTCATTGCCGTTACCCGCAGAAGAAGCACAGGCTAACTCCGTGCCAGAAGCCGCGGTAATACGGAGGGTGCAAGCGTTAATCGGAATTACGGGGCGTAAAGCGCACGAAGGCGGTTTGTTAAGTCAGATGTGAAATCCCCGGGATCAACCTGGGAACTGCATCTGATACTGGCAAGCTTGAGTCTCGTAGAGGGGGGTAGAATTCCAAGTGTAGCGGTGAAATGCGTAGAGATCTGGAGGAATACCGGTGGCGAAGGCGGCCCCCTGGACTAAGACTGACGCTCAGGTGCGAAAGCGTGGGGAGTAAACAGGATGAGATACCCT
+
FGFGEFC@EGGGGG,EFGF?8CFGG7CFFGFFGGGFCFGFGGGG7FGGDGGGGFF9DFFCFGG@EFED@CEGGGGGGGGGGGGGGC:7F::F7ECEC+4C@DFGGFGGGGGADF9FCD,E9,3,,3++>:FFFDECC<FAGF7FFG,,,@DFGFC>,7D@7>FD,?EGFGGCEF@FCCFG57<F7<FEFGGF:E5CAF788?5@FGF'F65CEEGD,,':.D9>*1**:<>EEEE>CCG7;C=6=99F@<#:<=FCCGFF*8EFFG>A>FD;GGE@87;F</@@:8,,CCFGEGF=,@+7@++GFFFCFE@FGEFA9E9CCFFC,F9@:B@+CFFGACBB44,FFA,GGECFFFEFEC,==EEGGFB=,ECC:7GGFCCC8EAFFEC,GGEEGGFCECGGGGGFB6,EDF7GGF9F@8FGGFFGGGGFFBC,FGFCC@CC8
@AWDZ 239
TGGGGAATATTGCACAATGGGGGAAACCCTGATGCAGCAACGCCGCGTGAGTGATGGAGGTTTTCGGATCGTAAAGCCCTGTCTTCAGGGACGATAATGACGGTACCTGAGGAGGAAGCCACGGCTAACTACGTGCCAGCAGCCGCGGTAATACGTAGGTGGCGAGCGTTGTCCGGATTTACTGGGCGTAAAGGGAGCGTAGGCGGATTTTTAAGTGAGATGTGAAATACCCGGGCTCAACTTGGGTGCTGCATTTCAAACTGGAAGTCTAGAGGGCAGGAGAGGAGAGTGGAATTCCTAGTGTAGCGGTGAAAGGCGTAGAGATTAGGAAGAACACCAGTGGCGAAGGCGACTCTCTGGACTGTAACTGACGCTGAGGCTCGAAAGCGTGGGGAGCAAACAGGATTAGATACCCT
+
ACFGGGG<FFGEFDEGGGGGGGGGGGGGGG?FGGFGCFFFFCGGGGGGC@FFFGGDEFGCGGCDFEGG7=CFGGFGCFGGGGGGGGGCFGFGGGGEGFFG<:FGG7F,CBFFGG7FFFFGGGDGGGGGCFGGDFCGGB@CG,3C:FDCFC9@:>FBF>=2,=FEEEGGEFCC=GE<@FFFGE3F=GEFCCEFC187E<ECEGC9FC>CF<CE;EF7AAC@CGGGGCGGGGGGFGGFDC<CCCFGGFCB==@FF@G,=FFF?FFC59FFA=FA(B$A,AFF3E:GFFFBAEF5,8FFD<B?,?C+CGGFF?<5B:+=,FAE9FFF9GGFGFDGFFGF<C?GFCFDFCFC7GGF>GFFFCGGGGFGGFF7CGFCFFFGGGFFD@FCEGCCGGGGGGFGFFEC<,GGGFFFFFDC@,C6
@AWDZ 240
TGGGGAATATTGCACAATGGGGGAAACCCTGATGCAGCAACGCCGCGTGAGTGATGAAGGTTTTCGGATCGTAAAGCTCTGTCTTCAGGGACGATAATGACGGTACCTGAGGAGGAAGCCACGGCTAACTACGTGCCAGCAGCCGCGGTAATACGTAGGTGGCGAGCGTTGTCCGGATTTACTGGGCGTAAAGGGAGCGTAGGCGGATTTTTAAGTGAGATGTGAAATACCCGGGCTCAACTTGGGTGCTGCATTTCAAACTGGAAGTCTAGAGTGCAGGAGAGGAGAGTGGAATTCCTAGTGTAGCGGTGAAATGCGTAGAGAGTAGGAAGAACACCAGTGGCGAAGGCGACTCTCTGGACTGTAACTGACGCTGAGGCTCGAAAGCGTGGGGAGCAAACAGGATTAGATACCCT
+
FGGFDBFFGFGGGGGGGGGFGGGDGGCF@DFGGGCGGGGGGGGGGGGFGGFFG9FF?EFFFGGGGGEFGGGGGGFFGFFGGGGGGGGFECCFGGGEGGFFE7FEGGGFD<BF@BFDFFGGFDFCGG+BD9BFDFFGG9,8>FGFEGGGG>>FDCC<>CF6D7:FCEDGGGG>GGG>4CCF@FGF@ECECEEFGGGGDGG?EF:<ED>FCCGFFFCF7<;@<C9DFF,EEF@EFGGFFDF<CDFGFG,BCC?GEF/FFFEEFCFCFE9E6CFDCG/E<AFGFGFFECFDFE,B:,AB,AE<EE=>E:=AGGFFF:=:DGGGDE?5,,E@FGF<,C<FC8GGGCF<9EC@CEDFFFE<F<CEC,AFGGFCEGEF8@FFE:CFCCGGGGGGGGGGGGFGFCGGGECF9EEGFCGCCCC@
@AWDZ 241
TGGGGAATATTGCACAATGGGCGCAAGCCTGATGCAGCCATGCCGCGTGTATGAAGAAGGCCTTCGGGTTGTAAAGTACTTTCAGCGGGGAGGAAGGGAGTAAAGTTAATACCTTTGCTCATTGACGTTACCCGCAGAAGAAGCACCGGCTAACTCCGTGCCAGCAGCCGCGGTAATACGGAGGATCCGAGCGTTATCCGGATTTATTGGGTTTAAAGGGAGCGTAGGCGGGGGCTTAAGTCAGTTTTGAAAGTTTGCGGCTAAACCGTAAAATTGCAGTTGATACTGGGTCCCTTGAGTGCGGCGGAGGCAGGCGGAATTCGTGGTGTAGCGGTGAAATGCTTAGATATCACGAAGAACTCCGATCGCGAAGGCAGCTTGCCGGACCGTAACTGACGCTGATGCTCGAAAGTGCGGGTATCAAACAGGATTAGATACCCT
+
GGGGGGGGGGGGGGGGGGGGGGGGGGGGGGCGGGGGGGGGGGFGGGG@FFFGGGGGGFFGGGGGFGGGGGGGGGGGGGFGGGFGGDCBEFBFGDGGCGGEFGGFGFFGCFDFGFFGFEFGGGGGGGGGGGGGGGGGGGGDFGGGGGGGGGGGFG?FGDDF<CGGGGGGGGGGGFGFCFGGGGGGGGF8C@GCEGG5FGGGGEGFC?<FFGFEECBFGGEEEGGFECEDCEGCEE<:FCFF>GFFB-(CFGFFGGG>FFFGG8#EDCGFCGGGGGGGGG@EFFCC@7FF::8><CB8CEGGFFC7GFFE<,<GGDFFGFGDFGGGGGGGGGGGGF9GGGGGGGGGGGGF@FGGGGGGGF@GCFGGGEFGGGGGGGGGFFGGDGGGGGDFFAGGF7GEEEGGGGEGCGGGGGGGGGGGGGGGGGGGGGGGGGGGFGFFCCCCC
@AWDZ 242
TGGGGAATATTGCACAATGGGCGCAAGCCTGATGCAGCCATGCCGCGTGTATGAAGAAGGCCTTCGGGTTTTAAAGTACTTTCAGCGGGGAGGAAGGGAGTAAAGTTAATACCTTTGCTCATTGACGTTACCCGCAGAAGAAGCACCGGCTAACTCCGTGCCAGCAGCCGCGGTAATACGGAGGGTGCAAGCGTTAATCGGAATTACTGGGCGTAAAGCGCACGCAGGCGGTTTGTTAAGTCAGATGTGAAATCCCCGGGCTCAACCTGGGAACTGCATCTGATACTGGCAAGCTTGAGCCTCTTAGAGGGGGGTAGAATTCCAGGTGTAGCGGTGAAATGCGTAGAGATCTGGAGGAATACCGGTGGCGAAGGCGGCCCCCTGGACGAAGACTGACGCTCAGGTGCGAAAGCGTGGGGAGCAAACAGGATTAGATACGCT
+
FGGGG@@FGGGFGEFGFA<,;,@@FGGCFCCEFGFGGGGGGGGGEGGFGF?FGG9<EC8CEDFGEFF+:F,=C,C9FEEA<FGFFFCFCDC++BFGGGGG+,:B9FFDEDE<BFGG,,:B=AFF<<+B>AFFG7CF77F<<:CCFGGGGGEDFFGFCCDFFF9,<6<:3*<@CFGFGGAF571C*=*=>9:CECCE5CGGDC8;;GG.C?;E>*@2:CFEGGGGGGFC=CEGDG8CDCFFFGGG2CC7@86?CFF<A7FGF@A@GG,,0FC>EB5>.7:<@7DFBF3<73B>3,F>8,+8,C,,,GGDGF>FF<F59=FBFAB<F8FFCC@+9GGEAGF@GGFGGFEB,,A,,C5,DF<:8+7GF::F7?B6>7F6@EDFC8ECFECEAC;67CF:ECD<E,7EGGEEDGGFECCF<C;<FFGEEGFFCDF<<@CB@8,A-
@AWDZ 243
TGGGGAATATTGCACAATGGGCGCAAGCCTGATGCAGCCATGCCGCGTGTATGAAGAAGGCCTTCGGGTTGTAAAGTACTTTCAGCGGGGAGGAAGGGAGTAAAGTTAATACCTTTGCTCATTGACGTTACCCGCAGAAGAAGCACCGGCTAACTCCGTGCCAGCAGCCGCGGTAATACGGAGGGTGCAAGCGTTAATCGGAATTACTGGGCGTAAAGCGCACGCAGGCGGTTTGTTAAGTCAGATGTGAAATCCCCGGGCTCAACCTGGGAACTGCATCTGATACTGGCAAGCTTGAGTCTCGTAGAGGGGGGTAGAATTCCAGGTGTAGCGGTGAAATGCGTAGAGATCTGGAGGAATACCGGTGGCGAAGGCGGCCCCCTGGACGAAGACTGACGCTCAGGTGCGAAAGCGTGGGGAGCAAACAGGATTAGATACCCT
+
GGGGGGGGGGG9FGGGFGGGGFFGGGEFGGGGGGGGGGGGGGGGGGGFGGGDFGGFGGGGGGFGGGGGGEGGGGGGGGGGGGGGGGEGGG:CFGGCEGGGGGGGGGG9FGGGGGFGGGFGGGGGGGGGGGGGGGGGGGGFGGGGGGFGGGGGGGGGGGGFEGGGGGGGGDGGGGGGGGGGGGGGGGGGGGFFGGGGC>GCDGCFGG>GGGGG</DDGGGGGCEDFEFDGEGGFGGFFGGGGGF>6FGGCCGEEGGGGC>GGECFFFGEGGFGGGFFCFA?FGGFC,9GCEFCF@FFBE6++F6B9GGGGEFGGGGFDGGFGGGGFGE>GGGEDFFB9GGGF?EGFF<FGFEFGGGGGGGGGEEE7:GFCFGGGDGGF7EFEGGGGGGGGGGFDGGGGFEC8C+GFF>GGGGGGGGGGGGFGGGGGGGGGGGGGGFCCCCCC
@AWDZ 244
TGGGGAATATTGCACAATGGGCGCAAGCCTGATGCAGCCATGCCGCGTGTGTGAAGAAGGCCTTCGGGTTGTAAAGCACTTTCAGCGGGGAGGAAGGCGATAAGGTTAATAACCTTGTCGATTGACGTTACCCGCAGAAGAAGCACCGGCTAACTCCGTGCCAGCAGCCGCGGTAATACGGAGGGTGCAAGCGTTAATCGGAATTACTGGGCGTAAGGCGCACGCAGGCGGTCTGTCAAGTCGGATGTGAAATCCCCGGGCTCAACCTGGGAACTGCATTCGAAACTGGCAGGCTAGAGTCTTGTAGAGGGGGGTAGAATTCCAGGTGTAGCGGTGAAATGCTGAGAGATCTGGAGGAATACCGGTGGCGAAGGCGGCCCCCTGGACAAAGACTGACGCTCAGGTGCGAAAGCGTGGGGAGCAAACAGGATTAGATACCCT
+
GGGGGGGFGGGGGGGGGFGFFGGGGGGGGGGGGGGGGGGGGGGGGGGGGGGGGGFDEGGCGGGGGGG7FFFGGFGGGDFGGGGGGGDC7FFCEEGGGGDFFG7F?FFFGGGGGGGGGGGGGGGF9BCGGGGGGDDDGGF7:A@FGGGGGGCE,,2<BFF@FFC:FCFGGDFE7F7FGFGDEGECEF8EEEFGGGGG>GFG>E;CEFG=:CFFEC>EEEFE=DGDGC:=CEE8E@FFFF?<CDGGGC@GFGFF7<GGEEBGGG>FD>;5#&FEG;@<BGGFCG>GGGGDD:EFGGACFFED:=EFGF@CFFCGGGF<CGDA,FFFF=<GF@C:F9FFFFFFFC,,FFFEG?F@FC,FGGGGGFBFGGGF?GGGGFGFC::8,;<9<@,GGGFCFFDGDFCFFGFGGGGGGGFF7GGDGGGGEFFFFCDGFGFFFFACC<CCC
@AWDZ 245
TGGGGAATATTGCACAATGGGCGCAAGCCTGATGCAGCCATGCCGCGTGTATGAAGAAGGCCTTCGGGTTGTAAAGTACTTTCAGCGGGGAGGAAGGGAGTAAAGTTAATACCTTTGCTCATTGACGTTACCTGCAGAAGAAGCACCGGCTAACTCCGTGCCAGCAGCCGCGGTAATACGGAGGGTGCAAGCGTTAATCGGAATTACTGGGCGTAAAGCGCACGCAGGCGGTTTGTTAAGTCAGATGTGAAATCCCCGGGCTCAACCTGGGAACTGCATCTGATACTGGCAAGCTTGAGTCTCGTAGAGGGGGGTGGAATTCCAGGTGTAGCGGTGAAATGCGTAGAGATCTGGAGGAATACCGGTGGCGAAGGCGGCCCCCTGGACGAAGACTGACGCTCAGGTGCGAAAGCGTGGGGAGCAAACAGGATTAGATACCCT
+
FFGGGGDGGGGGGCFGGGFGGGGGGGGGGGGGGGGGGGGGF8FGGGCFGFCGGFGGGGGFGGGGGGDEGGGGFGFGF<FGGGGGGGGGCEEDFCGFGDFGFAAFDFG9BFGGGGGGGGGFFGGGGGGGGGGGG9FGFGGGGGGG?>GGGGGGEGGGGDGGFGCEGGGGG:FDDFFGGECFEFG><4AC<CFGEGG8CGGGGGGGG9FGGFFEGGGDFFGGGD8EGGG:GGFCGGEGCFFF<D=CFGFFCCFECCGEGDFGGGGGGGGGFGFGF7FAGGFFFDCGGCEFF@FFF@FCBAF77GGGGGGDGGGGGGGGFGGE8GFGGGGGF++7GGGGFFFGEDGGGFAGGGFGGGGGGGF@GGGGGGGF7CGGGGGGF@FFCA>GGF<GGGFGGEGGEE,@8GGGGGGGGGGGCGFGGGGGGGGGGGGGGGGGGGGGCCCCC
@AWDZ 246
TGGGGAATATTGCACAATGGGCGCAAGCCTGATGCAGCCATGCCGCGTGTATGAAGAAGGCCTTCGGGTTGTAAAGTACTTTCAGCGGGGAGGAAGGGAGTAAAGTTAATACCTTTGCTCATTGACGTTACCCGCAGAAGAAGCACCGGCTAACTCCGTGCCAGCAGCCGCGGTAATACGGAGGGTGCAAGCGTTAATCGGAATTACTGGGCGTAAAGCGCACGCAGGCGGTTTGTTAAGTCAGATGTGAAATCCCCGGGCTCAACCTGGGAACTGCATCTGATACGGGCAAGCTTGAGTCTCGTAGAGGGGGGTAGAATTCCAGGTGTAGCGGTGAAATGCGTAGAGATCTGGAGGAATACCGGTGGCGAAGGCGGCCCCCTGGACGAAGACTGACGCTCAGGTGCGAAAGCGTGGGGAGCAAACAGGATTAGATACCCT
+
<FGGGFGGG,FGGGGGGAEFGGGEEGGGGGG8EFFGGGGGDG?EGG7FEFGGGGGGGG8FCGGGG?C79?FFGGGCFACGGGGAFG+@B@CCCEAF>EFD=<EDGGDF9FGGCGG9ADDDFFF9=F7FBFCBDFGDF+@F@FGCFGGGG7EGGG9AFGGDGGGGGGGGFEGCFFGFG:<F8=CFEFFDFC:GCCEEE>GFGE8FF@FFGGGG>EEEGFGE7>>GGGFCDECCCC:CCDACFFFGFGGGGGFFFFFGGFCGD,;CFFECFCDFFFACB;DCFDFC@7@FF:F?GGGGFE8++7BC,>@7F@BA?E59C,CFE,8<FA,@+@C@GFCDGFEGF@?<FF<F<,8GGGGGFGEFF=:8GGFCCEGEB:7:E@C@8E@@GGF9@@AGGGGGGFFE<CEEEDGGGGGF:>GFDEFDE8GGGEDFF<GGGGFGCCCCC
@AWDZ 247
TGGGGAATATTGCACAATGGGGGAAACCCTGATGCAGCAACGCCGCGTGAGTGATGAAGGTTTTCGGATCGTAAAGCTCTGTCTTCAGGGACGATAATGACGGTACCTGAGGAGGAAGCCACGGCTAACTACGTGCCAGCAGCCGCGGTAATACGTAGGTGGCGAGCGTTGTCCGGATTTACTGGGCGTAAAGGGAGCGTAGGCGGATTTTTAAGTGAGATGTGAAATACCCGGGCTCAACTTGGGTGCTGCATTTCAAACTGGAAGTCTGGAGTGCAGGAGAGGAGAGTGGAATTCCTAGTGTAGCGGTGAAATGCGTAGAGATTAGGAAGAACACCAGTGGCGAAGGCGACTCTCTGGACTGTAACTGACGCTGAGGCTCGAAAGCGTGGGGAGCAAACAGGATTAGATACCCT
+
FEFFGEFGGGGGGGGGGGGGDGGGGGFGGGFFGGGGGGGGGGGGGDGGD@FGFGGGGGAFGGGGGGDGGGGGCFGFGGGGGGGGGGGGCFGGGEGGGGGGGGDGGGGGGGGGGGGGGGGEGGG?GGGGFFCGCFGFFGDEEFDGGDCFFEGGGFGGGGGGG>6FGGGGGGGGGG>CEDGGGGGGGFGG=GFFFGGGG5EEGGGGFCCCGGGGFEGGFCGFGFGFFGGGGCCGGGGGGFFFGGD7FF:BDGGGEEFFGGGFGGGGGGACFFFFD?EE>EGGFEFGD?GEF9F?GGGCFFFFGGGGGGCCGGGGGGEGGGGGGGEE<AGGGGGDGGCFGGGEEGGGGGGGGFGF7F<GCGFGGFGGDFC,CGGDFCGGGGFCFCGGGGGGGFGGGGGFFFGGGGGGGGFGGGGC@@CC
@AWDZ 248
TGGGGAATATTGCACAATGGGCGCAAGCCTGATGCAGCCATGCCGCGTGTATGAAGAAGGCCTTCGGGTTGTAAAGTACTTTCAGCGGGGAGGAAGGGAGTAAAGTTAATGCCTTTGCTCATTGACGTTACCCGCAGAAGAAGCACCGGCTAACTCCGTGCCAGCAGCCGCGGTAATACGGAGGTTGCAAGCGTTAATCGGAAGTACTGGGCGTAAAGCGCACGCAGGCGGTTTGTTAAGTCAGATGTGAAATCCCCGGGCTCAACCTGGGAACTGCATCTGATACTGGTAAGCTTGAGGCTCGTAGAGGGGGGTAGAATGCCAGGTGTAGCGGTGAAATGCGTAGAGATCTGGAGGAATACCGGTGGCGAAGGCGGCCCCCTGGACGAAGACTGACGCTCAGGTGCGAAAGCGTGGGGAGCAAACAGGATTAGATACCCT
+
FFG8FBFGGGGGGGGF8AFFEFGGGGCF?FGGFFGGGFGGGG@FCGEGGGDC9FGGFGGD,CE8FF7@FFGGGDECECF<FGFGFGFCEGC7CEFG7B4=FGG<?DCFGGGFGCD?FGGAF,EFFGEE7=+>,+@C+>F,DEFGGCCC78BFCC?<?@*D7FGGGG7,::<.<FCCCF4C5**<#=;*;7><A00:*0B@E6@#@/<</3A8E6A;*CE81<3GCECDC7GGFFGBC;6FFFC7CDFC,9?*EEC@CGGGFGFB>DDC:GF=::FC9FD@@;,9E8,@@,9@,>@CF88+CGGGGGGCGGGFFGGEFF?8,,EE8FF@+EF7GFFA,?:7GFFA9DFE<GFE<AFFE<FGGGDGGGGDFFEGGGDFEB7CDGGGGFCFFCFC,GEFC<BGFGGGGGGFGGFE@GFFCFGGGGGGF9GFEF,FECEE@86@8
@AWDZ 249
TAGGGAATCTTCGGCAATGGACGAAAGTCTGACCGAGCAACGCCGCGTGAGTGAAGAAGGTTTTCGGATCGTAAAACTCTGTTGTTAGAGAAGAACAAGGATGAGAGTAACTGTTCATCCCTTGACGGTATCTAACCAGAAAGCCACGGCTAACTACGTGCCAGCAGCCGCGGTAATACGTAGGTGGCAAGCGTTGTCCGGATTTATTGGGCGTAAAGCGAGCGCAGGCGGTTTCTTAAGTCTGATGTGAAAGCCCCCGGCTCAACCGGGGAGGGTCATTGGAAACTGGGAGACTTGAGTGCAGAAGAGGAGAGTGGAATTCCATGTGTAGCGGTGAAATGCGTAGATATATGGAGGAACACCAGTGGCGAAGGCGGCTCTCTGGTCTGTAACTGACGCTGAGGCTCGAAAGCGTGGGGAGCAAACAGGATTAGATACCCT
+
GGGGGGGGGGGGGGGGGGGGGGGGGGGGGGGGGGGGGGGGGGGGGGGGGGGFGGGGG@FFFGGGFDGGGGGGGGFGGGGGGGGFGGGGGGGG8FGGGGEGGGG?AE8EEGGGCFFGGFGGGGGFGGGDGGGGGGGGC@DGGC@FGGDF@EGGGGA=FF8>FFGGGGGGGGGCEECF3CFFG1=FCEFFCFFCGGEEGGGFFBFEGGGGGEEGGCFGEFEECGGGFEGGEGFGGGFGG:>C<:/:9C,2FE>FGGGGGFDA8FE@GGGEGGGEGFFD?FGGFE<BB,,GGGFE,<CGEFFDE99GFDFGGF<F<FGGFE5,EFDFFGGGFEE7GFGFGDFGGFCGGGFFDGGFF<EDGEFC69GGC:FECGGGGGGFGGGGGGGFF@EFFCFGGDFGGGCGGGFGFF7GGGGF:C?GGGEAF8GGGGGGGFFGDGF?CCCCC
@AWDZ 250
TGGGGAATATTGCACAATGGGGGAAACCCTGATGCAGCAACGCCGCGTGAGTGAAGAAGGTTTTCGGATCGTAAAACTCTGTTGTTAGAGAAGAACAAGGATGAGAGTAACTGTTCATCCCTTGACGGTATCTAACCAGAAAGCCACGGCTAACGACGTGCCAGCAGCCGCGGTAATACGTAGGTGGCAAGCGTTGTCCGGATTTATTGGGAGTAAAGCGAGCGCAGGCGGTTTCTTAAGTCTGATGTGAAAGCCCCCGGCTCAACCGGGGAGGGTCATTGGAAACTGGGAGACTTGAGTGCAGAAGAGGAGAGTGGAATTCCATGTGTAGCGGTGAAATGCGTAGATATATGGAGGAACACCAGTGGCGAAGGCGGCTCTCTGGTCTGTAACTGACGCTGAGGCTCGAAAGCGTGGGGAGCAAACAGGATTAGATACCCT
+
FGGGGEEGGGGGGEDFGFGGGGGGGGGGGGGGFGGGFFGGDGDGGGGGECFCFGG,E=FFFGGGFEGGG7FFFFGGGG,C5EF?EFGGGFFF<FGFGGGGGE?EGGGGGGGGGGGG9FEFGFCDFAFEFCBFFGGGGEFGGGGFCFDFFGGGGG+>F:CEC:;BFGGGCCCC@FG7;B;FGGGGF$FGGGGGGGC7C?CF><@F9CGFCFG,>;@EF??;C7?<18:DCBEE>?CFFGFF<77CF?FC<AF9CEF@C7GGGF=CCC@?E=<CC<7C359CFD,<EGFF=CE?9GFGFDFAF=9EC9E,FFE<9AFF<CAC,,<8FF9GGEC7GGGFDCFCFD9CFGGCF?GFECFFCGGGGGFEGGGGFEF7FDGGGGGDEDDCGGGGGGGCCGGGGFCFCGGGFCBGFGGGEGFGGGGGFFGGGGFGGFGGGGGGCC@CC
@AWDZ 251
TGGGGAATATTGCACAATGGGGGAAACCCTGATGCAGCAACGCCGCGTGAGTGATGAAGGTTTTCGGATCGTAAAGCTCTGTCTTCAGGGACGATAATGACGGTACCTGAGGAGGAAGCCACGGCTAACTACGTGCCAGCAGCCGCGGTAATACGTAGGTGGCGAGCGTTGTCCGGATTTACTGGGCGTAAAGGGAGCGTAGGCGGATTTTTAAGTGAGATGTGAAGTACCCGGGCTCAACTTGGGTGCTGCATTTCAAACTGGAAGTCTAGAGTGCAGGAGAGGAGAGTGGAATTCCTAGTGTAGCGGTGAAATGCGTAGAGATTAGGAAGAACACCAGTGGCGAAGGCGACTCTCTGGAGTGTAACTGACGCTGAGGCTCGAAAGCGTGGGGAGCAAACAGGATTAGATACCCT
+
CFGCFBFGGGGFGGGGGGGGGFCGGGGGG?FGGGGGGGGGGGGGGGGGGEGGAFGF,CEFEGGGGDGG7FEF?FGFGGGGGGGGGGG9FE7=FCFGGGGGGGD@CEFGFGFCCCEE?EGGGGGEGGGFGGFF7F,D>F,DF8>FEGEDGGECF>>FC7B=,<C@FCEFG=7+GGCC?CEFGG,C:<CEFGCCFFECDGGEEECCGGGFEGGGFFGFDADECGGF<,C<EFEFDGGEDFFDCFFFB:/DEDF+FFGFGGGGGGGGFGG?EBG49=EEAEEA;G9GCEGEFEFFGGGDGFDFE9GGEC,GGGGGGGEF,F,FFFFF<GGGGGGGGGFC-@GGEFF7FCGF@:FF7GFGGGFC;,GGGGFGGGGGGGFGGGFCFDGGGGGDFCEGGGGFCFFFDGGGGGGGGFACC@CA
@AWDZ 252
TAGGGAATCTTCGGCAATGGACGAAAGTCTGACCGAGCAACGCCGCGTGAGTGAAGAAGGTTTTCGGATCGTAAACTCTGTTGTTAGAGAAGAACAAGGATGAGAGTAACTGCTCATCCCTTGACGGTATCTAACCAGAAAGCCACGGCTACCTACGTGCCAGCAGCCGCGGTAATACGTAGGTGGCAAGCGTTGTCCGGATTTATTGGGCGTAAAGCGAGCGCAGGCGGTTTCTTAAGTCTGATGTGAAAGCCCCCGGCTCAACCGGGTAGGGTCATTGGAAACTGGGCGACTTGAGTGAAGAAGAGGAGAGCGGAATTCCATGTGTAGCGGCGAAATGCGTAGATAGATGGAGGAACACCAGGGGCGAAGGCGGCTCTCTGGTCTGTAACTGACGCTGAGGCTCGAAAGCGTGGGGAGCAAACAGGATTAGATACCCT
+
EGGD>FDFGGFDFGDGGFGGGFGCF,@,C6FFF@E+@:FFGGGGGGCFC7BE<FFFGGGGFFFGG@E?F7FFGF7FEE<?ECF<FFF,,?FGFGGG?FGF<B8=EEEFGG9AFD9<<<DGFGFA8+=FDCAFFGGF@DD8FGGFGC@C7>C,@CGG7@83@;<B7EFG7***1=FCF?<FFAF=BGF:FB0<F.*/7C<A@#</<FCF9F/,2?EF:+=*/:+0?C;,:DC:;:FGGD9<'CGFGGE><=@B8*:>C@+,@:+F@?D<:,,,FGFCDEA9FGGGF=C@6+,@9FGFFFFC,E9AA@AFGFF:B,CA8?C,,FAF@F7GGEF@ECGFGDGDFFFCFGFB,CCE<9EEBCFF9DGF,GDGGGGGFCF<,FFFD@GE9ECFEFF@,GF>GFCGGGFF@:FGGGGGGGGGGGFF<DFGGFCC,,<EFFCC<,<-
@AWDZ 253
TGGGGAATATTGCACAATGGGCGCAAGCCTGATGCAGCCATGCCGCGTGTGTGAAGAAGGCCTTCGGGTTGTAAAGCACTTTCAGCGGGGAGGAAGGCGATAAGGTTAATAACCTTGTCGATTGACGTTACCCGCAGCAGAAGCACCGGCTAACTCCGTGCCAGCAGCCGCGGTAATACGGAGGGTGCAAGCGTTAATCGGAATTACTGGGCGTAAAGCGCACGCAGGCGGTCTGTCAAGTCGGATGTGAAATCCCCGGGCTCAACCTGGGAACTGCATTCGAAACTGGCAGGCTAGAGTCTTGTAGAGGGGGGTAGAATTCCAGGTGTAGCGGTGAAATGCGTAGAGATCTGGAGGAATACAGGTGGCGAAGGCGGCCCCCTGGACAAAGACTGACGCTCAGGTGCGAAAGCGTGGGGAGCAAACAGGATTAGATACCCT
+
FFGCEFGGGGGGGGGGGGGGGGGGGGGGG?EFGGGGGGCFGGGGGGDGGGGGCFFGGGE8FFGGGGGGGGGFGGFFGGGGGGGGCFCFDCFFGEB,FECCGEEFGGGFDGDGCFGG9FGE@FF7DGCFFGGGFCG+:*3<,F:EGGGGG>5CFGGGGGGCCGGGGCGGD:FCC>:E?F@GGCGGG,GGGCFGEGCGGFGF2E=GG7<CFGGGDE;ECFFGG>EGGEFGEGE=<':9;GFFFGGGD=GG@<=+<CF6CGGEE:BAD<CGFFDFGGFF?FA97DC,DD<<=:@8F>,FFDB,D9;DAGGEGFFF9E<B<,B,<DFGFFFGGEC:9GGFE7FC>7FGGGGFF?=8GGGGGFFCC-,GGEDGDGGFF:CGC7C@C,FCGGFEGGFEFCGGGGGGFGGGGF@FCFGEGGGEGGGGGGGGGGEFDFE9GGGGCCCC@
@AWDZ 254
TGGGGAATATTGCACAATGGGCGCAAGCCTGATGCAGCCATGCCGCGTGTATGAAGAAGGCCTTCGGGTTGTAAAGTACTTTCAGCGGGGAGGAAGGGAGTAAAGTTAATACCTTTGCACATTGACGTTACCCGCAGAAGAAGCACCGGCTAACTACGTGCCAGCAGCCGCGGTAATACGGAGGGTGCAAGCGTTAATCGGAATTACTGGGCGTAAAGCGCACGCAGGCGGTTTGTTAAGTCAGATGTGAAATCCACGGGCTCAACCTGGGAAATGCATCTGAAACTGGGAAGCTTGAGTCTAGTAGAGGGGGGTGGAATTCCAGGTGTAGCGGTGAAATGCGTAGAGATCTGGAGGAATACCGGTGGCGAAGGCGGCCCCCTGGACGAAGACTGACGCTCAGGTGCGAAAGCATGGGGAGCAAACAGGATTAGATACCCT
+
F@FFGGGF9FEFGGGEFAGE<EF:FEE<FFGGDGCFGG<F9EFGGGGFGEGFCF6@FFGGC,EFGCGCGBFGGGG9,5EFCGFCCEFG+>@EGGFEFE43>F,CD5DFG9<C=9F9,<,:3BDFGFG:DG+CF+>F:FFGGGGGGGCC77>FGGG,<7BFCFGGGGCAGGGGGGGGGGG<#=1FFFGCGGGGGGDE>3CF(?8ECGGCFGGGG<EGGGGE?:DC=CEECEGC@EFE>C<@FGGGGGFCGFFC?CF#C>EGGGCFD@F:C=FGD$E@5<;CFE>,F@,D>,F?FFFFEB>,83,F9GGEF8+B,CA,CGFEF?CF8GGGFGGGGFFB<DGGEFE<FGGFGF8GF<C9GE@CGFC<GGGGFGEGGGGFFB@,8GGEF6FC@<CGGGGGGGE<<FDEF;DGEFGF@-GGGFFGGE<GGFGGGGGGGGGDCBCCB
@AWDZ 255
TAGGGAATCTTCGGCAATGGACGAAAGTCTGACCGAGCAACGCCGCGTGAGTGAAGAAGGTTTTCGGATCGTAAAACTCTGTTGTTAGAGAAGAACAAGGATGAGAGTAACTGTTCATCCCTTGACGGTATCTAACCAGAAAGCCACGGCTAACTACGTGCCAGCAGCCGCGGTAATACGTAGGTGGCAAGCGTTGTCCGGATTTCTTGGGCGTAAAGCGAGCGCAGGCGGTTTCTTAAGTCTGATGTGAAAGCCCCCGGCTCAACCGGGGAGGGTCATTGGAAACTGGGAGACTTGAGTGCAGAAGAGGAGAGTGGAATTCCATGTGTAGCGGTGAAATGCGTAGATATATGGAGGAACACCAGTGGCGAAGGCGGCTTTCTGGTCTGTAACTGACGCTGAGGCTCGAAAGCGTGGGGAGCAAACAGGATTAGATACCCT
+
FCGGGGGGGGG9CCCCGFGEGGGGGGGAFGGGAA@FGE@FGGGGEGCFE=FCFFGGGGGDAFGFGEECCGGGGGGFGGGGFFFEFDGGFFGG8FDGGGGGG<8,,CAFEGC??@EAEF,FGGFDFG+@FFGGFFAFFFFGGGFGFCF@GGGGG8FGFFFEGFGDEEGGGE<FA<CFCFF?EG@B<FGFA8CCFEGGGG>EG#<<F$@8GE;:FE>=@<:GBDCEEGECGF???8<<:GFCCCGC=DCGGG>GEEBA@7FEB8@>C+E=DGCECGE/GGGGGGGGFFGFE74,FBB,FGGFE9GGFGF:FE,FFGFGFGEC,=<8BGGGGGF7GGGGFCC=7FFFGAGGGFDCF<<GGGFFFGGGGGEFCGDGGCFGF<;,,F8GF9CFCFE<GGGGCGGGGFGC8F@FGGGGEGGGGGGGGCEGGF<GGGCGGGFFCCCC@
@AWDZ 256
TGGGGAATATTGCACAATGGGCGCAAGCCTGATGCAGCCATGCCGCGTGTATGAAGAGGGCCTTCGGGTTGTAAAGTACTTTCAGCGGGGAGGAAGGGAGTAAAGTTAATACCTTTGCTCATTGACGTTACCCGCAGAAGAAGCACCGGCTAACTCCGTGCCAGCAGCCGCGGTAATACGGAGGGTGCAAGCGTTAATCGGAATTACTGGGCGTAAAGCGCACGCAGGCGGTTTGTTAAGTCAGATGTGAAATCCCCGGGCTCAACCTGGGAACTGCATCTGATACTGGCAAGCTTGAGTCTCGTAGAGGGGGGTAGAATTCCAGGTGTAGCGGTGAAATGCGTAGAGATCTGGAGGAATACCGGTGGCGAAGGCGGCCCCCTGGACGAAGACTGACGCTCAGGTGCGAAAGCGTGGGGAGCAAACAGGATTAGATACCCT
+
CECECGGGGGGG9EFFGGG,<CFGGGCFFGGCFAFGGFGDDCEGFC+@CFEEFDFGGGDFCCEFG@C@4C@FFGGEGFFGFFEC,AFEGG>CFEGFG+8CFC<E,FFAFF,BFGGGC=BG9=AFGGGG+,8<<:F7<FFGGC<FGG8CCEG7C7;FFE7**<;FCFGGG:*C<FE@?C:CFEE>BFGG2CFGGEGGFF7F=G8FGC8CCC=GGGFFCCFD>DGGCGGGGFFGGGGEDFFFGGGGGEFCC9B=EGDFC2:>5CGF:7FFGFGGCDGF;GGFCE=0@7GFD:CF<CD<BAF=>C+EGEGGGEFB?E??<B8==8B=FF9EGECDGGGGGE?7G@B5E<FFCE,FFFEDCDFF:FC<F7GF7GF:GFCF@+F7<GDGFF<EE<,GDEGGF@,F@GEGFEFGDEFGCEGGGGGGF8FGGGGGFFFFFGGGCCBA-
@AWDZ 257
TGGGGAATATTGCACAATGGGCGCAAGCCTGATGCAGCCATGCCGCGTGTATGAAGAAGGCCTTCGGGTTGTAAAGTACTTTCAGCGGGGAGGAAGGGAGTAAAGTTAATACCTTTGCTCATTGACGTTACCCGCAGAAGAAGCACCGGCTAACTCCGTGCCAGCAGCCGCGGTAATACGGAGGGTGCAAGCGTTAATCGGAATTACTGGGCGTAAAGCGCACGCAGGCGGTTTGTTAAGTCAGATGTGAAATCCCCGGGCTCAACCCGGGAACTGCATCTGATACTGGCAAGCTTGAGTCTCGTAGAGGGGGGTAGAATTCCAGGTGTAGCGGTGAAATGCGTAGAGAGCTGGAGGAATACCGGTGGCGAAGGCGGCCCCCTGGACGAAGACTGACGCTCAGGTGCGAAAGCGTGGGGAGCAAACAGGATTAGATACCCT
+
FGGGGFGGGGGGGGGGGGGGGGGGGGGGGGGGGGGGGGGGGGGGGGGGGGGGGGGGGGGGGGGGGCGGGGGGGGGGGGGGGGGGGGGGCGFEGGGGGGFGGGGGGGGFGGGFGFGGGGGGGGGGGGGGGGGGGCGDEGGAFGGGGGGGGGGGGGGGGG1FCFGGGFGGGGGGDGGGGGGGE@FGGGCEGGGGGGGG@FGGGCG>GGG0GGGGGGGGGGGGFGGGGEFCDGGGGGGFFGBFFDGGFGGGGC?B5GGGGGGGGGFGFCCEGGGGGGFF9FFGFG@:CGGGF<GGGGGGGFC>+FFFDGGGGGGGGFDFGFGDGGGGGGGGGGFGGGGGGGGGGGGCFGFFB,GFGGGGGGFEGG>GGGGGGGGGGGGGFCC>FGGGGGGGGGGGGGGGGGGGGGGGDGEGGGGGGGGGGGGGGGGGGGGGGGGGGGGFCCCCC
@AWDZ 258
TGGGGAATATTGCACAATGGGCGCAAGCCTGATGCAGCCATGCCGCGTGTATGAAGAAGGCCTTCGGGTTGTAAAGTACTTTCAGCGGGGAGGAAGGGAGTAAAGTTAATACCTTTGCTCATTGACGCTACCCGCAGAAGAAGCACCGGCTAACTCCGTGCCAGCAGCCGCGGTAATACGGAGGGTGCAAGCGTTAATCGGAATTACTGGGCGTAAAGCGCACGCAGGCGGTTTGTTAAGTCAGATGTGAAATCCCCGGGCTCAACCTGGGAACTGCACCTGATACCGGCAAGCTTGAGTCTCGTAGAGGGGGGTAGAATTCCAGGTGTAGCGGTGAAATGCGTAGAGATCTGGAGGAATACCGGTGGCGAAGGCGGCCCCCTGGACGAAGACTGACGCTCAGGTGCGAAAGCGTGGGGAGCAAACAGGATTAGATACCCT
+
GGGGGFGGGGGGGGGGGGGGGGGGGGGGGGGGGGGGGGGGGGGGGGGGEGCG9EFGFGGGGGGGGGG@FGGGGGGCFGGGGGGECFGGCCF>FGFGDGDFF89?<FGFGGGGGGGGFGGGGGGAFG7CCGGGGFGDFCFFGGFGGGGGED*E:FGGGGGGGGCFGGGGGGG?GGGG?:FC?FGGGGGGG#CGGGGD8FAF5ECFGGCFFGGGGGGGGGGDGCEDGGFCGGFEGGECCCFDGGFG?CG=GGBGGGGGGGCFCEFC>EGGFGGGFFFF?F?GFFGGC+EFF:FF@,C7GFGCF:=GGGGGGGGGGGGGCFEC?GFGGGGGGGGGGGFGFEGEF7GGGGGGE?<CF<9GFGD=GGGGGGGF7GGGFFCEC+F:,FGDGFEGGGGGGGGGGGGGCGGGGEDGGGGEGGGGGGGGGFGGGCGGFEGGGGGGCC8BA
@AWDZ 259
TGGGGAATATTGCACAATGGGCGCAAGCCTGATGCAGCCATGCCGCGTGTATGAAGAAGGCCTTCGGGTTGTAAAGTACTTTCAGCGGGGAGGAAGGGAGTAAAGTTAATACCTTTGCTCATTGACGTTACCCGCAGAAGAAGCACCGGCTAACTCCGTGCCAGCAGCCGCGGTAATACGGAGGGTGCAAGCGTTAATCGGAATTACGGGGCGTAAAGCGCACGCAGGCGGTTTGTTAAGTCAGATGTGAAATCCCCGGGCTCAACCTGGGAACTGCATCTGATACTGGCAAGCTTGAGTCTCGTAGAGTGGGGTAGAAGTCCAGGTGTAGCGGTGAAATGCGTAGAGATCTGGAGGAATACCGGTGGCGAAGGCGGCCCCCTGGACGAAGACTGACGCTCAGGTGCGAAAGCGTGGGGAGCAAACAGGATTAGATACACT
+
<DFGCCFGG9EEGGGGGG<,F<FEGDG<<<FCCFGGG8CEEFCFEG@FEGGGEFF<6CFFFGFDFFEGFCEGFFGGFGGGGAEEDFGGGD+8CEGDGGGGEGGGF,<,ADFCF?F<BFDFGGGGGAF=F@F9<<C<:EFGGGGGGG,7FEGGGFCFFE:FC<FFG8CFG7CGD*1CFD@<CF@@EFGG6E>GG8EC1CCF=EEGC7#$?:CGGGGCCFGEG9*CEECCDF?:EC<8C>/A2>E>6?FF3<9+DEF7A37>ECFFCEGGGFGGG=BDCGC@@9C<8B>,+?GGGGD=@,:7F@7GGGGF>+FCCFFF?8=,F8GFFE,8++@+FGFE<??87GFFFFCF99,,=CFEFFD=+EFCB?F?,FBCEFCC@F@CFCCCCGF9GFCC,BB7EFECE@7EFGGFD@@@EEFGF@FGEGFGEFECGEFEFEEFAA,C<
@AWDZ 260
TAGGGAATCTTCGGCAATGGACGAACGTCTGACCGAGCAACGCCGCGTGAGTGAAGAAGGTTTTCGGATCGTAAAACTCTGTTGTTAGAGAAGAACAAGGATGAGAGTAACTGTTCATCCCTTGACGGTATCTAACCAGAAAGCCACGGCTAACTACGTGCCAGCAGCCGCGGTAATACGTAGGTGGCAAGCGTTGTCCGGATTTATTGGGCGTAAAGCGAGCGCAGGCGGTTGCTTAAGTCTGATGTGAAAGCCCCCGGCTCAACCGGGGAGGGTCATTGGAAACTGGGTGACTTGAGTGCAGAAGAGGAGAGTGGAATTCCATGTGTAGCGGTGAAATGCGTAGATATATGGAGGAACACCAGTGGCGAAGGCGGCTCTCTGGTCTGTAGCTGACGCTGAGGCTCGAAAGCGTGGGGAGCAAACAGGATTAGATACCCT
+
FFFGGGGCFEGGG>FGEG?FCGEE@+@F<DFFFCB7@:7F@FG@FCEFCFGFCAFEG,=E9,C7<C:BF=C=EF+CCFFF<FAEFG<D?9FGFDFFGFE,<=F8DDD=FGF,5C<<<<EAB<<ADCE7C@<FD,<ED>DCFGD87,F>7CCC>FGCFGFFCFDGG6<:CGEG:<1<,,3@>,=7;FG6<FFCBB**4?<*<EEC,,<A,,2;**:EG++:CEGEEGGCC***:**<:FEECGFGF<C*039CCGGCE34CE=C#FF=/5B<G9G::&?GC,7,,E@BFC8,E8C,GGGEEFDAGFE<B8F5,<FFCFCGGGFE,,GGGEC>,EDGDFGGGGFE,FFFADGFF=FEAECFC69E8CEFCC@FCFCFECDFECGGGGC@FAFF,,B@6+GFGFF@CFGEGF;CC@GCGGGEGGFGGGGDGGGGFFFFFCCCCC
@AWDZ 261
TGGGGAATATTGCACAATGGGCGCAAGCCTGATGCAGCCATGCCGCGTGTGTGAAGAAGGCCTTCGGGTTGTAAAGCACTTTCAGCGGGGAGGAAGGCGATAAGGTTAATAACCTTGTCGATTGACGTTACCCGCAGAAGAAGCACCGGCTAACTGTGCCAGCAGCCGCGGTAATACGGAGGGTGCAAGCGTTAATCGGAATTACTGGGCGTAAAGCGCACGCAGGCGGTCTGTCAAGTCGGATGTGAAATCCCCGGGCTCAACCTGGGAACTGCATTCGAAACTGGCAGGCTAGAGTCTTGTAGAGGGGGGTAGAATTCCAGGTGTAGCGGTGAAATGCGTAGAGATCTGGAGGAATACCGGTGGCGAAGGCGGCCCCCTGGACGAAGACTGACGCTCAGGTGCGAAAGCGTGGGGAGCAAACAGGATTAGATACCCT
+
GGGGGG,@EFGGGGGGGGFGGGGGGGGGGGGGGGGGGGGGGGGGGGGGGGGGGG9FGGFGGGGGGFGGGGGGGGGFGGGGGGGGGF>FEGCCFGGGGGGGGG+,=BD,CFAGGGGGAFGGGGDDGGGGGGGGGGGGE7DFGF7CCFGGGG.GGG@C>CGDE8EFGGGC>G>CDGCECCFECFFFEEGECEEEEGFGGDEGGG<:F>5CGGGFGGFFGG@GGGGGGCDFF?ACCCFGGGGE?CCFGGGGFC@F:F5EGBBC<G@<F;FF1EFGFEC>BBFFFF<F7GGGGGGD=GGFD>,CAGGGGFFGGDGE9GGGGGGGFFFCEGGGGGGGGGFGF@F7FGGGCFFE8DGGGGGGGCF>GGGGGGFF7DGEEFCGEC@8GGGGGFGFFF@GGGGFCF@FCF@;GGGGFEGF?GFGGGGGGGGGGGGGGGFFGGCCC<@
@AWDZ 262
TAGGGAATCTTCGGCAATGGACGAAAGTCTGACCGAGCAACGCCGCGTGAGTGAAGAAGGTTTTCGGATCGTAAAACTCTGTTGTTAGAGAAGAACAAGGATGAGGGTAACTGTTCATCCCTTGACGGTATCTAACCAGAAAGCCACGGCTAACTACGTGCCAGCAGCCGCGGTAATACGTAGGTGGCAAGCGTTGTCCGGATTTATTGGGCGTAAAGCGAGCGCAGGCGGTTTCTTAAGTCTGATGTGAAAGCCCCCGGCTCAACCGGGGAGGGTCATTGGAAACTGGGAGACTTGAGTGCAGAAGAGGAGAGTGGAATTCCATGTGTAGCGGTGAAATGCGTAGATATATGGAGGAACACCAGTGGCGAAGGCGGCTCTCTGGTCTGTAACTGACGCTGAGGCTCGAAAGCGTGGGGAGCAAACAGGATTAGATACCCT
+
GGGGGGGGGGGGGGGGGGGGGGGGGGGGGGGGGGGGDGGGGGGGGGGGCFGEFGGGGGGGGGGGGGGGGGGGGGGGGGGGGGGGGGGGGGGFGGGGGGGGGFGGGGGGGGGGGGGGGGGGGGGGGGGDGFGGGFAFGGFGGGGGGGGGGEGGGGGGGGGGGF;F@GGGGGGDGGGGGGGGGGGGGGGGFGCGGEGEGEGGGGGGGGGGFGGGGGGGGGGGGGGGGGGDGGGGGGFFCCCGGGGGDAGFFGGGGGGGGGFFGGGFGGGGGGGFGGGFFDGGGGGGGGFFGD@C,9FGGGGGFGGGCGGGGGF=9<<GFFGFFGGFFGGGGGF>GGGGGGEDGGGGFGGGGF?<FGEFFGGGGCGGGGGGGGGGGDGGGGGGGGGGFAGGGFGGGGGGGGGGGGGGGGGFGGGGGGGGGGGGGGFGGGGGGGFGFGGGC<CCC
@AWDZ 263
TGGGGAATATTGCACAATGGGCGCAAGCCTGATGCAGCCATGCCGCGTGTATGAAGAAGGCCTTCGGGTTGTAAAGTACTTTCAGCGGGGAGGAAGGGAGTAAAGTTAATACCTTTGCTCATTGACGTTACCCGCGGAAGAAGCACCGGCTGACTCCGTGCCAGCAGCCGCGGTAATACGGAGGGTGCAAGCGTTAATCGGAATTACTGGGCGTAAAGCGCACGCAGGCGGTTTGTTAAGTCAGATGTGAAATCCCCGGGCTCAACCTGGGAACTGCATCTGATACTGGCAAGCTTGAGTCTCGTAGAGGGGGGTAGAATTCCAGGTGTAGCGGTGAAATGCGTAGAGATCTGGAGGAATACAGGTGGCGAAGGCGGCCCCCTGGACGAAGACTGACGCTCAGGTGCGAAAGCGTGGGGAGCAAACAGGATTAGATACCCT
+
FGGGGGGGGGGGGGGG@ECFGFECEFGGFCFFFCGGGGGGFGGGGGDGGGCEC<<FAFGCFG8<FGGGGGCFFGGGDGGGGG<?CGDGDE++@C8EEEFECFFFCFFGFFGDFGFDFGGGGGGGGG+3B<BFFECGCG@CFFF8FFGEGGGC>,?FCE<FFGFGGGGGGGGC@FGGGGF@E@<8C>:::@C>GGECFGF<CCEGGFFGGDGFCGGG#C:E>D<F8?E=54<3:20EFGFGF9CE@;CCAF<:CFGFCC@8GGGFD@8GGGGGDGFFFA9=<C3FFD788,,GDFFFDAF333+=9CCCFC=A9GFF?<,:,GGGCGGGGDGFCCGGFCDGGGFEFGFGCCF8FGGGGFFEC:,GGGDGGFGFF@EEGEDGF,@7DGGGGGFFCGEFCF@,,GGGEFBFDC67C+GGGGGGF<9GGGFFFB6ACFFFCC8B6
@AWDZ 264
TGGGGAATATTGCACAATGGGCGCAAGCCTGATGCAGCCATGCCGCGTGTATGAAGAAGGCCTTCGGGATGTAAAGTACTTTCAGCGGGGAGGAAGGGAGTAAAGTTAATACATTTGCTCATTGACGTTACCCGCAGAAGAAGCACCGGCTAACTCCGTGCCAGCAGCCGCGGTAATACGGAGGGTGCAAGCGTTAATCGGAATTACTGGGCGTAAAGCGCACGCAGGCGGTTTGTTAAGTCAGATGTGAAAGCCACCGGCTCAACCGGGGAGGGTCATTGGAAACTGGGAGACTTGAGTGCAGAAGGGGAGAGGGGAATTCCTTGTGTAGCGGTGAAATGCGTATATATATGGAGGAACACCAGTGGCGAAGGCGGCTCTCTGGCCTGTAACTGACGCTGAGGCTCGAAAGCGTGGGGAGCAAACAGGATTAGATACCCT
+
FFFDFCGGCFGGGGGGGFGC,EEGGGGGFG@DFGGGGGCCFFDGDFGCFG8EGFGFFFG8FFGGGGG@+@FGDFGEFFFFDGFF?EGEGGBFGG8,CC,88B,,<AFFGGGF,CEFGGGEGGGGFBFFFACFF:FGCGGGGFFGGE@@ECGGGGGDG@:F7:>FGGGGGDEEE=FFCFCCC*>CFFGGFGEFC>EG8CCFGG5<6EF6EFGGGGGGGGFGEC=FFCCE9:?:CBF@GGAF=::D@CF:,<B>:8A'C>F>CEC@GCE=+B9#1>DFGGGGFCGGGFD<4,,BE?4,8AGFF=9>,48,E:,4=A9ECFFFB:,+,E@BBC=,EGGFAEGDGFC<9,9FB,,<GFCGGEGFE?GGGF7C,GGGGECGGF@;,,8C@8GGAGGGGDGEGCECGDF@CGGGGGGGGCGGGGGFGGGFFCFGGGGGGGGGCCCCC
@AWDZ 51802
TGGGGAATATTGCACAATGGGCGCAAGCCTGATGCAGCCATGCCGCGTGTGTGAAGAAGGCCTTCGGGTTGTAAAGCACTTTCAGCGGGGAGGAAGGCGTTAAGGATAATAACCTTGGCGATTGACGTTACCCGCAGAAGAAGCACCGGCTAACTCCGTGCCAGCAGCCGCGGTAATACGGAGGGGGCAAGCGTTAATCGGAATTACTGGGCGTAAAGCGAGCGCAGGCGGTTTGTTAAGTCAGATGTGAAATCCCCGGGCTCAACCTGGGGACTGCATCTGAAACTGGCAAGCTTGAGTCTCGTAGAGGGGGGTAGAATTCCAGGTGTAGCGGTGAAATGCGTAGATATCTGGAGGAATACCGGTGGCGAAGGCGGCCCCCTGGACGAAGACTGACGCTCAGGTGCGAAAGCGTGGGGAGCAAACAGGATTAGATACCCT
+
GG@FGGGGGGGGFEEGGGGDGGG+@FGGGGGGEEFGGGGG9E86FFGGG@@6@F@FGFGGGG?F,FFE,8>4<FF,C<9CCE<E9CC:FG:@7BF,?,:+6+3CB,,A?BFGEB>,3,,>@:3BCFGCFF@>FCGCBFFGFGGGGCFGGF8@AF'=<C<D=F?:,=FF:CFFA<@;+C991>:EC6ECEG:>E#;22#8C>C8@6?,CC8FCAC:A>:+:##&FCF<*DGF<:,AFB<:F<EECFFCFFFFGEEEGEFGGF>FCD8>6,D3,=@F:@,9AF8,,GGF>>,,C?FF<GGGGFF7GFFGGF@3,EFFCFGGGFB8=CGGFC@DCGGGGGGGGGFDF=EA,FC,=GFFGGC7EF>+<@GGGGGGGGGC:@6+:<GGGGGFDF9GGGGEGFE,C<GGGFBGGGGGGGFFGGGGGGGGGGGFFEGEFGGGGCCCCC
@AWDZ 51580
TGGGGAATATTGCACAATGGGCGCAAGCCTGATGCAGCCATGCCGCGTGTATGAAGAAGGCCTTCGGGTTGTAAAGTACTTTCAGCGGGGAGGAAGGGAGTAAAGTTAATACCTTTGCTCATTGACGTTACCCGCAGAAGGAGCACCGGCTAACTCCGTGCCAGCAGCCGCGGTAATACGGAGGGTGCAAGCGTTAATCGGAATTACTGGGCGTAAAGCGCACGCAGGCGGTTTGTTAAGTCAGATGTGAAATCCCCGGGCTCAACCTGGGAACTGCATCTGATACTGGCAAGCTTGAGTCTCGTAGAGGGGGGTAGAATTCCAGGTGTAGCGGTGAAATGCGTAGAGATCTGGAGGAATACCGGTGGAGAAGGCGGCCCACTGGACGAAGACTGACGCTCAGGTGCGAAAGCGTGGGGAGCAAACAGGATTAGATACCCT
+
EFGG:@FGGGGGGFGGGGF8EGGGGGGFGGFFGGGGGGGFGGCFEGGGGFCFFGFGGGFGCF8FFGDEGF:CFFGFGGCGGFGGACEG7CG:C:EECGFGCGGGC,DDF<AFCEFFGFGGAFFGGC7=FGGFGDGEEGCA,<FGF8@@CFGCFG,3DCGGGGGC<CCGF<FCGD7F$9<:BFGGGGDECFGGGGGGGGGFDEGFGC?@C?;CEEGGEFGGGC:7:*CDGCC?FGGGGGFGCFGFCGGGCA@FCF@<FGGDFE869E8<CFFFGFA>?DEC4/DF@,GGF8C8C,FFA=GCGGGGFF7CF:<=,FA,?<B8=FB,F?=CFCF=9FEF<8,C8,<FFFCGGFCF?GFEF<=:@+@F,AFC,F@:C@FEC,C,,AF7B,@9FFDFFGGGGGFF,,:DFFCAGFBDFGFCFFGGGEC<EC<CFEGFGFEFCCCB8
@AWDZ 267
TAGGGAATCTTCGGCAATGGACGAAAGTCTGACCGAGCAACGCCGCGTGAGTGAAGAAGGTTTTCGGATCGTAAAACTCTGTTGTTAGAGAAGAACAATGATGAGAGTAACTGTTCATCCCTTGACGGTATCTAACCAGAAAGCCACGGCTAACTACGTGCCAGCAGCCGCGGTAATACGTAGGTGGCAAGCGTTGTCCGGATTTATTGGGCGTAAAGCGCGCGCAGGCGGTTGATTAAGTCTGATGTGAAAGCCCCCGGCTCAACCGGGGAGGGTCATTGGAAACTGGGAGACTTGAGTGCAGAAGAGGAGAGTGGAATTCCATGTGTAGCGGTAAAATGCGTAGATATATGGAGGAACACCAGTGGCGAAGACGGCTCTCTGGTCTGTAACTGACGCTGAGGCGCGAAAGCGGGTGGAGCAAACAGGATTAGATACCCT
+
FGGGGFE@FFFGF7C@FE@FDEG@:CFGCFGC9FGEGGGG8CC7FFGGFGCFDC<EFFF<EFFC<CB,BCGFG<FFGGGF?@F,:=ACE99,:BEFFG<E<FCA@?@AFFGG,8EFAE,AEGFGCEFDF+8CDBEGGGF8DGF33@=@CCE+@EGAD:>:>FCC:6<8,C:7FG7:F,;:<,<76,<BFFEF<FCCFC977;*=@A=G=?FFGE>=;CFE#78CEEEC7@5CE)#9D?F?CFGG4<<:CCD>CFC8/8/EG@CFCC==05>EB95,3:+@9@?<B,<<?9,C:,,,=DB=A,4F<CA,4,???,5F<,C:=<9B=4,4BC:7EC,,<EF=+,GGFFA5<C?:,<C,6:6C--C<@6CB,9CC6,+C,,8C6,;,C6,,ECC<6,@FBD<ECF@+6,6,FGFC@--C,<C,DGGFECA<C6C<@,C@@C<A8
@AWDZ 268
TGGGGAATATTGCACAATGGGCGCAAGCCTGATGCAGCCATGCCGCGTGTATGAAGAAGGCCTTCGGGTTGTAAAGTACTTTCAGCGGGGAGGAAGGGAGTAAAGTTAATACCTTTGCTCATTGACGTTACCCGCAGAAGAAGCACCGGCTAACTCCGTGCCAGCAGCCGCGGTAATACGGAGGGTGCAAGCGTTAATCGGAATTACTGGGCGTAAAGCGCACGCAGGCGGTTTGGTAAGTCAGATGTGAAAGCCCCGGGCTCAACCTGGGAACTGCATATGATACTGGCAAGCTTGAGTCTCGTAGAGGGGGGTAGAATTCCAGGTGTAGCGGTGAAATGCGTAGAGATCTGGAGGAAGACCGGTGGCGAAGGCGGCCCCCTGGACGAAGACTGACGCTCAGGTGCGAAAGCGTGGGGAGCAAACAGGATTAGATACCCT
+
GGCEGGGGGGGGGGGGGGGDFFEEGGGGGGGGGFDECGGGGG8FGGGGGFFFFEEFF8FCF?<E<FC:<?7FFFF9CE<EFFD<,A+:=EEFG7DAB?EBC<,8B5<FBDGFC<<?<?FFFGCCG9FC@F+FFGGEGGGAFA::<AB:CB8:,>,<F1F*1<CEFGGFG::<FFC@FF:*8<*41<:*<79/*2CCC72;?*;EG++,<+2*:?;;#EEB5?DGGEGGG=8:E<*#;?7729>,;@CF9CB8#:EC;7>D7>$F9CEC@C0F@7@55@,9FFDAF@8<><,@,,:7FA@=+@D;=D=7C@+DC,,<?,EB,FGCF<=EECEGFGGGGGFB++<EA,9FEFFB,<<CEE?+>E@FB@=FCGEE@GEF@6+66,EGFC,GE@9GDEGF:FF?GGGGDGGGF;GF:F@EGF@DGFGGGF@CGFFEAGGGCCCCC
@AWDZ 269
TGGGGAATATTGCACAATGGGCGCAAGCCTGATGCAGCCATGCCGCGTGTATGAAGAAGGCCTTCGGGTTGTAAAGTACTTTCAGCGGGGAGGAAGGGAGTAAAGTTAATACCTTTGCTCATTGACGTTACCCGCAGAAGAAGCACCGGCTAACTCCGTGCCAGCAGCCGCGGTAATACGGAGGGTGCAAGCGTTAATCGGAATTACTGGGCGTAAAGCGCACGCAGGCGGTTTGTTAAGTCAGATGTGAAATCCCCGGGCTCAACCTGGGAACTGCATCTGAGACTGGCAAGCTTGAGTCTCGTAGAGGGGGGGAGAATTCCAGGTGTAGCGGTGAAATGCGTAGAGATCTGGAGGAATACCGGTGGCGAAGGCGGCCCCCTGGACGAAGACTGACGCTCAGGTGCGAAAGCGTGGGGAGCAAACAGGAGTAGATACCCT
+
EEGGGEGGFGGGGGGEFGGGGGGGEGGGGF?FGGGGGFGGGDGGGFB@CF8E9CEFFEFGFGGGFGGEG,4B?FFEGGGGGGAFEF@CGDFGDD8EEEGDFBDAFGGGGGGFGGGGGGGGFCFEFGGGGGGGFGDDEGGFGGCGGGGGGGGE::CCFEG@CC<CFGGGGGE@CG>*3$?>?*@BDFGDG7C4GFGE23A>?>CCFFEF:ACFGGFGGGCC'D7/C:ECDFF=:CFCC?AFGDGFFGF4EF-5C@CGCDGFFE>CF1AFGCFCF<>83>3,@;3#;,C@+CDGGGFCF7GF7F@CAGGGGGFF=?9E?FEB,FGGGFAGGGEGGGGGFEF7FC<EC5,8FFEEGFGGGGFCFECGGF6F<GGGGGFFC7@:CGEGGE<AEDGGCDEGGGFGFFEGGCGGGCEFFEGGGGCGGGGFEGF@EC,FFGGFCCCCB
@AWDZ 270
TAGGGAATCTTCGGCAATGGACGAAAGTCTGACCGAGCAACGCCGCGTGAGTGAAGAAGGTTTTCGGATCGTAAAACTCTGTTGTTAGAGAAGAACAAGGATGAGAGTAACTGTTCATCCCTTGACGGTATCTAACCAGAAAGCCACGGCTAACTACGTGCCAGCAGCCGCGGTAATACGTAGGTGGCAAGCGTTGTCCGGATTTATTGGGCGTAAAGCGAGCGCAGGCGGTTTCTTAAGTCTGATGTGAAAGCCCCCGGCTCAACCGGGGAGGGTCATTGGAAACTGGGAGACGTGAGTGCAGAAGAGGAGAGTGGAATTCCATGTGTAGCGGTGAAATGCGTAGATATATGGAGGAACACCAGTGGAGAAGGCGGCTCTCTGGTCTGTAACTGACGCTGAGGCTCGAAAGCGTGGGGAGCAAACAGGATTAGAGACCCT
+
FFGFGGFGGGGGGGGGGGGGGGGGGGGFG<@FFGGGGGGGGGGGGGCFEEEGFGCGGGGGGGGGGGGEBFEGGGG9FFFGGGGFGGGGGGGGG8FFG,<E8=EF8?FFGGGGGGGDE,C?FFGCGGGGGCFGF9FGDCFFGGGGG8A+@CEFGGGFGGGGGFFCGGDCGGGGF>FG@A>FFFCFGFGGG:ECGG=GFGGGGC9EFCFFCCDDD0GGGFGGCGDEGEGGGGFGEG9C;GFFGFCF'?FCCFGEFF7C7DFDEGCEGGGGGDGFA=9:4,@,CCFFGDGGFGGGGFFGGGGFDFGGEFGGGF?EEGGFFEC5,CGF@F<+@>+,BFDB9C4>EGF9FFCDFCCGGGF@F@FGFF8CGGFF<GFCGGDGGGGFEACC,<9<EAGGGGF;EF8GGEFC8GGGGGGGGDGGGGGFFE9GGFGGGFE,E@;,CC@CC
@AWDZ 271
GGGGGAATATTGCAAGATGGGCGCAAGCCTGATGCAGCGATGACGCGTGTATGAAGAAGGCCTTCGGGTTGTAAAGTACTTTAAGCGGGGAGGCAGGGAGTAGAGTTAATACCTTTGCTCATTGACGTTACCCGCCGAAGAAGCACCGGCTAACTCCGTGCCAGCAGCCGCGGTAATCCGGAGGGTGCCAGCGGTAATCGGAATTACTGGGCGTAAAGCGCACGCAGGCGGTTTGTTAAGTAAGATGTGAAATCCCCGGGCTCAACCTGGGAACTGCATCTGAGACTGGCAAGCTTGAGTCGCGGAGAGGGGGGTAGAATTCCAGGTGGAGCGACGAAATGCGTAGAGATCTGGAGGAATACCGATGGCGAAGGCGGCCCCCTGGACGAAGACTGACGCTCAGGTTCGAAAGCGTGGGGAGCAAACAGGATTAGATACCCT
+
,+@@@CGEC<FFFC9C<<?FGDEDG7>=B,<4E?9EDC+>F?<:?:=6@FADFFE,BBADDFEE,BCEGCC@@DCFGGCF,E@,@A::CFBF>*<F@C*<B,,?C<,,<?<F8,?CGG:,<BE9<FCF@<<<<@E88::CEEF6:CG8>**2,<992*;8E8<C8:*2;*5EGE5;:+@8**2*/*1/*<0AG*;*;+9;*18*<7C?7<5EGGDG*+<85*8C5*::=CF:GECF49,8+/#2+205<<9>88B<<1.?EE>6>+22CGGFD378,7,,D;3,@:EF@,@,,>3,+786++C,8:=@8+DE<9<C,E,,@FBB?,9+,8+F?,F9<=4>EF95,,,E,CC,,<AGFC,E:C,C,CFC6B6,@@++8++8,,,,,E,C;@,F@867@,E@C<@,,,,?8;C@77EC<@<<FCFACGFC,<,FFC<C8,C@8
@AWDZ 272
TGGGGAATATTGGGCAATGGGCGAAAGCCTGAACCAGCCACGCCGCGTGCAGGAAGACGGCCTTCTGATTGTAAAACTCTTTTTTTAGAGAAGAAAAGGGGGGAGAGTAAATCTTTATCCATTGACCTTATCTACAAAGACAGCCTCGGCTAACTCCGTGCCAGCAGCCGCGGTAATACGTAGGTGGCAGGCGTTATCCGGATTTATTGGGCGTAAAGGGAGCGCAGGCGGGTGATTAAGTCTGTTGTGAAATCTAGAGGCTCAACCGCGGAAGTGCAGCGGAAACTGGTAGACTTGAGTACGGAAGAGGTGGGTGGAATTCCAGGTGTAGCGGTGAAATGCGTAGATATATGGAGGAACACCGGTGGCGAAGGCGGCTCACTGGACTGCAACTGACGCTGAGGCTCGAAAGCGTGGGGAGCAAACAGGATTAGATACCCT
+
GFFFGGGG,FGCE,CFGGGG,EGF+CCEFGGG8F<FGG-E,@+6FE@FG@=,6FGFF<C:+8:FA,C,,,,:,CCB?E,B,EF,+8AB,C5B<8F=B?+C++*1**87,<,,,@F:,2,?<FC2FF,<?FG@,?,,,22?,8<2C+5:-4::92<)B<>,#B:697;8:C:)<>GG>F6?744A7759**C0C98)4:>E?EFGFFGFFC=*CFGGFG=GBDCC*GFC858,,@7GGFFF0C>B,FFECBE@,,,,,3,DF<+F>85++=E=8,8:C>=:ACCFEFFF9,,,8DBFEFC8,+,BE:<F7B+FEF59FFGFFB9,,GGGGGEDGGGGGGGGGF9GFFEAAC,,@FC,FEF@CF@,@E@GFGGGGFC,F<<C,DGFC;,,C,GGGGGGGGGGFC+FFGEGGGF@:F-GFC,C,F9GFAGGGFDGGGGGCCCCC
@AWDZ 273
TAGGGAATCTTCGGCAATGGACGAAAGTCTGACCGAGCAACGCCGCGTGAGTGAAGAAGGTTTTCGGATCGTAAAACTCTGTTGTTAGAGAAGAACAAGGATGAGAGTAACTGTTCATCCCTTGACGGTATCTAACCAGAAAGCCACGGCTAACTACGTGCCAGCAGCCGCGGTAATACGTAGGTGGCAAGCGTTGTCCGGATTTATTGGGCGTAAAGCGAGCGCAGGCGGTTTCTTAAGTCTGATGTGAAAGCCCCCGGCTCAACCGGGGAGGGTCATTGGAAACTGGGAGACTTGAGTGCAGAAGAGGAGAGTGGAATTCCATGTGTAGCGGTGAAATGCGTAGATATATGGAGGAACACCAGTGGCGAAGGCGGCTCTCTGGTCTGTAACTGACGCTGAGGCTCGAAAGCGTGGGGAGCAAACAGGATTAGATACCCT
+
GGGGGGGGGGGGGGGGGGGGGGGGGGGGGGGGGGGGGGGGGGGGGGGGGGGGGGGGFGGGGGGGGDDGGGGGGGGGGGGGGGGGGGGGGCGGGGGGGFGG<FFGGGGGGGGGGGGGGGGGGGGGGGGGGGGGGGGGGGGGGGGGGGGGGGGGGGGGG?GFGGGGGGGGGGGGGGFEGGGFFFGGGGGGDFGGDGGGGGFFFGGGGGGGGGGGGGGGEGEGEGGGGGGGGGGGGGGGGGFFFFGGGGGGGGGGCFFGGGFGG=EFGGGGGGGEGGFF?FEFGGGGFCGGEFGFFFCGGEF9FCGGGGGGFE<FGGCGGGFFDGGGFGGGGGF7GGGGGGGGGGGGGGFGGGGGGGFGGEECGFEFF7GGDGGGGGGGGGGGGGGGGGGGGFGGGGGGGGGGGGGFFFGGGGGGGGGGGGGGGGGGF9GGGGGGGGGGCCCB<
@AWDZ 274
TGGGGAATATTGCACAATGGGCGCAAGCCTGATGCAGCCATGCCGCGTGTATGAAGAAGGCCTTCGGGTTGTAAAGTACTTTCAGCGGGGAGGAAGGGAGTAAAGTTAATACCTTTGCTCATTGACGTTACCCGCAGAAGAAGCACCGGCTAACTCCGTGCCAGCAGCCGCGGTAATACGGAGGGTGCAAGCGTTAATCGGAATTACTGGGCGTAAAGCGCACGCAGGCGGTTTGTTAAGTCAGATGTGAAATCCCCGGGCTCAACCTGGGAACTGCATCTGATACTGGCAAGCTTGAGTCTCGTAGAGGGGGGTAGAATTCCAGGTGTAGCGGTGAAATGCGTAGAGATCCGGAGGAATACCGGTGGCGAAGGCGGCCCCCTGGACGAAGACTGACGCTCAGGTGCGAAAGCGTGGGGAGCAAACAGGATTAGATACCCT
+
FGGGGCFGGGGGGGGGGGGDGGGGGGGGGGGGGGGGGGGGGGGGGGGGGGGGGGGGGGGGGGGGGGGGGGGGGGGGGFFGGGFGGGGGGGGGGGGGGGGDGGFGGGGGGGGGGGGGGGFFGGGGGGGGGGGGGDEEGGGGGGGGGGGGG?GGGCFFCF:GGFGGFGFGGGGGGGGGGGGGGGEGGGGGGFFGGGGCCGGGGDE<GGGGGGGGGFGDGGGGGGGGGGGGGGGGGGGGFFFGGFGGGGGGGGGGGFFGEGEGGGFFFGGGGGGGGGFFFFGFGFFFGGFFF:9C?F8FBFGF7GCGGGGGGGGGGGFCGGGGGGGCGGGGGGGGGGGGGGGEGGGGGGGGFFDGGCGGGGGGFGGGGGGGGGGGGGEGGGGGFFGFFAFCGGGGGGGGGGGGGGGGGGGGGGGGGGGGGGGGGGGGGGGGGGCGGGGGCCCCA
@AWDZ 275
TAGGGAATCTTCGGCAATGGACGAAAGTCTGACCGAGCAACGCCGCGTGAGTGAAGAAGGTTTTCGGATCGTAAAACTCTGTTGTTAGAGAAGAACAAGGATGAGAGTAACTGTTCGTCCCTCGACGGTATCTAACCAGAAAGCCACGGCTAACTACGTGCCAGCAGCCGCGGTAATACGTAGGTGGCAAGCGTTGTCCGGATTTATTGGGCGTAAAGCGAGCGCAGGCGGTTTCTTAAGTCTGATGTGAAAGCCCCCGGCTCAACCGGGGAGGGTCATTGGAAACTGGGAGACTTGAGTGCAGAAGGGGAGAGTGGAATTCCATGTGTAGCGGTGAAATGCGTAGATATATGGAGGAACACCAGTGGCGAAGGCGGCTCTCTGGTCTGTAACTGACGCTGAGGCTCGAAAGCGTGGGGAGCAAACAGGATTAGATACCCT
+
GGGGGFGGGGGGGFGGGGGGGGGDF,@FGGGGGGEEF>EEFFFGGE>FGGGFGAFFGEGFC,,CFFGGGDGGGFFFGCCGGGFGGGEGGAFFFGGDCFFFCGFCGGGFGGGGGGGGD=FGCDFGCEGGGGGGFEGFGGGGGGGG,,3@FGGE8:EFCCFFGGFCFFFFG9CFG>C<<?:<9CFC=GGGGGG7FF@CGGFEG8EC<9EFG6;E<EGGGDFGGGGGGGGDGGG>C?<FGCFGC,:CFGGDGF9CGGGGF=FEFC7EF9=;>BDAC3>?@FE<D9F<AFAA=@9FGGGFB98FFGFFFF:EE8CGGGEFFCDEGGFGFF<=78DGFCEEAC=@GGFF,F9DCGFF=CCFBFDDFGFFFC@CDEF:FB@EC7FE@EFGGGFGGGGGGFBCCGFFFFC,GGGFGGGGGGFGGGFGGFGDFGGFGFA<EDEFCCCCC
@AWDZ 276
TGGGGAATATTGCACAATGGGGGAAACCCTGATGCAGCAACGCCGCGTGAGTGATGAAGGTTTTCGGATCGTAAAGCTCTGTCTTCAGGGACGATAATGACGGTACCTGAGGAGGAAGCCGCGGCTAACTACGTGCCAGCAGCCGCGGTAATACGTAGGTGGCGAGCGTTGTCCGGATTTACTGGGCGTAAAGGGAGCGTAGGCGGATTTTTAAGTGAGATGTGAAATACCCGGGCTCAACTTGGGTGCTGCATTTCAAACTGGAAGTCTAGAGTGCAGGAGAGGAGAGTGGAATTCCTAGTGTAGCGGTGAAATGCGTAGAGATTAGGAAGAACACCAGTGGCTAAGGCGACTCTCTGGACTGTAACTGACGCTGAGGCTCGAAAGCGTGGGGAGCAAACAGGATTAGATACCCT
+
GGGGGGGGGGGGGGGGGGGGFGGGGGGGGGGGGGGGGGGGGGGGGGGGGGEFFFGGGGGGGGGGGGGGGEGGGGGGGGGGGGGGGGGGGGFGEGGEFGGGGGGGGEGGGGGGGDGDF<F<CDGGGGGGGGGGGGGFG,FFGGGGCFGGGDEFFGGFFGGFGGGGGCFGC7GC,?FGGGG5FFCFGGGGE5EEFGGGGEGEEFGGGGGGGFGGGGGGGFFFFCCGGGFFGFGGGGGCB9FFFGGGFGFG<GCFGGGGGGGFGFGFGFGGFFEF>C@F@FFF>FGGGFGGGGGGFDGGGGGFGGGGGGGGGGGGGEFGFFGGGDGGGGGGGGDGEFC<-EGGFFC<,GGGGDGGGGGGFGGGGGGGGGEGGGEGFFFGGGGFGGGGGGGGGGGGFFEGFGFGGGGGFFGGGGGCCCCC
@AWDZ 277
TGGGGAATATTGCACAATGGGCGCAAGCCTGATGCAGCCATGCCGCGTGTATGAAGAAGGCCTTCGGGTTGTAAAGTACTTTCAGCGGGGAGGAAGGGAGTAAAGTTAATACCTTTGCTCATTGACGTTACCCGCAGAAGAAGCACCGGCTAACTCCGTGCCAGCAGCCGCGGTAATACGGAGGGTGCAAGCGTTAATCGGAATTACCGGGCGTAAAGCGCACGCAGGCGGTTTGTTAAGTCAGATGTGAAATCCCCGGGCTCAACCTGGGAACTGCATCTGATACTGGCAAGCTTGAGTCTCGTAGAGGGGGGTAGAATTCCAGGTGTAGCGGTGAAATGCGTAGAGATCTGGAGGAATACCGGTGGCGAAGGCGGCCCCCTGGACGAAGACTGACGCTCAGGTGCGAAAGCGTGGGGAGCAAACAGGATTAGATACCCT
+
FFGGGGGGGGGGGGGGGGGGGGGGGGGGGGGGGGGGGGGGGGGGGGGGGDGGGGGGGGGGFGGGGGGGGGGGGGGGGGGGGGGGGGEGGGGGGGGGGGGGGGGGFFFFGGGGGGGGGGGGGGGGGGGDFFGGGGGGGGGFGGGEGGGGGGGGGGGGGGGGGGGGGGGGGGGGGFGGGGGGGGGGGG>GGGCFGGGGGGGGEGGGGGGGGGGGEGGGGGGGDEGGGGGGGFGFFGGGGGC=C>0?GGGGGFFFDEFFF@FGGGGGGFF<>GGGFFFCGF>AFGGGG,GGGFFGG@F<,AGGGGGGGGGGGFGGGFGFFCFB,DCGFCGGCGGGGGGGGFCGFDEEFF<89GFFFGGGGFD+CGGGGGGGGGDGEEGGGGGF8GGGGGGCGFGGGGGGGGGGGGFGGGDGGEFC@GGGGGGGGGGGGGGGGGGGGGGFCCCA8
@AWDZ 278
TGGGGAATATTGCACAATGGGCGCAAGCCTGATGCAGCCATGCCGCGTGTATGAAGAAGGCCTTCGGGTTGTAAAGTACTTTTAGCGGGGAGGAAGGGAGTAAAGTTAATACCTTTGATCATTGACGTTAACCGCAGAAGAAGCACCGGCTAACTCCGTGCCAGCAGCCGCGGTAATACGGAGGGTGCAAGCGTTACTCGGACTTACTGGGCGTAAAGCGAACGCAGGAGGTTTGTTAAGTCAGATGTGAAAGCCCCGGGCTCAACCTGGGAACTGCATCTGATACTGGCAAGCTTGAGGCTCGTAGAGGGGGGTAGATTGCCAGGTGTAGCGTTGAAATGCGTAGAGATCTGGAGGAATACCGGTGGCGAAGGCGGCCCACTGTACGAAGACTGACGCTCAGGTGCGAAAGCGTGGGGAGCAAACAGGATTAGATACCCT
+
GFEFGCCCCFFFGGEGFG<8DFGGFCFGF8ECA@DCE<C<6C,6@@F@CEFAFFF56<EFEF=F,6B7C?CF<<EFGFCEGA,5EFGECF+@>:EA@F=FGGE5A<AFAFFF8?<FG9AD9DEGGGGDGD+>9>:+CCFF<DFEFF,3C*@FF,;DFF:<*6<,1?CC,<FF7*1=99,4*7CFD7=:FF@*;**:*<CG5>*$97AE7@/8:FF<8CE=#55<2=C2#7=:/FF?9CC9=,?9F.BFGGGG-EF<C85DC@EF:)0<=?9F*&D@8??81@C7B,9FD@,FCDD=8,=6=++D<3@:GFFE?A:,,9,B,C=@GGFGGEC@A5:B,CCB:B5C,9AEC5C4,<,9FE7GFC:C68,7F9FCEB@<<DFC<6,:,6DEF9FCB,CC+FCGF@@C,@GFF@7GGGGF,DAGGGGFGFGFCEEGGGFGCCCCC
@AWDZ 279
TGGGGAATATTGCACAATGGGCGCAAGCCTGATGCAGCCATGCCGCGTGTATGAAGAAGGCCTTCGGGTTGTAAAGTACTCTCAGCGGGGAGGAAGGGAGTAAAGTTAATACCTTTGCTCATTGACGTTACCCGCAGAAGAAGCACCGGCTAACTCCGTGCCAGCAGCCGCGGTAATACGGAGGGTGCAAGCGTTAATCGGAATTACTGGGCGTAAAGCGCACGCAGGCGGTTTGTTAAGTCAGATGTGAAATCCCCGGGCTCAACCTGGGAACTGCATCGGATACTGGCAAGCTTGAGTCTCGTAGAGGGGGGTAGAATTCCAGGTGTAGCGGTGAAATGCGTAGAGATCTGGAGGAATACCGGTGGCGAAGGCGGCCCCCTGGACGAAGACTGACGCTCAGGTGCGAAAGCGTGGGGAGCAAACAGGATTAGATACCCT
+
GA<FGGGGGGGGGGGGGGGFFGGGGGDGGGGGGGFFGGGGGGGGGGG:CFFGGGFFGGGGGGFGGFG7FFGFGGDEFGGGFDFAAFEGGGC7@FGFFGGGF89A@FFDAFFDGGFF<DEGGGFAGF:CFFGAG@F<CEE7FGGGGGGGGE>CFFGFGGC7FGFGGG@CGE@GC<>F95?C=@FGCC8;CCFFGGE55CG<CA;@<CF>FDGFFFEGGGGDEECE>GG=EFE?FGGGFGFDGFCGFGFGGGBCFGCGGGFGE:CGGGGGGFGEEFFFFDF:'GFED@3E@,GGFFF@,=C63+=FDGGGGGEFFGCCFFC,@GGFDFF=:EGGGGFFGGFECGGGFGF<CFCGGGGGGGE@FF@FF:FC7GGGGCGGGE@C8GECC6GFGGGGGGGGGGGGEGEGGECFCGGGCGGGGGGFGGFGGFFFC,CGGFECBCCCC
@AWDZ 280
TGGGGAATATTGCACAATGGGCGCAAGCATGATGCAGCCATGCCGCGTGTATGAAGAAGGCCCTCGGGTTGTAAAGTACTTTCAGCGGGGAGGAAGGGAGTAAAGTTAATACCTGTGCTCATTGACGTTACCCGCAGAAGACGCACCGGCTAACTACGTGCCAGCAGCCGCGGTACTACGGAGGGTGCAAGCGTTAATCGGAATTACTGGGCGTAAAGCGCACGCAGGCGGTTTGTTAAGTCAGATGTGAAATCCCCGGGCTCAACCTGGGAACTGCATCTGAGACTGGCAAGCTTGAGTCTCGTAGAGGGGGGTAGAATTCCAGGTGTAGCGTGGAAATGCGTAGAGATCTGGAGGAATACCGGTGGCGAAGGCGGCCCCCTGGACGAAGACTGACGCTCAGGTGCGAAAGCGTGGGGAGCAAACAGGATTAGATACCCT
+
@F,@@:BFCCEFCFCCCE,@,@FG@66C@@EGG@9@BFDCF@<<@+77:FCE,,C@@,:<AE,6CFC@<BCCFFG,?CCCEFEGFGCG7C:>7CE<++BCC,:B?FFCCAC,D<,7:BFFFB3,,C+B+>:E8:FFCCG7@,@CEGF:*>EGGGF,3>BFGGFF7,,CFEEGEEC*+,,4*4<C*81*<?7;8CEE873AEG5>CCF79CDG55CGGGG>CGGEEGDE>E5#:4CF;;<<CFFC=FGDGFB@F@C5/FC<:*@?F>?:C8@9GE?375A:@@,:8<@:+FD7<<B,,,+8++7DC,C:@++E<<FF??5,,E4DCFFEF8@+C,,EE?:C:D9CE5,<9?DFGFCF??77FF=6?66:EGCCFC@FB@+BDCFB8,@CC,C6CFEFC,FEC,@:7FGGD6:F@CFFFCAFCCCE,F<F,AFF,F8FC@,A8
@AWDZ 281
TGGGGAATATTGCACAATGGGGGAAACCCTGATGCAGCAACGCCGCGTGAGTGATGAAGGTTTTCGGATCGTAAAGCTCTGTCTTCAGGGACGATAATGACGGTACCTGAGGAGGAAGCCACGGCTAACTACGTGCCAGCAGCCGCGGTAATACGTAGGTGGCGAGCGTTGTCCGGATTTACTGGGCGTAAAGGGAGCGTAGGCGGATTTTTAAGTGAGATGTGAAATACCCGGGCTCAACTTGGGTGCTGCATTTCAAACTGGAAGTCTAGAGTGCAGGAGAGGAGAGTGGAATTCCTAGTGTAGCGGTGAAATGCGTAGAGATTAGGAAGAACACCAGTGGCGAAGGCGACTCTCTGGACTGTAACTGACGCTGAGGCTCGAAAGCGTGGGGAGCAAACAGGATTAGATACCCT
+
<EGGGDEDGFGFFFGGGGGGGGGGGGGGGFGGGGG9B,CFFGGGGGGCFEEG?,CEFGG?FFGGFGG@,4CFGGGFGG@ADEFCFFGFGFFD@7FE:,,EE7CFFGGGGE8FGGGGGFGEFFGGGGGGFCFGCFCFGFFECFFFE>FGGGGGDGGG@FG,,C:FCEG=<FCFFCCCGCGF?G=CCCFG;;C>F;EEG:EGGFD?EGEFGCF>9BFDFCFFFGFC@9FB9GGGFEDC3CFFFCGGFFE7CFFEAAFFG=FFDGGGGEFF?FGE;E?,-EC?CC?9E9FEBFC,==A<,ECGEECF7ECGGFEFCBB=<<,,F<<?C,<FCGGFCFCCC8GGECGFGGGF:C9FFDFAGCFCC,GF<FEFFCFGCGF<GEF<8GGGGGFCGFEFDCGGGGGGGFGGGFFFGFCA,,B8
@AWDZ 282
TGGGGAATATTGCACAATGGGGGAAACCCTGATGCAGCAACGCCGCGTGAGTGATGAAGGTTTTCGGATCGTAAAGCTCTGTCTTCAGGGACGATAATGACGGTACCTGAGGAGGAGGCCACGGCTAACTACGTGCCAGCAGCCGCGGTAATACGTAGGTGGCGAGCGTTGTCCGGATTTACTGGGCGTAAAGGGAGCGTAGGCGGATTTTTAAGTGAGATGTGAAATACCCGGGCTCAACTTGGGTGCTGCATTTCAAACTGGAAGTCTAGAGTGCAGGAGAGGAGAGTGGAATTCCTAGTGTAGCGGTGAAATGCGTAGAGATTAGGAAGAACACCAGTGGCGAAGGCGACTCTCTGGACTGTAACTGACGCTGAGGCTCGAAAGCGTGGGGAGCAAACAGGATTAGATACCCT
+
AFGGGGGGGGGGGGGGGGGGGGDFGGGFG8FGGGGGGGGGGGGGGGGGGGGGGGGGGGGGFFGGGEEFGEGFF8E9FFFFGGGFFFGCDFGGGGGGGGFFF@CCDEGGG8DGF@FC77FFGGGGGGAFFGGGEF8DDDFGFGGCGGE>CGEBFD?FFGEGGCAFGGGFGGGGGGCCCFGGGGGGGGGGC@GGGFGGGGGGGEGGGGCEFFFFGFGGGFFGGGGGEEEFCEF<GGGF@CCGG:FFFC7FFCFGGFGGGGGFFGFCGGEE<?GFFF?GGFFEDF?DF9=CFCFB<GEBGGGCFCGGEC7GGCEFGEGGGGEGFEFGGE9FAGGE7FFFFFFF,GDGFCFF7DGGGGFFCFGGDEGGGGGGGEGGGGFFFC7<@7GGGGGGCGGGGGFGEFGFGGDFBC<FDGGCCCCC
@AWDZ 283
TGGGGAATATTGCACAACGGGCGCAAGCCTGATGCAGCCATGCCGCGTGTATGAAGAAGGCCTTCGGGTTGTAAAGTACTTTCAGCGGGGAGGAAGGGAGTAAAGTTAATACCTTTGCTCATTGACGTTACCCGCAGAAGAAGCACCGGCTAACTCCGTGCCAGCAGCCGCGGTAATACGGAGGGTGCAAGCGTTAATCGGAATTACTGGGCGTAAAGCGCACGCAGGCGGTTTGTTAAGTCAGATGTGAAATCCCCGGGCTCAACCTGGGAACTGCATCTGATACTGGCAAGCTTGAGTCTCGTAGAGGGGGGTAGAATTCCAGGTGTAGCGGTGAAATGCGTAGAGATCTGGAGGAATACCGGTGGCGAAGGCGGCCCCCTGGACGAAGACTGACGCTCAGGTGCGAAAGCGTGGGGAGCAAACAGGATTAGATACCCT
+
CFGFFDEDGGGGGGGGGGGGGGGGGGGGGGGGGGGGGGGGGGGFGGD:FFGGGGGGGGGGGGGGGGGCFCFGGGFFGGGGGGGG9FGGGGCCFGGEEEGG7=DFGGGGFFGFGGFFFGGFCFD9FGGDGGGGGDEGCGGFGGFGGGFDGD@GG@-FFGG@FCFGGGGGGGGGDGFCFG>FGEGFD>*GGGGGG88EFFGGCE9C=FF?@GGFGGGE??@CCCGGFEC5GGFCCDEFCFGEGGGGGGGGGF6AFGGGGGGGEEFFDECCGFAGGCF??FFFFA@DGFGGFFGFCC<FF8GC>GGGGGGGGGGGGGFCGGGGGFGGFGGEEE>CGFCGGFGGGFGGGGGGGGGGGGGGGF@>GGDGGGGGGGGGGGGDFEFB8GGFEFGGGGGFCDEFCGGGFGGGGGEGFGCEEDGGFGGGFCGGGGGGGGGGGGGGCCCCC
@AWDZ 284
TGGGGAATATTGCACAATGGGCGCAAGCCTGATGCAGCCATGCCGCGTGTATGAAGAAGGCCTTCGGGTTGTAAAGTACTTTCAGCGGGGAGGAAGGGGGTAAAGTTAATACCTTTGCTCATTGACGTTACCCGCAGAAGAAGCACCGGCTAACTCCGTGCCAGCAGCCGCGGTAATATGGAGGGTGCAAGCGTTAATCGGAATTACTGGGCGTAAAGCGCACGCAGGCGGTTTGTTAAGTCAGATGTGGAATCCCCGGGCTCAACCTGGGAACTGCATCTGATACTGGCAAGCTTGAGTCTCGTAGAGGGGGGTAGAATTCCAGGTGTAGCGGTGAAATGCGTAGAGATCTGGAGGAATACCGGCGGCGAAGGCGGCCCCCTGGACGAAGACTGACGCTCAGGTGCGAAAGCGTGGGGAGCAAACAGGATTAGATACCCT
+
FGGGGFGGGGGGGGGGGGFGGGGGGGGGGGGGGG9FFGGGFGGEGC@FGGGGGGGGGGGGGGGGFGGGGGGGGFGGGDFGGGGGGGGGGE@FGGGG7FGGEFGGGGFFFGGGGG9DFGDCFGBFFDGFFGGCFCFGGEGGGDDAFFGE?CEGGGGGGGGGG?G@GG7GFFGGGCFE:<:?FFGGGFGGFGGFCGE>CEGGGGCGFGGGFFGGGGGGGGGGGGGGGGGGGGGFCGGGFGFFCDFFC@C?BCFGGGGGGGGGGFGFGGGCFFFFFFFFDGGGFFGGF>:8GGFGGGGFFCDGFFD>7,FEGGFFDFGGF8CFFGGGGGGGDGGGGGCFGDGGGGGFCGFGGF8GGFGGGGGDGFFFC:C7CGECGGECF@C>FC7GGGFFGFGFCGGDGGGGCEB+,GFGGGGDGGGFFFFAGGFFGGGGGGGFGGGGCCCCC
@AWDZ 285
TGGGGAATATTGCACAATGGGCGCAAGCCTGATGCAGCCATGCCGCGTGTATGAAGAAGGCCTTCGGGTTGTAAAGTACTTTCAGCGGGGAGGAAGGGAGTAAAGTTAATACCTTTGCTCATTGACGTTACCCGCAGAAGAAGCACCGGCTAACTCCGTGCCAGCAGCCGCGGTAATACGGAGGGTGCAAGCGTTAATCGGAATTACTGGGCGTAAAGCGCACGCAGGCGGTCTGTCAAGTCGGATGTGAAATCCCCGGGCTCAACCTGGGAACTGCATTCGAAACAGGCAGGCTAGAGTCTTGTAGAGGGGGGTAGAACTCCAGGCGTAGCGGTGAAATGCGTAGAGATCTGGAGGAATACCGGTGGCGAAGGCGGCCCCCTGGACAAAGACTGACGCTCAGGTGCGAAAGCGTGGGGAGCAAACAGGATTAGATACCCT
+
FGGGGGGGGGGGGGGGGGGGGGGGGGGGGGGGGGGGGGGGGGFGGGGDEGGGGGGGGGGGFGGGGGGGGGDFGGGFGGGGGGGGGGCGGGGGGGD?@FGGGGGGGGGGGFGGGGGGGGCDFFGGCFG=DFEGGGGGGGGGGGGFGFGEGGGGFGGDFGFFEFGGGGGGGGGDGGDC9FCEEG?GGGGGGGGFGGGGGGGFGGGGGGGF:CC8FFFGGGFCEDGDEECE5GGFFEGGGFFFCCDGFGGFFGFGFGGGGGGGGFCGFGGGGGGGGFFFGGF@@GFC@AFFFGGGGD,GGGF:GGGE>CGDGGGGGGGGGGGGGGGFGGCDDEGCFGGGGFF+GGGGGGGGEFGGGGGGGGGDGGGGGEFGCGGDGGGGGGFDGGGGGGGGGGGFGGGGGGGFFF@GGGGGGGGGGGGGGGGGGGGGGGGGGGGGGGGGCCCCA
@AWDZ 286
TGGGGAATATTGCACAATGGGCGCAAGCCTGATGCAGCCATGCCGCGTGTATGAAGAAGGCCTTCGGGTTGTAAAGTACTTTCAGCGGGGAGGAAGGGAGTAAAGTTAATACCTTTGCTCATTGACGTTACCCGCAGAAGAAGCACCGGCTAACTCCGTGCCAGCAGCCGCGGTAATACGGAGGGTGCAAGCGTTAATCGGAATTACTGGGCGTAAAGCGCACGCAGGCGGTTTGTTAAGTCAGATGTGAAATCCCCGGGCCCAACCTGGGAACTGCATCTGATACTGGCAAGCTTGAGTCTCGTAGAGGGGGGTAGAATTCCAGGTGTAGCGGTGAAATGCGTAGAGATCTGGAGGAATACCGGTGGCGAAGGCGGCCCCCTGGACGAAGGCTGACGCTCAGGTGCGAAAGCGTGGGGAGCAAACAGGATTAGATACCCT
+
FGGGGGGGGGGGGGGGGGGGGGGGGGGGGGGGGGGGGGGGGGGGGGDGGGGGGGGGGGGGGGGGGGG>FGGGGGGCGFGGGGGGGGGDGGGGGGGGGGGGGG9FD<FCFGGGGGGGFGEGGGGGGGEGGGGGGGDEEGGFGGGGGGGGGGGGGGGGGDG@FFFGGGGGGGGGGGGGG>GGGGGGGGGFGGGGGGGDF9CFGGD0GGGGGGGFGGGCGGGGEGEGGGGEEG>GGGGGGGGGGGFCFGGGGGFEFGFGGGGGGGGFGGGGGGGGGGGFCFFCFFGGDECGGFGFFC<FFA>3+CFGFFFCGGFGEFGGGGGFGGGGGGGGGGGDGGGGGGGDGCGGGGGGGGGGGGDGGGF7GF>GGGFF=GGGGGGGFECCFFGGGGDGGGGFGGGGGFGGGGGGCF:GGGGFCGGGGGGGGGGGGGGGGGGGGGFEBCCCC
@AWDZ 287
TGGGGAATATTCGGCAATGGACGAAAGTCTGACCGAGCAACGCCGCGTGAGTGAAGAAGGTTTTCGGATCGTAAAACTCTGTTGTTAGAGAAGAACAAGGATGAGAGTAACTGTTCATCCCTTGACGGTATCTAACCAGAAAGCCACGGCTAACTACGTGCCAGCAGCCGCGGTAATACGTAGGTGGCAAGCGTTGTCCGGATTTATTGGGCGTAAAGCGAGCGCAGGCGGTTTCTTAAGTCTGATGTGAAAGCCCCCGGCCCAACCGGGGAGGGTCATTGGAAACTGGGAGACTTGAGTGAAGAAGAGGAGATTGGAATTCCATGTGTAGCGGTGAAATGCGTCGATATATGGAGGAACACCAGTGGCGAAGGCGGCTCTCTGGTCTGTAACTGACGCTGAGGCTCGAAAGCGTGGGGCGCAAACAGGATTAGATACCCT
+
C<F8@666,C@@,EFGG@CFF@FCF:CGFGAFFF7:CC@EEGGGEGGCFCF9CFFFFFGCEEGFFGGGDGGGCFGAEGGGGGG9BFF9FGFGGGGGGGGFGGGGGGGFGGGGGGGGGDGGGGG8FGD7FFGDGGGGGGGGGG?FGGGGECGG8@FFGGGFGGFGGGGGGEGGDGGDGFGGGG7FGGGGGGFCF<FEFFG>@*=FC90CCFF=D>FEFGG?EECCG>EDCEDGGGCE=FFFGF>FFCE>,:C,CEEC@CFGGCEFGGGGGGGGGGFA=>GCFFFGFEDCCDD<D>,,DCCDE,GGGGGGGGEEC,ACDB,9B,9GGFCGF>:+CGGGGGGFC7C,,FAFC,CBC6,F@C=CE-8C,,ECC@@@C::DC89,DE,F@C6,<,C,BFC8+@<<GGF7E<,9C;@@+67@+,@+6C6<C,GGGGGGGGGGCC<CB
@AWDZ 288
TAGGGAATCTTCGGCAATGGACGAAAGTCTGACCGAGCAACGCCGCGTGAGTGAAGAAGGTTTTCGGATCGTAAAACTCTGTTGTTAGAGAAGAACAAGGATGAGAGTAACTGTTCATCCCTTGACGGTATCTAACCAGAAAGCCACGGCTAACTACGTGCCAGCAGCCGCGGTAATACGTAGGTGGCAAGCGTTGTCCGGATTTATTGGGCGTAAAGCGAGCGCAGGCGGTTTCTTAAGTCTGATGTGAAAGCCCCCGGCTCAACCGGGGAGGGTCATTGGAAACTGGGAGACTTGAGTGCAGAAGAGGAGAGTGGAATTCCGTGTGTAGCGGTGAAATGCGTAGATATATGGAGGAACACCAGTGGCGAAGGCGGCTCTCTGGTCTGTAACTGACGCTGAGGCTCGAAAGCGTGGGGAGCAAACAGGATTAGATACCCT
+
FGGGGGFGGGGGGGGGGGGGGGGGGGGGGGGGGGGGGGGGGGGGGGGEGGGGGGGGGGGFGGGGGGGGGGGGGGGGGGGGGGGGGGGGGGGGGGGGGGGGGGGGGGGGGGGGGGGGGGFGGGGGGGEGGGGGFFGGFGFGGGGFFGGGBCGGGG@FGGGGGFFGGGGGGGGGDGGGGFGGFGCGGGEGFGGGEGGGGGGGGGGGGGGGGGGGGGGEGGGGGGGGEGGGGGGGGGGGGGGGGGGGGFGGFFF?FFFGGGFGGGGGGGGGGGGGGGFEFGGGGGGGFGCGGGGGGFCGGGGGFCGGGGGGGF?CDFFCCFFEDGGGGGGGGGGGFGCGGGEGGGGGGGFCGGGGGGGGGGGGGGFGGGGGGGGGFEGFD,FAFGGGGGGGGGGGGGEGDGGGGGGGGGGGGGGGGGGGGGGGGCFFGGGGGGGGGGGGCCCCB
@AWDZ 289
TAGGGAATCTTCGGCAATGGACGAAAGTCTGACCGAGCAACGCCGCGTGAGTGAAGAAGGTTTTCGGATCGTAAAACTCTGTTGTTAGAGAAGAACAAGGATGAGATTAACTGTTCATCCCTTGACGGTATCTAACCAGAAAGCCACGGCTAACTACGTGCCAGCAGCCGCGGTAATACGTAGGGGGCAAGCGTTGTCCGGCGTTATTGGGCGTAAAGCGAGCGCAGGCGGTTTGTTAAGTCTGATGTGAAAGCCCCCGGCTCAACCGGGGAGGGTCATTGGAAACTGGGAGACTTGAGTGCAGAAGAGGAGAGTGGAATTCCGTGTGTAGCGGTGAAATGCGTAGATATATGGAGGAACACCAGTGGCGAAGGCGGCTCTCTGGTCTGTAACTGACGCTGAGGCTCGAAAGCGTGGGGAGCAAACAGGATTAGATACCCT
+
FGGGGGEGFGGGFGFGGEGGGGGEGGGEFCFGFFGGGGCFGGGGEE@FC,BFFGG9FGGDGGGGF>+:CBCEBFFEFGGG,EF9FFEA?<FEFGCFE,:,,:?F=8,8E,A@,CF<EFFFCGF,,BC+BD@FFGCFFD8DGGFG.<FCFE8>>B,,78F:C:B7?GFGCGCC<FGGF<@>BBFG<GGCCB:*/?47C:>GD(1CA:CG:C8E<6CC<F<9-:1A8>GDCF=:FC#FGGFC;:FFECGGGGFGGEEFGDGF<:;FFFDGGGGGFDGF8FC.9GFDGA,FGGGGFCE=DEF9;9GGFFFCGF<FCGFFDGFDEDFCFGGGGGGGGGGGEF,,GGGGGF@,GFCBGF9FF:C8FCEFEGGF<GGEFFDGF@6CGFGGGE9EC9FGGGGFCGFGFF:B,C7GGGGGGGGGGGGGGFGGFAGFF<9GGGEFC8CAA
@AWDZ 290
TGGGGAATATTGCACAATGGGCGCAAGCCTGATGCAGCCATGCCGCGTGTATGAAGAAGGCCTTCGGGTTGTAAAGTACTTTCAGCGGGGAGGAAGGGAGTAAAGTTAATACCTTTGCTCATTGACGTTACCCGCAGAAGAAGCACCGGCTAACTCCGTGCCAGCAGCCGCGGTAATACGGAGGGTGCAAGCGTTAATCGGAATTACTGGGCGTAAAGCGCACGCAGGCGGTTTGTTAAGTCAGATGTGAAATCCCCGGGCTCAACCTGGGAACTGCATCTGATACTGGCAAGCTTGAGTCTCGTAGAGGGGGGTAGAATTCCAGGTGCAGCGGTGAAATGCGTAGAGATCTGGAGGAATACCGGTGGCGAAGGCGGCCCCCTGGACGAAGACTGACGCTCAGGTGCGAAAGCGTGGGGAGCAAACAGGAGTAGATACCCT
+
FGGGGFEGGGGGGGGGGGGGGGFGGGGGGFGGGGGGGGGGGGGGGGGGGGGDF<FFEFGFFGGGGGGGFGFGGGGGFGGGFGGGGG7CFEGEFGAFDGFFGGGGGGGGGGFGGGGGGGGGGFGGGGGEGGGGGGGGGGGGGGGGGGGGGGGGGGGFGGGGEFGGGGGGGGDFDEGGFGGGCGGGGEDEGGGGE@CGGGGGGGGGFGGGGGGGGFCEC+<CCCGGGGF;<CCFGEECCFFGGGFFGFGGF?BFGGG>@7GFFF8CGGGF:GFACC@EBCFECEFDD,D@+,D<9FCF@DF7>FCGGFBCGGFGGGGGGFF8FFGGGGGGGGGGGGGDFCFF=7GGGGGGFFGGGFFGGGGGGC7GGGGC7GDGF7EC:::CFGGGGGGGGFFFGEGGGGGFGGGGGGGGGGFEGGGGGGGGGGGGE@FC@,,GGGGGCA<CA
@AWDZ 291
TGGGGAATATTGCACAATGGGGGAAACCCTGATGCAGCAACGCCGCGTGAGTGATGACGGCCTTCGGGTTGTAAAGCTCTGTCTTCAGGGACGATAATGACGGTACCTGAGGAGGAAGCCACGGCTAACTACGTGCCAGCAGCCGCGGTAATACGTAGGTGGCGAGCGTTGTCCGGATTTACTGGGCGTAAAGGGAGCGTAGGCGGACTTTTAAGTGAGATGTGAAATACCCGGGCTCAACTTGGGTGCTGCATTTCAAACTGGAAGTCTAGAGTGCAGGAGAGGAGAATGGAATTCCTAGTGTAGCGGTGAAATGCGTAGAGATTAGGAAGAACACCAGTGGCGAAGGCGATTCTCTGGACTGTAACTGACGCTGAGGCTCGAAAGCGTGGGGAGCAAACAGGATTAGATACCCT
+
EGGGGFGGGGGFFGGAFFGGGGGGCFFGGFFGGGGGGGFGGGGGGGGFGGGGGGGGGGEGDGGGGGGDGGGGGGGFG9FFFGFFGG<FGGFGGGGG7DFCFGGGGGGGCDGGDF=FGGGGGGGFG7FGCGGC@FGGGGGGGFFFCGCGFGGG@CFF,>CFFFGGGCGGGDEGGGG7E@:<CF%F?ECEGC>50=EDEGC?EFD0:>EGDFGGFGFCFF>=<@CFGG=GC<ECGGG<<9F65>>CCF8B2@FGF9GFAGFFFGGFFFFCGGFFEF?<>GGGGFGEC<E9AFAFE8AGEGFFGFFCE7CCFFGGF?,+,GFAF?EB66,<EGGGGF8EAEGGF7F7F@@:EGFGFGGFGFDFE<GFCGFB7;FCC,?GF@7<F@ADGEGDGGGGGFCGGFGGGGGGGFFGGGGCCCCC
@AWDZ 292
TGGGGAATATTGCACAATGGGCGCAAGCCTGATGCAGCCATGGCGCGTGTATGAAGAAGGCCTTCGGGTTGTAAAGTACTTTCAGCGGGGAGGAAGGGAGTAAAGTTAATACCTTTGCTCATTGACGTTACCCGCAGAAGAAGCACCGGCTAACTCCGTGCCAGCAGCCGCGGTAATACGGAGGGTGCAAGCGTTAATCGGAATTACTGGGCGTAAAGCGCACGCAGGCGGTTTGTTAAGTCAGATGTGAAATCCCCGGGCTCAACCTGGGAACTGCATCTGATACTGGCAAGCTTGAGTCTCGTAGAGGGGGGTAGAATTCCAGGTGTAGCGGTGAAATGCGTAGAGATCTGGAGGAATACCGGTGGCGAAGGCGGCCCCCTGGACGAAGACTGACGCTCAGGTGCGAAAGCGTGGGGAGCAAACAGGATTAGATACCCT
+
FGFGGGDGGFGGGGGGGGGDGGDGGGDGGGGGGGGGGGGGGFFGGGCFGFFGCGFGFFGGGGGGG7B+FECFGGGFGDGGGGGGFGGGDCF:CFEGDGFGF35C?FG,FFGFGFGGFGGGGGG9BFEGGGGGG@F@>F7A@8DCFFGGCCEFFGGFF<6:FFFGG9<FGE?GGGGG%GGG=0<<CGC>FEEGECCEGFFA>CECFF>GEEGFGE5>EEGGGEGG@EGDCFE<GGDGGCFFGCFE?FC-FF@=FGGCG>D:2CFFFFGGGGFFD>F>;>F@9GDGFFGGF:DGFE@,GGFBC@FGFDGGGGGFGFFGGGFFGFGGFGGF7GECGE9GFGGEGFFGGGFFFFB8FFFFFGFGGFCGGGFGFGGGGGEC@:@FDGCGCGGFFGGGGGGGEFGFFGGGGGEGGGGGGGFGGGGGE8FEGEGFFF9GFF@GCCCCC
@AWDZ 293
TAGGGAATCTTCGGCAATGGACGAAAGTCTGACCGAGCAACGCCGCGTGAGTGAAGAAGGTTTTCGGATCGTAAAACTCTGTTGTTAGAGAAGAACAAGGATGAGAGTAACTGTTCATCCCTTGACGGTATCTAACCAGAAAGCCACGGCTAACTACGTGCCAGCAGCCGCGGTAATACGTAGGTGGCAAGCGTTGTCCGAATTTATTGGGCGTAAAGCGAGCGCAGGCGGTTTCTTAAGTCTGATGTGAAAGCCCCCGGCTCAACCGGGGAGGGTCATTGGAAACTGGGAGACTTGAGTGCAGAAGAGGAGAGTGGAATTCCATGTGTAGCGGTGAAATGCGTAGATATATGGAGGAACACCAGTGGCGAAGGCGGCTCTCTGGTCTGTAACTGACGCTGAGGCTCGAAAGCGTGGGGAGCAAACAGGATTAGATACCCT
+
GGGFGGGGGGGGGGGGGGGGGGGGGGGGGGGGGGDGGGGGGGGGGGGGGGFFFCFFGFFFGGGGGCEFFEEGGGGGGGGG<FGGGGGDGGGGGGGGGCF@FEGGGGGGGGGG<FFGGGGGGGGGGGCCFDFGGGGGGGGGGGGGGGGDGGGDGGGCGGG8CCCGFGGGGGGGGGGGGGGGG'5CEEGGGGGGDGGG>FFCFEGGGGGGGFGGGEEFFGGEFEEEGGG9:FFCGE@EFFFGGGGFFGGGGGGGFGGGGDFGGCEGGGGGEEGGGGFGFGC<<EFFGFGGGGGGGFGGGGGGGGGGGGGGGGGGGGFDEGFFF8GGFGGGGGFCGGGGGGGGGGGFFF9FGGGGGFAGGEFFEFFGGGEC7GGEDGEFD:DCGGGGGGGGGFGGGFEGGGGGGGEFDF7GGEGGEGGGGGGGGGGGGGGGGGEGGGGGCCCCC
@AWDZ 294
TAGGGAATCTTCGGCAATGGACGAAAGTCTGACCGAGCAACGCCGCGTGAGTGAAGAAGGTTTTCGGATCGTAAAACTCTGTTGTTAGAGAAGAACAAGGATGAGAGTAACTGTTCATCCCTTGACGGTATCTAACCAGAAAGCCACGGCTAACTACGTGCCAGCAGCCGCGGTAATACGTAGGTGGCAAGCGTTGTCCGGATTTATTGGGCGTAAAGCGAGCGCAGGCGGTTTCTTAAGTCTGATGTGAAAGCCCCCGGCTCAACCGGGGAGGGTCATTGGAAACTGGGAGACTTGAGTGCAGAAGAGGAGAGTGGAATTCCATGTGTAGCGGTGAAATGCGTAGATATATGGAGGAACACCAGTGGCGAAGGCGGCTCTCTGGTCTGTAACTGACGCTGAGGCTCGAAAGCGTGGGGAGCAAACAGGATTAGATACCCT
+
FGGGGGGGGGGGGGGGGGGGGGGGGGGGGGGGGGGGGGGGGGGGGGGGGGGGGGGGFGGGGGGGGGGGGGGGGGGGGGGGCFGFGGGFFGGGGGGGGGGGGGGGGGGGGGGGGGFGFFGGGGGGFGEEGGGGGGGGGGGGGGGGGGGFFGEGFGGGGEGCGFDFGGGFGGGGGGGGGGFFGGGGGGGFGGGGGGG?>GGGGGGGGGGGGGGGGFFGGGGGGGGEGGGGGGGFFGGGFGGGGFFGGGFGGGFGGGGGGGFGC=;FC@AGGFC%FGGFFC<GGECGGFGGGGFGGFFGGGGFFCGGGGGGFF<GGGFGGGGFGFDGFDGGEGGGGGGGGGGGGGFCGGGGGGGGGGGGFCGDF9:FGDGGFGGGGGGGGGGGGGGGGGGGGFGGGGGGGGGGGGGF8FGGGGGGGGGGGGGGGGGGGCGGGGGGGGGGCCCCC
@AWDZ 295
TGGGGAATATTGCACAATGGGCGCAAGCCTGATGCAGCCATGCCGCGTGTGTGAAGAAGGCCTTCGGGTTGTAAAGCACTTTCAGCGGGGAGGAAGGCGGTGAGGTTAATAACCTCATCGATTGACGTTACCCGCAGAAGAAGCACCGGCTAACTCCGTGCCAGCAGCCGCGGTAATACGGAGGGTGCAAGCGTTAATCGGAATTACTGGGCGTAAAGCGCGCGCAGGCGGTCTGTCAAGTCGGATGTGAAATCCCCGGGCTCAACCTGGGAACTGCATTCGAAACTGGCAGGCTAGAGTCTTGTAGAGGGGGGTAGAATTCCAGGTGTAGCGGTGAAATGCGTAGAGATCTGGAGGAATACCGGTGGCGAAGGCGGCCCCCTGGACAAAGACTGACGCTCAGGTGCGAAAGCGTCGGGAGCAAACAGGATTAGATACCTT
+
FGGGGEFGGGGGGGGGGGGGGGGGGGGGGGGGGGGGGGGGGFGGGGGGGGGGGGGGGGGGGGGGGGGGGDGGGGGGGGGGGGGGGGGDEGFFGGGFGGGGGGGGGGGGGGGFGGGGGGGGGGGGGCFGGGGGGGGGGGFCGGGGGGGGGGGGGGGGGGGGGGGGGGGGGGGG<FGGGFGGGGDGGGGEGDGGCEGGGGGGGGGGGGGGGGGGGGGEGGEGFGGGGGGGGGGFECGFFGEGGGGGGBEGGGGGGGGGGGGGGGGGGGGGGGFGGGGGFGFFFGGGGGGGGGGGGGFDGGF@,GDE9GGGGGGGGGGGGFEF?GGGGGGGGGFCGGGGGFC+EGFFFGGGGGDGGGFGGFGGGF:EGGGGGGGGGGGDGGGGFGGGGGGGGGGGGGGGGGGGGGGGGGGGGGCDGGGGGGGGGGGGGGGGGGGGFGGGCCCCC
@AWDZ 296
TAGGGAATCTTCGGCAATGGACGAAAGTCTGACCGAGCAACGCCGCGTGAGTGAAGAAGGTTTTCGGATCGTAAAACTCTGTTTTTAGAGAAGAACAAGGATGAGATTAACTTTTCATCCCTTGACGGTATCTAACCAGAAAGCCAAGGCTAACTCCTTGCCAGCAGCCGCGGTAATACGTAGGTGGCAAGCGTTGTCCGGATTTATTGGGCGTAAAGCGAGCGCAGGCGGTTTTTTAAGTCTGATGTGAAAGCCCCCGGCTCAACCGGGGAGGGTGATTGGAAACTGGGAGAATTGAGTGCAGAAGAGGTGAGTGGAATTCCATGTGTAGCGGTGAAATGCGTAGATATATGGATGAACACCAGTGGCGAAGGCGGCTCTCTGGTCTGTAACTGACGCTGAGGCTCGAAAGCGTGGGGAGCAAACAGGATTAGATACCCT
+
,F9FCG<,<FE9@::C7EF,C<BCGC+CFGGF<DFDG+FCCCF+@CF:+,8<CFFEEAC,EFGFF+>BFGCGF8D<=F,C,CA,B=EEFFFFCFFGFFFFF9?E?F,9FF<F,@F9EB<BF8CEFBC7><+8CF9F@FGCEF,>3>,<7DFGCD,,8,8=D7FC7?:F7>:>7*>CFFF*><:<CG7CCF7**=<5<FE::>EC@,28?CCE*4<CGGGECC*1?EG5:5*?ED',,C?BA7/D=?9:'?@+140;>0@@,C@C:F88@DD#>DD8#,3<FFGFB88EE=;5C,FGFDD9E9GGCEA,@D<FGGGF?,FB<GGFCFFCCGGGFCGFFF==+7FE9FFF99?<FE<,B:E@F9@GEF@B7E@,7CDED7E8FFFFGGFF<9FEGGGF7FADEECC;6BCFGGGGEF@CGGGGFGGGGEFFEACGFFECBAA-
@AWDZ 297
TGGGGAATATTGCACAATGGGCGCAAGCCTGATGCAGCCATGCCGCGTGTGTGAAGAAGGCCTTCGGGTTGTAAAGCACTTTCAGCGGGGAGGAAGGCGGTGAGGTTAATAACCTCATCGATTGACGTTACCCGCAGAAGAAGCACCGGCTAACTCCGTGCCAGCAGCCGCGGTAATACGGAGGGTGCAAGCGTTAATCGGAATTACTGGGCGTAAAGCGCACGCAGGCGGTCTGTCAAGTCGGATGTGAAATCCCCGGGCTCAACCTGGGAACTGCATTCGAAACTGGCAGGCTAGAGTCGTGTAGAGGGGGGTAGAATTCCAGGTGTAGCGGTGAAATGCGTAGAGATCTGGAGGAATACCGGTGGCGAAGGCGGCCCCCTGGACAAAGACTGACGCTCAGGTGCGAAAGCGTGGGGAGCAAACAGGATTAGATACCCT
+
GGGGGFFGGGGGGGGGGGGGGGGGGGGGGGGGGGGGGGGGGGGGGGGGGGGGGGGCGGGGGGGGGGDGGGGGGGGGGGGGGGGGGGGGDGECFGGGGGGGGGGGGGGGGGGGGGGGGGGC<FG?GGGGGFGGGGGGGGGGGGGGGF>GGGGGCFGGGDEF>GGGGGGGGGGGGG:GCGGGDGGGGGGGGGGGG;G7EEGGGGC4FGGGFFGGGGGGGGGGGGFG5EGCCGGEEGGGGGEFGG<GFEGGGGFGFGGGGGFEGGFGGGGFGGG3FDGFFFGFFGGGEDFGGFGGB<,FEEC+33GDGGGGGGGGGGGGDF<,GFGGGGFGGGGGGGGGGGGGFCGGGFFGFFF=GGGGFEF7GGGGGGGGGFGEGDGGGF:@,GGFFFFGGGGF@EGGDGGGGGGGGGGGGGGGDGGGGGGGGGFGGEGGGGGGGGGGCC@CA
@AWDZ 298
TGGGGAATATTGCACAATGGGCGCAAGCCTGATGCAGCCATGCCGCGTGTATGAAGAAGGCCTTCGGGTTGTAAAGTACTTTCAGCGGGGAGGAAGGGAGTAAAGTTAATACCTTTGCTCATTGACGTTACCCGCAGAAGAAGAAACGGATAACTCCGTGCCAGCAGCCGCGGTAATACGGAGGGTGCAAGCGTTAATCGGCATTACTGGGCGTACAGCGCACGCAGGCGGTTTGTTGAGTCAGATGTGAAATCCCCGGGCTCAACCTTGGAACTGCATCTGATACTGGCAAGGTTGAGTCTCGTAGAGGGGGGTAGAATTCCAGGTGTAGCGGTGAAAGGCGTAGAGATCTGGAGGAATACTGGTGGAGAAGGCAGCCCCCTGGACGAAGACTGACGCACAGGTGCGAAATCGTGGGGAGCAAACAGGATTAGATACCCT
+
F,@EFBFFF,CEFFECF,CC<,@+C7@8,CF<DEFGF,;EFGF8FDE:@C<EFAFFCF8CCC,,,9BCFGGGFD<FFFGGFFAEDF+48>48+CEC7=BEFCDA,5C@F9EFGFAFF,,3D,,@F3CFFDCAC@ECFGFC<F:,3,8D:***39?C@F:D*1,?DFC,::F:<<FGE9FFECFC8=@5FFGGGE5CEFF5C5E5,3<CGGGGGCE*;CCEEE*?FC=*:*C8CC5;6#<><>:>?.C,@CB,+30<C@:C8@C<@F6#$AB*<>=D7',4<,>>8,>:6,,,A,378,:CGGFE?,@CECB?:,E5<<A8=8B,4,F@+47CFCC,9B:+@,C<@?<:,,F?6<C,,CCFC:,EF<,F9FE@@:,@@+@76,8,,C9,C6;,C8+FB,,,C;+7:CEE@<@+FC@CDC,<,DFGFE<DFF@@<,DEC@68<
@AWDZ 299
TGGGGAATATTGCACAATGGGCGCAAGCCTGATGCAGCCATGCCGCGTGTATGAAGAAGGCCTTCGGGTTGTAAAGTACTTTCAGCGGGGAGGAAGGGAGTAAAGTTAATACCTTTGCTCATTGACGTTACCCGCAGAAGAAGCACCGGCTAACTCCGTGCCAGCAGCCGCGGTAATACGGAGGGTGCAAGCGTTAATCGGAATTACTGGGCGTAAAGCGCACGCAGGCGGTTTGTTAAGTCAGATGTGAAATCCCCGGGCTCAACCTGGGAACTGCATCTGATACTGGCAAGCTTGAGTCTCGTAGAGGGGGGTAGAATTCCAGGTGTAGCGGTGAAATGCGTAGAGATCTGGAGGAATACCGGTGGCGAAGGCGGCCCCCTGGACGAAGACTGACGCTCAGGTGCGAAAGCGTGGGGAGCAAACAGGATTAGATACCCT
+
CEEFGFGGGGGGGFFGGGGFGGFGGGG8F8CECFGGFECFGGFGGDD+@FF9EFFGFGGGFFFFFCFFEGFEGGFFGGGGGGGGGGGGCF++CFG8F@C=FGGGGGGGGGGFDE,DFF9,C<AFGGGCFFGGGGGGGGFGGGGGGFFC*CEGGGDAFEFFEFGGGFFGGGGGC:CFEGGGGDGGGF;7AFGGFCEG>EFF8GEF7EF5FGGG.GEGGG9C*DDGGE?>C5E5GFC<B9FEFGGGGGGGF<:CCFGGGFFECF:FGFEGGFGGFDFF?FB9GEAFFECFCGFF@<DC8CC:+:EFAGGGGF=8GGGGGF<:,FDGGFCGEEGGGGGGGGGDGFFAFGGF9CGGGFDGF<GGF7GGGEFGGGGGFEDGGGGEGGGGGGCFGGFE7EGGDGEC88GEDGCGGEECEGGGFFCGGGFDCAGGGF,ECCFEC<8C@
@AWDZ 300
TGGGGAATATTGCACAATGGGTGAAAGTCTGATGCAGCAATGCCGCGTGAGTGAAGAAGGCTTTCGGGTTGTAAAGCACTTTTAGCGGGGAGGAAGGGAGTAAAGTGAATACCTTTGCACATTGACGTTACCCGCAGAAGAAGCAACGGCTAACTCCGTGCCAGCAGCCGCGGTAATACGGAGGGTGCAAGCGTTAATCGGAATTACTGGGCGTAAAGCGCACGCAGGCGGTTGGTTAAGTCAGATGTGAAATCCCCGGGCTAAACCTGGGAACTGCATCGGATACTGGCAGGCTTGAGTCTCGTAGAGGTGGGTGGAATTCCAGGTGTAGCGGTGAAATGCGTAGAGATCTGGAGGAATACCGGTGGCGAAGGCGGCCCCCTGGTCGAAAACTGACGCTCAGGTTCGAAAGCGTGGGTAGCAAACAGGATTAGATACCCT
+
F<,CF@BFFE9,CEFCFF<E<,B,6CF,C9FFFF,@EECF,CF8FCCFB,,CFE9<BF@F,,:FFEEDGDFGGFCD,,CF,,-,:,@C+8:>FGG8+?AF?48BFC,,C,E8,BC98A,,:DDFGGG7FEFGD++66><,FFGC3,:CFGDGGGCF,@CGEFFG7BD:<FEGGEGGG>B<-8BF<FFGD>EGG1;5*58CED9GGF;<CEC:CEC8CFEGG5=:C9E>CED:?)%CEC9@EG+;6<CDDFF;#@7:0<>EDC*>EFE9@0CF@(GCCA@##<1%<,<@<<@+7<F<B8@C@F<;9=A,B3++,,E,EEC,F<CFAEGGFC:459:,5+4B=<FFE?@,EC,<C?<A@@:+++4,C=GC?FEEGFC@F@+,,FF:@8@<,,,FC@@@:CFF8E@CC,FFF;ECC7FCF;,CCD@FEFFEDGFGGGFFABC@<
@AWDZ 301
TGGGGAATATTGCACAATGGGCGCAAGCCTGATGCAGCCATGCCGCGGGTATGAAGAAGGCCTTCGGGTTGTAAAGTACTTTCAGCGGGGAGGACGGGAGTAAAGTTAATACCTTTGCTCATTGACGTTACCCGCAGAAGAAGCACCGGCTAACTCCGTGCCAGCAGCCGAGGTAATACGGAGGGTGCAAGCGTTAATCGGAATTACTGGGCGTAAAGCGCACGCAGGCGGTTTGTTAAGTCAGATGTGAAATCCCCGGGCTCAACCTGGGAACTGCATCTGATACTGGCAAGCTTGAGTCTCGTAGAGGGGTGTAGAATTCCAGGTGTAGCGGTGAAATGCGTAGAGATCTGGAGGAATACAGGTGGCGAATGCGGCCCCCTGTACTAAGACTGACGCTCAGGTGCGAAAGCGTGGGGAGCAAACAGGATTAGATACCT
+
GGF8@,@<FFECEGGGGGGGGGGGGGDGD@,FFFDGFFFGFGFG+:8+8=:CEEGGGGGGGFFGGGGGDGGCEGF9?EFFDCEFEFGGCF:FEG>CGGCGEGGGGFGGGGGFFFCBFFABCAAGGGDB<FGGFGGB*5:BCFGEGGGGGDEGGGFFG7CCCFGGGGF,=F*<:<FFFFGGGC7CEGGGG+@FC8*:@@GE;*;C8FGFDFG>GEEEFGGEGG:?C<C5C836;@CF>9<<<:EGF@?(:FCCC7>:>><>1*<CGE@,CFF5:1>:<DGG:4GB<=DACFCDD:,,8,CFCB8,FA7DCGDB,9EE<,:,=8FEBEBGEEFB:<5,,C:B+9,4<CFF9AFGFEF9F9FC9:,=?,,CEAFB+C@:@7FB,C66,<,,,C6,F;B@B,CCFE:C68,F6:,C@@6C6@9FFFGFFE<C9EFGFGFCCCCC
@AWDZ 302
TGGGGAATATTGCACAATGGGCGCAAGCCTGATGCAGCCATGCCGCGTGTATGAAGAAGGCCTTCGGGTTGTAAAGTACTTTCAGCGGGGAGGAAGGGAGTAAAGTTAATACCTTTGCTCATTGACGTTACCCGCAGAAGAAGCACCGGCTAACTCCGTGCCAGCAGCCGCGGTAATACGGAGGGTGCAAGCGTTAATCGGAATTACTGGGCGTAAAGCGCACGCAGGCGGTCTGTTAAGTCAGATGTGAAATCCCCGGGCTCAACCTGGGAACTGCATCTGATACTGGCAAGCTTGAGTCTCGTAGAGGGGGGTAGAATTCCAGGTGTAGCGGTGAAATGCGTAGAGATCTGGAGGAATACCGGTGGCGAAGGCGGCCCCCTGGACGAAGACTGACGCTCAGGTGCGAAAGCGTGGGGAGCAAACAGGATTAGATACCCT
+
GGGGGGGGGGGGGGGGGGDCGGGGFG@FGGGGGGGGGGFGFGGGGGDGGCCCFGGGGGGGCCGDGGGGFGGGGGGEEGEFGFGGGGGDGGC7CFEFC@DGED,FGFFFGF9DGFFFFCDGGF9,CFG@DF:FDGDGGEGGGGGGGGGGGGGEA2?BF;GCFCGGGGG8FG/FGGGGFGGGGFFFFCFCGFF7CEG=;C6<CFGGFFF9CFFFGFGGFGCEFGDC:GCEEGE8:EF*FGFGFFGGGGGGFCGF7>GGGGGECCECFFG8:CFGF@DF@.:C9FG<CFGF@GGFGFAGFE=+7GGGGGGFC@CFDF@<F=AGFFFCFCF7EGEECFEB9GGGGGGGFFEGGEFFFC9GGEFCGCGGF@>GFGGGGGGGF@EB,E:CC,@AGGFGGGGFF@ECEGF@F;GGGFFDGGGGGGGGGGGGFFGFFAGCGGGGCCCCC
@AWDZ 303
TGGGGAATATTGCACAATGGGCGCAAGCCTGATGCAGCCATGCCGCGTGTGTGAAGAAGGCCTTCGGGTTGTAAAGAACTTTCAGAGGGGAGGAAGGCGATGAGGTTAATAACCTTGTCGATTGAAGGTACCCGCAGAAGAAGCACCGGCTAACTACGTGCCAGCAGCCGCGGTAATACGGAGGGTGCAAGCGTTAATCGGAATTACTGGGCGTAAAGAGCACGCAGGCGGTTTGTTAAGTCAGATGTGAAATCCCCGGGCTCAACCTTGGAACTGCATCTGATACTGGCAAGCTTGATTCTCGCAGAGGGGGGTAGAATTCCAGGTGTAGCGGTGAAATGCGTAGAGATCTGGAGGAATACCGGTGGCGAAGGCGGCCCCCTGGACGAAGACTGACGCTCAGGTGCGAAAGCGTGGGGAGCAAACAGGATTAGATACCCT
+
CFFDGFBFFFGGGGCGGCFGG?FEGGGDF8FGGGCGGGDFFFEACDFFF@FGFCFFGGFGC@8<FGFG=@FEFGGF,C<EEFFFG,CFGGGDGFG,B=B:+B?EE,B,BD?B9AE<CFG+3+5DD,B,BFDFF:FCFCGGGGGFC>FGGD8CFGG,DFAF7@FGGGC>E>FFG<FCBF?F3CC<CB<CFGGCG@<EG9FFGGE9@FGCFGGGGGGGGG#C3E;)8DG$EFC@FEGCCGC$D>EFBCFF@<C?C<GGF>:>7F;CGEFF4FGC@9CF<@EF@,,C@>9GFFD7@GEF@,+CF@+C,,C+F7FEGFFFGFGGFFF?F=E@CC>F9GGFACDGGGGGFEFF=FFFCFC9GGDGEGGGFFGFGFCGCCGGGGGFD@FC@E@FGGGGGFB:EGGGFC7FC7GGF7GGGGGGGGFCGGGGGGGGGGFGDGGGCCCCC
@AWDZ 304
TGGGGAATATTGCACAATGGGCGCAAGCCTGATGCAGCCATGCAGCGTGTATGAAGAAGGCCTTCGGGTTGTAAAGTACTTTCAGCGGGGAGGAAGGGAGTAAAGTTAATACCTTTGCTCATTGACGTTACCCGCAGAAGAAGCACCGGATAACTCCGTGCCGGCAGCCGCGGTAATACGGAGGGAGCAAGAGTTAATCGGAATTACTGGGCGTAAAGCGCACGCAGGCGGTTTGTTAAGTCAGATGTGAAATCCCCGGGCTCAACCTGGGAACTGCATCTGATACTGGCAAGCTGGAGTCTCGTAGCGGGGGGTAGAAGTCCAGGTGTAGCGGTGAAATGAGTAGAGATCTGGATGAATACTGGTGGCGAAGTCGGCCCCCCGGACGAAGACTGACGTTCAGGTGCGAAAGCGTGGGGAGCAAACAGGATTAGATACCCT
+
GF8E@FDEFGGGFGDFGEFDGGGGGGG8@<FG9EEEGG-ECCG,E8FBB,CE@FFGFF8<FF88E,886BEFAAFGGGDGEC?F9ECC>+@F>BED7:F:?DFFA,BFFCG9BE9,5,:,<?<,,CCC>BCF8BEFEGFFFCDCF<<*>*4CFGGGDF>FFFGG:::7C<<BFC:<CFCFCCEFDD@ECFF*;<FFGFFFCEE8,<9@<E8;CEDCG@C5?*:EEG58CC>8888C7ECF:>F*939:<?:<9:FGGECC&#E9)#3<1<9<9/08<7C70:+333+,4++<,C?,,?F<7FFB*CF:C<*F?C@8<>8,GFF,:C9FF>:@,83,9@,88,>@,<,D,>@GDD<,<,3,>8,B:GF7C3:>@+B@:68++C+GDFEA<EE6FFDCFC,GGF@+,BGFGF7@+CF@FF9CFF@<@DC@FEE<EGCFCB@C@
@AWDZ 305
TGGGGAATATTGCACAATGGGCGCAAGCCTGATGCAGCCATGCCGCGTGTATGAAGAAGGCCTTCGGGTTGTAAAGTACTTTCAGCGGGGAGGAAGGGAGTAAAGTTAATACCTTTGCTCATTGACGTTACCCGCAGAAGAAGCACCGGCTAACTCCGTGCCAGCAGCCGCGGTAATACGGAGGGTGCAAGCGTTAATCGGAATTACTGGGCGTAAAGCGCACGCAGGCGGTTTGTTAAGTCAGATGTGAAATCCCCGGGCTCAACCTGGGAACTGCATCTGATACTGGCAAGCTTGGGTCTCGTAGAGGGGGGTAGAATTCCAGGTGTAGCGGTGAAATGCGTAGAGATCTGGAGGAATACCGGTGGCGAAGGCGGCCCCCTGGACGAAGACTGACGCTCAGGTGCGAAAGCGTGGGGAGCAAACAGGATTAGATACCCC
+
GGFFGGGGGGGGGGGGGGGGGGGGGGGGGGGGGGGGGGGGGGGGGGGGGGGGGGGGGGGGGGGGGGGGGGGGGGGGGGGGGGGGGGGGGGGGGGGGGGGGFGGGGFGGGGGGGGGGFGGGGGGGGGGGGGGGGGGGGGGGFGGGGGGGGGGGGGGGGGGGGGGGGGGGGGGGGGGGGGGGGBCGGGGGGGGGGGGGGGGGGGGGGGGGGGGFGGGGGGGGGGGGGGGGGGGGGGGGGGFFCGFEFFGGGGGFGGGGGGFGGGGGGGGGGGGGF>BBGFDFGFGGGFGGFCCGCGGGF?DGECFGGFF@DGGFGGF?FGGGGGGGGGF7DGGGGGGFGGGGGGGGGGFGGGFFGGGGGGGGGGGGGGGGGGGGGGGGGGGGGGGGGGGGGGGGGGGGGGGGGGGFFGGGGGEGEGGGGGGGGGGGGGGGGGGGGGGGCCCCC
@AWDZ 306
TAGGGAATCTTCGGCAATGGACGAAAGTCTGACCGAGCAACGCCGCGTGAGTGAAGAAGGTTTTCGGATCGTAAAACTCTGTTGTTAGAGAAGAACAAGGATGAGAGTAACTGTTCATCCCTTGACGGTATCTAACCAGAAAGCCACGGCTAACTACGTGCTAGCAGCCGCGGTAATACGTAGGTGGCAAGCGTTGTCCGGATTTATTGGGCGTAAAGCGAGCGCAGGCGGTTTCTTAAGTCTGATGTGAAAGCCCCCGGCTCAACCGGGGAACTGCATCTGATACTGGCAAGCTTGAGTCTCGTAGAGGGGGGTAGAATTCCAGGTGTAGCGGTGAAATGCGTAGAGATCTGGAGGAATACCGGTGGCGAAGGCGGCCCCCTGGACGAAGACTGACGCTCAGGTGCGAAAGCGTGGGGAGCAAACAGGATTAGATACCCT
+
GGG9FGGGGGGGGEGGGGGGG8@FGG7FFGGGGGEGFGGGGGGGGGGEGGG<FFGGFGGDFF9FGGGGGGGGGGGGGGGGFGFFFFGFFFGGGGG<?FFFFFFEGGGGGGGFBEF<B,AEFFGGFFCFGF?ADEE<<BFGGGGDGGGCEECCEE?>FCFFGCFFCFGGGGFGCF:C@C)?;CFFFGFBFGCFCGE:EFCGGGDEGGGGGGGGC,CGEECGEGDGFGCCEEGEC9<@FEFFFFGFCFGCGGGFGEEFGFGFGGGFF1ADBGGF>,DF;=@:,BEAFGFDFFE7GFGGGGGGGCGGGFGGGGFDGFE<GGGFFGGGGGGGGGGGGGGGGGGGGGGGGGCDGGAFGGGGGGF@F@F,GGGGGGEGGDDGGFE@?GGGEFFGGGGGGGGGGGCFFGF:GGGGGGGGEGGEGFGGGGGGGGGGGGGGGGGGCCCCC
@AWDZ 307
TAGGGAATCTTCGGCAATGGACGAAAGTCTGACCGAGCAACGCCGCGTGAGTGAAGAAGGTTTTCGGATCGTAAAACTCTGTTGTTAGAGAAGAACAAGGATGAGAGTAACTGTTCATCCCTTGACGGTATCTAACCAGAAAGCCACGGCTAACTACGTGCCAGCAGCCGCGGTAATACGTAGGTGGCAAGCGTTGTCCGGATTTATTGGGCGTAAAGCGAGCGCAGGCGGTTTCTTAAGTCTGATGTGAAAGCCCCCGGCTCAACCGGGGAGGGTCATTGGAAACTGGGAGACTTGAGTGCAGAAGAGGAGAGTGGAATTCCATGTGTAGCGGTGAAATGCGTAGATATATGGAGGAACACCAGTGGCGAAGGCGGCTCTCTGGTCTGTAACTGACGCTGAGGCTCGAAAGCGTGGGGAGCAAACAGGATTAGATACCCT
+
FGGGGGFGGGGGFDFGGGGGGGGGGGGGGGGGGGGGGGEGGGGGGGGGGGGGGGGGGGGGFGGGGGGGGGGGGGGGGGGGGGGGGGGGGGGGGGGGGGGGGGGGGGGGDFGGGGGGGGEGCGGCFGGGGGGGGGGGGGGGGGGGGFGGGGGEGGGFGEGGGGGGGGGGGGGGGGGGGGGGGGGGFGFGGGGGGGGFGGFEFEEEGGGGGGGGGGGEGGGGGGGGGGGGGGGGGGFGGGGGGGGGFGGGGGGFGGGGGGFCD=FGGGGGGGGGDFFGGGGGFFGGG@FGFE9GFACGGFGAFFFCGGGGFGCGGGGGFGF<@GGGGGGGFGECGGGGGGGGGGFFFGGGGGFFGGGGGGFGGGGGGGGGFGGGGGDGGGGGGGGGGGGGGGGGGEGGGGGGGGGGGGGGGGGGGGGGGGGGGGGGGGGGGFCGGGGGCCCCC
@AWDZ 308
TGGGGAATATTGCACAATGGGCGCAAGCCTGATGCAGCCATGCCGCGTGTATGAAGAAGGCCTTCGGGTTGTAAAGTACTTTCAGCGGGGAGGAAGGGAGTAAAGTTAATACCTTTGCTCATTGACGTTACCCGCAGAAGAAGCACCGGCTAACTCCGTGCCAGCAGCCGCGGTAATACGGAGGGTGCAAGCGTTAATCGGAATTACTGGGCGTAAAGCGCACGCAGGCGGTTTGTTAAGTCAGATGTGATATCCCCGGGCTCAACCTGGGAACTGCATCTGATACGTGCAAGCTTGAGTCTCGTAGAGGGGGGTAGAATTCCAGGTGTAGCGGTGAAATGCGTAGAGATCTGGAGGAATACCGGTGGCGAAGGCGGCCCCCTGGACGAAGACTGACGCTCAGGTGCGAAAGCGTGGGGAGCAAACAGGATTAGATACCCT
+
AEGFGDGGGGGGGGFFFFGGGCEGGGEGF8FGGFGGGGGGFGGGDGGGGEFGGGGGGGGGGG@FFFGEGGGCGGFGFGFGGGGGGGGGGE>FGGGFEGG7FFDFGF9EGGGDFFGGGGAECA@BFGDGDEE9FFEGDF<@FFFGGGGEGGGGFFGGGGGGGGGGGGGGGGGGGDGGGGGGDGGG?1FDGGGGGGGGFFFGDGG,<@FFFGFDE:EEG:ECEGG>GGE::*:7CGFGFGG,,CFCFEGFC7GEFF?FFFGFCGGFGCGFGC9F@;@8<9FFFDE,A+,,+>9CGFF@AGGDGGGGGGGF7GGFGFEFGFDE,GGGGFFFE@ECGFEFECGEGGGFGGF@FE<<8CGFGFF@4+7<EEDGFF7FFDGGF@77FGGFCCC<99GGFEC@GDGGCGDGGGGGFEGF7GFCGGGGGGGF9GGGGGGGGGGGCCCCC
@AWDZ 309
TGGGGAATATTGCACAATGGGCGCAAGCCTGATGCAGCCATGCCGCGTGTATGAAGAAGGCCTTCGGGTTGTAAAGTACTTTCAGCGGGGCGGAAGGGAGTAAAGTTAATACCTTTGCTCATTGACGTTACCCGCAGAAGAAGCACCGGCTAACTCCGTGCCAGCAGCCGCGGTAATACGGAGGGTGCAAGCGTTAATCGGACTTACTGGGCGTAAAGCGCACGCAGGCGGTTTGTTAAGTCAGATGTGATATCCCCGGGCTCAACCTGGGAACTGCATCTGATACTGGCAAGCTTGAGTCTCGTAGAGGGGGGTAGAATTCCAGGTGTAGCGGTGAAATGCTTAGAGATCTGTAGGAATACCGGTGGCGAAGGCGGCCACCTGGACGAAGACTGACGCTCAGGTGCGAAAGCGTGGGGAGCAAACAGGATTAGATACCCT
+
DG8FE7@ECFGGGGGFGGGFGGGEGGGGGGGGGGGGGGG8CFF8FBCFGGFCCEF<FGCFE?FGGGGGG7>CFFFAFCEFGGCGFDFEGG+@=3+6BCFEGC,BFGGGGGEFGGGGAF,,<@B,@F7CFFEE8@CFGGFCFFB:B7>:<<CFCF,:CEGFGE<FFCCCFCGGG7FEGG?E8E>CEEGEEFFEE:;7;8AEEG%4:2C/CF8.FAEA*FGGD::8;C=*80CEGGGG?ABDGD325;CDF?E@FFFCE3,8,F<>FD460,18:;B9FCD2@CG7GFGCFCFD9B=CGGGC+@FCF,@7F+B,F<F?FA?B,DA<FEFCFGGGFGFDEAGF=:,,AFGFGEFF:,,,GE6+6::C:@C:6<C:@@EE<C,,E@7EFFCCEC6,GEGFEFBC,,+CEFB,8CC:7EFCCEFFFFGGFF9GGGEDE@CFCCCCC
@AWDZ 310
TGGGGAATATTGCACAATGGGCGCAAGCCTGATGCAGCCATGCCGCGTGTATGAAGAAGGCCTTCGGGTTGTAAAGTACTTTCAGCGGGGAGGAAGGGAGTAAAGTTAATACCTTTGCTCATTGACGTTACCCGCAGAAGAAGCACCGGCTAACTCCGTGCCAGCAGCCGCGGTAATACGGAGGGTGCAAGCGTTAATCGGAATTACTGGGCGTAAAGCGCACGCAGGCGGTTTGTTAAGTCAGATGTGAAATCCCCGGGCTCAACCTGGGAACTGCATCTGATACTGGCAAGCTTGAGTCTCGTAGAGGGGGGTAGAATTCCAGGTGTAGCGGTGAAATGCGTAGAGATCTGGAGGAATACCGGTGGCGAAGGCGGCCCCCTGGACGAAGACTGACGCTCAGGTGCGAAAGCGTGGGGAGCAAACAGGATTAGATACCCT
+
GGGGGGGGGGGGGGGGGGGFGGGGGGGGGGGGGGGGGGGGGGGGGGGGGEGGFGGGGGGG@FGGGGGGFGGGGGGGFGGGGGGGGGGGGGGGGGGGGDFFGGGDFADAFGGF<FFGGGGGGGGGGGE>FFFGCFCGCGGGGGGGGGGGGGGGGDGGGG8GGFDEGGGGFGGGGFEFDGCFCCFGGGGGGGGGGGGGEFGGGEEGGGGGGGGGGGGEGGGGGGDGGGGGGGG:EGGE?EFGGFFFGGGGGGGGGGGGGGGGGGGGGFGGFFGGGGGGGGECDGGGGGGGGGFGGFGGGGGF:CGF:CGEEC=<<FF9GGGGGGGCGGFF:FF7FGGFGGGCGGGGGGCGGGFFFFGGGGGGGGGEGGGGGGGGGCEGF:CECFGGEFGFC9AFEFGGGGFGFGGGGGGGGGGGGGGGGGGGGGGGGGGFFDFFGGGGCCCCC
@AWDZ 311
TGGGGAATATTGCACAATGGGCGCAAGCCTGATGCAGCCATGCCGCGTGTATGAAGAAGGCCTTCGGGTTGTAAAGTACCTTCAGCGGGGCGGAAGGGAGTAAAGTTAATACCTTTGCTCATTGACGTTACCCGCAGAAGAAGCACCGGCTAACTCCGTGCCAGCAGCCGCGGTAATACGGAGGGTGCAAGCGTTAATCGGAATTACTGGGCGTAAAGCGCACGCAGGCGGTTTGTTAAGTCAGATGTGAAATCCCCGGGCTCAACCTGGGAAATGCATCTGGTACTGGCAAGCTTGAGTCTCGTAGAGGGGGGTAGAATTCCAGGTGTAGCGGTGAAATGCGTAGAGATCTGGAGGAATACAGGTGGAGAAGGCGGCCCCCTGGACGAAGACTGACGCTCAGGTGCGAAAGCGTGGGGAGCAAACAGGATTAGATACCCT
+
FF8F7:FDFG9,EFCEFFECGFDB@CEFGGGFF<EEFCFFGG8,@@FCFGGGFFGFG8AFGGG8EFEEFGEG<CFFFC<EFF-C<<CF@E+@CCF+>+>@FC=C9,@CFCFGDFFFCCCGGGGD9,@C7D@FGGGC@B,DFGGGGGCFB7BF8F9A@E*<:<FFGGGGGCEFG/?;FGG>C5888;>E+<C88?>EDF78*2;56<FFFC5@CEGE5<F*:CEGEGGGGC8C<#:?7C<79>CD6F77,3:C@A:C:>A@D8<79+C<BCCFF%D><<8,@,#AC,,D>38,,,=>EFF>:>33C3+3367DGAC,,9?=,,<,=8A4@F>+9GFFE:FB+,?A;C44::,,C,5<59C,CC,C<AFC?AGCFB7@:778,C@F:C8FE<ECCC;8+CE,F@EEFCBCD7F@76C6<AEFC8F,<FCECEC6@,C@8,A88
@AWDZ 312
TAGGGAATCTTCGGCAATGGACGAAAGTCTGACCGAGCAACGCCGCGTGAGTGAAGAAGGTTTTCGGATCGTAAAACTCTGTTGTTAGAGAAGAACAAGGATGAGAGTAACTGTTCATCCCTTGACGGTATCTAACCAGAAAGCCACGGCTAACTACGTGCCAGCAGCCGCGGTAATACGTAGGTGGCAAGCGTTGTCCGGATTTATTGGGCGTAAAGCGAGCGCAGGCGGTTTCTTAAGTCTGATGTGAAAGCCCCCGGCTCAACCGGGGAGGGTCATTGGAAACTGGGAGACTTGAGTGCAGAAGAGGAGAGTGGAATTCCATGTGTAGCGGTGAAATGCGTAGATATATGGAGGAACACCAGTGGCGAAGGCGGCTCTCTGGTCTGTAACTGACGCTGAGGCTCGAAAGCGTGGGGAGCAAACAGGATTAGATACCCT
+
GGGGDFGGGGGGGGEG7F9FDGGC:FEGGGGCFGDEGECEGGGGGGGGGGGGG9FGGG?FFCFFGGDGGGGGGGGGGGGGGGGFGFGGGGGGGGFFGFEGFFDDGGG8EFFGGGFA@EFGGGGEGGFGGFCDFGGGGGGGFGGG@GGGGGGGEGFGG<D5DFGGGGEG=GGGCGFF<9CFFGFEGFFGGFDGGG0GEGGEG&ECFGGGGGGFFECE8EFE;CDGGCCEGGG>EE9EF4<C=GGFCEF/GGF9FF:BAFECDGGG:AGEFEGGDFD?:?<GGFGF?8GGFF;EA,?,A=B,EEFGGFGGGGFF9GEEE=?,FACGGGGGGGGEFE9GGGGGGFCFE@EFF,GGGGFDGGFGF<GGGGGGFCFCEC7GGGFFGGGGF9FAEFGGEGGGFF8GGGCFFCFA,GEGGGFGGGGGGFGGGGFCC,E9GGGGCCCCC
@AWDZ 313
TGGGGAATATTGCACAATGGGCGCAAGCCTGATGCAGCCATGCCGCGTGTATGAAGAAGGCCTTCGGGTTGTAAAGTACTTTCAGCGGGGAGGAAGGGAGTAAAGTTAATACCTTTGCTCATTGACGTTACCCGCAGAAGAAGCACCGGCTAACTCCGTGCCAGCAGCCGCGGTAATACGGAGGGTGCAAGCGTTAATCGGAATTACTGGGCGTAAAGCGCACGCAGGCGGTCTGTCAAGTCGGATGTGAAATCCCCGGGCTCAACCTGGGAACTGCATTCGAAACTGGCAGGCTAGAGTCTTGTAGAGGGGGGTAGAATTCCAGGTGTAGCGGTGAAATGCGTAGAGATCTGGAGGAATACCGGTGGCGAAGGCGGCCCCCTGGACAAAGACTGACGCTCAGGTGCGAAAGCGTGGGGAGCAAACAGGATTAGATACCCT
+
GGGFGFGGGGGGGGGGGGGGGGGDGGGGGGGGGGGGGGGGGGGGGGGGGGGGGGGGGGGGGGGGGFGGGGGGGGGGGGGGGGGGGGGGGGGGGGGFGGGGGGFGGGGGGGGGGGGGGGFGGGGGGGGGGGGGGEGGGGGGGGGGGGGGGGGGGGGGGG@GGGGGGGFFFGGGGGGGGFGGGGGGGGGGGGGGGGDGGGGGGGGGGGGGGGGGGGGGGGGGGGGDGGGGGGGEGGG?FGFGGGGGFGGFGGGGGGGGGGFGGGGGGGGGGGGGFFGFFAGGGGGGGCGFGFGGGDFFGFGFFGGGGGGGGGGGGGGGGGGFGGGGGGGGGGGGGGGGFGGEGFAGFE;FGGGGGGGGGGGGGGFCGGGGGGGGGGGGGGGGGGGGGGFGGGGGGGGGGGDFGGFEEGGGGGGGGGGGGGGGGGGGGGGGGGGEGGGGCCCCC
@AWDZ 314
TGGGGAATATTGCACAATGGGCGCAAGCCTGATGCAGCCATGCCGCGTGTATGAAGCAGGCCTTCGGGTTGTAAAACTCTGTTGTTAGAGAAGAACAAGGATGAGAGTAACTGTTCATCCCTTGACGGTATCTAACCAGAAATCCACGGCTAACTACGTGCCAGCAGCCGCGGTAATACGTAGGTGGCAAGCGTTGTCCGGATTTATTGGGCGTAAAGCGAGCGCAGGCGGTTTCTTAAGTCTGATGTGAAAGCCCCCGGCTCAACCGGGGAGGGTCATTGGAAACTGGGAGACTTGAGTGCAGAAGAGGAGAGTGGAATTCCATGTGTAGCGGTGAAATGCGTAGATATATGGAGGAACACCAGTGGCGAAGGCGGCTCTCTGGTCTGTAACTGACGCTGAGGCTCGAAAGCGTGGGGAGCAAACAGGATTAGATACCCT
+
GGG?E,CFE<F9CEFFFGGDGGGDGG7FFDECE<CF9BFGGGGGGGG+C,E<EFFGEFGGGGG,C<FDFGG,CCFAFCCFCFF,EEEFGGFGGFGF8F=8<<8=FE,9BFEFGGG,EGGEFG<=EF>EF7FFDDFG@FGDDF,C3EFGDGGGGFCGG67,@DG7F@7DDFG>@0FECCFGGFFEGGGGFGGG*GECGGGGGGEGGFFFGFGFGDGG<<CE;=*:CGF4EF:?FGFGGFA50CDF?F9DEC@GC;CGGEEFD>89CE+ECDFACFDB=2/FGGFFFFGGEFEEFC8GGGFF4,CFEFEGFGFBAB,<FFFC<CCGGFFF@EC7GGGGGGFC><FFE,9<9FCF@EFFCDGGFCGFF7GGGGGEC@@8ECF<GFGFGFGGGGFGGGGF>GGGCGGGFFCGFCF@+GGGGGGGGGGGFEGGGGGFFAFGCCCCC
@AWDZ 315
TGGGGAATATTGCACAATGGGGGAAACCCTGATGCAGCAACGCCGCGTGAGTGATGAAGGTTTTCGGATCGTAAAGCTCTGTCTTCAGGGACGATAATGACGGTACCTGAGGAGGAAGCCACGGCTAACTACGTGCCAGCAGCCGCGGTAATAAGTAGGTGGCGAGCGTTGTACGGATTTACGGGGCGTAAAGGGAGCGTAGGCGGATTTTTAAGTGAGATGTGAAATACCCGGGCTCAACTTGGGTTCTGCATTTCAAACTGGAAGGCTAGAGTGCAGGAGAGGAGGGTGGAATTCCTATTGTAGCGGTGAAATGCGTAGAGATTAGGAAGAACACCAGTGGCGAAGGCGACTCTCTGGACTGTAACTGACGCTGAGGCTCGAAAGCGTGGGGAGCAAACAGGATTAGATACCCT
+
CFGGG@FFGFFGGGGGGGCFGGGGGGGGGGDGGEFGFGFGCF>FGGGGGGD<F,EFFGGGGGFGGGGGG7FGGGGEGGGG<FGGGGGGGGEFDEG>EEGGFGEFFFFGGGGGDFC+DFGCDGGC:FFGG9>DEGGGGG<CE8FFC1C@4CE3FFF,FGFF9FFCF<7E::FE#?EFGGF=C9.ECFGFFEGGFGE=ECGEEEEGGGDEGFGFG6C?C<CCFD>F<CFCCGGFFD:GFBFE,>@/DA8#EECFFC?GGCGGFFGGGGG'FGGFCGFDCGGGDFEFB++,,GFFFGFEBA9A,,E>:CCFE,GGGCFC<6,CGEAGGGCGGGFE,F,GGFGGGGGGGGFCDDGGF8CEGGGGGGGGGFEFGECC8GGFFEGGGGFGGGFGGGGGFGFGGGGGCGGGGGGGGGGCCCC@
@AWDZ 316
TGGGGAATATTGCACAATGGGCGCAAGCCTGATGCAGCCATGCCGCGTGTATGAAGAAGGCCTTCGGGTTGTAAAGTACTTTCAGCGGGGAGGAAGGGAGTAAAGTTAATACCTTTGCTCATTGACGTTACCCGCAGAAGAAGCACCGGCTAACTCCGTGCCAGCAGCCGCGGTAATACGGAGGGTGCAAGCGTTAATCGGAATTACTGGGCGTAAAGCGCACGCAGGCGGTTTGTTAAGTCAGATGTGAAATCCCCGGGCTCAACCTGGAAACTGCGTCTGATACTGGCAAGCTTGAGTCTCGTAGAGGGGGGTAGAATTCCAGGTGTAGCGGTGAAATGCGTAGAGATCTGGAGGAATACCGGTGGCGAAGGCGGCCCCCTGGACGAAGACTGACGCTCAGGTGCGAAAGCGTGGGGAGCAAACAGGATTAGATACCCT
+
GGGGGGGGGGGGGGGGGGGGGGGGGGGGGGGGGGGGGGGGFFGGGGGGGGGFGGCFGGGGGGGCGGGGGGGGDFGGGFGGGGGGGFGECE>FGGGGCEGGGE<FFGGGGGGGFCFEEGCFGFGFGDGGGGGGGGGGGGGCGGFCFGGGGGGGGGGGGGGGGFGGGGGGGGGGG7:CEGGGD9CGDCEFGGGGGGGG=GGGGGCFEGGGGGGGEGGD5EGGECGGGGGGGGGGGGGFGGFFFCDFFGFFGFFGGE<CEE<>1A8FFD;CFGGFFCCCGFGGGGGGGGGGGGFEECF<@AF6+7GGCFGDGGGFFF,CGFGGDCFADGFFGECGGFGGGEFFF<GFGFGFFGGGGGGGGGGGGGF8EB,GGFBFCGGGGGECFGGF@8DAFC,<GGGGEGFGGFGGFEFACDGGGFFEGFGFGFGCGGGGFEFAGGDGCCCCC
@AWDZ 317
TGGGGAATATTGCACAATGGGCGCAAGCCTGATGCAGCCATGCCGCGTGTATGAAGAAGGCCTTCGGGTTGTAAAGTACTTTCAGCGGGGAGGAAGCGAGTAAAGTTAATACCTTTGCTCATTGACGTTACCCGCAGAAGAAGCACCGGCTAACTCCGTGCCAGCAGCCGAGGTAATACGGAGGGTGCAAGCGTTAATCGGAATTACTGGGCGTAAAGCGCACGCAGGCGGTTTGTTAAGTCAGATGTGAAATCCCCGGGCTCAACCTGGGAACTGCATCTGATACTGGCAAGCTTGAGTCTCGTAGAGGGGGGTAGAATTCCAGGTGTAGCGGTGAAATGCGTAGAGCTCTGGAGGAATACCGGTGGCGAAGGCGGCCCCCTGGACTAAGACTGACGCTCAGGTGCGAAAGCGTGGGGAGCAAACAGGATTAGATACCCT
+
GGGFDE7FDFGGGGGGGGGGGGCCFFGGGFCGGGGGGFFGGGGGD:FGG:DFFFEEFGFGCEAEF@FDE=CFGGG9FEFAGGGG,CFGGGCFCF,B,8CF>BFFG<@DGGD5=A?,>FBFGGGGGGGFGGGGGCEGGGGGFDFFDGFGD7*>?EFFGEGFCEBC:EGGGC0:<F9E?FG?GGGGGFC:ACEGE;8C=GECG>;CC@C>:CF5CFEE5FGE)=:>FGGG=ECEEGGGGF+CC?CGGFECFG8CDF=F@FF?DG>FCF'CAFCFF89@CFFG<FE.<DGBB38,@,,,F,EFCC@DBCGF@CBAAAC,9A<EFB<6A8F+CGF7EGGFGEC?4@C<EF9B,AE@EDFE,FE=@+=8?CGGGFCEEDGGF@+,@CGGF@9@GGFFGGGGGGGFFGGGGF:FFGGGDGFE8GGGGGFGGGGFDGFGGFGGCCCCC
@AWDZ 318
TGGGGAGTATTGCACAATGGGCGCAAGCCTGATGCAGCCATGCCGCGTGTATGAAGAAGGCCTTCGGGTTGTAAAGTACTTTCAGCGGGGAGGAAGGGAGTAAAGTTAATACCTTTGCTCATTGACGTTACCCGCAGAAGAAGCACCGGCTAACTCCGTGCCAGCAGCCGCGGCAATACGGAGGGTGCAAGCGTTAATCGGAATTACTGGGCGTAAAGCGCACGCAGGCGGTTTGTTAAGTCAGATGTGAAATCCCCGGGCTCAACCTGGGAACTGCATCTGATACTGGCAAGCTTGAGTCTCGTAGAGGGGGGTAGAATTCCAGGTGTAGCGGTGAAATGCGTAGAGATCTGGAGGAATACCGGTGGCGAAGGCGGCCCCCTGGACGAAGACTGACGTTCAGGTGCGAAAGCGTGGGGAGCAAACAGGATTAGATACCCT
+
GGDCFGEGGGGAFGGGGGCFFGGGGGGGGGGGGFGGGGGGCFFGGGGFGCGGGGGGGGGGGGGGGGGGGDGGGGFAFFGGGGGGGGGGGGGGGGGGDGGGGGGGGEGAFGGGGGGGGGCFGGFGGGGGFGGGGGGGGGGGGGGGFFGGGGGGGGGGGGGG-GGGGGGGGEE@F@EG0FFGGFFGGEGGGFGFFEEGCFGG5CCCFGGGGGGGGGGGGGGGEEEGFCFG>FGGGGEGGGGGGGGFFFFFC9CFGEFCFBCCGGGGGGFG9FAC@'GFFFGGGGGGG7GGF<E<EEF8CFEFDGGGGGGEEGF@GGGFF8GGGGGGFGFDGGGGGGGGGCF@DFE,EC,CEFGGGCA9GCFGGGGGFF:>FCGEGGGGFFC7FGF@F6FGFFEFGGGGGFGGGGGGGGGGGCDGGGGGGGGGGGGGGGGGGFCGGGGFC@CCC
@AWDZ 319
TGGGGAATATTGCACAATGGGCACAAGCCTGATGCAGCCATGCCGCGTGTATGAAGAAGGCCTTCGGGTTGTAAAGTACTTTCAGCGGGGAGGAAGGGAGTAAAGTTAATACCTTTGCTCATTGACGTTACCCGCAGAAGAAGCACCGGCTAACTCCGTGCCAGCAGCCGCGGTAATACGGAGGGTGCAAGCGTCAATCGGAATTACTGGGCGTAAAGCGCACGCAGGCGGTTTGTTAAGTCAGATGTGAAATCCCCGGGCTCAACCTGGGAACTGCATCTGATACTGGCAAGCTTGAGTCTCGTAGAGGGGGGTAGAATTCCAGGTGTAGCGGTGAAATGCGTAGAGATCTGGAGGAATACCGGTGGCGAAGGCGGCCCCCTGGACGAAGACTGACGCTCAGGTGCGGAAGCGTGGGGAGCAAACAGGATTAGATACCCT
+
GGGGGGGGGGGGGGGGGGGGGGGGGGFGGGGGGGGGGGGGGGGGGGGGGGFGGGGGGGGGGGGGGGGGFGFGGGGGGFGGGGGGGGGGGG7FEGGGGGGGGGDGGGGGGGGGGGGFGGGGGGFCFGGGFGGGGDGEGGGGGGGGGGGGGGGGGGGGGGGGGGGGGGGGGGGGGGEGGGGG@GGGGGGGGGGGGGGEGGGGGGGGGGGFGGGGGGGGFGGGGGGGGGGGEGGGGGGFCFG<GGCDGCGGGGGGGGGEGGFEGGGGGFDE>GGGFFGGEFGGFFGGGGGGGGGF9C@GGGGF7EGGGGDGGEGGGGDGGGGGGGGGGGFFEDGEGGGGGG>GGGGGFGGGGGGGGGFFGGGGGGF8GGGGGGGGGGGGGGGGGGGFGGGGGGFGGGGGGGGFFF7CGGGGGGGGGGGGGGGGGGGGGGGGGGGGGGGGCCCCC
@AWDZ 320
CGGGGAATATTGCACAATGGGCGCAAGCCTGATGCAGCCATGCCGCGTGTATGAAGAAGGCCTTCGGGTTGTAAAGTACTTTCAGCGGGGAGGAAGGGAGTAAAGTTAATACCTTTGCTCATTGACGTTACCCGCAGAAGGAGCACCGGCTAACTCCGTGCCAGCAGCCGCGGTAATACGGAGGGTGCAAGCGTTAATCGGAATTACTGGGCGTAAAGCGCACGCAGGCGGTTTGTTAAGTCAGATGTGAAATCCCCGGGCTCAACCTGGGAACTGCATCTGATACTGGCAAGCTTGAGTCTCGTAGAGGGGGGTAGAATTCCAGGTGTAGCGGTGAAATGCGTAGAGATCTGGAGGAATACCGGTGGCGAAGGCGGCCCCCTGGACGAAGACTGACGCTCAGGTGCGAAAGCGTGGGGAGCAAACAGGAGTAGATACCCT
+
<::@FFFGGGGGGGGGGGGGGGGGGGGGGGGGGGGGGGGGGGGGGGGGGCGC9EFGGGGGCGF=CFEGGGGGGGGFGGGGGGGGGFGGDGGGGGGGGGGGGGGGGDCFGGGGFFDCEG99FCFGGGGFGD@BFC7CCFFGGGGFFECGGGEEGGG::FFGGGGGGGGGGGGGGFFG?FCFC5CGG5GF<:CC(CEEE;6CGGGGGGFGGGGGGGGGG:DGFGGGGGGGDGG><>E>CFFEFGFF?CGFGGGGEF#EGGG??7EGD@FGGGFCFCFDFFGF<0F,BGFFFGGGGFFCGFGEC7GD9FGGCDGGGFFDGFGFG?GGGGGEGGGEGGGGGGGGGGGGGGGGFGF8CGGFAGGGFG>GGGCECGDGGGGGEDGEF?GGEAFFGGGGGGGGGGGGGGGGGGGGGGGGGGGGGGGGGFEE<GGFGF,GGGGGCCCCC
@AWDZ 321
TGGGGAATATTGCACAATGGGCGCAAGCCTGATGCAGCCATGCCGCGTGTATGAAGAAGGCCTTCGGGTTGTAAAGTACTTTCAGCGGGGAGGAAGGGAGTAAAGTTAATACCTTTGCTCATTGACGTTACCCGCAGAAGAAGCACCGGCTAACTCCGTGCCAGCAGCCGCGGTAATACGGAGGGTGCAAGCGTTAATCGGAATTACTGGGCGTAAAGCGCACGCAGGCGGTTTGTTAAGTCAGATGTGAAATCCCCGGGCTCAACCTGGGAACTGCATATGATACTGGCAAGCGTGAGTCTAGTAGAGGGGGGTAGAACTCCAGGTGTAGCGGTGAAATGCGTAGAGATCTGGAGGAATACCGGTGGCGAAGGCGGCCCCCTGGACGAAGACTGACGCTCAGGTGCGAAAGCGTGGGGAGCAAACAGGATTAGATACCCT
+
FFGGGGEFFEGGGGGGGGAEFGGGGGGGGGGEGFEFGGGGGGGGGGGEE@FGGFEFGGGGFGGGGGGGFFFG9FFFFFGGGGFF<,@FFGGEGDGCB7=?FEEEGG<?F55?DF<<DFFFFFFGGGG@DGEFGDDEEGFGGGGGCEFGDGGGG7,DFE@DECFF*:BF=11FEC7CFFF7CCG>G:FCAF<<?C*:=.<8E520=<:<EEFC:CGGGECC?>EFEEF85CF;8C8F=F;@<<C:C@GFCGFC#BC+<BFF:>CGFGG,<DGG@,E<CDG03DF3F<9F+@8+8BD=C@C333,GFFGDGGFGFFF9GFB,GFCGGEGGGGF7GGGFFB?+GGGGGFECB,,GFF,<<EC+C+FCGGGGGGGGGGGGFF:C8CGDFCF9F9GFCGGGEGFFCGGECCBGGGGF@@GGGFCGGGEGGDGGCGFCGF@8CCCCC
@AWDZ 322
TGGGGAATATTGCACAATGGGCGCAAGCCTGATGCAGCCATGCCGCGTGTATGAAGAAGGCCTTCGGGTTGTAAAGTACTTTCAGCGGGGAGGAAGGGAGTAAAGTTAATACCTTTGCTCATTGACGTAACCCGCAGAAGAAGCACCGGCTAACTCCGTGCCAGCAGCCGCGGTAATACGGAGGGTGCAAGCGTTAATCGTAATTACTGGGCGTAAAGCGCACGCAGGCGGTTTGTTAAGTCAGATGTGAAATCCCCGGGCTCAACCTGGGAACTGCATCGGATACTGGCAAGCTTGAGTCTCGTAGAGGGGGGTAGAACTCCAGGTGTAGCGGTGAAATGCGTAGAGATCTGGAGGAATACCGGTGGCGAAGGCGGCCCCCTGGACGACGACTGACGCTCAGGTACGAAAGCGTGGGGAGCAAACAGGATTAGATACCCT
+
GFFCCCFGGGGFFGGGGG9FGGEGEECGFGGGGGGGDGEF9F8EEFGEGCFFGGGGG<EF,CEE<7FG@FCC?EF9C9EAFGEFF9:@CG@CFGGFGGGGGGGGGCGGGGGGDFFGA<FGCCG9C<:>=FC9<+@C:FDDGCFEFGGGG78CFCCFGDFCFGGGFGGGFGGDC:FCBFGC5CB8BFGEFFG6>8C717:>-5;F;FG>ECCGEGF:C:CG>EEGCEGCEFGGECEGG?<9A+<CF?79FC@EG@E7GEGCDD;GF6FFGF=;FFF@5F<>#F79FCGF@,F>9>F7GGF7:FCDC,GGGGGFFFF<EFB,GFFGGGGFCGGGGGGFGEFFC7EFGGGFA?,@DADAC<C@+7FEGGGEFFF,B@+EF@7GE,CC@@@,:,EEFFFCGFAF9FCFFFFGFGGFEGGGGFFGGFFGGGGGGFFEGGGGCCCCC
@AWDZ 323
TAGGGAATCTTCCGCAATGGACGAAAGTCTGACCGAGCAACGCCGCGTGAGTGAAGAAGGGTTTCGGATCGTAAAACTCTGTTGTTAGAGAAGAACAAGGATGAGAGTAACTGTTCATATCTTGACGGTATCTAACCAGAAAGCCACGGCTAACTACGTGCCAGCAGCCGCGGTAATACGTAGGTGGCAAGCGTTGTCCGGATTTATTGGGCGTAAAGCGAGCGCAGGCGGTTTCTTAAGTCTGATGTGAAAGCCCCCGGCTCAACCGGAGAAGTGCATTGGAAACTGGGAGACTTGAGTGCAGAAGAGGAGAGTGGAATGCCATGTGTAGCGGTGAAATGCGTAGATATCTGGAAGAATACCAGTGGCGAAGGCGGCCCCCTGGACGGTAACTGACGCTGAGGCTCGAAAGCATGGGGAGCAAACAGGATTAGATACCCT
+
GGG9EFGGGGGG,BFFGGGGGGGEGGGGGGGGC,FFGGGDGGGGGGGGGGFFGG<FEDGG,FGGGGGEGGGFGGFGGCDGCFFFGFCFGGGGGGGGG@E,,EFCEGGGGGGGGFF,C<,,ECFCDFEFGGGFD<DFGGGGGFDFGGGGGGEFGGGGDFGFGFGGGGGGGGGGDCFEFDFGFGGGG8FGGGGGGGGGGGGGDFC:FFGGGGGGGFGGGFGDGGGFEGG:FGGGGG=FGEFFGFGGGGGGGGFEEEG5#G?GGF<GFCFG@$A@*E,,E?CDGD?CFDDAAAAFDDAFE,GGGDFGFGGGGF?8GFDGEFE9,<B,GGGGGGGGGGGGFCF:C?GGEFE,GF<FFGFFGFC,GCGGGGGE?GGGGGEFC7+,,FCFB6B,,,,EF@@FFGFGFGGFCFEGGGE8C-FGFC,GGF<GGGGGGFEFGGGGCCCCC
@AWDZ 324
TGGGGAATATTGCACAATGGGCGCAAGCCTGATGCAGCCATGCCGCGTGTATGAAGAAGGCCTTCGGGTTGTAAAGTACTTTCAGCGGGGAGGAAGGGAGTAAAGTTAATACCTTTGCTCATTGACGTTACCCGCAGAAGAAGCACCGGCTAACTCCGTGCCAGCAGCCGCGGTAATACGGAGGGTGCAAGCGTTAATCGGAATTACTGGGCGTAAAGCGCACGCAGGCGGTTTGTTAAGTCAGAGGTGAAATCCCCGGGCTCAACCTGGGAACTGCATCTGATACTGGCAAGCTTGAGTCTCGTAGAGGGGGGTAGAATTCCAGGTGTAGCGGTGAAATGCGTAGAGATCTGGAGGAATACCGGTGGCGAAGGCGGCCCCATGGACGATGACTGACGCTCAGGTGCGAAAGCGTGGGGAGCAAACAGGATTAGATACCCT
+
GGGGDGFGGGGGGGGGGGGGGGEG+CGFGGGGGGGGGGFGGGGGGGGGG:FFGGGGGFGGGGGGGGGGGEG=FFGGGGGGGGAFGGCGGGGFGFCD>+ECFGD,CCAFGGGGFGGFAC9DDFGGFEBF<FG<AFGGGDGGEGDCGGGGGGDGGGGFGGGGGGGGGGGFFGGGGGGEEGDFGGGDEEG7CFF>EE>EGDFGGGGGGGGGGG<=G>E>CGCCGEEECDEGG<<0FGGEF<FCCEEG=#C>@;7CEGFCGGFC:8;@>@EGFFCDF)CGGFGGFFCCAC,<DGF<ADGGGCGFCEFGCFGFGGF?C,55B5,,FCGGGGGFGF>+GGF9FF:EFDGGFF9BCFC,CFFCGGGF>@F8FC@,,@@8+:CEEED8C,::C9,@<,@FCEC@GFFCGFF@FF@<CGC7GGGGCFE9GGGGGFCC6,66,<<<BCCCC
@AWDZ 325
TAGGGAATCTTGCGCAATGGACGCAAGTCTGACGGAGCAACGCCGCGTGAGTGAAGCAGGTCTTCGGATCGTAAAGCTCTGTTGTTAGAGAAGAACAGCGAATAGGGTAACTGTTATGCGAGTGAAGGTAACTAACAAGAAAGCCACGGCTAAAGACGTGAAAGCAGACGCGGTCATACGTAGGTGGCGATCGTTGTCCGGATTTATTGGGCGTAAAGGGAGTGTAGGCGGTCTTGTAAGTCGTATGTGAAAGTCCACGGCGTAACCGTGGAGTGTCATTGGAAACTGGGAGACTTGAGTGCAGAAGAGGAGAGCGGAATTCCATGTGTAGTGGTGAACTGCGTAGATATATGGAGTAACACCAGTGGCGAAGGCGGCTCTCTGGTCTGTAACTGACGCTGAGGCTCGAAAGCGTGGTGAGCAAACAGGATTAGATACCCT
+
CCF9,;666FF,C@@7@,,;E;@@+++;,,;C,@766@CAFCC@CFF+7=?<EEC9B=E-CC,5C<,C:>B=4=BEB,:B9,BADFC,?9?E?,B,:=,@=FG+?,,,:B?,C,8?A<A=+6@F99FF,>,C@FGC,,,:B<C<,@5:F+:@:,,7D7<7,*8:FCC,3>FG7:*=;F@C99F+,)?:GC#<FF>C:A#,<-9C;7@CFEC=:+1<@CC#CFDF:GF9*>8,,C@,F:*F;@*@7EEC993,6++8+++3+,+7B3@3,:,DB,9?=FDAF@,,4,AB,,E7,,FF?,,=,,E@9FA,FC:+87FFGFEC8E9,9FA,?4:,,?FAB8+7EFFF@,99FC,EEC,B,@:,<EC@B86,B@@@CB7FCCC;,A@CC,E<F<C<,@@8@,8FFCFB;,B,DB7@FFCC;6CFGFA<FFCFECGGFGGGCCCC<
@AWDZ 326
TGGGGAATATTGCACAATGGGCGCAAGCCTGATGCAGCCATGCCGCGTGTGTGAAGAAGGCCTTCGGGTTGTAAAGCACTTTCAGCGGGGAGGAAGGCGTTAAGGTTAATAACCTTGGCGATTGACGTTACCCGCAGAAGAAGCACCGGCTAACTCCGTGCCAGCAGCCGCGGTAATACGGAGGGTGCAAGCGTTAATCGGAATTACTGGGCGTAAAGCGCACGCAGGCGGTCTGTCAAGTCGGATGTGAAATCCCCGGGCTCAACCTGGGAACTGCATTCGAAACTGGCAGGCTAGAGTCTTGTAGAGGGGGGTAGAATTCCAGGTGTAGCGGTGAAATGCGTAGAGATCTGGAGGAATACCGGTGGCGAAGGCGGCCCCCTGGACAAAGACTGACGCTCAGGTGCGAAAGCGTGGGGAGCAAACAGGATTAGATACCCT
+
GGGGGGGF9FGGGGGDGGGGFFEGGGGGGGCGGGGGDGGGGGFGGGGGGCFGGFFGGCFFGFFCFGCFGGGGGGGGGGGGGGGGGGGGGGEGGGFFDGGGGGGGGDFGGGGGCG<FGGE@GGGGGGGGGGGGGGGGCEC:FFFBFGGGGDGGGFGC?:<FGGFGGCGDGEGEGA@E@GGFEDFGFFEGGGGGGGGGFGGDEG?C>GG/CFGFCFGGGGGGGGDGGGF=>EGFCFF9GGFFGGDC>;FFGGGGGGFGGGFGGF,@FC>,CFFFFCGGFF?+EFGGGF,GFFFGFEGCFFD,,FAGGFGGGGGGFEFEGGGGFGGGFGDGGGGGGGGGGGGGDGGGGGGFCGGGGGGGFGFCGGGGGGGDGGGGGGEFFGDGGGGGGGGGGGGGGGGGGGGGFFCGGC7GGGGGGGGGGGGGGGGGGGGGFGFGGEFFCCCCC
@AWDZ 327
TGGGGAATATTGCACAATGGGCGCAAGCCTGATGCAGCCATGCCGCGTGTGTGAAGAAGGCCTTCGGGTTGTAAAGCACTTTCAGCGGGGAGGAAGGCGACAAGGTTAATAACCTTGTCGATTGACGTTACCCGCAGGAGAAGCACCGGCTAACTCCGTGCCAGCAGCCGCGGTAATACGGAGGGTGCAAGCGTTAATCGGAATTACTGGGCGTAAAGCGCACGCAGGCGGTCTGTCAAGTCGGATGTGAAATCCCCGGGCTCAACCTGGGAACTGCATTCGAAACTGGCAGGCTAGAGTCTTGTAGAGGGGGGTAGAATTCCAGGTGTAGCGGTGAAATGCGTAGAGATCTGGAGGAATACCGGTGGCGAAGGCGGCCCCCTGGACAAAGACTGACGCTCAGGTGCGAAAGCGTGGGGAGCAAACAGGATTAGATACCCT
+
GCFGGGFGGGGGGGGGGGAGGGGGGG7CGGGGFCGGFGGGFGGGDGCF@GGGGGGGGGFGGGGGGGGGGGGGGGGGFGGGGGGGGGGGGGGDEGF8F=C>CGGFCAAFFGDGGGGG9FGGGGGGGGCFGGGGGFGCFGGGGGGGEAFGGGGGG9GFFE?:CGFDGGGGGEGGG:CGGGF:>E2GGGG>GGGGFFCG>FGGGGDGGGGGFGGFD=GGGGG>GECCGGGG?GGDGGCFGGGGDGGGGFGGGGFFDGGGGFDGGFCCDCFGFGGGFCFFFBGGGFGGC3@>,,,FC39GGGF@9GGGDDC:C+B<E<EAF=CE<CF8GGGEE7DCFGGFGDEEGFCFDF9@FGFFEFGGGFFCF:F8GGGEGGGEEGFCBEECFFEFGFFFFF,C:@DGGGDE,GGEFEEGGGGGGGGGGGGFGGFGGGGGF<FFGGFGCCCCC
@AWDZ 328
TAGGGAATCTTCGGCAATGGACGAAAGTCTGACCGAGCAACGCCGCGTGAGTGAAGAAGGTTTTCGGATCGTAAAACTCTGTTGTTAGAGAAGAACAAGGATGAGAGTAACTGTTCATCCCTTGACGGTATCTAACCAGAAAGCCACGGCTAACTACGTGCCAGCAGCCGCGGTAATACGTAGGTGGCAAGCGTTGTCCGGATTTATTGGGCGTAAAGCGAGCGCAGGCGGTTTCTTAAGTCTGATGTGAAAGCCCCCGGCTCAACCGGGGAGGGTCATTGGAAACTGGGAGACTTGAGTGCAGAAGAGGAGAGTGGAATTCCATGTGTAGCGGTGAAATGCGTAGATATATGGAGGAACACCAGTGGCGAAGGCGGCTCTCTGGTCTGTAACTGACGCTGAGGCTCGAAAGCGTGGGGAGCAAACAGGATTAGATACCCT
+
GGGGGGGGGGGG86FGFGGGGGGGGGGGGGGGFFGGEGGGGGGGGGGGGGGGGGGGGGGGGGGGGGGGGGGGGGGGGGGGGGGGGGFGGGGGGGG8EF<DCDGGCGGGGGGGGCFGGFC5=CFGGGGGGGGGFGGGGGGGGGGGGGGFGGGGGGGGGGGGGGGGGGGGGGGGGGGGGGGGGGGGGGGGGGGGGGGGGGGGDGGGGCFFGGGGGGGGGGGGGGGGGGGGGGGGFFCGGGGGGGFGGGGDGGGGGGGGGGGGGGEGGGGEBDFCFFGGGGE<CGGGGGGGGGGGGGGGGFGGGGGFGGGGFFFEFFGGGGGGGGGGGF?GGGGGGGGGGGGGDGGGGGGGGGGGGGGGGGGGGGGFCCGGFGGGGGGGGEF?GGGGGGGGGGFGFGGGGGFGGGGGGGGGGGGGGEGEGGFGGGGGGGGGGGGGGF@FCCCCC
@AWDZ 329
TGGGGAATATTGCACAATGGGCGCAAGCCTGATGCAGCCAAGCCGCGTGGATGAAGAAGGCCTTAGGGTTGTAAAGTACTTTAAGTGGGGAGAAAGGGAGTAAAGCTAATACCTTTGCTCATGGACGTTACCAGCAGGAGAAGGACAGGCTAACGCCGGGCCAGCAGCCGCGGTAAAACGGCGGGTCCAGGCGTTAATCGGATTTACTGGGCTTAAAGCGCACGCAGGCGGTTTATTAAGTCAGCTGTGAAATCCCCGGTCTCAACCTGGGAATTGCATCTCATACTGGCCCGCTTGAGTCTCGTAGAGGTGGGTGGAATGCCAGGTGTAGCGGTGAAATGCGTAGAGATCTGGAAGAATACCGGTTGCGAAGGCGGCCCCCTGTACGACGACTGACGCTCAAGTGCGAAAGCGTGGGTATCAAACAGGATTAGATACCCT
+
GGFEGFCFGGGG<<CFFGGGGGG+@FG<<FFFC@<FEF<F,C<,@CFGG+B6CF<EFFGGEC,<,,:C,C68,CC,,<C9C,-<,,,CCF+@+,BEFE88?,,,5,B,AF9,A?,<5,,:B,55?,6+:BB<,B8=3+++B8F,D<<8++3<,>+@F@*3<*>@*>F.2>:F199*%@88,#*=50*>**54+FA0**GE<6+F?<*CF@<+7F85:/>E1C<8*E<):+:<9B>,FE=GGCCA<GGFF>0*:**=*<?,,8,GFFFEGFFC@,@>4,,3,,3;@E@>3+++9CFGFAB@3++,77F>+B+3FC8,E:,B,?8,8F9F@>GEF<FEFGEGC=<EEF@,5?,?9CE9GCD>8C@44@FGE@C,BEC+EC+6,FCC;++6:,,EEC68+<AE,@+@67CFFGECEGGFFC,C,GCFDGDEFAFGGFFGCCCCC
@AWDZ 330
TGGGGAATATTGCACAATGGGCGCAAGCCTGATGCAGCCATGCCGCGTGTGTGAAGAAGGCCTTCGGGTTGTAAAGCACTTTCAGCGGGGAGGAAGGCGACAAGGTTAATAACCTTGTCGATTGACGTTACCCGCAGGAGAAGCACCGGCTAACTCCGTGCCAGCAGCCGCGGTAATACGGAGGGTGCAAGCGTTAATCGGAATTACTGGGCGTAAAGCGCACGCAGGCGGTCTGTCAAGTCGGATGTGAAATCCCCGGGCTCAACCTGGGAACTGCATTCGAAACTGGCAGGCTAGAGTCTTGTAGAGGGGGGTAGAATTCCAGGTGTAGCGGTGAAATGCGTAGAGATCTGGAGGAATACCGGTGGCGAAGGCGGCCCCCTGGACAAAGACTGACGCTCAGGTGCGAAAGCGTGGGGAGCAAACAGGATTAGATACCCT
+
GGGGGGDFGGGGGGGGGGGGGGGGGGEGGGCGGFFGGGGGGGGGGGGGGDDGFGGGGGGCFFFGGGGGDCFGGGGFFCFGFGGGFGGGGGGDEGGGGGGGGGGGCA<<=DDC<EGCB3EFGGGGGGC@FGGGEFDEGGDFFGCFC=FGCCGFGGG=FGGGGGGG>EF8:GFFF>FFFF,=CG>FFC8DCGGGG8C/&3C?C858EFG>GGGG<@EE2:?EG>CCEDEGFGFC>EC+?CC<2?5D3,GGGGF;<CFGCGFEFD;GGE8ED<FFFCGGGGFG1GGGGGGGFFFGGGGFFDD3,,FGDFC+CFFDAGCAGGFFF@F8DGFGEGGCEC,,FDGGGFFGGGFCGF<8GGGGDGFBGF>8GGGGGGFGGGDFF@+F8GGGFFEEEEEFEGGGGE<F8GGGFFCFDGGDGGGGGGGGGGGGGGGGGGGGGGGGCCCCC
@AWDZ 52500
TGGGGAATATTGCACAATGGGCGCAAGCCTGATGCAGCCATGCCGCGTGTATGAAGAAGGCCTTCGGGTTGTAAAGTACTTTCAGCGGGGAGGAAGGGAGTAAAGTTAATACCTTTGCTCATTGACGTTACCCGCAGAAGAAGCACCGGCTAACTCCGTGCCAGCAGCCGCGGTAATACGGAGGGTGCAAGCGTTAATCGGAATTACTGGGCGTAAAGCGCACGCAGGCGGTTTGTTAAGTCAGATGTGAAATCCCCGGGCTCAACCTGGGAACTGCATCTGATACTGGCAAGCTTGAGTCTCGTAGAGGGGGGTAGAATTCCAGGTGTAGCGGTGAAATGCGTAGAGATCTGGAGGAATACCGGTGGCGAAGGCGGCCCCCTGGACGAAGACTGACGCTCAGGTGCGAAAGCGTGGGGAGCAAACAGGATTAGATACCCT
+
GGFFEGGGFGGGGGGGGGFGGGGEEGGGGGGGFCGGGGGGFCFFFGGGGFCFGG@EFFEFCGGFDCFGAC=7ECFGGGDFFGFFFGEGGG:F7?=,8F<BFE,C,CF9AFGFDFFG9D?DAFFEGGE+DFGF<FFC@C,,:,@<,33C:@BFG?CFGGG@9=C:FCEFGCFFCFGEBF:CE7@EG>GGF:GBCCEGG>F>>CEFFFFFC@C5FFCEGGEE.5GGCEFCGG7EB?CG<C#CGGFGCC>2FC?93<CFFFA:C:EF>:C+9CBCFGGFFF>@FD,CGFAD@38,,9GGGEF@7FFFE,GEFF<=EC,CGFGF<EBEGGGGGGGEGGGGFF:?@??9GGFAFEB,,9FFGFF:CCEGFB,GFE@GFB6:@7+,88GEEFC,C<9GGGGGFC,GGG@EEGC,F;BFCFDEDE9FGGGGGFGGGFCGGEC,CCCCC
@AWDZ 332
TGGGGAATATTGCACAATGGGCGCAAGCCTGATGCAGCCATGCCGCGTGTATGAAGAAGGCCTTCGGGTTGTAAAGTACTTTCAGCGGGGAGGAAGGGAGTAAAGTTAATACCTTTGCTCATTGACGTTACCCGCAGAAGAAGCACCGGCTAACTCCGTGCCAGCAGCCGCGGTAATACGGAGGGTGCAAGCGTTAATCGGAATTACTGGGCGTAAAGCGCACGCAGGCGGTTTGTTAAGTCAGATGTGAAATCCCCGGGCTCAACCTGGGAACTGCATCTGATACTGGCAAGCTTGAGTCTCGTAGAGGGGGGTAGAATTCCAGGTGTAGCGGTGAAATGCGTAGAGATCTGGAGGAATACCGGTGGCGAAGGCGGCCCCCTGGACGAAGACTGACGCTCAGGTGCGAAAGCGTGGGGAGCAAACAGGATTAGATACCCT
+
GFGGGGGGGGGGGGGGGGGGGGGGGGGGGGGGGGGGGGGGGGGGGGGGGGFGGGGGGFGGGGDGGGGGGGDGGGGFFFGFGGGGGGGGGG:B=EGGGE,:>><ACF9FFDFC<FFD<DFGGGAFDGGGGGGDFGGC7FFFGGGGGGGGDFGGGGGGFGGGG?CCFCFGGDGGGGGGGGGGGGGGGGGGGGGFGGGEECCGEGEDFC;AFGGEEEEGEEEGGEGGFCE>CGGGGGGGFFFGGF@FGGGFEFGGCGGGGFDCD?8FGFGFGGGFFEGGGFFGGGGCFFFF7?GGGGGCFFF:EF<9EGFDGGGGGGFEFEAFDGGGGGGGGGFCFGFGDDGGGFGGFE9F<GGGGGFGGGF:GGGGGFCGGGGGGGFFC7ECGGGGGFF9GGGGGGGGGGFGFGGGGEGGGGGGGGGGGGGGGGGGGGGGGGGGGGGGCCCCC
@AWDZ 333
TGGGGAATATTGCACAATGGGCGCAAGCCTGATGCAGCCATGCCGCGTGTATGAAGAAGGCCTTCGGGTTGTAAAGTACTTTCAGCGGGGAGGAAGGGAGTAAAGTTAATACCTTTGCTCATTGACGTTACCCGCAGAAGAAGCACCGGCTAACCCCGTGCCAGCAGCCGCGGTAATACGGAGGGTGCAAGCGTTAATCGGAATTACTGGGCGTAAAGCGCACGCAGGCGGTTTGTTAAGTCAGATGTGAAATCCCCGGGCTCAACCTGGGAACTGCATCTGATACTGGCAAGCTTGAGTCTCGTAGAGGGGGGTAGAATTCCAGGTGTAGCGGTGAAATGCGTAGAGATTAGGAAGAACACCAGTGGCGAAGGCGATTCTCTGGACTGTAACTGACGCTGAGGCTCGAAAGCGTGGGGAGCAAACAGGATTAGATACCCT
+
GGGCGDDEFFGGGGGGGGGCGGGEFEGGGGGGGGGGGGFGEFFGGGGGGGGGGGFGGGFGFGGGGGGGDGGGGGGGGFGGGGGGGGGGGGEEFBFGG+EG7EFGG@FFFCFADCFGGDCGGGGFFCE7DFGDGGGDGGGGG8<FGGGECFEFGCF:FGGGGF;5CEDGGDC=@CEE?>BFD:CE74CFGGGGGAECECGCGGDGGGGGGGGCCCEFGGGD7<E,7>EFCGFGGGEFFGGGGGGGFDC@?D6CCC:GGGGFF8DDD6GGD;A>CFD<@F@>F9F8CFGEF@CA,<B8,,+EFBF=:8FFEGFBEFGADFFGGGE@FFCCF=FGFGCDFGGEF=6,;CFGFEF<GGGGF7FC<<C,:GDGFE,DGFF@9EFCCDGFGFECFFCC,,@;@EDFFFCGFFGFF7F@@CFGGGGFGFGGGGGFFE9GFGGGCCCCC
@AWDZ 52755
TGGGGAATATTGCACAATGGGCGCAAGCCTGATGCAGCCATGCCGCGTGCATGAAGAAGGCCTTCGGGTTGTAAAGTACTTTCAGCGGGGAGGAAGGGAGTAAAGTTAATACCTTTGCTCATTGACGTTACCCGCAGAAGAAGCACCGGCTAACTCCGTGCCAGCAGCCGCGGTAATACGGAGGGTGCAAGCGTTAATCGGAATTACTGGGCGTAAAGCGCACGCAGGCGGTTTGTTAAGTCAGATGTGAAATCCCCGGGCTCAACCTGGGAACTGCATCTGATACTGGCAAGCTTGAGTCTCGTAGAGGGGGGTAGAATTCCAGGTGTAGCGGTGAAATGCGTAGAGATCTGGAGGAATACCGGTGGCGAAGGCGGCCCCCTGGACGAAGACTGACGCTCAGGTGCGAAAGCGTGGGGAGCAAACAGGATTAGATACCCT
+
GGGFGGGGGGGGFGGGGGGGGGGGGGGGGGGGGFGGGGGGGGGGGGGGG7DFGGGGFGGGFFGGGGGGGDGGGGGDGGGGGGFCCFGGDGGCFGFGGGFCFD,B<,DDDFGGF<C,CBD==DFFGGGGGGGGGGGGGGGGGGGGGGGGG?&GGFGGFG8GEFEGGGFFFGG<GG<C9FFFC<FGGGGGGGGGGGG9C=C@EEEG6GF;GFGGGGGGFGFGG><GGGGGGFC:F?>9GGGF=GGGGGGGGFGGGGFFGGGGFG;FFFFFEFGGEGFFFBEG9CG=D<<8@7GFEE,CGGGF@:8><FEGGGFFAFFCGFF<EGFFGGGGGDGGGFAGCGFC:FGGGFF@FGGGEFGGFGDCEGGFGGGGGGGGGGGGGGGEEGGGGGGGGGGGGGGGGGGGGGGEBGGFGGGGGGGGFGGGGGGGGGGGGFEFGEF@CCCCC
@AWDZ 335
TGGGGAATATTGCACAATGGGCGCAACCCTGATGCAGCAACGCCGCGTGAGTGATGAAGGTTTTCGGATCGTAAAGCTCTGTCTTCAGGGACGATAATGACGGTACCTGAGGAGGAAGCCACGGCTAACTACGTGCCAGCAGCCGCGGTAATACGTAGGTGGCGAGCGTTGTCCGGATTTACTGGGCGTAAAGGGAGCGTAGGCGGATTTTTAAGTGAGATGTGAAATACCCGGGCTCAACTTGGGTGCTGCATTTCAAACTGGAAGTCTAGAGTGCAGGAGAGGAGAGTGGAATTCCATGTGTAGCGGTGAAATGCGTAGATATATGGAGGAACACCAGTGGCGAAGGCGGCTCTCCGGTCTGTAACTGACGCTGAGGCTCGAAAGCGTGGGGAGCAAACAGGATTAGATACCCT
+
GGGGGGGGGGGGGGGGGGGGGGGGGGGGGGGGGGGGGGGGGGGGGGGFFGGGGGGFDFGGGGGGGGGGGGGGGGGGGGGGGGGGGGGGGGGGGGGGGGGGGGGGGGGGGGGGFGGGFGGGGGGGGDGGGGGGG?GGGGGGCGGGGGGGEGGGGGGFGGGFGGGGGGGGGEGEGGGGGGGGGGGGGGGGGGGGGGGGGGGGEGGGGGEFCCGGGGGCFCFGGGGGGDAFGFFGGGGEGGGGGGGFGGGGFD?CFGFGGFGGGGGGGGFGGGGGFGGGGGGGEEGGGGFFGGCE,<9GGGGGGGGGF7GFGCGGGGGGGGGFFGGGGGGFAFGGGFGGGGGGGGGGGGFGGGGFFFCGGGGGGGGGGGGGGGGGGGGGGGGGGGGGDGGGGGGGGGGGGGGGGGGGGGGGGGGCCCCB
@AWDZ 336
TGGGGAATATTGCACAATGGGCGCAAGCCTGATGCAGCCATGCCGCGTGTATGAAGAAGGCCTTCGGGTTGTAAAGTACTTTCAGCGGGGAGGAAGGGAGTAAAGTTAATACCTTTGCTCATTGACGTTACCCGCAGAAGAAGCACCGGCTAACTCCGTGCCAGCAGCCGCGGTAATACGGAGGGTGCAAGCGTTAATCGGAATTACTGGGCGTAAAGCGCACGCAGTCGGTTTGTTAAGTCAGATGTGAAATCCCCGGGCTCAACCTGGGAACTGCATCTGATACTGGCAAGCTTGAGTCTCGTAGAGGGGGGTAGAATTCCAGGTGTAGCGGTGAAATGCGTAGAGATCTGGAGGAATACCGGTGGCGAAGGCGGCCCCCTGGACGAAGACTGACGCTCAGGTGCGAAAGCGTGGGGAGCAAACAGGATTAGATACCCT
+
GGGGGGGGCFGGGGGGGGGCGGGGGGGGGGGGGGFGGGFGGGGGGGGFGDFCFGGGFGGGGGGGGGGG8FGGGGGGGGGFGGGGGGGGGGDGGGGGGFDC@FGGGFFFFGGGG9FFDAFAFGGFGGGGGGGGGGGGGGFFGGFFGFCFGGGGGGF;FG%CGGGG7C:<CF@CFAFGCGGGEG7FGCGGGGGFCACGGFGGGGGGGFF?GCFGGGCCGGGGC7>:=GF&FGFCGFCFGGDDGGFFGGGGGGFCGDGGFBGEGC@FFGGGFFFF>@CAA@EGFFFFC<9GFF=C<>,,8D@7GCGGGGGGFF7FGFB9DFFCGFFDGGGGGGEFGGGGGGGGGGFCGGEF?<E,GGCGGGGGGEC=GFCGGGDEEGFGGCCBAFEDGFFC9FGGGGGGGGGGGGGFCCGFFFFDGGGEF8GGGGGGGGGGGFDGGGFGCCCCC
@AWDZ 337
TAGGGAATCTTCGGCAATGGACGAAAGTCTGACCGAGCAACGCCGCGTGAGTGAAGAAGGTTTTCGGATCGTAAAACTCTGTTGTTAGAGAAGAACAAGGATGAGAGTAACTGTTCATCCCTTGACGGTATCTAACCAGAAAGCCACGGCTAACTACGTGCCAGCAGCCGCGGTAATACGTAGGTGGCAAGCGTTGTCCGGATTTATTGGGCGTAAAGCGAGCGCAGGCGGTTTCTTAAGTCTGATGTGAAAGCCCCCGGCTCAACCGGGGAGGGTCATTGGAAACTGGGAGACTTGAGTGCAGAAGAGGAGAGTGGAATTCCATGTGTAGCGGTGAAATGCGTAGATATATGGAGGAACACCAGTGGCGAAGGCGGCTCTCTGGTCTGTAACTGACGCTGAGGCTCGAAAGCGTGGGGAGCAAACAGGATTAGATACCCT
+
FGGGGGGGGGGGGGGGGGGGGGGDGGGEFFGGFFGGGGGGGGGGGGGG>?EGFGDGGGGGGGGGGGGCGGGGGGGGGGGGGGGEFEGGGGGGGGEGFFFG8FFGGGGGGGGGGGGGGA?EEFGGGGGGGGGGGEGGGGGGGGGG=FG?GEGGC,@FGCGFFFGGGGGGGGGGGGGGGGGGGGCGGGGGGGFGGGGGGGGGGEGGGGGGGGFFGGGGGGGGGGGGGGG5GGGGGG?C;DFGGFCF?<FGFGDFGGGGGGGGGGGFGGGGGGGGFGE<?DFCFGGGGGGFA;AGGCGGGGF;FGGECGGGGGFFGGGFE8F,GGGGEDGGGGGEGGAFGFB:EGGGGFFGGGGGGGGFFF@GGGFGGGGC7GGGGGGGF:C,GGFGGDGGGGGGGDGEEFFGGGGGGGEGGGFC@GGGGGGFGGGGGAFFGGGGGGGGCCCC9
@AWDZ 338
TGGGGAATATTGCACAATGGGCGCAAGCCTGATGCAGCCATGCCGCGTGTATGAAGAAGGCCTTCGGGTTGTAAAGTACTTTCAGCGGGGAGGAAGGGAGTAAAGTTAATACCTTTGCTAATTGACGTTACCCGCAGAAGAAGCCCCGGCTAACTCCGTGCCAGCAGCCGCGGTAATACGGAGGGTGCAAGCGTTAATAGGAATTACTGGGCGTAAAGCGCACTCAGGCGGTTTGTTAAGTCAGATGTGAAATCCCCGGGCTCAACCTGGGAACTACATCTGATACTGGCAAGCTTGAGGCTCGTAGAGGGGGGTAGAATTCCAGGTGTAGCGGTGAAATGCGTAGAGATCTGGAGGAATACCGGTGGCGAAGGCGGCCCCCTGGACGAAGACTGACGCTCAGGTGCGAAAGCGCGGGGAGCAAACAGGATTAGATACCCT
+
FF@CF@FGGAG9FGGCGFGDDFG7FFCFGGGGGGGGG8CFFFGGGGGC@EGGFGGGGFG?F@F@EE7+C=FEEGGGE<9FGGGFGDDG@C=+++BB:=4CFG<FGGC,<AFDGDFCCBD,?FEGGG+FF8=9DFGFGFB@FCCF,@:EBCGGG7;B:@*>*>C:FF:8FG4GCFGG0C?>1>:CE.=CEF8?GGCGG>0C672<E<C.:8CE54EC2273;2:#:EEC:CEB:GG>?#<#@:F@CFGGF??:*:CGGGFFD?,9GGGGFGF@,FD@,,@@FE=DFEFFCCFF@,<5,,+++++;FFEDGGECGGGGGFFF8GGGEFC>GEF7FE,A9::CF7FGGCAF@CFEGE,GECF>>77GEEF,<F7GEEC@7++,,FGGFF7CA9E<EGGGGFGF@GCF@FFF@GEF7GGFFCF<C,9GF9GFFEFGGFCF@CCC@
@AWDZ 339
TGGGGAATATTGCACAATGGGCGCAAGCCTGATGCAGCCATGCCGCGTGTATGAAGAAGGCCTTCGGGTTGTAAAGTACTTTCAGCGGGGAGGAAGGGAGTAAAGTTAATACCTTTGCTCATTGACGTTACCCGCAGAAGAAGCACCGGCTAACTCCGTGCCAGCAGCCGCGGTAATACGGAGGGTGCAAGCGTTAATCGGAATTACTGGGCGTAAAGCGCACGCAGGCGGTTTGTTAAGTCAGATGTGAAATCCCCGGGCTCAACCTGGGAACTGCATCTGATACTGGCAAGCTTGAGTCTCGTAGAGGGGGGTAGAATTCCAGGTGTAGCGGTGAAATGCGTAGAGATCTGGAGGAATACCGGTGGCGAAGGCGGCCCCCTGGACGAAGACTGACGCTCAGGTGCGAAAGCGTGGGGAGCAAACAGGATTAGATA
+
CEGFGEEGGGGGGGFGGGGFGGGGGGGGFGGGGGGGEGGGGFGGGGGGGGGGGGGFCFGGFCGGGGGGGGGGGGGGGGGGGGGGGGGGGGFGGGG8CFFFGF9FFGGCFGGEDFGGG9D?EFGGGGC:DFEG?+FCFGFGCG>G@E:GGGGG8B7?>FFGGGGGGGG@GG@7FFFFCCFGEE<DC<FGFFGFEEG=FFFGGGGGGGG7CCGGGGGGGGGGCECGG:EE5<<:<FFFCFFGCGGGF,CFFFFFGGGF7F8:D:,@9:?GGGGGCCECFC<C@C@CG:9F@B<GCFDFGFEGEF7A?>38+F=8FD9B<<<F<GGEFFFFF7GGGFFF9GGGEFFA,GEFCC8GFDF?9GD@>+@CBCDGGGCDGFEFGGDGFCECGGGFGFGGDGGFEDDGGDFEGGEFGFFGGGFDGGGFGGGFFGFFC,AGCCCCC
@AWDZ 340
TGGGGAATCTTGCACAATGGGCGCAAGCCTGATGCAGCCATGCCGCCTGTATGAAGAAGTCCTTCGGGTTGTAAAGTACTTTCAGCGGGGAGGAAGGGAGTAAAGTTAATACCTTTGCTCACTGACGTTACCCGCAGAAGAAGCACCGGCTAACTCCGTGCCAGCAGCCGCGGTAATACGGAGGGTGCAAGCGTTAATCGGAATTACTGGGCGTAAAGCGCACGCAGGCGGTTTGTTAAGTCAGATGTGAAATCCCCGGGCTCAACCTGGGAACTGCATCTGATACTGGCAAGCTTGAGTGTCGTAGAGGGGGGTAGAATTCCAGGTGTAGCGGTGAAATGCGTAGATATCTGGAGGAATACCGGTGGCGAAGGCGGCCTCCTGGACGAAGACTGACGCTCAGGTGCGAAAGCGTGGGGAGCAAACAGGATTAGATACCCT
+
GGGGGBFG,CFGGGGGGFGGGGGDGGGGGGGGGGGGGGFGGGGGDGEGFFFFDF<FGGG,<<FGGGGCFFBFGGGE??FEFGEF,B7FEF:+=FE=+B,BFF,,C8,5EE,5E,EF9DFFGFGGGGG@FFCA,+3>>@DFGGCGCGGGDGEEGGGGGGGGGGGGF?FGGGGGGC/F8EFGGECC90<CFF0CFFCE:9;CED<E,FF2GGGGGGGGEGGE:-CC=EGGGGG*EFC;3B@CCACFFGFGGG8F<GG#>:<FDC>>FFG8F9GFF39E?FFCB?@,GED>@68,,<FFFD8++3+EFGF7:@+<FFF9FEAB8FE?8GGGEGGGGGGGGGGGFCFFFFC,FC,,FGGGGFD+GF+,EEGGFGGGGFCF768,,@GGCC9<,,<ACGFBGGFF,GC@,,GGGGGFDCGGGGGGFF@GGGGGGGFAGFD?CCCCC
@AWDZ 341
TAGGGAATCTTCGGCAATGGACGAAAGTCTGACCGAGCAACGCCGCGTGAGTGAAGAAGGTTTTCGGATCGTAAAACTCTGTTGTTAGAGAAGAACAAGGATGAGAGTAACTGTTCATCCCTTGACGGTATCTAACCAGAAAGCCACGGCTAACTACGTGCCAGCAGCCGCGGTAATACGTAGGTGGCAAGCGTTGTCCGGATTTATTGGGCGTAAAGCGAGCGCAGGCGGTTTCTTAAGTCTGACGTGAAAGCCCCCGGCTCAACCGGGGAGGGTCATTGGAAACTGGGAGACTTGAGGGCAGAAGAGGAGAGTGGAATTCCATGCGTAGCGGTGAAATGCGTAGATATATGGAGGAACACCAGTGGCGAAGGCGGCTCTCTGGTCTGTAACTGACGCTGAGGCTCGAAAGCGTGGGGAGCAAACAGGATTAGATACCCT
+
GGGGGGFGGGGGGGGGGGFGGGGGGGGGGGGGGGGEGFFGGGGGGGGGGGGGGGGGGGGGGGGGGGGGGGGGGGGGGGGGFFGDGGGGGGGGGGGFFFEFGGGFGGGGGGGGGFGGGGGGGFFFGDGGGGCGGGGGGGFFFFFGGGGD7EGGGGGCF:FFGGG:FGFGGGGGGGGGG9CFFGDGGGC7E?FGGGGGFGGGGCEGGFGGFGGGEGGGG>CGGEGGGGGGGGDGFFCCGBCEGGGFFGEGFF>=>*:FCFFGDFG@:?GGGGGEFGFFFAFGGGFG:,FDFF9FECGGGGF,GEGGGGFFFB9FCGCGFE<@GGGGFGGGGGGGGFGGGGF@DGFFFFE<F,GGGGGGEC<CGFGGGGGFDFDGCC:C,EGFGGGGGGGFGFGGGGGGDGGGGGFCFFGGGGGGGGGGGGGGGGGGGGGGGGGGGGGGCCCCC
@AWDZ 342
TGGGGAATATTGCACAATGGGCGCAAGCCTGATGCAGCCATGCCGCGTGTGTGAAGAAGGCCTTCGGGTTGTAAAGCACTTTCAGCGGGGAGGAAGGCGATAAGGTTAATAACCTTGTCGATTGACGTTACCCGCAGAAGAAGCACCGGCTAACTCCGTGCCAGCAGCCGCGGTAATACGGAGGGTACAAGCGTTAATCGGAATTACTGGGCGTAAAGCGCACGCAGGCGGTCTGTCAAGTCGGATGTGAAATCCCCGGGCTCAACCTGGGAACTGCATTCGAAACTGGCAGGCTAGAGGCTTGTAGAGGGGGGTAGAATTCCAGGTGTAGCGGTGAAATGCGTAGAGATCTGGAGGAATACCGGTGGCGAAGGCGGCCCCCTGGACGAAGACTGACGCTCAGGTGCGAAAGCGTGGGGAGCAAACAGGATTAGATACCCT
+
EFGCGEGGFGGFGGGGGGFFGGDGGGGGGGGDFGGGGGFGFFGGGGGGGGGGGGGGGGGG8FEGGGG7EGDFGDG9C<FGGGGEEFEGDD@>=F@AFFGC:FECGGF<FGFGFGGFDC<=BCFGFGCFC8BDF:C7>FFFGGGGG9FD7CEBCF@2G<F9<<FFFFCFF8FEC&DGFGF>=FGGGG#FGGEFGGG=E:?GGG@CF:?<ECFF<:CG=:9C.8DGGGGGD<:CC:GFGDCCCFDEB,F@FF@EE+<FGGGEEG8FC:?GFCAF@7EEFCD<6DGFF?FF,?GFF9FDFDB,,,9GGGGGGEDGGFFA9FCEE<8GGFGGDGGDGGGGFGC>GGGGGGFFEAEFGGFGGGGFFC+GGGFC,FGGGGEGGC@B8CGGGF<9EFAGGGGGCGFF@GGFCGGGGGFFGGFGGFAGGGGGGGGGGGGGGGFGCCCCC
@AWDZ 343
TGGGGAATATTGCACAATGGGCGCAAGCCTGATGCAGCCATGCCGCGTGTATGAAGAAGGCCTTCGGGTTGTAAAGTACTTTCAGCGGGGAGGAAGGGAGTAAAGCTAATACCTTTGCTCATTGACGTTACCCGCAGAAGAAGCACCGGCTAACTCCGTGCCAGCAGCCGCGGTAATACGGAGGGTGCAAGCGTTAATCGGAATTACGGGGCGTAAAGCGCACGCAGGCGGTTTGTTAAGTCAGATGTGAAATCCCCGGGCTCAACCTGGGAACTGCATCTGATACTGGCAAGCTTGAGTCTCGTAGAGGGGGGTAGAATTCCAGGTGTAGCGGTGAAATGCGTAGAGAGCTGGAGGAATACCGGTGGCGAAGGCGGCCCCCTGGACGAAGACTGACGCTCAGGTGCGAAAGCGTGGGGAGCAAACAGGATTAGATACCCT
+
FGGGGCGGGDFGGGGGGGGCFGGGGGGGGGGGGGDFGGFGGGGGGGGGGGGFGGGGGEFFGFGGGGGGGFGGGDE9FGGGGGGGGGGGGGCFEGGGGEGGGGACFFFGGGGFGAFFGGCFGGGGGGGGGGGGGEGGGDGGGGGFGGFGGCDGGGFGFGF@FGGFGGGGGGEFC9GGG:FGDGFFEE>EDFFGEGEGEDGGGEGGFGE,FGE)CECC+0CGGDEEFEGEGGGFGFFEGGGGGCCCFGGGGFFEGGGGGFFFGA@CFDCFFGCEFF6<>7<?9CCBG7GGGCF<F@C?GF@:>EDFFFGGGGFFFGGGFA?8FGFGGGGEFCEGGFGGGGGGF?GGF@GGF8@?GGGGGGFCGDGGGGEECGGGGGGGF7C7GGGGGFFFGGGGGGGGGGGGGGGFFFEGGGGGGGGGGGGGGGFGGGGFF<CDGFDFCCCCC
@AWDZ 344
TAGGGAATCTTCGGCAATGGACGAAAGTCTGACCGAGCAACGCCGCGTGAGTGAAGAAGGTTTTCGGATCGTAAAACTCTGTTGTTAGAGAAGAACAAGGATGAGAGTAACTGTTCATCCCTTGACGGTATCTAACCAGAAAGCCACGGCTAACTACGTGCCAGCAGCCGCGGTAATATGTAAGTGGCAAGCGTTGTCCGGATTTATTGGGCGGAAGGCGAGCGCAGGCGGTTTCTTAAGTCTGATGTGAAAGCCCCCGGCTCAACCGGGGAGGGGCATTGGAAACTGGGAGACTTGAGTGCAGAAGAGGAGAGTGGAATTCCATGTGTAGCGGTGAAATGCGTAGAGATCTGGAGGAATACCGGTGGCGAAGGCGGCCCCCTGGACGAAGACTGACGCTCAGGTGCGAAAGCGTGGGGAGCAAACAGGATTAGATACCCT
+
FDAFGFACFFGGCGGGGFFFGFFFFDCGGGGGGFCFF@BDECEFFFGDEDF,CEGGGCFFGFFGGGC=:FGGFEDFGEGGGGDFCGGGFGGGFGGGGGGGEE8EFGGGGGGGGGGGGC9BF<F8EDFEGGGGGGFA=FGGFEAF,DAFGGGGGGGGFGGGGGGGGGFGFE@CFAFGGG9FFFGFG9F>FFGFGFEGGFG5<C8C<5A?FFFE>-C:EEFGGGGGGGGC4<EECECFGC,<;FFD@AFFGG#<C,C;EFFEGFGGF@<&GFF>+C8%33<DCEGGEFF8C9D=BDB>GFAF9GGGGFFA3<<DAFFE<FFGGGGGFF=C=@:C?FE5FB74+FBC,CFFAEFF,DE9FFFFCGCCCFB,C??,EEGGGGF@<<@:CGGFCC,GC@8:FE,FGE@+CDFA@EEE@FCFD8FCGGFFFAGFE@;,CGGGCCCCC
@AWDZ 345
TAGGGAATCTTCGGCAATGGACGAAAGTCTGACCGAGCAACGCCGCGTGAGTGAAGAAGGTTTTCGGATCGTAAAACTCTGTTGTTAGAGAAGAACAAGGATGAGAGTAACTGTTCATCCCTTGACGGTATCTAACCAGAAAGCCACGGCTAACTACGTGCCAGCAGCCGCGGTAATACGTAGGTGGCAAGCGTTGTCCGGATTTATTGGGCGTAAAGCGAGCGCAGGCGGTTTCTTAAGTCTGATGTGAAAGCCCCCGGCTCAACCGGGGAGGGTCATTGGAAACTGGGAGACTTGAGTGCAGAAGAGGAGAGTGGAATTCCATGTGTAGCGGTGAAATGCGTAGATATATGGAGGAACACCAGTGGCGAAGGCGGCTCTCTGGTCTGTAACTGACGCTGAGGCTCGAAAGCGTGGGGAGCAAACAGGATTAGATACCCT
+
FGGGGGGGGGGGGGGGGGGGGGGGGEEGGGGGGGGGGGGFGGGGGGGGGGGGGFGGGGGGGGGGGGGGFGGGGGGGGGGGFFGGGGGCFFGGGGGGGGGGFGGGGGGGGGGGGGGGGGAFGGGFGGGEGGGGGCGGFGGGGGGGGGGCFEEGGGGCFGGFGGFGGGFGGGGGDGGGGFCEFGGGGGGGGGGGGGGCFGGDGGGGGFGGGGGGGFGFGGGGGGGGGGGGGGC?EGFGFCFCFF>FFGDFGFFGGGGGGGEEGGGGFEDGGGFGDGFFFCDCFFGGGEFGGGEFC,F=<CGCF9EGGGGGGGFGFGGGGGF<GGGGGGGGGGGDGFFEGFF:FDGGGGGFGGGGGGCGGGGFFEEGGGGGGGGGGGGGF:@EGGGGGGGGFCGGGGGGGGGGGGGFCFDGGGGGGGGEFGGGGGGGEAFFE<@GGGFFCA<CC
@AWDZ 346
TGGGGAATATTGCACAATGGGCGCAAGCCTGATGCAGCCATGCCGCGTGTATGGAGAAGGCCTTCGGGTTGTAAAGTACTTTCAGCGGGGAGGAAGGGAGTAAAGTTAATACCTTTGCTCATTGACGTTACCCGCAGAAGAAGCACCGGCTAACTCCGTGCCAGCAGCCGCGGTAATACGGAGGGTGCAAGCGTTAATCGGAATTACTGGGCGTAAGGCGCACGCAGGCGGTTTGTTAAGTCAGATGTGAAATCCCCGGGCTCAACCTGGGAACTGCGTCTGATACTGGCAAGCTTGAGTCTCGTAGAGGGGGGTAGAATTCCAGGTGGAGCGGTGAAATGCGTAGAGATCTGGAGGAATACCGGTGGCGAAGGCGGCCCCCTGGACGAAGACTGACGCTCAGGTGCGAAAGCGTGGGGAGCAAACAGGATTAGATACCCT
+
FGGGGEGFGGGGFGFCCFG8FFGGGGEFGGG8FDFGGGGGGGGGGGGEGGGGGGGGGFDFFGGGGGGGGDGGGFGGGG<DFDGGGGEGDG=:CFGCGEFGEEFFFGGGGGGGGGGGGFGGGGGGGCEGGGGDDFGGGDGCFGGFGGGG@G<GGGGGGGGGGGGGGCG5GGGDDAFF9FEGGGGGFDFEGGGF888=F=FCGGCFGFGGGFGGGGGGFFGGGGGEGGGGEGG8GGGFGGGGGGGC?-DGECBGGGGGFCGGGGGF?6<FF<FGGFGGEFGEFEG>F79CGFGFF9AFFEF7F@D99GGGGFD<9FGGGGGCFD<EFBA+7GGGGGGGCB??EDB?GFE@BCFGFGEFGF@ECGGGGGEE7GEDGGGGCCF7@FGGGGGFFDCFGGCGGGGFCGGGGEDGGGGDGGGEGGFGGGFFEAFFFGGGGFGFC8@CB
@AWDZ 347
TGGGGAATATTGCACAATGGGCGCAAGCCTGATGCAGCCATGCCGCGTGTATGAAGAAGGCCTTCGGGTTGTAAAGTACTTTCAGCGGGGAGGAAGGGAGTAAAGTTAATACCTTTGCTCATTGACGTTACCCGCAGAAGAAGCACCGGCTAACTCCGTGCCAGCAGCCGCGGTAATACGGAGGGTGCAAGCGTTAATCGGAATTACTGGGCGTAAAGCGCACGCAGGCGGTTTGTTAAGTCAGATGTGAAATCCCCGGGCTCAACCTGGGAACTGCATCTGATACTGGCAAGCTTGAGGCTCGTAGAGGGGGGTAGAATTCCAGGTGTAGCGGTGAAATGCGTAGAGATCTGGAGGAATACCGGTGGCGAAGGCGGCCCCCTGGACGAAGACTGACGCTCAGGTGCGAAAGCGTGGGGAGCAAACAGGATTAGATACCCT
+
FGGGGGGGGGGGGGGGGGGDGGGGGGGGGFEFGGGGGGGGGFGGGGGGGGGGGGGGGGGDGGGGGGGGGGGGGGGGGGGGGGGGGGGGGGFFGGFEGGGGG@,CBFGGGGGFFGGGGGGGGGGFFGGGGGGGGEEGGGGGGGGGGGGGGGGGGG@CFD2GGGECGGGGGGGGDG7FEFGGG<FGGGGGGGGGGEGGGGGGGGGGGGGFGGGGGGGGGGGGGGGGGGFCGGGGGGGGGGFGGGGGFGFGGGFGGGGGGGGFGGGGFFGGGFGGGGGFDFED@FGGFFFCF7GGF9GGFD@:FGF9GFGGGGFGGGE<FBFF?GGGGGFGGGFEGGGFFCGDF7GFCGECECF,GGGFFGGGGEEGGGEE<FDGGGGGDC@F<AEFGFGGGGGGGGGGGGGF?GGGGGDGGGGGGGGGGGGGGGFGFFAEFF6C9GGFAA,A8
@AWDZ 348
TGGGGAATATTGCACAATGGGCGCAAGCCTGATGCAGCCATGCCGCGTGTATGAAGAAGGCCTTCGGGTTGTAAAGTACTTTCAGCGGGGAGGAAGGGAGTAAAGTTAATACCTTTGCTCATTGACGTTACCCGCAGAAGAAGCACCGGCTAACTCCGTGCCAGCAGCCGCGGTAATACGGAGGGTGCAAGCGTTAATCGGAATTACTGGGCGTAAAGCGCACGCAGGCGGTTTGTTAAGGCAGATGTGAAATCCCCGGGCTCAACCTGGGAACTGCATCTGATACTGGCAAGCTTGAGTCTCGTAGAGGGGGGTAGAATTCCAGGTGTAGCGGTGAAATGCGTAGAGATCTGGAGGAATACCGGTGGCGAAGGCGGCCCCCTGGACGAAGACTGACGCTCAGGTGCGAAAGCGTGGGGAGCAAACAGGATTAGATACCCT
+
EFFCGEFGGGGGGGGGGGGGGGDFGGGGGFGGGGGGG8EGGGGGGGGGGGGGGGGGGGGGGDGGGGGGGECGGGGGGGGGGGGGGGGGGGEFGGGGGGGGGGFFGGGGGGGGFGGGGDGGADGGGGGGGGGGGGGGGGGGGGGGGGGGGDCGGGGGGDGGGGFGGGGGGGGGGGGGGGGGGGGFE=GGCAFF=GGGGGGGGGCFFGGFGGGGGFGECEFEEEEDGGGGGGGGFCGCGGGC#GFFGGGABCGFGFGGGFDGCC:FCFCFECFGGCFFFFEGGGFFGFGGGGGGGGFGFEFEEDGGGGGGGGGGGGGGFGGF=GGGGGFGGGGGGGGGE:GEGFEGFGGGGGFA?GCFGGGGF=EF:GGGGGGGGGGGGGGGGGGGGGGGGGGGGGGGGGGGGGGGGF7GFGGGCGGGGGGGGGGGGGGGGGGGGGGGC@CCC
@AWDZ 349
TAGGGAATCTTCGGCAATGGACGAAAGTCTGACCGAGCAACGCCGCGTGAGTGAAGAAGGTTTTCGGATCGTAAAACTCTGTTGTTAGAGAAGAACAAGGATGAGAGTAACTGTTCATCCCTTGACGGTATCTAACCAGAAAGCCACGGCTAACTACATGCCAGCAGCCGCGGTAATACGTAGGTGGCAAGCGTTGTCCTGATTTATTGGGCGTAAAGCGAGCGCAGGCGGTTTCTTAAGTCTGATGTGAAAGCCCCCGGCTCAACCGGGGAGGGTCATTGGAAACTGGGAGACTTGAGTGCAGAAGAGGAGAGTGGAATTCCATGTGTAGCGGTGAAATGCGTAGATATATGGAGGAACACCAGTGGCGAAGGCGGCTCTCTGGTCTGTAACTGACGCTGAGGCTCGAAAGCGTGGGGAGCAAACAGGATTAGATACCCT
+
GGGGGG<<FGGGGEGGGGGGGGGGGGGAEGGGGGGGGGGGAEGGGGGGFGGGFGGGGGGGGGGGGGGGDFDFFGGGGFGGGGGGGDGGGGGGGGGGGGGCFDGGGGGFGGGGGGGGGDGGCFGGGFGGEGFGGGGGFGGGGGGFDFGGGEEGFGCF?FGGGGG7FDCFFDGGGCGG?G@9@GGGGGGGGFGGFF7>F?<?A?EFGGGGGGGGGFGGGGGGGCCCEGGDGGGGG3FFFGFF=DCFFGCFCEC>FFGFE>FEC=EGFGGGF@D:CGFGGGGGGFCA=GGGFFE<B=,8GGGGGGGGGGGFF?5<FGGFCGD9EA<FE,GGGGGGGGGGGGCF:7GFAGFF9FGGGGGFE@GGGGGGGGGGGGGGGGGGGGGFGFGDGGGGGFGGFCF7GGGGGGGGGGGGGGGGGGGGGGGGGGGGGGGGGGGGGGFGCCCCB
@AWDZ 350
TGGGGAATATTGCACAATGGGCGCAAGCCTGATGCAGCCATGCCGCGTGTATGAAGAAGGCCTTCGGGTTGTAAAGTACTTTCAGCGGGGAGGAAGGGAGTAAAGTTAATACCTTTGCTCATTGACGTTACCCGCAGAAGAAGCACCGGCTAACTCCGTGCCAGCAGCCGCGGTAATACGGAGGGTGCAAGCGTTAATCGGAATTACTGGGAGTAAAGCGAACGCAGGCGGTTTGTTAAGTCAGATGTGAAATCCCCGGGCTCAACCTGGGAACTGCATCTGATACTGGCAAGCTTGAGTCTCGTAGAGGGGGGTAGAATTCCAGGTGTAGCGGTGAAATGCGTAGAGATCTGGATGAATACCGGCGGCGAAGGCGGCCCCCTGGGCGAAGACTGACGCTCAGGTGCGAAAGCGTGGGGAGCAAACAGGATTAGATACCCT
+
GGGGGGGGGGGGGGGGGGGGGGGGGGGGGGGGGGGGGGGCGFGFGGGGECFGGGGGGGGG@FGGFGGGGGGGGGGGGGGGFGGGGEGGFG+@FFGGG7?@F@?FGDFGGGG9BFGGGCEGGFGFGGFFFGGGGG+@F7@FGGGGGG9>>CGGGGGGGGGGG:FGGGGGCFGGGGGG3:?FEGGGGFF5FGGGGEGEC1<FEGGGGGFGGGFFGCGGGDGG#7C:EGGGGG>8:GGEGGFGGGGGFFGFGGFG?GGGGGFAFFFFDF8D>F=GFFCC?;C:$>C<GGGGGFGGGGF7GGEF:CBAFGGGEF>AAGGGDGEGGF@FGGGGGGEGGGGGCGDGDFGGGGGGFGFE<CE,FGGGEEC:@+C7GGGGGGGGGEBECGEF7GGGFEFGGGGGFEEGFGGGGGGGGGGGEGGGGGGGGGFFFGGGGFAGGGGGCCCC@
@AWDZ 351
TGGGGAATATTGCACAATGGGCGCAAGCCTGATGCAGCCATGCCGCGTGTATGGAGAAGGCCTTCGGTTTGTAAAGTACTTTCAGCGGGGAGGAAGGGAGTAAAGTTAATACCTTTGCTAATTGACGTTACCCGCAGAAGAAGCACCGGCTAAATCCGTTCCAGCCACCGCGGTAATACGGAGGGTGCAAGCGTTAATCGGAATTACTGGGCGTAAAGCGCACGCAGTCGGTTTGTTAAGTCAGATGTGAAATCCCCGGGCTCAACCTGGGAACTGCATCTGATACTGGCAAGCTTGAGTCTAGTAGAGGGGGGTAGAATTCCAGGTGTAGCGGTGAAATGCGTAGAGATCTGGAGGAATACCGGTGGCGAAGGCGGCCCCCTGGACGAAGACTGACGCTCAGGTGCGAAAGCGTGGGGAGCAAACAGGATTAGATACCCT
+
EEFGEEGGGGGFGGGGGG,,FG7@EG7<FF8FGGGGGEFG9EF<@F7:@FGGGGGGGGGGGFC8FCE,B,,FFFEAFFFFFEEFE9B7++++@FC,+B<+8?,8,<B<FGGAFFEGFGC?FEG9FG+BDEFGGCGGGGG?@FCGGGDFE*@CC,,@F:F,@,<F7:,,=:<<*1=BFGFG5C<FE:7B<:<F*=<CC9<5*/:CCCF7?@CFCEEG4798#?E5:C:2C:>C3C:<47@F9FGC@9CGFC6BF@DFC:BB=@*D@@A;@5;@:#9A9F;:9D=<@,,@C7FFB,DDFAC7,=,FFF@ECFD<A,,F<8FB<=E<8GFF==77EEE?9B:=@B,GFFF:,,FFFCC?FGF@GF7EDGGFCGGGEF@EEDEEE<B,B;C,EC,FGGGGGGGGGGFCC@7GGGGGEEE7GGFFA8DGGFFGGGFGGFFGCCCCC
@AWDZ 352
TAGGGAATCTTCGGCAATGGACGAAAGTCTGACCGAGCAACGCCGCGTGAGTGAAGAAGGTTTTCGGATCGTAAAACTCTGTTGTTAGAGAAGAACAAGGATGAGAGTAACTGTTCATCCCTTGACGGTATCTAACCAGAAAGCCACGGCTAACTACGTGCCAGCAGCCGCGGTAATACGTAGGTGGCAAGCGTTGTCCGGATTTATTGGGCGTAAAGCGGGCGCAGGCGGTTTCTTAAGTCTGATGTGAAAGCCCCCGGTTCAACCGGGGAGGGTCATTGGAAACTGGGAGACTTGAGTGCAGAAGAGGAGAGTGGAATTCCATGTGTAGCGGTGAAATGCGTAGATATATGGAGGAACACCAGTGGCGAAGGCGGCTCTCTGGTCTGTAACTGACGCTGAGGCTCGAAAGCGTGGGGAGCAAACAGGATTAGATACCCT
+
FFFAFFGGGGGGGGDGGGGGGGGGGGGGFGGGGGC@FGGGGGGGGGGGGGGGGGGGGGGGGGEFG7F:FGGGGGGGGGGGGGFEFGGFGFGGG8FGGFFGGGGGGFDFFGGGCEGFGGG9FFCCGFG>FFGGGFGF,FFG8FFFGDGGC@CGFGGCF@F<EFCFGDFDGE7CEEGF278=CEGGGGGG>CFFC:@=3FC7<<EEFFGGCC:CECCGGGFC>CCGGCEDCCFGEE?CFFFFECFFGFGDGGFCCFGFGGGFGGGGFGG6EGFFFD@GGGGGGFFFF8G@F9FGEFGGFEEEECFFEFFFGGGGGFGGFFEEF=,8FGGGGGF>GGGGGFEDGGGGGGGGGGGFGGGGFCGGF@GGGGGGGGGGFGGGD7F<C,<8FFFGGGGFEFGGEGGFC?GF<C,GF@,FCGFEGGGGGGGGDGGFFEDFFFDFCCCCB
@AWDZ 353
TGGGGAATATTGCACAATGGGCGCAAGCCTGATGCAGCCATGCCGCGTGTATGGAGAAGGCCTTCGGGTTGTAAAGTACTTTCAGCGGGGAGGAAGGGAGTAAAGTTAATACCTTTGCTCATTGACGTTACCCGCAGAAGAAGCACCGGCTAACTCCGTGCCAGCAGCCGCGGTAATACGGAGGGTGCAAGCGTTAATCGGAATTACTGGGCGTAAAGCGCACGCAGGCGGTTTGTTAAGTCAGATGTGAAATCCCCGGGCTCAACCTGGGAACTGCATCTGATACTGGCAAGCTTGAGTCTCGTAGAGGGGGGTAGAATTCCAGGTGTAGCGGTGAAATGCGTAGAGATCTGGAGGAATACCGGTGGCGAAGGCGGCCCCCTGGACGAAGACTGACGCTCAGGTGCGAAAGCGTGGGGAGCAAACAGGATTAGATACCCT
+
EGD8FCFGGGGGGGGGGGG8FFGGGGGGGGGGGGGGGGGGGGGGGDGGGGGFFGGGGGGGGGGGGFGGGDFGGGGFGGGGGGGG9FEGGGDGGGG<FGGGGGGGGGGGGGGGGGGGGFGGGGGGGGGGGFGGGFGGGGGGGGGGGGGGGGGGG>;FFEFFFFGGGFGFGGGGGGGGGGGGGD>FGE>GGF@FGEECGGGGGGGG,GG>GFGG5CECGGGGGGDCEEGDGGGGGGGFFFDCCCFGFFE/9FCDF:EGEFFGGGGFG@FFGGGFD3FFB>;;FGGFGCFGGGGGGGGGGGFEECFDGGGGDGFFFFFEFGGFFGGGGGGFFGGGGGGGFFECF?GGGGGGGGGGGGGFFFGDF=7GGGGEFEGGGEEGGDGDFGGGGGGGGGGF>GGGGGFFFF@GGGGGGGGGGGGGGGGGGFGGGGGGGGGGGFC,A,C@A
@AWDZ 354
TGGGGAATATTGCACAATGGGCGCAAGCCTGATGCAGCGACGCCGCGTGAGGGATGGAGGCCTTCGGGTTGTAAACCTCTTTCGCCAGTGAAGCAGGCCTGTCCCTTGTGGGTGGGTTGACGGTAGCTGGATAAGAAGCGCCGGCTAACTACGTGCCAGCAGCCGCGGTAATACGTAGGGCGCGAGCGTTGTCCGGAATTATTGGGCGTAAAGAGCTCGTAGGCGGCTGGTCGCGTCTGTCGTGAAATCCTCTGGCTTAACTGGGGGCTTGCGGTGGGTACGGGCCGGCTTGAGTGCGGTAGGGGAGACTGGAACTCCTGGTGTAGCGGCGGAATGCGCAGATATCAGGAAGAACACCAGTGGCGAAGGCGACTCTCTGGACTGTAACTGACGCTGAGGCTCGAAAGCGTGGGGAGCAGACAGGATTAGATACCCT
+
GGGGGGGGGGGGGGGGGGGGGGGGGGGGGGGGFG<EGGGGGGGGGGGGGGGGGGGG7FGDGGGGFFGGGDGGGGGGGGGGGGGGGGGGGGGGGGGGGGGGCFCF<FCFDFGGFGCGCFGF,CCFGDGGGGCCFFA9FGFDEGGGECFGG9DGCFFGC9FCFGFFGGGGGGG?FGGFFCFEG*8?EGGGGGEEGFGE*:;?FGGEFGGGCEGGGG>*AFGGGGGFGFEE==C3E?E?9EF9EG<F?C<CF6B<FGGFCFFG=EF?FGG>@C<=FD@0:95+>EF@CGGFFGGF>DGFC,FDCCEBE<E<,BE9,9+GGFDGGFDGEC+DEGGFFF+F7<DFDGGFF,E<GFGFC8GGGGGFCEGGGFGFB@E;FCGGGGGGGEDGGGFEGGGGGGGGGGC8F:GFGGGGDGGGGGFDGFCFDFGFGGGGFFFCCCBA
@AWDZ 355
TAGGGAATCTTCGGCAATGGACGAAAGTCTGACCGAGCAACGCCGCGTGAGTGAAGAAGGTTTTCGGATCGTAAAACTCTGTTGTTAGAGAAGAACAAGGATGAGAGTAACTGTTCATCCCTTGACGGTATCTAACCAGAAAGCCACGGCTAACTACGTGCCAGCAGCCGCGGTAATACGTAGGTGGCAAACGTTGTCCGGATTTATTGGGCGTAAAACGAGCGCAGGCGGTTTCTTAAGTCTGATGTGAAAGCCCCCGGCTCAACCGGGGAGGGTCATTGGAAACTGGGAGACTTGAGTGCAGAAGAGGAGAGTGGAATTCCATGTGTAGCGGTGAAATGCGTAGATATACGGAGGAACACCAGTGGCGAAGGCGGCTCTCTGGTCTGTAACTGACGCTGAGGCTCGAAAGCGTGGGGAGCAAACAGGATTAGATACCCT
+
CEGGGGGGGGGG8FGGGGGGGGGGGGGGGGFFGGDGGGGGGGGGGCGFGGGGGFGGFGGGGGCFGGGGGGEGGGGFGGFGGGGGGGGGGFGGGGGGGGGGFFGGGGGGFGGGGGGGGGDFFDGGGGGGGGGGGGFGGGGGGGGGGGGDGGGGGGCFGGGGG7FFGGGGGGCFDGGGGGGGGGGEGG7CG2#CFF)EFGDEGGFGG?:F:<:CE>DEACFEE>GGGCEGGGF>EGGGCDFFE2FCFFGFE?=CF*GGGDEF82E;>7EECCGEGGBF:<2CFDCFFF<FGF;GF@DGFAFDF,FFAA<EGFDCGFEGGGGFGDDE<EEF7GF7GGEFAC:ECGGGGFFGFFFFCFEF?G@GF@,GGFGGFGGF>GGGF>FDGGGGGGGEF,GGGGGGGGFGGFFGGFC<GGGEF>FGGGGFGGGGGGGGFCGGGFCFCCCCB
@AWDZ 356
TGGGGAATATTGCACAATGGGCGCAAGCCTGATGCAGCCATGCCGCGTGTATGAAGAAGGCCTTCGGGTTGTAAAGTACTTTCAGCGGGGAGGAAGGGAGTAAAGTTAATACCTTTGCTCATTGACGTTACCCGCAGAAGAAGCACCGGCTAACTCCGTGCCAGCAGCCGCGGTAATACGGAGGGTGCAAGCGTTAATCGGAATTACTGGGCGTAAAGCGCACGCAGGCGGTTTGTTAAGTCAGATGTGAAATCCCCGGGCTCAACCTGGGAACTGCATCTGATACTGGCAAGCTTTAGGCTCGTAGAGGGGGGTAGAATTCCAGGGGTAGCGGTGAAATGCGTAGAGATCCGGAGGAATACCGGGGGAGAAGGCGGCCCCCTGGACGAAGACTGACGCTCAGGTGCGAAAGCGTGGGGAGCAAACAGGATTAGATACCCT
+
CFFFGCFFGDEFGGGGGGDFFGGGGGGGGCFFGFGGAFGGGGGGGGGF@GGGGGGEFFGGGG8FGGDEG>FGGGGGGFFGGGGGGFGGDG@7@CGDGG,4FGCFG9FFGGGCF<FGGDFG9DF9,FFGGGGGGDGG@@BF@GGGGGGGGGGGG,DEEEFDGFGFFCE>FGGGGFGGGGGGGGEC**4;F9,<5;EGGFGGEGGGFGGGFFDE>EGGF7EC=EE4G:EECEG(EG>FCFGFGG==F?9>FFFGGGFE:@BF3,;ACEECCFFGC>:?B<C8FGGFD:A:D,B@,8>8,,++3+D@8,=CEEGCFD7,,BFADB+++A,8+48+EEB,EEF@=A<E9E?=44++,<CFGF=@C7:>B,FC,<GFCFC@F7GDEF@@C6DFFEFF>EC@:C6C@,@F>FEE8EF@8+-7GGGGGGGGGGGGGGGGGFDFCCCCC
@AWDZ 357
TAGGGAATCTTCGGCAATGGACGAAAGTCTGACCGAGCAACGCCGCGTGAGTGAAGGAGGTTTTCGGATCGTAAAACTCTGTTGTTAGAGAAGAACAAGGATGAGAGTAGAACGTTCATCCCTTGACGGTATCTAACCAGAAAGCCACGGCTAACTACGTGCCAGCAGCCGCGGTAATACGTAGGTGGCAAGCGTTGTCCGGATTTATTGGGCGTAAAGCGAGCGCAGGCGGTTTCTTAAGTCTGATGTGAAAGCCCCCGGCTCAACCGGGGAGGGTCATCGGAAACTGGGAGTCTTGAGTGAAGAAGAGGAGAGTGGAATTCCATGTGTAGCGGTGAAATGCGTAGATATATGGAGGAACACCAGTGGGGAAGGCGGCTCTCTGGTCGGTAACTGACGCTGAGGCTCGAAAGCGTGGGGAGCGAACAGGATTAGATACCCT
+
EFGGGGGGGGGGGDEGGGGGGGGGGGGGDEFFFFEGEGGDFGGGGGGGDGGGGGCEEFGGBFGGGDEGE:7FFEFGGGGDFGGGEGGFGGEFGGGFGGG=?5FD89FGGG9FFDGFFDFFCG@?D<FFGECFGGFGGGAFF8DFCFGGGDEGFGFGGGDGFGGC,>F@:B:FEGFGEC;FFF:=E.GGGGGG?,C>FEGGG?5<<C999EFFFGGCGD0FEGEEG*5F8EECEEC0:9GEFFG<FF7FFF:F:<6A=7FF7@:<CFFECD>CD<B9B658FGGCDAA,::3,3,9GFFEFA4,,>,9A4B8,B,A5,AA9,?8F<,E,C@C:8,AF???@,+F<F,E<AA<C89,<9GFFAE9FDF=:6,C,:6+:C,@,8EE:@F@@,CFFFCDECGFF,@<7FC:,,@@EGGGGGGGF>F@<@C<CCC<,<ACGE@C8A9
@AWDZ 358
TAGGGAATCTTCGGCAATGGACGAAAGTCTGACCGAGCAACGCCGCGTGAGTGAAGAAGGTTTTCGGATCGTAAAACTCTGTTGTTAGAGAAGAACAAGGCTGAGAGTAACTGTTCATCCCTTGACGGTATCTAACCAGAAAGCCACGGCTAACTACGTGCCAGCAGCCGCGGTAATACGTAGGTGGCAAGCGTTGTCCGGATTTATTGGGCGTAAAGCGAGCGCAGGCGGTTTCTTAAGTCTGATGTGAAAGCCCCCGGCTCAACCGGGGAGGGTCATTGGAAACTGGGAGACTTGAGTGCAGAAGAGGAGAGTGGAATTCCATGTGTAGCGGTGAAATGCGTATATATATGGAGGAACACCAGTGGCGAAGGCGGCTCTCTGGTCTGTAACTGACGCTGAGGCTCGAAAGCGTGGGGAGCAAACAGGATTAGATACCCT
+
CGGFFGGGGGGGGGGGGGGGGGGGGGGDGGGGGGGGGGGGGGGGGGGEGGEGGGFGGGGGGGGGGDEDGGGGGGGGGGGGGGGGGGGGGGGGGGGGGGGG+BFFGGGGGGGGGGGFGGFFGGGGGGGGGGGGGGGGGGGGGFGGGGGGGGGGGGGGG>FGGCFGGGFGGGGGGGGG3FGGGGGCFGFGG:GGGGGGGGG?GGDGGGFFFGGGGCEGGG=GGGGGGGGGGGGEEG9CFGCFGGG?@GGGGGFGGGG++@>EGGEFGGGGEEGEGGD7FF<DBC6F)EFCEEFEAE8FGGGGGGFGCC8FFB9FBGGGFFE,FF9ECGF:4+4CC9EGGGC,B,FE4,FECGGGGGEFGFFGGFGGGCGEF@ECGGEF@8E8CGGFEGFAGGGF:CGGGGEFFFGGFGGGFB:DGGGGGGFGGFFFGFGGGGGGFFGFCCCCC
@AWDZ 359
TAGGGAATCTTCGGCAATGGACGAAAGTCTGACCGAGCAACGCCGCGTGAGTGAAGAAGGTTTTCGGATCGTAAAACTCTGTTTTTAGAGAAGAACAAGGATGAGAGTAACTGTTCATCCCTTGACGGTATCTAACCAGGAAGCCACGGCTAACTACGTGCCAGCAGCCGCGGTAATACGTAGGTGGCAAGCGTTGTCCGGATTTATTGGGCGTAAAGCGAGCGCAGGCGGTTTCTGAAGCCTGATGTGAAAGCCCCCGGCTCAACCGGGGAGGGTCATTGGAAACTGGGAGTCTGGAGTGCAGAAGAGGAGAGTGGAATGCCATTGGTAGCGGTGAAAAGCGTAGAGATATGGGTGAACACCAGTGGCGAAGGCGGCTCTCTGGTCTGTAACTGACGCTGAGGCTCGAAAGCGTGGGGAGCAAACAGGATTAGATACCCT
+
FGADGFFC<9FGFE+@EFEGC,76+6@FAAF,CC++@7@F<ECFEC:>=CEFDEFF,EEC,5,CFGC,?=CG@FGGGGFE<DC,B==?<A,E<<FCCEF,,=FCAE,EE9<FG<,?,B,:BAFGAFC7ECFGGDAFFGGDFF,@<>FGG7C:D,EFGGGGF7,>*>BFG7F7:F**<<,<<<,8?<@C:<FCFDECF<8:*=8F9,2?<:;*:?>E*'CE>C::8?E5CECEEG,<#9<6#',CC<9/,CF<CGCF<FDE*AC=7F@==CA,<B@?4.01C,,,<D8EA,,8,6:,?AFEC,=;<;B?B,?,,<<D@,<B,44A:,,>=+CFEEC5,@@,=,CF@9,,9<6,69,9<B6?FE@DGC@8,,C:@@7F9,FFDDEC<C,,C<EFCB,8+6,,6F@:FC@FFC@:C@-EF,@9F,<FFCFGGFC;CCDCAA,@<
@AWDZ 51960
TAGGGAATCTTCGGCAATGGACGAAAGTCTGACCGCGCAACGCCGCGTGAGTGAAGAAGGTTTTCGGATCGTAAAACTCTGTTGTTAGAGAAGAACAAGGATGAGAGTAACTGTTCATCCCTTGACGGTATCTAACCAGAAAGCCACGGCCAACGACGTGCACGCAGCCGCGGTAATACGTAGGTGGCAAGCGTTGTCCGGATTTATTGGGCGTAAAGCGAGCGCAGGCGGTTTCTTAAGTCTGATGTGAAAGCCCCCGGCTCAACCGGGGAGGGTCATTTGAAACTGGGAGACTTGAGTGCAGAAGAGGAGAGTGGAATTCCATGTGTAGCGGTGAAATGCGTAGAGATATGGAGGAACACCAGTGGCGAAGGCGGCTCTCTGGTCTGTAACTGACGCTGAGGCTCGAAAGCGTGGGGAGCAAACAGGATTAGATACCCT
+
CC@FEFF8@,C@F>CEFF@EFFGFF6FEA@FEF8B+@FGG7FE:7FGF+C7CA,<<9C8E<<C,9++=?:FB<FFGG,FFGE@FEFGCGFFGFFGGGE,E8,B88,BAF9FGGGEDADBFCGFGCFEFFC@FDFF<=FGFCFCFGGGEF#$8>F%8:@F:@#$EFCFEFGGGGGGCFGGG<FCG>FGGCEEFFC:8:CEEEDEB2<6EEFDGGGGCFGGE>GGGGGGGDFGGC>7<CEEE<,@C7EFDFECF@C>C9EFFCGGFC0CCCFFF>F:,;9CD2;?<=F<@DCE9F=88GGGFAEFE?,<A8FDGEGGGGGFGGF?GDFFGDG@GGGGGGGEEF7C5=<,,<ED8F9EFGFC8DFC8FCF@6EGGCDGFFDFECGFGFF@CGDCGGEGFGGGGGF:EFC:CD@GGGGFFFFF@GFFGFGGGGGFGGFGGCCCCC
@AWDZ 361
TGGGGAGTATTGCACAATGGGCGCAAGCCTGATGCAGCCATGCCGCGTGTATGAAGAAGGCCTTCGGGTTGTAAAGTACTTTCAGCGGGGAGGAAGGGAGTAAAGTTAATACCTTTACTCATTGACGTTACCCGCAGAAGAAGCACCGGCTAACTCCGTGCCAGCAGCCGCGGTAATAAGGAGGGTGCAAGCGTTAATCGGAATTACTGGGCGTAAAGAGCAAGCAGGCGGTTTGTTAAGTCAGATGTTAAATCCCCGGGCTCAACCTGGGAACTGCATCTGATACTGGCAAGCTTGAGTCTCGTAGAGGGGGGTAGAATTCCAGGTGTAGCGGTGAAATGCGTAGAGATCTGGAGGAATACCGGTGGCGAAGGCGGCCCCCTGGACGAAGACTGACGCTCAGGTGCGAAAGCGTGGGGAGCAAACAGGATTAGATACCCT
+
6FFFGED@FGGGGGGGGACFDFCFGGGGGGGFGCFFFCGGGFDFE:C8@FFFGGGGGGFC=,CFF<F+98+,<CEE<FAEFGGGGFDCG7@++CC,B:FD7DFFGFGGGF9BG,EC,CAFGFEFG<FCDF7EGDD7B@F7FC,3FCFEC@5CF,?CC*1<FDC,1C@F74<F7FEGGF,<9FFGGC:CFGGGDGECFG<EE>*8CEF;<C+<-:4CC?+2FC0=8$=9EEE:CCC=;C7<12:8?GC>#>9=0#GFFDF8<<8948',3;F9F:E9>2EAFG9FFED8F7F?F<FBA@3++G?GGFF>GGFFEDEFDDEFF==,4,FCFEGGGGGGFFEF:=EFAFFC@D@GGGECGDFGECCGCEGDGCGGGGGFC7EF,FF7FFF@GGFGGGGGGGFAFGEC7DGGFFF@+GGGD<GGGFFFGFFGGGFFGGFFB,CCA
@AWDZ 362
TGGGGAATATTGCACAATGGGCGCAAGCCTGATGCAGCCATGCCGCGTGTATGAAGAAGGCCTTCGGGTTGTAAAGTACTTTCAGCGGGGAGGAAGGGTGTACCGTTAATACCTTTGCTCATTGACGTTACCCGCAGAAGAAGCACCGGCTAACTCCGTGCCAGCCGCCGCGGTAATACGGAGGGTGCAAGCGTTAATCGGAATTACTGGGCGTAAAGCGCACGCAGGCGGTTTGTTAAGTCTGATGTGGAATCCCCGGGCTCAACCTGGGAACTGCATCTGATACTGGCAAGCTTGAGTCTCGTAGAGGGGGGTAGAATTCCAGGTGTAGCGGTGAAATGCGTAGAGATCTGGAGGAATACCGGTGGCGAAGGCGGCCCCCTGGACGAAGACTGACGCTCAAGTGCGAAAGCGTGGGGAGCAAACAGGATTAGATACCCT
+
FF8FGEFFGGGGGAFFGEG<CCFCFFG<FFFGG@FGFEGGFG88@FGGGFDCGGCFG,C@GGFGC,F7FGEGAFEEEFCEFF<,C,@C@F4=FDG8?C,BF?8,+BB@DDDEEDF9??<FFGG9FDF>FF+<,@7F7+@,33@CF7@<*85*8>DFG<F:>@;<C*<BC7F*:*<<<FGEC<*:CE5>@@FCEGC*;C@5EG*;CFC>7<2C>?CE(C:E><CFF:EC:7*1F?8EG?31C:#;.<9:FG?<@@6EGFFGEGF;:GGGGFEGF<D??71?<D,,:,FF73=39?GGGFC6+++E=,C>+F@<FF59FEF<EE<EBF@EGGGEFFFGFFECEGFGFE?4=5,=<CFAGFC+4>FC,F:F=F,FB@@6@C::;<CB6C,6<@,DGGGGEGGF<C+B:FDGGGGGGGEEDE,FCFFGGGCGGGEDEDGFA<6A@
@AWDZ 363
TGGGGAATATTGCACAATGGGCGCAAGCCTGATGCAGCCATGCCGCGTGTGTGAAGAAGGCCTTCGGGTTGTAAGGCACTTTCAGCGGGGAGGAAGGCGTTAAGGTTAATAACCTTGGCGATTGACGTTACCCGCAGAAGAAGCACCGGCTAACTCCGTGCCAGCAGCCGCGGTAATACGGAGGGTGCAAGCGTTAATCGGAATTACTGGGCGTAAAGCGCACGCAGGCGGTCTGTCAAGTCGGATGTGAAATCCCCGGGCTCAACCTGGGAACTGCATTCGAAACTGGCAGGCTAGAGGCTTGTAGAGGGGGGTAGAATTCCAGGTGTAGCGGTGAAATGCGTAGAGATCCGGAGGAATACCGGTGGCGAAGGCGGCCCCCTGGACAAAGACTGACGCTCAGGTGCGAAAGCGTGGGGAGCAAACAGGATTAGATACCCT
+
CFGGG@CF9EFDFGGGGGG8AFCEGGFGGGGGGGGFGGGGGGGGGGDFCBFFGGGGCCFF8=FGGGGGGGGGAED@FGGGGGGGGGGG>FFFGGD<FFGEC:FFGDGAFGGGG@FFC8CE@FFCBEGGFCCFFECGGGGFG8DFFGFGDGGGGGGGGGGGGGGC*CBFGEDC@FGEFCGGGDEECCGGFFGGGGGEFF9E>CEFGFG:CGGGC5CCCC<EDE;DGC857>EC<:CC?=ACFGD72/@,9FFB37BFFC>?::GFGCGFEFCFGG?237D@=CCCAFFCD,,7@,B>BD38>7>8,,FCGGGGGFE8<,A8F?FGGF=FCBGGGF9DF=B7C=E9EC,>C:CEFCECE9,+@7GFGFCFCE=DGC:F@++7?CGGFGGGFE9@DGGFF<<C8CFC68,C@B8+FCDEF8GGFFFDFECCC,FAFDC,CCBB6
@AWDZ 364
TGGGGAGTATTGCACAATGGGCGCAAGCCTGATGCAGCCATGCCGCGTGTATGAAGAAGGCCTTCGGGTTGTAAAGTACTTTCAGCGGGGAGGAAGGGAGTAAAGTTAATACCATTGCTCATTGACGTTACCCGCAGAAGAAGCACCGGCTAACTCCGTGCCAGCAGCCGCGGTAATACGGAGGGTGCAAGCGTTAATCGGAATTACTGGGCGTAAAGGGAACGCAGGCGGTTTGGTAAGTCAGATGTGAAATCCCCGGGCTCAACCTGGGGAATGCATCTGATACTAGCAAGCTTGAGTACCGGAGAGGTGGGTAGAATTCCAGGTGTAGCGGTGAAATGCGTAGAGATCTGGAGGAATACCGGTGGCGAAGGCGGCTCTCTGGACGAAGACTGACGCTCAGGTGCGAAAGCGTGGGGAGCAAACAGGATTAGATACCCT
+
FGFDGDCFFCEFEFGGGGGDFFF7FGCFFFGGGGGGGGGGGFFGGGGGGG8E,CFGGGG?<,:CFDC+,8=CFGGF5<CFDFGGGGFGC+CFGG8,++84BF<5?DF?DF,<F,,5,<?,3BDF,8+B+8+C=+@3CFGDDG3F@F7F>*>BFGG,:<4@4?;CCGEFD@7FE#><,&2D?/1CEC5DEEE3;:8:C0:EC?<CC<CFGGG8<AC:C=#1*1C=/<<8>F@#>$C:FFEC7>C?@6:9,FF?0C7@+>8FFFGGF7:8,=@,=<EB,@,,ECC=C55,+8,AD<,7FFB>4:=@,FAA7C,4,FC,,EGFF=9,AGGGGGFDFCFAE7FCGGDEF@F<B,68FGGGGFF+C+6,EGGGGGFGGGF<C8,,<DGF@CC,<D<GCCCF6,GF,C:@66EECGGCDGGGGFGGFGFGGFGGGGFCGGGGCCCCC
@AWDZ 365
TGGGGAATATTGCACAATGGGCGCAAGCCTGATGCAGCCATGCCGCGTGTATGAAGAAGGCCTTCGGGTTGTAAAGTACTTTCAGCGGGGAGGAAGGGAGTAAAGTTAATACCTTTGCTCATTGACGTTACCCGCAGAAGAAGCACCGGCTAACTCCGTGCCAGCAGCCGCGGTAATACGGAGGGTGCAAGCGTTAATCGGAATTACTGGGCGTAAAGCGCACGCAGGCGGGTTGTTAAGTCAGATGTGAAATCCCCGGGCTCAACCTGGGAACTGCATCTGATACTGGCAAGCTTGAGTCTCGTAGAGGGGGGTAGAATTCCAGGTGTAGCGGTGAAATGCGTAGAGATCTGGAGGAATACCGGTGGCGAAGGCGGCCCCCTGGACGAAGACTGACGCTCAGGTGCGAAAGCGTGGGGAGCAAACAGGATTAGATACCCT
+
FFGGGGGGGGGGGGGGGGGGGGGGGGGGGGGGGGGGGGGGGFGGGGCFGGGGGGGGGGGGGGGGGGGGGGGGGFGGGGGGGGGGGGGGGGGGGGGGGGGGEFFGGGGGGGGGGGGGCFGGC9@<FFGGGGGGGGGDFGGGGGGGGGDGDEGCC8CGGDGGG2FGGGG@GGG4GGGGGGGGC7FGGGGGGD?FEFE>E8CGGGGFFFCEFGFCEGGEFEFGG5:FCC<<C=C+GGGGGGGGCFFF=9GEEGFEAGGFGFDCGFFFFG<GFFGFGF@??@?CF@FGG7FGFCFFGGF>EAFC7DFDGFGGGGFFAFE9FFF8GGGGGGGGDGGGGF?EAFECGGFEGGGGGGGGGGGGGGGGGGCGGGEC<DGFF+GGFB7C@FGGGFCCGGFF7GGGGGGGGGGGGGGGGGGECGGGGGGGGGGGGGGGGGGGGGGGCCCCC
@AWDZ 366
TGGGGAATATTGCACAATGGGCGCGAGCCTGATGCAGCCATGCCGCGTGTATGAAGAAGGCCTTCGGGTTGTAAAGTACTTTCAGCGGGGAGGACGGGAGTAAAGTTAATACCTTTGCTCATTGACGTTACCCGCAGAAGAAGCACCGACTAACTCCGTGCCAGCAGCCGCGGTAATACGGAGGGTGCAAGCGTTAATCGGAATTACTGGGCGTAAAGCGCACGCAGGCGGTTTGTTAAGTCAGAGGTGAAATCCCCGGGCTCAACCTGGGAACTGCAGCTGATACTGGCAAGCTTGAGTCTCGTAGAGGGGGGTAGAATTCAAGGTGTAGCGGTGAAATGCGTAGAGATCTGGAGGAATACCGGTGGCGAAGGCGGCCCCCTGGACGAAGACTGACGCTCAGGTGCGAAAGCGTGGGGAGCAAACAGGATTAGATACCCT
+
EGA8FEE8EEFGGGGGGGG8DFGGGCEDFGFGGFGGGGGGGGD<@C+@FE@FAEGGG@FGFDGFGGCFGGGGGGGAFDFGGGCFGFFG>GCFDE+@:FEGGEEFAD,7BFFCF>@9FDDGA9F999<FGF<B8CG*BCF7<A:FFFF*CECFGGFGGG@FGGGGFFGCFGD7FECG9<:F=FGGC?EEGGGGGEGG@CC>EE5C=GGGGG5>CCGCGGEE8CEGG*CCGGGEFC5;>CFGF@F-@#FC?F?GGGG8=GECC*FFFCEC9F;FFFBD:>,ED>,,FFFFF@C?GFCGD=>+7F899GGGGGGGGGGFE<<EC:,8<GGGGCFC9EAFGGGGCGGFCAEEEC@FFCE<9DCF@7>CCGGGFFEEGCEGF@EDF@EGDGFFGFGGECGGEFEC,FGGGF@DFGGGGEGEGFFAGGFGGFGGFEGGFEFDCCCCC
@AWDZ 367
TGGGGAATATTGCACAATGGGGGAAACCCTGATGCAGCAACGCCGCGTGAGTGATGACGGCCTTCGGGTTGTAAAGCTCTGTCTTCAGGGACGATAATGACGGTACCTGAGGAGGAAGCCACGGCTAACTACGTGCCAGCAGCCGCGGTAATACGTAGGTGGCGAGCGTTGTCCAGATTTACTGGGCGTAAAGGGAGCGTAGGCGGACTTTTAAGTGAGATGTGAAATACCCGGGCTCAACTTGGGTGCTGCATTTCAAACTGGAAGTCTAGAGTGCAGGAGAGGAGAATGGAATTCCTAGTGTAGCGGTGAAATGCGTAGAGATTAGGAAGAACACCAGTGGCGAAGGCGATTCTCTGGACTGTAACTGACGCTGAGGCTCGAAAGCGTGGGGAGCAAACAGGATTAGATACCCT
+
FGGGGCCGCGGGGGGGGGGGGGGGGGGGGGGGGGGGGGGGGCGGGGGGGGGGGGGGFGGGFGGGGGGDCGGGGGF<FFGGEDFGGGGGCFGGDEGGGGGGGEGFFGFFEGF7BF>7F,=F<>FGDGGF8FC8FFFGGG?+>CFGCGGCFEC;FFGFGFG9F=A;=GBFFG?FCGFECCCFGGGGGGGEGCF<FCGFGDFGCFCDDC;/EFD+GFGFCFGDGFFFFCC<C?6CFFFEG<FGGFDF?C<G9GE<7@FGDFGG9GFFG;AFCFGGFFFE,FEC;GFFAEF@59GFGGF8FCGCGGGFCGCGGGFFBB7GFGGFGGFF@,AFFC9FFGDFCGGGGGFCFGGGFCFCFGGGGGGGFE<GEFGEGGGCGGGGGEF@GDGGGGGDGGGGGGGFCGGGEGGGFGCGECFC@A<<
@AWDZ 368
TAGGGAATCTTCGGCAATGGACGAAAGTCTGACCGAGCAACGCCGCGTGAGTGAAGAAGGTTTTCGGATCGTAAAACTCTGTTGTTAGAGAAGAACAAGGATGAGAGTAACTGTTCATCCCTTGACGGTATCTAACCAGAAAGCCACGGCTAACTACGTGCCAGCAGCCGCGGTAATACGTAGGTGGCAAGCGTTGTCCGGATTTATTGGGCGTAAAGCGAGCGCAGGCGGTTTCTTAAGTCTGATGTGAAAGCCCCCGGCTCAACCGGGGAGGGTCATTGGAAACTGTGAGACGTGAGTGCAGAAGAGGAGAGTGGAATTCTAGGTGTAGCGGGGAAATGCGTAGATATATGGAGGAACACCAGTGGCGAAGGCGGCTCTCTGGTCTGTAACTGACGCTGAGGCTCGAAAGCGTGGGGAGCAAACAGGATTAGATACCCT
+
GGFEGGGGGGGG?FGGGGGGGGGGGGGFGFGGGGGGGECGGGGGDGGEG>FFFFFFGFGFGGGGCGEGGGGFGFGCCGGGGGFCBFAFGGGGGFFGGCFFFGGGGGGGGGGGGGGGGGGGFGGF9FEFGGGGGGFGGGGCCGF@FGGGGGG>FGGGGGGGGGGGGGGFGGGGCFFG7GGFGGGGGGGDFD6GGGG6GBEGD<FCFFF:,?:=@:EG%CG5G5EGGGGGGGGGFEGGFCECCFF:@CFGGFFGGC6+CCD:CEGFFF#;+BCEF@DGDFD<FCFGGB8F9GEFBA,FECB,C,9CAGGGFGFGFC,?CFFAA9,A,8GGGGGDFE,GGGEFF7FAFB9GGGGFGF9GGGGGFC98BEGFFGGDGGGGGFCGFGGDGGGFE<GGEGGEGGGGGGGGFGEGGGF7FCGGFGGGGGGFGFEGGGDFGGGGCB,A8
@AWDZ 369
TAGGGAATCTTCGGCAATGGACGAAAGTCTGACCGAGCAACGCCGCGTGAGTGAAGAAGGTTTTCGGATCGTAAAACTCTGTTGTTAGAGAAGAACAAGGATGAGAGTAACTGTTCATCCCTTGACGGTATCTAACCAGAAAGCCACGGCTAACTACGTGCCAGCAGCCGCGGTAATACGTAGGTGGCAAGCGTTGTCCGGATTTATTGGGCGTAAAGCGAGCGCAGGCGGTTTCTTAAGTCTGATGTGAAAGCCCCCGGCTCAACCGGGGAGGGTCATTGGAAACTGGGAGACTTGAGTGCAGAAGAGGAGAGTGGAATTCCATGTGTAGCGGTGAAATGCGTAGATATATGGAGGAACACCAGTGGCGAAGGCGGCTCTCTGGTCTGTAACTGACGCTGAGGCTCGAAAGCGTGGGGAGCAAACAGGATTAGATACCCT
+
CFGGEFGGGGGGGGDFGGGGGGGGEGGGFGDFGGGGGGGECGGGGGGGGGGFGGFG,,CFFGGGG>FDFGGGGGGGGGGGGGFAFGGGGFGFGG<EGGGGGGGGGGGGFGGGGGGGGGGGGGGGAFGDGGGGGDBGGD8DGGG8CDGGDEGGC@<GGE3GGGGFGG9>CCG?>FG<@CFGGFFGGGFGGCEGCC7EFFFCE65FG:8CEEACFFGFEEEEGGGGGGG(DGFCGGFGFGAC+:?>FE</GFF>48CE:7GFEFCGEGGGGGGGGGGFF>CFDGGGEDGGFCGGFDCGF=FFE,GGGGGGGFED9GGGCGGGGE9GCGGGGGF7GFGGGGCGGGGGGGGGGGGGGGF9E7GGGFGGGGGGGGGGGGGGF>GGGGGGGGGGGGGGFCGGGGGGGGGEAFGGFCGGGGGGGGGGGGGGGGGGFE,GGGGGCCCCC
@AWDZ 370
TAGGGAATCTTCGGCAATGGACGAAAGTCTGACCGAGCAACGCCGCGTGAGTGAAGAAGGTTTTCGGATCGTAAACCTCTGCTGTTAGAGAAGAACAAGGATGAGAGTAACTGTTCATCCCTAGACGGTATCTAACCAGAAAGCCACGGCTAACTACGTACCAGCAGCCGCGGTACTACGTAGGTGGCAAGCGTTGTCCGGATTTATTGGGCGTAAAGCGAGCGCAGGCGGTTTGTTAAGTCAGATGTGAAATCCCCGGGCTCAACCTGGGAACTGCATCTGATACGGGCAAGCTTGAGTCTCGTAGAGGGGGGTAGAATTCCAGGTGTAGCGGTGAAATGCGTAGAGATCTGGAGGAATACCGGTGGCGAAGGCGGCCCCCTGGACGAAGACTGACGCTCAGGTGCGAAAGCGTGGGGAGCAAACAGGATTAGATACCCT
+
EGGGGGG,C@FGGGGGE8FGGGG@F@FGGEFC@EE@FCEG8BFFCC7>6BFFC?,AC=FG=A9C,>F>FECFFGG9FFGGCEFG9FECCGGD4B<AGFG?FGGFG<EGCGAFFFCA,CFAFFCBD<BFFF7FFCA,8F8DFFCGA,:>C@E<2@FAC2@<FGGGGFF8>FGGGFE#C;<F<A>91C=BFG@:CGE@CCCEG>E,:+3CFGGF@=;;87AE;>=;:GF<DF>=8CEFCF<<EC>7;CF>AC6EB7<FG@FCGCC=;>8GGCFAF>?B$,;9@3,7-@,GGCDFC<GGFFGF7F7GGFF7GC7GE@7,B,E4GFE,EF<F>B7CFCFF@B+=CFFGGF,?,FF8FFFEFGF@++CCGFCBC9BF>+CE@@7CFF7EBAGEC,CF>GECF<88FF@@:F:EFG@CGGGFEFA9GECGGGCEGFDA@CECCCCC@
@AWDZ 371
TGGGGAATATTGCACAATGGGCGCAAGCCTGATGCAGCCATGCCGCGTGTATGAAGAAGGCCTTCGGGTTGTAAAGTACTTTCAGCGGGGAGGAAGGGAGTAAAGTTAATACCTTTGCTCATTGACGTTACCCGCAGAAGAAGCACCGGCTAACTCCGTGCCAGCAGCCGCGGTAATACGGAGGGTGCAAGCGTTAATCGGAATTACTGGGCGTAAAGCGCACGCAGGCGGTTTGTTAAGTCAGATGTGAAATCCCCGGGCTCAACCTGGGAACTGCATCTGATACTGGCAAGCTTGAGTCTCGTAGAGGGGGGTAGAATTCCAGGTGTAGCGGTGAAATGCGTAGAGATCTGGAGGAATACCGGTGGCGAAGGCGGCCCCCTGGACGAAGACTGACGCTCAGGTGCGAAAGCGTGGGGAGCAAACAGGATTAGATACCCT
+
GGGFGGGCGGGGGGGGGGG8FGGGGGGGGGGGGGGGGGGGGGGGDGGGGGFDCFGFFGGFGGGGGGGEGG>FFGGGCGGGGGGG<FFGDGB7FGGFGGDFGFEFECFGGGGGGDGGGGGGGGGGFGGGGGGGGGGGGGGGGGGGGFGGGGGGGGFGGG0CBFGGGGFGGGGGGGGG5FGF6:FGGFCEGCCFEEGE@FCGGGGGGGG*GGGGGGCGGGCEEGGGGGGDGGFFGFE8FGFGGGGGFCGGFDFECGFGGGGGGGGFGGGGGFGGFCGFCAGFFFCGFGGFFFGGGFCFGGFCDGGFCGGGGDGGEFGGGGF@CGGEFGGGGGGGGGGGGGGGGGGGGGGFAACGGGGGGDGGGGEFCGGGGGGGGGGGGGGEFGGGGGFFGFCGDGGGGGGGGGGGGGGGGGGGGGGGGGGGGFGGGGGGGGGGGGGECCCCC
@AWDZ 372
TGGGGAATATTGCACAATGGGCGCAAGCCTGATGCAGCCATGCCGCGTGTGTGAAGAGGGCCTTCGGGTTGTAAAGCACTTTCAGCGGGGAGGAAGGCGATAAGGTTAATAACCTTGTCGATTGACGTTACCCGCAGAAGAAGCACCGGCTAACTCCGTGCCAGCAGCCGCGGTAATACGGAGGGTGCAAGCGTTAATCGGAATTACTGGGCGTAAAGCGCACGCAGGCGGTCTGTCAAGTCGGATGTGAAATCCCCGGGCTCAACCTGGGAACTGCATTCGAAACTGGCAGGCTAGAGTCTTGTAGAGGGGGGTAGAATTCCAGGTGTAGCGGTGAAATGCGTAGAGATCTGGAGGAATACCGGTGGCGAAGGCGGCCCCCTGGACAAAGACTGACGCTCAGGTGCGAAAGCGTGGGGAGCAAACAGGATTAGATACCCT
+
GGGGGFGGFGGGGFFCGGGG@FGGGGDFGFCG9FGGGGGGGGFGGGGGGGGGGG9FGGFFGGDGGGGGGGGGGGGGGGGGGGFGGFGGGGGGEGGF7CGGGGEGGDFGGGGGGGGD<DFCGGGFG,:3FGDCFGGGGCFGGGGGCFDGGGGGGGGGGGFGGGGG@GGG7FEFGGEFGGDEGGGGG>GGG8CFGG>CFFGGGEE53CCEGGGGEEGCFGGGFGGGGGGGGGGGGGGGGGFFGGGGF5FFGGECGE@CFGGGFC:FFGFFDFGGGGGGGFFCCGGGGFGGE@GGFAGFGE8FCGFCCGGGGEFGEGGGGGGFGC@FGFFGGGGGFGGGGGGGGGGFCFA,EFGGGGFFGFCGFCGFGECGGGGDGFCGGGGDGGFGGGGGFGGGGGGFCGFGGGGGGGGGGGDGGGGGGGGGGGGGGGGGGGFGGGGGCCCCC
@AWDZ 373
TGGGGAATATTGCACAATGGGCGCAAGCCTGATGCAGCCATGCCGCGTGTATGAAGAAGGCCTTCGGGTTGTAAAGTACTTTCAGCGGGGAGGAAGGGAGTAAAGTTAATACCTTTGCTCATTGACGTTACCCGCAGAAGAAGCACCGGCTAACTCCGTGCCAGCAGCCGCGGTAATACGGAGGGTGCAAGCGTTAATCGGAATTACTGGGCGTAAAGCGCACGCAGGCGGTTTGTTAAGTCAGATGTGAAATCCCCGGGCTCAACCTGGGAACTGCATCTGATACTGGCAAGCTTGAGTCTCGTAGAGGGGGGTAGAATTCCAGGTGTAGCGGTGAAATGCGTAGAGATCTGGAGGAATACCGGTGGCGAAGGCGGCCCCCTGGACGAAGACTGACGCTCAGGTGCGAAAGCGTGGGGAGCAAACAGGATTAGATACCCT
+
FGGFGGGFGGGGGGGGGGGGGGGGGGGGG@FGGFGGGGGGGGGGGGD:FGGGGGGGGGGGCGGGGGGGGGGGGGGFGGGGGGFGGFDFGGGGGGDGGG=FGGFGGGGGGGGFGFFGGGGGGGGGGGGGGGGGGGGGCFFFGGGGGFF:GGGGGFGFGG0>>EGGGGFGCGGGDGGGFF>@<F>GGGFCEFGFC?E7EGFGGGE6GGGFCCGFEFFGGGEGGGGDGEFCCGG>GDGFFFCFCCCC=GGGGGF;>FGGGFFGGGFFGGGFFFFFGCFB<FGGFFFEGFGGFCGGGGGGGGGC=7?GGGGGGGGFGGGGGGGFGGDFEFF=CEGGGGGGGF:CEGEFACFFGGGGFCGGGGCGGGGFF7EGCGGGGGGGGGGGGGGGGGFGGGGGGGGGDGGGGGGGFGEGGGDGGGGGGGGGGGGGGGGFFF<FGF?GCCCCC
@AWDZ 374
TGGGGAATATTGCACAATGGGCGCAAGCCTGATGCAGCCATGCCGCGTGTATGAAGAAGGCCTTCGGGTTGTAAAGTACTTTCAGCGGGGAGGAAGGGAGTAAAGTTAATACCTTTGCTCATTGACGTTACCCGCAGAAGAAGCACCGGCTAACTCCGTGCCAGCAGCCGCGGTAATACGGAGGGTGCAAGCGTTAATCGGAATTACTGGGCGTAAAGCGCACGCAGGCGGTTTGTTAAGTCAGATGTGAAATCCCCGGGCTCAACCTGGGAACTGCATCTGATACTGGCAAGCTTGAGTCTCGTAGAGGGGGGTAGAATTCCAGGTGTAGCGGTGAAATGCGTAGAGATCTGGAGGAATACCGGTGGCGAAGGCGGCCCCCTGGACGAAGACTGACGCTCAGGTGCGAAAGCGTGGGGAGCAAACAGGATTAGATACCCT
+
CFGGGGGGGGGGGGGGGGGGGGGGGGGGGGGGGGGGGGGGGGGGGDDCFGGFFGGFFGFGGGGGGGGGGGGGGGGGGGFGGGGGGGGGGGGGGGGDGGGGGGGGGGGGGGGGGGGGGFGGGGGFGGGGGGGDGGGGGGGGGGGGGGGGGGGGGGGGGGGGGFGGGGGG>GGGGEGGGGGGGGFEGGGGGGGGGGGGFGGGGGGFGGGGGGGGGEGEGGGEEDDFGGGGGGGCEGGGGGGGGGFGFGFGGGFDGGGGGGGFGFEGGGFEFFGGGGF>?FGGFGGGG?GGGGGEF9GFGFF:7DGF9GGGGGGGGGGGGFGGGGC?GGGGGGGDGGGGGGGGGGGGFGGGGGF@GFF9<<F:GGGGGGGGGGGGF@GGGGGGGGGGGGGGGGGGGGFF7GGFCGGGDGGGGGGGDGGGGGGGGGGGFCGGGGDFFDCGC@CCC
@AWDZ 375
TGGGGAATATTGCACAATGGGCGCAAGCCTGATGCAGCCATGCCGCGTGTATGAAGAAGGCCTTCGGGATGTAAAGTACTTTCAGCGGGGAGGAAGGGAGTAAAGTTAATACCTTTGCTCATTGACGTTACCCGCAGAAGAAGCACAGGCTAACTCAGTGCAAGCAGCCGCGGGAATACGGAGGATGCAAGAGTTAATCGGAATTACTGGGCGTAAAGCGCACGCAGGCGGTTTTTTAAGTCAGATGTGAAATCCCCGGGCTTAACATGGGAACTGCATCTGATACTGGCAAGCCTGAGTCTCGTAGAGGGGGGTAGAATTCCAGGTGTAGCGGTGAAATGCGTAGGGATCTGGAGGAATACCGGTGGCGAAGGCGGCCCCCTGGACGAAGACTGACGCTCAGGTGCGAAAGCGTGGGGAGCAAACAGGATTAGATACCCT
+
FFFDC@@FFGG9EGGFFFEGFGCCFGGFE8FF9FFFFGGDCEFFG++@@F@EDFF9CFGCEEEGG7F7+>CFFGGFGGFGG,,C9AC7@+86=:EA+B8+4B,C?<B98@DF?,C<,B,ED<A,3=7+BFCDF+@FDGG7,>DEGD3,<*@FFGGE9,<,>,D:FCCFCBE7F*=*<FF>EGEE*82=FG9:,?<+>C9A6EG56C7A@.EFE@1<EF-57C==C=>*:CFEG52EE9FC<>>CFFB919FEC<=CC<CF62#F>@/,:F@A@FE>,8@.<<:FGGFF+F@,,><CC=@@+:=DF:7ECF=,GGD<DFEFAFFEAAE@+EEC9GFAE7GFGF8GFE<8<A@FAE9FGF7EGDGFC:CC=FCDGEF@+F@,CC,CCCF<GGF<EGGGGGGFFGGGECEGGFEF@+ACEFGFGGGFFFF@EBFGGGFACA,BB
@AWDZ 376
TGGGGAATATTGCACAATGGGCGCAAGCCTGATGCAGCCATGCCGCGTGTATGAAGAAGGCCTTCGGGTTGTAAAGTACTTTCAGCGGGGAGGAAGGGAGTAAAGTTAATACCTTTGCTCATTGACGTTACCCGCCGAAGAAGCACCGGCTAACTCCGTGCCAGCAGCCGCGGTAATACGGAGGGTGCAAGCGATAATCGGAATTACTGGGCGTAAAGCGCACGCAGGCGGTTTGTTAAGTCAGATGTGAAATCACCGGGCTCAACCTGTGAACTGCATCTGATACTGGCAAGCTTGAGTCTCGTAGAGGGGGGTAGAATTCCAGGTGTAGCGGTGAAATGCGTAGAGATCTGGAGGAATACCGGTGGCGAAGGCGGCCCCCTGGACGAAGACTGACGCTCAGGTGCGAAAGCGTGGGGAGCAAACAGGATTAGATACCCT
+
<FFEGGGFGGGGFGFGFFFGGGGDGGGCGEGGF<FGGGGGGFGGGGGECFFGGEGGGGGGG?FGGGGGEGCBDFGCEGGGGFGGDEGC@B@FCCCEEFFGGGGGGF9?BFFD=9F?FFC>CF,@F9BBFFGGGGG+5@CGGGGGGG@<CC>CFCFFFC7*6*>?C6F><FCFGFGE+,8=8:FFECEECFF5<;8>E,@C581;@;C:CFCFECEE=0:C>GGGFEFCGFFFGFCCDD8?*#9?CGFDDEFGGG#FC><?CEFFFFEF70ACFFB@,:32,98F@BF<FFFF@F@3,GGGC7GGFBF7EEB:<C?,F@GGGGGGF?<GEEC?<59FF?77DGF@,F<EFFF=4,E,GFFFCCEGGFF6C5,:=CCEFCCF8C,CDGDF@C9GGCCFFEE;,@7CGGFCGDFDGGFEFGFEF@GFEFCCFC;<CFGGCC<@@
@AWDZ 377
TGGGGAATATTGCACAATGGGCGCAAGCCTGATGCAGCCATGCCGCGTGTATGAAGAAGGCCTTCGGGTTGTAAAGTACTTTCAGCGGGGAGGAAGGGAGTAAAGTTAATACCTTTGCTCATTGACGTTACCCGCAGAAGAAGCACCGGCTAACTCCGTGCCAGCAGCCGCGGTAATACGGAGGGTGCAAGCGTTAATCGGAATTACTGGGCGTAAAGCGCACGCAGGCGGTTTGTTAAGTCAGATGTGAAATCCCCGGGCTCAACCTGGGAACTGCATCTGATACTGGCAAGCTTGAGTCTCGTAGAGGGGGGTAGAATTCCAGGTGTAGCGGTGAAATGCGTAGAGATCTGGAGGAATACCGGTGGCGAAGGCGGCCCCCTGGACGAAGACTGACGCTCAGGTGCGAAAGCGTGGGGAGCAAACAGGATTAGATACCCT
+
GGGGGBFGGGGGGGGGGGFGGGGGGGGGGGGGGGGGGGFGGGGGGGGGGGGGGGGGGGGGGGFDGGGGGGGGGGGDGGFGGGGGGGGGGGGEGGGGGGGGGGGGGCFGGGGGDFGGGGDGGGGGCFGFGGGGGGGGCGGCGGGGGGGGGGGGG>GGGGGGGGGGG>GGG>GGGGGFGGFF4CFG@C>GGGGGGGGCFFGGGGGGGGG>GGGGGGGDFG8EEGGGGEGDGGG;CFGFGFFGCFGGFCFGGGFGGGGFFGEG>:8CGCF6GGFE@7:><D<GGFFGGGGFFGGFCCGGGDCGGGGFFGGGGGGFGCFGF8FDGGGGGGGFDGGGGGGGFGGGGGGGFGGFDEF,EDEGGGGGGDGGGGGGGGGGGGGGGGGFAGFDGFGGGGGGGGGGGGFGFGGGDGGGGGGGFGF7GGGGGGGGGGGGGGFGGGGGCCCCC
@AWDZ 378
TGGGGAATATTGCACAATGGGCGCAAGCCTGATGCAGCCATGCCGCGTGTGTGAAGAAGGCCTTCGGGTTGTAAAGCACTTTCAGCGGGGAGGAAGGCGGTGAGGTTAATAACCTCATCGATTGACGTTACCCGCAGAAGAAGCACCGGCTAACTCCGTGCCAGCAGCCGCGGTAATACGGAGGGTGCAAGCGTTAATCGGAATTACTGGGCGTAAAGCGCACGCAGGCGGTCTGTCAAGTCGGATGTGAAATCCCCGGGCTCAACCTGGGAACTGCATCTGATACTGGCAAGCGTGAGGCTCGTAGTGGGGGGTAGAATTCCAGGTGTAGCGGTGAAATGCGTAGAGATCTGGAGGAATACAGGTGGCGAAGGCGGCCCCCTGGACGAAGACTGACGCTCAGGTGCGAAAGCGTGGGGAGCAAACAGGATTAGATACCCT
+
GGGGGGGGGGGGGGGGGGFGGGGGGGGGGFGGGGGGGGGGGFGGGGGGGGGGGGGGGGGGEGGGGGGGGGGGGGGGGGGGGGGGGGGGDGF7EGGGGGGDFGGGGGGGGGGGGGGGGGGGGGGGGGDGGGGGGGGDGGGGGGGGGFGGDEGGGG1FGGGCFGGGGGGGGC7@FGGGGCFGEGGGGGEEFFGGGGGGG>GGGGDFGGG=GGG=GFFCCGGEGEGGGGGGGGGFGGECFGFGGGFDGGGGGEFCF:CFEFFECDCFFDGGGGFGGDFB9FFCFEGGGFGFC+@F@,,88FFC@F7FFGGGGGGFGGGGGGGFGGCGGCGGGGGEFGGGGEGGGGFFDFGFFFD<GGGGGGF9FE,GGDEGDGGGGGGGF@F@8FGGGGGGGGGGGGGGGGGFFGGGGGGGGGGFDCGGGGGGGFGGGGGGGGGGGGGGCCCBA
@AWDZ 379
TGGGGAATATTGCACAATGGGCGCAAGCCTGATGCAGCCATGCCGCGTGTATGAAGAAGGCCTTCGGGTTGTAAAGTACTTTCAGCGGGGAGGAAGGGAGTAAAGTTAATACCTTTGCTCATTGACGTTACCCGCAGAAGAAGCACCGGCTAACTCCGTGCCAGCAGCCGCGGTAATACGGAGGGTGCAAGCGTTAATCGGAAGTACTGGGCGTAAAGCGCACGCAGGCGGTTTGTTAAGTCAGATGTGAAATCCCCGTGCTCAACCTGGGAACTGCATCTGATACTGGCAAGCTTGAGTCTCGTAGAGGGGGGTAGAATTCCAGGTGTAGCGGTGAAATGCGTAGAGATCTGGAGGAATACCGGTGGCGAAGGCGGCCCCCTGGACGAAGACTGACGCCCAGGTGCGAAAGCGTGGGGAGCAAACAGGATTAGATACCCT
+
FGGGGGG,CFGGGFGGGGDGGGGGEGCFGCGGFGGGGGGGGGGGGGEGDEGGGGGGGGGGGG?DFGGDFGGFGGGGFGGGGGGGG9CCFGEGGGGG:FGGGGFFGF<FGGGGFGF9FAECGGD<BFGFGGGGGGGGC:@FEGGGGCGFEGGEFGG9FGGGGFGGG,,<BE7CC@:BGFFGGGGGDGGDG9F>CGGEC74F1:C#<EFGCEFFDEFEECCE*C?=E5GDC:GGCFFFF?CGEC=GGGGGGFFGGGFCCF2D,@CFFFGE@8=2FFCFDFFFCDFGGGGFGEB,>,GGGFEDGGGGGGGEGDEFECF@AB,FFEFEGF@GC8GGFGFFF:EFCDE?9E9FFGFGGGFEE,C7EGDGGGE@GFFGF@EF@7CF<D@:@C<FDFFGGEGGF8D,FCGEGGGGGDGF@FC7DE,EGGGGGGGGGGGGGGGGCCCCC
@AWDZ 380
TGGGGAATATTTCACAATGGGCGCAAGTCTGATGCAGCCATGCCGCGTGTATGAAGAAGGCCTTCGGGTTGTAAAGTACTTTCCGCGGGGAGGAAGGGAGTACAGTTAATACCTTTGCTCATTGATGTTACCCGCAGAAGAAGCACAGGCTTACTCCGTGCCAGCAGCCGCGGTAATACGGAGGGTGCAAGCGTTTATCGGAATTACTTGGCGTAAAGCGCACGCAGGCTGTTTGTTAAGTCAGATGTTAAATCCCCGGGCTCAACCTGGGAACTGCAACTGTTACTGGTAAGCTTGGGTCTCGTAGAGGGGGGTAGATTTCCAGGTGTAGCGGTGAAATGCGTAGAGATCTGGAGAAATACCGGTGGCGGAGGAGGCAACCTGGACGAAGACTGACGCTCAGGTGCGAAATCGTGGGGAGCAAACAGGATTAGATACCCT
+
GF8<@BFFGGF,<EFGFC,CF?CG:7C,CFFEFGFDF8@EFGCFEE7@FB@FAF<EDD,EFC8EECF7FEECCFGAEFCGGGG,BEBFC:=+@C=F++3B8,,,8CF@DF9==<FFCEC9EDA<<,CDFFCG<3+>::<7ACFGFG,,@*,,36D;7*8>>F;>@ECF:C*<*<BC+,8<8*=CECF5F,>FE*/*2<7;C88EGFFG,<:</?::*0+:CGDE5EEEG0:EEG?***0+<C***06:#:>1FG7C>FF<372D1<8=4C,FF<9C7,,,<,,D:,,>A,EA+6+>,+=@F7@@,E7EFGD<?AEB::,,,8GGFGFC>8+CFGF<C,@4+,C99@<<BC<CF,FGFCCC67+F7EFB7,C6C6,C,6,,C,8,7GGFDDECB,FCC,GE?FF@,F8FGFC+FGGECFC,F8EFEF@@EB<CDECGCCCCC
@AWDZ 381
TGGGGAATATTGCACAATGGGCGCAAGCCTGATGCAGCCATGCCGCGTGTATGAAGAAGGCCTTCGGGTTGTAAAGTACTTTCAGCGGGGAGGAAGGGAGTAAAGTTAATACCTTTGCTCATTGACGTTACCCGCAGAAGAAGCACCGGCTAACTCCGTTCCAGCAGCCGCGGTAATACGGAGGGTGCAAGCGTTAATCGGAATTACTGGGCGTAAAGCGCACGCAGGCGGTTTGTTAAGTCAGATGTGAAATCCCCGGGCTCAACCTGGGAACTGCATCTGATACTGGCAAGCTTGAGTCTCGTAGAGGGGGGTAGAATTCCAGGTGTAGCGGTGAAATGCGTAGAGATCTGGAGGAATACCGGTGGCGAAGGCGGCCCCCTGGACGAAGACTGACGCTCAGGTGCGAAAGCGTGGGGAGCAAACAGGATTAGATACCCT
+
AFGGGGFGFGGAFGGGGGFDFGGFGGGGGGFGGGGGGGGGGFGGGGDFFGGDFGGGGGGGFF@@FGGGGDGGFGGFFGGGGGEFGFGGGGFEEGGFGGG7><AEFGFAFCG9FFEFGCFFFGF,FGGEGGGGD:>+++@7FBCFFGG>FGGGFGGD>CF,2DC;E?FGGGGDFGGGFFG7:FGGGGGGGGGGGGGGCGDFGGGGCCF'FGGG@CGGGGGG;<<C8CECGFE>CEGFGGGGFC=CBFEFGFCCCFCGGB3>=E8DDCGGDD@EFC@??AF@@FF>F7FB@7>7CFFFCEE@CGGCGDFGGGFEGGCCGGGFBE<8FGGCFDDGFFFGGEGGCBDGGGGGGGGCGFEE?FF7FC@E7GCCFE7GGGGGGGGC?GGGGGGFGGGGGGGGGDDC8FEFGEGGGGGGGGFDGGGGGFGGGGGEE@EFCGFFB@BA8
@AWDZ 382
TGGGGAATATTGCACAATGGGCGCAAGCCTGATGCAGCCATGCCGCGTGTATGAAGAAGGCCTTCGGGTTGTAAAGTACTTTCAGCGGGGAGGAAGGGAGTAAAGTTAATACCTTTGCTCATTGACGTTACCCGCAGAAGAAGCACCGGCTAACTCCGTGCCAGCAGCCGCGGTAATACGGAGGGTGCAAGCGTTAATCGGAATTACTGGGCGTAAAGCGCACGCAGGCGGTTTGTTAAGTCAGATGTGAAATCCCCGGGCTCAACCTGGGAACTGCATCTGATACTGGCAAGCTTGAGTCTCGTAGAGGGGTGTAGAATTCCAGGTGTAGCGGTGAAATGCGTAGAGATCTGGAGGAATACCGGTGGCGAAGGCGGCCCCCTGGACGAAGACTGACGCTCAGGTGCGAAAGCGTGGGGAGCAAACAGGATTAGATACCCT
+
,CFEGGFGGGGGGGGFGFGFGGGGGGFGGGFGGGGFGGGGGGGGGGGCEGGGGGFFGGGGCFGGGGG7F,FFGGGDFFGGDGGGGGGGD>4>FGGGGGFGC=FECG,5DE?<DAFGGGFGGGGCFDEFGGDFFFG@CFGGGGGGGGGCGGDGGECG77FFGFFGGGG@GCCGEGCEGGC<CGEGG>:CG=>CFFG<CFGGGCC>FGC.FGGGDEEEFCG5EEGG5CCEC:GFCFF<7DFGEEGFFBEFGGBFGGGFG7DGF=<FD5CGFCFADDF?E@FFFGFGFDFGE:FF99GFDEC>+CFC9GGGCDFA,FECE<9A=<<@FFFGGGGGGGGGGGGECCFAFEFACFFFCE?FGGGGGF:FDGGEDGGGGGDDFF@7EGGGGGGGFF,GGGGGGGGGFFF7EDECGGGGGGGGFGGDGFA9GGGFGGGFGFGECCBC@
@AWDZ 383
TGGGGAATATTGCACAATGGGCGCAAGCCTGATGCAGCCATGCCGCGTGTATGAAGAAGGCCTTCGGGTTGTAAAGTACTTTCAGCGGGGAGGAAGGCGTTAAGGTTAATAACCTTGGCGATTGACGTTACCCGCAGAAGAAGCACCGGCTAACTCCGTGCCAGCAGCCGCGGTAATACGGAGGGTGCAGGCGTTAATCGGAATTACTGGGCGTAAAGCGCACGCAGGCGGTTTGTTAAGTCAGATGTGAAATCCCCGGGCTCAACCTGGGAACTGCATCTGATACTGGCAAGCGTGAGTCTCGTAGAGGGGGGTAGAATTCCAGGTGTAGCGGTGAAATGCGTAGAGATCTGGAGGAATACCGGTGGCGAAGGCGGCCCCCTGGACGAAGACTGACGCTCAGGTGCGAAAGCGTGGGGAGCAAACAGGATTAGATACCCT
+
GGGGEGGFGGGGGGGGGGGGGGGGGGGGGGGGGGGGGGFEGGGGGGGGG:FGGGGGGGGGGGGGGGGEFGGGGGGAEGGGGFFGGGEEEGEDEEGFGGCCFCGGGDFFGGGGGGGGGGGGCEFCGGGGFFGGFCEGGGGBFGGGGGGGGGGGGGGGGFGGGGEAFC;GGGGGG'GGGFDCEC:FFEGGGGCCGFEGGG?@EEC@ECF.GGGGGGGEEFGEEGGGGGGGGGG<FGFGGFGGFFGGFCGGGGFF=GGGGGFGGC@?8?FGGGGFGGGFDFGGF<FAF@,GFCDGFF,FF9C=FEFB<DFDGGGE?FCGFFF48=@ECGFGGEGCGFEFECFCGFFE=F9ECGFGGGF<GGGGF7EGGF=EGFGEGG@EGGGEEFCCFFDGGGGGGGFFEGGFGGFFGGGGGGGGGGGGGGGGGFFFCFDGEFGGGGGGCCCCC
@AWDZ 51981
TGGGGAATATTGCACAATGGGCGCAAGCCTGATGCAGCCATGCCGCGTGTATGAAGAAGGCCTTCGGGTTGTAAAGTACTTTCAGCGGGGAGGAAGGGAGTAAAGTTAATACCTTTGCTCATTGACGTTACCCGCAGAAGAAGCACCGGCTAACTCCGTGCCAGCAGCCGCGGTAATACGGAGGGTGCAAGCGTTAATCGGAATTACTGGGCGTAAAGCGCACGCAGGCGGTTTGTTAAGTCAGATGTGAAATCCCCGGGCTCAACCTGGGAACTGCATCTGATACTGGCAAGCTTGAGTCTCGTAGAGGGGGGTAGAATTCCAGGTGTAGCGGTGAAATGCGTAGAGATCTGGAGGAATACCGGTGGCGAAGGCGGCCCCCTGGACGAAGACTGACGCTCAGGTGCGAAAGCGTGGGGAGCAAACAGGATTAGATACCCT
+
FGGFGGGGEGGGGGGGGGA@FFFGDGGGGGGGGFFGFFFGGCFCGGGEG7C@FEFGGGGFE8EFGGGCFFDGGGGCGGGGFGGGGDGGGGGGGG8ECE8?F<FDGBDDEFGGF<F9?F9BF9AFGFE7FFEGG7CGDFGGGGGGGGGEGG>FGGGGGGGGGGGGGFGGGGCGGGGGGGGGGGGGGFGGGGGGGGCE5?FFEECC?GCCGGGFGGGGGGGGGDEGGGGGGGGEGGB?@FGCF>FFGFG9?FF:+EFFGGGFEGDFGGFCCGGGGFF@4F,GGGCEFCF>+<CFF9FF@ADGECFFGGF7GGDDF<FEGGGGGGGGGGGGF8GGCE9FCGGGGFDF;E,B,DFGDFF<EADFCGGGGEGGC@GDGGGFEF:@<FGGFAFDDGFGGGGGFC8GFFCGGGGDGGGGGGGC@FEFGDFAFEAGGGGGGGGGCCCCC
@AWDZ 385
TGGGGAATATTGCACAATGGGCGCAAGCCTGATGCAGCCATGCCGCGTGTATGAAGAAGGCCTTCGGGTTGTAAAGTACTTCCAGCGGGGCGGAAGGGAGTAAAGTTAATACCTTTTCTCATTGACGTTACCCGCAGAAGAAGCACCGGCTAACTCCGTGCCAGCAGCCGCGGTAATACGGAGGGTGCAAGCGTTAATCGGAATTACTGGGCGTAAAGCGCACGCAGGCGGTTTGTTAAGTCAGATGTGAAATCCCCGGGCTCAACCTGGGAACTGCATCTGATACTGGCAAGGTTGAGTCTCGTAGAGGGGGGTAGAATTCCAGGTGTAGCGGTGAAATGCGTAGAGATCTGGAGGAATACCGGTGGCGAAGGCGGCCCCCTGGACGAAGACTGACGCTCAGGTGCGAAAGCGTGGGGAGCAAACAGGATTAGATACCCT
+
,<FGGGFGFGGGFGGGGGA@CFCEGDGGGGGDCAF<FGDEGGFGGG7FCCEGFFGGAFFGGGGFGFECFGGFGGG9FGGGFGGC<?++>C+@7BFGCDD3CD3,<8F9=CFG8FFF,F<AEGGGGGDEF,FFECF*<F,<<CGCFEGGGD:<CCCCE7F7FF9,*:CGFGGE>:*;FGG88CEGGGEEGGG5CCECF>GFGE=FFFGG8<EEGCEGECFEGDGGC#&*2<CEFGFGGG%23?FFC<;5:@,:<CC<CFFFCFFFDGC8>)FFGGEB@AEEF>CA?8,8@,A<@,FFF@3+=+7C,,7DGGFB,CBB?F<,?8F@F,=>++@7EF,@,CFCGGGFFFGFFE8<FGGGGGGGGGDGC=FF<F=?+++@@8+:,8EF7C@GF<GF>GGFEF<C<D@@GFB,@@:GGGGGFFF9FF<FDGFGFCAFEDEEC@<C<
@AWDZ 386
TGGGGAATATTGCACAATGGGCGCAAGCATGATGCAGCCATGCCGCGTGTATGAAGAAGGCCTTCGGGTTGTAAAGTACTTTCAGCGGGGAGGAAGGGAGTAAAGTTAATACCTTTGCTCATTGCCGTTACCCGCAGAAGAAGCACCGGCTAAATCCGTGCCAGCAGCCGCGGTAATACGGAGGGGGCAAGCGTTAATCGGAATTACTGGGAGTAAAGCGTACGCAGGCGGTTTGTTAAGTCAGATGTGAAATCCCCGGGCTCAACCTGGGAACTGAATCTGAGACTGGCAAGCTTGAGTCTAGTAGAGGGGGGTAGAATTCCTAGTGTCGCGGTGAAATGCGTAGAGATCTGGAGGAATACCGGAGGCGAAGGCGGCCCCCTGGACGAAGACTGACGCTCAGGTGCGAAAGCGGGGGGAGCAAACAGGATTAGATACCCT
+
FGGGG7@FE9@EF<EEFEECF8CCCDEE,C9@FFADFCEGGFDFCFC@F@FFFF<@CE<FGDC<EDGF,8CF9?FA?ECFFC,,EGFGGG+4@C=BCC<4CF9?D?DGGG9F8,?,BC5>=FC9,=FFFC>,<FEGE+@,<,@85<:FG8B7,>>7:::F*:FC@?:,8*1<B<:7+2<*;E::B*:::*1/12;*A7,/>8;880CCC@8;>8C9CF?8*1**:8CCCCC8::?2<5#;6C<C.CF<<<?CG:12<7B8*':<9?57?:C%@9<-'8?;;@,,83@<5,,@3,F7EB@>=,,@,3F>ECF@DF,38=8GFB8,,DE=>+DGGFAFECF7C@<<9<,,B9,4DFB5EEA+CFCC8,E@CB8,:766CE@@@F7CGFC,EEE<:CFC@,@@<C+@F@:9CF@:C@+@@E@DCF@E<FFEFGGFE<FECBCC8
@AWDZ 387
TGGGGAATATTGCACAATGGGCGCAAGCCTGATGCAGCCATGCCGCGTGTATGAAGAAGGCCTTCGGGTTGTAAAGTACTTTCAGCGGGGAGGAAGGGAGTAAAGTTAATACCTTGCTCATTGACGTTACCCGCAGAAGAAGCACCGGCTAACTCCGTGCCAGCAGCCGCGGTGATACGGAGGGTGCAAGCGTTAATCGGAATTACTGGGCGTAAAGCGCACGCAGGCGGTTTGTTAAGTCAGATGTGAAAGCCCCGGGCTCAACCTGGGAACTGCATCTGATACTGGCAAGCTTGAGTCTAGTAGAGGGGGGTGGAATTCCAGGTGTAGAGGTGAAATGCGTAGAGATATGGAGGAATACAGGTGGCGAAGGCGGCCCCCTGGACGAAGACTGACGCTCAGGTGCGAAAGCGTGGGGAGCAAACAGGATTAGATACCCT
+
EGGGGGGGGGGGFGGGGGGGCFFGGGDGGFGGGGGGGGCFGFGGGG+@CE8FFGFFGFGGFGGG9C@7F=CFDFG9?EGFGG,CFCCC+CFCCEF<:F@F@<A,E@FFGGGGGGF<DFG9BFGFG7FFF7,B+:C:CDCFGGGGFF*:<>8E@C,21><@C,:FB><FCF<*<*<<<F7C5BFEEGG+C9F5C;**<FEGGGFC<C3:@5A?0GDFF<C8EE5C8FCGC7C>E<A5FGFF;:F?FFFCGFC#CFGEECFF>&FFFF8F@CFE$FFB<<71=CGF@>B>,>@,9GGGEC,,9,D,GFEF@+:AE5,GFFB=<8ADGCFFEA,FFAGGGGEE7FC,F?9A9,EF<C,FFC,C-,CFB7E@GGGGGEEF6+@,GF@FEFGGGF@DGGGGGFE,GGE7GDGGEF@@@EF@GGGGFFGGFGFGGFGGGGFC8C@B
@AWDZ 388
TGGGGAATATTGCACAATGGGCGCAAGCCTGATGCAGCCATGCCGCGTGTATGAAGAAGGCCTTCGGGTTGTAAAGTACTTTCAGCGGGGAGGAAGGGAGTAAAGTTAATACCTTTGCTCATTGACGTTACCCGCAGAAGAAGCACCGGCTAACTCCGTGCCAGCAGCCGCGGTAATACGGAGGGTGCAAGCGTTGATCGGAATTACTGGGCGTAAAGCGCACGCAGGCGGTTTGTCAAGTCAGATGTGAAATCCCCGGGCTCAACCTGGGAACTGCATCTGATACTGGCAAGCTTGAGTCTCGTAGAGGGGGGTAGAATTCCAGGTGTAGCGGTGAAATGCGTAGAGATCTGGAGGAATACCGGTGGCGAAGGCGGCCCCCTGGACGAAGACTGACGCTCAGGTGCGAAAGCGTGGGGAGCAAACAGGATTAGATACCCT
+
<FGGGGGGFGGFGGGFGGGGGGGGGGGGGGGGGCFGGGGGGGGGGGGGGGFCGGCFF<FAFGGGF7@@GGGGGGGEFGGGGGG9EBFDFE=:BEF<EGGE:D<BDFFFFGGGGGGGCFCFGFGFGGGGGGGGGGGGGGGDFGCFFEGGDGGCF8>FFG@FEGFGGGGGFEGCFGGGGGGGDEBFGGGE6FGGDE>CE=@CGGDF?GG>FGGGGCEGGCFCCCGEGEGGGGGGGGEGGGDFGGF@@GGGFFFE9ECCCFEGGEDFB>EE=8<,EFFFEFF<FEFCFGGFFGGFFGFGFCGF7C7F9GGGGF@FGGGFGGGF?=8FGFCGGGF@FDCFGFDFB<FGGGGCFCGGGGGGFGGGF@+GGGGGGGGGGC7C@+CCDEEGFAGFEFGGGFGEFGGGFGGEE>EGGGE>GGFEGGGGGCGCGEGGGGFGGFE8CCCCC
@AWDZ 389
TGGGGAATATTGCACAATGGGCGCAAGCCTGATGCAGCCATGCCGCGTGTGTGAAGAAGGCCTTCGGGTTGTAAAGCACTTTCAGCGGGGAGGAAGGCGATAAGGTTAATAACCTTGTCGATTGACGTTACCCTCAGAAGAAGCACCGGCTAACTCCGTGCCAGCAGCCGCGGTAATACGGAGGGTGCAAGCGTTAATCGGAATTACTGGGCGTAAAGCGCACGCAGGCGGTCTGTCAAGTCGGATGTGAAATCCCCGGGCTCAACCTGGGAACTGCATTCGAAACTGGCAGGCTAGAGTCTTGTAGAGGGGGGTAGAATTCCAGGTGTAGCGGTGAAATGCGTAGAGATCTGGAGGAATACCGGTGGCGAAGGCGGCCCCCTGGACAAAGAATGACGCTCAGGTGCGAAAGCGTGGGGAGCAAACAGGATTAGATACCCT
+
GGFFGDDFEFGGGGGGGGGGEF@FGGEFGGFGGFG<@FGGGFGGGGGGGGGGFGGGGGGFGGCFFCE7FGGGEGGGGGGGGGGFFE7>+>@CEF8EFFFEGGE9FCFDGGGFGGGG9CFGGGGGGGGCGGGGG,@<DF<,FF,@FGGG7CGG8BEECC@:CCFFGGGGGGGECBF7CGGCC*C7E@7B6FCF>EGGG>G>E<EFG@CE:2+::9*CGECEE8:CEG=:E,CC:8CC<G:9EFDCC;;GGFCC:CFFGEFGG=GFFFGFGFFGGGFFFFGGFGDFD,,GD8GEDDFGFFC>9GFFGGGGGGFFEF,GEEEBE8GGGFFF>E>BGGFFFFF7DGGGGGGGEC8EDGFFFFC+F7GGGDGGFGEGF:CDFECCGCCACEFCFEFC,GFGFAGGGGGGEDGGGGECFGFEGEDFE8GGGCFFGFEGGFF<CC8@C
@AWDZ 390
TAGGGAATCTTCGGCAATGGACGAAAGTCTGACCGAGCAACGCCGCGTGAGTGAAGAAGGTTTTCGGATCGTAAAACTCTGTTGTTAGAGAAGAACAAGGATGAGAGTAACTGTTCATCCCTTGACGGTATCTAACCAGAAAGCCACGGCTAACTACGTGCCAGCAGCCGCGGTAATACGTAGGTGGCAAGCGTTGTCCGGATTTATTGGGCGTAAAGCGAGCGCAGGCGGTTTCTTAAGTCTGATGTGAAAGCCCCCGGCTCAACCGGGGAGGGTCATTGGAAACTGGGAGACTTGAGTGCAGAAGAGGAGAGTGGAATTCCATGTGTAGCGGTGAAATGCGTAGATATATGGAGGAACACCAGTGGCGAAGGCGGCTCTCTGGTCTGTAACTGACGCTGAGGCTCGAAAGCGTGGGGAGCAAACAGGATTAGATACCCT
+
GGGDGGGGGGGGGGGGGGGGGGGGGGGGGGGGGGGGGGGGGGGGGGGGGFGGGGGGGGGGGGGGGGGGGGGGGGGGGGGGGGGGGGGGGGGGFGGGGGGGGFCCGGGGGGGGGGGGGDGGGGGGGGGGGGGGGGGGGGGGGGGGGGGGG?CGDFECGGGCFFFGGGGGGGGGGGGCFGGGGGGGGGFGGFCFFGGEGGGGDEGGFFGGGGGGGGGGFGGGEGGGGGGDGGGGGGGGGGFGGFCGFFGGGGGEECFFEDGGGGEFFGGGGGGGGF9F8GGGFGDFFDFGFFFDEFGGGFGGGFGGGGFFGFGGGGGFCGGGF8GGFGGGGGDGGGGGGGGGFCGFGGGGGGGGGGGGGGGGEECGGGCEFGGGGGGGGGGFFGFFC99GGGGGGGGGGGGGGGGGFGCGGGGFCGFGGGGGGFGGGCGFGEAGGGGGCCCCC
@AWDZ 391
TGGGGAATATTGCACAATGGGCGCAAGCCTGATGCAGCCATGCCGCGTGTATGAAGAAGGCCTTCGGGTTGTAAAGTACTTTCAGCGGGGAGGAATGGAGTAAAGTTAATACCTTTGCTCATTGACGTTACCCGCAGAAGAAGCACCGGCTAACTCCGTGCCAGCAGCCGCGGTAATACGGAGGGTGCAAGCGTTAATCGGAATTACTGGGCGTAAAGCGCACGCAGGCGGTTTGTTAAGTCAGATGTGAAATCCCCGGGCTCAACCTGGGAACTGCATCTGATACTGGCAAGCTTGAGTCTCGTAGAGGGGGGTAGAATTCCAGGTGTAGCGGTGAAATGCGTAGAGATCTGGAGGAATACCGGTGGCGAAGGCGGCCCCCTGGACGAAGACTGACGCTCAGGTGCGAAAGCGTGGGGAGCAAACAGGATTAGATACCCT
+
EFGGGFCGCFGGFGGGCGG@CFGGGGCFFFAFG9FGA,FCFFGGGGGEGGFFGGGGGGFFEE@FFFGGFFBGGGGG<<CFEFGF9FCEED:F::D,<A9FF?AE?FEAFGGFGFGGGGGGGGGCGGDFGGGGGDD7:FEFGG7FGFFDGGGGGGGFGDGGGCDGFCFFGGGDEGEGGCFGCE=FEFGGFD=G>F8G*AFFACCFC<FFGFDGG@CEFE9=E:EEGC==EGE8GFF<B2=?:CGGFFGFA?@EEGGGGEDG<EFCFF:GGGGGGGGGGGGFFGGFCGFFFCGDF9GFF@7:B7GGGGGGGGGGGGGGGGFDFF8GGGFGGGFCFGGFCDGGGGGGGGFFEFGFFGFAFFGGGEDGGGGFF9GGGGGGECCDECDGGGGFGGGGGGGGGGGFGGGGGGFCFGGGGGGGGGGGGGGFGCGGGGGGGFF8C<@BA
@AWDZ 392
TGGGGAATATTGCACAATGGGCGCAAGCCTGATGGGGCCATGCCGCGTGTATGAAGAAGGTCTTCGGGTCGTAAAGTACTTTCAGCGGGGAAGAATGGAGTAAATTTAATACCTTTGCTCATTGACGTTATCCGCAGAAAAAGCCCCGGCTAACTCCGTGCCAGCAGCCGCGGTAATACGGAGGTTGCAAGCGTTAATCGGAATTACTGGGCGTAAAGCGCACGCAGGCGGTTTGTTAAGTCAGATGTGAAATCCCTGGGCTCAACCTGGGAAATGCATCTGAAACTGGCAAGCTTGAGTGTCGTAGAGGGGGGTGGAATTCCATGTGTAGCGGTGAAATGCGTAGAGATATGGAGGAATACCGGTGGCGAAGGCGGCTGTCTGGACGAAGACTGACGCTCAGGTGCGAAAGCATGGGGAGCAAACAGGATTAGATACCCT
+
G@FFGGBFEFG9FGGGGGGG,EGGGGGGGGGGGG,;CFGGAFGGGGEFGGGGFGGGGGGF,:FGGDGGF+FFFFGD<EFGFG<5,,>F+>>+BFF,8<DCD,8B,<,7C@<,BBFD<C<9C=FEGG:BDG,CF+3+5+3,@FCF:FGGDGEGGGGCGGG<>FFFCGFGGCE:E?@EGFCCBFGG(:FCCCFFDEED;1FGD8/;F;1CEGGFC=C<CEFG>#3CGGEDGGGGGG:CFFG?GG.GGGFFFEED7FC(#3AD5C@F@6C,3#GFC$E=,3<=/BC9GFFF@,DA,DCGGFC6+++C<GGFF@+8,FE,GGGEF?EF9GGGGDGGGGGGGGGDGGFCGF@5BC,GFFC,FGF@GDGCGGGF7GGGGGGFC;,,9GGEFF66,,,GGGGFGGGF8GGFEFEGGGGFF-GFEC,GGGGGGFFGFCGGGGGGCCCCC
@AWDZ 393
TGGGGAATCTTCGGCAATGGGCGAAAGTCTGACCGAGCAACGCCGCGTGAGTGAAGAAGGTTTTCGGATCGTAAAACTCTGTTGTTAGAGAAGAACAAGGATGAGAGTAACTGTTCATCCCTTGACGGTATCTAACCAGAAAGCCACGGCTAACTACGTGCCAGCAGCCGCGGTAATACGTAGGTGGCAAGCGTTGTCCGGATTTATTGGGCGTAAAGCGAGCGCAGGCGGTTTCTTAAGTCTGATGTGAAAGCCCCCGGCTCAACCGGGGAGGGTCATTGGAAACTGGGAGACTTGAGTGCAGAAGAGGAGAGTGGAGTTCCATGTGTAGCGGTGAAATGTGTAGATATATGGAGGAACACCAGTGGCGAAGGCGGCTCTCTGGTCTGTAACTGACGCTGAGGCTCGAAAGCGTGGGGAGCAAACAGGATTAGATACCCT
+
CEGGGCFGGGGGGEGEEGGGFGGGGGGFGGGGGGGGGGGGGGGGGGGGGGGG<ECFFFGGGGGGGCGGFGGGGGGGGGFGAFG<FGG9EEFGGGGGGGGGGFGGCEGGGGGGGGGFFDFGGGGFGGG7FFFGGA<DGGGFGGGGGGGGECCGGGGGGF1GGGGGGGGGGGGGG*GGGFGGF<>FGFDFBE=@DFGG@BFF7EEGGGGGFF5CCEGEGGEGEGGCCEEC:+;8<FC9FG?B<:FGCF@FFGFA7E7CE3>EB8;CC>C?CGE@DGGFDFGFFGDGGDGFFD=C,=,9,,B,CGGGGGGGGF?FFGGGFFGGGGEGFF9GGGGGGGGFEGGFGCGGGEFAGFGEGFCA,FC,6-FGGGGF7FEFFECDGDGDE8FGGGGGGGFGGGGGDFGGGFGGFGFGGGGGEGGGGGGGFDGGGFGGGGGGGGF@CC<CA
@AWDZ 394
TGGGGAATATTGCACAATGGGCGCAAGCCTGATGCAGCCATGCCGCGTGTATGAAGAAGGCCTTCGGGTTGTAAAGTACTTTCAGCGGGGAGGAAGGGAGTAAAGTTAATACCTTTGCTCATTGACGTTACCCGCAGAAGAAGCACCGGCTAACTCCGTGCCAGCAGCCGCGGTAATACGGAGGGTGCAAGCGTTAATCGGAATTACTGGGCGTAAAGCGCACGCAGGCGGTTTGTTAAGTCAGATGTGAAATCCCCGGGCTCAACCTGGGAACTGCATCTGATACTGGCAAGCTTGAGTCTCGTAGAGGGGGGTAGAATTCCAGGTGTAGCGGTGAAATGCGTAGAGATCTGGAGGAATACCGGTGGCGAAGGCGGCCCCCTGGACGAAGACTGACGCTCAGGTGCGAAAGCGTGGGGAGCAAACAGGATTAGATACCCT
+
FFGGGEGGGGGGGGGGGGGGGGGGGGGGGGGGGGGGGGGGGGGGGGDFGGGGGGGGGGGGGGDGGGGGGGGGGGGGGGGGGGGGGGGGGGGGGGGGGGGGGGEGFFGGGGGGGGFGFFGGGFGCGGGGGGGFGGGEGGGGGGGGGGGGGEGGGG8FF<GFDGGGGGGGGGGGGGGGG:EBCFFGGGGGGGFGDGGGGGGGGGGGGGGGGGG?<CGCFGGGGDEGGGGDGGGEEGGGGGFGFCFGFGGGGGGGGGGGGFGGGGGGFCFAGGGFFBFCDGEC@GFGGGGGGFFGGGGEFDCEFCE@,GGGGGGGDGGGFGGCGGGGGGGGGGGCFGFGGFFGGFFGGGEECCGGGGGGGGFGGDGGGGGGDGGGGGGGF::>CGGGGGGGGGGGGGGGGGGFGGGGGGGGGGGGGGGGGGGGGGGGGGGGFDGGGGGGC<8CA
@AWDZ 395
TAGGGAATCTTCGGCAATGGACGGAAGTCTGACCGAGCAACGCCGCGTGAGTGGAGAAGGTTTTCGGATCGTAAAGCTCTGTTGTAAGAGAAGAACGAGTGTGAGAGTGGAAAGTTCACACTGTGACGGTATCTTACCAGAAAGGGACGGCCAACTACGTGCCAGCAGCCGCGGTAATGCGTAGGTCCCGAGCGTTGTCCGGATCTATTGGGCGTAAAGCGAGCGCAGGCGGTTAGATAAGTCTGAAGTTAAAGGCTGTGGCTTAACCATAGTACGCTTTGGAAACTGTTTAACTTGAGTGCAAGAGGGGAGAGTGGAATTCCATGTGTAGCGGTGAAATGCGTAGATATATGGAGGAACACCGGTGGCGAAAGCGGCTCTCTGGCTTGTAACTGACGCTGAGGCTCGAAAGCGTGGGGAGCAAACAGGATTAGATACCCT
+
GGGFGGGGGGGGGGGGGGGGFGGGGGGGGGGGGGG>CFGGGGGGGGGGDDFGGFCDGGGGGGGGGGGGGGG@FGGGGGGGGGGGGGGGGGGGGGGGD:FFFGGFGGGGGGG?FGFFGGGGGGGGGGGGGDFGGFGGGFA8FDBAFBFGC8B@5>CGGGEGG>FF??GGGGGGGGEE?FFCG:FF7?F?CBCC7CF>ECCFGE;EEGC<EEECABCCC;CFEEC:EE5GDGGGFG;-CCCCDCFC@,<,CCFGFGF<@GFFG<E+BD@A$DFF7FFBBFGGFFDC88,,,9EAC,DFGGGGGCFGGGGE@F?EGGGGGFFFEAA8DGGGGCEFFGGGFGGGGGFFFFEGGGFFDC?GGGEC@GGGGGGGDFFB>F@GGGGGGGGGGGGEGGACECCFC?GGFFC78GEFFEGCF@<GGFGGGGFAGGGGGCGGGGGGCCCCC
@AWDZ 396
TGGGGAATATTGCGCAATGGGCGCAGGCCTGATGCAGCCATGCCGCGTGTATGAAGAAGGCCTTCGGGTTGTAAAGTACTTTCAGCGGGGAGGAAGGGAGTAAAGTTAATACCTTTGCTCCTTGACGTTACCCGCAGAAGAAGCACCGGCTAACTCCGTGCCAGCAGCCGCGGTAATACGGAGGGTGCAAGCGTTAATCGGAATTACTGGGCGTAAAGCGCACGGAGGCGGTTTGTTAAGTCAGATGTGAAATCCCCGGGCTCAACCTGGGAACTGCATCTGAAACTGACAGGCTTGAGTGTCGTAGAGGGGGGTAGAAGTCCAGGTGTAGCGGTGAAATGCGTAGAGATCTGGAGGAATACCGGTGGCGAAGGCGGCCCCCTGGACGAAGACTGACGCTCAGGTGCGAAAGCGTGGGGAGCAAACAGGATTAGATACACT
+
GGGGGGGGGGGGG7FG7FFGGGGGG+@BFGGGGGGGCGFGGGGGGGGGGGGGGFFEFGGCGGGGGFG+FGGGGFG,EAFGGGGGGGGGEGGGGGG8C+,BFD,B?FFF,B<<D,33,:33,:FFBB=FFEGFF7B<+<F78::FGGGDE*C@FFGGG*<BFFGGGFCFFGGDE:*<?=GGC*7@C:C;FGG@<CEC8FG>EG#:A@FF?:;CCFCCGC??EFEE#>FCEC<C2-?8G=FC(=1C@FGGFB<8C=6CG<;BC@;FGFCGGGGEGFFC<@?#9E@,FGGF@,8+GGF<FA@++=8DCGGGGGGF?F9F<EC,GGFFDGFF7EFCFBFFDCFCF7F9GGE8FGFAGCAGGFF7C7CFECCGFGGGGF:F:C+F,GGGFC,DGFEFDGEFC@FC,FF@,@7GGGEEGGGGGGGGGGGGGEGFFAGFGGGF6A,A8
@AWDZ 397
TGGGGAATATTGCACAATGGGCGCAAGCCTGATGCAGCCATGCCGCGTGTGTGAAGAAGGCCTTCGGGTTGTAAAGCACTTTCAGCGGGGAGGAAGGCGATAAGGTTAATAACCTTGTCGATTGACGTTACCCGCAGAAGAAGCACCGGCTAACTCCGTGCCAGCAGCCGCGGTAATACGGAGGGTGCAAGCGTTAATCGGAATTACTGGGCGTAAAGCGCACGCAGGCGGGCTGTCAAGTCGGATGTGAAATCCCCGGGCTTAACCTGGGAACTGCATTCGAAACTGGCAGGATAGAGTCTTGTAGAGGGGGGCAGAATTCCAGGTGTAGCGGTGAAATGCGTAGAGATCTGGAGGAATACCGGTGGCGAAGGCGGCCCCCTGGACAAAGACTGACGCTCAGGTGCGAAAGCGTGGGGAGCAAGCAGGATTAGATACCCT
+
GGGGGECGGGGCFGFGGAEEFFGGGGG8FEGFGGFFCFGGGGGGGGGGGGGGGGGGGGG8FEGGG@CEGDGEGGGEFGGGGGGGFGCDGDD+CFGDCFG@FE:DCDAB?FGGGGGGGGGGGGDCGGDFGGGGG7CF7:F,DFFCFGFGEEEEGFGGECG*CFGGGGGG7BFFCF@FGGGDE77<EEGGFGDFGFE5&:C8?E>F-CFFGGFGEFCEFGGEGCC5EEC>EFC4/'F<CEFFC;=,6,BFGFF7C<FFG@<FFFG@3<E<,CFFGDFFD<FC7GFDC,<@,,@6,,CCB@=,>9GGGDFGGGFFFEFF?DE?,E=,?:,DGGFCFF9GFGECC9<9FFFF=:,GFC,FFCF:CCCE=C?DFGGGFEFDGDE>FFFF9GCGGGFE7GGGGGGGGGGECEGGDDGGGGGGGGGFE@GDGGGGGGGGGGGGCCCCC
@AWDZ 398
TGGGGAATATTGCACAATGGGCGCAAGCCTGATGCAGCCATGCCGCGTGTATGAAGAAGGCCTTCGGGTTGTAAAGTACTTTCAGCGGGGAGGAAGGGAGTAAAGTTAATACCTTTGCTCATTGACGTTACCCGCAGAAGAAGCACCGGCTAACTCCGTGCCAGCAGCCGCGGTAATACGGAGGGTGCAAGCGTTAATCGGAATTACTGGGCGTAAAGCGCACGCAGGCGGTTTGTTAAGTCAGATGTGAAATCCCCGGGCTCAACCTGGGAACTGCATCTGATACTGGCAAGCTTGAGTCTCGTAGAGGGGGGTAGAATTCCAGGTGTAGCGGTGAAATGCGTAGAGATCTGGAGGAATACCGGTGGCGAAGGCGGCCCCCTGGACGAAGACTGACGCTCAGGTGCGAAAGCGTGGGGAGCAAACAGGATTAGATACCCT
+
GGGGGEGGGGFGDFFFFDGFGGEGG:FGGGFGFGGGGCEFGFGGGGGGGG?FEF9EFGGGGGGGGGGDGGGGGGGCF9FGGGEGFGEEDE@FGGGGCFGGGGGFGGGGBEFGGC<FDFFGGFD<DCEGGGGGGCE:FGG7C8FFGGGGE:BG:C,>FCFGDGGFGGFFGCFGGGGE?CCGGEGGGFGGCG?=CEGD57EFGG8CECFGGGCFDGC>FC#C8GGGEEGDCGGGGCEFFGA<CF>DC9C;<97EGC@CC>FE@CC@7#CFGGFGGFGF@2CC8>ECFF@3@,9FGGGGF=@83+GGCGF@@EFGFEAGFCFEE<<8CF<7EEDGGGGFGGGGGGFDGGGF<9FGF<<@BF7CFCGGGGGGGGGGCF@@C+@,8GF@GEFGFGGGGGGGGEECGGGF:>FCDEGFGGGGGGFCGGGGGGGGGGGGGFFCCC@CC
@AWDZ 399
TGGGGAATATTGCACAATGGGCGCAAGCCTGATGCAGCCATGCCGCGTGTATGAAGAAGGCCTTCGGGTTGTAAAGTACTTTCAGCGGGGAGGAAGGGAGTAAAGTTAATACCTTTGCTCATTGACGTTACCCGCAGAAGAAGCACCGGCTAACTCCGTGCCAGCAGCCGCGGTAATACGGAGGGTGCAAGCGTTAATCGGAATTACTGGGCGTAAAGCGCACGCAGGCGGTTTGTTAAGTCAGATGTGAAATCCCCGGGCTCAACCTGGGAACTGCATCTGATACTGGCAAGCTTGAGTCTCGTAGAGGGGGGTAGAATTCCAGGTGTAGCGGTGAAATGCGTAGAGATCTGGAGGAATACCGGTGGCGAAGGCGGCCCCCTGGACGAAGACTGACGCTCAGGTGCGAAAGCGTGGGGAGCAAACAGGAGTAGATACCCT
+
GGGGGFGGGGGGGGGEGGGGGGGGGGGGGGFDFGGGGGGGGGGGGGGGGGGGCFG9FFGGGGGGGFGCFGGGGGGGGFGFGGGGGGGC>CF7FFGGGGFGGGFGFGGFFFGGGFFFCGGGGGGC9DEGGGGGGGGGDGFFGGGGGGGGGGGGG?GGGCFGGFGGFGGGGGGG;GDGFGGDEFGGGGGG8CFGGGG9CGF9GEGFGCFFFGGGDCEGGGCEGGGGGGGGEEECGGGGGGFGGGGG@CGGGGFFGCFFGFFCEGGF;7FFGG>GF9GECFFEECFFCCBEF7GFGFGFGGGE@GGGEGGGGDGGGGGGFCF8CGGGGGGGGGGGFGEGGGGC@79GGGGFFAGGGGFGGGGGGCGGEGGGFGGGGGGGGEGFGGGGEGGGGGGGGGGF7FAEFGFFCFCGGGGGGGGGGGGGGGGGGFGEC;,FGGGGCCCC@
@AWDZ 400
TGGGGAATATTGCACAATGGGCGCAAGCCTGATGCAGCCATGCCGCGTGTATGAAGAAGGCCTTCGGGTTGTAGAGTACTTTCAGCGGGGAGGAAGGGAGTAAAGTTAATACCTTTGCTCATTGACGTTACCCGCAGAAGAAGCACCGGCTAACTCCGTGCCAGCAGCCGCGGTAATACGGAGGGTGCAAGCGTTAATCGGAATTACTGGGCGTAAAGCGCACGCAGGCGGTTTGTTAAGTCAGATGTGAAATCCCCGGGCTCAACCTGGGAACTGCATCTGATACTGGCAAGCTTGAGTCTCGTAGAGGGGGGTAGAATTCCAGGTGTAGCGGTGAAATGCGTAGAGATCTGGAGGAATACCGGTGGAGAAGGCGGCCCCCTGGACGAAGACTGACGCTCAGGTGCGAAAGCGTGGGGAGCAAACAGGATTAGATACCCT
+
FGCCGGG?<FGFFFFFGFGGGGGGGGGGGFGGGGGGGGFFCFGGGGCCGGGG9<FEFCFCFFGGF<C>FE7=EFGFGGGGGGGGDGGGGD7+@@EF+B,BCC,?FFGGGGGGGGGGGGGGFGGDF<CG7FCGD7CFCCF7CAFGGGGG@EGGGG?FCCFCFF9:FE7<8<CCFG*CGDFGG7BFGGGEGEEGGGD=CFG5>EEGGGGG:C+:?CEG#ACEEGGGE>G*1GF8F#GGG?=FCCF>::F7,<@><CCCCCF,:,>F1CE&F>FGGFF?FF?:@F=>D,><:CGGGGGFGE@F=7B;FGEFF=DC9GFB<F9,ECGFF@FC>CEGGCF?GGDGGGGGFFGFFFGGGGGFDE7>GGFGCF9E,FCEF@B@C+C7GGGFBFCADF@C7CC:CF@C,<7F7C7CFGGFCE<EGGCFGGDGGFEAEDCDFE<FCCCA6
@AWDZ 401
TGGGGAATATTGCACAATGGGCGCAAGCCTGATGCAGCCATGCCGCGTGTATGAAGAAGGCCTTCGGGTTGTAAAGTACTTTCAGCGGGGAGGAAGGGAGTAAAGTTAATACCTTTGCTCATTGACGTTACCCGCAGAAGAAGCACCGGCTAACTCCGTGCCAGCAGCCGCGGTAATACGGAGGGTGCAAGCGTTAATCGGAATTACTGGGCGTAAAGCGCACGCAGGCGGTTTGTTAAGTCAGATGTGAAATCCCCGGGCTCAACCTGGGAACTGCATCTGATACTGGCAAGCTTGAGTCTCGTAGAGGGGGGTAGAATTCCAGGTGTAGCGGTGAAATGCGTAGAGATCTGGAGGAATACCGGTGGCGAAGGCGGCCCCCTGGACGAAGACTGACGCTCAGGTGCGAAAGCGTGGGGAGCAATCAGGATTAGATACCCT
+
GGGGGGGGGGGGGGGGGGGGGGGGGGGGGGGGGGGGGGGGGFGGGGGGGGGGGGDFGGGGGGGGG?::FGGGGDFCFGGGGGGGGGGGCCEDFDGCGEGGGA?F<FGGFFCFGGGGGGGGDGGGGG7FFGGGG7E<FFCFGGGGGGFGEEGGGGGGGG?FFG@GGGGGGG?FFGDG5GGG<GGGGGGGGFCFEGGG;EGCCGFGGFGGGGGFDGDEGGGGGGGGGGGDGGGGGGEFFFFGGGFGFFGGGGFGGGGGGFGGEGGF@EGGFFGGGFFC?FFGFE9FGGFFGFGGGF@FCFFC>GFFGGGGGGGGGGGFFAE=F8EFGGGGEGGGGGGGGGGGGEGGGGGFD9FGGGGGGGF+GCCGGGGGGGGGGEDGFBCC<FGGGGGGGGGGGGGGEGGGFGGGGFCGGGGF7GGGGGGGGGGGGGGGFFFCGGGFCCBCB
@AWDZ 402
TGGGGAATATTGCACAATGGGCGCAAGCCTGATGCAGCCATGCCGCGTGTATGAAGAAGGCCTTCGGGTTGTAGAGTACTTTCAGCGGGGAGGAAGGGAGTAAAGTTAATACCTTTGCTCATTGACCTTACCCGCAGAAGAAGCACCGGCTAACTCCGTGCCAGCAGCCGCGGTAATACGGAGGGTGCAAGCGTTAATCGGAATTACTGGGCGTAAAGCGCACGCAGGCGGTTTGTTAAGTCAGATGTGAAATCCCCGGGCTCAACCTGGGAACTGCATCTGATACTGGCAAGCTTGAGTCTCGTAGAGGGGGGTAGAATTCCAGGTGTAGCGGTGAAATGCGTAGAGATCTGGAGGAATACCGGTGGCGAAGGCGGCCCCCTGGACGAAGACTGACGCTCAGGTGCGAAAGCGTGGGGAGCAAACAGGATTAGATACCCT
+
FGGFGFGGGGGGGGGGGGGCGGGGGGGGGFFGGGGGGGGFGGGFGGGGGGGGFFFEFGFFFGGGFFGGGGGGGGGG<FGGGGGGGGGCEFGGGGFCCEDFGGGCGGGGCEFGGGGGGDCF99FFGFEFGFGGGGGGGFGFDCFDB:FE7C8FFEFFGGGFGGGG7,BFGGGE7B@FF>F>EFF<<EC;<FFGGGG=G>GG=DGFG9/3EGCGGGGACCEEGEGGGGGGEEGEGCGCEGGGGGGGFGGGFF?BB@FGGGGGGFGF@:EGFGGGGCFAFFFFFGFFF<GFFEGGGGGGGGGGGCCGCGGGGGGGGGGGFDF<FGGGFE<F7GGGGFDGGFF7GGGCFFFGCFCFFGGFGFGGGGFGGGGGGGGGGFCCC7C@8DGGGFCGFFGGGDGGGGGGFFGGGGGGFB@@CCGGGGGGF?GFGFGFGGGFGGGGCCCCC
@AWDZ 403
TGGGGAATATTGCACAATGGGCGCAAGCCTGCTGCAGCCATGCCGCGTGTATGAAGAAGGCCTTCGGGTTGTAAAGTACTTTCAGCGGGGAGGAAGGGAGTAACTTTAATACCTTTGCTCATTTACGTTACCCGCAGAAGAAGCACCGGCTAACTCCGTGCCAGCAGCCGCTGTAATACGGAGGGTGCAAGCGTTAATCGGAATTACTGGGCGTAAAGCGCAGGCAGGCGGTTTGTTAAGTCAGCTGTGAAATCCCCGGGCTCAACCTGGGAACTGCATCTGAGACTGGCAAGCTGGAGCCTCGTAGAGGGGGGTAGAATCCCAGGTGTAGCGGTGAAATGCGTAGAGATCTGGAGGAATACCGGTGGCGAAGGCGGCCCCCTGGACGAAGACTGACGCTCAGGTGCGAAAGCGTGGGGAGCAATCAGGATTAGATACCCT
+
FA8,+@CCFGGFGGFGGGFFCFG+CEGFF,C,CEFGFGGGG8FECGFF+89C9CFA6E,,<EFGG7C+EFGGGDC,C,EGGGCC9F+4>7C7FCB=F7=3B8,,,C?9BD,,DFFF<DGFAFG,3FFGGGGGF+@C++@FF@FFAF7FC>>FFD9DA>F@7FGFG6,=FEG*<<9:CF,<CE***F7:C<CF7FGGFC/CCE20CCEG218*.BF9FEE:?8#:CCC::=88<CF>7FC@F::?$;<>F?-CCCC8E>EFC8C$9>8@FCCFF9BC9@@:FB>8@,,DF@GGFCF+@A8++7FGFFCFGGGGFF<FAFA4+,E4E6,FCEGGGFFFGGF7GFFGGCFB<C,FGGGGGDGGGE@GGFCCC9GGGFCF@++,,@DF@F<EGFFFCEF@6;,@FF@FFBCGGGGGGGGGFFFGFCGF9@FEC,,EFFF8CB8B@
@AWDZ 404
TGGGGAATATTGCACAATGGGCGCAAGCCTGATGCAGCCATGCCGCGTGTATGAAGAAGGCCTTCGGGTTGTAAAGTACTTTCAGCGGGGAGGAAGGGAGTAAAGTTAATACCTTTGCTCATTGACGTTACCCGCAGAAGAAGCACCGGCTAACTCCGTGCCAGCAGCCGCGGTAATACGGAGGGTGCAAGCGTTAATCGGAATTACTGGGCGTAAAGCGCACGCAGGCGGTTTGTGAAGTCAGATGTGAAATCCCCGGGCTCAACCTGGGAACGGCATCTGATACGGGCAAGCTGGAGTCTCGTAGAGGGGGGTAGAATTCCAGGTGTAGCGGTGAAATGCGTAGAGATCTGGAGGAATACCGGTGGCGAAGGCGGACCCCTGGACGAAGACTGACGCTCAGGTGCGAAAGCGTGGGGAGCAAACAGGATTAGATACACG
+
9FGG7EEFFFGGGGGGGFEGGGEEGEG,DFDFCFGFGCGGCEGGGGGG7F8F9FEFFGGGGGGGG7FFFEEGCAF9CEGGEFGGFGECG+>F+=FD7C,FFG<DGGEF<FFEFGGGGGGGGGD,<B:FGECD<F<CEG7D<8,>FF7F@BEGGG;BD*@CFG9:FCFGG>FGGECGGCB:8BB77B7BBF:<?8A9CFC-5CEG/CCF-C8@<:ECE@@E.C8*08CCDF1CE*FF#?+:90FB1;CC<@FC=DFGGFFCCCFGGFG=>D@CC@)>.<A3<9:B>@,FC>AFD@8,=9@F=+D>,=C7EFD8GFA@?=?,8DDFFGGECGGEF<GGFF:?C7FAFDE=CGFGFCGFFFC+F@DGEFB6,F@F@+7E6,C@8FF@CF,9CE<C,7GGGGGECF@@,B6B@DGGGEFGFGGGFE@FFFCAF@C@@@FA<B<A8
@AWDZ 405
TGGGGAATATTGCACAATGGGCGCAAGCCTGATGCAGCCATGCCGCGTGTATGAAGAAGGCCTTCGGGTTGTAAAGTACTTTCAGCGGGGGGGAAGGGAGTAAAGTTAATACCTTTGCTCATTGACGTTACCCGCAGGAGAAGCACCGGCTAACTCCGTGCCAGCAGCCGCGGTAATACGGAGGGTGCAAGCGTTAATCGGAATTACTGGGCGTAAAGCGCACGCAGGCGGTTTGCTAAGTCAGATGTGAAATCCCCGGGCTCAACCTGGGAACTGCATCTGATACTGGCAAGCTTGAGTCTCGTAGAGGGGGGTAGAATTCCAGGTGTAGCGGTGAAATGCGTAGAGATCTGGAGGAATACCGGTGGCGAAGGCGGCCCCCTGGACGAAGACTGACGCTCAGGTGCGAAAGCGTGGGGAGCAAACAGGATTAGATACCCT
+
GGGGGEGGGGGDGGGGGGGGGGGGGGGFGCFGGGGGFGGGGFGGGGGGGGG9FFEFGGGGGGGGGGGGGGGGEGGGGFGGGGGGFGGGCFGCEGGC>EGGGGDFGGGGFGGGGGGGGGGGGGGGGGCGGGGGGGGGGGGCFGGGGGGEGGGGFFGGGC>F<GGGGGGGGGGGG?GD?5<>=>EEG>CD<CCFGFEEDFGEEGDG?GG>GGGGCF:CGGEEC8:CEGFC:FFFFCAFGGFGGFGG?GFGGGGGC7CCGFEFD:CB>>ADGFGDF<FCAGGGF@2/C,9GFDGGGFFF@D@7@CFGGGGGGDGGGGGGGGEB,8FGGGGFCEGGGDFGGEFF@+GGGGFFF9GEGGFGGGGFGFFEBGGGGGGDGEDGGGCD?GGDGGGGGGGGGGGGGGFGGGGGECFFGGGGGGGGGGGGGGGGGGGGFGGFGFF,CCCCA
@AWDZ 406
TGGGGAATATTGCACAATGGGCGCAAGCCTGATGCAGCCATGCCGCGTGTATGAAGAAGGCCTTCGGGTTGTAAAGTACTTTCAGCGGGGAGGAAGGGAGTAAAGTTAATACCTTTGCTCATTGACGTTACCCGCAGAAGAAGCACCGGCTAACTCCGTGCCAGCAGCCGCGGTAATACGGAGGGTGCAAGCGTTAATCGGAATTACTGGGCGTAAAGCGCACGCAGGCGGTTTGTTAAGTCAGATGTGAAATCCCCGGGCTCAACCTGGGAACTGCATCTGATACTGGCAAGCGTGAGTCTCGTAGAGGGGGGTAGAATTCCAGGTGTAGCGGTGAAATGCGTAGAGATCTGGAGGAATACCGGTGGCGAAGGCGGCCCCCTGGACGAAGACTGACGCTCAGGTGCGAAAGCGTGGGGAGCAAACAGGATTAGATACCCT
+
GGGGEGDGGGEFFGFG@FFFGGGGGGGFGGGGFGGGGGGGGGGGGGD:BF@EFGGFGGGGCGGGGDEGF@FGGGGGGGGGGCAFCCC7FGGGGGDG>F8FFF9FF<F,?FGGCFGG9DFGFCCFFFD:FAFGG7C3++3,>FFGGG>FCEGGGFEGGGGGGGGG7C:@@F*47<F<<CFCEECCD>C>CFFGGGG5A:<@CC@FFCE7@8CECEGGGGFGGGGE*B=:*GFCFGC@9>@C;:=C;@:9/<6<@?FGGF73#,23C8:,9CFGFDFF9FFEF?=F@,D3FCCC,8,CGFEF=F8=A8@BF7GGDGFF<,FB=8E48GFGF=DFFF<C,+GFCFC?,FFF:,A,,GFFGFD>7+7<:?7EC=:,FC@@@+EEGFDEFC8GFE9FBECFFEFGFCEECECFF;@+@+CEGFFCGFCFFCFGGFGFFFF<CCCCC
@AWDZ 407
TAGGGAATCTTCGGCAATGGACGAAAGTCTGACCGAGCAACGCCGCGTGAGTGAAGAAGGTTTTCGGATCGTAAAACTCTGTTGTTAGAGAAGAACAAGGATGAGAGTAACTGTTCATCCCTTGACGGTATCTAACCAGAAAGCCACGGCCAACTACGTGCCAGCAGCCGCGGTAATACGTAGGTGGCAAGCGTTGTCCGGATTTATTGGGCGTAAAGCGAGCGCAGGCGGTTTCTTAAGTCTGATGTGAAAGCCCCCGGCTCAACCGGGGAGGGTCATTGGAAACTGGGAGACTTGAGTGCAGAAGAGGAGAGTGGAATTCCATGTGTAGCGGTGAAATGCGTAGATATATGGAGGAACACCAGTGGCGAAGGCGGCTCTCTGGTCTGTAACTGACGCTGAGGCTCGAAAGCGTGGGGAGCAAACAGGATTAGATACCCT
+
@FFGGGGGGGGGGGGGGGGGFGGGGGGGGGGGGGGGGGGGGGGGGGGEGGGGGGGGGGGGGGGGGGG@FGGGG8DGFFGGFFGFFGGGAFEAFGGGGGGGGGGGFGGGGGGGGGFGFGGGGGFFFGGGGGGGGGGGG@FG?FGGGGG@GGGGGGGEGGFGGGFDFGFFGGGDDFEGGGGGGGGGGFGGGGG@DGEGGGGGGGGGGGGGGGGGDCFGGGGGGEEGGGGDGGGGGGGGGECCFGGGFGGGCCFGFGFFE>FFGGDGCDGGGGGGGFB<FGGF<FGGGGGECGGEBFFGGGGGGGGFFGFCFF9FCE9GE8FFF89A<GGGDGECFF9GGGEFCGGFFFEFFGGGGFGFFFF@ECFFGGGGFFEFEC7FF>FFE<ECGFCGGGGGGGGGGGGFFFECFFEGFEGGGF<EFGGGGCGGGFEEF<C<FDF8CC8CA
@AWDZ 408
TGGGGAATATTGCACAATGGGCGCAAGCCTGATGCAGCCATGCCGCGTGTATGAAGAAGGCCTTCGGGTTGTAAAGTACTTTCAGCGGGGAGGAAGGGAGTAGAGTTAATACCTTTGCTCATTGACGTTACCCGCAGAAGAAGCACCGGCTAACTCCGTGCCAGCAGCCGCGGTAATACGGAGGGTGCAAGCGTTAATCGGAATTACTGGGCGTAAAGCGCACGCAGGCGGTTTGTTAAGTCAGATGTGAAATCCCCGGGCTCAACCTGGGAACTGCATCTGATACTGGCAAGCTTGAGTCTCGTAGAGGGGGGTAGAATTCCAGGTGTAGCGGTGAAACGCGTAGAGATCTGGAGGAATACCGGTGGCGAAGGCGGCCCCCTGGACGAAGACTGACGCTCAGGTGCGAAAGCGTGGGGAGCAAACAGGATTAGATACCCT
+
CFEFGCBFFGCFGGGCGFGGGGGGGEFFGGGGGGGGGGGGGGGGGGG@FGGGGFGFGGGGEGDEFGDEGDFGGGGGGCG9FGGGGGGGGGCGGGGEGGGGCGFGGFFGGFGGGDFGGGGFGFGGGGGGGGGGGGGGGGGGGCFGGGGGGGDGGGGGGG;FGGG@GGGFFEG?GFGGGGCFGEBGFDFGGGFC,GB>@;@@EEGG8GGGGGGGGGGGGGGEEEDEGGGGEEGGFCCFF>@9FGGFCC;<FC@E>DGFF7GGGGEFDCC>>FCFF99DE9EGFCFFF:CFFGGFE9FF<:@@+CGFCGEGGG@F9FEGD@GGGGGGFGGGF7GDGGGFGGGGGGGGFFFEGGGGFGGDGCGGGGEFFB:DFGGGGGGGGGGGFGGF:C<9FAGGGGGGGF?GFGGGGFGFGGGGGGGGGGGGGGGGGGGGGGFECF<C@CCCC
@AWDZ 409
TAGGGAATCTTCGGCAATGGACGGAAGTCTGACCGAGCAACGCCGCGTGAGTGAAGAAGGTTTTCGGATCGTAAAGCTCTGTTGTAAGAGAAGAACGAGTGTGAGAGTGGAAAGTTCACACTGTGACGGTATCTTACCAGAAAGGGACGGCTAACTACGTGCCAGCAGCAGCGGTAATACGTAGGTCCCGAGCGTTGGCCGGATTTATTGGGCGTAAAGCGAGCGCAGGCGGTTAGATAAGTCTGAAGTTAAAGGCTGTGGCTTAACCATAGTACGCTTTGGAAACTGTTTAACTTGAGTGCAAGAGGGGAGAGGGGAATTCCATGGGTAGCGGTGAAATGCGTAGAGATCTGGAGGAATACCGGTGGCGAAGGCGGCCCCCTTGACGAAGACTGACGCTCAGGTGCGAAAGCGTGGGGAGCAAACAGGATTAGATACCCT
+
@FGFGFGFFGGGFGGGGGGGGFGFEFG,EFCFDFDGCE+CFFE7FD:>:@CEFFFF6EFFEGGGGGGGGG+BBFDFF<FCFFCEF,C?FGGGFFEEFFFFGFGFGEC,C7DDFGFFFEGGFFFEFFGCCF7FFFCGGGGG8,@F@CCGGGGDGDBF=,@D::*?:*7:C,3,>:*=EEEG5?FG7;FFG@*<FBFE7)<F:C#BECF96?CCCED2FFCB:<C5:?ECCGGGGE>FDCF=CGFFF@A8FGGGGGCC:FFFCF@<@A::FA=<::,<3,D9EE=@>,,,9FCFC,FCGGFD8,>8:>=A8BBF<B,CCFFCB,GFCF8EBCDCEEEGFB+B+FGFGGFFFGF?F9GGFGFF@C>GE?CEGGGECFF@:@+78E8,GGGGFCEE@7GF7CFC,@C@EEC<<,@@CGGGGGFFGFGGGGFDFA@ACEFDCC8B<
@AWDZ 410
TGGGGAATATTGCACAATGGGCGCAAGCCTGATGCAGCCATGCCGCGTGTATGAAGAAGGCCTTCGGGTTGTAAAGTACTTTCAGCGGGGAGGAAGGGAGTAAAGTTAATACCTTTGCTCATTGACGTTACCCGCAGAAGAAGCACCGGCTAACTCCGTGCCAGCAGCCGCGGTAATACGGAGGGTGCAAGCGTTAATCGGAATTACTGGGCGTAAAGCGCACGCAGGCGGTTTGTTAAGTCAGATGTGAAATCCCCGGGCTCAACCTGGGAACTGCATCTGATACTGGCAAGCTTGAGTCTCGTAGAGGGGGGTAGAATTCCAGGTGTAGCGGTGAAATGCGTAGAGATCTGGAGGAATACCGGTGGCGAAGGCGGCCCCCTGGACGAAGACTGACGCTCAGGTGCGAAAGCGTGGGGAGCAAACAGGATTAGATACCCT
+
FGGGGFGGGFGGGGGGGGGGGGGGGGGGGGGGGGGGGGGGGGGGGGGGGGFGGGFDGGGGGGGGGGGCFCFCFFGGGGGGGGGGFGGGCEFGGGFGGGCEGGGGFGG<FFGGFFGGGFGGGGGGGGEEGGGGGGGED<FEGGGGGGGGGGGGGGGGGGGFGGGGGGGGGGG?GGGFGGGGGGGGGGGGGGFFEGGGDGGGG>EGGGGGGGGGGGGGFFGGGGGGGGGDGGGF?EGGFF7GGFGFFFG;FGFGFGGGGGGGG3GFFGGGGGGGGGFF?CFGFFC=F7FDF7GF<38ED@:7EDGFEGGGGGGGGGGGFFF8EFGGGGGF@GGCGGEFGGGGFCE9FGGGFGFCGGGGFGGEF7CGGDGF=GGGGGGGGDGGGGEGGGGGGGGGCGGGGGFGDGGGDGGGGGGF@GGGGGGGGGGGGGGGFE,GFGGGCCACA
@AWDZ 411
TGGGGAATATTGCACAATGGGCGCAAGCCTGATGCAGCCATGCCGCGTGTATGAAGAAGGCCTTCGGGTTGTAAAGTACTTTCAGCGGGGAGGAAGGGAGTAAAGTTAATACCTTTGCTCATTGACGTTACCCGCAGAAGAAGCACCGGCTAACTCCGTGCCAGCAGCCGCGGTAATACGGAGGGTGCAAGCGTTAATCGGAATTACTGGGCGTAAAGCGCACGCAGGCGGTTTGTTAAGTCAGATGTGAAATCCCCGGGCTCAACCTGGGAACTGCATCTGATACTGGCAAGCTTGAGTCTCGTAGAGGGGGGTAGAATTCCAGGTGTAGCGGTGAAATGCGTAGAGATCTGGAGGAATACCGGTGGCGAAGGCGGCCCCCTGGACGAAGACTGACGCTCAGGTGCGAAAGCGTGGGGAGCAAACAGGATTAGATACCCT
+
FGGGGGGGGFGGGGGGGGGGGGGGGGFGGGFGGGFGGGGGGGGGGGCFEFGGGGGGGGGGGGGGGCC7FCFFACF9FGGGGGGG,E=FCGG=FGGGGG@FGFAFFGGGGGGGGGGGGGGGGGGGGGGEFGGGGDGECFFGGGGGCGGGDGGGG??FGGGGGGFGGGFGGDGDEGGGGFGG8:@FGGGGGGFGGGGC:FFGGGDGGGGGGGGGGGGEFGGGGEGC5EFCEGF>FGFCFGFFFG7DFGGGGFFEFGDFFC@GGCGFGFGGGGGGGDGFBGFF9FFGD7AF7FEGFGFFFEF>+C>,,GDDGGGGGGGGGGFEGGGGGGGFDGF>DGFDFGGGFGGFGGGGGFGFFGCFGGGCGGCGGEFB,GGGGGGGGGEEFGDGGGGGGGGGGGGGF@CFFGGGGGCGGGGEEEFBGGGGGGGGGGGGGGGGGGGGCCCCC
@AWDZ 412
TGGGGAATATTGCACAATGGGCGCAAGCCTGATGCAGCCATGCCGCGTGTGTGAAGAAGGCCTTCGGGTTGTAAAGCACTTTCAGCGGGGAGGAAGGCGATAAGGTTAATAACCTTGTCGATTGACGTTACCCGCAGAAGAAGCACCGGCTAACTCCGTGCCAGCAGCCGCGGTAATACGGAGGGTGCAAGCGTTAATCGGAATTACTGGGCGTAAAGCGCACGCAGGCGGTCTGTCAAGTCGGATGTGAAATCCCCGGGCTCAACCTGGGAACTGCATTCGAAACAGGCAGGCTAGAGTCTTGTAGAGGGGGGTAGAATTCCAGGTGTAGCGGTGAAAGGCGTAGAGATCTGGAGGAATACCGGTGGCGGAGGCGGCCCCCTGGACAAAGACTGACGCTCAGGTGCGAAAGCGTGGGGAGCAAACAGGATTAGATACCCT
+
FFFGG,CCFGGFFFFFFFGGGGGG:EG8FDGFFEEFFBFFCFGGGCFGDGGGGCFGFGGGGGGGFGDCGGGGGGGGGGGGGGFGGGDGGGCCECFFGF:FDEGD<<C,=FBFGCFGGGGG++CFFGECGGGGFE7:FGB>>DF>FC3>EEGGGGGGGGGCE:<FGDAFCFGEGGGGGGGGGGCG*CEG6C98;?EGGG7EEEE-CEF>GG:FC=?DEC:8C>8FGGGGGGD877;C<GGCFFGGBCFFF?#CEGFFG:@@EF-FG,CEFFDGDGFFBFFDFFF9DCCD@5D>9F9GGFD,>:;CEGDFC>=FGGGGFEE=E8,?,=E=+C@CGCCEFFA+GGGGFE9GF?FB8FAFGGGGGEFGGGGCF8C7CGGGGF@,8FFFEFEC6,GF@7CEGFFE<DCDGGGGGGFEEFCGFGGGGGGFFFGEC;9FCGGGCCCCA
@AWDZ 413
TGGGGAATATTGCACAATGGGCGCAAGCCTGATGCAGCCATGCCGCGTGTATGAAGAAGGCCTTCGGGTTGTAAAGTACTTTCAGCGGGGAGGAAGGGAGTAAAGTTAATACCTTTGCTCATTGACGTTACCCGCAGAAGAAGCACCGGCTAACTCCGTGCCAGCAGCCGCGGTAATACGGAGGGTGCAAGCGTTGTCCGGAGTTATTGGGCGTAAAGCGAGCGCAGGCGGTTTCTTAAGTCTGATGTGAAAGCCCCCGGCTCAGCCGGGGAGGGTCATTGGAAACTGGGAGACGTGAGTGCAGAAGAGGAGAGTGGAATTCCATGTGTAGCGGTGAAATGCGTAGGTATATGGAGGAACACCAGTTGCGAAGGCGGCTCTCTGGTCTGTAACTGACGCTGAGGCTCGAAAGCGTGGGGAGCAAACAGGATTAGATACCCT
+
CGFGGEEGGGGGGFGGGDGFGD7EGGGGGGGGGGFGFCFFGGA8BF7FEEEGDFGGEEGGFGGGGFGEFGEGGGGGGGGFGFGGGC7FEF7FGG<<4+:CC,DFDFGDDGGGFFDDGDGGFCGGGFFGGGGGGGGGGG<,FGFGGCFGECEGGGFFCFFFF@CC7CFGF:FGDGGGCGGGGEEGGD7CEF>GDE5>C<@E=5:GFFGFGECGG;>CGF==FEEFGGF<=FFGEGFCE?A?2<0:9,@,>@@0AGGF@<CC*FF=FCEG=:9:8B@98GFBBFCB,FFFA=>FFF=GGFFFE;@DEF8AB,BE,9?E<EFCB9,,,GF@F@C?9?<9,=,:4,<EC6,F9GGGGFCA,=CFGFEFF@,CCFGECCCED,8GFEFFC9CFFE<GGGFCGGFGFFFF8F:EFFCECF<FF@GF9@C<FGFFCE,@C<C,A@@BA
@AWDZ 414
TGGGGAATATTGCACAATGGGCGCAAGCCTGATGCAGCCATGCCGCGTGTATGAGGAAGGCCTTCGGGTTGTAAAGTACTTTCAGCGGGGAGGAAGGGAGTAAAGTTAATACCTTTGCTCATTGACGTTACCCGCAGCAGAAGCACCGGCTAACTCCGTGCCAGCAGCCGCGGTAATACGGAGGGTGCAAGCGTTAATCGGAATTACTGGGCGTAAAGCGCACGCAGGCGGTTTGTTAAGTCAGATGTGAAATCCCCGGGCTCAACCTGGGAACTGCATCGGATACTGGCAATCTTGAGTCTCGTAGAGGGGGGTAGAATGCCAGGTGTAGTGGTGAAATGCGTAGAGATCGGGAAGAATACCGGTGGCGAAGGCGGCCCCCTGGACGAAGACTGACGCTCAGGTGCGAAAGCGTGGGGAGCAAACAGGATTAGATACCCT
+
F<EEEGGGFCGFGFGFGEGGFGGDFCG88<EEGCE<FCFGAFGGGDCEFB,CEG9@FC<:EDGFCCF7FF+CFCA<FFGGGFGDF9@CFG::>F,,B+8+BA,<F@<D99@95BFEA?ADFGGF9D+8>FFG<@:FB+<FFGFC7:EE7EGG8@FGGEFFEFG,<C7:,**4=B:C?,8<***=BFCE@F,CE5>:*3,;E:/;.<<3?@>FE>>;;+CC;C>A?E>/*FB:?8?8C7;A657?9<FFC?7CFG3@<:?2?FB?>FDC=BEF19B8*3<<#,<D@8,>3,=@,<8@,,+6+F7>,AFC@++,9A@,GFF:,,DFAF?B,=9,9F?<ACCB7=,AEB,:@8+,9EE,GF@FF:F8CC8,65,?+6+@6++:C6,:CC,66,,C,7@:EFDE,<@:BE@FFFCEFF@F8FEEC,,E@D9@F@;;;,E@<A,@@
@AWDZ 415
TGGGGAATATTGCACAATGGGCGCAGGCCTGATGCAGCCATGCCGCGTGTATGAAGAAGGCCTTCGGGTTGTAAAGTACTTTCAGCGGGGAGGAAGGGAGTAAAGTTAATACCTTTGCTCATTGACGTTACCCGCAGAAGAAGCACCGGCTAACTCCGTGCCAGCAGCCGCGGTAATACGGAGGGTGCAAGCGTTAATCGGAATTACTGGGCGTAAAGCGCACGCAGGCGGTTTGTTAAGTCAGATGTGAAATCCCCGGGCTCAACCTGGGAACTGCATCTGATACTGGCAAGCTTGAGTCTCGTAGAGGGGGGTAGAATTCCAGGTGTAGCGGTGAAATGCGTAGAGATCTGGAGGAATACCGGTGGCGAAGGCGGCCCCCTGGACGAAGACTGACGCTCAGGTGCGAAAGCGTGGGGAGCAAACAGGATTAGATACCCT
+
CFFGGGGGGFGGGFGGGGG8FFGGGGGDGGGGGGGGGGGGGGGGDGFEGGGGGGGGGGGGGGGGGGGGGGGGGGG9EEGGGGGGFGGDEEBFGGGGGGGGGGDFGGG9FGFFGEGGGGGGGFGFGGGFGGGGGGECGGGGGFGGGGGGG>EEFGGGGGGFFFGGGG;>BFEGGGGGFFFGGG>@C=E>FGGGGEEG/<ECCECGG?GGGFGGE>GDFFGGGC8C:CFGEGGFGEGGGFFEGGCFFGGGFFF>CCFGGFFFGFFFFDEGFFAC@9FCFFGGFGGFFCEB7EB7F3FB@2@+C:@GGF@DGGGGGGGFEEFFD8FCAF9FBBFDGFFGGGGGGGGFAF9FCE<?GGGGGFFC>@FF:GGECFGGGGDGGFB@,GGGGGGGGFECFCGGGGDECGGGFGGGGGCGCGFGGGGGGGGGGGGDFAAF9GGGCCCCC
@AWDZ 416
TGGGGAATATTGCACAATGGGGGAAACCCTGATGCAGCAACGCCGCGTGAGTGATGAAGGTTTTCGGATCGTAAAGCTCTGTCTTCAGGGACGATAATGACGGTACCTGAGGAGGAAGCCACGGCTAACTACGTGCCAGCAGCCGCGGTAATACGTAGGTGGCGAGCGTTGTCCGGATTTACTGGGCGTAAAGGGAGCGTAGGCGGATTTTTAAGTGAGATGTGAAATACCCGGGCTCAACTTGGGTGCTGCATTTCAAACTGGAAGTCTAGAGTGCAGGAGAGGAGAGTGGAATTCCTAGTGTAGCGGTGAAATGCGTAGAGATTAGGAAGAACACCAGTGGCGAAGGCGACTCTCTGGACTGTAACTGACGCTGAGGCTCGAAAGCGTGGGGAGCAAACAGGATTAGATACCCT
+
GGGGGEGGGGGGGGGGGGGGGGGGGGGGGCFGGGGGGGGGGGGGGGGFFFGGGFFGGGGGGGGGGGGGGGGGGGGGGGGGGGGGGGGGGGGGGGGGGGGGGGGCFEGGGGGFFGGGGGGGGGGGGGGGGGGF728FGGG@GG@GGGGGDEGGGGEFFGGGGGGG0GGGCFFGGGEGGGGGGGGGGGGFGDGCGGGGGDGDGGGGGGG>EGGFGFFDC?FFGGGFGGGFGGGGEGGDGGGGGGGGGGGGGGGGGGGGGGGFFGGGGGEE@FGGGGGGFGGGFGGF?<EFFGGFFEF,CGGGGGGGGGGGGFGGCC@CCGGGGGGGFEFGGGGGFE8DFGGGGGGGGGGGGGGFGFADGGGGGGGGGGGGGGGGGGGGGGDEGEGGGGDGGGGGGGGGGGGGGGGGFGGGGGGCB@A8
@AWDZ 417
TGGGGAATATTGCACAATGGGCGCAAGCCTGATGCAGCCATGCCGCGTGTATGAAGAAGGCCTTCGGGTTGTAAAGTACTTTCAGCGGGGAGGAAGGGAGTAAAGTTAATACCTTTGCTCATTGACGTTACCCGCAGAAGAAGCACCGGCTAACTCCGTGCCAGCAGCCGCGGTAATACGGAGGGTGCAAGCGTTAATCGGAATTACTGGGCGTAAAGCGCACGCAGGCGGTTTGTTAAGTCAGATTGGAAATCCCCGGGCTCAACCTGGGAACTGCATCTGATACTGGCAAGCTTGAGTCTCGTAGAGGGGGGTAGAATTCCAGGTGTAGCGGTGAAATGCGTAGAGATCTGGAGGAATACCGGTTGCGAAGGCGGCCCCCTGGACGAAGACTGACGCTCAGGTGCGAAAGCGTGGGGAGCAAACAGGATTAGATACCCT
+
GGGGGGGGGFGGGGGFGGGGGGGGGGGGGGGGGGGGFGGGGGGGGGGCEEGFGGGGGGGGGGCFGGEEGGCGFAFCFGGGGGGGFG@@7C++CFGG>:8FF<9FCGG9CFGGGFGFEGCFGGGGGFGGG8FFFGGGGGCGGFGGGGGGGGGGFGCFGDDGGGGGGGGF@FFGGGE@CFFGGGGGGGGEGG7;CEED;:,6?EEG?FGG72;CCEE:8038EEEGGGE5<F<C:C,A?FEGEG=&@C/0FFF9(GF>GFFFC>FFFCFFFFFF@>FFF<FF4ADDGGGGGCFF@9>3,2=FGEBCGFEGGGGGF<ADFE9FGF@CGF9CGECCF@GFFGGGGFFGFDFB5,GGGFCGGGFFFEEGF7BGEEGGGDEFFCF>FGEGGFGDFFCFGGGGGGGFC,FEGGGGGGGDGDGGFE<,FFCGGGGGGGFFFFGGCCCCC
@AWDZ 418
TAGGGAATCTTCGGCAATGGACGAAAGTCTGACCGAGCAACGCCGCGTGAGTGAAGAAGGTTTTCGGATCGTAAAACTCTGTTGTTAGAGAAGAACAAGGATGAGAGTAACTGTTCATCCCTTGACGGTATCTAACCAGAAAGCCACGGCTAACTACGTGCCAGCAGCCGCGGTAATACGTAGGTGGCAAGCGTTGTCCGGATTTATTGGGCGTAAAGCGAGCGCAGGCGGTTTCTTAAGTCTGATGTGAAAGCCCCCGGCTCAACCGGGGAGGGTCATTGGAAACTGGGAGACTTGAGTGGAGAAGAGGAGAGTGGAATTCCAGGTGTAGCGGTGAAATGCGTAGATATATGGAGGAACACCAGTGGCGAAGGCGGCTCTCTGGTCTGTAACTGACGCTGAGGCTCGAAAGCGTGGGGAGCAAACAGGATTAGATACCCT
+
AFGFGGGGGGGGGGGGGGGGGGGGGGGGGGGFE,FBFGGGGGGDGD7@@@FFGGGGGG<FEGGGGGDCFFDFGFGGGGGGGGGGGGGCFGGGGGFGGGFG8BFF<A=FFFGGFGGGGGGGGGGGGGDGFCFGGGFFGGFGFBFFG,BC7@CFGGGCGGGFC:@FFD7FF>DGG>GGGGF<<FCFGGG=7FBFFGG=FGGGGGGGCCFGEEGGFECGGGGGGGGGGGGDGFF8EE,AC>:C@:DGF?C<GGFGGCFFEGGGGFGFF?EEBB>:CGFGGGGGCDDBB5@F:ACGEEE48DB94,9CGGGE?FFGGFAGFFFEBF@B,GFFCGEFCDFFACFCF7FD;GFGFFE8<CGFGFFCFC8GGGGC7FCCBBBE,C8<FFEDCA@FGGGFCFEB6,EDEFF:@D,E@GEE>GFGGGGGF@FGGGFDFF9EFEFE<A,A6
@AWDZ 419
TGGGGAATATTGCACAATGGGCGCAAGCCTGATGCAGCCATGCCGCGTGTATGAAGAAGGCCTTCGGGTTGTAAAGTACTTTCAGCGGGGAGGAAGGGAGTAAAGTTAATACCTTTGCTCATTGACGTTACCCGCAGAAGAAGCACCGGCTAACTCCGTGCCAGCAGCCGCGGTAATACGGAGGGTGCAAGCGTTAATCGGAATTACTGGGCGTAAAGCGCACGCAGGCGGTTTGTTAAGTCAGATGTGAAATCCCCGGGCTCAACCTGGGAACTGCATCTGATACTGGCAAGCTTGAGTCTCGTAGAGGGGGGTAGAATTCCAGGTGTAGCGGTGAAATGCGTAGAGATCTGGAGGAATACCGGTGGCGAAGGCGGCCCCCTGGACGAAGACTGACGCTCAGGTGCGAAAGCGTGGGGAGCAAACAGGATTAGATACCCT
+
DGGGGDGGGGGGGGGGGGG8EFGGGGGGGGGGGGGGGGGGGGGGGGGGGGFFGGGGGGGGGGGGGGGEGGGGGGGGFGFGGGFFGGGGGGECEFG,BFFDG?5@@FGAEGGGGGGGGGGGGGGGGFGGGGGGGEGGGGGFDGFGFGFGGG6DGGGGGG?7FGGGGGGGGGGGGGGG?FGGGGGGFCFEGGGGGGGDGGGGDGCF>GGGGGGGGG,CECFECEGGG5EDEGGGGGGG6DF7C:CGFCFGGGFCGGGGGGFEGEGFFDFGGGGGGFGFFBGFFGFGGGGGGDGC@,FGGFGCGFDGGGGGGGFFGGFCGED@F8GGGGGGGGGCGFA9GGF=C7GFCGGGGGGGGGFDEEGF@@:GGGGF7GGGGGEGF@C7GGGGGGGGGGGGDGGGDGGGGGGFGGCGGEGDEGGGGGGGGGGGGCGFFGEGGGGFCCCCC
@AWDZ 420
TGGGGAATATTGCACAATGGGGGAAACCCTGATGCAGCAACGCCGCGTGAGTGATGAAGGTTTTCGGATCGTAAAGCTCTGTCTTCAGGGACGATAATGACGGTACCTGAGGAGGAAGCCACGGCTAACTACGTGCCAGCAGCCGCGGTAATACGTAGGTGGCGAGCGTTGTCCGGATTTACTGGGCGTAAAGGGAGCGTAGGCGGATTTTTAAGTGAGATGTGAAATACCCGGGCTCAACTTGGGTGCTGCATTTCAAACTGGAAGTCTAGAGTGCAGGAGAGGAGAGTGGAATTCCTAGTGTAGTGGTGAAATGCGTAGAGATAAGGAAGAACACCAGTGGCGAAGGCGACTCTCTGGACTGTAACTGACGCTGAGGCTCGAAAGCGTGGGGAGCAAACAGGATTAGATACCCT
+
GGGGGGDGGGGGGGGGGGGGGGGGGGGGGGGGGGGGGGGGGGGGGGGGGECFFFGGGGGGEGFFGGGGGGGGGGGGGFFGGGGGGGGGFFGGGGGGGGGGGGG=FCGGGGGFBFECF=FGG>GGGGGGGGGGGFGGFBFCFEGGGG?GAFFFGG4;EFGDFECE@E@GGGGCCGGGGGGGGG0FGFEG@G:CFCEGGGGGGGFFGGGGGGGFGGG2:<FGGG<FCCEFFEFFGGEDC5CC@FGGFFA:7FFGGGEFGFFF<GFFEGFC?@FFGGFFFGGFFFGFCAGFFCGGGFEADF=<E=FFGGCFFAGF?EEECGGGFFEF6,GGGGFEF<CCGFGGGEEFGGGGGEGDGFFGGDDGGFFGGGGGEGGGGGGGGFF?GGGGGGGGCGGGGGGGFFGGGFFEFFGGGGGCCCCC
@AWDZ 421
TGGGGAATATTGCACAATGGGCGCAAGCCTGATGCGGCCATGCCGCGTGTATGAAGAAGGCCTTCGGGTTGTAAAGTACTTTCAGCGGGGAGGAAGGGAGTAAAGTTAATACCTTTGCTCATTGACGTTACCCGCCGAAGAAGCACCGGCTAACTCCGTGCCAGCAGCCGCGGTAATACGGAGGGTGCAAGCGTTAATCGGAATTACTGGGCGTAAAGCGCACGCAGGCGGTTTGTTAAGTCAGATGTGAAATCCCCGGGCTCAACCTGGGAACTGCATGTGATACTGGCAAGCTTGAGTCTCGTAGAGGGGGGTAGAATTCCAGGTGTAGCGGTGAAATGCGTAGAGATCTGGATGAATACCGGTGGCGAAGGCGGACCCCTGGACGAAGACTGACGCTCAGGTGCGAAAGCGTGGGGAGCAAACAGGATTAGATACCCT
+
GFG@CEBEFFGGGGGGGGG8<CG7CFE<@@FGDGGGGG:FFF8FEGGGGGGGGFDFFFFCFFGGFGGGGC7FGGGFFFGGGGGGGDEGGG>F7@GGGE8>FF9AD<FFDFGCDFFGGGCFGGFCFAFGGGGGGG>+@CFECFGCFGG7CEEEGFGGGGGCC*<CFGGCGGGGGGGFGC9FGGGGGGG5ECCFGEGE;F7FDEGFGGG,CFFGGGD8EGGCG5/8EEG>>EC=?*$CGFF7<F78FGG%F?=:CFFEGC>CEGGFFEG<0FGFFCFDFFGF9EAGGGGGFGGEFFDD,9@+>=@GGGGGGDGGGGGFGGGGGDGFGGGFE>GGGGGDAC7DFFC9GGFDFCDF,E,9GGGGGGFFGGDGGFCGEF7FB,FB,CGEGGFGGGGGGGGGCCGGGGGGGGGGDGGGGGGGGGGGGGGFFGGGGFGGGGGGCCBCB
@AWDZ 422
TGGGGAATATTGCACAATGGGCGCAAGCCTGATGCAGCCATGCCGCGTGTATGAAGAAGGCCTTCGGGTTGTAAAGTACTTTCAGCGGGGAGGAAGGGAGTAAAGTTAATACCTTTGCTCATTGACGTTACCCGCAGAAGAAGCACCGGCTAACTCCGTGCCAGCAGCCGCGGTAATACGGAGGGTGCAAGCGTTAATCGGAATTACTGGGCGGAAAGCGCACGCAGGCGGTTTGTTAAGTCAGATGTGAAATCCCCGGGCTCAACCTGGGAACTGCATCTGTTACTGGCAAGCTTGATTCTCGTAGAGGGTGGTAGAAGTCCAGGTGTAGCGGTGAAATGCGTAGAGATCTGGAGGAATACCGGTTGCGAAGGCGGCCCCCTGGACGAAGACTGACGCTCAGGTGCGAAAGCGTGGGGAGCAAACAGGATTAGATACCCT
+
EGFGEEC<EFGFGCFFGFFFFEFEEECD8CCF<EFEGGGGGFF,@:FFCGGG9CFGGDGGGE<FG7FGGGGGFFC<EFFGGCFFFGGGDG7FFCF8::8FF<F?BFGGFFFAFFGFGFFGG9@DDGEEFFF,B=+F@C,BFGFFFGGDGGEG,?EGA*8D*6DFF6=FFCGC:C*<EEGGGCCFG8:C:FFGE;E.A8CFCE'-@CF@C<=CC#FCC<<85CEGG>F<9==,CFFFGBFFGGGCFGCGGF@?F#E<FB::CF;?@7FGGGFGGGFF3<8<@5,>>7B@7:GGF9F<F2+F77D=<8@:CFD,D<A9B5:,FFFGGGGFGECF9FFF<??7@F<?,FA=<EFE=?FGCCC+8+:FC>,F:FB=C>EFF@@,FFCCGGCFFF<C7GGGFA<8GF@@87CB<FFGFECGFGFFGEDGFGFFGF9FFFGFCC<A8
@AWDZ 423
TAGGGAATCTTCGGCAATGGGGGGAACCCTGACCGAGCAACGCCGCGTGAGTGAAGAAGGTTTTCGGATCGTAAAGCTCTGTTGTTAAGGAAGAACGAGTGTGAGAATGGAAAGTTCATACTGTGACGGTACTTAACCAGAAAGGGACGGCTAACTACGTGCCAGCAGCCGCGGTAATACGTAGGTCCCGAGCGTTGTCCGGATTTATTGGGCGTAAAGCGAGCGCAGGCGGTTAGAAAAGTCTGAAGTGAAAGGCAGTGGCTCAACCATTGTAGGCTTTGGAAACTGTTTAACTTGAGTGCAGAGGGGGAGAGTGGAATTCCATGTGTAGCGGTGAAATGCGTAGATATATGGAGGAACACCGGTGGCGAAAGCGGCTCTCTGGTCTGTAACTGACGCTGAGGCTCGAAAGCGTGGGGAGCGAACAGGATTAGATACCCT
+
GGGGGGF@GGFGGGGGGGGCFGGGGGGGGGGGGGGGGGGGGGGGGGGGGEGFGGGGDFD@FFGGGDGGGGGGGGGFFGGGCFGGGGGGGGGCFGG8FCFGGCFCFFGFGGGGGGGGGGFGG,@FGFCGDCGGGFGGGD<CFGF?FFGFGGCEGGGGFGGGGGGG6@E@,CECEGGGEFFGFGGGGGG9CG>DEE85<23<CCEEGGFGGDGG<GE><;CE>;CEGDEGGGGGEE;BE>CFCDECFGGGCF?F7CFFGDDEC=@0<EGFF@CFGGGF@FGGGGGFFGGFE,@7,9GFFFE4,GFC>>+4,?98<9FE?B5B,CFFEFCF>EF7FGGFF7EFDGFE9FECF,9?GF,GFGGFGGGGFEG@DGGF@GGGGGF<FGE8GGGGGGGGGGGDGGGGGGGGFFCEFGGGGEGFGGGGGGGGGGGFC,CGGFCGCCCCC
@AWDZ 424
TAGGGAATCTTCGGCAATGGACGAAAGTCTGACCGAGCAACGCCGCGTGAGTGAAGAAGGTTTTCGGATCGTAAAACTCTGTTGTTAGAGAAGAACAAGGATGAGAGTAACTGTTCATCCCTTGACGGTATCTAACCAGAAAGCCACGGCTAACTACGTGCCAGCAGCCGCGGTAATACGTAGGTGGCAAGCGTTGTCCGGATTTATTGGGCGTAAAGCGAGCGCAGGCGGTTACTTAAGTCTGATGTGAAAGCCCCCGGCTCAACCGGGGAGGGTCATTGGAAACTGGGAGACTTGAGTGCAGAAGAGGAGAGTGGAATTCCATGTGTAGCGGTGAAATGCGTAGATATATGGAGGAACACCAGTGGCGAAGGCGGCTCTCTGGTCTGTAGCTGACGCTGAGGCTCGAAAGCGTGGGGAGCAAACAGGATTAGATACCCT
+
GGGGGGGGGGGGGGGGGGGGGGGGGGGCGGGGGGGGGGFGGGGGGGGGGFGGGGGGGGGGFGGGGGDGGGGGGGGGGGGGGGGGGGGGGFGGGGGGGGGGFGGGGGGGGGGGGGEFGGGGGGGFGGGGGGGGGGFFFGGGGGGGGGGGGGGGGGDGFCGFGGGGGGGGGGGGGGGGGGGGGGFGGGFGGFGGGGGGGGGGGDDGGGGGGGGGGGGGGGGGGGDGGGGGGGGFGGFGGFCFDFGG?FFFGGFGECF@EGGGGDGGGGGGEGGFGGGGFGGGGGGGFGGGFGGFFCGFCGGGGDGGGGGGGFFGGGGFE8GGDCGGGGGF7GC7GGGGGGGGGGGGGGGGGGGGGGFGGGGGGFFGGGGGFGGGGGGGGEGGGGGGGF?FGGGGGGGGGGGGGGGF@GEGGGGGGGGGGGGGGGGGGFDEGGGGGGGFCCCCC
@AWDZ 425
TAGGGAATCTTCGGCAATGGACGAAAGTCTGACCGAGCAACGCAGCGTGAGTGAAGAAGGTTTTCGGATCGTAAAACTCTGTTGTTAGAGAAGAACAAGGATGAGAGTAACTGTTCATCCCTTGACGGTATCTAACCAGAAAGCCACGGCTAACTACGTGCCAGCAGCCGCGGTAATACGTAGGTGGCAAGCGTTGTCCGGATTTATTGGGCGTAAAGCGAGCGCAGGCGGTTTCTTAAGTCTGATGTGAAAGCCCACGGCTCAACCGGGGAGGGTCATTGGAAACTGGGAGACTTGAGTGCAGAAGAGGAGAGTGGAATTCCATGTGTAGCGGTGAAATGCGTAGATATATGGAGGAACACCAGTGGCGAAGGCGGCTCTCTGGTCTGTAACTGACGCTGAGGCTCGAAAGCGTGGGGAGCAAACAGGATTAGATACCCT
+
GGEFGGGGCFFGGGGGGGFGFGGEF7CFGAFFGGGGEGGCFFC+CEBFC:F<FFEFFFE8C,,C6@EGGGGGAFGGGGF,CFFA=FGGGGGGF8FGGG,BEFE8FFGGGGFEGGG9FFEGGFFGGGGGGDBFB9A?,:AFEGGG8FFG7B6FGGCCGE<,+>BFG8F8FC*@:BC7BF,6DFFGGGG>7:1FC<FE5?FG>4@3?7>:CC7/:4FEGGGEEG5FFGCC5GC?BF73?>@<<>,CF@72C@GEGC:5)<FGGF7CC>EEDGDCFFFDDCFFFGG<ECFFDF;GF<BAF8F=E,=,?,8EDFCCFFF?FCFEB<EF,FGGFE@FAAFFFFCGEF9<=E?:,<,GFGFFFCCFEA<AB,C@DC,,F@F@<EC,AF@FE@6GFFEEEEFFEFGFF@EEFCEFDGDFC@9F@F,AGFFGGFGGFFE<CGGGCCCCC
@AWDZ 426
TGGGGAATATTACACAATGGGGGAAACCCTGATGCAGCAACGCCGCGTGAGTGATGACGGCCTTCGGGTTGTAAAGCTCTGTCTTCAGGGACGATAATGACGGTAACTTAGGAGGAAGCCACGGCTCACTACGTGCCAGCATCCGCGGTACTACGTAGGTGGCGAGCGTTGTCCGGATTTACTGGGCGTAAAGGGAGAGTAGGTGGACTTTTAAGTGAGATGTGAAATACCCGGGCTCAACTTGGGTGCTGCATTTCAAACTGGAAGTCTAGAGTGCAGGAGAGGAGGATGGAATTCGTAGTGTAGCGGTGAAATGCGTAGAGATTAGGAAGAACACCAGTGGCGAAGGCGATTCTCTGGACTGTAACTGACGCGGAGGCTCGAAAGCGTGGGGAGCAAACAGGATTAGATACCCT
+
GFGGGFDGDEFEGGGDFCFDGGGGGGGFGFFGGFFGGGGGGEGGGGGBFG:EE9F9FGEEGE:FEFFEGCEBFEB?FECFCAFF<EGGGGDGGDGGGGDDF:CFF7EC,,AF,>BE<<EGGGGGC@+C93@F:@8@FAGEC,@FGFF7>C5B@C*>C,8DEGFGEGGC8<2<=FEE*43FFG'GGGGG8=@AFGGG5#:4CEGGG>E;/GGGC<GEE;>C.@;9<#<9FGGFGGDECCEC,6+:FC8CEGFC6:CEFF?AA::6,=FB=9FDD<A9ADBGC=CEC,,,A<?B<B9+?,FFFFFC7F@FFFE<,7,+B,,EFFFFFADE,C6<B6,69FF:CF77FCEFC,F<C6,GFFEC<9FEFEAC7@FEC@,E,FF8<@F@;BCFF@GGGGEE8CFGFEDF@C,FFCFC@@A-
@AWDZ 427
TGGGGAATATTGCACAGTGGGGGAAACCCTGATGCAGCAACGCCGCGTGAGTGATGAAGGTTTTCGGATCGTAAAGCTCTGTCTTCAGGGACGATAATGACGGTACCTGAGGAGGAAGCCACGGCTAACTACGTGCCAGCAGCCGCGGTAATACGTAGGTGGCGAGCGTTGTCCGGATTTACTGGGCGTAAAGGGAGCGTAGGCGGATTTTTAAGTGAGATGTGAAATACCCGGGCTCAACTTGGGTGCTGCATTTCAAACTGGAAGTCTAGAGTGCAGGAGAGGAGAGTGGAATTCCTAGTGTAGCGGTGAAATGCGTAGAGATTAGGAAGAACACCAGTGGCGAAGGCGACTCTCTGGACTGTAACTGACGCTGGGGCTCGAAAGCGTGGGGAGCAAACAGGATTAGATACCCT
+
FGGGGGGGGGGGFFGGGCGGGGGFGGCFGGGGGGGGGGGGGCGGGGGGGGGFGGGGGFGGGGGGGGGGGGGGGGGGGGGGGGGGGGGGGGGGEGEGGGGGGGGGGCGGGGGGGGGGF>EFFFGGGEG<FGGGG0CDFFFG<FFCFGGGFC>:DFGDGGG=FCEC<=<EFGGGGGGGGGGGGG=FGGGCBFEGGGGFEEGGECFGGGGDGFGFGFFEFDFE9GGEFG@CFGGFGGGGDFFGGGGFFFGGGGFG+EGGGGFGFGGGGGGEF9GGGGFFFCFC>CFGFEE9CFFAGFGGGF=<GFGEGGGGGGGGGDGGFGGGGGGGGFGGGGGGGGF@FGGGGEGGGGF7EEFFGF8GGGGF@@GGGGGGDGGGGGFCGG@FGGGFGGGGGGGGGGGGGGGGGGDGFC@,FGGCCCCC
@AWDZ 428
TGGGGAATATTGCACAATGGGCGCAAGCCTGATGCAGCCATGCCGCGTGTATGAAGAAGGCCTTCGGGTTGTAAAGTACTTTCAGCGGGGAGGAAGGGAGTAAAGTTAATACCTTTGCTCATTGACGTTACCCGCCGAAGAAGCACCGGCTAACTCCGTGCCAGCAGCCGCGGTAATACGGAGGGTGCAAGCGTTAATCGGAATTACTGGGCGTAAAGCGCACGCAGGCGGTTTGTTAAGTCAGATGTGAAATCCCCGGGCTCAACCTGGGAACTGCATCTGATACTGGGAAGCTTGAGTGTCGTAGAGTGGAGTGGAATTCCATGTGTAGCTGTGAAATGCGTAGAGATCTGGAGGAATACCGGTGGCGAAGACGGCTCTCTGGTCTGTAACTGACGCGGAGGCTCTAATGCGTGGGGTGCAAACAGGATTAGATACCCT
+
F<FFECCFDFAC9@FEEFGFGCFDGEEFGGAFC<CFFFFFAFGGGGEFGF@6<,6FE<C@8<FFGG7BF7CCAFGFGGGFDEFGCEGD@FFCC@E<@EFEGCGGGFFFFG9?BDD<,CFDFDFGGGG=FFGDFC:+@F:FGGGC7<FFEEGFGFG:FGGFFGGGEGFGGDF<C<FFFEG7;7CEBC88@EFGD*;58FGGG58:<C?@,+8@?CCCCFF*:?EG>8<EEC>>:CCG9?@@(72@4D@@38>EDB<ECD;:@78<>F8D?>FGF<;??D?/B3:9D<8,,,,D,A:<E8>8+@+;9FF?9,<B,EC,9,BFFB,<?A<<A8:,,B,<C8,B+,CA,,,?<,F@EF<9,C6@8+@:B,,8,56C+,7FFF@ED<A<CF@<CFFC6::87F@,C,69C6,,,8+@8@8:BCC,ECF@6DGFF9EDFCFFCC@CA
@AWDZ 52624
TGGGGAATATTGCACAATGGGCGCAAGCCTGATGCAGCCATGCCGCGTGTATGAAGAAGGCCTTCGGGTTGTAAAGTACTTTCAGCGGGGAGGAAGGGAGTAAAGTTAATACCTTTGCTCATTGACGTTACCCGCAGAAGAAGCACCGGCTAACTCCGTGCCAGCAGCCGCGGTAATACGGAGGGTGCAAGCGTTAATCGGAATTACTGGGCGCAAAGCGCACGCAGGCGGTTTGTTAAGTTAGATGTGAAATCCCCGGGCTCAACCTGGGAACTGCATCTGATTCTGGCAAGCTTGAGTCTCGTAGAGGGGGGTAGAATTCCAGGTGTAGCGGTGAAATGCGTAGAGATCTGGAGGAATACCGGTGGCGAAGGCGGCCCCCTGGACGAAGACTGACGCTCAGGTGCGAAAGCGTGGGGAGCAAACAGGATTAGATACCCT
+
GGGGGGGGGGGGGGGGGGGGFGGDGGGGGGGGGFGGGGGGFGGGGGGGGGGGGGGFGFGGEGGGFFGGGGGGGGGCFFFGGGGGFGGEGG@FEFG?FDGGGG9DFFGGFFG9FECFDFGGGGGAFGGGFGGGGGGEGGGGGGGCFGGEGGGGGGGGGGGGGEFCC@CGGGDEGGCCFGFGG:FGGGGGGGGGGGG5FGG@EEDFDCFFGFEECEEEGFGG.GCFGGGGEGGGGGGFGFGFGG:FFGFGGFGC6GCFGFFGGDFCFGGFGFCGFFFFGFB9FGDFFGGGGFAF9E@,GFCC6+FDE,EGFFEGEE5,FGGGGFFFGFGGGEFDFGAGGGDGGFGGGFCGGFFADEF9GGGFF:GGGGFGGGGEGGEFGC>CCGCB@,GAFFFGGGGGGE<GGGGGGEGGFGGFGGGGGGGGGGGGGGFGGGGGGGGGCCCCC
@AWDZ 430
TGGGGAATATTGCACAATGGGCGCAAGCCTGATGCAGCCATGCCGCGTGTATGAAGAAGGCCTTCGGGTTGTAAAGTACTTTCAGCGGGGAGGAAGGGAGTAAAGTTAATACCTTTGCTCATTGACGTTACCCGCAGAAGAAGCACCGGCTAACTCCGTGCCAGCAGCCGCGGTAATACGGAGGGTGCAAGCGTTAATCGGAATTACTGGGCGTAAAGCGCACGCAGGCGGTTTGTTAAGTCAGATGTGAAATCCCCGGGCTCAACCTGGGAACTGCATCTGATACTGGCAAGCTTGAGTCTCGTAGAGGGGGGTAGAATTCCAGGTGTAGCGGTGAAATGCGTAGAGATCTGGAGGAATACCGGTGGCGAAGGCGGCCCCCTGGACGAAGACTGACGCTCAGGTGCGAAAGCGTGGGGAGCAAACAGGATTAGATACCCT
+
FGGGGGGGGGGGGGGGGGFGGGGGGGGGGGGGGGGGGGGGGGEGGEECEGGGGGGGFGGGFGGGGGGGGGGGGGGGGGGGGGFGGGGGDDFCCFGFED?FGG9FFGFF?CGGGEGGGGGDFGGGGGDGGGGFEEEFEEFCECFFGGGGDEGGFGGGG7FGEFGGGFGGGGGGGGGDFGEC<C7FFGFGGC7;>CD5EGCG?GFACEG3?CCGGCCGCGCE@EGGEECEGGGGGGG8CGGFFFFC?GFFCCF+>CDCCFGGGGFFGF<FGGGGGGF?FCGGFFFFG<CGFFCCGGGGGGEC7F?GGGGGGGFE9GFFAGFF8GFGGGGGGGF7FGFGGGGGDGGGCFFF9DGGGGGFFGGGGEGGGGEGGGGECGGGF:F:,@EGGGGGGGGGGGGGGGGGGGGGGGGFGGGGGGEEGGGGGGGGGGGEFGGGGFGGCCCCC
@AWDZ 431
TGGGGAATATTGCACAATGGGCGCAAGCCTGATGCAGCCATGCCGCGTGTATGAAGAAGGCCTTCGGGTTGTAAAGTACTTTCAGCGGGGAGGAAGGGAGTAAAGTTAATACCTTTGCTCATTGACGTTACCCGCAGAAGAAGCACCGGCTAACTCCGTGCCAGCAGCCGCGGTAATACGGAGGGTGCAAGCGTTAATCGGAATTACTGGGCGTAAAGCGCACGCAGGCGGTTTGTTAAGTCAGATGTGAAATCCCCGGGCTCAACCTGGGAACTGCATCTGATACTGGCAAGCTTTAGTCTCGTAGAGGGGGGTAGAATTCCAGGTGTAGCGGTGAAATGCGTAGAGATCTGGAGGAATACCGGTGGCGAAGGCGGCCCCCTGGGCGAAGACTGACGCTCAGGTGCGAAAGCGTGGGGAGCAAACAGGATTAGATACCCT
+
GGGFGGGGGGGGGGGGEFC,@EGGGGGGGGGGGGGGGCFGGDGGGGGEGGGGFGGGDEFFFGGGGGGEF>CFGGGFFFGGGGGGGGGGCFEDGEGGGDGGGGGGGGGGGGGGGGGFGGGGGFDFGGGGGGEGFFEGGGFCFGCGGG7FEEGGFGG9BFFFGGGFGGGGGGGDEGGGGGGGG7CEGGEGFGGGEGG?GCFG=CEGGG>7FGGFGEE;EGGGGGGFGGGGGGGGGF>@CFE:<CGFFFG<FE?EGDGDGFFCGGG@4C@6GFGGGF9F<GGFFG7CFFC<7EDF<@,@,28+=+EGFGGGGDGGFD9CFB9=8FF<EFE6+GFCEAFEEFF?FDECFFCGFEFFFCDFGGGGGGCGDGGFFDGFFCGGGGFFC8GGFCGGGGFFGGGGGGGGDGGFGGGGGGGGGGGGFFGGGGCGGGGGGGGFGGDGCCCCA
@AWDZ 432
TAGGGAATCTTCGGCAATGGACGAAAGTCTGACCGAGCAACGCCGCGTGAGTGAAGAAGGTTTTCGGATCGTAAAACTCTGTTGTTAGAGAAGAACAGGGATGAGAGTAACCGTTCATCCCTTGACGGTATCTAACCAGAAAGCCACGGCTAACTACGTGCCAGCAGCCGCGGTAATACGTAGGTGGCAAGCGTTGTCCGGATTTATTGGGCGTAAAGCGAGCGCAGGCGGTTTCTTAAGTCTGATGTGAAAGCCCCCGGCTCAACCGGGGAGGGTCATTGGAAACTGGGAGACTTGAGTGCAGAAGAGGAGAGTGGAATTCCATGTGTAGCGGTGAAATGCGTAGATATATGGAGGAACACCAGTGGCGAAGGCGGCTCTCTGGTCTGTAACTGACGCTGAGGCTCGAAAGCGTGGGGAGCAAACAGGATTAGATACCCT
+
F,CFGGGEGGGGGGGGGGGGGGGGGGGGGFFFGGGGDGGGECFGDGEF:FGFGGGGGGGGGGGGGG7CFEGGGGGDGGFGFGGGGGGGFGGGFGGGGGGGGFEGGGFFFGGGGGGGGGGGGGGGGGDDFGGGG99=FGDGGGGGF7FGGCEFGGGFGGGFF>GGGGGGGGGGGGDGGGGGGGG8GGGGGGGGGGGEGFGC@-3FGG?FEEGGDGGECFCDBGGEGGGDGGGEGGGG>F?CFGGCGGFCGFFDEEFFC@F@53+CFCGGGGGGFFDCFDCGGGFFG8<F9A4,,CE<FAFDGGFC9FGGFE,E?<FGFCGFF=,GFEGF:GGGGGGGE:@GGGGFFB<FGCGGFF9<GEF,GFCGDGDF7GGGGGEGFF88GGGDGGGGGGGFGGGEEGGGFGGGGFCFFFF7EGGGGGGGGGFGGDGGGGGGGGGFCCCC9
@AWDZ 433
TGGGGAATATTGCACAATGGGGGAAACCCTGATGCAGCAACGCCGCGTGAGTGATGAAGGTTTTCGGATCGTAAAGCTCTGTCTTCAGGGACGATAATGACGGTACCTGAGGAGGAAGCCACGGCTAACTACGTGCCAGCAGCCGCGGTAATACGTAGGTGGCGAGCGTTGTCCGGATTTACTGGGCGTAAAGGGAGCGTAGGCGGATTTTTAAGTGAGATGTGAAATACCCGGGCTCAACTTGGGTGCTGCATTTCAAACTGGAAGTCTAGAGTGCAGGAGAGGAGAGTGGAATTCCTAGTGTAGCGGTGAAATGCGTAGAGAGTAGGAAGAACACCAGTGGCGAAGGCGACTCTCTGGACTGTAACTGACGCTGAGGCTCGAAAGCGTGGGGAGCAAACAGGATTAGATACCCT
+
GGGGGGGGGGGGGGGGGGGGGGGGGGGGGGGGGGGGGGGGGGGGGGGGGGGGFFFFGFGFGGGGGGGGGGGGGGGFEFGGDGFGGGGGFGFGGGGDGGFGGGGDGGGGGGGFFGDGG?DGGGGGGGGG?FGG?F>FFGG@GGGGDGGGGGGGGGGGGGGG9DE4<DGGGGGGGGGGCEGFGGGFGDFGGGEFFEGFEDGGGGGGGEGGDGGGFFG77<FACFGGGG:2EFFGFGFCF/DC:CDFGFFCEFFG9FFGGGGGGGGFAGFGFAGDGFFFFGGGGGGEG?<,EFFDFFE8FFFEFGFCEF>GGGGFC?7EECGFGGGF,GGGGGGGGFFFCFGGF>EFF7GGGGFF@C,DGGGFF9GGGGGDGGGGGGFGGGGCGGGGGGGEGGGGGGGGGGGGGFGGGGGGGGGCCCCC
@AWDZ 434
TGGGGAATATTGCACAATGGGCGCAAGCCTGATGCAGCCATGCCGCGTGTATGAAGAAGGCCTTCGGGTTGTAAAGTACTTTCAGCGGGGAGGAAGGGAGTAAAGTTAATACCTTTGCTCATTGACGTTACCCGTAGAAGAAGCACCGGCTAACTCCGTGCCAGCAGCCGCGGTAATACGGAGGGTGCAAGCGTTGATCGGAATTACTGGGCGTAAAGCGCACGCAGGCGGTTTGTTAAGTCAGATGTGAAATCCCCGGGCTCAACCTGGGAACTGCATCTGATACTGGCAAGCTTGAGTCTCGTAGAGGGGGGTAGAATTCCAGGTGTAGCGGTGAAATGCGTAGAGATCTGGAGGAATACCGGTGGCGAAGGCGGCCCCCTGGACGAAGACTGACGCTCAGGTGCGAAAGCGTGGGGAGCAAACAGGATTAGATACCCT
+
GGGGGFGGGGGGGGGGGGGGGFGGGGGGGGFGGGGGGGGGGGGGGGCFGGGGGGGGGGGGGGGGGCGGGGGGGGGGGGGGGGGGFGGGDGFGGGGGGGGGEGGGFFGGGGGGGGGGGGGGGGGGGGGGGGGGGDGGEGGGGGGGGGGGGGGGGGFFGG?GGGGGGGGGGGGGGGGGGGGGGGGGGGGGGGCFDFGGFGGGGGG>GGG>GGGGGGGGGGGGGGDGGEGGGGGG<GGFFGFGGGGGFGGGGGGGGGGGGGGGGGGFGFGFGGGGGGGGGFGGFGFGG7GCF,GFAGD,>8CFCGGGDGGGGEGGFGEDGGGGGDFGGGGFCGGGGGGFGGGGGGEGGGFGGGGGGFFE,FFGGEDGGGGEDGGGGGGGEGF78GGGGGFFGGGGGGGGGGGGGGEGEFGGGGGGGGGGGGGGGDGGGGGGGGGGFCDGCCCC@
@AWDZ 435
TAGGGAATCTTCGGCAATGGACGAAAGTCTGACCGAGCAACGCCGCGTGAGTGAAGAAGGTTTTCGGATCGTAAAACTCTGTTGTTAGAGAAGAACAAGGATGAGAGTAACTGTTCATCCCTTGACGGTATCTAACCAGAAAGCCACGGCTAACTACGTGCCAGCAGCCGCGGTAATACGTAGGTGGCAAGCGTTGTCCGGATTTATTGGGCGTAAAGCGAGCGCAGGCGGTTCCTTAAGTCTGATGTGAAAGCCCCCGGCTCAACCGGGGAGGGTCATTGGAAACTGGGAGACTTGAGTGCAGAAGAGGAGAGTGGAATTCCATGTGTAGCGGTGAAATGCGTAGATATATGGAGGAACACCAGTGGCGAAGGCGGCTCTCTGGTCTGTAACTGACGCTGAGGCTCGAAAGCGTGGGGAGCAAACAGGATTAGATACCCT
+
GGGGGGGGGGGGGGGGGGGGGGGGGGGGFGGGGGGGGGGGGGGGGGGEFBFFFGGGGGGGGGGGGGGGGGGGGGGGGGGGGGGGGGGGGGGGGGGGGGGGGFDGGGGGGGGGGGGGGGFGGGGGGGGGDGGGGGGGGGGGGGGG>GGGGGGG>GGGGG1GGGFGGGGGGGGGGGGGGGGGGGGGGGGGGFGGGGGEGGGGG<DFFGGGGGGGGGGGGGCEFGGGGGGGGGGGGGGGFGGGGGGFFCFGGGFGGGGFGFGGGGEGGGFGGGGGGGGGFGG<FFGGGFCGFFGGGGGGDGGGGFGGGGGGGFDGGGGGFCGFGGGGGGGGGGGGGGGGGGGEGDGGGGGGFFGGGGGGGGGGGGGGGGGGGGEEFCGFCGGGGGF8GGGGGFGGGGGGGGGGGGGGGGGFGCDGGGGEGGGGGGGGGGGGGGGFGGGGCCCC<
@AWDZ 436
TGGGGAATATTGCACAATGGGCGCAAGCCTGATGCAGCCATGCCGCGTGTATGAAGAAGGCCTTCGGGTTGTAAAGTACTTTCAGCGGGGAGGAAGGGAGTAAAGTTAATACCTTTGCTCATTGACGTTACCCGCAGAAGAAGCACCGGCTAACTCCGTGCCAGCAGCCGCGGTAATACGGAGGGTGCAAGCGTTAATCGGAATTACTGGGCGTAAAGCGCACGCAGGAGGTTTGTTAAGTCAGATGTGAAATCCCCGGGCTCAACCTGGGAACTGCATCTGATACTGGAAAGCTTGAGTCTCGTAGAGGGGGGTAGAATTCCAGGTGTAGCGGTGAAATGCGTAGAGATCTGGAGGAATACCGGTGGCGAAGGCGGCCCCCTGGACGAAGACTGACGCTCAGGTGCGAAAGCGTGGGGAGCAAACAGGATTAGATACCCT
+
CFG?BBCFGGGGGGGGGCGF,FGGGGGGGGGGGGAFFG9FFG<FGGGGCGGGGGGGFGDG,CFF@F>CFGGGGGGGGGEFGGGGGGG7F7=7:FGBCFG7=F,?FFFA9?FD=DFFG9,C?FEEGGGCFFCF<=FFGGFCGGGGGGEGGB>FFGGGC<FGG7,?CFCGGGGGGGGGCFFC8=F71CFGG9:C<9A78+<FCC8@CFGGGGGCGGGGGFF>CEGGGGG0#GFFGGFGFCGCCEFFB6:CFEFG4+<F;:4:CE8F>CCGGF@CFC9FD<@EBC7DGAF>@,@,9FF7EFF@+F@EDCGGDGCDECFGGFEEFGGF,GF@>BC7GGFEAGGGGFE9GGFGFE8F@GGFFE7FFECFCGF@FFEFECFFF@+8,8GFEEDEC6@F:7CF7FCGGGFF7GEFGGEDEGFFDE9GGGGGGGGCGGGFFC,,B<CCA
@AWDZ 437
TAGGGAATCTTCGGCAATGGACGGAAGTCTGACCGAGCAACGCCGCGTGAGTGAAGAAGGTTTTCGGATCGTAAAGCTCTGTTGTAAGAGAAGAACGAGTGTGAGAGTGGAAAGTTCACACTGTGACGGTATCTTACCAGAAAGGGACGGCTAACTACGTGCCAGCAGCCGCGGTAATACGTAGGTCCCGAGCGTTGTCCGGATTTATTGGGCGTAAAGCGAGCGCAGGCGGTTAGATAAGTCTGAAGTTAAAGGCTGTGGCTTAACCATAGTACGCTTTGGAAACTGGTTAACTTGAGTGCAAGAGGGGAGAGTGGAATTCCATGTGTAGCGGTGAAATGCGTAGATATATGGAGGAACACCGGTGGCGAAAGCGGCTCTCTGGCGTGTAACTGACGCTGAGGCTCGAAAGCGTGGGGAGCAAACAGGATTAGATACCCT
+
GGGGGGGGGGGGGGGGGGGGGGGEFF:CFFEFGGGEGGGG,FFGGGGGGGGG9CFGGFGGFF9FGGGGCFEFGGGFA9FDEGGDFGGGGGGGGGF8FGGEGEDCEFDEFGFFFGGC9DB9<FGGGGGFG@DFGAFDFFGGGGCD8FFFGGE@GGDGGGDGC@C=F:>3CFDGGGFC8C?GGCGGCB,?FC.<CFGFFGF9>CC?CCCF=-FFFEFGGFGF2#C:8>8.E:@-(CBACFFG7?>FFFFFFFFBGFGF8FCFF5CFCFFE@'9CCC:B8ADAF;?CFDDB,GGFE@B6E9<EFFFGGF=E8A,8?FAB<CEFB8FFGGGFF7CEFC,@,GFGC?,DF59GCGFGFCCEAC:7FEGGC7GGGECF:FCGCBE6@:GCF:,EE9FE:EEGGGGGGGGEGGGF8F@FCGGGFGGFGGFFFGGFGGGGGF<FA8BA8
@AWDZ 438
TGGGGAATATTGCACAATGGGCGCAAGCCTGATGCAGCCATGCCGCGTGTATGAAGAAGGCCTTCGGGTTGTAAAGTACTTTCAGCGGGGAGGAAGGGAGTAAAGTTAATACCTTTGCTCATTGACGTTACCCGCAGAAGAAGCACCGGCTAACTCCGTGCCAGCAGCCGCGGTTATACGGAGGGTGCAAGCGTTAATCGGAATTACTGGGCGTAAAGCGCACGCAGGCGGTTTGTTAAGTCAGATGTGAAATCCCCGGGCTCAACCTGGGAACTGCATCTGATACTGGCAAGCTTGAGTCTCGTAGAGGGGGGTAGAATTCCAGGTGTAGCGGTGAAATGCGTAGAGATCTGGAGGAATACCGGTGGCGAAGGCGGCCCCCTGGACGAAGACTGACGCTCAGGTGCGAAAGCGTGGGGAGCAAACAGGATTAGATACCCT
+
GGGGGGGGGGGGGGGGGGCEGFGGGGGGGGGGGGGGGGGGGGGGGGGGGGGGGGGGGGGGGGGGGGGGFGGGGGGFFGGGGGGGGGGGGGFGGGGFGGGGFAFGGGGGGGFDGGGGCGGGGGGCFGGEGGGFGFGGGEGFGGGGGGGGDGGGGGFFFGGGGGGGGGGGGGGGGGG>@GGFGGGGGEDEGGGGGGGGFCGGGGCE0<FGFGGGFGCE=FGGGGGGGEGGGGGGGGGGGFAGFGG>@<EGDC=EGGGGEFGGGGGFGGGGFFGFGFGGGFEGFGGGFFFGGGGFFCFCGEGC7GED>GFCGGGGFGGGGGGGGFGGGGGGGGGGGGGGGGGGGGGGGGGGFAGGGDFFGGGEEGEGGGGGGGGGGGGGGGGGFGGEGGGGGGGGGGGCFGGGGGGGGGGGGGGGDGGGGFGGGFGGGGGGGGGGGGGGCC<CB
@AWDZ 439
TAGGGAATCTTCGGCAATGGACGAAAGTCTGACCGAGCAGCGCCGCGTGAGTGAAGAAGGTTTTCGGATCGTAAAACTCTGTTGTTAGAGAAGAACAAGGATGAGAGTAACTGTTCATCCCTTGACGGTATCTAACCAGAAAGCCACGGCTAACTACGTGCCAGCAGCCGCGGTGATACGTAGGTGGCAAGCGTTGTCCGGATTTATTGGGCGTAAAGCGAGCGCAGGCGGTTTCTTAAGTCTGATGTGAAAGCCCCCGGCTCAACCGGGGAGGGTCATTGGAAACTGTGAGACTTGAGTGCAGAAGAGGAGAGTGGAATTCCATGTGTAGCGGTGAAATGCGTAGATATATGGAGGAACACCAGTGGCGAAGGCGGCTCTCTGGTCTGTAACTGACGCTGAGGCTCGAAAGCGTGGGGAGCAAACAGGATTAGATACCCT
+
FGGGGGGGGGGGGGGGGGGGGGGGGGGDGGGGGGGGGGGGGGGDGGGFGGGGGGGGGGGGGGGGGDCEGGGGGGGGGGGGGGGFFGGGG9EG,FFGGG@GGFFEGGGGGGGGGFFFGGGGGGGGGGGGGGGGFAEFGGGGGGGGGGGC@EGDFGGGGDGEGGG?FGDGGGGCFGGGGGGGG:>GGGGGGCCFGDGGGGGEGEGGFFGGGGCFGCEGGFFECEGGGGGCGGGGGGCGGFFGGGGGGGGGGCFE>E:@GEFGGEGGGGGGGGFGGGGFFFDGGFGGGEAC,DGF?EE<?AFACGGGGGGGGGGGGFFGCCGFFFCGGFFC@GGGGGFGAC@,DGGGFGGGGGGGGE9GFCFGGGFFEFCF7GGGGGFFD:DFFGGGGE9GGGGGGGGGGFEGGGGC,GDGGGGGGGEEGGGGGGGGGFGGGFCGFE;,CCCCC
@AWDZ 440
TGGGGAATATTGCACAATGGGCGCAAGCCTGATGCAGCCATGCCGCGTGTGTGAAGAAGGCCTTCGGGTTGTAAAGCACTTTCAGCGGGGAGGAAGGCGATAAGGTTAATAACCTTGTCGATTGACGTTACCCGCAGAAGAAGCACCGGCTAACTACGTGCCAGCAGCCGCGGTAATACGAAGGGTGCCAGCGTTAATCGGAATTACTGGGCGTAAAGCGCACGCAGGCGGTCTGTCAAGTCGGATGTGAAATCCCCGGGCTCAACCTGGGAACTGCATTCGAAACTGGCAGGCTAGAGTCTTGTAGAGGGGGGTAGAATTCCAGGTGTAGCGGTGAAATGCGTAGAGATCTGGAGGAATACCGGTGGCGAAGGCGGCCCCCTGGACAAAGACTGACGCTCAGGTGCGAAAGCGTGGGGAGCAAACAGGATTAGATACCCT
+
EEG,@:C@EFAEGG9CE9EDFGGGGGDGFDFFDAFC9F<F@<8F@FEGGC<F@AEECFDEAFD@EFGGG7FFEFFCE8FGDFCGFFCEGG@FGCF8FE:7=+BFEFD,?FDFAFF,,,CF?:<FCEG7FCC=B@FFC*C:,>6DFGC**88CFF,,7C<,<C9,4:FCCFGGC@FG9C:<**4<:,:C*<<8**702<7<A6;@=698@F>CE1?ECF+C78*::E1:1*/8CCF9GECEGFDDCCEFFGFFGCEGCF@EEDCFGGCCGGF;B>@:,<@+@GDGFDFF=,9D,<GGFGGFFEGGGGGGGGGEFC,DCCCFGFB,8FF@+87GGFF?A7GGFFF@;,GFE?8FCFAEFCDF@F>E>GGGGDGGDGFBC77F8FFFFGGGGGGFFGGEEFEC8GGEF,CFCGGGGGGGFGGGGFCE6;,9GGGGGGGDCCCCC
@AWDZ 54034
TGGGGAATATTGCACAATGGGCGCAAGCCTGATGAAGCGATGCCGCGTGTATGAAGACGGCCTTCGGGTTGTAAAGTACTTTCAGCGGGGAGGAAGGGTGTAAAGTTAATACCTTTGCTCATTGACGTTACCCGCAGAAGAAGCACCGGCTAACTCCGTGCCAGCAGCCGCGGTAATACGGAGGGTGCAAGCGTTAATCGGAATTACTGGGCGTAAAGCGCACGCAGGCGGTTTGTGAAGTCAGATGTGAAATCCCCGGGCTCAACCTGGGAACTGCATCTGATACTGGCAAGCTTGAGTCTCGTAGAGGGTGGTAGAATTCCAGGTGTAGCGGTGAAATGCGTAGAGATCTGGAGGAATACCGGTGGCGAAGGCGGCCACCTGGACGAAGACTGACGCTCAGGTGCGAAAGCGTGGGGAGCAAACAGGATTAGATACCCT
+
GGFF76B8CFGFFEF9EFGGGG7CFEGGFGDEFC,C<C+BF7CFDEGGEB<,CEFFA,8CFCCCDDGCF,@F,CE<BCDFC,,5??CCC>ED@CF@E:,3@5<C@?FD,,<>,>F<<FEDED=DF=FCF8EC8>FE7:D,,3@CFFGGGGCC@DFGG*=<FGB<*?,<<CFDEE7CCFGB8<BC8E88C9@CF@28;FCEE>?FGCF8GF>FGEGEGFEC>C=:EECE=:CCC?GF2><FFGF>,GGGFA>:@F0@<F>@:CFFF8C1E:=GFDD>ECFG7@,=3F<EF:,DGGGGGGGFDECFGF<7EFB,FDA,A<?9,,GDGFEGGEGGGFFEEECFC<CC;F=8CF8FGDDCFGFGFF7CGGGGGGF:@F@,C<C,FCFFF<GFC<F@FF-:@FB6<GGGDDGGF7GGEGFCFGGGEEEFE9GFGFGEEGGGCCCCC
@AWDZ 442
TGGGGAATATTGCACAATGGGCGCAAGCCTGATGCAGCCATGCCGCGTGTATGAAGAAGGCCTTCGGGTTGTAAAGTACTTTCAGCGGGGAGGAAGGGAGTAAAGTTAATACCTTTGCTCATTGACGTTACCAGCAGAAGAAGCACCGGCTAACTCCGTGCCAGCAGCCGCGGTAATACGGAGGGTGCAAGCGTTAATCGGAATTAATGGGCGTAAAGAGCACGCAGGCGGTTCGTTAAGTCAGAGGTGAAATACCCGGGCTCAACCTGGGAACTGCATCTGATACTGGCAAGCTTGAGTTTCGTAGAGGGGGGTAGAATTCCAGGGGTAGCGGTGAAATGCGTAGAGATCTGGAGGAAGACCGGTGGCGAAGGCGGCCCCCTGGACGAAGACTGACGCTCAGGTGCGAAAGCGTGGGGAGCAAACAGGATTAGATACCCT
+
,EFFECGCGFGGGFFGGGGC@FBFFGEGGF?FFGGGGGGGAFGFF:FGGGFAFGGGGGFGAFDFC,FFGDF?FGGDFFGGGGGGGGG+C@ECCFF8FFFGDFFGFFF9DCDEDB,CBFG9D,?DFCEFFF+C83BFFGGGGGFFCFFDEGECGG9>:@D:C7,?DD,8D7FE@CEGGFC7C*/=C5FFFGG7CA.01?3C9C5<<E9,ECGE<:;1C:#;*<FGGEF:><F=8?1<,?31@CDF9<FC@@=?4+C<FFGG?C,3>E:8BFFEFFB,9FA.3::=>@,8FDBFF<,FF=@+,:@FBFC+DECGGFEF,AE=B7FDD<,GGDGGGGGGGEGFFGGGGFFCGGGGGFEFFE4+F@7F>GGGCGGGGDGF:+6,8EGF@C,EGGGFDGGGGGEGFGGGF7EGGGGGGFF;GGF9E@<FGGGGFCGECE<EA,@A8
@AWDZ 443
TGGGGAATATTGCACAATGGGCGCAAGCCTGATGCAGCCATGCCGCGTGTATGAAGAAGGCCTTCGGGTTGTAAAGTACTTTCAGCGGGGAGGAAGGGAGTAAAGTTAATACCTTTGCTCATTGACGTTACCCGCAGAAGAAGCACCGGCTAACTCCGTGCCAGCAGCCGCGGTAATACGGAGGGTGCAAGCGTTAATCGGAATTACTGGGCGTAAAGCGCACGCAGGCGGTTTGTTAAGTCAGATGTGAAATCCCCGGGCTCAACCTGGGAACTGCATCTGATACTGGCAAGCTTGAGTCTCGTAGAGGGGGGTAGAATTCCAGGTGTAGCGGTGAAATGCGTAGAGATCTGGAGGAATACCGGTGGCGAAGGCGGCCCCCTGGACGAAGACTGACGCTCAGGTGCGAAAGCGTGGGGAGCAAACAGGATTAGATACCCT
+
FGGFGGGFGFGGGGGGGGGGFGG7FGGGGGGGGGFGGGFGFGGGGGGFGBEFD<CFFGGGFFGGGGGDGCFEGGG?,?EGGG,C<FFF:B@BFDGEEGGEGFFGG,C<CFGFGGFGDGDA9FCFGGGEGGDFGECECCFGG8FGGGGGGGGGCFDFG:DCEGFCFFG:FFGEGGGGGFGGE7>GD6*;CGGGGGG72:CGGGE/GC7CFGGGGGGCFGGGGGGGCEGDGGGFGGF?>GFFGGGGGGFFFGFF7C<C>@@FEGFGGGGCGCA;F9FGC@E<CD=,CFGGGEFDFC<,,FEEDGFE,CGGGECGFFF9GGGFFE,FGCF=GECEFGGGFF=+GGGGGGCGGGFFGE<<9GF@:CFCGGGGGGGGGGGCEECBCFGGGFDC<,DFGGGFEF8FDEFECFGGGGGGCCFFFFGGGGEGGGGGGGGGFGGGCCCCC
@AWDZ 444
TGGGGAATATTGCACAATGGGCGCAAGCCTGATGCAGCCATGCCGCGTGTATGAAGAAGGCCTTCGGGTTGTAAAGTACTTTCAGCGGGGAGGAAGGGAGTAAAGTTAATACCTTTGCTCATTGACGTTACCCGCAGAAGAAGCACCGGCTAACTCCGTGCCAGCAGCCGCGGTAATACGGAGGGTGCAAGCGTTAATCGGAATTACTGGGCGTAAAGCGAACGCAGGCGGTTCGTTAAGTCAGATTGGAAATCCCCGGGCTCAACCTGGGAACTGCATCGGATACTGGCAAGCTTGAGTCTCGTAGAGGGGGGTAGAATTCCAGGTGTAGCGGTGAAATGCGTAGAGATCTGGAGGAATACCGGTGGCGAAGGCGGCCCCCTGGACGAAGACTGACGCTCAGGTGCGAAAGCGTGGGGAGCAAACAGGATTAGATACCCT
+
CFGFGGGGGGFCFGGGGGAFGGEGGGDEFGFFGGFF9FGGFFGFGG7@CFFFGFGGFGGGFFFGFFEDGEFGGGGC?FGGGGGGGGDGGGGEGC,:BEFGGGADFGEGGGAF?FFFGGGGGGGFD<7>FFGADFGGG:@>FG7AEFG*@ECFGFGG,CF>EGFEGGGG8F::-;FGCFBE2)BGGFFGGG;FEC;CFG?2GGDGFFFE.CF5CBGC=EEE*(:&18EGDECCEEG>F<E-C9>F?C%$FCB9A@EEFECF5:85DG9GF@CGFCD>*E@C$D:DFBAFB,CF<9FFFGF@++@9CGE7EECFCFGE<8GDGGEEF<9GGGGCFGGGGFGEG@BGGFGFGFB,<CECGFFGGGGGGCCC7EGGGGGGF7C,,FEGGGFFGGFF:CEEFC,GEF@GECDGGGGGDGGGGGGGG@FCFA9GGGFC9FFFC@<C@
@AWDZ 445
TGGGGAATATTGCACAATGGGCGCAAGCCTGATGCAGCCATGCCGCGTGTATGAAGAAGGCCTTCGGGTTGTAAAGTACTTTCAGCGGGGAGGAAGGGAGTAAAGTTAATACCTTTGCTCATTGACGTTACCCGCAGAAGAAGCACCGGCTAACTCCGTGCCAGCAGCCGCGGTAATACGGAGGGTGCAAGCGTTAATCGGAATTACTGGGCGTAAAGCGCACGCAGGCGGTTTGTTAAGTCAGATGTGAAATCCCCGGGCTCAACCTGGGAACTGCATCTGATACTGGCAAGCTTGAGTCTCGTAGAGGGGGGTAGAATTCCAGGTGTAGCTGTGAAATGCGTAGAGATCTGGAGGAATACCGGTGGCGAAGGCGGCCCCCTGGACGAAGACTGACGCTCAGGTGCGAAAGCGTGGGGCGCAAACAGGATTAGATACCCT
+
GGGGGGGGGDFA<EGFFFCCFFEECGGFGCEFDFFG,@ECCFDGGDGGEGGGGCGGGG@FGF8,CFEF=CFGAC9FCFGDFFA9,,=FEGG74?,EF7ECFD<DFD,5<B<CAFCA,8<3DDDEFGCCF<CGGGGG@@7FFCF:FAFCCCC7FFFGGEFCEGGGCFEGGGG@E*4<<<FFGFCCEFFCCF?CC?CEG?9@8EEGFGF9EF8*?=:CC@7=;G>ECE5CEC8E:C,?77BF@F2:8B;#7;?C?@><FF8:A>EFGGCE>CC=F@?:7239,<?F<CFCFFE7,,,F@,:=@7FFCCGFEEFGDFA9FDE,@E<8FA,:,,CF9GEAFC@+7GF<,E9FCF=DE<DEF9F=>=7FFCB?,,:C+77@++CFCC7FF,@F<GGGGEFC@<BC,8C@FEFEC;7FBCGGF@7+<<FFGGFFEB,FEEGGCCCC<
@AWDZ 446
TGGGGAATATTGCACAATGGGGGAAACCCTGATGCAGCAACGCCGCGTGAGTGATGAAGGTTTTCGGATCGTAAAGCTCTGTCTTCAGGGACGATAATGACGGTACCTGAGGAGGAAGCCACGGCTAACTACGTGCCAGCAGCCGCGATAATGCGTAGGTGGCGAGCGTTGTCCGGATTTACTGGGCGTAAAGGGAGCGTAGGCGGATTTTTAAGTGAGATGTGAAATACCCGGGCTCAACTTGGGTGCTGCATTTCAAACTGGAAGTCTAGAGTGCAGGAGAGGAGAGTGGAATTCCTAGTGTAGCGGTGAAATGCGTAGAGATTAGGAAGAACACCAGTGGCGAAGGCGACTCTCTGGACTGTAACTGACGCTGAGGCTCGAAAGCGTGGGGAGCAAACAGGATTAGATACCCT
+
GGFFGGGG9FGGGGCFGGFGGGGGGGCEGGGGGGGGGGGGGDGGGGGGGDG<FFGGGGGGGGGGGGGGGGGGGGGFGGGGAFEFGFFFEF@FFGGDEG9E<:F?<FGGGG<7DEECF8DDFCEF:=BFDGFG7DFFGGDFGGGFCF7>F@>2@EEE:CFG>FDECEG2CGC=CAFGC@@?@CFGGGGGAC>CFEGGGGGEEFE6FC:FEFACGFF;CFC>E,6FFF<6=C<CDCE?9*FC::C+DA7BCFGFFCFGDF9F?:FFGG?<@FE;8B=FFFCCAEAAD98FFAGGGFB8B,<<F?GGGGCCGGGGFCCDFFFGGGGEFFF<GGGGGFFF@CGGGFF7FCGGECC;,GDGGGGGGGGGGGGGDGGDF@,DFFFFF7GGGGGGGGGGGGGGGGGGFGGGGGGGGF8BA@8-
@AWDZ 447
TGGGGAATATTGCACAATGGGGGAAACCCTGATGCAGCGACGCCGCGTGAGCGAAGAAGTATTTCGGTATGTAAAGCTCTATCAGCAGGGAAGAAAAAATGACGGTACCTGACTAAGAAGCACCGGCTAAATACGTGCCAGCAGCCGCAGTAATACGTATGGTGCAAGCGTTATCCGGATTTACTGGGTGTAAAGGGAGCGCAGGCGGTGCGGCAAGTCTGATGTGAAAGCCCGGGGCTCAACCCCGGTACTGCATTGGAAACTGTCGTACTAGAGTGTCGGAGGGGTAAGTGGAATTCCTAGTGTAGCGGTGAAATGCGTAGATATTAGGAGGAACACCAGTGGCGAAGGCGGCTTACTGGACGATTACTGACGCTGAGGCTCGAAAGCGTGGGGAGCAAACAGGATTAGATACCCT
+
FGGFGFGGGGGFFGGGGGGGCFGGGGGGGGGGGGGGGGFGGGGGGGGGGGGGGGGF7FGGGGGGGGGGGFFGFGGGGGGGGGGCFFGGGGGGGGGGGGGGGGGGGGGGFGGGGGGGGFGGGG>GDCFCGGGGGGGGGGGGGGGF7FGFD<EDG@GGGGGDFCGGFG>FGGGGCGFGGGDGEGGFGGGGGGGFDGGGGFGFFGEECEGGEEEGFGGGFGFGEGGGGGGFGGGGFGGGGGDEFDF>CCFCCE8FFGFGGFDFGGFGGFCGFGGGGGDECEDEGGDB:FGGGGGGGGGGGGCCGGGGGGGGGGGGGGGGGGFGGFFFAGDFGGGCFGGGGGFFFEGGGFGGGEEGGFAGGGGEGGFCGGAGGGGGGGGEFGGFGGFCGFGGGEGFGGGGGGGGGFGGGGGGGGFEGCCCC@
@AWDZ 448
TAGGGAATCTTCGGCAATGGACGAAAGTCTGACCGAGCAACGCCGCGTGCGTGAAGAGGGTTTTCGGATCGTAAAACTCTGTTGTTAGAGAAGAACAAGGATGAGAGTAACTGTTCATCCCTTGACGGTATCTAACCAGAAAGCCACGGCTAACTACGTGCCAGCAGCCGCGGTAATACGTAGGTGGCAAGCGTTGTCCGGATTTATTGGGCGTAAAGCGAGCGCAGGCGGTTTCTTAAGTCTGGTGTGAAAGCCCCCGGCTCAACCGGGGAGGGTCATTGGAAACTGGGAGACTTGAGTGCAGAAGAGGAGGGTGGAATTCCATGTGTAGCGGTGAAATGCGTAGATATATGGAGGAACACCAGTGGCGAAGGCGGCTCTCTGGTCTGTAACTGACGCTGAGGCTCGAAAGCGTGGGGAGCAAACAGGATTAGATACCCT
+
EFGGGGGGGGGGGGGGGGGGGGG@GG76EFGGGGEGGG+FCFGGGGGGG,@8BF7FGCFCC8FGGGGFGEGGGGGEEEGGAFGGGCFGEFGFFGGGGGGEDAF8FA8AEFDEBFFAFGG<FEGFGGGGGGFGGGGGDF77FGFG?8GGDEGGFGFFGGGGGFFGGFGGGGGGGGGGGGGGGGGG>=GGGGGGGGGGGEGDGDCFGGGGGFGGGGGGGGGGGGGGGGGGGGGGGE:<?FFFCGFGFGGGFGGGFGGGGFGGGG>FFFGGGGGGCCFFCFGFFEFFGDGF=@9FBCFEGGEE,FFFFGGFFB+=,GCGFGGGDFFF9GGGGGGDFGGGGGGGGFGFGGF<GFFFGEC<GFF8GFDF:F@F7GGGGFFCGGGFFGGGFC,GFCAGGGGGGGGFGGGFCEFGGGGGGGGGGGGGGGGGGGGGFB,GGGGGCCCCC
@AWDZ 449
TGGGGAATATTGCACAATGGGCGCAAGCCTGATGCAGCCATGCCGCGTGTATGAAGAAGGCCTTCGGGTTGTAAAGTACTTTCAGCGGGGAGGAAGGGAGTAAAGTTAATACCTTTGCTCATTGACGTTACCCGCAGAAGAAGCACCGGCTAACTCCGTGCCAGCAGCCGCGGTAATACGGAGGGTGCAAGCGTTAATCGGAATTACTGGGCGTAAAGCGCACGCAGGCGGTTTGTTAAGTCAGATGTGAAATCCCCGGGCTCAACCTGGGAACTGCATCTGATACTGGCAAGCTTGAGTCTCGTAGAGGGGGGTAGAATTCCAGGTGTAGCGGTGAAATGCGTAGAGATCTGGAGGAATACCGGTGGCGAAGGCGGCCCCCTGGACGAAGACTGACGCTCAGGTGCGAAAGCGTGGGGAGCAAACAGGATTAGATACCCT
+
CFGGECFGGGGGGGGGGGGGGGGGGGGGGGGGGGGGGFGGGGGGGGGGGGGGGGGGGGGGGGGGGGGGGGGGGGGGGGGGGGGGGGGGGGEFDGGGGGGGGGAFGGGFFGGGGGGGGGGGGGGGGGGGGGGGGDGGGGFFGGGGGGGGGGGGGGGBFGGGGG@GGGGGGGGGDGGGGGGGGGGGGGGGGGGGGGGGGGGGGGFGGDFGGGGGGGGGGGGGGGGGGGGGGGGFEFCEGGGGGGGGFGGGGFFGGGGGGGGGGEGGGGGGGGGGGCFF9CEEEGGGGGGGGFFFFCFFGFF7DDGGGGGGGGGGGGGGGGGGGGGGFGGGEGGGGGGGGGGGGGGGGGGGFGGGGGGGGGGGGGEGGGGGDGGDGGGGF@GGCGGGGGGGGGGFGGGGGGGGGGGGGGGGGGGGGGGGGGGGGGGGGGGGGFCGGGGGCCCCC
@AWDZ 450
[truncated: 45,313,528 more chars]
