# Supplementary material for: Compositional distinction of gut microbiota between Han Chinese and Tibetan populations with liver cirrhosis
Source: PeerJ. 2021 Sep 15;9:e12142. doi: 10.7717/peerj.12142 (PMC8449536; doi:10.7717/peerj.12142)
Supplement: Supplemental Information 11 [file peerj-09-12142-s011.zip]

Archive with 2 entries (2 files):
- THC4.clean.fastq
- THC3.clean.fastq
