# Supplementary material for: Compositional distinction of gut microbiota between Han Chinese and Tibetan populations with liver cirrhosis
Source: PeerJ. 2021 Sep 15;9:e12142. doi: 10.7717/peerj.12142 (PMC8449536; doi:10.7717/peerj.12142)
Supplement: Supplemental Information 11 [file peerj-09-12142-s011.zip › THC4.clean.fastq]

@DZCM 1
TGAGGAATATTGGTCAATGGGCGAGAGCCTGAACCAGCCAAGTAGCGTGCAGGACGACGGCCCTATGGGTTGTAAACTGCTTTTATACGGGAATAAAGTGAGTCTCGTGAGGCTTTTTGCATGTACCTTATGATTAAGGACCGGCTAATTCCGTGCCAGCAGCCGCGGTAATACGGACGGTCCGTGCGTTATCCGGATTTATTGGGTTTAAAGGGAGCGTAGGCCGGAGATTAAGCGTGTTGTGAAATGTAGACGCTCAACGTGTGCACTGCAGCGCGAACTGGTTTCCTTGAGTACGCAAAAAGGGGGCGGAATTCGTGGTGTAGCGGTGAAATGCGTAGATAGAACGAAGAACACCAAGTGCGAAGGAAGCTCACTGGAGAGCAACTGACGCTGAAGCTCGAAAGTGCGGGTATCGAACAGGATTAGATACCTG
+
FFFGGGGGGGGGGGGGGGGGGGGGGGGGGGGGGGGGGGGGGGGGFE7BBC<,:@@F:FFC::@F8CAC,:B+BAD9FFCCCFEF,C,,B:B7FGGFGGGGG?B<?BFFE,+,:AAFGF+C9F<FFGFFGFF,,,<,<,FF@CE7>B+,>CAC<@:C@@,83FFFEBC*>D8@F:;:8#=/==9:$/<5=CF<;2<C68=/;3C1<,FFF:GGGGG@9?C@CEGFGGG#95/>:9CC::?E8@9C=D62EC6533:8&/B?C@2$2@,<B@DFF6+C#=CCAEFA:,,,,89GF@48+,+A,<A+>+C=B<E?FA+FEDCDFF@+C@,?C9GFB@,@,,BBFC5:,,A,FFGGFC,-C,C8+,C@EFF@C,EF<,,CCCEE@C,@,ECB,FB7FB9GGC@6,7FFEF@+@+FEF8C8;EFFGGGGFGGGGGECCCA-
@DZCM 2
TGGGGAATATTGCACAATGGGGGAAACCCTGATGCAGCGACGCCGCGTGAAGGACGAAGTTTCTCGGTATGTAAACTTCTATCAGCCGGGAAGAAAATGACGGTACCTGACTAAGAAGCCCCGGCTAACTACGTGCCAGCAGCCGCGGTAATACGTAGGGGGCAAGCGTTATCCGGATTTACTGGGTGTAAAGGGAGCGTAGACGGAAGAGCAAGTCTGATGTGAAAGGCTGGGGCTTAACCCCAGGACTGCATTGGAAACTGTTTTTCTTGAGTGCAGGAGAGGTAAGCGGAATTCCTAGTGTAGCGGTGAAAGGCGTAGATATAAGGAGGAACACCAGGGGCGAAGGCGGCTTACTGGACGGTAACTGACGTTGAGGCTCGAAAGCGGGGGGAGCAAACAGGATTAGATACCCG
+
FFGFG@@FGGGGGGGGGGGGGGGGGG<FFDGGGGGGGGG:FFGGGD787,,9C<,@>:FD,<9,C++8,B<@FD<?FGFF,9B,CB,@FC++BFFFDFGGGEC=<CDFA,BB,,,,:BCDDEG77FF8DC,@+8,3<DCFCFGFC7*CF*6@,>CC,C<F*=E::B*8<C*<F>7@CGGGG;EFD5.?E9?0<+C?5EGG=8:<F;B9C@FCCFF<A<D<E?*FCGDC,>E5&@;E:+>6<,85@,A@:CFG9?9AD=<CFGC@FF2F?B8FDB@<5$FF?FDEF7GF7EFD<EAF45,BA5@+@=+FFFEBF:+4,C,;FA:9,,BEECEGGFAFC,C8,EECFFB@:>FE@6,EC,+B:,9C<CF7:DFFFF<<F@@CCCFFFC8+@+GFFEFFDEFCGGGGGGGGGFGCCCB9
@DZCM 70559
TGAGGTATATTGGTCAATGGGCGAGAGCCTGAACCAGCCAAGTAGCGTGCAGGATGACGGCCCTATGGGTTGTAAACTGCTTTTATAAGGGAATAAAGTGAGCCTCGTGAGGCTTTTTGCATGTACCTTATGAATAAGGACCGGCTAATTCCGTGCCAGCAGCCGCGGTAATACGGAAGGTCCGGGCGTTATCCGGATTTATTGGGTTTAAAGGGAGCGTAGGCCGGAGATTAAGCGTGTTGTGAAATGTAGACGCTCAACGTCTGCACTGCAGCGCGAATTGGTTTCCTTGAGTACGCACAAAGCGGGCGGAATTCGTGGTGTAGCGGTGAAATGCTGAGATATCACGAAGAACTCCGATTGCGAAGGCAGCTCACTGGAGGGCAACTGACGCTGAAGCTCGAAAGTGCGGGTATCGGACAGGATTAGATACCCT
+
GGGGDFFGGGGGFGGGGGGGFEGGFCDGGGGGGGGGGGGGGGGGGGGGGGG<FEGFGGGGGGG@FDGGGCFGGGGGGGGGGGGGFGFFGGDGFGCDFFGGG9EFGGGGGGEGGGG?EGGGGGGGGFGGGGGGGFF9FGGGGFEGGDGGGDDFF<8FGGGGCCFGGGG@CGGGFFFGGGGGGGCGGGGGGGGGGGECGGGGGGGGGGEDFFGGGG0C/1EGGCC<CED?:FFGFEEEGG1FGGGC>;FD7C:9CEEEGDFGGCFB>@F<@3>6CF:DF65?FFFGG38,5,<A3++4:9FFFA64@+7FC<A,:,4@8+A=GFF:=7FFFFB?9??8C,,,ECAF8<=,GGGFAB@@@7@,@,:,<AC@<:,GFA@DF@:E@C,;,,<,,7GGDF<FCGCFCCE;8CEGFCGGCF7@;<;CC,<EGCFF9@E@C8A@
@DZCM 4
TGAGGAATATTGGTCAATGGACGAGAGTCTGAACCAGCCAAGTAGCGTGCAGGATGACGGCCCTATGGGTTGTAAACTGCTTTTATAAGGGAATAAAGTGAGTCTCGTGAGACTTTTTGCATGTACCTTATGAATAAGGACCGGCTAATTCCGTGCCAGCAGCCGCGGTAATACGGAAGGTCCGGGCGTTATCCGGATTTATTGGGTTTAAAGGGAGCGTAGGCCGGAGATTAAGCGTGTTGTGAAATGTAGATGCTCAACATCTGCACTGCAGCGCGAACTGGTTTCCTTGAGTACGCACAAAGTGGGCGGAATTCGTGGTGTAGCGGTGAAATGCTTAGATATCACGAAGAACTCCGATTGCGAAGGCAGCTCACTGGAGCGCAACTGACGCTGAAGCTCGAAAGTGCGGGTATCGAACAGGATTAGATACCCG
+
EEFGGGGGGGGGGGGGGFGGGGGGGGGFGGGGGGGGGGGGGGGFGGGFGGGFDBFFCDGEDGGGGGGGFGGDEGGGGGGGGGGGGGGGGGG,BFGGGGGGGGGGGGGFGGGGFGGFGGDFFGGGGGGGGGGGGFFFGGGGG@FGGGCDGGG9F0GGFGGGGGGGGG?GGGGGF;FGGGGGGGGGGDGGGGGGGGGGGCEFFFFDD7<F6<GGGCGGDGGGGGG?FGE;FFEGFFGGGFCEGGGGGGGGGGFG98@AFFFGFGGFGGCF@GFGGGGGECGGFCFFGGFFEGGGGF7FCFGGDGFACEF7GGGGGGGGGGGGGEFDGF7GGGGFGGFF?,?GGF?ECDGFGGGGGGFCGFFGGFEDGFGFGGGGGGGGGGGGFECCFGGGGGGGGGGGGGGGGGGGGGGEGEGGGGGGGGGGGFGGGGGGFCGCBCA-
@DZCM 80026
TGGGGAATATTGCACAATGGGCGAAAGCCTGATGCAGCGACGCCGCGTGAGCGAAGAAGTATTTCGGTATGTAAAGCTCTATCAGCAGGGAAGATAATGACGGTACCTGACTAAGAAGCACCGGCTAAATACGTGCCAGCAGCCGCGGTAATACGTATGGTGCAAGCGTTATCCGGATTTACTGGGTGTAAAGGGAGCGCAGGCGGTGCGGCAAGTCTGATGTGAAAGCCCGGGGCTCAACCCCGGTACTGCATTGGAAACTGTCGTACTAGAGTGTCGGAGGGGTAAGCGGAATTCCTAGTGTAGCGGTGAAATGCGTAGATATTAGGAGGAACACCAGTGGCGAAGGCGGCTTACTGGACGATAACTGACGCTGAGGCTCGAAAGCGTGGGGAGCAAACAGGATTAGATACCCT
+
GGFFGGGGGGGGGGGGGGGCGGGGGGGGGGFGGFGGGGGECFFGGGGGGGGFGGEGEGF<CFFGGGG7BFFGFGGFDGGGFDFEFFGGGG+EF8FFFGGGGGG:BGCFFGFGGGEAFGG=FFCGGEGGGFEFCGDGGGGGGGGGDFCGGGGGFFEFGFGG:FGG9>BFFFGGGGGGG@>FG>1FGGFCFCCEGFGDGGC9EECGGDC4:EFGGFFCFDFCGGGF@F@FCFEFGGGF>FCEF>:EDFFGEFGGFD=F=CAGGF@+CGGFFC,DCGGEF<EEDDE=FC:>GGFFGGGCE,GEGGGGGGGGGGGGF@7GGFGFDFDGGGGGGGGGGGGGGGGGGGECECDGGGFFFGGGEGFFCC,,GCGGGGGGEFEGDFGGFEFDEGGGFCGGFAGGGGGGGGGGGGGGGGEBCCCC
@DZCM 66562
TGAGGAATATTGGTCAATGGGCGAGAGCCTGAACCAGCCAAGTAGCGTGCAGGATGACGGCCCTATGGGTTGTAAACTGCTTTTATAAGGGAATAAAGTGAGTCTCGTGAGACTTTTTGCATGTACCTTATGAATAAGGACCGGCTAATTCCGTGCCAGCAGCCGCGGTAATACGGAAGGTCCGGGCGTTATCCGGATTTATTGGGTTTAAAGGGAGCGTAGGCCGGAGATTAAGCGTGTTGTGAAATGTAGATGCTCAACATCTGCACTGCAGCGCGAACTGGTTTCCTTGAGTACGCACAAAGTGGGCGGAATTCGTGGTGTAGCGGTGAAATGCTTAGATATCACGAAGAACTCCGATTGCGAAGGCAGCTCACTGGAGCGCAACTGACGCTGAAGCTCGAGAGTGCGGGTATCGAACAGGATTAGATACCCT
+
FFEGGGGGFDDE?FFGGGD@EGFC7FCGGFFGGGGGGGGG@FFGGDGGGGGGGGGFFFGDCEFCFCAEDFGDBFFFDFG9FCFGGGGGG,CAECFAA,EFF9A<EEEDECCFBEFGGGGGGCFDEFGGGGDGGGEFF9EEEG@7>+CFFC0FG0@FDB8DFFFFGECCFG7F@F@:'>CFGFGGEG7FFFFFGGGG<FFG>?FFFFGGEFFDFFC?:<FE*G>GEFCECCCGDDF5GGECEGGFCGCCGGGGFFGF<FFC)>9@?F7F?CC>FECGFGGFDGF>388DGGGGDF=FCGGGEFE8GGGGDFFC<GGGGFGGGGGGGGGGGGGFEBDGFEGGFABFFCFGGFGGGGC@DFGGFDGGGGGGGGFFFDDGGGGGGF@@99FF@;CECGGGF>GFECGFGGFF7CCGGGGGGGGGGGGFDA9GFFFA,@CC
@DZCM 7
TGAGGAATATTGGTCAATGGGCGAGAGCCTGAACCAGCCAAGTAGCGTGCAGGATGACGGCCCTATGGGTTGTAAACTGCTTTTATAAGGGAATAAAGTGAGCCTCGTGAGGCTTTTTGAATGTACCTTATGAATAAGGACCGGCTAATTACGTGCCAGCAGCCGCGGTAATACGGAAGGTCCGGGCGTTATCCGGATTTATTGGGTTGAAAGGGAGCGTAGGCCGGAGATTAAGCGTGTTGTGAAATGTAGATGCTCAACATCTGACCGGCAGCTAGAACTGGTTTCCTTGTGTACGCACAAAGTGGGCGGAATTCGTGTGGTAGCGGTGAAATGCTTAGATATCCCGAAGAACTACGATTGCGAAGGCAGCTCACTGGAGCGCAACTGACGCTGAAGTTCGAAAGTGCGGGTATCGAACAGGATTAGATACCCT
+
F@DFGGF8CFEGGC<FGAG@FEDGC7:CCEFGGC@FGEFECF<<FGGGCCF<8C,,CC:EE:FCFGG8FFGGGGEAD<C,<,<FF9E,?=8<AC9,5,9B,C,B8<FFG@=,+A@,,A78,BFEDFE<FD,?E58EE,5?,+@FFD7F<E,D7@DG7>A7FDCF+@+C3*5FA,<:8>*>,,2:7*<GF@B0C8@71<84?:F:GF=<#BCFF:<C?*11;=/4+:?;:9FE8@:;3$::ED<FCCFGE@7,,@,F@<,,CE9F@33+3,39:,,,,D?B>A=F83<,DB,9+FCF6967?CA,ECF8B,<AD,FFC?,5,,GGBF:,FDGFEC<CF?E,C,,7B=,7FC,,,@C--EFCGDFD969FCD@C,C,C,FFFC6@,GCE7C@B+,9GGFFC,FEDFF@@+C@F<@CC<@,FFFDFE<AE@C8FA8,8-
@DZCM 8
TGAGGAATATTGGTCAATGGGCGAGAGCCTGAACCAGCCAAGTAGCGTGCAGGATGACGGCCCTATGGGTTGTAAACTGCTTTTATAAGGGAATAAAGTGAGAGTCGTGACTCTTTTTGCATGTACCTTATGAATAAGGACAGGCTAATTCCGTGCCAGCAGCCGCGGTAATACGGAAGGTCCGGGCGTTATCCGGATTTATTGGGTTTAAAGGGAGCGTAGGCCGGAGATTAAGCGTGTTGTGAAATGTAGACGCTCAACGTCTGCACTGCAGCGCGAACTGGTTTCCTTGAGTACGCACAAAGTGGGCGGAATTCGTGGTGTAGCGGTGAAATGCTTAGATATCACGAAGAACTCCGATTGCGAAGGCAGCTCACTGGAGCGCAACTGACGCTGAAGCTCGAAAGTGCGGGTATCGAACAGGATTAGATACCCT
+
CF<FECEDFGGG<EEFFGGGGGGGGGGGGGFGFGFGGGFGFG,CEFGGGGGGGGCEFGGG7FFFGGGGEF:FFGGGGGGGGGGGGGGGGGDGGGGFGGGGGGGDF,@=FFGGGFGGGGGGGEGGGGGGGGGGGGCFEGCGG,6AFDFAFEGGGCFEGAFED=F:FEFGC>@1AEFCECFCFC:FDE7EFFE;F,C::FC@?<+9GGGFFFFEGGE;DDCE8EDGFEGDGFFCB507?:CGGFCFFGEFFF@8+-EGFCDFEGCFGGGFFE>>DGGGGCGFGGGCGGF8GEGGGGGGEGFFAFF=GGC7EE9CB8GEGFFFFGGECGFEEFGDFGFGEEFE9GGGGGGGFFF9F?+:FF8@F@FCFA@<@ECGFCFFGGEEGECGGEGGGGEGGGGGGGGEFGGFF>C@GCGGFFC@F@9FGGGGGGEGGFGCCCC?
@DZCM 56731
TGGGGAATATTGCACAATGGAGGAAACTCTGATGCAGCGACGCCGCGTGAGTGAAGAAGTAATTCGTTATGTAAAGCTCTATCAGCAGGGAAGATAGTGACGGTACCTGACTAAGAAGCTCCGGCTAAATACGTGCCAGCAGCCGCGGTAATACGTATGGTGCAAGCGTTATCCGGATTTAATGGGTGTAAAGGGAGCGCAGGCGGTACGGCAAGTCTGATGTGAAATCCCGGGGCTCAACTCCGGTACTGCATTGGAAGCTGTCGGACTAGAGTGTCGGAGGGGTAAGTGGAATTCCTAGTGTAGCGGTGAAATGCTTAGATATTAGGATGAACACCAGTGGCGAAGGCGGCTTACTGGACGATTACTGCCGCTGAGGCTCGAAAGCGTGGGGAGCAAACAGGATTAGATACCCT
+
FC8EE,FFGDCEADEECEEFFCFF,C<F@<FCF96,CEFGGD@7CEG+@FCFEFEE<FF<FFAEEFEFGGG9FFF999<FF9CFEFCEFGDFCGF9FGFGGGDFFFC,CE,5<F@FFGG,,BFFD73DFFFG7C<B+<FDFCCDCEGGFGEFGAFCC9:C=FFFGGFEFGGFFFGGGG*FF,@BFG3<<CFFFFEFGGCBCE@<<BCC5CCDEGF8?C;@?F94CC9@F><CEGGD,;EGG#728@CFB8/#;GFGF>3#=CFB9FGF=C?:DFCF=>3:EA:CB,F9DE5<,,,E8F:,FDCFGECF<?5,-,,,9,CF@:<,<EC,C<,96C8C-F,EB6,FE@F:CC:,C,FEFC@;C:,9GFDC@@+7CDEDGFEFGCF@6@C@@CF8C,EFF9FCCCCFF<CEF@@-@B@-
@DZCM 96403
TGAGGAATATTGGTCAATGGGCGGAAGCCTGAACCAGCCAAGTAGCGTGAGGGATGACTGCCCTACGGGTTGTAAACCTCTTTCGTTTGGGAATAAAGTGCGGGACGTGTCCCGCATTGCATGTACCATTTGAATAAGGACCGGCTAATTCCGTGCCAGCAGCCGCGGTAATACGGAAGGTCCGGGCGTTATCCGGATTTATTGGGTTTAAAGGGAGCGCAGGCCGTGGGTTAAGCGTGTCGTGAAATTCCGTCGCTCAACGGCGGACGTGCGGCGCGAACTGGTCCACTTGAGTACGCGGGACGTTGGCGGAATTCGTGGTGTAGCGGTGAAATGCTTAGATATCACGAAGAACTCCGATTGCGAAGGCAGCTGACGGTAGCGCAACTGACGCTGAGGCTCGAAAGTGCGGGTATCGAACAGGATTAGATACCCT
+
FGFGGG?FFGGGGGGGGGGGGGGGGGGGGGGGGGGGGGDGGGFGAFGGGGGGDBFFFGFFFFGGGEFFG@EGGGGGFFFGGGGGGFFGCFGGGGGGGGGGGEGGF7=FFEGGGGGGGG?DAFGFGGGGGGGGGFGGGGGCDFFGGGGC9FFFC@GGGGGGGFGGGGGGGGGGGFGGGGGGGGGDGGGGGGGGGGGGEFGGGGGGGDGGFGGGGFCFGGGGGGGGGGGGGGFGEGCCE*ECGFGGGGGGFFEFGFGGEGDFGEEEGECDGGGGEGCGGGGFGGGGFFGGGGGGGGFCEEFF7GGGGDDGGGGGGGGFCGFGGGGGGDGFGGGGGGGGGGFFFAEA?GFGGFGGGGFCGGGECGGGGGGGGGGGGGGGGGGGGGGGGFFGGGGGGGGGGGGGGFFFEDGGGDGGGGGGGGGGGGGGGFGGGGGCC@CB
@DZCM 78328
TGAGGAATATTGGTCAATGGACGAGAGTCTGAACCAGCCAAGTAGCGTGCAGGATGACGGCCCTATGGGTTGTAAACTGCTTTTATAAGGGAATAAAGAGAGTCTCGTGAGACTTTTTGCATGTACCTTATGAATAAGGACCGGCTAATTCCGTGCCAGCAGCCGCGGTAATACGGAAGGTCCGGGCGTTATCCGGATTTATTGGGTTTAAAGGGAGCGTAGGCCGGAGATTAAGCGTGTTGTGAAATGTAGATGCTCAACATCTGAACTGCAGCGCGAACTGGTTGCCTTGAGTACGCACAAAGTGGGCGGAATTCGTTGTGTAGCGGGGAAATGCTGAGATATAACGAAGAACTCCGATTGCGAAGGCAGCTCACTGGAGCGCAACTGACGCTGAAGCTCGAAAGTGCGGGTAGCGAACAGGATTAGAGACCCT
+
F<FF8FFGGGGFACEFGGAFGGGG+FCFGF9FGFGGGGGGGDFCGGGGCBD,CF<FFFCGECF9FF9CE=F7FEC<AF9FFFFF<FD,<<<FEAD,9C,,?49C9E=FGGD99F?CEC@E9<,9@FDFFFF,8<FEF9BFFGDGGF:FDDD9FFDGGBD7F,<B7CGCCC>FDF2@**@@@FFG8EFGC@<=;<<<<50?@9F:DGFCCFCCDGGD94<AFCC??C<;C<CCF<GGCFCCFDE9GAB@=E>3,:FF@FF@CCFCCB@:6:5+@FECF3FF<FFDA6+,A,?EE=7CF,AGEGFFB4+4B,DB<B+F744,E@C>7C7<C,GGDGGE@C,@5=,E6,CCGGFGFC=-7FC6@:EGEEGGFC@,AE,E@CEFEEC<<GFFGGGGGGFEGEC6<:FAFEFF+:GFECB+FFC-DFEEDC<FE;6BA--<
@DZCM 60318
TGAGGAATATTGGTCAATGGACGAAAGTCTGAAGCAGCCAAGTAGCGTGCAGGATGACGGCCCTATGGGTTGTAAACTGCTTTTATAAGGGAATAAAGTGAGTCTCGAGAGACTTTTTGCATGTACCTTATGAATAAGGAACGGATAATTCCGTGCCGTCAGCGGCGGTAAGACGGAAGGTCCGGGCGTTATCCGGATTTATTGGGCGTAAAGGGAGCGCAGGCGGTATATTAAGCTTGGTGTGAAATGTCGATGCTCAACATGTGCACTGCAGCGCGAACTGGTTACCTTGAGTAGGCACAAAGTGGGTGGAATTCGTGGTGTAGCGGTGAAATGCTTAGATATCTCGAAGAACTCCGATTGCGAAGGCAGCTCACTGGAGCGCAACTGACGCTGAAGCTCGAAAGCGCGGGTAGCGAACAGGATTAGATACCCT
+
CF@CFFFGGGGG<,CECEGGCFGG+CFCDCED<,CEFF9E@FF,C<FFD@FAEE@FA,BFF++CE@FF,C,@6EF<,,6,CA95,A5CEF=4,,C?CC,E<,,,,5,,49+AFEFGAE+EFG9,CE<FFDC,,8EE<?<5,::C=>:,5,3C3>8FF+++333+?5@152203,<4*>CC>'7=CF::A08**BA77CB<*1CF=**9>BF<=**)*7;*4*/*,C2<,@;D?,6,2*6,FFFCB@**@8*3,,C@GGGE:9>><@,@FGF@@+@+8,9C,,<=5,,,F?GGFD9,548,,?C,GFGFB,5A+ACFB+FGGGGGEC7GGFAGGGGGFCB9EGFFC:,,GFC,CB+,?,F?FEGFFC,EGF9FC<6,<C7F@6+,,9GGGGGGGEF;GCGGGGFC;7@+@+FE@,B+B,F9FCGGGGFGGFGCCC@C
@DZCM 13
TGGGGAATATTGCACAATGGGGGAAACCCTGATGCAGCGACGCCGCGTGAGTGAAGAAGTATCTCGGTATGTAAAGCTCTATCAGCAGGGAAGAAAATGACGGTACCTGACTAAGAAGCCCCGGCTAACTACGTGCCAGCAGCCGCGGTAATACGTAGGGGGCAAGCGTTATCCGGAATTACTGGGTGTAAAGGGTGCGTAGGTGGTATGGTAAGTCAGAAGTGAAATACCGGGGCTTAACCCCGGGGCTGCGATTGAAACTGACAGCCTTGAGTATCGGAGAGGAAAGCGGAATTCCTAGTGTAGCGGTGAAATGCGTAGATATTAGGAGGAACACCAGTGGCGAAGGCGGCTTACTGGACTATAACTGGCGCTGAGGCTCGAAAGCGTGGGGAGCAAACAGGATTAGATACCCT
+
FFFGGEGGFGGGGGGFGGGGGGGGFGGFGGGGGGGGGGGGEFE+FGGEGGG9CC?BE=FFFFGFFGG=CGFGGGG<F9FFFGFGDDFFGG@FEEGGGGGA<FCFFGGGGFFFGCFAFFEB8>FG@C<8=FD<BCCCFFGCFGGGECCC<ECC:D>%>>>E:FGC?CEGGGGFFGGGGFG=EGGGGGG<FFGFGGF=EGFEFCC8<?C:,:E#=FGGFEFFGGGGF>:CBGEEFGGGGFGEGEDFBCEGCEFFCFGGFDDFF?<=FFFGFG>FEFF?54FF-GGGGFF:GGE,GGGGF@FAGGGGGGGGGGGGGGGFF,GFGFGFGGGGGGFGGF<CF<,@F:EGGGGGGGGGGGGGGFFGFC,9GGFGFF7GGGGFF:C8FGGGGGGGGGGGGGGGGGGGGGGGGGFGGGGCCCC9
@DZCM 14
TGAGGAATATTGGTCAATGGGCGAGAGCCTGAACCAGCCAAGTAGCGTGCAGGATGACGGCCCTATGGGTTGTAAACTGCTTTTATAAGGGAATAAAGTGGAGGTCGTGACCTCTTTTGCATGTACCTTATGAATAAGGACCGGCTAATTCCGTGCCAGCAGCCGCGGTAATACGGAAGGTCCGGGCGTTATCCGGATTTATTGGGTTTAAAGGGAGCGTAGGCCGGAGATTAAGCGTGTTGTGAAATGTATATGCTCAACATCTGCACTGCAGCGCTAACTGGTTTCCTTGAGTACGCACAAAGTGGGCTGAATTCGTGGTGTAGCGGTGAAATGCTTAGATATCACGAAGAACTCCGATTGCGAAGGCAGCTCACTGGAGCGCAACTGACGCTGAAGCTCGAAAGTTCGGGTATCGAACAGGATTAGATACCCT
+
,<<E8EFC@FGCGGF<FEFGGFG+8CF,CEGGFGGFG8-CFFCFGDGGGFGGFEGFFF:FC@+CCFACECFC,?EECF<C,C9EEFEGFFCFGFGCF<F<<<FBF8FEEGC?,:FA,,AFCADFGGFEFGGGGGGFGGGG,+@FG7CAFGFGD3>C+DF@FB@7BEGGG0>0GEECEEE<D,7C7EC?FG7CA72=:'GFFGGF>CF)FCGFG>GCE08<FC9+3@6:=>;FCCC7E@3@ACFF9FD>?3,#,AF@BCGFACE6>ECCDF@B87>F@%C8+F<AF8GGGGF<A7B?FAE@FEFBC?8,,,,CFB48??<GGGGGDCCGGGEC9FF<F<FCFFFB:,BFFGGFFB8:C@D@GFBCEFGFFGFFCCE<,ECF7:@C9GFEFBB@<FFFCGDF@FFFAFB8+:DC7GFFGFF@FFFEFGGCGFDCCCC-
@DZCM 77512
TGGGGAATATTGCACAATGGGGGAAACCCTGATGCAGCGACGCCGCGTGAAGGAAGAAGTATCTCGGTATGTAAACTTCTATCAGCAGGGAAGATAGTGACGGTACCTGACTAAGAAGCCCCGGCTAACTACGTGCCAGCAGCCGCGGTAATACGTAGGGGGCAAGCGTTATCCGGATTTACTGGGTGTAAAGGGAGCGCAGGCGGGAAGACAAGTTGGAAGTGAAATCCATGGGCTCAACCCATGAACTGCTTTCAAAACTGTTTTTCTTGAGTAGTGCAGAGGTAGGCGGAATTCCCGGTGTAGCGGTGGAATGCGTAGATATCGGGAGGAACACCAGTGGCGAAGGCGGCCTACTGGGCACCAACTGACGCTGAGGCTCGAAAGTGTGGGTAGCAAACAGGATTGGATACCCT
+
FFGGGCFGGGGGGGGGGGGGGGGGGGGGGG,EFGGGGGGGGGGGGCFGC?FEFGGGGGGGGGFFGGGGGGGGGGGGGGGGGGGGGGGGGGGEGGGG9EGGGDGGGCAFFCGGGGGGGGGFDGGGGGG<BFGGGGG6GGGGGGGGEFGGGGGGGGG;@GGGGFEFG>CF:FFGGGGGGGGGGGGGGGGFCFGFGE;AEGG?ECEGGGG@F>8;GGFCFFFGCFC8<<FGGFFFCFGFFGGGFCGGFGGGGFDDGG?<FGDEGG:FDDFCF,FGFGFGGGFFFE<GGEC?GGFECFE@C:CGGGEEEDEGGGFCEGGGFFGGGGGFEGEGF<FF:FECEDGGGGDGGGGGGGFF9F,FECECF8GGGGGGGGCEGFDGGFC,DCFDGGGGGGGGGFGGGGFGGFFAF<C9GGGCCCCC
@DZCM 57419
TGAGGAATATTGGTCAATGGGCGAGAGCCTGAACCAGCCAAGTAGCGTGCAGGATGACGGCCCTATGGGTTGTAAACTGCTTTTATAAGGGAATAAAGTGAGTCTCGTGAGACTTTTTGCATGTACCTTATGAATAAGGACCGGCTAATTCCGTGCCAGCAGCCGCGGTAATACGGAAGGTCCGGGCGTTATCCGGATTTATTGGGTTTAAAGGGAGCGTAGGCCGGAGATTAAGCGTGTTGTGAAATGTAGACGCTCAACGTCTGCACTGCAGCGCGAACTGGTTTCCTTGAGTACACACAAAGTGGGCGGAATTCGTTGTGGAGCGGTGAAATGCTTAGATATCACGAAGAACTCCGATTGCGAAGGCAGCTCACTGGAGCGCAACTGACGCTGAAGCTCGAAAGTGCGGGTATCGAACAGGATTAGATACCCT
+
CEFGGGGGGGGG9FGDFEF,CCFEFEGDF,FEAFEGFCGCFDEFFGGGEG@CEFGGCFGGGGGCGGGGGGGGGGGGGGGGGGGGFFGGGGCGFGFGGGGGGCGG9<EFEGGGGGGGGGGGGGGGGG9FGGGGGGFGGGFFEFGGGGGGGGGGGGGG@D8FGCFCFECFGGGGEGGGGGGGCFCFGGEGG>FFGGGEGGGGGGF8FFFC9FFFGGC=EGC8CG5F<3;@B;FGGGGGC:7>:GFF.7@FGCFGGEC@.CD<CGGFF9@@CF:CE@:CF<DDG;DDD8A,F8F?DEF<E6,<F?,A?+GGDDC,<FF7EC=?F=7+EFB<CFDEFFECFFFCEE9F8FE,?EAC<FC-:DGCFF7GFCEE@E@E9GFFC8EEFDGFFFEB7GF@,,EF8EGGGFFEE7@@CEGFECFGFACC<ACFFEGGF<FCCCCC
@DZCM 93885
TGAGGAATATTGGTCAATGGACGAGAGTCTGAACCAGCCAAGTAGCGTGCAGGATGACGGCTCTATGGGTTGTAAACTGCTTTTATAAGGGAATAAAGTGAGCCTCGTGAGGCTTTTTGCATGTACCTTATGAATAAGGACCGGCTAATTCCGTGCCAGCAGCCGCGGTAATACGGAAGGTCCGGGCGTTATCCGGATTTATTGGGTTTAAAGGGAGCGTAGGCCGGAGATTAAGCGTGTTGTGAAATGTAGACGCTCAACGTCTGCACTGCAGCGCGAACTGGTTTCCTTGAGTACGCACAAAGTGGGCGGAATTCGTGGTGTAGCGGTGAAATGCTTAGATATCACGAAGAACTCCGATTGCGGAGGCAGCTCACTGGAGCGCAACTGACGCTGAAGCTCGAAAGTGCGGGTATCGAACAGGATTAGATACCCT
+
GGFGG@FGGGGGAEFGGGGFGGGGFGGGGGGGFFFGGGGGFGCA9FBFFGF<FGGGGGGGEGCF,ECD8:@=FGFFGGG9EFGC?FGF?F?GF<FGFGG,E9EGDFGGGGE,BFCFFCFD<F<EGGGFECG9FDA,>?;FFCF5F+C:ED3FFA9?FFD@=GFEB?FE<@F@FB@::4C>>=FCGG7:C<7::3CE<<FFFFC<GDC,G@FFGCCFGGFFECC?FEGEC@GGE?=+ECC/?GGGGFC;CGFC:CGCD>DE6,;>GC<FAGGGGE97C;<GEGGGD==,GGDGGGGGF,A?5??<F+FCECGFFGGF7D<@GGGGGGGGGGGGGGGFE9FGFFGFFC9:GGFEFFF:FFC@@7GGF@GGFE<GGGGFFFEF:BBGGGFFCGGGGGGGGEGGGGGGGF@:@+GGGGGGGGGGGGGGGFFAGFGCCCCC
@DZCM 18
TGGGGAATATTGCACAATGGGGGAAACCCTGATGCAGCGACGCCGCGTGAGTGAAGAAGTATTTCGGTATGTAAAGCTCTATCAGCAGGGAAGAAAATGACGGTACCTGACTAAGGAGCCCCGGCTAACTACGTGCCAGCAGCCGCGGTAATACGTAGGGGGCAAGCGTTATCCGGATTTACTGGGTGTAAAGGGAGCGTAGACGGTAAAGCAAGTCTGAAGTGAAAGCCCGGGGCTCAACCCCGGGACTGCTTTGGAAACTGTTTAACTAGAGTGCTGGAGAGGTAAGCGGAATTCCTAGTGTAGCGGTGAAATGCGTAGATATTAGGAGGAACACCAGTGGCGAAGGCGGCTTACTGGACAGTAACTGACACTGAGGCTCGAAAGCGTGGGGAGCAAACAGGATTAGATACCCT
+
9FF<CCEGFFGGGGGGGGGGGGGGGGGGGGGGGFFGGGGGGGGGGGDFGGGEFGGGGGGFGGGGGGGGGGGGGGGGGGGGGGGGGGGGGGGGGFGGGGGEEGGDGFFGFFG<FFGDFFFFFGCEGCFEDDGFCCCFG@GGGE9:@FFGCED<=@EFF?EGG<GDGGFE<C<FGFFGGGFCAFEGFF?E7FFFFGGGG=DFE>5FGGGGGCCFGFF=EGFCFGGGF:<CGEGGGDFDDFCCCGD>GFGFCFFFCFC9EFFGG<,E9GFEFEGGGGGGGGGGGGGGG:GGGGGGGFCGGFF9EECB7GGGGFBACF7F<FGGFFDFFFGFF<@<CFFECGGGGGGGGGGFDGGGFGGGGGGGGGGGGGGGGGGGFGGGGGGGGGGGGGGGGFGGGGGGGGGGGGGGF@GDCEGCC<CC
@DZCM 19
TGAGGAATATTGGTCAATGGACGAAAGTCTGAACCAGCCAAGTAGCGTGCAGGACGACGGCCCTCTGGGTTGTAAACTGCTTTTAGTTGGGAATAAAAAGAGGGACGTGTCCCTTATTGTATGTACCATCAGAAAAAGGACCGGCTAATTCCGTGCCAGCAGCCGAGGTAATACGGAAGGTCCAGGCGTTATCCGGATTTATTGGGTTTAAAGGGAGCGCAGGCGGCGGCGTAAGGCAGTTGTGAAATCTTGCGGCTTAACCGTGCAATTGCAGTTGATACTGCGTCGCTTGAGTGCACACAGGGATGTTTGAATTCATGGTGTAGCGGTGAAATGCTTAGATATCATGAAGAACTCCGATCGCGAAGGCATATGTCCGGAGTGCAACTGACGCTGAGGCTCGAAAGTGTGGGTATCAAACAGGATTAGATACCCT
+
FGFGFCCCFFFGG<FCFFFFCFGGGGGGGGGGGGGGGG9FGEEDFGEGGFGGGGDFGGGGCF@EFGFGFC@CFGGGGGGGGGGGGFE9FFGFFFFGGCCC=EFFFFFCFGGGGFF@F9EFFGGGGFDEGGGFCFDFGGGGBB@FGDGGGGF93@C<@FFGFFFCG-BFC<@@FCFECBCFC@/?B=7?G@CA>C<=<?FC@0CFGGF@FFA<?CF8?:C?1FGD@G>EG>:2?EG+:E8@FFFF@,<F8#+2F:FCF@CFBCCF4CDGGGFDE@=F<<EFFAF:F@:9GFFFGGGGGFDFE8FB,CGFB,,FFFGFEFB4FEEGGFEFFFGGFGGFGGGCE,BEE?9GGFF<ECFBGFF7EGGFGGFGFGFGGFCFGFGGGFFAGFGFGGGGGGGEE6>GGGGGGGEFFE8CFF9GGGGGGGGGGGGGFCF@<CCC
@DZCM 20
TGAGGAATATTGGTCAATGGGCGAGAGCCTGAACCAGCCAAGTAGCGTGCAGGATGACGGCCCTATGGGTTGTAAACTGCTTTTATAAGGGAATAAAGTGAGTCTCCTGAGACTTTTTGCATGTACCTTATGAATAAGGACCGGCTAATTCCGTGCCAGCAGCCGCGGTAATACGGAAGGTCCGGGCGTTATCCGGATTTATTGGGTTTAAAGGGAGCGTAGGCCGGAGATTAAGCGTGTTGTGAAATGTAGACGCTCAACGTCTGCACTGCAGCGCGAACTGGTTTCCTTGAGTACGCACAAAGTGGGCGGAATTCGTGGTGTAGCGGTGAAATGCTTAGATATCACGAAGAACTCCGATTGCGAAGGCAGCTCACTGGAGCGCAACTGACGCTGAAGCTCGAAAGTGCGGGTATCGAACAGGATTAGATACCCT
+
FFGGGFGGGGGGGGGGGGGGGGGGGGGGGGGGGGGGFGCG@GFGGGGGGGGGGGGGGGGGGDGGCGGGFGGGGGGGGGGGFFFDFFGGGGGGGDGGGGGGGGGEFGGGGGGGFGGEGGGGGGGGGGFGGGGFGDFGGGGGGGGGGGGGGGGGCGFGDGFFGFFGEGGGGGGGGGFEGCEDDFGGGG7CFGG>FGGGGGE@FCGFG=GGCDFFFGGC5BCEE@DEFGGCCCFGFFFDGGGGGFGGFGGDCE:CFFGGGFFGGGFFGGGGFGGGGG=>CEDGEGGFGGGGGGGD6GGGGF@ACFA8GGFG>GGGECGCGFGGGGGGEGFA,9AFCFGGGFGF9DFGFECGFGGGFFEFEF8GGE@GGGGGGGGGGGF9GGFGGFDGFGEDF@CF<GGGGGGFEGGGGEGGF@GFCGFGGFGGGGGGFFF<F8GCC@@C
@DZCM 59379
TGAGGCATATTGGTCAATGGGCGAGAGCCTGAACCAGCCAAGGAGCGTTCAGGATGACGGCCCTATGGGTTGTAAACTGATTTTATAAGGGAATAAAGTGAGTCTCGTGCGACTTTTTGCATGTACATTATGAATAAGGACCGGCTAATTCCGTGCCAGCAGCCGCGGTAATACGGAAGGTCCGGGCGTTATCCGGATTTATTGGGTTTAAAGGGAGCGTAGGCCGGAGATTAAGTGTGTTGTGAAAGGTATATGCTCAACAGCTGCACGGCAGCGGGAACTGGTTTCCTTGAGTACGCAAGAAGTGTGCGGAATTCGTGGTGTAGCGGTGAAATGATTAGATATCACGAAGAACTCCGGTTGCGAAGGCAGCTCACTGGAGCGCAACTGACGCTGAAGCTCGAAAGTGCGGGTATCGAACAGGATTAGATACCCT
+
<EEF8,8C,CEFCCFEGGGG8DFC:@FC<<CFFFFFFGGF8C,:C@FE,BCFD88,4,BCC7C7EFEFGE:44CC-C?F,EAF9E9FGCC8B<8,FFE5?DFEE9,,AE+@+@F7EA9+,,FFEFF,<,?EDEGGFGGE@>3CFG>FDFGA,,7DC>FG7F@8<F8FGGGGC9<FC5:7CCB,<<F*=*FCFF<<C7CC,,+CGFG<'FCF,'<;;4/:8:C*9-C,2@;8ECA7#C1;9FEFD:GF3@;,>8,83<,93::,,@+++F7EEB7C:,,==<EFFA6,8GGGFD:==F9C8,,A?B+++GFF?7<:C:BBFCFECECB9FGFEE<?:,9F9E9GFFEEDEFFFE@F:@@,+F:EGGECGGGCFEC,6GFEFFGGFAGF:F@CGGGGF<7B,DCGFFF@+:CGGGGFDGGFFFAEFFGGGFCF@@CB8
@DZCM 22
TGGGGAATATTGCACAATGGGGGAAACCCTGATGCAGCGACGCCGCGTGAGCGAAGAAGTATTTCGGTATGTAAAGCTCTATCAGCGGGGAAGAAGAATGACGGTACCTGACTAAGAAGCACCGGCTAAATACGTGCCAGCAGCCGCGGTAATACGTATGGTGCAAGCGTTATCCGGATTTACTGGGTGTAAAGGGAGCGCAGGCGGTACGGCAAGTCTGATGTGAAATCCCGGGGCTCAACCCCGGTACTGCATTGGAAACTGTCGGACTAGAGTGTCGGAGGGGTAAGTGGAATTCCTAGTGTAGCGGTGAAATGCGTAGATATTAGGAGGAACACCAGTGGCGAAGGCGGCTTACTGGACGATTACTGACGCTGAGGCTCGAAAGCGTGGGGAGCAAACAGGATTAGATACCCT
+
FFGGGBCFFGGGGGGGGGGGGGGGGGGGGEGGGGGGGGDGGGGGGGGGGDGEFGGGGGGGFGGGGGG=AFFGGGGGGFFGGGGGGGGGGGGGGGGGGGGGGGEGGGGCEFCEGG9,F,@<F@FDCGFFFGFGGFFGGEFGFGGGG>GGGCCGCFD?-8-FBFFFGCFGGG7<AGGGGG<FCFFGGGG8EEGGGGGGFGCGDE:E>EGEGGFGGGFGDCGFGFDCG?F7GEBECGGGGGEGFFC=7EFC=9GGFGGGFGGGFFDGGGFGF4B<AA@+6F=@7FFDGGGGEADFGFFFGFEB<GGGGGGGGCGFGGGF>GGGGFADFEDGGGFGGGGGFFFGGGGGGGGGGGGGFFEEEFECFFCFGEGGGGGEGGGGGGGGDGGGGGGGF@GGGFA@GGGGGGGGGGDGEFFGCCCCC
@DZCM 60540
TGAGGAATATTGGTCAATGGGCGAGAGCCTGAACCAGCCAAGTAGCGTGCAGGATGACGGCCCTCTGGGTTGTAAACTGCTTTTATAAGGGAATAAAGTGAGTCTCGTGAGACTATTTGCATGTACCTTATGCATAAGGACCGGCTAATTCCGTGCCAGCAGCCGCGGTAATACGGACGGTCCGGGCGTTATCCGTATTTATTGGGTTTAAAGGGAGCGTATGCCTGAGATTACGCGTGTTGTGAAATGTAGATGCTCAACATCTGCACTGCAGCGCGATCTGGTTTCCTTGAGTACGCACAAAGTGGGCGAAATTCGTGGTGTAGCGGTTAAATTCTTAGTTATCACGAAGAACTCCGATTGCGAAGGCAGCTCACTGGAGCGCAACTGACGCTGAAGCTCGAAAGTGCGGGTATCGAACAGGATTAGATACCCT
+
<CEECFCF9EFCFFCFGEG,,CEGEG7C@FFGFGGGGDFEFFEFGGEC,CFC,8CFGC7FEFCD,ECE@C7BCFGGCGDFGF-C,,CF95,BDE,:C,E?E,,C,EAFF<:CFF,,CB<EC<EAFAFGFFC<5?<<FGFCFG7++@C8FGF9>6++@F,BB,<BC+<@FGG,<>:*C**1?***1*=<F@CFF0F8F===C:FCFG>2:C<?E?B21292:#;8,*5CED3#<#*3>5EFFFD82;CB:@?C,F><3GGE;@@,<C<8,B@@:@38+,>,,DA,FFA,=,?9@+@@+GGGFFC,+:8+@F<,+FGFB+7FGFGGE@7?-E,FE59,,FA;:,C,CCE<9F9FC=B@7C,,@,:CB<9CC6,F9GGFFEB::@FAEAECB,FCA<FFGGGGFFE,CFGGGCECEEFF;<<EGGGFDC@,@;66@<@@
@DZCM 73274
TGAGGAATATTGGTCAATGGGCGAGAGCCTGAACCAGCCAAGTAGCGTGCAGGATGACGGCCCTATGGGTTGTAAACTGCTTTTATAAGGGAATAAAGTGAGTCTCGTGAGACTTTTTGCATGTACCTTATGAATAAGGACCGGCTAATTCCGTGCCAGCGGCCGCGGTAATACGGCAGGTCCGGGCGTTATCCGGATTTATTGGGTTTAAAGGGAGCGTAGGCCGGAGATTAAGCGTGTTGTGAAATGTAGATGCTCAACATCTGCACTGCAGCGCGAACTGGTTTCCTTGAGTACGCACAAAGTGGGCGGAATTCGTGGTGTAGCGGTGAAATGCTTAGATATCACGAAGAACTCCGATTGCGAAGGCAGCTCACTGGAGCGCAACTGACGCTGAAGCTCGAAAGTGCGGGTATCGAACAGGATTAGATACCCT
+
FGFF8CFGGDFGGFGFGGFGGFGGGGGFGGGGCFGGGG9EFGAFGGGGGGGGGGGGGACFGFGGGGGGGFGFEGGDDGGDECEEGFGGCGGFGFGGGFGGFF<EGGGGDGEFF<BE9FG9<EFFFF?9EGGGF<<EGGGGGG7FCCE@FGFFFFEGFG8@CEGCFDF5@FG>DFG$2FFEFC>ECCFFEF94F<CCFG@CFF@?CCFGCCCGFGE?CEFFE>>FGGFFGF9@CDFEC>EFGFEFFFD=3CFCGFB@CFFFCFFFCCCCFD?C9<F8BACGFGF=F8FFC8GFCFDGDGFFCGGGFC@EC8GFGFGGGGFFCGGGDGGGGF?EFAAFEFGFE9CFCFF,ADFFC87CEFGGGEGGFFGGGGF8C,@@EF@7CF@,9<FFDECC@@EFF:@,F@ECE:CDGGFCEGFF,GFFFFFFGGGGFFFBCCCC
@DZCM 86712
TGAGGAATATTGGTCAATGGACGAGAGTCTGAACCAGCCAAGTAGCGTGAAGGATGGCGGCCCTATGGGTTGTAAACTGCTTTTATAAGGGAATAGAGTGAGTCTCGTGAGACTTTTTGCATGTACCTTATGAATAAAGACCGGCTAATTCCGTGCCAGCAGCCGAGGTAATACGGAAGGTCCGGGCGTTATCCGGATTTATTGGGTTTAAAGGAAGCGTAGGCCGGAGATTAAGCGTGTTGTGAAATGTAGATGCTCAACATTTGCACTGCAGCGCGAACTGGTTTCCTTGAGTACGCACTAAGGGGGCGTAATTCGTGGTGTAGCGGGGAAATGCTTATATATCACGAAGAACTCCGATTGCGAAGGCAGCTCACTGGAGCGCAACTGACGCTGAAGCTCGAAAGTGCGGGTATCGAACAGGATTAGATACCCT
+
<FEEEC@FFA9FGDF@C9,<CEEF:8FFGFGG9,CFE8DD<E,;,<@8,,,C8<,E,,@:>C@FGFFCFC@7,CFEGF,9CEFFEDGGAAFF?@=<FFFFFGFFBEDFDGCFFCAF<F79E<<FG,,5@5C9EB<,C,CE8CFGDE+,C=D,,@=EGGCF,,@FC+@*3333,@F*B>>:8D,CC@*F<48>4#+3*>FCFGC=<<F88?<2FC<:7=8EC:CF<<C)FCF:<CC7CD6$FF>CAF9F:;F8<C=GFCD<;CC#CG/F9FF-FF:F@E,=@,8=,CF8BDAD6=:@+4,9,,=+++FCC=E,GGFBFFGGFFC++:+F9GF9GFFAFCEC,BFCC,FCGGGEC=F:FDC7EFGGFFFEC,CF@F9FCGF@6+@FCCGGGGGGGGGGEC:<<GGFF@@+CEFFCGF@@FFDFEAGGFFFFCFCA<CC
@DZCM 97037
TGAGGAATATTGGTCAATGGGCGAGAGCCTGAACCAGCCAAGTAGCGTGCAGGAAGACGGCCCTATGGGTTGTAAACTGCTTTTATAAGGGAATAAAGTGAGTCTCGTGAGACTTTTTGCATGTACCTTATGAATAAGGACCGGCTAATTCCGTGCCAGCAGCCGCGGTAATACGGAAGGTCCGGGCGTTATCCGGATTTATTGGGTTTAAAGGAAGCGTAGGCCGGAGATTAAGCGTGTTGTGAAATGTAGAGGCTCAACCTCTGCACTGCAGCGCGAACTGGTCTTCTTGAGTACGCACAACGTGGGCGGTATGCGTGGTGTAGCGGTGAAATGCTTAGATATCACGAAGAACTCCGATTGCGAAGGCAGCTCACGGGAGCGCGACTGACGCTGAAGCTCGAAAGTGCGGGTATCGAACAGGATTAGATACCCT
+
CFFGGGF8EFFGGGGFFGFGGGDGGGGGFGGGGFGGFGFGGGGGGGGC7F?ECFGGG@CFC@FG@ECFGCBFGGGGGGGFEFFFGGGGFFF,BFGGGGGGGG?FGCFG@EGGFFFGFFFFFEGFFFGGGGGGFEFFGGGGCCFGD9CGFFGCGFG-3DFFGGG@C>CGFGC:@FGG66>CF5GFDGGGGGGGGCFEC$GGGGGGGFFBFFGGCC=?==FCECG=DGG@EFCEFGGGEGGGGG@A<EE7CFFFCGGGCGGF0FCCFGFFGGFFGEG@9GEGFFFFF,D8FCFF?FEGGFCCFD<FB:CC@EEEE@F+:DGGGFEEC@+F<GGFFGFGGFCAGFF<FGEGGGGFFGF7E7EDGDGGGGGGGEFFGGFAEGGFC7GGGGFFDGGGGGGFE@GGGFFFDGGGGFEAEGGGGGGFGGGGGGFDGFGCC@@C
@DZCM 86988
TGAGGAATATTGGTCAATGGACGAGAGCCTGAACCAGCCAAGTAGCGTGCAGGATGACGGCCCTATGGGTTGTAAACTGCTTTTATAAGGGAATAAAGTGAGCCTCGTGAGGCTTTTTGCATGTACCTTATGAATAAGGACCGGCTAATTCCGTGCCAGAAGCCGCGGTAATACGGAAGGTCCGGGCGTTATCCGGATTTATTGGGTTTAAAGGGAGCGTAGGCCGGAGATTAAGCGTGTTGTGAAATGTAGACGCTCGACGTCTGCACTGCAGCGCGAACTGGTTTCCTTGAGTACGCACAAAGTGGGCGGAATGCGTGGTGTAGCGGTGAAATGCTTAGATATCACGAAGAACTCCGATTGCGAAGGCAGCTCACTGGAGCGCAACTGACGCTGAAGCTCGAAAGTGCGGGTATCGAACAGGATTAGATACCCT
+
EFFFGFGFFGGGGGGFGGGFGGGGGGG<FGGGGFFGGGFGDFD<@FGGGDFGGGGGGGGGGEGDGCGGGDGGGGGGGGGGGGGGGDGGGGGFGGGGGGGGDGGG@FEGF<B8?E@E@EFFGGFGFFFGGGGGGGGGGEGG8CFGGGGG7FGGGGGGGFG%CDFGC7@>ACFFEBFGDGG>*CDFCE6ECFECFFC:<C:C@FCFCFC<FFFFGEEAECCCEFCC:B7CFDCGGDGGGGGGFF7F@CFFCGEF<:EFCC@:>GFDDC,GFGFFGG:7>A@F?FGFB:DGGGCFDFFCGFFA,GGFEF7GEF9EFGF+GFFGFDGGGGDGFGGGEGGGEAGDFBAGGGFGGGGGFGFCGFF@F:GGGDGGGGFFCFC@8,GGEGGGFFE@@GGGGEAGGGGGFFFGGGGEF7GGGEF<GGGGGGGGGFGGGGGCCCCC
@DZCM 98086
TGAGGAATATTGGTCAATGGACGAAAGTCTGAACCAGCCAAGTAGCGTGCAGGACGACGGCCCTCTGGGTTGTAAACTGCTTTTAGTTGGGAATAAAAAGAGGGACGTGTCCCTTATTGTATGTACCATCAGAAAAAGGACCGGCTAATTCCGTGCCAGCAGCCGCGGTAATACGGAAGGTCCAGGCGTTATCCGGATTTATTGGGTTTAAAGGGAGCGCAGGCGGCGGCGTAAGTCAGTTGTGAAATCGTGCGGCTTAACCGTTCAATTGCAGTTGATACTGCGTCGCTTGAGTGCACACAGGGATGTTGGAATTCATGGTGTAGCGGTGAAATGCTTAGATATCATGAAGAACTCCGATCGCGAAGGCATATGTCCGGAGTGCAACTGACGCTGAGGCTCGAAAGTGTGGGTATCAAACAGGATTAGATACCCT
+
GGGGG,EFECFFEFGGGGGDFGEGGGGGGGGGGCFFGGGGGGFGGGGGGFGFGD7FGGGG>FDGGGGFCFGCFCGDFGGGGGGGGDFDEFCGFGGAFC,??DFCF7FFF<FFGGG<<FCFFGGDEGEADD9D9FDFGGGGGGCDEGGGGGFGFG?FGGFE7FFFCC@E>EGFDFGG7F@CECFG>GGGFEGCCEC8<FF@C3EF?CFFFFFFGGEGCGGDEGCE>C8CDG>FCFGFCFEFGGGGGF@.4@+CACC>ECGGGD@>#;DC9CFCCFC4E9?F@FF7GGEFE8GGGGFF=F@FA58<E=<=9ADEECAE?AD8GGGGGGGGGFFGGF9GGFEFFF9FAFE6GGGGFFF7GGDC@+GFGFFFFEC9GF@@+CGEFGGFFFCGGGFFCFGFGEGGEBGDGGGGGFGGGFFGF@GFCGGGFGGGFGGCCCCC
@DZCM 96189
TGAGGAATATTGGTCAATGGGCGGAAGCCTGAACCAGCCACGCCGCGTGAAGGACTAAGGCCCTATGGGTCGTAAACTTCTTTAGACGCAGAGCAATAAGGGCCTCGTGAGGTCCGATGAGAGTATGCGTAGAATAAGCATCGGCTAACTCCGTGCCAGCAGCCGCGGTAATACGGGGGATGCGAGCGTTATCCGGATTTATTGGGTTTAAAGGGTGCGTAGGCGGCGAATTAAGTCAGCGGTGAAAGACCGGGGCTCAACCCTGGAAGTGCCGTTGATACTGATTGGCTAGAATACCCTCGCCGTGGGAGGAATGAGTGGTGTAGCGGTGAAATGCATAGAGATCACTCAGAGCACCGATTGCGAAGGCATCTCACGAAGGGGCGATTGACGCTGAGGCACGAAAGCGTGGGGATCGAACGGGATTAGATACCCT
+
FGFGGGGGGGGGGGGGG;CCFFGGDGGGGFGGFFCEFGFGGGGGGGGGGGGFGGGGGGGFGGGGGFG8FCFG:FGGGGGFFFFG9FFCGGGGFGGGGCAEG8EFGGEGGGG?F,F=:FEFFDFFG9,E@>FGG9F<F<FFGGFGDFG8F93@@D8FGGGGG8,@FCCC4FFF@,B?=7<F@FFC>CEEC>C'@@45.;6/1'@GGFEE6CECFC=;EGGEEGEFEFEGG9F<CF?/GGGGFDGGGGGEFEFGFFFCD5>:BCGC9FFF@FFFCEG9:2<DFFGGF,GF?<FF=DBEF7CFC>CGFFFF9CFE<CCGDD?GFFGDGGGGFGGGGFEAC9,FC46AC6<,?FAEAB7FDGGGGGGGGGFFDCFAC,7F@FEFGGFF<F@7FEF@E<FE<GFDGGFDB,@+EFGGGGGDFFGGGFDGGFE@EFGCCCB9
@DZCM 97769
TGAGGAATATTGGTCAATGGACGAGAGTCTGAACCAGCCAAGTAGCGTGCAGGATGACGGCCCTATGGGTTGTAAACTGCTTTTATAAGGGAATAAAGTGAGTCTCGTGAGACTTTTTGCATGTACCTTATGAATAAGGACCGGCTAATTCCGTGCCAGCAGCCGCGGTAATACGGAAGGTCCGGGCGTTATCCGGATTTATTGGGTTTAAAGGGAGCGTAGGCCGGAGATTAAGCGTGTTGTGAAATGTAGATGTTCAACATCTGCACTGCAGCGCGAACTGGTTTCCTTGAGTACGCACAAATTGGGCGGAATTCGTGGTGTAGCGGTGAAATGCTTAGATATCACGAAGAACTCCGATCGCGAAGGCAGCTCACTGGAGCGCAACTGACGTTGAAGCTCGAAAGTGCGGGTATCGAACAGGATTAGATACCCT
+
EG9@FF6FGGGG<,CCFEF,@FG7FFC<CFEFFCCFGGGG8DCFGGGGGGGGFDG<AFGD7@@CGGGG8C7C?FCFFFAFCFG=CFFGGFGFDEFFG9F?<FFC,CDFGG=?F<FAFGGFG9EFFE9FGFGGGFC,E<EEDFBFEFFDF9EFGEGD4@FFCDBDE$C30>CG9BDF#C@8:FCCCG3CBF;@=0<;%F863<7CCFB,CC<=CEF2:3B?EFAF7:92F<FGCDECEG>FGFE@;;=CCFADCEF@<FCFG??C9B6B?GDGGGF?=D?FGGGGFFDBA:5,GF7GGFFFBCC,+?@+GFF<48CC7B?,GGFEGGGEFFFCGFCE?C,FDGGFFGGGFFGGFC@-GDFCEFEFEGGGGGCGFGEEDFCCGGEC<FCE>FF7C,GFDFFDD@9FF@7FF7F@@,EF7GGFFGGGFEFFCFECC9<-
@DZCM 31
TGAGGAATATTGGTCAATGGACGAGAGTCTGAACCAGCCAAGTAGCGTGCAGGATGACGGCCCTATGGGTTGTAAACTGCTTTTATAAGGGAATAAAGTGAGTCACGTGAGACTTTTTGCATGTACCTTATGAATAAGGACCGGCTGATTCCGTGCCAGCAGCCGCGGTAATACGGAAGGTCCGGGCGTTATCCGGATTTATTGGGTTTAAAGGGAGCGTAGGCCGGAGATTAAGCGTGTTGTGAAATGTAGACGCTCAACGTCTGCACTGCAGCGCGAACTGGTTTCCTTGAGTACGCACAAAGTGGGCGGAATTCGTGGTGTAGCGGTGAAATGCTTAGATATCACGAAGAACTCCGATTGCGAAGGCAGCTCACTGGAGCGCAACTGACGCTGAAGCTCGAAAGTGCGGGTATCGAACAGGATTAGATACCCT
+
FGGGGDFGGDGGGGGGGGGGGGGGGGGGGGGGGGGGGGGGGGGGGGGGGGGFFGGGGGGGEGGGFFGFGGGGFGGGGGGGGGGGGGGGGGGGGGGGGGGGGGFGGGGGGGGGFDFGGGDFGGGGGGGGGGGGGGGGFFGGGGGEGG=GGGGGGGFGGGGGFGGG>GGGGGGGGGGGGGGGGGGGGGGGGGGGGGG:GGGFF,GGGG7FFFFFGFECEGGGGGGGGGGG<GFFGGDFGEGGGGFEFGFGG@FGGDFFDBBFGGFGGCDEFFGGGEF9CFFGCGFGGGFGGFGGFFCGGGGFFF=?>DFCGFFDF<BGEF7GGFGGDGGGGGGGFGGFADGGGGGGGGGGGGCGGGFFGGFCGGGGGGGGGGGGFGGGGGGGGGGGGFF7GGFEFFGGGGF8GGGF<DGGGGGGGGGGGGGGGGGEF9FDE<EBB8C9
@DZCM 94919
TGAGGAATATTGGTCAATGGACGAAAGTCTGAACCAGCCAAGTAGCGTGCAGGACGACGGCCCTCTGGGTTGTAAACTGCTTTTAGTTGGGAATAAAAAGAGGGACGTGTCCCTTATTGTATGTACCATCAGAAAAAGGACCGGCTAATTCCGTGCCAGCAGCCGCGGTAATACGGAAGGTCCAGGCGTTATCCGGATTTATTGGGTTTAAAGGGAGCGCAGGCGGCGGCGTAAGTCAGTTGTGAAATCGTGCGGCTTAACCGTGCAATTGCAGTTGATACTGCGTCGCTTGAGTGCACACAGGGATGTTGGAATTCATGGTGTAGCGGTGAAATGCTTAGATATCATGAAGAACTCCGATCGCGAAGGCATATGTCCGGAGTGCAACTGACGCTGAGGCTCGAAAGTGTGGGTATCAAACAGGATTAGATACCCT
+
FEGGGFGGGGDGFDFGGGG,E@FGGEEFFGGGGGGGGGGGGGFFGGGGGGGGG,FGGGEGGGGGGGFGG@EFGGFGGGGGGGGGGFGGFGGFBF9FGCFGGGFGGGGGGFGGFFGGFGGGFGGGGFGFG@F<DFGGFGDDGGCCG?GGGCAC<>FFGCF@GGGCE:DFFGFGDC@F@FF<@ECFFGGDEGD>FFGGE7:F,?FGGGC9FGGGGGGFGGGGGGGGGGGGDGF?5??DCGGGGGGGF<<CEEGFCCFDBCFGGCFE<CFFCGE@GFFAC,:CFEGFGGDGGFEF9AEEFFFF<9<F=A7GFCGFFEB9FCFCGGGFGGGGGGFFFDEFAFDGGGGE,E<GFFFGFEF@EGF7GGFCGEGFFAGGF7EGDGGGGGGGGFDGFFGGGGGGGGGFC,GGGGGGGGGGGFGGGGGFFGGFCFGFC@FCCCCC
@DZCM 81529
TGAGGAATATTGGTCAATGGGCGAGAGCCTGAACCAGCCAAGTAGCGTGCAGGATGACGGCCCTATGGGTTGTAAACTGCTTTTATAAGGGAATAAAGTGAGCCTCGTGAGGCTTTTTGCATGTACCTTATGAATAAGGACCGGCTAATTCCGTGCCAGCAGCCGCGGTAATACGGAAGGTCCGGGCGTTATCCGGATTTATTGGGTTTAAAGGGAGCGTAGGCCGGAGATTAAGCGTGTTGTGAAATGTAGATGCTCAACATCTGCACTGCAGCGCGAACTGGTTTCCTTGAGTACGCACAAAGTGGGCGGAATTCGTGGTGTAGCGGTGAAATGCTTAGATATCACGAAGAACTCCGATTGCGAAGGCAGCTCACTGGAGCGCAACTGACGCTGAAGCTCGAAAGTGCGGGTATCGAACAGGATTAGATACCCT
+
GGGGGGGGGA<AEFGGGGGFGGGGGGEDGFGGGGGGGGGGGFFG<FFGGGGGGGCFGGGGCGGGEGGGGG@CCFCFFFGGGFGGG,EFFFGEGGEFFGD<EEFFG8=+FFF<CGEFGGCFGGGGGGADEGCA,FFAFFGGGGEFGGGGAA9D8=+CFGC@DDFFG9GGF*<FGFGDGGGDCGGGGGCF<FGFDD@C=<FCCFF<FFEFFCEGFC=2CEEECEEE8CEEFC6EGECFCGDGGGGFCGFCFFA@@<C:EFCFGFFFCFGF@FCGGGGGFFBFF8GFD,GDGFD9FFCF@FAEFFEFDGGGC8?AGGGECFD<GFGGGGF9ECFE9GFGFE<AEFEF:<FCGGFFECGGGFFEGGGGGGFGGGGFF,CGGGGEGGGFFGGF@@GGGGFGFF@CC7FGGF:7CGDFEFFGEGFGGF<E,<FDGFEB,C<C
@DZCM 34
TGAGGAATATTGGTCAATGGGCGAGAGCCTGAACCAGCCAAGTAGCGTGCAGGGTGACGGCCCTATGGGTTGTAAACTGCTTTTATAAGGGAATAAAGTGAGCCTCGTGAGGCTTTTTGCATGTACCTTATGAATAAGGACCGGCTAATTCCGTGCCAGCAGCCGCGGTAATACGGAAGGTCCGGGCGTTATCCGGATTTATTGGGTTTAAAGGGAGCGTAGGCCGGAGATTAAGCGTGTTGTGAAATGTAGACGCTCAACGTCTGCACTGCAGCGCGAACTGGTTTCCTTGAGTACGCACAAAGTGGGCGGAATTCGTGGTGTAGCGGTGAAATGCTTAGATATCACGAAGAACTCCGATTGCGAAGGCAGCTCACTGGAGCGCAACTGACGCTGAAGCTCGAAAGTGCGGGTATCGAACAGAATTAGATACCCT
+
FDGFGGGGGGGGGFFEFGGDGGGG7C@FFGDGGG@FGGGG,FDDFGFGGGGCC@FGFF>@+@=DEFGGGGGEFGGGGC99FAFFGCF9FGFGGGGGE<BDE=FEF8FGGGC8DEFFGGDGGGFFFCFFGGGFGGGGGF,CBCCCE+BF9F>F<,#FF=-BFFGG)GGC.>C:FGFG5C?FF:C:E?<CFFG5?7==<FGFFDDC9+GFBCFFFCEB>E5:?C86C=CCE<;<FDEEDGEFCD=CB??DFFC<<@F6@5CDG6D1FD@@?FFC>EGF6FFE=8DGFBF<FF?<A:=CC,>ACEFA@GDFDGGCGGGGFFFGGGGDGCFDF9GECE,<ECGFFGGFEC=GGFE9GGGDEFF@GGGGGFFCGFGGFFDCECCFF77GGFGGF@FGGGFGE@FED7FEC:@+C+FGGGGGGGGDFEE,GGGFE,DCCCCC
@DZCM 61255
TGAGGAATATTGGTCAATGGGCGAGAGTCTGAACCAGCCAAGTAGCGTGAAGGATGACTGCCCTATGGGTTGTAAACTTCTTTTATACGGGAATAAAGTGAGCCACGTGTGGCTTTTTGTATGTACCGTATGAATAAGGATCGGCTAACTCCGTGCCAGCAGCCGCGGTAATACGGAGGATTCGAGCGTTATCCGGATTTATTGGGTTTAAAGGGAGCGTAGGCGGGTTGTTAAGTCAGTTGTGAAAGTTTGCGGCTCAACCGTAAAATTGCAGTTGATACTGGCGACCTTGAGTGCAACAGAGGTAGGCGGAATTCGTGGTGTAGCGGTGAAATGCTTAGATATCACGAAGAACTCCGATTGCGAAGGCAGCTTACTGGATTGTAACTAACGCTGATGCTCGAAAGCGTGGGTATCGAACAGGATTAGATACCCT
+
FGGGGGGGGFGGGGGGGGGGGGGGGGGGGGGGGGGGGGGEGGFGGFGGGGGGGFGGGGGGEGFGGGGGGGGGGGGGGGGGGGGGGGGGGGGGGGGAFGGGGGGGGGGGGGCGGGGGGGGGGFGGGGFFGGGGGGGGGGGGCEGGGGGGGGGGGGGGGFGG@FGGGGGGEGGGEGGGGGGGGCGGCF?CFGGEFFGFEGGFFGGDFFGGGEGGGGFGGGGGGFGGGGGFGG9AEGGFGGGGGGGGGGGGGGGGGGGEFFFFFGGGFGFGFGCGGGGFGFGGGGGGFGGGGFFGGFE<9FFDFGFGCGGGGGGGGGGCCCGGFGGFGGGGFFAFAGFFGGGGGFGGGFGGGGFGFGF7GGGGGGFCFGGGGGGGGGFGGGGGCGGF@<CGGGGFDFGGGGEFGGGGDGGGGGGGGGGGGGGGGGGGGCGGGGGCCCCC
@DZCM 52535
TGGGGAATATTGCACAATGGGGGAAACCCTGATGCAGCAACGCCGCGTGAGTGATGACGGCCTTCGGGTTGTAAAGCTCTGTCTTCAGGGACGATAATGACGGTACCTGAGGAGGAAGCCACGGCTAACTACGTGCCAGCAGCCGCGGTAATACGTAGGTGGCGAGCGTTGTCCGGATTTACTGGGCGTAAAGGGAGCGTAGGCGGACTTTTAAGTGAGATGTGAAATACCCGGGCTCAACTTGGGTGCTGCATTTCAAACTGGAAGTCTAGAGTGCAGGAGAGGAGAATGGAATTCCTAGTGTAGCGGTGAAATGCGTAGAGATTAGGAAGAACACCAGTGGCGAAGGCGATTCTCTGGACTGTACTGACGCTGAGGCTCGAAAGTGTGGGTAGCAAACAGGATTAGATACCCT
+
@FGGGGGGGGGGGGGGGGGGGGGGGGGGGCGGFGGGGGFGGGGGGGGGGGGGGGGGFF@FEEGGGGGGGGGGGGGGGCFGGGGFGGGGGGGGGGGGGFFGGDGFGGFFFGGG<FEDGGFFGGDGGGG?FGGGCFFGGGGGGGGGDGGGEFFFGCFFGGGGGC8FCEGGCFGEGFGGGGGGGG>FCFGGEFGDGGGGGGGGGGEGGEDC:GFGFGGGGFGGFG<FGFFFGGGFGFGGCCGGG5GGFFCEFFGGGGGGFFFFGGGFCGECC7AFGF;FBFEGF??FFCF?E5ECCGE<GGGGGGGGEECGE9CFB6,+DGFCFCE6<F<FDFAEFC-@FF<EGGFCDFCFFFGFGGGGEEF<EFGE9GGGGGDGGFGGGGGGGGGGGFDGGGGGGGGGGGGGGGGFFGGGFFCCCCC
@DZCM 37
TGGGGAATATTGCACAATGGGGGAAACCCTGATGCAGCAACGCCGCGTGAGTGATGAAGGTCTTCGGATTGTAAAGCTCTGTCTTTAGGGACGATAATGACGGTACCTAAGGAGGAAGCCACGGCTAACTACGTGCCAGCAGCCGCGGTAATACGTAGGTGGCAAGCGTTATCCGGATTTACTGGGCGTAAAGGGAGCGTAGGCGGATATTTAAGTGGGATGTGAAATACCCGAGCTTAACTTGGGAGCTGCATTCCAAACTGGATATCTAGAGTGCAGGAGAGGAGAATGGAATTCCTAGTGTAGCGGTGAAATGCGTAGAGATTAGGAAGAACACCAGTGGCGAAGGCGATTCTCTGGACTGTAACTGACGCTGAGGCTCGAAAGCGTGGGGAGCAAACAGGATTAGATACCCT
+
FEGCGEGGFGGGGGGGGGGGGGGGGGGGGGGGGGGGGGGGGGGGGGGGGCCFGGGGGGGGGGGGGGGCFFGGGDGFGGGGFGGGGGGGGGGDFG7FGAFGGGGFGGGGGGGGGGGGGGGGGGGFGGGGCF>GGGGG@FGGGGGGGGGGFGGGGGGCFGGF9F7EFGGGCFG>GGGGGCCFGGGGFEEEFFGGFFEFGGGGGGGGGGEGCFFGGFGGFG<GGFFGGGGGGFC@ECEGFFGGG:GGGGFDGFA8<EFGFF<EGDGGGGGFGGFCCGFGEFGGFGGGBD<CGGGGGFGGGGGGFF7GEEGGFFDAFDGGFFFGGGFGGGGF@GGFGFCFFFFEGEGGFF@7FFFFGFEC8FG@FGGFGGDGGGCGGGGFGGGFFGFFGGGGGGGGGGGGGGGGGGGGGFGGFFFC?CCC
@DZCM 56484
TGAGGAATATTGGTCAATGGGCGAGAGCCTGAACCAGCCAAGTAGCGTGCAGGATGACGGCCCTATGGGTTGTAAACTGCTTTTATAAGGGAATAAAGTGAGTCTCGTGAGACTTTTTGCATGTACCTTATGAATAAGGACCGGCTACTTCCGTGCCAGCAGCCGCGGTAATACGGAAGGTCCGGGCGTTATCCGGATTTATTTGGTTTAAAGGGAGCGTAGGCCGGAGATTAAGCGTGTTGTGAAATGTCGACGCTCAACGTCTGCACTGCAGCGCGAACTGGTTTCCTTGAGTACGCACGAAGTGGGCGGAATTCGTGGTGTAGCGGTGAAATGCTTAGATATCACGAAGAGCTCCGATTGCGAAGGCAGCTCACTGGAGCGCAACTGACGCTGAAGCTCGAAAGTGCGGGTATCGAACAGGATTAGATACCCT
+
GCFEFCGF,@C@CC<FFCEG,CFF7CF,,CECCF,,CFFGGG,CFE@FC,C,E@EFG9FGE:@F8FFFGGGGGFCFGGG@,CFF,,9<CDF8F<=?F<FC,E??F,B?EF@CGA9CAFF9E<BFFGDFFGGGGGFG9FGGC+@>E+C,,63,+@6@FCB+338:<BEECEGFC,@**>BC>FFG8C2:4=F*CF?8?F6CFCF#?::8:5<:?BECEC<:A:5:%CGG2FGGCFGC:;C,8C;9CDCCF1#*2?CGDGFDC88<8@CFEFFB<>@@5/=C=AFFEF=,@FAF@++8@8446,FCFCCFB9F?=B+FF<FFEE@++GGGFD9FFCFC9GFCGFE@ECCFDGFD<@CCGGECGGGGGGCFFFFF?GFFGFB:@6+FEFE,CC;GGFEF?EGGGGGEFFCDGGGGGGGGEAFECEC<5FFCFFF<CCB-
@DZCM 68608
TGAGGAATATTGGTCAATGGACGAGAGTCTGAACCAGCCAAGTAGCGTGCAGGATGACGGCCCTATGGGTTGTAAACTGCTTTTATAAGGGAATAAAGTGAGCCTCGTGAGGCTTTTTGCATGTACCTTATGAATAAGGACCGGCTAATTCCGTGCCAGCAGCCGAGGTAATACGGAAGGTCCGGGCGTTATCCGGATTTATTGGGTTTAAAGGGAGCGTAGGCCGGAGATTAAGCGTGTTGTGAAATGTAGATGCTCAACATCTGCACTGCAGCGCGAACTGGTTTCCTTGAGTACGCACAAAGTGGGCGGAATTCGTGGTGTAGCGGTGAAATGCTTAGATATCACGAAGAACTCCGATTGCGAAGGCAGCTCACTGGAGCGCAACTGACGCTGAAGCTCGAAAGTGCGGGTATCGAACAGGATTAGATACCCT
+
C@DFGGGGGGGCE<FCFGFFGGDDGDCFFFGFFFGFFGGGGG9EEFEGGGG9EFGGGGDGGGGGGFFGGGEEGGFEGGAGGGAEGFGGGGCFFF<FFEEFG9FGG<CG?FCEDDGGGGGF9CFGFGGGGCFFGGGGGGFFGFGGGEBEGD9DAEFG@DFFGGFC7+>+>FGGFGGDG7FGGAFE@GC<<<F<<FC:>EE5:@CFFFGGD8ECFGGFGGFFC?FFFFA:CFDGCFFGEC:@6;ACCGF?=GBCCFFGDEGGC>FD=<F@DFGGCCFEFFDGGBFFFFB,,FCGFFDGFF8GF<58C:7F:8FAFFGGDGF=A,ECC:EF9F<CB<9,F<,DFFEE,FC<<GFF<C:BF7CF@@,CFFEECFAC@,E9FE@C7ECF@FGGGEFGGGEEF@,FDCGGECEGGGGGGGFCFFFFF@FDFE@GFCDCC@6@
@DZCM 40
TGGGGAATATTGCACAATGGGGGAAACCCTGATGCAGCAACGCCGCGTGAGTGAAGAAGTATTTCGGTATGTAAAGCTATATCAGCAGGAAAGAAAATGCCGGTACCTGACTAAGAAGCCCCGGCTAACTACGTGCCAGAAGCCGCGGTAAAACGTAGGGGGCAAGCGGTATCCGGATTTACTGGGTGTAAAGGGAGCGTAGACGGTTTTGCAAGTCTGAAGTGAAAGCCCGGGGCTTAACCCCGGGACTGCGTTGGAAACTGTAGGACTAGAGTGCAGGAGAGGTAAGTGGAATTCCTAGTGTAGCGGTGAAATGCGTAGATATTAGGAGGAACACCAGTGGCGAAGGCGGCTTACTGGACTGCAACTGACGTTGAGGCTCAAAAGCGTGGGGAGCAAACAGGATTCGATACCCT
+
C8@<EGGFFGGGDE9CFD<A<B@:BFGFGG@CGFAFFGGGGGGG@FE86BCEFGFDDF<<6C<EE=@8EDC,FEFGGE,<F,EF5=FFF:,FFGGGGGE,E:=@C@9E?,,5EFCFGCE84?CGE+CBF,<>F<3=+3@3F8FFGGFGF88,@;>,6>*>:@C@FGGG*5=<?C<C=22?;2:=8FC812FB<FG?C.:1*:<C>F??7,'6FGGA#83@AEEFCCFEDEF:E<F>FDFGCC+1=CGCC>7A-;09CGFGCGF,:EC0?AF?FFF8E:EAA<9C,<55??,,FGFGFCB,FF@F7C=FC,AC=,=F?EDFFBEEC=<66<,DFGCFC6C6::B@@,,BC@F@9FCE<C,66<C@,F<EC@<GGGFAFF?F;@9?GF7CFGGDFFFCCCD@FCFBF<C,FFGCCCCC
@DZCM 41
TGAGGAATATTGGTCAATGGGCGAGAGCCTGAACCAGCCCAGTAGCGTGCAGGATGACGGCCCTATGGGTTATAAACTGCTTTTATAAGGGAATAAAGTGAGTCTCGTGAGACTTTTTGCATGTACCTTATGAATAAGGACCGGCTAATTCCGTGCCAGCAGCCGCGGTAATACGGAAGGTCCGGGCGTTATCCGGATTTATTGGGTTTAAAGGGAGCGTAGGCCGGAGATTAAGCGTGTTGTGAAATGTAGACGCTCAACGTCGGAACTGCAGCGCGAACTGGTTGCCGCGAGTACGCACAAAGTGGGCGGAATTCGTGGTGTAGCGGTGAAATGCTTAGATATCACGAAGAACTCCGATTGCGAAGGCAGCTCACTGGAGCGCAACTGACGCTGAAGCTCGAAAGTGCGTGTATCGAACAGGATTAGATACCCT
+
EFGGGGFFGGGGC<FGFGGGGFGGGGGCFFGGGGGEFED,CECAFGGGGFGGFGDGGFCFFFFG=FCGGDG,CCFFGFC?AFDFGGGGFGDFE@FGFCFGGGDF,BEFGFG,,CA,E<F,@EFGGCF,CEGGGGFCGGDE8BGFGG=B5DDDFGGGFECF8<@F7E7FFEG9CCGFE>@:DF@F/FFGEDGGGFG:*9:$>AEGGGGF?6<CCF54C<==EGCF1:C#<:FGEFG'2GGGCG9>BFF-:FB>$<E>8FEGG>C@#F#GCCGGGG?36,>EDFFF:@+>@+:GFCCF@9>7457,GGCEGEE9GF@+B+78GGDFCEDGGGGGGGFAEGFEECFB,F=FE<9DCGFEGFC7CEGGFGGFE@GGGF@@C,7GF:BE@<9GGGGGDGFF@:7GFFGFEE@6+6C,EFDFFEGGFEGGFFFGDFFCCCCC
@DZCM 42
TGAGGAATATTGGTCAATGGACGAGAGTATGAACCAGCCAAGTAGCGTGCAGGATGACGGCCCTATGGGTTGTAAACTGCTCTTATAAGGGAATAAAGTGAGCCTCGTGAGACTTTTTGCATGTACCTTATGAATAAGGACCGGCTAATTCCTTGCCAGCAGCCGCGGTAATACGGAAGTTCCGGACGTTATCCGGATTTATTGGGGTTAAAGGGAGCGTAGGCCGGAGATTAAGCGTGTTGTGAAATGTAGGTGCTCAACATCTGAACTGCAGCGCGAACTGGTTTTCGTGAGTACGCACTAAGTGGGCGGAATTCGTGTTGTAGCGGTGAAATGCTTAGATATCACGAAGAACTCCTATTGCGAAGGCAGCTCACTGGAGCGCAACTGACTCTGAAGCTCGAAAGTGCGGGTATCGAACAGGATTAGATACCCT
+
FGGGGGGCFGGGGGGGGFFFGG:F@FGF9EFFGGGFFFFGCE<EDFDGGGF9,B,4CEFEGEFFFFEE,CC7B<EFGGGGGGGGFDGG9,,CFFFFD9F,E,:E,BEGDC@EGFGFGG>FEF9?FFGGFGAFDFFBEE,C<+>C@FGGDCA9,8,:DDFFD8B>+3>9@?@@@>F=GEE:7>>CE#>?C@F<83<#?GF;<3F2CE#BFEC<<?E=DCGGG@>DFD>,;@>CDE6#>C8>FD@7,3,,@,,>,CF7CC<CFC@,3,,,,,F>8+F:+D?C6>B,3+++,,GF6GCFCEC9,,,8?+=+?,ECD,7C=?4B,9F@+7FFFEE,<AF8<6C,A5AFGEEGFCGGGFGFEC6,DEF@@@CC,69@GGF<<GEB@@@,,GGGFF<F,FCCF@EGFB<C,@:F@@DC7ADFF9GGGFAC9FFGFF8@@,C<
@DZCM 43
TGAGGAATATTGGTCAATGGGCGAGAGCCTGAACCAGCCAAGTAGCGTGCAGGATGACGGCCCTATGGGTTGTAAACTGCTTTTATAAGGGAATAAAGTGAGAGTCGTGACTCTTTTTGCATGTACCTTATGAATAAGGACCGGCTAATTCCGTGCCAGCAGCCGCGGTAATACGGAAGGTCCGGGCGTTATCCGGATTTATTGGGTTTAAAGGGAGCGTAGGCCGGAGATTAAGCGTGTTGTGAAATGTAGACGCTCAACGTCTGCACTGCAGCGCGAACTGGTTTCCTTGAGTACGCACAAAGTGGGCGGAATTCGTGGTGTAGCGGTGAAATGCTTAGATATCACGAAGAACTCCGATTGCGAAGGCAGCTCACTGGAGCGCAACTGACGCTGAAGCTCGAAAGTGCGGGTATCGAACAGGATTAGATACCCT
+
GGGGGGGFGGGGGGGGGGGGGGGGGGGGGGGGGGGGGCGGGGGDFFGGGGGGGGGGGGGGDGGGGGGGGFGGGGGGGGGGGGGGGGGGGGGGGGGGGGGGGGGGGGGGGFGGGGGGFGGGGGGGGDFGGGGGGGGGGGGGGG<GGGGGGGGGGGGGGFGGGGGGGGGGGGGGGGGGGGGDDGGGEFFGGDCFDFCGFGFGG9<FGGGGCFFFFGGCEGGGGGGGGGECEEGGGGGGGGGGGFGGGGGGGGFGFGGGGEFGGGG>EFGGGGGFFGGF=FGGGFFGGCGGFGGFGGGGEGGFCCFABCGGGGGGGGGGGFDDFGF7DGGGGGFFGGGFEAAFACGGGGGGGGGGGFEEGGGEGGGGGGGGGGGGGGGGFGGGGGGGFGGGGGGGGGGGGGGGFCGGGGGDGGFGGGGGGGGCGGGGGGFFGGGCCCCC
@DZCM 44
TGAGGAATATTGGTCAATGGGCGAGAGCCTGAACCAGCCAAGTAGCGTGCAGGATGACGGCCCTATGGGTTATAAACTGCTTTTATAAGGGAATAAAGTGAGTCTCGTGAGACTTTTTGCATGTACCTTATGAATAAGGACCGGCTAATTCCGTGCCAGCAGCCGCGGTAATACGGAAGGTCCGGGCGTTATCCGGATTTGTTGGGTTTAAAGGGAGCGTAGGCCGGAGATTAAGCGTGTTGTGAAATGTAGACGCTCAACGTCTGCACTGCAGCGCGAACTGGTTTCCTCGAGTACGCACAAAGTGGGCGTAATTCTTGGTGTAGCGGTGAAATGCTTAGATATCACGAAGAACTCCGATTGCGAAGGCAGCTCACTGGAGCGCAACTGACGCTGAAGCTCGAAAGTGCGGGTATCGAACAGGATTAGATACCCT
+
GGGGGGGGGCFGGGGGGGGGGGGGGGGGGGGGGGGGGGGGGGFFFGGGEDFFFECFEFGGFFCFG,EFGFGGFGGFGFCGGGGGGDGGGGG<FCFGGF9EFG?FFGGGGCFFDFGDG9FGGAF<FGGEEFCGGGAFGBFGFFGEFGGGGFFFC8+@FFF<DEFEG+6F@EGCFFGGG/F:F8DFCF>CEE:FCFGG=+=2$:GFCFC=CCCFFCFGGC=FCEGGGG>>:<BC9@<D;9;?EGDFCDFFGGFGFGCFD60C>8<ACC@C,DF@CD:F6EE?FF<D:8C>C=4,@6=4+CFEE,A:++47FFC,A9GFB,D?E9ECCGFC,EFAFGFE@EGGGFF8GGGGFGGGFFF@DFFF>GDF<AE<FFECFE,CGFGGF@:9FEFGGGFGFGF@8FGFFEFD@GCGGDGGCDFGFGGGGGGGGCGFFF@C<CCC
@DZCM 63137
TGGGGAATATTGCGCAATGGGGGCAACCCTGACGCAGCAACGCCGCGTGCAGGAAGAAGGTCTTCGGATCGTAAACTGTTGTCGCAAGGGAAGAAGAGAGTGCCGGTACCTTGTTAGTAAGTCACTGCTAACTACGTGCCAGCAGCCGCGGTAATACGTAGGTGACAAGCGTTTTCCGGATTTAGTGGGTGTAAAGGGCGCGTAGGCGGACTGTCAAGTCAGTCGTGAAAGACCGGGGCTTAACACAGGGGCTGCGATGGAAACCGACAGACTTGAGTATCGGAGAGGAAAGCGGAATTCCTAGTGTAGCGGTGAAATGCGTGGATATTAGGATGAACACCAGTGGCGAAGGCGGCTGTCTGGACGATAACTGACGCTGAGGCGCGAAAGTGTGGGGAGCAAACAGGATTAGATACCCT
+
E<EFGGGGGGGFGDGGGGG8,6C:CGC,CEFFC,66:@EFGGGGGG==B,,EEGAF=DC8FFGGGCC@FGGGGGGGA,<C?F?++@4++BEF:4F,B,,+:5,:@3@@C93D<B,=F@F:C@1:3#748FBF<D@:,364G:9/=6FF@#9<>:6FFDG<4FFC0:E<2#;<<$82EF9&6>;9*CEEF9FAFCCGFC3C5<*F=GGFF;,FF?,F94,4*4*6CFGFF:*:>*F>D@,F<F@:3++C@7+3:>+:,,9GGFC3+BA?DF9FCFFEFC6+4=,GGFGGGEF=BFGGGFCGEFFGGGEGFCGGGGE:GGGDGFAGGGF?,CGFE,F@GGFCCGGGGGGGGGGGEFF<C,,CGGF@CE<,GGDGGE@F<GGCEFC;FFA@FEECGGGE9FGFEGGGGGGGFGFGGF<CCCC
@DZCM 46
TGAGGAATATTGGTCAATGGACGAGAGTCTGAACCAGCCAAGTAGCGTGCAGGATGACGGCCCTATGGGTTGTAAACTGCTTTTATAAGGGCATAAAGTGAGTCTCGTGAGGCTTTTTGCATGTACCTTATGAATAAGGACCGGCTAATTCCGTGCCAGCAGCCGCGGTAATACGGAAGGTCCGGGCGTTATCCGGATTTATTGGGTTTAAAGGGAGCGTAGGCCGGAGATTAAGCGTGTTGTGAAATGTAGACGCTCAGCGTCTGCACTGCAGCGCGAACTGGTTTCCTTGAGTACGCACAAAGTGGGCGGAATTCGTGGTGTAGCGTTGAAATGCTTAGATATCACGAAGAACTCCGATTGCGAAGGCAGCTCACTGGAGCGCAACTGACGCTGAAGCTCGAAAGTGCGGGTATCGAACAGGATTAGATACCCT
+
FGGGGGGFGGGGGFGEGGGGGGGGEGGGGGGGGGGGGGGGGGGGGGGGGGGGFFFFFEEGDCEFGGGGGGGGDGGGGDGFGGFGGGGGGGF,B<FFGGGGGGEGFGGG@GEGGGGGGGGGGGFGFEFFGGGGGGFGGGGGGGC:;.FFGGGGGGFGGGC7FFGFGGGG?GGFFCFCCFGEGGGGGG>GFFEFFGEECGGF?FFC@BC8ABCCEFGGGGGGGGD<GCC<@AGGGGGGGGGFFFF@FCEGGFF9CFGGCF@8CFE<GGGC@GGEDGGEC9DC>=DFFFA,BFFE@:GEFCCGGFE=7CC:CGGGGFEFF@D<FFGGE@:B<DAEECGGFGFCGF,GGGGFF9CGFC=@FDC7GGGGFCFGGFFFCF?FGGGGF::GEFDCGGCGGGFFCGGGFCEEDFCFCGGGEGGGFGFFFGGGGGGEFECCB@C@
@DZCM 69191
TGAGGAATATTGGTCAATGGGCGAGAGCCTGAACCAGCCAAGTAGCGTGCAGGAAGACGGCCCTATGGGTTGTAAACTGCTTTTATAAGGGAATAAAGTGAGTCTCGTGAGACTTTTTGCATGTACCTTATGAATAAGGACCGGCTAATTCCGTGCCAGCAGCCGCGGTAATACGGAAGGTCCGGGCGTTATCCGGATTTATTGGGTTTAAAGGGAGCGTAGGCCGGAGATTAAGCGTGTTGTGAAATGTAGACGCTCAACGTCTGTACTGCAGCGCGAACTGGTTTCCTTGAGTGCGCACAAAGTGGGCGGAATTCGTGGTGTAGCGGTGAAATGCTTAGATATCACGAAGAACTCCGATTGCGAAGGCAGCTCACCGGAGCGCAACTGACGCTGAAGCTCGAAAGTGCGGGTATCGAACAGGATTAGATACCCT
+
FGEFGGGGCEFGGFEFFGFFGGGGGGGGGGGGFGGGGGGFFFGCFFCGGGGGFFGGGG,B@CGGFFFC8CBE:EG<FGGGGGFGGGFGGGGGA=FFFFEGFGGGGGGF?FDC@FFGGGGGGGGG<F9FGGGGGGGGGGFFGGG:GEFGGFGG?7<FGFG@GGGFEGGDEEGG9FCEECECEFGGCEGGGGGCFFEGGGEF@EFGEFFGDFGFGGGGGECEEE>GGFC7E78E><EGGGGGCFFGGFEGGFFEFGGGGCDFGGFCCGGGCGGGGGFDFGFDDFGGFDF8CFFGGGGGGGGGGDFFE@GFEEEDGFCCGFGGGGGDGGGGFFGGGGGGGGGGFAEGEFECGGFGGGFFGF@BEFGGFCGGGFCGFDCF@>GGGFEGGGFGGGGGFGGGGGGFECGFCGFFE:GGGGGGGGGGGFGGGFGGFGGCCCCC
@DZCM 48
TGAGGAATATTGGTCAATGGGCGAGAGCCTGAACCAGCCAAGTAGTGTGCAGGATGACGGCCCTATGGGTTGTAAACTGCTTTTATAAGGGAATAAAGTGAGGGTCGTGACTCTTTTTGCATGTACCTTATGAATAAGGACCGGCTAATTCCGTGCCAGCAGCCGCGGTAATACGGAAGGTCCGGGAGTTAACCGGATTTATTGGGTTTAAAGGGAGCGTAGGCCGGAGATTAAGCGGGGTGTGAAATGTAGACGCTCAACGTCGGCACTGCAGCGCGAACTGGTTTCCTTGAGGACGCACAAAGTGGGCGGAATTCGTGGTGTAGCCGTGAAATGCTTAGATATCACGAAGAACCCCGATTGCGAAGGCAGCTCACTGGAGCGCAACTGACCCTGAAGCTCGGAAGTGCCGGTATCGAACAAGAATAGATACCCT
+
EGGGGGFGGGGGGFFGGGGGGGGGDEGGGGGGGGGGGGGFGG<FDEFFGAFGGGGGGGGGE7@FGGGGGGDEDEFGGGGGGGGGGGG,,:EF@FGGGGGGGG,B?EFFGGGGGGGFGGGGGGGGFGGGGGCFFGFGGDFGFCFFFCGGGC@@DGGEGGGFGGGFGGDG:CF9CFGGEDGGFF<>EF*BCGG,CFEC**8><E?FGGD7FBFG@?BCCCEEE@EFC:#/C2289::+,<C.GF@C??C77@F+#>2C<ABGC:@>#F<<?>>EGF<@139GGDBA,D>5=,C9A>3+F==C=7,,CCC:GD?FB8@7=<CFF==+4+6,E,CCAF?8<EA;?ECFFCFGGGGF=C@+DGE7GF:9ECC,C6,,CC6,8C+6+7@E9CE@<CCC,FEF8@+BF@9CED@@++,<:,<E@99FEC,C<,C,6,68CCCB
@DZCM 49
TGAGGAATATTGGTCAATGGGCGAGAGCCTGAACCAGCCAAGTAGTGTGCAGGATGACGGCCCTATGGGTTGTAAACTGCTTTTATAAGGGAATAAAGTGAGAGTCGTGACTCTTTTTGCATGTACCTTATGAATAAGGACCGGCTAATTCCGTGCCAGCAGCCGCGGTAATACGGAAGGTCCGGGCGTTATCCGGATTTATTGGGTTTAAAGGGAGCGTAGGCCGGAGATTAAGCGTGTTGTGAAATGTAGACGCTCAACGTCTGCACTGCAGCGCGAACTGGTTTCCTTGAGTACGCACAAAGTGGGCGGAATTCGTGGTGTAGCGGTGAAATGCTTAGATATCACGAAGAACTCCGATTGCGAAGGCAGCTCACTGGAGCGCAACTGACGCTGAAGCTCGGAAGTGCGGGTATCGAACAGGATTAGATACCCT
+
EFFFGGFGGGGGGGGGGGGGGGGGGGGGGGGGGGFGGGGGEFEDFCFFGGGGGGGEFAFG@FGCG8FGFECCCGGGGGGFGGCGEAFGDE<DGGGFGGFFGGGGGFGFGFF,EADEG9FGGGGFGBFGGGGGGGCEFGGGE@FGGGGFF,=DDDE7BFGFGGGEG<@FF@FAFFFGCEGEGCFGGGG>DG=2@FC4ECEAC9C9F=:C@B8CF9CFGGG9CGEGGGGGF>B:CC@C>FEEFCC9F,<DDC?C.@C5:@>=GGD>3AFFFDFGFCC;@BEEFA,CCFFFF<D9DC7FFFGCF?::+C>GE@CFFFFF?+EB,C+GDGECGFFFFGFB5?ECEFC,GGGGGFF9FFFDGFF7GGDGGGGGGGGGFGFFGFEF@+EFFCFGGGGGGGGGGDGGGGGFGGGGEB@DFGGFFGDEGGGF@FFFF<GCC8CC
@DZCM 50
TGAGGAATATTGGTCAATGGACGAAAGTCTGAACCAGCCAAGTAGCGTGCAGGATGACGGCCCTCTGGGTTGTAAACTGCTTTTAGTTGGGAATAAAAAGAGGGACGTGTCCCTTATTGTATGTACCATCAGAAAAAGGACCGGCTAATTCCGTGCCAGCAGCCGCGGTAATACGGAAGGTCCAGGCGTTATCCGGATTTATTGGGTTTAAAGGGAGCGCAGGCGGCGGCGTAAGTCAGTTGTGAAATCGTGCGGCTTAACCGTGCAATTGCAGTTGATACTGCGTGGCTTGAGTGCACACAGGGATGTTGGAATTCATGGTGTAGCGGTGAAATGCTTAGATATCATGAAGAACTCCGATGGCGAAGGCATATGTCCGGAGTGCAACTGACGCTGAGGCTCGAAAGTGTGGGTATCAAACAGGATTAGATACCCT
+
GFGGGGGGCGGEE@FGGGGGGGGGGGGGGGGGCEDFGGCF<FF<FGGGGG@CFGGGGGGG@+@FG?FD@C?B?FFGGGA<?FGCF<<?EF:FBFGFGFF@BA<?@DFEG,E55FFFF9,C,FFFGGC?FC=F=FFD=4CGFCF>F<=>DE=BA@C>F6B<DCFGGFFGCFG.A<CE>>C20FC::FCCCC#C@;BFFGGFFFCF?<FG:F8:BCGEECCFEGGDEF5CE:GGGCECDCGGGFGGFC?B@8CCGGGGFFC@EC@<B:GGEFDDCC,%@,9FF:@+F9+GGGGFGGGGGE8E,EGGFADCGGGFFFDFE9GGGGGGGGGGGGGGGGGGGGGGGGGFE9FGGGGGFBC@FF9@:,GGGGGGFFCC9GGF@@GE<?GGCGGGGGGGGGGGGGGGGGGCFFC,;FGGGGGCFAFGGGGGGFGGGGGCCCCC
@DZCM 92448
TGAGGAATATTGGTCAATGGGCGAGAGCCTGAACCAGCCAAGTAGCGTGCAGGATGACGGCCCTATGGGTTGTAAACTGCTTTTATAAGGGAATAAAGTGGAGGTCGCGACCTCTTTTGCATGTACCTTATGAATAAGGACCGGCTAATTCCGTGCCAGCAGCCGCGGTAATACGGAAGGTCCGGGCGTTATCCGGATTTATTGGGTTTAAAGGGAGCGCAGGCGGCGGCGTAAGTCAGTTGTGAAATCGTGCGGCTTAACCGTGCAATTGCAGTTGATACTGCGTCGCTTGAGTGCACACAGGGATGTTGGAATTCATGGTGTAGCGGTGAAATGCTTAGATATCATGAAGAACTCCGATCGCGAAGGCATATGTCCGGAGTGCAACTGACGCTGAGGCTCGAAAGTGTGGGTATCAAACAGGATTAGATACCCT
+
FGGGG<FEFGGGGGGCFEF@FGGGGGGGGGGGFFCGGGFGGGGGGFGGGGGGGGGFFGGGGCCFGCCGFCEGGGGGGFGGGGGGFFGGFGGFGGGFGGFGGCGGGGGGDCGGC@FGGAEFGGGGGFFFGFFFGCFGGCFEFFGGGGG?GGGGGGGGGGF+0AGGE>EGCCEG;FCFGEGBDCFEGGGGGGFGGGDC+CC@FFCGGGGFEGFFGGGGGGGCEGGGCEDGGDGFFGFFCFGGGGGFFGEDFEGFGGFEGEC@:GD<FGGGFGGFFFG?EFCFFFFFC@FGGGGFDC4,,F:F?GGFFAD<FFEFGGGFCFGGFGF>@GGGFGGFGGGGGGGGGGGFAGGGFGFFF@EEGGGFC7GGGGGGGGGGGGGGCDGGGGGGGFGGEDF7GFAFF:B8GGGGGGGDGGGGGGGGGGGFEGGGGF<FFFGCCCCC
@DZCM 94626
TGGGGAATATTGCACGATGGGGGAAACCCTGATGCAGCAACGCCGCGTGAGTGATGAAGGTCTTCGGATTGTAAAGCTCTGTCTTTAGGGACGATAATGACGGTACCTAAGGAGGAAGCCACGGCTAACTACGGTCCAGCAGCCGCGGTAATACGTAGGTGGCAAGCGTTATCCGGATTTACTGGGCGTAAAGGGAGCGTAGGCGGATATTTAAGTGGGATGTGAAATACCCGGGCTTAACTTGGGAGCTGCATTCCAAACTGGATATCTAGAGTACAGGAGAGGAGAATGGAATTCCTAGTGTAGCGGTGAAATGCGTAGAGATTAGGAAGAACACCAGTGGCGAAGGCGATTCTCTGGACTGTAACTGACGCTGAGGCTCGAAAGCGTGGGGAGCAAACAGGATTAGATACCCT
+
GG,FGDCGGFFGGGGGGGFGGGGDGGFFGFGGGGAAFFGFGEFGEDEFCF7EFF9FFFFGGGGGGGGDGGGFCFGGGFGGFGGGGFGDG@FC7FEG+,9CE7FFFG9D?FCAF,BFFGFGGGG7@FGGGF?GG#,C>CF@GFG&>DCFEE7FG7@<FFGCGF@FFG;F@:DFG&FGGGG9BFFGEFGG7CFGGGGEGGFE<FGGFGGGG;FFBG<7FFDC9CCFGCCEFGDB8#F<F<BCGF7CFGF?CCFGCGGGGGFGGGGGGGG<9GGGGFCA9CF67=GGFFGFEFFC,FFGGGGGGGGGECGGGFFDEEGGFFFCFFECDGGGGGGGGGGGGGFEF7GGGGGGGGFAGGGFFFGGFGGFGGFFFCF@8<8FGFCEF@GGEEGFBFGGGFFGGGGGGGGGGAGGGEEB<CCC
@DZCM 53
TGAGGAATATTGGTCAATGGACGAGAGTCTGAACCAGCCAAGTAGCGTGCAGGATGACGGCCCTGTGGGTTGTAAACTGCTTTTATAAGGGAATAAAGTGAGCCTCGTGAGGCTTTTTGCATGTACCTTATGAATAAGGACCGGCTAATTCCGTGCCAGCAGCCGCGGTAATACGGAAGGTCCGGGCGTTATCCGGATTTATTGGGTTTAAAGGGAGCGTAGGCCGGAGATTAAGCGTGTTGTGAAATGTAGATGCTCAACATCTGCACTGCAGCGCGAACTGGTTTCCTTGAGTACGCACAAAGTGGGCGGAATTCGTGGTGTAGCGGTGAAATGCTTAGATATCACGAAGAACTCCGATTGCGAAGGCAGCTCACTGGAGCGCAACTGACGCTGAAGCTCGAAAGTGCGGGTATCGAACAGGATTAGATACCCT
+
FGGGGFGGGGGGGAFGGGFGGGGGGGGGGGGGGGGGGGDFGFFGGGGGGGGDGGFGGGGGC7F78FGGDFGEGGGGFFGCAFGGGAFGGGGGGGCFFGGFGFGFFGGGGGGGGGGGGGGGGGFGGFFGFGGGGGGGG<DE?AFEEGEG9D,>FFGEGGGGGGGGGGGG=CEFG?GGGGGG<@GGGGGEFGDGCGD54<CCF<<CC)C<CCFG)GCCGCGGGEGGGGGGGFGGGGC;>>CGFDCCFFFFFGFA.FF<:F=F9CGFFFFGFFGGC<FGGFAFGEGFFF=,C>D7+FC+FFFF=E,=+GGGGGGED8GFF<=,,C+=7GGGFFCF9<GGGGGGGGFGGGFGGGEGGEF@FFFCGGEF@@@FGGGEEDC,GGGCDGGGGFECFF7GGGGF?DGGGEFE<@DGGEFFEGGGFECEGGGGGFEE<8FCCBA-
@DZCM 54
TGAGGAATATTGGTCAATGGGCGAGAGCCTGAACCAGCCAAGTAGCGTGCAGGATGACGGCCCTATGGGCTGTAAACTGCTCTTATAAGGGAATAAAGTGAGCCTCGTGAGGCTTTTTGCATGTACCTTATGAATAAGGACCGGCTAATTCCGTGCCAGCAGCCGCGGTAATACGGAAGGTCCGGGCGTTATCCGGATTTATTGGGTTTAAAGGGAGCGTAGGCCGGGGATTAAGCGTGTTGTGAAATGTAGACGCTCAACGTCTGCACTGCAGCGCTAACTGGTTTCCTTGAGTACGCACAAGGTGGGCGGAATTCGTGGTGTAGCGGTGAAATGCTTAGATATCACGAAGAACTCCGATTGCGAAGGCAGCTCACTGTAGCGCAACTGACGCTGAAGCTCGAAAGTGCGGGTATCGAACAGGATTAGATACCCT
+
E6CFGGGGCFFG?FGGGGGG8FGCEGDGGGDGGGGFFGGFCFEGGGGGGGGGFGGCFFGG7@FFFGGC,<,?EFGGGGCF9,CFDEFD?FFC8FAEDCA?BFG,=FGGCAG,<EFFGFGFCGGFGGGFGAFGGGGG,?A@E+@@:BGCCADD<D8>FF8>,=CECGDGFDEEC1:3#6:CCCFF>FEGGGC<CF7-%:=F<FGGFGGGFGFCF:F59:A:CGGGGG-'F@F<:80<C7EGGEDGF5FE>F4350:?;FGFG=@38C?==DCCFGF3,%2<B<DGF@8FFDFGF=7C?,@7AAE+EEC?CGGGGGGGEFFF8EEF>:,A??F9FGGGGGFFF<AEC,,,GGGGGGFCEFD:GEGEFC9EC8GGGFFDE9C+GF@GCGGFEF@GCGE<GGGGGGGGF:EEF:8FCEGGGFF<FAEFFF@CGFF@@CCC
@DZCM 55
TGGGGAATATTGCACAATGGAGGAAACTCTGATGCAGCGACGCCGCGTGAGTGAAGAAGTATTTCGGTATGTAAAGCTCTATCAGCAGGGAAGACAGTGACGGTACCTGACTAAGAAGCTCCGGCTAAATACGTGCCAGCAGCCGCGGTAATACGTATGGGGCAAGCGTTATCCGGATTTACGGGGTGTAAAGGGAGTGTAGGTGGTATCACAAGTCAGAAGTGAAAGCCCGGGGCTCAACCCCGGGACTGCTTTTGAAACTGTGGAACTTGAGTGCAGGAGAGGTAAGTGGAATTCCTAGTGTAGCGGTGAAATGCGTAGATATTAGGAGGAACACCAGTGGCGAAGGCGGCTTACTGGACTGTAACTGACACTGAGGCTCGAAAGCGTGGGGAGCAAACAGGATTAGATACCCT
+
FFGGGEEFFDFGGGGGGGGGGGGGGGGGGGGFGGGGGGGGCGGDGGGGGGEFFGGFGGDC<9FFGGG,CDEGGFGAF,FFGGGEA,CFGFG@FF,B=???FGGBDCD9F=,5FFG<BEF,;?:@->=9/FFBF4>C:F@<6FFG+>6<>C?<F<@8D7@D->CCCG@E+=FFCFGCE>EFFC*GGGGFFGGGF:FC?9;,3AC9F>8C2<9DCA/B<7ECDFFFGEF?GE@/GGFD>.CCE7938F=GGGGF<G==GGFF&<DFDEFG?4$FEFFFABCCEF,GF<GDFEGEGFFEEDF9CFEF7GGGFFEFGGGGGFEE?CCGGGGEECGGFF@CEEGGFF:GGGGGGGGGGGGGGGGGGGGGGGGGGFEC<GGGCGGGGGGGGCB:FFEFGGGGGGGGGGFGGGGGFCF@B,BA
@DZCM 65828
TGAGGAATATTGGTCAATGGGCGAGAGCCTGAACCAGCCAAGTAGCGTGCAGGATGACGGCCCTATGGGTTGTAAACTGCTTTTATAAGGGAATAAAGTGAGCCTCGTGAGGCTTTTTGCATGTACCTTATGAATAAGGACCGGCTAATTCCGTGCCAGCGGCCGCGGTAATACGGAAGGTCCGGGCGTTATCCGGATTTATTGGGTTTAAAGGGAGCGTAGGCCGGAGATTAAGCGTGTTGTGAAATGTAGATGCTCAACATCTGCACTGCAGCGCGAACTGGTTTCCTTGAGTACGCACAAAGTGGGCGGAATTCGTGGTGTAGCGGTGAAATGCTTAGATATCACGAAGAACTCCGATTGCGAAGGCAGCTCACTGGAGCGCAACTGACGCTGAAGCTCGAAAGTGCGGGTATCGAACAGGATTAGATACCCT
+
FGGFGFFGGFGGGGFFGGGGFGGGGGGGGGFFGGGGGFGGGGGGCFGGGGGGGGGGGGGGGGGGFGGGGGGGGGGGGGGFGGGGGGGGGGGFFGGEGGGGGGGGGGGGGGGGGGGCGGGGGF9FGGGGGGGCGGGGGGGGEGGDGGGFFGGGGGC:FGGFGGGGGGGGDGGFFGGGGGGDGGGGEFGGGGF7FEEG<GFGGGGGGGGGFCGGGGGGGGCGEEGGGGGGGGD7EFEGGGGGGFGGFFFGGFGGFGGGGFDFGGFFGGGFGFEEFGGGFEGGGGGGGFGF98FAFFCEGF@FFECEGGF@GGGFGGCGGGGGGGGGGGGGGGGGGGGGGGGGGGGGEFGGGFGGGFFEGGGGDGGGGGGGGGDGGGFGGGGGGGGGGGFGGGGGGCGFEGGGGGGGGGFGEEGFGGGGGGGFGFGGGGGGFFFCCCCC
@DZCM 57
TGAGGAATATTGGTCAATGGGCGAGAGCCTGAACCAGCCAAGTAGCGTGCAGGATGACGGCCCTATGGGTTGTAAACTGCTTTTATAAGGGAATAAAGTGAGAGTCGTGACTCTTTTTGCATGTACCTTATGAATAAGGACCGGCTAATTCCGTGCCAGCAGCCGCGGTAATACGGAAGGTCCGGGCGTTATCCGGATTTATTGGGTTTAAAGGGAGCGTAGGCCGGAGATTAAGCGTGTTGTGAAATGTAGACGCTCAACGTCTGCACTGCAGCGCGAACTGGTTTCTTGAGTACGCACAAAGTGGGCGGAATTCGTGGTGTAGCGGTGAAATGCTTAGATATCACGAAGAACTCCGATTGCGAAGGCAGCTCACTGGAGCGCAACTGACGCTGAAGCTCTAAAGTGCGGGTATCGAACAGGATTAGATACCCT
+
GGFGGGFGGGGGGGGGGGGGGGGGEGGGGGGGGGGGGGGGGGFGGGGGGEEFGGGGGGGGGGGGGFFGGGGGGGGGFCGGGGGGGFGGGEE=EFGGGGCFGFE8=FFGGGGGFGGG<ACFFGGGGDFEFGGGGFFFGGGGDGGEGGGG9D;FFBBGGFGGDFFG3EGGGG@GGGGGGGF11EGGGGGBCEDCGGG?1E;>CE$FGCFCBFC<EGGGGGGG>GGF7FC9EE?ECFDGE7DGFFCDCGFFF@=<@FG8?:@<GGEFCFCEGGGGFF:>CF=;@=DGGGFFGGGCCFFCAFDFFABGGC:GFDGGGGGEGGGGGGGEFCE<<<9GGFGGEFGGGGDGEEF?<9<FGFFDGFCGGGFGGGGGGGGFEGFFFGGFDGGGGGGGFCF<GGFFFDF@;,GFDFG@ECGGFFGGFCFGGGFCGGFGGGCCCCC
@DZCM 82235
TGGGGAATATTGCACAATGGGGGAAACCCTGATGCAGCAACGCCGCGTGAGTGATGAAGGTCTTCGGATTGTAAAGCTCTGTCTTTAGGGACGATAATGACGGTACCTAAGGAGGAAGCCACGGCTAACTACGTGCCAGCAGCCGCGGTAATACGTAGGTGGCAAGCGTTATCCGGATTTACTGGGCGTAAAGGGAGCGTAGGCGGATATTTAAGTGGGATGTGAAATACCCGAGCTTAACTTGGGAGCTGCATTCCAAACTGGATATCTAGAGTACAGGAGAGGAGAATGGAATACCTAGTGTGGCGGGGAAATGCGTAGAGATTAGGAAGAACACCAGTGGCGAAGGCGATTCTCTGGACTGTAACTGACGCTGAGGCTCGAAAGTGTGGGGAGCAAACAGGATTAGATACCCT
+
EFF@FCEFFF9FGGGGGGGGGGGGGGGGGGGGGEFGGGGGGGGGGGGGGGGGGGGFGGGGGGGGGGDGGGGGGGGGGGGGDGFGGGFCFGGFGGDG7ACGGGGGGEGGGGGFFGGGGGGGGGGDECFFGGGGGFFGGGG@GGGGDG?D<;CFGGGGGG7>GGGGGD<GGEGGFF7FEGGEGG:GFGCGFGGGGFGGGGGGGGGGGGEGGGGGGGGFGGGGGGDFFGGGFEFFEADCGFGGGGGGGFFEEDGFGCGGGGGGFFCCFFGF<C?CFGCGGFGGFGGGGGFGGGGFFGEEGGGGFE,:>DGGGGFGGGGEGFGGFGGGGGGGGGGGGGFE9FFGGEF7GGGGGGGGDGFDCGGFEGFECGGGGGGGGGGGGGGCGEF<FGGGGGGGGGGGGGGGGFFEC,GGGFGCCCCA
@DZCM 59
TGAGGAATATTGGTCAATGGGCGAGAGCCTGAACCAGCCAAGTAGCGTGCAGGATGACGGCCCTATGGGTTGTAAACTGCTTTTATAAGGGAATAAAGTGAGCCTCGTGAGGCTTTTTGCATGTACCTTATGAATAAGGACCGGCTAATTCCGTGCCAGCAGCCGCGGTAATACGGAAGGTCCGGGCGTTATCCGGATTTATTGGGTTTAAAGGGAGCGTAGGCCGGAGATTAAGCGTGTTGTGAAATGTAGATGCTCAACATCTGCACTGCAGCGCGAACTGGTTTCCTTGAGTACGCACAAAGTGGGCGGAATTCGTGGTGTAGCGGTGAAATGCTTAGATATCACGAAGAACTCCGATTTCGAAGGCAGCTCACTGGAGCGCAACTGACGCTGAAGCTCGAAAGTGTGGGTATCAAACAGGATTAGATACCCT
+
FDFGGFFFGGGGGGG<FFGGFGGGCEGGGGGGGGGGGFDGGGGGGGGGFFGGGGGGG9FFC@FGFFGGGGGECGFGGGF<FGGFGGGFFGGF<EFFGAFFGGGEDEFGGGGGGE=FDGCFGFGGGGFE9D9FG<AEFGGGGGFFCFGFGFDGGG?C@FGFFGG,:8CGGG2@3(FF9AF:D?AFEG7:FFG<<:=C<F?F/@F<C<GCBEFC9EGFEDC?CE<AFFG@F@FG@CGGCFEEFFF=9FGGGFFF8GFEDGF8#DA7?CDFFDGGCGGF@BC:FEF,FFF8GGGGFFEGEGFFGFFAEF7?+EB,AE@CGFF=GFF>GGC<CCFFDGGGGGFEF<GGGGGGFGGGGGGFE:CAF@6FF9FF<@ACGFFAFFCEGCCADGEEGGFFFGGFFGEECFEE9GGGCGGGGGFGGGGGGFGFAGFGGGGCCCCC
@DZCM 60
TGAGGAATATTGGTCAATGGGCGAGAGCCTGAACCAGCCAAGTAGCGTGCAGGATGACGGCCCTATGGGTTGTAAACTGCTTTTATAAGGGAATAAAGTGAGCCTCGTGAGGCTTTTTGCATGTACCTTATGAATAAGGACCGGCTAATTCCGTGCCAGCAGCCGCGGTAATACGGAAGGTCCGGGCGTTATCCGGATTTATTGGGTTTAAAGGGAGTGTAGGCCGGAGATTAAGCGTGTTGTGAAATGTAGATGCTCAACATCTGCACTGCAGCGCGAACTGGTTTCCTTGAGTACGCACAAGGTGGGCGGAATTCGTGGTGTAGCGGTGAAATGCTTAGATATCACGAAGAACTCCGATTGCGAAGGCAGCTCACTGGAGCGCAACCGACGCTGAAGCTCGAAAGTGCGGGTATCGAACAGGATTAGATACCCT
+
GGGGGFDFEFG9<CFFGGGGGGGGCGDGGGF8AEFGGGFG@FFGGGGGGFFGGEFG@FGDDGGGFFGGFEGGGGGGGGGFGFGGGFCGGGGGGGG<EFGGGGGGGGGGGFGGFEFGFGGGGG9FGGGGGGGGEEAAFGF,BFDCFE@<><9D8<DFGFFFGGFC@EGGGFFBGFGGCGGGGGC:EFGGFFE7?><<:FEGF>GFAFE<:GECFFF8;#GFCF9@FGFEGFFG%BF?EC>AFGGGF??8FGFF>1CCGF>BFG:FF9F@.GFFG@7FFBGFCGC>/@,FA35<GF@+GCGFC8A+C++CGGGGGGFDGGEFGFCCGGGGF9GGGGFFF9GGFA,FAGFGGGGGGGGEGFFFGDGGGGGGFC,FGGFFC<EC7GGF@GGGFGGGGGGGGC@@FDGGGDGFDGGGGGGFGFGGGGGGFCFFGGGCCCCC
@DZCM 61
TGGGGAATCTTCCGCAATGGGCGAAAGCCTGACGGAGCAATGCCGCGTGAATGAAGAAGGCCTTCGGGTCGTAAAATTCTGTCCTTATTGAAGAGAGGTTCATGTGTAAACAATGCATGAATAGGACGGTAGATAAGGAGGAAGCCCCGGCTAACTACGCGCCAGCAGCCGCGGTAATACGTAGGGGGCGAGCGTTGTCCGGACTCACTGGGCGTAAAGGGCGCGTAGGCGGCCTAGTAAGTCAGATGTGAAAAGTGAGGGCTCAACCCTTAGAGTGCATCTGATACTGCTAGGCTTGAGTACAGACGAGGAAAGCGGAATTCCTAGTGTAGCGGTGAAATGCGTAGATATTAGGAGGAACACCAGTGGCGAAGGCGGCTTTCTGGGCTGAAACTGACGCTGAGGCGCGAAAGCGTGGGGAGCAAACAGGATTAGATACCCT
+
GGGGDGGGGGGGGGGGGGGGGGGFGGGFGGGFDFGECEGGFGFFFEEGEFFGGGGGGFGGGCFGFFDEFEGGGFGGFGGGGFCF9FAABCEFFEFF=@F@FEGGGGFGGGG<<=EFFGGFD9DC=?FCF>FGD,BDFFGGGCDFF>FGGG5C@DGGF@CFCECECFFGGGG7<E*1;FCEGG9:;CED<8EE5>:EGGGC:CC/**<C9EEEGGEFGGGG>(;5C:::>5C:FCFCC>AFFC5,D9FF;AFFF>A#2/FF>=C+B<GFD><0::96>1?CDF>7FB<9FGF><@?E,,DEE4?,>8+,9F??++@FFD=A?<=ACFF<C:E@??CE@,?,:CGFBEF<E9FGA<FGE@:FCC@EE@B7BC9,C:+:@A@C@C8@@6C;,,9GFF,@B@EFCB,:7GGCAC,FCDGGFD<C<F6,F<EFEE6,C@EE<CCCA-
@DZCM 62
TGAGGCATATTGGTCAATGGGCGAGAGCCTGAACCAGCCAAGTAGCGTGCAGGATGACGGCCCTATGGGTTGTAAACTGCTTTTATAAGGGAATAAAGTGAGCCTCGTGAGGCTTTTTGCATGTACCTTATGAATAAGGACCGGCTAATTCCGTGCCAGCAGCCGCGGTAATACGGAAGGTCCGGGCGTTATCCGGATTTATTGGGTTTAAAGGGAGCGTAGGCCGGAGATTAAGCGTGTTGTGAAATGTAGATGCTCAACATCTGCACTGCAGCGCGAACTGGTTTCCTGGAGTACGCACAAAGTGGGCGGAATTCGTGGTGTAGCGGTGAAATGCTTAGATATCACGAAGAACTCCGATTGCGAAGGCAGCTCACTGGAGCGCAACCGACGCTGAAGCTCGAAAGTGCGGGTATCGAACAGGATTAGATACCCT
+
GGGGG8FFFGGGGGGDGGFGFFC@CFGGGGGGGGGGGGGGCGGGGFGGGGGGGEGGFGGGGDEGEGGFDGG7FGG<FGEFGGGGGGGGGG8FFFGGGGGGGGFGFFFG<E78FFGGGGC@FGGGGGGGGGGCEEFFGGGF<D>FGD:DEGFGE(FGGFGGD77F@EGGGC@CGBFEBEF:DFGDGFEGG?FGFFFGFFFF>C<GFC7<FFGGGFCFD*GGGG,4<GFGG7;EGEFCCDB:GGGG>GFGEGF@,EC>@=BEC?F;G=GGDGGGECCE>DGGGFF=,@CGGF<GGGGEGD8E,EE=F+EEGGGGGFDCDGDGGGGGGGGGGGGGGFGFCCFEGFE?CFFDGGGGFC@-EDFFF7GGGGGGFFCGGF<FGDGGFBGFGGGF@GGGFCGGGEC<<GGGGGGGEFGGGGFCGGGGGGFGF9GGFEECCCCC
@DZCM 63
TGGGGAATATTGCGCAATGGGGGCAACCCTGACGCAGCAACGCCGCGTGCAGGAAGAAGGTCTTCGGATTGTAAACTGTTGTCGCAAGGGAAGAAGACAGTGACGGTACCTTGTGAGAAAGTCACGGCTAACTACGTGCCAGCAGCCGCGGTAATACGTAGGTGACAAGCGTTGTCAGGATTTATTGGGTTTAAAGGGAGCGCAGGCGGCGGCGTAAGTCAGTTGTGAAATCGTGCGGCTTAACCGTGCAATTGTAGTTGATACTGCGTCGCTTGAGTGCACACAGGGATGTTGGAAGTCATTGTGTAGCGGTGAAATGCTTAGATATCATGAAGAACTCCGATCGCGAAGGCATATGTCCGGAGTGCAACTGACGCTGAGGCTCTAAAGTGTGGGTATCAAACAGGATTAGATACCCT
+
FDGGGGCFFGGGGGGGGCFGGGGGGGGGGGGGGG@FEGFGGGGGGGGGE7EGFFFEEGGGGGGGGGG7CCFGGGGGGA@EDGCC<FEGFGFCFFF,AFGGGGGGGG:+B,CFDFFGGFGGFG9FGCCFFGFGGGFCFCG7FFG'6FF<7:DAC@FGGGGGGG>GGF;EE,=F<<2:$?CEGC1ABGFCF6<=GGGGCFCGC6GCEE>EC8C,:CEG=CDGGFFFGCFCFC9ACFFE5F9CCF<CGECACG>FGFGFGF>DEEF;-CDFEDGGGFF:EDFGF@CGFEGF8GGGGGEF,,EE,:,DGDEGGFF<9F?E9GGGDECF??9EAGFGGEFEFCDEEFEDGGGGFFFCFC,<C7B7GGGGGGGGGGGGECGGEGGFGGGF@,FFFEC>GGECGGDGFFEFE9DCGGFFFC@C8B@
@DZCM 55686
TGAGGAATATTGGTCAATGGACGAGAGTCTGAACCAGCCAAGTAGCGTGCAGGATGACGGCCCTATGGGTTGTAAACTGCTTTTATAAGGGAATAAAGTGGGTCTCGTGAGACTTTTTGCATGTACCTTATGAATAAGGACCGGCTAATTCCGTGCCAGCAGCCGCGGTAATACGGAAGGTCCGGGCGTTATCCGGATTTATTGGGTTTAAAGGGAGCGTAGGCCGGAGATTAAGCGTGTTGTGAAATGTAGACGCTCAACGTCTGCACTGCAGCGCGAACTGGTTTCCTTGAGTACGCACAAAGTGGGCGGAATTCGTGGTGTAGCGGTGAAATGCTTAGATATCACGAAGGACTCCGATCTCGAAGGCATATGTCCGGAGTGCAACTGACGCTGAGGCTCGAAAGTGTGGGTATCAAACAGGATTAGATACCCT
+
A@<,,6@@GF,E@@CFGGGGGFDGDEGFGGGGGDG?EFFG8EEGFGGE7BFCCBFFFFFGGCCFFGAFGGGEGGGGGFGGGGGGAFGEFGGF@FGGECFFFFFEDGGDEECFG9FGFCCGGFGEFFGGGGFEFFFGGCGGGGGC7=FDD?4EF=DC@FFGDDFE@E2*@FGCFGGG7>:CBFGEGF:FDFFFGG>81=FCFFFFCFF@GFCGFCCFGDBCFEGGGEGGFFGGFG;::;FGGGEC>FCGFF:CCC<<<CD@FG@7@;.DFFFCFFF0@F?FFGFFFEF8C,CAE7BDGGFGGEEB++F>GGGGGFFF7FGFCGF7EF@F9GFACEFE<DEAC,FECD@FFFGE,CFGGGD<F@,FFEGFGGGGGFCEFBFECCFC,FF7GFCGFFCGGC@<C,FFFFCEFEGFFFFGGDFFGGGGFEFFFF?CCC8C
@DZCM 92316
TGGGGAATATTGCACAATGGGGGGAACCCTGATGCAGCGACGCCGCGTGGAGGAAGAAGGTCTTCGGATTGTAAACTCCTGTTGTTGAGGAAGATAATGACGGTACTCAACAAGGAAGTGACGGCTAACTACGTGCCAGCAGCCGCGGTAAAACGTAGGTCACAAGCGTTGTCCGGAATTACTGGGTGTAAAGGGAGCGCAGGCGGGAAGACAAGTTGGAAGTGAAATCTACGGGCTCAACCCATAAACTGCTTTCAAAACTGTTTTTCTTGAGTAGTGCAGAGGTAGGCGAAATTCCGGGTGTAGCGGGGGAATGCGTAGATATCGGGAGGAACACCAGTGGCGAAGGCGGCCTACTGGGCACCAACTGACGCGGAGGCTCGAAAGTGTGGGTAGCAAACAGGATTAGATACCCT
+
<@@@+,8C6F9F9C@C<F<<8FDEFDG<FGFFGGGGGEE+C+>F+@7FC@C8>+>F,>>,@FC,E+FC@+>@CFGAC9DEFFGAFGGG8,?BFCCBFD9CFG71<=FEGGGGEGEAFGGGFFBF7<A@BFF6-%C<94?<,9<<:?EGE#;F90;F4F?CFF92@/1ECC18<CECEEC>GFCFC.(C:?<:@FE88DECC?7=:F7FGFG@EFFE,GF?#<>;FGFFB<FF@FEGDFCFCC;DCFDCF<>,3,<3@3@<0@82GFFCC><8FF:CFCGFF?FB3:>B+45,ECE>:8+4FEFC8:GF<9GFGGGDGFFD?FF=,CF<CDE9::,FEFFC@BGFEC@BDCGEECFFFDGFGGCFGGFCDEGECF66<CF@,CEAFFGGEGFFEFFFFGGGGGGGFDFFE@CC8CCA
@DZCM 66
TGAGGAATATTGGTCAATGGGCGGGAGCCTGAACCAGCCAAGTAGCGTGCAGGATGACGGCCCTATGGGTTGTAAACTGCTTTTATAAGGGAATAAAGTGAGAGTCGTGACTCTTTTTGCATGTACCTTATGAATAAGGACCGGCTAATTCCGTGCCAGCAGCCGCGGTAATACGGAAGGTCCGGGCGTTATCCGGATTTATTGGGTTTAAAGGGAGCGCAGGCCGTGGGTTAAGCGTGTCGTGAAATTCCGTCGCTCAACGGCGGACGTGCGGCGCGAACTGGTCCACTTGAGTACGCGGGACGTTGGCGGAATTCGTGGTGTAGCGGTGAAATGCTTAGATATCACGAAGAACTCCGATTGCGAAGGCAGCTGACGGTAGCGCAACTGACGCTGAGGCTCGAAAGTGCGGGTATCGAACAGGATTAGATACCCT
+
,FGGGGGGGGGGGGGGGGGGGGGGGGGGGGGGGGGGGGGGGGFGGGGGGGGGGEGGGGGGEGGGGGGGGGGGCGGGGGGFGGGGG9FGGGGEGFFFGGFGGGGGFGGFGFGGGGGACGGGGGFFFFFFGGGGGGFGGFEFAEEGGGGGGGGDGGGDDGGFGF@GGGGGGGGFFGFGGEGGDGCGDGCGGDC;C<FCCCA?CGFF;F<<;GC?@FCEE<@8EEGGGG:EGGGEFGGD>7C88CFDFGFGFG<<<;CGGFFGFGGGGGGEF7EECD>7EFGGFBFFFDDFBBF<@+>+F7@CEFF>GGGGGFE9DCFF=+GFGFCGGGGGGGDFFAA,A<GFGFCFCC,FECEGGFCCGGGFGGGFFAGGGGFGFGEEGGGG>GGGGGFCGGEGF?FGE@GGGGGGFC@FFEGGGGFFEGFDFFFGGGGGFCGCCCCC
@DZCM 91705
TGAGGAATATTGGTCAATGGGCGAGAGCCTGAACCAGCCAAGTAGCGTGCAGGATGACGGCCCTATGGGTTGTAAACTGCTTTTATAAGGGAATAAAGTGAGCCTCGTGAGGCTTTTTGCATGTACCTTATGAATAAGGACCGGCTAATTCCGTGCCAGCAGCCGCGGTAATACGGAAGGTCCGGGCGTTATCCGGATTTATTGGGTTTAAAGGGAGCGTAGGCCGGAGATTAAGCGTGTTGTGAAATGTAGACGCTCAACGTCTGCACTGCAGCGCGAACTGGTTTCCTTAAGTACGCACAAAGTGGGCGGAATTCGTGGTGTAGCGGTGAAATGCTTAGATATCACGAAGAACTCCGATTGCGAAGGCAGCTCACTGGAGCGCAACTGACGCTGAAGCTCGAAAGTGCGGGTATCGAACAGGATTAGATACCCT
+
<EGGGGGGGGGGCGGFGGGFGE:F7FGGGFGGGGGGGDCFFFGGGDGFGGFFEEGGGGGGGGGGGFGGFGGEGGGGGGGGGGGEGG9FGGGFFFFEACGFFF8F=FCGG@CGGFFFGGEGFGGGGGGGGA<?A,FCGGGGGFG@FGC8EDFF?FFGGGGDGFFGG6>EGCEGCCGGGCFFCGFEFE:ECCFFGFGEFGG3;C+F?=FBF<BFCC=*=FDECCEGGGGFGFGFFFFGEGGGFFGGGGGGGGEF?@,GFCDFF7CFCGGGFF@CFGGFFFGEGFGFFD9<A,CAFFCFB:=@9EEDGGDF=B??4?+GFFGGB<GECFECF9FDFFBEF9GGGGGGFGFC?GFFGEC:B@FGGGGGGFCCCGF@E<EC,<@FCF7FFFGGGEEDFFEF@@FF8ECGGGFGGGGCEFGCFCGFF<FFFGFGFEC6A8CC
@DZCM 68
TGAGGAATATTGGTCAATGGGCGAGAGCCTGAACCAGCCAAGTAGCGTGCAGGATGACGGCCCTATGGGTTGTAAACTGCTTTTATAAGGGAATAAAGTGAGCCTCGTGAGGCTTTTTGCATGTACCTTATGAATAAGGACCGGCTAATTCCGTGCCAGCAGCCGCGGTAATACGGAAGGTCCGGGCGTTAGCCGGATTTATTGGGTTTAAAGGGAGCGTAGGCCGGAGATTAAGCGTGTTGTGAAATGTAGACGCTCAACGTCTGCACTGCAGCGCGAACTGGTTTCCTTGAGTACGCACAAAGTGGGCGGAATTCGTGGTGTAGCGGTGAAATGCTTAGATATCACGAAGAACTCCGATTGCGAAGGCAGCTCACTGGAGCGCAACTGACGCTGAAGCTCGAGAGTGCGGGTATCGAACAGGATTAGATACCCT
+
FFFEFCGEGGGGGGGGGGGGGGGECGGGGFGGGGGFFGGGGGAEGGGGGGFCCFGGGGDGE@F?EGFDC8CFGGGGGGG?EFFGGGGGGGFFFFFDFCE9FFG,BFGDGAEFGFGGFGBDFFFFFGGGCFGGDFFFGECFGG?CG>7C,CECFFFGGFGGFDFCEGFEGGGGGGGFGGFC<FGCEGG=FFG#5>FC5CFGCCGGGGFED9F?CG>8?DGGEEDG=GGEGGFCFGFGGGGGGFCF@CGGCGFGGFEG=>CGEFD9GGFGFGEEDGF:7FFECFFF=8E8GFGCG@DGGFE@GFF@GGGGGEDFD@EFC4==GGDGGFCFFFGGFF<GGGGFFGGFGGFGGDFAFFE@EGF>GGGGGGGGGGGGGGGGGGGCF@ECGDFFF@FCCGGFF7EEFGGFFGGGGEGGGGGGGGGGGGGGGGFECCGCCCCC
@DZCM 69
TGAGGAATATTGGTCAATGGACGAGAGTCTGAACCAGCCAAGTAGCGTGCAGGATGACGGCCCTATGGGTTGTAAACTGCTTTTATAAGGGAATAAAGTGAGCCTCGTGAGGCTTTTTGCATGTACCTTATGAATAAGGACCGGCTAATTCCGTGCCAGCAGCCGCGGTAATACGGAAGGTCCGGGCGTTATCCGGATTTATTGGGTTTAAAGGGAACGTAGGCCGGTGATTAAGCGTGTTGTGAAATGTAGACGCTCAACGTCTGCACTGCAGCGCGAACTGGTTTCCTGGAGTACGCACAAAGTGGGCGGAATTCGTGGTGTAGCGGTGAAATGCTTAGATATCACGAAGAACTCCGATTGCGAAGGCAGCTCACTGGAGCGCAACTGACGCTGAAGCTCGAAAGTGCGGGTATCGAACAGGATTAGATACCCT
+
FGGGGGGGGGGGGGGGGGGCGGGGFGGGGGGGGGFGGF@FFCFGFFGEEGFAEGGGEEGGC:FFG@EEFCEGGGGGGGGGGGGFGFDEGFDGGGGGGGGGGGDFFGEGGGGGGGGGGGGFGFGGGAEFGGGG<EFGGGFG=+CCE:FBFGDAGD?:FGCGFGGGEEGFC@GGCGGGGGGGGGFGCF7:<=*<CF?A9<&6<:CEGGGGFCFCGFE-#3?GECEFFFE#GGGEC<C&>C<F:C9DFCF/GFC@EGF?GCGGGGGFGGGGFFFE>GGF7GF<GGFDA,A,GF>FGEFF@9CAF<D8GGF@GGGFF8>>FGGFEGGGDGCFFGGFDGFF<9CGGGFGFFCGGFDGGFEFGF68+DCCFFGFECF<FFGF8FGGCDFEAGFDGECGGGGGGGE@GGGFEFGEGGGGEGFEGFGGGGGGGGGFF<<CCCC@
@DZCM 86725
TGGGGAATATTGCACAATGGAGGAAACTCTGATGCAGCGACGCCGCGTGAGTGAAGAAGTAATTCGTTATATAAAGCTCTATCAGCAGGGAAGATAGTGACGGTACCTGACTAAGAAGCTCCGGCTAAATACGTGCCAGCAGCCGCGGTAATACGTATGGAGCAAGCGTTATCCGGATTTACTGGGTGTAAAGGGAGTGTAGGTGGCCATGCAAGTCAGAAGTGAAAATCCGGGGCTCAACCCCGGAACTGCTTTTGAAACTGTAAGGCTGGAGTGCAGGAGGGGTGAGTGGAATTCCTAGTGTAGCGGTGAAATGCGTAGATATTAGGAGGAACACCAGTGGCGAAGGCGGCTCACTGGACTGTAACTGACACTGAGGCTCGAAAGCGTGGGGAGCAAACAGGATTAGATACCCT
+
E8FGGGGGFFFGGGGGGGGG9E@FFGGFFGFGFDFEFGFGGGGFEECFGGGGCEFFGGFEG<FFGFGGGCCFGGFFDFGGEFGFFGGF7FGFGGGF9FGGGDDGFGFCFEFGFFGGGGDEEFEEGCG>98?EC'9BFFDGGDFG7FEEG5?FF@FECFGGGCAFEE7EFFEGGGEDEG>FFGCCFGFG)EFFGFGFFC9<GFFFGCEFGFFGGGGGGFFGE@9GFGEFCFFGGFE>E>GGGGEGGDFEFBD8AFFEFGFEAFE:FGGGGGGGFGGFFE>G>FFFFFCFFGGGEF9GGGFFF?CGGGDGGGGGGGDGFGDFGGGGGGFGGEFGGFCGGCGGGGFDGGGGGGFE9F9GGGGEE<GGGGFGGFGGFGGGGGGGGGGGGGGGGGGGGGGGGGGGGGGGGGGGGGGCCCCC
@DZCM 97919
TGAGGAATATTGGTCAATGGGCGAGAGCCTGAACCAGCCAAGCAGCGTGCAGGCTGACTGCCCTATGGGTTGTAAACTGCTTTTATAAGGGAATAAAGTGAGAGTCGTGACTCTTTTTGCATGTACCTTATGAATAAGGACCGGCTAATTCCGTGCCAGCAGCCGCGGTAATACGGAAGGTCCGGGCGTTATCCGGATTTATTGGGTTTAAAGGGAGCGTAGGCCGGAGATTAAGCGTGTTGTGAAATTTAGATGCTCAACATCTGCACTGCAGCGCGAACTGGTTTCCTTGAGTACGCACAAAGTGGGCGGAATTCGTGGTGTAGCGGTGAAATGCTTAGATATCACGAAGAACTCCGATTGCGAAGGCAGCTCACTGGAGCGCAACTGACGCTGAAGCTCGAAAGTGCGGGTATCGAACAGGATTAGATACCCT
+
FGGGGCFF<FFGGGGGGGGGGGGGGEGGGGGGGGGGGGGGGGGGGGGGFEFF@6@FGG,C,CF<CECFGEGFFGGFF,<EFDDG9EFCEC8CEGGGGGG<C=E,9AFDCBF,5B,:?EFGGGGFGFDFGGGFGDFAFGGGFGGGGFFGC+AFFGFEDEGCFGG828>CF>CD9;F2.485@D3>:CFCFE>EGFF5FGCFFE@GGFFFFGCFFEE>CBFGCEEG:CF;FGGF?EFGGECFGFGFC@@3#@CC)>CGFGGGGGGFG32<FFGGGF@C8?<FEFFGCG@FGFGCFGFCEGGFF<E8GCCFFFEECGCF:FFFGGFE8C7CAC,FGGFFFE<GGFDE<<EGFGEF?BEEEFFB7@GGGGDGGFGCGFFC,ECB+FCCFCFFBBFFC,GGGCGGFFFDFEGFC:FF+@,GF@F@GGGFCFGGGFFCCCCC
@DZCM 87212
TGGGGAATATTGCACAATGGAGGAAACTCTGATGCAGCGACGCCGCGTGAGTGAAGAAGTATTTCGGTATGTAAACTTCTATCAGCAGGGAAGATAGTGACGGTACCTGACTAAGAAGCCCCGGCTAACTACGTGCCAGCAGCCGCGGTAATACGTAGGGGGCAAGCGTTATCCGGATTTACTGGGTGTAAAGGGAGCGTAGACGGTGTGGCAAGTCTGATGTGAAAGGCATGGGCTCAACCTGTGGACTGCATTGGAAACTGTCATGCTTGAGTGCCGGAGGGGTAAGCGGAATTCCTAGTGTAGCGGTGAAATGCGTAGATATTTGGAAGAACACCAATGGCGAAGGCAGCCCCCTGGGATGCGACTGACGCTCATGCACGAAAGCGTGGGGAGCAAACAGGATTAGATACCCT
+
EFGGGCFGGFGGGGGFGGGGGGGGGGGGGFFGGGGGGGEEGGGGGGGGGGGGGGFFEGGGGGGGGGGGGGGGGGGG9<FFGGGG9ECFFGGGGCGGGFAFGGEGFE<FGFGGGGGGGACGFEGFCFGGGFFGGCFFEEGFFEGFG>FGGGCFGGGFCFFCFGGGCEFE<GGGGGGGGG=GGG.GGGGFFGFGGEFFGGGGGDGGG>?>;>FGGFFEGDFC79FFFCGFAE7GGFGGGGFGGGGG<GFGFFCGFFCF<A<DFF<6FFGGCGGGGGEFDFGGDGGFE@:GFAA5BEC,,,<AEFEGGGGGGFGEBFCCGGFDFGGFFGGGFDFEB,GEGGGEGGGFFFFGEGGGECGFGGGGGGGGGGF@EEGEFFGEGGCC<C<FFGGGGFGGGGGGGGGFFGGFGFCFFFFACCC@
@DZCM 84459
TGAGGAATATTGGTCAATGGACGAGAGTCTGAACCAGCCAAGTAGCGTGCAGGATGACGGCCCTATGGGTTGTAAACTGCTTTTATAAGGGAATAAAGTGAGAGTCGTGACTCTTTTTGCATGTACCTTATGAATAAGGACCGGCTAATTCCGTGCCAGCAGCCGCGGTAATACGGAAGGTCCGGGCGTTATCCGGATTTATTGGGTTTAAAGGGAGCGCAGGCCGTGGGTTAAGCGTGTCGTGAAAGTCCGTCGCTCAACGGCGGACGTGCGGCGCGAACTGGTCCACTTGAGTACGCGGGAGGTTGGCGGAATTCGTGGTGTAGCGGTGAAATGCTTAGATATCACGAAGAACTCCGACTGCGAAGGCAGCTGACGGTAGCGCAACTGACGCTGAGGCTCGAAAGTGCGGGTATCGAACAGGATTAGATACCCT
+
GGCCGGGGGGGDFFGGGGGGGGGGCF7FFFFGGGGGGGGGGGGGGGGGGGGGGGGGGGCBCGGGGGGFGGGGGGGGGGGGGGGGGGGGGGFGGFGGGGGFG9F@FG+F7EFDFDGGGGGGGGGGGGGGGGGGFGGFGF?F>GDEEFFCFEGGGGGGGFFEF@FFG6FCC*C2CCFD<FFGCGGGGGDGGGGGGGGG>FGGFGGGGCFF>CFGGGGCFGEGGGG9DC:CCEGGGD?FE>EG#CA:FCC#*7+FA@GGFFDCG*,B>FGGGF@/FB>EFGGGFFGFC,,,,CEDGGGGCC8@4?,+D++GGGGGGGGGGGFFFFFEE@7AGDGGGGFF<<9GGFFEC<=FGFAGGGFF7DGGFEGGFCGGGGGFF:EGF@F7EGEFFGGGDGGDGGGGEF:,<7GGGGFCGGGGGGGGGGGGFGGGGGGCGFFB?CCC
@DZCM 74
TGGGGAATTTTGGACAATGGGGGCAACCCTGATCCAGCCATGCCGCGTGCAGGATGAAGGTCTTCGGATTGTAAACTGCTTTTGTCAGGGACGAAAAGGGATGCGATAACACCGCATTCTGCTGACGGTACCTGAAGAATAAGCACCGGCTAACTACGTGCCAGCAGCCGCGGTAATACGTAGGGTGCAAGCGTTAATCGGAATTACTGGGCGTAAAGCGTGCGCAGGCGGTTTTGTAAGATAGATGTGAAATCCCCGGGCTCAACCTGGGAATTGCATATATGACTGCAAGACTTGAGTTTGTCAGAGGAGGGTGGAATTCCAAGTGTAGCAGTGAAATGCGTAGATATTTGGAAGAACACCGATGGCGAAGGCAGCCCTCTGGGACATGACTGACGCTCATGCACGAAAGCGTGGGGAGCAAACAGGATTAGATACCCT
+
FGGG@,CFEGGGGGGGGGFF8BFEGGCGGGGG<FGGGGGG9FCCFFGGGDFGGGGGGFGGGGFGFCEFCCDFFGGFCFCEFGGGGGGFFGA+@BFCFG+:F<+FFCGGGGGDGG>:FG,@5?,5FAFCFGFC,:BF=CFEGGGCF7A@FGG7F@C,D<%#DD<CGGGGC8*<;2FCCGFG6?B9DC=CFFFGGEE8<FFFGGCFFG<0GGGGGFGGGGGEAEGGDEGECCGEGC7898?FFFCF&GCF8FD:FF4<=@DGFGFF<7FDC>D:FCEFAF:G@9#3FCEB,,EAEFEFFF@EFCF>8,GGFB+C,GFF?B,GFB,FB<AFGFFE9GGGGGGGGGGGGGFGGGFGGGGGGGEFBDGGGF7EGGFGGCFCFEEFDGFGGCFFCE,EEGEDGFBF<GGG@FGGGGGF@FCDGGGGFF@9GGGGGGGFAGFFCCCCC
@DZCM 75
TGAGGAATATTGGTCAATGGGCGAGAGCCTGAACCAGCCAAGTAGCGTGCAGGAAGACGGCCCTATGGGTTGTAAACTGCTTTTATAAGGGAATAAAGTGAGTCTCGTGAGACTTTTTGCATGTACCTTATGAATAAGGACCGGCTAATTCCGTGCCAGCAGCCGCGGTACTACGGAAGGTCCGGGCGTTATCCGGATTTATTGGGTTTAAAGGGCGCGTAGGCCGGAGATTAAGCGTGTCGTGAAATGTAGACGCTCAACGTCTGCACTGCAGCGCGAACTGGTTTCCTTGAGTACGCACAAAGTGGGCGGAATTCGTGGTGTAGCGGTGAAATGCTTAGATATCACGAAGAACGCCGATTGCGAAGGCAGCTCACCGGGGCGCAACTGACGCTGAAGCTCGAAAGTGCGGGTATCGAACAGGATTAGATACCCT
+
GGGGFCFG,EGFFGG<FGGGGFGD7@@FGGGGGGGF8FGCGCFGGFCFGEGEF>@FGFGGGGGG,FCFCEEGGGGGGGGGGF<FAG<FDGG=EAEEEA<E9FFF?@FGGGGGGGGGGGGFAFFG9FGFD9F9EEEE9FG?DGGCCE7>?@FGFE6CFB<DB,@:@@C*@F*>,@@*>:FE;EGGEEGGGE9:<CFC$2FC:C<CFEF;ED8:5<:#:CEEEGGCCGF<FCGFG:<<CDCA@@),81;CEFFBCEECF>B>:C@5C@9D?=CC@CCC>FEDCGFCF8@3,:9GGGF>+D8@9F7,C+FC?,GFFF@GGGGGGCGEDGEFF9FGFFE=,,FGFC,EFGFGGFEC:F++7FGFEFFFFEEEE,GFF<:CC8@8,C7E9GGF@GFDGGFGFF@E8GFGFFCGGCCGCFGGGFGGGFEGGDGFF8FC8@CC
@DZCM 76
TGAGGAATATTGGTCAATGGACGAGAGTCTGAACCAGCCAAGTAGCGTGCAGGATGACGGCCCTATGGGTTGTAAACTGCTTTTATAAGGGAATAAAGTGGGTCTCGTGAGACTTTTTGCATGTACCTTATGAATAAGGACCGGCTAATTCCGTGCCAGCAGCCGCGGTAATACGGAAGGTCCGGGCGTTATCCGGATTTATTGGGTTTAAAGGGAGCGTAGGCCGGAGATTAAGCGTGTTGTGAAATGTAGACGCTCAACGTCTGCACTGCAGCGCGAACTGGTTTCCTTGAGTACGCACAAAGTGGGCGGAATTCGTGGTGTAGCGGTGAAATGCTTAGATATCACGAAGAACTCCGATTGCGAAGGCAGCTCACTGGAGCGCAACTGACGCTGAAGCTCGAAAGTGCGGGTATCGAACAGGATTAGATACCCT
+
FGGGGFGFEFGGFEGGGGGGGGGGGGGGFFGGGGGGGGGGAEEFGGGGGGGGGGGGGGGGGGGGDFGGCFGGGGGGGGGGGGGGD9FGGGGFGGGGGGGGGGGGGGGGGGGGGGGGGGGGGGGGGGGGGGGGFFFGGGGGGGE:CGGGGGGGG>GGGG@<FGGG>CGGGGGG@FGDCFCFGGGGGGGGFGGGGGGGFDEGGGGGGGFFECGFFFGGGGGGCFDGGGGGFEFFGGGGEGGGGGGGGGGGGGCGFFGGF@EGGGFFGDGGDGGGDFGGGGFFGGGGGDCFFFFAFCCGGGCFCGGFGGEGGGFDGFGGGGGGGGGGGGGGGGGCGGGGGGGGGGGGGGGGGGGGGGEGGGGGGDGGGGGGGFFGGFFGGGEGGDFFGGFEGGGGGGGGGDGGGGGGGGFEGGGGGGGGGGGGGGGGGGGGGGGCCCCC
@DZCM 81476
TGAGGAATATTGGTCAATGGACGAGAGTCTGAACCAGCCAAGTAGCGTGCAGGATGACGGCCCTATGGGTTGTAAACTGCTTTTATAAGGGAATAAAGTGAGAGTCGTGACTCTTTTTGCATGTACCTTATGAATAAGGACCGGCTAATTCCGTGCCAGCAGCCGCGGTAATACGGAAGGTCCGGGCGTTATCCGGATTTATTGGGTTTAAAGGGAGTGTAGGCCGGAGATTAAGCGTGTTGTGAAATGTAGATGCTCAACATCTGCACTGCAGCGCGAACTGGTTTCCGTGAGTACGCACAAAGTGGGCGGAATTCGTGGTGTAGCGGTGAAATGCTTAGATATCACGAAGAACTCCGATTGCGAAGGCAGCTCACTGGAGCGCAACTGACGCTGAAGCTCGAAGGTGCGGGTATCGAACAGGATTAGATACCCT
+
FGGGGG?FGGGGFDGGGFGGGGDGCFGFFGGGGGGFF<FGGGGG997FEGGGGGGGGG7@CGGGGGGFFGGGFGGGGGDGGGGGF<F<<@FCGFFGGGGGG,<B5EFGGFGGGGGFGGGFFGAFFFFGFGG9E9B?FEE@FF@BG?GFGCEGG?FGG@C?B>BDC>FDGDFFGG7:C::@EFFCEDDCF@C=FGEC-4FGCGGGGFFGGGFFGGGFG<CFCCFEGGFFFFFGGEGECGFEGACEFCGGFGFFBCGCGFFFCGFFAFFB?GGECECGGGGGGGGGEGFF88GGGGGFFEAFBFFCEEGGGFF9GGGEDGFGF9GEGGCGGGGFC?<B,,@FFE<E=CFDCGFGFEFBEGGGEGGFGGGGGGFFFGGGGGGFEF>FGGGGGGGGGCGGGCGFGDGGGFFF@CFGGGFGGGGGFGGGGGGGFEFCCCB<
@DZCM 78
TGAGGAATATTGGTCAATGGGCGAGAGCCTGAACCAGCCAAGTAGCGTGCAGGATGACGGCCCTATGGGTTGTAAACTGCTTTTATAAGGGAATAAAGTGAGCCTCGTGAGGCTTTTTGCATGTACCTTATGAATAAGGACCGGCTAATTCCGTGCCAGCAGCCGCGGTAATACGGAAGGTCCGGGCGTTATCCGGATTTATTGGGTTTAAAGGGAGCGTAGGCCGGAGATTAAGCGTGTTGTGAAATGTAGACGCTCAACGTCTGCACTGCAGCGCGAACTGGTTTCCTTGAGTACGCACAAAGTGGGCGGAATTCGTGGTGTAGCGGTGAAATGCTTAGATATCACGAAGAACTCCGATTGCGAGGGCAGCTCACTGGAGCGCAACTGACGCTGAAGCTCGAAAGTGCGGGTATCGAACAGGATTAGATACCCT
+
GGGGFGGGGGGGGGGGFGG?GGGGFGGGGGGGGGGFGGGGGFCEFGGGGGGGGGGGGGGGGGGGGGGGG<FFGGGGGGGGGGGGGG9FEGGGFGGGGGCDEFFFGGGGGGGGFGGGGGGGGGGGGGGGGGGGGGGGGGGGFD=:FEGGFGG9FFGGGGGGFFFDFGGDG<FGEGGCFFGGDFD>EFEFGGG7F:F>FFFFFGCEGGGFC?DFGGE;:BEGGEGCFGGDFGGGCGGGD7>C>)GF@FGGGGFCACEC:@@FF5DFFGGGDGGGC<>GGFE<GFGFGGGGGGGGFGFFFCCGGFFFCCGFFA,FF8GGF<<@GGGGGGGGFGFECGF<FAGF,A9GFGGGGGGGGGF?7FFFFEFDGGGFFGGF@C<EFGGEFCGGGGGGGGGGGGFGCGEEFGGGGGGEGGGGGGGGGGGGGGGGGGGGGGFCCCCC
@DZCM 75706
TGAGGAATATTGGTCAATGGGCGAGAGCCTGAACCAGCCAAGTAGCGTGCAGGATGACGGCCCTATGGGTTGTAAACTGCTTTTATAAGGGAATAAAGTGGAGGTCGTGACCTCTTTTGCATGTACCTTATGAATAAGGACCGGCTAATTCCGTGCCAGCAGCCGCGGTAATACGGAAGGTCCGGGCGTTATCCGGATTTATTGGGTTTAAAGGGAGCGTAGGCCGGAGATTAAGCGTGTTGTGAAATGTAGACGCTCAACGTCTGCACTGCAGCGCGAACTGGTTTCCTTGAGTACGCACAAAGTGGGCGGAATTCGTGGTGTAGCGGTGAAATGCTTAGATATCACGAAGAACTCCGATTGCGAAGGCAGCTCACTGGAGCGCAACTGACGCTGAAGCTCGAAAGTGCGGGTATCGAACAGGATTAGATACCCT
+
EFGGFFGGFFGGGGFGGGGGGDFCFGGFGCFAFFDDG?<AECCCFCFCFGFGFD@FGFGDDDGGFCEGGFFCF?CFGCGGGGAFFEEFGGGGGGDGFFGGGFGGGFC:CADGG<FGGGFGFFFGFFGFGGFGGBFGFGFGGGCG7FGGGCGC8FGGGGGDGGGGFGGCFFF@E6CE>>*>DC9C>:7CFFFFGGGD=FF2?GFGFCFGGFEFGEGF>7FC;FCFFG>;CEGFFGG<GFE?;CF:FFGGGFFFCFEGFEFGE885FFFFFGCCCG@B6888FD:F8FFGFD<C+GGFFFGEE,DGGGDGEFC?+8GFF7FF<CDGECF,CGFDC,9:,FF9FCF8AC<GFGGFGECFFFGBEGGGECDF<8FFFE<E<<7GGF@9ECFFBFFGFFC<,@,,DB?,E7GDF@EE+GGGFECC,DFFDFAFE<DCCCCC
@DZCM 80
TGAGGAATATTGGTCAATGGGCGAGAGCCTGAACCAGCCAAGTAGCGTGCAGGATGACGGCCCTATGGGTTGTAAACTGCTTTTATAAGGGAATAAAGTGAGCCTCGTGAGGCTTTTTGCATGTACCTTATGAATAAGGACCGGCTAATTCCGTGACAGCAGCCGCGGTAATACGGAATGTCCGGTCTTTATCCGGATTTATTGGGTTGAAAGGGAGCGTAGGCCGGAGATTAAGCGTGTTGTGAAATGTAGACGCTCAACGTCTGCACTGCAGCGCGAACTGGTTTCCTTGAGTACGCACAAAGTGGGCGGAATTCGGTGTGTAGCGGTGAAATGCTTAGATATCACGAAGAACTCCGATTGCGAAGGCAGCTCACTGGAGCGCAACTGACGCTGAAGCTCGAAAGTGCGGGTATCGAACAGGATTAGATACCCT
+
GFFFG@EEFGGGFDGGFFGFFGGGCFCFGGFGFGGGGGGG@GFFGFGGCFFGEFGGGGGG@7FGGDFFGGGGGFGCEDC?95C9EFFEGG@FFGGFGGGGAFFF8FFFFGG8FGGG9FG,FFG9FFFFGGGFCDGGGGGGCCFEGEC>,,@CFD8+@,><,3<>FBE7:><FGABFEG#:DEFC7*4#GFEFE0C=@=?;CG9>F*<8#4FFFFG8/9*8>EDDCCE<CCFEDEC4DGE?@9C<C9GE><*C><:EEF<@:0E,7=7EE@C<F9*C6D<BDB8GGGGDGGGGD>GF:,GFFEA,GGGFGF9GGGGCF8+,FFGC@DGFCFE,C<F@@9FGF9E@GGFDCAFGFFC-EGFCGGGFGGFGFFCCE9FEFFGFB7CFFE@:C@FFGGGGFGFCCGGGGGF@FBECCFF8GGGGGFGGGCGFFAECACCC
@DZCM 81
TGAGGAATATTGGTCAATGGGCGAGAGCCTGAACCAGCCAAGTAGCGTGCAGGATGACGGCCCTATGGGTTGTAAACTGCTTTTATAAGGGAATAAAGTGAGACTCGTGAGGCTTTTTGCATGTACATTATGAATAAGGACCGGCTAATACCGTGCCAGCAGCCGCGGTAATACGGAAGGTACGGGCGTTATCCGGATTTATTGTGTTTAAAGGGAGCGTAGGCGGGAGATTAAGCGTGTTGTGAAATGTATACGCTCAACGTCTGCACTGCAGCGCAAACTGGTTTCCTTGAGTACGCACAAGGTGGGCGGAATTCGTGTTGTAGCGGTGAAATGCTTAGATATCTCGAAGAACTCCGATTGCGAAGGCAGCTCACTGGAGCGCAACTGACGCTGAAGCTCGAAAGTGCGGGTATCGAACAGGATTAGATACCCT
+
FEDGGFGGGGGGF,F@FFFFEGGGDFG8EGGGGGGGGGGGD<CCFFGGG7CFFE?FCECG6@+6EFGFG6,@BFFGFGFDFGGC<<EFGF@FEFFCFG99@E,CB,AA,BCDAEF,=9@EF9<EE@,CFFCEGG,AFFFG,+@>77FDA,,,+FDGFDC+DE&1.6;C@FG9,;03ACCC8#@FGG7BC53,G@@?3C<2F=FF#FF<=4CFCCC<*DF5CF;9,,,,,<FC:/*/*7>9;CGGFGGGF@6**GGFB@+:5,,=F=,=8D8++B+=>,C,FGGGDEF<GGGF=@+7GCCFA78+B+4+B,EEB,+7C+DF<GFFGGEF9FFCFCGFFCFGFGEF9,7DGGGFFFF7FD9,GGGGGGFFEC9GFE@<CFCB6+B9CF<GGGGGGGGF<:CGGGGFF@:@6+GDGGFFGGGGGFFC9GGGFF8CCCCC
@DZCM 98689
TGAGGAATATTGGTCAATGGGCGAGAGCCTGAACCAGCCAAGTAGCGTGCAGGGTGACGGCCCTATGGGTTGTAAACTGCTTTTATAAGGGCATAAAGTGAGTCTCGTGAGACTTTTTGCATGTACCTTATGAATAAGGACCGGCTAATTACGTGCCAGCAGCCGCGGTAATACGGAAGGTCCGGGCGTTATCCGGATTTATTGGGTTTAAAGGGAGCGTAGGCCGGAGATTAAGCGTGTTGTGAAATGTAGATGCTCAACGTCTGCACTGCAGCGCGAACTGGTTTCCTTGAGTACGCACAAAGTGGGCGGAATTCGTGGTGTAGCGGTGAAGTGCTTAGATATCACGAAGAACTCCGATTGCGAAGGCAGCTCACTGGAGCTCAACTGACGCTGAAGCTCGAAAGTGCGGGTATCGAACAGGATTAGATACCCT
+
FGG<86EAFGGGGFGGGGGGGGGGCFGGGCGGFDFGGFGGGGFGFGGGGEGDF7FEEGDGCC@F,CFGDEGGCDECFFGFFEFGGGGFGGG+:,:FF9FAEGCA,AEFFDEG?FF9F9@FGGG?C<FEA<EFECFGGGGGGGEGGGCGFE9FG<DFGG8;F;A7>?@>BFGGGGGGDGGGGGFC:FGCF=CA,2FEC<?5FGC?/F><F>>BCGCCEDFCCGCGGFFFGCFGFGGGGGEGGGGGGGFFFFF,3<CE9<CFGGDFCE<CFGF6FGFGEFGGGGFFA8??DGGGGGCF=:@9GGGCGG@B8,GEFF>4+FFAGGGGECCFFGFGFFGGFEE,FC,8ECGGGGFF@C@CFCGEGGGGGE9GGGFGFC,GFGGGF<C,FCFEGGGGCECFCEEF@@GGGF+GGGGGGGGGGGGGGGGEGGGGGGFB@8CB
@DZCM 79422
TGAGGAATATTGGTCAATGGACGAGAGTCTGAACCAGCCAAGTAGCGTGCAGGATGACGGCCCTATGGGTTGTAAACTGCTTTTATAAGGGAATAAAGTGAGTCTCGTGAGGCTTTTTGCATGTACCTTATGAATAAGGACCGGCTAATTCCGTGCCAGCAGCCGCGGTAATACGGAAGGTCCGGGCGTTATCCGGATTTATTGGGTTTAAAGGGAGCGTAGGCCGGAGATTAAGCGTGTTGTGAAATGTAGACGCTCAACGTCTGCACTGCAGCGCGAACTGGTTTCCTTGAGTACGCACAAAGTGGGCGGAATTCGTGGTGTAGCGGTGAAATGCTTAGATATCACGAAGAACTCCGATTGCGAAGGCAGCTCACTGGAGCGCAACTGACGCTGAAGCTCGAAAGTGCGGGTATCGAACAGGATTAGATACCCT
+
@FFFCEDGGGGGFGGGFGFFGDFGGGGGGGGGGGGGGGGFFGGGGGEGG:FGGGGGGGGGGGGGGGFFGGGEFFFFCFGGGGGGGCGFGGGGGFGGGG?EFGGGGGGFCFG8DFGFDGGGGGGCDGFGGFCCDGGGGFGGGGGCFGEGGC9CFGFGFGGGGGG@GGCE8FDFGFGEGGGGFFGDDGFFFEDEEGF<<=17FGDFFF+=F@FFGGGGEEBGGEEEFECEGFFGEEGGGGGGGGFEG@GGGFEFFF@D8DCDGGGFEFFGFCEEGGGGGGGGGGGGGEGGGGGGGGGCFGGGFGGFECCF?8E9FFGGF<D8GGEGGGCCFGGGGFFFFGGGGGF<FF6DFFFGFGGEGFECEEF7FGGGGGGGFFCGGGGGEFFE9GGGGEFCCCGGGEFEFB,FFGGFFF<FCEFFFAGFGGFGGGGGGGCC9CCC
@DZCM 61663
TGAGGAATATTGGTCAATGGACGAAAGTCTGAACCAGCCAAGTAGCGTGCAGGATGACGGCCCTCTGGGTTGTAAACCGCTTTTAGTTGGGAATAAAAAGAGGGAAGTGTCCCTTATTGTATGTACCATCAGCAAAAGGACCGGCTAATTCCGTGCCAGCAGCCGCGGTAATACGGAAGGTCCAGGCGTTATCCGGAGTTATTGGGTTTAAAGGGAGCGCAGGCGGCGGCGTAAGTCAGTTGTGGAATCGTGCGGCTTAACCGTGCAATTGCAGTTGATACTGCGGCGCTTGAGTGCACACAGGGATGTTGGAATTCATGGTGTAGCGGTGAAATGCTTAGATATCATGAAGAACTCCGATCGCGAAGGCATATGTCCGGAGTGCAACTGACGCTGAGGCGCGAAAGTGTGGGTATCAAACAGGATTAGATACCCT
+
EFDGGGFCCGGEEFFGDDFGFGGGCGGGGGGGFF8EGG@E8ECEAFGGGGGGGGGFFGGGG7+CF,FFF=,CCFGGGC@==CFFFCC9EFGFFGGGGGFGFCF+?,BFF?F<<5C?9EFEFFCGGG9,CF?E<FGF88:A,BFCG:CD,FB:D@5:>*>95C<:+/@F?D?=831#=F:4D,;@FG?BF5<?@<9:?#C?:C-GFEFGGGF:C<CCE53:5EE=FC5<:FFGGGGGFCGFGGFC;EFB<>&CFFD:GCGF>CE<<EFFGDFFCDF<F<FBECC7F+F9GEF,8?9ADF@F8C@E5A+8E?FFGFE?:,+FFFDGEGGGFC,F9FFAFC,CFF,FC,F?FEAFD@EDEC:+@@DGGFCFGEEC9FEB@,GFCCCFFGEGGGGGGGFGGGF@,FGFFGEDGGFCF9F9FGFFFFGGFCFGGGFCCCCC
@DZCM 85
TGAGGAATATTGGTCAATGGACGAAAGTCTGAACCAGCCAAGTAGCGTGCAGGACGACGGCCCTCTGGGTTGTAAACTGCTTTTAGTTGGGAATAAAAAGAGGGACGTGTCCCTTATTGTATGTACCATCAGAAAAAGGACCGGCTAATTCCGTGCCAGCAGCCGCGGTAACACGGAAGGTCCGGGCGTTATCCGGATTTAGTGGGTTTAAAGGGAGCGTAGGCCGGAGATGAAGCGTGTTGTGAAATGTAGATGCTCAACATCTGCACTGCAGCGCGAACTGGTTTCCTTGAGTACGCACAAAGTGGGCGGAATTCGTGGTGTAGCGGTGAAATGCTTAGATATCACGAAGAACTCCGATTGCGAAGGCAGCTCACTGGAGCGCAACTGACGCTGAAGCTCGAAAGTGCGGGTATCGAACAGGATTAGATACCCT
+
CFGGGGFGGGCGGFFGGGGGGGGGGGGGGGFGGGFGFGFGGGDFGGGGGFGGGGDGGDGGFD>FGFGGG88CFGGGGDGGFGFGGF<FFFFFGFGBFFGG7FFGGF@:4A8EEGFFGGGGGGGGGGACE8<FGGGGGGEF,B@FG+CFA=C,3DFEF=FGCFFCEGGGGEF9FFGEECFGGFFEGG7EF8:=C.3=2+<0,2C?FCCC7?89AEEE<*0::EGGCCC57<<455>7:43DC9D@,CFFFCF<:CC@AFGFCCCFF<<C@@><EDGC>>EC,CGGFFF8@FF?+@:=C9FEAF=,CF:CGFE,D=>F8++,F?GGGGEEF9DFCGF@CCA;BFF<FFGGGGE9E6+8:<GDGGEGGGGFFEFFCFGGGF7EDF@,FEE:GGCGDFFEF7CE<CDGF7FCFBFCGGGFGGGGGGFDF@CFECC8CCCC
@DZCM 62651
TGAGGAATATTGGTCAATGGGCGAGAGCCTGAACCAGCCAAGTAGCGTGCAGGATGACGGCCCTATGGGTTGTAAACTGCTTTTATAAGGGAATAAAGTGAGTCTCGTGAGACTTTTTGCATGTACCTTATGAATAAGGACCGGCTAATTCCGTGCCAGCAGCCGCGGTAATACGGAAGGTCCGGGCGTTATCCGGATTTATTGGGTTTAAAGGGAGCGTAGGCCGGAGATTAAGCGTGTTGTGAAATGTAGACGCTCAACGTCTGCACTGCAGCGCGAACTGGGTTCCTTGAGTACGCACAAAGTGGGCGGAATTCGTGGTGTAGCGGTGAAATGCTTAGATATCACGAAGAACTCCGAGTGCGAAGGCAGCTCACTGGAGCGCAACTGACGCTGAAGCTCGAAAGTGCGGGTATCGAACAGGATTAGATACCCT
+
DEFFGFFCFGFGFEGGGGGFGFGGGGDFFGGGGCFFGGGGGGGGGGGGGDFGGGGFEFGDEGGGGGGGGGDGEGGGGGGFDEFGC@FFFCFG8,FFEFDFGGFGGFGGGGGGGGAFDFGGGGGGGGFCGGGGGGCAFGCFFFGGGCAF?GFGGG7CFDGEEGGFGCGD9GGFGGGG?CFG-FCGEGDGGGCEFE@C898CCFFFFGFGFFFFGG:<>ECC@ECE?FCCFFGGGGFGEGGGGGGGFCFGFGFFGGGGGDFFGFD@<CAC<GECGGGEEDFGGFGG&A8F?GFGFGFBEAEFF9GDC@C:F@GGGGGGGGEFGGGGGGGFFGFCC5FFFGFEEC,FFGGEFGFEECF7EFF@+:GGGEDGECEF@CGFGFGGEECFGFC@,GGDGFEGGEFF:7GFC@CFGEGGGFF8F9FDGGFGGGGGFGGCCCCC
@DZCM 81465
TGAGGAATATTGGTCAATGGACGAGAGTCTGAACCAGCCAAGTAGCGTGCAGGATGACGGCCCTATGGGTTGTAAACTGCTTTTATAGGGGGATAAAGTGTGCCACGTGTGGCATATTGCAGGTACCCTCTGCATAAGGACCGGCTAATCCCGTGCCAGCAGCCGCGGTAATACGGAAGGTCCGGGCGTTATCCGGCTTTATTGAGTTTAAAGGGAGCGTAGGCCGTCTTATAAGCGTGTTGTGAAATGTCGGGGCTCAACCTGGGCATTGCAGCGGGAACTGTGAGACTTGAGTGCGGAGGAAGTAGGCGGAATTCGTCGTGTAGCGGTGAAATGCGTAGATATGACGAAGAACTCCGATTGCGAAGGCAGATTGCTGTAGCGCAACTGACGCTGAAGCGCGAAAGCGTGGGTATCGAACAGGATTAGATACCCT
+
FG@FGF?EFFGG<,CFGGGF9EEC+C:CEFGGFFGGGGCG<ECAEFCGGGGGGGFGGGDG7@6F@FFC,CC=BFGC9F,,,EGFFFEF,C>7C:F,CFGGFFFA<F@=,BB=DCFA?9FF,5,:,CA?<+BB9<?<5B,7B>C7+@<.:6E<C,>@6FCE>@<DCB>>C?8F<B@BEG70?>FCEG7>FFFA<<C>#9@9:)FE#CC5G8<:GC<<8:F=E=<.%@:CFF7<8:<988CEGD@GGGGFC:'CGF@7F:CFGGGG@72F@,@>B@2;4FGGF:C:C,=AGFFGGF@@+83,<A7,B+B+7EFGGEFF+>@+GGF7GFDGGFGGGGGGGCFFGGGGGFE,GFBGFF@-CC,:F,GGGGGGFCAC6,EF8CF:@6+,9GGGGGGEF9FGFFFB7GFGGEC@GGGF@,F,F<GGFAGGGFGGGGGCCCCC
@DZCM 88
TGAAGAATATTGGTCAATGGGCGGAAGCCTGAACCAGCCAAGTAGCGTGCAGGATCACGGCCCTATGGGTTGTAAACTGCTTTTTTAAGGGAATAAAGTGAGAGTCGTGACTCTTTTTGCATGTACCTTATGAATAAGGACCGGCTAATTCCGTGCCAGCAGCCGCGGTAATACGGAAGGTCCGGGCGTTATCCGGATTTATTGGGTTTAAAGGGAGCGTAGGCCGGAGATTAAGCGTGTTGTGAAATGTAGACGCTCAACGTCTGCACTGCAGCGCGAACTGGTTTCCTTGAGTACGCACAAAGTGGGCGGAATTCGTGGTGTAGCGGTGAAATGCTTAGATATCACGAAGAACTCCGATTGCGAAGGCGGCTCACTGGAGCGCAACTGACGCTGAAGCTCGAAAGTGCGGGTATCGAACAGGATTAGATACCCT
+
CEGCFGGGGGGGGGGGGGGGGGGGGGGGGGGGGGGGGGGGGGFGGGGGGGGGFFF,CFEGCFGGGGGGGGGEGGGGGGGGGGGA,@FEAFCF<,5EBC9BBFG8,:4D+BBFAFFAFGGGCCGGGGFGGGDFFFGG9FGG8<C5@CEDGFGFDECFGFG@7@>:G?F7<7><DFFEGEGGFGCFDGC<FFGCEB=5>CGFAFFFGGGGCGGFFFCCEEE/GCCCFE5:,#=<CCG:9?GGGGGGGGG>EF><0E@CCEFFFGF;G>ED8FFCCGEECFFC>D8EF8GGGFFF6GGFFE89EE,A7B+DGFEBCGGGGGGGFFEEGGGGGGGFCGGGGGGGGGGGGGGGGGGF@EFCGGGFGGGCGGGGFCFDGGGGGGGGEEFCFGGGGGGFFB9GGGGGGGGDGGGGGCGGGGGGGGGGGGGGGGGGGGGCCCCC
@DZCM 89
TGAGGAATATTGGTCAATGGGCGAGAGCCTGAACCAGCCAAGTAGCGTGCAGGATGACGGCCCTATGGGTTGTAAACTGCCTTTATAAGGGAATAAAGTGAGCCTCGTGAGGCTTTTTGCATGTACCTTATGAATAAGGACCGGCTAATTCCGTGCCAGCAGCCGCGGTCATACGGAAGGTCCGGGCGTTATCCGGATTTATTGGGTTTAAAGGGAGCGTAGGCCGGAGATTAAGCGTGTTGTGAAATGTAGACGCTCAACGTCTGCACTGCAGCGCGAACTGGTTTCCTTGAGTACGCACAAAGTGGGCGGAATTCGTGGTGTAGCGGTGAAATGCTTAGATATCACGAAGAACTCCGATTGCGAAGGCAGCTCACTGGGGCGCAACTGACGCTGAAGCTCGAAAGTGCGGGTATCGAACAGGATTAGATACCCT
+
FGDGGGGGGFFCDGFDFGGGGGCGGG>@,C<CCFCFFGGGGFFGGGCGDGFAF,EEFEGDE+FFGFFDDGGGFFGGGGGGFFDFEFGFGGGC=FGCGFEAFGGGGFFF@,B,BEECFGF9EBFGGGFFGCFFGG9FECE<:D:F>3FFGGGGFGD@FG8=:D<BF+>7:*5FD9FG>CCFC3:FGGG4<F7EC?<C$FGFCC9FC5@?1?<FBCGFC3C:1<89CEEE#GGGFFGGECE?@GGGD<;?CEF>+C=F>A:3>EFCFFFF8E@GF@EF@6<FDFGGFEDCF=CA17EFFCGFE9F<:+7CEECD@FGGF@DGFE:B>+F9GFE<EECFFCCFGFCGEFB<C9<,FFF7DEGGDGFCFFFA8E<<A<DFF:@+GECGGDGDGEGGFGGGFFC8GGGGGFF+C:8CFFFGGGFGGFFF@9EFFGFCC@CC
@DZCM 90
TGAGGAATATTGGTCAATGGGCGAGAGCCTGAACCAGCCAAGTAGCGTGCAGGATGACGGCCCTATGGGTTGTAAACTGCTTTTATAAGGGAATAAAGTGAGCCTCGTGAGGCTTTTTGCATGTACCTTATGAATAAGGACCGGCTAATTCCGTGCCAGCAGCCGCGGTAATACGGAAGGTCCGGGCGTTATCCGGATTTATTGGGTTTAAAGGGAGCGTAGGCCGGAGATTAAGCGTGTTGTGAAATGTAGACGCTCAACGTCTGCACTGCAGCGCGAACTGGTTTCCTTGAGTACGCACAAAGTGGGCGGAATTCCTTGTGTAGCGGTGAAATGCTTAGATATCACGAAGAACTCCGATGGCGAAGGCAGCTCACTGGACCGCAACTGACGCTGAAGCTCGAAAGTGCGGGTATCGAACAGGATTAGATACCCT
+
FGFFGGGGGGGGGGGGGGGGGGGDGGGGGGGGGGGGGGGGGGGGGGGGGGFFGGGGGGGGCFGGGGGGGGGG@FAFGGGGGGGGGGFGCGFBFFGGGGGFGG,,?ACFFG:<BFGGGFGF9FFGFGGGGGCG9FFFFGGCAFF7GGG?G4GGG.CGGCFCCGGGGGG7F:ECFGGE?GGGGGFGGGDDGFFGE@FEGFGGGGDFFCGFFGFFFGGFGCECE?EFF8;=<<CGFGGFDG<:GCGGCGFFCFFFFEGGFFBGGEGF<EFFCFGCDEE>GGGGGGFA=>38FGGFF>B?EC,GFAFFDGFGGGGGGGGAE,9,FDC:CECFDAGGGGGF<,GGF<9B,,F,FE,AGC@-CB,:C,GGGGGGFF<GGF6CGFF@,++F<GGGGGFC@,GCF7GFFFEF8F@+F7GGFCC,B,FGFGGGGFF9CEECCCCC
@DZCM 82576
TGAGGAATATTGGTCAATGGGCGAGAGCCTGAACCAGCCAAGTAGCGTGCAGGATGACGGCCCTATGGGTTGTAAACTGCTTTTATAAGGGAATAAAGTGAGCCTCGTGAGGCTTTTTGCATGTACCTTATGAATAAGGACCGGCTAATTCCGTGCCAGCAGCCGCGGTAATACGGAAGGTCCGGGCGTTATCCGGATTTATTGGGTTTAAAGGGAGCGTAGGCCGGAGATTAAGCGTGTTGTGAAATGTAGATGCTCAACATCTGCACTGCAGCGCGAACTGGTTTCCTTGAGTACGCACAAAGTGGGCGGAATTCGTGGTGTAGCGGTGAAATGCTTAGATATCACGAAGAACTCCGATTGCGAAGGCAGCTCACTGGAGCGCAACTGACGCTGAAGCTCGAGAGTGCGGGTATCGAACAGGATTAGATACCCT
+
GGGGGFGGGGGGGGGGGGGGGGGGGG>FGGGGGGGGGGGGGGGGGGGGGGGGGGGGGGGGGGGGGGGGGGGGG9FFGGG9FGGGGGGGGGG,EFGGGGGGGFGGGGGGGGGGF@FGGGGGFFGGGGGGGGGGGGGGGFFGGDFGGGGGGGGGGFFGGGGGGGGGG>GFGGGGGGFGGFFGGGGGGGEGGGFFGGGGGGGGGFGGGGGGGGG;DEGEGEGEGEGGGFGGDEFGGGGG>CEGGGGGGGGFC;GDGGGFGGGCGGFGFF?FFGGGGGGGDGFFB8GGGGGC@CGGGGGGFCFE,FGGGGGECDE<GFCGGGGGGGGGGGGGGGGGGGGGGGGGFBFGGGGGGFDGCFCFGFF7GGGGGGGGGGGDGFGGFGEGGGGGFFFFGGGGGGGGGGGGGGGGFGFCGEGGGGGFGGGGGGGGFCGGGGGCCCCC
@DZCM 73021
TGAGGAATATTGGTCAATGGACGAGAGTCTGAACCAGCCAAGTAGCGTGCAGGATGACGGCCCTATGGGTTGTAAACTGCTTTTATAAGGGAATAAAGTGAGTCTCGTGAGGCTTTTTGCATGTACCTTATGAATACGGACCGGCTAATTCCGTGCCAGCAGCCGCGGTAATACGGAAGGTCCGGGCGTTATCCGGATTTATGGGGTTTAAAGGGAGCGTAGGCCGGAGATTAAGCGTGTTGTGAAATGTAGATGCTCAACATCTGCACTGCAGCGCGAACTGGTTTCCGTGAGTACGAAAAAAGTGGGCGGAATTCGTGGTGTAGCGGTGAAATGCTGAGATATCACGAAGAACTCCGATTGCGAAGGCAGCTCACTGGAGCGCAACTGACGCTGAAGCTCGAAAGTGCGGGTATCGAACAGGATTAGATACCCT
+
F,,EFFG?@@F,CEFF,E,,F<@C@FGEF<<<F<CF<<CFG8CCCF:C:,96C@<EBFEGGG7CFGAE8ECCGFFGCFFG9<EFGG9CEF8=,EFFG,C<,5EFFFFGFC7FFGGFGG+B@FFGGGGF@5FEAEGG9?+8C+@7CEGGGGG<8>3FB+(>:D</F+>:F%CFC(969>:/+,71/=CCC/<GFC@4618?<G/F=C0C-?CC=4<%/891:=;9FF?C@;@FCDFC>CEC.CCGC@:EGE>6@#CD<AEFA-CF@@3<6@C3,/@BGFBD@D:,+:3:<,GGG@GF4A4,,55@FF>+?,FA+FC7=<D=<A=+@CEFFEC9C5,,?C,@FC,?<FB<<GFE<F>6BC667,@@E,<<C,C,EECC8ECGDF@F@EC,@DCCCFD9F7DF<CA6E@GGF7DFFC;,,EC-FAE@5<,DEE8@CCCC
@DZCM 95499
TGAGGAATATTGGTCAATGGGCGAGAGCCTGAACCAGCCAAGTAGCGTGCAGGATGACGGCCCTATGGGTTGTAAACTGCTTTTATAAGGGAATAAAGTGAGAGTCGTGACTCTTTTCGCATGTACCTTATGAATAAGGACCGGCTAATTCCGTGCCAGCAGCCGCGGTAATACGGAAGGTCCGGGCGTTATCCGGATTTATTGGGTTTAAAGGGAGCGTAGGCCGGAGATTAAGCGTGTTGTGAAATGTAGACGCTCAACGTCTGCACTGCAGCGCGAACTGGTTTCCTTGAGTACGCACAAAGTGGGCGGAATTCGTGGTGTAGCGGTGAAATGCTTAGATATCACGAAGAACTCCGATTGCGAAGGCAGCTCACTGGAGCGCAACTGACGCTGAAGCTCGAAAGTGCGGGTATCGAACAGGATTAGATACCCT
+
CFGFGGGGGGGGGGGGGGGGGGGGEGGGGGFGGFGGGGGGGGGDCGGGGFFCFGGGGFGG7CEFF?FGGGGGGFFFGGGGGGGGDGGGGCGEFFGGGGFFC@FGFFFDFGGGGGGGGGGGGGGGGFFEGGGFCFGGGGCFFFC:FEFGF@GGGGGGGGGF8G?FC7@C:CEFGGGGGGGGFF?GGGGGGG:FFFFG@<GFGGGFCEGDFGGGGGCCGGGGGDECF>:FGEFGGDFFGFGGGFGDF@FGFFFF?GGGGGFFCCFE=FGGGFECGGGGGGFEGGGGF,,AGGGGDGEGDF@GGGF=@7GFDFFGGGGGGGGGGFGGGGGGGGGGGGGGGGGFEEDEC@EGGGGGGGF@GGGGGGGGGGGGGGGGGGGGGGGEGGGGGGFEGFGGGGCFGEGGGGGF@GEGGGGGGGGGGGGGGGFF<9GGFGEACCCC
@DZCM 61391
TGAGGAATATTGGTCAATGGGCGAGAGCCTGAACCAGCCAAGTAGCGCGCAGGATGACGGCCCTATGGGTTGTAAACTGCTTTTATAAGGGAATAAAGTGAGTCTCGTGAGACTTTTTGCATGTACCTTATGAATAAGGACCGGCTAATTCCGTGCCAGCAGCCGCGGTAATACGGAAGGTCCGGGCGTTATCCGGATTTATTGGGTTTAAAGGGAGCGTAGGCCGGAGATTAAGCGTGTTGTGAAATGTAGATGCTCAACATCTGCACTGCAGCGCGAACTGGTTTCCTTGAGTACGCACAAAGTGGGCGGAATTCGTGGTGTAGCGGTGAAATGCTTAGATATCACGAAGAACTCCGATTGCGAAGGCAGCTCACTGGAGCGCAACTGACGCTGAAGCTCGAAAGTGCGGGTATCGAAGAGGATTAGATACCCT
+
6EAFC@<FGEFGGACFFGGGCFGGEGECD,CCEEFFGGFGGFEGDGGCEEGGCEGFGGGE>BGGGGGGFGG+B9CEFFAFFGGGF,EEFGGGGGGFFGEFCFFE<FG<FGGEGFCFGG7FGGGFGDFFFGGAFF9DFG9G<DGGEGGGGGGGG?FGGD>@FFGCDCFGFGEGFEFEE>CE4:<CC<7EEGGDFGGC=CFFGAFFFFFFCGFFFCGFGEFCDCCCGFGEGCFC7EGECE>E8@CGGFGDFGFC/CFF@CDCEE@FCGDDFGGGGCEFDBGEGGGG:GF85,5,8GFFCCFFCC,,FGFCC=C,CGFCGFDGGF:G@DFAFGGCFCFDEE<EECGGGGGFDGFCE,B7GGGGGGGGGGGGGGGGFGFEC<7GCEDGGGGGGFCGFGGE@CGFD,GF@GGGGFGF@FGGGGFGEEGGGGGFFEEA@<CC
@DZCM 95
TGAGGAATATTGGTCAATGGGCGAGAGCCTGAACCAGCCAAGTAGCGTGCAGGATGACGGCCCTATGGGTTGTAAACTGCTTTTATAAGGGAATAAAGTGAGCCTCGTGAGGCTTTTTGCATGTACCTTATGAATAAGGACCGGCTAATTCCGTGCCAGCAGCCGCGGTAATACGGAAGGTCCGGGCGTTATCCGGATTTATTGGGTTTAAAGGGAGCGTAGGCCGGAGATTAAGCGTGTTGTGAAATGTAGACGCTCAACGTCTGCACTGCAGCGCGAACTGGTTTCCTTGAGTACGCACAAAGTGGGCGGAATTCGTGGTGTAGCGGTGAAATGCTTAGATATCACGAAGAACTCCGATTGCGAAGGCAGCTCACTGGAGCGCAACTGACGCTGAAGCTCGAAAGTGCGGGTATCGAACAGGATTAGATACCCT
+
FFGGGGGGGGGGGGGGGGGGGGGGGGGGGGGGGGGGGGGGGGGGGGGGGGGGGCFGGGGGGGGGGGGGGGGGGGGGGGFGGGGGG9FGGGGGGFGGFFGGGGGGGGGGGGGGFGGGGGGGGGGGGFGGFFGGGGGGGFGGCG:CCGGGGGGFFGFGFGGF?GGGGGGGGGE?FG>GDEEG<EGGEEGGGGG:FCFEFGGFFFDFGF:A;<CFFFEE5CGGEEEGGDGGGFFGGGGGEGGGGGGGGFGGGFFECGGFEFBGFGEFGGGCCFFCDGGGGGGG?FGFF8GGFGGFGF:CF9E?AB9FGGGGGGFGGFGDCGEF=9CGCFDGGGGGGGGGFFGFCEE?GGGFDAFGGGF:GGFDGGGGGGGGGGGGGGGFFGGFFCGGGDGGGGGF9GGGGGGGFGGGGGGGGCFEGGGGGGGGGGGGGGGCFFGCCCCC
@DZCM 96
TGAGGAATATTGGTCAATGGACGAAAGTCTGAACCAGCCAAGTAGCGTGCAGGATGACGGGCCTCTGGGTTGTAAACTGCTTTTAGTTGGGAATAAAAAGAGGGACGTGTCCCTTATTGTATGTACCATCAGAAAAAGGACCGGCTAATTCCGTGCCAGCAGCCGCGGTAATACGGAAGGTCCAGGCGTTATCCGGATTTATTGGGTTTAAAGGGAGCGCAGGCGGCGGCGTAAGTCAGTTGTGAAATCGTGCGGCTTAACCGTGCAATTGCAGTTGATACTGCGTCGCTGGAGTGCACACAGGGATGTTGGAATTCATGGTGTAGCGGTGAAATGCTTAGATATCATGAAGAACTCCGATCGCGAAGGCATATGTCCGGAGTGCAACTGACGCTGAGGCTCGAAAGTGTGGGTATCAAACAGGATTAGATACCCT
+
GGCGGFFGFGGGGGGGGGGGGGGGGGGGGGGGGG<FGGGGGGGGGGGGGGGGGGGGGGGGGGGG8ECFG8?>FGGGGGG9?FGDGGEEEFEFGGGGGGGGGGGGGGGGDFGCGFEFGGGGGGGGGGFFGGGFGG<FGGGGFGDFGCGGGGEFFEGEG@GGG?GC@EG?GGGGGGGGDGG>FGC;;FCC7EG2GFEEECFFFGGFGGFF1CFDGGEFEEEECCGGG:CE>CGGGFG=FCA@<EFDD@+GGGFCCFCCF>FGFDD>FEFGGFCGGFD<D9EEGGGGGE7F<:,4,E,FFGFEFE8GFEEGGGFCFCEAD?FD=9FGGGGFF<9GGGGGFDGECGGFECAEFCFB=,F>GGGEG@CFCF@E,CGGFF@7EEGGGGGGGGDFFCGGGGGGGEGGGGGGFFGEGGGGEFGGGGGGGGGFFEC9FEFCCCCC
@DZCM 63360
TGAGGAATATTGGTCAATGGGCGAGAGCCTGAACCAGCCAAGTAGCGTGCAGGATGACGGCCCTATGGGTTGTAAACTGCTTTTATAAGGGAATAAAGTGAGCCTCGTGAGGCTTTTTGCCTGTACCTTATGAATAAGGACCGGCTAATTCCGTGCCAGCAGCCGCGGTAATACGGAAGGTCCGGGCGTTATCCGGATTTATTGGGTTTAAAGGGAGCGTAGGCGGGAGATTAAGCGTGTTGTGAAATGTAGACGCTCAACGTCTGCACTGCAGCGCGAACTGGTTTCCTTGAGTACGCACAAGGGGGGCGGAATTCGTGGTGTAGCGGTGAAATGCTTAGATATCACGAAGAACTCCGATTGCGAAGGCGGCTCACTGGAGCGCAACTGACGCTGAAGCTCGAAAGTGCGGGTATCGAACAGGATTAGATACCCT
+
EEFF8FFFFFGC9CFGGGGG8EGC@GCFGGEDDCGFGGGGGG<F<FCGGGGG,CCFFGGGGG:7,ECCCGG>FEFFGGD,CEFF9,C<EGDFGGCC9F<FGF=,4:=AFFEGF8<EFC+=,:EFCF?<,,<C9,C,BFA9<>4:C3ECF7D9?FC6CG:FGGAF23@B<72E9@>BE5G//7FFDFG9<-112$F@7?+2?FGGFFEAF7ECC<*=ECEGEE>:#?CE<>FFGFFGGEE:FF19CGGFEC:C5:FCF@>FC:#9@,3<@=CGGBCC@3>GFDF<:,,,,:,GGGCB>3,,A,@3@++CC<EACGGFF+DBFFEC=@+?FCEECEF=5C,GGFFB,DF<GFFGCF@--7=:B@B,FCGFC@,<<9@FGGGGF@CEF9FDGEGFAFE@A:@@,CFGGGF@:FEF@<FFB,FEFGGGGGFFFFDACCAC
@DZCM 98
TGAGGAATATTGGTCAATGGGCGAGAGTCTGAACCAGCCAAGTAGCGTGCAGGATGACGGCCCTATGGGTTGTAAACTGCTTTTATCAGGGAATAAAGTGGAGGTCGTGACCTCGTTTGCATGTACCTTATGAATAAGGACCGGCTACTTCCGTGCCAGCAGCCGCGGTAATCCGGAAGGTCCGGGAGTTATCCGGATTTATTGGGTTAAAAGGGAGCGTAGGCCGGAGGTTAAGCGTGTTGTGAAATGTAGAGGCCCAACATCTGCACTGCAGCTCGAACTGTTTTGCTTGAGTACGCGCGAGGTAGGCGGAATTCGTGGTGTAGCGGTGAAATGCTTAGATATCACGAAGAACTCCGATTGCGAAGGCAGCTCACTAGAGCGCAACTGACGCTGAAGCTCGAAAGTGCGGGTATCGAACAGGATTAGATACCCT
+
GFGGFGGGGGGGGGGDCCFDAF7:7FE6EFGEFFGFGFFG8FADGGFGG7F9@FCFFGCGD7@FFFFFGGG>FE<FFF,FF9C<C?,,FE,,B,C?F,E?E,B+8:>F7F@9,,+:BF@<,5,:,CF5<E<?E9E?FE?@EDE3+8>3B3B9+@8B+,3<7,<<+3@*5CEC,8>C*5*<1?,1:F1:B<C@F?:C:B@<7+5FFCFF*7?+<***85:#E::;C?'9@&8;@9C9*7>,9<F@7<>C6F)F?0<9,,,38,3>:,<>@,:,+E<<EFB<,,8,,8@,=FDF6F@+CB8++,C,8B+CGGFB7FC@=GFBF9C>87@FCCCF<EFGGGFGGGFE,==CE?E9CFGEEGFBFF:<FFFC,,@C,,@96,,,+7GGFEGDGGCCFC,CF:@FFEGEFGEFE@DDGGFGGGGFFACGGDFFFEFAA,,@
@DZCM 90463
TGAGGAATATTGGTCAATGGGCGAGAGCCTGAACCAGCCAAGTAGCGTGCAGGATGACGGCCCTATGGGTTGTAAACTGCTTTTATAAGGGAATAAAGTGAGCCTCGTGAGGCTTTTTGCATGTACCTTATGAATAAGGACCGGCTAATTCCGTGCCAGCAGCCGCGGTAATACGGAAGGTCCGGGCGTTATCCGGATTTATTGGGTTTAAAGGGAGCGTAGGCCGGAGATTAAGCGTGTTGTGAAATGTAGATGCTCAACATCTGCACTGCAGCGCGAACTGGTTTCCTTGAGTACGCACAAAGTGGGCGGAATTCGTGGTGTAGCGGTGAAATGCTTAGATATCACGAAGAACTCCGATTGCGAAGGCAGCTCACTGGAGCGCAACTGACGCTGAAGCTCGAAAGTGCGGGTATCGAACAGGATTAGATACCCT
+
CGGGCGGGGGGGGGGGGGGEFGGGGGCGGGGGGGGGGGGGGGFGGGGGGGGFGGGFGACGGGGGGFFGGGGGEGGGGFFGGGGGG9FGEGCFGGGGGG9FFGG?AFEDGGGGFEFCFGGGGGGFFDGFGGGFEFGGGGGGGFFFG?G8FDEGGGBFFFGGBFFECCGGFFEFCF@EEEGGDGDGGGDFEFGGFGGEFGGGFFCFFGFGFFDFF=FFGGG6DEEGGGGFGGFGGFFGGGG@GGGFGGGGFGGEGGGGF9GGFFFGFGGGFGG>EECGFCGGGGGGGGGGGGFGCGGGGGFGGGGGFC>GGGF?CFE@GFGFGGGGGGGGGGGGGGGGFGGGGGGGFGGGGGGGFGC:GGGGDGGGFGGGGGGGGGGAGFGFCGGGGGFGGGGGGGGGGGGDGGGGGGGGGGGGGGGGGGGGGGGGGGGGGGGCCCCC
@DZCM 100
TGAGGAATATTGGTCAATGGGCGGAAGCCTGAACCAGTCATGCAGCGTGAAGGACTAAGGCCCTATGGGTCGTAAACTTCTTTAGACGCAGAGCAATAAGGGCCTCGCGAGGTCCGATGAGAGTATGCGTAGAATAAGCATCGGCTAAATCCGTGCAAGCAGCCGCGGTAATACGGAGGATGCGAGCGTAATCCGGATTTATTGGGGTGAAAGGGTGCGTAGGCGGCGAATTAAGTCAGCGGTGAAAGACCGGGGCTCAACCCTGGAAGTGCCGTTGATACTGATTGGCTAGACTACCCTTGCCGTGGGAGGAATGAGTTGTGTAGCGGTGAAATGCATAGAGATCACTCAGAACACCGATTGCGAAGGCATCTCACGAAGGGGCGATTGACGCTGAGGCACGAAAGCGTGGGGATCGAACAGGATTAGATACCCT
+
,EFEF<FCC<FFDC,C9<CFFGGDEFGEFGGGGFCEEEEGGG9,C8F,BCFGFF@@FGGFFFGGE8EC,:CBCEGGG,E,CCFFEGGCEG=:FGFGGFFG9=CGG<7:FCG7+:53C7CFGGFGE<F9@+8@CGAFFFGG>CCCFGC@,3@CFG5C*E=CFC>CDEEGFGG9FE<B*=:<+<<C;@::F*=<<F7:*/:,9+++<E*:*8?:A8C****/2?C+?C5E5>:CGC7;7>F?><E5@4>C8EEF<:/,#3$2>@,<=2@<F7CF5.:,-5.58,AED8,<555,6+:=@+D=C=+7FA:,E9E,5<,B,8+,,,==@+C,E9F<9FF?B,94,5,,6,6C6<E@:B,BFFF7C6,,5C<C,,,,CCGFDC86@CC8FFGDGFFC@EC6,F@,<GFC,@GEGE@8GGGGF<FGFEC<,FACCF@C@@CA
@DZCM 66876
TGAGGAATATTGGTCAATGGGCGAGAGCCTGAACCAGCCAAGTAGCGTGCAGGATGGCGGCCCTATGGGTTGTAAACTGCTTTTATAAGGGAATAAAGTGAGCCTCGTGAGGCTTTTTGCATGTACCTTATGAATAAGGACCGGCTAATTCCGTGCCAGCAGCCGCGGTAATACGGAAGGTCCGGGCGTTATCCGGATTTATTGGGTTTAAAGGGAGCGTAGGCCGGAGATTAAGCGTGTTGTGAAATGTAGATGCTCAACATCTGCACTGCAGCGCGAACTGGTTTCCTTGAGTACGCACAAAGTGGGCGGAATTCGTGGTGTAGCGGTGAAATGCTTAGATATCACGAAGAACTCCGATTGCGAAGGCAGCTCACTGGAGCGCAACTGACGCTGAAGCTCGAAAGTGCGGGTATCGAACAGGATTAGATACCCT
+
CE6EFF,CFFFFFGGGGGGG8FEC7FF@FFFGGGGGGG<FGGGGFGGGGGGGGGGG?FGGGGDGGGGGGFGGGFGGGGGGDFGGGGGGGGGGGFFEGFGFGGGGFFGGGCFGGFCFGGGGGGGGGGGGGGGGDFGEGGDGGG7EFGGGGG,DFFGGGGGGGGGG9GGGFFGG@FGGGCE78FECGGDGGGG>GGGE<CGGGGGGGGE:C7EDGEE8GGFFGGGFCG;3FFFCEFEEGCGGGGFGFFFFGGGF@CD<9>FFCFGDGGGGFGFGGGFGEFEGGGGGGCGFD=9E?@+FF<@GFFGGGDGDGGGDFFGFCCGGGGGGGGGGGGGFEAGGGFGFFGFFGGGC,9EFFCCBGFDCDGGGGGFFFFGFFCEGGGGEGGGFAFDDGGGGGGGGFFGGGGGFGGDGEGGGGGGGGGGGGGGGGGGGGGGCCCCC
@DZCM 102
TGAGGAATATTGGTCAATGGGCGAGAGCCTGAACCAGCCAAGTAGCGTGCAGGATGACGGCCCTATGGGTTGTAAACTGCTTTTATAAGGGAATAAAGTGAGCCTCGTGAGGCTTTTTGCATGTACATTATGACTAAGGACCGGATAATTCCGTGCCAGCAGCCGCGGTAATACGGAAGGTCCGGGCGTTATCCGGATTTAATGGGTTTAAAGGGAGCGTAGGCAGGAGATTAAGCGTGTTGTGAAATGTAGACGCTCAACGTCTGCACTGCAGCGCGAACTGGTTTCCTTGAGGACGCACAAAGTGGGCGGAATTCGTGGTGTAGCGGTGAAAGGCTTAGATATCACGAAGAACTCCGATTGCGAAGGCAGCTCACTGGAGCGCAACTGACGCTGAAGCTCGAAAGTGCGGGTATCGAACAGGATTAGATACCCT
+
GGEFFCEECEEFC,EAEFFGDEFCCECGGFGGG@<CFEC<<FEFAFFE@EDCE@CEEFGG7BCFGGDGCFG7FFGFGGGG9CC<?F?EAEC=EFFFFGF9?F,BFC+AFDC8@FGAFG7EFG9?<,,C?,C,,,C<F8<9DB:F++8=D,6=<3D+>=F3,,3,@EE1-FE:A><F,<>9==GGGECCFGEA<2FC:FFC/#?FCE><'EAEEECCEGGCECEG,C85@@8F709DD9>#;E7FC?D?FGEF:;F@@FDD<?GFGC:CB:@38+=:>,AF=FEGFEDDC8C9>@+@4,=F,FFCECCEF=?,9GGCF:+,EFC:C@7AEFC<E=8GCEEFFGGFEGGGGFCEEFECCCCEGECCEAEEC,9FC6,GFECC@::E9GEBEEFCDCFGFEFAGGGEFFGGGGFECGGGGDEDGGGGGGFGGFFACCC8
@DZCM 81392
TGAGGAATATTGGTCAATGGGCGAGAGCCTGAACCAGCCAAGTAGCGTGCAGGATGACGGCCCTATGGGTTGTAAACTGCTTTTATAAGGGAATAAAGTGAGAGTCGTGACTCTTTTTGCATGTACCTTATGAATAAGGACCGGCTAATTCCGTGCCAGCAGACGCGGCAATACGGAAGGTACGGGCGTTAACCGGATTTCTTGGGTTTAACGGGAGCGTAGGCCGGAGATTAAGCGTGTTGTGAAATGTAGACGCTCAACGTCTGAACTGCAGCGCGAACTGGTTTCCTTGATTACGCGCGAAGTGGGCGGAATTCGTGGTGTCGCGGTGAAATGCTGAGATATCACGAAGAACTCCGATTGCGAAGGCAGCTCACTGGAGCGCAACTGACGCTGAAGCTCGAAAGTGCGGGTATCGAACAGGATTAGATACCCT
+
FCEFGGFFFDEEEFDCEF,6C,@@6FE,C<<FGFFGFGCFGGCFFGEEGEG9CFFEE@@ECCF78CC<FE@ECGG999?=E,-=,95<EFD,BCFDFA,C<A<=BACCBB4,?,B?<=:FFGGGGGF<F?EADFFAFF<<<FGCCE+,,,6,B,+@@FEDFF,3>:3B*5>@:@:CGG::>,8><E<F=;1(E8:64C3A#3,FC?FAB28#44<**9<CE=2@FAF<C7,8B*C=EFCFFFFFCC,<C<*8**FCC7FF7FFGFD3@,B<:>:*3+79EFF,F<43,,>9C@+++@@+++,?<EGFB+6,<=4@8++4B>4>++@,FFGGFFF,,F?,EFA?8<C:,AFFE,EF:@,FCGGE@F@CE@GECFDFF<?GGGF@C,<C7FCCGFEF9<:7DF@AC@BC6C+EC:FF@EFE@FECDGFGGGFC6CCB<
@DZCM 70456
TGGGGAATATTGCACAGTGGGGGAAACCCTGATGCAGCAACGCCGCGTGAGTGAAGAAGTATTTCGGTATGTAAAGCTCTATCAGCAGGGAAGAAAATGACGGTACCTGACTAAGAAGCCCCGGCTAACTACGTGCCAGCAGCCGCGGTAATACGTAGGGGGCAAGCGTTATCCGGAATTACTGGGTGTAAAGGGTGCGTAGGTGGTATGGCAAGTCAGAAGTGAAAACCCAGGGCTTAACTCTGGGACTGCTTTTGAAACTGTCAGACTAGAGTGCAGGAGAGGTAAGCGGAATTCCTAGTGTAGCGGTGAAATGCGTAGATATTAGGAGGAACATCAGTGGCGAAGGCGGCTTACTGGACTGAAACTGACACTGAGGCACGAAAGCGTGGGGAGCAAACAGGATTAGATACCCT
+
FGGF>FGGCFFCDGFGFGCFFCCDGGGGGGG@E<ECFFGDGGGGEGGGGGCGCAFGAFGECGGGGGD7FFGFGGGGGGDGGGGDGGGG7>9BFGGGGGDCF=CFG7,CFFFGGCFEDEEEFF?CFEGGGFC<73,BFFFFGGCGCC2@C8<;FF@@FFFFFF7?:;8<FEGFACFGE,<.EFFFF9;F<FGGGFGFGGFGDEGGGGFDFC3DFFFD*3<;DGGFGFFEE@EGF<EG9ECG7CFFFFCGFFEC9@B:@F<GGGGFGFF@9CFGGFFFAAF@CCFFGFGFB8A?B,FF<C<FFC7++>7GAECCCFECF9FCGGGFF9F<FFGGGE<C<FEC:@EFGFEFF7GF9FD@FF@@FFAFEEC@FDGFE8GGGGFDFGGGE7EEGGCFGGGGGGGGGGGGGGFFAEGCCCCC
@DZCM 105
TGAGGAATATTGGTCAATGGACGAGAGTCTGAACCAGCCAAGTAGCGTGCAGGACGACGGCCCTCTGGGTTGTAAACTGCTTTTAGTTGGGAATAAAAAGAGGGACGTGTCCCTTATTGTATGTACCATCGGAAAAAGGACCGGCTAATTCCGTGCCAGCAGCCGCGGTAATACGGAAGGTCCAGGCGTTATCCGGATTTATTGGGTTTAAAGGGAGCGTAGGCCGGAGATTAAGCGTGTTGTGAAATGTAGACGCTCAACGTCTGCATTGCAGCGCGAACTGGTTTCCTTGAGTACGCAAAAAGTGGGCGGAATTCGTGGTGTAGCGGTGAAATGCTTAGATATCACGAAGAACTCCGATTGCGAAGGCAGCTCACTGGAGCGCAACTGACGCTGAAGCTCGAAAGTGCGGGTAGCGAACAGGATTAGATGCACT
+
FGGGGGGDGGG<@EFGGGGFGFGGDGGGGGGGGGGGGFFGGCE<FFGGGEFGEGF7FC7FCEGGF,CFFFECEEGGGGFGCFEFAFEFCGDEFGFFGF<F7FFDBFFGEEF?EEFGGGGFGGCEFE?<DFEDEGGGGGGGFCFDECGGFFDFFD?BFFGGG<F:>EFC:GCFG1BCCFED>CGGG8CEGGGC@:<:F<CAFF0GGEFE=@<GFEGDGGFEEF;C6F;/C8C<ECFCCC?EGGGGFGC7CE6C7ECGEDBGGCC;GGFG=DF@7CF9;.GGGGG8DCGEGGGFFFF=>,+,,,:4:7GEEBAFCEEF?EGGGGGGEEFECCFGGGFECGFFE,@,FGEGGGGF<FFBCDC,C:7GGGFFFC,GGGGGFFEEEF7F9GFCGFGDFFD@C+GGFBGFE@6++CGGEF@+CEFEFC<C,@6,EE<,8,88
@DZCM 75430
TGAGGAATATTGGTCAATGGGCGAGAGCCTGAACCAGCCAAGTAGCGTGCAGGATGACGGCCCTATGGGTTATAAACTGCTTTTATAAGGGAATAAAGTGAGTCTCGTGAGACTTTTTGCATGTACCTTATGAATAAGGACCGGCTAATTCCGTGCCAGCAGCCGCGGTAATACGGAAGGTCCGGGCGTTATCCGGATTTATTGGGTTTAAAGGGAGCGTAGGCCGGAGATTAAGCGTGTTGTGAAATGTAGATGCTCAACATCTGCACTGCAGCGCGAACTGGTTTCCTTGAGTACGCACAAAGTGGGCGGAATTCGTGGTGTAGCGGTGAAATGCTTAGATATCACGAAGAACTCCGATTGCGAAGGCAGCTCACTGGAGCGCAACTGACGCTGAAGCTCGAAAGTGCGGGTATCGAACAGGATTAGATACCCT
+
FGFGGCF8EGGGGFGGGGGGGGGGGGGGGGGGGGGGGGGEGDFGGGGGGGGGGGGGGGGGGGGGGGGFFGGCFGGGFGGGGGGGGGGCGFFFG8FFGDFGGG?FFGGGGGF9EFGGGGGFCFGGFGCFGGGFFCFGFGGGGGGCG7=BDDFFF@GGGGFGCDFCFGFCAFCF<FG7CFEFEGGGGEC<0EFFGAEC:FFC:F:GGGEFG@FGGGDFGEGGCEEFEGF;FGGECFE,C;:CGG'GGGGDGFFGGFFCFGGGGCFFGFFFCGGEGGGGEGFGGGGGFGGF<B,DCGGGGFCGFGGGGGGGGCGEFCFCDGGGF<ECE=7GGAGGGGGGGGDGFEFE=FGGGGGGFCC7GGGGFCGGGGGGGGGGGGGGGGGGGGGGGGGGGGFGGGGGGGGGGGGGGGFGGEGGGFF@@GGGGGGGGGGGCGGCCCCC
@DZCM 107
TGGGGAATATTGCACAATGGGGGAAACCCTGATGCGGCGACGCCGCGTGAGTGAAGAAGTTATTCGTAACGTAAAGCTCTATCAGCAGGGAAGAAAATGACGGTACCTGACTAAGAAGCCCCGGCTAACTACGTGCCAGCAGCCGCGGTAATACGTAGGGGGCAAGCGTTATCCGGATTTACTGGGTGTAAAGGGAGCGTAGACGGCACAGCAAGTCTGATGTGAAAGCCCGGGGCCCAACCCCGGAACTGCATTGGAAACTGGTCATCTAGAGTGTCGGAGGGGTAAGTGGAATTCCTAGTGTAGCGGTGAAATGCGTAGATATTAGGAGGAACACCAGTGGCGAAGGCGGCTTACTGGACGATAACTGACGCTGAGGCTCGAAAGCGTGGGGAGCAAACAGGATTAGATACCCT
+
FGFGGBFE6FGGA<AFGGGGGGGGGGGGGGGGGGGGGGGGG7FGGGGCCFGGGGGGGGGEGGDGGGFGGGGFGGGGGGGGFGGGGGGGGGGGGGFFGGGGGGGGGGGGGGG9FGDGFFECFGGGGGCGGGGGGGGGGGCGGG@GGGDGF7<F@CB<CF;EFGGDCCG@CBF@FCGGC;EGGG7GGGGGFFGGGGGEEEC<GDEGGFEC?FEFFGGGGGGGGGGFFGGFBFGGCEGEFEEGGEG<GGGFGFGGFFFFGFAGGFGGFAF@F)GFGGGGCDGGGGGGGGGGFGGFGDGGGGCFGGGDGGGGGFFC,F@GFEDDGFGGFCECE<FGGGGGGGGEGEEFGGGF@CGGGFCFGGGGGFECFGFCEGGFFFCFCGEFGGGFEGGGGGGGGGGFGFGGGGFGGGAF9CF<CCCC
@DZCM 75203
TGAGGAATATTGGTCAATGGGCGAGAGCCTGAACCAGCCAAGTAGCGTGCAGGATGACGGCCCTATGGGTTGTAAACTGCTTTTATAAGGGAATAAAGTGAGTCTCGTGAGACTTTTTGCATGTACCTTATGAATAAGGACCGGCTAATTCCGTGCCAGCAGCCGCGGTAATACGGAAGGTCCGGGCGTTATCCGGATTTATTGGGTTTAAAGGGAGCGTAGGCCGGAGATTAAGCGTGTTGTGAAATGTAGATGCTCAACATCTGCACTGCAGCGCGAACTGGTTTCCTTGAGTACGCACAAAGTGGGCGGAATTCGTGGTGTAGCGGTGAAATGCTTAGATAGCACGAAGAACTCCGATTGCGAAGGCAGCTCACTGGAGCGCAACTGACGCTGAAGCTCGAAAGTGCGGGTATCGAACAGGATTAGATACCCT
+
@EGGGGDFGGGGGGGGGGG@FGGGGGGGG8FGGGGGGGGGGEEDE9FGGGGGGGGGFFEG:FGGG?FGG8EGGGGGGGGGGGFGGFGGFGG@CFGGFGGGGGGGGGGGFGGGGGGFGGGGGGGGGGGGGGGDFGGGGGGGGG?GGGGGGGGGGFGGECGGGGGGGGGG@BFFFGGGGG>GGGGGEEGFGGGFGGGC5:C9CFGGFFGGFGGGGGGCEGGCCEGFGGGGGGGGGGGGGGEFGGGFGFFFGGG<GGFGGGGGGGGGFECCFGGGGE:GGG@FGGGGGGGFFB,C+EEFEGGFA?C,F:GGGGGFGGGFC+GF8EFCGGFFC,<ECFD?9GGGFFF<,GGGGGGGEGGGGGFEEGGGFGFCFGFFGGGFGGGGGGGGFFFFDGGGGGGGGFC<FGGGFGGFCEE<EE9GGFEFGGGGGGGGGGFCCBCC
@DZCM 88809
TGAGGAATATTGGTCAATGGGCGAGAGCCTGAACCAGCCAAGTAGCGTGCAGGATGACGGCCCTATGGGTTGTAAACTGCTTTTATAAGGGAATAAAGTGAGAGTCGTGACTCTTTTTGCATGTACCTTATGAATAAGGACCGGCTAATTCCGTGCCAGCAGCCGCGGTAATACGGAAGGTCCGGGCGTTATCCGGATTTATTGGGTTTAAAGGGAGCGTAGGCCGGAGATTAAGAGTGTTGTGAAATGTAGCCGCTCAACGTCTGCACTGCAGCGCGAACTGGTTTCCTTGAGTACGCACAAAGTGGGCGGAATTCGTGGTGTAGCGGTGAAATGCTTAGATATCACGAAGAACTCCGATTGCGAAGGCAGCTCACTGGAGCGCAACTGACGCTGAAGCTCGAAAGTGCGGGTATCGAACAGGATTAGATACCCT
+
FFFDE<CE@FFEA6CDFGF<<EDG7FFFGGGG8ACFDFFGGGEFGDGEDECFFGFFF<FEC+@CE,CAEFGECFGGGGGCEFG9CFEFGG8CF,CBFE<<,C,?FDF<CEFGFGGGGF7=AF,EFFFFEFCCE?,5CFFF,>@EC@CDFCE:>FDFDFCDFC+@<+@.@DCA@C7*4*CFFADCGE?C<CC:FC4:*&C#,FBG;FFFGCG;F<EAEC:6CC:CEF>5<9=0<@F#<>>3@FCFFE?:+7>2)1D7DCF>@EC9EF7FFGGEEEGF@<FFF8DF>388GFDGGGFCF:AE7,F8=B4:GFF<A<EFFDGFGGEE>GEGGFFFFFFED9GFGECEF<DDFAGGFEFCGFE7GGGGGEFFE:,GGF<FFFDEEC@C,C<F;FFFGGGFF@GGGFGFGGGF:EGF@<FCGEGGGDFFAGFGGEFACCCC
@DZCM 68377
TGAGGAATATTGGTCAATGGACGAGAGTCTGAACCAGCCAAGTAGCGTGCAGGATGACGGCCCTATGGGTTGTAAAATGCTTTTATAAGGGAATAAAGTGAGTCTCGTGGGACTTTTTGCATATACCTTATGAATAAGGACCTGCTAATTCCGTGCCGGCAGCATAGGTAATACGGAAGGTCCGGGCTTTATCCGGATTTATTGGGTTTAAAGGGAGCGTATGCCGGAGTTTAAGCGTGTTGTGAAATGTAGCTGCTCAAAATCTGCCCTGCAGAGCGAACTGGTTTCCTTGAGTACTCACAAAGTGGGCGGAATTCGTGGTGTAGCGGTGAAATGCTGAGGTATCACGAAGAACTCCGATTGCGAAGGCATCTGTCCGGAGTGCAACGGACGCTGAGGCTCGAAAGTGTGGGTATCAAACAGGATTAGATACCCT
+
,CFCCEFFF9EECEFC@DE8FG76@FFF,FFCEFGGGGFGGGF,CEFF,:D9C7E94:@EF@+,:,<FAEG+,<CE,E,C?FGFGFGFGG,,AFFG9B5?EE??9E,+B+7:FA<?9BFCF,,,<95?5BB,@<<CFGD?E7,,,4CD9ADABADF++6+CBC,,>F,<D,,@F+@E+<7D,3*@>C#<FC#<,:C1AB0,,7DGEC?@@<FF<)*3:9C>+,:8):,7,,GGE7EB@7@E@@,9C;F9,,,F@B<>,8,,@63F::,DGGF>A+C><<5,A,FE<GGF=5C,EAC5,,5:,FDGEFC+<B<4,EGGGFGGCGEEEDGFDFEFE<<:C,,C,E,C,,:?C,EC,C-7GGEGEFC,@EFFEC:,7+8:@E8ECFGCEC@+CBCCD@FE+7E8CF;,F7ECGGGFGGGFFFCFCE<CC,FC6C6C@A-
@DZCM 111
TGAGGAATATTGGTCAATGGGCGAGAGCCTGAACCAGCCAAGTAGCGTGCAGGATGACGGCCCTATGGGTTGTAAACTGCTTTTATAAGGGAATAAAGTGAGTCTCGTGAGACTTTTTGCATGTACCTTATGAATAAGGACCGGCTAATTCCGTGCCAGCAGCCGCGGTAATACGGAAGGTCCGGGCGTTATCCGGATTTACTGGGCGTAAAGGGAGCGTAGGCGGATATTTAAGTGGGATGTGAAATACCTGAGCTTAACTTGGGAGCTGCATTCCAAACTGGATATCTAGTGTGCAGGAGAGGAGAATGGAATTCCTAGTGTAGCGGTGAAATGCGTAGAGATTAGGAAGAACACCAGTGGCGAAGGCGATTCTCTGGACTGTAACTGACGCTGAGGCTCGAAAGCGTGGGGAGCAAACAGGATTAGATACCCT
+
GGGGGGGGGGGGGGGGGGGGGGGGGGGGGGGGGGGGGGGGEGGGFGGGGGGGGGGGDEFGFFGGGGGGGGGGGGFGGGFGGGGGGGGGGGGGGGGGGGGGGGGGGGGGGGGGGGGGGGGGGGGGGG9FFGGGGGGGGGGGF9@FCFGGGBFDGGGGFFGGGFGGGCEEEGGGFGGEFFGGEGGGCGGGGGGFGCCEEGFFFFEGGGGGFGGGGCGEGGGGGGGGEEEGGGGFCAD=>FGGGGGGFGFF7FCDF<GFGFFCEGGGFF=;EFGGGGGGGGGGGGGGGEF?GFGGGFGGGEEFGGGGGFGGGDFGGFFEGGFFGGGGDGGGGGGGGGGGFDGGGGGGGGGGGGGGGGGGGGGGGGGGGGGGGGFFGGDGFGGGGGGGGGGGGGGGGGGFGGDGGGGGGGGGGFGGGGGGGGGGGGGGGGGGGGGCCCCC
@DZCM 112
TGGGGAATATTGCACAGTGGGGGAAACCCTGATGCAGCGACGCCGCGTGGAGGAAGAAGGTCTTCGGATTGTAAACTCCTGTTGTTGAGGAAGATAATGACGGTACTCAACAAGGAAGTGACGGCTAACTACGTGCCAGCAGCCGCGGTAAAACGTAGGTCACAAGCGTTGTCCGGAATTACTGGGTGTAAAGGGAGCGCAGGCGGGAAGACAAGTTGGAAGTGAAATCTATGGGCTCAACCCATAAACTGCTTTCAAAACTGTTTTTCTTGAGTAGTGCAGAGGTAGGCGGAATTCCCGGTGTAGCGGTGGAATGCGTAGATATCGGGAGGAACACCAGTGGCGAAGGCGGCCTACTGGGCACCAACTGACGCTGAGGCTCGAAAGTGTGGGTAGCAAACAGGATTAGATACCCT
+
FEGGGFDGGGGGGGGGGFFGGGGGGGGGGGGGGGGGGGCFGGGGGGGGGGGGGGGGGGGGGGGGGGGGG+FFGGGGGGGGGGGGGGGGGGGGGGGGGGFFFGGGE@DGGGFFEFCAF<=FGGDGG;GFDGGGGECFGFFGGDFGGGFGC8BFGGG>CFG9FGFGGGGFFFGEFCFFECFGG>FGGFFGFGGC;EEGFE@FEED?ED;9FFCFFACCFGFEFGGGGGFCEFEGGFFEF=GGGGFD?EFEDDCGFGGGGGGEGFC,GFFEGGGGGGFFDFB@GF?GGCGEFFGGGGF7GF>CGGGF>GF<FGGFGGGGFCDGGF:FEC7GGGGGGGGGGGGGGGGGGGGGGGGGGGGFGGFC9D@;,CGGGGGEGGGGGGGGGGGGGGF@GGGGGGGGFAGGGGFFGGGGFGGCCCCC
@DZCM 92320
TGAGGAATATTGGCCAATGGGCGAGAGCCTGAACCAGCCAAGTAGCGTGCAGGATGACGGCCCTATGGGTTGTAAACTGCTTTTATAAGGGAATAATGTGAGCCTCGTGAGGCTTTTTGCATGTACCTTATGAATAAGGACCGGCTAATTCCGTGCCAGCAGCCGCGGTAATACGGAAGGTCCAGGCGTTATCCGGATTTATTGGGTTTAAAGGGAGCGTAGGCCGGAGATTAAGCGTGTTGTGAAATGTAGACGCTCAACGTCTGCACTGCAGCGCGAACTGGTTTCCTTGAGTACGCACAAAGTGGGCGGAATTCGTGGTGTAGCGGTGAAATGCTTAGATATCACGAAGAACTCCGATTGCGAAGGCAGCTCACTGGAGCGCAACTGACGCTGAAGCTCGAAAGTGCGGGTATCGAACAGGATTAGATACCCT
+
CFGGGGFGGGGFGGGF@FGCGGGGGGGGGGF,EFGGGGGGFFFFGGGGGDFGGGGGGGGGGFGGGGCFFGGGGGGGGGFGC,CF<EEF9FGFDFGGGGEGGGGGGGGGFGFFGFAEFGGGGGGFFGAFGFFGGE,CEEFFACFFGEDC,FFGF,>CFGFGGGGGGGDGG>FGGGGGGGGGGG?<,?F7FFCFFEFGEGGFF=GGGE>=FEFFGGGC87=@EC=>CE>,:8?C7CFC4(3EC;<B@9G=CF>.++>?C7F@@>@3F=7=CFEEDGGGEAFFCEF8FD@AGFGGEGGGGGGGGGGGGGDGGE9EDGEGGGGGFEFCGGEF<,FDGGGFEFFFFFAE<DGGGGGGGF:7GFGGCGDFD<FE?GGFGFFFFCGGFC@9FCGGGDGGGGGFE:EFDGGGGCFDGGGGGGGGGGFFFGGGFFDGAGECCA,C
@DZCM 64707
TGGGGAATATTGCACAATGGGGGAAACCCTGATGCAGCAACGCCGCGTGAGTGATGAAGGTCTTCGGATTGTAAAGCTCTGTCTTTAGGGACGATAATGACGGTACCTAAGGAGGAAGCCACGGCTAACTACGTGCCAGCAGCCGCGGAAATACGTAGGTGGCAAGCGTTATCCGGATTTACTGGGCGTAAAGGGAGCGTAGGCGGATATTTAAGGGGGATGTGAAATACCCGAGCTTAACTTGGGAGCTGCATTCCAAACTGGATACCTAGAGTGCAGGAGAGGAGAATGGAATTCCTAGTGTAGCGGTGAAATGCGTAGAGATTAGGAAGAACACCAGTGGCGAAGGCGATTCTCTGGACTGTAACTGACGCTGAGGCTCGAAAGCGTGGGGAGCAAACAGGATTAGATACCCT
+
E@,C@FG8ECFGGFFEGDFFFGG@FGFGC?FGGG@FGGGGE::FFE@CGGGGECFAFFFGGG9CFGGG>FGFFFEGGFGFCEFGGDGGGEGGGGG7CAFD,B:FCFG9FD@EFFGGGGGFFFGGGD7FFFGGD3<=+D8=FGCECCFC*@8FGGG9EFGF:CFGGGFCCCGFFG:F*:F9C,,C=:FGFC1<<,EA@48/CGG8GD5:E;>CFEC'<FG88@<<EFG=GFFFEE>DBACCF,CC+FFGG<GG?FFEG?@C*A35#FGFFE?FCGGEEF?4;8CEF<F9FEE5,<?:,5<DB,EDDGGFFGFCGGGFDC,9,CEEF<GFCFE,,C9--FECFC,CB6,,CE<,FGF<@A@C6C9GGFE7;@8+FE@,D@@FFDGGGDGGGGGGFFC,CCFCF,<,EEAEEEE8-CA<
@DZCM 91582
TGAGGAATATTGGTCAATGGACGAGAGTCTGAACCAGCCAAGTAGCGTGCAGGATGACGGCCCTATGGGTTGTAAACTGCTTTTATAAGGGAATAAAGTGAGTCTCGTGAGACTTTTTGCATGTACCTTATGAATAAGGACCGGCTAATTTCGTGCCAGCAGCCGCGGTAATACGGAAGGTCCGGGCATTATCCGGATTTATTGGGTTTAAAGGGAGCGTAGGCCGGAGATTAAGCGTGTTGTGAAATGTAGATGCTCAACATCTGCACTGCAGCGCGAACTGGTTTCCTTGAGGACGGACAAAGTGGGCGGAATTCGTGGTGTAGCGGTGAAATGCTTAGATATCACGAAGAACTCCGATTGCGAAGGCAGCTCACTGGAGCGCAACTGACGCTGAAGCTCGAAAGTGCGGGTATCGAACAGGATTAGATACCCT
+
<E9@C,;C<FFGGAFEEFCDGEFG@CBEGDAFGEDFFCEFGGEE,EFGGGCE8C<FGGCEC:@<8EF?FE:=CFGGGFGC<CF,,<CFFDGD<8=FCFEGCAE<A9EF=FCCEDDGGFG9FF9,5<,,AF<F,55CFA<5,4@FC7FEF9,:BA+8@<.:>F4>:+@CA9/36@<C8FCEGG@FGGD9?CF;FCCE@EF2@2@<B,<C@3CECFCFGDG8:CECF<,2@;?36<DDEGGFGAEDFGF@@AD3<9CGFFFFG>3>@9,CGD@9<CFF=,8<6CDGFGGCE:5?=>,A?,,GGFEFGEFB:F<CFDEC++<,FFEEGCFAE,,FGF<DFFFE?9GFF<=DEE9FF?F7BDDEGGGGGGFD<@CE@CFFFGFECGCDFCE77GGGGFAFFFEF8CGFEFCEEEEEC8GE;DE@EFFAFE,FGF<@C@CC
@DZCM 77849
TGAGGAATATTGGTCAATGGGCGAGAGCCTGAACCAGCCAAGTAGCGTGCAGGATGACGGCCCTCTGGGTTGTAAACTGCTTTTATAAGGAAATACAGGGAGCCTCGTGAGGCTTTTTGCATGTACCTTATCAATAAGGACCGGCTAATTACGTGACAGCCGCCGAGGTAATACGGAAGGGACGGGCGTTATCCGGAGTTATGGGGTGTAAAGGGAGCGTAGGACGGAGATTAAGCGTGTTGTGAAAGGTAGATGCTAAACATCTGCACTGCAGCGCGAACTGGTATCCTTGAGTACGCACAAAGTGAGCGGAATTCGTTGTGGAGCGGGGAAATGCTTAGAGATCAGGAAGAACTCCGATTGCGAAGGCAGCTGACTGGAGTGTAACTGACGCTGAAGCTCGAAAGTGCGGGTAGCGAACAGGATTAGATACCCT
+
GFCFFFGGEFF<,CFFFGCG,CFG+FFFGGGG<CCFFGFF,C;,CFGGGGFEEGGGGECC7:@C8,E,CC,@=FG<<FGC<CC=EFCC9D,EDFG,AA,+B+@:EFFEG8+,4BF<?E:?AF?EFBEEEFD,5?<F,5=D,B++BB+=,3,,3,@,9<7:#DF>:/99@>FC>BF#B:/#*#//=C3CF=<2,C5/1+1).*7FCE<CGE:,C@B6:*GEB:4**?,3@38***:38FF9FB;FFA@,=9F@<<<,@,@8,,A@,@,F<B@=@+3=+FCF@FD:7,3,5,<E=@@+@C,C,,FCC+C+B4A?@=F7CB?,FA++EEGFEAGGFFCE<,CFFE??C,9,EC6FF@@:CC,,+,ECGGGGEC,F<9;6,8FC,;,,;6F@DGGGCDEEE+@<FCCFCGGFC7GGGGF+GFECGGF@F<FFFGFA-<<C
@DZCM 117
TGGGGAATATTGCACAATGGAGGAAACTCTGATGCAGCGACGCCGCGTGAGTGAAGAAGTAATTCGTTATGTAAAGCTCTATCAGCAGGGAAGATAGTGGCGGTACCTGACTAAGAAGCTCCGGCTAAATACGTGCCAGCAGCCGCGGTAATACGTATGGAGCAAGCGTTATCCGGATTTACTGGGTGTAAAGGGAGTGTAGGTGGCCATGCAAGTCAGAAGTGAAAATCCGGGGCTCAACCCCGGAACTGCTTTTGAAACTGTGAGGCTAGAGTGCAGGAGGGGTGAGTGGAATTCCTAGTGTAGCGGTGAAATGCGTAGATATTAGGAGGAACACCAGTGGCGAAGGCGGCTCACTGGACTGTAACTGACACTGAGGCTCGAAAGCGTGGGGAGCAAACAGGATTAGATACCCT
+
CFGFGGGGGGGGGGGGGGGGGGGGGGGGGGGGGGGGGGEGGGGGGGGGGCFFFFGGGFGFFEDFGGCGFGGGGGF<FFGFCFGGFGGGGGGGGGGFFFDGGECFGGGGGGGGGGGGGGFFFGGGGGEG>@GGGGDFFFFGFGGGG7FFGGGCGGF:CFFG=G>GGGGFCCGCFFGGCEGFD?+FGEGGCFGGGGGGGGGEFFC?:7;F,CC:G9E9FFGCGF:GGGGGGGGGGGFCD=GGGF<DGEGGGDFGF4EFGGFGFGGFGFFEAAFGGGFGGFGGGGGFD@FDFDF??5,E<F89GGGGGGGGGGGGGGGGGGGEDGGGGCGGGGFGGGGFGDGGDGC7FDGGGGGGGF9GGGGGGGGGGGGGGGCGGGGGGFF<@EGGF@DGFD@GGGGGGGGGFDGGGGGFGFGCCCCC
@DZCM 118
TGGGGAATATTGCACAATGGGCGAAAGCCTGATGCAGCGACGCCGCGTGAGCGCAGAAGTATTTCGGTATGTAAAGCTCTATAAGCAGGGAAGATAATGACGGTACCTGACTAAGAAGCACCGGCTAAATACGTGCCAGCAGCCGCGGTAATACGTATGGTGCAAGCGTTATACGGATTTACTGGGTGTAAAGGGAGCGCAGGCGGTGCGGACAGTCGGATGTGAAAGCCCGGGGCTCAACCCCGGTACTGAATTGGAAACTGTCGTACTAGAGTGTCGGAGGGGTAAGCGGAATTCCTAGTGTAGCGGTGAAATGCGTAGATATTAGGAAGAACACCAGTGGCGAAGGCGGCTTGCTGGACAGTAACTGACGTTCAGGCTCGAAAGCGTGGGGAGCAAACAGGATTAGATACCCT
+
GF@FGGC8FDFAFF66666EF@F@FGG8@FG89C<FEEFGEFEGG7+@7FC8=+>:7,,,C,5C@AB4<FEDFCAFEFEE5,,C9AFF@++,8?FFGDAF<=FGG7FEC@DCDCFG9DFGCG7>>3:B>==<F@F@DCFFG<F@FF*>F>:B@2>?3?,<,<F:,,C*<:F,;,FCC**CF<<A9FC=+?<FFG1*4C548??9>>8.2:<-#GC;8/?(#B56,5EC7FEGFCE/@/<CGCD<DE=C'FF#A7<*C@A98+FB:CFED858277C@.@8#F:BC@CFC<F?9,:,99,AFEF+C:C?,GFE?8,DFFFAFDFAFCDE<FFF7FF@9DAC,DFDB7:@:7GFCE8E,,,C,6,GGFF:;6,;,DDEF@@<CCFDC@@+7GFC,CGF@<CCE;,@,FAFCF@CCCCC
@DZCM 81482
TGAGGAATATTGGTCAATGGACGAGAGTCTGAACCAGCCAAGTAGCGTGCAGGATGACGGCCCTATGGGTTGTAAACTGCTTTTATAAGGGAATAAAGTGAGTCTCGTGAGACTTTTTGCATGTACCTTATGAATAAGGACCGGCTAATTCCGTGCCAGCAGCCGCGGTAATACGGAAGGTCCGGGCGTTATCCGGATTTATTGGGTTTAAAGGGAGCGTAGGCCGGAGATTAAGCGTGTTGTGAAATGTAGATGCTCAACATCTGCACTGCAGCGCGAACTGGTTTCCTTGAGTACGCACAAAGTGGGCGGAATTCGTGGTGTAGCGGTGAAATGCTTAGATATCACGAAGAACTCCGATTGCGAAGGCAGCTCACTGGAGCGCAACTGACGCTGAAGCTCGAAAGTGCGGGTATCGAACAGGATTAGATACCCT
+
GGGGGGGGGGGGGFGFFGGGGGGGGGGGGGGGGGGGGGGFGGFF@FEGGGGGGGGGGDEFGGGGGGGGGGGGGGGGGGGGGGGGGCGGGFGGGGGGGGGGGGGGGGGGGFEFGGGGGGGGGGGGGGFGGGGGGGGGGFCFGGDGGGGGGGGGGGGDFGFGGFGGGGGGGGGGGGGDGGGG;F:EEGGGGGGGGGGE<;GFF?EGGGGDCFFFGGGBEGGGGGGGGGGGFGFGGGGGGGGGGGFDFGGGGGGGGGGGGGGFAFEFGGGGFGGGGGGFEFGGGGGGGE8FA8GGGFDGGGE<FGGFGGEF>GGFGGGGGFFEGGGFDGDFE,GGGGFGGGGGGGGGGGGGGGGGEGDFGGGGGGGCGGGGGGGGGGGGGGGGGGGGGGFFGGGEGGGGFDGGGGGGGGFEGGGGGGGGEDF<CFGGGGGGGGGCCCCC
@DZCM 97799
TGAGGAATATTGGTCAATGGACGAGAGTCTGAACCAGCCAAGTAGCGTGCAGGATGACGGCCCTATGGGTTGTAAACTGCTTTTACAAGGGAATAAAGTGAGTCTCGTGAGGCTTTTTGCATGTACCTTATGAATAAGGACCGGCTAATTCAGTGCCAGCAGCCGCGGTAATACGGAAGGTCCGGGCGTTATCCGGATTTATTGGGTTTAAAGGGAGCGTAGGCCGGAGATTAAGCGTGTTGTGAAATGTAGACGCTCAACGTCTGCACTGCAGCTCGAACTGGTTTCCTTGAGTACGCACAAAGTGGGCGGAATTCGTGGTGTAGCGGTGAAATGCTTAGATATCACGAAGAACTCCGATTGCGAAGGCAGCTCACTGGAGCGCAACTGACGCTGAAGCTCGAAAGTGCGTGTATCGAACAGGATTAGATACCCT
+
6EFGGECFFGGGG<AFFFGGGGGGDEGGCEFGDG8CDFGGEFFG9F@F:FFFDFFGG,BC7CFFF8CFFEFE,CFFCC?,<C99CFFE,,BFEGDEC95C?DFGCAAFCFGGFGFFEECFGGCGFAFAFGGGGGGGF9AFABF+>CEFGCFGFGGGGF8DFG8>95C6>7FGGG7>CFGG#F:EEC4+9?CCG=G=BFC@F7/CFF:F=>?CCE;8=*,,B<?<8CEEFEGGG>DGCCEEGGFDGE,DCEF<<CEAFCE<4@A(5C2EFDC>@#*,C5,2FFDAFFF<8=CE6B@FECCFBFA8?7::CFDAFGGGGFA8GGFDE7C<9FGGGGGFCF<FEFB,8CGFFE<9CFF@@DE7CDGFCFGFGFGGFFCE<D@@CFFGFFEEEEGGFFFADDGFFCFE6+@DFCF<GGFGDGGFFAFEGGFGECEC@<C<
@DZCM 96849
TGAGGAATATTGGTCAATGGGCGAGAGCCTGAACCAGCCAAGTAGCGTGCAGGATGACGGCCCTATGGGTTGTAAACTGCTTTTATAAGGGAATAAAGTGAGCCTCGTGAGGCTTTTTGCATGTACCTTATGAATAAGGACCGGCTAATTCCGTGCCAGCAGCCGCGGTAATACGGAAGGTCCGGGCGTTATCCGGATTTATTGGGTTTAAAGGGAGCGTAGGCCGGAGATTAAGCGTGTTGTGAAATGTAGACGCTCAACGTCTGCACTGCAGCGCAAACTGGTTTCCTTGAGTACGCACAAAGTGGGCGGAATTCGTGGTGTAGCGGTGAAATGCTTAGATATCACGAAGAACTCCGATTGCGAAGGCAGCTCACTGGAGCGCAACTGACGCTGAAGCTCGAAAGTGCGGGTATCGAACAGGATTAGATACCCT
+
CEG9EFFFGFAE,;EEFGGCGGGGGE:F,FEGGGGGGG<FFFFFGFGGCCFGC@8<EFGG@CC,FFD=D,BC,,5CFFFG9EF@DFCGGGGCFGFGDEF?EF<<FGGGGGGGGFEFGGGGGGGFG9F9EFEGGGGCFGGG:>?FGGGGG92>=<C>FFGGGE@<CE/FCCE@GGCC>FCC=GGGEEEF?BCFGF@C@FGGGFGFGGFC=GGFGGEFEGGFCECGEGFAGFEB?7FCECGGGFGFDFGGGCEE+F>:F=@CEFGGFCFFCGGGGGGC2GGGEC<FDA,,GFGGGGGGGGGGGF?GEEEFGGEFFB7DGGGGGFFGEDGFGGFGEGGGFEGGGFFFEFGGGGGGFF@-C7F:@EGGGFGGGGFFGGFFGGFEEF:FCCFEGFFDGGGGG>GFGGGGGGGGF7GGGGGGEGF<FECF<,FGFCGCCCCC
@DZCM 122
TGGGGAATATTGCACAATGGAGGAAACTCTGATGCAGCGACGCCGCGTGAGTGAAGAAGTAGTTCGCTATGTAAAGCTCTATCAGCAGGGAAGATAGTGACGGTACCTGACTAAGAAGCTCCGGCTAAATACGTGCCAGCAGCCGCGGTAATACGTATGGAGCAAGCGTTATCCGGATTTACTGGGTGTAAAGGGAGTGTAGGTGGCCAGGCAAGTCAGAAGTGAAAGCCCGGGGCTCAACCCCGGGACTGCTTTTGAAACTGCAGGGCTAGAGTGCAGGAGGGGCAAGTGGAATTCCTAGTGTCGCGGTGAAATGCGTAGATATTAGAAGGAACACCAGTGGCGAAGGCGGCTTGCTGGACTTTAACTGACACTGAGGCTCGAAAGCGTGGGGAGCAAACAGGATTAGATACCCT
+
@EFGGGGGGGGCFFGGGGGGGFCCGGGGGGGGGGGGGFF:CFGGGDGGGGGGFFFGGGG<9FFEFGGGGEFGGGGGGGGGFFFGGFFGFGFGGGGGGGCFGDGGGCGFF8E<,:FEGDG,BFGGGEGFGFGFG<<>+3D=FD3DF7C@FEE@C9EBF@FCDFGGGG?GGGE.@F?GG4GA;CACC>#B19CCF>G=F?=/>C;<FEF-CFEBBFGGG>GGGG?ECEBC6C:GGGFG?GC5C@7GACGAE>DC?ECFC;F?AAADDBCFFFCFC:,A85CG+DAB<5,9CCF<5,C?BC,,@48+++,5,@:,,,8+FC,9?9?,GFE<,E@FBFE6DGFGCEB@9BB@+@@DF8ECC@;,6C,,GFF,@C<6@FC@<+:FF@5C88+@+FC<EC,F<9FCF@6<<@<CCFC,<<@8
@DZCM 52612
TGAGGAATATTGGTCAATGGACGAAAGTCTGAACCAGCCAAGTAGCGTGCAGGACGACGGCCCTCTGGGTTGTAAACTGCTTTTAGTTGGGAATAAAAAGAGGGACGTGTCCCTTATTGTATGTACCATCAGAAAAAGGACCGGCTAATTCCGTGCCAGCAGCCGCGGTAATACGGAAGGTCCGGGCGTTATCCGGATTTATTGGGTTTAAAGGGAGCGTAGGCCGGAGATTAAGCGTGTTGTGAAATGTAGATGCTCAACATCTGCACTGCAGCGCGAACTGGTTTCCTTGAGTACGCACAAAGTGGGCGGAATTCGTGGTGTAGCGGTGAAATGCTTAGATATCACGAAGAACTCCGATTGCGAAGGCAGCTCACTGGAGCGCAACTGACGCTGAAGCTCGAAAGTGCGGGTATCGAACAGGATTAGATACCTT
+
EFFCGGGGGGFEDFGGGGGGGGGGGGGGGGGGGGFGGG@FGGGGGGGGGGC<FGFEGGGGEG@FGFGGGGDGGGGGGGGGFGGGFC@DGGDGGGEDGF?@<<8?B7FFFFGFFGF@FFGG9EA?FGGFGGGGDGGGGGGGGGGGFFEFGG:F878CFFFGDGFG?>CEFFC<CFE?CFGGGGFGDEF??C:CFFEEEFFG:@9GGFE.EBC<FGGC5GFFGCEFGDGD@EFGGGF9EGFGGF@9GFC>FF:CF$F<C=EFFFCBFBFGFFCGGGGCBAFDEGGGGGDFF8FGGGFCF9DF9EFFGGFCE<E9EF>E@GEFFDGFEGDGGGGFGGGGGFGGGFFEC,FFGGFGFC@6GGGCFCGGGGGGGGGGGFCGFGGGEGGGEGGGGGGGFCFGGFGGF>GGFC@@FCGGGGGFGGFFDCGGGGGGFGGCCCCC
@DZCM 124
CGAGGAATATTGGTCAATGGACGAAAGTCTGAACCAGCCAAGTAGCGTGCAGGACGACGGCCCTCTGGGTTGTAAACTGCTTTTAGTTGGGAATAAAAAGAGGGACGTGTCCCTTATTGTATGTACCATCAGAAAAAGGACCGGCTAATTCCGTGCCAGCAGCCGCGGTAATACGGAAGGTCCAGGCGTTATCCGGATTTATTGGGTTTAAAGGGAGCGCAGGCGGCGGCGTAAGTCAGTTGTGAAATCGTGCGGCTTAACCGTGCAATTGCAGTTGATACTGCGTCGCTTGAGTGCACACAGGGATGTTGGAATTCATGGTGTAGCGGTGAAATGCTTAGATATCACGAAGAACTCCGATTGCGAAGGCAGCTCACTGGAGCGCAACTGACGCTGAAGCTCGAAAGTGCGGGTATCGAACAGGATTAGATACCCT
+
FEGGGFGGGGGGGGGGGGGGGGGGGGGGGGGGGGGGGGGGGGFFFGGGGGGGGGGGFGCEGEGGGGGGFCFGGGGEGGGGGGGGEGGGGGGFFGGGGGGGGGGGFGGGGGGDF?FGGGGGGGGGGGGGGGGGGGGGCFEGGGGCFGGGGGGGGGGGGGGGGFGF9GG??GGGGGGGCFGGG<@FGGGGGGGGGFGE<=CFGGGGGGEGAFFFGGGFGGGGGGGGGGGGGGFEGGGGFFGGGGGGFGGGGGFD5GFFGGGEGFFGGGGGFFGGFG@==AFCGGGDGEDGGGFGGGFCCGFGGGGFGCFGGGGGFAGD<FFFDGGGGGGGGGGCCGGFGFFCGGGGFF<GGGGCF?GEGEFCGGGGGGGGEFGE<ACGGGGGGGGGGFFDGGGGGGGGGGGGGGGFGGGGGEGGGGGGGGGGGGGGGGFFGFGCCCCC
@DZCM 75003
TGGGGAATATTGCACAATGGAGGAAACTCTGATGCAGCGACGCCGCGTGAGTGAAGAAGTAGTTCGCTATGTAAAGCTCTATCAGCAGGGAAGATAGTGACGGTACCTGACTAAGAAGCTCCGGCTAAATACGTGCCAGCAGCCGCGGTAATACGTATGGAGCAAGCGTTGTCCGGAATTACTGGGTGTAAAGGGAGCGCAGGCGGACCGGCAAGTTGGAAGTGAAAACTATGGGCTCAACCCATAAATTGCTTTCAAAACTGCTGGCCTTGAGTAGTGCAGAGGTAGGTGGAATTCCCGGTGTAGCGGTGGAATGTGTAGATATCGGGAAGAACACCAGTGGCGAAGGCGACCTACTGGGCACCAACTGACGCTGAGGCTCGAAAGCATGGGTAGCAAACAGGATTAGATACCCT
+
E,;CCFGGGGGGGGGFFGGGGGGGGGEFEFGGGGGGGGGGDEGGGGGGGFGGF?FFF8<FA9EFFGGGGG9FECFFGGGGGAFGCFCG+C:FEGGDFCGEFGGGGGGFFGGGFFGCG?FGGG7FEGGGGGGGCDCDGGGGCFGGDGDGGC>9BFFCEFGFCFGGCC9CFG:>FGDDG7<CFGFFDGGGGGCGGGGFGGGGEGGGGEF@EGGECGFB@CFGFGDGGGEFFFFFGGGFDCFGGGDGF>GFDFFE?<EFGEGFFGB6GF?CCFEF$FFG=<EFCCFGFEFECGFEEFGGGGGGGGGGGGGGGEDFDGGGGFDFFF7CEGGF,EDECCCFCGGF:GGGGGGGGFFDFFDGGCGGGGFFFGGEG>GGGGFGGGGFFGFGFF8FFEGGGGGFEFFGGEFGGGGGGGFACCCC
@DZCM 87734
TGAGGAATATTGGTCAATGGACGAGAGTCTGAACCAGCCAAGTAGCGTGCAGGATGACGGCCCTATGGGTTGTAAACTGCTTTTATAAGGGAATAAAGTGAGTCTCGTGAGACTTTTTGCATGTACCTTATGAATAAGGACCGGCTAATTCCGTGCCAGCAGCCGCGGTAATACGGAAGGTCCGGGCGTTATCCGGATTTATTGGGTTTAAAGGGAGCGTAGGCCGGAGATTAAGCGTGTTGTGAAATGTAGACGCTCAACGTCGGCACTGCAGCGCGAACTGGTTTCCTTGAGTACGCACAAAGTGGGCGGAATTCGTGGTGTAGCGGTGAAATGCTTAGATATCACGAAGAACTCCGATTGCGAAGGCAGCTCACTGGAGCGCAACTGACGCTGAAGCTCGAAAGTGCGGGTATCGAACAGGATTAGATACCCT
+
GDEFECFGFGGGC,CFGGGGGGGEBEFCFGFG9CFFFFFG,ECCFGGGGGCEECCF<ACF@7@FG<F,,:?@FEFCGAE<FDFGFGGGEE<CF@ECF,CE,CEFFCFGGG7?FDGFG9F,AFFGGCDGGC?EF<F<E<FFFGGCF@C8<@,?F05@CEGG?FGGG+>:FE:.<@:F7F>FGF/=EGGGGECGFG#>F@:D<FGEGFGE7F@FFFC@C@B/:=?EGGEEGGFGCGGE8CCCGGGFD@ECC>FFFEGGDCDCFEC8#=CCFG?F7C7F@@?A98CF?GF>=3?,CGGGGFE?<=?B+::GGE?9?A77FB@FFEF:EFCCFB<FEFCDGFDEC,A?6,6CEFEGEF=:C7GDEGFDFCEFGGFFE9EDGGF@67EAFFE@B-EGDGGFFEFAC,GEE7C7F:<EEFF<F,FC9GGFDFGDGFDC@CCC
@DZCM 127
TGAGGAATATTGGTCAATGGACGAGAGTCTGAACCAGCCAAGTAGCGTGCAGGATGACGGCCCTATGGGTTGTAAACTGCTTTTATAAGGGAATAAAGTGAGTCTCGTGAGGCTTTTTGCATGTACCTTATGAATGAGGACCGGCTAATTCCGTGCCAGCAGCCGCGGTAATACGGAAGGTACGGGCGTTATCCGGATTTATTGGGTTTAAAGGGAGCGTAGGCCGGAGATTAAGCGTGTTGTGAAATGTAGACGCTCAACGTCTGCACTGCAGCGCGAACTGGTTTCCTTGAGTACGCACAAAGTGGGCGGAATTCGATGTGTAGCGGTGAAATGCTTAGATATCACGAAGAACTCCGATTGCGAAGGCAGCTCACTGGAGCGCAACTGACGCTGAAGCTCGAAAGTGCGGGTATCGAACAGGATTAGATACCCT
+
GFGGGGGF,FGGF@FFGGGGGGGGFGGGGGCGGGFEFG-FFFAFGGGGGGGGGGCFGEGGCBCFG<DFF,BC6EFGGGGGGGGGFGGGGGFGEFG<FFFGGCFF9FGGCFGF7FGCDDGGFGAEFGCEFFGGGGDFG<??$:5FGGGGGF;?<FGF<>D<CFAE=:F>@F@:=D<@CECCE#DCCFFFGCC7@FFE<CF;<CE::C>C7,<&FEE;C>1?EF:CFG<7=9CEC9>7DGF@F)DGGGEGD?9#>F8D@<>FFDGCFFCGF/FGGGCGEDFEECEGFD88FFE??F+C@,8F:B=<EFFCFFAGGFEFB5,FFGGGGGGGGGGGGGGGFDGCGGEGFFEFGGGF==@8GGFDGEGGGGGGFDAGCF@EGCGF:7FFEGGGGEFEGEFC@FGGGGGGFEFF7FFGGGGGFGGGGGGGGFGFDGGCCCCC
@DZCM 128
TGAGGAATATTGGTCAATGGGCGAGAGCCTGAACCAGCCAAGTAGCGTGCAGGAAGACGGCCCTATGGGTTGTAAACTGCTTTTATAAGGGAATAAAGTGAGTCTCGTGAGACTTTTTGCATGTACCTTATGAATAAGGACCGGCTAATTCCGTGCCAGCAGCCGCGGTAATACGGAAGGTCCGGGCGTTATCCGGATTTATTGGGTTTAAAGGGAGCGTAGGCCGGAGATTAAGCGTGTTGTGAAATGTAGACGCTCAACGTCTGCACTGCAGCGCGAACTGGTTTCCTTGAGTACGCACAAAGTGGGCGGAATTCGTGGTGTAGCGGTGAAATGCTTAGATATCACGAAGAACTCCGATTGCGAAGGCAGCTCACTGGAGCGCAACTGACGCTGAAGCTCGAAAGTGCGGGTATCGAACAGGATTAGATACCCT
+
FGGGGGGGGGGGGGGGGGGGGGGGGGGGGGGGGGGGGGGGGGGGFFGGGGGGGGGGGGGG:FGGGGGFGGGG@FGGGGGGCGGGGGGGGGGEGGGGGFDGGGFFGGGEFGGGGGGGGGGGGGGGGCEGGGFAEFGGFGGG?@FGGGGGGGGGG?GDGGGCFGGCFCFGGGGGGGGGGGEG6=DFGEGGGCF7FFF5CGFFF9CGCFECEFEGGEEFGGGEEFGDDGGGGCGFGGF7908BCFFGFG??<:GFFFFFFCFG6E81GFFGFGGGGDEDGGFEEGFGGFCFFB,FCGGGGFGFAFACGGGEGGGFGCGDGG@CGGGGGGEECFGGGGGGGGGGFEAFFDA7GCGGGGGGGGD>GEGGF9GGGGGGGGGGGGFFGGGFEGEGF;EGGEDGGGGGGGGGFGGGGGGGGGGGGGFGGGGGCE9FGEGCC@CC
@DZCM 129
TGAGGAATATTGGTAAATGGACGAGAGTCTGAACCAGCCAAGTAGCGTGCAGGATGACGGCCCTATGGGTTGTAAACTGCTTTTATAAGGGAATAAAGTGAGTCTCGTGAGACTTTTTGCATGTACCTTATGAATAAGGACCGGCTAATTCCGTGCCAGCAGCCGCGGTAATACGGAAGGTCCGGGCGTTATCCGGATTTATTGGGTTTAAAGGGAGCGTAGGCCGGAGATTAAGCGTGTTGTGAAATGTAGATGCTCAACATCTGCACTGCAGCGCGAACTGGTTTCCTTGAGTACGCACAAAGTGGGCGGAATTCGTGGTGTAGCGGTGAAATGCTTCGATATCACGAAGAACTCCGATTGCGAAGGCAGCTCACTGGGGCGCATCTGACGCTGAAGCTCGAAAGTGCGGGTATCGAACAGGATTAGATACCCT
+
FGFFCC<@CFDGCFFFFFGDGFED@EEGGGGFGGGF<<FC<6CCEC@BFFFGCG8FCCCF:@B78@FFE<,@,CFGFGF9FAFGF9AFFC<=FFFGGFGFC9FFGFFFGGGGG9FFFGGFFDFGGFGGGGGGGGG9FFGGCDFGGGGGFG9AADFGGGFGGDF:::F?>GGGCGGGCC:CGGGGGFC(GFEC<FGG?FF3FG@F#GGDFGFFFFGG+GGGGGDAFCG*FFCCCFFGG5EGGGCFBBAFGGGFCFFGCFBDGFCFFGC8#:>EFGGECD:DGGCGF8FGFA,GGGFC:DFFE8?,GGGCDDFE7F@+?7F,GGEF@@GECEB9EFGEFE9,F<9E,D,C,9E<FC=?:?FCGGGFF@CFC,,C,6,CF@8+,7CC,C,@GFB7<FEFC+7FCBAC8B@8+6C,@@<<F@,C,GGGGFCGGGFCB,CB
@DZCM 130
TGGGGGATATTGCACAATGGAGGAAACTCTGATGCAGCGACGCCGCGTGAGTGAAGAAGTATTTCGGTATGTAAAGCTCTATCAGCAGGGAAGAAAATGACGGTACCTGACTAAGAAGCCCCGGCTAACTACGTGCCAGCAGCCGCGGTAATACGTATGGAGCAAGCGTTATCCGGATTTACTGGGTGTAAAGGGAGTGTAGGTGGCCAGGCAAGTCAGAAGTGAAAGCCCGGGGCTCAACCCCGGGACTGCTTTTGAAACTGCAGGGCTAGAGTGCAGGAGGGGCAAGTGGAATTCCTAGTGTAGCGGTGAAATGCGTAGATATTAGGAGGAACACCAGTGGCGAAGGCGGCTTGCTGGACTGTAGCTGACACTGAGGCTCGAAAGCGTGGGGAGCAAACAGGATTAGATACCCT
+
FGGGGGFGGGGFGGGGGGGGGGGCFFGGGGGGGGGFFGGGGGCGGGGFGFFFFGGGEGFEEFGGCFFFGGFGGGGGGGGGGGGCFGGGGGGEFFGGGGGFGGG@EFGGGGGGGGGFGGGDFG>GGGGGGGGGG?>FGFGG<FGCFGGFEGGFGGGFGFGGGGFFF=GGEEGGGGGC?;?<EGGGGG70*B;BF<GGEFGFGGGGGG>FFFFGDF;GECGGGGGGGGG>GGFCEGGGFGGEGGGGGGGGGGGFEDEFEFFFG8GFGGGFFCCACF=<GFF==7EEFCFGGGCFFDFF=CF<FGGFEGGGGGGGGFB+FEGGFGFGGGGGFCGEF@GGGGGGGGGGFDGEGGGF<CGGGFE9DGGFGGGFGGGGEGGGGGGFDGGGGGGGGCGGFFGGGGGGF@9GGGGFDGFBCCCC
@DZCM 94056
TGAGGAATATTGGTCAATGGGCGAGAGCCTGAACCAGCCAAGTAGCGTGCAGGATGACGGCCCTATGGGTTGTAAACTGCTTTTATAAGGGAATAAAGTGAGCCTCGTGAGGCTTTTTGCATGTACCTTATGAATAAGGACCGGCTAATTCCGTGCCCGCAGCCGCGGTAATACGGAAGTTCAGGGCGTTATCCGGATTTATTGGGTTTAAAGGGAGCGTAGGCCGGAGATTAAGCGTGTTGTGAAATGTAGACGCTCAACGTCTGCACTGCAGCGCGAACTGGTTTCCTTGAGTACGCAAAAGGCGGGCGGAATTCGTGGTGTAGCGGTGAAATGCTTAGATATCACGAAGAACGCCGATTGCGAAGGCAGCTCACTGGAGCGCAACTGACGCTGAAGCTCGAAAGTGCGGGTATCGAACAGGATTAGATACCCT
+
GG9FC;C<6F<FCCFGFGFFGGGGEGGFGGFGGFGGGGGGGGG<ECCGGGFCDECGGEFGF@BDCEFG8:CFFGGGGGG9C?EFGGFCFFG8FC?EAFFFFFGG8EEFG,B@FFCFG,=EEG9EA9FGFCFCCFB<FGGG@F777+BF9CB>DFFGD$6<5CE:FGEGFEE3>4?>CCF&FGFGFGG@=.C1C>FE7B<2?F>CGGGFF'?<GGG<GGE:EF?G:FE2<9;ECGGGGFCEGGC@=EC7FGECF7C>E5>:C>C7D@<FFDCDFGF8>=FBDGFFFD8,<B,GGEFFC=CA,>@+>+GEGFDFFGG@:FGGFGF=GGEFFCFFFEEB,,FCF;<FC7E7GFFC7@@+CCE@C7GGGGFGGFAFGFECCGFCDGCF6E@DGDCGGGEFF@FFFCGGGEF7DGGFGGFDEGGFGFFBGFFCFEGCCCCC
@DZCM 55129
TGAGGAATATTGGACAATGGGCGAGAGCTTGAACCAGCCAAGTAGCGTGCAGGATGACGGCCCTATGGGTTGTAAACTGCTTTTATAAGGGGATAAAGTGAGAGTCGTGACTCTTTTTGCATGTACCTTATGAATAAGGACCGGCTAATTCCGTGCCAGCAGCCGCGGTAATACGGAAGGTCCGGGCGTTATCCGGATTTATTGGGTTTAAAGGGAGCGTAGGCCGGGGATTAAGCGTGTTGTGAAATGTAGACGCTCAACGTCTGCACTGCAGCGCGAACTGGTTTCCTTGAGTACGCAAAAAGTGGGCGGAATTCGTGGTGTAGCGGTGAAATGCTTAGATATCACGAAGAACTCCGATTGCGAAGGCAGCTCACTGGAGCGCAACTGACGCTGAAGCTCGAAAGTGCGGGTATCGAACAGGATTAGATACCCT
+
GGDGGGGGGGGGG,CFGGGGAFGGGGGGDFGGGFFGGGDGGG<FGGGGGDCFGGGGGGGGC@@DGFGF?,8>6FECFG<,CFGFFGFGGGFGGGGFFG?EGFGE<FGFGGFFAFEFF<:,FFDEGGDDFFGFGGA<CCFGFDFCFF<FE%3?>7CDFAEBDDGC>CEEBFCFFFF?8:CEGF'>>FEFC<CECCFFFE?FCFFFGDGG:GEGFCGEGGFCEGCCCFD#7CCCC<C8>EF9GGGGGC>,<>CC3<CCC@GFE>E>@@1D8:GE<C=9<DEF89FA,>A,<<?9GFFCC,BA5,E8B=@+E?CGGFGGEDCGGGGGGEGGFFGGGGGGGFFFAFGGFDCEGGGGGFB7CCC,DDGFGGEEC:,@9ECCGGFC:7EFAFFDGGGGGDFFFCGGD,CGGGF@CEGFGGGGGGGGGGGGGGGGGFECCCCC
@DZCM 133
TGAGGAATATTGGTCAATGGACGAAAGTCTGAACCAGCCAAGTAGCGTGCAGGATGACGGCCCTCTGGGTTGTAAACAGCTTTTAGTTGGGAATAAAAAGAGGGACGTGTCCCTTATTGTATGTACCATCAGAAAAAGGAACGGCTAATTACGTGCCCGCAGCCGCGGTAATACGGAAGGTCCGGGCGTTATCCGAATTTATTGGGTTTAAAGGGAGCGTAGGCCGGAGATTAAGCGTGTTGTGAAATGTAGACGCTCAACGTCTGCACTGCAGCGCGAACTGGTTTCATTGAGTACTGATAAGGTGGGAGGAATTCGTGGTATAGCGGGGAAATGCTTAGATATCACGAAGAACTCCGATTGCGAAGGCAGCTCACTGGAGCGCAACTGACGCTGAAGCTCGAAAGTGCGGGTATCGAACAGGAGTAGATACCCT
+
GFCGG,C@CFGG<,FFFE9<FCFGGGEA,EC@ECFFDD-C@FC,@<@FECDFECFG<9@FGE@CFGGFFGGGCD,6E,:9CEEGFEFEGC@FFF9C<BE+7F,7FFCGG,4,,,,,CF?EFEFGG,,E9,ABCFCG8CB,,3CB:CE8FA,,+@D:+,8+5CFF>6*:3**@DFGG*C@F8A>FGGDGGGCFF:=#/F?4;+<EFFFEA:<+C=1#5<CC;C5<8:C12/?3DGFGCC>?;9:@=?@CF76<:CF7F8GFEEA@CF-C?4<C793362:?5FB9C,,A,<9E@,,A:,,5,,=+F?4,C,ECDCC+CFC,?A+B7GDFE?,EEFBFE<9FCGFEC<?7FE,DC?C--C@@C@@@GFCEEE<C,F<F8EFB+@@C;FCCGGGDGGGGGEGGDEGFEEFEGDFE@,GF@<GGGFGGF9GGGFGCCCCC
@DZCM 51772
TGAGGAATATTGGTCAATGGGCGAGAGCCTGAACCAGCCAAGTAGCGTGCAGGATGAAGGCCCTATGGGTTGTAAACTGCTTTTATAAGGGAATAAAGTGAGCCTCGTGAGGCTTTTTGCATGTACCTTATGAATAAGGACCGGCTCATTCCGTGCCAGCAGCCGCGGTAATACGTGAGGTCCGGGCGTTATCCGGATTTATTGGGTTTAAAGGGAGCGTAGGCCGGAGATTAAGCGTGTTGTGAAATGTAGATGCTCAACATCTGCACTGCAGCGCGAACTGGTTTCCTTGAGTACGCACAAAGTGGGCGGAATTCGTGGTGTAGCGGTGAAATGCTTAGATATCACGAAGAACGCCGATTGCGAAGGCAGCTCACTGGAGCGCAACTGACGCTGAAGCTCGAAAGTGCGGGTATCGAACAGGATTAGATACCCT
+
EFFGGGDCFGGGG9EEGGGEFAFGGG7CF<FEGGGGGG9CG,EFFFGGDCEFDCEEF,E8EFGFGFGCAC@FCAFGGG,CFAFF9EFGGGGFGGG9FGGGGFG8FFDGG<FGEFGGGGFECCCFGGGGGGFGGGF<FGGG,F@FF=#>CA9BFGGGFFF9FGGGCEFGCE*@FGC##5CF3GF>F:FGGG>FF91CCF>FCEGFB?<::8<CGFGF:8?:C9;D<CEEGDC@GEGGD8GGGGEDEFGGGGGGFFGGGEFFF@;9GFC@?><FCECEB>GGGGGFCFGFCBGGGGGFEE?GGFGGGGGFF8FDGGGGDEFFEGGDGGGGGF,FFGFGGFGFFFFGGGGFFF?,@F@+7FFF7@GFGGGGGGGGGGFGGGGGGEDGD<FGGGFCE9E;,+GFGGGGGGGGEEFF7GGGGGGGFGGFE,FCCDCCCCA@
@DZCM 81264
TGGGGAATATTGGGCAATGGGCGCAAGCCTGACCCAGCAACGCCGCGTGAAGGAAGAAGGCTTTCGGGTTGTAAACTTCTTTTGTCAGGGACGAAGCAAGTGACGGTACCTGACGAATAAGCCACGGCTAACTACGTGCCAGCAGCCGCGGTAATACGTAGGTGGCAAGCGTTATCCGGATTTACTGGGTGTAAAGGGCGTGTAGGCGGGAAAGCAAGTCAGATGTGAAAACTGTGGGCTCAACCCACAGCCTGCATTTGAAACTGTTTTTCTTGAGTACTGGAGAGGCAGTTGGAATTCCTAGTGTAGCGGTGAAATGCGTAGATATTAGGAGGAACACCAGTGGCGAAGGCGATCTGCTGGACAGCAACTGACGCTGAGGCGCGAAAGCGTGGGGAGCAAACAGGATTAGATACCCT
+
EGGGGDEGGGGGGGFFGGGEGGGGGGGGGFGGGCGGGGGGGGGGGGGFEGGEFFGFFGGG,CE8FBFE@7FG9EFFAEGGFGGGFGGGGGGGCCFGEFGFFFFGECFG7DFCFCFCFFGCFFFFFGDGCGGGCGGG/C@FGGGFD9FCC0ECFFGGGG@<AFBCCFGCFGG*GEGGGEGDFFG.BCF;GFDCCGFGGFFEDGGEEFGG:CACEC#GFFGGEFG18CFCFDFGG?EGFDEDEF6;GDAFCC,F>C@AEFGGFF<GGGFA1FGCGFFGGDGGGFF?FEGDEB:,FFDFCGGGGGGGF@C>EFEGFFCCF>GFGGGGGFDFFECF<F<B,GFGF8GGGGGFCGGGF@9FGFF@9FGGGEFGGFDFCDGGGGGGDGGEGGGGGGGEGGFGGGGGFFEGFGGGGGGGGGCCCCC
@DZCM 74385
TGAGGAATATTGGTCAATGGGCGAGAGCCTGAACCAGCCAAGTAGCGTGCAGGATGACGGCCCTCTGGGTTGTAAACTGCTTTTAGTTGGGAATAAAGAGAGGGACGTGTCCCTTATTGTATGTACCATCAGAAAAAGGACCGGCTAATTCCGTGCCAGCAGCCGCGGTAATACGGAAGGTCCAGGCGTTATCCGGATTTATTGGGTTTAAAGGGAGCGCAGGCGGCGGCTTAAGTCAGTTGTGAAATCGTGCGGCTTAACCGTGCAATTGCAGTGGATACTGCGTCGCTTGAGTGCACACAGGGATGGTGGAATTCCTGGTGTAGCGGTGAAATGCTTAGATATCATGAAGAACTCCGATCGCGAAGGCATATGTCCGGAGTGCAACTGACGCTGAGGCTCGAAAGTGTGGGTATCAAACAGGATTAGATACCCT
+
FA<FFGGGGGGEFEFFFGGGFGGGCGGFGGGGFG8E@FCFCECEGGGGGDFGGGGGGAFG7CBFG8FFD<CFGGGGGGFGGGC@E<<,<E>E8,BAF,5:484BB=FGEEE9EFGAFEGGAFGGGGC<F@,8FGGG,CGGG7FFG7+,37CC<@5@CD@E<<AG9>3<AAF,@3>>8CFCGF<,@F7BCF:BCCE<6GF;2GEFECF.C,?;E9=CEECCCE:=:@,/,#%;@2:<C7F<GGDGGGFG6F9+EGFA<CFB<8/0,(AF3FF?FFF,7:/3C:@+4+4,EFEA,FE<A9,,B,=,=A:<FGEAF8ADF8=GGGGGGGGGGGGFC9GFE,AFFCEC,,6<EGEFFB@EGFC7F7FEAF@,FE<,,F:FC6@E<CDF<FFGEGFGGFGFCDGGGGDFCEB-7FGGGFA<E<FGGGGGGGGGGFF@@CCC
@DZCM 137
TGAGGAATATTGGTCAATGGACGAGAGTCTGAACCAGCCAAGTAGCGTGCAGGATGACGGCCCTCTGGGTTGTAAACTGCTTTTAGTTGGGAATAAAAAGAGGGACGTGTCCCTTATTGTATGTACCATCAGAAAAAGGACCGGCTAATTCCGTGCCAGCAGCCGCGGTAATACGGAAGGTCCGGGCGTTATCCGGATTTACTGGGTTTAAAGGGAGCGTAGGCCGGAGATTAAGCGTGTTGTGAAATGTAGATGCTCAACATCTGCACTGCAGCGCGAACTGGTTTCCTTGAGTACGCACAAAGTGGGCGGAATTCGTGGTGTAGCGGTGAAATGCTTAGATATCACGAAGAACTCCGATTGCGAAGGCAGCTCACTGGAGCGCAACTGACGCTGAAGCTCGAAAGTGCGGGTATCGAACAGGATTAGATACTCT
+
FGGGGGGGGGGGGGGGGGGGGGGGDGGGFGGGGGGGGGCFGGGGGCFGGGGGGGGGGGGE@@FGFCEGGGDFGGGGGGGGGGGGGFG9FFGGFGGFGGGGG<EECEGGGEFFGGGGFG9FFGGFFGGGGGGGEFGGGGEFDDF:EGGGF;EFDGFCFFGC@ECDG??GGDF2DFGGCGE?GGGGEBEC>FFGFGGGFC?FFGCF8GFCFGFFGEFCEGF=:ECGGGG;FFGGFGGGGGGFFFGCGGGGFFGGGGGGGFGGEEEDFGGDCFDGGCFC@,GFGGEGF8FD<GGGGGGFF@,EFFGEGGGCEGFFFCE7DGEDGGGGE7EFGGGGGGGGGGGGGFFECEFGFC9FFFC-GGGCFEGFGGGGGGGGGGFCGGFFGGGCGGGGGF;GGGFFF:FECC<9GGEGGGGGECGGGGGGGGGGGFGGFDFC@B<@
@DZCM 138
TGGGGAATATTGCACAATGGAGGAAACTCTGATGCAGCGACGCCGCGTGAGTGAAGAAGTAGTTCGCTATGTAAAGCTCTATCAGCAGGGAAGATAGTGACGGTACCTGACTAAGAAGCTCCGGCTAAATACGTGCCAGCAGCCGCGGTAATACGTATGGAGCAAGCGTTATCTGGATTTACTGGGTGTAAAGGGAGTGTAGGTGGCCAGGCAAGTCAGAAGTGAAAGCCCGGGGCTCAACCCCGGGACTGCTTTTGAAACTGCAGGGCTAGAGTGCAGGAGGGGCAAGTGGAATTCCTAGTGTAGCGGTGAAATGCGTAGATATTAGGAGGAACACCAGTGGCGAAGGCGGCTTGCTGGACTGTAACTGACACTGAGGCTCGAAAGCGTGGGGAGCAAACAGGATTAGATACCCT
+
GGGGGEGGGGGGGGGGGGGFGGGGGGGGGGGGGGGGGGFCFGGGGGGGGGGFEFGGGGGGCAGGGGGGGGGGGFGGGGGGGGGGGGGGGGFGGGGGGGGGGGGGGGFFGGGGGGGGGGGGGGGGGGDDGFFGDGGFGDGGGGGGGGDG2EGGGGGGGGGGFGGGEGGGEGGGGEFGCBF@FGGGGGGFEGGGGGGFGGGGGGGGFGFGFGGGCFGFGGGFGDEGFGGFFGGGGGGGGGGGGGGGGGGGGGFGEECFGGFGGGGFGGGGGGGGGGGFGGGGGGGGGCGGGDGGFGGFFFEFGGGDGGGGGFFGGGGGCGGFE<EGGGGGGGGGGGGFFFGGGGGGGGGGGGGGGFCGGGGGGGGGGGGGGGGFGGGGGGGGGGGGGGGGGGGGGGGGGGGGGGGGF9GGGGGCCCCC
@DZCM 88753
TGAGGAATATTGGTCAATGGACGAGAGTCTGAACCAGCCAAGTAGCGTGCAGGATGACGGCCCTATGGGTTGTAAACTGCTTTTATAAGGGAATAAAGTGAGTCTCGTGAGACTTTTTGCATGTACCTTATGAATAAGGACCGGCTAATTCCGTGCCAGCAGCCGCGGTAATACGGAAGGTCCGGGCGTTATCCGGATTTATTGGGTTTAAAGGGAGCGTAGGCCGGAGATTAAGCGTGTTGTGAAATGTAGATGCTCAACATCTGCACTGCAGCGCGAACTGGTTTCCTTGAGTACGCACAAAGTGGGCGGAATTCGTGGTGTAGCGGTGAAATGCTTAGATATCACGAAGAACTCCGATTGCGAAGGCAGCTCACTGGAGCGCAACTGACGCTGAAGCTCGAAAGTGCGGGTATCGAACAGGATTAGATACCCT
+
CFGGFGGFFGGGCFGGGGCGGGGGGGGGF<FGGEFGGGGGGGCC9EFGGGGGFEGFFGGGGGGGGGGGGFGFGGFGGGFGGGGGFGGGGGGGGGGGGGGGGGGGGGGGGGGGGGGGGGGGCGFFGFFGFFDFFGGGGGFFFGFEE0GGGCFGGGFGGFGGFGG>GGGGGGGGFGGGGGGGGAEFEGGGGG<<FBFG>EE@9:BFFGEFGGGGGGGGDGGGGGGGGGE9GGFCFGGGEGGGGFFGGGFDCFG>CCGFGCCFGGGGGGGGGGGDGGGDEDFGGGGFCF8FCFCF?@CFGFEFC<GGGDGGEFE?FFGEEFGGGFF+GGGCGFFGFFFBFCFGGGGFFCBFGFEGGGGGGFGGGGGGGGGGGGGGGGGGGGF@+FCGFGGGGGGGGGGGGGDFFGGGGGEGGGGGGGGGGFGFCFGGFDFGF<F<CCCC
@DZCM 97178
TGAGGAATATTGGTCAATGGACGAAAGTCTGAACCAGCCAAGTAGCGTGCAGGACGACGGCCCTCTGGGTTGTAAACTGCTTTTAGTTGGGAATAAAAAGAGGGACGTGTCCCTTATTGTATGTACCATCAGAAAAAGGACCGGCTAATTCCGTGCCAGCAGCCGCGGTAATACGGAAGGTCCGGGCGTTATCCGGATTTATTGGGTTAAAAGGGAGCGTAGGCCGGAGATTAAGCGTGTTGTGAAATGTAGATGCTCAACATCTGCACTGCAGCGCGAACTGGTTTCCTTGAGTACGCACAAAGTGGGCGGAATTCGTGGTGTAGCGGTGAAATGCTTAGATATCACGAAGAACTCCGATTGCGAAGGCAGCTCACTGGAGCGCAACTGACGCTGAAGCTCGAGAGTGCGGGTATCGAACAGGATTAGATACCCT
+
6;<FDGGGFFGFFFGGGFFC@F7FGGGEED,;FCD@FFFGF8FFFGGGGFGGDEGCGGGGDGCFGFG@FGGGGFDGGDFFGFC@EFFG9,+BFFGGG9=FDFF>CFEBFADE@EFDAFEGGG9<,<D,E<FFGFA@FGGGFF>CF4@@CEGGF9GGFGFGFCFFGDGGEFCGBCF?C>FEGFFEFEGDG>GFFEFE7FGG9FGGGGG/GGGGFGEEC:?CEDECFACCEFCFFGF4EFEGGFGGGGFEDFAGGG<FF?FFEE;EGGEFGGCEGGGCCD8DGFFD:D,B,DAF?FFCFFEFEFGFGGGGEFGFFFEGFGD@FFECE@,EFFFGGGFFGEGGGGGFEGFGEC<GEFC7GGF:ECF@GGGFFGGGGFCGF<FC:C7FCGGGGCF@C9GGGGDFCFFGGGFEGEGGGGFFEGFFEFFEFFFFFC-CCCCC
@DZCM 141
TGGGGAATATTGCACAATGGAGGAAACTCTGATGCAGCGACGCCGCGTGAGTGAAGAAGTATTTCGGTATGTAAAGCTCTATCAGCAGGGAAGACAGTGACGGTACCTGACTAAGAAGCTCCGGCTAAATACGTGCCAGCAGCCGCGGTAATACGTATGGAGCAAGCGTTATCCGGATTTACTGGGTGTAAAGGGAGTGTAGGTGGTATCACAAGTCAGAAGTGAAAGCCCGGGGCTCAACCCCGGGACTGCTTTTGAAACTGTGGAACTGGAGTGCAGGAGAGGTAAGTGGAATTCCTAGTGTAGCGGTGAAATGCGTAGATATTAGGAGGAACACCAGTGGCGAAGGCGGCTTACTGGACTGTAACTGACACTGAGGCTCGAAAGCGTGGGGAGCAAACAGGATTAGATACCCT
+
F@GGGG7CFFGFGGGGGGG8ECCFGGC<CAEFDFGGGG7FCEFGGGGGGGC?FFFGGGGFEGGGGGG:=EFGGGG<<,C9,?AEFGGEGGGGGGG?F?9FFGEE=+CEFEEFC@FFCFF<.DCCE<F@D?FDCAAFFEF@GGGGEF:F;EE2CCFFC7<>FFEBCGBGC>EF@C@C3CF*FFFGDCCCCGCFFF:CGGCCCF*2?C:B#78CF=@>1FGFGFFGEDCCGFEGGGGF@C@9FEECDCCFEEF:FDFAGGGGGGGFAE<B?FFEDFEBADGGDGGFGFEEE,GGGFGGFEB,GGGGGF>GGGFAEGGGGGGFFFGGGFFFE<FFCCGGFCFGGGGGGGGGGGGGGFF<GGFAAFEGFFE9GGGFCGGGGGDGFGGGCDGGGGGGGFFGGGGGGFGGGEFFFCFCCCCC
@DZCM 142
TGGGGAATATTGCACAATGGAGGAAACTCTGATGCAGCGACGCCGCGTGAGTGAGGAAGTATTTCGGTATGTAAAGCTCTATCAGCAGGGAAGACAGTGACGGTACCTGACTAAGAAGCTCCGGCTAAATACGTGCCAGCAGCCGCGGTAATACGTATGGAGCAAGCGTTATCCGGATTTACTGGGTGTAAAGGGAGTGTAGGTGGTATCACAAGTCAGAAGTGAAAGCCCGGAGCTCAACCCCGGGACTGCTTTTGAAACTGTGGAACTGGAGTGCAGGAGAGGTAAGTGGAATTCCTAGTGTAGCGGTGAAATGTGTAGATATTAGGAGGAACACCAGTGGCGAAGGCGGCTTACTGGACTGTAACTGACACTGAGGCTCGAAAGCGTGGGGAGCAAACAGGATTAGATACCCT
+
FCCGG@BFFGGGGGFGGGGGGGDGGGGGGGGGGGGGGGDGGGGGGGGEF,BCED<FFFGGGGGGGGGCG@FFGG9CEGGGGGGGGGGGGGGGGGGGGFGGGGCFGGGFGGGGGFGGGGGFGGGGG/@DF:FGGAFFGGGGGGGGGGD?EEGGGGGGGCFGF=FECGGGGFGGFGGGGFGGGC0FGGEEFGFGGFGFGGGDCEGGGGGGFCGGFFGFFFGGGFFEFGGGGF@ECEFCGFFGGCCFBCEDGE=@AEF@CEGFA9CB<EFEF<FGGFDFEEF=5FDEGGGGGFGGFCGFGGGGFFCGEGDGGFEGGGF<9GGGGGGDFCFFFEGFFGGDGGGGGEGGGGGGGGGGDE9E<AGFEF9GFAF@CFF9FEFGGGGFFEGGGGGGGGGGGFGGFC9GGGGGGGGGGCFCCCAA
@DZCM 143
TGAGGAATATTGGTCAATGGGCGAGAGCCTGAACCAGCCAAGTAGCGTGCAGGATGACGGCCCTATGGGTTGTAAACTGCTTTTATAAGGGAATAAAGTGAGTCTCGTGAGACTTTTTGCATGTACCTTATGAATAAGGACCGGCCAATTCCGTGCCAGCAGCCGCGGTAATACGGAAGGTCCGGGCGTTATCCGGATTTATTGGGTTTAAAGGGAGCGTAGGCCGGAGATTAAGCGTGTTGTGAAATGTAGACGCTCAACGTCTGCACTGCAGCGCGAACTGGTTTCCTTGAGTACGCACAAAGTGGGCGGAATTCGTGGTGTAGCGGTGAAATGCATAGATATCACGAAGAACTCCGATTGCGAAGGCAGCTCACTGGAGCGCAACTGACGCTGAAGCTCGAAAGTGCGGGTATCGAACAGGATTAGATACCCT
+
FGGGGGGGGGGGGGFGGGGGGGGGGGGGGFGGGGGGGGGGGGFGGGGGGGGGGGGGGGGGGGGGGGGGGGGGGGGGGGGGGGGGDFGFFFGGGGGGGGGGGFGGGGGGGGGFGFFGGGGGGGGGGGGFGGGGGGFGGGGGGGGGGGGGGGGFGGGGGGGGGGGGGEEGGGG@GGGGGGGGGGGGGGDGGGGAFFGGFGGGGGGGGGGFGGFGGFFFGGGFBEGGGGGDGCCGGGGGEGGGGGFCFFGGCF=CDGGGGGFGGFCFFGGGGFFECGEG<FFGGFFCGGGFGFAGD7FCEGGGFF?8GGGGGGGGGGGGGFGGCGF@GF@FEFCFFCGFGEGFGCGGGGGGGGGFGGGGGGGGGGEFGGGGFGGGFC,GFGGGGGEGGGGGGGFCGGFGGDGGFGGEGEGCFDGGGGGGGGGGGGGGGFFGGFFCCCCC
@DZCM 144
TGGGGGATATTGCACAATGGAGGAAACTCTGATGCAGCGACGCCGCGTGAGTGAAGAAGTATTTCGGTATGTAAAGCTCTATCAGCAGGGAAGAAAATGACGGTACCTGACTAAGAAGCCCCGGCTAACTACGTGCCAGCAGCCGCGGTAATACGTAGGGGGCAAGCGTTATCCGGATTTACTGGGTGTAAAGGGAGCGTAGACGGCGATGCAAGTCTGAAGTGAAATACCCGGGCTCAACCTGGGAACTGCTTTGGAAACTGTGTTGCTAGAGTGCTGGAGAGGTAAGCGGAATTCCTAGTGTAGCGGTGAAATGCGTAGATATTAGGAAGAACACCAGTGGCGAAGGCGGCTTACTGGACAGTAACTGACGTTGAGGCTCGAAAGCGTGGGGAGCAAACAGGATTAGATACCCT
+
FFFDEGEEGGGFCFDFEFGFGGEEDGDFGGFCFGEG<FEGEEFGGGGFEFC?FCFGEFGGFGCGGGGFGGFFFEF<FFFGGFGGGFGGGGGGGGGGGGGGFCFFG:,CCDGGF<FFF,A8=CC>F/>FGGEF7>CFFG<F4D@FGGDGFGGCF6F?>FGFFC:FG8FF=>=:FGGEECCFEGGGGGCFEGEFGGGGEGGGGEGDEGEG3,;;FEGDF<0FGFCFGGGGEGGGFFB8DDGGFF?GGGFDFFAGGGGCFEECF<EGGGGGFFGGGGGEFAGDDGFFC:?GGGGFGGFFAFGEFECGGGGGGGGGCE@EF9GGGEGECGGGGGE9CEGGGGGGGEDFFCCCGGGGFGGGFGFEGFAFFGGGGGCGGGGGF7GGFGGGGGGGGCGGGGGGGFGGGEFGGGGGGGGCCCCC
@DZCM 71246
TGAGGAATATTGGTCAATGGGCGAGAGCCTGAACCAGCCAAGTAGCGTGCAGGATGACGGCCCTATGGGTTGTAAACTGCTTTTATAAGGGAATAAAGTGAGTCTCGTGAGACTTTTTGCATGTACCTTATGAATAAGGACCGGCTAATTCCGTGCCAGCAGCCGCGGTAATACGGAAGGTCCGGGCGTTATCCGGATTTATTGGGTTTAAAGGGAGCGTAGGCCGGAGATTAAGCGTGTTGTGAAGTGTAGATGCTCAACATCTGCACTGCAGCGCGAACTGGTTTCCTTGAGTACGCACAAAGTGGGCGGAATTCGTGGTGTAGCGGTGAAATGCTTAGATATAACGAAGAACTCCGATTGCGAAGGCAGCTCACTGGAGCGCAACTGACGCTGAAGCTCGAAAGTGCGGGTATCGAACAGGATTAGATACCCT
+
GGGGDG8FFEFFGFFGGGGCDGGGFEGFGGGGGGFGGGGGGGEGGGGGGGGGGGGGGGCEEGGGGFGCFD:FEGGGGGDGGFGG9CFDF?DGGGGFGGGDGGGFGGG?EE@B=BEGGFDGGE9AFFFFFGGFCEFG9F<FEF7BFF0B?9,AD@FGFFGGFGGGGEFEF7CCFFGGGGCCD0>FCCFFGE<B@=:FEGFFFG=GGCFGGGGFGFGGCEEEEE?9CCGFFDFFCGGGGGGFAGGFFGGGAGGFFFGGGGFFFDCAF<CGFGF:GE7C=DGGGGGGFGEDB,DFDCEGGGGFF<AGEGF>GGFDFGCDGGGGGGGGGFDGGGFFEAEC?,FGGFCA,,FFEGGFFGFDGFCFF,FDFFCFFGFFFC<F8FEECFBF<FCB;FFEGGGGGGGGGDGFGEFDGGGGGGGCF9GGGGGGGGGGEGGCCCCC
@DZCM 51696
TGGGGAATATTGCACAATGGGGGAAACCCTGATGCAGCGACGCCGCGTGAGCGAAGAAGTATTTCGGTATGTAAAGCTCTATCAGCAGGGAAGAAGAAATGACGGTACCTGACTAAGAAGCACCGGCTAAATACGTGCCAGCAGCCGCGGTAATACGTAGGGTGCAAGCGTTGTCCGGAATTACTGGGTGTAAAGGGAGCGCAGGCGGACCGGCAAGTTGGAAGTGAAAACTATGGGCTCAACCCATAAATTGCTTTCAAAACTGCTGGCCTTGAGTAGTGCAGAGGTAGGTGGAATTCCCGGTGTAGCGGTGGAATGCGTAGATATCGGGAGGAACACCAGTGGCGAAGGCGACCTACTGGGCACCAACTGACGCTGAGGCTCGAAAGCGTGGGTAGCAAACAGGATTAGATACCCT
+
GGGGGGGGGGGGGGGGGFGGGGGGGGGGGGCCGGGGGGGGGGGGGGGGGGGGGGGGGGGCFFGGGGGCGGGGGGGGGGGGCBEGGGGGGGGGGGGFFGGGGFGGGGGGGGFGGFFGGGC8FGGGGGGFCGGFGGGGGGGGEDCDGGGGGG;D:F@FGCFGGFGGGGCFGFEF@EGGG<C<BGG:=GGGFGFFCFFFDGGGG:?EGGGGEGEGG5CEGAGFGCCC-FFGDEECCFCGGCC8+:6>DCFF6DFGCGFGGFFGGGGGGGCGACFGFFDDFF4'>(EFEGFEFGGGEFEGF77ECGGF@+GDEGE@9GGGDGGGGFGGDFCGGGFDGGGGGGFGFGGGGGFEGGDEGGGGGGGGFGGF@A<@<GFCGGGGGGGGEGFDGGGGGGECEGGGGGGGGFDFGGGGGGGGGCCB<A
@DZCM 70017
TGAGGAATATTGGTCAATGGGCGAGAGCCTGAACCAGCCAAGTAGCGTGCAGGATGACGGCCCTATGGGTTGTAAACTGCTTTTATAAGGGAATAAAGTGAGTCTCGTGAGACTTTTTGCATGTACCTTATGAATAAGGACCGGCTAATTCCGTGCCGGCAGCCGCGGTAATACGGAAGGTCCGGGCGTTATCCGGATTTATTGGGTTTAAAGGGAGCGTAGGCCGGAGATTAAGCGTGTTGTGAAATGTAGATGCTCAACGTCTGCACTGCAGCGCGAACTGGTTTCCTTGAGTACGCACAAAGTGGGCGGAATTCGTGGTGTAGCGGTGAAATGCTTAGATATCACGAAGAACTCCGATTGCGAAGGCAGCTCACTGGAGCGCAACTGACGCTGAAGCTCGAAAGTGCGGGTATCGAACAGGATTAGATACCCT
+
GGGFGFFGGGGGGGGGGFF8FF@FEGCGGGGGGGGGGGGGGGFGGGGGGGGGGGGGGGGGFGGGGGGGGGGGGGGGGGGGGGGGGGGFGGGFFFFEFFGGGGCGGGGGCFCGGGGGGGGGGGGGEFGGGGGGGGGGGGGGG<FEE@@FGFGGGGGGGGGGGGGGDGGEGGGGCF@GGFGGGGGGGEGGGGDFGGG<FGED:GFGFFCFCC?CGFEGEECF@=:FGGGACE?CEFGGGGEEGGGGGGGCFGGGDFGFGGGGGGGFGGGGGGGGGECGDF?<FGGGGFCGGFAAEF:F@:,<AGGGGCGGGGEEGGGGGGGGFC++GGGGGGFGGGGGGEFGGGGEGGGDFEGGGGCCGGFDF@FEEGGGGGGGGGGGGGGGGCEGGGGGGGGGGGGGGGFA<GGFFGE@EGGGGGGGGGGGGGGFCGFGFEE<CCCC
@DZCM 71313
TGAGGAATATTGGTCAATGGACGAGAGTCTGAACCAGCCAAGTAGCGTGCAGGATGACGGCCCTATGGGTTGTAAACTGCTTTTATAAGGGAATAAAGTGAGAGTCGTGACTCTTTTTGCATGTACCTTATGAATAAGGACCGGCTAATTCCGTGCCAGCAGCCGCGGTAATACGGAAGGTCCGGGCGTTATCCGGATTTATTGGGTTTAAAGGGAGCGTAGGCCGGAGATTAAGCGTGTTGTGAAATGTAGACGCTCAACGTCTGCACTGCAGCGCGAACTGGTTTCCTTGAGTACGAACAAAGTGGGCGGAATTCGTGGTGTAGCGGTGAAATGCTTAGATATCACGAAGAACTCCGATTGCGAAGGCAGCTCACTGGAGCGCAACTGACGCTGAAGCTCGACAGTGCGGGTATCGAACAGGATTAGATACCCT
+
CGGGGFFGGGGGGGCGGGGGGGDGGGGGGGGGGGFGFGFFGG<FFFGGGDGGFGGGFGG7CCGFFCFEFFGGGGGGGGGGGE<F,,EECFE=FG@DEFGGGFFGGGGGGAFGFGGGGGGGGGCFGGGGFFGGGFAFGGGG?BFGGCC,CFDDFGDGGGCFFGGGG7FGG>EFC6>FE7:EC:,8<.CCEGG:BCFCCF0DGFCFF9?2F9FFGFGC54BFEG>@7BE:?@CFCFGFC>FGGGFCF?DEF:C><@>>B818CCGFFA7CGF@=F>+5CEFFGGGFDC<,GD,F>4,:@,,FCFFGGEEF7FFCDDEF:CF=<FGGDE:C-F9FGFAFFF9GGFCA,CF<9GGF=B>FCC,EF@BCFE@8E8FCCGE<<8EEEFDGCFECB-@GGFFFF@,FDC<C,GF:GGGGEE9FCFGFCDGGFEGGFGGCCCCC
@DZCM 149
TGAGGAATATTGGTCAATGGACGAGAGTCTGAACCAGCCAAGTAGCGTGCAGGATGACGGCCCTATGGGTTGTAAACTGCTTTTATAAGGGAATAAAGTGAGTCTCGTGAGACTTTTTGCATGTACCTTATGAATAAGGACCGGCTAATTCCGTGCCAGCAGCCGCGGTAATACGGAAGGTCCGGGCGTTATCCGGATTTATTGGGTTTAAAGGGAGCGTAGGCCGGAGATTAAGCGTGTTGTGAAATGTAGATGCTCAACATCTGCACTGCAGCGCGAACTGGTTTCCTTGAGTACGCACAAGGTGGGCGGAATTCGTGGTGTAGCGGTGAAATGCTTAGATATCACGAAGAACGCCGATTGCGAAGGCAGCTCACTGGAGCGCAACTGACGCTGAAGCTCGAAAGTGCGGGTATCGAACAGGATTAGATACCCT
+
GFEFGGGGGGGGG9DEGGGGGGGD+CFEFGGG9FGGFGGG,E@@EFFGGECGGGGFFGGGGCFGGGGGGGGDEGGFCGGAFGGFDAFFGG<,?CFFGFGGAFFGGGGEF=FAFGGFGGCF<FFGG??EFFGFFGEEFFFGFFG@F7B<FDFGF8?+DFGGGFC-EFDFGGGGFCEC8@GEEDFGGGEEGGG>GG1C?CF;7;GGGGGF8C8=GEDGE<GGGGGGEFGGCGGGEFF<C,GFGCGGFFGGGFGF+=8GGGFA9FAFFFFGGGGE@032@9GGFB>CF>CDDGGGGGEEGB@,BA,+F:DGGFGGGGF>F?+,GGGGGGGGFGFFFCFGFGGGCGFGGGGFEGGGFC@+GGF@GGGGGEF8GF9GGFFCFGGGGF@,AGGGGGGGDGFGEFFFCEGFGFF+GDGGGGGGGFGGGGGGGFGGGGGCCCCC
@DZCM 150
TGGGGAATATTGCACAATGGGGGAAACCCTGAAGCAGCGACGCCGCGTGGAGGAAGAAGGTCTTCGGATTGTAAACTCCTGTTGATGAGGAAGATAATGACGGTACTCAACAAGGAAGTGACGGCTAACTACGTGCCAGCAGCCGCGGTACAACGTAGGTCACAAGCGTTGTCCGGAATTACTGGGTGTAAAGGGAGCGCAGGCGGGAATACAAGTTGGAAGTGAAATCCATGGGCTCAACCCCTGAACTGCTTTTAAAACTGTTTTTCTTGATTAGTGTAGAGGTAGGCGGAATTCCCGGTGTAGCGGTGGAATGCGTAGATATCGGGAGGAACACCAGTGGCGAAGGCGGCCTACTGTGCACCAACTGACGCTGAGGCTCGAAAGTGTGGGTAGCAAACAGGATTAGATACCCT
+
,@AFCEEFFGGGGFFGGCFGFFGGGGFCGGGG,CEEFFEF>C@FEGCEGEGGGGFGFGGGFEEED=FD>BD5AEF,<<BE=FC,,5<<EFA=EDCFGF9F<+64+?,??BFGF@FCFG8FFBFD@CCC<,8B@8,+@BFCCFFF*<>F*4*><?F<:FF?0:FECFGGC:C=4?FGG=?FFFEG(G*=;@><FEFCE<8C>CE8C>5@'78>>CF905F4,E@<%><<D@:@F.8FFC@<801#CFD:CEFE36,,;9C3CGF=CGGGFEEF@,>,,;6,,?EB,C7GGFFCB,+EF68,B9GGGF@,?E5,BF=CFEFBF@>>8+?6E@C,FEECE8C7CF7GGGGDEGCF@FC,FFFE<C,6,AE@@BC@,,<E8:C8GFFC,,C=-<EE9E9GGGDGGGFCEEEDC8ACCCCC
@DZCM 75023
TGGGGAATATTGCACAATGGGGGAAACCCTGATGCAGCGACGCCGCGTGAAGGAAGAAGTATCTCGGTATGTAAACTTCTATCAGCAGGGAAGATAGTGACGGTACCTGACTAAGAAGCCCCGGCTAACTACGTGCCAGCAGCCGCGGTAATACGTAGGGGGCAAGCGTTATCCGGATTTACGGGGTGTAAAGGGAGCGTAGACGGTGAGGCAAGTCTGAAGTGAAATGCCGGGGCTCAACCCCGGAACTGCTTTGGAAACTGTCTGACTAGAGTGCAGGAGAGGGAAGTGGAATTCCTAGTGTAGCGGTGAAATGCGTAGATATTAGGAGGAACACCAGTGGCGAAGGCGGCCTACTGGACTGGAACTGACGTTGAGGCTCGAAAGCGTGGGGAGCAAACAGGATTAGATACCCT
+
ACFCGGGGGGGFGGCEDGGG?7B@@EFFGCF@9FFGGGDEGCFGGECFGDFFFGGA8FGFF<DCGGFGGGDEDGFGGGGGGGGGGGGGGGGGGGGGGFGCFEGEDF9F<F@<DFGGGGCFFEECCFGFFGDG@,DE9><7,8BFCE@G7<>/DGG:?CGE@FEGDFFGGGGCF=GGGG@FFC&CBAGFFCFF7FCFCFE5C:?<FGGGGFCFGGCF,#CE@CCCFGFCE@FEGFCCEFGGEGGGECFDGFCFFEFFF<FCGGE69CEFE>FGF<<GFAFF?:BF9,?9DEB,EACFGCFEEFGGGGFFDGFDGGGGGE?FEEGGGGGFE,GFB,C-FCDF@CGGGGGGGGGGGGGCGFF<CGFC,FDFCF@GFEEC8CC<C@GF@B@7GFGGFF9FGGFGGGGGGFGGGGGCC8B<
@DZCM 152
TGAGGAATATTGGTCAATGGACGAGAGTCTGAACCAGCCAAGTAGCGTGCAGGATGACGGCCCTATGGGTTGTAAACTGCTTTTATAAGGGAATAAAGTGAGTCTCGTGAGACTTTTTGCATGTACCTTATGAATAAGGACCGGCTAATTCCGTGCCAGCAGCCGCGGTAATACGGAAGGTCCGGGCGTTATCCGGATTTATTGGGTTTAAAGGGAGCGTAGGCCGGAGATTAAGCGTGTTGTGAAATGTAGATGCTCAACATCTGCACTGCAGCGCGAACTGGTTTCCTTGAGTACGCACAAAGTGGGCGGAATTCGTGGTGTAGCGGTGAAATGCTTAGATATCGCGAAGAACTCCGATTGCGAAGGCAGCTCACTGGAGCGCAGCTGACGCTGAAGCTCGAAAGTGCGGGTATCAAACAGGATTAGATACCCT
+
FGGGGFFGGGGGGGGGGGGGGGGGGGGGGGGGGGGGGGCFGGGGGGGGGGGGGGGEGGGGCFFDFGGFGGCCFGGGGGGGGGGGGGGGFFFFFGGGGGFGGGGGGGGGGGGGGGGGGGGGGGGGGGGGGGGGGGGGGGGGGF>@FFGGGGGGGGGGGGGGGGFGGD?GGGGGGFGGCBEE>GDGGDGGGGCGCFE?FFGCFGGGGGGGGCGGGGGGGGGFGFGDGGGEGFFGGGGGGGEGGGGGFGFFGGFGFFFFFCFGGGGGGFGFGGGEEGGGCAE>CGGGGGGFDFGF?GDGGGFE=,:,GF@CGGGGGFGGECGGGGGGGGDGFCFAFGGGFF9GGGGGCGGGGGFDFFF7GGFFGGDGGGGGGGGFGECGFFGGGGGGGGFGGCGGGFEGGEEDGGGGF>GF@@FEFFGGFGGGGGGGGGGGGGGCCCCC
@DZCM 153
TGGGGAATATTGCACAATGGGGGAAACCCTGATGCAGCGACGCCGCGTGAGTGAAGAAGTTATTCGTAACGTAAAGCTCTATCAGCAGGGAAGAAAATGACGGTACCTGACTAAGAAGCCCCGGCTAACTACGTGCCAGCAGCCGCGGTAATACGTAGGGGGCAAGCGTTATCCGGATTTACTGGGTGTAAAGGGAGCGTAGATGGCACAGCAAGTCTGATGTGAAAGCCCGGGGCCCAACCCCGGAACTGCATTGGAAACTGCTGGGCTTGAGTGCAGGAGAGGTAAGCGGAATTCCTAGTGTAGCGGTGAAATGCGTAGATATTAGGAGGAACACCAGTGGCGAAGGCGGCTTACTGGACTGTAACTGACGTTGAGGCTCGAAAGCGTGGGGAGCAAACAGGATTAGATACCCT
+
GGGGGDGGGGGGGGGGGGGGGGGGGGGGGGGGGGGGGGEGGGGGGGGGGGGGGGGGGGGFGGGGGGGFFEGGGGGCFGGGGGGGGGCEGGGGGGGGGGDDFGGFGGGCCFGFDFFFGGGGGDGCE3E=DEFGDFFGFGGGFGGGGGEGECEFGFGFGEFGG>GGGGGGGEGGGFGG5EFFAF:FGGGGEFGGGGGGGGGGFCCFFFF?FCF<BFGAC<GGD@CCFDGC@GGCGFEECFEFGGGGFGF9FE8=F@<FFGGFGEGFGGGGGFGGFGGGFAECFFAGF:GGF8GBFEFGFFB,F=ECEF@GGGGFGGGGGGGCFGGGFFGGF9GGGGF@GGGGGDGGGGGGGFEGFGGGGGFDGGGGGFGGGGGGGGGGGGGGFGFF;CGEGE7GGGGGGGGGGGGGGGGGGGGCCCCC
@DZCM 154
TGAGGAATATTGGTCAATGGACGAAAGTCTGAACCAGCCAAGTAGCGTGCAGGATGACGGCCCTCTGGGTTGTAAACTGCTTTTAGTTGGGAATAAAAAGAGGGACGTGTCCCTTATTGTATGTACCATCAGAAAAAGGACCGGCTAATTCCGTGCCAGCAGCCGCGGTAATACGGAAGGTCCAGGCGTTATCCGGATTTATTGGGTTTAAAGGGAGCGCAGGCGGCGGCGTAAGTCAGTTGTGAAATCGTGCGGCTTAACCGTGCAATTGCAGTTGATACTGCGTCGCTTGAGTGCACACAGGGATGTTGGAATTCATGGTGTAGCGGTGAAATGCTTAGAGATCATGAAGAACTCCGATCGCGAAGGCATATGTCCGGAGTGCAACTGACGCTGAGGCTCGAAAGTGTGGGTATCAAACAGGATTAGATACCCT
+
EGGGGEFGGGGGGFGGGGGGGGGGGGGGGGFGGGGGGGGFGGGGGGGGGGGGGGGGGGGDFGFGGFGGGGGGEGGGGGGFCFGGGGGGGFGGGGGGGFGGGGGGEGEGGGGGGGGGGGGGGGGGFG<FGGGGGGGGGG>><CFCGGGGG9EFGGGGGECFGGGGGGGGGGG@GGGG<BFGGCFCFGGEACEGGGGG<FGCF@GECGCFCCBDFEB8GDECEGGGGGCFECCGEGG>G7>FFF7FFEFGGG@@;8GGFFBFFG9E1=FFGGGGGFF<9<GGCDGFG>8,DFGFAGGGGGEE:FEE8FFFGFGFFFGGGFGGGGEGGGGGGAGFFFFGGFCFF@,CFFFFGEAGGGGEGGF7GEGGGFCGGGFGGGGGGGGFGGGGGGGGGGGGGGGGGGFGFGGGGGGDGGGGGGGFGGGFEGGFFFGGGGGCCCCC
@DZCM 155
TGAGGAATATTGGTCAATGGACGAGAGTCTGAACCAGCCAAGTAGCGTGCAGGATGACGGCCCTATGGGTTGTAAACTGCTTTTATAAGGGAATAAAGTGAGGCTCGTGAGGCTTTTTGCATGTACCTTATGAATAAGGACCGGCTAATTCCGTGCCAGCAGCCGCGGTAATACGGAAGGTCCGGGCGTTATCCGGATTTATTGGGTTTAAAGGGAGCGTAGGCCGGAGATTAAGCGTGTTGTGAAATGTAGACGCTCAACGTCTGCACTGAAGCGCGAACTGGTTTCCTTGAGTACGCACAAAGTGGGCGGAATTCGTTGTGTAGCGGTGAAATGCTTAGATATCACGAAGAACTCCGATTGCGAAGGCAGCTCACTGGAGCGCAACTGACGCTGAAGCTCGAAAGTGCGGGTATCGAACAGGATTAGATACCCT
+
FFFCFG?F@EGGFGFDGCGGDGGGDGGGGGGGGFFGFGCFGGEFGGGGGGGGGGC<CFGGBFFGGFGGGC:@FGGGGGGGGGFGGGGFGGGGGGFEFF@F9B,AFFFGGGGGGFBEFFCGGGGGGFFEFEFEGGFGG<FGF+@CG7ECFF@=FG+@FF8<F<CEFG:GFGGGFEG0#>:CC?GGGGEG:FGFC<F=*9<CFB>FC@F@FCFBGGGDDDA2GFEDCFE9<9GEC?<99FCAGGFDFC?FGFB>9EGFCGFDCFF;9DCFFGF*F9:C>1GG:GFF?D8GDGGFECC@@,,C,,F<GGGGEFBEF8@GF?4,GFFEGGGGGGGGFGGGFFGF<@9CFF?FGFADFCCCFC<ECGGGGGGFFFFGFF9FEGGF7@:FGGFGGGEF9CGGF+GGGDGGGF@@@@GFGGFFFCEFFFGGGFFGFCFCCCCC
@DZCM 71403
TGAGGAATATTGGTCAATGGGCGAGGGCCTGAACCAGCCAAGTAGCGTGCAGGATGACGGCCCTATGGGTTGTAAACTGCTTTTATAAGGGAATAAAGCGAGACTCGTGAGACTTTTTGCATGTACCTTATGAATAAGGACCGGCTAATTCCGTGCCAGCAGCCGCGGTAATACGGAAGGTACGGGCGTTATCCGGATTTATTGGGTTTAAAGGGAGCGTAGGCCGGAGAGTAAGCGTGTTGTGAAATGTAGACGCTCAACATCTGCACTGCAGCGCGAACTGGGTTCCTTGAGTACGCACAAAGTGGGCGGAAGTCGTGGTGTAGCGGTGAAATGCTTAGATATCACGAAGAACTCCGATTGCGAAGGCAGCTCACTGGAGCGCAACTGACGCTGAAGCGCGAAAGGGCGGGTATCGAACAGGATTAGATACCCT
+
GDCECC,C@FFGGGGGFGGECFCDE@FGGGG?FCFFF8@CFGGCGGGGGGGGGGGCFFGG7CG7FGEFEECFEDEGGGFFGGGG9FFGCEFGGGGBA9EGD7+8AFFFGGDAFCEFG<>EFDG9@AEFFGGF<AFCEG9A<==C@FCDFGAFGGGGGGC>3><C:ECFD<CCFGGECGGGG9,CFEGD:411<<78*8<<7:+FEG:<1<<9FFGCEC@C?8??;G7,=,#3:,C-ECE@8F;CFGC?9F+<:@CC,D@ECF,>F@FFFGC>513>@D=3/GF@3,GDA,A,+>7@FAAA,?,<FC:7F=GF??7@GFB<F<F=+GEGGFFCFF?E,EFEC4F==FAFFE@?C8+--FC:@GF@<9CFEGDF@E9FFCEEGGFGFEDEGGGFFEC7>FGFCGFEFEC7FDGGC?FGGGDECCGGEGGFF<EA-6CB
@DZCM 66426
TGAGGAATATTGGTCAATGGACGAGAGTCTGAACCAGCCAAGTAGCGTGCAGGATGACGGCCCTATGGGTTGTAAACTGCTTTTATAAGGGAATAAAGTGAGCCTCGTGAGGCTTTTTGCATGTACCTTATGAATAAGGAACGGCTAATTCCGTGCCAGCTGCCGCGGTAATACGGAAGGTCCGGGCGTTATCCGGATTTATTGGGTTTAAAGGGAGCGTAGGCCGGAGATTGAGCGTGTTGTGAAATGTAGACGCCCAACGTCTGCACTGCAGCGCGAACTGGTTTCCTTGAGTACGCACAAAGTGGGCGGAATTCGTGGTGTAGCGGTGAAATGCTTAGAGATCACGAAGAACTCCGATTGCGAAGGCAGCTCACTGGAGCGCAACTGGCGCTGAAGCTCGAAAGTGCGGGTATCGAACAGGATTAGATACCCT
+
FDFEFCGG9FFCE9FEFGGGGGGGGGGFCFGGGGGGGGFCFGGGGFGGGGGGGGGGGGGGCFGGGGGFFFCEGGGFGGG?FFGGFFFCFG@CFGFFGGFGGGGGFF@+A?BB?FFCG9=CFCA?@FFFCFF9<FFFFG,5,44BFDFDFCFFGFFGGDFF<FFFGGGC:FGGCEGGBF@CE=CBEEGGG>C<@<CGDG<GD@<GFGFEG7C9@C?<4C89C=CC@?EGDEGFGGGGGFEFGGGFFFFGGGGGFGGGGGFF@;EGFGFG6<C+@#077AECCGFFA==F9FAGGFECFE6:,?C,F=7CF8??CGGFCDFFFGGECGGGGGGGGGGF<E<C,E@CFFADECFCEFF7CF@GGGGGGGGFGGFE@C6,8FCFCGGGFFF@7GGGFAGGGFCGFGGGGGGGGGGFF,FFCCEDGGGGGGDDFE?CCCCC
@DZCM 59804
TGGGGAATATTGCACAATGGGGGAAACCCTGATGCAGCAACGCCGCGTGAGTGATGAAGGTCTTCGGATTGTAAAGCTCTGTCTTTAGGGACGATAATGACGGTACCTAAGGAGGAAGCCACGGCTAACTACGTGCCAGCAGCCGCGGTAATACGTAGGTGGCAAGCGTTATCCGGATTTACTGGGCGTAAAGGGAGCGTAGGCGGATATTTAAGTGGGATGTGAAATACCTGAGCTTAACTTGGGAGCTGCATTCCAAACTGGATATCTAGAGTGCAGGAGAGGAGAATGGAATTCCTAGTGTAGCGGTGAAATGCGTAGAGATTAGGAAGAACACCAGTGGCGAAGGCGATTCTCTGGACTGTAACTGACGCTGAGGCTCGAAAGCGTGGGGAGCAAACAGGATTAGATACCCT
+
CFFCCBBFGGGGGGGGGGGGGGGGGGGGGGGGGGGGGGGG8BC@FGGC@E:FFGGFGGGG<E9EFGGGGGG,FFG<F<FGGGECGGGGFGEF=F7?F9FGGGCFG+CEEEGGGGGGGGEGGFFG:=FGGGGGF<FFGFF@FGGCFGEG>EEACEFE@F6CDEFCFFFGFFG@;CFECDCEC<CGEFGGCFGGGGGGC:FFGDGGGFE=CF@9FAGFDGGCFEFGFFCEFFFFD;DGFGFDFCECFGGGGGGGFGGGFFFFGFFGCGGGGGFEGFFAGFGGEGGDGEFA<GFF8FF8DEF9GGFF7@@E<GFACFECCFEFF9GGD@<FGGGFCCGFFEGFDFCDGGGGGF<AEGFE<FFC9GEGEDFC;F;GFDGF@CGGGGGGGGGGEGGGGGFFFFC9GFFFGGGGGGFCCBBC
@DZCM 159
TGAGGAATATTGGTCAATGGGCGAGAGCCTGAACCAGCCAAGTAGCGTGCAGGATGACGGCCCTATGGGTTGTAAACTGCTTTTATAAGGGAATAAAGTGAGTCTCGTGAGACTTTTTGCATGTACCTTATGAATAAGGACCGGCTAATTCCGTGCCAGCAGCCGCGGTAATACGGAAGGTCCGGGCGTTATCCGGATTTATTGGGTTTAAAGGGAGCGTAGGCCGGAGATTAAGCGTGTTGTGAAATGTAGATGCTCAACATCTGCACTGCAGCGCGAACTGGTTTCCTTGAGTACGCACAAAGTGGGCGGAATTCGTGGTGTAGCGGTGAAATGCTTAGATATCACGAAGAACTCCGATTGCGAAGGCAGCTCACTGGAGCGCAACTGACGCTGAAGCACGAAAGTGCGGGTATCGAACAGGATTAGATACCCT
+
EFGGGGGGGGGGGGGGGGGCGGGGGGGGGCGGGGGGGG<FFGGDFGGGGGGGGFGFFFGGDFE@GGGGGFCFFGFFGGGGGGGGGGCFGGGEGFFGGGGGGG?FEFGFEGGGGGGGG@F<FFGGGGGAF,AFFEF9AFGGG.A:F>FG9F9GGFGFGGFDFCGGGGGGGGGGGGGFCF:F>GGEEGEGGEFFGBF:FCE9<7EFFFF?A2CFCE>>;;2ECF<CCEG=GGFEGAGGGGEC;EAB2<CCFCGG?GFD,C@CGGFFF9FCFFGCCD?7B>GGDCFFF@68GFGED:CCC9E<C,,4+FEGDGF?@DFF7D<,FAFC+GEFGGFGFFFFBC:,AFB8FCGFGGGFFGGEFFFBFDGGFEEGFFFFEE9GGFC:7GGGGFFBEFBC<GFGDGEEGGGGDFCCECF8GGGGGGGFFE9GFEDCF@C@8CCC
@DZCM 86887
TGAGGAATATTGGTCAATGGGCGAGAGCCTGAACCAGCCAAGTAGCGTGCAGGATGACGGCCCTATGGGTTGTAAACTGCTTTTATAAGGGAATAAAGTGAGAGTCGTGACTCTTTTTGCATGTACCTTATGAATAAGGACCGGCTAATTCCGTGCCAGCAGCCGCGGTAATACGGAAGGTCCGGGCGTTATCCGGATTTATTGGGTTTAAAGGGAGCGTAGGCCGGAGATTAAGCGTGTTGTGAAATGTAGATGCTCAACATCTGCACTGCAGCGCGAACTGGTTTCCTGGAGTACGCACAAAGTGGGCGGGATTCGTGGTGTAGCGGTGAAATGCTTAGATATCACGAAGAACTCCGATTGCGAAGGCAGCTCACTGGAGCGCAACTGACGCTGAAGCTCGAAAGTGCGGGTATCGAACAGGATTAGATACCCT
+
GGGGGGGGGGGGGFGGGGGCFGGGGGGGGGGGGGDGGFGGGGGFFGGGGGGGGGGGGGGGDFB,CFGGGCCGEGGGGGGGGGGGGGGGFGGGGF9FGGGGFFDFFGC@FGGGGGGGGGGC9FEGGGGGGGGGGGGGGGGFGGGGGGGGGGGGGGGGGGFCGGGFDGGGEGG@GFFC7@FG0GGGGGFGFG7.CCE<<<EFEE=GCCFEGDFGGGECEGFEEF=FFCE<F:9GCDFGEGGGFFFEDC;E?CDFFFFGGFGGFGGFCCFFFGGEFGGDGFGGFGGGGGGGFD,EFGGGGFFC,FFDB>GGGGGFGFCGF?E@GGGGGGEGGGDGGGGGFEGCGGGF<DGGGGGGGGEEGGGGEGGGGGGGGGGGGGGGGGGECF7GGGGGGGGGGGFCFGFFFFGFECFEGGGEEFGF7FGGGGCDEFGGCFFCCCCC
@DZCM 161
TGGGGAATATTGCACAATGGGGGAAACCCTGATGCAGCGACGCCGCGTGGAGGAAGAAGGTCTTCGGATTGTAAACTCCTGTTGTTGAGGAAGATAATGACGGTACTCAACAAGGAAGTGACGGCTAACTACGTGCCAGCAGCCGCGGTAAAACGTAGGTCACAAGCGTTGTCCGGCATTACTGGGTGTAAAGGGAGCGCAGGCGGGAAGACAAGTTGGAAGTGAAATCCATGGGCTCAACCCATGAACTGCTTTCAAAACTGTTTTTCTTGAGTAGTGCAGAGGTAGGCGGAATTCCCGGTGTAGCGGTGGAATGCGTAGATATCGGGAGGAACACCAGTGGCGAAGGCGGCCTACTGGGCACCAACTGACGCTGAGGCTCGAAAGGGTGGGTAGCAAACAGGATTAGATACCCT
+
GGGGGGG?FGGGGGGGGGGGGGGGGGGGGGCFGGGGGGCGGGGGGGDGGGCGDGGGGFGGGGGGGGGGGE8FFFGGFGGFGGAFFGGG?CGGGGGGGFEFGGGG?F9FFGGGGGCF<FEFGGGGDFGGGG9F:FCGGGCCFGGFEGGGGGGGGGFFFCEE0C>FGGGGG?GGFGCE-ECEGGGGGG<GCFCFGGGGGDGGGGD>GEE<CE6CFFGGEFG@CCF;GGGGFGCFCFGFF:GFGGGGGGGGFGFFGGGFDFF?FEC5D<A8E4CFA>GGGFGGFFFGGFEECBFEEE@:GGGGGFGGGEFB<,EFGF7C@FGGFCF+EGGCCGGFCEE9@A<C,EB7FFCGGEF<C,GFF<GGGGFFGGGGGF@GGGGGGGGGGFFFF@@,EGGGGGFGGGFGGCFGGCGGGDFCCCCC
@DZCM 66442
TGGGGAATATTGCACAATGGGGGAAACCCTGATGCAGCAACGCCGCGTGAGTGATGACGGCCTTCGGGTTGTAAAGCTCTGTCTTCAGGGACGATCATGACGGTACCTGAGGAGGAAGCCACGGCTAACTACGTGCCAGCAGCCGCGGTAATACGTAGGTGGCGGGCGTTGTCCGGATTTACTGGGCGTAAAGGGAGCGTAGGCGGACTTTTAAGTGAGATGTGAAATACCCGGGCTCAACTTGGGTGGTGCATTTCAAACTGGAAGTCTAGAGTGCAGGAGAGGAGAATGGAATTCCTAGTGTAGCGGTGAAATGCGTAGAGATTAGGAAGAACACCAGTGGCGAAGGCGATTCTCTGGACTGTAACTGACGCTGAGGCTCGAAAGCGTGGGGAGCAAACAGGATTAGATACCCT
+
FDECFCFGGGGGGGGGGGFFGDGGGGFDGGGGGFGGGG9EFGGGCF@FGGDGGGGGGGGEE+CFGCEEGGGGGGGFGGGGCF9FGFGGGGGGGG:,BF9EFGECGGGGGGGF8:F7FFCDEGGDGGG<EGCGFGFFFFGGCG>?:F@F>CCGFCF:AFDEFFGFGECFEGGGGFGGGG=G9FFFGFFGFGFFFGDFG>FCEEE5GCECE1@;FGFG79D@0GFAFFFCBCC=GGFGGEFFFGGFFEFB#?F:9FFDEC<ECFGFAEC0<:GFGFFFFFCF<FGEC,EB?EGFCEF<FB@EFCGGGGGGGGGGGGGGF9GGGFGFCECCGGGGFEGGFE?GGGGGGFBCFDGAFF<FGFGFGGGF9GFGEFCFC,GGFGFFD@FFFEFGFEEGGFFC,FFECEGFGEFFEFFCBCCC
@DZCM 163
TAGGGAATATTGCGCGATGGGGGGAACCCTGACGCAGCCATGCCGCGTGAATGAAGAAGGCCTTCGGGTTGTAAAGTTCTTTCGGTATTGAGGAAGGAGTGTATGTTAATAGCATACATTATTGACGTTAAATACAGAAGAAGCACCGGCTAACTCCGTGCCAGCAGCCGCGGTAATACGGAGGGTGCGAGCGTTAATCGGAATAACTGGGCGTAAAGGGCACGCAGACGGTTATTTAAGTGAGGTGTGAAAGCCCCGGGCTTAACCTGGGAATTGCATTTCAGACTGGGTAACTAGATTACTTTATGGAGGGGTAGAATTCCACGTGTGGCGGTGAAATGCGTAGAGATGGGGAGGAATACCGAAGTCGAAGGTAGCCCCTTGGGAATGTACTGACGCTCATGTGCGAAAGCGTGGGGAGCAAACAGGATTAGATACCCT
+
ECGFDFGGCFGFFEGEGGGDFGGEGGGFDFGGGFGGGGFGFGFGG>>FC+BFDF?B<<BD<BF8<>FCGCFGACCCF<@FGCGEF*88,8@EFEE>FCFGGFG9;<DF99BF<;CFFFGGGGGGGGGGGG*CF9F9=3:C,:C8FG7FEC>EEGD@,<<:*4<CF8@CF8EEEGC;CFF*8:CEE:8>8;EGFCE;8:73?>8C@=6'9<CCCC2A<CF/EGCEEGE#3/C,329GCECFGGGE@6DAC<7@??F=@8BEGCF@:B6EFFFFCDCD@<CFAE7B:,<@AFEFEA9DEA9F48,,FA,++DDE<F9GEFE,:C<F>=,?7+:=B?C,5,,=:B,GFB9E<:,,FAFF,CC<CB7FF:6,6F<,,:8F:@@D@FFC@,<<E9<GGFECCEB,9E@7:C@,C@,EGGFB,CEEEAEC;F6;<66,,,;6,B<68
@DZCM 90345
TGAGGAATATTGGTCAATGGGCGAGAGCCTGAACCAGCCAAGTAGCGTGCAGGATGACGGCCCTATGGGTTGTAAACTGCTTTTATAAGGGAATAAAGTGAGCCTCGTGAGGCTTTTTGCATGTACCTTATGAATAAGGACCGGCTAATTCCGTGCCAGCAGCCGCGGTAATACGGAAGGTCCGGGCGTTATCCGGATTTATTGGGTTTAAAGGGAGCGTAGGCCGGAGATTAAGCGTGTTGTGAAATGTAGATGCTCAACATCTGCACTGCAGCGCGAACTGGTTTCCTTGAGTACGCACAAAGTGGGCGGAATTCGTGGTGTAGCGGTGAAATGCTTAGATATCACGAAGAACTCCGATTGCGAAGGCAGCTCACTGGAGCGCAACTGACGCTGAAGCTCGAAAGTGCGGGTATCGAACAGGATTAGATACCCT
+
FFCE8DCFDFEF@EF,<E,C8DGGDFGGFFEGDFGGGGGF8,CFEGGGDGCE,@<A<E,@FFCGF89EFFC@FEFECFACF,CFG9FGG,,CE=CFE,@BF,,B<F@+:=?EF<:EB<FFFCGGGGGFGDFAEF99E<=GB=:=@FEGGFG?BF<@=<,;BB<F>FEA4>FDCFCD$><>BF>EGG<FGGF;FF;'<FFACFGC9CGEC.<BFGE==*EC;/AFCCGFD@C>CEGCGFFC-9G9FFCGGGCFGGGC@CD<6<:0:AGFDGF8>FDGGGEF@DDFF8FADFGGD@+F?C,?ECGFFDGGEF?BBA@F:+F??FGDGGGGFF?C<9GFFCGGGGFCGGEGFFCGECB:7FC,CCF7GGCGGGGGDF@F@8FFCGFF<<@C,C7FCFFFC7GFFFFFCCFGF:DGGGGGGGEEFFFEF,FF,FEA,8C<
@DZCM 165
TGAGGAATATTGGTCAATGGACGAGAGTCTGAACCAGCCAAGTAGCGTGCAGGATGACGGCCCTATGGGTTGTAAACTGCTTTTATAAGGGAATAAAGTGAGAGTCGTGACTCTTTTTGCATGTACCTTATGAATAAGGACCGGCTAATTCCGTGCCAGCAGCCGCGGTAATACGGAAGGTCCGGGCGTTATCCGGATTTATTGGGTTTAAAGGGAGCGTAGGCCGGAGATTAAGCGTGTTGTGAAATGTAGATGCTCAACGTCTGCACTGCAGCGCGAACTGGTTTCCTTGAGTACGCACAAAGTGGGCGGAATTCGTGGTGTAGCGGTAAAATGCTTAGATATCACGAAGAACTCCGATTGCGAAGGCAGCTCACTGGAGCGCAACTGACGCTGAAGCTCGAAAGTGCGGGTATCGAACAGGATTAGATACCCT
+
GGGGGFFGGGGGGGGGGGGGGGGGCFFGGGGGGGGGGGGGGGGGGGGGGGGGGGGGGGGGFGGGGGGGGFGGGGGGGGGGGGGGGGGGFGGGFGGFGGGGGCCGFGGGGGGGGGGGGGGGGGGGGGEFGGDCGFGGGCFGGGGFGGGGGCGFG?GGGGGFGGGGGGGGGGGGGGCFGFFFGGFE>EGGGGGGGGGG?BFGGCFGCGF<FFGGGGGFGGGGGGGGGGGGGGFGGGGFGGGGGGGEGGGGGGFGGFGGCFD@:FGFFFFGGGFGGGFFFFGGGGGGFGFGFGGFGECGGE8GFGGGGEDGGGGGGGGGGGGGGGFDDGDGFGFCDFGGFF@GGFAFGGGGGFGFGGGFGGF7GGGFGGGGGGGGGGGGGGGGGGFGFGGGGGGGGDGGGGGGGGFGGGGGGGGGGGGGGGGGGGFFAGGGGGGCCCCC
@DZCM 166
TGAGGAATATTGGTCAATGGGCGAGAGCCTGAACCAGCCAAGTAGCGTGCAGGAAGACGGCCCTATGGGTTGTAAACTGCTTTTATAAGGGAATAAAGTGAGTCTCGTGAGACTTTTTGCATGTACCTTATGAATAAGGCCCGGCTAATTCCGTTCCAGCAGCCGCGGTAATACGGGAGGTCCGGGCGTTATCCGGATTTATTGGGTTTAAAGGGAGCGTAGGCCGGAGATTAAGCGTGGTGTGAAATGTAGACGCTCAACGTCTGCACTGCAGCGCGAACTGGTTTCCTTGAGTACGCACAAAGTGGGCGGAATTCGTGGTGTAGCGGTGAAATGCTTAGATATCACGAAGAACTCCGATCGCGAAGGCATATGTCCGGAGTGCAACTGACGCTGAGGCTCGAAAGTGTGGGTATCAAACAGGATTAGATACCCT
+
GFCF?FGGGGFGGFEGGGGGGFGE7@:CFGFGGFFFFFGGCFCEFFEFFGGGGGGGGFGG7C=FGFGE@EFCEGFGGGFCFGCGDCGG<FF<?FDFGGGCF,CFGGGF8FC,FFFGFGGG,EGDGGFAFGGGAFECEFF,?FFCCE=DCF3>B=#*84CCEG@GGGGCBCG@GGG7CCED9FCE7F@CCCCCBCECEFAFFF<=,4<FEGCFC9B==CC:CFCD@CE5F@FGGCFDD4/#;CGFA?62?F4@@9CF::FFF37+<:7?8GGECF7>EFG<DCFF=DADDDF9GFC+C9=AE5,B+F7B7?F?FFC>B<=8GGGF>EFB<EGFD9AFEEAFGGCGGF?DFGFGGGFGGGECFFF@CCCAFEC@FCCF:7FFFFGFAGFCFECFECFFE@@,,CGGCGFC;EE8GCCECGGGGGGGCFGGGFFCA,<B
@DZCM 79926
TGAGGAATATTGGCCAATGGGCGAGAGCCTGAACCAGCCAAGTAGCGTGAAGGATGACGGCCCTATGGGTTGTAAACTGCTTCTATAAGGGAATAAAGTGAGCCTCGTGAGGCTTTTTGCATGTACCTTATGAATAAGGACCGGCTAATTCCGTGCCAGCAGCCGCGGTAATACGGAGGGTCCGGGCGTTATCCGGATTTATTGGGTTTAAAGGGAGCGTAGGCCGGAGATTAAGCGTGTTGTGAAATGTAGATGCTCAACATCTGCACTGCCGCGCGAACTGGTTTCCTTGAGTACGCACAAAGTGGGCGGAATTCGTGGTGTAGCGGTGAAATGCGTAGATATCACGAAGAACTCCGATTGCGAAGGCAGCTCACTGGAGCGAAACTGACGCTGAAGCTCGAAAGTGCGGGTATCGAACAGGATTAGATACCCT
+
<CFFGGGGEFGGGGCFGGG8E,CFFGDEFFGGFGGGFEGGCECCDFGGGCD,C8CEAFGGCF7FGGGG,CEFFFE<9,CCEFFDFFFEFGGC8CFE,CBFEE<F,BCD?EF@+,<,5EFDFF9F??EGGGGGGG<F<<F9<AFCC>7F,F;F,@8CF,,=<3@3BEGF*32,><>@@CE7B'5CFEFC::@:18=B9FFEC9FGCFF8::?CFGDG58>CEG5:<EG@C;6=AEG/>;:DFFFFD@<>A@C<:<GFF<>FFG67597C,AF(#>F>3=CBDCFA,F=8GFDFGFEFC9,,9FFCCF:FC<FDF<F@?A@GGGGGE@,DGF?C7EFCC9FAGDFF<D9C<<FF@GF:C,,,@CB6,F@,@,EFCF9GGFB8F@@C,FGEFGFEE<CCF@B,<GGE@FECC7GGFAF8F@F<FGGFFAFFGGGCCCCC
@DZCM 73154
TGAGGCATATTGGTCAATGGGCGAGAGCCTGAACCAGCCAAGTAGCGTGCAGGATGACGGCCCTATGGGTTGTAAACTGCTTTTATAAGGGAATAAAGTGAGCCTCGTGAGGCTTTTTGCATGTACCTTATGAATAAGGACCGGCTAATTACGTGCCAGCAGCCGCGGTAATACGGAAGGTCCGGGCGTTATCCGGATTTATGGGGTTTAAAGGGAGCGTAGGCCGGAGCTTAAGCGTGTTGTGAAATGTAGATGCTCAACATCTGAACTGCAGCGCGAACTGGTTTCGTTGAGTACGCACAAAGTGGGCGGAATTCGTGGTGTAGCGGTGAAATGCTTAGATATCACGAAGAACTCCGATTGCGAAGGCAGCTCACTGGAGCGCAACTGACGCTGAAGCTCGAAAGTGCGGGTATCGAACAGGATTAGATACCCT
+
<FGCG8@ECFFGGFGGGGF@CFFGGGGGGGGGC@@C@F8EF8,CACEF7CFFGCGGGGGE7FGGF@AFCCFGGGEFGGG,C?FCFFGFGGDCF8=DAD<<E=8=EDCFG,=,==EF@,:,FFGE<@FGG<DECA<FG,FD,+C7FCFGFE,CB>8+B<<DF<FFC8FG@@C10,@23>CCDFGG*?FCC<<FDCFG5>1FA<#;8?C?AECF@CC@EGEGC,?<CF?=F#8C;;>C:FEEGFCCECF>9@,2@<@7<=AFFE8?E@(:<67G<CEF:,EF8FF:63:8,FFF=+C:CF8FDCF8EDDGGFF9??CC?B+BAFGGGGCFGF9AGFFA,<,@<AFFF7BGEGGGGGF7-,C@FCC<GCEC9,9CCEFFGGFF:@+C9FFGEGEGFF<FC@FC8GGGGFGF:@GFFEF<CGGFFGEGGGGGFFE8@@A-
@DZCM 169
TGAGGAATATTGGTCAATGGGCGAGAGCCTGAACCAGCCAAGTAGCGTGCAGGATGACGGCCCTATGGGTTGTAAACTGCTTTTATAAGGGAATAAAGTGAGCCTCGTGAGGCTTTTTGCATGTACCTTATGAATAAGGACCGGCTAATTCCGTGCCAGCAGCCGCGGTAATCCGGAAGGGCCGGGCGTTATCCGGATTTATTGGTTTTAAAGGGAGCGTAGGCCGGAGATTAAGCGTTTTGTGAAATGTAGACGCTCAACGTCTGCAATGCAGCGCGAACTGGTTTCCTTGAGTACGCACAAAGTGGGCGGAATTCGTGGTGTAGCGGTGAAATGCTTAGATATCACGAAGAACTCCGATTGCGAAGGCAGCTCACTGGAGCACAACTGACGCTGAAGCTCGAAAGTGCGGGTATCGAACAGGATTAGATACCCT
+
GGGGFFFFGGGGFCFDFGGFFFGGGGFFGGGGGGGGGGGGGGDFGGDCFGDCFFGFGGGGDGGCGCFGGF7@CGGGGGFFDEE@FCF9FC8E,EFF<FFEGFEGFGGFGGGFG8=,FFDFGGFGGGF,BDDGFGGGGCGFF=:FGCF=FA,@=FGEGG?3D,@FFG?GDFCG#@F5>FEC&6FC<EBCFFGCF6</:>?FFEFCC#=F@:FFF9FGGGF?CGE??FF@9B?=FGCFGD&CAD@>@CC:?EF<CFFC;,7>>=FFGGGG#FF.$7CF=,CB8FD:EEA,9FAF@=CC7E8FFFA:+EFB:8EBC<GGGFBDGGGFCCFC9DFFCFFGFFEC6,F=C,FFFEFCFF@-:CFGGC7FGGGFCEGF@FGGGCE<,E@,FFFC@BBCGGFFFCBE,C<<@7FFFEGFDFFGFEFGGGGGGFEFFGGCCCCC
@DZCM 170
TGAGGAATATTGGTCAATGGGCGAGAGCCTGAACCAGCCAAGTAGCGTGCAGGATGACGGCCCTATGGGTTGTAAACTGCTTTTATAAGGGAATAAAGTGAGCCTCGTGAGGCTTTTTGCATGTACCTTATGAATAAGGAAAGGCTAATTCCGTGCCAGCAGCCGCGGTAATACGGAAGGTCCGGGCGTTATCCGGATTTATTGGGTTTAAAGGGAGCGTAGGCCGGAGAGTAAGCGTGTTGTGAAAGGTAGATGCTCAAAATCTGCACTGCAGCGCGAACTGGTTTCCTTGAGTACGCACAAGGTGGGCTGAATTCGTGGTGTAGCGGTGAAATGCTTAGATATCACGAAGAACTCCGATTGCGAAGGCAGCTCACTGGAGCGCAACTGACGCTGAAGCTCGAAAGTGCGGGTATCGAACAGGATTAGATACCCT
+
FGGGGGGGGGGGGGGFFAFGFGGG7CGGGGCFFG@FGGCEFGDFGGGGGCDFFE8BC<FDFFEGG?F@8C,@CFGGGGGGGGGDFCFDFGGEFGGGGFFC,CFF8F=AFFC<DEEE9DF?F<FFGGEE,EEGGGGF?BEFB,AF@EG?AED,BEFEGEGGGGGDG>:@CGGF<;:FC<;:@/D=CGECFGGGFFG:<<C=4=CCG0E@=><CGGGFGGGGGGC9FG<G->#EBCF?51/;FFE@9CE.?@81?FFFFF@F.C:94>,F=FF-CC8:),<FCFCGD=<FFB5,6CC@=9EEFFE7GEB8FE,F7FGGFGF<GGGECGGGGE,AFFFGGGGFFE<,FFGFFCCAFFGGGGFDGE@GFFFGGGGDGGFGGGGGFF@GFGFDGGEGGDGFE7@8GF9GGDGGF@GGGGGGGFGGGGGGGGGFGFFB@<CC
@DZCM 171
TGGGGAATATTGCACAATGGGGGAAACCCTGATGCAGCGACGCCGCGTGGAGGAAGAAGGTCTTCGGATTGTAAACTCCTGTTGTTGAGGAAGATAATGACGGTACTCAACAAGGAAGTGACGGCTAACTACGTGCCAGCAGCCGCGGTAAAACGGAGGTCACAAGCGTTGTCCGGAATTACTGGGTGTAAAGGGAGCGCAGGCGGGAGAACAAGTTGGAAGTGAAATCGATGGGCTCAACCCATGAACTGCGTTCAAAACTGTTTTTCTTGAGTAGTGCAGAGGTCGGCGGGATTCCCGGTGTAGCGTTGGAATGCGTAGATATCGGGAGGAACACCTGTGGCGAAGGCGGCCTACTGGGCACCAACTGACGCTGAGGCTCGAAAGTTTGGGTAACAAACAGGATTAGATACCCT
+
GGGGDGGGGFGFGGGGGGGGGGGGGFFAFGGFGFGFFGGGGF:CFGEF@ECFEE@FGGGGFGGGGFEC:FFFGFFF9DFE=,CEBFFAFDEF<EFGGGGGCGGGGGCGGGFFFFGFFGCGGGGDFCEDFGGGGFDCGGEFCFFGFDEGFGGGFFG#>>;FGGFFGFCFGGGC93FFGFG:EFGFCF;B4<FGGAECGEE*CEEEG?ECCEGGGFF:<?DCGGDFFC=,1#@EFFDFCFGGGGC@,F@+B@F>,FG@FBFE@<9GGEGGGGGFD=>3A>?59A+F>8+4:::,,,+DGGGFF<@4++?4,EC9,,,FGF?9ECC=@BB,C@,<6C@<EC,GF@,95@@6+@;,6,@EC;,,<@@CAGF7@@,@,D@@,@7FC,9FFCCC--C,C<,;66,=C,,,<,6<CF@,<CB@
@DZCM 172
TGGGGAATATTGCACAATGGGGGAAACCCTGATGCAGCGACGCCGCGTGGAGGAAGAAGGTCTTCGGATTGTAAACTCCTGTTGTTGAGGAAGATAATGACGGTACTCAACAAGGAAGTGACGGCTAACTACGTGCCAGCAGCCGCGGTAAAACGTAGGTCACAAGCGTTGTCCGGAATTACTGGGTGTAAAGGGAGCGCAGGCGGGAAGACAAGTTGGAAGTGAAATCCATGGGCTCAACCCATGAACTGCTTTCAAAGCTGTTTTTCTTGAGTAGTGCAGAGGTAGGCGGAATTCCCGGTGTAGCGGTGGAATGCGTAGATATCGGGAGGAACACCAGTGGCGAAGGCGGCCTACTGGGCACCAACTGACGCTGAGGCTCGAAAGTGTGGGTAGCAAACAGGATTAGATACCCT
+
FGGGGGGGGGGGGGGGGGGGGGGGGGGGGGGGGGGGGGCGDG+6FGGGG>CGGGGGGCGGFGACDDGCCGFFGGGA?E8E8EFFFFGGGGFGGFGFGGEFGGGGF:9DFFGGFFGFF?FCFFGG<@BEF46<<FDF@FF7@;FFEG?FDDACGGE<>DGCB(FFFCFGGDFGCFGGGDEE@F:F?<<=CGCCFFG=FGFEEG5CEEG@7@/CF5F=9FD>9GGECFFCBF7CCGFEGGGGGGCC5DBECFGFAAFBC=B,FDGFCFFGGGGGGFFFBBFACGCGGGGGGGGGGGGCFB:EFGGGGDGGGGF?GGGDF9GGGGFCGC78GGGGGGFFGFC7FF7GGGGGGGFGGFFCFFEEFC,GGGFDGGFFEFGGGGGGGGGGGGGGGGGGGGGGGGGGGGGGGFGGGGGCCCCC
@DZCM 55271
TGGGGAATATTGGTCAATGGACGAGAGTCTGAACCAGCCAAGTAGCGTGCAGGATGACGGCCCTATGGGTTGTAAACTGCTTTTATAAGGGAATAAAGTGAGCCTCGTGAGGCTTTTTGCATGTACCTTATGCATAAGGACCGGCTAATTACGTGCCAGCAGCCGCGGTAATACGGAAGGTCCGGGCGTTATCCGGATTTAGTGGGTTTAAAGGGAGCGTAGGCCGGAGATTAAGCGTGTTGTGAAATGTAGACGCTCAACGTCTGCACTGCAGCGCGAACTGGTTTCCTTGAGTACGCACAAAGTGGGCGGAATTCGTGGTGTAGCGGTGAAATGCTTAGATATCACGAAGAACTCCGATTGCGAAGGCAGCTCACTGGAGCGCAACTGACGCTGAAGCTCGAAAGTGCGGGTATCGAACAGGATTAGATACCCG
+
GG,CCFFDFGGGC;CEFFGGF<CF@FC@FGGGF8,CEFCF@F@FDFGGGCGGFF<EFGGG+@+D,6FCCF7+8F9-<CFGFGGC?E?FEFGDBEFCCF<<E<?=FFGE,<CADE,=EF@EE?FE9,5-C?FA,,8<<?:F8CFD>FG,FD1AED>F<FF<7DA,8>FGFC8@;FG7#CEBEGDGGGGGG@FCFAF*9172?#/CFCF?<BFFGFC<EEE8<5E=EFCC=>EF7C<<8$7$@FCCCFFC<F>307FF7>CFE:9F=7031F<><7:EFAGGGCD,FGD<A<GFDGFF6,8C5,F<B+EEGGGFGGGFC+F<GDGGDDGGFEE9GGGFF,GGCEFB6,E<FCAFFF:-GFF:@,GFDF@GFC,FC,,@F8FC@@+<DGGGGGGGFDFFC+@C,>GFFC@6F7GGGFGGEFGEGGFGGFFGGDGCCCA-
@DZCM 174
TGGGGAATATTGCACAATGGGCGAAAGCCTGATGCAGCAACGCCGCGTGAGTGAAGAAGTATCTCGGTATGTAAAGCTCTATCAGCAGGGAAGAAAATGACGGTACCTGACTAAGAAGCCCCGGCTAACTACGTACCAGCAGCCGCGGTAATACGTAGGGGGCAAGCGTTATCCGGATTTACTGGGTGTAAAGGGAGCGCAGACGGCACTGCAAGTCTGAAGTGAAAGCCCGGGGCTCAACCCCGGGACTGCTTTGGAAACTGTAGAGCTAGAGTGCTGGAGAGGCAAGCGGAATTCCTAGTGTAGCGGTGAAATGCGTAGATATTAGGAAGAACTCCGATTGCGAAGGCAGCTCACTGGAGCGCAACTGACGCTGAAGCTCGAAAGTGCGGGTATCGAACAGGATTAGATACCCT
+
FGGGGGGGGGFGGGGGGGGGFGGGGGGGGGGGGGGGGGGGGGGGGGGGGEFFGGGGCFFEGGGFFGGCGGGGGGGGGGGGGGGGGGGGGGGGGGGEGGGGGGGFGGGGGGGGGGGGEGGGGGGGGGGGGGGGGGGGGGG@GGGGGGGG:GGGGGGFFGGGGGGGG>FGFEGFGGGGGGGGCG=FGGFGFGGFFGGGGGGFGGDGGGFGGGFFFGGGGGFG9GGGGGGGGGEGGGGGGCFEGGGGGGGDGD@GGGGGGFFGGGGFGGGGGFDGGGGGGGFG=FFGGGGGGGGGFEFCFCFFGGGGGFDGGF99EGGGGGGGFGFDGGGGGGGFFC=@GGGFFFGGGGGGGFAFFFFFFGGGGGGGFFGGGGGGGGF9GCGGGGGGFEFGGCFFEGGFGGGGGGGGFCF9GGGC@CCC
@DZCM 79672
TAGGGAATTTTCGTCAATGGGGGGAACCCTGAACGAGCAATGCCGCGTGAGTGAGGAAGGTCTTCGGATCGTAAAGCTCTGTTGTGAGAGAAAAACGGCACTCATAGGGAATGATGAGTGAGTGATGGTATCTTACCAGAAAGTCACGGCTAACTACGTGCCAGCAGCCGCGGTAATACGTAGGTGGCGAGCGTTATCCGGCATGATTGGGCGTAAAGGGTGCGTAGGTGGCAGATCAAGTCTGGAGTAAAAGGTATGGGCTCAACCCGTACTGGCTCTGGAAACTGATCAGCTAGAGAACAGAAGAGGACGGCGGAACTCCATGTGTAGCGGTAAAATGCGTAGATATATGGAAGAACACCGGTGGCGAAGGCGGCCGTCTGGTCTGGATTCTGACACTGAAGCACGAAAGCGTGGGGAGCAAATAGGATTAGATACCCT
+
FFGFGGGFGGGGCC,CF<C@A,@+@FGCFG8@FFGGBEEFGG@FGGGGCGDGEGFGFGGGDGGGGGGGGGGGGGFFCFGGGGFGG+FFGFGGGGFC7<FCE8BFFFC@FFC:AEFCCECFFGGFCCFD9<@<FCF<,?FFGG?AFGGGC*BEFGFGFG(CF6F7<B:5;CEEGECC?FEFGCCCGFFEE>EGGC<>CEEEC#:CF?GCF;:8FF8<:CCCEGGEEEFGCCE9GFDB<GFF?<,F@GDEGGFFFGGGGGGGGGGFGGGGGGFEGGFDD=FGFFC:9DFGGGGGGGFFC8@,GDGGFC+GC@+FC@GFEAFFGFGGEFCEGE>FEGFE4,C:BF?DFCEDCGFGFFFF?B+@FE<GGEFDCCEC:7GFCGGFGECGGGDGFF@C@C9FGF<FEED,FFF,GDGGGGGFFGFFFDGGGGGGGFGGFFEFCCCCC
@DZCM 176
TGGGGAATATTGCACAATGGGGGAAACCCTGATGCAGCGACGCCGCGTGAGCGATGAAGTATTTCGGTATGTAAAGCTCTATCAGCAGGGAAGAAAATGACGGTACCTGACTAAGAAGCACCGGCTAAATACGTGCCAGCAGCCGCGGTAATACGTATGGTGCAAGCGTTATCCGGATTTACTGGGTGTAAAGGGAGCGTAGACGGAGTGGCAAGTCTGATGTGAAAACCCGGGGCTCAACCCCGGGACTGCATTGGAAACTGTCAATCTGGAGTACCGGAGAGGTAAGCGGAATTCCTAGTGTAGCGGTGAAATGCGTAGATATTAGGAGGAACACCAGTGGCGAAGGCGGCTTACTGGACGGTAACTGACGTTGAGGCTCGAAAGCGTGGGGAGCAAACAGGATTAGATACCCT
+
GGGGGGGGGGGGGGGGGGGGFFGGGGGGGGGGGGGGGGCFGGGGGGGGGGGCCEGGFGGGGGGGGFGCFGGGGGGEGFGFFGGGGGGGGGFGGGFGGGGGGGGDGGGDFGGGGGGGGCFGGGGGGGCGDDGGGGGGGG@FGGGGGGGGGGGGGG>GGGGFFEFC9BFGFGGGGGGGGGEFG>GFFFFGGGGGGGGGGGEGEGGGGG>F?FFEFGGGGGGGFGEFGG@CFEFEFEGGGGGGG<CDGGFGFDFGGFCFGFFGAEG*GFF?FFFGGGGGGGGF>EF>GGGEFFGFECFGFE8<GGGGGGGGGGGGGGGGFFGDGGFGGFGGGEGGGGGGGGGGGEECGGFEGGGEGFFGGGGGGGFGGGGGGGGGGGGGGFC<GGFGGCGGGGGGGGGGGGGGFCFGCGGGGFFC<CCC
@DZCM 177
TGAGGAATATTGGTCAATGGGCGAGAGCCTGAACCAGCCAAGTAGCGTGCAGGATGACGGCCCTATGGGTTGTAAACTGCTTTTATAAGGGAATAAAGTGAGTCTCGTGAGGCTTTTTGCATGTACCTTATGAATAAGGACCGGCTAATTCCGTGCCAGCAGCCGCGGTAATACGGAAGGTCCGGGCGTTATCCGGATTTATTGGGTTTAAAGGGAGCGTAGGCCGGAGATTAAGCGTGTTGTGAAATGTAGACGCTCAACGTCTGCACTGCAGCGCGAACTGGTTCCCTTGAGTACGCACAAAGTGGGCGGAATTCGTGGTGTAGCGGTGAAATGCTTAGATATCACGAAGAACTCCGATTGCGAAGGCAGCTTACTGGATTGTAACTGACGCTGATGCTCGAAAGTGTGGGTATCAAACAGGATTAGATACCCT
+
GGGGGGGGGGGGGGGGGGGGGFGEGGGGGGGGGGGGGGGGGGGGGGGGGGGGGGGGGGGGGEEGGGGGGGGGGGGGGGGGGGGGFFGGGGFFFGGGGGFFGFFGAFGGGGGGGGGGGGGGGGGGGFGFGGGFGGGGGGGGGGGDGDGGG@GGGGGDFFFGG?GFEEEGGD:3@FCEGDECFGCFGGGGGGEFBFEEFGD?FEFGGGGGD:CGGGEC=EFFAEEGGGG<GGGGGGGGGGGGGGGFFCFGFE7EFFECC@FFGEF557,,=GGGFFGGGGGGFFFDGE:DGGGEFEC=FE8F:F9FGGGGGGGFFGGGECFE8FFGGGGGGFB9CGGGGGGEEGGCGGGFACCFGGFC7EFCGGGGGFF8G?GGGGFGGGFFCGGGGGGGGGGGGFFDGDEGGGGGGGFF7GGGGGGGGGGGFFGGFCFFGGGCCCCC
@DZCM 178
TGGGGAATATTGCACAATGGGGGAAACCCTGATGCAGCGACGCCGCGTGAGAGATGAAGTATTTCGGTATGTAAAGCTCTATCAGCAGGGAAGAAAATGACGGTACCTGACTAAGAAGCCCCGGCTAAATACGTGCCAGCAGCCGCGGTAATACGTCTGGTGCAAGCGTTATCCGGATTTACTGGGTGTAAAGGGAGCGTAGACGGAGTGGCAAGTCTGATGTGAAAACCCGGGGCTCAACCCCGGGACTGCATTGGAAACTGTCAATCTGGAGTACCGGAGAGGTAAGCGGAATTCCTAGTGTAGCGGTGAAATGCGTAGATATTAGGAGGAACACCAGTGGCGAAGGCGGCTTACTGGACGGTAACTGACGTTGAGGCTCGAAAGCGTGGGGAGCAAACAGGATTAGATACCCT
+
FGGGG6,E9C@<EFDEFGEC<CFCFFGGGG8FGGGGFF@FE@EG:FFF:8C<C@<EFCF?FDGGGGC,E@FEFG<,EE<<?FGG9FF@BFDFGGGCF,FFF+:+=85CF<FFGG,7BB8,3B=:C3BFG,@,><FF+3,<FF?F7FED*>BD941,$3>CA2<FD87GC=5F@F*CEEGD<>5C9FC:-FFFGC-2DFCCBC?DC:8<7:CECFDCF,<FEGFFF<F8GGFGFGECD)E#CC=9@B@3:CFF<DFG,CGGFEFD@FFBGEFFEFB@$B5FCCCEE:?48,,CFGFFF9E?CGGGGGGFC,?E@EEGCFCFF9BE9,8FDFF9CFFEC,8:7F@GDCGGGGGFCDDE<GGGGFAFCEC:C@FDFFFGGF7CGGGGGGGGEFFFGGFAFGGGGGGGGGGGFCFB?CCC
@DZCM 179
TGAGGAATATTGGTCAATGGACGAGAGTCTGAACCAGCCAAGTAGCGTGCAGGATGACGGCCCTATGGGTTGTAAACTGCTTTTATAAGGGAATAAAGTGAGCCTCGTGAGGCTTTTTGCATGTACCTTATGAATAAGGACCGGCTAATTCCGTGCCAGCAGCCGCGGTAATACGGAAGGTCCGGGCGTTATCCGGATTTATTGGGTTTAAAGGGAGCGTAGGCCGGAGATTAAGCGTGTTGTGAAATGTAGACGCTCAACGTCTGCACTGCAGCGCGAACTGGTTTCCTTGAGTACGCACAAAGTGGGCGGAATTCGTGGTGTAGCGGCGAAATGCTTAGATATCACGAAGAACTCCGATTGCGAAGGCAGCTCACTGGAGCGCAACTGACGCTGAAGCTCGAAAGTGCGGGTATCGAACAGGATTAGATACCCT
+
FGGGGFGGGGGGFFGGGGGGGGGGGGGGGGGGGGGGGGGGGGGGGGGGGGGGGGGGGGGGFGGGGGGGGGGGGGGGFFGGGGGGGFGGGGGGGGFGGGGGGGGGGCFGG?GDGGGGGGGGGGGEG9FGGGGGGGGGGGGGFF>GGGGFC@GGG>GGGG@CFFFFGDEGCFFFGFFGGGCFFCFGGGGGGGGGGGGE=FCGCFGFGGEGEECCF?EB/DCC;EEEGGEGGGGEGGGGGGEGGFD<GGGGG>99:EFGFD@GEFFFGF7CFFGGGGFGGFFFDD7GGGGGFFGFGGGF@EDGFGFECCEGGGFGGFFEGGGFGGGGGEFC7FFDCGGGFFF;9FGGGGGGGGFEECFDGGGEEEDGGGGGGFGGGGGGGGGGGGGGGFGGGGGGF<GGGCGGGGGGGGGF@CEEDGGGGGGGGGFGGGGGGGFACCCC
@DZCM 80963
TGAGGAATATTGGTCAATGGGCGAGAGCCTGAACCAGCCAAGTAGCGTGCAGGATGACGGCCCTATGGGTTGTAAACTGCTTTTATAAGGGAATAAAGTGAGTCTCGTGAGACTTTTTGCATGTACCTTATGAATAAGGACCGGCTAATTCCGTGCCAGCAGCCGCGGTAATACGGAAGGTCCGGGCGTTATCCGGATTTATTGGGTTTAAAGGGAGCGTAGGCCGGAGATTAAGCGGGTTGTGAAATGTAGATGCTCAACATCTGCACTGCAGCGCGAACTGGTTTCCTTGAGTACGCACAAAGTGGGCGGAATTCGTGGTGTAGCGGTGAAATGCTTAGATATCACGAAGAACTCCGATTGCGAAGGCAGCTCACTGGAGCGCAACTGACGCTGAAGCTCGAAAGTGCGGGTATCGAACAGGATTAGATACCCT
+
FFFGG,E<@<DFGGFFGFD,8CFCGEG@FGGGGGFFGGGGF<EFFGGGDFGGGGGGF<FF7@FGG<DE<=FFGGGGFAFFGGFGGGGG<DFGEFGGGGD,<<B,?FGFF@FE,C99EC7:FG9FEGGFFF9?EF<FEE>0A9=F>CGGGFGCD?DFG@FDF<CDECGEGGGGGGCEG7C8DFG:5:6FGG*BFGB?7F?FFGGGGGAFFFEGGGGGCD8E:48F<=1@FFCEGGF7:5GGGGGAFFF4EGCCD5GFCFGGGG66709F8GGECF8+,<<DDGGG8BB@CGGGGGG@C,6,AAF<FEDGEFEEFFDCGECGGGGGGDDGGGGFF9GGEC,DFE<GGGGGGGGFGGEDGFFGGGGGGGFGGGGGFD@CCGCEEF@FAEEEGFDGGGGGFEFEDCGGFDGGECGGGGFGGFGGGGGGGFGGGGGCCCCC
@DZCM 181
TGAGGAATATTGGTCAATGGGCGAGAGCCTGAACCAGCCAAGTAGCGTGCAGGATGACGGCCCTATGGGTTGTAAACTGCTTTTATAAGGGAATAAAGTGAGAGTCGTGACTCTTTTTGCATGTACCTTATGAATAAGGACTGGCTAATTCCGTGCCAGCAGCCGCGGTAATACGGAAGGTCCGGGCGTTATCCGGATTTATTGGGTTTAAAGGGAGCGTAGGCCGGAGATTAAGCGTGTTGTGAAATGTAGACGCTCAACGTCTGCACTGCAGCGCGAACTGGTTTCCTTGAGTACGCACGAAGTGGGCGGAATTCGTGGTGTAGCGGTGAAATGCTTAGATATCACGAAGAACTCCGGTTGCGAAGGCAGCTCACTGGAGCGCAACTGACGCTGAAGCTCGAAAGTGCGGGTATCGAACAGGATTAGATACCCT
+
FCA9F@EFFGGGGEFGGGGFGGGGFGGGGGGEFGGGGGGFFFFFGGGGE@FECGGGGGGGC+8CEFGGGGGEEEFGGGFCGG9,9<FGCGFGFF?FEAEG9EG,:CBFGEGGGGGGFF7E,BEFG,CA,C<<C?E,C?@<<,4B=>FFD;DC833:FBBFCGDE>=9FA>CFGFCCE@27.595EFBEFFE@C;1=.#(72GEC:FF<<E<CGEC;DDEE8<E9<F<::289C9:C<:;AG9>F@#>;,%60<CF@G>F:+:<7AF?CFGEEFDEGC=CCCGGGGEF<DEFD@:38++DA4,C,C7C7GEF<B,CB?FEEGFC7EF7GGGGFADDFEAGGFGFF=7EFGGFFFC@::C9+F7GGGGGFDF<C,9GGGGGF7EEGGGGGGGGGGGGF<CGGGGGGFCFDGCGGGGGDGGGGGGEEA<FGGGFB<@C@
@DZCM 67943
TGAGGAATATTGGTCAATGGACGAAAGTCTGAACCAGCCAAGTAGCGTGCAGGACGACGGCCCTCTGGGTTGTAAACTGCTTTTAGTTGGGAATAAAAAGAGGGACGTGTCCCTTATTGTATGTACCATCAGAAAAAGGACCGGCTAATTCCGTGCCAGCAGCCGCGGTAATACGGAAGGTCCAGGCGTTATCCGGATTTATTGGGTTTAAAGGGAGCGCAGGCGGCGGCGTAAGTCAGTTGTGAAATCGTGCGGCTTAACCGTGCAATTGCAGTTGATACTGCGTCGCGTGAGTTCACACAGGGATGTTGGAATTCATGGTGTAGCGGTGAAATGCTTAGATATCATGAAGAACTCCGATCGCGAAGGCATATGTTCGGAGTGCAACTGACGCTGAGGCTCGAAAGTGTGGGTATCAAACAGGATTAGATACCCT
+
FGFGFFG@FGGDFFFGGGGDFGGGGGGFGGGFFEDEGGF<FGGGGGGGDEFFFGGCGGGG>FEFGGFGGGGGDGGGFGGGGGGFGGGGGGE8FFE<FGDGFGGGGGGECGGGGFGGGGGGGGGGGGC,CFFFGGGGFEGGGGEDEGG8CFGFGGFGGGCGGGGCGE:C,G8FGGGGGGGGGGGFGFGGGC:FGCFGFGEGGF9FGGGGGFG=FGDFEEGGGEEGGCCEEGEGGGF?GFCF8FGFFGGFGE>CEGGGGEF7CEGDGGGFFF,<:DD<;CFCCGFGC>8:,,A,9B,,B;CF8FEEBFGFF9FBGFEA<DCGGFF:CC:C<?9E?:,?,D<=F@FAC,<,9EFC6,C@FFD@7GEFC6DFF,AGGEFB+:DFAEDFCCFEEFGCAF88ECGFC8FCCCEGGGGGGGGGFGEE9DGGFFC@E<FCC@B-
@DZCM 183
TGAGGAATATTGGTCAATGGACGAAAGTCTGAACCAGCCAAGTAGCGTGCAGGATGACGGCCCTCTGGGGTGTAAACTGCTTTTAGTTGGGAATAAAAAGAGGGACGTGTCCCTTATTGTATGTACCATCAGAAAAAGGACCGGCTAATTCCGTGCCAGCAGCCGCGGTAATACGGAAGGTCCAGGCGTTATCCGGATTTATTGGGTTTAAAGGGAGCGCAGGCGGCGGCGTAAGTCAGTTGTTAAATCGTGCGGCTTAACCGTGCAATTGCAGTTGATACTGCGTCGCTTGAGTGCACACAGGGATGTTGGATTTCATGGTGTAGCGGCGAAATCCTTAGATATCACGAAGACCTCCGATTGCGAAGGCAGCTGACTGTAGCGCAACTGACGCTGAGGCGCGAAAGTCCGGGTATCGAACAGGATTAGATACCCT
+
D@<,66F<,<FF9;CCF@FGG86FCFE@FFFFF<<C@@F@C6FGAFF:,FFC<@FEEFCEE:@,CFDFG+FCFGGGGGFFGCG9,95C,<:F<CFGG9F7+<?+B<BFGCGFGFDFGGGGGFFFGG<FFGFFFGGGGGGGF=CFGGCGDDCFC8+CF<DEGGGGGCF@CFEEGGGGDG7CGGGGGGGGGDGGGCE=.<FFECE>FGC<=B:EGGGB=GG;3ECDF=:EC=CEB=-GDGGEFGF#@EFCGGGEEAEGF:9CECCDE@EGF?FFGGEFE6FCCF@:CB+CFGFDFFDGGGE<F8F?<BF8CCB,,,GFC,B,,GEC7ECFB,F5,9=,GGBCB,548GFF?,C,B+7B:CC86GGF@C,F@GFE,C,9<C++F7@@@F<C@7GFF;;:8++6,C5CF7@8+:FFF8@F,F;,AGGGGGGGGGGCCCCC
@DZCM 67899
TGAGGAATATTGGTCAATGGGCGAGAGCCTGAACCAGCCAAGTAGCGTGCAGGATGACGGCCCTATGGGTTGTAAACTGCTTTTATAAGGGAATAAAGTGAGCCTCGTGAGGCTTTTTGCATGTACCTTATGAATAAGGACCGGCTAATTCCGTGCCAGCAGCCGCGGTAATACGGAAGGTCCGGGCGTTATCCGGATTTATTGGGTTTAAAGGGAGCGTAGGCCGGAGATTAAGCGTGTTGTGAAATGTAGACGCTCAACGTCTGCACTGCAGCGCGAACTGGTTTCCTTGAGTACGCACAAAGTGGGCGGAATTCGTGGTGTAGCGGTGAAATGCTTAGATAGCACGAAGAACTCCGATTGCGAAGGCAGCTCACTGGAGCGCAACTGACGCTGAAGCTCGAAAGTGCGGGTATCGAACAGGATTAGATACCCT
+
GGGGGGGGGGGGGGGFECGCFDEGGGGGGGGGGGGGGGGFFGGGGGGGFCFG88CFGGGGGGGCFFGGGGGGGFGGGGFGGAFGGGGFDGFGGCGGAFGGGGGGGGCFGGGGGGGGDGGGGGGGGCGFGEF9?AAFGFFFFFGGGDDGFGFFGGGGGGGGGGGGCECGGGCF;ACFGGDGGGFGGGGGFCFGGFGC<<B0>7CGGGGEGGGFGGGEGGFEGDGGGE?CE@GGGFGGGCFCGFGD8FFDC7;>FGGGCGFFGGFCCFDFFGFGCB7DDGGGFGFF@GFF9FGGGGFC7<FGFFGGGGGGF8FAFFC+:FFEGGFF7GEGFGFCGGAFEFE,FCEB,EDFGGGGGFGGGGGGGGEFCGGGGGGGGFGGGGGF7BC9GFFGFFF7GGGGGGCFGGFGGGGGFB8GGGGGGGGGGGGGF@FGGGGCCCC<
@DZCM 84182
TGAGGAATATTGGTCAATGGACGAAAGTCTGAACCAGCCAAGTAGCGTGCAGGATGACGGCCCTCTGGGTTGTAAACTGCTTTTAGTTGGGAATAAAAAGAGGGACGTGTCCCTTATTGTATGTACCATCAGAAAAAGGACCGGCTAATTCCGTGCCAGCAGCCGCGGTAATACGGAAGGTCCAGGCGTTATCCGGATTTATTGGGTTTAAAGGGAGCGCAGGCGGCGGCGTAAGTCAGTTGTGAAATCGTGCGGCTTAACCGTGCAATTGCAGTTGATACTGCGTCGCTTGAGTGCACACAGGGATGTTGGAATTCATGGTGTAGCGGTGAAATGCTTAGATATCATGAAGAACTCCGATCGCGAAGGCATATGTCCGGAGTGCAACTGACGCTGAGGCTCGAAAGTGTGGGTATCAAACAGGATTAGATACCCT
+
GGGGG,FFFGGGG<FC,EFGGGGGGGGGGGGGGGFGGGGGGGFGDFGGGGGGGGGGFFFGGGGGGGGGGGGGGFGFFGGGGGGGGGD<FG7FGGGGGGGCBFGGGGGGGFFGGGGGGGGFGGGGGFGGGGGFDGGGFF=FEGEFFGGGGGGGGF?GFGFGG?EGGFFGGEGFFFF7E*A:EFC9FGGGGE,CEFFDEGFGDGGGFF<FFFGFGFE:CEG>FGEGGGEGGFEGGGGGFFGFFFFGFGFGGGFGFFFGGCGGEDCDCFGDFGGGFFF:FFF6GEEGDGFEFGCFFAACGFFFGGGGGED8GFFFD9FF<FFGGGECEDGGGGGGCGGGGFGGGGEEDFGGGGFGGFF@GFC7@+CGGGGGGGGFAGDGGGGGGGGGFEEGGGGGGGGGFCGGGGGFADCEEEGGGGGFGGGGGGFGGGGGECECCCCC
@DZCM 70667
TGGGGAATATTGCACAATGGAGGAAACTCTGATGCAGCGACGCCGCGTGAGTGAAGAAGTATTTTGGTATGTAAACTTCTATCAGCAGGGAAGAAAATGACGGTACCTGACTAAGAAGCCCCGGCTAACTACGTGCCAGCAGCCGCGGTAAGACGTAGGGGGCAAGCGTTATCCGGATTTACTGGGTGTAAAGGGAGCGTAGGCGGCACGGCAAGCCAGATGTGAAAGCCCGGGGCTCAACCCCGGGACTGCATTTGGAACTGCTGAGCTAGAGTGTCGGAGAGGCAAGTGGAATTCCTAGTGTAGCGGTGAAATGCGTAGATATTAGGAGGAACACCAGTGGCGAAGGCGGCTTGCTGGACGATGACTGACGTTGAGGCTCGAAAGCGTGGGGAGCAAACAGGATTAGATACCCT
+
@EFCFDFGGGAFGGG<FGCFGGGGGGGGGGGFGGGFFGCFGGGG@FGGGGGFGFGGFGGGGGGGGGGEGAFGGGGGGGGGFF9FGGG@FFEGGGCGGFGF9FFGGGCFGGGGGGFGGGGFGGGGGGGGGCGGFG?FFGGGGGGGG>>C>FD,FEFFFGGGGGGGFFFGEGEGGGGGGFFFGGCGGGGGFCFFGGGGGGGGCDGGGGGFCFE<GGGCF9FGFFGGFGGGGGFEGGGCEGGG6CEDFFEGGGGGFFFFCABCEEGGGGFGGGFGGGGGGGGGGGGGGGGGCGFE8GFA@EAAFGGGGGGGGGFGGDF>,GGGGGGGGGGGGGGGFFGGGGGGGGGGF@C+GEDGGGGGEGGEF8GGGFGGGGFGGGGGFGGGFGGGGGGGGGGGGGGGGGGGGGGGGGGGFGEBCCCC
@DZCM 187
TGAGGAATATTGGTCAATGGACGAAAGTCTGAACCAGCCAAGTAGCGTGCAGGACGACGGCCCTCTGGGTTGTAAACTGCTTTTAGTTGGGAATAAAAAGAGGGACGTGTCCCTTATTGTATGTACCATCAGAAAAAGGACCGGCTAATTCCGTGCCAGCAGCCGCGGTAATCCGGAAGGTCCAGGCGTTGTCCGGATTTATTGGGTTTAAAGGGAGCGCAGGCGGCGTCGTAAGTCAGGTGTGAAATCGTGCGGCTTAACCGTGCAATTGCAGTGGTTGCTGCGTCGCTTGAGTGCGCACAGGGATGTTGGAATTCATGGTGTAGCTGTGAAATGCTTAGATATCATGAAGAACTCCGATCGCGAAGGCATATGTCAGGAGTGCAACTGACGCCGAGGCTCGAAAGTGTGGGTATCAAACAGGATTAGATACCCT
+
F@GCFFGGFGGG9CEG9FEFFGGGGGGGF9FGCFCFEFDFEFFGGFBFGDFFC7F7@FE7F>7DCFGFFGGE:FCFGCFFGADG9EFFGFFFFFACE<?@@AF7EGGFB?,,BF9F<E,BEEAF9GF9,FFC9DFG87+3BF:@FGGDCGA<CC?EGGCFFC,5<C@7CCEF,8>F>C7@12>BEEDE:F8<24F?<CCA;@<FCFCF;C?FC9B#A5:??12&<:<C*CF??;;CCF#.:9DF>63FGBCC8FAAGEF@5==C5CF<=+<D>83,6,:+8+++F+@,,FAF@+6++,,,8?,<B,+=,EAC,C,EB<DGFGF9899,C5,9FFF@GGGFFF@@,9,,GGFFCB@6@FC+FF,EFC,C@,9,@C;,,,FE@,9GGFE7C67@F:7ECC7E8@FDGGGF;9GGEFAGFFC,FFEC<,EEFC@BCC@@
@DZCM 188
TGGGGAATATTGCACAATGGGGGAAACCATGATGCAGCGACGCAGCGTGGAGGAAGAAGGTCTTCGGATTGTAAACTCCTGTTGTTGGGGAAGATAATGACGGTACCCAACAAGGAAGTGACGGCTAACTACGTGCCAGCAGCCGCGGTAAAACGTAGGTCACAAGCGTTGTCAGGAGTTAATGGGTGTAAAGGGAGCGCAGGCGGGAAGACAAGTTGGAAGTGAAATCTATGGGCCCAACCCATAAACTGCTTTCAAAACTGTTTTTCTTGCGTAGTGCAGAGGTAGGCGGAATTCCCGGTGTCGCGTTGTAATGCGTAGATATCGGGAGGAACACCAGTGTCGAAGGCGGCCTACTGGGCACCAACTGTCGCTGAGGCTCGAAAGTGTGGGTAGCAAACAGGGTTAGATACCCT
+
C@<AFEG<F9E@CFF@F<CCGGGDGFG@<DFA,6;C@,@ECC86CB@8@::F=6FEEEAFCEAFECCG,=FECAA<FFF<?5,A,:AEEDEG:=FCFGGGFGG+DBFGDF7?BFGGFC>FDGGGGDEG8<F@E,FBF,>CFGC<FCFD<CB>;@E:>:<,?3,?,>,F1**8:,CFGCEFG,@FCF>8<2F@<:<C<<F*FEGE<D95,7;0AEFGGEC,<CCCCCA;F??FFFC>#7CFG0CEFB6@8@9B@3@<F@@C>7:<F<<D866<#?FE:C,,38,,<GECDGGFB>@+C:CF>4@=@46G9DFAC:4+FCA,<+@:FBB,9FFF=E@96<@C@6C99:67+@C,ACGGF6,C,6@FEEFF@8+6,E<CC@7CF@C<FE:EFEE6,FFE;,C,C6=,,6,,=C66@C@@
@DZCM 80221
TGGGGAATATTGCACAATGGAGGAAACTCTGATGCAGCGACGCCGCGTGAGTGAAGAAGTCTTTCGATATGTAAAGCTCTATCAGCAGGGAAGATAGTGACGGTACCTGACTAAGAAGCTACGGCTAACTACGTGCCAGCAGCCGCGGTAATACGTATGGAGCAAGCGTTATCCGGATTTACTGGGTGTAAAGGGAGTGTAGGTGGCCATGCAAGTCAGAAGTGAAACTCCGGGGCTCAACCTCGGAACTGCTTTTGAAACTGTAAGGCTGGAGTGCAGGAGGGGTGAGTGGACTTCCTAGTGTAGCGGTGAAATGCGTAGATATTGGGAGGAACACCAGTGGCGAAGGCGGCTGACTGGACGTTTACTGACGCTGAGGCTCGAAAGCGTGGGGAGCAAACAGGATTAGATACCCT
+
EFFGGGEGGFG9<EFGGGGFC,B,EFEFGGCF<FGDFFGGG7FEGGGGDG>FFGDGFCEF,6C,CBDF@@<FG9FA?<FFFFFGFF9FF+D?7EEFE<AFCEGGGGGGF@8FGG?9<EF,,C:FFCFC,CBDG3BFC9FF,BBFFFCFCC7FCGC3:BC<ACC>FFD:F7<3F,C?E@FF,1CFFGGGCGGGGFEDGFFBFB27:@;:A:::;98F9,F?<C:=1C@%EC@CE@E89EDB@C#DFE><DGGGF9CDAC>?CABFF<AB>=5EAFA86BGG>FF<B44,,,EC:,B,,<,5B,GF8B=C,EA<,,:EGFA=EFB,,9,AFGGGEFFC<8DGGFCCD@B6@+@8F;,C;,CDEFE,AAF7@7FCFFC8F:GGFGGGGCC+DGFGGGGGGGGFGEC,DFEAEFC@@8B8
@DZCM 190
TGAGGAATATTGGTCAATGGGCGAGAGCCTGAACCAGCCAAGTAGCGTGCAGGATGACGGCCCTATGGGTTATAAACTGCTTTTATAAGGGAATAAAGTGAGTCTCGTGAGACTTTTTGCATGTACCTTATGAATAAGGACCGGCTAATTCCGTGCCAGCAGCCGCGGTAATACGGAAGGTCCGGGCGTTATCCGGATTTATTGGGTTTAAAGGGAGCGTAGGCCGGAGATTAAGCGTGTTGTGAAATGTAGACGCTCAACGTCTGCACTGCAGCGCGAACTGGTTTCCTTGAGTACGCACAAAGTGGGCGGAATTCGTGGTGTAGCGGTGAAATGCTTAGATATCACGAAGAACTCCGATTGCGAAGGCAGCTCACTGGAGCGCAACTGACGCTGAAGCTCGAAAGTGCGGGTATCGAACAGGATTAGATACCCT
+
FFCFGGGGGGGGGGGGGGGGGGGGGGGGGGGGGGGGGGGGGGGGGGGGGGFGGGGGGGGGGGGGGFGGGGG@FGGGGGGGGGGGGGGGGGFFEGGGGGGGGGCFFGGGGGGGCEGGGGGGGGGGGGGGGGGGCF,FGGGG8FGGGGGGGGGGF?:GFGGGGCFGGGGGGGGGGGGG@GGGFCE>GGGGFEFFF:FG<<GFFFGGGGFG9CFFGGGGGGGGGGGGGGE;F2FECEFGGGGGGGFFFGF;FFGGFGGGGDEFF<GFCF<<FGGGGGGGGGGG?GFCFGGFGFFFFCCGEGGFF9FBGGGEEGGGFGGGF7GGGGFF7GGGGGFGGGGGGGFGGEE,GGGGGGGGGGFFED,:7GGGGGGGGGGGGGFGCFGGGGGGGGGGGGGGGDGGGGGGFGGGGGGGEECGGGGGGGGGGGGGGGGGGF@CCCCC
@DZCM 85627
TGAGGAATATTGGTCAATGGACGAGAGTCTGAACCAGCCAAGTAGCGTGCAGGATGACGGCCCTATGGGTTGTAAACTGCTTTTATAAGGGAATAAAGTGAGTCTCGTGAGACTTTTTGCATGTACCTTATGAATAAGGACCGGCTAATTCCGTGCCAGCAGCCGCGGTAATACGGAAGGTCCGGGCGTTATCCGGATTTAGTGGGTTTAAAGGGAGCGTAGGCCGGAGATTAAGCGTGTTGTGAAATGTAGATGCTCAACATCTGAACTGCAGCGCGAACTGGTTTCCTTGAGTACGCACAAAGTGGGCGGAATTCGTGGTGTAGCGGTGAAATGCTTAGATATCACGAAGAACTCCGATTGCGAAGGCAGCTCACTGGAGCGCAACTGACGCTGAAGCTCGAAAGTGCGGGTATCGAACAGGATTAGATACCCT
+
EFGGGGGGGGGGGGGGGGG?GGGGGGGGGGGGGFGGG@FGGFFGGGGGGGGGGGGFCECGDC7DEFGGGFGGGGGGGGGGGGGGCFGGGEGGGGGGGGGGFGFFGDGGG8+CDGFDFCGGGGGCGCCFGGGA?EGFFGGGFCGGFCGGFGGGG@6FGFD@E8FFC<FECCFGGCGD-@1>DF<:FGGGGGFFGG:CCEF9F#GGFGGG;:FGFGG@FEGGGGGCCGG59FFGGGGCGGGGGGEC@,>C9EFFCD9AC/CF9F>AFCGFGGGDGFDFFGGGGFGFDFFFC8EE@FCF7GGGCGEFF:C=F,F?FEGFCGGFGFGGGGGFGGFF9GGFFFF;<9GDFEGGFGF<GGEGEFFCFCEGGGGGGGGCCGFFGGGGEGFFCGGEFC;CECGGFGF<DGFGFGCGGGGFDGGGGFFGGFCGEC,9GDGC9CCC
@DZCM 192
TGGGGAATATTGCACAATGGGGGAAACCCTGATGCAGCGACGCCGCGTGGAGGAAGAAGGTCTTCGGATTGTAAACTCCCGTTGTTGGGGAAGATAGTGACGGTACTCAACAAGGAAGTGACGGCTAAATACGTGCCAGCAGCCGCGGTAATACGTATGGAGCAAGCGTTATCCGGATTTACTGGGTGGAAAGGGAGTGTAGGTGGCCAGGCAAGTCAGAAGTGAAAGCCCGGGGCTCAACCCCGGGACTGCTTTTGAAACTGCAGGGCTAGAGTGCAGGAGGGGCAAGTGGAATTCCTGGTGTAGCGGTGAAATGCGTAGATATTAGGAGGAACACCAGTGGCGAAGGCGGCTTGCTGGACTGTAACTGACACTGAGGCTCGAAAGCGTGGGGAGCAAACAGGATTAGATACCCT
+
CDFCCBFECFGGGGGGDGGGFGCGGGGGGFGGGGCGGGEEGGDGGGGGGGGGGGGGFGGGGGGGGGGGGDGGGGGGGFGGGFGGGFGGGGGGGGFGGGGGFCFB7FGFGGFGGGGFGFCGGFGE@7@FFGFG@CCFGFFFEFGCFFGGEG59D;DF@,8FFGGGGGGCEEEEFGGGC<GG?=GFCFFE#:C9FCC*==GGFGGG;FGGGGFFGGGFFFD=@C?8@BEDGGGGGGGFGGGGG@8C>8@F=FA@EFGGGGFFA?<8FGFEFE4F8E6E<,C=>DFDF?FDFGF9GGF@CB4,EFCGGGGFGGGFGGF@79FGGGFEF<GFE@FAGGGGGFGGGGGFGDGGGGGGGFGEEGGGGGGFAGGGGGGGF<A8GGF?GCCCGGGGGGGECGGFGGFF9GGGEAEC,FFBACCC
@DZCM 66469
TGAGGAATATTGGTCAATGGACGAGAGTCTGAACCAGCCAAGTAGCGTGCAGGATGACGGCCCTATGGGTTGTAAACTGCTTTTATAAGGGAATAAAGTGAGTCTCGTGAGACTTTTTGCATGTACCTTATGAATAAGGACCGGCTAATTCCGTGCCAGCAGCCGCGGTAATCCGGAAGGTCCGGGCGTTATCCGGATTTATTGGGTTTAAAGGGAGCGTAGGCCGGAGATTAAGCGTGTAGTGAAATGTAGATGCTCAACATCTGCACTGCAGCGCGAACTGGTTTCCTTGAGTACGCACAAAGGGGGCGGAATTCGTGGTGTAGCGGTGAAATGCTTAGATATCACGAAGAACTCCGATTGCGAAGGCAGCTCACTGGAGCGCAACTGACGCCGAAGCTCGAAAGTGCGGGTATCGAACAGGAGTAGATACCCT
+
GGGGGGGGGGG9C,@EFGG8FGG+@FFEGGGACEGGGGGC<CFGGGCE@FGGGGGGF9:FGDGG8EFFDFCCFFFGG9AFCFGGG9FCA@FCFDFGFCFGGCF9?CFF<FE,<FFFCEE?FGGGG,FFGGFCGFDG,?FGGG:FFDFFC@G?FFG@@=?FCBFCG7CFGGGG%B??B5@B@FGD?:7<FF9FFFG<G7CF<FBGFFCGGF<2CFFCECCFEEE68>FCFE<#:<<FGGFEGEGGFF<;;AC9A:F@<0@<F9A<FCEE;F:7CFFF$FCFEGDCCFFCFB,9DFFFB>,FAD<=477EB<AGFFECCF7FFECGECCGF9GFGGFFB9FAFAFGFGFFFF<C=FBCF7E=CCGGGGFFF8GFF<9C@CDFCDCE,CEGGDGGB@+GGGEF,GGGGGGFCDGGF<GGGGGFGGFF@9GGFGGCCCCC
@DZCM 64937
TGGGGAATATTGCACAATGGAGGAAACTCTGATGCAGCGACGCCGCGTGAGTGAAGAAGTAGTTCGCTATGTAAAGCTCTATCAGCAGGGAAGATAGTGACGGTACCTGACTAAGAAGCTCCGGCTAAATACGTGCCAGCAGCCGCGGTAATACGTATGGAGCAAGCGTTATCCGGATTTACTGGGTGTAAAGGGAGCGTAGACGGCTGTGTAAGTCTGAAGTGAAAGCCCGGGGCTCAACCCCGGGACTGCTTTGGAAACTATGCAGCTAGAGTGTCGGAGAGGTAAGTGGAATTCCCAGTGTAGCGGTGAAATGCGTAGATATTGGGAGGAACACCAGTGGCGAAGGCGGCTTACTGGACGATGACTGACGTTGAGGCTCGAAAGCGTGGGGAGCAAACAGGATTAGATACCCT
+
FDFGGFEEFGFFGGGGFGGGGFGGCEGGGGGGEFFFGGGG7FGGGGGFGGGGE9CADFFEFC<FGCFDGDCDFGGFGGGGGGGGGGGGGGGGGFGGGGGGGGDGEFGGGGGGCGG9FGFF:EFDGGGGGGFF?FGGGGGGGGGFCG<F>?CFGGG;FGGGGG8===FE<=F%CGGG>7FFGGFG8CFE<<FBFFGGEGCCGGGEFGGGGGGFGFF<GGFGCFGGGFGGGGGGGFEEGGGGGGGGGGGGGGGGFFGGGGFGGGGFFGFGF9FF=GGGGGGF@FCGGDGGGGFFFGFFGFGGGGEEGCCGFGGGF@EEFGFGGFEFCFFGFEFFDGGCGGGG@GF?GFCEEGGGGGGGGEFCFFAGGFFGGGGGGGFF@C:@CGGGGGGGGGGFGGGGFGGFCGGFFFGGGGGCCCCC
@DZCM 195
TGAGGAATATTGGTCAATGGGCGAGAGCCTGAACCAGCCAAGTAGCGTGCAGGATGACGGCCCTATGGGTTGTAAACTGCTTTTATAAGGGAATAAAGTGAGTCTCGTGAGACTTTTTGCATGTACCTTATGAATAAGGACCGGCTAATTCCGTGCCAGCAGCCGCGGTAATACGGAAGGTCCGGGCGTTATCCGGATTTATTGGGTTTAAAGGGAGCGTAGGCCGGAGATTAAGCGTGTTGTGAAATGTAGAGGCTCAACCTCTGCACTGCAGCGCGAACTGGTCTTCTTGAGTACGCACAACGTGGGCGGAATTCGTGGTGTAGCGGCGAAATGCTTAGATATCACGAAGAACTCCGATTGCGAAGGCAGCTCACGGGAGCGCAACTGACGCTGAAGCTCGAAAGTGCGGGTATCGAACAGGATTAGATACCCT
+
FGGGGGGGGGGGGGGGGGGGGGGGDGGGGGGGGGGGGGGGGGFGGGGGGGGGGCGGGGGGFEGGGGGGGGGGGGGGGFGGGFGGGGGGGGGGGGGGGGGGGGGGGGGFGGGGGGGGGGGGGGGGGGGGGGGGGGGGGF<FEEEGGGGGGGGFGGGGGGFGGGG#<EDFEGGGGGGGD?GGG:FGGGGFFFGFFFGE<A=<FFFGGGEGCFGFGGE0CDFGEEGGGGGGGGFGGGGGGGGFDDGGFFFGCCGFFFGEFFFGGGGFGGGGFFGG=EF@6FGDFGFE@GF9GFFA@37CEFCCFGGFGGGGGGGGGGGGGGGFFGGGGGGFEFFF<CEDGGEFGGFGGFCGGGEEE=:GGFEB:EGGF<FF@CEF@CCGGGGGEEDGGGGGEF@GFGGGGEDGGGFAF7GGGGGGGGGGGGGFGFFGFFGGGEFCC8CC
@DZCM 196
TGAGGAATATTGGTCAATGGTCGGCAGACTGAACCAGCCAAGTCGCGTGAGGGAAGACGGCCCTACGGGTTGTAAACCTCTTTTGTCGGAGAGTAAAGTGCGCTACGTGTAGCGTATTGCAAGTATCCGAAGAAAAAGCATCGGCTAACTCCGTGCCAGCAGCCGCGGTAATACGGAGGATGCGAGCGTTATCCGGATTTATTGGGTTTAAAGGGTGCGTAGGCGGCACGCCAAGTCAGCTGTGAAATTTCCGGGCTCAACCCGGACTGTGCCGTTGAAACTGGCGAGCTAGAGTGCACAAGAGGCAGGCGGAATGCGTGGTGTAGCGGTGAAATGCATAGATATCACGCAGAACCCCGGTTGCGAAGGCAGCCGGCTAGGGTGCGACAGACGCTGAGGCACGAAAGCGTGGGTATCGAACAGGATTAGATACCCT
+
GGGGGGGG<FGFCGGGGGGDFFFGGGGGGGGGGGGGGGGGGGGGGGGGGGGGCCFCFGDGCBEFGGGGDE:FCGGGGGFBCFGGDG9FE@CFGGDFCG<F,+@E:FGGGG,?CFCF7FGGGGGGGDFDEGDE+DGCGECF<,@BFGGGF,,@<@CEFFGGECFFCEEGCFC97FFB<8=F;EGGG7FGC<:EF+@EFFC&FFEGFFGCE+<+:+=0<EGGGGGCFEGEGGCBGFFC>D9<2CEFFBE>C:7CFGGFD5GFC3C@73::FFGG>1FFF?FFGGGGGFD<CEDGGED=,,ADGFDB88++C<CE?++FB:+,DGEGGDEDFAGGEFFFFBFCGFDE8+=CCFGGECFCCFAEFDGGGGFFF@+F:6,8GF@C@++FCDGGGGGGGGGGGFB<@GGGGGGGEGGGGEF8GDGFGGGGF@FCGEFCC8CC
@DZCM 197
TGAGGAATATTGGTCAATGGACGAGAGTCTGAACCAGCCAAGTAGCATGCAGGATGACGGCCCTATGGGTTGTAAACTGCTTTTATAAGGGAATAAAGTGAGCCTCGTGAGGCTTTTTGCATGTACCTTATGAATAAGGACCGGCTAATTCCGTGCCAGCAGCCGCGGTAATACGGAAGGTCCGGGCGTTATCCGGATTTATTGGGTTTAAAGGGAGCGTAGGCCGGAGATTAAGCGTGTTGTGAAATGTAGACGCTCAACGTCTGCACTGCAGCGCGAACTGGTTTCCTTGAGTACGCACAAAGTGGGCGGAATTCGTGGTGTAGCGGTGAAATGCTTAGATATCACGAAGAACTCCGATTGCGAAGGCAGCTCACTGGAGCGCAACTGACGCTGAAGCTCGAAAGTGCGGGTATCGAACAGGATTAGATACCCT
+
EFGGGFGFGGGFFGGFGGGFFGGGDFFCGGGGGGGGGGGGGCDGDFFGGGGGGEGEFGG77CFGD8FFFDE7FGGGGGGF9CFFGGGGFG=FCFFGGGAEGGGGGGGGGGGCCE=EGGGCAE9<F9FEGGCFGGFGGGGGF7FFGCECFC;DFFB@FFCGG,>>FGGGGGG<GFGF>7>DDFGGD@FC8<C5FCFFEC>$;9GF>F<F@DFEGDC8*:EGCF?<@9B:FFGGDDEGEGGGFG<@>,:FFD@:<FFFGFFFED=,G=3DE@<DDGCF8FCF=GGFDB,?GFCGGE>FFDE@4AC4+7DGGFGFFB>:F?GF8FGGEFCFC,,GGGGGGFF9GGE=GGGGGFGFF6+DGGGF7GGGGGGGGGGGGGFGGGGGEGGDF9FGGGGGFFC9GDGGDGGFEFE:GEFGGGFGGGGGGGGGGGFFEFECA6@B
@DZCM 78840
TGGGGAATATTGCACAATGGGGGAAACCCTGATGCAGCGACGCCGCGTGAGTGAAGAAGTTATTCGTAACGTAAAGCTCTATCAGCAGGGAAGAAAATGACGGTACCTGACTAAGAAGCCCCGGCTAACTACGTGCCAGCAGCCGCGGTAATACGTAGGGGGCAAGCGTTATCCGGATTTACTGGGTGTAAAGGGAGCGTAGGCGGCACAGCAAGTCTGATGTGAAAGCCCGGGGCCCAACCCCGGAACTGCATTGGAAACTGCTGGGCTTGAGTGCAGGAGAGGTAAGCGGAATTCCTAGTGTAGCGGTGAAATGCGTAGATATTAGGAGGAACACCAGTGGCGAAGGCGGCTTACTGGACTGTAACTGACGTTGAGGCTCGAAAGCGTGGGGAGCAAACAGGATTAGATACCCT
+
FGCFGGDFGGGGGGGGGGGGGGGGGGGGGGGFGGGFFFDFGGGGGGGGGGGFGGGGG?FFGGGGGGGGGGGGGGGGGGGGGGGGGGGGGG=EFGGGGGGGGGGGGFFGGGGGGGGGGGGGGG?GGGGG@GGG79AFFGFGGFGEGEBFEDE>FGGGFEGFGGGGGGGGFGGCGGEGGG4FFGFGGFFGGFGFGGGGGGGEGGGGEEEGDGGGGGGC?DCECGGFGGGGGGGGGGGGGGFGCFDF>FFGGGGGGGGFFCEGGCB<FFGFFFEGF@GF@GGGGGGGGGGGGGGGGGFDGFF9GGGGGGDGGDGGGF:>GGFAGGFFEFCGGDGF@8GGGGGGEGFFFGGGGGGGFGGGGGGGGGGGGGGGGGGGGGGGGGGGFCGFDGGGGGGGDGFGGCGGGGGGFCGGDFECCCCC
@DZCM 64158
TGGGGAATATTGGTCAATGGGCGAGAGCCTGAACCAGCCAAGTAGCGTGCAGGATGACGGCCCTATGGGTTGTAAACTGCTTTTATAAGGGAATAAAGTGATTCTCGTGAGACTTTTTGCATGTACCTTATGAATAGGACCGTCTAATTCCGTGCCAGCAGCCGCGGTAATACGGAAGGTCCGGGCGTTATCCGGATTTATTGGGTTTAAAGGGTGCGTAGGCCGGAGATTAAGCGTGTTGTGAAATGTAGATGCTCAACATCTGCACTGCAGCGCGAACTGGTTTCCTTGAGTACGCACAAAGTGGGCGGAATTCGTGGTGTAGCGGTGAAATGCTTAGATATCACGAAGAACTCGGATTGCGAAGGCAGCTCAATGGAGCGCAACGGACGCTGAAGCTCGAAAGTGCGGGTATCGAACAGGATTAGATACCCT
+
<AEFGGGF9EC<6;6F<6,C@FC:+@:8FGGGGF9@@EF@F8EF,CFFGGGEC:FC8CFGGGG,CEEFEC,>=,EFFGFGG<FFGGGDF<EFGCEFABFCG,CFFGGDEGGFG999FGDFFGGGGGFFFEFGG,B?EGGGFB$BFFFFFDAFGFGFEFD@CDFC?B7:/@;CBDFE@FGA9FCCECFGEC8CFEE#=FFFGF=<CF<CFFFGGC;=C=CE5*<CFDGG=FCCGGGGFEFD9FGGF33@CGG7@<A9@DF;@;4=><FCDC@C7=C92FFGGGFFFD>,FEF8@7GFE,F5A9GGFF:CFBCFF>+EF<,AF@CB7FC,5CC<?5,,<CF9;FF<<B<?<E,?C=C@,F@+,FFFF@<FECCE@,C,676++7E@,GF>FBCEBC6,FB;8:C6FEC@+:C<:E<E7GGFGGFFFFGGFC@6CC@C
@DZCM 52573
TGAGGAATAGTGGTCAATGGACGAGAGTCTGAAACAGCCAAGTAGCGTGCAGGATGAAGGCCCTATGGGTTGTAAACGGCTTTTATAAGGGAATAAAGTGAGTCTCGTGAGACTTTTTGCATGCACCTTATGAATAAGGACCGGCTAATTCCGTGCCAGCAGCGGCGGTAATACGGAAGGTACGAGCGTTATACGGATATATTGGGTTTAAAGGGAGCGTAGGCCGGAGATTAAGCGTGTTGTGACATGTAGACGCTCAACGTCTGCAATGCAGCGCGAACGGGTTTCCTTGCGTACGCACAAAGTGGGCGGAATTCGTGGTGTAGCGGTGAAATGCTTAGATATCACGAAGAACTCCGATTGCGAAGGCAGCTCACTGGAGCGCAACTGACGCTGAAGCTCGAAAGTGCGTGTATCGAACAGGATTAGATACCCT
+
C<FFGFFFE,C6@C,@CF<FFGGGDCEFGGGDE6CFF<-@C@CEEAECFGGFCC,A:,CFE,B@C,:6,CF4BC<FF,67=B-:C<F<C5=CE,C<FFDFGFE,5C9AEFG959<?BA+FG9F,CFFFGGCF9FFFFFGGGC:FGGG,,9@<<,3C@,,+@>D+>CC:<7C99FC@5F:E67?F**=C***4,?:5B**,,74B@<*8*<:@+,<:CBC:EG>6@C-E5,04'24,6@@,7%6/@,F9?8<:F9C:883CFGFAFC.G+:74+1:C+,33+B<A=3,+:C@++=+=F9BF:8,<GGEBGGF9+:+:8?A?45=4+7CCFFC,-59A?,?EF;CEC,?FFEEB,B@6-6,8+,@@EE6,@GF@9FE@<F@8+@:@C<C@@-C:<FEC,CCC,:,,EC@CGFE,EFFC6@CCC6EE<<FFECC88,,8
@DZCM 75172
TGAGGAATATTGGTCAATGGGCGAGAGCCTGAACCAGCCAAGTAGCGTGCAGGATGACGGCCCTATGGGTTGTAAACTGCTTTTATAAGGGAATAAAGTGAGAGTCGTGACTCTTTTTGCATGTACCTTATGAATAAGGACCGGCTAATTCCGTGCCAGCAGCCGCGGTAATACGGAAGGTCCGGGCGTTATCCGGATTTATTGGGTTTAAAGGGAGCGTAGGCCGGAGATTAAGCGTGTTGTGAAATGTAGACGCTCAACGTCTGCACTGCAGCGCGAACTGGTTTCCTTGAGTACGCACAAAGTGGGCGGAATTCGTGGTGTAGCGGTGAAATGCTTAGATATCACGAAGAACTCCGATTGCGAAGGCAGCTCACTGGAGCGCAACTGACGCTGAAGCTCGAAAGTGCGGGTATCGAACAGGATTAGATACCCT
+
@<FEGGACFGGFCFGGFG9<EC:CGG@DGDGGG8<FGGGFGGAEF9CF,B,CEEGEFGGGEGGG8C-<EFEFGGGCDCEFFGGCEGGGGGGEFGCF,BEF9BFGGGGGEGCFGGGGGGGFFGG9,FFAEBFFFBFGAFFG:FGDF:CFGGG931?FDFDGGCFEGBFEC<<BC3?FGEBF@=DFE:CGGCEC9CF5CFFFDF2FGGF9F-?F<?FDCD=#GGE=DGFCFGGCGD<>>,;C+FDC?#<DC%+<0C@E>FCFGED9GFGF@DGC:G=GECB:DE?GFAF:,8CC+@+CGGFGGECGEFGCCFGE<E@=7GGFCGGGB:?<CGGGFGFEDDE9FC,,<C,FGGGGGGC@CDC,@GCDFFEEDGDE9<@<8F@,GF@F,CEECDFC9GFGFGGFC6?,FFCDCCAC+FGFDEFEACEFGFF9C8GCC9@C
@DZCM 202
TGAGGAATATTGGTCAATGGGCGAGAGCCTGAACCAGCCAAGTAGCGTGCAGGATGACGGCCCTATGGGTTGTAAACTGCTTTTATAAGGGAATAAAGTGAGCCTCGTGAGGCTTTTTGCATGTACCTTATGCATAAGGACCGGCTAATTTCGTTCCAGCAGCCGCGGTAATACGGGAGGTACGGGCGTTATCCGGATTTATTGGGTTTAAAGGGAGCGTAGGCCGGAGATTAAGCGTGTTGTGAAATGTATATGCTCAACGTCTGCACTGCAGCGCGAACTGGTTTCCTTGAGTACGCACAAGGTGGGCGGAATTCGTGGTGTAGCGGTGAAATGCGTAGATATCACGAAGAACTCCGATTGCGAAGGCAGCTCACTGGAGCGCAACTGACGCTGAAGCTCGAAAGTGCGGGTATCGAACAGGATTAGATACCCT
+
GGGGFFGG9FFC<6CEFFFFFGGGCFGFGGCF86CFFG<F@8CFDGGGGF@<FGGGGGGDCC@F<FFEECF=6EFGGGC95CFC?<C,5C<C<EF9E9,,<CF88<CEEF:,+EF<FFGGCF<?FCCFGGGF,B<F9<FFF+>>F>+B,,,:=889@B3<GGDF2CG@>)@,<><6*>?FE#CFDG7::;/4<92CFFF=:GGGFGFE=F<AGC>;C5E8E@C9CF;#;;C?<0>:5=B:GFGGF<CDF@9,:9GEB8FF@4,,D<,>,FGE>+EC+<DGF8GF:6,,FFDF6F==C=>E=8F+F=@+EEFCGF@FE=D8GGGDEF=9GGGGGGGED<GFE9FFC,67GGGGGFF-GGF7F7GGGFGGGFCFC,CGGGGFDFFGCGGGGGGGFFGGECGGGGGFGEF@F7GGGFF8GGGGGGGGGGGGGGFCCCCC
@DZCM 93523
TGAGGAATATTGGTCAATGGGCGAGAGCCTGAACCAGCCAAGTAGCGTGCAGGAAGACGGCCCTATGGGTTGTAAACTGCTTTTATAAGGGAATAAAGTGAGTCTCGTGAGACTTTTTGCATGTACCTTATGAATAAGGACCGGCTAATTCCGTGACAGCAGCCGCGGTAATACGGAAGGTCCGGGCGTTATCCGGATTTATTGGGTTTAAAGGGAGCGTAGGCCGGAGATTAAGCGTGTTGTGAAATGTAGACGCTCAACGTCTGCACTGCAGCGCGAACTGGTTTCCTTGAGTACGCACAAAGTGGGCGGAATTCGTGGTGTAGCGGTGAAATGCTTAGATATCACGAAGAACTCCGATTGCGAAGGCAGCTCACTGGAGCGCAACTGACGCTGAAGCTCGAAAGTGCGGGTATCGAACAGGATTAGATACCCT
+
,CEFFDCGGFGGGFA9EFCDEFFD7FGGGG8FC6D@EF@FGEFGGGGDEGGAFEGFGCFE+@C,C<ECF8B:FGF<FFEFEEFFFGFGGGF4BBFGFGFEFFEE9CEDF<+,BAAFGGGGFGFFFGCCF5<FGGGGGGFGFC:CFFGFGFFGFFF+==3DFFGGE$FFF:FGC>FGCEGFC>CGE#FEAEF>@;=;=FFCF<EGGF@6=<<:<CFFGC?CDGGDFB=1,<@:6,3441@FEE;9EC8&EDE?FE<@@5:<+C*FDE@,8GGE7GGF7,9:F<EG@DD,,8F?8=7FFF6,DFE,7FEB:<AEB,7GGGGGGGGGGGFC9,9FCGFE?CFFFDA=DF@FFGGGG@FB6,<C7@F7FFEFFC,EA9GFC,CEDFCE<CAECB-:ACFFEC:68,GGFGCCC@E8CF@EBE-CCEFA9@9C,,DC@CC@
@DZCM 204
TGAGGAATATCGGTCAATGGGCGAGAGCCTGAACCAGCCAAGTAGCGTGCAGGATGACGGCCCTATGGGTTGTAAACTGCTTTTATAAGGGAATAAAGTGAGTCTCGTGAGACTTTTGCATGTACCTTATGAATAAGGACCGGCTAATTCCGTGCCAGCAGCCGCGGTAATACGGAAGGTCCGGGCGTTATCCGGATTTATTGGATTTAAAGGGAGCGTAGGCCGGAGATTAAGCGTGTTGTGAAATGTAGATGCTCAACATCTGCACTGCAGCGCGAACTGGTTTCCTTGAGTACGCACAAAGTGGGCGGAATTCGTGGTGTAGCGGTGAAATGCTTAGATATCACGAAGAACTCCGATTGCGAAGGCAGCTCACTGGAGCGCAACTGACGCTGAAGCTCGAAAGTGCGGGTATCGAACAGGATTAGATACCCT
+
GGGGGFGFGGGGGGEGGGGDGGGGGGGGGGGGGGGGGGGG8,CFCFFGGGGGFEGGGGGGGCGGGDFFGGGGGGGGGGGGGGGGGGGGGGGGGGGGGGC,FFGC,EFFGGGGGGGGGGGGCFGGGGGGGGFGGGGGF9FFGGGGEF;FGGG?=FDDDF7<:CGGGGG=FE<FGGC>EGGG9FGGD#:CFGCBCFECC<FAGFFC9GFC8AEFFGFGGGFGGGGGGGGGGF>GFGGEGGGGGGGFFCGFC<BFCGGGFF@2FFCAFFFGGFD9DEFB9C39GDF0@B?GFFF6EF@@,EF:FE8F:C=GGFB+DF@F::,GGGGGGGGGGGGGGF=<EGGGFF=?GGGGFGFFFF@@,GGGGGGGGGGGGFGCFFF@FGGFF>FGGFEGGGGGDGCGFEGDGFGCGGGE@GGGGGGGEFCGGGGGEEGGGFCCCCC
@DZCM 205
TGGGGAATATTGCACAATGGAGGAAACTCTGATGCAGCGACGCCGCGTGAGTGAAGAAGTAGTTCGCTATGTAAAGCTCTATCAGCAGGGAAGATAGTGACGGTACCTGACTAAGAAGCTCCGGCTAAATACGTGCCAGCCGCCGCGGTAATCCGTATGGAGCAAGCGTTATCCGGATTTACTGGGTGTAAAGGGAGTGTAGGTGGCCCGGCAAGTCAGAAGCGAAAGCCCGGGGCTCAACCCCTGGACTGCTTTTGAAACTGCAGGGCTAGAGTGCAGGAGGGGAAAGTGGAATTCCTAGTGTAGCGGTGAAATGCGTAGATATTAGGAGGAACACCAGTGGCGAAGGCGGCCTTCTGGACTGTAACTGACACTGAGGCTCGAAAGCGTGGGAAGCAAACAGGATTAGATACCCT
+
GFGGGGGFGGGGGGGGGGGG<AFBFE@6FFGGGGGFFFECCGD+@FCCFGF6CCAF<,CEFFGEGGDGGGGGGGGCFFGFGGDCFGGDGGGGGGGGFGGGGDCCGEDFCFGDFF<EEC85?<@+6+8AFDFADF,=FA>@@>CFEGGGGGEG,,4>B:?AFFCCCCC<CFFFGG>FGEFCCE:FBFGEC?:2?CCFFGFGGGG6.CB<&8E--8>7ECCE@ECF@2?ECFCFEFCEC:A:FED51FA:EGF@8FEF?>FF;,ECFGFFBEGGGFEF$CC7F=A:<,,FAEEF<GF@<=DGGGGGGGDGGFF9CC7EGFGGEDGFCEFFCA<GDFFFCFAGGGGGFCEC@@EFFCE,GGGGFFGFGGGGGGFFCGGGFCB8?GGGC:FFCGFFF<GFC,GGGGGGGFGGGGGCCCCC
@DZCM 77002
TGGGGAATATTGCACAATGGGGGAAACCCTGATGCAGCAACGCCGCGTGAGTGATGAAGGTCTTCGGATTGTAAAGCTCTGTCTTTAGGGACGATAATGACGGTACCTAAGGAGGAAGCCACGGCTAACTACGTGCCAGCAGCCGCGGTAATACGTAGGTGGCAAGCGTTATCCGGATTTACTGGGCGTAAAGGGAGCGTAGGCGGATATTTAAGTGGGATGTGAAATACCTGAGCTTAACTTGGGAGCTGCATTCCAAACTGGATATCTAGAGTGCAGGAGAGGAGAATGGAATTCCTAGTGTAGCGGTGAAATGCGTAGAGATTAGGAAGAACACCAGTGGCGAAGGCGATTCTCTGGACTGTAACTGACGCTGAGGCTCGAAAGCGTGGGGAGCAAACAGGATTAGATACCCT
+
GFFGGGGGGFGGGGGGGGFGGGGGGGGGGGGGGGGGGGGGGGGGGGGGGDEGGGGGFGGGGCGGGGGGGGGFGGGGGGGGGGGGGGGGGFGGGGCFGGGGGGGGGCFFGGGGGGGGGGGFGGGGGGGGGGE<CFFDGGGGGGGGGGG7EFEFFFFFFFGGFFGGGGGGGGGGGGGGGGDFCFFGGGGGGEG:GGGGGGGEEGGGGGFGEFGGGGFFFFGGFGGGGGGGGGDBDFGGGGGGGGGGGGFECGGGGGGGGGFGGGGGGGFFF9FFFFGGAGGGFGFFFEDGGGFFFGGGFFGGGGGGGGFGGGGGGE?FCFCGGGFFFGGGGGGGFF@9CFGGGGGGGGGGGGGGGGGGGGGGGGGGGFGGGGGGGGGGFGFDFDGGEDGGGGGGGGGGGGGFFGGGGGGGGGGCCCCC
@DZCM 96167
TGAGGAATATTGGTCAATGGGCGAGAGCCTGAACCAGCCAAGTAGCGTGCAGGATGACGGCCCTATGGGTTGTAAACTGCTTTTATAAGGGAATAAAGTGAGCCTCGTGAGACTTTTTGCATGTACCTTATGAATAAGGACCGGCTAATTCCGTGCCAGCAGCCGCGGTAATACGGAAGGTCCGGGCGTGATCCGGATTTATTGGGTTTAAAGGGAGCGTAGGCCGGAGATTAAGCGTGTTGTGAAATGTAGACGCTCAACGTCTGCACTGCAGCGCGAACTGGTTTCCTTGAGTACGCACAAAGTGGGCGGAATTCGTGGTGTAGCGGTGAAATGCTTAGATATCACGAAGAACTCCGATTGCGAAGGCAGCTCACTGGAGCGCAACTGACGCTGAAGCTCGAAAGTGCGGGTATCGAACAGGATTAGATACCCT
+
6EFGGGGGGGFGGGGGGGGFGGGGDGGGGGGGGGGGGGGGGGGGFFCGGGGGGGGGGGGGGGGGGGGGCGGEGGFGGGFGGGGGGGGGGGGGG8FFGGGGGGGGGGGGGGGGGGGGCFGGGFGGGFGGGGCFGGGCFGGGGGGDGGGFGG@GGGGGGGGGGGGGGEGGGGGGGFGCEGEEEFFGGGGGA#DFFCECCFGDGGGFFFCFGFFFGGGDGGGGGGCGFFGGGGFFFGGGGED8CGGGE@FGGGGGGFGGDGGGGGGFCGGGGGG=DGGGGGGFGGGDGFFD9GGGD@DGEFGGGGGGGGECGGE<CFCEEGGCGE@F>GEGGGGGGGGGGGGFGFFFFCFDGGGGGEEFGGF:@GGGGGGGGGGGGGGGGGF77GGGGGGGGGGGGGGGGGGGGEGEGFEGGGGGGGGGGGGGGGFFECGGGGFCCCCC
@DZCM 208
TGAGGAATATTGGTCAATGGACGAGAGTCTGAACCAGCCAAGTAGCGTGCAGGATGACGGCCCTATGGGTTGTAAACTGCTTTTACAAGGGAATAAAGTGAGTCTCGTGAGACTTTTTGCATGTACCTTATGAATAAGGACCGGCTAATTCCGTGCCAGCAGCCGCGGTAATACGGAAGGTCCGGGCGTTATCCGGATTTATTGGGTTTAAAGGGAGCGTAGGCCGGGGATTAAGCGTGTTGTGAAATGTAGATGCTCAACATCGGCACTGCAGCGCGAACTGGTTTCCTTGAGTACGCGCAAATTGGGCGGAAGTCGTGGTGTAGCGGTGAAATACTGAGATATCACGAAGAACTCCGATTGCGAAGGCAGCTCACTGGAGCGCAACTTACTCTGAAGCTCGAAAGTGCTGGTATCGAACAGGATGAGATGCCCT
+
C<FFGG8EFEGFAFGGGGGGGGDCCFGGGGGGGGGGGGCG@<6CCDFGG7DFF,,AFFF7:FDFEFFFG,BC=EEGGGGGCFGGGFGF9=CE,CF9EBFFFFGGGGFFF=FEC9B<F@CFGGGGGEFBEFF9DFFGGGD?EEFCGGGGGGGGGGGGFFGC>FGGG+>F7@*@@FGG55*@EFC>ECG5*=C:<<FC@7=CCCFG:ABFG@<<<9:BCCEEEF?@:C+#2><+6<AC>=66EC:7,1A24(=E7<F7.3,A@223,9FF>D<3BC=GCCG<>E;8D86,,BD9++FF@++,,,,4+:C@B+,F=B++4,EFE@BEC7C:,5,66:,,?C:,C,FE6,<C9FC,:,+-@,GFEECCEE@@CE<EFC,@FF:EGEDGFFC,6<;C,<CC6@B,FB,C,D@66C,C7GGGFDAEF@CFAC;<,<@,B68-
@DZCM 209
TGAGGAATATTGGTCAATGGACGAGAGTCTGAACCAGCCAAGTAGCGTGCAGGATGACGGCCCTATGGGTTGTAAACTGCTTTTACAAGGGAATAAAGTGAGTCTCGTGAGACTTTTTGCATGTACCTTATGAATAAGGACCGGCTAATTCCGTGCCAGCAGCCGCGGTAATACGGAAGGTCCGGGCGTTATCCGGATTTATTGGGTTTAAAGGGAGCGTAGGCCGGAGATTAAGCGTGTTGTGAAATGTAGATGCTCAACATCTGCACTGCAGCGCGAACTGGTTTCCTTGAGTACGCACAAAGTGGGCGGAATTCGTGGTGTAGCGGTGAAATGCTTAGATATCACGAAGAACTCCGATTGCGAAGGCAGCTCACTGGAGCGCAACTGACGCTGAAGCTCGAAAGTGCGGGTATCGAACAGGATTAGATACCCT
+
GGGGGGGGGGGFGGGGGGGGGGGGGGGGGGGGGGGGGGGGGGGGGGGGGGGGGGGGGGGGGGGGGGGGGGGGGGGGGGGGGGGGGGGGGGGGGGGGGGGGGGGGGGGGGGGGGGGGGGGGGGGGGGFGGGGFGGGGGGGG<FGGGGGGGGGGGFGGGCGGGGGGGGGDGGE;FGGG?GDGFFGGGGGGGGGGGGCCB?FFFFGGGGGGGGGGGGGGDGGGD>EGGGGGGGF?CFGGGFFFF<GGFB:;EEFGFFGGGFFGGGGFG@EGFFGGGGGFFFFCFFFCF6,B,CF5GFDFFE=,9FE,@@FEGGF?CDEGFC<889GFDDGGFEFGF9B,ECFGFGEF8<GGFDGFF,@@GGF:FCEFGGGGGFEDCC,6,EFB+GFFF9GGGGGGGGGGGGGGGGFGGGFGGGFFGGGGGGGGFGGFCFFFEEGCCCCC
@DZCM 210
TAGGGAATCTTCGGCAATGGACGAAAGTCTGACCGAGCAACGCCGCGTGAGTGAAGAAGGTTTTCGGATCGTAAAGCTCTGTTGTAAGAGAAGAACGGGTGTGAGAGTGGAAAGTTCACACTGTGACGGTATCTTACCAGAAAGGGACGGCTAACTACGTGCCAGCAGCCGCGGTAATACGTAGGTCCCGAGCGTTGTCCGGATTTATTGGGCGTAAAGCGAGCGCAGGCGGTTAGATAAGTCTGAAGTTAAAGGCCGTGGCTTAACCATAGTGCGCTTTGGAAACTGTTTAACTTGAGTGCAGAAGGGGAGAGTGGAATTCCATGTGTAGCGGTGAAATGCGTCGATATATGGAGGAACACCGGTGGCGAAAGCGGCTCTCTGGTCTGTAACTGACGCTGAGGCTCGAAAGCGTGGGGAGCGAACAGGATTAGATACCCT
+
FGGGGGGGGGGGGGGGGFGGGGGGGGFFGGGGGCGGGGFGGGGGGGGFEGGFEFGFFGGGFGGGGGGGEGGGGGFGGGGGGGGGGGGGGGGGGGGGGGGCG:FGGFF<FGGCGFGGGGGFGFFGGGGGEGGFGGGFFGGGGGGGFGGFGGGGGGGGGFGGCFGGGGGFGGGGGGEG>9;:F9<CEGGFDEFCGEF*4=FCEC8AE+<C<9CF<GGGGGGCGDEGGG>CG4?GFEDGFFFG=GDFFCG6,,=<<=<CFFEEFE@5>EFGF@B@C7@;>FC=?FDCCFF<BDCC@<GFCFAF9F9GDFCFE=9F9F9FF89EBB=8FGGF:GC:?<A@@B?C:7FA,AEC9GCGFFCFB:=GF@CE@,6B,F@CCGCG?FE:8FFDGFGCGGEF@CB,C@,EFCF>GEGGGC@GGGGGGDGEFEF,GFGGGFGFAFFF<@,CA
@DZCM 211
TGAGGAATATTGGTCAATGGGCGAGAGCCTGAACCAGCCAAGTAGCGTGCAGGATGACGGCCCTATGGGTTGTAAACTGCTCTTATAAGGGAATAAAGTGAGCCTCGTGAGGCTTTTTGCATGTACCTTATGAATAAGGACCGGCTAATTCCGTGCCAGCAGCCGCGGTAATACGGAAGGTCCGGGCGTTATCCGGATTTATTGGGTTTAAAGGGAGCGTAGGCCGGAGATTAAGCGTGTTGTGAAATGTAGATGCTCAACATCTGCACTGCAGCGCGAACTGGTTTCCTTGAGTACGCACAAAGTGGGCGGAATTCGTGGTGTAGCGGTGAAATGCTTAGATATCACGAAGAACTCCGATTGCGAAGGCAGCTCACTGGAGCGCAACTGACGCTGAAGCTCGAAAGTGCGGGTATCGAACAGGATTAGATACCCT
+
FGGGGGGGGGGGGGGFGGGFGGGGFEGGGGGGGGFGGGGG@FCGGGGGGGGGGGGGGGGG7CFCGGGGGGGGDGGGGGGGGGGGGGGGGGFFGGEFGGGGGGGGGGGGGGGGGGGFGGGGGGGGGCFGG,FGGGCGGGGGGGGDGGDGGF9FEGGGGCFGF7FGG6F>FGGGGGFCGGGG9GGGCG7:FEBFGGGGCCBFEFGGGGCFD<GGGGGGGGGGCEGFGEGGDECFGGGGGGEFGGFFFGGAFE9CBFCCFC@<:9FCFCFGFFGGFGGGGGGFFGGGGGGGGCGFGEEEGGGGGGGGGGGGGGFAF8GGF<CGGGGGGGGGFCFGGGGGFGFGGGGFFGGGGGGGEGGEGGGEGGGGF9FFGGFFGGGGGGGGGGFFGGFGGGEGGGF9GGGGGGGGGGF@GEFFGFDGGFGGGGGGGGGGGGGCCCCC
@DZCM 63749
TGAGGAATATTGGTCAATGGACGAGAGTCTGAACCAGCCAAGTAGCGTGCAGGAAGACGGCCCTATGGGTTGTAAACTGCTTTTATAAGGGAATAAAGTGAGTCTCGTGAGACTTTTTGCATGTACCTTATGAATAAGGACCGGCTAATTCCGTGCCAGAAGCCGCGGTAATACGGAAGGTCCGGGCGTTATCCGGATTTATTGGGTTTAAAGGGAGCGTAGGCCGGAGAGTAAGCGTGTTGGGAAATGTAGACGCTAAACGTCTGCACTGCAGCGCGAACTGGTTTCCTTGAGTACGCACAAAGTGGGCGGAATTCGTGGTGTAGCGGTGAAATGCTTAGATATCACGAAGAACTCCGATTGCGAAGGCAGCTCACTGGAGCGCAACTGACGCTGAAGCTCGAAAGTGCGGGTATCGAACAGGATTAGATACCCT
+
@CCFGGGGFGGG,,CFGGGGGGEEFFD@FGGGGGGGGGCG<FFFGFGGGGGGGGGGGGGGC7CFGGGFGGGGGGGG9FFCGGGGFF9F?FFACFG9F<E?EAB9AEF<EFGG,EA<EFF9,5AFCFGGAFFEGGGFEAFGFGCEG735<ECCFB>FDFG,DF?G>G@@C9<3@C@.65C:DDBCEE@FFFBFG?FG;1<>:@CCFF<<CEGGFGDDEFEB;?E=BFEG?7#@AC5+DGGFF?#FCGEGGGGGGF=>3#@FF5AFFFFGGGGGGGGECGGEFGGFGFC<GGGGGE?:GDFF<FFFF8+:GGGFCFFF7FGCGGGGGGDGGGGGGGGGF9FFFE9,,DFDGGGFGFCCF7C@F7GGFAGGGGGFCFCC8GGEC7FEF9GGDGGGFFFCF7GF@CGGGFC7GEFFGFF@CFGFCGGGF<GGGGGCACCC
@DZCM 99226
TGAGGAATATTGGTCAATGGGCGAGAGCCTGAACCAGCCAAGTAGCGTGCAGGATGACGGCCCTATGGGTTATAAACTGCTTTTATAAGGGAATAAAGTGAGTCTCGTGAGACTTTTTGCATGTACCTTATGAATAAGGACCGGCTAATTCCGTGCCAGCAGCCGCGGTAATACGGAAGGTCCGGGCGTTATCCGGATTTATTGGGTTTAAAGGGAGCGTAGGCCGGAGATTAAGCGTGTTGTGAAATGTAGACGCTCAACGTCTGCACTGCAGCGCGAACTGGTTTCCTTGAGTACGCACAAAGTGGGCGGAATTCGTGGTGTAGCGATGAAATGCTTAGATATCACGAAGAACTCCGATTGCGAAGGCAGCTCACTGGAGCGCAACTGACGCTGAAGCTCGAAAGTGCGGGTATCGAACAGGATTAGATACCCT
+
FGGGFEEFGGGFFGGFGGGGGGGGGGGGGGGFGFGGGDGGGGCEFECFGGGGCEFFGGGGEGEGGFGGGFGGGGGGDGC@EEGCGGGGGGGEFGGGGGGGGG<BDAFGDDCFEFGGGGGGCFGGGGGGGGA?FEFGGG?EGG;EGDGGA4FF>=GG+FDFFGGGGGGGAFFGGG@FE?C86=DFEGGGGEF>FF<=CCGFEF@FGFECE?GGGF@@DCEBEGDGFEG,>@3CFGGGDGGGGFECFD:GFFEFFFFFCFCGGD><EEF@<7DECFDGGEB?@FCCGGGGGFCFFGEF=A,,<FFCF7C7GGF<CGGCFFGFGGDGFGGGGCGFEF?B<<,GEGF8EF@GGGGFEGGGGGGEGGGEFGGGGFCGCF?FCGFFEGGGGEFGCFCGGGGGGGGGGGGGGGGGGGFGGGGGDGF-FFGGGGGGGFGCCCCC
@DZCM 78341
TGAGGAATATTGGTCAATGGACGAGAGTCTGAACCAGCCAAGTAGCGTGCAGGAAGACGGCCCTATGGGTTGTAAACTGCTTTTATAAGGGAATAAAGTGAGTCTCGTGAGACTTTTTGCATGTACCTTATGAATAAGGACCGGCTCATTCCGTGCCAGCAGCCGCGGTAATACGGAAGGTCCGGGCGTTATCCGGATTGATTGGGTTTAAAGGGAGCGTAGGCCGGAGATTAAGCGTGTTGTGAAATGTAGATGCTCAACATCTGCACTGCAGCGCGAACTGGTTGCATTGAGTACGCACAAAGTGGGCGGAATTCGTGGTGTAGCGGTGAAATGTGTAGATATCACGAATAACTCCGATTGCGAAGGCAGCTCACTGGAGCGCAACTGACGCTGAAGCTCGAAAGTGCGGGTATCGAACAGGATTAGATACCCT
+
GFGCF<EGECFF,CFDFGCAFFDG7FE,EEG9F<-C<@,CFF<FFGCC,FCFFGGCEFC,8CEDECF8ECFE?FD<F9EDCGGGGGGGACCE4C<FGG,,C?B<FF8F8FBFGE,F,<:EBFF9F<BB@FEFG9@FC?FF,4+838+:?FCFGF7C7E,BF<DD>6<:C7:,@FE*3@<CF9CF7<C7<7<F;;:DFGF.?<<:?A9CC:A=C,=FGG<::**<88<#FCFEGC30AF5E8GGFFFDFD=9>>@9,GGGFCC5@<AFF<GDGEC83)9C:,+>3/9,,,8CC@+=ECEAF?A,,GGFF?<FE7EECCFD8GFFC7GEFDGFFAFB:,,9FEEC,E:,C,F<,F=@@7@<EGFFCFA<GGGGGFC6@E8FB@@+F,FFEFC;GFFGGGCFCD7GFFFC+:CF8F@E<EFF<GFGFFEGGFGCCCCCC
@DZCM 215
TGAGGAATATTGGTCAATGGGCGAGAGCCTGAACCAGCCAAGTAGCGTGCAGGATGACGGCCCTATGGGTTGTAAACTGCTTTTATAAGGGAATAAAGTGAGTCTCGTGAGACTTTTTGCATGTACCTTATGAATAAGGACCGGCTAATTCCGTGCCAGCAGCCGCGGTAATACGGAAGGTCCGGGCGTTATCCGGATTTATTGGGTTTAAAGGGAGCGTAGGCCGGAGATTAAGCGTGTTGTGAAATGTAGACGCTCAACGTCTGCACTGCAGCGCGAACTGGTTTCCTTGAGTACGCACAAAGTGGGCGGAATTCGTGGTGTAGCGGTGAAATGCTTAGATATCACGAAGAACTCCGATTGCGAAGGCAGCTCACTGGAGCGCAACTGACGCTGAAGCTCGAAAGTGCGGGTATCGAACAGGATTAGATACCCT
+
FGGGGGGGGGGGDEFGGFGEFFGGFGGGGGGGFFFGGGGGCF@FGGGGGGGFFGFEEGEGEGEGC@GGGGGFGGGCGGCFGGGGGGFFFFCFF,FGGG9EFFGG9?BDFGEGFGFCFFGFEGCFGGFGFGGG<FAFGGFG@FGGGG@DGGAFGCBFFF@DGFEF=8FCAC:AC>D@/@CF?;FGDG@EFBE:,<7>CCCBCCGF,AC/CB?2?#GDEEGFCGG5<FE=<9;CCCC?CCC;CCGD<FFFGC=@AGGGEFDCGGC@FFDEC7E>CGGF>D<=<<FGG8GCFDFGGGEFFAEE4<E,GFCCGFFGGF7GFCGGGGDGGGGGGGCDGGGGFGGGFGFE,D,GGGGGGFC@GEE@GGGGGGGGFFAGGFGGGGGGGDDF9GGGGGEFGGGGGEGGFEGGFGCGFDGGDGGGGGGGECFCGEFCGGGCCCCC
@DZCM 216
TGAGGAATATTGGTCAATGGACGAAAGTCTGAACCAGCCAAGTAGCGTGCAGGATGACGGCCCTCTGGGTTGTAAACTGCTTTTAGTTGGGAATAAAAAGAGGGACGTGTCCCTTATTGTATGTACCATCAGAAAAAGGACCGGCTAATTCCGTGCCAGCAGCCGCGGTAATACGGAAGGTCCGGGCGTTATCCGGATTTATTGGGTTTAAAGGGAGCGTAGGCCGGAGATTAAGCGTGTTGTGAAATGTAGACGCTCAACGTCTGCACTGCGGCGCGAACTGGTTTCCTTGAGTACGCACAAAGTGGGCGGAATTCGTGGTGTAGCGGTGAAATGCTTAGATATCACGAAGAACTCCGATTGCGAAGGCAGCTCACTGGAGCGCAACTGACGCTGAAGCTCGAAAGTGCGGGTATCGAACAGGATTAGATACCCT
+
FGGGGGGGGGGGGGGGGGGGGGGGGGGGGGGGGGGGGGGGGGGGGDGGGGGGGGGGGGGGFFGGGGGGGFGGGGGGGGGGGGGGGGGGGGDFGGGGGGGGGGFDGFGGGGGGGGGGGGGGGGGGGGFGEGGGFGFGGGEGGG@GG?GGGGFGG?6FGGGGGGGGFE6GGGGGGGGGGGGGGGGGEGGGGG<BFCGGAFC:CCECFGGGFCFGGGGGGGGGGGGGGGGGGGFGGGGCD;CFEFCF@EGGGGGG@FEFFFBGF:F>FGGGGFGDGGGGCBCGFGFGGFBB=FFDGF:BEFDGGGFFGDGGGGGGGFGGGGGFF9FGGGGGGGGGGGGGGGGGGGGGFGGGGFFF8GDFGGF>GGGGGGGGGGGGGGECFGFDGGDFC9CFDGGGGGGGGGGGGGGGGGC:GGGGGGGGGGGGGGGGGGGGGGGC8CCC
@DZCM 58341
TGAGGAATATTGGTCAATGGGCGAGAGCCTGAACCAGCCAAGTAGCGTGCAGGATGACGGCCCTATGGGTTGTAAACTGCTTTTATAAGGGAATAAAGTGAGAGTCGTGACTCTTTTTGCATGTACCTTATGAATAAGGACCGGCTAATTCCGTGCCAGCAGCCGCGGTAATACGGAAGGTCCGGGCGTTATCCGGATTTATTGGGTTTAAAGGGAGCGTAGGCCGGAGATTAAGCGTGTTGTGAAATGTAGACGCTCAACGTCTGCACTGCAGCGCGAACTGGTTTCCTTGAGTACGCACAAAGTGGGCGGAATTCGTGGTGTAGCGGTGAAATGCTTAGATATCACGAAGAACTCCGATTGCGAAGGCAGCTCACTGGAGCGCAACTGACGCTGAAGCTCGAAAGTGCGGGTATCGAACAGGATTAGATACCCT
+
EGFGGGGCFGGCEFGFEGGFEFEFEGGG<8,EFGGGFGGGGFGGCFFFGGGGEGGGGGGGEGGGGGG8EFECGGGEGEGGGFDCF,,CFFGDFEEF?FFGGFGGGGGFGFC<FFGGGFGGGGGGGFFEGGFGGGGEGFGG8<FGGGGGG9DFG6FE7F:GGGGGGGEEGE>;FFF:BCFGFGFGEF@GGGGCCBFD@GECFFCGGFGFEGGGGGGFCEEGE>:7<FEGGB?GCEFGEGEGFDDFD;D9FF@E:<5>@GGGGFCDF>EGGFGG?GGF>9FGGGGGFGGFCGFFGGGGGEEC,DACGFFEF,ADDGFECGGGGGGDGGCFEDB9C,FGFFF9GGGGGGGFGF9ECFCB-FGGGGGGGGGGE?GFFC9FCGGF7GGFCGGGGGGFF9GGGGGGGGGFGGGGGEGGFGGGFFGGGGGGGGGGFDFCCCCC
@DZCM 92441
TGAGGAATATTGGTCAATGGACGAGAGTCTGAACCAGCCAAGTAGCGTGCAGGATGACGGCCCTATGGGTTGTAAACTGCTTTTATAAGGGAATAAAGTGAGTCTCGTGAGACTTTTTGCATGTACCTTATGAATAAGGACCGGCTAATTCCGTGCCCGCAGCCGCGGTAATACGGAAGGTCCGGGCGTTATCCGGATTTATTGGGTTTAAAGGGAGCGTAGGCCGGAGATTAAGCGTGTTGTGAAAGGTAGATGCTCAACATCTGCACTGCAGCGCGAACTGGTTTCCTTGAGTACGCACAAAGTGGGCGGAATTCGTGGTGTAGCGGTGAAATGCGTAGATATCACGAAGAACTCCGATTGCGAAGGCAGCTCACTGGAGCGCAACTGACGCTGAAGCTCGAAAGTGCGGGTATCGAACAGGATTAGATACCCT
+
;CFGG<CFEGGGFFG@EDGGGGGGG@FGGFFFGFGGGF,E88EFG9FC@CFFFECF,CFGC:@FF,C,C<,>?FFFFGGD9F9FF9FFFGF<ACC9FGE,CF<FA,4DE8CEF<,A<,@,<EF<FFCD,,<CD<FCF<FCFF=C7+>>F9BFG<DD9%>3>F77C:FE>CCCC?FC4>:@7><FCFECE1<8@6<:C/F@CF1FGFGEFFFECEFC>8:62*E=FC:<EGFEGCBF1;2:C,;FDE6#;A;A:EF.3;8CF=F9CF:ACEC-@+FFEEFF>FB33,<D9GDE=7F@+A,<??ACF@CGGGCGFE:FFC?,FD7GGGGGGFGFCGGCB99FAF,GGFF@GFFGFF>-F@E@F:7CFCGGGF<FFE:CF?GECGGFGGGECFBEFB<GFEDGFCGGGF@GEFFF@<9GGFGGGGGGGFGGA@EA,C@B
@DZCM 219
TGAGGAATGTTGGTCAATGGACGAGAGTCTGAACCAGCCAAGTAGCGTGCAGGATGACGGCCCTATGGGTTGTAAACTGCTTTTATAAGGGAATAAAGTGAGAGTCGTGACTCTTTTTGCATGTACCTTATGAATAAGGACCGGCTAATTCCGTGCCAGCAGCCGCGGTAATACGGAAGGTCCGGGCGTTATCCGGATTTATTGGGTTTAAAGGGAGCGTAGGCCGGAGATTAAGCGTGTTGTGAAATGTAGACGCTCAACGTCTGCACTGCAGCGCGAACTGGTTTCCTTGAGTACGCACAAAGTGGGAGGAATTCGTGGTGTAGCGGTGAAATGCTTAGATATCACGAAGAACACCGATTGCGAAGGCAGCTCACTGGAGCGCAACTGACGCTGAAGCTCGAAAGTGCGGGTATCGAACAGGATTAGATGCCCT
+
GGGGDGGEFFGGDEGCEAFEEE@FFGGGGGGGGGGGFFFFGGGGGGEEFGGCFGGDCFCEEEEFGCFGFGCEFGGGGAFCEGGGGGGGCFGGGGGGGGGGGGFG,:@FEDG9<DCEFFECFGGFGDGAFFEGGGGGGGGGGGGGGGGFGDFGG8DEGGFFD8AF@E<FEFGGCFFG8FCBD3FEEFECGEGGC-CEC%7F<E1FDCCF2GFG<CC/<>FGCGDG?AC5GCEGCG9GGE@?>55F:?C,;:>>@9>C85CD>@1*C5<:,3C>1>@C68C>FDFFG,<,5,,FCEEC:C,GFDA8ACEEC,<,CE@++?+8FFCC=>@F,BFF<?AEA,9EC?<FE@EFFFAFCBB-C@GCCCF,GDGFFC9GFF9GFGG@CGEFCE;,F@EGGGFGFEEE<@AEAF@@CGGGGGGGGGGEGGFFGGGFEADA8C@C
@DZCM 94618
TGGGGAATATTGCACAATGGGGGAAACCCTGATGCAGCGACGCCGCGTGGAGGAAGAAGGTCTTCGGATTGTAAACTCCTGTTGTTGAGGAAGATAATGACGGTACTCAACAAGGAAGTGACGGCTAACTACGTGCCAGCAGCCGCGGTAAAACGTAGGTCACAAGCGTTGTCCGGAATTACTGGGTGTAAAGGGAGCGCAGGCGGGAAGACAAGTTGGAAGTGAAATCCATGGGCTCAACCCATGAACTGCTTTCAAAACTGTTTTTCTTGAGTAGTGCAGAGGTAGGCGGAATTCCCGGTGTAGCGGTGGAATGCGTAGATATCGGGAGGAACACCAGTGGCGAAGGCGGCCTACTGGGCACCAACTGACGCTGAGGCTCGAAAGTGTGGGTAGCAAACAGGATTAGATACCCT
+
G?@F@BFFGFGGGCFGF,CEC@CFEGFCF8FFGEAFFCGECFEGFFFGD::F:BEAECFGFGDFFGGDEGFGGGGGGFG9FGGGGFDFGEECGDGGGGGGGGGGGG?CFFGGFG8FEFGCCFGGGGGGGD>C7BFGEGDEGFGFGGGGEGGGFGGGGGGFG9=CGEFGGFC<<FE@EGGGCG<FFGGCAECC7CFGEGGGGGGGGGGDE8;FCGFC8FED=CFGGGFD<GGGFDFGGGGFGG>FD,GFF>DD@CEFDFGE>F<FABCGGGGFGGGCFFFFFGGFE7GEGFFECF:CEDGFGGFECGEGGF<CBGGGGFGGGF>=CEF<CF@E7EEEE88FC:@CAF:FE@DFCFAGFC<FDFC<9FFCB@-C,8FD8FCF<FECCCCGFEGFFGGFCCFF@DC,@@@6C;8CCCC@
@DZCM 95954
TGAGGAATATTGGTCAATGGGCGAGAGCCTGAACCAGCCAAGTAGCGTGCAGGATGACGGCCCTATGGGTTGTAAACTGCTTTTATAAGGGAATAAAGTGGAGGTCGTGACCTCTTCTGCATGTACCTTATGAATAAGGACCGGCTAATTCCGTGCCAGCAGCCGCGGTAAGACGGAAGGTCCGGGCGTTATCCGGATTTATTGGGTTTAAAGGGAGCGTAGGCCGGAGATTAAGCGTGTTGCGAAATGTAGACGCTCAACGTCTGCACTGCAGCGCGAACTGGTTTCCTTGAGTACGCACAAAGTGGGCGGAATTCGTCGTGTAGCGGTGAAATGCTTAGATATCACGAAGAACTCCGATTGCGAAGGCAGCTCGCTGGAGCGCAACTGACGCTGAAGCTCGAAAGTGCGGGTATCGAACAGGATTAGATACCCT
+
GGGGGGGGGFEFEFGGFCFG8CFG7FCDGFGGGGGGGGGGGGFGFFGGGGGGGG,FFEFGGGEGG8DG8F,FFGFC<FGGGGG?9FFE9F8=9CFFDEEDGAFGG?7@?,+:5BE<5,B9FGF,CF<FFGGFFGFGFGFFFGEEGDGGF7E?DFCGGDFFFGGEFEFGCCF#8;C?CCGGCCGGEGFGGGGGEEGGDGG:?C8GGGGCFFCFGE<FGEECEGG6EG>8GG>GGC<4GFG:GGGGGGF9D<@<:EFF>,GGEECFGGF<;BCDFF+,B,FGFGGGGFF8GGGGGGFCCC,A,,C::GEFCF<GGGGFC>4+DGGGGGGGGGGGFFEFAEGEFFGGF,<FGGEFGF@CGGD?77GGGFDFGFEF@:CC,GFB+8+CGEGGGGGGF9GFF@FGGFGGFCFCFGGGE<GGFEGF9GGGGGGGGDFCCCCC
@DZCM 222
TGAGGAATATTGGTCAATGGACGAAAGTCTGAACCAGCCAAGTAGCGTGCAGGATGACGGCCCTCTGGGTTGTAAACTGCTTTTATAAGGGAATAAAGTGAGTCTCGTGAGACTTTTTGCATGTACCTTATGAATAAGGACCGGCTAATTCCGTGCCAGCAGCCGCGGTAATACGGAAGGTCCGGGCGTTATCCGGATTTATTGGGTTTAAAGGGAGCGTAGGCCGGAGATTAAGCGTGTTGTGAAATGTAGATGCTCAACATCTGCACTGCAGCGCGAACTGGTTTCCTTGAGTACGCACAAAGTGGGCGGAATTCGTGGTGTAGCGGTGAAATGCTTAGATATCACGAAGAACTCCGATTGCGAAGGCAGCTCACTGGAGCGCAACTGACGCTGAAGCTCGAAAGTGCGGGTATCGAACAGGATTAGATACCCT
+
FG@CEFFEGGGGG6CFGFFGGGGGGEGFGGGGGGFGFCFGEFCFFGGGGGGGECFGGGGG++@CF@FGGFGC7CFGGGFFDFGGFGGGFG@E<8<FGGCFFCE?FGG?FF:AFGGCDFCFGEGGG9C<FGGGGGEDE?EF?CCEGGGGGFA9FFG7E1FCDG<DF8FEF9@,@FFCCFFGG>GE8F>CC=B=@2*7=FGCCFG<C<GGCFF:C?;8?8:=CEGCEG>3;@FEC:9<*FGECGGFFFD;C@=CCCC,DEGFC@<9B@980,EE7EF7>CC:,,BFD8@D,,GFCC??:E@?C54,7C7=F,FAD8@+:<74GFF@+7GGFFFGFGFGCGCGCFE,C,<FFE,ECFF:7FF:GEGGGGGCE@FF<GFDDGGFCDGGE<EGGGGGGGGGCGDFGEFGGGGCCCGGGGGGGGGGEFGGGGGGGGGC@,A-
@DZCM 223
TGGGGAATATTGCACAATGGGGGAAACCCTGATGCAGCGACGCCGCGTGGAGGAAGAAGGTCTTCGGATTGTAAACTCCTGTTGTTGAGGAAGATAATGACGGTACTCAACAAGGAAGTGACGGCTAACTACGTGCCAGCAGCCGCGGTAAAACGTAGGTCACAAGCGTTGTCCGGAATTACTGGGTGTAAAGGGAGCGCAGGCGGGAAGACAAGTTGGAAGTGAAATCCATGGGCTCAACCCATGAACTGCTTTCAAAACTGTTTTTCTTGAGTAGTGCAGAGGTAGGCGGAATTCCCGGTGTAGCGGTGGAATGCGTAGATATCGGGAGGAACACCAGTGGCGAAGGCGGCCTACTGGGCACCAACTGACGCTGAGGCTCGTAAGTGTGGGGAGCAAACAGGATTAGATACCCT
+
FGGGEECGGGGGGGGGGGGGGGGGGGGGGGGGGGGGGGGFGGGGGGGGGGGGGGCBFGGGGGGGGGGGGGGGGGGGGGGGGGGGGGGGGGGGGGGGGGF9FFGGGGCEFGGGFFGGGGGGGGGGGCGGGGGGGG8FGGGGGGGGGGGG?GEGGG9<DFGGGGGGFEGEFEDEFGC:GGGF?FGGGG:FFFF:GGGCBCCFEGDGGCE@,BFCG8FGFCFGGGGGGFEFGGGCGGGFGCGGCCDECFCCEFDGGGDBF=GFGGFFGGGGGGGF9CGGGFBBA9GGGGEGF?GFFD7>GGEGGGEFCGGGFGDGGGGGGGGGGGFFFGDGGFGFCFGGGGGGEGGGGGGGGGGFGGGGGGGGGGGFGGGGGGGGGGGFGGGGFFFGGCF;GGGGGGGGGGGGGGGGGGFGGFFA,,C@
@DZCM 95825
TGAGGAGTATTGGTCAATGGACGAAAGTCTGAACCAGCCAAGTAGCGTGCAGGACGACGGCCCTCTGGGTTGTAAACTGCTTTTAGTTGGGAATAAAAAGAGGGACGTGTCCCTTATTGTATGTACCATCAGAAAAAGGACCGGCTAATTCCGTGCCAGCAGCCGCGGTAATACGGAAGGTCCGGGCGTTATCCGGATTTCTTGGGTTTAAAGGGAGCGTAGGCGGCGGCGTAAGTCAGTTGTGAAATCGTGCGGCTTAACCGTGCAATTGCAGTTGATACTGCGGCGCTTGAGTGCACACAGGGATGTTGGAATTCATGGTGTAGCGGTGAAGTGCTTAGATATCATGAAGAACTCCGATCGCGAAGGCATATGTCCGGAGTGCAACTGACGCTGAGGCTCGAAAGTGTGGGTATCAAACAGGATTAGATACCCT
+
FF@DFGEFGGGGCCFGGG9FFGGGGGGGGGGGGGGGFGGGGGGC@CFGGGG,CEFEEG77:FFGFGGC@E@@FGCGGGGGGGGGDCDFFD74ADFAE9=E+A,FCC:B+EFGDAFGE,FE9FDFGGCFFGDGGGGGF7BEGG?FGEG,BFCFCF@FFFFCC>CF/8FC3GEGGFGGBFGC,:?FGEC<2F:3<2BE<<CC(FGGCCGFFFC@:CFFGDEG;8DFECECCEDFFGF@FCEGGGGFDG:6<CF7CF@1<@FFG+:7C8GGDFDDFFGGFD<=C9F>++7GGGFGFGGGCEFEFGFF8GGDGGGGGFEF9<+<GGGGEEGGFGGCCGFF<EF9CB9GFCF9GGGGGGFB-@GGGGGGGEFGGGGGGDGBGGFFECGFGFCCGDGGGGGGFGF8DGFF9GGFF?GGGGF<FGGGGGFF9FCGGEFA,CCC
@DZCM 81860
TGGGGAATTTTGGACAATGGGGGCAACCCTGATCCAGCCATGCCGCGTGCAGGATGAAGGCCTTCGGGTTGTAAACTGCTTTTGTCAGGGACGAAAAGGGCCGTGTTAATACCATGGTCTGCTGACGGTACCTGAAGAATAAGGACCGGCTAATTCCGTGCCAGCAGCCGCGGTAATACGGAAGGTCCGGGCGTTATCCGGATTTATTGGGTTTAAAGGGAGCGTAGGCCGGAGATTAAGCGTGTTGTGAAATGTAGATGCTCAACATCTGCACTGCAGCGCGAACTGGTTTCCTTGAGTACGCACAAAGTGGGCGGAATTCGTGGTGTAGCGGTGAAATGCTTAGATATCACGAAGAACTCCGATTGCGAAGGCAGCTCACTGGAGCGCAACTGACGCTGAAGCTCGAAAGTGCGGGTATCGAACAGGATTAGATACCCT
+
GFFFGGGGGGGGGGGGGGGGGGGGGGGGGGGGGGGGGGGGGGGGCEGGGGGGGGGGGGGGGGGGGGEEFGGGGGGGGGGGGGGGGGGGGGGGGGG7FGGGGGGGGGFFFGGGGGGGGGGFFGGGGGGGGGGFGAEGFAFGGGGGGGGGGGGGGGFGGG@>GGGGGGGGGGGGGGGGGGGGD:BFGFG>CEFGDGGGGGGGGGGGG7FFFGFCE8FFFGGGDGGGGEGGGGGGDEGEGGGGGGGGFFFGGGGGFGFBFCF:5@AGFDFGFFFFGCGGFFGGGGFFGGGFFGGGGGEFGGGGGGGFE<:<,GGGGFF?GGGF:GGGGCDCDGEC9GGGGGGGGGF9FGGGGGGGGGGGFDGGGGFFFF:GGGGGGGFGGFC,GGCGGEEDGGGGGGGEGGGGGGGGGFFCFGGGGGGGGGGGGGGGGGGGGGCGFFFGCCCCC
@DZCM 226
TGAGGAATATTGGTCAATGGACGAGAGTCTGAACCAGCCAAGTAGCGTGCAGGATGACGGCCCTATGGGTTGTAAACTGCTTTTATAAGGGAATAAAGTGAGCGTCGTGACTCTTATTGCATGTACCTTATGAATAAGGACCGGCTAATTCCGTGCCAGCAGCCGCGGTAATACGGAAGGTCCGGGCGTTATCCGGATTTATTGGTTTTAAAGGGAGCGTAGGCCGGAGATTAAGCGTGTTGTGAAATGTAGTTGCTCAACATCTGCACTGCAGCGCGAACTGGTTTCCTTGAGTACGCACAAAGTGGGCGGAATTCGTGGTGTAGCGGTGAAATGCTTAGATATCACGAAGAACTCCGATTGCGAAGGCAGCTCACTGGAGCGCAACTGACGCTGAAGCTCGAAAGTGCGGGTATCGAACAGGATTAGATACCCT
+
FEGGGFFFEFGGGGGGGGGGGGGGFG>FGDGGGGGGGGFGFD@EFFG:EFFFFGGGGEFD7@ECFFG<,CFC:EC?EDFGFFFGF9FFGGGFGFGGFC<CFG,=@FF@FF+AE9F,CFFC<BCEFGGGEE,?FFGGGFEFF+CFG@FEGFFEFGG9@FF<FFF?F6F@CEGFFE>F56C<>=?FEEECGEFCB<FEECCF=<B=C#7ECFCBGFFCEGG=EFEC@=%F;@FEG??GCFE0GGCF?FGFF@9CF/<D7<CCE6FD@CFFADF6FGF+69AFFACAFDD5BEGGGFFBCE8,45:,?B8++GGGGGGF7DFB@CC@+F:FEGGF<?EDAGGCFFCGGF@GFC9<C:F7FDF@F:7GGGFFDCECFCFFCF@,CGFFCAEGEGGGGGFCD7CFFCFE6+DGF:C8GGFDB,GGGDC<AGGGF8FCCCCC
@DZCM 227
TGAGGAATATTGGTCAATGGGCGGAAGCCTGAACCAGCCATGCCGCGTGAAGGACTAAGGCCCTATGGGTCGTAAACTTCTTTAGACGCAGAGCAATAAGGGCCTCGTGAGGTCCGATGAGAGTATGCGTAGAATAAGCATCGGCTAACTCCGTGCCAGCAGCCGCGGTAATACGGGGGATGCGAGCGTTATCCGGATTTATGGGGTTTAAAGGGTGCGTAGGCGGCGAATTAAGTCAGCGGTGAAAGACCGGGGCTCAACCCTGGAAGTGCCGTTGATACTGATGGGCTAGAATACCCTTGCCGTGGGAGGAATGAGTGGTGTAGCGGTGAAATGCATAGATATCACTCAGAACACCGATTGCGAAGGCATCTCACGAAGGGGCGATTGACGCTGAGGCACGAAAGCGTGGGGATCGAACAGGATTAGATACCCT
+
GGCFF<CFFG,@EFFFGCFFGGGGGGCFFFDFGGGGGGGGF8FGFFGGG76CCFGGFGGGCFGGGF9FGGCGGGF@FFGEGGGGGGGGGC@EGGGGGFGGGGGGGGGFGGE@FFF7F7CFDBFFGGF9>FECFFGGF9FFFFFC:FFGFFGGD:FDGGG@7<:FFGGGGFF@CFGCCFCGG7AF8ECGGGEFCFGC:+CCGF(GGFGD#FFGFGE;CCEE>CCCGGCG5;9GFAA3FCB>:DDDFCCG)7@ECCCD>0FDCFGFGCFFEC>FGGFFD3ECF,F,?,8?,<FED?::7FFGCB4+GDCFFFF9<CFECFGGGGGGGC>ECFC9FFAFACGGGFF?,9FAFGEE@FF@B,F7GGFCGGGGGEEC,@CGFFDFF@7F@GFFGGF7E,8FFGEFGGFFCGGEECGGDGFECAFGFGFFFCGFFFFC8CCC
@DZCM 87648
TGAGGAATATTGGTCAATGGGCGAGAGCCTGAACCAGCCAAGTAGCGTGCAGGAAGACGGCCCTATGGGTTGTAAACTGCTTTTATAAGGGAATAAAGTGAGTCTCGTGAGACTTTTTGCATGTACCTTATGAATAAGGACCGGCTAATTCCGTGCCAGCAGCCGCGGTAATACGGAAGGTCCGGGCGTTATCCGGATTTATTGGGTTTAAAGGGAGCGCAGGCGGCGGCGTAAGTCAGTTGTGAAATCGTGCGGCTTAACCGCGCAATTGCAGTTGATACTGCGTCGCTTGAGTGCACACAGGGATGTTGGAATTCATGGTGTAGCGGTGAAATGCTTAGATATCATGAAGAACTCCGATCGCGAAGGCATATGTCCGGAGTGCAACTGACGCTGAGGCTCGAAAGTGTGGGTATCAAACAGGATTAGATACCCT
+
FGGGGGGGEFGGGGGFFGGDFEEC+FEGGFGGGGGGGGGGGGGGGGGGEGGGGGGCGGGGGGD7FGFGFEFGGGGGGDGDF<FGFFGGGGGEFF9FGGGGGGGGFGG@<FCFGGGGG9CFGFCFFGGFGGFGGGGFGGGFGGC7FGGGGCFEGGGGFGGGGCDGGGEGEGGFCCGGGGGFFGGGGG=FEGG>GGGGBCF9:CFGGG9<FFG<GGCCCEGGGGGCCFCEDEGGCFCFDFGGGGGFFGBEGGCF?FGGGGFFGGGGDCGGFGDG9FGFFFFGGGGGFC?E<GGD9GFGGGEA,,EGFCGGGFAAGFFC,<CGGGGEEGGGGGGGEF<C<GGGFFEF,GGGCGGGGGGGFGFF7DGGGFEGGGGGGGGGGGGGFGGFCFGGEECGFFGFGFEF<CCGGGGGGGGGGGGGGGFFAFFEEGGFF8GCCC?C
@DZCM 229
TGAGGAATATTGGTCAATGGACGAGAGTCTGAACCAGCCAAGTAGCGTGCAGGATGACGGCCCTATGGGTTGTAAACTGCTTTTATAAGGGAATAAAGTGAGTCTCGTGAGACTTTTTGCATGTACCTTATGAATAAGGACCGGCTAATTCCGTGCCAGCAGCCGCGGTAATACGGAAGGTCCGGGCGTTATCCGGATTTATTGGGTTTAAAGGGAGCGTAGGCCGGAGATTAAGCGTGTTGTGAAATGTAGATGCTCAACATCTGCACTGCAGCGCGAACTGGTTTCCTTGAGTACGCACAAAGTGGGCGGAATTCGTGGTGTAGCGGTGAAATGCTTAGATATCACGAAGAACTCCGATTGCGAAGGCAGCTCACTGGAGCGCAACTGACGCTGAAGCTCGAAAGTGCGGGTATCGAACAGGATTAGATACCCT
+
GGGGGGGFGGGGGGGGGGGGGGGGGGGGFFGGGGGGGGGGGGGGGGGGGGGGGGGGGGGGGGGGGGGGGGGGGGGGGGFGGGGGGGGGGGGGGGGGGGGGGGGGGGGGGGGGGGGGGGGGGGGGGGGGGGGDGGGGGGGGGGDGGGGGGGGGGGGGGGGFGGGGGGDGGGGGGGGEEGGGGGGGGGGGGG7CF<CEEFGDC:GGGFFGFGGFGGGGGGGGGGGGGFGCGGGGGGGGGGEEGFGGFGGGGGFFFGGGGGGGGGFFGFGGFGGGGGGGFFGGFECGGD,?GGGGGGFGFD8?9GFEFDGFGFCFGFGGGGGGGGGGGGGGGFFGGGGGGGFGFGGGGGGGGGGGFFE@EGGGGGGGGFDGGFCGDGFGGFFEDGFGGGGGGGGGGGGGGCGGGGGGFCF7GEEGGGGGGGGGGGGGGGGGGGGCCCCC
@DZCM 230
TGGGGAATATTGCACAATGGAGGAAACTCTGATGCAGCGACGCCGCGTGAGTGAAGAAGTAGTTCGCTATGTAAAGCTCTATCAGCAGGGAAGACAGTGACGGTACCTGACTAAGAAGCTCCGGCTAAATACGTTCCAGCAGCCGCGGTAATACGTATGGAGCAAGCGTTATCCGGATTTACTGGGTGTAAAGGGAGTGTAGGTGGTATCACAAGTCAGAAGTGAAAGCCCGGGGCTCAACCCCGGGACTGCTTTTGAAACTGTGGAACTGGAGTGCAGGAGAGGTAAGGGGAATTCCTAGTGTAGCGGTGAAATGCGTAGATATTAGGAGGAACACCAGTGGCGAAGGCGGCTTACTGGACTGTAACTGACACTGAGGCTCGAAAGCGTGGGGAGCAAACAGGATTAGATACCCT
+
FFG<CCEGGGGGGGGAFGGGFGGGGGF9FGGGGGGGFFCGGGGGCGGGGGG?FFGGGGGGGCGGGDEGDGGGGGGGGGGGGGGGGGGGGCFFGGGGGG9<E@C+B:EFAEC,,=5??FABAFGGECECGGFGDF,BFDD@FEDEC@B70:5BA5FC<:@D;77DEC@?<C<B;F=FECED;F%F6F<;8FFFGGGFGGFFFCCCCGGFC:<GGFFCFBCC,CFF<CFECGFDE,>3//ECFFDGFCE8E8B7:<C:D?B?FGFE=;DGEAE<,FAA.=?GCGDGGGFFA,GGGA9FCEFEFEC:EEEFGGGGGGFF7GGGGGGFE,GGCFEGGG@GF<?GCGGFGGEFF7GGFEE<GGFGFE,GFFGEGFFCCGGGFFFCFCGFGEF7EGGGGGFGGGGFFFGGGGGGGFGCCCCC
@DZCM 231
TGAGGAATATTGGTCAATGGACGAAAGTCTGAACCAGCCAAGTAGCGTGCAGGACGACGGCCCTCTGGGTTGTAAACTGCTTTTAGTTGGGAATAAAAAGAGGGACGTGTCCCTTATTGTATGTACCATCAGAAAAAGGACCGGCTAATTCCGTGCCAGCAGCCGCGGTAATACGGAAGGTCCAGGCGTTATCCGGATTTATTGGGTTTAAAGGGAGCGCAGGCGGCGGCGTAAGTCAGTTGTGAAATCGTGCGGCTTAACCGTGCAATTGCAGTTGATACTGCGTCGCTTGAGTGCACACAGGGATGTTGGAATTCATGGTGTAGCGGTGAAATGCTTAGATATCATGAAGAACTCCGATCGCGAAGGCATATGTCCGGAGTGCAACTGACGCTGAGGCTCGAAAGTGTGGGTATCAAACAGGATTAGATACCCT
+
FFGGGFGGGGGGG,CEGGGGGGGGGGGFGGGGGGGGGGGGFGGGGGEGGEFFFGFGG@EGDGGGGFDFGFGDGGGDCGGGGGGGGF??FF=FGGGGGGGGGGGGGGGGGGGGFFGCFEFFFFGGGGGGGGGFGCGGGGGGBFG4GGG?=GGGGGGF@FFFCFFFGCGGGDEG@EF?EEECCC9FCGFGGGGGGCGGFGGGFGGEGFFGCCFGGGGDGGGGDEDEGGGDGGGGGFGGGGG,@CD9FFGGGG@FEFGGGDFGCGGF=EAFFGFGGGGGE<?B@FFFG8+GGGGGGGGD:FECGFGGF<FE9GCFFGGGF9FFGGGGGGGFF9GF9GGFFAGGGAFGFFA9GGFGFF@-GGFCCGEGGGGGGGGGGGEEGGGFAGGGGGFGGGGGGGGGCCGGGGGGGGGGGGGGGFGGGGGGGGGGGGGGGGDCCCCC
@DZCM 232
TGAGGAATATTGGTCAATGGACGAAAGTCTGAACCAGCCAAGTAGCGTGCAGGACGACGGCCCTCTGGGTTGTAAACTGCTTTTAGTTGGGAATACAAAGAGGGACGTGTCCCTTATTGTATGTACCATCAGAAAAAGGACCGGCTAATTCCGTGCCAGCAGCCGCGGTAATACGGAAGGGCCAGGCGTTATCCGGATTTATTGGGTTTAAAGTGAGCGCAGGCGGCGGCGTAAGTCAGTTGTGAAATCGTTCGGCTTAACCGTGCAATTGCAGTTGATACTGCGTCGCTTGAGTGCACACATGGATGTTGGAATTCATGGTGTAGCGGTGAAATGCGTAGATATCAGGAAGAACTCCGATCGCGAAGGCATATGTCCGGAGTGCAACTGACGCTGAGGCTCGAAAGTGTGGGTATCAAACAGGATTAGATACCCT
+
C8EGGGGGGGFFFEFFGGF8EFGGGGEGGGAFFGGG8AFGFD<FCFFCCB<,CBEF@@CEC:CFG8EF<C7+4CFGDGFGGGFFD8<FCC7FFDF9EE98E<8F+DFFCGGFFCGCBAA?EFBFGFFDFGG,,C<CG7EF>+:3@FGF9FGG?,+3@EFG<5@D@1@:FFGG@FGGGGG>);<8CE8B;1#):<*:<CEC38;;<+<<;0:AF.C9GDCEED=EGG5CF<:CD;,<,#*>D;>,@+9@9;1/;>78GF>C=D9,=+5C@FB.DCF,=,:+F+@+F@4,<FCGGGFF:;EC,A,F8@FDEEFC,,FGFDCCFGGGGGGDFFAGGFFCB,F;AFFGFGDAFGGFF@@-:7F@7EGFFCECC,<@9FGFECGGFGFAFCEF7GGGCF8EE7GGDCE<FEB,>GGGGGGGGGGGGGGGFFGGGGGCCCCC
@DZCM 233
TGAGGAATATTGGTCAATGGGCGAGAGCCTGAACCAGCCAAGTAGCGTGCAGGATGACGGCCCTATGGGTTGTAAACTGCTTTTATAAGGGAATAAAGTGAGAGTCGTGACTCTTTTTGCATGTACCTTATGAATAAGGACCGGCTAATTCCGTGCCAGCAGCCGCGGTAATACGGAAGGTCCGGGCGTTATCCGGATTTATTGGGTTTAAAGGGAGCGTAGGCCGGAGATTAAGCGTGTTGTGAAATGTAGACGCTCAACGTCTGCACTGCAGCGCGAACTGGTTTCCTTGGGTACGCACAAAGTGGGCGGAATTCGTGGTGTAGTGGTGAAATGCTTAGATATCACGAAGAACTCCGATTGCGAAGGCAGCTCACTGGAGCGCAACTGACGCTGAAGCTCGAAAGTGCGGGTATCGAACAGGATTAGATACCCT
+
FGGGGGGGGGGGGGGGGGGDGGGGGGGGGGGGGGGGGGGGGGGGGGDGGGGGGGGGGGGGCGEGGGGGGFGGGGGGGGGGGGGGGGGEGGGGGGGGGGGGGGGGEGGGGGGGDCFGGGGGGGGGGGGGGFGGGGFGGGGGGFFGGGGGGFGGGG9GGGGGGGGGGGGEFGG@GGGGGGGGGGG>GE>FGG:?DFFFEFFFFCFGFGGGGEFCGGDEDEECGGGGGGGEFCGGGFGDEDGGGGGGFFGGGGFGFFGDCGCGGEF3<FGGFFFFCGGGF<GFGGGGFFFCFCFE8>BCGGCFFGFFGGGGGGFB<FG>GGGF8GGGGGCGGGGCFGGGGGGFFFGDFFE7F9GGGGF@GEGDGGGGGGGGFGGGGGGGGGGGCGGGGGGGEGGGFGGGGGGGGGGGGGEEECF@GGGGGGGGFGGGFGGGFGGCCCCC
@DZCM 234
TGGGGAATATTGGTCAATGGGCGAGAGCCTGAACCAGCCAAGTAGCGTGCAGGATGACGGCCCTATGGGTTGTAAACTGCTTTTATAAGGGAATAAAGTGAGTCTCGTGAGACTTTTTGCATGTACCTTATGAATAAGGACCGGCTAATTCCGTGCCAGCAGCCGCGGTAATACGGAAGGTCCGGGCGTTATCCGGATTTATTGGGTTTAAAGGTAGCGTAGGCCGGAGATTAAGCGTGTTGTGAAATGTAGATGCTCAACGTCTGCACTGCAGCGCGAACTGGTTTCCGTGAGGACGCACAAAGGGGGCGGAATTCGTGGTGTAGCGGTGAAATGCTTAGATATCACGAAGAACTCCGATTGCGAAGGCAGCTCACTGGAGCGCAACTGACGCTGAAGCTCGAAAGTGCGGGTATCGAACAGGATTAGATACCCT
+
GGGGG@FFGGFGCFGFGGGFGGGC:FFFGGGGFGGGGGGGGCFFGGEGGGGGGGGFGGGGGGGGGGDGGGGGGG9FEGDGGGGGEGGGGGGGGG9?FGGGGCFGGGGGCFCAFFFGGGGGGGGGCFFFGGGFFGGGGFFFGGGGFCF@FGGGCFGDFCFGGGGGEEGG0CG@GGF>1C8>4FCFDCF<FEFGGGGG#FG?DE<EEFC@C8?BB=#*2DFE>?GGCFCFCEGEF/<FGGEGGGGEECD??A9><DCEF=FGGGGFF@E<C?CE>FFCFBGGFGGGG@FFA,<CECGGGGGGFFA:F7DGGGGFGEB++F7GGGGGEFFF<<GDGF?8E9FCFGFGFFFGGGFFF?CCFEGF@@F7GGGGGFFFFCEC8FGF@C+<,<F>GGGGGGFC87F8FDGF?GGGGDGGGGGGGGGGFGGGFF;CC,FC,C@-
@DZCM 235
TGAGGAATATTGGTCAATGGGCGAGAGCCTGAACCAGCCAAGTAGCGTGCAGGATGACGGCCCTATGGGTTGTAAACTGCTTTTATAAGGGAATAAAGTGAGAGTCGTGACTCTTTTTGCATGTACCTTATGAATAAGGACCGGCTAATTCCGTGCCAGCAGCCGCGGTAATACGGAAGGTCCGGGCGTTATCCGGATTTATTGGGTTTAAAGGGAGCGTAGGCCGGAGATTAAGCGTGTTGTGAAATGTAGGTGCTCAACATCTGCACTGCAGCGCGAACTGGTTTCCTTGAGTACGCACAAAGTGGGCGGAATTCGTGGTGTAGCGGTGAAATGCTTAGATATCACGAAGAACTCCGATTGCGAAGGCAGCTCACTGGAGCGCAACTGACGCTGAAGCTCGGAAGTGCGGGTATCGAACAGGATTAGATACCCT
+
GGGGGGGGGGGGGGGCFGGGGGGGEGDGGGGGGGGGGGGGGGFGGGGGGGGGGGGGGGGGFGGGGFGGGGGDBFFFGFGFGFGGFGGGGGGFEFGGGGFGGDCFGGGGGFGGGGGGADFFDGGGGEGGGGGGFFFGG9F@=B>CGGDGGGGGC>=:DDFF9@FFGGGGGGGGFF>FCFECFFDGDGGGGGD7<FEE?CC3CFGGGFFEGFFFGGDGC8CCDGC;GGGDGEGGFGGFDGECFFGGFGGGGGF<#:F7@BFGCCE9GGGGF7F6CGF>1AFGGGGGD,D8CGGFGFF??=,7,<98F@DEGGGGGGGGGFCCGGGGDGGF9GGGGFGFE,GGGGGGFCB,CGFGGF:7GCFGDGGGGGGGGFCGGF9GGGGGGDFE<GFGGGGFDGGGF@GEEEEDGGGGGEFGGGGGGGGFGGGGFFFEFDGCCCCC
@DZCM 81935
TGGGGAATATTGCACAATGGAGGAAACTCTGATGCAGCGACGCCGCGTGAAGGATGAAGTATTTCGGTATGTAAAGCTCTATCAGCAGGGAAGATAGTGACGGTACCTGACTAGGAAGCTCCGGCTAAATACGTGCCAGCAGCCGCGGTAATACGTATGGAGCAAGCGTTATCCGGATTTACTGGGTGTAAAGGGAGTGTAGGTGGCCATGCAAGTCAGAAGTGAAAATCCGGGGCTCAACCCCGGAACTGCTTTTGAAACTGTAAGGCTAGAGTGCAGGAGGGGTGAGTGGAATTCCTAGTGTAGCGGTGAAATGCGTAGAGATTAGGAGGAACACCAGTGGCGAAGGCGGCTCACTGGACTGTAACTGACACTGAGGCTCGAAAGCGTGGGGAGCAAACAGGATTAGATACCCT
+
CFEAEB@FFGGGGGGGGGGFGGGGGGGGGGGGGGGGD,@FFGGGEGGGDEFGGCCEFGGGFFGECCFF<FGAAFGDGFFGGGGFFEEFGGGG7FGG9FFAFGGGGG9EFFGGGGFGGGGGGGGAB4CFGGFGGGFFGGFGFGGFDGGDGGGGGDFGGGGGGGGGGGGGFE:=GGGGGD;@CGGGGGGG=F<FFGFGGGFGGGGGDFGGGGFGFGGFDGFGFGF;BCGGFFGGFDECCFGFCC>DGGGGFF?CGGGEGEFEFGGFFFFGFFGGGGGF>@CE6GGGGEBBCFDCDFBCFEGFGGGGEGGGFFGFEGGGGF?=E;,FCF,DFGGGDGGGGGGGECGGGEDGGGGGF@,GGGGGGGGGFFGGGGGGGGGGGDGGGGGGGGGGGGGGGFGGGGGGGGGGFGGGGGFCCCCC
@DZCM 52903
TGAGGAATATTGGTCAATGGACGAAAGTCTGAACCAGCCAAGTAGCGTGCAGGATGACGGCCCTCTGGGTTGTAAACTGCTTTTAGTTGGGAATAAAAAGAGGGACGTGTCCCTTATTGTATGTACCATCAGAAAAAGGACCGGCTAATTCCGTGCCAGCAGCCGCGGTAATACGGAAGGTCCAGGCGTTATCCGGATTTATTGGGTTTAAAGGGAGCGCAGGCGGCGGCGTAAGTCAGTTGTGAAATCGTGCGGCTTAACCGTGCAATTGCAGTTGATACTGCGTCGCTTGAGTGCACACAGGGATGTTGGAATTCATGGTGTAGCGGTGAAATGCTTAGATATCATGAAGAACTCCGTTCGCGAAGGCATATGTCCGGAGTGCAACTGACGCTGAGGCTCGAAAGTGTGGGTATCAAACAGGATTAGATACCCT
+
GFFFFGGGGGGGGFGGGGGGGGGGGGGGGGGGGGG?ECFCFGDEFFGGGGGFFFGGGGEGFEGF@FGFFFGGFGFGGGCFCFFGGGGGGGGGGG<E?FCEEGGGCFGGGFGEGGFFG9<FEGGGGCCGGGGGFGGFGGGGFFECG?GGGGCG@FGGGGGGDEGCBCF<FEGGCFCC:CFGGGGBFDGGG;C=CDGDEFB>0:EFGFG>CB<=CGGDEGC8EE>E8CGEFEDEGFGF7GCFGGGGGG@E:@<FC<CD8CCCFFC>GGGGDGGFFCGFFAGFF:@+FC+<,FE8,FDF8F:8GGGGF?4,AGFADDGFAB?B?,EGEC,FGFGGGGGGGGFE?;C,9FEFAFGF<:F@CF@+:>DFGGFCEDF@FF@,7GGGFFGFE@GGGF@GFF<CF7>GGEAGGGGGGGF8GGEF8GFCECFFFC,GGGF@CCCC
@DZCM 67752
TGGGGAATATTGCACAATGGGGGAAACCCTGATGCAGCAACGCCGCGTGAGTGATGAAGGTCTTCGGATTGTAAAGCTCTGTCTTTAGGGACGATAATGACGGTACCTAAGGAGGAAGTGACGGCTAACTACGTGCCAGCAGCCGCGGTAAAACGTAGGTCACAAGCGTTGTCCGGAATTACTGGGTGTAAAGGGAGCGCAGGCGGGAAGACAAGTTGGAAGTGAAATCTATGGGCTCAACCCATAAACTGCTTTCAAAACTGTTTTTCTTGAGTAGTGCAGAGGGAGGCGGAATTCCCGGTGTAGCGGTGGAATGCGTAGATATCGGGAGGAACACCAGTGGCGAAGGCGGCCTACTGGGAACCAACTGACGCTGAGGCTCGAAAGTGTGGGTAGCAAACAGGATTAGATACCCT
+
F<CCGCFFFFF@<EEFGGGGGCCCEGGGGGGGGGGGGGDFGDGGDF@7F,B?FGGFGFGGFEFGGGGCFFGFGGGFGGGGFFFGGDFGFFGGGDECCFF9?=@F@FFFEF<,5BFGGEFGFCGDGCFD<<FF+DFDGGGGFFFEEGEG=7>@F@BFFFDE<>GGGEG@F7>FD;FEE7<4GGCFCFFFEG<:GGGEFGE>EFGGGGD;CG>@FGGGGGGE3@AFFF@9@C33GGEG::CFFGGGF9EF<FGFEGC;FECDAGEFCC8AFA,GGGGFFGGFFFGCE7GGGGGFEFCF@C=8FGFEGGGGF?F?DGGGDGFGCF7EEEGFCCEC:CEEFGGGEFGDGEGGGFD9GGGCGCGGE<FCFFGGGGGGGFGG?GFCCGGFFGFEGGGGFGFGGGGFCGGFE<,FEFGCCCC<
@DZCM 239
TGGGGAATATTGCACAATGGGGGAAACCCTGATGCAGCAACGCCGCGTGAGTGATGACGGCCTTCGGGTTGTAAAGCTCTGTCTTCAGGGACGATAATGACGGTACCTGAGGAGGAAGCCACGGCTAACTACGTGCCAGCAGCCGCGGTAATACGTAGGTGGCATGCGTTGTCCGGATTTACTGGGCGTAAAGGGAGCGTAGGCGGACTTTTAAGTGTGATGTGAAATACCCGGGCTCAACTTGGGTGCTGCAGTTCAAACTGGCAGTCTTGAGTGCACGAGAGGTGAGTGGAATTCCTAGTGTAGCGGTGAAATGCGTAGATATTAGGAAGAACACCAGTGGCGAAGGCGACTCTCTGGACTGTAACTGACGCTGAGGCTCGAAAGCGTGGGGAGCAAACAGGATTAGATACCCT
+
FGCGGFDFFGGGGGGGGGGG,@FG7F@CFGGGECFGGG-F<FECGGGGGE,?FFGGGGGGGGFG<@FD=FC:9FGCGGDF9F<FFCGGGG@+6>7FG998CC+4DF5EF8FE,++CC83CF>-B<3F<<9+,8+/C:=F<CC;EC<4>FGDFG?B>,,?#$FC)#C1GGE;GCFGGG?:(>=9F=FF<=C81<GE0>C:?CFDC<E8CF+FCA/<:D#D8GG>FCE:<9CF=GFBCGFED<8GGFA8,,FBDE,BFEAGGGFB,,FF<FB,FDEFC9++,,GFAB,99,,GGGEEEFAFBGGGGGGGGGGGGGGGGFFFCCFCE,<GCFGGGEGGFFC,BB7GGGGGGFCC6,C6CGFE,F9DGDFE,;GGGEGGGF7GF?GGGGGGGGFEFC,E9FAGGGGGGGGGGGGGCCCCC
@DZCM 240
TGGGGAATATTGCGCAATGGGGGAAACCCTGACGCAGCAACGCCGCGTGATTGAAGAAGGCCTTCGGGTTGTAAAGATCTTTAATTAGGGACGAAACAAATGGCGGTACCTGAAGAATAAGCTCCGGCTAACTACGTGCCAGCAGCCGCGGTAATACGTAGGGAGCAAGCGTTATCCGGATTTACTGGGTGTAAAGGGCGCGCAGGCGGGTCGGCAAGTTGGAAGTGAAATCTTTGGGCTTAACCCATAAACTGCTTTCAAAACTGCTGGTCTTGAGTGATGGAGAGGCAGGCGGAATTCCGTGTGTAGCGGTGAAATGCGTAGATATACGGAGGAACACCAGTGGCGAAGGCGGCCTGCTGGACATTAACTGACGCTGAGGCGCGAAAGCGTGGGTAGCAAACAGGATTAGATACCCT
+
G8FGGD7FCGGFG7FGGGGGGGGGGGC<BFGGEGEEBCF@FGGGGDEGGGGFFDFGG@GGFEFFGGD=FFGGGGG99FFGGA@EFGCGCEGFFGDB>BFFGG,4C::>BAFG<FF9DF99<<FC8<CB+F,D,>@38@7FGFF,>@F**145>)4=CF?1<::1#C>AF9FF74GE6F<<?C>$?CFFF8;/2FGF88;GGF;CEC5>>C#:EEEFEGFF@@?,=,;<E?,#3#F+F<>@C>GF<C=F8FF:,>=CF4,3FCCFFFF#0@CDGGCDDF;4;88E==FB++:EEGFE=8CC@+FE<87DFEE<FE?B,7CGFFF<FGFECDGFF<?EFFCCEEEDEECGFCF>ECC7668FEFC6E9FGGGC@F@GFCFCGFC@7DGGF:GGFFGF@<GFFGDGGGGFAFFGGGGCCCCC
@DZCM 96762
TGAGGAATATTGGTCAATGGGCGAGAGCCTGAACCAGCCAAGTAGCGTGCAGGATGACGGCCCTATGGGTTGTAAACTGCTTTTATAAGGGAATAAAGTGAGCCTCGTGAGGCTTTTTGCATGTACCTTATGAATAAGGACCGGCTAATTCCGTGCCAGCAGCCGCGGTAATACGGAAGGCCCGGGCGTTATCCGGATTTATTGGGTTTAAAGGGAGCGTAGGCCGGAGATTAAGCGTGTTGTGAAATGTAGACGCTCAACGTCTGCACTGCAGCGCGAACTGGTTTCCTTGAGTACGCACAAAGTGGGCGGAATTCGTGGTGTAGCGGTGAAATGCTTAGATATCACGAAGAACTCCGATTGCGAAGGCAGCTCACTGGAGCGCAACTGACGCTGAAGCTCGAAAGTGCGGGTATCGAACAGGATTAGATACCCT
+
CGGFG@FFGGGGGGGGFGGGGGGGGGEGGGGGGGGGGGGFGG9FCEGGGGGGGEFGFG>FCFGGGFEFFFDFGGGGGCFGGAEGGGGGGFFFGCFFFFGGGGGGGGGGGGGGGGGGGFGGGGGGGGA<BDFGGGGGGGGGGGG?GGGGG9>BFFEGGGFGFGGGGGGGEGDGFGGGGGCFCFGGGGGGGEGFGGFECFB0GGGFGG@GF?FDGGGFGGFGGFGGGGGFGEGFFGGGGGGGFDADGGGGGD(C<GGGGGGGGGEDFGGGGGFEDGFEFFGGGFDF8GF<9GFGGEEEGGGGFFFE:7CGDGGGGGGGGEFFGGGGGCGGFFEFFFGCCE<EDFFC?GGGGFFFCFEGGGGGGGGGGGFGGGFGGGGGGGGGFGGGFCFFGF;GFCGGGGGGGGGGFFF7EECGGGFGGGGFGFFGGFGGGGGC@C@C
@DZCM 68964
TGAGGAATATTGCACAATGGGGGAAACCCTGATGCAGCAACGCCGCGTGAGTGATGAAGTATTTCGGTATGTAAAGCTCTATCAGCAGGGAAGAAAATGACGGTACCTGACTAAGAAGCCCCGGCTAACTACGTGCCAGCAGCCGCGGTAATACGCATGGTGCAAGCGTTATCCGGATTTACTGGGTGTAAAGGGAGCGTAGACGGTTTGGCAAGTCTGATGTGAAAGCCCGGGGCTTAACCCCGGGACTGCTTTGGAAACTGTAAGACTAGAGTGCAGGAGAGGTAAGTGGAACTCCTAGTGTAGCGGTGAAATGCGTAGATATTAGGAGGAACACCAGTGGCGAAGGCGGCTTACTGGACTGTAACTGACGTTGAGGCTCGAAAGCGTGGGGAGCAAACAGGATTAGATACCCT
+
GG<FGGGGGGGGGGGGGF<FCEFGGGGGGDCFGFFFGGCFGGGGGGGGGGGAFG9EFEGGGGGGGGDFCFFGFFGGGGGGGGFFFGFGG7<EFGGCFGFCFDEFFGGGFGGGFFAFGGG?FGGGEEFF>@FFFFGFFGGDFGFG=CFDCEEFFG@*7#@B.>=GFGGFFGDGGGGGG8C=FFFFDC:F<GGGGFCCEE?:FGDGFG88F#GGGFEGEGGF9F$FGGG=ECCEEDC>:=BCGG8EGGGGEFEE<FFF;GEEEGGF##,'?,GGGGF3:9GGGGGGGDGGGFFFFE<F8E,,FCGGGGGGGGFGGEGGGGFDGGGGFCFFEFDGFE<@GEGGGGGGECFEEEGEFE9FFCCEE@,GGGGDGGGGGGGGDGDGGGGGGGGGGGGGGGGGGGGGGGGGEGGGF@GCCCCC
@DZCM 243
TGGGGAATATTGCACAATGGAGGAAACCCTGATGCAGCGACGCCGCGTGAGTGAAGAAGTACTTCGTTATGTAAAGCTCTATCAGCGGGGAAGAAGGTGACGGGACCTGACTAAGAAGCTCCGGCTAAATACATGCCAGCAGCCGCGGTAATACGTAGGGTGCAAGCGTTATCCGGATTTACTGGGTGTAAAGGGAGTGTAGGTGGCCATGCAAGTCAGAAGTGAAAATCCGGGGCTCAACCCCGGAACTGCGTTTGAAACTGGAAGGCTAGAGTGCAGGAGGGGTGAGTGGAATTCCTGGTGTAGCGGTGAAATGCGTAGATATTAGGAGGAACACCAGTGGCGAAGGCGGCTTGCTGGACTGTAACTGACACTGAGGCGCGAAAGCGTGGGGAGCAAACAGGATTAGATACCCT
+
FGGGGDGGGGGGGGGGFGGFF@F7FG8,CFEGGGGGGGCGGGGGGGGFGGG?CE,B?FE,6,CFCF,,,CFGGGG9FEGG9F?EAF+@CGG7CF8,,,,,:F@+C+BF8FG<,,,,,8,FF,4>><<3::@F$5DC@-50>C9?/(42<DDDC:>B:)02*8*GE8;EF>BEFB@?.+F82<<C95+8+CBFGGE:C?FE:@94C3,,2,,>,4EC>,?5,DFF>2**EF@7<FGF@+@383++CF=>:CC6,,55@C<FFGF::,EEC,8F,FFFF8ECGGGGFFFECFGGGFEFB,+,GFGGGEGGGGGFFDGFCFGFFAGGFCGGGF9GGFCGFF<7CGEGGCGGFC@C,F88GFFCCFAGFCFE<GFC,GGGGGB@,GGGGGECGGGGGGGGFCGGGGGGGGGGGGFCA8CA
@DZCM 244
TGAGGAATATTGGTCAATGGACGAAAGTCTGAACCAGCCAAGTAGCGTGCAGGATGACGGCCCTCTGGGTTGTAAACTGCTTTTAGTTGGGAATAAAAAGAGGGACGTGTCCCTTATTGTATGTACCATAAGAAAAAGGACCGGCTAATTCCGTGCCAGCAGCCGCGGTAATACGGAAGGTCCAGGCGTTCTCCGGATTTATTGGGTTTAAAGGGAGCGTAGGCCGGAGATTAAGCGTGTTGTGAAATGTAGATGCTCAACATCTGCACTGCAGCGCGAACTGGTTTCCTTGTGTACGCACAAAGTGGGCGGAATTCGTGGTGTAGCGGTGAAATGCTTAGATATCACGAAGAACTCCGATTGCGAAGGCAGCTCACTGGAGCGTAACTGACGCTGAAGCTCGAAAGTGCGGGTATCGAACAGGATTAGATACCCT
+
CFFFGCEFGFGGGGGGFFGGGGGGGGE@FGGGGG8FGGFGFGGGGGGFGFDEFGGCC,BFFFCEGGGDGCC>BDDGAFEFGAFGGG5,CF+4<CFAFF@EGGFCFGGGGGGGGGGF9EEFFAFGG?5FF,,CFGGGGEDFG7CEGGGGGFGGGFBG7<F9FGGG:54E:FGFCGGGGCEC>?9<><7:<F4=CFE=?C<6AFFGG>4?<<<CFC8CDEFGGFGFE>2/GGF?CFD7.CCF@@ACF@0>EAC<7=E7AFGEGG$FFFCF@GCC:8CGGGFFB-FBA3,,CBFA+F:CFE8GCFCEC:GGFA<F<,FCGFF,FE@CCC@ECFF<FGGEECA4,9GFCDFFF9GGGGEDGGGEGF@F9FFCEF@<FC<CFGGGGFF<FF6CECEGFE,<?GGF<EEF<CC:GF@GGGFGFCFEEECGGGGFFFF@CCBA
@DZCM 245
TGGGGAATTTTGGACAATGGGGGCAACCCTGATCCAGCCATGCAGCGTGCAGGATGAAGGCCTTCGGGTTGTAAACTGCTTTTGTCAGGGACGAACAGGACCGTGTTAATACCATGGTCTGCTGACGGTACCTGAAGAATAAGCACCGGCTAACTACGTGCCAGCAGCCGCGGTAATACGTAGGGTGAAAGCGTTAATCGGAATTACTGGGCGTAAAGCGTGAGCAGGCGGTTCTGTAATACAGATGTGAAATCCCCGGGCTCAACCTGGGAATTGCATTTGTTACTGCAGGACTAGAGTTCATCAGAGGGGGGTGGAATTCCAAGTGTAGCAGTGAAAGGCGTAGATATTTGGAAGAACACCAATGGCGAAGGCAGCCCCCTGGGATGCGACGGACGCTCATGAACGAAAGCGTGGGGAGCAAACAGGATTAGATACCCT
+
;,CCF,@<C@FGDFGGGGGC8:7CCGGGGGGGGGGGGGGGGGG9FFGGEGG9DFF@@FDG8EFGGGG@E,@FGGFG9,CDGGGDGGGGGGCDFFG++EE,<BFCFCFFGFGGDFFDA,C,B?F8A<FDGGECDDCD@DF9F<,CF<B::BEG@,DFB@<,6DFF<><DFF7<*CF*2,8=A?:=B,0(3=GGGE>EFFGG@E=.GFBC:7CCGCG/@CFF8:#8CE>:CGFE@;@.GFA%?GBFFGGEC>FC?EF:;><C,FFBFCCADFC=EB;>@AGDD@,'F@8,3,FFC98,5,,;DF;>,FF:EGGGGFFGFFE<E<9FFE<ECCGGFFFFF7F+CCFC,,E<AEEGFFCGFFF7GGGGDGGGFGCGFB7EFGFEGGGFGF@GGEEF@+FC7AGGDFC,,<FGF;DGGFGF8GGFFFGGGGFGFE@EFEFGCCCCC
@DZCM 62211
TGGGGAATATTGCACAATGGGGGAAACCCTGATGCAGCGACGCCGCGTGAGCGAAGAAGTATTTCGCTATGTAAAGCTCTATCAGCAGGGAAGATAGTGACGGTACCTGACTAAGAAGCTCCGGCTAAATACGTGCCAGCAGCCGCGGTAATACGTATGGAGCAAGCGTTATCCGGATTTACTGGGTGTAAAGGGGGTGTAGGTGGCCAGGCAAGTCAGAAGTGAAAGCCCGGGGCTCAACCCCGGGACTGCTTTTGAAACTGCAGGGCTAGAGTGCAGGAGGGGCAAGTGGAATTCCTAGTGTAGCGGTGAAAGGCGTAGATATTAGGAGGAACACCAGTGGCGAAGGCGGCTTGCTGGACTGTAACTGACACTGAGGCTCGAAAGCGTGGGGAGCAAACAGGATTAGATACCCT
+
GFGGGCFGGFGFAEFGGFC8CCCEEFEFGGFGGGGFFGGGGGGGGGGGGEFCC=FEEGGGGGFGDGC+CEGGGGGGGGGAFDDFGGGGGGEDECGGGGGDFCEF+CEFGGGGGGGGGGGGGGGGGGGGGGFGGDCGGGGGFF8FGD:FECEFGFGGGGGFDFFF:B8C=F?DGGEGGDG@FFFGGGDGF@ECEFGCG:CGGGGGGG;FCFGFGGGCFGGG@?FFG??GGGGGFFGGGGFFGCGGDGFCGCFFFDGGFE<AAEDGFC/EACGGAEEF<GEF<CGCE,<9DGE?E8C8,=,,FDF:7F,EFFEE7F+GGGGFFFFFEEFCGGFFEGGGGGGGGGGDEEDEEEGGGGGGGGGGGFGGFFFFAF-CCFFCGGGFDFC,EEC+EGEFFCGGGEAFGCGGFCFGFCC@CC?C
@DZCM 247
TGAGGAATATTGGTCAATGGACGAGAGTCTGAACCAGCCAAGTAGCGTGCAGGATGACGGCCCTATGGGTTGTAAACTGCTTTTATAAGGGAATAAAGTGAGTCTCGTGAGACTTTTTGCATGTACCTTATGAATAAGGACCGGCTAATTCCGTGCCAGCAGCCGCGGTAATACGGAAGGTCCGGGCGTTATCCGGATTTATTGGGTTTAAAGGGAGCGCAGGCCGTGGGTTAAGCGTGTCGTGAAATTCCGTCGCTCAACGGCGGACGTGCGGCGCGAACTGGTCCACTGGAGTACGCGGGACGTTGGCGGAATTCGTGGTGTAGCGGTGAAATGCTTAGATATCACGAAGAACTCCGATTGCGAAGGCAGCTGACGGTAGCGCAACTGACGCTGAGGCTCGAAAGTGCGGGTATCGAACAGGATTAGATACCCT
+
FGGFGGGGGGGGGGGFGCFGGGGGFFE<FFGFGGGGGGGGGGEFFGGEGDFFCCFFFDF+88C<FFGGG,BFFGGGGGGDF9FGGGFGGF<EFGGGGGGGGGGGGGFDFGEEDAFCGFE9FFGGGAFEGGDGGGGGGGGG=FGDEGGGC=DG,@BFDGFGGG@GGDGG?GGFGGFFCGCFDC>CGGFGGDG8BCFG:FF,<FCEFGEGBEFCFE<CCCC;CEC8;8E;C::=:CF+>ECG:?+FC??C74/:8;*?=7>GFGG37DE:@CC5EGFF3@FGEGFFDB<B>:,3+C@:EEC@+4:+EC:+EFF,C8EGGFFFCGGGGGFE9EEEC9FDGGFGGGFGFGFD,F9F==F7GFCFGF7FGGGFFFCC7GCCGFGGDGDFAAGGGGGGGCF8DGGFGGF9@GEGGEGGGGGGGFGGGGGGGGGGGFEC8CCC
@DZCM 80816
TGAGGAATATTGGTCAATGGGCGAGAGCCTGAACCAGCCAAGTAGCGTGCAGGAAGACGGCCCTATGGGTTGTAAACTGCTTTTATAAGGGAATAAAGTGAGTCTCGTGAGACTTTTTGCATGTACCTTATGAATAAGGACCGGCTAATTCCGTGCCAGCAGCCGCGGTAATACGGAAGGTCCGGGCGTTATCCGGATTTATTGGGTTTAAAGGGAGCGTAGGCCGGAGATTAAGCGTGTTGTGAAATGTAGATGCTCAACATCTGAACTGCAGCGCGAACTGGTTTCCTTGAGTACGCACAAAGTGGGCGGAATTCGTGGTGTAGCGGTGAAATGCTTAGATATCACGAAGAACTCCGATTGCGAAGGCAGCTCACTGGAGCGCAACTGACGCTGTAGCTCGAAAGTGCGGGTATCGAACAGGATTAGATACCCT
+
GGGGGGGGGGGGEFGGG<FDDFCCFGGGGGGFGGGGGG@FGGEDFGGGGGGGGGGGEFEGEGGGGGGGGGGGFGGGGGGGGGGGGGGGGGGFFGGGGCFGFFGFGFFGGGDFFGGF?FGGGGGGGGGGGFEGGGDGGGGGGGGGGGGGGGGFGFDGGGGGGGBFGCFGGCCCFFBFGF?BCADEGGGGGGG>CEFECFGFFGGGGGGFCGFGGECFEGGGGGGGGGC?CBCGGFF=C8C@59FEFGFGFEFF<GGFGGFFGGGFGGGGFGF8:GGGGF=B<>GGGE@CGGGGGGGFFE:EGFF<GGGGGGGGGF:CEBCF8FGGEGGFGGGGGGGFAGFFGGF@CFFGGGGGGGFEGGF@EFECCFGGGGGGGGFGGFCC7CDGGGGGGGGGGGGFGF@ACGGGGGGGGEGGGGFGGGGGGFGGGGGGGFEACCCC
@DZCM 67508
TGAGGAATATTGGTCAATGGGCGAGAGCCTGAACCAGCCAAGTAGCGTGCAGGATGACGGCCCTATGGGTTATAAACTGCTTTTATAAGGGAATAAAGTGAGTCTCGTGAGACTTTTTGCATGTACCTTATGAATAAGGACCGGCTAATTCCGTGCCAGCAGCCGCGGTAATACGGAAGGTCCGGGCGTTATCCGGATTTATTGGGTTTAAAGGGAGCGTAGGCCGGAGATTAAGCGTGTTGTGAAATGTAGACGCTCAACGTCTGCACTGCAGCGCGAACTGGTTTCCTTGAGTACGCACAAAGTGGGCGGAATTCGTGGTGTAGCTGTGAAATGCTTAGATATCACGAAGAACTCCGATTGCGAAGGAAGCTCACTGGAGCGCAACTGACGCTGAAGCTCGAAAGTGCGGGTATCGAACAGGATTAGATACCCT
+
@,CEFAFGGGGGGGGFGGGG?FGGGGGGGGGGGGGFGFGGGGFFFEFFCFGFEGDGCFE@CCG@FGFGGGG7EEGGGFGFFEGGCGGGAFFCFFFGGGFGGGAFGCDFCF79E9FC9EFGGGFGGGGFFG<CFGGFGFGGGGGCBFGGGGGG?F@>D<FDGDDGGGGGFFEFC9BFA;@:DFDEEFD@:CFAFFEE7CE;,B?FGG5=2CCFCFGF*:<FEEGCEFGGGGGFCF=?EECCFC;BECFFGCCFFCCC.FFGGGGCGDGGFFGEGCC@C>CEGFCGDA,A=8FGGEEF@F,EAFE8C=CCF8DFFGGGFGDGFGFGGFF,EDFGFGFB9,FACE?EC7GGFGCF=CB-C<EFF:@7GGGFC,GGF9FFECEGGECF9DCGGDGGGGGGFC:GGGGFDC@GF@FDGGGGGGGGFFFGCFGFEE8CCC@C
@DZCM 80359
TGAGGAATATTGGTCAATGGACGAGAGTCTGAACCAGCCAAGTAGCGTGCAGGATGACGGCCCTATGGGTTGTAAACTGCTTTTATAAGGGAATAAAGTGAGTCTCGTGAGACTTTTTGAATGTACCTTATGAATAAGGACCGGCTAATTACGTGCCAGCAGCCGCGGTAAGACGGAAGGTCCGGGCGTTATCCGGATTTATTGGGTTTAAAGGGAGCGTAGGCCGGAGATTAAGCGTGTTGTGAAATGTAGATGCTCAAAATCTGCACTGCAGCGCGAACTGGTTTCCTTGAGTACGCAAAAAGTGGGCGGAATTCGTGGTGTAGCGGTGAAATGATTAGATATCACGAAGAACTCCGATTGCGAAGGCAGCTCACTGGAGCGCAGCTGACGCTGAAGCTCGAAAGTGCGGGTATCGAACAGGATTAGATACCCT
+
CFD,EEFGCFC,C,C<CFFFGGGGCFGEAFAFG@CFGDD6FFCE9FCCGGFFFFFFGF@:7@FCEGGGFCFC7CECAC9:,9CE,<CFGGGFFGGGGCC<FGFA9EFEG8FGGGG9FCF7BFGGFFD9@FGEG9E<BF,B4B:=::CDF94D7?GGD<8>ADFEED@CF>C$AEGECC*7E:>:FCFG@<(7CFGCCB8AFEFF<FC<=C<FFCEF=8F?EC8@<F:-FFGGEE>DE8DGF@@F=3(/CFAF>=@<CDGF0:AFCFBEFGDGF@EFBFGGGFFA,=,EF<,C+CF=F?>8,CFFGF7?7AB,FGCGGGBEFGGGECGGGGGF?FA,9GGGDFF@FFC:,,?FCFCCGF<CC,@C?FGGFFFGFAGGGFF@CF:8ACAGGGFGFDGFC7EFGFF<FGGDGFDCGFFFBCCFFCFFAFGGE@FCCCCC
@DZCM 90854
TGGGGAATATTGCACAATGGAGGAAACTCTGATGCAGCGACGCCGCGTGAGTGAAGAAGTATTTCGGTATGTAAAGCTCTATCAGCAGGGAAGACAGTGACGGTACCTGACTAAGAAGCTCCGGCTAAATACGTGCCAGCAGCCGCGGTAATACGTATGGAGCAAGCGTTATCCGGATTTACTGGGCGTAAAGGGAGTGTAGGTGGTATCACAAGTCAGAGGTGAAAGCCCGGGGCTCAACCCCGGGACTGCTTTTGAAACTGTGGAACTGGAGTGCAGGAGAGGTAAGTGGAATTCCTAGTGTAGCGGTGAAATGCGTAGATATTAGGAGGAACACCAGTGGCGAAGGCGGCTTACTGGACTGTAACTGACACTGAGGCTCGAAAGCGTGGGGAGCAAACAGGATTAGATACCCT
+
GGFDGGGGFGGGGGGGGGGGGGG@FGGGGGGGGGGGGGGGGGGGGGGGEGGGGGGGFGGGGGGGG@F?FCGGGGGEFFGFGGGGGGGGGGGGGGGGGEFGGGGGGGGGFFGGGGGGGGGFF8FGG7@FG9FFFDFGGFGGGFFGGBCFEFFFFGEGF>FGCFFGFGFGFGGGGGGGGCFGFGFGGG,>FFCFGFGGGFF?BGGF6CCFFFGFGGGGGGFFFGDFGGGGGF@CGGGGGFGGGCECDEGGEGGFGGGF9DFFFGGGFGGFGGGGGGGGFFGGGGGGGGGGGGGF<GFGFGGGGGGGE>GGGGFGGGGEFGFCFDGGGGFDGGFF@EF<GFGGFC7FE@@CCGGGGGGGGGGGFGDGGGGGGGGGEGGFGGGGGGGGGEGGGGGGGGGGGGGGGGGGGGGGGGFCCCCC
@DZCM 80887
TGAGGAATATTGGTCAATGGACGAGAGTCTGAACCAGCCAAGTAGCGTGCAGGATGACGGCCCTATGGGTTGTAAACTGCTTTTATAAGGGAATAAAGTGAGTCTCGTGAGACTTTTTGCATGTACCTCATGAATAAGGACCGGCTAATTCCGTGCCAGCAGGCGCGGTAATACGGAAGGTCCGGGCGTTATCCGGATTTAGTGGGTTTAAAGGGAGCGTAGGCCGGAGATTAAGCGTGTTGTGAAATGTAGACGCTCAACGTCTGCACTGCAGCGCGAACTGGTTTCCTTGAGTACGCACAAAGTGGGCGGAATTCGTGGTGTAGCGGTGAAATGCTTAGATATCACGAAGAACTCCGATTGCGAAGGCAGCTCACTGGAGCGCAACTGATGCTGAAGCTCGAAAGTGCGGGTATCGAACAGGATTAGATACCCT
+
FGDEFGGGFGGGFGGGGGGGFCGGGGFEGGGGFEGGFGC<EEFGFCGGGFGGEFGEDFFGFEGGFGDFD8BF:FFFCCFF,CFGFAFGGGGGGGGGGFGFDFFC<FGFEG7FFADGGFGGGGGGEF9AF8FFFBCFGGGGG=CF7+BFFFG?>>DE7FFCDBBEFGG?GGGFFGGGG7FGFFFGGGGGGEFFCEFECFFCC8GEFGFFGCCFGFCBEE:?CEGGGGFFGFCE<CGDGGGGFGGCFECGDDA:3BDC.GFCGGFGFF9FGFB6C<6@C9:DF:GFDAC@GGEFFGGFCD8FFAF<ECGEFCFCCGEGFDGGGF@+>EDGGGGEFGDFFEGFGFF<E@BGGFCFGF@--6<BGGGGGFCGGFEGFE9GGGGGGC@EEF;F@FDGGGFFFGGGEGGGGGGGGCGGGGGGEGGGGFFFC,DGGGGCCCCC
@DZCM 81373
TGGGGAATATTGCACAGTGGAGGAAACTCTGATGTAGCGACGCCGCGTGAAGGATGAAGTATTTCGGTATGTAAACTTCTATCAGCAGGGAAGAAAATGACGGTACCTGACTAAGAAGCCCCGGCTAACTACGTGCCAGCAGCCGCGGTAATACGTAGGGGGCAAGCGTTATCCGGATTTACTGGGTGTAAAGGGAGCGTAGACGGCACGGCAAGCCAGATGTGAAAGCCCGGGGCTCAACCCCGGGACTGCATTTGGAACTGCTGAGCTAGAGTGTCGGAGAGGCAAGTGGAATTCCTAGTGTAGCGGTGAAATGCGTAGATATTAGGAGGAACACCAGTGGCGAAGGCGGCTTGCTGGACGATGACTGACGTTGAGGCTCGAAAGCGTGGGGAGCAAACAGGATTAGATACCCT
+
EDFGGDDGGGGGGGGGGGGFGGGGGGGGGGAFGGGGGGFFGGGGGGGGGEGGGGGGGGGGGGGGGGGFGGGGGGGGGGGGGGGGGGGGFGGGGGGGFGGGGGGEGGGFCFGGFGFE<FGGGGGDGGGGCGGG>F<FGGGGGGGGGGCGGGC@FGGFGGDGGGGG<CGGGG@FEFDCBGFDGGCGGGFFGGFFGGGGGGDEGGGGGC5CEGECFCFGF#?EEGGGGFCCGGGGFCEGGGGFFFEGFCFFEGFDCGFFGGGGFEGGGFFFCEEGFGGCC7GFDG?EFGGGFFGCCGGFGFFCGGGGGGGGGGGGGGGGGGGGGGFFGFFGGFDGEGGFF@E@DGGGGGGGGF7F8FDGGGGGGGFEFFE7GGGGGGGCFGGFFCGGGGGGGGGGGGGGGGGGGFFFF<GGGFGCCCCC
@DZCM 254
TGAGGAATATTGGTCAATGGACGAGAGTCTGAACCAGCCAAGTAGCGTGCAGGATGACGGCCCTATGGGTTGTAAACTGCTTTTATAAGGGAATAAAGTGAGTCTCGTGAGACTTTTTGCATGTACCTTATGAATAAGGACCGGCTAATTCCGTGCCAGCAGCCGCGGTAATACGGAAGGTCCGGGCGTTATCCGGATTTATTGGGTTTAAAGGGAGCGTAGGCCGGAGATTAAGCGTGTTGTGAAATGTAGATGCTCAACATCTGCACTGCAGCGCGAACTGGTTTCCTTGAGTACGCACAAAGGGGGCGGAATTCGTGGTGTAGCGGTGAAATGCTTAGATATCACGAAGAACTCCGATTGCGAAGGCAGCTCACTGGAGCGCAACTGACGCTGAAGCTCGAAAGTGCGGGTATCGAACAGGATTAGATACCCT
+
EFFDGGGGGGGGGFGFGGGGGGEGD@@FGG<FCFGCFGGGGGFGFGDGFGDFEG@EFAFFCEGGDGGFFGGFGGFGGCGFGG<EFFFGFEFEGGGG9CFFFGGGFGGFCFEGFFADFGGGGGGGGGGGG<FGDFFFG<FA=FGFC7FGGA,A<DCEGGDFFGGFF8ECGGGGGGGGGCGDFF7>8FEEE?ECFGEC?B=EFGBFFEB@CGGGFED7CE@EGEEDF9<7:CGGGFGGGGGGGGGGFFGFFF)>AFFGGEFFDFFAEC;F?FFCDD@30@=BDCGFD@<FFB,CFDF?7GFAF=,CC+EDGFFA7E@FGFF=E9FB77GGGGF?<EF=GGFFF@,,<C6FDGGF8GGDFGFBGFB<BECFCFGFF@@CGEFB+FCGFEE,GGFGGGEDFGDGGEGFFGEGFCGGGGGGGGGGFCC;6@<9FF@,8C<B
@DZCM 255
TGAGGAATATTGGTCAATGGACGAGAGTCTGAACCAGCCAAGTAGCGTGCAGGATGACGGCCCTATGGGTTGTAAACTGCTTTTATAAGGGAATAAAGTGAGTCTCGTGAGGCTTTTTGCATGTACCTTATGAATAAGGACCGGCTAATTCCGTGCCAGCAGCCGCGGTAATACGGACGGTCCGGGCGTTATCCGGATTTATTGGGTTTAAAGGGAGCGTAGGCCGGAGATTAAGCGTGTTGTGAAATGTAGACGCTCAACGTCTGCACTGCAGCGCGAACTGGTTTCCTTGAGTACGCACAAAGTGGGCGGAATTCGTGGTGTAGCGGGGAAATGCTTAGATAGCACGAAGAACTCCGATTGCGAAGGCAGCTCACTGGAGCGCAACTGACGCTGAAGCTCGAAAGTGCGGGTATCGAACAGGATTAGATACCCT
+
GFCGFFGEFFFFGGFECFGGGGGCFEEEGDGFGFGGGGGGFGGGGGGGGGGFCFGFEFGGGGGCFGGDFGGG7CFGGGE9FFFGGGGCF9C,BEFDGFBF9EFFCFGFG8F,=4EEDFGGGGDGGGFAFGG9EDGG?AFG,4>@GGGCGC,,DGGGGFF7DGG8EDGGGGFFCEGCB5CC:F?G2CFGGCCCC<FE7BF9.4C<F>::6CCFFG>E9EGCA57EGGDCFGGGGGF-0)BCGGGGB>0FGF>9:CGD8GC<FDFAFB7B@?CCE@F@@2FFFFGGG8C<<F,A6CEGF9EAAAA,EE@:C=,A=BCGFB+BEFC@CBBB,,,<FE9E?<FAFDF<F<FDGFFGFB+BFCF::7FD9CFEC,9ECAFF,EFCECFC<AECCEFFF<EEECFGGGFGGF@CGGGGGGFGFCCFFGGGGGGGGEFCCCCC
@DZCM 256
TGGGGAATATTGCACAATGGGGGAAACCCTGATGCAGCGACGCCGCGTGAGCGAAGAAGTATTTCGGTATGTAAAGCTCTATCAGCAGGGAAGAAGAAATGACGGTACCTGACTAAGAAGCACCGGCTAAATACGTGCCAGCAGCCGCGGTAATACGTATGGTGCAAGCGTTATCCGGATTTACTGGGTGTAAAGGGAGTGTAGGTGGTATCACAAGTCAGAAGTGAAAGCCCGGGGCTCAACCCCGGGACTGCTTTTGAAACTGTGGAACTGGAGTGCAGGAGAGGTAAGTGGAATTCCTAGTGTAGCGGTGAAATGCGTAGATATTAGGAGGAACACCAGTGGCGAAGGCGGCTTACTGGACTGTAACTGACGTTGAGGCCCGAAAGCGTGGGGAGCAAACAGGATTAGATACCCT
+
FCFFGEFGGGGGGGGGGGGGGGEGGGGAFGFFGGGGF8CFGGGGGGGGGGGGEGGGDFFCFGGGGGGC?FGGGGGDGGGGGGGGGGGGGGGGGGGGGGGGGGGGGGGGGGGFGDG9CGCDGDFGGGGDGGGGGGC@CEFGGGGGG?FG?GGGF;FGG9D@F<FG@EBCFGGCFGGGGGGF?=FCFGCFCF:CGFFFGFG.CFFFGGGE;@@,;FGGF=@FGGGGGGGGGGF7GGGGGG@@EGGGGGGGGGGGFFGFFGGFFGFDA=FDFFGCCE?B,9C,GGFFCGGGFAF<FEB@DGGFE<AGGC>EEGGFAGGDGGGGGGGFDAEF@GGGGGFEGFGGGGFCFDEEECEGF@E<GFGGGGGGGGGGGGGGGGGGGF@EGF@FAFGEEEFCGFFFGFFFFFGGGGFGFFEC6,CC@A
@DZCM 257
TGGGGAATATTGCACAATGGAGGAAACTCTGATGCAGCGACGCCGCGTGAGTGAAGAAGTAATTCGTTATGTAAAGCTCTATAAGCAGGGAAGATAGTGACGGTACCTGACTAAGAAGCTCCGGATAAATACGTGCCAGCAGCCGCGGTAATACGTATGGAGCAAGCGTTATACGGATTTACTGGGTGTAAAGGGAGTGTAGGTGGCCAGGCAAGTCAGAAGTGAAAGCCCGGGGCTCAACCCCGGGACTGCTTTTTAAACTGCAGGGCTAGAGTGCAGGAGGGGCAAGTGGAATTCCTAGTGTAGCGGTGAAATGCGTAGATATTAGGAGGAACACCAGTGGCGAAGGCGGCTTGCTGGACTGTAACTGACACTGAGGCTCGAAAGCGTGGGGAGCAAACAGGATTAGATACCCT
+
CCEFGFGFFGGCFEGGG,EFGGGEGGFGGGGGFG6FFGFGGGG+CFEGEECFDGAF?FG?CCCFFGC=CCFFFFFDFFGCFG,F,,,B=C9FBF,,CAE<EFDGGDFDGGGCDEFGFG8FG8@C=FFDC@FCD5BF<=@<9<>/9:872C@>8DF:F1F;1F5:/GFGCCF=#@F@C?8,2.1C?6::=?FFFEECGGGFC<9F:F>6'2:=<FFFGGFBCCCE7<GGE>@FCGG::CDFB@6FBEG5DBF6@EC(##E<DA<,:0CG?<7FDDECGGGGFF8FC,:,9GFFCEF<BFF<EGFC+F=??E?<GCECGFE9GFBFFD8EFC9E:FF<DGGGFGCFF77B:7CDEEC,EC;,GFGGGGFDFFCC<GFCGFCF@,?C6,GGGFCC;,EC,FGFFEC;,@@6DF<@CC@<
@DZCM 92376
TGAGGAATATTGGTCAATGGGCGAGAGCCTGAACCAGCCAAGTAGCGTGCAGGATGACGGCCCTATGGGTTGTAAACTGCTTTTATAAGGGAATAAAGTGAGCCTCGTGAGGCTTTTTGCATGTACCTTATGAATAAGGACCGGCTAATTCCGTGCCAGCAGCCGCGGTAATACGGAAGGTCCGGGCGTTATCCGGATTTATTGGGTTTAAAGGGAGCGTAGGCCGGAGATTAAGCGTGTTGTGAAATGTAGATGCTCAACATCTGCACTGCAGCGCGAACTGGTTTCCTTGAGTACGCACAAAGTGGGCGGAATTCGTGGTGTAGCGGTGAAATGCTTAGATATCACGAAGAACTCCGATTGCGAAGGCAGCTGACGGTAGCGCAACTGACGCTGAGGCTCGAAAGTGCGGGTATCGAACAGGATTAGATACCCT
+
FFGGGGGGGGGGGGGGGFFGGGGGGEGGGGGGGGGGGFGGGFFGFGGGGGGGGGGGGGGGGGGGFCGGGGGGGGGGGGGGGGGGGGGGGGGGGGGGGGGGFFFGGGDGGGGGGGGGGGGGGGGGGCFGGAE9ECGGGGGGGGGDEGGGGGFGGGGGGFGGGGGGGGGGGGGGGGGGGGGGGGGGGGGGGGBGGGGGCCGGDCEGGGGGGEGGGGGGGEEGGGGGGGF>CC@FGC?FGGGGGGGFGG>>GGGGGFGGGGGGGGGGGGGGGGGGGGGFGFFGGFGGGGGF>3FD6EFF7F8GFFFCEDGGGEGFDGGGGGFFBFGCGF@DDFGFGFFF9<GGGGGGGGGGGFGGGGGGGGFEGGGGGGFGGGGGGGGGEGGFE>FC<AEC,C7GGGFGFGGFDDGGGGGGGGGGGCGGGGFFDFFGEFGGGGGCCCCC
@DZCM 259
TGAGGAATATTGGTCAATGGACGAGAGTCTGAACCAGCCAAGTAGCGTGCAGGATGACGGCCCTATGGGTTGTAAACTGCTTTTATAAGGGAATAAAGTGAGTCTCGTGAGACTTTTTGCATGTACCTTATGAATAAGGACCGGCTAATTCCGTGCCAGCAGCCGCGGTAATACGGAAGGTCCGGGCGTTATCCGGATTTATTGGGTTTAAAGGGAGCGTAGGCCGGAGATTAAGCGTGTTGTGAAATGTAGATGCTCAACGTCTGCACTGCAGCGCGAACTGGTTTCCTTGAGTACGCACAAAGTGGGCGGAATTCGTGGTGTAGCGGTGAAATGCTTAGATATCACGAAGAACTCCGATTGCGAAGGCAGCTCACTGGAGCGCAACTGACGCTGAAGCTCGAAAGTGCGGGTATCGAACAGGATTAGATACCCT
+
GGAFGGGGGGG<FGGGGGGGGGGGEG@FFGGGGGFGGG<F@F,FFGGGGGGGGGGGGGGGDEEGGFGGGFGEFGGGGGEFGGGGF9FFFE<FEFGFGGFFGFFGGGGEFGFGGGGCD=>EDEGGGGGGGFFGGAFGGFGGGFFGGGGCGGGFGFCCF9<@=DF?CECFCFGGGGGD5CCCDF@FDGGC=>@FGFGD*F?>B?FGFGGGDCEGGGGGEEGGEEGGGGCCF;EFCEDDGC>CCGCCGGFGDGF>FFD@FFGCFGGFGFE;@EFB<DF>B6CEGGGGGGGGGGGGGGF:F=8GF?E<B4>=GFEAEGEF@@BEGF@GGGGGGGGFCGGFB,FGGGFF=C=?GGGGFF:-GGF7GFGGGGFCGF<8FFGEGFGECFDFAGGGGGGGGGGGF@GGGGGGFFECCCGGGGDGGGGGGGGGFDGGGGGCCCCC
@DZCM 260
TGAGGAATATTGGTCAATGGACGAGAGTCTGAACCAGCCAAGTAGCGTGCAGGATGACGGCCCTATGGGTTGTAAACTGCTTTTATAAGGGAATAAAGTGAGCCTCGTGAGGCTTTTTGCATGTACCTTATGAATAAGGACCGGCTAATTCCGTGCCAGCAGCCGCGGTAATACGGAAGGTCCGGGCGTTATCCGGATTTATTGGGTTTAAAGGGAGCGTAGGCCGGAGATTAAGCGTGTTGTGAAATGTAGACGCTCAACGTCTGCACTGCAGCGCGAACTGGTTTCCTTGAGTACGCACAAAGTGGGCGGAATTCGTGGTGTAGCGGTGAAATGCCTAGATATCACGAAGAACTCCGATTGCGAAGGCAGCTCACTGGAGCGCAACTGACGCTGAAGCTCGAAAGTGCGGGTATCGAACAGGATTAGATACCCT
+
<FF9FFGGGGGGGGGGGGGGGGGGGGGGGGGGGGGGGGGGGGFGGGGGGGGGGGGGFGGGGGGGGGGGGGGCFGGGCEGGGGGGGGGGCGGGGGGGGGGGGGGGGGGGGGGGGFFGGGGGGGGGGGGGGGGGGGGGDFGGGG7?FGGGGFFGGGGGGGGGGGGGDGGGGGGGFGGGGFGGGGGGGGGGGGGGGCFG<GFGGGGGGGGGGGGGFEGGGGGGGE=EGGGGGGGFGGGDGGGGGGGGF7<FFDFGGGGG:7>CCCFFGFGGFF@A:EFGGGGDGGGGFD8CGFFGFFCFCC,AF9EFEEGGGGGGGEGGEGFF,GGGGGGGGFB9GGGGGDGFFF9GGGGGGGGGFGGGGGGEEGGGGGGGFGGF?FFGGGGGGDGGGGGGGGGGGGGGGDFGGGGFGGGGGGGGGGGGGGGGGGGECGGGGGGCCCCC
@DZCM 261
TGGGGAATATTGCACAATGGGGGAAACCCTGATGCAGCGACGCCGCGTGGAGGAAGAAGGTCTTCGGATTGTAAACTCCTGTTGTTGAGGAAGATAATGACGGTACTCAACAAGGAAGTGACGGCTAACTACGTTCCAGCAGCCGCGGTAAAACGTAGGTCACAAGCGTTGGCCGGAATTACTGGGTGTAAGGGGAGCGCAGGCGGGAAGACAAGTTGGAAGTGAAATCCATGGGCTCAACCCATGAACTGCTTTGAAAACTGTTTTTCTTGAGTAGTGAAGAGGTAGGCGGAATTCCCTGTGTAGCGGTGGAATGCGTAGATATCGGGAGGAACACCAGTGGCGAAGGCGGCCTACTGGGCAGCAACTGACGCTGAGGCTCGAAAGTGTGGGTAGCAAACAGGATTAGATACCCT
+
GFGGGFEF<FGFGCFFFGGF87F7FGGFFGGGFC<FFG+CFGGGGGGGGF,EFGGGGGGGGCGGGGGFG+BFGGGF5:FGGGGGG,<,BFFFGG<E?AF,5BE?+B,,5=BFCDA@,3D55,B++:C,,CF,+B3>FGFFGE<,F:<<58CFGFCFG@FGFCFCBB,=<;5(<34=EE:@;?<1CF4=)<FFGGGGGCFG#>>>FD@>73),2ACG<C:;323836<,3<:F@,><@#<F+FGGD@,3,@@FFEC,9GGGGFEF=@,,EFFDEB4,,,C,GFEFF=+CFCGFFFGFEE4<GGGGGGGGGGE9GGGGFFGFCGF:F>7GGGGGGGFFGF<GGGGGGGGGGGGFF@,<GGGFEC;,GGFGGGGGGGGGGGGGGGGGGFF,GGFFE9GGGGFGGGGGFGFFFFGC8CCC
@DZCM 262
TGAGGAATATTGGTCAATGGGCGGAAGCCTGAACCAGCCATGCCGCGTGAAGGACTAAGGCCCTATGAGTCGTAAACTTCTTTAGACGCAGGGCAATAAGGGCCTCGTGAGGTCCGATGAGAGTATGCGTAGAATAAGCATCGGCTAACTCCGTGCCAGCAGCCGCGGTAATAAGGGGGATGCGAGCGTTATCCGGATTTATTGGTTTTAAAGGGTGCGTAGGCGGCGAATTAAGGCGGCGGTGAAAGACCGGGGCTCAACCCTGGAAGTGCCGTGGATACGGATTGGCTAGAAGACCCTTGTCGGGGGAGGAATGAGTGGTGTAGCGGTGAAATGCATAGATATCACGCAGAACACCGATTGCGAAGGCATCTCACGAAGGGGCGATTGACGCTGAGGCACGAAAGCGTGGGGATCGAACAGGAGTAGATACCCT
+
F8FGG8CFGFGGGGFG<6CC<F>CGGD8CFGG8<FG8EGEFGG,FEEGGEFG8E,BF<8E<=FEFGF,:CFGGF8FGGGGGFGG9DC7E@:+@+F+BEF<9E:@:EFGGECGGFGG+CFA8?F=F9CFGG7F7FFAFDCDFFCDEDEDGGGCF8CFGFGGGDG7CGGGEGG,@,C9<BCC923BB:FE87CE,4F=;C5:2:CC;&C9AFC<C<C2C>CGG=3DC12:@EEF+C=*85E:F:CC;9***5**C>,CB*C@@,FGGFE@FC@+CD,<,=FB+,<8,,A?,ED83,,4C=E=+8++@+@EBFFCAFEC@@CFFCCCEC:E<EEFF?,GFDGEEA?:,,B+,9FFCFFC@CF@@86,AGFC,<FE7GFFCCFGF@F:,FF7F;CEFFCCGF@F@EGFEGFGFCFGDGFGGGGGDF@@@,<EC;,A<8C@
@DZCM 91089
TGAGGAATATTGGTCAATGGACGAGAGTCTGAACCAGCCAAGTCGCGTGCAGGATGACGGCCCTATGGGTTGTAAACTGCTTTTATAAGGGAATTAAGTGAGTCTCGTGAGACTTTTTGCATGTCCCTTATGAATAAGGACCGGCTAATTCCGTGCCAGCAGCCGCGGTAATACGGAAGGTTCGGGCGTTATCCGGATTTATTGGGTTTAAAGGGAGCGTAGGCCGGAGATTAAGCGTGTTGTGAAATGTAGATGCTCAACATCTGAATTGCAGCGCGAACTGGTTTCCTTGAGTACGCACAAAGTGGGCGGAATTCGTGGTGTAGCGGTGAAGTGCTTAGATATCACGAAGAACACCGATTGCGAAGGCAGCTCACTGGAGCGCAACTGACGCTGAAGCTCGAAAGTGCGGGTATCGAACAGGATTAGATACCCT
+
EAFGGGGGFGGFFCFGDFGGGGGG@FFFGGGGEGGGGGDF@<,,BCEGGGD,EFGGG,BFFE7FE<FEFGCC?EFDGF9<EGG,,CF<FF<=?B,CF95@5<?,CE=FG,?EFC<?,C:F<?FF,5EA<8A?<8,5C?A<ADF7BCE<FF;>>13CF<:6C<F>FGGGGCB;>>FEEE#??#C::EG9C@F:4C;<?<B@?C/0<,=C8CC:FFE=E:<12F==2<>,,9FCECF7:7@:;A@8,CB=9A9F:,FD@@FD;,@7,38,,7GCCCCFCECFDGGF>A<59GGGFGF@:FAEFAF=ECFFC,GFGE>CGF@FA?GGGGGFGFF<C8FBF9GGGGFFF<B<GGEFFBB-EFC7F:GFDGFGFF<?CF<CF8F@FEDFFFFCCCEGFFFE87EGFGGGGFF:GCGGFEF8FFGFGGGGGGGGGGGCCCCC
@DZCM 72408
TGAGGAATATTGGTCAATGGACGAGAGTCTGAACCAGCCAAGTAGCGTGCAGGATGACGGCCCTATGGGTTGTAAACTGCTTTTATAAGGGAATAAAGTGAGCCTCGTGTGGCTTTTTGCATGTACCTTATGAATAAGGACCGGCTAATTCCGTGCCAGCAGCCGCGGTAATACGGAAGGTCCGGGCGTTATCCGGATTTATTGGGTTTAAAGGGAGCGTAGGCCGGAGATTAAGCGGGTTGTGAAATGTAGACGCTCAACGTCTGCACTGCAGCGCGAACTGGTTTCCTTGAGGACGCACAAAGTGGGCGTAATTCGTGGTGTAGCGGTGAAATGCTTAGATATCACGTAGAACTCCGATTGCGTAAGCAGCTCACTGGAGCGCAACTGACGCTGAAGCGCGAAAGTGCGGGTATCGAACAGGATTAGATACCCT
+
CFFFGGGGFFGG<CA<FCEGAFCCGE@EDFFGFGGGFECGGFGFGCGFGGCFFFFGGFCG@@FD<FEFFFECFFEE9,CEFCFGGGGGGC8=E@,?FCFEGGGGDAFFF,BCFGGGGGGBEBFFGEFG9EAEGG9EC9=,4DFGGGGGGG,<FFGDDFFF@FFA:CC7F:FCG9DCE>E>D>CC=G7:FE:BFCFE:9<6<E%GGEF@FDCFFGECEEECECECC:C,C:8<22@?:#C@08FF20<FDC9999>C88DCGC8:D@9C,F@2B<@F@3EC:FFD<8D=@FDA@3+C=F:7,AAC@CEC?=?,:,FC:+B,A,=@@:@F,GFFC5B,?E@EC,5,,<BC<,,,FB:--,CF@FB,9,C,8CC<<,DF8CGGF@79C;;686-EFFA@@F7@,@EC,FEGFCCE@E<FFCC-@,<FFE9FC,F,CB<-
@DZCM 51802
TGAGGAATATTGGTCAATGGACGAGAGTCTGAACCAGCCAAGTAGCGTGCAGGATGACGGCCCTATGGGTTGTAAACTGCTTTTATAAGGGAATAAAGTGAGTCTCGTGAGACTTTTTGCATGTACCTTATGAATAAGGACCGGCTAATTCCGTGCCAGCAGCCGCGGTAATACGGAAGGTCCGGGCGTTATCCGGATTTATTGGGTTTAAAGGGAGCGTAGGCCGGAGATTAAGCGTGTTGTGAAATGTAGATGCTCAACATCTGCACTGCAGCGCGAACTGGTTTCCTTGAGTACGCACAAAGTGGGCGGAATTCGTGGTGTAGCGGTGAAATGCTTAGATATCACGAAGAACTCCGATTGCGAAGGCAGCTCACTGGAGCGCAACTGACGCTGAAGCTCGAAAGTGCGGGTATCGAACAGGATTAGATACCCT
+
EFGGGFFFEEEE9FEFGGGGGGGGGGGGGGGFGGGGGGGGGGGGDGDGDGGGFFFFFGGGGGGDGGFGGDGCFFGGGGFGGGGGGGGGF@FGGGGGGGGGGGGGFGFGFGGGGFGGGGEGGGGFGGGGGGGDGG<FFGGGF?EC-;FGGGGGG.?FGEFDCEGGGGGG4EGGGGF7@<CF/FGFEEGGGGGGGGFGFGGDCFGGGGGGGEFCGGFFE7EGGGGFFEE;FFF?GGGFGFEGGGGGFGGGEFCDFCFC7@@C;F4FCGFF8GGGGDGECF?8GFFFFGGDGGFFGGGECF>EDGF=8+DE@8FGGF7CEFDFGGGGGGGGGGGGDGGEAGFGE=,FC7EGGFGGFC7@CDGGGGC,GGGGFGGE,,DGGGGGFGGFCGGGGGGDGGGGGDGGGDGGGGF:GGGGGGFE7GFF9GGGE9FDE@GCCCCC
@DZCM 87588
TGAGGAATATTGGTCAATGGACGAGAGTCTGAACCAGCCAAGTAGCGTGCAGGATGACGGCCCTATGGGTTGTAAACTGCTTTTATAAGGGAATAAAGTGAGAGTCGTGACTCTTTTTGCATGTACCTTATGAATAAGGACCGGCTAATTCCGTGCCAGCAGCCGCGGTAATACGGAAGGTCCGGGCGTTATCCGGATTTATTGGGTTTAAAGGGAGCGTAGGCCGGAGATTAAGCGTGTTGTGAAATGTAGACGCTCAACGTCTGCACTGCAGCGCGAACTGGTTTCCTTGAGTACGCACAAAGTGGGCGGAATTCGTGGTGTAGCGGTGAAATGCTTAGATATCACGAAGAACTCCGATTGCGAAGGCAGCTCACTGGAGCGCAACTGACGCTGAAGCTCGAAAGTGCGGGTATCGAACAGGATTAGATACCCT
+
CFGGGGGGGGGGGFGGGGGFGGGGGGGEFFFGGGGGGGGF?FGGCFGGGGGGGFFFGFGEEGGGGGGGGGDGGGEGGGGGFFGGGGGGGGGFFGGGGDGGGG9FFCFBC=FGGGGGGGGCCFGGGGGGGGGFCEFFFGGFGDFGGGDGGGGFGGGGGGFGFCGGCEGG4ED?FGGGG:FDGGFEFGGGGG>CFGGGC.FAFGCFFFFFECFFFFGFGGGFDGGGGGGGGGGGGGGGGGGGGGGFGGGGGGGGFGGGFGGGECFGFFGGFGGGEGGG;FBFFFD<CA8GFFDDFGEEEF?FFDFCF+GFFCFGGGGDGFGGGGGGGGGGF?CGGGGGFFFAGFF=8GGGGFCGFFF7ECFF@EGGGGFEGGGGGGGFGGGGGGGGFFFCEFCEGGGFGGGGGDGFF:++GGGGGGGGGGGFFGGGGGGGGGFCCCCC
@DZCM 267
TGAGGAATATTGGTCAATGGGCGAGAGCCTGAACCAGCCAAGTAGCGTGCAGGATGACGGCCCTATGGGTTATAAACTGCTTTTATAAGGGAATAAAGTGAGTCTCGTGAGACTTTTTGCATGTACCTTATGAATAAGGACCGGCTAATTCCGTGCCAGCAGCCGCGGTAATACGGAAGGTCCGGGCGTTATCCGGATTTATTGGGTTTAAAGGGAGCGTAGGCCGGGGATTAAGCGTGTTGTGAAATGTAGACGCTCAACGTCTGCACTGCAGCGCGAACTGGTTTCCTTGATTACGCACAAAGTGGGCGGAATTCGTGGTGTAGCGGTGAAATGCTTAGATATCACGAAGAACTCCGATTGCGAAGGCAGCTCACTGGAGCGCAACTGACGCTGAAGCTCGAAAGTGCGGGTATCGAACAGGATTAGATACCCT
+
FFGGGGGGGGGGGGGGGGGGGGGGGGGGGGGGGGGGGGGGGGFGGGGGGGGGGGGGGGGGGGG@FFGGFEEFGGGFCAFGGGGGGGFGGGGFFGGGGDEFGGCEEGG@FG7BFGGGGGGGGGGGGFGGGGGGGEAFGGGGEGF;?GG?GAFGG:DCG@GGGGGGGGGGGGFGGGGDGGGGGGGGGGGGGGDGFGGGFCFGGGFGGGFCFCFFGGEC8C8FC?GFFG6#FECEG>EGGGGGGFGGFGGGGGFGFFGGEFDGGGGGGFGGFFFGGGFFFFGGFGGGF8GFF<FE6+F:EDFFEGCCGCFCF@GCD<GGFDEFGGGGB7>GGGGFGFGGGGGGGGGGFGGGGFGDGFC7GFC,GGF?GGGGGFGFEGGGGGGGFECGGGGGGGGGEDGGGGGGGGFF8GGGDEGGGGGGGGFEGGFGF@EFFE8CCCCC
@DZCM 268
TGGGGAATATTGCACAATGGGGGAAACCCTGATGCAGCAACGCCGCGTGAGTGAAGAAGTATTTCGGTATGTAAAGCTCTATCAGCAGGAAAGAAAATGACGGTACCTGACTAAGAAGCCCCGGCTAACTACGTGCCAGCAGCCGCGGTAATACGTAGGGGGCAAGCGTTATCCGGATTTACTGGGTGTAAAGGGGGCGTAGACGGTTTTGCAAGTCTGAAGTGAAAGCCCGGGGCTTAACCCCGGGACTGCTTTGGAAACTGTAGGACTAGAGTGCAGGAGAGGTAAGTGGAATTCCTAGTGTAGCGGTGAAATGCGTAGATATTAGGAGGAACACCAGTGGGGAAGGCGGCTTACTGGACTGTAACTGACGTTGAGGCTCGAAAGCGTGGGGAGCAAACAGGATTAGATACCCT
+
GFFGG:CFGGGGGFFFGDFGGGG76CEECFF<<CFGG@DGFGGGGGEFEGGGGFGGEFCFD9FGDFD7FFFGGFDEG<FEFECFFGGGFE4FGGGFFGGGGCF@FGGGGGGGFGGFFGGCFDGCFEGGGFF8@FDGGFBFFCCFGC7BFE5FGGF@FFE*5*<CF>FCFGCFGFGGGEFGGGGGFGFG.:FGCCGE>ECEEGGGGGGFFG3C6AFCCCFGGG?@@9<@EGGDFF?9F>CBGGDFEGGGGGFG7@CCF@?CFGGFF@E67EAADG=F=2EFBGGDG?<9EAE?<@GEFA,?A5@+47@FFFF68,>GGAE,B,9GFFFC<EDGCFE-CA<C,<:,E@B6++C,@<CC6<8CE@GGGGFFF@FECFECCF@8FCGFF:EGGGGFEFFGGGGFFE<CE<FAEEFCCCCC
@DZCM 86271
TGAGGAATATTGGTCAATGAGCGAGAGCCTGAGCCAGCCAAGTAGCGTGCAGGATGACGGCCCTATGGGTTGTAAACTGCTTTTATAAGGGGATAAAGTGAGTCTCGTGCGACTTTTTGCATGTACCTTTTTAATAAGGACCGGCTAATTACGTGCCAGCAGCCGCGGTAATACGTAAGGTCCGGGCGTTATCCGGATTTATTGGGTTTAAAGGGAGCGTAGGCCGGAGATTAAGCGTGTTGTGAAATGTAGACGCTCAACGGGTGCACTGCAGCGCGAACTGGTTTCCTTGAGTACGCAAAAGGTCAGCGGAATTCGTGGTGTAGCGGTGAAATGCGTAGATATAACGAAGAACTCCGATTGCGAAGGCAGCTGACTGGTGCGCAACTGACGCTGAAGCTCGAAAGTACGGGTATCGAACAGGATTAGATACCCT
+
DCCECD@@CF,,,;CF,;F,;C:FC7+C<<6C,;@C8,9EE@E<,6@@,6@FC,,??,BF7+8,6F@E<6BFFGGCCF,,C<FF9?<FE,C+@EGD,?EGC9,,9594:+44=FGDC<4C,CDE<C<FA9,,BF,8EFFAB>++C3BBF;,C=F=F<,,BFC8<+:*@FG*,8,>,,6>C6?F@FGG*4<*3CEC3/9:/?FFFC>2C@8<7?1=<FEE*8=41/?>#</@C43<08CCEFF=,AD72?3+@CGC=7%FFF#/.@<<>FGFF7+@F=7C<A:GD=,A,FA,FFCC6:,,B?5C,B+++B,EFDE@FB:4,FCFCDGEGGGGF:=4C,,GGFGCFC6:,GFFC@C@7CC,,@@FCCGGFFC,FF@,,F<F@+@7GEFFEGDGEF@,EC+FEFDGFAFC@,:DGFEE8@FFC9GGFGGGGGDFA-@CA
@DZCM 270
TGAGGAATATTGGTCAATGGACGAGAGTCTGAACCAGCCAAGTAGCGTGCAGGATGACGGCCCTATGGGTTGTAAACTGCTTTTATAAGGGAATAAAGTGAGTCTCGTGAGGCTTTTTGCATGTACCTTATGAATAAGGACCGGCTAATTCCGTGCCAGCAGCCGCGGTAATACGGAAGGTCCGGGCGTTATCCGGATTTATTGGGTTTAAAGGGAGCGTAGGCCGGAGATTAAGCGTGTTGTGAAATGTAGACGCTCAACGTCTGCACTGCAGCGCGAACTGGTTTCCTTGAGTACGCACAAAGTGGGCGGAATTCGTGGTGTAGCGGTGAAATGCTTAGATATCACGAAGAACTCCGATTGCGAAGGCAGCTCACTGGAGCGCAACTGACGCTGAAGCTCGAAAGTGCGGGTATCGAACAGGATTAGATACCCT
+
FGGGGGGGGGGGGGFGGGGGGGGGGGGGGGGGGGGGGGGGGGFGGGGGGGGGGGGGEGGGGGGGCCFGGGDGGGGGGGGGGGGGGGGFGGGGGGGGGGGGGGGGFGGGFGGGGGGGFGGGGGGGGGGGG9FGGGGGGGGGGGGGGGGGFGGGGGGGGGGGGGGGGGGGGEGGGGG?GGGGGGGGGD@FGGCGGG>EGFFGG>GGGGEGGGGCGCGFGGGGGGGGGFGEFGGGGGEDDCGGGGGGGGGGGGFC?GFGGGGFGGGGGGGGFGFGFGFGGGGGGGGGGGGCFBFF6F@FFCFAGGFFGGCCFGGGGGGGGGGGGGGGGGGGGGGFCGGGGGGGGGGFCGGGGGGFGGGGGGGFGGGGFGGGGGGGGGGGGGGGGGGGGGGGGGGGGGGGGGGGGGGGGGGFGGGGGGGGGGGGFGGGGGGGGFF@<CCC
@DZCM 65736
TGAGGAATATTGGTCAATGGACGAGAGTCTGAACCAGCCAAGTAGCGTGCAGGATGACGGCCCTATGGGTTGTAAACTGCTTTTATAAGGGAATAAAGTGAGTCTCGTGAGACTTTTTGCATGTACCTTATGAATAAGGACCGGCTAATTCCGGGCCAGCAGCCGCGGTAATACGGAAGGTCCGGGCGTTATCCGGAGTTATTGGGTTTAAAGGGAGCGTAGGCCGGAGATTAAGCGTGTTGTGAAATGTAGATGCTCAACATCTGCACTGCAGCGCGAACTGGTTTCCTTGAGTACGGACAAAGTGGGCGGAATTCGTGGTGTAGCGGTGAAATGCTTAGATAGCACGAAGAACTCCGATTGCGAAGGCAGCTCACTGGAGCGCAACTGACGCTGAAGCTCGAAAGTGCGGGTATCGAACAGGATTAGATACCCT
+
GEAFGFFFGFGEC@FFGGFDGDCECFGGEGGCFFFFFGG8CF,CACEEEGFFDFCFFEBC@CGGGGDEGFGGGFGGGGDDADF,EF,,CC4C=EF,?AF<FDFFFFGGGGG<EEDFCF=,,5,,CFF9FDEGFGG9FFFGG=FGDDG8BGGGC+1ABBFGF?FCBGGDG>F9F;FCE:CF60=GGGG<=C/#@CE=F#GFGGFFF+B<FGGGGGED5CB,;<C*FC>9CGFFFGF5EC7:E/ADGF9;9EC:8<FGF<F@??<FCFGFFGFF+::B63ECGGGGD>35,,DEFF@F?;,<C9EFFB@+GDFE=BBFC<<EGFFCEGGDFFFC<B?,A,EGCFA:,==,CFFC=B6-@,98@,@,GFEFFGFEF9FEGFEEFF+FFFFEGGGFCAGCFEEFC,FC<+C::@F@EAC,EFFFGFDDE<AGFGF<CCCC
@DZCM 71577
TGAGGAATATTGGTCAATGGGCGAGAGCCTGAACCGGCCAAGTAGCGTGCAGGATGACGGCCCTATGGGTTGTAAACTGCTTTTATAAGGGAATAAAGTGAGTCTCGTGAGACTTTTTGCATGTACCTTATGAATAAGGACCGGCTAATTCCGTGCCAGCAGCCGCGGTAATACGGAAGGTCCGGGCGTTATCCGGATTTATTGGGTTTAAAGGGAGCGTAGGCCGGAGATTAAGCGTGTTGTGAAATGTAGACGCTCAACGTCTGCACTGCAGCGCGAACTGGTTTCCTTGAGTACGCACAAAGTGGGCGGAATTCGTGGTGTAGCTGTGAAATGCTTAGATATCACGAAGAACTCCGATTGCGAAGGCAGCTCACTGGAGCGCAACTGACGCTGAAGCTCGAAAGTGCGGGTATCGAACAGGATTAGATACCCT
+
AEFGCFDFFGGGGGF<EA<EFGGGGGGGGGGGFEGGGGGGGGGFGFGGGGGGGCFFFFGGGGGG8E<FEEECGG,?EFGFF<FFFGGGAFFFFGFGGFGFGGGGGCGBFFGFGGGFFGGFGGGGGGFGEFGGGGDGGGGG8CF>C7FF9E,DEGFEFF8;DGGFC806><B8DD4CEF>FGCGGEFCEGCDGFEF<<FFFFGGDC<=7FCC:GFE:8?5GEGGGGFGDGGGFCFFGGCGGGGDFFFFEFGCFGGEFEDGGGGGF=GGGGGGGGGEEFCFGGGFGFFFFEDGGGGGFDGGGFEFCGGGGGFEFDFEDGGFFFGF?,8GFGGGGGGFEGFCCFF<A,GGGGFFAAFC-GDF@+CGCGGFFCFFFFGFFDF@GEECGGGFECGGGGFGFGGFCDFGGFF6+FEFGGGGGGGGFAFEFF<GGFCECCCCC
@DZCM 70734
TGAGGAATATTGGTCAATGGGCGAGAGCCTGAACCAGCCAAGTAGCGTGCAGGATGACGGCCCTATGGGTTGTAAACTGCTTTTATAAGGGAATAAAGTGAGAGTCGTGACTCTTTTTGCATGTACCTTATGAATAGGGACCGGCTAATTCCGTGCCAGCAGCCGCGGTAATACGGAAGGTCCGGGCGTTATCCGGATTTATTGGGTTTAAAGGGAGCGTAGGCCGGAGATTAAGCGTGTTGTGAAATGTAGATGCTCAACATCTGCACTGCAGCGCGAACTGGTTTCCTTGAGTACGCACAAAGGGGGCGGAATTCGTGGTGTAGCGGTGAAATGCTTAGATATCACGAAGAACTCCGATTGCGAAGGCAGCTCACTGGAGCGCAACTGACGCTGAAGCTCGAAAGTGCGGGTATCGAACAGGATTAGATACCCT
+
ADGFGFFGGGCFGGGGGGAFFGGGCGGGGFGGGGFGGGGGGGGGGGGGGGGGGGDFFGEFFGGGGGGGEGFGGGGGGGGGGGGGGGGGGGFG8EEGGGGGEFGEGGDGGGFGGGGGGGGGGFGGGGGGGGGGGGGGGGGGGGG=FGGGFGGGFFGGGGGGGGGFEEGGG7FFGGGFCFEFGGGGGGGDGGC7FFGGGGGGE7DGFDCCEGGGGGGFGEGGGCEGGGGGDGFFGGGFGGGGGGGGGGGGGGGGGCFCFFEFGGGGGFFFGGEGGGGECGGGGGGGFGF8CDFFDEEDGGCFFA4:8+47GFGGGGGFB+7GGGGGGGFGGFEC,<FFECFEGFE8?GFFCFGGGGGGGGDFC7CFFGGGGGFGGF<CCFGEEGGAF9FGGGFECF9GFGGGGGGGFCGGGGGGGGDGGGGFFAFGGGGGFFFB-CCC
@DZCM 274
TGAGGAATATTGGTCAATGGACGAGAGTCTGAACCAGCCAAGTAGCGTGCAGGAAGACGGCCCTATGGGCTGTAAACTGCTTTTATAAGGGAATAAAGTGAGTCTCGTGAGACTTTTTGCATGTACCTTATGAATAAGGACCGGCTAATTCCGTGCCAGCAGCCGCGGTAATACGGAAGGTCCGGGCGTTATCCGGATTTATTGGGTTTAAAGGGAGCGTAGGCCGGAGATTAAGCGTGTTGTTAAATGTAGATGCTCAACATCTGCACTGCAGCGCGAACTGGTTTCCTTGAGTACGCACAAAGTGGGCGGAATTCGTGGTGTAGCGGTGAAATGCTTAGATATCACGAAGAACTCCGATTGCAAAGGCAGCTCACTGGAGCGCAACTGACGCTGAAGCTCGAAAGTGCGGGTATCGAACAGGATTAGATACCCT
+
ECFGGGGGFGGGGGGGGFGGGGDGGGGFGAFFFGGGGGGGGFFAFECFFEFGFFGGC<FGGGGGFGGGGFFFFGGGGGGGGGGGGGCFAFGGGGGGFGDFGGGGGGGGGGEGGGGGCGFGGFGGGCDFF?FGCFGGGGGGGGGGGGG8DCGGG0+@F@GG:<DGGGGGGGGD=AFGGGGG<FGDGFDGGDGGG9CDFFGGGGGFFFFFFFGGCEFCEGGDG5C@>BD/CGFE@CC+C1:E<FG#B?FGFEBC<F<@E@@:CFG?GFC<=869FCCF>EFEFFC*/EDB5CGGGGGF?@@5,FE<F:>7FEECFF:=7CGGGGGEEFEA<AGGGGGFDGCFFGGFGFEDACCGFFEF@@C9GGFGECGFE?GGGFGGGGCECGFFFFEC@C;GGGGGGEEF<EGFCGFEE@C,GGDFGGGGGGGFFEFGGGF@<CCB
@DZCM 76691
TGAGGAATATTGGTCAATGGGCGAGAGCCTGAACCAGCCAAGTAGCGTGCAGGGTGACGGCCCTATGGGTTGTAAACTGCTTTTATAAGGGAATAAAGTGAGCCTCGTGAGGCTTTTTGCATGTACCTTATGAATAAGGACCGGCTAATTCCGTGCCAGCAGCCGCGGTAATACGGAAGGTCCGGGCGTTATCCGGATTTATTGGGTTTAAAGGGAGCGTAGGCCGGAGATTAAGCGTGTTGTGAAATGTAGATGCTCAACATCTGCACTGCAGCGCGAACTGGTTTCCTTGAGTACGCACAAAGTGGGCGGAATTCGTGGTGTAGCGGTGAAATGCTTAGATATCACGAAGAACTCCGATTGCGAAGGCAGCTCACTGGAGCGCAACTGACGCTGAAGCTCGAAAGTGCGGGTATCGAACAGGATTAGATACCCT
+
DGGGGGGGDFGFFGGGGGGGGGGGDGGGGGGGFGGGGGGGGGGGGGGGEGFGF7FGGGGGCGGGGGGGGFFGGGGGEF,FGGGGGGGGGGGDGGGGFGCFF<=EGFGGGGGGGGGGGGGGFCFGGGGFGGGGFEGGGFGFFG:=C<FGDGGFFGGGGFDFGGGGGGGGGEFG2DFEGCE>8FGEE>GEGGEGFCEEGGCBFFCDFGGGG<F<GEFC=8CGGGGGFGF@8CCEGGGGEFGGGGFGFD<FE3:F<FCGFFGGGFEFGGCGFGGGGGGGCFCF@EGGGGGGFDFGGGGGGE8GFFGGF:7GGGFFGFEGGCF8GFDDGFDGF<DGGF9F?F<CEGFF,GGDGFFBC=EDGGFDF@F?GFGFFFFGFCEFFGGGGGGFGGGEGGGGGGGGGEGGFEGFGGFGGGGGGDGGGGGGECGGGGGGGGFCCCCC
@DZCM 276
TGAGGAATATTGCTCAATGGACGAGAGTCTGAACCAGCCAAGTAGCGTGCAGGATGACGGCCCTCAGGGTTGCAAACTGCTTTTATAAGGGAATAAAGTGAGTCTCGTGAGACTTGTTGCATGTACCTTATGAATAAGGACCGGCTAATTCCGTGCCAGCAGCCGCGGTAAAACGTAGGTCACAAGCGTTGTCCGGAATTACTGGGTGTAAAGGGAGCGCCGGCGGGAAGACAAGTTGGAAGTGAAATCCATGGGCTCAACCCATGAACTGCTTTCGAAACTGTTTTTCTGGAGTAGTGCAGAGGTAGGCGGAATCCCCGGTGTAGCGGTGGAATGCGTAGATAGCAGGAGGAACACCAGTGGCGAAGGCGGCCTACTGGGCGCCAACTGACGCTGAGGCTCGAAAGCGCGTGGAGCGAACAGGATTAGATACCCT
+
<F9CF@,CFGGG,C6FDC<F@FCB7@+,;C,CF8CFGG-CCC;FFACFC7@6C:,BF9@+++@<6,9EFE8:6CC<F?,,,6,,,,<,CEACFFFFCDA9?F,AFA,A<FC,F<E,554BEEEFGA5,5,,?E<<BEEGD8B>EEC:FDE><=-:FFGG<=FGGDFGGGEG;CEGCF:FC9FCFGGFGGDGGG;FEEFFGGFCEEFC)7C7?BC;CEEG##==DCE87::89GFGFCC<<CGF9@E2#:60EFFFEF>FGGG=5DGFGFFGF>EBA4FGF@F:F<@,,FB8,9D@,=@,,=C9<F:8+8,B5<=6+GGEDEFB@+F:=FEEE?:GEBFF9F<<BC:,E<,?9C4,9-6668:8,FF@@:CFC,EC<C,F@,@,8ECCEFB8:C,66,+,,C:C,,+6++8;,8,8+8,C69GGGGGGFFGGCCCCC
@DZCM 277
TGGGGAATATTGCACAATGGGGGAAACCCTGATGCAGCGACGCCGCGTGGAGGAAGAAGGTCTTCGGATTGTAAACTCCTGTTGTTGAGGAAGATAATGACGGTACTCAACAAGGAAGTGACGGCTAACTACGTGCCAGCAGCCGCGGTAAAACGTAGGTCACAAGCGGTGTCCGGAATTACTGGGTGTAAAGGGAGCGCAGGCGGGACGACAAGTTGGAAGTGAAATCCATGGGCTCAACCCATGAACTGCTTTCAAAACTGTTTTTCTGGAGTAGTGCAGAGGTAGGCGGAATTCCCGGTGTAGCGGTGGAATGCGTAGATATCGGGAGGAACACCAGTGGCGAAGGCGGCCTACTGGGCACCAACTGACGCTGAGGCTCGAAAGTGTGGGTAGCAAACAGGATTAGATACCCT
+
FFGGGEGGGFFFAFGGGGGGGGGDGGGGGFDCAFGGGGDCF+FGGGGFGG7EFCE<F,CEFEFGGFC7F+FFFGGFEFFFGGGGGDGCGGGGGGFGGGG9EFF7?@9FGGGCFFFGGGGGCFEEFFGGFEDFFFFGGGFG8,@FFGGGGG?CFDECF+GCGGFG@FGE0AFC8$4;.<@,>##CFFE=67FEFFDFGGGEGGG7C?5:$:8:>E@97C>>@;GGFD>DCCE7EFFFFGGGGGGFGGGF<GCFAE>>=GGGFFB.D<CGF@#FGF=C64>EEFCGGCGGGFECGGC7GF7GGDCF@CCFGEF,CF7C7FDCF@GFFGGGFAGFF@GGGCGGFEFCGGGEGGGGF@<FGGFGGF@<ECGGGGGF@8@GGGGFDFFGFGFEGGGGGGGGGGGGGGFGFFGGGGGC8CCC
@DZCM 66991
TGGGGGATATTGCACAATGGGGGAAACAATGATGAAGCGAAGACGCGTGAGTGAAGAAGTATTTCGGTATGTAAAGCTCTATCAGCAGGGAAGAAAATAACGGTACCTGACTAAGAAGCCCCGGCTAACTCCGTGCAAGCAGCCGCGGTAATACGTAGTGGGCAAGCGTTATCCGGATTTACTGGGTGTAAAGGGAGCGTAGACGGCGATGCAAGTCTGAAGTGAAAGCCCCTGGCTCAACCTGGTTACTGCTTTGGAAACTGTATGGCTATAGTGCTGGAGAGGTAAGCGGAATTCCTAGTGTAGCGGTGAAATGCTTAGATATCACGAAGAACTCCGATTGCGAAGGCAGCTTACTGGATTGTAACTGACGCTTATGCTCGAAAGTGTGGGTATCAAACAGGATTAGATACCCT
+
8@F:@+@FGFGECFCE<9EECF@+@CF,,CCE9E-C<E+B+7,6C@FEFECC<F,9?,C?,9<9F<+BE@?<FFG?9<E<AF?E<=,,BC7ACEFAD9,,,8>4=+,,:A,?,=,:CF,,::=@F+B>8D,,3<++3>,+3@,3:@CGGEC,3;076F%9GGA<F9=@;B<1,:8=E@+79,7CC;,FAD<>>>*;869@@/CEB>338@,9DFB@6;9FCGEC,>+C==A,<GFBB=>B78D,<,FC,=,8FEAFE,C,9<<,,DFGGFE,@,=FA9,,:,?:,8+F@FC<,5CC:,?9FF@F@8,GGGFECEBE?EAFE9FFC,FC,,<,C,8-7C<@+@CF@,EGGGGFFF<<@FCFEDFGGEE7B,@GFFC,FFCFDGGFA8FCDFCFE@<9FF9F@,F@,,C,G@F@@CCC
@DZCM 279
TGAGGAATATTGGTCAATGGACGAGAGTCTGAACCAGCCAAGTAGCGTGCAGGATGACGGCCCTATGGGTTGTAAACTGCTTTTATAAGGGAATAAAGTGAGAGTCGTGACTCTTTTTGCATGTACCTTATGAATAAGGACCGGCTAATTCCGTGCCAGCAGCCGCGGTAATACGGAAGGTCCGGGCGTTATCCGGATTTATTGGGTTTAAAGGGAGCGTAGGCCGGAGATTAAGCGTGTTGAGAAATGTAGACGCTCAACGTCTGCACTGCAGCGCGAACTGGTTTCCTTGAGTACGCACAAAGTGGGCGGAATTCGTGGTGTAGCGGTGAAATGCTTAGATATCACGAAGAACTCCGATTGCGAAGGCAGCTCACTGGAGCGCAACTGACGCTGAAGCTCGAAAGTGCGGGTATCGAACAGGATTAGATACCCT
+
EFGGGGGGFFGGGDGGGGGGGGGGGGGGGGGGGGGGGGGGGGGGGFCFFGGGGGGGGGDGGGGGGGGGGCFGGGGGGGGGFGCFGGGGGGGFGGGGGGEGGGGGGGGGGGGGDFGFGFCGGGFAFGGGGGGFGFFEE(FFF3CGG?E?GGGGGECFGDFGGGGGGGGGGGGGFEGGFGGGFGGGGGECFGGFFGGG8FFFCFGFGGGGFGGFFGGFGGGCDEGGGGFCGEGGFCGDCCFCD;:GGGGGGG?@:GEFGGFFEGFFCG9GFGEEEDEDGD=FDFCF:GGGGGGCGGGEFDFC,,,<GFFEDEGGGGGDGEFFGGGFCGGGGGFFEGGGGGFF<F9?GGGGGGFGFEGGGGFCGGGFGGGGGGGGGGGGGGGGGGGGGFGGGGGGGGGGGGGGGGGGGGFEGEGGGGGGGGGGGGGGGGGGGFGCCCCC
@DZCM 92989
TGAGGAATATTGGTCAATGGACGAGCGTCTGAACCAGCCAAGTAGCGTGCAGGATGACGGCCCTATGGGTTGTAAACTGCTTTTATAAGGGAATAAAGTGAGTCTCGTGAGACTTTTTGCACGTACCTTATGAATAAGGACCGGCTAATTCCGTGCCAGCAGCCGCGGTAATACGGAAGGTCCGGGCGTTATCCGGATTTATTGGGGTTAAAGGGAGCGTAGGCCGGAGATTAAGCGTGGTGTGAAATGTAGACGCTCAACGTCTGCACTGCGGCGCGAACTGGTTTCCTTGATTACGCACAAAGTGGGCGGAATTCGTGGTGTAGCGGTTAAAGGCTTAGATATCACGAAGAACTCCGATTGCGAAGGCAGCTCACTGGCGCGCAACTGACGCTGAAGCGCGAAAGTGCGGGTATCGAACAGGATTAGATACCCT
+
CED6CEEFGFGGGGGFGFCCE,@BC+@@CE?FFEGGGG<FDDFFDGGGGCGGGGGDGGFG7+6CF,E,EFGF@CDFDFGGG,C,?EFAFFFFDE9FFGGGGGFBFF,ADFGFDGFAEC7AF?7FGGGGEGEFGGGGGGGD,B7F7BFGGGDDGE8>7B0>D>@DGC:CFEEFGGGGD05<EEGGGGDFC%F:22F8F7C:FGGFFF<CCCGGCE<2C<B?E>;CF?15??FECC79;*2FFCBC,9@;EC1<C=CGEFFGGFDDFCCCFBFFDDEC:D:3>D9<D3FFDDC,3+>==DFFBA9,:C47EEC<+,@CC@EGFAF6+47,EC,AA4,<C,9,9,9GF=9=F<E<<F@EBGGCEFF@D@AGFFA@@C,EC@F@+:@9AFE:C:@@<@,B,+7@,C?,@:CGGEFE+EFGCEFCFAEAF<CDFF@<A,,@
@DZCM 281
TGAGGAATATTGGTCAATGGGCGAGAGCCTGAACCAGCCAAGTAGCGTGCAGGATGACGGCCCTATGGGTTGTAAACTGCTTTTATAAGGGAATAAAGTGAGCCTCGTGAGGCTTTTTGCATGTACCTTATGAATAAGGACCGGCTAATTCCGTGCCAGCAGCCGCGGTAATACGGAAGGTCCGGGCGTTATCCGGATTTATTGGGTTTAAAGGGAGCGTAGGCCGGAGATTAAGCGTGTTGTGAAATGTAGACGCTCAACGTCTGCACTGCAGCGCAAACTGGTTTCCTTGAGTACGCACAAAGTGGGCGGAATTCGTGGTGTAGCGGTGAAATGCTTAGATATCACGAAGAACTCCGATTGCGAAGGCAGCTCACTGGAGCGCAACTGACGCTGAAGCTCGAAAGTGCGGGTATCGAACAGGATTAGATACCCT
+
FGGGGGGGEGGFDFGFGGGGGGGGGGGFGGGGGGGGGGGGGGFGGGGGGGGGGGFGFFGGGGGGGGGG?FGGDGGGGAFCDFGGGGGGGGF,BFGFGGEEFGFGGDGGGGGFGGFC@FGGGCCEGGFGGGGGGFCFF.GGGGGD?CCDDFFGCFGGGFGGGGCGGGGDFGG970@FEED:GEEGGGC9G>FGGFF5<CFFGF9<FG>F@<BEFFEGGGGGEE4EGGECEEFFGFEGECC;CFE9GFGCGFFCCGECF<>F*GGBFGG>FGEGECFFBBGFFG<GFFGDCGFF6FEEEAFGFDFEGGGFGGFE<FCC?+CGGGGFGDGGEGGGGGGGGGGGGFFCGGGGGFCB?FF7FGFCGFGGGGGGDGGGGGF<E8GFDFFF99<GGGGGGFGFGGEDGGGGGGEGGEGGGGGGGGGGGGGGFGECGGGCCCCC
@DZCM 88150
TGAGGAATATTGGTCAATGGGCGAGAGCCTGAAGAAGCCAAGTAGCGTGCAGGATGACGGCCCTATAGGTTGTAAACTGCTTTTATAAGGGAATAACGTGAGCCTCGTGAGGCTTTTTGCATGTACCTTCTGACTAAAGAACGGCTAATTCCGTGCCAGCAGCCGCGGTAATACGGAAGGTCCGGGCGTTATACGGATTTATTGGGTTTAAAGGGAGCGTAGGACGGAGATTAAGCTTGTGGGGAAATGGAGATGCTGAACATCTGCACTGCAGCGCGAACTGGTTGACTTGAGTACGCATAAAGTGGGCGGAATGCGTGGGGTAGCGGTGAAATGATTAGATATCACGGAGAACTCCGGTTGCGAAGGCAGCTCACTGGAGCGCAACTGACGATGAAGCTCGAAAGTGCGGGTATCGAACAGGATTAGATACCCT
+
FF;F,CECEF<9,;6@@ECCDGDD@CFCF?EGG,,CC8<E,C;,<E@FG7<<CFA@EFBB7+8CFG,C9FC,BC,6?C9,,6FFCD,,5,CEAFF,,,44??8F8,+:BF+,B=AEEECD,E<,BFA,E,<FE,,A=,:,,?+8C@FEC,@FF<++:,,::B,3C@FC>@BC8=7>CE:F:0CECC6CBB7,#,83)C<&71279@>-<FABCF==:ECEE:5+2,=;85?,;<6*,:C>47,CF;F@@8,@8,,9@,CCC<;3ECCD<F5+@@++=F>:8FB,,,,,9DFF@@3+84,C,,FFF7CCB?<?=7@+F+>FAE7+=4,GB?E5C,?:,C,EB,,ECC67EC6C8F>:+BC+CDEGGEACEEC6,C6C,C@,+@86,@FFC@C@C,,AEEEC@6CCFEC@7+FFC8C,CFAGFFGGF9FGGFCCA--C
@DZCM 283
TGGGGAATATTGCACAATGGGGGAAACCCTGATGCAGCGACGCCGCGTGGAGGAAGAAGGTCTTCGGATTGTAAACTCCTGTTGTTGAGGAAGATAATGACGGTACTCAACAAGGAAGTGACGGCTAACTACGTGCCAGCAGCCGCGGTAAAACGTAGGTCACAAGCGTTGTCCGGAATTACTGGGTGTAAAGGGAGCGCAGGCGGGAAGACAAGTTGGAAGTGAAATCCATGGGCTCAACCCATGAACTGCTTTCAAAACTGTTTTTCTTGAGTAGTGCAGAGGTAGGCGGAATTCCCGGTGTAGCGGTGGAATGCGTAGATATCGGGAGGAACACCAGTGGCGAAGGCGGCCTACTGGGCACCAACTGACGCTGAGGCTCGAAAGTGTGGGTAGCAAACAGGATTAGATACCCT
+
FGGGGFFGGGGGGGGGGGGGGGGGGGGGGGGGGGGGGFFGDGGGGGGGEGGGGGGGGGGGFGGGGGGGGGGGGGGGGGGGGGGGGGGGGGGGGGGGFGGGGG>FGGGGGDCDGGFGGGEDFGGGGGGGC@GGG?)GGGGGGGGGDEFFGGGGGGGGFGGFFGFFGGGGEGGGGGGGGGGGGGGGGGCFGGGGGGGFDEGGGGGGGGFGGEF?GFGGGCD<9E8FGFGGGGGFGGGGGGGGGGDGGGFGGGGGGGFCF?FGEFFGGFGGGGGGGGFGGGDGGGGGFEGGDGFFGGGGGGGGGGFF>GFGGGGGEGGGGFGGGGDGGGEGGFFGGGGGGGGGGGGGGGDGGGGGFFGGGGGGGFGGGGGGGGGGGGGGGGGGGGGGGGGGEGGGGGGGGGGGEGGGGGGFFFGCCCCC
@DZCM 284
TGGGGAATATTGCACAATGGGGGAAACCCTGATGCAGCGACGCCGCGTGAAGGAAGAAGTATCTCGGTATGTAAACTTCTATCAGCAGGGAAGATAGTGACGGTACCTGACTAAGAAGCCCCGGCTAACTACGTGCCAGCAGCCGCGGTAATACGTAGGGGGCAAGCGTTATCCGGATTTACTGGGTGTAAAGGGAGCGTAGACGGTGTGGCAAGTCTGATGTGAAAGGCATGGGCTCAACCTGTGGACTGCATTGGAAACTGTCATACTTGAGTGCCGGAGGGGTAAGCGGAATTCCTAGTGTAGCGGTGAAGTGCGTAGATATTAGGAGGAACACCAGTGGCGAAGGCGGCTTACTGGACGGTAACTGACGTTGAGGCTCGAAAGCGTGGGGAGCAAACAGGATTAGATACCCT
+
FGGGG8CG,EFGGGGGGGGGGEGGGGGGGGFGGGGGGGGGGGGGGGGGEEFGGFGGFGGC<FFEFFGFEFFGGGGGGGGGGGGGGGFGDGGGGGGGGGGGGGG=F:FDFGGGGGGGGFDFFEGGGDGGFGFFF84FGGGFGCFFGGEG3::D6FC%FACGGGGG78CGFF>FGGGEG;FFCGGFFGGFF@FC<CGFGEGFFEEGGGDC8AE;DFGGFE@CGGFFGGGGFFCE@GGGGGFGGFFGFF?><FFGFFGGFGFGGFFF#FDFFBCCFGFEEEGEGGGGGGGGGGGF=BGGGEGFGFGF>GGFGCFGDFGGF<C9EE@9AGGGGGGGDGGDGGCGGGFGGGGGGGGCGFFFDGGGF7DGGFDEGEFGGGGGGEDGGGFFEGGGFFGFF9GGFECEGFGGFGGGGFGCCCCC
@DZCM 74378
TGAGGAATATTGGTCAATGGGTGAGAGCCTGAACCAGCCAAGTAGCGTGCAGGATGACGGCCCTATGGGTTGTAAACTGCTTTTATAAGGGAATAAAGTGGAGGTCGTGACCTCTTTTGCATGTACCTTATGAATAAGGACCGGCTAATTCCGTGCCAGCAGCCGCGGTAATACGGAAGGTCCGGGCGTTATCCGGATTTATTGGGTTTAAAGGGAGCGTAGGCCGGAGATTAAGCGTGTTGTGAAATGTAGATGCTCAACATCTGCACTGCAGCGCGAACTGGTTTCCTTGAGTACGCACAAAGTGGGCGGAATTCGTGGTGTAGCGGTGAAATGCTTAGATACCACGAAGAACTCCGATTGCGAGGGCAGCTCACTGGAGCGCAACTGACGCTGAAGCTCGAAAGTGCGGGTATCGAACAGGATTAGATATCCT
+
GGGGGGGGGGGGGEGG9F<ECFGFDFFGGGGGGGGGGGFEGGFGDGGGDGFF8FEGGGG>CF77FCFGGFGGGGG<ACGD9FFGGGGGGGGGFCGFGCFGGB<?CFGGG,+AB<EEFCDFGFGGG9EGGGGGFGGGGGGGGG=BFGGG?FGGGF@C@F53<CDEDEGCFEG=2=F:C>G>FF:FGG<FGD=BFFGGFEGGC@FFGG<,CGFFFCFFECGCE:;:AFGCG=;FFCFFC=>CDF<GF;F<FC<3,1FF7<@CFFFFG?FFGGGGGFDDBFFDGGGF=A,,FDCFF@@7B7,AGDEFDGGCGGGGFGF:B7@CFEGGGGGFFGFGFEE?9FCGGGGFCFFGGGGGFC:CBCFGGFCCF8CFE?GGGCEE8CEECC@GGE@FCGF>GFGFFGDCFEGDD@B7DFFFFCGGGF<E,GGGFCGGGGGCCCCC
@DZCM 286
TGGGGAATATTGCACAATGGAGGAAACTCTGATGCAGCGACGCCGCGTGAGTGAAGAAGTAGTTCGCTATGTAAAGCTCTATCAGCAGGGAAGATAGTGACGGTACCTGACTAAGAAGCTCCGGCTAAATACGTGCCAGCAGCCGCGGTAATACGTATGGAGCAAGCGTTATCCGGATTTACTGGGTGTAAAGGGAGTGTAGGTGGCCAGGCAAGTCAGAAGTGAAAGCCCGGGGCTCAACCCCGGGACTGCTTTTGAAACTGCAGGGCTAGAGTGCAGGAGGGGCAAGTGGAATTCCTAGTGTAGCGGTGAAATGCGTAGATATTAGGAGGAACACCAGTGGCGAAGGCGGCTTGCTGGACTGTAACTGACACTGAGGCTCGAAAGCGTGGGGAGCAAACAGGATTAGATACCCT
+
FFGGGGGG@GGGGGGGGGGGGGGGGGGGGGGGGGGGGGGGGGGGGGGGGFGFEFGGEGGGGGGGGGGGGEGGGGGGGGGGGGGGGGGGGGGGGGGGGGGGGGBBFEGGGGGGGGGGGGGFFGGGGGGGGCGGGFDGGGGGGGGGGGEGFGGFGGFBGFFGGGGGGGGGGGGGGGGGGEFFGG=FF<GGFFGFGGGGG4EFCGGGGG><:BFFGGGFDFGGGGFFFFFGGEFEGGGDCCGGEGGGGGGFFGFDFGGGGGGGGFGCGFFFAFGGGFFF=7GF;GGGFEDCGFC9E8F8GGGGGGDGCGGFD9GGCGGDGFF9GGGGF?GGGFGGGGGGGGGGGGGGGGGGGGGGGGGGGGGGGGGGGGGGGGGFEGGGGGFCGGGGGGGGGGGGGGGGGGGGGGGGGGGFFCFCCCCC
@DZCM 95853
TGGGGGATATTGCACAATGGGGGAAACTCTGATGCAGTGACGCCGCGTGAGTGAAGAAGTATTTCGGTATGTAAAGCTCGATCAGCAGGGAAGAAAATGACGGTACCTGACTAAGAAGCCCCGGCTAACTACGTGCCAGCAGCCGCGGTAATACGTAGGGGGCAAGCGTTATCCGGATTTACTGGGTGTAAAGGGAGCGTAGACGGCGACGCAAGTCTGAAGTGAAATACCCGGGCTCAACCTGGGAACTGCTTTGGAAACTGGGTTGCGAGAGTGCTGGAGAGGAAAGCGGAATTCCAAGTGTAGCGGTGAAATGCGTAGATATTAGAAAGAACACCAGTGGCGAAGGCGGCTTACTGGACAGTAACTAACGTTAAGGCTCGAAAGCTTGGGGAGCAAACAGGATTAGATACCCT
+
GEAFGDGGGEGFFGGGEC<DFGGGGGGGGEFFGGGGGGFAEGGGG7@FEEGCAGFFGGGGGGGGGGGBFGGGFE?,CFFGDB?F<FFFCC<F@FGCFGGFGC7FG:,CF8EFEFGFCFG8FC+>CFC,BD9F>FGGGGGGF8CC:3<B>063;DD>CFDDGFFC:CCFEECF>CCFG5G?B',C<<FF:6FF<CFCEGFC?E<1<88@5*9@:8,<@FGGGFD;F;@C8CC@CD>?8EFGDFCC59=FBFAF9@?7CEAFG?<+=?EC8#;FDBE?:,?8FAEGG+4C@FF<=?C,,:,:FEC=C=4,D9FFC=CFB@,FGFFCECC6,GF@,CDGGF8EF:EGFF@+7GCFFCFGFF8GF9GF@GEB6-E,;6,,;8,ECFFF<@FE7FF8FA9F,GFC,CF9F@FFF@C6@,A6
@DZCM 288
TGAGGAATATTGGTCAATGGACAAGAGTCTGAACCAGCCAAGTAGCGTGCAGGATGACGGCCCTATGGGTTGTAAACTGCTTTTATAAGGGAATAAAGTGAGCCTCATGAGGCTTTTTGCATGTACCTTATGAATAAGGACCGGCTAATTCCGTGCCAGCAGCCGCGGTAATACGGAAGGTCCGGGCGTTATCCGGATTTATTGGGTTTAAAGGGAGCGTAGGCCGGAGATTAAGCGTGTTGTGAAATGTAGACGCTCAACGTCTGCACTGCAGCGCGAACTGGTTTCCTTGAGTACGCACAAAGTGGGCGGAATTCGTGGCGTAGCGGTGAAATACTTAGATATCACGAAGAACTCCGATTGCGAAGGCAGCTCACTGGAGCGCAACTGACGCTGAAGCTCGAAGGTGCGGGTATCGAACAGGATTAGATACCCT
+
FGGFGGGGGGGGFGFGGGGGGGGGGGFGGGGGGGGGGGGGGGGGGGGGGGGGGGGGGGGGGCGGGGGGG8FCFFGGGGGGGGGGGGGCFFGGGFFGGGGGGGGGGGFGGGGFC@FGGFEFGGGEGCEBFGFFGFGGEFFFGGGEGGGGGFGGGGGGGGGFFDFGGGG24GGGCFG:*@@:D:FEGFDEGGGGGGGGGGGG@0CGGGGFFCFCEEFGGGGGGEGG:GGFGFFCGGGDGEC@FGGGGF?CCGFGGCCGD7GGGGF>FFECGGFFGGGGGGGGFB:9CGGGF<FD6GGGEEB<GGGGGGGGF<B,FGGGGGEFFGGCGDDGGGE9FFGFFGGGGGGGDGGFFEGFFCCCDGGGDGEFGGFFGGGGGDDGGFFEGFCGFGGGGGGGGGFGGGGGGGGFCGF7EGFFGGGGEGGGGGGGGFFEGGGCCCCC
@DZCM 289
TGAGGAATATTGGTCAATGGGCGAGAGCCTGAACCAGCCAAGTAGCGTGCAGGATGACGGCCCTATGGGTTGTAAACTGCTTTTATAAGGGAATAAAGTGAGCCTCGTGAGGCTTTTTGCATGTACCTTATGAATAAGGACCGGCTAATTCCGTGCCAGCAGCCGCGGTAATACGGAAGGTCCGGGCGTTATCCGGATTTATTGGGTTTAAAGGGAGCGTAGGCCGGAGATTAAGCGTGTTGTGAAATGTAGACGCTCAACGTCTGCACTGCAGCGCGAACTGGTTTCCTTGAGTACGCACAAAGTGGGCGGAATTCGTGGTGTAGCGGTGAAATGCTTAGATATCACGAAGAACTCCGATTGCGGAGGCAGCTCACTGGAGCGCAACTGACGCTGAAGCTCGAAAGTGCGGGTATCGAACAGGATTAGATACCCT
+
GGGGGEFGGGGGGGGGGGGGGGGGGGGGGGGGGGGGGGGGGGGFGGGGGGGGGGGGGGGGDGGGGGGGGGGGGGGGGGGGGGGGGGGGGGGFGGGGFGGFGGFGGGGGGGGGGGGGGGGGGGGGFFGFGGGGGGGGGGGGFDFGGGGGGGGFGFGCGGGGGGGGGGGGGGFGCGGGGG?FF:DGGGGGGGGGGFFFFGGFCGGGGGG?7CFGGGECGDFGEGEGGGGDGFEGGGGGGGGFFCFGCGFDFFFFCGGGF@;GGGGDGGFGFFFGGGF>FFFGGGGGFDGGGGGGFGGF>GFGFGE<CFFFCGGGGDGGFDFE8GEGGGCF,GGGFFCGGGGDGGGGGFEEFDCCFCFFEGF7GGGFF@GGGGFCGGGGGGEFDGGGGFGGGGGGGGCCECEEGGGGGDGFFB@GGGGGGGGGGGGFFCFGGFGCCCCC
@DZCM 96233
TGGGGAATATTGCACAATGGGGGAAACCCTGATGCAGCGACGCCGCGTGGAGGAAGAAGGTCTTCGGATTGTAAACTCCTGTTGTTGAGGAAGATAATGACGGTACTCAACAAGGAAGTGACGGCTAACTACGTGCCAGCAGCCGCGGTAAAACGTAGGTCACAAGCGTTGTCCGGAATTACTGGGTGTAAAGGGAGCGCAGGCGGGAAGACAAGTTGGAAGTGAAATCCATGGGCTCAACCCATGAACTGCTTTCAAAACTGTTTTTCTTGAGTAGTGCAGAGGTAGGCGGAATTCCCGGTGTAGCGGGGGAATGCGTAGATATCGGGAGGAACACCAGTGGCGAAGGCGGCCTACTGGGCACCAACTGACGCTGAGGCTCGAAAGTGCGGGTATCGAACAGGATTAGATACCCT
+
GGG8CFGGGGGGGGGFGGGGCGGGGGGFGFGGFGGGGGGEFGG:FGGGGDGFGGGGGGGGGGGGGGGGGDGGFGGGFFGGGGGGGFFGGGFGGGFGGFGGGGGGGGDGGGGGGGGGGFFFGGFGGGGGGGG@GGFGG?GCCF@FGGECFDDFGFGF@FGG=GGGGGGGGGDGGGGGGGGGGFFGFGGGCGCFGGG>ECEFEEGGGGGFEGFEGGCCDFGFFGGE@FGGGGGGFGGFGFGFFEGGGFEGGGGGG;>>CDFCGFCGGEGGGGGFGGGGGGGGGGFFD7DGGFDEBF7GGF7GGGGGEGGFF9GGGGDGFEGGGGGGGGGGGGGGGGGGGGGGGGGGGEGGGGDAGGGFGFFFGGGFGGFFEGGGGGGGGGGFFCEGGGGGGGGGGGGFGFEDGGGGGFGGFF8CCCCC
@DZCM 70528
TGAGGAATATTGGTCAATGGGCGAGAGCCTGAACCAGCCAAGTAGCGTGCAGGATGACGGCCCTATGGGTTATAAACTGCTTTTATAAGGGAATAAAGTGAGTCTCGTGAGACTTTTTGCATGTACCTTATGAATAAGGACCGGCTAATTCCGTGCCAGCAGCCGCGGTAATACGGAAGGTCCGGGCGTTATCCGGATTTATTGGGTTTAAAGGGAGCGTAGGCCGGAGATTAAGCGTGTTGTGAAATGTAGACGCTCAACGTCTGCACTGCAGCGCGAACTGGTTTCCTTGAGTACGCACAAAGTGGGCGGAATTCGTGGTGTAGCGGTGAAATGCTTAGATATCACGAAGAACTCCGATTGCGAAGGCAGCTCACTGGAGCGCAACTGACGCTGAAGCTCGAAAGTGCGGGTATCGAACAGGATTAGATACCCT
+
=CFE@FCCFFGGGGGFFFGFGCEGGGGGGF,FGGGGGGGGG8<EFGGGGGEFGFGFGGGGDGGCFGGCFCFFGGGFGG9FFEFFGGCGGGGGGGCFC9FGFFCCEGGFG,=EGGGGGGGDCGGGGDGGF9EGFGGFFGBFFGG>FEGC=GGFCFFGFGGGGGGGGGGG@FFFGGG?C:BEG9DEECFGGGGGGCGG?:FGCFGGGG:C1GGGGGGFGEECECC?FEGGEC;GF?C>GEDEGGGCFFGGGFFGGFCFEGGGGGGGFGGGFGFGGGGG>FCCGFFFFDD<<?FDCGEFGFEC,9GFDGFF=8GGGFEEFD?FFE+@CF7GEFGGGGFECFGGGF<?EC<D<F?FACCB@GFGGGGGEDFCEEADFF9GGFFCDEEF@<FFCFF:,B,9GDGGGGGFDGGGGFGGDGGGEGGFGGGGGGGGGGCCC@A-
@DZCM 54539
TGAGGAATATTGGTCAATGGACGAAAGTCTGAACCAGCCAAGTAGCGTGCAGGATGACGGTCCTCCGGGTTGTAAACTGCTTTTAGTTGGGAATAAAAAGAGGGACGTGTCCCTTATTGTATGTACCATAAGAAAAAGGACCGGCTAATTCCGTGCCAGCAGCCGCGGTAATACGGAAGGTCCAGGCGTTATACGGATTTATTGGGTTTAAAGGGAGCGCAGGTGGCGGTGTAAGTCAGTTGTGAAATCGTGCGGCTTAACCGGGGAATTGCAGTTGATACTGCGTCGCTTGAGTGCACACGGGGATGTTGGAATTCATGGTGTAGCGGTGAAATGCTTAGATATCACGAAGAACTCCGATTGCGAAGGCAGCTGACGGTAGCGCAACTGACGCTGAGGCTCGAAAGTGCGGGTATCGAACAGGATTAGATACCCT
+
GGCGGGGGEGGGGCEFGGGGGC7BCGB6EFGGCGGGGGGGFG<<FGEGGGGGGGGGGCFG7FBFF@FC7FF78CF,CC,,CEGF,45,CFE,:9EGGGDEG8F7:++68?BFG9?FGGFF?,@EFGFEC5,:?AFGC>C<,+C>><=BDC#F?7C4F?,6C9@GE>@A<6GFF:F?15;>D>>/6CDFF<*:+>>ABFGF>:/FBB<,D:<:F7F1GEC69F:)F<*F?,F;;F@,,FF@CF@@FC*<45**:CFF:@BC>3,,F,GF@GEDD>,@,,,F:>+=>++9EAGGGFDC+A:@++,GGECGGGGGGGGFC:+8GGGGGE@,GGGGGGGF<,GEGFGFFC9,GGGGGFF@GGDCCGGGFEFFFGGGGCCCFCEC@CF,<9GGGEGGGGFF8EEF<DGGFC@@F@GGGEF<CFGGGGGGGGGGFFGCCCCC
@DZCM 92242
TGAGGAATATTGGTCAATGGACGAGAGTCTGAACCAGCCAAGTAGCGTGCAGGATGACGGCCCTATGGGTTGTAAACTGCTTTTATAAGGGAATAAAGTGAGTCTCGTGAGACTTTTTGCATGTACCTTATGAATAAGGACCGGCTAATTCCGTGCCAGCAGCCGCGGTAATACGGAAGGTCCGGGCGTTATCCGGATTTATTGGGTTTAAAGGGAGCGTAGGCCGGAGATTAAGCGTGTTGTGAAATGTAGATGCTCAACATCTGCACTGCAGCGCGAACTGGTTTCCTTGAGTACGCACAAAGTGGGCGGAATTCGTGGTGTAGCGGTGAAATGCTTAGATATCACGAATAACGCCGATTGCGAAGTCAGCTCACTGGAGCGCAACTGACGCTGAAGCTCGAAAGTGCGGGTATCGAACAGGATTAGATACCCT
+
EFGGGGGGGGGGGGGGGGGGGGGGGGGGGGGGGGGGGGGGGGGGGGGGGGGGGGGGGGGGGGGGGGCFFGGGGGGGGGGGGGGGEGGGGGGGFFGGGGGGGGFFGGGGGGGGGGGGGGCGFGGGGGGGGGGGGGCGGGGGGGGGGGGGFGGGGGGEGGGGGGGGGGDGFGGFFGGGGGGGGGGGGGGGEGFFGGFGEGDGFFGGGGGGGFGGDGGGGGDFG@EGGGGGGEGGGGEFEGDGGG>GGG98<GG@CG)FG<GGGGG<<GGGGGGGGGG>BBD73GGFC,>,FA,<3+@6+FA,,FF=B++7=4?,GFEGEF<F89GFCEEF<EE95,ADGFC,BE,<FC<FFEA,:@+7-FE6@CGGE@EC,<C,,<,6,87@@++EC<E@,FCEFFEF<CFCCCF<FDECFEGFFEAAFEFFFF<9F<9FFC,6@6@C
@DZCM 86973
TGAGGAATATTGGTCAATGGACGAAAGTCTGAACCAGCCAAGTAGCGTGCAGGATGACGGCCCTCTGGGTTGTAAACTGCTTTTAGTTGGGAATAAAAAGAGGGACGTGTCCCTTATTGTATGTACCATCAGAAAAAGGACCGGCTAATTCCGTGCCAGCAGCCGCGGTAATACGGAAGGTCCAGGCGTTATCCGGATTTATTGGGTTTAAAGGGAGCGCAGGCGGCGGCGTAAGTCAGTTGTGAAGTCGTGCGGCTTAACCGTGCAATTGCAGTTGATACTGCGTCGCTTGAGTGCACACAGGGATGTTGGAATTCATGGTGTAGCGGTGAAATGCTTAGATATCATGAAGAACTCCGATCGCGAAGGCATATGTCCGGAGTGCAACTGACGCTGAGGCTCGAAAGTGTGGGTATCAAACAGGATTAGATACCCT
+
GGGGGGGGDGGGGGGGGGGGGGGGGGGGGGGGGGGGFGFGGGGGGGGGGGGGGEGGGGGGGCFGGGGGGGGFGFFGGGGGGGGGGGGGGGGFGGGGAFGGGGGC7FGGGGGGGGGGGGGGGGGGCGFGGGGGGGGGDEGG>GGGGGGGGGGGGFGGGGGGGGGGGGGGGGG8FGGGGDEEF>GGGGGGGGGC:>?E7FE@FFGGGFCFEFCGFEGFGGGGGGGGGGGDGFFD:EGFGGGFCGFGGGGFGGGGFGGFGGGFFFECFGGFFDF8DFC5<GGGGEGEDGGGGGGFDFFGCGFA,GGGCGGFGGGGGGGFFB7GGGEGGGGGGGFFGGGGGGGGGFFA6AF6GGGGGFF7GGFCEDGGGGGGGGGGGFDCECGGGGGFCGGGGGFDGFGGFGGGGEGGGGGGGGGFGGGFGGGGGGGFCCFGGGGCCCCC
@DZCM 295
TGAGGAATATTGGTCAATGGACGAGAGTCTGAACCAGCCAAGTAGCGTGCAGGATGACGGCCCTATGGGTTGTAAACTGCTTTTATAAGGGAATAAAGTGAGCCTCGTGAGGCTTTTTGCATGTACCTTATGAATAAGGACCGGCTAATTCCGTGCCAGCAGCCGCGGTAATACGGAAGGTCCGGGCGTTATCCGGATTTATTGGGTTTAAAGGGAGCGTAGGCCGGAGATTAAGCGTGTTGTGAAATGTAGATGCTCAACATCTGCACTGCAGCGCGAACTGGTTTCCTTGAGTACGCACAAAGTGGGCGGAATTCGTGGTGTAGCGGTGAAATGCTTAGATATCACGAAGAACTCCGATTGCGAAGGCAGCTCACTGGAGCGCAACTGACGCTGAAGCTCGAAAGTGCGGGTATCGAACAGGATTAGATACCCT
+
CAFGGFFGGGGGFFGGGGGC<FGG>FEGFGGGGGGGGGGGGGFGGGGGGGGGGGGGGGGGGGGGF<FE8ECBFGFGGGGFGGGG9FGGGGGGGGEFFFFG<<FFGGGFCF7<FBFGE<FGF?EF9F<,C,<,<EFFGFDGEEF:FFDGGGBCEFGGF?FBFGGCCCGGGC>CCFGGGGGG7FCFEGFGGGDEF>@>*<CFGFEC@<EFE8@=GGECGGGGGEDDEGG75CEEFGDGGGDGGGGF@FGCCF@@8,3,<@GGGGFDCCFFFFF#7G<GCCGF<FCDF@,8GEFGGGGCFB8FFFFDF:@+GGGDGDGGGGGFGGGGGGGFGFF9GGFFACFGGGGEDGGGGGGGGGF7GGF@GCGGGGGGGGGGGGGGGGGGGGGGGGGGGGCCE9FGFFGGGGGGGGGCGDGGGGGGGGFFGGGGFCGGFC,C<,CC
@DZCM 91585
TGAGGAATATTGGTCAATGGGCGAGAGCCTGAACCAGCCAAGTAGCGTGCAGGATGACGGCCCTATGGGTTGTAAACTGCTTTTATAAGGGAATAAAGTGAGCCTCGTGAGGCTTTTTGCATGTACCTTATGAATAAGGACCGGCTAATTCCGTGCCAGCAGCCGCGGTAATACGGAAGGTCCGGGCGTTATCCGGATTTATTGGGTTTAAAGGGAGCGTAGGCCGGAGATTAAGCGTGTTGTGAAATGTAGATGCTCAACATCTGCACTGCAGCGCGAACTGGTTTCCTTGAGTACGCACAAAGTGGGCGGAAGTCGTTGTGTAGCGGTGAAATGCTTAGATATCACGAAGAACTCCGATTGCGAAGGCAGCTCACTGGAGCGCAACTGACGCTGAAGCACGAAAGTGCGGGGATCGAACAGGATTAGATACCCT
+
ECFFFFDGFFGGGFGFCFG?FFGCFCEFGGGGGGFGEGDGGGAFGFFGGGFA<CCF<FFGFFGFGFF@CC,>FDFFGGGGGGGCEFGGGCCEEFGGGGDEEEGCE@7FFGD<B=EE,FE9EECFFFFAFFGF9<?EFFFG<F::FGEGGGGGGG77FFCDCFCFECFFBFCCFGDEGFEGGGGGGGGDGGG6E9FCCGGFDFFCGGGGFGGGGGGECCB:EGGEBEE@:GGGFG@F:CC9EFAEFCFDC0<<DFGFCGBDE9:7FG#AGGGGCGGGEGGFF<8D=A,FDFD<DF=+:GFGEEFEC7CCCGGEFC+FCCB9GGGGDEFFFC9GCGGFFAGFF;AFFDB,CGGGFCECGGFE@,GFGGGGGF<GFFE9GGGDGGFFC,FEGDGGFGGGFFECCGGGFFC:F:DC6,FGGGGFGGGGGGGGGEFCCCCC
@DZCM 297
TGAGGAATATTGGTCAATGGACGAGAGTCTGAACCAGCCAAGTAGCGTGCAGGATGACGGCCCTATGGGTTGTAAACTGCTTTTATAAGGGAATAAAGTGAGTCTCGTGAGACTTTTTGCATGTACCTTATGGATAAGGACCGGCTAATTCCGTGCCAGCAGCCGCGGTAATACGGAAGGTCCGGGCGTTATCCGGATTTATTGGGTTTAAAGGGAGCGTAGGCCGGAGATTAAGCGTGTTGTGAAATGTAGATGCTCAACATCTGAACTGCAGCGCGAACTGGTTTCCTTGAGTACGCACAAAGTGGGCGGAATTCGTGGTGTAGCGGTGAAATGCTTAGATATCACGAAGAACTCCGATTGCGAAGGCAGCTCACTGGAGCGCAACTGACGCTGAAGCTCGAAAGTGCGGGTATCGAACAGGATTAGATACCCT
+
GGGGGGGGGGGGGGGGGGGGGGGGGGGGGGGGGGGGGGFGGFEFFGGGGGGGGGGGGGGGGGGGGGGGFGGGGGGGGGFGGGGGGGGGAFGAEFGGGGGGGGGGGGGGGGEACGFGGGGGGGGGGGGGGGGGGGGGGGFGDDC?GGGG+F<GGGGGFGFEFGGGGGGGGGGGGFFGGEGGGFDGGGDEGGE>FFGC6=FGEG<GGGFGGFGGFFG;EGGGGGDEF:FEGGFCEGGEEFEEGGFFFGGGECCFCFGGEFFG<DFFCFDGFFGGGE@DDGFGFCGGGGGGF>9FGGGGF?8BGGGGGGGGGGGGGGGGGGGGGGGGGECEGFGFGFDGGGGGGGGGGGGFF9CCGGGGGGGGGGGGGGGGGGGGFGGGFFF6CFGGFGFEGGGGGGGFFGGFCGGGGEEGGGGGGFGGF9GGFFFFFEGGGEGCCCCC
@DZCM 298
TGAGGAATATTGGTCAATGGACGAGAGTCTGAACCAGCCAAGTAGCGTGCAGGATGACGGCCCTATGGGTTGTAAACTGCTTTTATAAGGGAATAAAGTGAGTCTCGTGAGACTTTTTGCATGTACCTTATGAATAAGGACCGGCTAATTCCGTGCCAGCAGCCGCGGTAATACGGAAGGTCCGGGCGTTATCCGGATTTATTGGGTTTAAAGGGAGCGTAGGCCGGAGATTAAGCGTGTTGTGAAATGTAGATGCTCAACATCTGAACTGCAGCGCGAACTGGTTTCCTTGAGTACGCACAAAGTGGGCGGAATTCGTGGTGTAGCGGTGAAATGCTTAGATATCACGAAGAACTCCGATTGCGAAGGCAGCTCACTGGAGCGCAACTGACGCTGAAGCTCGAAAGTGCGGGTATCGAACAGGATTAGATACCCT
+
GGGGGGGGGGGGGGGGGGGGGGGGGGGGGGGGGGGGGGGGGGGGGGGGGGGGGGGGGGGGGGGGGGGGGGDGGGGGGGGGGGGGGGGGGGGGGGGGGGGGGGGGGGGGGGGGGGGGGGGGGGGGGGFGFGGFGGFGGGGGGFGGGGGCGGGGGGDGGFFGGGGGGGGGGGGGGGGDBFGGGEFGGGGGGGDFGGGECFGGGGGGDFEGGGGGGGGGDGGGGFEGGGGCFGGGGGGGGGGGGGEEGFEFCGGFFGGGGGFF<FF>GGGGFGGGGGGGGGGGGGGGGFGGGFGGGEGGGGGGGGGGGEDFFGGGGGGDGGGGGGGGGGFFGGGGGGGGFGGGGGGGGGGGGGGGFGCGGGGDGGGGGGGGGGGFGGGGGGEFCDGGGGFGGGGGGGGGGGGGGGGGGFGGGGGGGGGGGGFFGGGGGGFGGGGCCCCC
@DZCM 94699
TGAGGAATATTGGTCAATGGGCGAGAGCCTGAACCAGCCAAGTAGCGTGCAGGATGACGGCCCTATGGGTTGTAAACTGCTTTTATAAGGGAATAAAGTGAGTCTCGTGAGACTTTTTGCATGTACCTTATGAATAAGGACCGGCTAATTCCGTGCCAGCAGCCGCGGTAATACGGAAGGTCCGGGCGTTATCCGGATTTATTGGGTTTAAAGGGAGCGTAGGCCGGAGATTAAGCGTGTTGTGAAATGTAGATGCTCAACATCTGCACTGCAGCGCGAACTGGTTTCCTTGAGTACGCACAAAGTGGGCGGAATTCGTGGTGTAGCGGTGAAATGCTTAGATATCACGAAGAACTCCGATTGCGAAGGCAGCTCACTGGAGCGCAACTGACGCTGAAGCTCGAAAGTGCGGGTATCGAACAGGATTAGATACCCT
+
EFG,6CEEGGGGGGDFG99FCFGG>FGGGGGGGGCFCGGGFECDFFGGGDGA@@8BFCFFCEGGGCGFCFGGEGGGGCFCEEGGFGGGGGFA8FGGGFACGFGGGGGGGGGGGGGGGGGGGGFFGCFFGGFFGGFGGGGGFDFD=CFG9DFFG?GGGGGGGGGDFEG=G<GGGGGGGFGDGGGGEFDEGF7<B>FCFCCGG<EGFGGGGGGFGGCCEGEGGGGGGGGGGGGGCDCFGGCGGGGGGAGGGGGEF:@C9FGG?GGGGC:CF>CCGGF@GEF?FGGGGGFFF@FF6EGEGFFBFGGGGDF7GFC9FGGGGGGGGFC+7GGGGGFAGFGFGFGGGFFFFDGGGGGGF:C:CCF>GGGGGFGGGGGGGGGGGGGGGGGGFEGGGGGGGGGGDDGEDGDF?GGGDEGGGF<8GGGGGGGGGGGGGGFCCCCC
@DZCM 300
TGAGGAATATTGGTCAATGGACGAGAGTCTGAACCAGCCAAGTAGCGTGCAGGATGACGGCCCTATGGGTTGTAAACTGCTTTTATAAGGGAATAAAGTGAGTCTCGTGAGACTTTTTGCATGTACCTTATGGATAAGGACCGGCTAATTCCGTGCCAGCAGCCGCGGTAATACGGAAGGTCCGGGCGTTATCCGGATTTATTGGGTTTAAAGGGAGCGTAGGCCGGAGATTAAGCGTGTTGTGAAATGTAGATGCTCAACAGCTGAACTGCAGCGCGAACTGGTTTCCTTGAGTACGCACAAAGTGGGCGGAATTCGTGGTGTAGCGGTGAAATGCGTAGATATCACGAAGAACTCCGATTGCGAAGGCAGCTCACTGGAGCGCAACTGACGCTGAAGCTCGAAAGTGCGGGTATCGAACAGGATTAGATACCCT
+
FGGGFGGFFFGCEFFGGGG,CFGGGGEGGGGFFGGGGGFFGF,CEFGGGGGGGGG8FGGGGGEFCFGGGGGGGGGGGGADFGGGGGCGGGGEDGGGGGFGCBFGGF<F8BFGFGFGGGEGGGGGGGEGGGGC,BE,CEFGGGGGGEGEGGFGGGFGFFB>C8FGC=DEGFF.CCE73@FEEFGGGGGGGD:;@CGEFGCFGGGEFCCGCCCGF9<:CDGFCECCGGC;F@CGGGGGEGDEGGFGFF@2?FF<<EGFEFFGC=#CDGFFFGFFF9C>3>GGGEFFFA:FCB99EF@F@E8GGEE<B+7GF8GGF?DGFDCFGGGGGGGGGGGGEEEFD9FDGFECEFDDGFGGGGF7DGECEDGGGGGEF8GGCF@FF@FB+C:FCE<GGGGGGGGGGDGFGGGGCF@@@6<GGFF<GGFFDGGGFFGGGGGCCCCC
@DZCM 301
TAGGGAATTTTCGGCAATGGGGGAAACCCTGACCGAGCAACGCCGCGTGAGCGAAGAAGGCCTTCGGGTCGTAAAGCTCTGTTGTAAAGGAAGAACGGCGCATACAGGAAATGGTATGCGAGTGACGGTACTTTACCAGAAAGCCACGGCTAACTACGTGCCAGCAGCCGCGGTAATACGTAGGTGGCGAGCGTTATCCGGAATCATTGGGCGTAAAGAGGGAGCAGGCGGCCGCAAGGGTCTGTGGTGAAAGACCGAAGCTAAACTTCGGTAAGCCATGGAAACCGGGCGGCTAGAGTGCGGAAGAGTATCGTGGAATTCCATGTGTAGCGGTGAAATGCGTAGATATATGGAGGAACACCAGTGGCGAAGGCGACGGTCTGGGCCGCAACTGACGCTCATTCCCGAAAGCGTGGGGAGCAAATAGGATTAGATACCCT
+
GGFFGGGGGGGG7CGEEFG@FGGGGGGGGGGGGGGGGGCFGGGG7FGGCGGGGGGGGFGGEFGGGGGECGGGGGEGGCGFGDFGFGGGGGGGF8FCFECECFFGGGFGFGGFGGGFGGFGEEEGGGGGGG7DEGCGGGFF,FFCFGGGGGGGGGGG7FGGGGGGGGC=GGGEDEG?GGGFGGFGGG9;::EGEE>CFEGGGED=F2<CGGGFCCEGGGG@CFGGGGGGGGGGG6;GGCC>ECFGFF?@EEGECBCB:;CEDGCCFGGGEGF@GFF=GGFGFFCEEGF7DGFD<?GGGGFCGF;DAFE@+<BCGFGFCGGGGFFGGCGGGGGDGGFEEDGGDGGFFFGGGFEFFAFFGGGF<GA7@FFC9,:CFCGGGGGGGGGGGC>GDGGGGFCFGFFGGGGDGGGFCGGGGGGGGGFGGGGGGGGGGGGFGFFC@BC-
@DZCM 302
TGGGGAATATTGCACAATGGAGGAAACTCTGATGCAGCGACGCCGCGTGAGTGAAGAAGTAATTCGTTATGTAAAGCTCTATCAGCAGGGAAGATAGTGACGGTACCTGACTAAGAAGCTCCGGCTAAATACGTGCCAGCAGCCGCGGTAATACGTATGGAGCAAGCGTTATCCGGATTTACTGGGTGTAAAGGGAGTGTAGGTGGCCATGCAAGTCAGAAGTGAAAATCCGGGGCTCAACCCCGGAACTGCTTTTGAAACTGTAAGGCTAGAGTGCAGGAGGGGTGAGTGGAATTCCTAGTGTAGCGGTGAAATGCGTAGATATACGGAGGAACACCAGTGGCGAAGGCGGCCTGCTGGACATTAACTGACGCTGAGGCGCGAAAGCGTGGGGAGCAAACAGGATTAGATACCCT
+
FFGGGGGDEGGGDEGGFCGGGGGGGGGGGGGGFGGGFFBFGGGGGGG:C::CCFFFGFFGFFFGGFEFGDCFGGGCFC8FFGEFGGEC7CFGGGGFFFF,,BFBFGGGFF8EBA,??AFBE<+FECFFCGFF<>=FGGGG@FCFGGGG2GGFFG5$@4FF)FCE171>8<.5@CFGGDCFFF,FFGFC*FC1<FD*?F?2CB??CB::,,?EF+<?DCFDD@9CFCF>C6FCFFEC>CGGCDC+<C>5C=FC?FC6FGGGGGGEFFFCGGGFGGGGGFC:>FDGE,E?FFFGGGGFFC,AGGGGEGGGGGGGEGGGGGGGGFEGGGGGGGGGGGGGFC,DDGGFGGGGGGGGF<CGGGGGF<<FGGGGFGFGGGGGGGGGFDGGFGGGGGGGGGGGGGGGGGGGGGFGDGGCCCCC
@DZCM 303
TGAGGAATATTGGTCAATGGACGAGAGTCTGAACCAGCCAAGTAGCGTGCAGGATGACGGCCCTATGGGTTGTAAACTGCTTTTATAAGGGAATAAAGTGAGTCTCGTGAGACTTTTTGCATGTACCTTATGAATAAGGACCGGCTAATTCCGTGCCAGCAGCCGCGGTAATACGGAAGGTCCGGGCGTTATCCGGATTTATTGGGTTTAAAGGGAGCGTAGGCCGGAGATTAAGCGTGTTGTGAAATGTAGATGCTCAACATCTGCACTGCAGCGCGAACTGGTTTCCTTGAGTACGCACAAAGTGGGCGGAATTCGTGGTGTAGCGGTGAAATGCTTAGATATCACGAAGAACTCCGATTGCGAAGGCAGCTCACTGGAGCGCAACTGACGCTGAAGCTCGAAAGTGCGGGTATCGAACAGGATTAGATACCCT
+
GGGGGGGGGGGGCGGGGGGGGGGGFGGGFFGGGGGGGGGGGGGGGFGGEGFGGGGGGGGGCGGGGFED?FEGGGGFGFGGGGGGGGCF9FFFFGGGGGGGGGFGGGGGGGDGGGGGGGGFFGAGGGGGGGGDEGGGGDF9EF9CB*GGGG;DF<6>F><FFGGGGCFD>GGGD9FEGFGGFFGGCGG<:CF09CC=BFEGGGGGGGFDGGGGGGGGGGGGGFEGCF?8EGFGGGFEE>EFFGGAGF<CFGGGFGGCC8GF@CFGGGGG?GGGFGGEFGGGGFGGGGGCFCFGGGGGGE8GFGGGGGGGGGGGGGGGGGGGGGGFCEFDCFFFEFGGGGGGCFFFGGF@GGGFB?GGGGGGGGGGGGGGGGGGGDFFEE7GEGGGGGFF;GGGGGGGGGGGFGGGFFGGGGGGGFGGGGGGGGGGFCFGGGGCCCCC
@DZCM 76456
TGGGGAATATTGCACAATGGGGGAAACCCTGATGCAGCAACGCCGCGTGAGTGATGACGGCCTTCGGGTTGTAAAGCTCTGTCTTCAGGGACGATAATGACGGTACCTGAGGAGGAAGCCACGGCTAACTACGTGCCAGCAGCCGCGGTAATACGTAGGTGGCAAGCGTTGTCCGGATTTACTGGGCGTAAAGGGAGCGTAGGCGGACTTTTAAGTGAGATGTGAAATACCCGGGCTCAACTTGGGTGCTGCATTTCAAACTGGAAGTCTAGAGTGCAGGAGAGGAGAATGAATTCCTAGTGTAGCGGTGAAATGCGTAGAGATTAGGAAGAACACCAGTGGCGAAGGCGATTCTCTGGACTGTAACTGACGCTGAGGCTCGAAAGCGTGGGGAGCAAACAGGATTAGATACCCT
+
<EFFCGGGGGGGFFGGGGGCFGGGGGGGGGFGGGGGFGGGGGDGGGEFGGGGFFG,AFGGGGDEF@FGG7C@EFGGCGGFGGGGGGGDGGGGGGGGGGCGGGGGGGGGGGGGFGGGGGGFGFGGGGDCGF,>@D<+>FFFGG>FFGBC5>:9FFF:CF?)EFGECFFBFGEGGGCCEG=GGF:CC:6FCFCCEF>EGCEGGGGGGEGGFFFFCFGDCCG<8FGGGGFFGGFFGGCC<8DFGGGGGFFCFEDCGGGGFGGFGGGDFDE59DE?EGGFFGGGDFFF?9GFGFGGGGCGDF,FGFCGEGCGGGGEEGGFGGGFFFB9FGGEFGGFGDFFGE@,7EFGCCGGGFGGGFFGGGGGFDGGGGGCF7DGFC8GDGGFDGDGGFCGGGGGFGGFA9EGGGGGGGGGGF@<CCC
@DZCM 305
TGGGGAATATTGCACAATGGGGGAAACCCTGATGCAGCAACGCCGCGTGAGTGATGAAGGTCTTCGGATTGTAAAGCTCTGTCTTTAGGGACGATAATGACGGTACCTAAGGAGGAAGCCACGGCTAACTACGTGCCAGCAGCCGCGGTAATACGTAGGTGGCAAGCGTTATCCGGATTTACTGGGCGTAAAGGGAGCGTAGGCGGATATTTAAGTGGGATGTGAAATACCTGAGCTTAACTTGGGAGCTGCATTCCAAACTGGATATCTAGAGTGCAGGAGAGGAGAATGGAATTCCTAGTGTAGCGGTGAAATGCCTAGAGATTAGGAAGAACACCAGTGGCGAAGGCGATTCTCTGGACTGTAACTGACGCTGAGGCTCGAAAGCGTGGGGAGCAAACAGGATTAGATACCCT
+
GGG,FFGGGGGGGGGGGGGGGGGGGGGGGGGGGGGGGGGG8FFFDGD@:FEGGGGGFGFCEFGGGGGGGGCAGGGGGGGGGGGGGGGGG,:BFFGEGGFGGGGGGG99?FAFFFEGGG8,FC6C@CFFG<D,=<C9#CDGG>7GGDFFEEE:G<G;@DF?:7DFG:@GFCBFCF<@A6:FCFFCEFCFB7FGGEE=<FFEC7FGGGGFFEFGGDCE>CCGDFD<GGGGECF<<?D9DBCCCDFGGGGEFE+FA<FGGFGGGFGGFGCFGFE,GFEF=<E<GGEAF<<FDFFCGGGGC@@FGGGGGGGGGGGEDGFFGECDGGGFCGFDGGGGEEFGGGGGGEGGGGGFDAFFGGGGGGGGDGGGGGGGGGGGGGGGGGGGGGFGGGDGGGGGGGGGGGGGGGGGGGGGGGGCCCCC
@DZCM 64682
TGAGGAATATTGGTCAATGGACGAAAGTCTGAACCAGCCAAGTAGCGTGCAGGATGACGGCCCTCTGGGTTGTAAACTGCTTTTAGTTGGGAATAAAAAGAGGGACGTGTCACTTATTGTATGTACCATCAGAAAAAGGACCGGCTAATTCCGTGCCAGCAGCCGCGGTAATACGGAAGGTCCAGGCGTTATCCGGTTTTATTGGGTTTAAAGGGAGCGCAGGCGGCGGCGTAAGTCAGTTGTGAAAGCGTGCGGCTTAGCCGTGCAATTGCAGTTGATACTGCGTCGCTTGAGTGCACACAGGGATGTTGGAATTCATGGTGTAGCGGTGAAATGCTTAGATATCATGAAGAACTCCGATCGCGAAGGCATATGTCCGGAGTGCAACTGACGCTGAGGCTCGAAAGTGTGGGTATCAAACAGGATTAGATACCCT
+
GGCFGGGGGGGGCGEGGGAAFGGGGGGGGGGGGFGGGGFCGGAEGGDGGGFFEEGGGCEE@FDGGGFG@=:C?FGGGGG?FCCCFFEGEFDGCCF?FAFEDFFBFGEGGCF,BBFGDFFG9<,EFGFGG<=FGFGG?++AF7==FEE8,@;D<D@FGGGGGFF7CEG7CF>.FF7>8=E0;:FGCF7C:<4ACGEG#CFGCGGGFGGG-CA:GGC:GGFFBEEDGGDF:CFCC<8C?CCC;DGFGGD=GGGGFEEDFGGGGCD>=CFFF?B#<GG<@(:FCF9<?@?8,FFFFF9FFF:A,,@@FFCEDFA<,FC,,CGFGGEF>7CFAGFDFECEE,GGGGGEE9C,9EGGFC:CB6:+CCGGGGGGFGGGGEC,+@DE,GFF9DGGGGGGGGGGGGEFFGF@,GEFBFC<FGF9E9CCFCEE5CEAFDF@CCB6
@DZCM 307
TGAGGAATATTGGTCAATGGGCGAGAGCCTGAACCAGCCAAGTAGCGTGCAGGATGACGGCCCTATGGGTTGTAAACTGCTTTTATAAGGGAATAAAGTGAGTCTCGTGAGACTTTTTGCATGTACCTTATGAATAAGGACCGGCTAATTCCGTGCCAGCAGCCGCGGTAATACGGAAGGTCCGGGCGTTATCCGGATTTATTGGGTTTAAAGGGAGCGTAGGCCGGAGATTAAGCGTGTTGTGAAATGTAGACGCTCAACGTCTGCACTGCAGCGCGAACTGGTTTCCTTGAGTACGCACAAAGTGGGCGGAATTCGTGGTGTAGCGGTGAAATGCTTAGATATCACGAAGAACTCCGATTGCGAAGGCAGCTCACTGGAGCGCAACTGACGCTGAAGCTCGAAAGTGCGGGTATCGAACAGGATTAGATACCCT
+
GGGGGGGGGGGGGGGGGGGGFGGGGGDGGCFGGGFGGFGGGGGGGGGGGGGGGGGGGGGGGGGGDFGGFGGDGGGGGGFGFGGGGGGGGGGGGGGFGGFGGGCGGGG@FGG9FGGGGGDFGGGGFGFGGGGGGGGGGFFGGFFEC=>FC@DGCA87FFG5F8DFGECFGGGG99FEEB>DEGCBFGGFFECFCEFGF4FGGG9GGGGFFF:GCGFFGGDEEGGGGEGGGFGGGGGFDEDGGGGGGGGGGFFCFGEFEDGGGFE/GGFDCGGEGEDCGFGFFGFGF@F8GFGGFFGEFDFGGGFE::@EFFBGGFC+GGGGGGEEGEEGGGGGFAFGDGGGFFFFGGGGDGGGFEDECFGDFF7DFF?GGGGFEFGGGGGF7GFFCDC@7GGGGGGGGGGGGGGGGGFEDGGGGFGGGFFFFGFEF,GGGGGCCCCC
@DZCM 308
TGGAGAATATTGCACAAGGGAGGAAACTCTGATGAAGCGACGCCGCGTGAGTGAAGAAGTAATTCGTTATGTAAAGCTCTATCAGAAGGGAAGATAGTGCAGGTACCTGACTAAGAAGCTCCGGCTAAATACGTGCCAGAAGCGGAGGGAATACGTATGGAGCAAGCGTTATCAGGATTTACGGGGAGTAAAGGGAGTGTAGGTGGCCATGCAAGTCAGAAGTGAAAATCCGGGGCTCAACCCCGGAACTTCTTTTGAAACTGTGAGGCTAGAGTGCAGGAGGGGTGAGTGGAATTCCTAGTGTAGCGGTGAAATGCGTAGATATTAGGAGGAACACCAGTGGCGAAGGCGGCTTACTGGACAGTAACTGACGTTGCGGCTCGAAAGCGTGGGGAGCAAACAGGATTAGATACCCT
+
@C,,;=@6ECFE,ED<F,CCFCGGGGCGCFFFGA6EE8FB7@:BC+C6@FF<<FFEFFGAEFCGGGFFFFFEGGFGA9C,C,,C?,<CEEGFBFAFF,B,CB<:AE<,9E,,<:,CEEF,,,B@++BEFGE?7,B3+B8D,B@+@+@C+>:3>3@@<,@AFG:FC:*@**388@@>E,,7>,*8<F*=<,=7@GC::<FC<;92?;FD<33,>2CC'#,>5<2?F?@CGF>:C,@FGEFF>780C,#@=6#)?)F?,,5,F<E@@D:F<EAGGCF=E,@7@EEB,@D<ECEC,@GGFEB9@F@ECC@,FCC,BF7@FEGGGFFFFGF<C,C?,CE,FDF7EC@FDEFGGGFAFGFGEE<C,F<,FCFEFC,CEFF@+@B@EGFCEGEFEEF8E<FCFGFEFFGGCFGGE@EACCA6
@DZCM 309
TGAGGAATATTGGTCAATGGGCGAGAGCCTGAACCAGCCAAGTAGCGTGCAGGATGACGGCCCTATGGGTTGTAAACTGCTTTTATAAGGGAATAAAGTGAGCCTCGTGAGGCTTTTTGCATGTACCTTATGAATAAGGACCGGCTAATTCCGTGCCAGCAGCCGCGGTAATACGGAAGGTCCGGCCGTTATCCGGATTTCTTGGGTTTAAAGGGAGCGTAGGCCGGAGATTAAGCGTGTTGTGAAATGTAGATGCTCAACATCTGCACTGCAGCGCGAACTGGTTTCCTTGAGTACGCACAAAGTGGGCGTAATTCGTGGTGTAGCGGTGAAATGCTTAGATATCACGAAGAACTCCGATTGCGAAGGCAGCTCACTGGAGCGCAACTGACGCTGAAGCTCGAAAGTGCGGGTATCGAACAGGATTAGATACCCT
+
EFGFFGFFGGGGFAEFGGGDGGGGGGDGGGGGGGGGGGGGFFGGGGGG>FGGCGGFEEFGGDCCF8AEGGGDGGEFG9FFGGGFFFGFGGGFGDGGCA<<FF8?FGG=,BB,D,<FFFFGGGGFG@FCFGGGGG9CFDGGF=GACFE?AGF9F?DCD9<FECCFEEEGGCF;D:F*>>:>EGGGG#<:GFGGGFFEF:FC,CCGGCFCFGGGGEGGEEGGDGGGGFD<GGD<CCCFGGGGEGGGAGGGGGGF@0CFFFFGD,;4CC7;;GEGFGGGGFA5F>GGGF:,F@F<CGGGGEGGFGGGCB+CFC?,F8GFF<GFF<4:7CFCE9FGFGGFFGFGGDCF=FFFGDEFFC=6>GGGGEDGGFFGGGFGGGGFFFEECGEFFGFGGGGFF9CGGDGGFGGGGGGGGGGGGGGGGGGGGGFDF@GCGGGCCCCC
@DZCM 65074
TGGGGAATATTGCACAATGGAGGAAACTCTGATGCAGCGACGCCGCGTGAGTGAAGAAGTAATTCGTTATGTAAAGCTCTATCAGCAGGGAAGATAGTGACGGTACCTGACTAAGAAGCTCCGGCTAAATACGTGCCAGCAGCCGCGGTAATACGTATGGAGCAAGCGTTATCCGGATTTACTGGGTGTAAAGGGAGTGTAGGTGGCCATGCAAGTCAGAAGTGAAAATCCGGGGCTCAACCCCGGAACTGCTTTTGAAACTGTAAGGCTGGAGTGCAGGAGGGGTGAGTGGAATTCCTAGTGTAGCGGTGAAATGCGTAGATATTAGGAGGAACACCAGTGGCGAAGGCGGCTCACTGGACTGTAACTGACACTGAGGCTCGAAAGCGTGGGGAGCAAACAGGATTAGATACCCT
+
EGGG7,@FFGGGGGGGGGGFAFDGGGGGGGGGGGGGGGCGGGCFFGGFGGGFGGGGFGGGGGGGGGGCGGGGGGGGGGFGGCGGGGGCFGGGGDFGDGFGGGGGGGGGFGGGGGGFGFFFGFEGGGGGGGGGGGGGGG@@FGDFGGGC>EGDGFFDGFFFGGGGFG?CB>FGCGFC8FE#6CFGGGFGFCFFGGGGGFDGFAFFGGGGFFDFGFGCGFF;9@?CEE><CG<GGGCEFCGGFEDEGGFGGGGGFAC9CDFGGG<GGGGGGGGGGGDF>GGEGGFGGFGGGGGGGFGGGFCGGG:GEFEGGGFFB,7GGGGDFAGGGFFEF<CF7GGGFCFF:7EF@@@GDGGG@CGGGFFD@FDGGGGGGGGGGFGGGGGFDCFEDGGDGGGGGGGGGGFFAGGGGGGGGFGCCCCC
@DZCM 311
TGAGGAATATTGGTCAATGGACGAGAGTCTGAACCAGCCAAGTAGCGTGCAGGATGACGGCCCTATGGGTTGTAAACTGCTTTTATAAGGGAATAAAGTGAGTCTCGTGAGGCTTTTTGCATGTACCTTATGAATAAGGACCGGCTAATTCCGTGCCAGCAGCCGCGGTAATACGGAAGGTCCGGGCGTTATCCGGATTTATTGGGTTTAAAGGGAGCGTAGGCCGGAGATTAAGCGTGTTGTGAAATGTAGACGCTCAACGTCTGCACTGCAGCGCGAACTGGTTTCCTGGAGGACGCAAAAAGTGGGCGGAATTCGTGGTGTAGCGGTGAAATGCTTAGAGATCACGAAGAACTCCGATTGCGAAGGCAGCTCACTGGAGCGCAACTGACGCTGAAGCTCGAAAGTGCGGGTATCGAACAGGATTAGATACCCT
+
GGGGGGGGEFGCFGGEGGGGGGGEFGGCFFGGGGGGGGGGGGGGGFGGCGGGGGGGGGDGEGGGFGGD,CFEGGGGGGFFGGGGGGGGGCGFEFC<BEE?FBFGFG?FG8FFFFFGGFEFCGGGGGFGGDG9FEFFG<>FBFGCFGE>FGGGF@GGGGE>@8FGGDCGEGGGFFCFE<FC6DFFGEGGGGG<<FFEBFFG$B#ACF=GGCBCEFGCEGCEGG5CFGG5;=F>E<:<CGGEGGCGGF@F?F:C#@CEGBF@C,;<FC1F2EFDGFC2@C#B8FGC<,:B,=,DC@+F7E4=,FB<F7GGGFGGFB7=CGCGGCGGGDGGGGGGGGGFCCGGF;9GGFFGGGGGGGFEFGGGGGGDGGFGFGGFCE<F8FF@@F@EFGGGGGF@C,E68FB,<DGGGGFFC@GGGGGGEGGGFGGFE,CFFDFCCC?C
@DZCM 312
TGAGGAATATTGGTCAATGGGCGAGAGCCTGAACCAGCCAAGTAGCGTGCAGGATGACGGCCCTATGGGTTGTAAACTGCTTTTATAAGGGAATAAAGTGAGTCTCGTGAGACTTTTTGCATGTACCTTATGAATAAGGACCGGCTAATTCCGTGCCAGCAGCCGCGGTAATACGGAAGGTCCGGGCGTTATCCGGATTTATTGGGTTTAAAGGGAGCGTAGGCCGGAGATTAAGCGTGTTGTGAAATGTAGATGCTCAACATCTGCACTGCAGCGCGAACTGGTTTCCTTGAGTACGCACAAAGTGGGCGGAATTCGTGGTGTAGCGGTGAAATGCTTAGATATCACGAAGAACTCCGATTGCGAAGGCAGCTCACTGGAGCGCAACTGACGCTGAAGCTCGAAAGTGCGGGTATCGAACAGGATTAGATACCCT
+
EFFDEFFGGGGGFAFGGGGGGGGGGGGGGGGGGGGGGGGGGGGGGGGGGGGAFGGGGGGGGCFFGGGGFGGGGGGGGGGGGGGGECFGGGGGGGGGGGGFFGGGGGGGGFDGGFGEFGGFGGGGGCFGGFFGGGGGGGGGGGGGFCGFA9EFGGGGGFGGGGGGGGGGDGGGGGGGGGGGG:CEEEFGGGGGGGGGEFGGFEGGGGGD7FCGGGGGGDE8EEECFGGCEFGGCGGGEGGFGGGGGFDFGGGEFGFGGFFGGFGGGGEFCGGGFEDGGFCGGGGGGGFCGGFGFEGGGGFGFGD@B+CGGFEDFB>+GGGGGGF=@7EGGGGGGGGFGGGGGGGGGGFFGGGGGGGCGGFDGGGGGGFGGFFFFE9E?DGGGGGFCGFFEGGGGDGFGGGGGEFGFCFGEEGGGGGGGGGGGGGGFFGGGGGCCCCC
@DZCM 99568
TGAGGAATATTGGTCAATGGACGAGAGTCTGAACCAGCCAAGTAGCGTGCAGGATGGCGGCCCTATGGGTTGTAAACTGCTTTTATAAGGGAATAAAGTGAGCCTCGTGAGGCTTTTTGCATGTACCTTATGAATAAGGACAGGCTAATTCCGTGCCAGCAGCCGCGGTAATACGGAAGGTCCGGGCGTTATCCGGATTTATTGGGTTTAAAGGGAGCGTAGGCCGGAGATTAAGCGTGTTGTGAAATGTAGACGCTCAACGTCTGCACTGCAGCGCGAACTGGTTTCCTTGAGTACGCACAAAGTGGGCGGAATTCGTTGTGTAGCGGTGAAATGCTTAGATATCACGAAGAACTCCGATTGCGAAGGCAGCTCACTGGAGCGCAACTGACGCTGAAGCTCGAAAGTGCGGGTATCGAACAGGATTAGATACCCT
+
EFGGGFFFCFEGFFGGGGGCEGGGGGGGGFAFFGGFGGCFCFFGFGGGGGFGGGGG,@FFE+@FGGGFGGGGGGFFGGDFGGGGGGGGGG8FE<F9CEFGGGG,BEFFDFDGGGFFF9FFGGGGGGGGGGGGGF?CFAFGF,<>EGGGD7,B,,>@FEFFDCGGGC;EEGG,CEGCGGG<EFGEDGEA<=<=CE<E$?*<<<F:1FFFF?<GGGGEFGGGDEC:@FGFFFEECFFGGGGGE=@/CF=CGGFCFBFGFCF@EEC*CFE,BF?97>F<3FDCGFGFF:D8DCCGGFF?7E8GCGFFC7EEEF<FECF7GF<<FF@DE@@F<,9CC,?8?FFFB;9<C69,<EAGFCGGGGGEGGFDFGGGGCE89GGFFFC7CCCEEFCC7DGGGGFGGFC8CGFFGGFFGGGGGGFFGGFFFFCGGEGGFGFB,CC@
@DZCM 78737
TGAGGAATATTGGTCAATGGACGAAAGCCTGAACCAGCCAAGTAGCGTGCAGGATGACGGCCCTCTGGGTTGTAAACTGCTTTTAGTTGGGAATAAAAAGAGGGACGTGTCCCTTATTGTATGTACCATCAGAATAAGGACCGGCTAATTCCGTGCCAGCAGCCGCGCTAATACGGAAGGTCCAGGCGTTATCCGGATTTATTGGGTTTAAAGGGAGCACCAGCGGCGGCGTAAGTCAGTTGTGAAATCGTGCGGCTTAACCGTACAATGGCAGTTGATACTGCGTCGCTAGCGAGCACACAGGGATGTTGGAATTCATGGTGTAGCGGTGAAATGCTTAGATATCATGAAGAACTCCTATCGCGAATGCATATGTCCGGAGTGCAACTGCCGCTGAGGCTCGAAAGTGTGGGTATCAAACAGGATTAGATACCCT
+
@FDFFG8FE9EEDGGFDF,C;CFC@F+,CE@FFCFGGGGGF8<CCFEFGGCEFFGFGFCGE+@DF88C@FGDGFFGGFA9FEAFG?,5FA+,:B@EFFEEFGG+=F7:CB8CFF9,95,<?FC<F,E,E8,,CB,BF9BA@F@3CE@F,ED9,,88><,:,,@@+@***<;$<<C::#501F<:C87+C<F)@C784C8<?CGE8?<>8,FFGFB<=E#3-+55@CCFC6825CCC:?C>CFFF>0FFCF@;8FFCD>3CF$637?C9D8FEEBCC,3,B:C3+>6+E=8+7=C,9EA,=A,,,,EF8EE,??<C,5,F8FF@=+F@,955,??<=,DFEEFF@AF<<EC?,:6,<-B,:@+,,FEC,FEE<9@@,@,F@C69F<,FF:@+@;,,C,8,66@E;,@C@F<C,FE,GGCFFF@EE,ADFEC6@CCCC
@DZCM 315
TGGGGAATTTTGGACAATGGGGGCAACCCTGATCCAGCCATGCCGCGTGCAGGATGAAGGCCTTCGGGTTGTAAACTGCTTTTGTCAGGGACGAAAAGGATCGTGATAATACCATGGTCTGCTGACGGTACCTGAAGAATAAGCACCGGCTCACTACGTGCCAGCAGCCGCGGTAATACGTAGGGTGCAAGCGTTAATCGGAATTACTGGGCGTAAAGCGTGCGCAGGCGGTTCTGTAAGACAGATGTGAAATCCCCGGGCTCAACCTGGGAATTGCATTTGTGACTGCAGGAATAGAGTTCATCAGAGGGGGGTGGAATTCCAAGTGTAGCAGTGAAATGCGTAGATATTTGGAAGAACACCAATGGCGAAGGCAGCCCCCTGGGATGCGACTGACGCTCATGCACGAAAGCGTGGGGAGCAAACAGGATTAGATACCCT
+
GGGGGD,@E<F@@FCFFGGFFGGGGGGGGGFGGGDFGGGFGGGEFGDECGGFFEA<AFA@<FG8CF,FG:FFFFGGGGGGGGGGGGG9DFGGG+CFF87FFF7,,BF<FFGF@<F,FFFGGAF8DF7:FGGGC>>D=FCFFA,CFEFC+@8*@:FGG7FFGFF7D8FGG7FC@F7CF;B@FGGCG>EBAFE?FGG=FF;ECE+<A=<>GG:@::8+2?=>8GEGGCEDC<::EFF<'?=2=9:ABGGGFFC@CFGGFFGF@:CFF?E>FBDFFC=36B@DBAFDFB=B=EFFC,CFFFA7,<F;,FCE>DGGGFFEDEBF==AGCEFE9FE<AGFEFC@=@7F9FFE?B<,FF?FGGGFDC=<DGEEGFFFCGGC7CCGGF8DFGGGGGGFCGGEGFE<FEGFF@FCGGEGGGFCFGFDFC,DGGGGGGFFGGF@FCCCCC
@DZCM 86807
TGGGGAATATTGCACAATGGAGGAAACTCTGATGCAGCGACGCCGCGTGAGTGAAGAAGTAATTCGTTATGTAAAGCTCTATCAGCAGGGAAGATAGTGACGGTACCTGACTAAGAAGCTCCGGCTAAATACGTGCCAGCAGCCGCGGTAATACGTATGGAGCAAGCGTTATCCGGATTTACTGGGTGTAAAGGGAGTGTAGGTGGCCATGCAAGTCAGAAGTGAAAGCCCGGGGCTCAACCCCGGGACTGCTTTTGAAACTGCAGGGCTAGAGTGCAGGAGGGGCAAGTGGAATTCCTAGTGTAGCGGTGAAATGCGTAGATATTAGGAGGAACACCAGTGGCGAAGGCGGCTTGCTGGACTGTAACTGACACTGAGGCTCGAAAGCGTGGGGAGCAAACAGGATTAGATACCCT
+
FGFFC6CEFGFFFGGGGCEGGGGGGGGGGGGGGFGFGGGGGGGGDEGFCFGGGGGGGGGGGGGGGFCGGGGGGGGGGGGDGGGFGGGGGGGGGGGGGGGFFGDGGGGFAFGGEGGGGGGGGGGGGGGGGFDDCGGGFFGGFEGFDGGDG?ECFGGGGCCF9CFGEFFF9GGGGFG68FEFFFGGGGGFGGGGGGGFGFFGGFGGGGGGGGG<GGGFFGGGGGGFEGFEEFCGGFGGGF7CFFCGGGGFGGGGFFFGGGGFC<FCGFFGGGGGGGGGGGGGEDGGF<GGGGGGGGGFGGGGGGGGDGGGGGGGGGGGFGGGGGGGGFGGE9GGGGGGGFFGGGGGGGGGGGGGFE?GGGGGGGGGGGGGGGGGFECGGGGFGEFGGGGGGGGGGGGGGGGF9GGGGGGGFGFCCCCC
@DZCM 317
TGGGGAATATTGCACAATGGGGGAAACCCTGATGCAGCAACGCCGCGTGAGTGATGAAGGTCTTCGGATTGTAAAGCTCTGTCTTTAGGGACGATAATGACGGTACCTAAGGAGGAAGCCACGGCTAACTACGTGCCAGCAGCCGCGGTAATACGTAGGTGGCAAGCGTTATCCGGATTTACTGGGCGTGAAGGGAGCGTAGGCGGATATTTAAGTGGGATGTGAAATACCCGAGCTTAACTTGGGAGCTGCATTCCAAACTGGATATCTAGAGTGCAGGAGAGGAGAATGGAATTCCTAGTGTAGCGGTGAAATGCGTAGAGATTAGGAAGAACACCAGTGGCGAAGGCGATTCTCTGGACTGTAACTGACGCTGAGGCTCGAAAGCGTGGGGAGCAAACAGGATTAGATACCCT
+
GGGGGGGGGGGGGGGGGGGGGGGGGGGGGGGGGGGGGGGGGGGGGGGGGGGGGGGGGGGGGGGGGGGGGGGGGGGGGGGGGGGGGGGGGGGGGGGGGGGGGGGGGGGGGGGGGGGGGGGGGGGGGGGGGFGGG@GGGGGGG>FFFEGGEGEGGGGFFGGGGGGGGGGGGGGGGGGGGGDFGG=GGGGGFGGGGGGFGEGGGGGGGGGGGGGGGGGGGGGG/GGGGGGGGGGGEGGGFGGGFGGGGGGGGGGGFGGGGGGGGGGGGGGFFGGGGGGGGGGGFGGGGGGGGGGGGGGGFGGGGGGGGGGGGGGGGGGGGGGGGGGGGGGGGGGGGGGGGGGGGGGGGGGGGGGGGGGGGGGGGGGGCFGGGGGGGGGGGGGGGGGGGGGGGGGGGGGGGGGGGGGGGFGGGGGCCCCC
@DZCM 318
TGGGGAATATTGCACAATGGGGGAAACCCTGATGCAGCAACGCCGCGTGAGTGATGACGGCCTTCGGGTTGTAAAGCTCTGTCTTCAGGGACGATAATGACGGTACCTGAGGAGGAAGCCACGGCTAACTACGTGCCGGCAGCCGCGGTAATACGTAGGTGGCAAGCGTTGTCCGGATTTACTGGGCGTAAAGGGAGCGTAGGCGGACTTTTAAGTGAGATGTGAAATACCCGGGCTCAACTTGGGTGCTGCATTTCAAACTGGAAGTCTAGAGTGCAGGAGAGGAGAATGGAATTCCTAGTGTAGCGGTGAAATGCGTAGAGATTAGGAAGAACACCAGTGGCGAAGGCGATTCTCTGGACTGTAACTGACGCTGAGGCTCGAAAGCGTGGGGAGCAAACAGGATTAGATACCCT
+
GGFGEFFFDFGGGGGGGGGGGGCFF8FFGGGGGGGFGDFGGGGGGGGEEGDGGAFGGGGG@>7FFFGGFCFGAFFGG9FGFFGGGGGGGGGGGCF=FGGGGD:FFGGGDFGCGCEGGFF,=,CCDECG8EFFEC,<@FDCGGGGG7F7>:CF9FC:/<7<BF=GGGGD<GBCCFGGGCFGF,17<@7?:CGGGGGC>GFEGGEDFC<9GDGGGFC?F9D9FCF=GGGG,CEGGFF<7FC?BC@7FD/F?CC62C:C;BFF>=GFAFFF<>G>FFE@GGFF<CACGGGGFGGGFFAEFGGFFFF>CGGEACGGGFC:,EGGFFFFE9FCGDGFGFGGGGGGFCGGGGGEGFDGGCFFEC,EC<AGGFEEGGGGGGGFF@@CFCEGGGGGGGFGFFFFFFFEGFDGEE<FCFF@CCCC
@DZCM 319
TGAGGAATATTGGTCAATGGACGAGAGTCTGAACCAGCCAAGTAGCGTGCAGGATGACGGCCCTATGGGTTGTAAACTGCTTTTATAAGGGAATAAAGTGAGTCTCGTGAGACTTTTTGCATGTACCTTATGAATAAGGACAGGCTAATTCCGTGCCAGCAGCCGCGGTAATACGGAAGGTACGGGCGTTATCCGGATTTATTGGGTTTAAAGGGAGCGTAGGCCGGAGATTAAGCGTGTTGTGAAATGTAGAGGCTCAACATCTGAACTGCAGCGCGAACTGGTTTCCTTGAGTACGCACAAAGTGGGCGGAATTCGTGGTGTAGCGGTGAAATGCTTAGATATCACGAAGAACTCCGATTGCGAAGGCAGCTCACTGGAGCGCAACTGACGCTGAAGCTCGAAAGTGCGGGTATCGAACAGGATTAGATACCCT
+
GGAECFGG@FGFE,CFGGGGGGGGCGDFGGGGGFFEEGGGC@@,CFEGGGF9EGGDGGGG7@+C<FFFCFEG8EFEFGF@CGG9CECCFEFG8CF,EAE9F<CEFFF@BFFCDGDGGD:,B<,5EFFGGGGGGGEEFCFFG,FDFF9EF.%><&>BF?FFFFFDGEFGAECDF87@+@<EG4=F7E>?@>CCC@FC.3CFCGGGGFGGFGG<C8EF?+:6EF:9C@:,77@FEEGECFE9FGGEFGFA@,3@,:GFEFGGC1@;EF&F?FF>7EC@+9GFFFGFA,A,@GGFGGEFGF@9,?9<F?@:F,GGEF47F4+8GGGGGGFGGFDAFFF=B,CGGGFCE,?,EFEGFF=7GGGFFEFGGGGGGGFGFGE9GFCB+7@GFGGGGF@GGGF<EB:8D7GCGF@+:@GGEFF,@FGGGGGGFGFGGGGCCCCC
@DZCM 320
TGAGGAATATTGGTCAATGGACGAGAGTCTGAGCCAGCCAAGTAGCGTGCAGGATGACGGCCCTATGGGTTGTAAACTGCTTTTATAAGGGAATAAAGTGAGTCTCGTGAGACTTTTTGCATGTACCTTATGAATAAGGACCGGCTAATTCCGTGCCAGCAGCCGCGTTAATACGGAAGGTCCGGGCGTTATCCGGATTTATTGGGTTTAAAGGGAGCGTAGGCCGGAGATTAAGCGTGTTGTGAAATGGAGATGCTCAACGTCTGAACTGCAGCGCGAACTGGTTTCCTTGAGTACGCACAAAGTGGGCGGAATTCGTGGTGTAGCGGTGAAATGCTTAGATATCACGAAGAACTCCGATTGCGAAGGCAGCTCACTGGAGCGCAACTGACGCTGAAGCTCGAAAGTGCGGGTATCGAACAGGATTAGATACCCT
+
FGEF8EFGGGGGGGGGGGGGFGGE7FGGGGFGFG<FF@CCE<CFFFCGGEF@FGGGGGG7FEGFFFFFGGGG@FEGGGFFGCCGGGGGGGGCGGFGFGGEG<F9EFGGGF+EFGGGGGDGGGDDF<FFGGGGFGGGGGDGGGGG?'GCFF'?DEDFFDFFGGGGE@F#CFCA@AEGGEGGGGGEE7C7CF:CF<F=#9FCFCGC@FFGGGGFCBFDDEEGGFC@FCDCFFEC?7DGDFEGGFC#FCGFE&<F<=@C@F@:+EF,<C<CBGFFFGC@-FFCGFGGGFA,B,FD8ECEGGFFF9>,CEGFFFAFB<@7CGCGGFF@C>DGGGFFCAGGFEGEGGGECCECFGEAEC@,CGCGECEDE@EF@FFECC6,,ECF7FDGGGGGFCEGGFCGGFCEFGGF?EEGDGF@@@,GGGGFEDCDF@CEFFFCCCCC
@DZCM 321
TGAGGAATATTGGTCAATGGACGAGAGTCTGAACCAGCCAAGTAGCGTGCAGGATGACGGCCCTATGGGTTGTAAACTGCTTTTATAAGGGAATAAAGTGAGTCTCGTGAGACTTTTTGCATGTACCTTATGAATAAGGACCGGCTAATTCCGTGCCAGCAGCCGCGGTAATACGGAAGGTCCGGGCGTTATCCGGATTTATTGGGTTTAAAGGGAGCGTAGGCCGGAGATTAAGCGTGTTGTGAAATGTAGATGCTCAACATCTGCACTGCAGCGCGAACTGGTTTCCTTGAGTACGCACAAAGTGGGCGGAATTCGTGGTGTAGCGGTGAAATGCTTAGATATCACGAAGAACTCCGATTGCGAAGGCAGCTCACTGGGGCGCAACTGACGCTGAAGCTCGAAAGTGCGGGTATCGAACAGGATTAGATACCCT
+
GGGGGGGGGGGGGGGGGGGGGGGGEGGGGGGGGGGGGGGGGGGGGGGGGGGGGGGGGGGGGGGGGGGGGGGGGGGGGGGGGGGGGGGGGGGGGGGGGGGGGFFGGGGGGGGGGGGGGGGGGGGGGGGGGGFGGGGGGGGGGGGFGGGGGGGGGGFGGGGGGFGGGDFGGGGGGGGGGGGGGGGGGEEGGGGGGGGG<CFGGCGGGGGGGGEGGGGGGGGGGGGGGGGGGGGGGGFDGGGGGGGGGEFGGGGGGGGGGFGGGGGFGGGGGGGFFGGGGGGGGGGGGGCFGGGGCGGGGFGGGGGFGGGEGGGF7GGGGGGGGGGGGGGGGGGGFGGGGGGGGFFGGGGGGFFGGGDGGGGGGGGGGGGGGGGGGGGGGEGGGGGGGGGGGGGGGGGGGDGGGGFGGGGGGGGGGGGGGGGGGGGGGFGGGGGCCCCC
@DZCM 322
TGGGGAATATTGCACAATGGAGGAAACTCTGATGCAGCGACGCCGCGTGAGTGAAGAAGTAATTCGTTATGTAAAGCTCTATCAGCAGGGAAGATAGTGACGGTACCTGACTAAGAAGCCCCGGCTAACTACGTGCCAGCAGCCGCGGTAATACGTAGGGGGCAAGCGTTATCCGGATTTACTGGGTGTAAAGGGAGCGTAGACGGCTAAGCAAGTCAGAAGTGAAAGGCTGGGGCTCAACCCCGGGACTGCTTTTGAAACTGTTTGGCTAGAGTGCTGGAGAGGTAAGCGGAATTCCTAGTGGAGCGGTGAAATGCGTAGATATTAGGAGGAACACCAGTGGCGAAGGCGGCTTACTGGACAGTAACTGACGTTGAGGCTCGAAAGCGTGGGGAGCAAACAGGATTAGATACCCT
+
GGG?FGGGGGGGGGGGGGGGGGGGGGGGGGGGGGGGFGGGGGGFEGGGGEGGFGGGGGGGFGGGGGGGGGGGGGGGGGGGGGGGGGGGGGGGGGGGGFGCGGGGGCFGGGGGGGGGGFGFGGGDGGGG>GGG@@GGGGGGGGGGGGGGCGGFGFFFGGGGFGGGGGGGGGFGGGGGGGFFEGFGGGFGGGGGGGGGGGGGGDGGGGGGFDA9GGFGFAFCFGGGGGGGGGGGGGGGGGGFGGGGGGGGFFGDBFGFF??EFFGGGGGGGGGECFGGFFGGFFFGGGGGGGGGGGGFGGFEFF@+GGGGGGGGGGGGGGGGGGGGGGGGGGGGEFGFGGGGGGGGGGGGGGGGGGGGGGGGGGGGFGGGDGGGGGGGGGGGGGGGGGGGGGGGGGGGGGGGGGGGGGGGGGGCCCCC
@DZCM 323
TGAGGAATATTGGTCAATGGGCGAGAGCCTGAACCAGCCAAGTAGCGTGCAGGATGACGGCCCTATGGGTTGTAAACTGCTTTTATAAGGGAATAAAGTGAGCCTCGTGAGGCTTTTTGCATGTACCTTATGAATAAGGACCGGCTAATTCCGTGCCAGCAGCCGCGGTAATACGGAAGGTCCGGGCGTTATCCGGATTTATTGGGTTTAAAGGGAGCGTAGGCCGGAGATTAAGCGTGTTGTGAAATGTAGACGCTCAACGTCTGCACTGCAGCGCGAACTGGTTTCCTTGAGTACGCACAAAGTGGGCGGAATTCGTGGTGTAGCGGTGAAATGCTTAGATATCAAGAAGAACTCCGATTGCGAAGGCAGCTCACTGGAGCGCAACTGACGCTGAAGCTCGAAAGTGCGGGTATCGAACAGGGTTAGATACCCT
+
<@FGCEGGGGGGEEFCEFAFGE77@FGD,<C,CEF@FGGFFFFFFFEFGG<EECFGEF7FEBE=F8EGGFEEFECF,9EFGAFG9FGGFEFGGF<FGEEFDFDGFFGF8,?<BED8FFDGGGGGGFGFCFGGGFGFGCFFGFF7C@B,,EEDCD6CFFGGFGGGGGG<><@FFGFGGGDGF9>>GE8?FGGGGGGE:C@C:BF=CFEGCFG;CFC:EDEGGCGD=EG===ECCC>0>/GFFGF;@@;B9C@><CA?E3?FCDGGGGFG:DCEFGGF09C;FFADBDDB,,,FD@EFGFEFF?DEB=CGDGCDB?+@+C7GF9F:F@EGGGGEFF<FC,,9EF?EC,9,EFECE?8,,FDGGGGGFEFC,FGF?GGF8C@C7CEFFGFGC7FEE6EEFCBADEGFFCCF:@CCFE,8GFF@GEECA,C9EFC8,,6-
@DZCM 65789
TGGGGAATTTTGGACAATGGGGGCAACCCTGATCCAGCCATGCCGCGTGCAGGATGAAGGCCTTCGGGTTGTAAACTGCTTTTGTCAGGGACGAAAAGGATCGTGATAATAACATGGTCTGCTGACGGTACCTGAAGAATAAGCACCGGCTAACTACGTGCCAGCAGCCGCGGTAATACGTAGGGTGCAAGCGTTAATCGGAATTACTGGGCGTAAAGCGTGCGCAGGCGGTTCTGTAAGACAGATGTGAAATCCCCGGGCTCAACCTGGGAATTGCATTTGTGACTGCAGGACGAGAGTTCATCAGAGGGGGGTGGAATTCCAAGTGTAGCAGTGAAATGCGTAGATATGTGGAAGAACACCAATGGCGAAGGCAGCCACCTGGGATGCGACTGACGATCATGCACGAAAGCGTGGGGAGCAAACAGGATTAGATACCCT
+
EEF?C6CFD9EFFGGGFGGGGGG+:DEFGGGGGGGGGFGGGFFEGDGGGDGF@CEGGFGG?,FEGFE7FGGGGGGCFGCE9FFCFGGGGGFGGGCGEFF<=8CEEFGGAFG,<EFGGDEFGGGGGCFE:DF9ECDFFGGGGG,8@FEGGGEGGF9CFGFD=FGFGFFCFGGDGAFGGGGG,?CC@A<@CFFF8<GEFAE=CCE0GG:CCFFF8:ECCFFGGG=C;GCCEGCEGGGGGEE:<FG,3%GGGGFC:>GDGFGGGDB8CFGEFFDFFGGFAFDFDECFF@CCEC@4++CGFD?AFA,,GGGGFC7:CFFEB8DFFGFE9GFC?E9FEEDF<:CC:BEE@,<C,=,GFAEC,GFD<CGGGCGGFECGFCCED@C,8<,GFB7F@EFFGGFGFC@F9EFBCC:F8FFBCFEF8FCGGF@-6C,FF@,C6FGFCCCCC
@DZCM 325
TGAGGAATATTGGTCAATGGACGAGAGTCTGAACCAGCCAAGTAGCGTGAAGGATGACTGCCCTACGGGTTGTAAACATCTTTTATAAAGGACTACAGTCGGGTATGCATACCCGTTTGCATGTACTTTTTGAATAAGGATCGGCTAACTCCGTGCCAGCAGCCGAGGTAATACGGAGGATCCGAGCGTTATCCGGATTTATTGGGGTTAAAGGGAGCGTAGATGGAGGTGTAAGTCAGTTGTGAAAGTTTGCGGCTCAACCGTAAAATTGCAGTTGATACTGTATATCTTGAGTGCAGTTGAGGTAGGCGGAATTCGTGGTGTAGCGATGAAATACTTAGATATCACGAAGAACTCCGATTGCGAAGGCAGCCTGCTAAGGTGCAACTGGCAGTGAGGCTCGAAAGTGTGGGTAGCAAACAGGGTAGGATACCCT
+
C8<FDFGGGC<,CEFAE<@F9@B::+6;;<CC@E-C;,-6;CF@66:BF:7,,<<DE9<9F@C,C,8CG@@ECAFFG,CFCC9,<CFCCE<F,CC,B89EFEG<F58??,5CF,=F@BEFG,?A<CB,9,:CF,8C?<FCBE=?F+8DF,C==FB@F>8B8>,@:++@FA@CF9+8@*@BF@,@*3>F<*>>F;CEFF7F,;,<?C#<=>>C:CC*;EEAEC49;<A#=,-7?<:7D7>6)230C=,?7<(GFB5A9+:D>5AF9A:B59<6,,,5,7,59AB,4,CEE,FF9B:,<?@A8ACB,+F?:A,<+,@+BC=EC9C:,:E<,FF,C9@9EAGDFFA<@EFFGFFF,B+7:@FFF@7<<C,6@GF:EE<C6,CCC,E,ECFFF<CC6,8E;+@CCEFCF@@CC6C;,,<9GE@AFC66,,,,CE@CCCCC
@DZCM 326
TGAGGAATATTGGTCGATGGGCGAGAGCCTGAACCAGCCAAGTAGCGTGCAGGATGACGGCCCTATGGGTTGTAAACTGCTTTTATAAGGGAATAAAGTGGAGGTCGTGACCTCTTTTGCATGTACCTTATGAATAAGGACCGGCTAATTCCGTGCCAGCAGCCGCGGTAATACGGAAGGTCCGGGCGTTATCCGGATTTATTGGGTTTAAAGGGAGCGTAGGCCGGAGATTAAGCGTGTTGTGAAATGTAGACGCTCAACGTCTGCACTGCAGCGCGAACTGGTTTCCTTGAGTACGCACAAAGTGGGCGGAATTCGTGGTGTAGCGGTGAAATGCTTAGATATCACGAAGAACTCCGATTGCGAAGGCAGCTCACTGGAGCGCAACTGACGCTGAAGCTCGAAAGTGCGGGTATCGAACAGGATTAGATACCCT
+
GGGGGGGGGGGGGGGGGGGGGGGGGGGGGGGGGGGGGGGGGGFGGGGGGGGGFGGGGGGGGGGGFGGGGGGGGGFGGGGGGGGGGGGGGGGGGDFEDFGGGF@FGGGGGCFFEFFCFEFGFFFGGGFFFGGGAFGGGGGGGGGGGDGF<;EFFFGFGGGGGGGGGGGDFGGGFCFF<FEGGGGDGGGFGGGGGGFEEFGGGGGGFG@GFFCGGFGGGG8>GE?FGGGEEEFFGGFGDFGGGGGFGFGGFFFFCGGGGF@FFGGGGGGCDGGGFEF@9AGGGGGGGFDFGGCGGFDGFFFFGGFFGFEGEEFGGGGGGGGGGGGFCGGGGGFGGGGGGFEGGFGGGGGFGGDGFGGBCGFCGGGGGGGGGGGGGGGGGGGF7EFEFDGGGGEGGGFDF7GFGGGGGGGGGGGGGGGGGGGGGGGGGGGFFAGCCCCC
@DZCM 327
TGAGGAATATTGGTCAATGGACGAAAGTCTGAACCAGCCAAGTAGCGTGCAGGACGACGGCCCTCTGGGTTGTAAACTGCTTTTAGGTGGGAATAAAAAGAGGGACGTGTCCCTTATCGTATGTACCATCAGAAAAAGGACCGGCTAATTCCGTGCCAGCAGCCGCGGTAATACGGAAGGGCAAGGCGTTATCCGGATTTATTGGGTTTAAAGGGAGCGCAGGCGGCGGCGTAAGTCAGTTGTGAAATCGTGCGGCTTAACCGTGCAATTGCAGTTGATACTGCGTCGCTTGAGTGCACACAGGGATGTTGGAATTCATGGTGTAGCGGTGAAATGCTTAGATATCATGAAGAACGCCGATCGCGAAGGCATATGTCCGGAGTGCAACTGACGCTGAGGCTCGAAAGTGCGGGTATCAAACAGGATTAGATACCCT
+
FGGGGGGCFFGFCEFGGGGGGDEGGGGGG9FGGGGG8FDEGFEFCFGGGEGGFCFEEFDC>@6CFGGGGCEGEFFGECEC,?FG,B,C<FGD8,:CFFGF7FD7=FEEG8BBEFDGFFF@CAF?FF<?,<>,CFGFGGD<:D@F7+CD<A,<3.B2DF:E:CFGG?GDGGFF.=C.%4CE#<#EE?*=GE<F<>FC4<<+C7<:CF:8BFC(F?C*8CE8C@GD@F:DGDGFCDC9FFG=CGGFF2<:CEFFAGFAD:E;C3ECF<GFGGGFBCD9D9B<+C@+GGFFFF8GEF@,GGE=5EEFFF7GFF?F9GFFDCGGGGGGGGDFFGFFGGGFFGGFCFAFAFGFGGGGF@>+GGGE@7ECGGGGGFCCFGDFGGDFGGGFGGGGGGGGGGGGGGEEDGGFECGGGGGGGCGGGFGGGGGFE,GGGGGCCCCC
@DZCM 328
TGAGAAATATTGGTCAATGGGCGAGAGCCTGAACCAGCCAAGTAGCGTGCAGGATGACGGCCTTATGGGTTGTAAACTGCTTTTATAAGGGTATAAAGTGAGAGTAGTGACTCTTTTTGCATGTACCTTATGAATAAGGACCGGCTAATTCAGTGCCAGCAGCCGCGGTAATACGGAAGGTCCGAGCGTTATCCGGAGTTATTGGGTTTAAAGGGAGCGTAGGCCGGAGATTAAGCGTGTTGTGAAATGTAGACGCTCAACGTCTGCACTGCAGCGCGAACTGGTTACCTTGAGTACGCTCAAAGTGGGCGGAATTCGTTGTGTAGCGGTGAAATGCTTAGATATCACGAAGAACTCCGATTGCGAAGGCAGCTCACTGGAGCGCAACTGACGCTGAAGCTCGAAAGTGCGGGTAGCGAACAGGATTAGATACCCT
+
GGGG9EFGGGGD9CFGFFGGEGGGDGEGGGGE<@CFFFGG,E6CCGGGGGCGGG@FGFGD@+,:C<CEFFFGFGCECEA9CFGFFFGFFGF=F8E?FGFGGFFGE,B,?FGFEG,@,CCGGEEFC@FGCEFGGGFEGGGG$<B:C;:::E9,CA<99?<>DB>3EFGGFEF;9%:#;DC9>/?C#F?C=:*=BFFC7&GGGECCFF@E+CCGFGEC:DCCGGGFFG88:GFGGGF9:FE;GGCEFCCCF5@F+CEFFEGG@FC<CEEFCGGGFCC@@,=FGDBDC3,=FGFE@+7>+<=,?,>DGFCCDFGGGFB7@4B,FGGGGGGFFGFFC?F??,FGGFEFFC<,GGGGGGF:@FC,FDGGGGFGGFFGFFCF@<EF+77,,GGGGGGGGFFGFEDGGEGGDFFGF@GGF7F7GGGGGGGGGCGGGGGCCCCC
@DZCM 73522
TGAGGAATATTGGTCAATGGGCGAGAGCCTGAACCAGCCAAGTAGCGTGCAGGATGACGGCCCTATGGGTTGTAAACTGCTTTTATAAGGGAATAAAGTGAGTCTCGTGAGACTTTTTGCATGTACCTTATGAATAAGGACCGGCTAATTCCGTGCCAGCAGCCGCGGTAATACGGAAGGTCCGGGCGTTATCCGGATTTATTGGGTTTAAAGGGAGCGTAGGCCGGAGATTAAGCGTGTTGTGAAATGTAGATGCTCAACATCTGAACTGCAGCGCGAACTGGTTTCCTTGAGTACGCACAAAGTGGGCGGAATTCGTGGTGTAGCGGTGAAATGCTTAGATATCACGAAGAACTCCGATTGCGAAGGCAGCTCACTGGAGCGCAACTGACGCTGAAGCTCGAAAGTGCGGTTATCGAACAGGATTAGATACCCT
+
GCGGGGGGGGGGGGGGGGGGGGGGGDCFGGGGGGGGGGFGGGEGGGGGGGGGGGGGGGGGGGGCDGGGGGGEEGGGFGGGGGFGGGGGGG8:AFGFGGGGGGGGGGGDGGGGGGGGFGGGGGGGGFGGGGGGGFAFGGGGGGGGGGGGGGGGGG>GGGGFEE=FC8FGECGGFGGGGFEGGGGGGGGGGGGDG>FECCFA?FCGGGGGGCCGFGGF>CEEGED?FGGGGGGGGGGGEC?EGFCDGGFGGGGC:FEFFGGFFEFFEF9EFBC8F<F@=>?:DCGGGGGGFFGE8F?+GGGGDGDGEDCEGGFEFGGGGGFFFGGGCCFEEFFFECFGGEGGFGGGFFBGGGGGGFCBEGFB:C7GGGGGGGGGFC?FFEEEGDGGGGGF@-;FFFGGFGDGGEA9GEFCGGFC,GGGGFGGGGF<AGGGGGGCCCCC
@DZCM 98426
TGAGGAATATTGGTCAATGGACGAGAGTCTGAACCAGCCAAGTAGCGTGCAGGATGACGGCCCTATGGGTTGCAAACTGCTTTTATAAGGGAATAAAGTGAGTCTCGTGAGACTTTTTGCATGTACCTTATGAATAAGGACCGGCTAATTCCGTGCCAGCAGCCGCGGTAATACAGAAGGTCCGGGCGTTATCCGGATTTATTGGGTTTAAAGGGAGCGTAGGCCGGAGATTAAGCGTGTTGTGAAATGTAGATGCTCAACATCTGCACTGCAGCGCGAACTGGTTTCCTTGAGTACGCACAAAGTGGGCGGAATTCGTGGTGTAGCGGTGAAATGCTTAGATATCACGAAGAACTCCGATTGCGAAGGCAGCTCACTGGAGCGCAACTGACGCTGAAGCTCGAAAGTGCGGGTATCGAACAGGATTAGATACCCT
+
CFGGGGFG@FCFGGGC@EFFFGGGGGGFGGGGGGEGGGFGGG9FGGGGGGGGGGGGG9FGGGGCGF,CEGGDGGGGGGGGGGGGEGG9EFFFGGGGGGFGDGGGFGFGDFFFGEGGGGDFGGGGGGGFAFFFGGGGGGGG8DC8>ACFFGGFGGGGGGFGFGGGGGGGGGGG9FC92@DFGGGFGGGGGE*EFFGG>GB?AFGDFFFFFFGFCFCFGGGGEFGGFCE@GFFGFGGGGGGGGGGGFGECGGGFCCGGFCGFFDFCGGGGGGGEEEGGGGF?FGGGGGEGCGGGGGGGGGGGGGGGGGDGGGGGGGGGGGGGGGGGGGGGGGGGGGGGGGGFF;AEFFGGGGGFGGGGGGGGGGGGGGGGGGGEGGFGGGGF@GGGFGGGGGGGGGFGGGGFFGGCGGF>GGGGGGGGGGGGGGGGF<FFFDGCCCC@
@DZCM 52500
TGGGGAATATTGCACAATGGGCGAGAGCCTGATGCAGCGACGCCGCGTGAGCGAAGAAGTATTTCGGTATGTAAAGCTCTATCAGCAGGGAAGATAATGACGGTACCTGACTAAGAAGCACCGGCTAAATACGTGCCAGCAGCCGCGGTAATACGTATGGTGCAAGCGTTATCCGGATTTACTGGGTGTAAAGGGAGCGCAGGCGGTGCGGCAAGTCTGATGTGAAAGCCCGGGGCTCAACCCCGGTACTACATTGGAAACTGTCGTACTCGAGTGTCTGAGGGGTAAGCGTAATTCCTAGTGTAGCGGTGAAATGCGTAGATATTAGGAGGAACACCAGTGGCGAAGGCGGCTTACTGGAAGATAACTGACGCTGAGGCTCGAAAGCGTGGGGAGCAAACAGGATTAGATACCCT
+
CCCCFEEFGCCGFFEEEEFGG8FGCGC,6<FCEEEFFG@CCGEGGGGEGGGGG7FFGGGFGFGDFG7BFFGGGFC?A,BEFFFGGFEFGGCFFFCECEFA9FGG@B,CFFGGFFFEFF8FG8FE7FFGGGGGFFGGFGFEGG87*@CGEGG<C,DDF@EC99FF,,6+8<<F,F?<BFGGG;F@<<?,:BFEGG<FEECFF>DDFFFC:GDCEE,<CFF<@C;#<FG4<<C7FDGGG59C:C?=9DC80C#<<FFFFFFFCFC=::FCC3'+0<AA6:&GFE#CE=4?44<,CGGGEE,A@CGGGEECF<<?7F:CD?GEC9FFCF6CC,<,,<FCECEFBCB,:,,+7EF9<DGGFAC@<,,,GGF@@@B@6,GFE:@,GDGFCDGGGGGGFGFE<CDFFECC9EGGGFE<8C@8
@DZCM 332
TGAGGAATATTGGTCAATGGGCGAGAGCCTGAAGCAGCCAAGTAGCGTGCAGGATGACGGCCCTATGTGTTGAAAACTGCTTTTATAAGGGAATAAAGTGAGGCTCGTGAGGCTTTTTGCATGTACCATATGAATAAGGACCGGCAAATTACGTGCAAGCAGCCGCGGTAATCCGGAAGTTCCGGGCGTTATCCGGATTTATTGGGTGTAAAGGGAGCGTAGGCCGTGGAGTAAGCGTGTTGTGACATGTAGATGCTCAACATCTGCACTGCAGTGCGAACTGGTTTCCTTGAGTACGCACAAGGGGGGCGGAATTCGTAGTGTAGCGTTGAAATGCTTAGATATCACGAAGAACACCGATTGCGAAGGCAGCTCACTGGAGCGCTACTGACACTGAAGCTCGAAAGTGCGGGTATCGAACAGGATTAGATACCCT
+
G,,CFFFF9FEGDFG,C@@EEC:@@E6CFGGG,,;EFA<C@CCFFGGGGG@CFECEDGGE7@:@F8F,9F<F,<:CFEFD6CC<<AFCG9EG,45EFA?<B=,+9B4FG8+=+,,,,9@,,5<AFD<,,,,:85EEGGG<E+CC3+6,CD9@+8@@+,C=>FF7++3FF<@F3FGGG:B,,@@C5C<BC:F:C6=<058<27B?F@>#.8<FB:<#/2C:CCCC88##2/)GGDEDA>B>>GGF@,E>=;>>3,,,,GFGFE7DFAD@8FCEF8++6,AEFD:,,335C,,EFCDGGE=?8,6+C7FGGEF<B=,:?AB,FF@,EB@C,FC,<?GFE9,FGEAE=,B6@C6<:@@-F@@@@,FFEAFE@,,C;C;C,GCGGCFFC,FCE@EC,CFGFEF@<@<C,F@7F@<EC8GGGFFFFEEF9FF<C,FBCCCC
@DZCM 57298
TGAGGAATATTGGTCAATGGACTAGAGTCTGAACCAGCCAAGTAGCGTGCAGGATGACGGCCCTATGGGTTGTAAACTGCTTTTATAAGGGAATAAAGTGAGCCTCGTGAGGCTTTTTGCATGTACCTTATGAATAAGGACCGGCTAATTCCGTGCCAGCAGCCGCGGTAATACGGAAGGTCCGTGCGTTATCCGGATTTATTGGGTTTAAAGGGAGCGTAGGCCGGAGATTAAGCTTGTTGTGAAATGGAGAAGCTCAACGTCTGCACTGCAGCGCGAACTGGTGTCCTTGAGTACGCACAAAGTGGGCGGAATTCGTGGTGTAGCGGTGAAATGCTTAGATATCACGAAGAACTCCGATTGCGAAGGCAGCTCACTGGAGCGCAACTGACGCTGAAGCTCGAAAGTGCGGGTATCGAACAGGATTAGATACCCT
+
F,CFGGCEG9FCFFGGFAFGFF,C,6CEG,,CFFG,CE@FFGCA9C+CFEGG8@F8FC7C:7F@EFE8FGCEGAFG<F9FEEE,,C<F9CFFGGGGFGGGFDFFFGDF8,+BDEFFGD7FFFAFGF,<F<9EF,,,BB==?+>:@CFDFA@,CFGEBFGFFG8FGEGDG9FE@;E@<@F@DFEC&C<FFFFEF@;(CFDFD<<=F-=::,>FFGF@C5FE=:*C<4/,DF;D>954#)7B@F==C<FCF#><?%8?8>@CGF;><FD,C7C7GCGGEGFGFCFDA,88FGGD8>+CFC,E<<9GGDGF?,GGGCFB:CGGFEEGEF7<DE<<?A9FF9GF<C,GF7FC<C9<,?@@:GGFFF:,EGGGFFCGFECF8D@@:C@<9GF@CFB@GGFF@:8,FFAD@B:CFC8GGGFC@,DFGFE59CGGFFACCC<<
@DZCM 52755
TGAGGAATATTGGTCAATGGGCGGAAGCCTGAACCAGCCAAGTAGCGTGAGGGATGACTGCCCTACGGGTTGTAAACCTCTTTTGTTTGGGAATAAAGTGCGGGACGTGTCCCGCATTGCATGTACCATTTGAATAAGGACCGGCTAATTCCGTGCCAGCAGCCGCGGTAATACGGAAGGTCCGGGCGTTATCCGGATTTATTGGGTTTAAAGGGAGCGCAGGCCGTGGGTTAAGCGTGTCGTGAAATTCCGTCGCTCAACGGCGGACGTGCGGCGCGAACTGGTCCACTTGAGTACGCGTGACGTTGGCGGAATTCGTGGTGTAGCGGTGAAATGCTTAGATATCACGAAGAACTCCGATTGCGAAGGCAGCTGACGGTAGCGCAACTGACGCTGAGGCTCGAAAGTGCGGGTATCGAACAGGATTAGATACCCT
+
FGGGFGEFGFGGGD@EFGGFGGGEGGEGGGGGGGGGGGGGGGGFFGGGGGGGGGDEEFEG@FGFGEGGGGGGGGGEF8EFGG9FFGFGGGGGGFF9FAFGGDGGGGGGEDFG9FCEE@EGGGGGGGGGC,C9DFA<B9FFGFGGFGD,,>BF8:DGFDGCF>?>FG<GCGCGFFGGC*EF:<:::FGG:E=EFGFCE48$CEGEEGG4CFFFGEC*CCGDG>>C:EGFFC:EGGGF88EG<79DGFBF.EGG>GC:<>>9@CCDCEEEF3E@:CD@$9G>>GFFD<AGGFFGEGGF@,>B+FEFGFC?C,F?DGGGGFFEEGDGEGCFB,GGGGGFFDE;?AFFFFF7GGFFCF::EF<@77F7F9FFFFGGGF:<7CGF:CEGFEE7CBF@C8FGGGGFGGGGFGGGECGGFFEFDGGGGGFFEFGFFCGCC?CC
@DZCM 58840
TGAGGAATATTGGTCAATGGGCGAGAGCCTGAACCAGCCAAGTAGCGTGCAGGATGACGGCCCTATGGGTTGTAAACTGCTTTTATAAGGGAATAAAGTGAGTCTCGTGAGACTTTTTGCATGTACCTTATGAATAAGGACCGGCTAATTCCGTGCCAGCAGCCGCGGTAATACGGAAGGTCCGGGCGTTATCCGGATTTATTGGGTTTAAAGGGAGCGTAGGCCGGAGATTAAGCGTGTTGTGAAATGTAGATGCTCAACATCTGCACTGCAGCGCGAACTGGTTCCCTTGAGTACGCACAAAGTGGGCGGAATTCGTGGTGTAGCGGTGAAATGCTTAGATATCACGAAGAACTCCGATTGCGAAGGCAGCTGACGGTAGTGCAACTGACGCTGAGGCTCGAAAGTGCGGGTATCGAACAGGATTAGATACCCT
+
C<FGF@FGGGGGGGGGGGGGFGCGEGGGGCCGGGGGFGGGGG96EFGGGGGGGGGGGGGGGGGGGGGGGGGGGGGGGGGGGGGGFGGCGFGGFF?FGGGGGGGGGGGGGGEFFGGGGGGGGGGGGGGGGGGGGGGGGGGGGGDGGGG<FGGGGGGGGGGGGGGEG<EFG4GFGGGGGGGGGGEEEGGGGG:=CFGGBFCEEG=GGGFFGGFGGGE<EEGGGGGGGGG@GFGG?EGDGGEFGFGGGGFFFGGG@7<FCFFFGGF;GC@GFFFEBCEF7DDDCFDDC=@,<,CC4C6+FA,FEA?A=:7F+?BDFFCCBB+FEB@+7BEGFGGGFGGGGF?DF9E<CFGF<CCFC7GGEFC@+GFC<,EFEFFGGCGEDGGFGGFEA<DGGGF@EDGGGGC8CFGFGF@EFECCGGGGEFADGFE@,,GFFGGCCCC@
@DZCM 57688
TGAGGAATATTGGTCAATGGGCGAGAGCCTGAACCGGCCAAGTAGCGTGCAGGATGACGGCCCTATGGGTTGTAAACTGCTTTTATAAGGGAATAAAGTGAGAGTCGTGACTCTTTTTGCATGTACCTTATGAATAAGGACCGGCTAATTCCGTGCCAGCAGCCGCGGTAATATGGAAGGTCCGGGCGTTATCCGGATTTATTGGGTTTAAAGGGAGCGTAGGCCGGAGATTAAGCGTGTTGTGAAATGTAGACGCTCAACGTCTGCACTGCAGCGCGAACTGGTTTCCTTGAGTACGCACAAAGTGGGCGGAATTCGTGGTGTAGCGGTGAAATGCTTAGATATCACGAAGAACTCCGATTGCGAAGGCAGCTCACTGGAGCGCAACTGACGCTGGAGCTCGAAAGTGCGGGTATCGAACAGGATTAGATACCCT
+
FFGGGGGGGGGGGGGGGGGGGGGGEGGGGGGGGGG:GGDGGGGGGGGGCFGGGGGGGGGGFGGGGGGGGEGGGGFGGGGGGGGG<FGGGGGGGFEFGGGGGGGG@DGFDGBFGFGGGGGGGCFGGGFGGGGGGGFGGGGGGGGGGGGGFG9F8FGDGGGGGGFGFEFD@EFFCC::B>ECG:GGGGGGFGEGGGGGGDFGFFFGGGGGGGCFGGGFGGGGGGGGGGF:AGGGGGGGGGGGGGGFGGGGGGFFCFCEGFEGGDFFCFGGGGGGGGGGEGGFGFGFA,F@CGGGGGGGDFGF<??<:7GGFGGGFGDGGGGGF=GCCDGGGGGGGGGGFGGGGGGGGGGGFGFFC::7GGGGGGGFFFDFGGGGFG?GGGGDGGGGGGGGGGGGGGGGGEGGGEGGGGEGGGGGGGFGGFGGGGGGGFFFFDGCCCCC
@DZCM 89215
TGAGGAATATTGGACAATGGACGAAAGTCTGAACCAGCCAAGTAGCGTGCAGGATGACGGCCCTCTGGGTTGTAAACTGCTTTTATAAGGGAATAAAGTGAGTCTCGTGAGACTTTTTGCATGTACCTTATGAATAAGGACCGGCTAATTCCGCACCAGCAGCCGCGGTAATACGGAAGGTCCGGGCGTTATCCGGATTTATTGGGTTTAAAGGGCGCGTAGGCCGGAGATTAAGCGTGTCGTGAAATGTAGATGCTCAACATCTGCACTGCAGCGCGAACTGGTTTCCTTGAGTACGCACAAAGTGGGCGGAATTCGTGGTGTAGCGGTGAAATGCGTAGATATCACGAAGAACTCCGATTGCGAAGGCAGCTCACTGGAGCGCAACTGACGCTGAAGCTCGAAAGTGCGGGTATCGAACAGGATTAGATACCCT
+
AEFFGFGGGGFD,,CEFGF,EFEEFGEEAF9<<F<FFDGFFECFGFGGGGG<FC8BFGE>F>+CFFF8=C6=?9FEFE9<FFFFGGGF9=,C<<E?FGFGG@EGGF?BEGCGGGGGGAEFFAE,<FGGGFFFEFFGGGFGDFE:FEDFC;=,=++8@=,<@8<>+3@CFC*,<30@8C>E>G.>>:,><:CC@,4:<CC8C9188><FFCFCFCG#=DE?EGCAFFGGCGGEGFEGFC?E-FE;F@:@:<.A,AFE?CCF8,2=,E<C<DCF>CF@7GDFCDD>,3,<DFFD@@+88,,9,?FGF?FF=DFEFA>@8++EBDEFC>FEFGGFGGFCB5?EE4,@EDB7FFCFFB6-FC88@,7GGF@CE,,CFE<CCFFGCDGFGEGGFFF:@,CCC@EF@EGFE:C77CFCGGFDF<GEAGGGGEFGGGGCCC<<
@DZCM 338
TGAGGAATATTGGTCAATGGACGAGAGTCTGAACCAGCCAAGTAGCGTGCAGGATGACGGCCCTATGGGTTGTAAACTGCTTTTATAAGGGAATAAAGTGAGTCTCGTGAGACTTTTTGCATGTACCTTATGAATAAGGACCGGCTAATTCCGTGCCAGCAGCCGCGGTAATACGGAAGGTCCGGGCGTTATCCGGATTTATTGGGTTTAAAGGGAGCGTAGGCCGGAGATTAAGCGTGTTGTGAAATGTAGATGCTCAACATCTGCACTGCAGCGCGAACTGGTTTCCTTGAGTGCGCACAACGTGGGCGGAATTCGTGGTGTAGCGGTGAAATGCTTAGATATCACGAAGAACTCCGATTGCGAAGGCAGCTCACTGGAGCGCAACTGACGCTGAAGCTCGAAAGTGCGGGTATCGAACAGGATTAGATACCCT
+
EFEFGGFGGGGGGGFGGGGGGGGGDGGFGGGGGGGGGGGGGGGGGGGGGGFGGGGGGGGGFGGGGGGGGECFGGGGCDFGGGDGGCGGEEGFGFEEFGGGGG<FFFF@EGGGFGGGEGBFGGGGGGEFFFGCFGFFGGGGFFGGG?GGGGGGGGGEGFFGGGDG>GGGAC@?DFFDG?0G?F:FGGFEGFFC<<4C<C<CEFFEFGGF@B<BFGDFCEGGEGGD69;:;<?BCFC7DGGGFDDGGGGGGFFFGGFFFFEFGGGFDCFFFGGGFGC7EDEGF79GFGF8GGFD+FCFF>84,,8+GGGGGFAC7FGGFBB8FECGDGGGGGF9FGGF<CFE9FFGGGGGGFGGGGGEGDE7EFEGGGFGGFGGGGGGGGGGGGGGFGFGGGEGGGGF?FGFFGGGGDEGGGGGGGFGGGGGFGEE9EFFFFGCCCCC
@DZCM 339
TGAGGAATATTGGTCAATGGACGAGAGTCTGAACCAGCCAAGTAGCGTGCAGGATGACGGCCCTATGGGTTGTAAACTGCTTTTATAAGGGAATAAAGTGAGTCTCGTGAGACTTTTTGCATGTACCTTATGAATAAGGACCGGCTAATTCCGTGCCAGCAGCCGCGGTAATACGGAAGGTCCGGGCGTTATCCGGATTTATTGGGTTTAAAGGGAGCGTAGGCCGGCGATTAAGCGTGTTGTGAAATGTAGATGCTCAACATCTGCACTGCAGCGCGAACTGGTTTCCTTGAGTGCGCACAAAGTGGGCGGAATTCGGGGTGTAGCGGTGAAATGCTTAGATATCACGAAGAACTCCGATTGCGAAGGCAGCTCACTGGAGCGCAACTGACGCTGAAGCTCGAAAGTGCGGGTATCGAACAGGATTAGATACCCT
+
CEFFF6CEFGGFGGGGGGGGGGGGGGDGG9FGGGGGGGGG8EFFFGGGGGGGGGGGF<FGFFEFGGGFGFGGEGGGGGGGGFGFGGFFFG8EFGGGGGGGGC?FGGGGFGGGGGG<EEGGGGGGGGGGGGGGEDEF??FGGCFCFEGGGBFGFEDE?CDGFGFGDEGGCE>CFGGGGGCEFDD<FC<EE3@FFC;<?FGGFGC1?FFGFGFFFCBCEGEECE:<<C>*CEFGEEC<DGEGGGGGFFGGGFBEFGGEFCFFGE@=FGFFFGGGFEEF>9FEEFGGGE=B=,F>@+EGGFDC8,,<@CGFB,FFFB+EC::FGGGGGECGGGGFFCGGGGGEAF9FGGGFGGF?ECE:@FF7FEGGGGGGFFGGGGGGGFEF7GDGGGFGGFC@FFEGGGGGGGGGGEGGGGGGGGGGEGFGGGGGFFFGGGGCCCCC
@DZCM 340
TGAGGAATATTGGTCAATGGACGAGAGTCTGAACCAGCCAAGTAGCGTGCAGGATGACGGCCCTATGGGTTGTAAACTGCTTTTATAAGGGAATAAAGTGAGTCTCGTGAGACTTTTAGCATGTACCTTATGAATAAGGACCGGCTAATTCCGTGCCAGCAGCCGCGGTAATACGGAAGGTCCGGGCGTTATCCGGATTGATTGGGTTTAAAGGGAGCGTAGGCCGGAGATTAAGCGTGTTGTGAAATGTAGACGCTCAACGTCTGCACTGCAGCGCGAACTGGTTTCCTTGAGTACGCACAAAGTGGGCGGAATTCGTGGTGTAGCGTTGAAATGCTTAGATATCACGAAGAACTCCGGTTGCGAAGGCAGCTCACTGGAGCTCAACTGACGCTGAAGCTCGAAAGTGCGGGTATCGAACAGGATTAGATACCCT
+
EFFGGGGGGGGGGGGGCGFGGGGGEGEGGGGGGGGGGG<FGGFEGGEGEFCFFG@FGE@EG+@CCFCD<FGE=<DC9,CE9EG9FFC??C<FF8EEFCGEFFE,,C9DDEEF=FFEGAACEAFFF?F@FFFGFGAFGGGGFDFGGCGCAFG58DFEGGFGFB8=7BFFGG>FGGFC*<.:@>>F:FFEGGG7F<CECB?#7>FC<FFF<BFB<0=)85F:EEG83?EGG<?FE?>9>/;D2,=9?FFE?CFFGCEECF>94<FFCGGFFFGGD,@@1@5C>89,GEDBBFB?=>??6,=8,<F8CEFCCCGFB,C>B+DGFEEEEC??<FBC,?<?F<AAACBEFCCGGFFGFGCF@@,+@B69,EE<A@C<CFGFG@DE,F@,DGF@@7CF<GFGGF7GCBAC8:BFEEFE:DFGEGFCFEDGFCAAFECCCCCC
@DZCM 341
TGAGGAATATTGGTCAATGGACGAGAGTCTGAACCAGCCAAGTAGCGTGCAGGATGACGGCCCTATGGGTTGTAAACTGCTTTTATAAGGGAATAAAGTGAGTCTCGTGAGACTTTTTGCATGTACCTTATGAATAAGGACCGGCTAATTCCGTGCCAGCAGCCGCGGTAATACGGAAGGTCCGGGCGTTATCCGGATTTATTGGGTTTAAAGGGAGCGTAGGCCGGAGATTAAGCGTGTTGTGAAATGTAGATGCTCAACATCTGAACTGCAGCGCGAACTGGTTTCCTTGAGTACGCACAAGGTGGGCGGAATTCGTGGTGTAGCGGTGAAATGCTTAGATATCACGAAGAACTCCGATTGCGAAGGCAGCTCACTGGAGCGCAACTGACGCTGAAGCTCGAAAGTGCGGGTATCGAACAGGATTAGATACCCT
+
FFGGGGGGFGGGGGGGGGGFDGGGGGGGGFDFGG<FGGGGGGFFCFGGGGGGGGGGGGGGGGGGGGGGGGGGGGGGGDGGGGGGGGGGGGGEFFGGGGGGGGGGGGGGGGGGGGGGGGGGGGGGGGGGFGGGGFFGGGGGGGFCFGGGGGGGGGGGGGGGGGGGGGGGGGGG9F@CCGGFF:FGGGGCGGGGFF:><BBCGCFGGFFF;AFCEGGFDDEGGG5C@CGGG;FEEFGGEDEGGCADAEFD>@9D=94FFFFGGGGFG?GFFGGGGFGGGFADGGFGFFGFEDDC8BEGCGFFFGGGGGGDGGFF?,CGEFGFGGGGGGGGGFEDGGF?CF9GGFGCGGGGFCGGGGGEGGFCGGGGFCGGGFGGGGGGGFGGGGGFDFGGGGGGGGGFEGGFFGFGGGEGFGGGDGGGGGGFGGGGGGGGGGECCCC<
@DZCM 61599
TGAGGAATATTGGTCAATGGGCGAGAGCCTGAACCAGCCAAGTAGCGTGCAGGATGACGGCCCTATGGGTTGTAAACTGCTTTTATAAGGGAATAAAGTGAGAGTCGTGACTCTTTTTGCATGTACCTTATGAATAAGGACCGGCTAATTCCGTGCCAGCAGCCGCGGTAATACGGAAGGTCCGGGCGTTATCCGGATTTATTGGGTTTAAAGGGAGCGTAGGCCGGAGATTAAGCGTGTTGTGAAATGTAGACGCTCAACGTCTGCACTGCAGCGCGAACTGGTTTCCTTGAGTACGCACAAAGTGGGCGGAATTCGTGGTGTAGCGGTGAAATGCTTAGATATCACGAAGAACTCCGATTGCGAAGGCAGCTCACTGGAGCGCAACTGACGCTGAAGCTCGAAAGTGCGGGTATCGAACAGGATTAGATACCCT
+
FGFGGGGG@FFFGGGGFGGGGFGGFGGGGGGGEFFGFGCFGFFGGGGGGGGGGGGGGGGGGGGGGCFFGFE7=FGGGGGGGGGGGGGGGGGGG<FFGGFCFFDGFDEGGGGGGGGGGG7FCAEGGGGFFGGGGGFDGGGGGGDFGGGFFFFFGGFGGCFFGGECGFGGBFCFFGFFEFFFEAEGEGC7FCBEFGFCEFFFEGGGGGFGFGGGGGGFDDFFGGGGFGDFFECEGGFGGGGGGGGGGGGFGFFCCGGGGFFGGGFFFGGGFGGGFEGGEDEFGGGFA,FB,GGFD>7EGFFGCED8GGGCGCFCGGGGDF@FGGGGGGDFGGGGGGGGGGGGFGGFFFFDGGGGF:7DDGFCGGGGGGGGGFGGCGDFGGGGGGFEGFFGGGGGFGGGGEGGDGGGGGGGGGGGGGGGGGFGGGGGGGGGGGGCCC@C
@DZCM 343
TGAGGAATATTGGTCAATGGACGAAAGTCTGAACCAGCCAAGTAGCGTGCAGGATGACGGCCCTCTGGGTTGTAAACTGCTTTTAGTTGGGAGTAAAAAGAGGGACGTGTCCCTTATTGTATGTACCATCAGAAAAAGGAACGGCTAATTCCGTGCCAGCAGCCGCGGTAATCCGGAAGGTCCAGGCGTTATCCGGATTTATTGGGTTTAAAGGGAGCGCAGGCGGCGGCGTAAGTCAGTTGTGAAATCGTGCGGCTTAACCGTGCAATTGCAGTTGATACTGCGTCGCTTGAGTGCACACAGGGATGTTGGAATTCATGGTGTTGCGGTGAAATGCTTAGATATCATGAAGAACTCCGTTCGCGAAGGCATATGTCCGGAGTGCAACTGACGCTGAGGCTCGAAAGTGTGGGTATCAAACAGGATTAGATACCCT
+
FFFFFCEFEEFG9CDEFGGCEGDGGGGCEF9FFFGGGGGGGG,@EFGGCFFDFFFGF@FDFCBFFFGDFF7FFGFGGFCEDGGFC<ECD<+CFFGGGEE7<<EC@DFFC=EB,BF<E<?DF9EAE9F?@EDGDCGG,CBF,3CFE+BBFC,C3@8CDBE<FFGF:8FCE7:A,@*C>::*5@9/?::EEG:8@CFE7<BFFCGCC:C<<?91F8C*;BCECC9:FB:E=CFCEGCGECE<(CEC8F0FGGFFG@,<E@FGGGD3ADFAF>:,E7C'9@C7=C>3@@+ECFFD9EABEE8A99,4,E??FF?5B5F,E?FB+A+BB=@9EA9FF9GGGEDFEFC,C,6,,C<EF?F:BF@++:EFCGGFAC6,FFCB+,GFGDACAF,EGGF:EEDFC@:,FB9EC,FF@<CCEAGFC<9FCCFC@FCFAEE@<CCC
@DZCM 344
TGAGGAATATTGGTCAATGGGCGAGAGCCTGAACCAGCCAAGTAGCGTGCAGGATGACGGCCCTATGGGTTGTAAACTGCTTTTATAAGGGAATAAAGTGGAGGTCGTGACCTCTTTTGCATGTACCTTATGAATAAGGACCGGCTAATTCCGTGCCAGCAGCAGCGGTAATATGGCAGGTCCGGGCGTTATCCGGATTTATTGGGTTTAAAGGGAGCGTAGGCCGGAGATTAAGCGTGTTGTGAAATGTAGACGCTCAACGTCTGCACTGCAGCTCGAACTGGTTTCCCTGATTACGCACAAAGTGGGCGGAATTCGTGGTGTAGCGGTGAAATGCGTAGATATCACGAAGAACTCCGATTGCGAAGGCAGCTCACTGGAGCGCAACTGACGCTGAAGCTCGAAAGTGCGGGTATCGAACAGGATTAGATACCCT
+
FFGGGGGGGGGGC<EFAFFGGGGG7FFGGGGFGGEGFFGGFF,CFGGEFGGGFGGGG9FGGGGGF?FGGEFEEGFGDFGGGGGGFGAFGEFCFGFGGGGGFFGGFGGEFECEFEEEDC,,C<FFGFEGGDGGGG<E,FFFFGDCFGCGG9DF?FCF<BFFFFC,<DEG@G+EA=;C,@FGGGGD8CBEGGG7=FDE7FC<49?C=F=G=FFGFF>GGG<ECF4:<CC<9C<>CFGGGE@8D>.<F<ACC@#**GDGDFFFC<@<D@9FF8C@:>:%B,<2GF=F>8GFA?<F8BC=CE8?FFC8F7GEC?BCFF@+GGEE,9EEEC8,FFFFGGFCF5FEFE<CE,GGGGGGFC>ECGEECC,DFGGGGGGGECGFGGEECF@,6,F7GGGGFFECF7EEC@FEFCFGGFDGGFE@EDFFGA@C<FACGGGCCC<B
@DZCM 80055
TGAGGAATATTGGTCAATGGACGAGAGTCTGAACCAGCCAAGTAGCGTGCAGGATGACGGCCCTATGGGTTGTAAACTGCTTTTATAAGGGAATAAAGTGAGTCTCGTGAGACTTTTTGCATGTACCTTATGAATAAGGACCGGCTAATTCCGTGCCAGCAGCCGCGGTAATACGGAAGGTCCGGGCGTTATCCGGATTTATTGGGTTTAAAGGGAGCGTAGGCCGGAGATTAAGCGTGTTGTGAAATGTAGATGCTCAACATCTGCACTGCAGCGCGAACTGGTTTCCTTGAGTACGCACAAAGTGGGCGGAATTCGTGGTGTAGCGGTGAAATGCTTAGATATCACGAAGAACTCCGATTGCGAAGGCAGCTCACTGGAGCGCAACTGACGCTGAAGCTCGAAAGTGTGGGTATCGAACAGGATTAGATACCCT
+
GGCCFFGGGGGGGGGGGFGGGGGECFGGGGGFGG9FGDGDGCFFDGGGGGGFG:FFGFEFCCCGFGGE?FGGGGGGGGGGGGGGF<FCECC8F,5CFFDFGCFFFGGGGG7FAGGGGGG9EDD<FFEFFECDFGGGGGFE,BFBFEGGGF9DCFFEFGFGFGGGDEGDGGG8F4CGGCF>CE9:CCG<C1#>FFD>@2=,,><C97=CF@GGGF@CCCCFEC=FFD527@CG8FC9@2@:#FGGFDEGFEFFCC<CFFF@%<CFC=@<8DFECFFG>C:CFFGGG8F<FGFGFFCF7FDFGEE8F?>+=4GE@F>7:C<8GFF@+7GGGGGGEE98GGFGGGFCGGGGFFFECCEE@FCBC6:,A,,ECF<DGFGEE@:@6@+AFEE7CGFGGFFFGFCF<GGFGGGGCDGGGGGGGGFF@F9FBC,AFFFCA-AB
@DZCM 346
TGAGGAATATTGGTCAATGGACGAGAGTCTGAACCAGCCAAGTAGCGTGCAGGATGACGGCCCTATGGGTTGTAAACTACTTTTATAAGGGAATAAAGTGAGTCTCGTGAGACTTTTTGCATGTACCTTATGAATAAGGACCGGCTAATTCCGTGCCAGCAGCCGCGGTAATACGGAAGGTCCGGGCGTTATCCGGATTTATTGGGTTTAAAGGGAGCGTAGGCCGGAGATTAAGCGTGTTGTGAAATGTAGATGCTCAACATCTGCACTGCAGCGCGAACTGGTTTCCTTGAGTACGCACAAAGTGGGCGGAATTCGTGGTGTAGCGGTGAAATGCTTAGATATCACGAAGAACTCCGATTGCGAAGGCAGCTCACTGGAGCGCAACTGACGCTGAAGCTCGAAAGTGCGGGTATCGAACAGGATTAGATACCCT
+
GGGGGFGGFGGGGGGGGGGGGGGGGGDFGGGGGGGGGGGGGGGGGGGGGGGGGGGGGGGGFGGGGGGGGGGGGGGFGGGGGGGGGGGGGGGGGGGGGGGFFGGGGGGGGGGGGGGGGGGGGGGGGGGGGGGGGGGGGGFGGGGGGGGGDGGGGGGGGGGGGGGGGGGGGGGGGGG8GGGGGGGGGGDGGF>BFGGEFGGGGGGGGGGGFGGGGEFFGGGGGGGGGGGGGGGGGGGGGGGGGGGCBEFGGGFGCCCEGFFG<GGFGGGGFFGGF/FFCGGGFGFGGFEGFGGGEF@EGGFFGGEDGEGF78GFF<:CGFGFGGGGGGGGCGGGFGGGGGGGGGGFGFEFGGGGGGFFGGFCGGGGGGGGGGGGGGGGGGGGEECF9GGGGGGGGGGGGGGGGGGCGGGGGEGFGGGGGGGGGGGGGGGGGFFCCCCC
@DZCM 79737
TGGGGGATATTGCACAATGGAGGAAACTCTGATGCAGCGACGCCGCGTGAGTGAAGAAGTATTTCGGTATGTAAAGCTCTATCAGCAGGGAAGAAAATGACGGTACCTGACTAAGAAGCCCCGGCTAACTACGTGCCAGCAGCCGCGGTAATACGTAGGGGGCAAGCGTTATCCGGATTTACTGGGTGTAAAGGGAGCGTAGACGGCGATGCAAGTCTTAAGTGAAATACCCGGGCTCAACCTGGGAACTGCTTTGGAAACTGTATGGCTAGAGTGCTGGAGAGGTAAGCGGAATTCCTAGTGTAGCGGTGAAATGCGTAGATATTAGGAGGAACACCAGTGGCGAAGGCGGCTTACTGGACTGTAACTGACGTTGAGGCTCGAAAGCGTGGGGAGCAAACAGGATTAGATACCCT
+
FGGGE7FFFFCFGADFGGGGGGGGGGGGGGFGGGGGGGDEGGGGEGGEEFFFFGGG9FGGFGGGGGGEGCGGCFFEAFFEDGFFGGGFFCFGGGG8FGGGGGGEGGGGGGGGGGGGGGCGGGGDGGDGGGGG?GFGGGF<FFGGGGCEFGDCGDD5FEGGGGFEFCFGEFEFFGGGGGGGGFCFFGFFGFFGEFFFGGEE>E>EGGGG@:ECCEFEF:#GGFEFGGGGGGCCCEGCDFFFGFFGFF<CCF<DFDEGGGGGGEFGGGFE>CGDGEGGFCCFGFDGGGGGGFFGGGGGGFFGGFFCGEFEF9GGGEGGFGGGGGGEFGEC,,GDCF@FCGGGGGBF:,@CFDGGEGEF8GGGGGGFGGFGGGFC8EFCFEGFFGGFCGGFEGEFCECGGCGGGGGGGE9FGGGCC@CA
@DZCM 73714
TGAGGAATATTGGTCAATGGACGAGAGTCTGAACCAGCCAAGTAGCGTGCAGGATGACGGCCCTATGGGTTGTAAACTGCTTTTATAAGGGAATAAAGTGAGCCTCGTGAGGCTTTTTGCATGTACCTTATGCATAAAGACCGGCTAATTCCGTGCCAGCAGCCGCGGTAATACGGAAGGTCCGGGCGTTATCCGGATTTATTAGGTTTAAAGGGAGCGTAGGCCGGAGATTAAGCGTGTTGTGAAATGTAGACGCTCAACGTCTGCACTGCAGCGCGAACTGGTTTCCTTGAGTACGTACAAAGTGGGCGGAATTCGTGGTGTAGCGGTGAAATGCTTAGATATCACGAAGAACTCCGATTGCGAAGGCAGCTCACTGGAGCGCAACTGACGCTGAAGCTCGAAAGTGCGGGTATCGAACAGGATTAGATACCCT
+
GGEFGGGFFFGFACFFGGGG@FFGEFEFGGGG9<DEGGFGGG,CFGGGDGGGGGGFFGGGC@@D@FGGGFGGGGGAFG9,CFFGFGGGFGFGGF<AECGC9FCFEFEF,ECGFCEFEFC9<FAEFGFFFCBF,BE<E,C?DFF>C+B<F3,CCFCEF,,=,:FC:EF*F@>A,=FDC*<B=F<BFG*'<CFCC8CE*<=3>8C?BF<?F@C/FFF*5ECCEDGGE8CC@2CF:;C77EB;EF;FBFEFAFGGC<F<<8:EG=,7>CCFFF><CB7GEAFFFFFF>8F>,8AF6?9ED7,7,EC,CCFCFEECCEF7C?=<E9GFDGGGGGFFE?,EE,9GGFF,:,,CEGGGEGGDGFFCEEEDFAFEGEFGGGFFFGEC::CFCEADGFFCCFCGECGFDC?C<F@F:CDGGGFGGGFFDFGGGCGGGEECCCCC
@DZCM 60686
TGAGGAATATTGGTCAATGGACGAAAGTCTGAACCAGCCAAGTAGCGTGCAGGATGACGGCCCTCTGGGTTGTAAACTGCTTTTAGTTGGGAATAAAAAGAGGGACGTGTCCCTTATTGTATGTACCATCAGAAAAAGGACCGGCTAATTCCGTGCCAGCAGCCGCGGTAATACGGAAGGTCCAGGCGTTATCCGGATTTATTGGGTTTAAAGGGAGCGCAGGCGGCGGCGTAAGTCAGTTGTGAAATCGTGCGGCTTAACCGTGCAATTGCAGTTGATACTGCGTCGCTTGAGTGCACACAGGGATGTTGGAATTCATGGTGTAGCGGTGAAATGCTGAGATATCATGAAGAACTCCGATCGCGAAGGCATATGTCCGGAGTGCAACTGACGCTGAGGCTCGAAAGTGTGGGTATCAAACAGGATTAGATACCCT
+
<FGGGFFG,CFF@FGGGGGGGGGGGFGEFFGGCFFGFGFFGGGGGG>BFGGGFGGG=FFGFGGGGGGCECFGGGEFEC9EFFFGGGGGFGGGDFGGGGGGDFDCEFGF7FGGGGEFDFGGGGCE9F9EFDEGGGGGCFEGFFG7=>@F>GF8B>G>GCB<=CGGEGD<+CFEEFFEGGF@4DFCFA@BGB<CF<FF@7FGFEFGGFBFGGGFGGECDCFCEEGGGGGGGGFFDEFECGEFEGGGECEFGGCC;FE:EGFFGGGDGGFGGGFCGGGFC>CCCGGGFDFGCBGFFFF9GFCFFEEFCGGGFFGGGGGFEC+FCGGGGF7CFGGGGGGFEE@EFDGF9GGGFFEDEEGGGCF@+EGFGGGGGDGGGGGFFCGGGGGGF<FCGGEGGFDGFFEF,FFGGGEEGGGGGGGGEFFFFFGGGFGGFGGCCCCC
@DZCM 350
TGAGGAATATTGGTCAATGGACGAGAGTCTGAACCAGCCAAGTAGCGTGCAGGATGACGGCCCTATGGGTTGTAAACTGCTTTTATAAGGGAATAAAGTGAGTCTCGTGAGACTTTTTGCATGTACCTTATGAATAAGGACCGGCTAATTCCGTGCCAGCAGCCGCGGTAATACGGAAGGTCCGGGCGTTATCCGGATTTATTGGGTTTAAAGGGAGCGTAGGCCGGAGATTAAGCGTGTTGTGAAATGTAGATGCTCAACATCTGCACTGCAGCGCGAACTGGTTTCCTTGAGTACGCACAAAGTGGGCGGAATTCGTGGTGTAGCGGTGAAATGCTTAGATATCACGAAGAACTCCGATTGCGAAGGCAGCTCACTGGAGCGCAACTGACGCTGAAGCTCGAAAGTGCGGGTATCGAACAGGATTAGATACCCT
+
GCG?FFFFGGGFFCFGGFFFGGGGEGGGGGGGGGGGGGFGGGGGGGGE7FFG?EGGGGGGCGGGGGFGGGGGGGGGGGGGGFGEFFGCFGGGGGGGGGGFGFGGGDGGGGGFEFFGFGEGGGGFGGGGGGGGGGFGGG?FBFGCFGGFGGGGGFFCGDGGCE@GFE:G7/@9;FFEACC3DFFEEDEE=G8<EFGE<<FGCCC<?GCFGFFCFG@FG>FEGCGGGEC#;CCFGGCDEFEGGFFGFGGGEE/FEFF@<=FGF:FEFF:179@5439GECEGF5DA:@F@GFFGGECF+E8<DCF<F7GGFCGEBA+F7GGGF9CC=77GGFFFEFAF9GDEEF9B,7FDFC6GFFF@CFGGGCFCFFGFFFFGFGEE<GEF:DGGGFECDFFEFE<FC7B;D@GGFCFGFCGGGEGFCFFCGGGGEGDCF<FA<CCB
@DZCM 351
TGAGGAATATTGGTCAATGGACGAGAGTCTGAACCAGCCAAGTAGCGTGCAGGATGACGGCCCTATGGGTTGTAAACTGCTTTTATAAGGGAATAAAGTGAGTCTCGTGAGACTTTTTGCATGTACCTTATGAATAAGGACCGGCTAATTCCGTGCCAGCAGCCGCGGTAATACGGAAGGTCCGGGCGTTATCCGGATTTATTGGGTTTAAAGGGAGCGTAGGCCGGAGATTAAGCGTGTTGTGAAATGTAGATGCTCAACATCTGCACTGCAGCGCGAACTGGTTTCCTTGAGTACGCACAAAGTGGGCGGAATTCGTGGTGTAGCGGTGAAATGCGTAGATATCACGAAGAACTCCGATTGCGAAGGCAGCTCACTGGAGCGCAACTGACGCTGAAGCTCGAAAGTGCGGGTATCGAACAGGATTAGATACCCT
+
9FDGF<CFFFGFFGGGGGC8<FGGGGGGGGFGGFGGFGFGGGGFGGGGGGGGDGGGGGDG@BFFGGFC?FGCFGGGCGF@EGGGDFFFG9CFEFC9EFGG99EFFG8+BBCE@FFGGGGGG9FGGG9ED?EF,BF,?,AFCFCGGGGDFDFGFD>FBBFGCDF1@8FGGFEFC@E?E5ECCFDBECCFFG;C<<C-:?@9.C+@C<AC<FFDGGC8DDC:GEGGEFFCF@'CE?E>CAEEGGGGFEF:CFDD98CF<9BAFGGFF:C?<7GGCB*@:DAF>C=CGGGDF8FGFF7GDDB@F8,<+?>BEFEB+<=+:=4,FGF7GFC?,CFA>GF@4,<F?9FEGGEFEF9GEC:6CC,BGGFC@<GFGGGGFEDFC8GGFDEGE9E,ECCGDGGGFCGFDEFG@F:GGGF<CFGCGFGGGGGGGGGGGGGCCA,A
@DZCM 97998
TGAGGGATATTGGTCAATGGGCGAGAGCCTGAACCAGCCAAGTAGCGTGCAGGATGACGGCCCTATGGGTTGTAAACTGCTTTTATAAGGGAATAAAGTGAGACTCGTGAGTCTTTTTGCATGTCCCTTATGAATAAGGACCGGCTAATTCCGTGCCAGCAGCCGCGGTAATACGGAAGGTCCGGGCGTTATCCGGATTTATTGGGTTTAAAGGGAGCGTAGGCCGGAGATTAAGCGTGTTGTGAAATGTAGATGCTCAACATCTGCACTGCAGCGCGAACTGGTTTCCTTGAGTACGCACAAAGTGGGCGGAATTCGTGGTGTAGCGGTGAAATGCTTAGATATCACGAAGAACTCCGATTGCGAAGGCAGCTCACTGGAGCGCAACTGACGCTGAAGCTCGAAAGTGCGGGTATCGAACAGGATTAGATACCCT
+
GGGGGCEGGGGGGGGGGGGGGGGGGGGGGGGGGGGGGGGGFGGGGGGGGGGGGFFGGGGGGGGGGGGGGGGGEGGGGFGGGFGGGGGGGGGFFFFGGFGGG?,,:AFGGG:,CEFCGGGDGFGG,BFGGGGGGGGGGGGGGGGFG@FGGGGC<CEGGGFFG?F=GGGGGGGGGFFC7FGFGGGGGGDGGGGGGGFECGGGGGCGGGFGDGFGGGGGD5CCCCEC@E>CFFGGGGGCGGGGFFGGDGGGFFGFF,<C7CFGGCGFFCCCFFGGGGGGGGGGGGGFC=8D:<FGGGCF@GFGGGGGGGGEF8EAGGDGGGFGGGGGGFDGGGGFGGGFA9GGGGFGGGGGGGGGGFGGGFACGGGGGGGGGGGGGGGGGGGGGGGGGFGGGGGGGGGGGGGGF7GGGGGGGGGGGGGGGGGGGFF,GGGGFDC@CCCC
@DZCM 87103
TGAGGAATATTGGTCAATGGACCAGAGTCTGAACCAGCCAAGTAGCGTGCAGGATGACGGCCCTATGGGTTGTAAACTGCTTTTATAAGGGAATAAAGTGAGTCTCGTGAGACTTTTTGCCTGTATCTTATGAATAAGGACCGGCTCATTCCGTGCCAGCCGCCGCGGTAATACGGAAGGTCCGGGCGTTATCCGGATTTATTGGGTTTAAAGGGAGCGTAGGCCGGAGATTAAGCGTGTTGTGAAATGTAGATGCTCAACATCTGCAATGCAGCGGGAACTGGTTTCCTTGAGTACGAACAAAGTGGGCGGAATTCGTTGTGTAGCGGTGAAATGCTTAGATATCACGAAGAACTCCGATTGCGAAGGCAGCTCACGGGTGCGCAACTGACGCTGAAGCTCGAAAGTGCGGGTATCGAACAGGATTAGATACCCT
+
F<CC,CF<@<C@CEFE@ECGFF,CA8F;FDF@CE@FFCFCEF9FCEFFGEC9C@FGGCFF7:6DD,FCFCC@FFAFFFEFGFFD9CEGFGFEGDEFG,EF<E<5ECF7B?:C59F959:,?E<?BB?<FFGC9EFDGAFA<+C:+6CBAE,?B8=@FFFG/FC@>@C6>C/2<483*<:1;,:F8CF>=C/3<9:51,C.2;CC:?E/F8>,C@C>GGCBCF5=*8,,D,9GE9F?>18CEGFC@9>,FFBF@9C@<EC@@3,B9D@@,>8+++CC,,>,@33:,,A5,B5?+FF=C8,?C?A,FFF@>CFFDGED@:B,CBCFC:@GGFE9C?E=9,,;F9GEFD6,<ECGF=@8:C<:GGFCFC,AE@EC@,BB@,@++EFFC@GGEFCGGFC,,@C8C:?;,CF@7:FGFDCGGGGFFEFE,DGFEAFCCCCC
@DZCM 92545
TGAGGAGTATTGGTCAATGGACGAAAGTCTGAACCAGCCAAGTAGCGTGCAGGATGACGGCCCTCTGGGTTGTAAACTGCTTTTAGTTGGGAATAAAAAGAGGGACGTGTCCCTTATTGTATGTACCATCAGAAAAAGGACCGGCTAATTCCGTGCCAGCAGCCGCGGTAATACGGAAGGTCCAGGCGTTATCCGGATTTCTTGGGTTTAAAGGGAGCGCAGGCGGCGGCGTAAGTCAGTTGTGAAATCGTGCGGCTTAACCGTGCAATTGCAGTTGATACTGCGTCGCTTGAGTGCACACAGGGATGTTGGAATTCATGGTGTAGCGGTGAAATGCTTAGATATCATGAAGAACTCCGATCGCGAAGGCATATGGCCGGAGTGCAACTGACGCTGAGGCTCGAAAGTGTGGGTATCAAACAGGATTAGATACCCT
+
GFEFFGEGGEEGGFAFFGGGGGGGGGGGGGFGGGGGGGGFGGGFCFGGGDFGGBFDFGGGGEGGGGCGGGDFFGFGFGGGGCGGGGGCGGGEEGEG9AAFEGGGGGGGGGGGGFGGGGGGGGCEF,<FEEFFGGGGGG:=,BCFGDGG09DDGG@:33@=FGGGGGGGGCEFGFF0EGGGGG>ACGF7FCGGGGCEA@??%@CEFEA<@FFFFF<3>BCCEGGGGGGGGGFGGGGFFGEFCEEECGGFFGC53:EGFCEF>0C9>EFGFGG=GGFFC>?3ECGGDF@EFGGGE<=E:,,A,<E@CGCDGGFCF9GGGFGFGGCFDGF<EEGFAGGFFE<C,FF<FFFCFGF,=CFB@CGFGDGF@CGGGFFDFC@+GGCFGF9GFGGGGFFEF@CDGDGGGGGGDGGGGFGGGGGDGFCGGGGGGFGFGGGC@CCC
@DZCM 355
TGAGGAATATTGGTCAATGGGCGAGAGCCTGAACCAGCCAAGTAGCGTGCAGGATGACGGCCCTATGGGTTGTAAACTGCTTTTTTAAGGGAATAAAGTGAGTCTCGTGAGACTTTTTGCATGTACCTTATGAATAAGGACCGGCTAATTCCGTGACGGCAGCCGCGGTAATACGGAAGGTCCGGGCGTTATCCGGATTTATTGGGTTTAAAGGGAGCGCAGGCGGCGGCGTAAGTGAGTTGTGAAATCGTGCGGCTTAACCGGGCAATTGCAGTGGATACTGGGTCGCTTGAGGGCACACAGGGAGGTTGGAATTCATTGTGTAGCGGTGAAATGCTTAGATATCATGAAGAACTCCGATCGCGAAGGCATATGTCCGGAGTGCAACTGACGCTGAGGCTCGAAAGTGTGGGTATCAAACAGGATTAGATACCCT
+
GFGGGG<<FFGG<CF<EFF<CFCG:FGGGFFFC,6CFGGG8FF9EFGGGGGGGGGFGGGGCE@FCFGGG=,+BFGGGGAEFGGF,@F<EF8F8,E,C9F9,9B,EFGG<8=,AFF9E=+=FCAEFGFCBFGF<FGGGDGG<FC+@=EGEF,3>B++>F+>F7+,C1<<8FDFFFC78;>8GGEEEFG:3:#E?:B<6<84:C;@9;F<AB:+C85BC?CCGG:GF=+B>*:E?5:;#,GGCC;C@@<C0CCF@FFGGGGGCC=,D9C<,C,,,D<5>C,GGDC+F@+C<FGGGF9FAE,F8GFFFA+<BFF?F<<E:,+9FGGFC=,GGGGGGGGGGGDE?<EAC9C,GGGFEEECGED@@+6DFEAGGFFE9GGGF7FEC6,<FGGGGEFCF8DGGEFCFCGAFCFCBEF8GGFAFGGGFGGGGGGGFAF@CCCC
@DZCM 356
TGGGGAATATTGCACAATGGAGGAAACTCTGATGCAGCGACGCCGCGTGAAGGATGAAGTATTTCGGTATGTAAACTTCTATCAGCAGGGAAGAAAATGACGGTACCTGACTAAGAAGCCCCGGCTAACTACGTGCCAGCAGCCGCGGTAATACGTAGGGGGCAAGCGTTATCCGGATTTACTGGGTGTAAAGGGAGCGTAGACGGCACGGCAAGCCAGATGTGAAAGCCCGGGGCTCAACCCCGGAACTGCATTTGGAACTGCTGGGCTAGAGTGTCGGAGAGGCGAGTGGAATTCCTAGTGTAGCGGTGAAATGCGTAGATATTAGGAGGAACACCAGTGGCGAAGGCGGCTTGCTGGACGATGACTGACGTTGAGGCTCGAAAGCGTGGGGAGCAAACAGGATTAGATACCCT
+
GGGGGGGGGGGGGGGGGGGGFGGGCFFGGGGGGGF<FFCEGGGGGGGGGGGGGDGGGGG,9FFGGGGGGGGGGGGGGGGGFCFGFGGGCEFFEFG?FGGGFEGGGGGGFGGFG@E<FFGGGGGGGGDGGGGGG-GGGGGGGFFGGGDG:CC;FFGD9FFFG<FE@:FGC><FGFGDGG7:FGFGCFCEFCCCGCFFFGF*G>6FGGGEGECEFFEGF>8CCGGGGFGGGFCGGFFFDGGGG>CB=E#=CFFEEAF=DGGEGFDDCC$FDD?CFGCF77GGCEGC8+,GGGFGFD<FGGE,FFFF7EEGGFE,G>GGFGEEFE:,GGDGGGGGGF<GGGGGEEGFGGGGGGGGGGGGGGGE@FEAFGGDGGFEFB8FGGGGCGFCFCGEGGGGGGGGGFGGGGGGGGGFGFGCCCCC
@DZCM 73840
TGAGGAATATTGGTCAATGGGCGAGAGCCTGAACCAGCCAAGTAGCGTGCAGGATGACGGCCCTATGGGTTGTAAACTGCTTTTATAAGGGAATAAAGTGAGTCTCGTGAGACTTTTTGCATGTACCTTATGAATAAGGACCGGCTAATTCCGTGCCAGCAGCCGCGGTAATACGGAAGGTCCGGGCGTTATCCGGATTTATTGGGTTTAAAGGGAGCGTAGGCCGGAGATTAGGCGTGTTGTGAAACGTAGATGCTCAACATCTGCACTGCAGCGCGAACTGGTTTCCTTGAGTACGCACAAAGTGGGCGGAATTCGTGGTGTAGCGGTGAAATGCTTAGATATCACGAAGAACTCCGATTGCGAAGGCAGCTCACTGGAGCGCAACTGACGCTGAAGCTCGAAAGTGCGGGTATCGAACAGGATTAGATACCCT
+
FFGFFGGGGFECFGGGGGCEGFEGGDFDC8E8FAC<F?C<FFFEGFEFGG7FE,CFEFBFEFCCCFCC<CCCF<EDFGFGGGFFEFC9CFCF8<FFFFEEF,CA<FFGG87FCGGGGFCFFFDFF@EDFGGGGG,EF9FGGDEEGDEFCFGGG<+3@FGD,><CE6<CGG>FFFC<3>7F=GBFG>CFGD7=FF@*FCCFGF<@FAFEF?<FCE=;<DCEGGGDCEEC37<F<4GCGFFCFGCDCF@FG==<2<9F@GDGGDFFGF7809CCGGCF:F<:FGGGDDAE9GFF8:7F:FAEC,58ECDF:FFFA8:FC<CGF9GEB+B9FDCF?<CFEADEFEGECFEEFGGEFFECDED@@CDF9<<C,FD<9FD<@GEE@ECGGGGFBBBFAE<<<@CGGGFC6@7GECGF@<F8EFFEFDDFGDAFFEE@@C8C
@DZCM 358
TGAGGAATATTGGTCAATGGGCGAGAGCCTGAACCAGCCAAGTAGCGTGCAGGATGACGGCCCTATGGGTTGTAAACTGCTTTTATAAGGGAATAAAGTGAGTCTCGTGAGACTTTTTGCATGTACCTTATGAATAAGGACCGGCTAATTCCGTGCCGGCAGCCGCGGTAATACGGAAGGTCCGGGCGTTATCCGGATTTATTGGGTTTAAAGGGAGCGTAGGCCGGAGATTAAGCGTGTTGTGAAATGTAGACGCTCAACGTCTGCACTGCAGCGCGAACTGGTTTCCTTGAGTACGCACAAAGTGGGCGGAATTCGTGGTGTAGCGGTGAAATGCTTAGATATCACGAGGAACTCCGATTGCGAAGGCAGCTCACTGGAGCGCAACTGACGCTGAAGCTCGAAAGTGCGGGTATCGAACAGGATTAGATACCCT
+
9FGGGFFGFGGGGGGGGGGGGGGGGGGGGGGGGGGGGGGGGGGGGGGGGGGGGGGGGGGGCGGGGGGGGFDEGGGGGGGGGGGGGGGGGGGGGGGGGGGGGGGGGGFGGGGGGGGGGGGGGGGGGGGGGGGGGGGGGGGGFDFGGGGGGGGGGGGGGGGG?GGGGEGGGCFF@CGGGDGG8FGGGGGGGGGGGGEEFCFGGGGGGGGG8FFCG8CFGGGGEDEGGGG5F<FGGECGGGGGGFCFFFFGGFFGGGGFFFEGFEFFGGGGFFGGGDEGGGFEFGGGGFFFFGFAFFEGGDGE9EA8C+@:DGGCC@EC@GGGGGGGGGGGCGFFFAGEFGFFGGGGGGGGDFGGFCEFGF<@GGEGGFGGGGFGGGFFGGGGGGCGECEGGGGGGGFGFGGGGGGGGGGGGGGGGGGGDGFFGGFGCFGF@8FA<CCC
@DZCM 359
TGGGGAATATTGCACAATGGGGGAAACCCTGATGCAGCAACGCCGCGTGAGTGAAGAAGTATTTCGGTATGTAAAGCTCTATCAGCAGGGAAGAAAATGACGGTACCTGACTAAGAAGCCCCGGCTAACTACGTGCCAGCAGCCGCGGTAATACGTAGGGGGCAAGCGTTATCCGGATTTACTGGGTGTAAAGGGAGCGTAGACGGCGAGACAAGTCTGAAGTGAAAGCCCGGGGCTCAACCCCGGGACTGCTTTGGAAACTGCCTTGCTAGAGTGCTGGAGAGGTAAGTGGAATTCCTAGTGTAGCGGTGAAATGCGTAGATATTAGGAGGAACACCAGTGGCGAAGGCGGCTTACTGGACAGTAACTGACGTTGAGGCTCGAAAGCGTGGGGAGCAAACAGGATTAGATACCCT
+
GGGGGGGGGGGGGGGGGGGGGGGGGGGGGDFGGGGGGGGGGGGGGGGFGGGAFGGGGGGFGGGGGFGCFDFGGGGFGGGGGFGGGFGGGGGFGGFGGGGGGGGEGCGCFGGGGGGGGGGGF@>GG:EGGGGD?FDFFGFGGGGGAFG?#FC<FGGFGGGGGGFDEGGGCF@FGGGG<?FFFCCFFGCCCFCGGGGC5<FFGGGGFEDE5?DCGC:+CFCCFGGGGGGGGGCGGGGFF@FFFGGGGFCFFGGGGFGGGFCGGGGGGGGF?=EGGF8DGGFCGDFGGGGGGGGGFEFGFFFEGGEFEDGGFFFGGDFC@GGGGGGFGGFFE,GGGGGGGGGEFCFGGGGGGGGGGGGGGGGGGF9FCFEGGGGGGGGGGEFFGGGGGGGGEFGGGGGGGGGGGGGGGGGFEEFCCCCB
@DZCM 51960
TGAGGAATATTGGTCAATGGGCGAGAGCCTGAACCAGCCAAGTAGCGTGCAGGATGACGGCCCTATGGGTTGTAAACTGCTTTTATAAGGGAATAAAGTGAGCCTCGTGAGGCTTTTTGCATGTACCTTATGAATAAGGACCGGCTAATTCCGTGCCAGCAGCCGCGGTAATACGGAAGGTCCGGGCGTTATCCGGATTTATTGGGTTTAAAGGGAGCGTAGGCCGGAGATTAAGCGTGTTGTGAAATGTAGATGCTCAACATCTGCACTGCAGCGCGAACTGGTTTCCTTGAGTACGCACAAAGTGGGCGGAATTCGTGGTGTAGCGGTGAAATGCTTAGATATCACGAAGAACTCCGATTGCGAAGGCAGCTCACTGGAGCGCAACTGACGCTGAAGCTCGAAAGTGCGGGTATCGAACAGGATTAGATACCCT
+
FGGGGGGGEEGGFGGGGGGGGGGGGGEGGGGGGGGGGGCGGGGGGGGGGGGGGGGGGFGGEFFGGGFGGFFGGGGGGFFGGGGGGGGGGGGGGGGGGGGDGGGGGFGGGGGGEFFFCGGFDEEFGGGFGGGGGG9FG9FGGFGGGEEDFGGFFGGGGGGGGGG:FGGGBCBFFACF5FFGGGGECCGEGCEGGGGG=GFFCC;FGGGG.FFFFGGG>EECECGGGGG,BCGGDGFCE:;CGCFGFCFGFGGDGGCFGGFG<FGGGGGGFGDFGGGFBFDGGGGEDFF=E<GGFGGGGGFECFFFFCGGGFGFFFCFCB7CFGGGGGGFFGGGGGGGFGGGGGGGGFGGFFCGGFC-GGGGGGGGFECFGGGGGFDGFGEF@FFDAGGGFCEGE@GFECGGGGGGFF7GFCGGGGGGGFDEGGGGGGGGFGGCCCCC
@DZCM 361
TGAGGAATATTGGTCAATGGACGAAAGTCTGAACCAGCCAAGTAGCGTGCAGGACGACGGCCCTCTGGGTTGTAAACTGCTTTTAGTTGGGAATAAAAAGAGGGACGTGTCCCTTATTGTATGTACCATCAGAAAAAGGACCGGCTAATTCCGTGCCAGCAGCCGCGGTAATACGGAAGGTCCAGGCGTTATCCGGATTTATTGGGTTTAAAGGGAGCGCAGGCGGCGGCGTAAGTCAGTTGTGAAATCGTGCGGCTTAACCGTGCAATTGCAGTTGATACTGCGTCGCTTGAGTGCACACAGGGATGTTGGAATTCATGGTGTAGCGGTGAAATGCTTAGATATCATGAAGAACTCCGATCGCGAAGGCATATGTCCGGAGTGCAACTGACGCTGAGGCTCGAAAGTGTGGGTATCAAACAGGATTAGATACCCT
+
FGGFGAFFFGFAFGCAFFGGGGGGDGCGFGFGGGGGGGGGGFEDGGGFGGGFFGGGG@C:7CC<FGGGFC=FFGGGGGAADGGGFFFGGFEFEFGGG,?FGGGG7BBFGGGFFGFGGGGGGGGGD9FGGG@GGAEGFGGGFDGGGGGGGD;DFGF7FFFFFEFCC.FGGGGGGGCC2=:FE:FFGGGGCEDFGGGGFEC>EF<FFGGGGGFGGEFF=C>EGCEGFE?CB:DGFAFCCCCFC@7FFBBFCC<GGGGEFFBBCGFGFFFFGGDFDFFA;GFB9ACFF@+9FFFFFGDEEF8FGGGGGGFFAFGF@AFCFFGGGGGFEDGGGGFD9FGGFCGGFCGFFFE,CGGGDF@-GGGGGGGGGGGFCFCFGGGGEGGF<GGGGGGGEGGEGDGGGGFCF@C,<FDGGFFFAGFDFGGGGGGFE9CFEGE@?CCC
@DZCM 362
TGAGGAATATTGGTCAATGGACGAGAGTCTGGACCAGCCAAGTAGCGTGCAGGATGCCGGACCTATGGGTTGTAAACTGCTTTTATAAGGGAATAAAGTGAGAGTCGTGACTCTTTTTGCATGTAACTTCTGAAAAAGGACCGGTTAATTCCGTGCCAGCAGCCGCGGTAATACGTAAGGTACGGGCGTTATCCGGATTTATTGGGTTTAAAGGGAGCGTAGTCCGGAGATTAAGCGTGTGGTGAAACGTATAGGCACAACATCTGCACTGCAGCGCGAACTGGTTTCCTTGAGTACGCACAATGTGGGCGGAATTCGTGGTGTAGCGGTGAAACGCTTAGATATCACGAATAACTCCGATTGCGAAGGCAGCTCACTGGAGCGCAACTGACGCTGAAGCTCGAAAGTGCGGGTATCGAACAGGATTAGATACCCT
+
CFFFDCC<FFFF9EE9,CFCFCFEFCF,,;C@<@AECECCFEF,C,+BBBCC,BF@:9@@7C:FFFA<=C,+8CCF9,CFEAF9FFFGG,CFGG,CC99FFG9,E,@<FFGDF??FG@=,B9@E9,,5,,C<?9,:B@7EBB=+@>CFFDCFA8+8@<B+,@=F:C@C5>F9CEE,3,33D,,8*5><24*3<<@6,?<=;+C<.ECC.:?+4**(D5C9B448*32,CFGGE:<*E78?,;,33,7,,=3,<,,3,F@,@E9ACFD,8F@B@++@+9>C@<,F>,<F9@FC+C@8+,,ECC4+7==C:,EB<<4++F<B,5C@4C7FC,F::@+F<95,AB9EC:,=9EB,C,C@F7DC@FFEGGFGGGFEC,AEF<EGFF@9<ECGFCF:;,DECFFC:,<@A:EGEEEF7F9GFFEAGGFGGFGDF@F@8CCB
@DZCM 75067
TGAGGCATATTGGTCAATGGGCGAGAGCCTGAACCAGCCAAGTAGCGTGCAGGATGACGGCCCTATGGGTTGTAAACTGCTTTTATAAGGGAATAAAGTGAGTCTCGTGAGACTTTTTGCATGTACCTTATGAATAAGGACCGGCTAATTCCGTGCCAGCAGCCGCGGTAATACGGAAGGTCCGGGCGTTATCCGGATTTATTGGGTTTAAAGGGAGCGCAGGCCGGAGATTAAGCGTGTTGTGAAATGTAGATGCCCAACATCTGCACTGCAGCGCGAACTGGTTTCCTTGAGTACGCACAAAGTGGGCGGAATTCGTGGTGTAGCGGTGAAATGCTTAGATATCACGAAGAACTCCGATTGCGAAGGCAGCTCACTGGAGCGCAACTGACGCTGAAGCTCGAAAGTGCGGGTATCGAACAGGATTAGATACCCT
+
GGGGG@FFGGGGGGGGGGGGGGGGGGGGGGGDGGGGGGGGGGGGGGGGGGGGGGGGGGGGGGGEGGGGGGGGGGGGGGGGGGGGGGGGGFGGGGGGGGGGGGGGGGGGFGGFGGGGGG>GGGGGGGADGGCFFFFGGFGGGFGGGGGF9FGGGFGGGGGGGGGFGGGG>EFACGGGGGEGFFFGGGGCFFCFGGGGCGGGFFFGFFDGGFGGGGGGGGDGEGEGGGGGGGFDEGFFGEFFGFFGFFGG9FFGGFFCGGGGGGFF;FGF@GGGGGFGGFGGGFGGGGGFCGGFFCCF7FFGFGGGF:GFC8GGGGGGGGGGFFGCGGGGGGGGFF?9DFBCE9FFGGGGGGGGFFDGEFE@FGGGGFGFFFCGFGGGGGGECGEE<E@GGDGGGGGGGGGGFDGGGGECEGGGGFDGGGGEGGGGGGGFFDFCCCCC
@DZCM 364
TGAGGAATATTGGTCAATGGACGAGAGTCTGGACCAGCCAAGTAGCGTGCAGGATGACGGCCCTATGGGTTGTAAACTGCTTTTATAAGGGAATAAAGTGAGAGTCGTGACTCTTTTTGCATGTACCTTATGAATAAGGACCGGTTAATTCCGTGCCAGCAGCCGCGGTAATACGGAAGGTCCGGGCGTTATCCGGATTTATTGGGTTTAAAGGGAGCGTAGGCCGGAGATTAAGCGTGTTGTGAAATGTAGATGCTCAACATCTGCACTGCAGCGCGAACTGGTTTCCTTGAGTACGCACAAAGTGGGCGGAATTCGTGGTGTAGCGGTTAAATGCTTAGATATCACGAAGAACTCCGATTGCGAAGGCAGCTCACTGGAGCGCAACTGACGCTGAAGCTCGAAAGTGCGGGTATCGAACAGGATTAGATACCCT
+
GGGGGGGGGGFG9FFGGGFCGGGGEEFFGGGGGGGGGGGGGGGGAFGGGGGGGED@FGFGGGGGGGGGGFBEGGFGGGGGGG9FCGGGGGGDFGGGGGGGGFGGGGGCFFFFGGCAF@=FFF<FFG9EFFF<DCEDFGGCFG@:>@EFGGCGGC6+@FFFFGGF+BECGGDFGG7FGECFE9:F@C:E<BF:FGEEGG7CFFFC<59CE:CC:CEBCCEGCCCFFGGCFGFFDFF>E;*0GCFB9;E8FGF@,CC,3=FGGFDAC@FGFFGF@DF:8@4BA3CGF8F8GFDD?F?@=C,C,?9AB+F::8<B4=>++FFBFCCDECDGFC,EC,AB9CFFEFF<F7B,9FCFC?:B@CF@EEEGGGFEC,FFCC,C,FF7EGGFFFACB@B:FFFFGGFC,@GFECFGGGGGGGGFEFF<GFFC,DFFF;,A6<,8
@DZCM 365
TGAGGAATATTGGTCAATGGGCGAGAGCCTGAACCAGCCAAGTAGCGTGCAGGATGACGGCCCTATGGGTTGTAAACTGCTTTTATAAGGGAATAAAGTGAGCCTCGTGAGGCTTTTTGCATGTACCTTATGAATAAGGACCGGCTAATTCCGTGCCAGCAGCCGCGGTAATACGGAAGGTCCGTGCGTTATCCGGATTTATTGGGTTTAAAGGGAGCGTAGGCCGGAGATTAAGCGTGTTGTGAAATGTAGACGCTCAACGTCTGCACTGCAGCGCGAACTGGTTTCCTTGAGTACGCAAGAGGTGGGCGGAATTCGTGGTGTAGCGGTGAAATGCTTAGATATCACGAAGAACTCCGATTGCGAAGGCAGCTCACTGGAGCGCAACTGACGCTGAAGCTCGAAAGTGCGGGTATCGAACAGGATTAGATACCCT
+
CEEGGFGGGGGGGGGGGGGGGGGGGGGGGGGGGGGGGGGGGGGGGFCGGGGGGGGGGGGGGGGGGGGGGGGCGGGGGGGGGGGGFGGGGGGFFGGGCFFGDFFGGGGGGGGGGGGGGGGGGGGGGGGGGGGFGGGGGGGGGGGGGGGGGGFGGG8CFECGF8FFFGGGGGGGCDCGGGGGGGGGGDG(GGGGGGG?:ECGFG<FGGGEGGFFCGGGDCEGG<;GGED5<CF2FFGGD3-CGGGGFFFG-GFG7C78E@:CE=0F9@EGFFFCGG@FEFDE>FGFD>,,GGGFDE>F>8,9,,A+B+7?B8FFFFFFCF7FFFGGGGCGGGFFF,D8A9F9FF?,66,7GGGGF?@--FC7ECCCGGGGFC6FEE<FC@FCB@@E,GFCCGGEAFAFF@F@,B9E8EC+DDGGEC9GFC9FEGFF<,EFC8EA,CCC
@DZCM 366
TGAGGAATATTGGTCAATGGACGAGAGTCTGAACCAGCCAAGTAGCGTGCAGGATGACGGCCCTATGGGTTGTAAACTGCTTTTATAAGGGAATAAAGTGAGTCTCGTGAGACTTTTTGCATGTACCTTCTGAATAAGGACCGGCTAATTCCGTGCCAGCAGCCGCGGTAATACGGAAGGTCCGGGCGTTATCCGGATTTATTGGGTTTAAAGGGAGCGTAGGCCGGAGATTAAGCGTGTTGTGAGATGTAGACGCTCAACGTCTGCACTGCAGCGCGAACTGGTTTCCTTGAGTACGCACAAAGTGGGCGGAATTCATGGTGTAGCGTTGAAATGCTTAGATATCACGAAGAACTCCGATTGCGAAGGCAGCTCACTGGAGCGCAACTGACGCTGAAGCTCGAAAGTGCGGGTATCGAACAGGAGTAGATACCCT
+
FFECF@EFGECGFGGCGCGGGG@+@CGFFAFCCECEDEGCFCFFAE@FFEF<ECFGGG>FGGG@FA9E<FGGGGGGF9EFG9CCCAFGGGGFFD=BFFEFGGGGFFDAE,C<<A<FFF@?A,BFA?EGGFFCFF,@,?<E?+@CCGGFGFFGFDF+>8DDFGGGDG>:@FF3<>:FG><*5,@*>F7CF<6*<CFCFFG9#;>F:;1=FC<CGGG69*:=C<7C0<?5CGGG8@@9>G*>;?C,%/F>D+8CCE8C;D<E8C5,@=9<?FDGGCB@3GFBDFFGGECGGEC5+F7F:=8<FAAGGFB7FFC,<AE5,<FFF,C@,F@F5AF5<??,F9A,6<EBC,9C,EC,C8CCC<FCGFDGGE@FC@E@GGDFC,FF:FEAAEEEFB;@E,@<@@,EC,?6<@8+CDGGFE@GFFCAFDFEDAE@EC66@A,8
@DZCM 67612
TGAGGAATATTGGTCAATGGACGAGAGTCTGAACCAGCCAAGTGGCGTGCAGGATGACGGCCCTATGGGTTGTAAACTGCTTTTATAAGGGAATAAAGTGAGTCTCGTGAGACTTTTTGCATGTACCTTATGAATAAGGACCGGCTAATTCCGTGCCAGCAGCCGCGGTAATACGGAAGGTCCGGGCGTTATCCGGATTTATTGGGTTTAAAGGGAGCGTAGGCCGGAGATTAAGCGTGTTGTGAAATGTAGATGCTCAATATCTGAACTGCAGCGCGAACTGGTTTCCTTGAGTACGCACAAAGTGGGCGGAATTCGTGGTGGAGCGGTGAAATGCTTAGATATCACGAAGAACTCCGATTGCGAAGGCAGCTCACTGGAGCGCAACTGACGCTGAAGCTCGAAAGTGCGGGTATCGAACAGGATTAGATACCCT
+
GGGGGGGGGGGCGFGGGGGGGGGGGGGGGGGGGGGGGGGGGGGGFGGGGGGGGGGGGGGGGGGGGGDGFGGGGFGGGGGFGGGGGGGGGGGGGGGGFGDFFGGGGGGGGGGGGGCGGGGGGGGGGGGGGGGGGGGGFFGGGGGGGGGGGGGGGGFGGGGGGFGFCGDEGGD9CFGGEEDF6GGGGGDFGGDGGGGGGG>FCFGGGGGGGFGFGFEFEEGEGCEGGGGGGGGGFGFGGFEFEF;GGFF>CGGGGGGGEGGGFGGFGGGGFGGGFGGGGFGGGGGGG<D,GGGGGGFBFC,FBFFGFCGGGFGGGGGGCGGGFFC+GGGGGGFGGGCF99EGEF9GFGGFFEE?C?+F:<8ECGGGGGGGFCFEFFGFCGGGGGEF9EEGGGGDGGGFE7B<GFGGGF@CGGGGGGGFCGGFCGGFGFFGFFGC?CCC
@DZCM 62416
TGAGGAATATTGGTCAATGGACGAAAGTCTGAACCAGCCAAGTAGCGTGCAGGACGACGGCCCTCTGGGTTGTAAACTGCTTTTAGTTGGGAATAAAAAGAGGGACGTGTCCCTTATTGTATGTACAATCAGAAAAAGGACCGGCTAATTCCGTGCCAGCAGCCGCGGTAATACGGAAGGTCCAGGCGTTATCCGGATGTATTGGGTTTAAAGGGAGCGCAGGCGGCGGCGTAAGTCAGTTGTGAAATCGTGCGGCTTAACCGTGCAATTGCAGTTGATACTGCGTCGCTTGAGTGCACACAGGGATGTTGGAATTCATGGTGTAGCGGCGAAATGCTTAGATATCATGAAGAACTCCGATCGCGAAGGCATATGTCCGGAGTGCAACTGACGCTGAGGCTCGAAAGTGTGGGTATCAAACAGGATTAGATACCCT
+
FGGGGGCECDGGGGGGGG,EFGGGGGGGAGGGFGFGGFGFFFFGCEGGEEGGGGGCFFGGGGGCFGGFDEFGGDFFFAFG,CE<FGFAFG:EFGGGGG@CFF,CFFGGD<8FGGGDFDGG,@F?FF,5EFGDFGFGGGGGGGGGGEGFFFBF<D@@<FFGCFEFGGCEGC<GGGGCGCFEGFGFF,7C?FGGG@E8@E-C?ABCCCC8GGGGGGGGECE5EEGCCE?E5:FE9FEC:CGGGDC;@<GCGECFEGFGDDCCF7@DCECBCFGGGGGFAFGFGGCF@GF<BF<AAGFGFFE<EBFE@D7FF<F<<DDEE,F=E9EF>:FCF?CFFBDGFE<9GFDFGGGGGGCGFB:-EC7FC7GFA9EFFFAFDGFB+GCEAFFEC,CB@GGGGGF@8F,FCBE,C@BFGGFFGGF@C,,@GGGGF@<GFEFCC?CC
@DZCM 369
TGAGGAATATTGGTCAATGGGCGAGAGCCTGAACCAGCCAAGTAGCGTGCAGGATGACGGCCCTATGGGTTGTAAACTGCTTTTATAAGGGAATAAAGTGAGAGTCGTGACTCTTTTTGCATGTAACTTATGAATAAGGACCGGCTAATTCCGTGCCCGCAGCCGCGGTAATACGGAAGGTCCGGGCTTTATCCGGATTTATTGGGTTTAAAGGGAGCGTAGGCCGGAGATTAAGCGTGTTGTGAAATGTAGATGCTCAACATCTGCACTGCAGCGCGAACTGGTTTCCTTGAGTACGCACAAAGTGGGCGGAATTCGTGGTGTAGCGGTTAAATGCTTAGATATCACGAAGAACTCCGATTGCGAAGGCAGCTCACTGGAGCGCAACTGACGCTGAAGCTCGAAAGTGCGGGTATCGAACAGGATTAGATACCCT
+
CGGG8FGFGGGCEGFGGGGFGGGGEGDGGGFGFGGF@FCEFEEGGG>F@FGGGGDFFFDGGEEGGGC8FGEGGGGGAFC9FFGGE9EFACDEFFGAECFGGGE<EDE=CEDDFG,C9E+CFGFF@<?<DFCC9EFFGGFGF77BFGCCGFGGF8+8@,>BFEGGCCEGGGE9@B:7BF:9D#@*>F</CCFG=G767CF;C?FF9F<CEBF:2E;932,E:<5CFEGA<;><8EFC=.-EG9@,@3<D.GAEFA@<@8@FG<<4:,CF<.7E>E7:6GFGDD<DFD=B,>5,6++F7FCGGGD=GFF7@FE<+8CF7DCFFA+7C::FDD9GGGFE<FFF<F@=,FF=<C,EC,7@7?F:6,EFGGFFFF9FF@DEFGGGDGGGGEDEDGGEE9GFGDGFD>GGGGEEDGGGGGGGGGGGGFGGFAFGFFGCCC@-
@DZCM 370
TGAGGAATATTGGTCAATGGACGAAAGTCTGAACCAGCCAAGTAGCGTGCAGGATGACGGCCCTCTGGGTTGTAAACTGCTTTTAGCTGGGAATAAAAAGAGGGACGTGTCCCTTATTGTATGTACCATCAGAAAAAGGACCGGCTAATTCCGTGCCAGCAGCCGCGGTAATACGGAAGGTCCAGGCGTTATCCGGATTTATTGGGTTTAAAGGGAGCGCAGGCGGCGGCGTAAGTCAGTTGTGAAATCGTGCGGCTTAACCGTGCAATTGCAGTTGATACTGCGTCGCTTGAGTGCACACAGGGATGTTGGAATTCATGGTGTAGCGGTGAAATGCTTAGATATCATGAAGAACTCCGATCGCGAAGGCATGTGTCCGGAGTGCAACTGACGCTGAGGCTCGAAAGTGTGGGTATCAAACAGGATTAGATACCCT
+
FGGGGGGGGGGGGGGGGGGGGGGGGGGGGGGGGGGGGGGGFGGGGGGGGGGGGGGGGGGGEGGGGGGFFFGGGGGGGGGGGGGGGFGGCGGGDFGGGCEDFGGGGGGGEGGEGFGFFGGFGGGGGGGGGGGGGGGCEBEFFDFGGCG?FGFGGFCFGGGGGGGGGGEGEGGGCFGGGGGDFGGFGGGGGGGGEGCE>EG?GGGDCGGGFFEFGGGFEEGGGGGGEGGE>CFE:FF;:,EGFGGGFGGFGEBGGGGGGGFFGGEFFGGGGGEDFC<F<9FADGGCD+7EFDGFGFFFB@@A,=:FGGGGGGCGGGGFA?GGGGGGGFCGFGGGGCADCFEGFE,GFCF9GFADE=:CCGFBEGF@GGGGGGGFGFGEC>GGGGGGGGGGGGFDGGGGGGGGGGGGGGGGGDGGCEFGGGGGGGGGGGGGFFFB<CCC
@DZCM 371
TGAGGAATATTGGTCAATGGACGAGAGTCTGAACCAGCCAAGTAGCGTGCAGGATGACGGCCCTATGGGTTGTAAACTGCTTTTATAAGGGAATAAAGTGAGTCTCGTGAGACTTTTTGCATGTACCTTATGAATAAGGACCGGCTAATTCCGTGCCAGCAGCCGCGGTAATACGGAAGGTCCGGGCGTTATCCGGATTTATTGGGTTTAAAGGGAGCGTAGGCCGGAGATTAAGCGTGTTGTGAGCTGTAGACGCTCAACGTCTGCACTGCAGCGCGAACTGGTTTCCTTGAGTACGCACAAAGTGGGCGGAATTCATGGTGTAGCGGTGAAATGCTTAGATATCACGAAGAACTCCGATTGCGAAGGCAGCTCAATGGAGCGCAACTGACGCTGAAGCTCGAAAGTGCGGGTATCGAACAGGATTAGATACCCT
+
<FFFGGFGGGGGFG,CEFACEFCFFFCECGGFGGGFGGGGGGGGFGGEG7DFECFG8FFCFEGFFFFGGEF:?EFFGGCGGGGGGDGD9FC=,CFFGFGGGGFFGGGFA<:FFCFCDGE9FFFDFFEFGEGFGGGGGGGC<BF7FFGGGCCFFCDGGFGGFCB8;CGGGG7DFGGG>CFGDGGGDFFGECF.FFDGEGC9FFFCFF@FF<CG=<F?DCFFCCCFEC;C@CFEFGGGGGE@>FGCB?1;@<#03AE><$@<8D@><<<DB879CFCF6GFEF=FEFDDFGGFE8F:@+,EE9GFFGEGDGFC,A,,,?<GGGFGGGGGF?C@CC,9B9,EE??9FEFFGEFFGFBCFF,E,7GGFFE<GFFGFFFFD9GGC:GF99FCGDGGEFGCFE:C8C7GGGGGGFGGGGGGGGGGGGEGGGGGGGDEC@CCC
@DZCM 372
TGAGGAATATTGGTCAATGGACGAGAGTCTGAACCAGCCAAGTAGCGTGCAGGATGACGGCCCTATGGGTTGTAAACTGCTTTTTTAAGGGAATAAAGTGAGCCTCGTGAGGCTTTTTGCAGGTACATTAGGAATAAGGACCGGCTAATTCGGTGCCAGCAGCGGCGGTATTACGGAAGGTCCGGGGGTTATCCGGATTTAGTGGGTTTAAAGGGAGCGTAGGCCGGATATTAAGCGTGTTGTGAAATGTAGATGCTCAACATCTGCACTGCAGCTCGAACTGGTTTCCTTGAGTACGCACAAATTGTGCGGAATTCGTGGTGTAGCGGTGAAATGCTTAGATATCACGAAGAACTCCGATTGCGAAGGCAGCTCACTGGAGCGCAACTGACGCTGAAGCTCGAAAGTGCGGGTATCGAACAGGATTAGATACCCT
+
<FFGGFEFEEGGGFFAFFGFGGGGEGFFGGGGDF<FD@9CED6@FEEFFCCFAE8@CFGGCGGGFGGGGFGECFFGGGGGGDC9,+C5C=,?<,CA?E,,<5=,9,?+49?8+,<=,,6,8,:48,5@,?8BA<,C,EAFD+@+>+B=FEF7<+6:,3<+5,D+@*@B<F#,<%?:<?<*>F;FG5#FE)0=<+:**8>;0(<FCE<@/<C8CE6/C10=2EDDB<>3,FC>6****,3,BE@,@;9E@:,B9F8F@=EDAECBFD,9F>>,8+:,EF<9FA38F8FCF<?F=+F@?=>,EC,:8F7CGGF9F?GDGGGGGGGEEEEFCBE,C9GGFFE,C,C,DFAGFCF<F:=:ECF,EF:GFCGFEECEEGE@8GGFCD@EFFEF@GFGFEDF8CDEGGFGGGGGF:EFGGGFEFGFFEFFE@EDEFFCC@CC
@DZCM 373
TGAGGAATATTGGTCAATGGACGAGAGTCTGAACCAGCCAAGTAGCGTGCAGGATGACGGCCCTATGGGTTGTAAACTGCTTTTATAAGGGAATAAAGTGAGCCTCGTGAGGCTTTTTGCATGTACCTTATGAATAAGGACCGGCTAATTCCGTGCCAGCAGCCGCGGTAATACGGAAGGTCCGGGCGTTATCCGGATTTATTGGGCTTAAAGGGAGCGTAGGCCGGAGATTAAGCGTGTTGTGAAATGTAGATGCTCAACATCTGCACTGCAGCGCGAACTGGTTTCCTTGAGTACGCACAAAGTGGGCGGAATTCGTGGTGTAGCGGTGAAATGCTTAGATATCACGAAGAACTCCGATTGCGAAGGCAGCTCACTGGAGCGCAACTGACGCTGAAGCTCGAAAGTGCGGGTATCGAACAGGATTAGATACCCT
+
EGGGGGGGGGGGGGGGGGGGGGGGGGGGGGGGGGGGGGGGGGGGGGGGGGGGGGGGGGGGGGGGGGGFGGGGGGGGGGGGGGGGGGGGGGGGGFGGGGGGGGGGGGGGGGGGGGGGGGGGGGGGGGEGGGGGGGGGGFFGGGGD?GGGG=GGGG>GGF8GGCFGGGGG?GGGGGG8BFGGG=FGGEGGGGGGGGGCCFCCFFGGGFFGGGFGGGGDGGGFCGGGGGG9EEFGGGGFD9EGGGGGGFGGGFFFCGFGFD@FGGGFGFGGFGGGGGGGGFGGGGGGF8<==8GGGGGGGFEFEGFBGGGGGGGGFGGGEFDFFE7CGDEFGGGGGGGGGDGEFE,GGGGGGGFFGGFBGGGGGGGGFCGGGGGGGFCGGGGGGGGF9<GGGGGGGFCGF>GFDCGGGGFGGGGFGGGFGGGGGGFF9FFCFFFCCCCC
@DZCM 74411
TGAGGAATATTGGTCAATGGACGAAAGTCTGAACCAGCCAAGTAGCGTGCAGGATGACGGCCCTCTGGGTTGTAAACTGCTTTTAGTTGGGAATAAAAAGAGGGACGTGTCCCTTATTGTATGTACCATCAGAAAAAGGACCGGCTAATTCCGTGCCAGCAGCCGCGGTAATACGGAAGGTCCAGGCGTTATCCGGATTTATTGGGTTTAAAGGGAGCGCAGGCGGCGGCGTAAGTCAGTTGTGAAATCGTGCGGCTTAACCGTGCAATTGCAGTTGATACTGCGTCGCTTGAGTGCACACAGGGATGTTGGAATTCATGGTGTAGCGGTGAAATGCGGAGATATCATGAAGAACTCCGATCGCGAAGGCATATGTCCGGAGTGCAACTGACGCTGAGGCTCGAAAGTGTGGGTATCAAACAGGATTAGATACCCT
+
FGGGGFFFGGGGGGGGGGGGGGGGGGGGGGGGGGGGGGGGGEFGGGGGGGGGGGGFFGGG7FGGGG8FGAFGEGGGAFGFFGGGGGGGGGEGFGGBFGGEFFFGCFFGGGGGGGGGGGFFFFFGGGGGGGGGGFGGCCEGGGGDFFGGGGGGGGGGFGG9C<FCC-CCF<FFGG7CEEGGGFCFFFGGGGGFGGC<BGECCFCFFGGDCFFGGFGF8CGGG:88<FGGGGGGDGGGGGFF;GFFCGGF7GGGGF>FAEBCGGGFFEFF9GGGGGFFFA9EGGGGGGGGGDGGGGGFDFEFA=FF@FGGCFFC,FGGGECGFE@>CGEGGGGF@DF?6,,GGGGFFGGCDFDFC@@-CGFCFF7DFAGGFCGFGC>ECDGGGGGGGGEE7DFCGGFF8ECDGCFC9GGGGGEGGFGGGGFFGCGGGGGGGFCCCCCC
@DZCM 375
TGGGGAATATTGCACAATGGGGGAAACCCTGATGCAGCAACGCCGCGTGAGTGATGAAGGTCTTCGGATTGTAAAGCTCTGTCTTTAGGGACGATAATGACGGTACCTAAGGAGGAAGCCACGGCTAACTACGTGCCAGCAGCCGCGGTAATACGTAGGTGGCAAGCGTTATCCGGATTTACTGGGCGTAAAGGGAGCGTAGGCGGATATTTAAGTGGGATGTGAAATACCTGGGCTTAACTTGGGGACTGCATTCCAAACTGGATATCTAGAGTGCAGGAGAGGAGAATGGAATTCCTAGTGTAGCGGTGAAATGCGTAGAGATTAGGAAGAACACCAGTGGCGAAGGCGATTCTCTGGACTGTAACTGACGCTGAGGCTCGAAAGCGTGGGGAGCAAACAGGATTAGATACCCT
+
GFGGGCFFGGGFFGGGGGGGE@FFEGEFFGFCGGGGGGGGDGGGGGGFGEFGGGGGGGGGGGGGGGGGF=EFGGG<FFGGGGGGFGFDEFGCFE7:FAFC?+7?B+5?FGG??=++:BBAED::FBFC8>FFGDBEEGGGFGCFGGCFEECA,@*><E=;81,EEE>?86:FC</?/4C3A)CGFG<>:F=@F97F7CFC>@5?@C8CCFGE@2DAFF8,,DCGGGFFFGFFF/FAGFEC328FB:,-:EBCF@9CAGGGGGFFC:<C9F9GE?=FEFFEFGFGB,DDDGFGCE5E=<E9GGGGEFCFGGGGGGGE@CGGFGF<<@FGFCGGFAFF98EGGGF7GDEFCE@@;,;,CGGGFCFF9FFGGGGEGE8DGGF<FDGGFGFGDGGGGEFFF<FECGGGGCGFGFGCCCCC
@DZCM 376
TGAGGAATATTGGTCAATGGGCGGGAGCCTGAACCAGCCAAGTAGCGTGAAGGACGACGGCCCTACGGGTTGTAAACTTCTTTTATAGGGGAATAAAGTTCGCCACGTGTGGTGTTTTGTATGTACCTTATGAATAAGCATCGGCTAATTCCGTGCCAGCAGCCGCGGTAATACGGAAGATGCGAGCGTTATCCGGATTTATTGGGTTTAAAGGGAGCGTAGGCGGGCTTTTAAGTCAGCGGTCAAATGTCGTGGCTCAACCATGTCAAGCCGTTGAAACTGTAAGCCTTGAGTCTGCACAGGGCACATGGAATTCGTGGTGTAGCGGTGAAATGCTTAGATATCACGAAGAACTCCGATCGCGAAGGCATTGTGCCGGGGCATAACTGACGCTGAAGCTCGAAAGTGCGGGTATCGAACAGGATTAGATACCCT
+
FGGGGGGGGGGGGGGGGGGGGGGGGGDGGGGGGGGGGGGGGGGGGGGGGGGGGGGGGGGGGGGGGGGGGFGGGGFGGGGGGGGGGGGGGGDEGGGGGGGGGGGGGGGGGFGGFGGGGGGGGGGGGGGGD@FAFCFGGGGGFFGEGGEGGGGGG8DFFD8EFCFGGGGGEG?<CFFGGGGGG>FF7FG:GGGGGD>6AEDGGGGGGGFCGGG>DCGFGGDGGGDFDEGGFFFECFGDDDFGGGGCGFGGGGFGGGGGGFFGGGGFGEGGGGGGGGFGGGFGGGGGF@F=<FDDCGF=E8=FFEFE,FAEDGGGGGGGGFGFF=7GEGFEFCGGGGGGGGGFGGFFGGGFEFGGGEFGGGGEGGGGGGGGGGGGDGGGEGGGGFGGGGGGGGGGGGGGGGGGGGGGGGGGGGGGGGGGGGGGGGGGGGGGDECCCCC
@DZCM 76812
TGAGGAATATTGGTCAATGGACGAGAGTCTGAACCAGCCAAGTAGCGTGCAGGATGACGGCCCTATGGGTTGTAAACTGCTTTTATAAGGGAATAAAGTGAGTCTCGTGAGACTTTTTGCATGTACCTTATGAATAAGGACCGGCTAATTCCGTGCCAGCAGCCGCGGTAATACGGAAGGTCCGGGCGTTATCCGGATTTATTGGGTTTATAGGGAGCGTAGGCCGGAGATTAAGCGTGTTGTGAAATGTAGACGCTCAACGTCTGAACTGCAGCGCGAACTGGTTTCCTTGAGTACGCACAAAGTGGGCGGAATTCGTGGTGTAGCGTTGAAATGCTTAGATATCACGAAGAACTCCGATTGCGAAGGCAGCTCACTGGAGCGCAACTGACGCTGAAGCTCGAAAGTGCGGGTATCGAACAGGATTAGATACCCT
+
A,@EFCEF@@FFC;CFGFFGGGG@@FGCGCFGGFDGGGGG?FFCFFEGGGFCFFF8FAFC+:CGEFGC@6B4,CFGGCF9FEFF,<CEA9CFGGFCECFGGG9,5,BFGG+5A?E,?AC,CFGFFGCFGGGFC9EG9F,,BB7FF7+8DDED<A3FFF0+378E:@FCF90=F:8>>C?C@F9CFGFGGGEFG>FECC?7FGGFCCCFD:4AFFCCCCCCEGGCC>EGGGGECDF5C;GGCFGCC@;:EE7B@3F>CDGDCED<9@/F?DDGFF@8$,?;<AGFFCF<F3AFE:C@?9=?,A?ECFCBC,FA=GGGF?FFGFGG@@,E,GGGGE9FGEGFEFFGFFB@FGFFCB@@FCEBFEGGGFFGFF<FGFFFFFGF@+CDDD<GFC;GGGGGFCEGGGGFFCFEEEGGGGFFGFFFGGGGGF<EF8FC@CCC
@DZCM 378
TGAGGAATATTGGTCAATGGGCGGAAGCCTGAACCAGCCAAGTAGCGTGAGGGATGACTGCCCTACGGGTTGTAAACCTCTTTTGTTTGGGAATAAAGTGCGGGACGTGTCCCGCATTGCATGTACCATTTGAATAAGGACCGGCTAATTCCGTGCCAGCAGCCGCGGTAATACGGAAGGTCCGTGCGTTATCCGGATTTATTGGGTTTAAAGGGAGCGCAGGCCGTGGGTTAAGCGTGTCGTGAACTTCCGTCGCTCAACGGCGGACGTGCGGCGCGAACTGGTCCACGTGAGTACGCGGGACGTTGGCGGAATTCGTGGTGTAGCGGTGAAATGCTTAGATATCACGAAGAACTCCGATTGCGAAGGCAGCTGACGGTAGCGCAACTGACGCTGAGGCTCGAAAGTGCGGGTATCGAACAGGATTAGATACCCT
+
GFGGGGGGFGGG,;CEGGFFEFFCFGGFGGGGGFFGGGGF,CEFFGGGGGC,BFCFGGGFGF<FGGGGGGGGFFGGG8EC9E,ECG88AF@FFFFGF9F<F+4=CFGG7FFEGGGEFGCFGG9ACFFFGAFFGGGGGFFGF77>C<@<FFGG@F5*@@:@FGGCFE7@<CB,@BCE*=4<9FCC*=FDGGGGGFDGGGD9,<9+;:A:G<:0<CF;>:83EE5EG=/FE5<-2<:0)2;@/C.FFG.6FFF<$CFFAFEFF:87F>;7G=<>DE@@1<FCC+FCC88F=8D@1F::F7B=+DB7B4@EECGEB<@++@CEGFF>=7+GGGGFGGCFECFDGECB:,=7FGGFEB:C?,CCGEECGGGFAFFE:FDFF@@++B:E<FCEEEGGGGGFCECCD7GEE@FEC@EEGFCE7GGFFGGGGGGFFCF@@CC@
@DZCM 89561
TGAGGAATATTGGTCAATGGACGAGAGTCTGAACCAGCCAAGTAGCGTGCAGGATGACGGCCCTATGGGTTGTAAACTGCTTTTATAAGGGAATAAAGTGAGCCTCGTGAGGCTTTTTGCATGTACCTTATGAATAAGGACCGGCTAATTCCGTGCAAGCAGCCGCGGTAATACGGAAGGTCCGGGCGTTATCCGGATTTATTGGGTTTAAAGGGAGCGTAGGCCGGAGAGTAAGCGTGTTGTGCAATGTAGACGCCCAACGTCTGCACTGCAGCGCGAACTGGTTTCCTTGAGTACGCACAAAGTGGGCGGAATTCGTGGTGTAGCGGTGAAATGCTTAGATATCACGAAGAACTCCGATTGCGAAGGCAGCTCACTGGAGCGCAACTGACGCTGAAGCTCGAAAGTGCGGGTATCGAACAGGATTAGATACCCT
+
<CE9FEGF@9FFGGFFGFF,CFGGCFEF9<FGGG86B<@FGGFGGFCFFGFGGECCEF>FEEEDAEFGCE:FGFFCF,,:CC<FGGGGF9FGGCDFG9EFEGGF<ECF?,+?F8?FFG+CFFGFECFFGFGFFFGGCE?<FG7F7E=FF9,<BFCE+B8BF<D,7CFGGF:F=FFGGE*5D>CFDD*=FCGGCCF5*<CF9@:;?FFF7GFG@,<BEEECCC8:@C43:<#E=EE,8::8@A=;#9C?F<<:)@FFFFBCECE@,E7EF7EC@=2C;.ECFGGGGGGGFFFFD7FF7FE5???<7EF7EFEEBFEDFGF=EFF:CFB<FF9F9GF<9GGGF;9E==F=ADFAC?>-CE8CGGGFFEECE@EC,EGFC,7,CGEGGFEC@B@EF@,C8E@GFECF@CEGF7GGGGFCECC9GFFFEC<DF<@@C8BB
@DZCM 380
TGGGGAATATTGCACAATGGGGGAAACCCTGATGCAGCGACGCCGCGTGAAGGAAGAAGTATCTCGGTATGTAAACTTCTATCAGCAGGGAAGATAATGACGGTACCTGACTAAGAAGCCCCGGCTAACTACGTGCCAGCAGCCGCGGTAATACGTAGGGGGCAAGCGTTATCCGGATTTACTGGGTGTAAAGGGAGCGTAGGCGGCGGAGCAAGTGAGAAGTGAAAGCCCGGGGCTCAACCCCGGGACGGCTTTTGAAACTGCCCTGCTTGATGTCAGGAGAGGTAAGCGGAATTCCTAGTGTAGCGGTGAAATGCGTAGATATTAGGAGGAACACAAGTGGCGAAGGCGGCTTACTGGACTGACAATGACGCTGAGGCTCGAAAGCGTGGGGAGCAAACAGGATTAGATACCCT
+
GGFFCEGGDGFGGGG9FG9ECBFCGGG8FFFGFEEDGE@@FGEEFGGGG@FGGGGEFGGDFDCFFGG,CCE?DCFAFFGGFG9EFFGFFDC<FGFGFFCD9FDFF=FGFFFDGGGFCDDFGCFC+@:FGDEF:F,<+,,+@>F<@FCFDDC;FCEEGF705<3F=GGGGGEDCD;<*<CCFGCEFFEE=@FFCFCCD5FGGG9@C8C+C,/1D=E<#,<9CDEGEFCG'FGGFDECDCFCDDGGGGGFEGFD?CFGG<FFEBCBA5GF>GFCDB/GG?EAE?9FEECF7GGEA<FGF<@?FGECGEDGFE<CF@FEF,FCGGFFFGFD@<<FEEFE@,8FB7GFFCDGGGGGGFEGF@CAFCGFE9GGF7BEGFFFC@FFCCGD@@GGGGGFFFGCFFGGGGGGGGGGGE<CCCCC
@DZCM 90083
TGAGGAATATTGGTCAATGGACGAAAGTCTGAACCAGCCAAGTAGCGTGCAGGATGACGGCCCTCTGGGTTGTAAGCTGCTTTTAGTTGGGAATAAAAAGAGGGACGTGTCCCTTATTGTATGTACCATCAGAAAAAGGACCGGCTAATTCCGTGCCAGCAGCCGCGGTAATACGGAAGGTCCAGGCGTTATCCGGATTTATTGGGTTTAAAGGGAGCGCAGGCGGCGGCGTAAGGCAGTTGTGAAATCGTGCGGCTGAACCGTGCAATTGCAGTGGATACTGCGTCGCTTGAGTGCACACAGGGATGTTGGAATTCATGGTGTAGCGGTGAAATGCTTAGATATCATGAAGAACTCCGATCGCGAAGGCATATGTCCGGAGTGCAACTGACGCTGAGGCTCGAAAGTGTGGGTATCAAACAGGATTAGATACCCT
+
FGGGGGGGCCFGCCFFFGAFGGGEGGDFGGGGGGGE8EDAC,CEGGDEEGF<EBCGGF@F+FE@F@CD@FGGGGDCFFFFGCCGGCEGFFGEFF9C<EEGFGGGG7CFEGGGGFFGGGGGGGGGFCF<?AE?FAGGG=EGGGDG@CCGGGGGFGGGEFEGFB<FFDBFFGC@,F:ECGCC<9FFFGG>F<C;@F@5$1=FFE6FF7CCFCC:CC=0CGGGCCCDGGGFCE::E>##?GGGFGGFFF9>GGGGGFD@,#EDE?FDEDFGFFA?CDG#D$9=><CFD@FFFGFGGFFEA=AFFEGFDFD<F?FEF<9EAFEGFGGDGGGGDGGGFFFGGGEGGGGFC9FGFDFF6B7GEEGEEFF7GEFGGFFF@7F7GGGGGGGFCFE7CEFDGGFFCGFA8BGGEFCGGGGGFGFCFGFCGGGGF,9GFGGCCCCC
@DZCM 86747
TGGGGAATATTGCACAATGGGGGAAACCCTGATGCAGCAACGCCGCGTGAGTGATGACGGCCTTCGGGTTGTAAAGCTCTGTCTTCAGGGACGATAATGACGGTACCTGAGGAGGAAGCCACGGCTAACTACGTGCCAGCAGCCGCGGTAATACGTAGGTGGCAAGCGTTGTCCGGATTTACTGGGCGTAAAGGGAGCGTAGGCGGACTTTTAAGTGAGATGTGAAATACCCGGGCTCAACTTGGGTGCTGCATTTCAAACTGGAAGTCTAGAGTGCAGGAGAGGAGAATGGAATTCCTAGTGTAGCGGTGAAATGCGTAGAGATTAGGAAGAACACCAGTGGCGAAGGCGATTCTCTGGACTGTAACTGACGCTGAGGCTCGAAAGCGTGGGGAGCAAACAGGATTAGATACCCT
+
GGGGG,FFGFDFFGGGGGGG?DE@CFFGGGGFG,CF<F8CFGGGFD76C77EEFFGGGEGGCGGFFGGGDECEGGFA9DFG@FFGDFFFFGGGGGG7F<FCEDF?FG,E,DCBCCBFCEF@FBC>7GGG5C-CF?EG9,@BD8FEGG7F7EGG@FGAFGGGFFEBDFGFFGGGGGGGGGGGG;FFGGGGDGGGG:5C>FEEDDFG7FCGFFDCFECFD>AFGG.?GGGGGGGGGCEECGDECGGFGFEGGGGFFFFGGGGGFGGFFFFEGGGGGGGGGGFGFAFEGGGGGGFB<FEE<,FFDFFGECFGF9FGCCFDGEEGFE,<CFECGFFEFFEDGFB,GFDEECC7FCFFFCE?FFEFGGGEF<DGGGGF@F<<EDGF:E8B7GGEGGGFFEFEF9GGGGGFGGGFE9CCCCC
@DZCM 85694
TGGGGAATATTGCACAATGGGGGAAACCCTGATGCAGCGACGCCGCGTGAGCGAAGAAGTATTTCGGTATGTAAAGCTCTATCAGCAGGGAAGAAGAATGACGGTACCTGACTAAGAAGCACCGGCTAAATACGTGCCAGCAGCCGCGGTAATACGTATGGTGCAAGCGTTATCCGGATTTACTGGGTGTAAAGGGAGCGCAGGCGGTGCGGCAAGTCTGGTGTGTAAGCCCGGGGCTCAACCCCGTTACTGCATTGGAAACTGTCGTACTAGAGTGTCGGAGGGGTAATTGGAATTCCTAGTGTAGCGGTGAAATGCGTAGATATTAGGAGGAACACCAGTGGCGAAGGCGGCTTACTGGACGATTACTGACGCTGAGGCTCGAAAGCGTGGGGAGCAAACAGGATTAGATACCCT
+
CFFFGGCGFGGCFFGGGGGGA6@FBFFGGGCDGGGGGF:FGGEGCFGGE:6CCF>+CFEAEFFGE,F48?FEGFF<FED9FFGGG8EFFCFFEDEFGCE<FA=:CF:F,CF8AFFGGGGGGCBFFGGG?FGGGFG,:FE@FEGGC2*FEE>>,@EF:><FGEC98=FG7CC7<@FE14<CFFEFBFGC<4C<-=<C7<5?8::C=?ECG=?F>EFFGG:=*::C8#FCF>CFEEC5CCFGGFGE:C$53:@,<<:FEEFF739::#F=2G?CFFFF@84@9'7CE?CC5,,9DF8FFE5,9,?CECDGFCDFFEF:C=,B;AF?,F<E,<<,C,,@6DEEBF7FCGDGGGGGGGGFFF7B,CGF<FC<CGF@C@FGGDCCEC7DCB7F@CF;FE,9CC6-CGECFGEFFGEEA@@CC
@DZCM 80617
TGAGGAATATTGGTCAATGGACGAGAGTCTGAACCAGCCAAGTAGCGTGCAGGATGACGGCCCTATGGGTTGTAAACTGCTTTTATAAGGGCATAAAGTGAGTCTCGTGAGACTTTTTGCATGTACCTTATGAATAAGGACCGGCTAATTCCGTGCCAGCAGCCGCGGTAATACGGAAGGTCCGGGCGTTATCCGGATCTATTGGGTTTAAAGGGAGCGTAGGCCGGAGATTAAGCGTGTTGTGAAATGTAGATGCTCAACATCTGCACTGCAGCGCGAACTGGTTTCCTGGAGTACGCACAAAGTGGGCGGAATTCGTGGTGTAGCGGTGAAATGCTTAGATATCACGAAGAACTCCGATTGCGAAGGCAGCTCACTGGAGCGCAACTGACGCTGAAGCTCGAAAGTGCGGGTATCGAACAGGATTAGATACCCT
+
FFG@E8DFFGGGGFFFFGFEEFCE:FFEGGGGGGGGGGGCCFFDDGCC7BEGGGGFECFGG7FC,CDDFF:CFFFFFGGGGGG@FFGGAFG,BFGGGG9FG@<F9FGEFGGFGG9AFF@FG<FECAFFFFFGGGGG9,CEEDG7FGCEGCFE;F7>FFGCDF9BFC<@>CFCFGFBEFGDEFGGGG?C@CC>CBE;<C7EFGFGGGGFF8EFGFB:78FB;EGFGFECGGGGGGGDCFFEGGGGGGFGGGG=<FFB9FFGGGGCF7,BGFFGGGGFC?DGGGGGFFC<EB8FGGGGEGF?<EF<EGECEFDFFFCGGFEFAAC+CFCGGGGGGFGGFEGGFFGGFGFECECGFEF@EGDFGDGFGGFFF@FGGGFDGGFCCB7F9FGGFF@GFAGDGGGGFGGFD@@+C@CGGGGGGGFEFDFEGGGGGFFCCB<C
@DZCM 83575
TGAGGAATATTGGTCAATGGACGAAAGTCTGAACCAGCCAAGTAGCGTGCAGGATGACGGCCCTCTGGGTTGTAAACTGCTTTTAGTTGGGAATAAAAAGAGGGACGTGTCCCTTATTGTATGTACCATCAGAAAAAGGACCGGCTAATTCCGTGCCAGCAGCCGCGGTAATACGGAAGGTCCAGGCGTTATCCGGATTTATTGGGTTTAAAGGGAGCGCAGGCGGCGGCGTAAGTCAGTTGTGAAAGCGTGCGGCTTAACCGTGCAATTGCAGTTGATACCGCGTCGCTTGAGTGCACACAGGGATGTTGGAATTCATGGTGTAGCGGTGAAATGCTTAGATATCACGAAGAACTCCGATTGCGAAGGCAGCTCACTGGAGCGCAACTGACGCTGAAGCTCGAAAGTGCGGGTATCGAACAGGATTAGATACCCT
+
6EFFGCEGGGCFDDGGCGFGGGGGGGDEGGCGG8FFG?DEFEG9FFGGGGFG8F8<AFFGEGDGGEGGFGGGF9FF9FG<FG<DFFFF9DFFFF=FEFCCC4E+BBFEGABAGFGGGFGGGGF7CF<E<BF=FFGGFGEG,+@BFEGG,=@FGDEFFGF03DG1C<E??EGFB@FCEFFG,>5>F<:FC:@8F:=CGECCCG.FFEGEEGGGGGF=0CE/8<:>ECEFFCE:EGC8<FEFEC9F9F1'BC:GEFGFF:FFGGCFC<@<CF?F=ACF;FFCFCF@6+F@E8FF8C,9E4,GGGGFFGGGGFEGFEGGF9GGGGGGGGGGGGGGGGFFAGGGGFDGGGDFEE9FCC>-GE8FGGGGGGGGGGFGFFEEF8GGEGGFFGGGGGCGGGGGDCGGGGGGGDFEGGGGGGGGGGGGGGGFGEFGGFECCCCC
@DZCM 61447
TGGGGAATATTGCACAATGGGGGAAACCCTGATGCAGCGACGCCGCGTTAGTGATGAAGTATTTAGGTATGTAAAACTCTATCAGCAGGGAAGATAATGACGGTACCTGACTAAGAAGCACCGGCTAAATACGTGCCAGCAGCCGCGGTACTACGTATGGTGCAAGCGGTATCCGGATTTACTGGGTGTAAAGGGTGAGTAGGTGGTATGGCAAGTCAGAAGTGAAAGGCTGGGGCTCAACCCCGGGACTGCTTTTGAAACTGTCAAACTAGAGTACAGGAGAGGAAAGCGGAATTCCTAGTGTAGCGGTGAAAGGCGTAGAGATTAGGAAGAACACCAGTGGCGAAGGCGATTCTCTGGACTGTAACTGACGCTGAGGCTCGAAAGCGTGGGGAGCAAACAGGATTAGATACCCT
+
FGGGGG@AEFCEFGGF8EF,EFE@FGGGEGGGGGGGGGDDEFGEGE>F+?BFGGCFGGGGFGGG,9EEFFGGFGFAFDFGGGGGGGGGGGF@FBFFFGGGGGGGGBDEEFGGGDGGGG,FE=FFF7CFGDFGGGCFGG?F>BFGDFGEGG7;,7CFF;>C;484@97+#6#@F5A<=FCGGGGG+GDECF:,FC>3-#F57@7GFFFFFGF,A@,DEB9GEC;@9C2@;E;B0>EGDFF@9C?:GGGF:FFGGGGGGGEFFGGFFGGGGFDFDA9C0F?;GGFFGGGFGF?BCFE,FC<<DGGGC@:<C,F,B9+7C<<E<EFAE<FACAFCEEDECEE@,F@7EECFEEDGGGGGGFCFCC@CF;6CEF@7GGGFFF:8F@?DGGGGFDGGGGGGGGEE@6,GEDGFFFGCCCCC
@DZCM 387
TGAGGAATATTGGTCAATGGGCGAGAGCCTGAACCAGCTAAGTAGCGTGCAGGATGACGGCTCTATGGGTTGTAAACTGCTTTTATAAGGGAATAAAGTGGAGGTCGTGACCTCTTTTGCATGTACCTTATGAATAAGGACCGGCTAATTCCGTGCCAGCAGCCGCGGTAATACGGAAGGTCCGGGCGTTATCCGGATTTATTGGGTTTAAAGGGAGCGTAGGCCGGAGATTAAGCGTGTTGTGAAATGTAGACGCTCAACGTCTGCACTGCAGCGCGAACTGGTTTCCTTGAGTACGCACAAAGTGGGCGGAATTCGTGGTGTAGCGGTGAAATGCTTAGATATCACGAAGAACTCCGATTGCGAAGGCAGCTCACTGGAGCGCAACTGACGCTAAAGCTCGAAAGTGCGGGTATCGAACAGGATTAGATACCCT
+
CF9FFEEF@DEFFCAFGGGGGGGGGGGGGGGGGGGGGD-C@FGGGGGGGGGGGFGGFGGGGFCEFGGGGGGGGGFGDGGGGGGGGGGGGGFF<DFFGGGGG9AFGFFCGFFE<EFGGFFGGGGGGGGDGGGGGGGGGGGGGGF>?GGG1GGFGGGGGGFDFGG=GGGGGEFFGFGGGGECDGGGGGCGFEGGGGGEGGFCFG0F?GGFCGCEGGGGDGGGGGGGGGGGGFFFG?EGEGGGFGGGFFFFD>69<CCGDCFFEFC>FGGCF@CECGGGEFDGFFCFGFGGFDF9FGGCGGGGF<=,EDGGGGGFFCGGFFGFDDGEGGGGGFGGGFFGGGGFGGGGGGGGFGGGGGGCGFGCGGGGGGGGGGGGGGCFGFGEEEFGGGGGEEGGGGGGGGGGGGGGGGF7FCF?GGGGGFCGGGGGGGGEFEFBCCCC
@DZCM 388
TGAGGAATATTGGTCAATGGACGAGAGTCTGAACCAGCCATGTACCGTGCAGGATGACGGCCCTATGGTCTGTAAACTGCTTTTGTAAGGGAATAAAGTGAGTCTCGTGAGACTTTTTGCATGTACCTTATGAATAAGGACCGGCTAATTCTGTTCCAGCAGCCGCGGTAATACGGAAGGTCCGGGCGTTATCCGGATGTATTGGGTTTAAAGGGAGCGTAGGCCGGAGATTTAGCGTGTTGTGAAATGTAGATGCTCAACATCTGCACGGCAGCGCGAACTGGTGTCCTTGAGTACGCACAAAGTGGGCGGAAGTCGAGGTGTAGCGGTGAAATGCGTAGAGATCAGGAAGAACTCCGATTGCGAAGGCAGCTCACTGGAGCGTAACTGACGCTGAAGCTCGAAAGTGCGGGTATCGAACAGGATTAGATACCCT
+
G,@FFFGGAAF<<6CFGFC,EEC+++@@CF9F,;<FCFF<,C,<,CCCFGG9,CFFFGGGG@+C,C<C,,<BFAEFF?9,,CEA,:CF,C,C<<FECEEF,=EE<FGGGG7<9?FAFCE?9F9?@E?BFEE,9F<5B,A<<=GCE:=DG97,,@,,?B,:3ADFBCE+3+:FBC=C8>:#D=,:;;5;1/*<;0=E7<#,76CCE>E:F@?CB9CB<::6EC9CC8E5@@8C#+>45FCEGFFFCGFGEF@)3,BDA2F@C,;?CGGG@:GGEC@:39?:=CFDF888FB,F=@44@,8E,,F8ECBCF:E??8+8=:,E<=>+=CBFCGGAECFF?,GEC5,B,CC,<FFE6@EDF:6:DGC7CFFE,,,CD<:,EFCB:B8<,6C@CGFCFAEDCCFFFCGFFF@+7@FFGGGGGFEF9GGGGGGFFEEACB<@
@DZCM 389
TAGGGAATTTTCGGCATGGGGGAAACCCTGACCGAGCAACGCCGCGTGAGCGAAGGAGGCCTTCGGGTCGTAAAGCTCTGTTGTAAAGGAAGAACGGCGCATACAGGAAATGGTATGCGAGTGACGGTACTTTACAAGAAAGCCACGGCTAACTACGTGCCAGCAGCCGCGGTCATACGTAGGTGGCGAGCGTTATCCGGAAGCATTGGGCGTAAAGAGGGAGCAGACGGACGCAAGGGTCTGTGGTGAAAGACCGAAGCTAAACTTCGGTAAGCCATGGAAACCGGGCGGCTAGAGTGCGGAAGAGGATCGTGGAATTCCATGTGTAGCGGTGAAATGCGTAGATATATGGAGGAACACCAGTGGCGAAGGCGACGGTCTGGGCCGCAACTGACGCTCATTCCCGAAAGCGTGGGGAGCAAATAGGATTAGATACCCT
+
FA<A@F,,CCEGCCC@FE8,,@7@C,6@EE@8A@C:FFF87FFCEGGG?@CFGCEGGGG7DE?E7FF<>@+BF@?E<E<C,,?FF9?FDDE@EF=@77FDE>:DAFGFFAB9F,,3D97CGGGG,FD:>7FA8EF,3,>@>>BFGGGGCCEFGGGFGCFGGG,<FCCCCGGGD4<FF9<FC;?,@>8C5>8?EEEGC+CG5C**,3<:EC+?*?/*+08*;*11AF&*::3-C8CC8FG5;;C,FF<3<AF?5>A,?>?1=<,89+<+FCFFDC9'-CFCF?8<FC@C7FF988>=:ECC>8,,,=8,++C?@99FGGF=,<EE5@6+@+,<DFB4447,9<FFDGDEGFFE?EFBC,F?FC=,C@<FFBBC7FEGGFF@@C:FFFFFCC7;F@@6,GFE@@+CCGFFF7@+CEC8GGGGFEC,GGGGFFFCAEB<CCC
@DZCM 390
TGGGGAATTTTGGACAATGGGGGCAACCCTGATCCAGCCATGCCGCGTGCAGGATGAAGGTCTTCGGATTGTAAACTGCTTTTGTCAGGGACGAAAAGGGATGCGATAAAACCGCATTCTGCTGACGGTACCTGAAGAATAAGCACCGGCTAACTACGTGCAAGCAGCCGCGGTAATACGTAGGGTGCAAGCGTTAATCGGAATTACTGGGCGTAAAGCGTGCGCAGGCGGTGTTGTAAGATAGATGTGAAATCCCCGGGCTCAACCTGGGAATTGCATATATGACTGAAAGACTTGAGTGTGTCAGAGGAGGGTGGAATTCCAAGTGTAGCAGTGAAATGCGTAGATATTTGGAAGAACACCGATGGCGAAGGCAGCCCTCTGGGCCATGACTGACGCTCATGCTCGAAAGCGTGGGGAGCAAACAGGATTAGATACCCT
+
EEF,CBFG8@FG@GGGGGGGFGDEGGGGGGF@<FGGGF-CC8FFGDFGGG7FFG@DFGGGDGAFFFB?FCGGGGGGGFGGGGGD=CDFGGF+@+@CGFG@CGGEGGGGE9,?+6CF++5EEGFGCFEEGCFG9,:@F953FF>FCG3FB*4@FECFFE,@F*9,>,>FC**1<FGG?FF7<F@FGB99<<BCF7BE<;9/CC8:FFG?@CGD?(:<<1<CEGGF=E>5C5D3#'=FF@<<:CCGGGGGFFD:CAF717<BCGFD>EFDDGF:DBFGGEC?8,:FG59B9@9E?F?GGF=E=F;9GF?CFD+?<?9GFFCGFFF<9GGGGGGGFGGGGGGGFGGGGCGGGGGFFCFCGGGFFF7FFGGGGFAGGGGGGF<CCGFFC,,FGGFDDGGGGFEFFGFFC,GGGGGGGGFGFGGGGGGGGGGGFFCFFEFGCCCBA
@DZCM 81771
TGGGGAATATTGCACAATGGGGGAAACCCTGATGCAGCAACGCCGCGTGAGTGATGAAGGTCTTCGGATTGTAAAGCTCTGTCTTTAGGGACGATAATGACGGTACCTAAGGAGGAAGCCACGGCTAACTACGTGCCAGCAGCCGCGGTAATACGTAGGTGGCAAGCGTTATCCGGATTTACTGGGCGTAAAGGGAGCGTAGGCGGATATTTAAGTGGGATGTGAAATACCCGAGCTTAACTGGGGAGCTGCATTCCAAACTGGATATCTAGAGTGCAGGAGAGGAGAATGGAATTCCTAGGGTAGCGGTGAAATGCGTAGAGATTAGGAAGAACACCAGTGGCGAAGGCGATTCTCTGGACTGTAACTGACGCTGAGGCTCGAGAGCGTGGGGAGCAAACAGGATTAGATACCCT
+
GGGGG:CFGGGGGGGFGGGGGGGGGGGFGGGGGGGGGGGGGGGGGGGGGGGGGGGGGGGGGGGGGGGGGGGFGGGFGGGG<FFGGGGGGGGGEEDGGGGGGDGGGGGGGGGGGGGGGGGGGGGGGGCGGGGGGGGGGGGGGGGGGGGGGGGGGGFG:CGFGG/CFGGGGDGGGGGGGGGFGF>GGGGEFFGGGGGGGGGGEFEFEG>E@CGGGGGGGCFGFGGGGGGFFGGG88EGEFGGFG#<<FCFBGFCFGGGCGFGGGGFG?CFFGGGGGFGEFGGDEGGGCGGFCFFCGFGGFFFA,747CCGGFFFGGGGFGGGGGGGFGGDFGGGGGGGGGDGGGGGGGEGGFGCGFFGGGGGGGGGGGFB7EF7FEFFGFGFFGGFCGFCCGGGGGGGGGGGGGGGGFGGGFFCCCC@
@DZCM 392
TGAGGAATATTGGTCAATGGACGAGAGTCTGAACCAGCCAAGTAGCGTGCAGGATGACGGCCCTATGGGTTGTAAACTGCTTTTATAAGGGAATAAAGTGAGTCTCGTGAGACTTTTTGCATGTACCTTATGGATAAGGACCGGCTAATTCCGTGCCAGCAGCCGCGGTAATACGGAAGGTCCGGGCGTTATCCGGATTTATTGGGTTTAAAGGGAGCGTAGGCCGGAGATTAAGCGTGTTGTGAAATGTAGACGCTCAACGTCTGCACTGCAGCGCGAACTGGTTTCCTTGAGTACGCACAAAGTGGGCGGAATTCGTGGTGTAGCGGTGAAATGCTTAGATATCACGAAGAACTCCGATTGCGAAGGCAGCTCACTGGAGCGCAACTGACGCTGAAGCTCGAAAGTGCGGGTATCGAACAGGATTAGATACCCT
+
6FFEEEGFFGGGGFGGGGGGGGGGGG7,EFFGGGGGGGGGFD,EEFGGGDFGGG8FFFGGCCGGFGGGGFGCCFGGGGF9FGGGGDFGGFGFGGGGGGGGGGGGGGC<FDEGGGGGGCEFGGGGG<EFGGGCCFGGGGGGGGFEGGGGGGGGGFDEFGGGGGGFEGGCFEGGFG>G:@@FD9FC<GGGGGGFGGG=BBFFGGGFGGGGFFEFGGCCEGG??8<FFGG#9C:CEGC@7>8EC@9>CFFF;GC@CCFCD8+<EFFAGF@<<@DEF7CF8FEEGD8DFED85,FGFFBGFC,GDE=<GE@4:,GGFFBCB+@F,F:GGGGEFDFEC,GFGGGGGGGFGGGFGGF<C8>-GFFCGGEDGCGGDGFD?FFGGGGGGF7C,GGGGFCGGGFFCGGGGGGGGGEFC7@CDGCGGGGGGGFGGGGGGFFACCCC
@DZCM 78765
TGAGGAATATTGGTCAATGGGCGAGAGCCTGAACCAGCCAAGTAGCGTGCAGGATGACGGCCCTATGGGTTGTAAACTGCTTTTATAAGGGAATAAAGTGAGTCTCGTGAGGCTTTTTGCATGTACCTTATGAATAAGGACCGGCTAATTCCGTGCCGGCAGCCGCGGTAATACGGAAGGTCCGGGCGTTATCCGGATTTATTGGGTTTAAAGGGAGCGTAGGCCGGAGATTAAGCGTGTTGTGAAATGTAGACGCTCAACGTCTGCACTGCAGCGCGAACTGGTTTCCTTGAGTACGCACGAAGTGGGCGGAATTCGTGGTGTAGCGGTGAAATGCTTAGATATCACGAAGAACTCCGATTGCGAAGGCAGCTCACTGGAGCGCAACTGACGCTGAAGCTCGAAAGTGCGGGTATCGAACAGGATTAGATACCCT
+
FGGGGGGGGGFGGFGGGGGGGGGGGGGGGGGGFGFFGGGGGG9FGGGGGGGEFGGGGGGGGGGGGGGGGGGGGGGGEFGGGGGGGGGGGGGGFGGGGFGGGGGGGGGGGGGGGGGGGGGGGGGGGGGGGGGGGGGFGAFF,D@@FEGGGGGFGGGGGGGGGGGGEGGGGCFGGGGGGFFCEFGGGGGGGGEGGGGD>B8GFFGGGGGEGFGFGGGFGEEEEEEFGGGGGGGGGFFEGGGGGGGGGGGGGGGGFDEGGGFGECFEFF>F?GGGGGGGGFFGGGGDCGGFGFBAGGGGGGDGGGADGGGGGFEEGGGGGGGDGGGGGGGGGGGGGGGGGGGGFFEECEFECGGGFGEFGGFGGGGFGGGGGGGGGGGGGGGGGGGGGGGGEGGGGGGGFGEFFGGGGGFEGGGGGGGFCGGGGGGGFFFFGGGCCCCC
@DZCM 96442
TGAGGAATATTGGTCAATGGGCGAGAGCCTGAACCAGCCAAGTAGCGTGCAGGATGACGGCCCTATGGGTTGTAAACTGCTTTTATAAGGGAATAAAGTGAGCCTCGTGAGGCTTTTTGCATGTACCTTATGAATAAGGACCGGCTAATTCCGCGCCAGCAGCCGCGGTAATACGGAAGGTCCGGGCGTTATCCGGATTTATTGGGTTTAAAGGGAGCGTAGGCCGGAGATTAAGCGTGTTGTGAAATGTAGATGCTCAACATCTGCACTGCAGCGCGAACTGGTTTCCGTGAGGACGCACAAAGTGGGCGGAATTCGTGGTGTAGCGGTGAAATGCTTAGATATCACGAAGAACTCCGATTGCGAAGGCAGCTCACTGGAGCGCAACTGACGCTGAAGCTCGAAAGTGCGGGTATCGAACAGGATTAGATACCCT
+
EFCFGGGGGFEFGFGFGFAFGEGG7CEFGGGCGFGGGGGFG,;CCA@CCEGG8BF<FEG>CFGCFGGGFFGCBF<FF,?FFGGGFGG<<F@FDGGG9,CFFF?EFFGFDFECEEFFGG+:9?FGCAEGECFG<F<F,CDFGC7F7FGGGGGGG=G>FG@FGGFFECCEGE@@<FFCED:EFGGGGGGGGGGGGFCECFEFG<@ECCFFEEFFGGGCEEG?8CC=GGC,@7FC8ACCCCBCFFFFEF;AGFCGGFFFF7FEGEACF9<>8FGEG<7B7A6FGGGGF=CFA,GF@=7EGGFF,FGGGGGGGGEDDFCEFGGFGGGGGGGGGFCFFE9FFFC;GFDFE@AFFDDGFGGGGGGDGGGFFEEEGGGGCFFFC8CCEGGGFFFGCFB7F9GGFF@,FFGGGGGGGFGFGF@CEFC;9EF@GFFEAEECCCCC
@DZCM 395
TGAGGAATATTGGTCAATGGGCGAGAGCCTGAACCAGCCAAGTAGCGTGCAGGATGACGGCCCTATGGGTTGTAAACTGCTTTTATAAGGGAATAAAGTGAGCCTCGTGAGGCTTTTTGCATGTACCTTATGAATAAGGACCGGCTAATTCCGTGCCAGCAGCCGCGGTAATACGGAAGGTCCGGGCGTTATCCGGATTTATTGGGTTTAAAGGGAGCGTAGGCCGGAGATTAAGCGTGTTGTGAAATGTAGACGCTCAACGTCTGCACTGCAGCGCGAACTGGTTTCCTTGAGTACGCACAAAGTGGGCGGAATTCGGGGTGTAGCGGTGAAATGCTTAGATATCACGAAGAACTCCGATTGCGAAGGCAGCTCACTGGAGCGCAACTGACGCTGAAGCTCGAAAGTGCGGGTATCGAACAGGATTAGATACCCT
+
FFFGGGGGGGGGCFGDGGGGGGGGDGGGGGGGGFFGGGFG<FFFGGGGGGGFEFEF@FGGEGCGG?GGGGGGGGGGGGFGGGGGFGEFGG<FFGGFGG<FG<EFFCCFGGGDDCFDFGEGGGGGGGCAFFF9FF,EF<FGFFGEGGGG>>>BB>CFCFE.>DFFC6@F:FE=E,>>BF>B=CFCEG:CCF:>C<B>BC<,<CFCFGCGECEEF@E@CC>1EEGGGG<#:AGCFEFG:A;$FGGGGFCDCF:A.@.0<?<EF=<5@C;FFD>FF@@C=CFGFGFGEBFFF8GGFFC:ECEF:<:,F7F@EFFFGDFF@++CGGEGEF@GFGGGFFGFGEGFCGFFFF=FFGGGCGF:GGGFGGGGGDGGFC,GDFCFGGFF@CFFEAFGGGGGGGGGGEGGGGGGGGCCFDGGGGDGGGGGGGGGGDGGGGGCCCCC
@DZCM 94635
TGGGGAATATTGCACAATGGAGGAAACTCTGATGCAGCGACGCCGCGTGAAGGATGAAGTATTTCGGTATGTAAACTTCTATCAGCAGGGAAGAAAATGACGGTACCTGACTAAGAAGCCCCGGCTAACTACGTGCCAGCAGCCGCGGTAATACGTATGGAGCAAGCGTTATCCGGATTTACTGGGTGTAAAGGGAGTGTAGGTGGCCATGCAGGTCAGAAGTGAAAATCCGGGGCTCAACCCCGGAACTGCTTTTGAAACTGTAAGGCTGGAGTGCAGGAGGGGTGAGTGGAATTCCTAGTGTAGCGGTGAAATGCGTAGATATTAGGAGGAACACCAGTGGCGAAGGCGGCTCACTGGACTGTAACTGACACTGAGGCTCGAAAGCGTGGGGAGCAAACAGGATTAGATACCCT
+
@CDCCFGGFFFCEGGGGGGC<<CFGGGCFFGAFFFC9DFGD7FEECEGDGGGGGGGGGGGGF9FGGGGGDFGFGGGGGGGGCFDCGFG7@F@FGGC,?FCFGEGGGGFCEGGGGGFDFGGG+@FGGGGGGGGE4,GFFF7F,BEGGGDEEGGFGG:FFGD9FFFFGDC=CCFFEC77CFFG>GGCFF,@CC7GFC>F<FGF?FFFFGGGGFFFGGGGGGFGG1GEEF>?GGGGF>EGGGGF<EG?DF<8FF>EF<GGFFEE?GFFFGGEFG>;DGGGF:7FEGFGGGFFECGFEF<AF@FF?7>8CGGCFEDGEGGFGF=F9EFFFEDF<GGEFGGGGFFCEEEDCGGGFF@GGGGFGGFAGGE9DEDGGGGFBFFEGGGF:FCGF:C7GFDFGGGGFDFFFGGGGEAGFF@,CCC
@DZCM 96800
TGAGGAATATTGGTCAATGGGCGAGAGCCTGAACCAGCCAAGTAGCGTGCAGGATGACGGCCCTATGGGTTGTAAACTGCTTTTATAAGGGAATAAAGTGGAGGTCGTGACCTCTTTTGCATGTACCTTATGAATAAGGACCGGCTAATTCCGTGCCAGCAGCCGCGGTAATACGGAAGGTCCGGGCGTTATCCGGATTTATTGGGTTTAAAGGGAGCGTAGGCCGGAGATTAAGCGTGTTGTGAAATGTAGACGCTCAACGTCTGCACTGCAGCGCGAACTGGTTTCCTTGAGTACGCACAAAGTGGGCGGAATTCGTGGTGTAGCGGTGAAATGCTTAGATATCACGAAGAACTCCGATTGCGAAGGCAGCTCACTGGAGCGCAACTGACGCTGAAGCTCGAAAGTGCGGGTATCGAACAGGATTAGATACCCT
+
GFEFGGDG<FGG<CFFGGFGFGGE@FGGGFGGEFFGGGGGGGFCFGGGGCEGGGGGG@CGG@@FE@EFFCFEFGGGGGCEFGGGCGCFGGDFGCFAEEFGGCCGGCFEBFGCEFGFFGFFCFEGGGFFFGGFEGDA<?EGGFGGGCCB<3,FF5>FF<:8>=FA:2CF>BGF,1@<*6CCEFDF5GECFGGGGD@=?E<C><FFC<FFGCFCF'CBCDCCFCCCG@B?E@CECDC+EGFCGGGGFD9BCCGC2GGGFFGGGFFGFFFGFGGGGGGC>9GGGGFA,FF8GFGGGGGFFACE<AGEGGECF8F5FGCGGFGGGGGGGGGGGGGFFGFFCGGGGGGGGFFDGGGGGFF@@D,@GGGGGGGGGGDGGFFGGGGGGGEF<FFGGGGGGF9GGGGGGFGFC@@CFCGGGGF8GGFFGGGGGFFFGEFC@<CC
@DZCM 60267
TGAGGAATATTGGTCACTGGACGAGAGTCTGAACCAGCCAAGTAGCGTGCAGGATGACGGCCCTATGGGTTGTAAACTGCTTTTATAAGGGAATAAAGTGAGTCTCGTGAGGCTTTTTGCATGTACCTTATGAATACGGACCGGCTAATTCCGTGCCAGCAGCCGCGGTAATACGGAAGGTCCGGTCGTTCTCCGGATTTATTGGGTTTAAAGGGAGCGTAGGCCGGAGATTAAGCGTGTTGTGAAAGGTAGACGCTCAACGTCTGCACTGCAGCGCGAACTGGTTTCCTTGAGTACGCACAGAGTGGGCGGAATTCGTGGTGTAGCGGTGAAATGCTTAGATATCACGAAGAATTCCGATTGCGAAGGCAGCTCACTGGAGCGCAACTGACGCTGAAGCTCGAAAGTGGGGGCATCGAACAGGATTAGATACCCT
+
FGGGDFGDCGGCGGE,,C,66CF::BGFGGGFGEF,@D9<FFEFFCCFEGFG<@EFDFGDDF:FGGF<AEEDCF,E,,,CC?C,,CC9CDF<<CC<F9?,5<55?F,FF<FG+,F<E9:<AEFFEEEEEG9,,<EF,4+@F@FFDGF,CC=CBD+3@FCF<,B>>EG>F:*@8,<>81*:>>@*>*4:<<:*<F5:12)8?7?<?7CG6CCC@::;C<DC;+;9+?><;:6E/3,<45BEFFCD:6:)BC>@<CGD::FGFGF<;40C3=>@8)@:4'DDF<<A,,=BEFEF@@F@+,,@:,,:8+CGGEF??<CC==4?BF>7@F7FE<?<AFFCE,FFECEA,,8CFFEF@C,7DGFFCB,,@C6CDFC,C<FFFGGGFC89<FDEFCFCGFEE8F:E,@F@@C@@6-F8EFEC,EF;EFFAECGEEF@8,<@6
@DZCM 399
TGGGGAATATTGCACAATGGGGGAAACCCTGATGCAGCAACGCCGCGTGAGTGATGACGGCCTTCGGGTTGTAAAGCTCTGTCTTCAGGGACGATAATGACGGTACCTGAGGAGGAAGCCACGGCTAACTACGTGCCAGCAGCCGCGGTAATACGTAGGTGGCGAGCGTTGTCCGGATTTACTGGGCGTAAAGGGAGCGTAGGCGGACTTTTAAGTGAGATGTGAAATACCCGGGCTCAACTTGGGTGCTGCATTTCAAACTGGAAGTCTAGAGTGCAGGAGAGGAGAATGGAATTCCTAGTGTAGCGGTGAAATGCGTAGAGATTAGGAAGAACACCAGTGGCGAAGGCGATTCTCTGGACTGTAACTTACGCTGAGGCTCGAAAGCGTGGGGAGCAAACAGGATTAGATACCCT
+
GGGGGGGGGGGGGGGGGGGGGGGGGGGGGGGGGGGGGGGGGGGGGGGGGGGGGGGGGGGGGGGGGGGGGGGGGGGEGGGGGGGGGGGGGGGGGGGGGGGGGFDFE:FDGGGGGGGGGGGGGGGGGGGGGGGGGGGGGGGGGGGGGG?GEEEGGGGFFFGGFGGDGGGGGGFGGGGGEGFGGGGGGGGGFGGGGGGGGGGCEGGGGGGFGFGGGFGGGGGGGGGGGGGCGGF=CGGGGGGGFEGFFCFGGC?FEFGFDDGGGGGGGGGFGGFGGGFGCGGFFGFGGGGGFGFAFGGGGFGCGGGGGGGGGGGGGGGGGFGECGGGGFGGGGGFFEF<GGGEGGGGGGGGGGGGGGGGGGGGGGFFFFGGC,GGGGGGGDGFGGGGGGGGGGGGGGGGGGGGGGGGGGGGGFGCCCCB
@DZCM 400
TGGGGAATATTGCACAATAGGGGAAACCCTGATGCAGCAACGCCGCGTGAGTGATGAAGGTCTTCGGATTGTAAAGCTCTGTCTTTAGGGACGATAATGACGGTACCTAAGGAGGAAGCCACGGCTAACTACGTGCCAGCAGCCGCGGTAATACGTAGGTGGCAAGCGTTATCCGGATTTACTGGGCGTAAAGGGAGCGTAGGCGGATATTTAAGTGGGATGTGAAATACCCGAGCTTAACTTGGGAGCTGCATTCCAAACTGGATATCTAGAGTGCAGGAGAGGAGAATGGAATTCCTAGTGTAGCGGTGAAATGCGTAGAGATTAGGAAGAACACCAGAGGCGAAGGCGATTCTCTGGACTGTAAATGACGCTGAGGCTCGAAAGCGTGGGGAGCAAACAGGATTAGATACCCT
+
FFFGFBFGGFGGGG9,C@,<AFCEGFGG:FGDGGGGGGGGGGGGGGGC@FGGGGGDFGGFGGDEGGGGED@FEFGCEEFGFG9FD<EG,<EFGGEF=E<FF?EG7CEAFGFFC,BBEFFGG8:>FEGGGGGG:F8>+CA@,,@A:FC*<CECCEEFGA@F@F7FFFGFCFGGGGGGG>C9CE.FCGFE=8CEFEFCEE:FC,CFF<>CE<GF>@FFFGFFCGGDEFCCFGGF>C>EGGG5E@7GGGGEEFFGFEC.@5EC@GFDF9F999?F@C,<:=@E>EFF9AE<F<?,<B9,,5DFEF@=+GFE9FEC:@84,,5FDGFE<,EC@FE@B6<C6,CB,GC::66FC@GFCC,C8FC,F9GDFFF,CDGEFE<E@7@8F@GFECCGGFGGGEF<@GGGGFFF9FDEC;,6@A,A
@DZCM 401
TGAGGAATATTGGTCAATGGAGGCAACTCTGAACCAGCCAAGTAGCGTGCAGGATGACGGCCCTATGGGTTGTAAACTGCTTTTATGCGGGGATAAACTGAGCCACGTGTGGCTTATTGCAGGTACCGCATGAATAAGGACCGGCTAATTCCGTGCCAGCAGCCGCGGGAATACGGAAGGTCCGGGCGTTATCCGGACTTATTGGGTTTAAAGGGAGCGCAGGCCGCCCCTTAAGCGTGTTGCGAAATGCCGCGGCTCAACCGTGGCACTGCAGCGCGAACTGGGGGGCTTGAGTGCGCCGGAGGTAGGCGGAATTCGTGGTGTAGCGGTGAAATGCTTAGATATCACGAAGAACTCCGATTGCGAAGGCAGCTCACTGGAGCGCAACTGACGCTGAAGCTCGAAAGTGCGGGTATCGAACAGGATTAGATACCCT
+
FFFGGFGGFGGGGGGGGGGGGFEGGGGGGGGGGGGGGGFGGGGGGGGGEFGGGGGGGGGG7FGGGFGFGFGGGGGGGGCFGGGGGGFGEGGGEDFFEFFFFGFGFCFGDFGCGFGGGGGGGGGGGGGGGG7CGG<FGAGDFFCFGGGGGGGGGGGGFGFFB@FGG*>7*1=FCEGGGGCG5ECFDGGGGG<;F?EG5CGGFA@?E<EG;<<EFGGGGGE8*EDD>?GGGGGGGCGDEEGGGGGDGGGGGGF>EGF>>GED>EEFFGGGFGGGDECECF:GGGF>CGFGFD8GCF7GGGGGGFGGGGECFFCFFGGGGGGEGGGGGC7GGGFF9GGGDAGGGCFGFF?FA9GGFGF@GGGDGGFFEGGGGFGGGGGGGFGGGGGGFF@GGGGGGGGGGF7CFGFGFGGEGEGGGGGGGGGGEGGGFGGGGFAC@CCA
@DZCM 402
TGAGGAATATTGGTCAATGGGCGAGAGCCTGAACCAGCCAAGTAGCGTGCAGGAAGACGGCCCTATGGGTTGTAAACTGCTTTTATAAGGGAATAAAGTGAGTCTCGTGAGACTTTTTGCATGTACCTTATGAATAAGGACCGGCTAATTCCGTGCCAGCAGCCGCGGTAATACGGAAGGTCCGGGCGTTATCCGGATTTATTGGGTTTAAAGGGAGCGTAGGCCGGAGATTAAGCGTGTTGTGAAATGTAGATGCTCAACATCTGCACTGCAGCGCGAACTGGTTTCCTTGAGTACGCACAAAGTGGGCGGAATTCGTGGTGTAGCGGCGAAATGCTTAGATATCACGAAGAACTCCGATTGCGAAGGCAGCTCACTGGAGCGCAACTGACGCTGAAGCTCGAAAGTGCGGGTATCGAACAGGATTAGATACCCT
+
FGGGGFGFGGGGGGFGGGGGGGGGGGGGGGGGGGGGG8FGGGFGGGDFGGGGGGGGGGGGDGCGGGGGGGGGGGFGFFGGGGGGGGGGGGGFGGGGGGCDFGEGCFGGFGGGGGGGGGGGGGGGGGDEFFGGGGGGDFFGFACCFF>BFFGFFGGGFFD7FEGFGDG2=FGGGDGGGGDGGGGG:FGGGGGG7CFE4<FFFGGG1GCFFFGFGGGDGGGFGGGG?EEEGGGGGGGGGGGGGGEFFGGG:7.CCGGFF7@F,<CFAA>98FFCGFF:8FFFDGGFGGCGGFGGGGFBFD8C,GGFGGDFDGFCGGF7FD7GGGGF7DGFC<EFGGGGGGFFFFGGGGGGGGGGGGEF@,F:EEGGFEDFGGGGGGGGGFGGDGGFFGGGGGGGGGGGGFC8GGFGFEGGFDGCGGGGGGGGGGGGFFGGFEFCCCCC
@DZCM 56116
TGAGGAATATTGGTCAATGGGCGAGAGCCTGAACCAGCCAAGTAGCGTGCAGGATGACGGCCCTATGGGTTGTAAACTGCTTTTATAAGGGAATAAAGTGAGAGTCGTGACTCTTTTTGCATGTACCTTATGAATAAGGACCGGCTAATTCCGTGCCAGCAGCCGCGGTAATACGGAAGGTCCGGGCGTTATCCGGATTTATTGGGTTTAAAGGGAGCGTAGGCCGGAGATTAAGCGTGTTGTGAAATGTAGACGCTCAACGTCTGCACTGCAGCGCGAACCGGTTTCCTTGAGTACGCACAAAGTGGGCGGAATTCGTGGTGTAGCGGTGAAATGCTTAGATATCACGAAGAACTCCGATTGCGAAGGCAGCTCACTGGAGCGCAACTGACGCTGAAGCTCGAAAGTGCGGGTATCGAACAGGATTAGATACCCT
+
CFF@ECEFGGDE9FGGGGFGGGGGFGGGGGGGGFGGGGGGGGCFAFGGGGGCFFGGGGGGDCGGGGAFFFGGGGGGGGGGGGGGGGGGGFGGGGGGGGCAFFGGFGGFGGG9FGGGGGGGGGGGFGGFGGGGGGGGGG9EEFGGG?GGGGGGGGFGG?GGGGGGGGEFGDGGFGGD8DEFCGGGGGGFGGGFG9FGGGFFG>GGGGECCFFGG@F>CE9:CGGGEGFBFCFEE5C=>FE9GGGGFFFFGFFC<<FF@GFG=GGGGGGFGFF>GEBC7CEGGGGGF3F8>,FGGGGGFCCGGFFCFF@GGFFABFGGGGDFGGGGDGGGFGGGGGGGGGGGGFGFEFGGFGGGGFF@GGFGGGCFGFFGGFGGFGFGEFGGGGCGFE@GGECGGGGGFDGGFGFFGGGGGDFGGGGGGGFFEGGGGGGGGGFBCCCC
@DZCM 56212
TGAGGAATATTGGTCAATGGACGAAAGTCTGAACCAGCAAAGTAGCGTGCAGGACGACGGCCCTCTGGGTTGTAAACTGCTTTTAGTTGGGAATAAAAAGAGGGACGTGTCCCTTATTGTATGTACAATCAGAAAAAGGACCGGCTAATTCCGTGCCAGCAGCCGCGGTAATACGGAAGGACCAGGCGTTATCCGGATTTATTGGGTTTAAAGGGAGCGCAGGCGGCGGCGGAAGTCAGTTGTGAAATCGTGCGGCTTAACCGTGCAATTGCATTTGATACTGCGTCTCTTGAGTGCACACAGGGATGTTGGAATTCATGGTGTAGCGGTGAAATGCTTAGATATCGTGAAGAACTCCGATCGCGAAGGCATATGTCCGGAGTGCAACTGACGCTGAGGCTCGAAAGTGTGGGTATCAAACAGGATTAGATACCCT
+
GFFGGCFDF9CF<FDEGFGDEC+@CFGCGCFGGGGGGD6E<C,CE@FCE,C,:C7F:@+@@FGFFEC<EGGDCEEF9,:,,,9=EF<<A8CGEGFGGGC7=F87?DEGGFG9FAF<9,?EF<F,BA,E?8<?BCFFGEF<FGF@:+BDF,@#4@D9><F7:@EGEEECBE7F9C:7>F>*#=C6EFFFCFGCEC4609C)CC,8CFGFC<<:C<1*=E7C:=2*:>,?5*:#;?@4<6F@FCCFCC<FC:5C:ECCFF68+FDF<EFB5DA6,,<<D<9FBCF@A:,,9FEEEADE89,5,:=,A,+A,,GFA?E9E,GGFGGGEEGGGFECDEE<CEGEC6:DB,,<D?FGGEGEECFC@+GGFEGGE@<CE@:@+7EEC@E9ECFDF@-BCB<C,DFFFFGFCEBC@FECFCGGGGFCAFGGFGGGGEFCCCC<
@DZCM 405
TGGGGGATATTGCACAATGGGGGAAACCCTGATGCAGCGACGCCGCGTGGAGGAAGAAGGTCTTCGGATTGTAAACTCCTGTTGTTGAGGAAGATAATGACGGTACTCAACAAGGAAGTGACGGCTAACTACGTGCCAGCAGCCGCGGTAAAACGTAGGTCACAAGCGTTGTCCGGAATTACTGGGTGTAAAGGGAGCGCAGGCGGGAAGACAAGTTGGAAGTGAAATCCATGGGCTCAACCCATGAACTGCTTTCAAAACTGTTTTTCTTGAGTAGTGCAGAGGTAGGCGGAATTCCCGGTGTAGCGGTGGAATGCGTAGATATCGGGGGGAACACCAGTGGCGAAGGCGGCCTACTGGGCACCAACTGACGCTGAGGCTCGAAAGTGTGGGTAGCAAACAGGATTAGATACCCT
+
DGGGGGFGGGGGGGGGGGGGGGGGGGGGGFFGGGGGGGEGGGGGGGGGGGGGGGGGGGGGGGGGGGGGEECFGGGGGGAEFGGGFDGGGGGGGGGGGGGGGGGGGGGGGGGGGGGGGGGGGGGGGGGGGGG@GG9FGGGGGGGGGGGGGGFGGGD:FGGGGGGGGGGGFGGGGGG<GGGGGGGGGGB:FGGGGGGGGGEDEGGGGGG9FGFFGGG=DCGGGGGFGGGFGGGGGGGGF<FGFGEFFGGGGCFGF9FFGGGGGGGGGCGGGGGGCF>FGGEBCGFGFEGGGGGGFFGFGGGGGGGGGEGGEGGGGGGGGFGGFGEFGGGGGCGDGGGGGGGGGEGGGGGGGGGGGGGGGGGGGGGGGGGGGGGGGGGGGGGGGEGGGGGEGGGFFGGGGGGGGGGGGGGGGGGCCCCC
@DZCM 406
TGAGGAATATTGGTCAATGGACGAGAGTCTGAACCAGCCAAGTAGCGTGCAGGATGACGGCCCTATGGGTTGTAAACTGCTTTTATAAGGGAATAAAGGGAGCCTAGTGAGGCTTTTTGCATATACCTTATGAATAAGGACCGGCTAATTCCGTGCCAGCAGCCGCGGTAATACGGAAGGTCCGGGCGTTATCCGGATTGATTGGGTTGAAAGGGAGCGTAGGCCGGAGATTAAGCGTGTTGTGAAATGTAGATGCTCAACATCTGCACTGCAGCGCGAACTGGTGTCCTTGAGGACGCACAAAGTGGGCGGAATTCGTGGTGTAGCGGTGAAATGCTTAGATATCACGAAGAACTCCGATTGCGAAGGCAGCTCACTGGAGCGCAACTGCCGCTGAAGCTCGAAAGTGCGGGTATCGAACAGGATTAGATACCCT
+
<6,CFFDGFDEGFCE@EFF@GGC@CFFGFEGGGFFFG8<EDDEADECFE:@EC@C<CFFGEEC<F<FFCFEC,9CFEFC=9,CF9,CFFFDF8E9CEE<CFC++,,BEEC<ED8,=?DFGGGGGGFFGFCFE<E,5E<,EB8@CC@CCFGDG8@E+<=DFFGFFECFCGEGFG=:<*@C=0BE8BC48+76,@;<=E52,7F(FGF<B-5<3?'EB988GECCFC:5CF@,E<6<99C>CC@F9CDFFAFF:96::@0@<:E@&FD9C@D@CCC:C63<C<@:CG=A,@=DD=>+F@,EC4,CFEEC:+E5<+4@CBDCF8E>C@C@9,FFECAFFE,@,A9FFFFA:,?E9E@CCCC:6@68<EC,8E,GFGFCFCFEGGGGGGEF@@6++9CCFAFDGGGGGGEFCC@FFEDFDFFEE<DFFE,@AE6C868A@
@DZCM 88768
TGAGGAATATTGGTCAATGGACGAGAGTCTGAACCAGCCAAGTAGCGTGCAGGATGACGGCCCTATGGGTTGTAAACTGCTTTTATAAGGGAATAAAGTGAGTCTCGTGAGACTTTTTGCATGTACCTTATGAATAAGGACCGGCTAATTCCGTGCCAGCAGCCGCGGTAATACGGAAGGTCCGGGCGTTATCCGGATTTATTGGGTTTAAAGGGAGCGTAGGCCGGAGATTAAGCGTGTTGTGAAATGTAGACGCTCAACGGCTGCACTGCAGCGCGAACTGGTTTCCTTGAGTACGCACAAAGTGGGCTGAATTCGTGGTGTAGCGGTGAAATGCTTAGATATCACGAAGAACTCCGATCGCGAAGGCAGCTCACTGGAGCGCAACTGACGCTGAAGCTCGAAAGTGCGGGTATCGAACAGGATTAGATACCCT
+
FFGGGFGGCGGGGFGGGFF@GFGGG@:EF9FGGGGGGAF,CCFGGGGGDD@FGDGGGDEGGG7@FFGGGGEE:FGGGF<FE9FGGGGGGGCEFGGGGGGGGGFGFGFCEFGGGGGFGGGGGGGGGFFGEFFFG?AFFGFG8FF7:CF@A;DFGGGGFGGGFGGG>E>FB+@FC9@E>FCFGGGGGGCEEDF:GGFG7CF2?FFCFFEDEFCGGGGBEGD@:EGECEEGGGGEF?CCEGC8>9CD3ECC>CFFEF@EFEDGGB/=@1CGGFDGGGGDGFEGGGGGGFGGGF9ECGGGEF:?,F9FDGGGE,,FDCF>BEDAF@CEGGGGGGGGFFGGGGGFGGFGGGFCFFDGGEFGEF7F@+C,9@FFC@CGGGDFGFFCFCGFGFGFCCFCFCDFGGCAFFEFGGGCGGGGGGFCECFEC6DGGFFGFDF@C8CC
@DZCM 408
TGAGGAATATTGGTCAATGGACGAGAGTCTGAACCAGCCAAGTAGCGTGCAGGATGACGGCCCTATGGGTTGTAAACTGCTTTTATAAGGGAATAAAGTGAGTCTCGTGAGACTTTTTGCATGTACCTTATGAATAAGGACCGGCTAATTCCGTGCCAGCAGCCGCGGTAATACGGAAGGTCCGGGCGTTATCCGGATTTATTGGGTTTAAAGGGAGCGTAGGCCGGAGATTAAGCGTGTTGTGAAATGTAGATGCTCGACATCTGCACTGCAGCGCGGACTGGTTTCCTTGAGTACGCACAAAGTGGGCGGAATTCGTGGTGTAGCGGTGAAATGCTTAGATATCACGAGGAACTCCGATTGCGAAGGCAGCTCACTGGAGCGCAGCTGACGCTGAAGCTCGAAAGCGTGGGGAGCAAACAGGATTAGATACCCT
+
FFGFGCFGGGGGGGGGGGGGGGGGGGGGGGDGGGGGGGGGGGGGFFGGGGGGGGGGGGGGGGGGGGGGGGGGGGGGGGGGGGGGGGGGGG8CBFGGGGGGGFGGCGGGGGGFDGGGGG7=FGFGGGGGGFGGGGGGGGGGCFGEGGGFGGGGFFGGGGGFFGGGGGGG7*FGGGGGGGDDEGDGGGFGFEFFGGED*BCFFGFFCADF@:FFFCD@GGGGGECGFGG,FB8C@GGCCDGGGGFFFFGFFGFFCGGGFFBEGFE=F><9DGG;CDFGEGGGGEFGFFGFGGGGF@EFFEGF9ACGDGGGGGGGFFF=:F7GGFEGGEGCGGGGGGFFF<GFGF<BCFEGGFDEFEFDGGFFGGGGGGFGGGGGFFCGGGFF7DGGGGFGGGGGGGFFFEGFGGGGGGGGGGGGGGGGGGGFFDGGFGF9FGF<CCCC
@DZCM 409
TGGGGAATATTGCACAATGGGCGAAAGCCTGATGCAGCGACGCCGCGTGAGCGAAGAAGTATTTCGGTATGTAAAGCTCTATCAGCAGGGAAGATAATGACGGTACCTGACTAAGCAGCACCGGCTAAATACGTGCCAGCAGCCGCGGTAATACGTATGGTGCAAGCGTTATCCGGATTTACTGGGTGTAAAGGGAGCGCAGGCGGTGCGGCAAGTCTGATGTGAAAGCCCGGGGCTCAACCCCGGTACTGCATTGGAAACTGTCGTACTAGAGTGTCGGAGGGGTAAGCGGAATTCCTGGTGTAGCGGTGAAATGCGTAGATATAAGGAGGAACACCAGTGGCGAAGGCGGCTTACTGGACGATAACTGACGCTGAGGCTCGAAAGCGTGGGGAGCAAACAGGATTAGATACCCT
+
GCCFGGGGEGGGGGGGGGGG8FGGGGGGGGGGGGFGGGECGGGDDGGGGEGCBF:FFGGC?EFGGGG4BFGGGGFCFFGGGA9F?C?EGGGGGGG,FF<<FFDGGGGGGGGGBFD,C,A8=D@GE:7FGGGGG,,CFFGFGCDCCC><>98<CFF>B;FG2FGCC?CCFCFCF@FCEBECC:GGFGGGGGC,=<FE=F@CEG8DEFG<8CGG=FFFEFGECGGGDFCFFCAGCEGDGGG:C<+EDF:F9GGGFCGGGGGGGGGCCCFGFD3GFGECC;ECCGGGFC@EGGGCGCGF>FD,@FGGGGEGGGGGGGGGGGDFFGGGEGGGGGFGCGEFDGGGGGGGGGFFBEGFEDEGGGGGGGF<CGGGGGGGFGGGGCC8GGGGGGGGGGGGGCGGGCGGGFGGGGGGFE?CCCCC
@DZCM 71350
TGAGGAATATTGGTCAATGGGCGAGAGCCTGAACCAGCCACGTAGCGTGCAGGAAGACGGCCCTATGGGTTGTAACCTGCTTTTATAAGGGAATAAAGTGAGCCTCGTGAGGCTTTTTGAATGTACCTTATGAATAAGGACCGGCTAATTCCGTGCCAGCCGCCGCGGTAATACGGAAGGTCCGAGCGTTCTCCGGATTTATTGGGTTTAAAGGGAGCGTAGGCCGTAGATTAAGGGGGATGTGAAAGGCATAGGCTCAACATATGAACTGCAGCGCGAACTGGTTTCCTTGAGTACACACAAAGTGGGCGGAATTCGTGGTGTAGCGGTGAAATGCTTAGATATCACGAAGAACACCGATGGCGAAGGCAGCTCACTGGAGCGCAACTGACGCTGAAGCTCGAAAGTGCGGGTATCGAACAGGATTAGATACCCT
+
6,@CFFEFFFFGFCDEFEEEFGGGCGGGGGGF@@9EFGFC,@CFCFGGGGGFGGGGGGGGEE:DFGCCDFCBCFG<FGGGGEFF,CFFF?EDFEG9EGGG9D?F8BFFF8BFFGG,EEE7F@F,CFDG9?A<F9D@FA9,,BF>>+BDECEGCECG<=<<+@FCFGG7F@1@F9<*5<F@C,4**4*4=<*1,2<=9=1::<:C<+=F8:<,@FCAC::-CE1C*D,,,7,8>*5*@,3,F@,>,C=9BD>,D:<,GGFBAD;,@=,3,D:::B+@8,<C,,8F@A,@E,FEEC,6,,,C,5<:?+>+?,E5AB+@+B+=FE>+GECGGFGFGGFF?C,GFE,GFFC=GGFEEF@6EF<:@@GGGFCC:C,GFEC@EFFF7F@FDEFC,GGCE9FF8@FCC:FCFF@@++EFECC,FFEFDCDFB,GGEE-CCCCC
@DZCM 63443
TGAGGAATATTGGTCAATGGACGAAAGTCTGAACCAGCCAAGTAGCGTGCAGGAAGACGGCCCTATGGGTTGTAAACTGCTTTTATAAGGGAATAAAGTGAGTCTCGTGAGACTTCTTGCATGTACCTTATGAATAAGGACCGGCTAATTCCGTGCCAGCAGCCGCGGTAATACGGAAGGTCCGGGCGTTATCCGGATTTATTGGGTTTAAAGGGAGCGTAGGCCGGAGATTAAGCGTGTTGTGAAATGTAGACGCTCAACGTCTGCACTGCAGCGCGAACTGGTTTCCTTGAGTACGCACAAAGTGGGCGGAATTCGTGGTGTAGCGGTGAAATGCTTAGATATCACGAAGAACTCCGATTGCGAAGGCAGCTCACTGGAGCGCAACTGACGCTGAAGCTCGAAAGTGCGGGTATCGAACAGGATTAGATACCCT
+
CFGGGGGGGGGGGGGGGFGGGGGGGG@@FDFGGGGGGGGGGGFGGGGGGGGGGGGFGGGGFEGGGGGEGGGGGGGGGGFGGGGGGGGGGGGGGGGGGGGGFGCECGGC8FDFGGGGGGGGGGEGGGGGGGCFGGGGG.GGGGG>FGGCDGGGGGGG>FGG>GGGGG?FEGG'FGG>EEFGGGFGGGGGG?CFGAFFEEGGGFGGGGGGEGFGGFFGGGGGGFEGGGGGGGGGGGGGGGGGGGGGGGGGGCFGFFGGGDFC?DFGGGGGGFGGGFGGGFGGGGGGGGFDGGGGGGGGGGGFAGGDGEGGGGGGFD>EF=?GGGGGCCEFGGDFGGE@F9GGGGGGGGF7CGGF8EGGGGGGFGGFFFFGGGF?GF?GFGGF@CGFGGGDGGGGGGCGFGGF<EGFCFF7FDGGGGGFFFEEGGGGGF9GFAGCCCCC
@DZCM 70589
TGAGGAATATTGGTCAATGGGCGAGAGCCTGAACCAGCCAAGTAGCGTGCAGGATGACGGCCCTATGGGTTGTAAACTGCTTTTATAAGGGAATAAAGTGAGCCTCGTGAGGCTTTTTGCATGTACCTTATGAATAAGGACCGGCTAATTCCGTGCCAGCAGCCGCGGTAATACGGAAGGTCCGGGCGTTATCCGGATTTATTGGGTTTAAAGGGAGCGTAGGCCGGAGATTAAGCGTGTTGTGAAATGTAGATGCTCGACATCTGCACTGCAGCGCGAACTGGTTTCCTTGAGTACGCACAAAGTGGGCGGAATTCGTGGTGTAGCGGTGAAACGCATAGATATCACTCAGAACACCGATTGCGAAGGCATCTCACGAAGGGGCGATTGACGCTGAGGCACGAAAGCGTGGGGATCGAACAGGATTAGATACCCT
+
GGGFGGGGGGGGGGGGGGGCGGGGGGGGGGGGGGGGGGGGGGFGGGGGGGGGGGFGGGGGGGGFGGGGGGGGDGGGGGFFGGGGGGGGDG88FFGGGGGGGGGGGGGFFGGGFGGGGGGGFFFGGG9FGGGGGCGGDGGGGGGGGGGGG<FG<5FECFFFFGGGGE=GGEG?GGGGGDGGGCEGGGGGGGGGGGGGF<FGFFCGGGCFG<F<GGGGGGDGGGGGGGGFDFFEEGGFECFD;GGGGGGFGGGFFGC7AFGEE>CFGCEFGGGGFGGFFFCFDGGFFA,8DFAFGGGGF::C,5,,FCCF+EEGGGFB7GGF??GGDGEGFE<CF:EEEGGGEC,CFGGGDE<CF@DCC7FF7DGGGFGFF@9GFE7GFFFFDGEFGFC,GGF:E<FGFCGGFEFDGGGGGGGGGFADGFCFE<FGE<FGFGFBA@9C
@DZCM 96829
TGAGGAATATTGGTCAATGGGCGAGAGCCTGAACCAGCCAAGTAGCGTGCAGGATGACGGCCCTATGGGTTGTAAACTGCTTTTATAAGGGAATAAAGTGAGAGTCGTGACTCTTTTTGCATGTACCTTATGAATAAGGACCGGCTAATTCCGTGCCAGCAGCCGCGGTAATACGGAAGGTCCGGGCGTTATCCGGATTTATTGGGTTTAAAGGGAGCGTAGGCCGGAGATTAAGCGTGTTGTGAAATGTAGATGCTCAACATCTGCACTGCAGCGCGAACTGGTTTCCTTGAGTACGCACAAAGTGGGCGGAATTCGTGGTGTAGCGGTGAAATGCTTAGATATCACGAAGAACTCCGAGTGCGAAGGCAGCTCACTGGAGCGCAACTGACGCTGAAGCTCGAAAGTGCGGGTATCGAACAGGATTAGATACCCT
+
GFEFF,FGDGGFF<FFGA@EFGEGGGFFGFCFGFGGGGGGGFGGGGGGDFCGGGGGGGGGGGGGGGG8FFEGGC9FFGGGGGCFAFGGGCFECFGGG9FGCFGGGGGGG?FGGGGGGGEGGGGGGGGGGGGFGFG,EDAEEFEGGDEF><FGGD:CFFFGGGGGGGGGEFGEFGGGEGGDFFGGEGGGGGG>CGGEFGGGGGGFGGGDGFEEGGGGGGGGGGC=FGFGGGFGGGGGGGGGGGGGGFGGGFGFFG@@CFGGGFC0GGGGFFGEGFFGFFEGGFGGGGGCGFGGGGGGGGGFAGGGGGGGGEGFGGGGGGGFDGGGGGGGF9GGGGGGFGGGGGGEFCGFEGGGGFC@GFFC7GGGGGGGEGGF9FEACEGEFBEFDCFF@GGGGGGGGECFDGGFCGGFEDGGFDGFEGDGFGGGGFGGFDECCCC9
@DZCM 55771
TGGGGAATATTGCACAATGGAGGAAACTCTGATGCAGCGACGCCGCGTGAGTGAAGAAGTAGTTCGCTATGTAAAGCTCTATCAGCAGGGAAGATAGTGACGGTACCTGACTAAGAAGCTCCGGCTAAATACGTGCCAGCAGCCGCGGTAATACGTATGGAGCAAGCGTTATCCGGATTTACTGGGTGTAAAGGGAGTGTAGGTGGCCAGGCAAGTCAGAAGTGAAAGCCCGGGGCTCAACCCCGGGACTGCTTTTGAAACTGCAGGGCTAGAGTGCAGGAGGGGCAAGTGGAACTCCTAGTGTAGCGGTGAAATGCGTAGATATTAGGAGGAACACCAGTGGCGAAGGCGGCTTGCTGGACTGTAACTGACACTGAGGCTCGAAAGCGTGGGGAGCAAACAGGATTAGATACCCT
+
GGGGGDCGGFGGGGGGGGGCCEEEGGGGF9FEFFGGGGGGCCGGFEC+CFE6<FFGG@FAFFGGFCFCCFGEGGFFFGGCFGA<FFECGGGGGGAE9CFGFG7BFG9?EFGGGGGG9F?=EEBCEEGGG,ECFGGC<CCF@A4CCCCC:EGGGCG:FFCA4FGGGGGGFGG<F?GG=GEGGG>DFFGGCEGFGGGGGCB<<F?FFGFFEFGGGGF-FFF9=F)FGGGGGGEEGGGGFGGGCFGGGGFFGFF8GGG=EFBGGGGGGGFGF9GGGEA9%CGGGGGGG9CFB,??FGGGGGGGGGGGGGEEGGGGGGGGGCEAF?B<?DE@E9CGDGGGGGGGGGFFGGGGGGGFFGFGGGGGGGGFCFGGDGGGGGGGGEGGGGGGGGDGGGFFFF9GGFCCGGGGFAFFFAGCCCCC
@DZCM 94269
TGAGGAATATTGGTCAATGGACGAGAGTCCGAACCAGCCAAGTAGCGTGCAGGACGACGGCCCTCTGGGTTGTAAACTGCTTTTAGTTGGGAATAAAAAGAGGGACGTGTCCCTTATTGTATGTACCATCAGAAAAAGGACCGGCTAATTCCGTGCCAGCGGCCGCGGTAATACGGAAGGTCCAGGCGTTCTCCGGATTTATTGGGTTTAACGGGAGCGCAGGCGGCGGCGTAAGTCAGTTGTGAAATCGGGCGGCTTAACCGTGCAATTGCAGTTGATACTGCGTCGCGTGAGTGCACACAGGGATGTTGGAATTCATGGTGTAGCGGTGAAATGCTTAGATATCATGAAGAACTCCGATCGCGAAGGCATATGTCCGGAGTGCAACTGACGCTGAGGCTCGAAAGCGTGGGTATCAAACAGGATTAGATACCCT
+
CFGCGG8CCFGGFEAEFGFFGGG:+C+6C<,C:FFGG8FGCAF<CFEG7FFGGGGD:C:7FEGGGECEGEFFFGGGGF9FGGGGGGGFCFCF<<CFFFCDGGFE@DFC=FGGGGGGGGGGGFGFC?D9FFFGDGGGFGG8,5:>EGG?FG:BFF>CEFCF9>*5:*FA<=GBCFCGGGGFGCFFFDFGF;1<CCF>=@EF75CE<CC8>EC.GGC;59CCEGGGGGEF@CFCDCGGGGGEC@CB:><:>@#CCCD8E83@<53:@EFCGFCGGCFAFCF=+7GFF8+4,8F@FEFB=BAFFEF8FFGGGGFEF<FE9FEF9,+7EGDGGF<GGGGFFADCECGGFAGGGFFFEFF:CEDFC7FDF@F@CGGDFGGGEEEECGFFC,C,7GGGGGGGGFGFDCDC6GFCGGGGGGGGGGFCGGGFFEFGFEDCCCCC
@DZCM 79720
TGAGGAATATTGGTCAATGGGCGAGAGCCTGAACCAGCCAAGTAGCGTGCAGGATGACGGCCCTATGGGTTGTAAACTGCTTTTATAAGGGAATAAAGTGAGAGTCGTGACTCTTTTTGCATGTACCTTATGAATAAGGACCGGCTAATTCCGTGCCAGCAGCCGCGGTAATACGGAAGGTCCGGGCGTTATCCGGATTTATTGGGTTTAAAGGGAGCGTAGGCCGGAGATTAAGCGTGTTGTGAAATGTAGACGCTCAACGTCTGCACTGCAGCGCGAACTGGTTTCCTTGAGTACGCACAAAGTGGGCGGAATTCGTGGTGTAGCGGTGAAATGCTTAGATATCACGAAGAACTCCGATTGCGAAGGCAGCTCACTGGAGCGCAACTGACGCTGAAGCTCGAAAGTGCGGGTATCGAACAGGATTAGATACCCT
+
FFGGGGGGGGFGGGGGGGGGGGGGGGGGGGGGCGGGGGGGGGGFGGCFGGGGGGGGGGGGGGGGGGGGGGGGGGGGGGGGGGGFGGGGGGGFGGGGFGGGGFGG8FEFGGGGGGGFDG7FFGGGGGGFGGGGGGGGGGGGFGGGG?GD@GGGGGG7FFGFGGGGGGGGGGE2EFGGGDFFG>GFEFFGFFFCGGFC?FGGFEDGGGGFFFFFGGGGGGGFCGEDGGFEGGFEGGGGGFGGGGGGFFGGEGGFFGGFGGGGGGFEGFDCFFGGGGCCGDGGFGGFF:,GGF9A?FCFGGGGFGGFGGGGGGGFGFCGEF7FGGGGGGDGGGGGGGGGFCFGGFCDGGGGGGGGGF@-@7GGEEGEGFGFGGGGGGGFGGGFCGGGGGGGGGGGGGGGF@EGGGGGFGF@GFGGGGGGGGGFEGGGGGFGFEFBCCC<
@DZCM 417
TGAGGAATATTGGTCAATGGGCGAGAGCCTGAACCAGCCAAGTAGCGTGCAGGATGACGGCCCTATGGGTTGTAAACTGCTTTTATAAGGGAATAAAGTGAGCCTCGTGAGGCTTTTTGCATGTACCTTATGAATAAGGACCGGCTAATTCCGTGCCAGCAGCCGCGGTAATACGGAAGGTCCGGGCGTTATCCGGATTTATTGGGTTTAAAGGGAGCGTAGGCCGGAGATTAAGCGTGTTGTTAAATGTAGATGCTCAACATCTGCACTGCAGCTCGAACTGGTTTCCTTGAGTACGCAAAAAGTGGGCGGAATTCGTGGTGTAGCGGGGAAATGCTTAGATATCACGAAGAACTCCGATTGAGAAGGCAGCTCACTGGAGCGCAACTGACGCTGAAGCTCGAAAGTGCGGGTATCGAACAGGATTAGAGACACT
+
GGFGGFFFGGGF@EGFGGGGGGGGGGGGGGGGGGGGGGFGGG,EFGGGFGFEFDGGGG7@7@FFF,@EFFE+6EFF9EFEEDGGF9FGGCGEC<<EFEEFG,,A<F:A,A?,AB<EF?FE<@:5@F5B?EFCFGGGEFCCC+C+@B@<FGFG8@6:>=B<@@CFCCFDGG7E<F<C@<*>>#C@C@BB<@0;;$*2,B?8FF<<EGGFF<C<EFFF=EGFB129:CGBC58EB::0:CEDFF%%BCFG@CFE>>433/<<E:<#ECCA?FG6@+:%1<F:;F<=:FD8<8FDDC?>7C+5,?:,FF7FG@C,CA@7:7FAA,7GECFEC,B,FFCGFGFF<<AFFFB<EC<E98+-8,,9C,@,FFGGGFEDCC,ECEFB+78C,FAEEGGGGGGGE@EFCGFFCCFF@7GGGGGF;<DFCGGFE<FCFCGCC<C-
@DZCM 67113
TGGGGAATATTGCACAATGGAGGAAACTCTGATGCAGCGACGCCGCGTGAGTGAAGAAGTAGTTCGCTATGTAAAGCTCTATCAGCAGGGAAGATAGTGACGGTACCTGACTAAGAAGCTCCGGCTAAATACGTGCCAGCAGCCGCGGTAATACGTATGGAGCAAGCGTTATCCGGATTTACTGGGTGTAAAGGGAGTGTAGGTGGCCAGGCAAGTCAGAAGTGAAAGCCCGGGGCTCAACCCCGGGACTGCTTTTGAAACTGCAGGGCTAGAGTGCAGGAGGGGCAAGTGGAATTCCTAGTGTAGCGGTGAAATGCGTAGATACTAGGAGGAACACCAGTGGCGAAGGCGGCTTGCTGGACTGTAACTGACACTGAGGCTCGAAAGCGTGGGGAGCAAACAGGATTAGATACCCT
+
AEGGGGGGGGFGGFFGGGGGGFEEGGGGGGGFFFGGG?FGGGGGGGEFEGGGGGGGFFGGGFGGGGGD@@FFGFGEEFGGGFFGGGGGGGGFEGGGGGGGGGGGGGGGGGGGG9EFCFG,<FGCGDG?5?FF@7,BFGFGFFGGGGGCCEG9BFF@BACCDFEFGF?GGGGCGFFGCF@F>FGGGGG<GGGGGFDFG:><FGGFGGGG;FGF@;GGFDF?FGFGGGGGCCFGDGG8:FE=CEEECEGCEGGGGGGCCC88<:FFF?0FD<7GFCDFE.GF<7FEB,9C,BGCFFFE@FF<EEF>+@FCC,<6B?@CCFGFE9FC<E<C<6,E:DFCGGFEEGEFEF@E@CDD8E?GFFD9FECFGEFFGFGCF@<AAFDFGGGF@GGGGGGGGFFFC6CFF<<FFGFDFCFCCCB6
@DZCM 64811
TGAGGAATATTGGTCAATGGACGAGAGTCTGAACCAGCCAAGTAGCGTGCAGGATGACGGCCCTATGGGTTGTAAACTGCTTTTATAAGGGAATAAAGTGAGTCTCGTGAGACTTTTTGCATGTACCTTATGAATAAGGACCGGCTAATTCCGTGCCAGCAGCCGCGGTAATACGGAAGGTCCGGGCGTTATCCGGATTTATTGGGTTTAAAGGAAGCGTAGGCCGGAGATTAAGCGTGTTGTGAAATGTAGACGCTCAACGTCTGCACTGCAGCGCGAACTGGTTTCCTTGAGTACGCACAAAGTGGGCGGAATTCGTGGTGTAGCGGCGAAATGCTTAGATATCACGAAGAACTCCGATTGCGAAGGCAGCTCACTGGAGCGCAACTGACGCTGAAGCTCGAAAGTGCGGGTATCGAACAGGATTAGATACCCT
+
EFFGGGGGGGGAFFGGGGGFGGGEC@CECEFC9D@F@FFFFFGDDFGGGGCDEFGGFGGGGG>FGFGGGGFFGGFEGEFGGGGGGC,C,CEEFGGGGGFFCFFGGGGG,BCGGGGGGGEFGGGGFFGG,AEFGGGGGDCFCG<GGDEDGA.<FDDGFGGFGGCFECGGEEEFGFF?8FGE8D=GGEGGEGGFC>BEE@F9;,<<>8GC?9FGGF#<CE==CEC:GGGEDC6=FF71EEGGCFD;9FFFGECEFGEEGFDDC@C,FECCGGEDFECFC3CDE@FFGGFF=8GFGGGGF:=C,F<8GFEGF?FFF<ECDGGFFFEGE@:=?,C?E?DAGFFGFEE?DFBC9E<AC87CFDGFGGEGF<AE8FEC,FEFC<CC@C:E,DFFFF;CE<FAGGGGCCCFCCCGFFF@+FFFFFFFACGGGFFAFFCCCCCC
@DZCM 85823
TGAGGAATATTGGTCAATAGACGAGAGTCTGAACCAGCCAAGTAGCGTGCAGGATGACGGCCCTATGGGTTGTAAACTGCTTTTATAAGGGAATAAAGTGAGAGTCGTGACTCTTTTTGCATGTACCTTATGAATAAGGACCGGCTAATTCCGTGCCAGCAGCCGCGGTAATACGGAAGGTCCGGGCGTTATCCGGATTTATTGGGTTTAAAGGGAGCGTAGGCCGGAGATTAAGCGTGTTGTGAAATGTAGATGCTCAACGTCTGCACTGCAGCGCGAACTGGTTTCCTTGAGTACGCACAAAGTGGGCGGAATTCGTGGTGTAGCGGTGAAATGCTTAGATATCACGAAGAACTCCGATTGCGAAGGCAGCTCACTGGAGCGCAACTGACGCTGAAGCTCGAAAGTGCGGGTATCGAACAGGATTAGATACCCT
+
FC99EEFGGGG9FFFFFGGDGGGGCD:FGFFGGGGGGGGFFG9CCG7CCEFFFE@8FFFCE7F@FFGGF,CEFGGFFCA9FGDGGGGGGC@FGFFGGGGGFFFGG9+DFGGGCFGGCG7EFCFFFA9?E<FFF9EE,?9E4++@CFGGG1=DFGG<<BFGGEEGCEGGGGC?9CFGE<F>DFG8CFCC7;1DFG@EGFFGFFE@F>FEE/<2CF<*==FCEE5C7CCCC3;EGE>0C5EF;GGF>CC>E?DC<9C<8@>C?FE=CFCGGGGGGGGCE<EGEGDEAADGGFGGFCCC@9GFF?9GGGGFGFEFF?DGEGFFFGECEFBCFGGGGGFGFGGFE;9F8C6@FFFF<B:@@,FFF7DDGGGCGGGGGGGGGFEGEGFFEFGGGGGGFF9@E@CGFCGF,F@:@+8FGGGGGFFFGGGGGGFCG@F@CB9C
@DZCM 421
TGAGGAATATTGGTCAATGGGCGAGAGCCTGAACCAGCCAAGTAGCGTGCAGGATGACGGCCCTATGGGTTATAAACTGCTTTTATAAGGGAATAAAGTGAGTCTCGTGAGACTTTTTGCATGTACCTTATGAATAAGGACCGGCTAATTCCGTGCCAGCAGCCGCGGTAATACGGAAGGTCCGGGCGTTATCCGGATTTATTGGGTTTAAAGGGAGCGTAGGCCGGAGATTAAGCGTGTTGTGAAATGTGGACGCTCAACGTCTGCACTGCAGCGCGAACTGTTTTCCTTGAGTACGCACGAAGTGTGCGGAATTCGTGGTGTAGCGGTGAAATGCTTAGATATCACGAAGAACTCCGATTGCGAAGGCAGCTCACTAGAGCTCAACTGACGCTTAAGCTCGAAAGTGCGGGTATCGAACAGGATTAGATACCCT
+
FFGGGEGGGGGGCFGGGGGG8FGD:FG8<FCFFFFGFCD@FF,CFECGDGFGGCCEFEEGGEFFC8CCCFE,CCEDF9EF9,<CFCGGC<EEFD@FFGGGFD?<AF=FE8FAB9??FGEDF9F959B,,C,<<<,<EE9CFFFGGCF@CCD<F>?+@DFGF<>>FEFEG>FBDFGGE**>,,?@8F1CFC>,,?BC;9F?>FCBFFGGF@E#<3=#8BC:CCCECCEGEE?C;9B*C>ED@7974CDDF9#>:F7@=?>@FDA<3/0,DFGGFCC:>9G,BAEF>=BFFGGF=++:GE@,@,C,=+++BA,E:,>+8+B=FAGGGEFC9B5,9,5,595,,C58FCAFEE9<ECF@@C,B:@7C<E<A8GFEFCFCFC,E<,;,CDFF;CF@6E;6FG>GFCA,FC+7C@GF@FEE@FGGFC@AF<FFEDCC?CCC
@DZCM 422
TGAGGAATATTGGTCAATGGACGAGAGTCTGAACCAGCCAAGTAGCGTGCAGGATGACGGCCCTATGGGTTGTAAACTGCTTTTATAAGGGAATAAAGTGGGTCTCGTGAGACTTTTTGCATGTACCTTATGAATAAGGACCGGCTAATTCCGTGCCAGCAGCCGCGGTAATACGGAAGGTCCGGGCGTTATCCGGATTTATTGGGTTTAAAGGGAGCGTAGGCCGGAGATTAAGCGTGTTGTGAGATGTAGACGCTCAACGTCTGCACTGCAGCGCGAACTGGTTTCCTTGAGTACGCACCAAGTGGGCGGAATTCGTGGTGTAGCGGTGAAGTGCTTAGATATCACGAAGAACTCCGATTGCGAAGGTAGCTCACTGGAGCGCAACTGACGCTGAAGCTCGAAAGTGCGGGTATCGAACAGGATTAGATACCCT
+
C@EGGFFFGGGFGFAFGFGGFFGGGGGAFGGGGGGGFG<D<FC<FFGGGGCFFGFGGGDGCG7DFCFGGE@7BFFFGGF9EGCDEAFGGEFFGFCDGFFFGG:BF<BAFEGC@FFCD9BGGGGFGAFFGGGGGGGGFGGG,BF7@@:BF9EGGD@+@A,BDFFFEE8GFE)%@9BF>CC>8FDBEC=B<FDGFF?G7C<F<C=2CFCFA:F9CFGG4CGCGGE6CCEG6CCEFFFDG=ECFGG<?C>:CCCC:CDFF@7CEC=3@//<EFGFCFF>CFCFCB>GGGFFGF<?+FEF=FD?8,,BGEC+@FF9@8GECF<EF=@EEFBDEGGGEGEGFFGFCF9<FGFGGGGFF=@7>DFBEGEFBC?GGGGGGGFFFCGGGDGDF@CGFFBFCEEEF77GFFFFFEGF:CGFGFEEGFAGGGGFFFEDE8E@8@BB
@DZCM 423
TGGGGAATATTGCACAATGGGGGAAACCCTGATGCAGCGACGCCGCGTGGAGGAAGAAGGTCTTCGGATTGTAAACTCCTGTTGTTGAGGAAGATAATGACGGTACTCAACAAGGAAGTGACGGCTAACTACGTGCCAGCAGCCGCGGTAAAACGTAGGTCACAAGCGTTGTCCGGAATTACTGGGTGTAAAGGGAGCGCAGGCGGGAAGACAAGTTGGAAGTGAAATCTATGGGCTCAACCCATAAACTGCTTTCAAAACTGTTTTTCTTGAGTAGTGCAGAGGTAGGCGGAATTCCCGGTGTAGCGGTGGAATGCGTAGATATCGGGAGGAACACCAGTGGCGAAGGCGGCCTACTGGGCACCAACTGACGCTGAGGCTCGAAAGTGTGGGTAGCAAACAGGATTAGATACCCT
+
GGGGGGGGGGGGGGGGGGGGGDGGGGGGGGGGGGGGGGGGGGGFGGGGGGGGGGGGGGGGGGGGGGGFGGGFGGGGDGGGGGFGGGGGGGGGGGGGGGGGGEEEGGGGGGGFGFFGGGGGGGG?GGGG:GGGDGGGGGDGGGGG>GGGGGG?GGFDGGE=GFFGGCFFF;)FFGGGGEBFGGGG=G=C:GGGGFGGE@C5EECDFGG5DCFFGGGGFFGGFG,FFFGGGGGGGFEGFFFGCFGGGFGGGFFFGGF<GGGGFE<EGGFFCFFFCD,GFFF?FFGGGEGGGFCGFGGEGFCFGEC:GGGFGFDFEFE:FGGGFDGGGDGGGEGGGFGFGGFGGGGFGGGGGGGFGGGGGGGGGGGGGGGGC7CGGGGGGGEFFFGFGGFGGGGGGGGFGGGGGFGGGF9GGGGCCCB<
@DZCM 69089
TGAGGAATATTGGTCAATGGGCGAGAGCCTGAACCAGCCAAGTAGCGTGCAGGATGACGGCCCTATGGGTTGTAAACTGCTTTTATAAGGGAACAAAGTGAGTCTCGTGAGACTTTTTGCATGTACCTTATGAATAAGGACCGGCTAATTCCGTGCCAGCAGCCGCGGTAATACGGAAGGTCCGGGCGTTATCCGGATTTATTGGGTTTAAAGGGAGCGTAGGCCGGAGATTAAGCGTGTTGTGAAATGTAGACGCTCAACGTCTGCACTGCAGCGCGAACTGGTTTCCTTGAGTACGCACAAAGTGGGCGGAATTCGTGGTGTAGCGGTGAAATGCTTAGATATCACGAAGAACTCCGATTGCGAAGGCAGCTCACTGGAGCGCAACTGACGCTGAAGCTCGAAAGTGCGGGTATCGAACAGGATTAGATACCCT
+
<F;FFGGGGGCECFFGGGF8FDEEGGGGFFFEFGDFCFGGGGGGFGGGGGGGGGFF<C@@+++:FFGGG8?CFGGGGGAFGGFFGGGGFGECFGGGFFGCGGGGGE,9EACFCEEFFG7AFGGGGGCFGGDFGFGGFGGGGGCCEEEF<DDGFDFDFGGGF5GFCEGD>@>AF9:;>C:B,?EF@C*FFECF;:F;7GCECFCGG9GC69GFF<:7=GGGEE:9CBCFC9?ACGF5<CFFF;FFDGCGFCF<F@<?GFDEFGCGGFDE8GGGFGGC;GCGGGGGGGGGEEGDFEEEGGFGGGGFC?:FB,<9GGGDGGGGGGGGGGGFFGGGGECCGFFFFE,GGGGFGGGF<B7C:7F,GEEFF<GGGGGGGGGGGFECGGGGDFEFEF@GFE<CCGGGFDFFFF@GGGFGGGGGGGGGGGGGGFFFFCFCC@CC
@DZCM 425
TGGGGAATATTGCACAATGGAGGAAACTCTGATGCAGCGACGCCGCGTGAGTGAAGAAGTAATTCGTTATGTAAAGCTCTATCAGCAGGGAAGATAGTGACGGTACCTGACTAAGAAGCTCCGGCTAAATACGTGCCAGCAGCCGCGGTAATACGTATGGAGCAAGCGTTATCCGGATTTACTGGGTGTAAAGGGAGTGTAGGTGGCCATGCAAGTCAGAAGTGAAAATCCGGGGCTCAACCCCGGAACTGCTTTTGAAACTGTAAGGCTGGAGTGCAGGAGGGGTGAGTGGAATTCCTAGTGTAGCGGTGAAATGCGTAGATATTAGGAGGAACACCAGTGGCGAAGGCGGCTCACTGGACTGTAACTGACACTGAGGCTCGAAAGCGTGGGGAGCAAACAGGATTAGATACCCT
+
GGGGGCEGCEGGGGGGGGGGGFGGGGGGGGGGGGFGGGGGGGGGGGGGGGFFGGGGGGGGGGGGGGCFGGGGGGGGGGGFGGGFGGGGGGGGGFGGGGCEDCGGGDGGGGGGGGFGGGGGGGGGGGGGGGGGGGGGGGGGGCG>6GDEFGG9FFGGGEGGGGCEGGGG=6CFGFGGGGCAF>FFGC<C6BCFFGG:CFGGGFGFFGFCFGGGGGG@9<EC9E5CFGGGCEGGFFG>FDGGGC3CDEDC/GGGAGFFCEGGGGFGGFFGFGFEEGGGGFEF7EGGFFCFCDFFFFFFGGFGGGGGGGGGGGGGCFCFFFGGFGFC,9GGFECGGGFGGGGGGGGFEF7CGGGGGGFGGGGGGGGGGGGDFGGGGGGEFCGGGGGGGGGGGGGGGGGGGGGGGGGGGGGGGGGCCCCC
@DZCM 77651
TGGGGAATATTGCACAATGGAGGAAACTCTGATGCAGCGACGCCGCGTGAGTGAAGAAGTAATTCGTTATGTAAAGCTCTATCAGCAGGGAAGATAGTGACGGTACCTGACTAAGAAGCTCCGGCTAAATACGTGCCAGCAGCCGCGGTAATACGTATGTAGCAAGCGTTATCCGGATTTACTGGGTGTAAAGGGAGTGTAGGTGGCCATGCAAGTCAGAAGTGAAACTCCGGGGCTCAACCCCGGAACTGCTTTTGAAACTGTAAGGCTGGAGTGCAGGAGGGGTGAGTGGAATTCCTAGTGTAGCGGTGAAATGCGTAGATATTAGGAGGAACGCCAGTGGCGAAGGCGGCTCACTGGACTGTAACTGACACTGAGGCTCGAAAGCGTGGGGAGCAAACAGGATTAGATACCCT
+
GGGGGC@F<EFEFGFGGGFGCF7;FGGFGGFFGGGGGGGGGGGGEGDFFFF<FGGGGGGFCFGGGGF,CEFGGFEAFGGGGGCGCEGFGEFFGGFDEFCDACFC<F?F9FGGFFG9EF8FCF=FDFGEGGGGGDFFGGGGG8<FBCB@F=EA@EFFC@FC<:,C*EFGFF:BBF7)=:<<94#FFF7GFFFCGFF4B4?C9<FGFCFE9F8?FGGGGGGDFFECDDG#7GFF<GEG=+<:BC8'<FD?3@=#<GGCGFFFFFFF1<<:AE?FFFFGAFECF:EGGDGGGGGGFAE5B5,,FFFC@GEGGGGGGGGGGF9GFE?<C9GGEC@CGEGGFFFF7GGGFC@+EGGFFGGFGGGFEGGGGGGGFFDF<GGGFGGGGGGGEF@CDGGGGGFFF<FEFF<FDGGGGEFC@CCC
@DZCM 427
TGGGGAATATTGCACAATGGGGGAAACCCTGATGCAGCAACGCCGCGTGAGTGAAGAAGTATTTCGGTATGTAAAGCTCTATCAGCAGGAAAGAAAATGACGGTACCTGACTAAGAAGCACCGGCTAACTACGTGCCAGCAGCCGCGGTAATACGTATGGAGCAAGCGTTATCCGGATTTACTGGGTGTAAAGGGAGTGTAGGTGGCCATGCAAGTCAGAAGTGAAAATCCGGGGCTCAACCCCGGAACTGCTTTTGAAACTGTAAGGCTAGAGTGCAGGAGGGGTGAGTGGAATTCCTAGTGTAGCGGTGAAATGCGTAGATATTAGGAGGAACACCAGTGGCGAAGGCGGCTCACTGGACTGTAACTGACACTGAGGCTCGAAAGCGTGGGGAGCAAACAGGATTAGATACCCT
+
FEFGGCGGGGGGGGGGGGGFFGGGGGGFGFDGGGFGGGGGGGGGGGG+>FFCEFGEFFGFGFAAFGGFGCFGGGGGG9FAF9FEGCEGGDEGGGFEFFFGACD?D?9,5EFFGGGGGGF8EFEFE@FFAFFEG,BF+E8BFFFCBC;EFBC@E/7@C;DCGGF<DD7F>CC,@C<FGFF=/@F@'FCBFEFCFFEF><F,2D<FDFC<C><@FF<CECEFEC@,DCEFEF+<?CGFDDCGFEC3DF;FC>?0FEGEDFDF=<AFAFGFF;GEFE94EFGEGFGG<?,AFEFFGFGGGFECCFEF>+FFCFD<@FEEFCEF9EFFFFF@FFDE7EACCECGGGGGGGDFFCFA9GFEFDCFGGGGFAGGGGFF,GFGGFGGFGGGGGGGGGGGGGGGGGGGGGGGFECFFEFCCCCC
@DZCM 428
TGAGGAATATTGGTCAATGGGCGGAAGCCTGGACCAGCCATGCCGCGTGAAGGACTAAGGCCCTATGGGTCGTAATCTTCTTTAGACGCAGAGCAATAAGGGCCTCGTGAGGTCCGATGAGAGTATGCGTAGAATAAGCATCGGCTAACTCCGTGCCAGCAGCCGCGGTAATACGGGGGATGCGAGCGTTATCCGGATTTATTGGGTTTAAAGGGTACGTAGGCGGCGAATTAAGTCAGCGGTGAAAGACCGGGGCTCAACCCTGGAAGTGCCGTTGATACTGATTGGCTAGAATACCCTTGCCGTGGGAGGAATGAGTGGTGTAGCGGTGAAATGCATAGATATCACTCAGAACACCGATTGCGAAGGCATCTCACGAAGGGGCGATTGACGCTGAGGCACGAAAGCGTGGGGATCGAACAGGATTAGATACCCT
+
FFGDGFD8EFGGGGGGGGGGGGEGGGG8FGGGGGGGGGFGGDGGGGEFEGGGGGGGGGGG8FEGGGGCGEFGGGGFGGGFFGGFFGGGGC=FFGGGCFCF<=CCCFGGGGGGEFFCC7@BDFGFFGGCFGGGGGGGGGFGFAFGGGDECEEGGGGGFGFFEFDCGCEF.FCFGGGGEGGGG>GCCFDG?9CCGF=:69CFGGFFGGE<6:CBCFG4<8EGCGGDEG<GCECFG<FGFGGECFEDFFFDCGF>?C@@F7FFGFFFGGGFFFGGF>>F@,CFC7FD:9<AEDF9AB,F:++DF=@>GGC=99EEE?CF?7GEEGGGGGGFFB,FEE?EB<E;E9FEAABAEGGGFC@6-,EF@@@@F<AF@9<CGGGGGFGGEF7FF@FCEFF@EECAE8DF@GFFEECFEGDE@E9GGFEEGGEFFEC9GFFCCCCC
@DZCM 52624
TGAGGAATATTGGTCAATGGACGAGAGTCTGAACCAGCCAAGTAGCGTGCAGGATGACGGCCCTATGGGTTGTAAACTGCTTTTATAAGGGAATAAAGTGAGTATCGTGAGACTTTTTGCATGTACCTTATGAATAAGGACCGGCTAATTCCGTGCCAGCAGCCGCGGTAATACGGAAGGTCCGGGCGTTATCCGGATTTATTGGGTTTAAAGGGAGCGTAGGCCGGAGATTAAGCGTGTTGTGAAATGTAGATGCTCAACGTCTGCACTGCAGCGCGAACTGGTGTCCTTGAGTACGCACAAAGTGGGCGAAATTCGTGGTGTAGCGGTGAAATGCTTAGATATCACGAAGAACTCCGATTGCGAAGGCAGCTCACTGGAGCGCAACTGACGCTGAAGCTCGAAAGTGCGGGTATCGAACAGGATTAGATACCCT
+
CFCFGFEFGGGFEFFGGGGGGGGGFGGGGGGGGGGGGGCED8FCEGGGDDFGGGFCEFEGG@FDG?CFFCEC:?,FGGGGFG9FAFGCG?=EF8FEGAA9FG95C9F<AEF9FEGGGCGGADDGGGGGFGGGGG9FFFGG,FFGGCCFFG;,BADED=,<:<FFC+@78@>;;9F73@CFFGFG>GCEC1:7FC;;<F7=CC1?BC+EC8FCGGGG::C8C*;?<E<9FCA87C>2C:FGGFFD=@,?EFG?F@<<+,>AC?CEGEF:?FGGFGGEFFFGGFD8?6A,9B<9DC@4C9,AFE<E+GF@@A5,GFEFC+CEGF@7EF7FFEGF9FGFAEFAGGGA<DEFF9CA=6+@-?GEGEFFFDEEEGEE9E?GFGGE:F@@,AFGGGGGFAGFGDGGGEFGFFCEGFGGCF,GFEF9GCGGGGGFE8C<CCCC
@DZCM 99167
TGAGGAATATTGGTCAATGGACGAAAGTCTGAACCAGCCAAGTAGCGTGCAGGACGACGCCCCTCTGGGTTGTAAACTGCTTTTAGTTGGGAATAAAAAGAGGGACGTGTCCCTTATTGTATGTACCATCAGAAAAAGGAACGGCTAATTCCGTGCCAGCAGCCGCGGTAATACGGAAGGTCCAGGCGTTATCCGGATTTATTGGGTTTAAAGGGGGCGCAGGCGGCGGCGTAAGTCAGTTGTGAAATCGTGCGGCTTAACCGTGCAATTGCAGTTGATACTGCGTCGCTTGAGTGCACACAGGGATGTTGGAATTCATGGTGTAGCGGTGAAATGCTTAGATATCAGGAAGAACTCCGAGCGCGAAGGCATATGTCCGGAGTGCAACTGACGCTGAGGCTCGAAAGTGTGGTAGCAAACAGGATTAGATACCCT
+
FGEEFEFGCGFCGFGGGGGGFFEGGEGFGGFFGGGGGG,CFCCEFCFCFGGGGFFEC@FEC+F@F,FC8=:F7CD,F9CFGGGGD8B9FBCF?<EF,AF7FF@FGFGECB8FGECFEEFGEB?FFFDGGGG<DDFGF:7F,=C++@FGFCD9DF++:E83<DF<CCFEFDEG9;7<ECFFEC9-C4FGE9/2<>::CE4<:9)CFG9FGCCFGG;#ACE5?>5*GECF>C,E7C?9:DED>1/<@<B:6FDGGFD,FEFCCFFGFCGFD2FD:FB,CDBC333+4+CC,DFD<FGE:EBA,FEFE=+GFFB,FAFAFFGFGFFCEF@GFFCFF<,E,E96EA5<E,C,FFGFF?7>GCC:@FCBE<EFC,9DE7C,:@FFEF<E,E6,-8,6;,@GGGGEGCGGFFGGGFGGFE,DCFFCFEEGGGGFEFCCCCC
@DZCM 431
TGGGGAATATTGCACAATGGGCGAAAGCCTGATGCAGCGACGCCGCGTGAGCGAAGAAGTATTTCGGTATGTAGAGCTCTATCAGCAGGGAAGATAATGACGGTACCTGACTAAGAAGCACCGGCTAAATACGTGCCAGCAGCCGCGGTAATACGTATGGTGCAAGCGTTATCCGGATTTACTGGGTGTAAAGGGAGCGCAGGCGGTGCGGCAAGTCTGTTGTGAAAGCCCGGGGCTCAACCCCGGTACTGCATTGGAAACTGTCGTACTAGAGTGTCGGAGGGGTAAGCGGAATTCCTAGTGTAGCGGTGAAATGCGTAGATATTAGGAGGAACACCAGTGGCGAAGGCGGCTTACTGGACGATAACTGACGCTGAGGCTCGAAATCGTGGGGAGCAAACAGGATTAGATACCCT
+
CFCFGGGGGGGGGFFGG9EEGFEGGGGDG?GF9CFEGGGGGGGGGGGGDGGF:BCFGFFEECAAFGEC,DFEGGGGG9FCF<<FFFGFFF+BCGGFGCAFAEGCFGGGDEF9DCFGGGGFFGGGGCGGGFGGG9@+DF<><FFDGE:>*>CFCFEC,,?CC;3FFCEGFCFB:FGGCFEFGG>GGG+=FECFG9F?<EFFFEDGEGGE<::>CFGGFC:#FCAF=F>>:C@@FGG>AC8@@CEGGFECB;GD>DC<@9@FGCFFGFDGGFFGF9ECC>AFCGFFDEC?=8<B,CFBB5,<GFF>ECFB9GGFFCCCGFE9F9FFDEE,CCFFEECCCF8GGGGGGGGEEFE9ECEC8CCEFFE9GGGFFF@FCGEEFECGFFC,F@+GGEC,EC,F8<FFGGFE<EFFCC@@CCCB
@DZCM 432
TGAGGAATATTGGTCAATGGACGAGAGTCTGAACCAGCCAAGTAGCGTGCAGGATGATGGCCCTATGGGTTGTAAACTGCTTTTATAAGGGAATAAAGTGAATCTCGTGAGACTTTTTGCATGTACCTTATGAATAAGGAACGGCTAATTCCGTGCCAGCAGCCGAGGTAATACGGAAGGTCCGGGCGTTATCCGGATTTATTGGGTTTAAAGGGAGCGTAGGCCGGAGATTAAGCGTGTTGTGAAATGTAGATGCTCAACATCTGCGCTGCAGCGCGAACTGGTTTCCTTGAGTACGCACAATGGGGGCTGAATTCGTGGTATAGCGTTGAAATGCTTAGATATCACTAAGAACTCCGATTGCGAATGCAGCTCACTGGTGCGCAACTGACGCTGAAGCTCGAAAGTGCGGGTATCGAACAGGATTAGATACCCT
+
GGGGGGGGGGGGGGGGG9FGFFGGGEGGCEFGCF@FGG9F8FEFG9FGG7DFGGDGG,CD:C<FFFFCFE@CCGGFFDC<FGGCCEGCFGCGF8FEFGGGGAF,?AEDFCGC9B,,<<CGFFFFGGGEGFDGC9<,E?9B44?=@CFCFF,5FDD+A9BDDF<,@>FFED@FFCCGG<CEGCE=D-F8>:C,&7CC72<FFC<>F,&GBC89FFGD/C#E,B81>8?2C@><9@:FC7:,DFED?97:,<?CCC,5<?BDCCEGFCCDFDC,A#:.B2?5&ACDF8<A7<8,6::4@995,99+=484E9,54,+=8,BB,C+EG@BC,,9FAGFE?A9F<FBEC,6,,,,CEC7-@@@B7,,6,EC@@C9,,<,,<C86++BCDAFFFCF@,FEEE+@F8GGCFC@F7:DA:FGFGGGGGFF@A@GGFFE<CB,@
@DZCM 433
TGGGGAATATTGCACAATGGAGGAAACTCTGATGCAGCGACGCCGCGTGAGTGAAGAAGTAATTCGTTATGTAAAGCTCTATCAGCAGGGAAGATAGTGACGGTACCTGACTAAGAAGCTCCGGCTAAATACGTGCCAGCAGCCGCGGTAATACGTATGGAGCAAGCGTTATCCGGATTTACTGGGTGTAAAGGGAGTGTAGGTGGCCATGCAAGTCAGAAGTGAAAATCCGGGGCTCAACCCCGGAACTGCTTTTGAAACTGTAAGGCTAGAGTGCAGGAGGGGTGAGTGGAATTCCTAGTGTAGCGGTGAAATGCGTAGATATTAGGAGGAACACCAGTGGCGAAGGCGGCTCACTGGACTGTAACTGACACTGAGGCTCGAAAGCGTGGGGAGCAAACAGGATTAGATACCCT
+
FFGGGGEGGGGGGGGGGGGGGGGGGGGGGGGGGGGGGGFGGGGGGGGGGGGGGGGGGGGFGGGGGGGGGGGGGGG<FGGGGGGGGGGGGGFGGGGGGFGGGGGGGEGGGGGGGGGGGGGGGGGGGGGGG:GGFCCGGGGGGGGGDGGEFFGGGGGFGFGGGGGGGGGGGFFFGFGGGCGGG>GGGGGGCFFFGGGGGGGGGG=>GGGFGGG<GGG@EFFGFFD?FGGEFFFEGFGFDFFGG6EDDFFGGGGGGGGFGFGGGFGFGGGGFDGFGGGGGGEGGGFCGGGGGFF<FGGF89GGGGGGGEDGGGGGDGF7FFGDGGGGGGFGFFGCGGFFC,GGGGECGGGGGGGGFGGGGGFGGGGGGGGGGGGFGGGGGGEFFGFGGGGGGGGGGGGGGGGFGGGGGGGGGFF@CCCC
@DZCM 434
TGAGGAATATTGGTCAATGGGCGAGAGCCTGAACCAGCCAAGTAGCGTGCAGGATGACGGCCCTATGGGTTGTAAACTGCTTTTATAAGGGAATAAAGTGAGCCTCGTGAGGCTTTTTGCATGTACCTTATGAATAAGGACAGGCTAATTCCGTGACAGCAGCCGCGGTAATACGGAAGGTCCGGGCGTTATCCGGATTTATTGGGTTTAAAGGGAGCGTAGGCCGGAGATTAAGCGTGTTGTGAAATGTAGACGCTCAACGTCTGCACTGCAGCTCGAACTGGTTTCCTTGAGTACGCACGAAGTGTGCGGAATTCGTGGTGTAGCGGTGAAATGCTTAGATATCACGAAGAACTCCGATTGCGAAGGCAGCTCACTGGAGCGCAACTGACGCTGAAGCTCGAAAGTGCGGGTATCGAACAGGATTAGATACCCT
+
CFGGGGGGGGGGGGFGGDFGGGGGEGGGGGGGG8DFGG<FFGEEGCGEECFGGGFEFAFCCFGGGGGGGEGGDFGGFAGFGGGFGFGGGGFGCCEGGG,<CEFGGGGGGGGFFBFD,FFFF9FGGA,A?FFGDFCFG,EEF,CFGCFFF9EEGFC+<>,,@>FEGG8F6CE,D;F:EE@FF#@FEEGDC>B,@,=;EFFFFFF=FG+<:<>BC=E;<C8:ECEGGG4DGFFGC@<9@::F@87,DCF@F,1<<FAFC8DFCCD<C:@CB>><F86%C@GGEFD<FFFFB@?C++::F4+8GFCGGFDFGFF?+8GFF7FGGGGFB7FF<FEF9FGGGGFCGFFFD<GGGGGGFB6-7FEB@::FE9<8GGGGGGGGFFGGE7FC,9<FCDGGFEEFFDEFGCGF@7CF@CGFCFCGGCFAGEFGFGGFFFFCCCCC
@DZCM 435
TGGGGAATATTGCACAATGGGCGAAAGCCTGATGCAGCGACGCCGCGTGAGCGAAGAAGTATTTCGGTATGTAGAGCTCTATCAGCAGGGAAGATAATGACGGTACCTGACTAAGAAGCACCGGCTAAATACGTGCCAGCAGCCGCGGTAATACGTATGGTGCAAGCGTTATCCGGATTTACTGGGTGTAAAGGGAGCGCAGGCGGGTCGGCAAGTCTGATGTGAAAGCCCGGGGCTCAACCCCGGTACTGCATTGGAAACTGTCGTACTAGAGTGTCGGAGGGGTAAGCGGAATTCCTAGTGTAGCGGTGAAATGCGTAGATATTAGGAGGAACACCAGTGGCGAAGGCGGCTTACTGGACGATAACTGACGCTGAGGCTCGAAAGCGTGGGGAGCAAACAGGATTAGATACCCT
+
EFGGGFGGGGGGGGGFGGGGGGGGGGGGGGGGGGGGGGGGGGGGGGGGGGGGGEGGGGGGGGGGGGGEGDGGGGGGGGGGGDGGGGGGFDFGGGGGCGGGGGG7F:EFFGGFCGGGGGGGG8FFGGGGGGGGGGGGGGGCGGGGCFGGGGG<FGGFGFGGGGGGGGFECFFECFGGGGEFGGFGG=CE<CEFGGGFGFG:CEGGGG*#GFFFEG50E7<@DDGGGC@GGGGFEGGGGFGGFFGGGGGGFFFDCEGGGGFGGGCDGFEEFEFGGGGE>AGF7GGGGGF>GGGGGGGEGGEAGGGGEEGGFAEFEGGGGGGFDGFFGGGGGGGGGFGGGGFEGGEFGGGGGGGGGGGGGGGGDGGGGFAGGGGGGGFE,DGGGGGGGGGGGGGGGGFGGDGGGGGGFGGGGGDBCCCC
@DZCM 436
TGGGGAATATTGCACAATGGGGGAAACCCTGATGCAGCAACGCCGCGTGAGTGATGAAGGTCTTCGGATTGTAAAGCTCTGTCTTTAGGGACGATAATGACGGTAACTAAGGAGGAAGCCACGGCTAACTACGTGCCAGCAGCCGCGGGAATACGTAGGTGGAAAGCGTTATCCGGATTTACTGGGCGTAAAGGGAGCGTAGGCGGATATTGAAGTGGGATGTGAAATACCTGAGCTTAACTTGGGAGGTGCAGTCGAAACTGGATATCTAGAGTGCAGGAGGGGAGAATGGAATGCCTAGTGTAGCGGTGAAATGCGTAGAGATTAGGAGGAACACCAGTGGCGAAGGCGATTCTCTGGACTGTAACTGACGCTGAGGCGCGAAAGCGTGGGGAGCAAACAGGATTAGATACCCT
+
EFGGGGGGGGGGGGGGGGGGFDEEFG@CFGGGGGGFGGFGFGGEE7FFGGG,CFFGCFAFCC<FFGGGEEGGGGGD<FGEFGGFGGGC8BEB>F@CGFE5<BFFG+A95EED9FE7AEF=B>+@+@BBD,BFG8DBF9=FAFG<:7:C#C<=2?E<8A?*1*)*<C7EC:FEC;;C.=??A1FBCE@8:>C8EGGG5*:1/FEEC>$8C.@#,AF??CF8.FFF@13,0>@0<-D=F=@>BCEF,F3:,E=6+++3,,,,EEC,,E@,GF9GGDGFF8@+F@,?99GF9GFCF8<,EF@CGGGGEBF?GGGGGGGFFE<AA,E?FA8GFECFCCFEFECF7FGFGFEEFFF,EC,FGFFFFECEFCGGEGEGFEEGGFC@,GGGGGGGGGGGGGFGGCGGGGFGGFCFGEGCC8CB
@DZCM 437
TGGGGAATTTTGGACAATGGGGGCAACCCTGATCCAGCCATGCCGCGTGCAGGATGAAGGTCTTCGGATTGTAAACTGCTTTTGTCAGGGACGAAAAGGGATGCGATAACACCGCATTCTGCTGACGGTACCTGAAGAATAAGCACCGGCTAACTACGTGCCAGCAGCCGCGGTAATACGTAGGGTGCAAGCGTTAATCGGAATTACTGGGCGTAAAGCGTGCGCAGGCGGTTTTGTAAGATAGATGTGAAATCCCCGGGCTCAACCTGGGAATTGCATATATGACTGCAAGACTTGAGTTTGTCAGAGGAGGGTGGAATTCCAAGTGTAGCAGTGAAATGCGTAGATATTTGGAAGAACACCGATGGCGAAGGCAGCCCTCTGGGACATGACTGACGCTCATGCACGAAAGCGTGGGGAGCAAACAGGATTAGATACCCT
+
GGGGGGFG8FGGGFGDGGGGGGGGGGGGGGGGGGGGGGGFGDGGGGGGGGGFGGGGGGGGCGGFGGGGGGGGGGGGGGGGGGGGGGGGGGFGGGGGGFGGGGGGGGGFEFFEGGGGCBFGGGGFCGGCGGDGGFGGGGGGGGFFGFGGGGGGGG9@FGGGGGGGGGGGGGGGGGGGG@FGGGGGFCGGFGFGGGGGGFGGGGE<>GCFGGGGCEGGGGGGEGGGGGGG>GFGGFD9CGGGCGGF;FGGGGFF>AFGFFGGGGGGF7FGFGFGGGFFGGGGFC9GFCFACGGGFFEFEFFCGFCGGGGGGFEF=?9DGGGGGFGFGGGGDFF9FGGGGGGEGFFGGGGGGGGGGGGGGGFCC7CGGGGC7GGGGEGFC,FCGGGDFFF,GGGGGGGGGGGGGGFFDGGGGGGGGGGDGGGGGGFFGFGGGGGGGE8GCCCCB
@DZCM 94813
TGAGGAATATTGGTCAATGGGCGAGAGCCTGAACCAGCCAAGTAGCGTGCAGGATGACGGCCCTATGGGTTGTAAACTGCTTTTATAAGGGAATAAAGTGAGCCTCGTGAGGCTTTTTGCATGTACCTTATGAATAAGGACCGGCTAATTCCGTGCCAGCAGCCGCGGTAATACGGAAGGTCCGGGCGTTATCCGGATTTATTGGGTTTAAAGGGAGCGTAGGCCGGAGGTTAAGCGTGTTGTGAAATGTAGATGCTCAACATCTGCACTGCAGCGCGAACTGGTTTCCTTGAGTACGCACAAAGTGGGCGGAATTCGTGGTGTATCGGTGAAATGCTTAGATATCACGAAGAACTCCGATTGCGAAGGCAGCTCACTGGAGCGCAACTGACGCTGAAGCTCGAAAGTGCGGGTATCGAACAGGATTAGATACCCT
+
GDGGGGFGGGGGGGGGGGGGGGGGGDEGGFGGGGFGGGGGFFEGGGGGGGGGGEGGFGGGGGDGGGGGGGGG?FGGFGGGGGGGGDGGGGGGG8AFGGGGGGGGGGGGGFFGGGDFG@+?FFDFGCFFAAFFGGGGGGEDFDGGGGGGGG?GGGGGFGGGGGGFEEGG>CFGGGGCEGGECCGGGGGGGCCFFFGGEEFE@FCFCGCFFFGGCFC<GGEGEGGGGFGDGFEGGGFCGGGEGGGEGFCFCCGGFCDFFFFD?EGFGGFGGGGD-ECEE<GFFGGGGGDB3,EGFGGGGFGGGGFFGGECGGGGGGGGFBDEFGGFGDGFF<FFFFFGGGGGGGGF?GGGGGGFFC@BGFF:FCB,GGEFEFFGGGFFGGGEDGCF9GGGC7EGFE<,@EGFC@GGGGGGGGGGGGGGGGGFGGGGGGGGGGGCCCCC
@DZCM 439
TGAGGAATATTGGTCAATGGACGAAAGTCTGAACCAGCCAAGTAGCGTGCAGGATGACGGCCCTCTGGGTTGTAAACTGCTTTTAGTTGGGAATAAAAAGAGGGACGTGTCCCTTATTGTATGTACCATCAGAAAAAGGACCGGCTAATTCTGTGCCAGCAGCCGCGGTAATACGGAAGGTCCGGGCGTTATCCGGATTTATTGGGTTTAAAGGGAGCGTAGGCCGGAGATTAAGCGTGTTGTGAAATGTAGACGCTCAACGTCTGCACTGCAGCGCGAACTGGTTTCCGTGAGTACGCACAAAGTGGGCGGAATTCGTGGTGTAGCGGTGAAATGCTTAGATATCACGAAGAACTCCGATTGCGAAGGCAGCTCACTGGAGCGCAACTGACGCTGAAGCTCGAAAGTGCGGGTATCGAACAGGATTAGATACCCT
+
FGGGGGGGFGGGGGGGGGGGGGGGGGGGGGGGGGGGGGGGGGGGGGGGGGGGGGGGGGGGFGGGGGGGGGGGGGGGGGCFFGGGGGGGFGDFFFGGGGCCFGGGGGGGGGGGGFGDGGGGGGGGGGGGGGGGGGGGGDFGGGGDCFDFCG?;GGGGGDCGGGGGG?GGGGGGGGGGGGGDGGGGGGGGGEGGGGGGEGG3GGGGGGGGFGFGGGGGGGFF8CDFGGGEGGGGGGGGCDEGGGGGFG?;GGEGFGGEGFFGFDGGGGGGFGGGGECDFFGFECFFGGFCA,FD6CGGGGFGGGGGGGGGGGGGGGGGGFFGGFGGDGGGGGGGGGGGGGGGGGGGGGGGGGGGGFC@FGGGGGGFGGGGGGGGGGDGGDGGDGGGGGGGGGGGGGGGGGGGGGGGGGFFGGGGGGGGGGGGGGGGGGGGGGGCCCCC
@DZCM 440
TGGGGAATATTGCACAATGGGGGAAACCCTGATGCAGCGACGCCGCGTGAAGGAAGAAGTATCTCGGTATGTAAACTTCTATCAGCAGGGAAGATAATGACGGTACCTGACTAAGAAGCCCCGGCTAACTACGTGCCAGCAGCCGCGGTAATACGTAGGGGGCAAGCGTTATCCGGATTTACTGGGTGTAAAGGGAGCGTAGGCGGCGGAGCAAGTCAGAAGTGAAAGCCCGGGGCTCAACCCCGGGACGGCTTTTGAAACTGCCCTGCTTGATTTCAGGAGAGGTAAGCGGAATTCCTAGTGTAGCGGTGAAATGCGTAGAAATTAGGAGGAACACCAGTGGCGAAGGCGGCTTACTGGACTGACAATGACGCTGAGGCTCGAAAGCGTGGGGAGCAAACAGGATTAGATACCCT
+
GGGGGGGGGGGGGGGGGGGGGGGGGGGGGGGGGGGGGGGGGGGGGGGEGFGGGFGGGGGGGGGEFGGGGGGFGFGGGGGGGGGGGGFGGGGGCGGGGGGGGGGGGGGGGGGGGDGGGGGGGGGGGGGGGGGGGGDFGGGGGGGGGGGGF@EFFGFFGGGGGGGGGGGGGFGGGGGDGDFGGGCGGGGGCGGFGGGGGGEGGGGGGGGGG@CGGFGDGGGGGFGGGGGGFGCGGGGGGFFFFGGGGGGGGGGGGGGGGGGGFGGFGGGGGGGGEFFFAGGGGGGGGGGGGGGGGGGGGGGFGGGGGGGFGGGGDGGGGGGGGGGGGGFGGFGGGFFGGGGGGGGGGGGGGGGGGGGGGGGGGGGGGGGGGGGGGGGGGGGGFFGGGGGGGGGGGGGGGGGGGGGGGGGGGFFCCCCC
@DZCM 81638
TGAGGAATATTGGTCAATGGGCGGAAGCCTGAACCAGCCATGCCGCGTGACGGACTAAGGCCCTATGGGTCGTAAACTTCTTTAGACGCAGAGCAATAAGGGCCTCGTGAGGTCCGATGAGAGTATGCGTCGACTAAGCATCGGCTAACTCCGTTCCAGCACCCGCGTTAATACGGGGGGTGCGAGCGTTAACCGGATTTATTGGGTTTAAAGGGTCCGTAGGCGGCGAATTAAGTAAGGGGTGAAATACCGGGGCTCAACCTTGGAAGTGCCGTTGATACTGATTTGCTAGAATACCCTTGCCGTGGGAGGAATGAGTGGTGTAGCGGTGAAATGCATAGATATCACGCAGAACACCGATTGCGAAGGCATCTCACGAAGGGGCGATTGACGCTGAGGCACGAAAGCGGGGGGATCGAACAGGATTAGATACCCT
+
CCFG?DFGGC<FFD9FCEF@FG:C7FGGGGGGGGGGGGG@FF,C@:7FFF7?+CF=EG?EG,=CEEFFEF?7FFDFEGGGGGGGC,,8++4CFCFFA<AA<E7FBA++:,B,::5@+>:9,<,:=DFFE7>FF:+8@@@BF@@@FC7CC,@<*5,?<9,?>,,5=BG4FGFCF?7FEDC*:8C*/*///;**3CCEC8;9@:C7?58CEFG?79C***6+=0DC@C:EE@<1,9?2#/<,6,,8,,****3**,CFF8DF@,,=FFFC@:@++D@,=3<<C<C,89,5,C,FD<DF>+A+++:+<,GGDDEEB5,,FD?CGGGECC+?CE9FAEGF59,EB,,,F=B4,FFEBB,:FF<6+EF7F@ECDCC,:8<A<8EFEDFC<@C7GFB+E<DFECCFFCF<FF@@E@GGFFF?FD@FFGGGGFGFF<FCCCBB
@DZCM 442
TGAGGAATATTGGTCAATGGGCGAGAGCCTGAACCAGCCAAGTAGCGTGCAGGATGACGGCCCTATGGGTTGTAAACTGCTTTTATAAGGGAATAAAGTGAGCCTCGTGAGGCTTTTTGCATGTACCTTATGAATAAGGACCGGCTAATTCCGTGCCAGCAGCCGCGGTAGTACGGAAGGTCCGGGCGTTATCCGGATTTATTGGGTTTAAAGGGAGCGTAGGCCGGAGATTAAGCGTGTTGTGAAATGTAGATGCTCAACATCTGCACTGCAGCGCGAACTGGTTTCCTTGAGTACGCACAAAGTGGGCGGAATTCGTGGTGTAGCGGTGAAATGCTTAGATATCACGAAGAACTCCGATTGCGAAGGCAGCTCACTGGAGCGCAACTGACGCTGAAGCTCGAAAGTGCGGGTATCGAACAGGATTAGATACCCT
+
GGGGGGGGGGGGGGDEFGGGGGGGGGGGGGGGGGGGGGGGGGGGGGGGDGGGGGGGGFGGEGGGGGGGGFGGGGGGFGFFGGGGGGGGGGG8FFGGGGGGGGGGGGGGGFGFGGGFGGGGGDFGGGCGGGGGGGGGGGGGGFGGGGGGGGCFGGGDCFC@FGGGGGGG>@FDCFGGGGGEGGGGGGFGEFEFGFGE5CFGCGCEFGFGFGFFGGGCEGGECFECCFGGGCC?FGG7DGGGFCFCB<CGGGFCFFF<FFFGGGFFGGGFFGEGCDFGC<CFCGGGGEGGGGGFGGGGFFDGFGGFGGGGEGGGCFGGGGGGGGGGGGGFGGGFCFC,AGFCGDGGGGGGGGGGGGFBGFGGGGGGGGGGGGGGGGGGGGGGEDDGCGEGGGGGGGGGGDGGGGGGGGGGGGGGGGGGFGGGGGGGGGGGGGGCCCCC
@DZCM 443
TGAGGAATATTGGTCAATGGGCGAGAGCCTGAACCAGCCAAGTAGCGTGCAGGATGACGGCCCTATGGGTTGTAAACTGCTTTTATAAGGGAATAAAGTGAGCCTCGTGAGGCTTTTTGCATGTACCTTATGAATAAGGACCGGCTAATTCCGTGCCAGCAGCCGCGGTAATACGGAAGGTCCGGGCGTTATCCGGATTTACTGGGTGTAAAGGGAGCGTAGACGGCACAGCAAGTCTGATGTGAAAGCCCGGGGCCCAACCCCGGAACTGCATTGGAAACTGTTGGGCTTGAGTGCAGGAGAGGTAAGCGGAATTCCTAGTGTAGCGGTGAAATGCGTAGATATTAGGAGGAACACCAGTGGCGAAGGCGGCTTACTGGACTGTAACTGACGTTGAGGCTCGAAAGCGTGGGGAGCAAACAGGATTATACCCT
+
CFEGGGGGGGGGGGGGGGGGGGGGGGGGGGGGGFFFGGFGGGGGFGGGGGGGGGGFFGGGGGGGGGGGDFGFGGGGGGGGGFGFGGGFGGG<FGGGGGGGGGGGGGGFCEDF<=FFE<FFADFFGGFGGGGGGGGGGGGGFGGGGGGG9EFFFFGGGGGGGGGGGGGG*C*,F@D=>FGGGEFEEGGGCB:?FGGE@FGGE<1EGGGG<FCEFFGGEB?:CEGGCCE>EGGFGGG?GFGFGGGGFGGGGFEEGFDC:5GEEDGDGGFGGFGFF0GGF<:E<7FCGFDD9A8?,8:@,,?,CFDGGFC:GGGFGF9DF@CGFEGGGGDGGGGDF>DGDGGGGEFGF9GGGGFCGF9FGFGFC@7FGDGGGEGFEF9FCEF,GFCGFGGGGGGGGF8GFGF8@@9GGGGGGFGGGGGGGGGFGGGGGGFECCCCCC
@DZCM 444
TGGGGAATATTGCACAATGGAGGAAACTCTGATGCAGCGACGCCGCGTGAGAGAAGAAGTAGTTCGCTATGTAAAGCTCTATCAGCAGGGAAGATAGTGACGGTACCTGACTAAGAAGCTCCGGCTAAATACGTGCCAGCAGCCGCGGTAATACGTATGGAGCAAGCGTTATCCGGATTTACTGGGTGTAAAGGGAGTGTAGGTGGCCAGGCAAGTCAGAAGTGAAAGCCCGGGGCTCAACCCCGGGACTGCTTTTGAAACTGCAGGGCTAGCGGGCAGGAGGGGCAAGTGGAATTCCTAGTGTAGCGGTGAAATGCGTAGGTATTAGGAGGAACACCAGTGGCGAAGGCGGCTTGCTGGACTGTAACTGACACTGATGCTCGAAAGCGTGGGGAGCAAACAGGATTAGGTACCCT
+
<FF?E7BEFFGG9FFFGCGGFFC@FGGAECG9CEFG9FEGGGGGEGGCC:B,:<C?<FFFGFFFGGDEF7?EFGGFAF8FGGGGGGG8+F<ECCCFFC<EED:4DFF9<EFEGG<AAE<F88?F=@CDFDF9<,,+3FF7,FF<::FFEGGFGC8@:,D8>FFDGCFE*>FFC6-EGFCFF;<FFC<-+>C::=EGG;CEACGGGFF;<>F;GGF>9<9;@<CE,:GB7G;@:8FCD@76FEC:<7CFF@7CFED;ACGGFA?4FFEC,47F%A#:?C?E:*<D5<FFFF?DFGGGE?<,GFGECEFFEFFC,=8+FC?FE?9F@,,,,<B@@,@F9@FBGGGFDBB++:<<@,FFGGFCE<E,FF,GF9GFFFCCF:F8GFFFF:>GF<FFGGGDFCEEGGEE,EFC;,C,CCCB
@DZCM 445
TGAGGAATATTGGTCAATGGGCGAGAGCCTGAACCAGCCAAGTAGCGTGCAGGATGACGGCCCTATGGGTTGTAAACTGCTTTTATAAGGGAATAAAGTGAGTCTCGTGAGACTTTTTGCATGTACCTTATGAATAAGCATCGGCTAACTCCGTGCCAGCAGCCGCGGTAATACGGGGGATGCGAGCGTTATCCGGATTTATTGGGTTTAAAGGGTGCGTAGGCGGCGAATTAAGTCAGCGGTGAAAGACCGGGGCTCAACCCTGGAAGTGCCGTTGATACTGATTGGCTAGAATACCCTTGCCGTGGGAGGAATGAGTGGTGTAGCGGTGAAATGCATAGATATCACTCAGAACACCGATTGCGAAGGCATCTCACGAAGGGGCGATTGACGCTGAGGCACGAAAGCGTGGGGATCGAACAGGATTAGATACCCT
+
<FGGGFGGGGGGGGGDGGGGGGGGDGGGGGGGGGGGGGGGGGGGGGDGGGGGFFGFFGGGGGGGGGFFFEFEGGGGGGGFGGGGGGGGGFGFGFGGGFFGGGGGGGFGFDFDGFGGGGGGGGGGGGGGGGGGGGGGGGGGGGGGEGFGGFFGGFGGGGGGGGGEGEGCFGFFEGGGGGDG/GGG>GGGGGGGGGGG@CGFFCGGGGGGGGFFFGGGGGGGGFEGGC:FFEGGGFGGGECFFG#GGGEDEEGEGACEEFGGGGFFGGGGGCEG>=@FFDGGFFGFFGGGCGGGFFFEGE8+GFEFGGGGGGFFFF8FF<GFGGGGGFDGGGGGGGGGGGGGGGGGFGGGGFGFCF>F@,FF@FF<GGGGGGGGGGCFGGGGGGGGGGGGGGGGGGGGGGFDGGGGGEDGGGGGGGFFGGGGFGGGGFGGGFGCCCCC
@DZCM 99436
TGAGGAATATTGGTCAATGGACGAGAGTCTGAACCAGCCAAGTAGCGTGCAGGATGACGGCCCTATGGGTTGTAAACTGCTTTTATAAGGGAATAAAGTGAGTCTCGTGAGACTTTTTGCATGTACCTTATGAATAAGGACCGGCTAATTCCGTGCCAGCAGCCGCGGTAATACGGAAGGTCCGGGCGTTATCCGGATTTATTGGGTTTAAAGGGAGCGTAGGCCGGAGATTAAGCGTGTTGTGAAATGTAGATGCTCAACATCTGCACTGCAGCGCGAACTGGTTTCCTTGAGTACGCACAAAGTGGGCGGAATTCGTGGTGTAGCGGTGAAATGCTTAGATATCACGAAGAACTACGATTGCGAAGGCAGCTCACTGGAGCGCAACTGACGCTGAAGCTCGAAAGTGCGGGTATCGAACAGGATTAGATACCCT
+
EGGFFGGGGGGGGCAFGGGCFGGGGGCFGGGGGGGGGGGGGGGGGGGGDGGGGFCGGGGGEGGGGGGGGGGGGGFGFAEFFEGGGGGGGGGGCFGGG9FFG9EFGGF7EFGGFGGFCGECFAFGGFF<EFGGDFFFGGGGGFGEGGGGGDGGGGGGGGGGFGGGGGGEEGGGGFGC7FCEGGGGEGCCFGG>GGG?FGGFFGGDGG@FDCGBFGGFGGGEGGGGGEGEC>FCFFFGGGGGGGE@0:FDGGGGCFDE9CGCGE?FGFGGFCFCDC7DGGGFGGGFGFF=F8AE?F=FGFCEGFCGEGGGEFEEFFGF+FD8FGGGGDGGGGGFFFAD?GFA9E<EGFEFGFDFEEDEEDF@C@GGGGGGFACEFGGGGGGGGGGGGGGGGGGGGGGGFCEFGGGGGGGGGGGGGGGGGFF<GGGFFECGGGGCCCCC
@DZCM 72235
TGAGGAATATTGGTCAATGGACGAAAGTCTGAACCAGCCAAGTAGCGTGCAGGATGACGGCCCTCTGGGTTGTAAACTGCTTTTAGTTGGGAATAAAAAGAGGGACGTGTCCCTTATTGTATGTACCATCAGAAAAAGGACCGGCTAATTCCGTGCCAGCAGCCGCGGTAATACGGAAGGTCCAGGCGTTATCCGGATTTATTGGGTTTAAAGGGAGCGCAGGCGGCGGCGTAAGTCAGTTGTGAAATCGTGCGGCTTAACCGTGCAATTGCAGTTGATACTGCGTCGCTTGAGTGCACACAGGGATGTTGGAATTCATGGTGTAGCGGTGAAATGCTTAGATATCATGAAGAACTCCGATCGCGAAGGCATATGTCCGGAGTGCAACTGACGCTGAGGCTCGAAAGTGTGGGTATCAAACAGGATTAGATACCCT
+
CEEEFFCGGGGGGCFGGGFGGGGGGGGGGGGGGGGGGGGGGGGGGGGGGGGGGFGGGGDC@FGGGGGDGGGGGFFGGCFFGGAGGGGGGGGFFGFFGGGFEFFGGGGCFGGGGFFGGGFGEGGFGFGCFGGDFGCFEEGGGGGGG?GGGGGGG@GGGGGGGGGDGEGGGDGFGGGGGGGGGGGGGGFFGGCEF@FECFDFFFGGEGGGGGGGGCECECCFEEGGFCGGGFFEFGGGFDFFEGGGGGGGGGGGGGGEGGFFFGGFGGGGGFEFFGGDFAGFGGGGGF@F9GGGGGGF?GGGGGGGGGGGGGGGGF9FEDGGGGGGGGGGGGGGFFCGDGGGGFGF9GGGGGGGGEGCF@DCEGGFGGGGGCGGFGGGGGGGFGFEGGGGGGGGGGGGEGEFDFFFFGGGCGGGGGCFFGGFGGGGGGGGGGFCCCCC
@DZCM 448
TGGGGAATATTGCACAATGGAGGAAACTCTGATGCAGCGACGCCGCGTGAGTGAAGAAGTAATTCGTTATGTAAAGCTCTATCAGCAGGGAAGATAGTGACGGTGCCTGACTAAGAAGCTCCGGCTAAATACGTGCCAGCAGCCGCGGTAATACGTATGGAGCAAGCGTTATCCGGATTTACTGGGTGTAAAGGGAGTGTAGGTGGCCATGCAAGTCAGAAGTGAAAATCCGGGGCTCAACCCCGGAACTGCTTTTGAAACTGTGAGGCTAGAGTGCAGGAGGGGTGAGTGGAATTCCTAGTGTAGCGGTGAAATGCGTAGATATCAGGAGGAACACCAGTGGCGAAGGCGGCTCACTGGACTGTAACTGACACTGAGGCTCGAAAGCGTGGGGAGCAAACAGGATTAGATACCCT
+
EFFFGGGGGGGGGGFFFGGGGGGGGGGGGGGGGGGFGGGGGGGGGGGCFEFFGGGGGGGGGFAFGGDFGGGFGGEFGGGGGGFGGGGGGGGGEGGGGGGGGGGGGGG9FGGGGGGGGGGFFGEGGGGGGG9B@FGG@F>FFGGG@FGGG7EDFGGFGDFG=GGFGGGDF=GCFGGG/FFGGG>GGGFEFFGGGCGGGGDFGFGGFGGF@BCFGGGGG?GGFFFGFEE78FFEFEGD9CCCE=GGGGG5FGFCC7CEFEFGGGGGGGGGFDGGGGFFEEGGFGDD4,DBGFECFFAE<C,,<,7EGGGGGGGGEGGC7F9FGFGGGGGGGGGGGGGGGGGGGGGGGEGFC+?GGGGGGGGFEEFGGGGGGGFFGGFGGGGFF@AGGGGGGGGGGGGGGGGGGGGGGFGGEFGCCCCC
@DZCM 98593
TGAGGAATATTGGTCAATGGGCGAGAGCCTGAACCAGCCAAGTAGCGTGCAGGATGACGGCCCTATGGGTTGTAAACTGCTTTTATAAGGGAATAAAGTGAGTCTCGTGAGACTTTTTGCATGTACCTTATGAATAAGGACCGGCTAATTCCGTGCCAGCAGCCGCGGTAATACGGAAGGTCCGGGCGTTATCCGGATTTATTGGGTTTAAAGGGAGCGTAGGCCGGAGATTAAGCGTGTTGTGAAATGTAGACGCTCAACGTCTGAACTGCAGCGCGAACTGGTTTCCTTGAGTACGCACAAAGTGGGCGGAATTCGTGGTGTAGCGGTGAAATGCTTAGATATCACGAAGAACACCGATTGCGAAGGCAGCTCACTGGAGCGCAACTGACGCTGAAGCTCGAAAGTGCGGGTATCGAACAGGATTAGATACCCT
+
G,CCFGGGCGGG9CAECGGGCFD:6C7<FFDFFG@FGG8F8FD@FGEGDC<FF7F?EE:FCEGGG8FFGCGG,CDGDGCCFGGGFG9<AF@GGGGFGGGFCEF,B<EB<D+?,EFDEGC,BFGGG9AEEFGGGGGG<<A<,BCFGGEGGGFFGG,8?A7BDBF<F-F:C>39=FFEEGGGG:FG7F:FCGGCGG@CC=FE@CFFCFEE90AFEGDC@BECGE?/:CE2CCBEC,F7:>GFGFG>FFD.;3C@:F@@?EEEGE@FC=#FCGGFGGG34>F:8AGGFD,AE,,FGFCCEGFFDFFBFGGCDFCDDF6++7@@GGDGGGGGFGGFGGGFE9,FFGGFF7EGGFGFFCB-DGGEGGGFGGGFFGGGGFFCEF@:::@EEFEBGGEEFCGGF@F?FCF<EFEEEFFFFFAE@<<EGGFF@9AECC9CCCCC
@DZCM 95152
TGGGGAATATTGCACAATGGGGGAAACCCTGATGCAGCGACGCCGCGTGGAGGAAGAAGGTCTTCGGATTGTAAACTCCTGTTGTTGAGGAAGATAATGACGGTACTCAACAAGGAAGTGACGGCTAACTACGTGCCAGCAGCCGCGGTAAAACGTAGGTCACAAGCGTTGTCCGGAATTACTGGGTGTAAAGGGAGCGCAGGCGGGAAGACAAGTTGGAAGTGAAATCCATGGGCTCAACCCATGAACTGCTTTCAAAACTGTTTTTCTTGAGTAGTGCAGAGGTAGGCGGAATTCCCGGTGTAGCGGTGGAATGCGTAGATATCGGGAGGAACACCAGTGGCGAAGGCGGCCTACTGGGCACCAACTGACGCTGAGGCTCGAAAGTGTGGGTAGCAAACAGGATTAGATACCCT
+
FFFFGEGGGFGFFGGG@FFGGGGGGGGGGGGEFGGGEGCGGGGGEEGF:76FFG8A<4EFGGGGGGGEFEGGGGEGGGGGGFGGGGCFGGGGGGGGGGADGGGDGEGGDFGGGG<F<DF@EGGGG@GCF:AF:FF@FFCGGGGGCFE@2FG?FGGGGGCG<GGGEGGGGCEGGGCE7FF?GGGGGBBFF?FFGFECFED77EECGGGFCFDBGGGGCCE@2FGGFFGGGGGGGGFGGFGDFCGGFEDFFGGGFFGFFFFGGGFFF?FFFAFF8DA6DGFCGGFFE447@FFFFB:F:CGGGGGEGGGGGGGEGGGGGFEFEEFF?EGGGGGGEEFGFGFC:DGFGGFCEEGGCCDCCGFGGF@6CCDGEECCGFGGGGGGGGGGFEC@GGGGGGGFFGGECGGGGGGGGGGCCCCC
@DZCM 451
TGAGGAATATTGGTCAATGGACGAGAGTCTGAACCAGCCAAGTAGCGTGCAGGATGACGGCCCTATGGGTTGTAAACTGCTTTTATAAGGGAATAAAGTGAGTCTCGTGAGACTTTTTGCATGTACCTTATGAATAAGGACCGGCTAATTCCGTGCCAGCAGCCGCGGTAGTACGGAAGGTCCGGGCGTTATCCGGATTTATTGGGTTTAAAGGGAGCGTAGGCCGGAGATTAAGCGTGTTGTGAGATGTAGACGCTCAACGTCTGCACTGCAGCGCGAACTGGTTTCCTTGAGTACGCACAAAGTGGGCGGAATTCGTGGTGTAGCGGTGAAATGCTTAGATATCACGAAGAACTCCGATTGCGAAGGCAGCTCACTGGAGCGCAACTGACGCTGAAGCTCGAAAGTGCGGGTATCGAACAGGATTAGATACCCT
+
FGGGGFGGGGGGGGGGGGGGGGGGGGGGGGGGGGGGGGGGGGGGGGGGGGGGGGGGGGGGGGGGGGGGGFGGGGGGGGGGGGGGGGGGGGGGGGGGGGGGGGGGGGFCFGGCGGGGGGGGGGGGGGGGGGGGGGGGGGFGFGDGGGGGGFGGG?GGGGGGGGGGGGGGEGGGGGFFGGGGGGGGGGGGGGFGFDEEBEGGGGGGGGFGGGFFGGGGGGGGGGGGGGGCGGGGGGGFGGGGGGEGBGGGGGGGE@EGGGFFGGGFGGGGFGGGGGFEEGGGFGGGGGF?EDGGGGGGGGFGDGGGGGGGGGGGGGGGGGGGGGGGGDDGGGGGGGGGGGDGGGGGGGGGGGGGGGF@GFGFGGGGGGGGGGGGGFCGGGGGGGGGGGGGGGGGGGGGGGGGGGGGGGGGGGGGGEFGGGGGGGGGGGGGGGFCCCCC
@DZCM 452
TGGGGAATATTGCACAATGGGCGAAAGCCTGATGCAGCGACGCCGCGTGAGCGAAGAAGTATTTCGGTATGTAAAGCTCTATCAGCAGGGAAGATAATGCCGGTACCTGACTAAGAAGAACCGGCTAAATACGTGCCAGCAGACGCGGTAATACGTACGGTGCAAGCGTTATCCGGATTTACTGGGTGGAAAGGGAGCGCAGGCGGTGCGGCAAGTCTGATGTGAAAGCCCGGGGCTCAACCCCGGTTGCGCAGTGGAAACTGTCGTACTAGAGTGTCGGAGGGGTAAGCGGAATTCCTAGTGTAGCGGTGAAATGCGTAGATATGAGGAGGAACACCAGTGGCGAAGGCGGCTTACTGGACGATAACTGACGCTGAGGCTCGAAAGCGTGGGGAGCAAACAGGATTAGATACCCT
+
GG,CF@@FFFF<EFGFEE,CEFFGGG+CFG8@FFFFG?@+6F+@:F@EEG7<FE+>=8E9C,?CEACBFC,5?FF?FFF<EDA,5<F,?=+<7=?FA,@5,+@4:C?<F,BE,<=<DC===8FF++=B=,8<>@,8@C7F>:,@6F+44:B@C<8:C*8C<FFG>EFFF/1:F934:+=CFGCEAA2,/CFEC?G=91328GGGGCB:<E?C9EA?:,B9CG=CF4E8CECGFF<:8*C@3*+F:8+++C=,,FGDADDFCF:@@,9DGGGGGFCC6+C:FFF8EB4B4,?FDEFFEC,,E9FBC=,9EC,C8,,@,E9;C9,:,,FDFECFCC,EFC@:EC@,GGEEGF<@CC,E8FB,@8ECAECCFCCCA@FFDEC,@GGGCEF@7GGGGGGGF,GGGGGGF@GFF?GCCCCC
@DZCM 90576
TGAGGAATATTGGTCAATGGACGAGAGTCTGAACCAGCCAAGTAGCGTGCAGGATGACGGCCCTATGGGTTGTAAACTGCTTTTATAAGGGAATAAAGTGAGTCTCGTGAGACTTTTTGCATGTACCTTATGAATAAGGACCGGCTAATTCCGTGCCAGCAGCCGCGGTAATACGGAAGGTCCGGGCGTTGTCCGGATTTATTGGGTTTAAAGGGAGCGTAGGCCGGAGATTAAGCGTGTTGTGAAACGTAGATGCTCAACATCTGAACTGCAGCGCGAACTGGTTTCCTTGAGTACGCACAAAGTGGGCGGAATTCGTGGTGTAGCGGTGAAATGCTTAGATATCACGAAGAACTCCGATTGCGAAGGCAGCTCACTGGAGCGCAACTGACGCTGAAGCTCGAAAGTGCGGGTATCGAACAGGATTAGATACCCT
+
GGGFGGGGFGGGGGGGGGGGGGGGGGGGGGFGGGGGGGGGGGGGGGGGGGGFGGGGGGGGEGEGGGGGGGGGGGGGGGCFGGGGGGGGGGGGGGGGCFGGGDEGGGGGGGGGGFGGGGGGGGGGGGFFGFGGGGGGGGGGFGGDCECCEFGGGGGGGGGGGGGGGGGGGGGGGGGGGGGGGGGGGGGGGGDGFF@FFGGFGGGGFGGFCCFGGGGFGGGGGGDGEGGGGFBEFGFGGGGGGGGGGGGGGGFB9FFFGGGGGGGGGFGGCGFEFGDGF9GGGGGFGGGGGGFGCEGGFE8FBAEFGGGC:GGGGFGGGGGGGGGGGGGGGGGFF9GGGGGGFAFGGFGFGGGGGGCC7FGGGGGGGGGGGFAGGFGGGGGGDGFFAGGGGGEGGGGGGGGGGGGGGGGGGGGGGGGGGGGGGGGGGGGGFGGC8CC@
@DZCM 454
TGGGGAATATTGCACAATGGGGGAAACCCTGATGCAGCAACGCCGCGTGAGTGATGACGGCCTTCGGGTTGTAAAGCTCTGTCTTCAGGGACGATCATGACGGTACCTGAGGAGGAAGCCACGGCTAACTACGTGCCAGCAGCCGCGGTAATACGTAGGTGGCAAGCGTTGTCCGGATTTACTGGGCGTAAAGGGAGCGTAGGCGGACTTTTAAGTGAGATGTGAAATACCCGGGCTCAACTTGGGTGCTGCATTTCAAACTGGAAGTCTAGAGTGCAGGAGAGGAGAATGGAATTCCTAGTGTAGCGGTGAAATGCGTAGAGATTAGGAAGAACACCAGTGGCGAAGGCGATTCTCTGGACTGTAACTGACGCTGAGGCTCGAAAGCGTGGGGAGCAAACAGGATTAGATACCCT
+
CFFFGDGGGGGFGGGGGGGFGGGGGGGGGGGGGGGGGGGGGGGGGGGGGGGGGGGGGGGGGGGGGGGGGGCEFFGFCFGGFGGGGGGGGGGFGGG,CFGGFGGCFCDGGFGGDEGE8>EFGGGGGGD<F?CCEGDGGFGGGGGCFFEGGGEFGGGEGFEFFFGGGFCGGG><FFCEEGGGGGGGGGGGGGGFGFGGGEGGEGGGGFECEFGGFFFCGFGFCDFDC@DEGGGGGGGGGDFCFGGGGGGGGGFGGGGFGGFCGGGGGGGGGFGGGGGGGGGGGFGGGGGGFFGGFEAFFCGFFFGGDGGGF9GGGGEGFFCCDGGGEAGGGGFGGF8GCGGGGGGGDGGGGFFF8GGFGGGGGGGGGGGGGGGFEGGGGC7FGGGGFEGGGGGGFFDGGGGFEFFGGGGFF<F@CCCC
@DZCM 455
TGAGGAATATTGGTCAATGGACGAGAGTCTGAACCAGCCAAGTAGCGTGCAGGATGACGGCCCTATGGGTTGTAAACTGATTTTATAAGGGAATAAAGTGAGTCTCGTGAGCCTTTTTGCATGTACCTTATGAATAAGGACCGGCTAATTCCGTGCCAGCAGCCGCGGTAACACGGAAGGTCCGGGCTTTATCCGGATTTATTGGGTTTAAAGGGAGCGTAGGCCGGAGATTAAGCGTGTTGTGAAATGTAGGTGCTCAACATCTGCACTGCAGCGCGAACTGGTTTCCTTGAGTACGCAAAAAGTGTGCGGAATTCGTGGTGTAGCGGTGAAATGCTTAGATATCACGAAGAACTCCGATGGCGAAGGCAGCTCACTGGAGCGCAACTGACGCTGAAGCTCGAAAGTGCGGGTATCGAACAGGATTAGATACCCT
+
EGGCGFFGGGGGGGGGGGGDGEGGGGGFFFEFFFGGGGGGF@EFGGDGGFGGFCFGECGGFFGG,FC,FF:FFEGGFFF?F9EGAFGG9DEFGGGGGGGGGGEFFFG+4?C,BFAEFFEFG9@FG9FGGGGGGGGGGCGG?7FCFG@DFF@FF@6FE>DCFFGC:;GC.3>D=@FEDGGGG:F@/C7#=#;:@F>G=CGFAFGGG0<FF/<<FCCBDGDFE:8DCE>3$:E7:AC>EGEFGE4B9CCF,9FD<CF:FFFGFF8:=C<A?D>6:GFC,CCGGGFDFD8DEGFEFEF>@>4,,5E=FF>+GGGFE=CGGGGFF,CCGF>GFGGGFDFCGGGGFCGF@GGGFGGGFC@@DGFFC,F7EAGGFCCGFFCC8@EE@CEC,GGGGGEDGFE9CCEFC,AGGGGGGGGFC8GGGGGFGGGGFAGGGD?CCCCC
@DZCM 456
TGAGGAATATTGGTCAATGGGCGGAAGCCTGAACCAGCCAAGTAGCGTGAGGGATGACTGCCCTACGGGTTGTAAACCTCTTTTGTTTGGGAATAAAGTGCGGGACGTGTCCCGCATTGCATGTACCATTTGAATAAGGACCGGCTAATTCCGTGCCAGCAGCCGCGGTAATACGGAAGGTCCGGGCGTTATCCGGATTTATTGGGTTTAAAGGGAGCGCAGGCGGTGGGTTAAGCGTGTGGTGAAATGTAGTGGCTCAACGTCTGCACTGCAGCGCGAACTGGTTTACTTGAGTACGCAAAAGGTGGGCGGAATTCGTGGTGTAGCGGTGAAATGCTGAGATATCACGAAGAACTCCGATTGCGAAGGCAGCTCACTGGAGCGCAACTGACGCTGAAGCTCGAAAGTGCGGGTATCGAACAGGATTAGATACCCT
+
FGDGGFGGFGFG9CFGGGGC8FFFFGCFGGGGGGGGGGFGCFFFGFGG@BFFGGCFGGGGFG<FGEF?=FFEFGG9CF@C<FGGFGGA8CBFFFCBF9FEFGG>FGDB:?FEGGGG=C,FCDGF9,BA,DD,83=<9,C9<=B:C7CFFFGA,6@7BEG7@BFCC><CFCEFCC@:E;:#-?<?CE*CFD>FC9B=89>8<CEF?<8%CC<<GEC628CC1=4C'D25@$;CF?>6E:@/#GFGF9ACFGFF&#6<<7GGF5C&G@,@?FB?FG4C6)EEBGF=A,C5F<GF@=7@+6,,,<A+C:FGC4C,FE+FFB<GFCGGE:,FE5?,FGDEBC,GGGGEE=6,FF?FFB6-F99,C,GGGGGFFF@E@:,FFEC@6+7FGGFGGGFCGEGFE7GFFGGFFF6+F7GGGGFCCFFFAGGGGGGGFCGCCCCC
@DZCM 51736
[truncated: 44,832,079 more chars]
