# Supplementary material for: Compositional distinction of gut microbiota between Han Chinese and Tibetan populations with liver cirrhosis
Source: PeerJ. 2021 Sep 15;9:e12142. doi: 10.7717/peerj.12142 (PMC8449536; doi:10.7717/peerj.12142)
Supplement: Supplemental Information 11 [file peerj-09-12142-s011.zip › THC3.clean.fastq]

@DZ 1
TGAGGAATATTGGTCAATGGACGAGAGTCTGAACCAGCCAAGTAGCGTGAAGGATGACTGCCCTATGGGTTGTAAACTTCTTTTATACGGGAATAAAGTGAGGCACGTGTGCCTTTTTGTATGTACCGTATGAATAAGGATCGGCTAACTCCGTGCCAGCAGCCGCGGTAATACGGAGGATCCGAGCGTTATCCGGATTTATTGGGTTTAAAGGGAGCGTAGGCGGACGCTTAAGTCAGTTGTGAAAGTTTGCGGCTCAACCGTAAAATTGCAGTTGATACTGGGTGTCTTGAGTACAGTAGAGGCAGGCGGAATTCGTGGTGTAGCGGTGAAATGCTTAGATATCACGAAGAACTCCGATTGCGAAGGCAGCCTGCTGGACTGTAACTGACGCTGATGCTCGAAAGTGTGGGTATCAAACAGGATTAGATACCCT
+
GGGGGGGGGGGGGGGGGGGGGGGGGEEGGGGGGGGGGGGGGGGGGGGGGGGGGFGGGGGGDFGGGGGGGGGGGGGCFGGGGGGGGGGGGGDGGGGFGGGGGGGFEGGFFGGGGGGGGGGGGGGGFFCEGFGGEGGGGGGGGGGGGGGGG@GGGGGGGGGGGFGGGGGGAFFGGFGDG:CEFGGGGEGGGGFGGGGGGCGGEGGGGGGGGGGGFFEFCGDG>FGGGGGGG9FGEGG:FGEGGGFFCFEF9FCFEEGGFFGGGGGGGGGFGF<CEFD9GFGGGGGGGGGGGGGGGGFFGDGGGGFF8@7EEFFEFAEEGGEE?FGEGGGGGGGGGGGGGE5AGGFFGGGGFE9GGGFCGGGGGFCFGGFFGGECGGGGCGGGGGGGGGGGGGGGGFFFGGGGFGGGGGGGGGGGGGGGGGGGGGFGGGGFE?GCCCCC
@DZ 2
TGAGGAATATTGGTCAATGGACGAGAGTCTGAACCAGCCAAGTAGCGTGAAGGATGACTGCCCTATGGGTTGTAAACTTCTTTTATACGGGAATAAAGTGAGGCACGTGTGCCTTTTTGTATGTACCGTATGAATAAGGATCGGCTAACTCCGTGCCAGCAGCCGCGGTAATACGGAGGATCCGAGCGTTATCCGGATTTATTGGGTTTAAAGGGAGCGTAGGCGGACGCTTAAGTCAGTTGTGAAAGTTTGCGGCTCAACCGTAAAATTGCAGTTGATACTGGGTGTCTTGAGTACAGTAGAGGCAGGCGGAATTCGTGGTGTAGCGGTGAAATGCTTAGATATCACGAAGAACTCCGATTGCGAAGGCAGCCTGCTGGACTGTAACTGACGCTGATGCTCGAAAGTGTGGGTATCAAACAGGATTAGATACCCT
+
GGGGGGGGGGGGGGGGGGGGGGGGGGGGGGGGGGGFGFGGGGGGGGGGGGGGGGGGGGGGGGGGGGGGGGGFGGGGGGGGGGGGGGGGGGGGGGGGGGGGGGGGGGGGGGGGGGGGGGGGFGFGGAFGGGGGGGGGGGGGFGGGGGGGGGGGGGFGGGGGGCGGGGGGEEDFFGCCCGGC=DGGGGGGGGGGGGGGFGGGGFFGGGFCFGGGGGGGGGGGGGGGGGGGGGFFGGGGCFGGGGGGGCGGEGDFGGFFEGGGFFCBFGFGGGGGGGGFFFGFGGGFGGGDGGGEGFGFFGGGGGGFGGGFEFFGGGGGGF7FGGGGGGGGFGGFFGEF<DGFFFB<,GGGGGF<FGGGGGFCF7GGGGGGGGFDGGGGFGFGGGGGGGGGGGGGGGGGGGGGGGGGGGGGGGGGGGECGGGGGGGGGGFGGGGCCCCC
@DZ 70559
TGGGGAATATTGCACAATGGGGGAAACCCTGATGCAGCGACGCCGCGTGAGTGAAGAAGTATCTCGGGATGTAAAGCTCTATCAGCAGGGAAGAACATGACGGTACCTGACTAAGAAGCCCCGGCCAACTACGTGCCAGCAGCCGCGGTAATACGTAGGGGGCAAGCGTTATCCGGAATTACTGGGCGGAAAGGGTGCGTAGGTGGTATGGTAAGTCAGAAGTGAAAACCCTGGGCTTAACTCTGGGACTGCTTTTGAAACTGTCAGACTGGAGTGCAGGAGAGGTAAGCGGAATTCCTAGTGTAGCGGTGAAATGCGTAGATATTAGGAGGAACACCAGTGGCGAAGGCGGCTTACTGGACGATAACTGACGCTGAGGCTCGAGAGCGTGTGGAGCAAACAGGATTAGATACCCT
+
EFCEGGFG9FFGGGGGGFGGC7C@FG8FGFGFFGFGGG+CFGGGGGGGGG,FFEGGGGF,<E,EFFG+4CFFFGF?FEGGEFFGFG,BEFGFCGG,,E4<,8+8+8?E,:=F,CCEDFDF<:4C#$:,-1@F:@>DDGA9@B@DCC6D>710DF537F>GFC9=CE9<84)8<>*1*=88A<:>7F*8+,F>*8G>ECFCF@F<8F@,D337FFGD97FF9CEA<@5,ED8,@GEBFFF=>>,755,?:FB,C@<FC5<E9EC:,,<5<A,CGFEE598EFAFF??+CF<B?<8EGFB:,EFGF7GFCFC,CEGFDGGF9FE<<C,@GGE9FFC<<GFGGGGGGGGGGGGGFFC,,GGGFCC,,@@9GEEFCGGFAFFCEEFFF,GFF@<F,GF9GFC<EGGGGGGGGGF8CCCCC
@DZ 4
TGGGGAATATTGCACAATGGGGGAAACCCTGATGCAGCGACGCCGCGTGGAGGAAGAAGGTCTTCGGATTGTAAACTCCTGTTGTTGAGGAAGATAATGACGGTACTCAACAAGGAAGTGACGGCTAACTACGTGCCAGCAGCCGCGGTAAAACGTAGGTCACAAGCGTTGTCCGGAATTACTGGGTGTAAAGGGAGCGCAGGCGGGAAGACAAGTTGGAAGTGAAATCCATGGGCTCAACCCATGAACTGCTTTCAAAACTGTTTTTCTTGAGTAGTGCAGAGGTAGGCGAAATTCCCGGTGTAGCGGTGGAATGCGTAGATATCGGGAGGAACACCAGTGGCGAAGGCGGCCTACTGGGCACCAACTGACGCTGAGGCTCGAAAGTGTGGGTAGCAAACAGGATTAGATACCCT
+
GGGGGGGGGGGGGGGGGGGGGGGGGGGGGGGGGGGGGGFGGGGGGGGGG7FGEGGGGGG@GGGGGGGGGGGGGGGGGGGGGGGGGGGGFFGGGGGGGGGGGGGGGGGGGGGGGGGGGGGGGGGGGG7FGGFGEFEGGGFGFFGGBFEFGGGGFGGGGGDGGGGGGGGGGGCFGGGGGGGGGGGGGGGFGFFGGGGGGGGGGGGGGGGGGE@CFGGGGGGGGGGGGGGGGGFCFGGFGGGGGGGGGGGGGGGE?FGGGGGGGGGFGGGFGGGGGGGGGEFFGGGGF7GGECGGGFEDGCGGGGFCGGGGGGGGFGGGGGGGGFGGGGGGGGGGGGFFCGGGGGGEGGGGGGGGDFGGGGGGGFGGGGGEGGGGGGGGGGECGGGGGGGGGGGGGGGGFGGGGGGGFCGGGGGCCCC<
@DZ 80026
TGGGGGATATTGCACAATGGGGAAAACCCTGATGCAGCGACGCCGCGTGGAGGAAGAAGGTTTTCGGATTGTAAACTCCTGTCGTTAGGGACGATAATGACGGTACCTAACAAGAAAGCACCGGCTAACTACGTGCCAGCAGCCGCGGTAAAACGTAGGGTGCAAGCGTTGTCCGGAATTACTGGGTGTAAAGGGAGCGCAGGCGGGAAGACAAGTTGGAAGTGAAAACCATGGGCTCAACCCATGAATTGCTTTCAAAACTGTTTTTCTTGAGTAGTGCAGAGGTAGATGGAATTCCCGGTGTAGCGGTGGAATGCGTAGATATCGGGAGGAACACCAGTGGCGAAGGCGGTCTACTGGGCACCAACTGACGCTGAGGCTCGAAAGCATGGGTAGCAAACAGGATTAGATACCCT
+
CFG8CEGGGGGGGGGGGGGCFGGGGGGGGGGFGGGGGFFGGGGGGGGGGGDGGGGGGGGGGGGGGGGGGGGGGGGGGFGGGGGGGGGGGGGGGGGGGGGGGGGEGGGGGGGGGGGGGGGGGGGGDEEGGGGG7FCFGGG;DFFGGGGGGGGGGGGGGGGGGGFFGGGFGGEEFGGFEGGCCGFFGGGGFGGGGGGGGECEEGGGGE9<;CEEFGF@:ECC?FF?EG;CFFF<F<F7FGGGGFGGGGGGGGGEGFGGGGGGGGDDFFGGGFFGFF<ECGFGGG8GGGGGFCFDE8FCGGGGGGGEGGGGGGGGGGGGGGGGFGGE:GGGECGGGGGGGGGGGGGGGGGGGGGGGGGEGGGGFF7EFF@GGGFGGFGGGGGGGGGGGGGF9GGGGGGGGFF<FAGGGGGGGGF@CCCA
@DZ 66562
TGGGGAATATTGCACAATGGGCGAAAGCCTGATGCAGCGACGCCGCGTGAGCGAAGAAGTATTTCGGTATGTAAAGCTCTATCAGCAGGGAAGATAATGACGGTACCTGACTAAGAAGCACCGGCTAAATACGTGCCAGCAGCCGCGGTAATACGCATGGTGCAAGCGTTATCCGGATTTACTGGGTGTAAAGGGAGCGCAGGCGGTGCGGCAAGTCTGATGTGAAAGCCAGGGGCTCAACCCCGGTACTGCATTGGAAACTGTCGTACTATAGGGCCGGAGGGGTAAGCGGAATTCCTAGGGTAGCGGGGAAATGCGTAGATATTAGGAGGAACACCAGTGGCGAAGGCGGCCTGCTGGACTGTTACTGACACTGAGGCACGAAAGCGTGGGGAGCAAACAGGATTAGATACCCT
+
DF@FGCEGGG<FF@FEFEEGDFGE@FGGCFGG9EFGGGGGGGGGGGGGG@FGCGGGGG,CCFGCG8C+=DCGFFFFEFCEEE<@,EFEFGG8=<FGDDC9FFG+DE9FA?F9AFFGGC<DBFFDGDFGGFCF<D@F7D,3:@>F@*@CFFECCFD*>**>:C?8>C>E;3F:8:=FG7.FFC@FG@6,49?<<FFF>C:86?ECE:E>>EG8CEGD4?E,C@CF72?98F3C@CFFECC)8>+:CFCCEGCEE,CGECGGGFGGFEFDD:+,*4+%$@ECCE?GFF??=,E,B,C,,9,,E=:E@GF=:,F9EGEDGFFFC;,DGF,8E<,C@C,FEFFF@>GGFDFEGGGGFF<CFCFC,,FFCDFE,FFFDFGEFDEFEGGGGGGFEE7GGCFGGFFEFFFFB,,F@CEBBA-@
@DZ 7
TGGGGAATATTGCACAATGGGGGAAACCCTGATGCAGCGACGCCGCGTGGAGGAAGAAGGTCTTCGGATTGTAAACTCCTGTTGTTGAGGAAGATAATGACGGTCCTCAACAAGGAAGTGACGGCTAACTACGTGCCAGCAGCCGCGGTAAAACGTAGGTCACAAGCGTTGTCCGGAATTACTGGGTGTAAAGGGAGCGCAGGCGGGAAGACAAGTTGGAAGTGAAATCCATGGGCTCAACCCATGAACTGCTTTCAAAACTGTTTTTCTTGAGTAGTGCAGAGGTAGGCGAAATTCCCGGTGTAGCGGTGGAATGCGTAGATATCGGGAGGAACACCAGTGGCGAAGGCGGCCTACTGGGCACCAACTGACGCTGAGGCTCGAAAGTGTGGGTAGCAAACAGGATTAGATACCCT
+
GGGGGGGGGGGGGGGGGGGGCGGGGGGGGGGGGFGGFGFFGGGGGGGGG+,FFGAEGGG<FFGGGGGEGGGFGGGGGGGGFGFGFGF,?EFGGGGGGGFGGGGG+FFF?DFCGBFCAF8@CFGGGGGFCFCGE@GGGGFFGGGGEGFDFGCFGFCEF2FGGGGBB8FFB:,GEFGFGGGGFGGGGGGGGGG<GGGFGGGGDGDGFFGF;??;FFFCEGFFFFFGGFFEGG@EEFFFECFGGGG3$GFF<FGG:?72FGGGGGF9A0#FFCGGGGGGF@FCFGFGGGGFF,FB8FCGEF>?GGGGGGDGFCCEEF:+<E9FFC6=,FCFGGGFCFEFCGGGGGECGGGGGGFC<FGFGFGFECB,,GGGGFEDGGGGGGCAF@FFFFB,CGGFF9GGGGGGGGGGF<EGFEGCCC,C
@DZ 8
TGGGGAATATTGCGCAATGGGCGAAAGCCTGACGCAGCGACGCCGCGTGAGGGATGAAGGTCTTCGGATCGTAAACCTCTGTCAGAAGGGAAGAAACTAGGGTGCTCTAATCATCATCCTACTGACGGTACCTTCAAAGGAAGCACCGGCTAACTCCGTGCCAGCAGCCGCGGTAATACGGAGGGTGCAAGCGTTAATCGGAATCACTGGGCGTAAAGCGCACGTAGGCTGTTATGTAAGTCAGGGGTGAAATCCCACGGCTCAACCGTGGAACTGCCCTTGATACTGCACGACTGGCATCCGGGAGAGGGTGGCGGAATTCCAGGTGTAGGAGTGAAATCCGTAGATATCTGGAGGAACATCAGTGGCGAAGGCGGCCACCTAGACCGGTATTGACGCTGAGGTGCGAAAGCGTGGGGAGCAAACAGGATTAGATACCCT
+
G8FGGGGGGGGGGGGGGGGGGGDG+@EEGG@FGGGCFGGGGGGGGGGGGGGCGCFGGGGCFCFGGGGGGGGGGFGGGGGGEBF9E?FFACF8CEBFGGGF8DGGGGGG95FFGGGGGGFF@FGDGGGDGCEDGGGGGFG7<,CFGGGGGGGCGGGGGGDCEGGGGC@CF>CFFF7FFFGCDE7C8FGGFCG2EGGCFFFGDC5ACEFGFGGGEGC>5071:GEGGFC?A?>FGFE<<CGFFG@FFFEGGFFFDFGFG:DCEGGFGFCEEFFF<FF?8'67,9C>:,+CC3+CF:,,:++:6+E>A,A+7<:>?+,EEFE8F8GGGEEEBFCEFC,FF4,7CCF<FFA,AC=,CEFFECF9EDEGECC,,,@FC@+9,C,C,C6,CC7BAFFF@@CCGGFEECCDFCDGGC>EGEEGGGFGGGGGGGFFFGCFCFFECCCCC
@DZ 56731
TGAGGAATATTGGTCAATGGGCGAGAGCCTGAACCAGCCAAGTAGCGTGAAGGATGACTGCCCTATGGGTTGTAAACTTCTTTTATAAAGGAATAAAGTCGGGTATGTACACCCGTTTGCATGTACTTTATGAATAAGGATCGGCTAACTCCGTGCCAGCAGCCGCGGTAATACGGAGGATCCGAGCGTTATCCGGATTTATTGGGTTTAAAGGGAGCGTAGATGGATATTTAAGTCAGTTGTGAAAGTTTGCGGCTCAACCGTAAAATTGCAGTTGATACTGGATATCTTGAGTGCAGTTGAGGCAGGCGGAATTCGTGGTGTAGCGGTGAAATGCTTAGATATCACGAAGAACTCCGATTGCGAAGGCGGCCTGCTAAGCTGCAACTGACATTGAGGCTCGAAAGTGTGGGTATCAAACAGGATTAGATACCCT
+
CFFFG@FFGGGGGGGGFGGGGGGGGGGGGGGGFGGGG8FGGF<ACFEGGCFE?CEFGGGGGGFGFGGGGFGDCGGGFGGGGGAFEFFGGGGFGFFFEEFFGFGGGCEFFAFDBCFFGFDEEGGAD,BBFGCFG<EFFF9E?EGCF+CF<>EFGF6FD9FF8F8@@+@<@:FCCCCG*C738,FD.-7FEGG:FFCE:CFFDFF4C;F@CC<>A9<6:;FF9CCC@EC;<,FFD<FFF?GFFGG,69CGFF>C7DCGFFFFEEDC=CCFFCC7CF?FF@@EFFGFAE,9EBEE9,:9:EE:EA<=8==FC9,9FFGFCF=,?,>7EF=FFFF<FE5<A,B;9F,,CFGFDECEFF:CEFC,GGDGGDCB:@,:66C6,F;,F@CC,6@<CC,C,8GGF@C;,EGE9E>GGGGCFDGGGGFGECFF9CFFEFGCCCCC
@DZ 102117
TGAGGAATATTGGTCAATGGACGAGAGTCTGAACCAGCCAAGTAGCGTGAAGGATGACTGCCCTATGGGTTGTAAACTTCTTTTATACGGGAATAAAGTGAGCCACGTGTGGCTTTTTGTATGTACCGTATGAATAAGGATCGGCTAACTCCGTGCCAGCAGCCGCGGTAATACGGAGGATCCGAGCGTTATCCGGATTTATTGGGTTTAAAGGGAGCGTAGGCGGACGCTTAAGTCAGTTGTGAAAGTTTGCGGCTCAACCGTAAAATTGCAGTTGATACTGGGTGTCTTGAGTACAGTAGAGGCAGGCGGAATTCGTGGTGTAGCGGTGAAATGCTTAGATATCACGAAGAACTCCGATTGCGAAGGCAGCCTGCTGGACTGTAACTGACGCTGATGCTCGAAAGTGTGGGTATCAAACAGGATTAGATACCCT
+
EEFDGGGGGGGGGGGGGGGGGGGGGGGGGGGGGGGGGGGGGGGGGGGGGGGGFGGDFGGGGGGGGGFCFGGFGGGGGGGGGGGGGGGGGGDGEGGGGGGDFGFGGGGGGFCGGGGGGGGGFGGGGEGDGGGGGGGGGGEFEBF:@<CFGGGGFGGGC?EFGCCGFGGG?GGGDGFCBFEEGGGGGGFEEFFGGGGC=FGGGEFGGGFFGGGGGGEBGGGGGGCGGGGDGGGGGFD8GGGGGGGGGGGGEDGGFGGFGGGGGGGFGGFFGGGGGGGFFECGGGGGGFFE98FFAGGEE9GGGGGGFFDGGGGFGGGGGGGGGGGGGEGGGGGGGGGGGGFCFF<CFDGFGFCGFF@-GGGGGGGGGGGGGGGGGGGF<GGGGGGFFGGGGGFFF9GGGGGFD7FFFGGGGGGGGGFGGGGGFGFGGFGGGGGCCCCC
@DZ 78328
TGAGGAATATTGGTCAATGGACGAGAGTCTGAACCAGCCAAGTAGCGTGAAGGATGACTGCCCTATGGGTTGTAAACTTCTTTTATACGGGAATAAAGTGAGCCACGTGTGGCTTTTTGTATGTACCGTATGAATAAGGATCGGCTAACTCCGTGCCAGCAGCCGCGGTAATACGGAGGATTCGAGCGTTATCCGGATTTATTGGGTTTAAAGGGAGCGTAGGCGGGTTGTTAAGTCAGTTGTGAAAGTTTGCGGCTCAACCGTAAAATTGCAGTTGATACTGGCGACCTTGAGTGCAACAGAGGTAGGCGGAATTCGTGGTGTAGCGGTGAAATGCTTAGATATCACGAAGAACTCCGATTGCGAAGGCAGCTTACTGGATTGTAACTGACGCTGATGCTCGAAAGTGTGGGTATCAAACAGGATTAGATACCCT
+
GGGGGGGGGGGGGGGGGGGGGGGGGGGGGGGGGGGGGGGGGG<FFFGGGGGGDFCFFD<FFGGDFGGGG<FGGGGGGGGGGGGGGGGGGEECGGGGGGGGGGGGGGGGDBFEFFFFGFGGGFFGGFFGGGGGGG9FFEFG<FFFGGG?GGFFGGCFFGGGG?GGGDGG?GGGGG;FEGGGGGDEGGG/GGGGGGGGC@ECFGFGGGGGDFFGGGGFGGGGGGG=GF7CF:GGFFFGGFEGFGGFGGGGCC@CGFFGG=EFGGGGGFGGGGGGFGFFC4FFGGGG7FA<<EEFFF@GGF;GGGGCGGGGECFE<<CFEGGGGGGGGGGGFFGGFGEFB,GGFFFCFGGFAFGF?FGFGGFGGGGFGGGGGGGGGGGGGGGGCGGGGGGGGGGGGGGGFGGGGGGGGGGGGGGGGGGGEGF9GGGGFFGGGGFCCCCC
@DZ 60318
TGAGGAATATTGGTCAATGGACGAGAGTCTGAACCAGCCAAGTAGCGTGAAGGATGACTGCCCTATGGGTTGTAAACTTCTTTTATACGGGAATAAAGTGAGGCACGTGTGCCTTTTTGTATGTACCGTATGAATAAGGATCGGCTAACTCCGTGCCAGCAGCCGCGGTAATACGGAGGATCCGAGCGTTATCCGGATTTATTGGGTTTAAAGGGAGCGTAGGCGGACGCTTAAGTCAGTTGTGAAAGGTTGCGGCTCAACCGTAAAATTGCAGTTGATACTGGGTGTCTTGAGTACAGTAGAGGCAGGCGGAATTCGTGGTGTAGCGGTGAAATGCTTAGATATCACGAAGAACTCCGATTGCGAAGGCAGCTTGCTGGACTGTAACTGACGCTGATGCTCGAAAGTGTGGGTATCAAACAGGATTAGATACCCT
+
AFEGFF8DFGGGDFGCEFGGGGGGGGGGGGGGGGGGGGGGGCFF,CFFFGGGGGGGGGFFGGGGGGGFGGGGGGGGFGGFFGGGCFCCFGDGGGGGFGFFGGFGCFFGGGGGGGFGGG7FAFGGB@F=FGGGGFFEDFGGGDFEG7FFDGCD@FFDGADGGFGFCCFCF<FG<F7@>GGGGGD7FGF@FFEGGC;@;FGEGGGGGCFC>CFGGEC<?E8FE:EFGGECCCEGF;@91EC<GF>;EE@F@FC@+DA7B>CCGEFFD?CFFGGF-@9<?:C?CGGCEAA,9,FFEGFFGGFCFGDFF<GFCDC,=CF>,GFCFGGGGF>GGFFECEE8EEFGGGGGGGE<FFFFEFFFEGGFCGGFGGFGEF@FFFFC@<D9GFFGGGGGGEGGDFGGGEGFGGGGGGGEFGGGGGGGGGGGGGF@9DGGFGFC@CCC
@DZ 13
TGAGGAATATTGGTCAATGGACGAGAGTCTGAACCAGCCAAGTAGCGTGAAGGATGACTGCCCTATGGGTTGTAAACTTCTTTTATACGGGAATAAAGTTAGCCACGTGTGGCTTTTTGTATGTACCGTATGAATAAGGATCGGCTAACTCCGTGCCAGCAGCCGCGGTAATACGGAGGATCCGAGCGTTATCCGGATTTATTGGGTTTAAAGGGAGCGTAGATGGATGTTTAAGTCAGTTGTGAAAGTTTGCGGCTCAACCGTAAAATTGTAGTTGATACTGGCGACCTTGAGTGCAACAGAGGTAGGCGGAATTCGTGGTGTAGCGGTGAAATGCTTAGATATCACGAAGAACTCCGATTGCGAAGGCAGCTTACTGGATTGTAACTGACGCTGATGCTCGAAAGTGTGGGTATCAAACAGGATTAGATACCCT
+
GGGGGGGGFGGGGGGGGGGGGGGGGGDGGGGGGGGGGGGGGGGGGGGG@BFGG8FDAFGDGGGGGGEGDFGGGFGCGGGGGGGGGGFGGEGDGFECGFGGGDGG?FFGGGFBFGFFFGGGGGFFFFE:F7F8ECFFGGGGF>7BEF7CF@GGDFCGFGFGGFGGFGGFFCCFGGFGEEDGFGGGGFEGGGCF>GGGFCEFDFEFFGGGGGGGGGGFGGGGGGGGFGFCFEGGGGFAEFBFGGGGFFEFCGFFGFCEE>FAFGGFGGGGFGGGGFFFFEBBEGEFCFE<F<GE@?,A,FE8GFFFFGGGF8F<DFGGEFCGGGGCGF:GGGGFEFGGGFGFGFCFC,F<GGGGGGE:F7GFFEC8FGGGGGGFCFGGGGGGFE<GGGGFGGGDGGGGGGGFGGGGGGGGGGGGGGGGGGGGGGGGCGGFGGGCCCCC
@DZ 14
TGGGGAATATTGCACAATGGGCGAAAGCCTGATGCAGCGACGCCGCGTGAGCGAAGAAGTATTTCGGTATGTAAAGCTCTATCAGCAGGGAAGATAATGACGGTACCTGACTAAGAAGCACCGGCTAAATACGTGCCAGCAGCCGCGGTAATACGTATGGTGCAAGCGTTATCCGGATTTACTGGGTGTAAAGGGAGCGCAGGCGGTGCGGCAAGTCTGATGTGAAAGCCCGGGGCTCAACCCCGGTACTGCATTGGAAACTGTCGTACTAGAGTGTCGGAGGGGTAAGCGGAATTCCTAGTGTAGCGGTGAAATGCGTAGATATTAGGAGGAACACCAGTGGCGAAGGCGGCTTACTGGACGATAACTGACGCTGAGGCTCGGAAGCGTGGGGAGCAAACAGGATTAGATACCCT
+
GGGGGGGGGGGGGGGGGGGGGGGGGGGGGGGGGGGGGGCFEGGGGGGGDCEGGGGGGGGGFGGGGGGGGFGGGGGGGGGGFGGGGGEFFEGGGGGGGGGGGGDFGGGFAFGGDFFGGGGGGGGG?GGCF@=F<FF>GGDGFGGGDGGGGEGFGGF&GGGF<CFGDEFDGGEGGGGGCGEGFGCFDFGGGGGGGGEGGGCCEFGGGGGD<GGGGDFGGGGFGGGFGGGGGGGDGGGGGGGGGGGGGGGCGGGGGGFFFFFCGGF=EEFGFFFFFGGGEGGG=GFFGGGGGGGGGGF=8E?GFCGGGE@GGGGFCFFC7GGGFEEE<9GGGFFGFGEDCE@F7GGFGGGEDGFFGGFGGGGFGGGGGGGGEFGGGGGGGCC@F7GGGGFEF<GGGGGGGGGGGGGGFGGGGGGCCCCC
@DZ 77512
TGGGGAATATTGCACAATGGGGGAAACCCTGATGCAGCGACGCCGCGTGAAGGAAGAAGTATTTCGGTATGTAAACTTCTATCAGCAGGGAAGATAGTGACGGTACCTGACTAAGAAGCCCCGGCTAACTACGTGCCAGCAGCCGCGGTAATACGTAGGGGGCAAGCGTTATCCGGATTTACTGGGTGTAAAGGGAGCGTAGACGGTGTGGCAAGTCTGATGTGAAAGGCATGGGCTCAACCTGTGGACTGCATTGGAAACTGTCGTACTAGAGTGTCGGAGGGGTAAGCGGAATTCCTAGTGTAGCGGTGAAATGCGTAGATATTAGGAGGAACACCAGTGGCGAAGGCGGCTTACTGGACGATAACTGACGCTGAGGCTCGAAAGCGTGGGGAGCAAACAGGATTAGATACCCT
+
FGGFGFGGGGGGGGGGEFFEEGGGGGGGGGGGGGGGGGFGGGGGGGCFCC7FFGDFEFFGGGGGGGGGGDFGGGGGGGGGGGGGFGGGCCGGGGGGCGGGD@FGGGFGGGGGGGGGFFECFGGGG4GGGGGGCFFFGGGGGCGGEGGC@C<FFGGFFGGDGGFFCGFGGFGFGGGGGGGGFGGGGGGGFGGFGFG@E8GCCGGCEGGFGDGGG<GFDFGFGGGGGGGGGGG5FGGGG<0C<GGGGGGDFGGFFFGGGDFCCGFFGGGGGFFGGEGFBEDGFGGFFCGCB,?FGGGGDFGDF@GFEGEGGGFGCGDGGDEAFE<AEFGGFEFF@FGFCGDGF@GFGGGGFCGGF@,GGGG?FFFGGGFGEEGGGGGGGGC<FFGGGGGGGFGGGCGFFFEFF<GGGFGGGFFBCC@@
@DZ 57419
TGGGGAATATTGCACAATGGGGGAAACCCTGATGCAGCGACGCCGCGTGGAGGAAGGAGGTCTTCGGATTGTAAACTCCTGTTGTTGAGGAAGATAATGACGGTACTCAACAAGGAAGTGACGGCTAACTACGTGCCAGCAGCCGCGGTAAAACGTAGGTCACAAGCGTTGTCCGGAATTACTGGGTGTAAAGGGAGCGCAGGCGGGAAGACAAGTTGGAAGTGAAATCTATGGGCTCAACCCATAAACTGCTTTCAAAACTGTTTTTCTTGAGGAGTGCAGAGGTAGGCGGAATTCCCGGTGTAGCGGTGGAATGCGTAGATATCTGGAGGAACACCAGTGGCGAAGGCGGCCTACTGGGCACCAACTGACGCTGAGGCTCGAAAGTGTGGGTAGCAAACAGGATTAGATACCCT
+
CE,CCEFGGGGGG<FGGGGFGGGGGGFDEFGF@<F@FCFGEGEDEGGGGGEGGGGGGGGGFG<FG7FFCGA<?FGGFF8C<EFFEDF,AF,,B8BFGFDF<CGCEGCGF,BB,3DCFGG?DDC+>:FFGGFG:D,>>FD<,>FBF>FFFEEGGECFGCEFGGGGF@GGG?:FGGGDEGGG@F8FGGG=C:?CGC:@CC>>;/*;CEEFE?CGGFF;@@C@,CFFBBA<G><,C>@F;FF9194DCC9=FDBCFF<,A,FFCFG7FF8CFD9G<D)FBEC389,<::EF?,B,<F@FBB@FGGFF=>4FC<CE:C?:D,<9GFGCFC,<C,E9GGF9GFFEGEEC@,,FCDFGFFEFE<CE6,GFAFFDGGFGFFFC<EEFD7GFAFGGGGGGGGGGFF<<CEFGFFEFGF9CCCCC
@DZ 93885
TGAGGAATATTGGTCAATGGACGAGAGTCTGAACCAGCCAAGTAGCGTGAAGGATGACTGCCCTATGGGTTGTAAACTTCTTTTATAAGGGAATAAAGTGAGCCACGTGTGGCTTTTTGTATGTACCGTATGAATAAGGATCGGCTAACTCCGTGCCAGCAGCCGCGGTAATACGGAGGATCCGAGCGTTATCCGGATTTATTGGGTTTAAAGGGAGCGTAGGCGGGTTGTTAAGTCAGTTGTGAAAGTTTGCGGCTCAACCGTAAAATTGCAGTTGATACTGGCGACCTTGAGCGCAACAGAGGTAGGCGGAATTCGTGGTGTAGCGGTGAAATGCTTAGATATCACGAAGAACTCCGATTGCGAAGGCAGCTTACTGGATTGTAACTGACGCTGATGCCCGAAAGTGTGGGTATCAAACAGGATTAGATACCCT
+
GGCFGGGGGGGGGGGGGGGGGGGGG@FGGGGGGGGGGGGFFGAEGGGGGGGGGGCFEGEGEEFFGGGGFG:F7FGGGFGGGGGGGGC,CFCCFFEGEFF9FC<FGGGGG?DGG@8EGGGFCFFFGGGGGGFEFFCEGGGGEEG=GDGGGFGGFDGFGGGGDFFGGGGGFFGGG=FEGGGGFG9DFFG=FEGEFFFEEFFFCGGCGEEFB?BCGFFCEGGGEC@FEGGF;CGGECGGGGGDCCB:FGG>CFCGGGGGF:CEFDGFFGGGFF@DDGGF9EGFFCCFEGGGGFF7EGFD9ECA,F@FAEGGFGFFBF:FGFGFGGGCGGEGGGFFCGGGFC,AFGGFDFGGGFFGGGGGGGGGGGGFFGGFGGGGGGGGFAFFE9GGGFCGGGGGGFGGGGGFCFFCGGGGGGGF9FFFFF<,FGFGGFGGFEF<CCCB
@DZ 18
TGAGGAATATTGGTCAATGGGCGAGAGCCTGAACCAGCCAAGTAGCGTGAAGGATGACTGCCCTATGGGTTGTAAACTTCTTTTATAAAGGAATAAAGTCGGGTATGTATACCCGTTTGCATGTACTTTATGAATAAGGATCGGCTAACTCCGTGCCAGCAGCCGCGGTAATACGGAGGATCCGAGCGTTATCCGGATTTATTGGGTTTAAAGGGAGCGTAGATGGATGTTTAAGTCAGTTGGGAAAGTTTGCGGCTCAACCGTAAAATTGCAGTTGATACTGGATATCTTGAGTGCAGTTGAGGCAGGCGGAATTCGTGGTGTAGCGGTGAAATGCTTAGATATCACGAAGAACTCCGATTGCGAAGGCAGCCTGCTAAGCTGCAACTGACATTGAGGCTCGAAAGTGTGGGTATCAAACAGGATTAGATACCCT
+
FGFGGDFGDGGGGFGGGGGFEGGGGDGGGGGGGGGGGGGGEGGFFGEFGGGGGGGGGGGCG8FFFFE8FGGFGG9EGGGGGGGGGGGGGGGFFGFFFGGGDDGGGG8FFGCEGGGGG8BFFGGGGFFGGCG9FFGGGG?FGGCCGFG:FGGGGGGGG?GC80>FGGGGG>CCGGG>EEECEGGGDGGDFCFFGGGGGGGGEFGGGGGDFGGFFGGG,8EFDGGGGGFFCFGGGGGGGGGGGF#FFGGGGGG@FGDEB5FFCCF?GFFECGGGGFGA;6GFFGGGC9:DFGGGFCGCCGE,CGGFECDGF?GEECGGGGFFFFF:F4,FE9GGCFFE@CFEFE9FFFE6GGGGFGF:CGGGGGGGGGGGFDFB8FGGGCGFF?GGFGFFGGFCGGCGGGGFCDGGGFEEGGGGGDFGGGGGGGGFCGFFDGGCCC8C
@DZ 19
TGGGGAATATTGCACAATGGGGGAAACCCTGATGCAGCGACGCCGCGTGGAGGAAGAAGGTCTTCGGATTGTAAACTCCTGTTGTTGAGGAAGATAATGACGGTACTCAACAAGGAAGTGACGGCTAACTACGTGCCAGCAGCCGCGGTAAAACGTAGGGCACAAGCGTTGTCCGGAATTACTGGGTGTAAAGGGAGCGCAGGCGGGAAGACAAGTTGGAAGTGAAATCTATGGGCTCAACCCATAAACTGCTTTCAAAACTGTTTTTCTTGAGTAGTGCAGAGGTAGGCGGAATTCCCGGTGTAGCGGTGGAAGTCGTAGATATCGGGAGGAACACCAGTGGCGAAGGCGGCCTACTGGGCACCAACTGACGCTGAGGCTCGAAAGTGTGGGTAGCAAACAGGATTAGATACCCT
+
GGGFGCGEEGFGFGGGGGGGCGGGGFGGGGGGGGGGCGFGGGGGGGGG7EFFG7<EFGGGGFGGGFEGEFGCFG<EGGGGGGGCGGGGGF<EFGGG<EFFCGC:<@DFCGGGFDGFF:FCDF7F;FCG<FBFGGGGGGGGGGFGFEGFGD6DAFECF@A'?FCEEC1E>B7CC9CEGGGGGGFFFGC9FFFCFBCFEE>EEDGGGGGFDD?8@8C=3>CFGGFFFEG<FGGGFFFC6/EGGG=FF<=@A>,AGFGGGGFG6FG=<8,,29EGGGFGGCC79GGGECECB,CDFFEE=+FB<9@+EGGFGGFFC?4,GFGGGGGGGEDGGFGFGGF@CGGGFF@FGGDEF7FGGGGGGGGGGFF8,GGGGGGEF@FFE7GGGGGGFFGGCECFGFGGGGGGFGGGGFEGGGFB8CB<
@DZ 20
TGAGGAATATTGGTCAATGGGCGAGAGCCTGAACCAGCCAAGTAGCGTGAAGGATGACTGCCCTATGGGTTGTAAACTTCTTTTATAAAGGAATAAAGTCGGGTATGTATACCCGTTTGCATGTACTTTATGAATAAGGATCGGCTAACTCCGTGCCAGCAGCCGCGGTAATACGGAGGATCCGAGCGTTATCCGGATTTATTGGGTTTAAAGGGAGCGTAGATGGATGTTTAAGTCAGTTGTGAAAGTTTGCGGCTCAACCGTAAAATTGCAGTTGATACTGGATATCTTGAGTGCAGTTGAGGCAGGCGGAATTCGTGGTGTAGCGGTGAAATGCTTAGATATCACGAAGAACTCCGATTGCGAAGGCAGCCTGCTAAGCTGCAACTGACATTGAGGCTCGAAAGTGTGGGTATCAAACAGGATTAGATACCCT
+
GGGGGGGGGGGGGGGGGGGGGGGGGGGGGGGGGGGGGGGGGGGGGGGGCGGGGGGGFGGDFGGGGGFDGGGGGGGGGGGGGGGGGGGGGFGGGGGGGGGGEDCFGGGG<FFGGGGGGGDGGGGGEFGGGGGGGGGGGGDF>GGGGGGGGFGGGGGGGGGGGGGGGGGDGGGGFG=DEGDBDFFGECFGGGGGGGGGFGGGFGGGGGGGGGGGGGGGCCGFFGGGGGGGGGGGGGGGGGGGGGGFGFGFGGGGDGEEGFGFGGGFGGGFAGGFFFFCFFGGFGGGGCFFCGGGGGFF@EFCGGGGGGGGGGGGGGGGGGFGGGGDGF7GGGGFAGFGFFE;FGGF87GGGGGFDGF:GFGGGGFCGGGGGGGGGGGGGGGEGGGGGGGFGGGGGGDGGGGGFCGGGGGEGGGGGGGGGGGGGGGGFDGGFFGCCCCC
@DZ 59379
TGGGGGATATTGCACAATGGGGGAAACCCTGATGCAGCGACGCCGCGTGGAGGAAGAAGGTTTTCGGATTGTAAACTCCTGTCGTTAGGGACGATAATGACGGTACCTAACAAGAAAGCACCGGCTAACTACGTGCCAGCAGCCGCGGTAAAACGTAGGGTGCAAGCGTTGTCCGGAATTACTGGGTGTAAAGGGAGCGCAGGCGGGAAGACAAGTTGGAAGTGAAAACCATGGGCTCAACCCATGAATTGCTTTCAAGACTGTTTTTCTTGAGTAGTGCAGAGGTAGATGGAATTCCCGGTGTAGCGGTGGAATGAGTAGATACCGGGAGGAACACCAGTGGCGAAGGCGGTCTACTGGGCACCAACTGACGCTGAGGCTCGAAAGCATGGGTAGCAAACAGGATTAGATACCCT
+
FGGGDEGGGEFFGGGGGGAFFCEGGGGEGD8DGCF9FFGGGGGGGGEEGGGFGDGGGGGEFGGGGDEEGGCFGGGGGGGGGGFG<FEEGFGGGGDEGGGGGG7=FD9,EEGGFG@FGGGGGGGGGG7CGGC,*>CF7FGGBFFGGGCGGGGEFGC<FCFCB78GGCFGGEE>GGGGEEG>F=>FGGGG>E3<FF>GGGGG/?DGFGEDEGG;GCGGD@CA==E2CEDEFGFF@BGF@EFFCCGGEFFGGGFFGFE,GF@A<F=A:F8GFGFE8<:=49=<@EACFAGFE,FB?B7GGGEFA<B7EF=EA,C,CE,B,EECGFC8+7G?GGGFEGGFCGGGGFFDGCEBEEEA99FFFFE<C,CF<@C,FGEGGGFFC+EGGGGGGGFFGGGGDCFGFEE6,GGGGFCFCC<@C@B<
@DZ 22
TGGGGAATATTGCACAATGGAGGAAACTCTGATGCAGCGACGCCGAGTGAGTGAAGAAGTAGTTCGCTATGTAAAGCTCTATCAGCAGGGAAGATAGTGACGGTACCTGACTAAGAAGCTCCGGCTAAATACGTGCCAGCAGCCGCGGTAATACGTATGGAGCAAGCGTTATCCGGATTTACTGGGTGGAAAGGGAGTGTAGGTGGCCAGGCAAGTCAGAAGTGAAAGCCCGGGGCTCAACCCCGGGACTGCTTTTGAAACTGCAGGGCTAGAGTGCAGGAGGGGCAAGTGGAATTCCTAGTGTAGCGGTGAAATGCGTAGATATTAGGAGGAACACCAGTGGCGAAGGCGGCTTGCTGGACTGTAACTGACACTGAGGCTCGAAAGCGTGGGGAGCAAACAGGATTAGATACCCT
+
FGGGGGGDFGGGGGGGGGGGGGGGGFFGGGGGC9FFFGCEGDGGG+@CFFGCFFGGGGGGGFGGGGDEFGGGGGG9FGGGGGGFCGFGGGGGGGEFCFGGFGGCGGFAFFGGDFGFGF8,FGD?GEGGGGGCDGF@>>-FFFCGGG:FFGGECF>BFFF8CFGGFGG9EBCFGGFGEGFGFFGFGGGD#CFAGGGFG>GFFGGGGGDFFFGCGFCCCFGGGFCGFGGGGGFCEFGFGFFFFG6GFGCEFGGGEGGGGGGG?GFEFGFGDGGGGGGG>;CEFFFFFDFGFGGF8GGFDFE?F?GGCF>GFFEAGGGGGFF;<GGGFAEFFCFCGGEGGFGGGGGGGGGGGFCGFF@<GGGGGGGFCGGGGFCGFFGGGDGGGGGGGGGGGGGGGGGGGGGCGGFFGGGGFGGCCC@<
@DZ 60540
TGAGGAATATTGGTCAATGGACGAGAGTCTGAACCAGCCAAGTAGCGTGAAGGATGACTGCCCTATGGGTTGTAAACTTCTTTTATACGGGAATAAAGTGAGCCACGTGTGGCTTTTTGTATGTACCGTATGAATAAGGATCGGCTAACTCCGTGCCAGCAGCCGCGGTAATACGGAGGATTCGAGCGTTATCCGGATTTATTGGGTTTAAAGGGAGCGTAGGCGGGTTGTTAAGTCAGTTGTGAAAGTTTGCGGCTCAACCGTAAAATTGCAGTTGATACTGGCGACCTTGAGTGCAACAGAGGTAGGCGGAATTCGTGGTGTAGCGGTGAAATGCTTAGATATCACGAAGAACTCCGATTGCGAAGGCAGCTTACTGGATTGTAACTGACGCTGATGCTCGAAAGTGTGGGTATCAAACAGGATTAGATACCCT
+
FFEGGFGGGFGGGGGGFGGG,CFGB@FFGFGGGGDFGGGGGGAF<EGGGGGGGFGGGGF@FGGGFGFGGGDGGFGGGGGFGGGGGG?EEGDGGGCFGG9F9EFFGFBFFF<7F8<FDGEGGGGGGFB-BFFGGGAF:FGFGGGGGGGGEF:GGFFGDEGGFGGGGG:>FGG?GGFCEGC>GFGFBC?CFF>F<BCEBEDG@FFGFC@GFGGGCFGEC>FFG>ECEFGCCCFCGGF9DGFFFGGGGGEFGGGF9GGGGGGFGFFCGGGGEFD@<GGGFFGG@EFC7FF8FFEEEFCECFEEFADGEGGGGFAAGGGGGF@AFF@FEC,GFFFFDFFFCEGFF9FFFFFCFFB,EB+8-7F@GEDGGFGFGGGFCGGGGGFEAC,GFFFGGGGEF9GCGGEFEFFFGGEDEDFGGFFFGFGFGGGGGGGFE<FCCCCC
@DZ 73274
TGGGGAATATTGCACAATGGGGGAAACCCTGATGCAGCGACGCCGCGTGGAGGAAGAAGGTCTTCGGATTGTAAACTCCTTTTGTCGAGGAAGATAATGACGAGACTAAACACGGAGGTGACTGCTGACTACGTGCCAGCAGCCGCGGTAAAACGTAGGTCACAAGCGTTTTCCGGAATTACTGGGTGTAAAGGGAGCGCAGGCGGGAAGACAAGTTGGAAGGGAAATCCACGGGCTCAACCTGTGAACTGCATTCAAAACTGTCATGCTTGAGTAGTGCAGAGGGAGGCAGAATTCCAGGTGTAGCGGTGAAATGCGTAGAGATCGGGAGGAACACCAGTGGCGAAGGCGGCCAACTGGACAAAAACTGACGCTGAGGTGCGAAAGCGTGGGGAGCAAACAGGATTAGATACCCT
+
GGGGDGGGEFFFGGGFGGGGF@FEGGGFGGFGFGGGGG+@+@FGGGGGG7CCFGGFFGGGGGGGGGG+BFFFFGGECFFG,E,,:,B+@BG<FF??,5BB9++4++C,<<=F,++3+3B@F,,C@9,3@>=F7>,/027:BBFEEC:F)5<<DF5%:<<.6<CC?=8=8C#*#C<C3@FFAGFGF><F=?,:4,C=*CB5EF=5F<23,=DF9CFE,D@7,,3,F9DFB@+8FC>=8D>C,,,,,GDF<GFD9GGF9FCGGFB,,,,,=:,,=B,,8E@,CFEC:,,F?:9FE?F<EB,<=AF@+CGF?FE,GEDGFF9EC9+EDF7GGCFF=:,FF<?GGGDGGFCCCCGGFC,FGGFC,FC,,9GGGGGGGFFCGFC,FGGGGGFFGGF8GGGFDF<FCGGFFCGGFE,@,@@-
@DZ 86712
TGGGGAATATTGCACAATGGGGGAAACCCTGATGCAGCGACGCCGCGTGAGCGATGAAGTATTTCGGTATGTAAAGCTCTATCAGCAGGGAAGAAAATGACGGTACCTGACTAAGAAGCACCGGCTAAATACGTGCCAGCAGCCGCGGTAATACGTATGGTGCAAGCGTTATCCGGATTTACTGGGTGTAAAGGGAGCGCAGGCGGTGCGGCAAGTCTGATGTGAAAGCCCGGGGCTCAACCCCGGTACTGCATTGGAAACTGTCGTACTAGAGTGTCGGAGGGGTAAGCGGAATTCCTAGTGTAGCGGTGAAATGCGTAGATATTAGGAGGAACACCAGTGGCGAAGGCGGCTTACTGGACGATAACTGACGCTGAGGCTCGAAAGCGTGGGGAGCAAACAGGATTAGATACCCT
+
GGFGGGFGGGGGGGGGGGG<FGFGGGGGGGGGGGGGGGGGGGGGGGGGGGGGGGGGGGGGGGGGGGGFGGGGGGGGGGGGGGGGGGGGGGGGGGGGGGGGGGGGGGGGGGGGGGGGGGGGGGGGGGGGGGGGGGGGGGGGGGGGGGGGGGG?GGGGG>GGGFDFGGFGFEEGGGGGGDGGG>,GGGGFGGFFGGGFEGFGGGGGGGG>EGE<GGGGGGGGGGGGGGGGGFGGGGGGBEGF@DEGGGGGGGGGGGGGGGGGGGGGGGGGFGGGGGFGCFEFGGGGGGGGGGGFGEGCGFF9GGGEGGGGGGGF7CGGGFFGFGGFEGGGGFGGGGGGGGGGGGGGGGGDGGGGGGGGGGGGFGGF@GGGGGGGGGGGGGGGGGGGGGGGGGGGGGGGGGGGGGGGGGFGFGGCCCCC
@DZ 97037
TGGGGAATATTGGGCAATGGGCGCAAGCCTGACCCAGCAACGCCGCGTGAAGGAAGAAGGCTTTCGGGTTGTAAACTTCTTTTGTCAGGGAAGATGAACAGACTGTACCTGACGAATAAGCCACGGCTAACTACGTGCCAGCAGCCGCGGTAATACGTAGGTGGCAAGCGTTGTCCGGATTTACTGGGTGGAAAGGGCGTGTAGGCGGGATTGCAAGTCAGGCGTGAAAACCAGGGGCTCAACCTCTGGCCTGCGTTTGAAACTGGAGTTCTTGAGTACTGGAGAGGTTGACGGAATTCCTAGTGTAGCGGTGAAATGCGTAGATATTAGGAGGAACACCAGTGGCGAAGGCGGTCAACTGGACAGCAACTGACGCTGAGGCGCGAAAGCGTGGGGAGCAAACAGGATTAGATACCCT
+
FG,EFEFGGGGGG8FFFGGGGGGEGGGGGGGGGGGGGGGGGGGFFGGGGGGGGG<FEGGGCECFECFGFFE:EFF9FGFFFFG9FEGFFGEGG@A,CEFF8,45,B<,?EF,EBFG<BDDC,3=7@CF@F89D<=,B++,3F,@FF+5**@*CFCFC:<<F7@53D#F<<BF&<@B8C*1;<20<CBCG:(8FFEGE5C:FGFGG9,@C:BFF7<CF<:CGFCGAGGFAGFDFEFF@C1#FBBF72,9F7CCGC<FGGGFGFF8'##@E28B,EFGAB<,EDGGGF?4+F=GGGF=DGGE?EGGGEGGGGGGGFEEGGGAFGGGGGGGGGGGFCGGGGGGGGGGGEGGGDEGF<E9F9GGGGGF<@EDGGGGGGGGGGGGF>GGGGEFCCEGGGGGGGGGGGGGGGGGECGFGCCCC<
@DZ 86988
TGAGGAATATTGGTCAATGGACGCAAGTCTGAACCAGCCATGCCGCGTGCAGGATGACGGCTCTATGAGTTGTAAACTGCTTTTGTACGAGGGTAAACGCAGATACGTGTATCTGTCTGAAAGTATCGTACGAATAAGGGTCGGCTAACTCCGTGCCAGCAGCCGCGGTAATACGGAGGAGTCAAGCGTTATCCGGATTTATTGGGTTTAACGGGTGCGTAGGCGGTTTGATAAGTTAGAGGGGAAATTTCGGGGCTCAACCCTGAACGTGCCTCTAATACTGTTGTGCTAGAGAGTAGTTGCGGTAGGCGGAATGTATGGTGTAGCGGTGAAATGCTTAGAGATCATACAGAACACCGATTGCGAAGGCAGCTTACCAAACTATATCTGACGTTGAGGCACGAAAGCGTGGGGAGCAAACAGGATTAGATACCCT
+
CGAEGGDGFEGF<,CCFGGG<FGCGGG6EEGF<CFGGGGGGGGGGGGGGCDAEG,AFDGGG:?FGFG9EF<F,EFCF9C=FDAEEFECD?FEGCFE?FGC:BFD9?754AEFGAAF5,A?FEE<F??FGFFE+B,DCB<FD8FEC+C<>;,=>>+C+3>EGGG,>8FC*FF9@F76>:<:#C<?7CCE<DCCF=C3?:AAA=7F:?)F@><0<=4418:/8=7@EFF7/3,6A97<@C3#3&#@FF@-@+=GFB?:B+,@3,988FFF8F>,,,,FEA9<GGGFA,,8,,,A99,A,A+CF7>BE+DGGE<FFCC,,C:FFGEFC@@,EFGGGFGGGFGFDCFFFC,@CE9GEFCFGDECGDFDFGFFFFFEE;<EF@<ACGFE@C9GEF@FDDF,EDF8@GEFGGGGGFEFGGGGGFFEFFGGGGGGFFGCCCCC
@DZ 98086
TGGGGAATATTGCACAATGGGGGAAACCCTGATGCAGCGACGCCGCGTGAAGGAAGAAGTATCTCGGTATGTAAACTTCTATCAGCAGGGAAGACAGTGACGGTACCTGACTAAGAAGCCCCGGCTAACTACGTGCCAGCAGCCGCGGTAATACGTAGGGGGCAAGCGTTATCCGGATTTACTGGGTGTAAAGGGAGCGTAGACGGTGTGGCAAGTCTGATGTGAAAGGCATGGGCTCAACCTGTGGACTGCATTGGAAACTGTCATACTTGAGTGCCGGAGGGGTAGGCGTAATTCCTAGTTTAGCGGTGAAATGCGTAGATATTAGGAGGAACACCAGTGGCGAAGGCGGCTTACTGGACGGTAACTGACGTTGAGGCTCGAAAGCGTGGGGAGCAAACAGGATTAGATACCCT
+
@FFEFCFGGCGGGGGFGGFFGGGGGFGGGDFGGGGGGGFGG7CCFGGGGGGGGGGGGGFCFGFAFFGFBFGGFGGFGFGGGGFGCGGGFGGGDGG8FA9FGGGGGGAFGGGGGGGGGCDF7=CFC@FGGFGGGGFFBCE+BFEGGGEGG78FFGGGGF:C-<CGFG7FFFFFBF>E/=CF>GF97<<FF9F<FFDFD+?B>*CEFC>CGFE577>CFC@E9EFFGCF>=CC?CFBFDFCFGD=99F:FFGFDFG7B<E@CGGECCGGGFGGF8=FCDF@EFGCEEB87@A5,?5AD<A,F8E4@>F@,A<GFGFE@,FFGGGGE<F<C,?FA,C8AGGFCC7CGFF@CEGGGGGFFGF+7DC,C,6@C,@<DGGFFFGGFFFEGGGGGGGGGGGFC@DF9FFEFFEGGFAFCCCCC
@DZ 96189
TGGGGAATATTGCACAATGGGGGAAACCCTGATGCAGCGACGCCGCGTGGAGGAAGAAGGTCTTCGGATTGTAAACTCCTGTTGTTGAGGAAGATAATGACGGTACTCAACAAGGAAGTGACGGCTAACTACGTGCCAGCAGCCGCGGTAAAACGTAGGTCACAAGCGTTGTCCGGAATTACTGGGTGTAAAGGGAGCGCAGGCGGGAAGACAAGTTGGAAGTGAAATCCATGGGCTCAACCCATGAACTGCTTTCAAAACTGTTTTTCTTGAGTAGTGCAGAGGTAGGCGGAATTCCCGGTGTAGCGGTGGAATGCGTAGATATCGGGAGGAACACCAGTGGCGAAGGCGGCCTACTGGGCACCAACTGACGCTGAGGCTCGAAAGTGTGGGTAGCAAACAGGATTAGATACCCT
+
GGGGGGGGGGGGGGGGDFDF@F@CFGFAFGF@<FFGGGGGEGGGGCFGGGGGG:FGGGGGFGCGGCEF7C@<FCFFFDGGG?F<BFDFGGGEFEFGGGFGGGGGGGGFGGGGFDC=BEDGGGGEFCFFFDCF75CECF@FDFG@FG>FFGGDGCC&>>EFGGGGFGGGGGGGGGGGE<@FDCGGGGCGA?FGGFD@FFGGGGGGGGGF?8C+7GFFDCFCFFFGGG4CDFGFGGGFFFGD@>;FFFGGCDFDCC:9FF<CFGGDGGGGGFGGFFA9F:D<CE5=CEGDGEE<EECF:GGGGEF>+77FGGF<:C@DGFFGGEEGGGEEFFGGFFE-EGEFEC@<E:@CDGF<ACFFFCECEC8;AFGFCGGGGGFEE:>GGCFE9FCGF9GGGFGFCC<CF@CF<DFFDGFCCCCC
@DZ 97769
TGGGGAATATTGCACAATGGGGGAAACCCTGATGCAGCGACGCCGCGTGAAGGAAGAAGTATCTCGGTATGTAAACTTCTATCAGCAGGGAAGATAGTGACGGTACCTGACTAAGAAGCCCCGGCTAACTACGTGCCAGCAGCCGCGGTAATACGTAGGGGGCAAGCGTTATCCGGATTTATTGGGTTTAAAGGGAGCGTAGGCGGACGCTTAAGTCAGTTGTGAAAGTTTGCGGCTCAACCGTAAAATTGCAGTTGATACTGGGTGTCTTGAGTACAGTAGAGGCAGGCGGAATTCGTGGTGTAGCGGTGAAATGCTTAGATATCACGAAGAACTCCGATTGCGAAGGCAGCTTGCTGGACTGTAACTGACGCTGATGCTCGAAGGTGTGGGTATCAAACAGGATTAGATACCCT
+
CDEFGDEG99CFFGGGGGGGGGGGGGGGFGGGGGGGFGEGGGFGGGGGGFGGGGGEGGGGGGGGGGGGGGGGGAFGGGGGGGGCEFFGGGGGGGFGDEFGGGDGGFGGFGGGGGGGGGGGGGGGDDCGGGGGGFGGGGGGGDFFGGGGGGGGCFGFC<FEGFEEF>FGFCFCGG7FGGFGFFGFEFEC:EFCFGGFEGGGEGEFFG:::FFFBDEFGGGGGGFGGGCECFGGGFGDDEFGGGGDDGGFFGGGDEECGC7=CGGGFGGDFFCGGGGGCGGGGFFEEFEGGGF<B<BDGGGGFGGCGEEFCFFEGFE8FAGGF;DA9FEFGFFFCFFB7GFCGEEGGGGGGGDGGGGGGFCFGGGEFCC,EECDGFC,FEEFC<GGGGGGGGGGGGGGGGGGGGFGGGFAF<GCCCCC
@DZ 31
TGGGGAATATTGCACAGTGGGGGAAACCCTGATGCAGCGACGCCGCGTGGAGGAAGAAGGTCTTCGGATTGTAAACTCCTGTTGTTGAGGAAGATAATGACGGTACTCAACAAGGAAGTGACGGCTAACTACGTGCCAGCAGCCGCGGTAAAACGTAGGTCACAAGCGTTGTCCGGAATTACTGGGTGTAATGGGAGCGCAGGCGGGAAGACAAGTTGGAAGTGAAATCCATGGGCTCAACCCATGAACTGCTTTCAAAACTGTTTTTCTTGAGTAGTGCAGAGGTAGGCGGAATTCCCGGTGTAGCGGTGGAATGCGTAGATATCGGGAGGAACACCAGTGGCGAAGGCGGCCTACTGGGCACCAACTGACGCTGAGGCTCGAAAGTGTGGGTAGCAAACAGGATTAGATACCCT
+
GGGGGGGGGGGGGGGGGGFGGGGGGGGGGGGGGGGGGGFGGGGGGGGGGGGGGGGGGGG?FGGGGGGGGGGGGGGGFGGGGGGGGGGGGGGGGGGGGGGCGGGDGGGGFGGGFGGGGF?FGGGDGGGGGGGGFFGFGGGGGFGGGGDGGGGCFFGGCGGFGGGGGGGGFGBGFGGGGGGGGGGGGGGGGGFFCGGGDG;EGGGGGGGFFGGGGGGGGGGFGGGGGGGFFGGGGGGGGGGGGGGGFGGGGGGEEGGCGGGGGGGFGFCGGFGGGGFGGGGGGGGGGGGGGFGFFFECGGGGGGGGGGGGGGGFGGGGGGFGGGGEFDGGGGGFGGGGFGGGGGGGGGGGGGGFFGGGGGGGGCGGFGGGGGGGGGGGGGGGGGGGGGGGGGGGGGGGGGGGAGGGGFGGGGGCCCCC
@DZ 94919
TGAGGAATATTGGTCAATGGACGAGAGTCTGAACCAGCCAAGTAGCGTGAAGGATGACTGCCCTATGGGTTGTAAACTTCTTTTATACGGGAATAAAGTGAGCCATGTGTGGCTTTTTGTATGTACCGTATGAATAAGGATCGGCTAACTCCGTGCCAGCAGCCGCGGTAATACGGAGGATCCGAGCGTTATCCGGATTTATTGGGTTTAAAGGGAGCGTAGGCGGGTTGTTAAGTCAGTTGTGAAAGTTTGCGGCTCAACCGTAAAATTGCAGTTGATACTGGCGACCTTGAGTGCAACAGAGGTAGGCGGAATTCGTGGTGTAGCGGTGAAATGCTTAGATATCACTAAGAACTCCGATTGCGAAGGCAGCTTACTGGATTGTAACTGACGCTGATGCTCGAAAGTGTGGGTATCAAACAGGATTAGATACCCT
+
GGGGGGGGGGGGFFGGGGGGGGGGGGGGGGGGGGGGGGGGGGGFGGGGGGGGGGGGGGGGGGGGGGGGGGGGGGGGGGGGGGGGGGGGGGGGGGGGGGGGGGGGGFFEGGGGGGGGGGGGGDDFGFGGGGFFGGFGFG>GGGFGEGGGGGGGG@GGGFCFDFGGGGGGGGGGG@GGGGGGGGGGGGGGGG<CFGEGEEFGGGGGGGGGGGFFGGGFGGGGGGGGGGGGFG9CFFGGGGGG9GGGGGFGGGGGGGGGGFFGGDGGGFGF?GGGGGGFEDGGEGGDEFF8GFGFDE=9E;AGGGGGGFEGFGGFGGGGEGGGGGGGEEFGGGGGGGFGGGGGGFFDCGGGGGFGFCC7GGGDGGGGGEGFDFGFGGGFGGGGGGGGGFGGGGGGGGGGGGGGGGGGGGGGGGGGGGGGGGGGGGGGGGGGFGGCCCCC
@DZ 81529
TGAGGAATATTGGTCAATGGACGAGAGTCTGAACCAGCCAAGTAGCGTGAAGGATGACTGCCCTATGGGTTGTAAACTTCCTTTATACGGGAATAAAGTGAGCCACGTGTGGCTTTTTGTATGTACCGTATGAATAAGGATCGGCTAACTCCGTGCCAGCAGCCGCGGTAATACGGAGGATTCGAGCGTTATCCGGATTTATTGGGTTTAAAGGGAGCGTAGGCGGGTTGTTAAGTCAGTTGTGAAAGTTTGCGGCTCAACCGTAAAATTGCAGTTGATACTGGCGACCTTGAGTGCAACAGAGGTAGGCGGAATTCGTGGTGTAGCGGTGAAATGCTTAGATATCACGAAGAACTCCGATTGCGAAGGCAGCTTACTGGATTGTAACTGACGCTGATGCTCGAAAGTGTGGGTATCAAACAGGATTAGATACCCT
+
GGGGGGGGGGGGGGGFGGGGGGGGGFGGGGGGGGGGGGGGGGGGGGGGGGGFFGGGGGFGEGFGFEGGGGGGGGGGGGGGGGGGGGGGGGG8@FFGDFGGGFGFGGDFGGGGG8FGFGGGGGGGGGGGGGGGGGGGGGGGGGGGGGGGGGFGGGGGGGGGGFGG>CGG?GF@FGGGG>FG>GGGFFECFFGGGGGGGGGGGFGGGGGE.FFFGGGFGGGCGDGDGFGEGGEFFGGFGFGGFDFDGGEFFFGFGGGG<8=FGGGCGGGGGFGGG@A<AAFGGGGDFEFFEGGGGGGFAGGGGF?FCGGGGGGFFB+GGGGGGGGGGGGGFGFGGGGFF9GGGGGGGGGFGGGGGGGEGGGGGGGGGFFCGGGGGGGGGGGGGGGFGGGEGGGGGGGGGEGCGGGGGGGGGGGGGGGGGGGFFF9GGEFGGGGCCCCC
@DZ 34
TGAGGAATATTGGTCAGTGGGCGAGAGCCTGAACCAGCCAAGTAGCGTGAAGGATGACTGCCCTATGGGTTGTAAACTTCTTTTATAAAGGCATAAAGTCGGGTATGCATACCCGTTTGTATGTCCCGTATGAATAAGGATCGGCTAACTCCGTGCAAGCAGCCGCGGTAATACGGAGGATCCGAGCGTTATCAGGATTTATTGGGTTTAAAGGGAGCGTAGGCGGACGCTTAAGTCAGTTGTGAAAGTTTGCGGCTCAACCGTAAAATTGCAGTTGATACTGGGTGTCTGGAGTAGAGTAGAGGCAGACGGAATTCGTGGTGTAGCGTTGAAATGCTTAGATATCACGAAGAACTCCGATTGCGAAGGCAACCTGCTGGACTGTAACTGACGCTGATGCTCGAAAGTGTGGGTATCAAACAGGATTAGATACCCT
+
<CFFFEFEFFGGG6CEFFFFCFGDCFEFGGGC,CC,E@DF,CCCE<@@@,:FECFFEFFFF@EGGGFGGFEGGGFECEFAAFDGFFGFEFF,4C,CCBF9@BG<:,,A<CE,B,CFFGG,CFGF,<E:==,BEE<DFFFC<FECCF@,DF9,BFGD+,CDCEF8C7<@F@:5<>B7B<<>-:58>F:?=FC7F#@#),>94CC<@FFE?FFFEE>>5CDDECE9C=3<EDEGG=<8CC:@1?FGD6=<<FFGFGCECB><CAE@C9EDF>::<@:AF<5:3<FCF@+,,B,A9,,5,,,,FE=,<7DEEFAE=F:>7C,48BFB=>,,,,E?C?BFFDCGGFCDCF@C<AEE8CBE@CGC7EFA,@6DDE?FCGGCE9EEGFE<FFCBCB;@CFEECB:DFFGGDFGFDGGFEFGE8FCCCE@C,FGCDCCCCC@C
@DZ 61255
TGGGGAATATTGCACAATGGGCGCAAGCCTGATGCAGCGACGCCGCGTGCGGGATGACGGCCTTCGGGTTGTAAACCGCTTTTGATCGGGAGCAAGCCTTCGGGTGCGTGTACCTTTCGAATAAGCCCCGGCTAACTACGTGCCAGCAGCCGCGGTAATACGTAGGTTGCAAGCGTTATCCGGAATTATTGGGCGTAAAGGGCTCGTAGGCGGTTCGTCGCGTCCGGGGTGAAAGTCCATCGCTTAACGGTGGATCTGCGCCGGGTACGGGCGGGCTGGAGGGCGGTAGGGGCGACTGGAATTCCCGGTGTAACGGTGGAATGTGTAGATATCTGGAAGAACACCAAGGGCGAAGGCAGGTCTCTGGGCCGTTACTGACGCTGAGGAGCGAAAGCGTGGAGAGCGAACAGGATTAGATACCCT
+
GFCEGDGFGGFGGGGG,EDGGGEGGGG8DAFCFFGGDGC7C:FEEGGGFG>ECGG7FFEDGGGGGFGGCE+@FEGGAFDD:BEFGCF7:FEDBECF+>FDGCFEG@+@F7<,@EG9E>F7CEC,=>,@FE771>DFGDFGGGGF9FGGFDCCD77*4<AFFGG9C0#(=CCCFFG9C:;C9CC098CGG>C:;FEEEGGF>CE>DFCC?CDECECC=/CGGG=8C1C#FE89:C?6<9<<CD5CF=<CEGFF?:#<<CFGCCFCFD:FGDEFFFGDBC<EC.FCC8+F>7B@+C@<AFFF?:7>>FECFGGEE@DFCFGCBFGFFGGCEAF<C,C<?CE,6FE<,E:@CEFB,9FFGFDG@C@FDEFB@,F6@CEDGCGFFFFECCFDBA@CGGFF<FE,CB@B<<@FC9FFGFGGFE@8,A6
@DZ 52535
TGAGGAATATTGGTCAATGGACGAAAGTCTGAACCAGCCAAGCCGCGTGAAGGATGACTGCCCTCTGGGTTGTAAACTTTTTTTATACGGGCATAAAGTGAGGCACGTGTGCCTTTTTGTATGTACCTTATGAATAAGGATCGGCTACCTCCGTGCCAGCAGCCGCGGTAATACGGAGGATCCGGGCGTTATCCGGATTTATTGGGTTTAAAGGGAGCGTAGGCGGACGCTTAAGTCAGTTGTGAAAGTTTGCGGCTCAAGCGTAAAATTGCAGTGGATACTGGGGGGCGTGAGTGCAGGAGAGGCAGGCGGAATTCGTGGTGTAGCGGTGAAAGGCTTAGAGATCACGAAGAACACCGATGGCGAAGGCAGCCTGCTGGACTGTAACTGACGCTGATGCTCGAAAGTGTGGGGAGCAAACAGGATTAGATACCCT
+
GGAGGEGGGGG9EFFGGGGGFEGG7F7@CFGGEFGGGGFGC@,,@FFGG:FEGG9FGE,C<,6E,:EF?C,+8CF,65<,CF:7:C@5EF:+>=A?FG?E@<4<+,4A,:+,<EFF,=F,,BE<?EF,BE,8D,5C9<<A:DFGG<B,<CA<3@+@<<<+,<<<<CEG<>FG@3>88FE8;FC,#<78EB<1F@ECC2,,35FF?23:C,FCF9;EGCE>>EEDF>?8C89@30D?D,@(GGFCFCF@0,8@,'@#@+F<#:/>F,GFAGFD7:F9FC<F7CCF@+A,,<GGDB9,,9@,GFFFB++7C:GGGGEFB,CDDFGF7GCCFCGGFA,E<,GFGF,FCC:<FC,FFBB,:B9,C,GFGGFEFE,@@,8?F9GGGF<E9DGGGGGGGGGGGFF8F@GGGFF7GGGGF9FCGGGGGGGGFAAGGGGCCCCC
@DZ 37
TGGGGAATATTGCACAATGGGGGAAACCCTGATGCAGCGACGCCGCGTGGAGGAGGAAGGTCTTCGGATTGTAAACTCCTGTTGTTGAGGAAGATAATGACGGTACTCAACAAGGAAGTGACGGCTAACTACGTGCCAGCAGCCGCGGTAAAACGTAGGTCACAAGCGTTGTCCGGAATTACTGGGTGTAAAGGGAGCGCAGGCGGGAAGACAAGTTGGAAGTGAAATCTATGGGCTCAACCCATAAACTGCTTTCAAAACTGTTTTTCTTGAGTAGTGCAGAGGTAGGCGGAATTCCCGGTGTAGCGGTGGAATGCGTAGATATCGGGAGGAACACCAGTGGCGAAGGCGGCCTACTGGGCACCAACTGACGCTGAGGCTCGAAAGTGTGGGTAGCAAACAGGATTAGATACCCT
+
GGGFGBFGFGGGGGGGGGFGGGGGGGGGGGFGGGGGGGEGGGGGGGGGGCEGGGGGGGGGGGGGGGGGGGGGGGGGGGGGGGGGGGGGGGGGGGGGFFGGGGGGGGGFGFGGGGGGGGGGGGGGGEFGGG@G:7CGGGGFGGGGGGGGGGGGGGGGEGG9=GGGGGGGGGGGGGGGDF<CF>GGGGGGGFGFGGGGGCGGGGGGGGGGFEECFGGGGGGGGGGGGGGGGGGGGGGG<GGFFGGGGGGFGGGFFGGGGFGGGGGFGGFGGFGGCFGGGEBDFGGGF7DGGGGGGFCGGE@GGGGGGGGGGFGGFGFGFGGGGGGGGGGGGGGGGGGGGGGGGGGGGGGGGGGFGGGGGGGGCFF,9GGGDGGGGGGGGGFFEGGGGGGGGGGGGGGGGGGGGGGGGGGGGGGCCCCC
@DZ 56484
TGAGGAATATTGGTCAATGGACGAGATTCTGAACCAGCCAAGTAGCGTGAAGGATGACTGCCCTATGGGTTGTAAACTTCTTTTATATGGGAATAAAGTATTCCACGTGTGGGATTTTGTATTTAACATATGAATAAGGATCGGCTAACTCCTTGCCAGTAGCCGCTGTAATCCGGATGATCCGAGCGTTATCCGGATTTATTGGGTGTAAAGGTAGCGTAGGCGGGTTGTTAAGTCATGTGTGAAAGTTGTCGGCTCAACCGTAAAATTGCAGTGGAGACTGGCGACCTTGAGTGCACCAGAGGGAGGCGGAATTCGCGGTGTAGCGGTGAAATGCTTAGATATAACGAAGAACTCCGATTGCGAAGGCAGCTTACTGGAGTGTAACTGACGCTGATGCTCGAAAGTGTGGGTATCAAACAGGATTAGAGACCCT
+
<CAAE@FFGGGGFFEAFF,EEGG>FG,CC,6FEGGGF8-<CFGDGA:FFGF9FFGFEFGGGFFGGGA@,CFGGGGFA9AF9FFG,EF<FF8,FEE9CCCFEGGFFF>?=C<F+B?FGG94,C,5<,<<@E<A,<5@FC,<9E+4@FF=EC,A,,,,,,,:9EGF+@+8BFA,,@FEG++8>FE,>@C75CCFFFE#6>FFBC;,>><#CF;CC=4,/,68;<92=::;39>><F><FC#,FFA$3>;?@0%(?BE8CC>>7EAFDDCD>9@FGDC,;C,DEF:@+,BAF<FF@,A?4:,,,?F?:++??AC,?@+78++E9,GDC7GGFF9F9E<D@6EECAF@C,@DGF<EECGECFC6+@B6,C,FFCFCE,GGF@EC;,EC9E<,,;;EGGFFC:7GDCFC,8GGGGFGGEA<ADC;,FCGGFFF@@,CCCCC
@DZ 68608
TGGGGAATATTGCACAATGGGGGAAACCCTGATGCAGCGACGCCGCGTGAAGGAAGAAGTATCTCGGTATGTAAACTTCTATCAGCAGGGAAGATAGTGACGGTACCTGCCTAAGAAGCCCCGGCTAACTACGTGCCAGCAGCCGCGGTAATACGTAGGGGGCAAGCGTTATCCGGATTTACTGGGTGTAAAGGGAGCGTAGACGGTGTGGCAAGTCTGATGTGAAAGGCATGGGCTCAACCTGTGGACTACATTGGAAACTGTCATACTTGAGTGCCGTAGGGGTAAGCGGAATTCCTAGTGTAACGTTGAAATGCGCAGATATTAGGAGGAACACCAGTGGCGAAGGCGGCTTACTGGACGGTAACTGACGTCGAGGCTCGAAAGCTGGGGGCGCAAACAGGATTAGATACCCT
+
AE6F7:F<FFFECFGGGGFFGG7E:FC<F<FFA,-;;@FGGFBFGGGGGGGGGFGFGECFFFF9,E,8,B8,BBEFE<FDE<9FFDC@C4FC@EGA<E9F,BCCFGGGA,4,:BF<DFG8ACGGGGGCFGGGG<8CFEC<F<@73:**55*<@EGFC:<><CCE<;*A3/<3@EF.3$@A;26FCCCF:2CECFG5*:E4ECAGEGGGGGGF;=;5?3A,@)AFDFF788FE7CDCGFEFG@@C+@C7><-@B.=@EDC?@FCFF#:+.GGDC>+++6D-?AECCC4+DGFE=GFFB?4,F9?,,+B,-E9FFF+7F<,4C,,9FCC:9?B?FEC?FGFFC6@C,8,:7+,,C,,CECCFC@FGGGE@@8+CFC@6,C@FECF9C,@B+7F@B@+F,<FC@E9C<C<CEC,8C8<A
@DZ 40
TGGGGAATATTGCACAATGGGCGAAAGCCTGATGCAGCGACGCCGCGTGAGCGAAGAAGTATTTCGGTATGTAAAGCTCTATCAGCAGGGAAGATAATGACGGTACCTGACTAAGAAGCACCGGCTAAATACGTGCCAGCAGCCGCGGTAATACGTATGGTGCAAGCGTTATCCGGATTTACCGGGTGTAAAGGGAGCGCAGGCGGTGCGGCAAGTCTGATGTGAAAGCCCGGGGCTCAACCCCGGTACTGCATTGGAAACTGTCGTACTAGAGTGTCGGAGGGGTAGGCGGAATTCCTAGTGTAGCGGTGAAATGCGTAGATATTAGGAGGAACACCAGTGGCGAAGGCGGCTTACTGGACGATAACTGACGCTGAGGCTCGAAAGCGTGGGGAGCAAACAGGATTAGATACCCT
+
EFFEGGGFGFGGGGGGGFGGGGGGGGGGGGGGGGGGGGGGGGGEGGGGGGGGGGCFGGGFGGGGGGGGGGGGGGGGGGGGGGGGGGGGGGGGGGGGGGGGGGEGGGGGGFGGCFGGGGGGGGGGGGGGGGGGGGGGGGGGGGGGDGGGGG7@FGGGGFGGGGGGGGGGFGGGGG<GGGGGGGDGGGCEFGGGGGGGGGGGGGEEGGC<DEEGGGGGG.EFFGGGGGGGGGGGGGGGGGGGGGDFGGG59EGF?FGGG<FFFCC4<FFGGFFGGGF>:GEF7GFFEGCGGGGGGGGFE?,GGGGGGGGGGGGGGGGGCGFGGFFGGGFD<CGGGFFFGGGF>GGGGGEEGGFFGGGGGEGFGGGGGGGGGGGGGFFFCGGF@CE<7FFECDGGGGGGFCGGGGGGFFGGFFE@CCCC
@DZ 41
TGGGGAATATTGCACAATGGGGGAAACCCTGATGCAGCGACGCCGCGTGAGCGAAGAAGTATTTCGGTATGTAAAGCTCTATCAGCAGGGAAGAAGAATGACGGTACCTGACTAAGAAGCACCGGCTAAATACGTGCCAGCAGCCGCGGTAATACGTATGGTGCAAGCGTTATCCGGATTTACTGGGTGTAAAGGGGGCGCAGGCGGTGCGGCAAGTCTGATGTGAAAGCCCGGGGCTCAACCCCGGTACTGCATTGGAAACTGTCGTACTAGAGTGTCGGAGGGGTAAGTGGAATTCCTAGTGTAGCGGTGAAATGCGTAGATATTAGGAGGAACACCAGTGGCGAAGGCGGCTTACTGGACGATAACTGACGCTGAGGCTCGAAAGCGTGGGGAGCAAACAGGATTAGATACCCT
+
GGGGGGGGGGGGGGGGGGGGGGGGGGGGGGGGGGGGGGGGGGGGGGDGGCGGGGGG,FGGGGGGGGGGGGGGGGGGGGGGFGGGGGFFGGGGGGGGFGGGGGGGFGGGGGGGGEGEGFEGGGGGGG?GGG@GGE@EGGGGGGGGGGGGGGGGGGGDFCGGG=GFGFFFG=GGGGGGGGGGCFG8FGFEBBFFCEFGGGGGGGGGGGGGGGGDEE<FGGGGFGGGGGFGGGGGGGGGEGGGGGGGFGGGC;GGGGGGGGGGFGGFGGDFGFGGGGG:FAGGGGGFGGGGGGGFEFF9<FFE9GGGGGGGGGGGGGGGGGGGGGFCGGGGGGFGGGGGGGGGGDGGGGGGGGGGGFGGGGDGGGFEGGGGGGGGGGGGGGGFEGGGGFCFGGGFGGGGGGGGGGGGFFECGGGFCCCCC
@DZ 102045
TGGGGAATATTGCGCAATGGGGGAAACCCTGATGCAGCAACGCCGCGTGAGTGAAGAAGTATTTCGGTATGTAAAGCTCTATCAGCAGGGAAGAAGAATGACGGTACCTGACTAAGAAGCACCGGCTAAATACGTGCCAGCAGCCGCGGTAATACGTATGGTGCAAGCGTTATCCGGATTTACTGGGTGTAAAGGGAGCGCAGGCGGTGCGGCAAGTCTGATGTGAAAGCCCGGGGCTCAACCCCGGTACTGCATTGGAAACTGTCGTACTAGAGTGTCGGAGGGGTAAGTGGAATTCCTAGTGTAGCGGTGAAATGCGTAGATATTAGGAGGAACACCAGTGGCGAAGGCGGCTTACTGGACGATAACTGACGCTGAGGCTCGAAAGCGTGGGGAGCAAGCAGGATTAGATACCCT
+
FGGFGEGGGGGGGGGGGGGGGGGGGGFFEFGGGGGGGGGGGGGGCGGGGGGGFFGFGGGGGGFGGGGGGGGGFGGFFCFGGGGGGGGGGGGGGGG8BB9FC9CGFGGGCFGGGGCDFDFGGGGGGGGGGFFBDF7DF@=D><:>FFEGGCGCCC;FBDFFCCFBFEE>GGECCGGGAFGEGGGGGGGGFGFGGGGGFFCGGGFGGGF@FCCFEGFFC?CGGGGFGFFEGGGDGGGGGGGGGGGGGFF<GFGF=:C?<FDCGFDF?FGFGFFGGGGFCCGGGGGFGGGGGGGGGFGGGGDEAFGGGGGGGGGGGGEFF@GGFGGGGGGGGFCFGGGGGGGGGGGGFGGGGGGGGGGGGFF@GGFFFGFFFGGGEGFGGFGGGGGGGGGGGGGGGGGGFFDEFGGGGGGGGGEFCCCCC
@DZ 43
TGAGGAATATTGGTCAATGGACGAGAGTCTGAACCAGCCAAGTAGCATGAAGGATGACTGCCCTATGGGTTGTAAACTTCTTTTATCCGGGAATTAAGTGAGCCACGTGTGGCTTTTTGTATGTACCGTATGATTAAGGATCGGCTACCTCCGTGACAGCAGCCGCGGTAATACGGAGGATTCTAGCGTTAACCGGATTTATTGGGTTGAAAGGGAGCGTAGGCGGGTTGTTAAGTCAGTTGTGAAAGTTTGCGGCTCAACCGTAAAATTGCAGTTGATACTGGCGACCTTGAGTGAAACAGAGGTAGGCGGAATTCGTGGTGAAGCGTTGAAATGCTGAGATAGCACGAAAAACTCCGATTGCGAAGGCAGCTTAATGGATTGTAACTGACGCGGATGCTGGAAAGTGTGGGTATCAAACAGGATTAGATACCCT
+
<<<E<E8,@@CACFCFGFD,A,@:F:+C,,C,CFGGD<DE<FGCE<,C<6,6CF<FGGGFCEFFC,C@8EFGG?FD<,<EEFCFFG<<C:>F+C,,?CFF,B,?8FDAE<DG+B,EEE7F,,<AF9?++B,B<,C,CEA=AFCEC+>,,33,36@+BFF,36,@:::CFD7C,,***5>F,D,,,<,*6<<*3<FE<,F>9?5,?C8@#??90CCCG*=EB:;<*/CEAD;FF8@ACCCF9FCFF0<8@<<1-=EG<5GDFCCF<DDF??F9:=349ECC9EFD:,7,A,EE>CC9,99,,E,9,+F:+<C,+,4+,<E,9?,,88,C,EGFE<:,<6,,:4,B,CB7,C<,,,+,6,,B+B,CFC,<<@;,C<,C,@E,E,<6@FC,@@:666,@<,@<<,?CFEB,@@C,C9CFCFECC,,C,,,EFEC86,8-
@DZ 44
TGGGGAATATTGCACAATGGGGGAAACCCTGATGCAGCGACGCCGCGTGAAGGAAGAAGTATCTAGGTATGTAAACTTCTATCAGCAGGGAAGGTAGTGACGGTACCTGACTAAGAAGCCCCGGCTAACTACGTGCCAGCAGCCGCGGTAATACGTAGGGGGCAAGCGTTATCCGGATTTACTGGGTGTAAAGGGAGCGTAGACGGTGTGGCAAGTCTGATGTGAAAGGCATGGGATCAAACTGTGGACTGCATTGGAAACTGTCATACTTGAGTGCCGGAGGTGTAAGCGGAATTCCTAGTGTAGCGGTGAAATGCGTAGATATTAGGAGGAACACCAGTGGCGAAGGCGGCTTACTGGACGGTAACTGACTTTGCGGCTCGAAAGCGTGGGGAGCAAACAGGATTAGATACCCT
+
CE8EEB7CFF@FFEEF<CC@DDECGGCE7CFEAECCFGGG>FD:@FEC7@DGFGGFFFC<<FE,C?CCFFGEFF<EF<ECF?<ECF,:<+?,?FFGGG8FGG+C@:CECFGFAFGG9ECF?C:>CEGGGFFF7FCF@9F7>>8F+5@@*@BB,DFDFCC>7<FEFFC7*1<CC:<:B7FE9>F9+24:*>,>9,C****/68412:A5/5;54<,%:5#3@FCCG7><5,,,@,:,3,=3,F===@8GF;:6,@,C,FAEGFFC:;DC,,FFCFFCEEFF@EC,?=F8C8?<B=CB,B<EEE=7EECAE<E,7@,+=?<CGFGF<<FEFCFE?=<<8F@8,:CF@B6:7FGGGFFC6,EFF:<9CCC9<EFC+668++C,8FFFB@CCCGFCC;9@<AGFGFFGF,CGFAC68,6@
@DZ 63137
TGGGGAATATTGCACAATGGGGGAAACCCTGATGCAGCGACGCCGCGTGAGCGAAGAAGTATTTCGGTATGTAAAGCTCTATCAGCAGGGAAGAAGAAATGACGGTACCTGACTAAGAAGCGCCGGCTAAATACGTGCCAGCAGCCGCGGTAATACGTATGGTGCAAGCGTTATCCGGATTTACTGGGTGTAAAGGGAGCGCAGGCGGAAGGCTAAGTCTGAGGTGAAAGCCCGGGGCTCAACCCCGGTACTGCATTGGAAACTGGTCATCTAGAGTGTCGGAGGGGTAAGTGGAATTCCTGGTGTAGCGGTGAAATGCGTAGATATTAGGAGGAACACCAGTGGCGAAGGCGGCTTACTGGACGATAACTGACGCTGAGGCTCGAAAGCGTGGGGAGCAAACAGGATTAGATACCCT
+
E,CFEFFFGGGFGGGFECFFGGGGGGFGG8@EGGG9EECGGGGGGGGG@EEGGGGGE=FCFDEFGGG:AD=EFGGGGGGGGGGGFGFGGGGGFGGGGGGGGEGGGFG7FE,BBFEGGGFGGG>CEFF@FGGFGGF:<FGGGFFGGGG>FECFGGFGF>A;CF=G>CC>CF=::CBEEEC@CF=A@FFG<=)?FFG=C;8:>EDGE:FED8:EEFGGFFCACF5<79C=FFCFFCGFFE3>@FGG=CAF@9FGGEGGEFGAGFB<FFEACDCF:E6FEFC<?78FEFAC,FFGGF<5B<FF?,B,C>8+FCAA<C77EFF<@;E,9FC6,GFF,FCFEC@E@CB7CFECCGFCEFFA@9GDFE<FA@GGFCDGFEGGFF,FCE@GGGFGGGGGF8<DEFC,DFECC9FGGGGGF@CB<<
@DZ 46
TGGGGAATATTGCACAATGGGGGAAACCCTGATGCAGCGACGCCGCGTGGAGGAAGAAGGTCTTCGGATTGTAAACTCCTGTTGTTGAGGAAGATAATGACGGTACTCAACAAGGAAGTGACGGCTAACTACGTGCCAGCAGCCGCGGTAAAACGTAGGTCACAAGCGTTGTCCGGAATTACTGGGTGTAAAGGGAGCGCAGGCGGGAAGACAAGTTGGAAGTGAAATCTATGGGCTCAACCCATAAACTGCTTTCAAAACTGTTTTTCTTGAGTAGTGCAGAGGTAGGCGGAATTCCCGGTGTAGCGGTGGAATGCGTAGATATCGGGAGGAACACCAGTGGCGAAGGCGGCCTACTGGGCACCAACTGACGCTGAGGCTCGAAAGTGTGGGTAGCAAACAGGATTAGATACCCT
+
GGGGGGGGGGGGGGGGGGGGGGGGGGGGGGGGGGGGGGGGGGGGGGGGGGGGGGGGGGGGGGFGGGGGGGGGGGGGGGGGGGGGGGGGGGGGGGGGGGGGGGGCGGGGGGGGGGFGGFGGGGGGGGGGGFGGGFGGGGGGGGGGGGGG?GGFGGG?CGGFGGGGGGGGGGGGGGGGGGGGGGGGGGEECFGGGGGGGGGGGGGGGFGFDCCFC>D<<C;FFGGGGGGGGGGGFFEGGGGGGGFGFGGFFEEG<FCFGGGGDEFFGGGCGGGGDGFFFACFGGFFFF47GGGFGGF7DGGGFGGGGFCGGGFAGGGGGGGFE:+F@GGFFFFBGGDFCGGGGGEDA:GGGDGFC9GGGGGGGDGGGGGEEF7GGGFD8@@8GGGGGGGGEGGGGGGGGGGGGGGGGGGGGGFBCCCC
@DZ 69191
TGGGGGATATTGCGCAATGGGGGCAACCCTGACGCAGCAACGCCGCGTGAAGGATGAAGGTTTTCGGATTGTAAACTTCTTTTATTAAGGACGAAATTTGACGGTACTTAATGAATAAGCTCCGGCTAACTACGTGCCAGCAGCCGCGGTAATACGTAGGGGGCAAGCGTTATCCGGATTTACTGGGTGTGAAGGGAGCGTAGACGGCTGTGCAAGTCTGAAGTGAAAGGCATGGGCTCAACCTGTGGACTGCTTTGGAAACTGTGCAGCTAGAGTGTCGGAGAGGTAAGTGGAATTCCTAGTGTAGCGGTGAAATGCGTAGATATTAGGAGGAACACCAGTGGCGAAGGCGGCTGACTGGACGATAACTGACGTTGAGGCTCGAAAGCGTGGGGAGCAAACAGGATTAGATACCCT
+
FA8FFGGGCGGGGGGCFECG8@FEGGFGGFCFDFGGGGGGGGGGGGGG>FFG8EFGFGGGFFGFGG7+F:<E<EGGCG9FFGG?EAEDFGGGD=F78DFFGG7@=FDA@F,,CF,B@9FD,,:@:F<FCFFA<581:*75@D:(8*>FCBCC.9,7$$5GFFC::;FEC?82@CGFE>B:<248FGG5>8EF-FFG2?F>>)28CGD8@:CC:CCFECGEF=@;CGCFCF@/<CGGDC;FD<:?<<E6C3A<0A;DGGA@2*<F9AC@FGFCD8GEC>+44<F?AC,FAFFCFFGGGFCF<GGEEGEGGGGGGDGEGDEGGGGGEFC8FEC,GGFCGGGFFGEEDGCGFGGFF9C,FGFEDFFE<C,EGEFFGGFGFC@CE:,GGGGF@7GGGGEFF89FECFGGGGGGGGGCCCCC
@DZ 48
TGAGGAATATTGGTCAATGGGCGAGAGCCTGAACCAGCCAAGTAGCGTGAAGGATGACTGCCCTATGGGTTGTAAACTTCTTTTATAAAGGAATAAAGTCGGGTATGTATACCCGTTTGCATGTACTTTATGAATAAGGATCGGCTAACTCCGTGCCAGCAGCCGCGGTAATACGGAGGATCCGAGCGTTATCCGGATTTATTGGGTTTAAAGGGAGCGTAGATGGATGTTTAAGTCAGTTGTGAAAGTTTGCGGCTCAACCGTAAAATTGCAGTTGATACTGGATATCTTGAGTGCAGTTGAGGCGGGCGGAATTCGTGGTGTAGCGGTGAAATGCTTAGATATCACGAAGAACTCCGATTGCGAAGGCAGCCTGCTAAGCTGCAACTGACATTGAGGCTCGAAAGTGTGGGTATCAAACAGGATTAGATACCCT
+
FGAAEFGFFGDAGFEFG@FGCCGGGGGGGGGGGGGGGFGGGGGGGGGGGGGGGCGGEGGGD@FGGFGFGGEFGGGGGGGFGGFGGGGGGGGGGGGGGF,EFEEE+EEFFFGGFGG:<ACEGF9?FGGGGFFGFGGGGGGGGFGCF7FGGGGGGFGGGFFGGGG,F7FGEGGGFFGGGDGFFG>4>EGGFGGBFEFEE;FFE,@CCEDF:FFFGGFCEEGFEGGGGFGG>?CFFBFFECFGGGGGGGGGGGDGGFDGGFGGGGGFFDGGFECFG8F3FAGGGFFF?,CFBFA8=DF<?;=:CCFF>:7:=<CEFC:BB<DBEF@+CGFCCGGGGFGGGFFF<GGEEFF7GGGGGGFCB,FGGGGFGGGGGFF7<9FFGFF,GGGF@DF@EDGFFFFEFCGGFGGGGGEGGGGGGFFGGFAFF@EEAF9FC8FCCCCC
@DZ 49
TGAGGAATATTGGTCAATGGACGAGAGTCTGAACCAGCCAAGTAGCGTGAGGGATGACTGCCCTATGGGTTGTAAACTTCTTTTATACGGGAATAAAGTGAGGCACGTGTGCCTTTTTGTATGTACCGTATGAATAAGGATCGGCTAACTCCGTGCCAGCAGCCGCGGTAATACGGAGGATCCGAGCGTTATCCGGATTTATTGGGTTTAAAGGGAGCGTAGGCGGACGCTTAAGTCAGTTGTGAAATTTTGCGGCTCAACCGTAAAATTGCAGTTGATACTGGGTGCCTAGAGTACAGTAGAGGCAGGCGGAATGCGTGGTGTAGCGGTGAAATGCTTAGATATCACGAAGAACTCCGATTGCGAAGGCAGCCTGCTAAGCTGCAACTGACATTGAGGCTCGAAAGTGTGGGTATCAAACAGGATTAGATACCCT
+
FGFGGFGGEFGFGGGGGGGGGGG:FGGGGGGGGGGGGGGGCFFFGGGGG7@FGEAFGGGGFCFFEFCGGGGFFGGFGGCGGGGGGGGGGDFB:EFFFFFFC,:DEFGGGGGFFAA<9EFFB9FGG,CFGGFFGGGGGGGGGGGGGGG7FFGGGGGGCEGGEFGGEDGGCCDGGGCEGG<<D<FFCEDEFFGGFGFFFFFFC:FGGGGG=?FFGGGCECFEGFGFFGE78;FFEFGGGCF<9:CGGEF#CGFA@GGFB5EGC=E?C<GDFFF@D8FEFFGGFGFCFEECE,,GGGEC,FEE?F9E@CGGGGGGGEF=EEGGFFF7EF@GGFGGGGGGFEGFEC,F@FFD<FFGCF7CGGGC@GGFGGGGGFFFGFECGGGGGGGFFFDDGCGF,DGGGFCC,GGGFGGDGGGGGFGGGGGGGGGGDGGGGFFABCCB
@DZ 101011
TGAGGAATATTGGTCAATGGGCGAGAGCCTGAACCAGCCAAGTAGCGTGAAGGATGGCTGCCCTATGGGTTGTAAACTTCTTTTATAAAGGAATAAAGTCGGGTATGTATACCCGTTTGCATGTACTTTATGAATAAGGATCGGCTAACTCCGTGCCAGCAGCCGCGGTAATAAGGAGGATCCGAGCGTTATCCGGATTTATTGGGTTTAAAGGGAGCGTAGATGGATGTTTAAGTCAGTTGTGAAAGGTTGCGGCTCAACCGTAAAATTGCAGTTGATACTGGATATCTTGAGTGCAGTTGAGGCAGGCGGAATTCGTGGTGTAGCGGTGAAATGCTTAGATATCACGAAGAACTCCGATTGCGAAGGCAGCCTGCTAAGCTGCAACTGACATTGCGGCGCGAAAGTGTGGGTATCAAACAGGATTAGATACCCT
+
FGGGGGGGGGGEGGFGGFGGGDGCBFGCGGGGGGGGE89CCFFGGGEGCGEFD6CF,:CFCCFCGDC<=FFFFFFGFGCFGGGGGGGGGGGGCG@FF9FAF>FGG,AFF<ABEECCGGG9FFC<@EFFGGG@CEFGGDBA<FFG@+>FGFAFGGEFFF6FCEBFF>FGE:C;1%>FEGGGE<7FG>GGGG@:@FFFG<C8CCCF.GFF@FCGCCFGGGFEG,BE<CCB<1B8FGFGFGF>E8<EF@;C#GGFCEDG5>C@B6/<E,AC:ACFFDEF.GGGFF9EAGGGFGGFCFFFD;@CDEFCGD7F>FF,+CCECB4BGFGF8CB?,F?<AGFFDFE=?CFFGGFDFCF?<@GGFFE,GCDGGFC,7GGFC9AC9FFGFE<C<FFFC-@<,@86+EB@,@ACE<CGGFD<<EA@A9F<GEC<;;,@CF<<@@@<
@DZ 92448
TGGGGAATATTGCACAATGGACGAAAGCCTGATGCAGCGACGCCGCGTGAGCGATGAAGTATTTCGGTATGTAAAGCTCTGTCAGCAGGGAAGATAATGACGGTAACTGACTAAGAAGCACCGGCTAAATACGTGCCAGCAGCCGCGGTAATACGTAGGGTGCAAGCGTTATCCGGATTTACTGGGCGTAAAGGGAGCGCAGGCGGTGCTGTAAGTCTGATGTGAAAGCCCGCGGCTCAACCCCGGTAGTGCATCGGAAACTGTCGGACGAGAGTGTCGGAGAGGTAAGCGGAATTCCTAGTGTAGCGGTGAAATGCGTAGATATTAGGAGGAACACCAGTGGCGAAGGCGGCTCACTGGTCGATAACTGACGCTGAGGCTCGAAAGCGTGGGGAGCAGACAGGATTAGATACCCT
+
FC@FGG>@,@FE9CF,CEFF,@FGCGF8FGGGGGEFGG7FEGGGGGGEG>F:@F,4EFCC<<FFGGG,,,CFGGG9EAEG,C,5EACG7FGGGGF,C,<9,4644+5,,:BEF,<9EB=9EB?@4#3.06<<338CFF>1@D>@CFBA3FCF?<?1:3GC?C<=EC<9C:/*:8,))C7B9>??:/*E?A7DFEE@C)FF5C?8<=*,?2,+?FFCGGC<+FFFF7F***F>*FD7F*C>5353,,,@,9<<:@+DDDDGGCEC83++::,GFF@:+7=6FC,E:++FB,B?EFE<<B:,GGFF7EDGFGGCEGGGGGGGF;E<C,EFC,,FEEFFDGGGEF7CGEEEGGGGFC,CGGF@,F,CCFFCGFCFEFGFFFFCGGGGDFCE:GGGGFFF6,<GGGF@FGGGGGGCCCCC
@DZ 94626
TGAGGAATATTGGTCAATGGACGAGAGTCTGAACCAGCCAAGTAGCGTGAAGGATGACTGCCCTATGGGTTGTAAACTTCTTTTATACGGGAATAAAGTGAGCCACGTGTGGCTTTTTGTATGTACCGTATGAATAAGGATCGGCTAACTCCGTGCCAGCAGCCGCGGTAATACGGAGGATTCGAGCGTTATCCGGATTTATTGGGTTTAAAGGGAGCGTAGGCGGGTTGTTAAGTCAGTTGTGAAAGTTTGCGGCTCAACCGTAAAATTGCAGTTGATACTGGCGACCTTGAGTGCAACAGAGGTAGGCGGAATTCGTGGTGTAGCGGTGGAATGCTTAGATATCACGAAGAACTCCGATTGCGAAGGCAGCCTGCTAAGCTGCAACTGACATTGAGGCTCGAAAGTGTGGGTATCAAACAGGATTAGATACCCT
+
GGGGGGGGGGGGFGGGGGGGGGGGGFGGGGGGGGGGGGGGGGGGGGCFGGFFGFGGEFFGCFFGGGGGGGGGGGGGCGGGFFGGGGGGGGDGGFGGFGGGGGGGGGGGGGGGGGGGGGGGGGGGGGGGF7EFFEFGGGGGDFG>GFGGGGGGGGGGGGGGGGGGGGGG?GGGGGGGEGGGGGFFE>GFG>GGGGGG>FFFGGFGGGGCFFGGGGGGEG:BGGGGGG<EFGGFGC@C?FGEC@@EGF:>@6GGGGGGEEGGGGGF5GGGGGGD.GF?CFGGB@FGC,F5E,FE8C,?,;@,FFACF7GEGGGFCF=@?FGGGFGEEEFDGFE6F<E6,6EDGFE8GDB7<GGGFCECGGGGEG@@FFGGGFF@,FACFCE;;,FCEFGGFFEGFFEE8DFC<GGGFFGGEGGDGDFFCFFGGGGFD9GGGFGCCCCC
@DZ 53
TGAGGAATATTGGTCAATGGGCGATGGCCTGAACCAGCCAAGTAGCGTGAAGGATGACTGCCCTATGGGTTGTAAACTTCTTTTATAAAGGAATAAAGTCGGGTATGCATACCCGTTTGCATGTACTTTACGAATAAGGATCGGCTAACTCCGTGCCAGCAGCCGCGGTAATACGGAGGATCCGAGCGTTATCCGGATTTATTGGGTTTAAAGGGAGCGTAGATGGATGTTTAAGTCAGTTGTGAAAGTTTGCGGCGCAACCGTAAAATTGCAGTTGATACTGGATGTCTTGAGTGCAGTTGAGGCAGGCGGAATTCGTGGTGTAGCGGTGAAATGATTAGATATCACGAAGAACTCCGATTGCGAAGGCAGCCTGCTAAGCTGCAACTGACATTGAGGCTCGAAAGTGTGGGTATCAAACAGGATTAGATACCCT
+
FFFGD<FFC<EGCFGGFGGF@FGGGDDFFFFGGGGGFGGCCFG9EFDFCCDCFCFG8FCAE,EC,E<F8FEDGGGFGCEFFFFGDFFGCDC<EFCF<,?EEGF<FCECFGA,,E+?8F@FFGCBFGGGGGF+D@FF9AFGGGGGDGC@=FGGG:@EGFGGGFFFEGGCGCFFFFFDE>GGFFDGDGFEF=8-F;FFAGGGGGGEFGGGGFGGGGGFEGGEC9E6GCFCFGGFG=GCFDEEGGGFFFFDC<?ECGF:&<FGGGECGGGGGGGGGGGFGFFFGGFGGGGGGFFEAGGFCGGGGGGGF=FGGGGGGGGGGGFFFFEDGGEGGFDAFFEE,FFFFE9GFCGDGGGGGF7GEFGGEEGCGGGGGGGGFC9GF<ACGGGFEGGGFGFCFGGGGGF<F7GFFFCDEGGGGGGGGGGGGFGGEGGGGGGCCCCC
@DZ 54
TGGGGAATATTGCACAATGGGGGAAACCCTGATGCAGCGACGCCGCGTGAGCGAAGAAGTATTTCGGTATGTAAAGCTCTATCAGCAGGGAAGAAGAAATGACGGTACCTGACTAAGAAGCACCGGCTAAATACGTGCCAGCAGCCGCGGTAATACGTATGGTGCAAGCGTTATCCGGATTTACTGGGTGTAAAGGGAGCGCAGGCGGAAGGCTAAGTCTGATGTGAAAGCCCGGGGCACAACCCCGGTACTGCATTGGAAACTGGTCATCTAGAGTGTCGGAGGGGTAAGTGGAGTTCCTAGTGTAGCGGTGAAATGCGTAGATATTAGGAGGAACACCAGTGGCGAAGGCGGCTTACTGGACGATAACTGACGCTGAGGCTCGAAAGCGTGGGGAGCAAACAGGATTAGATACCCG
+
GGGGGGGGFGGGGGGGGGGGGGGGGGGGGGGGGGGGGGGGGGGGGGGGGGGGGGGGFGGGGGGGGGDGGGGGGGGFGGGGGGGGGGGGGEEGGGGGGGGGGFGGGGGGFGGGGGGGGGGGGGGGGGGGGGEGGGGGGGGFGGGGGGGGGGGGFGGGGFFGGFFFFGFEFEGGEFFGG=GGGGGGGFGG?FGGGGGGGFGGGGGGDGGGFCEEGFGGFGGGGGGGGGFGGCFGGGGGFDGGGGGDDGGGGGGGGGGGGGGGGFC@FCCFAGGGGGGGGGGGDGGGDGGGGGGGGGGGE?DGGFGGGGGGGGGGGGGECECGDGGGGGGFGGGGGFDGFGFFGGGGGGGGGGGGGGGGGGGGGGGGGGGGGGGGGGGGGFGGGGF7GGGGGGGGGGGGGGGGGGGGGGGFGGFGGCCC@-
@DZ 55
TGGGGAATATTGCACAATGGGGGAAACCCTGATGCAGCGACGCCGCGTGGAGGAAGAAGGTCTTCGGATTGTAAACTCCTGTTGTTGAGGAAGATAATGACGGTACTCAACAAGGAAGTGACGGCTAACTACGTGCCAGCAGCCGCGGTAAAACGTAGGTCACAAGCGTTGTCCGGAATTACTGGGTGTAAAGGGAGCGCAGGCGGGAAGACAAGTTGGAAGTGAAATCTATGGGCTCAACCCATAAACTGCTTTCAAAACTGTTTTTCTTGAGTAGTGCAGAGGTAGGCGGAATTCCCGGTGTAGCGGTGGAATGCGTAGATATCGGGAGGAACACCAGTGGCGAAGGCGGCCTACTGGGCACCAACTGACGCTGAGGCTCGAAAGTGTGGGTAGCAAACAGGATTAGATACCCT
+
GGGGGFGGGGGGGGGGGGGGGGGGGGGGGGGGGGGFGGGGGGGGGGGGG7EGGGGGGGGFGGGGGGFGGGGGGGCFGGGGGGGGGGGGFFFFGGGGGGGG<B@=FFGGGGGFFGGFGGGDFGGGGGGGGGGGGGFGGGGGGGGG@FCGGGEGGGGGGGGG=GGGGGGGEG7=FFFFGGGGGGGGGGGEFGGGGGGGGDGFEEEGGGGCGD@8FFFGGGFGFDCFGCFGGGEFGGGGGGGGGGGF@FFFFGGGGGG=GGGGFGGFG;GGFGGFEGGAFFGGGGGFGGFCEDCE=E+CEDGGGGGGGGGGGGGGGF@GGGCE9GDGEEDGGFGFGFFF8DGFCGGGGGEGDGGGFCGGFGGGGEFCGGGGGGGGGGGGGGGFGGGGGGGEGGGGGGGGGGGGGGGGGGGGGFF@CCCC
@DZ 65828
TGGGGAACATTGCACAATGGGGGAAACCCTGATGCAGCGACGCCGCGTGGAGGAAGAAGGTCTTCGGATTGTAAACTCCTGTTGTTGAGGAAGATAATGACGGTACTCAACAAGGAAGTGACGGCTAACTACGTGCCAGCAGCCGCGGTAAAACGTAGGTCACAAGCGTTGTCCGGAATTACTGGGTGTAAAGGGAGCGCAGGCGGGAAGACAAGTTGGAAGTGAAATCCATGGGCTCAACCCATGAACTGCTTTCAAAACTGTTTTTCTTGAGTAGTGCAGAGGTAGGCGGAATTCCCGGTGTAGCGGTGGAATGCGTAGATATCGGGAGGAACAACAGTGGCGAAGGCGGCCTACTGGGCACCAACTGACGCTGAGGCTCGAAAGTGTGGGTAGCAAACAGGATTAGATACCCT
+
FCFGGGGGGGGEFEGG<EFFGGGGEFGGGCFG99F,CF:CGGEGGGGGGG7EFGGFFFFCF9FGDGG:FFGGFGCFFFGGGEAFE8FF@@EFGFFFFGFGGGECGGF9FFG?AGGGCBFFGGGGGGGFDFGGGGGGGG7FGGFCFCEG<E@FGGG2DFFGGGFGGFGGCCF:FE@<=GG<GFDGCCFGEF?FFFCFGDG5:E:8GGG>CCFFGFG7E@FFFFFGF?<CFCF1FFGFC50ACGEFFGGGGD4CC;FECFFFGGGFA8FG9FGCFCFFFFF=,,9GFGDGGF<CGGFCCF@<EGFC7F7GFF<E7CF7FC9CEEF@FFFCAFF<F<E9,<<CB@FDDDDGGCGGF9FEECE@C8FC,,,EGGGDGGGEF:EGFGGFFGGGGGGGGFGFFEEFDGGGFEEGEFF@CCC<
@DZ 57
TGAGGAATATTGGTCAATGGACGAGAGTCTGAACCAGCCAAGTAGCGTGAAGGATGACTGCCCTATGGGTTGTAAACTTCTTTTATACGGGAATAAAGTTAGACACGTGTGGCTTTTTGTATGTACCGTATGAATAAGGATCGGCTAACTCCGTGCCAGCAGCCGCGGTAATACGGAGGATACGAGCGTTATCCGGATTTATTGGGTTTAAAGGGAGCGTAGGCGGGTAGTTAAGTCAGTTGTGAAAGTTTGCGGCTCAACCGTAAAATTGCATTTGATACTGGCGACCTTGAGTGCAACAGAGGTAGGCGGAATTCGTGGTGTAGCTGTGAAATGCTTAGATATCACGAAGAACTCCGATTGCGAAGGCAGTTTACTGGATTGTAACTGACGCTGATGCTCGAAAGTGTGGGTATCAAACAGGATTAGATACCCT
+
FGCFEEEFECGGF,EAFGGFFGGGCFCFDCGG<CCFGG<FFGEFGG+B:FEA8E9@F9EE8CFGGCGGGGCE:FEGGGFFGGGFCFE,C7C,=,CC5<,,<<,B<E@AB,+4+4BF=5CBF9<FGG<FDFGGFF,C5?CF5ECGDDFDF?;FB7D@FA?9F845E:CCF@GFD>A@8C<.6$7/8>;:CC56<,F11GGFEGG<FFFG:FFFECGB8GGGDEC5GFC@,GGGFCFA,6C:9FGGGFC,:>>+7CFDFFCFF=8<FBDE<FGGF9<EC5<:+@FC>,E?,GGGD@GFF99,9E9FF@:EGCFFFFFC?<?=GGGGFFA,GGCGGGGGFGGGFGFFE,ECGGGFF@6,FC,CGGGGFEEEGEFE,GFFCGFE,FGGGFFGGEGCF@F8GGGDGDGGGGF;@GGGGGGCGCGEGGGGF9GGFCECCCCC
@DZ 82235
TGGGGAATATTGCACAATGGGGGAAACCCTGATGCAGCGACGCCGCGTGGAGGAAGAAGGTCTTCGGATTGTAAACTCCTGTTGTTGAGGAAGATAATGACGGTACTCAACAAGGAAGTGACGGCTAACTACGTGCCAGCAGCCGCGGTAAAACGTAGGTCACAAGCGTTGTCCGGAATTACTGGGTGTAAAGGGAGCGCAGGCGGGAAGACAAGTTGGAAGTGAAATCCATGGGCTCAAACCATGAACTGCTTTCAAAACTGTTTTTCTTGAGTAGTGCAGAGGTAGGAGGAATTCCCGGTGTAGCGGTGGAATGCGTAGATATCGGGAGGAACACCAGTGGCGAAGGCGGCCGATTGGGCACCAACTGACGCTGAGGCTCGAAAGTGTGGGTAGCAAACAGGATTAGATACCCT
+
GFGGGGGGGGCFGDFGFFA8FF+@FFGGGGCFGGGGFGDFGGGGGGGGGGGGCEFGGFGCFF9FGGDECGGGGGGGGGGGGGGFFFEEFGGGGGGGGGGGG=@B=FGDFFFFGBFGFCFCG9FFF7FFCDFFG5<DCGGFGGGGCFGGGGGCFGGFG>GG<CCGFGGDGGGGGGGGGGGGGFFEGGGFACCFFFF;GGFF:5:DGFEG?EFEFGFCECGGFF<EFFF,CFGFF@FGCGD9#@EDFDGGGGFF@FC99GGFGGFBFCGFF2DGGGGFGGGFGGFFG,GEC,CGGGG@7GFFBFF>7GGDFFFEFFGGGGGGGFF@,>:8GGF9EF8F9GGGGGGGGGF@:CC7CC,GGGGFC,F<E<FC7GGFC,CCE@CF<79GF<C-FEC8GFGGGGGGGFCEFCGGGGGCCCC@
@DZ 59
TGGGGGATATTGCACAATGGGGGAAACCCTGATGCAGCGACGCCGCGTGGAGGAAGAAGGTTTTCGGATTGTAAACTCCTGTCGTTAGGGACGATAATGACGGTACCTAACAAGAAAGCACCGGCTAACTACGTGCCAGCAGCCGCGGTAAAACGTAGGGTGCAAGCGTTGTCCGGAATTACTGGGTGTAAAGGGAGCGCAGGCGGGAAGACAAGTTGGAAGTGAAAACCATGGGCTCAACCCATGAATTGCTTTCAAAACTGTTTTTCTTGAGTAGTGCAGAGGTAGATGGAATTCCCGGTGTAGCGGTGGAATGCGTAGATATCGGGAGGAACACCAGTGGCGAAGGCGGTCTACTGGGCACCAACTGACGCTGAGGCTCGAAAGCATGGGTAGCAAACAGGATTAGATACCCT
+
GGGGG>FGGGGGGGGGGGGGGGGGGGGGGGGGFGGGGGGGGGGGGGGGGGGGGGGGGGGGGGGGGGEGGGGGGGGFGGGGGGGGGFGFGGGGGGGGGGGGGGDGGGGGGGGGGGGGGGGGGGGGGGGGGGFCGFFFCFGGGGGGGGFFFEEGGGGGGGEGG>GGGGGGGGDCFBC7EGFFGGGCCCCFGCGG.GGGGGGGEGEEEG<GFD;GFGGFFGGGGGGGGGGGGGGGGGGGGCFGGGGGGGGGGFGE9EC;GGGGGGGGGGGGGGGGFDGFGGFGGGGGFCGFGGFGFGF@CCEFCDGEGGCEDGGFFGEEFGGGGGGGGEEGGGGGGGGGGGGEDGGGGEGGGGGGGGGGGGGGGGGGGGGGGGGGGFEGEBDGGEGFFFCCFGGGGGGGGGGGGGGGFFGGGGFCCCBC
@DZ 60
TGAGGAATATTGGTCAATGGACGAGAGTCTGAACCAGCAAAGTAGCGTGAAGGATGACTGTCCTATGGATTGTAAACTTCTTTTATACGGGAATAAAGTGAGCCACGTGTGGAATTTTGTATGTACCGTATGAATAAGGATAGGCTAACTAAGTGCCAGCAGCCGCGGTAATACGGAGGCTTCGAGCGTTATCCGGATTTATTGGGTTTAAAGGGAGCGTATGCGGGTCGTTAAGTCAGTTGTGAAAGTTTGCGGCTCAACCGTAAAATTGCAGTTGATACTGGCGACCTTGAGTGCAACAGAGGTAGGCGGAATTCGTGGTGTAGCGGTGAAATGCTTAGATATCACGAAGAACTCCGATTGCGAAGGCAGCTTACTGGATTGTAACTGACGCTGATGCTCGAAAGTGTGGGTATCAAACAGGATTAGATACCCT
+
CF<CA<CFFFFFE6CEFGG@AFEG@FE<,E9EFFFG8AFFEC,CEF7,CCGGCD,BA@,C,CFDFDGF,:69,CFFC,<,,6C?CEF?,=:BC<C5CFAFFGGGF@EE,4AB,,B,,C,4CBE<E,,+::FFGF9?FEFG@,E<F5=B:44,BAEC,<FFFFFDG(CC:3@=,>?>>>5#03=+4@6@0;>=@(867C<<;EAF&GF=C48@;=<B?*?B;#GEC=>#EEC,22(,8FF8@837@<:FC:EC8,8FF>+FF@6,DBFFFFGGCCDBC,5,+@+8+,,G@GGGGGGFFE48GGGGGFF?7E,C@F@>:DFBE=7GFC7F9GFFFDF=9EFF9GEFC,B@AEGGFFF@F<,@GDEGGCC,EF<GGFC,EGFFEGGGGGFGFCDGGFGFGFF8GGFGGFE@B<@8FGGGF<<9FEAGGGGCFCE8<CCC
@DZ 61
TGGGGAATATTGCACAATGGGGGAAACCCTGATGCAGCGACGCCGCGTGGAGGAAGAAGGTCTTCGGATTGTAAACTTCTTTTGTCGGGGACGAGTAGAAGACGGTACCTGGCGAATAAGCCACGGCTAACTACGTGCCAGCAGCCGCGGTAATACGTAGGTGGCAAGCGTTGTCCGGATTTACTGGGTGTAAAGGGCGTGTAGCCGGGAAGGCAAGTCAGATGTGAAATCCACGGGCTTAACTCGTGAACTGCATTTGAAACTACTTTTCTTGAGTATCGGAGAGGCAATCGGAATTCCTAGTGTAGCGGTGAAATGCGTAGATATTAGGAGGAACACCAGTGGCGAAGGCGGATTGCTGGACGACAACTGACGGTGAGGCGCGAAAGCGTGGGGAGCAAACAGGATTAGATACCCT
+
GGGGGGGGFGGGGGGGGGGFDFGDGGGGGGGFGGGGGG@CGGGGGGGGGGGGGGGGCFGFGGGGGGC@FCGAEFDFFGFGGGGGGGGGGGGGGGCFFGGDGGFCFGFG,F<FGG7CCFGCGFGGGG??EFCFFFGGEGGG@F8DFDEEDEGEEG2;F?BFG?GGGFCCFGEGCFFGC:+A8GGGGGGFCGEFGGGBEEGFGGGGG?GFG>FGFCAFFC@7F>;GFGGGFCFGGGGGGGFFFFFEFGGGGFFFFGG-GGGFGGFCFFGCF9GGGGGEFDGGGGGGGF?+CF:DGFGGFCF<<GGGGGGGEGGGGGCDGGGGGGGGGDEFEGGCGGGE8GGFFGGGGGGGGGFCGGGGGGGGGGGGCFCGGDGGGEGGGGGGGGCGGGGGGGGGGGFGGFGCGEFGGGGGFFEGGCCCCC
@DZ 62
TGGGGCATATTGCACAATGGGGGAAACCCTGATGCAGCGACGCCGCGTGAGTGAAGAAGTAATTTGTTATGTAAAGCTCTATCAGCAGGGAAGAAAATGACGGTACATGACTAAGAAGCCCCGGCTAACTACGTGCCAGCAGCCGCGGTAATACGTAGGGGGCAAGCGTTATCCGGATTTACTGGGTGTAAAGGGAGCGTAGACGGCAAGGCAAGTCTGATGGGAAAACCCAGGGCTTAACCCTGGGACTGCATTGGAAACTGTCTGGCTCGAGTGCCGGAGAGGTAAGCGGAATTCCTAGTGTAGCGGTGAAATGCGTAGATAGTAGGAAGAACACCGGTGGCGAAGGCGGCCACCTGGACGGTAACTGACGCTGAGGTGCGAAAGCGTGGGTAGCAAACAGGAGTAGATACCCT
+
,CCCF@+CDFGGFDFFGD<E@FG7@EFFEGC8EEF,CBF@@FG:@FFEFEEGFEEFA,CCACFG,C-C?CCFG9DEDDGGF,-,CB<ED>9E@?AF?5?FFG:FFE,E@E?FE,??F@F<<BFE>CG,>F<FDA@FF,<FGE8CGDEGFGGC,@D@FCC7::F<<CG7BE7FCC@CC7F<C9FFGFC?28?FEGC>CEG<GE8F>E:?C@AC,;C<8?9FFC##<?5<->A8CFCE2F3@<>:%8=F+;3FGGGEEF<<FB=:/CFEFFFGG99C90=D3&8;GFB:=:,<<<EEF?9,F?,C8=:@?AGFCF:FC,E@B?9,FFFAC<E,CDCF=@@,B@EDFFF7@:GECCC,,E@EFD@9FFFC:,@@CFCEF6CEC7EGFC@:@;DGFE<GGGGFFFFEE@,9FF@C@CCCC
@DZ 63
TGAGGAATATTGGTCAATGGGCGAGAGCCTGAACCAGCCAAGTAGCGTGAAGGATGACTGCCCTATGGGTTGTACACTTCTTTTATAAAGGAATAAAGTCGGGTATGTATACCCGTTTGCATGTACTTTATGAATAAGGATCGGCTAACTCCGTGCCAGCAGCCGCGGTAATACGGAGGATCCGAGCGTTATCCGGATTTATTGGGTTTAAAGGGAGCGTAGGCGGACGCTTAAGTCAGTTGTGAAAGTTTGCGGCTCAACCGTAAAATTGCAGTCGATACTGGGTGTCTTGAGTACAGTAGAGGCAGGCGGAATTCGTGGTGTAGCGGTGAAATGCGTAGATATCACGAAGAACTCCGATTGCGAAGGCAGCCTGCTGGACTGTAACTGACGCTGATGCTCGAAAGTGTGAGTATCAAATAGGATTAGATACCCT
+
FGGGGGGGGGGGGGGGGGGGGGGGGGGGGGGGGGGGGGGGGGFFGGGGGGGAGGGGGGGGGGGGGGGGGGGGGGGAFFFGGGGGGGFGGGFGGFFGGGGGGDGDEFGFBFGGGGCFFGGGG9EGGGGGGFFFFGGGFGCFEFCDGGGGGGGGGGFG@,,DF<FGGGGGGBGGFCG78#C@DFFGGGGGECE%CFGGDEGF@FFGFGG<EGGGGECGGGGEGGD=FECEEGCFFGGGFGFGGGFF>CCG@FGGGGGEFFGFCGD?FAGGFFFGA7A3F<EFEGGGGGGFFCGF=AFF=CFE<E==@D>FEFGFFGC@E?FGFFECF@DGGFGGFCGEF,GGGGGFFEA<9GGFFFCFFCFCGEF@@GEFFF8C6,C<FFCGGFCGGFGGGGGGGGGFGGFE<ECGGGGEFAGGGGGDGGGGECGGGGCGF@@<CCCC
@DZ 55686
TGGGGAATATTGCACAATGGGGGAAACCCTGATGCAGCGACGCCGCGTGAGCGAAGAAGTATTTCGGTATGTAAAGCTCTATCAGCAGGGAAGAAGAAATGACGGTACCTGACTAAGAAGCACCGGCTAAATACGTGCCAGCAGCCGCGGTAATACGTATGGTGCAAGCGTTATCCGGATTTACTGGGTGTAAAGGGAGCGCAGGCGGGAAGACAAGTTGGAAGTGAAATCCATGGGCTCAACCCATGAACTGCTTTCAAAACTGTTTTTCTTGAGTAGTGCAGAGGTAGGCGGAATTCCCGGTGTAGCGGTGAAATGCTTAGATATCACGAAGAACTCCGATTGCGAAGGCAGCTCACTAGACTGCAACTGACACCGATGCTCGAAAGTGTGGGTATCAAACAGGATTAGATACCCT
+
GGGF+6CFGGGGGGGGGGGGDGCCFGGGGGGGGGGGFGFGGGGGGGGGGGGGGG@7?CEFFFGGGGGGGGGGGGGGGGGGGGGAFGFGGGDEGGGGFGGFGFGDGGGB9FDGGGFDDGGCGGGFEEGGGFDCGGGGGGGGGC:FFFGC@@EEGFFFG9<CFCFF:FGGGGGGDFCEF?<F.G@BBEGGFGFGGFFFGGGEED5EGGGGGGDGGGGGGGG<GGGGGFCFDGGFCFFGGGFEGFGGBG?GGD?D@FF=8FFFGGGGFGGFGFFFG?78CGGEEFGFGFGGGGGFEGFC:GGGGGGGGFGFFGGGCAGGGFF<GGGFGG@CGGGGGFDFGGGGFF+EGFGGGGGGGGFFAGGGGGGGFF9GFGGGGFF7FGGGGGFGGGGGGGGGGGGGGGGGGGGGGGGGGGGGGCCCCC
@DZ 92316
TGGGGAATTTTGCGCAATGGGGGAAACCCTGACGCAGCAACGCCGCGTGCGGGACGACGGCCTTCGGGTTGTAAACCGCTTTCAGCAGGGAAGAAATTCGACGGTACCTGCAGAAGAAGCTCCGGCTAACTACGTGCCAGCAGCCGCGGTAATACGTAGGGAGCGAGCGTTATCCGGATTCATTGGGCGTAAAGAGCGCGTAGGCGGCCTCTCAAGCGGGATCTCTAATCCGAGGGCTCAACCCCCGGCCGGATCCCGAACTGGGAGGCTCGAGTTCGGTAGAGGCAGGCGGAATTCCCGGTGTAGCGGTGGAATGCGCAGATATCGGGAAGAACACCGATGGCGAAGGCAGCTTGCTGGGCCGCAACTGACGCTGAGGCGCGAAAGCTAGGGGAGCGAACAGGATTAGATACCCT
+
FGGFGGGGGFFGGGGGGGGGGGGGGGGGGGGGGDGGGGGGGGGGGGGGGGGGGGGGGGGGGGGGGGGGGDEGGGGGGGGGGGGGGGGGGGGGGGGGGGGGGGGGGGGGGGGGGGGFGFFGGGGGGGGGGGGGGEGGGGGGFFGGFEGGGGGGGGGGGGGEFFEGGGGGGGDE>FFGGGGG?GG>DFGGGGEGGF>FCCGC:EEEFCEEGGGGGGGGGGGGGGGGGGGG>GGGC@EGGGG6@FGGBCGGGGGGEEEGFFFFEGGDCFCEDGFFDFFGGGGGGFGGF<7GDGGGGF@+7E7FFGDGEEDGGFAF?@GGGGFEEDGGGGGGGGFGGFDGGGGFGGGGGGFGGGGGFGDGGECFGGGGGGGGGEFDGGGDEGGCEGFECGGGGGGGGGDGGGGFGGGGDFGGFGFA,CCC
@DZ 66
TGAGGAATATTGGTCAATGGACGAGAGTCTGAACCAGCCAAGTAGCGTGAAGGATGACTGCCCTATGGGTTGTAAACTTCTTTTATACGGGAATAAAGTGAGCCACGTGTGGCTTTTTGTATGTACCGTATGAATAAGGATCGGCTAACTCCGTGCCAGCAGCCGCGGTAATACGGAGGATTCGAGCGTTATCCGGATTTATTGGGTTTAAAGGGAGCGTAGGCGGGTTGTTAAGTCAGTTGTGAAAGTTTGCGGCTCAACCGTAAAATTGCAGTTGATACTGGCGACCTTGAGTGCAACAGAGGTAGGCGGAATTCGTGGTGTAGCGGTGAAATGCTTAGATATCACGAAGAACTCCGATTGCGAAGGCAGCTTACTGGATTGTAACTGACGCTGATGCTCGAAAGTGTGGGTATCAAACAGGATTAGATACCCT
+
GGGGGGGGFGGGGGFGGGGGGGGGGGGGGGGGGGGGGGFGGGGGGGGGGGGGGGGGGGCGFGGGGGGGGFGGGGGGGGGFGGGGGFGFGGG7FGGGGGFEFFGGGGGGGGGGGGGGGGCFFGGFGFEGGGGGGGGGGG?GFFGGGGGG:;DGGGCGFFGFBF>FGGGGCEGFFGGGGGGGGCFDFECEFGFGFGGGGGFFGGGGFFEGGGFGGGGDEGGEGGGGGGGGGGGGGGGGGGGGGGGGGGGGGGGGGGFDGDGGGGGGGFGGCGGFEFGCGEGGGGGF@,A8@FDFFGGGGGGFGGGGGGGGGGGFDFBGGGGFEGGGGGGGGGGGGGGGGCGFGFGFFFGGGGGGGGF7GGGGGGGGGGGFGCGGGGGGGGGGGGGGGGGGEFCGGGGGGGGGGGGGGGGGGGGGGGGGGGGGDGGGGGGGGGGCCCCC
@DZ 91705
TGGGGAATATTGCACAATGGGGGAAACCCTGATGCAGCGACGCCGCGTGAGCGAAGAAGTATTTCGGTATGTAAAGCTCTATCAGCAGGGAAGAAGAAATGACGGTACCTGACTAAGAAGCACCGGCTAAATACGTGCCAGCAGCCGCGGTAATACGTATGGTGCAAGCGTTATCCGGATTTACTGGGTGTAAAGGGAGCGCAGGCGGAAGGCTAAGTCTGATGTGAAAGCCCGGGGCTCAACCCCGGTACTGCATTGGAAACTGGTCATCTAGAGTGTCGGAGGGGTAAGTGGAATTCCTAGTGTAGCGGTGAAATGCGTAGATATTAGGAGGAACACCAGTGGCGAAGGCGGCTTACTGGACGATAACTGACGCTGAGGCTCGAAAGCGTGGGGAGCAAACAGGATTAGATACCCT
+
FGGFGEEGGGGGGGGFCFFCFCFGGGGGGCEGGGGGGGFEGGGGCFGGGGGGGGGGGCEFGGGGGGE+F<FGGGGFGGGGGFGGGGGG7FD?FGGGGGFFFGGGEEFFFGGGGGGGF9FGGFFG6BFFGGGGGFGGGGGFGGGGFGGCGGGDEGGG?B>FGFGGFGGGFGGGDFEF?GGGGGG<<FFGFF<FGGGGGEEDGGGFCEGG=CBEEFCCGGGFGFGGCCFFGGGGGFFFEGFGGFGGEEFFCEGCFCFFEGGFCFFFCFCFFFGFCE?GGGGGGGFACGGE?CGGGGGGGGGGGFGFGGGGGGFF,9CDGGFEGGGGFAFF8GGGGGEGGGGFGGGDGGGCGGGGGGGGGFEBDGFFF9FFEEGEFGGGGGEF>FFFECDEGFFFEGGGGGGGGGGGFCFEDGGFC8,686
@DZ 68
TGGGGAATATTGCACAATGGGGGAAACCCTGACGCAGCGACGCCGCGTGAAGGAAGAAGTATCTCGGTATGTAAACTTCTATCAGCAGGGAAGATAATGACGGTACCTGACTAAGAAGCCCCGGCTAACTACGTGCCAGCAGCCGCGGTAATACGTAGGGGGCAAGCGTTATCCGGATTTACTGGGTGTAAAGGGAGCGTAGGCGGCGGAGCAAGTCAGAAGTGAAAGCCCGGGGCTCAACCCCGGGACTGCTTTGGAAACTGTAGAGCTAGAGTGCTGGAGAGGCAAGCGGAATTCCTAGTGTAGCGGTGAAATGCGTAGATATTAGGAAGAACACCAGTGGCGAAGGCGGCTTGCTGGACAGTAACTGACGTTCAGGCTCGAAAGCGTGGGGAGCAAACAGGATTAGATACCCT
+
FFGGGGGGGGGGGGGGGFGGGGGGGGGGGGFGGGGGGGGGGGGGGGGGGGGGGGGGGGGGGGFFGGGGGGGGGGGGFFGGGGGGGGGGGGGGGGFGGGFGGGGGGGGGGGG9FGFGGGG8ECEGGG7CCFGCGG=GDFFGGG8FEC8FFG>>GGFFGGGGGGGGGFGGEGGGGGGDEEGGGGGGGGCEF2<EFECFGEG5CFEGEFGEGGGEF;>:9FFGFFFG0ECEFFFEEFEGGGFGGGGGG=CCEDFFFFF;GGGGGFGGGEDFFF7CFFFGFFEGFFGF;GGGEA,CCGGGGFFFFGGGGF:FFEFD@GFECFGGECGCFAFEGFCFEFGGGFE@,GGGGGBF7GFFCGDGGGGFGFDGGGGGGGGGGGGGGECFFGFGGGGGGF7GGGGGGGGFGGFGGGGGF<GC@CCA
@DZ 108802
TGGGGAATATTGCACAATGGGGGAAACCCTGATGCAGCGACGCCGCGTGAGCGAAGAAGTATTTCGGTATGTAAAGCTCTATCAGCAGGGAAGAAGAAATGACGGTACCTGACTAAAAAGCACCGGCTAAATACGTGCCAGCAGCCGCGGTAATACGTATGGTGCAAGCGTTATCCGGATTTACTGGGTGTAAAGGGAGCGCAGGCGGAAGGCTAAGTCTGATGTGAAAGCCCGGGGCTCAACCCCGGTACTGCATTGGAAACTGGTCATCTAGAGTGTCGGAGGGGTAAGTGGAATTCCTAGTGTAGCGGTGAAATGCGTAGATATTAGGAGGAACACCAGTGGCGAAGGCGGCTTACTGGACGATAACTGACGATGAGGCTCGAAAGCGTGGGGAGCAAACAGGATTAGATACCCT
+
GFDFEBFFGGGGGGGGGGGGFGGGGGGGGGGGGGGGGGGGGGGGGGGGGGGGGCFGEGGGGFGGGGEBEFGGGGDFGFGGGGGGGFFFGGGGGGGGGGGGGGGGGGGGFFGGGFGGGFGDGG@CFGGGGGGGG9DFGGGFFEGGGGGGGGGGGGGGGGGGGGFFGGGG?GCECFGGD=CFCFG?FGCFEE@FGDFGEFGGEGEGGGFGFFCCFDEGGGGGGFGGGGGEGGGFGCGGGG:EGFGGGGFGFCFFFCEFAFGDGGFGFFC?CGFEDGGGEEFDGDFGFFGF?9EE<BE<FGFDGCGGGEGGGFFGFE=CC>,F<;?9,,,9<FCDDFFEEGGGGGGGGGGGGGGGGGGGFF8GFCGDEAGGFGFCDC6,ECFGGGGGGFEGGGGGGGGGEF8FFFGGFDAGGCEEF<@CCC
@DZ 86725
TGGGGAATATTGGGCAATGGGGGAAACCCTGACCCAGCAACGCCGCGTGAAGGAAGAAGGCTTTCGGTTTGTAAACTTCTTTTACCAGGGACGAAGAAAATGACGGTACCTGCCTAAGAAGCCCCGGCTAACTACGTGCCAGCAACCGCGGTAATACGTAGGGGGCAAGCGTTATACGGATTTACTGGGTGTAAAGGGAGCGCAGACGGCACTGTAAGTCTGAAGTGAAAGCCCGGGGCTCAACCCCGGGACTGCTTTGGAAACTGTAGAGCTAGAGTGCTGGGGAGGCAAGCGGAATTCCTAGTGTAGCGGTGAAATGCGTAGATATTAGGAAGAACACCAGTGGCGAAGGCGGCTTGCTGGACAGTAACTGACGTTCAGGCGCGAAAGCGTGGGGAGCAAACAGGATTAGATACCCT
+
FCF8:BFGGGGGE,CECFFFGCECGG8FFFC8CCGGGGDG,:FFGGGGGGF9FGG8FGEGGCGFGGG,B=CFFDG?EFFFGGG<EAFGDD+DFEFEE88FFFDFGCFFGF95,8:C:=9<,,,3CC>EGGGGG=C+3@+3ECB,,@@CEEC>C7D9;>:C:A*E:*=C8CB9.1:#?==*;5GEF:FFC<9FCFCFD4+2*FGE?EECG4>EF:#ECFF7E@:9<;C9CCFCC>GGGFGGGCFB:E@D:,FFFAACE5B@A?FGGFFFEFCGFAE9FFC7EC+FE?F==??C,FFE<C?GFCGFEC+E>GGFGFFF,F:,FEGGFEEFF?,EC,FC<FGGGFGGGF7GGGGF>GGEF8FGGFFF9FCACGGCC-FF8FCGFCC;CFFF7GEGGFDGGGGFC9AFGFGGFFFEC9@C<?C
@DZ 97919
TGAGGAATATTGGTCAATGGACGAGAGTCTGAACCAGCCAAGTAGCGTGAAGGATGACTGCCCTATGGGTTGTAAACTTCTTTTATACGGGAATAAAGTGAGGCACGTGTGCCTTTTTGTATGTACAGTATGAATAAGGATCGGCTAACTCCGTGCCAGCAGCCGCGGTAATACGGAGGAACCGAGCGTTAACCGGATTTATTGGGTTTAAAGGGAGCGTAGGCGGAAGCTTAAGTCAGGTGTGCAAGTTTGCGGCTCAACCGTCAAATTGCTGTTGATACTGTGTGTCTTGAGTACAGTAGAGCCACGCGGACTTCGTCGTATAGCGGTTAAATGCTGAGATATCACGAAGAGCTCCGATTGCGAAGACAGCTTGCTGAACTGTAACTGCCGCTGATACTCGAAAGTGTGGTTATCAAACAGGATTAGATACCCT
+
B<EF<ED8FECFGGGEFDAFG<C:CEGGG9FFEFFFG?-CEE,CF@FFFE@AC,,:ECFGF,CE<,C@EFGGEFF9@FGFCEF9FGGGGGGGGCAED9FEFFGFEGEAFF7FCA9<FAC<F9CF<F,A5C,<B<<FCFFFEGC=F@:EF5><:FFGFG?F<DA,86>+@:+,@FCFEDF@,6:@*>F*518*<>FD7*8>C,2CFGCCF,<@@4=#4#::?=97@<2#/>;2;#%C<:C&FFF9#,62B<<CCB>:,:9<6>3,,,FC33:3,DAC,,A58@8,<A6,,,E,4<;F?AF<B8<@++8++CC,44@+>+:,C,,EGC8,,C,C<,C,<C,;F;@,DCB<,C<,677GEC<CECBCEE<C,8C8FC,,C,<,EFCEFAC@+++@6,,,E;,C6,<C;,FC,CFE6@@C,FACF<C;,=,CEC6-A-6A
@DZ 87212
TGAGGAATATTGGTCAATGGACGAGAGTCTGAACCAGCCAAGTAGCGTGAAGGATGACTGCCCTATAGGTTGTAAACTTCTTTTATACGGGAATAAAGTGAGCCACGTGTGGCTTTTTGTATGTACCGTATGAATAAGGATAGGCTAACTCCATGCCAGCAGCCGCGGTAATACGGAGGATCCGAGCGTTATCCGGATTTATTGGGTTTAAAGGGAGCGTAGATGGATATTTAAGTCAGTTGTGAAAGTTTGCGGCTCAACCGTAAAATTGCAGTTGATACTGGATATCTTGAGCGCAGTTGAGGCAGTCGGAATTCGTGGTGTAGCGGTGAAATGCTTAGATATCACGAAGAACTCCGATTGCGAAGGCGGCCTGCTAAGCTGCAATTGACATTGAGGCTCGAAAGTTTGGGTATCAAACAGGATTAGATACCCT
+
CFEFDCFFGGGG@6CECFGGGGGE+8@6CEFFFEFEGGGGFGCFGGGGG>D<FC,EF@,EFG8C<,CFEF9@,CCE,,,9?F,FDA<,CF=B=FFGFF,<?<@=:EC+?FD+?4E@?EB<E,A,CF,CEFEFE<BB<?<,,,B<,<5?8,3B,,6D<<DFF<2/-.=>@FFGF5>>0><<)<:=FC1GFBCB,3>>FEF>;F<CECCC7?<F=FBF43=<C=B,GFBF@FFFFFGCGC@4@:ACFF?C>C@F<FE?FBFBCFG?FFDFGFFFGFE9AB@:A,EAGEE?E?+F=8+=,,:AA,9FF@CF7FF<<,F@GDGGGE:>7DFE,EEE9DF<B<99FECA6FFC,<9AFBC6@,F:FB@C<B,F8+,@FC,CC<EFFF@CC;,,FC@@CE<@DEC@CCAFC<<8?GGFC;,9GFEDCGGFAGCAFEFCCCCC
@DZ 84459
TGGGGCATATTGCACAATGGGGGAAACCCTGATGCAGCGACGCCGCGTGGAGGAAGAAGGTCTTCGGATTGTAAACTCCTGTTGTTGAGGAAGATAATGACGGTACTCAACAAGGACGTGACGGCTAACTACGTTCCAGCAGCCGCGGTAAAACGTAGGGCACAAGCGTTGTCCGGAATTACTGGGTGTAAAGGGAGCGCAGGCGGTAAGACAAGTTGGAAGTGAAATCGATGGGCTCAACCCATAAACTGCTTTCAAAACTGTTTTTCTTGAGTAGTGCAGAGGTAGGCGGAATTCCCGGTGTAGCGGTGGAATGCGTAGATATCGGGAGGAACACCAGTGTCGAAGGAGGCCTACTGGGCACCAACTGACGCTGAGGCTCGAAAGCATGGGTAGCAATCAGGATTAGATACCCT
+
,6EFC,@@D,C@FFFEFE,6;,C@@EFF@8EFF9<CFF+@+@:F@FB+6+BCC=C<44C@FGGGF7CGEFDA<DAEFFFFG<EF8BEFCE@FCEEFGGGG9FC:BCFDFEFGG,,8,@CF@<FFEGG<<=<>:<F,@=,@<33C>@:C:1>,@<1FCAC78CECCFG8@<F%<>GD8F<F?F9C7=FCC2C<:AE5#&;CEGC1D3#@2<F,?CGDCGG=D9D=CG?:B#CGCF<5,BC@FC5F<>CG+1DB:GFDF&FF@FGFDC=@;GGG=GFE8GEA,E=A;++@7E<?<=F+>4+,AE@+8>+8FFEC,EFCB9B@9FC7,ECE66C6,9,@E,FFC@,<EE<EC,CC,<<E8@EFED;DFEC,,B7C@EGF@7CE<FGEEFAGFGE8CEFF,E=-<FGFE,GGGF<@CCCC
@DZ 74
TGGGGAATATTGCACAATGGGGGAAACCCTGATGCAGCGACGCCGCGTGAGCGAAGAAGTATTTCGGTATGTAAAGCTCTATCAGCAGGGAAGAAGAAATGACGGTACCTGGCTAAGAAGCACCGGCTAAATACGTGCCAGCAGCCGCGGTAATACGTATGGTGCAAGCGTTATCCGGATTTACTGGGTGTAAAGGGAGCGCAGGCGGAAGGCTAAGTCTGATGTGAAAGCCCGGGGCTCAACCCCGGTACTGCATTGGAAACTAGTCATCTAGAGTGTCGGAGGGGTAAGTGGAATTCCTAGTGTAGCGGTGAAATGCGTAGATATTAGGAGGAACACCAGTGGCGAAGGCGGCTTACTGGACGATAACTGACGCTGAGGCTCGAAAGCGTGGGGAGCAAACAGGATTAGATACCCT
+
GGGFGFGGGGGGGGGGGGGGGGGGGGGGGGGGGGGGGGFGGGGGGGGGGEGGGGGGGGGGEFGGGGGGGGGGGGGGGGGGFGGGGGFGGGGGGGGDGGGGGGGGGGGGGGGGGGGGGGGGGGGGGDGGGGGGGGGGGGGGDGFGGGGGGGGGGFGGGFFCGGGGGGGGGGGGGGFCFEFGGFGGGGGGGGGFGGGFGGGGGGGGEGGGDGGGGGGGGGGGGGGGGGGGFGGGDGGGFF@CFGGGGGGGGGGGGGGGGGFGGGGGFGGFGFGGGGGGGGGGGGGGGGGGGGGGGGGGFCCCF9GGGGGEGGGGGGGGGGCGEGGGEDCGGGGGGGGGGFGCGGGGGGGGGGGGGGGGGGGGGGGGGGGGGGGGGGGGGGGEGGGGGGGDGGGGGGGGGGGGGGGFFGGGGGGGGCC@CC
@DZ 75
TGGGGAATATTGCACAATGGGGGAAACCCTGATGCAGCGACGCCGCGTGGAGGAAGAAGGTCTTCGGATTGTAAACTCCTGTTGTTGAGGAAGATAATGACGGTACTCAACAAGGAAGTGACGGCTAACTACGTGCCAGCAGCCGCGGTAAAACGTAGGTCACAAGCGTTGTCCGGAATTACTGGGTGTAAAGGGAGCGCAGGCGGGAAGACAAGTTGGAAGTGAAATCTATTGGCTCAACCCATAAACTGCTTTCAAAACTGTTTTTCTCGAGTAGTGCAGAGGTAGGCGGAATTCCCGGTGTAGCGGTGGAATGCGTAGATATCGGGAGGAACACCAGTGGCGAAGGCGGCCTACTGGGCACCAACTGACGCTGAGGCTCGAAAGCATGGGTAGCAAACAGGATTAGATACCCT
+
EFAEFBCFGGGGGGFFFFFGGGGGGG?FGGGGGGGGGGGDGGG:EGGGGGGFGGGGC=8EGFGFGDGGGDFFGGGGGGGGCFDGGGFFGFFGGGG9<BEFFGG@FEGGGGG9FFDGGGGGGFGGGG:FGG?@DFGGGGGGGGFGDCGGGGD;FG:FCFGGGGGGGGGGC<.)CFC@CGGFGGGGFGGGGFFCGEEFCFFEGCEDGGGCGGFBFFF<2?CE9GGGGFDGD;D<#:CF6FGFCGGGFFGFFGFG7CCCCFFGGGGFGGFBC<7GGGGFFEGGGGGEFGDGGFFDEF@F+6+GFFCEEF:=GGFEB7GGFFFEFFF@,7FCGGGGGGGGGGFFCCGGGGGGGFEFGGGGFFEFF@B,FGGGGGGGFFFGGGGGGGGDGGGGGGFFFGGGGGFFFGFFGGGFGGGCCCCC
@DZ 76
TGGGGAATATTGCACAATGGGGGAAACCCTGATGCAGCGACGCCGCGTGAAGGAAGAAGTATCTCGGTATGTAAACTTCTATCAGCAGGGAAGATAGTGACGGTACCTGACTAAGAAGCCCCGGCTAACTACGTGCCAGCAGCCGCGGTAATACGTAGGGGGCAAGCGTTGTCCGGATTTACTGGGTGTAAAGGGAGCGTAGACGGTGTGGCAAGTCTGATGTGAAAGGCATGGGCTCAACCTGTGGACTGCATTGGAAACTGTCATACTTGAGTGCCGGAGGGGTAAGCGGAATTCCTAGTGTAGCGGTGAAATGCGTAGATATTACGAAGAACTCCGATTGCGAAGGCAGCTTACTGGATTGTAACTGGCGCTGATGCTCGAAAGTGTGGGTATCAAACAGGATTAGATACCCT
+
GGGGGGGGFGGGGGGGGGGGFGGGGGGGGFGGGGGGGGGGGGGGGGGGGGGGGGFGGGGGGGGGGGGGGGGGGGGGGGGGCFGGGGFGGGGGGGFEGGGGGGG@FFGFDGGGGGGFGGGEGGGGGGGGGFGD@FGEGGGGGGGGGGGGGEGFFCFGCFGGCGGEGGGGFGCGFCCGGGGGGGGGGGGGEGGFFGDGGGGGGGGGGE?EDGG<GGGFGGGGGGGGGGFGGFFFGGGFGFFGFGGGDFGFFGFFFGGGGGGGGGGFGGGFGGGGGGG@CGGGGGGGGGGFCFEAGGFB,58GGGGGEECGGGGGGGGGFEDEEGGGGFGGGGFFGGGEFCGGGGEFGGGGGGGGFGFGFGGGGGGGGGFGGDGGGGGGGEGGGEGF<GEGGGFEGGGGGGGGGGGGGGGGGGGCCCCC
@DZ 81476
TGAGGAATATTGGTCAATGGGCGCAGGCCTGAACCAGCCAAGTAGCGTGAAGGATGACTGACCTATGGGTTGTAAACTTCTTTTATATGGGAATAAAGTTTTCCACGTGTGGCATTTTGTATGTACCATTTGAATAAGGATCGGCTAACTCCGTGCCAGCAGCCGCGGTAATCCGGAGGATCCGAGCGTTATCCGGAATTATTGGGTGTAAAGGGAGCGTAGGTGGACAGTTAAGTCAGTTGTGAAAGTTTGCGGCTCAACCGTAAAATTGCAGTTGATACTGGCTGTCTTGAGTAGAGTAGAGGGGGGCGGAATTCGTGGGGTAGCGGTGAAATGCTTAGATATCACGAAGAACTCTGATGGCGAAGGCAGTTCACTGGACTGAAACGGACACTGATGCTCGAAAGGGTGGGTATTAAACAGGATTAGATACCCT
+
FG@FGCEF@FAE9CE@FF<DGFFDGD+FFGFGFECFGG,@EGEF9ECGGCFFFFCFBC<F<EEGCDFEG@,@FGG,E,,,,<C<CFFFFGEEE,,:CA,C,CEAF9F@B,4++4,,,,5B,,BAB<<EC,,AFAD,9:C,9,48F++:,5,BCCE:G$B>FDFC@8CFBFC@*C>EC9>##6:>>>;CC:C#;3CC*#=F@F:FFGF;?%<3B-CA=CGGDGGGFF:9GGBFFGF,<F90,F;B9C98@C:C9FCDD<?FFF=C*6DFFEFFAFD<A5<EFFB<AGDACE<A,B,C,EFGGGFF8+CF7EEA=C>+FCCDA,EC7@,C,E@@FFEDCDBE@,CGED6<E,9F@EE-6::,,,,C@GGFEC,C,69FGGEC,C,6,FE@,E<,6FEC<7CC@FDFEDB-CFGFE,C,,GGFFFGFFAGGFFECACCC
@DZ 102659
TGGGTAATATTGCACACTGGGGGAAACCCTGATGCAGCGACGCCGCGTGAGCGAAGAAGTATTTCGGTATGTAAAGCTCTATCAGCAGGGAAGAAAATGACGGTACCTGACTAAGAAGCACCGGCTAAATACGTGCCAGCAGCCGCGGTAATACGTATGGTGCAAGCGTTATCCGGATTTACTGGGTGTAAAGGGAGCGTAGACGGAGTGGCAAGTCTGCTGTGAAAACCCGTGGCCCAACCCCGGGACTGCATTGGAAACTGTCAATCTGGAGTACCGGAGAGTTAAGCGGAATTCCTAGTGTAGCGGTGAAATGCGTAGATATTAGGAGGAACACCAGTGGCGAAGGCGGCTTACTGGACGGTAACTGACGTTGAGGCTCGAAAGCGTGGGGAGCAAACAGGATTAGATACCCT
+
GDCF:,C@9EE9C,CE,CC8F+:EGGF8;@FD9,<EFGDGGGG7FFFGGGGGGGGGGGFFAEGGFEG:FGGEFCGAE?FFGFFGG<FFGGGC:ED8BFGGGDCGGGGGGGGCDFGGFFFGGGGGGGGGFG<<<DFGGGEFC>CF+><*>FEFGGDC:;:><?FFGD?2<B=C9<<:/FGFGGGGGGCF@FFGCE7:BEFC:FDFEEC<F<8,9GFC9CC#3<<?<:C1<CB<.>3:#>F>@45DGGGG5;1><;FF=,>CC3@8,#F3CCFD'D?@CCGGFA5:,=B87FFDBB,A,CEEB,@4+CCGFFFC@=EDFC5,E:,5C,ACC,@F:EC-FGCGGGFCE@@EGGGGGGGFFFC@,FFCAGGEGGGGF<GFA@B@@CEGGGGGF?GFFAGEE<EFEGGGF@E<C;CCCCCC
@DZ 75706
TGAGGAATATTGGTCAATGGGCGCAGGCCTGAACCAGCCAAGTAGCGTGAAGGATGACTGCCCTATGGGTTGTAAACTTCTTTTATATGGGAATAAAGTTTTCCACGTGTGGAATTTTGTATGTACCATATGAATAAGGATCGGCTAACTCCGTGCCAGCAGCCGCGGTAATACGGAGGATCCGAGCGTTATCCGGATTTATTGGGTTTAAAGGGAGCGTAGGTGGACAGTTAAGTCAGTTGTTAAAGTTTGCGGCTCAACCGTAAAATTGCAGTTGATACTGGCTGTCCTGAGTACAGTAGAGGTGGGCGGAATTCGTGGTGTAGCGGTGAAATGCTTAGATATCACGAAGAACTCCGATTGCGAAGGCAGCTCACTGGACTGCAACTGACACTGATGCTCGAAAGTGTGGGTATCAAGCAGGATTAGATACCCT
+
FGGCFD<FGGGGFGGGGGG8FGGGGGGGGDCEGGFGFGGGFGGGGGGGGGGGGFGGGGGFCFGGGGGCFFEEGGGGGGGGGGGGFGFGGGGGGGEGGGGGFGDGAFDDDFFDFFGGGGFGGGFGGGEFGGGFFCGGGGGFGGGCFGGGGFFEGFFGGGGGGGGGGGGGGGGGFFGECFFCFGGGGGGGGGCCGCFCFGGECFGGF7CFGGGGGGGAECFGFFEFGFGGGGGEFGFFFGFGGF.#GGGGEGGGGEF<FEGGGGDGGGEEFDDGGDFFFBGG4DGGFGGGGFFGGGFFFGGCFGGGEGEFCFFFFAGGEGDE?,GGGGGGGGGGGGGEDEGGGGGGFFGGCGGFEB7-FDF,F6F?GGFGFEFF9FGGGGGGFGFGFGGGGGGFGGGGGGF8FCFFGGGEGGGGGFGDGGGGGGGGFCFGGGFC<C9C
@DZ 80
TGGGGAATATTGGGCAATGGGCGCAAGCCTGACCCAGCAACGCCGCGTGAAGGAAGAAGGCTTTCGGGTTGTAAACTTCTTTTAAGAGGGAAGAGCAGAAGACGGTACCTCTAGAATAAGCCACGGCTAACTACGTGCCAGCAGCCGCGGTAATACGTAGGTGGCAAGCGTTGTCCGGATTTACTGGGTGTAAAGGGCGTGCAGCCGGGTCTGCAAGTCAGATGTGAAATCCATGGGCTCAACCCATGAACTGCATTTGAAACTGTAGATCTTGAGTGTCGGAGGGGCAATCGGAATTCCTAGTGTAGCGGTGAAATGCGTAGATATTAGGAGGAACACCAGTGGCGAAGGCGGATTGCTGGACGATAACTGACGGTGAGGCGCGAAAGTGTGGGGAGCAAACAGGATTAGATACCCT
+
GGGGGGGGGGGGGGGGGGGGGGGGGGGGGGGGGGGGGGGGGGGGGGGGGGGGGGGGGGGGGGGGGGGGGGGGGGGGGGGGGGGFGGGGGGGGGGGGGGGGGGGGDGGGFGGGGGGGGGGGGFFGGGGGGGGGGFGGGGGGGGGGGGGGGGGGGFGGFFGGGGGGGGGGGGGGAGGGGGFGGGGGGGGGFGEGFFGGGGGGGGGGGGGGFGEGGFGGGGGGGGGGGGGGGGGGGFGGGGGGGGGGGGGGGGGGGGGFEGGGGDFGGGGGFFGGGGGGGGFGGGGGGGGEGGGFGGGGGGGGGGGGGGGGGGGDFFGGGGGGGGGGGGE?GGGGGGGGGFGGGGGGGCGGGGGGGGGGGGGGGGGCFGGGGGGGGGGGGGGGGGGGGGGGGGGGGGGGGGGGGGFGGGGGGGGGGCCCCC
@DZ 81
TGGGGAATATTGCACAATGGGGGAAACCCTGATGCAGCGACGCCGCGTGAGCGATGAAGTATTTCGGTATGTAAAGCTCTATCAGCAGGGAAGATAATGACGGTACCTGACTAAGAAGCTCCGGCTAAATACGTGCCAGCAGCCGCGGTAATACGTATGGAGCAAGCGTTATCCGGATTTACTGGGTGTAAAGGGAGCGTAGGCGGTCCTGCAAGTCTGATGTGAAAGGCCGGGGCTCAACCCCGGGACTGCATTGGAAACTGTAGGACTAGAGTGTCGGAGGGGTAAGTGGAATTCCTAGTGTAGCGGTGAAATGCGTAGATATTAGGAGGAACACCAGTGGCGAAGGCGGCTTACTGGACGACTACTGACGCTGAGGCTCGAGAGCGTGGGGAGCAAACAGGATTAGATACCCT
+
FGGGGGGGFGGGGGGGGGGGGGGGGGCFFGGGGGGGGGGGGGGGGGGGGGGEFFECFGG<EFGGGGGGGGGGGGGFGGGGDF9FEDFGGGGGGG9FGFGGGGGFGGFFEGGG<FFAFG@=DGGFF:FFGGEFEFFGGGGGGAFECEABC:C@FGGCFCF>=GCEFGBGFFGDFE@F8CFBBFGFGGGFFGGGGGGGGGGE<GGGFFE81EFFG@F8;CGGGGGGGGGEGG@CCEEFGGGGBCC>CGGF<GEEAFGGGGGGGGGGGGFFFAAGGGGFCCCEFFDFC9FAFGGGGGDGGGCEGGGGGGGGGGGGGGGGFGGECCGGGDGGGGGGDFGGGGGGGGGGGGGEGGGGGGGGGGGGFFC,FEGGGGGGGGGGEGGCGEF<7GGEGGGGGGGGGGGGGGGGGGGGGGGCCCCC
@DZ 104694
TGGGGAATATTGCACAATGGGCGAAAGCCTGATGCAGCGACGCCGCGTGAAGGATGAAGTATTTCGGTATGTAAACTTCTATCAGCAGGGAAGAAAATGACGGTACCTGACTAAGAAGCCCCGGCTAACTACGTGCCAGCAGCCGCGGTAATACGTAGGGGGCAAGCGTTATCCGGATTTACTGGGGGTAAAGGGAGCGTAGACGGCTGTGCAAGTCTGAAGTGAAAGGCATGGGCTCAACCTGTGGACTGCTTTGGAAACTGTGCAGCTAGAGTGTCGGAGAGGTAAGTGGAATTCCTAGTGTAGCGGTGAAATGCGTAGATATTAGGAGGAACACCAGTGGCGAAGGCGGCTTACTGGACGATGACTGACGTTGAGGCTCGAAAGCGTGGGGAGCAAACAGGATTAGATACCCT
+
F<FFGGDGEFGGGGGGGGFGGGGGEGGGFGFCFGGDDGFEECEGGGGGGGGGFGGGGGGG?EFEGGDFGGGGGGGGFFGGFGFGAEFG<CFDEGGDGGFGGE7FFEGGFGGGF<=AFFGBGGDGGGGG@FGGGFFFGGGGGFGGG/:C:*FDEGGFGGCFEFGG:FGGGFFCB@FFDG,;<C9FGC;?8BFFFGGF;?D:>4:EF@E0GDA5GCD?CEFFFC:@9FGGCFBCFGFFAFFGGGGGGGFFFGGEFE<FGGFEFGD<FFFCCFFG=EFB@8GFGGGFE5,9FAGGGGEFEA,<GGGGGDGGGGGGGGGECEFGFFFDGFGFGFDGGFGFGEDGFCGGGGGGGGGGGGFE,,GFFFGFGFF:GGEFFFFGGGGGGFGFEGFFCGGGGDGGGCFGGGFGGGGGGGGCCCCC
@DZ 79422
TGGGGGATATTGCGCAATGGGGGCAACCCTGACGCAGCAACGCCGCGTGAAGGATGAAGGTTTTCGGATTGTAAACTTCTTTTATTAAGGACGAAATTTGACGGTACTTAATGAATAAGCTCCGGCTAACTACGTGCCAGCAGCCGCGGTAATACGTAGGGAGCAAGCGTTGTCCGGATTTACTGGGTGTAAAGGGTGCGTAGGCGGCTTTACAAGTCAGATGTGAAATCTATGGGCTCAACCCATAAACTGCATTTGAAACTGTAGAGCTTGAGTGAAGTAGAGGCAGGCGGAATTCCCCGTGTAGCGGTGAAATGCGTAGAGAGGGGGAGGAACACCAGTGGCGAAGGCGGCCTGCTGGGCTTTAACTGACGCTGAGGCACGAAAGCGTGGGTAGCAAACAGGATTAGATACCCT
+
<CG8FGGGFFFFGGGGCFEGGGDEC@DF:CCGGE@6@FAFFGGGE=:7F=FFGEDFF<AFEGFGGG7FGCFFAE<EFAFFGGGCFEGGGFG<FGGGGGGFGGGGGGGGGGGGGGGGGGFGGGGGGGGGGGGGGGGGGGGGGGGGGG?GGFEFFFGGGGGGDCFG7FGGGGGGGGGGGGC>B<A<FFGGCFG;CFFGGGGGGEGEC<5;FCGFGGGFGGGGGGFGGGGFGGFGGGGGGGGGGGCGGGGGFEGGGGGGGGF>CFGB8FCCFEGGFCCC<DCCFFEGGGGECGGFD=GGGGDGGGE>@+GFFFEGGGGFC,C,EGGF@+ECE<FGFFCFFFEFFBC@FECCGCCCC9,FF@GGGFCFCECFC7@8:<@,;,,B,,@FEGDGFF@GFCCECEEFCAGGGGGGGFGGCCCC@
@DZ 101971
TGAGGAGTATTGGTCAATGGACGAGAGTCTGAACCAGCCAAGTAGCGTGAAGGATGACTGCCCTATGGGTTGTAAACTTCTTTTATATGGGAATAAAGTATTCCACGCGTGGGATTTTGTATGTACCATATGAATAAGGATCGGCTAACTCCGTGCCAGCAGCCGCGGTAATACGGAGGATCCGAGCGTTATCCGGATTTATTGGGTTTAAAGGGAGCGTAGGTGGATTGTTAAGTCAGTTGTGAAAGTTTGCGGCTCAACCGTAAAATTGCAGTTGAAACTGGCAGTCTTGAGGACAGTAGAGGTGGGCGGAATTCGTGGTGTAGCGGTGAAATGCTTAGATATCACGAAGAACTCCGATTGCGAAGGCAGCTCACTAGACTGCAACTGACACTGATGCTCGAAAGTGTGGGTATCAAACAGGATTAGATACCCT
+
GGGGGGGGGGEGFGGGCFGGGGGGGGGGGGGGF@FFGGGGGFFGGGGGGGGGGGGEFFCFFFFGGGGGGFEFFGGGGGFCFGGGGGGGGGGGF<FCCFEGDGGGAEFCC84>FFG=DFFGGCGGGGFFFFGAFGGGGGFG@BCFGFDGGFFGEFD?FGGDEEFF@BFGGGBEEFGGGGE=,@CG7>7B8C/:C@FG@:GD@FF>?DD;GFFGFGG=EGGEC=DF1CDC@;FGGGFFGFGFGGE9FGC@FFCFFFEDFDFGF=GGGDGGGFFGGGGGGF<?FGGFFE<<98GGEB,BEFGGGGFGF=@+GFGFC<:CED,AGGGGGGGGGGFEEF9FE<GEGFGGF@@EGGGGGEEGGGECF:GGGFGGGFFFCFAFDF<F<E9FEEEGGDGGFG?GGGGGGGGFGFGGGGFGGGFGGGGGGGGGFGGGGGF@CCCC
@DZ 85
TGAGGAATATTGGTCAATGGACGTGAGTCTGAACCAGCCAAGTAGCGTGAAGGATGACTGCCCTATGGGTTGTAAACTTCTTTTATACGGGAATAAATTTAGCCACGTGTGGCTTTTCGTTTGTACCGTATGAATAAGGATCGGCTAACTCCGTGCCAGCAGCCGCGGTAATACGGAGGATCCGAGCGTTAGCCGGATTTATTGGGTTTAAAGGGAGCGTAGGCGGGTTGTTAAGTCAGTTGTGAAAGTTTGCGGCTCAACCGCAAAATTGCAGTTGATACTGGCGATCTTGAGTGCGACAGAGGTAGGCGGAATTCGTGGTGTAGCGGTGAAATGCTTAGATATCACGAAGAACTCCGATTGCGAAGGCAACTTACTGGATTGTAACTGACGCTGAAGCTCGAAAGTGTGGGTATCAAACAGGATTAGATACCCT
+
ECGGGGGFEGGGAFDF9EG?FC:@;FCFC<FFGGGG8ECFEFDFGFGGC7<FC8FE<C<EGF8CCAFF8FC7BFF9,6,9CFED9EFCGG:E+C=DF,5<A?F,,C=DEFF7+EFFG<+9,9??BFC7=+,,?,5EBE@C,ACC:<C,ADE58A>@BF:B<,DBCEGC<F8=8@FEEGG7=?>CE/>:FE@&@GFFFCC@,GGFFCFG:>GFFC<7E>C>CCCGCEG8*/EGGCCC:FEFGGGCDF::E7@CCGD@F:F9632$9,GGDFFEB,:,55%807F@+,8,FFFGGEF+A,C,C9F<GF7GGFGGGGGGGGFGGGGGGGGGGGGFFFB<F9CGGGGF<<B<CGFFCGGEGGFEGGGGGFAGF9F<CF9FGFGGFECF6GGGGGGGGF<FC+@,6FGGGGGEFCGGGFGFC<GGGGFEF<FFFEC88@CB
@DZ 62651
TGGGGAATATTGCACAATGGGCGAAAGCCTGATGCAGCGACGCCGCGTGAGCGAAGAAGTATTTCGGTATGTAAAGCTCTATCAGCAGGGAAGAAAATGACGGTACCTGACTAAGGAGCACCGGCTAAATACGTGCCAGCAGCCGCGGTAATACGTATGGAGCGAGCGTTGTCCGGAATGACTGGGTGTAAAGGGAGCGCAGGCGGTGCGGCAAGTCTGATGTGAAAGCCCGGGGCTCAACCCCGGTACTGCATTGGAAACTGTCGTACTAGAGTGTCGGAGGGGTAAGCGGAATTCCTAGTGTCGCGGTGAAATGCGTAGATATTAGGAGGAACACCAGTGGCGAAGGCGGCTTACTGGACGATAACTGACGCTGAGGCTCGAAAGCGTGGGGAGCAAACAGGATTAGATACCCT
+
EF@CFFCGGDFFGGFGGGDG8EFGGECG@FGGGGGGGGGGGCCGGGGFEFGGGGGGCFEFEFGGFFG+EFGGGGGGGGEFGGGGGGGGGGGGGGGGGGGGGGGFGFFGFFG<FGGBFF7FFGGGGGGGGGGGFFGG<FGGGFGFDGGGFGG9CFGAFFGGGGGGEGGEECGEFA=GGG@FFG9A-GGGCFFCFFG5C:&><GC5CEEC5CEFFFFFGGFAEGGEFFCCCGGGGGFGEF=FC88DGGF@;FF9CGGFC=GGG7@=+;CCA<AD?F+6CCAFGGFFGCGCFE9A=F9GGFGFGEF@+C7GGFDFGGCCC?B,,<FFDGGFC<@B7FECCC,GGGFFDDEGGCC,@GFFGFCDGEE<,<C@CF@GGGFFGCEFD:E?FCGGFGGFEFAEEAEFF<FCDEFGF8EC<CCC
@DZ 81465
TGGGGAATATTGCACAATGGGCGAAAGCCTGATGCAGCGACGCCGCGTGAGCGAAGAAGTATTTCGGTATGTAAAGCTCTATCAGCAGAGAAGATAATGACGGTACCTGACTAAGAAGCACCGGCTAAATACGTGCCAGCAGCCGCGGTAATACGTATGGTGCAAGCGTTATCCGGATTTACTGGGTGTAAAGGGTGCGTAGGTGGCAAGGCAAGTCTGAAGTGAAAATCCGGGGCTCAACCCCGGAACTGCTTTGGAAACTGTTTAGCTGGAGTACAGGAGAGGTAAGTGGAATTCCTAGTGTAGCGGTGAAATGCGTAGATATTAGGAGGAACACCAGTGGCGAAGGCGACTTACTGGACTGCTACTGACACTGAGGCACGAAAGCGTGGGGAGCAAACAGGATTAGATACCCT
+
@EEGGGGGGGGGGGGGGGGGGGGGGGGGGGGGGGGGGGGGGDGGEGGGCFGGGFGGGGGFGFFDGGGGGFGGGGGGGGGGGGGGGGGGGGGGGGEGGGGGGGGGGGGGGGGGGGGG?FGFGGFDGGGGGGGGGGGGGGGGGGGGGGGGGGGGGFGFGGGGFGFGGG@FFDGFFG4GGGFFGG>GGGCFE:9FGGGGGGGFGGEFGGGG>A;CGEGGGFGGGG9FGFGGGGGGGGGGGFGGGGGGFFCEEGGGGGFFGGGGGGGFGFFGGGGGGGGGFFGGGFGGFGDGGGFFGFGGGGGFFFGGGDGGGGGGGGGGGFFACFGGFFGGGCEADGFFGGGGGF::,FBDGGGGGF<FGGGGGGGFGGFFGFFFEFFCE8GEFEGF@GDGGGGGGGGGGGGFGGGFEGGGGGGCCCCC
@DZ 88
TGGGGAATATTGCACAATGGGCGCAAGCCTGATGCAGCGACGCCGCGTGCGGGATGACGGCCTTCGGGTTGTAAACCGCTTTTGATCGGGAGCAAGCCTTCGGGTGAGTGTACCTTTCGAATAAGCACCGGCTAACTACGTGCCAGCAGCCGCGGTAATACGTAGGGTGCAAGCGTTATCCGGAATTATTGGGCGTAAAGGGCTCGTAGGCGGTTCGTCGCGTCCGGTGTGAAAGTCCATCGCTTAACGGTGGATCTGCGCCGGGTACGGGCGGGCTGGAGGGCGGTAGGGGAGACTGGAATTCCCGGTGGAACGGTGGAATGTGTAGATATCGGGAAGAACACCAATGGCGAAGGCAGGTCTCTGGGCCGTTACTGACGCTGAGGAGCGAAAGCGTGGGGAGCGAACAGGATTAGATACCCT
+
DFFDGDEFFFGGGGGCFEDFFGGGGGGGGFGGGGGGG8FE7FGGGGGGGGGGGGGGGFGGGGGGFFGGGCFGGGGG8FFDEFFGGD9FCGGCEGGG7FFGFGFED+=CFFFFC9CEFGGGGGFGGGGCFGGG7FGGGGG.%FGGGGGGGGGGGFGDEEFFFG<FG<33*:C5CCG+ACCEFCCAEGFGFGFGFCC2:CFGGCCC88EEGDEEE??:**@ECE::0DGFECF<EGF::<@BGFEFCEF?EG@EFCFC>*+::#,:FGGCEFD5EGG7DCA+@#9GFGFFF@F<,FC,9B<CGFC+CCB,<F,C,GGFGGFCGCF9FGGGGGGGGFFFDGF7FCFFC,CGFCD<FGGGGGGGDGGGGGE@C-FF<9GGGDGGFFGGGCFCCGGCGGGGGGGGGGGGGGGGCCF@,GFGFF<CCCC
@DZ 89
TGGGGAATATTGCACAATGGGGGAAACCCTGATGCAGCGACGCCGCGTGAGCGATGAAGTATTTCGGTATGTAAAGCTCTATCAGCAGGGAAGAAAATGACGGTACCTGACTAAGAAGCCCCGGCTAACTACGTGCCAGCAGCCGCGGTAATACGTAGGGGGCAAGCGTTATCCGGATTTACTGGGTGTAAAGGGAGCGTAGACGGTTTTGCAAGTCTGAAGTGAAAGCCCGGGGCTTAACCCCGGGACTGCTTTGGAAACTGTAGGACTAGAGTGCAGGAGAGGTAAGTGGAATTCCTAGTGTAGCGGTGAAATGCGTAGATATTAGGAGGAACACCAGTGGCGAAGGCGGCTTACTGGACTGTAACTGACGTTGAGGCTCGAAAGCGTGGGGAGCAAACAGGATTAGATACCCT
+
GGGGGGGGGGGGGGGGGGGGGGGGGGGGGGGGGGGGGGEGGGGGGGGGGGGGGEGGGGGFEFGGGGGGGGGGGGGGGGGGGGGGGGGGGGGGGGGGGGGGGGGGGGGGFFGGGGGGGGGDFGGGGGGGG:@GGGFGGGGGGGGGEGFG@EGFGGGGFGGGGCGGFEFGGGGGGGGGGG@FGGGGGGGGGGGGGGGGGFGGGGGGGGGGGGGGGGGGGG<GGGGGGGGGGGGGGGGAGGGGGG8@DGFGGGGG4FGGGGGGFFGFGFEEGFGGGGGFFAFGFGGGEFGGGGGFGGGGGGFECGGGGGGGGGGGGGGEFCGGGGGFCFGGFFGGGGGGCGGGGGGGGGGGGGGGGGGGGGGGFGFGGGGGGGGGGGGGGGGGDGGGGGFDGGGGGGGGGGGGFGGFFGGFGGGCCCCC
@DZ 90
TGGGGAATATTGCACAATGGGGGAAACCCTGATGCAGCGACGCCGCGTGGAGGAAGAAGGTCTTCGGATTGTAAACTCCTGTTGTTGAGGAAGATAATGACGGTACTCAACAAGGAAGTGACGGCTAACTACGTGCCAGCAGCCGCGGTAAAACGTAGGTCACAAGCGTTGTCCGGAATTACTGGGTGTAAAGGGAGCGCAGGCGGGAAGACAAGTTGGAAGTGAAATCTATGGGCTCAACCCATAAACTGCTTTCAAAACTGTTTTTCTTGAGTAGTGCAGAGGTAGGCGGAATTCCCGGTGTAGCGGTGGAATGCGTAGATATCGGGAGGAACACCAGTGGCGAAGGCGGCCTACTGGGCACCAACTGACGCTGAGGCTCGAAAGTGTGGGTAGCAAACAGGATTAGATACCCT
+
GGGFCCFGGFGGGGGGGGGGGGGGGGGGD@,EFD-EDE@FEEGEGGG:F7:FFG<FFFGCGGFGFGGGGGGFGGCFFEGDGFGGG8BCFGGGEF?FB,C<EFE7AFF9FG<DDFEF@FGFF,BF8/.FF,<F7>/=<FF>EFF>GGGG<:CGGGGGG&GGGGGGF>:BFG>FGFC:FE@CC=CCFF38FC<CGFGDDDGG>E5EDECFFD3;GF>GFDFC?FCFGGGDD@C>(@FFF7FFDC>GGCFFCD?D<FC@CGGGGF>5AFCCD+1FDGGFFF9B<9FE@CGE=A,DFF:@+ECGEF@C=C>GGGFGGGF7GFGFFFFGGF7GFDGGGGGGGGGGEGGGFFGF7F,F9DGGGGGGF8GGGFGGGGGGFGEGGGDGDGGGGGGGGGGGGGGGGGGGGGGGGGGGFGGCCCCC
@DZ 82576
TGGGGAATATTGCACAATGGGCGAAAGACGGAGGGAGCGACGCCGCGTGAGCGAAGAAGTATTTCGGTATGTAAAGCTCTATCAGCAGGGAAGATAATGACGGTACCTGACTAAGAAGCACCGGCTAAATACGTGCCAGCAGCCGCGGTAATACGTATGGTGCAAGCGTTATCCGGATTTACTGGGTGTAAAGGGAGCGCAGGCGGTGCGGCAAGTCTGATGTGAAAGCCCGGGGCTCAACCCCGGTACTGCATTGGAAACTGTCGTACTAGAGTGTCGGAGGGGTAAGCGGAATTCCTAGTGTAGCGGTGAAATGCGTAGATATTAGGAGGAACACCAGTGGCGAAGGCGGCTTACTGGACGATAACTGACTCTGAGGCTCGAAAGCGTGGGGAGCAACCAGGATTCTTTACCCT
+
GGGGGGGGCF9@EGGGGA@,C<BEECE,,88:8@+6@+8:FEG+@F7FGGGGG7CGDFFGAFFGGGGE<DFGGGFGGFGGGGD9EF,=FCFF??FAD,?FEFGGGEFGFGGGEC@FFGGGF@FGG7CFADFG7D3DFGGFDFFFC>FGGG7;<FGF@9DG0GGGFGGCC<F8FFGCE=GGFGGGGA<EFCCGGGFGEGFEECCCFCCCGCFFE<<<ECF@@@?9<GGCE@C:F?EG9GGFGFG9GFEFCAFFEGCEC?FGF:C@?GGDFD5GEC<:<<C:FGGGDGGDGGFFFE<FGFF:,GGGGGGGFDAGFCEFEGFGF@F<AGGGGFDFCECFF8GGEGGDGDF@EGFC,69CCEGFF8<CFCEFAFC@,8GGFGFCGGGFGFE@F6CFCGGGGFFFC,E5,C;6,,6,8@BA
@DZ 73021
TGGGGAATATTGCACAATGGGCGAAAGCCTGATGCAGCGACGCCGCGTGAGCGAAGAAGTATTTCGGTATGTAAAGCTCTATCAGCAGGGAAGATAATGACGGTACCTGACTAAGAAGCTCCGGCTAAATACGTGCCAGCAGCCGCGGTAATACGTATGGAGCAAGCGTTATCCGGATTTACTGGGTGTAAAGGGTGCGTAGGTGGCAGTGCAAGTCAGATGTGAAAGGCCGGGGCTCAACCCCGGAGCTGCATTTGAAACTGCATAGCTAGAGTACAGGAGAGGCAGGCGGAATTCCTAGTGTATCGGTGAAATGCGTAGATATTAGGAGGAACACCAGTGGCTAAGGCTGCCTGCTGAACTGTTACTGACACTGAGGCACGCAAGCGTGGGGACCAATCAGGATTAGATACCCT
+
EFGGGEGGGGGCFGGGGGGGGGGGGGGGGGGGGGGFGGFGGGGGGGGGGGGGGGGGGGGEFGGGGFGFFCFGGGGFGGFGGG-FGGGGGGGGGGGGGGGGGGG:FFGGCD8FGGGGGGGFGGGG??GGGGGGG@=FFFFCFG8FDGCF;FGGFGGGGGGCCCFFGG5FFFFFCGCE8<:CBBFFFFGGBCEGGGG-;<BEFG:FGFFDF@FCF7FFGFFCFEFGGG:C>FFGGGGGGGG?8C@=CEB8<EFGGFFFGGEFGGG=FGFEC5CFCGCFEFGGFGFGF?:C8,FC,8GC@CGFGGEEGEEGGGFC@EC:GFFGGGFGGFCGDCEE8:6--6@C<@@6,GFEFB,CFC,A<6,,FF@C,<C<6,GGFFCEE,F,@64,,,66@-,C,C,,;6C-,F,GGGGGGGGCCCC@
@DZ 95499
TGAGGAATATTGGTCAATGGGCGAGAGCCTGAACCAGCCAAGTAGCGTGAAGGATGACTGCCCTATGGGTTGTAAACTTCTTTTATAAAGGAATAAAGTCGGGTATGGATACCCGTTTGCATGTACTCTATGAATAAGGATCGGCTAACTCCGTGCCAGCAGCCGCGGTAATACGGAGGATCCGAGCGTTATCCGGATTTATTGGGTTTAAAGGGAGCGTAGATGGATGTTTAAGTCAGTTGTGAAAGTTTGCGGCTCAACCGTAAAATTGCAGTTGATACTGGATATCTTGAGTGCAGTTGAGGCAGGCGGAATTCGTGGTGTAGCGGTGAAATGCTTAGATATCACGAAGAACTCCGATTGCGAAGGCAGCCTGCTAAGCTGCAACTGACATTGAGGCTCGAAAGTGTGGGTATCAAACAGGATTAGATACCCT
+
FGFGGGGFFGGGGCFGGGGGGGEFEGGGGGGGGGGGGGGGEFFGGGGGGGGGGGGFGGGGGFGGGGGGGGGGGGGGGGGGGDFGFGGGGFGGGGGGFCFGGGGFGGGGCFGG8=FCFFCGGGGAFEEFFFEFGGAEGFGGGGGG>EGGGF9FEGGGGGFGFGGFGGGGGGDF9CCEEG71:@FGGGCGGGDGGGG8=;GGFGGGGFBF=<FGGCFFEGGGCFEFGGFFGGGGGGEFFFGGDFFDGGGFEGGGFEDCDDFGGGGGGGGGGGGGGGFG<<FGGGFC<E9GGGGFFF9GGGGFGFGEF7EF:8GGGFFC7GGFFFGGEEFF?GGDFFGGCGGFGGGGGFGGFGDGFCFC:GGCGGGGGGGGGGGGFGGFFGFEGGGGGGGGGGGGGGGGGGGDGGGGGGGGCCFF<GGGGGGGGGGGF9FGGEECCCCC
@DZ 61391
TGGGGAATATTGCACAATGGGGGAAACCCTGATGCAGCGACGCCGCGTGAGTGATGAAGTATTTCGGTATGTAAAGCTCTATCAGCAGGGAAGATAATGACGGTACCTGACTAAGAAGCACCGGCTAAATACGTGCCAGCAGCCGCGGTAATACGTATGGTGCAAGCGTTATCCGGATTTACTGGGTGTAAAGGGAGCGTAGACGGCAAGGCAAGTCTGATGTGAAAACCCAGGGCTTAACCCTGGGACTGCATTGGAAACTGTCTGGCTCGAGTGCCGGAGAGGTAAGCGGAATTCCTAGTGTAGCGGTTAAATGCGTAGATATTAGGAAGAACACCAGTGGCGAAGGCGGCTTACTGGACGGTAACTGACGTTGAGGCTCGAAAGCGTGGGGAGCAAACAGGATTAGATACCCT
+
GGFGGD7EEGG@FGFGDFGF?FCFEG8FGGGGGGGGGGGGGDGGGDGC=FFEAFFFGGGG<FGFDGG@EGGGGGGFFC8A<F5EFGGGGF7BFGAAFGFAFGGDGFGGGGGGGGGGGGGGGGGCC:CGGGGGGG8FG>FDFGGGCEDGGC@FGGF@GCFGD=GGGBD<FFC=FFG78FGFC<GGGGGFFCCFFCGGG>CFGGCADGCGFCF>@C8FCEFGEFECFGGGGFGGFDGEF8FFGF<FFFFFFGFF?,DGFDF?FFB9FCFGCGFGGECB=8E?EGGE8GCGEFGFGEFFEE:,<FDGGGF9E9,CBBF7FGFFGFEFGGFGEAFCFFC-EECEF7FGF7EEGGFCGGFEFECCEGF<9GFC7CC7GGGGF:>GGFF<C:DGGGEDGGGGGGFE9GGGGGGGGDFCCCC<
@DZ 95
TGGGGAATTTTGGACAATGGGCGCAAGCCTGATCCAGCTATTCCGCGTGTGGGATGAAGGCCCTCGGGTTGTAAACCACTTTTGTAGAGAACGAAAAGACACTTTCGAATAAAGGATGTTGCTGCCGGTACTCTAAGAATAAGCACCGGCTAACTACGTGCCAGCAGCCGCGGTAATACGTAGGGTGCGAGCGTTAATCGGAATTACTGGGCGTAAAGGGTGCGCAGGCGGTTGAGTAAGACAGATGTGAAATCCCCGAGCTTAACTCGGGAATGGCATATGTGACTGCTCGACTAGAGTGTGTCAGAGGGAGGTGGAATTCCACGTGTAGCAGTGAAATGCGTAGATATGTGGAAGAACACCGATGGCGAAGGCAGCCTCCTGGGACATAACTGACGCTCAGGCACGAAAGCGTGGGGAGCAAACAGGATTAGATACCCT
+
GGGCGGGGEGGGGGGGGGGGGFGGGGGGGGGGGGGGGGFGGGGGGGDGGGGGDCFGGGGDGGGGGGGGGGGGGGGGGGGGGFGGGGGGGGGFCFGGFF@FGGGFGGGGFE<FGGE?,4ECF<<?<,>7>FGD<DFGGGGGGG9CDFGGGGGEGGGAFECCFFGCCGF@C@CC:CCGG/,<>9FFE?DB<F:FCFGGGCGFFGGFGCFFFGGFGFFCFGGCCECGFCFC9>DC96,CCGDFFGFCCFGGFGGFGGFGGF:EDGGFGD/EC<FGGGGFGGFFD<CGFCGGC@+CF9GFEFGGFEDFGGGGGGDGGGFGGGFD??,GGGGGGGGGFGGGGGGGGFCGFFFCGGGGGGGGGGF:F7CGF@FC@DGGGGGGGGGFCGGGGGGFFGGGGGGGGGGGGGFEFGGGGGGGGGGGFGGGGGGGGGGGGGGGGGGGCCCCB
@DZ 96
TGAGGAATATTGGTCAATGGACGAGAGTCTGAACCAGCCAAGTAGCGTGGAGGATGACTGCCCTATGGGTTGTAAACTTCTTTTATACGGGAATAAAGTGAGGCACGTGTGCCTTTTTGTATGTACCGTATGAATAAGGATCGGCTAACTCCGTGCCAGCAGCCGCGGTAATACGGAGGATCCGAGCGTTATCCGGATTTATTGGGTTTAAAGGGAGCGTAGGCGGACGCTTAAGTCAGTTGTGAAAGTCTGCGGCTCAACCGTAAAATTGCAGTTGATACTGGGTGTCTTGAGTACAGTAGAGGCAGGCGGAATTCGTGGTGTAGCGGTGAAATGCTTAGATATCACGAAGAACTCCGATTGCGAAGGCAGCTTGCTGGACTGTAACTGACGCTGATGCTCGAAAGTGTGGGTATCAAACAGGATTAGATACCCT
+
GGGFGCFFGGGGGGGGGGGGGGGGGGGGGGFGGGGGGGGCGGGGGFFGG7FGGGGGFGGGFGGGGG9FGGGGGAFGGGGGGGGGFGFGGDGFGGGDGGGGGGDFGGGGGGGGGGGGGGDGGGGFFFGGDGGGGGFGGGGFGGGGGGCGGGGGCFGEFFCGGFGGGGGFGDCFFFFFGGGDFEGFEFGGGEFFFFFE8=FGCGGGGGGGGFGFFGGGDGGGGGGGGGEFGGEGGGGFFGGGGGGGGFG?EEGFFGGGFBGFCGGFGGGFFGGFFGGFFAGFEGGGGFFF@CGGGGEE<CGFGGGGGGGGGFGGGFE@GGGGFGG>GGGGGGFGGGGGGGGGFFAF@FF?GGGGGFF@FGGEDGGFGGGGGGGGEFAGGGGGFFGGGGGGGGGGGGGGGGFFC,GGGGGGGGGGGGGGGGGGGGGGFDAGGFGCCCCC
@DZ 63360
TGGGGAATATTGCACAATAGGGGAAACCCTGATGCAGCGACGCCGCGTGAGCGATGAAGTATTTCGGTATGTAAAGCTCTATCAGCAGGGAAGATAATGACGGTACCTGACTAAGAAGCTCCGGCTAAATACGTGCCAGCAGCCGCGGTAATACGTATGGAGCAAGCGTTATCCGGATTTACTGGGTGTAAAGGGAGCGTAGGCGGTCCTGCAAGTCTGGTGTGAAAGGCCGGGGCTCAACCCCGGGACTGCATTGGAAACTGTAGGACTAGAGTGTCGGAGGGGTAAGTGGAATTCCTAGTGTAGCGGTGAAATGCGTAGATATTAGGAGGAACACCAGTGGCGAAGGAGGCTTACTGGACGACTACTGACGCTGAGGCTCGAAAGCGTGGGGCGCAAACAGGATTAGATACCCT
+
CE,C+CCFG9FEGFGGE6,<F@FEGGG8EDGCEA<CE<FCEGGGGC+C6CF8=CFFFC<FF9FGACFFGGD,CEDFF,FCFBECFFGGGGDEGGGFGGFF<?BFGEGGGCB,?C<,5BFGEGGEG+>FGADG7,,BB,@>B<FG@>+>@CCGFGFFFFF:73:>D8>+FCF,CFGGGGGG0@<?7,@CF@:FCC<#EEC=ECCFFGG3:?B@EFGGCCB#<99F9<EGF7FGFDEC@GCCG4:F@CEGGC>@;3DA8:C5:B9<?A3AFGGF=B>896,:@DECC?,?5EB?,B5:,EBAF<@:7:EEE@,CFB,CDC@AFE<FC,?:,E<C,C:-<@,FB,FCA,9:,,C9C<<@F@@,D@C<<,C,,B:CFCED<@76,@9EE:F@7EEF;C:EF@FCFC@B,9CGFFC6B9<@
@DZ 98
TGGGGAATATTGCACAATGGGGGAAACCCTGATGCAGCGACGCCGCGTGGAGGAAGAAGGTCTTCGGATTGTAAACTCCTGTTGTTGAGGAAGATAATGACGGTACTCAACAAGGAAGTGACGGCTAACTACGTGCCAGCAGCCGCGGTAAAACGTAGGTCACAAGCGTTGTCCGGAATTACTGGGTGTAAAGGGAGCGCAGGCGGGAAGACAAGTTGGAAGTGAAATCCATGGGCTCAACCCATGAACTGCTTTCAAAACTGTTTTTCTTGAGTAGTGCAGAGGTAGGCGGAATTCCCGGTGTAGCGGTGGAATGCGTAGATATCGGGAGGAACACCAGTGGCGAAGGCGGCCTACTGGGCACCAACTGACGCTGAGGCTCGAAAGTGTGGGTAGCAAACAGGATTAGATACCCT
+
GGGGGFFGGGGGGGGGGGGGDGGGGGGGGGGGGGGGGGFGGGGGGGGGGGDGGGGG?FGDGGGGGGGGGGGGGGGGGGGGGGGGFGGGGGGGFFDFGGGGGGCEGGGGGGGGGF8FFDFFFFGGGG>FGFFGCGGGGG7?GFGGGGGGFDCCFGGGGFGGGGGGGGGGCFEGGFGG=?FCGFGGFGGGFGFGGGGFFGGGDGGGGGGF9D?FFCFE@FG?FFGGGGGFFF<<:FFCFGFFGGGGGGGGGDDD:FFFG4CGGFGFGGGGDFFFDFFDFAGFFFGDGEGGGGEFGGF@EF:FFE@GEFCGGGGFCF,FCGGGFFDCCDGGGFGGGGGGG@GECGGGGGGGGEFDCFACGFGGGFFFGFDGGGGGGGGGGGFC6GGGGGGGGGGGGGGGGGGGGGGGGGGGGGGCCCCC
@DZ 90463
TGGGGAATATTGCACAATGGGGGAAACCCTGATGCAGCGACGCCGCGTGAGCGAAGAAGTATTTCGGTATGTAAAGCTCTATAAGCAGGGAAGAAGAAATGACGGTACCTGACTAAGAAGCACCGGCTAAATACGTGCCAACAGCCGCGGTAATACGTAGGGAGCAAGCGTTGTCCGGATTTACTGGGTGGAAAGGGTGCGTAGGCGGCTTTGCAAGTCAGATGTGAAATCTATGGGCTCAACCCAGAAACTGCATTTGAAACTGTAGAGCTTGAGTGAAGTAGAGGCAGGCGGAATTCCCCGTGTAGCGGTGAAATGCGTAGAGATGGGGAGGAACACCAGTGGCGAAGGCGGCCTGCTGGGCTTTAACTGACGCTGAGGCACGAAAGTGTGGGGAGCAAACAGGATTAGATACCCT
+
FE@FCECFFGGDGFGGG6,,CC:CFF,C8,;EFG-6@B7@FFEGGEEGGGGGGCF@CF8E<B,FFB@+BBFGGGEFGF8FA<-CFGDFGGCFGEF8FDFG9EFGGBDFAFAD,CCB<DD83F,,@++@+@>FFGF,:>+E,3@CCE8<F:*7>F;?FCFF738:=#CECFGFECFC>B@BE=FFFFGG::.C<<:C42;5FEEGDECF>,=<@9FFCCC9GGE9EF@<FCD>EF,F8C8+B:898;#CGE8E<<GGFCF;@9G:EGDCCFFA,9GGFDAGGGGEFCD=:B+EC?GDEGEF+:GGF7GGGGF9FEBCGGGFBFEBCEDGGF<GFF:FFADFGGGGGFF@CDGGGGFGGGDFFGGFGEFGFDGF@GGGFFCGGGFFF6@GEDGGGGFGFF89GFAFGGFFFGGFF@CCCC
@DZ 100
TGGGGAATATTGCACAATGGGGGAAACCCTGATGCAGCGACGCCGCGTGGAGGAAGAAGGTCTTCGGATTGTAAACTCCTGTTGTTGAGGAAGATAATGACGGTACTCAACAAGGAAGTGACGGCTAACTACGTGCCAGCAGCCGCGGTAAAACGTAGGTCACAAGCGTTGTCCGGAATTACTGGGTGTAAAGGGAGCGCAGGCGGGAAGACAAGTTGGAAGTGAAATCCATGGGCTCAAACCATGAACTGCTTTCAAAACTGTTTTTCTTGGGTAGTGCAGAGGTAGGCGGAATTCCCGGTGTAGCGGTGGAATGCGTAGATATCGGGAGGAACACCAGTGGCGAAGGCGGCCTACTGGGCACCAACTGACGCTGAGGCTCGAAAGTGTGGGTAGCAAACAGGATTAGATACCCT
+
GGGCEGGGFGGGGGGGGGDGGGGGGGGGGGGGGFGGGGCEGGGGGGGGGGGGFGGGGGGGGGGFGGGGGCFFGGGGFGGGGGGF8FGFFFGGGGGGCCFGGGGGGGGEFDGGGGGGGGG9ACGFEFFGGGDFF8<DFCEGGGFF:CCG@BCFF9@CFCD=?C:CFGFGEGGGGFGGGGGFFGFGGGGBFFFFG@=DGGFEDGEGGGGGGFDACFGECCFGGGGGCGGF@<ACFF8GFCGG-GGGGGGG<FA<FAFFGFGFGFDFFFGFGFF8GFFGFFGGFFFFF@GGGFFF?<@GGGGGF94++GCFGFGFGCCGGFA=C>+:GGGGGGGGEFGFFGGGGGDGFCEDGGGFECFAF<FFFGGFEDGGGGGEGGGGGFC8DGGGGGGGGGGGFGGGGGGGGGGGGDFFGDGCCCCC
@DZ 66876
TGGGGAATATTGCACAATGGGGGAAACCCTGATGCAGCAACGCCGCGTGAGTGAAGAAGTATTTCGGTATGTAAAGCTCTATCAGCAGGGAAGATAATGACGGTACCTGACTAAGAAGCCCCGGCTAACTACGTGCCAGCAGCCGCGGTAATACGTAGGGGGCAAGCGTTATCCGGCGTTACTGGGTGTAAAGGGTGCGTAGGTGGCAAGGCAAGTCAGATGTGAAAGCCCGGGGCTCAACCTCGGTACTGCTTTTGAAACTGTCTAGTTAGAGTGCAGGAGAGGTAAGCGGAATTCCTAGTGTAGCGGTGAAATGCGTAGATATTAGGAGGAACACCAGTGGCGAAGGCGGCTTACTGGACTGTAACTGACACTGAGGCACGAAAGCGTGGGGAGCAAACAGGATTAGATACCCT
+
GGDEGECGGGGGGGGGGGGF@CEGGFGGGGGGGGGGGGFGGGEGGGD:FGCEEECE?FGFFFFFGGGCCFG9FFGGGGGAF?ECFG<FDCDGEFGGGCAFGGGGF+CE<EF<FFGCFD8FGDC+==BDDBFBFGGFFAECB>>,CCB**@8FACE::>CF1>FCF*<FEE@FG<EG/#8923CCCF9B<AFFGAC;<CDFD:,=8,';F>FA;FFC2>C,F9;F,0@F>6FDFEEFF@:888++FD?<:A,,,AF9F@,EFAFGGGGFF5<FAFEA8FFA@DA@FF7:C,99,EA?<9GFDGGGDGFFFGFCFC7GGGGGGGGFC,C@C,FFCCC@EC,FEGGFFGEGGF@E@@EGFC8E@DFCFFFGCF<<EBC<9CGFE@FGGGDF@-CGGGGGGEE@FAGFF9EGGGF9CCCC
@DZ 102
TGGGGAATATTGCACAATGGGGGAAACCCTGATGCAGCGACGCCGCGTGGAGGAAGAAGGTCTTCGGATTGTAAACTCCTGTTGTTGAGGAAGATAATGACGGTACTCAACAAGGAAGTGACGGCTAACTACGTGCCAGCAGCCGCGGTAAAACGTAGGTCACAAGCGTTGTCCGGAATTACTGGGTGTAAAGGGAGCGCAGGCGGGAAGACAAGTTGGAAGTGAAATCCATGGGCTCAACCCATGAACTGCTTTCAAAACTGTTTTTCTTGAGTAGTGCAGAGGTAGGCGGAATTCCCGGTGTAGCGGTGGAATGCGTAGATATCGGGAGGAACACCAGTGGCGAAGGCGGCCTACTGGGCACCAACTGACGCTGAGGCTCGAAAGTGTGGGTAGCAAACAGGATTAGATACCCT
+
FGFGGEGGFGGGGGGGGGGGGGGGGGGGGGGGGGGGGGFEGGGGGGGGGGGGGGGGGFGGGGGGGGGGGGGGGGAFGGGGGGGGGGFGGDGGGGGFGGBGGGGCGGGGGGGGGGGGGGGFGGGGGGGGGGGGCFCGGGGGFGDGGGGGGGGGG?FFFGFGGGG6CFGGGEBFGGGGGGFGGGGGGGFFFGBFGGEFGFGGEF>ECGGGGGFDFFGFCFGGGGGGGGGFFFGGFFGGGGGGCFEGGGGGGGGFG<GGGGGGGGGFDFGGGFGGGF:GFGFGGG=CGDGFC8?CGGGFGF@FFEDEGGEFC,FFEGGE7GFEAFCF7DGGGGGGGGGGFEGGGGGGGGGGGEGGFCGGGGGGFFGGGGGDGGGGGGGGGGGFGGGGGGFGGGGGGGGGGGGFGGGGGGGFA@GCCCCC
@DZ 81392
TGGGGGATATTGCACAATGGGGGAAACCCTGATGCAGCGACGCCGCGTGGAGGAAGAAGGTTTTCGGATTGTAAACTCCTGTCGTTAGGGACGATAATGACGGTACCTAACAAGAAAGCACCGGCTAACTACGTGCCAGCAGCCGCGGTAAAACGTAGGGTGCAAGCTTTGTCCGGAATTACTGGGTGTAAAGGGAGCGCAGGCGGACCGGCAAGTTGGAAGTGAAAACTATGGGCTCAACCCATAAATTGCTTTCAAAACTGCTGGCCTTGAGTAGTGCAGAGGTAGGTGGAATTCCCGGTGTAGCGGTGGAATGCGTAGATATCGGGAGGAACACCAGTGGCGAAGGCGACCTACTGGGCACCAACTGACGCTGAGGCTCGAAAGCATGGGTAGCAAACAGGATTAGATACCCT
+
DGGGDCFGGGGGGGGGGGGFGGGGEFGGGDFGGDGGGGDEEEGDGGGGGGGGG?FFGGGGFGGFGGGGDDGGFGFGEFFGGGGG<FFCFFEFGGGGGGGGGGGDFGGGGGGCGC@FFFFGGDGGGGGGGGFGFFFCEF>CGFGGGGDE:FEEFCE<FFEGGF9EFFF#+=FEGGGGGGGACF<=FGC?:?FFEGEGEECGEGECEEE?>CCGEEGGE<FBFGFGGFG<GD3@>CFFCFCEG8DGE8CF8F@DCBFAFD<CFGG=F9GFGF<GGGFEEE9F<AGGGF,A9GF9FFEFCEF8GGGGGEEGFFEF@GF7GGGFGCF7GGGGE<FGGGFAFE,GGGGFFC7F+CDFE9FC6F8FE@7FFFFGGFGFCFGF8GDGGEDFDGGFCGGGGGFGGFACFECFDEAGFGFCCCCC
@DZ 70456
TGAGGAATATTGGTCAATGGACGAGAGTCTGAACCAGCCAAGTAGCGTGAAGGATGACTGCCCTATGGGTTGTAAACTTCTTTTATACGGGAATAAAGTGAGGCACGTGTGCCTTTTTGTATGTACCGTATGAATAAGGATCGGCTAACTCCGTGCCAGCAGCCGCGGTAATACGGAGGATCCGAGCGTTATCCGGATTTATTGGGTTTAAAGGGAGCGTAGGTGGATTGTTAAGTCAGTTGTGAAAGTTTGCGGCTCAACCGTAAAATTGCAGTTGAAACTGGCAGTCTTGAGTACAGTAGAGGTGGGCGGAATTCGTGGTGTAGCGGTGAAATGCTTAGATATCACGAAGAACTCCGATTGCGAAGGCAGCTCACTAGACTGTCACTGACACTGATGCTCGAAAGTGTGGGTATCAAACAGGATTAGATACCCT
+
GGGGGFFGGGGGGFGGGGGGGFGGFGGGDFGGGGGFGGG8FG<FGGGGGGGCGFGFGGGGFGGGFFFGGGGGGGGGGGFGGGGGGGFGFGEGGGFGGGGCCFFGGGGGFGFFFFFFGGGGGGGGGGGDGGGGGFGGEEGGFFDGG?GFFEDB7D8FGGGGGGGGGGGE?GGFFFFFFGDCGDGGDCEGGGDFCC?EG@C=@FFGGGGGGEGGGFG>GGECCF@4CGGGEGGGFGFCCFGGGGGGGGFGG7>FGGGFBCGFGGGGGGGGGGGGGGGGGGGFFF?@AFGFFGGGFFFGF9F<FFECDGGGEFFGGFCE@DFGFBC+GGGGGFCCCEF?GF<FE9GFGFF7DGGGEF:>BE@@FCB8FECFFGFEF9C<,GGGFFGEFAFDGGGFFFFFEC,GGGGDC?FBGFGGGGF<FCGGGEFEC,EACFFAB9@<
@DZ 108628
TGAGGAATATTGGTCAATGGGCGAGAGCCTGAACCAGCCAAGTAGCGTGAAGGATGACTGCCCTACGGGTTGTAAACTTCTTTTATAAAGGAATAAAGTCGGGTATGTATACCCGTTTGCATGTACTTTATGAATAAGGATCGGCTAACTCCGTGCCAGCAGCCGCGGTAATACGGAGGATCCGAGCGTTATCCGGATTTATTGGGTTTAAAGGGAGCGTAGATGGATGTTTAAGTCAGTTGTGAAAGTTTGCGGCTCAACCGTAAAATTGCAGTTGATACTGGATATCTTGAGTGCAGTTGAGGCAGGCGGAATTCGTGGTGTAGCGGTGAAATGCTTAGATATCACGAAGAACTCCGATTGCGAAGGCGGCCTGCTAAGCTGCAACTGACATTGAGGCTCGAAAGTGTGGGTATCAAACAGGATTAGATACCCT
+
@FGGG<AFFEGGGAEFFFGGFGGGFGGGGCGGGGGGFGGGGGGGGGGGGGGGCFGFGGGGGGGGGGGGGGGGGFGGGGGCGGGGGGGGG9FGGGGGGGGGGGGEGGGGGGFGGGGEGGDFGGCFGGGGGGGFGGFCFDGGGGG7F@FGG;GGGGFEGGFGGGGGEGGGGGGGFFG7@FGGGGF@@FGGFFEFGF>GFGGGGFGGGGGFGFGGGGGFDGFE;FEGGFGGFGFFGGGAEGFFGGGGGGGGGGGFFGFCGGGGGGGGGGGFFGF?FGFEAFFDGGFGFEEECEGECGGGGFFE8FGGDDGGGFFGGGGGDGD8GGGFGGDGGGGGGGFB9FDGGGGGGGGGGGGGGEEC7@@DDGGGGGGGGGGGGGGGGGGFC@GGGGGGGGGGGGGGGGFDCCGGFGGGGGGCGFCGGGGGGGGGGGGGGGFCCBC@
@DZ 75430
TGGGGGATATTGCACAATGGGGGAAACCCTGATGCAGCGACGCCGCGTGGAGGAAGAAGGTTTTCGGATTGTAAACTCCTGTCGTTAGGGACGATAATGACGGTACCTAACAAGAAAGCACCGGCTAACTACGTGCCAGCAGCCGCAGCAAAACGTAGGGTGCAAGCGTTGTCCGGAATTACTGGGTGTAAAGGGAGCGCAGGCGGGAAGACAAGTTGGAAGTGAAAACCATGGGCGCAACCTATGAATTGCTTTCAAAACTGTTTTTCTTGAGTAGTGCAGAGGTAGATTGAATTCCCGGTTGAGCGGTGGAATGCGTAGATATCGGGATGTACACCAGTGGGGAAGGCGGTCTACTTTGCACCAACAGACGCTGAGGCTGCAAAGCATGGGTAGCAAACAGGATTAGATACCCT
+
GAC<CF::FFCE9D@@FCEE87F:FD,;BEFGGGCFFFC@7:+C+@:F7+,,?BCEFGFF4,,:ACC:BB8,5CEFGGCFEF<+++B4AF<FC+BFGFCFDCC>F@DGGGCF=,,>>,@>8<FFG7+@CFFDF:,3DA>:,,>FEC*5*248<CG<B:@:,=CG>9@FCC08=<FD=D;:9##FAB9<=8?<C?CC5C>/>8EFF+C8C8E-ADC=32:3AF<F)@C?-C8CEFC@#8C>E22F<C9FFDCDCCF<@C#ADGGGD?EF=G<<1,EA@FECFE9FFE<,,,,C,F@+:+C=A:+++EFC:,,,FC,7GFF9GF@+@@,,,6,6,@,:-,,FC,:,,8,+@8,,69F<E6,,C<B,C,CC,F6F<GGGDCEFC,,C,,,,--EC;66,,F9FEGGFGGGGGGECCCC@
@DZ 107
TGAGGAATATTGGTCAATGGACGAGAGTCTGAACCAGCCAAGTAGCGTGAAGGATGACTGCCCTATGGGTTGTAAACTTCTTTTATATGGGAATAAAGTGAGCCACGTGTGGCTTTTTGTGTGTACCATACGAATAAGGATCGGCTAACTCCGTGCCAGCAGCCGCGGTAATACGGAGGATCCGAGCGTTATCCGGATTTATTGGGTTTAAAGGGAGCGTAGGCGGACTATTAAGTCAGCTGTGAAAGTTTGCGGCTCAACCGTAAAATTGCAGTTGATACTGGTCGTCTTGAGTGCAGTAGAGGTAGGCGGAATTCGTGGTGTAGCGGTGAAATGCTTAGATATCACGAAGAACTCCGATTGCGAAGGCAGCTTACTGGACTGTAACTGACGCTGATGCTCGAAAGTGTGGGTATCAAACAGGATTAGATACCCT
+
CEGFGFCEFGFGGGGGGGGGGGGGGGGGGCGFGGGGGCFFGGGGGGGGDGGGECEE<FGGDGEFGCAEGFECFGGGGGGGGGGGGGGGGGGFEGGGGGAFGGGGGGGFGGGGGCE?FGGGGGGGF9FFDCEGGCGGGGGGFFGGEFGGGFGGGGGGGGCDDFFCFGEG<CGFFCFG?BF8:6CF;5>:F8>CFGCE8FGFFF9FFGGFFE?CGGGFGGGGC@CC9EEEEFCCGGF9CGFFFFGG@CFFGGGGFDGED@CCEFFAGFGGFDAFCGFGGGFGDGGGGGGGGGFE9EFA=,E=CEFGGGFEDGGFEEF7C@@EGGGEGGFDGGGDFGDGFGGGFGFFFGFGGGDGGFEGEGGGGGGGGFGGFFFGGGGGGGF9GGGGGGFGGGGGGGGGFEF@CGGFDGGGGFGGGGGGGFGGGGFFG<FGGGFCCCCC
@DZ 75203
TGGGGAATATTGCACAATGGGCGCAAGCCGGATGCAGCGACGCCGCGTGCGGGAAGACGGCCTTCGGGTTGTAAACCGCTTTTGATCGGGAGCAAGCCTTCGGGGGAGTGTACCTTTCGAATAAGCACCGGCTAAATACGTGCCAGCAGACGCGGTAATACGGAGGGTGCAAGAGTTATCCGGAATTATTGGGCGTAAAGGGCTCGTAGGCGGTTCGTCGCGTCCGGTGTGAAAGTCCATCGCTTAACGGTGGATCTGCGCCGGGTACGTGCGGGCTGGAGTGCGGTAGGGGAGACTGGAATTCCCGGTGTAACGGTGGCCTGTGTCGATATCGGGAAGAACACCAATGTCGAAGGCAGGTCTCTGTGCCGTTACTGACGCTGCGGAGCGAAAGCGTGGGGCGCGAACAGGATTAGATACCCT
+
CC6CF@@CE9CCFG<E@;,;C@CCC@:C8+@:,76<C9@@@C+@CC==>7@BCC+@EFFEEF+,,B:C<?CCFFBAB+488+,:B@C@BCFGGFFF=:8,@CEE+@*5+>@F,@,,>C>@:,<F:,CFFECE<<C,?BFF9=@*C,*?C+=**=?*8C,<<C*;C??30D<<@$@@8988<E:*2203,EEFC;<91C5ECE>67::C:EC:CC88:?:C>EGC1:9?$#2/<+C<BAC7CFFB:436=;CGFFF:CC*GEEC:F@8>5*>3++3>FGFC7GFCF=@8:<CGFC5?DB5:,:DGFC,EF@@+A4?:AB+,,EFF@B+,+C==?FF9EEF=CCCEC,:C?,C<9,C8GFC8GGF<E@6::B,EC,F@6-@+F6C,@,EGGGFB:7GGF@+@@+F@<C9FFFF9EECF<FBCCCC
@DZ 88809
TGGGGAATCTTGCGCAATGGGGGGAACCCTGACGCAGCGACGCCGCGTGCGGGACGGAGGCCTTCGGGTCGTAAACCGCTTTCAGCAGGGAAGAGTCAAGACTGTACCTGCAGAAGAAGCCCCGGCTAACTACGTGCCAGCAGCCGCGGTAATACGTAGGGGGCGAGCGTTATCCGGATTCATTGGGCGTAAAGCGCGCGTAGGCGGCCCGGCAGGCCGGGGGTCGAAGCGGGGGGCTCAACCCCCCGAAGCCCCCGGAACCTCCGCGGCTTGGGTCCGGTAGGGGAGGGTGGAACACCCGGTGTAGCGGTGGAATGCGCAGATATCGGGTGGAACACCGGTGGCGAAGGCGGGCCTCTGGGCCGAGACCGACGCTGAGGCGCGAAAGCTGGGGGAGCGAACAGGATTAGATACCCT
+
GGGGGGGGGGGGGGGGD@FFGGGGGGGGGGGGGGGGGGFGGGGGEFGGGGGGGGGGGG7CGGGGGGDCFGDGGGGGGGGGGGGGGGGGGGGGDGFGGGGGFGGGGGGGGGGGGF68C@FGGGGG5EGCFFFCG6FEGGGGGGGGGDGEGGDCGGGGGGGGGGGEE:EEE=G9CGG5CCEGGCF#GFCCCCEGGGFGGDCCGCEEFECEGGGGGDCEEGGGGGEEGGGGGGGGGGGGGGGE?FGCEGGFCCECGFGGF@5FEC;CFFCGFGGC>ADGFFGCDGGGGGGGGGGGFGC>EEFCFGGECGF>GGEGGGGGF>FAGFGGGGGGGGGGGFEGF>GGGGGF7GGGGGGGGFGGFGDGGGGGGGGGGGGGGGFGGGGGFF@GGGGFFCGGGGGFGGGGGFGGGGCDGGGGCCCCC
@DZ 68377
TGGGGAATATTGCACAATGGGGGAAACCCTGATGCAGCGACGCCGCGTGAGCGAAGAAGTATTTCGGTATGTAAAGCTCTATCAGCAGGGAAGAAGAAATGACGGTACCTGACTAAGAAGCACCGGCTAAATACGTGCCAGCAGCCGCGGTAATACGTATGGTGCAAGCGGTATCCGGATTTACTGGGTGTAAAGGGAGCGCAGGCGGAAGGCTAAGTCTGATGTGAAAGCCCGGGGCTCAACCCCGGTACTGCATTGGAAACTGGTCATCTAGAGTGTCGGAGGGGTAAGTGGAATTCCTAGTGTAGCGGTGAAATGCGGAGATATTAGGAGGAACACCAGTGGCGAAGGCGGCTTCCTGGACGATAACTGACGCTGAGGCTCGAAAGCGTGGGGAGCAAACAGGATTAGATACCCT
+
F8CFGGGGGGGGGGGGGFFG<CEEGGGGGGGGGGEFGGDGEGGGGGGGGGGGGGGGEGGGGGGGGGGGFGGGGGGGGGGGGGGGGFCFGG7FFGFGFGDFGFGCEGGGGGGDGGGDGGG8DFDGGGGCEGGGGGG@CFGGBG:DFGGGGGG>DEFGG9F@FGCCFDFEGE#CEGGGGFGGEG:FGGGFBFFGAFGFEGGGGGGGGGGGGGEGF<:FF8GFGGGFEFFF>9FGCCEFEEFE:BFFGGGGEBDFGGCGGAGCDEGGGFGGC/CF7GFGCFFGGG@BE8E9EDGF??55,5,5,<F9F:EBBFF<FECGGGEE,GGGGFFGCGF<FC:CC6,F8EFC:,<C:GF@FCC,FA8FCCC,F<F@FGGGCEGCFF6CCE8CGD;C+:F<GGFC9E@FGFEFGFADDGGFFBCCAC
@DZ 111
TGGGGGATATTGCACAATGGGGGAAACCCTGATGCAGCGACGCCGCGTGGAGGAAGAAGGTTTTCGGATTGTAAACTCCTGTCGTTAGGGACGATAATGACGGTACCTAACAAGAAAGCACCGGCTAACTACGTGCCAGCAGCCGCGGTAAAACGTAGGGTGCAAGCGTTGTCCGGAATTACTGGGTGTAAAGGGAGCGCAGGCGGGAAGACAAGTTGGAAGTGAAAACCATGGGCTCAACCCATGAATTGCTTTCAAAACTGTTTTTCTTGAGTAGTGCAGAGGTAGATGGAATTCCCGGTGTAGCGGTGGAATGCGTAGATATCGGGAGGAACACCAGTGGCGAAGGCGGTCTACTGGGCACCAACTGACGCTGAGGCTCGAAAGCATGGGTAGCAAACAGGATTAGATACCCT
+
GGGGGGGGGGGGGGGGGGGGGGGGGGGGGGGGGGGGGGGGGGGGGGGGGGDGGGGGGGGFGGGGGGGGGGGGGGGGGGGGGGGGGGGGGGGGGGGGGGGGGGGGGGGFGGGGGGGGGGGGGGGGGGGGGGGGGGFGBGGGGG@GGGGGGGGGGGGGGGGGGGGGGFFGGGGEGFGGGGGGGGGGGGGGGGGFGGGGGGGGGGGGGGGG=C>;FGGCE<GGGGGGGGGGGGGGGFGFFFGFGGGGGGGGGGGGCGGFGGGGFGGFFCF;GGGGFFGEFA<8GGGEGGFGFFGGGGGGGGDGGGGCGGGGGGGGGGGGGGCFGGGGGEGGGGGGEGGGGGGGGGGFFGGGGGFFCGGGGGGGGGEGDGGEGGCGGGGGGGGECFGFEDFDGGEFEFDGGGGFGGGGFDGGFEEC<CCB
@DZ 112
TGAGGAATATTGGTCAATGGACGAGAGTCTGAACCAGCCAAGTAGCGTGAAGGATGACTGCCCTATGGGTTGTAAACTTCTTTTATACGGGAATAAAGTGAGCCACGTGTGGCTTTTTGTATGTACCGTATGAATAAGGATCGGCTAACTCCGTGCCAGCAGCCGCGGTAATACGGAGGATTCGAGCGTTATCCGGATTTATTGGGTTTAAAGGGAGCGTAGGCGGGTTGTTAAGTCAGTTGTGAAAGTTTGCGGCTCAACCGTAAAATTGCAGTTGATACTGGCGACCTTGAGTGCAACAGAGGTAGGCGGAATTCGTGGTGTAGCGGTGAAATGCTTAGATATCACGAAGAACTCCGATTGCGAAGGCAGCTTACTGGATTGTAACTGACGCTGATGCTCGAAAGTGTGGGTATCAAACAGGATTAGATACCCT
+
GGGGGGGGGGGGGGGGGGGGGGGGGGGGGGGGGGGFFGGGFFGGGGGGCFGGGGGGGGGGGGGGGGGGGGGGGGGFGGGGGGGGGGGGGGGGGGGGGGGGGGGGGGGGGGGGGGGGGGGGFFGGGGGGGGGGGGGGGGGFGGFDGGGGGGFGGGGGGGGGGGEDEGGGGGGGGGGGGGGGGGGGGG?GGGGGGGGGFFGGGGGGGGGGEGGCGGGGGGGDEGEGGGGG<GEFGGGF7GGGGGGGGGGG.GGGGGGGGGGGCGGGGGGGGGGGGGGFGGGGGGGD8FA=9FGGGGGGFFFGGGGGF>GGGGGGGGF>GGGGGGGGGGGGGGGGGGGGGGGGFE,GGGGGGGGGFCC7EFGGGGGGGGGGGGGGFDGGGDGGGGGGGGGGGGGGGGGGGFGFFCGGGGGGGGGGGGGGGGGFEGGFGE@9FGGCCCCC
@DZ 104001
TGGGGGATATTGCACAATGGGGGAAACCCTGATGCAGCGACGCCGCGTGGAGGAAGAAGGTTTTCGGATTGTAAACTCCTGTCGTTAGGGACGATAATGACGGTACCTAACAAGAAAGCACCGGCTAACTACGTGCCAGCAGCCGCGGTAAAACGTAGGGTGCAAGCGTTGTCCGGAATTACTGGGTGTAAAGGGAGCGCAGGCGGACCGGCAAGTTGGAAGTGAAAACTATGGGCTCAACCCATAAATTGCTTTCAAAACTGCTGGCCTTGAGTAGTGCAGAGGTAGGTGGAATTCCCGGTGTAGCGGTGGAATGCGTAGATATCGGGAGGAACACAAGTGGCGAAGGCGACCTACTGGGCACCAACTGACGCTGAGGCTCGAAAGCATGGGTAGCAAACAGGATTAGATACCCT
+
CF8EGGDFGGFGGGGGGGF<FEGGGFGFGGGGGGGGGGGGGGGGGGGGGCEFGBFF8BFGGG9FGGGGGGGGGFFGGGGGGGGGGC7=FGGGGGGGGGGGGGGGGGGGGGGGGD@AFGG?FGGGGGGGF?GGG<GGGGGGGGGGGGGGEEGFGGGFCCGG@8CGFFGGGGDGGGGGGGG>GGGGGGGEEGFFGGGFGGGGGEEEEGGGGGGGDCGFFFGGGGGGGGCFGGFFFCEEDGGGGGGDGGGGGFGGGGGGGFFFGACGGGGGGGFGGFGFGGGDCECGGGGGFGFFBEC=7GGGGGGF7FFCGFFFB@GGGFEGGGGGFF@FFCAEEEC6-,GGGGGFFGCGFCGFEFF<?GCGGGFEAFC:B-CGFFFECFFFFDFGGGGGGGGGGGFGGEEGGFGGGGGFF8GCCCCC
@DZ 64707
TGGGGAATATTGCACAATGGGGGAAACCCTGATGCAGCGACGCCGCGTGAAGGAAGAAGTATCTCGGTATGTAAACTTCTATCAGCAGGGAAGATAGTGACGGTACCTGACTAAGAAGCCCCGGCTAACTACGTGCCAGCAGCCGCGGTAATACGTAGGGGGCAAGCGTTATCCGGATTTACTGGGTGTAAAGGGAGCGTAGACGGATTAGCAAGTCTGATGTGAAAGGCAGGGGCTCAACCCTTTGACTGCATTGGAAACTGCCAGTCTTGAGTGCCGGAGAGGTAAGCGGAATTCCTAGTGTAGCGGTGAAATGCGTAGATATTAGGAGGAACACCAGTGGCGAAGGCGGCTTACTGGACGGCAACTGACGTTGAGGCTCGAAAGCGTGGGGAGCAAACAGGATTAGATACCCT
+
CFGGGCEFGCFFGFGFG<FFGGGGGDFF7<F8EAEFGF7@FFGGGCFFEFFFE<FCEEGGGFGCFFGGFGGGGGBEFFGDGGGFGGGGGGFGDGGG9FFFGGCFGGGE?FE?FGFGGGGGGGCFGEGFGGGGGB3>FCGGGFGGGGGD<4>FEGF8DBECFGGCFGF<FGG.FC@FEG6FEF9=7C:FF@FGGGG>:CGGDCEGGGFEFG@EEEEFFGGG;CGCC;C:CGFEEEEGGFFCE?ED4&>EFG>6:7:E=<82-FGGFFC<EAFFD+=B>+FFAE<DGF7GGEFFCGF<=GGEFB7+4:C9GFF?7?,7CEE;GEFE9GEECEGFBC@EEE,F@EEDB6,EGEDEACGF<B:7GEGEECC,CCFCF<FFEEGGF@FDC::7C-GFGFGFFEE@EF@,@FEEFC<BCCC@
@DZ 91582
TGGGGAATATTGCACAATGGGGGAAACCCTGATGCAGCGACGCCGCGTGGAGGAAGAAGGTCTTCGGATTGTAAACTCCTGTTGTTGAGGAAGATAATGACGGTACCTAACAAGAAAGCACCGGCTAACTACGTGCCAGCAGCCGCGGTAAAACGTAGGGTGCAAGCGTTGTCCGGAATTACTGGGTGTAAAGGGAGCGCAGGCGGACCGGCAAGTTGGAAGTGAAAACTATGGGCTCAACCCATAAATTGCTTTCAAAACTGCTGGCCTTGAGTAGTGCAGAGGTAGGTGGAATTCCCGGTGTAGCGGTGGAATGCGTAGATATCGGGAGGAACACCAGTGGCGAAGGCGACCTACTGGGCACCAACTGACGCTGAGGCTCGAAAGCATGGGTAGCAAACAGGATTAGATACCCT
+
FGGGGGGGGGGGGGGGGGGGGGGGGGGGGGGGGGGGGGGGGGGGGGGGGGGGGGGGGGGGGGGGGGGGGGGGGGGGGGGGGGGGGGGGGGGGGGGGGGGGGGGGGGGGDGGGGGGGGGGGGGGGGGGGGGGGGGFGGGGGGGGGGGGGGGGGGGGGFEGGGGGGFGGGG;CGGGGGGGDFFFGGGGGGFGCFGGGGGGGGEGGDGGGGGGGGGGFGFFGFFFGGGFCGEE:GGGGFGGGGGGGGGGGGGCFFGGGGGGGFGGCFGDFEEGGGGGGFFFEFFEFGGGGGGCFDGGDGGGGGGGGEGGEGGGGFGGGGGGGFGGGGGGGGFFGGGGGGFGGGGGGGGGGGGGGGGGGGGGGGGDGGFGGGGGGGGGGGGGGDF7GGGGGGGFGGFCGGGGGGGGGGFDCGGGGCCCCC
@DZ 77849
TGAGGAATATTGGTCAATGGGCGAGAGCCTGAACCAGCCAAGTAGCGTGAAGGATGACTGCCCTATGGGTTGTAAACTTCTTTTATAAAGGAATAAAGTCGGGTATGGATACCCGTTTGCATGTACTTTATGAATAAGGATCGGCTAACTCCGTGCCAGCAGCCGCGGTAATACGGAGGATCCGAGCGTTATCCGGATTTATTGGGTCTAAAGGGAGCGTAGATGGATGTTTAAGTCAGTTGTGAAAGTTTGCGGCTCAACCGTAAAATTGCAGTTGATACTGGATATCTTGAGTGCAGGTGAGGCAGGCGGAATTCGTGGTGTAGCGGTGAAATGCTTAGATATCACGAAGAACTCCGATTGCGAAGGCAGCCTGCTAAGCTGCAACTGACATTGAGGCTCGAAAGTGTGGGTATCAAACAGGATTAGATACCCT
+
EF9FGGGGGGGGGGGGGGGGGGGGGGGGGGGGGGGGGGGGGGGGFGGGGGGGGGGGGGGGFGGGGGGGGGGFGGGGGGGGGGGCGGGGFFGGGGGGGGGGGGGFGGGGGGG<FGFFGGFCGGFFGDFGFGGGGGGGGGGGGFGGGDGGGGGGGDCBFGGGGGGGGGGG?DGGEGGEGGGGFGGGGGEGGDEGGFGEFGGFFGGGGGGFGGGGGGGCE:ECEFCFFFGFGGGGGGGF@FGGGGGGGGFEE9FGGGFEEDFGGGGGGGGGGEFGGGGGGFFEFGFGFFA<<GGGGFGGFEE,GGGF<GGGGFEACCGGGGFCGGFGEDGGGFFAGGGGGGGGGGGGGGFFGGGGGFECGFDGGGGGGFGGGGGGGGGGGFA@GGGGGGGGGGGGGGGGGGGFGGGGGFB7GGGGGGGGGGGGGGGFGGFAFDFCCCCC
@DZ 117
TGGGGAATATTGCACAATGGGGGAAACCCTGATGCAGCGACGCCGCGTGAGTGATGAAGTATTTCGGTATGTAAAGCTCTATCAGCAGGGAAGATAATGACGGTACCTGACTAAGAAGCACCGGCTAAATACGTGCCAGCAGCTGCGGTAATACGTATGGTGCAAGCGTTATCCGGATTTACTGGGTGTAAAGGGTGCGTAGGTGGCAAGGCAAGTCTGGAGTGAAAATCCGGGGCTCAACCCCGGAACTGCTTTGGAAACTGTTTAGCTGGAGTACAGGAGAGGTAAGTGGAATTCCTAGTGTAGCGGTGAAATGCGTAGATATTAGGAGGAACACCAGTGGCGAAGGCGGCTTGCTGGACTGTAACTGACACTGAGGCTCGAAAGCGTGGGGAGCAAACAGGATTAGATACCCT
+
GGGGGGGGFGGGGGGGGGGGGGDGGGFGGGGGGGGG9FCFGGGFGG>FGDEGGGGFGGGGGGGGGGDGGGGGGFGFGFGGCFGFFGGCDCGGGGGGGGGGFDCGGGGFCEFG9C8CBFFEFDC>FGGGG7FG<FCFGFFFGF?FGGFDG>FECGFGGGG=FCGGGFDGEG;CFFFCCGGGGGGGFFF@FFGGGGECGFFGGGGGCFFGFFCFGGGFFGGG1CGGGGGFGGGGGGGGFCFCCCCDGGFGGGFG,GGGGFGGGGGGGCFEGGGGGGGF?GFGGGGGGEGFEGGGGGGFFFGGGGGGGGGGGFFGGECDGGFDFFFF<GGGGGGGGGFGGFGFCGGGFEGGGGCGGFGGGGGGF?GGGGGGGGGGGGGGGGGCFGGGGGGGGGGGGGGGFGGGGGGGGGGGGGFB?CCC
@DZ 118
TGGGGAATATTGCACAATGGGGGAAACCCTGATGCAGCGACGCCGCGTGTGCGAAGAAGTATCTCGGTATGTAAACTTCTATCAGCAGGGAAGATAGTGACGGTACCTGACTAAGAAGCCCCGGCTAACTACGTGCCAGCAGCCGCGGTAATACGTAGGGGGCAAGCGTTATCCGGATTTACTGGGTGTAAAGGGAGCGTAGACGGTGTGGCAAGTCTGATGTGAAAGGCATGGGCTCAACCTGTGGACTGCATTGGAAACTGTCATACTTGAGTGCCGGAGGGGTAAGCGGAATTCCTAGTGTAGCGGTGAAATGCGTAGATATTAGGAGGAACACCAGTGGCGAAGGCGGCTTACTGGACGGTAACTGACGTTGAGGCTCGAAAGCGTGGGGAGCAAACAGGATTAGATACCCT
+
GGGGGGGGFGGGGGGGGGGFGGGGGGGGGGGGGGGGGGFGGGGGGGGGGGGGGGGGGGGGGGGGGGGGGGGGGGGGGGGGGGGGGGAFGGGGGGGGGGGGGGGGGGGGFFGGGGGGGGGFGGGGGGGGGGGGGGGGGGGGGGGGGGEGCGEDFFGFFGGFGGG@GGGGGGGGGGGGGGGGGGFGGGEEFFFGGGGFECEEFGGGGG>CGEFGGGGGGFFFGFGGGGGGGGGGGGGGGFF?FGGGGFGFGGGGFGGGGFGGGGGFGGGGGGGGGGGFFFGEGGGGGGGGGFGGGGGGGF=DGGGGGGGGGGGGGGGGFGFGGGGGGFGGGGGGGGGGGGGGGGGGGGGGGGGGGGGGGGGGGGGGGFGGGGGGGGGGGGGGGGGGGGGGGGDGGGGGGGGGGGGGGGFGGGGCCCCC
@DZ 81482
TGGGGAATATTGCACAATGGGGGAAACCCTGATGCAGCGACGCCGCGTGGAGGAAGAAGGTCTTCGGATTGTAAACTCCTGTTGTTGAGGAAGATAATGACGGTAATCAACAAGGAAGTGACGGATAACTACGTGCCAGCAGCCGCGGTAAAACGTAGGTCACACGCGTTGTCCGGAATTACTGGGTGTAAAGGGAGCGCAGGCGGGAAGACAAGTTGGAAGTGAATTCTATGGGCTCAACCCATAAACTGCGTTCAAAACTTTTTTTCTTGATTAGTGCAGAGGTAGGCGGAATTCCCGGTGTAGCGGTGTAATGCGTAGATATCGGGAGGAACACCAGTGGCGAAGGCGGCCTACTGGGCACCAACTGACGCTGAGGCTCGAAAGTGTGGGTAGCAAACAGGATTAGAGACCCT
+
FCFGGGDG@FDGGGFGG,6;CF@@CFGGGGG,E<CEFFGCEGDEEGGGDECFFECFG88<FFDA9FCCF>E<?BBFFEFGD,B5BBFGFGGFFFFGGGGDDECCF+B<FFC@DFGGGGGGFGGG+FFGGGGCF<F@@FFGGGGGGCEGGGGCF<B7>E:FADEC#:<FCGD?:<CFEFDGGF7<>GGFE2<<CACDEEG#BC9F>EG;:EC>EFF=<<@FFCGGGF#<<390@<>>FCFFCF@799CF@DGD-E9FF@<>@8#6<DAFFGFFG/DCEF<?DAA<;GCCDFF,E<@+FFEEDFEGDECDEEE9EF=+?,C49++7GFF6,,9BB6CAFEFFB88<EEFFF@6;,GGEFEC,E8F@CC@8CEGFC,,E@EC8FGF@C,CFB<FFDCGFGFEFF<F@B,9EC,<C@CCC
@DZ 97799
TGAGGAATATTGGTCAATGGACGAGAGTCTGAACCAGCCAAGTAGCGTGAAGGATGACTGCCCTATGGGTTGTAAACTTCTTTTATACGGGAATAAAGTTAGCCACGTGTGGCTTTTTGTATGTACCGTATGAATAAGGATCAGCTAACTCCGTGCCAGCGGCCGCGGTAATACGGAGGAGCCGAGCGGTATCCGGATTTATTGGTTTTAAAGGGAGCGTAGGCGGGTTGTTAAGTCAGTTGTGAAAGTTTGCGGATCAACCGTAAAATTGCAGTTGATACTGGCGACCTTGAGTGCAACAGAGGTAGGCGGAATTCCTGGTGTAGCGGTGAAATGCTTAGATATCTCGAAGAACTCCGTTTGCGAAGGCAGCTGACTGGATTGTAACTGACGCTGATGCTCGAAAGTGTGGGTATCAAACAGGATTAGATACCCT
+
FCEEGCFD@EF9EFFGGGCEEF@F:F@@CA,FEDFGGGGG8<EEAFFGEGFFFGC,E<ED,:,CFGFEGGGDEDGGGGDAFEFGGAEGGGGGDFFFGFGF<,,5BC+A4,A8B<FFCF+9A?EF95EB?+9<,,8<<<9,F=,,55EFFFF?F>DC+8D7++@+8@C7<>*@,;FCBF*1**>1**=C:<C@4<C5/<?<4F2==#=FFAF+ECFC#28BCCGEE>1>,:=FFFC<9F@F<FAACD>D=<@>)=>#DGC>68AACGAFFF77F?/F=A/EFGGG4,A,CFCDE<=C,;,<9?E=<B+EC8GGGGF?8,44<EB:C>7ACGGFFF5,,<,,B,BA,:,,<<AFCFC7B6,+F@EGE<EAEC,F<@,FEFC6<<E,6;6C,@@@CF<F9F@,GEFCCC@DFCA@FCEC,FGFACFF@@CE@,C8-C@6
@DZ 96849
TGGGGAATATTGCACAATGGGGGAAACCCTGATGCAGCGACGCCGCGTGAGCGAAGAAGTATTTCGGTATGTAAAGCTCTATCAGCAGGGAAGATAATGACGGTACCTGACTAAGAAGCCCCGGCTAACTACGTGCCAGCAGCCGCGGTAATACGTAGGGGGCAAGCGTTATCCGGATTTACTGGGTGTAAAGGGAGCGTAGACGGCAAGGCAAGTCTGATGTGAAAACCCAGGGCTTAACCCTGGGACTGCATTGGAAACTGTCTGGCTCGAGTGCCGGAGAGGTAAGCGGAATTCCTAGTGTAGCGGTGGAATGCGTAGATATTAGGAGGAACACCGGAGGCGAAAGCGACTTACTGGGGCACAACTGACGCTGAGGCACGAAAGCGTGGGGAGCAAACAGGATTAGATACCCT
+
GGGCGGGGGGGGGGGGGGGGGGGGGGGGGGGGGGGGGGGGGGGGGGGGGGEGGGEE:FFGFGGGGGGGGGGGGGGGGGGGGGGGFGGGGGGFGGGGGGGGGGGGGGGGGGGGGF@DFGGGGGG:GGGGGGGGG?CFGGGGFGFGGGGG?G<BCCFGFFGGGG5GGGGGGGGGGGDGGGGGGG4GGGFCFCGFFFEFEECEGG>EFD<GGGGGGEGGGFDFGGFFGGFGGGDEFGEDFGGGFGGGGGDDGGGGGGGGGGFGGGFFGGGGGFGFCGFFDFGGFFAGGGGGEFGGGEE5,<<<GGFBCECFFFGGGGGGGGGGFGGFFA8GGGGGGGFC>GGGGGGGEGGGGGGGFFAGGEGFFF7GGGFGGFFGGFFEGFC?FGGFECEGGGGGGFGGGGGGGGGGGGGGGEGCCCCC
@DZ 122
TGGGGAATATTGCACAATGGGGGAAACCCTGATGCAGCGACGCCGCGTGGAGGAAGAAGGTCTTCGGATTGTAAACTCCTGTTGTTGAGGAAGATAATGACGGTACTCAACAAGGAAGTGACGGCTAACTACGTGCCAGCAGCCGCGGTAAAACGTAGGTCACAAGCGTTGTCCGGAATTACTGGGTGTAAAGGGAGCGCAGGCGGGAAGACAAGTTGGAAGTGAAATCCATGGGCTCAACCCATGAACTGCTTTCAAAACTGTTTTTCTTGAGTAGTGCAGAGGTAGGCGGAATTCCCGGTGTAGCGGTGGAATGCGTAGATATCGGGAGGAACACCAGTGGCGAAGGCGGCCTACTGGGCACCAACTGACGCTGAGGCTCGAAAGTGTGGGTAGCAAACAGGATTAGATACCCT
+
GGGGGFGGGGGGGGGGGGGGGDGGGGGGGGGGGGGGGGFGGGGGGGGGG@FFGG@EGGGDGGGGGGGEEGGGGGGGGGGGGGGGGGGGGGGGGGGGGGGGGGGGGGGGGGGGGGDFGGFDGGGG??GGGGFGBFFFGGF@GGGGCFGGFGCFDGCFGG=GGGGFGFFGGG=FGGGFFGFGFFFFFGFEGGGGGGGGGGCFEGGGGGGGGGFFGFGFFGG@FGGGGGG?FGDGFFGGFFFGGGGGGGGGFGCFFGGGGFFE=CC>CFGFFGGGGGGGGAFGGGGGGGGGF<FFGGGGGGGGGGGFEGGGGGCGFGGGFGGGGGEECGGGGGGGFFCGFGGGGGGFGGGGGGGGGGGFFGGGGFF?FGGFCGGGGGGGGGFEF,GGGGGGGGGGGGGGGGGGGGGGGCGGGGGCCCCC
@DZ 52612
TGAGGCATATTGGTCAATGGACGCAAGTCTGAACCAGCCATGCCGCGTGCAGGATGACGGCTCTATGAGTTGTAAACTGCTTTTGTACGAGGGTAAACGCAGATACGTGTATCTGTCTGAAAGTATCGTACGAATAAGGATCGGCTAACTCCGTGCCAGCAGCCGCGGTAATACGGAGGATTCGAGCGTTATCCGGATTTATTGGGTTTAAAGGGAGCGTAGGCGGGTTGTTAAGTCAGTTGTGAAAGTTTGCGGCTCAACCGTAAAATTGCAGTTGATACTGGCGACCTTGAGTGCAACAGAGGTAGGCGGAATTCGTGGTGTAGCGGTGAAATGCTTAGATATCACGAAGAACTCCGATTGCGAAGGCAGCTTACTGGATTGTAACTGACGCTGATGCTCGAAAGTGTGGGTATCAAACAGGATTAGATACCCT
+
GFGCE,BFGGGGGCFFEEFGFGEDFGGGGEG@F<FEEFCFFG8EEDCFFGGGFDFFCEGGCCCFEFGGGGGEFGFAEFDF9EFGGGGFGGGG7+4FFGGCF:F9EFGG,BBFC<B,,B?FGGGECGFF<F3:CF8FF9CD,BE@FCEF,E=FGGF<@FC+><C>FEGGFEC@F.>9?>*>DB:=CCC:FBF7F,CE<GCFFFFFFCG>9FE<FFEEEGD>CEGFGGC,FF<;CFF;ECCEFCACC<?F@F?C8/>8C:C<8CCF.CDA<A:FCFFF>7FGGGGGF<DGGGGGGFFEF;9,A9BEE@@CEEFFA,GF?4F<FE@C@7FEC?EE?9FDGGGE9FFF@GFC,@E9FC@@DDFEGEFCFEC@C8DE@DFFFCFFGFFC,@C@@C@CC,,6,:GFGCF@9FC@FFCFEED<CDF<FGGGGEGFCCC8,CBC
@DZ 124
TGGGGAATATTGCACAATGGGGGAAACCCTGATGCAGCGACGCCGCGTGGAGGAAGAAGGTCTTCGGATTGTAAACTCCTGTTGTTGAGGAAGATAATGACGGTACTCAACAAGGAAGTGACGGCTAACTACGTGCCAGCAGCCGCGGTAAAACGTAGGTCACAAGCGTTGTCCGGAATTACTGGGTGTAAAGGGAGCGCAGGCGGGAAGACAAGTTGGAAGTGAAATCCATGGGCTCAACCCATGAACTGCTTTCAAAACTGTTTTTCTTGAGTAGTGCAGAGGTAGGCGGAATGCCCGGTGTAGCGGTGGAATGCGTAGATATCGGGAGGAACACCAGTGGCGAAGGCGGCCTACTGGGCACCAACTGACGCTGAGGCTCGAAAGTGTGGGTAGCAAACAGGATTAGATACCCT
+
GGGGGDGFFGGGGGGGGGGGCGGGGGGGGGGGGGGGGGDGGGGGGGEEG+?FEGGGGGGFGGGGGFGGGFEF<FGGGGCCGGGGGGGDEFGGGGGGGGGGGGFEFGGGGGGGGGGGF?B,A9FFFGGGG@GGGDFGFFFGGGCFCEGGFBFFGFGEAFEGGFFFEFGGGE=CEFFCEGGGGGEFGFFECCFFGFCCFFDG5C4:CGGF;A52CFGGFGF>EGGGGGFF?GFGFGGGGGGFFFFGCGGFFGGGGGGGGEGFGGGFFG.FFFFGGGGFFAEEGFFFGDGGGCFCGE@+F@+GGGGGGGGGGGFGGGGGGGGFFFDGGGGGGCGFGGDGGFFGGFC@GGGGGGGGGGGGGGFCE,GGFGGGGGGEGGGGGGGFFDFGGGF7GGGGGGGFGGGFDGGGGD9GFGGCCCCC
@DZ 75003
GGAGGAATATTGGTCAATGGACGAGAGTCTGAACCAGCCAAGTAGCGTGAAGGATGACTGCCCTATGGGTTGTAAACTTCTTTTATACGGGAATAAAGTGAGGCACGTGTGCCTTTTTGTATGTACCGTATGAATAAGGATCGGCTAACTCCGTGCCAGCAGCCGCGGTAATACGGCGGGTCCGAGCGTTATACGGATTTATTGGGTTTAACGGGGGCGTAGGCGGACGCTTACGTCAGTTGTGAAAGTTGGCGGTTCAACCGTAAAATTGCAGTTGATACTGGTTGTCTTGAGTAAAGTAGAGGCAGGCGGAATTGGTGGTGTCGCGGTGAAATGCTTGGATATCACGAAGAACTCCGATTGCGAAGGCAGCCTGCTGGACTGTAACTGACGATGGTGCTCGAAAGTGTGGATATCAAACAGGATTAGATACCCT
+
,8,@BBFFGGGGGGGGG<E,<FCFDGEFGFFGGGGGGDFGGGGGCFGGCFDG@<F@F<CF<ECCFG9FCEFGGGGAFAGFEG-?<C?EDCECEFEF,<@<?F8@:EB,4BDFG<?A9FG@,CEFGGAFGFFGFGFGGFGFD8+B=FEFFF9=7D+FFEFDD=FG:EGCGEGGGGG**5**14=*44<BCG7F,<CEGE8,ACF@F8*2*<C+**;*/:*/*226>E>E=*:**,/,/2;0<<CEG?7:A7++><:#,7?F++39B,CC<?:,FF:<,,<,,==<<E<C,,,:,,9,,,,A,A5@??+GEE?<CDFE7F7DCF4>+@4C-?9EE,A,,C,,<A<B,@E9,9EC,CF-7C,,@@GGEFGFB,E:,,F@E9,E@EC<E@;@9,FFC6CC,EFC<:9EC8B,GGFC,C,,<EC6,CA<ECC,6C;8,,,A
@DZ 87734
TAGGGAATATTGCACAATGGGGGAAACCCTGATGCAGCGACGCCGCGTGAAGGATGAAGTATTTCGGTATGTAAACTTCTAACAGCAAGGAAGAAATGACGGTACCTGACTAAGAAGCACCGGCTAAATACGTGCCAGCAGCCGCGGTAATACGTATGGTGCAAGCGTTATCCGGATTTACTGGGTGTAAAGGGAGCGCAGGCGGAAGGCTAAGTCTGATGTGAAAGCCCGGGGCTCAACCCCGGTACTGCATTGGAAACTGGTCATCTAGAGTGTCGGAGGGGTAAGTGGAATTCCTAGTGGAGCGGTGAAATGCGTAGATATTAGGAGGAACACCAGTGGCGAAGGCGGCTTACTGGACGATAACTGACGCTGAGGCTCGAAAGCGTGGGGAGCAAACAGGATTAGAAACCCT
+
CEF<C<CFD9@AFFGG?C@,,C+6CFGFGGGGFCEAB<F:FGF:+CFGGGDFFG@,:C,CE9<CDFDGGDFGGGGFG,CFB,C8E@EGEGGGCFGDBAAFF74FCFFG88<?BEFBE,B=<CF@C+DFFFF@>FFCDFGC@8@<<CFFFCEADBBCFGGFCFF@<CBF@*FEEFGE8C9;C@CCC?=(BC#44<55*7CE=C?C,F:F<F?;:>4;,FCD623<E6#8C#CCFF>@EFGDGC>:C<FCFFGG<F,8F<<EFFCF=E@<97@FF@9:CC>FF?EEE5,59EGGGFCBE8CEB++4=:5-B5,,4:DFE<E<=,<C,GF<FEEFC,C9C,@@,CFB@6:7EGFGGEFFF6,6,6E@,<FCGGFC<DFF:@,DFC,@6+@@@FC6,,FFFC-<GGGFEEE;6-C@CC@
@DZ 127
TGGGGAATCTTGCGCAATGGGGGGAACCCTGACGCAGCGACGCCGCGTGCGGGACGGAGGCCTTCGGGTCGTAAACCGCTTTCAGCAGGGAAGAGTCAAGACTGTACCTGCAGAAGAAGCCCCGGCTAACTACGTGCCAGCAGCCGCGGTAATACGTAGGGGGCGAGCGTTATCCGGATTCATTGGGCGTAAAGCGCGCGTAGGCGGCCCGGCAGGCCGGGGGTCGAAGCGGGGGGCTCAACCCCCCGAAGCCCCCGGAACCTCCGCGGCTTGGGTCCGGTAGGGGAGGGTGGAACACCCGGTGTAGCGGTGGAATGCGCAGATATCGGGTGGAACACCGGTGGCGAAGGCGGCCCTCTGGGCCGAGACCGACGCTGAGGCGCGAAAGCTGGGGGAGCGAACAGGATTAGATACCCT
+
GGGGGGGGGGGGGGGGGGGGGGGGGGGGGGGGGGGGGGGGGGGGGGGGGGGGGGEGEGGGGGGGGFGEFGGGGGGGGGGGGGGGGGGGGGGGGGGCCFCF:CFFFGGGGGGGCFGDFC@FGGGG>EGGGGDGF>%FGGGGFGGGGGGGGGGC9:<EECEGGGGGG;GEGGG>=GFGEBE:GGGGGGGGGFGECF?E5:?GGGGGGGEDGCGGGGGECGGEC?E;AEGGG>EGGGGGGGGE?>FDGEEF:EGGGGGGGGGGEF>FGGEGFFDGGEFF?GEG:GGGEF@CGGGGGF@+FFC7GGGGGGDGGGGGFGGGGGGFGGGGGGEDGGGGGGGGGEFCGGGGGFGGGGGGGCC8GGGGEB7CGGGGGGGGGGGGGGGGCBGGGGGFC:EGGGGGGGGGGGGGGGGGGGGGCCCCC
@DZ 128
TGAGGAATATTGGTCAATGGACGAGAGTCTGAACCAGCCAAGTAGCGTGAAGGATGACTGCCCTATGGGTTGTAAACTTCTTTTATACGGGAATAAAGTGAGGCACGTGTGCCTTTTTGTATGTACCGTATGAATAAGGATCGGCTAACTCCGTGCCAGCAGCCGCGGTAATACGTAGGGGGCAAGCGTTATCCGGATTTACTGGGTGTAAAGGGAGCGCAGACGGCACTGCAAGTCTGAAGTGAAAGCCCGGGGCTCAACCCCGGGACTGCTTTGGAAACTGTAGAGCTAGAGTGCTGGAGAGGCAAGCGGAATTCCTAGTGTAGCGGTGAAATGCGTAGATATTAGGAAGAACACCAGTGGCGAAGGCGGCTTGCTGGACAGTAACTGACGTTCAGGCTCGAAAGCGTGGGGAGCAAACAGGAGTAGATACCCT
+
EF9FF@DCD<EEFEFCFA@CAEECCFEGAAFECCFGGFGFGGGGGFGEEGFGEFFFEGFG?@E@CECFCF>FBEAFGCFGFFCGCFF,FBCGGDFGFGGGGG8FEGGEGG<F<<AE9FDF,A@FD,@FFG<FGFGF?FGF9E=FFGFGDG=BFFGECFFGG<,>+@FFFFEGGF>D9FGFCCCF@F*BECGBFDE??E>C<C@FF<8=47?CFCC@EGGC;<*CDFD>E9><FFF=#>CDCGDEFF<<CFFEFC>5@>6CCCEFEF=CCEFG#@:@,FEEEEGGGCGF,FCCDFE?,E9,=FBED<=F+,,E==9EA<B,GFC7=DGGFGFECCGE=?DA9@@C,,EFDFGFB:<CFE8FEGC<AF:E:@ECFFC,,9@C@<9CC<<,CDD<CAEC,FEEDEFEEGGGEGGGGFGGFFFFADFFE,GGGFE@@CCA
@DZ 129
TGGGGAATATTGCACAATGGGCGCAAGCCTGATGCAGCGACGCCGCGTGCGGGATGACGGCCTTCGGGTTGTAAACCGCTTTTGATCGGGAGCAAGCCTTCGGGTGAGTGTACCTTTCGAATAAGCACCGGCTAACTACGTGCCAGCAGCCGCGGTAATACGTAGGGTGCAAGCGTTATCCGGAATTACTGGGTGTAAAGGGCTCGTAGGCGGTTCGTCGCGTCCGGTGTGAAAGTCCATCGCTTAACGGTGGATCTGCGCCGGGTACGGGCGGGCTGGAGTGCGGTAGGGGAGAGTGGAATTCCCGGTGTAACGTTGGAATGTGTAGATATCGGGAAGAACACCAATGGCGAAGGCAGGTCTCTGGGCCGTTACTGACGCTGAGGAGCGAAAGCGTGGGGAGCGAACAGGATTAGATACCCT
+
GGGGDFGGGGGGGGGGGGGG8FDCGGGGGGDFGFFFGGFG@FGGGGGGFGGGGGGCEGGG=FEGGG>:F=CFFGGF8++FFGGG:F?F+CFE7DGG=B@AD@FGG7BGFFCCFCGGFGCFADFGGGF,@7>FGGGGGFFCADF7B3FC8:5C<FEGG:;CGF4?BCFFGDDBFCEGEGE?@C>8:CEEGGFF5'CCCCGGGD.:::E<CC::E>E8><>8:F=:EED:BCCCDFFGG;CGFD<4<<@?E5::D?CEFF7CEGCC@EFB>DD=E@DF>8FEFGFCE@+==,GFF=B,A,BFGFC@CCFFGCFAA@F9FDCEGGEAFGGFFFEC>GFFCFF:FCECF9>DGGGGGGGGGEFEC,FCFFC>CEFFCF7FEGEFFCFFGF@@GGGGGGGEGGGGGGGGGCEFFFF9GGGGGGCC8CC
@DZ 130
TGGGGAATATTGCACAATGGGGGAAACCCTGATGCAGCGACGCCGCGTGAGCGAAGAAGTATTTCGGTATGTAAAGCTCTATCAGCAGGGAAGATAGTGACGGTACCTGACTAAGAAGCCCCGGCTAACTACGTGCCAGCAGCCGCGGTAATACGTAGGGGGCAAGCTTTATCCGGATTTACTGGGTGGAAAGGGAGCGTAGACGGTGTGGCAAGTCGGATGTGAAAGCCATGGGCGCAACCTGTGGACTGCATTGGAAACTGTCATACTTGAGTGCCGGAGGGGGACGCGGAAGTACTTGTGTAGCGGTGAAATGCGTAGAGATTAGGAGGAACACCAGTGGCGAAGGCGGCTTACTGGAGGGTAAATGACGTTGAGGCTCGAAAGCGTGGGGAGCAAACAGGATTAGATACCCG
+
<ECFEDGFGGFGGCFGGGF@CCF7CFEF:<FDFF@;@,@CEGG+@FCEDFDC=BF:BEDFG9CCDGGEAF?FEEACG9?F<A<FFGGA@E<ECFCEAFGGGG@CC@<EA,<<<F?<,A@FDGDC@@:<B:,,@<<+@9,3@D8FGG7>*16@8;CDDCEE:G;GC5,#+B<<<>7FE;?F-871?FG?7;?:/C>*C:C:5EECCF6@8CGE<;:A85880GE:<CE4#/<+BA>>3<F@:9<'/3;2,E<AAFFFD:CGFDC5<:FC9F:-0C:/B(DG7FCDE+@+B+?55<,<,:4BFGF:>:CGFAE<FC=C?F9EC9,6C,=6?9@C,:,,,C,C@@CBEC7@6+66,9C<,C@:,,;,,6,,,FCB6,E<;8,,<CAC@B+:6-FGECFC,CFFCGFFA,EEFC+CC@C8
@DZ 94056
TGGGGAATATTGCACAATGGAGGAAACTCTGATGCAGCGACGCCGCGTGAGTGAAGAAGTAGTTCGCTATGTAAAGCTCTATCAGCAGGGAAGATAGTGACGGTACCTGACTAAGAAGCTCCGGCTAAATACGTGCCAGCAGCCGCGGTAATACGTATGGAGCAAGCGTTATCCGGATTTACTGGGTGTAAAGGGAGTGTAGGTGGCCAGGCAAGTCAGAAGTGAAAGCCCGGGGCTCAACCCCGGGACTGCTCTTGAAACTGCAGGGCTAGAGGGCAGGAGGGGCAAGTGGAATTCCTAGTGTAGCGGTGAAATGCGTAGATATTAGGAGGAACACCAGTGGCGAAGGCGGCTTGCTGGACGATGACTGACGTTGAGGCTCGAAAGCGTGGGGAGCAAACAGGATTAGATACCCT
+
G<FGG@FEFGCACEFGGGFGGGGGGGGDGGGGGGGGGGGGGGGGGGGGGGGFFFGFEGGGGGGGGGGGGDGGGGGGGGCGGFGGC<FGGGGGGGGGGGGGFGGEGGGGGGGGGGGGFFGGGGGGGGGGGCGGGGGGGGGGGFGGDFEGGGEGGGFFGFGGGGGGGFDEB>BFGGGGGFCGGGFGFCFFFFGGGGGGF@GFEFGEC;F@FGGGGGGFFECFFF/@:CFGG>FECF@>CGFECEEEFGC?C>FCD;E9<DEFGFCBFGGFFGFFDF(DGGGGGGGGE9FGGGF9GGGFGFE,FGF@DGGGGGFFGGGGGGGGGGGFE,GGGGGGFFGGGGGGGGGGGGGGGGGGGGFGGGGGGGFGGGGGGGGGGGGGFCEFC7F@GGDGGGGGGGGGGGGGGGGFGGGFF@GCCCCC
@DZ 55129
TGAGGAATATTGGTCAATGGTCGGCAGACTGAACCAGCCAAGTCGCGTGAGGGAAGACGGCCCTACGGGTTGTAAACCTCTTTTGTCGGAGAGTAAAGTGCGCTACGCGTAGCGTATTGCAAGTATCCGAAGAAAAAGCATCGGCTAACTCCGTGCCAGCAGCCGCGGTAATACGGAGGATGCGAGTGTTAACCGGATTTATTGGGTTTAAAGGGTGCGTAGGCGGCACGCCAAGTCAGCGGTGAAATTTCCGGGCTCAACCCGGATTGTGCCGTTGAAACTGGCGAGCTAGAGTGCACAAGAGGCAGGCGGAATGCGTGGTGTAGCGGTGAAATGCATAGATATCACGCAGAACCCCGATTGCGAAGGCAGCCTGCTAGGGTGCGACAGACGCTGAGGCACGAAAGCGTGGGTATCGAACAGGATTAGATACCCT
+
GGGGGGGGFGGGCGGGGGGGGGGGGGG<FGGGGGGGGGGGGGGGGGGGGGGGGGGGGGGGGGGGGGGGGGGGGGGGGGGGGGGGGGGGGGGGGEFGGGGGGGGGGGGGGDGGGGGGGGGGGGGF,@FFGG7FGGGGGGGGFGGGG?GGGGGGGGGGGGG;GGGGGGGGDCG?GGGGGDG@0?<<:FFGGGGGGGGGGGGGGGGGGFCACGGFGGGFGGGEGGGGGGGGGGGGGGGGGGFFGGGGFGFFFGGGGGEGDFFEFGGGGGGGGGGGGGGFFFF@C=GE8FCGGFFGGGGFGFGGGGGGGGDEEEAGGGGFDDCGGGGGGGGGGGGGGGGFFFGGGGGFGGGFCEGGGGFCGGGEGGGGGGGGGGFEFEFF<<GGECGGFGGGGGGGFGGGGGFC8GGGGGGGGGGGGGGFGGGGGGGGGGGDGGGCCCCC
@DZ 109300
TGGGGAATATTGCACAATGGGGGAAACCCTGATGCAGCGACGCCGCGTGGAGGAAGAAGGTCTTCGGATTGTAAACTCCTGTTGTTGGGGAAGATAATGACGGTAATCAACAAGGAAGTGACGGCTAACTACGTGCCAGCAGCCGCGGTAAGACGTAGGTCACAAGCGTTGTCCGGAATTACTGGGTGTAAAGGGAGCGCAGGCGGGAAGACAAGTTGGAAGTGAAATCCATGGGCTAAACCCATGAACTGCTTTCAAAACTGTTTTTCTTGAGTAGTGCAGAGGTAGGCTGAATTCCCGGTGTAGCGGTGGAATGCGTAGATATCGGGAGGAACACCAGTGGCGAAGGCGGCCTACTGGGCACCAACTGACGCTGAGGCTCGAAAGTGTGGGTAGCAAACAGGATTAGATACCCT
+
C@E<@:FGFCFEG@CCGGDGGC::FCC6CFF,C<@CEG7FC@+7@C:>C+=<==,:4=EE4?,:99:?BC,CBFFGGGF<FCFE,,BF7:CFEFFAFFFGG:F+D+<FFFGGGGGGDDF@@DFG7:>F8?GGGGC;CCGFGGDGEGGGD7GFAFFCF@FFGGGGGGGGFGEEGFGE@FFGGGGFCF+FBGFCF?GEGC>CCE9DEGGGCEECFGFCGFCFEG<CGFGGGGEF<DFGG+ECFDGGGGGFFDFBCGGGGGG9FF@FGFE5<GFFED:CGFEGGGGGGCE@FA,B<FGGGF7GGGEGEC+F?95C7F7GGDGFECF@,FCFE9F<:C<@FCDEFF@@E7::@7F@9FF@<C,,CCEDFCF:F@;@FEDE66,69,FE9C:;F@CCC,6<CGDGFGGGGGGGGGGCCCCC
@DZ 51772
TGGGGAATATTGCACAATGGGGGAAACCCTGATGCAGCGACGCCGCGTGGAGGAAGAAGGTCTTCGGATTGTAAACTCCTGTTGTTGAGGAAGATAATGACGGTACTCAACAAGGAAGTGACGGCTAACTACGTGCCAGCAGCCGCGGTAAAGCGTAGGTCACAAGCGTTGTCCGGAATTACTGGGTGTAAAGGGAGCGCAGGCGGGAAGACAAGTTGGAAGTGAAATCCATGGGCTCAACCCATGAACTGCTTTCAAAACTGTTTTTCTTGAGTAGTGCAGAGGTAGGCGGAATTCCCGGTGTAGCGGTGGAATGCGTAGATATCGGGAGGAACACCAGTGGCGAAGGCGGCCTACTGGGCACCAACTGACGCTGAGGCTCGAAAGTGTGGGTAGCAAACAGGATTAGATACACT
+
GGGGGGGGGGGGGGGGGGGGGGGGGGGGGGGGGGGGGGGGGGGGGGGGGGGGGGGGGGGGGGGGGGGGGGFEGGGGGGGGGGGGGGGGGGGGGGGGGGFGGGGGGGGGGGFFAGGGGG?GGGGGGGGGGGGGGGBDGGGGGGGGGGGGGGGGGGGGGGGGGGGGGGGGGGGGGGGGDGGGGGGGGGGGGGGGGGGGGDCCEEGGGGGGDGGGGGGGFGGGGGGGGFGGGGGGGGGGFFGGGGGGGGFGGGGGGGGGGGGFFGGGGGGDGGGGGGGGGGGG=GGDF@GGGGGGF=+7GF>GGGGGGGGGGFGGGGGEDGGGGGGGGGGGGFGGGGGGFGGGGGGGGGGGGGGGGGGGGGGGFDGGGGGGGGFEFCGGGGGGGGGGGGGGGGGGGGGGGGGGGGGGGGGGGGGCCCCC
@DZ 81264
TGAGGAATATTGGTCAATGGACGAGAGTCTGAACCAGCCAAGTAGCGTGAAGGATGACTGCCCTATGGGTTGTAAACTTCTTTTATACGGGAATCAAGAGAGGCACGTGTGCCTTTTTGTATGTACCGTATGAATAAGGATCGGCTAACTACGTGCCAGCAGCCGCGGTAATACGGCGGATCCGAGCGTTATCCGGATTTATTGGGGTGAAAGGGAGCGTAGGCGGACGCTTAAGTCAGTTGTGAACGTTTGCGGCTCAACCGTAAAATTGCAGTTGATACTGGGTGTCTTGCGTACAGTAGAGGCAGGCGGAATTCGTGGTGTAGCGTTGAAAGGATTAGAGAGCACGAAGAACTCAGATTGCGAAGGCAGATTGCTGGACTGTAACTGACGCTGATGCTCGAAAGTGTGGGTATCAAACAGGATTAGATACCCT
+
FGGEFFEDCFFGD;@CCFEE@CCFGC@CEFGG9<D8BFECFCFFGFCEGGFFF8@FFF<C8FFGGGGGGGGGEGCFA<<,C<FDCGFC<?BFCGF<C@9FGFGC?B?EFFF9E,,,CE=EFFC<,,54??,?EF,EFGE<F<+?:F:8,C>EEGFDCF8<<=<F7+<FFG+@,<*@*@F*4=FFC<<<CC#8@>C94@<>CFGFGG#G-(>CF:</=*F=3*1:5@E8EAF@CFGF;9C.@/8D=,'@1BAE=GG>>=53C6,?<C9D:?CG>=C<?<CACDC<E,EB+44++EFA,;=5,E<<<:?4?4,<<D7C:=DE<GEEEFCC5,6,<9,C,CGEC=,A,@FC,FE<C9<-6,AFEGEEBAD@C<,;,,<F8GGEGGFA<<<GFBB+C,C;,+>GFGFEEB,C@C6,EC9FF<FEEFFCF@FFDCC8,6AA
@DZ 107016
TGAGGAATATTGGTCAATGGACGGAAGTCTGAACCAGCCAAGTAGCGTGAAGGATGACTGCCCTATGGGTTTTAAACTTCTTTTATAAAGGAATAAAGTCGGGTATGCATACCCGTTTGCATGTACTTTATGAATAAGGATCGGCTAACTCCGTGCCAGCAGCCGCGGTAATACGGAGGATCCGAGCGTTATCCGGATTTATTGGGTTTAAAGGGAGCGTAGATGGATGTTTAAGTCAGTTGTGAAAGTTTGCGGCTCAACCGTAAAATTGCAGTTGATACTGGATATCTTGAGTGCAGTTGAGGCAGGCGGAATTCGTGGTGTAGCGGTGAAATGCTTAGATATCAGGAAGAACTCCGATTGCGAAGGCAGCCTGCTAAGCTGCAACTGACATTGAGGCTCGAAAGTGTGGGTATCAAACAGGATTAGATACCCT
+
GGGGGGGGGFDEEFFGGGGGGGG@FCGFGGGGGFCFGGFG,ECEGGGGGGGFGGGGFCCFCECGFFGE8,:,,CFDFGGC?FFGGCFEGG9DFFGDFFFEGGGEE=EAFGE<=A+8?<FAF9?FGGFFGGGFFG<EA5=F,A?68BCF<EFF185=FFDAF<<DCCC7@F;8<>FC7:C@D>D@CFGFEEBGFB;?FGFF;F?GCFFGFFF::EEFE7F;=CGDFFBGGCGGFGFE7CF,F@FDFEE7+FB@7GG=FE=@FGCAF?GFFFCCFGFAGFCECGGF?EC,GGGGGGGGGFGFEGFEB+::F=DF@CFFC=,8FGGGGFCCFFGGGFGGE<GGGF@C6,,,FGGGFCG@EEECGGGGGGGGGFCF9,,9GF@<CGGF9GGGGFGFC,GGGGGGGFCGGFC@DGGGGGGCGGGGGGGGGGGGGGGCCCCC
@DZ 137
TGAGGAATATTGGTCAATGGACGAGAGTCTGAACCAGCCAAGTAGCGTGAAGGATGACTGCCCTATGGGTTGTAAACTTCTTTTATACGGGAATAAAGTTAGCCACGTGTGGCTTTTTGTATGTACCGTATGAATAAGGATCGGCTAACTCCGTGCCAGCAGCCGCGGTAATACGGAGGATCCGAGCGTTATCCGGATTTATTGGGTTTAAAGGGAGCGTAGGCGGGTTGTTAAGTCAGTTGTGAAAGTTTGCGGCTCAACCGTAAAATTGCAGTTGATACTGGCGACCTTGAGTGCAACAGAGGTAGGCGGAATTCGTGGTGTAGCGGTGAAATGCTTAGATATCACGAAGAACTCCGATTGCGAAGGCAGCCTGCTAAGCTGCAACTGACATTGAGGCTCGAAAGTGTGGGTATCAAGCAGGATTAGATACCCT
+
GGGGGFGGFGGGGGGGGGGGGGGGGGGGGGGGGGGGGGGGGGGGGGGGGGGGGGGGGGGFGGGGGGGFCGGGGGGGGGGGGGGGGGGGGGGGGEFGGGGGGGGGGGGGFGGDGGGGGGGGGGGGFFFFGGGGGGGGGGGGGGGGGGGGGGGGGGGGFFFGCCFFGGGGGEGC:DCC:FGCEFGGGGDGFFFGGGGGCEGGGGGGGGGGGFGGGGGGGGGGGGGGGGDCCGGGGGGFGGGGGGGGGGGGGGGGGGGGGEGGGGGGGGGGGFFGGGGFFFGGGGGGFGFGGGGGGFF9EGFGGGGGGGGGFCGGGGGGGGFGGGGGGEEGGGGGGGGGGGGGFGGGGGGGGGFGFFC:77GGGGGGGGGGGGGGFGGGFFGGGGGGCFGGGGGGGGGGGGGFFGGGGGGGGGGGGGGGGGGGGGGGGGGGGGGCCCCC
@DZ 138
TGAGGAATATTGGTCAATGGACGAGAGTCTGAACCAGCCAAGTAGCGTGAAGGATGACTGCCCTATGGGTTGTAAACTTCTTTTATACGGGAATAAAGTGAGCCACGTGTGGCTTTTTGTATGTACCGTATGAATAAGGATCGGCTAACTCCGTGCCAGCAGCCGCGGTAATACGGAGGATTCGAGCGTTATCCGGATTTATTGGGTTTAAAGGGAGCGTAGGCGGGTTGTTAAGTCAGTTATGAAAGTTTGCGGCTCAACCGTAAAATTGCAGTTGATACTGTGTGTCTTGAGTACAGTAGAGGTGGGCGGAATTCGTGGTGTAGCGGTGAAATGCTTAGATATCACGAAGAACTCCGATTGCGAAGTCAGCCTGCTGGACTGTAACTGACGCTGATGCTCGAAAGTGTGGGTATCAAACAGGATTAGATACCCT
+
GGFGGGGGGGGGGGGGGGGGGGGGGGGGGGGGGGGGGGFGEGGGGGGGGGGGGGGGGGFGGGGGGGGGCEGGGGGGGGGGGGGGGGGGGGGGGGGGGGGGGGGGGGGFFFGEFFDFGGGGGGGGGFGGGGGGGGGGGGGGGGGGGGGGGGGGGGGGGFGGGGGGGGGGGGGGGGGGDFGGGGGGGGGGGGGGGGGGGGGGGGGGGGGGGGCBGGGGGGGE8C9CFGGGGGGGGGGGFFGGGGFGGGGFGFGGGGF@F>GFGGGGGGGFGGGGGGGFGGGGGGFFGGFFFGGGGGFCGGGGGGDGGGDEEGFGGFGEC=7<GGGGGGGGGGGGGFFGGGGGGGGGGGGGGGGGGGGGGGGGGGGGGFAE,GGGGGGGGGGGGGGGGGGGGGGGGFGGGGFE@GGGGGGGGGGGGGGGGGGGGGGGFDGGGGGCCCCC
@DZ 88753
TGGGGAATATTGCACAATGGGGGAAACCCTGATGCAGCGACGCCGCGTGAGCGAAGAAGTATTTCGGTATGTAAAGCTCTATCAGCAGGGAAGATAATGACGGTACCTGACTAAGAAGCCCCGGCTAACTACGTGCCAGCAGCCGCGGTAATACGTAGGGGGCAAGCGTTATCCGGATTTACTGGGTGTAAAGGGAGCGTAGACGGCAAGGCAAGTCTGATGTGAAAACCCAGGGCTTAACCCTGGGACTGCATTGGAAACTGTCTGGCTCGAGTGCCGGAGAGGTAAGCGGAATTCCTAGTGTAACGGTGAAATGCGTAGATATTAGGAAGAACACCAGTGGCGAAGGCGGCTTACTGGACGGTAACTGACGTTGAGGCTCGAAAGCGTGGGGAGCAAACAGGAGTAGATACCCT
+
GGFGGGGGGGGGGEFGGGGGGEGGGGG<FEGGGGGGGG7FEFFGGGGGGGGGGG>C?E<FEE<FE<FEGG@FBGGFFGCECGC9C<FFFGFGG8FGFGDGGGGGFGGGGGGF9F,95,B3CFG:CF@CFFFG@C1@FFFGF.<DF@F<>:>@FEG-><FECFG@C5<EGEFFGGGDEFGFFG>FFGGEECAFGEEFGF?EDE9FGDG9;CFEG<FCDFCACGGGFCF?EG5C<F>?FGGFDFFGF<AFEF8D3AGGGFDFFFBFFGFC6E6FDGD#EFGF?GGFB+F=8,F?GGGGFEBBF9ECEFEGGGGGGGGGEF9FFFCC,GGFGGGGCE,F?F?GECF7GEEEGGFFDFDGGGGGGGFGGGGGGGGEFAGEF:@C9:GGGGGEGGGFGGFGGGGGGGGFC,GGGFECCCCC
@DZ 97178
TGGGGAATATTGCACAATGGGCGAAAGCCTGATGCAGCAACGCCGCGTGAGCGATGAAGGCCTTCGGGTCGTAAAGCTCTGTCCTCAAGGAAGATAATGACGGTACTTGAGGAGGAAGCCCCGGCTAACTACGTGCCAGCAGCCGCGGTAATACGTAGGGGGCTAGCGTTCTCCGGAATTACTGGGCGTAAAGGGTGCGTAGCTGGTTTCTTAAGTCAGAGGTGAAAGGCTACGGCTAAACCGTAGTAAGCCTTTGAAACTGGGAAACTTGAGTGCAGGAGAGGAGAGTGGAATTCCTAGTGTAGCGGTGAAATGCGTAGATATTAGGAGGAACACCAGTGGCGAAGGCGGCTCTCTGGACTGTAACTGACACTGAGGCACGAAAGCGTGGGGAGCAAACAGGATTAGATACCCT
+
GEGGGEGGGGGEFGGFGGGGGGGGGGGGGGGGGGGGGGGGGGGGGGGGGGGFGFGGGGGGF,FGGGG7FCGGGGGFGGGGCFEFFD9?FFGGGGGDGGGDFE7++B9FFG8,5BEEGD,3FBFGC+BB==FFC@8FFGGGG8<D7C<F5>CCGG>,3D*FF:11<8<F:*F:CFEGGF7<CG9F:C7<=ED/EA>CC<C18E##,;CFC.@,CE',<9@<@,*CFD9FD=3<AE5.F#FB?F<<9CEGFGFGFF#GGFEFAGGGECEF9?FDFE<8GGFFGACEEB<GGGGGGDBE?:DGGGEGGGGGGGGGGEGGGGGGGCFFCCGFE9GCFCFGGGF@,FDGGGGGGGGGF@CFFFCCFGGGGGGGGGF<GGGGFFCCEFFGGCFCGGGGGFFC,FGGGGFB9GGGGGCCCCC
@DZ 141
TGAGGAATATTGGTCAATGGTCGGCAGACTGAACCAGCCAAGTCGCGTGAGGGAAGACGGCCCTACGGGTTGTAAACCTCTTTCGTCGGAGAGTAAAGTGCGCTACGCGTAGCGTATTGCAAGTATCCGAAGAAAAAGCATCGGCTAACTCCGTGCCAGCAGCCGCGGTAATACGGAGGATGCGAGTGTTATCCGGATTTATTGGGTTTAAAGGGTGCGTAGGCGGCACGCCAAGTCAGCGGTGAAATTTCCGGGCTCAACCCGGACTGTGCCGTTGAAACTGGCGAGCTAGAGTGCAAAAGAGGCAGGCGGAATGCGTGGTGTAGCGGTGAAATGCATAGATATCACGCAGAACCCCGATTGCGAAGGCAGCCTGCTAGGGTGCGACAGACGCTGAGGCACGAAAGCGTGGGTATCGAACAGGATTAGATACCCT
+
FGGGGGGGGGGGGEECFGGFFFGCGF@@FGGGGFGGFGDADFDFEGGGGGGGGGGGGFGC+>FGGGGGGGGGGGGGGGGGGGGE@BCCFEGDGGGGGG,BF@FGGG>F:FCFGGGGGFGGGFGGFAFFFGGCEGGGFGGFFFGDCFEGGG9FFGGGFGG7@F><@2=@FBFFGCG+CGC7B:=E@FCGGDGGGF5C2<>GFEGEFFECA?:F?GEDEE88;FCGGF4:CCE?CGFFC?CF6GFFGGFCGGGFGGFFGCFFGGGGFC?5=GFFFGGGGGFFCFFG79GGGGCF=A4C5,,E?GFEFCGGEFFDGGFF+DD,GGFEFFEFFFFGGGFE,<FB<EFCGGFBFF<E=GFCGEFEF@GFFDGGGGGGGGGGGGFCCGGGFGGGFFFEGGGGGGFD@GGF7DGGGGCF7FGCGGGGGEDGEFCGGFGCCCCC
@DZ 101594
TGGGGAATATTGCACAATGGGGGAAACCCTGATGCAGCGACGCCGCGTGAGCGAAGAAGTATTTCGGTTTGTAAAGCTCTATCAGCAGGGAAGAAGAAATGACGGTACCAGACTAGGAAGCACCGGCTAAATACGTCCGAGCAGCCGCGGTAAAACGTATGGTGCAAGCGTTATCCGGAGTTACTGGGTGTAAAGGGAGCGCAGGCGGAAGGCTAAGTCTGATGTGAAATCCCGGGGCTCAACCCCGGAACTGCTTTGGAAACTGGTCATCTAGAGTGTCGGAGGGGTAAGTGGAATTCCTAGTGTAGCGGTGAAATGCGTAGATATTAGGAGGAACACCAGTGGCGAAGGCGGCTTTCTGGGCGATAACTGACGCTGAGGCTCGAAAGCGTGGGTAGCAAACAGGATTAGATACCCT
+
@EF?FEFGFFG<FFGFCFGGGCGGGGG@FGGGGGCFGGDBFGGGDGEEC?:8FEEGGGG99?EGFGG8+8BFGGG9EBFG9EA?<,:FFDGGDGF<FD=?E,,+88+8B,5BFC9,8>B,,B,,8=F:+D3,,:@>,+*?:@531?F7C<0B=2'@3330GCFC:B9AF78<#2,B17<,?10<FGCCGFFCA8GC86E=DCDGGGFF237,,,CCFC:DC@5GGGDBE::EFC*GFF<>GEEC>+,,,<,,36,E5,GGF5A,8E5,,9F5,F8=+=8+8:FA,F?5,GFE<?@@FGGF49GFGGGGGGGGCF@GGFC9GGFGGFC,,GDFFGGFCF<8FGGGGFFFGGGEEE<EC,GEFB,:,6GFGDGGGGGGGGGGDFGGGFCFEF@GGFE,GGFEFGGFFFFGFFFFGCCCCC
@DZ 143
TGGGGAATATTGCGCAATGGGCGAAAGCCTGACGCAGCGACGCCGCGTGAGGGATGAAGGTCTTCGGATCGTAAACCTCTGTCAGCAGGGAAGAAACTAGGGTGCTCTAATCATCATCCTACTGACGGTACCTTCAAAGGAAGCACCGGCTAACTCCGTGCCAGCAGCCGCGGTAATACGGAGGGTGCAAGCGTTAATCGGAATCACTGGGCGTAAAGCGCACGTAGGCTGTTATGTAAGTCAGGGGTGAAATCCCACGGCTCAACCGTGGAACTGCCCTTGATACTGCACGACTTGAATCCGGGAGAGGGTGGCGGAATTCCAGGTGTAGGAGTGAAATCCGTAGATAGCTGGAGGAACATCAGTGGCGAAGGCGGCCACCTGGACCGGTATTGACGCTGAGGTGCGAAAGCGTGGGGAGCAAACAGGATTAGATACCCT
+
FGGGGGGGGGGGGGGGGGGCGGGGGGGGGGGGGGGGGGCFGGGGGGGGGDEGGGGGGGGGGGGGGGDEGGGGGGGGGGGGFFGGG,FFFGGGGGGGGGAFBGGGGGFFFEGGGFGGGGGGGGGGCFG7CFGGGGGGCGF@FGGGGGGG<EGGGGFGGEGGG:??7BFGGEDEGGGGGGGCEGGGGFGGGFGDGEEE5CFF+GG;CFGGFCGGGEEGGGGCEGGGFGFGFFGG/GGGGGFGGGGFCC@CFC9FGGGGGDGFEDGFGGGGGGGGGGGFF?DD9GGGGFGF7B7GGFD9F@+C+GGEA,FGFEC+CC,F9FGG@F8<GGGGGFEFEEGGGGGF@GGCFFC,A,FCGGDGGGGFC9CGGGFGFCGGGGGGGGFFCDGGGGDGF<9GGGGGGGGGGGGGGDGFFEEGDGGGGGGFGCGGGGGGGGGGGGFGCCCCC
@DZ 144
TGAGGGATATTGGTCAATGGACGAGAGTCTGAACCAGACAAGTCGCGTGAAGGATGACTGCCCTATGGGTTGTAAACTTCTTTTATACGGGAATAAAGTGAGGCACGTGTGCCTTTTTGTATGTACCGTATGAATAAGGAACGGCTAACTCCGTGCCAGCAGCCGCGGTAATACGGAGGATCCGAGCGTTATCCGGATTTATTGGGTTTAAAGAGAGCGTAGGCGGACTCTTAAGTCAGTTGTGAAAGTTTGCGGCTCAACCGTAAAATTGCAGTTGATACTGGGTGTCTTGAGTACAGTAGAGGCAGGCGGAATTCGTGGTGTAGCGGTGAAATGCTTAGATATCACGAAGAACTCCGATTGCGAAGGCAGCCTGCTAAGCTGCAACTGACATTGAGGCTCGAAAGTGTGGGTATCAAACAGGATTAGATACCCT
+
,FA9C77CE9EEDEDF<CDEFCFEGGDFFAFGFCDFG,C@C@C,@F7FEDFFGCEFFF9<,9CFGGG8CF,>CAEFGGFFCF9FGGGFGG7F@<,FGGGFCGG@CGGG8<F9FFGDG9+?,5EEF<CEG?E<<E<E?FE,,6B7B=>EGF2DEFFGF=<FCFGB@EGGC96F=><7<C=6,6?F@5-BCFF@CECACFFC6FGGEFCCF9<CG#<7E:=<FFGGG9;F07@8,#EA:+++<C<=C3<=#FCE@FEDFC>B@6:7?,EFFFGGGGFB7<F88+GEFEEC,8<<GEFFFGGGCFA,,+F77BC,@C+:7FFBFFEEEGEFFCF9CGGFEFGGGGFB,GCFFCFA<FCGGGGCCEEDGGGGC@GGGGFGGAD<GGFF9EAFGD<E@FGFEEC8?GCF<FGGGGGFGGF9GGFEFDFFFCF<DAF@CC@A
@DZ 71246
TGGGGGATATTGCACAATGGGGGAAACCCTGATGCAGCGACGCCGCGTGAGCGAAGAAGTATTTCGGTATGTAAAGCTCTATCAGCAGGGAAGATAATGACGGTACCTGACTAAGAAGCCCCGGCTAACTACGTGCCAGCAGCCGCGGTAATACGTAGGGGGCAAGCGTTATCCGGATTTACTGGGTGTAAAGGGAGCGTAGACGGCAAGGCAAGTCTGATGTGAAAACCCAGGGCTTAACCCTGGGACTGCGTTGGAAACTGTCTGGCTCGAGTGCCGGAGAGGTAAGCGGAATTCCTAATGTAGCGGTGAAATGCGTAGATATTAGGAAGAACACCAGTGGCGAAGGCGGCTTACTGGACGGTAACTGACGTTGAGGCTCGAAAGCGTGGGGAGCAAACAGGATTAGATACCCT
+
CFD?FGGGGGGGGGFGGGGFFFGGGGGGGGGGGCFGGGGGGGGGGGGGGGGGGFGGGGGGGGFGGFGCDFFGGGGGGGGDDDGGGGGGGGGGGFGGGGGGGGDEGGGGGGGGGGGGGGGGGE?EGGGCGGGGEFGGGGGGGGGGGGGGGGGGGGGEFGDGDGGGGGFGGF7FGGGGEGFFDFGGGGGGGGGGGGECEGGFE<?<CCEE9GFGGGGFGGGGFGFFGFGGEGGFGGGGGGGGGGGF@FGFGGGGGGGGGGGGGGGGGGFFFCFFGGGGGGGGGGGGCGGEGGEDFF<D9GGFAGFC@GGGGFEGFF==,GGGGFFAGGGGGGGGEFEGGDGGGGGGGGGGGGGGGGGGFGEEEGFGDFGGGGGGGGGGGFGGFFGFF7GGGGGGFGGGGFEF<DGGGFEGFFECCCCC
@DZ 51696
TGGGGAATATTGCACAATGGGGGAAACCCTGATGCAGCGACGCCGCGTGAAGGAAGAAGTATCTCGGTATGTAAACTTCTATCAGCAGGGAAGATAGTGACGGTACCTGACTAAGAAGCCCCGGCTAACTACGTGCCAGCAGCCGCGGTAATACGTAGGGGGCAAGCGTTATCCGGATTTACTGGGTGTAAAGGGAGCGTAGACGGTGTGGCAAGTCTGATGTGAAAGGCATGGGCTCAACCTGTGGACTGCATTGGAAACTGTCATACTTGAGTGCCGGAGGGGTAAGCGGAATTCCTAGTGTAGCGGTGAAATGCGTAGATATTAGGAGGAACACCAGTGGCGAAGGCGGCTTACTGGACGGTAACTGACGTTGAGGCTCGAAAGCGTGGGGAGCAAACAGGATTAGATACCCT
+
GGGGGGGGGGGGGGGGGGGGGGGGGGGGGGGGGGGGGGEGGGGGGGGEGGGGGEGFFGGGGGGFFGGGGGGGGGGGGGGGGGGGGGGGGGGGGGGGGGGGGGGGGGGGGGGGGGFGFGGGGG@GG'GGGEFGGGGGGGGGGGGGGGGGFECGGDFFGGGGGFGGF:FGGDEGGGGGGGGGGGGGGGFGBGGGGGGGGGGEGGGGGGCGGGGGFGGFGGGFGGGGGGFGDGGGGGGGGGGGGGGGCGFFGGGGGFGGGGGGFFGFGGGGGFFAFGGGFGGGGFGGF@EGGGGGGGF<CFCGGFFCEGGGGGGGGGGGGGGGGGGGGGGGGGGGGGFGF@GGGGGGGGGGGGGFGFGGGGGGGGFGGGGGGGGGGGGGGGGGFDGGGGGGGGGGGGGGGGGGGGGGGGGGGGGCCCCC
@DZ 70017
TGAGGAATATTGGTCAATGGGCGAGAGCCTGAACCAGCCAAGTAGCGTGAAGGATGACTGCCCTATGGGTTGTAAACTTCTTTTATAAAGGAATAAAGTCGGGTATGTATACCCGTTTGCATGTACTTTATGAATAAGGATCGGCTAACTCCGTGCCAGCCGCCGCGGTAATACGGAGGATCCGAGCGTTATCCGGATTTATTGGGTTTAAAGGGAGCGTAGATGGATGTTTAAGTCAGTTGTGAAAGTTTGCGGCTCAACCGTAAAATTGCAGTTGATACTGGATATCTTGAGTGAAGTTGAGGCAGGTGGAATTCGTGGTGTAGCGGTTAAATGCTCAGATATCACGAAGAACTCCGATTGCGAAGGCAGCCTGCTAAGCTGCAACTGACATTGAGGCTCGAAAGTGTGGGTATCAAACAGGATTAGATACCCT
+
CFDCFGGGGGFFGFGFGEGGFD@FEGGGGGGGGFFGEFF<FEFF,EFGGGGGGFFBE@AEFFFGGGGGFFECGGGGGFC,,?<FECF<E?<FFFFFCFFGGGD?><EFFCEDFCC8BEEFE<FGGGD9EA<FFG9EFGGGCFGEEFFDGGF/%FFGGGG<#CFDEGGG/FCE=F@.8)1>:,1@FFGFF@*C@EFGFFEG?FCFGGDF=CBFGGGG@DFDCCCCDFFF-:FG.FFEC?EFCFGGF<EGGEECEFFFA#:BE?=A2<CGGF=9EEEF>;FBGFE?,D=C9GEFE,9,?,BGFF,GFDB:9,?ADF>@8,B8GGGF87F9C,9,-C?8F9,AGGCFGFF<CF9C6:C:7CFEGECDD<F@,CFCFFE,GGFEFECGGCFEDFFFCGFFGGGF<EFFCDCDECGGGGFF<GGEGFFECEFEFFC-@CC@
@DZ 71313
TGAGGAATATTGGTCAATGGACGAGAGTCTGAACCAGCCAAGTAGCGTGAAGGATGACTGCCCTATGGGTTGTAAACTTCTTTTATACGGGAATAAAGTGAGGCACGTGTGCCTTTTTGTATGTACCGTATGAATAAGGATCGGCTAACTCCGTGCCAGCAGCCGCGGTAATACGGAGGATCCGAGCGTTATCCGGATTTATTGGGTTTAAAGGGAGCGTAGGCGGACGCTTAAGTCAGTTGTGAAAGTTTGCGGCTCAACCGTAAAATTGCAGTTGATACTGGGTGTCGGGAGTACAGTAGAGGCAGGCGGAATTCGTGGTGTAGCGGTGAAATGCTTAGAGATCACGAAGAACTCCGATTGCGAAGGCAGCCTGCTGGACTGTAACTGACGCTGATGCTCGAAAGTGTGGGTATCAAACAGGATTAGATACCCT
+
EGGC8FGGFFGGFGGGGDEFGGGGEGEFAFFGGGGGGGGGGGDGGFEGGGGGGGGGGFFGFFGGGGGGGGG@F9FAEEF9FFGGFFGGGGGFEGAF55CF9FGG,B+EDF<FFBAFCFECCFFFCFEE<FFGFDGG<FG9FFDGD<F8A,>F7EFDGGC@FFDF/>@>FFECDFGGCCGC?33@FFDDGGGGGG*::@FC47FBF8FC<BF@FF@CEFE8>F:CEEEEGGGGFGFE3FCAFFFDCDB@+C7:+B/8,+BB0CFGF=FFCED>CDF?$1:=FFF<F>C8+,,GGGGFFEFB@F??FDGFB,DFFEEEFCFFB<GEEF:EFFB<E9F=<CAFF<9GFGFCEF9F<@GGGFFGCFGFGGGFB,8CGGGECGGGGGGDGGGGGGGGGGFE9FCDGGGGFEB,DGGGGGGGCGGGECGGGFE<CFEA@CCC
@DZ 149
TAGGGAATTTTCGGCAATGGGGGAAACCCTGACCGAGCAACGCCGCGTGAAGGAAGAAGTAATTCGTTATGTAAACTTCTGTCATAGAGGAAGAACGGTGGATATAGGGAATGATATCCAAGTGACGGTACTCTATAAGGAAGCCACGGCTAACTACGTGCCAGCAGCCGCGGTAATACGTAGGTGGCGAGCGTTATCCGGAATTATTGGGCGTAAAGAGGGAGCAGGCGGCACTAAGGGTCTGTGGTGAAAGATCGAAGCTTAACTTCGGTAAGCCATGGAAACCGTAGAGCTAGAGTGTGTGAGAGGAGCGTGGAATTCCATGTGTAGCGGTGAAATGCGTAGATATATGGAGGAACACCAGTGGCGAAGGCGACGATCTGGCGCATAACTGACGCTCAGTCCCGAAAGCGTGGGGAGCAAATAGGATTAGATACCCT
+
GGCGGGGGGGGGGGGGGGGGGGGGGGGGGGGGGGGGGGGGGGGGGGFGGFGGGGGDFFGGFGGGGGGGGGGGGGFGGGGGDFFGGGAE<FFGDGFF@FGGGFFGGGGGCGGGGGGGFGGGD9F9FGC:FFGGGGGGGGGGGGFGGGGCFGGFEGGGGFFC@GGFG@GGGG>G7>AF3@FB?FFEFGGGFEGGFFGEGGGGDECFG9CFGGG<GGGGGGGFFG6CCFE>7@CGGGFGGFA>FFGGDGGGGGGGGGGGGFEEEGGF@FGGGFFFFGGBFFDGFFEFEGGFFEA:,DFF8GFFCGGGGGDGFB+GGGFCGGGGFGGFGFGFGGGGGDGGGGGGFGGGGGGGGGGGGFGFDF@FFGGGGGGDGGGGGGGEGFGGGDGFBC-DGGGGGEDGGGGGGGFCFGGGGDGGGGGGGGGFCGGGFGGGFF9GFGGCCC<@
@DZ 150
TGAGGAATATTGGTCAATGGACGAGAGTCTGAACCAGCCAAGTAGCGTGAAGGATGACTGCCCTATGGGTTGTAAACTTCTTTTATACGGGAATAAAGTGAGGCACGTGTGCCTTTTTGTATGTACCGTATGAATAAGGATCGGCTAACTCCGTGCCAGCAGCCGCGGTAATACGGAGGATCCGAGCGTTATCCGGATTTATTGGGTTTAAAGGGAGCGTAGGCGGGTTGTTAAGTCAGTTGTGAAAGTTTGCGGCTCAACCGTAAAATTGCAGTTGATACTGGAGACCTTGAGTGCAACAGAGGTAGGCGGAATGCGTGGTGTAGCGGTGAAATGCTTAGATATCACGAAGAACTCCGATTGCGAAGGCAGCTTACCGGATTGTAACTGACGCTGATGCTCGAAAGTGTGGGTATCAAACAGGATTAGATACCCT
+
CFEGGFGGGGFGGGGGGGGFGGGGGGGFGFFGGGGGGGGGGFGGFGGGGGDGGFFG@EGGGGFFGGCFFFGGGGDFFFGEGGGGFGGCCCCE@EFF9FGFFGGGGFEF@FFFGFFGGGCGGGGGGFFEGGGGD<FFFGFFFFGCEFGGGGGG>BDE?=<FGFFGGGGGGGEGFG8E>@EECFFGGGGGGGGGGFG=6GFFGFG9CFGGGEFGGGGGCGFEGGG<GGGGGCFGGFGFCFGGGGGGGGGFGGGGGGFGGFGGG=DDGECFAF>ECFGFFEGC<CFF#EA,<8EGGE9GGGEAGEEEECFFGADFBB7+7GGGGGGGGG>GGFGFGGGFFE<CFFGGFFGEGGGGGGDGFCGGGGF@GGFGGEFCCGGGGCGFGGGGGGEF@GG@FGGGGF7@FCGFCFCFDGGGGGFE8GGFCGGGFADFE,FCCCCC
@DZ 75023
TGAGGAATATTGGTCAATGGACGAGAGTCTGAACCAGCCAAGTAGCGTGAAGGATGACTGCCCTATGGGTTGTAAACTTCTTTTATACGGGAATAAAGTGAGGCACGTGTGCCTTTTTGTATGTACCGTATGAATAAGGATCGGCTAACTAAGTGCCAGCAGCCGCGGTAATACGTAGGGGGCGAGCGTTATCCGGATTCATTGGGCGTAAAGCGCGCGTAGGCGGCCCGGCAGGCCGGGGGTCGAAGCGGGGGGCTCAACCCCCCGAAGCCCCCGGAATCTCCTCGGCTTGGGTCCGGTAGGGGAGGGTGGAACACCCGGTGTAGCGGTGGAATGCGCAGATATCGGGTGGAACACCGGTGGCGAAGGCGGCCCTCTGGTCCGAGACCGACGCTGAGGCGCGAAAGCTGGGGGAGCAAACAGGATTAGATACCCT
+
EFFGGGFGGGGGECEFGGGGGGGGGGGEGGFGAFGGGGGGFGGGG9FGGGGGFGFCGDGG8FFGCCDAEFGDFFGFFCCE9FEAFGGFFGGDGGDFFGAEGFFCGFCBGGGGE,,:?FEGGAAFGG?::BDFDFAAAFGG9FFGE<=B=FF,B@E95?F+AFC,3@+FF+@,33@3@<C7*@:C:FFGGGGC<C:8*<72?,2,FEFC:7<BF9858*F8;C58?C58<EC58:C::5;81*:C92;8::>GFFEFAGEFGFCCC&F<8<<*1&CF;4<#@::51*FFFGFF5GE>C>,@3F@7D=+B,AFB7F>6CDEFFGGEGCC=FB5,:CCB7A?AFF:EEB=FFGGGGGGFF=:,FB,DDCEGGFFC,,,8GFF@+FCC,@@+BCCDGGGEEEGGE@GECGEEDGGGGGFFC,FF@FFF;9GGGFGCCCCC
@DZ 152
TGGGGAATATTGCACAATGGGGGAAACCCTGATGCAGCGACGCCGCGTGAAGGAAGAAGTATCTCGGTATGTAAACTTCTATCAGCAGGGAAGATCGTGCCGGTACCTGACTAAGAAGCCCCGGCTAACTACGTGCCAGCAGCCGCGGTAATACGTAGGGGGCAAGCGTTGTCCGGAATTACTGGGTGTAAAGGGAGCGTAGGCGGGATCGCAAGTCAGATGTGAAAACTATGGGCTTAACCCATAAACTGCATTTGAAACTGTTGTTCTTGAGTGAAGTAGAGGTAAGCGGAATTCCTAGTGTAGCGGTGAAATGCGTAGATATTAGGAGGAGCATCAGTGGCGAAGGCGGCTTACTGGACTGAAACTGACACTGAGGCACGAAAGCGTGGGGAGCAAACAGGATTAGATACCCT
+
FEFEC:CFFFA<EFGGFGGCFGGDDEF<CGGGGGGE@@FCGECE7FC6>F7CFFFGG?GGFGGFEG9F=BA?FGG9FFGGGFG9,BEE+++BC,,,:4=+BC:CCFFCBB@<DF<FFEDDF7>FD+BF<@>C+@<FFF7+D4FGGG+GC>=3CCA?:FG29<F=@5:CB=FGGCFC+FC<E,?<BFD,:,<E5>E7;GFCEGGEGC@+:3@;;CCFCGFFEE8CAFFFGFE;(FCFCC@FCAEDGG(FFC,<?C<B9B7F5EE?#CC@<&FEFEFAA,FCE;AC8:+7CGGGFBCC,C,A,,7B@ECFFEE,=??7FEFC,@,C,9GFE@FB,,GGFCGGGEEGGFC@CFFDGGEFFEF@FFGGGGGGFFFFE8,8EF7DFGFGEGFGGGGGGGGGFGGFCGFEF,FGF?GCCCCC
@DZ 153
TGGGGAATATTGCACAATGGGGGAAACCCTGATGCAGCGACGCCGCGTGAGCGATGAAGTATTTCGGTATGTAAAGCTCTATCAGCAGGGAAGAAAATGACGGTACCTGACTAAGAAGCACCGGCTAAATACGTGCCAGCAGCCGCGGTAATACGTATGGTGCAAGCGTTATCCGGATTTACTGGGTGTAAAGGGAGCGTAGACGGAGTGGCAAGTCTGATGTGAAAACCCGGGGCTCAACCCCGGGACTGCATTGGAAACTGTCAATCTAGAGTACCGGAGAGGTAAGCGGAATTCCTAGTGTAGCGGTGAAATGCGTAGGTATTAGGAGGAACACCAGTGGCGAAGGCGGCTTACTGGACGGTAACTGACGTTGAGGCTCGAAAGCGTAGGGAGCAAACAGGATTAGATACCCT
+
GGGGGGGGGGGGGGGGGGGGGGGGGGGGGGGGGGGGGGGGGGGGGGGGGGGGGGGGGGGGGGGGGGGGGGGGGGGGGGGGGGGGGGGGFGGGGGGGGGGGGGGGGGGGGGGG<FFGGG?GGGGGG?GGGGFGGGGGGGGGGGGGGGGGGGECGGGGGGGGGGGGGGGFGGGGGGGGGGGGGGGFGGGGGGGGGGGGGGGGEGGGGGEGGGG<GGGGGGGGGGGGGGCCFEEGGGGGGGGGGGGGGGGFCEGGFGGGGFGGGGGFGGGGG;GGGGGGGGGGFEFGGGGGGGGGFGEFF=F9GGGGGFEGGGFECGEF>GGEEGFFFEFGGGGGGGGGGGGGGGGGGGGGGGFGGGGGGGGGGGGGFDGGGGGGGGGGGGEFGGGGGGGGGGGGGGGGGGGGGGGGGF9GGFFCCCCC
@DZ 154
TGGGGAATATTGCACAATGGGGGAAACCCTGATGCCGCGACGCCGCGTGAGCGATGAAGTATTTCGGTATGTAAAGCTCTATCAGCAGGGAAGAAAATGACGGTACCTGACTAAGAAGCACCGGCTAAATACGTGCCAGCAGCCGCGGTAATACGGATGGTGCAAGCGTTATCCGGATTTACTGGGTGTAAAGGGAGCGTAGACGGAGTGGCAAGTCTGATGTGAAAACCCGGGGCTCAACCCCGTGACTGCATTGGAAACTGTCAATCTAGAGTACCGGAGAGGTAAGCGGAAGTCCTAGTGTAGCGGTGAAATGCGTAGATATTAGGAGGAACACCAGTGGCGAAGGCGGCTTACTGGACGGTAACTGACGTTGAGGCTCGAAAGCGTAGGGAGCAAACAGGATTAGATACCCT
+
FGE8@FGGGGGFGFGGGFFGGGGGGGGGGGGGGGG,+@FEGGGEGGGEFFF=EEGGGFGGGFGGFFGGFDFGGGGEFGGGGGCE,<?FGGFFGG@F8EGGGGEEGGGGFGGGGGGGGGGFFGGECECCC@FFCFDG7;FC,@FGGGGGCEG8GF='?=EGG1:G=BCFFGGGGFCC=FEFG?<CCGAC9FFFGGGGGGG:CEGECEDD>$FEGGGCFGFCFGCGGF>CF@EGGGEDGFF?CF+CC0:CGFC@,CF9C$@<CF?>CECEF;FE;C7CC4FD<DE<AFEEGGFFEFCGGGF<8CC7GGFFF,9C,7FB7FE@C,GGF?GGE<C,GF8GFF,F@>ECFFF@++FFAGGFEFC:GEFF,@C7GGGFFBFGFGDFFCGGCGGGFEA8GFFGGFGGGFDF<FCC,6F<CA<@
@DZ 155
TGAGGAATATTGGTCAATGGACGAGAGTCTGAACCAGCCAAGTAGCGTGAAGGATGACTGCCCTATGGGTTGTAAACTTCTTTTATACGGGAATAAAGTGAGGCACGTGTGCCTTTTTGTATGTACCGTATGAATAAGGATCGGCTAACTCCGTGCCAGCAGCCGCGGTAATACGGAGGATCCGAGCGTTATCCGGATTTATTGGGTTTAAAGGGAGCGTAGGCGGACGCTTAAGTCAGTTGTGAAAGTTTGCGGCTCAACCGTAAAATTGCAGTTGATACTGGGTGTCTTGAGTACAGTAGAGGCAGGCGGAATTCGTGGTGTAGCGGTGAAATGCTTAGATATCACGAAGAACTCCGATTGCGAAGGCAGCCTGCTGGACTGTAACTGACGCTGATGCTCGAAAGTGTGGGTATCAAACAGGATTAGATACCCT
+
GFFGGFGGGGGGCFFGGGGGGGGGGGGGGGGGGGGGFGCFGGGGGGGGGGGGGGGGGGFGGGGGFGGGGFGGGGGGGGGGGGGGGGGGGGGGGGGGGGGCFFGGGGCFGGGGGGGGGGGGGGGFFGFGGGGGGGGGFGGG>GGGGFEGGGGGG5GGGGFGGGGGGEGEEGC=GB?FE@F<DGFGEGEGGE@:EECEEGGGGGGFFFGGGGFCFGGG8GGGGGGGGGGGGGEGDGFFGGGGGFGCFEGEGFEFEEGGF@EFCGDCF9FGFGGGGGFGGFDGFGGCEGFCDGGGGGGGGGGGGGGGGFGFC8FGGGGGEGGGFGGGEFCGDGFGGGFF@9GGFEGGGCDFFFGGGGEFC7GCF7E?GGGGF@EC8GGGGGGGGGFCGGECGGFGFGGGGGGGGGGGGGGGGGGGGGGGGGGGGGGGFCGFGGGC@@CC
@DZ 71403
TGGGGAATATTGCACAATGGGCGAAAGCCTGATGCAGCGACGCCGCGTGAGCGAAGAAGTATTTCGGTATGTAAAGCTCTATCAGCAGGGAAGATAATGACGGTACCTGACTATGAAGCACCGGCTAAATACGTGCCAGCAGCCGCGGTAATACGTAGGGTGCAAGCGTTATCCGGATTTACTGGGTGTAAAGGGAGCGCAGGCGGTGCGGCAAGTCTGATGTGAAAGCCCTGGGCTCAACCCCGGTACTGCATTGGAAACTGTCGTACTAGAGTGTCGGAGGGGTAAGCGGAATTCCTAGTGTAGCGGTGAAATGCGTAGATATTAGGAGGAACTCCGATTGCGAAGGCAGCTTACTGGATTGTAACTGACGCTGATGCTCGAAAGTGTGGGTATCAAACAGGATTAGATACCCT
+
CCFCFGGGFGFGFGGGGGGF8EEFGGGGGGG8FFDFGG:CFEGGGGEGGGGDEE7C:CFFCFFGGGG?<4AFGGGFFGGGAF?A<,,:+@DFGGEFGDG9A++84FC,5,B??,,:C<D,B>:FE=+8,B,@+3,:@FGGGFCGCF7C;@C@@D8+4$F@3<F<5@F54=*-CBAFECC:27BFC<?==@;FCFG=C?6/<C2CF72(%@93GFF?CD@<;FGGFG@CCCE5D=:,3%=B:@=/BB:<0CFEB02GF95,@C6&@A?5F9:EEB:C5+4BFF<FE++GF4FFCFEGDF:<GGF:GGGGFFGGGGFGFGFFCD<C,,FFFEGGE@F7CC96+7B6GGFFFC<FE9FFFDGFCEEGFFGGGGGGGGFFF:F<C@FFFFB8CDGGGGF<FDGFGFGGGGGGFGCBACCC
@DZ 102160
TGAGGAATATTGGTCAATGGACGCAAGTCTGAACCAGCCATGCCGCGTGCAGGAAGACGGCTCTATGAGTTGTAAACTGCTTTTGTACGAGAGTAAACGCTCTTACGTGTAAGAGCCTGAAAGTATCGTACGAATAAGGATCGGCTAACTCCGTGCCAGCAGCCGCGGTAATACGGAGGATCCAAGCGTTATCCGGATTTATTGGGTTTAAAGGGAGCGTAGGCGGGTTGTTAAGTCAGTTGTGAAAGTTTGCGGCTCAACCGTAAAATTGCAGTTGATACAGGCGACCTTGAGTGCAACAGAGGTAGGCGGAATTCGTGGTGTAGCGGTGAAATGCTTAGATATCACGAAGAACTCCGATTGCGAAGGCAGCTTACTGGATTGTAACTGACGCTGATGCTCGAAAGTGTGGGTATCAAACAGGATTAGATACCCT
+
GGGGGGGGGGGGGGGGGGGGGGGGGGGGGGGGGGGGGGGGGGGGGGGGGGGGGGGGGGGGGGGGGCGGGDGGGGGGGGGGEGGGGGGGG:?FC?FGGAEGFGGGGGGGFGGFGAEGFGGGGFFGGFGFFGGGGGG7FGGFFFGEGCECG?FGG@FGGGDGGGGGGGGGGG:ECFFFECFFGGFFCFFGGGGGGGGG<GGGGFGGFFCEGFGEFGGFGGEEGGGGGGGGGGGFFFGGGGGGGGGGGFCF<EEGGGGGGGGGGGGDGGGGGGGGGGFGGGGGDDGC@FFFE,GGGGGGGFEFFGGGGEF@GFGGGFGGGGGGGGGGGGCGFGGGGGGGGGGGGGGGGGGGGGGGFGFGFDFCGDGGGGGGGGGFFGGGGGFE@FGGGGGDGGGGGGGGGFFCFGGGGGFFCGGGGGGGGGGGGGGGGGGGGGGCCCCC
@DZ 59804
TGAGGAATATTGGTCAATGGACGAGAGTCTGAACCAGCCAAGTAGCGTGAAGGATGACTGCCCTATGGGTTGTAAACTTCTTTTATACGGGAATAAAGTGAGGCACGTGTGCCTTTTTGTATGTACCGTATGAATAAGGATCGGCTAACTCCGTGCCAGCAGCCGCGGTAATACGGAGGATCCGAGCGTTATCCGGATTTATTGGGTTTAAAGGGAGCGTAGGCGGACGCTTAAGTCAGTTGTTAAAGTTTGCGGCTCAACCGTAAAATTGCAGTTGCTACTGGGTGTCTTGAGTACAGTAGAGGCAGGCGGAATTCGGGGTGTAGCGGTGAAATGCTTAGATATTACGAAGAACTCCGATTGCGAATGCAGCTTGCTGGACTGTAACTGACGCTGATGCTCGAAAGTGTGGGTATCAAACAGGATTAGATACCCT
+
GFGGFFDE9C@EFFEC<C@CFGEG7@:FCFCGEGGGGCFFG6CDFFGGGGGGGC<ECE<FF8FGGGGGGGGEGGFGGGGDD<CGGDAFFGGDGGG,EEFGGGGGGFGG8FGEGDCAFDGGGGGGGGGEFGGGGGGGGGG?EA+CFGGGG;ECFFGCFDGFGGG<FGCG@FFF<?8FEFGGGFGCFG<CFC8FGFC+1<FE;CFGGF?F+FFFFGG*8CFGGGE@EGGCEE;,@C>C,3>3CCF,GGFF<EFFCEE52=8CFGGFGGFCCGFGCFGF?#B?FDFFDEFFE<EFDEGFE@9GGFGGFGGGGGGFCFF4@+4,FFFC=7?CFEC,EGF8GFEF9FFD68FF9FFE,@F7FFF,BC:C;,,F?GGGGGGFFGGCGFFGGDAGGGFFGFCCCGGEFGGECEGGEFGEGGFF@,FAFFFGGFE9FEDCCCCC
@DZ 159
TGGGGAATATTGCACAATGGGGGAAACCCTGATGCAGCGACGCCGCGTGAGCGATGAAGTATTTCGGTATGTAAAGCTCTATCAGCAGGGAAGAAAATGACGGTACCTGACTAAGAAGCACCGGCTAAATACGTGCCAGCAGCCGCGGTAATACGTATGGTGCAAGCGTTATCCGGATTTACTGGGTGTAAAGGGAGCGTAGACGGAGTGGCAAGTCTGATGTGAAAACCCGGGGCTCAACCCCGGGACTGCATTGGAAACTGTCAATCTAGAGTACCGGAGAGGTAAGCGGAATTCCTAGTGTAGCGGTGAAATGCGTAGATATTAGGAGGAACACCAGTGGCGAAGGCGGCTTACTGGACGGTAACTGACGTTGAGGCTCGAAAGCGTGGGGAGCAAACAGGATTAGATACCCT
+
GGGFGGGGGGGGGGGGGGGGFGGGGGGGGGGEGGGGGGFEGGGGGGGGGGGGGGGGGGGGFGGGGGGGGGGGGGGEFGGGGGGGGGFFDGGGGGGGGGGFGGCGGGGG?FGGGFGGGGGGGGGDFGGGGFFGFGDGGFFGGFGGGGFDGCAGGGGGGGFGG9FGGDEFGGGGGGFEGGGGGGGGGFGFFGGGGGEDGFEFGDGGGGGGGGG<FFGFGFGGFGGGGGGGGGGGGEDFEGGGGGGGGGGGEGGGFDFGGGGGGGGFGGFFFFGGGGGGGDGGGGGGGGGGGGGGGGFE<ECGGGGEGGGGGFGGGGGF?GGGGFEF<9GGGGGGGGGGGGGGGGGGGGGGGGGF9DGGGGGGGDGGGGGGGGGGGDGGGGGGFCGGGGFGGGGGGGGGGGGFAGGGGGDGGGGCCCCC
@DZ 86887
TGAGGAATATTGGTCAATGGACGAGAGTCTGAACAAGCCAAGTAGCGTGAAGGATGACTGCCCTATGGGTTGTAAACTTCTTTTATACGGGAATAAAGTTAGCCACGTGTGGCTTTTTGTATGTACCGTATGAATAAGGATCGGCTAACTCCGTGCCAGCAGCCGCGGTAATACGGAGGATCCGAGCGTTATCCGGATTTATTGGGTTTAAAGGGAGCGTAGGCGGGTTGTTAAGTCAGTTGTGAAAGTTTGCGGCTCAACCGTAAAATTGCAGTTGATACTGGCGACCTTGAGTGCAACAGAGGTAGGCGGAATTCGTGGTGTAGCGGTGAAATTCTTAGATATCACGAAGAACTCCTATTGCGAAGGCAGCTTACTGTATTTTAACTGACGCTGATGCTCGAAAGTTTGTGTATCAAACAGGATTAAATACCCT
+
CFGGGGG8ECFFGGFC,,;@FCGDGCGG,CEE<,,CE,CFGGEFGF6CCEEFCFDFDAFGG<8@C<C@<C@CBDFAF9<FFGDAFGFCEDFGGFDDFFG<CCF,EGGGGFFDFGGGGGGFEEFFFAECF7EFGG,@FEFD=EC:+ACG8,>8;=EFFEFFGGF$43F=C@F5;.FEFGG@EFDCGGFF;FG:128/:F@,@;EGGGGGFBFCCFE,7<:>>EB,C:4=@2CC<DCEFEG@9:E8:CCG:CFFBDBCA8FCCE/CC5F?GCE=FAFE:9?:><B8+A,8GFF=9CF?9,;D<9FDE@CEEEF<7CC>4D:,GGFFE7@65E@,6,:,FE@@C,FBECED<GGF<AEE@C,GGGF<5<CE<F@9FFDFF<;,,<E,E@<F@@@B@F@C,@>GGC,9F@CC,@C,<<FFECFCF<<,,69CFCC8CCCC
@DZ 51555
TGGGGAATATTGCACAATGGGGGAAACCCTGATGCAGCGACGCCGCGTGAGCGAAGAAGTATTTCGGTATGTAAAGCTCTATCAGCAGGGAAGAAGAAATGACGGTACCTGACTAAGAAGCACCGGCTAAATACGTGCCAGCAGCCGCGGTAATACGTATGGTGCAAGCGTTATCCGGATTTACTGGGGGTAAAGGGAGCGCAGGCGGTGCGGCAAGTCTGATGTGAAAGCCCGGGGCTCAACCCCGGTACTGCATTGGAAACTGTCGTACTAGAGTGTCGGAGGGGTAAGCGGAATTCCTAGTGTAGCGGTGAAATGCGTAGATAGTAGGAGGAACACCAGTGGCGAAGGCGGCTTACTGGACGATAACTGACGCTGAGGCTCGAAAGCGTGGGGAGCAAACAGGATTAGATACCCT
+
FGFGGGGGGGGGGGGGGGGGGGGGGGGGGGGFGGGGGGGGGGGGGGGGGGGGGGGGGGGGGGGGGGGGGGGGGGGFGGGGGGDGGGGGGGGGDFGGGGEGGGGGGFGGFFEGGFGGGGFDGGGGDDGGGGGGGGG@GGGF8CFGG7B>@>EGGGGCGCCCCFGGGGGFGFGE<FGGGGFGGCGGDAF9#FFFGGGFG5FGEDEEEDGGE88FEEGFFGFFGGGC:F:FGFFF:GFEEGGGGGFECCDCEFEGGFEFCFAFFFFGGFEFFGGGGG=FCFFFGG8:GFF7GEECEF8E<,<<<<EC@+@GEFGGFEDGGDFCEE9F??,@GGFCEC@C@CFGGGGGGGGGGFC+GFEGGGFCGEFEDFGFECGGF7DCFECGGCFCFCGGGGGFGDGGGGGGGGGGGGGGGGFA<CA<CC
@DZ 66442
TGGGGAATATTGCACAATGGGGGAAACCCTGATGCAGCGACGCCGCGTGGAGGAAGAAGGTCTTCGGATTGTAAACTCCTGTTGTTGAGGAAGATAATGACGGTACTCAACAAGGAAGTGACGGCTAACTACGTGCCAGCAGCCGCGGTAAAACGTAGGTCACAAGCGTTGTCCGGAATTACTGGGTGTAAAGGGAGCGCAGGCGGGAAGACAAGTTGGAAGTGAAATCTATGGGCTCAACCCATAAACTGCTTTCAAAACTGTTTTTCTTGAGTAGTGCAGAGGTAGGCGGAATTCCCGGTGTAGCGGTGGAATGCGTAGATATCGGGAGGAACACCAGTGGCGAAGGCGGCCTACTGGGCACCAACTGACGCTGAGGCTCGAAAGTGTGGGTAGCAAACAGGATTAGATACCCT
+
ECG8CF,FCEFGGGGGGGGGFCGGCGFGG@GGGGGGGGEFGGGGGGGGGGGG7BFDFGGFGGDFGFGGEGGGGGGGGGFGCGGGGA8FGCBFFFFGGGGGGGGEEGGGFG@DFF,,DDEF>E:BA4BECBDFGGFG<BFGFED8F>FFGDE<FGEEGGG<CFGGGGGG:;CFFFFF@FEFFGGGGGFGEFGCGFG>GGGGGECEEFED;:CFFGG:EBF<AGGGGGFC@GFFCFFFECFG8=EFGFFGEGF::EC>@,CFF?CFGECCGDFCGGFD>1C?CCE8F@@GCCFFGGGF@+CEFGGGGGCGGGE9GGGGFGGGGGCFF@,DFAAGGFE,EE:6@CF7FCCGF@<@ECF<FFGGFGF<DFFGDGFDFDFFGECCCFFAGFFEEEFEDFCE6,DF<GGGFCGGFEGCCCCC
@DZ 163
TGGGGAATATTGCACAATGGGGGAAACCCTGATGCAGCGACGCCGCGTGGAGGAAGAAGGTCTTCGGATTGTAAACTCCTGTTGTTGAGGAAGATAATGACGGTACTCAACAAGGAAGTGACGGCTAACTACGTGCCAGCAGCCGCGGTAAAACGTAGGTCACAAGCGTTGTCCGGAATTACTGGGTGTAAAGGGAGCGCAGGCGGGAAGACAAGTTGGAAGTGAAATCTATGGGCTCAACCCATAAACTGCTTTCAAAACTGTTTTTCTTGAGTAGTGCAGAGGTAGGCGGAATTCCCGGTGTAGCGGTGGAATGCGTAGATATCGGGAGGAACACCAGTGGCAAAGGCGGCCTACTGGGCACCAACTGACGCTGAGGCTCGAAAGTGTGGGTAGCAAACAGGATTAGATACCCT
+
GGGGGGGGGGGGGGGGGGGCGGGGGGGGGGGGGGGGGGEGGGGGGGFGGGGGGGGGGGG=FFGGGGGGG>FFFG<FFGGGGGGGGGGGGGGGFGGGGGGGFCGEGGGGGD8AFGF8FGGDGGGGGDGGGF?FB?GGGGGGGGGGGGGGGGGGGGGG<FEGGGGGGGGGFGGGGGGGGGGGGGGGGGFDCGGGGGGGGGGFGGGCFGFB;GGGGGGGFGFGGGGFFGGGGGFGGGGGGGGGGGGGGGGGFGEFDFGGGGGGGGGFFGDCFFFFFGCGCEF8EGGGGGGGGFGGFGF7GGGGGGGGGGDGGGGGGGGGGGGGGFGEDGGGGGFFEGFGDGGGGGFDBGGGGGGGDGGGGGGFGGGFGGGEGGGGGGGGGGGDGGGGGGGGGGGGFCGGGGGGGFGGGGGGGGGCCCCC
@DZ 90345
TGAGGAATATTGGTCAATGGACGAGAGTCTGAACCAGCCAAGTAGCGTGAAGGATGACTGCCCTATGGGTTGTAAACTTCTTTTATACGGGAATAAAGTTAGCCACGTGTGGCTTTTTGTATGTACCGTATGAATAAGGATCGGCTAACTCCGTGCCAGCAGCCGCGGTAATACGGAGGATCCGAGCGTTATCCGGATTTATTGGGTTTAAAGGGAGCGTAGGCGGGTTGTTAAGTCAGTTGTGAAAGTTTGCGGCTCAACCGTAAAATTGCAGTTGATACTGGCGACCTTGAGTGCAACAGAGGTAGGCGGAATTCGTGGTGTAGCGGTGAAATGCTTAGATATCACGAAGAACTACGATTGCGAAGGCAGCTTACTGGATTGTAACTGACGCTGATGCTCGAAAGTGTGGGTATCAAACAGGATTAGATACCCT
+
GGGFG;FFGGGFGFFCGGCFGGGG7CF<CFFGGGFGFGEFG@EFCFDFEGGGGGGGFFFGGGGGGGGGGFEGGGGGGFFEFEEEFGFGGGGGGGGFGGFGGCGGFGGGGFFDEBFFGGGGFFGGGGCC<+B8FDFFGGFGGGGGG9>FF5FF@FGCDFG@?GGGGDGG2FGGA0FFDGGGFGECFG>C>:<FF5FFFFF<;,@FGGC@0CFGGGGCFEGEGFGGGGGF=?FFGGGFFF@:FFGG9FFD@@:ECCFGGGCD:@D@BEEF4CFCFFF?F<AEFFFG+9<FGFFCDDGGFFAFGFECGGFEGGGFFGF7GGGFGGGGGECGGFGGFFE@E,<FGFGCFGDGFGFE@BD9-DFEC:@,FCEE8FE9GGGGGFECCCFFEACFGGGGGGGGDFCDGGGGGGGC@EFGGGFFCCGFAFFFFGFFFFF@@,CC
@DZ 165
TGAGGAATATTGGTCAATGGGCGAGAGCCTGAACCAGCCACGTAGCGTGAAGGATGACTGCCCTATGGGTTGTAAACTTCTTTTATAAAGGAATAAAGTCGGGTATGTATACCCGTTTGCATGTACTTTATGAATAAGGGTCGGCTAACTCCGTGCCAGCAGCCGCGGTAATACGGAGGATCCGAGCGTTATCCGGATTTATTGGGTTTAGAGGGAGCGTAGATGGATGTTTAAGTCAGTTGTGAAAGTTTGCGGCTCAACCGTAAAATTGCAGTTGATACTGGATATCTTGAGTGCAGTTGAGGCAGGCGGAATTCGTGGTGTAGCGGTGAGATGCTTAGATATCACGAAGAACTCCGATTGCGAAGGCAGCTTACTGGATTGTAACTGACGCTGATGCTCGAAAGTGTGGGTATCAAACAGGATTAGATACCCT
+
GGFGGFGG<FGG?EFGGGDGCFFGGGEDFGEGGGGGGGGG,@F@FFFGGCDGGGGGDFGDGGGGGGFF8FGGGFGGGGGGGGGGFGGGGFFGGGC,F<FFGGGFGFEFAF<AFGGGDFCF9?EFFGGGGGG9?EFDGGGFGGEGFGCFGFGGFGGDFGCFGDFBFEFGG7CF=FCEEGGGFFGC8:FFGE8FFGGE8ECF<F7@FEFFFGFFGGECEGGEFFGDGA;2DFGGGGFAFGG2GGGFGGFE@FFGGF><D7FGGGEBDCFFFFF8F8:6GCEGFCGFE>FGFF8FGFC9,F@,ABEB8+EEEGGFGGECCF,<GF@+>7=EA@:,EGFFB<CFFE,FF7GGGGGGGFC,GGFEECGFGGGGGGGFCGGGGGGGGGGFDGGGGGFBE6<FE+FFCCEFFGFGEGFGGGGF@FFFCCGGGFGGFGGC@CCC
@DZ 166
TGGGGAATATTGCACAATGGGGGAAACCCTGATGCAGCGACGCCGCGTGAAGGAAGAAGTATCTCGGTATGTAAACTTCTATCAGCAGGGAAGATAATGACGGTACCTGACTAAGAAGCCCCGGCTAACTACGTGCCAGCAGCCGCGGTAATACGTAGGGGGCAAGCGTTATCCGGATTTACTGGGTGTAAAGGGAGCGTAGACGGCGCAGCAAGTCTGATGTGAAAGGCAGTGGCTTAACCCCTGGACTGCATTGGAAACTGCTGTGCTTGAGTGCCGGAGGGGTAAGCGGAATTCCTAGTGTAGCGGTGAAATGCGTAGATATTAGGAGGAACACCAGTGGCGAAGGCGGCTTACTGGACGGTAACTGACGTTGAGGCTCGAAAGCGTGGGGAGCAAACAGGATTAGATACCCT
+
GGGGGFGGGGGGGGGGGGGGGGGGGGGGGGGGGGGGGGFGGGGGGGGGGGGGGGGDFGGG<FFFGGGGGGGGGGFGGGGGGGGGGGFGFGGGDGGGGGGGGGGGGGGGGGGGGFGFGGGGGGGGGGGGGGDG?FDGGF??FGGGGGGGGGGGGGGGGGGGGDG?FGGGGGGGGGGGFGGGGGGGGGGG=GGGGGGGGGGGGGGGGFGGGGGGGFFFFGGGGFFGGGGGGGGGGGGGGGGGGGGGGGGGGGGGDFGGGFGGGGGFGGGGGGFFGGFFFAGGGGGGGGGGF@GGGGGFFDFGGGGGGGEGGGGGGGGGGGFGGF9F<DGGGGGFGGGGCGGGGGGCGGGGGGGGFGGGGGGGFCGGGGGGGGGGGFGGGGGFGGGGGEGGGGGFGGGGGGGGGGGGGGGGGGGCCCCB
@DZ 79926
TGAGGAATATTGGTCAATGGACGAGAGTCTGAACCAGCCAAGTAGCGTGAAGGATGACTGCCCTATGGGTTGTAAACTTCTTTTATACGGGAATAAAGTGAGCCACGTGTGGCTTTTTGTATGTACCGTATGAATAAGGATCGGCTAACTCCGTGCCAGCAGCCGCGGTAATACGGAGGATCCGAGCGTTATCCGGCTTTATTGGGTTTAAAGGGAGCGTAGGCGGGTTGTTAAGTCAGTTGTGAAAGTTTGCGGCTCAACCGTAAAATTGCAGTTGATACTGGCGACCTTGAGTGCAACAGAGGTAGGCGGAATTCGTGGTGTAGCGGTGAAATGCTTAGATATCACGAAGAACTCCGATTGCGAAGGCAGCTTACTGGATTGTAACTGACGCTGATGCTCGAAAGTGTGGGTATCAAACAGGATTAGATACCCT
+
@FFGGGGGGGGGGGGEGGGGGGGGGGGGGGFFFFGGGGFAFGEGGA:FGGGGGGFGAE9FFGGFGGGGGGGGGGGGGFGGGGGGGGGFECG?CCFFGGCFGGGGFFEFGE?CFF8FFEC?E9EF<FCCEFFFGGCGGFFFGFCEEDGGGGAFFFG9@FFGGGGGGGGFCF@@FGF<CFEF?FGFGGDEGG:EFB=E#GFFFGGGGGEF:FCFGGEACCEGGFCF<GGGGGEAFFGGEGC<GGGGF<DGGGEBEGGGGDEGGGGFFGGGGGGBFFF?D9GGGGGGEGFGFGGGFFGGF=F8CF9FCFCFB<GGGGFCGEFEEFGGGGGFFGFECEDGGFGGGGGFFGGGFGB9FEGDGGF7GGGGFCFFFFFGEFGGFGGEC<<GGFF7GGGGGGGFFGGGGFFFFGFEFGFGGGGGGGFGGGGGGGGGGFGCCCC-
@DZ 73154
TGGGGGATATTGCACAATGGGCGAAAGCCTGATGCAGCAACGCCGCGTGAGTGAAGAAGTATCTCGGTATGTAAAGCTCTATCAGCAGGGAAGAAAATGACGGTACCTGACTAAGAAGCCCCGGCTAACTACGTGCCAGCAGCCGCGGTAATACGTAGGGGGCAAGCGTTATCCGGATTTACTGGGTGTAAAGGGAGCGCAGGCGGTGCGGCAAGTCTGATGTGAAAGCCCGGGGCTCAACCCCGGTACTGCATTGGAAACTGTCGTACTAGAGTGTCGGAGGGGTAAGCGGAATTCCTAGTGTAGCGGTGAAATGCGTAGATATTAGGAGGAACACCAGTGGCGAAGGCGGCTTACTGGACGATAACTGACGCTGAGGCTCGAAAGCGTGGGGAGCAAACAGGATTAGATACCCT
+
GFFFGGGGGGGGGGGFGGGGGGGGGGGGGGGGGGGGGGGGGGGGGGGGGGGGGGGGGFGGGCFGGGGFGGGGGGGGGGGGCFGGGGGGGGFGGGGGGGGGGGGGGGGGGGGGGGGGGGGGGGGGGGGGG@GGG@D7FGGGFFGGGGGGGGE?GGGFGGGGFGGGGGGGGGGGGGGGGG*GGGFGGGFEGGGGGGEFEGGGEGGGGGGFFGGGGGGFGGFGGGGGGGGGGGGGGGGDGGGFGCEGGGEFAGGGFDFFGGFFGGGCFFG3FEGGGGEGDGGGGGGGGGGEEDFDEB,FFCGGGGGGGGGGGGGGFC@B7E<GGF9GFFAFAFGGFDFFCFGGGGF7FGGGGGGGGGGFGDGGGGGGGGGECCFFFGGGGGDGFGFGFFCGGGGGGGGGGGGFDGGGGGGGGFECCCC@
@DZ 169
TGAGGAATATTGGTCAATGGGCGCAGGCCTGAACCAGCCAAGTAGCGTGAAGGATGACTGCCCTATGGGTTGTAAACTTCTTTTATATGGGAATAAAGTTTTCCACGTGTGGAATTTTGTATGTACCATATGAATAAGGATCGGCTAACTCCGTGCCAGCAGCCGCGGTAATACGGAGGATCCGAGCGTTATCCGGATTTATTGGGTTTAAAGGGAGCGTAGGTGGACAGTTAAGTCAGTTGTGAAAGTTTGCGGCTCAACCGTAAAATTGCAGTTGATACTGGCTGTCTTGAGTACAGTAGAGGTGGGCGGAATTCGTGGTGTAGCGGTGAAATGCTTAGATATCACGAAGAACTCCGATTGCGAAGGCAGCTCACTGGACTGCAACTGACACTGATGCTCGAAAGTGTGGGTATCAAACAGGATTAGATACCCT
+
FGGGGGGGGGGGGGGFGGGGGGGGGGGGGGGGGGGGGGGGGGGGGGGGGGGGGGGGGGGGFGGGDGFFFGGGGGGGGGGGGGGGFGGGFGDGGGGFGGGGEGGFFGGGFGGGGGGFGGGFFGGGFGGGGGGGGFFFFAFGGGD=GGGFGGGGGGGGGFGFDCFGGDGEGEGGFGGDGGGGGGGGGDFGGGFFGGGFFEGFGGGGDGGGGGF:GEFGEEGGGGGGFFGGCGFGGGGFFGGGGGGGGGFEGGGGGGGFGFGGGGGGGGGGGGGFGGGGGGGGGGGGEFEGFGGGGGGGFGGGGGGGGGGGEDGFGGEFGGGFGGGCEGGGGGGGGGGGFCGFFAEEFCGGGGGGGGGGGGGGGGGGGGGGGGGGGGFGGGGGGGGGGGFFCGGGCGGGFGF8F7GGGGFEGGGGGGGEFGCGGGGGGGGCFEEBCC8<
@DZ 170
TGGGGAATATTGCACAATGGGGGAAACCCTGATGCAGCGACGCCGCGTGGAGGAAGAAGGTCTTCGGATTGTAAACTCCTGTTGTTGAGGAAGATAATGACGGTACTCAACAAGGAAGTGACGGCTAACTACGTGCCAGCAGCCGCGGTAAAACGTAGGTCACAAGCGTTGTCCGGAATTACTGGGTGTAAAGGGAGCGCAGGCGGGAAGACAAGTTGGAAGTGAAATCCATGGGCTCAACCCATGAACTGCTTTCAAAACTGTTTTTCTTGAGTAGTGCAGAGGTAGGCGGAATTCCCGGTGTAGCGGTGGAATGCGTAGATATCGGGAGGAACACCAGTGGCGAAGGCGGCCTACTGGGCACCAACTGACGCTGAGGCTCGAAAGTGTGGGTAGCAAACAGGATTAGATACCCT
+
EGGGGFGGGGGGGGGGGGGGGGGGGGGGGGGGGGGGGGGGGDGGEGGGGGGGGGGGGGGGGGGGGGGGGFGFGDGFGGGGGGGDBECGGGGFGGGGFGFFGGGGGGGGGFEFGGFGGGGGFGGGGGGGGGGGEGGFGGGGGGCGGGGGGDFGGGFGGGGGGGDGGGGGFEAEFGCABFFGGGGGGGF@7E?<GFCCGDEDCEGGGGGGFB<FEFGGGGGEF;<FDGGFFDFFGGGGFGGCEGGGFFGFFGGFAGFGGFGGGGGGGGGGGDFGGFGGGGFCGCGFGGGGGE<EFGGDGGFB,<>:GGGFGGGGEGDGFFCFFCFCGDGGGGGGGGGGFGGGGGGFGGGGGGGGDFGGGGGEGCFC9GGGGGGGGGGGGGGGGGGGGGFDGGGGGGGFCGGGGGGGGGFFGFFCCCCC
@DZ 171
TGAGGAATATTGGTCAATGGGCGAGAGCCTGAACCAGCCAAGTAGCGTGAAGGATGACTGCCCTATGGGTTGTAAACTTCTTTTATAAAGGAATAAAGTCGGGTATGTATACCCGTTTGCATGTACTTTATGAATAAGGATCGGCTAACTCCGTGCCAGCAGCCGCGGTAATACGGAGGATCCGAGCGTTATCCGGATTTATTGGGTTTAAAGGGAGCGTAGATGGATGTTTAAGTCAGTTGTGAAAGTTTGCGGCTCAACCGTAAAATTGCAGTTGATACTGGATATCTTGAGTGCTACAGAGGTAGGCGGAATTCGTGGTGTAGCGGTGAAATGCTTAGATATCAAGAAGAACTCCGATTTCGAAGGCAGCTTACTGGATTGTAACTGACGCTGATGCTCGAAAGTGTGGGTATCAAACAGGATTAGATACCCT
+
<EC@CEFG@FCCCFGAFGGGFGC@:F7<F?FGFGGGGGGFFFGAFG7FCCE@EFGECGFFC,EFFFGC<CCFGGECCGGGGGFFFFGAFFGGFFDCEEEFEG>FDF?FGFCACBCFEFCEA?FFAFGGGGGFG9EF99E=<BFGG?@<FFDFFFDEGF8DGFGG87B;FGG-CGFGEEDGGFF>>CC:FGGGGGCB<FG6FCCCGC<GGGGFDEA8C5CE*@87B7CCCAFFG=C@EFFB@GFACC:1FCGGGFEEGFGGFFECCFF9FGGDEEAEF9FCF7C#,,A9DFEFBA4A5,@49GGCGGGGFFE<=,4+,GGGGGEC@CFFC9<FFFFGF9FCGGGGGF<9FGGGGGF>DCECB,,DGGGGFE<FAEFE@FE,<FE@DGFGEF;FCF<C9F@;,GGGDFFF7FF8DFFFGGF@<FFGFFDFEC@BB@CC
@DZ 172
TGAGGAATATTGGTCAATGGACGAGAGTCTGAACCAGCCAAGTAGCGTGAAGGATGACTGCCCTATGGGTTGTAGACTTCTTTTATACGGGAATAAAGTGAGCCACGTGTGGCTTTTTGTATGTACCTTATGAATAAGGATCGGCTAACTCCGTGCCAGCAGCCGCGGTAATACGGAGGATTCGAGCGTTATCCGGATTTATTGGGTTTAAAGGGAGCGTAGGCGGGTTGTTAAGTGAGTTGTGAAAGTTTGCGGCTCAACCGTAAAATTGCAGTTGATACTGGCGACCTTGAGTGCGACAGAGGTAGGCGGAATTCGTGGTGTAGCGGTGAAATGCTTAGATATCACGAAGAACTCCGATTGCGAAGGCAGCTTACTGGATTGTAACTGACGCTAATGCTCGAAAGTGTGGGTATCAAACAGGATTAGATACCCT
+
GFGGGFGGFFFGGFGGGGGGGGGGGGGGGGGGGGGGGGGGGGGGGGGGFGGGGGFFECFGGCFFGGGGGGGGGGGFFGGFGGGGGGGGGGD=CAFFFDFFEGGGGGGGFGGGD<BDFGGGGGGGFGA,C?F9FGGGGG,ABEEGGGEGGCFGGED=FFFGGGGGGG/GGGEG9F7EGGG*;GGGG?FGGGG>9CFF/CCCFFC:FGEEGGCCCGGGGGGEC@8C:CEE8=<FFC?:#;@CF=EEFFCD>@?C#F=AEFGFF7AD+FG<B=3ED@FFFFGAEFB@4,48EBA=>ECDA9@EFECB,++GGGGECF7CF@GGFFGGGF?EAGGFE9GGFGGGGFEFE7CGFDFGFFECFDE,+GFF9GGGGGFFAC9GGF<C,9FFCFFGGGGF8CGGFGGGGGGF9GCEFC@GFFGGGGGGGFCFGGGGGFGCCCCC
@DZ 55271
TGAGGAATATTGGTCAATGGACGAGAGTCTGAACCAGCCAAGTAGCGTGAAGGATGACTGCCCTATGGGTTGTAAACTTCTTTTATATGGGAATAAAGTATTCCACGTGTGGGATTTTGTATGTACCATATGAATAAGGATCGGCTAACTCCGTGCCAGCAGCCGCGGTAATACGGAGGATCCGAGCGTTATCCGGATTTATTGGGTTTAAAGGGAGCGTAGGTGGATTGTTAAGTCAGTTGTGAAAGTTTGCGGCTCAACCGTAAAATTGCAGTTGAAACTGGCAGTCTTGAGTACAGTAGAGGTGGGCGGAATTCGTGGTGTAGCGGTGAAATGCTTAGATATCACGAAGAACTCCGATTGCGAAGGCAGCTCACTAGACTGCAACTGACACTGATGCTCGAAAGTGTGGGTATCAAACAGGATTAGATACCCT
+
F8FGGGGGGGGGDFFFFF<FFFEGFGGGGFGGGFDEFCEFGGFFDFCFEGGGFGGGFGFFGGGGGGGGGGGGGGFFGCF9EFCGGGG9FFGGGGGGGGEDGGGGGGGFGFGG7EFFEFGGCFGGGGGFGGGGGGGGGGGGFG7FE?FFGGGGGGGGGGGGGGGGG:E>FFFFGFGGCFFECC=FCFDFGGGFGGDE.<<FFFFEGFFDFFCEG@CCCDECD@<FFC@9FFFGGG<1CFGGCD?EFEFFBFCGGGDDE5FF)GDFFE>FGCF7EFF?EBF;FGFF>E:5,9?59F9FE9FFFFFFC+C?+8ACCE:B:77FE9>7+=,FEDF6<CEEFE@,,;C,<D6C,EB<,@+@F@@CC@,,GFFGGGFF<CDFAEFGGCFGFGGGFFC9FFFF9GFGFEFECGDDGGGGGGGGEFAGFGGDACFGGGGCCCCC
@DZ 174
TGAGGAGTATTGGTCAATGGACGAGAGTCTGAACCAGCCAAGTAGCGTGAAGGATGACTGCCCTATGGGTTGTAAACTTCTTTTATATGGGAATAAAGTATTCCACGTGTGGGATTTTGTATGTACCATATGAATAAGGATCGGCTAACTCCGTGCCAGCAGCCGCGGTAATACGGAGGATCCGAGCGTTATCCGGATTTATTGGGTTTAAAGGGAGCGTAGGTGGATTGTTAAGTCAGTTGTGAAAGTTTGCGGCTCAACCGTAAAATTGCAGTTGAAACTGGCAGTCTTGAGGACAGTAGAGGGGGGCGGAGTTCGTGGTGTAGCGGTGAAATGCTTAGATATCACGAAGAACTCCGATTGCGAAGGCAGCTCACTAGACTGCAACTGACACTGATGCTCGAAAGTGTGGGTATCAAACAGGATTAGATACCCT
+
GGGGGGGGGGGGFGGGGGGGGGDGCGFEGGGGGGGGGGGGFGGGFGGGGGGGGGGGGGGGGGGGGGGCCGGDGGGGGGGGGGGGGG<FFGGGGGGGGFGGGGGG<FCF8FFGGFGGGGEGFGGGG<FGGGGGFGGGGGGGGGDFGGGGG;FGGGGEFFGGGGGGGGGGGGGGCGCCEGGGGGGGGCFCGGGGGGCEFGG8GGFGFF<GGGGDEGG7BGCGEGGGGFFFGCFF9FF/CF:FFGC9BECFGGG@C8:EGEFG5G9FGGGFGGGGG4?<@BGGFGDF<EA?8=FEDB,C,,9,A?4+>+DF8+E94+C::C,EFFF7CCECFAAFEEF@AGGFCC<,,FF@FFFBDC@,,GFGGGGGGGGGGGGF?GFGGGGGGGGGFGGGGGFAGGGGGGGFGGGGDGFEGGGFGGGGGGGGGGGFGFDFF<GCCCCC
@DZ 79672
TGAGGAATATTGGTCAATGGACGAGAGTCTGAACCAGCCAAGTAGCGTGAAGGATGACTGCCCTATGGGCTGTAAACTTCTTTTATACGGGAATAAAGTGAGCCACGTGTGGCTTTTTGTATGTACCGTATGAATAAGGATCGGCTAACTCCGTGCCAGCAGCCGCGGTAATACGGAGGATTCGAGCGTTATCCGGATTTATTGGGTTTAAAGGGAGCGTAGGCGGGTTGTTAAGTCAGTTGTGAAAGTTTGCGGCTCAACCGTAAAATTGCAGTTGATACTGGCGACCTTGAGTGCAACAGAGGTAGGCGGAATTCGTGGTGTAGCGGTGAAATGCTTAGATATCACGAAGAACTCCGATTGCGAAGGCAGCTTACTGGATTGTAACTGACGCTGATGCTCGAAAGTGTGGGTATCAAACAGGATTAGATACCCT
+
GGGGGD@FGGGGGFFFFGGGGGGGGGGGGGGGGGGGGGFFGEFGFGDGGFFFGGCGFFGC@FGGGDFGG,EFGGGGGGGGGGGGGGGGGGGGGGGGGGCGGGGCFFFGDGGEGDFGFGG8E<@FFF<CDFEEFGGFF<FGFGGDECGFCFFFGGGGGGG@GFGG@CGEGCFCFFCGGGF:EGC6GGGGGCCBFGG=ECFE<GGECGGFFAFFGGEFGD@7CFCFFGGFEGGGFGGECGGGGFCF:8<C@9CF9FGFEEFGEEEC<CGGGGFGCGGF2GGGGDGEEE:,9GFCDBE?5,4=BA5B<+GEEFB,<@C@,<EEGGEE@CFCGGGGGF?8GGFEFGFFGDGFFGGFC,CCGGF:CGF@GGGGGFFFECFFGF@FCGGGGFFGCGGFCF,8GGEFFCGGFFGGCGGGGGF<EE@DGFFFEFGEC@CC@B8@
@DZ 176
TGAGGAATATTGGTCAATGGGCGCAGGCCTGAACCAGCCAAGTAGCGTGAAGGATGACTGCCCTATGGGTTGTAAACATCTTTTATACGGGAATAAAGTGAGCCACGTGTGGCTTTTTGTATGTACCGTATGAATAAGGATCGGCTAACTCCGTGCCAGCAGCCGCGGTAATACGGAGGATTCGAGCGTTATCCGGATTTATTGGGTTTAAAGGGAGCGTAGGCGGGTTGTTAAGTCAGTTGTGAAAGTTTGCGGCTCAACCGTAAAATTGCAGTTGATACTGGCGACCTTGAGTGCAACAGAGGTAGGCGGAATTCGTGGTGTAGCGGTGAAATGCTTAGATATCACGAAGAACTCCGATTGCGAAGGCAGCTTACTGGATTGTAACTGACGCTGATGCTCGAAAGTGTGGGTATCAAACAGGATTAGATACCCT
+
<FG,FFGGFDGGCCFGCFGGFFG@GGGGGGGGGGGGGFGGE@<ECGGGGDGGGFGFGGGGCFGGGFEGFGDFGFFDFGGGGG9FGGFGGDGEEGGGGGGGFDGGC@FBEEEFGEG=AEFGGGGGGFFEFFD,CEFGGGGGGDEDGGGFFFGGDFGEFFFCFF=FGGG<C?CFEA*.:6FGG;CB;CFGEEC<GGDFACFFCCFCFGGGGGGGGGEAC=CEG9E9BEGGFE;;<?@2#?><CDFFFD<FGGFCCFEGGFGFFCGE=GGGGFDDCC7*FEC:@9CGFFFCFDGGGGGGCE,GFF9GGGGGGGGGEACF7GFGGFC>CDEGGGDGGGFFACE=C9,8GGFFDCGFGFDGDGGGGGGGGGGGGGGFAEE,GGFFFC-9FGGGGGEF<FGGGGGF@FFFCFDGGGGGGGGGFFFFFFFGGGEFF@C@CCCC
@DZ 177
TGAGGAATATTGGTCAATGGGCGGAAGCCTGAACCAGCCAAATAGCGTGAAGGATGACTGCCCTATGGGTTGTAAACTTCTTTTATAGGGGAGTAAAATGAGCCACGTGTGGCTTTTTGTATGTACCCTATGAATAAGGATCGGCTAACTCCGTGCCAGCAGCCGCGGTAATACGGAGGATCCGAGCGTTATCCGGATTTATTTGGTTTAACGGGAGCGTAGGTGGACATGTAAGTCAGTTGTGAAAGTTTGCGGCTCAACCGTAAAATTGCAGTTGATACTGTGTGTCTTGAGTACAGTAGAGGTGAGCGGAATTCGTGGTGTAGCGGTGAAATGCTTAGATATCACGAAGAACTCCAATTGCGAAGGCAGCTCACTGGACTGTTACTGACACTGAGGCTCGAAAGTATGGGTATCAAACAGGATTAGATACCCT
+
GGDFGGGGFGGG96CFGGGF,FFFGGGDDFGG8FCFGGCGFGGAFGGGGGGGGGGFGFCFD<,E<@F?FDCBCFGGGG<,<FGGFGEGGGCGBBFGGCFFFGGGFFGCFFFGGGGFGG:FGFFGGGBCBFFFFG<AFGGG9,C>CCC8>3=<=>BEGBDF<DE7CCFC3C*E@D@>:BB6:>BG5:4(<GD@1@<B@FA@=;;#<<CC<B@1B@FDECC>FGGC@@3<;E;GA2F<::F<FDACCB<<@EEFGGGFDBGFGEFBF<FE,ECFFFEBC<>7FCC,8DGGGGGFFFD@CGEAGGGFB4@,B,FAFF:F=6<8GGGFEFGGF<GGGGFF<<FGGFF<CFFFGFC,CFF<E:,:@,CDGGGGF@,FFC,<GFFC,GDGGFGGGGEE@FGGGGGGGGGCFFC,9GGGGGFAFCGFFGGGGGGGGGGCCCCC
@DZ 178
TGGGGAATATTGCACAATGGGGGAAACCCTGATGCAGCGACGCCGCGTGGAGGAAGAAGGTCTTCGGATTGTAAACTCCTGTTGTTGAGGAAGATAATGACGGTACTCAACAAGGAAGTGACGGCTAACTACGTGCCAGCAGCCGCGGTAAAACGTAGGTCACAAGCGTTGTCCGGAATTACTGGGTGTAAAGGGAGCGCAGGCGGGAAGACAAGTTGGAAGTGAAATCTATGGGCTCAACCCATAAACTGCTTTCAAAACTGTTTTTCTTGAGTAGTGCAGAGGTAGGCGGAATTCCCGGTGTAGCGGTGGAATGCGTAGATATCGGGAGGAACACCAGTGGCGAAGACGGCCTACTGGGCACCAACTGACGCTGAGGCTCGAAAGTGTGGGTAGCAAACAGGATTAGATACCCT
+
GGGDGDEGGGGGGGGGGGGGGGGGGGGGGGGGGGDGFG@FGGDGGGGGGDGFFGGDG8FGGGGGGGGGGGGGGG<FGGGGGGGFFGGFFFFGGGGGGGEGGGC:=FGGGGFGFDFGGDFGGGGDGGGGG8GGCECFGGCCFDGFGCFGGGGCCFGGFFGCBFFCCGFGGGEFGGFFFGG=GCFGGGGEGFGGGGGFGGFGGGDEGGFEEEGGGGFAFGGGGGGGGGGFFECFFGGGGGGF@DFDDGF<CFD8<CGGDFGGGGGFGGGFGFGGGGGFFAFFGGGGF+GGF8GFGF@EF7CGGGGGGGCFGFGGGGGGGGGFFF7GCEEGGGGGGFA@?FFGGGGFGGGFBF@F9<CGGGGGFCF@CGGGGGGGFF<EDCFCC7GGGGGGGGGFFGGFCGGGFGGFECGGGGGCCCCC
@DZ 179
TGAGGAATATTGGTCAATGGACGAGAGTCTGAACCAGCCAAGTAGCGTGAAGGATGACTGCCCTATGGGTTGTAAACTCCTTTTATACGGGAATAAAGTGAGCCACGTGTGGCTTTTTGTATGTACCGTATGAATAAGGATCGGCTAACTCCGTGCCAGCAGCCGCGGTAATACGGAGGATTCGAGCGTTATCCGGATTTATTGGGTTTAAAGGGAGCGTAGGCGGGTTGTTAAGTCAGTTGTGAAAGTTTGCGGCTCAACCGTAAAATTGCAGTTGATACTGGCGACCTTGAGTGCAACAGAGGTAGGCGGAATTCGTGGTGTAGCGGTGAAATGCTTAGATATCACGAAGAACTCCGATTGCGAAGGCAGCTTACTGGAGTGTAACTGACGCTGATGCTCGAAAGTGTGGGTATCAAACAGGATTAGATACCCT
+
GGGGGFGGGGGCGGGGGGGGGF>FGGGGGGGGGGGGGGFGGGGGGGGGFGGCFFCGGFGGG8FGFGGGGGDGGGGGGGGGGGDFCF,CECGGG8FCGFGGGGGFFGGGGG<FCGFGGGGGFFGGFFGGG?FFFGGGGGGGCFGEEGGGGGF8CFCEGGFGG?E8>EEGGGGFFCCA>:BCDG=*@?CEGDGG<FGEFGGGCFCEGC;F1FFFGGGFEEECEGCECEGGCCCCEGGGFGGGFFGACF2FECF@BC=CGDGGFGGGFDGGFE9B<FGEF?GF@<?@7FEF9EFFFFE<?@E9,FFFFBFCGFFDBB++GGGGFE@GEDBFC9CGCF?,DFDFCCFGGGFDGGGFFFF7CGDFCEF@F<GGF?GFFGGFF,EE;,GGGGFCDGECFGGGFEGFGGGGGFGGGGGFF9CGGGFFFGFF9FFEE@C<CCCC
@DZ 80963
TGAGGAATATTGGTCAATGGGCGCAGGCCTGAACCAGCCAAGTAGCGTGAAGGATGACTGCCCTATGGGTTGTAAACTTCTTTTATAAAGGAATAAAGTCGGGTATGCATACCCGTTTGCATGTACTTTATGAATAAGGATCGGCTAACTCCGTGCCAGCAGCCGCGGTAATACGGAGGAGCCGAGCGTTATCCGGATTTATTGGGTTTAAAGGGATCGTAGATGGATGTTTAAGTCAGTTGTGAAAGTTTGCGGCTCAACCGTAAAATTGCAGGTGATACTGGATGTCTGGCGTGCAGTTGAGGCAGGCGGTATTCGTTGTGTAGCGGTGATATGCTTATATATCACGAAGAGCTCCGAGTGCGAAGGCAGCCTGCTAAGCTGCAACTGACATTGAGGCTCGAAAGTGTGGGTATCAAACAGGATTAGATACCCG
+
EFCDGFF8FFACF<9FA,,6CCFGCBF>FEFGGFGFCFG?CCAFFF@FFCFGG?CDFFCACFGG<@FGGGCC7F9FCCFGGGGGGGGGGFFGFGGGCD,C==BFEGGGGFG9EFEFFCGGFE9FCGGFFGFGGGGGG9EG<DCECCFDFAD<CEFG+?DFF@<8CEFC<C+DFGCEGD:B*6*<>:*<11<<;><EF*<6BACFGF<@76<3FG>=#CF>CE8FG7::@<A9,<F9DGFB@,33#30FC@CCC>/@8:?FA>CFFF9AD=:CFG0E68&8/A<<DEBE84++8?,@=,=,4,5B,+4>>+:5+:+D+?,,,FF@+C:8<9C<-,?B6,@49GFGGEE@EEB6,+C8:69++@GGE<,C@,8@,<F<CF9C,,C,FFFCCC<C,8FAC7B,6:,C,C,EB-,GGFD<GFC<CFCB<9GFFC+8,8,-
@DZ 181
TGAGGAATATTGGTCAATGGACGAGAGTCTGAACCAGCCAAGTAGCGTGAAGGATGACTGCCCTATGGGTTGTAAACTCCTTTTATACGGGAATAAAGTGAGCCACGTGTGGCTTTTTGTATGTACCGTATGAATAAGGATCGGCTAACTCCGTGCCAGCAGCCGCGGTAATACGGAGGATTCGAGCGTTATCCGGATTTATTGGGTTTAAAGGGAGCGTAGTCGGGTTGTTAAGTCAGTTGGGAAAGTTTGCGGCTCAACCGTAAAATTGCATTTGATACTGGCGACCTGGATTGCAACAGAGGTAGGCGGAATTCGTGGTGTAGCGGTGAAATGCTTAGATAGCATGAAGAACTCCGATTGCGAAGGCAGCTTACTGGAGTGGAACTGACGCTGATGCTCGAAAGTGTGGGTAGCAAACAGGATTAGATACCCT
+
6C<<EG@C@FFAD6@EEGDFFFCGDECEEF9EDCCE8FFGFFG9EE:BFGFGG<FGF<,@ECA,:FFFCF7CCFG9CCCEFFGGDFEAEEEEC<FGECFG99FF,E>A,BFB@F@=<<F?9<,@EE9++8?AFABEE?=E9<FBF+=:FCG<>ADEFEF7C>=<F+@B+@C=;=F7BFCFE,3>B:<7F<F@C,<:CEFG,@,?:**C*C<+BCG*BCGG#5#:C-@78$:@<:E<CC@>C,#::F@<FF79+C&,B+B<+2:CGF=?<FCDB,5,9,,E=?+7C@4DAE,:,,,DEE=A,?F<EBF=CFE9GGG>FDCFGGGGGGCFAEGGGFEE9@GFF;EC,E6,F<GFFFC7DGGFDGDFCGDGGF9FC,,C@CCC,,D@9FGEGGEEFEFFGCB,FFGFEC@ECFEDFFF9GFC@C<<EE<C@E<EA,@A6
@DZ 67943
TGAGGAATATTGGTCAATGGACGAGAGTCTGAACCAGCCAAGTAGCGTGAAGGATGACTGCCCTATGGGTTGTAAACTTCTTTTATACGGGAATAAAGTTAGCCACGTGTGGCTTTTTGTATGTACCGTATGAATAAGGATCGGCTACCTCCGTGCCAGCAGCCGCGGTAATACGGAGGATCCGAGCGTTATCCGGATTTATTGGGTTTAAAGGGAGCGTAGGCGGGTTGTTGAGTCAGTTGTGAAAGTTTGCGGCTCAACCGTAAAATTGCAGTTGATACTGGCGACCTTGAGTGCAACAGAGGTAGGCGGAAGTCGTGGTGTAGCGGTGAAATGCTTAGATATCACGAAGAACTCCGATTGCGAAGGCAGCTTACTGGATTGTAACTGACGCTGATGCTCGAAAGTGTGGGTATCAAACAGGATTAGATACCCT
+
FEE<FGGGFGGGFFGGGGGFGGGGEEDFGGFFFGGGGGGGFFGGGGGGEGGGGGGGGGGGGGFFG8EGGFGEGFGGGFGFGDFGGGGGGGGGGGFGGGFGGGDGGGGCFGGG?FGFFGGGCGGDGGGFGGGFFFGDCFGF<8CFGFG,DFFGGFGGGGGGECGGDGGD=GDF2E7FE>C@CF7D7E6FFGGCFGFCE=F2GFFF??GFEFGGFF>F=FGFDGGECEGGGGGF(FCE:BB@AA@=@EFF7C.EEFGDD=CFFGFE>FGGGFE8GGF?A5<FGGFFFGFFGGFEE5:?9=BCGFACGGGGGF?E:B+GFCFFFFGGGCDGGGGFAFGDAFGFDFCGGCEEFGF,@C@:CDGECGGFGGECFFFFCGGGGGGGFCGFGGGGEGGFGGGGGGGGFFGFFCGEGEGGGFGGGGGFFGGGGGGGGFFCCCCC
@DZ 183
TGAGGAATATTGGTCAATGGACGAGAGTCTGAACCAGCCAAGTAGCGTGAAGGATGACTGCCCTATGGGTTGTAACCTTCTTTTATACGGGAATAAAGTGAGCCACGTGTGGCTTTTTGTATGTACCGTATGAATAAGGATCGGCTAACTCCGGTCCAGCAGCCGCGGTAATACGGAGGATTCGAGCGTTATCCGGATTTATTGGGTTTAAAGGGCGCGTAGATGGATGTTTAAGTCAGTTGTGAAAGTTTGCGGCTCAACCGTAAAATTGCAGTTGATACTGGATATCTTGAGTGCAGTTGAGGCAGGCGGAATTCGTGGTGTAGCGGTGAAATGCTTAGATATCACGAAGAACTCCGATTGCGAAGGCAGCCTGCTAAGCTGCAACCGACATTGAGGCTCGAAAGTGTGGGTATCAAACAGGATTAGATACCCT
+
FG9FFEFFGGGG?EFGGGGFGGGGEGG@AFCGGGGGGGFFCFE@FGGGGGF,CFFFFFFG@FG<6CDGGFGDGGG9FFGGGGGGFGGEC@@:CFGGGGGGGGGGGGGGGGGGGGGGFGG<,BFFGFF@GGGGFGGGFCFF<FFGGFGGG,9D;(->FD=33>F9GGEDGEGGFGD?CFFA@FF>GFGGEG>C@FFC:FEFFF7CFCBBEGF>GB7#1;B8FDGGGFGFEAC7,<FGGGF:GFFCFC@@FFFF<FF?EFFC?C8CGDDC.GGGGFEEB,FF<<EGFEDB9GE<CGFFGFE:FE9FF7CB+,GFDGGDGGGGGGFB+GGGGCFFCFB,,E9FEFFAC<97FFGGGGGEGFGGGGGGGGFF:FF@@GFFDGFFGGGGGFEGGGGGGDGGGGGFFDGGGGGGGFFFGGFFGFAFCGGFDCFCGGGCCCCC
@DZ 67899
TGGGGAATATTGCACAATGGGGGAAACCCTGATGCAGCGACGCCGCGTGAGCGATGAAGTATTTCGGTATGTAAAGCTCTATCAGCAGGGAAGAAAATGACGGTACCTGACTAAGAAGCACCGGCTAAATACGTGCCAGCAGCCGCGGTAATACGTATGGTGCAAGCGTTATCCGGATTTACTGGGTGTAAAGGGAGCGCAGGCGGTGCGGCAAGTCTGATGTGAAAGCCCGGGGCTCAACCCCGGTACTGCATTGGAAACTGTCGTACTAGAGTGTCGGAGGGGTAAGCGGAATTCCTAGTGTAGCGGTGAAATGCGTAGATATTAGGAGGAACACCAGTGGCGAAGGCGGCTTACTGGACGATAACTGACGCTGAGGCTCGAAAGCGTGGGGAGCAAACAGGAGTAGATACCCT
+
FGGGGGGGGGGGGFGGGGGGGG>FGGGGGGGGGGGGGG:FGGGGGGGGGGGGGGGGGGGGGGGGGGG:FFGGGGGFGGGGGGGGGGFGGGGGGGGGGGGGGGGGGGFFFGGGEGDDFGGGGGGDGGDGGFDF?DBFGGFGGFFGFGGG:G@9@FFF9<CF<GGGGGGGCFCFFGEGGFGFGG=GGFFGGGF:GGEC=GFFGCECEFG>:FEG;FGGGFGGGC@FCFC@CGDGGF>C@CGGDGGGFFFC3FFGGFFGGGGGFG@FFGGG;.FG>GGEF:EEGGGGGGF@FFEE@EEGDDGGGGGGGGEFGGFGDGGGGGFFBF<FGGGGGGGGFGGGFGGGGGGGGGGGGGGGGGFFCFCGDFCEFCFDGGGDGFGGGGGFFFGGGEC7GGGGGGGGGFFFEAGFB,GGFCFCCCCC
@DZ 84182
TGGGGAATATTGCACAATGGGGGAAACCCTGATGCAGCGACGCCGCGTGGAGGAAGAAGGTCTTCGGATTGTAAACTCCTGTTGTTGAGGAAGATAATGACGGTACTCAACAAGGAAGTGACGGCTAACTACGTGCCAGCAGCCGCGGTAAAACGTAGGTCACAAGCGTTGTCCGGAATTACTGGGTGTAAAGGGAGCGCAGGCGGGAAGACAAGTTGGAAGTGAAATCCATGGGCTCAACCCATGAACTGCTTTCAAAACTGTTTTTCTTGAGTAGTGCAGAGGTAGGCGGAATTCCCGGTGTAGCGGTGGAATGCGTAGATATCGGGAGGAACACCAGTGGCGAAGGCGGCCTACTGGGCACCAACTGACGCTGAGGCTCGAAAGTGTGGGTAGCAAACAGGATTAGATACCCT
+
FFC8@FCFGGGFGGGGGFG8FCFGGFFGGFGGGGGFCFFGG:FGGGGGF>@GEEFGGE,EFFAFG@ECGGGGGGAGGGFGFGGGF@8EE8FGGFC?BCAEFGGGGGGGEECCFF8AFGDB9F:CFDEDGGFBEGFFFFG@GGGG:FEDFDC@GGGGGCFFGGGG;8CF<FCGGA@B9C<<<=7;BFGFGE<:CE:C:CFFGFEEGGGC::@?EGGCFDGFGFCAGFCECFFFEFFGEGGGCCGGFGGFDGGGGGG:FGFCC=FFGGGGF0GFE@FCGG>DFDGGGDGGGGGGGGF7GEGGGGGGGFCGGGFFEGFC,GFGGGC=FEGGF<GFGGGF<EDGDGGFGGGGGGGGFGGGGCGGGEF6,EGGGEF:FCGFF:DCFCGFCGFCGGGFGGFGDGGGGGGGGFDFFDFC@CA-
@DZ 70667
TGAGGAATATTGGTCAATGGCCGAGAGGCTGAACCAGCCAAGTCGCGTGAGGGATGAAGGTTCTATGGATCGTAAACCTCTTTTATAAGGGAATAAAGTGCGGGACGTGTCCCGTTTTGTATGTACCTTATGAATAAGGATCGGCTAACTCCGTGCCAGCAGCAGCGGTAATACGGAGGATCCGAGCGTTATCCGGATTTATTGGGTTTAAAGGGTGCGTAGGCGGCCTTTTAAGTCAGCGGTGAAAGTCTGTGGCTCAACCATAGAATTGCCGTTGAAACTGGGGGGCTTGTGTATGTTTGAGGCAGGCGGAATGCGTGGTGTAGCGGTGAAATGCATAGATAGCACGCAGAACCCCGATTGCGAAGGCAGCTTGCAAAGCCATGACTGACGCTGATGTACGAAAGCGTGGGGATCAAACAGGATTAGATACCCT
+
CEFCFFF,CFFCGGGGGGGGGGDFCGDGGFGGDDFFEF@CFF<FEGC@@CFGCFFFCEGGGGGGGGGGFFGGGGGGGGGGG9FFGFFGDGFG8ECFFGFEGGGGFGGEGFE,FFBE8:EFGC9EGFFGFGGGGGFGGGGF9AFGDGGGGFAFE8DEFFGGG@F,DFFD@FGFFGGGGGGEGGGCFFDCGG52F9=2CC;3FGGGGGC:@,>:CFCF@FGGG>EG>BC?EGGGF:C<>EB@EGGFFC?3(<CEG8F3FCCC6EEFF<EGF:CEFGGGFFCCEGGEFF<,4+=A,F:9FCA:,A?<FCDF+DFB:84:CFF@DABC=CEEEFFE-EACGCGGFF<<8B,7@9<@:@7CB,FDFB,@@E@FCC68C,F<C,FEE99FGF@GFFBBF,AC9GFFC:FCB7EEGFGFFD9DEF<CCDGGGGGGFCFBC?CC
@DZ 187
TGGGGAATATTGCACAATGGGGGAAACCCTGATGCAGCGACGCCGCGTGGAGGAAGAAGGTCTTCGGATTGTAAACTCCTGTTGTTGAGGAAGATAATGACGGTACTCAACAAGGAAGTGACGGCTAACCACGTGCCAGCAGCCGCGGTAAAACGTAGGTCACAAGCGTTGTCCGGAATTACTGGGTGTAAAGGGAGCGCAGGCGGGAAGACAAGTTGGAAGTGAAATCCATGGGCTCAACCCATGAACTGCTTTCAAAACTGTTTTTCTTGAGTAGTGCAGAGGTAGGCGGAATTCCCGGTGTAGCGGTGGAATGCGTAGATATCGGGAGGAACACCAGTGGCGAAGGCGGCCTACTGGGCACCAACTGACGCTGAGGCTCGAAAGTGTGGGTAGCAAACAGGATTAGATACCCT
+
GGGGGGGGGGGGGGGGGGGGFGGGGGGGGGGFFGGGGGFGGGGGGGGGG@FGGGGGGGGGGGGGGGGDGGGGGGGGGGGGGGGGGGGGGGGGGGGGGGGGGGGGGGGGGGGGGGGGGGGGGGGFGGGGGFGGDFDFGGGGGGGGDECEGGEGFGGGGGGG=7FGFGGGEGD>FGEEDGGGGGGGGGFGGGGGGGGGGGGGGGGGGGGGGGFAFFFGEGGGGGGGGGFFGGGGGGFCGGGGGGGGGGGFGGGGGGGGCFGGGGGGFFGEGFGF=AFGGGFGGGGGGEDGGGGCGGGF7FFGGGGCGGGGCDGGGGGGGGGGGFFCGGGGGGGGGGGGGGGGGGGGGGGGGGGGGGGGGGGGGGGFFGGEGGGGFCGGGGGFGCGGFGEEGGGGGGGFGGGGGGGFCGGGFEGCCCCC
@DZ 188
TGGGGAATATTGCACAATGGGGGAAACCCTGATGCAGCGACGCCGCGTGGAGGAAGAAGGTCTTCGGATAGTAAACTCCTGTTGTTGAGGAAGATAATGACGGTACTCAACAAGGAAGTGACGGCTAACTACGTGCCAGCAGCCGCGGTAAAACGTAGGTCACAAGCGTTGTCCGGAATTACTGGGTGTAAAGGGAGCGCAGGCGGGAAGACAAGTTGGAAGTGAAATCCATGGGCTCAACCCATGAACTGCTTTCAAAACTGTTTTTCTTGAGTAGTGCAGAGGTAGGCGGAATTCCCGGTGTAGCGGTGGAATGCGTAGATATCGGGAGGAACACCAGTGGCGAAGGCGGCCTACTGGGCACCAACTGACGCTGAGGCTCGAAAGTGTGGGTAGCAAACAGGATTAGATACCCT
+
EGGGG7@EGFGGGGGGGGGFFGGGGGGGGGGGGGGGGGGGGGGGGGGGGECGGGGGGGGCGGGGGGGGGGGGGGGGGGGGGGGGGG8FFFGGGGGGGGGGGGGGGGGGGGGFAGGGGGGGGGGGGGGGGGGG>FA=GCCGFGGGDFGFGDEFGGGFFCG1GGGGGGGG:CFFFF:FEGGGGGGGGGDFFGGGFFGGGGGGGGGGGGGG5;8EDFGGGGGGFGFGGGFFGGGGGGGGFFG<CFEGGGFC=GFFGGFC<DFGGGGFGGGGGFGGGEFGFFFFGGFGGDGGGGGGGGGGEDFGFCGCEG>GGGGGGGGGGGGGGFEGEGGCGFGGGGGGGGGGGGGFGGGGGGGGGGFGGGFGGDFFFGGGGGGDGGFGGGF8CFGFGGFDGEGGGGGGGGGGGGGGGGGGGGFCCCCC
@DZ 80221
TGGGGCATATTGCACAATGGGGGAAACCCTGATGCAGCGACGCCGCGTGGAGGAAGAAGGTCTCCGGATTGTAAACTCCTGTTGTTGAGGAAGATACTGACGGTAATCAACAAGGAAGTGACGGCTAACTACGTGCCAGCAGCCGCGGTAAAACGTAGGTCACAAGCGTTGTCCGGAATTACTGGGGGTAAAGGGAGCGCAGGCGGGAAGACAAGTTGGAAGTGAAATCCATGGGCTCAACCCATGAACTGCTTTCAAAACTGTTTTTCTTGAGTAGTGCAGAGGTAGGCGGAATTCCCGGTGTAGCGGTGGAATGCGTAGATATCGGGAGGAACACCATGGGCGAAGGCGGCCTACTGGGCACCAACTGACGCTGAGGCTCGAAAGTGTGGGTAGCAAACAGGAGTAGATACCCT
+
@F<@@,+6CC,CFFGFC9EFGE@C:FFFG?FFGFDGFGFD@FCGGEGGGD@FGCGFAFAC8E<FFGGGG+BEFAEEGG8<FBDF?8BFFG<?F<EG,FEAFEE:D:9,CFFGGFDDFFBFFD76@BCFGC98FFDFGGGGGGGGGGEGEGEGGGE::<=,>BCF13,+CC<<CF?G?C7<CCGGF7#CA<CDGDFE:74ECCDCFF?E;38FECG/;<CEDFCCGGGGEC?;7F>EDFEEGG>D,D<FDGFFFGB>CFCFG<?=C,FFFF<ECFGFD;D=F?<FG7DGCGE?F?F7C>6A?,FCC>FF?FFECGFC@FGGDEEB,CFEF9AFEFFC-FC,,,CGCGEGGGGGFFAEFECFFCCC9AE7GEEEGDF8E7DFFGFC9FCCF9GGGGGFCE9DGFF8B,DDF8FCCCCC
@DZ 190
TGAGGAATATTGGTCAATGGACGCAAGTCTGAACCAGCCATGCCGCGTGCAGGAAGACGGCTCTATGAGTTGTAAACTGCTTTTGTACGAGAGTAAACGCTCTTACGTGTAAGAGCCTGAAAGTATAGTACGAATAAGGATCGGCTAACTCCGTGCCAGCAGCCGCGGTAATACGGAGGATCCAAGCGTTATCCGGATTTATTGGGTTTAAAGGGTGCGTAGGCGGTTTGATAAGTTAGAGGTGAAATACCGGTGCTTAACACCGGAACTGCCTCTAATACTGTTGGACTAGAGAGTAGTTGCGGTAGGCGGAATGTATGGTGTAGCGGTGAAATGCTTAGAGATCATACAGAACACCGATTGCGAAGGCAGCTTACCAAACTATATCTGGCGTTGAGGCACGAAAGCGTGGGGAGCAAACATGAGTAGATACCCT
+
AFFFFGFFGDFGGFD9FCFGGFCCFGEEEFFGGGDFFF@AEEF,CFFGG@FFGDGGGGGGDG:8DFCFCEC96EFFF<DCGFF9FGGG7B?>=9CFE98C?CDFGFD<FF,@,F@<F,B<F9?5A,,CEFGGGGGDGFGG9DFCC4BD<>9CCFGGFGGCFGGGEEGGCECEF?CFEE=G=FGC8CFGGGG7C8GFA?<FDFF:BC6<C=CEGE5@5DGE5FC<FC6/:@<AFCG@<FGGGGEFFCFGGFCF<-E:DBFGFF:GFDC<EEG@F;ADE<FEF9FFEDBA?AEA9F;<AFEFC6+CDFF:7F9FGFFFC<FCGGGGFF:EECGGEAGGGGF;DADFFC,DFGGFEC>GGGGFEB7,FGGGFFCGGGGGGGGGE<GGFCEC@+CGFFF8<CFCEGF@EGDF@F@FDGGGGGFCCF,GF9E9GFFB,CCC
@DZ 85627
TGGGGAATATTGCACAATGGGCGAAAGCCTGATGCAGCAACGCCGCGTGAGGGAAGACGGTTTTCGGATTGTAAACCTCTGTTTTCGGTGACGAACAAATGACGGTAACCGAGTAGGAAGCCACGGCTAACTACGTGCCAGCAGCCGCGGTAATACGTAGGTGGCAAGCGTTATCCGGAATTACTGGGTGTAAAGGGAGCGCAGGCGGGAAGACAAGTTGGAAGTGAAATCCATGGGCTCAACCCATGAACTGCTTTCAAAACTGTTTTTCTCGAGTAGTGCAGAGGTAGGCGGAGTTCCCGGTGTAGCGGTGGAATGCGTAGATATCGGGAGGAACACCAGTGGCGAAGGCGGCCTACTGGGCACCAACTGACGCTGAGGCTCGAAAGTGTGGGTAGCAAACAGGATTAGATACCCT
+
CGGGGGGGGGGGGGGGGGGGGGGGGGGGGGGGGGGGFGGGGGCFGGGGGCFFGFGGGGGGGGGGFGGGGGCBFGCGGGGGGFGGGGGGFGGEFGGGGGGGGFGGGGGGGGGFGFFGG9AFGGGGGDGGG9FGGGGGFGGGGFGGGGGGGG,GGGGGGGGGGGGGGGGF@FEGD>GEGGGGG@FC=GGGGDCF?FGF58CCCEGGGGGFF@CFG?GFGCFFGGGGC:GGGGGGGGFGGGGGFG8FFECGGGGGGGCFGDFGGGGGGF8F:FC>GGGFFFGFFF<FGGGDGF>CF9GGGDGEFB,9DGGGGGFFA9EGEGFGGGGGGGGGGGGGGGGGGGDGGGGGGDGGGGGGFF,GGGGGGGGDGDGGGGGGCGGGGGGCGFF7GGGGGGGGGGGGGGGFGGGGFFAF,GGGGCCCCC
@DZ 192
TGGGGAATATTGCACAATGGGCGAAAGCCTGATGCAGCGACGCCGCGTGAGCGAAGAAGTATTTCGGTATGTAAAGCTCTATCAGCAGGGAAGATAATGACGGTACCTGACTAAGAAGCACCGGCTAAATACGTGCCAGCAGCCGCGGTAATACGTATGGTGCAAGCGTTATCCGGATTTACTGGGTGTAAAGGGAGCGCAGGCGGTGCGGCAAGTCTGATGTGAAAGCCCGGGGCTCAACCCCGGTACTGCATTGGAAACTGGCGTACTAGAGTGTCGGAGGGGTAAGCGGAATGCCTAGTGTAGCGGTGAAATGCGTAGATATTAGGAGGAACACCAGTGGCGAAGGCGGCTTACTGGACGATAACTGACGCTGAGGCTCGAAAGCGTGGGGAGCAAACAGGAGTAGATACCCT
+
GGGFGGGGGGGGGGGGGG9DGGGGGGGGGGGGGGGGGGFGGGGGEFGGGC@8FFCGGGGGEFFGGGGGCGGFFGFGGGGGCFFGCF,9DCGFEGGFFGGCFC7=<FGFEFGG?>,,BFGCFG7FEEG@AFAFCF?BCCFGGGG>@C<C?EGGGFGG<DCC;DF=ECFFFFBCCGFFFFGFFGGGGF@>=FFFGCECGGFGGGECGFE:;EEGCGFAC8?2<F@F?GGEFFEFEFCE8FGFCD8DEFCC8DFDB<CFFEFB;CG%GGGFC,FGGGF@/CD@CF=DF7GGDGGEAE?,FAF?GGGEGGEGGFFGGGGECGGGGFEFF?GGFC9GGFDGF8GF@GGGGGGGGEFGGGGGFGEFFFF9DGGGGGGGGGGFGGEGGGGGGGFEEGGGGGGFFGFEEGGFC,GGGGEBCCCC
@DZ 66469
TGAGGAATATTGGTCAATGGACGAGAGTCTGAACCAGCCAAGTAGCGTGAAGGATGACTGCCCTATGGGTTGTAAACTTCTTTTATACGGGAATAAAGTGAGCCACGTGTGGCTTTTTGTATGTACCGTATGAATAAGGATCGGCTCACGCCGTGCCAGCAGCCGCGGTAATACGGAGGATCCGAGCGTTATCCGGATTTATTGGGTTTAAAGGGAGCGTAGGCGGGTGGTTAAGTCAGTTGTGAAAGTTTGCGGCTCAACCGTAAAATTGCAGTTGATACTGGCGACCTTGAGTGCTACAGAGGTAGGCGGAATTCGTGGTGTAGCGGTGAAATGCTTAGATATCACGAAGAACTCCGATTGCGAAGGCAGCTTACTGGACTGTAACTGACGCTGAAGCTCGAAAGTGTGGGTATCAAACAGGATTAGATACCCT
+
@CF,C6@FFFGGGGGFDEFFGGFGCFECEF@EFGDGGGCFFGFGAFGGGGGEFFGGGGGGFGFEGGGGGGGGCGGGGGGGGGGGGGGGGGDC7F9FG9FGGCAFGFFDEFG7F<DF9EFFGCGGFDFEGGG8FE<AEGGGFDG2BF&FF-@D=DFC9<7>FFGFCCFGC:FFGGGGED@FG8DCGDFGGGGGGCF7@E@<@F9<EG=FFGFGFGDFGGGGGGGGGDEE#F@AFDC<DGGGFGGGGGGGFF:GDGGFGEEECGGGGFCFGGFFEFGF>AFGFFF7EFA8<E8BDFFC9,C,,A?GGGGGFFB9EE:>7EBBFDC>8=@9FEF<9AFGGFAFFCCFCFFGGFCDD@@,7D<EFECDFGGGFFF9@,FC<GGFFGGGFDFGEFC:ECFFGGGFGGGGGGF@GGGGE<FGFFGGGGGFCECEFC@A<CA6
@DZ 64937
TGAGGAATATTGGTCAATGGACGAGAGTCTGAACCAGCCAAGTAGCGTGAAGGATGACTGCCCTATGGGTTGTAAACTTTTTTTATATGGGAATAAAGTATTCCACGTGTGGGCTTTTGTATTTACCATATGAATAAGGATAGGCTAACTCCGTTCCAGCAGCCGCGGTAATACGGAGGATCCGAGCGTTATCCGGATTTATTGGGGTTAAAGGGAGCGCAGGTGGATTGTTAAGTCAGTTGTGAAAGTTGGCGGCTCAACCGTAAAATTGCAGTTGAAACTGGCAGGCTTGAGTACAGTAGAGGTGGGCGGAATTCGTGGTGTAGCGGTGAAATGCTTAGATATCACGAAGAACTACGTTTGCGAAGGCAGCTCACTAGACTGAAACTGACACTGATGCGCGAAAGTGTGGGTATCAAACAGGATTAGATACCCT
+
FGDGGFFGGFFFCFEFGGGGGGGD+++;CFGGF6DFFGGG,@CCFG7FE,DC8E<EFG9FFGDFF@FG8F7+BEF<<AF,CFCC8FFCGG,,BCEEFA,,C?,,<C+AEFEFE+:,<<<FFF,5BE,?FFFF,,BFGF9<C,BFF>F<=B9FE5,AFF?A29C/8BFECFFFAB<:3@8><F3F::<FF<:4C>A#=FFEFF,264#>FB>#8*><C>D@CC*2GF@>FF#FEEF@,ED<:<3<CAC@@+#@+GGG>GEEE%@&C:7F9CFEE=AE9F<ECGF8EA+5,FFFFFFEA;CCGE8FB+@+F,GGFDEECCFGGGF@GE@GFFGEAF<F9FFFAA,FF@<C<C,FC8,--7E+F>GFF<@FECFEFEGFGFCF@C,<,CEAGGFECGGGGC@6,,FGFA@6DFEEE<F9GFGEGFFCFF@FEEF<9B<A
@DZ 195
TGAGGAATATTGGTCAATGGACGAGAGTCTGAACCAGCCAAGTAGCGTGAAGGATGACTGCCCTATGGGTTGTAAACTTCTTTTATACGGGAATAAAGTGAGCCACGTGTGGCTTTTTGTATGTACCGTCTGAATAAGGATCGGCTAACTCCGTGCCAGCAGCCGCGGTAATACGGAGGGTTCGAGCGTTATCCGGATTTATTGGGTTTAAAGGGAGCGTAGGCGGGTTGTTAAGTCAGTTGTGAAAGTTTGCGGCTCAACCGTAAAATTGCAGTGGATACTGGCGAACTTGAGTGCAACAGAGGTAGGCGGAATTCGTGGTGTAGCGGTGAAATGCGTAGATATCACGAAGAACTCCGATTGCGAAGGCAGCTTACTGGATTTTAACTGACGCTGATGCTCGAAAGTGTGGGTAGCAAACAGGATTAGATACCCT
+
FGDFGFFFFGGGG<ECFGGGFGGGFGGGGGGGGFGGGGGGGFFFGGGGGGGGGFCFF<EEFFGG,CFECEEGGGGEGCEFGGGGCFGECFFFG8=FGA?FEFGGGGGGFG7+BBEFGF@?B@FEE<FE=+BDCFF9,CEGE6BBFGDDDG)=?ADCFEG9>8FF7>FGGGGGGGGGE:C>:6:C=8>BFGECFEFE@GF?FFGEGFF9GCBEFFG;:4C>CC;:/F8CGEECAFFGG>FFCCGGFFF@CC@CFFD=>7CGGGGFDEDFFFDFFFF*,9GGGFDGCC,,,DEEEC,C,,E89FFGGF@7GGGFDFF>EDF@GGGGGEGGGF9GFECBB,GGGFGGGFB@FCFFGGF@FD,7FDGGFGGFFFFGGGFFEGGGFC6,GGFGEEGGGGGGGGEF<GFGFGECGGGFFE,,GFCE@DFF@CADFGFBCCCC
@DZ 196
TGGGGGATATTGCGCAATGGGGGCAACCCTGACGCGGCAACGCCGCGTGAAGGATGAAGGTTTTCGGATTGTAAACTTCTTTTATTAAGGACGAAATTTGACGGTACTTAATGAATAAGCTCCGGCTAACTACGTGCCAGCAGCCGCGGTAATACGTAGGGAGCAAGCGTTGTCCGGATTTACTGGGTGTAAAGGGTGCGTAGGTGGCTTTACAAGTCAGATGCGAAATCTATGGGCTCAACCCATAAACTGCATTTGAAACTGTAGAGCTTGAGTGAAGTAGAGGCAGGCGGAATTCCCCGTGTAGCGGTGAAATGCGTAGAGATGGGGAGGAACACCAGTGGCGAAGGCGGCTTACTGGACGATGACTGACGTTGAGGCTCGAAAGCGTGGGAAGCAAACAGGATTAGATACCCT
+
GGFFEGGGGGDFGGGGGGGGGGGGGGGFGGFGGGEGGGGGGGGCFGGGDFGGGDGGGGGGGGGGGGGGGCFFFFGFGGGGGGGDGGGGGGGGGGGGGFGGGC7FFFGGGGGGGFGGGF9DFC<FGGGGGGGFF7FFGGCFFFFF7E@GD?8FCCFGGFG?;CFGGGGGGGGCGGGGFFFGFCFGGGFGGGGGGGGG;GGEGGGGDCFFGGGGGGCCFFGGEGF<CFEDFGGGGGGGGGEGGDFDGGGGFDEFFGFBCFGGGGGGFFGGGFG<EDF;4EGGFFGGFB+>GGFFEF<:7CGGGGGGGGGGGGGFGGF>FCFDGGGGGGGGGFAGCGGFGF<GGGEGGGGGGGEGGCGCGGGGGGGGGGGGGGGGCGGGGGGEEC>GGGGGGGGGGGGGGFGCE9GGGGFFAE@FC8CCC
@DZ 197
TGAGGAATATTGGTCAATGGACGAGAGTCTGAACCAGCCAAGTAGCGTGAAGGATGACTGCCCTATGGGTTGTAAACTTCTTTTATACGGGAATAAAGTGAGGCACGTGTGCCTTTTTGTATGTACCGTATGAATAAGGATCGGCTAACTCCGTGCCAGCAGCCGCGGTAATACGGAGGATCCGAGCGTTATCCGGATTTATTGGGTTTAAAGGGAGCGTAGGCGGACGCTTAAGTCAGTTGTGAAAGTTTGCGGCTCAACCGTAAAATTGCAGTTGATACTGGGCGTCTTGAGTACAGTAGAGGCAGGCGGAATTCGTGGTGTAGCGGTGAAATGCTTAGATATCACGAAGAACTCCGATTGCGAAGGCAGCTTGCTGGACTGTAACTGACGCTGATGCTCGAAAGTGTGGGTATCAAACAGGATTAGATACCCT
+
GGGGGFGGDFGGGGGGGGGGGGGGGGGGGGGGGGGGGGGGCGGCCFGGGGGGGGGFGGGGGGGGGFAFGFGEGGGGGGGGGGGGGGGGGGGGGGGGGGGG9FFGGG>FGGGGGGGGGGGGGGGGFFEEGGGFCFCFGGDGFGG7/DCFGEGGGFDGGGG@G8FFG4GGGGEGFGEGGGGAEFGGGGGGGGFGGGGFGGGGF@GGGFFG<GC@GFC5>>EEDGECCC>CEDEGGGG@ECEFGDGEFGFECFGFFD9?>4CB8@9CGGFGDGFEGBF9FCGFGDFC++A,,GGGFGFGCGGDGGGGFFGGF?FFDE@+FCF@FCGGCGEGGGGGGGGFCFFFEGFGGFGFGGGGFFC7F7GF7FDGGFGGGFFGFGGGGGGGGGGGGGGGGGGGGGGGGGGGFCGGGGGGGGDGF9GDFGGGFGGGFEDGGFFCACCC
@DZ 78840
TGGGGAATATTGCACAATGGGGGAAACCCTGATGCAGCGACGCCGCGTGAGCGAAGAAGTATTTCGGTATGTAAAGCTCTATCAGCAGGGAAGATAATGACGGTACCTGACTAAGAAGCCCCGGCTAACTACGTGCCAGCAGCCGCGGTAATACGTAGGGGGCAAGCGTTATCCGGATTTACTGGGTGTAAAGGGAGCGTAGACGGCAAGGCAAGTCTGATGTGAAAGCCCGGGGCTCAACCCCGGTACTGCATTGGAAACTGTCGTACTAGAGGGTCGGAGGGGTAAGCGGAATTCCGAGTGTAGCGGTGAAAGGCGTAGATATTAGGAGGAACACCAGTGGCGAAGGCGGCTTACTGGACGATAACTGACGCTGAGGCTCGAAAGCGTGGGGAGCAAACAGGATTAGATACCCT
+
6E8EFE@FFFGGGGGGGEGDGGGGGGGGGGFGGGGGGFEGGGGGGGGGCFEGE=+@FEFG9FFFGGGGGCFFGEGACFGG<BFFGG?D?FFFDGGGFGFDGGGGFGGGD<DFGDFACFFFGG7FEG01=CBF>?CGCC>@FGGGGGGG0EG9=FGEFFGCGGGGGFGEFGGGGG<GGGGGGG>AFFEFFGGGGGGDGGDGCD7<EGGA9CCFCFEC@?GCGGGG7FCFEGGGGGGEF7F:CCCGDGFACGGGFGGFGF@FE<B7CGFFFEEEGC#FGCE?8GFEEGE7F<E<@DC:44,AE9GECGGGFGFEF?+>7EAGGGGEF?GGEC9DGF8GGFFGEFF?FC@7CGEFCAGF@>GGGGGFGFCCGGGEGGGFDFB@FFFGGGEDGGGGGGGGGGGGGGGGFGFGFGFCCCCC
@DZ 64158
TGAGGAATATTGGTCAATGGACGAGAGTCTGAACCAGCCAAGTAGCGTGAAGGATGACTGCCCTATGGGTTGTAAACTTCTTTTATACGGGAATAAAGTGAGGCACGTGTGCCTTTTTGTATGTACCGTATGAATAAGGATCGGCTAACTCCGTGCCAGCAGCCGCGGTAATACGGAGGATCCGAGAGTTATCCGGATTTATTGGGTTTAAAGGGAGCGTAGGCGGACGCTTAAGTCAGTTGTGAAAGTTTGCGGCTCAACCGTAAAATTGCAGTTGAAACTGGCAGTCTTGAGTACGGTAGAGGTTGGCGGAATTCGTGGTGTAGCTGTGAAATGCTTAGATATCACAAAGAACTCCTGTTGCGAAGGCAGCTCACTAGACTGCAACTGACACTGATGCTCGAAAGTGTGGGTATCAAACAGGATTAGATACCCT
+
6CEGGFGDGCE9FFEFFEGGE8CD:+@FG,,CFE8,CE,66ECEDFEF:FDFFGD<FG9FGC,,@E@,EF@FFGD<F,CFFCFCC9<FGEC=+CCEEFFEC9@@7EGGGGF<FGG,E9@,?BFEFCDB9=FF,?FFF9EG<E@FGCGGGC9<FFFGFGBF8<883+6<:FFCGGFGGC7*3@:,<:*>F9@@<BF*;*8BFG9?C,*=F8C@,?1:8:<C;:4??EE>8<ECCF?F7@@@FCCCD<FGCGF@+B<<CDCDFE></,8?'F??F=F9:><=BA<9,,,?9<EC+EFF:,GGE<=:47+FCEC<,A@=?6,EC=?5,8C,FE<,-A,C66,,@C,AFC6,,,FE<F7C<C,7FB@6FFFC;,FC<9FCFCCF<9F,9FGFEDC@<FCC,7DFC:C;,FCGF?GGF9<FD9F<E6,@;6DFEE6@BCBA
@DZ 52573
TGGGGGATATTGCACAATGGGGAAACCCTGATGCAGCGATGCCGCGTGGAGGAAGAAGGTTTTCGGATTGTAAACTCCTGTCGTAAGGGAAGAGGAAGGACTGTACCTTACAAGAAAGCTCCGGCTAACTACGTGCCAGCAGCCGCGGTAATACGTAGGGAGCGAGCGTTGTCCGGAATGACTGGGTGTAAAGGGAGCGTAGGCGGGATGGCAAGTCAGATGTGAAACCTGAGGGCTCAACCTTCAGACTGCATTTGAAACTGCTGTTCTTGAGTGAAGTAGAGGTAAGCGGAATTCCTGGTGTAGCGGTGAAATGCGTAGAGATCAGGAGGAACAGCGGTGGCGAAGGCGGCTTACTGGGCTTTTACTGACGCTGAGGCTCGAAAGCGTGGGGAGCAAACAGGATTAGATACCCT
+
GGDFGCGGGGGGGGGGGGGGGGGGGFGGGGGGGGFGGCEG>FGGGGGEFCFDEGG?EFGFFGGGEGCGGGGF9FGFCGGCFEGG8=<FFAFFGGGGGGGGGGGAFFDDGAFDFGG?FGGAF8CFEGDFGGGGDG<FFGG@GCG>:E@FF>@3DFFGGGGGGGGCFGGG3G:FCEFGGGGGGGGGGGFGFGECGGGFGGGGGGGCFFGG1FF;GGFCEFGGFFFFGGGGGCFEFFGG:FGFGFGFGGFFGGGGDGGFGCFFGGF?GGFFGFFFFGF=FEGGGGFE?:CFCEGGGFF7GGGGGFEDGGEGGGFFCF7GFC,;9GGGGEFFF9GGFFF@+7FGFCGGGFCGGGGGGGFGGGGFFGGGGGGGGGGEFCFGGGF8GFGGGGGGGGGGGGGGGGGE<FGGGGGFFGGCCC8C
@DZ 75172
TGGGGAATATTGCACAATGGGGGAAACCCTGATGCAGCGACGCCGCGTGGAGGAAGAAGGTCTTCGGATTGTAAACTCCTGTTGTTGAGGAAGATAATGACGGTACTCAACAAGGAAGTGACGGCTAACTACGTGCCAGCAGCCGCGGTAAAACGTAGGTCACAAGCGTTGTCCGGAATTACTGGGTGTAAAGGGAGCGCAGGCGGGAAGACAAGTTGGAAGTGAAATCTATGGGCTCAACCCATAAACTGCTTTCAAAACTGTTTTTCTTGAGTAGTGCAGAGGTAGGCGGAATTCCCGGTGTAGCGGTGGAATGCGTAGATATCGGGAGGAACACCAGTGGCGAAGGCGGCCTACTGGGCACCAACTGACGCTGAGGCTCGAAAGTGTGGGTAGCAAACAGGATTAGATACCCT
+
FGGGGGGGGGGGGGGFGGGGGGGGGGGGGGGGGGGGGFGGEGGGGGGGGGGGGCFFGGGGGGGGGGDFGGGGGGFGGGGGGGGGGFGGGGGGGCCGGFGGGGGGFFGGGGGGGGGGGGG@GGGGGDGGGGGGFFGGGGGGGGGGGGDEGEFFFGGGGGG>GGGGGGGGFFDGGGGGGGGGGGGGGGGGGGGGGGGGGGGGGGGGGFGFCFGGGGGCGGGGGGGGGGGGGGGGGGGFGGGGGG9GGGGGGGGGFGDFGGGGGGGFFGGGFGFFGGGGGFGFFGGGGGGGGGGFGGGGGGGGFGEGGEGGGGGGGGGGGFGGGFGGGGGGF9FFGGGGFGGGGGGGGGGGGGGGGGFGGGGGGGGGGGGGGGGCGFFGGGGGGGGGGGGGGGGGGGGGGGGGGGGFE,FGGGGCCCB<
@DZ 100098
TGGGGAATATTGCACAATGGGGGAAACCCTGATGCAGCGACGCCGCGTGGAGGAAGAAGGTCTTCGGATTGTAAACTCCTGTTGTTGAGGAAGATAATGACGGTACTCAACAAGGAAGTGACGGCTAACTACGTGCCAGCAGCCGCGGTAAAACGTAGGTCACAAGCGTTGTCCGGAATTACTGGGTGTAAAGGGAGCGCAGGCGGGAAGACAAGTTGGAAGTGAAATCCATGGGCTCAACCCATGAACTGCTTTCAAAACTGTTTTTCTTGAGTAGTGCAGAGGTAGGCGGAATTCCCGGTGTAGCGGTGGAATGCGTAGATATCGGGAGGAACACCAGTGGCGAAGGCGGCCTACTGGGCACCAACTGACGCTGAGGCTCGAAAGTGTGGGTAGCAAACAGGATTAGATACCCT
+
EFGGGGGGGGGGGGGGGGG@FGGGGGG?FGGGGGGGGGFEGGGGEGGGDGFGEGGDFGGGGGGGGGGGGFGGGGGGGGGGGGGGGGGGGGGGGFGGGGGGGGDEGGGGFGGGGGGGDGD=FFEGFGGGGFGGGGGGGGGDGDFGGGGGGGGGGFE>DFEFGGGGGGGGFGGECFFGGGFFGGFGGFGGGGGGGGGGGGEGGGEEGGFFFE6><;F=,1FEFFCEGGFFGCFGGGGFFD8<CFGGGFGGDGDFEE==CGGGGGCFF9GGGGFGGGG?FGGCDGGGG@GEGGGGGGGGGGGGGGFDGEDGGGGE@GEGGGGGGGGGGGGGGFFFGGGFGFFCGGGGFGGGFDGGFCFGGGEGFGEFAF;,GGGGGGGGGGGGGGGGGGEGGGGGGGGGFCGFFFFFGGGGGGFCCCCC
@DZ 93523
TGGGGAATATTGCACAATGGGGGAAACCCTGATGCAGCGACGCCGCGTGAAGGAAGAAGTATCTCGGTATGTAAACTTCTATCAGCAGGGAAGATAATGACGGTACCTGACTAAGAAGCACCGGCTAAATACGTGCCAGCAGCCGCGGTAATACGTATGGTGCAAGCGTTATCCGGATTTACTGGGTGTAAAGGGCGTGCAGCCGGGCATGCAAGTCAGATGTGAAATCTCAGGGCTTAACCCTGAAACTGCATTTGAAACTGTATGTCTTGAGTGCCGGAGAGGTAATCGGAATTCTTTGTGTAGCGGTGAAATGCGTAGATATAAGGAAGAACACCAGTGGCGAAGGCGGATTACTGGACGGTAACTGACGGTGAGGCGCGAAAGCGTGGGGAGCGAACAGGATTAGATACCCT
+
@E8EECFGFECGGGGGCCDFGGGGGGGGGFGGGGGCEFE@EGEGGGCFGEGGGG,<AFFCEFGG<FCFEF?,EFGGGFGGFG9FEGGGFEFGEFGGGGGGGFGFGGGGGF89DFDFFDFGFDCGG+>F9CFGFECCGGE@ECF/FCF?FEEGFFFEF$<FCFGG9DFGF:FEBFGGGGEF6:2=<CFFEDFGFFCCEGC<FGC9EG8$?AGCCGCCGFF;9DFCFB@FB<CCGFDCCGE@:=DFGGGGGFFBGGGFFF7FG#E0;CGGFFGFECFB:GFEEGECC8::7FEFDFGGGGFGGGGDGGGGGFFEC:>EFEC=EDCGF9FEEAFGEFFCFC,F:C,CC67EFGEC<EF9FGEGFCFCFFC>FCGGGCFFF7FCB7FD@EEGGGGGEC:GGFGDGEFFGFFGGGGCCCCC
@DZ 204
TGGGGAATATTGCACAATGGGGGAAACCCTGATGCAGCGACGCCGCGTGAAGGAAGAAGTATCTCGGTATGTAAACTTCTATCAGCAGGGAAGATAATGACGGTACCTGACTAAGAAGCCCCGGCTAACTACGTGCCAGCAGCCGCGGTAATACGTAGGGGGCAAGCGTTATCCGGATTTACTGGGTGTAAAGGGAGCGTAGACGGCGCAGCAAGTCTGATGTGAAAGGCAGGGGCTTAACCCCTGGACTGCATTGGAAACTGCTGTGCTTGAGTGCCGGAGGGGTAAGCGGAATTCCTAGTGTAGCGGTGAAATGCGTAGATATTAGGAGGAACACCAGTGGCGAAGGCGGCTTACTGGACGGTAACTGACGTTGAGGCTCGAAAGCGTGGGGAGCAAACAGGATTAGATACCCT
+
GGGDGGFFEFGGGGGGGGGGGGGGGGGGGGGGGGGGGGCGCGGGGGGFGGGGGGGGGGGEGFGCGGGGGGGGGGGGGGGGGGGGGGGGGGGGGGGGGGGGAEEGGGG?FEEFEGGGGGGGFEGFDFFGGGGGEDGGFGG@GGGGGGDGFGGCFFGEFGGGGGGGGGFGFGFGGGGEEFEFGFGGGE<CFGGFGGGGE8GGFGGGGGGGGCEGGGGCFFFGGGGGGGGGGF>CFFGGF4GFCG=DGGGC;C>:FFFGFDEGGGGFGGFFFFCGGGF7CDECDFDGFEEGFDGGGGGGFFGGGGGGGGGGGGFGGGGGFGGGFA<CF9GGGGGGGGFEECECGGGGFEGGGGGGGGGGGGGGFFEGGGGGGGGGGFCGFGGGFGGGGGGGGGGGGGGGGFGGGGGGGGGDGGGCCCCC
@DZ 205
TGAGGAATATTGGTCAATGGACGAGAGTCTGAACCAGCCAAGTAGCGTGAAGGATGACTGCCCTCTGGGTTGTAAACTTCTTTTATACGGGAATAAAGTGAGGCACGTGTGCCTTTTTTTATGTACCGTATGAATAAGGATCGGCTAACTCCGTGCCAGCAGCCGCGGTAATACGGAGGATCCGAGCGTTATCCGGATTTATTGGGTTTAAAGGGAGCGTAGGCGGACGGTTAAGTCAGTTGTGAAAGTTTGCGGCTCAACCGTAAAATTGCAGTTGATACGGTATATCTTGAGTGCAGTTGAGGCAGGCGGAATTCGTGGTGTAGCGGTGAAATGCTTAGATATCACGAAGAACTCCGATTGCGAAGGCAGCCTGCTAAGCTGCAACTGACATTGAGGCTCGAAAGTGTGGGTATCAAACAGGATCAGATACCCT
+
G8EFGGGGEGGD9;EFGGGGGGGC@@FGGGGGAECFFGGEFGF9FFFGGGG9FFFGGFDF8F@E,,-C<C,@CFFGGG??9FG<CEFEFG>F@8E,EB?DECEF78FGD?=FFGF9?F++A@@ECCB:FFG<<FEEGAFG?,B+@ABFDA,>C=+@+,,:@>FGGGG7@CFGF;AE5@4*2D6>?FEE<9ACBCCCAGF88@CCCGGGGGFFGEGFEGFGEGC;:EC@+*9FCGGG@FEFFFFFGGFFEC@37F8FGGFFFGGGGGFDFDGFE/FF6=?B+,F7,=CFAFFGGGFAE9GFCGE=E=?FDFFAFGGGGGGGGGGGGGDGGFE<ACGFEE@9FACGGDBCFAGFFGCDGGFF7GGGGFGGGFEBC;<AE<E<FFF9DFGFGGGGGGGGFCGGGEGGCGFGGGGGGGGGGGGGGGGGFFAGGGGCCCCC
@DZ 77002
TGGGGAATATTGCACAATGGGGGAAACCCTGATGCAGCGACGCCGCGTGAGCGATGAAGTATTTCGGTATGTAAAGCTCTATCAGCAGGGAAGAAAATGACGGTACCTGACTAAGAAGCACCGGCTAAATACGTGCCAGCAGCCGCGGTAATACGTATGGTGCAAGCGTTATCCGGATTTACTGGGTGTAAAGGGAGCGTAGACGGAGTGGCAAGTCTGATGTGAAAACCCGGGGCTCAATCCCGGGACTGCATTGGAAACTGTCAATCTGGAGTACCGGAGAAGTAAGCGGAATTCCTAGTGTAGCGGTGAAATGCGTAGATATTAGGAGGAACACCAGTGGCGAAGGCGGCTTGCTGGACTGTAACTGACACTGAGGCTCGAAAGCGTGGGGAGCAAACAGGATTAGATACCCT
+
GGG?FGGGEFGGGGGGGGGFFDGGGGGGGGGGGGGGGGFGGGGGDFFEDGGGGGG@FGGGFFGGGGGGEGGGGGGGGGGGGGGGGGGGGGGGGGGGGGGCGGCEGGGCFGGGGGGGGGGGGGEGGGGGC@@DDDDGFFFGGFGGGFFGEGEGGGGFG>DGGGGGGGGGGGGGGGGGGGGGGGGGGGGGGGGGGGGGGGGGGFCEGGGGFGGGGGGGGGGGGGGGGGGGGGGGGFGGGGGGFGGGGGGGGGGGGGGGGGGGGGFGGGGGGGGGGGGGGGGGGGGGGGGGGGGGGGGGGGGFGGGGGGGGGGGGGGGGGGFGGGFCF9GGGFGFCGGGGGGGGGGGGGDGGGGGGGGGGGFGGFGGGFFGGGGFGGGGGGGGDDGGGGGGGGGGGGGGGGGGGGGGGGGGFFFBCCCC
@DZ 96167
TGGGGAATATTGCACAATGGGGGAAACCCTGATGCAGCGACGCCGCGTGAGCGATGAAGTATTTCGGTATGTAAAGCTCTATCAGCAGGGAAGAAAATGACGGTACCTGACTAAGAAGCACCGGCTAAATACGTGCCAGCAGCCGCGGTAATACGTATGGTGCAAGCGTTATCCGGATTTACTGGGTGTAAAGGGAGCGTAGACGGAGCGGCAAGTCTGATGTGAAAACCCGGGGCTCAACCCCGGGACTGCATTGGAAACTGTCAATCTAGAGTACCGGAGAGGTAAGCGGAATTCCTAGTGTAGCGGTGAAATGCGTAGATATTAGGAGGAACACCAGTGGCGAAGGCGGCTTACTGGACGGTAACTGACGTTGAGGCTCGAAAGCGTGGGGAGCAAACAGGATTAGATACCCT
+
FGGFGGGFGGGGGGGGGGFGGGGGGGGGGGGFGGGGGGGGGGGGGGGGGGGGGGGGGEFGGGGGGFG?FGFFGGGGGGGGGFFGGGGGGGGFGAFGGGGGGGGGG@AFC<FGGGGGGGGGGGCFEGGGGG1FFFFGG?@FEEGGGCGGGGG@GGGGGFFGGGGGGGCEFE<CFGGGGDFGGGFGGGGGFGFCGGGFGFGGFFGGGGEECCCCEGF?AGFFFGGGGGFGGGGGGFGGGGGCGGGGGGFFCCCFGFFGGGFGGGGFGEEFFFFGGFFBEFFCFFDGFDGEFDGFFGGGEFE9GFGGGFEGFGFCGFF@?GGGGGGE9GGGFEGGGGF@GFFGGGGGGGGGFDGGGCFDGGGFCGFGGGFGGGGEFFGGGGGGGGGGGGFDF<GGGGGGGEGGGGGGGGGGGGGCCCCC
@DZ 208
TGGGGAATATTGCACAATGGGGGAAACCCTGATGCAGCGACGCCGCGTGAAGGAAGAAGTATCTCGGTATGTAAACTTCTATCAGCAGGGAAGATAGTGACGGTACCTGACTAAGAAGCCCCGGCTAACTACGTGCCAGCAGCCGCGGTAATACGTAGGGGGCAAGCGTTATCCGGATTTACTGGGTGTAAAGGGAGCGCAGGCGGTACGGCAAGTCTGATGTGAAATCTCGGGGCTCAACCCCGGTACTGCATCGGAAACTGTCGGACTGGAGTGTCGGAGGGGTAAGTGGAATTCCTAGTGTAGCGGTGAAATGCGTAGATATTAGGAGGAACACCAGTGGCGAAGGCGGCTTACTGGACGATTACTGACGCTGAGGCTCGAAAGCGTGGGGAGCAAACAGGATTAGATACCCT
+
GGGFGFGGGGGGGGGGGGGGGGGGGGGGGGGGGGGGGGBFGGGGGGGGGGGGGGGGFGGGFGGGGFGGGGGGGGGGGGFFFGGGGGGGGDGGGGGGGGGGGGGGGGGGFGGGFGDFFDGGGFEGG?GC=F:DBDDFGCBFGGGGGGGGGFFCFGGGFGGGGCFFGGGGGGGGGGFDCEGG<FFF#CFCGGGGGGGGGGEFGGEEG<EGEGGGGGCFGFFGGFGGGGGGGGGGGGGGGGGFEGGGGGGGGGGFEGGGGFGGGGGGGGFCFEGFGGGGEECFDFCCGCGCGFGE?GFF8FGCFGGGGGGGGGGGGGEDFFAEFFFGECFGGGGFGGCF8GGGGGGGGGGGFCGGDGGGGGGFFDGFCCGGGGGGGGFGF:FCCFGGGFEDGGGGGGGGFGGFAGGGFFGGFGGCCCCA
@DZ 209
TGAGGAATATTGGTCAATGGACGAGAGTCTGAACCAGCCAAGTAGCGTGAAGGATGACTGCCCTATGGGTTGTAAACTTCTTTTATACGGGAATAAAGTTAGCCACGTGTGGCTTTTTGTATGTAACGTATGAATAAGGATCGGTTAACTCCGTGCCAGCAGCCGCGGTAATACGGAGGATCCGAGCGTTATCCAGATTTATTGGGTTTAAAGGGAGCGTAGGCGGGTTGTTAAGTCAGTTGTGAAAGTTTGCGGCTCAACCGTAAAATTGCAGTTGATACTGGCGACCGTGAGTGCAACAGAGGTAGGCGGAATTCGTGGTGTAGCGGTGAAATGCTTAGATATCACGAAGAACTCCGATTGCGAAGGCAGCTTACTGGATTGTAACTGACGCTGATGCTCGAAAGTGTGGGTATCAAACAGGATTAGATACCCT
+
@<9CEEFGGFFGECFFG,EEDGGG7F7<FEFGGFFGGGFFCAFA,EFF>ECGFFCGGG<F8EC@EEC,CCFFGFGGFFF<FGGFGGGGGG7FFGGFGFDG<EGGG<F<,BD+B,,ECF+BE,<FF,BCAFG8@FFCFDFF?,F7:FCDFF,DF+@BFFG7<<8F:@FC++>C<<@*BB>C@B<CC:F@FC1,FC2??FG9B=,1<356=FA=,5<#*7,14*4?B1:/;*#;8GD.>CCBFF'DFGGC<GGGGF@AF@:B?=,7C<CD<9A,?>C7FA*CFGC>++6F,,@CBFFE,,C8EC,B,@FCF<E<7FFCC@CDB=4:@GGGFE<<AFF8,CFEFFFF8F@C,FE6<B+,7GCGGGGGCGEEGGGFAGGGGGGFDGGFCF<EGEF@GFFF<CF8GGFECGEDEFGGGGGGGGGFEGGGGFGGFE,<@@,-
@DZ 210
TGGGGAATATTGCACAATGGGGGAAACCCTGATGCAGCGACGCCGCGTGGAGGAAGAAGTATTTCGGTATGTAAAGCTCGATCAGCAGGGAAGATAATGACGGTACCTGACTAAGAAGCCCCGGCTAACTACGTGCCAGCAGCCGCGGTAATACGTAGGGGGCAAGCGTTATCCGGAGTTACTGGGTGTAAAGGGAGCGTAGACGGCAAGGCAAGTCTGATGTGAAAACCCAGGGCTTAACCCTGGGACTGCATTGGAAACTGTCTGGCTCGAGTGACGGAGAGGTAAGCGGAATTCCTTGTGTAGCGGTGAAATGCGTAGATATTAGGAAGAACACCAGTGGCGAAGGCGGCTTACTGGACAGTAACTGACGTTGAGGCTCGAAAGCGTGGTGAGCAAACAGGATTAGATACCCT
+
,CEEDEGGGFGGGGGFG<FFFEGDGGGG@CF@9ECFFFGCFDD7@7CFEGCFGGGF<<ECEF,C,CFGGFD<AEGGD?<FF,BFGEGFFGFCFGFGGCEFCEEEGCDFGGDCDGGFGGFF@7FGCGCFGFGDG@FFFGG7:>DCCEGCFDEGCA:<98<F@@FGGG@C*FCF:F@FC3:<CFFGCF0&&89:ADEEC4??EDE?EGC9CCFG>F>7@4FDFD<@C9CEFEDECGE@:CGG=+ACFC8,:;5EC.A5G<<CFAF@B>EF?:F<GG>+'6CD9E=DEB8+@D9GCFEB8B:,FE+::+,C,5<CGEFFD9,@<AE<<,FFEE9EBC@,GE,@C:ECGECCGEFC<AFC,EFEGFCCGGGGCCDGFGGFDF:C,EEFGFCGFEC,,FGGGFGGF<EFA,AFEC<@CCCC
@DZ 211
TGAGGAATATTGGTCAATGGACGAGAGTCTGAACCAGCCAAGTAGCGTGAAGGATGACTGCCCTATGGGTTGTAAACTTCTTTTATACGGGAATAAAGTTAGCCACGTGTGGCTTTTTGTATGTACCGTATGAATAAGGATCGGTTAACTCCGTGCCAGCAGCCGCGGTAATACGGAGGATCCGAGCGTTATCCAGATTTATTGGGTTTAAAGGGAGCGTAGGCGGGTTGTTAAGTCAGTTGTGAAAGTTTGCGGCTCAACCGTAAAATTGCAGTTGATACTGGCGACCTTGAGTGCAACAGAGGTAGGCGGAATTCGTGGTGTAGCGGTGAAATGCTTAGATATCACGAAGAACTCCGATTGCGAAGGCAGCTTACTGGATTGTAACTGACGCTGATGCTCGAAAGTGTGGGTATCAAACAGGATTAGATACCCT
+
GGGDGGGGGGGGGGGGGGGGGGGGGGGFGGGGGGGGGGGGGGGGGGGGDGGGGGGGGGGGGGGGGGGGCGGGGGGGGGGGGGGGGGGFFGDGCFFGGGGGEGGGGGGGDFG7FGGGGGGGGGGGGGFCGGG8FFGGGGDFGGGDGGCFGGGGGGGGG?FG@FGGGGGGGGEGAFCEGGGEGGGGEGGGGGGGGGFFFGGGGFGGGGEEGGGGGGGFDEGEEGEFGFG8FD>FGGGGGGGGGGGGFGGGGGGGGGDGGFGGGGGFGGGGFGGGGGG7GGGF@GGFCFFGDGGGGGGGDGFGGGGGGGGFF8GGGGCGGGGGGGGGGGGGGGGGCGF<9FCGGGGGGGGGGFGGGFEGGGGGGGGEGGGGGGGGFGGGGGFGGGGGGGGEEGGEGGGGGGGFF7GFFGGGGGGGGGGGGGGFFGGGGGGGFGGCCCA-
@DZ 63749
TGAGGAATATTGGTCAATGGACGAGAGTCTGAACCAGCCAAGTAGCGTGAAGGATGACTGCCCTATGGGTTGTAAACTTCTTTTATACGGGCATAAAGTTAGCCACGTGTGGCTTTTTGTATGTACCGTATGAATAAGGATAGGCTAACTCCGTGCCAGCAGCCGCGGTAATACGGAGGATCCGAGCGTTATCCGGATTTATTGGGTTTAAAGGGAGCGTAGGCGGGTTGTTAAGTCAGTTGTGAAAGTTTGCGGCTCAACCGTAAAATTGCAGTTGATACTGGCGAACTTGAGTGCAACAGAGGTAGGCGGAAGTCGTGGTGTAGCGGTGAAATGCTTAGATATCACGAAGAACGCCGATTGCGAAGGCAGCTTACTGGATTGTAACTGACGCTGATGCTCGAAGGTGTGGGTATCAAACAGGATTAGATACCCT
+
A<@FGE<E,CFFC6CFFGGFCFGG@EFEGGFGGGFFCF,E<FFFGGGGGECAFGGGFFCFFC@DDFFEE<B+=FG9FF9EAFGFCFGAFGE+>CFEAFEECE9F=,FF8=?:=BGFGF=,<B9EFG??FCGGGDFGEGFG=;DFGCFFG@GB:F7FDGGGGFFFGGGGCFGC<FF?EG5#<>>5:<7?@DFFGFDGGGGGCGGFF,E*.FEAGCC?*E:1=E=EFG7:C:FC?FFC?FC<CGGECDCC:@:FCDCEGEEECCDB@:GGDGFEGC9FFFAGE>CC=,5,FGGGDGEF?E98@FFFB+GEDGGECB+EF<F=C9:GGF7GGGGF<AGGGFFF9FGDF6=<GF@C:F@+EDE:EEED@CGGGGGGGFF@F9FE,9GGGGGGGGGGGGGGE:F?GGGFF:@EFGFGECFAGGGGGGFGGGGCGFFCCCCC
@DZ 99226
TGGGGGATATTGCGCAATGGGGGCAACCCTGACGCAGCAACGCCGCGTGAAGGATGAAGGTTTTCGGATTGTAAACTTCTTTTGTTAAGGACGAAATTTGACGGTACTTAATGAATAAGCTCCGGCTAACTACGTGCCAGCAGCCGCGGTAATACGTAGGGAGCAAGCGTTGTCCGGATTTACTGGGTGTAAAGGGTGCGTAGGCGGCTTTACAAGTCAGATGTGAAATCTATGGGCTCACCCCATAAACTGCATTTGAAACTGTAGAGCTTGAGTGAAGTAGAGGTAGGCGGAATTCCCCGTGTAGCTGTGAAATGCGTAGAGATGGGGAGGAACACCAGTGGCGAAGGCGGCCTGCTGGGCTTTAACTGACGCTGAGGCACGAAAGCGTGGGTAGCAAACAGGATTAGATACCCT
+
@FEGGGGGGGGGCCGEGCDDFFGGCFG<CFGFGCFFDGGGGGEGFFCBECDFFFGC,FEGGFGGGDGGGDFGFGGGGFGGGFGGFGGGGFCFFG+C<E<,?BFGEFGGGGGGGGFGGGGGGFFFFE<FGGGGGDGCFFGGGGGGGGGGGEEGG;CC,?CC6.CF=BF;BFC*=FFGGGGGGFGFFDCGGGG@CFDECE4CCEE1:>F@?:CFGGCEFGGGFGGGGGFFFCFFGGFGGGFD+,AF@GGGCCEEFEE@/FFFFFFFD?EFCF8EGFCAAAAFFG8,<:++F:,?,EE=CGEEEFFC,@A,,A,9FGGGGDC,,BC9,<GEFC<FE6@,6-,<@C7@FGGGGGGDFFC@8GFD@GGFECDGGDGFF<B,E9@FCC:GCF@BFF@8GGGFCE9EECFFCGGGGGGGCCCCC
@DZ 78341
TGAGGAATATTGGTCAATGGGCGAGAGCCTGAACCAGCCAAGTAGCGTGAAGGATGACTGTCCTATGGGTTGTAAACTTCTTTTATAAAGGAATAAAGTCGGGTATGTATACCCGTTTGCATGTACTTTATGAATAAGGATCGGCTAACTCCGTGCCAGCAGCCGCGGTAATACGGAGGATCCGAGCGTTATCCGGATTTATTGGGTTTAAAGGGAGCGTAGATGGATGTTTAATTCAGTTGTGAAAGTTTGCGGCTCAACCGTAAAATTGCAGTTGATACTGGATATCTTGTGTGCAGTTGAGGCAGGCGGAATTCGTGGTGTAGCGGTGAAATGCTTAGATATCACGAAGAACTCCGATTGCGAAGGCAGCCTGCTAAGCTGCAACTGACATTGAGGCTCGAAAGTGTGGGTATCAAACAGGATTAGATACCCT
+
CFFGGGGGGGGDGFGGGCFGFGGGGGGCF?FFGGGGCG9CFC@F@FGGGFFGDFFA<D<EFGG9FFFFGEBFGFFFGGGCGGFGGGGGGGC<B@FEFFF9BCCGFGGGGGGFD8>FDG:DFGFGGGFFFGFFGGCGFF9=,B=:7=CFFGAFFG+>DGD<BD,35C=:FCFAF9C<C3CEEFFFFF*>FG@:=CECCF@28FF>FEGF=,><>F7A?@C@EG:C?CC.GGGGGF#GD<C3CFEC=<EFGGGF>BBCEEC<(=>9CCFEFF;@:8F<=<<<7CDFCA,,8D@9,B5,<AFAEEA4A7C?@=FC4,@FB7FB9,CCEEC,EC?C-,FCFE9,C,6=<D<DC,,<,B@-6CFCCC:FC,<C7C,CCEECFCF8F@GFCC69FDCFAFE6,BCCF:FCCF@FFFF8<99FDF@<GFFGCECEECD@@,CC
@DZ 215
TGAGGAATATTGGTCAATGGACGAAAGTCTGAACCAGCCAAGTCGCGTGAGGGAAGACTGCCCTATGGGTTGTAAACCTCTTTTATAAGGGAAGAATAAGTTCTACGTGTAGAATGATGCCTGTACCTTATGAATAAGCATCGGCTAACTCCGTGCCAGCAGCCGCGGTAATACGGAGGATGCGAGCGTTATCCGGATTTATTGGGTTTAAAGGGTGCGTAGGCGGTTTATTAAGTTAGTGGTTAAATATTTGAGCTAAACTCAATTGTGCCATTAATACTGGTAAACTGGAGTACAGACGAGGTAGGCGGAATAAGTTAAGTAGCGGTGAAATGCATAGATATAACTTAGAACCCCGATAGCGAAGGCAGCTTACCAGACTGTAACTGACGCTGATGCACGAGAGCGTGGGTAGCGAACAGGATTAGATACCCT
+
FFFGGGGGGGGGG9ECFGGGGGGEGGGGGGGGGGGGGGGGEGGGGGGFGCFGGGGGAEFFGGGFFGDG8CCCFGEGGGGGGAFGCGGGDFGGBFGGGFAFEFGEFGGGFGGGGGFDGG,?BA?FGGEDFGGC9FEGFDFGGGGGG<?FCFFGGFGGFGFF<=FGGGG@FG7FDF73CFC@DEGD@FGCGGGG>FEGFF<F>ECFGFFEFF@98=;FD:D@CFGGGG3:CFFGFFF@GCDGGGGGGGGGGGGGFFFGGFCGGGCFFGGGGGGFGGC>DBFCFFFFFEFGGGGGGEC+GCGGFGFF7F7GGGFFECGGFFACDFC@F>GFEGGFGGFCGGGGGGGGFEFFFEGEGGGDGGGGGGCGGGGGGGGDGFFCAFGGFGGGFGGGGGCFGGGFGFFFGGGFGFGGGGGGGGGGGGGGGGGGGGGGGGCCCCC
@DZ 216
TGGGGAATATTGCACAATGGGGGAAACCCTGATGCAGCGACGCCGCGTGAGCGATGAAGTATTTCGGTATGTAAAGCTCTATCAGCAGGGAAGAAAATGACGGTACCTGACTAAGAAGCACCTGCTAAATACGTGCCAGCAGCCGCGGTAATACGTATGGTGCAAGCGTTATCCGGATTTACTGGGTGTAAAGGGTGCGTAGGTGGCAAGGCAAGTCTGAAGTGAAAATCCGGGGCTCAACCCCGGAACTGCTTTGGAAACTGTTTAGCTGGAGTACAGGAGAGGTAAGTGGAATTCCTAGTGTAGCGGTGAAATGCGTAGATATTAGGAAGAACACCAGTGGCGAAGGCGGCTTACTGGACGGTAACTGACGTTGAGGCTCGAAAGCGTGGGGAGCAAACAGGATTAGATACCCT
+
GGGGGFGGGGGGGGGGGGGGGGGGGGGGGGGGGGGGGGGGGGGGGGEGDFGGGGGGGGGGGGGGGGGGGGGGGGGGGGGGFGGGGGGFGGGGGGGFFGGGGGGGGGGGDFGGGGGGGGFFGG=GGGGGGGGGFGFGGGGGGGGGGGGGGGGGGGGGGGGGGFGGGGGGGGGGGGGGFGGGGGGGGGGGGFGGGGGGGGGGGGDGGGGGFCFFGGGGGGGGGGGGGGFGGGGGGGGGGGFFGGGGGG=EEGGGFFFFGGGGGGGFGGGGGFGGGGGGFFGGFGFGFGGGGGFGGGGGCF8GGGGGGGGGGFGGGGGGGGGGGGGGGGGGGGGGGGGGGEGGGGGGGGGGGGGGFFGGGGGGGGGGGGGDGGGGGGGGGGGFGGGGGGGGGGGGGGGGGGGGGGGGGFGFF@GCCCCC
@DZ 58341
TGAGGAATATTGGTCAATGGACGAGAGTCTGAACCAGCCAAGTAGCGTGAAGGATGACTGCCCTATGGGTTGTAAACTTCTTTTATATGGGAATAAAGTATTCCACGTGTGGAATTTTGTATGTACCTTATGAATAAGGATCGGCTAACTCCGTGCCAGCAGCCGCGGTAATACGGAGGATTCAAGCGTTATCCGGATTTATTGGGTTTAAAGGGTGCGTAGGCGGTTTGATAAGTTAGAGGTGAAATCCCGGGGCTTAACTCCGGAATTGCCTCTAATACTGTTAGACTAGAGAGTAGTTGCGGTAGGCGGAATGTATGGTGTAGCGGTGAAATGCTTAGAGATCATAAAGAACACCGATTGCGAAGGCAGCTTACCAAACTATATCTGACGTTGAGGCACGAAAGCGTGGGGAGCAAACAGGATTAGATACCCT
+
FFFGG,EFEEFGGGGGGGGFGGGGGGDGGGGGGGGGGGGGGGCFFGGFGGGGGCEFGGGGGGGGGGGGGGGGGGGGGGGFGGGGFFFCAFGGGGGGGGGCE<EFGGG<EGGB9<FGGGGGGGGGGGGFGGGGGGGFFGCGGGGGGGGFGGGGGGDEGGGGGGGGGGGGCEG<FFFEGGGDE:@FGFGDGGGGGGGG>FGG9;:GGGGGDGGFFGG8EGGGGGGGGGEE3@,CF@FFCDF?GFFFCGDGC67FEGGGE>FFFCC89FGD$FDGCFC<,<<EFGG<CCAFGF=F=B,=GFEC>GGGFE>GGGCFFC,E,<F=FGGFCGGGGGGGGFFEGGFFFC<EEEEEC,GGGGGFGFGGGGGFGGGGGGGGFGDGF9FA9GFFFE9>GGGFAGGGGFB,CFFFEFFCGFGGGFGGGGGGGGGGGGFGGGGCCCC@
@DZ 92441
TGAGGAATATTGGTCAATGGACGAGAGTCTGAACCAGCCAAGTAGCGTGAAGGATGACTGCCCTATGGGTTGTAAACTTCTTTTATACGGGAATAAAGTGAGCCACGTGTGGCTTTTTGTATGTACCGTATGAATAAGGATCGGCTAACTCCGTGCCAGCAGCCGCGGTAATACGGAGGATCCGAGCGTTATCCGGATTTATTGGGTTTAAAGGGAGCGTAGGTGGACAGTTAAGTCAGTTGTGAAAGTTTGCGGCTCAACCGTAAAATTGCAGTTGATACTGGCTGTCTTGAGTACAGTAGAGGTGGGCGGAATTCGTGGTGTAGCGGTGAAATGCTTAGATATCGCGAAGAACTCCGATTGCGAAGGCAGCTCACTGGACTGCAACTGACACTGATGCTCGAAAGTGTGGGTATCAAACAGGATTAGATACCCT
+
FGCFGGGFFFGGFFGGGGGFGGGGDGGGGGGGGGGGGGFGGFGGGGGGGGGGGGGGGGGGGGGGGGGGGCCFGGGFGGGGGGGGGGGGGEGGEGGGGGGGGGGGGGGFF,DCGEFGEGGFGGGGGGGGCGFFGGFEFGGGGF77EFFGGFFGCFGGFEGGGGGGGDGGFGCFFFGGGGGGGGGGGGGGGGGFGFGC*=8F/F;GGGGFGGGGGFGGGDFGGFGFFFFFGGGFFCGGFEGCGDGGGGGGGGEGGGGGGGGGDEDFFFGF<GFFGEFGAEFEGGGGFCFDGF<FEGGGGGGFGFDCCGGFDGFGGFGGGFD,FFGDGGGGGGGGGGFGGGGGGGFEFCFCEGGGFF7GGGGGGGGGGGGGGFGGGGGGGGGGGGGGGFEGGGGGFGGGGGGGGGGGGGGGGGFGGGGGGGGGFGGGFAACGGGCCCCC
@DZ 219
TGGGGAATATTGCACAATGGGGGAAACCCTGACGCAGCGACGCCGCGTGGAGGAAGAAGGTTTTCGGATTGTAAACTCCTGTCGTTAGGGACGATAATGGCGGTACCTAACAAGAAAGCACCGGCTAACTACGTGCCAGCAGCCGCGGTAAAACGTAGGGTGCAAGCGTTGTCCGGAATTACTGGGTGTAAAGGGAGCGCAGGCGGGAAGACAAGTTGGAAGTGAAAACCATGGGCTCAACCCATGAATTGCTTTCAAAACTGTTTTTCTTGAGTAGTGCAGAGGTAGATGGAATTCCCGGTGTAGCGGTGGAATGCGTAGATATCGGGAGGAACACCAGTGGCGAAGGCGGTCTACTGGGCACCAACTGACGCTGAGGCTCGAAAGCATGGGTAGCAAACAGGATTAGATACCCT
+
GGGGG@CFGGGGGGGFFAECFF@FFGF@FC@FGG7BCEFE:CFGCFG7>FCFCDC,ECC4F?FGGGGGGGCEGGDFAFDAEF-D+4F=,4FDEGGGGGGG?F73BEGFGG?FGDFFGF9D<=,GC6:CE<FGG,@C+@C7F;FGDFDECE7CGGFCF8F@GGGGF=<CFECFCFFEEEFGGDGGGCCE,@?FGCCFGE8EDEEEEFGB;FCFGFG@ECE;DFFGGA:FGGGGGFFEFG:CD=GGGF:FFGGD>FEFADCFGFGGGFGFB=FECGGFDFDDGF:FDEDGGGGFGGGGFCDGGGGGGGFGFGGFCGGGGEFGGEF7FCCFCGGGFE<AAE@GGEGGGGGGGEGDGGGGGGGFDGFE,C<GGGFGGFF8GEGGGGGGGGFFGGFGCFGFFF<ECEFGGGFC@EFA,8@<
@DZ 94618
TGGGGGATATTGCACAATGGGGGCAACCCTGACGCAGCAACGCCGCGTGAAGGATGAAGGTTTTCGGATTGTAAACTTCTTTTATTAAGGACGAAATTTGACGGTACTTAATGAATAAGCTCCGGCTAACTACGTGCCAGCAGCCGCGGTAATACGTAGGGAGCAAGCGTTGTCCGGATTTACTGGGTGTAAAGGGTGCGTAGGCGGCTTTACAAGTCAGATGCGAAATCTATGGGCTCAACCCATGAACTGCATTTGAAACTGTAGAGCTTGAGTGAAGTAGAGGCAGGCGGAATTCCCCGTGTAGCGGTGAAATGCGTAGAGATGGGGAGGAACACCAGTGGCGAAGGCGGCCTGCTGGGCTTTAACTGACGCTGAGGCACGAAAGCGTGGGTAGCAAACAGGATTAGATACCCT
+
FEGG>CFDFGFGGGGGGGGGGGGGGGGGGGGGGGGGCGFGGCFGGGDGGGGGGGGFFFFGGFGGGGGFGGEEAFEEGGGGGGGGGGGFDFGGGGGGFEFGFFFDGGGFG9BFFFGFGDGGFG?EECEFGFDGFFGG7FGF@FGG>GG?GGDC<GG@?E7<CCFGGDGGCCGDE<EEGFGGFGG*GGFGGGGGCDGGGGGGGEGGGGGGGGGGGGEFFGGGGGGGGGGGGFGFGFEFFGFGGGGGGFEFGGGFGGEFEFFGGGEFFDDFDGCGGFFFGGEFFFGGGFE:F?9DFFDFC7EEGGGEFCGGGFCGGGGGEFGFFAFAACEFFEGGGGGGGGGGGGGGGGGGGGGGGFFFFCGFCGGFFF9GGGGGGGFGFGGGGGEGGGGGGGFCGGFGGFGGGGGGGGGGGGGGCCCCC
@DZ 95954
TGGGGAATATTGCACAATGGGGGAAACCCTGATGCAGCGACGCCGCGTGGAGGAAGAAGGTCTTCGGATTGTAAACTCCTGTTGTTGAGGAAGATAATGACGGTACTCAACAAGGATGTGACGGCTAACTACGTGCCAGCAGCCGCGGTAAAACGTAGGTCACAAGCGTTGTCCGGAATTACTGGGTGTAAAGGGAGCGCAGGCGGGAAGACAAGTTGGAAGTGAAATCCATGGGCTCAACCCATGAACTGCTTTCAAAACTGTTTTTCTTGAGTAGTGCAGAGGTAGGCGGAATTCCCGGTGTAGCGGTGGAATGCGTAGATATCACGAAGAACTCCGATTGCGAAGGCAGCCTGCTGGACTGTAACTGACGCTGATGCTCGAAAGTGTGGGTATCAAACAGGATTAGATACCCT
+
GGGCGGGGGGGGGGGGGGGGGGGGGGGGGGFGGGGGGGGGGGGGGGGGGGGGGGGGGGGGGGGGGGGGGGFFGGGGGGGGGGGGG8@FFEFGGGGGGGGGGGGGGGGDGGGGGGGGGGGGGGDGGGGGGGGGGFCFGGG@GGGGGGGGGGGGGGGGGGGGGGDGGGGGFGGGGGGGEGGG?CFGGGGGGGF;FFEGGGGGGGGGGGGGFF@ECGGFGGGGGGGGGGFFGGGGGGGGGFGFGGFFFGGGGGFFGGGGGGGGFGG;G<GGGGGG=?FGGGECGFFGGGGDGGGGGGDGGCCDGGGGGGGGGGGGGGGGGGGGGGF<8FGGFCDGGFGFGFD@:GGGGGFGDGGGGGGGGGGGGGGGGGGGGECGGGFDGGGGFFGGGGFGGGGGGGGF8GGFGGGFEAGFGGGCCCCC
@DZ 222
TGGGGAATATTGCACAATGGAGGAAACTCTGATGCAGCGACGCCGCGTGAAGGATGAAGTATTTCGGTATGTAAACTTCTATCAGCAGGGAAGACAATGCCGGTACCTGACTAAGAAGCCCCGGCTAACTACGTGCCAGCAGCCGCGGTAATACGTAGGGGGCAAGCGTTATCCGGATTTACTGGGTGTAAAGGGAGCGTAGACGGCAAGGCAAGTCTGATGTGAAAACCCAGGGCTTAACCCTGGGACTGCATTGGAAACTGTCTGGCTCGAGTGCCGGAGAGGTAAGCGGAATTCCTAGTGTAGCGGTGAAATGCGTAGATATTAGGAAGAACAGCAGTGGCGAAGGCGGCTTACTGGACGGTAACTGACGTTGAGGCTCGAAAGCGTGGGGAGCAAACAGGATTAGATACCCT
+
GGGGGCBFGGGFGGGGGGGFFGGGAFGGGGGGGGGGCF@FGGGGGGFGD,CECF,BEFGGFGGGGC@=,DFFAEAFGDFG<?F9,ACB<CC<CF,B4FC,ECEC+FFGF<EC,8?<,BFFGGGGGEC,BF=F:F@FGC@F,DFF7C:*>C8F,@FDF<7F>EF>CFFCFE7CFGCFCCFGCFGF<AFCGC/EEE=84FFE,::CE6EC,,C#;;21C9>::C;DF<>5;5:<GFD?CFF@FFGGF<>7;D@E#<DFF78<C<FFF8C8<6GGFC>>FDFFCGFGGDGFB<GEFF<,BC<,F,E@FCGGGFECB4,CGGGFGFDAE<EC9GGFEC,9,C<B,GGDF@,+@+C:,,,F87GGF@FC@EE@7FF@GE,<F@8,<7GGECEEFCGGGGGFCFF@CCCEB,CFD@<<CCB<
@DZ 109135
TGAGGAATATTGGTCAATGGACGAGAGTCTGAACCAGCCAAGTAGCGTGAAGGATGACTGCCCTATGGGTTGTAAACTTCTTTTATATGGGAATAAAGTATTCCACGTGTGGAATTTTGTATGTACCATATGAATAAGGATCGGCTAACTCCGTGCCAGCAGCCGCGGTAATACGGAGGATCCGAGCGTTATCCGGATTTATTGGGTTTAAAGGGAGCGTAGGTGGATTGTTAAGTCAGTTGTGAAAGTTTGCGGCTCAACCGTAAAATTGCAGTTGAAACTGGCAGTCTTGAGTACAGTAGAGGTGGGCGGAATTCGTGGTGTAGCGGTGAAATGCTTAGATATCACGAAGAACTCCGATTGCGAAGGCAGCTCACTAGACTGCAACTGACACTGATGCTCGAAAGTGTGGGTATCAAACAGGATTAGATACCCT
+
GGGGGGGGGGGGGGGGGGGDFGGGGGGGGGGGGGGGGGGG<FFGGGGGGGGGGGGGGFGGFGGGGGGGGGGGGGGGGGGGGGGGGGGGGGGGGGGGGGFGGGGGGGGGGFGGGG9FGGGGFGGGGGFGFFFGGFGFFGGG@GGGGFGGGGGGGCDGGGGGGGGGGGGGGGGGGGGGGGGGGGGGGGGGGGGGGGGCCF@>FFCFGGGGGFFFGEGGDGGGFEFGGGFFFGGGGGGGGFFGGGGFFGGGGGGG@EFCF>FGGGG>GGGGGGFFFGGFFFGGFGFFFFFEFE9FGDFGFGGGGGGGEGCGGGGGGGGFBGGGGGGGECGGGGGGGGGEAGFFGGGGGGFFFFEGGFEGEGFCCGGGFGF@DFGGGFFEEFGGFGGGGGFCGFGGGGGGGGGGGGGGGGGGGGGGGGGGGGGGGGGGGGEGGGFCCCCC
@DZ 95825
TGGGGAATATTGCACAATGGGCGAAAGCCTGATGCAGCGACGCCGCGTGAGCGAAGAAGTATTTCGGTATGTAAAGCTCTATCAGCAGGGAAGATAATGACGGTACCTGACTAAGAAGCACCGGCTAAATACGTGCCAGCAGCCGCGGTAATACGTATGGTGCAAGCGTTATCCGGATTTACTGGGTGTAAAGGGAGCGCAGGCGGTGCGGCAAGTCTGATGTGAAAGCCCGGGGCTCAACCCCGGTACTGCATTGGAAACTGTCGTACTAGAGCGTCGGAGGGGTAAGCGGAATTCCTAGTGTAGCGGTGAAATGCGTAGATATTAGGAGGAACACCAGTGGCGAAGGCGGCTTACTGGACGGTAACTGACGTTGAGGCTCGAAAGCGTGGGGAGCAAACAGGATTAGATACCCT
+
EFGFGGGGGGGGGGGGGGGGGGGGGGGFGGGAFFGGGGGGGGGGGGGGGGGCCFFCFGGGCFFGGGG=FEFEGGGGGCEGGGFFGGGGGGGGEFGFGGGCDGGGGEEGGGGAFFFGGFFGGGEGGGGDC2<86>CG?BFBFFCF>CFGF@<@FGGFGGGC1CFDFFFFGGGGGGGGGFCFGGDGGGFG7?GFGGGEEEGGGGGGGFGFDGGGGGGGGGGFFE9GGGGEFGGGGFGGEGGGGGGGGGGFEGGFFGGDGFDGGGFFGFGFFFGFBCFGC?GF:GGDFGFGGGFGGFEF8FF9FGGGGGGGGGGGGGGGGFGGECFFF9EEGFEFCGGGGGGGEDGGGGGGGGGGGGGGGGEGGGFF,GGGGGGF@FGGGGGFGEGFGGEGGGGGFGGGGGGGGGGGGGGGGGGCCCCC
@DZ 105635
TGGGGAATATTGCACAATGAGGGAAACCCTGATGCAGCGACGCCGCGTGAAGGAAGAAGTATTTCGGTATGTAAATTTCTATCAGCGAGGAAGAAAATGACGGTACCTGACTAAGAAGCAACGGCTAAATACGTGCCAGCAGCCGCGGTAATACGTATGGTGCAGGCGTTATCCGGATTTACTGGGTGTAAAGGGAGCGTAGACGGAGAGGCAAGTCTGATGTGAAAGCCCGGGGCTCAACCCCGGGACTGCTTTGGAAACTGTCAATCTGGAGTACGGTAGAGGTAAGCGGAATTCCTAGTGTAGCGGTGAAATGCGTAGATATTAGGAGGAACACCAGTGGCGAAGGCGGCTTACTGGACAGTAACTGACGCTGAGGCTCGAAAGCGTGGGGAGCAAACAGGATTAGATACCCT
+
C<E<76:FCEEFGGGAFCD,;@@CEFDFGGFGGC,;,C+:FEDB@@CFG:<<FGG?8FFC?CFFFFGC8@FGGGE9CEFF<,,,<,+@:+8:,:,BF9?<FCGEGE,<?EEFC,,?,,,:,:=7@CC,93,8+C,B:B>EG,D7>++*@F7,@>*@,,8,38F@,>FG+<;FF8<<:=C,@<::8FBC<CCFG<:F<CFFE,<EFG58#3<-@0F;6#;C#FF,?<C783*GC@8EGGGGGGD#D4,F@F?C#CFE==FCCCBB-19F?2@>GFD?0#@$FBFGF7=+GFFC@GGFB5,9F9GGE@,?@,,,CEDFFF,F@,B9,,EGF9E<CEFFGFFGEF@,CC,GGDGCFCGGFGFC,C,,,FEGGGC+C,FGGEEFFCFD;CFCGGGFECFGFAFGGGGGGGGGGFGCCCCC
@DZ 226
TGGGGAATATTGCACAATGGGGGAAACCCTGATGCAGCGACGCCGCGTGGAGGAAGAAGGTCTTCGGATTGTAAACTCCTGTTGTTGAGGAAGATAATGACGGTACTCAACAAGGAAGTGACGGCTAACTACGTGCCAGCAGCCGCGGTAAAACGTAGGTCACAAGCGTTGTCCGGAATTACTGGGTGTAAAGGGAGCGCAAGCGGGAAGACAAGTTGGAAGTGAAATCTATGGGCTCAACCCATAAACTGCTTTCAAAACTGTTTTTCTTGAGTAGTGCAGAGGTAGGCGGAATTCCCGGTGTAGCGGTGGAATGCGTAGATATCGGGAGGAACACCAGTGGCGAAGGCGGCCTACTGGGCACCAACTGACGCTGAGGCTCGAAAGTGTGGGTAGCAAACAGGATTAGATACCCT
+
GGGGGGGGGGFFGGGGGGGGGGDGGGGGGGGGGGGGGGEGGGGGGGGGGGGGGGGGFGGGGGDGGFGCFGGGGFGGFGDGGGGGGGGGGCFGGGGGCA<FFGGGFGGFDGGFFCCGGGGGGGGGGGGGG@GGGGGFGGGGCFGGCGGG?GGGGGGGGGCFGFGFEFFCCECEFFFFGFEGGGGGFG=GGGGGGGDGEE??8CGGFGGCCGGGCGD<C<FFFCFFCCAFGGFFGGGDGGEFBDGGCG;E@EFG4FGFGGGGGFGFGG+FB4FGGGGFFGFGFE9GGGEGGGGFA8EEEEGFFF@+CCGGECF9>GGGEFEGFF=GGDCGGFGGGFEC8FGF>GGFGGGDGGGFGFCGGGGGFGGCGGGGGGGGGGGGGEGF8GGGGGFGF9GGGGGGGGGGGGFGGGGFCGFCCCCC
@DZ 227
TGAGGAATATTGGTCAATGGACGAGAGTCTGAACCAGCCAAGTAGCGTGAAGGATGACTGCCCTATGGGTTGTAAACTTCTTTTATACGGGAATAAAGTGAGGCACGTGTGCCTTTTTGTATGTACCGTATGAATAAGGATCGGCTAACTCCGTGCCAGCAGCCGCGGTAATACGGAGGATCCGAGCGTTATCCGGATTTATTGGGTTTAAAGGGAGCGTAGGCGGACGCTTAAGTCAGTTGTGAAAGTTTGCGGCTCAACCGTAAAACTGCAGTTGATACTGGGTGTCTTGAGTACAGTAGAGGCAGGCGGAATTCGTGGTGTAGCGGTGAAATGCTTAGATATCACGAAGAACTCCGATTGCGAAGGCAGCCTGCTGGACTGTAACTGACGCTGATGCTCGAAAGTGTGGGTATCAAACAGGATTAGATACCCT
+
GGGGGGGGGGGGGGGGGGGGGGGGGGGGGGGGGGGGGGGGGGGGGGGGGGGGGGGGGGGGGGGGGGGGGGGGGGGGGGGGGGGGGGFGGGGGGGGGGGGGFFGGGGGGGGGGGGGGGGGGGGGGGGGGGGGGGGGGFGFEFFGEGGGGGGGGGGGGGGGGGGGGGGGGGGGGGGGGGGGBEGGGGGGGGGE7FFDFFFGGGGGGGGGGGGGDGFGGGGGGGGGGDGGGGGGEGGGGFFGGGGGGGGGGGEGGGGGGFEGGGGGGGGGGGGGGGGGEGFCFCGGGEGF?FGFFD<C,GGE:FGGGGF>GGGGGGGGGEGGGGGGGGGGGGGGGGGGGGGGGGFDGGGGGGGGGGGGGGFGGGGGGGGGGGGGGGGGFDGGGGGGGGGGGGGEGEDGGGGGFFGGGGGGGGGGGGGGGGGGGGGFGGGGGGGGCCCBA
@DZ 105769
TGGGGAATATTGCACAATGGGGGAAACCCTGATGCAGCGACGCCGCGTGAGCGATGAAGTATTTCGGTATGTAAAGCTCTATCAGCAGGGAAGAAAATGACGGTAACTGACTAAGAAGCACCGGCTAAATACGAGCCAGCAGCCGCGGTAATACGTAGGGGGCAAGCGTTATCCGGATTTACTGGGTGTAAAGGGAGCGTAGACGGAGTGGCAAGTCTGATGTGAAAACCCGGGGCTCAACCCGGGGATTGCATTGGAAACTGGCAGGCTAGAGCGCCGGAGGGGTAAGCGGAATTCCAAGTGTAGCGGTGAAATGCGTAGATATTAGGAGGAACACCAGTGGCGAAGGCGGCTGACTGGTCGGCAACTGACGTTGAGGCTCGAAAGCGTGGGGAGCAAACAGGATTAGATACCCT
+
GGFDGGGGGGG<FGGFFGGGG6:CGGGDGGGGG9EGGGCGGGGGGGGGGGGCFFGGGGG<5CEGGFGB,=FFGFGCGGGGCFC?9EA<=FGGGGGCCEGFFE+?=+5C?FGG9C,<F<D,D>+C:+?:303EC$+>FGG;GC>FE>@F'*9<DG:3'*FC+F88;C:C06CC?EFC:<<<91:CCFCC<FGEFFC8<BC1C?<GDE;5:@CEGFG>F=B#,GGGGF<1EE8E8CC>@#<5<C5(8F:C&GGGGD=FFFB8:,B8,E8AE:+:=>38++@+FA,FE+BGF<AFFFAFFA,DGFC:CGGGGGGFGGGGGGGGGFGFC6<=C<,C,EGFGGGGGEGGGGEGGDGFFC,,FEC@+@,C6EFGGGGGF<GGGGFFGGFCGGGGDGFFE,GGF9GGGGGGGGDGEEFC?CCC
@DZ 229
TGAGGAATATTGGTCAATGGACGAGAGTCTGAACCAGCCAAGTAGCGTGAAGGATGACTGCCCTATGGGTTGTAAACTTCTTTTATACGGGAATAAAGTGAGGCACGTGTGCCTTTTTGTATGTACCGTATGAATAAGGATCGGCTAACTCCGTGCCAGCAGCCGCGGTAATACGGAGGATCCGAGCGTTATCCGGATTTATTGGGTTTAAAGGGAGCGTAGGCGGACGCTTAAGTTAGTTGTGAAAGTTTGCGGCTCAACCGTAAAACTGCAGTTGATACTGGGTGTCTTGAGTACAGTAGAGGCAGGCGGAATTCGTGGTGTAGCGGTGAAATGCTTAGATATCACGAAGAACTCCGATTGCGAAGGCAGCCTGCTGGACTGTAACTGACGCTGATGCTCGAAAGTGTGGGTATCAAACAGGATTAGATACCCT
+
GGGGGFGGGGGGGGGGGGGGGGGGGGGGGGGGFFGGFGFGGGGGGGGGGGFGFGFFFGGGGGGEGGGGGGGGFGGGFGGGGGGGGGGFGGGGGGGGGGGGGGGGGFGGGFFFGGGFGGGGG9FDCGDCAFGGGF9CEGGG:AFGGGGGGGGGGGGGFGGGEGGGGGGGBFGGG9FCEG>EGGGGGGFCFGDEFGFFFFFDFGGFFGGFEFEFF@G=ECE5GGE@EC<FFGFFDGFF#::GGFECFGCGGGGFGFGGFFEFFEGDCGDGFFGFGGFFGCFEDFDFFEFFFGGGF<FGEGGF?GFGGGGGGGGGF@GFGFFGGGGGGGFC,,CE6GFF?FFAFACFFGGFGGGDCGGGGGGDGGGGGFGGGGGGFFGFGFGGCGFGGGGF7GGGDFFGCDGGGGGGFGEGGGGGGFGGGGGGGFGGFGGGGGGCCCCC
@DZ 230
TGAGGAATATTGGTCAATGGCCGAGAGGCTGAACCAGCCAAGTCGCGTGAGGGATGAAGGTTCTATGGATCGTAAACCTCTTTTATAAGGGAATAAAGTGCGGGACGTGTCCCGTTTTGTATGTACCTTATGAATAAGGATCGGCTAACTCCGTGCCAGCAGCCGCGGTAATACGGAGGATCCGAGCGTTATCCGGATTTATTGGGTTTAAAGGGTGCGTAGGCGGCCTTTTAAGTCAGCGGTGAAAGTCTGTGGCTCCACCATAGAATTGCCGTTGAAACTGGGGGGCTTGAGTATGGTTGAGGCAGGCGGAATGCGTGGTGTAGCGGTGAAATGCATAGATATCACGCAGAGCCCCGATTGCGAAGGCAGCATGCCAAGCCATGACTGACGCTGAGGCACGAAAGCGTGGGGAGCAAACAGGATTAGATACCCT
+
CFGGFCFGGGGGGGGGGGGGGGGGGGGGGGGGGCGGGEGGGGFGGGGGGGGGG@FGGGGGGGGGGFC,CFD=FGFFFFGFGGGG9F9CEGFCEFGGGGFCEGGDFGGF7FEFGGGGDECDFCGGFGGCF9BFGGCA9B>FFGCFFGGG<1GFDDFGCGFEFFGGC4GDGC=;GFGGGGGEGGGGEECBGGGFGFF>7CFF=7GGGGFFGGGGG=:GC7CEGGGCCC8CCCGFFGGGGFGCGGC;CFFGFEED:D:CCF)F<>CDFA@F<BF:FGFFGAF=@GEG@=:<BGGGDF:<=@,F@FA88GFEF8FFB::@?GGGFDF@@@FEFFFFE<FCBC,9FACEEB,DF?CFFFC7CFE7GCF@FGDFDDEDC,FAC@FFGGFF@AGEFC;FDCGFC8GFCFEC;FCEGFGGGEAGGGGEGEDF99FFFEC<C8C<
@DZ 231
TGAGGAATATTGGTCAATGGACGAGAGTCTGAACCAGCCAAGTAGCGTGAAGGATGACTGCCCTATGGGTTGTAAACTTCTTTTATACGGGAATAAAGTTAGCCACGTGTGGCTTTTTGTATGTACCGTATGAGTAAGGATCGGCTAACTCCGTGCCAGCAGCCGCGGTAATACGGAGGATCCGAGCGTTATCCGGATTTATTGGGTTTAAAGGGAGCGTAGGCGGGTTGTTAAGTCAGTTGTGAAAGTTTGCGGCTCAACCGTAAAATTGCAGTTGATACTGGCGACCTTGAGTGCAACAGAGGTAGGCGGAATTCGTGGTGTAGCGGTGAAATGCTTAGATATCACGAAGAACTCCGATTGCGAAGGCAGCTTACTGGATTGTAACTGACGCTGATGCTCGAAAGTGTGGGTATCAAACAGGATTAGATACCCT
+
EEFFGCFFFGGGGGGGGGFFGGGGGGGGGGGGGGFGFFDFGGGGGGGGGGGGGGGGGGGFGGFFF,CEGGGFGGGGGGGGGGGGGGEGGGFBFG,EGGGGGGCGGGGGFGGGCFFFGGGGGGGGGFDGEGGCGGGGGGGG<?CFGG9FGGFFGFFE<FFGGFGGGGGGEEGGGGGGEFG:5D>CCCCEFDE@F8CEFFGFC?C:FCFF7FFGGEC*EGDEEFECGGGGGGF2FGFFGCFFCC@FGGEDAF7C+CEEB>FD6EGGGGGGGGGGGGGFEECFCFFFGFE?9F8FAGGFGGGGFF:GGGGGGGE9?FGFCD=EGFGFECCGGGGGGGGFBEF9FEF<CFFF9GGGF@7EDGGGGGGGGEGGGFCFCGGGGGGFGGGGFGGGGFCGFEGGEEEGFGGFCFEGGGGGGGGGGGF<FFGGFGGGFEECCCCC
@DZ 232
TGAGGCATATTGGTCAATGGACGAGAGTCTGAACCAGCCAAGTAGCGTGAAGGATGACTGCCCTATGGGTTGTAAACTTCTTTTCTACGGGAATAAAGTTAGCCACGTGTGGCTTTTTGTATGTACCGTATGAGTAAGGATCGGCTAACTCCGTGCCAGCAGCCGCGGTAATACGGAGGATCCGAGCGTTACCCGGATTTATTGGGTTTAAAGGGAGCGTAGGCGGGTGGTTAAGTCAGTGGTGAAAGTTTGCGGTTCAACCGTAAAATTGCAGTTGATACTGGCGACCTTTAGTGCAACAGAGGTAGGCGGAATTCGTGGTGTAGCGGTGAAATGCTTAGATATCACGAAGAACTCCGATTGCGAAGGCAGCTTACTGGATTGTAACTGACGCTGATGCTCGAAAGTGTGGGTATCAAACAGGATTAGATACCCT
+
;EFCE6@FCAF9EFFF<FG,6EFEDGDFFFC9CCDE8EC<EFGC,FCED:FC,@,BCEEFEEFFDFFF<FEG,CC,C,C,,<-C,A,C7CC?FEFCFGGGGGGG,E@9=EDDG@FDFG7EECFGFF?@<+,?B,BFFABEF8F7=DEB8,,:F:E@+8:D8%3?@1FB:E<0@F.<8CFGGFG8>C?@<B'#<,C=(?<CB9FFGGG@7BCFF(G:8'CE<GDEF@C##GCE5;@($5CE)FGGFFGGFCFGCCE,EBFFF=23EFFGFCC:GGFF<@9B:CB:C=A:,:,9,,9AA,EF5A,DFEF7=<?5+<7E@FF?8FGGGFC,AAFFAFE8<<FA,E9F8GFD<,DC,@GEF@CF@CCGGF@GFCGGFGFC,FEFAGGGF@GFFB,FC,E8FGGGEEFC9GCF@@EEFD@AFDE,FGGFGFCCFF<C@CCC
@DZ 233
TGGGGAATATTGGGCAATGGGCGCAAGCCTGACCCAGCAACGCCGCGTGAAGGAAGAAGGCTTTCGGGTTGTAAACTTCTTTTAAGAGGGAAGAGCAGAAGACGGTACCTCTAGAATAAGCCACGGCTAACTACGTGCCAGCAGCCGCGGTAATACGTAGGTGGCAAGCGTTGTCCGGATTTACTGGGTGTAAAGGGCGTGCAGCCGGGTCTGCAAGTCAGATGTGAAATCCATGGGCTCAACCCATGAACTGTATTTGAAACTGTAGATCTTGAGTGTCGGAGGGGCAATCGGAATTCCTAGTGTAGCGGTGAAATGCGTAGATATTAGGAGGAACACCAGTGGCGAAGGCGGATTGCTGGACGATAACTGACGGTGAGGCGCGAAAGTGTGGGGAGCAAACAGGATTAGATACCCT
+
FGGFGFGFGFGFCFGGGGGGGGGGGGGGGGGGGGGGGGGGGGGGGGDGGGGGGGGGGGGGGGGGFGGGGGGFGGFGGGGGGGGFGGFGGGGGGGCFGGFGGGGGGGGGGGGGGF<FGGGGGFFGGGGGGEGGGGGGFGGGFGGGGGGGGGGDG8GGG@GGCFGGGGGGGGGGDFCCE7:FCGGGGGFGGGGGG:CFEGGGCCE>8DGGEFEGFCGGFEFGEFGGFGGGFGGGGFGGFD:=CFFGGGGGGG?FFAFGGGGFGEGFFFGGGFGGGGG:FDDFGFFGFDFCGGFFGCFGGGGGGFGGGFGF7GGFFGFFCDGGGFGEAGGCGGGFFAGGGGGGGGGGGGGGGGGGGGFGFGFFDGGGGGGGGGGGGGGGGGGGEDEFFEFF@7GGGGGGDFFGGGGGGGGFGGFGGCCCCC
@DZ 234
TGGGGAATATTGCACAATGGGGGAAACCCTGATGCAGCAACGCCGCGTGAGTGAAGAAGTATTTCGGTATGTAAAGCTCTATCAGCAGGAAAGAAAATGACGGTACCTGACTAAGAAGCCCGGCTAACTACGTGCCAGCAGCCGCGGTAATACGTAGGGGGCAAGCGTTATCCGGATTTACTGGGTGTAAAGGGAGCGTAGACGGTTTTGCAAGTCTGAAGTGAAAGCCCGGGGCTTAACCCCGGGACTGCTTTGGAAACTGTAGAACTAGAGTGCAGGAGAGGTAAGTGGAATTCCTAGTGTAGCGGTGAAATGCGTAGATATTAGGAGGAACACCAGTGGCGAAGGCGGCTTTCTGGACTGTAACTGACGTTGAGGCTCGAAAGCGTGGGGAGCAAACAGGATTAGATACCCT
+
GGGGGGGGGGGGGGGGGGGFGGGGGGGGGGGGGGGGGGGGGGGGGGGGGGGGGGGGFFGGGGGGGGGGGGGGGGGGGGGGGGGGGGGGGGGGGGGGGGGGGGGGGGGGGGGGGGGGGGGGGGGGEGG5GGGGGGGGGG@GGGGGGGGGGGGGGG4FFGGGGGGGGGEDGGGGGGGGGGGGGGFFGFGGGGGGGGFGFGGGGGGGGGGGGFFGGGFGGGGGGGGGGGGGGGGGGFGGGGGGGGEGGGGFCGFGGGGGGGGGGGFEEGGGGFGGFGFCFGGFEAFGFGGGGGGGDEFGGGGGGGGGGGGGFGFEGFECGGGGGGGGGGGFEFFGGFGFGGGGGGFFECCGGGGGGGGGGGGGGGFAGF>GGGEGGGGGGGGGGGGGDGGGGGGGGGGGGFFFGGGGGGGFDGCCCCC
@DZ 235
TGAGGAATATTGGTCAATGGACGAGAGTCTGAACCAGCCAAGTAGCGTGAAGGATGACTGCCCTATGGGTTGTAAACTTCTTTTATACGGGAATAAAGTGAGGCACGTGTGCCTTTTTGTATGTACCGTATGAATAAGGATCGGCTAACTCCGTGCCAGCAGCCGCGGTAATACGGAGGATCCGAGCGTTATCCGGATTTATTGGGTTTAAAGGGAGCGTAGGCGGACGCTTAAGTCAGTTGTGAAAGTTTGCGGCTCAACCGTAAAATTGCAGTTGATACTGGGTGTCTGGAGTACAGGAGAGGCAGGCGGAATTCGTGGTGTAGCGGTGAAATGCTTAGATATCACGAAGAACTCCGATTGCGAAGGCAGCTTGCTGGACTGTAACTGACGCTGATGCTCGAAAGTGTGGGTATCAAACAGGATTAGATACCCT
+
FGGGGGGGGGGGGGFGGGGCFGGGEGDGGGGGGGGGGFGGEFFGGGGGDGGGCFGGGGGGDGGGCGFF?EFDGGGGGGGFGGGGGF?CFEGGGGGFGGGG,C<FFG7FGG7FCDFCFGCFGFGGGGGDGGGGGGGGFGGGGGA?>GGGGGGGGG8E?F?B>FGGGGEFGCFD9AF-7=@(,@=GGGGGGFG;<FC;<FGFCCGGGEFE,B?EFFG7GEGEGGEEF:@:CG.GGGFFFGFFGGGGFGEDCC:F<<F<F;CFG=E<GGFFCGGGGFC,>EGF@FGGGF:FFE<AAFEFEE>,GGFEB+CCGGGFCF=FCGFDGGGGGF:FGGGCFGGGF9GGGF9@:,:@FGFFGGGCGDGEBEGGGGGF?GGFFF8GFFGGFFCDDGGGGGGGGFGGACB,,GGGFGFGGGGGGGGE@GGFFFGGFEDCCEEBCCCC
@DZ 81935
TGGGGAATATTGCACAATGGGGGAAACCCTGATGCAGCGACGCCGCGTGGAGGAAGAAGGTCTTCGGATTGTAAACTCCTGTTGTTGAGGAAGATAATGACGGTACTCAACAAGGAAGTGACGGCTAACTACGTGCCAGCAGCCGCGGTAAAACGTAGGTCACAAGCGTTGTCCGGAATTACTGGGTGTAAAGGGAGCGCAGGCGGGAAGACAAGTTGGAAGTGAAATCTATGGGCTCAACCCATAAACTGCTTTCAAAACTGTTTTTCTTGAGTAGTGCAGAGGTAGGCGGAATTCCCGGTGTAGCGGTGGAATGCGTAGATATCGGGAGGAACACCAGTGGCGAAGGCGGCCTACTGGGCACCAACTGACGCTGAGGCTCGAAAGTGTGGGTAGCAAACAGGATTAGATACCCT
+
GGFFGGGGGGGGGGGGGGGFFGGGGGGGGGGGGGGGGGGGGGGGGGGGGGGGGEGFGGGCGGGGGGGGGGFFGGGGGFGGGGGGGGGGGGGGGGGGGGGGGDEFGEGGGGGGGGGGGD=EGFGGGGGFGGGGDGCFFGGGGGGGGGGGGDCGGGGGGGGGFGGGFGGGE39FCGGEGGGGGG>GFFFGCGGGGGGGGDCGGDGGGGGF;FFGGGFFFCGGGGGGGGFGGGGGCGEEGGGGGGGGGGGECGFFDFGGGGGGGFGFGGGFFFFGGFFFFGGFGGGFCGGGGGGEGGGGGGGGFGFCGCGGGGGFCB,GGGGGFF>FCGGGGGGGEGGGFGGGFFB7GGGGF@GGFGGGGGGGGFGGGGGGGGGCC,DGGGFF<FGGGGGGDGGGGGGGDFGGGGGGGGGGGGGCCCB-
@DZ 52903
TGGGGAATATTGGGCAATGGGCGCAAGCCTGACCCAGCAACGCCGCGTGAAGGAAGAAGGCTTTCGGGTTGTAAACTTCTTTTGTCGGGGACGAGTAGAAGACGGTACCTGGCGAATAAGCCACGGCTAACTACGTGCCAGCAGCCGCGGTAATACGTAGGTGGCAAGCGTTGTCCGGATTTACTGGGTGTAAAGGGCGTGTAGCCGGGAAGGCAAGTCAGATGTGAAATCCACGGGCTTAACTCGTGAACTGCATTTGAAACTACTTTTCTTGAGTATCGGAGAGGCAATCGGAATTCCTAGTGTAGCGGTGAAATGCGTAGATATTAGGAGGAACACCAGTGGCGAAGGCGGATTGCTGGACGACAACTGACGGTGAGGCGCGAAAGCGTGGGGAGCAAACAGGATTAGATACCCT
+
FEF,@@FEFGFG9FFAEGCFGFCGGGGGGGGGEG<FGFGFGGGGGGG@@FEFEGGGGGGEACFGGGG7FGGGGGGGGGGFGGGFGFCCE77FEFDFGGGGGGGGEGGGFGGFGGGECFFGG8DFFGGGGGGGFGEGGGGGGGGBCF@C>GGGG?CEGCFGGFGFCGFFFEGE<FFGGGGGG=GG>GGGGGGF:BFGDGDC<;8:<EGGG@CF@EG@8AFFF=@CFCFFFGGEFCCGGGGGGGGGG9FFFAGGGFGFGGGDCCF<E@GBDFGFGGGFCF?GGFCDE?C+7B+DDFD?FCGFFGFFEGE7CGGFAC@EGGGGGFGGGGGGGGF<AC?:8FCCGGFEEGGGGGFDGGF@F@GGGGFFC,6EGGGGGGGGGGEGGDFDGFEDGGGGGFEFAFFFGFFFGGGGGGGGFA?CCC
@DZ 67752
TGAGGAATATTGGTCAATGGCCGAGAGTCTGAACCAGCCAAGTAGCGTGAAGGATGACTGCCCTATGTGTTGTAAACTTCTTTTATATGGGAATAAAGTGAGCCACGTGTGGCTTTTTGTATGTACCATACGAATAAGGATCGGCGAAATCCGTGCCAGCAGCCGCGGTAATACGGAGGATACGTGCGTTATCCGGATTTATTGGGTTTAAAGGGAGCGTAGGCGGACTATTAAGTCAGCTGTGAAAGTTTGCGGCCCAACCGTAAAATTGCAGTTGATACTGGTCGTCTGGAGTGCAGGAGAGGTAGGCGTAATTCGTGGTGTAGCGGTGAAATGCTTAGATATCACGAAGAACTCCGATTGCGAAGGCAGCTTACTGGACTGTAACTGACGCTGATGCTCGAAAGTGTGGGTATCAAACAGGAGTAGATACCCT
+
,CCFFEFAFGG<FF,C;C@F,;6@@@FF,CFF98,EE@FD,C,CF9FEEF@<@FGEFFFFGAD,@A6,6ECEE<6CEDEFG9EFDFAA9?CC8FG,FFFDC,4,=,=DFFGGFF?<FF@FGF9CADAC,,:E@C8<,?,,:EF4@:F++3=<FFG++C=B<,,38@+3@3FDFCFGE***4,:1#>>@<CF<#F#+BE?@F<CF5D+C7?<FFDGCE:6E<F?C<@D;F<C9A9,<@C8</,,72@1533>+5<33++B>++3,,,BF,FFC<GFF5,5,8F:=FBEFA:,F@B,A,?4,GFA<44,=:=<,7B++@C,4BC@++EEFAFE6F<B=C<,4C,C,,,,6EDFE68+B6@@BCBB9<E<ACFFCCFGGECC,FGDFGFE7@@B@<C,CC+CFF@FFAE@@@-C<C,C,<GF<GGFF<;C<E;@6CC<9
@DZ 239
TGGGGAATCTTGCGCAATGGGGGGAACCCTGACGCAGCGACGCCGCGTGCGGGACGGAGGCCTTCGGGTCGTAAACCGCTTTCAGCAGGGAAGAGTCAAGACTGTACCTGCAGAAGAAGCCCCGGCTAACTACGTGCCAGCAGCCGCGGTAATTCGTAGGGGGCGAGCGTTATCCGGATTCATTGGGCGTAAAGCGCGCGTAGGCGGCCCGGCAGGCGGGGGGTCGAAGCGGGGGGCTCAACCCCCCGAAGCCCCCGGATCCTCGGCGGCTTGGGTCCGGTAGGGGAGGGTGGAACGCCCGGTGTAGCGGTGGAATGCGCAGATATCGAGAAGAACGCCAATGGCGAAGGCAGGTCTCTGGGCCGTTACTGACGCTGAGGCGCGAAAGCGTGGGGGGCGAACAGGATTATATACCCT
+
GGGGGGGDGGGFCFFGEFGF8@E7FGF?FFGG@FFF:CCFEGDGGGGG7BC:F:FGDG@ECGGGGGDE>:F:<,CFGCGG<FGF9CCCCF+C:A:FC:,>9FFCCEFGC98,:@@+A?CG6CCEC5:5,<99E8C,A>C@8?8CF5CECC889+28CFCE*:8?C>EC>EGEGG9>5**2<CCCGC>@>>CECF8=%;6?EGE:<C>>CEG//2::E#C>?:;:?:8*C5C8?58CE-C??EEDCC?EC<C<FF:G::@#:<:5#10FF<F>@*@>+.9/0<FD>+>:8>9=B+@8+:>:DA,>+=4+8E9EA8+++F?,@F+DFE:C9GGFECB8,,,,,FFB:,9,=8EA@E8GFE,GGF:B,CCC,,,,@8FFEGFB7GF?8B,E7EEGFC8,@,F<<C,=,,,<,,C,AA88@
@DZ 240
TGGGGAATATTGCACAATGGGGGAAACCCTGATGCAGCGACGCCGCGTGGAGGAAGAAGGTCTTCGGATTGTAAACTCCTGTTGTTGAGGAAGATAATGACGGTACTCAACAAGGAAGTGACGGCTAACTACGTGCCAGCAGCCGCGGTAAAACGTAGGTCACAAGCGTTGTCCGGAATTACTGGGTGTAAAGGGAGCGCAGGCGGGAAGACAAGTTGGAAGTGAAATCCATGGGCTCAACCCATGAACTGCTTTCAAAACTGTTTTTCTTGAGTAGTGCAGAGGTAGGCGGAATTCCCGGTGTAGCGGTGGAATGCGTAGATATCGGGAGGAACACCAGTGGCGAAGGCGGCCTACTGGGCACCAACTGACGCTGAGGCTCGAAAGTGTGGGTAGCAAACAGGATTAGATACCCT
+
GCG<@:@EEGFGFGGE@E<EFEEGEGGFGFFGEFFCFFDEGGGGEGGGGGGFGEFGGGFF=EFCFGCFG:EFGAECGEFFCFGFFGGGFCCG8?FCCEGG9B+B+FFGCEFDCF8F8AB?FFC@6><EFCDGGG@GCFGGF96CC7>F<8>FC1C:0BFFGGGGF@,2=44<CFFF#=C9CFGF<?4ECC?7EBC58?/::CEEG;E>ED>;CFFEFG4<BA>GGFE8::<>FG>@GCCFC?A9CADFFGG?CCFC=C<F<EE+C9F>GGGGFFD<DDFDEGFFB+?:B<?8<=CF=8+,GGFDCC@FEFF<=EFC<<AFFGGGGGGFECEGEGFEGFGF@GGGGGGGGCGF9GGGGFFE<8F,,<FEC@@EDAGGGGGGFCBFCFF@;GGGFDEFGGGGGGGGGGGGFAFCCCCC
@DZ 96762
TGGGGAATATTGGTCAATGGACGAGAGTCTGAACCAGCCAAGTAGCGTGAAGGATGACTGCCCTATGGGTTGTAAACTTCTTTTATACGGGAATAAAGTGAGGCACGTGTGCCTTTTTGTATGTACCGTATGAATAAGGATCGGCTAACTCCGTGCCAGCAGCCGCGGTAATACGGAGGATCCGAGCGTTATCCGGATTTATGGGGTTTAAAGGGAGCGTAGGCGGACGCTTAAGTCAGTTGTGAAAGTTTGCGGCTCAACCGTAAAATTGCAGTTGATACTGGGTATATTGAGTAAAGTAGAGGAAGGTGGAATTCGTGGTGTAGCGGTGAAATGCTGAGATATCACGAAGAGCTCCGATTGCGAAGGCAGCTTGCTGGACTGTAACTGACGCTGATGCTCGAAAGTGTGGGTATCAAACAGGATTAGATACCCT
+
<FCFG:FF@FEGGGGGGGGFGCCEEFCEEFFGGGGGCECC@FGC<FGGGECFGCDF@GFAGGEFGGGGFGGF=F9EEFFFGCFEDFCEEDGDGGD<CFGGFDFGDFGGC8BFGE9BCCFGGGGG<,C:DDFGE,BFE,AFFGCGGGCGGCFGFFEFGGGGFFG8FGFG?8@,#3><CF:FF:GG@@EEFGFGGGGGGGGGCE#<EGGGGGF>FDGFGCFEEG>:E3G8=E>EDFFFGF:@C?:=9F@F@CGGF;GCEECGGF5FGGECFGGGFGFFBFGGGFD?F:,,,,5EFFEE,C,<?5,B45F<:,,AB,7+,,B,F9B@GE@E5CFE<,A,E?,=B9EF8@FDC9EEB+:7CFECCGEFFCFE<C<D<;;,6C,AEGFC<F@B,-B7<CFF<:C6,:F@,FF7FFEC,@C,<<FEFGFCFFECC,CCCC9C
@DZ 68964
TGGGGAATATTGCACAATGGGGGAAACCCTGATGCAGCAACGCCGCGTGAGTGAAGAAGTATTTCGGTATGTAAAGCTCTATCAGCAGGGAAGATAATGACGGTACCTGACTAAGAAGCTCCGGCTAAATACGTGCCAGCAGCCGCGGTAATACGTATGGAGCAAGCGTTATCCGGATTGACTGGGTGTAAAGGGTGCGTAGGTGGCAGTGCAAGTCAGATGTGAAAGGCCGGGGCTCAACCCCGGAGCTGCATTTGAAACTGCATAGCTAGAGTACAGGAGAGGCAGGCGGAATTCCTAGTGTAGCGGTGAAATGCGTAGATATTAGGAGGAACACCAGTGGCGAAGGCGGCCTGCTGGACTGTTACTGACACTGAGGCACGAAAGCGTGGGGAGCAAACAGGATTAGATACTCT
+
FCGFGEGEFCGFGGGGGGFFGGGGGGGGG?GFGGGGGGGGFGGGGGGFEFGGFFGGFGFEACGG9DFFFGGGGGGGGGGGGGGGGGGGGGDGGGFFGGGGGGC=F7FFGGGC9FGGFG,=FFCCF=FGGFGGG@FG#=FG>GCFEG<FFGGCBA>@C7@C<<:<>>DGF.>FFGEGG::<FCBFCFCC=GGGGGEGEFE,CFGGGFEFE2?CFGGGECEGFGGEGGFF5CFGGGGFC@CGG8CEFG,=>6*CGFFFEE?CFGGFDGFE=FFFECFFAFGGGGCCEF:EGFFGGF<GFEE<FCF@8+CEGGFE7CGDEFGCF?9CEF8GFFFDCFFAGGGECC,FF7GGGGFCD@C,FGGGFFGCGFCCEC,E@GGFCGCFCGGGGGGGCFGGGGGGGFCF<FGGF<9GDFE86-CC
@DZ 243
TGGGGAATATTGCACAATGGGGGAAACCATGATGCAGCGCCGCCGCGTGGAGGAAGACGGTCTTCGGATTGTAAGCTCCTGTTGTTGAGGAAGATAATGACGATACTCAACAAGGAAGTGACGGCTAACTACGTGCAAGCAGCCGCGGTAAAACGTAGGTCCCAAGCGTTGTCCGGAATTACTGGGTGGAAAGGGCGCGCAGGCGGGAAGACAAGGTGGAAGTGCAATACATGGGCTCAACCCATGAACTGCTTTCAAAACTGTTGTGCTTGAGTAGGGCAGAGGTAGGCGGAATTCCCGGTGTAGCGGTTGAATGCGTAGATATCGGGAGGAACACCAGTGGCGAAGGCGGCCTACTGGGCACCAACTGACGCTGAGGCTCGAAAGTGTGGGTAGCAAACAGGATTAGATACCCT
+
CCEFEEFGEFCEEAF<C@,,@C@C:@EFCFFFDEEF<8@++@:6F@==FFDC7=FFG<B:FE+CEEFDBC8EEB?,?,==FFFCEB?FFG<,?8,C5<E?<+++?+<<<<FFCF8<,,BFD=F7CBFFD83>3><B<>3>>,8<FCFC**>>CGGFE<<337,7CC@0<C,33,=EC7FG9C:FB:#C0B=<:<:#//&:G:2:3>E,;9>1:C>=2;,GDCF=,A@5,A@FCACF<F<8:,7FF@=3>,C>3,+B3:,8B,F@>,A@FF9EFFAD8,3,,DE?F:8?4=?EDF:C+DFE<5@+4@CC9,,C=C7C4<,,,CC==6:9<C<C6C,@EGFFB6@F9CBEECED<CGGFC@C,<FE9C<@7DGGGGGGDFC@?FEC6,@7GFFC6CF<C<FGGFEEB,FGGFFCCCCC
@DZ 244
TGAGGAATATTGGTCAATGGACGAGAGTCTGAACCAGCCAAGTAGCGTGAAGGATGGCTGCCCTATGGGTTGTAAACTTCTTTTATACGGGAATAAAGTGAGGCACGTGTGCCTTTTTGTATGTACCGTATGAATAAGGATCGGCTAACTCCGTGCCAGCAGCCGCGGTAATACGGAGGATCCGAGCGTTATCCGGATTTATTGGGTTTAAAGGGAGCGTAGGCGGACGCTTAAGTCAGTTGTGAAAGTTTGCGGCTCAACCGTAAAATTGCAGTTGATACTGGGTGTCTTGAGTACAGTAGAGGCAGGCGGAATTCGTGGTGTAGCGGTGAAATGCTTAGATATCACGAAGAACTCCGATTGTGAAGGCAGCTTGCTGGACTGTAACTGACGCTGATGCTCGAAAGTGTGGGTATCAAACAGGATTAGATACCCT
+
EGGGGGGGGGGGGGGGGGGGGGDG@FGFGGGGGGGGGGFGGGGGGGGGG@DFGGG8FDCFGDFC@FGD@ECFGGGFFGGGGGGFCGGGGGGGG?CFFGF<CE,BBE:E,FGADCFFGGEEF<FFGGGGFGG8FEFGFGGF=GEGGGEGFGGFGGGGCFFGG8FFGDEGGDEFGGFG>FEFDFGEEGGDFGGFGFGGA:FCCGGGGFGFFCGGGGGGGDEEEFCEECC3:C:E@EFC@AC9CCCFGCFGGFGGGBC,F>FGGGGGGFF59FFFGFG@=9>CA-FFF8FCCFGGGGGGGGGGGGGGCFGGGFGGGGGF,C<F8DGGGGGGGGGGFEGGGGDFEFEGGGGGGGGFGGDDGGGGGGGGGGGFGGGFGGGGGGF<FFFGDGGDGGGGGGGGFGGGGGGGGEGGGGF8GFGGCFFGFGGGGFGFGGGCCCCC
@DZ 245
TGAGGAATATTGGTCAATGGGCGATGGCCTGAACCAGCCAAGTAGCGTGAAGGATGACTGCCCTATGGGTTGTAAACTTCTTTTATAAAGGAATAAAGTCGGGTATGCATACCCGTTTGCATGTACTTTATGAATAAGGATCGGCTAACTCCGTGCCAGCAGCCGCGGTAATACGGAGGATCCGAGCGTTATCCGGATTTATTGGGTTTAAAGGGAGCGTAGATGGATGTTTAAGTCAGTTGTGAAAGTTTGCGGCTCAACCGTAAAATTGCAGTCGATACTGGATGTCTTGAGTGCAGTTGAGGCAGGCGGAATTCGTGGTGTAGCGGTGAAATGCTTAGATATCACGAAGAACTCCGATTGCGAAGGCAGCCTGCTAAGCTGCAACTGACATTGAGGCTCGAAAGTGTGGGTATCAAACAGGATTAGATACCCT
+
GGGGGFGGGGGGGGGGGGGGGGGGGGGGGGGGGGGGGGGGFGGFFGGGGGGGGGGGFGGGGGGGGGGGG@GGGGGGGGGGGGGGGGGGGGGGGGG<FGGGGGGGGGGGGGGGFGGGGCGGGGGGGGGGGGGGFGGGGGGGFECFGGGGDFFGDFFGGGGGGDFDC=G=GEGGFFGEGGGDGGGGGGDFGGG0GGGGDGGGG:GGGGGGGGGGGGGGGCGGGGGGGG>FGGGFGFGGGFFGGFGGGGGDEGFGGGGGGFGGGGGGGGGGGGGGGGG?GEGGFFGFFEFE9GGGGGGGFGE?GGGFF?GGGGGFF<@GFFGGGGGGGGGGGGGGGGGGGGGGGEFGFFFFGGGGGFFB7GGGGGGFGGGGGGGF?E9GGCF<GGGGFGGGGGGFE?GGFGEDFFFGGGGGGGGGGGE,GGGGGGGGGGGGFGGCCCCC
@DZ 62211
TGGGGAATATTGCACAATGGGCGAAAGCCTGATGCAGCGACGCCGCGTGAGCGAAGAAGTATTTCGGTATGTAAAGCTCTATCAGCAGGGAAGATAATGACGGTACCTGACTAAGAAGCACCGGCTAAATACGTGCCAGCAGCCGCGGTAATACGTATGGTGCAAGCGTTATCCGGATTTACTGGGTGTAAAGGGAGCGCAGGCGGTGCGGCAAGTCTGATGTGGAAGCCCGGGGCTCAACCCCGGTACTGCATTGGAAACTGTCGTACTAGAGTGTCGGAGGGGTAAGCGGAATTCCTAGTGTAGCGGTGAAATGCGTAGATATTAGGAGGAACACCAGTGGCGAAGGCGGCTTACTGGACGATAACTGACGCTGAGGCTCGAAAGCGTGGGGAGCAAACAGGATTAGATACCCT
+
EFGGGGGGGGGGGGGGGEGGGGGGGGGGGGGFFEFFFGGGGGGGCDEECGGGGGGGGGGGGGGFGGGGGGGGGGGGGGGGGGGGGGGGGGGGGGGGGGGGGGGGGGGGGGGGGGGGGGGGGGGGGGGGGGGGGGGGFGEFGDFGGGGGGGGGGGGFFGGGGGEC?FG:FGG=GFGGDGGGEFFGGGCFGFFGGGGGGEFGGGGGGGEF@EGGD9DFF@FFEFFGGGEGGFCGGDGGGFFGGGGGGGFGGGFGFGGGGGGGGGGGGGGFCGDFGGGGFGEGGGGGGGGGGGACA?9GGEGCGGGGGGGFDGGFCBEC?GFGFFDFFGGGGFFFB<GGGGFGGGGGGGGGGGGFCGFGGGGGGGGGGGGGGGGGGGGGFGGGFGGFGGGGGGGGGFFGGGGEEF@FDEGGGGFCCCA-
@DZ 247
TGGGGAATATTGCACAATGGAGGAAACTCTGATGCAGCGACGCCGCGTGAAGGATGAAGTATTTCGGTATGTAAACTTCTATCAGCAGGGAAGAAAATGACGGTACCTGACTAAGAAGCACCGGCTAAATACGTGCCAGCAGCCGCGGTAATACGTATGGTGCAAGCGTTATCCGGATTTACTGGGTGTAAAGGGAGCGTAGACGGAGTGGCAAGTCTGATGTGAAAACCCGGGGCTCAACCCCGGGACTGCATTGGAAACTGTCAATCTAGAGTACCAGAGAGGTAAGCGGAATTCCTAGTGTAGCGGTGAAATGCGTAGATATTAGGAGGAACACCAGTGGCGAAGGCGGCTTACTGGACGGTAACTGACGTTGAGGCTCGAAAGCGTGGGGAGCAAACAGGATTAGATACCCT
+
FGCEGFGFFFGGGGGGGCFGGFEGFFCAFFGGFGGGFCFGGGGCFGEGCGFGGG,BEGFGCDEGGGEGFGDFGGGGFFFGCEG<FCFFFGGG@FGFGGFGGGGGGGGG9FFFCFGAFGGGCGG>::CEAFFGFFFFGGGGCBF@F@GFFEEG:GGGGGGGGGDAF=>>FGGGGGG=DGGG9FCFGGGGGCFFGG@@CFFCGEEGGGFF:>C9CGGFGGGEFFEG=GG7EGGFEGGFFGEGGFEGFDEFFEFGFGGGFFGCB<E=?FEEBB7+2CFFFBFGFGEDGF=CGGGFEFFA,C,BFFF7CDFECFFE7EEGGGGFGEGGFE=CEFEFBCF9CFDGFDCGFF7EECEFFEAF<@7C@CGFGGFEGGGGGFE?FEEFC8,<7:@CGGGGCEEC,@FEGFEE@,<9EF<6BCB<
@DZ 80816
TGAGGAATATTGGTCAATGGACGAGAGTCTGAACCAGCCAAGTAGCGTGAAGGATGACTGCCCTATGGGTTGTAAACTTCTTTTATATGGGAATAAAGTGAGCCACGTGTGGCTTTTTGTATGTACCATACGAATAAGGATCGGCTAACTCCGTGCCAGCAGCCGCGGTAATACGGAGGATCCGAGCGTTATCCGGATTTATTGGGTTTAAAGGGAGCGTAGGCGGACTATTAAGTCAGCTGTGAAAGTTTGCGGCTCAACCGTAAAATTGCAGTTGATACTGGTCGTCTTGAGTGCAGTAGAGGTAGGCGGAATTCGTGGTGTAGCGGTGAAATGCTTAGATATCACGAAGAACTCCGATTGCGAAGGCAGCTTACTGGACTGTAACTGACGCTGATGCTCGAAAGTGCGGGTATCAAACAGGATTAGATACCCT
+
E<EEDFECFFFGGGFDFGCGGEFFGGGFFGEFGGCFGFFGGGGGGGGGGGGGGFFGFFFGFGGDGGFGGGGGGGGGGGGGGFEEGFGGGGGGGGGGGGGGGGFFGCGEGFGGCEGGGGGDFGGE?FFGGGFGGGGG,FGGEFE<FFEDFGGFGDGGCGGF8FGBC>>CFGGGG>CFEGDFCCC8=EEDGDGGCFEECGGFCCFGCFC:FFDFEFGFGGFGGEECFCFEF@FGGGGGGGFFGGGFCBCCGGFEFGGGEFGGGDF?FCGGDGGFFGGFC<GGGGEEGGFFCGGGFGGFGFGGFFCGFGGGGFEC9?C@7GGGGGGGEFECFFGFC,ECF9GGGGGGFFFGFGGGGGGFDGFGEGCCFFF@GGGCGGFGFFFFFFFGFAGGGGGGGGGGGGGFDDFEAF::GGGFFGGGGGGGGGGEC,FFGGGCBCCC
@DZ 67508
TGAGGAATATTGGTCAATGGACGAGAGTCTGAACCAGCCAAGTAGCGTGAAGGATGACTGCCCTATGGGTTGTAAACTTCTTTTGTACGGGAATAAAGTGAGGCACGTGTGCCTTTTTGTATGTACCGTATGAATAAGGATCGGCTAACCCCGTGCCAGCAGCCGCGGTAATACGGAGGATCCGAGCGTTATCCGGATTTATTGGGTTTAAAGGGAGCGTAGGTGGATGGTTAAGTCAGTTGTGAAAGTTTGCGGCTCAACCGTAAAATTGCAGCTGAAACTGGCAGTCTTGAGTACAGTAGAGGTGGGCGGAATTCGTGGTGTAGCGGTGAAATGCTTAGATATCACGAAGAACTCCGATTGCGAAGGCAGCTCACTAGACTGCAACTGACACTGATGCTCGAAAGTGTGGGTATCAAACAGGATTAGATACCCT
+
FGGGGGFGFGGGGGGGGGGGGGGGGEGFFGGGGGGG8FFFFFGGGGGGGGGGFGDFGGGGGGGCFGGGCEGGGGGGGGGGGGGGFFGAFGGGGGGFEFGGGGGGGGGGF<DGGGGGGG7=EF9BFFGDGGGFAFGGFCGG>GGDEGGGGG*D@?8EFGDG>GGGGGGECGGGGGGGEDGGFGGGGGDGGGG=FFFFFGGGGFFGGFDFFGFGGFGGGGGGGGGGGFCF#FFCGGEDGFGEGGGDGFFGCCGGFFEGEGGGGGGGFCFGGGGFGFE76CGGGGGGGGGFGGGF=AF<9GCFAFEEGGFECCGFF?GFEFFGGFGGGGGDFF9F9GGGGGGFE9FGFCFCGFF@FGEGGF@CEEGFGFCGF8GGGGGFFDGGFFFGFGGGGFDF@GGGFFB,,GGGFF7GGEGGGFFGGGGFGGGGFGEECFFA@@CC
@DZ 80359
TGGGGAATATTGCACAATGGGGGAAACCCTGATGCAGCAACGCCGCGTGAGTGAAGAAGTATTTCGGTATGTAAAGCTCTATCAGCAGGAAAGAAAATGACGGTACCTGACTAAGAAGCCCCGGCTAACTACGTGCCGGCAGCCGCGGTAATACGTAGGGGGCAAGCGTTATCCGGATTTACTGGGTGTAAAGGGAGCGTAGACGGCAAGGCAAGTCTGATGTGAAAACCCAGGGCTTAACCCTGGGACTGCATTGGAAACTGTCTGGCTCGAGTGCCGGAGAGGCAAGCGGAATTCTTAGTGTAGCGGTGAAATGCGTAGATATTAGGAAGAACACCAGTGGCGAAGGCGGCTTACTGGACGGTAACTGACGTTGAGGCTCGAAAGCGTGGGGAGCAAACAGGATTAGATACCCT
+
FGCFGGGGGGGGGGGGGGGGGGGGGGGFGGGGGGGGGGFGGGGGGGGGGGGGGGGGGGGGGGGGGGGCFGGGGGGFGGGGGGGFGGGGGDGGGGGGGGCGGEGGGGGGFGGGGGGGGGGGGGGGGGDGGGGGG6@FGGGGEEGGGGGGGGGGGGGCEGGGGGDGGGGGGGGGGGGGDCEFGG>GFGGEGEG?GFGFGFDGGGEGGEDAFFFFCCGGGGGGGGGFGGGDEGGGGGFF=CFGGGGEFAF:,GGGGGGGGGEGGFF?GGGFGFFGGGFFF<GGGGGFE+GGGGGFGFCGF=8GGGGGGGGGGGGFFCFC,GFFGGFFFFFGGFGGEFGGGGGGGEGGGGDGGGGGGGGGGGGGGGFGGGGGGGFGGGGGGGGGGEGGGGGGGGGGGGGGGGGFGGGGGGAEGFFCCCCC
@DZ 90854
TGAGGAATATTGGTCAATGGACGAGAGTCTGAACCAGCCAAGTAGCGTGAAGGATGACTGCCCTATGGGTTGTAAACTTCTTTTATACGGGAATAAAGTGAGGCACGTGTGCCTTTTTGTATGTACCGTATGAATAAGGATCGGCTAACTCCGTGCCAGCAGCCGCGGTAATACGGAGGATCCGAGCGTTATCCGGATTTATTGGGTTTAAAGGGAGCGTAGGCGGACGCTTAAGTCAGTTGTGAAGGTTTGCGTCTCAACCGTAAAATTGCAGTTGATACTGTGTGTCTTGAGTACAGTAGAGGCAGGCGGAATTCGTTGTGTAGCGGTGAAATGCTTAGCTATCACGAAGAACTCCGATTGCGAAGGCAGCTTGCTGGACTGTAACTGACGCTGATGCTCGAAAGTGTGGGTATCAAACAGGATTAGATACCCT
+
6CFE<<EFGGDFEEEEGFAEGGGG7F@C9@@FFGCEFG<<FEGF@FGGGGGGCFGGEEEEC,F,F8CC@@@:FFG<9E<DGDEGDFGGF@E7FEFDAE,<?E<C@E@8FEG9<,B?FCFFG9@FAAFGFC=FF5,BEBFCCFF+8AF,;4<:B>@D7=E9FFGCFD>E+<CFC66FGGGECECDF>F<:;>CC=C=:?=,@CF=,<2FC19<<9FB8@=DFFE@:@:F9F72CDFCD@FGF@8$=C+CEF>+>3,=,3:8GGFAB,,?<@54,8A8,EC,<@+,,>AFEB<F8FAF<EAA,9,<::++7FA?=?:F=,9,=F:>++B:<FC,,<FEEA@@,,CGFD@DC6,ACF@EEFC,B:GF9FFEEAFCC,CECEGCCDEEF<@BB-BGGFF;,6,F@C5;,,CEGGGFFCCFGFFEC<FF9GEGFCDAABA6
@DZ 80887
TGAGGAATATCGGTCAATGGACGAGAGTCTGAACCAGCCAAGTAGCGTGAAGGATGACTGCCCTATGGGTTGTAAACTTCTTTTATATGGGAATAAAGTATTCCACGTGTGGGATTTTGTATGTACCATATGAATAAGGATCGGCTAACTCCGTGCCAGCAGCCGCGGTAATACGGAGGATCCGAGCGTTATCCGGATTTATTGGGTTTAAAGGGAGCGTAGGTGGATTGTTAAGTCAGTTGTGAAAGTTTGCGGCTCAACCGTAAAATTGCAGTTGAAACTGGCAGTCTTGAGTACAGTAGAGGTGGGCGGAATCCGTGGTGTAGCGGTGAAATGCTTAGATATCACGAAGAACTCCGATTGCGAAGGCAGCTCACTAGACTGCAACTGACACTGATGCTCGAAAGTGTGGGTATCAAACAGGATTAGATACCCT
+
CGGGGFGGGGGGDFGGCGF@FGGGGGGGGGGGGGGGGGGGGGGG9EGGGGGGFF?FFFFGGDGGGGGGGGGGGGGGGGGGGGGGGGGGDFCEGGGGGGGGGFGGEG@<<FGGGGGGGGFGGFGFFCFCFEFCGGGGGGGGGCGEE?FFGGGGGFGFFFFDDGGGGGGGG;FFCFGGCEFGGGDEFGGGGGFFFFGGFGFGCFGGFBBCF:CFGGGGDDFCGGGFFGFGFGGGGFGAGCCEGGGGFGGGGGGGGFD=CDGFECEDGGGFFFGFGGF<GGEGGGGGGFFFEFGGGGGFGGGFGFF@FC7:F@GFFC+CED<BFGGGEECECGGGFFCCFEFFGFGFGCGGGGGFFC@7GGFF@EEFC,DGGGFE@FAGGGFEEGGFCFFFGFGEFGGGGF@<FGGF@B@GGGGGGGGGGGGGGGGGGGGGFFFC8CCC
@DZ 81373
TGAGGAATATTGGTCAATGGGCGCAGGCCTGAACCAGCCAAGTAGCGTGAAGGATGACTGCCCTATGGGTTGTAAACTTCTTTTATATGGGAATAAAGTTTTCCACGTGTGGAATTTTGTATGTACCATATGAATAAGGATCGGCTAACTCCGTGCCAGCAGCCGCGGTAATACGTAGGGGGCAAGCGTTATCCGGAGTTACTGGGTGTAAAGGGAGCGTAGACGGCGAGGCAAGTCTGATGTGAAAGCCCGGGGCTCAACCCCGTGACTGCATTGGAAACTGTTTTGCTTGAGTGCCGGAGAGGTAAGCGGAATTCCTAGTGTAGCGGTGAAATGCGTAGATATTAGGAGGAACACCAGTGGCGAAGGCGGCTTACTGGACGGCAACTGACGTTGAGGCTCGAAAGCGTGGGGAGCAAACAGGATTAGATACCCT
+
@FFEFFCFCFGGGFEGGEFFGGEGF7@FFGFGGFGGGGFFFFGGGGGGDCFFFGFFGGDC8E@EGCFGGGDFFGGGEGGF9CFGFGG99F@EFGFFFG<FF99?EGG+B<<=F<FFFEGGGGCFGG9EFFFGEFFGCGGG9BBCFGGCA?EGE:BF+,,8==BCFC>8@FC=FBC09<CGDEE>CEFCF:<FFC:C<#FFF1?FGGCG<C<FF<;*CFBC8/:47GFCFF8<@:F<<>A9'#BAF?F6E7<:D8CF@:EGGE>5<C8D<F>EGDFEEB<<A=F=CFB=:,8DCFC7=GGE@GGGF:GDFFA,EEFF8E<FFEFF@:F9E,FDEGF:FCFDGE<9DDFFC,FFEGGFGFGF7F7CEF:CGGGFCGFFDEGFB@;,,<FGFD@;GGFFGEGGGGGCC::GGGGGGGEAGGFEGFDGGGGDGGFCCCCC
@DZ 254
TGGGGAATATTGCACAATGGGGGAAACCCTGATGCAGCGACGCCGCGTGAGCGAAGAAGTATTTCGGTATGTAAAGCTCTATCAGCAGGGAAGAAGAAATGACGGTACCTGACTAAGAAGCACCGGCTAACTACGTGCCAGCAGCCGCGGTAATACGTATGGTGCAAGCGTTATACGGATTTACTGGGTGTAAAGGGAGCGCAGGCGGAAGGCTAGGTCTGATGTGAAAGCCCGGGGCTCAACCCCGGTACTGCATTGGAAACTGGTCATCTAGAGTGTCGGAGGGGTAAGTGGAATTCCTAGTGTAGCGGTGAAATGCGTAGATATTAGGAGGAACACCAGTGGCGAAGGCGGCTTACTGGACGATAACTGACGCTGAGGCTGGAAAGCGTGGGGAGCAAACAGGATTAGATACCCT
+
CECFCEGGGGGGGGGGFFGGGDGCEGGFEFG@FGGFFAFFFEFGGGGGCG7,@+:FFGFG<9<BBFGG,F=BDEGGGGGDGFE<EAEC@E7E@EEFGFGGC<ECFG@EGDGF,FC5<<FGGFGGGCG78@3@FGGGGGGG8FFGGGCFG*>:>@FEGC9<7:FDFACCCF:CF<#C<A72CFGC:CF7CA<FGGFEBBFGCGEGD8EECBC8FF8EFF>>GGGCCGF:@<8CEGEG<C8GFCEFCGGGGCF9DF?<C5FG?FFAB>CEFFGFGFFFF@9C5C7FEBFFGFGGGGDFEBAE8EFE:C777FFFB,,C@EGFGGGCGFC9F@AF@<FGDE@@EB,:F<ABC7GFGFFFFEF@:@DDE,FGGFGFBCEF@AF9,E<,CFEFC@F<FFFE@F<EFCC,@C,<C,FFC,CCC<
@DZ 108409
TGGGGAATATTGCACAATGGGCGAAAGCCTGATGCAGCGACGCCGCGTGAGGGATGGAGGCCTTCGGGTTGTAAAACTCTTTCGCTCATGGTCAAGACGCGACTTTGGGTTGTGGTGAGGGTAGTGGGTAAAGAAGCGCCGGCTAACTACGTGCCAGCAGCCGCGGTAATACGTAGGGCGCGAGCGTCGTCCGGAATTATTGGGCGTAAAGGGATTGTAGGCGGTTGGTCGCGTCTGCCGTGAAATCCTCTGGCTTAACTGGGGGCGGGCGGTGGGTACGGGCTGACTTGAGTGCGGAAGGGGACACTGGAACTCCTTGTGTAGCGGTGGAATGCGCAGATATCAGGAAGAACACCTGTGGCGAAGGCGAGTCCCTGGACCGTTACTGACACTGAGGAGCGAAAGCGTGGGGAGCGAACAGGATTAGATACCCT
+
E,CFGGG@<<F<CFFGGGGGCFGEGDF,E<FGFFFFGFGGGGGGGGGGGEGFGGGGFFGG74EA@FF:E+@FFGG-EFFGF<5BFFFEA?=B??FE98?>C++8+5C<CC>C8+>FF,@CFG8F,@FFFGF,F9F<CF7*:FB*=FGGC<C<=F7FE7:FCF7<<5FFEFG,<CF7*:FGC*/?>EC*:?CEGG5*AC,302<C5?E8CCFDG#@*85CCC</CE=:?+1:0>?:6FD7GC?,#61%CF4FFCF:F@87,>C>7CGF#GGDDFG@*3<<7FE8-D<CGFF>F=4?6A=BFB?9<,5CFA<EDF?A,B,F5F>CDFEEB?,?,7EECFGFE?FC,,ECEDBBFF<FE,@:ECGGGF@6,C,9,B,89FB,C7F<AGGGGFF,FEECFE@FCF@ECCF@GGGGGGGFFGGGDGFE9FCFFCCCCCC
@DZ 103536
TGGGGAATCTTGCGCAATGGGGGGAACCCTGACGCAGCGACGCCGCGTGCGGGACGGAGGCCTTCGGGTCGTAAACCGCTTTCAGCAGGGAAGAGTCAAGACTGTACCTGCAGAAGAAGCCCCGGCTAACTACGTGCCAGCAGCCGCGGTAATACGTAGGGGGCGAGCGTTATCCGGATTCATTGGGCGTAAAGCGCGCGTAGGCGGCCCGGCAGGCCGGGGGTCGAAGCGGGGGGCTCAACCCCCCGAAGCCCCCGGAACCTCCGCGGCTTGGGTCCGGTAGGGGAGGGTGGAACACCCGGTGTAGCGGTGGAATGCGCAGATATCGGGTGGAACACCGGTGGCGAAGGCGGCCCTCTGGGCCGAGACCGACGCTGAGGCGCGAAAGCTGGGGGAGCGAACAGGATTAGATACCCT
+
GGGGGGGGGGGGGGGGGGGGGGGGGGGGGGGGGGGGGGFGFDGGGGEGGGGGDFGGEGGCGGGGGGCFFGGGGFGGGDGGGGGGGGGGGGGGGGGGGDGFGGGGGGGGG7CCFGFGGGFFFGGGCEGCGGGFFFFGGFGFGFF<GEGGGGGDE>CCGGGGGEEGE>GEEG5CFGGDCDEGDEG>GFGGEGGGGGGGGGGE<GCGDEGGEGGGEGD>EGGGGGGEEGEGGGGGGGFGGC*<@>C4CGFFD#<CEGGGGF@E::AFGG.GFFCFGGFC:EGFDAEFGGEGGGGGGGGGGFF7GGGGDGF@CGCGGEGDFCF9FGF:GCEGGGGGGGGGGGGGGGGGGGGEEGGGEFFC,GDGGGFAFCDFFFGF@GGGEEGFCGEGGFGFFGGGGGGEGEGFGFGGGFFDGGFGCCBCC
@DZ 257
TGGGGAATTTTGGACAATGGGCGCAAGCCTGATCCAGCTATTCCGCGTGTGGGATGAAGGCCCTCGGGTTGTAAACCACTTTTGTAGAGAACGAAAAGACACCATCGAATAAATGGTGTTGCTGACGGTACTCTAAGAATAAGCACCGGCTAACTACGTGCCAGCAGCCGCGGTAATACGTAGGGTGCGAGCGTTAATCGGAATTACTGGGCGTAAAGGGTGCGCAGGCGGTTGAGTAAGACAGATGTGAAATCCCCGAGCTTAACTCGGGAATGGCATATGTGACTGCTCGACTAGAGTGTGTCAGAGGGAGGTGGAATTCCACGTGTAGCAGTGAAATGCGTAGATATGTGGAAGAACACCGGTGGCGAAGGCAGCCTCCTGGGACATAACTGACGCTCAGGCACGAAAGCGTGGGGAGCAAACAGGATTAGATACCCT
+
GGGGGGGGGGGGGGGGGGGGGGGGGGGGGGGGGGGGGGGGGGGGGGGGGGGGGGGGGGGGGGGGGGGGGGGEGGGGGGGGGGGGGGGGAFFGGGGGGGGGGGGGGGCFBGGGGGGGGGGEEFGDGEDEGDGFGGDGDGGGGGCGGGGGGGGGGG@GGGGGGGGGGGGGGGGEGGGGGGGDGGGGGGCEEGGGGEEEFCFGGGEFFGCFGGFGGEGGGFDEGEEGGGGGGGGGGE,<EGGGGFGFGFGGGGGGGGGGGF9EEEFFGGGGFGDDGGG>C?GGFFDGF8FC7CGCFFDFGDGGGEFGFA=8GFFAGGFAFFFF@:,F+FFEAF9<CC,GGGGGGGFFFFF<D?GFFCGGFF6+ECGGEGGEGGGGFCGFDDGGFGGGFFEEGFGGGEGGGGFEEFC@8DEAFGF7GGGGGGGGGGGGGGGGGGGFFFGGCB<A-
@DZ 92376
TGAGGAATATTGGTCAATGGACGAGAGTCTGAACCAGCCAAGTAGCGTGAAGGATGACTGCCCTATGGGTTGTAAACTTCTTTTATACGGGAATAAAGTGAGCCACGTGTGGCTTTTTGTATGTACCGTATGAATAAGGATCGGCTAACTCCGTGCCAGCAGCCGCGGTAATACGGAGGATTCGAGCGTTATCCGGATTGATTGGGTTTAAAGGGAGCGTAGGCGGGTTGTTAAGTCAGTTGTGAAAGTTTGCGGCTCAACCGTAAAATTGCAGTTGATACTGGCGACCTTGAGTGCAACAGAGGTAGGCGGAATTCGTGGTGTAGCGGTGAAATGCTTAGATATCACGAAGAACTCCGATTGCGAAGGCAGCTTACTGGATTGTAACTGACGCTGATGCTCGAAAGTGTGGGTATCAAGCAGGATTAGATACCCT
+
EFGGFGFGGGGFFGEFGEFGGGGF@CG@FDEFECDFGGGGGGFFDFGGEGGCFCGGFFGGGFFFGGGGF9@@:ECFGGFC9FFGGGG<87BEGFGGGFECFFGDFFGGGFGEFFGGFFGFGD9FFFFDFGGFGGGGFA@FFFDCFFGGG,9DFFGGGGFFGF>GEEGGFEC>FFGC>BF6C7GECFGGC=FFFDGEFDE$<BECCC@F7BCBFEEFGGGGDEGGGGFEFGFFECCGFGGGAF:EF;A:E:F7FBEC8CCFB:CDGC/A49BCFGFF@A8<CEGF>:AB5=DGGGEFECFCFEF@ACCB+<F??B+7CC?,FFGFB@CFFFFFFGEF9EFFEACGGGFCGGGGFBGCF<EB+FC,FCFFC6FGFGGGFGGGFECF9F<EGGF@<9@FDCGFCCGFGGDFCEGCFFE8FGF@GGGGFGFGFFECB@CC
@DZ 259
TGAGGAATATTGGTCAATGGACGAGAGTCTGAACCAGCCAAGTAGCGTGAAGGATGACTGCCCTATGGGTTGTAAACTTCTTTTATACGGGAATAAAGTGAGCCACGTGTGGCTTTTTGTATGTACCGTATGAATAAGGATCGGCTAACTCCGTGCCAGCAGCCGCGGTAATACGGAGGATTCGAGCGTTATCCGGATTTATTGGGTTTAAAGGGAGCGTAGGCGGGTTGTTAAGTCAGTTGTGAAAGTTTGCGGCTCAACCGTAAAATTGCAGTTGATACTGGCGACCTTGAGTGCAACAGAGGTAGGCGGAATTCGTGGTGTAGCGGTGAAATGCTTAGATATCACGAAGAACTCCGATTGCGAAGGCAGCTTACTGGATTGTAACTGACGCTGATGCTCGAAAGTGTGGGTATCAAACAGGATTAGATACCCT
+
FGGGGGGGGGGGGGGGGGGGGGGGGGGGGGGGGGGGGGGGGGGGGGGGGGGGGGGGGGGGGGGGGGGGGGGGGGGGGGGGGGGGGGGGGGGGGGGGDFFGGGGGGGGGGGGGGGGGGGGGGGGGGGFGGGGGGGGGGGGGFGGDGGGGGGGGGFFDGFGGGGGGGGGG?GGGFFGGGGGGGGGGFCFGGGFGGGGGGGGGGGGGGFFGGGGGGGGGGGGGEGGGGGGFEGCGGGGGGGGGGGGGGGFFFGFGFD=E8@FGGGGFGGGGGFGGGGGGGFGFGFGGDGGFGGGGGGGGGFEGGFGFGGGGGGGGGGGGGFGGGGGGGGGGGGGGGFGGGGGGGGGGGGGGGGFGGGGEFFGGGGGGGGGGGGGGGGGGGGGGGGGGGGGGGGFGGGDDGGGGGGGGGGGGGGGGGGGFGGGGGGGGGGGGGGGCCCCC
@DZ 260
TGGGGAATATTGCACAATGGGCGCAAGCCTGATGCAGCGACGCCGCGTGCGGGATGACGGCCTTCGGGTTGTAAACCGCTTTTGATCGGGAGCAAGCCTTCGGGTGAGTGTACCTTTCGAATAAGCACCGGCTAACTACGTGCCAGCAGCCGCGGTAATACGTAGGGTGCAAGCGTTATCCGGAATTATTGGGCGTAAAGGGCTCGTAGGCGGTTCGTCGCGTCCGGTGTGAAAGTCCATCGCTTAACGGTGGACCTGCGCCGGGTACGGGCGGGCTGGAGTGCGGTAGGGGAGACTGGAATTCCCGGTGTAACGGTGGAATGTGTAGATATCGGGAAGAACACCAATGGCGAAGGCAGGTCTCTGGGCCGGTACTGACGCTGAGGAGCGAAAGCGTGGGGAGCAAACAGGATTAGATACCCT
+
@FDFEFEFGFFGGGGGGGFG,CFGEEFGFFGGGGGGGG7FGGGGGGGGDDFGFFGGGGCGGGGFGFGGGGGGGGGGDCECGFGEGGFFGG7FGFGDDFFGFF>=BC7@,@@FGFGGAF:FFFCEFFG8<>3>>GCFGGG?DFGGG4<FEFGDEGGGGGFGGF??A;C#::FEECFGCC7?ECC>C;?F3EGFGGG:G>CEE:*2@GGCF>CEE8<E>2*1CEC*?EEGGEGCFFFFG7FFC<;+/EFCGE:F<FB8;@8EEGED85C<FCF=C:C:.D<CFCGGG6+CFDE?<B<GGFEFB==F>@GAEBB+EDGGGGCGF@E,FGFFFC@7FFFEGEF@DGFFF@C,GGGGGFGECGGGGGGGGGGDGE@,FGGGGFCGGGGGFF@,CFGGEF7GGGFFFFCEFGFGGGGGGGGFFDCCCCC
@DZ 261
TGAGGAATATTGGTCAATGGACGAGAGTCTGAACCAGCCAAGTAGCGTGAAGGATGACTGCCCTATGGGTTGTAAACTTCTTTTATACGGGAATAAAGTGAGGCACGTGTGCCTTTTTGTATGTACCGTATGAATAAGGATCGGCTAACTCCGTGCCAGCAACCGCGGTAATACGGAGGATCCGAGCGTTATCCGGATTTATTGGGTTTAAAGGGAGCGTAGGCGGACGCTTAAGTCAGTTGTGAAAGTTTGCGGCTCATCCGTAAAATTGCAGTTGATACTGGGTGTCTTGAGTACAGTAGAGGTGGGCGGAATTCGTGGTGTAGCGGTGAAATGCTTAGATATCACGAAGAACTCCGATTGCGAAGGCAGCTCACTAGACTGCAACTGACACTGATGCTCGAAAGTGTGGGTATCAAACAGGATTAGATACCCT
+
GGGGG,CFFGGGGGGFGGGGGGGGGGGGGGGGGGGGGGGFGGGGGGGGGGGGGFGGGGCFF@FGGFFGGGGGGGGGGGGFGGGGGGGGGGGGGGGGGGGGGCFG:ECGGGGGGGGGGGGGGGGGEGFGGGGGFGG,EEEGGGGCFGGGGGGGD@GEGGGGGGGGGGGGGGGGFGGGGDGE=FFGGGGGGGCFGGGFFFFGFGGGGGGGDGGGGGGGGEGGGGGGGGGCEGGGGGGGGGGFGGGF8GGEFE=G?FAEGFFGGGGGGGFFFGGGGGGFFAGGFFGGGDAFCGGF9GFEBEEF@GFFF:GGGGGGFF::DFGFCFDGGGFFDFCGGGGGCGFGGFFFFGGGEGGGGGDGGGGGFEGGGFGGGGFFGFCEGGGGFECFGGGGGGGGGGGGGGGGFGGGGGFFGDGGGGGGGGGGGFFFGFGGFFGCCCC9
@DZ 262
TGAGGAATATTGGTCAATGGACGAGAGTCTGAACCAGCCAAGTAGCGTGAAGGATGACTGCCCTATGGGTTGTAAACTTCTTTTATACGGGAATAAAGTGAGGCAAGTGTGCCTTTTTGTATGTACCGTATGAATAAGGATCGGCTAACTCCGTGCCAGCAACCGCGGGAATACGGCGGAGCCGAGCTTTATCCGGATTTATTGGGTTTAAAGGGAGCGTAGGCGGACGCTTAAGTCAGTTGTGAAAGGTTGCGGCTCATCCGTAAAATTGCAGTTGATACTGGGTGTCTTGAGTACAGTAGAGGTGGGCGGAATTCGTGGTTTAGCGGTGAAATGCTTAGATATCACGAAGAACTCCGATTGCGAAGGCAGCTCACTAGACTGCAACTGACACTGATGCTCGAAAGTGTGGGTATCAAACAGGATTAGATACCCT
+
ECE,FA8EEEGFF<FGGGG8F8FG:FEEFGGGGGGGF<@FF<F<@E7FDC@FFFFD<@FF8EGG?FA<@D:F@GCGEGCC,FFFGGGFFGGGEG9,???CEGGG+,B?,5CFGF,C9F7FFG9FG,5+:=<=EEFGFG9?F8++@<B,B;EDEFG7F=FEFGGGGDFG+FE8DFF<#*<0#3EC<:F6<8*;82<9:BFF=C<CFGGGFEFCFC:38DGEEEC6(>6*CC=?8?59ECFEGFC9@<@,%FCFCB,,:09>7GGFD9F@CCCC9@F98:F=GFF7FGGFGE?99,9E9GGFFA,B=+@4+CF578GDGGFFBC+GEECGGGFCFFGGFFA;CFFGGFFCFCF9FB@,,DFCGEEFGGGGGGFEEAGGGGF8GFGGGGFFGGFAFEECFCGGFDGGFGEGEFGFFGGEGFGGDGGGGGF<@8E,@@CC
@DZ 91089
TGGGGAATATTGCACAATGGGGGAAACCCTGATGCAGCGACGCCGCGTGGAGGAAGAAGGTCTTCGGATTGTAAACTCCTGTTGTTGAGGAAGATAATGACGGTACTCAACAAGGAAGTGACGGCTAACTACGTGCCAGCAGCCGCGGTAAAACGTAGGTCACAAGCGTTGTCCGGAATTACTGGGTGTAAAGGGAGCGCAGGCGGGAAGACAAGTTGGAAGTGAAATCCATGGGCTCAACCCATGAACTGCTTTCAAAACTGTTTTTCTTGAGTAGTGCAGAGGTAGGCGGAATTCCCGGTGTAGCGGTGGAATGCGTAGATATCGGGAGGAACACCAGTGGCGAAGGCGGCCTACTGGGCACCAACTGACGCTGAGGCTCGAAAGTGTGGGTAGCAAACAGGATTAGATACCCT
+
FFFGGGGGGGFGGGGGGGGGGEGECGGGGGFGGGGGGGGGGGGGGGGGGECGGGGGGGGGGGGGGGGGG@<BFGEGGGGGGGGGGGGCGGGGGGGFGCGGGGG7FGEFGFGGGGGGF8FFGG>GG?DGFFGGGGDFGG<FGGGGGGGDFG*FFGFEGGGG:CC?FCGGFE<FFFGDDEGFACGBEGEG1GGGGGGFFCE>ECCCFGDCC?9GF>GFGGFFFGGFCGFFGGFCFGFGDCC@;DGFDC;GGFFBFGG#,@E9CCFF,GGGFGGGGGFA@DD:FEGGGGGGGF9FCEFCGEGGECGGGGGGGGGGGFEGGGGGGEFFFCGFCCGECFGGF@FFFEGGF@EGF@FC,GGF<GFFGGF8ECCF7GF@8FGGGGGGFFEFFGF7GGGGFGGFGGGGGGGGGFF9EGGCCCCC
@DZ 100723
TGGGGAATATTGCACAATGGGCGAAAGCCTGATGCAGCGACGCCGCGTGAGCGAAGAAGTATTTCGGTATGTAAAGCTCTATCAGCAGGGAAGATAATGACGGTACCTGACTAAGAAGCACCGGCTAAATACGTGCCAGCAGCCGCGGTAATACGTATGGTGCAAGCGTTATCCGGATTTACTGGGTGTAAAGGGAGCGCAGGCGGTGCGGCAAGTCTGATGTGAAAGCCCGGGGCTCAACCCCGGTACTGCATTGGAAACTGTCGTACTAGAGTGTCGGAGGGGTAAGCGGAATTCCTAGTGTAGCGGTGAAATGCGTAGATATTAGGAGGAACACCAGTGGCGAAGGCGGCTTACTGGACGATAACTGACGCTGAGGCTCGAAAGCGTGGGGAGCAAACAGGATTAGATACCCT
+
ECGFGFEGFFFFGGGGGEGFGGGGGCFGGGGGGGGGFFGGCFFEGGGGGGGC@CFFEGGFGFFFEEC:FFGGG,EEFFGGGGGGGGGGGDGGGGFGFGGGGGGGGGCFFGGFDFGGGGGGGFG@F?FGGGGGGC8FFGF?FFGGGGGGGGDGGGFFCFGGGGFF@CFGGGGGGG?GDEGGGGGGGGGC7GGFGGGGGGGGEEGGGGEGDGFDGEGFCC?FGGEFFFFGCFGGGGGGGFGGGGGGGGGGGGFGAGGGGGGGFFGGGGGGGGGGFEEDGGGC=FFFCECDGGDFFFC,A=8DGGGGGGGGGFFG@GGGGFGFCFGGF<FGGGFGDGFEGGGGGEGFGGDGGFCFCGGGGGGGF8GGGGFGGGGGGGGGFCGGE:FFGGGGGFFEFGGGGGFFFGGGGFEGGGGCCCB6
@DZ 51802
TGGGGAATATTGCACAATGGGGGAAACCCTGATGCAGCGACGCCGCGTGGAGGAAGAAGGTTTTCGGATTGTAAACTCCTGTCGTTAGGGACGATAATGACGGTACCTAACAAGAAAGCACCGGCTAACTACGTGCCAGCAGCCGCGGTAAAACGTAGGGTGCAAGCGTTGTCCGGAATTACTGGGTGTAAAGGGAGCGCAGGCGGGAAGACAAGTTGGAAGTGAAAACCATGGGCTCAACCCATGAATTGCTTTCAAAACTGTTTTTCTTGAGTAGTGCAGAGGTAGATGGAATTCCCGGTGTAGCGGTGGAATGCGTAGATATCGGGAGGAACACCAGTGGCGAAGGCGGTCTACTGGGCACCAACTGACGCTGAGGCTCGAAAGCATGGGTAGCAAACAGGATTAGATACCCT
+
FGGGGGGGGGGGGGGGGGGGGGGGGGGGGGGGGGGGGCCFGDGGGGGGGGGGGCCEFGGGGGGGDGGGDFFGGGGFGGGGGDGFFGGEEFGGGGGGGGGGGEFGCGGGGFDGGFDDGGFGGGGGGEGFGGGFEGFGGGGGGFGGGGGDGGGG9CCFGGGGGGCEFC7EFEEFGGGGGGCCFGFFFGFGGGGGGGGGGGGGGGDGGFGGGFCFFFFFGGFGFGGGGGGGCEEGGGFCDFFGGCEG@D9GGGCF#GGGGFFCFGF=CFGGGFGF9GGFGGGGFFFFE<AEFDEFFF:EF@CGGGE:ECDGGGF<:F7GFFGGCEGEC@EFCFE@GGFFF8GGGEGFGGGGDEF9EEGF<?GGGFFGDFGGEEF@?GGGGGCGGGGGGCFGGGGGGGGGGGGGGGGGDGDGFEFCCCCC
@DZ 87588
TGGGAAATATTGCACAATGGGCGCAAGCCTGATGCAGCGACGCCGCATGAGGGATGACGGCCTTCGGGTTGTAAACCGCTTTTGATCGGGAGCAAGCCTTCGGGTGAGTGTACCTTTCGAATAAGCACCGGCTAACTACGTTCCAGCGGCCGCGGTAATACGTAGGGTGCAAGCGTTATCCGGAATTATTGGGCGTAAAGGGCTCGTAGGCGGTTCGTCGCGTCCGGTTTGAAAGTCCATCGCTTAACGGTGGATCTGCGCCGGGTACGGGCGGGCGTGAGTGCGGTAGGGGAGACTGGAATGCCCGGTGTAACGGTGGAATGTGTAGATATCGGGAAGAACACCAATGGCGATGGCAGGTCTCTGGGCCGTTACTGCCGCTGAGGAGCGAAAGCGTGGGGAGCGAACAGGATTAGATACCCT
+
F<E@<FFFACEFA99<,;,CD,++@CC@88@D@<@FFFGGGD7:+@+8:6C<FCGF,,,6@+BFF@F7C::=?FGFFEDCC<?A?@B+CBE:CGGGGCEEFC7+B7@EFGGGGF9EF9F7>=DGGBFGG@FGGG8FFCCEF,<,ECC7::E7<<:*1C2CCC<9:BC:7FC:,7:**4*,+*<*/2<CCG?:28FFEGE,<2378E8GEG>58CECC:8*8:EGGF<C#15B#C46AFD:CC;FFD<D8FC<:D:@C>:F51>>@::CF>7=C7=8%%FC:GCC:CGGECCDDDB9<EC,,887FCFF9FC>A+E<:,<5,,,B?B,ACDEFCF,9GGGCCC9=C9DGCFF,<,:8C,7FDF<,F+:C:,F@<F@@++7F8GFE+C,CFF6;,FECCEDFEFB7FECC6,FE,<,DE66,8CB
@DZ 267
TGGGGGATATTGCACAATGGGGGAAACCCTGATGCAGCGACGCCGCGTGGAGGAAGAAGGTTTTCGGATTGTAAACTCCTGTCGTTAGGGACGATAATGACGGTCCCTAACAAGAAAGCACCGGCTAACTACGTGCCAGCAGCCGCGGTCAAACGTAGGGTGCAAGCGTTGTCCGGAATTACTGGGTGTAAAGGGAACGCAGGCGGACCGGCAAGTTGGAAGTGAAAACTATGGGCTCAACCCATAAATTGTGTTCAAAACTGCTGGCCTTGAGTAGTGCAGAGGGAGGTGGAATTCCCGGTGTAGCTGTGGAATGCGTAGATATCGGGAGGAACACCAGGGGCGAAGGCGACCTACTGGGCACCAACTGACGCTGAGGCTCGAAAGCATGGGTAGCAAACAGGATTAGATACCCT
+
FDFFG7@FDCFGGGGGGC9EC:@FEFFGGGFGFFG,,B@FGEFDFF76CCF8CFGFGGGGEFFGGEGGGGGFGGGGFCGGEE=D7FFEEGGB>@FGG9<DA>@:+6>CFDG@F,,@,:,8=BFGECE8<C9F>@,*@,,@F,>GECB:<*8FGG38<1C<?<:8<G7=8*.//?FC8F,<7:<<@CCF=?<CGE28#38FCC=EC32:6/CEDCD3@;@>#GGGFFFFFFGGGFAF>:EB?F8,<F9D3@8,,C@,5?B8,=+A<@+59ECFFF=9GGGGGEFB4,EEFEDF8B+@7@+8FFC,F?9,C,E?=GGGFFFE?CCGEEGFFF<9GF<AF<F@6GGGGGGGGFAE<DDFC8DCC,B,,<9CDFCF<@FD<@:C6,FGFFC8GFFFC9GGFGDGFFC@,DCFF<FACCC<
@DZ 268
TGAGGAATATTGGTCAATGGACGAGAGTCTGAATCAGCCAAGTAGCGTGAAGGATGACTGCCCTATGGGTTGTAAACTTCTTTTATACGGGAATAAAGTGAGGCACGTGTGCCTTTTTGTATGTACCGTATGAATAAGGATCGGCTAACTCCGTGCCAGCAGCCGCGGTAATACGGAGGATCCGAGCGTTATCCGGATTTATTGGGTTTAAAGGGAGCGTATGCGGACGCTTAAGTCAGTTGCGAAAGTTTGCGGCTCAACCGTAAAATTGCAGTTGATACTGGGTGTCTTGAGTACAGTAGAGGCAGGCGGAATTCGTGGTGTAGCGGTGAAATGCTTAGATATCACGAAGAACTCCGATTGCGAAGGCAGCTTGCTGGACTGTAACTGACGCTGATGCTCGAAAGTGTGGGTATCAAACAGGATTAGATCCCT
+
<AGFGGGGFGGGCGGFGGGGGGGGGGGGGCFFFGGGGG9FFE<CF9FBFDGGGGCEFGCFGCFFGGGGGEGCEGGGGGDAFGGGFGGCGGGG@FFGGG9,<CFGEGGFGGGGGGGAFGGFFFGGGGGGFFBEFGGGGGFF,=@FEFEGEFGG@F7CB9=FFCGCC8CFG@FGBFFGGGGGFGGE/CG>>F=F5C:8:CC?E#FFCF,?@FFFFC?CEEDGC#C(@GGFEC:GEGGGGGGGEG7D5EEEGG7-#,FCF@FBF9FF<A#<4FG<FGFFA4C?CC<FEE,FEE5,B9CF9DF9F:=,GGGGE8F<FGGEF7B4<5++DF@E<EC??FGGF9GF9FE,E<,@FGFFC:BC7FFEF:7GGF<FADFGGFFGGFFEEEAEF9EC;DFEFC,8C@7F<:<C,F@@FFGFFGGGGFFFFFGFEFCGGGCCCCC
@DZ 86271
TGGGGAATATTGCACAATGGGGGAAACCCTGATGCAGCGACGCCGCGTGGAGGAAGAAGGTCTTCGGATTGTACACTCCTGTTGTTGAGGAAGATAATGACGGTACTCACCAAGGAAGTGCCGGCTAACTACGTGCCAGCAGCCGCGGTAAACCGTAGGTCACAAGCGTTGTCCGGAATTAATGGGTGTAAAGGGAGCGCAGGCGGGAAGACAAGTTGGAAGTGAAATACATGGGCTCAACCCGTGAACTGCTTTCAAAACTGTTTTTCTTGAGTAGTGCAGAGGTAGGCGGAATTCCCGGTGGAGCGGTGGAATGCGTAGAGATCTGGAGGAACACCAGTGGCGAAGGCGGCCTACTGGGCACCAACTGACGCTGAGGCTCGAAAGTGTGGGTAGCAAACAGGATTAGATACCCT
+
GG?@F:@FGGGGG9FFFEGF,@BGGGG8CC8F9C<,,B7+@@FFE::>C+B<,CAFG8E8EFFFDFGDGGGDF,EFFGD<EFGGGFFFG8EED,<?,,,8?F7F7=9DA,,BF,BF=F8<,>FEDF7AFCAC+88<FF,+:>FF7BC*>7*?,,>CFCEF;FFGC,,+=*<CE<CE7<=6@,<FFB99@<BCA<1+1):/:C>58C>:)232::?3;<F@,AE?CE7<#A@=GF:><;@<CF*#,9C8<CEC:G,CFFFFFGGGFC#<5B<F@4<04<77=A9GDGFFDFC<,B++>+EF<F>BEC7F,F<<B:B>CGGFFA,FFC8E<66F@CFCFFCEF7CFGEFF@@@99<GGGFGFFF6EFEF:FEGDFCEF8F@FDCCC68@GGCF<@EGDDCEGFDFBC9AFEF<<CCCC
@DZ 270
TGGGGGATATTGCGCAATGGGGGCAACCCTGACGCAGCAACGCCGCGTGAAGGATGAAGGTTTTCGGATTGTAAACTTCTTTTATTAAGGACGAAATTTGACGGTACTTAATGAATAAGCTCCGGCTAACTACGTGCCAGCAGCCGCGGTAAAACGTAGGGAGCAAGCGTTGTCCGGATTTACTGGGTGTAAAGGGTGCGTAGGCGGCTTTACAAGTCAGATGTGAAATCTATGGGCTCAACCCATAAACTGCATTTGAAACTGTAGAGCTTGAGTGAAGTAGAGGCAGGCGGAATTCCCCGTGTAGCGGTGAAATGCGTAGAGATGGGGAGGATCACCAGTGGCGAAGGCGGCCTGCTGGGCTGTAACTGACGCTGAGGTACGAAAGCGTGGGTAGCAAACAGGATTAGATACCCT
+
FGGDCGCGGCFEFEGFGGGFFCFEGGCFGCGGDEEGGGCGFGGGGGGFE,CFED,FFGGGEBFFGGGGG7FFGGGGG9EG99BF<,B?E<F,@FGG8<5CDAEFGG+,@=FF<FGGGGGG,>,F:F4>><FFCC;3FFF<)@FF?7:FGC@C#F:C34%FEGGC:CFBCFG>C?EF9F<79=2=FFF>FCCCFFC:@,DFGGGGGGCDF@#=AFEFFA9D?@;2@F9FGF<E@GGFF4CGFDC*9F=CFFFGFCD:9FFB;:<@@AB:<G>GCEG<<FFDA3?>F?+CGECGFFGGGGC7GGGGGGGGFF9GF::GGFFGGFFEE@C7C9EC,E9EF<C6,CEGGGGGGGGGGFGFEFE7D8AC,EC,GGGFC@GGFGFC,DFEF@,GGGGGGGFGGGGGGGGGGFCGGDCGCC@CC
@DZ 65736
TGGGGAGTCTTGCACAATGGGGGAAACCCTGATGCAGCGACGCCGCGTGAGCGAAGAAGTATTTCGGTATGTAAAGCTCTATCAGCAGGGAAGAAGAAATGACGGTACCTGACTACGACGCACCGGCTAAATACGTGCCAGCAGCCGCGGTAATACGTATGGTGCACGCGTTATCCGGATTTACTGGGTGGAAAGGGAGCGCAGGCGGAAGGCTAAGTCTGATGTGAAAGCCCGGGGCGCAACCCCGGTACTGCATTGGAAACTGGTCATCTAGAGTGTCGGAGGGGTAAGTGGAATTCCTAGTGTAGCGGTGAAATGCGTAGATAGTAGGAGGAACACCAGTGGCGAAGGCGGCTTACTGGACTATAACTGACGCTGAGGCTCGAAAGCGTTGGGAGCAAACAGGATTAGATACCCT
+
@EFEF@+6,C9EE,CC6,@EE,7@BEG,,C,CEFDFF8FGDE7:@FGGGGCFE@FGGGE,5CFEBFG7,+=AFGGFGFF9AEFFGEFCE7<E+:B@FCFGGEGED:DE,<FE<?B,+C+@F7F+C:C@<FC=;>CFC**@,*,,,6*<>=**8;CGF:,3CEAC,?,=<CF2=F<FCEF9AF3<FC<;?0.FC<<F>GE;2:&1?7AC8CCCC&FC<><CF?@CE<,:<B>;8*:FC5#/EEG6ECFD:E5CC,DEBAGA<DGCFC99A0C,7?9FC=CC@8++FGF9CFAA,FE8FA,AB,,EECC7FAECGGGGGF<,GEC,,F9GGGFACE:EA9GEE@GDGDFGEGFF@CDC,FFFACEC,<@CGGGGEFF@8<FGF@C:DGGEE;F6,GGGGGFFF@AFGGGGGECC-C-9<-
@DZ 71577
TGAGGAATATTGGTCAATGGGCGAGAGCCTGAACCAGCCAAGTAGCGTGAAGGATGACTGCCCTATGGGTTGTAAACTTCTTTTATAAAGGAATAAAGTCGGGTATGCATACCCGTTTGCATGTACTTTATGAATAAGGATCGGCTAACTCCGTGCCAGCAGCCGCGGTAATACGGAGGATCCGAGCGTTATCCGGATTTATTGGGTTTAAAGGGAGCGTAGGTGGATTGTTAAGTCAGTTGTGAAAGTTTGCGGCTCAAACGTAAAATTGCAGTTGAAACTGGCAGTCTTGAGTACAGTAGAGGTGGGCGGAATTCGTGGTGTAGCGGTGAAATGCTTAGATATCACGAAGAACTCCGATTGCGAAGGCAGCTCACTAGACTGCAACTGACACTGATGCTCGAAAGTGTGGGTATCAAACAGGATTAGATACCCT
+
DGGGGGGGGGFFGGGCGGG8FFEGEGGGFGFGGGGGEGGG8EFFGGEGEFGGGGFGGGGFEFCDFCFGGC,>?FGGGGGGGGGGGGGGGGGGGGGGGGDGFCGGGGG,ECFFDBF=F8FGGFGEGGFGFGCFGFFFFGGGDFE:C@FG,,><F>=7DFEFGGGGGGGGGGG9GG=EC<7=GG9DC@>EC=C7@CFEF:FBFGCFFFFFGGFFCB:55CEDC@;DEFGG;B=AGCFCGFCFDC@CFG7FFCGFGGGDEGCF-EAFFFECFDFGFFFFFEC@>CGCE=E?FFAFCEBAEFFFGGEGGEGCF<C?FEEF7C78FAC:GECDE?,FEGF@9FF;FCFF::,DFGFEFFFCGGFE@B@FEFFFGGGGFFGFGGGFFFGFCCDGGGGGFGGGGGEGFCGGGGF7GGGFCFFGGGCFGGGGGGFAF@ECCCCC
@DZ 70734
TGGGGAATATTGCACAATGGGGGAAACCCTGATGCAGCGACGCCGCGTGAAGGAAGAAGTATCTCGGTATGTAAACTTCTATCAGCAAGGAAGAAAATGACGGTACTTGACTAAGAAGCCCCGGCTAAATACGTGCCAGCAGCCGCGGTAATACGTAGGGGGCATGCGTTATCCGGATTTACTGGGTGTAAAGGGAGCGTAGGCGGCATGGCAAGTCAGAAGTGAAAGCCTGGGGCTCAACCCCGGAATTGCTTTTGAAACTGTCAGGCTAGAGTGTCGGAGGGGTGGGTGGAATTCCTCGTGTAGCGGTGAAATGCTTAGATATTAGGAAGAACACCGGTGGCGAAGGCGGCTTACTGGACGATAACTGACGCTGAGGCTCGAAAGTGTGGGGATCAAACAGGATTAGATACCCT
+
EGGFCC@FFGFCF9ECE,C,C@+CFFGGG<FFED-C<E@FG++CFDG7F?FGGGGFBFDFAFFGFGGGGCEGEF9FFFFGFFDCFFGGGF8FEEFFCGGGC7@:?C,5,EA<BB<,CE=FFEECDFEGGGGGFFCFFG7@FB@<CCCEEG>FFCB0-(A2:<C*#>CF<<:CCF8<1<=FCC9CFFFG;7?<FGECCEFC<==0:E:G8FCFF;@<F0C,9FFFF:DE*.@F:AFFEGGGF6:FC:FCC@7CG9.FCCF?FE:C?G<FFFD:EC4.6=,,'/:-B+8,5,FCGGFB@+@+FGGGECF<C,GGFCGFC,FED<EAF<C,FF,GECFBDCA:F,F7GF@@FF<FCEAGGGF<;,,,@9GGGGGGGGGGE6GGF>GGGFB,C9FFECF9EAFCAGGGGGGGEE<@C@CC
@DZ 274
TGGGGGATATTGCGCAATGGGGGCAACCCTGACGCAGCAACGCCGCGTGAAGGATGAAGGTTTTCGGATTGTAAACTTCTTTTATTAAGGACGAAATTTGACGGTACTTAATGAATAAGCTCCGGCTAACTACGTGCCAGCAGCCGCGGTAATACGTAGGGAGCAAGCGTTGTCCGGATTTACTGGGTGTAAAGGGTGCGTAGGCGGCTTTACAAGTCAGATGTGAAATCTATGGGCTCAACCCATAAACTGCATTTGAAACTGTAGAGCTTGAGTGAAGTAGAGGCAGGCGGAATTCCCCGTGTAGCGGTGAAATGCGTAGAGATGGGGAGGATCACCAGTGGCGAAGGCGGCCTGCTGGGCTTTAACTGACGCTGAGGCACGAAAGCGTGGGTAGCAAACAGGATTAGATACCCT
+
FGGGGGGGFGGGGGGGGGGGGGGGGGGGGGGGGGGGGGGGGGGGGGGGGGGGGGGGGGGGGGGGGGGGGGGGGGGGGGGGGGGGGGGGGGGFGGGGGGGGGGGGGGGGGGGGGGGGGGFGGGGGDGEGGGGGGGGGGGGGGGGGGGGGGGGGGGGGFFGDGGGGGGGGGGGDGGEGGGGGGGGGGGGGGGGGGGGGGGGGGGFCFGGGGEFFFGGFAAFGFGGGGGGGGGGFGGGGGFFGGGGGGGGGGGGGGGGGCGGGGGGGGGGGGFFFGGGGGE:E9FGGGGGGGGGGGGGFGGGFEGGGGGEGGGGGF>GGGGGGGGGGGGGGGFCGGGFGFCGGGGGGGGGGGGGGGGGGGGGGGGGGGGGGGGF@GGGGGGGGGGGGGGGGGEGGGGGGGGGGGGGGGGGGGGGGCCCCC
@DZ 76691
TGGGGAATATTGCACAATGGAGGAAACTCTGATGCAGCGACGCCGCGTGAGTGAAGAAGTAGTTCGCTATGTAAAGCTCTATCAGCAGGGAAGATAGTGACGGTACCTGACTAAGAAGCTCCGGCTAAATACGTGCCAGCAGCCGCGGTAATACGTACGGAGCAAGCGTTATCCGGATTTACTGGGTGTAAAGGGAGTGTAGGTGGCCAGGCAAGTCAGAAGTGAAAGCCCGGGGCTCAACCCCGGGACTGCTTTTGAAACTGCAGGGCTAGAGTGCAGGAGGGGCAAGTGGAATTCCTAGGGTAGCGGTGAAATGCGTAGATATTAGGAGGAACACCAGTGGCGAAGGCGGCTTGCTGGACTGTAACTGACACTGAGGCTCGAAAGCGTGGGGAGCAAACAGGATTAGATACCCT
+
GGGGEEGGGGGGGGGGGGGGGGDGGGGGGGCFGGGFGGCGEGGGGGGGGGDGGGGGGGGGGEGGGCGDFGDFGGGCFFFFGGFGDFGGGG@FGGGGGGGGGGED<CGCGFFF9DCGDFF<EGGDGDGGGGGG7FEG@?F77>FGE:A<>CGGGGGFG?GGGGDGGGGFGGGGGG:FDG6GGG>DGGGGGGGDFGGFE<FC7FGGFGFFCFGFFGGFEG7GGFFGGG97CGGGGGGFFFGGGGGGGGFFGGGGGECCFGDFGGFGFEGFGGDEDF:FDFGEGGFGGEGGGFFCGGGC8GGFF,:GGGGDE,ECFFCGFFFGFCGGGGGFEFCF7FGGGGGGGEGGGFFFFCGGFGDFDGGGGGGCFGGGGGGFFGGGGGGGGEGGEDGGEGGGGGGGGCGGFF9GGGGGGGGCCCCC
@DZ 276
TGAGGAATATTGGTCAATGGACGAGAGTCTGAACCAGCCAAGTAGCGTGAAGGATGACTGCCCTATGGGTTGTAAACTTCTTTTATATGGGAATAAAGTGAGCCACGTGTGGCTTTTTGTATGTACCATACGAATAAGGATCGGCTAACTCCGTGCCCGCAGCCGCGGTAATACGGAGGATCCGAGCGTTATCCGGATTTATTGGGTTTAAAGGGAGCGTAGGAGGACGATTAAGTCAGCTGTGAAAGTTTGCGGCTCAACCGTAAAATTGCAGTTGATACTGGTCGTCTTGAGTGCAGTCGAGGTAGGCGGAATTCGTGGTGTAGCGGTGAGATGCTTAGATATCACGAAGAACTCCGATTGCGAAGGCAGCTTACTGGACTGTGACTGACGCTGATGCTCGAAAGTGTGGGTATCAAACAGGATTAGATACCCT
+
CEEC@EGGDFGFEEFFGGGGGGGGEGGCDDGGGGFFFGGFFFGEFGGGGDGGGFGGEGGGGGGG@FCAFGGGGGGGGGCFGGDDGGGGCFFFGGGGGGGGFGFECF@A8FGC@FGGGGGGGGGGGFGEFG<<DAFFFGFC<EFGGGGC,=BFFGGGG$B:FCEDGGGGDFBEFGGGGGGEGF<A8CG5<=2<FGCGGGGG6@FCFGGGGCFFCGGG:C9B>C=#3/6$*<9CFFC@3C@CCFDCGFGD><C<CF8@D>CCG6GFFDCEEFGGCF3D@91?<FG<EEE<??8GGFFFGE=?+,FF<FCFCFGFFGGGCECFGGGECF:<C9,6,GGGGGGDCDCFEFEGFFFFCF7EFGF@GDGDGF9FF<DFFFEGFGFFECFE6,GGGEFCC9GEFGGFFFE<<FC;B9GGGGGGF<FGEECGGGGGFGGCCCCC
@DZ 277
TGAGGAATATTGGTCAATGGACGAGAGTCTGAACCAGCCAAGTAGCGTGAAGGATGACTGCCCTATGGGTTGTAAACTTCTTTTATACGGGAATAAAGTGAGGCACGTGTGCCTTTTTGTATGTACCGTATGAATAAGGATCGGCTAACTCCGTGCCAGCAGCCGCGGTAATACGGAGGATCCGAGCGTTATCCGGATTTATTGGGTTTAAAGGGAGCGTAGGCGGACGCTTAAGTCAGTTGTGAAAGTTTGCGGCTCAACCGTAAAATTGCAGTTGATACTGGGTGTCGTGAGTACAGTAGAGGCAGGCGGAATTCGTGGTGTAGCGGTGAAATGCTTAGATATCACGAAGAACTCCGATTGCGAAGGCAGCCTGCTGGACTGTAACTGACGCTGATGCTCGAAAGTGTGGGTAGCAAACAGGATTAGATACCCT
+
GGGGGGGGFGGFGGGGGGGGGGGGGGDGGGGGFGGGGGGGGGGGGGGGGGFFGGGGGGGGGGGGGGGGGGGGGGGGGGGGGGGGGGGGGGGGGGGGGGGGGGGGGGGGGGGGGGGGGGGGFGGGGGGEGGGGGGGGGGGGEFDCFGGGG@GGGGGGGGGGGFGGGGGGGGGGGF7FGEGG$GGGGGGGGGGGGGGGGGG>GGGFGGGGGFFGGGGFCEG3GGGGGGGGFEGGGGGGGFFGGGGFFGGGGCGFFGDGG>EGGGGFGGGGGGGGGGGDCAGFGGFGECFF?,GGGGGGGGGFFA,8GGGEFAFEEF::CGFGGGGF>GEAFEAFCF?,FFE9<FF<,C8GGGGGGFEFCCGFCCGEGFGFGGGDFCF8GGGGGGGGGGGGGDGGGGGGGGGGFEFGFGGGGGGGGGGGGGGGGGFGGGGGGGGCCCCC
@DZ 66991
TGAGGAATATTGGCCAATGGACGAGAGTCTGAACCAGCCAAGTAGCGTGAAGGATGACTGCCCTATGGGTTGTAAACTCCTTTTATATGGGAATAAAGTGAGCCACGTGTGGCTTTTGTATGTACCATACGAATAAGGATCGGCTAACTCCGTGCCAGCAGCCGCGGTAATACGGAGGATCCGAGCGTTATCCGGATTTATTGGGTTTAAAGGGAGCGTAGGCGGGTTGTTAAGTCAGTTGTGAAAGTTTGCGGCTCAACCGTAAAATTGCAGTTGATACTGGCGACCTTGAGTGCAACAGAGGTAGGCGGAATTCGTGGTGTAGCGGTGAAATGCTTAGATATCACGAAGAACTCCGATTGCGAAGGCAGCTTACTGGATTGTAACTGACGCTGATGCTCGAAAGTGTGGGTATCAAACAGGATTAGATACCCT
+
FGGGGFCFGFGGGGGFGGGGGGGGCGGGGGGGGGGGGGGGGGFGGGGGGGGGGGGGGGGGGGGGGGGGGGGGGGGGGGGGGGGGGGGFFGFFGGGGGDGGGGGGGGGGGGGGGFFGGFGAFFF9FGFFFGGGGAFGGG9DGFAE7FEGGGGGG:@F9FD8C>FEFECFEEGFFFGGC@<FCCFBFGGFGG7<FFFFGGGFFGF?GFFGGGFGCF:FEDDGE:GGFECFGGGGCD9><GGGGFAGGGGCCEFFGGEFDCF?GFFF>FGGGFGFEFCGFFGGGGGGF<EGFEFFGGFGGGGFF?AGGDGGFF?D@EGGGGGFFFC7GGGGGGGFGGGGGGGGFAGGGGGGGGGGGGGFDGGFEGGFEFFFGGGFEGGGGGGGGGFCFGF>GGGGGGGFCFGFEGGGGGGGGGGGGGGFGGFDGGFFAF9GEGCCCC9
@DZ 279
TGGGGAATATTGCACAATGGGGGAAACCCTGATGCAGCGACGCCGCGTGAAGGAAGAAGTATCTCGGTATGTAAACTTCTATCAGCAGGGAAGATAGTGACGGTACCTGACTAAGAAGCCCCGGCTAACTACGTGCCAGCAGCCGCGGTAATACGTAGGGGGCAAGCGTTATCCGGATTTACTGGGTGTAAAGGGAGCGTAGACGGTGTGGCAAGTCTGATGTGAAAGGCATGGGCTCAACCTGTGGACTGCATTGGAAACTGTCATACTTGAGTGCCGGAGGGGTAAGCGGAATTCCTAGTGTAGCGGTGAAATGCGTAGATATTAGGAGGAACACCAGTGGCGAAGGCGGCTTACTGGACGGTAACTGACGTTGAGGCTCGAAAGCGTGGGGAGCAAACAGGATTAGATACCCT
+
GGGGGGGGGGGGGGGGGGGGGGGGGGGGGGGGGGGGGGGGGGGGGGGGGGGGGGGGGGGGEGGGGGCFGGGGGGGGGGGGFGGGGGGGGGGGGGGGGGGGGGGGGGGGFGGGFFFFGGGGGGGGGGGGGGFGFFGGGDFGGGGGEGGGF@EGFGGGGGGG=DGEGGFGFGGGGGGGGGGGFGGGGGGGEGGGGGGGGGGGEGEGGG<GGGGGGFGGF?FGGGGGFGGFCFGEGGGFGGGGGGGGGGGGGGGGGGGGGGGGGGGFGGFGGGGFEGGFDGGGGFEGFBGDG?GGGGGGGFFGFFGGGGDGGGGGGGGGGGGGGGGFCFGGGGGGGFFGGFGGGGGFGGGGGGGGGGFFFEGGGDGGGGGGGGGGGGGGGGGGFEGGGGGGGGGGGGGGGGGGGGGGGGGGGGGCCCCC
@DZ 92989
TGGGGAATATTGCACAATGGGGGAAACCCTGATGCAGCGACGCCGCGAGAGCGAAGAAGTATTTCGGTATGTAAAGCTCTATCAGCAGGGAAGATAATGACGGTACCTGACTAAGCAGCCCCGGCTAACTACGTGCCAGCAGCCGCGGTAATACGTAGGGGGCGAGCGTTATCCGGAGTTACTGGGTGTAAAGGGAGCGTAGACGGCGTATCAAGTCTGATGTGAAAGGCAGGGGCTTAACCCCTGGACTGCATTGGAAACTGGTATGCTTGAGTGCCGGAGGGGTAAGCGGAACTCCTGGTGTAGCGGTGAAGAGCGTAGATATTAGGAAGAACACCGGAGGCGAAGGAGGCTCACTGGACTGTAACTGACACTGAGGCTCGAAAGCGTGGGGAGCAAACAGGATTAGATGCCCT
+
C,6C@FGGGFFGFGGGCE<F@7FGGCFCCFDFF,EEGGGGEDEGGGG+>=6<FE:FEFGGCA9DFCCBFFGGGGGF9FFFGEBFGGDFGG+A=EFGGGGGF7FFGGA<?B=FECA,EFG,BFGGGGDC>CFF:<@EF<DGGGGFGG=GG>CGFFF:9@<CF7:EC33C?CEFGGEG8#C?:CFFFCFF8CCGGGE1C:?:CC4AEEC:EGCFCFF@7CG-.FE@<FEFB)@EGC<?EG7EGFDE33:=B@F=<GD5@<+<A<:C<>=F@=GF:FC749@E/8FFAB+:48<D?B+4:FGGGFF8+DGFE?<,,8,7FGFEA9FEAF@<66,E8,@@@+,CCC@<9<C,;,DFC,,6<C,E;,DF9GFE9FECC@@8C::CC@AD7@+CC-GD8FFFAFCFGDCF<DFFFFC,B@68
@DZ 281
TGGGGAATATTGCACAATGGGCGAAAGCCTGATGCAGCGACGCCGCGTGAGCGAAGAAGTATTTCGGTATGTAAAGCTCTATCAGCAGGGAAGATAATGACGGTACCTGACTAAGAAGCACCGGCTAAATACGTGCCAGCAGCCGCGGTAATACGTATGGTGCAAGCGTTATCCGGACTTACTGGGTGTAAAGGGAGCGCAGGCGGTGCGGCAAGTCTGATGTGAAAGCCCGGGGCTCAACCCCGGTACTGCATTGGAAACTGTCGTACTAGAGTGTCGGAGGGGTAAGCGGAATTCCTAGTGTAGCGGTGAAATGCGTAGATATTAGGAGGAACACCAGTGGCGAAGGCGGCTTACTGGACGATAACTGACGCTGAGGCTCGAAAGCGTGGGGAGCAAACAGGATTAGATACCCT
+
GGGGGDEGGGGGGFGFGGGGGFGGGGGGGGGGGGGGGGFGGGGGGGGGGGGGGGEGDGGGGGGGGGGGFGGGGGGFGDGGGGGGGGGFFGFGGGGGGGGGGGGGGGGGGGGGF?FGGFGEGGGGGGGGGGGGC?FFFGGGGGGGGGGG?GC>2FFG<DDGGGGG9FGGGEGGGGGFEGGGGGGGGGFGGGGGGGGGGGGGEEGEGFGGGGEGGGGEFFGDGGGGGFGGGGGGFGGGGGGGGGGGGGGEGGGGAEFGGGFFGFD<GGGFGGGGGGGFFGGGFGGGGEECGGGFCGGGCCDGGGGEGGGGF,GCBCCF<GDGGGDCEEGGGFGGGFCGCGFGCGGCGGGGGFFFE<EGGGGGGFGECGFDGGGGGGFGGFC8FGGGGGGGGEGGGGGGDGGGGGGGFGGGGFFCCCCC
@DZ 88150
TGGGGAATATTGCACAATGGGGGAAACCCTGATGCAGCGCCGCCGCGTGGAGGAAGAAGGTCTTCGGATTGTAAACTCCTGTTGTTGAGGAACATAATGACGGTACTCAACAAGGAAGTGACGGCTAACTACGTGCCAGCAGCCGCGGTAAAACGTAGGTCACAAGCGTTGTCCGGAATTACTGGGTGTAAAGGGAGCGCAGGCGGGAAGACAAGTTGGAAGTGAAATCCATGGGCTCAACCCATGAACTGCTTTCAAAACTGTTTTTCTTGAGTAGTGCAGAGGTAGGCGGAATCCCCGGTGTAGCGGTGGAATGCGTAGATATCGGGAGGAACACCAGTGGCGAAGGCGGCCTACTGGGCACCAACTGACGCTGAGGCTCGAAAGTGTGGGTAGCAAACAGGATTAGATACCCT
+
C@<FGGGFFFGAEF@FCEEEFEGDGGGGG?CEDGFDFF@+@FDGEGGGGGDGDGGFFGG8FGCEA@7FFE8FGFFFGGGD,CDAF=FF@8EEDFGGGG9FECCE@C?FF8EFGGG<AF55CFGEGGGGDGGG>38FEG7FFDGEGG7@FGCEGGG>CFE<,>FC:CF81<7FGGGGG<FFDAFGG<FEFDFGGFEFFE:<GGCGGGGGCGFCC9C;CFFFFFFFGCC<FGGGGFDC,FF8CB@54CFFCCCFGGGFCCFE<EGC<E$GFDDDDFGFAAEA@FEFGGEFF8F=4?+CFC:FFF=+GGGFGDEE@C7CFD?EA:+:BCB,,EFGFGFGFFE@F@7CFCB+7C8FGFFGFFGFGFCECFC,,EEEFCEC8GGGEF?CCE,CF9DGCGFF8GFGGGFGGFDEFFCA@B8C
@DZ 104785
TGGGGAATATTGCACAATGGGCGAAAGCCTGATGCAGCGACGCCGCGTGAGCGAAGAAGTATTTCGGTATGTAAAGCTCTATCAGCAGGGAAGATAATGACGGTACCTGGCTAAGAAGCACCGGCTAAATACGTGCCAGCAGCCGCGGTAATACGTATGGTGCAAGCGTTATCCGGATTTACTGGGTGTAAAGGGAGCGCAGGCGGTGCGGCAAGTCTGATGTGACAGCCCGGGGCTCAACCCCGGTACTGCATTGGAAACTGTCGTACTAGAGTGTCGGAGGGGTAAGCGGAATTCCTAGTGTAGCGGTGAAATGCGTAGATATTAGGAGGAACACCAGTGGCGAAGGCGGCTTATTGGACGATAACTGACGCTGAGGCTCGAAAGCGTGGGGAGCAAACAGGATTAGATACCCT
+
EFG<+BFGFGGGGGGGEA,CEF7CFG:FFGGGGDGGGF+@BFEGDGGGDG>DGGGGGGGGGCFFGGGCFFFGGGGGGFCFFC9FC<<4+@+BFFGGECDFG@C:FBEDG,BFGGFGGFCD@<7FEECDGFDDFGGGGGGGGFFGEB>C<CEFFGC%?(FFGFFFFCEG@@;6GGEGGGGFGGGG,G7F=GGGF9FG=<FF7>EEC=:8$FFGGFGFC:A9GGG<?%EB8;CGGFCCB:FEFGGFDGFF;GGFCGGCFGACFD++>AEGGGGFD7FCGDGGGGGFF7FEGCFGGGGFFBA,CFGGGGFCGGFGECGCF<<AEGFFC,FGAGFEFC,E6,GGGF>FFEC:C>GGGFF@,GGGGGGGGGGGGGFC@8GGGCF@F@EFGGGGGGGGFGGGGGGFGGGGGGGGFGFCCCCC
@DZ 284
TGGGGAATATTGCACAATGGGCGAAAGCCTGATGCAGCGCCGCCGCGTGAGCGAAGAAGTATTTCGGTATGTAAAGCTCTATCAGCAGGGAAGATAATGACGGTACCTGCCTAAGAAGCACCGGCTAAATACGTGCCAGCAGCCGCGGTAATACGTATGGTGCAAGCGTTATCCGGATTTACTGGGTGTAAAGGGAGCGCAGGCGGTGCGGCAAGTCTGATGTGAAAGTCCGGGGCTCAACCCCGGTACTGCATTGGAAACTGTCGTACTAGAGTGTCGGAGGGGTAAGCGGGATTCCGAGTGTAGCGTTGAAATGCGTAGATATTAGGAGGGACACCAGTGGCGAAGGCGGCTTACTGGACGATAACTGACGCTGAGGCTCGTAAGCGTGGGGAGCAAACGGGATTGAATGCCCT
+
CDFGCFGGGGGDF<FGCECGG,@@+@F,,CF<<DEF,,@+8C@FGDCG:F7,88:@FFGFFFGG<<@?,DE?C?EGEFFEE,FE55A4<:BF:EFFGGAFCCFGGGGGF83F,5B98BDFFGGGEC@B>3=FFFCFGGGGG<CFCGGCFB:B<FFGCDF,DC:C;9*=FCG7CFGFGDGCCFGGFGGC=<CCBCCFCGD1>F:CECE5?CEGCC=<FGG.FC>3<9+C#<:EEFGGC>GGGGECFCFFFCF@3AC:C?GGCC9:CDE:CF<GFFF4:7CFDFFEB=:@8+FB,FC@4+,:A,>+8+4?,E<??4,+,E?,C;?<FC6=8E6C,C,:8F@FFB86,,6@+66,@6<C,,,,@8E9GFF:,@87,B66@6+B9,,,;8CCCEC6<CCF6EC;8,,C,,,,,C<8A,66
@DZ 74378
TGGGGAATATTGCACAATGGGCGAAAGCCTGATGCAGCGACGCCGCGTGAGCGAAGAAGTATTTCGGTATGTAAAGCTCTATCAGCAGGGAAGATAATGACGGTACCTGACTAAGAAGCACCGGCTAAATACGTGCCAGCAGCCGCGGTAATACGTATGGTGCAAGCGTCATCCGGATTTACTGGGTGTAAAGGGAGCGCAGGCGGTGCGGCAAGGCTGATGTGAAAGCCTGGGGCTCAACCCCGGTACTGCATTGGAAACTGTCGTACTAGAGTGCCGGAGGGGTAAGCGGAATTCCTAGTGTAGCGGTGAAATGCGTAGATATTAGGAGGAACACCAGTGGCGAAGGCGGCTTACTGGACGATAACTGACGCTGAGGCTCGAAAGCGTGGGGAGCAAACAGGATTAGATACCCT
+
EDFGGGGGGGGGGGGGGGGGGGGFG:F@FDGGGFFFGGFGGGGGCFCBFFG8FECFGFGGFGGGGCGFG@<<FFGGGGGGGGGAAFFFGGGGGGGGGFGGAFCF=FFFDEDGCCGFGGGGDDCFGGGGG@@FG<<FCFF?FF>GGGCGGCCCEGGFG>?CFGGFGGDGG:2CAFG?:0<FFGGGGGCFEFCGGGDCCEFGF8EEEGE7CFEGC@D8FGBC8FFGGGGGFFC::F>CE=GFGGGGDB:DE=C:GEFFGGFFFCF<>AEFDC:GFF@F>?EGCF<EF7:@B=E,,AE<@FGFGGGGECC<C,<AGGGGFECFFAGFEGGF9EDFCCCCAGGGGGF7C66@@@GGGFC<,EFE<CF9AAFF7F@GGGGGDGEFC,E<EGF>GGGGGGGFFGGFFGGFCGGFGFEBCCCC
@DZ 286
TGGGGAATATTGCACAATGGAGGAAACTCTGATGCAGCGATGCCGCGTGAGGGAAGAAGGTTTTAGGATTGTAAACCTCTGTCTTCAGGGACGAAAAAAGACGGTACCTGAGGAGGAAGCTCCGGCTAACTACGTGCCAGCAGCCGCGGTAATACGTAGGGAGCGAGCGTTGTCCGGAATTACTGGGTGTAAAGGGAGCGGAGGCGGGATCGCAAGTCAGATGTGAAAACTATGGGCTTAACCCATAAACTGCATTTGAAACTGTGGTTCTTGAGTGAAGTAGAGGTAAGCGGAATTCCTAGTGTAGCGGTGAAATGCGTAGATATTAGGAGGAACATCAGTGGCGAAGGCGGCTTACTGGGCTTTAACCGACGCTGAGGCTCGAAAGCGTGGGGAGCAAACAGGATTAGATACCCT
+
GGGGGGGGGGGGGGGGGGGGGGGGGGGFGGGGGGGGGGGGFGGGGGGGGGGFGGGGGGGGFEGGFGGGGGGGGGGGGGGGGGGFFGGGGGGGGGEEGGFFGGGGGGFGDFGFGFGGGGGGFGGGCE7B,B<<FC7FGGGF@F<FFECGD/EEA<>FDFCGGGDECBEFCCGC<CGD=GEFF<<CFGF<C+FFCFG5:@<85;EECEGE>?/@;CCEC9CEE;FEFGGFGF8FFCFFGGFFFCFADEC<DFFGF?<DGGGFFDF8&,A=5@E@GGF-FFAGGFGGFF==?C,FGGFDGGGFGGFECGGGFFCGGGGGGGGGGFGFD<GGGGGGGGFGE?GGFCGGGGGGGGDGGFCD<GGFFFDGDGGEGEGGGGGGGGGEE,GGGGGGGGGGGGGGGGGGGGGGGGGGGGGGCCCCC
@DZ 95853
TGAGGAATATTGGTCAATGGACGAGAGTCTGAACCAGCCAAGTAGCGTGAAGGATGACTGCCCTATGGGTTGTAAACTTCTTTTATATGGGAAGAAAGTATTCCACGTGTGGGATTTTGTATGTACCATATGAATAAGGATCGGCTAACTCCGTGCCAACAGCCGCGGTAATACGGAGGGTCCGAGCGTTATCCGGATTAATTGGGTTTAAAGGGAGCGTAGGTGGATTGTTAAGTCAGTTGTGAAAGTTTGCGGCTCAACCGTAAAATTGCAGTTGAAACTGGCCGTCTTGAGTACAGTAGAGGTGGGCGGAATTCGTGGTGTAGCTGTGAAATGCTTAGATATCACGAAGAACTCCGATTGCGAATGCAGCTCACTAGCCTGCAACTGACACTGATGCTCGAAAGTGTGGGTATCAAACAGGATTAGATACCCT
+
FFGG,CE,CAF<EGGG<EFGED7C:@FF<,EEE@@FE<,CCF,<CF:B:FF,C:@EF9FGGFECEFCC<ECCFGAF6?CFFGGF,9C<??C<F,:CEEFGFGCF<FFDC,4B+,,,,5<<9<FF<B<FFCFGFF,BDF,?9AFGG@FGDEFFGE+=AD,BAD8@CEGDFCF9@<7FGGD*3>,B:>;<>C:#<D@EEEG$727FDD@F=CC9@97&*=<#FFF@<89GF:FGE<@99,A+>@FC:FC:+797>DFF?EFFF6,,$/:7ACCGFGGCC=E09FF>++=FEDGFECFFC@CGGFFCF:>,,EFA<AFCCC4E=<=A=FA,<C,?CAFFGF54,9B<FCB:CGFEBCC@:F<7C7CFE@;,<<DDGDFC,FC6,E<C<DFF@<<,@BDFC@7GFEFC,@CEGGE@F@A<GGGGGGEFC,,,FFE@C9@C
@DZ 288
TGAGGAATATTGGTCAATGGGCGAGAGCCTGAACCAGCCAAGTAGCGTGAAGGATGACTGCCCTATGGGTTGTAAACTTCTTTTATAAAGGAATAAAGTCGGGTATGTATACCCGTTTGCATGTACTTTATGAATAAGGATCGGCTAACTCCGTGCCAGCAGCCGCGGTAATACGGAGGATCCGAGCGTTATCCGGATTTATTGGGTTTAAAGGGAGCGTAGATGGATGTTTAAGTCAGTTGTGAAAGTTTGCGGCTCAACCGTAAAATTGCAGTTGATAAGGGATATCTTGAGTGCAGTTGAGGCAGGCGGAATTCGTGGTGTAGCGGTGAAATGCTTAGATATCACGAAGAACTCCGATTGCGAAGGCAGCCTGCTAAGCTGCAACTGACATTGAGGCTCGAAAGTGTGGGTATCAAACAGGATTAGATACCCT
+
GGGGGGGGGGGGGGGGGGGDGFGGDEGGGGGGGGGGGGFGCFFGGGGGGGGGGGG?GFGGGGGGGGFGFFDFGGGGGGGFEFGGGGGGGGFGGDCFGAFFGGEFF8FFGGGGGGG:FF7FDCFGGGGGGFEGGGGGGGGGGGGGGCGG8FFGGFFGCFFGGGGGG7FGEDGGDDC;E?@65<BCEEG7FFGGGFGDFCEF;FEEF9FFCFGGGGGCE@E3EF=@CGFCGGF;9GFC<FGFFDFGGGFEFGDEF::CEEGGGGGFGDGFFFB?FGE@=>FG,FCEFFFE<EE,,,C,,AE?,8GGF?GGGGFFDCEGEFFFFGGGDGGGGGGGGGGGGGGD@A,CGFF7GGCF8@@,GGF>GGFCGCGGDFGDFGGGGGFFGGGGGGGGGGEFGGGGGGGDGGGFCGGGGGGGGGGGGGGGGGGGGGGGGFGCCCCC
@DZ 289
TGAGGAATATTGGTCAATGGGCGAGAGCCTGAACCAGCCAAGTAGCGTGAAGGATGACTGCCCTATGGGTTGTAAACTTCTTTTATAAAGGAATAAAGTCGGGTATGTATACCCGTTTGCATGTACTTTATGAATAAGGATCGGCTAACTCCGTGCCAGCAGCCGCGGTAATACGGAGGATCCGAGCGTTATCCGGATTTATTGGGTTTAAAGGGAGCGTAGATGGATGTTTAAGTCAGTTGTGAAAGTTTGCGGCTCAACCGTAAAATTGCAGTTGATACGGGATATCTTGAGTGCAGTTGAGGCAGGCGGAATTCGTGGTGTAGCGGTGAAATGCTTAGATATCACGAAGAACTCCGATTGCGAAGGCAGCCTGCTAAGCTGCAACTGACATTGAGGCTCGAAAGTGTGGGTATCAAACAGGATTAGATACCCT
+
GGGGGGGGGGGGGGGGGGGGGGGGGGGGGGGGGGGGGGGGGGGGGGGGGGGGCFGGGGGGGGGGGFFGGGGGGGGGGGGGGGGGGGGGGGGGGGGGGGGGGGGGGGGGGGGGGGGGGGGGGGGGGGGGGGGGGGGGGGGGGGEGGGGGGGGGGGGGGGGGGGGGGGGFGGGGGGFEGGGGGGGGGGGGGGGGGGGFEGGGGGGGGGGGGGGGFGGFGGGGGGGGGGFGGFGGGGGFGGFCGGGGGGGGGGGGGGGGECGFGGGFGGGFGGGGGGGGGFGGGGGGCDGGGF8GGGGFFGGFEFGGGGGGGGGGGGEDDGGGGGGGGGGGGGGGGGGGCGGGGGGGFCGCGGGFGGGGGGGGGGECGGGGGGGGGGGGGGFFFFGGFGGGGGGFFCGGGGGGEGGGGGGGGGGGGGGGGGGGGGGGGGGGGGGCCCCC
@DZ 96233
TGGGGAATATTGCACAATGGGGGAAACCCTGCTGCAGCGACGCCGCGTGGAGGAAGAAGGTCTTCGGATTGTAAACTCCTGTTGTTGAGGAAGATAATGACGGTACTCAACAAGGAAGTGACGGCTAACTACGTGCCAGCAGCCGCGGTAAAACGTAGGTCACAAGCGTTGTCCGGAATTACTGGGTGTAAAGGGAGCGCAGGCGGGAAGACAAGTTGGAAGTGAAATCTATGGGCTCAACCCATAAACTGCTTTCAAAACTGTTTTTCTTGAGTAGTGCAGAGGTAGGCGGAATTCCCGGTGTAGCGGTGGAATGCGTAGATATCGGGAGGAACACCAGTGGCGAAGGCGGCCTACTGGGCACCAAATGACGCTGAGGCTCGAAAGTGTGGGTAGCAAACAGGAGTAGATACCCT
+
FGFFGGGFFF,EEFFEFCF@CDGGEFGFEG@;E<EFGGGCCCFEGG7CFDGGGDGFFGGGFFC9FGGEF749FGGGFCGGG<EAEEGG@FFGGF9FDGF5?F:8+8<?F8FDGFFG8,BF@CEFEGCGFAFGGGD7<EFGC,F@***>>CE;CFG6:7CC9BCFGGF8:3FFG9F?C@C8;76FCFGGGGFFCEGEG5B;?:?EAD?F88?C?CCE@<CF;CCFD9F7CEFGGGGF>;F><C>,9EFGD7:9DCC@BDFC=F8<<@FAGGFF=,,=8GGFEC7BFCEGGFGGGFGGGGGGGGGGGECGFF<<=GEEFAB9GGG@:GGGEC,6,CGGGDGGFFC@C,C@GGGGFE66;,F@FGFE9FC6@@-GGGGGFGGGFEGGFF:;C<FA<FGDFEFFFCGFE,GGFC,A,,@8
@DZ 70528
TGAGGAATATTGGTCAATGGACGAGAGTCTGAACCAGCCAAGTAGCGTGAAGGATGACTGCCCTATGGGTTGTAAACTTCTTTTATACGGGAATAAAGTGAGGCACGTGTGCCTTTTTGTATGTACCGTATGAATAAGGATCGGCTAACTCCGTGCCAGCAGCCGCGGTAATACGGAGGATCCGAGCGTTATCCGGATTTATTGGGTTTAAAGGGAGCGTAGGCGGACGCTTAAGTCAGTTGTGAAAGTTTGCGGCTCAACCGTAAAATTGCAGTTGATACTGGGTGTCGTGAGTACAGTAGAGGCAGGCGGAATTCGTGGTGTAGCGGTGAAATGCTTAGATATCACGAAGAACTCCGATTGCGAAGGCAGCTTGCTGGACTGTAACTGACGCTGATGCTCGAAAGTGTGGGTATCAAACAGGATTAGATACCCT
+
FGGGFGGGFFFFFFGGGGFCFFEGCCFGGG9@EGGGGGGGGGGGGFCGGGFGGGGGGGGGGGGG,FGCGFGGGGGGGGGGGGGGFGFG8FDGGGFGGGCAFGFGEGGGGGGGGGGGGGGGDGGEEFFCF?FDFGGGGGF0CFCEGGGFG?GGGGGGGDGGGCFGGGGDG7FGCFCE<BGCEGGFCFEEGGEGGGFGC;CFDFGGGGGGGFGCGGGFDGGGGGGGF@CEGGGGDGGGFGC<EGGCFGFEFCGC7::>EDFFGGDGFFFFFCGFGFG;FF<GGGGFGCF7A,GGGFCEEE=FFCGGFBEGCFGFDFCC@FGFGGGGGGGGGGFGGGGF?9GGGGFCFGGGGGAGFGGGGGGEFBE@FAGGGGGGCGF<,<DGGGGGGGGGGGGFE<DGCEF<CCGGGGGGGGGGGFGGGGGGGGGGFF9GFFF@CCCC
@DZ 54539
TGAGGAATATTGGTCAATGGACGAGAGTCTGAACCAGCCAAGTAGCGTGAAGGATGACTGCCCTATGGGTTGTAAACTTCTTTTATACGGGAATAAAGTGAGGCACGTGTGCCTTTTTGTATGTACCGTATGAATAAGGATCGGCTAACTCCGTGCCAGCAGCCGCGGTAATACGGAGGATCCGAGCGTTATCCGGATTTATTGGGTTTAAAGGGAGCGTAGGCGGACGCTTAAGTCAGTTGTGAAAGTTTGCGGCCCAACCGTAAAATTGCAGTTGATACTGGGTGTCTTGAGTACAGTAGAGGCAGGCGGAATTCGTGGTGTAGCGGTGAAATGCTTAGATATCACGAAGAACTCCGATTGCGAAGGCAGCTTGCTGGACTGTAACTGACGCTGATGCTCGAAAGTGTGGGTATCAAACAGGATTAGATACCCT
+
GGGGGGGGGGGGGGGGGGGGGGGGGGGGGGGGGGGGGGGGGGGGGGGGGGGGGGGGGGGGGGGGGGGGDGGGGGGGGGGGGGGGGGGGGGGGGGGGGGGGGGGGGGGGDGGGGGGGGGGGGGGGGGGGGGGGGGGGGGGGGGGGGGGGGGGGGGDGGGGGGGGGGGFGGGGGFGGGGGGGGGGGGGGGGGGGGGGGGGGGGGGGGGGGGGGGGGGFFGGGGGGGGGEGGGGGGGGGGGGGGGGGGGGGGGGGGGGGGFGGGGGEGGGGGGGGGGGCGGGFFGGGGCGGGGGGGGGGGGFGGGGGGGGGGGGDFGGGGGGGGGGGGGGGGGGFGGGGFFFFGGGGGGGGGGGGGGGGGFGGGFGGGGGGGGGGGGGGGGGGGGGGGGGGGGGGGGAGGEGGGGGGGGGGGGGGGGGGGGGGGGGGGGGGGGGCCCCC
@DZ 100428
TGGGGAATATTGCACAATGGGCGAAAGCCTGATGCAGCGACGCCGCGTGAGCGAAGAAGTATTTCGGTATGTAAAGCTCTATCAGCAGGGAAGATAATGACGGTACCTGACTAAGAAGCACCGGCTAAATACGTGCCAGCAGCCGCGGTAATACGGATGGTGCAAGCGTTATCCGGATTTACTGGGTGTAAAGGGAGCGCAGGCGGTGCGGCAAGTCTGATGTGAAAGCCCGGGGCTCAACCCCGGTACTGCATTGGAAACTGTCGTACTAGAGTGTCGGAGGGGTAAGCGGAATTCCTAGTGTAGCGGTGAAATGCGTAGATATTAGGAGGAACACCAGTGGCGAAGGCGGCTTACTGGACGATAACTGACGCTGAGGCTCGAAAGCGTGGGGAGCAAACAGGATTAGATACCCT
+
GGGGGGGGGGGGGGGGGAAFGDECFGGGGGGGFFGFFGGGGGGGGGGGGFGFGGGGGGDEFFFGFGG:FEGGGGGGGGGGG9EGGGGGGGGGCFGGGGGGGGGGGGGGGGDGGGF<FFD8FGGGG7CGGGGGG<<CFG<FGFGCGGEG:G8>EG7*>4FC33=CCC7FFE=FFFGGEEG:GG=G'GGGE<EGGGGGGGF>:DCCEGG=:GF@CDFCEFFGGGFF8FGGGGGGDGGGGECCCEC><EEFGEG@<EBAGG8DEFC=CFFGFF@F?DFCGFFG=G<GGFCCEFAEF@GGFC8AGGGFDGGFGGGEFDEFFF9GGGGF?9=8EE@?GFCCFFCGGGDGGEEEC@@<,EGFGGEF<FC,AGEGGGGGGCGGFEEGGGGGGGGFEGFD8FEFCGGGGFECEFFCGECBC@CA
@DZ 86973
TGGGGAATATTGCACAATGGGGGGAACCCTGACGCAGCGACGCCGCGTGCGGGACGGAGGCCTTCGGGTCGTAAACCGCTTTCAGCAGGGAAGAGTCAAGACTGTACCTGCAGAAGAAGCACCGGCTAACTACGTGCCAGCAGCCGCGGTGATACGTAGGGGGCGAGCGTTATCCGGATTCATTGGGCGTAAAGCGCGCGTAGGCGGCCCGGCAGGCCGGGGGTCGAAGCGGGGGGCTCAACCCCCCGAAGCCCCCGGAACCTCCGCGGCTTGGGTCCGGTAGGGGAGGGTGGAACACCCGGTGTAGCGGTGGAATGCGCAGAGATCGGGTGGAACACCGGTGGCGAAGGCGGCCCTCTGGGCCGAGACCGACGCTGAGGCGCGAAAGCTGGGGGAGCGAACAGGATTAGATACCCT
+
CFFFGGGFFFFGGGGGGGAFFGDGGGGGGGGGFFFGGGGGGGGGGG7C@FCEC@FGGGGDGFGGGGGGGGGECFGGGGGGGGFFCGGGGGGGGGGFFG::C8AFGGGDG?FFGGGDG8>F,;FEEGGGFGGDF5AFGGGGGGGGGGGGGDEGDEGG:<8EEDEGG>GGGGGG>GGE)=EDE7FGEEFFD/CC/ECEGCDGED>CFEGGCCEGEGGGGGGEGGE<7E?;CCEECEF<<EFGCEE>DCEGE?:EEFCEECDEEF191**C>CDC@;@-F<:FCFEFC>7GGGFCFEFB:@C>@FCF7E@FFEGF9GGEEEFEF??+C@DGFE9FCF@FEEEGF@GFDFCEGGGFB,<FGGGGFBDFF:ECF@CFEE,FGDGEC@>GFEGFCFBEDEFCGFFFFCFEF@,<GFFFBCCCC
@DZ 295
TGGGGAATATTGCACAATGGGGGAAACCCTGATGCAGCGACGCCGCGTGGAGGAAGAAGGTCTTCGGATTGTAAACTCCTGTTGTTGAGGAAGATAATGACGGTACTCAACAAGGAAGTGACGGCTAACTACGTGCCTGCAGCCGCGGTAAAACGTAGGTCACAAGCGTTGTCCGGAATTACTGGGTGTAAAGGGAGCGCAGGCGGGAAGACAAGTTGGAAGTGAAATCTATGGGCTCAACCCATAAACTGCTTTCAAAACTGTTTTTCTTGAGTAGTGCAGAGGTAGGCGGAATTCCCGGTGTAGCGGTGGAATGCGTAGATATCGGGAGGACCACCAGTGGCGAAGGCGGCCTACTGGGCACCAACTGACGCTGAGGCTCGAAAGTGTGGGTATCAAACAGGATTAGATACCCT
+
GGGGGGGGGGGGGGGGGGGGGGGGGGGGGGGGGGGGGGFGGGGGGGGGG7FGGGGGGGGFGGGGGGDGGGGGGGGGGGGGGGCGGGGGGFGGGGGGFGGFGGGGGGGGGGGGFGCFFGGCFGGGGGGGG@GG?FDFFGFGGGGGGEGGGGGGGGGGGGGGGGGGGGGFFEFGGGFAFGGGGGGGGGGDFGGFFFEF@FGGGFEGGGFF@GF;FGGGFGGG<FFGGFGGGGGGGGGGGGGGDCGGFGGGFGFF9AEFGDGFFGGGGGFGGGGGGGFAFAGGGGFFGGGGGGGFGFCFFB7GFGF@EF@CE9DGGGGGGGGGFEGGGGGGGGGGGGFGGGGGGFB,GGGGGGGGFGGGGGGGGFGE9GGGGDGGGGGGGGF@GDGGGGGGGGGGGGGGGGGDFGGGGFGGFFFCCCCC
@DZ 107731
TGGGGAATATTGCACAATGGGCGCAAGCCTGATGCAGCGACGCCGCGTGCGGGATGACGGCCTTCGGGTTGTAAACCGCTTTTGATCGGGAGCAAGCCTTCGGGTGAGTGTACCTTTCGAATAAGCACCGGCTAACTACGTGCCAGCAGCCGCGGTAATACGTAGGGTGCAAGCGTTATCCGGATTTATTGGGCGTAAAGGGCTCGTAGGCGGTTCGTCGCGTCCGGTGTGAAAGTCCATCGCTTAACGGTGGATCTGCGCCGGGTACGGGCGGGCTGGAGTGCGGTAGGGGAGACTGGAATTCCCGGTGTAACGGTGGAATGTGTAGATATCGGGAAGAACACCAATGGCGAAGGCAGGTCTCTGGGCCGTTACTGACGCTGAGGAGCGAAAGCGTGGGGAGCGAACAGGATTAGATACCCT
+
CEFF:FGGGGGGGGGGGGGGGGGGGGGGGGGFFEGGGGGGGGGGGGGGDGGGGGG:EGEGGGDFCGGECEEGGGFFGGGC:CFGGGGGEDGGGGGGFGFGFFDG@FGG,EAFGGFGEGFFGGGFFFCFGGGGGGCCFC@FFCCFGGGGGF7FG/GCFFGDA=FGG>F<C7BC8F(GGG>G78C7F<<0;:CFGFE:CEFFGG@CCEGCCE9CEEGGGDEG<8DCCCC9GGGFCFCFG4311:BB<3<:3FCB<@CGGGEC:DGGCGFGEGGGGGGFF1DEFEFCFFCFGFFF9FGFGGFF8F7GCGGGGGGEEGGFDFE?,GGGGCGFGFC@EEEFGECGGFDGGFBCDGFFEFGGGFGGGGGGDGGDGEF<FECGF@GGGGGCGGEGFF,CEGEGFEF:F7GGEGFGFGGGGGGGFF<@<8-
@DZ 297
TGAGGAATATTGGTCAATGGGCGAGAGCCTGAACCAGCCAAGTAGCGTGAAGGATGACTGCCCTATGGGTTGTAAACTTCTTTTATAAAGGAATAAAGTCGGGTATGCATACCCGGTTGCATGTACTTTATGAATAAGGATCGGCTCACTCCGTGCCAGCAGCCGCGGTAATACGGAGGATCCGAGCGTTATCCGGATTTATTGGGTTTAAAGGGAGCGTAGATGGATGTTTAAGTCAGGTGTGAAAGTTTGCGGCTCAACCGTAAAATTGCAGTTGATACTGGATATCTTGAGTGCAGTTGAGGAAGGCGGAATTCGTGGTGTAGCGGTGAAATGCTTAGATATCACGAAGAACTCCGATTGCGAAGGCAGCCTGCTAGGCTGCAACTGACATTGAGGCTCGAAAGTGTGGGTATCAAACAGGATTAGATACCCT
+
FF,@FD,EEGGGFFFGGFGF8FGGEGDFGFGFFGFEFG9F8FF@FFEEGCDFGG,BE9,CCCAF6CAEE=77CEGGGGEE<EFGGGGFGG<FFFGGGFE?::+,@BFFFFFE?,C+686ECFF?FGFGFFF9FFG,E?EFFFECFF+E939DCF+@7<,=@CGCEDC<<F@CEFD=CC*#36@FE:>??<:=ACF=FFCCEGGGFGGDE:<-GC<:*4=8AC3ED,C@,;B>E?CF8=C#<CFGG9,6<:9FCF5?E:FEFGGFGF9F<=:<GGFCF#9C=<@,;9CEFGGGGGFF<EE=9A,B5+:CC@C,<FECF4:<FF@GFDEFGEF?<,FGGFGGFAFCC<B,GFGGGFFFFDC>GGCCF<9GFC,7C,9DGDE,GFEE@9FFFGFFFCDGGGGGGFCFFCBEEGFEFFF9GGGFGGGGF9F9GFFA@CCB
@DZ 298
TGGGGAATATTGCACAATGGGGGAAACCCTGATGCAGCGACGCCGCGTGGAGGAAGAAGGTCTTCGGATTGTAAACTCCTGTTGTTGAGGAAGATAATGACGGTACTCAACAAGGAAGTGACGGCTAACTACGTGCCAGCAGCCGCGGTAAAACGTAGGTCACAAGCGTTGTCCGGAATTACTGGGTGTAAAGGAGCGCAGGCGGGAAGACAAGTTGGAAGTGAAATCCATGGGCTCAACCCATGAACTGCTTTCAAAACTGTTTTTCTTGAGTAGTGCAGAGGTAGGCGGAATTCCCGGTGTAGCGGTGGAATGCGTAGATATCGGGAGGAACACCAGTGGCGAAGGCGGCCTACTGGGCACCAACTGACGCTGAGGCTCGAAAGTGTGGGTAGCAAACAGGATTAGATACCCT
+
FEG,FCEGGGGGGGGGGGGGGGGGGGGGGGGGGGGGGG:@FGGFGGGGGGEFGFGEGGGGF9FFGGG7FGGGGGGGGG?EFEFFGGGFECFGGFFFDGGGGGGCFGGGGGGGGFCDGGGGGGG?GEFGFFGGCFFGGGGGGGGGEGDGF>FEFGGGGGFGGGGFGGGG>GGG>GGGGGGGFGGFFGGGEGFGFGCFFCCEGEGGGGDEG,A,GGFEFGGEGGGGGFFFGGGCGGGGGCB@FEEFFGFGGGGGGGGFFEF<FECFDGGGGFGGFBDGFDECFEFG+GGEFGGGEC:>EFEDGGGGGGGGFGGGGGGGGF9FF==,EGGFFGGGGGGGGGGGGGGGGGGGGGGGGGGGGGEFGGGGGGGGGGGGGF<GGECGGGGGGEDGGGGGGGGGGGFGGGGGEFGGGGCCCCC
@DZ 94699
TGGGGAATATTGCACAATGGGGGAAACCCTGATGCAGCGACGCCGCGTGGAGGAAGAAGGTCTTCGGATTGTAAACTCCTGTTGTTGAGGAAGATAATGACGGTACTCAACAAGGAAGTGACGGCTAACTACGTGCCAGCAGCCGCGGTAAAACGTAGGTCACAAGCGTTGTCCGGAATTACTGGGTGTAAAGGGAGCGCAGGCGGGAAGACAAGTTGGAAGTGAAATCTATGGGCTCAACCCATAAACTGCTTTCAAAACTGTTTTTCTTGAGTAGTGCAGAGGTAGGCGGAATTCCCGGTGTAGCGGTGGAATGCGTAGATATCGGGAGGAACACCAGTGGCGAAGGCGGCCTACTGGGCACCAACTGACGCTGAGGCTCGAAAGTGTGGGTAGCAAACAGGATTAGATACCCT
+
EDG8FBFCFE9FFGGGGGG8FGGGGGFFG,EFGGGGGGGDDFGG77FFGGGGGCGGFGGGGFGGFGGGGCFGGGCFGGGGFGGGGGGGGGFFGGFGG9FGGGGFGGCFFGGFGGGGGGFCFEFFE<FFGGGGGCFGCG<CC><<FGGGFFGFC:?FCGG4CGFFFGGGFGGGGFEGGGFGGFGGGGGEFFGGGEFFE@GGFEEEFG<GEFDCGGGGGEFGGGGC9GF>CFFGGGGGFGFFFGGFGGGGGGGFGGGFGGFGGFEF@GGGGGGGGGGGGGGGGF=GFGGGGGFGGGGGGGGGGGGDGGEFGGGFCGGGGGGGGFGGGGGGGGGGGGGGGGGGGGGGGGGGGGGGDFGGGGFEGCFFFGFGGGEGGGGGGGGGGGFCE8GGGGGGGGGGGGFFGGGGGGGGGGGCCCCC
@DZ 300
TGGGGAATATTGGGCAATGGAGGGAACTCTGACCCAGCAACGCCGCGTGAGTGAAGAAGGTTTTCGGATTGTAAAACTCTTTAAGCGGGGACGAAGGAAGTGACTGTACCCGCAGAATAAGCATCGGCTAACTACGTGCCAGCAGCCGCGGTAATACGTAGGATGCAAGCGTTATCCGGAATGACTGGGCGTAAAGGGTGCGTAGGTGGTTTGTCAAGTTGGCAGCGTAATTCCGTGGCTTAACCGCGGAACTACTGCCAAAACTGATAGGCTTGAGTGCGGCAGGGGTATGTGGAATTCCTAGTGTAGCGGTGGAATGCGTAGATATTAGGAGGAACACCGGTGGCGAAAGCGACATACTGGGCCGTAACTGACACTGAAGCACGAAAGCGTGGGGAGCAAACAGGATTAGATACCCT
+
GGGFGGGGGGGGGGGGGGGGGGGGGFGGGGGGGGGGGGGGGGGGGGGGGGGGGGFGGGGGGGGGGGGGGGGGGGGGGGGGGGGGGGGGGGGGGGGGEGGGGGGGGGGGFFGGGGGGGGGGFGGGGCFGGGGGGGGG@GGGGGGFCGGGGGGGGF?FFGGFCGGGGGGCFGGGGGGGGGGEG>FGFFGGGGGGGFFGGGGGGGGCGGGGGGGFGGFGGGGGGGGGEGGGGGGGGGGGGCGGGGFGGGGGGGGGGFGFGF8GGGGECGGGGGFGGGGGGGGGGGGGGGGGAFFFFFDE<CGGGGGGGDGGGGGGGGGGGGGFFGGGGGGGEGGGGGGGEF@+DGGGGGGGGFCGGGGGGGGGGGGGGGGGGGGGGGGGGGGGEFDGGGGGGGGGGGGGGGGGGGGGGGGGGGGGGGCCCCC
@DZ 301
TGGGGAATATTGCACAATGGGGGAAACCCTGATGCAGCGACGCCGCGTGAGCGAAGAAGTATTTCGGTATGTAAAGCTCTATCAGCAGGGAAGATAGTGACGGTACCTGACTAAGAAGCTCCGGCTAAATACGTGCCAGCAGCCGCGGTAATACGTATGGAGCAAGCGTTATCCGGATTTATTGGGTTTAAAGGGAGCGTAGGCGGGTTGTTAAGTCAGTTGTGAAAGTTTGCGGCTCAACCGTAAAATTGCAGTTGATACTGGCGACCTTGAGAGCAACAGAGGTAGGCGGAATTCGTGGTGTAGCGGTGAAATGCTTAGATATCACGAAGAACTCCGATTGCGAAGGCAGCTTACTGGATTGTAACTGACGCTGATGCTCGAAAGTGTGGGTATCAAACAGGATTAGATACCCT
+
GGGGGGGGGGGGGGGGGGGGGGGGGGGGGGGGGGGGGGFGGGGGGGGGGGGGGGGGGGGGGGGGGGGGGGGGGGGGGGGGGGGGGGGGGGGGGGGGGGGGGGGGGGGGGGGGGGGGGGGGGGGCGGGGGGGGGGGGGGGGGGGGGGGGGGGFGGGGGGGGGGGGGGGGGGGGGGGGGGGGGGFGGGGGGGGGGGGGGGGGGGGGGGG=BFFGGGGGFFGGGGGGGGGGGGGFGGGGGGGGGGGGGGFEFGFFGGGGGGGGGGGGGGFGGFGGGGGGGGGGFGGGGEGGGEE9GCGGGGGFGGGGGGGGGGGGGGGGFCGGGGGGGGGGGGGGGGGGGGGGGGGGGGGGGGGGGGGGGGGGGGGGFGGGGGGEGGGGGGGGFGGGGGGGGGGGGGGGGGGFAGGGGGGGGFGCCCCC
@DZ 302
TGGGGAATATTGGGCAATGGAGGGAACTCTGACCCAGCAACGCCGCGTGAGTGAAGAAGGTTTTCGGATTGTAAAACTCTTTAAGCGGGGACGAAGGAAGTGACTGTACCCGCAGAATAAGCATCGGCTAACTACGTGCCAGCAGCCGCGGTAATACGTAGGATGCAAGCGTTATCCGGAATGACTGGGCGTAAAGGGTGCGTAGGTGGTTTGTCAAGTTGGCAGCGTAATTCCGTGGCTTAACCGCGGAACTACTGCCAAAACTGATAGGCTTGAGTGCGGCAGGGGTATGTGGAATTCCTAGTGTAGCGGGGGAATGCGTAGATATTAGGGGGAACACCGGTGGCGAAAGCGACATACTGGGCCGTAACTGACACTGAAGCACGAAAGCGTGGGGAGCAAACAGGATTAGATACCCT
+
FGCGGDGG<FGFGCGGGGG@E@FGGGGGGGGGGGGGGFGGGGGGFEGFGGGCGGFFGFGCEGGGGGGGGGFGGGGGGGGFDFFGFFGGGCG=7CG@FGGGFGGFADFFFGGGGGG7F<,C<AF=E::CFFFGGA>E@DFFGDGGFGFG7CE:F&CGGGFG4=F97@FBCFEGGGGGGGGDEGGFFFCFGFFCEFFCB*;GDCEGGFFGGGGC?-4FGGG?<>CFGEC<DCEFGGFGGGGGGGFGEEGGG=C=F3;EG@DC7<FBFGGGGFGGFGD,@4+>CG55:EA<CGFGGGGFFF8CGFAB9GCF=:@:,<F@DGFFFFF6=?<C=CFC,C9>CGEGGGGGGGGGGGGGCFGFGGGGGF@GC>GGGGFFGGGGFGGGGGGGGFCFFF+GGGGGGFE,GEC<FGGFFFFFFF<@CC<
@DZ 303
TGAGGAATATTGGTCAATGGTCGGCAGACTGAACCAGCCAAGTCGCGTGAGGGAAGACGGCCCTACGGGTTGTAAACCTCTTTTGTCGGAGAGTAAAGTGCGCTACGCGTAGCGTATTGCAAGTATCCGAAGAAAGAGCATCGGCTAACTCCGTGCCAGCAGCCGCGGTAATACGGAGGATGCGAGTGTTATCCGGATTTATTGGGTTTAAAGGGTGCGTAGGCGGCACGCCAAGTCAGCGGTGAAATTTCCGGGCTCAACCCGGACTGTGCCGTTGAAACTGGCGAGCTAGAGTGCACAAGAGGCAGGCGGAATGCGTGGTGTAGCGGTGAAATGCATAGATATCACGCAGAACCCCGATTGCGAAGGCAGCCTGCTAGGGTGCGACAGACGCTGAGGCACGAAAGCGTGGGTATCGAACAGGATTAGATACCCT
+
FCFGGGGGGFFGGCFFGGGDGFGEGGGGGGGDGGGGGGGGGFGGEGEGDGGG>:ECEEGECFEGGCECFEGFFAF<FGCGGGGGCF,=:BCFEFGG9<FFGCDE@FEGE@FC@EEGDCEEGGGGGCFGGGF++@>FFGGGFFF79?GDEEGFG?GGGGGGGGGFGEGD:FGGFGGGCBCE%GGG:CCFCC@CCEGCCG<G<CCEBECCE+<1B:CCE>ECC:ACF@?ECCG;9>CCFFGEGGGFDFGGF?FGGFGGEFGGG<GFCDEF@?GC@@:4@C:CGGCF+;@?,<C<DEE9GGGFAA,?E@FGF8GFFGF:C?@BGGFEF>+CEEAGGGGGGFFFFC,FFEF=GFCCEC7EF<FF+@@7GGGGGFDF7FGGGGGGGGGGDEF8CGEGEDFCFCB,CGFDC:CCC@GGGGGGDGFC9GGEEECFFEC8,CC-
@DZ 76456
TGAGGAATATTGGTCAATGGGCGAGAGCCTGAACCAGCCAAGTAGCGTGAAGGATGACTGCCCTATGGGTTGTAAACTTCTTTTATAAAGGAATAAAGTCGGGTATGTATACCCGTTTGCATGTACTTTATGAATAAGGATCGGCTAACTCCGTGCCAGCAGCCGCGGTAATACGGAGGACCCGAGCGTTATCCGGATTTATTGGGTTTAAAGGGAGCGTAGATGGATGTTTAAGTCAGTTGTGAAAGTTTGCGGCTCAACCGTAAAATTGCAGTTGATACTGGATATCTTGAGTGCAGTTGATGCAGGCGGAATTCGTGGTGTAGCGGTGAAATGCTTAGATACCACGAAGAACTCCGATTGCGAAGGCAGCCTGCTAAGCTGCAACTGACATTGAGGCTCGAAAGTGTGGGTATCAAACAGGATTAGATACCCT
+
EGGGGG8FGGGGGGGFGGG?FGGGGGDGGGGDGGGGGGGGGGF9FGCFEGDFGGGGGFGGGGGGGGGGGGGGGGGGGGGGGGGGEFGGGFDGGGGEGGGGGGGFGGGGGGEGGGDEGG>FEFGGGGGGGGGGFGGGGGFG<F@EFGDGFFGCFFFGGGGGGGG=E0EEGGGG9FGDG7=:FGGGCEEGGFFGGEFGGGGFGECGGFGDGCFCFFEB:7FE>FGFGGFGGGGGGF80FFEDFCE5GFFCFGGCGFDDGGGGGFGGGGGFFFGGFGFFGFGGFGGFEGGGGGGGFFAB8F?,EE9,ECGGDFAF@EFCGFGEGGFC8EC<<C,F?FFCEDFGFC9=:,FC<CACFFB:GFGGGCC<F<EE:@FGGCFF9AFAFE,FEFFGGFGCFFGFGDGGF7GFDGGGGFEFGFGGGGFFECGGFE,GGFFC@-B-
@DZ 305
TGGGGAATATTGCACAATGGGGGAAACCCTGATGCAGCGACGCCGCGTGAAGGAAGAAGTATCTCGGTATGTAAACTTCTATCAGCAGGGAAGATAGTGACGGTACCTGACTAAGAAGCCCCGGCTAACTACGTGCCAGCAGCCGCGGTAATACGTAGGGGGCAAGCGTTATCCGGATTTACTGGGTGTAAAGGGAGCGTAGACGGTGTGGCAAGGCTGATGTGAAAGGCATGGGCTCAACCTGTGGACTGCATTGGAAACTGTCATACTTGAGTGCCGGAGGGGTAAGCGTAATTCCTAGTGTAGCGGGGAAATTCGTAGATATTAGGAGGAACACCAGTGGCGAATGCGGCTTACTGGACGGTAACTGACGTTGAGGCTCGAAAGCGTGGGGAGCAAACATGATTAGATACCCT
+
GGGFGGGGGGGGGGGGGGGFGGGGGGGGGGFGGGGGGGFGGGGGGGGGGGGGGGGGGGGGGGGGGGGGGGGGGGGGGGGGGGGGGGGGGGGGGGGGGGGGGGGGGEGGGGGGGGGGGGGGFGGGDGGGGGGGGGGGGGFGGGGGGGGGEGDGGGG,?FGG7FGGGGFGGGGGGGGGGG0GGGGGGGG-4GGGFGGGG=1GGGGGGGCFCEGGGCG(C7E5EGFGFGFGFFCEGCGC<GGGGGFFGGGG<GCFCGGGGFFGGGGFGGGGGFGGDF@7@@C=<FDFE7BDCD<,,F<8GFCFECGF::>8=,9FC:,,,AEBCE<AE,GGGFFGEF<FGGFGEF8,FC8+7@<C<C9F@EGGFGGFDGFFC@<GGFGGGGEFGGDFFF>GGFGGGGCGFECC;6,DEE,6,<C@A<C<
@DZ 64682
TGAGGAATATTGGTCAATGGACGAAAGTCTGAACCAGCCAAGTAGCGTGAAGGATGACTGCCCTATGGGTTGTAAACTTCTTTTATACGGGAATAAAGTGAGGCACGTGTGCCTTTTTGTCTGTACCGTATGAATGAGGATCGGCTAACTCCGTGCCAGCAGCCGCGGTAATACGGAGGATCCGAGCGTTATCCGGATTTATTGGGTTTAAAGGGAGCGTAGGCGGACGCTCAAGTCAGTTGTGAAAGTTTGCGGCTCAACCGTAAAATTGCAGTTGATACTGGGTGTCTTGAGTACAGTAGAGGCAGGCGGAATTCGTGGTGTAGCGGTGAAATGCTTAGATATCACGAAGAACTCCGATTGCGAAGGCAGCTTGCTGGACTGTAACTGACGCTGATGCTCGAAAGTGTGGGTATCAAACAGGATTAGATACCCT
+
FGFGD@FFFGGG9CFGGGGFF@@F+BCFEGGGGGGGGGCF,FDEGGGGGGGGGGGGGFFC8CFGFFF8FDFEEGGEGGGGCGGGGFGFFCGGFFCGGFGDGGGFGFGFFFGGGAFGGDF?,CFGGGFDEFFGEECEDGGGFFGGGFEGGCCGGFGGGGFGFGGFGGGG?EGFGGFGGGCFC>>FGGGGGGG@@>FGGDGGFGGGGGFGGGCFGGEFEEG@CGEFFCE@FD8CGGFGFDFCFGGDGGGGGGGGFEEGFDCCCFC9CGGGGGGGFGGFGGGGFGGGGGGGFFFECGFECGGGGGGGGFFBF8FGGGGEFDCCFFGGGGGGGGGGGGFFC6GGGGGGGGGGGGGGGGFB7F@CB7F7GFFGGGGGF?GGGGGGGGGGGGGGGGGEGGGGD@GGGFCDFFCFFGGGGGFA8FDGGGGGGGGGFGGCCCCC
@DZ 307
TGAGGAATATTGGTCAATGGGCGAGAGCCTGAACCAGCCAAGTAGCGTGAAGGATGACTGCCCTATGGGTTGTAAACTTCTTTTATAAAGGAATAAAGTCGGGTATGCATACCCGTTTGCATGTACTTTATGAATAAGGATCGGCTAACTCCGTGCCAGCAGCCGCGGTAATACGGAGGATCCGAGCGTTATCCGGATTTATTGGGTTTAAAGGGAGCGTAGGCGGACGCTTAAGTCAGTTGTGAAAGTTTGCGGCTCAACCGTAAAATTGCAGTTGATACTGGGTGTCTTGAGTACAGTAGAGGCAGGCGGAATTCGTGGTGTAGCGGTGAAATGCTTAGATATCACGAAGAACTCCGATTGCGAAGGCAGCTTGCTGGACTGTAACTGACGCTGATGCTCGAAAGTGTGGGTATCAAACAGGATTAGATACCCT
+
EFFCCEGGGGGFCGFGGGGGGGGGGG@FFGGGGGGGDD9EF8FGFG7F7B@EFFFGGFGGG,EFFGGCD,:CFGFGGFGGGGGGGGGGGGAFFG<FFFFGDEEG7F,ECFGGFFGGCC?FFFF9F,FFGGGFGGGGGGGG97?FGGGGF;AD:F8@DA?G?GG?FEGGGGGGGFCFEEGGGGGGGGEGG@:<EEC=<4<9CCFCCFEGCFCF@CD@:0B:;FEGDFECEGGGFGGGFGCGGGF#FGGEF<:GFCCDECGGCGEBGGGGGE>EGGGBAACFB?@6FCFGGFGFCFCGFGFGGGFFGGC7GGEGFFGGGGGGGGFC@DCDDGGGFGGFE<GFFCF8C7GFDGGF@FGDEGGGGFGGGGGGGGGGGGGGGGGGF?GGEFGDGFB7GGGFF@C@CDGGGGGEFFGGGFFAGGFCGFGGCFGGGGGCC?CB
@DZ 308
TGGGGAATATTGCACAATGGGCGACAGCCTGATGCAGCGACGCCGCGTGAGCGAAGAAGTATTTCGGTATGTAAAGCTCTATCAGCAGGGAAGATAATGACGGTACCTGACTAAGAAGCACCGGCTAAATACGTGCCAGCAGCCGCGGTAATACGTATGGTGCAAGCGTTATCCGGATTTACTGGGTGTAAAGGGAGCGTAGACGGGGTGGCAAGTCTGATGTGAAAACCCGGGGCTCAACCCCGGGACTGCATTGGAAACTGTCAATCTAGAGTACCGGAGAGGTAAGCGGAATTCCTAGTGTAGCGGTGAAATGCGTAGATATTAGGAGGAACACCAGTGGCGAAGGCGGCTTACTGGACGGTAACTGACGTTGAGGCTCGAAAGCGTGGGGAGCAAACAGGATTAGATACCCT
+
FGGGGGGGDFGGGGGFGGGFFFCF+@+CFGGGGGGGGG@FGGGGGGGGGGGGGGCGGGGEG?FGGGGGEECFCG?,9AFGFF?F9EABFEGGGCGGGGGCFFGGFGGGFCFFGGFFFFABCGGGGGGF=FAF@F@FFGGG<<FGEG*<>GE:EFG@:,C9;FFECCF@FF<F=GDCE9<C;CFFGFCGGC?GDGCEGGG:BEEF=5#30E?8BFF?9@FFCFGGDGG:CC?FC<EEGD@FGGGGCD>C:FDFFFCCCFDBCGD?G;GGF(FGGFC9=7FDGGFGF=F7EGGGFFC54,,GFGGFBC7GFFF,C,CEC??FEEEF?,GGFCGF?C8FCCFB@GF7GGGFC@GGGEEEC7FBCB<CCFFGCDEGFCGGGGEGDGGGGGGGGFGGGGGF8GGGGGGGGGFGFDF@CC<A
@DZ 108155
TGGGGAATATTGCACAATGGGGGAAACCCTGATGCAGCGACGCCGCGTGAGCGATGAAGTATTTCGGTATGTAAAGCTCTATCAGCAGGGAAGAAAATGACGGTACCTGACTAAGAAGCACCGGCTAAATACGTGCCAGCAGCCGCGGTAATACGTAAGGTGCAAGCGTTATCCGGATTTACTGGGTGTAAAGGGAGCGTAGACGGAGTGGCAAGTCTGATGTGAAAACCCGGGGCTCAACCCCGGGACTGCATGGGAAACTGTCAATCTGGAGTACCGGAGAGGTAAGCGGAATTCCTCGTGTAGCGGTGAAATGCGTAGATATTAGGAGGAACACCGGTGGCGAAGGCGGCTTACTGGACGGTAACTGACGTTGAGGCTCGAAAGCGTGGGGAGCAAACAGGATTAGATACCCT
+
GG,FGDGGGGGGA6EECFFFGEGGGG@FGGGCFFGGGG:F7CC:CFGGFG7EF=,?FEFF,<EEFGGGGGGDFGGGGEFEECCFFCCF7@FF@EFGFF?FFGGEGGGGF8FF9,FB<3BD8FFFG7+,>3DFCCEE@,@CC<F<@@*>C>CG@CFB<,C9,?FB;2:C<;=<,@<FG9@:FGCGGC3=:AGGFAEFED<FGC:?GGFFGGCDGDFGFGFA.FCFCGGDC/EGD?CGECFCE+ACC>*3?A<8:,#GGFBCECC/C<,9DDGGFF@CCA7F,?FF?+?:EFD9FGGC:46+F9@+@7+CFFE9GGCDGGGFFEAE<,,C9CCEC=8+7+,C@@FCFCDCF:<C,FEAGGCFF@EF@CF,B-F;GEFFFEFEFCFGGDGGGGGGF9GGFCGGGDEFEGGGGGFBCCCC
@DZ 65074
TGGGGAATATTGCACAATGGGGGAAACCCTGATGCAGCGAAGCAGCGTGAAGGAAGAAGTATCTCGGTATTTAAACTTCTATCAGCAGGGAAGATAGTGACGGTACCTGAATAAGAAGACCCGGCTAACTACGTGCCAGCAGCCGCGGTAATACGTATGGGGCAAGCGTTATCCGGATTTACTGGGTGTAAAGGGAGCGTAGACGGTGTGGCAAGTCTGATGTGAAAGGCATGGGCTCAACCTGTGGACTGCATTGGAAACGTTCATTCTTGAGGGCCGGATGGGTAAGCGGAAGTCGTATTGTAGCGGTGAAATGCTTAGATATTAGGAGGAACACCAGGTGCGAAGGCGGCTTACTGTACGATAACTGACGCTGAGGCTCGAAAGCGCGGGGAGCAAACAGGATTAGATACCCT
+
C@FF@8@8<CF<6C9CF9@@6,+@,CC@FF8E<EGE,6@FEEEFDFE7C@7,66C,E8ECF9CFE,:,,,,9EEF-CCCEFACFGGGGF++BCF95,EFFGDGGGGE99F,9EEGFGG84E<FFDGGGGGGGGEF+3A,>>,,>++@7@B+@FBBCC,D,,68F:*:7F5F<G=?GC+?8CFGG,@(0CAECGFCFCC6448F><11-AF<:C:7DE@>,<B9@EGG#=@@,3>@;:,,308?F>6C,>41FEFEF8GDD8,,,<C,,FA>F@8+:7EEB4,A8,B8+=4AAB4+F:,C,,FEEDECFC,,9<,9,<,9EDFC9,9D<C?<C,6C-CCFF7,ECGFEFEGGFF,,C,@C,F<E@D<CFB,,:<,<E,:7<EFFCCEEGGGGGGGGGFEF@C9FFGF9FFGGCCCCC
@DZ 311
TGAGGAATATTGGTCAATGGGCGAGAGCCTGAACCAGCCAAGTAGCGTGAAGGATGACTGCCCTATGGGTTGTAAACTTCTTTTATAAAGGAATAAAGTCGGGTATGCATACCCGTTTGCATGTACTTTATGAATAAGGATCGGCTAACTCCGTGCCAGCAGCCGCGGTAATACGGAGGATCCGAGCGTTATCCGGATTTATTGGGTTTAAAGGGAGCGTAGGCGGACGCTTAAGTCAGTTGTGAAAGTTTGCGGCTCAACCGTAAAATTGCAGTTGATACTGGGTGTCTTGAGGACAGTAGAGGCAGGCGGAATTCGTGGTGTAGCGGTGAAATGCTTAGATATCACGAAGAACGCCGATTGCGAAGGCAGCTTGCTGGACTGTAACTGACGCTGATGCTCGAAAGTGTGGGTATCAAACAGGATTAGATACCCT
+
FGFGGGGGEFGGFFFFGGGCFGGGGGGFGGGGGGGGFGGGFGGG9FCGGGFGGGGGFGGCFGGGEG-CFGGGGGCCFGGGGGGGEGGGGGGGGGGFGGGGDGGGGG?FAFGGFGGEGGDG<FGGFFFGGGGG9EFGGGG9=GGGGFCFGGG,FDDFGFFFFF?FGGEFGGGGFGBFEGGGGGGFDCFFFGGGGGGG-FGGFEGFFEFG9GG7GGGGGGDGEGGGG>41FCEGGGGGFGGGGGFGCEC@EGG0@FCEFEFGGGGFGGGGGGFD?CFFFFGGFGGGGGGGE=?A9B,@<9EF@FDGFCGFF8<EFFGEF7CCCFGFCB:E5?B,AGFGCFEEADDGFDB7GGGEF@7+7F87GEEFGGGGGGF@GGGFE9GCGGGGGGGGGGGGGDGGGGFCFGGGFGFDGGGGGGGGFGGFCFGGFGGGGFGCCCC9
@DZ 312
TAGGGAATATTGCACAATGGGGGAAACCCTGATGCAGCGACGCCGCGTGAAGGAAGAAGTATCTCGGTATGTAAACTTCTATCAGCAAGGAAGACAGTGACGGTACCTGACTAAGAAGCCCCGGCTAACTACGTGCCAGCAGCCGCGGTAATACGTAGGGGGCAAGCGTTATCCGGATTTACTGGGTGTAAAGGGGGCGTAGACGGTGTGGCAAGTCTGATGTGAAAGGCATGGGCTCAACCTGTGGACTGCATTGGAAACTGTCATACTTGAGTGCCGGAGGGGTAAGCGGAATTCCTAGTGTAGCGGTGAAATGCGTAGATATTAGGAGGAACACCAGTGGCGAAGGCGGCTTACTGGACGATAACTGACGCTGAGGCTCGAAAGCGTGGGGAGCAAACAGGATTAGATACCCT
+
FFGGGF8FEGGGGGFFGGGFGGGGGGGGGGGGGGGFGGFEGGGGGGGGGGGGGGGGGGGGGGGGGGGGGGGGGGGGFGGGGGGGGGGFFGGGGGGGGGGFGGGGFGGGAEGGGGGGGGGGGGGGGGG@FFGGD?FGGGGGGGGGEGGD?EGGG@G8FGGGGDEGGGGGFGGGGGGDCGG8GGGGGFEFGFFGGGGCGGGG:FCCEG<GGGGGFFGGFGGFFGFGFGGGFGGGGFGGGGGFGGFG<GGGGGGGGGGFGFGGGGGFGFFGGGGADC2DGGDGGGGGFFEGGCGGGGGFCF8GFDCBGGGGF9EFCFGGFGGFEFFB,9FGGGGGGGGFCGGECGGGGGGGGFGGGGGGGGGGGGFGGGEGEGGGGGGGGGEFD@GGGFF:EGGGGGFF?GGGGGGGGGGGGGGCCCCC
@DZ 99568
TGAGGAATATTGGTCAATGGACGAGAGTCTGAACCAGCCAAGTAGCGTGAAGGATGACTGCCCTATGGGTTGTAAACTTCTTTTATATGGGAATAAAGTATTCCACGTGTGGAATTTTGTATGTACCATATGAATAAGGATCGGCTAACTCCGTGCCAGCAGCCGCGGTAATACGGAGGATCCGAGCGTTATCCGGATTTATTGGGTTTAAAGGGAGCGTAGGAGGATTGTTAAGTCAGTTGTGAAAGTTTGCGGCTCAACCGTAAAATTGCAGTTGAAACTGGCAGTCTTGAGTACAGTAGAGGTGGGCGGAATTCGTGGTGTAGCGGTGAAATGCTTAGATATCACGAAGAACTCCGATTGCGAAGGCAGCTCACTAGACTGCAACTGACACTGATGCTCGAAAGTGTGGGTATCAAACAGGATTAGATACCCT
+
GGGGG8EFGGGGGFGFGGGGGGGGGGGGGGGGGGGGGG<FGGGGGGGGGGGGGFFGFGCFFFGGGCDFGFDGGGGGGGGGGGGGGGGGGGGGGGGGGGGFFFGFACCFGCFDAEFGGGFF<FGGGGGFFGGGCGFGGGGG9FC@FDFDGFFFGBFGGFGFGGGGC8FFF<FAFFGFGGFGGCCGDGGGGGCCFFGGEGGFFFGGFGGFFFFGGGF?EGGGGGE:FEEF9FFFGGGGGGGFGGECGGGGGGGGFFGGFGEGGGFEFDGGGGGGGGFGGGGGGGGGFFF9DF<9GGGGFFGGFECGGGGCEGEAFCGGGF7GGGGGGGGGGGGGGGGGGGGGFGGGGGGGGGFGGGGGGGGFGGGGGGGGGGGGFGGGGGGF<GGEAGGGGGGGFGGGGGGGGGGGGGGGGGGGGGGGGGGGGGGGFAGGFFEB-CCC
@DZ 78737
TGGGGAATATTGCACAATGGGCGCAAGCCTGATGCAGCGACGCCGCGTGCGGGATGACGGCCTTCGGGTTGTAAACCGCTTTTGATCGGGAGCAAGCCTTCGGGTGAGTGTACCTTTCGAATAAGCACCGGCTAACTACGTGCCAGCAGCCGCGGTAATACGTAGGGTGCAAGCGTTATCCGGAATTATTGGGCGTAAAGGGCTCGTAGGCGGTTCGTCGCGTCCGGTGGGAAAGTCCATCGCTTAACGGTGGATCTGCGCCGGGTACGGGCGGGCTGGAGTGCGGTAGGGGAGACTGGAATTCCCGGTGTAACGGTGGAATGTGTAGATATCGGGAAGAACACCAATGGCGAAGGCAGGTCTCTGGGCCGTTACTGACGCTGAGGAGCGAAAGCGTGGGGAGCGAACAGGATTAGATACCCT
+
GGGFGD@GGGGFGGGGGGGGFFGGGGGGGGGDFAFFE,C@FEDFFGGGGGGGCEGDGFCGEGGGCGGCF@FGGGGFGGGGGFGAC<FFEGEGGGGGFGF9>FGGG7FFFGGEGFFFGGG7FGGGGAAEGGGGGGGGGGGGGGGGGFCFFFGGDC7C7FFCF7?CG5F:FCFGCCCE/**+3;8*?5FGGC7F>8E;GD>GGEG;>>?;;C6C515C8:EGDGG:CGFCC2:FGGFGEF?F:<FCFEFGG7FF@,32>FCCCGGGFF>A<EGFGGGGGFGEFEGCEGCDGGD?<?8,FFCGGGGFCCFEFGF@<GFGGGFEGGGGGGGGF>:CFEGFDEE=DFC-FF7EGGGGGFF8@8D@F<E,GGGFEGGFGFF@GGGGFF@GCF:GECFDEGGGGGFGGCGGGGGFFDGGGGGGGGCCCCC
@DZ 315
TAGGGAATATTGCACAATGGGGGAAACCCTGATGCAGCGACGCCGCGTGAAGGAAGAAGTATCTCGGTATGTAAACTTCTATCAGCAAGGAAGACAGTGACGGTACCTGACTAAGAAGCCCCGGCTAACTACGTGCCAGCAGCCGCGGTAATACGTAGGGGGCAAGCGTTATCCGGATTTACTGGGTGTAAAGGGGGCGTAGACGGTGTGGCAAGTCTGATGTGAAAGGCATGGGCTCAACCTGTGGACTGCATTGGAAACTGTCATACTTGAGTGCCGGAGGGGTAAGCGGAATTCCTAGTGTAGCGGTGAAATGCGTAGATATTAGGAGGAACACCAGTGGCGAAGGCGGCTTACTGGACGATAACTGACGCTGAGGCTCGAAAGCGTGGGGAGCAAACAGGATTAGATACCCT
+
GGGGGGGG,EGGGGGGGGGE8CGGEFGGGGGGGGGFFGCFGGGGGGGGGGGGGGGGGGGGGGGGGGGGGGGGGGGGGGGGGGGGGFFGFGGGGFCFGGGGFFFGGGGGAGGGGFGGGGGGGG<FGEGF,BFGAF@:F>8FDFGGGGEGGCGGGGG8AFGEDEGEGGGD0C>FGGGCEGGFGGGGGFGGGGGGGFGGGGFEEGGGCGGFEGGGGGGGGF@EEGGGGGGFGGFGEGDCGGFFGGGGCF=CFG=GCCFGGGGGFGFFGGFGFFGGGGGGGGGGGGGGGGGGC8GGGGGGFGGGGGGGGF>GGFGGFECGGGGGGEFEAGGGGGGGGGGGFGGGGGE?GGGGGGGGGDGGGGGGF8FE9FE@;GGEGGFGGEFAGEGGEEGDGGGGGGGGGGGGGGGFE,9GFEFABCC-
@DZ 86807
TGAGGAATATTGGTCAATGGACGAGAGTCTGAACCGGCCAAGTAGCGTGAAGGATGACTGCCCTATGGGTTGTAAACTTCTTTTATACGGGCATAAAGTTAGCCACGTGTGGCTTTTTGTATGTACCGTATGAATAAGGATCGGCTCACTCCGTGCCAGCAGCCGCGGTACTACGGAGGATCCGGGCGTTATCCGTATTTATTGGGTTTAAAGGGAGCGTAGGCGGGTTGTTAAGTCAGTTGTGAAAGTTTGCGGCTCAACCGTAAAATTGCAGTTGATACTGGCGACCTTGAGTGCAACAGAGGTAGGCGGAATTCGTGGTGTAGCGGTGAAATGCTTAGATATCACGAAGAACTCCGATTGCGAAGGCAGCTTACTGGATTGTAACTGACGCTGATGCTCGAAAGTGTGGGTATCAAACAGGATTAGATACCCT
+
EF9FGCFGGGGGEFGFGGGGGGGGGGGGGGGGGFDGGGGFFGFFGGGGGGGFGGFGGGFG<FA<EGFG,::FGGGFAFCFGGGGGFGFGFC+@EFGGGAFGFFFGGG7F<7CF@F@<FEGGGFGGFFDFFGFGG,@EFCD>D:6>7#CDF9D3?7FFDFGGF>G8@-CBF,579FECCGDDEEEFGGFBFC1<<<#4=<FFFF@GF#FGC<C<C#5ECC:441EFF>GGGGGFEFC@FGFFFGGCFF/GGFFDEEDEGFGGGGGGFFCEFCFGGGGDF<EGEEF@4,,GGGE9FFE9FEA=GGGGGGGF<9CEGGGGGDFE,@:C:7FGFCGGGEGGGGFGGGFFGFGGGGFGGFF@7GGGGGGGGGGGGGGGGGGFGGGGGEEGGGGGGGGEGGGGFF@6:9CEFGGGGGGGFFCE9FCGFGF<EECECFCCCCC
@DZ 104961
TGGGGAATATTGCACAATGGGCGAAAGCCTGATGCAGCGACGCCGCGTGAGCGAAGAAGTATTTCGGTATGTAAAGCTCTATCAGCAGGGAAGATAATGACGGTACCTGACTAAGAAGCACCGGCTAAATACGTGCCAGCAGCCGCGGTAATACGTATGGTGCAAGCGTTATCCGGATTTACTGGGTGTAAAGGGAGCGCAGGCGGTGCGGCAAGTCTGATGTGAAAGCCCGGGGCTCAACCCCGGTACTGCATTGGAAACTGTCGTACTAGAGTGTCGGAGGGGTAAGCGGAATTCCTAGTGTAGCGGTGAAATGCGTAGATATTAGGAGGAACACCAGTGGTGAAGGCGGCTTACTGGACGATAACTGACGCTGAGGCTCGAAAGCGTGGGGAGCAAACAGGATTAGATACCCT
+
CEGGGGGGFGGGGGGGGGFFGGGCEGGGGGDGGGGGCFGEGGGGGGGGGGFCCGCEGGGGFGGFGGGGGGDEFGGGGGGGGGGGGGGGGGGGGGGGGGGGGGDCFGGGGGGGFGGGDFGGGGGGGGGGGGGGF@8CGGGGGFGFEGDEEECFGDF8AFGGGGGGGGGGG9GGCFGCEGGGGG>GGGGGGGGGGGGGDCFEGGGGGGDGCFEECFFGGFGEFFFFFFGGGGGGGGFGFFGFCGGGGGGFCGFGAECFGFG?FGFFEFGFF1GGGGECEBDFBCFFB+FDFFGGGGFGFA8FGFE@GGFE?GGGGGGGGGGFGGGGFDGFGFF<7GFGGGGF9AE9CGGGGDGDE9FEC@CGGGGGGGGGGGGGGGGF8GEFFCGGGGGGGFGGGGGGGGGGGGGGGE9FGFFCCCCC
@DZ 318
TGGGGAATATTGCACAATGGGGGAAACCCTGATGCAGCGACGCCGCGTGAAGGAAGAAGTATCTCGGTATGTAAACTTCTATCAGCAGGGAAGATAGTGACGGTACCTGACTAAGAAGCCCCGGCTAACTACGTGCCAGCAGCCGCGGTAGTACGTAGGGGGCAAGCGTTATCCGGATTTACTGGGTGTAAAGGGAGCGTAGACGGTGTGGCAAGTCTGATGTGAAAGGCATGGGCTCAACCTGTGGACTGCATTGGAAACTGTCATACTTGAGTGCCGGCGGGGTCAGCGGGATTCCTGGTGTAGCGGTGAAATGCGTAGATATTAGGAGGAACACCAGTGGCGGAGGCGGCTTACTGGACGGTAACTGACTATGAGGCTCGAATGCGGGGGGAGCAAACAGGATTAGATGCCCT
+
F<EFCGGGGGGCECFGFCAFGCE:;EE<,EF@AFF<C<C+@CFGGDCFCE=CEF=FGC@FE9?F,,9,CF<CE9EFCFF??5B<@55?<FDD==FECGGG<?FGGGGG<<,C?5F5?,B<BBC=@>+,B,3BF8B7FF,@><AF@EEE>8#F7FC234C:C<<<<+41=8*5>FEEGGGG9EECFB<:=,C<CEGDEG>:EEGGEGGFCCCC6FF<EFFEGF0F;CCD::,<FGC#:>GFF:@2<3?FGF@@F?FFC;FF>@,3=:FCFGFB:CC7FEEC#EFEB8+@4+FB,FC@EFB,A,@+F7C??FA58,CCGFA9E4,AFF<<?E,GEFCE<E=FFF@@,,C@@@<9A@FEE7:EFEGGDFC6,<C<,,EC<@:C6<,,F+@66+GGGGGGGGFCF,9C6,,C<C6,,,68
@DZ 319
TGGGGAATATTGCACAATGGGCGAAAGCCTGATGCAGCGACGCCGCGTGAGCGAAGAAGTATTTCGGTATGTAAAGCTCTATCAGCAGGGAAGATAATGACGGTACCTGACTAAGAAGCACCGGCTAAATACGTGCCAGCAGCCGCGGTAATACGTATGGTGCAAGCGTTATCCGGATTTACTGGGTGTAAAGGGAGCGCAGGCGGTGCGGCAAGTCTGATGTGAAAGCCCGGGGCTCAACCCCGGTACTGCATTGGAAACTGTCGTACTAGAGTGTCGGAGGGGTAAGCGGAATTCCTAGTGTAGCGGTGAAATGCGTAGATATTGGGAGGAACACCAGTGGCGAAGGCGGCTTACTGGACGATAACTGACGCTGAGGCTCGAGAGCGTGGGGAGCAAACAGGATTAGATACCCT
+
GGGGGGGGGGGGGGGGGGEGGGGGGGGGGGGGGGGGGGGGGGGGGGGGGDGGGGGGEFGEFGGGGGDGGGGGGGGGGGGGGGGGGGFGGGFGGGGGGGGGGGGGGGGGGGGGGGGGGGGGGGGGGGGG>GFGGGEFFGGGGGGGGGGGGGAAFGGGFFGGGG>GGGGGEGGGGGGG>FDGGGGGGGGGGEFGGGGGGGGGGGEGGEGFEGGCG<FFFGGGGGGGGGGGGFGGGGGGGGGF=GGGGGGGGGGG@GGGFFCFEGEFGGGGGFGGFGGGGGGGGGGGGF@@GGGDGGFGGGGGGDFCDDGGGGGFB47GFFGCFCCFCGGGGGGGGFGFFE<GGGGGGGGGGEGGGGGFFGGGGGGGGGGGGGGGGGGGGGF>GGGGGGGGGGGGGGGGFGGGGGGGGCGGGGGCCCCC
@DZ 320
TGAGGAATATTGGTCAATGGGCGCAGGCCTGAACCAGCCAAGTAGCGTGAAGGATGACTGCCCTATGGGTTGTAAACTTCTTTTATATGGGAATAAAGTTTTCCACGTGTGGAATTTTGTATGTACCATATGAATAAGGATCGGCTAACTCCGTGCCAGCAGCCGCGGTAATACGGAGGATCCGAGCGTTATCCGGATTTATTGGGTTTAAAGGGAGCGTAGATGGATGTTTAAGTCAGTTGTGAAAGTTTGCGGCTCAACCGTAAAATTGCAGTTGATACTGGATATCTTGAGTGCAGTTGAGGCAGGCGGAATTCGTGGTGTAGCGGTGAAATGCTTAGATATCACGAAGAACTCCGATTGCGAAGGCAGCCTGCTAAGCTGCAACTGACATTGAGGCTCGAAAGTGTGGGTATCAAACAGGATTAGATACCCT
+
FFGGGGEGCEGGGCGGGGGGGGGGGGGGGFFGGGGGGGGGGGGGGGGGGGGGFGFGFGGGDGGGGGGGGFCFGGGGGGGGGGGGGGGGGGFFFGGGGGGGGGGGGGGGGGGGGFA@CAEGGGGGGGEDEFGGFGGGGGFGGGCFGGGGGGGGG@GGGDGGGGGGGGGGCEB9CGGGGGGGFGGG>GGGGGBFFFG==GGCFGGGGGE@/DCGFGEFGGFEEGE9:E,1GGCCFGGGFFF>CFCGGGGGGGGGGGGGGGFFGGFGGGFGGGGGGGGFGFGGGGGGEGFF9EDGGF=FCFGGFE9GGF>GGGFDDF7FFFCFFGGGGGGGGGGGEEFA,CGGFFF8CGGGGFGFECF7GGGGGGGGGGFGGGFGCF9GGGFEGFGDFGGGGGFGGFGGGFGFFGGGGGGGGGGGGGGGGGGGGGGGGGGGGFFCCCCC
@DZ 321
TGGGGAATATTGCACAATGGGGGAAACCCTGATGCAGCGGCGCCGCGTGGAGGAAGAAGGTCTTCGGATTGTAAACTCCTGTTGTTGAGGAAGATAATGACGGTACTCAACAAGGAAGTGACGGCTAACTACGTGCCAGCAGCCGCGGTAAAACGTAGGACACAAGCGTTGTCCGGAATTACTGGGTGTAAAGGGAGCGCAGGCGGGAAGACAAGTTGGAAGTGAAATCCATGGGCTCAACCCATGAACTGCTTTCAAAACTGTTTTTCTTGAGTAGTGCAGAGGTAGGCGGAATTCCCGGTGTAGCGGTGGAATGCGTAGATATCGGGAGGAACACCAGTGGCGAAGGCGGCCTACTGGGCACCAACTGACGCTGAGGCTCGAAAGTGTGGGTAGCAAACAGGATTAGATACCCT
+
GCFE>CDEFGGGGGGFGGGGGGGGGGGGGFFGGGFG@ECCGEGGGGGGG7,FFGGGGG?E<FGFFFGGGGGGGGGGFGFFGFGGGGGFGGCFGGEGGFGGGGGCGGGGGGGGGGGGGGG?FGGDDFGGGGFFGGGGGGGGGGGGCFGG<ECFFFGFG>FG79@8<EGFECFCFGGGGFGGGGGGGGGGGCCCFFGFGGGGGGDGGGFFFFFGGGGFDA@:@FFCEDFCFCF?GGGGFDGFF9GDGGGGGGGFEGGGGFGGGGD,F@6:CFFFEFGFF6FFGGFDGF7GGGGECFGEGGFGGGGGGDGGGGGGGGGDGEECGGGFCEEFGECGF<@<8EF@EGFGGGGGGGGGGFGGGGGD@,E@GGGGGGGGFACGGGGGFCAGGGFECGGGGGGGGGGGGDGGGGGGGGFBCCCC
@DZ 322
TGGGGAATATTGCACAATGGGGGAAACCCTGATGCAGCGACGCCGCGTGGAGGAAGAAGGTCTTCGGATTGTAAACTCCTGTTGTTGAGGAAGATAATGACGGTACTCAACAAGGAAGTGACGGCTAACTACGTGCCAGCAGCCGCGGCAAAACGTAGGTCACAAGCGTTGTCCGGAATTACTGGGTGTAAAGGGAGCGCAGGCGGGAAGACAAGTTGGAAGTGAAATCTATGGGCTCAACCCATAAACTGCTTTCAAATCTGTTTTTCTTGAGTAGTGCAGAGGTAGGCGGAACTCCCGGTGTAGCGGTGGAATGCGTAGATATCGGGAGGAACACCAGTGGCGAAGGCGGCCTACTGGGCACCAACTGACGCTGAGGCTCGAAAGTGTGGGTAGCAAACAGGATTAGATACCCT
+
GCFCEGGGGGGCGGFAFEFFGCDG@FFFGCFFGGGAFGGGGGCFGGGEGEGGGGFGGGF9FGGGG<CCCEGFGGGGGGGAEEE<BFDGGGGCGGGGGGGG9@F:DFEGGBFFG8=8FFD9FGGGGGGGGGGGGGFDGG7+3@AFE7<>.4>FC=E>GGG,73ACF@%:FEE*CFGDGGF#C@FGGGGGFFF1=8C>CG0FGECCGE5F:DC?,;FBCFFF@CE9@,@9??,CFB@FC7FF8?C<CFFCFGC@1@CFFFFBCFDFFFCFFF9GGGDCFFCFGGGFECCBBBEC48+6+F7EGGGGGF@EFC,FF@CDGGGFFEGEE@EEE9DD@C,EFC,GCDGFFC6CF:8EEDE,CFF<C:-,;,C,,FB+8GGGFFEEFCFAGGGF-CFC,<FFEF9CFCCGFGGGGFFBCCC@
@DZ 323
TGGGGGATATTGCACAATGGGGGAAACCCTGATGCAGCGACGCCGCGTGAGCGATGAAGTATTTCGGTATGTAAAGCTCTATCAGCAGGGAAGAAAATGACGGTACCTGACTAAGAAGCACCGGCTAAATACGTGCCAGCAGCCGCGGTAATACGTATGGTGCAAGCGTTATCCGGATTTACTGGGTGTAAAGGGAGCGTAGACGGAGTGGCAAGTCTGAAGTGAAAACCCGGGGCTCAACCCCGGGACTGCATTGGAAACTGTCAATCTAGAGTACCGGAGAGGTAAGCGGAATTCCTAGTGTAGCGGTGAAATGCGTAGATATTAGGAGGAACACCAGTGGCGAAGGCGGCTTACTGGACGGTAACTGACGTTGAGGCTCGAAAGCGTGGGGAGCAAACAGGATTAGATACCCT
+
GGFGGCGEEFGFGFGEEF9C<FGCEGFEEFFGC,<EFGGGGGGBEGCFFGEFEGFFGFG9FFGGFGCGGGGGDF?D9BFE<<FGEGEADFGG@<,EFCFFFGGCFCDCDFG9CF<FCGGDFG:FG+@<BFFFF<@@+<DFFFGG-GGG:8:DFGG@<9FF$F<F>GGGC<FGG7FGCEG9?FGGGC;==<CFFFC:CFFF::7<CE<CC?CEFGGC<2<8#@D@GGDFFGGGGGC>FFG88/5=DGFF9FFFGGGGDCC?FGG;EGE?CDF9=F>F@DGGFGGFF7B+FF<GFCGFFB8AGFGEFCCFFCGFEEECGGFEEDDB<EGFE<C@,@FE@<<CCEEDGGEGGDFC,DFGGGGGGGFA@EF:CFCC88GFF:CC,EGFGEF@EFF8GGGGGFGGFFGGGGGFFFEA<CCC
@DZ 65789
TGGGGAATATTGCACAATGGAGGAAACTCTGATGCAGCGACGCCGCGTGAGTGAAGAAGTATTTCGGTATGTAAAGCTCTATCAGCAGGGAAGAAAATGACGGTACCTGACTAAGAAGCACCGGCTAAATACGTGCCAGCAGCCGCGGTAATACGTCTGGTGCAAGCGTTATCCGGATTTACTGGGTGTAAAGGGAGCGTAGGTGGCAAGGCAAGCCAGAAGTGAAAACCCGGGGCTCAACCGCGGGATTGCTTTTGGAACTGTCATGCTAGAGTGCAGGAGGGGTGAGCGGAATTCCTAGTGTAGCGGTGAAATGCGTAGATATTAGGAGGAACAACGGAGGCGAAGGCGGCTCACTGGACTGTAACTGACACTGAGGCTCGAAAGCGTGGGGAGCAAACAGGATTAGATACCCT
+
@C,6@CFGGFE,,CFF@,EFCFDE8CAEFGGCEFFG,CFFEFC:CFC@+B:?FC,C9E@,9C,,CFG,=F?EGF95FFFFF<-@FFFGGE7FFBEFG9:AEEECG:<ECEF,?F,AFF@E8BCFF+CEFF=DFC@FFF8=:3>FFGGGGGGG@95,*,6FF:FFFE6>9BFFFGEGG7FGGFFGGFGFD@GFFF7GGCF,=F7<FF:CCFC>FFFFGGG>EGC6CFFFC>CG<GG>EGGG#EBCBEGDCFC8?GFDF3FGGFEF<E,FGFEFEFFE=E?C;CEEC+=EDDE,GGFDC9F?GFGEGGGGGFE?DEFCDCC,CA<A,<CECE<EFCC96C,ECF@6,:6@@+CFGGGCFAEE<FGCGFFFGEF<<GGGGDF@FBFF,,CCFFCFGGGFCFGFFFEFGFFFFGGCCB@@
@DZ 325
TGGGGAATATTGCGCAATGGGGGAAACCCTGACGCAGCAACGCCGCGTGATTGAAGAAGGCCTTCGGGTTGTAAAGATCTTTAATTCGGGACGAAATTTGACGGTACCGAAAGAATAAGCTCCGGCTAACTACGTGCCAGCAGCCGCGGTAATACGTAGGGAGCAAGCGTTATCCGGATTTACTGGGTGTAAAGGGCGCGCAGGCGGGCCGGCAAGTTGGAAGTGAAATCCGGGGGCTTAACCCCCGAACTGCTTTCAAAACTGCTGGTCTTGAGTGATGGAGAGGCAGGCGGAATTCCGTGTGTAGCGGTGAAATGCGTAGATATACGGAGGAACACCAGTGGCGAAGGCGGCCTGCTGGACATTAACTGACGCTGAGGCTCGAAAGTGTGGGTAGCAAACAGGATTAGATACCCT
+
FGFGGGDFFGGGGGGGGGGGGGGGGFGGGGGGGGGGGGGGGGGGGGGCCFGG9FDFFGGGGGGGGGGGGGGFFGGGFGGGGGGGGG?FFG+CEEGEGDGGGGGCFFGGGGGGGGGFGDFFFGGGGGGGGGGGGGGCGGG7FGGGGGGGGGGGFGGGGFCEEGGGGGGGGGGGGGFFE?CFEFG,EFC@CGGDCCFEGCGECEF>CEECGEEGGCFGGGGGG<ECF7GEDGEGGGFC?CGCFCGEDGGFCEGGF<GF,?FEFFFFCFFG:FC,GGGGFEFECFGGGGCGGGCFFEFEEF7EFFFGGGGGGGGGGGGEGFFF9GGED8GGGFFFGEEFCDGGGGGGGGGGGGGGFDA8GGGGGGGGGGGGGGGGGGGGGFCGGGGGGFGFGGGGGGGGGGGGFCFGGGGGGGFGCCCCC
@DZ 326
TGAGGAATATTGGTCAATGGACGAGAGTCTGAACCAGCCAAGTAGCGTGAAGGATGACTGCCCTATGGGTTGTAAACTTCTTTTATACGGGAATAAAGTGAGCCACGTGTGGCTTTTTGTATGTACCGTATGAATAAGGATCGGCTAACTCAGTGCCAGCAGCCGCGGTAATACGGAGGATTCGAGCGTTATCCGGATTTATTGGGTTTAAGGGAGCGTAGGCGGGTTGTTAAGTCAGTTGTGAAAGTTTGCGGCTCAACCGTAAAATTGCAGTTGATACTGGCGGCCTTGAGTGCAACAGAGGTGGGCGGAATTCGTGGTGTAGCGGTGAAATGCTTAGATATCACGAAGAACTCCGATTGCGAAGGCAGCTTACTGGATTGTAACTGACGCTGATGCTCGAAAGTGTGGGTATCAAACAGGATTAGATACCCT
+
GFCFGGGG9FGC<CFGGFFFGGGGCGGEFGFGEGDGGGGGAAFGFG7FGGGGGGGGGGGGG<,C<FGG,:BFFGGGGGF,6EGGGGFCFD+B@FGGGGGC<<8FDFDGGFB+<,B<EF7FGGGGGG<:FCFFGGAFGCFG9,?=FFECFGD,=A,,C?F<A<8FEG>BCC#)@FEB4CFF:=(F9DBG><CA;-<1+<133@@C:CFGFBFFBCFECC<CGC;CFEFAGGGGGGF@CB<DFGGGGFE@B@FFGFEG@CB+ED<DEG=GGGEE,@:9CDGGFC8>:+,FB,8FFC,FC4,GGGECB+7GGGGGGEF7F@FGGGGGGGGGGGFFGGFF<GGGGF8GDFEGGFGFFDGGD@:EGFAGCFGGFCFGFC@<9GFEGGGFFEFCF@GFGGGG@GGDDGFGGFCDGFFGFF68FGGGGGGGGGGFFFCCCCC
@DZ 327
TGGGGAATATTGCGCAATGGGGGAAACCCTGACGCAGCAACGCCGCGTGATTGAAGAAGGCCTTCGGGATGTAAAGATCTTTAATTCGGGACGAAATTTGACGGTACCGAAAGAATAAGCTCCGGCTAACTACGTGCCAGAAGCCGCGTTAATACGTAGGGAGCAAGCGGTATCCGGATTTACTGGGTGGAAAGGGCGCGCAGGCGGGCCGGCAAGTTGTAAGTGAAAGCCGGGGGCTTAACCCCCGAACTGCTTTCAAAACTGCTGGTCTTGAGTGATGGAGAGGCAGGCGGAATTCCGTGTGTAGCGGTGAAATGCGTAGATATACGGAGGAACACCAGTGGCGAAGGCGGCCTGCTGGACATTGACTGACGCTGAGGCTCGAAAGGGTGGGTAGCAAACAGGATTAGATACCCT
+
FFGCFEEGGGGGFCFFGGGGGDFGGGCFGGFG8CGGGGCFGGGGCFGFGFE<EFGGGFF?,,CFGGGG+@BFGGGG,BEGCDFFG9<FGGG+@F7C<<,,,8BFCGG<+F7+:F:3,=<9,F8<++8@C,>B@:F,>*@3,@3D<53>'4:*#79B%3=@83C<</<,2#<:3:FGG>FGFCCBGCCC4(FG8:FE58:2&:<5CBCD>:B:#<;@C?F#2,CFFEGE(FFGGGG>5CFFF@:C=:FC,<@CE<<7'8FF<,F=C8@<,5B0FDFFE9=E?4=:FB9+=CDGFCFF:BF@=GGGGGGGDDAGGGGGGGGFE9GGEF:C,EGGGEGGGGFGGGFGFCGEGGGGEF,GGGGGFFFC6E,FGEGFEE<DGGFB,<GFFC,B,DFGFC,GGFEECGFEC,<CGFDCCCCCC
@DZ 328
TGAGGAATATTGGTCAATGGACGAGAGTCTGAACCAGCCAAGTAGCGTGAAGGATGACTGCCCTATGGGTTGTAAACTTCTTTTATATGGGAATAAAGTATTACACGTGTGGGATTTTGTATGTACCATATGAAAAAGGAACGGCTAACTCCGTGCCAGCAGCCGCGGTAATACGGAGGAGCCGAGCGTTATCCGGATTTATTGGGTTTAAAGGGAGCGTAGGTGGATTGTTAGGTCAGTTGTGAAAGTTTGCGGCTCAACCGTCAAATTGCAGTTGAAACTGGCAGTCTTGAGTACCGTAGAGGTGGGCGGAATTCGTGGTGTAGCGGTGAAATGCTTAGATATCACGAAGAACTCCGATTGCGAAGGCAGCTCACTAGACTGCAACTGACACTGATGCTCGAAAGTGTGGGTATCAAACAGGATTAGATACCCT
+
,C<EFFFFFGGGG<FEFGGGGGGG@FG,CECFFG9EFGGGGGDFGDEFFEEEEF<EGG,F<EFGDEGGFFFGCGGGFF9F9?F9C9C<,CEFFFF,CF,AC,5CF9CFG??CEAA<,<C<FFFGF<,F<A,CEF,EEEGG#ACF8>:EAFFDEFGGFCCDCFFCEFFFCEB>E;DCC3C>&<<>@F7CCFGCEGGFFGGGFFF>FFE<=F?GGGGGCGGF=FC6B:18@/FE@:F#36GGGDEF@CFC+@<EC>FF;:EFEFG:#5;F?EF@FFF?CEFFF?F,=FF<9GGGE?A9++,AFAF=GFF:B<FDDFGEGFFBGGGFGGFF9F<FFGGDGGGEAE9FGGFDGFGGFCECBD,B@GGGGGGGGGFGGGGEFC9DCFGFGGGGGGFDFGFGFCGCGGGCFGECGFGGGFFFF9GGGGGGGGGFGFFCCCCC
@DZ 73522
TGGGGAATATTGCACAATGGGGGAAACCCTGATGCAGCGACGCCGCGTGAAGGAAGAAGTATCACGGTATGTAAACTTCTATCAGCAGGGAAGATAGTGACGGTACCTGACTAAGAAGCTCCGGCTAACTACGTGCCAGCAGCCGCGGTAATACGTAGGGGGCAAGCTTTATCCGGATTTACTGGGTGTAAAGGGAGCGTAGACGGTGTGGCAAGTCTGATGTGAAAGGCAGGGGCTCAACCTGTGGACTGCATTGGAAACTGTAATACTGGAGTGCCGGAGGGTAAGTGGAATTCCTAGTGTAGCGGGGAAATGCGTAGATATTAGGAGGAACACCAGTGGCGAAGGCGGCTTAATGGACGGTAACTGACGTTGAGGCTCGAAAGCGTGGGGAGCAAACAGGATTAGATGCCCT
+
C@<,:FGC<FGE9FFDFF9CE,CC@EC8CFGFF<FGDGDGDGGGEF+=CF=,CFFFGGGGCFFCF:FCCFFFAFFGDAFF,9E95=EF+BDAFGG9<F,EAE+CDFGGC8A9?E8,?FE,BFGED77,3:,FFFC=<<=E<FFGEGGGE*@FGG3,7,*>:77**4<,,3,<CF**=F::+7,<<*<CBFG<?C*A146*2:=<<CECECC8C</4<,DCFFD<C#2<FF5(>:+3,$CAGGFC3+3#+1CFFFFGA9.<E0C02,57:7,@,@+=++@A<AEC5,,B,EE=A55,,:,E=@4>:FDC,,AC8,7,FFEC9<B,,,=<E,F=:,:-@<FFDFFB@8@@CC,6,EE,@@C8GGGGEE,@CFB,B,E,@7FCBEFF@@C:CB<CEGFECC;,,,;5,<C@EC,A8@C
@DZ 98426
TGAGGAATATTGGTCAATGGACGAGAGTCTGAACCAGCCAAGTAGCGTGAAGGATGACTGCCCTATGGGTTGTAAAATTCTTTTATACGGGAATAAAGTGAGTCACGTGTGCCTTTTTGTATGTACCGTATGAATAAGGATCGGCTAACTCCGTGCCAGCAGCCGCGGTAATACGGGTGATCCGAGAGTTATCCGGATTTATTGGGTTTAAAGGGGTCGTAGGCGGACGCTTAAGTCAGGTGTGAAAGTTGGGGGCTCAACCGTAAAATTGCAGTTGATACTGGGTGTCTTGCGTACAGTAGAGGCAGGCGGAATTCGTGGTGTAGCGGTGAAATGCTTAGATATCACGAAGAACTCCGAGTGCGAAGGCAGCTTGCTGGACTGTAACTGACGCTGATGCTCGAAAGTGTGGGTATCAAACAGGATTAGATACCCT
+
GFFEFGGGGGDF<6@EFGGGGGGGGGGGG9<FGG8FG8FFGG<FADFGGGGGGGGGE,,@CFCGGCDGGG,F:FFF,CCE??FGGGGFGE+8@FFFEFGGGG,C?E:,AAFFG<9AF9FEFCFBF?FFFGF8EEFFF9FFGFC++::F,AD<:=+@=D,><=DFGCEGEGGGG=+7##>>E@B>9C$:CFCF#8=94A?;@FFFG;?29F>FDFC##4:;2C;63/?EEC>DCGC?CFC/E@;@:<32)B,(+/B8<@<C,2/F?C@G?EDD=,E,A6<C0@G4GEC=B@6++DFC,,C,E9EDE<CFC,?<B<FDGFFE8F@C8=7FFGF<EGFCFE@,@9E<C:,<F<,,,,67DGF@CFC,EF9FFE8GFFC,FFFCC<,EE<ABCC@CGDF8FCFDGGFFFGGGFCC,EC,AFFF;<@9FCF9CGDDBCCC@
@DZ 52500
TGAGGAATATTGGTCAATGGGCGAGAGCCTGAACCAGCCAAGTAGCGTGAAGGATGACTGCCCTATGGGTTGTAAACTTCTTTTATAAAGGAATAAAGTCGGGTATGTATACCCGTTTGCATGTACTTTATGAATAAGGATCGGCTAACTCCGTGCCAGCAGCCGCGGCAATACGGAGGATCCGAGCGTTATCCGGATTTATTGGGTTTAAAGGGAGCGTAGGCGGGTTGTTAAGTCAGTTGTGAAAGTTTGCGGCTCAACCGTAAAATTGCAGTTGATACTGGCGACCTTGAGTGCAACAGAGGTAGGCGGAATTCGTGGTGTAGCGGTGAAATGCTTAGATATCACGAAGAACTCCGATTGCGAAGGCAGCTTACTGGATTGTAACTGACGCTGATGCTCGAAAGTGTGGGCATCAAACAGGATTAGATACCCT
+
FGFGGGGG@FGGGFEGGFGGGGGGGGGGGFGGGGFGGGF@EFFCFFGEG@,F8C@EF@9E,EE<CEGGG,=@FFF<<EEFCFFFCAEFGGFFGGGGGGGGGGG,CBF<FFF@9,@?,:FGC9EFFF<EFGCGFEEFGFCF<FFGGFBF?395>6@FGGGGGGEFGDFGEGEDE:CFE=GGC:GGGGDGGGFFFCGGDFF<>@GGGGGFFFGGGDGFGGGEEFEGFFEF9F>D=CG=?CFGGGGFFGGFGGGEEGGGGDGFEGFCFFGGGDDGGG>CAFEFFCBA+9FGGGGGGEF;A,=ACGGGGGGDGGFFGGGGGFF8GF@@GGGGGGGGGGGGGGGGGGFFGGGGGGDGGFCCGGGDGGGGGGGGFGFGGGGFGGGGCGGGGGGGGGGGGFGGGGGGGGGGDGEGGGGGF9GGGGGGGGGGGGGGGGGCCCCC
@DZ 332
TGGGGAATATTGCACAATGGGGGAAACCCTGATGCAGCGACGCCGCGTGGAGGAAGAAGGTCTTCGGATTGTAAACTCCTGTTGTTGAGGAAGATAATGACGGTACTCAACAAGGAAGTGACGGCTAACTACGTGCCAGCAGCCGCGGTAAAACGTAGGTCACAAGCGTTGTCCGGAATTACTGGGTGTAAAGGGAGCGCAGGCGGGAAGACAAGTTGGAAGTGAAATCCATGGGCTCAACCCATGAACTGCTTTCAAAACTGTTTTTCTTGAGTAGTGCAGAGGTAGGCGGAATTCCCGGTGTAGCGGTGGAATGCGTAGATATCGGGAGGAACACCAGTGGCGAAGGCGGCCTACTGGGCACCAACTGACGCTGAGGCTCGAAAGTGTGGGTAGCAAACAGGATTAGATACCCT
+
GGGGGGFGGGGGGGGGGGGGGGGGGGGGGGGGGGGGGGGGGGGGGGGEGGGGGGGGGGGGGGGGGGGGGGGGGGGGGGGGGGGGGGGGGGGGGGGGGGGGGGGFGEGGGGGGGGGGGGFGGGGGEGGGGGGGGGGGFGGGGGGGGGGGGDGGGGGGBFFGGGGGGGGGFGGGGGGGGGGGGGGGGGGEGGGGFGGGGGGGGEEECFG;@EEFGFGGFFCFGGGGGFGGGD7GGFGGGGGGGGEG:<GFGGGGGGGGGFGGFFGFFGGGGGGGFFFGGFGGGGGGGGGGGFF9GGGGF:=F,DFCFEGGGGF<CGGGFGGDECCFEGGGGGGGGGFGGGGGGGGGGGGGGGFDGFGFGFGGGGGGGFGGGGGGGGGGGGGGGGGGGGGEGGGGGGGGGGGGGGGGGGGGFFGCCCCC
@DZ 57298
TGAGGAATATTGGTCAATGGACGAGAGTCTGAACCAGCCAAGTAGCGTGAAGGATGACTGCCCTATGGGTTGTAAACTTCTTTTATACGGGAATAAAGTGAGCCACGTGTGGCTTTTTGTATGTACCGTATGAATACGGATCGGCTAACTCCGTGCCAGCAGCCGCGGTAATACGGAGGATTCGAGCGTTATCCGGATTTATTGGGTTTAAGGGGAGCGTAGGCGGGTTGTTAAGTCAGTTGTGAAAGTTTGCGGCTCAACCGTAAAATTGCAGTTGATACTGGCGACCTTGAGTGCAACAGAGGTAGGCGGAATTCGTGGTGTAGCGGTGAAATGCGTAGATATTAGGAGGAACACCGGAGGCGAAGGCGGCTTACTGGACGATAACTGACGCTGAGGCTCGAAAGCGTGGGGAGCAAACAGGATTAGATACCCT
+
D,CFAFFFCC<CFGGGGGGCGGGGGCCFFFFGGGFGGGF,FAECEFGGGGD,EFGGDFCFFGGGGGGGGGGGGGAEGGGGGGGGFGGGGGDFGGGGGGGGGGGGGGGG8FFFEFFGGGD<EFGGGGGGF7FGCEFG,D@FGG>CD<FG8EFFGCCFF<FCFG<=0C:FGEG?FG>ECFGGGGG;,CCEFGGGGGGGFEGDGGGF?C@7GGCEFGG:CCEDGEEFGGEB99FFFEFCFGFEFFGFGGGGGGGGGF<28@GFBC@CFGCFFGFGD@D;<56GGEBC8ABGGFFEEEEA9GGGFCGGEFFDF8GFFE++=B+GF@EEEF7FGGGDEF:B7GGGFGFEAGGFC,C@7CC+DGGEEC@GFF@@GGGEDCGGF@CGGGF@CGECFFEEGGGGGGGFGFF<CEEGGGFC,GGGGFEFGGFFGGFFEFDCC9CC
@DZ 52755
TGAGGAATATTGGTCAATGGACGAGAGTCTGAACCAGCCAAGTAGCGTGAAGGATGACTGCCCTATGGGTTGTAAACTTCTTTTATACGGGAATAAAGTGAGCCACGTGTGGCTTTTTGTATGTACCGTATGCATAAGGATCGGCTAACTCCGTGCCAGCAGCCGCGGTAATAAGGGGGATTCGAGCGTTATCCGGATTTATTGGGTTTAAAGGGAGCGTAGGCGGGTTGTTAAGTCAGTTGTGAAAGTTTGCGGCTCAACCGTAAAATTGCAGTTGATACTGGCGACCTTGAGTGCAACAGAGGTAGGCGGAATTCGTGGTGTAGCGGTGAAATGCTTAGACATCACGAAGAACTCCGATTGCGAAGGCAGCTTACTGGATTGTAACTGACGCTGATGCTCGAAAGTGTGGGTATCAAACAGGATTAGATACCCT
+
F,6EFFGGFFCECFFFGAFGGG>FGGFFGGGGEFGG?E-EFGGGGGDFGGEFGGGFGFFF,6,9E@ACFFCGGCGGDFGFAEFGG9CCFFGC:FCEFFFFFGCEFGG<FEGGGF,:FAGBEGFGGG9F@E,,,<,<EF,,,:CFCGGGGCFF+33CBDCFEFGGCGGDFGEE9,7E7CEC6FGG,>>9FFECFFC57CF9@FF,C>8FCCFGGFF=9?EGGFGGGE<DFF><<AF=GFFFFF98@#@,+777<<GFFEFFFGGFCDGGFA9D<?GE@<EB4+B++=4,EB<<8EEF:;9GGGGGFCEGEF9EB?@+GFD<=,@C@CFF<F,GGGFA,C5EFFAGGFE7GEEACGEEDF,@+FCGGGGFFCCFGGGGFGFFCEACFAGGGDGED?GFDFB8FFA,GGGGGGGFEDGGGGFF<GGGGGGGGGFCCCCC
@DZ 58840
TGGGGAATATTGCACAATGGGGGAAACCCTGATGCAGCGACGCCGCGTGGAGGAAGAAGGTCTTCGGATTGTAAACTCCTGTTGTTGAGGAAGATAATGACGGTACTCAGCAAGGAAGTGACGGCTAACTACGTGCCAGCAGCCGCGGTAAAACGTAGGTCACAAGCGTTGTCCGGAATTACTGGGTGTAAAGGGAGCGCAGGCGGGAAGACAAGTTGGAAGTGAAATCCATGGGCTCAACCCATGAACTGCTTTCAAAACTGTTTTTCTTGAGCAGTGCAGAGGTAGGCGGAATTCCCGGTGTAGCGGTGGAATGCGTAGATATCGGGAGGAACACCAGTGGCGAAGGCGGCCTACTGGGCACCAACTGACGCTGAGGCTCGAAAGTGTGGGTAGCAAACAGGATTAGATACCCT
+
FFEFG:FFGGGGGGGGGGGGGCEGGGCGGGGGGGGGGGCGGGGGGGGGGE@FGGGFGCFGGGGGGGGCGEGGGGGGF@FGGGGGGCF,BAFFFFDEGGGFAFEFFFGGGG?CBFFGGGG9DFCA@:GDFFGG4B8@FFGGGGFGGGEGFEG9@FGFEGD<C;?;C:@B=:CCCCEGGG9CF9C=4C9FFCCCFCGEG=FFGCECEGDGF@88F+FCEF@FACAFCFFCGGCGGGFCFGGG@A@C<@GF<GDFGFFC9EFGGFFGGD<CFECGEC4CFEGFFFCF=7C7GGFAGGFCDFEGGGDGGGDGGFE?FFFGGGGFF:=FCGGGFFGFGGGGGGFGGEGFGFCGGGFGGAFFGGGGGFFEGFFGGGEFFGGGGGGGGGGDFGGGGGGGGFGGGGGGGGGGGGGCGGGCCCCC
@DZ 57688
TGGGGAATATTGCACAATGGGGGAAACCCTGATGCAGCGACGCCGCGTGAGTGATGAAGTATTTCGGTATGTAAAGCTCTATCAGCAGGGAAGAAAATGACGGTACCTGACTAAGAAGCACCGGCTAAATACGTGCCAGCAGCCGCGGTAATACGTATGGTGCAAGCGTTATCCGGATTTACTGGGTGTAAAGGGAGCGTAGACGGAGTGGCAAGTCTGATGTGAAAACCCGGGGCTCAACCCCGGGACTGCATTGGAAACTGTCAATCTAGAGTACCGGAGAGGTAAGCGGAATTCCTAGTGTAGCGGTGAAGTGCGTAGATATTAGGAGGAACACCAGTGGCGAAGGCGGCTTACTGGACGGTAACTGACGTTGAGGCTCGAAAGCGTGGGGAGCAAACAGGATTAGATACCCT
+
EFGGGGGGGGGGGGGGFGGGGGGGGGGGGGGGGGGGGGGGGGGGGGGFGGGGGFGFAFFGFGGGGFGGGGGGGGGGGGGGGGGGGGGGGDGGGGGGGGGGGGGGGGGGGGGGFDGDFGGGGGGG?GEFGEGGG10GGGG@GGGGGGGGGDGGGGGGGGGG*C>DFFGGGFGGGGGGGGG>GGGFGGGGGGEFFGGGGGGEFF?:CC/CGGGEGFGFGGGGGGGGGGGCGEGGGGGGEC1FFGGGGGGGGFFG5@EFFGFFFGGFGGCADGDGGGGGCFFGGGEFE+F?B,FC=FCFFGCFF,@GGGCFGGGGGGGGGFCGFFEE?,GF?EFGGGFE9GGGGGGGFCDEFCGGGF9GFGGGGGGGGGGGGGGGGFAGGCF8GFFGGGGGGGGGGGGGGGGGGGGGGE,GFGGCCCC9
@DZ 101505
TGGGGAATATTGCACAATGGGGGAAACCCTGATGCAGCGACGCCGCGTGGAGGAAGAAGGTTTTCGGATTGTAAACTCCTGTCGTTAGGGACGATAATGACGGTACCTAACAAGAAAGCACCGGCTAAATACGTGCCAGCAGCCGCGGTAAAACGTAGGGTGCAAGCGTTGTCCGGAATTACTGGGTGTAAAGGGAGCGCAGGCGGGAAGACAAGTTGGAAGTGAAAACCATGGGCTCAACCCATGAATTGCTTTCAAAACTGTTTTTCTTGAGTAGTGCAGAGGTAGATGGAATTCCCGGTGTAGCGGTGGAATGCGGAGATATCGGGAGGAACACCAGTGGCGAAGGCGGTCTACTGGGCACCAACTGACGCTGAGGCTCGAAAGCATGGGTAGCAAACAGGATTAGATACCCT
+
GEGGEEGGGGGGGGGGGGFGDEGGDGDAGGGGGGGGFGGGGGEGFGGFFCFFGGCFD<DGGAAFGGGCF7FFGFGG,BEFGGCG7FFCFGG7>F?FG<EDEFEBDF,CDCFGGBF=FGFDG,?F<<AF),@-@=<DFGFGG7>D<D<@99BFGGG:<FGGGFCFGFFC=<*32CEFGEGFGF?FFGF1<FG<EEEEGECFEECEGG5@8EF>FED<FEE9CECE:A?7:@FCFFF8BFFECFEEGGGGGGF@319<<CGG=8C<<CCFGDGFCFA:?9ECGGGFB,<E?FEF?F=+EC@GE9DGEGGGGFEAGGFF@,,9EF:F?+CEFCFE:EGGFGFECCCGGEEGGGGGFEAFGGGGF@86<GDGGGGGFCFFGEECGFAFFGFFCCGGGGGGGACAGGGGGGGFFEFAC8C@
@DZ 338
TGAGGAATATTGGTCAATGGACGAGAGTCTGAACCAGCCAAGTAGCGTGAAGGATGACGGTCCTATGGGTTGTAAACTCCTTTTTTACGGGAATACAGTGAGCCACGTGTGTCTTTTTGTATGTACCGTATGAATAAGGATCGGCTAACTCCGTGCCATCAGCCGCGGTAATACGGAGGGTTCGAGCGTTATCCGGATTTATTGGGTTTAAAGGGAGCGTAGGCGGGGTGTTAAGTCAGGTGTGAAAGTTTGCGGCTCAACCGTGAAAGTGCAGTTGATACTGGCGACCTTGAGTGCAAAAGAGGTAGGCGGAATTCGTGGTGTAGCTGTGAAATGCTTAGATATCACGAAGAACTCCGATTGCGAAGGCAGCTTACTGGATTGTAACTGACGCTGATGCTCGAAAGTGTGGGTATCAAACAGGATTAGATACCCT
+
GGG,EAFG,CFCC,EFFGGGFFCEBFGGGGGG9EEGGG9FEGF<FGGGFG@@FGFDGF,C,6+C,<E@,,,+BEFFFF,,CFFF,@F9:FCGC<F,BECFFF,8?AEF8?<4A?<,,C:=,C@FFCAFCFF=,@55:BFG:,B+@7>B,>6,+@8>F<,,33>3@7FE3@FEF3*?66>*>6FF#F7<?467C8>0FC66CCGF<48=:CFFGC=-**;1*7@*>5*,338,5+:@8+@49D:C@9FD++33+FCFE::B+@7,,,,848,49FF<?EFB+C?C49,,A=4,,A,C,;,9GGF=9+:FC8FCGGGCF=7,GF@GFFFDF<BCCGGGFDFFGGECF7E<E96FFF8,@CC:F:GF9F9FA<,CFFCCFCGFDFGFGGFGGGCFCFF@CCDGGGGFEGFGFEFFGACAGGFFFFGF<A9EFEE@8CCC
@DZ 339
TGAGGAATATTGGTCAATGGGCGCAGGCCTGAACCAGCCAAGTAGCGTGAAGGATGACTGCCCTATGGGTTGTAAACTTCTTTTATATGGGAATAAAGTTTTCCACGTGTGGAATTTTGTATGTACCATATGAATAAGGATCGGCTAACTCCGTGCCAGCAGCCGCGGTAATACGGAGGATCCGAGCGTTATCCGGATTCATTGGGTTTAAAGGGAGCGTAGGTGGACAGTTAAGTCAGTTGTGAAAGTTTGCGGCTCAACCGTAAAATTGCAGTTGATACTGGCTGTCTTGAGTACAGTAGAGGTGGGCGGAATTCGTGTTGTAGCGGTGGAATGCTTAGATATCACGAAGAACTCCGATTGCGAAGGCAGCTCACTGGACTGCAACTGACACTGATGCTCGAAAGTGTGGGTATCAAACAGGATTAGATACCCT
+
GGGGGGGGGGGGGGFGGGGGGGGGGGGGGGGGGGGGGGGGGGGGGGGGGGGGGGGGGGGGGGGGGGGGGFEGGGGGGGGGGGGGGGFFGGFGGGGGFFGGGGGGGGGGFGGGGGGCEFGGGGGFGFFGGG9FFFGGGFGGGGGAFGGGGGFGG?CFFFGFGGGGGGGGEEGGGGGGGGGGGCFFEFFGGGFFGGGGGGGG:FGGGGGG<EFGGFGFGGFGFFFGGGGCFCFFGGGECFDFAGGGGFFFGFGGFFFGFCFFGGGGGGGGGGGFCGGCE@GGGGDGGD?B,@FGGEF<EFGFFFEF7GGEGGGGGGGGGGDE9GGGGGGFGGGGGGGGFF,FGGGGGGGGGGGGGFFCGGGEEGGGGGGGFGGGFEFEFGGGGGFF9GGGGGFFCGGGFGGGGGGGGFGGGGGGGGGGGGGFGGGGGGDEF<DCCCCC
@DZ 104422
TGGGGAATATTGCACAATGGGGGAAACCCTGATGCAGCGACGCCGCGTGAGCGAAGAAGTATTTCGGTATGTAAAGCTCTATCAGCAGGGAAGATAATGACGGTACCTGACTAAGAAGCCCCGGCTAACTACGTGCCAGCAGCCGCGGTAATACGTAGGGGGCAAGCGTTATCCGGATTTACTGGGTGTAAAGGGAGCGTAGACGGCAAGGCAAGTCTGATGTGAAAACCCAGGGCTTAACCCTGGGACTGCATTGGAAACTGTCTGGCTCGAGTGCCGGAGAGGTAAGCGGAATGCCTAGTGTAGCGGTGAAATGCGTAGAGATTAGGAGGAACACCAGTGGCGAAGGCGGCTTACTGGACGATAACTGACGCTGAGGCTCGAAAGCGTGGGGAGCAAACAGGATTAGATACCCT
+
G<FGG:CFGGGGGEFGCEFGFGGDFGGGGGGGG9FGGGFGGGGGGGGGGGG8FCFFGFGF9CFGGGDFGGGGGGGGGGGGFFGGGGGGCEFFFGGGGGDFGG@FD:FGGFFAFCFCF8D8=FFGGGF8DBCG@@,@FFC@EAFGGGE7>CEDGGDD&>EFEGGGF>CGCGG=FCF8:>EFFF6G6FGGGGG?<@:EEGCEC>CDC?3;CCFG-D=9;CF<CDCGGECFFGE8FFC5CGEDC#1EF>:7CFGF8C337@<C>F98FGEBFDFGEFF7@>,<FCCBC+C7B,<F<=B,FA,?DGGEGEGGGDGGGGGEGGGFE@:?C,<FE?GFEFEC-C,,,EF<EBCCEEEC<C,<,,@C6,C9AFEGGDEEFFCCE+B;,@?@GGGEF<C,GGFF@GFF<@FE,EFGGFFCC<@-
@DZ 341
TGGGGAATATTGCACAATGGGGGAAACCCTGATGCAGCGACGCCGCGTGGAGGAAGAAGGTCTTCGGATTGTAAACTCCTGTTGTTGAGGAAGATAATGACGGTACTCAACTAGGTAGTGACGGCTAACTACGTTCCAGCAGCCGCGGTAAAACGTAGGTCACAAGCGTTGTCCGGAATTACTGGGTGTAAAGGGAGGGCAGGCGGGAAGACAAGTTGGAAGTGAAATCCATGGGCTTAACCCATGAACTGCTTTCAAAACTGTTTTGCTTGAGTAGTGCAGAGGTAGGCGGAATTCCCGGAGTAGCGGTGGAATGCGTAGATAGCGGGAGGAACACCAGTGGCGAAGGCGGCCTACTGGGCACCAACTGACGCTGAGGCTCGAAAGTGTGGGTAGCAAACAGGATTAGATACCCT
+
FGFGGGGFFGGGGGGGGGGGFDGGGGFCEGGG96EGGGCFGGBFGEFGFC,,?CFGF8<FFEEFG7CEGGCFDFGFFGE<<BF,BF@FEGFGDEFGFDECF+4?FFCDF8<,,5,,<,C,CF7:EF:8D<,:BF,@,@>,<@@>B:>*5*>,<6B>>>F><DF9<,3=FEFGG7G;B<C82<CFGFCC=@::<<C:'#=.CF;:DCC@,/?CA;D9;,@,<C;C>C:<)2,F2@,:1#C@:2:C5,0F,GE@7,:3F<FFGFF:A3,,AA,FCFD,4,E,FA?B,+:CCFFFEB+8@:?4,,8+=:=DFEC5B=BCBC9EEF>>++B<FFCFGFGFFE<@GEGFFEGGCC,GF9EFE;,FCC6C@GECGGGEGFDFGGGGDCGGGGGGGGGFFFGGGGGGFCC<<CEDGFE@C<A-
@DZ 61599
TGGGGAATATTGCACAATGGGGGAAACCCTGATGCAGCGACGCCGCGTGGAGGAAGAAGGTCTTCGGATTGTAAACTCCTGTTGTTGAGGAAGATAATGACGGTACTCAACAAGGAAGTGACGGCTAACTACGTGCCAGCAGCCGCGGTAAAACGTAGGTCACAAGCGTTGTCCGGAATTACTGGGTGTAAAGGGAGCGCAGGCGGGAAGACAAGTTGGAAGTGAAATCCATGGGCTCAACCCATGAACTGCTTTCAAAACTGTTTTTCTTGAGTAGTGCAGAGGTAGGCGGAATTCCCGGTGTAGCGGTGGAATGCGTAGATATCGGGAGGAACACCAGTGGCGAAGGCGGCCTACTGGGCACCAACTGACGCTGAGGCTCGAAAGTGTGGGTAGCAAACAGGATTAGATACCCT
+
GGGGGGGGGGGGGGGGGGGGFGGG7FGGGGGGGGGGGGGGGGGGGGGGGGGGGGGGGGGGGGGGGGGGGGFFGGGGGGGGGGGGGGGGGGGGGFFGGGGGGGEGGGGGGGGGGGGGGGGGGG?G?:GGGGGGGGGGGGGGGGGFGGGGGGGGGGGGGGGGGGGGGGGDGGDGGGGGGGFGGG>GGGGGGGGGGGGGGGGGGGGGGGGGFEDEFFGCGGFGGGGGGGGGGGGECGGFGGGGGGGGFCF>=DFGFGGFGGGGGGGGFGGGFGF@FGGGFFGGFGCGFCDGGGGGGGF@GGDGGGGGGGFCGGGGEEGDFC,FGFFCGGGGFGGGGFGFGFFGGGGGFDEFGEGGGGFGGFGGGGGGGGGGGGGGGGGGGGDFFGGGFCGGGGGGGGGGGGGFCGGGGGGGGGGCCCCC
@DZ 343
TGGGGAATATTGCACAATGGGGGAAACCCTGATGCAGCGACGCCGCGTGAGCGAAGAAGTATTTCGGTATGTAAAGTTCTATCAGCAGGGAAGATAATGACGGTACCTGACTAAGAAGCCCCGGATAACTACGTGACAGCAGCCGCGGTAATACGTAGGGGGCAAGCGTTATCCGGAGTTACTGGGTGTAAAGGGAGCGTAGACGGCAAGGCAAGTCTGATGTGAAAACCCAGGGCTTAACCCTGGGACTGCATTGGAAACTGTCTGGCTCGAGTGCCGGAGAGGTAAGCGGAATTCCTAGTGTAGCGGTGAAATGCGTAGATATTAGGAAGAACACCAGTGGCGAAGGCGGCTTACTGGACGGTAACTGACGTTGAGGCTCGAAAGCGTGGGGAGCAAACAGGATTAGATACCCG
+
EFGGGCCGGGGGGGGGFGGEACEGFGFFGGGGGG9EGG@FGGGGGGFFG7:FCCEFCGFC<FFG<AFFF7FFFGGG?EFF9?BFF=FGGGDGGGGGGEFFGGGGEDDFGGA,BFFFFF8,B+8F++>F9=<>CD<,@FF7FFGFB7@CCDG(:07?<:CF7FGEFFGG8FG7FFG=G#?2>=CGGGCCFFC7FF=2C9ECEE8;6<8>?6@,DFGF+C>?FF>.<FEFC*5.AFEED<FFCG;C=:EFCFEFCFFB9C/FCFFA=EC@CC9EAC+>?EE:F<8B9GDGGGFFFFB,F=B,FC7+EEFE<F<GEGGGGGGFGGFEFFDFFDFGGGFEF<<EGEDGGGGGDGGF9FFFF@GFCC,GGFFGGGGGF8<8F:FDGGGFEFF:CFGEGGGGGGGGFEFCGF9FGFFCBCA-
@DZ 344
TGGGGAATATTGCGCAATGGGCGAAAGCCTGACGCAGCGACGCCGCGTGAGGGATGAAGGTCTTCGGATCGTAAACCTCTGTCAGAAGGGAAGAAACTAGGGTGCTCTAATCATCATCCTACTGACGGTACCTTCAAAGGAAGCACCGGCTAACTCCGTGCCAGCAGCCGCGGTAATACGGAGGGTGCAAGCGTTATTCGGAATCACTGGGCGTAAAGCGCACGTAGGCTGTTATGTAAGTCAGGGGTGAAATCCCACGGCTCAACCGTGGAACTGCACTTGATACTGCACGACTTGAATCCGGGAGAGGGTGGCGGAATTCCAGGTGTAGGAGTGAAATCCGTAGATATCTGGAGGAACATCAGTGGCGAAGGCGGCCACCTGGACCGGTATTGACGCTGAGGTGCGAAAGCGTGGGGAGCAAACAGGATTAGATACCCT
+
F<@ECDEFCFFGGFGEGGGEEFF+7@FGGCFGCCFGGGFG7FGGGDDBF?CDGGGGCCEFFGCFGGG@FGG@<AFAEEFFFEGGGBFGGGE@FGGFGAF9BDFG7FGFGGFC9@DCA9FG=BDEGG7CFGG9BCFGFGG,8@7F::FGGGGCGGGFGGD@F*>BFFGGGGG7FF*=+><F5FCF**=;?F,8C>EC*3=CGG:=09<CFFEGGECEGG>GDCEDEFGGC3::::C?>9>F9:A>45;F9EFDDEFG65GGFEGCF<;E<FFF=DA=@2==9CF7FDFC:D=BA7,5C+4@+=@,8,+FC<++CF<E,F<F=B=?ECGFEGF?,GCGGGFC@GFGGCGGGF@GGF<CGEDAC-GFEEEGGGGGGGGFCDC,CGGGF:DGGGFF@GGEEGEGCGGGE7FFCGCEDGGGGGGGGGFGGFGGGGGGGGEFA,BA-
@DZ 80055
TGGGGCATATTGCACAATGGGGGCAACCCTGATGCAGCAACGCCGCGTGAGTGAAGAAGTCTTTCGGTATGTAAAGCTCTATCAGCAGGGGAGCTAATGACGGTACCTGACTAAGAAGATCCGGCTAAATACGTGCCAGCAGCCGCGGTAATACGTATGGAGCAAGCGTTATCCGGATTTACTGGGTGTAAAGGGAGCGCAGGCGGGAAGACAGGTTGGAAGTGCAATCTATGGGCTCAACCCATAAACTGCTGTCAAAACTGTTTTTCTTGAGTAGTGCAGAGGTAGGCGGAATCCCCGGTGGAGCGGTGGAATGCGGAGATAGCGTGAGGAACACCAGTGGCGAAGGCGGGCTTCTGGACTGTTACTGACGCTGAGGCACGAAAGCGTGGGGAGCAAACAGGATTAGATACCCT
+
E<C8B@CDFGF<FGDFGGF<CCE+@CCCCE<C,EFG@FCCCGEGEGGFG:FFGF9?EFG6,<?F9@@=8FFFGF9,BF8FAEFDF?9FFC+@@+B<B?,BFGF+BC9,?F<9?FFFFF8,,8=BF7+8<DGF@,,++C,5@>F7B:>><@+@CE7:,8F@?F>GF?,>8<F4@CFC<<+CCG%GGGFGECCCGFEF<<+:FE<GGGC85;FF?0F:?<>#;?FC'<FGG9<D@F:>C*:6:C?3@FFF2@<<B#B0<:??FFB5:88DCGGFFFEFA<DE&?=DB++FB,?=448++4@FFA++@++F?9C9CFFFB:,CFFB?,E<,FFBC,CEFDC,@CBF7GFCC@+CC,<69A<@6;<CC,FFF,B8+,;,,<,FC;,FGGGF:GFDFFC<9C9FCFGGGF<GGGDFA8CCC
@DZ 346
TGGGGACTATTGCACAATGGGGGAAACCCTGATGCAGCGACGCCGCGTGGAGGAAGAAGGTCTTCGGATTGTAAACTCCTGTTGTTGAGGAAGATAATGACGGTACTCAACAAGGAAGTGACGGCTAACTACGTGCCAGCAGCCGCGGTAAAACGTAGGTCACAAGCGTTGTCCGGAATTACTGGGTGTAAAGGGAGCGCAGGCGGGAAGACAAGTTGGAAGTGAAATCTATGGGCTCAACCCATAAACTGCTTTCAAAACTGTTTTTCTTGAGTAGTGCAGAGGTAGGCGGAATTCCCGGTGTAGCGGTGGAATGCGTAGATATCGGGAGGAACACCAGTGGCGAAGGCGGCCTACTGGGCACCAACTGACGCTGAGGCTCGAAAGTGTGGGTAGCAAACAGGATTAGATACCCG
+
FGGGGGCFFGGGGGGGGGGGGGGGGGGGGGGGGGGGGGGGGGGGGGGGGGGGGGDFGGGGFGGGGGGGCFGFFGGGGGGGGFGGGGGGGGGGGGGGGGGGGGG@FDFFGGGGGCFCEGGGGG:GGGGGGGFGECCGGGGGGFGG>GGGGGGGGGEFGGDGGGGGCEGGGG>0C<FGGCC>CG=FFGFGGGC7?FGGDGEG8CCEGGGFCCF?FCG??GCGGFF?EFEFC:,<EGGG<FGGGFGGFFCGFE8:>CB@FDFFG?:@:FFGFFFAD=9GGCECFGGGGGF@EF?,<CGFGDFGGGF:CF@B55,AEGGGFCECGFCF:BCGFCGGGFCFAFFEGGGGGGGEEGGGFCCGFFGFGEEGGGGGFGGGGGDCF:GGGGGGFFCF-AGDGGGGGFFCGGGGGGGGFC@@CCA8
@DZ 79737
TGGGGAATATTGCACAATGGGGGAAACCCTGATGCAGCGATGCCGCGTGAAGGAAGAAGTATCTCGGTATGTAAACTTCTATCAGCAGGGAAGATAGTGACGGTACCTGACTAAGAAGCCCCGGCTAACTACGTGCCAGCAGCCGCGGTAATACGTAGGGGGCAAGCGTTATCCGGATTTACTGGGTGTAAAGGGAGCGTAGACGGTGTGGCAAGTCTGATGTGAAAGGCATGGGCTCAACCTGTGGACTGCATTGGAAACTGTCATACTTGAGTGCCGGAGGGGTAAGCGGAATTCCTAGTGTAGCGGTGAAATGCGTAGATATTAGGAGGAACACCAGTGGCGAAGGCGGCTTACTGGACGGTAACTGACGTTGAGGCTCGAAAGCGTGGGGAGCAAACAGGATTAGATACCCT
+
GGFFGGGGFGGGGGGFGGFFGGGGGGGGGGGGFFGGGGGGGGDFGGGGGGGGGGGGFGGGGGGGGGGGGCFFFGGGGGGGGGGGGGGGGGGGGGGGGGGFGGDGGGGGGGGGGGGGGGGGGGEGGEGFGGGGC?DFGGFFGFGGDGGGEGDCGGGFGGGGGGGGGGGGEGG>GGG?GG<GGGGGFGFEC<FGGGGGGGGGGGGGGGGGGFGGGGGGGGGGGGGGGEFDGGGGGGGGGGGGGGGGGFFDGFFFFGGGGGGGGFGFGGGFGEDFFGGGGFGGGGGGGDGEFCGFFGGGFE8CFECDGGGGF9GGEGGFBEFDFFGGGGGFEDGGDGGGGGGGGGEFF@FGGGGGGFDFGFEGGGFCFFGGGGGGGGGGGGGGGGGGGGGGGGGGGGGGFFFGGFFGGGGGGGFCC?CC
@DZ 102110
TGGGGAATATTGCACAATGGGGGAAACCCTGATGCAGCGACGCCGCGTGGAGGAAGAAGGTCTTCGGATTGTAAACTCCTGTTGTTGAGGAAGATAATGACGGTACTCAACAAGGAAGTGACGGCTAACTACGTGCCAGCAGCCGCGGTAAAACGTAGGTCACAAGCGTTGTCCGGAATTACTGGGTGTAAAGGGAGCGCAGGCGGGAAGACAAGTTGGAAGTGAAATCCATGGGCTCAACCCATGAACTGCTTTCAAAACTGTTTTTCTTGAGTAGTGCAGAGGTAGGCGGAATTCCCGGTGTAGCGGTGGAATGCGTAGATATCGGGAGGAACACCAGTGGCGAAGGCGGCCTACTGGGCACCAACTGACGCTGAGGCTCGAAAGTGTGGGTAGCAAACAGGATTAGATACCCT
+
GGG8FEGGFDFGGGGGGGGGGGGGGGGGGGFG<AFGFGEGGGGEGGGGGDEFGGGGGFEEGGFFGF7+BFCFFAFGGGGEGFGGGG?CFGGGGGGGGFFGGGGGGGGFGGG9F8FFGGFGGGGDGCG9DBFGEGFFEGGGGGGGEGDGGGEGFGGFGFGGG>?F,BFGFFDFFGGGG,CF>FGFCC2FCFGGFFEGGGGGGG5GGGE;,9>FGGGCFGGGGGGGGGGGGFEFGGFGGGGF<F>>GFFGGFCGGGGFGFEGG8:GD9FFFGGGFGG4A-:8FGGFGGGGGDF9FFGEGGGGGGDDGGGGGGGGGGGGCEGGGGGGFGGGGGCGDGGGDFFGGGGGGGGGGGGGGGGGFF8GGFFCFCGGGGGGGGGGGGGFGFCFFCFCGGGGGGGGGFGFFGFGGFGGGGGCCCCC
@DZ 60686
TGAGGAATATTGGTCAATGGACGAGAGTCTGAACCAGCCAAGTAGCGTGAAGGATGACTGCCCTATGGGTTGTAAACTTCTTTTATACGGGAATAAAGTGAGCCACGTGTGGCTTTTTGTATGTACCGTATGAATAAGGATCGGCTAACTCCGTGCCAGCAGCCGCGGTAATACGGAGGATTCGAGCGTTATCCGGATTTATTGGGTTTAAAGGGAGCGTAGGCGGGTTGTTAAGCCAGTTGTGAAAGTTTGCGGCTCAACCGTAAAATTGCAGTTGATACTGGCGACCTTGAGTGCAACAGAGGTAGGCGGAATTCGTGGTGTAGCGGTGAAATGCTTAGATATCACGAAGAACTCCGATTGCGAGGGCAGCTTACTGGATTGTAACTGACGCTGATGCTCGAAAGTGTGGGTATCAAACAGGATTAGATACCCT
+
GGGCFCFGGGGGGFEGGGGGCGGGGGGFGGGGGGGGGG9EFFGGGGGFGGGGGGGGGGGGGGGDDFG?FFGGGGGFGGGGGGGGGGGGGGGGEFDFGGGGGGGGGGGGGCFGGFGFGGGGGGFGDFGGGGGFFGGGGGGFCFGCFGGGGGGGGGGGGDGGGFGGGGGGGCEFFFFGEGGFGFGFGFGGGEGGGGGGGGGGGGGGGFFGGGGGGGGCCEDCEGGGGGGGGGCFGFD7FGGGGGGGGGGFGGG7<FEEC7EFCDGGGFDFCGD=?@A1FFEEFFFFGGFGFE8GGGGGFFFFGGGGGFEGGGGGGEGGDGGEF9GFGGDGGGFCEFGGGGGFGGGGGGGGGGFFFB+FFFG@7FC7GGGGGGGGGGGGGGGGGGGGCFGGGGGGFCGGGGFFF@GGFGGGGGGGGGGGGGGGFGGFF9GGFGGCCCCC
@DZ 350
TGGGGAATATTGCACAATGGGGGAGACCCTGATGCAGCGACGCCGCGTGGAGGAAGAAGGTCTTCGGATTGTAAACTCCTGTTGTTGAGGAAGATAATGACAGTACTCAACAAGGAAGTGACGGCTAACTACGTGCCAGCAGCCGCGGTAAAACGTAGGTCACAAGCGTTGTCCGGAATTACTGGGTGTAAAGGGAGCGCAGGCGGGAAGACAAGTTGGAAGTGAAATCCATGGGCTCAACCCATGAACTGCTTTCAAAACTGTTTTTCTTGAGTAGTGCAGAGGTAGGCGGAATTCCCGGTGTAGCGGTGGAATGCGTAGATATCGGGAGGAACACCAGTGGCGAAGGCGGCCTACTGGGCACCAACTGACGCTGAGGCTCGAAAGTGTGGGAAGCAAACAGGATTAGATACCCT
+
FFGGGGGGGGGGGGGGGGGGGGGGGGGGGGGGGGGGGGGGGGGGGGGGGEGGGGGGGGGGGGGGGGGGECFGGGGGGGGGGGGGGGGGFGGGGGGGGGGFFGGFGGGGGGGGGGGGGGGGGGGGGGGG?FFGGGFGGFGGGGGGGGG?FGGGGGE06FGDGGGGGGGGGGGGGGGGGGGGFGGGGGFCFFFFGGGGGEG=EGEDEFFFEGC;CFGFCE@EGG@EGFFFCFGFFFGCGFGGGGGGFFGGGFFGCEGFGGFGGGCFGFFEF?FFFFFEBD9CFGDGGGGGGGFE8GGGGGGGFGGGGEEGGGFEGFEFFEGFGGEDGGEGGGGGDGGF9FGGGGGGGGGGGGGGGGGGGFF<GGCGFGGGGGGGFEGFGGGGGGGGGGGGGFGGGGGFFACGGGGGGGGGGGGCCCC@
@DZ 351
TGGGGAATATTGCACAATGGAGGAAACTCTGATGCAGCGACGCCGCGTGAGTGAAGAAGTAGTTCGCTATGTAAAGCTCTATCAGCAGGGAAGAAAATGACGGTACCTGACTGAGAAGCCCCGGCTAACTACGTGCCAGCAGCCGCGGTAATACGTAGGGGGCAAGCGTTATCCGGATTTACTGGGTGTAAAGGGAGCGTAGACGGCAGCGCAAGTCTGAAGTGAAAGCCCGGGGCTCAACCCCGGAATGGCTTTGGAAACTGTGCAGCTAGAGTACCGGAGGGGTAAGCGGAATTCCTAGTGTAGCGGTGAAATGCGTAGATATTAGGAGGAACACCAGTGGCGAAGGCGGCTTACTGGACGGTAACTGACGTTGAGGCTCGAAAGCGTGGGGAGCAAACAGGATTAGATACCCT
+
GGGCGBFFFGGGGGGGGGG<FGGGFGFGGGGGGGGGGGGGGGGGGGGEG7BFCCCFFCFFFFFCFGGEGGGGGGGGGGGFFGFFCFFGGGGGGGGGGFGGGGGCFGGCGGGGGGDFGGGGGGDEEEGDFGGEGDCCFG>FGFGGFG4GGGEGGG?A@FGGGGGGGFGGE/FCCFGGGEEGGGGGGGFECFG+GEEEGGGFEGE?GGEEEFGCGEDC:=8DFGFGGGGGGGGGFEEFDFGGFGGGGGGG>GGGGGDDEFFGGGGCCD<BFFGGECGGGGECDDDGGGFF7<<C=8GGGGGFGGGGGGEGGGAEEGGGGGGGGGGCF?FFEEE<CFGDGGFFC7FDFCGGDGGGGGGGGGGEGGFCGE@FDFGFFGGGDGGGGGGGECGFEEGDGGGGGGGGGGGGGGGGEFFBCCCC
@DZ 97998
TGGGGAATATTGCACAATGGGGGAAACCCTGATGCAGCGACGCCGCGTGGAGGAAGAAGGTCTTCGGATTGTAAACTCCTGTTGTTGAGGAAGATAATGACGGTACTCAACAAGGAAGTGACGGCTAACTACGTGCCAGCAGCCGCGGTAAAACGTAGGTCACAAGCGTCGTCCGGAATTACTGGGTGTAAAGGGAGCGCAGGCGGGAAGACAAGTTGGAAGTGAAATCCATGGGCTCAACCCATGAACTGCTTTCAAAACTGTTTTTCTTGAGTAGTGCAGAGGTAGGCGGAATTCCCGGTGTAGCGGTGGAATGCGTAGATATCGGGAGGAACACCAGTGGCGAAGGCGGCCTACTGGGCACCAACTGACGCTGAGGCTCGAAAGTGTGGGTAGCAAACAGGATTAGATACCCT
+
DFGGGEEFFFGGGFGGGCFCCGGGGGGGGGGGGGGGGGBEGGGGGE:FCGEFGEFGGFDGGFGGGGGCFEGEGGGGGGGGGFGGGGGFGGGGGGGFGGGGFFGEGGFGGGGGGGGGGFGFGE=@>@GGGFFGGFGFFGG@FBFG::>GGGCCGGG<DG7?4GGGGGGGC@EGFGEGGFGGGEGFGGCG:FGFFFFGEDC87GGGCFE@9F@GGGEGGGFCCDFGGGF?DCEGGFGFDGFFGFFGGGGGFGGFFGGFGGGGGGGGFA0FFFGGGGGGF=:8GGGGFGGGCAGFF8C7EF7FGGGGEDDGGGGGEFC7GFGGCCGF7DDGFGGFGGFGGGGGDGGGGGGGGGGGGFDFGFCFF8GFFGFBCEGGGGGGGGGGFCGGFFF@@CFCGGGGGGGGGGGFGFGGGGFCCCCC
@DZ 103277
TGGGGAATATTGCACAATGGGGGAAACCCTGATGCAGCGACGCCGCGTGAGCGATGAAGTATTTCGGTATGTAAAGCTCTATCAGCAGGGAAGAAAATGAAGGTACCTGACTAAGAAGCACCGGCTAAATACGTGCCAGCAGCCGCGGTAATACGTATGGTGCAAGCGTTATCCGGATTTACTGGGTGTAAAGGGAGCGTAGACGGAGTGGCAAGTCTGATGTGAAAACCCGGGGCTCAACCCCGGGACTGCATTGGAAACTGGCAATCTGGAGTACCGGAGAGGTAAGCGGAATTCCTAGTGTAGCTGTGAAATGCGTAGATATTAGGAAGAACACCAGTGGCGAAGGCGGCTTACTGGACGGTAACTGACGTTGAGGCTCGAAAGCGTGGGGAGCAAACAGGATTAGATACCCT
+
EFGFGDGGGCDGGGGD@@F,,:CEEFFFCDC@FDCCFD+@:FCE7@FFGGGCFCFGGGGFGFFCECF:FGFFGGGGFC,AFF,EF@EF7CGGEGGFFA<B,?EEGGGGFF8FAF,EF8<BB=CC@FEFGFFE7,>#9B@@DCFFFC87>FECF9>3DGGFCF@CFFFFFEEDF?<F5CFCGGCFFFA>1?F<>9FCC<B7<<07@?EEEFGD6:8<ECF@4F=@FGGCGF@8>:CDD>@CF=5FF'DDEFGGGGFBCFGFCE<#(AFGGB1DFF>@<+A/EEFCEBGGECE<,,,,<F?,FFFBEFC,EFA9C@=7<EF@@CGFF<,EC9EF?FC9FFE,,,GGDEGGGFFGGFGEGFEF8GGEFCFEGGGDGFFCFC7GFDGFEF7CDGCEECDFFFGGGEGGGGGGCDFCCACC
@DZ 92545
TGGGGAATATTGCACAATGGGGGAAACCCTGATGCAGCAACGCCGCGTGAGTGAAGAAGTATTTCGGTATGTAAAGCTCTATCAGCAGGAAAGAAAATGACGGTACCTGACTAAGAAGCCCCGGCTAACTACGTGCCAGCAGCCGCGGTAATACGTAGGGGGCAAGCGTTATCCGGATTTACTGGGTGTAAAGGGAGCGTAGACGGTTTTGCAAGTCTGAAGTGAAAGCCCGGGGCTTAACCCCGGGACTGCTTTGGAAACTGTAGGACTAGAGTGCAGGAGAGGTAAGTGGAATTCCTAGTGTAGCGGTGAAATGCGTAGATATTAGGAGGAACACCAGTGGCGAAGGCGGCTTACTGGACTGTAACTGACGTTGAGGCTCGAAAGCGTGGGGAGCAAACAGGATTAGATACCCT
+
GGGGGGGGCFFGGGGGGGGGGGGGGGGGGGGGGGGGGGGGGGGGGGGGDGGGGGGGFGGGGGGGGGGGFGGGGGGGGGGGFGGGGGGGGEGGGGGGGGGGGGGGFGGGGGGC?FGGGGGGGGGGGGGGGGGFGGGGGGGGGGGGGGGCFFGGGGGGGGGGGGGGFCCFDGGGGGGGGGGGGG;GGGGGGGCFGEGGGGGGGDGGGGCGGGGFGGGGGGGGGGGGGGGGGCGGGGGGGGGGGGGGFDADGGGGGFGGGGGGGGGGGGGFGGGFGGGGFGGGGGGGGGGCGFFCGGGFGGGGGGGGGGGGGFEGFFB>GFGGGGFEE9GGGGGGDGGGGGGGGCGGGCGGGGGGGGGGGGGGGGGGGGGGGGGGGGFGGGFCC>FGGGGGGGGGFGGGFGFFGGFFD@GGGGGC<CCB
@DZ 355
TGAGGAATATTGGTCAATGGACGAGAGTCTGAACCAGCCAAGTAGCGTGAAGGATGACTGCCCTATGGGTTGTAAACTTCTTTTATACGGGAATAAAGTGAGGCACGTGTGCCTTTTTGTATGTACCGTATGAATAAGGATCGGCTAACTCCGTGCCAGCAGCCGCGGTAATACGGAGGATCCGAGCGTTATCCGGATTTATTGGGTTTAAAGGGAGCGTAGGCGGACGCTTAAGTCAGTTGTGAAAGTTTGCGGCTCAACCGTAAAATTGCAGTTGATACTGGGTGTCTTGAGTACAGTAGAGGCAGGCGGAATTCGTGGTGTAACGGTGAAATGCTTAGATATCACGAAGAACTCCGATTGCGAAGGCAGCTTGCTGGACTGTAACTGACGCTGATGCTCGAAAGTGTGGGTATCAAACAGGATTAGATACCCT
+
EFGGCFGGFGGGGGGGGGGGGGGGGGGGGGGGGGGGGGGGGGGGGGGGGGGGGGGGGGGGFCFFGGGGGGDFEGGGGGGGGGGGGGGGGGGGGGGGGGGGGGGGGGGGGGGGGFGGGGGGGGGGGGGGGGGGGGFGGGGGFEFCFGGFDCGGGGFGGGGGGGGGGG?GCGGGGGGGG?G>CGGGGEFGGGGGGGG>FFG9CGCGGGFEDGGGCECFDEGGEGGFGGGCFGGFEEGGGGGGGFDGFGGGGFFFEGGDFBFGGGGGGGGGFGGGFFFC7#9GGGFGA4,<9FGGGGFGGGGGGFECGGGDGGFF@FGGGGFFGGF@,BEGGGGGGGGGGGGCGGGGFFGGGFCE8:CFDGG@F@GGGGGGEC@GGGGGGFCCGGGGGGGGFDGGGGGGGGGGGGGGGGGGFFGGGGGGGGGGGGFFDGGGGFFCCCCC
@DZ 356
TGGGGCATATTGGTCAATGGACGAGAGTCTGAACCAGCCAAGTAGCGTGAAGGATGACTGCCCTATGGGCTGTAAACTTCTTTTATACGGGAATAAAGTGAGCCACGTGTGGCTGTTTGTATGTACCGTATGAATAAGGATCAGCTAACTCCGTGCCAGCAGCCGCGGTAATCCGGAGGATCCGAGCGTTATCCGGATTTATTGGGTTTAAAGGGAGCGTAGGCGGGTTGTTAAGTCAGTTGTGAAAGTTTGCGGCTCAACCGTAAAATTGCAGTTGATACTGGCGACCTTGAGTGCAACAGAGGTAGGCGGAATTCGTGGTGTAGCGTTGAAATGCTTAGATATCACGAAGAACTCCGATTGCGAAGGCAGCTTACTGGATTGTAACTGACGCTGATGCTCGAAAGTGTGGGTATCAAACAGGATTAGATACCCT
+
CFFFC8@FFGGGGGGGGGGDFDFGEGEGFGGGF@FECFFGGCGGFGGFGGGGGGGGFGGFDF8CFFGGGGEEFGGGGDFCCAFGEGGFGG@CBFGFGGGGGG,BFDEFGFGGFF+A=FGEGGGGGGBFFGGGGGGGGGGGFFFGFFFGGGGGGGGGFC<FG1=F>6FFECCA#@@75?@@CF9@CGGGEDFCFCFE6C@CFF7CFCF@FCB?CBFBEEE>E:E6GGGC=ECC>AFFCEC<,=CDGFEDEF:+:<>,FFC@FCFGFE8GGFFDCFGEE?5ECCFGFE=CFEFFGGFGFD@DFGGGGGFDGFF5+GFGFCF?GFFEC7FE,F9?FGGFGF@BGGGFGGGFFFE9FCGGGGGGCECFGGF<?GFCGGGFFGGGGGFFFAGGGGGGEFEFGEGGGGFFAGGGGGGGGGGGGGGGGFGCGGGFF8FA<8CA
@DZ 104525
TGAGGAATATTGGTCAATGGACGAGAGTCTGAACCAGCCAAGTAGCGTGAAGGATGACTGCCCTATGGGTTGTAAACTTCTTTTATACGGGAATAAAGTGAGGCACGTGTGCCTTTTTGTATGTACCGTATGAATAAGGATCGGCTAACTCCGTGCCAGCAGCCGCGGTAATACGGAGGATCCGAGCGTTATCCGGATTTATTGGGTTTAAAGGGAGCGTAGGCGGACGCTTAAGTCAGTTGTGAAAGTTTGCGGCTCAACCGTAAAATTGCAGTTGATACTGGGTGTCTTGAGTACAGGAGAGGCAGGCGGAATTCGTGGTGTAGCGGTGAAATGCTTAGATATCACGAAGAACTCCGATTGCGAAGGCAGCCTGCTAAGCTGCAACTGACATTGAGGCTCGGAAGTGTGGGTATCAAACAGGATTAGATACCCT
+
GFGGGGGGGGGGGGGGGGG8FGGGGGGGGGGGGGGGGGGEGGGGCCGGGGGGGGGGGGGFGGGGGGDGGFGGGGGGGGGGGGGGGGGGGGGEGFGGGGGGGGFFGGGGGGGGGGGGGGGGGGGGGGFDGGGGGDGGGGFG>GGGEDFFD@GGGGGGGGGGGFGFGGGGGGG5GGGGGGGDEGGFEGGGGGGGGGGGDGGGG@EFGGGGFCCCGGFCGGGGGGEE7B@?FEGGGGGF?GEAFDFCFGFFGGFFGGGDFEGGGGGGGGGGFGGGFGGEF9AGGGGGGGFE9FAFCC,F<,:,8GFF8GDGGFGGGFB7CGGFGFFDGGGGGGGGFGEGFFAFE,ECGGFGGGEFF@GFGGGGGGGGGGGGFE8C?GGFGGGGFGGGGGGGGGGFGGGGGGGGGGGGGGGGGGGGGGGFGGGGGFFGFFGGFE9CCCCC
@DZ 358
TGGGGAATATTGCACAATGGGGGAAACCCTGATGCAGCGACGCCGCGTGAGCGATGAAGTATTTCGGTATGTAAGGCTCTATCAGCAGGGAAGAAAATGACGGTACCTGACTAAGAAGCACCGGCTAACTACGTGCCAGCAGCCGCGGTAATACGTAGGGTGCAAGCGTTATCCGGAATTATTGGGCGTAAAGGGCTCGTAGGCGGTTCGTCGCGTCCGGTGTGAAAGTCCATCGCTTAACGGTGGATCTGCGCCGGGTACGGGCGGGCTGGAGTGCGGTAGGGGAGACTGGAATTCCCGGTGTAACGGTGGAATGTGTAGATATCGGGAAGAACACCAATGGCGAAGGCAGGTCTCTGGGCCGTTACTGACGCTGAGGAGCGAAAGCGTGGGGAGCGAACAGGATTAGATACCCT
+
GGGGGFEGGGGGGGGGGGGGGGGGGGFGGGGGGGGGGGGGGGGGGGGGGGG?FGGGGGG??FGGGGG49FFFGGECGGGGGGEGFGFEFGGGCFG=FFGFGGGEGCFFFGGGCC=?AE<==CFEF+>F8DF,B,3>DFGGGGCF@E>;-8B-3?F+>CEGFECC;E@FC7<EE>CB><<F4C9ECB:CFGFGFCEC<2918GGDDGE?8C:B?EEGGGECB?8GF<<8B<<C?@GFGFGFGGG>GGC><8FCCEGE>8CCFGGFDGGGFF'EC@CDEEGG>GGFFE,GGGGGGCFEGGGGGGGGGFFFEGFDGFGGGFFFGC>:FGFGCGGGEFGGGGFCGF@GGGGGDGGF8GGGGGFCGFEGGFGFGGGGGGGGGGFCEGFGDGGGDFGGGGGGEGGGGFAFAGGGGGFBCCCC
@DZ 359
TGAGGAATATTGCACAATGGGCGCAAGCCTGATGCAGCGACGCCGCGTGCGGGATGACGGCCTTCGGGTTGTAAACCGCTTTTGATCGGGAGCAAGCCGTCGGGTGAGTGTACCTTTCGAATAAGCACCGGCTAACTACGTGCCAGCAGCCGCGGTAATACGTAGGGTGCAAGCGTTATCCGGAATTATTGGGCGTAAAGGGCTCGTAGGCGGTTCGTCGCGTCCGGTGTGAAAGTCCATCGCTTTACGGTGGATCTGCGCCGGGTACGGGCGGGCTGGAGTGCGGTAAGGGAGACTGGAATTCCCGGTGTAACGGTGGAATGTGTAGATATCGGGAAGAACACCAATGGCGAAGGCAGGTCTCTGGGCCGTTACTGACGCTGAGGAGCGAAAGCGTGGGGAGCGAACAGGATTAGATACCCT
+
GGGFGFGGGGGGGGGGGGGGGGGGGGEGGGGGGGGGGGGGGGGGGGGGGGGDFGEGGCFG7FGGGGG@GEGGGGGGE@CG@FGGGGCFGGG77FD>FD+CCFGEBFDB,@FG9<BAC<7<FFFB:CF<FC@>7CFGGGFF27FG?EC:<@F*7ACCGGAFF=<:BEFCCC<:CF18;EF:7?C6'::<DGGEE;C1EFFGGGGFCC>5;ED?:1/:=8/CDGGGGDG>G=FGGGF/B<1#3CFF=$<:=C;GG>7CEECC7@EBDC>EFBG7GGGEA<D;FEDGGFEGE=FE5,A<9GGGGGC:F>GGA7GB<GGGFFCFGGGCGFGFGGFF=8GGGGGEGFEGF<BGGGGFGGGFE,F@E,GGGGEEF7GGGGGGGGGGGF<FCC8,GGGGGGGGFFDGGGGGGGGGGGGGGGFEGGCCCCC
@DZ 51960
TGAGGAATATTGGTCAATGGACGAGAGTCTGAACCAGCCAAGTAGCGTGAAGGATGACTGCCCTATGGGTTGTAAACTTCTTTTATACGGGAATAAAGTGAGCCACGTGTGGCTTTTTGTATGTACCGTATGAATAAGGATCGGCTAACTCCGTGCCAGCAGCCGCGGTAATACGGAGGATTCGAGCGTTATCCGGATTTATTGGGTTTAAAGGGAGCGTAGGCGGGTTGTTAAGTCAGTTGTGAAAGTTTGCGGCTCAACCGTAAAATTGCAGTTGATACTGGCGACCTTGAGTGCAACAGAGGTAGGCGGAATTCGTGGTGTAGCGGTGAAATGCTTAGATATCACGAAGAACTCCGATTGCGAAGGCAGCTTACTGGATTGTAACTGACGCTGATGCTCGAAAGTGTGGGTATCAAACAGGATTAGATACCCT
+
GGGGGG?FGGGGGGGGGGFGGGGGEGGGGGGGFGGGGGGGGGGCFFGGGGGGGGGGGG9FCGFGFGFGFGGGGFGEDEFGFGGGGFGFGGGEGFEFFGEAFFFFFEEAFFFEFCCFGGGGGGEFGG9FGGG8FFGGFGG@,EFCFFFE8DFABFFDGFCFCFGG8=F>FFGFFFFCCEF:<EGGGGG<>FFF@>FEGDEF@FCFF9FFGFCCGFCCEEEEGF;AGFEFCCAGGFD;CFGFGGGGGGFGEGFFCFGGCCFFGDFFFGGECDGFDEG?EB<E@F8A:,<CDGFFGFE,C,EFGCFF@CDGGEFF<GCGGFEDGGGGGEF<FFGFD<,GCAGGGE<EGCE@FEEGFFCBGGGGGFGDC,DGGGGGEFFFFFEC6,FFFDGGGGGGGGGFGGGFCBFGGGGGGGGGGFFEGGGGFGGGGFGGGFGCCCCC
@DZ 361
TGGGGAATATTGCACAATGGGCGCAAGCCTGATGCAGCGATGCCGCGTGAGGGATGACGGCCTTCGGGTTGTAAACCGCTTTTGATCGGGAGCAAGCCTTCGGGTGAGTGTACCTTTCGAATAAGCACCGGCTAACTACGAGCCAGCAGCCGCGGTAATACGAAGGGTGCAAGCGTTATCCGGAATTATTGGGCGTTAAGGGCTCGTAGGCGGTTCGTCGCGTCCGGTGTGAAAGTCCATCGCTTAACGGTGGATGTGCGTCGGATACGGGCGGGCTGGAGTGCGGTAGGGGAGACTGGAATTCCCGGTGTAACGGTGAAATGTGTAGATATCGGGAAGAACACCAATGGCGAAGGCAGGTCTCTGGGCCGTTACTGACGCTGAGGTGCGAAAGCGTGGGGAGCGAACAGGATTAGATACCCT
+
ECEEECFG,FGFGGGGGGGGEGG7FGG8FGGGFGFGGGDG8BDGGGEEE,CEGG,CFAFGB=CFGFGDG:FFFGG<F7FF7FGGGG,4BCFF@BF=+88C<FC:3C==AD,5,555,?@7FFCG,>,3>=7+3FFG<F7**35CEFF<FDC<*4==**@9FC*<<AF-E9F*=B3C>;FA.3<6+A<FFGC>F/8/8;;A:C>F3A08GGGGCE1*2C11:C9?,EE>F=C>99<:=1,:DFGGF:<>,<,?>;>7E<B5+@,@,CEFCFF@+=,FD<GGEEGFB=AA4,,A?B?9GFFE=@CGFGGGGGGE<GGGFC,E<FCGGFFGGGCGEFGGDFG@DDEF?<CCGGGGGGGF@<F<GFGGGGEGE@GGFGGGGGGGGGGFC+,@CGGGGGFCFGF:<GGGGGGGFGGGFGGGFFBCCCC
@DZ 362
TGAGGAATATTGGTCAATGGGCGCAGGCCTGAACCAGCCAAGTAGCGTGAAGGATGACTGCCCTATGGGTTGTAAACTTCTTTTATATGGGAATAAAGTTTTCCACGTGTGGAATTTTGTATGTACCATATGAATAAGGATCGGCTAACTCCGTGCCAGCAGCCGCGGTAATACGGAGGATCCGAGCGTTATCCGGATTTATTGGGTTTAAAGGGAGCGTAGGTGGACAGTTAAGTCAGTTGTGAAAGTTTGCGGCTCAACCGTAAAATTGCAGTTGATACTGGCTGTCTTGAGTACAGTAGAGGTGGGCGGAATTCGTGGTGTAGCGGTGAAATGCTTAGATATCACGAAGAACTCCGATTGCGAAGGCAGCTCACTGGACTGCAACTGACACTGATGCTCGAAAGTGTGGGTATCAAACAGGATTAGATACCCT
+
FFGGGGGFCGGGGGFGGGFGGCECFCGEGGGGGFG@DCFECGFGGGEGCGDFFDFFGGGGGGFGFGGG@FG:FFFFGG<FFFGGFFG9FEECCGDFFFGGGG9<EFFGG9<F95EEFGEGFGGGGGGGGGFE9?EFFFGGADFGEFGFGAFDFFGGGAFGDF?FE6:CGGE2@1DFGGCF?:FFCFGCGGG7FFE?>;@:F@FFFGGDGGFGG?C@CE@,CF=FD<@<8ABG<FFFGFGEGFF$FE,?<@FGGFGGFBFF@@:FA9FC5GFGFFE<=?FAEFF8GF@GDFEGFGGF=CF<CFFF8++EFFGGFECF=DDEF9F>+7:B<GFDAFFAFFCFF?,FFC@<DGGFEC6EGGE7FFC8EFEC@FF8C,<CDC@<EC,GFFFCFFF,EGFFGCCE,GGGGGGGC@F<9F6,FECEGFDE@@C,EC=6<CCB
@DZ 104553
TGGGGAATATTGCACAATGGGGGAAACCCTGATGCAGCGACGCCGCGTGAGTGAAGAAGTATCTCGGTATGTAAAGCTCTATCAGCAGGGAAGAAAATGACGGTACCTGACTAAGAAGCCCCGGCTAACTACGTGCCAGCAGCCGCGGTAATACGTAGGGGGCAAGCGTTATCCGGATTTACTGGGTGTAAAGGGAGCGTAGACGGTGTGGCAAGTCTGATGTGAAAGGCATGGGCTCAACCTGTGGACTGCATTGGAAACTGTCATACTTGAGTGCCGGAGGGGTAAGCGGAATTCCTAGTGTAGCGGTGAAATGCGTAGATATTAGGAGGAACACCAGTGGCGAAGGCGGCTTACTGGACGGTAACTGACGTTGAGGCTCGAAAGCGTGGGGAGCAAACAGGATTAGATACCCT
+
FGGGDCBEFGGGGDFFGGGGGGGGGGGGGFGGGGGFDGGGGGGGGGGGGCFGGGGGFGGCFGGGGGGCFGGGGFGGGGGGGGGGGGGGGGGGGGGGGGGGGGGGGGGFDBFEGGFFGGGGGGGGGGCFGGGGDFFFGGGGGCFGGGGG;<CGFGGGGGGGEDGGGCFFFFGGGGG71FCF9FFGGFFGCGFFGGDGEGG<EGGGGFCF9FFGGGGC?FF<CGGFGFGD=FFGFFGGGGGE8CEFFGFDCGFGGGGFGGGGGGFGGGGGGGFGFGGGFFGGFGGGFGEEGFGFFEDEGFGDGFGEGGEAE5,GGGFC7GGGFFDFGGGGFDGFBCFF9FGGGGF7GCGGGGGGFAEFGE@CFGFGE<EGDGGGGGGGGDGGF@GGGGGGGGGGGGGF?FGGGGGGGGGFFGGCCCCC
@DZ 364
TGGGGAATATTGCACAATGGGGGAAACCCTGATGCAGCGACGCCGCGTGGAGGAAGAAGGTCTTCGGATTGTAAACTCCTGTTGTTGAGGAAGATAATGACGGTACTCAACAAGGAAGTGACGGCTAACTACGTGCCAGCAGCCGCGGTAAAACGTAGGTCACAAGCGTTGTTCGGAATTACTGGGTGTAAAGGGAGCGCAGGCGGGAAGACAAGTTGGAAGTGAAATCCATGGGCTCAACCCATGAACTGCTTTCAAAACTGTTTTTCTTGAGTAGTGCAGAGGTAGGCGGAATTCCCGGTGTAGCGGTGGAATGCGTAGATATCGGGAGGAACACCAGTGGCGAAGGCGGCCTACTGGGCACCAACTGACGCTGAGGCTCGAAAGTGTGGGTAGCAAACAGGATTAGATACCCT
+
FFFGGDGGFFGGGGGEGGGGGGGGGGGCF,FEFGFFGGGGGGGGGGGGGGGGG@FGFGGFGGGGGGGGGEGEGGFGGG@FFGGGGGGGGGGGGGFGGGGGGGGEGGGCGG,DGG8FFGGGFGGGEEFB@FGFGCEGGGEFFGFGGGGGGGGGGGD:CFGGFGGGGG:F=FFCCF?GGEFGGG@CFF5==FG?F=G@GDGGGGDCGEGCCFGGFGGGFCFFFGFGFFGG:<CFFGC@GGGF<CCCCFGFFD@GGFGGGGGGGFEFFD;GFCFFGGFCGGGGFF9E<FC7FEGFE<@GGF7GGGGGGFBDFFC,FFCF<EFFGGGFFFCFAFFAGGGGGGGEGGDFGGGGCGGGGGGGEF8C9GFFF,<ECGGGGGGGGGFCGGFF@F7@FE@EGGGGGGGGGGFCGGGGCGGCC@CC
@DZ 365
TGGGGAATATTGCACAATGGGGGAAACCCTGATGCAGCGACGCCGCGTGAGCGAAGAAGTATTTCGGTATGTAAAGCTCTATCAGCAGGGAAGATAATGACGGTACCTGACTAAGAAGCCCCGGCTAACTACGTGCCAGCAGCCGCGGTAATACGTAGGGGGCGAGCGTTATCCGGATTTACTGGGTGTAAAGGGAGCGTAGGCGGAATGGCAAGTCTGATGTGAAAACCCTGGGCTTAACCCTGGGACTGCATTGGAAACTGTTTGTCTCGAGTGCTGGAGAGGTAAGCGGAATTCCTGGTGTAGCGGTGAAATTCGTAGATATTAGGAAGAACACCAGTGTCGAAGGCGGCTTACTGGACGGTAACTGACGTTGAGGCTCGAAAGCGTGGGGAGCAAACAGGATTAGATACCCT
+
F@<FGGGCAGGGGGGGGGGGGGDEGEEDGGGCCFGGGGGGEFG:FFFEEEC==FFCCF895,<FFGG8BFEFGF9,<9EECA,,<,C<<:+,BFGGFGFGF7FEGGCADC,BFCFDD<FCFGGGGE7AFFAGGEDEF9FFCCEFGC:FFGGGFGF<<FGEEEGDC8@EFC>*2CEGG>CFGGGGG5,08?CF?@E55CG>G>+<>*#:)728ECF@F,CCFE<E8CFCG:8#F>CD>7FFFCC<>%35:68FFDD,GGDBFC7A+8F3==%ADFA:A4<GFE4:5+CCCFFB=A,4+::,==B7EEF9FF957A4,<FBEE?9FGF,<<GFFEE<@<C,FC6,,C,8+B7@@@,6,,FCC8CFGFFGCB<<BAE<@,F7F@,A:7EF@C-GFGFFFC,GEF<CF<GFECE;6A,6-
@DZ 366
TGAGGAATATTGGTCAATGGGCGCAGGCCTGAACCAGCCAAGTAGCGTGAAGGATGACTGCCCTATGGGTTGTAAACTTCTTTTATATGGGAATAAAGTTTTCCACGTGTGGAATTTTGTATGTACCATATGAATAAGGCTCGGCTAACCCCGTGCCAGCAGCCGCGGTAATACGGAGGATCCGAGCGTTATCCGGATTTATTGGGTTTAAAGGGAGCGTAGGTGGACAGTTAAGTCAGTTGTGAAAGTTTGCGGCTCAACCGTAAAATTGCAGTTGATACTGGCTGTCTTGAGTACAGTAGAGGTGGGCGGAATTCGTGGTGTAGCGGTGAAATGCTTAGATATCACGAAGAACTCCGATTGCGAAGGCAGCTCACTGGACTGCAACTGACACTGATGCTCGAAAGTGTGGGTATCAAACAGGATTAGATACCCT
+
CFFGFEDFGFGGGGGGGFGGGGGGGGGGGGGGGGGGGCFGGGGGGGGGGGGGGGGGGA<F,EFCGGGCEF7F=FEGGGGGGFGGGDE<FGFFFGFGGFFAEF,AF?FFGFFFGG9=,?FFGGGGGG9FFGCFGF9FGA<,,,8CFGCECD?FGGGG7DFG=EFGGCF?<GE%F9FEBF@FFFFG;0GGFDEFFFFGGFC;FFFFGG?DCDFFCG:CCEEEFEGGGDGFEGGFEFG7>FGGG#E<FF?GEE4@7FCGGEC?@FG>CFFF=FG79FDCBA?FEFGGGGGB<FFA8GEFFA=GE=EDGFGGGFFCFC+GGGGFE9CGGGFE,GGGFFGGGGFGFFGGFFEGGGGGGGFCGGGGGGEF9GGGCFEGGGGGGGGFFGGGGGFFGGFGFGGF?GGGGEF<C<EGGGCFAGCGGGFFGGGGGEFFFFFCCCCC
@DZ 67612
TGGGGAATATTGCACAATGGGCGAAAGCCTGATGCGGCGACGCCGCGTGAGCGAAGAAGTATTTCGGTATGTAAAGCTCTATCAGCAGGGAAGATAATGACGGTACCTGACTAAGAAGCCCCGGCTAACTACGTGCCAGCAGCCGCGGTAATACGTAGGGGGCAAGCGTTATCCGGATTTACTGGGTGTAAAGGGAGCGTAGACGGCAAGGCAAGTCTGATGTGAAAACCCAGGGCTTAACCCTGGGACTGCATTGGAAACTGTCTGGCTCGAGTGCCGGAGAGGTAAGCGGAATTCCTAGTGTAGCGGTGAAATGCGTAGATATTAGGAAGAACACCAGTGGCGAAGGCGGCTTACTGGACGGTAACTGACATTGAGGCTCGAAAGCGTGGGGAGCAAACAGGATTAGATACCCT
+
<CFGGGEGGGGGGGGGDFGGGFGGGGGGFGGGGGFCFEGGGGGGGGGGCFGGGGGFG=EEE<FDFFEFFGFGGGGGGGGCFFEFGGGGGC<E7FFGGGCFFFGGGGGGGGGGGGGGGGFDFGGGGG:FGGCCGEGBEFFGGFCGGECF=ECGFFGG@GGGGEGGGG?<F3GDFG?GGGG:FC:FFFFFEDFEF<:F:8ECEEEGGFDFDFFGFGGGFFEF?@39?G@FFGG=GGGFFFGGCFFFFDFGGDFFCFDFC?F?DF>FCFCFFFGGD=6FDEGF<FDFGGGEFCFEE8<B,GGFGCF++GFEF<BCDGGGFE9,C9FC,<,C9CAFDGFFCFCGGGGFE:C@CCFEEEF<?F@CF@GGGGFFE9GEEFFE8GEGFCEGDGC7FCGDGEDGGFGFE<CFEGGGGGFCCCCC
@DZ 62416
TGGGGAATCTTGCGCAATGGGGGGAACCCTGACGCAGCGACGCCGCGTGCGGGACGGAGGCCTTCGGGTCGTAAACCGCTTTCAGCAGGGAAGAGTCAAGACTGTACCTGCAGAAGAAGCCCCGGCTAACTACGTGCCAGCAGCCGCGGTAATACGTAGGGGGCGAGCGTTATCCGGATTCATTGGGCGTAAAGCGCGCGTAGGCGGCCCGGCAGGCCGGGGGTCGAAGCGGGGGGCTCAACCCCCCGAAGCCCCCGGAACCTCCGCGGCTGGGGTCCGGTAGGGGGGGGTGGAACCCCCGGTGTAGCGGTGGAAGGCGCAGATATCGGGGGGAACACCGGGGGCGAAGGCGGCCCTCTGGCCGAGACCGACGCTGAGGCGCGAAAGCTGGGGGAGCGAACAGGATTAGATACCCT
+
GGGGGGGGGGGGGGGGGGGCGGECGGGGGDGGGGGGGGEGGGGGGGGG7FGGGGGGGGGGGGGGGGGGGGGGGGGGGGGGGGGGGGGGFGGGGGGFGGGGGGGGGGGGGGGGGGGGGGGGGGGGGGGDFGGGGGGFFGCFGGGGGGGGGGDE7EGGGGGGGGGGGGGEGGGGGGGGCEEC9FGGFGGGGEGG*CFGEEGGGDEEFEGDDGGGGDGDE5E>EGG*CE5;5EEEGC*?>>FFFGFEC:5DC5EEGGGG55::EF:?88;EC+G2CCF2#4CE;FCFF::GEEF>,B1*+7@+F>,++7>+<?<BCB+++4<,,9+++++GCB,E,B+++=:FF:F?,E@CCC7DEFC,E7DGGFGG@GEGGGEEFD?GGGDGGGGGGF8DEECGGGGGGGFEGGGGGFGFEDGC@CCC
@DZ 369
TGAGGAATATTGGTCAATGGACGAGAGTCTGAACCAGCCAAGTAGCGTGAAGGATGACTGCCCTATGGGTTGTAAACTTCTTTTATACGGGAATAAAGTTAGCCACGTGTGGCTTTTTGTATGTACCGTATGAATAAGGATCGGCTAACTCCGTGCCAGCAGCCGCGGTAATACGGAGGATCCGAGCGTTATCCGGATTTATTGGGTTTAAAGGGAGCGTAGGCGGGTTGTTAAGTCAGTTGTGAAAGTTTGCGGCTCAACCGTAAAATTGCAGTTGATACTGGCGACCTTGAGTGCAACAGAGGTAGGCGGAATTCGTGGTGTAGCGGTGAAATGCTTAGATATCACGAAGAACTCCGATTGCGAAGGCAGCTTACTGGATTGTAACTGACGCTGATGCTCGAAAGTGTGGGTATCAAACAGGATTAGATACCCT
+
EFGGGGGGGGGFEFFGGGGGGFGGGGGGFGGGGGGGGGDGFFFFGGGGGGGGFCFGGEGGFGFGGGCFFEEEFFFFFDGGGGGGGGGFGEEFGGGGGGGGFFFFGGFFFCFGFC8EFGEGFFGGGGGBFFGGGFAFGGGG@FFEGGGDFGGGGGGDGFDEFFF@FEGDFGG9@FGGGGGEFFFA:GDGEGEFGF@CC;C;@FFCGGFCBB@CFB<8>CB:=C77@?FFFE@AFC@=::CGGFF9FGGGGFFGFFD850/DB6FFGFFGFEFFGGFFA<EF=@:DF,FGGCEEE,=GFE;GFGCGGGCGFCGF<8EFBFD,GGGGGFFF,DEECAFGFFCGGFGGGGGGGGGGGGFBB7ECGGGGGFGGGGFGGFFCGFFCEAGGGGGEGCBEGGGFDF7GFFGGCGGGGGGGGFFGGGFGGGGGFF@9FAFACCCC
@DZ 370
TGAGGAATATTGGTCAATGGACGCAAGTCTGAACAAGCAATGCCGCGTGCAGGATGACGGCTCTATGAGTTGTAAACTGCTTTTGTACGAGGGTAAACGCAGAAACGTGTATCTGGCTGAAAGTATCGTACGAATAAGGATCGGCTAACTCCGTGACAGCAGCCTCGGTAATACGGAGGATTCAAGCGTTATCCGGATTTATTGGGTTTAAAGGGTGCGTAGGCGGTTTGTTAAGTTAGAGGTGAAATTTCGGGGCTCAACCCTGCACGTGCCTCTAATACTGTTGTGCTAGAGTGTAGATGCGGTCGGCGGAATGTATTGTGTAGCGGTGAAATGCTTAGATATCTGACAGAACACCGATTGCGAAGGCAGCTTACCAAGCTATATCTGACGTTGAGGCACGAAAGCGTGGGGAGCAAACAGGATTAGATACCCT
+
GC@FFGGGCGGGG@FDFGCFGGEGGDGDG9FFG8,CFG-C<CCFFFGFC,6CFC,BD,BCFB,69,<,C<CF?FEEACE96,EFAAE,C:=4FCFFF9B7+@+,9,B=7BF<?,@,,,@B=AFEF9<CE<+@7B,BF<CF9B6:C+C=C,3'<=F0F<:<&F(?&0@@:><,::?5EFG@6FD@2@):<=C<<,<CECC=;;FFGG9F:8<5CFD@<:8*:CD::=#>7/#9GFD;1:C'EFGDD;;DB7@99EGFF<<8GFE328CEGEB8C,,F;C,CDACA,6,5FF?A,B,8,8++:@+CC:+?B,EFFAF=9,,,@FFBCE@,C9<CFADGGGGCA?<A@<,6FGGGDEFC@C,CECCGGGGGFE@EC<,;:@<C,GF<C<,GEFCBC,FFFF:DCCFC6B@F@CFFC9GGE,GGGGFGGFGFGF8CCCCC
@DZ 371
TGAGGAATATTGGTCAATGGACGAGAGTCTGAACCAGCCAAGTAGCGTGAAGGATGACTGCCCTAGGGGTTGTAAACTTCTTTTATACGGGAATAAAGTGAGGCACGTGTGCCTTTTTGTATGTACCGTATGAATAAGGAACGGCTAACTCCGTGCCAGCAGCCGCGGTAATACGGAGGATCCGAGCGTTATCCGGATTTATTGGGTTTAAAGGGAGCGTAGGCGGACGCTTAAGTCAGTTGTGAAAGTTTGCGGCTCAACCGTAAAATTGCATTTGATACTGGGTGTCTTGAGTACAGTAGAGGCAGGCGGAATTCCTGGTGTAGCGGTGAAATGCTTAGATATCACGAAGAACTCCTATTGCGAAGGCAGCTTGCTGGACTGTAACTGACGCTGATGCTCGAAGGTGTGGGTATCAAACAGGATTAGATACCCT
+
FGGGGGGGGGGFGGGGGFGGGGGGDGGGGGGGGGGGGG9F<FCCFGEGGGD<EFFFGGEFFE<@<,CC::++,CCFFD<ECEFCCFFAEECEC8F<FG<EC<=+B,?F=FFDDF9,AECDDEGFGFFG@FGGGF9F<BEF,BCE@+FG@GFGFFGGCBFEBD>8G?FEF<+E82BB88BC:F)(:F<E<BC=<FF5CGFA8?ECCFCD4>>BF8CDDCFCB@8>=F1@:=>,CFFC@CF#E7/DB?FD*8+C(GGFEEGDF@>9F&9?@FFEA+FF@6ABADF==FECEGFGFFFBE;;FFFFB:+B4+ECFE<CB8,78F<@484:GGFA,EE<FD9GFFA9FCC@<FCE9FECAFC,:CEFFGGFFFA<FEC,<CGGFEDECCGGGFCGGGGGGGGGGGFGGFFF;GGGGFFFEFFGGGGGGGGGGGFCCCCCC
@DZ 372
TGAGGAATATTGGTCAATGGACGAGAGTCTGAACCAGCCAAGTAGCGTGAAGGATGACTGCCCTATGGGTTGTAAACTTCTTTTATACGGGAATAAAGTGAGGCACGTGTGCCTTTTTGTATGTACCGTATGAATAAGGATAGGCTAACTCCGTGACAGCAGCCGCGGTAATACGGAGGATCCGAGCGTTATCCGGATTTATTGGGTTTAAAGGGAGCGTAGGCGGACGCTTAAGTCAGTTGTGAAAGTTTGCGGCTCAACCGTAAAATTGCAGTTGATACTGTGTGTCTTGAGTACAGTAGAGGCAGGCGGAATTCGTGGTGTAGCGGTGAAATGCTTAGATATCACGAAGAACTCCGATTGCGAAGGCAGCTTTCTGGACTGTAACTGACGCTGATGCTCGAATGTGTGGGTATCAAACAGGATTAGATACCCT
+
GGFFGFGGGGFGFEGGGGGGFFFGGGGGGGGGGGFGGGCFGGFGGGFFGGGGFGGGGCFFCFEGF,C@F@:FFFGGD9EA?E9EFGEFFCCF+<CFFD<FFGGGCFFGG<FC9FF9EFGFGDFGGGCFGFGFFGCFFAEG<9AAEEGCFGGGFFG=FD<>FGGGGG>GEGE98EFGGFF788C@CGGC<B><:>>76=8#,C=;GG7@FCFF>9CCDCD&GFGFGEC>>CED;9CFCGGGF;D<FCCGFC=3>DD8B0+DGDGFGFFFFC:#A8BE>AFCF=:1EDAFF=FC,9F@EFE9FFE<B+B?B,FF7FGFFCA,=EFDEEC9E55,F<?GGGGGGGGGGFFFE9FAGFCFGFE@FF>GGGF<CC,FDFC9FFE,FGFCGGGGGGFC8FGGCGGFGGGGGEGGGFFAFFFFGGGEFGGGGGFGGGGCCCCC
@DZ 373
TGAGGAATATTGGTCAATGGACGAGAGTCTGAACCAGCCAAGTAGCGTGAAGGATGACTGCCCTATGGGTTGTAAACTTCTTTTATACGGGAATAAAGTGAGCCACGTGTGGCTTTTTGTATGTACCGTATGAATAAGGATCGGCTAACTCCGTGCCAGCAGCCGCGGTAATACGGAGGATCCGAGCGTTATCCGGATTTATTGGGTTTAAAGGGAGCGTAGGCGGGTTGTTAAGTCAGTTGTGAAAGTTTGCGGCTCAACCGTAAAATTGCAGTTGATACTGGCGACCTTGAGTGCAACAGAGGTAGGCGGAATTCGTGGTGTAGCGGTGAAATGCTTAGATATCACGAAGAACTCCGATTGCGAAGGCAGCTTACTGGATTGTAACTGACGCTGATGCTCGAAAGTGTGGGTATCAAACAGGATTAGATACCCT
+
GGGGGFGGGGGGGGGGGGGGGGGGGGGGGGGGGGGGGGFGFGGGGGGGGGGGGGGGGGFFEFGDFGGGGGGGEFFGGGGFGGGGGGGGGGGFGFGGGGGGGGGGGGGFGGGGGGGFGGGGGFGGGGFGGGGGGGGGGGGGFFFGCDEGG@FGGG9GGFGGGGGGGGGGGGGGGFGDGGGCCCDFCGFGGGGGGFEEFGFFFGFFGGEFBFFFFGGGGGGGEGG@EGEF;CFCFGGF>CCGGGGGGGGDFFDGGGGGGCFFGGGGDGGFFFGGGGFCAFFFGGGGGGFGFAF8ACGGGGDGGGFFFFGGGFGAECGGFDF8GGGGGGGGGFGGFGGGGGGGGGGGGGGGGFGFGGFCGFDGGGGGGGGGGGGGGGFCGGCFGGGGGGGGGGGGGGGFGGGGGGGGFFEEGGGGGGGGGGGGGGGGGGGFEFGCCCCC
@DZ 109580
TGGGGAATATTGCACAATGGAGGAAACTCTGATGCAGCGACGCCGCGTGAGTGAAGAAGTAGTTCGCTATGTAAAGCTCTATCAGCAGGGAAGATAGTGACGGTACCTGACTAAGAAGCTCCGGCTAAATACGTGCCAGCAGCCGCGGTAATACGTATGGAGCAAGCGTTATCCGGATTTACTGGGGGTAAAGGGAGTGTAGGTGGCCGGGCAAGTCGGAAGTGAAAGCCCGGGGGTCAACCCCGGGAGTGCTTTTGAAACTGCAGGGCTAGAGTGCAGGAGGGGCAAGTGGAATTCCTAGTGTAGCGGTGAAATGCGTAGATATTAGGAGGAACACCAGTGGCGAAGGCGGTCTGCTGGACAGCAACTGACGCTGAGGCGCGAAAGCGTGGGGAGCAAACAGGATTAGATACCCT
+
<FGFGEGE9FCEGFGGGCFGGGFGGGFEFGGDDGGGEGGGGGGGGGGFE:FFG9CFGGGGFFGFFGGEG@<@EFGDGFGGDFDDGFGGGGGGGGEFFFDFFC:FFCDGGFCFE<E??F8FCFFFD@CFG<FGFDCFGG?CFFGGGGGG79B1EFCF99BC,<C::DFGFFCFCFGEG;CFGGCFGG+CCF>CFCF7B:C=FC==F<:FGGGEG9;C<#D<,BCGFF:EGDFF>@?#3:FGGFC@,?CB#FD=CDC;FFABFFDA02ECEA@GGGGFFFCCFAC=A,9GF<GFEB9FGEE<E,FCEBDGGGGF@@GE<GFDFGGGGDGGFC,A,CC?EFCF7GGGGGEGEGGFCE,DGDGFAF,F<FEF7GEGGGFFDGGGDGGGGGGECEEFFGFGFAGGGGFF<,GGGGFB@CCC
@DZ 109603
TGAGGAATATTGGTCAATGGACGAGAGTCTGAACCAGCCAAGTAGCGTGAAGGATGACTGCCCTATGGGTTGTAAACTTCTTTTATATGGGAATAAAGTGAGCCACGTGTGGCTTTTTGTATGTACCATACGAATAAGGATCGGCTAACTCCGGGCCAGCAGCCGCGGTAATACGGAGGATCCGAGCGTTATCCGGATTTATTGGGTTTAAAGGGAGCGCAGGCGGACTATTAAGTCAGCTGTGAAAGTTTGCGGCTCAACCGTAAAATTGCAGTTGATACTGGTCGTCTTGAGTGCAGTAGAGGTAGGCGGAATTCGTGGTGTAGCGGCGAAATGCTTAGATATCACGAAGAACTCCGATTGCGAAGGCAGCTTACTGGACCGTAACTGACGCTGATGCTCGAAAGTGTGGGTATCAAACAGGATTAGATACCCT
+
FGFGGCFFF9FGGGGGFGG,CFEGCFGEGGGGGGGGGGGGGG,CFDGGGGFGF<FGFGGGGCEEFFGGFEFGGGC-CF?FFEGGGGGDFFFGGCGGGGGGGG,C=FE?<EFEGCFF9FCEFFFGGE<AFFFFFEF@DDGGGGGGGEGGGFGF#*8=FGFGC0BC8@C7:F:F<FECGGGG@GGGGGGGGDFCFGGGC7FCGGGDGGGC>CFFGECFEGGGCGGEGGGEGFGGGFG9AFFCGGGGCGFGGE>GGFED@+FGEDGGFFG<,DF8GGGFD@FEFDGFCDGF?8FFFFDCDFFF<FAE,GFFCFEFFGGFC+7FCGGGGEGGGGGGF<FFACF9EEAFGGGGGFCFF@7FFFGDEGGFF<GGFF9GFGGGGGGEDB;E<FEF;F@FCGGGGGGGGCDGGGGGGGGGGGGGGGGGFGGGGGGFGFFCCCCC
@DZ 376
TGAGGAATATTGGTCAATGGGCGAGAGCCTGAACCAGCCAAGTAGCGTGAAGGATGACTGCCCTATGGGTTGTAAACTTCTTTTATAAAGGAATAAAGTCGGGTATGTATATCCGTTTGCATGTACTTTATGAATAAGGATCGGCTAACTCCGTGCCAGCAGCCGCGGTAATACGGAGGATCCGAGCGTTATCCGGATTTATTGTGTTTAAAGGGAGCGTAGGCGGGTTGTTAAGTCAGTTGTGAAAGTTTGCGGCTCAACCGTAAAATTGCAGTTGATACTGGCGACCTTGAGTGCAACAGAGGTAGGCGGAATTCGTGGTGTAGCGGTGAAATGCTTAGATATCACGAAGAACTCCGATTGCGAAGGCAGCTTACTGGATTGTAACTGACGCTGATGCTCGAAAGTGTGGGTATCAAACAGGATTAGATACCCT
+
FEFFFGGGFGGD9CFEGCGG@FEGDGGDGGGGGGFGEFFG<FEAFGGGGGGGGGGGGC<FFC,C<@F@EECF7FGGGG9<EFFGFGFEFFCGGGGGFG<EEDE,4,BE<<E,<EGGFD?99EEAFGFFFGGGFFG,E<FF,,CFGFEGGG,A=86BFA8+3A,@=CF@@@FA;<@>>E>F3>D<8FF.E=.>C072<CF?,GGC#<FC@<:-C8FECGGC>B/;=FC=E72@<FFFFDFEGFC>F?97?AF@GF=?C:B9CGFF@FAC,EB@C95C,:C<+4B6+=EDGGGED9EF,;@GGF=B,ECB@E<FD:+EB==,4,F=@+@EE?,AE9FE@,GGGF,CEC,ECGGE@C@EGD@7FEGGF;C,EC6,@E,CCGF@CCFE9GFGEGCFDEGFGGGFCCEFAEFCCFE8FF9DFGGGGFGGGGFFFCE@@8AA
@DZ 76812
TGGGGAATATTGCACAATGGGGGAAACCCTGATGCAGCGACGCCGCGTGAGTGAAGAAGTATCTCGGTATGTAAAGCTCTATCAGCAGGGCAGAAAATGACGGTACCTGACTAAGAAGCCCCGGCTAACTACGTGCCAGCAGCCGCGGTAATACGTAGGGGGCAAGCGTTATCCGGAATTACTGGGTGTAAAGGGTGCGTAGGTGGTATGGCAAGTCAGAAGTGAAAACCCAGGGCTTAACTCTGGGACTGCTTTTGAAACTGGCAGACTAGAGTGCAGGAGAGGTAAGTGGAATTCCGAGTGTAGCGGTGAAATGCGTAGATATTAGGAAGAACACCAGTGGCGAAGGCGGCTGACTGGACTGAAACTGACACTGAGGCTCGAAAGCGTGGGGAGCAAACAGGATTAGATACCCT
+
GGGGGGGGGFGGGGGGEEFGFGGGGGGGGGGGGGGGGGGGGGEEGGGGG@EFFGFGGCGF9ECCF8F7EF@BEFGCFGFF?E-CDFGDFE+BCFGGGFF<FGGCFFFGGFFCFEDFDADFG7FGGGC,FFFG>FFGGGGC,BFFFG7FCEGGG;<)F+FCBF;7CF?GD=G>GGG/=CFGGF=GGGGGG>FFGGGFGCCGGCFEACECG?FGCD@C.9FF9<CDCCG<FG<+;DC,FCCCFG;8CBF:<EC@.9EC@<FGGEF#48C?EGDGGFF@:4@:5673C,?9C,FAFD++8,,,F<C@>CCFGGGFGECF=ACGGFCE6,GEFC,F6EFE9<@:GEF,EFCCC@,GFC,@CGGCFCGGGGGGGGFDCGFDFB:C,FFCGF:@FEF8F<FE<C9GGFGGEF,DFCGCCCCC
@DZ 378
TGAGGAATATTGGTCAATGGACGAGAGTCTGAACCAGCCAAGTAGCGTGAAGGATGACGGCCCTATGGGTTGTAAACTTCTTTTATATGGGAATAAAGTATTCCACGTGTGGGATTTTGTATGTACCATATGAATAAGGATCGGCTAACTCCGTGCCGGCAGCCGCGGTAATACGGAGGATCCGAGCGTTATCCGGATTTATTGGGTTTAAAGGGAGCGTAGGTGGATTGTTAAGTCAGTTGTGAAAGTTTGCGGCTCAACCGTAAAATTGCAGTTGAAACTGGCAGTCTTGAGTACAGTAGAGGTGGGCGGAATTCGTGGTGTAGCGGTGAAATGCTTAGATATCACGAAGAACTCCGATTGCGAAGGCAGCTCACTAGGCTGCAACTGACACTGATGCTCGAAAGTGTGGGTATCAAACAGGATTAGATACCCT
+
GGGFGFF@FGGGFFGGGGGGGGGGG7FEFFGGGGGGGGGFGGECFGGGGGFGGGG4:C,@@FGGGFGGGGEEFGGGCGDGGGGGGGGCGGGGGGGFGFEGGGGGGFFGGAFFGFEEFFFGGGGGGG<EFGGGGG9FFGG9EFFGDGGGGC,AF2FFF7G7FEG@<E?GF@EFGGGGGFE7FF:581E<FGEGG9FC<FE@9:FFFFFDFGF<BF10CEEEGGG%,;CFCFFEFGGGFCGGGACCE<<DGF@GB8CCDE><F?=79GGGFFGFFGGGGFCCFFFGGEFFFFFFGGGGGGGGGGEGGGCCCEF9GF>CB44,8GFGE>FGFFE,CFE8FEEF9?<GGGGGGGGFCC@CCD<EGGGGGGFFGGGGFDGFFFC,,AE@FGGGGGGGFGFE9E7FF@,GFGEGGGFE,GGFFCAEFAGGGGGGGGFCCCCC
@DZ 89561
TGAGGAATATTGGTCAATGGATGCAAGTCTGAACCAGCCATGCCGCGTGCAGGATGACGGCTCTCTGAGTTGTAAACTGCTTTTGTACTAGGGTAAACTCACCCACGTGTAGGGGACTGAAAGTATAGTACGAATAAGGACCGGCTAACTCCGTTCCAGCAGCCGCGGTAATACGGAGGATTCAAGCGTTATCCGGATTTATTGGTTTTAAAGGGAGCGTAGGCGGACGCTTAAGTCAGTTGTGAAAGTTTGCGGCTCAACCGTAAAATTGCAGGTGATACTGGGTGTCTTGAGGACAGTAGAGGCAGGCGGAATTCAAAGTGTAGCGGTGAAATGCTTAGATATCACGAAGAACTCCGATGGCGAAGGCAGGCTGCTGGACTGTAACTGACGCTGATGCTCGAAAGTGTGGGTATCAAACAGGATTAGATACCCT
+
FGGCFCFFF9<FFECDGFGGG,EFGFCFGGDFFFFFGGCDAE@,@::FGGFFGGFFGGGCD@,E@CF<FFGGFGGGFDDFCFGFC=?9,,<49CFG9<E9,<<,C?FDEF,9,++++:=,9,CFG<,,C5<C@D,BF9,F,4@@FEGAFG,3FF88DAADCFGGECEGG6@F@DEGD>>>FEDDDFG9B>F:@F78=@FFEFG?9#=FGGGGFGCAE@B<DCC7</:E>(<EGDFC@ECFCC=,CD8::++<9EA9:,FG5GED=/A0,F<5EF+.9?CCGGF<A,FDA,<<=:,,DF?9<A=4A+::=A?,CFCC5,,,GFFFECEFFCFEFE,A9,FGFAFF,,::C,B,,C@-@,@@6,,,<AEF6,FC,EC@8<EE,FGGFEE@@EF7GGCFE:CCECGE9GFCC<FFGFFCFCEE9FGFE,FECGCCCC@C
@DZ 380
TGGGGAATATTGCACAATGGGCGCAAGCCTGATGCAGCGACGCCGCGTGCGGGATGACGGCCTTCGGGTTGTAAACCGCTTTTGATCGGGAGCAAGCCTTCGGGTGAGTGTACCTTTCGAATAAGCACCGGCTAACTACGTGCCAGCAGCCGCGGTAATACGTAGGGTGCAAGCGTTATCCGGAATTATTGGGCGTAAAGGGCTCGTAGGCGGTTCGTCGCGTCCGGTGTGAAAGTCCATCGCTTAACGGTGGATCTGCGCCGGGTACGGGCGGGCTGGAGTGCGGTAGGGGAGACTGGAGTTCCCGGTGTAACGGTGGAATGTGTAGATATCGGGAAGAACACCAATGGCGAAGGCAGGTCTCTGGGCCGTTACTGACGCTGAGGAGCGGAAGCGTGGGGAGCGAACAGGATTAGATACCCT
+
FGGGGGGGGGGGGGGGGGGGGGGGGGGGGGGGGGGGGGGGGGGGGGGGGGCFGGGGGGGGGGGGGGGGGGGGGGGGGGGGGGGGGGGGGGGGGGGGGGGGGGGGGGGFFGCDFGGGGGGGGGGGGGGCGGGGGGGGGGGGFGGGGGFGGGGGGGGFGGGGGGEGGGG,FGGFGC0CEG<GGEGCEGFGG>GGGGGEEGEGGEEEGGC;;C<EGEA5/:EG>FGGGGGGG>3FFGGGGGGFCDDGCAFGGGGGGFF@FFFGGGGFGCEFFGGGGGGGD4F8BEDFGGFCGGGFAGFEGGFC@GGGGGGGGGGGGGGGFAFFGGGGGGGGGGCEGGGFFGGGGGGGGF@FGFGGGGGGGFGGGGGGGGEGGGFGFGGGDGGGGGGGGGDGGGGGGGGGGGGGGGGEDCGGGGGGGGGGGGCCCCC
@DZ 90083
TGAGGAATATTGGTCAATGGCCGAGAGGCTGAACCAGCCAAGTCGCGTGAGGGATGAAGGTTCTATGGATCGTAAACCTCTTTTATAAGGGAATAAAGTGCGGGACGTGTCCCGTTTTGTATGTACCTTATGAATAAGGATCGGCTAACTCCGTGCCAGCAGCCGCGGTAATACGGAGGATCCGAGCGTTAGCCGGACTTATTGGGTTTAAAGGGTGCGTAGTCGGCCTTTTAAGTCAGCGGTGAAAGTCTGTGGCTCAACCATAGAATTGCCGTTGAAACTGGGGGGCTTGAGTATGTTTGAGGCAGGCGGAATGCGTGGTGTAGCGGTGAAATGCATAGATATCACGCAGAACCCCGATTGCGAAGGCAGCCTGCCAAGCCATGACTGACGCTGATGCACGAAAGCGTGGGGATCAAACAGGATTAGATACCCT
+
DGGGDFCDCFA,CFFFFFEFGGDCCGEDEFFCFGGGDF@EEGDFGDG:C:,@F:ECFCAE<EFGGGAF9,C7EFGGGGGGGFFGGCCFGGGFGGCFGGFAFGDGGGGF@D8EGF,BF:,EFFGGGFGFDGCEFGGGGCFGGGGGDDEFFF,DEGFDGGDGDFFFCEGGGGG4GGGGGGCG5FDFE?<:=G&#>C:;EGCCFE?CCFEFCFCCG+C2=(2<1<-=:?CEG?<<CECC=3F6:<@7;FFC@:FCFF@287FECACD,F<D<9DCGG8,ADECF+EFF><GFE?,;F<FCGGCE7,B,+?B+,E9B4+B:7<<EE=7+DFEECEAGGGFFE59GFCA7GEGFCDF7GCCGGF7CCF7CFCFBE,@@EFCGFFDGGCGFEECGFBFCGDF9F7<FGFGEEFCCGFCFFFGGGGEFAGGFFGGFFFBCCCC
@DZ 86747
TGAGGAATCTTGCGCAATGGGGGGAACCCTGACGCAGCGACGCCGCGTGCGGGACGGAGGCCTTCGGGTCGTAAACCGCTTTCAGCAGGGAAGAGTCAAGACTGTACCTGCAGAAGAAGCCCCGGCTAACTACGTGCCAGCAGCCGCGGTAATACGTAGGGGGCGAGCGTTATCCGGATTCATTGGGCGTAAAGCGCGCGTAGGCGGCCCGGCAGGCCGGGGGTCGAAGCGGGGGGCTCAACCCCCCGAAGCCCCCGGAACCTCCGCGGCTTGGGTCCGGTAGGGGAGGGTGGAACACCCGGTGTAGCGGTGGAATGCGCAGATATCGGGTGGAACACCGGTGGCGAAGGCGGCCCTCTGGGCCGAGACCGACGCTGAGGCGCGAAAGCTGGGGGAGCGAACAGGATTAGATACCCT
+
GGGGGGGGGGGGGGGGGGGFGDGGGGGGGGGGGGGGGGGGGGGGGGGGGGGGGGGDGGGGGGGGGGGCGGGGGFGGGGGGGGGGGGGGGGGGGGGFGGFGGGGGGGGGGGGGGGGGGBFGGGGGGGGGGGGGGGGGFGGGGGFGGGGGG4GC@FGGFFGECGGGGGGG4EGGGGGGGDGEFFGGGGGGGEGDFGGGGGGGGGGGGGGEGEGGGGEGGGC?GC:EGGEGGEEGGGGGDEGEEGGGCE:7E>GGGGGGGG@BFFF<CEEGFD<EGEFGCCGEFGGGGGFGFF<FDF@C:GGDGF@GDGGFFGGGGGGGGGGGGGGGEFEGGGGGGGGFC>GGGGGGGGGGGGGGGGGGGGGGGGGFGGGGEGGFEGGGGGGGGGGGGGGGDGGGGGGGGGGGGFGGGFCGGGFGCCCCC
@DZ 85694
TGAGGAATATTGGTCAATGGACGAGAGTCTGAACCAGCCAAGTAGCGTGAAGGATGACTGCCCTATGGGTTGTAAACTTCTTTTATATGGGAATAAAGTATTCCACGTGTGGGATTTTGTATGTACCATATGAATAAGGATCGGCTAACTCCGTGCCAGCAGCCGCGGTAATACGGAGGATCCGAGCGTTATCCGGATCTATTGGGTTTAAAGGGAGCGTAGGCGGACGCTTAAGTCAGTTGTGAAAGTTTGCGGCTCAACCGTAAAATTGCAGTTGATACTGGGTGTCTTGAGTACAGTAGAGGCAGGCGGAATTCGTGGTGTAGCGGTGAAATGTTTAGATATCACGAAGAACTCCGATTGCGAAGGCAGCTTGCTGGACTGTAACTGACGCTGATGCTCGAAAGTGTGGGTATCAAACAGGATTAGATTCCCG
+
C@6EFE@<CFGGGGGGGFFFGGGCFFGGFGGGGC9EFDGGCFCCAEGGGGGGCFGDGGGGGGGGGGGCFFEFGGG-?FEECFGGGGGGFGG?FFG,CDFGEFE99FBDGGGGGFFFEACFFGGGF9FB<FFFGGFGGGFGGGGCGGG<FAFEGGGCDAGGGF8EEECFF=FF/@2FCGD8@A3FG/*GFG1;@D=;12:;AFFCCFF@7<BCGFF@D8<:G;CFGFC55ECGGGGFFFC@AF$GFC@CCECDGFE>E=CFFCFEF:F<?FCDAE(,<CB?C:GFFFE9?:,:;E@9,9ECFE,=?7CF=,FF=47EGEGFGFE@GEGFFGC?FA6,FFGEE;ADFCE7CEFFE@C8:,8CECFCFC@8FGGFGGFGGF<DFC,GECCCGGCF@BFEFFC;<,FC9FC>GGGGGGFE8EFCGFAFB<FCF@8-CA8-
@DZ 80617
TGAGGAATATTGGTCAATGGACGAGAGTATGAACCAGCCAAGTAGCGTGAAGGATGACTGCCCTATGGGTTGTAAACTTCTTTTATATGGGAATAAAGTATTACACGTGTGGCATTTTGTATTTACCATATTAATAAGCATCGGCTACCTCCGTGCCAGCAGCCGCGGTAGTAAGGAGGAGCCGAGCGTTATCCGGATTTATTGGGTTTAAAGGGAGCGTAGGTGGATTGTTAAGTCAGTTGGGAAAGGTTGCGGCTCAACCGTAAAATTGCAGTTGAAACTGGCAGTCTTGAGTACAGTAGAGGTGGGCGGAATTCGTGGTGTAGCGGTGAAAAGCTTAGATATCACGAAGAACTACGATTGCGAAGGCAGCTCACTAGACTGCAACTGACACTGATGCTCGAAAGTGTGGGTATCAAACAGGATTAGATACACT
+
CEFF?8,;CFGE@;CFFAE@FGG+@@766CF9,FDFG8FE,CFFECCGC,6E<@FGGGGGG,FFFFGCEFGGF<CFFFCEF<EGF?E9C6,:<FF9?EEAEF,9<CFG<E@++::E9E,BBE,CF<F,C??,<9@AE,,C?B++=F=84E>EEGFC+,ADFC,>B>:+FG7=<3,,>F=1$0>525;9<>&83,51<FCECBGFCC;E:CEF>54.=ECEEG<,8F=<CF@;G@>?D@821C#CFEF-:GGF:C;,B2CBG-FEDFEC:,CEE@A,,:55,<EA,9A,<=FGGFFFEEGFFEEEC@C=4,C5,CGF:CA:=,C@6+F<<C,<C:,FC,A@F@@<DC,<CACFEB6-:7FCCFFCFCC@EEF@EF9GEEEFE@FAAGF<CE<<;,8FF@C@9BFC,EGGGGGGGFE9FFFFFDFCF;,EEC668,@8
@DZ 83575
TGGGGAATATTGCACAATGGGGGAAACCCTGATGCAGCGACGCCGCGTGAGCGATGAAGTATTTCGGTATGTAAAGCTCTATCAGCAGGGAAGAAAATGACGGTACCTGACTAAGAAGCACCGGCTAAATACGTGCCAGCAGCCGCGGTAATACGTATGGTGCAAGCGTTATCCGGATTTACTGGGTGTAAAGGGAGCGTAGACGGAGTGGCAAGTCTGATGTGAAAACCCGGGGCTCAACCCCGGGACTGCATTGGAAACTGTCAATCTGGAGTACCGGAGAGGTAAGCGGAATTCCTAGTGTAGCGGTGAAATGCGTAGATATTAGGAGGAACACCAGTGGCGAAGGCGGCTTACTGGACGGTAACTGACGTTGAGGCTCGAAAGCGTGGGGAGCAAACAGGATTAGATACCCT
+
GGFGGGGGFEFFGGGGGGGGGGGGGGGGGGGGGGGGGGGEGGGGEGGGEC=ECCFFGGGFGCGGGGGDGGGGGGGGGGGGGGGGGGGGGGFGGGGGGGFGGEGGGGCGGCGGGEFGGGGGDFEEGGGGGD>GG08FGGGGGFGGGGEGGCG?GGG5DCEGGGGGCBFGCFEGGGGGD,CFFGDFGFFCCFFGDFGGGDGGGGGEGGGFGGGGFFG?GFF9CGFGFG>=EDEGGFGGGGGGGGGCGDEGE>ADGDCFFFFGGFGFFDC:FFGGGFCCEFGGGGGFE+GF7GGGGGGFCFFFFA7GEGGGGGGGGGGDGFF9GGGGDFGGCFF9GGGGGGGGGGGGGDGGEDGGGGGGFDGF@FAGFFFCGFFGGGGFGFEEEEGGGGGEGGGGGFCGGGFAGFGGGFGFGGGCCCCC
@DZ 61447
TGAGGAATATTGGTCAATGGGCGAGAGCCTGAACCAGCCAAGTAGCGTGAAGGATGACTGCCCTATGGGTTGTAAACTTCTTTTATAAAGGAATAAAGTCGGGTATGTATACCCGTTTGCATGTACTTTATGAATAAGGATCGGCTAACTCCGTGCCAGCAGCCGCGGTAATACGGAGGATCCGAGCGTTATCCGGATTTATTGGGTTCAAAGGGAGCGTAGATGGATATTTAAGTCAGTTGTGAAAGTTTGCGGCTCAACCGTAAAATTGCAGTTGATACTGGATATCTTGAGTGCAGTTGAGGCATGCGGAATTCGTGGTGTAGCGGTGAAATGCTTAGATATCACGAAGAACTCCGATTGCGAAGGCAGCCTGCTAAGCTGCAACTGACATTGAGGCGCGAAAGTGTGGGTATCAAACAGGATTAGATACCCT
+
GGFFGGEFGGGGGGFGGGGGGGGGFGGGCGGGGGGGFGFGGGFGGFDGGGGFGGGGFFCG,ECF8FGGGGCFFGGFGGGFFGGGFDGGGGGDFGFFGGFFEGGDGDCFEFGG9FF=F@FCFGFFGGGGCFGGGGC9FGGEFFG@FEE<F3>:=DDCEGFFGFGGGG@GDGGGGGGGGGGD6FFGFE=GGGGGGGGFGG%GGGCEFFFCGGGCFFGGGGFFAC=FFGG?<*@FGGGFGFGGEGFGGGFC@F72=FB?8CEFCE>CFGFCFGFCGGGGEAEEGGFFEGF9F8GE9GGGGGGFFFGF?B++GGFEE8GGGGGGGFFCDEFCFFGDFDFCDGGGFCGCGGGGFFBB<B8-FD<CC:BF,GGFEGDCGGGFFFF8FFCGGGFCCGGFCGGGDGF@,GGGGFGGEGGGGGGGGGDFGFFEGGGFGFFBB,CC
@DZ 106464
TGAGGAATATTGGTCAATGGGCGAGAGCCTGAACCAGCCAAGTAGCGTGAAGGATGACTGCCCTATGGGTTGTAAACTTCTTTTATAAAGGAATAAAGTCGGGTATGTATACCCGTTTGCATGTACTTTATGAATAAGGATCGGCTAACTCCGTGCCAGCAGCCGCGGTAATACGGAGGATCCGAGCGTTATCCGGATTTATTGGGTTTAAAGGGAGCGTAGATGGATGTTTAAGTCAGTTGTGAAAGTTTGCGGCTCAACCGTAAAATTGCAGTTGATACTGGATATCTTGAGTGCAGTTGAGGCAGGCGGAATTCGTGGTGTAGCGGTGGAATGCTTAGATATCACGAAGAACTCCGATTGCGAAGGCAGCCTGCTAAGCTGCAACTGACATTGAGGCTCGAAAGTGTGGGTATCAAACAGGATTAGATACCCT
+
GGFFGCFEFFGGFE<CCFF8FDGGGGEGGGGGGGGGGGGGFGGG9FFGGGGFFEFEEFEFGFFGD@<EEFEGCGFGGFDFEGGGGCF9AAECFGGGGFFFGGE,@FGCCEGGD<FFGFGGGGGGG9EFGGFFGFGFGGGGFFDEDFGGGDAFE?C@DGFFGFGGGGGG7FG@>>AFEGGGGGGG7F@FFGFGGFGGCFCGCGEGGGG@FFFGGGGGDEGGGGGFFFEDE:GFFFGCGFG9GGGGGGFFGGFGGGEFF:FGDB@<FGGGGGFGFF;C4,GGGDGFCGGGFFCCGGGGFDFACGGGGGGGGDGGGGGGGFDFGGGGEECFGGFAEGFEF,A9A9FGFGFDCCFGGGGGGGGGGGGGGGGGDGEEGFEEGECFFDGGGGGGGFGGGGGGFGGFCGFCGGGGEGGFGGGDGGGCGGGGGGGGGFFCCCCC
@DZ 388
TGGGGAATATTGCACAATGGGGGAAACCCTGATGCAGCGACGCCGCGTGGAGGAAGAAGGTCTTCGGATTGTAAACTCCTGTTGTTGAGGAAAATAATGACGGTACTCAACAAGGAAGTGACGGCTAACTACGTGCCAGCAGCCGCGGTAAAACGTAGGTCACAAGCGTTGTCCGGAATTACTGGGTGTAAAGGGAGCGCAGGCGGGAAGACAAGTTGGAAGTGAAATCCATGGGCTCAACCCATGAACTGCTTTCAAAACTGTTTTTCTTGAGTAGTGCAGAGGTAGGCGGAATTCCCGGTGTAGCGGTGGAATGCGTAGATATCGGGAGGAACACCAGTGGCGAAGGCGGCCTACTGGGCACCAACTGACGCTGAGGCTCGAAAGTGTGGGTAGCAAACAGGATTAGATACCCT
+
GGGGG8CGGGGGGGGGGGGGGGGGGGGGGGGGGGGGGG7FGGGGGGGGGGGGGGGGGGGEAFGGGGGFDGGGGGGGGGGGGGGGDFGFGGGGGGGGGGGGGGGGGEFGGGFGGGGGGGGGGGGG0;FGGG?GGFDGGGGGGGGGGGGG?GGGGGGGGGGGGGGGGGF>FFCFFGGGGGGGGGGGGGGGFGCCCAFGGGGGGGGDGGGDGC;GGGCCEGGFGGGGGGGGGGGGGGGGGGGGCGGGFGGGGGFGGGFFGFFGGGGGF?GGGGGGFGFFGFGGGGGGGGGGGGGGGGGEF@BF@GDGGGGGFGGE7GEC7FGGF=CGGDFGGGGGGFFEGGGGGGGDDGGGGGGGGFGGGGGGFDF8GGGGGGGGGGGGGGGGGDGGEGGGGGGGGGFCGGCGGGGGGGGGGGGCCCCC
@DZ 389
TGGGGGATATTGCACAATGGGGGAAACCCTGATGCAGCGACGCCGCGTGGAGGAAGAAGGTTTTCGGATTGTAAACTCCTGTCGTTAGGGACGATAATGACGGTACCTAACAAGAAAGCACCGGCTAACTACGTGCCAGCAGCCGCGGTAAAACGTAGGGTGCAAGCGTTGTCCGGAATTACTGGGTGTAAAGGGAGCGCAGGCGGGAAGACAAGTTTGAAGTGAAAACCATGGGCTCAACCCATGAATTGCTTTCAAAACTGTTTTTCTTGAGTAGTGCAGAGGTAGATGTAATTCCCGGTGTAGCGGTGGAATGCGTAGATATCGGGAGGAACACCAGTGGCGAAGGCGGTCTACTGGGCACCAACTGACGCTGAGGCTCGAAAGCATGGGTAGCAAACAGGATTAGATACCCT
+
FGFGGGGGGGGGGGGGEFGGGGGGGGGGGGGGGGGGGGG:@EGEG7F=CFGGGFGFFGGGGGGFCEGFGGGGGGGGGGGGGGGGGGGGGGGFGGGGGGGCGGGEGGGGFFGG9FGFE@CDCBFFG/FGFCGGGFCGGGFGGGGGGGGFCDCFGGGCCDFGFEGFGCCFG@>FCFG/1<FFFC:CGGCFFFFFGGGGGGDGGC5CFG9@@;CGGGGEE(GDCFGFFGG?ECCD<8@8CCFFGCFDGCGGGFB/DCCCGFBGFG<FGFCGGG=BE9F,6<CA;A9B*F<DCFA,<8GGGDDEGGGGGGGGFGAFEGGGGFGGF7FC?@FCFECDGGFCGGFGGGGFGEEFCFFGGFFAGGGGGGFFGFGGGCEGGGGGGGGDGGFGCF<C9FGGFF9GFFGGGGGGCEAFFGGCCCCC
@DZ 390
TGGGGAATATTGCACAATGGGGGAAACCCTGATGCAGCGACGCCGCGTGGAGGAAGAAGGTCTTCGGATTGTAAACTCCTGTTGTTGAGGAAAATAATGACGGTACTCAACAAGGAAGTGACGGCTAACTACGTGCCAGCAGCCGCGGTAAAACGTAGGTCACAAGCGTTGTCCGGAATTACTGGGTGTAAAGGGAGCGCAGGCGGGAAGACAAGTTGGAAGTGAAATCCATGGGCTCAACCCATGAACTGCTTTCAAAACTGTTTTTCTTGAGTAGTGCAGAGGGAGGCGGAATTCCCGGTGTAGCGGTGGAATGCGTAGATATCGGGAGGAACACCAGTGGCGAAGGCGGCCTACTGGGCACCAACTGACGCTGAGGCTCGAAAGTTTGGGTAGCAAACAGGATTAGATACCCT
+
EFGF@CEGGGGGGGGGGGGG?FGGGGGGGFFEFGGGGD@FGDGDGGGGGGG?FGGDEGGGGFGFFGGDEEDFGGGGGGGGGGGGCFGFFFFAFGCFCGGGGGGEGGG9FGGG><FFFDFFFFGCC+>FCGFGCF@FFGFGGFFCGGC7FCGGGFEFGGDFCFGCBCFFC<CFGG/4;9BFF:C<CCCE;<ECE?EGGEGCE<DEFF+9F>;:FCA5#,42FCFGG9E@<CFFCC<;DDCF69DGFFF@B@FFDCCB>C@GF@:FB8D,?DGGF=DF@E:CFCCFG+B+GGFFCGF:EC4FGFCF7FECGF,97EGGFFF,E7FGGDGGGFFFDGGCGGGGGGGGGGGGGF@FGGGGGFC,9CCEFFGGGGGGGFFDFGGGGGGGGFC<-GCGGGGFFGGGGGFF9FFFC,CC@CCC
@DZ 81771
TGGGGCATCTTGCACAATGGAGGAAACTCTGATGCAGCGACGCCGCGTGCGTGAAGAAGTAGTTCGCTATGTAAAGCTCTATCAGCAGGGAAGATAGTGACGGTACCTGACTAAGAAGCTCCGGCTAAATACGTGCCAGCCGCCGCGGTAATACGTATGGAGCAAGCGTTATCCGGATTTACTGGGTGTAAAGGGAGTGTAGGTGGCCAGGCAAGTCAGAAGTGAAAGCCCGGGGCGCAACCCCGGGACGGCTTTTGAAAAGGCAGGGCTAGAGTGCAGGAGGGGCAAGTGGAATTCCTAGTGTAGCGTGGAAATGCGTAGATATTAGGAGTAACACCAGTGGCGAAGGCGGCTTGCTGGACTGTAACTGACACTGAGGCTCGAAAGCGTGGGGAGCAAACAGGATTAGATACCCT
+
EFG<6@6;CEFFFGFC@FEEEFCCFFFEEE@FFGGFGFEDG77@8++@F7=8=7FF,BFBFGFEE@CCE>FFFFGGGF@EEFGFFGGGGGGF:DFG,CD9ECE:=FGFGEEDEF,CDF,BDCBCCGGGGCCF:,,88@<:+*5<BFEGC:C<FFFABCF,>CBFGFGGG>FGG5DG7BF8EG=7@C2E8,<CFCEG<8:E@D<<BFD+F;8FF;AGECF@<FFGF9<@GGG=FE.E.@C@::DFB.C:C#0@9C?6,B:@'&B9GGFFFDDF@CF9):FGGFECG,<D<FE9E<9DF9GEEFB:88,9,5,<DGGDFFF;,FCE,E9C6,F@:CF@C,E@>GFCFCEF@EGGFE<C,<,@C<@@E@@9FGEFEFF<E778CFFCBGC7GGGGFFCE8DAFCAFE@EFFCFF@B@CC
@DZ 392
TGGGGAATATTGCACAATGGGGGAAACCCTGATGCAGCGACGCCGCGTGAAGGAAGAAGTATTTCGGTATGTAAACTTCTATCAGCAAGGAAGAAAATGACGGTACTTGACTAAGAAGCCCCGGCTAAATACGTGCCAGCAGCCGCGGTAATACGTATGGGGCAAGCGTTATCCGGATTTACTGGGTGTAAAGGGAGCGTAGGCGGCATGGCAAGTCAGAAGTGAAAGCCTGGGGCTCAACCCCGGAATTGCTTTTGAAACTGTCAGGCTAGAGTGTCGGAGGGGTAAGCGGAATTCCTAGTGTAGCGGTGAAATGCGTAGATATTAGGAGGAACACCGGTGGCGAAGGCGGCTTACTGGACGATTACTGACGCTGAGGCTCGAAAGCGTGGGGAGCAAACAGGATTAGATACCCT
+
FFCEFCFFFGGEFGGGGGGGGGGEGGGFEGGDFGEC@@E:FFGGGGGGDEGGGGGGGGFFFCFACFGB<=FEFGGGGGFFAFEAFFGGFD=FGCFFEGGAFG@CFF,CFGFGDFGGGFD>D:FGG7FFGGCFGGGG:FFGGGGGGGGF<B@3@FC<DFGGGFFGFBCFCC8GFF72C6GGF9FFGGFE@FFFGCDFGCFDGEEGGGDDFFCFFFGGGCCGCCFGFFFFGBEFGG8FC5@FGDEGGGGFD@3GFFDFFFFEEGFDBFFFFFFEDF:GFCEGBEDGGGGGGGGGGGFGE?<BF=:ECGGGGGGFCGF>GFFFEGGGGF8FFCAGECCFEF8FFEDGGGGGGGGGFGDFGGGGGGGFGFGGGGGGGGGGGGGGFGCGGGGGGEGFFFEGGGGGGEEFECGCGFEC@8CC
@DZ 78765
TGGGGAATATTGCACAATGGGGGAAACCCTGATGCAGCGACGCCGCGTGGAGGAAGAAGGTCTTCGGATTGTAAACTCCTGTTGTTGAGGAAGATACTGACGGTACTCAACAAGGAAGTGACGGCTAACTACGTGCCAGCAGCCGCGGTAAAACGTAGGTCACAAGCGTTGTCCGGAATTACTGGGTGTAAAGGGAGCGCAGGCGGGAAGACAAGTTGGAAGTGAAATCTATGGGCTCAACCCATAAACTGCTTTCAAAACTGTTTTTCTTGAGTATTGGAGAGGTAGGCGGAATTCCAGGTGTAGCGGTGGAATGCGTAGATATCGGGAGGAACACCAGTGGCGAAGGCGGCCTACTGGGCACCAACTGACGCTGAGGCGCGAAAGTGTGGGTAGCAAACAGGATTAGATACCCT
+
CEG?FGD@@FFFGGFFFGGGGG>EGGGGGGGGGGGGGGGGGGGGGGGG@EDGGGGG8CFEFGGFF?CFGGGGGG<EEFFG8EFDEFGGGGGGGGGG9FGFFGG@?EFGFEFG,3BD@<FFAAEGGGC<FFDE:FCGGFFF8FF<8CEFGGGGGGGGGGGGGGF-8;F<<4<=CFEGC7CFBF>GBGFFCGFDGGGFGGGGCCGDGCED,@@AFFGE=CGGGGFECGFFGFCFCFGGGGF@@6ACC-DE;FFGGGG,DEF@CCFBGF;FFGGF=D97%4?#FGFFE+EFFCFDFDFEB,,4,,@7EF7FF9E9CEEF,E,GGFGF7@7GE9FFDFEF-GGGEGFFGEGFC+E@C,<@GEFAG@F<9FEC7GGCGGFEEEF@67GGGGC@GEFFC,FFFFFEFGGGGF9GGGEB8C@C
@DZ 96442
TGGGGAATATTGCACAATGGGGGAAACCCTGATGCAGCGACGCCGCGTGAAGGAAGAAGGTCTTCGGATTGTAAAATCCTGTTGTTGAGGGAGATAATAACGGTACTCAACAAGGAAGTGACGGCTAACTACGTGCCAGCACCCGCGGTAAAACGTAAGTCACAAGCGTTATCCGGAATTACTGGGTGTAAAGGGAGCGCAGGCGGGAAGACAAGTTGGAAGTGAAATCTATGGGCGCAACCCATAAACTGCTTTCAAAACTGTTGTTCTTGAGTAGGGCAGAGGTAGGCGGAATTCCCGGTGTAGCGGTGGAATGCGTAGATATCGGGAGGAACACCAGTGGCGAAGGCGGCATACTGGGCACCAACTGACGCTGAGGCTCGAAAGTGTGGGGAGCAAACAGGATTAGATACCCT
+
EE<AFBFGFGGG96EFFGFFD@7@EEDEFGGG9@FCFG@CGG7FGEGGG,,9CF,,4,CFGGGGG,-8CF,5<5E-,BF?9FG<=F,?=E+BF745<E,558=F7B,CAFF,3B,8,B=,,B:=FF7,3<=F+>8><F,<<,<++3@<<**,,,>3,,8<;,@>,,3=FC*=<FF?@C?622=F8;?GF8CC<=F./<+8C:-7=CAF77:9?*8E?9@(CC)<EDA::8#<F3@8#+7:,:19<F>C,D<@0FB2,E=<C@8,,,,GDCGGGGF=D3=CFFE@F7FBDGGFEFC+=+EGFCEGGGEGGFE<C:7CGFGGFC+FGF78FF,CGF@AGFCCGGGFGEDFGDFEC,GF@AF<CFEFCCF7GGEDGGGGGEECDCGGGGGGGGGFC,AF<GGGGGGGGGGGGGGCCCCC
@DZ 395
TGGGGAATATTGCACAATGGGCGAAAGCCTGATGCAGCGACGCCGCGTGAGCGAAGAAGTATTTCGGTATGTAAAGCTCTATCAGCAGGGAAGATAATGACGGTACCTGACTAAGAAGCACCGGCTAAATACGTGCCAGCAGCCGCGGTAATACGTATGGTGCAAGCGTTATCCGGATTTACTGGGTGTAAAGGGAGCGCAGGCGGTGCGGCAAGTCTGATGTGAAAGCCCGGGGCTCAACCCCGGTACTGCATTGGAAACTGTCGTACTAGAGTGTCGGAGGGGTAAGCGGAATTCCTAGTGTAGCGGTGAAATGCGTAGATATTAGGAGGAACACCAGTGGCGAAGGCGGCTTACTGGACGATAACTGACGCTGAGGCTCGAAAGCGTGGGGAGCAAACAGGATTAGATACCCT
+
FGG@FFEFGGGGGGGGGGGGGGDGEGGGGGGGGGGGEG@F@FGGGGGGE@FFC@@CFFG<EFCFGFGBE@FGGGGFGGGGGGFGGGGGGGGGGGGGGFGGGGG:DF<EGGGG<FGGFGGFGGGGGEEGGGCFFG9FFFGFGGGGGGGGGGGGFF>@>:FF>;F,>ECCCEGGGGGGGFFCCG3FGG<EFCFFGFGFGEFGGGGEEEG:FFEC<4E?<,<@FFGCEDCFDGEGFCFGGGGGGFGG<E=DCE9CECCCGFBFF@F?>FFFFFCFGFFF@GEGDGGGGGFBGFF9GGGGF?F,F9EGGGGGGGGGGGGGGF<=FFAE,FFFGGCGDGGFGGGEEDGGGBDFGEFFGFFFEBCC@CECE9FGGGGGFGGGGGGGGGGGGGGGGFGDGEFFFAFDGGGGFGGGGGDCCCCC
@DZ 94635
TGGGGAATATTGCACAATGGGGGAAACCCTGATGCAGCGACGCCGCGTGGAGGAAGAAGGTCTTCGGATTGTAAACTCCTGTTGTTGAGGAAGATAATGACGGTACTCAACAAGGAAGTGACGGCTAACTACGTGCCAGCAGCCGCGGTAAAACGTAGGTCACAAGCGTTGTCCGGAATTACTGGGTGTAAAGGGAGCGCAGGCGGGAAGACAAGTTGGAAGTGAAATCTATGGGCTCAACCCATAAACTGCTTTCAAAACTGTTTTTCTTGAGTAGTGCAGAGGTAGGCGGAATTCCCGGTGTAGCGGTGGAATGCGTAGATATCGGGAGGAACACCAGTGGCGAAGGCGGCCTACTGGGCACCAACTGACGCTGAGGCTCGAAAGTGTGGGTAGCAAACAGGATTAGATACCCT
+
GGGFEGGGGGGGGGGGGGGGGGGGGGGGGGGGGGGGFGGGGGGGGGGGGGGGGGGGGGGGGGGGGGGGDGGFGGGGGGGGGGGGGGGGGGGGGGGGGGGGGGGGGGGGGGGGGGGGGGGGGGGGG?GGGGGGGGGGGGG@GGGGGGGGGGGGGGGGGGGGGGGGGGFGGGGGGFGGGFFGGGGGGGGGGGGGGGGGGGGGGGGGGGGGGGFFGGGFFGFFGGGDGGFGGGFGGFGFG=FGGGGGGGFFGDFGGGGGGFFFGGFGGEGGGGFGGGGFGGGGGGGGGGGGGFE,GCC=GGGGGGGGEFCGGFAGEFF7GGGGGEGCGGGGGGGGGGGGFGGGGGGGGGGGGGGGGGGGGGGGGGGGGGGGGGGGGGGGGFCFGEGGGGFEGGGFCGGGGGGGGGGGFC9CF8F@CCCC
@DZ 96800
TGGGGAATATTGCACAATGGGGGAAACCCTGATGCAGCGACGCCGCGTGAAGGAAGAAGTATCTCGGTATGTAAACTTCTATCAGCAGGGAAGATAGTGACGGTACCTGACTAAGAAGCCCCGGCTAACTACGTGCCCGCAGCCGCGGTAATACGTAGGGGGCAATCGTTATCCGGATTTACTGGGTGTAAAGGGAGCGTAGACGGTGTGGAAAGTCTGATGTGAAAGGCATGGGCTCAACCTGTGGACTGCATTGGAAACTGTCATACTTGAGTGCCGGAGGGGTAAGCGGAATTCCTAGTGTAGCGGTGAAATGCGTAGATATTAGGAGGAACACCAGTGGCGAAGGCTGCTTACTGGACGGTAACTGACGTTGATGCTCGAAAGCGTGGGGAGCAAACAGGATTAGATACCCT
+
GGGFG@CFFEGGFGGGGEDFGGGGGGFEGGGGFCC<FGFGGGDEE+@:F=FFGEFDFFGGCFGGGGGGGFGAFGFFDCEGGGFFFFGFGGDGGGFF<?,C,=FEFFGGGGGGGGGFGFFGGCFFGEEGG9>FE<CFF8@C+:>BCFGDGGGCDFGGCFCGGG7BC$F><<@@FCGGGGGC@<GF;;FE'@FFFGEGCGE>EEEFGG>-88E,,<FAAEGGGGGGGC@CG<@BEFGFCCFGGGDFD+A:<,AEFGGGFFCFGGGEEGF7FGA+3=7C:=EDE>,FGGF:FGF9FFF<E,AEGGGGEGGGGGGFB,GFGGFGF9GFE<GFFAFE:<CC-8GGFF7FFC,8FC,C<EFC,GGGGFFGFFDFCCFCCEC,CCEF67FFF@+GGGGGGGGFEGGGGFFCEFFEECDCCCCC
@DZ 60267
TGGGGAATATTGCAAAATGGGGGAAACCCTGATGCAGCGACTACGCGTGGAGGCAGAAGGTCTTCGGATTGTAAACTCCTGTTGTTGAGGAAGATAATGACGGTACTCAACAAGGAAGTGACGGCTAACTACGTGCCAGCAGCCGCGGTAAAACGTAGGTCACAAGCGTTGTCCGGAATTACTGTGTGTAAAGGGAGCGCAGGCGGGAAGACAAGTGGGAAGTGAAATCCATGGGCTCAACCCATGAACTGCTTTCAAAACTGTTTTTCTTGAGTAGTGCAGAGGTAGGCGGAAGTCCCGGTGTAGCGGTGGAATGCGTAGTCATCGGGGGGAACACCAGTGGCGAAGGCGGCCTACTGGGCACCAACTGACGCTGAGGCTCGAAAGTGTGGGGAGCGAACAGGATTAGATACCCT
+
C@6ECGCDCGG9AE<@86CFC7CC,E,C,,C<,<6FCD@6B++:CC:CCC@8C,,89CFEGGGGDCFFCGEEG,C9?EGFE,:FAED,,4,,,:FFGGAFFEFEFGFGGFF9B8=F,<EFGGGGGD7>CFGGDFCFC<FGDFFFGG7>357;CC@FC7>>>FGFFDGDECC5-;CFC4<F0,1C&A:FG9AC<FC7CC:8BFGGG<GCGGCCCCFG(1D4FDEDFCCE@>3<GF,@8CFCGGGFC@;>@GFFFFG<GF*<;CEFC(@/,>@DA<FB<>8:<C<CCB+C++5<,:+C7C7FC<@+>+6,EC,GC??CFB,A:,,+7C@6:,@@6:,6-EEGGEC@@:,::EGFE9AF<8<C;,@@,FEF@;B6,E@CC@@C:6A6FEC;FF@,@AGGFDGFFC<F@GFGGFE<@@6B
@DZ 399
TGGGGAATATTGCACAATGGGGGAAACCCTGATGCAGCGACGCCGCGTGGAGGAAGAAGGTCTTCGGATTGTAAACTCCTGTTGTTGAGGAAGATAATGACGGTACTCAACAAGGAAGTGACGGCTAACTACGTGCCAGCAGCCGCGGTAAAACGTAGGTCACAAGCGCTGTCCGGAATTACTGGGTGTAAAGGGAGCGCAGGCGGGAAGACAAGTTGGAAGTGAAATCCATGGGCTCAACCCATGAACTGCTTTCAAAACTGTTTTTCTTGAGTAGTGCAGAGGTAGGCGGAATTCCCGGTGTAGCGGTGGAATGCGTAGATATCGGGAGGAACACCAGTGGCGAAGGCGGCCTACTGGGCACCAACTGACGCTGAGGCTCGAAAGTGTGGGTAGCAAACAGGAATAGATACCCT
+
GG@CCGEGGEGGFGG<FFFGFEGFCGG,BFGGGGGGGFGDG>FFDGGEGGGGE7FGE@FCFGGGGGGDG7FGFGFFGGGGF?FFFGGGGGFGGGGGFGGCFGEE+?9?FC,CEGFGGDGEDGGG7FFG@FGGGGFEDFFGGGG7CDG7CEDFFGG/CGD-FFFFF>GCF=GGCFFEGBCFGG@FCEE>FEF9FFGDFCGGGFEGGGG8@ECFEA8<FGDGEFG<GDFFGGFFFAACF>@EFGGFGFF9GGGGGCFFFF?ECFFFFCGGFFC<FFCDFD9<EECFCB+EF??GE<C+DF7FE=>+B+EE,FCE:ECE@AFCFF@7,BGECDGFCGFFFCGEGGGFF@:FB7CFC,GGGFGGEC6@EEFGFEGGGGGFFEFFGEFGFCB;F@F@GGGGFFFFAAFC@,GEGFFCCCCC
@DZ 400
TGGGGAATATTGCACAATGGAGGAAACTCTGATGCAGCGACGCCGCGTGAGTGAAGAAGTAGTTCGCTATGTAAAGCTCTATCAGCAGGGAAGATAGTGACGGTACCTGACTAAGAAGCTCCGGCTAAATACGTGCCAGCAGCCGCGGTAATACGTATGGAGCAAGCGTTATCCGGATTTACTGGGTGTAAAGGGAGCGTAGACGGCAAGGCAAGTCTGATGTGAAAACCCAGGGCTTAACCCTGGGACTGCATTGGAAACTGTCCGGCTCGAGTGCCGGAGAGGTAAGCGGAATTCCTAGTGTAGCGGTGAAATGCGTAGATATTAGGAAGAACACCAGTGGCGAAGGCGGCTTACTGGACGGTAACTGACGTTGAGGCTCGAAAGCGTGGGGAGCAAACAGGATTAGATACCCT
+
CFGGGGGGGGGGGGGGGGGGGGGGGGGGGGGGGGGGGGGGGGGGGGGGGGGGGGGGGGGGGGGGGGGGGGGGGGGFGGGGGGGGGGGGGGGGGGGGGCGGGGGGGGGGGGGGGGGGGGGEGGGGGDFGGFGGGGGGGGGGGGG>GGGG?GGGGGGAF?DFGGGGFGGDFGGGGGDECFFCFG8FGGGGFFGGGGGGGGGGGG?FGGGGGFFCCAE;C,<@EFGGGE?EFEEEGGFFFFGGFGGGFGFFFGFGFGGGGGFGGGGGFGGGFDCGGGFFDGGF@GGEF@CF7AE9FCGFFFE9GFEF+GGGGGFE7GGGGGGGGGGFGFGGGGGFGGGGGFGGGGCFF:GGGGGFCC,AF@CGGGGGGGGFEGGGGGGGGGECGGFGGGGGGGGGGGEGGF9FGGGGGFFEGGFCCCCC
@DZ 401
TGAGGAATATTGGTCAATGGCCGAGAGGCTGAACCAGCCAAGTCGCGTGAGGGATGAAGGTTCTATGGATCGTAAACCTCTTTTATAAGGGAATAAAGTGCGGGACGTGTCCCGTTTTGTATGTACCTTATGAATAAGGATCGGCTAACTCCGTGCCAGCAGCCGCGGTAATACGGAGGATCCGAGCGTTATCCGGATTTATTGGGTTTAAAGGGTGCGTAGGCGGCCTTTTAAGTCAGCGGTGAAAGTCTGTGGCTCAACCATAGAATTGCCGTTGAAACTGGGGGGCTTGAGTATGTTTGAGGCAGGCGGAATGCGTGGTGTAGCGGTGAAATGCATAGATATCACGCAGAACCCCGATTGCGAAGGCAGCCTGCCAAGCCATGACTGACGCTGATGCACGAAAGCGTGGGGATCAAACAGGATTAGATACCCT
+
GFGGGGGGGGGGGGGGGGGGGGGGGGGGGGGGGGGGGGGGGGGGGGGFGGGGGGGGGGGGGGGGGGGGGGGGGGGGGGGGGGGGGGGGGGFFGGGGGGGGDGGGGGGGGGGGGGGGGGGGGGGGG<FGFGGGGGCGFGGG9DFFGGEGGGFG,GDFGGGGGGGGGGGGGGGGCFF<>E>>D?FG8BBCC>ECFFGEFGGFCGGGGGGGGCCFG>GC=>CGEE?GGG>EFDFGGGGFFGGDGFDGFGFFGGGCGGFACFFGGGFCGGFAFFGEGGGGGFFFGGGGGGGFCFGGFFFCGFF<FFDFB7GGGGGFGGGGGGGDEEEGGGGGGGEF9GGGFCGGFCF?CGGEFCFGGGFGGFGGEFGGGGGGGGGECCGGGGFFGGGFGGFDFGGGGGGGGGGGGGGGGGGGGDDGGFGGGDGGGGGGGGGGGGGCCCCC
@DZ 402
TGGGGAATATTGCACAATGGGGGAAACCCTGATGCAGCGACGCCGCGTGGAGGAAGAAGGTCTTCGGATTGTAAACTCCTGTTGTTGAGGAAGATAATGACGGTACTCAACAAGGAAGTGACGGCTAACTACGTGCCAGCAGCCGCGGTAAAACGTAGGTCACAAGCGTTGTCCGGAATTACTGGGTGTAAAGGGAGCGCAGGCGGGCGATCAAGTTGGAAGTGAAATCCATGGGCTCAACCCATGAACTGCTTTCAAAACTGGTCGTCTTGAGTAGTGCAGAGGTAGGCGGAATTCCCGGTGTAGCGGTGGAATGCGTAGATATCGGGAGGAACACCAGTGGCGAAGGCGGCCTACTGGGCACCAACTGACGCTGAGGCTCGAAAGTGTGGGTAGCAAACAGGATTAGATACCCT
+
GGGFFFGGGGGGGGGGGGGGGGGGGGGGGGGGGGGGFFFGGGGGGGGGGGGGGGGGGFFGGFEFGGGGGGGGGGGGGGGGFGGGGGGGGGGGGGGGGGGGGGGGEGGGGGGFGGGGGGGFGEGGGGGGG@GGGGFGGGGDFGGGGGGGGGGGGGE<F7FFGGFCFEGGGBFGGGGGGGFGCF>GGGFEFGFGGGGGGGEFGEGGGGGGG9FGGFGC9CFGGGDF?E@8GCCFEGGFGGGGCFFGFGGGGFFFFGGGGGGGGGGFCGG9GGFD:FDADFF@FBCGGFCC:GGGGGGGGEGGFFGGDEGGFGFCGGGGF,GFCGGGGFGGGGGGGGGGGGGGGEGGGGGGGGGGFF9FGGGF9F@FFGGGGGEFFGGGGGGGGGGGGGGGGGGGGGGGGGGGGGGFCDGGFAFCBCCC
@DZ 56116
TGGGGAATATTGCACAATGGGGGAAACCCTGATGCAGCGACGCCGCGTGAGCGATGAAGTATTTCGGTATGTAAAGCTCTATCAGCAGGGAAGAAAATGACGGTACCTGACTAAGAAGCACCGGCTAAATACGTGCCAGCAGCCGCGGTAATACGTATGGTGCAAGCGTTATCCGGATTTACTGGGTGTAAAGGGAGTGTAGACGGAGTGGCAAGTCTGATGTGAAAACCCGGGGCTCAACCCCGGGACTGCATTGGAAACTGTCAATCTAGAGTACCGGAGAGGTAAGCGGAATTCCTAGTGTAGCGGTGAAATGCGTAGATATTAGGAGGAACACCAGTGGCGAAGGCGGCTTACTGGACGGTAACTGACGTTGAGGCTCGAAAGCGTGGGGAGCAAACAGGATTAGATACCCT
+
GGGGGGGGGGGGGGGGGGGGGGGGGGGGGGGGGGGGGGGGGGGGGGGGGGGGGGGGGGGFFGGGGGGEGGGGGGGFFGGGGGGGGGGGFGFGGGGGGGGGGGD@GGGGGGGGGGGGGGGGGGGGGGGGGGGGGGGGGGGGGGFGGGGGGGGGGGGFGGGGFGGGGGGGGGGGGGGDGDCFFGGGGGGGGGCGGGGGGGGGGGGGGGFFEGFEGGGFGFFGGGGGGGGGGGGGGGGGGGFFFGGGFGGDGGGGGGGGGFFCECGGGGGGGGGGGGGFFGFGGGGGGGGGGGFGGGGEFE8FGFGGGGDGGGFDF:@DGGGGGGGFGGGGCAFF,,FGGFGGGGGGGGGGGGGGCGGGGFGGGGFFGFGGGGGGGFGGGGGFFGGGGEFGF@GGGGGGFFGGGGFGF9GGGGGCCCCC
@DZ 56212
TGAGGAATATTGGTCAATGGACGAGAGTCTGAACCAGCCAAGTAGCGTGAAGGATGACTGCCCTATGGGTTGTAAACTTCTTTTATATGGGAATAAAGTATTCCACGTGTGGGATTTTGTATGTACCATATGAATAAGGATCGGCTAACTCCGTGCCAGCAGCCGCGGTAATACGGAGGATCCGAGCGTTATCCGGAATTATTGGGTTTAAAGGGAGCGTAGGTGGATTGTTAAGTCAGTTGTGAAAGTTTGCGGCTCAACCGTAAAATTGCAGTTGAAACTGGCAGTCTTGAGTACAGTAGAGGTGGGCGGAATTCGTGGTGTAGCGGTGAAATGCTTAGATATCACGAAGAACTCCGATTGCGAAGGCAGCTCACTAGACTGCAACTGACACTGATGCTCGAAAGTGTGGGTATCAAACAGGATTAGATACCCT
+
FGGGGEFGGGCFGGGGGGGFEFGDGGGGGGGGGGGGGGGGGGGFFGGGGGGGGGGGGGGGCFGFGFGGGGGGGGGGGFFFGFGGGGGCFGGFGGGGGFFGCFFGGGGGGGGGG8EBAFGGGGGGG9F9FFGGGGGGGDFG:DFGG2GGGGGGGGFEGGGGFGFGEGGCG>FGEFGC@FFEE5DECF@FFC>FGDFG*;FCC;FF@FFGGFFGGFGFGGGGGGGAD@;C;GGGGGFFF@F@GGGGGFG7@C=GBE>@:=DGGGEGFFFGCE<GGGGCGGEGGGGF<EE<EFBEAGF<FCBCFGFGGF:FC8CCC<7CGG@FFEGGDGGGFAGFGGGFFEFGGGGGGGGGGEGGGFFFGFDGGGGGGFGGGGEGGF<GGGFCEGGDGGGGGGGGGGGGGCEE8GGGGFFCGGGGGGGGGGGGGGFF9DGGFEFA<@A-
@DZ 405
TGGGGAATATTGCACAATGGGCGCAAGCCTGATGCAGCGACGCCGCGTGCGGGATGACGGCCTTCGGGTTGTAAACCGCTTTTGATCGGGAGCAAGCCTTCGGGTGAGTGTACCTTTCGAATAAGCACCGGCTAACTACGTGCCAGCAGCCGCGGTAATACGTAGGGTGCAAGCGTTATCCGGATTTACTGGGTGTAAAGGGAGCGCAGGCGGTGCGGCAAGTCTGATGTGAAAGCCCGGGGCTCAACCCCGGTACTGCATTGGAAACTGTCGTACTAGAGTGTCGGAGGGGTAAGTGGAATTCCTAGTGTAGCGGTGAAATGCGTAGATATTAGGAGGAACACCAGTGGCGAAGGCGGCTTACTGGACGATAACTGACGCTGAGGCTCGAAAGCGTGGGGAGCAAACAGGATTAGATACCCT
+
GGGGGFGGGGGGGGGGGGGGGGGGGGGGGGGGGGGFGGGGGGGGGGGGGGGGGGGGGGGG@FGGFGGGGDGGGGGGGGDEGGGGGGGGGGGGGGGGGGGGGGGG<FGFDGGGGGGGDGFGGGGGGGGFG?GDGGGGGGGGFGGGGGG??GGGGBC<FGGGGFBFAFEGGGGFGGGEGGGGGGGAECGF9CCFGFGCGFGGGGGGEEGEEGGFG>GEGGGGGFGGGFFGGGFGGGGDGFGGGGGCFCFGGGFFGGGGCFFFGGGFGFGGGEGFGGFCFFCCEGGGGGGGF8E,FFFGFFGGFGGFFCACGGGGGGGGGFGGDGGGFGFAFFAGGGGEFEF>FGGGF@GGGGGGGGGGGGGGGGGGGGGFFFAGGFEGGGGGGGGGGGGGGGGGGGGGFBFGGGGGGGGGGFGGDGGGFFCCCCB
@DZ 406
TGAGGAATATTGGTCAATGGACGAGAGTCTGAACCAGCCAAGTAGCGCGAAGGATGACTGCCCTATGGGTTGTAAACTTCTTTTATACGGGAATAAAGTGAGGCACGTGTGACTTTTTCTATGTACCGTATGAATAAGGATCGGCTAACTCCGTGCCAGCAGCCGCGGTAATACGGAGGGTCCGAGCGTTATCCGGATTTATTGGGTTTAAAGGGAGCGTAGGCGGACGCTTAAGTCAGTTGTGAAAGTTAGCGGCTCAACCGTAGAATTGCAGTGGGTACTGGGTTTCTTGAGTACAGAAGAGGCGGGCGGAATTCGTGGTGTAGCGGTGAAATGCTTAGATATCACGAAGAACTCCGATTGCGAAGGCAGCTTGCTGGACTGTAACTGACGCTGATGCCCGAAAGTGTGGGTATCAAACAGGATTAGATACCCT
+
<EFFGGGGGGGGGGGGGGGGGGGGGGGDFGGGGGGGFGGGFGGGGGG+@@CEDFGGGGGGGGGGGGGGGGGGGGGGGGFFGGGGGGG<EFEFGGFGGGGGGGCGCGGGF4F,BFGGGGFFEFGGGGG:FG8=FGGGGGGG,BBEGGGGBEDGGC6CFFGGGGGGGGGGGGEGFFFGD>D*9=FC&FEGGGEFGGDC7@@FGCCFFG;CFBFFFFE;ECEEEFGFCE>CE=EGGFE930EFGFGGFGF7<C#25/GGDB:EG?C=9&CC#EFGGD:$,,$FDF@:E=,<GGGGFEE,C,C,,CC7F=+DGGGFFB7F=,D<FGGGGGGF<FFAFAFDFGFAEFEB,@@DGGGGFFF@GFF:FGGFGCFGGGFGFF@CGGGEC@DFEFF@GFCF@GGFC+C@+EFFGGF7GGGFGFEEE,GFEGGGGGGGGGGCCCC@
@DZ 88768
TGGGGAATATTGCACAATGGGGGAAACCCTGATGCAGCGACGCCGCGTGAGCGAAGAAGTATTTCGGTATGTAAAGCTCTATCAGCAGGGAAGAAGAAATGACGGTACCTGACTAAGAAGCACCGGCTAAATACGTGCCAGCAGCCGCGGTAATACGTATGGTGCAAGCGTTATCCGGATTTACTGGGTGTAAAGGGTGCGCAGGCGGAAGGCTAAGTCTGATGTGAAAGCCCGGGGCTCAACCCCGGTACTGCATTGGCAACTGGTCATCTAGAGGTTCGGAGGGGTAAGTGGAATTCCTAGTGTAGCGGTGAAATGCGTAGATATTAGGAGGAACACCAGTGGCGAAGGCGGCTTACTGGACGATAACTGACGCTGAGGCTCGAAAGCGTGGGGAGCAAACAGGATTAGATACCCT
+
FFGGEEGGGFFFF9FFCEEGGE7+8F@<FFG?FGF,BD:FCFGGCFCEDDFFGE7CFEGGGGFGGGD:ADF@F?A<FFF9ACCF?F9A9><4?FGCE8EFFAFCEG<CFFCFCFGGFFD,>8FFCGGCC@FAFGEGGGGGFGFGGFGGCGG7<FEGG3GF@<<?<CFG@:7>CFCFDC:=FC/?CFGGF<3,?,2CCC=?;EGFEDCGFFCE:D?GC<<8F<DCGDCEC@@ECGFC=EEFGF8C@E=DECEDBE:1C,?+<ECADFFDFG<FEF?F-63CCE<FEFFEFF<DGEE=::,DGAFBF@@+EE9EC9C?8+DGFFE<E?FC66,?EB,C@6FDCF6,B6986+:@9,FCFF8FB@F@C<DGGC@@@GFE8<E@@<C@E@C7GGEDGGFCFF<CFCFC<FB,GGFFE@,@A6
@DZ 408
TGAGGAATATTGGTCAATGGACGAGAGTCTGAACCAGCCAAGTAGCGTGAAGGATGACTGCCCTATGGGTTGTAAACTTCTTTTATACGGGAATAAAGTGAGCCACGTGTGGCTTTTTGTATGTACCGTATGAATAAGGATCGGCTAACTCCGTGCCAGCAGCCGCGGTAATACGGAGGATTCGAGCGTTATCCGGATTTATTGGGTTTAAAGGGAGCGTAGGCGGGTTGTTAAGTCAGTTGTGAAAGTTTGCGGCTCAACCGTAAAATTGCAGTTGATACTGGCGACCTTGAGTGCAACAGAGGTAGGCGGAATTCGTGGTGTAGCGGTGAAATGCTTAGATATCACGAAGAACTCCGATTGCGAAGGCAGCTTACTGGATTGTAACTGACGCTGATGCTCGAAAGTGTGGGTATCAAACAGGATTAGATACCCC
+
FGGGGFFGFGGGGGGGGGGGGGGGGGGGGGGGGGGGGGFGGGGGGGGGGGGGGGGGGGFGFGGGGFGGGACFEGGGGGGGGGGGGGGGGGGGGGGGGGFGFGGGGGGDFFGGGFCFGGGGGGGGGGGGGGGGGGFGGGGGEDFFGGGFGAFGGGGGGGGGGGGGGGGGGGGGGGFGGGGGGGFGGGGGGGGGGGGDEFFGFCFGGGGGFGGFGGGDGGGGGGGGGGGGGGGGGGGFFFGGGGGDGGGGGEEGGGGGFEFGGGGFAGGGGFFGGGGGE<CFFEGGGFGGGEFE8FF;FE;FFGGGGCDGGGGFFGGFFGGGGFGGGGGGGGFGGGGGGGGGFDGGGGGFFGGGGGGGGGFDGGDGGGGGGGGGGGGGGGGGGGGGGGGGGGGGGGFGGGGFDGGGFGGGGF?GGGGGGGGGGGGGGGGFEGF@C<A@
@DZ 409
TGGGGAATATTGCACAATGGAGGAAACTCTGATGCAGCGACGCCGCGTGAGTGAAGAAGTAGTTCGCTATGTAAAGCTCTATCAGCAGGGAAGAAGAATGACGGTACCTGACTAAGAAGCACCGGCTAAATACGTGCCAGCAGCCGCGGTAATACGTATGGTGCAAGCGTTATCCGGATTTACTGGGTGTAAAGGGAGCGCAGGCGGTGCGGCAAGTCTGATGTGAAAGCCCGGGGCTCAACCCCGGTACTGCATTGGAAACTGTCGTACTAGAGTGTCGGAGGGGTAAGTGGAATTCCTAGTGTAGCGGTGAAATGCGTAGATATTAGGAGGAACACCAGTGGCGAAGGCGGCTTACTGGACGATAACTGACGCTGAGGCTCGAAAGCGTGGGGAGCAAACAGGATTAGATACCCT
+
GGGFGGGGEGGGGGGGGGGGGGGGGGGAFFGGGGGGGGCGEGGGGGG@FCFGGGGGGGGFF9FGGGC?@EFEGGGGGGGGEFGGCGFGGGGGGGGGFG<FDFE4FF:B,CEG9D=<FFFG?=<F5>FC<EFGGF0<<+EEFGGGGGGGGCCF;@>C35>FC=DFFGGGCFC<DC3<BF:GCCC,CFF9=6GFGF<EGGGG>GEG5CCEE:E;:GFGGFCCFGGFCGGGDGFC?GFFCC5C<BFD7AEGDCDFG/EGFDGFGGGEGF@CFEFFGGCEGC>C>#A4GGFFAGGFFF8BGFBB9FGGGGGGGGGDGGGGGFFCFFFGGF@FGGGGGFF8GFC,7GGGGGGGGGGGGGGGGGGF8FC,DAGGDGGGGGGGGGGF8FFFCFFEGGGGGGGGGGGGGGGGGGGGGGGFCCCCC
@DZ 71350
TGAGGAATATTGGTCAATGGGCGATGGCCTGAACCAGCCAAGTAGCGTGAAGGATGACTGCCCTATGGGTTGTAAACTTCTTTTATAAAGGAATAAAGTCGGGTATGCATACCCGTTTGCATGTACTTTATGAATAAGGATCGGCTAACTCCGTGCCAGCAGCCGCGGTAATACGGAGGATCCGAGCGTTACCCGGATTTATCGGGTTTAAAGGGAGCGTAGATGGATGTTTAAGTCAGTTGTGAAAGTTTGCGGCTCAACCGTAAAATTGCAGTTGATACTGGATGTCTTGAGTGCAGTTGAGGCAGGCGGAATTCGTGGTGTAGCGGTGAAATGCTTAGATATCACGAAGAACTCCGATTGCGAAGGCAGCTCACTAGACTGCAACTGACACTGATGCTCGAAAGTGTGGGTATCAAACAGGATTAGATACCCT
+
CEFGGFFGGGGGGCEGGGGGGGEFCGG8@F,EFGFGGGCFGGGGFGGGGGGFFFGGGGGGFFGGGGGGG8CEGDFCECFFGGGEEGFFGGE8FGGGADGGFGGGD8FEFGGGGFGGGGGGGGGGGGCEFFGGGGGG9AEF6<G<FFGGGG>D7DEGGGGGGGGGG=GDEEEG7EFAECEGFGGFCC;FFD:<CFFDGGGGDF>FGF>=@@FF@FGD>FEF=CFGFC@<D-FGGGFDADCFFGFDCCEC<GGCEGFE5:DFFGFCGEFE<FFFCFCEEFGGGG=FC<EA9FGFFCCF8E,8EB<GGGEF7ECADGGGDGGFFFEFEGGGF9FFF9FE9FGGFC@B,,F7AGFF@EFC@,GGGGFDF9GGGGFF@CFEE,GGFGGGGGFCGGE<F?GFEDGFCCFFFGF@CGGGGGFECECGGGGGFFFAFGFCBB9C
@DZ 63443
TGAGGAATATTGGTCAATGGACGAGAGTCTGAACCAGCCAAGTAGCGTGAAGGATGACTGCCCTATGGGTTGTAAACTTCTTTTATACGGGAATAAAGTGAGCCACGTGTGGCTTTTTGTATGTACCGTATGAATCAGGATCGGCTAACTCCGTGCCAGCAGCCGCGGTAATACGGAGGATTCGAGCGTTATCCGGATTTATTGGGTTTAAAGGGAGCGTAGGCGGGTTGTTAAGTCAGTTGTGAAAGTTTGCGGCTCAACCGTAAAATTGCAGTTGATACTGGCGACCTTGAGTGCAACAGAGGTAGGCGGAATTCGTGGTGTAGCGGTGAAATGCTTAGATATCACGAAGAACTCCGATTGCGAAGGCAGCTTACTGGATTGTAACTGACGCTGATGCTCGAAAGTGTGGGTATCAAACAGGAGTAGATACCCT
+
CFFGGGGGGGGGGGCFGGGGGGGG@F@FGGGGGGGGGGCCFFGG9FDEFCFFFEGGGGGGGGGGGGGGGGGGGG<FDGGGGGGGGG<F=CDFGGGEGGGGGGCFCCGGGGGGGGGGGGEGGGGGGG94B<E8?9FFGGGGGGDEGGGGCEFGGF;FGFGFGCFFEGGC<>@FFG>GGG7CF4GCFGEC<FEGGGGGEGGCFCFFGGGGGGFFGGGGEEGGGG>FEGDFA@@:,9A<9FC<FGGGGGG7CFDC<>::EDG>B+FFEC?B,D=<DDGF:EGFCGGFCFFFFEEE9E5,,49,,9GFF??+GFB<DB+:DGFEC,+7EF7GFCFCCGCD<FEEAGFDGGGGGFFC<FCCB,GCEF@,FFGFE@EFAFGGGGGED9FFC<DEEFFCF<CFFGGFFCFGGGDGGGFGGGGGCCGFEFFF<@FCFC-CCCCC
@DZ 70589
TGGGGAATATTGCACAATGGGGGAAACCCTGATGCAGCGACGCCGCGTGAGTGATGAAGTATTTCGGTATGTAAAGCTCTATCAGCAGGGAAGATAATGACGGTACCTGACTAAGAAGCACCGGCTAAATACGTGCCAGCAGCCGCGGTAATACGTATGGTGCAAGCGTTATCCGGATTTACTGGGTGTAAAGGGTGCGTAGGTGGCAAGGCAAGTCTGAAGTGAAAATCCGGGGCTCAACCCCGGAACTGCTTTGGAAACTGTTTAGCTGGAGTACAGGAGAGGTAAGTGGAATTCCTAGTTTCGCGGTGAAATGCGTAGATATTAGGAGGAACACCAGTGGCGAAGGCGGCTTACTGGACTGCTACTGACACTGAGGCACGAAAGCGTGGGGAGCAAACAGGATTAGATACCCT
+
FFG,@BFFGGGGGGGGGGGGFGGGGGGGG8FGGGGGGGGGGGGGGGG+CFCEEDFEFFGGGGGGGGEFG@FGGGGGGEGGGAFGCGGGGGDGFFGGGGGGGGGFG+CEFGGGGGCCCGGGGGG6GGGGD99FF@<FG:<FGCCFG:FGGG8;FGF?D9DFFDEGGGFDCCFGGFGGGC<3GGGGGGFGFEFFGGGFGDD,FGGG5GGGGGGGGGGFFE@EGGGFGGG7-EFGFFGGFFGGGGCCBEEGGEGA,ECFBBFGFGGFDGFFFFFCFGFGFGGFEFGFEGGFFCEB,FEGGE?<:>+@+GEGGGF9:CGGFEGFE,FFCC,8FEE@,EECGFGGEGCEF:GGGGGGEDFFFGFEAFC9FC<FAFE6;EGFFGF<<@,<7GGFDGGFFF9GGDF@GGGGGDGGGFGCCCA@
@DZ 109454
TGGGGAATATTGCACAATGGGGGAAACCCTGATGCAGCGACGCCGCGTGAAGGAAGAAGTATCTCGGTATGTAAACTTCTATCAGCAGGGAAGATAGTGACGGTACCTGACTAAGAAGCCCCGGCTAACTACGTGCCAGCAGCCGCGGTAATACGTATGGTGCAAGCGTTATCCGGATTTACTGGGTGTAAAGGGAGCGCAGGCGGAAGGCTAAGTCTGATGTGAAAGCCCGGGGCTCAACCCCGGTACTGCATTGGAAACTGGTCATCTAGAGTGTCGGAGGGGTAAGTGGAATTCCTAGTGTAGCGGTGAAATGCGTAGATATTAGGAGGAACACCAGTGGCGAAGGCGGCTTACTGGACGATAACTGACGCTGAGGCTCGAAAGCGTGGGGAGCAAACAGGATTAGATACCCT
+
GG8EF::FFGGGGGGCFGGGFGGGGGGGGGGGGGGGGGF@FGGGGGDGD7CECFG8FFCFFFFFGGGGGGGGFG9FFGGGDGGGFGGGC@GGDEEFGC9FGC@FGEGGGGGGGGDFFCGGGGD2FFGDFFGFDG8FFCC787DFEGDAFFGGG9C@FGGGGFGECEFGFFGFFCF7?BFFGG>GCEFC=FGGGGGDCC;EGGDGFGFFECCCGFCGGGGGGGGGFFCC:EFGGGGEG=FGGCE<DGED>FFCGGFFFF9AGGGGFFDFFCGGGGGGF>GGGGGGGCGGGGFDGGGFECGGGFGGGGGGGGGGGGGGGEFDGF?FGGGGGGGGGGCFCGGFCGGGGGGGGGGGGGGGGGGGGFFGGGGGGGGF@EDGFGGFGGGGGGF7GFGGGGGGGGGGFGGFF9FGFGGCCCCC
@DZ 55771
TGAGGAATATTGGTCAATGGGCGCAGGCCTGAACCAGCCAAGTAGCGTGAAGGATGACTGCCCTATGGGTTGTAAACTTCTTTTATATGGGAATAAAGTTTTCCACGTGTGGAATTTTGTATGTACCATATGAATAAGGATCGGCTAACTCCGTGCCAGCAGCCGCGGTAATACGGAGGATCCGAGCGTTATCCGGATTTATTGGGTGTAAAGGGAGCGTAGGTGGACAGTTAAGTCAGTTGTGAAAGTTTGCGGCTCAACCGTAAAATTGCAGTTGATACTGGCTGTCGTGAGTACAGTAGAGGCAGGCGGAATTCGTGGTGTAGCGGTGAAATGCGTAGATATCACGAAGAACTCCGATTGCGAAGGCAGCTTGCTGGACTGTAACTGACGCTGATGCTCGAAAGTGTGGGTATCAAACAGGATTAGATACCCT
+
EGFFGGFGFGG<FEFGD9FGGGGEE7FEEFFEFFGG?F<,C6F@CE7CF@@EC<EFGFGEGG8ECCGCFEGDGGG9C?FFGFGG9FEAGGCFEFFDADGDFCFGCF:FD=FCABEFCDD<,CFG9FF9FFC9@CECGG<F=FEEGGFCGG=FEG6F75FFF8AFEGG7FF+3,<<F0>F0FECG@8CBCCC=FC>C<C:CF:7EFFG#GB;@F>::3=EGGD;BFDBFFF?C#D:FFG11CFFG@F+@;;FC?DFFEEGGFCE@C,A9C9GD23,GGF<GF=DF6=@+8,GFDF=,EGGFGGF=B+?7FEFGFGDGFD7CGGGGGGGGGGEFGGGGF6FGF=,E@,EFGGCFEFF7GGFCC:GFGGFDFFC8EC68FFGFCFFF<EFEEGGDGGCGFGEF,GGFDFGEGFGFE,F<GGGGGGGGGGGGGGGCCCCC
@DZ 94269
TGAGGATATTGGTCAATGGACGAGAGTCTGAACCAGCCAAGTAGCGTGAAGGATGACTGCCCTATGGGTTGTAAACTTCTTTTATACGGGAATAAAGTTAGCCACGTGTGGCTTTTTGTATGTACCGTATGAATAAGGATCGGCTAACTCCGTGCCAGCAGCCGCGGTAATACGGAGGATCCGAGCGTTATCCGGATTTATTGGGTTTAAAGGGAGCGTAGGCGGGTTGTTAAGTCAGTTGTGAAAGTTTGCGGCTCAACCGTAAAATTGCAGTTGATACTGGCGACCTTGAGTGCAACAGAGGTAGGCGGAATTCGTGGTGTAGCGGTGAAATGCTTAGATATCACGAAGAACTCCGATTGCGAAGGCAGCTTACTGGATTGTAACTGACGCTGATGCTCGAAAGTGTGGGTATCAAACAGGATTAGATACCCT
+
FGGGGGGGGGGGAFFGGGGCFGGGGGGGGGGGFGFGGDGGGG9FGGFGGGGGEFD?FGGGGGGGGFGGGGGGGGGGGGGGGGGGGGGGGGFGGFGGGGGGGGGGGDFGFGGGFGGGGGGGGGGGGGGGGGEGGGGGGGGGFGGGGGG<8GGGG2CGFGGD:FFEFEEFEGGFGGGGDGGGGFG>7FFGGGGFGD5EGGGFGGDGGGGFEFGGGECGCECEEECGEGEGCEFGGGGFGGFFGGFFD:CGFGCCFEGGGGGGGG5GF:EFGFGGFFFGFGGGGGFCGFC9F@GFGEF<CF?GFGGFGGGGFFFF?GGGGGGGGGGGGGGFCEGF?<D?F@FDDFCFFGGGGGGGF@@>GGGGEGCGFGGGFGF9GGGGGGGFFGGGGGGGGGCGGGGFFB8FGGGGGGGGGGGGGGGFGGGEGGFE9FAFGGCCCCC
@DZ 79720
TGGGGAATATTGCACAATGGGGGAAACCCTGATGCAGCGACGCCGCGTGAGCGATGAAGTATTTCGGTATGTAAAGCTCTATCAGCAGGGAAGAAGAAATGACGGTACCTGACGAAGAAGCACCGGCTAAATACGTGCCAGCAGCCGCGGTAATACGTATGGTGCAAGCGTTATCCGGATTTACTGGGTGTAAAGGGAGCGCAGGCGGAAGGCTAAGTCTGATGTGAAAGCCCGGGGCTCAACCCCGGTACTGCAGTGGAAACTGGTCATCTAGAGTGTCGGAGGTGTAAGTGGAATTCCTAGTGTAGCTGGTAAATGCGTAGATATTAGGGGGAACACCAGTGGCGAAGGCGGCTTACTGGACGATAACTGACGCTGAGGCTCGAAAGCGTGGGGAGCAAACAGGATTAGATACCCT
+
A<CE@BBEFCE<EFGCFFGFFGDEFGD<B,;CFGGF9@::@CC7@C76F,BCFCFE,CFG9A,<EFG:FFFFGGGGAADGGGGGGGGCFC<ACBD8,BFEEFFFGEGG9?FEC+B::FCDCAF=FGGGCCEFGCFG?@FG,>FFGGG@:BEC<;C;BDF9F:8<BFC<CF7F:F@90;F1BBC<#ECA<;F@C@CF:B:48B<<=5/FA>ECC6<2823@1,@CDCC?+@2>*@/8AB<2<++7@CCFE9DA08@#??FBC,GFDDFB9FA<?=,+FF7CE8EDE9FFEAB@E9B,DE<A49A::,44:,9,,C4,,=,9BCGFC?,,@:=,DFC6EFFGF,B,C<A::7C6,F@9FE6,,FFC,FECFGF@FC6,EE;+BC9,,,,C+DGCEF8CGC@CDFFEGEF<,@EFAACCBB
@DZ 417
TGGGGAATATTGCACAATGGGGGAAACCCTGATGCAGCAACGCCGCGTGAGTGAAGAAGTATTTCGGTATGTAAAGCTCTATCAGCAGGGAAGATAATGACGGTACCTGACTAAGAAGCACCGGCTAAATACGTGCCAGCAGCCGCGGTAATACGTATGATGCAAGCGTTATCCGGATTTACTGGGTGTAAAGGGAGCGCAGGCGGAAGGCTAAGTCTGATGTGAAAGCCCGGGGCTCAACCCCGGTACTGCATTGGAAACTGGTCATCTAGAGTGTCGGAGGGGTAAGTGGAATTCCTAGTGTAGCGGTGAAATGCGTAGATATTAGGAGGAACACCAGTGGCGAAGGCGGCTTACTGGACGATAACTGACGCTGAGGCTCGAAAGCGTGGGGAGCAAACAGGATTAGATACCCT
+
FFGGGGGGGGCFGGGFGGGFGGGGGGGGGGDGGGGGGFGGGGGGGEGGGFGGGGGGAGGGGGGFFFG?F@FFGGGEFGGGDGGGGGDGGEGFEGF,FAFFEGGEFEGG<FGCF<8?A,,BFGGGGDFGGGGGGGGGGGD=<DDFEG:>CGDCGCF?G9CCDGCFDFGGCC5FFFE*6<FGF=CGGGFGGCCGGGG=FGG4GDCGECCEFG>,;AGGEFE7@FFGGFFGGGCEEDGGGGGGGGG5DC3CCA7EAFGFGDGFFGFDFFEFEFAFFFFC@@C7GGGGGCGGGGGFF=BF?BFBCFFGGGGGGGFFCGGF7GGGGGGGGFFGGGGGGGGGGGGGGGGGGGGGGGGFGE9GDGGGEDCEFGGGGGGGGGGGFGDGGGGGGECC:FGGGGGGE<GGGGGGEEFEDFFCCABA
@DZ 67113
TGGGGAATATTGCACAATGAGGGAAACCCTGATGCAGCAACGCCGCGTGAAGGAAGACGGTTTTCGGATTGTAAACTTCTGTTCTTAGTGAAGAATAATGACGGTAGCTAAGGAGCAAGCCACGGCTAACTACGTACCAACAGCCGCGGTAAGACGTAGGTGGCAAGCGTTGTCCGTAATTACGGGGTGTAAAGGGAGCGTAGGCGGGATGCCAAGTCAGCTGTGAAGACTATGGGCTTAAATTGTAGACTGCAGTTGAAACTGGTATTCTTGAGTGAAGTAGAGGTTGGCGGAATTCCGAGTGTAGCGGTGAAATGCGTAGATATTCGGAGGAACACCGGTGGCGAAGGCGGCCAACTGGGCTTTAACTGACGCTGAGGCTCGAAAGCGTGGGGAGCAAACAGGATTAGATACCCT
+
6,C866C,@FFFGEEE<FC,C@7FGDFEGCFGGGAE9,CFC+CFCGDFC@@CFGGG?<@@?FECCCEDC:<,CEGGGGGGFFF9@<@9,C<E<F,,,:C,BEFCEF78,@E?<EFCF8<F7FG++63=DFDG@CF,B7F,+B,=+:FDEEEE,3,3*8,@FGC,>DFG:<>FE>FC,=*45,2*=3?=F/EG::CE8*<::::>CC8>::?;;C6C?:<>>CFF<<-/$?CD:C@FE@;@9,,G:F<5=FD=BD<CFFAFCCCGGG4<A02D<,FF?,=DFCCEFFC+BGFFFEC+=CGGEGGFBDGGGFFFF:CECDGFCGFBCECFDEAGFFGGGGGF@GFB,CEC>EGFF8C,@@CGFFF9GFFAGGGGGF@GFGEGFGGECDGGGGGGFFGGGGGE9FFAE<C9FCFEA9CCC
@DZ 64811
TGGGGAATATTGCACAATGTGGGACACCCTGATGCAGCGACGCCGCGTGGAGGAAGAAGGTCTTCGGATTTTAAACTCCTGTTGTTGAGGAAGATAATGACGGTACTCAACAAGGGATTGACGGCTAACTACGTGCCAGCAGCCGCGGTAAAACGTAGGTCACAAGCGTTGTCCGGAATTACTGGGTGTAAAGGGAGCGCAGGCGGGAAGACAAGTTGGAAGTGAAATCCATGGGCTCAACCCATGAACTGCTTTCAAAACTGTTTTTCTTGAGTAGTGCAGAGGTAGGCTGAATTCCCGGTGTAGAGGTGGAATGCGTAGAGATCGGGAGGAACACCAGTGGCGAAGGCGGACTACTGGGCACCAACTGACGATGAGGCTCGACAGTGTGGGTAGCAAAGAGGATTAGATACCCT
+
FF<<7B7FD9CFEFGGGCG,CFDFFGGC+CCFC@FGGF@FC7+CCF>@C:E<BFG4:CC@CF9CEFGGGG,BF,<FAFFGGGFC<FFFGFFGGGGGGGE9FECFGGGGGGFGGGGCG,<3DF@FGDEGGGGFEGCFGGFGFGGF>FEFGGEGF@>>>:>FFDGGFGFGEGFGFGGGGGCGGGGFGF17FFFFFE6=8:?=FGCDGE5E;E,:CC<5+7CC;@;ACFFDDGCGGGFGEFFE@#EC,E<:@GGGGFGF?<CFFFB@#?@@A1<70C.AGF9;:EA<F<9:5,,<5<:@@+CGEFFC,,,C,FF<?8,BDCFGFF7:C@CC,,,<,:,CC@<::CFCFCB@+:C;,,,6,<FC,,B,GFF7CFCC;,<E8GC@C,A;,C,CFC<<CFFE9C@<CDGEDCEAGGGCC9CC
@DZ 85823
TGAGGAATATTGGTCAATGGACGAGAGTCTGAACCAGCCCAGTAGCGTGAAGGATGACTGCCCTATGGGTTGTAAACTTCTTTTATACGGGAATAAAGTGAGCCACGTGTGGCTTTTTGTATGTACCCTACGAATAAGGATCGGCTAACTCCGTGCCAGCAGCCGCGGTAATACGGAGGATCCGAGCGTTATCCGGATTTATTGGGTTTAAAGGGAGCGTAGGAGGACTATTAAGTCAGCTGTGAAAGTTTGCGGCTCAACCGTAAAATTGCAGTTGATACTGGATATCTGGAGGGCAGTTGAGGCGGGCGGAATTCGTGGTGTAGCGGTGAAATGCTTAGATATCACGAAGAACTCCGATTGCGAAGGCAGCCTGCTAAGCTGCAACTGACATTGAGGCTCGAAAGTGTGGGTATCAAACAGGATTAGATACCCT
+
G?FGFGGGGGG<EGGGGEEFDFCECEFFE<FGFFEGC8@,CFFGGGGGGGG<FC@FGFFGGGGFF8EECGG@C<E-CE,EDFFGCFCGGEFC+,C9CEF,C,44BFCF8FBGCFCEFG7?FFGE<FF,==F:F@EB?FF=,BF7BD:D<C.G73=)@FDF@<5386@?@<<CC3@@@8*6<>B:EFEBFGGFGG5<CCFFF49<<FDF>CFEFF@C@@65C:5#=*.4FF;GGF;=E7C99CGEFGFGFC@B9FEGD7CGCCCEA?,55=9<C8EF@4B.:<C79DCGA<+?8B,<,?CBE?C>=CC:7@E?=CC:8C,EFE@CE=FC<E?,F<,<E,9FC9,4CFC6AEFFC8+C@CF7::C<F<<<68F@96,C9FF<6;,FCFFA<FFC<A;,,:,FC@?C6E6GGGFFGGF9EEFFF<<;,C;9EFCB9C@C
@DZ 421
TGAGGAATATTGGTCAATGGACGAGAGTCTGAACCAGCCAAGTAGCGTGAAGGATGACTGCCCTATGGGTTGTAAACTTCTTTTATACGGGAATAAAGTGAGCCACGTGTGGCTTTTTGTATGTACCGTATGAATAAGGATCGGCTAACTCCGTGCCAGCAGCCGCGGTAATACGGAGGATCCGAGCGTTATCCGGATTTATTGGGTTTAAAGGGAGCGTAGGCGGGTTGTTAAGTCAGTTGTGAAAGTTTGCGGCTCAACCGTAAAATTGCAGTTGATACTGGCGACCTTGAGTGCAACAGAGGTAGGCGGAATTCGTGGTGTAGCGGTGAAATGCTTAGATATCACGAAGAACTCCGATTGCGAAGGCAGCTTACTGGATTGTAACTGACGCTGATGCTCGAAAGTGTGGGTATCAAACAGGATTAGATACCCT
+
CFFGGFFGFGGGFFGGGGGFGGGG7@FFGGGGGGGGGGGGGGGGGGGGGDFDGGGGGGFFFGGGG@FGGGG7FGGGCGGGGGGGGGGCFFGGGEGEEFGGGGGGGGGGGCFGG,BFGGGFGGGAEFFGGGGD<?5EDGCFC<F7@EG,F;,CCD++=<>@F<FFE+@EFFEGFGGGC:EFFGCD>GG>G:?GGGG7GDG9F7>C@CFDF:<CF0F3GDGECECC4CGGFCCD;:<AA@EGG-FF@?GDGF=<FGGGFGFDG@8FFC;FF4<3@C@C1AGFGFFFC,5=BFEE8GFF9D@=@AE8GGGGGGF?78EEC7GDGECGEB?9C?5<,9FGGF9EFEA@C7BGCGFCACGCGGGGGGGGGFGDFE9?GGGGFCGGGGGGGGGCGBGGGGGFGEEDFGGGGGFEECGGGGGGGGGFGGGGFCFGGFFCCCCC
@DZ 422
TGGGGAATATTGCACAATGGGGGAAACCCTGATGCAGCGACGCCGCGTGAGCGAAGAAGTATCTCGGTATGTAAACTTCTATCAGCAGGGAAGATCGTGACGGTACCTGACTAAGAAGCCCCGGCTAACTACGTGCCAGCAGCCGCGGTAATACGTAGGGGGCAAGCGTTATCCGGATTTACTGGGTGTAAAGGGAGCGTAGACGGGGTGGCAAGTCTGATGTGAAAGGCATGGGCTCAACCTGTGGACTGCATTGGAAACTGTCATACGTGAGTGCCGGAGGGGTAAGCGGAATGCCTAGTGTAGCGGTGAAATGCGTAGATATTAGGAGGAACACCAGTGGCGAAGGCGGCTTACTGGACGGTAACTGACGTTGAGGCTCGAAAGCGTGGGGAGCAAACAGGATTAGATACCCT
+
GGGGGBBFFFGFFFGGGGGGDGGGGGGGGF<<CFFGGGGGGCFGGGGGGCCFGGFC=,CC9F9BEFGEFGGGGGG9FFGGDFFEAFGDGGCCGGFE<EE=F7FCE+8?<DFFF9FFCCF?EDFGGGEGCGFDC<FG@BFCC,>CFEE#FC:23?;CF2DG::=CFG;F@@E3F7C@ECGCGFCFFFGGC:>ECFGGGEGE51/7>1#F;$@;<FEDD?@:GGGFAD3<@@2<8FDGGFFF<CD=%=FF<>>338,,E<F<F9FA=AFF8=<8GCCB=+B7FFADGDGGGGEDDGFECA<?GGGDGFCFFGGGGFCCB,F;E,?FEF<GFFF9FFFFEC,CGF7GGGGCDGGF<C,FEC@,8GCGFFFCCCGFDCGGGGGGGEGGGEGGCGGGFF9GGGFEFAFGGFGGFGF@CCCC
@DZ 423
TGAGGAATATTGGTCAATGGACGAGAGTCTGAACCAGCCAAGTAGCGTGAAGGATGACTGCCCTATGGGTTGTAAACTTCTTTTATATGGGAATAAAGTATTCCACGTGTGGGATTTTGTATGTACCATATGAATAAGGATCGGCTAACTCCGTGCCAGCAGCCGCGGTAATACGGAGGATCCGAGCGTTATCCGGATTTATCGGGTTTAAAGGGAGCGTAGGTGGATTGTTAAGTCAGTTGTGAAAGTTTGCGGCTCAACCGTAAAATTGCAGTTGAAACTGGCAGTCTTGAGTACAGTAGAGGTGGGCGGAATTCGTGGTGTAGCGGTGAAATGCTTAGATATCACGAAGAACTCCGATTGCGAAGGCAGCTCACTAGACTGCAACTGACACTGATGCTCGAAAGTGTGGGTATCAAACAGGATTAGATACCCT
+
FFGGGGGGGGGGGGGGGGGGGGGGGGGGGGGGGGGGGGGGGGGGGGGGGEGGGGGGGFCFFGGGGGGGGGGGGGGGGGGGGGGGGGGFGGGGGGGGGGGGGGGGGGGGGCDGGGGGGGGGFFGGFGFGGGGG,BAFGFGGF<FFGGGGG8GFGGGGGGGGGGGGGGGGGEDCFGFGDFGGGGFGGGCFEGGGGFGEGGGCEGCFGGGGFGFGFFGFGDGGGGFC<F=GF:GGGGGGGGGGGFGGGGGGGGGGGGGGGFFFGGGFFFGFFFGFFGFFFFFCGGGGGGGGFGFFDCFCFGGGGGGGGGGGGFDFGGGGGGGGGGGGGGGGGGGGDGGGGGGFGGGF@GGGGGGGGFC7GGGEGGGGGGFGGGFFCE9GGGGGGGFFGGGGGGGGFGGGGGGFGGGGGGGGGFCGGGGGGGGGGGGFAGGGGFGCCCCC
@DZ 69089
TGAGGAATATTGGTCAATGGGCGCAGGCCTGAACCAGCCAAGTAGCGTGAAGGATGACTGCCCTATGGGTTGTAAACTTCTTTTATATGGGAATAAAGTTTTCCACGTGTGAAATTTTGTATGTACCATATGAATAAGGATCGGCTAACTCCGTGCCAGCAGCCGCGGTAATAAGGAGGATCCGAGCGTTATCCGGATTTATTGGGTTTAAAGGGAGCGTAGGTGGATTGTTAAGTCAGTTGTGAAAGTTTGCGGCTCAACCGTAAAATTGCAGTTGAAACTGGCAGTCTTGAGTACAGTAGAGGTGGGCGGAATTCGTGGTGTAGCGGTGAAATGCTTAGATATCACGAAGAACTCCGATTGCGAAGGCAGCTCACTAGTCTGCAACTGACACTGATGCTCGAAAGTGTGGGTATCGAACAGGATTAGATACCCT
+
FGGGFCFGGGGGGGGGGGGFGGDGGEGGGGGGGGGGGGGGGFEGFGGGGGGGGGDEFGGGGGGGGGFFCGGEFGGGGGGFGGGFGGGGGGGGGGGGGGFGCGGGFFGCCFFGGGGGGFCEFFGGGG9FGF<9FGGGGGGGGG>@GCFGGGGGGGGGGGGFDGFGGGEGGCEGGGFFFGGEFGFFGGG?:FFEFGG>FF:F9CFGGGGDGGFGFGGG:GGDFGGGFGDGGGGGGGFCGGGGGGGGF<<FEGGGGGGGGGGGGGGGGGGGGGGGGGGGDACFGGGGFGF<GFGGF@9FGFEGGGEF=C7GF@EFCGFGGFFCFGGGGGGGGGGFCGFGFDFFF9FF@?GFDGGEEB+FGGGGGGECGFFGE@GGFE,ECEGFAGGGFGGGGGGGGFCFGEGFGEGGFGGGGGGGGFAEB,FEAFFGFEDF9C@ACCCA
@DZ 425
TGAGGAATATTGGTCAATGGGCGAGAGCCTGAACCAGCCAAGTAGCGTGAAGGATGACTGCCCTATGGGTTGTAAACTTCTTTTATAAGGGAATAAAGTCGGGTATGTATAACCGTTTGCATGTACTTTATGAATAAGGATCGACTAACTCCGTGCCAGCAGCCGCGGTAATACGGAGGATCCGAGCTTTATCCGGATTTATTGGGTTTAAAGGGAGCGTAGATGGATGTTTAAGTCGGTTGTGAAAGTTTGCGGCTCAACCGTAAAATTGCAGTTGATACTGGATATCTTGAGTGCAGTTGAGGCAGGCGGAATTCGTGGTGTAGCGGTGAAATGCTTAGATATCACGAAGAACTCCGATTGCGAAGGCAGCCTGCTAAGCTGCAACTGGCATTGAGGCTCGAAAGTGTGGGTATCAAACAGGATTAGATACCCT
+
FGGGGGGGGGGGGGGGGGGGGGGGGGGGFGGGGGGGGGGGGFFEGGGGGGGGGGGGGFGGFEFGGGGGGGGEEGGGGFGGGGGGGFGGGGGGFGGEGGGGGGGGGGGGGGG,?FFFGGGFCGGGGGGGGGGGGGCFG?GGG>GFGDGGFDGGGGGGCFGGGGGCGGGGGGGGGGGDGGGGGG?2CFG.BFGFFG>EGFFFGFFGGGGGGGGGGGEFGFG@CCDDCFGAFGGGEFGGGDG@GGGFFFGGEFEECGFDC:EFF@CFFDFFFFGG?EFE@,@:,FE8FGFGDGGGGGGFFGGFDF=8CGEF:GFA?,FC:CEGGFFEGEGCFEECCGGFGFFFF9@CGGGGEFF<FGGDGGFEFCDGGGGGGGCGGGGFFFF@GGGGGGGGGGFGGGGGGFGGGFF<CFEDFFFFGGFFGGGGGGGGGGGGGGGCCCCC
@DZ 77651
TGGGGAATATTGCACAATGGGGGAAACCCTGATGCAGCGACGCCGCGTGAAGGAAGAAGTATCTCGGTATGTAAACTTCTATCAGCAGGGAAGATAGTGACGGTACCTGACTAAGAAGCCCCGGCTAACTACGTGCCAGCAGCCGCGGTAATACGTAGGGGGCAAGCGTTATCCGGATTTACTGGGTGTAAAGGGAGCGTAGACGGTGTGGCAAGTCTGATGTGGAAAGCATGGGCTCAACCTGTGGATTGCATTGGAAACTGTCATACTTGAGTGCCGGAGGGGTAAGCGGAATTCCTAGTGTAGCGGTGAAATGCGTAGATATTAGGATGAACACCAGTGGCGAAGGCGGCTTACTGGACGGTAACTGACGTTGAGGCTCGAAAGCGTGGGGAGCAAACAGGGTTAGATACCCT
+
FFFFGFCG<FAFGGGGGG9F,,@FGGG,CEFGCFFGGG+@FGGGGGGGGGCGGGGFGGGGGCFFGGGGG7FGGGGGGGGGGG<BC85?+=BFCFEEFG9DFFEEFEFFEGGGDGCA<FF8DFGDGD@8=GDF<<2@CFF0FFFG85@FFDGGGGD0;><CDGFG;ECCFFB7=CCCE5<CGGDFG<GC8?EFG7E@CGDGGGECGGC<@?.;FC@<FE<GCGEACGGF7C8GFFAFEFFGF6FC@D3F#GF:<FGGG<<?FFCCFCAGGFFGFFFCC+F;FC=EEC7GF<E?EF:,<<4,FFDGGGGGGGGFGGGGGEEFF=9FDFCEE6,F?C<<CFFFCCEDEFGGGGGGGGFFGFFB67CACAGF@CGFCFGGGGFF8FE8CFE7GGGGGGGGGGGGFGGF9GCGGGGCCCCC
@DZ 427
TGGGGAATATTGCACAATGGGGGAAACCCTGATGCAGCGACGCCGCGTGGAGGAAGAAGGTCTTCGGATTGTAAACTCCTGTTGTTGAGGAAGATAATGACGGTACTCAACAAGGAAGTGACGGCTAACTACGTGCCAGCAGCCGCGGTAAAACGTAGGTCAAAAGCGTTGTCCGGAATTACTGGGTGTAAAGGGAGCGCAGGCTGGAAAACAAGTTGGAAGTGAAATCCATGGGCTCAACCCATGAACGGCTTTCAAAACTGTTTTTCGTGAGTAGGGCAGGGGTAGGCGGAATCCCCGGTGTAGCGGTGGAATGCGTAGATATCGGGAGGAACACCGGTGGCGAATGCGGCCTACTGTGCACCAACTGACTCTGAGGCTCGAAAGTGTGGGTAGCAAACAGGATTAGATACCCT
+
9EEEC@F8E<FGGGGFGF9FFGDEGGE<EGGFGGGGG8:F:FGGGGEEEGCGGEF<FGGGGGGGGGC+87FEFG@<9F@FGGGGCG<EFGFFFFGGGECFFG7?BEGGGGGGFFCFGGDDFFGGG+><<DFA:,>BFFG+@<<8@@EC*>E<FGGGGFCF9F,@FGGEEE<<:F@<EGC.9CCFF:?14??FFF:/*4<:C>E5#GC-8#,4FEFFC7FCF;C;9D6?A@39@B<:EGFFC>GFD:26?#<A@;8CG3=@,@</7EC33,FA,>A:A,8CA6,AF>GFCEFE=B++>FB=FFC7C@+=,GGFCDC>4CEEC+++B@CCFEEB,:@FCEEBCF>AC66+:C8CF@,,CFC,F@BEEFAEEC,EEFF8CGEFF@C;,8CCCGFC,,GF8EF<FEFGEGFEC<FAC@CA
@DZ 428
TGAGGAATATTGGTCAATGGACGAGAGTCTGAACCAGCCAAGTAGCGTGAAGGATGACTGCCCTATGGGTTGTAAACTTCTTTTATACGGGAATAAAGTGAGGCACGTGTGCCTTTTTGTATGTACCGTATGAATAAGGATCGGCTAACTCCGTGCCAGCAGCCGCGGTAATACGGAGGATCCGAGCGTTATCCGGATTTATTGGGTTTAAAGGGAGCGTAGGCGGACGCTTAAGTCAGTTGTGAAAGTTTGCGGCTCAACCGTAAAATTGCAGTTGATACTGGGTTTCTTGAGTACAGTAGAGGCAGGCGGAATTCGTGGTGTAGCGGGGAAATGCTTAGATATCACGAAGAACTCCGATTGCGAAGGCAGCCTGCTGGACTGTAACTGACGCTGATGCTCGAAAGTGTGGGTATCAAACAGGATTAGATACCCT
+
FFFFGGGFGGGGGGGFFFGGGGGGGGGGGGGGGFDGFGGFGGCCFGGGEFGGGF@EEFFGGF8FGDGGGFGCEFGGGGGGGGGGGGG9CCF,@FGGGGGGGGCFFGGGGGGFFGGGGGGCFGGGGGGGGGGGGFGGGGGG?=FGDCEDGFDFECDEFG@GFGGGGGGGCG>F9FGGEDGGGGFCEGGE<<BBEFG?CCCFAE/FGGGGCEFGDFGGGGE8:BGGGGGFDEFGCAF8D@,GGCG,F?FFCF*6DEGGFGGGF6GFD9GGFE>?GGFAA29GFEF;G,,<<GGGGEC9DGFE:GGGGFGGGGGFFGGDGGF<GGEGEC7CE,FFEFE:,GGGFEFDFGFDGGGFEGF@GEGCFGGFGGGFC8F@,GGGGGF?FGFEGGCEGGCGGGGGGGGGGEGFEF:GGFGFGGFGGGGGGFDFAFGGGGFCCCCC
@DZ 101800
TGAGGAATATTCGTCAATGGACGCAAGTCTGAACCAGCCATGCCGCGTGCAGGAAGACGGCTCTATGAGTTGTAAACTGCTTTTGTACGAGGGTAAACTCACCTACGTGTAGGTGACTGAAAGTATCGTACGAATAAGGATAGGCTAACTCCGTGCCAGCAGCCGCGGTAATACGGAGGATTCAAGCGTTATCCGGATTTATTGGGTTTAAAGGGTGCGTAGGCGGTTTGGTAAGTTAGAGGTGAAATCCCGGGGCTTAACTCCGGAACTGCCTCTAATACTGTTAGACTAGAGGGTAGTTGCGGTAGGCGGAATGTATTGTGTAGCGGTGAAATGCTTAGAGATCATACAGAACACCGATTGCGAAGGCAGCTTACCAAACTATATCTGACGTTGAGGCACGAAAGCGTGGGGAGCAAACAGGATTAGATACCCT
+
GFGGGGGG@GGGGFGFGEAFGGGGGGGGGGGGGGFGGGGGGGGGGGGGG7DD@FDFGG7FFGFFFGG<EFAAFFGGFFCFFGGGGGGGGGE=CBEAFEDEFDGGG@FGGE@CFFGGGGGEFGGFGFGGGGFGCGGGGGGG9,DEGGGD@CFCFFG:FDFGGGFFCEGG?GGFFAFEAGC>FFDG9FFGF@*CFF>ECCGGG>GGGGEGC?FFFCE9EFGGGGGEF@GGGGGGGGGGEFCE9FGCFG:0C8ACB?F5BC=CG=EEGFE>7FFFEFE6<FECG7,AGGFEC,,+9,,5,8GC7GGGGECCF<GFFCCFEC,,E,DEGGGFGGGGFDGFF9FFFFACF9B<,,GGGGGEGFC>GGGGFGGFFE9F<FFFC<;,6AFCA9AGGGGGGFFGGGGFCGGGGGGGFCFD@FCGGFFGGGGGGGGGGGFCCCCC
@DZ 99167
TGAGGAATATTGGTCAATGGACGAGAGTCTGAACCAGCCACGTAGCGTGAAGGATGACTGCCCTATGGGTTGTACACTTCTTTTATATGGGAATAAAGTTTTCCACGTGTGGAATTTTGTATGTACCATATGAATAAGGATCGGCTAACTCCGTGCCAGCCGCCGCGGTAATACGGAGGCTCCGCGCGTTATACGGATTTATTGGGTTTAAAGGGAGCGTAGGTGGACAGTTGAGGCAGTTGTGAAAGTTTGCGGCTCAACCGTAAAATTGCAGTTGATACTGGCTGTCTGGAGTACACTTGAGGCAGGCGGAATTCGTGGTGTAGCGGTGACACGCTTAGATATCACGAAGGACTCCGATTGCAAAGGCAGCCTGCTAAGCTGCAACTGACATTGAAGCTCGAAAGTGGGGGTATCAAACAGGATTAGATACCCT
+
@EGE8EFFFGGGG,CEDF<CD@C@CFGEFGGGCFGGFB8F,@FDF@+C:FFF8,9AF,C<EE8,C<-CFFEEEF9C,?F<FE,E9C,,9CC<F8CF9FF,,,A?5E@9B,BC<B,AEGCE9,EF<DF9<FEEFACAA?=9,=B+CFF8,A,B+6+63?CG+@C+:BEEGEC<3>FGGGG*>,@**5>*C<FF,@<4<C82<>:F6,1=FFC8C44*8(67B;>?FF85#;C4#2@,DC+9EFBCA=9EB?>B6?:E<C>D?@),+<3:95FFGGC<?5C<>89?<=<?,:,C,F;C,A,FA?EFEBB4+,F?4,>+,,CB?5C:CCB:,C9,6,+,@<E@,4,,C,B<<ACC,B:C:7<<C,,6,668CEC+:,,,C,C<EEEDCCC6C6<,,,C;,+:FCC?C@,:F8,@,ACCF6@E<F6,;,,,,,C666,,8
@DZ 102526
TGGGGGATATTGCACAATGGGGGAAACCCTGATGCAGCGATGCCGCGTGGAGGAAGAAGGTTTTCGGATTGTAAACGCCTGTCGTAAGGGAAGAGGAAGGACTGTACCTTACAAGAAAGCTCCGGCTAACTACGTGCCAGCAGCCGCGGTAATACGTAGGGAGCGAGCGCTGTCCGGAATTACTGGGTGTAAAGGGAGCGTAGGCGGGATCGCAAGTCAGATGTGAAAACTATGGGCTTAAACCATAAACTGCATTTGAAACTGTGGTTCTTGAGTGAAGTAGAGGTAAGCGGAATGCCTAGTGTAGCGGTGAAATGCGTAGATAGTAGGAAGAACACCAGTGGCGAAGGCGGCTTACTGGACGGTAACTGACGTTGAGGCTCGAAAGCGTGGGGAGCAAACAGGATTAGATACCCT
+
GGGFGGDGGGGGGGGGGGGGFGGEGGGGGFGGGGGGGGGG8FGGGGGGGGDEEEGGGFGCGGGFFGGGGEGGGGGGGGGGFGGGGGGGGGGGGGFGGGGGGGGGGGDGGGGGGGGGGGGGGGGGGGGGGFFFGG@GFGGGGGGGGGGGGFGGFGFGFGGCCFGDFEE>FGGDFGGG>FGGGFGDGGGGGAFFGGGGFGCGGGGGGGGGC>>EEGFGCFCFFGFEFGGGFGGGGGGGGDCFG,GGGGFFFGGGGGEDGCCEGGGGFGGGGEF?GGGGFFFGGGFDE@GCGGGFEGEE,DGFEDDFDGGGGGFGDFCC@,FE;EFEGFFCFFGEFFC,CFDGF7GGGGEGDGGGGGGGGFGGGGEGGGAGGGFFGGDGF8GFACGGGGGGGGGGGFFCGGGGGGGGGGCGGFDEBCCCC
@DZ 432
TGGGGAATTTTGCGCAATGGGGGAAACCCTGACGCAGCAACGCCGCGTGCGGGACGACGGCCTTCGGGTTGTAAACCGCTTTCAGCAGGGAAGAAATTCGACGGTACCTGCAGAAGAAGCTCCGGCTAACTACGTGCCAGCAGCCGCGGTAATACGTAGGGAGCGAGCGTTATCCGGATTCATTGGGCGTAAAGAGCGCGTAGGCGGCCTCTCAAGCGGGATCTCTAATCCGAGGGCTCAACCCCCGGCCGGATCCCGAACTGGGAGGCTCGAGTTCGGTAGGGGCAGGCGGAATTCCCCGTGTAGCGGTGAAATGCGTAGAGATGGGGAGGAACACCAGTGGCGAAGGCGGCCTGCTGGGCTTTAACTGACGCTGAGGCACGAAAGCGTGGGTAGCAAACAGGATTAGATACCCT
+
FGGGGGDGGGGGGGGGGGGGGGGGGGGGGGGGGGGGGGGGGGGGGGGGDGGGGGGGGGGGGGGGGGGGGGGGGGGGGGGGGGGGDGGGGGGGGGDGGGFGGEGGGGGCGGGFGGGGGGFGFGGGGGGFGGGGGEECFGFGCGGGGGGGGEGGGGGGGGCCF>GGEDDCCEGGGGGCCEEEFGGC:@EGEEE9EFGECGGEE3GDEC>C>EF?FGFGGGGGGEGG<CF:CCGGC>EE<GGFGGGGCGFDGGFECECEECEGGGGGGFFFC8@ECC>1:<EFA5CFF7EFEFFEE,::FCF@GGGEEDGGGGGGGFC>GGFE,CGGFGGGGGFGGFGGGGGGGGGGGEDGGGGGGGFGFGGGFFGGGGGGGGGGGGFEAGF8CGGFDGGGGGGFGGGGGGFGGGGGGDCFAFFBCCCB
@DZ 433
TGAGGAATATTGGTCAATGGACGAGAGTCTGAACCAGCCAAGTAGCGTGAAGGATGACTGCCCTATGGGTTGTAAACTTCTTTTATACGGGAATAAAGTGAGCCACGTGTGGCTTTTTGTATGTACCGTATGAATAAGGATCGGCTAACTCCGTGCCAGCAGCCGCGGTAATACGGAGGATTCGAGCGTTATCCGGATTTATTGGGTGTAAAGGGAGCGCAGGCGGTGCGGCAAGTCTGATGTGAAAGCCCGGGGCTCAACCCCGGTACTGCATTGGAAACTGTCGTACTAGAGTGTCGGAGGGGTAAGCGGAATTCCCAGTGTAGCGGTGAAATGCGTAGATATTAGGAGGAACACCAGTGGCGAAGGCGGCTTACTGGACGATAACTGACGCTGAGGCTCGAAAGCGTGGGGAGCAAACAGGATTAGATACCCT
+
EGGFGFGGGGGGGGGCFGGGGGGGGGGGGGGGGGGGGGGGGFFGGGGGGFGGGGGFFFGGFFFGGGGGFECFGGGGGGGGGGGFGGGGGGGFEFGGGGGGGGGGGGGGGGGCG8DFFGGGGGGGGGGGGGGGGGFGGGGG9FGGGFFGGGGGGGGGGGGGGCGGGGGGGGG@GGGCGGGGFGGGFGGGGGECFFGGF<FEF;;GGGGE4FFCGEGGGDGGDGGGGGECGGGEFGGGGGGFFE>;FGGGGGFGEGGGGCEFFGGFFEEGBGDFEFDF?FGFFFC?GADDFFAFCGEF>8CFGCFAGGGGGGGGGFEABF=9GGGGGEF9GGGGEFEF@GGFGGGGFEFGFAGGGFFFGGGGEEFDFGGGDGGGGGGGGGGGGDFAGFFGFCEEGGGGGGGGFEGFGGGGGGGGGGGGGGFEGGGGGGGGGDGCCCCC
@DZ 434
TGAGGAATATTGGTCAATGGGCGAGAGCCTGAACCAGCCAAGTAGCGTGAAGGATGACTGCCCTATGGGTTGTAAACTTCTTTTATAAAGGAATAAAGTCGGGTATGGATACCCGTTTGCATGTACTTTATGAATAAGGATCGGCTAACTCCGTGCCGGCAGCCGCGGTAATACGGAGGATCCGAGCGTTATCCGGATTTATTGGGTTTAAAGGGAGCGTAGATGGATGTTTAAGTCAGTTGTGAAAGTTTGCGGCTCAACCGTAAAATTGCAGTTGATACTGGATATCTTGAGTGCAGTTGAGGCAGGCGGAATTCGTGGTGTAGCGGTGAAATGCTTAGATATCACGAAGAACTCCGATTGCGAAGGCAGCCTGCTAAGCTGCAACTGACATTGAGGCTCGAAAGTGTGGGTATCAAACAGGATTAGATACCCT
+
GGGGGGGGGGGGGGGGGGGGGGGGGGGGGGGGGGGGGGGGGGGGGGGGGGGGGGGGGGGGGGGGGGGGGGGGGGGGGGGGGGGGGGGGGGGGGGGGGGFGGGG@FGGGGGGGGGGGGGGGGGGGGGGGGGGGGGGGGGGG9FFGGGGGGGGGGFGGGGGGGGGGGGGGGGGGGGGGGGGEEGGGG>GGGGGGGGGGEFGGGGGGGGGGCFGGGGDGGGGGG<GGGFFCFGGGGGFFGGGGGGGGFGGGGGGGGGGGDCFGGDGGFFDGFFGGGGGFDAGGFGF;FGGGFGGGGGGGGGGFGGFGFCCEDGGGGFGGGGGGGGGGGGGGGGFGGGGGFCGGGGGGFFEFFEFCGEGGGGGFGEGGGGGGGGGGFAFGFGGFGGGGGGGGFCGGFGGGFGGGGFGFGGGGGGGFGGGGGFDGGGFAGGGGGFGCCCCC
@DZ 435
TGAGGAATATTGGTCAATGGACGAGAGTCTGAACCAGCCAAGTAGCGTGAAGGATGACTGCCCTATGGGTTGTAAACTTCTTTTATACGGGAATAAAGTGAGGCACGTGTGCCTTTTTGTATGTACCGTATGAATAAGGATCGGCTAACTCCGTGCCAGCAGCCGCGGTAATACGGAGGATCCGAGCGTTATCCGGATTTATTGGGTTTAAAGGGAGCGTAGGCGGACGCTTAAGTCAGTTGTGAAAGTTTGCGGCTCAACCGTAAAATTGCAGTTGATACTGGTCGTCTTGAGTGCAGTAGAGGTAGGCGGAATTCGTTGTGTAGCGGTGAAATGCTTAGATATCACGAAGAACTCCGATTGCGAAGGCAGCCTGCTAAGCTGCAACTGACATTGAGGCTCGAAAGTGTGGGTAGCAAACAGGATTAGATACCCT
+
CFGGDFGGGGGGGGGGGGGGGGGDE@+CFGFGGGGGGGGG8FFFCFGGGGGGGGGFF<AGGGGGGDGEDEFGGGFF9C<FCGGGGGGGFG::F=CE9FE9F<EFEGG@FFGFGGF,?EF<FDFGGG@FGGGGGGCGGCFE?4FFGGGFF,@5C88F@DFFFFGGE>C:FFE:AFCF585C<EGFCEEGFG*CF@F719GFFFEFAC>@B:FFGCEF9?-?<GC<FCGEGFCFEGG3GGB0@@:<<<ED@<?C?58CCCEFFFE@FCG/GFGGFDFAE9DEFGGFC7E?GGFF8GFAGE;<9FCFF4:FC<GDFFGGC?9,GGFCCGEGGGGGGGGGGGGFFFFFFDEGGCFEF@GGFCE@GGGEGEDF7GFF<E<CEFFC<GEF9FECGGGFFGFGGGGGF@AGFFDGGFEFFFGGGCFCGFGF9GGGGGGCCCCC
@DZ 107775
TGGGGAATATTGCACAATGGGCGCAAGCCTGATGCAGCGACGCCGCGTGCGGGATGACGGCCTTCGGGTTGTAAACCGCTTTTGATCGGGAGCAAGCCTTCGGGTGAGTGTACCTTTCGAATAAGCACCGGCTAACTACGTGCCAGCAGCAGCGGTAATACGTAGGGTGCAAGCGTTATCCGGAATTATTGGGCGTAAAGGGCTCGTAGGCGGTTCGTCGCGTCCGGTGTGAAAGTCCATCGCTTAACGGTGGATCTGCGCCGGGTACGGGCGGGCTGGAGTGCGGTATGGGAGACTGGAATTCCCGGTGGAACGGTTGAATGTGTAGATATCGGGAAGAACACCAATGGCGAAGGCAGGTCTCTGGGCCGTTACTGACGCTGAGGAGCGAAAGCGTGGGGAGCGAACAGGATTAGATACCCT
+
CFFFGCEGGFAFFGGGAFGFGGGGGGGGG,@ECFDGGGGGGGDGGGGGG:=@EFGGFGGGFCGFGGGGGDGGGGGFGGGGGGFGGFFGGGGGGGFGG@>F@EGGGGG@>FFF9F<<>FFGGGGDFEECG*3>1>FG<DFGCFF*?:7FCG,<8<E@CGDFCG@CFEF<BFFGCFF2:>>CGGGECCFAF=EEGGGF:?C8>GEECC:C@CC:E+C815EC8?GGEEGGG>GGGC@B7F?F@FFF<<3<FE;DEGCGGGGGEEGGGGF0GGGCCFF>ABEGF/>8CCFE,CGF<F@FFA<8FGFC@EGGGF8E@FFFC,CAFFGGGCFGGEF7GFF9F9FDGFF9E:7B:EGFGFF@8DGFFEGFGGGGCGFGGAEGF7GGGGGEFF:EEF8EGGGGGGFGGDGGFD<GGGGFCGGGGGC@CCC
@DZ 437
TGAGGAATATTGGTCAATGGACGAGAGTCTGAACCAGCCAAGTAGCGTGAAGGATGACTGCCCTATGGGTTGTAAACTTCTTTTATACGGGAATAAAGTTAGCCACGTGTGGCTTTTTGCATGTACCGTATGAATAAGGATCGGCTAACTCCGTGCCAGCAGCCGCGGTAATACGGAGGATCCGAGCGTTATCCGGATTTATTGGGTTTAAAGAGAGCGTAGATGGATGTTTAAGTCAGTTGTGAAAGTTTGCGGCTCAACCGTAAAATTGCAGTTGATACTGGATGTCGTGAGTGCAGTTGAGGCAGGCGGAATTCGTGGTGTAGCGGTGAAATGCTTAGATATCACGAAGAACTCCGATTGCGAAGGCAGCCTGCTAAGCTGCAACTGACATTGAGGCTCGAAAGTGTGGGTATCAAACAGGATTAGATACCCT
+
FGGGGGFFGGGGGFGGGGGGGGGGGGGGFGGGGGGGGGGGFGGGFFCGGGGGGGGCFFCF,FFGGGG?G<FGGGGGGGFFFGGEG9FFFGGEEF@EFFGGGGGFGGG<FGFEF,=EBDGGGFGGGFGGGGGGGGGGFF+A=E>FGGGGGFFFFGFFGGGGGGGGGEA<FEGGG<:FC8FG:FFFEFGCFEGA<FGEGFFCGCFCF<GGGGFFD@FGGGGDGFEGECEFCCGFEF?=:D79GFGDFG:F@CF<FGDFD<CFGGGGFFFGFFCEGGFBEFEFFEE87GEFA,DDFFEFGE>,CGFE<DEGFCGGGFGGGF=,DGGGGGFF,<,GGGGFGFGFGFCFG@EFCGFGFFCEGGGGGC@GFFEFC6,GGGFFGGDEGGGGFFF<GGGFFGGGGGGGGGGGCGFFGA@GFGDFGFGGGGGFF,FFGCFCCCCC
@DZ 94813
TGGGGGATATTGCGCAATGGGGGCAACCCTGACGCAGCAACGCCGCGTGAAGGATGAAGGTTTTCGGATTGTAAACTTCTTTTATTAAGGACGAAATTTGACGGTACTTAATGAATAAGCTCCGGCTAACTACGTGCCAGCAGCCGCGGTAATACGTAGGGAGCAAGCGTTGTCCGGATTTACTGGGTGTAAAGGGTGCGTAGGCGGCTTTACAAGTCAGATGTGAAATCTATGGGCTCAACCCATAAACTGCATTTGAAACTGTAGAGCTTGAGTGAAGTAGAGGCAGGCGGAATTCCCCGTGTAGCGGTGAAATGCGTAGAGATGGGGAGGAACACCAGTGGCGAAGGCGGCCTGCTGGGCTTTAACTGACGCTGAGGCACGAAAGCGTGGGTAGCAAACAGGATTAGATACCCT
+
FGGGGGGGFGGGGGGGGGGGGGGGGGGGGGGGGGGGGGGGGGGGGGGFGCFGGGGGGGGGECFGGGGFF:FGGGGGGGGGGGGFFEGGGGGGGE=:FFGGFCGGGGGDFGGGGGGGG=FC,DDEEGCGFFGGGFFFF:FFFFBCFFG?GA?@?BEFAF<C<.ECFCCF:F::C>GECFGGDCFFGGGGGGG?FGGGGCECC<EGCFCC/FGGGGFGFFCFC9GFFCGGAGFGFGGGFFEGFFFCGGFGBEGFFCD@C<FGGGGGFFF?FGFGGGGGGDGGGFEDEB+GGGGGDGFEEECECGGGGEEDGGGF<FGGGDFFGGGFGGGEGFEFF:<CCGE@FGGF@FCEEGGGGGGGFFGFGGFFEFACGGGGGFGGGGGGGFGGFCGGGDGGGGGFA<9GGGFGFAGGGFEDCCCCC
@DZ 439
TGAGGAATATTGGTCAATGGACGAGAGTCTGAACCAGCCAAGTAGCGTGAAGGATGACTGCCCTATGGGTTGTAAACTTCTTTTATACGGGAATAAAGTGAGGCACGTGTGCCTTTTTGTATGTACCGTATGAATAAGGATCGGCTAACTCCGTGCCAGCAGCCGCGGTAATACGGAGGATCCGAGCGTTATCCGGATTTATTGGGTTTAAAGGGAGCGTAGATGGATGTTTAAGTCAGTTGTGAAAGTTTGCGGCTCAACCGTAAAATTGCAGTTGATACTGGATGTCTTGAGTGCAGTTGAGGCAGGCGGAATTCGTGGTGTAGCGGTGAAATGCTTAGATATCACGAAGAACTCCGATTGCGAAGGCAGCCTGCTAAGCTGCAACTGACATTGAGGCTCGAAAGTGTGGGTATCAAACAGGATTAGATACCCT
+
FGFGGFFGGGGG<@FFGGGGGGGECGGFFGGG9CFGGGGGAGEAFGGGGEFGGGGGGFFFFGFGDFGGGGGGGGGGGGGFGGGGFFGGGGGE@EFFFEFGFGCFGGGFGGGGG9FGGGGGGGGGGGFEFGGCEFGGGFFGDCFFEFCDGGBAFFGGGFF>CFFG?EFCC<<@FDGC8:F*@CFGEEFEGGC=FFCC<FGFFGGGGGGCCCFFFFEEGGCA=E=FEGCGGGGGGFGFFGEFFGGGFGE?BCBCCGGGFDGGFGGFDFGGGGGFFCF9EFGAGGGFFGF<EFFFAGGGFGGEFFDGF47GGFFFGGEGDGGGGGGGGGGGGFGGGGGGF<FGFGF8GGEGGGGGGEECE7F@GCGGGGGGGF8GGGGGGFECGFFFGFGGGGGGFGGGGGGEDGGGGGGGGGGGFFFAGGGGGGGGGGGGGGGCCCCC
@DZ 440
TGAGGAATATTGGTCAATGGTCGGCAGACTGAACCAGCCAAGTCGCGTGAGGGAAGACGGCCCTACGGGTTGTAAACCTCTTTTGTCGGAGAGTAAAGTGCGCTACGCGTAGCGTATTGCAAGTATCCGAAGAAAAAGCATCGGCTAACTCCGTGCCAGCCGCCGCGGTAATACGGAGGATGCGAGCGTTATCTGGATTTGTTGGGTTTAAAGGGTGCGTAGGCGGCACGCCAAGTCAGTGGTGAAATTTCCGGGCTCAACCCGGATTGTGCCGTTGAAACTGGCGAGCTAGAGTGCACAAGAGGCAAGCGGAATGCGTGGTGTAGCGGTGAAATGCATAGATATAACGCAGAACCCCGGTTGCGAAGGCAGCCTGATAGTGTGCGACAGACGCTGAGGCACGAAAGCGTGGGTATCGAACAGGATTAGATACCCT
+
FFFGG<CF6FFFFCFFGGGGCFFCFGGFGGGGACDGGGGGFGEFFGGGGGGDCCFGGGGG@=CFGFGE78,CFFGGG8<,,C@<5B,?C@:FGGGCFG?5A4C+@FGDEGD7++BF7,3<FADFGD<@7F+><FFFC+,@=,<FCC:E3>3>@D*><F:@*><FF*=*=**,<C<C844*>:<FCFEDCE8;9+3:<A,9++;*;*1:*8<FF:3#9AE/BE:6C13)5582;8CF4/=#,9CF>E#:97#58F@88@FEGFG@3,:GGEF@>CBFGF<GGC@@+;C?<?,FE9FFAE=DGFAFB+4+C,GCF:>GCDB<GGC:GGEGGF<<9GFEA,GGGGFEB8,+E<GGGF@+FC9+F,FGFFGEFE6C:6,<,C8FCFGE@FFF7GGGGFGGGGED,FFFGGGF@FGGGFFEGCGFFFGGGFFFFGGCCCCC
@DZ 81638
TGGGGAATATTGCACAATGGGGGAAACCCTGATGCAGCGACGCCGCGTGAGCGAAGAAGTATTTCGGTATGTAAAGCTCTATCAGCAGGGAAGAAAATGACGGTACCTGACTAAGAAGCACCGGCTAAATACGTGCCAGCAGCCGCGGTAATACGTATGGTGCAAGCGTTATCCGGATTTACTGGGTGTAAAGGGAGCGTAGACGGTTTTGCAAGTCTGAAGTGAAAGCCCGGGGCTTAACCCCGGGACTGCTTTGGAAACTGTAGAACTAGAGTGCAGGAGAGGTAAGTGGAATTCCTAGTGTAGCGGTGAAATGCGTAGATATTAGGAGGAACACCAGTGGCGAAGGCGGCTTACTGGACTGTAACTGACGTTGAGGCTCGAAAGCGTGGGGAGCAAACAGGATTAGATACCCT
+
DGGGGGFFDFGEGFGGGGGG8FFGGGGGGGGGGGGGGGGEGFGGGGGGGGFGEEGGGGGGG9FFGGGGGGGGGGG9F9FGGGFGGGGGGGGGGGGGGGGGGGGGGGGFGGGGFGCFFGGGGGGGGGGGGGGGGGGGGGGGGGGGGGGDEGGFGGG<CEFGGGGGGGGGEGGCFGGGEGGGFGGGGGGGFFGFGGGGDGFFGGGGGCFGDFFCGFGFCFCFFG9CGGGGGGGGFGGGGGGGGGGGFGEDGGGGFC,C@FGGGGGGGGFFGFECFFGGFFFGGGEGFGGGGGGGFCGGFAFAFE7GGGGGFCGFBFCEFGGGFCFGGGGFECGGFFFCGGGGEEGGGGGGGGFGGGGGGGFGGGGDGGGGGGGGFFGGGGFDGGGGGGGGGFEGGGGGGGGGGGGGGGGGGGGCCCBC
@DZ 442
TGAGGAATATTGGTCAATGGGCGAAAGCCTGAACCAGCCAAGTCGCGTGAAGGATGACTGCCCTATGGGTTGTAAACTCCTTTTATAAAGGAATAAAGTCGGGTATGCATACCCGTTTGCATGTACTTTATGAATAATGAACGGCCAACTCCGTGCCAGCAGCCGCGGTAATACGGAGGATCCGAGCGTTATCCGGATTTATTGGGTTTAAAGGGAGCGTAGGTGGATGTTTAAGTCAGTTGGGAAAGTTTGCGGCTCAACCGTAAAATTGCAGTTGATACTGGATATCTTGAGTGCAGTTGAGGCAGGCGGAATTCGTGGTGTAGCGGTGAAATGCGTAGATATCACGAAGAACACCGATTGCGAAGGCAGCCTGCTAAGCTGCAACTGACGTTGAGGCTCGAAAGTGTGGGTAGCAAACAGGATTAGATACCCT
+
GG<FGGFGFGGG9;CFGGGGGGGG+CFGGGGG8EFGGGFG,C,,BFGGGDFGGG9FCF@FCF,F,CFG8E7C6CF,,5,,:FD<<AECFE<C=EFFGG,<+:FDGC,FFGDFD?:FB8BFGGFGFGAEEFC,5,8,C&:,#&:.8#:A#9,:>FDCFFFBGGFEE68:@:F<C7@C,>7#4;:D8FCEG7<C@BFE<CFF<GFF<FFF-FE9EC526CD=2;#+F@&CGFEGGFFC1@ED9@,@@,;3838++FFCGFGGC==<?<GGCGGGFDF?CAEFDFFE9EGGGF<FGGGCCE><,GCFE<CGGGGFFFFEF@GGGGGGGGGGGGGGDGGCB9GFDCE?FD67GF,GFFB:F@<7CCB7GGGGFF,C<CC,FC,,C6C<FFFCGFD6,,GGGFC,DGGGFDFBFFFFCFE,C@,GGGGGGGGGGFF@@,B8
@DZ 443
TGAGGAATATTGGTCAATGGGCGAGAGCCTGAACCAGCCAAGTAGCGTGAAGGATGACTGCCCTATGGGTTGTAAACTTCTTTTATAAAGGAATAAAGTCGGGTATGCATACCCGTTTGCATGTACTTTATGAATAAGGATAGGCTAACTCCGTGCCAGCAGCCGCGGTAATACGGAGGATCCGAGCGTTATCCGGATTTATTGGGTTTAAAGGGAGCGGAGATGGATGTTTAAGTCAGTTGTGAAAGTTTGCGGCTCAACCGTAAAATTGCAGTTGATACTGGATATCTTGAGTGCAGTTGAGGCAGGCGGAATTCGTGGTGTAGCGGTGAAATGCTTAGATATCACGAAGAACTCCGATTGCGAAGGCAGCCTGCTAAGCTGCAACTGACATTGAGGCTCGAAAGTGTGGGTATCAAACAGGATTAGATACCCT
+
GGGGGGGGEFGG9CFGGGGGGGGGDFGGGGGG8CFGGGCF,EFFFGGGGGGGGGGFGA9FACFE,CCE8EEEFFGGGGG99EGGCF9EDG<FFFGGGGGGEDBFFCEGG<BEE<C:8<@CGGFGGGGGGBF9E<EFFGEF,,:?FFEFFG9FCD6+ACEFFEFC:>FFGECFFGG3C+C:#C<:>FEGE:;=F>F?EEC<FF@FFGFFBFFCFEECE5D3FFCGFF?CC>F?GCDFC9C:CE:CF@?FFG:0@,=F8@BGGGGEE:EE<9CFGGGFFCFFF9E9CE9FEGGGDB,BFAE<:FEEB+CEDGFEB8EDGDDFFFF:7GFCGCGFGEFGF<GGGGGGE<<FGGGGFC@87F@BGGGGGGFFEF<GGGGGGGFCFF@GGGGGGFFC,@GGGGGGGGGGGFGC7GFFGGGGGE,GGGFGFGGGFCFCC8CC
@DZ 444
TGGGGAATATTGCACAATGGGCGAAAGCCTGATGCAGCGACGCCGCGTGAAGGATGAAGTATTTCGGTATGTAAACTTCTATCAGCAGGGAAGAAAATGACGGTACCTGACTAAGAAGCCCCGGCTAACTACGTGCCAGCAGCCGCGGTAATACGTAGGGGGCAAGCGTTATCCGGATTTACTGGGTGTAAAGGGAGCGTAGACGGTGTGGCAAGTCTGATGTGAAAGGCATGGGCTCAACCTGTGGACTGCATTGGAAACTGTGCAGCTAGAGTGGCGGAGAGGGCAGTGGAATTCCTGGTGTAGCGGTGAAATGCGTAGATATTAGGAGGAACACCAGTGGCGAAGGCGGCTTACTGTACAGTAACTGACGTTGAGGCTCGAAAGCGTGGGGAGCAAACAGGATTAGATACCCT
+
CEEGGGGGGGGGGGGGGGGGGGGCGGG?E@FGGGGGGGEGGGGGGGGGGGFGDGCFEFG9CFDFGGGFGGGGGGGF9FGGFGFGF89EEFGF:FGEFGFDFCFGGGGGAFGDFEG9FD,,B:FCC++:FFCFF,BCFGG7D<@C@FCE3B*,@F>,,>*>F<FEFCCEFFF4?<FFG<F6;:#=8C88+CC:::A7DED*>>1ECG<8DACF;?F6EC@CFE:<CA9F=:#<FGD<>FE?FFGG/01,?FDF:FDA?CF?GEE0:CF<EC:E=CC?2GGFBA9CD,,EACFC559+BF=8=A@++ECFGEFE@GGGGGGGGGGGFFB@FF<CEFFFGF?GGECC9@CC@B<<<C,;,FE,EC,ACGGGFFFGGFGGFE7GF@F<;FB@DGGGFFGGFFGFGDDDECFEDF;<@?C@
@DZ 445
TGAGGAATATTGGTCAATGGACGAGAGTCTGAACCAGCCAAGTAGCGTGAAGGATAACTGCCCTATGGGTTGTAAACTTCTTTTATACGGGAATAAAGTGAGCCACGTGTGGCTTTTTGTATGTACCTTATGAATAAGGATCGGCTAACTCCGTGCCAGCAGACGCGGTAATACGGAGGATCCGAGCGTTATCCGGCTGTATTGGGTTTAAAGGGCGCGTAGGTGGATGGTTAAGGAAGTTGTTAAAGTTTGCGGCTCAACAGTAAAATTGCAGTTGAAACTGGAAGTCTGTAGTACAGTAGAGGTGGGCGGAATTCGTGGTGTAGCGGTGAAATGCTTAGATATCACGAAGAACTCCGATCGCGAAGACAGCTCACTAGACTGCAACTGACACTGATGCTCGAAAGTGTGGGTATCAAACAGGATTAGATACCCT
+
CFGFA@FCFFGGCFAEEFGGGGGGG@FC@FGGGGDGGFGFGCFFEAFGG,CEF8EDEDAFC<E8<CFCE:@FCGGGGFGDFFGGGGGCC7BE7DFD,CFGGGFDEEECFFDFGGG8B,>AEGGGGGFGGGCEGGAEFE9A,BCEGGGGGG9D:E8=FGD+AF,DC>BF7+5@@<<FE3CC6FFF7FGGEG7FF?F:*=*8<C,<9<<:*?B<C9F7*=7*=*50+;83+:,0<<9+**;>AC7#<1,:9CBG7E82/:9<C#:BGCF52E@D:9C=45<A;8<F,,E99:,,,@EAEADC,E=44+FF7FF<FEEGF<<<FDFCBCEFE?C,CFGGGGFFEGGD8GGGFGFFGF:CFFD+:7C<C6AFCEC,FFCFGGFFC<C;,FC9GFCAF@FC,+GGGGGGGFFCEEFFFEFEFFFAGGGGGGGFC@GCCCCC
@DZ 99436
TGAGGAATATTGGTCAATGTGCGAGAGCCTGAACCAGCCACGTAGCGTGAAGGATGACTGCCCTATGGGTTGTAAACTTCTTTTATAAAGGAATAAAGTCGGGTATGCATACCCGTTTGCATGTACTTTATGAATAAGGATCGGCTAACTCCGTGCCAGCAGCAGCGGTAAAACGGCGGATCCGAGCGTTATCCGGATGTATTGGGTTTAAAGGGAGCGCAGATGGATGTTTAAGTCAGTTGTGAAAGTTTGCGGCTCAAACGTAAAATGGCAGTTTATAATGGATATCTTGAGGGCAGTTGAGGCAGGCGGAATTCGTGGTGTAGCGGTGAAATGCTTAGATATCACGAAGAACTCCGATTGCGAAGGCAGCCTGCTAAGCTGCAACTGACATTGAGGCTCGAAAGTGTGGGTATCAAACAGGATTAGATACCCT
+
EFF,,,;,6,,CFGFDFF,,<<:@7FGGGG,CEEFG@,6F,@,;C<@@,CF<FDFGGF<E8C<CE<<CF,@:FGECFC,,,C?9A9E,6<9<FG9EFG,?,8+4@8,,5@F,E,>4E8:?C,@BB<E,FGGDGFGGCEAE<,+?7FFE,BCFEGG7F9FGC,C,DDF73>+,<<++::FBEG,>*C7=BC<#4<#//,(%<D5C9,;F:)>:D,7B:0=78C5'(39CF@<,FFF@8<@BC@:,DE=,++@+8,8+,@,66CD9D,F<E=,EFC5,,,85,,9FAFFA,BE<==,@A,:E<F9?,=+@EF,?<,+GGFFE<,4+7CGGFF<FEAEB,C9FGFEECCB,<C,<C:GGEFCC@:F8GGGGGGGEFADC9C6,C,FE<ECFFEF@,EE,F@@,,@9FFGECC9FE,<DGFC<E9E,FGGGFE@9CCCCC
@DZ 72235
TGGGGAATATTGCACAATGGGGGAAGCCCTGATGCAGCGACGCCGCGTGAGTGATGAAGTATTTCGGTATGTAAAGCTCTATCAGCAGGGAAGAAAATGACGGTACCTGACTAAGAAGCCCCGGCTAACTACGTGCCAGCAGCCGCGGTAATACGTAGGGGGCAAGCGTTATCCGGATTTACTGGGTGTAAAGGGAGCGTAGACGGAATGGCAAGTCTGATGTGAAAGGCCGGGGCTCAACCCCGGGACTGCATTGGAAACTGCCAATCTAGAGTACCGGAGGGGTAAGTGGAATTCCTAGTGTAGCGGTGAAATGCGTAGATATTAGGAGGAACACCAGTGGCGAAGGCGGCTTACTGGACGGTAACTGACGTTGAGGCTCGAAAGCGTGGGGAGCAAACAGGATTAGATACCCT
+
GGGDGGGFGGGGGGGGGGGGGGGGGGGGGGGGGGGGGGGGGGGGGGGGGGGGGGGFGGGGGGGGGGG7FGGGGGGGFCFGGGFGGGGGGGGGGGGGGGGGGGGGGGGFG<FFCGGGGFGFGGGGG?GGGGGGGD<FGGG@GGGG:CFGGGGGGGGEFGGGGGGGGGGGFCFCGGDGEG4GGGGGGGE@FCFGGGGEGGGFCFFFFGGGGGGGGGGGGGGGGGGGGGGGGGCGGGGGGGGGGDEGFGGGGGGGGGGGGFGGGGGGGGGGFGFEDGFGFFGEFGFGGGGFFEEFGGCGGGGEGFF@DGGGDGGGGGGFCGFGFGGGGGGFFFFFFFFFF@8GGFEF9GGGGGGF9GFFGGGEDGGGEGGCGGGGGFGGGGGGFGGGGGGGGGGGGGGGGGFFFGGGFGFGFCGCCCCC
@DZ 448
TGGGGAATCTTGCGCAATGGGGGGAACCCTGACGCAGCGACGCCGCGTGCGGGACGGAGGCCTTCGGGTCGTAAACCGCTTTCAGCAGGGAAGAGTCAAGACTGTACCTGCAGAAGAAGCCCCGGCTAACTACGTGCCAGCAGCCGCGGTAATACGTAGGGGGCGAGCGTTATCCGGATTCATTGGGCGTAAGGCGCGCGTAAGCGGCCCGGCAGGCCGGGGGTCGAAGCGGGGGGCTCAACCCCCCGAAGCCCCCGGAACCTCCGCGGCTTGGGTCCGGTAGGGGAGGGTGGAACACCCGGTGTAGCGGTGGAATGCGCAGATATCGGGTGGAACACCGGTGGCGAAGGCGGCCCTCTGGGCCGAGACCGACGCTGAGGCGCGAAAGCTGGGGGAGCGAACAGAATTAGATACCCT
+
GGGGGGGGGGGGGGGGGGGGGGGGGGGGGGGGGGGGGGGGGGGGGGGGGGGGGGGG>FGGGGGGGGGFGGGGGGGGGGGGGGGGGGGGGGGGGGGGGGGGGGGGGGGGGGGGGGGGGF6CGGGGGGDGGGGGGCFCFFGGGGGGGGGGGGGGCFGCGGGGGG>EGGGEGGG?G>GGDGCGGFG9:EFGGGEGGG>GGCCEEGGGGEGEGCGGGDG8CGGGGGG=;;C,GGGGGGGGGFGG8CF<>EGFFDE:@CEGGFF=EGCFFEGGFC.GGGGF>FCGF+GGGF<GGGGGGE@+@F=CDGFF@BGGGGGGFGGGGGF9CGGF7GGGFGFGFFC+C7FGFGGGGGGGGGGGGDFFGCGGGFCDFDGGGGGGGGFGGGGGGFCGGGGGGGGGGGGGGGGGGGGFDFAGFGGGCCCCC
@DZ 98593
TAGGGAATATTGAACAATGGGGGAAACCCTGCTGCAGCGACGCCGCGTGGAGGAAGAAGGTCTTCGGATTGTAAACCCCTGTTGTTGAGGAAGATAATGACGGTACTCAACAAGGAAGTGACGGCTAACTACTTACCAGCAACCGAGGTAAAACGTAGGTCACAAGCGTTGTCCGGAATTACTGGGGGTAAAGGGAGCGCGGGCGGGAAGACCAGTTGTAAGTGAAATCTATGGGCTCAACCCATAAACTGCTTTCAAAACTGGTTTTCTTGAGTAGTGCAGAGGTAGGCGGAATTCCCGGTGTAGCGGTGGAATGCGTAGATATCGGGAGGAACACCAGTGGCGAAGGCGGCCTACTGGGCACCAACTGACGCTGAGGCTCGAAAGTGTGGGTAGCAGACAGGATTAGATATCCT
+
@,=CFGCF;<@6,6EFFGG,6B@CFGGGGG,,,;<EDF+8F+@FGGGCG:FFC7F<,C8<=EF<EDB,,,BF,F,CFE+FGFC9FB,CFFFFGGFDFC,,8?+8==ECCFG=D,AFFGCFF5+@=CFF=3C,,C,C>>BFG,,F+++5@9DC,@*@FECFGC:BFFF::=*<,><1;C8F=91CF<+DCFFC?:4;7CB1*:C8EG6@:C2##8<C9D(<*7$;9@CF@C<@9@@C:7EC+>#F@3,@88,,9;F>@3DB=3C8DDA,,FBAGD:D=C8,,,,GGCDEDCFFCFEECF+DF9EEE@+EFF?CGGF>,FGFGFEF?+=<FEF@@6,FC,<:GGF7FBEFCCF@D@EFCGFDFC,,FFCGGGFEFGDE<+:6,EFF9FC;GGGF<6GGGFAFFGGGFFGGFCC6,CCB
@DZ 95152
TGGGGAATATTGCACAATGGGGGAAACCCTGATGCAGCGACGCCGCGTGAAGGAAGAAGTATCTCGGTATGTAAACTTCTATCAGCAGGGAAGATGGTGACGGTACCTGACTAAGAAGCCCCGGCTAACTACGTGCCAGCAGCCGCGGTAATACGTAGGGGGCAAGCGTTATCCGGATTTACTGGGTGTAAAGGGAGCGTAGACGGTGTGGCAAGTCTGATGTGAAAGGCATGGGCTCAACCTGTGGACTGCATTGGAAACTGTCATACTTGAGTGCCGGAGGGGTAAGCGGAATTCCTAGTGTAGCGGGGAAATGCGTAGATATTAGGAGGAACACCAGTGGCGAAGGCGGCTTACTGGACGGTAACTGACGTTGAGGCTCGAAAGCGTGGGGAGCAAACAGGATTAGATACCCT
+
CFGGGFGGGGGGGGGGGGGGGGGGGGGGGGGGGGDFGGEFGGGGDGGGCGGGGDGGGGGGDGDEFFGGGFGGFGGGGGGGEGFG9BFGGCFFFGEEFEFFFEGGGGCEFGGGFDGG99F?GGCFGDG>FGFG87<FGGDGG?GGGGGGG;B<9FGGGGGFEBFECFGGCF<FFGFFCGCCFFGGFGFE<GGGFFGGCC?EC>EGGFGGGFECGGGFGECFGGFF;AFBFCA<;ACFFGGFFFGGGGGFGGFGF@CGGFFEFACDGGG9@GDFFC@F7CEF@GF?C++GGFF<GGGGGF8FFCGGGGGGE,E<CF,FCGFFFFCGFEFF9FGGGGFGF8GGCGGFGGGGGGGGGGGGGGGFGEGGFGFDGGGGGGFGGGFCGDGGEEDDGGGGGFFGGGGGGGGE<9GGGGFC<CC9
@DZ 451
TGAGGAATATTGGTCAATGGCCGAGAGGCTGAACCAGCCAAGTCGCGTGAAGGAAGCAGGATCTATGGTTTGTAAACTTCTTTTATAGGGGAATAAAGTGGAGGACATGTCCTTTTTTGTATGTACCCTATGAATAAGCATCGGCTAACTACGAGCCAGAAGCCGCGGTAATACGGAGGATGCGAGCGTTATCCGGATTTATTGGGTTTAAAGGGTGCGTAGGTGGTGCTTTAAGTCAGCGGTGAAAGTTTGTGGCTCAACCATAAAATTGCCTTTGAAACTGGGTTACTTGAGTGTGGTTGAGGTAGGCGGAATGCGTGGTGTAGCGGTGAAATGCATAGAGATCACGCAGAACTCCGATTGCGAAGGCAGCTTACTAAACCATAACTGACACTGAAGCACGAAAGCGTGGGGATCAAACAGGATTAGAGACCCT
+
EFGGDDFFGEGF<FF9,<E@EFEFGCEEGEGGGFFGGG@EC,CF:FCFF7FEFFG,,9EFDF,CFGGFFA@FGGGGFGGDCFFF<EAFCEE@FGB9,CE9FFEGG7DEFF95E9CA@7=FEFFGF<F@9F8<FGD?EFFF?,837F=DFF3@=+6>C,F<,FF:F>CFC7FFFG>:>G>F?,::*C7E<F4F<EED39CFA?1,<:AD8>?+F4*1/7D:@C.27,,,(9CC>?ED8CEGFGFFFD986,@,B3,<GCF<CFFGFC,:,8<8C,,CDEADF@B,CGGFC:,9,+9++,=,,FGFE:+@7FE,?+++B,,8E<CGEF?99,C,??A,:,9F<,,,@GF@,,FBE8+:@@@@6@8@59C,8FFA<E<<C;C@AFE<,,FF<C6;,9DFE8:8C@ADECBC7EC,ACCGGF@EECE@CF9@C6,A<8A6
@DZ 452
TGAGGAATATTGGTCAATGGACGAGAGTCTGAACCAGCCAAGTAGCGTGAAGGATGACTGCCCTATGGGTTGTAAACTTCTTTTATACGGGAATAAAGTGAGGCACGTGTGCCTTTTTGTATGTACCGTATGAATAAGGATCGGCTAACTCCGTGCCAGCAGCCGCGGTAATACGGAGGATCCGAGCGTTATCCGGATTTATTGGGTTTAAAGGGAGCGTAGGCGGACGCTTAAGTCAGTTGTGAAAGTTTGCGGCTCAACCGTAAAATTGCAGTTGATACTGGGTGTCTTGAGTACAGTAGAGGCAGGCGGAATTCCCGGTGTAGCGGTGGAATGCGTAGATATCGGGAGGAACACCAGTGGCGAAGGCGGCCTACTGGGCACCAACTGACGCTGAGGCTCGAAAGTGTGGGTAGCAAACAGGATTAGATACCCT
+
FGCEEFGGGGGGGGGGGGGGGGGGGGGGGFGGGGGGGGGGGGGGGFGGGGGGGGGGGGGFFFGGGGGGGGGEGGGGGGGGGGGGGGGGGGGGGGGGGGGGGGGGGGGFGGGGGFEAFGGGGGGGGGGGGGGGGGCGGG=GFG;CGGGGGCFDFGGGGGGGGGGGGDEG@FGGGGGGGGGG2FGGE7GGGG>FFFF6<FGGGGGFGGGGFGGGGGG;GDGGEGGGGCGGGGFGGG?CCGGGGGFDFFGFEEFGCGFGFCFGFGGGGGGGGEFGGGGGFFGFGGGGGFFGGGGGGGGGGGGGDGGGFDGGCCGGGGGGGE>GGGGGGGGGGGGFGGGEGFGGGGGGFGGGFEAB:@GGGGGGGGGGGGGGGGGGGGGGGGGGGGGGGGGGGGFGGGGGGGGGGGGGFGGGGGGGGGGGGGGGGGGGGGGGF@<CCCCC
@DZ 90576
TGGGGAATATTGCACAATGGGGGAAACCCTGATGCAGCGACGCCGCGTGGAGGAGGAAGGTTTTCGGATTGTAAACTCCTGTCGGTAGGGACGATAATGACGGTACCTAACACGAAGGCACCGGCTAACTACGTGCCAGCAGCCGCGGTAAAACGCTGGGTGAAAGCGTTGTCCGGAATTACTGGGTGTAAAGGGAGCGCAGGCGGACCGGCAAGTTGGAAGTGAAAACTATGGGCTCAACCCATAAATTGCTTTCAAAACTGCTGGCCTTGAGTAGTGTAGAGGTAGGTGGAATTCCCGGTGTAGCGGTGAAATGCGTAGATATCGGGAGGAACACCAGTGGCGAAGGCGACCTACTGGGCACCAACTGACGCTGAGGCTCGAAAGCATGGGTAGCAAACAGGATTAGATACCCT
+
EFGGG@FGFGGGGGGGGGG,<,66CF,EFGGGGGGGGG:E:FGGGGGCGDCF76BC,CFG45CFFDG+F:A<FGGC<,FF<FGC++9BDFG=FG@FC,CF,+=++>8,CBDG,7+6++DBF8@F>4=B8(6FF%/GFF;>F(>GGGEGFE29CCC#3<@C@2#<CEBG<F7*+?1?EC?;CE8F@>9C6EF@FFCF85;8*;?>F:*7EGFDFGF:;AC<,FFGCFCCF@F<CGFFF7GGFD;<=,F<FEFEAGG@FGDBA,B+>,D=GGFFDFEC,7A,GGGGF8CGGFBGFGGGFC+GGGGGGGGCGFC,ECGEFGGGEB+:7GCGGGGGEF8FGF@EFFEFFGGGCFF@F<@@GGGFFFC8E<FCGGEGCGFFGGFDCGGGGGEF<GGDGCGGGGGEGDGGGFGGGGGCCCCC
@DZ 454
TGGGGAATATTGCACAATGGGGGAAACCCTGATGCGGCGACGCCGCGTGGGTGAAGAAGTATTTCGGTATGTAAAGCTCTGTCAGCAGGGAAGAAAATGACGGTACCTGACTAAGAAGCCCCGGCTAACTACGTGCCAGCAGCCGCGGTAATACGTATGGTGCAAGCGTTATCCGGATTTACTGGGTGTAAAGGGAGCGCAGGCGGTGAGGCAAGTCGGATGTGAAAGCCCGGGGCTCAACCCCGGTACTGCATTGGAAACTGTCGTACTAGAGTGGCGGAGGGGTAAGTGGAATTCCTAGTGTAGCGGTGAAATGCGTAGATATTAGGAGGAACACCAGTGGCGAAGGCGGCTTACTGGACTATAACTGACGCTGAGGCTCGAAAGCGTGGGGAGCAAACAGGATTAGATACCCT
+
<EFDGEGGGGGGGGGGGGGGGGGGGGGGGGGGGGG:CFGGGGGGGGGGG+4+BBFGFGG,55EFGGG794EFGGGE9<FF,@CEF<5,BFFGGGFFFGGGGGGGGGFFGFG9F<DFGF<,=FFEGEGGFGGGGGFCFGCGGGGGGGGGGGG<EFFFFCF635<CFGG=FF)=2CF<E@FCFGGGDGGGGGGGGGGGGGGGGEDDGG:C5C?@CBE9+#CD9F<<FFE>EF;>FFGFDFGGDGC9FDAFEGF1)@<9FA@GGGFFCF,2GE>GGGF8#.C5?GCEFCF,GFGGGE9GFEB9GGGGGF@CDFFEEGGGFGGGGGF<E,?GFGGGGGGGGGGGGGGGGGGF@GGFF9GGFGFFC<,,,FFEGCGGGGGF?GGFGGGGGDGDGF@@F9GGGGGEGGGGFFGGGGGCCCCC
@DZ 455
TGGGGAATATTGCACAATGGGCGCAAGCCTGATGCAGCGACGCCGCGTGCGGGATGACGGCCTTCGGGTTGTAAACCGCTTTTGATCGGGAGCAAGCCTTCGGGTGAGTGTACCTTTCGAATAAGCACCGGCTAACTACGTGCCAGCAGACGCGGTAATACGAAGGGTGAAAGCGTTATCCGGAATTATTGGGCGTAAAGGGCTCGTAGGCGGTTCGTCGCGTACGGCGTGAAAGTCCATCGCTTAACGGTGGATTTGCGCCGGGTACGGGCGTGCTGGTGTGCGGTAGGGGAGACTGGATTTCCCGGTGTAACGGTGGAATGTGTAGATATCGGGAAGAACACCAATGGCGAAGGCAGGTCTCTGTGCCGTTACTGACGCTGAGGAGCGAAAGCGTGGGGAGCGAACAGGATTAGATACTCT
+
<CEF::@FGFGGFGGF,CF,E@EEFCGFGGGGFG,CEC7@CCCCFC=FEEF@EE+BF9CFE7FCEGGGCGEFFFEFF@7=CGGD?F9+FCB=7F,=7DF,33:C>:+<,@FFCF==<<:>BFCDC,8:,@<F7F:B,<CE,D:FGG>F,,4CCCEC*<9AF<**13C::*:,?BEEGG*3+2**2*A+<<C?C*8*:*89CEG6;*)AFC,::2:88<2:>CC&/CE:678FF9C.C:C@@9DF;F@*FC6887**E>E:8EFEF>@3+FDGGFB3:88+@+7F6,4,@GGGGFF9F?5:,=>@EF:FGGDGFFF<FB,FEEEFF,=?:@+8,F?,FE9GFFFFCC,F:@FC,FF8CE,FF?GCE7++C@<9FEDEF@C<A9DGF,B@:FCGEEC7FF8CGFEGFGFFC@D9ECFFC,88,CB
@DZ 456
TGAGGAATATTGGTCAATGGACGAGAGTCTGAACCAGCCAAGTAGCGTGAAGGATGACTGCCCTATGGGTTGTAAACTTCTTTTATATGGGAATAAAGTATTCCACGTGTGGAATTTTGTATGTACCATATGAATAAGGATCGGCTAACTCCGTGCCAGCAGCCGCGGTAATACGGAGGATCCGAGCGTTATCCGGATTTATTGGGTTTAAAGGGAGCGTAGGTGGATTGTTAAGTCAGTTGTGAAAGTTTGCGGCTCAACCGTAAAATTGCAGTTGAAACTGGCATTCTTGAGTACAGTAGAGGTGGGCGGAATTCGTGGTGTAGCGGTGAAATGCTTAGATATCACGAAGAACTCCGATTGCGAAGGCAGCCTGCTAAGCTGCAACTGACATTGAGGCTCGAAAGTGTGGGTATCAAACAGGATTAGATACCCT
+
FGGGGFGGGGGGFFCAFGGGGGGGGGGFGGGGGGGGGDFGGGFFGGEFEEGGGGFEEC<F,6ECFCFGACFFCFGGGGGGGGGGG9FEFGFFFFGGGGCFD?EFGGCAFFG:AF9=,<FGGFFCF<@?FFFEGGGGGGGF<>C;>8FGGFFF3'?FGGGCFGGGGGGG@EGCCFFEEGGGGGCFE/FFFC<<FFF0>@8ACF<EGGFCBFCFCGGACBEGFFEFEG,FCDFFGFFCCFG@ECGFACG#GGFC>@CEF><BE74BGGGGFGGGGGGGGGGBGFC3FE,GGGGGGGFGFFGGGGGECF@+GEFAE@DGGFB:8F@>C7GFF9GECGGGFGGCAAFF<F,GGAFFFFEGGGF@GGGGGGGDGF8GGDGDGGFEGFFGDFFAFFFFEGFFE+FEGGGFAGGGGFDGGGFGGGGGFCGGFFFFEGGCCCCC
@DZ 51736
TGGGGAATATTGCACAATGGGGGAAACCCTGATGCAGCGACGCCGCGTGGAGGAAGAAGGTCTTCGGATTGTAAACTCCTGTTGTTGAGGCAGATAATGACGGTACTCAACAAGGACGTGCCGGCTAACTACGTGCCAGCAGCCGCGGTAAAACGTAGGTCACAAGCGTTGTCCGGAATTACTGGGTGTAAAGGGAGCGCATGCGGGAAGACAAGTTGGAAGTGAAATCCATGGGCTCAACCCATGAACTGCTTTCAAAACTGTTTTTCTTGAGTAGTGCCGAGGTAGGCGGGATGCCCGGTGTATCGGTGGAATGCGTAGATATCGGGAGGAACACCAGTGGCGAAGGCGGCCTACTGGGCACCAACTGACGCTGAGGCTCGAAAGTGTGGGTAGCAAACAGGATTAGATACCCT
+
C6,;CCBEFFCFGGGG86,,;@FGFGGG7CECFCCAFE@:CC7F7FEFE+8C:BFFGGGFGGFGGCCC?:,ADF9<CF8F8EFGGE?F8,+++4CFGGAEFGD:FGGG9DFD<F8D,+3B>>7CF<F,@>CG7DFGCF7CFCDACFFDFDCF9:CC:FCGGFG;FCF>?7@7FGGCE7:CEFFEF26C<8<?FE?:>E8:8#F?CEGGGGG+CGFGEFD?<C@;AFDEDGG?FF:8,@8<AGC@9FFCFC:@(FC<EDD@<F=/<E=<FEFD4ADDGFDF'=,F>:GGFFCFF<F4C@4A:,844++GFFF<?7:E<FEAAFGFDGEDC<B<B<FC8FFFF@C7FEEC:@CC,9DEEA@CC,FEGGGGGEEEGF8FFCCFF@E@GGGE>GGGFCGGGGGFCCC9@,FCFEC@CCCC
@DZ 69711
TGGGGAATATTGCGCAATGGGGGAAACCCTGACGCAGCAACGCCGCGTGATTGAAGAAGGCCTTCGGGTTGTAAAGATCTTTAATCAGGGACGAAACATGACGGTACCTGAAGAATAAGCTCCGGCTAACTACGTGCCAGCAGCCGCGGTAATACGTAGGGAGCAAGCGTTATCCGGATTTACTGGGTGTAAAGGGCGCGCAGGCGGGCCGGCAAGTTGGAAGTGAAATCCGGGGGCTTAACCCCCGAACTGCTTTCAAAACTGCTGGTCTTGAGTGATGGAGAGGCAGGCGGAATTCCGTGTGTAGCGGTGAAATGCGTAGATATCGGGAGGAACACCAGTGGCGAAGGCAGCTTACTGGACTGTAACTGACGCTGATGCTCGAAAGTGTGGGTATCAAACAGGATTAGATACCCT
+
FG@E7CEFGGGFGCFE:FG<DFGECFFFF,FFGGGG7FGGGDGFGGEGEGGGGGGGGGFCD8FFGGDFFGGCGGGGGGGGEFFGGCAFC@FGGGGGGFFDF<BFFGGC<BDEFGCFGGGGGGFFCECFFGGCF78,>FGGGGG:FECFEGGD1DCGFGGGEBFGFCC+DFFG8C?=EGGFFGGEEGGGGFCFECG,DG5B8CEGDECC*:FCDGFGF?GFF<GFGFFFGGFCGGGFGGD<?EC@>8GEGGEFF@FBB>FCEFFDFGGGGFFA:EG>F90:F8FFEB<>GDFE?8FDGGGCA,CFFB7F9FFE<@=FF<FFFECCE:FC<<,GGGEFC9GGGFCDFGFGGFFFFFGGGFAF9GGFGECGGGEEGGGGGGGEFFGF9FGEFDGGFCGGGGGGEGGFGE<E,FFF@CCCC
@DZ 459
TGAGGAATATTGGTCAATGGACGAGAGTCTGAACCAGCCAAGTAGCGTGAAGGATGACTGCCCTATGGGTTGTAAACTTCTTTTATATGGGAATAAAGTATTCCACGTGTGGAATTTTGTATGTACCATATGAATAAGGAACGGCTAACTCCGAGCCAGCAGCCGCGGTAATAAGGAGGATCCGAGCGTTATCCGGATTTATTGGGTTTAAAGGGAGCGTAGGTGGATTGTTAAGTCAGTTGTGAAAGTTTGCGGCTCAACCGTAAAATTGCAGTTGAAACTGGCAGTCTTGAGTACAGTAGAGGTTCGCGGAATTCGTGGTGTAGCGGTGAAATGCTTAGATATCACGAATAACTCCGATTGCGAAGGCAGCCTGCTACGCTGCAACTGACATTGAGGCTCGAAAGTGTGGGTATCAAACAGGATTAGATACCCT
+
9EC@CEFGGEGGE<FFFFGGGFFGCFFFFGGGGF<CFF-CDEEFAFEFBFC@6:C@DF6FECDFG8FGGCGEEGGGGG,C,<CEF,C<9ECFGDFFF9<A?C,CAC,4449:E9,?9<FDE9,CF?,<@F,EFF9BFGGG,,??ECGFF>9=F++@:BDFF>FF:EDGCFC,@=<FG<>E?<8>><==D:C:#<F;<<?'7FF@2<BF>:FFC9C8G:D3,GD;:80CB=<@FG:C7;FE@@CDFG8DC<50<CC/B>B<CC8GAFF<EBB/CCFC658<F5GDFD,EC=9?;<;E?,;FGGEEF@++DFEC+FECCFFEEFFCC7CCAF,DFFF8FFEC,,AACC,F<FB,DFCDFFF8FB@FEEDEB;,+C,C,@@8+,FFC99FCDE6C,DGFCF@EDF?C<GFFEGF8CGCGGGGGFE,C,AGGFFECCCCC
@DZ 105209
TGGGGAATATTGCACAATGGGGGAAACCCTGATGCAGCGACGCCGCGTGAAGGAAGAAGTATCTCGGTATGTAAACTTCTATCAGCAGGGAAGACAGTGACGGTACCTGACTAAGAAGCCCCGGCTAACTACGTGCCAGCAGCCGCGGTAAGACGTAGGGGGCAAGCGTTATCCGGATTTACTGGGTGTAAAGGGAGCGTAGACGGTGTGGCAAGTCTGATGTGAAAGGCATGGGCTCAACCTGTGGACTGCATTGGAAACTGTCATACTTGAGTGCCGGAGGGGTAAGCGGAATTCCTAGTGTAGCGGTGAAATGCGGAGATATTAGGAGGGACACCAGTGGCGAAGACGGCTTACTGGACGGTAACTGACGTTGAGGCTCGAAAGCGTGGGGAGCAAACAGGATTAGATACCCT
+
EGGFGFFGDGGGGGGGGGG,<FGGGFGGGGGGGGGGGGGGGGGGGGGGGGCGGGGFGGGGGGGGFGDGCFGGGCFGGGGGGGGGGGGG7FGFCEFGGGGGGGGGGGGGGCGGGGGGGFGCGE7FEGGGGGGG<@CDFGFFC@FGGGCEGGD/FFGGGFGGGGGGGCFECFGGBFEFEGGGGG>GFGFGGFGGFGGFGFFEGDFGGGGGGGGFGGGGGGGGGGGGGFF@FFF8FFGGF>GFFFFGDFGFGGGG>GGGFGGFFFFFGGAGGFGFFGGGGDGGGGGFGDGGFCDGGGGF8F,GGF:=>EFF?9GGGGGF:?,GGGGGGGGGGDGGGGGGGGGGGGGGGGGGCGGGGGGGGGGGFGFGGFFGGGGDGGGGGGGGGFFFGGGGGGGGFGGFFFCFEGGGGGFCGGGCCCCC
@DZ 461
TGAGGAATATTGGTCAATGGACGAGAGTCTGAACCAGCCAAGTAGCGTGAAGGATGACTGCCCTATGGGTTGTAAACTTCTTTTATACGGGAATAAAGTGAGCCACATGTGGCTTTTTGTATGTACCGTATGAATAAGGATCGGCTAACTCCGCGCCAGGAGCCGCGGTAATACGGAGGAGTCGAGCGTTATCCGGATTTATTGGGTTTAAAGGGAGCGTAGATGGTTGTTTAAGTCAGTTGTGAAATGTTGCGGCTCAACCGTAAAAGTGTAGTTGATACGGGTTATCTTGTGTGCAGTTGAGGCAGGCGGAATTCGTGGTGTAGCGGTGAAATGCTTAGATATTACGAAGAACTCCGATTGCGAAGGCAGCCTGCTAGGCTGCAACTGACATTGAGGCTCGAAAGTGTGGGTATCAAACAGGATTAGATACCCT
+
FD9FGGGGGGGF,;FEGGGFG<FEEC7EEFGGGC,@FEFG<ECCFGEFGGGGC<@4CD9FEEEGGG9,CCC+,C9EFGF<F<,CC9EF,=:FCF?FG9,B,,,4=E,A<CF,B9B85CEFDCGGGGGGF7,9,5,BED9F?FF+@7FDD,,:++33@::+9>7C3BBF*@@D<>?FCFFD236<>/,8C:;CC=3EC?<1BC=8<CFFGF@E@+CC?8:?,>9;>.##330<F<@;2@09CGFGFCD'*B9FC:B,B+FFF=3,FCFCD@:,?CGFDB4B+,48,9FB,EF9,4,,ECEF:AC??:+B78FFA,=+CFFEFFF@+F7GGGGGGGGGFFBCGEEFC,:<FGCGFCC68,C,CDED9DGGFC,CFDFACC,,8FFC;,C,9EEE9FCGEFDGD>FFFF@CB9GGGFF9?GGGGGGGGFGGFEFCCC@B
@DZ 99276
TGGGGAATATTGCACAATGGGGGAAACCCTGATGCAGCGACGCCGCGTGGAGGAAGAAGGTCTTCGGATTGTAAACTCCTGTTGTTGAGGAAGATAATGACGGTACTCAACAAGGAAGTGACGGCTAACTACGTGCCAGCAGCCGCGGTAAAACGTAGGTCACAAGCGTTGTCCGGAATTACTGGGTGTAAAGGGAGCGCAGGCGGGAAGACAAGTTGGAAGTGAAATCCATGGGCTCAACCCATGAACTGCTTTCAAAACTGTTTTTCTTGAGTAGTGCAGAGGTAGGCGGAATTCCCGGTGTAGCGGTGGAATGCGTAGATATCGGGAGGAACACCAGTGGCGAAGGCGGCCTACTGGGCACCAACTGACGCTGAGGCTCGAAAGTGTGGGTAGCAAACAGGATTAGATACCCT
+
EFGGGE7FFFGGGGGGGGGGGGGGGGGGGGDFFGGGGGGGGGGGGGGGGGGGGGG?CGGGGGGGGGGGGGGGGGGGGGGGGGGGGGGFGGGGGGGGGGGGGGGGGGGGGGGGGGGGGFGGGGGEGGG>GGGGCGCFGGG@GFGGGGGGGG8FCFGGGGGGGFECFCFGFGCFGFGGDE/GGGGGGG+<BGGGGGGCCFGDEGGGGGGC:C>BDCECGGGCCGGGGGEFGGFFFGGGGGEGGGGGFGFFGGGGGGGGGFGGGGGGGGGG9GGFCGFGGFCEBEGGFFECB,ECFGFBEGCFGGGGGGGGFFCGGGGEFGGGGGFCGGGFFFGGEGGGGGFGGGGGGGGGFDGGFGGGGGGGGFGFCFFGGGGGGFGGGGGGFEGGGGGGGGGGGGGGGGGGGGGGGFGGGGE<CCCC
@DZ 463
TGGGGAATATTGCACAATGGGGGAAACCCTGATGCAGCGACGCCGCGTGAGCGAAGAAGTATTTCGGTATGTAAAGCTCTATCAGCAGGGAAGAAGAAATGACGGTACCTGACTAAGAAGCACCGGCTAACTACGTGCCAGCAGCCGCGGTAATACGTATGGTGCAGGCGTTATCCGGATTTATTGGGTTTAAAGGGAGCGTAGGCGGGTTGTTAAGTCAGTTGTGAAAGCTTGCGGCTCAACCGTAAAATTGCAGTTGATACTGGCGACCTTGAGTGCAGCAGAGGTAGGCGGAATTCGTGGTGTAGCGGTGAAATGCGTAGATATTAGGAGGAACACCAGTGGCGAAGGCGGCTTACTGGACGATAACTGACGCTGAGGCTCGAAAGCGTGGGGAGCAAACAGGATTAGATACCCT
+
GGGGGGGGGGGGGGGGGGGGGGGGGGGGGGGGGGGGGGEGGGGGGGGGGGG8CFGFGFGFFGGGGGGBEGGGGGGFGGGGGGGGGGGGGGGGGGGEDDF9E,,?FF<><5?><?<F<AD3BB<CEC::BF,,898./2DDB?7DFEC?FABFG993F?<>FEF@:C.<7<FFCFC:B*5@CA<>GGGFFF=FGGGGGDG>GEGGGDCGD.,FCDGFDGD2E9GGGGFGD:*C@@+GD@F7DGF=CFCF9GCFCFF8C,C@,FGFF@+3ACGGGFFF=A,=,8GCFGGECEEEGFGGGFC+<,GGGGGGGGGGFC:7?><,GGFCFDGFCGGGGF:EEDGFDGGGGGGGGGGGGGGECEGGGFFFADFDGGGGGGGGGG?GF<GGFGG>GDGGGGCGGGGGGGGGGGGFAGGEF8CCCB
@DZ 55648
TGGGGAATCTTGCACAATGGGGGAAACCCTGATGCAGCGACGCCGCGTGAGCGATGAAGTATTTCGGTATGTAAAGCTCTATCAGCAGGGAAGAAAATGACGGTACCTGACTAAGAAGCACCGGCTAAATACGTGCCAGCAGCCGCGGTAATACGTATGGTGCAAGCGTTATCCGGATTTACTGGGTGTAAAGGGAGCGTAGACGGAGTGGCAAGTCTGATGTGAAAACCCGGGGCTCAACCCCGGGACTGCATTGGAAACTGTCAATCTAGAGTACCGGAGAGGTAAGCGGAATTCCTAGTGTAGCGGTGAAATGCGTAGATATTAGGAGGAACACCAGTGGCGAAGGCGGCTTACTGGACGGTAACTGACGTTGAGGCTCGAAAGCGTGGGGAGCAAACAGGATTAGATACCCT
+
[truncated: 43,903,658 more chars]
