# Supplementary material for: Compositional distinction of gut microbiota between Han Chinese and Tibetan populations with liver cirrhosis
Source: PeerJ. 2021 Sep 15;9:e12142. doi: 10.7717/peerj.12142 (PMC8449536; doi:10.7717/peerj.12142)
Supplement: Supplemental Information 12 [file peerj-09-12142-s012.zip › THC6.clean.fastq]

@QBQZ 1
TGGGGAATATTGCACAATGGGCGAAAGCCTGATGCAGCGACGCCGCGTGAGCGAAGAAGTTTTTCGGTATGTAAAGCTCTATCATCAGGGAAGATAATGACGGTACCTGACTAAGAAGCCCCGGCTAAATCCTTGCCAGCAGCCGCCGTAATACGTATGGTGCAAGCTTTATCCGGATTTACTGGGTGTAAAGGGAGCGCAGGCGGTGCGGCAAGTCTGATGTGAAAGCCCGGGGCTCAACCCCGGTACTGCATTGGAAACTGTCGTACTAGAGTGTCGGAGGGGAAAGCGGAATTCGTGGTGTAGCGGGGAAAGGCTTAGATATAACGAAGAACCCCGATGGCGAAGGCAGCTTGCTAAACTGTAACTGACGTTCATGCTCGAAAGGGGGGGTATCAAACAGGATTAGATACCCG
+
FGGGGGGGGGGGGGGGGFGFGGGGGGGGGGGGGGGGGGFGGGGGGC7@+,,,@7:7,,4C,<CDE7>C,B=CE,?,CEFF,C<,,<,:<8+,?FGGGGGCF++4+BFE,,AB,,,5,,A,8=++@CC8,E,:,<,3>,@D<,><<<*35*>F9D5>,@,FF@D,,,6,,=,@;>*:5<BF9FF9+<?5=C,,,<CC*C*<**:1*/:*/85C**/<CF7CDFFGCGG7*:8****:75E6C<C58,::,C3::<?699>FG?>/DC:B<>7<#>?8-#8?=A4A7+C8=,?AAB+ECD7=A:8+>++=C,FE?:,4,,,FFC,B,,B,FGGFFF@8-,68,,B,EEEC@,CCC,@6C9ECC,,<,EC,,C:,CF99F8,,,BEFE@8+@-ECC,C,8FEEGGGGGGFGGFFCC@A-
@QBQZ 2
TGGGGAATATTGCACAATGGGGGAAACCCTGATGCAGCGACGCCGCGTGAGCGAAGAAGTATTTCGGTATGTAAAGCTCTATCAGCAGGGAAGAAGAAATGACGGTACCTGACTAAGAAGCACCGGCTAAATACGTGCCAGCAGCCGCGGTAATACGTATGGTGCAAGCGTTATCCGGATTTACTGGGTGTAAAGGGAGCGCAGGCGGAAGGCTAAGTCTGATGTGAAAGCCCGGGGCTCAACCCCGGTACTGCATTGGAAACTGTCGTACTAGAGTGTCGGAGAGGTAAGTGGAATTCCTAGTGTAGCGGTGAAAGGCGTAGATATAACGAAGAACTCCGATTGCGAAGGCAGCACACTAATCCGTAACTGACGTTCATGCTCGAAAGTGTGGGTATCAAACAGGATTAGATACCCG
+
EFGGGCFFFGGFGGGGGGGGGGGGGGGGGDFCGGGGGGGGGGGGGGCC7,B=FGCEGDEGCEFFFCEG8F8FDCGC?FEF,BB9,E?=7FGFGFGFGGGFF,B++8==<<,,=B,A><,FCF8@=FGC789E1D7@@CFG>?CDDC7>@DEDCD;;F3AFDEGGGF9@CC2F0<,>C:<2<F;<?ECC:?FC<?F=C<FCC8E?=0DC>:CG.GGCFFGGGCFGFGG<5GDGEFCC><?;GFC9.+DC>B?GF=E@@<?C<E@F>;EBFCF5FFFF<A<<ECE?,FC9FFEDFCFFEB=FGCF<C7EE@DEGEEB:++?F<GGFC:,,B7EGGGFF@7F@ACF7ECGGFGECF9FGGGF<CB,,;CAFFB7FGFFEDFF@CDCEGGGEB;C9FEFDGGFGGGGGGGEDFEEFCAC@A-
@QBQZ 70559
TGAGGAATATTGGTCAATGGACGAGAGTCTGAACCAGCCAAGTAGCGTGAAGGATGAAGGTCCTACGGATTGTAAACTTCTTTTATAAGGGAATAAACCCTCCCACGTGTGGGAGCTTGTATGTACCTTATGAATAAGCATCGGCTAACTCCGTGCCAGCAGCCGCGGTAATACGGAGGATGCGAGCGTTATCCGGATTGATTGGGTTTAAGGGGAGCGCAGACGGGTCGTTAAGTCAGCTGTGAAAGTTTGGGGCTCAACCTTAAAATTGCAGTTGATACTGGCGTCCGTGAGTGCGGGTGAGGTGTGTGGAATTCGTGGTGTAGCGGTGAAATGCTTAGATATCACGAAGAACTCCGATTGCGAAGGCAGCACACTACTCCGTAACTGACGTTCATGCTCGAAAGTGTGGGTATCAAACAGGATTAGATACCCT
+
F<AFGGGGFGG@CCE@FF9C@EGG7@:FEA,C,,,CFGFG<F@FGGGGEG798EFEFGFGFFCF9@:FBEC@CFFGFGGE9C?C6C?CFCFFGGG9FFF==FEGGGGEGGGDG,CEGFEEEAFGGGCGFGGGBFFFA,CF?<C+>FC,3,>DF<++DD8<FGGFEEGGG>F6BFFGGDEC5E:>>>7FGCE;<FCGD==2#69FCF<G7C<,GGGGGDGFEGEEE:>>:E#9EGFFDAD0@FGGGDE>7:<:FAE5C<=CF8,=C79@7FCED=%,FC;=F@C65:4+=:,FEF:@4,@=FGFGECC<C,EA=,ECF,CCFGCCEEGEFFFEFAEC,DDFFC,<CD:,AFEE<BF:BC6@8,8,B,CEC,FGFE8FC,8+GGFGGECEGFDDEDC9EBB6<7GGGFF@C@EF<9FGGEGFFEGFGGGGEFF<@CC@
@QBQZ 4
TGGGGAATATTGGGCAATGGGCGCAAGCCTGACCCAGCAACGCCGCGTGAAGGAAGAAGGCTTTCGGGTTGTAAACTTCTTTTAAGTGGGAAGAGTAGAAGACGGTACCACTTGAATAAGCCACGGCTAACTACGTGCCAGCAGCCGCGGTAATACGTAGGTGGCAAGCGTTGTCCGGATTTACTGGGTGTAAAGGGCGTGCAGCCGGGCATGCAAGTCAGATGTGAAATCTCAGGGCTTAACCCTGAAACTGCATTTGAAACTGTATGTCTTGAGTGCCGGAGAGGTAATCGGAATTCCTAGTGTAGCGGTGAAATGCGTAGATATTAGGAGGAACACCAGTGGCGAAGGCGGCTTACTGGACGGCAACTGACGTTGAGGCTCGAAAGCGTGGGGAGCAAACAGGATTAGATACCCT
+
GFGGGFGGGGGGGGGGGGGGGGGGGGGGGGGGGGGGGGFGGGGGGGGGGGGFGGGGFGGGFCFFGGGGFGGFGGGGFFGGGGGA=?CEFGGGGGGGGGGGF,F7FGGDCFEGGCFGCFGGFGFDEEGGGCDFDGDDFGGG@GGGGGGGGGA@CFGGGB<FC9=FFGG>FF>GFGCF5EGCFCFCFGGGGGFGGGGGGDGFEGGF@GGGGGEGFECGGFGGFCCGGGGCGGGF@8@FFGCFFFEFCFGGFCFGFEEEFC@EGGGGGDGGGFFGGGF@<FE:GGGGGGGFCGDFGGE?FEFF4,GFGGGGGGGGGCFFCGGGFFGFE<GDFGGGGFCFECGFCGFGF<FGFGGGFGFE<AGGGGGFAFFGGGGGFGGGGFGEEFGGGGGGGGGGGGGFGGGGGEGGFF9GGGGFFCCCC-
@QBQZ 80026
TGAGGAATATTGGTCAATGGACGAGAGTCTGAACCAGCCAAGTAGCGTGCAGGATGAAGGCCCTACGGATTGTAAACTTCTTTTATAAGGGAATAAAGTTACCCACGTGAGGGTTTTTGCATGTACCGTATGAATAAGGACCGGCTAATTCCGTGCCAGCAGCCGCGGTAATACGGAAGGTCCGTGCGTTATCCGGATTTATTGGGTTTAAAGGGAGCGTAGGCCGGTGATTAAGCCGGTTGTGAAAGTTTGCCGCTCAACGGTAAAATTGCAGTTGGTACTGGATTTCTTGAGTGCAGTTAAGGCGGGCGGAATTCGTGGTGTAGCGGTGAAATGCTTAGATATCACGAAGAACTCCGATTGCGAAGGCAGCTCACTAGAGCGTAACTGACGTTCAAGCTCGAAAGTGCGGGTATCGAACAGGATTAGATACCCT
+
GEFGGGGGGGAECGGFGGGG,CCEEGG8ECGFGGGGGFGGGGGFFFGGG7FGGGC<FECG,9CDG,CE,8CEFF?FCGACFCC<FGG9<EGFGGGGGGD,9,5,,8@B<,+:++:?BCF,C<FFGGD:FGGEFG,EDFFF8>FEGD=F<FFCFECGGGGGGGGGEEGGBFCCEFGGG+E>GFFG#G?FEEGGDB=E7,<<<GGGGGGGD8<CFFGGGDCCCG*#+<##2,ECFCG#+#;FGFFF@E<7AF+<#,@@CEFEG#>+3,#C9GFCD6#$,/,?GFFG,8,,F=A,,AA,C47,,=:+@++77GF?7E@GGFDFGGEGEDGFGGFGFCFFFCFE<FC<8GFFAEE,GFDECFC7FB,GGGFGFF9E<,GFC;,6,,CE9GGGGFFFE,C,F+EGFCF9GGGGF6GGGFCF@=GFGGGFGGGGGFGCCCCC
@QBQZ 66562
TGAGGAATATTGGTCAATGGGCGAGAGCCTGAACCAGCCAAGTAGCGTGAAGGATGAAGGTCCTACGGATTGTAAACTTCTTTTATACGGGAATAAAGTTTCCTACGTGTAGGATTTTGTACGTACCGTCTGAATAAGCATCGGCTAACTCCGTGCCAGCGGCCGCGGTAATACGGAGGATGCGAGCGTTATCCGGATTTATTGGGTTTAAAGGGAGCGCAGACGGGTCTTTAAGTCAGCTGTGAAAGTTTGGGGCTCAACCTTAAAATTGCAGTTGATACTGGCGTCCTTGAGTGCGGTTGAGGTGTGCGGAATTCGTGTTGTAGCGGTGAAATGCTTAGATATCACGAATAACTCCGATTGCGAAGGCAGCACACTAATCCGTAACTGACGTTCATGCTCGAAAGTGTGGGTATCAAACAGGATTAGATACCCT
+
@F,CE;EFEFAFFFFGFFFCFGG778@EECFG@@FFFGFGGC<<CFF:FFEGF@GGGFG?CFFFG,CEC7FFGGEGGGCFGFFGAEFF<FG:@E9FFGFFGF5,C,BEF@FAE9,CCFFGGEFGG@FD?+B+CC,EEFDFGB++C<CFF;EGEGGFDDFFCFGGGGGGG7B,,,8>EEE*8?FC>EGGEE1<=@<C77=<F@CEG?6=2<<CE9B;C=C::/;CFG>C9%AFGFG,<DCF=9DCD9DDD@32CCE3@<@:C:)FCFCGBGGGGCG?BGFFGGGF6,,,9A4,++66+DGE,:,:?+++CEFAFFDGFB,,5=>=8CCCFFFAC?,E,F5=AEC,8GFF<C@6<@8--FE@>DGGFFEEGGGGGFFC9E7C7EGE,CFDECDE6EGEE+FCDB9DE8F7GDEACC9CFAF@AFFGGGFGGGGCCCCC
@QBQZ 112738
TGAGGAATATTGGTCAATGGGCGAGAGCCTGAACCAGCCAAGTAGCGTGAAGGATGACTGCCCTATGGGTTGTAAACTTCTTTTATAAAGGAATAAAGTCGGGTATGCATACCCGTTTGCATGTACTTTATGAATAAGGATCGGCTAACTCCGTGCCAGCAGCCGCGGTAATACGGAGGATCCGAGCGTTATCCGGATTTATTGGGTTTAAAGGGAGCGCAGACGGGTCGTTAAGTCAGCTGTGAAAGTTTGGGGCTCAACCTTAAAATTGCAGTTGATACTGGCGTCCTTGAGTGCGGTTGAGGTGTGCGGAATTCGTGGTGTAGCGGTGAAATGCTTAGATAGCACGAAGAACTCCGATTGCGAAGGCAGCACACTAATCCGTAACTGGCGTTCATGCTCGAAAGTGTGGGTATCAAACAGGATTAGATACCCT
+
,CFFGEAFGGGGFAFGGFFGGFCGGGEGGDGGGGGGGGFGGGFFGFGGGGGGGCFEGGGGGFCGGCEEGGGGGGGGGGGCCFGGF6C<AAFDFFGGFAFGGGGGDDFAFG,CFE=C<FGFFFGG9AAFAEFGG9AFGGGGGGGE@DGGGGFGGGDGGGGGGGGFFGGGGFD3FFFFGGGG:FGGEG>CGC16CBCEFE::FC@EFGFFFCGGG>GFGGGCEEEGGE:F>8>;CFGDD::@FFED3C=9><0DGEGD>,>FF=EFFFFB,:7:@DF<>3>CC=F7=@<>8,GGGGFC+:FEAA,EF@7FGFEEB,@@CFGFCF@@+7CGFCFGGFECE,B,EEE4,CA7DGFGEFEC@DF7DGDGGFECGFGFFGGGGFF@GGGGFCGGGFBGGFFFFBGGFGGGGGGGGGGGGGGFFGGFFDDD@EEEC6E-CCCC
@QBQZ 109900
TGGGGAATATTGCACAATGGGGGAAACCCTGATGCAGCGACGCCGCGTGGAGGAAGAAGGTCTTCGGATTGTAAACTCCTGTTGTTGAGGAAGATAATGACGGTACTCAACAAGGAAGTGACGGCTAACTACGTGCCAGCAGCCGCGGTAAAACGTAGGTCACAAGCGTTGTCCGGAATTACTGGGTGTAAAGGGAGCGCAGGCGGGAAGGCAAGTTGGAAGTGAAATCCATGGGCTCAACCCATGAACTGCTTTCAAAACTGTTTTTCTTGAGTAGTGCAGAGGTAGGCGGAATTCCCGGTGTAGCGGTGGAATGCGTAGATATCGGGAGGAACACCAGTGGCGAAGGCGGCCTACTGGGCACCAACTGACGCTGAGGCTCGAAAGTGTGGGTAGCAAACAGGATTAGATACCCT
+
FGFGG@BFFGGCGDGGGGGGGGDGGGGGGGG@FGGGGGDGGGGGGGGGGGGGGGGGGFGFGGGGGGDEGGCFFGFFFGFGFGGGGGGFGCGGGGGGGGFGGGGGGGGFGGGGFFGFDFGGFG?DEGEFGGGGG@FDFGGGGGFGGGEG?DGGGGG1FGGGGDGGFGDGF@:FGGGGGGG?FGFGGGGFFFGGFGGGEGFGGGEEGGEDEGG;GGGFCCFEGGGG9FCCGGGGFFGGGFGFFGGGGGGFCGFBFGFGGGFDGGCFG9GFGGGFFGGDEDC:CF,FCGGGGAFAGGF@DGGGGEGGGGGGGGGFGGCGGGGGGGGGGEEGEFGGGGGGGGGGGGGGGGGGGGFECFDGGGGGFFGFAGEGGGF>GFGGGGGFCEGGFAF;CEGGGGGF@AFGGGGGFFFGFGGCCCCC
@QBQZ 56731
TGAGGGATATTGGTCAATGGACGAGAGTCTGAACCAGCCAAGTAGCGTGAAGGATGAAGGTCCTACGGATTGTAAACTTCTTTTATAAGGGAATAAACCCTCCCACGTGTGGGAGCTTGTATGTACCTTATGAATAAGCATCGGCTAACTCCGTGCCAGCAGCCGCGGTAATACGGAGGATGCGAGCGTTATCCGGATTTATTGGGTTTAAAGGGAGCGCAGACGGGTCGTTAAGTCAGCTGTGAAAGTTTGGGGCTCAACCTTAAAATTGCAGTTGATACTGGCGTCCTTGAGTGCGGTTGAGGTGTGCGGAATTCGTGGTGTAGCGGTGAAATGCTTAGATATCACGAAGAACTCCGATTGCGAAGGCAGCACACTAATCCGTAACTGACGTTCATGCTCGAAAGTGTGGGTATCAAACAGGATTAGATACCCT
+
GGFGGGGG@FFF@,CFGGGGGGGGGGGGGGGGGFDFGGGGGGGGGGGGGGGGGGGFGGGGFEFGG@FG7:CEGGGGGGFFGFGGEGGGEGGGGGGGG9<?<DCEGFCGG,DCGDC=E8EGFGGGGGGGGGGGFGGG,AFGFFEGG?GGGG@?FBDCFFCGGGFGGDFCFG@FFC<F<CCFGDFGGGDGECBEFGFG?FCGCFFGFFG<GGEFGFEFGGFGFG?BGFB?DE<CFFGFGFDCCFCGGFCGF>ECFGGFGBEGG9CFF1GFFCGGGFF<ECFFCCE@3@,8CF=CGGGF=8FEAGGGF=C7GGGFFB++F=,@GGGGGGGGGGGGFGGGF<GGGECF@,<<GGGGFFF7GFGCGGGGGGGGGF9FEC<EFE7>GGFGGGGGGGGGFF@<F@GGFGGGGFFFEGGGGGGEDDGGGGGGFCGGGGGCCCCC
@QBQZ 102117
TGAGGAATATTGGTCAATGGACGAGAGTCTGAACCAGCCAAGTAGCGTGAAGGATGAAGGTCCTACGGATTGTAAACTTCTTTTATAAGGGAATAAACCCTCCCACGTGTGGGAGCTTGTATGTACCTTATGAATAAGCATCGGCTAACTCCGTGCCAGCAGCCGCGGTAATACGGAGGATGCGAGCGTTATCCGGATTTATTGGGTTTAAAGGGAGCGCAGACGGGTCGTTAAGTCAGCTGTGAAAGTTTGGGGCTCAACCTTAAAATTGCAGTTGATACTGGCGTCCTGGAGTGCGGTTGAGGTGTGCGGAATTCGTGGTGTAGCGGCGAAATGCTTAGATATCACGAAGAACTCCGGTTGCGAAGGCAGCACACTAATCCGTAACTGACGTTCATGCTCGAAAGTGTGGGTATCAAACAGGATTAGATACCCT
+
FFFDFCGGGGFGG<FGFGD@FFGGEGEFFFGGCGFFGGGGGGDFGFEEFFCFGGGGGGGGFGGGGGGGGEGFCFGGGGG9FGGGGGGGGFGGGFGGGGE@EGGGFFFFFFGEGFCE@8FFGGGGGG<FGGGGGGGGGGGGGCGEGCCGGGFFFFG:FFDFGGGFEGGDFG;F5@@CGGGGDCCC@FGGF>FEEFCE7F?<C0GGGG=GFEFF<GEF:CFGFFC=GGGEFCFGGFC:7FFFG@3GFGGFCFDGFEGEFAFFC<E?FGFC@E7,?FG<CFGFCFC>3+=DDF,DC@@:=EFADGFF8C+EGEC9+FCFGGFFEC@7EGGFFFFFFCCGFE9FFCFCDFFFGGFCGFF>GGFCCFCGFF<EDCCCGGFAGGEC:7,EGEFFFC@F<DGF@CGFGGGGGFEGFDGGGGGGGGGGGFCFGFC9GGGCBCCC
@QBQZ 78328
TGAGGAATATTGGTCAATGGACGAGAGTCTGAACCAGCCAAGTAGCGTGAAGGATGACTGCCCTATGGGTTGTAAACTTCTTTTATACGGGAATAAAGTGAGGCACGCGTGCCTTTTTGTATGTACCGTATGAATAAGGATCGGCTAACTCCGTGCCAGCAGCCGCGGTAATACGGAGGATCCGAGCGTTATCCGGATTTATTGGGTTTAAAGGGAGCGTAGGCGGACGCTTAAGTCAGTTGTGAAAGTTTGCGGCTCAACCGTAAAATTGCAGTTGATACTGGGTGTCTTGAGTACAGTATAGGCAGGCGGAATTCGTGGTGTAGCGGTGAAATGCTTAGATATCACGAAGAACTCCGATTGCGAAGGCAGCACACTAATCCGTAACTGACGTTCATGCTCGAAAGTGTGGGTATCAAACAGGATTAGATACCCT
+
EGGGGGGGGGGGGGGGFGGFGGGGEGGGGFEFGGGGGGGGGGGFGGGGFGGGGGFGGFGGGGGGGGGGGGGGGGGGGFFGGGGGGDF,FFFGCFGGGGGGGGGGGG7FEFGGFGGGGGGGGGCFFAFGGGFEGGGGG9CFFFEGDCECFF9F?FGGGGGGGEDFGGDGGFFFGGGGGGD>:EGGGGGGGGGGGGGGGGGGGGFFGFG@FFF:FFGGGGGEGGDGGGGGGGGGGGGFGEGGGGFFFFCBFEGGECFFA7CFDCGFGGGGFGGGGGF?6FGFGGGGGGGGCDGFCFB?99GGF9FEE4+FDGGFFCFCEEEGF<EF8EEGGGGGGGF8GGGGGGGEF<FGFFB@DCF7FGGGEGC<FEFGFCGFGFFFEEEGGFCCFGFFCFGGGEF@@DCECCGFFFGGEFGGGGGGFFGGGGGGGFGGGFECCCCC
@QBQZ 60318
TGGGGAATATTGGGCAATGGGCGCAAGCCTGACCCAGCAACGCCGCGTGAAGGAAGAAGGCTTTCGGGTTGTAAACTTCTTTTAAGAGGGAAGAGCAGAAGACTGTACCTCTAGAATAAGCCACGGCTAACTACGTGCCAGCAGCCGCGGTAATACGTAGGTGGCAAGCGTTGTCCGGATTTACTGGGTGTAAAGGGCGTGCAGCCGGGAATGCAAGTCAGATGTGAAATCCATGGGCTTAACCCATGAACTGCATTTGAAACCGTATTTCTTGAGTACTGGAGAGGCAATCGGAATTCCTAGTGTAGCGGTGAAATGCGTAGATATTAGGAGGAACACCAGTGGCGAAGGCGGCTTACTGGACGATAACTGACGCTGAGGCTCGAAAGCGTGGGGAGCAAACAGGATTAGATACCCT
+
FGGFECEFFGGCFGGCFFGGGGGGGGC8FCFGDFGGGGFGGGGGGGGGGGGGCEGGGC,CEGE@F>EGDGGGGGGGFGGCEFEGGGGGGGGGGGGG@F?FGGFGGGGGGFGGCDFGFGGGGGGGG7FEGGGGGG>?CFGGGGGFGGCF@FE>CCFGGGGGFG;FGG@EDGGG<FGGG8BFGGGG6FGGGGGGGGFF*B?=FGG@.FEFGDGEGGGGGGGGGDGFFGGGG7C=@EFFGFFGGFGGFGGGGGFGGGGGGF<EEFGGGGGGG?GGGGFFBAFGFFC?9F?+CFGFFDECGDC@FAGGDGGEGGGGGFF7CFFGGCEF9AC,GGFDGFBCGDGGFGEGGGGCFGGDGGGGGGGGDFGGGGGEEEEFFCGGFGGEGGGGGGGGGGGGEGGGGFDFGGGGGFGGGGGGEA8CCC
@QBQZ 109996
TGAGGAATATTGGTCAATGGCCGAGAGGCTGAACCAGCCAAGTCGCGTGAAGGAAGAAGGATCTATGGTTTGTAAACTTCTTTTATAAGGGAATAAACCCTCCCACGTGTGGGAGCTTGTATGTACCTTATGAATAAGCATCGGCTAACTCCGTGCCAGCAGCCGCGGTAATACGGAGGGTGCGAGCGTTATCCGGATTTATTGGGTTTAAAGGGAGCGCAGACGGGTCGTTAAGTCAGCTGTGAAAGTTTGGGGCTCAACCTTAAAATTGCAGTTGATACTGGAGTCCTTGAGTGCGGTTGAGGTGTGCGGAATTCGTGGTGTAGCGGTGAAATGCTTAGATATCACGAAGAACTCCGATTGCGAAGGCAGCACACTAATCCGTAACTGACGTTCATGCTCGAAAGTGTGGGTATCAAACAGGATTAGATACCCT
+
GGGFG@F<FFFFDCFGGGGGGFFFGGGGGFGGGGGG<EFGGDFGGGGGGGGGGGFE8FGG@EEEGCFGGFGGDGGGFFGGGGGGGGGF9FFGGGGGGFF7?FGGFFGBE?DCGGGFGGGGFF9FEGGFBFCFG9,FBFFFDF?GG<CBB=1B7??GFCD,4BFDFGC.>@F@@FFCEGGGGDG1FGEGFG@FGGGCEGG@:FGGFCCEGFGGGGFGGCGGGG=*FCC*<5BGGEFFGGGGGGGF:F:F@FEGF>:>B79C3/CGE@FD<FFFFF:EE7BFBFG?,E,=EBGGGGEE>FGGGGGGGEFCGCE,GGF:49,FFGGGDGGGGFGGGGGGFAGGGFAFE<FFGFEFGGEFFGF@:GGFFAGGFGGGGFFC,FFGGGGFAFF7GGGGFDFF<FFF@CGGGFGGCDGFEEECGGGGGGFE,<FGGGGCCCCC
@QBQZ 118992
TGGGGAATATTGCACAATGGGGGAAACCCTGATGCAGCGACGCCGCGTGAGCGAAGAAGTATTTCGGTATGTAAAGCTCTATCAGCAGGGAAGAAGAATGACGGTACCTGACTAAGAAGCACCGGCTAAATACGTGCCAGCAGCCGCGGTAATACGTATGGTGCAAGCGTTATCCGGATTTACTGGGTGTAAAGGGAGCGCAGGCGGTGCGGCAAGTATGATGTGAAAGCCCGGGGCTCAACCCCGGTACTGCATTGGAAACTGTCGGACTAGAGTGTCGGAGGGGTAAGTGGAATTCCTAGTGTAGCGGTGAAATGCGTAGATATTAGGAGGAACGCCAGTGGCGAAGGCGGCTTACTGGACGAGTACTGACGCTGAGGCTCGAAAGCGTGGGGAGCAAACAGGATTAGATACCCT
+
GG,8FFFGGFGGGAFFGGGFGCG@FGGGGGGGGGGGGGCGGGCEGGGGC@F8F@CFFGF,,C5EEFE?F7EFGGGFFABE<EF,CFGG7F7FFGGG=EAFCBC:FGDFGG88BFEFF,,,D,8C+3>FCEGFF@<C<FC8FF,8>@F7B>5<,3?F7>,?7@CFCFC+=-=FGGGGDF0F*;CCFCG:FCFGFDFGCC::F?>EEGDGB:@C5?<?,#,GGDF?FEFE>:8@CFEG8>89<586EDDC:ADFBAFFFFEDFG:C+FA?,9F?FC=:8$<@F9=7<GEF9C,,B5B,,<C<5E=F@+GGGFFFFFC:B<??CGGFCFFEEGGFF>B@-DCFFC@B,GEEEFBEGFF9CFCGFE7@C,EDEGGGGFEFEE:EE,EFGGGGGEFF,FF<<C,F@GFFDGGGFFCDCCCCC
@QBQZ 77512
TGGGGAATATTGCACAATGGGGGAAACCCTGATGCAGCGACGCCGCGTGAAGGAAGAAGGATCTCGGTATGTAAACTTCTATCAGCAGGGAAGATAGTGACGGTACCTAACTAAGAAGCCCCGGCCAACTACGTACCAGCAGCCGCGGGATAACGTCGGGGGCAAGCGTTATTCGGATGTACTGGGTGTAAAGGGAGGGTAGACGGTGTGGAAAGGCTGATGTGAAAGGCATGGGCTCAACCTGGGGACTGCATTGGAAACTGTCATACTTGGGTGCAGGAGGGGTAAGCGGAATTCCTAGTGTAGCGGTGAAATGCGTAGATATTAGGAGGAACACCAGTGGCGAAGGCGGCTTACTGGACGGTAGCTGACGTTTAGGCTCGAAAGCGTGGGGAGCAAACAGGATTAGATACCCT
+
FFGFGGGGCFEGCEGGG@FC8FD@:FGGGEFFGCFECG:C6FGGDGG7C,CFCC<AEEG8CA<FC@FGGGFGGF9FF9EFEE-55BFDGG=AEG9<5<B?<4CFF+BF,5=,?F,?9<@>=+:C:+3=+><C7B,@+@3>F8<FC:BF:**,?FG<***=*47<<1*;;8C*,AA;8*)?9=#CEGGGD:<1<F12E#/*1:E1F@3,AF@,F?@,3,8,,C=,,D>D8,,3C>,,B@,=6B?BDF>:,GFEBDD,A59DCGDDA,,GGB+@FFCFA,C=FFFF:+++C4E?CGFFEC,EFCF@8=?<FFGE7B=@,EEFE4,DFCFGE,,?BCFEE6E7GGGGGECEEFCFFC@,F7FB6+,FE<,>FCGB@A,;<@CE8FFGGGFGDFGGGGGGGGFF@9GGGGCGGFGCCCCC
@QBQZ 57419
TGAGGAATATTGGTCAATGGACGAGAGTCTGAACAAGCCAGGTAGCGTGAAGGATGAAGGTCCTACGGATTGTAAACTTCTTTTATAAGGGAATAAACCCTCCCACGTGTGGGAGCTTGTATGTACCTTATGAATAAGCATCGGCTAACGCAGTGCCAGCAGCCGCGGTAATACGGAGGATGCGAGCGTTATCCGGATTTATTGGGTTTAAAGGGAGCGCTGACGGGTCGTTAAGTCAGCTGGGAAAGTTTGGGGCTCAACCTTAAAATTGCAGTTGATACTGGCGTCCTTGAGTGCGGTTGAGGTGTGCGGAATTCGTGGTGTAGCGGTGAAATGCTTAGATATCACGAAGAACTCCGATTGCGAAGGCAGCACACTAATCCGTAACTGACGTTCTTGCTCGAAAGTGTGGGTATCAAACAGGATTAGATACCCG
+
FFGGGD@EFC<,C<<<6<C,,CCF+@FEFCFFGC-;EFFE8FEF<FEF:,CF,:FFDFGF<CCEG9BEFGGGGGGGFFGGGGFFGGEFGC@F8FGFEFEGG7=FG,CCC,FEEAFG,4<F9,C,<C<FFGG,EBE9FAFF9AFGGGDEE+@+@>EFF?F7@<.@FDG>FE:<18<<CG(@=8DF:*83+<3EEEF6:9F<@F;?CFE<:B?FFG:#;C=1#4&CEGGF7DFFFGF?C?CC=@,=@,CC8++7DGGGFBFFD8FCFD7,9=?FC8F=9BD=CECC+==5A8FFDGDGFA=<8AA?A+C>==?A<EFCF7GFA<ECGF@,ACFFC<B6,FGGFFFB,<B@EFBDC7GGGFGCGGGGF<GFGGFDGCGGFE7FEDEGGEDGGGFGFF,;,C:C,7F<FGGGGGGFFFFCGGGEEGGGFC,9F<@@CA<-
@QBQZ 93885
TGAGGAATATTGGTCAATGGGCGAGAGCCTGAACCAGCCAAGTAGCGTGAAGGATGAAGGTCCTACGGATTGTAAACTTCTTTTATACGGGAATAAAGTTTCCTACGTGTAGGATTTTGTATGTACCGTATGAATAAGCATCGGCTAACTCCGTGCCAGCAGCCGCGGTACTACGGAGGATGCGAGCGTTATCCGGATTTATTGGGTTTAAAGGGAGCGCAGACGGGAGATTAAGTCAGTTGTGAAAGTTTGCGGCTCAACCGTAAAATTGCAGTTGATACTGGTTGCCTTGAGTGCAGTTGAGGCAGGCGGAATTCGTGGTGTAGCGGTGAAATGCTTAGATATCACGAAGAACCCCGATTGCGAAGGCAGCTTGCTAAACTGTAACTGACGTGCATGCTCGAAAGTGTGGGTATCAAACAGGATTAGATACCCT
+
FC<@FGGG<FGF9FEEFGGGDFGG@FC8FGFGFEFDFGFE,CF@DFEGGGFEGGGGGGGGGGGGCFGGD:CFGGFGGGGGGGGGGGGGCCFGGGA,CCFGCGGF9FGGGG89F9F9FFGGCFFFGGGGGFGF<<<EEEEFFFGCE?@<FFFGF:<GFF8<5DFGB8C<>E0?GGFCE7@>;CD<BGG?FF:-EFFE@1?:F=G@C@;DGFFCGGGFGGGGGGCFFC@A33CE;9@CE7@F<CFEFFFB@CGDDGFFB7EDCGCEGAF?,==CCEGFF?CGGEEA<==,CEGGEGFE<EA,AGF@F7GEF=EEBB+F7F7GGGCCGGGGGGGGGF5=9CDDGFECACA,GFGGCC@+EGCCGEFDGFEF<6,EC<,FEC@<GFAGGEGGDGFFC,,,F@B;,FFGGGFEGGGGFEF,D@GFGGGFECGGGGGCCCCC
@QBQZ 18
TGAGGAATATTGGTCAATGGGCGAAAGCCTGAACCAGCCAAGTAGCGTGAAGGATGAAGGTCCTACGGATTTTAAACTTCTTTTATGCGGAAATAAAGTTTCCTACGTGTAGGATTTTGTATGTACCGTATGAATAAGCATCGGCTAACTCAGTGCCAGCAGCCGCGGTAATACGGAGGATGCGATCGTTATACGGATTTATTGGGTTTAAAGGGAGCGCAGACGGGAGATTAAGTCAGTTGTGAAAGTTTGCGGCTCAACCGTAAAATTGCAGTTGTTACTGGTTTCCTTGAGTGCAGTTGAGGCAGGCGGAATTCGTGGTGTAGCGGTGAAATGCTTAGATATCACGAAGAACCCCGATTGCGAAGGCAGCTTGCTAAACTGTAACTGACGTTCATGCTCGAAAGTGTGGGTATCAAACAGGATTAGATACCCT
+
AFFFFGFGGGFFE<CAF9CFFGGG+@FGGGGG?FGFFFDGGGFFGFGGGGFGFF@FFFFF8C,CDDFBCC,,9CEGGG9EFF<C<,CC@B++8,CCEF<,?<?5<<=4,BB<C5?9,95B@B,AFF<+BF=<?DFBDGGG?8?4@+3BFC9,,8=9D=GF<DABE@C+69<:285CEGDC?.3E8.;B#FFF@FC?C;@,=GGF)FC7#:;CFEGFGD>3BC:8EFE;F@>@<<FFC=E@GFFC,59E:F=@EFF@<CGEGGDGDFEDFDA@8FF?>,DF?,F=CEA5<=EA,B,,GF8F8GFFDFGGGCFAFCFGGFGGGGGGGGGFFGFAFFGGGGF;A,DFGGGFAGGGGFCCFC8GGFB,EAGGFGGGGFA9<AC,,E,FFGEGGGGGCEF<GGEGDF?<FGGGGFEFFGGGGGGF@<9GGGFCC@F@A,CA
@QBQZ 19
TGGGGAATATTGCACAATGGGGGAAACCCTGATGCAGCAACGCCGCGTGAGTGAAGAAGTATTTCGGTATGTAAAGCTCTATCAGTCGGGAAGACAGTGTCGGTACCTGACTCAGAAGCCCCAGCTAACTACGTGCCAGCAGCCGCGGTAATACGTAGGGGGCAAGCGTTCTCCGGATTTACTGGGTGTAAAGGGAGCGTAGACGGGGTGGCAAGTCTGATGTGAAAGGCATTGGCTCAACCTGTGGTCTGCATTGGAAACGGTCATACTTGAGTGCCGGAGGGGTAAGCGGAATTCCTAGTTTAGCGGTGAAATGCGTAGATATCAGGAGGAACACCAGTGGCGAAGGCGGCTTACTGGACGGTTACTGACGTTGAGGCTCGAAAGCGTGGGGAGCAAACAGGATTAGATACCCT
+
6@F@FB@FCCFGGFGGGFGGD@@@7EDFGGGG,,CCEDCCEEGG7FGCF,86CFACFGDC,C,<C,@4CFFGGGGFC<FCFGGGG,,BFFC:?F,4B:5,<?F+,4,AAC8E<,:<,B,,+:++,,:,89,5B=FFFC@+:FFCCE:+5*3,@=8>,@F77EFECF@E:*6=FEGC*::FC9>C;C7B<,>#2C=5=*;/GCCGGE<DCGG52+FA5.C4CF@E,D:E=@#3.;F>7%C:5&FFD>,#CE>>,69E@3+CF<C=ACF<FF<FCEEFC>@+FA,DE?+C?<GFFGGFFF?,F?47GDGGFFEECF@@7FC@9EF9C,FFDCFF=<FCF<ECFCC7EGEGCDGFEC<,CC::B@<FE,FFFCDGFGGFF>GGFEGGGF>FECB9,C,GGCFGGFFGEEE@E8F<CCCC
@QBQZ 20
TAGGGAATATTGCACAATGGGGGAAACCCTGATGCAGCGACGCCGCGTGAAGGAAGAAGTATTTCGGTATGTAAACTTCTATCAGCAAGGAAGAAAATGACGGTACTTGACTAAGAAGCCCCGGCTAAATACGTGCCTGCAGCCGCGGTAATACGTATGGGGCAAGCGTTATCCGGATTTACTGGGTGTAAAGGGAGCGTAGGCGGCATGGCAAGTCAGAAGTGAAAGCCTGGGGCTCAACCCCGGAATTGCTTTTGAAACTGTCAGGCTAGAGTGTCGGAGGGGTAAGCGGAATTCCTAGTGTAGCGGTGAAATGCGTAGATATTAGGAGGAACACCAGTGGCGAAGGCGGCTTACTGGGCAGTAACTGACGTTGAGGCTCGAAAGCGTGGGGAGCAAACAGGATTAGATACCCT
+
FGEFGFGFGGGGGGFFFGGGGGGGGGGGGGGGGGGGFGGGGGGFFGGGGF<FFFFECEFFFGFFFGG:EEFGFGGGGFGCFDFGGGGGGGFGFGGGGFGGFGE=FCFDGGGGFFEGGGG8C7F7F/FFGGGGGE9<FAFFGGCGGGGG@EEFGGGFCFFFFGGGG=GGGBFGFCFGGEEC?FFFGFFGFFFGGFEFGEGGGEDCFECEFCD>FFG:6CD:FGGCFB@8GGFFGGG,8FFGC=DFFFFCGGFGCFFFEBAECB9FCGGFCFFGEGGGGEEE>FCGGF7GF<FEFFE8EBA,@9GGEBGFFEFDFCGGFEFDFDGGFFGGGFA9GFEGGGGGFEEGG>GGGGFGGFGFGGFFAGGGGFCGGGGGGGGGGGEGFGDGGGGGGGFDFFGFECGGGGGGGGGGE<@CCCCB
@QBQZ 59379
CGAGGAATATTGGTCAATGGGCGAGAGCCTGAACCGGCCAAGTAGCGTGAAGGATGAAGGTCCTACGGATTGTAAACTTCTTTTATACGGGAATAAAGTTTCCTACGTGTAGGATTTTGTATTTACCTTATGAATAAGCATCGGCTAACTCCGTGCCAGCAGCCGCGGTAATACGGAGGATGCGAGCGTTATCCGGATTTATTGGGTTTAAAGGGAGCGCAGACGGGAGATTAAGTCAGTTGTGAAAGTTTGCGGCTCAACCGTAAAATTGCAGTTGATACTGGGTTACTTGAGTGCAGTTGAGGCAGGTGGAATTCGTGGTGTAGCGGTGAAATGCTTAGATAGCACGAAGAACCCCGATGGCGAAGGCAGCTTGCTAAACTGTAACTGACGTTCATGCTCGAAAGTGTGGGTATCAAACAGGATTAGATACCCT
+
<FEEFGGGEFGE<FFGGGGG@FGGEGE,FGGG8E<7FE:FFGECFFGGG,C@FAGGG9EFFCCFG9FD7?=<FGGFGGE<EFFGGGFEF@:BEGFGGG?CAA@F,5B?F?@B,,E?5C,?,F9,AA?,CFGGGGEFG?7C8=CFED@<3F,?7?EGFDFF8<EFEGGC3FC@=;>8B0>*D?>C*CEE<;6CE=<E?B9?<CEGFFFGC@C,DCEGGCC*CE:GGF8,=-CFFCGFDCCFGGFFGFC@<CEDGGFFG-=CGF=.C2GF9DEDFFF6FGGGGFG:,,,BFGGGGFDCGGE=8E:FF=:,F<FCGFF@?,F8GGFCDGGGGGD9GGGFFFFEBAE:,C6,FA<FFFC7C:C7@7EGGGGFFC,FGFFEAFECE<CGFGGGDGGFFCC,C+GGGGGGFGFFCGGFFFC9GCGGGGGGGGGFE<FCCCCC
@QBQZ 22
TGAGGAATATTGGTCAATGGGCGAGAGCCCGAACCAGCCAAGTAGCGTGAAGGATGAAGGTCCTACGGATTGTAAACTTCTTTTATACGGGAATAAAGTTTCCTACGTGTAGGATTTTGTATGTACCTTATGAATAAGAATCGGCTAACTCCGTGACAGAAGCCGCGGTAATACGGAGGATCCGAGCGTTATCCGGATTTATTTGGTTTAAAGGGAGCGTAGATGGATGTTTAAGTCAGTTGTGAAAGTTTGCGGCTCAACCGTAAAATTGCAGTGGATACTGGATATCTTTAGTGCAGTTGAGGCAGGCGGAATTCTTGGTGTAGCGGTGAAATGCTTAGATATCACGAAGAACTCCGATTGCGAAGGCAGCCTGCTAAGCTGCAACTGACATTGAGGCTCGAAAGTGTGGGTATCAAACAGGATTAGATACCCT
+
CFFFA@FCF9FGG<EFFGGGGGGGGGFG<FGGG7FFGGFFFFFGGGG:@BFFFF@FFGGGDFGGG9FGG7,=FGGGGG9?FGFFFFFAF=FF>FFFGF@F9AF<E@FF<<FE?B,5A,CFFCEAFF,EFDE<EC?BCF?DCDF+>FDG8C9F=3D+@F<,@7@FF)@F>DE<CFCEECEF78@>82>%F8F7C<7=<CF;7>#/@<CDC@CFGFB8/<:@>:DCF<9FFFAFDFG9?DEGGFCDFFG@CCCCCD=:FCB<CCD9E@CCGG;D,<C$E??,6A:C9FFFAE,8GGGGGGECFA98GFDFCGFC<EGEF<CBDGGGCECGFF@CFGCCGFFF9ACF,FGFAGE@C,6-GCGDGGCGGGFGCFGEGGGFFCC8GGCFFGGFGGGGFGGFGCF@GDGGFCGEB<CFGGGFFFCCEGFDFC,9C,<AC<CC
@QBQZ 60540
TGGGGAATATTGCACAATGGGGGAAACCCTGATGCAGCGACGCCGCGTGGAGGAAGAAGGTCTTCGGATTGTAAACTCCTGTTGTTGAGGAAGATAATGACGGTACTCAACAAGGAAGTGACGGCTAACTACGTGCCAGCAGCCGCGGTAATACGTAGGGGGCGAGCGTTATCCGGATTCATTGGGCGTAAAGCGCGCGTAGGCGGCCCGGCAGGCCGGGGGTCGAAGCGGGGGGCTCAATCCCCCGAAGCCCCCGGAACCTCCGCGGGTTGGGGCCGGTAGGGGAGGGTGGAACACCCGGTGTAGCGGTGGAATGCGCAGATATCGGGGGGAACACCGGTGGCGAAGGCGGCCCTCTGGGCCGAGACCGACGCTGAGGCGCGAAAGCTGGGGGAGCGAACAGGATTAGATACCCT
+
FFGGGGGFGGGGGGGGGGGFGGGGGGGGGGGGGGGFGGEGGCFGGGGGGGDGGGGGEFG8FFGGGGCGEGGGGGGGGGGGGGGGGCGGEEFF@FGGFGEF?@F+FFFGGGGGGG?FGGGGDG@FG7FFDFGFDGGGGGGGG,@FEEFGE7>@FGGFGGCFDG7:FGGFFDGGGGDEE>CGGGGCE>CEEE8FEFEDCEE*:?EE?:?CEDECEEGGE:CECEEC;:FGCEEEEE?C;C9+1FF87E;1*#/8*;FCCFGF<:<7/:CC#GGED>5CCCGFGEGGFGEFC=CAC<7FFC=8GGGCCC7DGFDFB?C=+F9GGFF::@CCB,EEC:CGGGF@GGGGGGECGEEF7FFFDGGGGGGGCFB:7ECCGGFGCFFCGDGGGGGGGFGGDGGGGGGGFGGGGGGFGGGCCCCC
@QBQZ 115399
TGGGGAATATTGCACAATGGGGGAAACCCTGATGCAGCGACGCCGCGTGGAGGAAGAAGGTCTTCGGATTGTAAACTCCTGTTGTTGAGGAAGATAATGACGGTACTCAACAAGGAAGTGACGGCTAACTACGTGACAGCAGCCGCGGTAAAACGTAGGTCACAAGCGTTGTCCGGAATTACTGGGTGTAAAGGGAGCGCAGGCGGGAAGGCAAGTTGGAAGTGAAATCCATGGGCTCAACCCATGAACTGCTTTCAAAACTGTTTTTCTTGAGTAGTGCAGAGGTAGGCGGAATTCCCGGTGTAGCGGTGGAATGCGTAGATATCGGGAGGAACACCAGTGGCGAAGGCGGCCTACTGGGCACCAACTGACGCTGAGGCTCGAAAGTGTGGGTAGCAAACAGGATTAGATACCCT
+
GFGGGGGFGGGGGGGGGGGFEGCGGGGGGGGGGGGGGGDFFGEGGEGGGG>FGGGGGGGGGGGGGGGGGEEE<FECFEFDFFFGGGEAFGGGFFFGFGFGGCGEGEGDF8,CFCDFGFFGGGGEGGGGGGGGGGC,>@FGFCGGGG:F@C*3@FGFGFGF=GFFG54;=CCFFDGGGCCG9C7GGG:CFFFGGGGCEGGEEC>CCGGGF?CFGGF<CDFDGGEDF;<CCFCGDFGGCGGGGGFD<CCFE?BFG<F7CGGFFGFFGFGGGGGGGGGEF<F=<E9GFB7EFBFEGGGGGGGGGGGGGGFD?9GGGGGGGGGGGGFE@GGGFGGGGFGGGGEB,DGGGGGGGEFGGGGGFGGFADBC,GGFEDGGDGGCGFCC,EFGGGGGGGGGGGGFGGGGGGGGGGGGGGFBA,BA
@QBQZ 86712
TGAGGAATATTGGTCAATGGACGAGAGTATGAACCAGCCAAGTAGCGTGAAGGATGAAGGTCCTACGGATTGTAAACATCTTTTATAAGGGAATAAACCCTCCCACGTGTGGGAGCTTGTAGGTACCTTATGAAAAAGCATCGGCTAACTCCGTGCCAGCAGCCGCGGTAATACGGAGGATGCGAGCGTTATCCGGATTTATTGTGTTTAAAGGGAGCGCAGACGGGTCGTTCAGTCAGCTGTGAAAGTTTGGGGCTCAACCTTAAAATTGCAGTTTATAATGGCGTCCTTGAGTGCGGTTGAGCTGTGCGGAATTCGTGGTATAGCGGTGAAATGCTTAGATCTCTCGAAGAACTCCGATTGCGAAGGCAGCACACTAATCCGTAACTGTCGTTCATGCTCGAAAGTGTGGGTATCAAACAGGATTAGATACCCT
+
,;FGGGGFG,<CED,CC<CFGGGGDDGF,CF<EEFFFFGGFFECE6CF:CFFFF<FGAEE6EA<@FEGG7@A,CEE,,6,C,,,CCFGGGGGG8FDG<E,E@F7BFCBFBFGGEEGFGG8@,C5AE?-EFFFD@,:EFGDCFGG>7>DA<EDF+3B+C<FAF8=CCF78@B@A,FFC<CFCF/CCC<:+4;:9<F71CF>/F<>$F6<44CCFFE:C9C>48:C>FC:<:F@#CA9CCGFCF239CFG<F>+EFG><@9C?9BF?FECEDC,@D>C%%C3&@;9>8D<FF?<+:EGEFEC,,,,,@++:FFE?,+BC8EEFFB>EGFEC:,E,?<CE??@9E6+CC,D9GFEFFCCBC8@CE7DE<,FFE9FFFE,FE7EFEFEFGGF:8-E9E@C,@GGFGFF9GFF7GFC6@AF@,C,CCC,9EE,EE@@C<<B
@QBQZ 97037
TGAGGAATATTGGTCAATGGACGAGAGTCTGAACCAGCCAAGTAGCGTGAAGGATGAAGGTCCTACGGATTGTAAACTTCTTTTATAAGGGAATAAACCCTCCCACGTGTGGGAGCTTGTATGTACCTTATGAATAAGCATCGGCTAACTCCGTGCCAGCAGCCGCGGTAATACGGAGGATGCAAGCGTTATCCGGATTTATTGGGTTTAAAGGGAGCGCAGTCGGGTCGTTAAGTCAGCTGTGAAAGTTTGGGGCTCAACCTTAAAATTGCAGTTGATACTGGCGTCCTTGAGTGCGGTTGAGGTGTGCGGAATTCTTGGTGTAGCGGTGAAATGCTTAGATATCACGAAGAACTCCGATTGCGAAGGCAGCACACTAATCCGTAACTGACGTTCATGCTCGAAAGTGTGGGTATCAAACAGGATTAGATACCCT
+
FGDGCFFGGGGFGGGF@E9FFFGEGGGGGCFGGGDEDF<FG<FA9C@CF:FF<:CAEEAFGGGGGFGGGGGGGGGGGGFAFFGGGGEGFGGGGCGEEFF78FFGF@EB,BDGDFEDGGG@F9FFGAFFGGGGGGGGGGGGC@F:FFFF8FDAFGGGGGGGGGGGGGDCGGEF=EGGGG-F>=G#6C;>FGGG<;<?1/E&AFFFBC><F?GFGCF<C:82<1##,FGFCEB;C@99FGGFGFDF@<0B@>CGECE;>C9FGGGDFFFFF>CF;9<FACDE?CGC44,,FFGGGC@7EFFA,,FDF@F+BAEFC9C?A,FAFA@CEC7C,GGGEFE@GGGGGGF?FD@F9GF<FB+@@F<:EEFDEEEC,9FCECC<GGC7GGGGCFFFBCGFEA9GGEGGDGCF@8GF@FDE9CGGGGGFGFCCEE@,C,@@C9CC
@QBQZ 86988
TGAGGAATATTGGTCAATGGACGAGAGTCTGAACCAGCCAAGTAGCGTGAAGGATGAAGGTCCTACGGATTGTAAACTTCTTTTATAAGGGAATAAACCCTCCCACGTGTGGGAGCTTGTATGTACCTTATGAATAAGCATCGGCTAACTCCGTGCCAGCAGCCGCGGTAATACGGAGGATGCGAGCGTTATCCGGATTTATTGGGTTTAAAGGGAGCGCAGACGGGTCGTTAAGTCAGCTGTGAAAGTTTGGGGCTCAACCTTAAAATTGCAGTTGATACTGGCGTCCTTGAGTGCAGTTGAGGCAGGCGGAATTCGTGGTGTAGCGGTGAAATGCTTAGATATCACGAAGAACCCCGATTGCGAAGGCAGCTTGCTAAACTGTAACTGACGTTCATGCTCGAAAGTGTGGGTATCAAGCAGGATTAGATACCCT
+
GGGGGGGFFGGGCFGFGGGFGGGGGGGGGCFGGGGGGGGG8FGGFGGGGGGGGGGGGGGGGGGGGGGGGEGGGGGGGGGGGGGGGGGGGFCFGGGGGGGGGGGGGGGGGGGEDCGGFGGG9?FFEFGGGGGGGFFAFCFFGGDGGGGGGG@GD@GGGGGGGGGGGGDGE<F4EFFEFFGGGFGGGEFGGGGGGGGGCFGGFFFEFFFGG?FFGGGFGEGFEEGGGGGDGFEGGGGFGGGGGGGGGFGGGGGGGGFFDFGGG<GGGGGGFGGGGGFGB(GGGGGGC@,8E,GCEEDGGGGFBEGGF<GGGEFFGGFECGGGGGFCGGFCGGGFFGGGGGGGGGGFGGGGGGGGFGGGGGGGGGGFGGGGGGGF8GCGGFGGGGGGGFGGGGGGGFGGGEGGFFEGFGGGGGGGGGGGGGGFFDGGGGGGGGGCCCCC
@QBQZ 98086
TGAGGAATATTGGTCAATGGGCGAGAGCCTGAACCAGCCAAGTAGCGTGAAGGATGACTGCCCTATGGGTTGTAAACTTCTTTTATAAAGGAATAAAGTCGGGTATGCATACCCGTTTGCATGTACTTTATGAATAAGGATCGGCTAACTCCGTGCCAGCAGCCGCGGTAATACGGAGGATCCGAGCGTTATCCGGATTTATTGGGTTTAAAGGGAGCGTAGATGGATGTTTAAGTCAGTTGCGAAAGTTTGCGGCCCAACCGTAAAATTGCAGTTGATACTGGATATCTTGAGTGCAGTTGAGGCAGGCGGAATTCGTGGTGTAGCGGTGAAATGCTTAGATATCACGAAGAACTCCGATTGCGAAGGCAGCCTGCTAAGCTGCAACTGACATTGAGGCTCGAAAGTGTGGGTATCAAACAGGATTAGATACCCT
+
G?ADFGGGGGGAFGFGGGFGGGGGFGCFGGGGGGFGGGCFFGGGGGGGGGGEGGFGGFGGGGGGGDGGGFGDGGGFGGCFFGGGGGGGGG9EFFG9FGGFFDDDCFGFGFCEDGECGGGGFGGGGFFFFGGGGGFEFFFGCDFCGGGGGGF8CF+CF9BEFGGFDBGGG?<FFGCFE;<8>C,>:>FG?@8;@E=::2<C,@1<<<FGFFF9CGG>847(2AACF@CFFGGGGGFGGGF@ECCEGGGGGGGGDGD0CFEGF=CFFGGG;GGGFGGFFBF8CECF<FEFGGFF=CC9FFF?8CDBDDB@FFGGFFECB,,,GFFCCF7GGGGGFGCFGGGGFAEAC,GEGGGFFFGCGCDGGGFF@FF<@C<@CCFGCGGGGFGFGGGGGFFGF?GGGGCCFGGGGGEEGGFCGGGGGGGGGGFFFF<GGGFCCCCC
@QBQZ 96189
TGAGGAATATTGGTCAATGGACGTAAGTCTGAACCAGCCAAGCCGCGTGAGGGAAGACTGCCCTATGGGTTGTAAACCTCTTTTATAAGGGAAGAATAAGTTCTAAGTGTAGAATGATGCCTGTACCTTATGAATAAGCATCGGCTAACTCCGTGCCAGCAGCCGCGGTAATACGGAGGATGCGAGCGTTATCCGGATTTATTGGGTTTAAAGGGGGCGCAGACGGGTCGTTAAGTCAGCTGTGAAAGTTTGGGGCTCAACCTTAAAATTGCTGTTGATACTGTCGTCCTTGAGTGCGGTTGAGGTGTGCGGAATTCGTGGTGTAGCGGTGAAATGCTTAGATATCACGAAGAACTCCGATTGCGAAGGCAGCACACTAATCCGTAACTGACGTTCATGCTCGAAAGTGTGGGTATCAAACAGGATTAGATACCCT
+
FGG?ECFCGGGGCFDFGGGGGGG;EF8FGGGGGGGGGGFFGF@FGDGEGFCFGEGGGGGFC<FFEGGGCGECGGGGEEGGGGFGFGGGFGGGGEGGC<?FGGGGG,EEFDFFGG9FDFFA,,<FFFF9B<EGFDEFD9?95BFEGBFCGFGFFGGGCE,+ADG,65@<<@@FB?@3,C28E:7B@CCCBC88@<@9:<BCCCEEGGGG>FFGFG:#>C9;8E?EEDEC:?F9@CE@99@DFFED9FD6A2B>GC8F@#1F4C,,<EFGFD:@#FF545<FCF8++=F?EB4=6ECDF8EEE==B,F7GEFC,BF@+=,B,DC+EC7@FECCFFDE?,9FGFFF8C@ECCEDCGGGFGGFCFFF8GGCGGGGFFC<E,CFFC@DGDFEBF<FFE@C,FGGGGGGFAGGGGCGGGGGFDFGFDFGFFFGFGEA@A<BC
@QBQZ 97769
TGAGGAATATTGGTCAATGGACGAGAGTCTGAACCAGCCAAGTAGCGTGAAGGATGAAGGTCCTACGGATTGTAAACTTCTTTTATAAGGGAATAAACCCTCCCACGTGTGGGAGCTTGTATGTACCTTATGAATAAGCATCGGCTAACTCCGTGCCAGCAGCCGCGGTAATACGGAGGATGCGAGCGTTATCCGGATTTATTGGGTTTAAAGGGAGCGCAGACGGGTCGTTAAGTCAGCTGTGAAAGTTTGGGGCTCAACCTTAAAATTGCAGTTGATACTGGCGTCCTTGAGTGCGGTTGAGGTGTGCGGAATTCGTGGTGTAGCGGTGAAATGCTTAGATATCACGAAGAACTCCGATTGCGAAGGCAGCACACTAATCCGTAACTGACGTTCATGCTCGAAAGTGTGGGTATCAAACAGGATTAGATACCCT
+
GGGGGGFFFFGGGGGGGGGGGGGGGGGGGFGGGGGGGGGGGGGGGGGGGGGGGGGGGGGGGGGGGGGGGGGGGGGGGGGGGGGGGGGGGGGGGGGGGGGGGGGGGGGGGFGGGGGGGGGGGGGGGGGGGGGGGGGFFGGGGGGCFGGFGGGGG8GGGGGGGGGGGGGGGGGGGGGGGGGGEDFGCGGGGGGGGGGGFGGGGGGGGFFGGGFGGGGFGEGFGEEFGGGGGGGFCGGGGGGGGGGFGFGFCGGGGGGFEGGGGGGGGFGFEFGFGGGGFDFFGGFF5E8CGGGGEFCEDGGGGGGGGGGEGGGFGGGGGGGGGGGGGGGGGEGGGCGGGFDGGFGCGGGGAFAGGGGCFFCCGGGGGGGGGGGGGGGGGGGGGGGGGGGGGFGGGGGGGGGGGGGGGGGGGGGGGGGGGGGGGGGGGGGGGGGCCCCC
@QBQZ 31
TGGGGAATATTGCACAATGGGGGAAACCCTGATGCAGCGACGCCGCGTGGAGGAAGAAGGTCTTCGGATTGTAAACTCCTGTTGTTGAGGAAGATAATGACGGTACTCAACAAGGAAGTGACGGCTAACTACGTGCCAGCAGCCGCGGTAAAACGTAGGTCACAAGCGTTGTCCGGAATTACTGGGTGTAAAGGGAGCGCAGGCGGGAAGACAAGTTGGAAGTGAAATCTATGGGCTCAACCCATAAACTGCTTTCAAAACTGTTTTTCTTGAGTAGTGCAGAGGTAGGCGGAATTCCCGGTGTAGCGGTGGAATGCGTAGATATCGGGAGGAACACCAGTGGCGAAGGCGGCCTACTGGGCACCAACTGACGCTGAGGCTCGAAAGTGTGGGTAGCAAACAGGATTAGATACCCT
+
GGGGGFFFGGGGGGGGGGGGGGGGGGGGGGGGGGGGGGGGGGGGGGGGGGGGGGGGGGGGGGGGGGGGGGGGGGGGGGGFGGGGGGGGGGFGGGGGGGGGGGGEGGFGGGGGGGGGGGG>GGGGGG=FGFFG><FFDGFGGGGGGGGG>EEGGGGGGGGFF>GGGGCGEEGGGGCGGGFGFGGGGGDCFGGFFGGGGGGDGGGEGFE::C;GGFF=<<FGGGFGGGGGGGGGGGGGGGGGGGGGFCEGFEFGFGGFGFFGGFGFFFFGGFGGGGGEFFFFFEFGGGGGEDGGGGGGGEGFFGGGGDGGGFGFGGF7GGGGFB7EECDGGCGGGGGGGFGGGGGGGGGGGGGGGGGGGGGGGGFGGGGGGGGGGDGGGGGGFGGGGGGGGFGGGGGGFGGGGGGGGGGGGGGCCCCC
@QBQZ 115446
TGAGGAATATTGGTCAATGGGCGAGAGCCTGAACCAGCCAAGTAGCGTGAAGGATGAAGGTCCTACGGATTGTAAACTTCTTTTATACGGGAATAAAGTTTCCTACGTGTAGGATTTTGTATGTACCGTATGAATAAGCATCGGCTAACTCCGTGCCAGCAGCCGCGGTAATACGGAGGATGCGAGCGTTATCCGGATTTATTGGGTTTAAAGGGAGCGCAGACGGGAGATTAAGTCAGTTGTGAAAGTTTGCGGCTCAACCGTAAAATTGCAGTTGATACTGGTTTCCTTGAGTGCAGTTGAGGCAGGCGGAAGTCGTGGTGTAGCGGTGAAATGCTTAGATATCACGAAGAACCCCGATTGCGAAGGCAGCTTGCTAAACTGTAACTGACGTTCATGCTCGAAAGTGTGGGTATCAAACAGGATTAGATACCCT
+
@C@FFF8,C,@FEFGGGGFCFGCFGEG?FGGGGGGGGGGGGGGC,FFGC,FFGEFFCGAEFDFCEG-C>FGFGFFGG,CEFDFG<E<DGGGF+CFFCFFDFGGGF9CFGFGCBE,EFGCBBFGFFGGF@+BEFCGGGDD,B=B7FF=FF9EA:FFEGD@FGCFC:E75>F+=1F@FEEGGGG7>:FEBFFFFFGGC<CEGGFCFC7=F.6CGGGEBEGCFECFDE9DFFAF8FCC.CGGGGFEFFG.@;C5CEFBCBCBGFGGGGG>GF=>:7=EDF507FFFGFFDED<FFFEAFFCEF8CFD=7CGGFF5?++FCGGGFFDGGFCE<DEC?E?EFC9GDDFFGGFC9GGFB@BDEGFC7ECFC,CGGFGEFGFE,GFC<AAFC9GECFDFE9E9CGGGGFFFEE@GDGGGGFCDFGGFGFEEEAGFF8CA,CCC
@QBQZ 118962
TGAGGAATATTGGTCAATGGACGAGAGTCTGAACCAGCCAAGTAGCGTGAAGGATGAAGGTCCTACGGATTGTAAACTTCTTTTATAAGGGAATAAACCCTCCCACGTGTGGGAGCTTGTATGTACCTTATGAATAAGCATCGGCTAACTCCGTGCCAGCAGCCGCGGTAATACGGAGGATGCGAGCGTTATCCGGATTTATTGGGTTTAAAGGGAGCGCAGACGGGTCGTTAAGTCAGCTGTGAAAGTTTGGGGCTCAACCTTAAAATTGCAGTTGATACTGGCGTCCTTGAGTGCGGGTGAGGTGTGCGGAATTCGTGGTGTAGCGGTGAAATGCTTAGATATCACGAAGAACCCCGATTGCGAAGGCAGCTTGCTAAACTGTAACTGACGTTCATGCTCGAAAGTGTGGGTATCAAACAGGATTAGATACCCT
+
GGFGGGGGGGGGGFGGGGGGGGGGEEGFGGGGGGGGGGEEFGGGGGGEGGGGGEGG?FGGGGGGGGFFGGEFFGFGGCEFGGGGGGGGGCFFGGGGGDG7DFGGGGD<FGDFCFCFFFFFG<AFFF,EFGGFGGGGGGGGGFGGG<FFGGFGGGGDGGGGGGGGDDGGGGCGF@7+EGGG9FF;@FCFFC79C<FGGGGG8@BFGGCE8<F<FFE7CBEGGG>9B;D<C:EGGGG?CGFCFFFEDCFGGGGEGGGGFCFCFGFFFGGGFGFGDFFFF<FFGGGGGF8F9BGGEEDGGE88GGFGFGGGGGF9FGCGGDCF=,:CGDGGGFCGFGFFAFE=F=FFFF<FF<CF@:GGFCEEGFFCCFGGGGGFC,C9GFECCDGFGGGGGGFGGFCFFGGFC:FDAGF@C9GEFCGFCEFGGGGGGGGGGFFC@CCC
@QBQZ 34
TGGGGAATATTGCACAATGGGGGAAACCCTGATGCAGCGACGCCGCGTGGGGGAAGAAGGTCTTCGGATTGTAAACTCCTGTTGTTGGGGAAGATAATGACGGTACCCAACAAGGAAGTGACGGCTAACTACGTGCCAGCAGCCGCGGTAAAACGTAGGTCACAAGCGCTGTCCGGAATTACTGGGTGTAAAGGGAGCGCAGGCGGGAAGACAAGTTGGAAGTGAAATCTATGGGCTCAACCCATAAACTGCTTTCAAAACTGGTTTTCTTGAGTACTGCAGAGGAAGGCGGAATTCCCGGTGTAGCGGTGGAATGCGTAGATATTGGGAGGAACACCAGTGGCGAAGGCGGCCTACTGGGCACCAACTGACGCTGAGGCTCGAAAGTGTGGGTAGCAAACAGGATTAGATACCCT
+
GFGGGFFG@FGGG<FGGGGGCCGGGGF<FEGG9FCFGG7FGGGGGGGGG=++8FBFGGGGGFGGGGGGG+BFGGGG<=FGGGGGGGDGGGGGGGFFG9F9,C:+=BD,CFCF,FFF<FG3@F+@.+<3,@FFCFC7@C09CC9E8F<E*9=<FCB?F<FG0*CF=8.=,FFCGECEECGFA@GGGF:<#EF8GEDCGGGF>GGGFE>,/@,%E5F<;9GACF>FFA>#@3,83GGF>CFGBCDD$,>8,D,D9FB,=FGFFD8,FD<<=AF9EA99,9D8FGCFC+:4C8GGFCGFEF@EGGGGGGGGFC@<CDGGGFGGGG@FC,7EFAFCGGGGGGGGGGGGGEDGGGF@C,,6FFGFFC6CCGGDGGEGGGGGGF@F@GGGGGC,GGGGGFGGGGGGGGGGGGGGGFFCCCBA
@QBQZ 61255
TGAGGAATATTGGTCAATGGACGAGAGTCTGAACCAGCCAAGTAGCGTGAAGGATGAAGGTCCTACGGATTGTAAACTTCTTTTATAAGGGAATAAACCCTCCCACGTGTGGGAGCTTGTATGTACCTTATGAATAAGCATCGGCTAACTCCGTGCCAGCAGCCGCGGTAATACGGAGGATGCGAGCGTTATCCGGATTTATTGGGTTTAAAGGGAGCGCAGACGGGAGATTAAGTCAGTTGTGAAAGTTTGCGGCTCAACCGTAAAATTGCAGTTGATACTGGTTTCCTTGAGTGCAGTTGAGGCAGGCGGAATTCGTGGTGTAGCGGTGAAATGCTTAGATATCACGAAGAACCCCGATTGCGAAGGCGGCTTGCTAAACTGTAACTGACGTTCATGCTCGAAAGTGTGGGTATCAAACAGGATTAGATACCCT
+
GGGGGGGGGGGGDFGGGGGGGGGGG+FEGGCFGGGGGGGGGFGGGGGGGEGGGGGGGGGG<FGGGGGGDEGGGGGFGGGGGGGGFFFGGGGGGGGGCFECFGGGFGGGFGGFDGCGGGGGGGGGGGGGGFGGGGGGGDGGFGGDGGGGGGGGGGGGGGGGGGGCGGGGGGGGGGGGCGGGGEFEEGFFGGEFGFGG7CFGFGGGGGGDGGGFGGG:DDGFEGDFGFGGGGGGGGGECFFGGGGGGGFDCGCCCGF>C@GGGGGGGDGGGFGFGGGGFFCFFGGGFE:FF@GCFFCGGGGGGGGGGGGGGGGCGGGGGGGGGGEFGGGGGGGGF<FGFGGGGGGGGFGGGGGGGGGCDGGGGGEGGGGGGGGGFGGGGGGGGGGGGGGGGGGGGGGGGGGFGGGGGGGGGGGGGGGGGGGGGGGGGGGGGGGCCCCC
@QBQZ 52535
TGAGGAATATTGGTCAATGGACGAGAGTCTGAACCAGCCAAGTAGCGTGAAGGATGAAGGTCCTACGGATTGTAAACTTCTTTTATAAGGGAATAAACCCTCCCACGTGTGGGAGCTTGTATGTACCTTATGAATAAGCATCGGCTAACTCCGTGCCAGCAGCCGCGGTAATACGGAGGATGCGAGCGTTATCCGGATTTATTGGGTTTAAAGGGAGCGCAGACGGGTCGTTAAGTCAGCTGTGAAAGTTTGGGGCTCAACCTTAAAATTGCAGTTGATACTGGCGTCCTTGAGTGCGGTTGAGGTGTGCGGAATTCGTGGTGTAGCGGTGAAATGCTTAGATATCACGAAGAACTCCGATTGCGAAGGCAGCACACTAATCCGTAACTGACGTTCATGCTCGAAAGTGTGGGTATCAAACAGGATTAGATACCCT
+
GGGGGGGGGGGGGGGGGGGGGGGGGGGGGGGGGGGGGGFGGGGGGGGGGGGGGGGGGGGGGGGGGGGGGGEFGGGGGGGGGGGGGGGGGGGGGGGGGGDFGGGGGGGGGGGGGGGGGGGGGGGGGGGGGGGGGGGGGGGGGGGGGGGGGGGGGGGGGGGGGGGGGGGGGGGGGGGGGGDGGGGG>GGD8GGGGGGGFGFGGFGGGGGGGGGGGFGFGGGGGGGGGGEGGGCFGFGGGF?FGGGGGGGGGDGGGGGGGFGGGFGGGGGGFGGFGGGFGGGGGGGG:GGGGGGGGF7GGGFGGGGEFCF>GFGGGGGGGGCGGGGFEFCGGGGGGFGGGGGGGFFDGGGGGGGGGGGGGGGGGGGFGGGGGGGGFFGGGGGGCGGGGGGGGGGGGFGGGGGGGEFGGGGGGGGGGGGGGGGGGGGFE,GGGGGCCCCC
@QBQZ 37
TGAGGAATATTGGTCAATGGGCGAGAGCCTGAACCAGCCAAGTAGCGTGAAGGATGAAGGTCCTACGGATTGTAAACTTCTTTTATACGGGAATAAAGTTTCCTACGTGTAGGATTTTGTATGTACCGTATGAATAAGCATCGGCTAACTCCGTTCCAGCAGCCGCGGTAATACGGAGGATGCGAGCGTTATCCGGATTTAGTGGGTTTAAAGGGAGCTCAGACGGGAGATTAAGTCAGTTTGGAAAGTTTGCGGCTCAACCGTAAAATTCCAGTTGATACTGGCGTCCTTGAGTGCGGTTGAGGTGTGCGGAATTCGTGGTGTAGCGGTGAAATGCTTAGATATCACGAAGAACTCCGATTGCGAAGGCAGCACACTAATCCTTAACTGTCGTTCATGCGCGTAAGTGTGGGTATCAAACAGGATTAGATACCCT
+
FFDGGGFGGFFFGG,C,,,;EFFFGEGDFFGGFEC@FDDG8E9FFGGGDEGC<FFFFEFGFGGFGGGGCEG@FGGAFCFGFFGGGGGGF@@C7FFDGFFFGGA9DFGFG8BFG,B,ED,,C@EAE<C7=FFGGDFE<F9BAFFB+AFGDDDFGG,DFGDGAF<,8BEGGGDFF,FCCF:#DC@C7:GCC:F9;C<C?B<AF8FFG=3?#<FFD>@:8:#FC8:<EC>/F9F<C:A9:CF9@;(386C,2FFE@:C??CFF<EAD>EEB@,#@>7#C@<:<7F<F>,F=ACF=@:6BEC>E8E8CB:>7EEFA=C=EEDGGGFGGE7BF<B,F<9FGFAGFB<B,=F??GGFCGE@ECF@@E@7@@,9<9,C,C,E@@E<CFFF9FE;F@8,FEEC,,@:+,9;,,,FFEGFFCFFFGFGGGFFE,,EEEFE@CC@8
@QBQZ 56484
TGGGGAATATTGCACAATGGGGGAAACCCTGATGCGGCGACGCCGCGTGGAGGAAGAAGGTCTTCGGATTGTAAACTCCTGTTGTTGGGGAAGATAATGACGGTACCCAACAAGGAAGTGACGGCTAACTACGTGCCAGCAGCCGCGGTAAAACGTAGGTCACAAGCGTTGTCCGGAATTACTGGGTGTAAAGGGAGCGCAGGCGGGAAGACAAGTTGGAAGTGAAATCTATGGGCTCAACCCATAAACTGCTTTCAAAACTGTTTTTCTTGAGTAGTGCAGAGGTAGGCGGAATTCCCGGTGTAGCGGTGGAATGCGTAGATATCGGGGGGAACACCAGTGGCGAAGGCGGCCTACTGGGCACCAACTGACGCTGAGGCTCGAAAGTGTGGGTAGCAAACAGGATTAGATACCCT
+
GGGGDEGFGFGGGFGFGFGF?C+CEGGGGGGGECG7@FCF@FCGGG7FECCC7CEGGGGGGGEGGGGECF8AEFGG9EFFGGCGFG??7=BEFFGFGGDGGGGCGGGGD@EG@8DFCFGCFGGGGGGFC,=>*@:D;EF;<8>;CCCEGGEFCFGGGC<?FFFGFCFEE7:CBFGCEFFGFGGGGGEEC;<ACCGFECFEGGEFFEGCCCCFGDECFFDCGGGF9C<FGGGFF:@CG>FGGGG@7EFFC@@<@C@ECFFGGGD><G;E<GFFCGGFFGGGFG=GGFCFGFFGGE7DB:CGGFC@GGGGFFFFGCE>DFFFB>7@:GDFEEGGEFFCFFCDGGEFGGDGF:FC,GF@A@FFFEGFGGGGGGGGFGGGFGGGFCGGFECEGGGGGGGFGFDGFGGGGGGGGGGCCCCC
@QBQZ 68608
TGAGGAATATTGGTCAATGGGCGAGAGCCTGAACCAGCCAAGTAGCGTGAAGGATGAAGGTCCTACGGATTGTAAACTTCTTTTATACGGGAATAAAGTTTCCTACGTGTAGGAGTTTGTATGTACCGTATGAATAAGCATCGGCTAACTCCGTGCCAGCAGCCGCGGTAATACGGAGGATGCGAGCGTTATCCGGATTTATTGGTTTTAAAGGGAGCGCAGACGGGAGATTAAGTCAGTTGTGAAAGTTTGCGGCTCAACCGTAAAATTGCAGTTGATACTGGTTTCCTTGAGTGCAGTTGATGCAGGCGGAATTCGTGGTGTAGCGGTGAAATGCTTAGATTTCACGAAGAACTCCGATTGCGAAGGCAGCACACTAATCCTTAACTGACGTTCATGCTCGAAAGTGTGGGTATCAAACAGGATTAGATACCCT
+
<EFG86CCEFE9FFE@D,C<FGGGGDGFFFG@FDDGC<-CC,,6EEGFBCFEFECF<ECFGAFCEGGEECCFGFGDAAEA,,9EGFC9FCGEGFFFGCGGDFCFFEF8F?=EFF,B<EGFG9FEF9?FGG8=F9EGGGFG,:BC:FGGG=9FGGF9FCDCD>CDFGEF7FF9FCGDG=CGG>GGGGG<GGEGF9F=FC=BFFCFG#F@CFCDGCCF8E83=<C:E5GC;@FDCC7,B<F@AECC7C1GGGFF9BFFA+>E8+:DC?FCFE@@FGFAC.FBE@FCF=,GGBEE=,C,,,DEFE:,EF:@@GFED<B:B,7E@GFCC7FAFA6AFB<@,DEE6C6,FFEFC,,C:,@:GGEB@8,,9ECEFEGGGF,GGGCEEGFCF9FGC@@FCFGGFEEEDCA9CCGGFEFCCC,EEAFCF6FFAFFAGFFB@8CB
@QBQZ 40
TGAGGAATATTGGTCAATGGACGAGAGTCTGAACCAGCCAAGTAGCGTGAAGGATGAAGGTCCTACGGATTGTAAACTTCTTTTATAAGGGAATAAACCCTGCCACGTGTGGGAGCTTGTATGTACATTATGAATAAGCATCGGCTAACTCCGTGCCAGCAGCCGCGGTAATACGGAGGATGCGAGCGTTATCCGGATTTATTGGGTTTAAAGGGAGCGCAGACGGGTCGTTAAGTCAGCTGTGAAAGTTTGGGGCTCAACCTTAAAATTGCAGTTGTTACTGGCGTCCTTGAGTGCGCTTGAGGTTGGCGGAATTCGTGGTGTAGCGGTGAAATGCTTAGATATCACGAAGAACTCCGATTGCGAAGGCAGCACACTAATCCGTAACTGACGTTCATGCTCGAAAGTTTGGGTATCAAACAGGATTAGATACCCT
+
CFGGGFCFCFGDFG9@F@FFG8FFGGGFGEEFGFGGGG-EEFGDECEBBCDFGDFFFFGF,CFCEDFGE@:EEFGG??<?,,,CFGGEGGGFGGGGG9,B8,9BFEFDGFGGEEG@,<:BA9FEA<,CEEBFGFCEG9<FCFGDGGEF?,>DFBB7AB8FFFGDD+FFGGCAC9FEGGEC,>,>CCCG*<C#:7<CB<74C1;F;G8;+?<CC@@-/*BCCC,;)C7.)1GGGFCFF:C,:,:C@<>D@,@<C*CC:>ACFE:DD9F95ECD<DD8,,DDF@+6+4,,EDDF8B@@8,,,99,CD>8++D9F7<@+CD9,GFEDEF@,,?5,<F?=F<C,9,E,DFAFC,@9GGGCCF@FCEFFFC6F?DF<C<,CGF@,7GGFFGGGCC,6<GEEC@GEDEE,<@@E-FFCC<GFEA@AGFAAFFC,FF<BCCC@
@QBQZ 41
TGGGGAATATTGCACAATGGGCGAAAGCCTGATGCAGCAACGCCGCGTGAGCGATGAAGGCCTTCGGGTCGTAAAGCTCTGTCCTCAAGGAAGATAATGACGGTACTTGAGGGGGAAGCACCGGCTAACTACGTGCCAGCAGCCGCGGTAATACGTAGGGGGCTAGCGTTATCCGGAATTACTGGGCGTAAAGGGTGCGTAGGTGGTTTCTTAAGTCAGAGGTGAAAGGCTACGGCTCAACCGTAGTAAGCCTTTGAAACTGGGAAACTTGAGTGCAGGAGAGGAGAGTGGAAGTCCTAGTGTAGCGGTGAAAGGCGTAGATATTAGGGGGAACACCAGTTGCGAAGGCGGCTCTCTGGACTGTAACTGACACTGAGGCACTAAAGCGTGGGGAGCAAACAGGATTAGATACCCT
+
FFFFGGG,EEFGFGGFFAFGGGGGGGGGGGGGGGGGGGGG,CCEGGGCCFFG@7CFEEFDEFCF<FGDA+CFFGGFGFGGGGGGGGFGGGFDAFDFFFGGFCF7F:FFABFCFECFEGG,FFBC@7FGGGFGG<<DFGFGF:@:FD7BFEGGG91C:FFG7F=*CBCF*<<7F<FFE@7CC:<C@:FGGCEFGFE*A;E?>5>CFFE5;,:@C9G0+1C?FCF8EF;,:FC>>;EGGDGGF:?79BACFB?9GGFE/?7EFFDF,F<-GG>GEFGFFFGGFFB:,F<F?FEEE,CG@B<EFDFEEF<CFF??,+FAC9FFAFEFD@:C,A<@,FE9GF7GDGGGFBB:GGGC@,<E<@GFGGGFGGGGFGFEDGGGEFFFC9GE@@CCGF<E9GGGF9GGGFFGGFGFC8B@8BC
@QBQZ 102045
TGGGGAATATTGCACAATGGGCGAAAGCCTGATGCAGCGACGCCGCGTGAGCGAAGAAGTATTTCGGTATGTAAAGCTCTATCAGCAGGGAAGATAATGACGGTACCTGACTAAGAAGCACCGGCTAAATACGTGCCAGCAGCCGCGGTAATACGTATGGTGCAAGCGTTATCCGGATTTACTGGGCGTAAAGGGAGCGCAGGCGGTGCGGCAAGTCTGATGTGAAAGCCCGGGGCTCAACCCCGGTACTGCATTGGAAACTGTCGTACTAGAGTGTCGGAGGGGTAAGTGGAATACCTAGCGTAGCGGTGAAATGCGTAGATATTAGGAGGAACACCAGGGGCGAAGGCGGCTTACTGGACGATAACTGACGCTGAGGCTCGAAAGCGTGGGGAGCAAACAGGATTAGATACCCT
+
CFF8@FGGGGFFCGGGGGG8F8FGGGGGGGFGGGGGGCFGGGDCEDCGCCFGGEE>@FGAFGAFFFDC=<FFFGGGGFGGGCGGGGGFCCGGGEFGGGGGGDECF+FFEE8FFCEFGGFGG8>@=CCFFFFGGGGGGG7?C<FF@DC<>7EC@A?FGC:FD=CF;C:GF<BCFGCEE:FGGF%CFFGGFGGFF:C=EG>B:>1*:E%EFFGCC;FFFECFCF1;@7:GEFGGGGDFDCGGFGC:GFFGEE:F;AGED=>FCEECFA??DA.=FBEC@GEFBGEFFB,FB,@<CEFFB847GDGFEDGGGGF?CDGGGFFBEFDCGGGGFFFGGFEGGGFF,GGGGGDGGGGFFGGGGGGGGGFFGF<EGDGEFCFCGGGGF7GGDGGGGGGGGGGGGDFCGGGGGGGGGFFCCCCC
@QBQZ 43
TGGGGGATATTGCAAAATGGGGGAAACCCTGATGCAGCGACGCCGCGTGGAGGAAGAAGGTTTTCGGATTGTAAACTCCTGTCGTTAGGGACGATAATGACGGTACCTAAAAAGAAAGCACCGGATAACTACGGGCCAGCAGCCGCGGTAAAAAGTAGGGTGCAAGCGATGGCAGGAATTACTGGGTGTAAAGGGAGCGCAGGCGGACCGGCAAGTTGGAAGTGAAATCCATGGGCTCAACCCGTGAATTGCTTTCAAAACTGCTGGCCTTGAGTAGTGCAGAGGTAGGTGGAATTCCCGGTGTAGCGGTGGAATGCGTAGATATCGGGAGGAACACCAGTGGCGAAGGCGACCTACTGGGCACCAACTGACGCTGATGCTCGAAAGCATGGGTAGCAAACAGGATTAGATACCCT
+
,C<ECGC@E<FDFG,@EE9EFGDEBFGG,FFEF9CFAE+@@FB7FFGC==CEEDG4::E84C,DFGGG++??FFFE<A<BEAEF7BDCEGECFECEG,CFGEGGGCFDFD,CD+BBF<,B,,8C+><FFE=@*+>:*F*6>>,8C<CF<@CFFC:,?FFFFG7?F97<*4<*8,=FEG1*3=#FCG>C43<CF1CCE;'?8?::6CE#C5;CC:C:E<CCFGG<G@FB7<B:@,F<@8<A.+3>=C=72FDGFGEFE)BC2A<A8<A;<EE?,?A9,,,,,FDGF?E8F@??,GGEEF@E<=+>+F+GGFFCFGGGD?BE9GF:8+DGGGGGGF<@<F,@B,DGGDGF@+<FEGGGGEF,F6,C;C6CGEFF6AFAC+DGFBE9GFFGGGGFFF<,?FCFGGGEFFGGFFFCCCCB
@QBQZ 44
TGGGGAATATTGCACAATGGGCGAAAGCCTGATGCAGCGACGCCGCGTGAGCGAAGAAGTATTTCGGTATGTAAAGCTCTATCAGCAGGGAAGATAATGACGGTACCTGACTAAGAAGCACCGGCTAAATACGTGCCAGCAGCCGCGGTAATACGTATGGTGCAAGCGTTATCCGGATTTACTGGGTGTAAAGGGAGCGCAGGCGGTTCGGCAAGTCTGATGTGAAAGCCCGGGGCTCAACCCCGGTACTGCATTGGAAACTGTCGTACTAGAGTGTCGGAGGGGTAAGCGGAATTCCTGGTGTAGCGGTGAAATGCGTAGATATTAGGAGGAACACCAGTGGCGAAGGCGGATTGCTGGACGATAACTGACTGTGAGGCGCGAAAGTGTGGGGAGCAAACAGGATTAGATACCCT
+
<EGGDFGGGGGGGFGGGFGGGGDGEGGFGCGDDGGFFFGGEGGGGCEGEGECCECGGGGDECFGFFG+4DEFDFFGAFGGGFGGGGCEFGDFFGGFGGFGFFECGGGDED=FBFGGGFGGFFGGGGDDGGDGGD8CFGGGFFG@ECECFCEGFFFC:,?F<FC<?CGGFEF:ACGGGGGF7B0CFFGEFCFFFGGC=CFEGEGC>G<,7>C8<8;4F#21@C9<<FCCBB:EFED@,G@F@C4C5CECG=D@F999>7<:::>CC:C8?C9F=>@.6>CF:@AC5++7?=?A5,9<CF4,A<@:>:?<C5,DF7DGF?,CFA<,FF,CFGFFCFC:CF<FC,:@,,CCDCCCC<E8E@6;,@C,GF@@;,;;,,<B,BCFF:?;,@:GF<B,FE9FC,<,F6C<B@<;<F@<CC@@
@QBQZ 63137
TGAGGAATATTGGTCAATGGACGAGAGTCTGAACCAGCCAAGTAGCGTGAAGGATGAAGGTCCTACGGATTGTAAACTTCTTTTATAAGGGAATAAACCCTCCCACGTGTGGGAGCTTGTATGTACCTTATGAATAAGCATCGGCTAACTCCGTGCCAGCAGCCGCGGTAATACGGAGGATGCGAGCGTTATCCGGATTTATTGGGTTTAAAGGGAGCGCAGACGGGTCGTTAAGTCAGCTGTGAAGGTTTGGGGCTCAACCTTAAAATTGCAGTTGAAACTGGTGTCCTTGAGTGCGGTTGAGGTGTGCGGAATTCGTGGTGTAGCGGTGAAATGCTTAGATATCACGAAGAACTCCGATTGCGAAGGCAGCACACTAATCCGCAACTGACGTTCATGCTCGAAAGTGTGGGTATCAAACAGGATTAGATACCCT
+
GGGGGGGGGGGGFEFGGGGGGGGGGGGGFGGGGCGGGGDFCFDFGGGGGG@FGGGGGAFGFGGFF?FGEGE<FFGAFGFFGGGGGGACFG,EEFG<FGCC@CFCD@F+,,4?F<4:FFGEFGFC@FFBEFFFAFCF9,CBFFG>AACCA;?FF@E7?FFFDFGFGEFDGGG9@CF7CC:7>F>FEGFGGGEEFFFEFFFAA@CGGFFFFGGGGGGFGGGDGGEFGC>*2>EAGGFA8F@F;GFCFD@C7CCGGGFCGDDGFED@FGCF;GF@:6C5,5#GFDDE,,A8GGGGGFF@EGF=:FCGGF>:GGGGFFDEF<CGCEGGGGGGGGGGGGGGF?DGGFGGGFE7GGGGFC:-CC,7GGGGGGGGFC,FC;,FAC,8+@+C,GGGGGGGF@F9GGGGGGFGGGGGGGGGGFE9GGGGGGGGGFGGGGGCCCCC
@QBQZ 46
TGAGGAATATTGGTCAATGGACGTAAGTCTGAACCAGCCAAGTCGCGTGAGGGAAGACTGCCCTATGGGTTGTAAACCTCTTTTATAAGGGAAGAATAAGTTCTACGTGTAGAATGATGCCTGTACCTTATGAATAAGCATCGGCTAACTCCGTGCCAGCAGCCGCGGTAATACGGAGGATGCGAGCGTTATCCGGATTTATTGGGTTTAAAGGGAGCGCAGGCGGGAAGACAAGTTGGAAGTGAAATCTATGGGCTCAACCCATAAACTGCTTTCAAAACTGTTTTTCTTTAGTAGTGCAGAGGTAGGCGGAATTCCCGGTGTAGCGGTGGAATGCGTAGATATCGGGAGGAACACCAGGGGCGAAGGCGGCCTACTGGGCACCAACTGACGCTGAGGCCCGAAAGTGTGGGTAGCAAACAGGATTAGATACCCT
+
FGGGGFGGGGGGGGGGGGGGGGGGGFGFFGGGGGGGGGGGGGGGGGGGGGGGGGFGGGGGGGGGGFGGGFGGCGGGGGGFCFGGGGGGGGGGGGGGGGGGGGGGGGGFGGGGGGGGGGGGGGGGGGFGGGGGGGGGGGGGCFGGGGGGGGGGGGGG@EGGGGGGGGGGEGGGGGGGGG>GGGGGGGGGGGFFGGGGGEGGGFGGGGGFFFFGGGGGGGGGGGGDGGGGFE8,CFGFCCFFBEGGFGGGGGFD9FGGFGFGGGGEGFGGFFDGGFGGGGGGGGEGGDGFGFC,GFFFFFFFGGGFD@EGGGGFFDGGGF7FGGGGGGGGGGGGGGGGFGGGGGGGGGGGGGGGGGGGGFDFBGGGGGGGGGGGGGGGGGGGGGGGGGGGGGGGGGGGGGFDEGGGGGDGGGGGGGGGGGGGGGGGFFGGFCGCCCCC
@QBQZ 69191
TGAGGAATATTGGCCAATGGACGAGAGTCTGAACCAGCCAAGTAGCGTGAAGGATGAAGGTCCTACGGATTGTAAACTTCTTTTATAAGGGAATAAACCCTCCCACGTGTGGGAGCTTGTATGTACCTTATGAATAAGCATCGGCTAACTCCGTGCCAGCAGCCGCGGTAATACGGAGGATGCGAGCGTTATCCGGATTTACGGGGTTTAAAGGGAGCGCAGACGGGTCGTTAAGTCAGCTGTGAAAGTTTGGGGCTCAACCTTAAAATTGCAGTTGATACTGGCGTCCTTGAGTGCGGTTGAGGTGTGCGGAATTCGTGGTGTAGCGGTGAAATGCTTAGATATCACGAAGAACTCCGATTGCGAAGGCAGCACACTAATCCGTAACTGACGTTCATGCTCGAAAGTGTGGGTATCAAACAGGATTAGATACCCT
+
GGGGF8FGGGGGGGGGGGGGGGGGGFFGGGGGGGGGGGGGGGGGGGGGGGGGGGGGGGGGGGGGGGGGGGGEFGGGGGFGGGGGGGGGGGGGGGGGGGFGGGGGGGGGGGGGGGGGGGGGGGGGGGGGGGGD,EFFGGGGGGGGGGGGGGGGGGGGGGGGGGGGDGGFGGGGGGGGGGGGGGGGGGGGGGGGGGGGGGGGG>$CFFGFGGGDFFGGGGGFGEGGGCGGGGFEGFGGGGGGGGGGFGGGGGGGGGGFGGGGGGFDGDFDDFFFFGE<FGGFEFGGEFE=EFFGDGFC+=@GFGFGGGGGGGGFFGGGGGGF?GFGDDGGGGFGGGGGGGFCFCGGFGGGGGGGFC@C7GGGGGGGGGGFFAGGGGGGGFF>GGDGGGGGGGGGGGGGGGGGGGGGGGFGGGGGGGGGGGGGGGGFCFCDFFGCCCCC
@QBQZ 48
TGGGGGATATTGCACAATGGGGGAAACCCTGATGCAGCGACGCCGCGTGGAGGAAGAAGGTTTTCGGATTGTAAACTCCTGTCGTTAGGGACGATAATGACGGTACCTAACAAGAAAGCACCGGCTAACTACGTGCCAGCAGCCGCGGTAAAACGTAGGGTGCAAGCGTTGTCCGGAATTACTGGGTGTAAAGGGAGCGCAGGCGGACCGGCAAGTTGGAAGTGAAAACTATGGGCTCAACCCATAAATTGCTTTCAAAACTGCTGGCCTTGAGTAGTGCAGAGGTAGGGGGAATTCCCGGTGTAGCGGTGGAATGCGTAGATATCGGGAGGAACACCAGTGGCGAAGGCGACCTACTGGGCACCAACTGACGCTGAGGCTCGAAAGCATGGGTAGCAAACAGGATTAGATACCCT
+
FGGDGGGGFGGGGGGGGGGGGGGGGGGGGGGGGCFFGG>FFGGGGGGGGDEGGGFEGEFGFFGGFEGDGCFGGGA<BFEFGGFGG@FFF<ED=7+C+,BFCFG=FGFGGGGGG,,@FD7>CD'CBFFGFB9FEGFGGFFFFGGCEG>EFGGGGGG6=FEF>5BFCG7B=FDGFFGGB=EFCFCEF=CE@C:C<FEFDC>EEEG?EC5:F?FFFAACE<FFECEEGGG>:3<GGGGFF1<DGGFD?FGFFF>DFEFFE=FGGF<7FFFAD?GFFF/?F@FFFDGFD7C>,9?GGGCGGECFFGEFGGGGFGGFGDGGGGGGGECC:FEFGFGGFFFGGFGGGGDGGCGEGGGCFGGGGGGGGGFFGGGGGGGGGGGFGEF8FEGGGGGGFCFGGGF9FGGGGGGGFGFCFCE@CCCC
@QBQZ 49
TGAGGAATATTGGTCAATGGACGAGAGTCTGAACCAGCCAAGTAGCGTGAAGGATGAAGGTCCTACGGATTGTAAACTTCTTTTATAAGGGAATAAACCCTCCCACGTGTGGGAGCTTGTATGTACCTTATGAATAAGCATAGGCTAACTCCGTGCCAGCAGCCGCGGTAATACGGAGGATGCGAGCGTTATCCGGCTTTATTGGGTTTAAAGGGAGCGCAGACGGGTCGTTAAGTCAGCTGTGAAAGTTTGGGGCTCAACCTTAAAATTGCAGTTGATACTGGCTTCCTTGATTGCTGTTGAGGTGTGCTGAATTCGTGGTGTAGCGTTGAAATGCTTAGATATCACGAAGAACTCCGATTGCGAAGGCAGCACACTAATCCGTATCTGACGTTCATGCTCGAAAGTGTGGGTATCAAACAGGATTAGATACCCT
+
FFG9CD,CCEFGFGC@FEFFGGCGGGGGFFGGGFFG<FGGGGGCFFDGG7FGEGGGFGCCFC9C,FFEGCEB,EEFCAFAEGGGEGGFGC<=DGG<CE8CEFFGFCF=E<FCFC=CFFBAA9?EFFFGGB<CDFC?<BCB5,5=EFFGFCD8BD+=8?=7DF<D33=C5C3,8E7CCCFG6@,*@B:ECEECG,>****?,EC?B,>8<C<79C<F>CC@E<*=@C@1:C@:@F;5/,32<EE<=:D/FDFF>E<>F>CFF6D?:CFFB0?,CC=FE>GFBFC8=4A,CFE9,<A99,8AE@EF<?<:,C,5+,F@=7EE8F7DGEFC,C,C,FCFCC<9GF@,C,,C<FCCFGC:89C,EF:8F9<F9,F9FEEC<C8,EGDC<C,@F@<DCACDFEC,GGF<GF>GEF8FCGGGFC9FGGFGGGGFDGGCC<B-
@QBQZ 101011
TGGGGAATATTGCACAATGGGGGAAACCCTGATGCAGCGACGCCGCGTGGAGGAAGAAGGTCTTCGGATTGTAAACTCCTGTTGTTGAGGAAGATAAATGACGGTACTCAACAAGGAAGTGACGGCTAACTACGTGCCAGCAGCCGCGGTAAAACGTAGGTCACAAGCGTTGTCCGGAATTACTGGGTGTAAAGGGAGCGCAGGCGGGAAGACAAGTTGGAAGTGAAATCTATGGGCTCAACCCATAAACTGCTTTCAAAACTGTTTTTCTTGAGTAGTGCAGAGGTAGGCGGAATTCCCGGTGTAGCGGGGGAATGCGTAGATATCACGAAGAACCCCGATTGCGAAGGCAGCTTGCTAAACTGTAACTGACGTTCATGCTCGAAAGTGTGGGTATCAAACAGGATTAGATACCCT
+
F<EGGFEGFGGGCEFFCF<EGCFGE@D<FCEFGF9FGGGEGGGGCFGGGGCFGGGFGGFGGGFGFFGEFEGGGGGEGFFGGGGGG8FFFFGGGGGGGGGGGGFGBF=,<FG8DCFD<FFGGGFFEGGGF@FGDGGFD<>@FF<FGEC4G2:FDFFC>>CFFD88FGGGEC7:8F?@EGGCCG1CE?FGFFFFFFGGFEFGEGC?7EEE88FC=CEFC><FGFECFAAGGGGFGGG@<CFF@F#FCC9:CFCCFFFF>CFGEGF:388F<FCEFFFFEFFG;<FGGGEBEDFACEA>+7CC8GGEGGGCC:,,9CFEEB?F;FFDE<GFDE<EGFFDFFC6BCGGGGGGGGGFFEGGGDF,GFGGFFDCEFFDFFEFAFGFCCFA<GGGGGGFFGFGFGGGGGGGGGFAGEFFCCCCC
@QBQZ 92448
TGGGGGATATTGCACAATGGGGGAAACCCTGATGCAGCGACGCCGCGTGGAGGAAGAAGGTTTTCGGATTGTAAACTCCTGTCGTTAGGGACGATAATGACGGTACCTAACAAGAAAGCACCGGCTAACTACGTGCCAGCAGCCGCGGTAATACGTAGGGGGCAAGCGTTATCCGGATTTACTGGGTGTAAAGGGAGCGTAGACGGTAAAGCAAGTCTGAAGTGAAAGCCAGGGGCTCAACCCCGGGACTGCTTTGGAAACTGTTTAACTAGAGTGCTGGAGAGGTAAGCGGAATTCCTAGTGTAGCGGTGAAATGCGTAGATATTAGGAGGAACACCAGTGGCGAAGGCGGCTTACTGGACAGTAACTGACGTTGAGGCTCGAAAGCGTGGGGAGCAAACAGGATTAGATACCCT
+
GGG?@CFGGGGCGGGGGGGD@F7F:DFDFGFGGGGGGFGGGGGGBFEFGEGGGGGGGGGGGGFGGDD:F+FFGGGGCGGGGG@@=F?CEFFGDEGGGGGGGGGGGGGGGGGGGFGFGG,>CFGGG7FDFGGG><:FGGGGGFFGCGDGGG<,@FE:?CCDE:*CFFGGGG>GDFGGGGGGFFFC?FCE5GGGGGGCC>E?>E:FGGGEEF?EF6F7EFDEFG=9FGFGEF&GGGGGGGGGGG>EFEGGFGFECFFFE=GGF?C1FF<8GE@DFDFFEAGFCFGGG77DEFGGGFFCFEBCF9EGGGGGGGGGGGGGFC,@FE9GFE8DFE@FGFGGGGGGGCCEGCBCGGGGFE@C8GFFEF9AFCC7GGGEDEFCFF@F<:FFCGGEFCFD@ECFC,F<FCFGEGCEFDC@CCCC
@QBQZ 94626
TGGGGAATATTGCACAATGGGGGAAACCCTGATGCAGCAACGCCGCGTGAGTGATGACGGCCTTCGGGTTGTAAAGCTCTGTCTTCAGGGACGATAATGACGGTACCTGAGGAGGAAGCCACGGCTAACTACGTGCCAGCAGCCGCGGTAATACGTAGGTGGCGAGCGTTGTCCGGATTTACTGGGCGGAAAGGGAGCGTAGGCGGATTTTTAAGTGAGATGTGAAATACTCGGGCTTAACCTGAGTGCTGCATTTCAAACTGGAAGTCTAGAGTGCAGTAGAGGAGAAGGGAATTCATAGTGTAGCGGTGAAATGCGTAGAGATTAGGAAGAACACCAGTGGCGAAGGCGCTTCTCTGGACTGTAACTGACGCTGAGGCTCGAAAGCGTGGGGAGCAAACAGGATTAGATACCCT
+
FFFFGGDGFGFFFFGGGFGC@F@CGGGGFFEFF<EFGGCGF@FGGGDC@FGFGGGFGG7C=BFFGEFCGEFGF9F?FFFGGGGFFDFACFCFGGG7+AEEE?FC@:FEF<D7>CEFCGD=ECGGGGG8>,3@FGGC@,@FF<FFGEEGG:>@@C7DC:BFGGGD=G?GCB:FFG@CEC<FC<GEG>*F#:FDG8>A:CCE48C?<E6/FFG9C8ACF7CD9@,D@,A9+<CFFCC8FGGGGFGF=B,BCGFGFGGGC:<,<F9E?E?EF9FGGEEDFE9,9FGD<EFFB,,?9CC,<,F?:,878@,EA9DEBF:@,EAAD;CEC,,GDFCE@CGFC<,EEGGFFB@7+7FFEE@E,E@C,FFF9FCF;C;EGFFGE@C;DFEC;C6+@FCDF6,@,FGGFFGEFGFFE@E@CCC<
@QBQZ 123673
TGAGGAATATTGGTCAATGGACGAGAGTCTGAACCAGCCAAGTAGCGTGAAGGATGAAGGTCCTACGGATTGTAAACTTCTTTTATAAGGGAATAAACCCTCCCACGTGTGGGAGCTTGTATGTACCTTATGAATAAGCATCGGCTAACTCCGTGCCAGCAGCCGCGGTAATACGGAGGATGCGAGCGTTATCCGGATTTATTGGGTTTAAAGGGAGCGTAGACGGATGGGCAAGTCTGATGTGAAAACCCGGGGCTCAACCCCGGGACTGCATTGGAAACTGTTCATCTAGAGTGCTGGAGAGGTAAGTGGAATTCCTAGGGTAGCGGTGAAATGCGTAGATATTAGGAGGAACACCAGTGGCGAAGGCGGCTTACTGGACAGTAACTGACGTTGAGGCTCGAAAGCGTGGGGAGCAAACAGGATTAGATACCCT
+
FDFGGGGGGGGGCFGGGGGFGFFGFGGGGGGGGGGGGGGGGGGGFGGG7CEGG<F@FEFFGGGGGGCCEDCDGGGGGGGGGFGGGGGGCF8FFFFGGGGGGGGGFGDF,FFGG8BCFFFFGGGGGAFGGGGGGGFGGGGFFEE7FFGGGFGGGG6CGGGGGFGGGGGGGGGGGGD@EGE>@EEFFGGGGG3<FFFGFFGGFGFGG>F:FGGGFCCCFGGCEGEFGDGD:F<0;GGFCGFGGFGGGCGFECGGDGGGGGGF7EC>GGDFGGDGGGGGGFFEFFGGG,E<EEEGGGFBFCEFFGFDGGGGGGF?8GF<A=E<A,ECGGGFGGCGGGGGFGGGGGFGEFGGGEGFFC?GEGGFEFB,FEGGGGFE9AFDFGGGGGGGGGFGGGGGGGGGGGGGF7GGGGFDF@GGFFFGGGGGFGGGFGGGFCGC@CCC
@QBQZ 119840
TGGGGAATATTGCACAATGGGCGAAAGCCTGATGCAGCGACGCCGCGTGAGCGAAGAAGTATTTCGGTATGTAAAGCTCTATCAGCAGGGAAGATAATGACGGTACCTGACTAAGAAGCACCGGCTAAATACGTGCCAGCAGCCGCGGTAATACGTATGGTGCAAGCGTTATCCGGATTTACTGGGTGTAAAGGGAGCGCAGGCGGAAGGCTAAGTCTGATGTGAAAGCCCGGGGCTCAACCCCGGTACTGCATTGGAAACTGGTCATCTAGAGTGTCGGAGGGGTAAGTGGAATTCCTAGTGTAGCGGCGAAATGCGTAGATATTAGGAGGAACACCAGTGGCGAAGGCGGCTTACTGGACGATAACTGACGCTGAGGCTCGAAAGCGTGGGGAGCAAACAGGATTAGATACCCT
+
GGFFGG7EFDGGGCEFGGGGGGGGGGGGGGGGGFGGGGGGGGGGGGCGGGGGGGGFG8FGFGGGGBFE8BFGGGGGGCFGGGGGGGGGGGGGGGGGGGGGG7FGG@FFFFGGGFGG9FFGGGGGGGGGGGGGG9FGGGGGGGDCEEGGEGCFGGDDF:CGFFFGGGFDEGE=GGGGGGGGCFFFGGFGCFGCCFGGGGFFEGGCEGEEFGCCFFGGGFFCEFFCGGGGGGGGGGGGCFGFFFG5CGGFF7FF9GGGFGDFGGGF;7A<FFFGGEGGGCEGGFGGGGGGFFGGFAC,GFCGGGGGGC7FFEE<EDGGGFFFFDAGGGGGGFFGEFDFGGGGGFECGGFEGGGGGGGF?GE?FFFCGFF:GGGGGGGGCGEGFGGGGGDGGGEFGGGGGGGFGFGGGFEEGGGCCCCC
@QBQZ 55
TGAGGAATATTGGTCAATGGGCGAGAGCCTGAACCAGCCAAGTAGCGTGAAGGATGAAGGTCCTACGGATTGTAAACTTCTTTTATACGGGAATAAAGTTTCCTACGTGTAGGATTTTGTATGTACCGTATGAATAAGCATCGGCTAACTCCGTGCCAGCAGCCGCGGTAATAAGGCGGATGCGAGCGTTATCCGGATTTATTGGGTTTAAAGGGAGCGCAGACGGGAGATTAAGTCAGTTGTGAAAGGTTGGGGCTCAACCTTAAAATTGCAGTTGATACTGGGGTCCTTGAGTGCGGTTGAGGTGTGCGGAATTCGTGGTGTAGCGTTGAAATGCTTAGATATCACGAAGAACTCCGATTGCGAAGGCAGCACACTAATCCGTAACTGACGTTCATGCTCGAAAGTGTGGGTATCAAACAGGATTAGATACCCT
+
EFGGFGGDGGFGCFAFGDEGGCGG7FFF8FGGGGDFFGGGGGGFCGG@F77CE@A@CEGGFFGGGGGCCGGEF<EFGGGFAFAFFGGGFGGGGGFG?FFFGGAFGFEFFAEFG,AFGGGGGGFFGEFCDD@FGCGGGGFFG=EG7FGGFG,A+>+=DE><=F=DGG7F:C@3,8B>,*:CCG7B:8>CF@GCGGE:FFF9?<<?@FEFE<CFB=CF1ED:885A2C;EGGGFGGGFDCGCGGGF@E40&EGGFGDCB@FF+FGF=330<B=>:7=>99FF@>B++=,<,FGF6GGFEE@=A==7GEEFDEFB+,+@4C<<<<>,E7CA,FF<69,,,C5,<A9,E@9C,FEE<C6@BCC,@,,@9AC@,FF9EGAEFGGCGEGCGGF@BCC@<@6;,6,C,BEE9EDGF9GGDECC,FFFE,<C6,6,C=;,A<88
@QBQZ 65828
TGAGGAATATTGGTCAATGGGCGAGAGCCTGAACCAGCCAAGTAGCGTGAAGGATGAAGGTCCTACGGATTGTAAACTTCTTTTATACGGGAATAAAGTTTCCTACGTGTAGGATTTTGTATGTAACGTATGAATAAGCATCGGCTAACTCCGTGCCAGCAGCCGCGGTAATACGGAGGATGCGAGTGTTATCCGGATTTATTGGGTTTAAAGGGAGCGCAGACGGGAGATTAAGTCAGTTGTGAAAGTTTGCGGCTCAACCGTAAAATTGCAGTTGATACTGGATATCTTGATTGCAGTTGAGGCAGGCGGAATTCGTGGTGTAGCGGTGAAATGCTTAGATATCACGAAGAACTCCGATTGCGAAGGCAGCCTGCTAAGCTGCAACTTACATTGAGGCTCGAAAGTGTGGGTATCAAACAGGATTAGATACCCT
+
;CEGGGGFFCFFGGFFD9FDGFGEGGGFFFFGGGGFGGFDFC,<E<FCCEGGGFGF8FGGGGGGGGGGGGDFFFGGFFGGGGGGGGGFG7FCGGGGGGFE9FGGG9BFF=EFGDE,A,FBE9EFE,A7FFGGGGFFGG9E?<FCCGGGFGAFFGCGFGGGGGGCGCCGFF:,@/@<@=EGC8BFC;<FCFFFFFGEF7<F<@DFFFF-=;BCEE>GGGCFC;C;4ECE9FFCE<EC7<8GFDFDCFBDCFCEEDD<BBGFGGECCEGGFB?:CGGGF@EFCEACAFGDFFF<,AGE<@>FGFFF=A=+CFFBD8DGGEGFEC+GGFC6<B,F9FADFDF9FF@,CFB7E9@6C7ECCFGEGEECFE9FGGF@8FC9GGGFF9GGFFC6;-EEAGGFF:7GGF<<,<@GFFFFGGGGGFGGFGGFDEFE<<EAC-A@
@QBQZ 57
TGAGGAATATTGGTCAATGGGCGAGAGCCTGAACCAGCCAAGTAGCGTGAAGGATGAAGGTCCTACGGATTGTAAACTTCTTTTATAAGGGAATAAACCCTCCCACGTGTGGGAGCTTGTATGTACCTTATGAATAAGCATCGGCTAACTCCGTGCCAGCAGCCGCGGTAATACGGAGGATGCGAGCGTTATCCGGATTTATTGGGTTTAAAGGGAGCGCAGACGGGTCGTTAAGTCAGCTGTGAAAGTTTGGGGCTCAACCTTAAAATTGCAGTTGATACTGGCGTCCTTGAGTGCGGTTGAGGTGTGCGGAATTCGTGGTGGAGCGGTGAAATGCTTAGATATCACGAAGAACTCCGATTGCGAAGGCAGCACACTAATCCGTAACTGACGTTCATGCTCGAAAGTGTGGGTATCAAACAGGATTAGATACCCT
+
GGGGGCFGGGGGGGGGGGGGGGGGGGGGGGGGGGGGGGGGGGGGGGGGGGGGGGGGGGGGGGGGGGGGGGGFGGGGGGGGFGGGGGFFGGGGFGGGGGGGGGGGGGGGGGGGGFCGFGGGGGGGGEGGGGGGGGGGGGGGGGGGGGG?GGGGGGCGGCGGGGGGGDGGGEGGGCCGGGEGGGCF>GGGG@CDFFGG>GFFGGFFCFEFCFFFGGEFGGGDGGEGFCGGFGFEGGF9:CFFEFG,FGGDFDGFGGGG<FFGGECGGFFFFFGGGGF9GEFEGECEGFEF9GGFGGGGGF@A,DFFE@GEGGFCFF7GGGGGFFF+GGGFFGGGGFGF9EDCFCFB,DFGFGGGGGFFFGGFGGGGGGGGGGGGGFAE<FCGGGGGGGGGGFGGGGGGF:EFFFFFFGGGGGGGGGGGGGGGGGGGFCGGGEDCCCCC
@QBQZ 82235
TGAGGAATATTGGTCAATGGGCGAGAGCCTGAACCAGCCAAGTAGCGTGAAGGATGAAGGTCCTACGGATTGTGAACTTCTTTTATACGGGAATAAAGTTTCCTACGAGTAGGATTTTGTATGTACCGTATGAATAAGCATCGGCTAACTACGTGCCAGCAGCCGCGGTAATACGGAGGATGCGAGCGTTATCCGGATTTATTGGGTTTAAAGGGAGCGCAGACGGGAGATTAAGTCAGTTGTGAAAGTTTGCGGCTCAACCGTAAAATTGCAGTTGATACTGGTTTCCTGGAGTGCAGTTGAGGCAGGCGGAATTCGTGGTGTAGCGGTGAAATGCTTAGATAGCACGAAGAACCCCGGTGGCGAAGGCAGCTTGCTAAACTGTAACTGACGTTCATGCTCGAAAGTGTGGGTAGCAAACAGGATTAGATACCCT
+
GCFCCFGGGGGGGGGDFFGFGGGGGGGFGGGGGFGGGGFF<FF9@9BFGEF<EFGCFGGGFF<FFFGG7BCFECGAFGF?FGGGFGC9EGGFCFGGFF,EC,,AFCE+::FD<<B,C<FGG9EFGGCG=+,4@FA9,FFF,BC7CCFD#;*;?CDDFFFBF@>CFC<:>FFAE><8@7@=FGEFD.FEF=:FFGFC?<=F@F/FF;C8FB96FFFGGCFFD;:)F@C@C8E?EGGD@1CCGFECCFD@AE3F0GFCCGGGGGG55<<?<G=:C,,2CFCDFGGGF<D8A5,,9DEC,;F?:A9F=BC+C8CCEFC7B:9<GGGGGEEFGCGGGGFE9,CCF?6=,,FCE<6E:@GFC7@,B,GGGGFDA@8GFFE;F@,FGGE<GCFGGGGGGCE9GGFC@GFEGFFDGGGFF6E9GGFGGGGGGFGGGFFBCCCC
@QBQZ 59
TGGGGAATATTGCACAATGGGGGAAACCCTGATGCAGCGACGCCGCGTGAGCGAAGAAGTATTTCGGTATGTAAAGCTCTATCAGCAGGGAAGAAAAAATGACGGTACCTGACTAGGAAGCACCGGCTAAATACGTGCCAGCAGCCGCGGTAATACGTATGGTGCAAGCGTTATCCGGATTTACTGGGTGTAAAGGGAGCGTAGACGGAGTGGCAAGTCTGATGTGAAAACCCGGGGCTCAACCCCGGGACTGCATTGGAAACTGTCAATCTGGAGTACCGGAGAGGTAAGCGGAAGTCCGAGTGTAGCGGTGAAATGCGTAGAGATTAGGAGGAACACCAGTGGCGAAGGCGGCTTACTGGACGGTAACTGACGTTGAGGCTCGAAAGCGTGGGGAGCAAACAGGATTAGATACCCT
+
FFFGG,BFFFGDFAFFDEFGFGECEFFGCEEGGCFGGGGDGGGEGGFEGEEGGGGGGGGGGFGGFGE?FFGGGB,5EDFGFCEGFGGGGGFCFGF=8BC@EGGGGGGGFFGGFFFGEGGDFGGGGGGGGFDF9@D,@@>9>CF@@FEGGGGGGGGGG@,;<<@:AFEFGDG<@FGGCFGGGFAFFDGGCG7FF:9CF2;.?C8C0DFE??,F;E6@C?C,<:9?C;>7<8AEG>>DC,,BFCFCD@59E>BFFFFDECFFD8(CGGFE>FAEDDBB7?:<8FEFCFF:CBC@F?B4+@+:,CE<@++CF?<GGECC7FCFE;?<<FECFC<CFEBECFE<E@GEC@GF@CFCF@<<CECB@,CC6,EEEEEE@GGGFFDGC8@FEF@@CG@@EF8FFFFDFECGGFGFFGE<FCCCCC
@QBQZ 60
TGGGGAATATTGCACAATGGGGGAAACCCTGATGCAGCGACGCCGCGTGGAGGAAGAAGGTCTTCGGATTGTAAACTCCTGTTGTTGAGGAAGATAATGACGGTACTCAACAAGGAAGTGACGGCTAACTACGTGCCAGCAGCCGCGGTAAAACGTAGGTCACAAGCGTTGTCCGGAATTACTGGGTGTAAAGGGAGCGCAGGCGGGAAGGCAAGTTGGAAGTGAAATCCATGGGCTCAACCCATGAACTGCTTTCAAAACTGTTTTTCTTGAGTAGTGCAGAGGTAGGCGGAATTCCCGGTGTAGCGGTGGAATGCGTAGATATCGGGAGGAACACCAGTGGCGAAGGCGGCCTACTGGGCACCAACTGACGCTGAGGCTCGAAAGTGTGGGTAGCAAACAGGATTAGATACCCT
+
GGGGGGGGFGGGGGGGGGGGGGGGGGGGGGGGGFGGGGGGGGGGGGGGGGGGFGGGGGGGGGGGGGGGGGGGGGGGGGGGGGGGGGGGGGGGGGGGGGGFGGGGGGGGCGGGFGGGFGGGGGGGGGGFGGGGG:>GGGGGGCFGGG?D@CECG@?<GGGGCFGGGGGGFGBFGGGGGGGGGGGGGGGGGFGGFGGGDFFFGGGDGGGGGGGGGCFFDGGGGFFGGGCCGGGGGGGGGGGGGGGGFFG=FGFGGGGGGFFGGGFF5GGGFA8FGGFGGGGGGGGFGCGGF,,GECGGGGGGGGGDGGGGGGGGEFDGGEGGGGGGEGGGF9GFGGGGGFGFEGGGGGGGGGGGGGGGGGFE@8GDGGGGDGGGGGGGGGGGFFCGGGGGGGGGGGGGGGGFGGGGFCGGGFCCCCCC
@QBQZ 61
TGAGGAATATTGGTCAATGGACGAGAGTCTGAACCAGCCAAGTAGCGTGAAGGATGAAGGTCCTACGGATTGTAAACTTCTTTTATAAGGGAATAAACCCTCCCACGTGTGGGAGCTTGTATGTACCTTATGAATAAGCATCGGCTAACTCCGTGCCAGCAGCCGCGGTAATACGGAGGATGCGAGCGTTATCCGGATTTATTGGGTTTAAAGGGAGCGCAGACGGGTCGTTAAGTCAGCTTTGAAAGTTTGGGGCTCAACCTTAAAATTGCAGTTGATACTGGCGTCCTTGAGTGCTGTTGAGGTGTGCAGAATTCCCGGTTTAGCGGTGGAATGCGTAGATATCGGGAGGAACACCAGTGGCGAAGGCGGCCTACTGGGCACCAACTGACGCTGAGGCTCGAAAGTGTGGTTAGCAAACAGGATTAGATACCCT
+
;CFG8AEFFFGGGGGGGFGFGGCEGGGEGGGGGGGGGGGGGGGGFDGGGCCFFFGGFFGF,EFEFGGDGE7FFFGGGGGFGFCCFGGGF<CFFGGGGF<FFGGGGGGGGDGGEDEGCCAFDFFFGEF,EFGGGGDFGGGGGG7+@DEEF9,>F=8FFDDGFG?AFCGGGGGGG9FGEGGGGGDE*C7BCFFCFFG1;CFD>9<FG<CCD:84:<CFGE78B8*9D</CC+CEE8FC:<<8,#5>@GCF@D7CF&FC<8FFGGGFFECGF@:CFGGFAFFB@EC=@D,,,<C?GF:8A,GGGCGGGDFFFEE,ECGGGEB8=A+7GF:GE<DC,EDEFFE,<+GFBGGGFEFGGGGGGGGGGEEFE@,GDFD9GGGGFF8GGGFDF9EBC7CC,CGGGF@EC@C,,?EF@@@C,GFFC6,FGEEFGGFFFC<CACCC
@QBQZ 112965
TGAGGAATATTGGTCAATGGACGAGAGTCTGAACAAGCCAAGTAGCGTGAAGGATGAAGGTTCTCCGGTTTGTAAACTTTTTTTATAAGGGAATACAACTTTCCACGTGTCGGATCTTATCTGTACCTTATCCAACAACATCGGCTAACCCCGTGCCAGCAGCCGCGGTACTACGGAGGGGGCGAGCGTGATCCGGATTGATTGGGTGGAAAGGGAGCGCAGACGGGTCGTTAAGTCAGATGTGAAAGTTTGGGGCTTAACCTGAAAAGTGCAGTGGATACTGGCGGACTTGAGTGCGGTAGAGGAGAGCGGAATTCGTGGTGTAGCGGTGAAATGCGTAGATATCACGAAGAACTCCAGTGGCGAAGGCGGCACACTAGTCTGTAACTGACGTTCAGGCTCGAAAGTGTGGGTATCAAACAGGATTAGATACCCT
+
F<@EGGGG<FE,,,CFGFFDGGCE@CFFG,69,,,66FGG8F;,CECFCG<,::C<FC9F,,,C,:C7++,,:CFGGG<,,CFG,E,5<ECC?,C,C,B,,,9E5:BFF,,8+++>,,,8,C,7?F,CEFG,,5E,=8DD=%D4D,/1:A,38879:,:0CC9EE>B<59&,;98:0C:/*1)*CE;7B*3;4E1<<<8)5DEGC9=3+F<8F:C@GGGFD41*C7@@*>@,7,DC@3>,FD7EC@=@5+>7CFFAC,D@=7,,@,FF89EFF@,9FD?D:+C>+,?5GGGGGFC>+,C,,EFEA+@+FEGFDF47B4<<GGGEGGGGGGGGEGCCF9EFFEFA,:,,CGFFEFC-6:,,C,GGGEFCB@,FC;,6C;,,GE,GGFFC@FC<,,,,C+GGGEGGFF@67FGFFFC9ECGFGGGGGGGFF@GC<A66
@QBQZ 63
TGGGGAATATTGCACAATGGGGGAAACCCTGATGCAGCGACGCCGCGTGGAGGAAGAAGGTCTCCGGATTGTAAACTCCTGTTGTTGAGGAAGATAATGACGGTACTCAACAAGGAAGTGACGGCTAACTACGTGCCAGCAGCCGCGGTAAAACGTAGGTCACAAGCGTTGTCCGGGATTACTGGGTGTAAAGGGAGCGCAGGCGGGAAGACAAGTTGGAAGTGAAATCTATGGGCTCAACCCATAAACTGCTTTCAAAACTGTTTTTCTTGAGTAGTGCAGAGGTAGGCGGAATTCCCGGTGGAACGGTGGAATGCGTAGATATCGGGAGGAACACCAGTGGCGAAGGCGGCCTACTGGGCACCAACTGACGCTGAGGCTCGAAAGTGTGGGTAGCAAACAGGATTAGATACCCT
+
FGFDFEGGGGGGGGGFGGGGGGGGGGGGGGGGGC<FGGGGGGGGGGGGGGGGGGGGGGGGGGGGGGGEFGGGGGGGGGECGGGGGGGGGGFG<FGGGGFFGGGGGGGGGGGGGFGGGGGCFFGGGGGGGFGGGGGDFFDFGGGG=G?GECEGGGGGGGGFGGGFF7GGEBB=FFEGGE?CFGFGGGFGCCFFGGGGGCCCEBEDEGGGEF@CCGGCGAFFFEC+FEC@4,<<CFG>FGFGFEDDFACGFGFGFGEGFGFFGFFGGGGGF?GGGFFCFEECGF:ECGGGGFFFEE+F=ECEGEF,GGGGGGGGFDGGGFGFEEEDGGGGAGGGGFFFEEGDGGGGGGGGGG@GGGFDGFFFGGGGCDGFGFCEGGFGGGGGGGGFFFEGGGFFGGGGFFFGGGGGGFGGEFFCCCCC
@QBQZ 55686
TGGGGAATATTGCACAATGGGGGAAACCCTGATGCAGCGACGCCGCGTGGAGGAAGAAGGTCTTCGGATTGTAAACTCCTGTTGTTGAGGAAGATAATGACGGTAATCAACAAGGAAGTGACGGCTAACTACGTGCCAGCAGCCGCGGTAAAACGTAGGTCACAAGCGCTGTCCGGAATTACTGGGTGTAAAGGGAGCGCAGGCGGGAAGACAAGTTGGAAGTGAAATCTATGGGCTCAACCCATAAACTGCTTTCAAAACTGTTTTTTTTGAGTAGTGCAGAGGTAGGCGGAATTCCCGGTGTAGCGGTGGAATGCGTAGATATCGGGAGGAACACCAGTGGCGAAGGCGGCCTACTGGGCACCAACTGACGCTGAGGCTCGAAAGTGTGGGTAGCAAACAGGATTAGATACCCT
+
FC6;:@CDFGGFGGGGGEF88BC:FFF<@FG<F@9CF8FFGGDGGGGFGG>EC?CFCC,CEEFGGGGCFGDFGFGGAGFGGGGFGEA<<FGGDGDGGGFFF@7FG+CFCDFGGFCF8<FFCG+>FGGFE,CF:D<F7FGGFEFG73C7>3@FGDFFGE>CC7CF::<CCFEFFGGG9<F>?>F<?FGGEGGGEGG@CCCEE@5CC>E5@;@EFG6>C@CGCCD<EFFGGGG#GF<8GGFGGCCDFFGFCCCCD>@0FFFFFF>>+>27#FCG=F8GF95GGFCGGGCEEFEAAE4+C:+EFFFC8>@F<,AE=B7CFE<E<7=F:>=<FCDEEFFC,GGGCCC7FFEF@GCF@9GGF8EC9@B,FGGCFECEGF@FCEGGGFFC<DGEFCGGFFAGFFFFFGFE@@AF@CC@<8CC
@QBQZ 92316
TGGGGAATATTGGGCAATGGGCGAAAGCCTGACCCAGCAACGCCGCGTGAAGGAAGAAGGCTTTCGGGTTGTAAACTTCTTTTACCAGGGACGAAGGACGTGACGGTACCTGGAGAAAAAGCAACGGCTAACTACGTGCCAGCAGCCGCGGTAATACGTAGGTTGCAAGCGTTGTCCGGATTTACTGGGTGTAAAGGGCGTGTAGGCGGAGATGCAAGTTAGGAGTGAAATCTATGGGCTCAACCCATAAACTGCTTCTAAAACTGTATCCCTTGAGTATCGGAGAGGCAAGCGGAATTCCTAGTGTAGCGGTGAAATGCGTAGATATTAGGAGGAACACCAGTGGCGAAGGCGGCTTGCTGGACGATGACTGACGTTGAGGCTCGAAAGCGTGGGGAGCAAACAGGATTAGATACCCG
+
GGGGGGEGGGGD@FG@<@FEFGGGGGGGGGGGGEGGGGGGGGEEGGGGGGGGGGGGGGGGGGGGGGGGGGGGGGGGGGGGGGGGGGGGGGGGCGGGGFGDEGGGGDCFGFFFGFGGG<AFGGFFGGGGDGDGGGGE?>FFC8FCFGGGGEGGG<FGGGGGFGFGDFGGGGGGGD@FGGGGGGGGFGFFGGGBF<FGGGGEGGGCGGGGGCF;;CG;CEB9FFGGGGFCFFGGGDCCEFGGFDGGGGGGGGGGFGGGGGFGDGGGGGFDGGFDFGGGGGGEECFCE9GGGGGEFDFGFDE,EC?EGGGEGGFF,,GGF7=,FAGGFFF?GGFCFFGGFGFDGGGGGEGGDGGGGGFCGGGGGGEF8EGGFFGGGFDGGFFDCCEDEFFGGGGGGGGGGGGCGGGGGFFGGGGF8FB<BA-
@QBQZ 66
TGGGGAATATTGCGCAATGGGCGAAAGCCTGACGCAGCGACGCCGCGTGAGGGATGAAGGTTCTCGGATCGTAAACCTCTGTCAGGGGGGGAGAAACCCCCTCGTGTGAATAATGCGAGGGCTTGACGGTACCCCCAAAGGAAGCACCGGCTAACTCCGTGCCAGCAGCCGCGGTAATACGGAGGGTGCAAGCGTTAATCGGAATCACTGGGCGTAAAGCGCACGTAGGCGGCTTGGTAAGTCAGGGGTGAAATCCCACAGCCCAACTGTGGAACTGCCTTTGATACTGCCAGGCTTGAGTACCGGAGAGGGTGGCGGAATTCCAGGTGTAGGAGTGAAATCCGTAGATATCTGGAGGAACACCGGTGGCGAAGGCGGCCACCTGGACGGTAACTGACGCTGAGGTGCGAAAGCGTGGGTAGCAAACAGGATTAGATACCCT
+
FFG8CCGGFGGGGGGGGGGGFGGGGGEFGGGGDE@FGGEGFG:FFGGF=BFFEEFGGGGGFFFGGGGGGGGFGGGGGGGGGFGFG8AFGGCGGGGG;8*/:28?CG52<?0@E,<+?EGGGGGGGG?;E5C>CFCGCEGGGEC8FFCCG>E5C@C++<?88CFF?5FFFEG>EE*2;+<+;;*:CECE?FFGDGG>CC<@E=CC;<C6@<FGCG#2F=?8E,CEEEEF?98D#@.2<CFGC;D>FGD@7GCFF@<F6%@;DCC*7?8DBFFFFGF=8BGGGDDGGFGFE7F>A,D>?DGF@FDEE@D@GGF@BDDFFDEFF=8B:4FFBE@<5,FAE,?7GGGFF9FB<9EDGGGE<GECF7GFC7C,CGGGGGGGCDFC,?FF@,DFCFGGGGGGGGGGGFGGFEEGGGGGGGGGGGFDFGEFGGGGGFGGGGFGFCCCCC
@QBQZ 91705
TGAGGAATATTGGTCAATGGACGCAAGTCTGAACCAGCCATGCCGCGTGCAGGAAGACGGCTCTATGAGTTGTAAACTGCTTTTGTACGAGGGTAAACTCACCTACGTGTAGGTGACTGAAGGTATAGTACGAATAAGGAACGGCTAACTCCGTGCCAGCAGCCGCGGTAATACGGAGGATTCAAGCGTTATCCGGATTTATTGTGTTTAAAGGGTGCGTAGTCGGTTTGATAAGTTAGAGGTGAAATCCTGGGGCTTAACTCAGGAACTGCCTCTAATACTGTTAGACTAGAGAGTAGTTGCGGTCGGCGGAATGTATGGTGTAGCGGTGAAATGCTTAGAGACCATACAGAACACCGATTGCGAAGGCAGCTTACCAAACTATATCTGACGTTGAGGCACGAAAGCGTGGGGAGCAAACAGGATTAGATACCCT
+
@ACFG<<EFF9DDEFEDG9EFFGCGGGFGCFCGFFFGG8FE@E8:@C@@C,CE8@E=@FGGGFDFF9<FFFF,EFF9C9C5CF,,CE,C?FECFGGF9,CE8<,:,B,,,:<?C,B<?C5<,AFG9,@EF,CCD8FFGDG,38+>+@>8,=<C<D7F,8+@<FF<8FD*C>ECA7>B5CEE>,<@<?<<F;8;<<:,7<B:C,8'<FF@>-7?E:5GGFGGE)CEGDCF>3D<AC@<17<,;<C4<,<+)#AEEFFFFGEGE>*DFG<;@?DFDC<*FCCF9,GGGGFC,E=8=,EED@4+6+C:+7GGF?GGGFA<FFACECC+GGGFGFAEE?<EE<=<9C:,C,FFCEF@6@CGF8BCGFGFE?FED9ECECE:9FGFFGCFGEE@GDFCA8E<6B:,CGDGGGFEGEF<GGFGCGGGGGGGFFFCED@CCCC
@QBQZ 68
TGAGGAATATTGGTCAATGGGCGAGAGCCTGAACCAGCCAAGTAGCGTGAAGGATGAAGGTCCTACGGATTGTAAACTTCTTTTATACGGGAATAAAGTTTCCTAAGTGTCGGATTTTGTATGTACCGTATGCATAAGCATCGGCTAACTCCGTGCCAGCAGCCGCGGTAATACGGAGGATGCGAGCGTTATCCGGATTTATTGGGTTTAAAGGGAGCGCAGACGGGGGTTTAAGTCAGTTGTGAAGGTTTGCGGCTCAACCGTAAAAGTGCAGTGGATACTGGTTTCCTTGAGTGCAGTTGAGGCAGGCGGAATTCGTGGTGTAGCGGTGAAATGCTTAGATATCACGAAGAACCCCGATTGCGAAGGCAGCTGGCTAAACTGTAACTGACGTTCATGCTCGAAAGTGTGGGTAGCAAACAGGATTAGATACCCT
+
EEGGGGGG<FGG,;CFGGGG8FFG7CEFGGGG8@DFFG9F,CCFGGGGGG7FFGGG<FGGEF9F9EFC,,B,CFFGGGF9DFGG9FA<FFCC=FC,EFEEE<FEF,B5BE,+@+?7CA<FEFFDEFDCDGGF9F<9<5EE5,CFFD?BDA>-B3+<BFB97<>C=:AA96@=<@CEE6:*@?:F.C@CC>F<F@FEEEFAA<GC6GBCACFCC;FGGEGEEC#DC8:#@#FC?6:C,%@AF>FGFF#<B4><DGGGF=GGFCFFF<A,,FFD5,C,B@<,GEGF:8A89FFE@8E9EEE<EFFFFBB8FCGFFE@EFC,=GGGDEGGGGFEF9F<CEEFEDGF@C,A7GGGGFF@+FC,,FEGGGGGGGE?GEE,DDE<,,GGGGFGGGGFFGFF9FCGGGGGGFCB,@GGDGFE,E9GGGGGGFFFEC,DCCCCC
@QBQZ 108802
TGGGGAATATTGCACAATGGGGGAAACCCTGATGCAGCGACGCCGCGTGAAGGAAGAAGTATCTCGGTATGTAAACTTCTCTCAGCAGGGAAGATAATGACGGTACCTGACTAAGAAGCCCCGGCTAACTACGGGCCAGCAGCCGCGGTTATACGTAGGGGGCGAGCGTTATCCGGATTTACTGGGTGTAAAGGGAGCGTAGACGGCGTATCAAGTCTGATGTGAAAGGCAGGGGCTTAACCCCTGGACTGCATTGGAAACTGGTATGCTTGAGTGCCGGAGGGGTAAGCGGAATTCCTAGTGTAGCGGTGAAATGCGTAGATATTAGGAGGAACACCAGTGGCGAAGGCGGCTTACTGGCCGGTAACTGACGTTGAGGCTCGAAAGCGTGGGGAGCAAACAGGATTAGATACCCT
+
FEAFD:FDGFG9FDDD,@CFF@7@FDFCFFCFGAFFCFC@F7FFFFFGGGF9<F,AF,EA,CEE?<CCDG,EFEF?FDFE9<,,EBEFGE+<=FEEGFCGE7BEFCEF,8BEF@E9C,BBFFF+=F+DF,,FG++::+@C@<<<>F7****?BF7,>>:FGGGG7:E7C:F/:C5?>E5C9ED<C<2?:+@FDGDG1:FGFF:A<ED9BC8:?@7@F99#FAFF9FFE4<7EFB:C8<BF@C)<9>E@,AD89GFE2<38-DFFF@EF,#GFFCF464@?7GGFEB+FCAEC5FFECFECFECEE>=ECE9DFCFGGGGEFFDDGDFCFF<6CC:--FAEFCC9,,7:7@C<6C,GF@@++7GGFEEDFGGEFAE@,FFCGEEC7FEFFAGCFE<E<<EEGFFFEAEFGGGCCCC@
@QBQZ 86725
TGGGGAATATTGCACAATGGGCGAAAGCCTGATGCAGCGACGCCGCGTGAGTGAAGAAGTATCTCGGTATGTAAAGCTCTATCAGCAGGGAAGAAAATGACGGTACCTGACTAAGAAGCACCGGCTAACTACGTGCCAGCAGCCGCGGTACTACGTAGGGGGCAAGCGTTATCCGGATTTACTGGGTGTAAAGGGAGCGCAGACGGCGATGCAAGTCTGGGGTGAAAGCCCGGGGCTCAACCCCGGGACTGCTTTGGAAACTGTATGGCTAGAGTGCTGGAGAGGCAAGCGGAATTCCTAGTGTAGCGTTGAAATGCGTGGAGATTAGGAAGAACACCAGTGGCGAAGGCGGCTTGCTGGACAGTAACTGACGTTCAGGCTCGAAAGCGTGGGGAGCAAACAGGATTAGATACCCT
+
FFGFGGGFEFGAFFGGFGE@FFCGC7CGGGGFGGGGGGDGEEGGG7CFGGDGGG9DFFFFGG,CC8F?CGGGGGEDG9FEEDFFFC<FGGGEF@BDFGGGCFGGFEGEFGGG9B<BFFG,3DCFEC:EDEGGGGGGC9><CFGCCCGCB<*D,>:DF<FC*<<FCB7FCDEGGC@CEGCG9,FBFF9227<F<CG=:C>::>DGCE*?22C?GFDCC??8+;888D5>FCGEFFD5@8+<FFGGBEDGGGC=<C@FFFCCEF<A,FEDF?9DD<=F?;FG@GGFD<7F=E,C8=BBAA45=<@4,=@,-CGF:@7EF=<,E9,<C96AGFB@@6AF9@,>GGECF@@@>EGGFCFCGE<CFF<CF<F:GGFF@E<FF@,<@FEEF:@CEGFFCC,,,<,6<@EEAEFGFFDCCCCC
@QBQZ 97919
TGGGGAATATTGCACAATGGGGGAAACCCTGATGCAGCGACGCCGCGTGGAGGAAGAGGGTCTTCGGATTGTAAACTCCTGTTGTTGAGGAAGATAATGACGGTACTCAACAAGGAAGTGACGGCTAACTACGTGCCAGCAGCCGCGGTAAAACGTAGGTCACAAGCGTGGTCCGGAATTACTGGGTGTAAAGGGAGCGCAGGCGGGAAGGCAAGTTGGAAGTGAAATCCATGGGCTCAACCCATGAACTGCTTTCAAAACTGTTTTTCTTGAGTAGTGCAGAGGTAGGCGGAATTCCCGGTGTAGCGGTGGAATGCGTAGATATCGTGAGGAACACCAGTGGCGAAGGCGGCCTACTGGGCACCAACTGACGCTGAGGCTCGAAAGTGTGGGTAGCAAACAGGATTAGATACCCT
+
9,CFGDCCF@FFGGFAFGF@FFGEGGC6@FGGCEGDGFGGEGEGC7CFG@B<FCGFG,CFGC9E<FG:FDBBFGFGF,AEFF9<BFA,?<EEE@FFF,EE<FGF<:<DFGGFDCFCFC<<BA:=BEF>DE,<7@<EFGGGC,@FFGEGGG>FGGGF7FC;CGGGGGG@<**=2?/C7C;6C<CC?C4=7>8?<=<#EGC@:79CF?EEGGCEF=,0;@1@9AFF:<<CD<+<@GFF<GF>@F#:=EF:C@.01C>0D<<<<FC8F?F?=D3FCFFEA,9FDGFFEBB7GB?AFE@+>77FF=F7CFBDGGFFBFF7GFEEC@,<FC6,C,F<CE,C-C<CBCGF9GGGGGGFAFFGEC@EE<B<FGFDFCF7F<FGGF7FD:GFACC;;DGGGFFFFFCGGFCGFECEFFFCCCCC
@QBQZ 87212
TGAGGAATATTGGTCAATGGACGAGAGTCTGAACCAGCCAAGTAGCGTGAAGGATGAAGGTCCTACGGATTGTAAACTTCTTTTATAAGGGAATAAACGCTCCCACGTGTGGGAGCTTGTAGGTACCTTATGAATAAGCATCGGCTAACTCCGTGCCAGCAGCCGAGGTAATACGGAGGATGCGGGCGTTATCCGGATTTATTGGGTTTAAAGGGAGCGCAGACAGGTCGTTAAGTCAGCTGTGAAAGGTTGGGGCTCAACCTTAAAATTGCAGTGTGTACTGGCGTACTTGAGTGCGGTTGAAGTGTGCGGAATTCGTGGTATAGCGGTGAAATGCTTAGTTATCACGAAGAACTCCGATTGCGAAGGCAGCACACTAATCCGTAACTGACGTTCATGCTCGAAAGTGTGGGTATCAAACAGGATTAGATACCCT
+
@FFFGFCGGGC9,;CCAFGCFGGGGGGCGEG9C,6CFG,EFCFFD<FCF,FFE@FFGCFF,CEFFGGC>FG8<CFGGGDAEGGC?E9CFA,,?FGGFF,@,,+9=BCEFG7:C,?7FGGGG<,,CFCF??E,CFFGGG9E,BB@7A><,,CF+D++:8,=,7B8@+@>FG2FFGG>C003@2;<&F:FGFC@FEGGDF-C<@GEFBFCF><,C4*4#=?,=:<+#C55<:0BCAE@7::+FFFFEE<'7:9CFG?FDDF@E;,::.#FBE?E:<C#$$,CEEGF:E:,GEEF>@+4+8EEABC,F@4+F,CEF<FB:C,,C,,GEFBCFGF9AGGFFEFE9,F<9,:,<C@9@F@:FFF@:@EFFCC,EDFE@<@C@F@8,@7@CGGGGFFFE@E<<@>GGEGEGCGGGFGGEFFGFCE9GGFFFGGGGFF@CB<C
@QBQZ 84459
TGAGGAATATTGGTCAATGGACGAGAGTCTGAACCAGCCAAGTAGCGTGAAGGATGAAGGTCCTACGGATTGTAAACTTCTTTTATAAGGGAATAAACCCTCCCACGTGTGGGAGCTTGTATGTACCTTATGAATAAGCATCGGCTAACTCCGTGCCAGCAGCCGCGGTAATACGGAGGCTGCGAGCTTTATACGGATTTATTGGGTTTAAAGGGAGCGCAGACGGGTCGTTAAGTCAGCTGTGAAAGTTTGGGGCTAAACCTTAAAATTGCAGGTGATACTGGCGTCCTTGAGTGCGCTTGAGGGGTGCGGAATTCGTGGTGTAGCGGTGAAATGCTTAGATATCACGAAGAACACCGATTGCGAAGGCAGCACACTGATCCGTAACTGACGTTCATGCTCGAAAGTGTGGGTATCAAACAGGATTAGATACCCT
+
E@@EFCFGGDGEFCC@<9CCCEGECEEC,<E9@A<@FFDFFGFFF9@FF7,,CEE@?ED8C9EFFFECCECFGD,CFFCC<FFA<@E9<<EFGGGAAF8:A@:CFGGG,:++4A+@<EFFAF9?,,5E@E,:EFFFAA9E5=4+@FGCF;EAFFE7+><7=,>DF++:CC.E1>?449*2@A<F:>764=<3#@8*6C:19<#FCEFC<8CFGFE5CG;;>E:;:1218?#3@8CEFGGG<FAFFF:BCCFC>>:,:#CEF@#FF@,F=F983G-FFAC?++FF=E,?,=<FC4+@@9,,A:<=84=8B,?<FFF=F=,,4,@+@+FEFFECEA9EAEBFF?A@<C9@AC9FC88-@:,CC:6,@DGFF@D@<CEF9GEFB@7C@CC77FFE@AC,GGGFFFGDCFF@GGGFFFECEGGEFEFGFF9GGGGCCCCC
@QBQZ 74
TGGGGAATATTGGTCAATGGACGAGAGTCTGAACCAGCCAAGTAGCGTGAAGGATGAAGGTCCTACGGATTGTAAACTTCTTTTATAAGGGAATAAACCCTCCCACGTGTGGGAGCTTGTATGCACCTTATGAATAAGCATCGGCTAACTCCGTGCCAGCAGCCGCGGTAATACGGAGGATGCGAGCGTTATCCGGATTTATTGGGTTTAAAGGGAGCGCAGACGGGAGATTAAGTCAGTTGTGAAAGTTTGCGGCTCAACCGTAAAATTGCAGTTGATACTGGTTTCCTGGAGTGCAGTTGAGGCAGGCGGAATTCGTGGTGTAGCGGTGAAATGCTTAGATATCACGAAGAACCCCGATTGCGAAGGCAGCTTGCTAAACTGTAACTGACGTTCATGCTCGAAAGTGTGGGTATCAAACAGGATTAGATACCCT
+
CFGGEGGGFEGGCEFG9@FGGGEGGGG8FEDGGGGGFFGGGFFFAFEFGDGF@FFCFFGCGAGFCFFDGFFFFGGGGGGAEGGGFGGGGGGGGGDGGG8@C,4CFEF9?EDGGGGC@EF=,5EGGGGGGGFGGDFFFGDDCFG+CFGG<>DGG+DBDFF7FGGCFDGGGDFFFFGGDFGEEFFCEECGGGE=>GGEC8CFFGFGGF7/FE43>:7BC5FEG@8D>=8@,3CFGGF.8:EEFGGGGGGCECC@::FE5>FFF6:CC?FGFDB@,,/61<D<EE#CFE+:45,EA=,E8DEE8FC,B+CGFA,FGFF>ECF8FDEFB7E?CEEFC,,D9FBFF?B,FFEEAEDF:@8+B9,,:7BDFGEFC8DFDFF<@9GFF@,DDEGFFDC8AGFEFECECB59<GGF;GGGGGFCFGFGGFFEE,FFGFFC@8CC
@QBQZ 75
TGGGGAATATTGCACAATGGGGGAAACCCTGATGCAGCGACGCCGCGTGAGCGAAGAAGTATTTCGGTATGTAAAGCTCTATCAGCAGGGAAGAAGAAATGACGGTACCTGACTAAGAAGCACCGGCTAAATACGTGCCAGCAGCCGCGGTAATACGTATGGTGCAAGCGTTATCCGGATTTATTGGGTTTAAAGGGAGCGTAGACGGCAAGGCAAGTCTGATGTGAAAACCCAGGGCTTAACCCTGGGACTGCATTGGAAACTGTCCGGCTCGAGTGCCGGAGAGGTAAGCGTAATTCCTAGTGTAGCGGTGAAATGCGTAGATATTAGGAAGAACACCAGTGGCGAAGGCGGCTTACTGTACGGTAACTGACGTTGAGGCTCGAAAGCGTGGGGAGCAAACAGGATTAGATACCCT
+
FGGGGGGGFGGGGGGGGGGGGGGGGGGGGGGGGGGGGGEGGGGDFGGDG7FFGGGEFGGGGGGGGGGCF7FGGGGGGGGGGGGGGGADFGFGGEGGGGGFGGGEGGE:FFGGGCGFGGGDGGGG@FGGGGGGGGFFGFGGG7FFGG>GG=GGGG>DGFF9GG0/GGGGGGFGEGGGG<?GGFCGGGGGFC@CFFGFF=:D#EGF?FEE8;FCFFGFGCFFF9FAEFFGGGGGFDGGGEFFC>CFFCFGGGFDC7AGFE?E#BC?F?FEDGGGGGGGGFC@>AFGGGGGFB+FF9GFGGFFGGFCGFGDFAGGGFEFGG?GGFFFF9F<FGGFGGGGFDGFFGGEC7GGEEFCGFFGGGGFF@GFFFGGCGGCFFFGGFFGEGGGFGFEEEGGFD,GFGGCGGFAGGGGGGGGCCCCCC
@QBQZ 76
TGAGGAATATTGGTCAATGGGCGAGAGCCTGAACCAGCCAAGTAGCGTGAAGGATGAAGGTCCTACGGATTGTAAACTTCTTTTATACGGGAATAAAGTTTCCTACGTGTAGGATTTTGTATGTACCGTATGAATAAGCATCGGCTAACTCTGTGCCAGCAGCCGCGGTAATACGGAGGATGCGAGCGTTATCCGGATTTATTGGGTTTAAAGGGAGCGCAGACGGGGGATTAAGTCAGTTGTGAAAGTTTGCGGCTCAACCGTAAAATTGCAGTTGATACTGGTTTCCTTGAGTGCAGTTGAGGCAGGCGGAATTCGTGGTGTAGCGGTGAAATGCTTAGATATCACGAAGAACCCCGATTGCGAAGGCAGCTTGCTAAACTGTAACTGACGTTCATGCTCGAAAGTGTGGGTGTCAAACAGGATTAGATACCCT
+
FGGGGGDEGGGFGGGGGGGGFGGGGGGGGGGGGGGGGGDFEFGGCGGGGFGGGGGGGGGGGGGGGGGGGGGFGGGGFFGGGGGGGGGCEG:CGFGGFG9EFFGGEGEGGGGGGGGFFGGFGGGGGGGGGGGGGGGGGGGGFGDGGGGGGGG,?EG9CF0FD8FGG<@CFGEGEFF,GGGFF<<8>CCCFB=<CCF;C@CCFCFGGGGGDGFFCEGFGGGFEEEGEGGEGGFCFGGGFEFDDGGGGGFFGGGGEFED>7FCCCFGFAGFF>FFGGGFE@FFFCF7:8FF9FE?FF?,FAD@GCGGGFDGDFF<CFFCGGGFFCFF7GDFFDFEFCCGFE9F9CCCGFBFFCGGGGEECFE7EGFCGFF8EEC8GGGCGGGGGGF@,CEGCCFE,FGEEGGGFGGGFGFDGGGFGGGGGGGGGGGGFFF9FEFCBCCC
@QBQZ 81476
TGAGGAATATTGGTCAATGGACGAGAGTCTGAACCAGCCAAGTAGCGTGAAGGATGAAGGTCCTACGGATTGTAAACTTCTTTTATAAGGGAATAAACCCTCCCACGTGTGGGAGCTTGTATGTACCTTATGAATAAGCATCGGCTAACTCCGTGCCAGCAGCCGCGGTCATACGGAGGATGCGAGCGTTATCCGGATTTATTGGGTTTAAAGGGAGCGCAGACGGGTCGTTAAGTCAGCTGTGAAAGTTTGGGGCTCAACCTTAAAATTGCAGTTGATACTGGCGTCCTTGAGTGCGTTTGAGGGGTGCGGAATTCGTGGTGTAGCGGTGAAATGCTTAGATATCACGAAGAACTCCGATTGCGAAGGCAGCACACTAATCCGTAACTGACGTTCATGCTCGAAAGTGTGGGTATCAAACAGGATTAGATACCCT
+
GGGGFFGEGGGGGFGGCFGGGGGGGGGGFGGGGGG<EF@EFFGG,FBFGGGCFFFEGFFGFFGGGGGGGGGF<EGGGGGGGGGFGGGGGGFGGGGFGGFGGG,CFFCFGE+B+:BFGDF8FGGFFF<FFGF9EFGFGGGG9FFGGGEGGGGG:FGGCGGGGFFGG@FE2#@FCFGGCFC?C>C=8C@FCCEFGFEEGGGGFGGFGGGGGFFGFFC?ECFGGCEGGGGC@C@CCGGFGFFECFGFCFEGFGEGFF@EFFGGGGGD?9GF=CF@9FD31FGGF:F<BF=8GGDGCFCF?C,,EF<C=+C+7GEF7GGGFC@AGGFF=7DGFFFC-,EFFEECGGGGDGGFFEE<ECCDGGGGEGEFDGGFGFGFF<FGF@FFFCGGGFFGGFDFGDGGGEGGGFEC9GFGGGGGFGGGGGGGGFGGGFEFGE@8<8BC
@QBQZ 102659
TGGGGAATATTGCACAATGGGCGCAAGCCTGATGCAGCCATGCCGCGTGTATGAAGAAGGCCTTCGGGTTGTAAAGTACTTTCAGCGGGGAGGAAGGGAGTAAAGTTAATACCTTTGCTCATTGACGTTACCCGCAGAAGAAGCACCGGCTAACTCCGTGCCAGCAGCCGCGGTAATACGGAGGGTGCAAGCGTTAATCGGAATTACTGGGCGTAAAGCGCACGCAGGCGGTTTGTTAAGTCAGATGTGAAATCCCCGGGCTCAACCTGGGAACTGCATCTGATACTGGCAAGCTTGAGTCTCGTAGAGGGGGGTAGAATTCCAGGTGTAGCGGTGAAATGCGTAGAGATCTGGGGGAATACCGGTGGCGAAGGCGGCCCCCTGGACGAAGACTGACGCTCAGGTGCGAAAGCGTGGGGAGCAAACAGGATTAGATACCCT
+
@FGFGGGGEGFGGGGGGGC<FGGGGGGGGGGCFGGGGGGGGGGGEGGGGGGGGGGGGGGGFGGGFGGGGDDGGGGGFGGGGGGGCGGGEGCFGDGGDGGGGGGFGDFGGGGGGGGGGGGGGGGGGGGGGGGGGEGGGGGFGGGGGGGGGGGGG7F:FECEFGGGGGGGGGGGGGGDCFGGGDGEEFFGGGGGG>=E8EGGGGEGGGGGGFGGGGGG3GGGGGGFGGGGEFG1GFECGGGGGGFGGGGFFFGGEFEFEGGGFFCCFFGGGFGGFC>7EAEGAGFGFDDF7FGGGFF?GFGGEF?GGGGGGGGGGGFEF?GGDFFFGGGGGGGF9FFGGGGGEGGF9FFGGGEGGFFCEFGGDGGFDFDGGFC=CB7GFEGEGGGGGGGFGGGFCGGGGGGGFFFECF@GGGGFCGGGGGGGGFCGGGGGGFCGGGGFA@@CC
@QBQZ 115929
TGGGGAATATTGCACAATGGGCGAAAGCCTGATGCAGCGACGCCGCGTGAGCGAAGAAGTATTTCGGTATGTAAAGCTCTATCAGCAGGGAAGATAATGACGGTACCTGACTAAGCAGCACCGGCTAAATACGTGCCAGCAGCCGCGGTAATACGTATGGTGCAAGCGTTATCCGGATTTACTGGGTGTAAAGGGAGCGCAGGCGGTACGGCAAGTCTGATGTGAAAGCCCGGGGCTCAACCCCGGTACTGCATTGGAAACTGTCGGACTAGAGTGTCGGAGGGGGAAGTGGGATTCCTAGTGTAGCGGTGAAATGCGTAGATATTAGGAGGAACACCAGTGGCGAAGGCGGCTTACTGGACGATTACTGACGCTGAGGCTCGAAAGCGGGGGGAGCAAACAGGATTAGATACCCT
+
GGFGGGGGGGGGGFGGGGGCFFFECEG8FGGGGGGGGCCFFGGGGGGGGFDFF+8CFFGGDECFFGGF,AFGG<EAFEFEFBCBEGGCGG@FEBEFEG9,CBCGGGFGF8FEFF@,?>DD>DGGGGEA=F,F@FFDG,,DC<FCFGECGD@:BFG<F>GG=@FGCC:GFGEGGFGGG=GGGGGGCE9GGF:FEFFCFGCEGDEEGEGCEGGG7DC7GGFG=F%43CGGCCFFDDGGCGGFFCEBDEGDGGGGGGGFFFC:;C7DFD@<8FFGGE=B7EEFFEGGG9GFF<FEBF<=DFFAFFGCGEGGGGFECFC@GGF;DGFC,F,FDD<C86,E9?GFCFF@<:CFCB@6,AEFC,EFDFE,<FFC,GF@E8GGGEFC9,9FFC:C@+GFE9FC69EFDEGGFC9EFGGCCC@-
@QBQZ 80
TGGGGAATATTGCACAATGGGGGAAACCCTGATGCAGCGACGCCGCGTGAGCGAAGAAGTATTTCGGTATGTAAAGCTCTATCAGCAGGGAAGAAGAAATGACGGTACCTGACTAAGAAGCACCGGCTAAATACGTGCCAGCAGCCGCGGTAATACGTATGGTGCAAGCGTTATCCGGATTTACTGGGTGTAAAGGGAGCGCAGGCGGAAGGCTAAGTCTGATGTGAAAGCCCGGGGCTCAACCCCGGTACTGCATTGGAAACTGGTCATCTAGAGTGTCGGAGGGGTAAGTGGAATTCCTAGTGTAGCGGTGAAATGCGTAGATATTAGGAGGAACACCAGTGGCGAAGGCGGCTTACTGGACGATAACTGACGCTGAGGCTCGAAAGCGTGGGGAGCAAACAGGATTAGATACCCT
+
FGGGGDGGGGGGGGGGGFGDGGGGGGGFGGGGGGGGGGGGGGGGGGGGGFFFEDCCDEGEFGGGGGG4FDFGGGGGGGGGGGGGGGGGGGDFFFGFFGGGGDC?FFGGGGGGGGGGGFFGGGFE@>CFGGGGFFGGGCFFGEFFGGGFFEGGG7GGGBF<EFGGGFCFGGFGE>GG>7C<EFGG=GGGCF1?AFFFDFCBEDEG>GGG0<EEADCGGFGGGDCC:@FGGGEFCEFGGGGGF@FF8ADFGGFBFFFCF;GGGGGGGGFDE8A;9GGGGGECGF=FGFFE9GFCGFFGFFGF8EDFF>8GGGFDFF@GGCGCGFGGGGGFFEFGFFGGFFGGGGGGGGGGGGEFF99GGGGGGGGFGGGGGGGGGGGGGFAGBGFGFGGGGGGGGGGGGGGGGGGGGFACFFFGFA,CCC
@QBQZ 81
TGGGGCATATTGCACAATGGGGGAAACCCTGATGCGGCGACGCCGCGTGAGCGATGAAGTATTTCGGTATGTAAAGCTCTATCAGCAGGGAAGAAAATGACGGTACCTGACTAAGAAGCAACGGCTAAATACGTGCCAGCAGCCGCGGTAATACGTATGGTGCGAGCGTTATCCGGATTTACTGGGTGTAAAGGGAGCGCAGGCGGTACGGCAAGTCTGATGTGAAAGCCCGGGGCTCAACCCCGGTACTGCATTGGAAACTGTCGTACTAGAGTGTCGGAGGGGTAAGTGGAATTCCTAGTGTATCGGTGAAATGCGTAGATATTAGGAGGAACACCAGTGGCGAAGGCGGCTTACTGGACGATTACTGACGCTGAGGCTCGAAAGCGTGGGGAGCAAACATGATTAGAGACCCT
+
CCCCF,@FC<FF9EEFFCFFGDEGECFFFGCFGDFGC@B@6FF:FGDFG=FEFFFEGGFGFF<9@FCFB<A@FGGFGFBFDFGGGGDAFGGGCEC?FGG9EEEGC7DF?BB<>FBDGGFG,,@FG7CD<FFGFGB@FFFFDCF:*><F<CEGGGG?9,CCFB,<<:*F<FCC<9FFGGGGGGGGFGFEGC?:E+AFGGGGG*8/C888A*:EGGG+<7EFDGCFFF:C*:F<G8CFDFFCF9D@>ECCEC6,C3<FGFF;CFFFC>#-><6F8F1B>>E83A,CD?,,F@<,,,EF=<BE=?++CFFBC,<9:F?>9C,;A<<BGF<FDF?FCFF:<9,C,@,C,8,@+@:,,FCFCC8;C99@FEFDFFC@6,C,8@,,6,5C,8+6+CB8@,<,6C,;CEDF,E<,<6,A@,A8
@QBQZ 104694
TGGGGAATCTTGCACAATGGGGGAAACCCTGATGCAGCGGCGCCGCGTGGAGGAAGAAGGTCTTCGGATCGTAAACTCCTGTTGTTGGTGAAGATAATGACGGTACTCAACAAGGAAGTGACGGCTAACTACGTGCCAGCAGCCGCGGTAAAACGTAGGTCCCAAGCGTTGTCCGGAATTACTGGGTGTAAAGGGAGCGCAGGCGGGAAGATAAGTTGGAAGTGAAATCTATGGGCTCAACCCATAAACTGCTTTCGAAACTGTTTTTCTTGAGTAGTGCAGAGGGAGGCGGAATTCCCGGTGTAGCGGTGAAATGCGTAGATATCGGGAGGAACACCAGTGGCGAAGGCGGCCTACTGGGCTCCAACTGACGCTGAGGCTCGAAAGTGTGGGTAGCAAACAGGATTAGATACCCT
+
GDCCFEGG9CE<EDEFFFFG?FC:FFGFGGGGEDEFGGG7C@FGEGGGCC:EFCE@EFGGF<CFFGEDG+?FEG+EBFGGFFFGGG8,8BEFGG<,A?FFE++8:+,5<::,ABGE83B<F<C7@:3FFDBF748@CFC7D8<FGC:F3BC?FEFCFABF=#:FEC>F/818:GFEDFC<9,?FCA?2(FFGFEGEGG8::1::C<C</:3#CGF=6CF,FGFF@DC7CGEGFFAF@*B@>+;3.<CF:E@B:CG7#3<FDCF=AF3?5?F>FFF<<@DDFF?FB+?:B,FE?:+>7F:GGGGEGECC9,F9FGGF7FCGFB6FB6,FEC,EB:,:-FFEGGGGGGGGGEFE<<E6CE96,,,6<GFGGFF@;,GDGGGGGGGGGGGGGGGFF9GGGGGGGGGGFCDGGGGCCCCC
@QBQZ 79422
TGAGGAATATTGGTCAATGGACGAGAGTCTGAACCAGCAAAGTAGCGTGAAGGATGAAGGTCCTACGGATTGTAAACTTCTTTTATAAGGGAATAAACACTTCCAAGTGTGGGAGCTTGTATGTAACTTGTGAATAAGCATCGGCTAACTCCGTGCCAGCAGCGGCGGTAATACGGAGGATGCGAGCGTTATCCGGATTTATTGGGTTTAAAGGGAGCGCAGACGGTTCGTTAAGTCAGCTGTGAAAGGTTGGGGCTCAACCTTAAAATTGCAGTTGATACTGGCGTCCTTGAGTGCGGTTGAGGTGTGCGGAATTCGTGGTGTAGCGGTGAAATGCTTAGATATCACGAAGAACTCCGATTGCGAAGGCAGCACACTAATCCGTAACTGACGTTCATGCTCGAGAGTGTGGGTATCAAACAGGATTAGATACCCT
+
ECEFFGGGGGDC,,CFFFCEGGCGCFGGGEFGF86C@F-CFGFGFGG6BFC@EFEEG9F8CC,C,9,@B@,,CFEGGGDF9EF<EEEFGGF=BEAE<C,::,:5A,:EA,,=+B:FFCDFD9,,C,,,5CFGGGAEGGGGC<CCC+45,?6BFF++A<5<F,B#=8;E>C9;=9F>5C<F65:F@D<<FC5<<=87*C=BCGFG(GEF<8<CGD7<C<CF:EC8::.FBCFBA:CFFFFEGGFFFAB:#7F:EFFDG>>FC/CDGCGF?FG1F=:,F7@EGFF>38?,AEFF6GGGGDEA,FF:FGF>:AB<4F=+7:,8GGEGE7C<FFCGGEACF,F9BDGFF@@<E9<GFFECFC68+GDGGGFFC,AFF@9EDGGDGGFFGF@DFC<EGFE<FF7@GGFEFCF@DFGEEAGFGFGFFDGFFE<GFEC6CCA-
@QBQZ 110749
TGGGGAATATTGCACAATGGGGGAAACCCTGATGCAGCGACGCCGCGTGAGCGAAGCAGTATTTCGGTATGTAAAGCTCTATCAGCAGGGAAGAAGAAATGACGGTACCTGACTAAGAAGCACGGGCTAAATACGTGCCAGCAGCCGCGGTAATACGTATGGTGCAAGAGTTATCCGGATTTAGTGGGTGTAAAGGGAGCGCAGGCGGAAGGCTAAGTCTGATGTGAAAGCCCGGGGCTCAACCCCGGTACTGCATTGGAAACTGGTCACCTAGAGTGTCGGAGGGGTAAGTGGAATTCCTAGTGTAGCGGTGAAATGCGTAGAGATAAGGAGGAACACCAGTGGCGAAGGCGGCTTACTGGACGATAACTGACGCTGAGGCTCGAAAGCGTGGGGAGCAAACAGGATTAGATACCCT
+
DDF8FCFC-CEGGGEFG,@CC:FGEFFDGFEFCGAFFFGDGDFCGGGEGGGCFGDFBFD,<E9EF@:CFAFGGGG<?FCGFF9A,B,F+>FCEEF,FFFGGGFFGB<F?<58BFECDBF<=>,+668+8@CFF<<<>+6DF7F:FC>EFCAFF@FFF94?C@F;,?;:%<@83<;C8917F<F#CC?F7C;F<?FEE:C*=CEEECF?::E55E>CFCD7CGFCCGGGDEF@>*:FFFF>BCF=D5::>EGCGG9EDAGGGGGDDD;90/8,<FDC@F:7C:GFDGGFGGGGGGGFCB=5E?FFCF@GGGGGGGGFCGFGGEFC,CC,@FC?BE@EGGGGGFDGGGGGFGGFEFC,EEGGGGECF9DFFEEEB7F@GFDGFFDCGGECEC7GGGFFDFF9GFFFCGGGGFGFDA<CC-
@QBQZ 85
TGGGGAATATTGCACAATGGGGGAAACCCTGATGCAGCGACGCCGCGTGGAGGAAGAAGGTCTTCGGATTGTAAACTCCTGTTGTTGAGGAAGATAAATGACGGTACTCAACAAGGAAGTGACGGCTAACTACGTGCCAGCAGCCGCGGTAAAACGTAGGTCACAAGCGTTGTCCGGAATTACTGGGTGTAAAGGGAGCGCAGGCGGGAAGACAAGTTGGAAGTGAAATCTACGGGCTCAACCCATAAACTGCTTTCAAAACTGTTTTTCTTGAGTAGTGCAGAGGTAGGCGGAATTCCCGGTGTAGCGGTGGAATGTGTAGATATCGGGAGGAACACCAGTTGCGAAGGCGGCCTACTCGGAACCAACTGACGCTGAGGCTCGAAAGTGTGGGTAGCAAACAGGATTAGATACCCT
+
<FEF+B:FGGGGFFGGFDCFGGGEEFGGGGGGGGGFE8F7EGGGGGEGGGCGGGGGFGGGDC<FFGGDG>@<EAFGGDFCGGGGGFGGFGGAFCFGG<FFFFGGG7C?,?>FD8BDGGGGG<F>:@:FFGGGG7,8@FGC@8CF,:CCFBEEGG,>>3<<CFGCGGGCFEGDGGGGGGGGGGACFGGFG2?,:C<E>EGC;<86/15CD@@<@C;-<;<CF,BAFFGFFGCFGD>DDDGG9F6C@7,F<=81C7C<F?BEF8<2/GFCDCD7=AD>DCGFD0:CDEEFB:=B<,<>=>64<EA@44+6,,<,C,,,:,9ECGCEEFFB9,??B,<@EE<F7@,FC,,C7DF@DFFEC8,,,<,B8FDCB7BB@EADGFEEG@BEC<F@ECFC,AD9DCC,EFC<C,,FFCF@6A,8-
@QBQZ 62651
TGGGGAATATTGCACAATGGGGGAAACCCTGGTGCAGCGACGCCGCGTGAAGGAAGAAGTATCTCGGTATGTAAACTTCTATCAGCAGGGAAGAAAATGACGGTACCTGACTATGAAGCCCCGGCTAACTACGTGCCAGCAGCCGCGGGAATACGTAGGGGGCAAGCGTTATCCGGATTTACTGGGTGTAAAGGGAGCGTAGACGGATGGACAAGTCTGATGTGAAAGGCTGGGGCTCAACCCCGGGACTGCATTGGAAACTGCCCGTCTTGAGTGCCGGAGAGGTAAGCGGAATTCCTAGTGTAGCGGTGAAATGCGTAGATATTAGGAGGAACACCAGTGGCGAAGGCGGCTTACTGGACGGTAACTGACGTTGAGGCTCGAAAGCGTGGGGAGCAAACAGGATTAGATACCCT
+
GCGGGGGGGGGGGGGGGGGGGGGGGG<CFGGGGD9FEFFGGGGGGDGGGGCFFGGGGGGEFGFGFGGCFGGGGGGGFGGGGG9EFGGGGGGGGGGFGFGGCEGCCGEFFFGGF,A,AACEDGEGGEFEFFFGGFEFGGC79FFFEDCE#<',?FG?>FEGGFC?:;F<F@CGF:CFEE,9<@?FCF088;EFC>EFEGG?@<2<EE5CEFFACGFCG=GCC@<GFFCD?C65GFCED:GGGGG:><CFCFGFCGGGGF9FFFFFEDGFFB6,GGF=F7FA:AGGFCDGFFGGFB,GGCCFGFF=6GDGGFC,FFCGGGGGGGGDGFGGCGGGGFFGFF<@GGGGGGGGGGGGGGFFGGGGDGCGGGGGDFGGFFGGGGGGGGGGGDGGDGEGFAGGF<GGGGGGGGGGGGGC@CCC
@QBQZ 81465
TGAGGAATATTGGTCAATGGACGAGAGTCTGAACCAGCCAAGTAGCGTGAAGGATGAAGGTCCTACGGATTGTAAACTTCTTTTATAAGGGAATAAACCCTCCCACGTGTGGGAGCTTGTATGTACCTTATGAATAAGCATCGGCTAACTCCGTGCCAGCAGCCGCGGTAATACGGAGGATGCGAGCGTTATCCGGATTTATTGGGTTTAAAGGGAGCGCAGACGGGTCGTTAAGTCAGCTGTGAAAGTTTGGGGCTCAACCTTAAAATTGCAGTTGATACTGGCGTCCTTGAGTGCGGTTGAGGTGTGCGGAATTCGTGGTGTAGCGGTGAAATGCTTAGATATCACGAGGAACTCCGTTTGCGAAGGCGGCACACTAATCCGTAACTGACGTTCATGCTCGAAAGTGTGGGTATCAAACAGGATTAGATACCCT
+
EGFGFGGGGGGGFGGGFFGGGGGGGGGGGFGGGGGGGGGFGGFGFGGEGFGGGGGGGGGGFGGGGGGGGGGEGGGGGGGGGGGGGGGGGGFDGFGGGGGGCGDGGGGFGGDEGGGGGGGFFGGGGGCFDFGGGGGGGGGGEFFEGGGCGFGGGGGGGGGGGGGFGGGGGGGGGGDG?EGGGGGGGGGGEEGGGGGDFFCCCGGGGGFGGGGFCGEEGEFGGGGFGGGGGGFEGGFEFGGCCFGFGGGGGGEGFFGFEFCFEGGFCGGGGGFFFGGGC=GGGGFEEFGEFBD8=7BEFGFGFD@EGF+C:FGGGFGGGCGCGGGGGGGEEFFF9GGEEDGFFCF8CAGGFEGFFCFCBC:+GGGGF@GGGEAGGGGGGGFFGDGFGCEFC<GGGGGGFGGGGGGF<FEFEFFCGGGGFGDGGGGGGGGFGFF@@CCC
@QBQZ 113843
TGAGGAATATTGGTCAATGGGCGAGAGCCTGAACCAGCCAAGTAGCGTGAAGGATGAAGGTCCTACGGATTGTAAACTCCTTTTATACGGGAATAAAGTTTCCTACGTGTAGGATTTTGTATGTACCGTATGAATAAGCATCGGCTAACTCCGTGCCAGCAGCCGCGGTAATACGGAGGATGCGAGCGTTATCCGGATTTATTGGGTTTAAAGGGAGCGCAGACGGGAGATTAAGTCAGTTGTGAAAGTTTGCGGCTCAACCGTAAAATTGCAGTTGATACTGGTTTCCTTGAGTGCAGTTGAGGCAGGCGGAATTCGTGGTGTAGCGGTGAAATGCTTAGATATCACGAAGAACCCCGATTGCGAAGGCAGCTTGCTAAACTGTAACTGACGTTCATGCTCGAAAGTGTGGGTATCAAACAGGATTAGATACCCT
+
EFGGGGGGGGFDDCEFGGGGGGGGGGGGGGGGGGGGFFGGGGFG9FEFGD?FGFFFGGGGGGGGEFEFBFGGGGGGFGFFGGGGGGGDFCEFDFGGGGGGGGGGG9?FFGGGGGFG<FCFGGFFGFFEFFGFCFFGGGGGGFDGGGGGGGAFC58EFFFFC8FFEDCCF7BFFC7EEAFGFCGGGFG<FFFFGGGEFEG@FFCGFFFG=AFGGGGEDC;FGGGGCFEGFC<FGGGGCGCGGGGGGFCCFGGGGFGDE3GGEFE5GGFFCDGGGGGEFFFF<FC?CFA,=4=<=FCF?GFFEA,AB+F:B8GFBB7GFD7FGEEFCGCAGGGGFF9FGCGGGGDE:,8<FFCF:F>GFDFC@,DGFGGGGFFC,E9CFFGGFFFC,GGGGGGFGCGGGGFF@7GGGGGGF9GGGFFCFGGGGGGGGGGGGGGCCCCC
@QBQZ 89
TGAGGAATATTGGTCAATGGGCGAGAGCCTGAACCAGCCAAGTAGCGTGAAGGATGAAGGTCCTATGGATTGTAAACTTCTTTTATAAGGGAATAAACCCTCCCACGTGTGGGAGCTTGTATGTACCTTATGAATAAGCATCGGCTAACTCCGTGCCAGCAGCCGCGGTAATACGGAGGATGCGAGCGTTATCCGGATTTATTGGGTTTAAAGGGAGCGCAGACGGGTCGTTAAGTCAGCTGTGAAAGTTTGGGGCTCAACCTTAAAATTGCAGTTGATACTGGCGTCCTTGAGTGCGGTTGAGGTGTGCGGAATTCGTGGTGTAGCGTTGAAATGCTTAGATATCACGAAGAACTCCGATTGCGAAGGCAGCACACTAATCCGTAACTGACGTTCATGCTCGAAAGTGTGGGTATCAAACAGGATTAGATACCCT
+
EGGGGGGGGGGGFGGFGGGGGGGGGGGGGGGGFGGGGGGGGGEGGGGGGGFAF6CFGGGGGGGGCDEFGGGGGGFGGGGGGGGGGGGGGGGGGEGGGA,CFFGGFGFFFFEGG9CEDFCFGGGFGGAFFFGGCFDFGGGFFFGFGGGGGGGGGFFGGGGGGGGFGGGGGFGGGGGGGG><D@=GE>CCFGC1CFFGGC?F>GGFGGGG>CFGFG>BEDGEEEEG>EGEGGFGFGGGGGGGGGFG9ECFF=GGFGGGGGFEGGGFF?F?FFGFGDF<,+CDFC@9@4,BFEF,++CDCE88:A47FF:7GFFE+E:CB,<<A9+4,::?9C56,A<AFC,=C,E@FD<F9DF@8@CC6F<7FB,6@<EFGFF<EC<,EF:BECEFGFFCC@DEF<DCFEDGCGEF9FGFCGDGGFGFFEF<C9FDFFGFFCE@A,A<
@QBQZ 90
TGAGGAATATTGTTCAATGGACGCAAGTCTGAACCAGCCATGCTGCGTGCAGGATGACGGCTCTATGAGTTGTAAACTGCTTTTGTACGAGGGTAAACGCAGATACGTGTAACTGTCTGAAAGTATCGTACGAATAAGGATCGGCTAACTCCGTGCCAGCAGACGCGGTAATACGGAGGATTCAAGCGTTATCCGGATTTATTGGGTTGAAAGGGTGCGTAGGAGGTTTGATAAGTTAGAGGTGAAATTTCGGGGCTCAACCCTGAACGTGCCTCTAATACTGTTGAGCTAGAGAGTAGTTGCGGTAGGCGGAATGTATTGTGTAGCGGTGAAATGCTTAGAGATCATACAGAACACCGATTGCGAAGTCAGCTTACCAAACTATATCTGACGTTGAGGCACGAAAGCGTGGGGAGCAAACAGGATTAGATACCCT
+
6@F?<CCE@FEF,,C@FGGGG8FEGCF9FFFGA@FGFGGGCDFE<EFGE:CFGFCFFGGDFGGGGGGGF<FGG9DDFFE<FGFGGGGGEEECEFGGCFFGGGGGG9FFFEF,BFAE,,,,BAFGGFEFFGEGGC<7BFGEE<>++AEFG9E,=@E7FFD+@>,,<>FGGGECFFE**>:BCFE@,5@4FCF>AC=C:CF9@FFECCEB4?:;BEFGGCDCCEG'/FC6DC9<79D@CCC,==E89)2C8<GCF<ED,8FFA8FBE+=FB<DC<C6BE5FCFE<:FC,<A<GF8D9FFFE:CFEGFGGGEF9A<F<:,,,,@FFGCE@FGFGGFGFGGGGGFFC,C9GFGGGGGEDGF@F@FEDGGEFECDGGGGCGGFCC,GFFF<@@FCFFFGGFFC@<FEGCEDGGEGGFFFEF@,,GGFF9GFAFCCC88CCC
@QBQZ 82576
TGGGGACTATTGCACAATGGGGGAAACTCTGATGCAGCGACGCCGCGTGGAGGAAGAAGGTCTTCGGATTGTAAACTCCTGTTGTTGAGGAAGATAATGACGGTACTCAACAAGGAAGTGACGGCTAAATACGTGCCAGCAGCCGCGGTATAACGTAGGTCACAAGCGTTGTCCGGAATTACGGGGTGTAAAGGGAGCGCAGGCGGGAAGACAAGGTGGAAGTGCAATCCATGGGCTCAACCCATGAAGTGCTTTCAAAACTGTGTGTCTTGAGTAGTGCAGAGGAAGGCGGAACTCCAGGTGTAGCGGTGGAACGCGTAGATATTGGGAAGAACACCAGTGGCGAAGGCGGCATACTGGGCACCAACTGACGCTGAGGCTCGAAAGTGTGGGTAGCAAACAGGATTAGATACCCT
+
GGGG7F@<-CFEGGCFGGCF8@EGGGC,EFCFE9;CFCCBFGGGGGGGG7C<F:=B<FGDFAFFGDG+C+=5FFF<,:BEGGGGF@G<?FF8<BE?<@E,5CEFF:EEFCFD8D8DGG=,8?CCF77F=<=D<,3@FFFD<3<<5*5FF:*<;F7638*>FFGFEC@F=4*18,810C=B7##FFF,<'??C:?;=FGE>*:#+>:C3-73C@8@*CE@ACFF<$?3@<99F>-<<<;C6@E8E9B>,,=,A:C3,,B,?3+B<:4,,9B?,7:8,4,A,EEDFA+8+B+<<B4,B4,,<F9F=CC:EEE=,FC>7AC,GFA?EC,<C,<,9CFFC@C@B7FGGFC@FCCEC6,,,CC6,,,,69FEGF@CCF<<FGGEF@FGFAGFEBFF8GDGGGFGFGADFA<GDEAC68,,-
@QBQZ 73021
TGGGGAATATTGCACAATGGGCGAAAGCCTGATGCAGCAACGCCGCGTGAGCGATGAAGGCCTTCGGGTCGTAAAGCTCTGTCCTCAAGGAAGATAATGACGGTACTTGAGGAGGAAGCCCCGGCTAACTACGTGCCAGCAGCCGCGGTAATACGTAGGGGGCTAGCGTTATCCGGAATTACTGGGCGTAAAGGGTGCGTAGGTGGTTTCTTAAGTCAGAGGTGAAAGGCTACGGCTCAACCGTAGTAAGCCTTTGAAACTGGGAAACTTGAGTGCAGGAGAGGAGAGTGGAATTCCTAGTGTAGCGGTGAAATGCGTAGATATTAGGAGGAACACCAGTTGCGAAGGCGGCTCTCTGGACTGTAACTGACACTGAGGCACGAAAGCGTGGGGAGCAAACAGGATTAGATACCCT
+
FGGGGEGGGGGGGGGGGGGGGGGGEGGGGGGGGGGGGGGGGGGGGGGGGGGGGGGG?FGGGGGGGGGGGGGGGGGFGFGGGGGGGGGFGFGGGGGGGGGGGGGGGGGGGGGGFGGGGGGGG@DG?GGGGGGG>GF@FGCFFCFGGGGGGG@FGGGFFGGGDFGGGGFG<GGGGGGGGGFGGG>GGGGFFGGGGGEGEGGGGGFCGGGGGGGGGGGGGGGDFGGGF?GFFGGGGGGGGEGGGGGGGFFFCG;GGGGGGGGGGGGFDGFGCGGGFEEFEE:CGGGGFF9GGFAFFF?DFGFGGGGDGEGGGGGGGGGGFGFGFAGGGGGGGGGGGGGGGGEC:GGGGGGGGGGGFEGGGFFDGGGGGGGGGGFFGGGGGGGGGGGGF:GGGGGGFGGGGGGGGFGGGGGGGFCCCCC
@QBQZ 95499
TGGGGAATATTGCACAATGGGCGAAAGCCTGATGCAGCAACGCCGCGTGAGTGAAGAAGTATCTCGGTATGTAAAGCTCTATCAGCAGGGAAGAAAATGACGGTACCTGACTAAGAAGCCCCGGCTAACTACGTGCCAGCAGCCGCGGTAATACGTAGGGGGCAAGCGTTATCCGGATTTACTGGGTGTAAAGGGAGCGTAGACGGCACGGCAAGCCAGATGTGAAAACCCGGGGCTCAACCCCGGGACTGCATTGGAAACTGTCAATCTAGAGTACCGGAGAGGTAAGCGGAATTCCTAGTGTAGCGGTGAAATGCGTAGATATTAGTAGGAACACCAGTGGCGAAGGCGGCTTACTGGACGGTAACTGACGTTCATGCTCGAAAGTGTGGGTAGCAAACAGGATTAGATACCCT
+
GGGGGGGGGGGGGGGFFEGDGGGGGGGGGFGFFGGGGGGGGGGGE7CFFCFGFFFEEFGFGGGFGFGBFFGGGGFD<CFG??FFG?FFGGFGGGGGGGGG9F@:F7C<?FGGEFGEFEFEFG+G6CCFGGGGGDFCGCFCG=<FFGEF*CEACFG9FGGGGGGGGGFGCFBEFGGGGB:CEF:=FE9GGCFFFC>GE>C>CEECCCCEGGFGFECF=EC;DB>C@F>GG@F<CEEDGGFGGGGGFECDGGF><CFFFFGGGGGFFFFD=CFF=<9F>>DEFFGGGGGCEFAFEFCFDEECGGEEDGGGGEGGGGGEFFGECGGFFFCC,9FGFCFCGGGGGEFGFGGGGGGFCFFC<E@GFFCFFF<GGGFGFGFCF:7GGGFFGGEEGGDFFGGGGGFDGGGGGFC<DFFCC9CC
@QBQZ 61391
TGGGGAATATTGCACAATGGGGGAAACCCTGATGCAGCGACGCCGCGTGGAGGAAGAAGGTCTTCGGATTGTAAACTCCTGTTGTTGAGGAAGATAATGACGGTACTCAACAAGGAAGTGACGGCTAACTACGTGCCAGCAGCCGCGGTAAAACGTAGGTCACAAGCGTTGTCCGGAATTACTGGGTGTAAAGGGAGCGCAGGCGGGAAGACAAGTTGGAAGTGAAATCTATGGGCTCAACCCATAAACTGCTTTCAAAACTGTTTTTCTTGAGTAGTGCAGAGGGAGGCGGAATTCCCGGTGTAGCGGTGGAATGCGTAGATATCGGGAGGAACACCAGTGGCGAAGGCGGCTTACTGGACGATAACTGACGCTGAGGCTCGAAAGCGTGGGGAGCAAACAGGATTAGATACCCT
+
GGGGGGGGGGGGGGGGGGGGGGGGGGGGGGGGGGGGGGGGGGGGGGGGGGGGGGGGGGGGFGGGGGGGGGGGGGGGGGGFGGGGGGGGGGGGGGGGGGGGGGGGGGGGGGFGGGGGGFG@FGGGGDFFGD,>FGGGGGGGCGGGGGDGGGGGFGGGGGGGGGGGFGGG8CFFGGGGGGGGGG+GGGCFFFFGFGGGGGG5?EGEGGGGEGFGGFFGGFGCGFFGGGFFCFFGGGFGFFGFGGGGGGGGGGGGGGGFGFEFGGGGGGGGGFGFGGDAFDGFFFAEF+DFC,GGGGGGGGGGGGGGEFEGGFFGEF:GGGEGF7EFCCFEFFGGDGGFFGGGGF7GGGGDGECFC9GGGGGEGGFFGFGEGGGGGF@FCGEGGC9F;CGGGGGGGEGGFFGGGFDGGGGGGGGCCCCC
@QBQZ 95
TGAGGAATATTGGTCAATGGACGAGAGTCTGAACCAGCCAAGTAGCGTGAAGGATGAAGGTCCTACGGATTGTAAACTTCTTTTATAAGGGAATAAACCCTCCCACGTGTGGGAGCTTGTATGTACCTTATGAATAAGCATCGGCTAACTCCGTGCCAGCAGCCGCGGTAATACGGAGGATGCGAGCGTTATCCGGATTTATTGGGTTTAAAGGGAGCGCAGACGGGTCGTTAAGTCAGCTGTGAAAGTTTGGGGCTCAACCTTAAAATTGCAGTTGATACTGGCGTCCTTGAGTGCGGTTGAGGTGTGCGGAATTCGTGGTGTAGCGGTGAAATGCTTAGATATCACGAAGAACTCCGATTGCGAAGGCAGCACACTAATCCGTAACTGACGTTCATGCTCGAAAGTGTGGGTATCAAACAGGATTAGATACCCT
+
EGGGGGGGGGGGGGGGGGGGGGGGGGGFGGGGGGGGGGGGGGGGGGGGGGGGGGGFGGGGFGGFFGGGGGGGGGGGGGGGGGGGGGGGGGGGGGGGFGEGGGGGGGFBFFGGG8=FGGGGGGGGGGFFGGGGGGGGGGGGGGGGGFCFFGGGGCEGFEGC?GGGGGGGGGGGGGGEGGGDGGDCEGGGEGG>GFGECFCCFFGGGGGGEEGGGGGGGGGFFCCCGGECEGGFGGG4ECE>GGFGGGGGGGGGGGDCG<FGGFFFGGGGFFG?FDF@EAGGGGGGGEF,ECE<CGGGGGEGGFF:9+:7DGFEB,7BB?GGGGGGGGGGGGGGGGGGFFGGGGGGFCGGGGGFGF>GGGFFEGGGGGGGGGGGGGFGGGEFGGGGGGGGGGFGGGGGGGGGGGDGFGGGGGGGGGGGGGGGGGGGGGFFFEECCCCC
@QBQZ 96
TGGGGAATATTGCACAATGGGGGAAACCCTGATGCAGCGACGCCGCGTGGAGGAAGAAGGTCTTCGGATTGTAAACTCCTGTTGTTGAGGAAGATAAATGACGGTACTCAACAAGGAAGTGACGGCTAACTACGTGCCAGCAGCCGCGGTAAAACGTAGGTCACAAGCGTTGTCCGGAATTACTGGGTGTAAAGGGAGCGCAGGCGGGAAGACAAGTTGGAAGTGAAATCTATGGGCTCAACCCATAAACTGCTTTCAAAACTGTTTTTCTTGAGTAGTGCAGAGGCAGGCGGAATTCCCGGTGTAGCGGTGGAATGCGTATATATCGGGAGGAACACCAGTGGCGAAGGCGGCCTACTGGGCACCAACTGACGCTGAGGCTCGAAAGTGTGGGTAGCAAACAGGATTAGATACCCT
+
FGGGGFGGGGGGGGGGGGGGGGGGGGGGGGGGGGFGGGGGGGGGGGGGGGGGGGGGGGGGGGGGGGGDG@FGGGGGGFFGGFGFFGAFFGGGGGGGGFGGGGGGGGGGFGGGGGGFGGGGGGGGGGEGGGGGGGGGG4>F<FFGGGGG:GFG@GGG<>FGGGGGGFF=EGFGGFGCGGGGGGGFFFGFGCFG:FGEFGDFCEEEDCEG@<C8EFFFCFFGEBC@GGGGGB>@FGGGGDCFGFGGDGGGGF@FGGGFFFFGGGGFCC@@DECGECB.FFFGEF::FGD7FDGGFAGEEDEDGGCGGGEFFFAC,,@GGGFFC,DF==:BC<<<@GGEECGFGGGGGGGGGGGGGGGGGGGF8GGGGGGGGF@CGGGGFFDGGGGGFFGDGGGGGFGGGGGFGGFFGF9GGGGGCCCCC
@QBQZ 63360
TGGGGAATATTGCACAATGGGGGAAACCCTGATGCAGCAACGCCGCGTGAGTGAAGAAGTATTTCGGTATGTAAAGCTCTATCAGCAGGGAAGATAATGACGGTACCTGACTAAGAAGCTCCGGCTAAATACGTGCCAGCAGCCGCGGTAATACGTATGGAGCAAGCGTTATCCGGATTTACGGGGTGTAAAGGGTGCGTAGGTGGCAGTGCAAGTCAGATGTGAAAGGCCGGGGCTCAACCCCGGAGCTGCATTTGAAACTGCTCGGCTAGAGTACAGGAGAGGCAGGCGGAATTCCTAGTGTAGCGGTGAAATGCGTAGATATTAGGAGGAACACCAGTGGCGAAGGCGGCCTGCTGGACTGTTACTGACACTGATGCACGAAAGCGTGGGGAGCAAACAGGATTAGATACCCT
+
GGGGGGGGGGGGGGGCFGGGGGGGGGGGGGGGGGGGGGGGGGGGGGGGGGGGGFFFGGGGGGGGGGGGCFGGGGGGGGGGGGGGGGFGGGGGGGGGGGGGGGGGGGGGGGGGGGGGGGGGGGGGGGGGGGFGG@GGGGGGFGGGGGGGGGGGGGGFFFGGGGGGGGGGGGGGGGEGGGGGGG*GFFGGC?GGGGGGGGGEGGFGGGFGGFECFCFGGGCFCCGGGGGFFGFGGGGGGFGGGGGGGGFGGGGGGFGFGFFGGGFFGGGGGFGGFF,GGGGGGGGGGGDFGGGGFE9GGGFGGGGGGGGGGGGGGDGGGGGDGGGGGGGGGGGGGGGGGGGGGGGGGGGGGGGCGGGGGGGGGGFGGGGGGGGGGGGGGGGFGGGGGGGGGGGGGGGGDGGGGGGGGFGGGGGCCCCC
@QBQZ 98
TGAGGAATATTGGTCAATGGGCGAGAGCCTGAACCAGCCAAGTAGCGTGAAGGATGAAGGTCCTACGGATTGTAAACTTCTTTTATACGGGAATAAAGTTTCCTACGTGTAGGATTTTGTATGTACCGTATGAATAAGCATCGGCTAACTCCGTGCCAGCAGCCGCGGTAATACGGAGGATGCGAGCGTTATCCGGATTTATTGGGTTTAAAGGGAGCGCAGACGGGAGATTAAGTCAGTTGTGAAAGTTTGCGGCTCAACCGTAAAATTGCAGTTGATACTGGTTTCCTTGAGTGCAGTTGAGGCAGGCGGAATTCGTGGTGTAGCGGTGAAATGCTTAGATATCACGAAGAACCCCGATTGCGAAGGCAGCTTGCTAAGCTGTAACTGACGTTCATGCTCGAAAGTGTGGGTATCAAACAGGATTAGATACCCT
+
FGGGGGGGGGGGGGGGGGGGGGGGGGGGGGGGGGGGGGGGGGGGGGGGGGGGGGGGGGGGGGGGGGGGDCECGGGGGGGGGGGGGGGGGGGGGGGFGGGGGGGGGGGGGFGGG,AF@AFGGGGGGGGGDGGFGGGGGGGGGG<CFGGGDGFG7DFGGGDF?GGGEEGGGGGGGGG<C=GDDEGG>@CEGGEGGGGFFFGFFFEGGFGGGGCFCCEEGGGGGC<GG<G9EEFGGGFGGFGGGGFGGGGGGGFFFGCE<<DGGGGFGGGGFFGCGGEFEFGF0E@GFGEF<=FAE<:F8GGGGGGFF7CGGGFFGFGGFGDDGGGGGGGFAFCGFGGGFFF9GGG?FCDGGGGGGGGGGGGGGGGGGGGGGGGGGGGGGGFEGGGGGGGGGGGGGGF9FEGFGGGGGGFGCGGGGGGGGGGGGGGFF9GGGFGCCCCC
@QBQZ 90463
TGAGGAATATTGGTCAATGGGCGAGAGCCTGAACCAGCCAAGTAGCGTGAAGGATGACTGCCCTATGGGTTGTAAACTTCTTTTATAAAGGAATAAAGTCGGGTATGCGTACCCGTTTGCATGTACTTTATGAATAGGGATCGGCTCACTCCGTTCCAGCAGCCGCGGTAATACGGCGGATCCGAGCGTTATCCGGATTCATTGGGTTTAAAGGGAGCGTAGATGGCTGGTTAAGTCAGTTGTGAAAGTTTGCGGCTCAACCGTAAAATTGCAGTTGATCCTGGATATCTTGAGTTCAGTTGAGGCAGGAGGAATTCGTGGTGTAGCGGTGAAATGCGTAGATATCACGAAGAACTGCGAGTGCGAAGGCAGCCTGCTAAGCTGCAAATGACATTGAGGCTCGAAAGTGTGGGTACCAAACAGGATTAGATACCCT
+
F8@AEGGFGGGFGGGGCGGGGFGGGGGGGGGG8<FFFGGGFGFAFDCG@FFFG8FGGFGGGGGGGGFGFGGGGF?EEG<FFFCEDG<6FCEF@EAF9EFE@CFGGFFFCFGGE9:?FF+F?E9E,AFGE,CFFGGFCF,E,DCFF7+5CF9,>F,3D3BFG8>F+C@CF>GGG,@C*><*+:E:7CCFFGECGG75/8<<F=G<CG:G=FG.GFC>CD@8D9;@:D+;E&<C9<8CECF7<AFF@CF<A92CEC5C?GFFCGGGDC#5:3CFFECFE?3*<FGFGFF9F?9F9FC5,EF=,9,8E,BB5,E?@?F+FF,FFA@>8>:CF?EC8?,=B,6,,9,4,,6C<CEFC88++<E7@F@CE@C68,<@CE9GFFE<@,C,6FC,EAFC@F,E8GDGFFAE<CEF;9GGFEE7CGDFFCEC,C,C<<C6@8B<
@QBQZ 100
TGAGGAATATTGGTCAATGGACGAGAGTCTGAACCAGCCAAGTAGCGTGAAGGATGAAGGTCCTACGGATTGTAAACTTCTTTTATAAGGGAATAAACCCTCCCACGTGTGGGAGCTTGTATGTACCTTATGAATAAGCATCGGCTAACTCCGTGCCAGCAGCCGCGGTAATACGGAGGATGCGAGCGTTATCCGGATTTATTGGGTTTAAAGGGAGCGCAGACGGGTCGTTAAGTCAGCTGTGAAAGTTTGGGGCCCAACCTTAAAATTGCAGTTGATACTGGCGTCCTTGAGTGCGGTTGAGGTGTGCGGAATTCGTGGTGTAGCGGTGAAATTCTTAGATATCACGAAGAACTCCGATTGCGAAGGCAGCACACTAATCCGTAACTGACGTTCATGCTCGAAAGTGTGGGTATCAAACAGGATTAGATACCCT
+
@EGGGFFFFFGGGGGGGGGGGGEGGGGFGFGGGGGGGFGGGGDAEFGFGGGGGGGGGGDGEGGGGGGGGGGEFGGGGGGFGGGGGGGGGFGCFGGGGGGGGGGGGGFF@FGGC9=CGFGGGGGA<EFGFF<<FGFGD9FGGGGDCFGGGCFGGGGGGFEFGGGGGGGGGGGGGGFGEEGGGGGGGGDGGGGGGGG;@F@>FFFFF1GCFFFEEGGGDGGEGGCEGGDF@FCFEFGGFC@8'GF<FGGGGGFG>E2C83,BFEGGFFFF4FC6,DFAE<CB:EGF@,,,=,=E@C>7EC@FFE8FA+EECGF578C7EECF<CCF>+@DFGGFC:,,EC,F<FF8C7CGGFB,FF@66<E7FF:@GGGGGGGGGFAFGGFCGF>FADFGGGGGGGGGGGGGGGCEF<@@F@FCGGGGGFAGGGGGGECFFGGCCCCC
@QBQZ 66876
TGGGGAATATTGCACAATGGGGGAAACCCTGATGCAGCGACGCCGCGTGGAGGAAGAAGGTCTTCGGATTGTAAACTCCTGTTGTTGAGGAAGATAATGACGGTACTCAACAAGGAAGTGACGGCTAACTACGTGCCAGCAGCCGCGGTAATACGGAGGATGCGAGCGTTATCCGGATTTATTGGGTTTAAAGGGAGCGCAGACGGGAGATTAAGTCAGTTGTGAAAGTTTGCGGCTCAACCGTAAAATTGCAGTTGATACTGGTTTCCTTGAGTGCAGTTGAGGCAGGCGGAATTCGTGGTGTAGCGGTGAAATGCTTAGATATCACGAAGAACTCCGATTGCGAAGGCAGCACACTAATCCGTAACTGACGTTCATGCTCGAAAGTGTGGGTATCAAACAGGATTAGATACCCT
+
GFDEGEDFGGFFGGGGGGGGGGGGGGGGGGGGGGGGGGGFGGGGGGGGGGGGGGGGGGGGGGGGGGGGGGGGGGGGGGGGGGGGGGGGGGGGGGGGGGGGGGGGGGGGGGGGGCDFGGGGGGGGGGGGGGGGG>CGGGGGG,FFGGGGGGG?GFFCGGGGGGGGGGGGGDECG>GGCCFGG?FGFGG=FGGGGGGGGGGGGEGGGGGDCEFFGFG@CFGGFCGGGAFEGGGGGGGGDFGGGGGFF0FF:GGGFCFFGFFFGGGGGGF?GGGG9GFCA=9<GEGGG7DGGCFFGGGGGFFGGCFC>GGGGGGGGGGFAGGFFFFA,GFGGGFGFCGGDGE:EGGGGGGGGGGGGGFGFFGGGGGFE,GGGGGGFCGEGGGGFGGGGGGGGGGGGGGGGGFFGGGGFFGGGGFC?CCC
@QBQZ 102
TGGGGAATATTGCACAATGGGCGAAAGCCTGATGCAGCGACGCCGCGTGAGCGAAGAAGTATTTCGGTATGTAAAGCTCTATCAGCAGGGAAGATAATGACGGTACCTGACTAAGAAGCTCCGGCTAAATACGTGCCAGCAGCCGCGGTAATACGTATGGAGCAAGCGTTATCCGGATTTACTGGGTGTAAAGGGTGCGTAGGTGGCAGTGCAAGTCAGATGTGAAAGGCCGGGGCTCAACCCCGGAGCTGCATTTGAAACTGCTCGGCTAGAGTACAGGAGAGGCAGACGGAATTCCTAGTGTAGCGGTGAAATGCGTAGATATTAGGAGGAACACCAGTGGCGAAGGCGGCTTACTGGACGGTAACTGACGTTGAGGCTCGAAAGCGTGGGGAGCAAACAGGATTAGATACCCT
+
FGGCFCCFGGGGGGGGGGGGGGGGGGGGGGGGGGGFDGGGGCGGGGGGGGGGGGGGGDGGGGGGGGGGGGGGGGGGGGGGGGGGGGGGGGGGGGGFGGGGGGGGGGGGGFGGGGGGGGGGGGGGCEGGGGGGC>FGFGCG>GGGGGGGGGG9FGG6GFFGGGGGGGGGGFGGGGGGGGEGGFFGGGGGGGGDGGGFGEC@FGGGFFGFEFGGFFGGFFFGGGFFFFEGGGCE?GGGGFFFGFEDGGGGGGFF/@?GGGFC?C*FC@FFE3CFFFFGFEFFFGGFF@GFFF?FGFGGFFE9GGGGGGGGFFDFCGGGFEEC,BEGF9DGGGGGGFFCFGGGGGGGGGEGGGGGGGGGGGGGGGGGGGGGGGGGGGGGGGGGGGGGGGGGGGGGGGGGGGGGGGGFAEGGGGGCC8CC
@QBQZ 81392
TGAGGAATATTGGTCAATGGACGAGAGCCTGAACCAGCCAAGTAGCGTGAAGGATGAAGGTCCTACGGATTGTAAACTTCTTTTATAAGGGAATAAACACTCCCACGTGTGGGAGCTTGTATGTACCTTATGAATAAGCATCGGCTAACTCCGTGCCAGCAGCCGCGGTAATACGGAGGATGCGAGCGTTATCCGGATTTATTGGGTTTAAAGGGAGCGCAGGCGGGTCGTTAAGTCAGCTGTGAAAGTTTGGGGCTCAACCTTAAAATTGCAGTTGATACTGGCGTCCTTGAGTGCGGTTGAGGTTTTCGGAATTCGTGGTGTAGCGGTGAAATGCTTAGATATCACGAAGAACTCCGATTGCGAAGGCAGCACACTAATCCGTAACTGACGTTCATGCTCGAAAGTGTGGGTATCAAACAGGATTAGATACCCT
+
9;<FFAFGGFGCC,CEEE@CFCGGCFG<@ECFA@:CEFDGGGEGFDEFGGFGGGGGGGGG@CEFEEGGC@7FFGGGFGAF9CA9FFGGFFGGG8FFAA,AF,9=?AF<E4==FGDG88BBFFFFGF?,EFFFAF<FFE,C,FCBF@FGG,6BFDDF7<,>FFA:+7@FE7F,=>38><:.@A><<F7F<?=<@>8E<C=4ACCGFC:F+<CCFBFFE9<BGG#<E>??84DAC?FC<1:BFFE;@9@7#EF@GGDF=CCB88*:CFGGFAC@:FE=F@?D:==7C=E,GFE=8>FC+:A5A,?C?8+44,EE48>+:,<GGGGEGE:EEEE<CGGGGGGGFCC,8C6D<DBD@B@EEFC,CEF<EC,FE<EFE,GGFE:;GGGFGFCFEFDGFCFE@GGGGGGFFECECGE8FGGGGAFEAF@EGFEFFGGCCCCC
@QBQZ 70456
TAGGGAATATTGCACAATGGGGGAAACCCTGATGCAGCGACGCCGCGTGAAGGAAGAAGTATTTCGGTATGTAAACTTCTATCAGCAAGGAAGAAAATGACGGTACTTGACTAAGAAGCCCCGGCTAAATACGTGCCTGCAGCCGCGGTAAAACGTAGGGTGAAAGCGTTATCCGGATCTACAGGGTGAAAAGGGAGCGCAGGCGGTTTGGCAAGTCTGATGTGAAAGCCCGGGGCTCAACCCCGGGACTGCATTGGAAACTGTCAGACTTGAGTATCGCAGAGGTAAGTAGAATTCCTAGTGTATGTGTTAAATGTGTAGATATTAGGAGGAACACCAGTGGCGAAGGCGGCTTACTGGACAATAACTGACGCTGAGGCTCGAAAGCGTGGGGAGCAAACAGGATTAGATACCCT
+
GGFGCEGDEFEDGFFGC@,CFFGGGFE,6CFEFE,CC<6@BCFFC@FGGGFGCEF,9CF,C?FGFGG@84CBFFG?CEFB9F-@E,9B<FGGGF8,,5BFE?C4B7,,:C<FDFEFD?F,43+>7CC=E<<=+8,DB<FGGCC<F:>3*@C,D>B,7,1861*>F9<F1*63,3<@B**,6<,8<C<:*<,,?*4;EGGG@FEC>@,#,@;8CDG,9E7,<:3,3<<CC#31>#:?0?CCE>CDF=A,&:28EE@<<C#:;F9EAA9,,:,A,GF7FC,5FF<<9FFAFE5C,<?C,E8F5,5?,,,,:,,E?BB6,??EDFGGFFE8CF9669<CC6,@:CC,@@,GCFF9FCC<GEC6@C,9FEF@FB-@8@@C,@7FFB?8C@DCGGF@C@CACAFCF@C<EC<9FDCCC@<C
@QBQZ 108628
TGAGGAATATTGGCCAATGGACGAGAGTCTGAACCAGCCAAGTAGCGTGAAGGATGAAGGTCCTACGGATTGTAAACTTCTTTTATAAGGGAATAAACCCTCCCACGTGTGGGAGCTTGTATGTACCTTATGAATAAGCATCGGCTAACTCCGTGCCAGCAGCCGCGGTAATACGGAGGATGCGAGCGTTATCCGGATTTATTGGGTTTAAAGGGAGCGCAGACGGGTCGTTAAGTCAGCTGTGAAAGTTTGGGGCTCAACCTTAAAATTGCAGTTGATACTGGCGTCCTTGAGTGCGGTTGAGGTGTGCGGAATTCGTGGTGTAGCGGTGAAATGCTTAGATATCACGAAGAACTCCGATTGCGAAGGCAGCACACTAATCCGTAACTGACGTTCATGCTCGAAAGTGTGGGTATCAAACAGGATTAGATACCCT
+
GGGGGGGGGGGGFGAFGGGGGGGGGGGGGGGGGGGGGGFFGGGGGGGGGGGGGFGGGGGGGGGGGFEGGGDGGFGGGGGGGGGGGGGGGGGGGGGGGGFFFGGGGGGGGGCGGGGGGGGGGFFGGGGGGGG9EFGGGGGGFFGGGGGGGFGGGGGGGGGGGGGGGGGDFGGGGGFGGGGGGGGGGGDEGFGGGFGGGGG@GGFGGGGFGGGGFG;<GGGGGEDFEGGGGEFGGGGGFGGGGGFGGFFFF:FCFFFCC5BFFFFGGGGGFDFGGGGAGFGGGGGGDGGGGGGGGGDGGGGFEBDGGGGGF@GFFECCGGGGFGGGEF,FGGGGGGGGGFGGGGGGFGFGGGGGGGGGGDFBCFGGGFFGGFGGGGFFGGGEGGGGGGFGGEGGGGGGGGGGGGFGGGFGGGGGGFGGGGGGGGGGGGGGGGGCCCCC
@QBQZ 75430
TGAGGAATATTGGTCAATGGGCGAGAGCCTGAACCAGCCAAGTAGCGTGAAGGATGAAGGTCCTACGGATTGTAAACTTCTTTTATAAGGGAATAAACCCTCCCACGTGTGGGAGCTTGTATGTACCTTATGAATAAGCATCGGCTAACTCCGTGCCAGCAGCCGCGGTAATACGGAGGATGCGAGCGTTATCCGGATTTATTGGGTTTAAAGGGAGCGCAGACGGGTCGTTAAGTCAGCTGTGAAAGTTTGGGGCTCAACCTTAAAGTTGCAGTTGATACTGGCGTCCTTGAGTGCGGTTGAGGTGTGCGGAATTCGTGGTGTAGCGGTGAAATGCTTAGATATCACGAAGAACTCCGATTGCGAAGGCAGCACACTAATCCGTAACTGACGTTCATGCTCGAAAGTGTGGGTATCAAACAGGATTAGATACCCT
+
GGGCEFEGGGGFGGGG<EF@FGGGEGGGGGGGGGGGGFGGGGGGFFCC:CFC@8FFFGGGGGGGGGGDGDGCGG<FGFGFGGGGGFGDCFCG@FGCFFEGGGGGGGGFFGGDGGGGGGGGGGGGGCDFAFGFGFGG<FFGGGGGGGGGCFGFGBEG=<>C><FFFGF>FG@@:F:CEGCGFFGD8CFFGGGCGGGG<GFFECCGGFGGCFGFGGE>8EFC@C>FGEEEEC?GGGGGGFGGG>GGGGGCGGGCGF<7/>:CFFF<GGGFECFFGGGGGGGGGFFC:D@EFFCGGGCCGF?GGFGEF++EFAFECGGGGFCGGF@+GF>GF9GGGGGGFCGEDGF=C,<FDGDFGGC>DGFCF7GFGGGGGGGGGGFGGGGFC7GGF9EGGGGGGGGGGGGFGEGFFFF7GGGGGFFFGGGFFGGGCGFCFCGCCCCC
@QBQZ 110906
TGAGGAATATTGGTCAATGGACGAGAGTCTGAACCAGCCAAGTAGCGTGAAGGATGAAGGTCCTACGGATTGTAAACTTCTTTTATAAGGGAATAAACCCTCCCACGTGTGGGAGCTTGTATGTACCTTATGAATAAGCATCGGCTAACTCCGTGCCAGCAGCCGCGGTAATACGGAGGATGCGAGCGTTATCCGGATTTATTGGGTTTAAAGGGAGCGCAGACGGGTCGTTAAGTCAGCTGTGAAAGTTTGGGGCTCAACCTTAAAATTGCAGTTGATACTGGCGTCCTTGAGTGCGGTGTAGGTGTGCGGAATTCGTGGTGTAGCGGTGAAATGCTTAGATATCACGAAGAACTCCGATTGCGAAGGCAGCACACTAATCCGTAACTGACGTTCATGCTCGAAAGTGTGGGTATCAAACAGGATTAGATACCCT
+
GGGGGFDGGGGGGEGFDGFGGGGGGGGGGGGGGGGGGGGFCDGGFFGGD>FGGGGGGGGCGGGGGFGGEGGGGCGGGGFGGGGGAAFGGG?FGGGGGG8FFDGGGGGFFBF@=FCDGFGGGGGGGCGGFFGFGGGGGGGG9GGGGGGGG;DGFGGGGGGGGGGGDGGGGGGGFGGGGGGDGGF>CFFGGGGGGGGGG/GGGGGFGGFGGGCFGFGGGDEEGGEGDGGEEGGGGGF9GGGFFGFFFEB@9GGD5FFC<<FGGGGGC<<FBGGGFEGGFAFFFGGF@,==<8EFEFCC=D@9,,<CB+>4C,?,B8@GGGGGGGFFCCEECGGGFF9FFECCE;F8?GGGGGEFFC@-GGGCCGF?GAGFFFGGFFGFE,:@CCEF<EFCGFEEE,C,DCF<C7FGFFF;F9GGGGGGGFFGFGGGGGGGGGGCCCCC
@QBQZ 75203
TGAGGAATATTGGTCAATGGACGAGAGTCTGAACCAGCCAAGTAGCGTGAAGGATGAAGGTCCTACGGATTGTAAACTTCTTTTATAAGGGAATAAACCCTCCCACGTGTGGGAGCCTGTATGTACCTTATGAATAAGCATCGGCTAACTCCGTGCCAGCAGCCGCGGTAATACGGAGGATGCGAGCGTTATCCGGATTTATTGGGTTTAAAGGGAGCGCAGACGGGTCGTTAAGTCAGCTGTGAAAGTTTGGGGCTCAACCTTAAAATTGCAGTTGATACTGGCGTCATTGAGTGCGGTTGAAGTGTGCGGAATTCGTGGTGTAGCGGTGAAATGCTTAGATATCACGAAGAACTCCGATTGCGAAGGCAGCACACTAATCCGTAACTGACGTTCATGCTCGAAAGTGTGGGTATCAAACAGGATTAGATACCCT
+
F,EDFFGDFGGG@FGGGGGFFDFEEGFF@EGGGGGGFCFGGGGGFGDGGGGC,:EFFGE8EFGGFFGECGGFGCFGGAFFGGFG9FFGGGCGFGGGGGEFEF@CGGGDFFDFGFG7?FGGFEEFGFGGGGGGGGGGGFGFGE+C:DG@<@B>+@+@AFBDFGGGGGDCFDGGDGGGC@@FDCGE88>FFFFGGGCDEDGFCFD=A7<FC@FGCEGCAEG<EGG<GFGFFCGGGGGCD:,/@EE7CFGFAFCF@DEE88FGGGGGGFFFFCFGGFG<,4E@CCGGFFC,,DFFCFF=CFEFE=?8FC++GDGFDGGGFGGGGFFCCC:?F,9F9FEFAGFDFF<GEF@<GGCE68+:7GGCGGGGGDDFC,FFDGFFFFC@GGGGGFGDGGGGGGGFGEECCCFC<FF@GGGGGGFGFFFGGFFAGGFDEFFA<-CB
@QBQZ 88809
TGGGGAATGTTGCACAATGGGGGAAACTCTGATGCAGCGACGCCGCGTGAGCGAAGAAGTATTTCGGTATGTAAAGCTCTATCAGCAGGGAAGAAGAAATGACGGTACCTGACTAAGAAGCACCGGCTAAATACGTGCCACCAGCCGCGGTAATACCTATGGTGCAAGCGTTATCCGGATTTACTGGGTGTAAAGGGAGCGCAGGCGGAAGACTAAGGCTGATGTGAAAGCCCGGGGCTCAACCCCGGTACTGCATTGGAAACTGGTCATCTAGAGTGTCGGAGGGGTAAGTGGAATTCCTAGTGTAGCGGTGAAATGCGTAGATATTAGTAGTAACACCAGTGGCGAAGGCGGCTTACTGGACGATAACTGACGCTGAGGCTCGAAAGCGTGGGGAGCAAACAGGATTAGATACCCT
+
GFFCGCFG<FF,E@FGGGGG8CC@FDC,CECCFGF9ECF:FEDGDFGGDBCAFEEEGGGGGGGGGGEGF+EFGGGBFFGGAFBF?E9=DF7FEGG,=<,FE<88F==@CA?3<F?,<E<F,B,>++8@:@,@=FC>3++@,@<>@>:*@*4>F<,,,3,8<,F9CC3,8F1CCF@FE***=::,2C:55?6'<,:7;8<CC8&,8-C<7<:#8<EG?(<A7<.FFF:C:FE:AEEB<EFC<F@3+&B::*#%8GGCFFEF?CBBD?:<:>E:0??>7+ACFBFA?A9,,FE9ECB5C,=:4,BGEF7:FDC,FGGEECDGGGFE6A9,??,9C,7FFEGGGGF@@CB>FE@:C,9C6,,C@CE<C,CFF7GGF7FF8FECDGGGFGDGECC@B6C6CC<GGGGGFGFCEEF@ACCCCC
@QBQZ 117709
TGGGGAATATTGCACAATGGGGGAAACCCTGATGCAGCGACGCCGCGTGAAGGAAGAAGTATCTCGGTATGTAAACTTCTATCAGCAGGGAAGATAATGACGGTACCTGACTAAGAAGCCCCGGCCAACTACGTGCCAGCAGCCGCGGTAATACGTAGGGGGCAAGCGTTATCCGGATTTACTGGGTGTAAAGGGTGCGTAGGTGGCAGTGCAAGTCAGATGTGAAAGGCCGGGGCTCAACCCCGGAGCTGCATTTGAAACTGCATAGCTAGAGTACAGGAGAGGCTGGCGGAATTCCTAGTGTAGCGGTGAAATGCGTAGATATTAGGAGGAACACCAGTGGCGAAGGCGGCCTGCTGGACTGTTACTGACACTGAGGCACGAAAGCGTGGGGAGCAAACAGGATTAGATACCCT
+
GGGGGECGFGGGGGGGGGGGGGGGGDFGGGGGGGGGGGGGGGGGGCFGGGFGGGGGGGGGGGGGGGGGGGGGGGFGGGGGGFGGGGGGGGGGGGGGAFGGGGGGGF?FEFFFFGFGCFGGGEGGGGGGG?CFC9;GGGGGGDCFGGGGA;@FABFFCBFFFFGGCF@FBFEGGGGG?FCFGG1GGGCCFGGFFG;>ECGGGGGGDGGCGFEFGFGFGFGGGFGGFFFF87ECE<FGGFFGFGGGGE:FFFDCC5F9EGGGCFF?CEFC?,F?0GGFC=DFC@EGGF7EEEE<FDB8GGGECFGGGGGGGGGGGGEGFGGGFE<,FGEECGCGGFFFFFGF,CCFGEEGGGGE8FFCFCF9F<9GGGGGFFFFFB,FGGEFC@E<GEGGGGEGFGGGGGGGGFFDF9GGFA@B@CC@
@QBQZ 111
TGGGGAATATTGCACAATGGGGGAAACCCTGATGCAGCGACGCCGCGTGGAGGAAGAAGGTCTTCGGATTGTAAACTCCTGTTGTTGAGGAAGATAATGACGGTACTCAACAAGGAAGTGACGGCTAACTACGTGCCAGCAGCCGCGGTAAAACGTAGGTCACAAGCGTTGTCCGGAATTACGGGGTGTAAAGGGAGCGCAGGCGGGCGATCAAGTTGGAAGTGAAATCCATGGGCTCAACCCATGAACTGCTTTCAAAACTGGTCGTCTTGAGTAGTGCAGAGGTAGGCGGAATTCCCGGTGTAGCGGTGTAATGCGTAGATATCGGGAGGAACACCAGTGGCGAAGGCGGCCTACTGGGCACCAACTGACGCTGAGGCTCGAAAGTGTGGGTAGCAAACAAGATTAGATACCCT
+
GGGGGEDGGGGGGGGGGGGGGGGGGGGGGGGFGGGGGGGGGGGGGGGGGGGGGGDEEGGGGGGGGGGG>FFGGGAGGGGFGGGGCGGGGGGGGGGGGGGGGDGCGGGGGGGGGG?FFCGGGGGGGCGFGGGGGG?FFGGGFFGGGGGGGGDGGGGGDGG6GGGGGGGGFFC>FFEGCFFF?>$FGG<CFFGGGGECFCCEGGGGGGG>E5:CGGFE7@FCEEFGGGCDC<,<FGGGCCGGGEGGFGGC@CF><;GFGGGFFFECCGG=D>GGCF6CGGGFGFFGGGFFEGDGGGEEC@+8FCEFEE7CF<C,GF:7F?<F?>+C?CGFFCGGGGFGGGGGGGGGGGDGGGGGGFGGGGGGF?GGFGGGGGGGGGGGGGFFFGFGGGFFGGGGEDFGGGGFGGCGFDGGGGGCCCCC
@QBQZ 112
TGGGGAATCTTGCACAATGGGGGAAACCCTGATGCAGCGACGCCGCGTGAGCGAAGAAGTATTTCGGTATGTAAAGCTCTATCAGCAGGGAAGAAGAATGACGGTACCTGACTAAGAAGCACCGGCTAAATACGTGCCAGCAGCCGCGGTAATACGTATGGTGCAAGCGTTATCCGGATTTACTGGGTGTAAAGGGAGCGCAGGCGGTGCGGCAAGTCTGATGTGAAAGCCCGGGGCTCAACCCCGGTACTGCATTGGAAACTGTCGTACTAGAGTGTCGGAGGGGTAAGTGGAATTCCTAGTGTAGCGGTGAAATGCGTAGATATTAGGAGGAACACCAGTGGCGAAGGCGGCTTACTGGACGGTAACTGACGCTGAGGCTCGAAAGCGTGGGGAGCAAAGAGGATTAGATACCCT
+
FEGGGGGF,FFEGGGGGGGGGGGGGGGGGGGCFGFGGF7@FGGFGGGFFGGFEEEGGGGEFFGGGGGCE?EDFG,9FFGGGGFA,,?E<CEGGGGEDCGFF98@FG+C,,,8,85DGC@DD,:F+@78,>FDF<F<D<FC+DFGG7FDE48<<@BF<33:FCFE,/:<<GC=FCB<<9@<>0#2:?C.<F?F<CCC157GGDFCC?E>E?CECFCCCCFE9FFGFCEEFAF=<CF16'2EFFG@#=F.9C>:FD=@,D?DDFFFG@,,AGFBGFGFF4++7FF@GFAFGGF<DGFAEEFA<4,CC7GDGFFE?7>EEGDGFDFGF<CCFFFBEC,,DGGGGGGGFGGGGGCFGEAFGGGFFCB,,FF<EEDGFGGGGGGGGGEFGGF:@+GFFFFFFACGGFGGGF9GGGGFCCC@@
@QBQZ 104001
TGAGGAATGTTGGTCAATGGACGAGAGTCTGAACCAGCCAAGTAGCGTGAAGGATGACGGTCCTACGGATTGTAAACTTCTTTTATAAGGGAATAAACCCTCCCACGTGTGGGAGCTTGTATGTACCTTATGAATAAGCATAGGCTAACTACGTGCCATCAGCCGCGGTAATCCGGCGGATGCGAGCGTTATACGGATTTATTGGGTTTCAAGGGAGCGCAGACGGGTCGTTAAGTCCGCGGTGAAAGTTTGGGGCTCAACCTTAAAATGGCAGTTGATACTGGCGTCCTGGAGTGCGGGTGAGGTGGGCGGAATTCGTGGTGTAGCGGTGAAATGCTTAGATATCACGAAGAACTCCGATTGCGAAGGCAGCACACTAATCCGTAACTGACTTTCATACTCGAAAGTGTGGGTATCAAACAGGATTAGATACCCT
+
@EGGGG?EFEFFAB@,EAF?EGGG>FC@F9@FGFFGFEEFFCEDFDEGGD,C8E<AB,86BFEDGFFCEB7EFF9FGFD<<F9FF<FGG9,CEDEGEE<,<F+?<,@A,,BF@E7FDGFF,F<A@FC,CEFGCEDFD<BFF,,:A8,8FD;BE=8FFG,DFFGGEE7FFEDG,@BF*35CCC@*=<<=<BCB,2CECF*?,<?C@CFCC#?FG@*2#*2:CGEEFGC8?ECEGFGGG#<*7D@>:<CD:B@E>+@*$/=<C7D,DF;GF$C,BFB,AED>F7CFBDFA4:,6+6++CA,,E4E=B+++8,<,4,C:CFFE:,BC7B@EFFE,6F@@6ACEF=@?:,@@<,<,FGGEC@ACCC@,9@@@@9C@FE<C9C8,,77GGFEAFFEC,9EGFFC,:,AFCGGF;EF8EGGGGGGGFFFF@CFCE@C6CCCC
@QBQZ 64707
TGGGGAATCTTGCGCAATGGGGGGAACCCTGACGCAGCGACGCCGCGTGCGGGACGGAGGCCTTCGGGTCGTAAACCGCTTTCAGCAGGGAAGAGTCAAGACTGTACCTGCAGAAGAAGCCCCGGCTAACTACGTGCCAGCAGCCGCGGTAATACGTAGGGGGCGAGCGCTATCCGGATTCATTGGGCGTAAAGCGCGCGTAGGCGGCCCGGCAGGCCGGGGGTCGAAGCGGGGGGCCAAACCCCCCGAAGCCCCCGGAACCTCCGCGGCTTGGGTCCGGTAGGGGGGGGTGGAACACCCGGTGTAGCGGTGGAATGCGCAGATATCGGGTGGAACACCGGTGGCGAAGGCGGCCCTCTGGGGCGAGACCGACGCTGAGGCGCGAAAGCTGGGTGAGCGAACAGGATTAGATACCCT
+
GG8FGGGG9FGGGGGGGEGGGG>CFGGGGGGGGEF@CFFC:FGGGGGGEGGGDEFGDCCGGG:FGGGGGGGGGGGGCEEGGGGGGFFEGGGFGGGBCEGGGGFGGGGGDFGGGCC8:E?E,;CGEGCECC9CFECCCFGG>EFGGEG85:*8<CFF+3AEDEE>:CEEDECC5:,18CCEC+<:<EF*:*:>F?C?C8C812:>0:**28888CEGGCCGGGG5;**C7>?E>EGG5**88:&112295:CC8EEE3D@5@CGF<**=8/:C67><1:>>::7FC@+CGGFGGF>83+=3ACGGECGCFFE,,DGGGFC?EF7ECGEDGF,GGF:E@+FCEF:F7FDGGEF@B@CGGGFBB6,GFFFF7GGGGCEFDGGCGGGFGGGFC6-;,+GGGFCGFFFAGFFFDFGCCC<C@
@QBQZ 91582
TGAGGAATATTGGTCAATGGACGAGAGTCTGAACCAGCAAAGTAGCGTGAAGGATGAAGGTCCTACGGATTGTAAACTTCTTTTATAAGGGAATAAACCCTCCCACGTGTGGGAGCTTGTATGTACCTTATGAATAAGGATCGGCTAACTCCGTGCCAGCAACCGCGGTAATAAGGAGGATACGAGCTTTATCCGGATTTATTGGGTTTAAAGGGAGCGTAGATGGATGTTTAAGTCAGTTGGTAAAGTTTGCGGCTCAACCGTAAAATTGCAGTTGATACTGGATATCTTGAGTTCAGTAGAGGCAGGCGGAATTCGTGGTGTAGCGGTGAAATGCTTCGATATCACGAAGAACTCCGATTGCGAAGGCAGCCTGCTAAGCTGCAACTGACATTGAGGCTCGAAAGTGTGGGTATCAAACAGGATTAGATACCCT
+
,,<EFEFFGFFFG9FCF@CEFFGFE@FCFFEFFFGFFF-,CE,;C<@EGCF,C,,E,C,C@C,FA<@@FEEGGFAFG,CCF9FFEGFFFA8F8CEFEC,,,:?,:9++:,B:+94@8=<4BAFEF,5,CA99?EEG<FFGG8FD+:B,,,,:+ADEFEG73,:6++@<>FE,@@@,9@<*,@<>F<F.?><C<48*8<<,3@><GCCFFE@FC:<*37,@712B0C1FFF<@;9FAC#3:FA1-GFDFC+:F?388D,833>>7<<C8F==C9GGFFGFFGF2<A,<FA<9B>4,,,9CGFA,,EFB@CF<<<EF=C@F@A<@8+::AFFE9CF<+?6,,FECGFGF@@C@6,88--FE@7:FDC<,C@6,CC;,9FF9FFGFDF<C,GGFGDE,,<8,,6@FEEF7EEF<C,FAEGFEC,C<DEEFE,C@C<CCC
@QBQZ 77849
TGAGGAATATTGGTCAATGGACGAGAGTCTGAACCAGCCAAGTAGCGTGAAGGATGAAGGTCCTACGGATTGTAAACTTCTTTTATAAGGGAATAAACCCTCCCACGTGTGGGAGCTTGTATGTACCTTATGAATAAGCATCGGCTAACTCCGTGCCCGCAGCCGCGGTAATACGGAGGATGCGAGCGTTATCCGGATTTATTGGGTTTAAAGGGAGCGCAGACGGGTCGTTAAGTCAGCTGTGAAAGTTTGGGGCTCAACCTTAAAAGTGCTGTTGATACTGGCGTCCTTGAGTGCAGGTGAGGTGTGCGAAATTCGTGGTGTAGCGGTGAAAGGCTTAGATATCACGAAGAACTCCGATTGCGAAGGCAGCACACTAATCCGTATCTGACGTTCATGCTCGAAAGTGTGGGTATCAAACAGGATTAGATACCCT
+
EDEFCF8FCEGFFFGEFFGGGGGGDGG<FFGGCFCEFG-CEGEAFDEFCFDFFGGFFFGGGGGGGGG@CCFEFFECFFCFGGGGGG9EFFCGFFFFFGG78CCFFGGGGG7FFGDG8F@FF<EFF<CFGGGGFFFGGGGGDE+BFGGGDFC,>DFFA,BFCEGGGGDGG*@F,,*F7FFDF,D<C@FG*<:FF9FEEGG,C=?CFGGCG,<FGGG?GDGF:F:>5FE3@C@;CE>,A?C@5FFGCFE<@C@@?CEC8FCGGGG=FGG,#A0<,CFAGFGF@CB=+F<=5,,,4<?=,,=,GF<CD@@7FEB,=<:@FCDE9A+4BF:9F?FC-:,,C9FEE<9B:,AF9E<CFB6-EDE7GFDDEF<GGECGGGFAEF@BCGGFF@,FC,EF9CFFGGGGFGGF@CB,EF@,GGFCECAGGFCGGGGFGGGCCCCC
@QBQZ 117
TGGGGAATATTGCACAATGGGGGAAACCCTGATGCAGCAACGCCGCGTGAGTGATGACGGCCTTCGGGTTGTAAAGCTCTGTCTTCAGGGACGATAATGACGGTACCTGAGGAGGAAGCCACGGCTAACTACGTGCCAGCAGCCGCGGTAATACGTAGGTGGCGAGCGTTGTCCGGATTTACTGGGCGTAAAGGGAGCGTAGGCGGATTTTTAAGTGAGATGTGAAATACTCGGGCTTAACCTGAGTGCTTCATTTCAAACTGGAAGTCTGGAGTGCAGGAGAGGAGAAGGGAATTCCTAGTGTAGCGGTGAAATGCGTAGAGATTAGGAAGAACACCAGTGGCGAAGGCGCTTCTCTGGACTGTAACTGACGCTGAGGCTCGAAAGCGTGGGGAGCAAACAGGATTAGATACCCT
+
,FFFEEEFGGGGGGGGGGGGGGGGGGGGG?FGGGGGGGGGFCFDFCEEFGGGGGGGFFGGEGGGGFGGGGGGGGGGGGGFGGGGGGGGGGGGGGDGGCEFGGGGG>FFGGGGFGGGGGFFGFGGGGGFGGGFGGFFFGGGGGGGGGGDAFE@FEF>BFGFFFDFEGGGFEDGGGGGGGEFFGFGGFGGCDEFFFCFGGGEEEGGGGFFGGGGGGGGGFG@GGFGGCGGGGEFCEGCGGGGFGEDCGFDDC#><E9GGGGGGGGFFFF8CGFEEC,GCFGGGGGGGGGFCF9FFGGGFFGF@CF@EF7GFFGGGFCDGFGF9FGGGGGGGGGGGGGEFCGFEGDGECGGF@CFCGGGGGGECGGFGGFGFCCGGGGGGGGGGGGGEGCC:CEDGGGGGFCFGGGGGCGGEGGCCCCC
@QBQZ 118
TGGGGAATATTGCACAATGGGCGCAAGCCTGATGCAGCGACGCCGCGTGCGGGATGACGGCCTTCGGGTTGTAAACCGCTTTTGTTGGGGAGCAAGCCTTCGGGTGAGTGTACCCTTCGAATAAGCACCGGCTAACTACGTGCCAGCAGCCGCGGTAATACGTAGGGTGCAAGCGTTATCCGGAATTATTGGGCGTAAAGAGCTCGTAGGCGGTTCGTCGCGTCCGGTGTGAAAGTCCATCGCTTAACGGGGGATCTGCGCCGGGTACGGGCGGGCTGGAGTGCGGTAGGGGAGACTGGAATTCCCGGTGTAACGGTGGAATGTGTAGATATCGGGAAGAACACCAATTGCGAAGGCAGGTCTCTGGGCCGTTACTGACACTGAGGAGCGAAAGCGTGGGGAGCGAACAGGATTAGATGCCCT
+
GGGGGGGGGGGGGGGFGGGGGGGGGGGGGGGGDEFGGG@FGGDGGFGEGE@FEGGGGGGGGGFFEFFGGGGGGGG?FGCF@FDFFG,BFFC+@>F,BB>>,>FFFFFGEFFGFFGDGFF7FFFC=F9<CG7ECFGGF?FEFFGGFFDF<FG<<+E=>FCFFG:FEGG,3C?:DFGC;C;??;C8CFC<GCGC8CC*FC<EF:*GGFEEFGGGEE>:FCCGFGGE:CECE:<FEGFE>FC?9EFFCDA>E5$8EC:EGF@@;EGDDEG63CDCD3DD%<:=GCD:CGFFF:FC,,<?GGGGGGFC=+EFFCF88GGGGFAFGGFCAGDFGGGGF<GGGF<CDGFGE,EC,GFCCGGGGGF@C<<GGFCGEBF<AGGGGGGGFGEC+C6@GGGGGGDGGGFF@C+FCGGGGGGGGFGFEFCCCCC
@QBQZ 81482
TGAGGAATATTGGTCAATGGACGAGAGTCTGAACCAGCCAAGTAGCGTGAAGGGTGAAGGTCCTACGGATTGTAAACTTCTTTTATAAGGGAATAAACCCTCCCACGTGTGGGAGCTTGTATGTACCTTATGAATAAGCATCGGCTAACTCCGTGCCAGCAGCCGCGGTAATACGGAGGATGCGAGCGTTATCCGGATTTATTGGGTTTAAAGGGAGCGCAGACGGGTCGTTAAGTCAGCTGTGAAAGTTTGGGGCTCAACCTTAAAATTGCAGTTGATACTGGCGTCCTGGAGTGCGGGTGAGGTGTGCGGAATTGGTGGTGTAGCGGTGAAATGCTTAGATATCACGAAGAACTACGATTGCGAAGGCAGCACACTAATCCGTAACTGACGTTCATGCTCGAAAGTGTGGGTATCAAACAGGATTAGATACCCT
+
CFFE@DEEGGGACEFCEGGFFGGGCFGGGGGGGGGGGGGGGGDCFFGGFGFFAFGG@ACEFCFFFGGGGGCCGFFGGGCFGGGGGGCFG9FGGGGGGFGGCF8CFGGCEG+F@,BFG8FFGGGFGGFEFGGGGFGFGGGGC<FGGFCFF9EFBFG+DDFGGGFC@E/CFGGGCFGGGG7F6DFEGGGGGG><FFGEFBE;FAFG<GGG0@CFG:FGC8EGGGGGGGC>CG;E@FE4<,>A?CEC@FCGGFE>FECDEG:<?C@,3BGFGCD:=A'F@9.ACCGC=D:,,,CGEEE:=A,,,=BFGF@+B,?AA@E4,GF8FE:GGGGCCAFE<EC6<,,4,9CB6,,,F@@6<@<C6FGECGC?GGDEGGFFA<FCCEGGE7;FECC7CFGECFFEGGGGF@GEF8EGGFF<FGGFFFEFCGGGGFGGGGGCCCC@
@QBQZ 97799
TGGGGAATATTGCACAATGGGGGAAACCCTGATGCAGCGACGCCGCGTGAAGGAAGAAGTATCTCGGTATGTAAACTTCTATCAGCAGGGAAGATAGTGACGGTACCTGACTAAGAAGCCCCGGCTAACTACGTGCCAGCAGCCGCGGTAATACGTAGGGGGCAAGCGTTATCCGGATTTACTGGGTGTAAAGGGAGCGTAGACGGATTAGCAAGTCTGATGTGAAAGGCAGGGGCTCAACCCCTGGACTGCATTGGAAACTGCCAGTCTTGAGTGCCGGAGAGGTAAGCGGAATTCCTAGTGTAGCGGTGAAATGCGTAGATATTAGGAGGAACACCAGTGGCGAGGGCGGCTTACTGGACTGCAACTGACGTTGAGGCTCGAAAGCGTGGGGAGCAAACAGGATTAGATACCCT
+
,C<,@FEGFGFFFGGGGGG<FGGGCFFGG<FFGGGGDGDGGGF@E7F:FGGGGGGGAFFFAFGFFG7,BAEFFGGGGGGGGGGGGGGGC@7FGGGGGGFGDGGGGGGGGGGBBFGGGG@FG7FGGDGGEGFD>,<CCFGCFGGGGGGGGGCF;&69?@@><G>GFCC7+<F=<CFEGG,CEG=FCFFG0>FBFGGFEE>EG9;CFFEEE9@<CFDCEGFGFFA9<8F@,:CGGGFCFFFF6+CDF@;8DCD?FGFA@FFGDGGFFGGGFEDFCF8F::<GGGGGGEDGGGGFFGGCGGFGGGGF@7GGGF?,B=:@,EFFF@9?FDFFGCFGEEGFGDFEFFCF<BEGGEFGGGGGGGFCCC,FGGGEDF@CEGGGGDCGFEF@GGGGGGGGGGCGGGFFGGGGF9FGGGGCCCCC
@QBQZ 96849
TGGGGAATATTGCACAATGGGGGAAACCCTGCTGCAGCGACGCCGCGTGAGTGAAGAAGTATTTCGGTATGTAAAGCTCTATCAGCAGGGAAGAAAATGACGGTACCTGACTAAGAAGCCCCGGCTAACTACGTGCCAGCAGCCGCGGTAATACGTAGGGGGCAAGCGTCATCCGGATTTACTGGGTGTAAAGGGAGCGTAGACGGCTTTGCAGGTCTGACGTGAAGCTCCGGGGCTAAACGCCGGAAATGCGTTGGAAACTGTAAGGCTTGAGGGCCGGAGAGGTAAGCGGAATTCCTAGTGTAGCGGTGAAATGCGTAGATATTAGGAGGAACGCCAGTGGCGAAGGCGGCCTGCTGGACTGTTACTGACACTGAGGCACGAAAGCGTGGGGAGCAAACAGGATTAGATACCCT
+
GGDED@@CFGGECCFFGGFFGCG7@FGCC,E,CC-CEGGG7FGEGC>+C:?,CEFA,CEFDGE9,C+,C=<FEFGGCEGGA@-BBFFFGGFGGGFFFFGGGG7BDEFFFF,CAFC<FFDEGGGEGG@GGAC<=DFF7<<DF>FFEG7C>@:@FE87>FEGGBF7=*CC<**,<?::*4<7>:#GC<<B<9<ABCE/;:?E=22+<=/99GF=#/:8E;12,DFA@5*1*C7:@GGEC*<8+5+8,@:8++++<C,GF@C<7,,9?:<>9D8A+@+@+CE9,EFF=+C?:EC,A=DFFCFB,DCF7CGGE9<C8,,@,<9EA@E?E,FC6,EB@,7-FGGFF7FDAB8@CCF@,CEC,FC;6,,C<,;C,E<C6A,FE@DFFGGFCC@CCEFF8C9FCCD@CC<C;,ECF<FBCCCC
@QBQZ 122
TGGGGAATATTGCACAATGGGGGAAACCCTGATGCAGCGACGCCGCGTGGAGGAAGAAGGTCTTCGGATTGTAAACTCCTGTTGTTGAGGAAGATAATGACGGTACTCAACAAGGAAGTGACGGCTAACTACGTGCCAGCAGCCGCGGTAAAACGTAGGTCACAAGCGTTGTCCGGAATTACTGGGTGTAAAGGGAGCGCAGGCGGGAAGACAAGTTGGAAGTGAAATCTATGGGCTCAACCCATAAACTGCTTTCAAAACTGGTTTTCTTGAGTAGTGCAGAGGTAGGCGGAATTCCCGGTGTAGCGGTGGAATGCGTAGATATCGGGAGGAACACCAGTGGCGAAGGCGGCCTACTGGGCACCAACTGACGCTGAGGCTCGAAAGTGTGGGTAGCAAACAGGATTAGATACCCT
+
GGGFEECFGGGGGGGGGGGGGGGGGGGGGDFGGGGGGGGGGGGGGGGGGGGAFGGGGGGEF9FGGFGCFEGFGGGGAFGGCGFF<FBFFGGGGGGGGGGGGGGGGGGDEFGFG@GGGGGFGFGGGGGGGGGGGGGFGGFGGGGGGGGGGGGGGGG7:FEF>CD5<FGGGFEEGGGGGG<GGGGC<F<EGGGFGGGGGGGGEGGGFG58>88?GGGGECGF?D<FGFGFGFFGFEGGFFFFFF<C56F<AC,FDAEGGGGFGGF+D,<AGGGGGGFAFFG<FGGGGFC7EFFDFFF=>4+<GGGGGFFFGGE<GGGF@E<F9CEF=+GGGDGFCGGGCGGGGGDDGGGGGDGFGCGFGGGGF8FC@AGGGGGGGFGGGGF8GGGGGGF@GGFFF,GGGGGGGGGGGGGGGGGCCCCC
@QBQZ 52612
TGAGGAATATTGGTCAATGGACGCAAGTCTGAACCAGCCATGCCGCGTGCAGGAAGACGGCTCTATGAGTTGTAAACTGCTTTTGTACGAGGGTAAACTCACCTACGTGTAGGTGACTGAAAGTATCGTACGAATAAGGATCGGCTAACTCCGTGCCAGCAGCCGCGGTAATACGGAGGATTCAAGCGTTATCCGGATTTATTGGGTTTAAAGGGTGCGTAGGCGGTTTGATAAGTTAGAGGTGAAATCCCGGGGCTTAACTCCGGAACTGCCTCTAATACTGTTAGACTAGAGGGTAGTTGCGGTAGGCGGAATGTATGGTGTAGCGGTGAGATGCTTAGAGATCATACAGAACACCGATTGCGAAGGCAGCTTACCAAACTATATCTGACGTTGAGGCACGAAAGCGTGGGGAGCAAACAGGATTAGATACCCT
+
GGGGGGGGGGGGGGGGGGGGGGGGGGGGGGGGGGGGGGFGGGGGGGGGGGGGGGGGGFGGGGGGGGGGGGGGGGGGGGGGGGGGGGGGG=BFEGGGGGDGGGGGGGGGGGGGGGFGGGFGGGGGGFGGGGGGGGGGGGGGGGGGGFGDFGGGGGGGGGGGGGGGGGGGEGGGGFGGEGGGGGGGGGFGGFFGGGGEFGFFFGFGGGGGGGFGGGGGGDGGGGGDGFDBGGCGGGGGGGCFGGGGGGGGGGGGGGGGGFFGGGCCFGGFECFGEFGFFFGEFFFGGGFFGGFFFGFFEGGEDGGFGGGGGGGGGGGGGFGGGGGGGGGGGGGGGGGGGGGGGGFFGGFCGFGGGGGGGGGDGGGGGGGGGGGGGFDEGGGGGGGGGGGGGGGGGFFGGGGGGGGGGGGGGGGGGGGGGGGGGGGGGGGGGGGCCCCC
@QBQZ 124
TGAGGAATATTGGTCAATGGGCGAGAGCCTGAACCAGCCAAGTAGCGTGAAGGATGAAGGTCCTACGGATTGTAAACTTCTTTTATAAGGGAATAAACCCTCCCACGTGTGGGAGCTTGTATGTACCTTATGAATAAGCATCGGCTAACTCCGTGCCAGCAGCCGCGGTAATAAGGAGGATGCGAGCGTTATCCGGATTTCTTGGGTTTAAAGGGAGCGCAGACGGGTCGTTCAGTCAGCTGTGAAAGTTTGGGGCTCAACCTTAAAATTGCAGTTGATACTTGCGTCTTTGAGTGCGGTTGAGGTGTGCGGAATTCGTGGTGTAGCGGGTAAATGCTTAGATATCACGAAGAACTCCGATTGCGAAGGCAGCACACTAATCCGTAACTGACGTTCATGCTCGAAAGTGTGGGTATCAAACAGGATTAGATACCCT
+
EEFGGGGFGEFGGFDFGGFFFDCCFGGGFFFGGGGGFAFCGGGGGGGFEGGFFFF?EF9CFDFCEAC7CCE@EFGF<FGGGGGGA,,<<9CC:,CCC9,F,C,BE8@+,:DC7BCGC,AFDEFAE<FGGFFFGGGGC,7A,=4++AFE8DB,B+@:FCF=8FFF7EGGC>@E,,7,,,<<D,33>:B59:<<F;C91+<9*;980@<AC,<#F8<378>8:*==>BEC5EF?#CC?:@3,,,FFC:<%CGFC>CC><>FFCCEA;E:E9EF6:>?6<@D5#2#F$@,,,=<B6FC6+@,ADA,BAC:+GGGFFF>BFDGF,=7C+EF=:,?9<A?9,FFF<E9FF<A<F9F<GFFC:7FB7EEGGF?FGGGGFEFDGF:7GEFAEC@CB,D8GFFE?GGFGEFC<CGDGGGFGFGGGFFEGCFFA<GCFGGCCCCC
@QBQZ 75003
TGGGGAATATTGCACACTGGGGGAAACTCTGATGCAGCAACGCCGCGTGAGTGAAGAAGTATTTCGGTATGTAAAGCTCTATCAGCAGGGAAGATAATGACGGTACCTGACTAAGAAGCTCCGGCTAAATAAGTGCCAGCAGCCGCGGTAATACGTATGGAGCAAGCGTTAGCCGGATTTACGGGGTGTAAAGGGTGCGTAGGTGGCAGTGCAAGTCAGATGTGAAAGGCCGGGGCTCAACCCCGGAGCTGCATTTGAAACTGCTCGGCTAGATTACAGGAGAGGCAGGCGGAATTCCTAGTGTAGCGGTGAAATGCGTAGATATTAGGAGGAACACCAGTGGCGAAGGCGGCCTGCTGGACTGTTACTGACACTGAGGCACGAAAGCGTGGGGAGCAAACAGGATTAGATACCCT
+
FCFFGCF8FFGGCFFD,CEF8@FCEE<FFEFFFFDFGGGGCEF+FCCFEDGGF9F9?FGFGFG9CFG,CCFGFE<F9<EEG,CFEFFFGGFGDGCFEBCFCFE:FFFGGCGD,CFEGGG8FDFFGGGGGGG,EAFDFGGGGCFG:C/CCFGFFGGGFFCBFFDDEGGG3CB#@@>FEE>ACF*FFF@FFBECFCBCEFGE=FFGFGG.GFC>,<FGF9:E;@0<2>CCC@;EG>DD@>3FE<EFDGGGBCCD<GGFC3?FGF@CCC,?/<<<3#,G>9A28D8F8F@EEFF?,FGGGGFFCFB@E=GGFFC,7CEEFFFGGFGGGGGFEEEB:CC6F<EBB,CDF@FC@+DGFCFFGFE9GFEAAFEF<FC,;E;,,,FFFFE@@CGGFF,DDE9FCFFGGFGGFGGFGFCABA-C
@QBQZ 87734
TGGGGAATATTGCACAATGGGCGAAAGCCTGATGCAGCGACGCCGCGTGAGCGAAGAAGTATTTCGGTATGTAAAGCTCTATCAGCAGGGAAGATAATGACGGTACCTGACTAAGAAGCACCGGCTAAATACGTGCCAGCAGCCGCGGTAATACGTATGGTGCAAGCGTTATCCGGATTTACTGGGTGGAAAGGGAGCGCAGGCGGTGCGGCAAGTCTGATGTGAAAGCCCGGGGCTCAACCCCGGTACTGCATTGGAAACTGTCGTACTAGAGTGTCGGAGGGGTAAGCGGAATTCCTAGTGTAGCGGTGAAATGCGTAGATATTAGGAGGAACACCAGTGGCGAAGGCGGCTTACTGGACGATAACTGACGCTGAGGCTCGAAAGCGTGGGGAGCAAACAGGATTAGATACCCT
+
C@D?EGGGFFCGGGGGGFFFGFGGFGG8FGEFDGGGGGFFGGEGGGGGGGGGGGEGGGGGGG9FEFECEGGGGGGGGGGGGGCFEG98BCFEEGGGGGFFCF@CFGGGFFGGFF89CDDFA8FEG;FFDFGGCGGFGFFGGG8FEE>EGDCDFFCFD?GF#>FEFECFCEGG+FFG>FFFGG>GGGFE->FFGGGEE=C;FEC5FFEEDGGG@FF@EFFGFC?GFGFEGDGGGGGGGGEGGC;+9FE3AGGGF9GGDFB:CC:>ECFGGGCFFC77<EF@.FF<F@CCGCGEGFE,EBECGGGEEF7GFFGGGF?GGFBECFEFGGFCEC??@FCCDDGGFCGGF:CC@+GGGCEGEGFC<FEAGGGGEGGGFB,CFDGGFCGGGDGGFFEFFFGFGEGGGGGGEEGGFFFA-CCC
@QBQZ 127
TGGGGAATATTGCACAATGGGGGAAACCCTGATGCAGCGACGCCGCGTGGAGGAAGAAGGTCTTCGGATTGTAAACTCCTGTTGTTGAGGAAGATAATGACGGTACTCAACAAGGAAGTGACGGCTAACTACGTGCCAGCAGCCGCGGTAAAACGTAGGTCACAAGCGTTGTCCGGAATTACTGGGTGTAAAGGGAGCGCAGGCGGGAAGACAAGTTGGAAGTGAAATCTATGGGCTCAACCCATAAACTGCTTTCAAAACTGTTTTTCTTGAGTAGTGCAGAGGTAGGCGGAATTCCCGGTGTAGCGGTGGAATGCGTAGATATCGGGAGGAACACCAGTGGCGAAGGCGGCCTACTGGGCACCAACTGACGCTGAGGCTCGAAAGTGTGGGTAGCAAACAGGATTAGATACCCT
+
GGGGEFGGGGGGGGGCFEGGGGGGGGGGGGGGGGFGGGGGGGGGGGGGGGEGECGEFGGGDFFGGGGGGFGGGGGGGGGGGGGGFDGCGGFGGGFGGGGGGGGCGGCFGGGFGGGGGGGGGGGGGEGGDFCFE/7GGGGGGGGG8G?DGGGGGGEAFGEFFGFDGCFEF<FGGGCE?FCFGGCCGGFFGGFGDFGFDCEEGE98EFGGCCCGGDGGFGGFFFFGGGECFGGFGFGGFCFCCCD<5EFGG?FCEEF<GF@FGGGCFBAFGGGGFCFFFFFFFGGFF@DEGEGF?GGGGGGGF9GGDGGGGFE9CCGGGFFEB>+>7C7GFEGGFEE9GGFGGFEFC,GGGGGECGGGGGGGGFB<D9FGGGGGGGGGGEDFFCGGGGGGGFGGFEFFFCFGGGGGGGFFFGGCCCCC
@QBQZ 128
TGGGGAATATTGCACAATGGGGGAAACCCTGATGCAGCGACGCCGCGTGGAGGAAGAAGGTCTTCGGATTGTAAACTCCTGTTGTTGAGGAAGATAAATGACGGTACTCAACAAGGAAGTGACGGCTAACTACGTGCCAGCAGCCGCGGTAAAACGTAGGTCACAAGCGTTGTCCGGAATTACTGGGTGTAAAGGGAGCGCAGGCGGGAATACAAGTTGGAAGTGAAATCTATGGGCTCAACCCATAAACTGCTTTCAAAACTGTTTTTCTTGAGTAGTGCAGAGGGAGGCGGAATGCCCGGTGTAGCGGTGGAATGCGTAGATATCGGGAGGAACACCAGTGGCGAAGGCGGCCTACTGGGCACCAACTGACGCTGAGGCTCGAAAGTGTGGGTAGCAAACAGGATTAGATACCCT
+
GGGGGGGGGGGGGGGGGFGGGCGGGGGGGGGGGG9FGG@FGGGEGGGGGGEG?CF<EEDGFFFGFGGGDGGGGCGB<FFGGGGGGGGGGGFCFGFGG<@FGFED@FEG<CFGGDFABCF<<DCF7B@E<FGFGCFFGGGFC,C,D7FEGGGG?G-27@F4AFEFGGGFFE<F:FGE8F4<CGGFFFF?;F<FGGGGCGGGFFGG@C:G<:$EGGGF<,<;<AECG@FG?D>0<DGCFEFGFGFAFCF><>EFCAEB<87FFGGGGGFEGGGGFA<FAFD@+FFGCB+GDGGGGFF>+EEGFB?77+GGFEFC,GGCDGFGGGGFECF:ECFCGGFEFFECEC:EGGGGGGGFFAF9FFF8EFC,FFCGGGF@BGGCFGGGGGGGFFGGGG@FFGGGGGGFGGGGGGGGGGGFBBCCC
@QBQZ 129
TGAGGAATATTGGTCAATGGGCGAGAGCCTGATCCAGCCAAGCAGCGTGAAGGATGAAGGTTCTACGGATTGTAAACTTCTTTTATACGGGAATAAAGTTTCCTACGTGTCGGATTTTGTATGTACCGTATGAATCAGCATCGGCTAACTCCGCGCCAGCAGCCGCGGTAATACGGAGGATGCGAGCGTTATCCGGATTTATTGGGTTTAAAGGGAGCGCAGACGGGTCGTTAAGTCAGCTGTGAAAGTTTGGGGCTCAACCTTAAAATTGCAGTTGATACTGGCGTCCTTGAGTGCGGTTGAGGTGAGCGGAATTCGTGGTGTAGCGGTGAAATGCTTAGATATCACGAAGAACTCCGATTGCGAAGGCAGCACACTAATCCGTAACTGACGTTCATGCTCGAAAGTGTGGGTATCAAACAGGATTAGATACCCT
+
GFFGGGGG@GGC,6CFGGGG?FGGDGG?FGGG9,<EFG<F,F,,CFFGGG<EFGFGEFGGF,6C,@FCC@@8EFGGGG<6EFGF,EECEFDEECG,E,CFD,C?FFGGGE,+CBC+5EEGGGGGCGCGG7F<FGC<9,8E,,@?F@=FA,,AB+3+@3C>><CCE@F7@@&=AC@B3>116:2F@E@=F:;(8,=>&*FF97EFCC;EECCFCCEC=>C8DF8GFC3=:G?G5>FC@:@0CACFFC;><@-:GFC::1FB:6@$F0GFDGG:@>FFEFGB+=88+4,,E<GGEGGF7CE8FGGFC+>+GFGFD9+7B7DCFGGGGGGGFDGCCFCFC?GGGEE@E,ACGGGFFFC-@FC,GGGGGGFC;,EFFC<FF<B7EC7F9DGGGGGFFAE,GGGGFGGFFF@F;EGGFEC9GFGGGGGGCGGGGFGCCCCC
@QBQZ 130
TGAGGAATATTGGTCAATGGGCGAGAGCCTGAACCAGCCAAGTAGCGTGAAGGATGAAGGTCCTACGGATTGTAAACTTCTTTTATACGGGAATAAAGTTTCCTACGTGTAGGATTTTGTATGTACCGTATGAATAAGCATCGGCTAACTCCGTGCCAGCAGCCGCGGTAATACGGAGGATGCGAGCGTTATCCGGATTTATTGGGTTTAAAGGGAGCGCAGACGGGAGATTAAGTCAGTTGTGAAAGTTTGCGGCTCAACCGTAAAATTGCAGTTGATACTGGTTTCCTTGAGTGCAGTTGAGGCAGGCGTAATTCGTGGTGTAGCGGTGAAATGCTTAGATATCACGAAGAACCCCGATGGCGAAGGCAGCTTGCTAAACTGTAACTGACGTTCATGCTCGAAAGTGTGGGTATCAAACAGGATTAGATACCCT
+
FEGGGGGGGGGGGGGGGGGGGGGG>FCFGGGGGGGGGGFGGGFGGGGGGGGGGGGGGGGGGGGGGGGGGGGGGGGGGGGGGGGGGGGGGFFG@FFGGGGGGGGFGGGGGGGGGGGGGFFGGGGGGGGGGGFGGADCEFGGFGGGG.FGC;AFGGGGGGGGGGGD7CFDGGCFGGGGGG>GGG>F>GGGCBCCFGGGCFGGGFEFGEFF/?FGGGGGGGGGGGGGGGEDGGDGGGGCFFGGFFFFFAGGC@FGGGGFA::FF6CGGGGGFFGGGGFFA>GGGGGGGGGGGE8FFGFF@CGGFGCD?7GGDGFAGFCGGGGFFGGGDGGGFF9CFFFGFGGFGGGGGEBCFGAFGGGFGGFBB,GGGGFFCGGFGF9GFGFGGGGGGDC,GFGGGGGGGGGGFEFDAFGGGFGGFFGGGGCGFFFGGFCFC,F@CCCC
@QBQZ 94056
TGAGGAATATTGGTCAATGGGCGAGAGCCTGAACCAGCCAAGTAGCGTGAAGGATGACTGCCCTATGGTTTGTAAACTTCTTTTATAAAGGAATAAAGTCGGGTATGCATACCCGTTTGCATGTACTTTATGAATAAGGATCGGCTAACTCCGTGCCAGCAGCCGCGGTAATACGGAGGATCCGAGCGTTATCCGGATTTATTGGGTTTAAAGGGAGCGTAGATGGATGTTTAAGTCAGTTGTGAAAGTTTGCGGCTCAACCGTAAAATTGCAGTTGATACTGGAGATCTTGAGTGCAGTTGAGGCAGGCGGAATTCGTGGTGTAGCGGTGAAATGCTTAGATATCACGAAGAACTCCGATTGCGAAGGCAGCCTGCTAAGCTGAAACTGACATTGAGGCTCGAAAGTGTGGGTAGCAAACAGGATTAGATACCCT
+
FGDF?CGFGGGGCEFGGGGGGGGE7FEGGGGGGGGGCGGGCFGCFFDGCEG9CFGGGGADEGFGEGFF6?FGGGGGAEFGGGFFFGEDFE9CFGGG,CFG,=:FFG,BFGGFGG+BEGGG<FFEFGGGFFG<,BFFF4E<8FEFEF@BFF;FBF7FFFGDCFFFEEG@F@BFGCBFB:78@=AAFGFGFCF@=FCE7CFGGCGFC>B;FGEGF@>73=CB<.>GGFFC@FCFCCGGGGFFGGGGGG9D@CCCCGGF@EFFGGG2DDFC3GEDE8FGGFG<=CE@5,:,94EFEFFGGGGGFFDFB+BB7=DFFGGECGGGGGGGDGGGGGGGGGGF<<GGGGFEC,EC9FFGFB8-EGF@C,F8FGGGGGFF8AFGGE<@FC6,6AFGGGGECFE@FFFC@GGGFGCFGGGGF<E,CGFFFGFE@<GGGGGCCCCC
@QBQZ 55129
TGAGGAATATTGGTCAATGGACGAGAGTCTGAACCAGCCAAGTAGCGTGAAGGATGAAGATCCTACGGATTGTAAACTTCTTTTATAAGGGAATAAACCCTCCCACGTGTGGGAGCTTGTATGTACCTTATGAATAAGCATCGGCTAACTCCGTGCCAGCAGCCGCGGTAATACGGAGGATGCGAGCGTTATCCGGATTTATTGGGTTTAAAGGGAGCGCAGACGGGTCGTTAAGTCAGCTGTGAAAGTTTGGGGCTCAACCTTAAAATTGCAGTTGATACTGGCGTCCTTGAGTGCGGTTGAGGTGTGCGGAATTCGTGGTGTAGCGGTGAAATGCTTAGATATCACGAAGAACTCCGATTGCGAAGGCAGCACACTAATCCGTAACTGACGTTCATGCTCGAAAGTGTGGGTATCAAACAGGATTAGATACCCT
+
FGGGGGGGGGGGFFEFFGGGGGDGFGGGGGGGFGGGGGGG?FGGGGGGGGGGGGGGGGGGEFGGGGGGGGGGGGGGGGGGGGGGGGGGGGGGGGGGGG@FFCGDGGGGGGGGGGGGGF@FGGGGGGGGGGGGGGGGGGGGADEGGACFGGGGGGGGGGGGGFGGGGGG>:FGFGCGG7FFGGGGGGGGGGEFGGGGGGFFDGFGGFCFEGGGGGGGGGGGGCGGGGGGGGGEGGGGGCGFCFFGGCFGCAGGGFEG>>GGFGGGGGGGCFFCEFF;D?GGGGGGCE8BGGGFGFEECFFAGF?7GGF:CGGFGGEFGFGGGGEF7GGGGGGGGGGGGGGGGGGGFFEGGGGGFCEF@GFEGGF@FGGGGGGGFEGGGE:7GGGGGGFDGDFEGGGGGGGGFGGGGGGGGGGGGGGGGGGGFGGGGGFGGGGCCCCC
@QBQZ 109300
TGAGGGATATTGGTCAATGGACGAGAGTCTGAACCAGCCAAGTAGCGTGAAGGATGAAGGTCCTACGGATTGTAAACTTCTTTTATAAGGGAATAAACCCTCCCACGTGTGGGAGCTTGTATGTACCTTATGAATAAGCATCGGCTAACTCCGTGCCAGCAGCCGCGGTAATACGGAGGATGCGAGCGTTATCCGGATTTATTGGGTTTAAAGGGAGCGCAGACGGGTCGTTAAGTCAGCTGTGAAAGTTTGGGGCTCAACCTTAAAATTGCAGTTGATACTGGCGTCCTTGAGTGCGGTTGAGGTGTGCGGAATTCGTGGTGTAGCGGTGAAATGCTTAGATATCTCGAAGAACTCCGATTGCGAAGGCAGCACACTAATCCGTAACTGACGTTCATGCTCGAAAGTGTGGGTATCAAACAGGATTAGATACCCT
+
GGGGGGGGGGGGGGGGGGGGGGGGGGGGGGGGGGGGGGGGGGFGGGGGGGGGGGGGGFGGGGGGGGGGGGGGGGGGGGGGGGGGGGGGGDGGGGGGGGGGGGEFGGGGGGGGD=FGGGGGGGGGGGGGGGGFGGGGGGGGFFFGGGGGGGGGG8GEGGFGGGG>GGGGGGGGGGDEGGGGGGGCFGFGGGGGGGGGGGGGGGGGGGGGGGGGGGGGGGGGGGGGGGGGGGGGGGFGGGGGGGCFGGGGFGGFGGGGGFGGGGGGGFGGFFFF;?FGGGGGGGGGGGFFDGFGCGEGGGGGGGFGGFC@ECGGGFC+GGGGF<DCGDGGGGFAGGGGGGCFFDGGGGGGGGGGGFFGEGF:GGGCFEE@GCGGGGGFGFGGGGGGGGGEGGGGGGGGGGGGGGGGGGFGGGGGGGGFFFFGGGGGGGGGGGGCCCCC
@QBQZ 51772
TGAGGAATATTGGTCAATGGACGAGAGTCTGAACCAGCCAAGTAGCGTGAAGGATGAAGGTCCTACGGATTGTAAACTTCTATCAGCAGGGAAGAAAATGACGGTACCTGACTAAGAAGCCCCGGCTAACTACGTGCCAGCAGCCGCGGTAATACGTAGGGGGCAAGCGTTATCCGGATTTACGGGGTGTAAAGGGAGCGTAGACGGCACGGCAAGCCAGATGTGAAAGCCCGGGGCTCAACCCCGGGACTGCATTTGGAACTGCTGAGCTAGAGTGTCGGAGAGGCAAGTGGAATTCCTAGTGTAGCGGTGAAATACGTAGATATTAGGAGGAACACCAGTGGCGAAGGCGGCTTGCTGGACGATGACTGACGTTGAGGCTCGAAAGCGTGGGGAGCAAACAGGATTAGATACCCT
+
FGGGGGGGGGGGGGGGGGGGGGGGGGGGGGGGGGGGGGGGFFGGGGGGGGDGGFGFGGGGGGGGGGGGGGGCGGGGGGGGGGGGGFGGGGG<FGGGGGG<EGGGGGGGGGFGGGGFGFGGGGGGCG?CFGG:FFFEFGGGG?GGGGGGGGGCFFGGFFFGGGDFCGGGGGGGGGGGGGGGFGG#FFFFGGG:EFFGCGFGGGGDGFGGFCFGDGGGGGFFEDGGGGGGGGGCFGGEGGFEGFGGFGGGGGGGGGEFGGGGGFFFGGGGGGFGGGGGGGDFCFGGGGGGGGGGFCGGGGFECGGGGGFGFEGGDGFBDGGGGGFGGGGFFGGGGGGFGGGGGGGFDGGGGGGGGGGGGGGGGGGGGGFGGGGGGGGGGGGGGGGGGGGGGGGGGGGGGGGGGGGGGGFAGGGGCCCCC
@QBQZ 119365
TGAGGAATATTGGTCAATGGACGAGAGTCTGAACCAGCCAAGTAGCGTGAAGGATGAAGGTCCTACGGATTGTAAACTTCTTTTATAAGGGAATAAACCCTCCCACGTGTGGGAGCTTGTATGTACCTTATGAATAAGCATCGGCTAACTCCGTGCCAGCAGTCGCGGTAATACGGAGGATGCGAGCGTTATCCGGATTTATTGGGTTTAAAGGGAGCGCAGACGGGTCGTTAAGTCAGCCGTGAAAGTTTGGGGCTCAACCTTAAAATTGCAGTTGATACTGGCGTACTTGAGTTCGGTTGAGGTGTGCGGAATTCGTGGTGTAGCGGTGAAATGCTTAGATATCACGAAGAACTCCGATTGCGAAGGCAGCACACTAATCCGTAACTGACGTTCATGCTCGAAAGTGTGGGTATCAAACAGGATTAGATACCCT
+
EGGGGGGGGGGGGFGGGGGCFFGGGGGCGGGGGGGGGGGGGGGGGGGGGGGGGGGGDFFGGGGGGGGGGGGGGGGGGGGGGGGGGGGGGGGFGGGGGGFCGGGGGGGFFFGGGFFGFFGGGGGEFFGGGGGGCGGGGFDFGFGGGGGAFGFGDGGGGGGGGGFGFGGG?GGG>FCGEGGGGFGGGGGEGGFGGFGG<FFGGGFGGGGFFFGC@GG:EGGGGGGFGGEGGGFEGFFGGGGGFFFGFGCB@@GFFGDC5=FFGGGGGGGDDGGGGGGGFFFDDGGGEDC,F=GFCFC+DGF=,BEF<+:GEDFFFGDGF?GGGGF@ECCE5,DFFFGFCGGGGGFGGFGGFGFFE@+-GGFCF@ECGFGGGGGGGGGGGF:GGDGGGGGGGGGCGGGGGGGGGGBGGGGGGGGGGGGGGGGFGGGGCGGGGFF@CCCC
@QBQZ 107016
TGGGGAATATTGCACAATGGGGGAAACCCTGTTGCAGCGACGCCGCGTGGAGGAAGAAGGTCTTCGGATTGTAAACTCCTGTTGTTGAGGAAGATAATGACGGTACTCAACAAGGAAGTGACGGCTAACTACGTGCCAGCAGCCGCGGTAAAACGTAGGTCACAAGCGTTGTCCGGAATTACTGGGTGTAAAGGGAGCGCAGGCGGGAAGGCAAGTTGGAAGTGAAATCCATGGGCTCAACCCATGAACTGCTTTCAAAACTGTTTTTCTTGAGTAGTGCAGAGGTAGGCGGAATTCCCGGTGTAGCGGTGGAATGCGTAGATATCGGGAGGAACACCAGTGGCGAAGGCGGCCTACTGGGCACCAACTGACGCTGAGGCTCGAAAGTGTGGGTAGCAAACAGGATTAGATACCCT
+
FFGGGF>CEEFGGGGGFGFEGGGGGGGGGGDGGGGGGCEGGGGGGGGGGFEGGGGGGGFGGGGGGGGFFEGGGGGFGGGGGGGGFCFGGGGGGGGGGCFGGGGGGGGGGGFGGGFFGGGGGGEGGDEGFGGGGGGGGGDFFFF<FGGGEGEEFDEEGGD@CGGGGGGGGEGEFGGGGGGGGGGGGGGGC?FCGGGGGGECEGEGGGGGFGGCGGGGGFC?FGGGFGG7GGGFGGGGFDGGFEEGGGGGCGFEGGGCGFFGGF@GGGGGGGGGFFFCGGEGGGFGFFCGGFGGGFDGDGGGGGGEDGGGGGGGFDGFFGGGGECCGGGGFFGGGGGEGGGGF@@FGEGGGGGF9GGDGGGGGEF8GGGGGGGCFFGGGGGGGGGGGGFGGGGGGGGGGGGFGEGGGGGGGGGCCCCC
@QBQZ 137
TGGGGAATATTGCACAATGGGGGAAACCCTGATGAAGCAACGCCGCGTGAGCGAAGAAGTATTTCGGTATGTAAAGCTCTATCAGCAGGGAAGAAGAATGACGGTACCTGACTACGAAGCACCGGCTAAATACGTGACAGCAGCCGCGGTAATACGTATGGTGCAAGCGTTATCCGGATTTACTGGGTGTAAAGGGAGCGCGGGCGGGAAGACAAGTTGGAAGTGAAATCTATGGGCTCAACCCATAAACTGCTTTCAAAACTGTTTTTCTTGAGTAGTGCAGAGGTAGGCGGAAGTCCCGGTGTAGCGGTGGAATGCGTAGATATCTGGAGGAACACCAGTGGCGAAGGCGGCCTACTGGGCACCAACTGACGCTGAGGCTCGAAAGTGTGGGTAGCAAACAGGATGAGATACCCT
+
FGFFEB7FFFGEFG,CF9CC8FFE@@A@,CEC@F,@EE6C,@+@FG@@>CCGG@CECAFFA,,CFFECFGGFGDAD9F:AE?@FCFEGGC+,8FAB8=:5EE:>FF@FCCAACF,8C=FCG,=F=7+FFDFDFC<<7@@F<8,<@:CG7EGDGFFGC:>CFD,>B8<=FCA@FC;48=2<>=?CCFFGGG??FF=GF7<*FC<:.<:GF=>@37*553C8C@CFCACAFE>E8@';FGGF;4DE@:<C)#>::@68,;6CDFFB,9>:5?>C:2?7AEAC,:FAA=C:EGFB<A:+6:7:A,B@7GGGECFEC=?7FF<FFA5,A<E8EC<,A:CC@AD@DEE>GF:@EFC@FGE@F<6;,6,@CAFEEGEFEGGFFCC@,GGGGEFCGGGGFGFGEC@FFFGFECF<FGEFACCCC
@QBQZ 138
TGAGGAATATTGGTCAATGGACGAGAGTCTGAACCAGCCAAGTAGCGTGAAGGATGAAGGTCCTACGGATTGTAAACTTCTTTTATACGGGAATAAAGTTTCCTACGTGAAGGATTTTGTATGTACAGTATGAATAAGCATCGGCTAACTCCGTGCCAGCAGCCGCGGTAATACGGAGGATGCGAGCGTTATCCGGATTTATTGGGTTTAAAGGGAGCGCAGACGGGAGATTAAGTCAGTTGTGAAAGTTTGCGGCTCAACCGTTAAATTGCAGTTTGAACTGGCGTCCTTGAGTGCGGATGAGGTGGGCGGAATTCGTGGTGTAGCGGTGAAATGCTTAGATATCACGAAGAACTCCGATTGCGAAGGCAGCACACTAATCCGTAACTGACGTTGATGCTCGAAAGTGTGGGTATCAAACAGGATTAGATACCCT
+
GGGG8EGGGGFFGAFEFG<CCEEGFGGC<FGGGGFGGE-E,@@FGGGFGGGG<6EFFEFGGF<FGFGGGEEGGF@FEDCFFFCCGGG9E,8C:DFGGFGFFC,CDFFGG,+,94EAFEDEFGFGGG,?EFEFDGGEC9EE?<:+:F7F,C9FEGGGFGGGGGGG+@F<FGG.=FFCDFF;D>FEEGFC+>FF;FEEGFFGGG=GGCFFACFGG@7>CE@5BF94?=5@BE<<CFD;:CGEFCFDFAC#CG=GCCDCEEFGG6C9#$=F,EB<:8/5$$%FGGFC+8GGEF<8C@>+FE9,A,:=:+7?@8FE??=+EFGGGFEFCE@GGFGDE<?B,<,9GGGGGEBCCDGGFBGB77A:EEF7GGFGFAFC<F9F6;,,,7CC6FFEFDDC6@;,E@CGGGFGE@EFFCGGGGGGF9FFFFGFF,GGFCFCCCCC
@QBQZ 88753
TGGGGGATATTGCACAATGGGGGAAACCCTGATGCAGCGACGCCGCGTGGAGGAAGAAGGTTTTCGGATTGTAAACTCCTGTCGTTAGGGACGATAATGACGGTACCTAACAAGAAAGCACCGGCTAACTACGTGCCAGCAGCCGCGGTAAAACGTAGGGTGCAAGCGTTGTCCGGAATTACTGGGTGTAAAGGGAGCGCAGGCGGGAAGACAAGTTGGAAGTGAAAGCCATGGGCTCAACCCATGAATTGCTTTCAAAACTGTTTTTCTTGAGTAGTGCAGAGGTAGATGGAATTCCCGGTGTAGCGGTGGAATGCGTAGATATCGGGAGGAACACCAGTGGCGAAGGCGGCCTACTGGGCACCAACTGACGCTGAGGCTCGAAAGTGTGGGTAGCAAACAGGATTAGATACCCT
+
ECFGGCEGGGGGGGGFFGCCFFE6CEF@FGGGGGGGGGGGGGE7FFGCEFFGGGGGGFFG89?<FGGGGFGGGG?,B<FGFF-D@GGGFG?EFGEGEGFFFEGGFG,CBDFFF<,BBCGEDCDCC:CF@3>FGFDB7F>GGGF@<&->AF8FFFGCCFCC<=C;<CDFE=;FGFCCEEF;?BFF?@GGFFFFF=688EGGECC7?:@@->8FCDF@=<F9CF@CDF:C@>20:,FFC@CF@DCC=FGFCFFC?DC19?<CECCFCF<B0GFFCFF<A,28@FEGF<C,<EB<<,C+:6+,FGGGDDFEB?C,CB,GFGGFE67@@7GGEFEC6,C-C,GGEEGGGF@EGEDDFFC,GGFF<@EFGGFFEC7GGGGGGGGGFGFF9CGGFFFFFGGFCDFFGCE9FFFGGGGC@CCC
@QBQZ 97178
TGAGGAATATTGCACAATGGGGGAAACCCTGATGCAGCGACGCCGCGTGGAGGAAGAAGGTCTTCGGATTGTAAACTCCTGTTGTTGAGGAAGATAATGACGGTACTCAACACGGAAGTGACGGCTAACGACGTGACAGCAGCCGCGGTAAAACGTAGGTCACAAGCGTTGTCCGGCATTACTGGGTGTAAAGGGAGCGCAGGCGGTAGAACAAGTTGGAAGTGAAATCCATGGGCTCAACCCATGAACTGCTTTCAAAACTGTTTTTCTTGAGTAGTGCAGAGGTAGGCGGAATTCCCGGTGTAGCGGTGGAATGCGTAGATATCGGGAGGAACACCGGTGGCGAAGGCGGCCTACTGGGCACCAACTGACGCTGAGGCTCGAAAGTGTGGGTATCAAACAGGATTAGATACCCT
+
EGFFF,CFEE<F,CEEFFG8C@FGGGGCC8A,E9EFEFGFFD7CE7CCFGC@BFGGGGFFCC?AFGGDC+BFFGGCFGG9EBBFD8AEFFGE<FG<CEGGEDE+B:<5EA<A3+8+B:5,CC+C*BFGB4DE4,@#BBFFG88>F7C>=CFFC<95>C:F<6-CC/B;,E5:8<?<#=FC>F:@<G=FCFFGFF8CC>@C6C?=,@,EEACGGGGFCFGFFDGF9GGGFE7GGGFCGFCFF:AD<BD>CGGFFGGF9AFDGFCF<BCFGGFFDCFCFFFGDC@CGECGCGDFDFFDGGGFBGGGGGCGGFGF7F7GFAGEEC>:CF>GGGFE@FFFGGGFF:7GFF>GGDGGGGEEGGGFEFGFGGGGGGEGGFEFCFF6C,GGFGEEFDAEDGGGECCFGFFCAAGGEFA<CCCC
@QBQZ 141
TGAGGAATATTGGTCAATGGGCGAGAGCCTGAACCAGCCAAGTAGCGTGAAGGATGAAGGTCCTACGGATTGTAAACTTCTTTTATACGGGAATAAAGTTTCCTACGTGTAGGATTTTGTATGTACCGTATGAATAAGCATCGGCTAACTCCGTGCCAGCAGCCGCGGTAATACGGAGGATCCGAGCGTTATCCGGATTTATTGGGTTTAAAGGGAGCGTAGATGGATGTTTAAGTCAGTTGTGAAAGTTTGCGGCTCAACCTTAAAATTGCAGTTGATACTGGCGTCCTTGAGTGCGGTTGAGGTGTGCGGAATTCGTGGTGTAGCGGTGAAATGCTTAGATATCACGAAGAACTCCGATTGCGAAGGCAGCACACTAATCCGTAACTGACGTTCATGCTCGAAAGTGTGGGTATCAAACAGGATTAGATACCCT
+
@FGGGGGGGGGGGGGGGGGGGGGEDFGGGGGGGGGGGGGGGGGGGGGFFGGGGGCFEFGGGGGGGGGGGGCEDFFFGGGGGGGGFGGGGGGGEGGGGGGGAFGC,FGGGGFGGC9ECCFGGGFGGEGEFGCFGFFGGGG?GGGCFGGGGCFE7($GG@GFCFFG>GGG<@FFGGGGGGGCFGGGGGGGGGGGGGGGEFFGGGG5GGGF8>FGCFGGGGGEGEEFGFFFGFEGGFGGGGFFFCCGFGEEGGEEEFGFGFFFFFGGGFFGGGGGGGFFFFGGFGGGGGGGFGGGGGGGGGFGFGFGGGEGGFE,GGG@CFGGFGFF@CFAGFFFF<9FDEDABEBCFGGFAFGGGFF-F@GFGGGGFGF8@CGFFGGGGGFCE@EGGGGGGGGGGFGGFGGFCEFE9GGGGGGGGGGGGGGFGGFGFEGGGGGCCCCC
@QBQZ 101594
TGAGGAATATTGGTCAATGGGCGAGAGCCTGAACCAGCCAAGTAGCGTGAAGGATGAAGGTCCTACGGATTGTAAACTTCTTTTATACGGGAATAAAGTTTCCTACGTGTAGGATTTTGTATGTACCGTATGAATAAGCATCGGCTAACTCCGTGCCAGCAGCCGCGGTAATACGGAGGATGCGAGCGTTATCCGGATTTATTGGGTTTAAAGGGAGCGCAGACGGGAGATTAAGTCAGTTGTGAAAGTTTGCGGCTCAACCGTAAAATTGCAGTTGATACTGGTTTCCTTGAGTGCAGTTGAGGCAGGCGGAATTCGTGGTGTAGCGGTGAAATGCTTAGATATCACGAAGAACCCCGATTGCGAAGGCAGCTTGCTAAACTGTAACTGACGTTCATGCTCGAAAGTGTGGGTATCAAACAGGATTAGATACCCT
+
FFFGGGFEGGGGGGGFGFG,@FGGGGGGGCFGGGGGGGGGGFFGGGGGGGGGGGGGGGGGGGGGGGGGDGGGGFEFFGGGGGGGGGGEFGGEGGGGGGGCEFGGFGGFGGGGGGGFGFGFGGGGGFGE@DGFGGGGGGGGGCGCGGGFGGEFEGGGDFGCFGGGGDFDGGGGGGGGGGGGFGCEGFFGGGGGGGGGGGGGGGGGGGEGGFGFGEFFGGGGGGGGFGD=DEFGGGGGFGGGGGGGFGFGGFCFFEECEGFDBFGGFFFGFFGGGGEDAFGGGFGGGFFGGGGGGFEE@DGFE?9GFF7GCDFACFGGGGGGGGGGE@GGGGGGFCFCDFGGGFC8C7FDCCCGEGGGGGF@GGGGGF9FEGFGFFGFF<EFAFEFEE@C;G@GGGGGGGDGGGGGGGGGGGGGGGGGFGGGFCGGGGGFCCECCCCC
@QBQZ 143
TGGGGAATATTGCACAATGGGGGAAACCCTGATGCAGCGACGCCGCGTGAGCGATGAAGTATTTCGGTATGTAAAGCTCTATCAGCAGGGAAGAAAATGACGGTAACTGACTAAGAAGCCCCGGCTAACTACGTGCCAGCAGCCGCGGTAATACGTAGGGGGCAAGCGTTATCCGGAGTTACTGGGTTTAAAGGGAGCGTAGATGGATGTTTAAGTCAGTTGTGAAAGTTTGCGGCTCAACCGTAAACTTGCAGTTGATACTGGATATCTTGAGTGCAGTTGAGGCAGGCGGTATTCGTGGTGTAGCGGTGAAATGCTTAGATATCACGAAGAACTCCGATTGCGAAGGCAGCCTGCTAAGCTGCAACTGACATTGAGGCTCGAAAGTGTGGGTATCAAACAGGATTAGATACCCT
+
6EEGGEE@FGGGG9EE@CFGCEGCGGFEGGGGGGGGGGGG7F@CC@FGGGFECC=FCC<FFGGGGGGGGDFFFFGG9EAFE<,@C<FGGDFFC,FFFGCFEGGEGGGFFAFFG=A9?BC,::CC77FD8FGGG,@7FG<@DF?CG>=E@GGFCFFC5>FDGCCFF>CFBC@:@?:F*#<=CFCECF3GFB2@EGGGGEGFG;CEGGFF=7<5CFF?DCCCC91899C?GDGD=CFFF>FG8>FA@,C'FE<?DEF9C=<8E<F;FGGFBE=C8=CF>E9<FFEE,F7GFFA:+,C8,FFGEGGEC+@,<59AAEFFFE99@@<B:7FFAFFCF:FEEFC7GGGGFE<E7<C7,FAAGGFE8E9GFAFFEC<CFFGFGF@F,GFFCFFB-FC8FF<AGGGGGGFCFAFCGE<@C@C@
@QBQZ 111831
TGGGGAATATTGCACAATGGGCGAAAGCCTGATGCAGCAACGCCGCGTGAGTGAAGAAGTATCTCGGTATGTAAAGCTCTATCAGCAGGGAAGAAAATGACGGTACCTGACTAAGAAGCCACGGCTAACTACGTGCCAGCAGCCGCGGGAATACGTAGGGGGCAAGCTTTATCCGGATTTACTGGGTGTAAAGGGAGCGCAGACGGCACTGCAAGTCTGAAGTGAAAGCCCGGGGCTCAACCCCGGGACTGCTTTGGAAACTGTAGAGCTAGAGTGCTGGAGAGGCAAGCGGAATTCCTAGTGTAGCGGTGAAATGCGTAGATATTAGGAAGAACACCAGTGGCGAAGGCGGCTTGCTGGACAGTAACTGACGTTCAGGCTCGAAAGCGTGGGGAGCAAACAGGATTAGATACCCT
+
CFGGEDFGGGGGGGGGFDGGGGGGGGGGGFGFFGDCEDGGGEGG@EEFCEEFECFFCCE?FGGGGGGFCDFGGGGGGFGGGGGFGGFFFEGGGGGGGGGGFFCCBCGGCAF99FG<?EFC<F@F@C7=89FCF3DFFGG7FCG8FCE=->@@FDD,3@FCGCEGF<@#F.F;8=FECFGGGGFGGGG?FDFFEGCCG==@E>-9CEC,.F<GGCFFFFFCD?C@<<FGGCFGF)EC8C@EFEGGD/GFGFCGGFFCGFCCFFFFEA;AGFEG?GFF@FCC+;?EFCCB+A9A:,EGGFGAGFF=88C,,F?<,:EFFGGFE9GFFCGGFCCGEFE:FEFGC8F<F77ECEDGGGGGGGCGGGFFE9FGEC<EAFFFFGGFFEFFFC7F@<GFEFAGGFGFGFEFGGGGFECCCCCC
@QBQZ 71246
TGCGGAATATTGGTCAATGGACGAGAGTCTGAACCAGCCAAGTAGCGTGAAGGATGAAGGTCCTACGGATTGTAAACTTCTTTTATAAGGGAATAAACCCTCACACGTGTGGGAGCTTGTATGTACCTTATGAATAAGCATCGGCTAACTCCGTGCCAGCAGCCGCGGTAATACGGAGGATGCGAGCGTTATCCGGATTTATTGGGTTTAAAGGGAGCGCAGACGGGTCGTTAAGTCAGCTGTGAAAGTTTGGGGCTCAACCTTAAAAGTGCAGTTGATACTGGCGTCCTTGAGTGCGGTTGAGTTGTGCGGAATTCGTGGTGTAGCGGTGAAATGCTTAGATATCACGAAGAACTCCGATTGCGAAGGCAGCACACTAATCCGTAACTGACGTTCATGCTCGAAAGTGTGGGTATCAAACAGGATTAGATACCCT
+
@<,@@@FGGGGGGFGGGGGGGGGG7FFGGGGGFFFGGGGGGGGGEFGGGDDFGFGGFFDFFGGGGGE7FFFGGGGGGGGGGGGGGGGGFEFGGGFGGGEFGG,FGGCFFGGGG87+BFFEGFFGGG,8EFFGGF9FEGGFCE@BF7CFGFGCGG@F7BD@FGF8FECFFCCGGGGGEGGG>FEFECECFGGGGCG;GGCC,C<EGGG2GFFGGGCFGGGGGGG<GGE>DGEGGGG<@:CCC;<EGGGGGCGG9GE5>CGGCGGFDF=D#<GGFDD3EFF?FFEGGFE<9FFF>GEEEF@GGFE:,F7FCFF?:,++,GF<FE@48+B,ECFF9CF,,E<=@9F,@D@FFCGFFFCF7GF:7GF8GFFFGGGGFC,,FGEEGGGGDFEDGFFE,GGGF@GGGGGFDDGGGFGGFGGGGGF<GEEEFCCCGGFB<CCC
@QBQZ 51696
TGAGGAATATTGGTCAATGGACGAGAGTCTGAACCAGCCAAGTAGCGTGAAGGATGAAGGTCCTACGGATGGTAAACTTCTTTTATAAGGGAATAAACCCTCCCACGTGTGGGAGCTTGTATGTACCTTATGAATAAGCATCGGCTAACTACGTGCCAGCAGCCGAGGTAAAACGGAGGATGCGAGCGTTATCAGGATATATTGGGTTTAAAGGGAGCGAAGACGGGTCGTTAAGTCAGCTTTGAAAGTTTTGGGCTCAACCTTAAAATTGCAGTTGATACTGGCTTTCTTGATTGCGGTTGGCGTGTGCGGAATTCCTGGTGTCGCCGTGAAATGCTTAGTGTTCACGAAGAACTCCCATTGGGAAAGCAACACACTAATGCTTAAATGACTTTCCTGCTCGAAAGTTTGGGTATCAAACAGGATTAGATACCCT
+
-;<FDCF@CAAFFF,CE,CFFAFFC@G8F,CAE,CFFBD<AC;<FCB@@@7@CC<@<AFC8@<FGGGE@@+B<?CACFFG9<CFCCFFGCFGGGGGG?,8,:4=F,@AFFGGG=?4?4A,B?A?BFF,CDFFFFDFGG9<,?6?C7FG@D,B8AE:B>F>DE8,8+@FFGG,@@><:@CGGFCE@F*>>1C,8,@46@,,8;,@FFB:*?<CFGGG>*:*=B;*4ACCGG8;65@;1.<A9#,9,:32,@@#;?E/;BDF8@-<CC;A?>F/=FAC6)<:,:BF56,B:AAA+>8++FA:@9++,=+>BAEC9,<9,,44=4@+8+4,,A,<,,5,F9:,:,:,66,FAEFA8FCC,C,,@;,,,,;,6;,,<DF<F9@C6,FAEC<,6C<E,,;D;+@EC6,6,,,CC-E6C6,E;,C,C<6,,,6,<@66AB@<
@QBQZ 70017
TGAGGAATATTGGTAAATGGACGAGAGTCTGAACCAGCCAAGTAGCGTGAAGGATGACTGCCCTACGGGTTGTAAACTTCTTTTATACGGGAGTACAGTGAGGCACGCGTGCCTTTTTGTATGTACCGTATGAATAAGGATCGGCTAAATCCGTGCCAGCAGCCGCGGTAATAAGGAGGATCCGGGCGTTATCCGGATTTATTGGGTTTAAAGGGAGCGTAGGCGGACGCTTAAGTCAGTTGTGAAAGTTTGGGGCTCAACCTTAAAATTGCAGTTGATACTGGCGTCCTTGCGTGCGGTTGAGGTGTGCGGAATTCGTGGTGTAGCGGTGAAATGCTTAGATATCACAAAGAACTCCGATTGCGATGGCAGCACACTAATCCGTAACTGACGTTCATGCTCGAAAGTGTGGGTATCAAACAGGATTAGATACCCG
+
@FFGGGGDD9DEGGDFGDCGGFGDC7FF@FFEGG8C8FF8DE,<C<:FGEFG,:CA?ECAF8F@DC@FCBE:BFFFCF9FE,<ECFGDF:C,>,C,C9C?,,B=C,B>BCF><,BCFG+ABFFG9,ECFFFE?@ECFEFFCFEG7DGF,CF?GE+F<,:DBFCF:>B<>C@,ECGDF@F::?:.#>FG$FG7B@EEGC?2?BC:FC5<1:CFG2=C9:CFBB/9:CC@FGGGG>><C9E<CE@A7C=?FGGFEC>E.75=FEF@:FE</C:<FF<@49FCF@8@C,8=>=@++:8>8,4AF,=+FF8+?9,,?,C@,CCFF=+88+4,<@<<C96EE9,=<,@FCEB9,9@B:B+B@C,B6@,@8C,GDC69@9FC,FECB,@,FCFF8-@@EE9E@E>FGED<FEDF@FC;C@,,=C@<E6<,,6,EE@6,CA,-
@QBQZ 71313
TGGGGAATCTTGCACAATGGGGGAAACCCTGATGCAGCGCCGCCGCGTGGAGGAAGAAGGTCTTCGGATTGTAAACTCCTGTTGTTGAGGAAGATAATGACGGTACTCAACAAGGAAGTGACGGCTAACTACGTGCCAGCAGCCGCGGTAAAACGTAGGTCACAAGCGTTGTCCGGAATTACTGGGTGTAAAGGGAGCGCAGGCGGGAAGACAAGTTGGAAGTGAAATCCATGGGCTCAACCCATGAACTGCTTTCAAAACTGTGTTTCTTGAGGAGTGCAGAGGTAGGCGGAATTCCCGGTGTAGCGGTGAAATGCGTAGATAGCGGGAGGAACACCAGTGGCGAAGGCGGCCGACTGGGCACCAACTGACGCGGAGGCTCGAAAGTGTGGGTAGCAAACAGGATTAGATACCCT
+
FD,E@FEG,CE,EEGGGGCE@,@@@@,CCEFFEF<@@FC+@FGEGGGGDGGGGG?<9CFFFGGGFGEE@:8FDGACEFGGFFGGFFGGGFDGDG9A<FFDF@CFGC<BFCGAFDFC,BD,DA=FEEFFGGGG7D>FGG,FF@8FD>>C2#EAF?E<>FFF==>E>><<8:8=F9CC5F21B=FC7F+@CG5CFFEFEC>8:C5>FEGCCG--<<?96<CEFGGGBD66>6CF*FC@88C>FFGGG<F@<FGFF+F8=C=7AE?6#>:>8D,GED'FEA;3GGFDF=@CFFECEFC++4+AFC@FBB7FE<C,GGGFFFAFB848++,F?E?C88GGGGFB,CF7GEEFC7F:8,,;F<GFGGCC,GFGGGFFB+,DFGF<8FFEEEB,DGGGGGGFC,GFEGGGGGFGFCGCCCCC
@QBQZ 149
TGAGGAACATTGGTCAATGGACGAGAGTCTGAACCAGCCAAGTAGCGTGAAGGATGAAGGTCCTACGGATTGTAAACTTCCTTTATAAGGGAATAAACCCTCCCACGTGTGGGAGCTTGTATGTACCTTATGAATAAGCATCGGCTAACTCCGTGCCAGCAGCCGCGGTAATACGGAGGATGCGAGCGTTATCCGGATTTATTGGGTTTAAAGGGAGCGCAGACGGGAGATTAAGTCAGTTGTGAAAGTTTGCGGCTCAACCGTAAAATTGCAGTTGATACTGGTTTCCTTGAGTGCAGTTGAGGCAGGCGGAATTCGTGGTGTAGCGGTGAAATGCTTAGATATCACGAAGAACCCCGATTGCGAAGGCAGCTTGCTAAACTGTAACTGACGTTCATGCTCGAAAGTGTGGGTATCAAACAGGATTAGATACCCT
+
GGGGGGGFEFGGFFGGGGGFGGGGGGGGGGGGEGGGGGGGFGGGGGGGGGGGGGGGGGGGGGGGGGGGGGGFGGGFGGGGGGGGGGGGGGGGGGGGGGFEGGGGGFGGGGGGGGGGGGGGGGGGGGGGFGGGGGGGGGGGGGGGGGGGGGGGGGGGGGGGGGGGGGGEGGGGGFFGGGGGFGGGGGGGGGGCFFGGEFFGFGGGGGGGGFFGGGGGGGGGGGGGGGGDFGGGGGGFGGGGGGGGGGGGGGGGGGGGF@GFGGGGGGFGDGGGGGFFGGGGFGFEF8F?FGGGGGGGGE8GGGFGF<DGGGGGGGGGGGGFGGGGGGGGGGGGFEAGGGGFGGFF<7GGGGGGGGGFC<@EGGGFGGGGGGGGGGGGGGGGGGGFAGGGGGGGGGGGGGGFGGGGGGGGGGFGGGGGGGGGGGGGGGGFGGGCCCCC
@QBQZ 150
TGGGGAATATTGCACAATGGGGGAAACCCTGATGCAGCGACGCCGCGTGAGCGAAGAAGTATTTCGGTATGTAAAGCTCTATCAGCAGGGAAGAAGAAATGACGGTACCTGACTAAGAAGCACCGGCTAAATACGTGCCAGCAGCCGCGGTAATACGTATGGTGCAAGCGTTATCCGGATTTACTGGGTGTAAAGGGAGCGCAGGCGGAAGGCTAAGTCTGATGTGAAAGCCCGGGGCTCAACCCCGGTACTGCATTGGAAACTGGTCATCTAGAGTGTCGGAGGGGTAAGTGGAATTCCTAGTGTAGCGGTGAAATGCGTAGATATTAGGAGGAACACCAGTGGCGAAGGCGGCTTACTGGACGATAACTGACGCTGAGGCACGAAAGCGTGGGGAGCAAACAGGATTAGATACCCT
+
FGGGGGEGGGGGGGGGGGGGGGGGGGGGGGGGGGGGGGGGGGDGGGGGGGGGGGGGGGGGGGGGGGG:FGGGGGGGGGGGGGGGGGGGGGGGGGGGGGGGGGGGGGGCGGGCFADGGGGGFGGGGGGGGGGGGGGGFFFGCFGDFGCFGEGGEDGGGFGFFGGGGGFGGDCGEGGFG7<FGGGGGGFGCGFGGFGGGGGGGEGGGEGG9FEG8FFGFCE?GFGGGGGGGGGGGFGGDGGGGGGGGEFGGGFGGGGGEFFGFC@BCGGGFF?*7=0GGFGCEGFGGFGGGGGGGGGGGFFGGFE,EEGGGFCFEGGDGGGGGGGFGFGGGGGGGGGGGGGGGGGGGGGGGGGGGGGGGGGGF@CGGFGDGGGGGGGGGGGGGFGGGGGGGGGGGGGGGGGGGGGGFGGGGGGFFCC@CB
@QBQZ 75023
TGGGGAATATTGCACAATGGGGGAAACCCTGATGCAGCGACGCCGCGTGAGCGAAGAAGGTTTTCGGATCGTAAACTTCTATCAACAGGGACGAAGAAAGTGACGGTACCTGAATAAGAAGCCCCGGCTAACTACGTGCCAGCAGCCGCGGTAATACGTAGGGGGCAAGCGTTATCCGGAATTACTGGGTGTAAAGGGAGCGTAGGCGGCACGCCAAGCCAGTTGTGAAAGCCCGAGGCTTAACCTCGCGGATTGCATTTGGAACTGGCGAGCTAGAGTACAGGAGAGGAAAGCGGAATTCCTAGTGTAGCGGTGAAATGCGTAGATATTAGGAAGAACACCAGTGGCGAAGGCGGCTTTCTGGACTGAAACTGACGCTGAGGCTCGAAAGCGTGGGGAGCAAACAGGATTAGATACCCT
+
CFC@FDEGFFFGGGGGGGGGGGGGGGGGGFGGGGGFFGGCGGGGGGGGGGGGGGGGGFFGGGGGGG>FCCFFGGGGCGEGGFFGGGGGGGGGGGBGF8<DFDEGGGGDFA@EGGFFGGGGFGG7FFCDDGGCCFGGGGFEE>FCGFFCFEG:FFCFEG:C:<FGEGGECC?:8<3DFEEGGAFG;<GGF?;C9@<FCE1:=::EEECFCEFFC>*:D:6*>*,CAGFFCCFFE@DCGGGGGFF>FC7FEDG:9GGGGFFC@BEF>GFD7E?CCFDFGGFFFFGFGGGFGGCGEFFEF??,GGGGGGGGGGGGGGFEEGGGGFEEGGCFGGFGGFAAGGGFGFGGGGGFFCCGGGGGGFFFFEFGDGGGFGGGGGEEFGGGGDGFF@GGFGGGGGGFGGFFGGGGGGGGGCCGGGGCCCCC
@QBQZ 152
TGAGGAATATTGGTCAATGGGCGAGAGCCTGAACCAGCCAAGTAGCGTGAAGGATGAAGGTCCTACGGATTGTAAACTTCTTTTATACGGGAATAGAGTTTCCTACGTGTAGGATTTTGTATGTACCGTATGAATAAGCATCGGCTAACTCCGTGCCAGCAGCCGCGGTAATACGGAGGATGCGAGCGCTATCCGGATTTATTGGGTTTAAAGGGAGCGCAGACGGGAGATTAAGTCAGTTGTGAAAGTTTGCGGCTCAACCGTAAAAGTGCATTTGATACTGGTTTCCTTGAGTGCAGTTGAGGCAGGCGGAATTCGTGGTGTAGCGGTGAAATGCTTAGATATCACGAAGAACCCCGATTGCGAAGGCAGCTTGCTAAACTGTAACTGACGTTCATGCTCGAAAGTGTGGGTATCAAACAGGATTAGATACCCT
+
GGGGGGGGGGGGGFFFDFGGGGGGGGGGGGGGGFGGG,FFGFEFGGD@FFCGGGGFGGGGGGCFFGGGDGGEFGGGGGGGGGFGGGGGFGG:FFGFFGGGGGGGGGGGGFFGGFGGFFDDFGGGCCBFDGGGEFFGGGGGCFGGGGGGGGGGGGGEFE;GGGGGGGGGEGFGFGGGGGCFGGGGGFE==GG>FAC?*GFFBF<CFGCF9:GGGFC8<GGGEEEFFGG5EEGFGFC9CFCF?GGGGF<CGGFF<FGDF>GGFGFGFEG1:GGFF*FFDFCAFGGFCE8EDF?GGGGGGFE<CFGGFDCF7GFGGGGFGG@FEGGEGGGFGGGGGGGFEFFEGFCGFCEGGFFGGGGGGDCCGGGGFFGGGFCFGGFFFGFCGGGGGGGGGGGGFCFGGGGGFGGGFGGEDGGGGFFGGGGGGGFGFGFGFCFCCCCC
@QBQZ 153
TGGGGAATATTGCACAATGGGGGAAACCCTGATGCAGCGACGCCGCGTGAAGGAAGAAGTATCTCGGTATGTAAACTTCTATCAGCAGGGAAGATAGTGACGGTACCTGACTAAGAAACCCCGGCTAACTACGTGCCAGCAGCCGCGGTAATACGTAGGGGGCAAGCGTTATCCGGATTTACTGGGTGTAAAGGGAGCGTAGACGGTGTGGCGAGTCTGATGTGAAAGGCATGGGCTCAACCTGTGGACTGCATTGGAAACTGTCATACTTGAGTGCCGGAGGGGTAAGCGGAATTCCTAGTGTAGCGGTGAAATGCGTAGATATTAGGAGGAACACCAGTGGCGAAGGCGGCTTACTGGACGGTAACTGACGTTGAGGCTCGAAAGCGTGGGGAGCAAACAGGATTAGATACCT
+
CFGGGCFGGGGGGGGGGGGGGGGGGGGGGGGGGGGGGGGGGGGGGGGFGGGGGFGGFGEFGGGGGGGEFGGGGGGGGGGGGGGGDFGGGGGGGGGGGGGGGGEGGDGGGGGCGGGGF8FGGGGGGGGGGGGGGFCFGGGFFC?D<GGGGEDGGGGGGGGGGGGGGGGG>8C=<FGGGGGGGG::FF@=E<FFCFGGGCECCDGCEE::CEGGGEFCE9;FGGGGFGFCF5FGGGGCEDFGDFGGFGGGFGFCCGFDCFFGGBFFGFCF?EA90==C<EGDGGEDD7FCF?FF=BFFGGFEFGGEFCGGGFC?:C@GFDFE?FFAFFFFC9GF>GFCGF8GEGGGGGEEEGGGGGGGFC+EGGGFAEF@FCD7GGGGGGF88CEFCGGGGGGGGGGGGEGGGGGGFGGGGGCCCCC
@QBQZ 154
TGGGGAATATTGCACAATGGGGGAAACCCTGATGCAGCGACGCCGCGTGAAGGAAGAAATATCTCGGTATGTAAACTTCTATCAGCAGGGAAGATAGTGACGGTACCTGACTAAGAAGCCCCGGCTAACTACGTGCCAGCAGCCGCGGTAATACGTAGGGGGCAAGCGTTATCCGGATTTACGGTGTGTAAAGGGAGCGTAAACGGACTGGCAAGTCTGATGTGAAGGGCGGGGGCTCAACCCCTGGACTGCATTGGAAACTGTTAGTCTTGAGTGCCGGAGAGGTAAGCGGAATTCCTAGTGTAGCGGTGAAATGCGTAGATATTAGGAGGAACACTAGTGGCGAAGGCGGCTCACTGGACTGTAACTGACACTGAGGCTCGAAAGCGTGGGGAGCAAACAGGATTAGATACCCT
+
FFGGGGDCFGGGGGGGGGGGGGGGGGGGGGGGGGGGGGGGGGGGEGGFF,DEFGGGGGFGGGGGGGGGGGGGGGGGGGGGGGGGGCFFGGGGGGGGGGGGGGGDGGCFGGFGGGGCFFGGGGDGGGGGGGGGGGGGGGGGGGGGGGGECEEGGGGGG?GGGGGGGGGGGGGGGGC;EEGG7:#C#FGG<GFGEFGGGEGGG#6DF>EC:GG96<FDFGG<GGGGGGGFCEC@<BFCCGFGGG?CC=ECFGFGFFGF6FGGGGGFFAF9GFGFFGGG>GFF>FE>FEB:C,,FGGFGDEGDFFEDEDGGGGGCEE@FACCA9FGGF@FGCFFFE<F@E,CEFC@DGF@CCCFDDFFGGGGGGCFGFFGGGGF@CAGD<F6,CBC,7GGFEDEF<EGGGFGGGGGGFGGGF?GCC?CC
@QBQZ 155
TGAGGAATATTGGTCAATGGACGAGAGTCTGAACCAGCCAAGTAGCGTGAAGGATGAAGGTCCTACGGATTGTAAACTTCTTTTATAAGGGAATAAACCCTCCCACGTGTGGGAGCTTGTATGTACCTTATGAATAAGCATCGGCTAACTCCGTGCCAGCGGCCGCGGTAATACGGAGGATGCGAGCGTTATCCGGATTTATTGGGTTTAAAGGGAGCGCAGACGGGAGATTAAGTCAGTTGTGAAAGTTTGCGGCTCAACCGTAAAATTGCAGTTGATACTGGTTTCCTTGAGTGCAGTTGAGGCAGGCGTAATTCGTGGTGTAGCGGTGAAATGCTTAGATATCACGAAGAACCCCGATTGCGAAGGCAGCTTGCTAAACTGTAACTGACGTTCATGCTCGAAAGTGTGGGTATCAAACAGGATTAGATACCCT
+
FGGGGGGGGGGGGGGGGGGGGGGGGGGGGGGGGGGGGGGGGGGGGGGGGGFGGGGGGGGGGGGGGGGGGGGGGGGGGGGGGGGGGGGGGGGFGGFGGGFGEGEGGGGGGGGGGGGGGGGGGGGGGGGGGGGGGGGFGGGGGGEGGEGGFGGGGGGGGFGGGGGGGGGG?GGGGGGGG?GGGGGGGGGGGGGGGGGGDGGGGG@FGGEFGGFBFFEEGDGGGEEGG/GDGGGGGGGCGGGGGGGGFFFGGGFGGGGGFDGFCFGGGGGF9GGGCGCFEF;GGGFGF8FCCEFGGGGFGGF<FCGGGCG>GFA,GGGGGGGFEFGEGEB9GGGGGGGGGGF9GFF@GGGGGGGGGFCGGFGGGGGGGGGGGGGGCFGGGGGFDGGGGGGGGGFGCGGGGGGGGGGGGGFGGFGGGGGGGGGGGGGGGFGGEC8C8CCC
@QBQZ 119813
TGAGGAATATTGGTCAATGGACGAGAGTCTGAACCAGCCAAGTAGCGTGAAGGATGAAGGTCCTACGGATTGTAAACTTCTTTTATAAGGGAATAAACCCTCCCACGTGTGGGAGCTTGTATGTACCTTATGAATAAGCATCGGCTAACTCCGTGCCAGCAGCCGCGGTAATACGGAGGATGCGAGCGTTATCCGGATTTATTGGGTTTAAAGGGAGCGCAGACGGGTCGTTAAGTCAGCTGTGAAAGTTTGGGGCTCAACCTTAAAATTGCAGTTGATACTGGCGTCCTTGAGTGCGGTTGAGGTGTGCGGAATTCGTGGTGTAGCTGTGAAATGCTTAGATATCACGAAGAACTCCGATTGCGAAGGCAGCACACTAATCCGTAACTGACGTTCATGCTCGAAAGTGTGGGTATCAAACAGGATTAGATACCCT
+
GGAFGGGGGGGGGGGGGGGGGGGGGGGGGFFGGGGGGGGGGGGGGGGGGGGGGEEFGGGGFEDFFGGGGGGFGGGGGGGGGGGGGGCFGGGGFGGGGF=7FFGEGGCFGBFGG9CFFGDGFGFCGGGFEGGGGFGGGGGGE@@EFFGGGGGDBFFFEGGFG@FGGGEDGGGF=FEGGGDEFGGGGGGGGGGGGFG5GGGCFGGGGGGGGCGGFGG>CEEGGG+*?C::CGDGGCCFGGG<8G:F;CCF@<GGGGGGG==EFGGF<CC:C8F>FFFAB9<D:GFF@88=EGFF@CCC7D=,8A,CB4+:F8EFDCF@CFGFA,C,A8E,F@,?9<C<E<<9FGFEC,BECE@C,8+CGGE:7EBC@C@@@FCDFEDE,@FB,ECEEC<7GGGGFFEEFEGGGFFDDGFFB,GFGGGFFAFFFECB,<<9E8E@CCCC
@QBQZ 102160
TGGGGAATATTGCACAATGGGCGAAAGCCTGATGCAGCGACGCCGCGTGAGCGAAGAAGTATTTCGGTATGTAAAGCTCTATCAGCAGGGAAGATAATGACGGTACCTGACTAAGAAGCACCGGCTAAATACGTGCCAGCAGCCGCGGTAATACGTATGGTGCAAGCGCTATCCGGATTTACTGGGTGTAAAGGGAGCGCAGGAGGTGCGGCAAGTCTGATGTGAAAGCCCGGGGCTCACCCCCGGTACTGCATTGGAAACTGTCGTACTAGAGTGTCGGAGGGGTAAGTGGAATTCCTAGTGTAGCGGTGAAATGCGTAGATATTAGGAGGAACACCAGTGGCGAAGGCGGCTTACTGGACGATAACTGACGCTGAGGCTCGAAAGCGTGGGGAGCAAACAGGATTAGATACCCT
+
EF@F>E@EGGGFGGAFFGG8FCEC+@FFCGGGGGE,@FEGCGECEGGGGGGFFGGG,EFGCGFF9FGG8D8ACDFGFGGGG,FGG?F@CFFGGGGGGG9FCCFGGGGGGGFGGFGGGCGF?DF@C7BFFF9FGFDFGGFGGGGGGEG@>FEGDGD@>FFFG,,6?CEEDGGD,FFGGGGFGCGCC0(<=<CG:FCC.FE4EC2#?G<4:>>BC8@E?FFGF@CC,FC<C>CGGGGGE5CFGCGGFFDDECDGF6C9ACG7F?EFCFFGAFC=:EDFD?EB.D:EEEE9?AEC,CEB@FFDGFF=7CEEEFEFGF?CGF<FGGGGEFC,?DEB6:,6FDFEFB8,B@:@>CF9FCFGGGCGGFGEGFEB;@-CEE<C,@@GFC?DECGFEGGGFFFECEGEF<C<<AECC;,<CBA-
@QBQZ 59804
TGAGGAATATTGGTCAATGGACGAGAGTCTGAACCAGCCAAGTAGCGTGAAGGATGAAGGTCCTACGGATTGTAAACTTCTTTTATAAGGGAATAAACCCTCCCACGTGTGGGAGCTTGTATGTACCTTATGAATAAGCATCGGCTAACTCCGTGCCAGCAGCCGCGGTAATACGGAGGATGCGAGCGTTATCCGGATTTATTGGGTTTAAAGGGAGCGCAGACGGGTCGTTAAGTCAGCTGTGAAAGTTTGGGGCTCAACCTTAAGATTGCAGTTGATACTGGCGTCCTTGAGTGCGGTTGAGGTGTGCGGAATTCGTGGTGTAGCGGTGAAATGCTTAGATATCACGAAGAACTCCGATCGCGAAGGCAGCACACTAATCCGTAACTGACGTTCATGCTCGAAAGTGTGGGTATCAAACAGGATTAGATACCCT
+
GGGGGGGGGGGGGGGGGGGGGGGGGGGGGGGGGGGGGGGGGGGGGGGGGGGGGGGGGGGGGGGGGGGGGGGGGGGGGGGGGGGGGGGGGGFGFFGGGGFGGGGGGGGGGGGGGGFCFGGGGGGGGGGGGGGGGGGGGGGGGGGGGGGGFGGGGGGGGGGGGGGGGGGGGDGGGGGGGGEGGGGGGGGGGGGDGGGGDGGGGG,GGGGGCCFGGGGFGGGFEGEGGGGCFGFEGGGGGGFEGGGGFGGGGGGGGGGGGGGGGGDGGGGGGGGGGGFBGFGGGGGGGGGFGEGGGGGGGGGFGGGGGGFBGEGGDGFGGGGGGGGGGGGGGGGFFFGGGGGFGGGFGGEFFGGGGGGGGGFGGDGGGGGGGGGGGFGGGGGGGGGGGGGGGGGGGFGFGDGGGGGGGGGGGGGGGGGFGGGGGGGGGGGDGGGCCCCC
@QBQZ 159
TGAGGAATATTGCACAATGGGGGAAACCCTGATGCAGCGACGCCGCGTGGAGGAAGAAGGTCTTCGGATTGTAAACTCCTGTTGTTGAGGAAGATAATGACGGTACTCAACAAGGAAGTGACGGCTAACTACGTGCCAGCAGCCGCGGTAAAACGTAGGTCACAAGCGTTGTCCGGAATTACTGGGTGTAAAGGGAGCGCAGGCGGGAGAACAAGTTGGAAGTGAAATCCATGGGCTCAACCCATGAACTGCTTTCAAAACTGGTTTACTTGAGTAGAGCAGAGGTAAGCGGAATTCCCGGTGTAGCGGTGGAATGCGTAGATATCGGGAGGAACACCAGTGGCGAAGGCGGCTTACTGGGCTCCAACTGGCGCTGAGGCTCGAAAGTGTGGGTAGCAAACAGGATTAGATACCCT
+
GGAFGFGG9FGFGGFGGGGGC:FEGGGGFGGGGGFGGGCGGGGGGGGGEFC<BFGFFGGGGCGGGGGGGCFGGGGF9,FFGEFGGGGGDGGGGGCFEGGCGDEC=+CCEFGCCFGFFGGGGGGGG@FGF:8BBDDGFGGGGGFGG::F>>C>F@C>:F:37FDF8B<FA<;0:<4C><:F=CFE@F7FFGFCGGFCCGFC5CDDED8;?.8;>@C+,C@E<FFGFEEDCFFFGGGFGFEF@C7<9GFE<FB7C8?,9GGGEF<.2,5#FFGF8CFD,,FFGGGGE?4+C=GGGGCEFCFFGGGGGGGFFFC,FC7GGFGGGEFCC@7GGFFGGEDGGGGGGGGGGGGGGGGEE,DCFDFEFC,6,FFGGF>GGGGGGGGGGGGGGFF;EGGGGGGGFAGGGGGGGGGGGGGCCCCC
@QBQZ 86887
TGGGGAATATTGCACAATGGGGGAAACCCTGATGCAGCGACGCCGCGTGGAGGAAGAAGGTCTTCGGCTCGTAAACTCCTGTTGTTGAGGAAGATAATGACGGTACTCAACAAGGAAGTTACGGCTAACTACGTGCCAGCAGCCGCGGTAAAACGTAGGTCGCAAGCGTTGTCCGGAATTAATGGGTGTAAAGGGAGCGCAGGCGGGAAGGTAAGGTTGAAGTGAAATCCATGGGCTCAACCCATGAAGTGCTTTCAAAACTGGTAGTCTTGAGTAGTGAAGAGGTCAGCGGAATTCCAGGTGTAGCGGTGGAATGCGTAGATATCGGGAGGAACACCAGTGGCGAAGGCGGCCTACTGGGCACCAACTGACGCTGAGGCTCGAAAGTGTGGGTAGCAAACAGGATTAGATACCCT
+
GFGGEGGG,EG<EGGGGGGG,8CGGGF,BFCGGG,EFF+@FGGGGGGGGFCFFG=FGGGG<EGGGGG+F+@FGGG9B?FGGFGGGGGCEFEFGG9,C,C,,8++385DFGGD>8,>FD=.;D8FCCC<=FDFB@>FCEF>FCFCB7:FFGFFGGE*7FCA6=CGGGFGG>;@CG?C5F@:2)0GGFCFAEFCFDGBGGGGGGGEF<7,3,,,@*F7C;FD9GGGFF>CGD,F<A<3,:CDFD9B,GF>,GF@568,,GGFD5B,7,,<F<GF@855,,E,FGFF:+++FEGGFFFGFE,@GGFCCGGFGFFAGGGGGCGGGGGEF>DGFE9GFFGGGGGGGGGGGGGGGGGFFE@FGEEC,C,<GGGGECEGFGGGGGGEGDGFGFF;DGGGFGGFGCGGGGGGDFGFFEECCCCC
@QBQZ 51555
TGAGGAATATTGGTCAATGGGCGAGAGCCTGAACCAGCCAAGTAGCGTGAAGGATGAAGGTCCTACGGATTGTAAACTTCTTTTATACGGGAATAAAGTTTCCTACGTGTAGGATTTTGTATGTACCGTATGAATAAGCATCGGCTAACTCCGTGCCAGCAGCCGCGGTAATACGGAGGATGCGAGCGTTATCCGGATTTATTGGGTTTAAAGGGAGCGCAGACGGGAGATTAAGTCAGTTGTGAAAGTTTGCGGCTCAACCGTAAAATTGCAGTTGATACTGGTGTCCTTGAGTGCAGTTGAGGCAGGCGGAATTCGTGGTGTAGCGGTGAAATGCTTAGATATCACGAAGAACTCCGATTGCGAAGGCAGCACACTAATCCGTAACTGACGTTCATGCTCGAAAGTGTGGGTATCAAACAGGATTAGATACCCT
+
FGGGGGGGGGGGEFGGGGGGGGGGGGGGGGGGGGGGGGCFGGGGGGGGGGDFGFGGGGGGGGDGGGGGGGGG?EFGGGGFGGGGGGGGGGGGGGGGGGGGGFGFGGGGDEFGGGGGGGGGFGGGGGGGGGGFGGFGGGGGG8FCFGEGG@GGGGGFCFDGGGGGG6BFCCFGFGGGG7C7D?CFEGDGECE;FGCC<?FFEC?GGCCFFFEFF<FFGGGGGFDCFEEGGGGGGGFCEGGGGGGGGEFGF=GGGFDFGEGFFGGGGGFDBGGGGGGFE@FGGGFFG,FDGGGGFGE9GGGFAA,GDDFEDFDFCGFEFD@DGGECCGGDGGGGGGGGFGGFFEGGGGF<GFEGGGGEGFCCFFC8GGGGF<AGFGGGGGGGGGGGGGGGGGGGGFGFE+GFFGGGGGGGGGGGECGGGGGGGGGGGGGGGGGCCCCC
@QBQZ 66442
TGAGGAATATTGGTCAATGGACGAGAGTCTGAACCAGCCAAGTAGCGTGAAGGATGACTGCCCTATGGGTTGTAAACTTCTTTTATACGGGAATAAAGTGAGGCACGTGTGCCTTTTTGTATGTACCGTATGAATAAGGCTCGGCTAACTCCGTGCCAGCAGCCGCGGTAATACGGAGGATCCGAGCGTTATCCGGATTTATTGGGTTTAAAGGGAGCGTAGGCGGACGCTTAGGTCAGTTGTGAAAGTTTGCGGCTCAACCGTAAAATTGCAGTTGATACTGGGTGTCTTGAGTACAGTAGAGGCAGGCGTAATTCGTGGTGTAGCGGTGAAATGCTTAGATATCACGAAGAACTCCGATTGCGAAGGCAGCTTGCTGGACTGTAACTGACGCTGATGCTCGAAAGTGTGGGTATCAAACAGGATTAGATACCCT
+
CEEGGFFGEA<9FFGGFGGGGGGGFGEFGG<F<FGGGG?FGGGGGGGGG@FGGGGGFGGEFGGGGDDCCGGGGGGGGGGGGGGGGGGFGGEFGGGGGFGGCF8FGFGGGCFGGCFGFGGEFGGGGC<F@EDCEGAFGGF8=F@FGGGGFGGGEFGEGFGGGFGCFGGGEDE@GGFGGGGE:?FA7FGEGEG>GGGGEG4FCC/GGGFFGGFGGCFBEGGGGGDEFEGEDE8GD9FC@FF3FFGF@<CDGGCE9CGFF7FDEGECFGGGFFB<FCEFFBB:FGGGGGGFCGFEGGGGFFGFE<CFGFGGEDA,F@GGDGGGGGGCGGB<GGFCFAFB,AGGGGFCFF@GFCECGFC-FDDGGGGFFGGGGGGGGGGFGGFDGFFF9EFGGGEGGGGGGF:?GFFFFGFGGGGGGGGGGGGGGGGFGFFGFGGCCCCC
@QBQZ 163
TGAGGGATATTGGTCAATGGACGAGAGTCTGAACCAGCCAAGTAGCGTGAAGGATGAAGGTCCTACGGATTGTAAACTTCTTTTATAAGGGAATAAACCCTCCCACGTGTGGGAGCTTGTATGTACCTTATGAATAAGCATCGGCTAACTCCGTGCCAGCAGCCGCGGTAATACGGAGGATGCGAGCGTTATCCGGATTTATTGGGTTTAAAGGGAGCGCAGACGGGTCGTTAAGTCAGCTGTGAAAGTTTGGGGCTCAACCTTAAAATTGCAGTTGATACTGGCGTCCTTGAGTGCAGTTGAGGTGTGCGGAATTCGTGGTGTAGCGGTGAAATGCTTAGATATCACGAAGAACTCCGGTTGCGAAGGCAGCACCCTAGTCCGTAACTGACGTTCATGCTCGAAAGTGTGGGTATCAAACAGGATTAGATACCCT
+
FFEFFEFGFGGG<@FFGGGFGGCGCGGAFGGG9CFFGGDG@F,;EFFGGGGDEF@FFGGG<C<FEFG@7BFF,EFGGFCEFGGG9FFGFG<FFFGDFC<FF<C7<?FGG=?FGGECD@CDGGG<FGFEFFGGGEEDGFFG5AFGGGGCGG9=8>D7FC8=:DFGG?>CCC:;CFEE8@@CF3CC@@;;F:C=@;FC?9CFFFEFFCFG@>FFC9CEGGFFEGGFF:*@1&GGGFFE@FC6CGGFFFFD8GF:<CGGFFGFFGE@C7DAFFFGDFFFD5<FGFGGGGDFBGGGGGGEA,GF:GGGFB>:F=FF<E=FB=B8FGEGE>GGGGGGGFFFE,GGGGGGEDBDGGGGECC:B@,+GCGFGFFEC6,FB6;,AC++ECCGGGGGGGGGDGFAGFDGGGGGGGGGGGGGGFDGGGGGGGGGGGGGGFFCCCCC
@QBQZ 90345
TGGGGAATATTGCACAATGGGGGAAACCCTGATGCAGCGACGCCGCGTGGAGGAAGAAGGTCTTCGGATTGTAAACTCCTGTTGTTGGGGAAGATAATGACGGTACCCAACAAGGAAGTGACGGCTAACTACGTGCCAGCAGCCGCGGTAAAACGTAGGTCACAAGCGTTGTCCGGAATTACTGGGTGTAAAGGGAGCGCAGGCGGGAAGACAAGTTGGAAGTGAAATCTATGGGCTCAACCCATAAACTGCTTTCAAAACTGTTTTTCTTGAGTAGTGCAGAGGTAGGCGGAATTCCCGGGGTAGCGGTGGAATGCGTAGATATCGGGAGGAACACCAGTGGCGAAGGCGGCCTACTGGGCACCAACTGACGCTGAGGCTCGAAAGTGTGGGTAGCAAACAGGATTAGATACCCT
+
FGGGGGGFEEFGGGGGFGAFCEFGDGGCFGGGGFG9FGG7CFGGEGGGGGDDBEC8EC=FFGGG9DECFGFEGGGGGFFGGDGDFGGFCF74=FED,CFGFCGGGGGGD@F+<<F,DFFCGGGGGGGFGGFGEGFGGAFGGFFGGED7F98?FCE+FEEG:GC6C>ED:3>@FGG?GEGGGGGGF<CEG<,CFGGBGGEECCC:FGG@?CDCFFGFGGG:<FGGFFGGGG@$FGGGGF>FGGG=<GF:CFCG<GFG:==:EGF@3FGGFGGGGFGGGDEEEECFDFGEF<FFEEF@:@=FF8F:CBEFC<GFGGFC,DFEA++F?CFFFEFF@C,C-CEC:BDFE:@7ECDFFAFF8E,CC,B,9C<7>FF7E8CFC@@C,,EEECCDGFFFFEFFFGGGGFGGGGGFFGGCCCCC
@QBQZ 165
TGGGGAATATTGCACAATGGGGGAAACCCTGATGCAGCGACGCCGCGTGAGCGAAGAAGTATTTCGGTATGTAAAGCTCTATCAGCAGGGAAGAAGAATGACGGTACCTGACTAAGAAGCACCGGCTAAATACGTGCCAGCAGCCGCGGTAATACGTAGGGGGCAAGCGTTATCCGGATTTACTGGGTGTAAAGGGAGCGTAGACGGCGATGCAAGTCTGAAGTGAAATACCCGGGCTCAACCTGGGAACTGCTTTGGAAACTGTGTTGCTAGAGTGCTGGAGAGGTAAGCGGAATTCCTAGTGTAGCGGTGAAATGCGTAGATATTAGGAAGAACACCAGTGGCGAAGGCGGCTTACTGGACAGTAACTGACGTTGAGGCTCGAAAGCGTGGGGAGCAAACAGGATTAGATACCCT
+
FGGGGGGGGGGGGGGGGGGGGGGGGGGGGGGGGGGGGGFFGGGGGGGGGGGGGGGGGGGGGGGGGGGFFGGGGGGGGFGGGGGGGGGGGGGGGGGGGGGGGGGGGGGGGGGGGGGGGGGGGGGGGDGDFGGGGGFFGGFGGGGGGGGGGCGGGFGG@FGGGGGGGGGGGGFGGGGGEFGGFGGFGGGGGFGGGGGGGGGGGFEEGGGGFGGGFGGGGGGGGFGFGGGGGGGFGGFEGFFFFGGGFGGGGGFFGGGFEDEFGGGFGGGFGFGFEDF8FGFGGGGFGGGEFGGGGFFF?F=GFGGGGEGGGFGF?7F>GFDGGGFFGGGGGF9E<EDGGGFCGGGGGGGGGGGGGGGGGGGGGGGGGGGGGGGGGGFEGGGGGGGGGGGGGGF@FFGGGGGGGGGGGFAGGGFFCCCCC
@QBQZ 120664
TGGGGAATATTGCACAATGGGGGAAACCCTGATGCAGCGACGCCGCGTGAGCGAAGAAGTATTTCGGTATGTAAAGCTCTATCAGCAGGAAAGAAAATGACGGTACCTGACTAAGAAGCCACGGCTAACTACGTGCCAGCAGCCGCGGTAATACGTAGGGGGCAAGCGTTATCCGGATTTATTGGGGTTAAAGGGAGCGCAGACGGGCGATTAAGTCAGTTGTGAAAGTTTGCGGCTCAACCGTATAATTGCAGTTGATACTGGTTTCCTTGAGTGCAGTTGAGGCAGGCGCAATTCGTGGTGTAGCGTGGAAATGCTTAGATATCTCGAAGGACTCCGATTGCGAAGGCAGCACAATAATCCGTAACTGACGTTCATGCTCGAAAGTGTGTGTAGCAAACAGGATTAGATACCCT
+
DGFGG,FF,CCFGDGFGGFFGGGGEGGGGCFFGE9FFFEGEFEGGGGGDEGGEFCCF=C<E9FGADECFFFGG<EEF9FCFAGFGDGGGGFGGCEFGGG9FFE@FEGGGFCD9<FAFCGD<,FGGCE<FEDFGCGGFGFGGFDGGGGGECE33,>@FFEEC@FGFGGGCF@C,?CFE>*,5:CFCE#;<FGDGCGGGGG8EEG@8ED#8==;>9E5<C.<2ADCEFG;GFCC8/F8FC@,6>:C7#;7EE,<;>E<5CCCGGGGF?;8<FA,,?C<FCGFB=9B;FB+:7C,+BGFB7FE8GFF=+,:,,GGFEAEB<,,9FC,,:,F<F@@8F@@CFF:FEFD@;9CFDAC9EE;,DF:7EF9CFEBB-FECFGF,@@6::5,,,:F,F;,;,6,8FF@F@FDB<<<FF<CBA@C
@QBQZ 79926
TGGGGAATATTGCACAATGGGGGAAACCCTGATGCAGCGACGCCGCGTGAGCGAAGAAGTATTTCGGTATGTAAAGCTCTATCAGCAGGGAAGAAGAATGACGGTACCTGACTAAGAAGCACCGGCTAAATACGTGCCAGCAGCCGCGGTAATACGTATGGTGCAAGCGTTATCCGGATTTACTGGGTGTAAAGGGAGCGCAGGCGGTGCGGCAAGTCTGATGTGAAAGCCCGGGGCTCAACCCCGGTACTGCATTGGAAACTGTCGTACTAGAGTGTAGGAGGGGTAAGTGGAATTCCTAGTGTAGCGGTGTAATGCGTAGATATTAGGAGGAACTCCAGTGGCGAAGGCGGCTTACTGGACGATAACTGACGCTGAGGCTCGAAAGCGTGGGGAGCAAACAGGAGTAGATACCCT
+
,CCCCC:ECFF9EFGDFFCEFCCEGFGF7CFCFG-EF8FE:FGEGGG+>FCFGGEG=FEF<FDFFFG+FB?5FFGFCFGFG99BE@DFFGFGFFGGFGF,?58>FFCCDFFG9EFFGGGDFCC7=@=BFF9FFGGFFGGFFG@CGFEGEEEG;FGG9FCFFFFFFFA7?EFG:@:=8F<72FF<?F@22:?FFGGCEE-EEE<EEECEBECEFECFCF?E99@(;8:FF*7F@CFE<F5<CE8$F?:C@>FGF9FFC7D??GGGGGGGFEFC/FF:@/(?;CEEGEBB<,FCE=AF8D<=AEB@+6DGFBE:,-,::CFFE9FF?<EF8,<FE,CC-GGGDGGGGF:EECEEECEF9GGGGGFECCCEGGEGGGFGE<:FC:CA68,FCCFFGGGGGCFGF<DFE5,ECFCECCCBC
@QBQZ 111417
TGGGGAATATTGCACAATGGGGGAAACCCTGATGCAGCGACGCCGCGTGGAGGAAGAAGGTCTTCGGATTGTAAACTCCTGTTGTTGGGGAAGATAATGACGGTACCCAACAAGGAAGTGACGGCTAACTACGTGCCAGCAGCCGCGGTAAAACGTAGGTCACAAGCGTTGTCCGGAATTACTGGGTGTAAAGGGAGCGCAGGCGGGAAGACAAGTTGGAAGTGAAATCTATGGGCTCAACCCATAAACTGCTTTCAAAACTGTTTTTCTTGAGTAGTGCAGAGGTAGGCGGAATTCCCGGTGTAGCGGTGGAATGCGTAGATATCGGGAGGAACACCAGTGGCGAAGGCGGCCTACTGGGAACCAACTGACGCTGAGGCTCGAGAGTGTGGGTAGCAAACAGGATTAGATACCCT
+
FG,CF8CFFGFCFGGGGGG8FCGCFGGCFGG@FDGGGGGGGEGGFGGGGGGC>=FG?EFFCGGCGGGGGEF,CCFGGGGGEEFGGAFGGGGEDGFGGGDGFFGGG>AAFD:DGGFGCF=FDF7C@FGGCCCFCFFGFGGGGGGF>7*>CF8C@:>FGGGFGCGCGFDE+<<CC?GDECGGGF::FFGG:B<<FFFFEFEC>ECEECEC<CFFFGGA?F<=EGGC?FFFFGGGFCCGFGFC4CGG,==:%FCFGFG9CC:FGGF7FACC8FCCEFAFAFFDDF:EB7C:8,B,GF@F:@+,==++8EEF?B@,7GFF<FCE?4+46+@EC@B9,6C:-,EB,B,<F@CCFFAC,,CC8FEEC,C,<ADGGGFGFB8CC@,@<EF<GE@;FFF@CFF<EE@E9FEFGGGGGFC6,CB8
@QBQZ 169
TGGGGAATATTGCACAATGGGGGAAACCCTGATGCAGCGACGCCGCGTGGAGGAAGAAGGTCTTCGGATTGTAAACTCCTGTTGTTGAGGAAGATACTGACGGTACTCAACAAGGAAGTGACGGCTAACTACGTGCCAGCAGCCGCGGGAAAACGTAGGTCACAAGCGTTGTCCGGAATTACTGGGTGTAAAGGGAGCGCAGGCGGGAGAACAAGTTGGAAGTGAAATCCATGGGCTCAACCCATGAACTGCATTCAAAACTGTTTTTCTTGAGTAGTGCAGAGGTGGGCGGAATTCCCGGTGTAGCGGTGAAATGCTTAGATATCGGGAGGAACACCAGTGGCGAAGGCGGCCTACTGGGCCCCAACTGACGCTGAGGCTCGAAAGTGTGGGTAGCAAACAGGATTAGATACCCT
+
GFGGGGGGGGGGGGGDFFCFGGGGGGGGGGGGGFGGGGEGGGGGGGGGG>F,CE,,:EFGFGDGGFGGC+EFFGGCB=8E8FG,:B,9EFFFFFGF,F<<FGG:DGFD<F,AFFFFGGGDFDEGC:FFF@GGGGDGGGGGGGGGGGED)C;DFFEF<FG<=3F;CEFGFG7FCFG@C<B1CGFFGGC?+7:AGGGBEFD=EE5<CE55,205FCF=,:?CFFD?F?F?<6,(9FFF<GGGFCD88CF@9E?E#CB,ACGGGGGF,=@2GGGFDDA<>@@9CD@CDB+:EGGE8E=B@6+<FFECDGGGFFC,F<9GFCAGFF7BB6,EE9GGGGGGFFGGGGGGGGGGGGFGF@FGGGGFF8+6EGGGEGGGGGGGGGGGGGGGGGFGGGGGGGFF8FGGGGGGGGGGGFCCCCCC
@QBQZ 170
TGAGGAATATTGGTCAATGGACGAGAGTCTGAACCAGCCAAGTAGCGTGAAGGATGAAGGTCCTACGGATTGTAAACTTCTTTTATAAGGGAATAAACCCTCCCACGTGTGGGAGCTTGTATGTACCTTATGAATAAGCATCGGCTAACTCCGTGCCAGCAGCCGCGGTAATACGGAGGATGCGAGCGTTATCCGGATTTATTGGGTTTAAAGGGAGCGCAGACGGGTCGTTAAGTCAGCTGTGAAAGTTTGGGGCTCAACCTTAAAATTGCAGTTGATACTGGCGTCCTGGAGGGCGGTTGAGGTGGGCGGAATTCGTGGTGTAGCGGTGAAATGCTTAGATATCACGCAGAACTCCGATTGCGAAGGCAGCTTACTAAAGCATAACTGACACTGAGGCACGAAAGCGTGGGGAGCAAACAGGATTAGATACCCT
+
CFGGGFGGGGGGGGGGGFFF9C@FFFC6EFGGGGFDFGGGGCGCEGGGGCCFFFFG@<FGGFGFGFEGGGGGDFG,EFFGGFGGGGGFFGDFGGGGGCF,EECG8FCFG?F@:8F+EEF4ECFCA@FGGGG9FABFFGGBB,CEFGGG8EGGGGGGGGGGGFCFGGGGGGGGE<F?EFE7<CF:>FGDEGG>GGGG&B9=AC2CFFFFECCCF?<7GGCCEE?CC5?*>=C:CFG977C#>9#;8FE-,C<C5<F>#<>FGGG@F9FE<?<D:D<=39>>:CEEFBA,E4+A6++8+9,FA,FCFGF:B,FEFCCC,DFEGF@48F>GCGGDCGGGGCFDEDGGDGCB<,FFEFGGEDF@:F@:GFECGGGGGGFGDF<9C,GGGFEA<E@CEEEFFCGFEDGGEEEGEFGGGFF9F<GGGFGGFGGGGFGCCCCC
@QBQZ 171
TGGGGAATCTTGCGCAATGGGGGGAACCCTGACGCAGCGACGCCGCGTGCGGGTCGGAGGCCTTCGGGTCGTAAACCGCTTTCAGCAGGGAAGAGTCAAGACTGTACCTGCAGAAGAAGCCCCGGCTAACTACGTGCCAGCAGCCGCGGTAATACGTAGGGGGCGAGCGTTATCCGGATTCATTGGGCGTAAAGCGCGCGTAGGCGGGCCGGCAGGCCGGGGGTCGAAGCGGGGGGCTCAACCCCCCGAAGCCCCCGGAACCTCCGCGGCTTGGGTCCGGTAGGGGAGGGTGGAACACCCGGTGTAGCGGTGGAATGCGCAGATATCGGGTGGAACACCGGTGGCGAAGGCGGCCTACTGGGCACCAACTGACGCTGAGGCTCGAAAGTGTGGGTAGCAAACAGGATTAGATACCCT
+
FGGFE@FGGGGGGGGGGGGGGGGGGGGGGGGGGGGDFGCFGGGGFFGGGGGGG:CFFGGGDGGFGGGEGGGGGGGGGEEGGGGGGGGGGGFGGGGGGGGGGCFFGG9CFGGGGGGCFGGG6CGGEECGGG?FGECGGGF<CGGGGGGEGEEGC?FC+,:CCEEDGEEEGG>=ECGEEE<CE7@=EGGGG9>GFGG58C55:*?GFC>*>EFECCGECCDGGE=/;CEGC>GGGGG>GCCECG8D@G:<38EEFGG9FFF#:=5:7>+FCE?GFCCC?C:,7FGGFD7GGGGFFFC>:ECCGGGGGGGGGGDGGFEEC>E?9FFGEGGGGGGGE7ECB:GGGCGFCGGGGGGEGF<GFFFGGGFC,FCGGGGGFFGGGGEFFGGGGGGGGEEFCGGGGGF9GGDGGFCGGEFFCCCCC
@QBQZ 172
TGGGGAATATTGCACAATGGGCGAAAGCCTGATGCAGCGACGCCGCGTGAGTGAAGAAGTATTTCGGTATGTAAAGCTCTATCAGCAGGGAAGAAAATGACGGTAACTGACTAAGAAGCCCCGGCTAACTACGTGCCAGCAGCCGCGGTAATACGTAGGGGGCAAGCGTTATCCGGATTTACTGGGTGTAAAGGGAGTGTAGGTGGCCAGTCAAGTCTGAAGTGAAAGTCCGGGGCTCAACCCCGGAACTGCTTTTGAAACTGTGAGCCTGGAGTGCAGGAGGGGTGAGTGGAATTCCTAGTGTAGCGGTGAAATGCGTAGATATTAGGAGGAACACCAGTGGCGAAGGCGGCTCTCTGGACTGTAACTGACACTGAGGCTCGAAAGCGTGGGTAGCAAACAGGATTAGATACCCT
+
GFGCGGGGFGGAFGFGGGEFAFEDGGG8EGGGFGFF@E:FG7@@6CFFFEGFFCDAFCFEEFFGGGGGF=FGGGG9EFGGGB<E<,,BFF@DFFFFD9E,B?7BF+5E,?FGF<<FC<,:F@EFEBF8=DBFF,<C;AC?GGC@*:FF<CE?FCF15:C>F:2<FC<#<18:)8<;B4,,<36ECFGF=<<';5*38#@>8<8F33;@,,3,;;7+@,;E=C@3<,***@++FFF>B:+>>@++,FAFED@@,FGGGGGFGFB7E,8,,,,A,F=,,>B+A+=<CGGFFCGA=B9FF=,,GFEGEF?CECA9FB:CFEFAF9GGGGGF@,FF@<CGGFDGGGGGGGGGGGFFECF9GGFEFGGGEEGFGGGGFDFD8GDGGEFGEFC@7DF@C,EFE,GGGGGGFCFCFDFCCCCC
@QBQZ 55271
TGAGGAATATTGGTCAATGGACGAGAGTCTGAACCAGCCAAGTAGCGTGAAGGATGAAGGTCCTACGGATTGTAAACTTCTTTTATAAGGGAATAAACCCTCCCACGTGTGGGAGCTTGTATGTACCTTATGAATAAGCATCGGCTAACTCCGTGCCAGCAGCCGCGGTAATACGGAGGATGCGAGCGTTATCCGGATTTATAGGGTTTAAAGGGAGCGCAGACGGGTCGTTAAGTCAGCTGTGAAAGTTTGGGGCTCAACCTTAAAATTGCAGTTGATACTGGCGTCCTTGAGTGCGGTTGAGGTGTGCGGAATTCGTGGTGTAGCGGTGAAATGCTTAGATATCACGAAGAACTCCGATTGCGAAGGCAGCACACTAATCCGTAACTGACGTTCATGCTCGAAAGTGTGGGTATCAAACAGGATTAGATACCCT
+
GGGGGGGGFGGGGCGGFGGGGGGGGGGGGGGGGGGGGGGGGGFGGGGGGGGGGGGGGGGGGGGGFCFGGGGGGGGGGGGGGGGGGGGGGGGGFFGGGFGGGGGGGGGGGGFGGFGGGGGGFGFFGGGGGGGGGGGG>BEF<,FFFGGDDBFGFFFGGGGGGGGGCEGGFGGGGGCC>FEGGGGDGGGGFGEGGFGECCFAFF6FFFF<FCGGGFGGGGGGGG-BEEE@CGFGGGGGGGGFGGGGGGGGD@F@FGGGGFGFGGGGFFCGGGGGFFFAEAGGDGGFGEAB9E@FGGFCEFE:EGGGGGGGGGGGFE=GEFGGGGGGGGGGGGGGGGFEF9GGFE@FE,BCFGGGGFFGEGFEGEGGGGGGGGGGGEGGGGGGGGGGDGGGGGGGGFGGGCGGGGGGGGGGGGGGGGGGGGGGGGGGGGGGGGGCCCCC
@QBQZ 174
TGGGGAATATTGCACAATGGGGGAAACCCTGATGCAGCGACGCCGCGTGGAGGAAGAAGGTCTTCGGATTGTAAACTCCTGTTGTTGGGGAAGATAATGACGGTACCCAACAAGGAAGTGACGGCTAACTACGTGCCAGCAGCCGCGGTAAAACGTAGGTCACAAGCGTTGTCCGGAATTACTGGGTGTAAAGGGAGCGCAGGCGGGAAGACAAGTTGGAAGTGAAATCTATGGGCTCAACCCATAAACTGCTTTCAAAACTGTTTTTCTTGAGTAGTGCAGAGGTAGGCGGAATTCCCGGTGTAGCGGTGGAATGCGTAGATATCGGGAGGAACACCAGTGGCGAAGGCGGCCTACTGGGCACCAACTGACGCTGAGGCTCGAAAGTGTGGGTAGCAAACAGGATTAGATACCCT
+
GGGGGFGGGGGGGGGEFGGGFGGGGGGGGGGGGGGGGGEFGGGGGGGEEGFGCCFGEFGGGGGGGGGGGEGGGGFGGGFGGGAFFGGGGGGGGGGGGGGGGGEEGGGGGGGGGGGGGGGGCGCGGGGFGFGGGGFGGGGCFCFFGEGGGGGGGFGGGGGCFGGGFGGGCEEGGGGGDE@FGGGGGGGFF<FFGGGGGDFGGGGCEGGEEGEGGGGB<<CG?FGGGEGGGFGG<GGGGGGGGGGGGGGGGFBCFFGFC@BGGFFFCGF9GGGFFGFGGGGFFGGGGEDGGGGFGGGFC=+GE@EDEEEFC,EDCDGGGGGGGCGGCFCGGFGFEGGGFGGGGGGGFGGGGGGGGGGGGGGGGGEFFAGDGGFGGGGGGGGGGFCFF@F@FEGGGGGGDGGGGGGGGGGGGGGCCCCC
@QBQZ 121530
TGGGGAATATTGCACAATGGGGGAAACCCTGATGCAGCGACGCCGCGTGAAGGAAGAAGTATTTCGGTATGTAAAGCTCTATCAGCAGGGAAGAAGAATGACGGTACCTGACTAAGAAGCACCGGCTAATACGTGCCAGCAGCCGCGGTAATACGTATGGTGCAAGCGTTATCCGGATTTACTGGGTGTAAAGGGAGCGCAGGCGGTGCGGCAAGTCTGATGTGAAAGCCCGGGGCTCAACCCCGGTACTGCATTGGAAACTGTCGTACTAGAGTGTCGGAGGGGTAAGCGGAATTCCTAGTGTAGCGGTGAAATGCGTAGATATTAGGAGGAACACCAGTGGCGAAGGCGGCTTACTGGACGACTACTGACGCTGAGGCTCGAAAGCGTGGGGAGCAAACAGGATTAGATACCCT
+
GGGGGFCFGGGGGGGGGGGGGGGGGGGGGGGFGGGGGGGGGGGGGGGGGGGGGGGGGGGGGGGGGGGGGGGGGGGFGGGGFEGGFGGDED@FGGGGGGFGGGGGGGGGFAFGGGGGGGGGEGGEEG=GGGGGG@8FGGF?GFGFCCFCGCFGGGG:B@FG=GGGGGGGGFEGGGGGGGGGGGGGGFFECFG=GGE5EFGDGDEGGGGGGGGGCCF9EGGGGFGGGGFFGGFGFGGGGGGGGDEEDFEGFFFGGCFDFGGGGGGFGFFGEFGGFGFFFCEBA=FFEFEGF@FGFF9GGFFGGGGGGGGGGGFCGGFFBFDEGCGGGFGGFEEC6,E9@GGC:GEGGGGGGGGGFAGFAEGGGGGEFFCGGGGEFCGGGGGFGGGGDGGGGGGGGGGGGGGGFGGFFCFGGGGCCCCC
@QBQZ 176
TGAGGAATATTGGTCAATGGGCGAGAGCCTGAACCAGCCAAGTAGCGTGAAGGATGACTGCCCTATGGGTTGTAAACTTCTTTTATAAAGGAATAAAGTCGGGTATGCATACCCGTTTGCATGTACTTTATGAATAAGGATCGGCTAACTCCGTGCCAGCAGCCGCGGTAATACGGAGGATCCGAGCGTTATCCGGATTTATTGGGTTTAAAGGGAGCGTAGATGGATGTTGAAGTCAGTTGTGAAAGTTTGCGGCTCAACCGTAAAATTGCAGTTGATACTGGATATCTTGAGTGCAGTTGAGGCAGGCGGAATTCGTGGTGTAGCGGTGAAATGCTTAGATATCACGAAGAAATCCGATTGCGAAGGCAGCCTGCTAAGCTGCAACTGACATTGAGGCTCGAAAGTGTGGGTATCAAACAGGATTAGATACCCT
+
,FFFGFGGGGGGGGFGGGGGGGGGGGGFGFGGGGGGGGGGGGGGGGGGGGGGGGGGGGGGFGFFFGGGGGGFEFFGGGGGGFFGGGGGGGGGCGGGGGGFGGDDGGGGGGGGGGFFGGGGGGGEBFFGGGGAGBGGGGFGFFGDGGGGGFGGG48FGGGGGGGGG?GGGGGGGAFFGGGCFGGG4GGGGGCFGGGGFGGGGGGGFGGCFFGFFGGG>GDC5DFCFGFFGGF#EGGGGGFGFDC9FGGFGFFGGGDEFFBFBC>GDGGGGFGGGGFGEAE?FFGGGGGGFFF?,<C:,CGGFE9E<7CEGFACFCGCCDFCCFGEGEEE9GGGGGGGGGFAFABF8GGGGGFA68,GGGGGEGFFGGGGGGGGGGGGFCE,FCGGGGFEGGGGGFGGGGGGDGGGGGGGGFCCGGGGGFGDFF@C,9GFFFGCCCCC
@QBQZ 177
TGGGGAATATTGCACAATGGAGGAAACTCTGATGCAGCGACGCCGCGTGAGTGAAGAAGTATTTCGGTATGTAAAGCTCTATCAGCAGGGAAGAAGAAATGACGGTACCTGACTAAGAAGCACCGGCTAAATACGTGCCAGCAGCCGCGGTAATACGTATGGTGCAAGCGTTATCCGGATTTATTGGGTTTAAAGGGTGCGTAGGCGGTTTGATAAGTTAGAGGTGAAATACCGGTGCTTAACACCGGAACTGCCTCTAATACTGTTGAACTAGAGAGTAGTTGCGGTAGGCGGAATGTATGGTGTAGCGGTGAAATGCTTAGAGATCATACAGAACACCGATTGCGAAGGCAGCTTACCAAACTATATCTGACGTTGAGGCACGAAAGCGTGGGGAGCAAACAGGATTAGATACCCT
+
@FGGGGGGEGGGGGGGGGGGGFGGGGGGGGGGGGGGGGGGGGGGGGGGGGFGGGGGGGGGGFGGGGGGGGGGGGGGGFGGCFGFGGGGGGGGDGFGGGGGGGGGGGGGGGGGGGGFGGFGGFGGGGGGGGGGGGCFGGFGGGGFGGGGGGECFDCGGDFGGGGGGGDFCECC/FCFEGGGFGAF/GGGCFEGGGDC1C<FFGGGGGGGFG@5AGGGFFCFCCGGDGGGGGGGGGEGGGGGFDFGGGGGGGFFGGGGFFF@FGFFGGGCFGGFA?=FDFGGGGGEEGGEF:B,FEEFC,9FGGFGGGGGGFEGGGGGGGGEA;GFA9GGFFFEGFEGEFFFEFECGGGF?GGGFDCGGGGFAGEFC9GFAGGGFEGFGFFGFFGGGGGGGGGGEFDFFGGGGGGFGGFCCGEDGCCBB@
@QBQZ 178
TGAGGAATATTGGTCAATGGGCGAGAGCCTGAACCAGCCAAGTAGCGTGAAGGATGAAGGTCCTACGGATTGTAAACTTCTTTTATACGGGAATAAAGTTTCCTACGTGTAGGATTTTGTATGTACCGTATGAATAAGCATCGGCTAACTCCGTGCCAGCAGCCGCGGTAATACGGAGGATGCGAGCGTTATCCGGATTTATTGGGTTTAAAGGGAGCGCAGACGGGAGATTAAGTCAGTTGTGAAAGTTTGCGGCTCAACCGTAAAATTGCAGTTGATACTGGTTTCCTTGAGTGCATTTGAGGCAGGCGGAATTCGTGGTGTAGCGGTGAAATGCTTAGATATCACGAAGAACCCCGATTGCGAAGGCAGCTTGCTAAACTGTAACTGACGTTCATGCTCGAAAGTGTGGGTATCAAACAGGATTAGATACCCT
+
FGGGGFFGGGGGFGGGGGGGGGGGGCDGGFGGGGGGGGGGGGEFGGGGGGGGGGGGGGGGGGEFGGGGGGGGFGFGFGGGGGGGGGGGGGG@CEEFGDGFGGFGGGGGGFGGGFFA<FGFGGGGGEFGFGGGGGCGFFGGFGGEEGGGG9EGGFGG7FDGGGGGGEEGGEG@FCFFGGDC?>GGCGGEGGFCGF<ECC?:EGGFF7>CCCGFGGGFECGGGGGFEFEEGFFGFFGGFGEFEFCDFGGGEG=FEFCFF>EFDGFGCDGFCFGGFFGGEAF?FDGGFFA8EFFF8?=C9,,@GGFGFF7@@FFE@FGFCFGGGGFCEF@,6FFAGGGGGGGCFFFFFGFGCCGCGGDDEFCEGGGGGCEEFECGGFFECCFGGFEFFE@7F<<FCDC6CEGGGGGGGGGGGFGFGGGGGGGGGFGGECEEGGF@B8CB
@QBQZ 179
TGGGGAATATTGCACAATGGGGGAAACCCTGATGCAGCGAAGCCGCGTGGAGGAAGAAGGTCTTCGGATTGTAAAATCCTGTTGATGAGGAAGATAATGACGGTAATCAACAAGGAAGTGACGGCTAACTACGTGCCAGCAGCCGCGGTAAAACGTAGGACACAAGCGTTGTCCGGAATTACTGGGTGTAAAGGGAGCGTAGGAGGGAGAGTAAGTTAGAAGTGAAAGTCAGGGGCTCAACCCAAAAAATGCATTTCAAACTGTTTTTTTTGAGTAGTGTAGAGGTAGGCGGAATTCCCGGTGTAGCGGTGAAATGCTTAGATATCAGGAGGAACACCAGTGGCGAAGGCGGCCCACTGGGCTCCAACTGACGCTGAGGCTCGAAAGTGTGGGTAGCAAACAGGATTAGATACCCT
+
EEFGGGGGFGGGGGGFGGGDF:FEFGFGGGGGFDCECF7B+@@ECFGCF7FFEE8FFDFC<<<E?=C4,B<?CFG,CB,5CEF9,E,CE49AA<BEG9,,,8@FG+59CE4A@C8,:,:,C<B+FC:F<DD,+B,:+,DED3:>::+854*3=0?7<8B#,*63:D7F.7<C:?FGGF7>F=CFCF<CAC>8CE=@<?<#><2#6:>$-?##22;:(%D,GD<C?BA,@F>**C<5<CC8+4++,,3@,AE99EE=@C,F8F>@++8,,B?A,B8,4,8,FA,FB?+GEFCFEF:>8++EFFC8+:8,C5,,AFFFA,CGFECEE=,DFC9FFC<69C,,,,EFEECCF@,C,,;6<,8B,,,,C9F@;B6+,ECEC+B@,CEFGGGGEGGFFDGGGGGGFGGGGGGGGFFCCCCC
@QBQZ 80963
TGGGGAATATTGCACAATGGGGGAAACCCTGATGCAGCGACGCCGCGTGGAGGAAGAAGGTCTTCGGATTGTAAACTCCTGTTGTTGAGGAAGATAATGACGGTACTCAACAAGGAAGTGACGGCTAACTACGTGCCAGCAGCCGCGGTAAAACGTAGGTCACGAGCGTTGTCCGGAATTACTGGGTGTAAAGGGAGCGCAGGCGGGAAGACAAGTTGGAAGTGAAATCTATGGGCTCAACCCATAAACTGCTTTCGAAACTGTTTTTCTTGAGTAGTGCAGGGGTAGGCGGAATTCCCGGTGTAGCGGTGGAATGCGTAGATATCGGGAGGAACACCAGTGGCGAAGGCGGCCTACTGGGCACCAACTGACGCTGAGGCTCGAAAGTGTGGGTAGCAAACAGGATTAGATACCCT
+
@<C@B@@<CEFGGFGGGGGG8FGGGGGGFGGGGF@FFFFGGFGGGGCGGGGGGGGCFFGGGGFFGFGGGGGGFGGGGGGF8FGGEGGFFGGGFFFFFGGFEC7FGGGGGGGFFFGFAFAFAFCGCGGFGGFGGG<<FEFFFGGGCGGGGGGFFGGFEDGGGFFDF8CFE7CFCGGCGF<7CF,CCGGGFGC:FCFGGGGDG88EGGGDED>;GGF<EDEF?CFFGGFGFFFCFDCGA:FF@CAE,A0F:GF<CBGEEF:C8CE<><CCGFGGGFFDC,GFGGGFE+C?GFEAEEC@:C7BB,GGGGGGFFF<B?,GCFF;EC7GEF:FC,FAB@C9GGGGEGEDF7BEGGGF9AGGFF@CCFF8FEDFCC,GFFFGGGFF@:FFFGGFCFGGFCGGGDFFCFFGFE9FFF<@CCCC
@QBQZ 181
TGAGGAATATTGGTCAATGGACGAGAGTCTGAACCAGCCAAGTAGCGTGAAGGATGAAGGTCCTACGGATTGTAAACTTCTTTTATAAGGGAATAAACCCTCCCACGTGTGGGAGCTTGTATGTACCTTATGAATAAGCATCGGCTAACTCCGTGCCAGCAGCCGCGGTAATACGGAGGATGCGAGCGTTATCCGGATTTATTGGGTTTAAAGGGAGCGCAGACGGGTCGTTAAGTCAGCTGTGAAAGTTTGGGGCTCAACCTTAAAATTGCAGTTGATACTGGCTGCCTTGAGTGCGGTTGAGGTGTGCGGAATTCGTGGTGTAGCGGTGAAATGCTTAGATAGCACGAAGAACTCCGATTGCGAAGGCAGCACACTAATCCGTAACTGACGTTCATGCTCGAAAGTGTGGGTATCAAACAGGATTAGATACCCT
+
GFGGGGGGGGGGGGCGGGGGGGGGGGGGGGGGGGGGGG?FCFFFGGGGGGGGGGGGGGGGFGFGGGGGGGGFGGGGGGGGGGGGGF?EGFFDFGGFF?:FE@7CGGGGFF@GG8EFGGGGGGGGGAFFFGGCFGGGGGGGFFGGGGDFEFGGD=6CFGGGGGGFDGGGGEGGFFFGGGCGGGGCBEGGGGG5BFGGCC@CFGCFC1/EEFGGFGGFGGGGGGGGGEC>:DEEFGD;CCFGGGFGGGFFCCGGGGGGCFFCD9EDGGGGGFGGGEBFA?CC@CCFD,+8FGGGGGF7C,GGFFACABEEGFFC+DGGEF7GF9BEGF@C,EEEFC,,FFE=GEF@@DAGDGGGGGCB-C,@F:BFEECF?DGFFGGGCEC;@F6CGGGGGFFGGGFGGECGDEGGGGGFC-FF@GGGGGGFCGFF6<<,EEDCC@CC
@QBQZ 67943
TGAGGAATATTGGTCAATGGACGAGAGTCTGAACCAGCCAAGTAGCGTGAAGGATGACTGCCCTATGGGTTGTAAACTTCTTTTATACGGGAATAAAGTGAGGCACGTGTGCCTTTTTGTATGTACCGTATGAATAAGGATCGGCTAACTCCGTGCCAGCAGCCGCGGTAATACGGAGGATCCGAGCGTTATCCGGATTTATTGGGTTTAAAGGGAGCGTAGGCGGACGCTTAAGTCAGTTGTGAAAGTTTGCGGCTCAACCGTAAAATTGCAGTTGATACTGGGTGTCTTGAGTACAGTAGAGGCAGGCGGAATTCGTGGTGTAGCGGTGAAATGCTTAGATATCACGAAGAACTCCGATTGCGAAGGCAGCTTGCTGGACTGTAACTGACGCTGATGCTCGAAAGTGTGGGTATCAAACAGGATTAGATACCCT
+
FCFGGCCCGFGFFDFEFDAFGGGG7CFDGGGGGGGGGG9FGG,CFECGGGGFEFFFDFFGFGGGGGFDEFGG:FDGGGGEGAFGGGGGGGDGDGGGGG<DFFFGGGG<EFFGGGFGG9F<BFFFGGDFGGGGGGGGGFGG9FGGGGGGGGGG>FF+@CFFFDF:CEEDCGEFFGGGGGF*><EGECGGEGFGGGC98,=FFFGF9CFCFCCCFCF<EGGGGEC;87>>=C@;,CCCGGGCDGFCCGGGF@EGGFFCGGEEGGGGFFBC?FF/9DFF@?E9<,2AFGEFEFGGEC9,,GF?CGGGGDGGGGGGFGGGGGGFGFCEB:FF9FEF?CGECGGGGGGGFCFC,@CGGFC:GF<DGGGGFEFGGFFGGGGGFEEFGGEEGGFEECEFF9CFCEGFCFFC@EEEEFGFFC,FFEFFGGGGGGFFEC<@C8BC
@QBQZ 183
TGGGGAATATTGCACAATGGGGGAAACCCTGATGCAGCGACGCCGCGTGGAGGAAGAAGGTCTTCGGATTGTAAACTCCTGTTGTTGAGGAAGATAATGACGGTACTCAACAAGGAAGTGGCGGCTAACTACGTGCCAGCAGCCGCGGTAAAACGTAGGTCACAAGCGTTGTCCGGATTTATTGGGTTTAAAGGGAGCGTAGGCGGACGCTTAAGTCAGTTGTGAAAGTTTGCGGCTCAACCGTAAAATTGCAGTTGATACTGGCGTCCTTGAGTGCGGTTGAGGTGTGCGGAATTCGTGGTGTAGCGGTGAAATGCTTAGATATCACGAAGAACTCCGATTGCGAAGGCAGCTCACTGGAGTGTAACTGACGCTGATGCTCGAAAGTGTGGGTATCGAACAGGATTAGATACCCT
+
,CEEEFFGGGGGGGGGGGGGGGGGGGGGGGFGGGGGGGEEGGGGGGGGGGGGGGGGFGGGFCFGGGGGEGGGGGGGFFGGGGGGFFFGGGGGGGGFGGGGGGCCGGGFGGGGGGFFGGGFGGGGFAE>CCGGGEFGGGCFGGGGGGGGGFG@FG;2AFGGGGGGGG>FBFCFFFFEGBCFC:<FEEGFFGFGGGDGGEGGGGGGGFEFF?CGFFFFCDGGGGGFCGFGGGEFFGGGGGGGDGEFF5EFGGFGGGGGGFFFFGEFGGAEGGGFEGF<FFGEFF<GGGGFGGGGFGGGFDF8GGGGGGGGGGGGGFGGFFFGEGGGGGGGGGFGGGCCFFE7GGGGGGGGGGFFDCEGGGDCEEGGGCGGGGGGGFFGGGGGGGGGGGGGGFGEDGGFEDGGGGGGFGGCGFGCCCCC
@QBQZ 123977
TGGGGAATATTGCACAATGGGGGAAACCCTGATGCAGCAACGCCGCGTGAGTGATGACGGCCTTCGGGTTGTAAAGCTCTGTCTTCAGGGACGATAATGACGGTACCTGAGGAGGAAGCCACGGCTAACTACGTGCCAGCAGCCGCGGTAATACGTAGGTGGCGAGCGTTGCCCGGATTTACTGGGCGTAAAGGGAGCGTAGGCGGATTTTTAAGTGAGATGTGAAATACTCGGGCTTAACCTGAGTGCTGCATTTCAAACTGGAAGTCTAGAGTGCAGGAGAGGAGAAGGGAATTCCTAGTGTAGCGGTGAAATGCGTAGAGATTAGGAAGAACACCAGTGGCGAAGGCGCTTCTCTGGACTGTAACTGACGCTGAGGCTCGAAAGCGTGGGGAGCAAACAGGATTAGATACCCT
+
GGGFGGGGGGGGGGGGGGGGGGGGGGGGGGGGGGGGGGGGGGGGGGGGGGGGGGGGGGGGGGGGGGGGGGGEGGGGGGGGGGGGFGGGGGGGGGGGEGGGGGGGGGG9FFFGGDGGGGGGGGGGGGGGGGG@GG>GGCFFGDFFGGGGGGG>GFGFGGGGFGGGGEGG>GGEGGGGGGGGGG+GGGGGGGGGGGGGEGGEGCCFGG@3GGGGGGGGGFGGGGGGGGGGGGFFGGGGGGGFGGGGDCFFGGGGCFGGGGGGGFCGFCGBFFFFGGGGGFGGGGGFEGGGGGFGGGGGGGGDF9GEGGGGF9GGGGGGCGGGEFFGGGGGGGGGGGGGGGGGGGDGGGGGGGGGGGGGGGGGGGGGGGGGGGGGGGGGGGGGGGGGEEDGGGGGGGGGGGGFGGGGGGGGGGGCCCCC
@QBQZ 84182
TGAGGAATATTGGTCAATGGACGAGAGTCTGAACCAGCCAAGTAGCGTGAAGGATGAAGGTCCTACGGATTGTAAACTTCTTTTATAAGGGAATAAACCCTCCCACGTGTGGGAGCTTGTATGTACCTTATGAATAAGCATCGGCTAACTCCGTGCCAGCCGCCGCGGTAATACGGAGGATGCGAGCGTCATCCGGATTTATTGGGTTTAAAGGGAGCGCAGACGGGTCGTTAAGTCAGCTGTGAAAGTTTGGGGCTCAACCTTAAAATTGCAGTTGATACTGGCGTCCTTTAGTGCTGTTGAGGTGTGCGGAACTCGTGGTGTAGCGGTGAAATGCTTAGATATCACGAAGAACTCCGATTGCGAAGGCAGCTCACTAATCCGTAACTGACGTTCATGCTCGAAAGTGTGGGTATCAAACAGGATTAGATACCCT
+
FFEGFEFGFDFFECFGGE,CFGGG@FEGGGGGGFFCFGFC,,EEFCFGGCDEAFGGGGGGGGGGGGGCDCEFFGG9FFFCECFGGGGFFCEFCAFGGGFEEG7FFAFFG=B@C?BFDFGGGEAFFGFCGCFCGGGGGGGD?FFEFFD,,C>,>FD@D<DF++@C%GGGGC@F=%@FCF<9#5.F7FEG98'7?0C=:<=AEC1GFGF3CFCFF<CCB@7,:8,<C>>C?E#GFCFE@@:5FE@8F;@>@3>C<C8B:EC<6@53<,>@<<=9GCECGCCGF7EF7F<,FCA,DEFA,,FEA<FEF7B7F=F<BB++8,,<EF@47C7EFGFAF9?<<EE4,A,EE9,,AEEFDECC@C,8+DGFFCFFEC6C6,@C,<@6,,@,,9F7>FCDFEFC<7FCC@FCFGFBFGFECE,,CC9FFFGFF@E9FFGC@,CB
@QBQZ 70667
TGAGGAATATTGGTCAATGGACGAGAGTCTGAACCAGCCAAGTAGCGTGAAGGATGAAGGTCCTACGGATTGTAAACTTCTTTTATAAGGGAATAAACCCTCCCACGTGTGGGAGCTTGTATGTACCTTATGAATAAGCATCGGCTAACTCCGTGCCAGCAGCCGCGGTAATACGGAGGATGCGAGCGTTATCCGGATTTATTGGGTTTAAAGGGAGCGCAGACGGGTCGTTAAGTCAGCTGTGAAAGTTTGGGGCTCAACCTTAAAATTGCAGTTGATACTGGCGTCCTTGAGTGCGGTTGAGGTGTGCGGAATTCGTGGTGTAGCGGTGAAATGCTTAGATATCACGAAGAACTCCGATTGCGAAGGCAGCACAATAATCCGTAACTGACGTTCATGCTCGAAAGTGTGGGTATCAAACAGGATTAGATACCCT
+
GGCFGDGGGFGGFEFFF,@EEFGGD:CFGGFGGFFGCFGGGGFFCFGGEFFGGAEG8FGGFFFGGGGGGGEGGGGD9FGGFGGGFGGGFGDFGGGDGFFEFGGGFGGFFGC:FAFDFCFFFGCGGGFAFFGDFCFGFGEFFF@7CDFFGGGGGF@FGG<==FF8C9F@FGFFFGG>CCEGGF3EFDGEEEG:FFEGGF>:<:FFFGGGGGB;<BC8:ECFEGDF=FE:FF;ACCFCFECFC<FCCF;FC<@:ACC3GGCFFF?9CG=FCGFDC,1GFE5(<+GC::,,GFBECFF7C,E?8C@GEDGFGF?D@EDGGD7FFFC7EF:EC,9GGGGGF9GGGGFFGGGGFFFFDFC@:CCGGGGGGGGFFGGFECC<,9CFF,CGGFFEGGCDEF@EFF7C<EFGF@CCGGGGGFFGGGGFFECEGE@FEFECCBC@
@QBQZ 187
TGAGGAATATTGGTCAATGGACGAGAGTCTGAACCAGCCAAGTAGCGTGAAGGATGAAGGTCCTACGGATTGTAAACTTCTTTTATAAGGGAATAAACCCTCCTACGTGTAGGATTTTGTATGTACCGTATGAATAAGCATCGGCTAAATCCGTGCCAGCTGCCGCGGTAAAACGTAGGTCACAAGCGTTTTCCGGAATTACTGGGTGTAAAGGGAGCGCAGGCTGGAAGACAAGTTGGAAGTGAAATCTATGCGCTCAACCCAGAAACTGCTTTCAAAACTGTTTTTCTTGAGTAGTGCAGAGGTAGGCGGAATTCCCGGTGTAGCGGTGGAATGCGTAGATATCTGGAGGAACACCAGTGGCGAAGGCGGCCTACTGGGCACCAACTGACGCTGAGGCTCGAAAGTGTGGGTAGCAAACAGGATTAGATACCCT
+
EF@EFCFD@CEFFEGFGDAFFEGEGGCFCFFFGGGGGFFEEF9<CF7,6BC@EE9<CFCF@FGCFFGGEFC@6F<CEF,FEGGFEBFEC<@FF?GGGG,CCDF8FCCF,4BFCF,:CF9=FCBFE@?FDB,BEF9AEF?F,=:8B<?F,CD=F++6>BDCDF<DECEE>CFFEGD<@<870@FGGC7C@<,18?C:?CBA>:C@,FC87C<CCF*CEEEFGGG9#84EEEC#?8E930;9<BE:@F:>>C@FC#FGGGEEBE@>#DF7EFB?#>=D>?AGFFCFGGFGGGGE=FA,FDGFCGGGGGGECDE,<,GGFF@,GFEGGECC?<EEEGGEF9GFCFFF?EBEDCE,CF@DGF<:B@,FA,CCEF6E,EECGGGFC8@<AFGGG@EGFDFFDGFEFGFEFFF@EGF8FGGGFDGGGFGGGFGGGFF@CCC@
@QBQZ 188
TGAGGAATATTGGTCAATGGGCGAGAGCCTGAACCAGCCAAGTAGCGTGAAGGATGACTGCCCTATGGGTTGTAAACTTCTTTTATAAAGGAATAAAGGCGGGTATGCATACCCGTTTGCATGTACTTTATGAATAAGGATCGGCTAACTCCGTGCCAGTAGCCGCGGTAATACGGAGGATCCGAGCGTTATCCGGATTTATTGGGTTTAAAGGGAGCGTAGATGGATGTTTAAGTCAGTTGTGAAAGTTTGCGGCTCAACCGTAAAATTGCAGTGGATACTGGATATCTTGAGTGCAGTTGATGCAGGCGGAATTCGTGGTGTAGCGGTGAAATGCTTAGATATCACGAAGAACTCCGATTGCGAAGGCAGCACACTAATCCGTAACTGACGTTCATGCGCGAAAGTGTGGGTATCAAACAGGATTAGATACCCT
+
C8,,CCDEFFGGC<EFGGFGCFGCBFGGAEGGGFGGGGGFEGF<FFFEEFC,:CCFF,C,FFFF8FFGFFGD:FF<?EFEFGGGGGGGGFAEGGG<FE,B:F=@@EC,@BEFFD74EDFFGGGAFFDEFFG9AF<C9,CD><CFG+B,D9DFEC6:FFC8C,@:<8<>:FF'8>@>EF>DC,:=1*7:GECF16=9<7:8CC<FFC=FC?>:G?BCC:>/283EAF*B:FFF><F;5,+0E@GFC@CDF<@@@:ECFC:F:CGGGGGF<GG<ED=$,:9EDFF9,@,FFFGE9EA,A,FFFEA,<<=EEFFFD@FC=F<FFFC:EECFF9GGDFFF9CF;9FF<EDB6@@<@8F@@GGGFGEGGFACFEE,C,,<<F@B,EFFC,GDGGGGGGGGGCF@+,GGGGGCCGGGGGFFFGGDGGGGGGFDFFFFCCCC<
@QBQZ 80221
TGGGGAATATTGCACAATGGGGGAAACCCTGATGCAGCGACGCCGCGTGGAGGAAGAAGGTCTTCGGATTGTAAACTCCTGTTGTTGAGGAAGATAATGACGGTACTCAACTAGGAAGTGACGGCTAACTACGTGCCAGCAGCCGCGGTCAAACGTAGGTCACAAGCGTTGTCCGGAATTACTGGGTGTAAAGGGAGCGCAGGCGGGAGAACAAGTTGGAAGTGAAATCCATGGGCTCAACCCATGAAGTGCATTGAAAACTGTTTGTCTTGAGTAGTGCAGAGGTAGGCGGAATTCCCGGTGTAGCGGTGAAATGCGTAGATATCGGGAGGAACACCAGTGGCGAAGGCGGCCTACTGGGCTCCAACTGACGCTGAGGCTCGAAAGTGTGGGTAGCAAACAGGATTAGTTACCCT
+
F@FE7FFG<FG9FGFGGGGG8,C7FG8CFGGFFGDGGG+@FGCFGFFFGFCGGGF?EDFG,:CFGFFCG+FFGGGA95EFFGGFGGGFCEGEGG,FFGG<57FB4+5,FFG,BB=,E8FFGF7C7+B8,:>B3>>FFFA<B,@CCCCF1**3@>CC,@><C>CC,=::<*1=C?=@7:=:;99FFC9<=<-,?,E=*E:>EE75F8:,:,%199>53<;@@FA@#<3<C:@F.6FF@8C@CC*F9<D8#AB,,,B,,9FC,FB,3,,,ECDA,B,,,9FCFF?FFB++F@FFF,C:B8+,FGGGECEFF9?,GGDGCFA,EGGCB+@=FF9FGFCGGGGGF:F7GEEGC:FF@C;CFGFC,6,,GGGFC@C7FF8GGGCC9,FGGFB,;GGGGGGFE,GFEFGGGGFFFFFBB9A-
@QBQZ 190
TGGGGAATATTGCACAATGGGGGAAACCCTGATGCAGCGACGCCGCGTGGAGGAAGAAGGTCTTCGGATTGTAAACTCCTGTTGTTGAGGAAGATAATGACGGTACTCAACAAGGAAGTGACGGCTAACTACGTGCCAGCAGCCGCGGTAAAACGTAGGTCACAAGCGTTGTCCGGAATTACTGGGTGTAAAGGGAGCGCAGGCGGGAAGACAAGTTGGAAGTGAAATCCATGGGCTCAACCCATGAACTGCTTTCAAAACTGTTTTTCTTGAGTAGTGCAGAGGTAGGCGGAATTCCCAGTGTAGCGGTGGAATGCGTAGATATCGGGAGGAACACCAGTGGCGAAGGCGGCCTACTGGGCACCAACTGACGCTGAGGCTCGAAAGTGTGGGTAGCAAACAGGATTAGATACCCT
+
GGGGGGGGGGGGGGGGGGGGGDGGGGGGGGGGFGGGGGCFGGGEGGGGGGDGGFGFFGFGGGGGGGGGGGGFGGGGGGGGGGGGGGFFGGGFFGGFGGGGGEDE7CGGGGGGGG?FGDFFGGGGGGGGGGGGGGGGGGGGFGGGDGGDGGGFGFGFFGG>GGGG3GGG.FCGGGGGGGGGGGGGGGCEDFFGGCFCFCFECCCEGFEECC8CGGGGGFFGGG+GGCCGFCDFGGFGGGGFGFFDFGFGFGF90GGGGFFGFGGFGF8GGGF=:FDGDBFGFFDGGGGGGGGGGFBF@<<EFCGGEGGGGFGGGFC>,F@FFC@4BDGFFAGF@GFFEC8GGDFDFCCCGGGGGCFFCGGCDCGGGGGFCGC:8<GFGEC8CGGFGGF7GGGGGGGGGGGGGGGGGGGGFGGCCCCC
@QBQZ 85627
TGAGGAATATTGGTCAATGGACGAGAGTCTGAACCAGCCAAGTAGCGTGAAGGATGAAGGTCCTACGGATTGTAAACTTCTTTTATAAGGGAATAAACCATCCCACGTGTGGGAGCTTGTATGTACCTTATGAATAAGCATCGGCTAACTCCGTGCCAGAAGCCGCGGTAATACGGAGGATGCGAGCGTTATACGGAGTTATTGGGTTTAAAGGGAGCGCAGACGGGTCGTTAAGTCAGCTGTGAAAGTTTGGGGCTCAACCTTAAAATTGCAGTTGATACTGGCTTCCTTGAGTGCGGTTGAGGTGTGCGGAATTCGTGGTGTAGCGGTGAAATGCTTAGATATCACGAAGAACCCCGATTGCGAAGGCAGCTTGCTAAACTGTAACTGACGTTCATGCTCGAAAGTTTGGGTATCAAACAGGATTAGATACCCT
+
<EAFGDFFGGGGCDEEFGGFCEFGED7FGGGGFECEGGFFGG<FFC+BFCEAC:,EFCEFE9CEGF@FGCFG9C<EED<EDEACCFFGGGGGGGGGG?8,EFFDECCGG?FGGDFCF8=AFFGGGGCCEEGGG9AEGFFGGFF+>+CF8FA<FDFCFF,,3BFFE8>@FEFFGGGCEG@GEGGG*1:FCFG7,8=7<.8,<:,>>70<28<BFG0#:C2:F@C8<CEEGG<CE@FD9#D.,:;FFF:FFGGGE@8//85<;CFFCFFGFD=::DF7C&,<<=,<8E4,,DGGGEGGGGGF<A=:,@+@+B?C?B8:47D8F=+:=+@,F9DEFDC,C,<,CDFF@C6,9FCGEC@@:7E@@,F8FCFC<@E8E9F9FCE@<FGGGFCB8-68FE<C,E>AD@<@,FBE9FFFC,GGFFEFFCC,FFEC<,=8,,,8
@QBQZ 192
AGAGGGATATTGGTCAATGGACGAGAGTCTGAACCAGCCAAGTAGCGTGAAGGATGAAGGTCCTACGGATTGTAAACTTCTTTTATACGGGACTAAAGTTTCCTACGTGTAGGATGTTGTATGTACCGTATGAATACGCATCGGCTAACTCCGTGCCAGCAGCCGCGGTAATACGGAGGATGCGAGCGTTATCCGGATTTATTGGGTTTAAAGGGAGCGAAGACGGGAGATTAAGTCAGTGGTCAATGTTTGCGGCCCAACCGTAAAATTGTAGTTGATACTGGTTTCCTTGAGTGCAGTTGAGGCAGGCGGAATTCGTGGTGTAACGGTGAAATGCTTTGATATCAAGAAGAACTCCGATTGCGAAGGCCGCATGCTGGAGTTTAAATGACGCTGATGCTCGAAAGTGTGTGTATCAAACAGGATTAGATACCCT
+
GGGGGGECEFFC<FGF,,,;C;868+@CFGG9CCFF,,:FCFFFFC@:@C,C@,CF8@EEF<CA,C:@GGGFG9<CE?CEFADEDFGGFEC7+CC<FCFAFFGGGGGGC==F9,C,BFEFDCFEEAC7C+?BEC9??FFC?=FG=<FGGGG>>D6:<F,FD,:@FE+>FEGFFBGGGC:>@FG*1*B*4C<4,@F*=F:>F?9FFGGC7CFC+;2225E26,)23/,5=,=@CF@<7,DC#::#,<#@:E@@3B+E+:EGEEAC,FFA=,>,EDFC,,C,=,A=:,CA<EFDA8C,,,,9,A44,4+478FF<B@@84,?<,84,,,<C:,,,9:,?:,,B55,6,,ACFEC,C@@-CC:FC8,,C:7+++,,,C;,@C,99E<FFC<;;@:E;,;;+7C@,F@,<:EFCC,C,,,6DFDF666,9C,C;6,8,,-
@QBQZ 66469
TGGGGAATATTGCACAATGGGGGAAACCCTGATGCAGCGACGCCGCGTGAGCGAAGAAGTATTTCGGTACGTAAAGCTCTATCAGCAGGGAAGAAGAAATGACGGTACCTGACTAAGAAGCACCGGCTAAATACATGCCAGCAGCCGCGGTAATACGTATGGTGCAAGCGTTATCCGGATTTCCTGGGTGTAAAGGGAGCGCAGGCGGAAGGTTAAGTCGTATGTGAAAGCCCTGGGCTCAACCCCGGTACTGCATTGGAAACTGGTCATCTAGAGTGTCGGAGGGGTAAGTGGAATTCCTAGTGTAGCGGTGAAATGCGTAGATATTAGGAGGAACACCAGTGGCGAAGGCGGCTGACTGGACGATAACTGACGCTGAGGCTCGAAAGCGTGGGGAGCAAACAGGATTAGATACCCT
+
FDEFC:,CFGFEFF<EEEE8C:FGGGE,6;FFGGFGGF@FGGGGGGGGGDFGGGGCCFGAEGCGGGGFF+BFGGGBAFGFEFECFGEGFCFGGGGEEFGGGCFCEC@EF,8>FDDB==C,D=F8>@CC:8>A=F,@3>CFC7>BF@FBFCCEFDFCCB:06F6@CFGDFGCC8CC<C</7/2##,FC;?C@)BCEE77C::CE;??FE83:5/AFG6<<#)3CD<9GGFFGF8%ED<@,8F@6+'FC/:CA?CFEFCGG>GGGFFC9'8,7<CDDFC@4AD<GCGECFGGCGDFEB,CFC,:A,EGEF7ACGGFCCGGGGGGGGGFFCFE9CB9@CFECGGGDGGFDGGGGC<FC6,EEFC6;,FCGFFCGECGGGGGGGECGEGGGGFF7GEGCGGGGFGFF9GGFGGFFFC-CCCC
@QBQZ 64937
TGAGGAATATTGGTCAATGGACGAGAGTCTGAACCAGCCAAGTAGCGTGAAGGATGAAGGTCCTACGGATTGTAAACTTCTTTTATAAGGGAATAAACCTTCCCACGTGTGGGAGATTGTATGTACCGTATGAATAAGCATCGGCTAACTCCGTGCCAGCAGCCGCGGTAATACAGAGGATGCGAGCGTTATCCGGATTTATTGGGTTTAAAGGGAGCGCAGACGGTCGATTAAGTCAGTTGTGAAAGTTTGCGGCTCAACCGTAAAATTGCAGTTGATACTGGTATACTTGAGTGCAGTGGAGGAAGGCGGAATTCGTGGTGTAGCGGTGAAAAGATTAGATATCACGAAGAACCCCGAGTGCGAAGGCAGCTTGCTAAACTGTAACTGACGTTCATGCTCGAAAGTGTGGGTATCAAACAGGATTAGATACCCT
+
,CEFGF8EECFF@EGGGGFECFGGGFC<FFDEFFFE@DFFEGGG,FFEF:@FGFGFBFGGGEGGGEG>E:@@EF,CEAEEDFGA<DGFFGCGDEF,E<C,BA8EFFGGGEGFG,4+BB=FFGGG9AFFFFC,,C,FFAFEF,F7FFDF<FFG:F87F<FFGGFEG8@@CEBBBC#F8*8>;,<FFGDCFGDFGGEC?B8GFF@ECCE'FFFCGDECEGG:4;9=D:*$&DFG<GGGFFGFFFE9FC9GEGGGFB:/:+GF@FGGFG0FFEFDE?D64BAEDECF@,,,??<,8FFE<AFE8GFFC+FGF8F?BCF7B,,GGGEGC7C9FDGFEACB,9FF?9FFE7FCC<C,+F@+GGF@+7GFFDGGGFFD8<C,AECC6,C,DC<EFC@CCEFEAEFC,:FFDFGGEFFGFGFFFFC-FEACGGGFFDF@C@CC
@QBQZ 117704
TGAGGAATATTGGTCAATGGACGAGAGTCTGAACCAGCCAAGTAGCGTGAAGGATGGAGGTCCTACGGATTGTAGACTTCTTTTATAAGGGAATAAACCCTCCCACGTGTGGGAGCTTGTATGTACCTTATGAATAAGCATCGGCTAACTCCGTGCCAGCAGCCGCGGTAATACGGAGGATGCGAGCGTTATCCGGATTTATTGGGTTTAAAGGGAGCGCAGACGGGAGATTAAGTCAGTTGTGAAAGTTTGCGGCTCAACCGTAAAATTGCAGTTGATACTGGTTTCCTTGAGTGCAGTTGAGGCAGGCGGAATTCGTGGTGTAGCGGTGAAATGCTTAGATATCACGAAGAACTCCGATTGCGAAGGCAGCACACTAATCCGTAACTGACGTTCATGCCCGAAAGTGTGGGTATCAAACAGGATTAGATACCCC
+
EGGGGGGGGGGGGGGGGGGGGGGGGGGGGGGGGGGGGGGGGGGGGGGGGGGGGGFGCFGGGGGFFGGGGGGGGGGGGGGGGGGGGGGGFGGGGGGGGGGG8F7FFFGGGGDGGFGGCFFFGFFGFGGGGGGGGGGGGGGGG>GGGGEGGGEFGGGGGGGGGGGGGGGGGGGGGGGGGGGGGGEEGGGGGGGGGGGGFGGFFGGGGGCFGGGGGFGDEGGGGGGGFGGEGDGGGGGFFFCCGFGGGFGGGGGFFEGGGGGGGGGFGFFGGGGGGGGGFCGFGGGGFF=FEEGF@BEGFCGEGFFFGGGDGGFF<GGCDGGGGGGGGGGGGGGGFCGGGFGFFGGGGGGGFAGGGEGFGGF7GGGGFGGGGGFGGGGGGGF@CGGGGFGDGGGGGGGGGGGECFGGGGGGGGGGGGGGGFGGGGGFGGGGGGGCCCCC
@QBQZ 112551
TGGGGAATATTGCACAATGGGGGAAACCCTGATGCAGCGACGCAGCGTGGAGGAAGAAGGTCTTCGGATTGTAAACTCCTGTTGTTGAGGAAGATAATGACGGTACTCAACAAGGAAGTGACGGCTAACTACGTGCCAGCAGCCGCGGTAAAACGTAGGTCACAAGCGTTGTCCGGAATTACTGGGTGTAAAGGGAGCGCAGGCGGGAGAACAAGTTGGAAGTGAAATCCATGGGCTCAACCCATGAACTGCTTTTAAAACTGTTTTTCTTGAGTGGGGCAGAGGTAGGCGGAATTCCCGGGGTAGCGGTGGAATGCGTAGATATCGGGAGGAACACCAGTGGCGAAGGCGGCCGACTGGGCACCAACTGACGCTGAGGCGCGAAAGTGTGGGTAGCAAACAGGATTAGATACCCT
+
GGGFGGEGGFGGGGFGGGGFGGGGGGGGDFGGFAFGGGGGGG>+@B7BF:@C=CC<FEFGGGGGFGGECC8CCFG<FGF<<FFGGGGFGCEFGGCEFGFGFGD:F+A,C,=,,:EEG8<FCFGC+3BEBFFDCFC7FGBF@>BCFGGGFGGAFGGF>E:FFB8FFGGCF>7EFFFG8@:#;FEF<F.FCEF2CB88<C;4>::EGGG#BC?:??<,;AAGFGFBF??@?@C=FF@CEGFGFDD@3@@9:+<@:7?#@233<<F::0=>?FFGGE>>:$>3FCFBC++EGDECF<@+:7EDA,C@+:CEAEBDDEFCFFGGFC>GEEGGFEGFBFDFGGEGGGGF@7C8+:C87,,EC,FC<66<CCGEFC@BCDCBB@@@,@CGFGGGF<E<@@AGFFEFCE@C;,GEEC;,CC<8
@QBQZ 197
TGGGGAATATTGCACAATGGGGGAAACCCTGATGCAGCGACGCCGCGTGAACGAAGAAGTATTTCGGTATGTAAAGCTCTATCAGCAGGGAAGATAATGACGGTACCTGACTACGAAGCACCGGCTAAATACGTGCCAGCAGCCGCGGTAATACGTATGGTGCAAGCGTTATCCGGATTTACTGGGTGTAACGGGAGCGCAGGCGGTGCGGCAAGTCTGATGTGAAAGCCCGGGGCTCAACCCCGGTACTGCATTGGAAACTGTCGTACTAGAGTGTCGGAGGGGTAAGCGGAATTCCTAGTGTAGCGGTGAAAGGCGTAGATATTAGGAGGAACACCAGTGGCGAAGGCGGCTTACTGGACGATAACTGACGCTGAGGCTCGAAAGCGTGGGGAGCAAACAGGATTAGATACCCT
+
G<DFGFGGDGGGGGGGGGGGGEGEGGGGGGGGGGFGGG:FGGGGGGGGGEGGFCEFFGGF,FGGGGG+B4BFGGGCGFGFEFFGGC<FGGGGGGGGGGGFDGGFF+EF?BFGG87+BF3BCFBC++8@@FGG7@>FGGGFGADGFGCGE9>.FGF:=9FFCCFC8<BCC7C7C<CE5<<:FF=GEF;F;<C#<<E@DC?CDGGGFF=87-E<CE?'D?CGEGGCCGFD?@&1FCGFD:GCCCD5EF;C2F93CFFDFFFFFGFBCE:GFE<F8F<A4-@5>FDEB+7FF<<GGGFGFE,9GGGGDGGGFFFF==+7GGGGGGGEE=8GFEAGGFGEGGGGGGGGFGGEECFGFE@DGGFE6FFEFGGGGGGGGCGGGGGGGGGGGGGFGGGGGCGGGEGGGGGGGDGFC,GCCCCC
@QBQZ 78840
TGAGGAATATTGGTCAATGGACGAGAGTCTGAACCAGCCAAGTAGCGTGAAGGATGGAGGTCCTACGGATTGTAAACTTCTTTTATAAGGGAATAAACCCTCCCACGTGTGGGAGCTTGTCGGTACCTTATGAATAAGCATCTGCTACCTCCGTGCCAGCAGCCGCGGTAATCCGTCTGGTGCAAGCGTTATCCGGCTTTCCTGGGTGTAAAGGGAGCGTAGACGGAGTGGCAAGTCTGATGTGAAAACCCGGGGCTCAACCCGGGGACTGCAGTGGAAACTGTCAAGCTAGAGTACCGGAGAGGTAAGCGGAATTCCTAGTGTAGCGGTGAAATGCGTAGATATTAGGAGGAACACCAGTGGCGAAGGCGGCTTACTGGACGGTAACTGACGTTGAGGATCGAAAGCGTGGGGAGCAAACAGGATTAGATACCCT
+
EFFGGCFF<FD,;;C,FFA<EEGC7C+@FFFFGDGGEGDGFFD<,F7F@7@FECD8D,6,6C9FFGGDEGGCECA6CFAA9FFEEFDGGFGFGC=F<AFG,,4BFFF<=?F:+:84EFFF,+8@=CFGF9AECFGGAE9<?F,,C?D,BEGFDFDCCAAF8D,>7BE+@3<,<@@C,>:,7,7,,8>1F@ECF,****=FF2;;8*<F1#82,2<*B==:24*C9<4=:;8$;E>94,?<;@@,<@**<*DCFD@,8+>83++,FD>C8,ED<,,,@,9BC,F=AA<,EBFE@:@64+?,B:,=B+@?CFBF=B,FB9E,FEECGGGGFFB,EC7CDGFFFB<F9FGGFD<FBEF@FC,7GGEFGFFF@:;C,AC<8EGGFCACEEC@7GFDFEFEC@;,,@GGEFF@BFGFD9FFFAGFFGGGFDGGFGGCCCCC
@QBQZ 64158
TGAGGAATATTGGTCAATGGTCGGCAGACTGAACCAGCCAAGTCGCGTGAGGGAAGACGGCCCTACGGGTTGTAAACCTCTTTTGTCGGAGAGTAAAGTGCGCTACGCGTAGCGTATTGCAAGTATCCGAAGAAAAAGCATCGGCTAACTCCGTGCCAGCAGCCGCGGTAATACGGAGGATGCGAGCGTTATCCGGATTTATTGGGTTTAAAGGGTGCGTAGGCGGCACGCCAAGTCAGCGGTGAAATTTCCGGGCTCAACCCGGACTGTGCCGTGGAAACTGGCGAGCTAGAGTGCACAAGAGGCAGGCGGAATGCGTGGTGTAGCGGTGAAATGCATAGATATCACGCAGAACCCCGATTGCGAAGGCAGCCTGCTAGGGTGCGACAGACGCTGAGGCACGAAAGCGTGGGTATCGAACAGGATTAGATACCCT
+
FGGGFGGGEGGFGGGGGGGGFFE7FGGGGGGGFF<FGGEGGGFGGGGGGGGGGGFEFCGGGEGGFGEGGGCGGGGGCF8EFGGFGGGGG>@FFBBGGGF,C@FFGGGGGGGGDEGGGGF,,B<FFDBD7FEGGGGFGGGGFCGGDGGGGGFGFF87>FGGBDFFEEGG?E:3EGG7ECFF?=>FEGGGEGDCFGDEECCFCCFGGC>CGCECE7E<CC?AEGDDE8*:CGGFGDFF7:F?E@ECFC@:F3AGFFFECEECCC8BE@8:EEFCCEF$GGFGGCFC:FFGGF?GFGGGGFEGCGFFE<FCGFGGEC7:EFGGGFGGB7GGGGFFCFFEE<EDGF9F?,FEFGGGGGFBEF<CGGGB@<FGGGFFC9E8FF<C7GFFD<FFCCGEFCDGCF>FCGGF;CBCGGGGGGGGGGGGGGGGGGFGGGGCCCCC
@QBQZ 52573
TGAGGAATATTGGTCAATGGGCGAGAGCCTGAACCAGCCAAGTAGCGTGAAGGATGAAGGTCCTACGGATTGTAAACTTCTTTTATACGGGAATAAAGTTTCCTACGTGTAGGATTTTGTATGTACCGTATGAATAAGCATCGGCTAACTCCGTGCCAGCAGCCGCGGTAATACGGAGGATGCGAGTGTTATCCGGATTTATTGGGTTTAAAGGGAGCGCAGACGGGTCGTTAAGTCAGCTGTGAAAGTTTGGGGCTCAACCTTAAAATTGCAGTTGATACTGGCGCCCTTGAGTGCGGTTGAGGTGTGCGGAAGTCGTGGTGTAGCGGTGAAATGCTTAGATATCACGAAGAACTCCGATTGCGAAGGCAGCACACTAATCCGTAACTGACGTTCATGCTCGAAAGTGTGGGTATCAAACAGGATTAGATACCCT
+
GGGGGGGGFGGGGGGGGGGGGGGGGGGGGGGGGGGGGGGFGGFGGGGGGGGGGFGGG9@FGGFFFFGGDEGCEFFGGGGGGGGGGGGFGGGGGGGGGGGGGGGGFGGFGGGGD,CFGGGGGGGGGGGDGGGFGCFEGFEGGGGGGG>FGFGGGGDFGGDGCA8FC=F7FCEF@FFDEBFE3AFGC8FGGGGFGGGG9CFGGGG:FCF<GGFCFC@@ECB5EC9EFGGGGGGGFFFCFCGFGGGGFGG@F@7:FD8:EFF@FGGFGGGFFGFFDDCAGFGFGEF@+@+<C,GF=EEGFEGFFGGGGGGGGGGFF?+@FFGGGF@@CEGGGFGFFFGGAFGGF@CGFFECGGGGGGGEEGF@C@FCGGGGEGGGCGGFEFFC@7EGGGGGFGGGGFECD7GGGGGGGGCCC9GGGEF9GGGGGGGF9FGGGGFCCCCC
@QBQZ 75172
TGGGGAATATTGCACAATGGGGGAAACCCTGATGCAGCGACGCCGCGTGAAGGAAGAAGTCTCTCGGTATGTAAACTTCTATCAGCAGGGACGATAATGACGGTACCTGACTAAGAAGCCCCGGCTAACTACGTGCCAGCAGCCACGGTAATACGTAGGGGACAAGCGTTATCCGGATTTACTGGGTGTAAAGGGAGCGTAGACGGCGCAGCAAGTCTGATGTGAAAGGCAGGGGCTTAACCCCTGGACGGCAGTGGAAACGGCTGTGCTTGAGTGCCGGAGGGGTAAGCGGAATTCCTAGTGTAGCGGTGAAATGCGTAGAGATTAGGAGGAACACCAGTGGCGAAGGCGGCTTACGGGACGGTAACTGACGTTGAGGCTCGGAAGCGTGGGGAGCAAACAGGATTAGATACCCT
+
DF,<7B@FEGGGF,EFGEFGGG7FFFG,CFF8A9FCCE8+@C@:FEEFEGFDFE<<,:<F9C?EGGG+B=FFCGC<FFB,,A-EE8EFFF<+8>CGGGAFGGGCFECFFC8C,8,<F@FCFGGGGCC,@>,D@<>C<=C7,83:,6*@***88?D<ECE7*1=:<,8<F7*<@7CC5CFFF:#C<7<:0:FCFFC91=+45*/E<<1FF;71AC70,,?-9EECCFCBC>GEFFEF>EB6*DGFGFF@+,E,D,F<@3883+EFFF>:,CF>8F@+8++GEF=GGE@E>GFAEEAFB,ECD<F>+7FAGGGF:EF:FGFEC,,FFC8EFEEF=CCCCC8EF7C<FGCC@@EF8GGGGCF>FBDDFEEGDGGCEF@,CCF+,,FCGGGEGFGGGFFE8FGFFFFEF9FFEFC8-CCC
@QBQZ 100098
TGAGGAATATTGGTCAATGGGCGAGAGCCTGAACCAGCCAAGTAGCGTGAAGGATGAAGGTCCTACGGATTGTAAACTTCTTTTATACGGGAATAAAGTTTCCTACGTGTAGGATTTTGTATGTACCGTATGAATAAGCATCGGCTAACTACGTGCCAGCAGCCGCGGTAATACGGAGGATGCGAGCGTTATACGGATTTATTGGGTTTAAAGGGAGCGCAGACGGGAGATTAAGTCAGGTGTGAAAGTTTGCGGCTCAACCGTAAAATTGCAGTTGATACTGGTTTCCTTTAGTGCAGTTGAGGCAGGCGGAATTCGTGGTGTAGCGGTGAAATGCTTAGATATCACGGAGAACCCCGATTGCGAAGGCAGCTTGCTAAACTGTAACTGACGTTCATGCTCGAAAGTGTGGGTATCAAACAGGATTAGATACCCT
+
CC;CFC@FDAFE9@EFEGDFGG@C@FGCGGGG8CDGGAFFGGGGGA@FFGCEGFGGGGGGFFGGEGF::FGGGGGGGFEEFGFGFGEFC,+:BCE,CD,,CEFGGGGGGG?9<,AE9F9BA<FEFF<+D<FEFGGGGDFGGG7C7+8=FF,5FFD7DFGGGGFEC>CG=EGCFFCCE7<FF885>FCFCC<F#@FC/CBECEFFFDC@8?CC;>=9*CCEBCCFCFA@E<CCFFE#0:B@;F<F9>;<@B@7DGG@?CEFEFGEDFFFC@?:FFFC.AC:@FF=:E=9?=A94,AA,,FFA?<F8FE=B,DFFFGFFCB,EE7ECGGF<A<GGGEEFDF@,9FE@CCFF9E@+EGGGF:@FECFGFFCFFCGGFEAGGFE;FFAFC;,B-D<CFC9@@:,<CGFFFEGFAFFDFFGGFGF<FCFE9<FF<@BA,C@
@QBQZ 111513
TGAGGAATATTGGTCAATGGACGAGAGTCTGAACCAGCCAAGTAGCGTGAAGGATGACTGCCCTATGGGTTGTAAACTTCTTTTATACGGGAATAAAGTGAGGCAAGTGTGCCTTTTTGTATGTACCGTATGAATAAGGATCGGCTAACTCCGTGCCAGCAGCCGCGGTAATACGGAGGATCCGAGCGTTCTCCGGATTTATTGGGTTTAAAGGGAGCGTAGGCGGACGCTTAATTCAGTTGTGAGAGTCTGCGGCTCAACCGTAAAATTGCAGTGGAGACTGGGTGTGGTGAGTACAGTAGAGGCAGGCGGAATTCGTGGTGGAGCGGGGAAATGCTTAGATATCACGAAGAGCGCCGATTGCGAAGGCAGCACACTAATCCGTAACGGACGTTCATGCTCGAAAGTGTGGGTATCAAACAGGATTAGATACCCT
+
<FGGGGFFFFEEEFFGGGD<FDC@FGGEGGGG9@FGDF@F,C<AEFEGEGGG@CEGGGGGDFF,C9-,CCBEGAADCCCEFFCFDFFGEF7:C<<FFFEGC@EE=,BFGFFFGDC,EC@F<,<CECABFCFGGGAEEFFGGGE+@DFF8C9D:<=F@FEFF@EFGGGDGGGGGC7CGGDFGGGG7F*?CF(8:<FEC8@9FFFFGFGFGFFC:C7<CEGFG:EFC<CGDGGGGG#D?CCCEF?8:B<C@5#39<>5E=CCFCEC/:0EAGGFFDE$;.#?A+B1G8BC,EFA8?;C5,E,FB<B4+:7FAFED<==7GEF:,@+@++E?,@F<?FEB<E;EEC,FC==,FGF>7@+-FFBC@:C@<,,@AAC9GFC,A@,FC;B,CC@,@@<9EDC9:C8GFF<DGGGGFGFEC,E@AFF<GFCGECGGEEB@A86
@QBQZ 204
TGAGGAATATTGGTCAATGGACGAGAGTATGAACCAGCCAAGTAGCGTGAAGGATGAAGGTCCTACGGATTGTAAACTTCTTTTATAAGGGAATAAACCCTCCCACGTGTGGGAGCTTGTATGTACCTTATGAATAAGCATCGGCTAACTCCGTGCCAGCAGCCGCGGTAATACGGAGGATGCGAGCGTTATCCGGCTTTATTGGGTTGAAAGGGAGCGCAGACGGGTCGTTAAGTCAGCTGTGAAAGTTTGGGGCTAAACCTTAAAATTGCAGTTGATACTGGCGTCCTTGCGTGCGGTTGAGGTGTGCGGAATTCGTGGGGTAGCGGGGAAATGCTTAGATATCACGAAGAACTCCGATTGCGAAGGCAGCACACTAATCCGTAACTGACGTTCATGCTCGAAAGTGTGGGTATCAAACAGGATTAGATACCCT
+
FCFGCEFG<FGGGFGC,,CCFF+B:@FF6FCC,EFEFGC@EFGG<FGEFGCFF8FG,CF8@FGD<EFDBB@B?CCECFGFGFGAFGGDGGGGGFCCEC8FDGCE8FC?FGEE>EEGGGGGFAF9,<EFG,CF9EFF,,?EFFGG++=FFDDGGGGEGFDF,D8>:C+C::F<EBGB*3**,,2>CEEGGGDFFC7?*CFDFG7F<C<C-52?BED7CEG,B8=C<CEFCE>?FGF37GBCEF2;#;F@,<F@FEGF@0,8AFCBC<FCF?C?=DB1DFFB3AFGGFD<:@+>+>4++=GECFA7FCC@C@EB?9+4+>=,,,@@4+@,C,GF9A:=,AE=C9,:,DB@DFEFDB@@DGFEFBF8FEDC6,FE9E9GGFFB,,GGGEECFC9EC,AFFEF8FFFC6,CCCEF;,FF9GFFFFGGGGCGFGFFAA,8B
@QBQZ 205
TGAGGAATATTGGTCAATGGACGAGAGTCTGAACCAGCCAAGTAGCGTGAAGGATGAAGGTCCTACGGATTGTAAACTTCTTTTATAAGGGAATAAACCCTCCCACGTGTGGGAGCTTGTATGTACCTTATGAATAAGCATCGGCTAACTCCGTGCCAGCAGCCGCGGTAATACGGAGGATGCGAGCGTTATCCGGATTTATTGGGTTTAAAGGGAGCGCAGACGGGTCGTTAAGTCAGCTGTGAAAGTTTGGGGCTCAACCGTAAAATTGCAGTTGATACTGGTTTCCTTGAGTGCAGTTGAGGCAGGCGGAATTCGTGGTGTAGCGGTGAAATGCTTAGATATCACGAAGAACCCCGATTGCGAAGGCAGCTTGCTAAACTGTAACTGACGTTCATGCTCGAAAGTGTGGGTATCAAACAGGATTAGATACCCT
+
FFGGGGGGFGGGGGGGGGGGGGGGGGGGGGGGGGGGGGGGGGGGGGGGGGGGGGGGGGGGGGGGGGGGG>FFGGGGGDFGGGGGGGGGGGGGGGGGGGFGGGGGGFGGGFFCG8FGGGFFGGGGGGGGGGGGGGGGGGGGGGCGGGGGGGGGGGFGFGGGGGGCFGDGGGGGGGGDEGG>CFDE8FGGGGGGGGGGCCGFFGGCECGF:<FGFFCFEGGGGGGGEGEEGGGGGGF?GGGGGGGGFFGGGGGGGEEGGGFGGGGGGGGFFFFDFGFFD>GGGGGGFFFDFFGGAGGGCGGFCFFGGGGGDFGGGCGGGGGFEFGGGGGGGGFGFFGGFGGECDGFFFGFFGFFEGGFFCFF7GGGGGGGGGFGGGGGGGFGGGGGGGGGGGGGGGGGGGGGGGGGGGGGGFFFGGGGGFFGGGGFFECGGGGCCCCC
@QBQZ 77002
TGAGGAAAATTGGTCAATGGGCGAGAGCCTGAACCAGCCAAGTAGCGTGAAGGATGACAGCCCTATGGGTTGTAAACTTCTTTTATAAAGGAATAATGTCGGGTATGCATACCCGTTTGCATGTACTTTATGAATAAGGATCGGATAACTCCGTGCCAGCAGCCGCGGTAATACGGAGGATCCGAGCGTTATCCGGATTTATTGGGTTTAAAGGGAGCGTAGATGGATGTTTAAGTCAGTGGTGAAAGTTTGCGGCTGAACCGTAAAATTGCAGTTGATACTGGATATCTTGAGTGCAGTTGAGGCAGGCGGAATTCGTGGTGTAGCGGTGAAATGCTTAGATATCACGAAGAACTTCGATTGCGAAGGCAGCCTGCTAAGCTGCAACTGACATTGATGCTCGAAAGTGTGGGTATCAAACAGGATTAGATACCCT
+
C,6CFCE,=CC,;C@@@FD,CFFEEEF@F8<CCEGF<69CCC,@9ECCFF@FACFFDF,,:DFFGECG@F@FEGF9,6,,<,CFE9FEGFG8EC<E,,<5CECFC8<5@F9<F8@FGGG9,,AFE,?AF@CFDF9FGG9D9?77CF7EEG98C3D7+?BFDCG#4873:F:C@<58ADC#@DFD1*5CEFFGCC;3FCCFFE5CFD;@(<@EF>1CE@B8EGG:EF7C>1=3@EF?9FCG#@EE:F@:F>FF@CEDC$6<5FDFBEC9EA?8EE?,,$(FFEE,CFF9?<<89,CE8GDFBA,FF=:B4,,9=,7:4=<EBE=+GGEGF99C9<,8EGGECFEA9,A69FDC9:,:8FE,7FEE@,GF@8C+,DGGGGECF9GFC,C,C,ECGFFC;+B,,@FFDFFCGFEEC,EAFFGGFFEC,FF<@6-A-CB-
@QBQZ 96167
TGGGGAATATTGCACAATGGGCGAAAGCCTGATGCAGCGACGCCGCGTGAGCGAAGAAGTATTTCGGTATGTAAAGCTCTACCAGCAGGGAAGATAATGACGGTACCCGACTAAGAAGCACCGGCTAAATACGTGCCAGCAGCCGCGGTAATACGTATGGTGCAAGCGTTATCCGGATTTACTGGGTGTAAAGGGAGCGCAGGCGGTGCGGCAAGTCTGATGTGAAAGCCCGGGGCCCAACCCCGGTACTGCATTGGAAACTGTCGTACTAGAGTGTCGGAGGGGTAAGCGGAATTCCTAGTGTAGCGGTGAAATGCGTAGATATTAGGAGGAACATCAGTGGCGAAGGCGGCTTACTGGACGATAACTGACGCTGAGGCTCGAAAGCGTGGGGAGCAAACAGGATTAGATACCCT
+
GGGGGGDGGGGGGGGGGGGGGGGDGGGGGGGGGGGGGGGFGGGGGGGGGDGGGGGGFGGGFGGGGGDFDEGGGGGFGGGGGGGFGGGGGGGGGGGGGGGGGGGGGGGGGEGGGFGDFGGFGGGGGGGFAFFG7?EGGGGGGGGGDGGGG*CFGGGGGGGGGFGGGDCGCFGGGGGGGGGGGGGGGG:A<FFGGGGFGGEEGGGGGGGGGGFEC?;:FFB@GGGG=GGGGGGGGGGGGGFCGGGGFGGGGGGGGGGGGEFFGFC9FFGGF9GGGGGGGGGFEFEGGGFCECF9DFFFGCFEEEEDGGGGGGGGGGGGGGFGFF<FGFGGF<GGGFFFF8CGGGFCFGGGGGGFCFCFF:GGGGFGGGGGGGGGGGGGFGGGGGGF@EGGEFFGGGGGGGGFFGGGFFGGGGGCCCCC
@QBQZ 208
TGAGGAATATTGGTCAATGGACGAGAGTCTGAACCAGCCAAGTAGCGTGAAGGATGAAGGTCCTACGGATTGTAAACTTCTTTTATAAGGGAATAAACCCTCCCACGTGTGGGAGCTTGTATGTACCTTATGAATAAGCATCGGCTAACTCCGTGCCAGCAGCCGCGGTAATACGGAGGATGCGAGCGTTATCCGGATTTATTGGGTTTAAAGGGAGCGCAGACGGGGCGTTAAGTCAGCTGTGAAAGTTTGGGGCTCAACCTTAACATTGCAGTTGATACTGGCGTCCTTGAGGGCGGTTGAGGTGGGCGGAATTAGTGGTGTAGCGGTGAAATGCTTAGATATCACGAAGAACTCCGATTGCGAAGGCAGCACACTAATCCGTAACTGACGTTCATGCTCGAAAGTGTGGGTATCAAACAGGATTAGATACCCT
+
<FFGGGGGGGGCEGGGGGGGGFGGCFGGGGFGGFGFGGGGGGGGFFFFFEGGF@FFFGFGGGGGGGGGGDCCEDCGFGFD9CFGGGGGGGCFFCFAFGCEG7EFGG74<BF77EGDGG,E,,?FFGAFGFFFAFG<FGGGF@F@EF7BF,7:BEBCF<F<>F?CCC774>@3/4D9=C@7;C8FCC>FCCBFG,EC9<BFA@9CCFFEF?<FG4<2C8FEEG=CEEE#>EE:9FGFGFE9FGEC@F9CD<7F<CFD,FEE?FGFFC,D@GGFGEBB9?:F@FCCDEA,FFEF@48++E=FEFGF?7@+:8FCFCC:,EFG=9GFEF7FE,E?CEDFE,<4,5E@C,@@FFFFEB+B@,FCF@B,E<C,F9GEEF9C,FFC:C@F<EF@FDF?GF<FF@CAFGGFGGCFEDGGGGGF<FEEFGFFE,FFEDFCCCCC
@QBQZ 209
TGGGGAATATTGCACAATGGGGGAAACCCTGATGCAGCGACGCCGCGTGGAGGAAGAAGGTCTTCGGATTGTAAACTCCTGTTGTTGAGGAAGATAATGACGGTACTCAACAAGGAAGTGACGGCTAACTACGTGCCAGCAGCCGCGGTAAAACGTAGGTCACAAGCGTTGTCCGGACTTACTGGGTGTAAAGGGAGCGCAGGCGGGAAGACAAGTTGGAAGTGAAATCCATGGGCTCAACCCATGAACTGCTTTCAAAACTGTTTTTCTTGAGTAGTGCAGAGGTAGGCGGAATTCCCGGTGTAGCGGTGGAATGCGTAGATGTCGGGAGGAACACCAGTGGCGAAGGCGGCCTACTGGGCACCAACTGACGCTGAGGCTCGAAAGTGTGGGTAGCAAACAGGATTAGATACCCT
+
GGF<FFCFFFGGGGFFGFFEFGGGGGFGGGGCFCFGFGCEGFEGFFGFGFCF=FFGGGGCF9ECFFF+BFFGGEGEEGDGGGGFGGGGGGGGGGGGGCEGFGGEG:ADFGFDB<8=F,A,5E=7CEE,FDGGGF8>FAF7ABFGED7F:8>9FGFBAC>:7DFGGFFC;<<=FGGGG->?73FF=C2FA:?FEECFGGFEGCCDGGD:,<:8CFDFEE<CGFF/GFFCCC?FFF@8B7B@CF:DGGFCG=FD<CF=DFDAFGFAA<;FFFCFEFAA>E?EFGGFGGGGGCFC,B+FEDCF<E8+++@FEBB,FGGFFGFCGGF+B+,EFFCEFFEEGGGGGGFF<,CFCGFC@9<GGFGFFD6ACGFEGGGGFGGFDFCDGGFGGGGGGGGGGFFGGEGGGGGGGFGFE@C@A88B
@QBQZ 210
TGGGGGATATTGCACAATGGGGGAAACCCTGATGCAGCGACGCCGCGTGGAGGAAGAAGGTTTTCGGATTGTAAACTCCTGTCGTTAGGGACGATAATGACGGTACCTAACAAGAAAGCACCGGCTAACTACGTGCCAGCAGCCGCGGTAAAACGTAGGGTGCAAGCGTTGTCCGGAATTACTGGGTGTAAAGGGAGCGCAGGCGGACCGGCAAGTTGGAAGTGAAAACTATGGGCTCAACCCATAAATTGCTTTCAAAACTGCTGGCCTTGAGTAGTGCAGAGGTAGGTGGAATTCCCGGTGTAGCGGTGGAATGCGTAGATATCGGGAGGAACACCAGTGGCGAAGGCGACCTACTGGGCACCAACTGACGCTGAGGCTCGAAAGCATGGGTAGCAAACAGGATTAGATACCCT
+
FFGGGGGGDEGGGGGGGGGGGGGGGGGGGGGGGGGGGGFGGGGGGGGGGGGGGGGGFGGGGGGGGGGGGGGGGDGGGGDGGGGGGGGGGFFGEGGGGGGGGGGGFGGGGGGGGGGGGGGGGGGCEGG>GGGGGGDFFFFGGGGGGGGGGGDGGGE:FFFGDFGFGDFFCA<CF9GGDEGGGG;GGGGGFGGGGGGGGEEDGGGGGGGCCFEGFFFFCGGGGGGGGGGGGGGFGGGGGGGFFFEGFGGGGGCGGGGFDECFGGGFGFFCGGGFFGFGGFFF?<9GGGGGFGGGFFGGGGEGGGGGGGGGGFEEC=,GGGGFFF7GGGGGGGGGGGFGGGGF7DGGGGGGGGGGGGGFGGFDDEECGFFEF@CGFECGGDGGGGGGGGGGFGGGFGGGGGGGGGGGGGGGGGFBC8CC
@QBQZ 211
TGGGGAATATTGCACAATGGGGGAAACCCTGATGCAGCGACGCCGCGTGAGCGAAGAAGTATTTCGGTATGTAAAGCTCTATCAGCAGGGAAGAAGAAATGACGGTACCTGACTAAGAAGCACCGGCTAAATACGTGCCAGCAGCCGCGGTAAAACGTATGGTGCAAGCGTTATCCGGATTTACTGGGTGTAAAGGGAGCGCAGGCGGAAGGCTAAGTCTGATGTGAAAGCCCGGGGCTCAACCCCGGTACTGCATTGGAAACTGGTCATCTGGAGTGTCGGAGGGGTAAGTGGAATTCCTAGTGTAGCGGTGAAATGCGTAGATATTAGGAGGAACACCAGTGGCGAAGGCGGTTTACTGGACGATAACTGACGCTGAGGCTCGAAAGCGTGGGGAGCAAACAGGATTAGATACCCT
+
GGGGGGGGGGGGGGFFGGGGGGGGGGGGGGGGGGGGGGGGGGGGGGGGGGGGGGGGGGGGGGGGGGGGGGGGGGGGGGGGGGGFGGGGGGGGGGGFFGGGGGGGGGGGGGG8FFGGGGGGGGGG?GGGGFE@GGG1GGGFG;GGGGGGDGGGGGGGGFFGFFGGGFFGGGGGG.GGEEF;GGGGGGG5<FGFGGFFGFGGGGGGG5GFC<?E>CGGGGGGGC<G<G:FFGGFGGGGGGGGDFGGFGGGGGDGGGFDBGF<CFCDFGGGFBGG8FFGFF?EDE=FDE<EGGGGGGGGCDGEAAF<8+GGDGGFFFB:@@GCGGFGGGFF<GFFGGEFGFGFFDEGGGGGGGGGGGGGGGGGECEFCFGGFGGFFECGGGGFGGGGGGGGGGGGGFGGGGGGGGGGGGGFFEFCFCCCAB
@QBQZ 116049
TGAGGAATATTGGTCAATGGGCGAGAGCCTGAACCAGCCAAGTAGCGTGAAGGATGAAGGTCCTACGGATTGTAAACTTCTTTTATACGGGAATAAAGTTTCCTACGTGTAGGATTTTGTATGTACCGTATGAATAAGCATCGGCTAACTCCGTGCCAGCAGCCGCGGTAATACGGAGGATGCGAGCGTTATCCGGATTTATTGGGTTTAAAGGGAGCGCAGACGGGAGATTAAGTCAGTTGTGAAAGTTTGCGGCTCAACCGTAAAATTGCAGTTGATACTGGTTTCCTTGAGTGCAGTTGAGGCAGGCGGAATTCGTGGTGTAGCGGTGAAATGCTTAGATATCACGAAGAACCCCGATTGCGAAGGCAGCTTGCTAAACTGTAACTGACGTTCATGCTCGAAAGTGTGGGTATCAAACAGGATTAGATACCCT
+
GGGEFF8FEGGGCDGCFEEFFGGGGGGGG8@FGGGG@EGGGGDFGGDFGGGGGGGGGFFFGGGGDGGGDGGGCFGGGGGFCFGGGGGAFEDFG<,CCF<<CFGGGGGFGEFGG9FGGGGGGGGGGFGDD+=BGGEGGGGGDEFGGF@FGGGGGG6CAEDFGGCFGGGGGCCF9FFD8F>GGGGFFC@CECCCFFEEFGCCAFFFGGCG2FCEBGGACEECFGGGGGDAF8CGFDG.?DGFEGGGGGFC<+GGCFEEG+CFG=GGFGFE@GECGGGGCF8<,<FECGFGF8EFDB,<FGFFEFGGGDF=C,FEDEEEGGGEFFGGGGGGGFGECGCGFF9FGFAGFD@C@F<F:EGGGGGFC7GFGEGGGGGGGGFGGGGGGGGGGFF:FFDE<C,EFGGFFCEFCCFGGGFDFFGGGGGGGGFEGFGGFFFCC<CC
@QBQZ 122925
TGGGGAATATTGCACAATGGGCGAAAGCCTGATGCAGCGACGCCGCGTGAGTGAAGAAGTATCTCGGTATGTAAAGCTCTATCAGCAGGGAAGAAAATGACGGTACCTGACTAAGAAGCCCCGGCTAACTACGTGCCAGCAGCCGCGGTAATACGTAGGGGGCAAGCGTTATCCGGAGTTACTGGGTGTAAAGGGAGCGCAGACGGCGATGCAAGTCTGGAGTGAAAGCCCGGGGCTCAACCCCGGGACTGCTTTGGAAACTGTATGGCTAGAGTGCTGGAGAGGCAAGTGGAATTCCTAGTGTAGCGGTGAAATGCGTAGATATTAGGAAGAACACCAGTGGCGAAGGCGGCTTGCTGGACAGTAACTGACGTTCAGGCTCGAAAGCGTGGGGAGCAAACAGGATTAGATACCCT
+
@FGGGCFFFGGGGGGGGGCEFGGEGEGGGFGGGGGGGGGGGGGGGGGCEFFFGFGGGGGGFCGEFGGCGGGGGGGGGGGGFCGGGGGGFEFFEGFGGGGGGGGEGGAFGFFGGGFAFFFCGG3GGGGG>GGGGGFGGGFGGGFFGGGGEGGGGGCGGGGGGGGGGGGG;GGCEEEG*#<5FG:GGGGGGFGGFGGCEDFC7@EGGF>CGGG?DDGGEFAF@EFGGG@GGFGGGGG8GE>CGEEGGGF;BA:CFGGGG1DE=FG<F?FFFEGECGGGGFGGGGGGGFGGFF<GGFCB,ECGGGFFEGCAGGGFEEFB<C,FEF9FCDED?CGGFCF<EAEB,GEGGGGGGGGFGGGGGGGGGGFFCEF:F@FGGGFCEGGGFFAFGGGEDDEGFFDDFGGFGGGGGGGGFCECCBC<
@QBQZ 111232
TGAGGAATATTGGTCAATGGACGAGAGTCTGAACCAGCCAAGTAGCGTGAAGGATGAAGGTCCTACGGATTGTAAACTTCTTTTATAAGGGAATAAACCCTCCCACGTGTGGGAGCTTGTATGTACCTTATGAATAAGCATCGGCTAACTCCGTTCCAGCAGCCGCGGTAATACGGAGGATGCGAGCGTTATCCGGTTTTATTGGGTTTAAAGGGAGCGCAGACGGGTCGTTAAGTCAGCAGTGAAAGTTTGGGGCTCAACCTTAAAATTGCAGGTGATACTGGCGTCCTTGAGGGCGGTTGAGGAGGGCGGAATTCGTGGTGCAGCGGTGAAATGCTTAGATATCACGAAGAACTCCGATTGCGAAGGCAGCAAACTAATCCGTAACTGACGTTCATGCTCGAAAGTGTGGGTATCAAACAGGATTAGATACCCT
+
GCEFGFGFGGGG@CEFFGGGGF@:@FB,CFFFF,@FGGCFCGC9FAFFCC,EFCFFFFFGGFFGGGG7@@C@FGGCFG?C6CF<EFGAFGFGCEFCFFE:,44FEFDG@F7+:B+@8?AFFGAFDF9EFGGGC,59?EFCGG+CFFCF<9>8FF,>D?,,8=F8FCC7+<:;5><5.@FGFC7F#.6C?:*B<?;)#2,;;FF@FB<FC:CEF=7A8*GFEG1CF;C:CE8E52F:<CFG;@7GFAD@@0@F:C<<8=ECCF?DCAFFF,3,?3#,C:<9=C@<A,,<58,FGFF@4=B<?=A?:+++CBCFB,=@C7B,FF@FGC,GADGGFE?<E,FGGGGGGDB@FCDDFCC7E@,8+@DFA<DFCGGFFC,F@FC@7DEFEFF:BCCC6,F,<:FC8GFEE8B,FAGGFFC,GFGGGGGGFDGGFECA6-CC
@QBQZ 110873
TGAGGAATATTGGTCAATGGACGAGAGTCTGAACCAGCCAAGTAGCGTGAAGGATGAAGGTCCTACGGATTGTAAACTTCTTTTATAAGGGAATAAACCCTCCCACGTGTGGGAGCTTGTATGTACCTTATGAATAAGCATCGGCTAACTCCGTGCCAGCAGCCGCGGTAATACGGAGGATGCGAGCGTTATCCGGATTTATTGGGTTTAAAGGGAGCGCAGACGGGTCGTTAAGTCAGCTGTGAAAGTTTGGGGCTCAACCTTAAAATTGCAGTTGATACTGGCGTCCTTGAGTGCGGTTGAGGTGTGCGGAATTCGTGGTGTAGCGGTGAAATGCTTAGATATCACGAAGAACTCCGATTGCGAAGGCAGCACACTAATCCGTAACTGACTTTCATGCTCGAAAGTGTGGGTATCAAACAGGATTAGATACCCT
+
FCGGGGGGGGFGGGGGGGGFGGGEGGGFGDGGGGGGGGGGGGFGGFGGG@FG<:CFF<FGFGFGGFGGDDEGGG<FGGGGGCFGGGGFFGGGFFGGGC<CC@FCFFGGFDFGDFDCFEFFFFGGFGGGGGFFGGGGGGGGFGGGGGGG?FFFGGGGGGGGGGGFFGGDGGGGGFGGGG:*E:FFFGGFCGFCGGGGFGGGGFGGGGGGGGGGGFGFGGFCGD?DGGGDGGGGGGGGGFFGGG?FGGGGGGGGGFFGFFGGGC,GFFGGGFCFGGGFFDGFGCFC>A,@FFF<=GGGFE=E@CEGF4+:GGGGFFGCDGGGGGGGEF,FCGFFEEGGGGGGFFGEECE7FCFFFC6BDE<GGDGGGGGGGGGGGFGGCFEGFCDGGGFGFFFE,GGGGGGFFGGFFEB@GGGGGF<FFGGGGGGFGFEGGGGCCCCC
@QBQZ 216
CGAGGAATATTGGTCAATGGACGCGAGTCTGAACCAGCCAAGTAGCGTGAAGGATGACTGCCCTATGGGTTGTAAACTTCTTTTATATGGGAATAAAGTTGTCCACGTGTGGATTTTTGTATGTACCATATGAATAAGGATCGGCTAACTCCGTGCCAGCAGCCGCGGTAATACGGAGGATCCGAGCGTTATCCGGATTTATTGGGTTTAAAGGGAGCGTAGGCGGATTGTTAAGTCAGTTGTGAAAGTTTGCGGCTCAACCGTAAAGTTGCAGTTGATACTGGCAGTCTTGAGTGCATGAGAGGTGTGCGGAAGTCGTGGTGTAGCGGTGAAATGCTTAGATATCACGAAGAACTCCGATTGCGAAGGCAGCACACTAATCCGTAACTGACGTTCATGCTCGAAAGTGTGGGTATCAAACAGGATTAGATACCCT
+
FGGGGGGGGCFFFGGGDFFGGGEEBBFGFGGGGGGGFDF@FGAEEGGGCGGFGGGGGGGGGGGGGGGG?GGGGGGGGGFGGGGGEFEFCCD4?FGFFFFGCGGGGFGFGEF=?=AFCCEGFFGEFFGGGDFF9@FAFFFFFGGGGG:FGGGGCF6+><EGGF<F:C7*@CFG@FC>EEC*:DA:5C?EF@5FG@CC=CFG?FGGF9FGC#>FFDEGC6<EECE?AF:E5@<8?CFFFD&1CF@C84<,<>F<FC8:F>@FEEEBE#3,5CCFGGFDF,?0=EGGCGGEFFFCGGFFE9,,@FEEFC@+CF<FEF:F?ED:4,=:7FCC,,E,,?CB,CGFFFBB6,9,FC6FFCDF@FC6+F8,A9EF9FC<FC9EGGGGFC,GGGGGEFCDFEGEF:FE68<FGGFFF9FFE9F<EFFCGC,,<E69AFC,CC<<
@QBQZ 58341
TGAGGAATATTGGTCAATGGACGAGAGTCTGAACCAGCCAAGTAGCGTGAAGGATGACTGCCCTATGGGTTGTAAACTTCTTTTATACGGGAATAAAGTGAGGCACGCGTGCCTTTTTGTATGTACCGTATGAATAAGGATCGGCTAACTCCGTGCCAGCAGCCGCGGTAATACGGAGGATCCGAGCGTTATCCGGATTTATTGGGTTTAAAGGGAGCGTAGGCGGACGCTTAAGTCAGTTGTGAAAGTTTGCGGCTCAACCGTAAAATTGCAGTTGATACTGTGTGTCTTGAGTACAGTAGAGGCAGGCGGAATTCGTGGTGGAGCGGTGAAATGCTTAGATATCACGAAGAACTCCGATTGCGAAGGCAGCACACTAATCCGTAACTGACGCTCATGCTCGAAAGTGTGGGTATCAAACAGGATTAGATACCCT
+
<CAFGGGGGCDGGA9FFCFFF8+@CG>,@@FFFE@FF?6CCC;FGCCFEF7,CC,AF6FGFF8CEGGFF,@FCFFC?<CFGGG<FFFEC,>BF,C<FFGC,=,,?FE@F:C77FFFFF=EEFFFC,B++8?E<E,<<<,75FCF7+B,,CDB:@+>>DFCFGG,@8@FEGGGC0@FBED7DF:F@C:BFG;@,C:B:<?;<C<CCGGCFFC9FGG,2C9CEGGDFCE:5.55,2:=:CG@#.@=@F,&77GC-GFB8CCGFEF<D<9BA?,>4CF<C,EC:@+,@,EDFGGF9@FE?@>,,A,=,FF44,9FB,=CC<FF8A=+ECC9F:,C6,,,E6@,?4,ECC,C,EC,8F@C,FFB@,CGGFFEE9CFFFC,6,F7EDGGFGF@ECFC,,GGGECGGDFC;,EGDGGFFC@9GGGGGFFFE,<FGGFCC8CC
@QBQZ 92441
TGGGGAATATTGCACAATGGGGGAAACCCTGATGCAGCGACGCCGCGTGGAGGAAGAAGGTCTTCGGATTGTAAACTCCTGTTGTTGAGGAAGATAATGACGGTACTCAACAAGGAAGTGACGGCTAACTACGTGCCAGCAGCCGCGGTAAAACGTAGGTCACAAGCGTTGTCCGGAATTACTGGGTGTAAAGGGAGCGCAGGCGGGAAGACAAGTTGGAAGTGAAATCCATGGGCTCAACCCATGAACTGCTTTCAAAACTGTTTTTCTTGAGTAGTGCAGAGGTAGGCGGAATTCCCGGTGTAGCGGTGGAATGCGTAGATATCGGGAGGAACACCAGTGGCGAAGGCGGCCTACTGGGCACCAACTGACGCTGAGGCTCGAAAGTGTGGGTAGCAAACAGGATTAGATACCCT
+
FFG<FBCFFEFFGGGGGGGCFGGGGGGGGGGGGGFGGGGGGGGGGGGGGGEGGGGGAFGGCGFGGFGDGGGGFGGGFGGGGGGGFGGEGG8FGGGGGGGGGGGFDFGFGGGGGGGGGGFGGGGGGGGFEFFGGF#DCFGFGGGGGGEGGGEGGGGDGGGGGG:FGGGG=FFGGGGGGGFCFFGGFFFF:ECGGGGGGGGGCEGGGGGEFF@CGGGFGFGG9F<EGGGGGGF;:GFF<CFGGFGEFFGFGFCFFFGGCFFGGGGFGGFFFFDD@ECGFGGF?FGGGGEGGDGFGFGGGGDGFGGCGGGGFGGDEGGGFCFAGEFDGGFFCAGGEFGGGDGGGGGGFGEGGGFGF<GFCGGGGGGGGFGGGGEGGGGGGGGECGGFAGGGGGGGGGGGGGGGGGGGGFFFGFGCCCCC
@QBQZ 118913
TGAGGAATATTGGTCAATGGACGAGAGTCTGAACCAGCAAAGTAGCGTGAAGGATGAAGGTCCTCCGGATTGTAAACTTCTTTTATAAGGGAATAAACCCTCCCACGTGTGGGAGCTTGTATGTACCTTATGAATAAGCATCGGCTAACTCCGTGCCAGCAGCCGCGGTAATACGGAGGATGCGAGCGTTAGCCGGATTTATTGGGTTTAAAGGGAGCGCAGACGGGTCGTTAAGTCAGCTGTGAAAGTTTGGGGCTCAACCTTAAAATTGCAGTGGGTGCTGGCGGCCTTGAGTGCGGTCGAGGAGTGCGGAATTCGCGGTGTAGCGGTGAAATGCTTAGATATCTCGAAGAACTCCTATTTCGAAGGCAGCACACTAATCCGTAACTGACGTTGATGCTCGAAAGTGTGGGTATCAAACAGGATTAGATACCCT
+
F?6EE@FFGAD,FCFFCFFCFFFE7CC6CFEF@D:C<E,,;E,FAAFEGG?FCFAFEC@EEFGF<8+::C7FGFGCFG9<D<CFGGFFGGG8?FGDFFFFEFGGG8FDFFB+CECGGDF=,C,ABFCFGGGGGGGGGGGGFFEBB=78C,6DC<E+<8<F<,BFCCE:@FB9FA<7***@DFFE<F@<CEE*3,*=*<C6;9@<,9<&C8<FE1*<C?+8CC<EC4C8CEFCGDC0C978C@FFGG9AF::D;<889>FCD:@?:;E8/DFCF7@+#@:#22FC36+,>,<D+@::+>@4+,,B4+:8?,C94+4+4>+==A:7ECGFGCFD9GFDD9DEA,<<96,7FEFFFFC-:,,,C@,GGGEE@F9GFCEC,C8,B,BFEDD@;C-FC,,,FEEFF@EC@CF7FF<8<EFFF@EFFGFF@C,EEDD@<<AA
@QBQZ 114677
TGGGGAATATTGCACAATGGAGGAAACCCTGATGCAGCAACGCCGCGTGAGTGAAGAAGTATTTCGGTATGTAAAGCTCTATCAGCAGGGAAGATAATGACGGTACCTGACTAAGAAGCTCCGGCTAAATACGTGCCAGCAGCCGCGGTAATACGTATGGAGCAAGCGTTATCCGGATTTACTGGGTGTAAAGGGGGCGTAGGTGGCATTGCAAGTCAGATGTGAAAGGCTGGGGCTCAACCCCGGAGCTGCATTTGAAACGGCATAGCTAGAGTACAGGAGAGGCAGGCGGAATTCCTAGTGTAGCGGTGAAATGCGTAGATATTAGGAGGAACACCAGTGGCGAAGGCGGCCTGCTGGACTGTTACTGACACTGAGGCACGAAAGCGTGGGGAGCAAACAGGATTAGATACCCT
+
FEGGGGDFAFF9EFGFGGGG,,BFFG,CBEGGGGDFFGGGGGGGGGGGGGGGGF<FFGGGAFFGGGGB<CFGGGG,EFAFEGFA9<?C77FFFGGAF,CFFB+B+?EF,=BF,,,5C<<=FCCGC@3,::?C9C,BFAFFGBFGE@?GA9C6=:>:.,:C7C@::>DGGF,=@E+5?9F@;#@F?C)?4FF;F=:5EE?5>,9FD8,,,3,;;A>59GGGGGFCGGGD5+++DF<,<@EEB8+:D=@FAGFDF;,AEFGF:::,,,FF5<,GGFFGFGDFGGFB:+:48,F?8DACF5,DGFGF7GDGGGFGC>GF7GGFFGGEDGDCDACFDFCGGGGGGGGFGCEDGGGFCE8GGFFGGGGGFCGGFFGFDGGGGGGCEFFGGGGGGGFFC,@E8<CEGGFFGGGGGGFC<CCC
@QBQZ 95954
TGAGGCATATTGGTCAATGGACGAGAGTCTGAACCAGCCAAGTAGCGTGAAGGATGAAGGTCCTACGGATTGTAAACTTCTTTTATAAGGGAATAAACCCTCCCACGTGTGGGAGCTTGTATGTACCTTATGAATAAGCATCGGCTAACTCCGTGCCAGCAGCCGCGGTAATACGGAGGATGCGTGCGTTATCCGGATTTATTGGGTTTGAAGGGAGCGCAGACGGGTCGTTAAGTCAGCTGTGAAAGTTTGGGGCTCAACCTTAAAGTTGCAGTTGATACTGGCGTCCTTGAGTGCGGTTGAGGTGTGCGGAATTCGTGGTGTAGCGGTGAAATGCTTAGATATCACGAAGAACTCCGATTGCGAAGGCAGCACACTAATCCGTAACTGACGTTCATGCTCGAAAGTGTGGGTATCAAACAGGATTAGATACCCT
+
9FD,,,BFFGFGG,CCFDF,FGGGEGGGGGGFGGGGGGGGFCFDEGGGGEDFGGFGGGGGG,EDFFCF7@FGFFGFGF<<<9FEEGGFD9,CEF?GFED=<FFGFEEE8?AC74FC8BEG?EDB,C,<BFGG9FDFG,?F,,B:E7+B,,78BBC:FCFDD,BDFEDGF@FA@9>>BFBCFE:>#>7824#*=-@,C9,*<@CC:AC@<#FCB?CF8=<:FFC9@:@>:AF@;:<<EGGGF@@3CAFE;5#+<F8>:DD<<CED@<<GF>6?9FFF?88,C>63+4,,DFEA+B:7=,F<FFF7F@++BFEB+DECEFBFE@FGEGFCFF,C<,EFC,FE9FF<E<@DAAFCGGCB-CC7GFGGFC9GFFEAGFCC<C@,GGCGFE<CGGGFFFFFGGGFGEGFEGFF@<FFF9FFFGDGGGGGGGGFFGGCCC<C
@QBQZ 222
TGGGGAATATTGCACAATGGGGGAAACCCTGATGCAGCGACGCCGCGTGGAGGAAGAAGGTCTTCGGATTGTAAACTCCTGTTGTTGGGGAAGATAATGACGGTACCCAACAAGGAAGTGACGGCTAACTACGTGCCAGCAGCCGCGGTAAAACGTAGGTCACAAGCGTTGTCCGGAATTACTGGGTGTAAAGGGAGCGCAGGCGGGAAGACAGGTTGGAAGTGAAATCTATGGGCTCAACCCATAAACTGCTTTCAAGACTGTTTTTCTTGAGTAGTGCAGAGGTAGGCGGAATTCCCGGTGTAGCGGTGGAATGCGTAGATATCGGGAGGAACACCAGTGGCGAAGGCGGCCTACTGGGCACCAACTGACGCTGAGGCTCGAAAGTGTGGGTAGCAAACAGGATTAGATACCCT
+
GGGGGGGGGGGGGGGGGGGGGGGGGGGGGGGGGGGGGGGGGGGGGGGGGGGGGGGGGGGGFGFGGGGFGFGFGGGGGGGGGGGGGGGGGGGGGGGGGGGGGGGGGGGGGGGGGGGGG@GFGGGGGGG>GGGGGGGGGGGGGFGGGGGGGGE>FFGFGGGGGFGGGGGGCFGGGGGGGGFFGG7GGGFEFFFGGGGFGGGFEGGEFEG7EGFGGGG>GFFF?FCFGGGGGFFEEGGGFGGGGCFGGFFGGGGGFGGGGGCGGGGGE:GGGFGGGGFFGFFGGGGGGGGGGGEEGGGFGEEGGFGGGGGGGGGGGGGGGGGEGGGGGGEGGGGGGGGGGGGGGGGGGGGGGGGGGGGGGGGGGDGGGGFCGGGGGGGGGGGGGGGGGGGGGGGGFGGGGGGGGGGGFCDGFCGCCCCC
@QBQZ 109135
TGAGGAATATTGGTCAATGGACGAGAGTCTGAACCAGCCAAGTAGCGTGAAGGATGAAGGTCCTACGGATTGTAAACTTCTTTTATAAGGGAATAAACCCTCCCACGTGTGGGAGCTTGTATGTACCTTATGAATAAGCATCGGCTAACTCCGTGCCAGCAGCCGCGGTAATACGGAGGATGCGAGCGTTATCCGGATTTATTGGGTTTAAAGGGAGCGCAGACGGGTCGTTAAGTCAGCTGTGAAAGTTTGGGGCTCAACCTTAAAATTGCAGTTGATACTGGCGCCCTTGAGTGCGGTTGAGGTGTGTGGAATTCGTGGTGTAGCGGTGAAATGCTTAGATATCACGAAGAACTCCGATTGCGAAGGCAGCACGCTAATCCGTGACTGACGTTCATGCTCGAAAGTGTGGGTATCAAACAGGATTAGATACCCT
+
GCCGGGGGDGGG,;CFGGGGGGGGBFGGGGGGCFCGGG@FFG<EFGGGGG?<FGGG8FGGE,CFEFG:,,:,CFFGGGCC,?FCEFFFGGGGE<F?FA8?4<FFC<FF<,+8B,++B,??,@<9EGC?FGGFFGDA<?/E35B2CF/:??,FFFFFD?79=73,;7AB>>3>:0?73F:BGEGGEGEFE:5C@:*=*GFC5B<GFCFGDFC#F8=<C:FCCF/FGGDGCGGGF7GGFCGCFGFGGF9E@<EGGGFF<>CFC;C<G9DE6CF@C?F$F<9GEBGF=8+8GGGGGC@+C,E9,DGGF+?,GFDECGDGFDDFGGGGGGGGGGGFFGFGFDFGGGFE:,,@GGGGGF@7ECC,@,GFGGGGGGFFB,:GFE,,FFEGECGGFGF8F<F<GCGFGGGGEEF@@CGGGGFDFAGGGGGGGGGGGGFC8CCC
@QBQZ 95825
TGGGGAATATTGCACAATGGGGGAAACCCTGATGCAGCGACGCCGCGTGGAGGAAGAAGGTCTTCGGATTGTAAACTCCTGTTGTTGGGGAAGATAATGACGGTACCCAACAAGGAAGTGACGGCTAACTACGTGCCAGCAGCCGCGGTAAAACGTAGGTCACAAGCGTTGTCCGGAATTACTGGGTGTAAAGGGAGCGCAGGCGGGAAGACAAGTTGGAAGTGAAATCTATGGGCTCAACCCATAAACTGCTTTCAAAACTGTTTTTCTTGAGTAGTGCAGAGGTAGGCGGAATTCCCGGTGTAGCGGTGGAATGCGTAGATATCGGGAGGAACACCAGTGGCGAAGGCGGCCTACTGGGCACCAACTGACGCTGAGGCTCGAAAGTGCGGGTAGCAAACAGGATTAGATACCCT
+
GGFGGGGGGGGGGGGGGGGGFGGGGGGGGGGGGGGGGGGGGGGGGDGGGGGGGEFGGGFGGGGGGGGGGGGGGGGGGGGGGGGGGGGGGGGGGGGGGGGGGDGEFGGGGGGFDFGGGGGFGGGGGGGGGGGGDFGFGGGGF<FGGDEFGGGGGGCFFGGBCGFGFGFGGE9FGFEFGGFFCFGGGG<GF?FFGEGFGFFGEEE>CCGF;EFGGGGGGGF>?FGFCFGGGGFGGGFGFGGFFCGGGGGGGGGGGGGGGGGGGDFGGGGGGGFGGGFGGGFGFGGGGEGGGGGGGGGGGGFGGGGGGDGGGGGGGGGGGGFGGGGGGGGGGGGGGGFGCEFDGGGGCGGGGGGGFGGGGGGGF8@GEFGGGGGGGEGGGGGGGGGGGGGGGEGGGGGFFAFCGGGGGGGGGFECCCCC
@QBQZ 105635
TGAGGAATATTGGTCAATGGACGCAAGTCTGGACCAGCCATGCCGCGTGCAGGATGACGGCTCTATGAGTTGTAAACTGCTTTTGTACGAGGGTAAACGCAGATACGTGTATCTGTCTGAAAGTATCGTACGAATAAGGATCGGCTAACTCCGTGCCAGCAGCCGCGGTAATACGGAGGATTCAAGCGTTATCCGGATTTATTGGGTTTAAAGGGTGCGTAGGCGGTTTGATAAGTTAGAGGTGAAATTTCGGGGCTCAACCCTGAACGTGCCTCTAATACTGTTGAGCTAGAGAGTAGTTGCGGTAGGCGGAATGTATGGTGTAGCGGTGAAATGCTTAGAGATCATACAGAACACCGATTGCGAAGGCAGCTTACCAAACTATATCTGACGTTGAGGCACGAAAGCGTGGGGAGCAAACAGGATTAGATACCCT
+
FGFGGFFGGGGGGFGCFFF?FFGGGGGGGGFGGGGGGGGGGFGGGGDFEEFGCFGGGGGGFGGGGGFGEFGFFFGGA9FGGGGGGGGGGGGGECFGGGGGGCFGGGGGGGGC9@FGGGGGGGGGGGGGGGFEGGFFGGGCFDGCCFGGGGGGGGGGGGGGGGG<FGGEFEGGGGGGEGFFGFGGGEFGGGGGGGGGFGDGFGEFFGEEFCFGGFFEGGGGEGGGFGGGCF:FCGFGFEF,FEGG:GFFCF+FDG>:EGFFFEEGGFGGGGGGFFC?EB<?F?=GGGFGF?GFCGGGFGGGGDDGGGEFFCC,GGGGFAGGGGEGGGC9EGGGEFC8FGFFEDGGGGECGFA<EEFB7DECCGDGGGGGGFGGGFCGDGGGGGGGFFAEGGGGGGGFGGGFFBCFEEEGGGGGGFEGFEGGGGGGFFGGFCGC@CCC
@QBQZ 226
TGGGGAATATTGCACAATGGGGGAAACCCTGATGCAGCGACGCCGCGTGAGCGAAGAAGTATTTCGGTATGTAAAGCTCTATCAGCAGGGAAGAAAATGACGGTACCTGACTAAGAAGCCCCGGCTAACTACGTGCCAGCAGCCGCGGTAATACGTAGGGGGCAAGCGTTATCCGGATTTACTGGGTGTAAAGGGAGCGTAGACGGCGAGGCAAGTCTGATGTGAAAACCCGGGGCTCAACCCCGTGACTGCATTGGAAACTGTTTTGCTTGAGTGCCGGAGAGGTAAGCGGAATTCCTAGTGTAGCGGTGAAATGCGTAGATATTAGGAGGAACACCAGTGGCGAAGGCGGCTTACTGGACGGCAACTGACGTTGAGGCTCGAAAGCGTGGGGAGCAAACAGGATTAGATACCCT
+
FEFFGFFGGGGGGGGGGCEEG7CFGGGGGGFFGGGGGG@GGGGGGGGGGFGGGFGFEFGF?FFGGGG:EGGGADGEFGGGGGGGGGGGGGFGGGGGGEFGGGGE<?9FFFFG9CFGF9CFGGEFEC@FG<GGGGGGGGGGGGGGEGEGGC>?FGFFFGGD>:FCFGGFFFEGFGEGCE?AFGGGGGGG@?FGGGGGGE>EGGDFGG<G8FEEGGGFGFFCFFFDFAE?GGGGG@EGGFFGGGG3FAGFFD=E>EGGGGGFGFF@DCGGGFA8@CGG;E8GGGGGGGFCGCEFF=EFFEE9F@GGGGGGFFEC=7GGFGDFGCEEE,FGFGGFEFAEGGGGGGCGE7@GGF<FGGGGFDGGF@,GGFGGEGGGGGGF@@F@FFGFGGGGFAEGF9C9GFGFGFGGGFCFFFFCCBBC
@QBQZ 227
TGAGGAATATTGGTCAATGGGCGGGAGCCTGAACCAGCCAAGTAGCGTGAAGGATGAAGGTCCTAAGGATGGTAAACTTCTTTTATACGGGAATAAAGTTTCCTACGTGTAGGATTTTGTATGTACCGTATGAATAAGCATCGGCTAACTCCGTGACAGCAGCCGCGGTAATACGGAGGATGCGAGCGTTATCCGGATTTATTGGGTTTAAAGGGAGCGCAGACGGGTCGTGAAGTCAGCTGTGAAAGTTTGGGGCTCAACCTTAAAATTGCAGTTGATACTGGCGGCCTTGAGTGCGGTTGAGGTGTGCGGAATTCGTGGTGTAGCGGTGAAATGCGTAGATATCACGAAGAACTCCGATTGCGAAGGCAGCACACTAATCCGTAACTGACGTTCATGCTCGAAAGTGTGGGGATCAAACAGGATTAGATACCCT
+
,EF@FCFGGGGGF,CFFGG@EGGDGGEGG<CGGFGGGF9EEFEFFGGGD8FCGGGGGGGGGGGGG944FE,<FFGCFGGEEEFGGGGGGGGCCFGFGF,EB?CFGGD?FFFGGG,75CF,EFF,<A<B@C,=FFGGG9BEDFGGEGGGG,9FFFF7CAFFGGGGGDGC>G:A,8C<EGD?FCCECGGGG;CGG934,ECFCF?C<FBEC7CC<BF-;8C/>EEF:<5>5,D%8:C+:C?DB>FDFFFD>F@88,@,F>:@F6FACF:C>,<8CCF@>=><@FCF33+,5,E8CC=FF8GGFD8GGC@++,DACFGGF@F8EFE@=74,DFE<CCB+,6ADAFFGF@E7GEE<FFF:@FC7GFCFGFCGGGFFC,EEGFF@FB,FFF@7EGF<FFFFFEC,GGGGCGGGGGGFC,GAGGGGGGGGGGGFGEGCB@CC
@QBQZ 105769
TGGGGAATATTGCACAATGGGGGAAACCCTGATGCAGCGACGCCGCGTGAAGGAAGAAGTATCTCGGTATGTAAACTTCTATCAGCAGGGAAGATAATGACGGTACCTGACTAAGAAGCCCCGGCTAACTACGTGCCAGCAGCCGCGGTAATACGTAGGGGGCAAGCGTTATCCGGATTTACTGGGTGTAAAGGGAGCGTAGACGGCGCAGCAAGTCTGATGTGAAAGGCAGGGGCTTAACCCCTGGACTGCATTGGAAACTGCTGTGCTTGAGTGCCGGAGGGGTAAGCGGAATTCCTAGTGGAGCGGTGAAATGCGTAGATATTAGGAGGAACACCAGTGGCGAAGGCGGCTTACTGGACGGTAACTGACGTTGAGGCTCGAAAGTGTGGGTATCAAACAGGATTAGATACCCT
+
GGGGGFCFGGGFGFGGGDFGGCGGGGGGGGGGGGGGGG@FGGGGGGGGGGGGGGGGFGGGGGGGGGGGGGGGGGGGGGGGFFGGGGGGFEGGGGGGCGGGGGD:FFFFGFGGGCFFCFGFFGGGGC?:FBFGGGGGGAFGGGGFGD?@FDC2FGGGCGGFFFG=C?FGGFGGCGGD<CGGGG>GGFFGGG<GGGGEGGDG:CEGGGGFE;@CCEGGGDGDGGGGGGGEFGCF:GCEGFF:E9FFGGGFFFGGGGGGFGDFGFGAACFFFFFGGGFFFFGFFEGGECGFF8GGGFEDCF8GGFF7GC?C?DGGGGCGGGFGGGGADEEGGFFGEFGGGGGGGGGFGGGGGGGGGFGGGGGGGGFGFECGEGGGGFGGGFC@@GGGGGFCGGGGF@FAGGGGGGGGGGFGFGGC@?CC
@QBQZ 123727
TGGGGAATATTGCACAATGGGGGAAACCCTGATGCAGCGACGCCGCTTGAGCGAAGAAGTATTTCGGTATGTAAAGCTCTATCAGCAGGGAAGATAATGACGGTACCTGACTAAGAAGCACCGGCTAACTACGTGCCAGCAGCCGCGGTAATACGTAGGTGGCGAGCGTTGTCCGGATTTACCGGGCGTAAAGGGAGCGTAGGCGGATTTTTAAGTGAGATGTGAAATACTCGGGCTTAACCTGAGTGCTGCATTTCAAACTGGAAGTCTAGAGTGCAGGAGAGGAGAAGGGAATTCCTAGTGTAGCGGTGAAATGCTTAGATATCACGAAGAACTCCGATTGCGAAGGCAGCACACTAATCCGTAACTGACGTTCATGCTCGAAAGTGCGGGTATCAAACAGGATTAGATACCCT
+
FGFCCFCEFGGGFFGGGFG,<F7BF@AFBDFGGGGGGF7F7FDF:C+?=FGGGDFEGGGGFFGGFCFGCGGG<EFG,,5C?EFFCGG8FGFGCGGGGGGG9CECFEE9?FGECC,5CF8,?,>CGC@<><EFBBC?>95FFGGGG7A<DGECF>*7<:CFGGFG/ECEBF7DGFECGCCF8<FGGGG;CECBFCGGGCFG>EFC:D:C#FFC:8C-C9@0FG<F@<@C59CA>DFE==BB:%B:9BCFFFE:<.CFGFFCFFEC248):/9EAFF<E9C;=EF7C9B55,F<FDE8B:E<GFGFCGECE9FGGGGGGGGGGGGGFGGGGGGGGGFCDGGGFGGCGFGFDDGFF,GGFE@6,,FE9GFEEFDC;,9@F7GFGFAGGGFC@+GGGFF<@,FCGFGGGGGGGGGCCCCB
@QBQZ 230
CGAGGAATATTGGACAATGGACGAGAGTCTGAACCAGCCAAGTAGCGTGAAGGATGAAGGTCCTACGGATTGTAAAATTCTTTTATAAGGGAATAAACCCTCCCACGTGTGGGAGCTTGTATGTACCTTATGAATAAGCATCGGCTAACTCCGTGCCAGCAGCCGCGGTAATACGGAGGATGCGAGCGTTATACGGATTTATTGGGTTTAAAGGGAGCGAAGACGGGACGTTAAGTCAGATGTGAAAGTTTGGGGCTCAACCTTAAAATTGCAGGTTATACTGGTGGCCTTGAGTGCGGTTAAGGTGTGCGGAATTCGTGGTGAAGCGTGGACATTCTGAGATATCAAGAAAAACTCCGATTGCGAAGGCAGCACACTATTCCGTAACTGACGTTCATGCTCGAAAGTGTGGGTATCAAACAGTATTAGATACCCT
+
@EGGEDFFGE,,,,C<FCFGCFBF7FFC<,CEE8FFC,9:,,CECFG@6,:C,:C@C9C<,CAFEFGECC,=E,CF,9:E,CF5E<EF<F8@EFFGGF,+BF+BFFG4AED@@F7:EEF,C<@FFFGDAFFGG@<E<FFFDA=CFGEFGG,:+@6@+D,F83<C+>@*5*@;;C**>*>BDFCC@BEGEGGF,7=:F<*8?9CFEE<**2FFGEE7*BB*:>CC**/*2:*2;EE77*A+3:>8,'DF;@=,<1CF8B:<C7,.C,7,96:,,,,E,,<:,A,4,6+,<<A4+F@B7E99,,E?==44=9C5,,C>EFEEF?8,,+@,,95<6,5,@65,,9,FCCB,E9C,FC6:-C:8+,C,;,<F,FCFFFFF<CC,EEBC<FC@69:@,A@9E7C,6@?,FF7GFCEC,F,C,9CE<,@,GE@E<<@8CB@@
@QBQZ 231
TGGGGAATATTGCACAATGGGGGAAACCCTGATGCAGCGACGCCGCGTGAGCGAAGAAGTATTTCGGTATGTAAAGCTCTATCAGCAGGGAAGAAGAAATGACGGTACCTGACTAAGAAGCACCGGCTAAATACGTGCCAGCAGCCGCGGTAATACGTATGGTGCAAGCGTTATCCGGATTTACTGGGTGTAAAGGGAGCGCAGGCGGAAGGCTAAGTCTGATGTGAAAGCCCGGGGCTCAACCCCGGTACTGCATTGGAAACTGGTCATCTAGAGTGTCGGAGGGGTAAGTGGAATTCCTAGTGTAGCGGTGAAATGCGTAGATATTAGGAGGAACACCAGTGGCGAAGGCGGCTTACTGGACGATAACTGACGCTGAGGCTCGAAAGCGTGGGGAGCAAACAGGATTAGATACCCT
+
FFGGGGGGGGGGGGGGGGGGGGGGGGGGGGGGGGGGGGFFGGGGGGGGGGGGGGGGGGGGGGGGGGGGGGGGGGGGGGGGGGGGGFFGGGGGGGGGGGGGGGGGGGGGGGGGGGFFD?FFGGGGGGGGGGGGFFGGGGG@GG?GGGEEEEGGGGGGFFFEFGFGGGGGGGGGGGGGE7FFFFFEFGGG<G6FGGGGG9CCGGGGGGGGGGGGGFGFGGDEFFGGGGGGCFGGGGGGGGDFCFGGDGFGEED9EGGFGGGGFGGGGGGGGFGFFFFGGFECGEGGGGGGGGGGGGGGGGGFGGGGGCDGGGGGGGFDGGGGGGGGEE9GGFFGGGGGGGGGGGGGGGGGGGGGGGGGGGGGGGGGGGGGGGGGEGGDGGGGGGGFFGGGGGGGGGGGGGGGGGGGGGGGGGGGGCCCCC
@QBQZ 232
TGGGGAATATTGCACAATGGGGGAAACCCTGATGCAGCGACGCCGCGTGGAGGAAGAAGGTCTTCGGATTGTAAACTCCTGTTGTTGAGGAAGATAATGACGGTACTCAAAAAGGAAGTGACGGCTAACTACGTGCCAGCAGCCGCGGTAAAAAGCAGGTCACAAGCGTTGTCCGGAATTACTGGGTGTAAAGGGAGCGCAGGCGGGAAGACAAGTTGGAAGTGAAATCCATGGGCTCAACCCATGAACTGCTTTCAAAACTGTTTTTCTTGAGTAGTGCAGAGGTAGGCGGAATTCCCGGTGTAGCGGTGGAATGCGTAGATATCGGGAGGAACACCAGTGGCGAAGGCGGCCTACTGGGCACCAACTGACGCTGAGGCTCGAAAGTGTGGGTAGCAAACAGGATTAGATACCCT
+
@CEFGDFCAFAFGGCCFFGGGEGGGGGGGGGGGFGGGGGG7CCCFGG@CG,FCEEFFGGGEFFFFFGF@+EFFGGGG@FGFFFG8,EEFGFGGFAFFAFGFGE=F+BFGG9EFBCFGGFCGFGG7:CEDAFG:F8F8@FFFGGCF49EC:EGC#BFFF7:9>FEFFCFE>FFFAF9EEFFFBFCFF>8-@CCFFGGGDGCCGGEEGGF:8>?CFE0CA@CGFEC:C9EFB<GFGGFAGFCCDCDGGGGGEFC<4=0CGFGFFFDF9DDGFFC@2D4:ECE8GGGFC?=:?FCF8FGGFCF@GEGDGFFFE9,@GEGF9GFCGGCEFEGGDGGGGFF@GGGGGGGGGFFDF8GGGGFDFFFFGFGGGFFGEFGFGGFGGGFFGGAGGEGGFF<GGFGF9GGGFEFFFDFFCCCCCCC
@QBQZ 119622
TGAGGAATATTGGTCAATGGACGAGAGTCTGAACCAGCCAAGTAGCGTGAAGGATGAAGGTCCTACGGATTGTAAACTTCTTTTATAAGGGAATAAACCCTCCCACGTGTGGGCGCTTGTATGTACCTTATGAATAAGCACCGGCTAACTCCGTGCCAGCAGCCGCGGTCATACGGAGGGTGCAAGCGTTAATCGGAATTACTGGGCGTAAAGCGCACGCAGGCGGTTGGTTAAGACAGATGTGAAATCCCCGGGCTCAACCTGGGAACTGCATCTGATACTGGCAATCTTGAGTTTCGTAGAGGGGGGTAGAATTCCAGGTGTAGCGGTGAAATGCGTAGAGATCTGGAGGAATTCCGGTGGCGAAGGCGGCCCCCTGGACGAAGACTGACGCTCAGGTGCGAAAGCGTGGGTAGCAAACAGGATTAGATACCCT
+
GGGGGFEGGFFGFFFGF<CE9F@FGGGDDDFGGDGGGGGGGGGGGGGGGG?ED@FDC,EFFFGGGFGG7CFFGG9,CDAFGGGFGGGGFGG,EFGGGCEFAF?FAFGGGEG:7+++CFFBFFGGG9@BGFG<,<FFFGGGFF>FFG7DFG,>BFCCFGGGFFFC:EGGG*@FFGGGGCCEEFFCFEFFCFGCFGGE>*CFCFGGGGFFCGGGGCEGDCFDGGCC:8/3.(<9EF7'3(<,CAEFC7<F913EGGE:C5ECGGGFFG><;FC4+)C)47<D?ECF;3,:,,<FCGF>B=8,,63BFDGD@<<B=EB,F,CFCF:CE@:CGGFFBFCCGF<@FAF<::,,<5,D?C=+GCF::,CC9?:FC+@F@FC,F7CCE,@C9FECEGFCA@6,@7GGGGFD7GF@C<CFC,FAF<FFAGGGGGGGFEGCCCCC
@QBQZ 234
TGAGGAATATTGGTCAATGGACGAGAGTCTGAACCAGCCAAGTAGCGTGAAGGATGAAGGTCCTACGGATTGTAAACTTCTTTTATAAGGGAATAAACCCTCCCACGTGTGGGAGCTTGTATGTACCTTATGAATAAGCATCGGCTAACTCCGTGCCAGCAGCCGCGGTAATACGGAGGATGCGAGCGTTATCCGGATTTATTGGGTTTAAAGGGAGCGCAGACGGGTCGTTAAGTCAGCTGTGAAAGTTTGGGGCTCAACCTTAAAATTGCAGTTGATACTGGCGTCCTTGAGTGCGGTTGAGGTGTGCGGAATTCGTGGTGTAGCGGTGAAATGCTTAGATATCACGAAGAACTCCGATTGCGAAGGCAGCACACTAATCCGTAACTGACGTTCATGCTCGAAAGTGTGGGTATCAAACAGGATTAGATACCCT
+
EFGGGFGGGGGGGGGGGGGGGGGGGGGFGGGGGGGGGGGGGGGGGGGGGGGGGGGGGGGCFGGGDGGGGEGFGGGGGGGGGGGGGGGGFGGGDFFGGGGGCGGGGGGGGFGCEFCGGFFGFFGGGGFFGGGGGGFF,FGGGGGGGGGGG<9FEG>GGGC3CFGGGG?GDCE@GGGGGGGGGFFGGGDGGGFFGD?GFGCA@FGEGGFEEGFGGFG>5DGGGGEG>G0CEGGGFFG;7DGGGGGGFGGGGEFGGGGGF>DFGGGAFGGF@FFGCGGFACGGGGF@=GGFGFFGEF7GDGGFGFFCGGFBGGFA7GCGGGD<FEGGEGEGFCFCGGGGGGGGFGGFGFGFGFGGFCDEF7GEGGGGGGGGGGGGGGFGGFF7GGGGGGFGGGGGGGGGGGGGGGGGGGGGGECGFFGGGFGGGGGGGFCGGFD@@BB8
@QBQZ 235
TGAGGAATATTGGTCAATGGGCGAGAGCCTGAACCAGCCAAGTAGCGTGAAGGATGAAGGTCCTACGGATTGTAAACTTCTTTTATACGGGAATAAAGTTTCCTACGTGTAGGATTTTGTATGTACCGTATGAATAAGCATCGGCTAACTCCGTGCCAGCAGCCGCGGTAATACGGAGGATGCGAGCGTTATCCGGATTTATTGGGTTTAAAGGGAGCGCAGACGGGAGATTAAGTCAGTTGTGAAAGTTTGCGGCTCAACCGTAAAATTGCAGTTGATACTGGTTTCCTTGAGTGCAGTTGAGGCAGGCGGAATTCGTGGTGTAGCGGTGAAATGCTTAGATATCACGAAGAACCCCGATTGCGAAGGCAGCTTGCTAAACTGTAACTGACGTTCATGCTCGAAAGTGTGGGTATCAAACAGGATTAGATACCCT
+
FGGGGGGGGGGGGGGGGGGGGGGGGGGGGGGGGGGGGFGGGGGGGGGFGFFGGGGGGGGGGGGGGGGGGGGFGGGGGGGGFGGGGGGGGGGGGGGGGGGDGGGGGGGGFFGGGGGG9FFGGFFGCFE@GF8EGFGGGGGGGG7FGDEFFGFFGGG7FF?F?GGGGGGGGGGGFGG?GGGGG>DFEG:EFF<:FGGE?FFGGGCGGGGGFGGGFGFFCEGGG<GGGGFGGCGGGGG<FCFGGGGG?D?CEFFGFEFFGGFFFGGEGGGGFFCGFGGGCCF?EGGFE8E8FDGGGFFF8AFGFF?<FFGEFA9FF8C@,CGGCFGCEGFFC?9FAGFFE,FCGGCF8GGGGGGGGGGGEDCGGFFF<C9EGGGGGGGGE@E,C9GGFCFC@C<@,GFCEDGF8FEGGGGGGGGGGGGGGGGGFDF;@F9DDEFCCCA6
@QBQZ 81935
TGGGGAATATTGCACAATGGGGGAAACCCTGATGCAGCGACGCCGCGTGAGCGAAGAAGTATTTCGGTATGTAAAGCTCTATCAGCAGGGAAGAAGAAATGACGGTACCTGACTAAGAAGCACCGGCTAAATACGGGCCAGCAGCCGCGGTAATACGTAGGGTGCAAGCGTTATCCGGATTTACTGGGTGTAAAGGGAGCGCAGGCGGAAGGCTAAGTCTGAAGTGAAAACCCAGGGCTTAACTCTGGGACTGCTTTTGAAACTGTCAGACTAGAGTGCAGGAGAGGTAAGTGGAATTCCTAGTGGAGCGGTGAAATGCGTAGATATTAGGAGGAACATCAGTGGCGAAGGCGGCTTACGGGACTGAAACTGACACTGAGGCACGAAAGCGTGGGGAGCAAACAGGATTAGATACCCT
+
EF8CGC@F@FGGGGFFDAEFGCCFGGGGEGG8FGGGGGEEGGGG7EDGGGFEFGGGFFGGGFCGGGG:EFEGGG9-EFFCFFFFGGC8=+DDECG8BECFGGFGGGFGF9?FFGAFG<E8FF?F@FGECFFCFG</%FGF<>FF?GG7C>CCF1D<F?D$FFFFFE;CFCCB:<CGDFE*;D?C*GFFGFBFFFFFCFC@CE8CEGE8EGE55EFGGFFE9G8CF@BFG4@<DF>FB<EFGGGCGFFFFAFC5:,2CAEC8<CFFFCFF?<,FGCFGFFGA,9FFGFFC9:,EFAFCFF?ACCE@+GGDGGFCE=,7F=CC,DFC,<,GGGEFEDEA<9GGGDGDFECDGCEFFGEGF@,GFE9GF<CAGGFGGFGDGGGGCFCF<GGGEEFB8GGGGGGGFCEEGFECGGFFB@86<
@QBQZ 52903
TGGGGAATATTGCACAATGGAGGAAACTCTGATGCAGCGACGCCGCGTGAGTGAAGAAGTATTTCGGTATGTAAAGCTCTATCAGCAGGGAAGAAAATGACGGTACCTGACTAAGAAGCCCCGGCTAACTACGTGCCAGCAGCCGCGGTAATACGTAGGGGGCAAGCGTTATCCGGATTTACTGGGTGTAAAGGGAGCGTAGACGGCGATGCAAGTCTGAAGTGAAATACCCGGGCTCAACCTGGGAACTGCTTTGGAAACTGTATGGCTAGAGTGCTGGAGAGGTAAGCGGAATTCCTAGTGTAGCGGGGAAATGCGTAGATATTAGGAAGAACACCAGTGGCGAAGGCGGCTTACTGGACAGTAACTGACGTTCAGGCTCGAAAGCGTGGGGAGCAAACAGGATTAGATACCCT
+
G?FGGGGGGGGGGGGGGGGGGGGGGGGGGGGGGGGGGGGFGGGGGDGGE@FGGGGGGGGGFGGGGGGGGGGGGGGGGGGGGGGGGGGGGGGGGGGGGGGGGGGGGGGGGGGGGGGGGFGGGG?GG?GGFFGGG@DFEFFFGGGGGGGGGGEGGGGGGGGGGGGGGCFGGGGGGGGGGGGGGGFGGGGGFFFGGGGGGGGGFGGGGGGDGFCEGFGGGGGGGGGGGGGGGGGGGGGGGGGGGGGGGGGGGGGGGG9GFFAFGFFFCGCFFGEGFFFGGCGG=GFGGGGGGGFCGGGFF@DGGGGGGGGFE,GGFFBEFGFGFFGGGGGGGFCGGGFGGGFGCGGFGGGGGGFFFGFFCFGGGGGFFFEGGGGGGGGGGGGGGGGGGGGGGGGGGGGGGGGGGGGGGGFCGCGCCCCC
@QBQZ 67752
TGAGGAATCTTGGTAAATGGACGAGAGTCTGAACCAGCCAAGTAGCGTGAAGGATGAAGGTCCTACGGATTATAAACTTCTTTTATAAGGGAATAAACCATCCCACGTGTGGGAGCTTGTATGTACCTTATGAATAAGCATCGGCTAACTCCGTGCCAGCAGCCGCGGTAATACGGAGGATGCGAGCTTTATCCGAATTTATTGGGTTTAAAGGGAGCGCAGACGGGTCGTTAAGTCAGCTGTGAAAGTTGTGGGCTCAACCTTAAAATTGCAGTTGATACTTGCGTCCTTGATGGCGGTTGCGGTGTGCGTAATTCGTGGTGTAGCGGCGAAATGCTTAGATATCAAGAATAACTCCGATTGCGAAGGCAGCACACTAATCCGTAACTGACGTTCATGCTCGAAAGTGTGGGTATCAAACAGGATTAGATACCCT
+
FCFGG<DF9,CCE9,<6,<F@GEE+7CFG,;C,;CDEC9@CF<@99B,,BFFDF9E=E9CFF,,C,B,@BC,,CEC,<CC<,69C,CFE,:CEEGGGG8C=,4,BBF+4:+?FB=7EE?=A,?EFC9?EG,:BB9E?F,A<5B7++BF8;,,B+3+6?<+>,CFE@CFFE<@<FFCGG7:83>5<FE*,?>3;34*1**,@7<<B7***@EG=24,=E6<C*=FFBC<>16?:E<(2;>>76&54C@EF@#2F8,:197FB@<03%@,:8:,9GGF=,B8@8+=+EF<BABA++@@+CGGF>++FFCB:<9FB9++B9,C?=GFBB:B49<,-,FFDFF9CC<A9@,,C,E,GFF@-@C,CB@C,CE@DDCFCE<GGFB,,:66<,6B@@@DFFF9<CGFF@<<C,CB-6;,,CC@E,CFF9AE,GFFC,6CCCCC
@QBQZ 239
TGAGGAATATTGGTCAATGGACGAGAGTCTGAACCAGCCAAGTAGCGTGAAGGATGAAGGTCCTACGGATTGTAAACTTCTTTTATAAGGGAATAAACCCTCCCACGTGTGGGAGCTTGTATGTACATTATGAATAAGCATCGGCTAACTCCGTGCCAGCAGCCGCGGTAATACGGAGGATGCGAGCGTTATCCGGATTTATTGTGTTGAAAGGGAGCGCAGACGGGTCGTTAAGTCAGCTGTGAAAGTTTGGGGCTCAACCTAAAAATTGCAGGTGTTACTGGCGTCCTTGGGGGCGGTGGAGGTGTGCGGAATTCGTGGTGTAGCGGTGAAATGCTTAGATATCACGAAGAACTCCGATTGCGAAGGCAGCAAACTAATCCGTAACTGACGTTCATGCTCGAAAGTGTGGGTATCAAACAGGATTAGATACCCT
+
@FFGGFGEFGGGGGGDFFFFGGEEFFCFGGGGGGG<FDFGFGGDCFBFCCDGFGF@E<FGGGGGFGGGGGG<FFGGC,?EFCDEEGEEFFFFD8FAF,=B,,8?E8CFG:F@FD@F8EFDFG9BEC,,C??EFFGGGGGG<F7F:FG,>EEGFFEFFFGFFFGF7CGG7FF9FCC4@CE=DG/>E>BEFCCCF<CC128,,CEC+GCG8<>CF04;CC9CCC=<C/>1C@2C::@+<7@,,9@,FBAC8>GGFF<@8<<>:3,<@3,E9GFDF@,=@,<,EGGFCGGFA=FF=>GGFFE9,,4GF7FCC<C?4<:7@C<FEA=48+??9FFE,,?8GGF;E9F@9,BGGFGGDB@:>@F:@:FC<<AFEC,FC6,@DF:BF7DGGGFC>GFGGGEFGGECC:EF<EC@DGGEDGGGGFFFGFFFF@AFC@=6,CC@
@QBQZ 240
TGAGGAATATTGGTCAATGGACGAGAGTCTGAACCAGCCAAGTAGCGTGAAGGATGAAGGTCCTACGGATTGTAAACTTCTTTTATACGGGAATAAACCCTCCCACGTGTGGGAGCTTGTATGTACCTTATGAATAAGCATCGGCTAACTCCGTGCCAGCAGCCGCGGTAATACGGAGGATGCGAGCGTTATCCGGATTTATTGGGTTTAAAGGGAGCGCAGACGGGTCGTTAAGTCAGCTGTGAAAGTTTGGGGCTCAACCTTAAAATTGCAGTTGATACTGGCGTCCTTGAGTGCGGTTGAGGTGTGCGGAATTCGTGGTGTAGCGGTGAAATGCTTAGATATCACGAAGAACTCCGATTGCGAAGGCAGCACACTAATCCGTAACTGACGTTCATGCTCGAAAGTTTGGGTATCAAACAAGATTAGATACCCT
+
CCEGC8C8FEGDFG9CFFFGGGGG:6FGGCFCFEC<FF@EGGCFGFCGCGGF<EEEF,66CEFGFGGGDGGGGGGGFD9EFCEFGGF,C?=,@FEFGDEBFG+BBFEGGFDE78B7EFFFFEFGEAAEDFAEAFEGGGGFBFECEF=8BFGFEG8FGFFFGGF?@ECEFDE9=>FGG:F74,,>EEGG9FG.FFC/CFCGGFB<FDEG7FEGFF:84;GCFF;8C,CGCC;CFFFEC7FCEFACGG:?7EGEFFCC8GGGGGGGGFG@94,0C=C<6,F>@EF7:FE=CFE4++++DGFFBA,GGF@+:CGF?8C484,4E<C7+4,E,GGGGGFFFF59E?@,F@FF<CGFFF+CCC,8F6,@<,C,<C,@,ECD@C:7DECFFC,,FC<@,CFGGGFFFFF@F@C@9FC,9FA9GGGFGA<<@C@<@<@6C@8-
@QBQZ 96762
TAGGGAATATTGCACAATGGGCGAAAGCCTGATGCAGCGACGCCGCGTGAGCGAAGAAGTATTTCGGTATGTAAAGCTCTATCAGCAGGGAAGATAGTGACGGTACCTGACTAAGAAGCCCCGGCTAACTACGTGCCAGCAGCCGCGGTAATACGTAGGGGGCAAGCGTTATCCGGATTTACTGGGTGTAAAGGGAGCGTAGACGGACTGGCAAGTCTGATGTGAAAGGCGGGGGCTCAACCCCTGGACTGCATTGGAAACTGTTAGTCTTGAGTGCCGGAGAGGTAAGCGGAATTCCTAGTGTAGCGGTGAAATGCGTAGATATTAGGAGGAACACCAGTGGCGAAGGCGGCTTACTGGACGGTAACTGACGTTGAGGCTCGAAAGCGTGGGGAGCAAACAGGATTAGATACCCT
+
GFDFGGGGGGGGGGGGGGGCCFFEGGG8FGGGCFGGGFGBCEEGEGGGGGGFGGEGGCGGFC?FFFDCFGGGFGGEFFCGF<5,?=EF?FFGG?E?FFCDFGECCGFGGGGFGFGGFFFFGGGCCEEGGGGFCDCF@FCFGFGF:@FF4E<<FGGGGFFFEEGGCEFCCGGFGGFF9;<4?F'F=C?C<:<GGGFG>CCEG88:EECCF<<CFFG?=.B;GGGGFEFF@*:ECFGGGGFGCCECF@;D;?FFG8CFABCGGGD>9GFGFC,GGF82:=C5EBFFE+88CCFFEFGFCCFBEEFFGFGFGFGGCDFFFGGGGGGFF<GFFGGGGFF9FFE@BCGGGGFEEGGGGF9GGGGEGCFGGGGGGGGGGGGFGGFAGEGFGCF:CGGGGFGGGFGGGGGGF<EGFGGCCCCC
@QBQZ 68964
TGAGGAATATTGGTCAATGGACGAGAGTCTGAACCAGCCAAGTAGCGTGAGGGATGACTGCCCTATGGGTTGTAAACTTCTTTTATATGGGAATAAAGTATTCCACGTGTGGGATTTTGTATGTACCATATGAATAAGGATCGGCTAACTCCGTGCCAGCAGCCGCGGTAATACGGAGGATCCGAGCGTTATCCGGATTTATTGGGTTTAAAGGGAGCGTAGGTGGATTGTTAAGTCAGTTGTGAAAGTTTGCGGCTCAACCGTAAAATTGCAGTTGATACTGGTTTCCTTGAGTGCAGTTGAGGCAGGCGGAATTCGTGGTGTAGCGGTGAAATGCTTAGATATCACGAAGAACCCCGATTGCGAAGGCAGCTTGCTAAACTGTAACTGACGTTCATGCTCGAAAGTGTGGGTATCAAACAGGATTAGATACCCT
+
FGGFGGGGGGGGGGGG9FGFGGEGGGGGGGGFGGGGGGGFGGGGGGGGGGGFGC<FCC<@<FFGGGGGGGGDGFFGGGGGGGGGGGGGGGGGFGCGGGEFGFGGGGGCEGGGG<EDFFGGGCGGGGGAFGGGGFGGGGGGGGGGGGGGGFGGGGFGGGFGFDFGGGGGGGGGGGGAEEG7@BGFGCGGGGGFFGC=GFEF@GGGGGGGGGDEFFGFEGG<EGGFGGGGGFFFGGGFFF>CGFGGGGGGGFFFCGGFDCFGGGCFFFFGGG9FGFG>?AFGGFGGE,GGGGFGFF?<8;FGGFE=E@EGGGGFGEC7:GGFCGGGEF:GGFCFGFFE9GGGGDCDGGGGGGGGGFC+FECGGGGGF9GGGGFGGFFDGDFC,F9FGGGGGEFDGGGGGGGFFFF<FGF>GGGGGGGGGGGGGGGFGFGGGGGCCCCC
@QBQZ 243
TGAGGAATATTGGTCAATGGGCGAGAGCCTGAACCAGCCAAGTAGCGTGAAGGATGAAGGTCCTACGGATTGTAAACTTCTTTTATACGGGAATAAAGTTTCCTACGTGTAGGATTTTGTATGTACCGTATGAATAAGCATCGGCTAACTCCGTGCCAGCAGCCGCGGTAATACGGAGGATGCGAGCGTTATCCGGATTTATTGGGTTTAAAGGGAGCGCAGACGGGAGATTAAGTCAGTTGTGAAAGTTTGCGGCTCAACCGTAAAATTGCAGTTGATACTGGTTTCCTTGAGTGCAGTTGAGGCAGGCGGAATTCGTGGTGTAGCGTTGAAATGCTTAGATATCACGAAGAACCCCGATTGCGAAGGCAGCTTGCTAAACTGTAACTGACGTTCATGCTCGAAAGTGTGGGTATCAAACAGGATTAGATACCCT
+
CFEFGGGGGGGGGFGGGGGGGGGGGGGFGGGGGGGGGGGGGGFFGGGEGGGGGGGFFFGGGGGGGFGGGGGGGGGGGFCFGGGGGGGGGGEEFGGGGGFGGFFGGGGGGGFGGGGGGGGGFGGGFF<?FGGGGGDFGFGGBF?GGDGGGAFFDGGGGGGGGGGGDGGGGGGGGG=CEEGGGGGGGGGGGCEGFGF<CGFFAGCFCGC@BCFCFGGGGGF@BEEFGGE0F9FGFGFCCE$GGFGFFE<GEFEGFEFEF>FGGGGGGGGGFEE?AEAF@<F<=F>FFFF?F?FE8GGGGGGGCGFGF@DGGGGGFGGGFDFFFGCEE7FC,FEC9DEFGGF9GCAE<GEFF9CDGFCEEGGEEDDGFF9GGGFDGFFCFC,,FGGDGDFEFDD8C,FGGEGGGGECGGFGGGGFGGGGGFCAGFGGGGGGGEEA,CCB
@QBQZ 244
TGGGGAATATTGCACAATGGAGGAAACTCTGATGCAGCGACGCCGCGTGAAGGATGAAGTATTTCGGTATGTAAACTTCTATCAGCAGGGAAGAAAATGACGGTACCTGACTAAGAAGCCCCGGCTAACTACGTGCCAGCAGCCGCGGTAATACGTAGGGGGCAAGCGTTATCCGGATTTATTGGGTTTAAAGGGAGCGCAGACGGGAGATTAAGTCAGTTGTGAAAGTTTGCGGCTCAACCGTAAAATTGCAGTTGATACTGGTTTCCTTGAGTGCAGTTGAGGCAGGCGGAATTCGTGGTGTAGCGGTGAAATGCTTAGATATCACGAAGAACCCCGATTGCGAAGGCAGCTTGCTGAACTGTAACTGACGTTCATGCTCGAAAGTGTGGGTATCAAACAGGATTAGATACCCT
+
FGFGGGGGGGGGGGGGGGGGGGGGGGGGGGGGGGGGGGFGGGGGGGGGDFGGFFGGGGGDFGGGGGGCFFFFGGGGGGGGGGGGGGGGGGFGGFGGGGGGGGGEGGCGGGGGGGGGGGGGFGGEEEEGGGGCFFDCFFGGGGGGCFEGGC>FFGGCFFGGGGGGCFGGG?EFGGGGGGFFFFFGG1GFF?FFGGGGGCCGGGGGGG5,FFFCFGCFFFBFGGGFEEGGGFEGEGFCCFGGGGGGFGGGGGFFGGGDE@FFGGGGFGFEGFGGGGGGGGGGGGFA8GGGGGFE7GFFEGGFGFGGGDGGGGFEEFFF9FE9GGGGGGEGFGGGGFGGGFGGGGFF9CFDFDFGGGGFCGGDF,GGGGEGGGGGGGGGGGEGGGGGGGGGGGGGFGGGGGGFCCFFFAFEEGFC<CCC
@QBQZ 245
TGGGGAATATTGCACAATGGGGGAAACCCTGATGCAGCGACGCCGCGTGGAGGAAGAAGGTCTTCGGATTGTAAACTCCTGTTGTTGAGGAAGATAATGACGGTACTCAACAAGGAAGTGACGGCTAACTACGTGCCAGAAGCCGCGGTAAAACGTAGGTCACAAGCGGTGTCCGGAATTACTGGGTGGAAAGGGAGCGCAGGCGGGAAGACAAGTTGGAAGTGAAATCTATGGGCTCAACCCATAAACTGCTTTCAAAACTGTTTTTCTTGAGTAGTGCAGAGGTAGGCGGAATTCCCGGTGTAGCGGTGGAATGCGTAGATATCGGGAGGAACACCAGTGGCGAAGGCGGCCTACTGGGCACCAACTGACGCTGAGGCTCGAAAGTGTGGGTAGCAAACAGGATTAGATACCCT
+
EFFECCFGCFGGGGEFFFGGDFGGGGGFGGGGGFGGGGGGDGDGGGGGGGEGD=EFFGGFFG9EGDEFGCFEGGGGA,BFFGGG89?EFFFGGGGFG<FGFGCCDGCACFGFGF8BFGF,ADF7FC@FDEFGGF?FFFC,@>F,:F3@*>><FDED>B:3>FGGGGFG#>FEFGGGE<EDFF1CFFC28C=.F=FFGGFCEFC:?FGECE->?ACGGGGGFFGCGGGGGF:F0FE>,>FG<:CCFGEGG7@#F=F:<FGGGGGGGE@GGGFGGFF?GFFCFFCFE?+CFFFBCFGFGGGF8FGGDGFFFFFEEEGFB<FAGGEF?8,<9FE@@8GGFGF@7GGFFGEC>GGGGGGEGFE6ED;GGFE7GGCGGF@CCEGFGGFFFD@@GGGGGGFGFFGFGGGGGGGGGGGCCBCC
@QBQZ 62211
TGAGGAATATTGGTCAATGGGCGAGAGCCTGAACCAGCCAAGTAGCGTGAAGGATGACTGCCCTATGGGTTGTAAACTTCTTTTATAAAGGAATAAAGTCGGGTATGCATACCCGTTTGCATGTACTTTATGAATAAGGATCGGCTAACTCCGTGCCAGCAGCCGCGGTAATACGGAGGATCCGAGCGTTATCCGGATTTATTGGGTTTAAAGGGAGCGTAGATGGATGTTTAAGTCAGTTGTGAAAGTTTGCGGCTCAACCGTAAAATTGCAGTTGATACTGGATATCTTGAGTGCAGTTGAGGCAGGCGGAATTCGTGGTGTAGCGGTGAAATGCTTAGATATCACGAAGAACTCCGATTGCGAAGGCAGCCTGCTAAGCTGCAACTGACATTGAGGCTCGAAAGTGTGGGTATCAAACAGGATCAGATACCCT
+
GGGGGGGGGGGGGGGGGGGGGGGGGGGGGGGGGGGGGGGGGGGGGGGGGGGGGGGGGGGGGGGGGGGGGGGGGFGGGGGGGGGGGGGGGGGGGGGGGGGGGGDGGGGGGGGGGGGGGGGGGGGGGGGGGGGGGGGGGGGG>8FGGGGGGGGGG@GDGGGGGGGGGGGGGGGGGGFFCFGGGGGGDGGGGGGGGGGGGGGFCFGFGGGGGGGGGGGGGFGGEGGGGGFGGGGGGGGGGGGGGGGGFGGGFGFEFG8F8EGGGGGFGGFFFFGGGGGFGGGGGGGGGGGFCGGGGGGGDGFFFGGGGGGGGGGGFFGGGGGGGGGDGGGGGGGGGGGGGGGGGF<@CFFCGGGGGFCFGGGGGGGGGGGGGGGGFFGGGFFFGGFGGGGGGGGGGGGGGFFEGCGGGGGGGGGGGGGEFGGGGGGGGGGGGGGC@CCC
@QBQZ 247
TGAGGAATATTGGTCAATGGACGAGAGTCTGAACCAGCCAAGTAGCGTGAAGGATGAAGGTCCTACGGATTGTAAACTTCTTTTATAAGGGAATAAACCCTCCCACGTGTGGGAGCTTGTATGTACCTTATGAATAAGCATCGGCTAACTCCGTGCCAGCAGCCGCGGTAATACGGAGGATGCGAGCGTTATCCGGATTTATTGGGTTTAAAGGGAGCGCAGACGGGTCGTTAAGTCAGCTGTGAAAGTTTGGGGCTCAACCTTAAAATTGCAGTTGATACTGGCGTCCTTGAGTGCGGTTGAGGTGTGCGGAATTCGTGGTGTAGCGGTGAAATGCTTAGATGTCACGAAGAACTCCGATTGCGAAGGCAGCACACTAATCCGTAACTGACGTTCATGCTCGAAAGTGTGGGTATCAAACAGGATTAGATACCCT
+
CFFGGGGGGGGGGGGGGGGGGGGGGGGGGGGGGGGGGGGGGGFGGFGGGGFGCFGFFGGGGGGGGGGGGGDFFGGGGGGGGGGGCGGGGGEGGGGGGGGG<DEGGGGFFEGGGFCEFGGGGDGGGGGGGGGGGGGGGGGGFF:?FGGGGGFGGGGDFGGGGGGG9GGD?GGFGGGGE8GFG=GGGGDCFEGGGGGGGGGGFFEGGGGGCFGFFEFCE9BCEGC=GGGECFFGGFGFFCFFFGFGFGGGGGGGGFGF@F?AGGGGD<FGDFAFFGF<DBAFC@7CFFFDFGGFE7GDGEE8GGGGGCE@?FCDFFGGFDF=GGGGGFCECFGF?FF8FCAFAGF@FGGGGGGGGFCB:FFEGGGGGGGGGGGFFGFGGFC,GGGGGGFGGGGDFGGGGGGGGGGGGGFGDGGGGGGGGGGGGGGGGGFFEFE<C8CC
@QBQZ 80816
TGGGGAATATTGCACAATGGGGGAAACCCTGATGCAGCGACGCCGCGTGGAGGAAGAAGGTCTTCGGATTGTAAACTCCTGTTGTTGAGGAAGATAATGACGGTACTCAACAAGGAAGTGACGGCTAACTACGTGCCAGCAGCCGCGGTAAAACGTAGGTCACAAGCGTTGTCCGGAATTACTGGGTGTAAAGGGAGCGCAGGCGGGAAGACAAGTTGGAAGTGAAATCTATGGGCTCAACCCATAAACTGCTTTCAAAACTGTTTTTCTTGAGTAGTGCAGAGGTAGGCGGAATTCCCGGTGTAGCGGTGGAATGCGTAGATATCGGGAGGAACACCAGTGGCGAAGGCGGCCTACTGGGCACCAACTGACGCTGAGGCTCGAAAGTGTGGGTAGCAAACAGGATTAGATACCCT
+
GGGFGDGGGGGGGGFDFFGFC7CFFGGDECCGGGGGFFC@FGGGGGGGGGGGDGGGGGGGGGGGGGGGGGGGGGGFGGGGGFGGGGGGGEEGGGGGGGGGGDE:FGGGDDGFGGGDGFGGGGGGGDEGGFGGCF,@@FGG>FDGGGGGCEEFFFC;CFGGGGGFFFGEGGGGGDGGG7FGGGGGGGGG@CFGGGGGGGGGGGEGGGG5EFEFDFFGGDFDEGCGGAGGGGFGFGGG<DGGGFGGFGGFGGDCF@GDGGCGFGDFC<ECF?DFGGGGFDFFGGEFGEEGGGGCFFFCCGGGFFF7CGGGGGGGGGGDGGGGGGGGGGGFCGFFEFFEFGGGGGGGGGGGGGFFAGGGGGEDGCFADGGGGGGGGGGGGGGED,GFEGGGEDGGGGGFGGGGGFGGGGGGECFCCCCC
@QBQZ 67508
TGAGGAATATTGGTCAATGGACGAGAGTCTGAACCAGCCAAGTAGCGTGAAGGATGAAGGTCCTACGGATTGTAAACTTCTTTTATAAGGGAATAAACCCTCCCACTTGTGGGAGCTTGTATGTACCTTATGAATAAGCATCGGCTAACTCCGTGCCAGCATCCGCGGTAATACGGAGGATGCGAGCGTTATCCGGATGTATTGGGTTTAAAGGGGGCGCAGACGGGTCGTTAAGTCAGCTGTGAAAGTTTGGGGCTCAACCTTAAAATTACAGTTGATACTGGAGTTCGAGAGTGCGGTTGAGGTGTGCGGAATTCGTGGTGTAGCGGTGAAATGCTTAGATATAACGAAGAACTCCGATTGCGAAGGAAGCACACTAATCCGTAACTGACGTTCATGCTCAAAAGTGTGGGTATCAAACAGGATTAGGTACCCT
+
6EC,<C@FCEAC<FGGGGGFDGEGED@CCCFDDGFGFGGGGGGGGFF:@FFFGGDFEDFF,CFFEFC@FF@8,C,9E<9EFFEGGGGFGCFGGC9C<,4,BF:F<,,5CBE@EDEF,BEFEAFGGCAF<5CF9<EFFD,??AF@4?FGF9FE++@CEBFCF,D8FF:@FFE9@FF7@FEGF77*6B7CCF<>;;B8<1*83@FG#C@11<8F9=3#=B@:74C9*8*3:8CDF8%?8<C<:,>CC8<@BCF@F>B;C89CF,,BF@A7<FC7<E<91<AC;:9A,?4,@:,8C==8648F<?,7E@++E<FE=,@+,=C,EA=FE=@,@5,C,ACF999;AF@A:,@CC,ADCB:B-GEEEFC<FCCF@CEE<,,<,EF;@@@@,C;,F<68@9EF@GGFDGGGGGGGGF@FCFGGGGEEDCGGGFF<,,C88-@A
@QBQZ 80359
TGGGGAATATTGCACAATGGGGGAAACCCTGATGCAGCGACGCCGCGTGAGCGAAGAAGTATTTCGGTATGTAAAGCTCTATCAGCAGGGAAGAAGAAATGACGGTACCTGACTAAGAAGCACCGGCTAAATACGTGCCAGCAGCCGCGGTAATACGTATGGTGCAAGCGTTATCCGGATTTACTGGGTGTAAAGGGAGCGCAGGCGGGAGGCTAAGTCTGATGTGAAAGCCCGGGGCTCAACCCCGGTACTGCATTGGAAACTGGTCATCTAGAGTGTCGGAGGGGTAAGGGGAATTCCTGGTGTAGCGGTGAAATGCGTAGATATTAGGAGGAACTCCAGTGGCGAAGGCGGCTTACTGGACGATAAAGGACGCTGAGGCTCGAAAGCGTGGGGAGCAAACAGGATTAGATACCCT
+
<CEF+CFGGGGGGGFFDCDFGGGEGG?FEGFFGE9FGGGGGGEGFGDEGGGGGGGGGGFGGGGFGGGF<DFGGGFG9FFDE9ECEGGGFC+ECFGGGGDCAEFGDFGGFGFGGFFEFGFGGGFCEFG>EFFGGGFEF=GG1GGCFFGEDE@CCFF9FFGGGFG9FGFCGFFGGGGGG7CF;GGGGGG<&GAFGGGG>F:CCEEGGGGGG3.FAFGEBCF;<G?EC>CFGGGGFGGGGD<=DEFD5@EGGCGFDDGFFC<,B?FFGGD@GFGGG7?FCB>@EG3F==,F?=B,E<,E8DEF:,,,F=7:,<GEC5>GGDCGF@F9FGGEFCC9,C6C,-FGGGFB,7B,@EC>FGFAEEC7@CGFF9GFC,+FGF@CCC8GGFF@F96@CCGFEFDE9F66C,CDE<@FGGGFF@CCA-
@QBQZ 90854
TGGGGAATATTGCACAATGGGGGAAACCCTGATGCAGCGACGCCGCGTGGAGGAAGAAGGTCTTCGGATTGTAAACTCCTGTTGTTGAGGAAGATAATGACGGTACTCAACAAGGAAGTGACGGCTAACTACGTGCCAGCAGCCGCGGTAAAACGTAGGTCACAAGCGTTGTCCGGAATTACTGGGTGTAAAGGGAGCGCAGGCGGGAAGGCAAGTTGGAAGTGAAATCCATGGGCTCAACCCATGAACTGCTTTCAAAACTGTTTTTCTTGAGTAGTGCAGAGGGAGGCGGAATTCCCGGTGTAGCGGTGGAATGCGTAGATATCGGGAGGAACACCAGTGGCGAAGGCGGCCTACTGGGCACCAACTGACGCTGAGGCTCGAAAGTGTGGGTAGCAAACAGGATTAGATACCCT
+
GGGFFFFGGGGGGGGFGGGGGGGGGGGGGGGGGGFFGGGGGGGGGGGGGGGFGGGGAFEFGGGGGGGGGGGGGFGGGGGGGFFGGFFCGGGGGGGGGGGGGGCFGGGGGGGGGGGGGGGGGGGGGGGGCFFFF%GGFFCGGFCGGGGG6GGGGGGC+=C:@FGGGFGGGGDGGFGGGEGFGG>GGGGGFFCFGGGGGGGGGGGGGGF@CGGGFGGGGFGGGGFCGGGGGGF)GGGGGFGGGGGGGFAGGGGGGGD8FGD@DFC9FF8GGFFGFGGGFFGGGGGGE:GGGGGFGGGCFGGEGEFDGE@GF<C,-GEDEFAGGEFFDGEGFFGGGGGFCGGGGGGGGEGGGGGGGGFGGF8E98CFCGGGGGGGGGGGGGGF<EFGGFGGGGGGGFGGFGGGFGGGGFEGFFFCCCCC
@QBQZ 80887
TGGGGAATATTGCACAATGGGGGAAACCCTGATGCAGCGACGCCGCGTGAAGAAAGAAGTATCTCGGTATGTAAACTTCTATCAGCAGGGAAGATAGTGACGGTACCTGACTAAGACGCCGCGGCTAAATACGTGCCAGCCGCCGTGGTAAAACGTAGGTCACAAGCGTTGTCCGGAATTACTGGGGGTAAAGGGAGCGCAGGCGGGAAGACAAGTTGGAAGTGAAATCTATGGGCTCAACCCATAAACTGCTGTCAAAACGGTTTTTCTTGAGTAGTGCAGAGGTAGGCGGAATTCCCGGTGTAGCGGTGGAATGCGTAGATATCGGGAGGAACACCAGTGGCGAAGACGGCCTACTGGGCACCAACTGACGCTGAGGCGCGAAAGTGTGGGTAGCAAACAGGATTAGATACCCT
+
EFF8+8C<<@EG9C<FEC@FE@BC7F8CBCCFFGF9,,+7+@7:@:FFEGFF,CCD=8F<,<E,,4==EFFDCF<<<?FG,C-<?FCFF=D<+EFFEFAFGE+B<BEGG8=<9FGG,CFG+CFCFFGG,@,=+EF7+DF7*C>C*5>>FG;?3BCEC778CCFG,:*1<<:F<#<CEFC.CC<CA<542:<F<<*&EECB<?5*D//<$7<;<8BFD<?DFCCF?#7,9A#1<@@,3*C<<GGFFCGFFEF<D,B,3,336+:::,,?A<ACCFD5,;77,5,,<8+++8A<58C=:FBEE9F7E@B<<<<,-GF@,,<FEEEGECFE,,C,@C,6-F,DGDE@@<:8++,<,FC,EC,6,,@;9EC@FEGFC,EB6:C@,B?F9FGFGFFFE,FE,EFFFC<E,9FADFFBC@<@
@QBQZ 81373
TGAGGAATATTGGTCAATGGACGCAAGTCTGAACCAGCCATGCCGCGTGCAGGAAGACGGCTCTATGAGTTGTAAACTGCTTTTATACGAGAGTAAACGCTCTTACGTGTAAGAGCCTGAAAGTATCGTACGAATAAGGATCGGCTAACTCCGTGCCAGCAGCCGCGGTAATACGGAGGATCCAAGCGTTATACGGATTTATTGGGTTTAAAGGGTGCGTAGGCGGTTTGATAAGTTAGAGGTGAAATACCGGTGCTTAACACCGGAACTGCCTCTAATACTGTTGAACTAGAGAGTAGTTGCGGTAGGCGGAATGTATGGTGTAGCTGTGAAATGCTTAGAGATCATACAGAACACCGATTGCGAAGGCAGCTTACCAAACTATATCTGACGTTGAGGCACGAAAGCGTGGGGAGCAAACAGGATTAGATACCCT
+
FFFFFFFGGFDGGGGCFGG8@FGGGGCFGGGFGFGGGFCEEF@AFGGGGGGGGG8BECFGGEGCGGGGG,CFFFGAEEGGG9CFGGGFEF,>CEFGDBFCFE+C9FE4F<4<,EFFE@FAECA5CDF@4E7FGGGGGGGGGCGAFFCDG9DGFFGEGGGGGGEEEG@FC;<DCBA;C;2C68CCFDC;C@FF(;C::,FAFGEGFGGFFCGFFFCBFCGGCFAFCCAGGF@ECGGBDCFFGGDFFG-3CFEFECE9GFCC+GGDGFA<FGGGF9FGGGFFGFDGGE?,9FFA,B,DF:GCC@+D?GGF7CAFFCFDFDGGCFDAFF<6GFGGFGFBGGGGFDC,<GFGGFGGEEGFFFEC@EFCGFGGDEDDFGFGF,FE<EAGGGGGGFFE<FGGGGCFFDFF7GGGGGGGGGFGGCGFGGGGFEFGFC@B<CCC
@QBQZ 254
TGAGGAATATTGGTCAATGGGCGAGAGCCTGAACCAGCCAAGTAGCGTGAAGGATGAAGGTCCTACGGATTGTAAACTTCTTTTATAAGGGAATAAAGTTTCCCACGTGTAGGAGCTTGTATGTACCGTATGAATAAGCATCGGCTAACTCCGTGCCAGCAGCCGCGGTAATACGGAGGATGCGAGCGTTATCCGGATTTATTGGGTTTAAAGGGAGCGCAGACGGGGGATTAAGTCAGTTGTGAAAGTTTGGGGCTCAACCGTAAAATTGCAGTTGATACTGGTGTCCGTGAGTGCAGTTGAGGCGTGCGGAATTCGTGGTGTAGCGGTGAAATGCTTAGATATCACGAAGAACCCCGATTGCGAAGGCAGCTTACTAATCCGTAACTGACGTTCATGCTCGAAAGTGTGGGTATCAAACAGGATTAGATACCCT
+
EFEGGGGGFGGGG<FFGFGFCFGGCFGGGGGGGGGGGGGGEFFFFGGGGGFFGGGGFGGGGGGGGGGGCGGCEGGGGGFCGGGGEFF,FFCEGGGFG,,,CFG9?AFFE=4EFC,+BFFGGGGGGGGGGGGGFGFGGGGG<FGFGGGFGFGGGGGEFD<FDCGGGGGGGGDG,EFDG83@<FEG9FGGGG*CFGDECCF;FFCDG=GG;FFEEEGGGGEG#B:CGGG###GAEG?9>FG/=@CFFAGFCFFC+DECEFFGGGCDDEGGBFFFCFFFFGGGGGFG+CC4=,FA,F,:F;GGGF=?@+++FFFF=AFF:<GFGGFGGCFFF?9GGGGGGF9GGF<DFGFGGGGGGFF+GGGEGEEFCFE8FGFE<,66GFCC7F;FCGDGGGGGGFGGFGGGFEGGGDEGGCCGGGGGGGGGGGGGEAGGGGGCC8CC
@QBQZ 108409
TGAGGAATATTGGTCAATGGACGAGAGTCTGAACCAGCCAAGTAGCGTGAAGGATGAAGGTCCTACGGATTGTAAACTTCTTTTATAAGGGAATAAACCCTCCCACGTGTGGGAGCTTGTATGTACCGTATGAATACGCATCGGCTAACTCCGTGCCAGCAGCCGCGGTAATACGGAGGATGCGAGCGTTATCCGGACTTATTGGGTTTAAAGGGAGCGCAGACGGGAGATTAAGTCAGTTGGGAAAGTTTGCGGCTCAACCGTAAAATTGCAGTTGAGACTGGTTTCCTTGAGTGCAGTTGAGTCAGGAGGAATGCGTGGTGTAGCGGTGAAATGCTTAGATATCACGAAGAACTCCGATTGCGAAGGCAGCTCACTGGAGTGTAACTGACGCTGATGCTCGAAAGTGTGTGTATCAAACAGGATTAGATACCCT
+
8:FFF<,CC9FG9;EFGGDFFGGFCFCFGGGGFFDFGGGGGGFGFGGGGGGFFFFGFGCAEGGGGGEECCGAECEFD,C,<6,C,?FGC=FC=8EFGG,B8BFCAFEDF8DFGGD7,EF<@GFD,FF7+<,EBFGFFCCEFE7@FD@BDGFB+=3>3BFF?BCF7BF*:@CBFGF@CEDGGFFD:=:F<C@C1?:ECECDC1?F9,=C:CCC9@C@CD8C<B@FCFACDF=:FDGGGDCFG@#=D6372CFGG<CCEFGFFGGGDEGG7E<A3>9FA.#A;CDEDE,<,E4AD4,FFB@,CEGFAA,:,,F54B7+EFBA<E>>+=??6,9,6A5,,A9DFC64,,BCCGGGEGGDEF@B+B,:,,,EF8E8@E<CCGGGGGFFFFFB,B@BFA;,9BB8F:C;,E7CFFC,FEAFCCF@CAFC6C<9E@DCCC<-
@QBQZ 123206
TGGGGAATATTGCACAATGGGCGAAAGCCTGATGCAGCGACGCCGCGTGAGCGAAGAAGTATTTCGGTATGTAAAGCTCTATCAGCAGGGAAGATAATGACGGTACCTGACTAAGAAGCACCGGCTAAATACGTGCCAGCAGCCGCGGTAATACGTATGGTGCAAGCGTTATCCGGATTTACTGGGTGTAAAGGGAGCGCAGGCGGTGCGGCAAGTCTGATGTGAAAGCCCGGGGCTCAACCCCGGTACTGCATTGGAAACTGTCGTACTAGAGTGTCGGAGGGGTAAGCGGAATTCCTAGTGTAGCGGTGAAATGCGTAGATATTAGGAGGAACACCAGTGGCGAAGGCGGCTTACTGGACGATAACTGACGCTGAGGCTCGAAAGCGTGGGGAGCAAACAGGATTAGATACCCT
+
GGGGGGCFFGGDFGGFGGGGGGGGGGGGGGGGGGGGFGGGGGGGGGGGGGGGFC=:,EEEFGGGGGG+BFFCGGGGFFFGGGGGGGGGGGEGFAFGGGGGGGG@C7FFGFGGGGGGGFFFGG7@C<CFFGGGG@8BBFFGGF@GGGGGGGCFFGG::2DEFCFFCECFCFGGGFGGEGG:FGGGGGGG@EFGGGGGCGFGEDGGGGGFEGFE>*FCCGGGGGFFCG9DEGGGGGGGGGGGGGGGGGGGDGGGGFGFGFGGGFFFGGFGFDEFGGEGGGGGFGGGGCGGF8FGGGGE?F<FGGGGGDDGGGGGGGGGGGEGGF9GGGGGGGGGGGGFGGFGGGGGGGGGGGGGGGGFGGGGCGFFGGGGGGGGGGGGGGGGGGGGDGGGGGGGGGGGGGGGGGGGGGGGGGECC@C@
@QBQZ 257
TGGGGAATATTGCACAATGGAGGAAACTCTGATGCAGCGACGCCGCGTGAAGGATGAAGTATTTCGGTATGTAAACTTCTATCAGCAGGGAAGATAGTGACGGTACCTGACTAAGAAGCCCCGGCTAACTACGTGCCAGCAGCCGCGGTAATACGTAGGGGGCAAGCGTTATCCGGATTTACTGGGTGTAAAGGGAGCGTAGACGGTGTGGCAAGTCTGATGTGAAAGGCATGGGCTCAACCTGTGGACTGCATTGGAAACTGTCATACTTGAGTGCCGGAGGGGTAAGCGGAATTCCTAGTGTAGCGGTGAAATGCGTAGATATTAGGAGGAACACCAGTGGCGAAGGCGGCTTACTGGACGGTAACTGACGTTGAGGCTCGAAAGCGTGGGGAGCAAACAGGATTAGATACCCG
+
EFFGGGGGGGGGDFGGGGCDFFGGGGGGGGGGGGFEGGGGGGGGGGGEEGGGGGFFCGG<FCGFGFGGGEGFGGGGDGGGGEG?FGGGFFDF78FGFFGGGGGDFGAFGGGDGGCFF8A<DGGGGGGF8FGDGGFFGGFGGGGGGGGGFDFEFGF<CFEGGGGDCFGG:FCFFFE/CGF@<6FFCCFEFDFFFGGG7CGGC>;AFF>F<<EGFFCEFCFCE<CFG;F@7CFGGGE>C<CF8FFGF<@>CGGFDCGFFFCA@FGGGFGGEF=CFGFEF<EFB9DGG:@GEEB<B,EE89F98EC:7DGFDDGGEF,CDGFE<CF<GGFFE9FGFFGGGGFGFGFF<DGDGGGGGGGGGGECCF<GGGGGGF@GGFECF:GFGGGFCGEGGGEGGGGGGGGGGGGGGGGFFFF@CB8-
@QBQZ 92376
TGGGGAATATTGCACAATGGGGGAAACCCTGATGCAGCGACGCCGCGTGAAGGAAGAAGTATCTCGGTATGTAAACTTCTATCAGCAGGGAAGATAGTGAAGGTACCTGACTAAGAAGCCCCGGCTAACTACGTGCCAGCAGCCGCGGTAATACGTAGGGGGCAAGCGTTATCCGGATTTACTGGGTGTAAAGGGAGCGTAGACGGACTGGCAAGTCTGATGTGAAAGGCGGGGGCTCAACCCCTGGACTGCATTGGAAACTGTTAGTCTTGAGTGCCGGAGAGGGAAGCGGAATTCCTAGTGTAGCGGTGAAATGCGTAGATATTAGGAGGAACACCAGTGGCGAAGGCGGCTTACTGGACGGTAACTGACGTTGAGGCTCGAAAGCGTGGGGAGCAAACAGGATTAGATACCCT
+
D<C@CEFGGGGGGFG<ECFGFGGGGGGFGFGGGDCEGGGGDFGGGGGGGGFGGGGGGGGF?ACEDE@BEBFGGGGGGGGGGAEFF8FGGGGGGGGEEAFD9F,BDBDGGFF9E@FGGFAD:1BFAFBGFFFGF==FGG<FG5@CC<GG=C2$@F?@DDCGGGGGGGFBC=<CFGGC5<FCCC7GFGCFCGFDGGG@DGGCCFFE;DCFGFCFFGD<C:@ECGGF@C<@<GGEEACF@,?DF=DE#1:CCDCF0EFF9-CFFFG<:99,9?GGFFC>>+CFECAE=+GDGFGGGGGGGGGGGGGGEGGGGGGGGF=CFGGEDAFA?9FGGEFC8,,FGFFGGGDGGGEGGGGFDGGDGEFB@EDGFGFGGGGGE8GGCFF<@:FGF@GCEGGGFCGGFGGGEGGGGGGGF@FCCCCC
@QBQZ 259
TGAGGAATATTGGTCAATGGGCGAGAGCCTGAACCAGCCAAGTAGCGTGAAGGATGAAGGTCCTACGGATTGTAAACTTCTTTTATACGGGAATAAAGTTTCCTACGTGTAGGATTTTGTATGTACCGTATGAATAAGCATCGGCTAACTCCGTGCCAGCAGCCGCGGTAATACGGAGGATGCGAGCGTTATCCGGATTTATTGGGTTTAAAGGGAGCGCGGACGGGAGATTAAGTCAGTTGTGAAAGTTTGCGGCTCAACCGTAAAATTGCAGTTGATACTGGTTTCCTTGAGTGCAGTTGAGGCATGCGGAATTCGTGGTGTAGCGGTGAAATGCTTAGATAGCACGAAGAACCCCGATTGCGAAGGCAGCTTGCTAAACTGTAACTGACGTTCATGCTCGAAAGTGTGGGTATCAAACAGGATTAGATACCCT
+
GGGGGGGG<FGGGGGGGGFFGGGGGGGGGGGGGGGGGGFGAFGGGGGGGGGGGGGGGGGGGGGFGGCGGGGGGG?FAFCFGGGGFGFFGGGGGGGGGGGGGGGA?EEGGCFC9:E<FCAAFAGGGGGGGGC<AFGGDGGGGGDCFGGFGFEECBC@@<FD=FGGGGG7<GFFAFC@>FDE?C@BBGG=<8BFF(C=FGGGFF5EFGG@BCFFF:FG58C=:C=*CFG#C0AGFGCFGFCCDD'<FFAGGF>GGF@@?>FFFGGGFDBC=9GDGGFF@:9FFGFFA,A58?<8FFF:FCFGGGGEFB++GFE,7CEF:FGDFEBFE@,AF<EFAFE?GFFA6CFA8,,GGGGFGGF7GE?CGGF<F<GEGGFFGGGGFFCGFEGGFCFGGGGGF<FGGGGGGEGFFGGGGGFFGFDDGFAGGGGGGGGGFFFC@CCC
@QBQZ 260
TGGGGACTATTGCACAATGGGGGAAACCCTGATGCAGCGACGCCGCGTGAAGGAAGGAGTATCTCGGTATGTAAACTTCTATCAGCAGGGAAGATAGTGACGGTACCTGACTAAGAAGCCCCGGCTAACTACGTGCCAGCAGCCGCGGTAATACGTAGGGGGCAAGCGTTATCCGGATTTACTGGGTGTAAAGGGAGCGTAGACGGTGTGGCAAGTCTGATGTGAAAGGCATGGGCTCAACCTGTGGACTGCATTGGAAACCGTCATACTTGAGTGCAGGAGGGGTAAGCGGAATTCCTAGTGTAGCGGTGAAAGGCGTAGATATCACGAAGAACTCCGATTGCGAAGGCAGCACACTAATCCGTAACTGACGTGCATGCTCGAAAGTGTGGGTATCAAACAGGATTAGATACCCT
+
FF<FGE+6CFFEGGGGGGAD<FE@EGGEFFGGGGGEA9@CFFGGGCCFC:CFFGGFG8EFCGGEFFGG8EFGGA5?FEFGGAFGGGCF@:BFGGG9FGGGGGG:EF?FGGFCABC<FC8B>FFG+>FF<DFFG<C>F,7F,><FGGGEGGGGBBCFCFB@EGFGGFGC<:FGDGEG8FGGGG'CGFFGEGGFGFEFGGGEGGGGGE&FG5E;337FCCD@<&FFC@EG3:;7C:;@8DEE8FFDFCCCFFB=FE?CF4?<CFD>CEEGDFFC=FEEB,DEGGGFEGGEEEC?CGGFCEB,E<C:C=CCFFF9:A+=79GFFE:98GGGGGE<FCEEFC,6@,@,FC,EC,CECFC;,FF,C>GGGGFDF@ECFF8GEGFEEFA9E@GGF9GGGGGFE@FEFDEGEACEFFF@B8@<
@QBQZ 261
TGGGGAATATTGCACAATGGGGGAAACCCTGATGCAGCGACGCCGCGTGAAGGAAGAAGTATCTCGGTATGTAAACTTCTATCAGCAGGGAAGAAAATGACGGTACCTGACTAAGAAGCCCCGGCTAACTACGTGCCAGCAGCCGCGGTAATACGTAGGGGGCAAGCGTTATCCGGATTTACTGGGTGTAAAGGGAGCGTAGACGGAAGAGCAAGTCTGATGTGAAAGGCTGGGGCTTAACCCCAGGACTGCATTGGAAACTGTTTTTCTTGAGTGCCGGAGAGGTAAGCGGAATTCCTAGTGTAGCGGTGAAATGCGTAGATATTAGGAGGAACACCAGTGGCGAAGGCGGCTTACTGGACGGTAACTGACGTTGAGGCTCGAAAGCGTGGGGAGCAAACAGGATTAGATACCCT
+
,CF<@FEFFFFGCGGCFFGGFGGGGFFGGGDGEEGGFG@EFEG>F@F@=:FEEFGFGFGGEFFGGGFFDGGGGGGGFGGGGCGFGGFFGEGGGGGGGGGDFEDCDF?FAAEFFCFFFDD@EG+.B@FB=GCAEF?CFCF@8CEGGGGEF=CCGGGGGGGGGGCE:C?FC<FFGGG??GDGGFGGDF<?=FF9FF:ACGF:FGGFGGFDE@>/CEFC<?FG?FFGGGFGE:GFG@5GGGFB@DCD@C;GGEFCEDC,DC5@EFGFGGD<?GGGCCDF<EGGGFFFGEGDGFFFFDFGFF<,GFGE=CFDFF?9EF@GGGGFGFFEFC9E9FGGEFFE<CGCGGGDF7CCC:8GGEGFFEGECGGDGGGCFD<EGF8GGEDFC@A<7GGGEFEF8FGFAFGFGFGGGFEE@,C@CCC@
@QBQZ 262
TGAGGAATATTGGTCAATGGACGAGAGTCTGAACCAGCCAAGTAGCGTGAAGGATGAAGGTCCTACGGATTGTAAACTTCTTTTATAAGGGAATAAACCCTCCCACGTGTGGGAGCTTGTATGTACCTTATGAATAAGCATCGGCTAACTCCGTGCCAGCAGCCGCGGTAATACGGAGGATGCGAGCGTTATCCGGATTTATTGGGTTTAAAGGGAGCGCAGACGGGTCGTTAAGTCAGCTGTGAAAGTTTGGGGCTCAACCTTAAAATTGCAGTTGATACTGGCGTCCTTGAGTGCGGTTGAGGTGTGCGGAATTCGTGGTGTAGCGGGGAAATGCTTAGATATCACGAAGAACTCCGATTGCGAAGGCAGCACACTAATCCGTAACTGACGTTCATGCTCGAAAGTGTGGGTAACAAACAGGATTAGATACCCT
+
FFGGGFFGGGGGGGGGGGGGGGGGGGGGGGGGGGGGGGGGGGGGGGGEEFFGGFGGGGGGGGGGCCFEGGGGGGGGGGGGGGGGGGGGGGDGGGGGGGGFGGGGGGGGGGGGGGGEFGGGGGGGGGGGGGGGGFFGGFGGFGGGGGGGGGGGGGGGGGGGGGGGGGGGEGG8GGGGGGGGGCF>GGGGGGGGGGGG?,FCFFGGGGEECFGGGDGGGGGGG1GGDGDEGGCGGGGGGGGGGGGGFFGGGGGGFDCEGFFGGGGGGGGGGGGGGGGGFFGGGGGFGCGEFEEFGGGGGGFBEFFGGGGGGGFCEGGGGGGFGGGGGDEFC,ECGGFFFC9GGGGGGGGGGFGGGGGFGGGFEGGGGGGGGGGFGGFGF<DGGGGGFFAGGGGGGGGGGGGGGGGFGFFDEFE9GGGGGGGGGGGGGGFFC8GCCC<C
@QBQZ 91089
TGGGGAATATTGCACAATGGGGGAAACCCTGATGCAGCGACGCCGCGTGGAGGAAGAAGGTCTTCGGATTGTAAACTCCTGTTGTTGGGGAAGATAATGACGGTACCCAACAAGGAAGTGACGGCTAACGACGTGCCAGCAGCCGCGGTAAAACGTAGGTCACAAGCGTTGTCCGGAATTACTGGGTGTAAAGGGAGCGCAGGCGGGAAGACAAGTTGGAAGTGAAATCTATGGGCTCAACCCATAAACTGCGTTCAAAACTGTTTTTCTTGAGTAGTGCAGAGGTAGGCGGAATTCCCGGTGTAGCGGTGGAATGCGTAGATATCGGGAGGAACACCAGTGGCGAAGGCGGCCTACTGGGCACCAACTGACGCTGAGGCTCGAAAGTGTGGGTAGCAAACAGGATTAGATACCCT
+
EFGFGFCCGGGGGGGEFFEEFDGGGGGGGGGGGGGGGGGGGGGGGGEGGGGGGGGGGC<EFGGGGGGGGGGFGFGGGGFGFEEGGGGGGGGGGGGGGGGGGGGGGGCFGFEGGGGGGGGGG=GGGDD<C#@8FGGGGGFFGG8FFGGGGGCGFGG@G?F*FGGGGF6C<FE8FCE?GGGFGGGFE7CFGGGGGEEFFDCGGGDCFEC87/8EFC?CBEFG<GF8GGGGGFFFGGFCCEFCF;8EFCEEGGED)BFFGGGGGGG@G@GDGGGGFGGGFF:7EEAAC+EEC@GFEE@BECCFFFGF>GGGGGFFCFCGGFAEC6+>GGFF9ECF:EGFFGFCBCFCAC:C@GGFFEFFGFEFCD@EGGFFC-BCGGFGGGFFFGFFC?FCGGGGGGGFFGGFGFGGGFCFE8ECCCCC
@QBQZ 100723
TGGGGAATATTGCACAATGGGCGAAAGCCTGATGCAGCGACGCCGCGTGAAGGATGAAGTATTTCGGTATGTAAACTTCTATCAGCAGGGAAGATAACGACGGTACCTGACTAAGAAGCACCGGCTAAATACGTGCCAGCAGCCGCGGGAATACGTATGGTGCAAGCGTTATCCGGATTTACTGGGTGTAAAGGGAGCGCAGGCGGTGCGGCAAGTCTGAGGTGAAAGCCCGGGGCTCAACCCCGGTACTGCATTGGAAACTGTCGTACTAGAGTGTCGGAGGGGTAAGCGGAATTCCTAGTGTAGCGGTGAAATGCGTAGATATTAGGAGGAACACCAGTGGCGAAGGCGGCTTACTGGACGATATCTGACGCTGAGGCTCGAAAGCGTGGGGAGCAAACAGGATTAGATACCCT
+
FGGGGGCGGGGGGGGGGGGGGGGGGCCFGGGGGGGGGGDEGGGGCDE+@CEEEFGGGGGGCAFGGGG:CFFGGGGGGGGGGF9FCEFG7FGGGGGFGFGGGGGDGGGFFGGGGGGFGGFGGFGBFEEFGGC97<,@FF<<FCGGDGEG1:CGGFF.D5@DBCFEGFFE<FGFGFDGG:CCFFFFGFEG7F@FCCEFC:FCGGGEEEG<C?E>ECF?E%C>#;CFFF7DC>;FDGGGGCCFFGEDC,FFCFGF:FCECF8EC+=0>A/DDCDFDG<4=2@9ED<AGDGGEGGFGGGGF98EFFGGECGFGGGFE@FC?CF9FGD9GGGGGGFF>GGGGGCDGGFGGGGGGGGGGGF<GGFC,GF9GGFGGGGGGGGGGGGGGGCD7EEF7GEEFGGGF@DGGGGGGGGGGGGCCCCC
@QBQZ 51802
TGGGGGATATTGCACAATGGGGGAAACCCTGATGCAGCGACGCCGCGTGGAGGAAGAAGGTTTTCGGATTGTAAACTCCTGTCGTTAGGGACGATAATGACGGTACCTAACAAGAAAGCACCGGCTAACTACGTGCCAGCAGCCGCGGTAAAACGTAGGGTGCAAGCGTTGTCCGGAATTACTGGGTGTAAAGGGAGCGCAGGCGGACCGGCAAGTTGGAAGTGAAATCCATGGGCTCAACCCGTGAATTGCTTTCAAAACTGCTGGCCTTGAGTAGTGCAGAGGTAGGTGGAATTCCCGGTGTAGCGGTGGAATGCGTAGATATCGGGAGGAACACCAGTGGCGAAGGCGGCCTACTGGGCACCAACTGACGCTGAGGCTCGAAAGTGTGGGTAGCAAACAGGATTAGATACCCT
+
A8FED+@FFGGGGGGGGGGGCFGGGGGGGFGGGGGGGGCFGGGGGGGGGGGCGGGGGGGFFGGGCGGGGGGFGGGGGGGGGEEFECFEFGGGFG7FEAGGGEGGG>EFFG<>DDFFGFGGCF?C@EGCFGGGG<::FE7BF:FEFGFG<98?FGG:F<FGCF:CCF0GG>:CBFGE:<<=EGFGGGF>DGGFCCCCEECEE>EGGGEEDEGGFGF@>AF6<GGFFFB#7<FGGGGG>;A989DFC:GGGGFCECFFCEGFDGGD@A<,GFGGGGGGF;A,@FGGFAFFGFCDFGC477GFGGFGGDGFEE?ECGGGGFEEFFCFF7@<CAAF@E6C-FGGGGCFFEGEEF<C,GGGGGFEAF8,,GGGCGFCGGF8FGFFC7FFFCEEGGGGGGGGGFGGGGGGGGGFCEFACCCC
@QBQZ 87588
TGGGGAATATTGCACAATGGGGGAAACCCTGATGCAGCGACGCCGCGTGAGCGAAGAAGTATTTCGGTATGTAAGGCTCTATCAGCAGGGAAGAAGAAATGACGGTACCTGACTAAGAAGCACCGGCTAAATACGTGCCAGCAGCCGCGGTAATACGTATGGTGCAAGCGTTATCCGGATTTACTGGGTGTAAAGGGAGCGCAGGCGGGAGGCTAAGTCTGATGTGAAAGCCCGGGGCTCAACCCCTGTACTGCATTGGAAACTGGTCATCTAGAGTGTCGGAGGGGTAAGTGGAAGTCCTAGTGTAGCGGTGAAATGCGTAGATATTAGGAGGAACGCCAGTGGCGAAGGAGGCTTACTGGACGATAACGGACGCTGAGGCTCGAAAGCGTGGGGAGCAAACAGGATTAGATACCCT
+
EE<A:@C8<AEFCGDCEA6,6@77FEG,@ECCFGFECFC@@FGGGGGFC7:E=FFCFGGFGGGFGGF:<BEF@E9E=4BFAF<,?F,FFGF=FFF8FGGGF9F7FEGGAFFFF,C>FF9FDEBFECC@CFF9FFF@DB7>ACGCFCEFEGGGGGFGGGCC77FBEG<0=C+>2#>?=G::CFB#,<845<',<<B>CA=CEEEGCEEE#EFCECGGC69:?6772,D@@FGGGEFECG>5@E=31D.CCC:E>CE3<9EB3?FGGFC:GD<C?<CCDGBC5<<@CFF?<,AFE9B=,F<9,:<<CCEFF?C,GGGCB@<CC,9E9GFCFFE<8F=88-9CCCCC:CBFC6@,A<CDGFF@CCCEECFE@@+C7EFFGFE+,CF@CFCCF:C9GGFGFFEC-EGFEFEEFGF<6A--B@
@QBQZ 110794
TGGGGAATATTGCACAATGGGGGAAACCCTGATGCAGCGACGCCGCGTGGAGGAAGAAGGTCTTCGGATTGTAAACTCCTGTTGTTGAGGAAGATAATGACGGTACTCAACAAGGAAGTGACGGCTAACTACGTGCCAGCAGCCGCGGTAAAACGTAGGTCAAAAGCGTTGTCCGGAATTACTGGGTGTAAAGGGAGCGCAGGCGGGAAGGCAAGTTGGAAGTGAAATCCATGGGCTCAACCCATGAACTGCTTTCAAAACTGTTTTTCTTGAGTAGTGCAGAGGTAGGCGGAATTCCCGGTGTAGCGGTGGAATGCGTAGATATCGGGAGGAACACCAGTGGCGAAGGCGGCCTACTGGGCACCAACTGACGCTGAGGCTCGAAAGTGTGGGTAGCAAACAGGATTAGATACCCT
+
GGFGECFEGGGGGGGGGG@EFGCEGGGFGG8CEFGFGGGGGGGGGGGGGEFGGC<EFF@CCFGGCFGGGGGGGDFGCGGGGGGGEFGA8FBF,AFFFFAAF7FFGE<FEF89,BEFGGGFGGDFAF9>,<C=BDDFDGGGFGGGDECC<<0>FCE,FFE;>:$CCC9:<FCFGGGGCCF?CGFGGC:GFFGGGGE>E<<F>FFEFEG,FF@A9DFC:C?<5FF9CFC8GGFFE:CF>ECDGGDCG=@1GFFFCD>EF<AFGFFA<FFGFA?A:,FC@GGFCCEB8++C7CEF88GDGECBGGDGCGGGCFGGEGFCCCFGGDGDECGGGGGGGGGFGFC,C:GGE:DGGFE9C,CGFCCCGGCCCC,GGGGGGGGGFEEFDGFCAFGF7<GEGCGGFEFFGGGGFGGCGGGCCCCC
@QBQZ 268
TGAGGAATATTGGTCAATGGGCGAGAGCCTGAACCAGCCAAGTAGCGTGAAGGATGAAGGTCCTACGGATTGTAAACTTCTTTTATACGGGAATAAAGTTTCCTACGTGTAGGATTTTGTATGTACCGTATGAATAAGCATCGGCTAACTCCGTGCCAGCCGCCGCGGTAATACGGCGGATGCGAGCGTTATCCGGATTTATTGGGTTTAAAGGGAGCGCAGACGGGAGATTAAGTCAGTTGTGAAAGTTTGCGGCTCAACCGTAAAAGTGCATTTGAAACTGGTGTCATTGAGTGCGGTTGAGGTGTGCGGAATTCGTAGTGTAGCGGTGAAATGCGTAGATATCACGAAGAACTCCGGTTGCGAAGGCAGAACACTAATCCGTAACTGACGTTCATGCTCGAAAGTGTGGGTATCAGACAGGATTAGATACACT
+
<E9ECEFFFGF9FGGCEF9<,CFFCCF@FGG@FD@C<F9@ECF<<FGFG7DFGFGGGGGGEA@,@EE7CGEGC?AFF9E?FGGGGGGGGFGG:CCFFCFFC<<FGFF8F<=E,C99EAA:FFG,,CB79<,45?FGGG,,8B=BFG:AFFGG+=6>=?8=+3+:CEF:@CF;=CF**5<*:CG<+=C;F<F3FF?G7CEF.?FCC7,<A(<<C:EC;/CEGD5@EE2:GGG);CC+,#*,FGGGFCAEC<FD1GD>:5B:7>:D::,8#E>CC#.,490DFAD:9E5,9F?ECF7C:E9,A?=?B+F>B,?,B,A+CB4,EA:@47:ECECFFEEB?,FFFBCE:,,:,F@@C88+++6+6,FFFAECC6,C,<CC9GEFCGEFCE<,;FC,CF<<C+EFCCF@<CB;B9FEFDF9FEEC9CGF@9E,FC,A6,CB
@QBQZ 86271
TGGGGAATATTGCACAATGGGGGAAACCCTGATGCAGCAACGCCGCGTGAGTGCAGAAGTATTTCGGTATGTAAAGCTCTATCAGCAGGGACGATAATGACGGTACCTGACTAAGAAGATCCGGCTAAATACGTGCCAGCAGCCGCGGTAATACGTATGGAGCAAGCGTTATCCGGATTTCATGGGTGTAAAGGGTGCGTAGGTGGCAGTGCAAGTCAGATGTGAAAGGCCGGGGCTAAACCCCGGAGCTGCATTTGAAACTGCTCGGCTAGAGTACCGGAGAGGCAGGCGGAATTCCTAGTTTAGCGGTGAAATGCGTGGTTATTAGGAGGAACACCAGTGTCGAAGGCGGCCTGCTGTACTGGTACTGACACTGAGACACGAAAGCTTGGGGAGCAAACAGGATTAGATACCCT
+
=FF,@ECFGFDGE9,,;@EF,FEF@D8CEG,,6;<6,CCF,C+@@F@@+C@FF<,FAFFDCFED<CC,CFFA,CEFGD8DFA?9FE,B<C<+4>FGGCFGGBCC+B??DFEACAAFEE,,:CA=FC7,BFFGF>8F@,D7,:3B:F7+@*BFFFG,,3><FFC*>C@EF@CC;F*<CG7F2,@FFG<C=<?BCF:@@*=C<<*?C<+<FF;;C<FA,A7@DC:4?-3<%5+@CE<D4#=;;GEE5822,3@<C@C,3<:6<@9F@8,/19?AAC3FA'A:AA,;>4+++4,A9BA,=??9,,+7+:=6-9CC4,++CC,,C,@GFF<@6C@<@EFCCDDFB8,,,,,+7EF@9E,<9@C,E@E<@FC,C<CEC@,,C;,D<:,9F@EE-CB6CCCE,9C-,6;,5<6@,C-8BC@C
@QBQZ 270
TGGGGAATATTGCACAATGGGGGAAACCCTGATGCAGCGACGCCGCGTGAGCGATGAAGTATTTCGGTATGTAAAGCTCTATCAGCAGGGAAGAAGAAATGACGGTACCTGACTAAGAAGCACCGGCTAAATACGTGCCAGCAGCCGCGGTAATACGTATGGTGCAAGCGTTATCCGGATTTACTGGGTGTAAAGGGAGCGCAGGCGGAAGGCTAAGTCTGATGTGAAAGCCCGGGGCTCAACTCCGGTACTGCATTGGAAACTGGTCATCTAGAGTGTCGGAGGGGTAAGTGGAATTCCTAGTGTAGCGGTGAAATGCGTAGATATTAGGAGGAACACCAGTGGCGAAGGCGGCTTACTGGACGATAACTGACGCTGAGGCTCGAAAGCGTGGGGAGCAAACAGGATTAGATACCCT
+
FGGFG:FF@FGGGGGGGGGGGGGGGGGGGGGGGGGAEGFGGGGGGGGGGGGGGGGGGGGG,EFGG?FFGGGGGGGGGGGGGGGGGGGGGGGGGG8EFGGGGGGDGGFEFGGGGGGGGGDEF8FGGGGECFGFGGDFGFEFGG<FGGEFGGGGGGGFFDF1FCCGGGFGG/GGGFFFBFFG>G@F:GFGGGAFCCGGGGDFGCGGG9EGGGGGGGGGGGGGGGGFGGGGGGGC<CGGGGFGFFGGFFGGGFGGGGGGGGFGFGGGGGFCFFCFAGCCCGF@BE9GD?GCGGGFFGGFD=CGEFGGGGGGGGGGGGGGGGGGGFGCFFF9GGGFGGGGFGGGGGEFGFFCDGGGGGGGDGGGGGFFF9GFCGGGEGGGGGGGGGGGGGGGGGGGGGGGGGGGGGGGGGF9GFFGFCCCCC
@QBQZ 65736
TGGGGAATATTGCACAATGGGGGAAACCCTGATGCAGCGACGCCGCGTGGAGGAAGAAGGTCTTCGGATTGTAAACTCCTGTTGTTGAGGAAGATAATGACGGTACTCAACAAGGAAGTGACGGCTAACTACGTGCCAGCAGCCGCGGTAAAACGTAGGTCACAAGCGTTGTCCGGAATTACTGGGTGTAAAGGGAGCGCAGGCGGGAAGACAAGTTGGAAGTGAAGTCCATGGGCTCAACCCATGAACTGCTTTCAAAACTGTTTTTCTTGAGTAGTGCAGAGGTAGGCGGAATTCCCGGTGTAGCGGTGGAATGCGTAGATATCGGGAGGAACACCAGTGGCGAAGGCGGCCTACTGGGCACCAACTGACGCTGAGGCTCGAAAGTGTGGGTAGCAAACAGGATTAGATACCCT
+
GGGGGGGFGGGEGGGGGGGGGGGGGGGGGGGGGGGGGGDGGGGGGGGGGGGGGGGGGGGGGGGGGGGGGGGGGFGGAFGGGGGGGGGGGGGGFGGGGGGGGEGGGGGGGGGGGDGFGGGFGGGGGDCDGGGFEGGGGGGGGGGGGGGGGGFGFFGGGGGGGGGGGGGCBFEGGFEGGFFCEFGGGGFGFGGGGGGEGGF>GGGGGGGGEGFFFGG<EFGCGGGGGGF??FFGGFFEF@BDFGGGG?FFFG<>EGGGGGGGGFFFGFFDGDFGGGCFFGGGGGGFF:GGGGGGFFF7EBBGGGGGGGGGGGGGGFCGDGEGGGGGGGGGGFGGGGGFEGGGGGGGGGGGGGFDGFF8FGGGFC88GGGGGGGEGFGGGGGGDGGGGGGCGGGGGGGGGCGGEAGGGGGGGGGCCCCC
@QBQZ 71577
TGGGGAATATTGCACAATGGGGGAAACCCTGATGCAGCGACGCCGCGTGAGCGAAGAAGTATTTCGGTATGTAAAGCTCTATCAGCAGGGAAGAAGAAATGACGGTACCTGACTAAGAAGCACCGGCTAAATACGTGCCAGCAGCCGCGGTAATACGTATGGTGCAAGCGTTATCCGGATTTACTGGCTGTAAAGGGAGCGCAGGCGGAAGGCTAAGTCTGATGTGAAAGCCCGGGGCTCAGCCCCGGTACTGCATTGGAAACTGGTCATCTAGAGTGTCGGAGGGGTAAGTGGAATTCCTAGTGTAGCGGTGAAATGCGTAGATATTAGGAGGAACACCAGTGGCGAAGGCGGCTTACTGGACGATAACTGACGCTGAGGCTCGAAAGCGTGGGGAGCAAACAGGATTAGATACCCT
+
GGGGG:FGCFGFGGGGFGG8FGEGGGGGGGGGGGGGGGGGGGGGGGGFGGGFFFGGGGGGGGGGGGGGGGGGGGGGGGGGGGGGGGGFGGGGGGGGGGGGGGGGGEGGFGGGGFGGGGGGGGGGGG?GGGGDGFGGGGGGGG?GGGGGGEEGGGGGGGCGGGGFGGGGFGDGGGGGEGEFG=3<CCFGGGCFFFGGG@DFGGGGGGGGGFFFGGGGGGFGGEGGGGGFC@@FEEEGGGGFCDFGDGGGFCDGGGGFFGGGGGFGGGGGGFGFGGGGGGGFEGGGGGFEBFGGGGGGGFEDGCGGGGGGFGCGFECFF=7GGFGGFFECFGFE,DGGGFGGGEGGCCEGGGC@FFFGGGGGCGGGFFE,F:FC@GGGGGGGGFGGFFDDECGGGGGFGGGGGGGGGGGGGGGGGCCCCC
@QBQZ 70734
TGAGGAATATTGGTCAATGGGCGAGAGCCTGAACCAGCCAAGTAGCGTGAAGGATGAAGGTCCTACGGATTGTAAACTTCTTTTATACGGGAATAAAGTTTCCTACGTGTAGGATTTTGTATGGACCGTATGAATAAGCATCGCCTAACTCCGTGCCAGCAGCCGCGGTAATACGGAGGATGCGAGCGTTATCCGGATTTATTGGGTATAAAGGGAGCGCAGACGGGAGGTTAAGTCAGTTGTGAAAGTTTGCGGCTCAACCGTAAAATTGCAGTTGATACTGGTTTCCTTGAGTGCAGTTGAGGCAGGCGGAATTCGTGGTGTAGCGGTGAAATGCTTAGATATCACGAAGAACCCCGATTGCGAAGGCGGCTTGCTAAACTGTAACTGACGTTCATGCTCGAAAGTGTGGGTATCAAACAGGATTAGATACCCT
+
FD@FFFFG,FECCCFGFFFF,ECFCFEDFDFFFC@EGGGGFFEEEGDGFGDCFFGFGFFFCC@F9@C@CB:F,<CFGGGFCACFGGFCFFCC7==EFE<DCEFCGAEGE<EDG99,:?,:<EE,CF4FFFFFGF,8E,5C<EF+8@BD8BB8+D8F7<<=,:>,@><C<CC,<@:>5@>97C<7:F>@52<F;;<?2C<93FFF<?F8#4C=BDGFGGGFCC:9D>,,@'>@=<?8C,0>FFGEF43<#G<B<>>@@=FGFCEDGE0A8'F8?CF,6@FGF=9:08<E,@EF,?5,<AF<<E9FD@DEGCF9DFCC+<+CDFC@GFCF@,?,-FF@E6DEEA<4,<<EEEFFB@@86,,@CGGFFECBCC,FFDDGF@6<6CEEECFGFF@<EGEEC@FCEFFEFFB--FF<C,GGFDDFDGGFGFAFFGGCCCCC
@QBQZ 115912
TGGGGAATATTGCACAATGGGGGAAACCCTGATGCAGCGACGCCGCGTGAGTGAAGAAGTATTTCGGTATGTAAAGCTCTATCAGAAGGGAAGAAAATGACGGTACCTGACTAAGAAGCCCCGGCTAACTACGTGCCAGCAGCCGCGGTAATACGTAGGGGGCAAGCGTTATCCGGATTTACTGGGTGTAAAGGGAGCGTAGACGGTAAAGCAAGTCTGAAGTGAAAGCCCGGGGCTCAACCCCGGGACTGCTTTGGAAACTGTTTAACTAGAGTGCTGGAGAGGTAAGCGGAATTCCTAGTGTAGCGGTGAAATGCGTAGATATTAGGAGGAACACCAGTGGCGAAGGCGGCTTACTGGACAGTAACTGACGTTGAGGCTCGAAAGCGTGGGGAGCAAACAGGATTAGATACCCT
+
ECEFGEGFFGAFFGGFG9C@F:7@@FFDGD,;,CFGG8FECEGEGGG7FGGFFCFFGGGFFG9EFGGE87FFGGG,,C@AF,EAE,?EF@FF@F8E<9FGGF+BF:,BE<BBA,,B?F<FF>@:FDGGG9FGCF8<FC><EF@FGCCFE>B9FFG@FFFGFGEG@5@9<=1*<<@CDC6C;F<FC>?C:B:CGGFCE0FCE+7CCF>@E>>3<>FGDD??CC;;.FC9FC7<>:@85CFCF8?+>FCCCFFEFEDCCFFGFF849GFE:BDF/EEGFDGFFFEEEGGGEECAFGFGF5,,FFEGECCCAEGGCCF:@FF;?E?A<,,AFF9GCEGGGGGFCC@,B@CGE@GFFFAF,FCGGGFFFAF>GFFEDGFGFEB,D7GGGGGGGGGDGGGFFGGGFCDGGFCFEDGCCCCC
@QBQZ 76691
TGAGGAATCTTGGTCAATGGACGAGAGTCTGAACCAGCCAAGTAGCGTGAAGGATGAAGGTCCTACGGATTGTAAACTTCTTTTCTAAGGGAATAAACCCTCCCACGTGTGGGAGCTTGTACGTACCTTATGAATAAGCAACGGCTAACTCAGTGCCAGCAGCCGCGGTAATACGGAGGATGCGAGCGTTATCCGGATTTATTGGGTTTAAAGGGAGCGCAGGCGGGTCGTTAAGTCAGCTGTGAAAGTTTGGGGCTCAACCTTAAAATTGCAGTTGATACTGGCGTCCTTGAGTGCGGTTGAGGTGTGCGGAATTCGTGGTGTAGCGGTGAAATGCTTAGATATCACGAAGAACTCCGGTTGCGAAGGCAGCACACTAATCCGTAACTGACGTTCATGCTCGAAAGTGTGGGTATCAAACAGGATTAGATACCCT
+
CCCF?FGG@CGFG@FFGGGFFFGG:FEGFGGGE<@EGGGG,CEFEFGGEEFG@DCFGEEGFEFGGCGG:,CF@CF-EFACEFGGAFFGGFGGGGGGGEC?8C,B,=>BDB=:F8C:EFDGFGGGGGCDFGGGAFFF,<EF,:CFGEFGGDF9BFGAE?<=<=CFGCCCF@E<<EFC:CF7$CGGCFEF@BF#@<=C@<<><FFFCC3CCB9B<3GDEF@<=F#CFC>1:C8CC?FFD7C@ED<@#GF<<3CFGG@>8>>D>@:@B,BE,D::<:<@E4:B+0FF8@A,,B8F8F>7F9A,,9,+9464F=?EDD7DGF<F8FC+EEGGFEAEGDDC,GFFGFE?C,:6FF9FCCF@:@,+GEEFEDCGGGECF@AFGE::DC@9F<AGEEGFGGE@F>GGGGGGFGF@CFFEFFFCGFGGGFGGFDGGFDE@BCCA
@QBQZ 276
TGGGGAATATTGCACAATGGGGGAAACCCTGATGCAGCGACGCAGCGTGAGCGAAGAAGGATTTCGGTATGTAAAGCTCTATCAGCAGGGAAGAAGAATGACGGTACCTGACTAAGAAGCACCGGCTAAGTACGTGCCAGCAGCAGCGGTAATACGTATGGTGCGAGCGTTATCCGGATTTACTGGGTGTAAAGGGAGCGCAGGCGGTGCGGCAAGTCTGATTTGAAAGCCCGGGGCTCAACCCCGGTACTGCAGTTGAAACTGTCGTACTAGAGTGTCGGAGGGGTAAGTGGAATTCCTAGTGTAGCGGTGAAATGCGTAGATATTAGGAGGAACACCAGTGGCGAAGGCGGCTTACTGGACGATAACTGACGCTGAGGCTCGAAAGCGTGGTGCGCAAACAGGATTAGATACCCT
+
CFCFDDC,FEFFGFCCC,CFG7:CGGGF7EFCGFFCECC:CF7+@BCGGFD8=@=@CF8,49,:,C@44FCFEE<FF9FF<,?FFCBEFEGDFGFGCCG?F??:BFGFA9EFFGDFGGGGGG8@FC+B,<@FDGGCGEFGGGGG7D<@<CG59B;F:F9B73,::EFEF74C,@<=:7<FCF@:FGG9FFFEF<8:6:CE5E@<5BFEG>C8?CA<33%'/0+><DC:07DDGFCEF<F7FEEEF:792?#3,'#2#=?F<==8FF>EFCB<A:6<66/+>EGFE5,9FCDE?=8FFAC,,FE@+++??,?9?,?=7FEAAF<<CFF=<,C,B6:,<FFFFB,,@@88:7CE,CEEECCB,F@GFGGFEC@,EGFGGGG@CF@C:,,:C@<F@+++GEFE@F@;,<CADGF<@C@@6
@QBQZ 277
TGGGGAATATTGCACAATGGGGGAAACCCTGATGCAGCGACGCCGCGTGAGCGAAGAAGTATTTCGGTATGTAAAGCTCTATCAGCAGGGAAGAAGAATGACGGTACCTGACTAAGAAGCACCGGCTAAATACGTGCCAGCAGCCGCGGTAATACGTATGGTGCGAGCGTTATCCGGATTTACTGGGTGTAAAGGGAGCGCAGGCGGTGCGGCAAGTCTGATGTGAAAGCCCGTGGCTCAACCCCGGTACTGCATTGGAAACTGTCGTACTAGAGTGTCGGAGGGGCAAGTGGAATTCCTAGTGTAGCGGTGAAATGCGTAGATATTAGGAGGAACACCAGTGGCGAAGGCGGCTTACTGGACGATAACTGACGCTGAGGCTCGAAAGCGTGGGGAGCAAACAGGATTAGATACCCT
+
F?EDFGGD,EF9EFGGGGFG8@@E@EGGGGGGG<FEEG@FGEGCFGGF=CFGFCFGCFGEFFGAE=B?FD<EAEAEDGGFDF<FFGGG<FFFCGEDGGGGGE7CFGGGFFDFF<FFGGG?A,FFGEFEC,<@FFFCDGGGGFFCFCCGECEGFF,DBEF@FF,<:CCGF:<7<BC:EC2=C@F77?A?<=<:CFEC6;8CCEE<>CGEGGG<<GCF?FEC;FDFCC>+EC3*:%CCDGGF?FCD7ADDGG?FDDGF3>9E<CGGCGFDBF#2A,:CFCCECGGFDF<EE,A9,,<FEFAFGGD@+E@C9FFFF@EEFAEF,ECFF<?FFE<EF@,C-DGGGEFE@DFGFC@CFCFGGDCCFFGGGEEAGGEEGF?GGFGGGDB9<@:B@CEEGGGGFFFFGGGFF9CFF<<@CCCCC
@QBQZ 66991
TGGGGAATATTGCACAATGGGCGAAAGCCTGATGCAGCGACGCCGCGTGAGCGAAGAAGTATTTCGGTATGTAAAGCTCTATCAGCAGGGAAGATAATGACGGTACCTGACTAAGAAGCACCGGCTAAATACGTGCCAGCAGCCGCGGTAATACGTATGGTGCAAGCGTTATCCGGATTTACTGGGTGTAAAGGGAGCGCAGGCGGTGCGGCAAGTCTGATGTGAAAGCCCGGGGCTCAACCCCGGTACTGCATTGGAAACTGTCGTACTAGAGTGTCGGAGGGGTAAGTGGAATTCCTAGTGTAGCGGTGAAATGCGTAGATATTAGGAGGAACACCAGTGGCGAAGGCGGCTTACGGGACGATAACTGACGCGGAGGCTCGAAAGCGTGGGGAGCAAACAGGATTAGATACCCT
+
FFGGGFBECFGGGGGGGGGFGGGGFEEGG,FFGD@FGG7+@FFFGFGGGGGGCFCF@EGFGGGGGGGGGGGGGGGGGGGGGGGGGGCAD7DGDDFGGCGGGCF7<FGGFGGGGGGGA=A@8DFGGEEFCCGGGGFGGGGGGGGGGGGGEEEGEFCCFAF@FG=8CCCCF<F;FFGGGGD@EGFGGGF?><FCEF*8FGGGGDGDEGE+;F<EC><.CE:GF<;FFG:EFGEFFGDGGGGGGGGGCEEGGCCDDC8FGF<FCC:DGGFGFCGGGGFEGFEE?GGFE9AEC,GFGGGFF=B,A5@EDFGGFGFDGEF:,GFCFFE9FE@E,,GFCEFEC,FGGGGGGEEEGDGGGGGFC:F?GCGFFEFEEGCCB+,FFFF@GGGFEGGDGGGGFGGGGGGGGGGGGFGFFGFCCCCC
@QBQZ 279
TGAGGAATATTGGTCAATGGACGAGAGTCTGAACCAGCCAAGTAGCGTGAAGGATGAAGGTCCTACGGATTGTAAACTTCTTTTATAAGGGAATAAACCCTCCCACGTGTGGGAGCTTGTATGTACCTTATGAATAAGCATCGGCTAACTCCGTGCCAGCAGCCGCGGTAATACGGAGGATGCGAGCGTTATCCGGATTTATTGGGTTTAAAGGGAGCGCAGACGGGTCGTTAAGTCAGCTGTGAAAGTTTGGGGCTCAACCTTAAAATTGCAGTTGATACTGGCGTCCTTGAGTGCGGTTGAGGTGTGCGGAATTCGTGGTGTAGCGGTGAAATGCTTAGATATCACGAAGGACTCCGATTGCGAAGGCAGCTCACTGGACTGCAACTGACACTGATGCTCGAAAGTGTGGGTAGCAAACAGGATTAGATACCCT
+
@FGGGGGGFGGGGGGGGGGGGGGGGGGGGGGGFFGGGGGGGGGFFGGGGGGGGGGGGGGGFGGGGGGGGGGGGGGGGGGGGGGGGGGGGGGGGGGGGGFGGGGGGGGFG8FCGCGEGGGGGGGGGGGGGGGG<FCGGFGGFGG=GGEGGGGGGGGGGGGGGGGGGG?GGGG2GGGGGGEGDGFGGGDGFGDGGFGC=CFFCGFGGGGG:GFFGGGGGGGGG@EGGGGFEG;GFGGGGFFGGGGGFGG;>FFEGGGGGGGFFGGFGGG.9GGGFF<GEGEGGGGGDGGGGFFGGGGGGGGFCFFGGGGGGGGFGGGGFF7EFGGGGFCGGGFEECGGGGGGGGGGGGGGGGGGFGGFCGGGGGGGGGGGGDGGGGGGGGGGFGGCFGGFGFGGEGGGFGGGGGGGGGGGGGGGGGGGGGGGGGGGGGGGFDFCCCCC
@QBQZ 92989
TGAGGAATATTGGTCAATGGGCGAGAGCCTGAACCAGCCAAGTAGCGTGAAGGATGAAGGTCCTACGGATTGTAAACTTCTTTTATACGGGAATAAAGTTTCCTACGTGTAGAATTTTGTATGTACCGTATGAATAAGCATCGGCTAACTCCGTGCCAGCAGCCGCGGTAATACGGAGGATGCGAGCGTTATCCGGATTTATTGGGTTTAAAGGGAGCGCAGGCGGGAGATTAAGTCAGTTGTGAAAGTTTGCGGCCCAACCGTAAAACTGCAGTTGATACTGGTTTCCTTGAGTGCGGTTGAGGTGTGCGGAATTCGTGGTGTAGCGGTGAAATGCTTAGATATCACGAAGAACGCCGAGTGCGAAGGCAGCACACTAATCCGTAGCTGACGTTCATGCTCGAAAGTGTGGGTATCAAACAGGATTAGATACCCT
+
FFGE,C,,CFCGGFGFGFFFGFGGGGGGGGGGG?GGCE@FGFC,CFGF:@FGG,,,9C9,EGEFG?EEGEF,EFG,CFFAFDFEAGA<8CECFCEEFGE9EF<F9EFFG=EEECFGFFFFCFGGGBCGGFCGDEFFFA9EFFCG7+@FCE9FCFC@+3,3@FFF7CGGEBC,,38CC*@:DCCCGC:CFCG>GGG;<FFEA1CFFGCC@<<9?FC*8=EECGGGGD;3<?CDE?7%:CFGDFFG2FEGGG5#FD:%#@@FGEBCD@/GFAFEDGC3A:?:::>GGD,>F3A,CFF:+8>,F<FDFBGC7@A9CE=:B+4BDCCF87FFCADFE<?C,<E;?9FFFFF<,9<@@FC-F7D6+C@7GFCFEEE@C;,EE@@7CEF9FC,CF<CCFGGFFCEFEGGFGGEEGFGGFFDGGGFE9FFDE,GGEC66@AA-
@QBQZ 281
TGGGGAATCTTGCACAATGGGGGAAACCCTGATGCAGCAACGCCGCGTGAGTGAAGAAGTATTTCGGTATGTAAAGCTCTATCAGCAGGGAAGATAATGACGGTACCTGACTAAGAAGCTCCGGCTAAATACGTGCCAGCAGCCGCGGGAATACGTAGGGAGCAAGCGTTAGCCGGACTTACTGTGTGTAAAGGGTGCGTAGGTGGCAGTGCAAGTCAGATGTGAAAGGCCGGGGCTCAACCCCGGAGCTGCCTTTGAAACTGCATAGCTAGAGTACAGGAGAGGCAGGCGGAAGTCCAGGTGTAGCGGTGAAATGCGTAGATATTAGGAGGAACACCAGTGGCGAAGGCGGCCTTCTGGTCTGTTACTGACTCTGAGGTACGAAAGCGTGGGGAGCAAACAGGATTAGATACCCT
+
EFCEGGEF,CF9FFEGFGGGG,C@CF<CCFGGGGGGGGCGEEGGGGEGCFDGCCFGGGGF<DFGGGG=FDFGGGCE9EEGFG<FFFEGDFFGEG9?,CDB,4FGF+C9EEEGF<E<ED<E,,+6=+BFC9BD<,DFDGFCFBDF>CCC*43,>D5?D,>FFG7*DFC*8:1*?3FC?=B=;=/F%G:C=<:<FF)/2@??CGF<<;@6?;F<F3<::'@C9ECCC<+BCC#GGGAFF<EF@3#@5D:C#GF@#6.047@CCCF3F???.5?A:CF<BCGGFFEFF<7CE@DFB:,FB:,,,FF@EGF?CFC,,==+,<E,9GFEEC,,EC,,8,EFC@8GF@CEC,C7@6CE;,6<CFCC,CEE,99E<E@E,FEFFBD,<DGC@@7+@GGF<EAFDE,AE<<GGEGFE<FA<CA-
@QBQZ 88150
TGGGGAATATTGCACAATGGGCGAAAGCCTGATGAAGCGACGCCGCGTGAGTGAAGAAGTATTTCGGTATGTAAAGCTCTATCAGCGGGGAAGATAATGACGGTACCTGACTAAGAAGCCCCGGCTAACTACGTGCCAGCAGCCGCGGTAATACGTAGGGGGCAAGCGTTATCCGGATTTACTGGGTGTAAAGGGAGCGTAGACGGCATGGCAAGTCTGAAGTGAAAACCCAGGGCTCAACCCTGGGACTGCTTTGGAAACTGTCAAGCTAGAGTGCAGGAGAGGTAAGTGGAATTCCTAGTGTAGCGGTGAAATGCGTAGATATTAGGAGGAACACCAGTGGCGAAGGCGGCTTACTGGACTGTAACTGACGTTGAGGCTCGAAAGTGTGGGTATCAAACAGGATTAGATACCCT
+
EDDEFB@,CE<@FGFFFGFGFGGGEGGFFFGGGG,CEGGGGGGFGGECFGGGGGGGAFFCFFGGGFDCFGGGGGGAFGGGCF9FC<+@>=+BFGFAFFGCCG@=DFF?FDG9FGGFGFG?DGEGG+>D,@FGDD>FGGGFF8>FF*@>=CE4FFC,38=1C<<CF8GF@==B<F:BEC2@=>DFCEDE9;C@GGC5CC>@,@53>?EECFCFFDFCC9FFGGGFFFF:F;FFGGFEG+1>@F<FCBCE8@@8<GGFDC>FGFEB?9B<=<C9CGGGEACFG>CFE,FAFFF?E<GGGEECFCGEDFDGFGGE@BEGFGFEAFAFCF8GFC<EFEFC-@DGGFEDF,7GGF8GCGFEE<GFGGGFFGGGGGFGGF@FFCCF@:EDEAC7GGGGGFE,FGGGGGGGGGGGGFGCCCC@
@QBQZ 119901
TGGGGAATATTGCACAATGGGCGAAAGCCTGATGCAGCAACGCCGCGTGAGCGATGAAGGCCTTCGGGTCGTAAAGCTCTGTCCTCAAGGAAGATAATGACGGTACTTGAGGAGGAAGCCCCGGCTAACTACGTGCCAGCAGCCGCGGTAATACGTAGGGGGCTAGCGTTATCCGGAATTACTGGGCGTAAAGGGTGCGTAGGTGGTTTCTTAAGTTAGAGGTGAAAGGCTACGGCTCAACCGTAGTAAGCCTTTGAAACTGGGAAACTTGAGTGCAGGAGAGGAGAGTGGAATTCCTAGTGTAGCGGTGAAATGCGTAGATATCACGAAGAACACCGATTGCGAAGGCAGCACACGAATCAGTAACTGACGTGCATGCTCGAAGGTGTGGGTATCAAACAGGATTAGATACCCT
+
GGGGDGGFGGGFGGGGGGFGGGGGGG+FGGFDFFGGGG<FGCFGGGGGGDGGGGDGEFG8EEGGGGGD<CFGGGCGGGGG?EFGGGGAFC@EFDF<FFFCF7CFFC<9,?=E@+>FDEF>DF:FECEGGFCE7FCCFEGGFCCC@FEGC7CCGDFGC,>:CFGC7,<FC*<CGFEGGGGGGFFCCF0F<EGFGFGEG9>*4+:2FDECFD;7<,CG#=E=FCFF@CC@B-FBAB?E5&ECCGFEBFEEACCCCDFGF<=CGFC7:459GFFGF@CFCFFFGFFF58GGFFDEFAFFGFFGGGCGGGFFABFCCGGGGGGFGCFGDF@GFGGFCC7GF:,F,B,GGGGFFCFD;,FF,EEEC,GEEFFCCEEEC,<C+CFF8GFC,F6EGGFFCFCFGGGFGGGFFGGGCGCCCCC
@QBQZ 284
TGAGGAATATTGGTCAATGGACGAGAGTCTGAACCAGCCAAGTAGCGTGAAGGATGAAGGTCCTACGGATTGTAAACTTCTTTTATAAGGGAATAAACCCTCCCACGTGTGGGAGCTTGTATGTACCTTATGAATAAGCATCGGCTAACTCTGTGCCAGCAGCCGCGGTAATACGGAGGATGCGAGCGTTATCCGGATTTATTGGGTTTAAAGGGAGCGCAGACGGGAGATTAAGTCAGTTGTGAAAGTTTGCGGCTCAACCGCAAAATTGCAGTTGATACTGGTTTCCTTGAGTGCAGTTGAGGCAGGCGGAATTCGTGGTGTAGCGGTGAAATGCTTAGATATCACGAAGAACCCCGATTGCGAAGGCAGCTTGCTAAACTGTAACTGACGTTCATGCTCGAAAGTGTGGGTATCAAACAGGATTAGATACCCT
+
GGFGGGGGFGGF9;EFGGGGGGGG@FGFGGGGFC,FGGDGFG@FGGGGGGGFFFGGGGGGF@CFGGGC:,,@6EGGGGC,CEE9EFFFCF=FE8FGGEE,,4F7<4FDA4+8B,CF<,4FCF9FFG<,CFFCFG9F?<EF8BFFGAGFC4>AD1;CFA<BAFGFE?CBCEC9C9><:FC;=:FG7F*FF=5DG?<(?EFFF:CF@CEF@?FFC::=DCBCEE15FCCC73FFGFFDCDGGGGFGFGCE>@FCFGGGGFGGGEC5A:>GFGG.FEFF=<F#<?FA,,,,GDFFCGGGGF@8:GGDE+47E@GCDA+GFCCEGGFC8F7GGGGGFGGGGGGGGGGFEC9<GFGGGGGGGF87CDGGGGGGFE8GGGGGFFF;EGGFACFGGGGGGFGDGEEEEGGGGFB;@GGGGGFFGCGGGGGGGGFFFGGCCCCC
@QBQZ 74378
TGGGGAATGTTGGACAATGGGGGCAACCCTGATCCAGCCATGCCGCGTGCAGGATGAAGGTCTTCGGATTGTAAACTGCTTTTGTCAGGGACGAAAAGGGATGCGATAACACCGCATTCCGCTGACGGTACCTGAAGAATAAGCACCGGCTAACTACGTGCCAGCAGCCGCGGTAATACGTAGGGTGCAAGCGTTAATCGGGATTACTGGGCGTAAAGCGGTCGCAGGAGGTTCTGTAAGGTAGATGTGAAATCCCGGGGCTCAACCTGAGAATTGCATATATGACTGCAGGACTTGAGTGTAGCAAGGGGGGGTGGAATTCCACGTGTAGCAGTGAAATGAGTAGATATGTGGAAGAACACCGATGGCGAAGGCAGCCGTCTGGGACATGACTGACGCTCATGCACGAAAGCGTGGGGAGCAAACAGGATTAGATACACT
+
<EE@CFFG<FGGGF6FD9FF8,C:+CF@CFGFF,EFGF,<,C<DGD7FECGGGGGFDFEF,CE9?<F,,:FF9EFFFGFGGGG9F,E9?<=BCCCFEGDD89+4@=++B,?,B=+@:+,<<+3+FF>7>+3:,CFECG7DCCFFG<FGG*CFGG,DFDG>CCF<@FF:BG>CD@CEF99F0?*<<FC*<ECG71*:*<2*;**:C90<CC5:C:CG8<<8*/2:/:EE*;EGFC?F9?5,%2,<;@@CCG@<#483#'CB*C,,C,@@9#F:93@<:CC<,,,,,,<<5D;C,,GFE>4=,,,,,:++6+++EF,DEB:,CB:4,?9FC,=?,EE9F<596,?6,FFF5,EGE9??<@BBB:B,:6,EC<FCEGF:FB+,EF;6<,6,9C,CGGEFEGFECCCC<CGGGCFCC:GCCC,<9C@F@FCFFECC,GFEAA,CA
@QBQZ 286
TGGGGAATATTGCACAATGGGGGAAACCCTGATGCAGCGACGCCGCGTGAGCGAAGAAGTATTTCGGTATGTAAAGCTCTATCAGCAGGGAAGAAGAATGACGGTACCTGACTAAGAAGCACCGGCTAAATACGTGCCAGCAGCCGCGGTAATACGTATGGTGCAAGCGTTATCCGGATTTACTGGGTGTAAAGGGAGCGCAGGCGGTGCGGCAAGTCTGATGTGAAAGCCCGGGGCTCAACCCCGGTACTGCATTGGAAACTGTCGTACTAGAGTGTCGGAGGGGTAAGTGGAATTCCTAGTGTAGCGGTGAAATGCGTAGATATTAGGAGGAACACCAGTGGCGAAGGCGGCTTACTGGACGATAACTGACGCTGAGGCTCGAAAGCGTGGGGAGCAAACAGGATTAGATACCCT
+
GGFGGGGGFFGFGGGFGGGGGCGGEGFEFGGGGGGGGG@FGGGDGGEGGEEDGGEG7FG<FFGGFFF+4BFFGGD?EGFG?FFGGGGDFEFGGGF8FCCEGAEDFG7?AFGE,<=FFCDF8DDE@F7>FFGGG@47F<>>8D78;G:FABDF>@;F?<$>C+FFFGGGD:F;C:BFEC7<9F#&CFB)?=CCCFCEG7CF*GGDDFCGG<GCE8EFGGF>41BC?FFGGGC::CGGFGFC0:593=DFE,9CDCD:#E9,,FCFGGGGFFF9FCGF@GEC:'FCFFFFGGGGGGGFFFEF<GGEF+::GGGEC,FECFF9CEE<AGGGGGFDGFGEE@FFCCF7FE7C7F:FF9GGGGFB6<D@,GFGEGEGFF?GGGGGGGGGGECGEGGGGGFFGGGGGGGGGGGGGGGGCCCCC
@QBQZ 95853
TGAGGAATATTGGTCAATGGACGAGAGTCTGAACCAGCCAAGTAGCGTGAAGGATGAAGGTCCTACGGATTGTAAACTTCTTTTATAAGGGAATAAACCCTCCCACGTGTGGGAGCTTGTATGTACCTTATGAATAAGCATCGGCTAACTCCGTGCCAGCAGCCGCGGTAATACGGAGGATGCGAGCGTTATCCGGATTTATTGGGTTTAAAGGGAGCGCAGACGGGTCGTTAAGTCAGCTGTGAAAGTTTGGGGCTCAACCTTAAAATTGCAGTTGATACTGGATATCTTGAGTGCAGTTGAGGCAGGCGGAATTCGTGGTGTAGCGGTGAAATGCTTAGATATCACGAAGAACTCCGATTGCGAAGGCAGCCTGCTAAGCTGCAACTGACATTGAGGCTCGAAAGTGTGGGTATCAAACAGGATTAGATACCCT
+
GGFGGGGGGGGGGFGGGGGGGGGGGGGFGGGGGGGGGGGGGGGGCFGGGGGGGGGG,EFGGGGGGGGGGGG<FGFGCEFFGFGGGGGGGFFGFGGGFGCFGGCFGDEFGFFGGGGGDFFAGGGGGGEFEGGGGGFGGGGGGGGGGGGGGFCGDCGGGGG@GGGG7GGGGDFGGGCF8F<CDFGGFCFFGGGGGGGC<FCGFGFFFFFEGGFEGGGAC:CE:E*GCFGGGGFFFGGGGGFFFF;F@;<FFF@GGFEG*FCGGGGDGG9E?GGGGGFGAFGFFGGGGFFEE<@GFGGFE@4=8FEEFFCEF8EAFFGGGGGGGFGGGGEGGGGGGGGFFFFGGGFCFEFDGFGEGGGFGGFB+GFCFF@GFDGGFFGGFDE@CDDCF9FFECF9FGGGF7GGGGFFC,GGGGGGGGGGGGGGGDGGGFEFGFFCCCCC
@QBQZ 288
TGAGGAATATTGGTCAATGGGCGAGAGCCTGAACCAGCCAAGTAGCGTGAAGGATGAAGGTCCTACGGATTGTAAACTTCTTTTATACGGGAATAAAGTTTCCTACGTGTAGGATTTTGTATGTACCGTATGAATAAGCATCGGCTAACTCCGTGCCAGCAGCCGCGGTAATACGGAGGATGCGAGCGTTATCCGGATTTATTGGGTTTAAAGGGAGCGCAGACGGGAGATTAAGTCAGTTGTGAAAGTTTGCGGCTCAACCGTAAAATTGCAGTTGATACTGGTTTACTTGAGTGCAGTTGAGGCAGGCGGAATTCGTGGTGTAGCGGTGAAATGCTTAGATATCACGAAGAACCCCGATTGCGAAGGCAGCTTGCTAAACTGTAACCGACGTTCATGCTCGAAAGTGTGGGTATCAAACAGGATTAGATACCCT
+
EFGGFFGG9FGFGAFGGGGGFGGG7FGGGGGGGGDGGG@FFGF<FGGGGEFDGGFGGGGGGFGGGGG7CB7EFEGCFGGC<FGFGGGGFG@F+CF5?FGFAFFGCEFGG=FFF@FFGFFFBFGGF?FGD==EFFGGG9<E#3?FGFE@BDFF,>5C@<B<DFC8>6CFFG@;=>CEEFF7DB:FEEEFF=<F@>BC8?EAFFFEGFFC=?GFC9CB#114=ECGFFG=CCBEAFF8;D;FE@CCDFC:>,D92/B>C>CBC=/CGG=DFCGFAGFEFB?FFGF;FC9,FGGGGFFF:EGFFF9GF7GGCGGF?GGGGFFFGGGGGGGFF@,FGGGGFAGGGFF4,,6CFF@GGGGDGGGGGEGGGFGGGFDGGGFAGFE<@CGGGGGGFGGGFAGFGGGFGGGGGGFEGFCFE<GGGGGGGGGGCGGFGFGCCCCC
@QBQZ 289
TGGGGAATTTTGGACAATGGGGGCAACCCTGGTCCAGCCATGCCGCGTGCAGGATGAAGGTCTTCGGATTGTAAACTGCTTTTGTCAGGGACGAAAAGGGATGCGATAACACCGTATTCCGCTGACGGTACCTGAAGAATAAGCACCGGCTAACTACGTGCCAGCAGCCGCGGCAATACGTAGGGTGCAAGCGTTAATAGGAATTACTGGGCGTAAAGCGTGCGCAGGCGGTTCTGTAAGATAGATGTGAAATCCCCGGGCTCAACCTGGGAATTGCATATAGGACTGCAGGATGTGAGTTTGGCAGAGGAGGGTGGAATTCCACGTGTAGCAGTGAAATGCGTAGATAGGTGGAAGAACACCGATGGCGAAGGCAGCCCTCTGGGACATGACTGACGCTCATGCACGAAAGCGTGGGGAGCAAACAGGATTAGATACCCT
+
GDGGGFCFGGGFCFCAE<<CECF7B6CECGGGGGCFFFFFEFGECECCF7FFDC@FEGFFEGFAFGG7=?CFGEC5C9FEFGGGGGGGC,:FG+CFGGGGGD+,@FFGGGGG>GGGGGGGGGGGEGGGGFFGGGGCFGGGFAFCDGGGD8EGGGGGGGGG7F>BFE7DF@#1>C:FCGGGFGGDGFGGGC1FCCCGF9(CC?CC;+8@F?F*<5CE,DEGFDCE=CFCC1C@:49FGGFFG=FGFF@>F3>:@FF6A:DGGC:=:6C?FF<FF<FDFFG<@@#>F@FA,F8A8,B,=CD,:A,,,;<FEGF@CEFE<=FGF:FFCCEEA,EE9FE5??=8+,CDADFFA6AFFEFCFCB,8-CCCEEC,9FECC,,B,,GGFA9E9EFC9FC,;;@@C,CCGFGFFCFFCCEC:FGGFFGFF9FEFEF<EGGGF@FC<CCB
@QBQZ 96233
TGGGGAATATTGCACAATGGGCGAAAGCCTGATGCAGCGACGCCGCGTGAGCGAAGAAGTATTTCGGTATGTAAAGCTCTATCAGCAGGGAAGATAATGACGGTACCTGACTAAGAAGCACCGGCTAAATACGTGCCAGCAGCCGCGGTAATACGTATGGTGCAAGCGTTATCCGGATTTACTGGGTGTAAAGGGAGCGCAGGCGGTGCAGCAAGTCTGATGTGAAAGCCCGGGGCTCAACCCCGGTACTGCATTGGAAACTGTCGTACTAGAGTGTCGGAGGGGTAAGCGGAATTCCTAGTGTAGCGGTGAAATGCGTAGATATTAGGAGGAACACCAGTGGCGAAGGCGGCTTACGGGACGATAACTGACGCTGAGGCTCGAAAGCGTGGGGAGCAAACAGGATTAGATACCCT
+
GGGGGGGEEFGGGGGG@@CECFGGGGGFGGFGGFGGGG@FG7FGEGGGCG:EF+FEGGFF<FFGGG7?FFEGGGG9FFGFEEF,EFGGFGGGCGGEFF9FFC7FFGGGDGGG9<BAF8DEGGGGGGD89DAD7FCFGGGG><FF7=@7FF@;DFGGG1GFCCFFFCCGDGFEFF@.:<FFGG>GFE@FFEFEFBGCDGFFECGEGF7FEG?AC??<FFC;;3<FF<:>7CCGFECE8>@:EFGDGGGGGGF@,@?F<F2CF9FC?<DAFB9G>F@FFFDGGGFB:+@FB,GF<DCFFC?,GGGGGGDGGGFFB7,CF?,GFCFCGGGGGFGGGFC698FEFC:<FCF@@+,FF:7C@7GGGDGGFGF7CGFFFEFF8CE<GEGGGECEGFGGGGGF8GGGGGFFGGGGGEFCA--C
@QBQZ 70528
TGAGGAATATTGGTCAATGGGCGAGAGCCTGAACCAGCCAAGTAGCGTGAAGGATGAAGGTCCTACGGATTGTAAACTTCTTTTATACGGGAATAAAGTTTCCTACGTGTAGGATTTTGTATGTACCGTATGAATAAGCATCGGCTAACTCTGTGCCAGCAGCCGCGGTAATACGGAGGATGCGAGCGTTATCCGGATTTATTGGGTTTAAAGGGAGCGCAGACGGGAGATTAAGTCAGTTGTGAAAGTTTGCGGCTCAACCGTAAAATTGCAGTTGATACTGGTCTCCTTGAGTGCAGTTGAGGCAGGCGGAATTCGTGGTGTAGCGGTGAAATGCTTAGATATCACGAAGAACCCCGATTGCGAAGGCAGCTTGCTAAACTGTAACTGACGTTCATGCTCGAAAGTGTGGGTATCAAACAGGATTAGATACCCT
+
GFGGFGCCDFFFFF@EC,C,,FGGGFEGG8C<FFF@FEFFFFCFGGGGGFFFC@CCFFFGEFDGCFGD7,CEFGFEEFAFG,6CCFCEDFGDFCFFFFFFF?FDGCCEFFEFG@C9FCCFGGGGGGCFDGGGGGGGGGGGFGDGCGF>.ED9DFGGCFCDDDGGG>4GAFEFGFFGGGDGGGG:CFFGGGGCFFGGDF.AFFCEFGGFFDFFGGGB::CCFG9<CGGCGGCFFCG@0AEFD,3DGFDAF7GFFDC*B>7@EEGFEEEFCGFCFFCEE6BFFE<?,=?:,8FFDED<8@8FE5<8<4:F?BC9+<GGFDFGFC+EEGGGGFE9C9DCEEE9FDE,EDGGFFGCGGF7GGCCF@CCF<<F@CC,<GECEE@,FCGGFEC6@-@C<@,FGECC<@FGFDEGB<C?GGFE<<EC,FGFFGGFGFGCB,@<
@QBQZ 54539
TGAGGAATATTGGTCAATGGGCGAGAGCCTGAACCAGCCAAGTAGCGTGAAGGATGAAGGTCCTACGGATTGTAAACTCCTTTTATAAGGGAATAAACCCTCCCACGTGTGGGAGCTTGTATGTACCTTATGAATAAGCATCGGCTAACTCCGTGCCAGCAGCCGCGGTAATACGGAGGATGCGAGCGTTATCCGGATTTATTGGGTTTAAAGGGAGCGCAGACGGGTCGTTAAGTCAGCTGTGAAAGTTTGGGGCTCAACCTTAAAATTGCAGTTGATACTGGCGTCCTTGAGTGCGGTTGAGGTGTGCGGAATTCGTGGTGTAGCGGTGAAATGCTTAGATATCACGAAGAACTCCGATTGCGAAGGCGGCACACTAATCCGTAACTGACGTTCATGCTCGAAAGTGTGGGTATCAAACAGGATTAGATACCCT
+
GGGGGGGGGGGGGGGGGGGGGGGGDGGGGGGGGGGGGGGGGGGGGGDGGGDAFGFFGGFFFG@FGGDEDGGGGGGGGGGGGGGGFFFGFGFGGGGGGGGGGGGGGGGGDGFGDFFFFGGGGGFGGGGGGGGGGGGGFGGFFGG;FGGF?7GGEGGGGGGGGGGGGGGC:>FGFFCC>7:>GFGGCGGFGDCFGGGGCGFGGGGFGGGGGGGGFC7<EEFGGG8CEEGGGGCCEFGFFGDFEFFD@FGGGDGGFGDGGFGGFFGFGGGGGGGFFGG<FAGGGGGGGD:DGCGGCC4+7FECGGGGFC@>=FFEDGGCEFFGGGGGEB@FFCFGFF<E9EFGFE,EF<GGGGGGFGGGFFEFCCCFGGGGGGGGGE,FGGGGDGGGGGGGGGGGGFGGF@CC,GGGGFC@-FGFGDFAGGGGGGFFAEFGGFECCCCC
@QBQZ 100428
TGAGGAATATTGGTCAATGGCCGAGAGGCTGAACCAGCCAAGTCGCGTGAAGGAAGAAGGATCTATGGTTTGTAAACTTCTTTTATAGGGGAATAAAGTGGAGGCCGTGTCCTTTTTTGTATGTACCCTATGAATAAGCATCGGCTAACTCCGTGCCAGCAGCCGCGGTAATACGGAGGATGCGAGCGTTATCCGGATTTATTGGGTTTAAAGGGTGCGTAGGTGGTGATTTAAGTCAGCGGTGAAAGTTTGTGGCTCAACCATAAAATTGCCGTTGAAACTGGGTTACTGGAGTGTGTTTGAGGTAGGCGGAATGCGTGGTGTAGCGGTGAAATGCATAGATATCAGGAAGAACTCCGATTGCGAAGGCAGCACACTAATCCGTAACTGACGTTCATGCTCGAAAGTGTGGGTATCAAACAGGATTAGATACCCT
+
GFFGGGFCFGGGDFFEFFD,C@CC@F@@F<FGFEGGGGGGGGGGGGEFGGGGGGCF,EFFCCEGGFEGGGG,CFGFGGGGFGGCCFAFAC+>BFEGGGCFG9=+4B+86BFFFGGF<++8EFGGDEGGGGGGGGGAD99<,,B:FFG0,6FG=FFFGGGFGDDFE>>:C@FGFFFG3>=.$<F:CFGGGGGGGG@>18<;?:?CGGGGGGFGGGGGC>FEGFGFEF;5?FCFECGGGEBFGFGGFEGFGGFD;DGFFEFCED9<F-GF@GGECCGGGG5FFGGGGFGFFE,GFFF88F9<FFGFA7CEFCGCF=::B,,:,,@@CEDGFFC9F9FF9,@9FAEFDEC,FF,GFCFCGGFFGGGGFFDGGGGCFCFGGGFF7EEFFFGDGGGGGGGGGGGGGGGGGGGGGGGGGGGCGGGGGGGGGGGCE@,@CCCC
@QBQZ 86973
TGAGGAATATTGCACAATGGGGGTAACCCTGATGCAGCAACGCCGCGTGAGTGAAGAAGTATTTCGGTATGTAAAGCTCTATCAGCAGGGAAGATAATGACGGTACCTGACTAAGAAGCACCGGCTAAATACGTGCCAGCAGCCGCGGTAATACGTATGGTGCAAGCGTTATCCGGATTTACTGGGTGTAAAGGGAGCGCAGGCGGTGCGGCAAGTCTGATGTGAAAGCCCGGGGCTCAACCCCGGTACTGCATTGGAAACTGTCGTACTAGAGTGTCGGAGGGGTAAGCGGAATTCCTAGTGTAGCGGTGAAATGCGTAGATATTAGGAGGAACACCAGTGGCGAAGGCGGCTTACTGGACGATAACTGACGCTGAGGCTCGAAAGCGTGGGGAGCAAACAGGATTAGATACCCT
+
FGGGGGGGGGGGGGGGGGGGGGGFGGGGGGGGGGGGGGGGGGGGGGGGGGGGGGGFGGGGFAFGGGGFGGGGGGGGGGGGAFGGFFC8@C@FGGGGGG<FFGDGGGGFGGGGGGGEFFG8FFGGCEGGEFGGGG@CG?AEFEEGGGEGGCEGGGGGGGGF=FGGGFC?CFGGGGGGG>GFEC/FGFFEFGGGGGGGGGGFGECGGGDGEECGEEFFGGGFGGGGFFGGGGGEFGFEGFGFGDCDGGGGGGGGGGC;GGGFFFFFFGDGGGGGGGF@0AECGGGGGGGEEDEDGGCCCGFFF=EGE7GFFCFGGGGFCGGGGGGGGFFGFCGGGGFGFGDGEGGGFGGGFF<DAGFGGGGGGFGF9FFGGGGEGFDFEEEGFDGGGGE@GGGGGGGGCGGGDGGGGGGGFEEBCCCC
@QBQZ 115955
TGAGGAATATTGGTCAATGGACGAGAGTCTGAACCAGCCAAGTAGCGTGAAGGATGAAGGTCCTACGGATTGTAAACTTCTTTTATAAGGGAATAAACCCTCCCACGTGTGGGAGCTTGTATGTACCTTATGAATAAGCATCGGCTAACTCTGTGCCAGCAGCCGCGGTAATACGGAGGATGCGAGCGTTATCCGGATTTATTGGGTTTAAAGGGAGCGCAGACGGGAGATTAAGTCAGTTGTGAAAGTTTGCGGCTCAACCGTAAAATTGCAGTTGATACTGGCGTCCTTGAGTGCGGTTGAGGTGTGCGGAATTCGTGGTGTAGCGGTGAAATGCTTAGATATCACGAAGAACTCCGATTGCGAAGGCAGCACACTAATCCGTAACTGACGTTCATGCTCGAAAGTGTGGGTATCAAACAGGATTAGATACCCT
+
FGGFGGGGFFGGGGGFGGFGGGGGGGGFFFGGGGGGFGGGFGGGGGGGGGCGGGGGGCFFGGGGDFGGGGGGGGGGGGGGGGGGGGDFGGFFFGGFGE8:<FGGGGGGGBFGGFFDFGGGFGFFGGGGGGFFGGGGGGGGGGDGGGGGGGGCGGGGGGGGGGGGGGGDGFFGFGGGGCGFGFGG@FFGGGGGGGGG7<FGFGGGFGG/GGGFGGGFGGG>FDDGFFCGFECCFGGFC?FEEGGGGGGFEFFGGGEBCBFGGFEDFEFC7<GFGGCADACGGCFC@:88GF8GGGEF7EFEAFGGF7C+F8FCGFF>,C,CGFFCGGDGGGGGGGGE9FEGFFAGGGGFGCEGFFFCEFGDFEEDF9GFFGGFFF9FFA@@@:7F9GGGGGGGGFF@E@F@FFFGGGGGFFGGGEFGFDGGFGGFCFGGGGGCCCCC
@QBQZ 107731
TGAGGAATATTGGTCAATGGACGAGAGTCTGAACCAGCCAAGTAGCGTGAAGGATGAAGGTCCTACGGATTGTAAACTTCTTTTATAAGGGAATAAACACTCCCACGTGTGGGAGCTTGTATGTACCTTATGAATAAGCATCGGCTAACTCCGTGCCAGCAGCCGCGGTAATACGGAGGATGCGAGCGTTCTCCGGCTTTATTGGGTTTAAAGGGCGCGCAGACGGGTCGTTAAGTCAGCTGTGAAAGTTTGGGGCTCAACCTTAAAATTGCAGTTGATACTGGCGTCCTTGAGTGCGGTTGAGGTGTGCGGAATTCGTGGTGTAGCGGTGAAATGCTTAGATATCACGAAGAACTCCGATTGCGAAGGCAGCACACTAATCCGTAACTGACGTTCATGCTCGAAAGTGTGGGTATCAAACAGGATTAGATACCCT
+
<CFGGFGGGFE@,CCFFEFGF@67:FD;C,,;F<F8<CFEF@<CCFC@CEFGGGGF8@<FG<EE9FF:FFCFG9FGCCFGC?EFCEE9<EG,EEFFGG,CCE,:,C7?BFD@+4BFGFEEFCEGGFF<FAFG9B<,?EF9E8F7FGGFD,>,BF@CGDGGFGGGG>C:F<EFCCCFG@FGCGCFC7>FFE*1FFF5#<<>BCFF<C7EGF<98<:#=0218C18CCEC=CEC8DAFFGGGGGGGGFFFFCGFGFFFCGCFFFCFGGGGF9B/FFFF75<>7:@F=@,FFGFEEF:++FGEBE<EDEC:FEB944+7,,==A9:FB7EGGFEEEA58,?<CC,,FDDB,,EEEC86@-C96+:EEC@9FE@F<,GFGCGGCC@EFCC6,B@CCFGCDECDFC:FAFFEFF<FCF@E<@FGEGDGGGFC<@C;6<8@C
@QBQZ 297
TGAGGAATATTGGTCAATGGGCGAGAGCCTGAACCAGCCAAGTAGCGTGAAGGATGACTGCCCTATGGGTTGTAAACTTCTTTTATAAAGGAATAAAGTCGGGTATGCATACCCGTTTGCATGTACTTTATGAATCAGGATCGGCTAACTCCGTGCCAGCAGCCGCGGTAATACGGAGGATACGAGCGTTATACGGATTTATTGGGTTTAAAGGGAGCGTAGATGGTTGTTTAAGTCAGTTGTGAAAGTTTGCGGCTCAACCGTAAAATTGCAGGTGATACTGGGTATCTTGAGTGCAGTTGAGGCAGGCGGAATTCGTGGTGTAGCGGTGAAATGCGTAGATATCACGAAGAACTCCGTTTGCGAAGGCAGCCTGCTAGGCTGCAACTGACACTGAGGCTCGAAAGTGTGGGTATCAAACAGGATTAGATACCCT
+
FEDFGCGFFGGA<,;FFGGF<FGG@CFFGCFG<DDFGGFG@FE,CFCFGCCDGGGGGG<DCE<F@FGGF<,@BFGGGG<6<FGGGG9?FGGG<<FEEC,5?77,4BF9FE,54,=?44?9,FDFEF<9AFG<EGF9BCE<,,@44DFC8,,:>=>+D?$,,86C:8<65+@4@>7:::F(D(:D:F@CC::<#6FECEC?6:=F/,;<,:<=<B4?D>D8>E67C:#FCGFECFCF@3FBGDDFF9B@+<++GFDGF>F>CC=*FEG=FD<>C8#+EA8,35?7,A9FGE8E9?GGGF>,8EDGF+77F?EC<A=FB4=,FF=@EBDEEFFAGGECB,GGFFFFC,6,CGGGEGF7FB,+GEGGGGFGF<,FC,,8FC,,,GGGFFC,FGGFC,GGGGGGGGGCF@F@-CGGFFE,F<GGGGFEAF9GGGGCCCCC
@QBQZ 109997
TGAGGAATATTGGTCAATGGTCGGCAGACTGAACCAGCCAAGTCGCGTGAGGGAAGACGGCCCTACGGGTTGTAAACCTCTTTTGTCGGAGAGTAAAGTACGCTACGTGTAGCGTATTGCAAGTATCCGAAGAAAAAGCATCGGCTAACTCCGTGCCAGCAGCCGCGGTAATACGGAGGATGCAAGCGTTATCCGGATTTATTGGGTTTAAAGGGTGCGTAGGCGGCACGCCAAGTCAGCGGTGAAATTTCCGGGCTCAACCCGGACTGTGCCGTTGAAACTGGCGAGCTAGAGTGCACAAGAGGCAGGCGGAATGCGTGGTGTAGCGGTGAAATGCATAGATATCACGAAGAACTCCGATTGCGAAGGCAGCTTGCTGGACTGTAACTGACGCTGATGCTCGAAAGTGTGGGTATCAAACAGGATTAGATACCCT
+
GGGGGGGGGGGGGGGGGGGGGGGGGGGGGGGGGGGGGFGGGGGGGGGGGGGGGGGGGGGGGGGGGGGGGGGGGGGGGGGGGGGGGGGEGCGDFGGGGGGGGEGGGGGGGGFGGGGGGGFGDGGGGCGGGGGGGGGGGGGGGGGGG@EFC4GGGGGGGGGGFGGGGGGGGGGGFGGGGGGGGGGGFGGGGGDDFFGDGGGGGGGGGGGGGGGGGFEF>EGGGGGGGGGGB?:CDEGDCGDGGGGGGGGF@FGGGGGGG=FGGFGF@EEGGGGGFFGFEFGGGFGGGFFEDFFFEEDEE>,DGF@GGFEGF@CGGGFCGGFGFGGEGGGGGGGGGGGGGGGGGGGGCGEFFF9GGEF@CGGGGFEGGGGGGGGGFFGGFCGGGGGGGGGGGGGDGGGGGGGGFEGGGGGGGDGGGGGFDGGGGGGGFFEFGGGCCBCC
@QBQZ 94699
TGAGGAATATTGGTCAATGGACGAGAGTCTGAACCAGCCAAGTAGCGTGAAGGATGAAGGTCCTACGGATTGTAAACTTCTTTTATAAGGGAATAAACCCTCCCACGTGTGGGAGCTTGTATGTACCTTATGAATAAGCATCGGCTAACGCCGTGCCAGCAGCCGCGGTAATACGGAGGAGGCGAGCGTTATCCGGATTTATTGGGTTTAAAGGGAGCGCAGACGGGTCGTTAAGTCAGCTGTGAAAGTTTGGGGCTCAACCTTAAATTTGCAGTTGATACTGGCGTCCTTGAGTGCGGTTGAGGTGAGCGGAATTCGTGGTGTAGCGGTGAAATGCTTAGATATCACGAAGAACTCCGATGGCGAAGGCAGCACACTAATCCGTAACTGACGTTCATGCTCGAAAGTGTGGGTATCAAACAGGATTAGATACCCT
+
E@@<EF8D@FGC<EFGGFFFFGGGGGGGGGGGG<CFGF8F@<ECFGGGGGFCFFGGGFGFFEFF@<F@@B:<FGGGGGFFFGGCFGFFGFFGD,CFFE8C<,B4AF+DEAD@F8+:AAFEFGF?5<ECDGA<<F,?E?<F<78BC:2:C#,>>F3?A<<DC<DBC+@:8DGB))8D>DF6-GDFCE<99858@FEE?=BFFDGFF,CBF??,C,625DC>EC37C>>C:@FCGGGFFDG,GEDCGF8:0@:;EFGFF;7FFF<DBE9,FDFGFFGFA4,F@?FC8,,,,<F<@:GGFEA8FGFEC4++=8AE7F7C:D<EECGGEEDGGGGGE9GGGFEGGGFEC,:,CGGGFF@-@B,,B,B,CGGGGFFC,,AE?GEEEF,GGGGGGGGFF9GGGEGEDGFFFFBCCGGGGFC,GEGGGGFGFCGGFGGCCCCC
@QBQZ 300
TGAGGAATATTGGTCAATGGACGAGAGTCTGAACCAGCCAAGTAGCGTGAAGGATGAAGGTCCTACGGATTGTAAACTTCTTTTATAAGGGAATAAACCCTCCCACGTGTGGGAGCTTGTATGTACCTTATGAATAAGCATCGGCTAACTCCGTGCCAGCAGCCGCGGTAATACGGAGGATGCGAGCGTTATCCGGATTTATTGGGTTTAAAGGGAGCGCAGACGGGTCGTTAAGTCAGCTGTGAAAGTTTGGGGCTCAACCTTAAAATTGCAGTTGATACTGGCGTCCTTGAGTGCGGTTGAGGTGTGCGGAATTCGTGGTGTAGCGGTGAAATGCTTAGATATCACGAAGAACTCCGATTGCGAAGGCAGCACACTAATCCGTAACTGACGTTCATGCTCGAAAGTGTGGGTATCAAACAGGATTAGATACCCT
+
FGGGGGGGFGGGGFGGGGGGGGGGGGGGGGGGGGGGGGGGGGGGGGGCGFGGGGGGFGGGGGGGGGGGGGDGGGGGGGGGGGGGGGGGGGGGGGGGGGGEFGEGGGFDFFGFGFGGFFGFGGGGGG9FCEGGGGGGGGGGCGFGGGGGGGFFGGGGGGGF;FGDGGG?;CGGGGG?GGFGGGGG>GGGDGDFFFGGECFGEFEGGG;<'CCCG>GFGGGCEC<FGEGE@C>9EGGCFFGGFFGGFGGGGFCCGGGGGF?FGGEFFE:DFGED?DDF>AGGGFFGGFCEEFGFCGF7EF=8FG@CFFDGEGFF7@EGEFF=<GGGGGGGGGGGGGGGGGGGGGF?FFEGGGF9GGF7GGF@GFCGGGGGGGFGGGGGGGDGGGGGGGGGGGCFFFGDGGGGGGGGGGGGGGGDFGGGGGFFGGGGFFDGGFGCCCCB
@QBQZ 301
TGGGGAATATTGCACAATGGGGGAAACCCTGATGCAGCGACGCCGCGTGAGCGAAGAAGTATTTCGGTATGTAAAGCTCTATCAGCAGGAAAGAAAATGACGGTACCCGACTAAGAAGCCCCGGCTAACTACGTGCCAGCAGCCGCGGTAATACGTAGGGGGCAAGCGTTATCCGGATTTACTGGGTGTAAAGGGAGCGTAGGCGGCGGAGCAAGTCAGAAGTGAAAGCCCGGGGCTCAACCCCGGGACGGCTTTTGAAACTGCCCTGCTTGATTTCAGGAGAGGTAAGCGGAATTCCTAGTGTAGCGGTGAAATGCGTAGATATTAGGAGGAACACCAGTGGCGAAGGCGGCTTACTGGACTGACAATGACGCTGAGGCTCGAAAGCGTGGGGAGCAAACAGGATTAGATACCCT
+
GGGGGCFFEGGGGGGGGGGGGGGGGGGGGGGGGGGGGGFGGGGGGGGGEGGFEEGGFGGFFGGGGGGBFGFFGGGGGGGGGGGGGGGGGFFGGGGGGGGGGGGGGGGGGGGGGGGGGGGGGGGGGGGGG@GGGCEGFGGFGGGGGGDGGEEFFGGFFGGGGGGGGGGG:FFEGGGGG@@FFGFGGGFEECGGGGGGGGGGGEEFGGGGGCFEGGGGGGFCFFFGGGGEEGGGGGGGF>FGGGGDGGEGGGGGGEEFFG>GGFGFFFGGGGGGGGGGFGGGGGGGFFCEGDGGGGGGGFFCGGGGGEGGGGGGGGGGGGFGGGGFAGGFC9GDGGGGGGGGEEGGF@C@GGGGGGGGGGFGGGGGFGFGGGGGGGGGGGGGGGGGGGGGGFGGGGGGGGGGGGGGGGGFGGGCCCCB
@QBQZ 302
TGAGGAATATTGGTCAATGGACGAGAGTCTGAACCAGCCAAGTAGCGTGAAGGATGAAGGTCCTACGGATTGTAAACTTCTTTTATAAGGGAATAAACCCTCCCACGTGTGGGAGCTTGTATGTACCTTATGAATAAGCATCGGATAACTCCGTGCCAGCAGCCGCGGTAAAACGGAGGATGCGAGCGTTATCCGGATTTATTGGGTTTAAAGGGTGCGTAGGCGGCACGCCAAGCCAGCGGTGAAATTTCCGGGCTCAACCCGGACTGTGCCTTTTAAACTGGCGATCTAGATTGACCAAGAGCCAGGCGGAATGCGTGGTGTAGCGGTGAAATGCATAGATATCACGCAGAACCCCGATTGCGAAGGCAGCTTTCTAGGGTGCGACAGACGCTGATGCACGAAATCGTGGGTATCGAACAGGATTAGATACCCT
+
,,;FE<DC@EE@C,C6EEGFCE@CFCEF9FGFGFCFGG@<E<F<@EF,BCFFEC<B@@FFA<ECECFE888B@C6C,,,99,,CCEFG9,C=FEGEFA,BC7,B=CB4E?FDDEF=,:F,?5EFFGGFC?EFD??EEEA?,:+8+CBFF;>,B>3@A?FCCFFGGGGGEFE,=,+34@*6@,>>BFF5>C<ECFFCEC*37?,@,=***<<C9+=:CGG=E7AEEE**:C88EE@*/2*1>,$8,<#:#5*>/E,3389<C7CDC:1?@FG7,#FF=9AC+7F@>=<C<@C?,,,9,,8,,868+44++,C,7F=@8+BF8EFBEC49,A,C<?,,,<ECEF<,@@C@99FF7+F@-C,,7,FF@FCDFF6:,,,,,C<7FGFFDC,<C;B8;,EF<8BC,,<<8F7FB-E8@AFGGF<9GCGFEC9<C,C6A<B@
@QBQZ 303
TGGGGAATATTGCACAATGGGGGAAACCCTGATGCAGCGACGCCGCGTGAGCGAAGAAGTATTTCGGTATGTAAAGCTCTATCAGCAGGGAAGATAGTGACGGTACCTGACTAAGAAGCCCCGGCTAACTACGTGCCAGCAGCCGCGGTAATACGTAGGGGGCAAGCGTTATCCGGATTTACTGGGTGTAAAGGGAGCGTAGACGGTGTGGCAAGTCGGATGTGAAAGGCATGGGCTCAACCTGTGGACTGCATTGGAAACTGTCATACTTGAGTGCCGGAGGGGTAAGCGGAATTCCTAGTGTAGCGGTGAAATGCGTAGATATTAGGAGGAACACCAGTGGCGAAGGCGGCTTACTGGACGGTAACTGACGTTGAGGCTCGAAAGCGTGGGGAGCAAACAGGATTAGATACCCT
+
FFGGGGGGGGGGGGGGGGG8EEGGGFGFGGGGGGGGGGGGGGGGGGGGGGGGEEGFFGGGGGGGGGGGGFGGGGGGGGGGGGGFGGGGGGFFGGGGFGGGGGGGGGGGGGGGGGGFGGGGGGGGG>GGGGGGGGFCFFGGGGCFG@FGGGGFGG?GGGGGGGGGGDFGFGGGGGGG5FGCFGFFGGEE6GGFGGGDGGGEG>DCFCCF-FG;F9FFE#FGGGFGGGGGGGFCGGFCC<CGGD6,=<GGCFGGFGGGGGGFFCFBFCEFGGGFGGFGE>CFCFGGGGGEEGGGGGFGFAFFGFGFDGGGGGFF::7GFF9E,CGGGGGGF9GGGFFCGGFEGGGFGGGGGDGGGGGGFCFDGGCGGGGGGGGGGGGGGEGGGGGGGGGFGGGFGGGGGGGGFEGGFCGGFFDCCCCC
@QBQZ 76456
TGGGGAATATTGGGCAATGGGCGCAAGCCTGACCCAGCAACGCCGCGTGAAGGAAGAAGGCTTTCGGGTTGTAAACTTCTTTTAAGTGGGAAGAGTAGAAGACGGTACCACTTGAATAAGCCACGGCTAACTACGTGCCAGCAGCCGCGGTAATACGTAGGCGGCAAGCGTTGTCCGGATTTACTGGGTGTAAAGGGCGTGCAGCCGGGCATGCAAGTCAGATGTGAAATCTCAGGGCTTAACCCTGAAACTGCATTTGAAACTGTATGTCTTGAGTGCCGGAGAGGTAATCGGAATTCCTTGTGTAGCGGTGAAATGCTTAGATATCACGAAGAACTCCGATTGCGAAGGCAGCTCACTGGACTGCAACTGACACTGATGCTCGAAAGTGTGGGTATCAAACAGGATTAGATACCCT
+
CFGGGDGGGGGGFGGGGGGGGGGGGGGGGGGGGGGGGGGGGGGGGGGGGGGGGGGGEGGGGDEFGGGGGGGGGGGGGGGF9FFFGGAFGGGGGGGGGGGGGEFGGGFFFGGGGGB8EFGGGGGGGGGGGGGCGFG@GGGFFFGGGFGFGFGGGGGGGCGGCGGGGGGGGGGGGGFGFEFFGG9<<GGGGGGGGGGGEFGGGGGGGFGGGGGGFFGGGGGGGFGGGDCGEDEDGGGGGGGGGGGFFGGGGGFFFGGGGGGGGGFFEGGGGGGGGG?FEGGGGFGF<DGFF7GFCAGCEFFGGGGGGGGGGFGGGGGGGGDGGGGGGFF?GGGGGGGGF:,GGGGGGFGGGGFFFGFGGGGGFFGGFGFGGGGGGGGGGGGGFGFCGGGGC@GGGGGGFGGGGGGGGGGGGFFFDBC?CC
@QBQZ 305
TGAGGAATATTGGTCAATGGACGAGAGTCTGAACCAGCCAAGTAGCGTGAAGGATGAAGGTCCTACGGATTGTAAACTTCTTTTATAAGGGAATAAACCCTCCCACGTGTGGGAGCTTGTATGTACCTTATGAATAAGCATCGGCTAACTCCGTGCCAGCAGCCGCGGTAATACGGAGGATGCGAGCGTTATCCGGATTTATTGGGTTTAAAGGGAGCGCAGACGGGTCGTTAAGTCAGCTGTGAAAGTTTGGGGCTCAACCTTAAAATTGCAGTTGATACTGGCGTCCTTGAGTGCGGTTGAGGTGTGCGGAATTCGTGGTGTAGCAGTGAAATGCTTAGATACCACGAAGAACTCCGATTGCGAAGGCAGCACACTAATCCGTAACTGACGTTCATGCTCGAAAGTGTGGGTATCAAACAGGATTAGATACCCT
+
EFGGGGFGEFGGGGGGFGGGGGGGGGCFGGGGGGGGGGCFGGGGFGGGGEGGGGGGCGGGGFGGGGGGGGDFGGGGGGCCFGGGGGGGGG?FGGGGGGGGFFCFFEGGGGGGGFE7CFGFCFGGGGFGGFGGGGGG9EFFFCGGGGEGGGCG?GGGFFFGE>GEEEGGGGGGGGGGG=GGGGGDGG7FGGGGGGGDCFFFFEGEFGGF@FFGGGGGGGC8BEEGGDGGGGFFFFGGGGGGGFEDFFFFGFGGGGGGFFFGGGGFDCFF?GGFGFFFBBGGGFFGFFEEA,FF8GC7EE8@EGGGGGF7GGGGFFGGCGGGECGGGGGFF<GGGFGGGGFFEEA,GEFFCFFE<FC7GFF@GGDGGGGGGGGGGGGGGGCCGGGGGGGGGGGGGGGGGGGGGGGGGGGGFGFFGGGGGGGGGGGGDFC9F8FCCCCC
@QBQZ 64682
TGAGGAATATTGGTCAATGGACGAGAGTCTGAACCAGCCAAGTAGCGTGAAGGATGAAGGTCCTACGGATTGTAAACTTCTTTTATAAGGGAATAAACCCTCCCACGTGTGGGAGCTTGTATGTACCTTATGAATAAGCATCGGCTAACTCCGTGCCAGCAGCCGCGGTAATACGGAGGAGGCGAGCGTTATCCGGATTTATTGGGTTTAAAGGGAGCGCAGACGGGTCGTTAAGTCAGCTGCGAAAGTTTGGGGCTCAACCTTAAAATTGCAGTTGATACTGGCGTCCTTGAGTGCGGTTGAGGTGTGCGGAATTCGTGGTGTAGCGGTGAAATGCTTAGATATCACGAAGAACTCCGATTGCGAAGGCAGCACACTAATCCGTAACTGACGTTCATGCTCGAAAGTGTGGGTATCAAACAGGATTAGATACCCT
+
GGGGGFFGGGGGCAFCFFFGGGGGGGGGGCGGGGGGGGGGG8EFGGGGGGGGFFCFFGGGCGGGFFFEGGEDCFGGGGGGGFGFGFGGFFGGGGGGGGFGGGGGFFGGGFGGE<CEGGDFFGGGGGFFGGGGGGGGGGFFEGGEFGGG,EAGGGGCFFFFGFGFGGGD:<FGFCEGGG5=$FC@1FFCG:<EEF?DC7:?CF<GGFCCGFDGGGGGGECGGG?GGCC#1GGGGG7@4#GECFEGGGGFFBCEF@ECCFF=7FGGDDCCFFD>ACDD-<AA:BE9FF=8FF?<+FCCCCFE8FGGGDGGFA,FFGF@?<F8GGGF7DGGEFEGFFDGFFFCEFDCEGFGFDCEFB+CEF,GGCGGFCGGGGGEFF@<GGGGGGGGEGGEF@<E9GFFFGGGEFFFCFFGGGGGFGGGGGGEGGGEAFFCGGECCCCC
@QBQZ 307
TGGGGAATATTGCACAATGGGGGAAACCCTGATGCAGCGACGCCGCGTGAAGGAAGAAGTATCTTGGTATGTAAACTTCTATCAGCAGGGAAGGTAGTGACGGTACCTGACTAAGAAGCCCCGGCTAACTACGTGCCAGCAGCCGCGGTAATACGTAGGGGGCAAGCGTTATCCGGATTTACTGGGTGTAAAGGGAGCGTAGACGGTGTGGCAAGTCTGATGTGAAAGGCATGGGCTCAACCTGTGGACTGCATTGGAAACTGTCATACTTGAGTGCCGGAGGGGTAAGCGGAATTCCTAGTGTAGCGGTGAAATGCGTAGACATTAGGAGGAACACCAGTGGCGAAGGCGGCTTACTGGACGGTAACTGACGTTGAGGCTCGGAAGCGTGGGGAGCAAACAGGATTAGATACCCT
+
GGFGGGGGGGGGGGGGGGGGFGGGGGGGGGGGGGGGGGFGGGGGGGGGGBFGGFGGGGGGGGGGGGGGGGGGGGGGGGGGGGGGGGGGGGGGGGGGGGGGGGCF?GGGGGGGFGGGGFGCDFFEGGGCGGGFGDFGGGGGGGGGGGGG>EEGGGGAFGCFCEGGGGGGGGG:F>G3GGG?CFGGGGGGGFF<CFEGGGE8EEGGGGEGFFF>F>FCCACEFFGGGGG?FGGGGGGFFGGGGGGGGFFGGGGGGFGGGFFGGGGGGGFCFFGGGFCC@ECEFFGFF7GGE8GFF<AEFAF9GGGGGGFEGGFDGGFGGFGGFEGGGDGGGGFE:FFAEFGGGGFCGGGGGGFGGGGGGGGGGGGGGFGGGGGGGGGGGGEGGGGGGGGGGGGGGGGGGGGECGGGGGGGGGFCCCCC
@QBQZ 308
TGAGGAATATTGGTCAATGGGCGAGAGCCTGAACCAGCCAAGTAGCGTGAAGGATGAAGGTCCTACGGATTGTAAACTTCTTTTATACGGGAATAAAGTTTCCTACGTGTAGGATTTTGTATGTACCGTATGAATAAGCATCGGCTAACTCCGTGCCAGCAGCCGCGGTAATACGGAGGATGCGAGCGTTATCCGGATTTATTGGGTTTAAAGGGAGCGCAGACGGGAGATTAAGTCAGTTGTGAAAGTTTGCGGCTCAACCGTAAAATTGCAGTTGATACTGGTTTCCTTGAGTGCAGTTGAGGAAGGCGGAATTCGTGGTGTAGCGGTGAAATGCTTAGATAGCACGAAGAACTCCGATTGCGAAGGCAGCCTGCTGGACTGTAACTGACGCTGATGCTCGAAAGTGTGGGTATCAAACAGGATTAGATACCCT
+
GGGGGGGGCGGGFDDFGGGGFGGGGGGGGGGGGGGGGFFGGGFEGGGGGGGGFGGGGGGGGGGGGGGGGCGGFGGGGGGGGGGGGGGFGGGGGGGGGGGFG9EFFDFGGGGFEGGGGGFGGFGGGGGGGGGGGGGGGGGGGCGGG@FGGGGGGG?FGFFGGFGDFEGGGGF.:F788FGEFEGGEGGGGGGGFGGGFFCEAFEFFGEGC:?:FGGFCEGEGGCGGGG>C:FGGGFFFFGGGGGGFG@FEF<GGEGED4CG?=EGFGFGFGGGGGB)GGFFFF8GGDFGEA<GGGGDACE,AFFFE+F:EGGEEA7GEDGGGFEGGGEFGFFFFGGFC,GFFE<B,7FGGGGFC@+7FFE@GGGGGGGGEFDFCFGGGGGGGGFFGFGEGGGGGGGGGFCEGGGFE<B,BFGGGGGGGGGGFGGGGGGFGGGCCCCC
@QBQZ 108155
TGGGGAATATTGGGCAATGGGGGAAACCCTGACCCAGCAACGCCGCGTGAAGGAAGAAGGCTTTCGGGTTGTAAACTTCTTTTACCAGGGACGAAGGACGTGACGGTACCTGGAGAAAAAGCCACGGCTAACTACGTGCCAGCAGCCGCGGTAATACGTAGGTGGCAAGCGTTGTCCGGATTTACTGGGTGTAAAGGGCGTGTAGGCGGAGAAGCAAGTCAGAAGTGAAATCCATGGGCTTAACCCATGAACTGCTTTTGAAACTGTTTCCCTTGAGTATCGGAGAGGCAGGCGGAATTCCTAGTGTAGCGGTGAAATGCGTAGATATTAGGAGGAACACCAGTGGCGAAGGCGGCCTGCTGGACGACAACTGACGCTGAGGCGCGAAAGCGTGGGGAGCAAACAGGATTAGATACCCT
+
GGGGGGGGGFGGGGGGGGGGGDGGGGGGGGGGGGGGGGGGGGGGFGGGGGGGGGGGGGGGGFGFG>FEFGGGGGGGFGGFGGGGDFFGGDGGGGGGGGGGGGCFGGGGDGGFGFFFGGGGCFFGGG:@FGGGGGGFGFFGGGG8FGGEGD><BCCDFGFFFG?FFGGFCGGGGGGFGGDEEGGGGGFGFBFGFGEGGGGGGGGEGGGGGEAFGFFCFFGGGGGFFFGGFGGFGGFCFGGGGGGGFGGGEGFFFGFGGGGGFFGGGGDGFFFFGGGGFBC<GEGG?DGGFGGGGGGGFAF8GGFG@F@7F>FFFGGGF@F<GGGE9EGFDGGGGGFGGGFGGGGGGGGGGGGGFEGF6,FGGGGGFFFCGGGGGGGGGGGGGGGGGGGGGGGGGGGGGGGDFFGFFGGGAGGGGFCCCC<
@QBQZ 65074
TGGGGAATATTGCACAATGGAGGAAACTCTGATGCAGCGACGCCGCGTGAGTGAAGAAGTAGTTCGCTATGTAAAGCTCTATCAGCAGGGAAGATAGTGACGGTACCTGACTAGGAAGCTCCGGCTAAATACGTGCCAGCAGCCGCGGTAATACGTATGGAGCAAGCGTTATCCGGATTTACTGGGTGTAAAGGGAGTGTAGGTGGCCAGGCAAGTCAGAAGTGAAAGCCCGGGGCTCAACCCCGGGACTGCTTTTGAAACTGCAGGGCTAGAGTGCAGGAGGGGCAAGTGGAATTCCTAGTGTAGCGGTGAAATGCGTAGATATTAGGAGGAACACCAGTGGCGAAGGCAGCACACTAATCCGTAACTGACGTTCATGCTCGAAAGTGTGGGTATCAAACAGGATTAGATACCCT
+
GGGGGGGGGGGGGGGGFGGGGDGGGGGFGGGGGGGFFGEGGGGGGGGGGGGGGGFGGGGGGGGGGGDEE7FGGGGEGGGGFGCEFFFGGGGGGGGGGF<EFGEGGGGGFGGGGGFGGGGGGFGG:>EFFGGGGGDFGGGCFDFGGGGGDECBFGF:DFDG=GGDGCCC4FEDFGFGGGGGBF<GFGGGFCCFFCEEC2FFEGCGF@@DFGGGGGFAGFFEGG,GFGGGGGGGGGEFFB@E?EEGDEGFBGFCDE?BEBFFGGFGGEEEDF?GGGGGGGGD>GEEE,GGGGGGGGGFC,,,GGGGGEDGGGDEF=GGFFGCGGGFCE,FGFGGDGFF9FGGGGGGGFGGFGFEGFF<GF@FGGGGGGGGGGGGGGGFGDGGGGGGGGFGDGGGGGFGFFEFDGGGGGGFEAFCC9@C
@QBQZ 311
TGAGGAATATTGGTCAATGGACGAGAGTCTGAACCAGCCAAGTAGCGTGAAGGATGAAGGTCCTACGGATTGTAAACTTCTTTTATAAGGGAATAAACCCTCCCACGTGTGGGAGCTTGTATGTACCTTATGAATAAGCATCGGCTAACTCCGTGCCAGCAGCCGCGGTAATACGGAGGATGCGAGCGTTATCCGGATTTAGTGGGTTTAAAGGGAGCGCAGACGGGTCGTTAAGTCAGCTGTGAAAGTTTGGGGCTCAACCTTAAAATTGCAGTTGATACTGGCGTCGTTGAGTTCGGATAAGGTGTGCGGAATTCGTGGTGTAGCGTTGAAATGCTTAGTTATCACGAAGAACCCCGAGTGCGAAGGCAACACACTAATCCGTAACTGACGTTCATGCTCGAAAGTGTGGGTATCAAACAGGATTAGATACCCT
+
GGG<CCF8C@FEDEFFF<F<FF+8++8CFDF<ECDGEEFCGCECAFGFE@CACFFFFGF<FGGCFDFEE7,B,E<FGFGFE9FEFGGGFCCFFGGGFF<,9,,B=CCD?,DFD,:CFG,4<,CFEBCAACFFAFFFGGGGAB@CCFFGGGGG+36@ADCBFC8F=CFF<7<D<<CFD7F7CFFBEDCCFFFFGFFEC*83317C9C:;7<:GGFDFGC78E-CCCCEC8EF6DEC:GG88<AFC@8<D>27F@$@:@8F@073@,3,<,C?EGGF<5A7<700CF+<8,E?A68++=94,,,,+=:F=CDF?EEEGGF?,FGF=88,9,,,,,FAFF=E?6,5,<D@C9FCDF@@+-FF@+,F<@AF@@<6,C@D@C,7@B,CFDEC7GF@FC,<CC+:C<:FE68EF@CEC,CFFGFEAF<C,F9FFC,@A8,6A
@QBQZ 312
TGAGGAATATTGGTCAATGGGCGAGAGCCTGAACCAGCCAAGTAGCGTGAAGGATGACTGCCCTATGGGTTGTAAACTTCTTTTATAAAGGAATAAAGTCGGGTATGCATACCCGTTTGCATGTACTTTATGAATAAGGATCGGCTAACTCCGTGCCAGCAGCCGCGGTAATACGGAGGATCCGAGCGTTATCCGGATTTACTGGGTGTAAAGGGAGCGTAGACGGGAAAGCAAGTCTGAAGTGAAAGCCCGGGGCTCAACCCCGGGACTGCTTTGGAAACTGTTTAACTAGAGTGCTGGAGAGGTAAGCGGAATTCCTAGTGTAGCGGTGAAATGCGTAGATATTAGGAGGAACACCAGTGGCGAAGGCGGCTTACTGGTCAGTAACTGACGTTGAGGCTCGAAAGCGTGGGGAGCAAACAGGATTAGATACCCT
+
FFFGGGGGGGGGGCGDGGGGFGGDFGGGGGGGGGGGGGGGGG@EFGGGGGGGFF?FGG9FDFFCGGGGFFDEFGGCFGFGGGGGGGGGGG9FFGGGGD<?,+=4CFGGGEEFC,FGFGGGGEGGGGGGGAFGGGFGGGGGFGGCGGGGGF9FFGGGCG8>FDDDF?DG4CF4=GGGEEEGG#FGGGFFGEDCEFGCGGGG?:CCDFGGGGGGGCFGECGGGF9;::#;;?D7CFEEFFGFEDD6FFEFFF3E<GGGG@GGFGGGEE8EFFEC=E0CFFFFGGFAGFE9FFEDFGFFA,,FFGGGFB@FFEE,FE9GGFECGFCGGGGGGFFF,C,7DAGGGFFDEE,GFECGF8GFGGGGGGGGGGGGGGGGGFAEGGGGGGAGFEDGGGGGDFGGGCGGFGGGCFGFCFGFGGGGFFGGGGGGGFGGGGGCCCCC
@QBQZ 99568
TGGGGAATATTGCACAATGGGGGAAACCCTGATGCAGCGACGCCGCGTGGAGGAAGAAGGTCTTCGGATCGTAAACTCCTGTTGTTGAGGAAGATAATGACGGTACTCAACAAGGAAGTGACGGCTAACTACGTGCCAGCAGCCGCGGTAAAACGTAGGTCACAAGCGTTGTCCGGAATTACTGGGTGTAAAGGGAGCGCAGGCGGGAGAACAAGTTGGAAGTGAAATCCATGGGCTCAACCCATGAACTGCTTTCAAAACTGTTTTTCTTGAGTAGTGCAGAGGTAGGCGGAATTCCCGGTGTAGCGGTGGAATGCGTAGATATCGGGAGGAACACCAGTGGCGAAGGCGGCCTACTGGGCACCAACTGACGCTGAGGCTCGAAAGTGTGGGTAGCAAACAGGATTAGATACCCT
+
GGGCF6FGGGGGGGGGGGGCFGGGGGGGGFGGGGFFFG@CFGGGDGGGGGGGGGGGGGGGGGGGGGGGDGGGGGGGFGGGGGGGGGGGGFGGGGG,CFGGGGG=@E,CFGGGGGGFGGFDGFFGGGGFGGFF93@FFGDFFEFGGGEGGGGGGGGGGGGG;CGFFGGGGFFG<GFEGGGFFFGGGGGFFEGGGFGFEFGGGGGEEGGGGDCDAGFGFFGGGGGGG=FF9EGGFE>CDGGFCDGFFFGGFGEFDEFGEGGGGGFFFFFGFFFGAFFFDGGGGGGGGGGGF<GGGGGGGFCGGFFC7CDGGGFGGGGGGGGGGDGGGGGFGGGGGGGGGFDGGGGGGGGGGGGGGFF<GGGGGCCGGGGGGGGGGGGGGDGGGGGGGGGGGGGGGGGGGGGGFGGGGFAGGGGC@CCC
@QBQZ 78737
TGAGGAATATTGGTCAATGGGCGAGAGCCTGAACCAGCCAAGTAGCGTGAAGGATGAAGGTCCTACGGATTGTAAACTTCTTTTATACGGGAATAAAGTTTCCTACGTGTAGGATTTTGTATGTACCCTATGAATAAGCATCGGCTAACTCCGTGCCAGCAGCCGCGGTAATACGGAGGATGCGAGCGTTATCCGGATTTATTGGGTTTAAAGGGTGCGTAGGGGGTGATTTAAGTCAGCGGTGAAAGTTTGTGGCTCGACCATAAAATTGCCGTTGAAACTGGGTTACTTGAGTGTGTTTGAGGTAGGCTGAATGCGTGGTGTAGCGGTGAAATGCATAGATATCACGCAGAACTCCGATTGCGAAGGCAGCACACTAATCCGTAACTGACGTTCATGCTCGAAAGTGTGGGTATCAAACAGGATTAGATACCCT
+
EF,<,@FGGGGGGFGGGCFFGGG:FGGFGG,EFGGGGGFGGGFF9FGGEGGGCFGGF@FDGGGGGGGGCGEGGGFGGGAECFGGFFE<E?@,@FFGGGFGGGGFFFE<F?EF,,55:EC=?DGGGGGGGGGGGGGG9EEFCE7CFGGF?BFFEFGGGGFGGGGGGGEEF73@=>GGGD3EF$EC8,7FEE?7FGGC=<F9>,/DFFGGFFGFF@@>CGCEFGG*8/BE3CFFE7F@9F=9898$FA<;1GGFFFFFC6>?ECCGGGGFFE>GFFCDFFC78FAGEFFFFB4A8=8@GFE?GF?=,<4,<,,ADGGCB7FGGGGGEEGGFFEDAB@,C,,DFFFE@:@+<<FFCC+@FFCEGGGF<@E<9<C6,FFFDFF@7@79AAE@GFGGGGGGFGDF8GF@9DGGGGFCGGFGFCGGGFGGGGFGGGFCCCCC
@QBQZ 315
TGAGGAATATTGGTCAATGGGCGAGAGCCTGAACCAGCCAAGTAGCGTGAAGGATGACTGCCCTATGGGTTGTAAACTTTTTTTATAAAGGAATAAAGTCGGGTATGCTTACCCGTTTGCATGTACTTTATGAATAAGGATCGGCTAACTCCGTGCCAGCAGCCGCGGTAATACGGAGGATCCGAGCGTTATCCGGATTTATTGGGTTTAAAGGGAGCGTAGATGGATGTTTAAGTCAGTTGTGAAAGTTTGCGGCTCAACCGTAAAATTGCAGTTGATACTGGCTGTCTTGAGTACAGTAGAGGTGGGCGGAATTCGTGGTGTAGCGGTGAAATGCTTAGATATCACGAAGAACTCCGATTGCGAAGGCAGCTCACTGGACTGCAACTGACACTGATGCTCGAAAGTGTGGGTATCAAACAGGATTAGATACCCT
+
F?AFGG<ECFGC<EFGGGGG8EGGEF+,CFFGE@FCF8CF8CC<EFGGGGGGFFCEF9<F8C@ED<FFCFC:CFG9FAF,CFF=EFAE5FCF<FGF<<5<+77<+54E,,5=BFGGE8=F?AEGGGGG<DFFEEDC?EFF=>C7F?G9B@3<>>DC6FGFEEDCEGGEFC3,C@@C5:7#DFCCCFEGFGGCBC::CF7:C>:GGGFFC>3:F5D;GGGEFECGGGE@CGGGFFGGGGC@GG=GFA<DDDGC@CFCC3FF?GGGGG>GGGGFEEA:FGGGGEF88GGFFGFCFGGEFGFFFFF@C?7+F=CC@CF:GGGGEF@+C@7FFECGGGGGFGGFFFGGGGGGGGGGGEGGGGFC+>GGGGGGGGGGF9@GF<,@DFCF,FGGGECF<CFEGGGFDEGGGGGGGGGGGFGGEGGGEF<FGDGGGGGCCCCC
@QBQZ 86807
TGGGGAATATTACACAATGGGGGAAACCCTGATGCAGCGACGCCGCGTGGAGGAAGAAGGTCTTCGGATTGTAAACTCCTGTTGTTGAGGAAGATAATGACGGTACTCAACAAGGAAGTGACGGCTAACTACGTGCCAGCAGCCGCGGTAAAACGTAGGTCACAAGCGTTGTCCGGAATTACTGGGTGTAAAGGGAGCGCAGGCGGGAAGACAAGTTGGAAGTGAAATCCATGGGCTCAACCCATGAACTGCTTTCAAAACTGTTTTTCTTGAGTAGTGCAGAGGTAGGCGGAATTCCCGGTGTAGCGGTGGAATGCGTAGATATCGGGAGGAACACCAGTGGCGAAGGCGGCCTACTGGGCACCAACTGACGCTGAGGCTCGAAAGTGTGGGTAGCAAACAGGATTAGATACCCT
+
AFGGGFGGGGGGGGFGGCGGGDGFGGGGGGGGGGFFFGEEGGGGGGGGGGGGGGGGG@FFGGGGGGGGG7FFFGGGGGGGGGGGGFGGGFFGGFGGGGGGGGGGGGGFGGGGGGGCGGGGGGGGGGGGGGGGGGGGGGGG?FGGGD7FBECFGGGGCCCFGFGGGGGGFFFGEFGGGGGFCGGGGGGFFDF?FFFCGGGGGGGGGGGBCE8:CCFC@CCF8ECGGFFGGGGFFFFEFGGGGGEGGFGGGFGGFCFEGGFGGGGGGG6FFDGGCGGFFCGFFCGGF44@GFDFGGFCFFCDGGGGEC7GFE?C,DGGGGFGFGCGGGGGFAFE@FC@FGGFEGDFFF:GEEEFFCAGGGCF9,869GFGC;FGFGFGGGC,C:FEFGFCCGGGFCFFFFFCDDFEB9GGFCF<CCCC
@QBQZ 104961
TGGGGAATATTGCACAATGGGGGAAACTCTGATGCAGCGACGCCGCGTGAGAGATGAAGTATTTCGGTACGTAAAGCTCTATCAGCGGGGAAGAAGACTGACGGTACCTGACTAAGAAGCACCGGCTAAATACGTGCAAGCAGCCGCGGCAATACGTATGGTGCAAGCGTTATCCGGATTTACTGGGTGTCAAGGGAGCGCAGGCGGTGCGGCAAGTCGGATGTGAAAGCCCGGGGCTTAACCCAGGTACTGCATTGGAAACTGTCGGACGAGAGTGTCGGAGGGGTAAGTGGAATTCCTAGTGTAGCGGTGAAATGCGTAGAGATTAGGAGGAACACCAGTGGCGAAGGCGGCTTACTGGACGATAACTGACGCTGAGGCTCGAAAGCGTGGGTAGCAAACAGGATTAGATACCCT
+
FFG<:@B<,CFEDFGGGGCF87+FF@8,,CEFFGA@FF7F:F7FEEGBE@F,CC9E,9CC,FEDFGF8<+8BFBFEGEGEEC5EFG7:+CCEGGG8F,5,<,+@BFG9F9E,,8,:>FF8AFFC+F7+8>;@:+8@F:@3*8>F,CFED**<,?C*7<<C<229,?,<<**18,,=*<8:FF4<1CC)2/%,C0B:21;C?+<=/C@:?EEEGECG+:#>32;:,DFGF:>*3:@?F>#<D@65$/CC32CDD@8(1GFE:B7@+6++:8,9GGC=CF6+:F4,<C55<,FC5<B::,C@FGE:=B:CF?,AFC88+,?9=,C,?,C,FEC6<,68C-CE,,@B65@C7@@F<C@9FE,B<<FDEGF<C7F6@6,6C8BFED:F<C8+CEF8C,,CF69FEAACEFCFFF8C8,6B-
@QBQZ 318
TGGGGAATATTGCACAATGGGCGAAAGCCTGATGCAGCGACGCCGCGTGAGCGAAGAAGTATTTCGTTATGTAAAGCTCTATCAGCAGGGAAGATAGTGACGGTACCTGACTAAGAAGCTCCGGCTAAATACGTGCCAGCAGCCGCGGTAATACGTATGGAGCAAGCGTTATCCGGATTTACTGGGTGTAAAGGGAGTGTAGGTGGCATCACAAGTCAGAAGTGAAAGCCCGGGGCTCAACCCCGGGACTGCGTTTGAAACTGTGGAGCTGGAGTGCAGGAGAGGCAAGTGGAATTCCTGGTGTAGCGGTGAAATGCGTAGATATTAGGAGGAACACCAGTGGCGAAGGCGGCTTGCTGGACTGTAACTGACACTGAGGCTCGAAAGCGTGGTGAGCAAACAGGATTAGATACCCT
+
GGGGGGGGGGGGGGGGGGGGGGGGGGEGGGGFGEFGGGCGGGGGGGEGGEGGG=FFGGGGCEGGGFFDFGGGGFGFGGGEGGGGFFAEGGFGCGGGGGCFGEGGGGGGGGGGFGGGGFGGGGGGGGGGGGGGGGGGGGDGGGGGGG>CFGGGGGG?GGGGGGGGGFFGFFCGGGGGGGGGGGGGFGGEGGCFGGGGGC=::CCFGGGGGGGFFFDFFCDGFFGFGGGGFC;GFGGGG<CGFGGD>FEDEGGG*GFC3B?BCGEFFG?GGGGGGGGFFAFE?FDFGE?GGGGGFFGGGF<8GGEECGGGGGFGF?7GCGF9DGGGGFFC96,C,EC@CFCDECCFEF@C:EDC@,8<A<GGGFGGGGGGDGFDCFCGGGGGFEGF@@GEGFFC,FGGDFGFF@EF,GGGGEE<CCCC
@QBQZ 319
TGGGGAATATTGCACAATGGGGGAAACCCTGATGCAGCGACGCCGCGTGAGCGAAGAAGTATTTCGGGATGTAAAGCTCTATCATCAGGGAAGAAGAAATGACGGTACATGACTAAGAAGCACCGGCTAAATACGTGCCAGCAGCCGCGGTAATACGTAGGGGGCAAGCGTTATCCGGATTTACTGGGTGTAAAGGGAGCGCAGGCGGAAGGCTAAGTCTGATGTGAAAGCCCGGGGCTCAACCCCGGTACTGCATTGGAAACTGGTCATCTAGAGTGTCGGAGGGGTAAGTGGAATTCCTAGTGTAGCGGTGAAATGCGTAGATATTAGGAGGAACACCAGTGGCGAAGGCGGCTTACTGGACGATAACTGACGCTGAGGCTCGAAAGCGTGGGGAGCAAACAGGATTAGATACCCT
+
GGGGGCGGGGGGG9FGFFGGGGGGGG8EGGGGFGGGGG:FFEGEGGDGEGC,B:FGGGGACDFFGGG+>BFFFGG9,?FFFG?C,CE98=DEFG8:E,FFGEFEGGGG9FGGF,?FBGGGGG8FG<EEG@FGGGEGGFGFCGG>FFGGCEFGCEGG<GG,>1*CGG@FGGGG7FFFE:E>GGFF+FGGGGGFFGGGE7=*FEEE/18FFBDE35@??CG,:GGGGGFGCEEF:>FGFGF87@0=58,ACFEEFGFFECFFC2AF7FFG=GFE#A,F:8>CCDFG:F9FFC,,<GDFE?<E4E8<GGGDEFACGEB=,F@FGGFGFGFEGF,FFC,@8FFE<F@GGDFDGGDGGGDGGGGGEFC@<,ECFCFF;GEB<DE+CAGGGGGGGGGGGGGFCGDGGGGGGGGGFEEGGCCC8C
@QBQZ 320
TGGGGAATATTGCACAATGGGCGAAAGCCTGATGCAGCGACGCCGCGTGAGCGAAGAAGTATTTCGGTATGTAAAGCTCTATCAGCAGGGAAGATAATGACGGTACCTGACTAAGAAGCACCGGCTAAATACGTGCCAGCAGCCGCGGTAATACGTATGGTGCAAGCGCTATCCGGATTTACTGGGTGTAAAGGGAGCGCAGGCGGTGCGGCAAGTCGGATGTGAAAGCCCGGGGCTCAACCCCGGTACTGCATTGGAAACTGTCGTACTAGAGTGTCGGAGGGGTAAGCGGAATTCCTAGTGTAGCGGTGAAATGCGTAGATATTAGGAGGAGCACCAGTGGCGAAGGCGGCTTACTGGACGATAACTGACGCTGAGGCTCGAAAGCGTGGGGAGCAAACAGGATTAGATACCCT
+
FGGFGGGGGGGGGGGGGGGGGGGGGGGGGGGGGGGGGGFEEFGGGGGGDGGGGGGGGGGGGGGFGGDFGGGGGGDFGGGGGGFGGFEEGGFGGGGGGGDCF:FGGGGGGGGGGGGGGFGCGGGGGGGFGGGGGGFGF>-DFFFGGG7FEC:=FGDDDCFGGGGGG>GG=EGGGGDGG@GGGG>GGGFGGGFGGGGGGCGCC58:EGG5CGGGCGC/8$EGGGGFG?CGDGFGGGGGFCC>FGGFFFECCFFBCGEGGFFGEDGEEG>FB9F=<C@FC@G7>E@GGFBCF8FGGFE:8E<F=9CEC@,DGFFC?EFEDE<EC@,FF?GGFCF99,,GFFFGFGF@GGEGGFGGGGGFFGGGGFGFFFGGGGCFCFE@GGGFGFECGGGDGFGGGGGGFGGGGGGGGGGFE@F@CCCC
@QBQZ 321
TGGGGAATATTGCACAATGGGGGAAACCCTGATGCAGCGACGCCGCGTGAGCGAAGAAGTATTTCGGTATGTAAAGCTCTATCAGCAGGGAAGAAGAATGACGGTACCTGACTAAGAAGCACCGGCTAAATACGTGCCAGCAGCCGCGGTAATACGTATGGTGCAAGCGTTATCCGGATTTACTGGGTGTAAAGGGAGCGCAGGCGGTGCGGCAAGTCTGATGTGAAAGCCCGGGGCTCAACCCCGGTACTGCATTGGAAACTGTCGTACTAGAGTGTCGGAGGGGTAAGTGGAATGCCTAGTGGAGCGGTGAAATGCGTAGATATTAGGAGGAACACCAGTGGCGAAGGCGGCTTACTGGACGATAACTGACGCTGAGGCTCGAAAGCGTGGGGAGCAAACAGGATTAGATACCCT
+
GGGDFGGGGGGGGGGGGGGGGGGGGGGGGGGGGGGGGGDFGGGGGGGGGGGGGGGGGGGGFFGGGGGGGGGGGGGGGGGGGGGGGGGGGGGGGGGGGGGGGGGGGGGGGGGGGGGGGGGGGGGGGGGGGGGGGGG<FGGGGGGGGG4GGGGG?GGGGGGGG>F>GGGGGGGGG>>GGGG7FFF:FGGGGGGGGGGGGGGGGGGGGGG>G<GGGDEGGGGGGGG%GGGGFG>CGGGGGGGF=GGGFGGD:EFFGGGGGFFFGGGFGGGGFFGFGGF7F<?D@DGGGGFGGGGGF?=5,B,,<==@+DGGGGFFCEGGGFF?EGGDGDGGGGEGGFFEEFFEGGGGFFGGGGGGGGGGGGGGGGDGGGGGGGGGGGFGGGGEEGFFGGGGGGGGGGGGGGGGGGGGGGFGGGGGCCCCC
@QBQZ 322
TGGGGAATATTGCACAATGGGGGAAACCCTGATGCAGCGACGCCGCGTGGGCGAAGAAGTATTTCGGTATGTAAAGCTCTATCAGCAGGGAAGAAGAAATGACGGTACCTGACTAAGAAGCACCGGCTAAATACGGGCCAGCAGCCGCGGTAATACGGATGGTGCAAGCGTTATCCGGATTTACTGGGTGTAAAGGGAGCGCAGGCGGAAGGTTAAGTCTGATGTGACAGCCCGGGGCTCAACCCCGGTACTGCATTGGAAACTGGTCATCTAGAGTGTCGGAGGGGTAAGTGGAATTCCTAGTGTAGCGGCGAAATGCGTAGAGATTAGGAGGAACACCAGTGGCGAAGGCGGCTTACTGGACGATAACTGACGCTGAGGCTCGAAAGCGTGGGGAGCAAACAGGATTAGATACCCT
+
CEFFG@FGFFGGGGGFGGGGGCGFGG8E@FCFFGFGFECCFEGGGGGGG7EFFGCFEGGGGFEDFFGGGGGFGGADC<FFAB<FF,?F?FGGEFGGBFCFGGGGGGGGFFGFGG<FE,CDFFFGFGCCFGGGGCG%FCDF<FGC,;:>CC@:*8D><$FFF>9@+BGE:CGGE.G;EG9<C<CF<F:C?F*GDGFGC.*::EGFEGGFEGGF,CCFG+DCECGG>@D1EC>;CGGFEG<:F@8C+BDFE=?F=E@=CD929D>CGFAFA9GGGGGGCFC@FD3GGGGGFFFF?,,GF<8A,FDGGGE==GGCFFCE7GGGGGFC,F9CGFAFE,8@EFGGGGGGGGFB7GGGGGGGGGGDGGFFD9GGGGGGGGGGCGDGEGF@GGF:CDDGGGFEAGGGGGGGFGGAGGFGGCCC@<
@QBQZ 323
TGGGGAATATTGCACAATGGGGGAAACCCTGATGCAGCGACGCCGCGTGGAGGAAGAAGGTCTTCGGATTGTAAACTCCTGTTGTTGAGGAAGATAATGACGGTACTCAACAAGGAAGTGACGGCTAACTACGTGCCAGCAGCCGCGGTAAAACGTAGGTCACAAGCGTTGTCCGGAATTACTGGGTGTAAAGGGAGCGCAGGCGGGAAGGCAAGTTGGAAGTGAAATCCATGGGCTCAACCCATGAACTGCTTTCAAAACTGTTTTTCTTGAGTAGTGCAGAGGTAGGCGGAATTCCCGGTGTAGCGGGGGAATGCGTAGATATCGGGAGGAACACCAGTGGCGAAGGCGGCCTACTGGGCACCAACTGACGCTGAGGCTCGAAAGTGTGGGTAGCAAACAGGATTAGATACCCT
+
GFGGGEGGGFFGGGGDGGGGGGGGGGGGGGGGFGGGGGGGGG7CFGEGGGGGEFGGFFGEFFGFGGEGGGC,9FDFG,FFGGG9B<EFFDGGGGEGFGGGGGG?DFCFGGCCCCEFGG,>DCCE>FGGGCGGGGGGGGGGGGFGEEGGGEFFGFGFGG77CFFFGCCFC7BFGGGEGGGFGGC=CF?ECCF8GGEGGDFGCGGCFF>:FCGGFFGE;FD?CF>FFGGGFCF>F:FGFFE@C5CFGCCF@GFGFGGGGF8FCFF><F=:?FF=,GFFCECF:F?GF@EGGGFCEGCFEEGGGFBGECECC,9GEDGGGGFE9CGECEEDGFFAFAFDC<8GFEGFEBGGGGF9FECCGFCFGGF@CFCEGCBFCGGGFFCEF79GGGGGGGGGGGGGFGFFAGEEFFGCFGGCCCCC
@QBQZ 65789
TGGGGAATATTGCACAATGGGGGAAACCCTGATGCAGCGACGCCGCGTGAGCGAAGAAGTATTTCGGTATGTAAAGCTCTATCAGCAGGGAAGAAGAAATGACGGTACCTGACTAAGAAGCACCGGCTAAATACGTGCCAGCAGACGCGGTAATACGTATGGTGCAAGCGTTATCCGGATTTGCTGGGTGTAAAGGGAGCGCAGGCGGAAGGCTAAGTCTGATGTGAAAGCCCGGGGCTCAACCCCGGTACTGCATGGGAAACTGGTCATCTGGAGTGTCGGAGGGGGAAGTGGAATTCCTAGTGTAGCGGTGAAATGCGTAGATAGTAGGAGGAACACCAGTGGCGAAGGCGGCTTACTGGACGATAACTGACGCTGAGGCTCGAAAGCGTGGGGAGCAAACAGGATTAGGTACGCT
+
CFGGGEEFGFGCG<FCDEF8CFGFEFF<FC,FGFGGGGG@CEGGGGGGGEG<CCGGGGGGCAEGGGGB<+BFFGG<E?FFAEEE9FGFGG+FC@G@FFD9?BFGGGGG<DFGGEG@8<8FGGGF@=FCFC<CFCFC<FFGFF<A$GFGD:*>>;<>F:3C<:6BEC;CFGGG:AFCE?1:C<,4/EFEFGE<<:FGGEEEEGDEGECC;32,;BFF<FEGEEFGCF@:>BC6*:CF@?$GFFCFCAGGFDCFCC3A#9C9FDDFF?CFFFDB3F=F5<CFCECG<BC,<FF9GGFFBFEFEEFDGGGDEFEEB9GGGGGEGFFFFE,FFFCF9BCC?GCGFGCGGGFEEFCEFE@,,<FGF@CF,F<GGGDGGFEE<@E7FEFF<FB:C@GFGFFAAGFFCFGGGGGFDE8+@A8-C6
@QBQZ 325
TGGGGAATATTGCACAATGGGGGAAACCCTGATGCAGCGACGCCGCGTGGAGGAAGAAGGTCTTCGGATTGTAAACTCCTGTTGTTGAGGAAGATAATGACGGTACTCAACAAGGAAGTGACGGCTAACTACGTGCCAGCAGCCGCGGTAAAACGTAGGTCACAAGCGTTGTCCGGAATTACTGGGTGTAAAGGGAGCGCAGGCGGGAAGGCAAGTTGGAAGTGAAATCCATGGGCTCAACCCATGAACTGCTTTCAAAACTGTTTTTCTTGAGTAGTGCAGAGGTAGGCGGAATTCCCGGTGTAGCGGTGGAATGCGTAGATATCGGGAGGAACACCAGTGGCGAAGGCGGCCTACTGGGCACCAACTGACGCTGAGGCTCGAAAGTGTGGGTAGCAAACAGGATTAGATACCCT
+
GGGGGGGGGGGGGGGGGGGGGGGGGGGGGGGGGGGGGGGGGGGGGGGGGGGGGGGGGGGGGGGGGGGGGGGGGGGGGGGGGGGGGGGGCFGGGGGGGGGGGGGGGGGGGGGGGGGFGGGGGGDGGGGGGGGGGGGGGGGGGGGGEGFF?GGGGGGGGGFGGGGGGGGGGGGGEFDGGGGGGGGFFGGEFGGGGGGGGGGGGGGGGGGFFGGGGFGFFFGGGGGGGGFGGFGGGGGGGFGGGGGGFGGFGGGGGGGGGGFFGGGFFG0GGGGGFFFEFGGFGGGGGEDGGGFGGGGGGGGGGGGGGGGGGGGGGGGGFFACGGDGGGGGGGGGGGGGGGGGCGGGGGGGGGGGGGGGGGGGGFGGEGGGGGGDGFGGGGGGGGGGGGGDGGGGGGGGGGGGGGGGGGGGFGGCCCCC
@QBQZ 326
TGGGGAATATTGCACAATGGGGGAAACCCTGATGCAGCGACGCCGCGTGGAGGAAGAAGGTCTTCGGATTGTAAACTCCTGTTGTTGAGGAAGATAATGACGGTACTCAACAAGGAAGTGACGGCTAACTACGTGCCAGCAGCCGCGGTAAAACGTAGGTCACAAGCGTTGTCCGGAATTACTGGGTGTAAAGGGAGCGCAGGCGGGAAGGCAAGTTGGAAGTGAAATCCATGGGCTCAACCCATGAACTGCTTTCAAAACTGTTTTTCTTGAGTAGTGCAGAGGTAGGCGGAATTCCCGGTGTAGCGGTGGAATGCGTAGATATCGGGAGGAACACCAGTGGCGAAGGCGGCCTACTGGGCACCAACTGACGCTGAGGCTCGAAAGTGTGGGTAGCAAACAGGATTAGATACCCT
+
GGGGGEEFGGGGGGGGGGG8FGGGGGGGGGGEGDFGGGGGGGGGGGEGGCFCGGFGGGFGGGFGGGGDCFGGDGGGGGGGGGGGGGGGGGGGGEGEGGGGGGGCCEGGDFGGGGGGGGGGGGEGGGGGGFGGDGGGGFGGGGGGGGGGGGEGG,CF7FCGGGGGGGG><CAFFGDGGE:?EF>GGGBFEFGFCEGF@7FGGGGEFCFF>CFFFAF<C<GGFFACGGGGGGGGFGCGGGFGGGGG?FGGDFEGGGGFEGGDGFF@BDDGGFFDGGGDGFGFGFGGGGGGGGGFFFC+GGGGGGGGGGGGGFGGFGCGGFGGGFEGGEDGFCC9GFGGGGGGGGGGFEGGGGGGGFFDF8ECGGGGGFAGGGGF<GFGECEGGGGGGGGGGGGGGGGGGGGGGGGFF69GFFFCCCCC
@QBQZ 327
TGAGGAATATTGGTCAATGGGCGAGAGCCTGAACCAGCCAAGTAGCGTGAAGGATGACTGCCCTATGGGTTGTAAACTTCTTTTGACTGGGAGCAAGCCCTTCGGGGTGAGTGTACCTTTCGAATAAGCACCGGCTAACTACGTGCCAGCAGCCGCGGTAATACGTAGGGTGCAAGCGTTATCCGGAATTATTGGGCGTAAAGGGCTCGTAGGCGGTTCGTCGCGTCCGGTGTGAAAGTCCATCGCTTAACGGTGGATCCGCGCCGGGTACGGGGGGGCTTGAGTGCGGTAGGGGAGACGGGAATTCCCGGTGTAACGGTGGAATGTGTAGATATCGGGAAGAACACCAATGGCGAAGGCAGGTCTCTGGGCCGTCACTGACGCTGAGGAGCGAAAGCGTGGGGAGCGAACAGGATTAGATACCCT
+
FGGGGGGGGGGGGGGGGGFFGGGGGGGGGGGGGGGGGGGGGGGGGGGGGGGGGGGGFFAFGGEGGGGGGGGGGGGAFGGGGGGGGGFF<CFGGGGGGGFGGGGGGGGGDGGGGGGG<FFGGG7EFDGGFFGGGGGGGCGCGGGGGGE>FEDGGGGGGCBFGGG?G90BGGGGGGGEGF9F5>CFGG7CGFGGGFFFGGGGGFFFEE>GE>CECBFGEGGGG>GGGEGGGGCEGGGGC=/FG7<CFFB<ECCEE,F?5<<CFFECEFFEFC@>E3#=FAE,GGEGCGCGGFCFDFFEC84,DGGGGGC@+FE:4+=FFGGDGGGGGGGFGGGGGGGGGGGGGGEFGGGGGGGGGGGGGGGGGGGFFFGGGGGEGGFFGGGGDGGGGGGC8GGGGGFGGGGGGGF@DGGGGGGGFGGF9GGGGCCCCC
@QBQZ 328
TGAGGAATATTGGTCAATGGGCGAGAGCCTGAACCAGCCAAGTAGCGTGAAGGATGAAGGTCCTACGGATTGTAAACTTCTTTTATACGGGAATAAAGTTTCATACGTGTAGGATTTTGTATGTACCGTATGAATAAGAATCGGCTAACTCCGTGCCAGCAGCCGCGGTAATACGGAGGATGCGAGCGTTATCCGGATTTATTGGGTTTAAAGGGAGCGCAGACGGGAGATTAAGTCAGTTGTGAAAGTTTGCGGCTCAACCGTAAAATTGCAGTTGATACTGGTTTCCTTGAGTGCAGTTGAGGCAGGCGGAATTCGTGGTGTAGCGGTGAAATGCTTAGATATCACAAAGAACCCCGATTGCGAAGGCATCTTGCTAAACTGTAACTGACGTTCATGCTCGAAAGTGTGTGTATCAAACAGGATTAGATACCCT
+
CECE8CFCFFGGGEFGGGGGFGFCFCF@DCGGGGGGE8@CEFGFAAC@BF,CFGFEFFCGFEFGGGG>EEGEFG9FFFGFFFGGFFGGCEC,@F,EFDFFGF?BCCFGGGGFFF9FGAF<FDGGGEA:B<88EEEFGC,,5E,BF7+BFF9<FD@@BFD7DDFGG7FGGGDGGG>FC7FGF76CED7EC:C1<><:7C7FGGG:<BCC8FFFFEEBCCGGB3BC>C,;EFFGF7CEC7CFEFGD@F,D>@<B@CB?CDFGFGF<AFCDGGFB@@FEA-DFCEE6:EA,9<B@CCFFA,F8<?9B:+DGCFCF9,:C,G?GCCGFC8@EEFC6,A6,AEF;CFF<EFAC,CEGGF@6ED8GGE:@FFEFE,6,FCDFAAE9C;,,FCFFF@GEFDGGGEEFCGDEFF@F7EC,C,GGEGGGGGFF9@<CFFFCCC<C
@QBQZ 73522
TGGGGAATATTGCACAATGGGGGAAACCCTGATGCACCAACGCCGCGTGAGCGAAGAAGTATTTCGGTATGTAAAGCTCAATAAGCAGGGAAGAAAATGACGGTCCCTGACTAAGAAGCCCCGCCTAACTACGTGCCAGCAGCCGCGGTAATACGTAGGGGGCAAGCGTTATCCGGATTTACGGGGTGTAAAGGGAGCGTAGACGGCGAGGCAAGTCTGATGTGAAAACCCGGGGCTCAACCCCGTGACTGCATTGGAAACTGTAGATCGTGAGTGTCGGAGGGGCAATCGGAATTCCTAGTGTAGCGGTGAAATGCGTAGATATTAGGTGGAACACCAGTGGCGAAGGCGGATTGCTGGACGATAACTGACGGTGAGGCGCGAAAGTGTGGGGAGCAAACAGGATTAGATACCCT
+
GGGFDDGGGGGGGGGGGCCFGG+FFDFG7F,,,<,6,,,,B,@++8@+:,BA+@=+@,=<,EF9?F78=4,<CF,-,5,,9,-,59,BF+D4?FGG8?,,,B+8+6EA,4,5C55A?:>FF+>++3BCFCCF,3,@<@7<,C>81@F%#@<,,$@23>;>F@5CC?1<<<0)?54?=FC57F<CFB+CF<?,FC85:*;75GCEF5CBCBC9FGGCGGGFCFFF7CCC7@*@FFCADB>3+++7<ADB,AFGGGDGGGGGGFGGGGGF>,EGGFCFC7FBAB8GFEGGGGFFECGGGGFEAFGEGF7FFFEE?CGGGFEFFEFEGGGGGFFE7FFF9GFFCGDGGEEEFGGGGFFFFCEGFGGAGFDDEF<EE8D@7CC:GGGGFGGFCGGFFD9F@FEFF@EC,,GFFFF<C9CC
@QBQZ 98426
TGGGGAATCTTGCACAGTGGGCGAAAGCCTGATGCAGCGACGCCGCGTGAGCGAAGAAGTATTTCGGTATGTAAAGCTCTATCAGCAGGGAAGATAATGACGGTACCTGACTAAGAAGCACCGGCTAAATACGTGCCAGCAGCCGCGGTCATACGTATGGTGCAAGCGTTATCCGGATTTACTGGGGGTAAAGGGAGCGCAGGCGGTGCGGCAAGTCTGATGTGAAAGCCCGGGGCTCAACCCCGGTACTGCATTGGAAACTGTCGTACTAGAGTGTCGGAGGGGTAAGCGGAATTCCTAGTGTAGCGGTGAAATGCGTAGATATTAGGAGGAACACCAGTGGCGAAGGCGGCTTACTGGACGATAACGGACGCTGAGGCTTGAAAGCGTGGGGAGCATACAGGATTAGATACCCT
+
FEFGGFCFA@F@F@EFEGGGFGG7FGG@FCFG<EDEFG::FGGGGGGGGGGFGGGGGGGFCFGGGGG74+EFGGGFGGG9EE?A<DFGGFBFGGG9FDG9EB@FF+EFDFGGGCFFFFF==CBFG+B>DDDGGFFFGGDFF8AFEC*@F*:3FFF?:?<C<:,;:<:206=1;>CGEC>GE7FFFF#C7CCGFGC15<@B*2>5=<8?::E?EC>)(9C<CCC<:CFCFC>:@C@8:5FFFCC=FC$CC;>929D9FCBC<GGC?CGGF<,GGGGF@7GEFF?FFBBFB,FCFGGFGDF?F<GEDGGGGGGGGGGGGGGDFE<FF,GGGDGFBC<<GGGGGGEFGF,GGFC,GGFECCFFFGE<FC<EEGGGGGGGGFFEF@FGGGGGGGGGGGGGEFAFECGGGGGGF@GCCCC@
@QBQZ 52500
TGGGGAATATTGGGCAATGGGCGCCAGCCTGACCCAGCAACGCCGCGTGAAGGAAGAAGGCTTTCGGGTTGTAAACTTCTTTTAAGTGGGAAGAGTAGAAGACGGTACCACTTGAATAAGCCACGGCTAACTACGTGCCAGCAGCCGCGGTAATACGTAGGTGGCAAGAGTTGTCCGGATTTACTGGGTGTAAAGGGCGTGCAGACGGGCATGCAAGTCAGATTTGAAATCTCAGGGCTTAACCCTGAAACTGCATTGGAAACTGTATGTCTTGAGTGCCGGAGAGGTAATCGGAATTCCTTGGGTAGCGGTGAAATGCGTAGATATAAGGAAGAACACCGGTGGCTAAGGCGGATTACTGGACGGTAACTGACGGTGAGGCGCGAAAGCGTGGGGAGCGAACAGGATTAGGTACCCT
+
<CECE6BEF,CEFEFGGGGFDGEG+:BFG8FFFC,C@@CFC@FCEGD>@FDDFGGGGFGGGF<<,C>F<BFCFFC,EG,CEFFGFGA9FEGDCGGFFE,EFFC:=?DF<EFEAA?DC@DDGF8<7:C7B=FFG<@>DGGG8FEECFD+@C*@FFFGF,>D<;<<3DC*,3,<,<,>CFG7B9,<:,2=?FG98<A,A<;B7C:E,+:>><<D8DFFGGGGGC,#=3A,:9<@:A;G<DF<D@32@3<:85FDBCF@8#3<<B>DF><D@,:B8#&+:BF@DA:C,88++:F8C,F@EFGF@EB,F:+@?FCC,,,@,7BFEA<EB<EEGGGFA?:GC>@8,@FF9@9CGGFCAGCEAFC@:B,,EEDCECGGF@@<C,F@6:EGFEGF7F@C;,CA@DC9GEFC,FAC66;,C,?CCB
@QBQZ 332
TGAGGAATATTGGTCAATGGACGAGAGTCTGAACCAGCCAAGTAGCGTGAAGGATGAAGGTCCTACGGATTGTAAACTTCTTTTATAAGGGAATAAACCCTCCCACGTGTGGGAGCTTGTATGTACCTTATGAATAAGCATCGGCTAACTCCGTGCCAGCAGCCGCGGTAATACGGAGGATGCGAGCGTTATCCGGATTTATTGGGTTTAAAGGGAGCGCAGACGGGTCGTTAAGTCAGCTGTGAAAGTTTGGGGCTCAACCTTAAAATTGCAGTTGATACTGGCGTCCTTGAGTGCGGTTGAGGTGTGCGGAATTCGTGGTGTAGCGGTGGAATGCGTAGATATCGGGAGGAACACCAGTGGCGAAGGCGGCCTACTGGGCACCAACTGACGCTGAGGCTCGAAAGTGTGGGTAGCAAACAGGATTAGATACCCT
+
GGGGGGGGGGGGGGGGGGGGGGGGGGGGGGGGGGGGGGGGGGGGGGGGGGGGGGGGGGGGGGGGFFGGGGGGGGGGGGGGGGGGGGGGGGGGGGGGGGFGDGGGGGGGGGGGGFFGGGFGGFFGGGGGGGGGGGGGGGGGFGGGG?GGFFGGGGGGGGGGGGGGGGGG?GGGGGGGEDFGGGGGGGGGGGGGGGGGE.GFCGGGGGGDDFFFFCGGGDG@G>EGGGGECEEGGGGFGGGGGGGGGGGGGGGGGGGGFGFGGGGGGFGGFGGFGGGGFCGGGFGG@FF8EFGFEC7:+F8GFGCGGGGEDGGFGGGFC?GGGGGGGGGGGGGGGFCGFFFGGGGGGGGGGGGGGGGFGGGGGFGGGGFCGGGGGFGFFCGDGFGGGGGGF@7GFGGFGGDGGGGGGGGGGGGGFGGGGGGGGGFFGFFAGFFBCCCC
@QBQZ 57298
TGGGGAATATTGCACAATGGGTGAAACCCTGATACAGCGACGCCGCGTGGAGGAAGAAGGTCTTCGGATTTTAAACTCCTGTTGGTGAGGAAGATAAGGACGGTACTCAACAAGGAAGTGACGGCTAACTACGTGCCAGCAGCCACGGTAAAACGTAGGGCACAAGCCTTGTCCGGAATTCCTGGGTGTAAAGGGAGCGCAATCGGGACGACAAGTTGGAAGTGAAATCTATGCGCTCAACCCATAAACTGCTTTCAAAACTGTTTTTCTTGAGTAGTGCATAGGTAGGCGCAATTCCTGGTGTAGCGGTGGAATGCGTAGATATCGGGAGGAACTCCAGTGGCGAAGGCGGCCTACTGGGCCTCAACTGACGCTGAGGCTCGAAAGTGTGGGTAGCAAACAGGATTAGATACCCT
+
C<,@C@,;CCFFGF,E<@,;<;,CCF6F@CF<E,CE,@8@@CCGGGGGE7?C7F,,,CCEFFCCF7C@FDDFAFGGGF,,:C?,,4BE,4?<9=FDF,,,,++8BC9FAFFG,,:AD=FGG,>+7@FGG9,B:,,33=<7DB,8,5+***43@C*,78:>,*863,6:8D,8<FCGGGD7,>,8:C54<FFFCCC**1<7***78**::?85:?GE7-*#2@@3/;<@7@<2C#3,<@<<:3,=7,8,,C=>73+,,5,CFEGFFD,FCF9<8F,F:C,,,4E<EC+@=+?,@FFA44+,B<EB@C:GFEA,?4,7F,CEE>>+B7:8C6,E@C9,DC,@B:B7FFB@+C<C9@6,,@EDC,,,E9FEF@8+E,EEE7:FFEE<F@CCC@EF9CC,;,C<AGFF9ECEECF@CCCC
@QBQZ 52755
TAGGGAATCTTGCACAATGGGCGAAAGCCTGATGCAGCAACGCCGCGTGATGGATGAAGGCCTTCGGGTTGTAAACTTCTGTTCTTAGGGAAGAAGAAAGTGACGGTACCTAAGGAGAAAGCCCCGGCTAACTACGTGCCAGCAGCCGCGGTAATACGTAGGGGGCAAGCGTTATCCGGAATTATTGGGCGTAAATAGTGCGTAGGTGATTATCTAAGCGTAAGGTTTAAGCGTGCAGCTCAACTGCATCTCGCCTTGCGAACTGGACTACTTGAGTGCAGGAGGGGAAAGCGGAATTCCTAGTGTAGCGGTGAAATGCGTAGATATTAGGAGTAACACCAGCGGCGAAGGCGGCTTTCTGGACTGTAACTGACACTGAGGCACGAAAGCGTGGGGAGCAAACAGGATGAGATACCCT
+
CCEFFCGGGAGGGDEFFGG@F@FEFEEFGGFFGFC,B8EFCFGGGGCFGF,CE8FFEGGGGG8E9CCGECCF,9C,,CE<FEBEEFDGGEFGGG8C8=FFEEF9CCFFGGGGF8<9,BCEG8E=FE7FF7=FGGGGGFGFGFFGGCFEED>>@:EFGGGC=E7F@*8<:FC<<B=FEEDG8;FCFC(<<:<=FFE%:=CFFGGDGGFG#/BCFCE?CGE;0EG58<@CCCF@E<,#=<<FDFCFFFFBF@8<DECECCFG<B<FCFAGFFFEGE@:EGGGG=:GGCDFEE@??<<=?58EB,=A44+>,CE@B<,?4:F<,@F@@,GFE=E?A,,CEDCF@:::CEFF7@7CFCFGGF<C@FAFE;,EFC@DC9CAC<@<:@EC<CC@EEEGF@@C9DDFFGGFEAEC,ECE<CCCCC
@QBQZ 58840
TGGGGAATATTGCACAATGGGGGAAACCCTGATGCAGCGATGCCGCGTGGAGGAAGAAGGTCTTCGGATTGTAAACTCCTGTTGTTGGGGAAGATAATGACGGTACCCAACAAGGAAGTGACGGCTAACTACGTGCCAGCAGCCGCGGTAAAACGTAGGTCACAAGCGTTATCCGGATTTACTGGGTGTAAAGGGCGCGCAGGCGGGCCGGCAAGTTGGAAGTGAAATCCGGGGGCTTAATCCCCGAACTGCTTTCAAAACTGCTGGTCTTGAGTGATGGAGAGGCAGGCGGAATTCCGTGTGTAGCGGTGAAATGCGTAGATATACGGAGGAACACCAGTGGCGAAGGCGGCCTGCTGGACATTAACTGACGCTGAGGCGCGAAAGCGTGGGGAGCAAACAGGATTAGATACCCT
+
FGGGGGGGGGGGGGGGGGGGGGGGGGGGGGGGGGGGGGGE8CFGGGGGGGGGGGGGGGGGGGGGGGGGGGGGGGGGGGGGGGGGGGGGGGGGGGGGGFFGGGG:FFFGGGGGGGGGGGGGGGGDGFGGG@GGGGGGGGGGGGGGG?GGGGGGGGGGGGGCGGGGGFGGCGEGGGGGGGGGGG9GGGGGFGGGGGGGGGGGGGGDGGGGGFGGGGGGGGFGGGGGGGEFGGGGGGGGGGGFGGGGGGEC=FFDGGGG=FCGGGGFGGFFGFGGGGGGGGGGFGGFEFGGGGGGGFGGGGGFGGGGGDGGGGGGGGGGFGGFGGGGGGGGGGGGFFGGFGGGGEF7FGGGGGGGGGGGGGGGGGGGGGGGGGGGGGGGGGGGGGGGGGGGGGGGGGGGGGGGGGGGGGGGGGGCCCCC
@QBQZ 57688
TGAGGAATATTGGTCAATGGGCGAGAGCCTGAACCAGCCAAGTAGCGTGAAGGATGACTGCCCTATGGGTTGTAAACTTCTTTTATAAAGGAATAAAGTCGGGTATGCATACCCGTTTGCATGTACTTTATGAATAAGGATCGGCTAACTCCGTGCCAGCAGCCGCGGTAATACGGAGGATCCGAGCGTTATCCGGATTTATTGGGTTTAAAGGGAGCGTAGATGGATGTTTAAGTCAGTTGTGAAAGTTTGCGGCTCAACCGTAAAATTGCAGTTGATACTGGATATCTTGAGTGCAGTTGAGGCAGGCGGAATTCGTGGTGTAGCGGTGAAATGCTTAGATATCACGAAGAACTCCGATTGCGAAGGCAGCACACTAATCCGTAACTGACGTTCATGCTCGAAAGTGTGGGTATCAAACAGGATTAGATACCCT
+
GGGGGGGGGGGGGGGGGGGGFGEGGGGGGGGGFGGGGCGGFGFGGGGGGGGGGGGGGGGGFGGGGGGGGGGGGGGGGGGGGGGGGGGGGGGGGGGGGGGGGGGGGGGGGGGGGGGGGFGFGGGGGGFGGGGGGGGGFGGG@FCFGGGCFGGGD?GGGGGGGFGEFGGG?GGGGGGEEEGCGGGGGGGGGGGFGGGDFFGFGGGGGGGGFGGGGGGGDGEGGGGGGGGGGGGGGGFGGGGGGGGGGGGGGFFGFCFEG3FGGFFDGGGGGGGFGGGGFBGGGGGGFFFBGGGGGGGGGGGGGGGFDDEFDGGGGGGGGGFGGFCGGGGGFDCGGGGGGGGFFGFCFFF?GGGGGGGGF@FGGGGGGGGGGGGFFD<GGGDGGGGF9CFGFEFFCGFEGGGGGFGGGGGGGGGGGGGGGGGGGGGGGFGGGFGCCCCC
@QBQZ 101505
TGAGGAATATTGGTCAATGGACGAGAGTCTGAACCAGCCAAGTAGCGTGAAGGATGAAGGTCCTACGGATTGTAAACTTCTTTTATAAGGGAATAAACCCTCCCACGTGTGGGAGCTTGTATGTACCTTATGAATAAGCATCGGCTAACTCCGTGCCAGCAGCCGCGGTAATACGGATGATGCGAGCGTTATCCGGATTTATTGGGTTTAAAGGGAGCGCAGACGGGTCGTTAAGTCAGCTGTGAAAGTTTGGGGCTCAACCTTACAATTGCAGTTGTTACTGGCGTCCTGGAGTTCGGTTGAGGTGTGCGGAATACCTGGTGTAGCGGTGAAGTGCTTAGATATCACGAAGAACTCCGATTGCGAAGACAGCCTGCTAAGCTGCAAATGACATTGCGGCTCGAAAGTGTGGGTTTCAAACAGGATTAGATACCCT
+
C@EGCCFFGGGCCGFGGFFGFGCC@CGGGGGFCEG<@,-CCFFFGDGEGGFGCGGFFGG89C<@@CCBFGGGG@FDAEFDC?FEGGFEAFFF8F<FEC,=F@B@FGGFG,B7:8FC@CC=EFF?@9EBB9C,<,CFF9FC?EFFGFG<ADD<:=DCFDFGGGFGF=:BFE7,,E<F5*>7D,DCFEECFEGFFFEC<7CF4,F@CFCFGFFCF,<<BCFCEEG6F7C>:@8CEGFEDDD>@@C>6C3:%FFFEFCEECF=D9<9C%F<F>D@:FC,8#02>FGG7@D?,F<<@+C+>A,<A=A@EF748,BF<<B:=,<B,@GE@+4,CEC,:,A8FGECC,EFE:,7FFF<CF@GED<:CGCC,6<,,6,7<<<,9FFDFFFFEAC6<6666@+++6,F<@FF@GCF6-B,C6,C,6C;C,,C,66@,F;,8,,8
@QBQZ 338
TGAGGAATATTGGTCAATGGGCGAGAGCCTGAACCAGCCAAGTAGCGTGAAGGATGACTGCCCTATGGGTTGTAAACTTCTTTTATAAAGGAATAAAGTCGGGTATGCATACCCGTTTGCATGTACTTTATGAATAAGGATCGGCTAACTCCGTGCCAGCAGCCGCGGTAATACGGAGGATCCGAGCGTTATCCGGATTTATTGGGTTTAAAGGGAGCGTAGACGGATGTTTAAGTCAGTTGTGAAAGTTTGCGGCTCAACCGTAAAATTGCAGTTGATACTGGATATCTTGAGTGCAGTTGAGGCAGGCGGAATTCGTGGTGTAGCGGTGAAATGCTTAGATATCACGAAGAACTCCGATTGCGAAGGCAGCCTGCTAAGCTGCAACTGACATTGAGGCTCGAAAGTGTGGGTATCAAACAGGATTAGATACCCT
+
EFGGGGGGGGGGFFGGGGGGGGGGGGGGGGGGGGGGGGGGGGFGGGGGGGGGGGGCFGGGEGGGGGGGGGGGGGGGGGGGGGGFGGGGGGGGGDFFGGFGGGGGGGGGGGGFGGGFCGFGGDGFGGGGGGGGGGGGGGGGGGGGGGGGGGGGGGGG7FGGGGGGGGGGEGGGGGGGGGEFFFG>GGGGGGGEFEFCEGGFGGFG<GFG>EFFGGGGGGGGGGEGGGEGGGGGGGFC:FGCFGCGFGFGGGGGGGGGGFFGGGGGGGGGFFGGGGFFFFFB?AEGGGFCGGGGCFGFFEFGGGGGFFGGGGFF<AGFF7ECGGGDGGEGEGGFEGGFCGFGGGGGFFGGDGGDDEGFEGF@GEGFFGGFEEFGFGGGGFFCGGGGGGFCGEFCGGGGGGGGGGGGGGGGGGGGGGGGGGGFGGFEF@ECEFFACCCC
@QBQZ 339
TGGGGAATATTGCACAATGGGGGAAACCCTGATGCAGCGACGCCGCGTGGAGGAAGAAGGTCTTCGGATTGTAAACTCCTGTTGTTGAGGAAGATAATGACGGTACTCAACAAGGAAGTGGCGGCTAACTACGTGCCAGCAGCCGCGGTAAAACGTAGGTCACAAGCGTTGTCCGGAATTACTGGGTGTAAAGGGAGCGCAGGCGGGAAGACAAGTTGGAAGTGAAATCTATGGGCTCAACCCATAAACTGCTTTCAAAACTGTTTTTCTTGAGTAGCGCAGAGGTAGGCGGAATTCCCGGTGTAGCGGTGGAATGCGTAGATATCGGGAGGAACACCAGTGGCGAAGGCGGCCTACTGGGCACCAACTGACGCTGAGGCTCGAAAGTGTGGGTAGCAAACAGGATTAGATACCCT
+
<FGGGGGGGGGGGGGGGGGGGGGGGGGGGGGGGGGGGGGGGGGGGGGGGGGGGGGGFGGGGGGGGGGGGEGFGGGGGGGGGGGGGFGGGGGGGGGGGGGGGGGGGGGGGGGGGFGGGGGGGGG@G?GGGGGGGGFFGGGGGFGGGGGGCGGGGGGGGGGGGGGGGGGGFFGGFGGGGGGGGGGGGGGGFGGGFGGGGGGGGGG5CGGD8CFCGGGCFFGGGGGGGGGGFGGGGFFEFCEG?GGFFGGGGFGGGGGGGGGGGGGGGGGFFFFGGFFFFGGGGGGGGGGGGGGGGGEFDGGGGGGGGGF8GGGGGGGGGGGGGGGGGGGGFAGGGF8GGGGGGGGGGGGGGGGGFGGGFFGGGGGGGGFGEEEEGGGGGGF8GGGFGGGGGGEGGGGGGGGGFGFGGGE<FCFCCCCB
@QBQZ 104422
TGAGGAATATTGGTCAATGGGCGAGAGCCTGAACCAGCCAAGTAGCGTGAAGGATGACTGCCCTATGGGTTGTAAACTTCTTTTATAAAGGAATAAAGTCGGGTATGCATACCCGTTTGCATGTACTTTATGAATAAGGATCGGCTAACTCCGTGCCAGCAGCCGCGGTAATACGGAGGATCCGAGCGTTATCCGGATTTATTGGGTTTAAAGGGAGCGTAGATGGATGTTTAAGTCAGTTGTGAAAGTTTGCGGCTCAACCGTAAAATTGCAGTTGATACTGGATATCTTGAGTGCAGTTGAGGCAGGCGGAATTCGTGGTGTAGCGGTGAAATGCTTAGATATCACGAAGAACTCCGATTGCGAAGGCAGCCTGCTAAGCTGCAACTGACATTGAGGCTCGAAAGTGTGGGTATCAAACAGGATTAGATACCCT
+
FGGGGGGGGGGGGGGGGGGFGGGGEGGGGGGGGGGGGGGGGGGGGGGGGGGGGGGGGGGGGFGGGGGGGGGGGGGGGGGCGGGGGGGGGGGGGGGGGGGGFFGGGGGGGGGGGGGGGFGGGGGFFGGGGGGGGGGGGGGGF8EGGGGGGGGGGGGGGGG@GGGFF?GGGGGGGGGGGFC7CFDDCGEGFFGECGFEECFFCFGGGGFGGFFGGGGGGGGGDGGCFG/<DGGGGGGGGGGFGGGGFGGGCEGGGGGGGGGGGGGGGGGGFGGGGGGGGFFGGGGGGGGGGGGGGGGFCFEF8EGGGFGGGFEED8GFGGFAGF@DGGGGGGGGGGGGGFGGGFGGGGF7FGGGGGCCGFGGEGGGGGGGGGGGFGGGGFE<GGGGGGGGGGGFFGGGGGGFCGGGGFFEGGFGGGGGGGGEGGGEEAGGGGFCACA-
@QBQZ 112209
TGGGGAATATTGCACAATGGGCGAAAGCCTGATGCAGCGACGCCGCGTGAGCGAAGAAGTATTTCGGTATGTAAAGCTCTATCAGCAGGGAAGATCATGACGGTACCTGACTAAGAAGCACCGGCTAAATACGTGCCAGCAGCCGCGGTAATACGTATGGTGCAAGCGTTATCCGGATTTACTGGGTGTAAAGGGAGCGCAGGCGGTGCGGCAAGTCTGATGTGAAAGCCCGGGGCTCAACCCCGGTACTGCATTGGAAACTGTCGTACTAGAGTGTCGGAGGGGTAAGCGGAATTCCTAGTGTAGCGGTGAAATGCGTAGATATTAGGAGGAACACCAGTGGCGAAGGCGGCTTACTGGACGATAACTGACGCTGAGGCTCGAAAGCGTGGGGAGCAAACAGGATTAGATACCCT
+
G@FEGGCFGGGGGCFGGGGGFGGDGGGGGGDGGGGGGGEGGGGFGGGGGGGCGFFFDGFFFGGGGF7+B<FEFFGFGGGGGGGFDFGGGGEFGG?,BD<,EFCFEGGGGGGGD,,E9>FFGDE>GGGGGGGG+3<FFGCCE<AFCCFGEFGG>GC>G.GF1FGG;EGFCF*=AFDEGG8FFD<EFGF>FFC):FEGE@EGGGG:GG&7<CCD5=F1A?FC9CFGCGB9CCFFD@EEDGG:FGG7CC=5,FFG=CGGGGFFCFCG756FF?CGGFBCA<=@DA<GF7GEGFFEFEF88EF,FFGGDFBFFAFGGGGF7CFE,C,FDF<F9DE<@@DF9DFGDGGGGGGGEGE@CGGGGDFFC?FAGGE@@GGGGDGFFC@CC,EFDGGGGGGGGGGFEGGGEGGGGFCGGFFCCCCC
@QBQZ 61599
TGAGGAATATTGGTCAATGGACGAGAGTCTGAACCAGCCAAGTAGCGTGAAGGATGAAGGTCATACGGATTGTAAACTTCTTTTATACGGGAATAAAGTTTCCTACGTGTAGGATTTTGTATGTACCGTATGAATAAGCATCGGCTAACTCCGTGCCAGCAGCCGCGGTAATACGGAGGATGCGAGCGTTATCCGGATTTATTGGGTTTAAAGGGAGCGCAGACGGGAGATTAAGTCAGTTGTGAAAGTTTGCGGCTCAACCGTAAAATTGCAGTTGATACTGGCAGTCTTGAGTGCAGTAGAGGTGGGCGGAATTCGTGGTGTAGCGGTGAAATGCTTAGATATCACGAAGAACTCCGATTGCGAAGGCAGCTCACTGGAGTGTAACTGACGCTGATGCTCGAAAGTGTGGGTATCAAACAGGATTAGATACCCT
+
GGGGGGGGGGGGGGGGGGGGGGGGGGGGGGGGGGGGGGGGGGGGGGGGGFGGGGGGGGGGGGCGGGGCGGGGGFGGGGGGGGGGGGGGGGGGGGGGGCGGGGGGFGGF8EFFGGGGGGGGGGGGGGGGFGGGGGFGGGGGGGGCGGFG>GGGGFEGGGGG:GGGGGGGGGFFFFAFDGGGGGGGGGGGGGGGGGGGEEGFGF=GGGGGGGGGGGGGGGGGGGFFGGGCGGFFGGGGFGGGGGGGGFFGGGGGGGFFD>FGGGGGGGGFFFFGGGGGGGGGGGGGFGECCGGGFF9FEGGGGGGGF7GEGCGGGFF@CFF@GFDGCDGGGGGGGGGGFGFFFGGGGGGGGGGFGGGFGGGGGFGFFGGGGGGGEE?GGGGGGGGGGGGGGGGGGGGGGGGFGGGGGGGGGGGGGGGGGGGGFGGGGGGGGGGCCCCC
@QBQZ 343
TGAGGAATATTGGTCAATGGGCGAGAGCCTGAACCAGCCAAGTAGCGTGAAGGATGAAGGTCCTACGGATTGTAAACTTCTATTATACGGGAATAAAGTTTCATACGTGGAGGAGTTTGTATGTACCGTATGCATAAGCATCGGCTAACTCCGTGCCAGCAGCAGCGGTAATACGGCGGCTGCGAGCGTTCTCCGGATTTATTGGTTTGAAAGGGTGCGTAGGCGGTTTGATAAGTTAGAGGTGAAATCCCGGGGCTGAACTCCGGAACTGCCTCTAATATGTTTATACTTGTGAGTGGTTGCGGTAGGCGGAATGTATTGTGTAGCGGTGAAATGCTTAGAGGTCATACAGAACACCGATTGCGAAGGCAGCTTACCAACCTATATCTGCCGTTGGGGCACGAAAGCGTGGGGAGCAAACAGGATTAGATACCCT
+
,CCDF8E8<,CFGGGAEEFEFGGDGDG8,,;;@,6@EEEFGG,@C@FCEG,@C:CAF<DAFE<C6CBCFECFEFDE,,,<E,<<FGGGFEGG7E,CF9FCFF9,C?F,A+BEC=+,B,:,C,CFG,BFEE,F5<,<B<,C,8+8@FFG8DC,C7=CFGDG8,3,,=++BFGFG9EE+@:*4C**4<FC<***,74=BBB<::F:8#4B2+?;<==+*1:*&<=FE2FF@:<C;ACC34,3C@@CBG588>BF<>>@<,886+++9CBF>+B8?C@A@,:5,?,=E,9FE:,6,<EA@,8>>+68EFCB+AE,9EF5,:?,A<>++8,C,<C,?C?FFCFE6,9,C9GGFEFACFB-ECC:C:ECF9CE6,9CE9<GF,,<,@ACGGFF@@6@B,@:,C86FE?:6,C@+EB@CC,<CCC,GGGGGGFEF<@B8@C@
@QBQZ 344
TGAGGAATATTGGTCAATGGGCGAGAGCCTGAACCAGCCAAGTAGCGTGAAGGATGAAGGTCCTACGGATTGTAAACTTCTTTTTACGGGAATAAAGTTTCCTACGTGTAGGATTTTGTATGTACCGTATGAATAAGCATCGGCTAACTCCGTGCCAGCAGCCGCGGTAATACGGAGGATGCGAGCGTTATCCGGATTTATTGGGTTTAAAGGGAGCGCAGACGGGAGATTAAGTCAGTTGTGAAAGTTTGCGGCTCAACCGTAAAATTGCAGTTGATACTGGTTTCCTTGAGTGCAGTTGAGGCAGGCGGAATTCGTGGTGTAGCGGTGAAATGCTTAGATATCACGAAGAACCCCGATTGCGAAGGCAGCTTGCTAAACTGTAACTGACGTTCATGCTCGAAAGTGTGGGTATCAAACAGGATTAGATACCCT
+
GFGGGGGGGGGGGGGGGGGGGGGGGGGGGGGGGGGGGGGGGGGGGGGGGGGGGGGGGGGGGGGGGGGGGFGGGGGGGGGGGGGGGGFGGGEGGGGGGGGGGGGGGGGFGGGGGGGGEDGFDCFGGGGGGGGGGGFFGGGGGGGDGGGCGGGGFFGGGGGG8FGGGGGGGGGGGGGGGGCCEFE>GFGGGGCCFGGGGGGBFFGGG=FFFFFGGGFGDEEGGGGGGEGGGFGFGGGDGGGGFCGFGFFGFGFFGGFBCFFCECFGGGGGFFFGGEFFE<DFFCFE?F@FGGGGGGGGGGGFFFGGGGGGGGGGFGGCDFEGGGGGGGFGGFGGGGGGGGGGGGGGGGGGGGGGGGGGGGFGGGFFFGGGGFGGGGGGGGEE9GGGGGGGGGGGGGGGGGGGDGGGGFGGGGGGGFGGGGGFGGGGGGFFGGCCCCC
@QBQZ 80055
TGGGGAATATTGCACAATGGGGGAAACCCTGATGCAGCGACGCCGCGTGAGTGAAGAAGTATTTCGGTATGTAAAGCTCTATCAGCAGGGAAGAAAATGACGGTACCTGACTAAGAAGCCCCGGCTAACTACGTGCCAGCAGCCGCGGTAATGCGGAGGATGCGAGCGTTATCCGGATTTACTGGGTGTAAAGGGAGCGTAGACGGCTGTGCAAGTCTGAAGTGAAAGGCATGGGCTCAACCTGTGGACTGCTTTGGAAACTGTGCAGCTAGAGTGTCGGAGAGGTAAGTGGAATTCCTAGTGTAGCGGTGAAATGCGTAGATATTAGGAGGAACACCAGTGGCGAAGGCGGCTTACTGGACGATGACTGACGTTGAGGCTCGAAAGCGTGGGGAGCAAACAGGATTAGATACCCT
+
GGGGGGGGGGGGGGGGFFGGGGGGGGGFFGGGGGGGGGFGGGCGGGGGGFGGGGFFGGGGFFAFFDFFFCGGGGGGGGGGGGGGGGGGGGGGGGGGGGGGGGGFFGGGGGGGGGGFFGGGGGFGG<FGCFG?GCDGEGEFGGFGGGGEG:BAFGEGGGGDCFF8<BFGCEEEGG?GGGGGGF=GGGFFECCFFGEFGGGGGGGGGGGGGGDFFFGGFGGGEFGFEGGGFFGGCFFFEGGFCGGGGFFGGGFGGFFFGGGG<FCGGGFGFFFGGDGGGGFFCGGGGGFGGGFFFFGGGGGGGGGGGGGGGGGGGGGGGGGGGGGGGGGGGGGGGGGGGGGGGGGGGGGGGGGGGGGGGGDGGFGFFCGGDFCFCB8GFGGFCGGGGCGCEGGGGF<GGDGGGGGGGGGGGGFCCCCC
@QBQZ 346
TGAGGAATATTGGTCAATGGACGAGAGTCTGAACCAGCCAAGTAGCGTGAAGGATGAAGGTCCTACGGATTGTAAACTTCTTTTATAAGGGAATAAACCCTCCCACGTGTGGGAGCTTGTATGTACCTTATGAATAAGCATCGGCTAACTCCGTGCCAGCAGCCGCGGTAATACGGAGGATGCGAGCGTTATCCGGATTTATTGGGTTTAAAGGGAGCGCAGACGGGTCGTTAAGTCAGCTGTGAAAGTTTTGGGCTCAACCTTAAAATTGCAGTTGATACTGGCGTCCTTGAGTGCGGTTGAGGTGTGCGGAATTCGTGGTGTAGCGGTGAAATGCTTAGATATCACGAAGAACTCCGATTGCGAAGGCAGCACACTAATCCGTAACTGACGTTCATGCTCGAAAGTGTGGGTATCAAACAGGATTAGATACCCT
+
6EDFGGGGFGGGGGGGGGGGGGGGG@GFFGGGGGFFGGGGGGGGGGGEEGGGED9EEGFGFGC9F@FEF:7EFFFFFGFFFFGGGGCFGG8FCFGGG9E?EF,+,BF<FFGGG8C7<,ABFCGGGCEFDGGGGG9FFFFFFEFGGGGGGGG<FFGEFGGGGGGGGGGGGCCFF/;>E:)GF:FEG=>&GFEFG<FGEFFFCFB?CF>CEFAFGGGCEEGGFFEFGD.C>:D@8CGFCCFFE<FGFGF?FF@);GFGCFFEFGGGGGF9EFDEFGFAFDGGGEGGC8FF<B8,+GGCF8FGGGF7GF7FF8FC7DEGGGGGGGGGGGGGGFE,AGGGGEC,<BC,9<<GECFFFCDCCCE:F@@FEDCGGGGGGFGCGFF@GFECE<,GFFDCGGGGGGDGCCFC,GGGGGGGGGGGGGCGGFCGFFC,FCFCCCCC
@QBQZ 79737
TGAGGAATATTGGTCAATGGACGAGAGTCTGAACCAGCCAAGTAGCGTGAAGGATGAAGGTCCTACGGATTGTAAACTTCTTTTATAAGGGAATAAACCCTCCCACGTGTGGGAGCTTGTATGTACCTTATGAATAAGCATCGGCTAACTCCGTGCCAGCAGCCGCGGTAATCCGGAGGATGCGAGCGTTATCCGGCTGTATTGGGTTTAAAGGGAGCGCAGACGGGTCGTTAAGTCAGCTGTGAAAGTTTGGGGCTCAACCTTAAAATTGCAGTTGATACTGGCGTCCTTGAGTGCGGTTGAGGTGGGCGGAATTCGTGGTGTAGCGGTGAAATGCTTAGATATCACGAAGAACCCCGATGGAGAAGGCAGCTTGCTAAACTGTAACTGACGTTCATGCTCGAAAGTGTGGGTATCAAACAGGATTAGATACCCT
+
@<6,,CCFCGFG9EEFFGF<EAFEEGDEF,CFFFF,F8FEFGD9EDCG>ECE8EFECFGG,CFGFGDFGC:A,,<EFFGGEDFGG9CECCCGC,CFFC8,C<@7=FG@8,??=<++?<,ABD,:EF,A?BAEC<?,:<EEF=F+@FG8DGFG+AF7+5,BBB=/>EC9@E0@#<:7@E>ED::FCGFFE5<=8F;*67#BFGGGF@C>'<FG@FCCE::=<8*;C5<EDECE@E7<CGFGGFCF@C<++8&EF,<7CAEFGCBFC@C,C,EE#DF@A<+5F@CF5=@AGFA4+@++@CGGGEB:F?>+=<A?=CBGFCGFFF7+CFB,DCGFC,9FAGGE@99A@@67FF6,:@F:F:F<C,C,GEEDGGGCEGGFGFFF@FDCFC6,BC:,FEGGGFE<8FFFE8F,GFEF9GGGGGGFFCFGF@,DF8CCCC@C
@QBQZ 121471
TGGGGGATATTGCACAATGGGGGAAACCCTGATGCAGCGACGCCGCGTGAGCGATGAAGTATTTCGGTATGTAAAGCTCTATCAGCAGGGAAGATAATGACGGTACCTGACTAAGAAGCACCGGCTAAATACGTGCCAGCAGCCGCGGTAATACGTATGGTGCAAGCGTTATCCGGATTTACTGGGTGTAAAGGGAGCGCAGGCGGTGCGGCAAGTCTGATGTGAAAGCCCGGGGCTCAACCCCGGTACTGCATTGGAAACTGTCGTACTAGAGTGTCGGAGGGGTAAGCGGAATTCCTAGTGTAGCGGTGAAATGCGTAGATATTAGGAGGAACACCAGTGGCGAAGGCGGCTTACTGGACGGTAACTGACGTTGAGGCTCGAAAGCGTGGGGAGCAAACAGGATTAGATACCCT
+
GGGGGGGGG9EGGGGGGGGGGGGGGGGGGGGGGFFGGGGGGGGGGGGGGCFFGFFGGGGGFGGGGGGGGGGGGGGGGCFGGGGGGGGGDEE=:FGGGGGGFGGGGGGGGGGGGFFGFFFGGGGGGCEGGGGFGGGGGGGFGGGGDGGGGGG@GFF?GGGGFFGGGGGGFFD:FFGGC(DFFC,CFGFF=FCFGGGGGGGGGGG>GGG8E:EGEEFCG,B<FFGG<E?DE2GGFGGGFGFFFCGGGGGGGGGGCFGCDDGGCFGFFFGGF<5GGGFF9FGGGFGGGFC+GGGGGGGGFGE9GCGFE>CCGFECGGGGGGFGGFEFA<E<A<AFFF<-GFCF:FCFAEECDEFC,A<GFFF7FGGCGGGGGGFECFEDCGGGGEFGGGGGGFGGGFGFFCFDGFDDGEGGFGGCC9CC
@QBQZ 60686
TGGGGAATATTGCACAATGGGGGAAACCCTGATGCAGCGACGCCGCGTGAAGGAAGAAGTATCTCGATATGTAAACTTCTATCAGCAGGGAAGATAATGACGGTACCTGACTAAGAAGCCCCGGCTAACTACGTGCCAGCGGCCGCGGTAATACGTATGGTGCAAGCGTTATCCGGATTTACTGGGTGTAAAGGGAGCGCAGGCGGTGCGGCAAGTCTGATGTGAAAGCCCGGGGCTCAACCCCGGTACTGCATTGGAAACTGTCGTACTAGAGTGTCGGAGGGGTAAGTGGAATTCCTAGTGTAGCGGTGAAATGCGTAGATATTAGGAGGAACACCAGTGGCGAAGGCGGCTTACTGGACGATAACTGACGCTGAGGCTCGAAAGCGTGGGGAGCAAACAGGATTAGATACCCT
+
EGGGGGGGFGGGGGGGGGGGGGGGGGGGGGGGGGGGGG@FGGGGEGEFGGGGGGGGFGGGGAFFFGGGGGGGGGGGGGGGGGGGGGGGGGEGGGGGGGGGGGGEGGGGGGGGGGFGGGGFGGGGGGE=GGGGGGGGGGGGGGGGGG2EFEGFGGGFG,CF+EGGF9FGGGFFGFFGGEEGFGGGGGGFFFGFFGGGGDGDGGGGEGECGGG<GFGFC9E<FGFFGGGGGGFBFGGDCCCGGGGFGG>DGGFGGGFFFFGGGGGFGFF<FFCGGGEGGGGFFGFGGFCGGGEC,AEGCFF,FDEF7GCGFFCFEGGGGFFE9FGGFF8FA?FAEFGFFF,GGGGFE7GGGGGGGGFFFFBGGGGGF@EFGGGGGGGGGGGFDB,GCGGGGGCE?GGFEFFFF9GGGGGFEFFCCCCC
@QBQZ 350
TGAGGAATATTGGTCAATGGACGAGAGTCTGAACCAGCCAAGTAGCGTGAAGGATGAAGGTCCTACGGATTGTAAACTTCTTTTATAAGGGAATAAACCCTCTCACGTGTGGGAGCGTGTATGTACCTTATGAATAAGCAGAGGCTAACTCCGTGCCAGCAGCCGCGGTAATACGGAGGATGCGAGCGTTATCCGGATTGATTGGGTTTAAAGGGAGCGCAGACGGGTCGTTAAGTCAGCTGTGAAAGTTTGGGGCTCAACCTTAAAATTGCAGTTGATACTGGCGTCCTTGAGTGCAGTTGAGGTGAGCGGAATTCGTGGTGTAGCGGTGAAATGCTTAGATATAACGAAGAACACCGATTGCGAAGGCAGCACACTAATCCGTAACTGACGTTCATGCTCGAAAGTGTGGGTATCAAACAGGATTAGATACCCT
+
F<FFGGGGDGGFE@FFACFFGGDGEGGGFGGGGFFFGGGGGGEFGGGGEFDFEC,BEGGCE<,CECFE@@6<CFGGGGA<<FFFFGEFDC8F@EFEGFD@:C,,C,AE?E<=FCEC+C=+AD9AFG9EEFG<E<,EB99F,,:AFEGGG>.F:>@FFCED7=,@B#@98C@2F=8F>6:>D:>F8CGG@:)EC9@??<<$7CGEC<<@CGGGF8GFGDFEE>'GGFCGEFCCGAF@;2,:AGFFD9GGEEEFCC83B7FGFFDDGFFA?BGFC,GGEC,DECB@+>,CFGGGCFFFA,@,8GGFC48++<GGDB+CB99,CFEEGGGGFFGCEFGGFGFGFF94C<EFGGGGFCC-GF8BEGFFFAEFEC,FE<,,<C,,F:;FGFF:GDGGGDGGGGGGGGGFC8CF;FFGF9GGF@EAGFFFDFFFGGGCCCCC
@QBQZ 351
TGAGGAATATTGGTCAATGGACGAGAGTCTGAACCAGCCAAGTAGCGTGAAGGATGAAGGTCCTACGGATTGTAAACTTCTTTTATAAGGAAATAAACCCTCCCACGTGTGGGAGCTTGTATGTACCTTATGAATAAGCATCGGCTAACTCCGTGCCAGCAGCCGCGGTAATACGGAGGATGCGAGCGTTATCCGGATTTATTGGGTTTAAAGGGAGCGCAGACGGGTCGTTAAGTCAGCTGTGAAAGTTTGGGGCTCAACCTTAAAATTGCATTTGATACTGGCGGCCTTGAGTGCGGTTGAGGTGTGTGGAATTCGTGGTGTAGCGGTGAAATGCTTAGATATCTGGAAGAACTCCGATTGCGAAGGCAGCACACTAATCCGTAACTGACGTTCATGCTCGAAAGTGTGGGTATCAAACAGGATTAGATACCCT
+
FFDFGGFG<FGEC<FFFGGGGGGG7FGGGGGGFGFGFGEG,FEFGGGGGGCFDFFFFGGGGGDGF,B,BBB8EFGGGGF9,CEEFFG9FF,C<CFEFGD@<DEG8FGG8AA+FAC==FFEEFGGGGCBFGGFGGGGG<?F?,FFFBCEC;BEF.#4FDCDG@EGG?FBF7:F5EGEE<F)D#DFD:9CEC#<@FFECCF:5F:<C9FEGF;<F+GCGGGE:C/FFDFE:,/FE@(GGGFEGGGFFFC@2+:CEGGGGDD><=@CCFC899CF7$F<>:FC@GFC78<FGGGFCGGCFEFA,8GGF=B,E,GFCGFFBC,8GGGGGGGGGGGFGEAGGFGGGGFC6,,,GGFGGGCCFFC:F:GGGGGGGGEFC,<@GFF@GGEGGGFGGGGFC,FCC7GGGGGGF<B,EGGGGFFAGGGGGGGGGGGFGGGCCCCC
@QBQZ 97998
TGAGGAATATTGGTCAATGGACGAGAGTCTGAACCAGCCAAGTAGCGTGAAGGATGACTGCCCTATGGGTTGTAAACTTCTTTTATACGGGAATAAAGTGAGGCACGTGTGCCTTTTTGTATGTACCGTATGAATAAGGATCGGCTAACTCCGTGCCAGCAGCCGCGGTAATACGGAGGATGCGAGCGTTATCCGGATTTATTGGGTTTAAAGGGAGCGCAGACGGGAGATTAAGTCAGTTGTGAAAGTTTGCGGCTCAACCGTAAAATTGCAGTTGATACTGGTTTCCTTGAGTGCAGTTGAGGCAGGCGGAATTCGTGGTGTAGCGGTGAAATGCTTAGATATCACGAAGAACCCCGATTGCGAAGGCAGCTTGCTAAACTGTAACTGACGTTCATGCTCGAAAGTGTGGGTAGCAAACAGGATTAGATACCCT
+
EFDFGGGGDA<EGFGEGGGGGGGDFEGGCCFFFGFGGF9EFEFGGFGFGGGGDF<DE:,CF6CFE8F8@<CBFGFFGGGGGGGGAEEFGG7,@EFFFGF9FFFGGEFGFEGCAFFDGFC,B9E,C,E:F<B=FG9E5BFEEFGEFC>>F9BFCGGGGGFFCAFGGEED:>FGGGGGEC@F/C7>:FFGGG*=4?EEFFE>:E9:FGG<ACFCCFGCEGGGGGGGGFGDEDFE<E?C@5CF=CCD7<FCC:CCFFFEDCCFC6CFGEF?C=BBAFGCF<>GF<8ECCFDBFFFCGGFECE8F?,?:+@B+8GEEAGGFDD,FFEGEC>FGGGEFAFFF9FCFCFGGEF7GGGFF@@@@<G@F:F?GFGGGGGGDFFGGFFC,?GGGFE7GGGGGGFCGDGGF7E9<FB7FFGGFE,,GGGGGGGGGGGGGGFCCCCC
@QBQZ 103277
TGGGGAATATTGCACAATGGGGGAAACCCTGATGCAGCAACGCCGCGTGAGTGATGACGGCCTTCGGGTTGTAAAGCTCTGCCTTCAGGGACGATAATGACGGTACCTGAGGAGGAAGCCACGGCTAACTACGTGCCAGCAGCCGCGGTAATACGTAGGTGGCGGGCGTTGTCCGGATTTACTGGGCGTAAAGCGCGCGTAGGCGGCCCGGCAGGCCGGGGGTCGAAGCGGGGGGCTCAACCCCCCGAAGCCCCCGGAACCTCCGCGGCTTGGGTCCGGTAGGGGAGGGTGGAACACCCGGTGTAGCGGTGGAATGCGCAGATATCGGGTGGAACACAGGTGGCGAAGGCGGCCCTCTGGGCCGAGACCGACGCTGAGGCGCGAAAGCTGGGGGAGCGAACAGGATTAGATACCCT
+
FGGGG:@FGGGGGGGGGGGGGG7F@FGFGGGGGGGGGGGFGGGGGGGGGGGGGFFGGGGEG7CFGGGGGDGGGGGGGGGGGGGGGGGGEFFGGGGG7FFGGGG:FGGGGGGGGGGGFGGGGGGGGDGGDCAFGGGFGGCFFCGGCEDEFGGGGGG<GGGCGGFGGGGD+<EGG;EGGGG>GGGGFFCEGDGGGGGGGGGEGGCFGGGGGGGGC:EEGGGG5CEGE:C?EGGGDGGCE<8FG,8DCGE<GC7EGGCCCF54AFGDEGGGG@FGEF<<:FFCGGGGFFCED9GGGGGDGFGFDF@+CGGGEB,FGECGCFECFGGDGGGGGGGFEAE:C,GGGFCFGFCEEGCEDGGGGEFC:7CGGGFE>GGGGGGECEF7C7GGGGGGGGGGGGEGGGGFFAGGGGGFFAGCCCCC
@QBQZ 92545
TGAGGAATATTGGTCAATGGACGAGAGTCTGAACCAGCCAAGTAGCGTGAAGGATGAAGGTCCTACGGATTGTAAACTTCTTTTATAAGGGAATAAACCCTCCCACGTGTGGGAGCTTGTATGTACCTTATGAATAAGCATCGGCTAACTCCGTGCCAGCAGCCGCGGTAATACGGAGGATGCGAGCGTTATCCGGATTTATTGGGTTTAAAGGGAGCGCAGACGGGTCGTTAAGTCAGCTGTGAAAGTTTGGGGCTCAACCTTAAAATTGCAGTTGATACCGGCGTCCTTGAGTGCGGTTGAGGGGTGCGGAATTCGTGGTGTAGCGGTGAAATGCTGAGATATCACGAAGAACTCCGATTGCGAAGGCAGCACACTAATCCGTAACTGACGTTCATGCTCGAAAGTGTGGGTATCAAACAGGATTAGATACCCT
+
FGGGGGFFFGGGGGGGGCFFGGGGEDGGGFGGGGGGGFGGGGGGGGGGGGGGGGGG8EFGGGGGFGGDGGGGGAEFGGGGGGGGFFFFEFGCEFFGGGGGGGGGEGGGGGGGGFFGGGGGFGGGGGCCFEFFEFEFGGGGGGGGGGGGGGGGGGFGGGGGGGGGGGG:F>CFGGGD5FD7@:FFGGGGGEGG<FFD.CC:CFCFGFFGGC@C1<:<CEFEFECEGGFGGCEG?FFCF?EFFGE9CFACGGCFEFC5:CCFFACFFCG<FGGGGGGGFD@@A7FC:><=DCGF8F+@=FE==CFFB+@CCFFAGFF+GGGFBEC+7GGFF9GGFF,@F<,GFF9GGGF<9AGGGFBC@ECFDGGGGFCCDDFFGFFFE@FEGGCFCFGCCGGGE@F9FFEC,:GGFFEGGGGFFFGGFGGEGGFFGFGFE;8CC@CC
@QBQZ 355
TGGGGAATATTGCACAATGGAGGAAACTCTGATGCAGCGACGCCGCGTGAAGGATGAAGTATTTTGGTATGTAAACTTCTATCAGCAGGGAAGAAAATGACGGTACCTGACTAAGAAGCCCCGGCTAACTACGTGCCAGCAGCCGCGGTAATACGTAGGGGGCAAGCGTTATCCGGATTTACTGGGTGTAAAGGGAGCGTAGACGGCACGGCAAGCCAGATGTGAAAGCCCGGGGCTCAACCCCGGGACTGCATTTGGAACTGCTGAGCTAGAGTGTCGGAGAGGCAAGTGGAATTCCTAGTGTAGCGGTGAAATGCGTAGATAGTAGGAGGAACACCAGTGGCGAAGGCGGCTTGCTGGACGATGACTGACGTTGAGGCTCGAAAGCGTGGGGAGCAAACAGGATTAGATACCCT
+
DFFGDGGGGGGGGAFGGAFGGGGGADFGCFGFGCGGGFGGFFGGGFEF:FEFFGFFGGGFFFGGGGG,FGFGGGGFFDFGGF,?ECFGDGFFEGGFDF<FG>EGGEGGDFD9?<FEEFGE4?FEECBEFGGGCFGGG9=@DC8@BEEGGC5FCFG,7>CCGGDDFECFF@FFF>G?GDGG/,2C<FFCGFFGGFGG@F=GGCCFGGCEGBC5EEGG8EFGCGFGGGGGGGGFE8EC<FCFFF6EGGGFEGF9=GFFCEDACFFFFCFFF?GGGFEEGGFF@GGFG,CFAGFE8GGGFEEFFGDGGGFCGGGGGGGCDDECGGF?,FE8CCCFDFC<FGGFBF:CFGCCF:GFFDGGFGFACGFCC9F@7FCFCGGGDEGGGGGGGGGGGFFGFGGGFGGGGFFGGFCDGGGCCCCC
@QBQZ 356
TGAGGAATATTGGTCAATGGGCGAGAGCCTGAACCAGCCAAGTAGCGTGAAGGATGACTGCCCTATGGGTTGTAAACTTCTTTTATAAAGGAATAAAGTCGGGTATGCATACCCGTTTGCATGTACTTTATGAATAAGGATCGGCTAACTCCGTGCCAGCAGCCGCGGTAATACGGAGGATCCGAGCGTTATCCGGATTTATTGGGTTTAAAGGGAGCGTAGATGGATGTTTAAGTCAGTTGTGAAAGTTTGCGGCTCAACCGTAAAATTGCAGTTGATACTGGATATCTTGAGTGCAGTTGAGGCAGGCGGAATTCGTGGTGTAGCGGTGAAATGCTTAGATATCACGAAGAACTCCGATTGCGAAGGCAGCACACTAATCCGTAACTGACGTTCATGCTCGAAAGTGTGGGTATCAAACAGGATTAGATACCCT
+
GGGGGGGGGGGGGGGGGGG8FGGGGGGGGGGGGGGGGGDGGGAFFGGGGGGGGGCFGGGGGFGGGGGGGGGGGGGGGGGGGGGGGGGGGGGGGGGGGGAEGGGGGGGGGFGGGGGEFFGGGGGGGGGGGGGGGGFGGGGGFEF@G?EGDFGG=+=>FFFGGGGGGGGGCFGGGG=GG?GGEF:FGGGGG?G>FFCFFFGFFFFGGGGFACGGGEGGGGEEGGFFFGCFFEAFFFGFFGF5GGGGFGGGCGGFFCGFGGGGGGFEDEDGFGGFGGFGFFCGFECC9GFFFE,GGGGGGF>,EE9GGDGGGF,EGFGGGGGGGFGGGGGGGGGGGGGGGFGFGFA<CFF@FFFGF@GGGDFBF>GGGGGGGFGFC9FFGFB7FGGGGGGGGGGGGGGGGGGGGGGGGGGDGGGGGGGGGGGGGGGGGFFDEDGCCCCC
@QBQZ 104525
TGAGGAATATTGGTCAATGGACGAGAGTCTGAACCAGCCAAGTAGCGTGAAGGATGAAGGTCCTACGGATTGTAAACTTCTTTTATAAGGGAATAAACCCTCCCACGTGTGGGAGCTTGTATGTACCTTATGAATAAGCATCGGCTAACTCCGTGCCAGCAGCCGCGGTAATACGGAGGATGCGAGCGTTATCCGAATTTATTGGGTTTAAAGGGAGCGCAGACGGGTCGTTAAGTCAGCTGTGAAAGTTTGGGGCTCAACCTTAAAATTGCAGTTGATACTGGTTTCCTTGAGTGCAGTTGAGGCAGGCGGAATTCGTGGTGTAGCGGTGAAATGCTTAGATATCACGAGGAACCCCGATTGCGAAGGCAGCTTGCTAAACTGTAACTGACGTTCATGCTCGAAAGTGTGGGTATCAAACAGGATTAGATACCCT
+
GFGGG8FGGGGGGFGGGFGGFGDGGGGGGGGGGGGGGGGGGGGGGFGGFFFGGGGFFGGGGGGGGGGGGGGGGGGGFFFGGGGGFFFGGGGFFGGGGGGGECGGE8FFGFGDGFGGGFGCGGFFFGGGFAEGGGFFGGGGGD@BFFGG@FFCFGGGGGG>FGCEFEG:9GGGGGGGGFGGEFC:GDGGC<*=CGGDEFA$@GEFFCFGGGCGGBFGE@BEFF7DGDEFCGCCFFFFFFCFGGGGFF:CFF@;DEE;C*C?F;GGGGFGGGGFFFFC>FEFFGF=EEFEGFFGFGEF8GFGGGFGFF7DGGE9GGEGF7FFGGGGGEC9FEF9FGGF@<F9?EF<?FGGFC,<CFEEGGGGGFDEGECGFGGFGFFDGGGE,FGGGGGGGGFFE<@CFGGF<GFEGDGGGGGGGGGGGGGFGGGGGGGFGFDCCCCC
@QBQZ 358
TGGGGAATATTGCACAATGGGGGAAACCCTGATGCAACAACGCCGCGTGAGTGAAGAAGTATTTCGGTATGTAAAGCTCTATCAGCAGGGAAGATAATGACGGTACTCAACAAGGAAGTGACGGCTAACTACGTGCCCGCAGCCGCGGTACAACGTAGGTCACAAGCGTTGTCCGGAATTACTGGGTGTAAAGGGAGCGCAGGCGGGAAGACAAGTTGGAAGTGAAATCTATGGGCTCAACCCATAAACTGCTTTCAAAACTGTTTTGCTGGAGTAGTGCAGAGGGAGGCGGAATTCCCGGTGTAGCGGTGGAATGCGTAGAGATCGGGAGGAGCACCAGTGGCGAAGGCGGACTACTGGGCACCAACTGACGCTGAGGCGCGAAAGTGTGGGTAGCAAACAGGATTAGATACCCT
+
GEGG7EFGGGGFGFGGGG9E8@@FGGFFFGGGDGFE<EFGGGGGGEEBEEGGCG<,6=E<99CFF<FCA=8?FFG<EEFFEF<EAEDFGGFE7,<FCA,CC:++B?B?FG?EG@A,:=F,,ECC7CF8F?DFC=37D,8>>+@3+:3*C8*@FF>C7DCG9:DFFC:8F8F1FFF<C4=<CF#1=+<CFF6<=BCF<GFE:C*:EC?,D58D:A>3,(887CCCCCD,7C<FF<@59<@C8CDCFGEF9CF65EC8FF&GF@:532##AB#F9DF=FAEFF8,79++=@CGEFEC:C+FGGGGEECFE9,9,EEEF<AGGEF=@F7DGFEFC6,GFFE<FFFF@GGGGF:F<,E<FFGFCA@@<FGFGFCGGGGGFB7@7,F?EEGGGFGGFFGGFDFDDFGGGFFGGFCEBCCCC
@QBQZ 359
TGAGGAATATTGGTCAATGGACGAGAGTCTGAACCAGCCAAGTAGCGTGAAGGATGAAGGTCCTACGGATTGTAAACTTCTTTTATACGGGAATAAAGTCTCCTACGTGTAGGATTTTGTATGTACCGTATGAATAAGCATCGGCTAACTCCGTGCCAGCAGCCGCGGTAATACGGAGGATGCGAGCGTTATCCGGATTTATTGGGTTTAAAGGGAGCGCAGACGGGAGATTAAGTCAGTTGTGAAAGTTTGCGGCTCAACCGTAAAATTGCAGTTTATACTGGTTTCCTTGAGTGCAGTTGAGGCAGGCGGAATTCGTGGTGTAGCGGTGAAATGCTTAGATATCACGAAGAACCCCGATTGCGAAGGCAGCTTGCTAAACTGTAACTGACGTTCATGCTCGAAAGTGTGGGTATCAAACAGGATTAGATACCCT
+
,CFGGGGGGFGGGGGGGGGGGGGGGGGGGGGGGGGGGG<FEFGGGGGEEFGGGFFECFGG@FFGGGGGGCCFFFGGGF9FDCAFGGGFFGDEGGFFGECFFG9FG9BAFAFDGF,E9?CAFFF<FFFEFGGGGGGGDFED<BFFCFEGGGGG7DFGGGD6DFGGG6CGFGE,4FGGG=CCDF:CCFFEC=:?C7<(FFFFFGGFF;FCBDBCCF<FDDE=DCC:5FFEGFFAFGD?C:GGCGDDFFF<FBD@B8DCD7GFGFGAC=AEDE?FCDBC$#FC36F8GGCE<EFA,E?9EDGGFGFFGF:7GGAC=8GFF7D<FEGGGGGFGGCFC9BGGGFC,9FCGFGGGGGFCGFGFD,@GECFGFFF@,<FFEF9CEFC<GFGGGAGFDCFFGFGGEFF@EE<C,GGFDGFGGGGFFGGGGFFFF@GGGGCCCCC
@QBQZ 51960
TGAGGAATATTGGTCAATGGACGAGAGTCTGAACCAGCCAAGTAGCGTGAAGGATGAAGGTCCTACGGATTGTAAACTTCTTTTATAAGGGAATAAACCCTCCCACGTGTGGGAGCTTGTATGTACCTTATGAATAAGCATCGGCTAACTCCGTGCCAGCAGCCGCGGTAATACGGAGGATGCGAGCGTTATCCGGATTTATTGGGTTTAAAGGGAGCGCAGACGGGTCGTTAAGTCAGCTGTGAAAGTTTGGGGCTCAACCTTAAAATTGCAGTTGATACTGGCGTCCTGGAGTGCGGTTGAGGTGTGCGGAATTCGTGGTGTAGCGGTGAAATGCTTAGATATCACGAAGAACTCCGATTGCGAAGGCAGCACACTAATCCGTAACTGACGTTCATGCTCGAAAGTGTGGGTAGCAAACAGGATTAGATACCCT
+
GGGGGGGGGGGGGGGGGGGGGGGGGGGGGGGGGGGGGGGGGGGGGGGGGGGGGGGGGGGGGGGGGGGGGGGFGGGGGGGGGGGGGGGGGGGGGGGGGGFEGGGGGGGFGGGGGGGGFGGGGGGGFGGGGGGGGGGGGGGGAFG@GGGFGGGGGGGGGGGGGGGGGGGG?GGGGGGGGEGGGGGGGGGGGGGGGGGGFGF:ABGGGGGGGGGFFGGGGGGGGEGGGGGGGGGGGGGGGFGFGGFGGGGGGGFGGGGGGGGGGGGGGFGGGGGFGFGGGGGGGGGGGGFFEE,GEGGGGGGGGGGGGGEGGDGGGGGDGGGGGGFCGGGGGGGFGGGGGGGGGEGGGGGGGFGGGGDEGGGGGGGGGGGGGGGGGGGGGGGGGGGGGGGGGGGGGGGGGGGGGGGGGGGGGGGGGEGGGGGGGGGGGGFGGGGCCCCC
@QBQZ 361
TGGGGAATATTGCACAATGGGGGAAACCCTGATGCAGCGACGCCGCGTGAGCGAAGAAGTATTTCGGTATGTAAAGCTCTATCAGCAGGGAAGAAGAAATGACGGTACCTGACTAAGAAGCACCGGCTAAAGACGTGCCAGCAGCCGCGGTAATACGTATGGTGCAAGCGTTATCCGGATTTACTGGGTGTAAAGGGAGCGCAGGCGGAAGGCTAAGTCTGATGTGAAAGCCCGGGGCTCAACCCCGGTACTGCATTGGAAACTGGTCATCTAGAGTGTCGGAGGGGTAAGTGGAATTCCTAGTGTAGCGGTTAAATGCGTAGATATTAGGAGGAACACCAGTGGCGAAGGCGGCTTACTGGACGATAACTGACGCTGAGGCTCGAAAGCGTGGGGAGCAAACAGGATTAGATACCCT
+
EFG@FCEGGGGGGGGGGGGGCGGGGGGGGGFGGGGGGGGG7F@CFGG7FEGFEDFCFGGFGEFFGGG:BBFGGGGAD<,FDCGGG,EFFGFGFGGFFGGGGG9FE:F@?DFFGACDFFG8BFFDGE<@0@F#=FF9FFFFCEGG<F>GGG?GGGG?F<C5FFFCFFFEBF7FGGFFFEEFFFBCFFGFC<FGGFCCFFGGFFCGGDCE;9?E8EFFGEDGGGGFGGGGGG@FFFECG?GCEFDEGFDGDFCB@E<GEFFECF8=:FFDF?FB:A,.>@FB8EBDGFCFFEFGGGGGGGGGFFFFCC7ECGEC,GEGGF7FF9F9F9GGGGF9GFCFFFGGFEE:CGGF@DGGGGGFECGFFC@DE9GGFFCGGGGFGGGGGGFCGGGGGGGGGGGGGGFCFGGGGGFEGFFGGCCCCC
@QBQZ 118434
TGGGGAATATTGCACAATGGGGGAAACCCTGATGCAGCGACGCCGCGTGGAGGAAGAAGGTCTTCGGATTGTAAACTCCTGTTGTTGAGGAAGATAATGACGGTACTCAACAAGGAAGTGACGGCTAACTACGTGCCAGCAGCCGCGGTAAAACGTAGGTCACAAGCGTTGTCCGGAATTACTGGGTGTAAAGGGAGCGCAGGCGGGAAGGCAAGTTGGAAGTGAAATCCATGGGCTCAACCCATGAACTGCTTTCAAAACTGTTTTTCTTGAGTAGTGCAGAGGTAGGCGGAATTCCCGGTGTAGCGGTGGAATGCGTAGATATCGGGAGGAACACCAGTGGCGAATGCGGCCTACTGGGCACCAACTGACGCTGAGGCTCGAAAGTGTGGGTAGCAAACAGGATTAGATACCCT
+
C<E,@8BFFFGGGGGGGFG8FEGGGGGGG?FGGFGGGGGGEFDEDGGGCFEGGGFGGGG@F9FGGGGFGGGGGGGGGGGGG?FGGGGGFGGGGGGGGFGGGGGGGGGGGGGGGGC8FGGGGGGAFGG<FDGG7FGGGGGGGGFGE:FD2@CCFGGGGGDG$GGEFGGGGGGDFGGGGGGGGCBGFFGGEFGGGG>0@FEEE>EGGGG>CFG?FGGGGGGGGGGGGGCAECGFBF>CFCGGGE@@,9@CFGGGFEC,;CDCFG;FCGGGGGGGFFGEGGGDGECGGCBBGGGCCGGGGFBEGGGGGGFAADEC@CGGGGGGGGGGEGGGFCDECEE-CGGGGGGGGCB+EFC9FFGGGGGGGF;GGGGGGGGGGCGGGGGGCGGGGGF@C<GGGFGGGGFGFGGGGEGFC;-CCCCC
@QBQZ 122857
TGAGGAATATTGGTCAATGGGCGAGAGCCTGAACCAGCCAAGTAGCGTGAAGGATGAAGGTCCTACGGATTGTAAACTTCTTTTATACGGGAATAAAGTTTCCTACGTGTAGGATTTTGTATGTACCGTATGAATAAGCATCGGCTAACTCCGTGCCAGCAGCCGCGGTAATACGGAGGATCCGAGCGTTATCCGGATTTATCGGGTTTAAAGGGAGCGCAGGCGGGAGGTTAAGTCAGTTGTGAAAGTTTGCGGCTCAACCGTAAAATTGCAGTTGATACTGGTTTCTTTTGGGTCCGTTGGGGCTGGCGGAATTCGTGGTGTAGCGGTGAAATGCTTAGATATCACGAAGAACCCCGATTGCGAAGGCAGCTCGCTAAACTGTCACTGACGCTCATGCTCGAAAGTGTGGGTAGCAAACAGGATTAGATACCCT
+
FFGGGGFGGGGGGGFFGGG,EEGGGGGGGFGGGGGGGGGGGGFFGGGGGGGGFFFFFGGG@,CFG?FG7F,EFGGGCGGGGGGGGGG,FFGGGGGGGGGGG,E,CFGGGD,?AFFGGGGGGGGGGGGCGGGGGGFGGGDFFGGDGGGGGFGGGGGDGGFGGGGGFEGGGGFGGGGGGGGGG,DFGGGGGGGCGGFGECGGG,,6CFBCFGGGGGGFEGG1CF**:E****2AFGF9AFG<CCGGFGGGFFGGDGGGEGGGGG=<<FGGFG<G7,=CAA$F><EG:,+,,,=8+:6+8++:C+@++++GGGFB?8GGGEDAFGGGGGGGGGFGGGGGGGGFGGFFGGGGGGGGGF@+FFGEGGGGCGGGGFEFC@+,CFC,<FCFE,FDGFB@9GGCFGGGGGGGGGGGGGGFEC@9GGFGGGGGGGGGGDGCCCCC
@QBQZ 364
TGGGGAATATTGCACAATGGGGGAAACCCTGATGCAGCGACGCCGCGTGAGCGAAGAAGTATTTCGGTATGTAAAGCTCTATCAGCAGGGAAGAAGAAATGACGGTACCTGACTAAGAAGCACCGGCTAAATACGTGCCAGCAGCCGCGGTAATACGTATGGTGCAAGCGTTATCCGGATTTACTGGGTGTAAAGGGAGCGCAGGCGGAAGGCTAAGTCTGATGTGAAAGCCCGGGGCTCAACCCCGGTACTGCATTGGAAACTGGTCATCTAGAGTGTCGGAGGGGTAAGTGGAATTCCTAGTGTAGCGGTGAAATGCGTAGATATTAGGAGGAACACCAGTGGCGAAGGCGGCTTACTGGACGATAACTGACGCTGAGGCTCGAAAGCGTGGGGAGCAAACAGGATTAGATACCCT
+
GGGGGGDFGGGGGGGFEFFFGGGGGGGGGGEGGGGGGGGGGGGEGGGGGGGGGFDGGGGGGGGGGGGCGGFGGGGGGGGGGDFGGFGGGGFGGGGCFDGGGCFEEGGGGGGGGGGGGFC<FG?DGECCCFGGGEGGCFEFGGFGGGGG?GGGGGCGG<B5CF@FGGGGGGGGGGGF3FF@FFGF>GGFGD+@CFFFDGGFGGGGGCGGGFFE;?<AF@EEG9DFFCFCFGGCBGFCFC:C>CDCEEGGGFDDEGFCGFFFCCGFGF=;9FFGGGGGGGGGECDGG<GGEFCEFFFCGGGFE9<A+4CGGGGGGGGGGGGGGGFFFDGGGFF9CFF<EGGFGGGGGGGGEFDDGGGGGFGF:FFCF9GGFGEEFEGGGGGGGGGCFC;GGGGGGEDEAGGFGFDGGGFAFGGF8CA8CA
@QBQZ 365
TGGGGAATATTGCACAATGGGGGAAACCCTGATGCAGCGACGCCGCGTGAAGGATGAAGTATTTCGGTATGTAAAGCTCTATCAGCAGGGAAGATAATGACGGTACCTGACTAAGAAGCACCGGCTAAATACGTGCCAGCAGCCGAGGTAATACGTATGGGGCAAGCGTTATCCGGATTTACTGGGTGTAAAGGGAGCGCAGGCGGTGCGGCAAGTCTGATGTGAAAGCCCGGGGCTAAACCCCGGTACTGCATTGGAAACTGTCGTACTAGAGTGTCGGAGAGGTAAGCGGAATTCCTAGTGTAGCGGTGAAATGCGTAGATATTAGGAGGAACACCAGTGGCGAAGGCGGCTTACTGGACGATAACTGACGCTGAGGCTCGAAAGCGTGGGGAGCAAACAGGATTAGATACCCT
+
FFFFGGGGGGGGGGGFGEGGGGGGGGGFGGGFCG9FGGDFGGGEGGGFFGDGGFAFGGGGGGFGGGGBC,CFGGG<FADFDCFEGCEGDFEFGGAFGEFFEGC+=8:C?FGGFDEEFBD@FBEGC+B>>,CFG:3DEGG9F<@FE.>B:DE=DG>1DF;@#55<F:<F88=A:<FAAFF@=FCCC<CE8@GGCGE=CEE:DED;FCEF2:CGF4GGFF?@=GEB<FGEFC>?<FGGF&F<<@1+:F;98DF8F===ED@FFAFFCD9FFC2FFFF>EB@,,C,F<:4:C8GFFEFFE=?,GFFF8C:9FECECFBGGGD=9AEEF=8GGCCGEFGEEDGGGGGGGGGGGGGGGF9GGGGE<FC;GGGGGEGEFGGGGGGGGGGGGDGF:EFCGGGFF9GGGGGGGFFGFFFC@CCC
@QBQZ 366
TGAGGAATATTGGTCAATGGACGAGAGTCTGAACCAGCCAAGTAGCGTGAAGGATGACGGTCCTACGGATTGTAAACTTCTTTTATAAGGGAATAAACCCTCCCACGTGTGGGAGCTTGTATGTACCTTATGAATAAGCATCGGCTAACTCCGTGCCAGCAGCCGCGGTAATACGGAGGATGCGAGCGTTATCCGGATTTACTGGGTTTAAAGGGTGCGTAGGTGGCAGTGCAAGTCAGATGTGAAAGGCCGGGGCTCAACCCCGGAGCTGCATTTGAAACTGCTCGTCTAGAGTACAGTAGAGGCAGGCGGAATTCCTAGTGTTGCGGTGAAATGCGTAGATATTAGGAGGAACACCAGTGGCGAAGGCGGCCTGCTGGACTGTTACTGACACTGAGGCACGAAAGCGTGGGGAGCAAACAGGATTAGATACCCT
+
EFGGGGGGGGGGGFGEGGFFGGGFCDGFFGGGGFGGGGGGCFFEFGEEEGFCFG@FF,CFGGGGGCG7BFGGGGDGDGCEFGGGGGGGGG@FGGGGGFFEGGGCGGGGGGEFFF++B=DGGG9?FFDAFCFGGFGGGAAFAFEGGGGGGG9FCF8@DFFFGCF>CEG)FGGGGGGGD;;CF.FECF@GFGGGGGGDGGEGG9FFCEF#A?FGGEEC487FB7GCFF5<C%AFFFGC:FGGGGDCFEGG>FFGGGGGF:?GG6A3958,%E:6CFFGFFDFECC7:+C,9C,GGGGGEFC,GGDF<+FC7FFA8GGEE?B,C,F@+FCFE,GGEGGEF<GGFE,GF9FEFE9GEFGGFGEEGFGGFC7GGF7GFFGGGGGGCGF9E@FFGGFE@GFFGDCCFGGGGFF7GFFFGFGGGFGGGGGGGGGGFFFA@CCC
@QBQZ 67612
TGGGGAATATTGCACAATGGGGGAAACCCTGATGCCGCGACGCCGCGTGAGCGAAGCAGTATTTCGGTATGTAAAGCTCTATCAGCAGGGAAGAAGAATGACGGTACCTGACTAAGAAGCACCGGCTAAATACGTGCCAGCAGCCGCGGTAATACGTATGGTGCAAGCTTTATCCGGATTTACTGGGTGTAAAGGGAGCGCAGGCGGTGCGGCAAGTCTGATGTGAAAGCCCGGGGCTCAACCCCGGTACTGCATTTGAAACTGTCGTACTAGATTGTCGGAGGGGTAAGTGGAATTCCTAGTGTAGCGGTGAAATGCGTAGATATTAGGAGGAACACCAGTGGCGAAGGCGGCTTCCTGGACGATAACTGACGCTGAGGCTCGAAAGCGTGGGGAGCAAACAGGATTAGATACCCT
+
GFAEC,B@,FFCFDGGEGDE8CE@F<,CF6E8ACF,@@FCFFEGCFBFGGGGDE=>+BBAF?BFCFC+4DFGEF9FEDGG9,<EF,BFDFGGCGEFFGAFD<@CBCEGFGGGGFCEFDGG8FEEFGCFCFGCFF@FFF9C@EDC?@'CFEDFG@EF,F#FGFC:F0:.#FF9<@<8EEGD<:FFEGGBC:<F8<FFFEGC>E>:*:E5<:8FGFCE,<7CFFC?CF?C9CCCECGFGGEBC@8-7:CDGFFGGFFF399:;BF7=DE9FBEC26#-@FEEC>CBBC5??,FF9?@FEFCA5GFF@+CCGGFA,GDFFCGGFE,AFEEDF<CAF:EEC9F8F:C:FFC>GEFEF<FC8FB7CEFF@EFFFCE@GGFGGFGGGFGGFC7GEF@F@,9CEEFGFGGFFCGFFFF,<CC<B
@QBQZ 113660
TGAGGAATATTGGTCAATGGGCGAGAGCCTGAACCAGCCAAGTAGCGTGAAGGATGAAGGTCCTACGGATTGTAAACTTCTTTTATACGGGAATAAAGTTTCCTAAGTGTAGGATTTTGTATGTACCGTATGCATAAGAATCGGCTAACTCCGTGACAGCAGCCGCGGTAATACGGAGGATGAGAGCGTTATCCGGATTTATTGGGTTTAAAGGGAGCGCAGACGGGAGATTAAGTAAGTTGTGAAAGTTTGGGGCTCAACCGTAAAATTGCAGTTGAAACTGGGTTCCTTGAGTGCAGTTGAGGCAGGTGGAATTCGTGGTGTAACGGTGAAATGCTTAGATATCACGAAGAACCCCGATTGCGAAGGCAGCTTGCTAAACTGTAACTGACGTTCATGCTCGAAAGTGTGGGTATCAAACAGGATTAGATACCCT
+
DEEGFEFGFGFG@CFGGGFG8FECF@C@DGFGGCCFF?6FFFEEFCEGFFF,E@EFGGGGGCFGGFGDE:CFDEGFGCEEFGGCFFA,<BFG7FGGFGFGC9F<F,BAB,<,EFFE@FG<ECFFGG94B<FF9F?FFF99<,=CC74EBFAAF+>+:,E3A<3,88CBCFG9<<<C7<FE?7$C882+>=5>4,5ECC<,81#7?FC/F8/FCE:<C<=8=FCEF3=B=,F>CECC#%=F<DGD@@8+,=<<+;:,B++68+:A5,A8,79FGFC,=7,B<:B+,=F8EB<8GFF=A,,,<<<B,?,FC,EEFCEGECD<??F?@:=CFE?,EF9B,,ACFAFECC6@FF9EBC@+-6,B@ECCGGDGF@EFFF9AGF@9CE9ECEEEFFFGGGGFCEGGFECE9E@C7GGGGGGFC<<9FGGGFGGFAFFCBCCC
@QBQZ 369
TGGGGAATATTGCACAATGGGGGAAACCCTGATGCAGCGACGCCGCGTGGAGGAAGAAGGTCTTCGGATTGTAAACTCCTGTTGTTGAGGAAGATAATGACGGTACTTAACAAGGAAGTGACTGCTAACTACGTGCCAGCAGCCGCGGTAAAACGTAGGTCACAAGCGTTGTCCGGAATTACTGGGTGTAAAGGGAGCGCAGGCGGGAGAACAAGTTGGAAGTGAAAGCCATGGGCTCAACCCATGAACTGCATTCAAAACTGTTTTTCTTGAGTAGTGAAGAGGTAGGCGGAATTCCAGGTGTAGCGGTGGAATGCGTAGATATCGGGAGGAACACCAGTGGCGAAGGCGGCCCACTGGGCAGCAACTGACGCTGAGGCTCGAAAGTGTGGGTAGCAAACAGGATTAGATACCCT
+
GFGGGGGGCGG9FFGGGGGG8@FCGGFDFGFGGGGGG@:BFGGGGGGGGCC8CF<FGGFGEEFGGGG7C:=FGGGG9?FGGGGGGGGA<FFGGGFCAFCF9+:=+4,,BBFD<,,6C3AFGF,CDBF,BC>FFFCDFGDFF<BECEFF6<A@FG?>DF>FB<FB4>C>C:5B=;*<BFF:?F9GEG:DFFFGGG7A:F=8C>>?:D2,@7;<FFF<@<?FGC:8@A2#@<,<@CD:@FGDCFDGFGFE.GF@#D+39GCDFE=F=,ACGGGGFFF.45E$GGFFB+:CC8GGFEBCEE,DGGGGGDGGGFF<FGGE@F<AGGEF:+GGGGCGGGGGFGGGGGGGGFGEFDGFC;,@GFFC,C,,FGGGGGGCGEEGGGGGGGGFFEFC7GGGGGGGF<FGGGFFFGFGGEFB8CCC
@QBQZ 370
TGGGGAATATTGCACAATGGGGGAAACCCTGATGCAGCGACGCCGCGTGAGTGAAGAAGTATTTCGGTATGTAAAGCTCTATCAGCAGGGAAGAAAATGACGGTACCTGACTAAGAAGCCCCGGCTAACTACGTGCCAGCAGCCGCGGTAATACGTAGGGGGCAAGCGTTATCCGGATTTACTGGGTGTAAAGGGAGCGTAGACGGTCAAGCAAGTCAGAAGTGAAAGGCTGGGGCTCAACCCCAGGACTGCTTTTGAAACTGTTTGACTAGAGTGCTGGAGAGGTAAGCGGAATTCCTAGTGTAGCGGTGAAATGCGTAGATATTAGGAGGAACACCAGTGGCGAAGGCGGCTTACTGGACTGTAACTGACGTTGAGGCTCGAAAGCGTGGGGAGCAAACAGGATTAGATACCCT
+
GGGGGGGGGGGGGGGGGGGGGGGGGGFAFGGGGGFGGG@FEGGGGGGFGGGEGFFGGGG,CEFGGGGBFEFGGFG?FGGGEEE<<E<EBCFGGGGGGGGCDGGCC45EEGGGFFGAFF?DGG6GC=B1BFFFG,CFFFF>F<FGEE<E1BE;FGG=FFDGCEGE@B<FF8:7:@<CEF?BF=9FDG7EFGGGFEGGGGGCD@3CEEG5CC<@F@>=EA@GGGGGGGDFCF7DFGGFGFGEGGFDFFCF<FFD9FC9EGGGFGGECGFFFB,GDGGFE9EAGGCF8CDGEGGGGGFFFEE9GGGGGGGGGGGF@CGGGGGGGFAAGE?FGFDDGGGGGGGGGGGGGGGGGGGGGGGGGGFCCC,GGGGGGGGGGGGGGGGGGGGGGGGGGGGGGGGGFFGGGGGGGFFCGGGCCCCC
@QBQZ 371
TGAGGAATATTGGTCAATGGGCGAGAGCCTGAACCAGCCGAGTAGCGTGAAGGATGACTGCCCTATGGGTTGTAAACTTCTTTTATAAAGGAATAAAGTCGGGTATGCATACCCGTTTGCATGTACTTTATGAATAAGGATCGGCTAACTCCGTGCCAGCAGCCGCGGTAATACGGAGGATCCGAGCGTTATCCGGATTTATTGGGTTTAAAGGGAGCGTAGATGGATGTTTAAGTCAGTTGTGAAAGTTTGCGGCTCAACCGTAAAATTGCAGTTGATACTGGATATCTTGAGTGCAGTTGAGGCAGGCGGAATTCGTGGTGTAGCGGTGAAATGCTTAGATATCACGAAGAACTCCGATTGCGAAGGCAGCCTGCTAAGCTGCAACTGACATTGAGGCTCGAAAGTGTGGGTATCAAACAGGATTAGATACCCT
+
,F<FFDFGFGGGFFFFFGGGGGGGGGGGGGG8DEGGGGGGGGGGGGGGGGGFGGGGGGGGEEFGGGGGGG@CFFFFGFDDGGAFFFEGGGGGEGGGGFFGGGGGEGGGGGGFGFGGGGGGDGGGCFAGFGGGGFGGGGGGAFE+>DEC>AFFC=8C=DFDFGGCC<EGGGG?=CFGECCF6FGG/G>FGEDFFFGG8B3A?9CFFFGGFDFGGGGEGCDC@@8CFGFGFCGGCFGCGGEBEGF<99:CGGGGGEFA<>GGGGFGGGFGGGFGF=FFFDFEFGGGEEEF?B8EAEDFFEEAEECGFGECEDFECGGGEDFAECGGDGGGGGGGGGEE@<GGGGGGGEE@GGDGGGF:>FE8GGEDGGGGGFFGDGFF<FF,GGGF<FFDAFFFFFFGGGGGFGGGGGGGEFGFFCGGGGGGGGGFE9FFGFGCCCCC
@QBQZ 372
TGAGGAATATTGGTCAATGGACGAGAGTCTGAACCAGCCAAGTAGCGTGAAGGATGAAGGTCCTACGGATTGTAAACTTCTTTTATAAGGGAATAAACCCTCCCACGTGTGGGAGCTTGTATGTACCTTATGAATAAGCATCGGCTAACTCCGTGCCAGCAGCCGCGGTAATACGGAGGATGCGAGCGTTATCCGGATTTATTGGGTTTAAAGGGAGCGCAGACGGGTCGTTAAGTCAGCTGTGAAAGTTTGGGGCTCAACCTTAAAATTGCAGTTGATACTGGCGTCCTTGAGTGCGGTTGAGGTGTGCGGAATTCGTGGTGTAGCGGTGAAATGCTTAGATATCACGAAGAACTCCGATTGCGAAGGCAGCACACTAATCCGTAACTGACGTTCATGCTCGAAAGTGTGGGTATCAAACAGGATTAGATACCCT
+
9FGGGGGGGGGGGGGGGGGGGGGGGCEGFGGGGGGGGGGGGFFGGGGGGGGGEGFGGGGGGGFGGGGGGGGGGGGGGGGGGGGGGGGGGGGGFGGGFFECEFGGGGGGGD=FGGGGGGGFGGGGFGEFGCGGGGGGGGGGGGGEEGGG>GGGGGDGFDDFDGDFDEG6FDGGFFGG>@FGCFDFGGGG=E>FFCEEEGFGGGGFGGGG;FCFGFGGGGGGGG;GGGGCGGFGDCFCCFFFECACFGFFGFGGGGFE<CCFGGFEFCFGFGD@CCCFF@FGF?FGDGF@GFFA+GGGFE@FGFGGGEF=C,EFE<FCC=<FFGECC7CDGFFGFFGFFGFGFFECGCEGFGGGGFC-EF,FFC7GFC<8@<DGGF<FFGGGGGGGGGGDF<GGGGFCFCGGGGGGGFGGGDGGGEGGGGFGGGGF<,GGGGE@CCCC
@QBQZ 373
TGAGGAATATTGGTCAATGGACGAGAGTCTGAACCAGCCAAGTAGCGTGAAGGATGACTGCCCTATGGGTTGTAAACTTCTTTTATACGGGAATAAAGTGAGGCACGTGTGCCTTTTTGTATGTACCTTATGAATAAGCATCGGCTAACTCCGTGCCAGCAGCCGCGGTAATACGGAGGATGCGAGCGTTATCCGGATTTATTGGGTTTAAAGGGAGCGCAGACGGGTCGTTAAGTCAGCTGTGAAAGTTTGGGGCTCAACCTTAAAATTGCAGTTGATACTGGCGTCCTTGAGTGCGGTTGAGGGGTGCGGAATTCGTGGTGTAGCGGTGAAATGCTTAGATATCACGAAGAACTCCGATTGCGAAGGCAGCACACTAATCCGTAACTGACGTTCATGCTCGAAAGTGTGGGTATCAAACAGGATTAGATCCCT
+
FGGGGFGGGGGGGGGGGGGGGGGGGGGGGGGGGGGGGGGGGGGGGGGGGGGGGGGGGGGGGGGGGGGGGGGGGGGGGGGGGGGGGGGGGGGGGGGGGGGGGGGGGGGGGGGFGGGFGGGGGGGGGGGGGGGGGGGGGGGGGBFEGGGGGGGGGGGGGGGGGGGGGGGGGGGGFGGEGGG>GGGGGGEGGGGGGGG?FFGGGGGGGGGFGFGCGGGDGGGEGGEGGGGFFGGGFGFFEFGEGGGGGGGGGGGGGFFCF>FGGGGFGGFGFGGFCFFFF<<=@CFGGB4A88FA6EGFCGGGFGFFC+GGGGGFD,GDGGGGGGGGDGFGGGGGGGGGFCFEFGF@F@CFDGGGGGFECGGGEGGFEGGGGGGGCGGGGFECBEGGGGGGGFGFGGGGDGGCDGGGGGGFFGGGFGGGGGGGGGGGGFDGGCCCCCC
@QBQZ 109580
TGGGGAATATTGCACAATGGGGGAAACCCTGATGCAGCGACGCCGCGTGAGCGAAGAAGTATTTCGGTATGTAAAGCTCTATCAGCAGGGAAGAAGAAATGACGGTACCTGACTAAGAGGCTCCGGCTAAATACGTGCCAGCAGCCGCGGTAATACGTATGGAGCAAGCGTTATCCGGATTTACTGGGTGTAAAGGGAGTGTAGGTGGCCAGGCAAGTCAGAAGTGAAAGCCCGGGGCTCAACCCCGGGACTGCTTTTGAAACTGCAGGGCTAGAGTGCAGGAGGGGCAAGTGGAATTCCTAGGGTAGCGGTGAAATGCGTAGATATTAGGAGGAACACCAGTGGCGAAGGCGGCTTGCTGGACTGTAACTGACACTGAGGCTCGAAAGCGTGGGGAGCAAACAGGATTAGATACCCT
+
GGGGFCEGGGGGGGGFGGGGGGGGGGGGGGGGGGGGGGDEGGGGGGGGGGGGGGGFEGGGEEGGGGGEGFFGGGGGGGFGGCFGDGGGGGGGGGGGGGGGGGFCCGGEGGGGGCFGFGGGGGDGGGGGEGGGGGFDFGGGFGGECB7FGGGFG9ECCFC9FGGGFGGGCFGGGGEGEG<GFFGGGGGDCGFFGGGGGGE<FF9FCFGDGFGGF@GFGGGGGGDFGGGFGGGGCGGGGGEFGGGGGGFFFDBDFFDFGFFEFGGGGGFGGGGDFGGFAFCFFGDGGDGFGGGFEEFGF<FGGE?,:GGGGFGGFGGGFF7GGGGGGFGGGGGFFGGFGFDGGGGFGFFGEGEGFGGFCF?GGGGGGGGGGGGGGFCB8GGGGGGGGGGGF@GGGGGGGGFEGGGFFGGFEGGEGCCCCC
@QBQZ 109603
TGGGGAATATTGCACAATGGGGGAAACCCTGATGCAGCGACGCCGCGTGAGCGAAGAAGTATTTCGGTATGTAAAGCTCTATCAGCAGGGAAGAAAAAATGACGGTACCTGACTAAGAAGCACCGGCTAAATACGTGCCAGCAGCCGCGGTAATACGTATGGTGCAAGCGTTATCCGGATTTACTGGGTGTAAAGGGAGCGCAGGCGGTGCGGCAAGTCTGATGTGAAAGCCCGGGGCTCAACCCCGGTACTGCATTGGAAACTGTCGTACTAGAGTGTCGGAGGGGTAAGTGGAATTCCTAGTGTAGCGGTGAAATGCTTAGACATCACGAAGAACTCCGATTGCGAAGGCAGCACACTAATCCGTAACTGACGTTCATGCTCGAAAGTGTGGGTATCAAACAGGATTAGATACCCT
+
FGGGGGGGFGGGGGGGGGGGGGGDGGGGGGGGGGGGGGGGGGGGGGGGGGGGGEGGGGGGGGGGGGGGGGGGGGGGGGGGGGGGGGGGGGGGGGGGGGGGGGGGGGGFFGGGGGGGGGGGGGGGGGGGGGGFGGGGGGGGGGGGGGGGGGGGGGGGGFGGFGGGGGGGGEGGGGGGGG7FGGGGGGGGGGEGGGFCFFCCCGGGGGGGGGEFGGGFGGGGGGGGGGGGGGGGGGGGGGEGGGFFGGGGGCCFGGGGGGGGGFC@FFGGGGGGGGGGEGFFGGGGGF9FGFCGGGGGGGGFFGGCGGGGGGGGGGGGGGGGGGFFCF<GGGGGEFEFF7GGGGGGGGGFGGGGF9GFGGGFGF@ECF9GGDGGFDECGGGGGGFGGGGFFCGFGGGGGGGGGGGGGFA@DGFGGCCCCC
@QBQZ 376
TGGGGGATATTGCACAATGGGGGCAACCCTGATGCAGCGACGCCGCGTGGAGGAAGAAGGTTTTCGGATTGTAAACTCCTGTCGTTAGGGACGATAATGACGGTACCTAACAAGAAAGCACCGGCTAACTACGTGCCAGCAGCCGCGGTAATACGTATGGTGCAAGCGTTATCCGGATTTACTGGGTGTAAAGGGAGCGCAGGCGGAAGGCTAAGTCTGATGTGAAAGCCCGGGGCTCAACCCCGGTACTGCATTGGAAACTGGTCATCTAGAGTGTCGGAGGGGTAAGTGGAATTCCTAGTGTAGCGGTGAAATGCGTAGATATTAGGAGGAACACCAGTGGCGAAGGCGGCTTACTGGACGGTAACTGACGTTGAGGCTCGAAAGCGTGGGGAGCAAACAGGATTAGATACCCT
+
FGFFGDFGGGGGGGGGGGGGGGGGGGGGGGCGGGGGGGGGGGFGGGEFGGGGGGFEF@EEEFGGGGGFGGGGGCFECF<F?FFGGGGGGGGGGGG>EGGGFGGGG+<,CFG8FE,@FFGF,DFGF@FGGGGGCCFFG?,6?>FFGFGGGGG9@EC<F&FGFGFCG95C<@FG?FECEEG9@9BFGF1>6@DFFCCFGGFEEFCDCGGGFE9EC?FCCGF;GFCGFDFFGDGGGFECD@:A<CCGFE73:@F@7CGFF@>BGGFFD9CFE,FFFGGF:=CGGGFF9FGGFCFGGFE8GEFCFF:CGGFGGGFFFGGGGGGFF9GGGCGGF?CFFCGGGGGGGEGGGGGGGGGEGGGGGGGGFBGGGFEGCGGGGGDGFCBEFGGGGGGGGGGGGGGGEEGGGGGGGGGGFGGCCCCC
@QBQZ 76812
TGAGGAATATTGGTCAATGGACGAGAGTCTGAACCAGCCAAGTAGCGTGAGGGATGAAGGTCCTACGGATTGTAAACTTCTTTTATAAGGGAATAAACCCTCCCACGTGTGGGAGCTTGTATGTACCGTATGAATAAGCACCGGCTACCTCCGTGCCAGCAGCCGCGGTAATACGGAGGATGCGAGCGTTATCCGGATTTACTGGGTTTAAAGGGAGCGCAGACGGGAGATGAAGTCAGTTGTGAAAGTTTGCGGCTCAACCGTAAAGTTGCAGTGGATACTGGTTTACTTGAGTGCAGTTGAGGCAGGTGGAATTCGTGGTGTAGCGGTGAAATGCTTAGATATCAGGAAGAACCCCAGTTGCGAAGGCGGCTTTCTATGCTGTAACTGACGTTCATGCTCGAAAGTGTGGGTAGCAAACAGGATTAGATACCCT
+
GF<FGFF8,EF,EFCGGGGGGGDF+CFGGGGG9E@CCFFG?<,;EFEGGG>8:E<?FGGGF<CFF,B8CFE8<AC9FGF9CEFF9ACA?DFF,,CCC9<BCF,BE<=FGADCC=?FF,,9,CFGFDFC+4,,,<FF<555,8@F:CG*#E98..8<FGGCE:BBFGG>F9<?8?:6A7@+>>F=8ECFCCGCF<CC:FF<CG9GGFE,GFFGF><=:76:>C/8E@,/F9E(;:53@6C8GC5>A=@<293F:F<<8#GFB@;9<8;CF-FDB,B,@<<C,CE7,,A,GGGGFDGGE49,,F,FB:,,5:EF?4+F4,:@GGEF@CEGGGF<FFE8E,FFGGEAC,,,FGGF:@+66C,:F@B,E,@@@@,FCC,,AC;,@EFF<FGGCGFFC,C@FGGFGGFD@<BC--E,C,F9F6<EFFFFFFFEEGEAA9<A
@QBQZ 378
TGAGGAATATTGGTCAATGGGCGAGAGCCTGAACCAGCCAAGTAGCGTGAAGGATGAAGGTCCTACGGATTGTAAACTTCTTTTATACGGGAATAAAGTTTCCTACGTGTAGGATTTTGTATGTACCGTATGAATAAGCATCGGCTAACTCCGTGCCAGCAGCCGCGGTAATACGGAGGATGCGAGCGTTATCCGGATTTATTGGGTTTAAAGGGAGCGTAGATGGATGTTTAAGTCAGTTGTGAAAGTTTGCGGCTCAACCGTAAAATTGCAGTTGATACTGGATATCTTGAGTGCAGTTGAGGCAGGCGGAATTCGTGGTGTAGCGGTGAAATGCTTAGATATCACGAAGAACTCCGATTGCGAAGGCAGCACACTAATCCGTAACTGACGTTCATGCTCGAAAGTGTGGGTATCAAACAGGATTAGATACCCT
+
CFGGGFGGGGGGGFGGGGGGGGGGGGGGGGGGGGGGGGGGGGGGGGGGGGGGGFGFFGGGGGGGGGGGGGGFGGFFGGGGGFFGGGGGGGGEGGGGGFGGGGFGD@FEG@CGGEGCDEFFGGGGGFGGFGGGGGGG9AGGC<;E??GGGFGGGFGFFFFGGFGGGGGGGGGGGFC>GCBFDFFFGGGGGGGGGGGE:<GFFFCGFGFF>CFGFEFFGGFGGGGGGGGGGFGGGFGFFGGGGGE9GGFFGEFFGGFCGEDFGGFEG==FFFGGGGFFF<FFFGGFDGFFFEGGGFGFGGGGGGGGFF>GGGF<FFFFCFC<FEF@GGGGGGFA<GGF9GFCGFFB,EE<9FFGFF@@7CGGEGCGFAFGFFGFCFGGGGF7CGDGGGFGGGFGGGGCGGGGGGGGFGFGGGGGGGGGGGGGGGGFE9GFECGCCCCC
@QBQZ 89561
TGGGGAATATTGCACAATGGGGGAAACCCTGATGCAGCGACGCCGCGTGGAGGAAGAAGGTCTTCGGATTGTAAACTCCTGTTGTTGAGGAAGATAATGACGGTACTCAACAAGGAAGTGACGGCTAACTACGTGCCAGCAGCCGCGGTAAAACGTAGGTCACAAGCGTTGTCCGGAATTACTGGGTGTAAAGGGAGCGCAGGCGGGAAGGCAAGTTGGAAGTGAAATCCATGGGCTCAACCCATGAACTGCTTTCAAAACTGTTTTTCTTGAGTAGTGCAGAGGAAGGCGGAATTCCCGGTGTAGCGGTGGAATGCGTAGATACCGGGAGGAACACCAGTGGCGAAGGCGGCCTACTGGGCACCAACTGACGCTGAGGCTCGAAAGTGTGGGTAGCAAACAGGATTAGATACCCT
+
GFGGGGDGGFFGGGGGGGGG?CCEGGG8FEFGGGDGCFCEEEEGGGDGGC>EGGGFGGGCGGGCDDGGG7FFFFGGCFGGGGGFCFFC8FFGGFGCGGGFGGG7B+?FDGGCFGF@GGGCFD@FCE:F?FFGGG8<FF?GGGGGGGGCBCEFFCEC7//;<@FGGGFGGGGGGGDGGEF8GCFGGG9C<FCFFFDG>CC>ECCEGGGFCDG86FG<EFFFFGGGE9@<EFFFGFG<DGGG+,8$FCFC/GFEEF,99FGFEFF>F=A;CBF8G?GGFFEFCF2EC+EF@EF?B<F7GGDGGFGEB@:CFFE,F::EFA<AFDEFCC@F,<9ACE8AGEEGF@F7FCC+FEEDGDFC<@C@F<7?EFECGGC@A@C,@GGGEF9GFCCCDF@GF9C,FDE<FGGGGF9FFGFCC@<C
@QBQZ 123599
TGAGGAATATTGGTCAATGGACGAGAGTCTGAACCAGCCAAGTAGCGTGAAGGATGACTGCCCTATGGGTTGTAAACTTCTTTTATCCGGGACTAAAGTGAGGCACGTGTGCCTTTTTGTATGTACCTTATGAATAAGCATCGGCTAACTCCGTGCCAGCAGCCGCGGTAATACGGAGGATGCGAGCGTTATCCGGATTTATTGGGTTTAAAGGGAGCGCAGGCGGGTCGTTAAGTCGGCTGTGAAAGTTTGGGGCTCAACCTTAAAATTGCAGTTGATACTGGCGGCCTTGAGTGCGGTGGAGGTGTGCGGAATGCGTGGTGTAGCGGTGAAAAGCTTAGATATCACGAAGAACTCCGATTGCGAAGGCAGCACACTAATCCGTAACTGACGTTCATGCTCGAAAGTGTGGGGATCAAACAGGATTAGATACCCT
+
FFGGGGFF@FG<<CEF,@CFGGG7@:FGFCFGGGGCEFC@6FFCFE8B,,6?F,CFFFGGGGFFFF9<,CFCFA<EGGEFCEFB,C,E7>@F+?,,9,EF<,,=BF:E,:8EFFG<FG+B,CDCABFB@??,5EFE,BC@=FF>FGGAFGGG+@:6FCCF>>@F:8@7F1>A4F<B@E/78:<2:8=CC&FF.GGFC2F:1FFF=FGD;F<FGEF5CED2DC#;E54:CFEEC>FFFDEE;GCF@<F@:CCGGFF>FCFD@FCA<AGDCG<DCCCA@<AA<FC@:A4,4,,A+GGGEE@,,A,8,+F7EGGE?F=+FD7GF@FFGGGGGGGFE9,GCF9FC,F@F7FEGGFGGGC:8,,@:7C<GFCE69GGGGFGF@B::@7C,FF77FD<FEC,ECCC,8FC,<FCGDFFC,9<FGGEFCAFEE,@DDGCCC@C
@QBQZ 90083
TGAGGAATATTGGTCAATGGACGAGAGTCTGAACCAGCCAAGTAGCGTGAAGGATGAAGGTCCTACGGATTGTAAACTTCTTTTATAAGGGAATAAACCCTCCCACGTGTGGGAGCTTGTATGTACCTTATGAATAAGCATCGGCTAACTCCGTGCCAGCAGCCGCGGTAATACGGAGGATGCGAGCGTTATCCGGATTTATTGGGTTTAAAGGGAGCGCAGACGGGTCGTTAAGTCAGCTGTGAAAGTTTGGGGCTCAACCTTAAAATTGCAGTTGATACTGGCGTCCTTGAGTGCGGTTGAGGTGTGCGGAATTCGTGGTGTAGCGGTGAAATGCTTAGATATCACGAAGAACTCCGATTGCGAAGGCAGCACACTAATCCGTAACTGACGTTCATGCTCGAAAGTGTGGGTATCAAACAGGATTAGATACCCT
+
FGFFFFGFGGGGFFGCFEFEFFFGGGGFCDFFGGGFGGGGGGEFGGGGGGGGGGGGGCFGEGGAFFGGD7CEFFFGGGGDGFFGGGGGGG8FFFGGGG8F4C::ECBAEBGEGFEGF8BFFFGGGFE<FEBFDECGFFEFFCFFGFGG<ABFC0FGDGFGFFFGG>FGBF@FFGGG?G1>8FFGEEFGECGGFFFE?G:DCF@FC<FFCCCCFEEFGDGGEGGGGGGGEGGFCGFCE<*0F=@EG>AFFECF:F?FFFGGGG;FF,FFCFCCFEFBCAFC@AFGC,FCFBBF>GGDGCGFDEFF=F=:+EE9GCFF?DFA,GGGGGGGGFGGGGGFFFFEC9F,@E@D,ADGFCEEGGGGGF@CC,?GGFFFFFFGGGGDGDGEGGFEF<EGGGGGGEDGGGAFGGGEGEGGFGGFF,AAGGGGGGFCF@FA8C8C
@QBQZ 86747
TGGGGAATATTGCACAATGGGCGAAAGCCTGATGGAGCAACGCCGCGTGAGTGAAGAAGGGTCTCGGTATGTAAAGCTCTATCGGCGGGGAAGAAAATGACGGGACCTGACTAAGAAGCCCCGGCTAACTACGTGCCAGCAGCCGCGGTAATACGTAGGGGGCAAGCGTTATCCGGATTTACTGGGTGTAAAGCGAGCGCAGGCGGCATTGTAAGTCTGATGTGAAAGCCCTGGGCTCAACCCCAGAACTGCTTTGGAACCTGGCGGACTTGAGTGTTGGAGGGGTAAGTGGAACTCCTAGTGTAGCGGTGAAATGCGTAGATATCGGGAGGAACACCAGTGGCGAAGGCGGCCTACTGGTCACCAACTGACGCTGAGGCTCGAAAGTGTGGGTAGCAAACAGGATTAGATACCCT
+
G<FGGGGGGGGFGGGGGGGGDFFFGGG,FEFGGG,FGG,FGGFGGGGGGGGGGG<FGGG,,C4=FEG=4,CFGGGCGGGG,E-+4=+@+@3BFFG8F,C<,@:++++:<DFF9,,,8,:885BE*18.5%8?:=/=FFF>?5,85>*<(8<9*?C<1>;+?7C;8GFFF<*CFE@??FF:<*FF<5+?;*<*<*GFEGGGE=*:?8,,,@,,;*,6FECE,CDFFF@:B>@<+GF<>333+@,,,:,C,DD@,E=FE<:++++++<<<FB,FFGFF6,?6<?,FC<,FA,FEEB,GGF=<GF>>7GGGGGGGGDGF?EGFE+F=6+,CEC,C@EFAGGDEGFEGGEFEDFFFC,,,CGEC,C;8<GFGGGGGGGGFDGFGGFFEAFB,CGGGGGFFF,FGFGGGFFEGFEGCCCCC
@QBQZ 110954
TGAGGAATATTGGTCAATGGGCGAGAGCCTGAACCAGCCAAGAAGCGTGAAGGATGACTGCCCTATGGGTTGTAAACTTCTTTTATAAAGGAATAATGACGGGTATGCATACCCGATTGCAGGTACTTTATGAATAAGGATCGGCTAACTCCGTGCCAGCAGCCGCGGTAATACGGAGGATTCGAGCGTTAGCCGGATTTATTGGGTTTAAAGGGAGCGCAGACGGGAGATTAAGTCAGTTGTGAAAGTTTGCGGCTCAACCGTAAAATTGCAGTTGATACTGGTTTCCTTGAGTGCAGTTGAGGCAAGCGGAATTCGTGGTGTAGCGGTGAAATGCTTAGATATCACGAAGAACCCCGTTTGCGAAGGCAGCTTCCTAAACGGTAACTGACGTTCATGCTCGAAAGTGTGGGTATCAAACAGGATTAGATACCCT
+
FF6CFFGFFGFFGC9CE<FEF,:@7BFFCEF<@<CFFC,CCC,CCEEGDD,CCCEFF,<E<C,CF,6C<FEC:CC?FC<CE,,?CCFFF<9F@@FF,@,,8CC>C54@B,,:,,8++8DGC<FAEFD5BEBBA,,EGFDG5BFCF7CG,3@<BFCE+=F<<E8,CCFDEGGDGC:FC7CF7#35C=*FC=F*,B8:72<,>FC?:EG,B8FFFG=44:=/C;/@8;8<EGGCCCFC7AF<E<<A>:87#)=:2>BC#:CD/;%/5AA?<E:2FCAE<=<CF.FF:<?5F8FGE<EC<@9,,F?=4?++:DFEBA=@FB=<GFCC=:,C,F<<FFE8FGGGFEB8F6:6<GGF@@+-@8,+EE@CA@CE<C,,,C6,9C;,,8,E<@FC6C6<FAFEC@7FD@C,F<F6,,GEDFFFC<FFFFF5@6CFFC6<C@8<
@QBQZ 80617
TGAGGAATATTGGTCAATGGACGAGAGTCTGAACCAGCCAAGTAGCGTGAAGGATGAAGGTCCTACGGATTGTAAACTTCTTTTATAAGGGAATAAACCCTCCCACGTGTGGGAGCTTGTATGTACCTTATGAATAAGCATCGGCTAACTCCGTGCCAGCAGCCGCGGTAATACGGAGGATGCGAGCGTTATCCGGATTTATTGGGTTTAAAGGGAGCGCAGACGGGTCGTTAAGTCAGCTGTGAAAGTTTGGGGCTCAACCTTAAAGTTGCAGTTGATACTGGCGTCCTTGAGTGCGGTTGAGGTGTGCGGAATTCGTGGTGTAGCGGTGAAATGCTTAGATATCACGAAGAGCTCCGATTGCGAAGGCAGCACACTAATCCGTAACTGACGTTCATGCTCGAAAGTGTGGGTATCAAACAGGATTAGATACCCT
+
6FFFGGFFGGAGF,CE@FFGFFGFCFGEFFCGGDFDDFCEFFFF99E:FFFGD@AFFCAE<FFGGGGC:,6FFGG9F99CC<EGGGGFGGGGCFFGGG,,,=,BFCG+BFFGG8FFFDFGAFGGG,C<,B9FFFFFFFGGFF+?CEGDGDFGGEFG&3E0;FF8@/F@F+>F=93C>FC<1F,C@FEGFF>FF?FC=FC:DGGCFGGDG<FGGGFFCFDCF<CECCEF>?CEGGG7D>C6?FFF=C@83F@C<DE;GFFCGGF@<C@F>D?F98FED<::7@BGDGGFEAFFBC=7>=,<,,<CCGGC:?EEBA7EFF7AFFCGDGEF9AFGGFEC,FA9FFGF@F@CC,@,8GEGEF8C@,F8CFEC,9GEACGGGGGGGGGGFGGGGGFGE9GFFEFF8GGFCFDGGFCGGGFGGGGFGGFF<C,<C,C@ABCB
@QBQZ 123218
TGAGGAATATTGGTCAATGGGCGAGAGCCTGAACCAGCCAAGTAGCGTGAAGGATGAAGGTCCTACGGATTGTAAACTTCTTTTATACGGGAATAAAGTTTCCTACGTGTAGGATTTTGTATGTACCGTATGAATAAGCATCGGCTAACTCCGTGCCAGCAGCCGCGGTAATACGGAGGATGCGAGCGTTATCCGGATTTATTGGGTTTAAAGGGAGCGCAGACGGGAGATTAAGTCAGTTGTGAAAGTTTGCGGCTCAACCGTAAAATTGCAGTTGATACTGGTTTCCTTGAGTGCAGGTGAGGCAGGCGGAATTCGTGGAGTAGCGGTGAAATGCTTAGATATCACGAAGAACCCCGATTGCGAAGGCAGCTCGCTAAACTGTAACTGACGTTCATGCTCGAAAGTGTGGGTATCAAACAGGATTAGATACCCT
+
FGGG@FGGGGGFGGGGFGFFGC:E:CFFGEEFFGGGFFDFGF@FGGGGEG7EFFGFG@<FCFFGFGGGGGGDGEFGGGGGCE?F9E<EC::?=FDFFEGAF?AFGG7,,B,CF9AFFGGBE,?CF<E7B+BFGGGGGFFE9FGGGCFFGGGGDF5=CFFFGA<FEECFEEGCF<BEEG7CF:6BFD:B?9F37FG79<BAAFFFFGGGDFGCFEC0C@>CE@EFDC58GFCFGFFEFGGGGFD@CG:DFGFFCFGGGCCFFCEFGFF?CFFD9GFFDCB,4DFGE6?,<FFE8FFAEE9,FF5<<C=B+8GFFCF=CFBEA,FCC=CCGFCCFEAFGGFGGGFFF9:,<GFFBF@6@FC:F:GFE<FDAC@6+++@CEFC,FCGFGF@B:6FCFEEE87C6,A,9C@C,,C8GDCFA9GEGFCE<DA<@FE@CCCC
@QBQZ 61447
TGGGGAATATTGCACAATGGGGGAAACCCTGATGCAGCGACGCCGCGTGAGCGATGAAGTATTTCGGTATGTAAAGCTCTATCAGCAGGGAAGATAATGACGGTACCTGACTAAGAAGCACCGGCTAAATACGTGCCAGCAGCCGCGGTAATACGTATGGTGCAAGCGTTATCCGGATTTACTGGGTGTAAAGGGAGCGCAGGCGGTGCGGCAAGTCTGATGTGAAAGCCCGGGGCTCAACCCCGGTACTGCATTGGAAACTGTCGTACTAGAGTGTCGGAGGGGTAAGCGGAATTCCTAGTGTAGCGGTGAAATGCGTAGATATTAGGAGGAACACCAGTGGCGAAGGCGGCTTACTGGACGATAACTGACGCTGAGGCTCGAAAGCGTGGGGAGCAAACAGGATTAGATACCCT
+
GGG<FBB8FGGGGGGGGGCEEFGGGGGGGGCGGGCGGGFG:FGGGDGGGGFFCFCGGGGGFGGGGGGBA=FFGGGGGGGGGGGGGGGFGGGFGGGGGGGGGGGGFGGDGGGGGFGGFGGGG<CGG?GGGGGGFFFFFFG<GGGGGGEFGGG9FGCGFFFFGG>GGGFGG3FFCFFGGGCFGGGGGGFFFGGGGGEGGGGGGGGEGGGGGGGGGGGGGFE?FCFGGGFGGEFEGGGGF.GFFGEGFF9GFFEFCCAFGGGGGGGGGGGGFFFFGGEFAGFGGF8?GGGGGGGGGGGGGFCFGGG@GDFAGGGGGGGGGFGGGGGFAGGGF??9EGGGGGGF@7GDGGGFB:<DAGFFDGGGGFF9GGGGGDGGGGGGGGFFGGGFGGFCDGCGGFGFGGGGGFFFGGGGGFFC<C@C
@QBQZ 106464
TGGGGAATATTGCACAATGGGGGAAACCCTGATGCAGCGACGCCGCGTGAGCGAAGAGGTATTTCGGTATGTAAAGCTCTATCAGCAGGGAAGAAGAATGACGGTACCTGACTAAGAAGCGCCGGCTAAATACGTGCCAGCAGCCGCGGTAATACGAATGGTGCAAGCGTTAAACGGATTTAATGGGTGGAAAGGGAGCGCAGGCGGTGTGGCAAGTCAGAAGTGAAAGGCCGGGGGTCAACCCCAGTCCTGCATTGGAAACTGTCGTACAATAGAGTCGGAGGGGTAAGTGGAATTCGTAGTGTAGCGGTGAAATGCGTAGATATTAGGAGGAACACCAGTGGCGAAGGCGGCTTACTGGACGATAACTGACGCTGAGGCTCGAAAGCGTGGGGAGCAAACAGGATTAGATACCCT
+
<<@A7@FEGC<EFFDDGFFCEC@FDCFEF,FFFGE9F@F@+@C+CEFCF@CDC:F+,,::FE<EGG@+??BFGG,<<?FF,?BFFGF8FC+BCBFDFDFE<FBCGF7<F9@CFA9A?EC<C7B7C:+>@FGC9F<:DCF?:CD:,CE*>>8CG,,<*8<<C;,2CCC-8<31##>,1*73CA16BCB?<(2<4<CE5=CCGC=:*<8,8,@,9<+7,5,7,,@,37,E@**<F>@8,,<@+@DD3,<8,,FB83A?,,?A5F7C8+C55:,7,,8+@++@@FD4,9C,?CFFFBB,+4,B,=?:EC=,AFC<,,=?6,??969,,CEFF9<E,CE8<GGEBFCC7ECC7++,,,E9F<B8,,6C,,EEEF@CC,CFF,@:F6@FC87CBCFFC,F<F@F@;,6@<6,;9E8F@8CCC
@QBQZ 388
TGGGGAATATTGCACAATGGGGGAAACCCTGATGCAGCGACGCCGCGTGGAGGAAGAAGGTCTTCGGATTGTAAACTCCTGTTGTTGAGGAAGATAATGACGGTACTCAACAAGGAAGTGACGGCTAACTACGTGCCAGCAGCCGCGGTAAAACGTAGGTCACAAGCGTTGTCCGGAATTACTGGGTGTAAAGGGAGCGCAGGCGGGAAGGCAAGTTGGAAGTGAAATCCATGGGCTCAACCCATGAACTGCTTTCAAAACTGTTTTTCTTGAGTAGTGCAGAGGTAGGCGGAATTCCCGGTGTAGCGGTGGAATGCGTAGATATCGGGAGGAACACCAGTGGCGAAGGCGGCCTACTGGGCACCAACTGACGCTGAGGCTCGAAAGTGTGGGTAGCAAACAGGATTAGATACCCT
+
GGGGGGGGGGGGGFFGGGGGGGGGGGGGGGGGGGGGGGGGGGGGGGGGGCFGEFEFFGGFEFGGGGG=CEFGGGGEF=BFFFGGG?E?FFFGGGGGGGGGGEG@GGFGFGGFGGFGGG=DGGGGGGGEGGGGGGDFGGGGGGGGGD2GGGGGGGGGFCG;<<EGCGGFCFFFCFGGG;FGGGGGGGFEGGFGGGE=F>EEGEGEGGG>>EEGFGGGFFGGFGCFFGGC?F9@FFGGGDFGGGDG@CGGGGFFCE=0GGFGGGFBAD<<GGGGGGFB9AG?CF>?;F?4?A9GFCGFFC+FGGGGGGGGGGFFCGGGFECGGFF7FC:GGFGGGGFCCGFGFCF@EFBGGGFGF9CFGGFF@CB<EGEGF@;GGFGGFFDGGGGFFDB;GFDCGGGGGGGGGGGFF<9GGFFCCBA-
@QBQZ 123689
TGAGGAATATTGGTCAATGGACGAGAGTCTGAACCAGCCAAGTAGCGTGAAGGATGAAGGTCCTACGGATTGTAAACTTCTTTTATAAGGGAATAAACCCTCCCACGTGTGGGAGCTTGTATGTACCTTATGAATAAGCATCGGCTAACTCCGTGCCAGCAGCCGCGGTAATACGGAGGATGCGAGCGTTATCCGGATTTATTGGGTTTAAAGGGAGCGCAGACGGGTCGTTAAGTCAGCTGTGAAAGTTTGGGGCTCAACCTTAAAATTGCAGTTGATACTGGCGTCCTTGAGTGCGGTTGAGGTGTGCGGAATTCGTGGTGTAGCGGTGAAATGCTTAGATATCACGAAGAACTCCGATTGCGAAGGCAGCACACTAATCCGTAACTGACGTTCATGCTCGAAAGTGTGGGTATCAAACAGGATTAGATACCCT
+
FGGGGGGGGGFGGFGGGGGGGGGGDGGGGGGGGGGGGGGGGGGGGGGGGEGGGGGGGGGGGGGGGGDDGGGGGGGGGGGGGGGGGFGGGGGGGGGGGGGGGGGGGGCFFGGDEGDGGGGGGGGFFGFGGGGGGGGGGGGGGG7>FGEGGGGGGGGGGGGGGGGEFEGGGDEGGF=DGGGGGCGFFGGGGEDEGGGG7FF@GGGGGGGGGFGGFCFFGGGGGGEEGGCGGGGGFGFGGGGGGFGGCFFCEFGFGGGGG<GGG<FGGGGGGGGGGGGFEAFGGGEFEED8GGGGGGEFCGF@GGFGGCF:7?GGGF@C:GGEGGFC@CFGGGGGGGFFGGGGFA,F@7GGGGGGGFEECFGGGGGFGGGGGCGGFGCGECEGGDGGGFF7GGGGGGGGGGGFCFDFFGFGEEFFEEEAGGGGGGFFFEF<FGGCCCCC
@QBQZ 390
TGAGGAATATTGGTCAATGGACGAGAGTCTGAACCAGCCAAGTAGCGTGCAGGATGAAGGTCCTACGGATTGTAAACTTCTTTTATAAGGGAATAAACTCTCCCACGTGTGGGTTCTTGTATGTACCTTATGAATAAGCATCGGCTAACTCCGTGCCAGCAGCCGCGGTAATACGGAGGATCCGTGCGTTATCCGGATTTATTGGGTTTAAAGGGAGCGTAGACGGGTGGTTAAGTCAGTTGTGAAATTTAGCGGCTCAACCGTAGAGTTGCAGTGGAAACTGGTTTCCTTGAGTACACACGAGGCGGGCGGAATTCGTGGTGTAGCGGTGAAATGCTTAGATATCACGAAGAACTCCGATTGCGAAGGCAGCTCACTAGTGCGCAACTGACGCTCAAGCTCGAAAGTGCGGGTATCGAACAGGATTAGATACCCT
+
GGGGGGGGGGGGGGGGGGGDGGDGE7FFGGGGGGGGGGGCFGGGGGEGG,CFFGGGG,EG,FFGG<FD,BFFGGGGGGFGGGGGGGGGGGGGGGGGG9,,,9,B,EFGF,:+4784CFG9FFFFFGGGGFFG@EGGGGCF9EFGGGGG7FGFGGGGGFC?GGGGEG7CGGDGGGGGG@E.@#DC-@FEGGGGGGGEC=FGGFFGGGGFE5FFCGEGEEG5CE#<CFG/,1AGGGC<2,EDAFGDFFG##@*C2EGCGGEGG6#3918<;9DE@C$;0%#FFDFFF,FGFGGFAC,,83,+++C+@++GEDGGGGGGGGGGFGGEEGGGGGGGFGGFGFGFDE9FE=AFGGFGGGGGGFFEEGGFGGFGECFC6,FF@<+66+FC,AFCGGFFE,C,E+GGGDGGGEGGF+GGGGGEF9GGGGGGGGGGGGGCCCCC
@QBQZ 81771
TGGGGAATATTGCACAATGGGCGAAAGCCTGATGCAGCAACGCCGCGTGAGCGATGAAGGCCTTCGGGTCGTAAAGCTCTGTCCTCAAGGAAGATCATGACGGTACTTGAGGAGGAAGCCCCGGCTAACTACGTTCCAGCAGCCGCGGTAATACGTCGGGGGCTAGCGTTATCCGGGATTACGGGGCGTAAAGGGTGCGTAGGTGGTTTCTTAAGTCAGAGGTGAATGGCTACGGCTCAACCGTAGGAAGCCTTGGAAACTGGGAAACTTGAGTGCAGGAGAGGAGAGTGGAATTCCCAGTGTAGCGGTGAAATGCGTAGATATTAGGAAGAACACCAGTTGCGAAGGCGGCTCTCTGGACTGTAACTGACACTGAGGCACGAAAGCGTGGGGAGCAAACAGGATTAGATACCCT
+
AEGGGFFG<FFCFGGGFGGGFGGGGGGDFGGGGGFGGG@FGGGGGEGGDGGGGGGGGGGGFGGGGGG@FGGGG8F@FGGF9FEFF9,E@FF==FF9FFGFGE+8++<FCFFGFE77A<F8DFC7CCC8DFDFC,,:>CFGC,DF*CBC<>>ECCC>,::BC<FC@7:<<<<7CC7-#?C:CF;F1@017D?/>E;2>?@4;C*<D8C5F<.CEF@<FC;@@A@@@C#>+:8>:F<CF7F@6A=/F##:,?:CFF#GGFF<9FFF9<EDFF<9FFF?FEA,GGFGFFGGGGFFB,BFE,9GFGGGGGFGGGFCGGGCFAGFF<B<9CF<E,GGFCF-GGEC:B,FGGGGGGGGGGAGGGFFFFE,DFGGGGFCGGFGGGGF7GFEGGEGGGGGFCC@9GGGGGGGGGGGFF@CCCC
@QBQZ 392
TGAGGAATATTGGTCAATGGACGAGAGTCTGAACCAGCCAAGTAGCGTGAAGGATGAAGGTCCTACGGATTGTAAACTTCTTTTATAAGGGAATAACCCCTCCCACGTGTGGGAGCTTGTATGTACCTTATGAATAAGCATCGGCTAACTCCGTGCCAGCAGCCGCGGTAATACGGAGGATGCGAGCGTTATCCGGATTTATTGGGTTTAAAGGGAGCGCAGTCGGGAGATTAAGTCAGTTGTGAAAGTTTGCGGCTCAACCGTAAAATTGCAGTTGATACTGGTTTCCTTGAGTGCAGTTGAGGCAGGCGGAATTCGTGGTGTAGCGGTGAAATGCTTAGATATCACGAAGAACCCCGATTGCGAAGGCAGCTTGCTAAACTGTAACTGACGTTCATGCTCGAAAGTGTGGGTATCAAACAGGATTAGATACCCT
+
EFGGFEFFGGGGGGGGGGGCGFGEGGGGGGGGGGGGGGGGGGGGGGGGGGGCDFFEFFFFGGGGGGGGGGGGDFGGGEGGEGGGGGGGGGDGGGGGG=FEG>FGGGGCFGGGCFFD8FFDECFGGGGGGFGGGGGGGGGGCFFCFGEGGGGGG?GG2FFGGGGG>GGGGDG8GGG7C:EDFFFGGGG<@FEGGGGGGGCCFFGGGGGGEGECFGGGGGGGGG#8FF>CEDGGGGFAD6CGFFGFFDG=@CFCCEGG9CCFFGGGGEEEFFGDGDCA@AGFF8<AA,,FFGGGGEAFE=FF:8@FEDCF7FGFF<@+GFGFA9:DGGCGFGFAGGGFAFFGGFFEEGGGGGGGFCB@CCE6C:EFFGGGFFAFCGFF<DE,GGGGGGGEGFDEFFGEGFFCEB,GGGEDGCEF@@<GGFFCGFFC,EEAEFF@@,8A
@QBQZ 114454
TAGGGAATATTGCACAATGGGGGAAACCCTGATGCAGCGACGCCGCGTGAAGGAAGAAGTATTTCGGTATGTAAACTTCTATCAGCAAGGAAGAAAATGACGGTACCTGACTAAGAAGCACCGGCTAAATACGTGCCAGCAGCCGCGGTAATACGTATGGTGCAAGCGTTATCCGGATTTACTGGGTGTAAAGGGAGCGTAGACGGAGTGGCAAGTCTGATGTGAAAACCCGGGGCTCAACCCCGGGACTGCATTGGAAACTGTCAATCTGGAGTACCGGAGAGGTAAGCGGAATTCCTAGTGTAGCGGTGAAATGCGTAGATATTAGGAGGAACACCAGTGGCGAAGGCGGCTTACTGGACGGTAACTGACGTTGAGGCTCGAAAGCGTGGGGAGCAAACAGGATTAGATACCCT
+
GGGCGGFGGGGGGFGGGGGGGGGGGGGGGGGGGGGGGGGGGGGGGGGGGGGGGGEEFGGGFGGGGGGGGGGGGGGGGGGGFGFFAFGGGGGGGGGGGGGGGGCCGDGGGGGGGGFGGGGFGDC7FFFGFFFFFFGFGGGGGGGGECE<>7E?FFFFG'ECFCF@AGGGGGGGGGDGEGGGGGFGGFFGFFFGGGGGGGGGGGGGFFEFEFGGGGGFGGGGGGGGGG@CGEFFEGDGGFGGGG>9GCGGGGGGGGFGEFEEFGGFEEGGFGGGGGFF<GFFFGGGGEGGGGGGGGGGFGGGGGGGGGGGGGGGGG@CGGGGGGGGFFGGGGGGGGFFGGGGGGF@GGGGGGGGGF<GFCGGGGGGGGGGGGGGGGGGGGEFFCGGGGGGGGGGFGGGGFGGGGGGGGFCGGGCCCCC
@QBQZ 96442
TGGGGAATATTGCACAATGGGGGAAACCCTGATGCAGCGACGCCGCGTGGAGGAAGAAGGTCTTCGGATTGTAAACTCCTGTTGTTGAGGAAGATAATGACGGTACCTGACTAAGAAGCCCCGGCTAACTACGTGCCAGCAGCCGCGGTAATACGTAGGGGGCAAGCGTTATCCGGATTTACTGGGTGTAAAGGGAGCGCAGGCGGAAGGCTAAGTCTGATGTGAAAGCCCGGGGCTCAACCCCGGTACTGCATTGGAAACTGGTCATCTAGAGTGTCGGAGGGGTAAGTGGAATTCCTAGTGTAGCGGTGAAATGCATAGATATTAGGAGGAACACCAGTGGCGAAGGCGGCTTACTGGACAGTAACTGACGTTGAGGCTCGAAAGCGTGGGGAGCAAACAGGATTAGATACCCT
+
GGGGGDGGGCEFGGGGGGGGGGGGGGGGGGDEGGGDFGDFEGGGGGDGGGGFFGFFG8FFEDGGFFGGGEGGGGGFGGGGGGGGGGGGGGGGGGGAECFGFGG@EGFGGGGGGGGGGGGGGCCFGGFF>:EC#@CFFA5@FACFGGCF=EGGGGGFFDFGGGGEGEGGFFFGGGG<CCCFFGFGD:FGGFGFDDG@E:EGGGEGGGC:CE;@FGFCGGCAFE,FGGE<EGFFEFEGG5>CGGGEGFGFB=8C>GGGGGGCGGFFFF9FFFFGGGGGEGEFBFFGGGGGGGGGGGGB<,FEFF:4@+GGGFFGFFGGGGGFE=9?,ECGGCGFGF@EC,GGGGFEGGFEECCFFFDFEGGGFFGGGGGGGFCGFFF?GGGGFCGGGGFCEFFGGGGGGGGFCFGGF9FGGGF@CCCC
@QBQZ 395
TGAGGAATATTGGTCAATGGGCGAGAGCCTGAACCAGCCCAGTAGCGTGAAGGATGAAGGCTCTATGGGTCGTAAACTTCTTTTATATGGGAATAAAGTATTCCACGTGTGGAATTTTGTATGTACCATATGAATAAGGATCGGCTAACTCCGTGCCAGCAGCCGCGGTAATACGGAGGATCCGACCGTTATCCGGATTTATTGGGTTTAAAGGGAGCGTAGGTGGATTGTTAAGTCAGTTGTGAAAGTTTGCGGCTCAACCGTAAAATTGCAGTTGATACTGGCGTCATTGAGTGCGGTTGGGGTGGTCGGAATTCGTGGTGTAGCGGTGAAATGCGTAGATATCACGAAGAACTCCGATTGCGAAGGCAGCACACTAATCCGTAACTGATGTTCATGCTCGAAAGTGTGGGTATCAAACAGGATTAGATACCCT
+
FFCEGCFGGGEFGFFGGG9E,CCC@FG?FFGFFGGGGGG,CCE@CE+B,CFG8FAFC<CFF8F@FFEC8F@FFCC7ACEEGGGGGGF9FAFC8CFFGCFCFGAACFCGFGCEE=FFGGG8DFFGG,5CFFAFGAFCE<9<<,?:FFGDFEGGC8D@D,ABFCGGGEFEFGGGGD+@++*6@C@FC**CCC<<FFC*:FFF@<?,?F<BCBFGC+4;**=*3=550FC7=6;<+C?0CCB?@CGCF,<16>FCEGC?EFFGF0=<@389,FDD?GFC@A903:@DF>98,B===@4++=>646+=B6+4+AC,+,F+7CDGEF>+=+F9EC,FB,F::,FD@@@<AFE@,E696B67:,,7C8,:,,6C;,,CCF,E<CGGF@F9FEF9C;,,CCEFC67F8FA,F@B7CDFE<ADGGFFFGFAFE<,FE6CBCCCC
@QBQZ 94635
TGAGGAATATTGGTCAATGGACGAGAGTCTGAACCAGCCAAGTAGCGTGAAGGATGAAGGTCCTACGGATTGTAAACTTCTTTTATACGGGAATAAAGCTTCCTACGTGTAGGATTTTGTATGTACCGTATGAATAAGCATCGGCTAACTCCGTGCCAGCAGCCGCGGTAATACGGAGGATGCGAGCGTTATCCGGATTTATTGGGTTTAAAGGGAGCGCAGACGGGAGATTAAGTCAGTTGTGAAAGTTTGCGGCTCAACCGTAAAATTGCAGTTGATACTGGTTTCCTTGAGTGCAGTTGAGGCAGGCGGAATTCGTGGTGTAGCGGTGAAATGCTTAGATATCACGAAGAACCCCGATTGCGAAGGCAGCTTGCTAAACTGTAACTGACGTTCATGCTCGAAAGTGCGGGTATCAAACAGGATTAGATACCCT
+
GGGGGGGGGGGFGDGFFFGGGFGGGG7CCCEFGGGGGGGG<DCFGGGGGGGGGFGCFGGGGFGGCGGDFGD8FGG<EFGCFFGCGGGFGDGEGFGD,C?FF9F9FC??F<BFCEAFE9EFFCEC<<FG<=FGF<@?BFGEFAB+=+CAFFGGG78=FAC7>FFGGGGCGG@@@@<F7FF7D8FDBC::FG5=F@FG=FC?<<;GFFFAF>:F<C<8C7=FEDCFGF;CFFGGGGGGGFFGGGGGFG9FEGFF@GFEFC7C;GFF<A;CFFFGDGGFC<.GGGFAGDDGFDGF8GFAA9FGGFGFC7G@CCFFDFFC7DFFEFGGGGGGGGEFAEFA@,AGGFE8FCBCGFFGEEDGGF<CGGGFFAFGFF<D,F9DF9FEAEGGFGFCF9GGGGGEF@FFFGGFEF@@C+GFF<GGGGGGFEGF<,EEFA@CCCCC
@QBQZ 122362
TGAGGAATATTGGTCAATGGACGAGAGTCTGAACCAGCCAAGTAGCGTGAAGGATGAAGGTCCTACGGATTGTAAACTTCTTTTATAAGGGAATAAACCCTCCCACGTGTGGGAGCTTGTATGTACCTTATGAATAAGCATCGGCTAACTCCGTGCCAGCAGCCGCGGTAATACGGAGGATGCGAGCGTTATCCGGATTTATTGGGTTTAAAGGGATCGCAGACGGGTCGTTAAGTCAGATGTGAAAGTTTGGGGCTCAACCTTAAAATTGCAGTTGATACTGGCGTCCTTGAGTGCGGTGGAGGTTTGCGGAATTCGTGGTGTAGCGGTGAAATGCTTAGATATAACGAAGAACTCCGATTGCGAAGGCAGCACACTAATCCGTAACTGACGTTCATGCTCGAAAGTGTGGGTATCAAACAGGATTAGATACCCT
+
GGGFGGGGGGGGC@FGFFGGGGGGCFFFGFGF9FFGGGFGGCG<FGGGDEGGFFFFDG<@EFGGGGGCEG>FFFGCEFFGGFCFGGGG9=FEFGFGG,:=<7F7EGGGGF7FCCGCF8E,A,B?FE9EFDGGG,BFD9EFE,?FFFGFC,@FFGCF>FFGFCFA=EC7:GEEB9EE7CCC:FFGCCF>CD>FFGGGCFEGAGGC?FCGGCC:8FE*#C7:CCCCFEDEEFEGF51A8F,#E@<D@FFFGCF7GGGFC39:E9><F@,<F,,@,EFC65FCF2FFEFFFGFFGGC@@FA,A,GFF:++@=8?9BFFEBDCGFFGGGGGF:,CC9DFEFFGEA46,:,,C9GGGGGCCBD6,BBFDCF@GFEACE,<FDE,;GGFGGE9GFGFGGFE@9EEE@EFAFE@;DGG?FC6,GGGFFDFB<C@<CCF@CCCC
@QBQZ 60267
TGAGGAATCTTGGTCAATGGACGAGAGTCTGAACCAGCCACGTCGCGTGCGGGATGGAGGTCTTCCGGATTGTAACCTTCTTTTATAAGGGAATATCCCCTCCCACGCTTGAGAACTTGCATGTACCGTATGAATAACCATCGGCTAACTCCGTGCCAGCAGCCGCGGTAATACGGAGGATGCGAGCGTTATCCGGATTTATTGGGTTTAAAGGGAGCGCAGACGGGAGAGTAAGTCAGTTGTGAAAGTGTGCGGATCAACCGTAAGAGTGCAGTGGATACTGGTTTGCTTGAGTGCAGTTGAGGCGGGCGGAATTCGTGGTGTAGCGGTGAAATGCGTAGATATCACGAAGAACCCCGATGGCGAAGGCAGCTTGCTAAACTGTAACTGACGTTCATGCGCGAAAGTGGGGGTATCAAACAGGATTAGATACCCT
+
GGGFGGGG<FGG,;CFGGGGFEGF7@+;CFGG<AFFGG@F,@6,@FEGG,+@FG:F,CFE6F,F,5CE74==5CF,FE<?FG,,,5C,EF,F<4B,,<999C+==<:++4+,B<,:,,:,:8,5<E<383DB,<C<3,3,,,@=F:(,0@A<:>:<>CGCFEFGG7F4CC8F9@7CCCF*,6<C9B*GCC=E@E6E$C)<3E7FF?C,=C0FB:C/:::/C<,D6<6,2,,;>,:7@>>@<AA@,=D@:B8@,F@,@CEFCD3,@<,C,,>@,>3,=E,C@6+:,83,,@FA+B,?A,E8,FBF@4+FB,GFGF=7BBCGGGGGGGGFGCF?@GCFD,BFFEAFFD6,E9,GGFF7EFFCGFGFGGGGFE,C,6CDEF@E,FCC,,FFCGF<E6<@F:CF7FFGGF@+@9GFE,F9E9GGFGGGECGGGGGCCCCC
@QBQZ 399
TGAGGAATATTGGTCAATGGACGAGAGTCTGAACCAGCCAAGTAGCGTGAAGGATGAAGGTCCTACGGATTGTAAACTTCTTCTATAAGGGAATAAACCCTCCCACGTGTGGGAGCTTGTATGTACCTTATGAATAAGCATCGGCTAACTCCGTGCCAGCAGCCGCGGTAATACGGAGGATGCTAGCGTTATCCGGATTTATTGGGTTTAAAGGGAGCGCAGACGGGTCGTTAAGTCAGCTGTGAAAGTTTGGGGCTCAACCTTAAAATTGCAGTTGATACTGGCGTCCTTGAGTGCGTTTGAGGTGTGCGGAATTCGTGGTGTAGCGGTGAAATGCTTAGAGATCACGAAGAACTCCGATTGCGAAGGCAGCACACTAATCCGTAACTGACGTTCATGCTCGAAAGTGTGGGTATCAAACAGGATTAGATACCCT
+
@FGGGGGGGGGGGGGGGGGGFGGGGGGGGGGGGGGGGFFFFCEAFGG@:FFECDGGGGGF8FCGGGGGGGGGFFFE<FGGGGGGGFGGCCFGGGGGGGGGGGDEGECFDFFEG<BFGFE=EFGGEC,CFFFGGGGGGGADF8F@GGGGFCDF7D6CDFFD@FGGGGCG@CEGAFF<8>FGGGC/BCEEGGGFG9FGEC?FEG?FF<GD@CCCGCC8EG<8BC#CEFG5:C;;FECD8@<C<CGCCC98<<FF<GD>4<>CEDCDGGFDFAG=C>8:9>GEFD@39,,8F,<,>GGGCC,FF=AB,F@EGGF?BE:C7?GGGGGGGF7FACFCAGFDFFC,F@,EFGFGGGFGFF@:7D<7FCF8FA<@,<DF<<FGGFGDGGGGGGGDGFFFCDCFGEE<FFFGGGGFGGGFFFFGGGGGGGGGFGGGGFE@CCCC
@QBQZ 400
TGAGGAATATTGGTCAATGGACGAGAGTCTGAACCAGCCAAGTAGCGTGAAGGATGACTGCCCTATGGGTTGTAAACTTCTTTTATACGGGAATAAAGTGAGGCACGTGTGCCTTTTTGTATGTACCGTATGAATAAGGATCGGCTAACTCCGTGCCAGCAGCCGCGGTAATACGGAGGATCCGAGCGTTATCCGGATTTATTGGGTTTAAAGGGAGCGTAGGCGGACGCTTAAGTCAGTTGTGAAAGTTTGCGGCTCAACCGTAAAATTGCAGTTGATACTGGGTGTCTTGAGTACAGTAGAGGCAGGCGGAATTCGTGGTGTAGCGGTGAAATGCTTAGATATCACGAAGAACTCCGATTGCGAAGGCAGCCTGCTGGACTGTAACTGACGCTGATGCTCGAAAGTGTGGGTATCAAACAGGATTAGATACCCT
+
GGFGGGGGGGGGGGGGGGGEEGGGGGGFGGGGGGGGGGGGDGFGGGGGGGGGFGGGGG9FFGFFG8FFFD7FCFFFGGG<9FGGGCEFCC@FGFGGGGFGGGGFCFFGGEF9DGGFGGGGFGGFGFAFGGGGGGC@F?FG?8AEFDFGGGC<FG-CDA@CFF8,7FFEF:FACFC7C:FF:F@FDE;BC8:,@;CC?F<0AFCCFCGGFFFFGEEFC>:C5EC9FC>>GGGGGFGGFAC9EDGGD?GGGGGGEFE7CBFCGGDDFEFGGGGGFFFEAF9FGF@CFECGGE<GEEEFEAFEGGFFE47GGGFFFAEFF@GGGGGGGGGGGFFFGFEFFEF,?ECCGGF@FGEFFGBBF<E7GGEGFGGGGFGGGGFFFEGGGGFFCEEEGEEGGGGGGGGFGGGGEGGEGGGGGGGGGGGGGGGGGFGEFAGCCCCC
@QBQZ 401
TGAGGAATATTGGTCAATGGGCGAGAGCCTGAACCAGCCAAGTAGCGTGAAGGATGAAGGTCCTACGGATTGTAAACTTCTTTTATACGGGAATAAAGTTTCCTACGTGTAGGATTTTGTATGTACCGTATGAATAAGCATCGGCTAACTCCGTGCCAGCAGCCGCGGTAATACGGAGGATGCGAGCGTTATCCGGATTTATTGGGTTTAAAGGGAGCGCAGACGGGAGATTAAGTCAGTTGTGAAAGTTTGCGGCTCAACCGTAAAATTGCAGTTGATACTGGTTTCCTTGAGTGCAGTTGAGGCAGGCGGAATTCGTGGTGTAGCGGTGAAATGCTTAGATATCACGAAGAACCCCGATTGCGAAGGCAGCTTGCTAAACTGTAACTGACGTTGAGGCACGAAAGCGTGGGGAGCAAACAGGATTAGATACCCT
+
FGGGGGFGGGGGGGGGGGGGGGGGGGGGGFGGGGGGGGGGGGGGGGGGGGGFGGGGGGGGGGGGGGGDGGGGGGFGGGGGGGGGGGGFGGGGGGGGGD?FFFFGGFFFGGFGGGGDCGGGGGGGGFGGGGGGFGFFGFG?DG:FEGGGGGGGGGGGGGFGFGGGGGGD:FF@ACCEGGGGGGGGGGGGGEEFFGGECEEGGGGGGG@FF<FCGFFGDEGGGGDDGGGGGGFGGGFDF7CFGGGGFGGGEGFGCFGCGEFEFGGFFGGGFFGGGFE<BFGC<FDGGGGDF=E,GGFFFAEFFE:GGGDF7GGECFEF4DCEGGGGGGEFGFFFFFE8GGF9CGFFFCGGGGGGGGGGDGECGGGGGGGGGFFFGGGGGGFFEGGGGGFEGGGGGGGGFGGGGGGGGGGGGGGGGGGGGGGGGGGGGFFEFCFCCCCC
@QBQZ 402
TGGGGAATATTGCACAATGGGGGAAACCCTGATGCAGCGACGCCGCGTGGAGGAAGAAGGTCTTCGGATTGTAAACTCCTGTTGTTGAGGAAGATAATGACGGTACTCAACAAGGAAGTGACGGCTAACTACGTGCCAGCAGCCGCGGTAAAACGTAGGTCACAAGCGTTGTCCGGAATTACTGGGTGTAAAGGGAGCGCAGGCGGGAAGACAAGTTGGAAGTGAAATCCATGGGCTCAACCCATGAACTGCTTTCAAAACTGTTTTTCTTGAGTAGTGCAGAGGTAGGCGGAATTCCCGGTGTAGCGGTGGAATGCGTAGATATCGGGAGGAACACCAGTGGCGAAGGCGGCCTACTGGGCACCAACTGACGCTGAGGCTCGAAAGTGTGGGTAGCAAACAGGATTAGATACCCT
+
GGGGGGGGGGGGGGGFGGGFGGGGGGGGGGGGGGGGGGCFGGGGGGGGGGGGGGGGGGGGGGGGGGGGGGGGGGGGGGGGGGGGGGGGGGFGGGGGGGGGGDFGGGGGGGGEEEG8DCFGGGDGGGG=FGDAFGCGGGGGFFGGDGGGGGGGGGGGGGGGGGGCFGGFGGDFGGGGGC<G?FCFFFGEGGFGGGGDFGGGGG;EGGGFEFFFCFGGGGGGGGGGF9<GCFEFEGFFFGGGGGGFFGFGFGFFEFGGGGGFGGGFGDFGFFGGGGGGF=EFGGGGGGGGGFGGFGCGGGGGGEF+7GGFF?GGEGCGGGGGGF@C?GGGGFGGGGFGFGGGDGGGGGEGCEFEF9FGGGFEFGFEGGGGEGGGGGGGGGEFGGGGGGGGGGGGGGGGGGGGGGGGGGGGGGFCCCCC
@QBQZ 56116
TGAGGAATATTGGTCAATGGGCGAGAGCCTGAACCAGCCAATTAGCGTGAAGGATGACGGTCCTACGGATTGTAAACTTCTTTTATACGGGAATAAAGTGTCGTATGAGTACGATTTTGTATGTACCTTATGAATAAGCATCGGCTAACGCCGTGCCAGCAGCCGCGGTAATACGGAGGATGCGAGCGTTATCCGGATTTATTAGGTTTAAAGGGAGCGTAGACGGGATTTTAAGTCAGTTGTGAAAGGTTGCGGCTCAACCGTAAAATTGCAGTTGATACTGGTTTCCTTGAGTTCAGTTGAGGCAGGCGAAATTCGTGGTGTAGCGGTTAAATGCTTAGATAGCACGAAGAACCCCGATTGCGAAGGCAGCTTGCTAAACTGTAACTGACTTTGATGCTCGAAAGTGTGGGTATCAAACAGGATTAGATACCCT
+
<EEEF6E@,CE9,EEA<F,@,C+@F@F?F8FCFBC@CCDEG,EACFC@CFFF8E9FA9@:6B:FC,8,,?B?FEGG<,E,6?EC9@E54B@CCGC<FDF,?,+:B,BE9FF<:?+BD,B4B9,9@E,,BE<<FF,CEF,A5:B:F+8A<++6+@+@FE<7,,=FF7@:FE*=@A*:AEC@E,,5>7C*FCFFF,<**=<FGF,,8?,<>:F:CE>3A=B*=#;:A)'87#;@>)('3@<:FCE69C@8#<70:,1338=CCECD@CC<AG@CFGGCF=4<+2B@,:,,A?<FACEF8AEA,=9:,++GFA9,?,GFB7FBF9C4++7C6BAFA?EAEEF9@;EA86,6,E<C+8++,D<B:,B8GEFGFAFC<<;<,EC,DF@C,EEEEC@C,,C6F:@F<BE<,@EGC@FFFF@E8FE@FFCGGGGGFGFA6<<C
@QBQZ 56212
TGGGGAATATTGCACAATGGGGGAAACCCTGATGCAGCGACGCCGCGTGGAGGAAGAAGGTCTTCGGATTGTAAACTACTGTTGTTGAGGAAGATAATGACGGTACTCAAAAAGGAAGTGACGGCTAACTACTTGCCAGCAGCCGCGGTAAAACGTAGGTCACAAGCGTTGTCCGGAATTACTGGGTGTAAAGGGAGCGCAGGCGGGAAGACAAGTTGGAAGTGCAATCCATGGGCTCAACCAAAGAAATGCTTTCAAAACTGTTTTTCTTGAGTAGTGCAGAGGTAGGCTGAATTCCCGGTGTAGCGGTGAAATGCGTAGATATCGGGAGGAACACCAGTGGCGAAGGCGGCCTACTGGTCACTAACTGACGCTGAGGCTCGAAAGTGTGGGTAGCAAACAGGATTAGATACCCT
+
EEGFGGD8FFCFGGG<FGF8EFGEGF,,BFFFGFEEFG+@CEFEGGDEGDD8,CEF<FDG8FGGA=F?77F<EFGG,,BED5BAFFGFEFGGFFC<<FFAFD7+48CEEF,8DCECFC5,AAF7:63<7C=D#$9FGG72<F0<:C;CAC<,DF6>CC906<CGFFFGC><<3;?C*2<36FFF<F<:C<BFFC=C<CGGGGDEF;;5#,;CGFC@;<CFGEFF,ECCFFCC:F@5:@FFCF2C$#82'8<D,<@:<DCFDFC9F36,9FCGGGFDF<E8<FFGF=B<F5,ECF:FF:+8FGGGEF7CFFF9EGEGFF,EF@GFF@@CFE,A7GFFE8GGGFF7GGGGGECF<CAC8FE,@C<,,CGGGGF@C<CF<+F8GGGGFFF;;GCGFFGGGFFACGGGGFFGGGGCCCCC
@QBQZ 405
TGAGGAATATTGGTCAATGGACGAGAGTCTGAACCAGCCAAGTAGCGTGAAGGATGAAGGTCCTACGGATTGTAAACTTCTTTTATAAGGGAATAAACCCTCCCACGTGTGGGAGCTTGTATGTACCTTATGAATAAGCATCGGCTAACTCCGTGCCAGCAGCCGCGGTAATACGGAGGATCCGAGCGTTATCCGGATTTATTGGGTTTAAAGGGAGCGTAGATGGATGTTTAAGTCAGTTGTGAAAGTTTGCGGCTCAACCGTAAAATTGCAGTTGATACTGGATATCTTGAGTGCAGTTGAGGCAGGCGGAATTCGTGGTGTAGCGGTGAAATGCTTAGATATCACGAAGAACTCCGATTGCGAAGGCAGCCTGCTAAGCTGCAACTGACATTGAGGCTCGAAAGTGTGGGTATCAAACAGGATTAGATACCCT
+
FGFFGEGGGGGGGDGGGGGGGGGGGGGGGGGGGGGGGGGGGGGGGGGGGGGGGGGGGGGGGGGGGGGGGGGGGGGGGFGGGGGGGGGGGGGGGGGGGGGGGGEGGGGGGGGGGGGGGGGGGGGGGGGGGGGGGGGGG2GGFG@GG4GGGGGGGGFGGGGGGGGGECFGFGGGGGGGGGGGGGCGCF?GFGGFGGGGFGGGGFGGGFGGFEGGGGEFEDCCBCFFFGFFGGGGGGCFGGGGGGFDFGFGFGFGDGGGGF@FGFGGGGGGGFDCCDFFBDGGFGGGGGGGFEFFGGGGGGGGGGGGFFGGGGGFF@GGGFGGGGGGDDGGGFGGGGGGGGFAGGGGGFGFGDGFFFGGGGGGGGGGGGGGGGGGGGFCGFFCGGGGGGGGGGGGGGGGGGGGGGGGGGGGGGGGGGGGGGGGGGGGGGFAFFGCCCCC
@QBQZ 406
TGGGGAATATTGCACAATGGGGGAAACCCTGATGCAGCGACGCCGCGTGGAGGAAGAAGGTCTTCGGATTGTAAACTCCTGTTGTTGAGGAAGATAATGACGGTACTCAACAAGGAAGTGACGGCTAACTACGTGCCAGCAGCCGCGGTAAAACGTAGGTCACAAGCGTTGTCCGGAATTACTGGGTGTAAAGGGAGCGCAGGCGGGAAGACAAGTTGGAAGTGAAATCCATGGGCTCAACCCATGAACTGCTTTCAAAACTGTTTTTCTTGAGTAGTGCAGAGGTAGGCGGAATTCCCGGTGTAGCGGTGGAATGCGTAGATATCGGGAGGAACACCAGTGGCGAAGGCGGCCTACTGGGCACCAACTGACGCTGAGGCTCGAAAGTGTGGGTAGCAAACAGGATTAGATACCCT
+
GGGGGFEGGGGGGGGGGGGGFGGGGGGGGGGGGGGGGGFGGGGGGGGGGGGGGGGGGGGGGGGGGGGGGGGGGGGGGGGGGGGGGGGGGGGGGGGGGGGGGGEEGGGGGGGGGGGGGGGGGGGGGGGGGGGGGG9FCFGGGGGGGGGGGGGGGGGGGGGFG0GGGGGGGFEGGGEGGGGGGGFFGGCEFGGGGGGGGGGGGGGGGGGGGGGGGFGGGGGGGGGDGGGFGGFFGGGGGGGGGGGGFGFGGGGGGFGGGGGGGGGGGGGGGGFFDGGGGGGFGGGGG>GGGGGGGGGGFC7GGCEGGGGGGGGGGGGGGGGGFGGGGGGGGGGGGGGGGGGGGGGCGGGGGGGGGGGGGGGGGGF8GGGGGGGGGGGGGGGGFGGGGGGEGGGGGGGGGGGGGGGGGGGGFFGCCCCC
@QBQZ 88768
TGGGGAATATTGCACAATGGGGGAAACCCTGATGCAGCGACGCCGCGTGGAGGAAGAAGGTCTTCGGATTGTAAACTCCTGTTGTTGAGGAAGATAATGACGGTACTCAACAAGGAAGTGACGGCTAACTACGTGCCAGCAGCCGCGGTAAAACGTAGGTCACAAGCGTTGTCCGGAATTACTGGGTGTAAAGGGAGCGCAGGCGGGAAGACAAGTTGGAAGTGAAATCTATGGGCTCAACCCATAAACTGCTTTCAAAACTGTTTTTCTTGAGTAGTGCAGAGGTAGGCGGAATTCCCGGTGTAGCGGTGGAATGCGTAGATATCGGGAGGAACACCAGTGGCGAAGGCGGCCTACTGGGCACCAACTGACGCTGAGGCTCGAAAGTGTGGGTAGCAAACAGGATTAGATACCCT
+
CF8<CBBFGFFGGGGGGG9EE:FGGGGGGGGGCDFFGGGEC@CEGGGGG7?=C6EFF,CCEGG,CFGEGGGGG<FGDF,CFGCFFGGGFGFGGFGG9BEDFECEFCFGGFGG@FFGGGDDCFFDCEGGGCAFGFF?FGFFGGGGGDCGGDGFGGGG:FG;GG=9<B?<1F@FGFGG7<F1FG>GGGFGFFCF=,=5C=CF:CCCEEG9;:8EFGGC?FDC@CEC@C?;FF<<GGGGGGGGGGGGG0CGGFE?FF+BACCGGGGFG?:>F,FC9GGFGFGGGFCGE:CF:<9FFDGEFF>DFDGEGGGFFC,9ECCEF?9EE4FF?GDGFDFFEGGFCGCDCGEGEFCCF@,@EC<,FFFFEFE8DCE7GFFG?GEFEB@D?FFGEEB-DFE<F@EGEFF@FEFGEGGGEFFA8CCB
@QBQZ 408
TGGGGAATATTGCACAATGGGGGAAACCCTGATGCAGCGACGCCGCGTGGAGGAAGAAGGTCTTCGGATTGTAAACTCCTGTTGTTGAGGAAGATAATGACGGTACTCAACAAGGAAGTGACGGCTAACTACGTGCCAGCAGCCGCGGTAGAACGTAGGTCACAAGCGTTGTCCGGAATTACTGGGTGTAAGGGGAGCGCAGGCGGGAAGACAAGTTGGAAGTGAAATCTATGGGCTCAACCCATAAACTGCTTTCAAAACTGTTTTTCTTGAGTAGTGCAGAGGCAGGCGGAATTCCTAGTGTAGCGGTGAAATGCGTAGATATTAGGAGGAACACCAGTGGCGAAGGCGGCTTACTGGACGGTAACTGACGTTGAGGCTCGAAAGCGTGGGGAGCAAACAGGATTAGATACCCT
+
EFGFEFGGFGGGFGGGGGGE@F@CGFGFGGFGGGGFFG:FFFGDGDGGEGGGECFEA8=FFGGFGFG@FGGGFGGGGGGGGGGGGFFGGGGGGCFFFGDFAC>FGGGFGGCF?F?FGFFGGGFFG7=FGFGGD<<F7>FCFG@GGG?FGGG?GGE7FFG;BCFGGGFDFCCCF@?GEGGFGGGGCGFC?A=<FFEADECGC>5:E5ACDAFFEEGGGEFEEECFGCAFGGCFGFGGD7FCFGGDFGGF>BFFAFFGGFGGGFFFGC8FFFGFDF;GGFF0@EFF4+EGGGGCFGF<DGFEGCEF=@,?,FFEEFB74,AFF@GFGGFF9GGGGGEFCFCGGGGFEBCFC:8FEEFFEFF7GGGGFFC,CCCEFGGGFGGGFB?8CC7C7GGFFDCCC,AGGGGGGGGDDE@A8,A-
@QBQZ 115427
TGGGGAATATTGCACAATGGGCGCAAGCCTGATGCAGCGACGCCGCGTGCGGGATGACGGCCTTCGGGTTGTAAACCGCTTTTGATCGGGAGCAAGCCTTCGGGTGAGTGTACCTTTCGAATAAGCACCGGCTAACTACGTGCCAGCAGCCGCGGTAATACGTAGGGTGCAAGCGTTATCCGGAATTATTGGGCGTAAAGGGCTCGTAGGCGGTTCGTCGCGTCCGGTGTGAAAGTCCATCGCTTAACGGTGGATCTGCGCCGGGTACGGGCGGGCTGGAGTGCGGTAGGGGAGACTGGAATTCCCGGTGTAACGGTGGAATGTGTAGATATCGGGAAGAACACCAATGGCGAAGGCAGGTCTCTGGGCCGTTACTGACGCTGAGGAGCGAAAGCGTGGGGAGCGAACAGGATTAGATACCCT
+
GGGGGGGGGGGGGGGGGGGFGGGGGGGGGGGGFGGGGGGGGGG7CGGGGGGGGGGGGEEG@FGGGGGGGGGGFCFGGFGEGGGGCFGCFGG7FFGGGGGGGD7CFDFF,@@FCFGG9FFFGGGFGFCAFECGCFGGGG@FCGGEB:<FFG7FFCE7<<<::FFEGGGCFGG:#:F9CEGCCED1::@@FGG>DE?@GCCGFEE;+;E5CE+CE:EC?:?EG>EGGGGGG>;FGFFCF3<:<DCG<EG/FGFDFC<+@CBGGFCBEGFGEFEDFD<<DGGDEE7GGEF8F<EB<,@<,FCCE=CGGEFFCFEEECFFFFDFGGFCCEGDF@+??GGGGFC:FGGGGFCEF@GF6@GGGGGGGFFGEEEGF:F9CGGGEGFFFGGFCF,FC9CCGF7GGGFFFGGGCFEGFFFE<EDE@,@CCCC
@QBQZ 71350
TGGGGAATATTGCACAATGGGGGAAACCCTGATGCAGCGACGCCGCGTGAGCGAAGAAGTATTTCGGTATGTAAAGCTCTATCAGCAGGGAAGATAATGACGGTACCTGACTAAGAAGCTCCGGCTAAATACGTGCCAGCAGCCGCGGTAATACGTATGGAGCAAGCGTTATCCGGACTTACTGGGTGTAAAGGGCGCGTAGGTGGCAGTGCAAGTCAGATGTGAAAGGCCGGGGCTCAACCCCGGAGCTGCATTTGAAACTGCTCGGCTAGAGTACAGGAGAGGCAGGCGGAATTCCTAGTGTAGCGGTGAAATGCGTAGATATTAGGAGGAACACCAGTGGCGAAGGCGGCCTGCTGGACTGTTACTGACACTGAGGCACGAAAGCGTGGGGAGCAAACAGGATTAGATACCCT
+
CFFGGGGGGGGGGGGGGGGGGGGGGGGGGGGGGGGGGGGGFGCGEGGFGGGGEEFGDFGFGGFCFFGFC=EFGGGG9FGGGGGGGGGGGGGGGGCGGGFGGGGDDFFGGGFFGGGGGFGGGGGEEEDGGG>G;>EFF?FGGGGGGGGGFGCFFGG5D5<FGGGFGG>GFEEGGFGFGFGFFGFFGGGDFCCFGGGGGDFF>GFCGFFDCGEGFFFGGGGFGGDEC?FGFCEEGGGGGDCFECGGGFGGGDEGGGGEFCFGFFEGGCECECAFCFGGGFGGG=@EEFGGGGFFGCGFFEFEFCGGEF@FFF,C7CFCFFFGCDGGGGGGGEGDDGGGGGGGFCEGF@FGGGGGGGGGFAF<DGGFGFGGGEAF@EFE,E@FFFGD7GGGGGEGGGGGGFFCFGGFFDFGGFFCCCCC
@QBQZ 63443
TGGGGAATATTGCACAATGGGGGAAACCCTGATGCAGCGACGCCGCGTGAGCGAAGAAGTATTTCGGTATGTAAAGCTCTATCAGCAGGGAAGAAGAAATGACGGTACCTGACTAAGAAGCACCGGCTAAATACGTGCCAGCAGCCGCGGTAATACGTATGGTGCAAGCGTTATCCGGATTTACTGGGTGTAAAGGGAGCGCAGGCGGAAGGCTAAGTCTGATGTGAAAGCCCGGGGCTCAACCCCGGTACTGCATTGGAAACTGGTCATCTAGAGTGTCGGAGGGGTAAGTGGAAGTCCTAGTGTAGCGGTGAAATGCGTAGATATTAGGAGGAACACCAGTGGCGAAGGCGGCTTACTGGACGATAACTGACGCTGAGGCTCGAAAGCGTGGGGAGCAAACAGGATTAGATACCCT
+
FGCFCEGGGGGGGGGGGFGGGGGGGGGCGGFFGGGGFGGGGGGGGGGE@FGGGGGG=EAEFGFGGED:EAFGGGGGGGGGGDFFGGGGGGGGGGGFGGGGGGCBFGGGDGGGGFGGGGGGFGFGGGG=FCFGGGGGGCFGGGGGGGGGG?GGE@GGCFFGGFGGGFGEGGGEDFFFDC:FEG9CECGGGFGGGGGGGGG7EGEE>CGGGGGFGFEFF)GGGGGGG<GGCFFGGEGGGGECBEFFD<GGGGGFFGGFGGGGGDGGFGGGGDFC9DGGGGGGGEGFEGGF<<FGGFFF<GFBCCF@FEGGGGFAGFGGGF<FFCGGGEEGGGF<E9CFFFGEF@ECGGEF7GGGFE9CGGGGGGFGFAFFGGEGGGGGGGCGGGGGGGGGGGGGGFGGFE,9FFEGFFE6F9GGGCCCCC
@QBQZ 70589
TGAGGAATATTGGTCAATGGACGAGAGTCTGAACCAGCCAAGTAGCGTGAAGGATGAAGGTCCTACGGATTGTAAACTTCTTTTATAAGGGAATAAACCCTCCCACGTGTGGGAGCTTGTATGTACCTTATGTATAAGGATCGGCTAACTCCGTGCCAGCAGCCGCGGTAATACGGAGGATCCGAGCGTTATCCGGATTTATTGGGTTTAAAGGGAGCGTAGATGGATGTTTAAGTCAGTTGTGAAAGTTTGCGGCTCAACCGTAAAATTGCAGTTGATACTGGATATCTTGAGTGCAGTTGAGGCAGGCGGAATTCGTGGTGTAGCGGTGAAATGCTTAGATATCACGAAGAACTCCGATTGCGAAGGCAGCCTGCTAAGCTGCAACTGACATTGAGGCTCGAAAGTGTGGGTATCAAACAGGATTAGATACCCT
+
EFFGFDCDD9DAFFFFEDEEFGGGF+@EF9FFFGGGCF9FFECFG97@FCFEE8EFFFGFEG?AFDGGGGDFGGGGG9ECFF9EFFCFDFFGGGGFFEFF@F@=FFGDGC<FFFG+BFFAFFFEGFC9FF9FFG,FFFGD,,BFE4BF<;1FGGG<?FGCA8D,@6FFFFFF@FGGGGGG:CFFGGCGGGGGGCFC6,<<;GBFGFE@FGFGGGG9:GEF;ECGFEEECE@:8G/FGGGGGGGFFG0GFFGGFDBCFGGFGGG>GFCCFA<CFCFFF4?CF?FECCEAF,GF8GFGFGGGGGFGFBE?B,GGFFGFF<EDGGFBE>EF@,FEC?AFFFECF<C,FFF<E<B@EFFC7F@GGGGGFF9GGGGGGFGGGF<EFGGFGGGGGFF<AF<8FEGFF7GGGGGGGGGGGGCF8FGGGFGGGGFCFEFA@B@A
@QBQZ 109454
TGAGGAATATTGGTCAATGGACGAGAGTCTGAACCAGCCAAGTAGCGTGAAGGATGACTGCCCTATGGGTTGTAAACTTCTTTTATACGGGAATAAAGTGAGGCACGTGTGCCTTTTTGTATGTACCGTATGAATAAGGATCGGCTAACTCCGTGCCAGCAGCCGCGGTAATACGGAGGATCCGAGCGTTATCCGGATTTATTGGGTTTAAAGGGAGCGTAGGCGGACGCTTAAGTCAGTTGTGAAAGTTTGCGGCTCAACCGTAAAATTGCAGTTGATACTGGATATCTTGAGTGCAGTTGAGGCAGGCGGAATTCGTGGTGTAGCGGTGAAATGCTTAGATATCACGAAGAACTCCGATTGCGAAGGCAGCCTGCTAAGCTGCAACTGACATTGAGGCTCGAAAGTGTGGGTATCAAACAGGATTAGATACCCT
+
CG<EEGFGEFGGGFGGGGGEFGGGGGGGGGDGGFGGGGGGGGGGGGGGGGGGGEFGGGGGGGGGDGGGGGGGGGGFFGGCGDFGGGGGFEGEEGGG9FDGFGGGGGGGGGGGGGGFGGGGCEFFGGG>GGGGGGGFGGGGGGEDE?CGDDCGGGGGGFF@DBFGGGGGGDGGGGGGGGGGFGGGEGGGGGGGGGGG:FGGGGGFGGEFFFFFGGGGGDGGEFEGFEEGGGFGEGGGGFFGFGGGGDEGDGGGGGC>DGGGGGGDFGGGGFEGFDFFBAEFGFGGAFEGFFEDGGGGGGGFGGGGGFGGGGFGFDGGEFF<FFGGGGGGFGGGGGFGDEGGFGDFEGCFFFAGFFF8GGGDGGGGGGGGGGGGGGGGGGE@FGGGGFFGGGGGGGGGGGFFFGFGGFEDGGGGGFEFGGGGGGGGFGGGGGFCCCCC
@QBQZ 55771
TGGGGAATATTGCACAATGGGGGAAACCCTGATGCAGCGACGCCGCGTGGAGGAAGAAGGTCTTCGGATTGTAAACTCCTGTTGTTGAGGAAGATAATGACGGTACTCAACAAGGAAGTGACGGCTAACTACGTGCCAGCAGCCGCGGTAAAACGTAGGTCACAAGCGTTGTCCGGAATTACTGGGTGTAAAGGGAGCGCAGGCGGGAAGACAAGTTGGAAGTGAAATCTATGGGCTCAACCCATAAACTGCTTTCAAAACTGTTTTTCTTGAGTAGTGCAGAGGTAGGCGGAATGCCCGGTGTAGCGGTGGGATGCGTAGATATCGGGGGGAACACCAGTGGCGAAGGCGGCCTACTGGGCACAAACTGACGCTGAGGCTCGAAAGTGTGGGTAGCAAACAGGATTAGATACCCT
+
=CEFG@FF,C<F9FFCCFGG,BFGDDFGC<F<EF9D,CCFECCE>B@@+FCEF7F?=4=FC9?CFGGDGEGGGFFFFGFGGCFFAEFAFGFEF@ADGGFGGG7FF?<?FGGFFG<=DGEGGGGGG7GGGG9FCFGFFA3BBB8FGGDEGDEFFGDFFCF<CFGGGF,<=CF>FFE7CCC,;<FFFFGGEC<C?EEFECF<CGGGEFGGGGFCCFGF8GG?@8<CF@@<CFGFGGGDGGGG?FGGG=>?EFC>>9F<9C=GEEGGF<@,F2FFDFGDDDFGFDGFFFB+84,5GF@+>FDGFF>>8=:79F?,+?+7GGFE5=++7FFCC,FGFDFC,FFF@7F@967B7CGFCDGCE<FAE8E<,C<:EEFF<6CC,+7F67GFCE@--ECAAGGFFDFFEDFBF9DFC,C6CCCC
@QBQZ 94269
TGAGGAATATTGGTCAATGGACGAGAGTCTGAACCAGCCAAGTAGCGTGAAGGATGAAGGTCCTACGGATTGTAAACTTCTTTTATAAGGGAATAAACCCTCCCACGTGTGGGAGCTTGTATGTACCTTATAAATAAGCATCGGCTAACTCCGTGCCAGCAGCCGCGGTAATACGGAGGATGCGAGCGTTATCCGGATTTATTGGGTTGAAAGGGAGCGCAGACGGGTCGTTAAGTCAGCTGTGAAAGTTTGGGGCTCAACCTTAAAATTGCAGTTGATACTGGCGTCCTTGAGTGCGGTTGAGGTGTGCGGAATTCGTGGTGTAGCGGTGAAATGCTTAGATATCACGAAGAACTCCGATTGCGAAGGCAGCACACTAATCCGTAACTGACGTTCATGCTCGAAAGTGTGGGTATCAAACAGGATTAGATACCCT
+
GFFFGGGGGGGGFFFFGGGGGGGGGGGGGGGGGGGGGGGGGGGGGGGGGEFGGGDGGGGGGGGGGGGGCGGFGGGGGFDGGGGGGCGGGFGGFGGGGDCFFGCFEGGF<BFGGCFGFFGGGGGD9<BEFGGFFFGGGGGGGGGGGGGGCFGGCFFGGDFFGFG9GGECFGCFGGFGGGG7EEGG7:FFGFGGGGGGFGFFGGGFFFFG:FFGGGGGEECCEGFGGDC=EGGGG?@<CFGGGGGGCFFFGCEEFFF:CFGDGCFBCDFDF4GGGCAFADGGFGF=:FA<E<FE6GEDGGF8DA,C,+>EEFE?CGEC,C@GGFGGGGGEB,AGGGGFGFFFFD9GFDFFADFGDCF6-FGFF:CFGFFCGFEA<<FGGGFCFB,FGFGGGFFEEAGFGGDFCGGF<GFGFGGGGFGGGGGGGGGGGFCGGFECC@CC
@QBQZ 124156
TGGGGAATATTGCACAATGGGGGAAACCCTGATGCAGCGACGCCGCGTGAAGGAAGAAGTATCTCGGTATGTAAACTTCTATCAGCAGGGAAGATAATGACGGTACCTGACTAAGAAGCCCCGGCTAACTACGTGCCAGCAGCCGCGGTAATACGTAGGGGGCAAGCGTTATCCGGATTTACTGGGTGTAAAGGGAGCGTAGACGGCGCAGCAAGTCTGATGTGAAAGGCAGGGGCTTAACCCCTGGACTGCATTGGAAACTGCTGTGCTTGAGTGCCGGAGGGGTAAGCGGAATTCCCAGTGTAGCGGTGAAATGCGTAGATATTAGGAGGAACACCAGTGGCGAAGGCGGCTTACTGGACGGTAACTGACGTTGAGGCTCGAAAGCGTGGGGAGCAAACAGGATTAGATACCCT
+
GGGGGCFDFGGGGCGGGGGGGGGGGGGGGGGGGGGGGGGGGGGGGGGGDGGGEFFE=FGGGGGGGFGGGGGGGGGGGGGGGGGGGGGGGGGGGFGFGGGGGFDGGGGGG<FGGGGGFDGFGGGDECC=DFFGG)GGGACFGGGGGGGGGGG>GGGFFFEFGGGGGGF>F,7CFCECC=FF9F0GGG@CGGGGGGGFGGCCEG>ECEGEDCC?FCE9C@FGGFFGFFBEFFGEGGEGFCEBE7CGGGGGGFGGGGGGGG3FGFGGGFGCFGFCFGDEEFGGGGGGGGGCC,GFFFEEFB,EE?GEEGGGGGGGGGGGDGGCGGFGFGGFDGGGGGCEFFGGGGGFGFF>GGGFGGGGGGEDGGGFDGGGGGGGGFFGGGGFGGFDCFCGDGE<GGGGGGGGGGGGGGGGGGFCCCC@
@QBQZ 417
TGAGGAATATTGGTCAATGGGCGAGAGCCTGAACCAGCCAAGTAGCGTGAAGGATGAAGGTCCTACGGATTGTAAACTTCTTTTATACGGGAATAAAGTTTCCTACGTGTAGGATTTTGTATGTACCGTATGAATAAGCATCGGCTAACTCCGTGCCAGCAGCCGCGGTAATACGGAGGATGCGAGCGTTATCCGGATTTACTGGGTGTAAAGGGAGCGTAGACGGACGGGCAAGTCTGATGTGAAAACCCGGGGCTCAACCCCGGGACTGCATTGGAAACTGTTCATCTAGAGTGCTGGAGAGGTAAGTGGAATTCCTAGGGTAGCGGTGAAATGCGTAGATATTAGGAGGAACACCAGTGGCGAAGGCGGCTTACTGGACGATAACTGACGCTGAGGCTCGAAAGCGTGGGGAGCAAACAGGATTAGATACCCT
+
<EGGGGFFGFFFFGGF6CCEFGE@FB@<FGGFGGGFGGFCGGGFGGGGEGGG,@EFFGGFFGGGGGCGGEDFGGFFCFFAG<E<FCFEGE=?FFF9<FFG<<F<FGGGGGGGFG<FGG,95??FF,CF<DFFCFFFFGADF<?::DFEGFFFGGDD7FGDGGC8FCEGG7@FEGGGE><@FFFEE:<EGGGGCFE5<C:FF?CEFGC8478B9@CGEGGGGEEGEGGCCEE88CFGGG,F@,E@@CF:@;EEFCGG*0FFGFGDGE>CD@FGF;FFEEFEA,?CE9@9C<?E@,,:8FEA=A,EA<C<FFAA=5,F,,B,,,+@CCCFC:,<7CCC=,E4FFGCGGFEFABC,:,E<CF:ECGGGGEF@@FFEEEE6,6,CDCGGGF@;B@EEEF@@@8,CFFF@@:+FE@6,9EACFFFE<C;;E<EC@@A<?CC
@QBQZ 67113
TGGGGAATATTGCACAATGGGGGAAACCCTGATGCAGCGACGCCGCGTGAGCGAAGAAGTATTTCGGTATGTAAAGCTCTATCAGCAGGGAAGAAGAAATGACGGTACCTGACTAAGAAGCACCGGCTAAATACGTGCCAGCAGCCGCGGTAATACGTATGGTGCAAGCGTTATCCGGATTTACTGGGTGTAAAGGGAGCGCAGGCGGGGCGGCAAGTCTGATGTGAAAGCCCGGGGCTCAACCCCGGTACTGCATTGGAAACTGTCGTACTAGAGTGTCGGAGGGGTAAGTGGAATTCCTAGTGTAGCGGTGAATGCGTAGATATTAGGAGGAACACCAGTGGCGAAGGCGGCTTACTGGACGGTAACTGACGTTGAGGCTCGAAAGCGTGGGGAGCAAACAGGATTAGATACCCT
+
F8CAFDGGGGDFGEFFGCF,EFEGGGGGGFCCEGGGGGFEGCFEGGGGGGEGGGGFGGGGGGGCFF7CDFGGGGGGGGGCFEGGFGFGGDGGGGGFGGGGGCFFGGGGGGGGGC<FGGG=FGGF7:FCGD9DFFFFFGGGF@EGGGDCEG:FCDFFFCGD<<5F=G@E;GFG=F@GGGFDGGGGGGF@FGG:CFFFC>GGG>DEDGGG#EEFE:G?CGGGF;;?@9FFGFGCGGDGGCEGCFGGGGGF?.GD>,,.FFF?DGGGGGGF<5CGEA8@+@89DDFGGGFFE9GFE?<FE@?9E<GFEB7GGFE,9?=,GGGGFGFGGGGGCFCF9EFFC-C,GEGGFGGEGGGGGGGCFFDGGFCGFFECECG@GEF8GFFFFF:CGGEGFB@FGGGGGGGGGGGGGGGGGGGGCCCCC
@QBQZ 64811
TGGGGAATATTGCACAATGGGGGAAACCCTGATGCGGCGACGCCGCGTGGAGGAAGAAGGTCTTCGGATTGTAAACTCCTGTTGTTGAGGAAGATAATGACGGTACTCAACAAGGAAGTGACGGCTAACTACGTGCCAGCAGCCGCGGTAAAACGTAGGTCACAAGCGTTGTCCGGAATGACTGGGTGTAAAGGGAGCGCAGGCGGGAAGGCAAGTTGGAAGTGAAATCCATGGGCTCAACCCATGAACTGCTTTCAAAACTGTTTTTCTTGAGTAGTGCCGAGGTAGGCGGAATTCCCGGTGTAGCGGTGGAATGCGTAGATATCGGGAGGAACACCAGTGGCGAAGGCGGCCTACTGGGCACCAACTGACGCTGAGGCTCGAAAGTGTGGGTAGCAAACAGGATTAGATACCCT
+
EF8FGE7FFFGGGGGGCFFFFEGGGGGGG8CFGGG>FE+CEEGEGGGEG>CGCCFFDGGFFGGGGGGEDDFGGFGEDEFFGGFGGCFFGGFGGFFFEFF9?CEBFGGGGGGGGGFGGCFGGGGCF>CFF,EC7>CFCFF@GD@E>FGEFGGG>90=<BF,CFGCG>GC=EEGGFG<ECF-EGCGGCF;CFG:FCGCCCC;*:5:CEC<:>?;9@FFF?FFGFGGD@FCCFGGGGFFGGFC?D-F<FFB4@<>E9@<FF9GGGG=F2<DFA>ED<496;8,'GEF?F:F?=A9CFDGEEFFF<FECC=,DCEGGGEDEFGFEFF@?F::,,CFCGFCGGFEEGECCECEGGGFGGGGGF8C,FFFF<C7CGGGFFE@GFB8GGGFF@FGFF,EEFFFCFFFFCFFCGGFGGGCC9<<
@QBQZ 85823
TGAGGAATATTGGTCAATGGGCGAGAGCCTGAACCAGCCAAGTAGCGTGAAGGATGAAGGTCCTACGGATTGTAAACTTCGTTTATACGGGAATAAAGTTTCCTACGTGTAGGATTTTGTATGTACCGTATGAATAAGCATCGGCTAACTCCGTGCCAGCAGCCGCGGTAATACGGAGGATGCGAGCGTTATCCGGATTTATTGGGTTTAAAGGGTGCGTAGGCGGTTTATTAAGTTAGTGGTTAAATATTTGAGCTAAACTCAATTGTGCCATTAATACTGGTAAACTGGAGTACAGACGAGGTAGGCGGAATAAGTTAAGTAGCGGTGAAATGCATAGATATAACTTAGAACTCCGATAGCGAAGGCAGCTTACCAGACTGTAACTGACGCTGATGCACGAGAGCGTGGGTAGCGAACAGGATTAGATACCCT
+
FGGGGGGGGGGGGGGFGGGGGGGGGDGGGGGG8FGGGGGFGGGGGGGGGGCEFFGF?AFGFGGGGFGEFGGGGGG9FD9EGGGGGGGFFGFGGGGGGCFGBF<9EGGGGFFFF9FFFGGEFFGGFGGCFFFCGGGGFGFGAFGGGFCF8EFGGGGGGGCGGGGGGGGECC%8@#CFGDDFC=>FDCEGGGGCGFGGCFGCG>9G><CFGFG4EGFEEGGG6C78FCC8E6C>E?7<F&FF>3@AFG?C<:,AFC8EGGFFGCFDDF@<DCA8GFFF@9FFGFFGF9FEE8FFF,C+A@7FDGEEF8B@CFFEC,ECCC,9GGGGGEDGFEGGDGFFEF@6,,AE<CCA9GGGFB7GGGCF@EFFECEFC,FE<ADCECE,DEE<9FCF7F>GF@9DCGECCFC,GFCFCF@CCGGGEGGGGFGGGFGFEFCCC<C
@QBQZ 421
TGGGGAATATTGCACAATGGGCGAAAGCCTGATGCAGCGACGCCGCGTGAGTGAAGAAGTATTTCGGTATGTAAAGCTCTATCAGCAGGGAAGAAGAATGACGGTGCCTGACTAAGAAGCACCGGCTAAATACGTGCCAGCAGCCGCGGTAATACGTATGGTGCAAGCGTTATCCGGATTTACTGGGTGTAAAGGGAGCGCAGGCGGGGCGGCAAGTCTGATGTGAAAGCCCGGGGCTCAACCCCGGTACTGCATTGGAAACTGTCGTACTAGAGTGTCGGAGGGGTAAGTGGAATTCCTAGTGTAGCGGTGAAATGCGTAGATATTAGGAGGAACACCAGTGGCGAAGGCGGCTTACTGGACGATAACTGACGCTGAGGCTCGAAAGCGTGGGGAGCAAACAGGATTAGATACCCT
+
EFAFGGGDGGGGGGGGGCGEGGGGGGGGGGGGGGGGGGFGEGGGGGGGGGGFGGGGGGGFGGFGGGG@FFGGGGGGGGGGGGGGGGGFGGGGGGGGGGGGGGGGGGGGGGGGGGGGGGGGGFGGGGGGGGGGGGGDGGGGFGGGGGGGGGGGGGGGGGG=F4FEGGFGGEGGCFFGGGGE9FFGGGGFGGCFGFDEGGDGCGGG5CE*:EGG5CFGGFCEGEGGGGGGGGFCEGGGGFCFGD?E<ECDDEDF@CFFGFFGG@9FCEGGC,FCDGGGFGGEF?GGGGFCGGGGGGGGGGGFEGFEEEEGGFGFDGGGGGGGGGGGFCGGGGGGGGGFEGGGGGGF@GDDGGGGGGGGGGGGGGDF9GGGGGFGGGFFGGGFCF7GCEGGGGGGGGGGGGFGGGFGGGGGGFGFCCCCC
@QBQZ 422
TGAGGAATATTGGTCAATGGGCGAGAGCCTGAACCAGCCAAGTAGCGTGAAGGATGAAGGTCCTACGGATTGTAAACTTCTTTTATACGGGAATAAAGTTTCCTACGTGTAGGATTTTGTATGTACCGTATGAATAAGCATCGGCTAACTCCGTGCCAGCAGCCGCGGTAATACGGAGGATGCGAGCGTTATCCGGATTTATTGGGTTTAAAGGGAGCGCAGACGGGAGATTAAGTCAGTTGTGAAAGTTTGCGGCTCAACCGTAAAATTGCAGTTGATACTGGTTTCCTTGAGTGCAGTTGAGGCAGGCGGAATTCGTGGTGTAGCGGTGAAATGCTTAGATATCACGAAGAACTCCGATTGCGAAGGCAGCACACTAATCCGTAACTGACGTTCATGCTCGAAAGTGTGGGTATCAAACAGGATTAGATACCCT
+
FEFGGGGGGGGGDGGGGGGGFFEGGGCGGGGGGGGGGFGGGEFGGGGGGGGGGFCCFGGGEGGGGGGGGGFGEGGGGGGFGGGGGGGFGGEFFGGGCFGGGGGGGCFFG,,FGFDGCEEGGGGGGGGGGGGDFGGGGGGGFG>+@FGGG,BFFGGEGGGGGCFGBBFE=EDCFG7CCFGGGGGE:CCBBFC:FFFE>FDGFGC=F@=DFBCFGGGF+EC8>E>GGGECFFFFGGGGGGGGGGGFFGGGGFFFGGDEFCFGGFDGFEGCFFGFGFFA@*C?,<FGFDCFGGFA@,?:ECGE:F@FE<GEGFFFD<@GGGFEEGGGDGCFF,GGGGGF9GGGGCGGGGGFGGGGGGGCFCGGGGFFFFGGFGGGFGGGFGG@GGGGGGFEGGDFGGGGGGFED@FEAFEGGGFGGGGGGGGGDGGGGGGGGGGCCCCC
@QBQZ 423
TGGGGAATATTGCACAATGGGGGAAACCCTGATGCAGCAACGCCGCGTGAAGGAAGAAGTATTTCGGTATGTAGACTTCTATCGACAGGGAAGAAACAAACGACGGTACCCGAATAAGAAGCACAGGATAAATACGTGCCAGCAGCAGCGGTAATACGTATGGTGCAAGCGTTATCCGGATTTACGGAGTGTAAAGGGAGCGCAGGCGGTGCGGCAAGTCTGATGTGAAAGCCCGGGGCTCAACCCAGGTAATGCATTGGAAACTGTAGTACTAGAGTGTCGAAGGGGTAAGTGGAATTCCTAGTGTAGCGGTGAAATGCGTAGATATTAGGAGGAACACCAGTGGCGAAGGCGGCTTACTGGACGATAACTGACGCTGAGGCTCGAAAGCGTGGGGAGCAAACAGGATTAGATACCCT
+
GGGGEDGEFFEGGGGGGGGFGEGDFG<EEFGGGGFGGGGGGGDEGGGC:77CEFGGGGGGGGGFGGG=FCFGGAFE,CFG?A9F<+4@@FDFGGAFF,4=,==>B@+AB,,++@FGGF,?AD,6,,:,B>,,<E,<>,+5>CF8BAF8>8>CFGGG9D98(E9.D9C9F@>@-&.84FGFE7;10,?#FFC3BCCFC:8=13:CF>DFE:>*C@-E0>,:CEF@73FC#3387GGB>FE=>CD<.:,9A98,FEDC,9GGDCGEF?,,G@EFAAA2FFC+99,4+4,F9GFFE??ACCFB5,<GGGGGGGGEGFFGFCCFF<=<EFC,FF=AC?A,F<-<8CF@GEDF7BC@+FFCEC,FFF@;,6<FEE7F@,CFB<F<GE<FCGFB7F@@GGFGGGGGGGGGGFGGGGGGFCCCCBA
@QBQZ 69089
TGGGGAATCTTGCACAATGGGGGAAACCCTGATGCAGCGACGCCGCGTGGAGGAAGAAGGTCTTCGGATTGTAAACTCCTGTTGTTGAGGAAGATAATGACGGTACTCAACAAGGAAGTGACGGCTAACTACGTGCCAGCAGCCGCGGTAAAACGTAGGTCACAAGCGTTGTCCGGAATTACTGGGTGTAAAGGGAGCGCAGGCGGGAGAACAAGTTGGAAGTGAAATCCATGGGCTCAACCCATGAACTGCTTTCAAAACTGTGTTTCTTGAGTAGTGCAGAGGTAGGCGGAATTCCCGGTGTAGCGGTGGAATGCGTAGATATCGGGAGGAACACCAGTGGCGAAGGCGGCCTACTGGGCACCAACTGACGCTGAGGCTCGAAAGTGTGGGTAGCAAACAGGATTAGATACCCT
+
GFGGG@CG,EDGGGGGGGGGDCGGGGFFFGGGGGGGGG@FGEFGGGGGGF7FGGFG@FGGFAFFGFGEGGGFGGG-C<FGGGGGCFGCFDGGGGFGGDF9,?F4A:<DFGGGFGDFFA<<FF1CF?CB8=>FFGCDFFGCF<D7B*<<19>FFGGC<CC,CC8F8:@FGFCGFCC7CFFFGF<FCFCEFGGCB<F@EGGFC:CEF@:BF>3AFEF3><FFEF>;FFGDF:7D78FEG8FGGFC<9C@C,FFC<7A5@EFF>EG4#FF9GGEGGDF?:;E.GDGF<7CGGGGFFF>B=>+8F9GGGGFEFFEAEGGGGGGGGGF7GFDGF9FFCE8<EADF7GGGGGGGGEEF<,CFGGGGGGGDFGGGFGBFEGGFGGFEGGGGGFGFCFGGGGGGGFFECGGGGGGGGFFCCCCC
@QBQZ 425
TGAGGAATATTGGTCAATGGACGAGAGTCTGAACCAGCCAAGTAGCGTGAAGGATGAAGGTCCTACGGATTGTAAACTTCTTTTATAAGGGAATAAACCCTCCCACGTGTGGGAGCTTGTATGTACCTTATGAATAAGCATCGGCTAACTCCGTGCCAGCAGCCGCGGTAATACGGAGGATGCGAGCGTTATCCGGATTTATTGGGTTTAAAGGGAGCGCAGACGGGTCGTTAAGTCAGCTGTGAAAGTTTGGGGCTCAACCTTAAAATTGCAGTTGATACTGGCGTCCTTGAGTGCGGTTGAGGTGTGCGGAATTCGTGGTGTAGCGGTGAAATGCTTAGATATCACGAAGAACTCCGATTGCGAAGGCAGCACACTAATCCGTAACTGACGTTCATGCTCGAAAGTGTGGGTACCAAACAGGATTAGATACCCT
+
FGGGGFGGGGGGGDFFGGGDFGGGGGGGGGGGGFGGGGGFFGFGGGGGGGGGGGGGFGGGFGGGGGGGGFGGGGGGGGGDFGCFGGGGGGGGGGGGGG8FFGGGG<FDF<FGGGCEGGEFECGGGGGFGGFGGGGGGGGGGDECEGGGGGCF@?D<FFFEGGGGGGG<GDGG9FGGGGGGGGGGGGG8FFBEFFCECFF;@CGFFG>F7FFFFFE8=EGEEGDGDGEEBEACGGGFCGGFGGGF=9GFFGFEGGGFGFF?FGGGGGGGGDF=GEC-35EGGGGGFGFE,GGF=EF7GGGGFECC@EFC@FFEFFGGGGGGGGGGGDGGFGGGGGGGGGFGGGGFDFEGGGFGGGGGGDFCGGGGFGGGFFGGFGFGGGGFGGGGGGFGGGGGFGGGGGGGGGGGGGEGDFAGGGGGGGGGGFGGGGGGGGGCC8CC
@QBQZ 77651
TGAGGAATATTGGTCAATGGACGCAAGTCTGAACCAGCCATGCCGCGTGCAGGAAGACGGATCTATGAGTTGTAAACTGCTTTTGTACGAGAGTAAACGCTCGAACGTGTAAGAGCATGAAAGTATCGTACGAATAAGGATCGGCTAACTCCGTGCCAGCAGCCGCGGTAATACGGAGGATCCAAGCGTTATCCGGATTTATTGGGTGTAAAGGGAGCGCAGACGGCGAGACAAGGCGGAAGTGAAAGCCCGGGGCTCAACCCCTGGACTGCTTTGGAAACTGCCGTGCTAGAGTGCTGGAGAGGTCAGTGGAATTCCTGGTGTAGCGGTGAAATGCGTAGATATTAGGAGGAACACCAGTGGCGAAGGCGGCTTACTGGACAGTAACTGACGTTGAGGCTCGAAAGCGTGGGGAGCAAACAGGATTAGATACCCT
+
CFFFGGGGCFGGG@FFGGGGGGGGGGEGGGGG9CFEEG@E6FFG+@FFC,CC<@CACF@F,6@<,6FC9F9,CCFGGCCC,CFDAF<5D=:CC,@FFGGDF7++9,@FFFEAEA,:,CCCF<9,C85BFGGGEG@@FGGG,:C:FD7>BBE<CDC@F,<@.FC?@E=FCFGF$;1>8<B0=6GC>?-8847#E<FE7?C85?GFFCC?@18,73C/;&:#FE=CF1,,,,3><*6**,>,3=,BFGGC7@53+><<<7F=C6,,,=B?<:88CDCGDEF=F:>=@,?,,C,CDGGGF=,,GGFFB,,FGFCFEF<B?BD,GGCEGEFAGGGFCDGGGEF;9FE56,8GFCGFC6,<GGGFEEECGGGGGGFFGGGEGF8FEFGGGFFDECC;E8DGFGGFFGF8C>GGDGGFGGGGGGAGFDGGGFGGGGFCCCCC
@QBQZ 427
TGGGGAATATTGCACAATGGGCGAAAGCCTGATGCAGCAACGCCGCGTGAGCGATGAAGTATTTCGGTATGTAAACTTCTATCAGCAAGGAAGAAAATGACGGTACTTGACTAAGAAGCCCCGGCTAAATACGTGCCAGCAGCCGCGGTAATACGTAGGGGGCAAGCGTTATCCGGATTTACTGGGTGTAAAGGGAGCGTAGACGGTTTGGCAATGCTGAGGTGAAAGGCCTGGGCTCAACCTGTGGACTGCATTGGAAACTGTTATACTTGAGTGCAGGAGGGGTGAGCGGAATTCCTAGTGTAGCGGTGAAATGCGTAGATATTTGGAGGAACACCTGTGGCGTAGGCGGCTTACTGGACGGTAACTGACGTTGAGGCTCGAAAGCGTGGGGAGCAAACAGGATTAGATACCCT
+
FEFGGGGGDGGAFGGGGGGF,EGGGGGGGGGGGG@FGG-CFGGGGGGGGGGGEE,BFGGD,CFGGFG,:==FGGGDCFGGAFA<,,C<BFFFGGG,49???CF@B7,AFAF5C,,,8,FGGDG7F:+,,55>>F83FA=+D<<,F7+:*33DFGF:FEDC3=FG:82<<)1,<;<#=;C?;9<?EGCCFEGGCF*:B<,=;>?>FF@#F;E,7+#)$,>3#BF<CEEFF;#GGFF>B,<C8DE<>733,DBD5FF5DAAGGDBC,DDGGCGGFGFFA,GGGGGFC++7EGGDGFE,FB,,GGGGGGGGGGGGEEDC?GFDGDFFC,,GGGGGGGFCEC,GGGFFB,FC@FCGGFC9GGFC<CFGGGGGGGFCE,FGFGGGGGGGGGGF:GGGF<GCE,GGGGGGGGGGGGGCCCCC
@QBQZ 428
TGAGGAATATTGGTCAATGGACGAGAGTCTGAACCAGCCAAGTAGCGTGAAGGATGAAGGTCCTACGGATTGTAAACTTCTTTTATAAGGGAATAAACCCTCCCACGTGTGGGAGCTTGTATGTACCTTATGAATAAGCATCGGCTAACTCCGTGCCAGCAGCCGCGGTAATACGGAGGATGCGAGCGTTATCCGGATTTATTGGGTTTAAAGGGAGCGCAGACGGGTCGTTAAGTCAGCTGTGAAAGTTTGGGGCTCAACCTTAAAATTGCAGTTGATACTGGCGTCCTTGAGTGCGGTTGAGGTGTGCGGAATTCGTGGTGTAGCGGTGAAATGCTTAGATATCACGAAGAACTCCGATTGCGAAGGCAGCACACTAATCCGTAACTGACGTTCATGCTCGAAAGTGTGGGTATCAAACAGGATTAGATACCCT
+
EFGGGGGGGGGGGGGGGGGGGGGGGGGGGGGGGGGGGGGGGGGGGGGGGGGGGGGGGGGGGGGGGGGGGGGGGGGGGGGGGGGGGGGGGGGGGGGGGGGE@FGGGGGGGGGEGFGGGGGGGGGGGGGGGGGGGGGGGGGGFGGDGGGGGGGGGGGGGGGGGFGGGGGGGGG,GGGGGGGDFGGGEGGDGG?GGFECCECFFCEGFGFFDFGFGGGGDGEEGGGF=CGGGG@EFGGGFFGGGGGFFGEFGGFGGEGFD@GGGGGGGGGGFFAFCGFCFFGGGFGGFFE<?@GGCGFCGGFGGGGGGGGGGGGFGGGGFGFGGGGGEDGGFGGGGGGGGFGGFDGGGGFFGGACGGGGGGGDGGGGGFGGGGGGFFGEGGGEEGGGGGGGGGGGGGGFGGGGGGGGGGGGGGGFGGGGGFFGGGGGGGGGGFFCCCCC
@QBQZ 101800
TGGGGAATATTGCACAATGGGGGAAACCCTGATGCAGCGACGCCGCGTGGAGGAAGAAGGTCTTCGGATTGTAAACTCCTGTTGTTGAGGAAGATAATGACGGTACTCAACAAGGGAGTGACGGCTAACTACGTGCCAGCAGCCGCGGTAAAACGTAGGTCACAAGCGTTGTCCGGAATTACTGGGTGTAAAGGGAGCGCAGGCGGGAAGACAAGTTGGAAGTGAAATCTATGGGCTCAACCCATAAACTGCTTTCAAAACTGTTTTTCTTGAGTAGTGCAGAGGTAGGCGGAATTCCCGGTGTAGCGGTGGAATGCGTAGATATCGGGAGGAACACCAGTGGCGAAGGCGGCCTACTGGGCACCAACTGACGCTGAGGCTCGAAAGCGTGGGTAGCAAACAGGATTAGATACCCT
+
GGGGGF:CEDGFGGGGGGGGGDGGGGGGGFGGFGFGGGGGEFGGGGGGGGGGGGGGGGGGGGAFFGEFFDGGGGGGGGGGGGGGFGGGGGGGFFFGGGGGGGGEFGFGGGG?FDGGGGGGFG=>C8GGGGGGG@FEFGGGGGGDEFGGGGGGGFCGGFG1GGFC6EFGCFGGGGGDGGGGGF>GGG#BFGGGGGGFGGGGEGGEGFFFCG,2CGGFGGGDCGFEGFGGDFGFGFGEGGGFG?CF@@CEEGGFFBCFGFFCFGGGGGGFGFFGGGFGFGGGGGGGFEDGGGGGGFGGFGGFFAFGEDDGGGGFGFDDGFEFFGEFBF>GGECFEF<FGGGGGGGGGGGCGGFGF9GGGFGDGGGGGGGGGGGGGGGGGGGGGGGGGGGGGGGGGGGGGGGGGGGGGCAGFFFC<CCA
@QBQZ 99167
TGAGGAATATTGGTCAATGGGCGAGAGCCTGAACCAGCCAAGTAGCGTGAAGGATGAAGGTCCTACGGATTGTAAACTTCTTTTATACGGGAATAAAGTTTCCTACGTGTAGGATTTTGTATGTACCGTATGAATAAGCATCGGCTAACTCCGTGCCAGCAGCCGCGGTAATACGGAGGATGCGGGCGTTATCCGGATTTATTGGGTTTAAGGGGAGCGCAGACGGGAGATTAAGTCAGTTGTGAAAGTTTGCGGCTCAACCGTAAAATTGCAGTTGATACTGGTTTCCTGGAGTGCAGTGGAGGCAGGCGGAATTCGGGGTGTAGCGGTGAAATGCTTAGATATCACGAAGAACCCCGATTGCGAAGGCAGCTTGCTAAACTGTAACTGACGTTCATGCTCGAAAGTGTGGGTATCAAACAGGATTAGATACCCT
+
EFGGDFGEGGCFGGGFGGGGGGGGFGGGGFGGGGGGGGGGGGGGGGGGGGGGGGGGFCFFFCFAGGGGGGGGGDGGFFGGGGGGGGGGFEE=CCFFGGG9C<BDEFGFFGGFGGFGGFGGGGFGGG<+=BEGFGAAFDCCEGGGFF?AEGGGGG7+DFE7EG8D38:FFCF1GGFE*9*@;#,@#=>99>FCFG7:;F#<AFCCFFCF@@<(CC<<8.=:CC>?>8:B:;B:FFD:@?9DAFB@@?EFGCCCGD??EGGF8FF:8F?<9FGGGGGFFA#,FF<?,?=,???FEAB<FFAA,CAFGFCFCE,CDCC@=4+GE@F@EFB9DAFECC9FCFFGGGFF8GGFC9,FCBCC@D8@GGGFFEFGFEC8FC,,9DFFEFE,FGFF7C6FFFGGGGGGF@F@FACGGFGEGGDADDF<AFEE@,@AFGFB9@CC
@QBQZ 102526
TGAGGAATATTGGTCAATGGACGAGAGTCTGAACCAGCCAAGTAGCGTGAAGGATGAAGGTCCTACGGATTGTAAACTTCTTTTATAAGGGAATAAACCCTCCCACGTGTGGGAGCTTGTATGTACCTTATGAATAAGCATCGGCTAACTCCGTGCCAGCAGCCGCGGTAATACGGAGGATGCGAGCGTTCTCCGGATTTATTGGGTTTAAAGGGAGGACAGACGGGTCGTTAAGTCAGCTGTGAAAGTTTGGGGCGCAACCTTAAAATTGCAGTTGATACTGGCGTCCTTGAGTGCGGTTGAGGTGTGCGGAATTCGTGGTGTAGCGGGGAAATGCTTAGATATCACGAAGAACTCCGATTGCGAAGGCAGCACACTAATCCGTAACTGACGTTCATGCTCGAAAGTGTGGGTATCAAACAGGATTAGATACCCT
+
DEFGGGGFGGAFEEGF@FF8CEGGFGG<FGGGGFFFCGGGF,CECCFCGGGGG,CEFC9EAFF<<,B:F@FFCFFFGG9FGCFGGGGGG9FEGDGGFGG,9CFF@EG7<FFCEF:>FFGDEDG9FFFFGCFAFE@?E999F8F@7CF8DCD=C@8CF9DGGG,=F6C<@.5$@>@:E::F/:F-,C>=>>#39>F><CG=AF@FC:B<B?;CFF7<:##=F:EAEFC<7:CFAC?:D:D5B@A61@<C:C@?FEGC#2B<6:CC7@8,<D:@,,C/FFGFFFGC1,,<5FAE=@8++,A<?=<CFCCF@<<,<E4@:D4,FFCCEBFFC,FDFGGFFCF,,,GGFD6DCC,EC@@7CC,7:B,@GEGEFDGGF<GF<C68,:CF9ECCBCC6,CFCEF76CBFGFE@B;@DFD<CFCECFGECCGGFFFC@<8CCC
@QBQZ 432
TGAGGAATATTGGTCAATGGACGAGAGTCTGAACCAGCCAAGTAGCGTGAAGGATGAAGGTCCTACGGATTGTAAACTTCTTTTATAAGGGAATAAACCCTCCCACGTGTGGGAGCTTGTATGTACCTTATGAATAAGCATCGGCTAACTCCGTGCCAGCAGCCGCGGTAATACGGAGGATGCGAGCGTTATCCGGATTTATTGGGTTTAAAGGGAGCGCAGACGGGTCGTTAAGTCAGCTGTGAAAGGTTGGGGCTCAACCTTAAAAGTGCAGTTGATACTGGGTGTCTTGAGTACAGTAGAGGCAGGGGGAATTCGTGGTGTAGCGGTGAAATGCTTAGATATCACGAAGAACTCCGATTGCGAAGGCAGCTTGCTGGACTGTAACTGACGCTGATGCTCGAAAGTGTGGGTATCAAACAGGATTAGATACCCT
+
FF<FG@FGGFGED<CDGGFGGFBFEFFCFGGGG@DFGD@DFFDEFFG@CC<D8CADFGGGEEAFDFCCCF7<CEDEGF9CC?ECAFAFFFGEAEGFDF8C,C4BF@FFGGGGCA:FGGG<@?EGG99EFFCDFFFFFDDF?EE7CF>ACFGEGGGGFGGGG8<:7+CEGEED9@D78>FG?,:FCFGGC<F7FCC?C=<AAB9:FFCC:::EF9>;C*,CB8CDGEC>@E:;CGF.DG88@7CFF93=.8+FBCCEE3?AD@09FAEF#F@DF8@BEEAFF<CDCFFEC,?C=@EFF@>,CA,FB+:FB,FFA,:F?<7GA<E@EFGFE@F?EAFFF9EEE@AE<C6,@FEEFFF@BC,:@@>FEEC,<CCCE,C<,68CFFGGGFFGEGGGGGF<E@@<?FF<FEC,7FGFFFDDCGGGGGGGE9CFEEECCCAB
@QBQZ 433
TGAGGAATATTGGTCAATGGACGAGAGTCTGAACCAGCCAAGTAGCGTGAAGGATGAAGGTCCTACGGATTGTAAACTTCTTTTATAGGGGAATAAACCCTCCCACGTGTGGGAGCTTGTATGTACCTTATGAATAAGCATCGGCTAACTCCGTGCCAGCAGCCGCGGTAATACGGAGGATGCGAGCGTTATCCGGATTTATTGGGTCTAAAGGGAGCGCAGACGGGTCGTTAAGTCGGCTGTGAAAGTTTGGGGCTCAACCTTAAAATTGCAGTTGATACTGGCGTCCTTGAGTGCGGTTGAGGTGTGCGGAATTCGTGGTGTAGCGGTGAAATGCTTAGATATCACGAAGAACTCCGATTGCGAAGGCAGCACACTAATCCGTAACTGACGTTCATGCTCGAAAGTGTGGGTATCAAACAGGATTAGATACCCT
+
EFGGGGGGGGGGFGGGGFGGGGGGGGGGGGGGGGFFGGGGGGGGGGGGGGGGGGFEDFGGGGGGEFGGGGGEFFGGGGGGGGGGGGDGFGGCFCGGFF8CEFGGFFGGGFGGB<F>FFFGGGGGGGGGGFFGGGGFGGGGGG7FCGGGGFGG?GGGGGGGGGGFEEGGGGGGGGGGGGGGGGGGDGG:GEEGGGGGGE7FFGGGG9C9CFGGGFCFDEEEGGEGGGGCGGGGFGEGGGFBCDD>BFG:7GGGGGG<C>?GFDGFFFGGCFCDFDFC2@EFFEGGCCEEC:<=+GFCF8EFCFGGF7F>CGGGGGGGFCGCGGEGC@FAGGF9GFFGFFEDGGGGGGFGGGGGGF@8CF8FGGED9CCD@@DDGGFGGGCEGGGGGFEGGFDGGGFFCGGGGGGGFGGEGGGGGGGGGGGEGGGGGGGDGFEC@CCC
@QBQZ 434
TGAGGAATATTGGTCAATGGACGAGAGTCTGAACCAGCCAAGTAGCGTGAAGGATGAAGGTCCTACGGATTGTAAACTTCTTTTATAGGGGAATAAACCCTCCCACGTGTGGGAGCTTGTATGTACCTTATGAATAAGCATCGGCTAACTCCGTGCCAGCAGCCGCGGTAATACGGAGGATGCGAGCGTTATCCGGATTTATTGGGTCTAAAGGGAGCGCAGACGGGTCGTTAAGTCGGCTGTGAAAGTTTGGGGCTCAACCTTAAAATTGCAGTTGATACTGGCGTCCTTGAGTGCGGTTGAGTTGTGCGGAATTCGTGGTGTAGCGGTGAAATGCTTAGATATCACGAAGAACTCCGATTGCGAAGGCAGCACACTAATCCGTAACTGACGTTCATGCTCGAAAGTGTGGGTATCAAACAGGATTAGATACCCT
+
FGGGGGGGEFFGGGGEGGGGGGGGFGGGFGGGGGGGGGDEGEEFGGGFGGGGFFCFFFCGFGFGFFGCFGGFEGGGGFGCG<EEF9CFDFEGGGGGGG,B=FFFFGGFFAFGCCCFDFF8FFE?FFFEFGCGFFFFFGGGC@FGGGGGGGGCC7DEFGF@FGG8=GG?DGGC:>FCEGEGGGCEEFGCFFG@FGFCC<CAAFFFDGGFFE<FFFDEDGFDEGGGG>:@EFCE;FF9:$GFGGGGEFGF;,+0GF8FF><=ED8F<<CFGE?GFEFD@.B<GGGG=8A:,GGGEGDEF8GGFFFB8GGGGGFED@GGGFGGGGEF@EGF<F9GGGGGGFF9BFE,GGGGGGFGF@GEGFF@DGEFFGCGGFCGGE<FCGECGCGGFGGGGFEGGGGGFGGGGDFFFGGEFFGEFGGGGFGGGGGGGFGGGFFCC@B@
@QBQZ 435
TGGGGAATATTGCACAATGGGGGAAACCCTGATGCAGCGACGCCGCGTGAAGGAAGAAGTATCTCGGTATGTAAACTTCTATCAGCAGGGAAGATAGTGACGGTACCTGACTAAGAAGCCCCGGCTAACTACGTGCCAGCAGCCGCGGTAATACGTAGGGGGCAAGCGTTATCCGGATTTACTGGGTGTAAAGGGAGCGTAGACGGTGTGGCAAGTCTGATGTGAAAGGCATGGGCTCAACCTGTGGACTGCATTGGAAACTGTCATGCTTGAGTGCCGGAGGGGTAAGCGGAATTCCTAGTGTAGCGGTGAAATGCGTAGATATTAGGAGGAACACCAGTGGCGAAGGCGGCTTACTGGACTGACAATGACGCTGAGGCTCGAAAGCGTGGGGAGCAAACAGGATTAGATACCCT
+
GGGGGFGGGGGGGGGGGGGGGGGGGGGGGGGGGGGGGGFGGGGGGGGGGGGGGGGGGGGGGGGGGGGGGGGGGGGGGGGGGGGGGGGGGGGGGGGGGGGGGGGGGGGGGGGGGGGGGGGGGGGGGGGGGGGGGGFFGGGGGGGGGGGGGGGGGGG>FGGGGGGGGGGGFGGGGGGGGGGGFGGGGGBEFGFGGGGGGGFEEGGGFEEGEGGGGFFCC9GGGGFGFGGGGGG?GFGFCFGGGGFF=FFGGGGGFGGGGGGGGGGFAGFFFFGGGGGGGEGGGGGGGCCDEFGGGGGGGGGFGGGDGGGGGGGGGGGGGGGGGGGGFGGGFFEDGGFFFFFGGGGGGGGGGGGGGGGGGGGGGGFGGFGGGGGGGGGGGGGFGEGGGGGGGGGGGGGGGGGGGGGGGFGGGGFCCCCC
@QBQZ 107775
TGAGGAATCTTGGTCAATGGACGAGAGTCTGAACCAGCCAAGTAGCGTGAAGGATGAAGGTCCTACGGATTGTAAACTTCTTTTATAAGGGAATAAACCCTCGCACGTGTGGGAGCTTGTATGTACCTTATGAATAAGCATCGGCTAACTCCGTGCCAGCAGCCGCGGTAATACGGAGGATGCGAGCGTTATCCGGATTTATTGGGTTTAAAGGGAGCGCAGACGGGTCGTTAAGTCAGCTGTGAAAGTTTGGGGCTCAACCGTAAAATTGCAGTTGATACTGGCGTCCTTGAGTGCGGTTGAGGTGGGCGGAATTCGTGGTGTAGCGGTGAAATGCTTAGATATCACGAAGAACTCCGATTGCGAAGGCAGCACACTAATCCGTAACTGACGTTGAGGCTCGAAAGTGTGGGTATCAAACAGGATTAGATACCCT
+
GFECFGEG-CECCCEFGFGGGGGEBEG<FFGGGFDFGGGDCFE@FGDGGGGGGGGGGFFGFG9C<@FF,@FECFGGGGDFAFGGGGGD<F<F8=FFG<,BF@+4@+@AE,4?E,BCFEFEFGA?DG9FFGGF<FB<BF:5EF:CFF:DG2B<FD@FF?FGGDGFDEEGF6<>@>FG7CEGGCEC7>FGE:C:CFFC?FFFCC7GFFGGGFFGGGGGGGDCEE6DFEGFCGFFECGGFGFAGGGGGGFCFCCFEGGFEFGGGG$DGGFC9GFCF8D<FFCFGFGG7FD8GGGGGGGFC,E<8FAB++++F8GEFGE@?D,<GGGGGGGGGGGGGFGFCAGEFFFFC66,GGFGFFC7FEE:CCGGGGGGGFFGFC<<FFB@DGEF9FFGGGGGFFEGF@F<,FGFFGF@DGGGGFF9F<FGGGGGGGGGGGGCCCCC
@QBQZ 437
TGGGGAATATTGCACAATGGGGGAAACCCTGATGCAGCGACGCCGCGTGGAGGAAGAAGGTCTTCGGATTGTAAACTCCTGTTGTTGAGGAAGATAATGACGGTACTCAACAAGGAAGTGACGGCTAACTACGTGCCAGCAGCCGCGGTAAAACGTAGGTCACTAGCGTTGTCCGGAATTACTGGGTGTAAAGGGAGCGCAGGTGGGAAGACAAGTTGGAAGTGAAATCCATGGGCTCAACCCATGAACTGCTTTCAAAACTGTTTTTCTTGAGTAGTGCAGAGGTAGGCGTAATTCCCGGTGTAGCGGTGGAATGCGTAGATATCGGGAGGAACACCAGTGGCGAAGGCGGCCTACTGGGCACCAACTGACGCTGAGGCTCGAAAGTGTGGGTAGCAAACAGGATTAGATACCCT
+
GGGGGGGGGGGGGGGGGGGGGGGGFGGGGGGGGGGGGGFGGGGGGGGGGEGGGGGGGGGGGGGGGGGGGGGFGGGGGGGGGGGGGGGGGGGGFGFGGFGGGGG:FEGGGGGGGGGFG,,GGG?GGGGGGGGGGFGGEFGF>GG>FGG5GGGGGGGGGGGG&CFGGGGGGG:GGGGGGGGCGFDGGGFFFFGF<FGGEGGGEGCFFGGG6;ACFGGBEAFGGG:.DFGGFGFGGFFCFFGGGFGGGCFGGGFGGGGG<FBFGGGFGGGFFFFGGGGFGD?,GFGGF7GGEEE,GGGGCE><GFCGEF:GFFA5F@GCGGGGGDGGGGFGGCGGGGFGGF8DGGGGGGGGGGGGGGGGFGFGECGGFCAGGGGCCGGGGGGGGGGGDGGGGGGGGGGGGGGGGGGGDDGGGFF<C<8C
@QBQZ 94813
TGAGGAATATTGGTCAATGGGCGAGGGCCTGAACCAGCCAAGTAGCGTGAAGGATGAAGGTCCTACGGATTGTAAACTTCTTTTATACGGGAATAAAGTTTCCTACGTGTAGGATTTTGTATGTACCGTATGAATAAGCATCGGCTAACTCCGTGCCAGCAGCCGCGGTAATACGGAGGATGCGAGCGTTATCCGGATTTATTGGGTTTAAAGGGAGCGCAGACGGGAGATTAAGTCAGTTGTGAAAGTTTGCGGCTCAACCGTAAAATTGCAGTTGATACTGGTTTCCTTGAGTGCAGTTGAGGCAGGCGGAATTCGTGGTGTAGCGGTGAAATGCTTAGATATCACGAAGAACCCCGATTGCGAACGCAGCTTGCTAAACTGTAACTGACGTTCATGCTCGAAAGTGTGGGTATCAAACAGGATTAGATACCCT
+
GG9ECF86CFGGGGFGGG<EDFEG7@:CGGFGGGGGGGGG@F@FFCFGGGGGGGFGFGFDGGGGGGGGGGGBFFEGGGFDFGGGFFGFFFFGGFGGGGGG<E,AFCGGGFA,EFG,EAE<?FFFGFFEGGGGGFE<FFGGF9CCF=ABFCF:CF7FGFGF=DEC>/FCFCFGGGFECFF>C=BCCEGGEECGG=C<?FF,AFCCFFFFFGFFGGGFGCCFGFCGFE>374CFEG@0:7EEDAACACGFE@GFED>33@>@2==DFDFFFGFDFF:<FA9DFGFF?:=EE88GGGGGGFGFFGGGGEBEGFEFDF>++DFBE=GGGFDGGGGGGGFF<<FDFEC,GFFCCGGGCGGGGFFB@,F7GFB7GGFFCGGFGFEEGGCFDGGGGGGGGGGGGGGGGGGGGGGF;GGGGFGGEDGGGGGGDGGFFFGCCCCC
@QBQZ 439
TGGGGAATATTGCACAATGGGGGAAACCCTGATGCAGCGACGCCGCGTGGAGGAAGAAGGTCTTCGGATTGTATACTCCTGTTGTTGAGGAAGATAATGACGGTACTCAACAAGGAAGTGACGGCTAACTACGTGCCAGCAGCCGCGGTAAAACGTAGGTCACAAGCGTTGTCCGGAATTACTGGGTGTAAAGGGAGCGCAGGCGGGAAGGCAAGTTGGAAGTGAAATCCATGGGCTCAACCCATGAACTGCTTTCAAAACTGTTTTTCTTGAGTAGTGCAGAGGTAGGCGGAATTCCCGGTGTAGCGGTGGAATGCGTAGATATCGGGAGGAACACCAGTGGCGAAGGCGGCCTACTGGGCACCAACTGACGCTGAGGCTCGAAAGTGTGGGTAGCAAACAGGATTAGATACCCT
+
FGGGGGGGGGGGGGGGGGGGGGGGGGGGGGGGGGGGGGGGGGGGGGGGGGGGGGGGGGGGGGFGGGG@@FGFGGGGGGGGGGGGGGGGGGGGGGGGGGGGGGGGGGGGGGGGGGGGGGGGGGGGGGGGGGGFGGFFGGGGGGGGGGGGGGDGGGGGGGG@FGGGGGGGFGGGGGGGGGGGGGGGGGCEGGGGGGGGGGGGGFGGGGGCEFEGGGGCDEGFGGCFGGGGGFGFDGFCGGGGCGGGGGGFGGFGGGGGGGGGGGGGGGGGGFGFGFCDFFGFGGGGGGGFEFGFCGGGEFEGGGDGGGEGGFFGGGGGCGGFCGCDGGGGGGGGGGGGGGGGGGGGGGGGGGGGGGF8GFGGFGGGGGGGGGGGGGGGGGGDGGGGGGEGGGGGGGGGGGGGGGGGFAGGFGGCCCCC
@QBQZ 118430
TGGGGAATCTTGCACAATAGGGGACACACTGATGCAGCGACGCCGCGTGATCGCAGAAGTATTTCGGTATGTCAAGCTCTATCAGCAGGGCAGAAGAATGACGGTACCTGACTAAGAAGCACACGCTAAATACGTGCCAGCAGCCGCGGTAATACGTAGGGGGCAAGCTTTATCCGGATTTACTGGGGGTAAAGGGAGCGTAGACGGCGAGGCAAGTCTGATGTGAAAACCCGGGGCTCAACCCCGTGCCTGCATGGGAAACTGTTTTGCTTGAGTGCCGGAGGGGTAAGCGGAATTCCTAGTGTAGCGGTGAAATGCGTAGAGATTAGGAGGAACACCAGTGGCGAAGGCGGCTTAATGGCCTGCAACTGACGTTGAGGCTCAAAAGCGTGGGGAGCAAACAGGATTAGATACCCT
+
F8,;@@CC-;C,6C<FGG,6<F7@+CE,@CC9E,CEC8B+@FDGFD+@FE,CC7,@4,45,CFGFFGB<<<F,<C<,=B?,,,@?,,9<=+:F+BFFFE?,5=7CF?,:CA,FFFFA,3DDF,,8==++3BDF738BF<CC,>DGCFBEF*3@;,>F,8>FFBEGGC:,,?E9CFECDGGGG,,F=C#C:2<<2.A79*:E@CDEE:2<#:?E>4?+20<,$;=@C:798C3CFB:C%<FCC@698;>*#C<677#FD@7,=8<AA,<D,FFEDCC>++C@+9,8GCFF+,EE:,,E9,B9B,>+B77EF<ECCF,>=C,,E9?EE,8=9E<E:CECE8EECC@9,6666+E,DFC;,C6+,;,C,F<,B:-FC,CD<<<CB;=,@7GGGFC8FE9FC,FE@@9F@C<CCFFBA8-<
@QBQZ 81638
TGGGGAATATTGCACAATGGGGGAAACCCTGATGCCGCGACGCCGCGTGAGTGAAGAAGTATTTCGGTATGTAAAGCTCTATCAGCAGGGAAGAAAATGACGGTACCTGACTAAGAAGCCCCGGCTAACTACGTGCCAGCAGCCGCGGTAATACGTAGGTGGCAAGCGTTATCCGGATTTACTGGGTGTAAAGGGAGCTCAGACGGCACTGCAAGTCTGAAGTGAGAGCCCGGGGCTCAACCCTGGGACTGCTTTGGAAACTGTAGAGCTAGAGTGCTGGAGAGGAAAGCGGAATTCCTAGTGCAGCGGTGAAATGCGTAGATATTAGAAAGAACACCAGTGGCGAAGGCGGCTTACTGGACAGTAACTGACGTTCAGGCTCGAAAGCGTGGGGAGCAAACAGGATTAGATACCCT
+
CEGGD7CFFGGFGGGGGGDGF7:FGGGEGFF8FGG?FGCFGDF:FEGGGGGGFD,,CF8FEAEDCGE8,?FFGGFBE<EAE,-,,,9=<CEGCGGFEGFG,C+4?+?F<>=,<C<,C3,B+CC===@DCF,3>B8<CF,@F,,85CC?E<>83(6FC$C#??EFFF;7<==C9><9CE)C2?9EFFEFECF@CFFF<?#*?>ECEDE8,,F@;CD=,>*(3EC90<CCFC55GDFDC>A98GD1=,:F=<8A,;B<;B?5<<C?,?<<A,,E,?,,,,EA,?<C?+CC+=EAD<B<E,AFFF:4+=,<C5,C=,,+,CB@<,<F?<,6,C6,,,EC-CC6,,:,E@,+:FC<EE6,8E;;,,,EC@E:@DF8FE;,C+:CCCGGGGF>EGEGGFDEC<FGGGGGFGCFE<CA8CCB
@QBQZ 442
TGAGGAATATTGGTCAATGGACGAGAGTCTGAACCAGCCAAGTAGCGTGAAGGATGACTGCCCTATGGGTTGTAAACTTCTTTTATAAAGGAATAAAGTCGGGTATGCATACCCGTTTGCATGTACTTTATGAATAAGGATCGGCTAACTCCGTGCCAGCAGCCTCGGTAATACGGAGGATCCGAGCGTTATCCGGATTTATTGTGTTTAAAGGGAGCGTAGATGGATGTTTAAGTCAGTTGTGAAAGTTTGCGGCTCAACCGTAAAATTGCAGTTTTTACTGGATATCTTGAGTGCAGTTGAGGCAGGCGGAATTCGTGGTGTAGCGGTGAAATGCTTAGTTATCACGAAGAACTCCGATTGCGAAGGCAGCCTGCTAGGCTGCAACTGACATTGAGGCTCGAAAGTGTGGGTATCAAACAGGATTAGATACCCT
+
GFGGGGGGGGGGCFFFGFGFGGGDFFEGGGFFGGGGGFFGGGEFGGGGEEFACF9ECEFGFFEGEFEFFFGEEEGFFGGGDC?EF9FGGEDFFGFGGFFFE+@BEEFGGGGFFFD+EFGGGGGDGGFGGFFCFFGGGGDG9BEG77FG,@D,+@+CFGGGGA8F#@F(?C>8@FFE6.+#@':<B>FG3EGDCG=?FFEFG<CF9D<C@CGGG1BB79CCE88CF87FF==C@FFF,FGEG=F>AFAGEECCGEGFCGGGDDGF=?:C=FEEDCF,,,,,,@FC,E,5EFEA=,?,,;DA:FAEF<C8?,?9D<B@4<FFF=F4+CEECE<<AE?=5,F=C,,,C,A,@GGGFF7F@,,6@CB<@F9F@,,@C,6,<<C,CC?FFGF@FEGFFGGGFFDGCGGGGGEFGGGGDEGGGGGFF<@6,@CFGFC6C@CB
@QBQZ 118395
TGAGGAATATTGGTCAATGGACGAGAGTCTGAACCAGCCAAGTAGCGTGAAGGATGAAGGTCCTACGGATTGTAAACTTCTTTTATAAGGGAATAAACCCTCCCACGTGTGGGAGCTTGTATGTACCTTATGAATAAGCATCGGCTAACTCCGTGCCAGCAGCCGCGGTAATACGGAGGATACGAGCGTTATCCGGATTTATTGGGTTTAAAGGGAGCGCAGACGGGTCGTTAAGTCAGCTGTGAAAGTTTGGGGCTCAACCTTAAAATTGCAGTTGATACTGGCGTCCTTGAGTGCGGTTGAGGTGTGCGGAATTCGTGGTGTAGCGGTGAAATGCTTAGATATCACGAAGAACTCCGATTGCGAAGGCAGCACACTAATCCGTAACTGACGTTCATGCTCGAAAGTGTGAGTATCAAACAGGATTAGATACCCT
+
FFCFGFGGGFGGGGGDFGDFGGGGGGGFGGGGGGGGGGGDGGGGGGGGGGGGGGGF,CDGGGCGGG@F:CFCEFGGFGGGGGGGGGGGGGGGGGGFGGGGGG7CFGGFCFGGGGGDFGGGGFG@FFGFGFGGGFGGGGGGG?CFGGGEG>G@GGGEGGGGF?GGGGGGGGGFFGGGGGGDFGGFGGG6F=FEGFF?GGGC;FCFGFGGCCCFCFGFCEGGC@EGGGFEGFF,;GGFGGGGGGF=9GEFCDGGGGECBCFFGDD<C=FFCFFDD8CC4??DGG:ECE@=FFFF>GGGGGCGGGFCDGGCF8EADGGECGFGE?>>GGGFECFGGFDFGE@@CFCFCFFFFACED@F@7GFCEEGGFFFGGFD9FGGGGGGFGGGGGFFFC9C,GGGF?GGGGGGGGGFGGGGGGGGGFFGGGGGGFEDFGFFCCCCC
@QBQZ 444
TGAGGAATATTGGTCAATGGGCGAGAGCCTGAACCAGCCAAGTAGCGTGAAGGATGAAGGTCCTACGGATTGTAAACTTCTTTTATACGGGAATAAAGTTTCCTACGTGTAGGATTTTGTATGTACCGTATGAATAAGCATCGGCTAACTCCGTGCCAGCAGCCGCGGTAATACGGAGGATGCGAGCGTTATCCGGATTTATTGGGTTTAAAGGGAGCGTAGACGGAGTGGCAAGTCTGATGTGAAAGCCCGGGGCTCAACCCCGGTACTGCATTGGAAACTGGTCAGCTAGAGTGTCGGAGGGGTAAGTGGAATTCCTAGTGTAGCGGTGAAATGCGTAGATATTAGGAGGAACACCAGTGGCGAAGGCGGCTTACTGGACGATAACTGACGCTGAGGCTCGAAAGCGTGGGGAGCAAACAGGATTAGATACCCT
+
F8EGGGF8E9FGGFDAFEFGFGGGFGEGFGGGGGGGGGGGGGGCFGGGGGGGCCCAEG9FCFGGGFDEDGGFGFGGGGGGGFGFFFGGGGDBFFGGGGGFC9,FFGGCC<E<FC9<EDGFG9FGGFFGFFFFFGGGGGGGF,CEGGGG@9D=CFGGGGGDFFDFC>GDFGE=FCF2<7F@DFF:+:F<@C?GGC=7<BFCCEEGGGGGF:?B=EGFE5C=E8;FE585FCFE;A@GC4661DD=B>CGCF>DFFE<FC@<*E4@D<D=B8:3%CE2:FFEFFCCA3,,FFFA,EC>8++F7F,,EF?9GFAF8FFEAFFCFB7ECGFGFF,9FC=7FC,,FAFDFGGFFGEEB<CEEFFGFB6@C@:F:@,@CGGGF@CGGFAFFFFDGGFDGGECC@,,FFE,7GGF+FEF8CFDEF9EFAFGGFE<FEA@CCCB
@QBQZ 445
TGAGGAATATTGGTCAATGGACGAGAGTCTGAACCAGCCAAGTAGCGTGAAGGATGAAGGTCCTACGGATTGTAAACTTCTTTTATAAGGGAATAAACCCTCCCACGTGTGGGAGCTTGTATGTACCTTATGAATAAGCATCGGCTAACTCCGTGCCAGCAGCCGCGGTAATACGGAGGATGCGAGCGTTATCCGGATTTATTGGGTTTAAAGGGAGCGCAGACGGGTCGTTAAGTCAGCTGTGAAAGTTTGGGGCTCAACCTTAAAATTGCAGTTGATACTGGCGTCCTTGAGTGCGGTTGAGGTGTGCGGAATTCGCGGTGTAGCGGTGAAATGCTTAGATATCACGAAGAACTCCGATTGCGAAGGCAGCACACTAATCCGTAACTGACGTTCATGCTCGAAAGTGTGGGTATCAAACAGGATTAGATACCCT
+
@FGGGGGFFGGGGCCFGFGGGGGGGGGGGGGGGGGGGGGGGGGGGGGEEGGGFGGECFGFGGGFFGGGGGCFFGGGGCEGGFGGGGGGGGGGFFGGGCCFGGGGGGGFGGFFDFEGGGGCGFGFGGGGGFEGGGGGG?GGFDE?GGGGGGFGGFDFFFDGGGGGGGGAFGG@FDGGGEGGGGGF;FGGGGGGFFFEE@CFA<>GFFFGDFGFDEC8CEGEGGGDFGB:CEEGFGGGGFB8@G>FDEGGFBGFC@CEEEFGGFGFFGGF=FGGGDAFFFGFFFC<FEBC,FCA+F:F:8@,GFBGFCGGGGGGGGFDEGGGGGGGGEFF<?9F9FFGF<FEAFGEGFEGFGGEF6@:FD@:FF,GGGGGFGGFGFFE<E@GEGGGGGFFGGGGGGGGGGGFGFCGGCFEDFGGGGGGGGGGGFDGGGGGGFF@CCCC
@QBQZ 99436
TGAGGAATATTGGTCAATGGGCGAGAGCCTGAACCAGCCAAGTAGCGTGAAGGATGAAGGTCCTACGGATTGTAAACTTCTTTTATAAGGGAATAAACCCTCCCACGTGTGGGAGCTTGTATGTACCTTATGAATAAGCATCGGCTAACTCCGTGCCAGCAGCCGCGGTAATACGGAGGAGGCGAGCGTTATCCGGATTTATTGGGTTTAAAGGGAGCGCAGACGGGTCGTTAAGTCAGCTGTGAAAGTTTGTGGCTCAACCTTAAAATCGCAGTTGATACTGGTTTCCTTGAGTGCAGTTGAGGCAGGCGGAATTCGTGGTGTAGCGGTGAAATGCTTAGATATCACGAAGAACCCCGATTGCGAAGGCAGCTCGCTAAACTGTAACTGACGTTCATGCTCGAAAGTGTGGGTATCAAACAGGATTAGATACCCT
+
FGFGGGGGFGGGG<FEGGGGFGGG:FFGGGGGGGGGGGCFEFCFCFGGG7FGGGGFEAFGEGCGGFFCC=FFFGGGGGFFFGGGFCFGGGGGGGGGGGEC=<CFFFFCF,BFGCFDFFFFGGFGGGGFGGGGGGGGGGFF9?FDGGGGGGGGGFG>EGGGDFFDFCFGCFGGGGGGBC@>#GGE#DFFGFDCFGGC?GGFFGGGGEGGD?GGGEGFGGGDEG>FEGGEGGCGGGGFDEFFGGGGFF:F.E<F3GGGGGGGGGGE<<FF@CFFDCA,9F9GGGGFCGGGGCGGGGGFGFEBGFDGF7B7GGFFCFEFCFF<GFGGDGGFGGFGGGGFA,GEFEFF9,<GGGGGFCGCGD<EGDGGGGGGGFFGF:7FGFEEFGGGGCGGGGGGGFFFGFGGGGGGEFC;FCGGGGFEE<FAFCFFGFGGGFGCCCCC
@QBQZ 72235
TGAGGAATATTGGTCAATGGGAGAGAGCCTGAACCAGCCAAGTAGCGTGAATGATAAATGTCCTACGGATTGTAAACTGATTTTATACGGGAATAAAGTTTCCTAAATGTAGGATTTTGTATGTACCATATGAATAAGAATTAGCTAACTACATGCCAGCAGCAGCGGTAATAAGGAGGATGCGAGATTTATCCGGAATTATTGGGTCTAAAGGGAGCGCAGACGGGAGATTAAGGCATTTGTGAAAGTTTGCGTCTTAAACGTAAAATTGCAGTTGATACTGGTTTCCTTGACTGCAGTTGAGTCAGGCGGAATTCGTGGTGGAGCGGTTATATGCTTAGAGATCACGAAGAACCCCTATTGCTAAGGCAGCTTGCTAAACTGTAACTGACGTTCATGCTCGAAAGTGTGGGTATCAAACAGGATTAGATACCCT
+
6,;CCE@ED9@C,;CEACC,C,88,6,@,,,;@<,;CCD<@<,,,C@CC,,,,C,,996@@<E9E,,@F:,9FEGFGD,,6C9F,CFC8,@?EGGCF?5BEAE,,C,:5CEFFF9,A,5BE9EEA,C-,:,<CCEFF,,9?,,,?,:F,,,B,,;FD<,:AE,,:,@+B>7,,8,<9=BCDC,3@C:+,@=9@,@++++:@,,EFGG?,883>E@5@*5#144+@9;:3*88@C,,@,,B@@@,38,3+@++:B,8<+D,=EDE,<A99EA6,,,?,CGGGE?BA,=,F<AA9,FCF;,FF,C4,+4B+,9,<8ECFFECC9+7B8+,E,@6-FFCFCAA64,8<C6,,C,,:8+-:C6CC<,<,@@GFFA8AEC99FFC;ECE<@C,C<CECFFAF@F@,:EC66@CB@,<GDGFE9@CFE9GGFCFECCB@<AB
@QBQZ 448
TGGGGAATATTGCACAATGGGGGAAACCCTGATGCAGCGACGCCGCGTGGAGGAAGAAGGTCTTCGGATTGTAAACTCCTGTTGTTGAGGAAGATAATGACGGTACTCAACAAGGAAGTGACGGCTAACTACGTGCCAGCAGCCGCGGTAAAACGTAGGTCACAAGCGTTGTCCGGAATTACTGGGTGTAAAGGGAGCGCAGGCGGGAAGACAAGTTGGAAGTGAAATCCATGGGCTCAACCCATGAACTGCTTTCAAAACTGTTTTTCTTGAGTAGTGCAGAGGTAGGCGGAATTCCCGGTGTAGCGGTGGAATGCGTAGATATCGGGAGGAACACCAGTGGCGAAGGCGGCCTACTGGGCACCAACTGACGCTGAGGCTCGAAAGTGTGGGTAGCAAACAGGATTAGATACCCT
+
FGGGGEEFGGGGGGGGGGGGFGGGGGGGGGGGGGGGGGGGGGGGGGGGGGGGGEGGGGGGGGGGGGGFGGGGGGGGGGGGGGGGGGGGGGGGGGGGGGGGGGGGGGFGGGGGGGGGGGGGGGGGGDGGGGGGGGGGGGFGGGGGGGGGGGGGGGGGGGGGGGGGGGGG@FGGGGGGGGGGGGGGGGGGGGGGGGGGGGGGGGGGGGGGFF>CGFGEEAGGGGFFFGFGGGGGGGGFGCGGGGGGF5DGGF@GGGGGGFEGGFGFG<GFF?GGGG@DAGGCFFGGDGGGGGGGGGGGGGGGGGGGGGGGGGF<@GGGFEGGGGGGGGGGCGGGGGGGGGGGF@GGFDGGGGGGGGGGGGGGGGEFGFAGGGGGGGGGGGGGGGGGGGGGGGGGGGGGGGGGGGGGGGFCFFGCCCCC
@QBQZ 98593
TGAGGAATATTGGTCAATGGACGAGAGTCTGAACCAGCCAAGTAGCGTGAAGGATGAAGGTCCTACGGATTGTAAACTTCTTTTATAAGGGAATAAACCCTCCCACGTGTGGGAGCTTGTATGTACCTTATGAATAAGCATCGGCTAACTCCGTGCCAGCAGCCGCGGTAATACGGAGGATGCGAGCGTTATCCGGATTTATTGGGTTTAAAGGGAGCGCAGACGGGTCGTTAAGTCAGCTGTGAAAGTTTGGGGCTCAACCTTAAAATTGCAGTTGATACTGGCGTCCTTGAGTTCGGTTGAGGTGTGCGGAATTCGTGGTGTAGCGTTGAAATTCTTAGTTATCACGAAGAACCCCGATTGCGAAGGCAGCTTGCTAAACTGTAACTGACGTTCATGCTCGAAAGTGTGGGTATCAAACAGGATTAGATACCCT
+
,EEF?,6@FF<9FFGCE<EEGGGGDGG@FAFFDGFGGGFCGGFFGGGE@FF,CFFFGGDF<EGGFFGFGGGGGGGGF<,C<EGGGAFFGGGGGFFGGF@CGE7+:E>?FF7FGGGGGGEB<FEGGGFFCFGGGC<FFGADFEGG@CEFGGGG+=7FEEGFF8FDGEFGGF@AF9FFDE7*<::C7FGE=G<<3??7=086,::F:5+=1:8?FFB<:CBEEF1*BFCCEGGGGFGFF?<C4@?EFE9FD:<CGCF<FF=C=:<DAD<FD;9CF.>FC9D3@?CF@A,DFAF<=+>+FAEFFA,+EC@+4,EA<B=C@F<?GGFC>C@C9FE?C,C,FDE49,9FFC,DE<,67GGFBD<:GC7DEFF@<,FGGGFAFACGGED<<C6:@C:,DGECCDGGGFF<9FGGGGGF<@9<@,CDFDF<FEC,EC;@CCCC
@QBQZ 95152
TGAGGAATATTGGTCAATGGACGAGAGTCTGAACCAGCCAAGTAGCGTGAAGGATGAAGGTCCTACGGATTGTAAACTTCTTTTATAAGGGAATAAACCCTCCCACGTGTGGGAGCTTGTATGTACCTTATGAATAAGCATCGGCTAACTCCGTGCCAGCAGCCGCGGTAATACGGAGGATGCGAGCGTTATCCGGATTTATTGGGTTTAAAGGGAGCGCAGACGGGTCGTTAAGTCAGCTGTGAAAGTTTGGGGCTCAACCTTAAAATTGCAGTTGATACTGGCGTCCTTGAGTGCGGTCGAGGTGTGCGGAATTCGTGGTGTAGCGGTGAAATGCTTAGATATCACGAAGAACTCCGATTGCGAAGGCAGCACACTAATCCGTAACTGACGTTCATGCTCGAAAGTGTGGGTATCAAACAGGATTAGATACCCT
+
DDFGGEDFGGGGGGGCEEGFGFGGEGGGGGGGGGGFGGGGGGGGGGGEGGGGGGGGGGGGGFFFFGGGGGGEFGGGGGGGGGGGGGGGGGGGGFFGGGFGFGGGGGGGGFGGGFFFG@EFFGGFGGFGGGGFFAEGFGFGG8FFEGCFEAFGGGGG?<FFFGGGGEGGGGC9<FCECCGC#FGDE<7FFEEGGFFG9FFC;C;GFGEEGFFGFFGEGEGDGG:FGGGGGGFCBCCGGFFFAGGGGFDFCFGGGGFFEFC@EE1FFFFGFFEDGGGGGDFBFGFF>,<GGGEGCGGECGGFEGGGFF@+:CGGGGF@EED,GGGF@F=<FFGFAGGFFF@CGFAFFGFF<FEFC@F7GGF@C:GGGGGFFDGEGGGGFF@C>GCGGFDDGF@GGGGGGGECGEFFGGGGGGGGGGGGGGGGGGGGGFGGFGFBBACC
@QBQZ 451
TGGGGAATATTGCACAATGGGGGAAACCCTGATGCAGCGACGCCGCGTGGAGGAAGAAGGTCTTCGGATTGTGAACTCCTGTTGTTGAGGAAGATAATGACGGTACTCAACAAGGAAGTGACGGCTAACTACGTGCCAGCAGCCGCGGTAAAACGTAGGTCACAAGCGTTGTACGGAATTACTGGGTGTAAAGGGAGCGCAGGCGGGAAGACAAGTTGGAAGTGAAATCTATGGGCTCAACCCATAAACTGCTTTCAAAACTGTTTTTCTTGAGTAGTGCAGAGGTAGGCGGAATTCCCGGTGTAGCGGTGGAATGCGTAGATATCGGGAGGAACACCAGTGGCGAAGGCGGCCTACTGGGCACCAACTGACGCTGAGGCTCGAAAGTGTGGGTAGCAAACAGGATTAGATACCCT
+
CFF,@6@F@FFGGGGFGEGGCFGGGGGFGGGGGGDGCGGGGGGGGGGDEGGGDEGGFGGGGGFGGGGGDGFFGGGGAFGCFFFGFGGGGGFGGGGGFGFFGGG@FGGFFGGGFGGGGGGGGG@GG?GGGGGFE?G>GG<FGCEC>GEGCGGGGFFBFGGFFGGGGGFGGEFFGGFGGFFGGGCGFGF:<GGGGGGGGFGGGGDEFFGFDC9GGFGGGFFGFFGFCCFFFFCFCGF>FGGGFGGFFGGGFGFCCCGGFGGGGFGGGGCE@GFFFF7GGGFGGGGFGECEEDFECCGGGGGGGGF=7FGFGGGGGGFCGGGFF@@@,GCGGFGGGFGGFGFGGGF@GCGGGGGGGGGGGFDGGGGFFGEGGGGEGGGFGGGFGGGGFFECGGGGGGGGGFGGFCGGF9FDEAFB@<CC
@QBQZ 452
TGAGGAATATTGGTCAATGGGCGAGAGCCTGAACCAGCCAAGTAGCGTGAAGGATGACTGCCCTATGGGTTGTAAACTTCTTTTATAAAGGAATAAAGTCGGGTATGCATACCCGTTTGCATGTACTTTATGAATAAGGATCGGCTAACTCCGTGCCAGCAGCCGCGGTAATACGGAGGATCCGAGCGTTATCCGGATTTATTGGGTTTAAAGGGAGCGTAGATGGATGTTTAAGTCAGTTGTGAAAGTTTGCGGCTCAACCGTAAAATTGCAGTTGATACTGGATATTTGGAGTGCAGTTGAGGCAGGCGGAATTCGTGGTGTAGCGGTGAAATGCTTAGATATCACGAAGAACTCCGATTGCGAAGGCAGCCTGCTAAGCTGCAACTGACATTGAGGCTCGAAAGTGTGGGTATCAAACAGGATTAGATACCCT
+
@FGFGGGGGCFGGGGFGGFFGGGGGGGGGGGGGG<FF,CFFGGGGGGGGGGGGGDFGGDGA@EFGGGGGGEFFGGGGGGGGGGAFAFEFFGGFGGGGGGGGGGGGFFGGGGGGGG=A8FGGGGGGGGGGGGGGGFFGGGGGDEDGGGGGG9FEGFGGGGGGFGGGDEG7:<@FGFGG>FEEFDFGGG8<F7BFFEGG<GCCF<FFGGDGGG>?C@BCEECCGGGGGGGEG<GGCGGCFG<FFGGGFFGGGGGGGFGEGGGGGGGGGGFAE=6:FBFD9FFFFGFCAE5,B,A,,D9?ADF?,48GFEEGFGE<?GFEGGGGGCECE:C,E:,,C?<9FGGGGGFGF@@FGGFFFEC@C,EGFB69<EE:CF7GFFCFFF@FECF<FE6C,C<CEFEGFDGFBGFGGGGDGGGFFGF@GGGGGFF@C;,<C6,B8@C
@QBQZ 90576
TGAGGAATATTGGTCAATGGACGAGAGTCTGAACCAGCCAAGTAGCGTGAAGGATGAAGGTCCTACGGATTGTAAACTTCTTTTATAAGGGAATAAACCCTCCCACGTGTGGGAGCTTGTATGTACCTTATGAATAAGCATCGGCTAACTCCGTGCCAGCAGCCGCGGTAATACGGAGGATGCGAGCGTTATCCGGATTTATTGGGTTTAAAGGGAGCGCAGACGGGTCGTTAAGTCAGCTGTGAAAGTTTGGGGCTCAACCTTAAAATTGCAGTTGATACTGGCGTCCTTGAGTGCGGTTGAGGTGTGCGGAATTCGTGGTGTAGCGGTGAAATGCTTAGATATCACGAAGAACTCCGATTGCGAAGGCAGCACACTAATCCGTAACTGACGTTCATGCTCGAAAGTGTGGGTATCAAACAGGATTAGATACCCT
+
GFFGG@FGGGGGFGGGGGGGGGGGGGGGGGGGGGGGGGGGGGGGGGGGGGGGGGGGGGGGGGGGGGGGGGGGGGGGGGGGGGGGGGGGGGGGGGGGGGGGGGGGGGGGGGGGECFGDGGGGGGGGGGGGGGGCFGGGGGGGGCGGGGGGGGGCGGGFFFGGGGGGGGFFFGGCGGGGDGCFGGEFDEFFFGGGGGGGGGFGFGFGGGGGGGGGGGGGGGEGGGGGGGGGGGGGGGGGFGEGGGGFGGFDCGGGGGGGGGGGGGGGGGGGGGGGGGFFB<EGGFF8F@B9FDGGECGGGGGGGGGFDEBCCGCGGGGGGGGGGGGGFGGGGGDFGGGFEGFFGFFEGDGGGGGFEGGGGGGGGGFFFGGGGGGFAGGGGGGGGGGGGFGFEFGGGGGGGGGGGGGGGGGGGGGGGGGGGGGGGFGGGGGGEECCCCC
@QBQZ 454
TGGGGAATATTGCACAATGGGGGAAACCCTGATGCAGCGACGCAGCGTGGAGGAAGAAGGTCTTCGGATTGTAAACTCCTGTTGGTGAGGAAGATAATGACGGTACTCAACAAGGAAGTGACGGCTAACGACGTGCCAGCAGCCGCGGTAAAACGTAGGTCACAAGCGTTGTCCGGAATTACTGGGTGTAAAGGGAGCGCAGGCGGGAAGACAAGTTGGAAGTGAAATCCATGGGCTCAACCCATGAACTGCTTTCAAAACTGTTTTTCTTGAGTAGTGCAGAGGTAGGCGGAATTCCCGGTTTAGCGGTGGAATGCGTAGATATCGGGAGGAACACCAGTGGCGAAGGCGGCCTACTGGGCACCAACTGACGCTGAGGCTCGAAAGTGTGGGTAGCAAACAGGATTAGATACCCT
+
CFFFECCFGAFFGGFFGGGFGGGGGGGGEGGFDF<FG@@CFFG:CFFG@F?ECCFGGGGGGGFGCGF=:=FEGEF?A=E<FF,C,8FFGGFGGFGEG9EFFG=:DF9FEFEGEE<ADF,,?FFEF@FB<+BF@:FG>FG+<>FFGGGGFGCDFFE7B<E,77?<FFCF<:FFFCFFEGCACCCF=C;CA<?><CE=EEE:C5C:E8E5??-8;CGE=?>8<:><><:><+&@6FFFGE>AF?D9GFAC<B><<E>,EE?EF@FGGGEDD;A<>F@4AFGCFC7FE?EF:EEA8ECFGC@,EC+GEC=F9FF9:FC>DFF9FC@+B@FFE,FBEFFFFFE7GEGGGDGGGGDGEFGGGGGFFF88GFCGEFCFFEF@CGGGGGGGEFBGGEFFFFCGFCGGGFF9FFAGFEECCCCC
@QBQZ 455
TGGGGAATATTGCACAATGGGGGAAACCCTGATGAAGCGACGCCGCGTGGAGGAAGAAGGTCTTCGGATTGTAAACTCCTGTTGTTGAGGAAGATAATGAAGGTACTCAAAAAGGAAGTGACGGCTAACTAAGTGCAAGCAGCCGAGGTAAAACGTAGGTCAAAAGAGGTGTCCGGAATTAATGGGTGGAAAGGGAGCGCAGGCGGGAAGACAAGTTGGAAGTGAAATCCATGGGCTCAACCCATGAACTTCTTTCAAAACTGTTGTTCTTGAGTAGTGCAGAGGTAGGCGGAATTCCCGGTGTAGCGGTGTAATGCGTAGACATCGGGAGGAACACCAGTGGCGAAGGCGGCCTACTGGTCACCAACTGACGCTGAGGCTCGAAAGTGTGGGTAGCAAACAGGATTAGATACCCT
+
EFEFG:@DEGFFFFFFE<FFGDGGDFFEGGGF9EC<E,CC7F7@CBF>>@FEECFGCFFE,:CE9F=F7+BBEFFFGCCEFEFGAC4<B,:BFEFDEGAF<EE<EFAFFC,CB>BDD>A><,BFF7FFGGF,B<,8,@,<<C<,+8@<83EDGE:@CF@37>>B>C*3,7<,8;<FEC:CG1C@CF5,;<<?73FF**443:97?828,@3AFG;=E<AC@E@@1CC9CGC<D@;#1:<F.:E1@C0:9,,GFFCFCFC@@==A=8FAF>?<9,8,E@EB:8,CEF:+7F,<,,+@@:7BA:++4+GFFF??8,?7DCE9EE,F?=,FC9F<C:,-CFEB@C6<C,7F>CF<C,,FF8E;,:,,EC<,,,FF<FEFF7GGEF<C9GEB-C68CAEF@FFFF<F9FC@<9@DBCCCC
@QBQZ 456
TGGGGAATATTGCACAATGGTGGAAACCCTGATGCAGCGACGCCGCGTGAGCGAAGAAGTATTTCGGTATGTAAAGCTCTATCAGCAGGGAAGATAATGACGGTACCTGACTAAGAAGCCCCGGCTAACTACGTGCCAGCAGCCGCGGTAATACGTATGGTGCAAGCGTTATCCGGATTTACTGGGTGTAAAGGGTGCGTAGGTGGCAGGGCAAGTCAGATGTGAAAGGCCGGGGCTCAACCCCGGAGCTGCATTTGAAACTGCTCGGCTAGAGTACAGGAGAGGCATGCGGAATTCCTAGTGTAGCGGTGAAATGCGTAGATATTAGGAGGAACACCAGTGTCGAAGGCGGCCTGCTGGACTGTTACTGACACTGAGGCACGAAAGCGTGGGGAGCAAACAGGGTTAGATACCCT
+
FGFFG7CFGGGGGGFFGGGGGGDEFFGFGFGFGFGGFGGGGGG7CFFCFGGGCCFGGGGGGGGGGCDGFGGGGGGGGGGGCCEFGGGGGGFGECGGGFGGFGGGGDGGGGGDGGGGGGGFG::FFEGGEGGFGG8DCGG@<FFGGEGEFEGFFGG9CFGGGGGC=GGE9FGG0G7FGGGCC7FFCGFD:CFFF:**DCEC>GGGFEDGE#GGFFGCGGGFCGFBFGEAC=GFCDCEDDFCFC=CEGEDGEA<CFGF<GGGGFECGGG?@CDC2AA2@DEFGGEF<4++FFBAF=ECFE8FFE@FCCGEAF9FCGGEDF?EACCGEGGFA@FFCFFC6:,C@C,C9EFECFECDEEC<FCEC,C,DFFCAFFCF@<C<,C<E:;,8,DGGFFFGGDGGGFFEEE=,GFGGEEA,@B@
@QBQZ 51736
TGAGGAATATTGGTCAATGGACGAGAGTCTGAACCAGCCAAGTAGCGTGAAGGATGAAGGTCCTACGGATTGTAAACTTCTTTTATAAGGGAATAAACCCTCCCACGTGTGGGAGCTTGTATGTACCTTATGAATAAGCATCGGCTAACTCCGTGCCAGCAGCCGCGGTAATACGGAGGATGCGAGCGTTATCCGGATTTATTGGGTTTAAAGGGAGCGCAGATGGGTCGTTAAGTCAGCTGTGAAAGTTTGGGGCTCAACCTTAAAATTGCAGTTGATACTGGCGTCCGTGAGTGCGGTTGAGGTGTGCGGAATTCGTTGTGGAGCGGTGAAATGCTTAGATATCACGAAGAACTCCGATTGCGAAGGCAGCACACTAATCCGTAACTGACGTTCATGCTCGAAAGTGTGGGTATCAAACAGGATGAGATACCCT
+
GGFGGGGGGGGGGGFGGGGGGGGG>FEGGGGGGGGGGGCFFGGGFGGGGGGEFGGGGGGGCE<FGGGDC:BDEF<FGGCEFGGGGGCF9FGGFGGGGFEE8DFGEFFF@F<=CC=FFCFGGGEDFGGGGGGFFG9F<<EFFFGGGGGCFCF@7F6FGGGGGFFE?>=AFGG9=CFG8:>CD:FGDE>EEC.E=<<CCCFF;C=GGGGGGFCEF8?FC4A8EG,9CFFE;F>GGF<GFCFCGGGGF:@8C@:?EGGDEFFFE:CFGGFF<GGDFGFFFD:G@CFCE>:FE<GGGGGF=9A,FGGEFF@CFCGF<F7D@B,,,F8+EEDGGGGGGFGGFGGFC@EEEDA@GGFGCGF:BFC@F7CGGFFCFE<GFCEGGGGFDFCFAGGEGGGFE9GEGGGGGFGGF<CC7GGGGFGGGGGGGGGGFF,GGGGCCCCC
@QBQZ 118527
TGGGGAATATTGCACAATGGGGGAAACCCTGATGCAGCAACGCCGCGTGAGTGATGACGGCCTTCGGGTTAAAGCTCTGTCTTCAGGGACGATAATGACGGTACCTGAGGAGGAAGCCACGGCTAACTACGTGCCAGCAGCCGCGGTAATACGTAGGTGGCGAGCGTTGTCCGGATTTACTGGGCGTAAAGGGAGCGTAGGCGGATTTTTAAGTGAGATGTGAAATACTCGGGCTTAACCTGAGTGCTGCATTTCAAACTGGAAGTCTAGAGTGCAGGAGAGGAGAAGGGAATTCCTAGTGTAGCGGTGAAATGCGTAGAGATTAGGAAGAACACCAGTGGCGAAGGCGCTTCTCTGGACTGTAACTGACGCTGAGGCTCGAAAGCGTGGGGAGCAAACAGGATTAGATACCCT
+
GGGGE,BEFGGGGGGGGGGGGGGGGGGGGGGGGFGGGGGGGGGGGGGGGGDGFFCCEFEGGGGGGDGGGGGGGFFEFGGGDGGGGGFF7FFFGGGG9B9CGGGGG<?ED7DFGGBBFFGGGGGGGGGGG@F<CG>GGGGGFGGGGGGGGGGGGGGGGGGGGDECBGFCEGFGGEEG@AFG:GGGGGFGGGGGGEECE5C;CGGGFGGGGGGGGFFFFFGGGGGGGGGGGGGGGC8CFGGGGGGFFGFGFGFG<GGGGFGGGFGGGGFFGFGGGFD>GGGGFGGGFDGGGGGGG@GFFGGF:+GF7GGGGGGGDGGGGGGGGGGGGGGGGFDGGGGGFEGGGGGEECGGFF@FFE,GGFGGGGGGGGGGCDGGGECGGGGGGGGGGDGGGGGGGGGGGGGGGGGGGGFEFBC@CC
@QBQZ 459
TGGGGAATATTGCACAATGGGCGAAAGCCTGATGCAGCGACGCCGCGTGAGTGAAGAAGTATTTCGGTATGTAAAGCTCTATCAGCAGGGAAGATAATGACGGTACCTGACTAAGAAGCACCGGCTAAATACGTGCCAGCAGCCGCGGTAATACGTATGGTGCAAGCGTTATCCGGATTTACTGGGTGTAAAGGGAGCGCAGGCGGTGCGGCAAGTCTGATGTGAAAGCCCGGGGCTCAACCCCGGTACTGCATTGGAAACTGTCGTACTAGAGTGTCGGAGGGGTAAGCGGAATTCCTAGTGTAGCGGTGAAATGCGTAGATATTAGGAGGAACACCAGTGGCGAAGGCGGCTTACTGGACGATAACTGACGCTGAGGCTCGAAAGCGTGGGGAGCAAACAGGATTAGATACCCT
+
FFGGGFFFFGGGGGGGGGGDFGGGGGGGGGGGGGGGGGGGGGGGGGGGGGGGGFGGGGGGGGGGGGGFGFGGGGGGGGGGGGGGGGGGGGGGGGGGEGGGGGGDGGFGGGGGGGGGGDGFDGGGC@CGGGE,BFCGGGCGGGGGGDGGGGGGGGGCFFEGCFGGGGGGEGGGGGGGGGD2FFGGGGGGGGGGGGEGED@FFGGGGGGGEEGGDCFGGGCFGGGGGG7AGGGGGGGGGGGGGGGGFGGGGEFGGGGEGFFGGGGGFGGGGFGGGGGGGEE@FGFGGGGGG@GFFGGEGFFCGFDGGGGFGDDAEGGGGGGGGGGGGGGGGFGGGFFAGGGGGGGGGGGGGGGGF9GGGGGGGGECFGFEGEEGGGGGGGGGGGGFGGDGGGGGFCGGGGGGGGGGGGGGGGGCCCCC
@QBQZ 110868
TGAGGAATATTGGTCAATGGACGAGAGTCTGAACCAGCCAAGTAGCGTGAAGGATGAAGGTCCTACGGATTGTAAACTTCTTTTATAAGGGAATAAACCCTCCCACGTGTGGGAGCTTGTATGTACCTTATGAATAAGCATCGGCTAACTCCGTGCCAGCAGCCGCGGTAATACGGAGGATGCGAGCGTTATCCGGATTTATTGGGTTTAAAGGGAGCGCAGACGGGTCGTTAAGTCAGCTGTGAAAGTTTGGGGCTCAACCTTAAAATTGCAGTTGATACTGGCGTCCTTGAGTGCGGTTGAGGTGTGCGGAATTCGTGGTGTAGCGGTGAAATGCTTAGATATCACGAAGAACTCCGATTGCGAAGGCAGCACACTAATCCGTAACTGACGTTCATGCTCGAAAGTGTGGGTATCAAACAGGATTAGATACCCT
+
FGGGGGGFGGGGGGGGGGGCFGGGGGGFGGGGGGGGFGGGGGGGGGGGGFGGGGGEFGGGGGGGGGGGDGFFGGGGGCEFGGGGGGGGGGGGGGGGGGFDGGGEFFG@FFFFE<FGGFGGGGEGFAFGGGGGGGFFFGGGFFGBFFGGGGGGGGGDGGFGGGGGGGGGFFF?GGGGGCGEEGGF7F7FFGGGGGFGFFGGFFGGEFCFGGGGBAC71CC8BEGGGGDEEEFFCGFEDFGFGGFF>GGGGGGGGGGEECF<FDGGGGGGFGFFGGGFCAGGFFGG8FGGGGFCEFF>EGGGGGGCF@C+7GF9F=GGGGGFGGF>GGE<CE,FCGGGGGGDFDGGFGGGGGGGFF>GGGGGGGGGGFFGGGFFCGFF<E@7DGGGGFAGGGGFGGGGGGGGGFF,GGEGF@8CFGGGGGFGGGGGFE@FF8GCCCCC
@QBQZ 461
TGAGGAATATTGGTCAATGGGCGAGAGTCTGAACCAGCCAAGTAGCGTGAAGGATGAAGGTCCTACGGATTGTAAACTTCTTTTATAAGGGAATAAACCCTCCCACGTGTGGGAGCTTGTATGTACCTTATGAATAAGCATCGGCTAACTCCGTGCCAGCAGCCGCGGTAATACGGAGGATGCGAGCGGTATCCGGATTTATTGGGTTTAAAGGGAGCGCAGACGGGTCGTTAAGTCAGCTGTGAAAGTTTGGGGCTCAACCTTAAAATTGCAGTTGATACTGGCGTCCTTGAGTGCGGTTGAGGTGCGCGGAATTCGTGGTGTAGCGGTGAAATGCTTAGATATCACGAAGAACTCCGATTGCGAAGGCAGCACACTAATCCGTAACTGACGTTCATGCTCGAAAGTGTGGGTATCAAACAGGATTAGATACCCT
+
[truncated: 44,362,639 more chars]
