# Supplementary material for: Compositional distinction of gut microbiota between Han Chinese and Tibetan populations with liver cirrhosis
Source: PeerJ. 2021 Sep 15;9:e12142. doi: 10.7717/peerj.12142 (PMC8449536; doi:10.7717/peerj.12142)
Supplement: Supplemental Information 12 [file peerj-09-12142-s012.zip › THC5.clean.fastq]

@PBWD 1
TGAGGAATATTGGTCAATGGACGAGAGTCTGAACCAGCCAAGTAGCGTGAAGGATGAAGGTCCTACGGATTGTAAACTTCTTTTATAAGGGAATAAACCCTCCCACGTGTGTGTTCTTGTATGTACCTTATGAATAAGCATCGGCTAACTCCGTGCCAGCAGCCGCGGTAATACGGAGGATGCGAGCGTTATCCTGATTTATTGGGTTTAAAGGGAGCGGAGACGGGTCGTTAAGCCAGCTGGGAAAGTTTGGGGCTCAACCTTAAAATTGCAGTTGATACTGGCGTCCTTGAGTGCGGTTGAGGTGGGCGGAATTCGTGGTGTAGCGGTGAAATGCGTAGATATCACGAAGAACTCCGATTGCGAAGGCAGCTCACTGGAGCGAAACTGACGCTGAAGCTCGGAAGTGCGGGTATCGAACAGGATTAGATACCCG
+
FGGGGGGGGGGGGFFGFGGGGGGGGGGCGGGGGGGGGGGGGGGGGECC7,6@ECEC,,@<FA<ED<:,,@F8FAF9FFE9EEFF<F<C?C<,BFGGGGGGG=:C8E@A<B=,,,,AFFCFCFCFFFFFFCF?<<E9?<?BEFC@FF7AAD9FCDDCDF8DFFGA:>C>F+>F@=<:*@F7@,>@**5>CE<CFEFG?CF97?E#35=;FC;<C@CC5C>#CECEFD41CCGG8A=<D:EF/?#F;F?*0F=EE>8;C;FAE=8C:@F@99@CE9@6>>C@@C>>9@,,,A,GCC+C@>>,,FE:B+>+FCF?=A+GFDB<DA@+E=:?C,GFF?B=4,CEFC,:,,?,FGGGFGF@7<CCB7@7GGGFCCECE9AEFECC:B,,,EFB,FC7FC,AFF67;CECFF@+@7EE@,FDF<GGGGGGGGGGFFCCC@C-
@PBWD 2
TGGGGAATATTGCACAATGGGGGAAACCCTGATGCAGCGACGCCGCGTGGATGAAGAAGGTCTTCGGATTGTAAACTCCTGTTGTTGAGGAAGATAATGACGGTACTCAACAATGAAGTTACGGCTAACTACGTGCCAGCAGCCGCGGTAAAACGTAGGTCACAAGCGTTGTCCGGAGTTACTGGGGGTAAAGGGAGCGCAGGCGGGAAGATAAGTTGGAAGTGAAATCCATGGGCTCAACCCATGAACTGCTTTCAAAACTGTTTTTCTTGAGTAGGGCAGAGGTAGGCGGAATTCCCGGTGGAGCGGTGGAAAGCGTAGATATCGGGAGGAACACCAGTGGCGAAGGCGGCCTACTGGGCAGCAACTGACGCTGAGGCTCGAAAGTGTGGGTAGCAAACAGGATTAGATACCCG
+
FFFGGF7CFEFGGGEGG<EFGGEGGGG@EFGCFGFGGGGGGF:FFGEF=>,,:<,?EF8=9<FG544,?B,CC9,?FFGD,?B,:F,,,BE8BFFFGGFGF++C7FE?,,8,,,,,,,:,<C:+>C:<D3,>BF8<F9D<CBBC<C**<*43<9113336;8<E;#96>F<8CC7=E#@F:C<C7,#=CCFFFFC9<F51E=1?<?2772AFFF<FDC:F7;#BCDFCF<<@(D3,,/GFF6CE4FF=<@823:+,>@@@6CF::@AFFFCCDD:=A,@5,,,E4+B84,FB=?+=>++FE9@+B4+<?,9FC8,:DFEFFC>>,7B6<F@FEFFCC@DF@@86,,C@+:D<AFCFC,@6;,6,CFC,,CF:FE<CC7,<C:EFFFB,F-GGFEFF8GGFGGGGFADEAF7CC8A-
@PBWD 70559
TGGGGAGTATTGCACAATGGGGGAAACCCTGATGCAGCAACGCCGCGTGAGTGAAGAAGTATTTCGGTATGTAAAGCTCTATCAGCAGGAAAGAAAATGACGGTACCTGACTAAGAAGCCCCGGCTAACTACGTGCCAGCAGCCGCGGTAATTCGTAGGGGGCAAGCGTTATCCGGATTTACTGGGTGTAAAGGGAGCGTAGACGGATGGACAAGTCTGATGTTAAAGGCTGGGGCTCAACCCCGGGACTGCATTGGAAACTGCCCGTCTTGAGTGCCGGAGAGGTAAGCGGAATTCCTAGTGTAGCGGTGAAAGGCGTAGATATTAGGAGGAACACCAGTGGCGAAGGCGGCTTACTGGACGGTAACTGACGTTGAGGCTCGAAAGCGTGGGGAGCAAACAGGATGAGATACCCT
+
GGG?CFCFGFE<FGGGGGGGFGGGGGGGG8@FFGGGGGGGGGGGGGEGDGGEGG?FGGFFFDC9FGEEGGGGGGG9FGGFFFGGGFGGGGGGGGG8E?:BFE@FFDFF,EFFDF=FF8FEGGGGGEF8DFDGGGGGGF8B8DFFGFF*@:EGGG7>FCD<2:FGG*<CFFF<@FC9GFGFF00EFGCFGBFCGFFGGD#>:?FFFGFCEFC<8FGCF?D<9F;*GFFD:FEEFCGGGGGGGC+GGFEF9GFCE9FD=FCFCC>B>8CFF3DEDCGCEF?EEFFGGC7GGFF?FFEF8DGGGGGGGDGGF?9CFF+CD,BGDECGGGGF?<AE?C,FC,GF,B,CFEGEDCDE9GGGEB+GF@CFGFFFCFDGGFGFCC7FFGGGGFF@F<FFFEFAGGFFFEEEC,,GECFBCC@A
@PBWD 4
TGAGGAATATTGGTCAATGGACGAGAGTCTGAACCAGCCAAGTAGCGTGCAGGATGACGGCCCTATGGGTTGTAAACTGCTTTTATAAGGGAATAAAGTGAGTCTCGTGAGATTTTTTGCATGTACCTTATGAATAAGGACCGGCTAATTCCGTGCCAGCAGCCGCGGTAATACGGAAGGTCCGGGCGTTATCCGGATTTATTGGGTTTAAAGGGAGCGTAGGCCGGAGATTAAGCGTGTTGTGAAATGTAGATGCTCAACATCTGAACTGCAGCGCGAACTGGTTTCCTTGAGTACGCACAAAGTGGGCGGAATTCGTGGTGTAGCGGTGAAATGCTTAGATATCACGAAGAACTCCGATTGCGAAGGCAGCTCACTGGAGCGCGACTGACGCTGAAGCTCGAAAGTGCGGGTATCGAACAGGATTAGATACCCG
+
FGGGGGGGGGGGGGGGGGGGGGGGGGGGGGGGGGGGGGGGGGEGDFEGGGG,FCFGGGGD@7FFFECFDFGGGGGGGGFFGFGGGGECFFGGGGGGGGFFG?EE<EGFE8+<FFGGGGGGGGGGGGGGGAAAFGGGGGGG?FGGGEGGFFGGGGGD?FDGGGGGGF@:FGDGCFFGE<EEGGGGGECEFFFGGGGGFGCFC=GG9BFCFGFCFGGGGGGEECCE8?E;CB;<EBC@EEECCC;GFGGGFE@FC:GGC9GGGGF@C@CF?GGGGC4>>BGGFGGFA,DDGCGGD8+@+9EEC,?,GCGDGGE9FGEGGFGGGGGECCCDGGGEFECFEDCEGGFBC@FCGGFGGGC=C<FFDEF?GGFFFCGFGGGGFCC@:@+7CFGGGGGGGFCFC+@E@FGGGGFCGDGGGGGGGFGGFGGGFCGGGGFCCCA-
@PBWD 80026
TGAGGAATATTGGTCAATGGACGAGAGTCTGAACCAGCCAAGTAGCGTGCAGGATGACGGCCCTATGGGTTGTAAACTGCTTTTATAAGGGGATAAAGTGAGTCTCGTGAGACTTTTTGCATGTACCTTATGAATAAGGACCGGCTAATTCCGTGCCAGCAGCCGCGGTAATACGGAAGGTCCGGGCGTTATCCGGATTTATTGGGTTTAAAGGGAGCGTAGGCCGGAGATTAAGCGTGTTGTGAAATGTAGACGCTCAACGTCGGCACTGCAGCGCGAACTGGTTGCCTTGAGTACGCACAAAGTGGGCGGAATTCGTGGTGTAGCGGTGAAATGCTTAGATATCACGAAGAACTCCGATTGCGAAGGCAGCTCACTGGAGCGCAACTGACGCTGAAGCTCGAAAGTGCGGGTATCGAACAGGATTAGATACCCT
+
GGGGGGGGGGGGGGGGGGGGGGGGGGEFGGGGGGGGGGD@FGGGGGDGGGGGGGGGGGGDGGGGGGGGGGDGGFGGGGGGGGGGGGGCFCG+>CGGGGGFCG5FEGFGGCE?F,C,FGGGGCFGGGG,CFGGGGGGGGGAFGCGGGGGGGGGGGCGGGGGCFDDFGGDFF@@FEFGGCEFGFGGCEDGFEFGGFCCCF8:FDFGGFFGGGGGGGGGGEGGGGGGGF:9:#9GGGGD=FEGGGGEGFE7CG><'BEFGGGFGCC3$@CF:GGGGFFF;GGGGFFA6,+,DGGFFFF:GFEC,GGGGF:GGGGGGGGGGFF=GGGGGGGGGGGGGGGGGGGGGGGFE@FGGGGGGGGGDGGGGCFDE<GGGGGGEE@@GFF7EGGGGGGGEGGGGGGGGGGGGGGGGGFCF@GGGGGGGGGGGGGGGGGGGGGBCCCC
@PBWD 66562
TGGGGAATATTGCGCAATGGGGGAAACCCTGACGCAGCAACGCCGCGTGATTGAAGAAGGCCTTCGGGTTGTAAAGATCTTTAATTCGGGACGAATTTTGACGGTACCGAAAGAATAAGCTCCGGCTAACTACGTGCCAGCAGCCGCGGTAATACGTAGGGAGCAAGCGTTATCCGGATTTACTGGGTGTAAAGGGCGTGCAGCCGGGTCTGCAAGTCAGATGTGAAATCCATGGGCTCAACCCATGAACTGCATTTGAAACTGTAGATCTTGAGTGTCGGAGGGGAAATCGGAATTCCTAGTGTAGCGGTGAAATGCGTAGATATTAGGAGGAACACCAGTGGCGAAGGCGGCCTACTGGGCACCAACTGACGCTGAGGCGCGAAAGTGTGGGTAGCAAACAGGATTAGATACCCT
+
E,C,CBEGGGFFFGDFFGGGFCGDGGGGGGGGGDGEGEFCEFDGEGGGDCDFE@FGAF@FFGFFG7@7FGDGCDC<<FFFGF9CBEBDF>7CG=FFEFGF7DBCFEGFGG7F:88FFC,D>F<F7FCFGGGEF+D:D7C:FG8C>::*::C@FCCG3?7:<,<==88=:=FE@:<=8@;EF9:6@FC?A.:9<EFEFFCCA:0+>@F>EE@F<CFF979AA0BCF-DC9887@FFFD<EBB0CEC@GEFBC>1<9<+C?<A=<<:AA58:=FD?F7@+7C?,E,FA+:=7<DDBFCE8<F<F9E@GDGFE,<ECCGGFECDEA<<GGGF<<FF@C@E9DGEDFCDFFCCCEFE,F9ECEFCGGFC,CGGEGEDFF8F:C@8,DGFCEGFGGGFCCGFFEFFEFGGE,GGFGFBB<C<
@PBWD 7
TGAGGAATATTGGTCAATGGGCGAGAGTCTGAACCAGCCAAGTAGCGTGCAGGAAGACGGCCCTATGGGTTGTAAACTGCTTTTATAAGGGAATAAAGTGGGTCACGTGTGACTTTTTGCATGTACCTTATGAATAAGGACCGGCTAATTCCGTGCCAGCAGCCGCGGTAATACGGAAGGTCCGGGCGTTATCCGGATTTATTGGGTTTAAAGGGAGCGTAGGCCGGAGATTAAGCGTGTTGTGAAATGTAGACTCTAAACGTCTGCACTGCAGCGCGAACTGGTTTCCTTGAGTACGCACAAAGTGGGCGGAATTCGTGGTGTAGCGGTGAAATGCTTAGATATCACGAAGAACTCCGATTGCGAAGGCAGCTCACTGGAGCGCAACTGACGCTGAAGCTCGAAAGTGCGGGTATCGAACAGGATTAGATACCCT
+
FGGGGFFGCF9FFGGFGGGDFGGGGGDGGGGGGGGGGCFGGGGDFGGGGGGA@BFFEAFCFGEGGGFFFGGGGGGGGGGFFGGGGGGGGGCCFGFGFFEGGFFFCGGFFGGFGGGGGGGGGGGGGGGFGGGGGFGFGGGGGFFGGGGGGGFGGGGGFF?FD7>FFGGDGFGFCF@FGGCFGGCEGGFGG@>;<CF<9C?:FGCGFFGFFCFFFFD?GGGCCEGFF=F;CEGGG7C12GECFGFDECGGEFFEF7#>:$C@FCF@FFGGF>CCGC@:61GGGGGGGCFFFDFGFFFFC9>?9EDE@C@7GGGFGGEFEDFE<GF7GFGGGGGGFGED9?DFGGFFC,GGGGGGGFC7GGGF7EEGGGGGGDGGGFGGGGGGEB@GGFFCGGGGGCGGGGGGGGGGGGGFEFEFGGGGGGGGGGGFE@CGFF,C@A@-
@PBWD 8
TGAGGAATATTGGTCAATGGGCGAGAGCCTGAACCAGCCAAGTAGCGTGCAGGATGACGGCCCTATGGGTTGTAAACTGCTTTTATAAGGGAATAAAGTGAGTCTCGTGAGACTTTTTGTATGTACCTTATGAATAAGGATCGGCTAACTCCGTGCCAGCAGCCGCGGTAATACGGAGGATCCGAGCGTTATCCGGATTTATTGGGTTTAAAGGGTGCGTAGGCGGCCTTTTAAGTCAGCGGTGAAAGTCTGTGGCTCAACCATAGAATTGCCGTTGAAACTGGGGGGCTTGAGTATGTTTGATGCAGGCGGAATGCGTGGTGTAGCGGTGAAATGCATAGATATCACGCAGAACCCCGATTGCGAAGGCAGCCTGCCAAGCCATTACTGACGCTGATGCACGAAAGCGTGGGGATCAAACAGGAGTAGATACCCG
+
FDGGGGEFDGGFFGGGGGGGGGGGGGGGGGGGFGGGGGDFFGGGGGGGGGGCCFFGGGGGGGGGGGGGFFEGEFGGGGGGGGGGDGFFGGGGFGGGGGGGG<B<EGGGCF7EEFDFGGEGGGGGGGCFG,?ACFFF<EGGFGEEGFGGGFGGGGGGGAFGGGGGDCC7FEFACFGGEG>B8FFFECF4GGGGGGG5A1GGFFGGF=GGGFFGFGEGGGEGGGGGG=E8G6CBCCG7CF>GG:8F?FGGGF=G<CGEG@@FGC3?FGFGFF@7=;C::9GFFFFCG@FC,FFGGFEEA>=,A,,,87F=GCDFFFF=:CFEFF>+GF=A9GGGDFDB,9FEF,<4,:B:E,GGCFC:DFFFB:C@@FFCB,<7@EF<B+E@FGGGGGFEGCF@,F8AFCGFCCF8GGGGC9FFFC,,,9GGFFC,<,6;<,EBA<C-
@PBWD 56731
TGGGGAATATTGCACAATGGGGGAAACCCTGATGCAGCGACGCCGCGTGGAGGAAGAAGGTCTTCGGATTGTAAACTCCTGTTGTTGAGGAAGATAATGACGGTACTCAACAAGGAAGTGACGGCTAACTACGTGCCAGCAGCCGCGGTAAAACGTAGGTCACAAGCGTCGTCCGGAATTACTGGGTGTAAAGGGAGCGCAGGCGGGAAGACAAGTTGGAAGTGAAATCTATGGGCTCAACCCATAAACTGCTTTCAAAACTGTTTTTCTTGAGTAGTGCAGAGGTAGGCGGAATTCGCGGTGTAGCGGTGGAATGCGTAGATATCGGGAGGAACACCAGTGGCGAAGGCGGCCTACTGGGCACCAACTGACGCTGAGGCTCGAAAGTGTGGGTAGCAAACAGGATTAGATACCCT
+
EGFGG8@CFGGFFFGDEG9F8@CFDFGGGG8FEGGGAF@@+C@FECFGGDCEFGFEGEGGGGAFFFGEE>DDEGGG9BFFFGGCEF,E<F<=FCCFGGFGGGGCFG9FEFGDCFGFGF<FFGGGGGF@<F>>:C@CFFFGGEF>FDFGC:7>FEEFGGECGFGGCCFEFFBBFGFFC;CFGGFGCGAC7CGGGFGGGGGEE7=EFFGEEC@DCC<G;>A@FGFGFCFGGFFG:EF<F@@FF>ECAFFGGGFC,C7:ECDDGFF9?FF=AAGGFGGFEFF@GGEB=+GFEBDBCFC@4+>8GGGGGGGFD?GGGGGECGGGGGFC:7:=AA@B,C<C<DFCGGFDGFEGGFCFE,@8?GGFC,B,EAGGFFGGGEFGGGDFGGGGGGEEGGFDFFGGGFGGGGGGGFFFGGGCCCCC
@PBWD 96403
TGAGGAATATTGGTCAATGGACGAGAGTCTGAACCAGCCAAGTAGCGTGCAGGATGACGGCCCTATGGGTTGTAAACTGCTTTTATAAGGGAATAAACCCTCCCACGTGTGGGAGCTTGTATGTACCTTATGAATAAGCATCGGCTAACTCCGTGCCAGCAGCCGCGGTAATACGGAGGATGCGAGCGTTATCCGGATTTATTGGGTTTAAAGGGAGCGCGGACGGGTCGTTAAGTCAGCTGTGAAAGTTTGGGGCTCAACCTTAAAATTGCAGTTGATACTGGCGTCCTTGAGTGCGGTTGAGGTGTGCGGAATTCGTGGTGTAGCGGTGAAATGCTTAGATATCACGAAGAACTCCGATTGCGAAGGCAGCACACTAATCCGTAACTGACGTTCATGCTCGAAAGTGTGGGTATCAAACAGGATTAGATACCCT
+
@FGGGGGGGGGGGFGGGGGGGGGGGGGGGGGEGGGFGGGEFFAFAFGGDGGGGGFFGEGGFGGGFF9FEFEEGGGGGGGGGGGGGGGGGGGGGDFFGGGFGGEFGGGGGGGGG8FCFGFGGGGGFFFFGGGG,FFGGFFGGGGCGGGGGGGGGGCFGGFGGFGDGDFEGGGFGBFEGGDGGGGGGGGGGGDGGFEGGGGGGGGGGGGGGGGGGGGG>GGGGGGGGGGGDGEGG>GGGGGGGGGGGGGGGGDGGGFCGFFGFGDFGFFEFGFDFGGGGGGFFGGGGGGGF@GGGGGDEGGGGGDGGGGGGGGGGGGGGGGGGGGGGGGGGGGGGGGGGGGGGGGFGGGGFGFCGGGEGGGGGGGGFCGGGGGGGGGGGGGGGGGGGGGGGGGGGGGGGGGGFGGGGGGGGGGGGGGGGGGGGFFE,GDFGGGCCCC@
@PBWD 78328
TGAGGAATATTGGTCAATGGACGAGAGTCTGAACCAGCCAAGTAGCGTGCAGGATGACGGCCCTATGGGTTGTAAACTGCTTTTATAAGGGAATAAAGTGAGCCTCGTGAGGCTTTTTGCATGTACCTTATGAATAAGGACCGGCTAATTCCGTGCCAGCAGCCGCGGTAATACGGAAGGTCCGGGCGTTATCCGGAGTTATTGGGTTTAAAGGGAGCGTAGGCCGGAGATTAAGCGTGTTGTGAAATGTAGACGCTCAACGTCCGCACTGCAGCGCGAACTGGTTTCCTTGAGTACGCACAAAGTGGGCGGAATTCGTGGTGTAGCGGTGAAATGCTTAGATATCACGAAGAACCCCGACTGCGAAGGCAGCTCACTGGAGCGCAACTGACGCTGAAGCTCGAAAGTGCGGGTATCGAACAGGATTAGATACCCT
+
6CCFFFFFFGGGGFGGGGGGGFFFCFGGGGGGGGGGGGCGGEFFFGGGCFGGGGGGGGGGEBFGF?E8FGGEGFGFGGGGGGGGDGGGG@CEFGGGGGGGGGDGFFDFG8CEGF8F@DGGGGGGGGGGGGGCGEFGFCG?-FGEC7CF?EDFDGFGCF<FGGFGD6FGEFGCGFEGEFGGFD?ECEG7FFGCCG?FA'FGFGGGG?CECGFFGGG8ECEFGGGG8FGBDEECGGGEEGEEGGGFFEF@GF@FFCGG>GGGGGGGGGGGGGGGGDGF>GFGGGGFFD<8GEGGFEGGGGFGF<?GGGGGGGEFFGGGGGGGFBGFGGGGFGGDFEGF<<GFGGGGGGGGGGGGF:GGGGGF7CEGFFGGGGGGGFEEEFGGEEDGFGGEDGGGFGGGGGDDGGGFGGGGGGGGGGGGGGGFGGGGGGGGF8GCCCCC
@PBWD 60318
TGGGGAATATTGCACAATGGGGGAAACCCTGATGCAGCGACGCCGCGTGAAGGAAGAAGTATCTCGGTATGTAAACTTCTATCAGCAGGGAAGATAGTGACGGTACCTGACTAAGAAGCCCCGGCTAACTACGTGCCAGCAGCCGCGGTAATACGTAGGGGGCAAGCGTTATCCGGATTTATTGGGTTTAAAGGGAGCGTAGGCCGGAGATTAAGCGTGTTGTGAAATGTAGACGCTCAACGTCTGCACTGCAGCGCGAACTGGTTTCCTTGAGTACGCACAAAGTGGGCGGAATTCGTGGTGTAGAGGTGAAATGCTTAGATATCACGAAGAACTCCGATTGCGAAGGCAGCTCACTGGAGCGCAACTGACGCTGAAGCTCGAAAGTGCGGGTATCGAACAGGATTAGATACCCT
+
FDEFGECFFGEFFFEGGGGGFGGFGGGFGGGGGGFFGGGGGGGGFGGGGGGGFFGFGGGGGGGFGGGGFGFGGGGGGGFFFFFDFFGGC@FFEGG?F<FFE+C:FGGGGFDGGGGGGGGFGGGGGCG:FAFF>FC<FGG;?FGFDGGGGC>:F9FG<FGGGG7/=*CGFCFFGGGGDGFFAFCEFGEEFGGGGGD<:A@E:CCC38GFF:?)DECGDGFCGGGGGGGGDA3@C@EGFFEFEDFF@FG>EFGGFGGEFE?EGG?FGACFFGEF:FFFFC:E9C?>C7E?B,FEBFGF:7GGGFFE==,FE<ECDDGGAGGGGGF@GGGFF?AGFFC-DFF@CCGGGGGGGGGGFGGGGFFEFF+FAGGGGGFFE@9GGGF8FGFFFGFFECGGGGGGGGFGFFGEF<EEE?FCCC9C
@PBWD 13
TGAGGAATATTGGTCAATGGACGAGAGTCTGAACCAGCCAAGTAGCGTGCAGGATGACGGCCCTATGGGTTGTAAACTGCTTTTATAAGGGAATAAAGTGAGTCTCGTGAGATTTTTTGCATGTACCTTATGAATAAGGACCGGCTAATTCCGTGCCAGCAGCCGCGGTAATACGGAAGGTCCGGGCGTTATCCGGATTTATTGGGTTTAAAGGGAGCGTAGGCCGGAGATTAAGCGTGTTGTGAAATGTAGATGCTCAACATCTGAACTGCAGCGCGAACTGGTTTCCTTGAGTACGCACAAAGTGGGCGGAATTCGTGGCGTAGCGGTGAAATGCTTAGATATCACGAAGAACTCCGATTGCGAAGGCAGCTCACTGGAGCGCAACTGACGCTGAAGCTCGAAAGTGCGTGTATCGAACAGGATTAGATACCCT
+
FFGGGGGGGGGGGGGCGGGGGGGGGGFGGGGGGGGGFC<CGFFGFGGGGGGGGGGGFGDGFGGGGGGGGGGFEGGGGGGGFEGGGGGGGDE9FGAFFFEFC9CEEGGGGGGC?FF,CFFFGGGGGG9BBEGGGGGDFDFGF?CCGGGG?EFGGGFGF<FDFDFF>GEC7CGGGGGGDEGEFFGGGGGE<F:?FF<55=FC@GFCCCFGFE<CFCDFG5GGGFGFG@E=C5;@>CDEDCE;GFFFGGGEFGFFCFC?@A@<3AFFGGGFFFGCDC@CFBGGGGGGFGFFGFCCFF7FF9EF,FCFEC@+C8GGFEEGFC=@7FFEE>GGFFFECGGGGGGF??CDGGGGGFF<F6C7GFGCGEFGFFC8GGF8@9GGFCGF@F7EGGGGGGEGGGFCFCCE8CECF7@6+6,,FE9FGFGGF9FGFFFECFE<C,A-
@PBWD 14
TGGGGAATATTGCACAATGGGGGAAACCCTGATGCAGCGACGCCGCGTGAGTGATGAAGTATTTCGGTATGTAAAGCTCTATCAGCAGGGAAGATAATGACGGTACCTGACTAAGAAGCTCCGGCTAAATACGTGCCAGCAGCCGCGGTAATACGTATGGAGCAAGCGTTATCCGGATTTACTGGGTGTAAAGGGAGCGTAGGCGGTCCTGCAAGTCTGATGTGAAAACCCGGGGCTCAACCCCGGGACTGCATTGGAAACTGTAGGACTAGAGTGTCGGAGGGGTAAGTGGAATTCCTAGTGTAGCGGTGAAATGCGTAGATATTAGGAGGAACACCAGTGGCGAAGGCGGCTTACTGGACGACCACTGACGCTGAGGCTCGAAAGCGTGGGGAGCAAACAGGATTAGATACCCT
+
FCFGGGGGGGGGGGGGFFGGGGGGGGGGGGGGGGGGGGCFGGGGGGGGGFFFEFFGGGGECFFGGGG:=7EFFGGGGGGGFGCEFFGGGFFGDGGGGGGA9FG=FEFGDGGGGGFFGGG<<FEC@CGG>DFDE@CFGGGD95@CFEDE:9B@F@F9?>A;$GFGFC?FG>::@FEFEFCC@EGGGGGGGFCGGGG=CGGGE=5C<EE2C<@FFFG><?C7CFFFGGG'GGGGGGGGC>CFGGG9FGEFEFF?FDCFCDEFGGFCDC999F9GG>=F@+7GDF:8GDGGGGGGGGF@GGGGGGGGGGGGGGGGEGGGGCGGGFEA,FGFFF9GFF@CGFD@C>GGGGGGGEF9GGGGGFCGFF9FDCGGGGGGGGGGGFGGFCFGGGGGGGGGGGGGGGGGGGGGGGGGGFGCB<CA
@PBWD 77512
TGAGGAATATTGGTCAATGGGCGAGAGCCTGAACCAGCCAAGTAGCGTGCAGGATGACGGCCCTATGGGTTGTAAACTGCTTTTATAAGGGAATAAAGTGAGTCTCGTGAGACTTTTTGCATGTACCTTATGAATAAGGACCGGCTAATTCCGTGCCAGCAGCCGCGGTAATACGGAAGGTCCGAGCGTTATCCGGATTTACTGGGTGTAAAGGGTGCGTAGGTGGCAGTGCAAGTCAGATGTGAAAGGCCGGGGCTCAACCCCGGAGCTGCATTTGAAACTGCTCGGCTAGAGTACAGGAGAGGCAGGCGGAATTCCTAGTGTAGCGGTGAAATGCGTAGATATTAGGAGGAACACCAGTGGCGAAGGCGGCCTGCTGGACTGTTACTGACACTGAGGCACGAAAGCGTGGGGAGCAAACAGGATTAGATACCCT
+
F8FGGGGGGGGGFGGGFFCF?FFGEEEFGGFGGGGGGGFGGFFFCGGGGGFGAEFGGGGC+CFGGGGGEGGGGGGGGGGGGGGGAFGGGGGFGGGGGGGGGGGGGGGGGGGGGGGGGGDGGGGCFGGGGGGDFFGFGGGGGGCGCEFFF<9GGFDGFFFGDFGC<ECFACGGGGGGG::5CDFGGGGGGGGGGGGGEGFGGGGGGGGFCGFFFGCCGEFEEGCCGGGGGFGFGGGGGGGGE@(F@GFFGGCCEGGD@FGGG=GF=D8C@GGGGGF,9CGGGGG<CGGGGFEGGGFF=9GFCGGFCCGGGGFEFGGGGGGGGGECCEEGGGGFGGGGFEGCEFGF9DGGEEGFFFGFGGGEEFE?GGGGGF7GGGGFDGGGGGGGGFGGGGGFCFGGGGGFFCGGCCGGGGGGGGGGGGGGFGGGF@9FGGGCCCCC
@PBWD 57419
TGAGGAATATTGGTCAATGGACGAGAGTCTTAACCAGCCAAGTAGCGTGCAGGATGACGGCCCTATGGGTTGTAAACTGCTTTTATAAGGGAATAAAGTTAGTCTCGTGAGACCTTTTGCATGTACCTTATGAATAAGGACCGGCTAATTCCGTTCCAGCAGCCGCGGTAATACGGAAGGTCCGGGCGTTATCCGGATTTATTGGGTTTAAAGGGAGCGTAGGCCGGAGATTAAGCGTGTTGTGAAATGTAGACACTCAACGTCTGCACTGCAGCGCGAACTGGTTTCCTTGAGTACGCACAAAGTGAGCGGAATTCGTGGTGTAGCGGTGACATGCTTAGATATCGCGAAGAACTCCGAGTGCGAAGGCAGCTCACTGGAGCGCAACGGACGCTGAAGCTCGAAAGTGCGGGTATCGAACAGGATGAGATACCCT
+
F<6E?,CEDFG9E@EA@,CCFGDGCF@EEA,<CE@CDGFACGE<<E6F@,<CAFGGCFEG+@@EFGF@FEFFE,EECAEFCFFE<FCEFFGGFFG9CFE<<,5C<,BBF?FC=+BEFDFEFG9EFGC-5FA,?DAFC99A:D+>F+:DFC=D,,,,8@<BF>,,+@C+@CE,<>?@>5*C.C<>'*,>F<1#B,/=/+=F,)<F;GGG-CBCGGF>CGCC?C>FFF>)GGFB17(2(+3'<,A@CF<GD>:9<C.6@,>FCC@;9@/C<GEC-GEF@=>:FGFGF>D8C,?CF:F>GGGGF?:,9=+:=8C?=F>:8++8F@EFCF?E?EBC-CEF9GFFE>FC>+,CFFABEBF+@GE@+GF@FFFFEE9@F9@GGGGGGFE@:C;++CB+C,9F8C:<C,GFFF@@:>GGGGGGGGGGGGFFE<,GFF@C<@8-
@PBWD 93885
TGGGGAATATTGCACAATGGGGGAAACCCTGATGCAGCAACGCCGCGTGAGTGTAGAAGTATTTCGGTATGTAAAGCTCTATCAGCAGGAAAGAAAATGACGGTACCTGACTAAGAAGCCCCGGCTAACTACGTGCCAGCAGCCGCGGTAATACGTAGGGGGCAAGCGTTATCCGGATTTACTGGGTGTAAAGGGAGCGTAGACGGTCTTGCAAGTCTGAAGTGAAAGCCCGGGGCTTAACCCCGGGACTGCTTTGGAAACTGTAGAACTAGAGTGCAGGAGAGGTAAGTGGAATTCCTAGTGTAGCGGTGAAATGCGTAGATATTAGGAAGAACACCAGTGGCGAAGGCGCTTCTCTGGACTGTAACTGACGCTGAGGCTCGAAAGCGTGGGGAGCAAACAGGATTAGATACCCT
+
F<EFGGE<CFFGGGGGGF9EFCEGGGC@G@FGEAEFEGFGGGGGGGGFCFFGFFGFF<FFGGGCGGGCEFFGFGGGGGGGFEGGCFGGGGGFGGGGGGGFFEE:EGGGDGFEFFAEGFFAFGGGGFGGGGGGGF8FFFGDGFGGGGGG?FFGGGGG:<GFFGECGGGGFG:B@CCC<FGGCCGGGGFGCGFFFGGGGGGGGC;<GGGGGGGGGGGGGGCCEGFFGEFGGGGGGGGGEGGFGCGGGGFFCFGFDFF<E6CFC9GGFGFEGEEFFE,GGGGGGGGGGFFGDCGGGGF8DGBFFFFECCFFFGGFEGEGFGGFFAFGGGFFCF9FEEFFFCGGGGGGGGGEGEFF8ECAGGGGF<EDGFGGGGGGGGGGGGGGGGGFB7F@7@GFGGGGGEGGGGFGGGGGGGGCCCCC
@PBWD 18
TGAGGAATATTGGTCAATGGGCGAGAGCCTGAACCAGCCAAGTAGCGTGCAGGAAGACGGCCCTATGGGTTGTAAACTGCTTTTATAGGGGAATAAAGTGGGTCACGTGTGACTTTTTGCATGTACCTTATGAATAAGGATCGGCTAACTCCGTGCCAGCAGCCGCGGTAATACGGAGGATCCGAGCGTTATCCGGATTTATTGGGTTTAAAGGGTGCGTAGGCGGCCTTTTAAGTCAGCTGTGAAAGTCTGTGGCTCAACCATAGAATTGCCGTTGAAACTGTGGGGCTTGAGTATGTTTGAGGCAGGCGGAATGCGTGGTGTAGCGGTGAAATGCATAGATATCACGCAGAACCCCGACTGCGAAGGCAGCCTGCCAAGCCATTACTGACGCTGATGCACGAAAGCGTGGGGATCGAACAGGATTAGATACCCT
+
FGGGGGGFFGGGFCFGGGGGGGGGDGGGGGFGFFDFGGFFGGFGGGGGGGGFCEGGGGGGC@CFFFGGG<:C?FGGFGG9FFGGDGGDGG:>:EFGGGFGGG7BB<BFF<<AFFGF<EFGGGGG,CEFAEFGGGAFGGGGFD@5FF@BFCEDEFFGBDDGGGGGGGGGG9@?BBE@>EEC+89>>FFEFEGGGGGEEFFA4?/CGGFFCGGFGE:+=BE5EEDDGFECFF>D23FGF6C;#FADFFFF97>8EFCB@3<@CF<BF@<?3@:@+;@9FCF,FC@+BGFFAF7<3?E78,,?DDFF:++FC<GD@GF@FFFGFEEGDGGFGFAGGGF?:,E9BDE4,,B=C,CGFEFCF@CEEGGGGFCDC8FGGGGFFBE@GGGGGF9GGGGGCFGGGGGFCEFGGDDF@FFEF@F<GGGFEEGGGFGGGFCCCCCC
@PBWD 19
TGGGGAATATTGCACAATGGGGGAAACCCTGATGCAGCGACGCCGCGTGGAGGAAGAAGGTCTTCGGATTGTAAACTCCTGTTGTTGAGGAAGATAATGACGGTACTCAACAAGGAAGTGACGGCTAACTACGTGCCAGCAGCCGCGGTAAAACGTAGGTCACAAGCATTGTCCGGAATTACTGGGTGTAAAGGGAGCGCAGGCGGGAAGACAAGTTGGAAGTGAAATCCATGGGCTCAACCCATGAACTGCTTTCAAAACTGTTTTTCTTGAGTAGTGCAGAGGTAGGCGGAATTCCCGGTGTAGCGGTGGAATGCGTAGATATCGGGAGGAACACCAGTGGCGAAGGCGGCCTACTGGGCACCAACTGACGCTGAGGCTCGAAAGTGTGGGTAGCAAACAGGATTAGATACCCT
+
FGGGGGGGGGGGGGGGGGGGGGGGGGGGGGGGGGFGGGGGGGGGGGGGG7FGGGGGGGGGGGGGGGGGGGGGGGGGGGGGGGGGGGGGGGGGGGGGGGGGGGGEGGGGGGGGGFGGGGGFFGGGGGGGCFGG>EF@FGFGGDGGGDE8GGE?FFFFFGEBFFGGGFGFFF=FFGGGEGF>GGFGGGFEFGGGGGGFFGGGEGGGFGGDD:>DF>DDC<FGGGGGGGGGCGGGGGGGGEGFFCEFGFGGGGDGGGGGFFGGGGGFGD<GGGGGGG@FD9FFGGGGGDGGGGGGGFDGGEFGGGGGGFBE9GFFEGGGFFGGGEEGFFF<GFFGGGFGGGCCGGGGGGGGGGGGF@FGGGGFGGFGGGGGGGGGGGGGFEGGGGGGGFEGGGGGGGGGGGGGGGGGFEFGGGGCCCCC
@PBWD 20
TGAGGAATATTGGTCAATGGACGAGAGTCTGAACCAGCCAAGTAGCGTGCAGGATGACGGCCCTATGGGTTGTAAACTGCTTTTATAAGGGAATAAAGTGAGTCTCGTGAGACTTTTTGCATGTACCTTATGAATAAGGACCGGCTAATTCCGTGCCAGCAGCCGCGGTAATACGGAAGGTCCGGGCGTTATCCGGATTTATTGGGTTTAAGGGGAGCGTAGGCCGGAGATTAAGCGTGTTGTGAAATGTAGACGCTCAACGTCTGCACTGCAGCGCGAACTGGTTTCCTTGAGTACGCACAAAGTGAGCGGAATTCGTGGTGTAGCGGTGAAATGCGTAGATATCACGAAGAACTCCGATTGCGAAGGCAGCACACTAATCCGTAACTGACGTTCATGCTCGAAAGTGTGGGTATCAAACAGGATTAGATACCCT
+
GGGGGGGGGGGGCFFGGGGGGGGGEGEDFGGGG8FGGG<FFFEFGGGGGGGGGF8FGGGG@@+CFFGG,6B=FGGGGGFGFGGGGDFFGG,C9=FGGGGDFFEFCGGDACGDFGFF9?4FFGGFFGGGGGFF?EEGEFGGDGGCGEGGDFGG1<DGFF<=FFFFCEGGBEECGEE>BECFF99FE9*=F>G<FFECCFGFFBDGFGEGF@CFGCBEGGGGGGGGGGG,BF3GGBF<DGEFGFGEFE9;561:<4F:39BC@C><GGG=GGEED=>@;1DC8FEFF>F<<EGFF>=FC9FF:<E<A4@+F<GFC<:BB,<8GFGGGE@CCGGF7EFCB,GGEGFFC967CGFGFCF7FF,@DGF@GFGGFCAFF@C,GFC@GFBGFGFDGFGFF<F@E7>GGGGFFFFECGGGGFDFF9GGGGGGGGGGGGFCCCCC
@PBWD 59379
TGAGGAATATTGGTCAATGGACGAGAGTCTGAACCAGCCAAGTAGCGTGCAGGATGACGGCCCTATGGGTTGTAAACTGCTTTTATAAGGGAATAAAGTGAGTCTCGTGAGACTTTTTGCATGTACCTTATGAATAAGGACCGGCTAATTCCGTGCCAGCAGCCGCGGTAATACGGAAGGTCCGGGCGTTATCCGGATTTATTGGGTTTAAAGGGAGCGTAGATGGATGTTTAAGTCAGTTGTGAAAGTTTGCGGCTCAACCGTAAAATTGCAGTTGATACTGGATATCTTGAGTGCAGTTGAGGCAGGCGGAGTTCGTGGTGTAGCGGTGAAATGCTTAGATATCACGAAGAACTCCGATTGCGAAGGCAGCCTGCTAGGCTGCAACTGACATTGAGGCTCGAAAGTGTGGGTATCAAGCAGGATTAGATACCCT
+
FCDFGGGGAEF<FFGFGGGFDGDGEFCGGGGGGGFGCGFG8FFGGGGGGGGGDFFFFFG@CBFGGFFC8EFGGGGGGGGF9FGGEFGFGFGG84,CFEEFGFEFGGGGFGG9FEGGGGGGGGGGGGFFEGGGCFFGGGGF<EEEGGGFF?FGGDCEEFFB=FFG8>:BFFE;CFGGCGEB7FC>FGD<FFC.FF?EEFG2GFGGDGD.CBFFGGFDGFFAFEGGGGF>GGGGGGGCGGEFFGGGGGGFCEGEFCGGFEDG2CE5FCE=DGGFFCF<FBC?A,FF?FF?GCDGFF<CCFGGGFGFGFCCFFGEFF7C?,F8GGGGGGECGGGGGGGFF<GFGFFCF<:,DFFCCGF@FFC,F:FCFEFGEGGGFCE8@CE,GFGF9GFEGGGF<EGGGGGGGGGGGGFGGGGGGGGFGGFGGGGGFFFGGGGCCCCC
@PBWD 22
TGGGGAATCTTCCGCAATGGACGAAAGTCTGACGGAGCAACGCCGCGTGAGTGATGACGGCCTTCGGGTTGTAAAGCTCTGTGATCGGGGACGAATGGCTGGTATGCTAATACCATATCAGAGTGACGGTACCCGAATAGCAAGCCACGGCTAACTACGTGCCAGCAGCCGCGGTAATACGTAGGTGGCAAGCGTTGTCCGGAATTATTGGGCGTAAAGCGCGCGCAGGCGGCTTCTTAAGTCCATCTTAAAAGTGCGGGGCTTAACCCCGTGATGGGATGGAAACTGGGAGGCTGGAGTATCGGAGAGGAAAGTGGAATTCCTAGTGTAGCGGTGAAATGCGTAGAGATTAGGAAGAACACCGGTGGCGAAGGCGACTTTCTGGACGACAACTGACGCTGAGGCGCGAAAGCGTGGGGAGCAAACAGGATTAGATACCCT
+
CFFFGGGG<DGGGGEGGGGGGGGFGGGGGGGGGGGGGGGGGGGGGGGGGGGGGGGGGGGGGGGGGGGGGGGGGGGFCEFGGGGGGGGGGGG7@FEFE8>FDEFGFGFGGGFGGGGGG,,BFFGFGGGGGEGDGFGGGCFF,EFFGGG8FEEFGGGGGFGGGGGGFFFFGFG:FC<F8<FCA?FGGFGC8FFG>GF@EEDFEEG8G9<@FF>FCECCFGFCEGE:CEGGGEEGCGF9CBFCGFFG@GGGGEGFEEGFCE>ECCD>GGGGF>F9D5GFFF=13EDFFADGGFF><A=8FDC@+@7GGEFGFFFCGGGGCFDDFGF=DGGGGGGGGGGGGGGGGGFGGGGGGGFDFGGGGGGEGGGFGGGGGGGGGGGFCGGGCGGGFFFFFAGFCGFCF@GGGGGFCFGGGGEGGGFGFDGGGGGGGGGGGGGGGGGGC8CCC
@PBWD 60540
TGGGGAATATTGCACAATGGGCGAAACCCTGATGCAGCAACGCCGCGTGAGTGAAGAAGTATTTCGGTATGTAAAGCTCTATCAGCAGGAAGGAAAATGACGGTAACTGACTAAGAAGCCCTGGCTAACTACGTACCAGCAGCCGCGGTAATACGTAGGGGGCAAGCGTTATCCAGATTTACTGGGTGTAAAGGGAGCTTAGACGGTTTTGCAAGTCTGAAGTGAAAGCCCGGGGCTTAACCCCGGGACTGCTGTGGAAACTGTAAAACTAGAGTGCAGGAGAGGGAAGTGGAATTCCTAGTGTAGCGGTGAAATGCGTAGATATTAGGAGGAACACCAGTGGCGAAGGCGGCTTACTGGACTGTAACTGACGTTGAGGCTCGAAAGCGTGGGGAGCAAACAGGATTAGATACCCT
+
C8@@CGCE9FD6EFFGGFF8,,8FFG@CF@C8EA,CEFGFGGC+6+@CFEGGFGCEC<DFFG?FG87,C,4CFGF9EGFCF9E9,,?<F+E,B,ECFCE9?+>+:+BEAFE<FFDFFE,,B,,ADD,>B<5,+B,3CGG?C,,B+6+>+:+,3@ECF9CG0<C<44*<?=8#(:$@CBC9=<,@:F9?4FDGGC%2'=#=5C;?8,?,>,>9ECD:EDGEE37CF>@*GGCDGFD<>6@666>CD83CGEFA,,FFD<GF9D<C,,A<,FF8DB,,?9FE8EFFC,,5,C,<?FF5,C,,F,FB>:?,FFDGGGFF<ECEC@9C?9<GAECC78@E<F?GGGFC9FB7>FEC;,FF@FECC;,,9FEC@DGF<8<8@CB,6@CF7GGGEEGGD<FF8F<FCFFFGGFAFF-C9CCB
@PBWD 73274
TGAGGAATATTGGTCAATGGGCGAGAGCCTGAACCAGCCAAGTCGCGTGAGGGAAGAATGGTCTATGGCCTGTAAACCTCTTTCGTCAGGGAAGAATAAGGATGACGAGTCATTCGATGCCAGTACTTGACGAATAAGCATCGGCTAACTCCGTGCCAGCAGCCGCGGTAATACGGGGGATGCGAGCGTTATCCGGATTTATTGGGTTTAAAGGGCGCGTAGGCGGGACGTCAAGTCAGCGGTAAAAGACTGCAGCTAAACTGTAGCACGCCGTTGAAACTGGCGCCCTGGAGACGAGACGAGGGAGGCGGAACAAGTGAAGTAGCGGTGAAATGCATAGATATCACTTGGAACCCCGACAGCGAAGGCAGCTTCCCAGGCTCGTTCTGACGCTGATGCGCGAGAGCGTGGGTAGCGAACAGGATTAGATACCCT
+
EEFGGE@CFFGGGFGGGFFFFGGGGGGGGFGEFFGGGGGGGGFCGDGGGGGGGFGGGGGFDGGGGGGGGGFFFGGGGG?FGFGGGGCECGGFGFEFGGFGGGCFGFCFGGFFCEFGGGGGFGGGFEDGFFGFGG?FGFGAFGGDB@FGGGFF>DFCFFFGGGG>@EEGCFG=;FFFEGGGGEF;F.ACG?GGGCCGCGFFGFF9FGCEGFGGGGE8DEF8CEGEDE88CC#?GFFGEFC?EGCEDGFFCGGFF9F;GGFFFGGFFC@3=>CGFEGDCFGGDGGGGDFFGGGGF=CFBEDBEFGCGCGGGGFFGFGFF9F<CGGDGGGGGGGF<EEFGGDFE<?9GGGGGGFC4ECEGFC:GGGGGGGFGGFDEFDGGGGGGGEFC9C@GFGEAGCDGGEGEFFCGGEGGGGGGGGGGGGGFGGGGGFGFFCCCCC
@PBWD 86712
TGAGGAATATTGGTCACTGGGCGAGAGCCTGAACCAGCCAAGTAGCGTGAAGGATGACGGCCCTACGGGTTGTAAACTTCTTTTGTGCGGGAATAAAGGAACCTACGTGTAGGTTTTTGCATGTACCGTAACGAATAAGCATCGGCTAACTCCGTGCCAGCAGCCGCGGTAATACGGAAGGTCCGGGCGTTATCCGGATTTATTGGGTTTAAAGGGAGCGTAGGCCGGAGATTAAGCGTGTTGTGAAATGTAGAGGCTCAACCTCTGCACTGCAGCGCGAACTGGTCTTCTTGAGTACGCACAACGTGGGCGGAATTCGTGGTGTAGCGGTGAAGTGCTGAGATATCAAGAAGAACTCCGATTGCGAAGGCAGCTCACGGGAGCGCAACTGACGCTGAAGCTCGAAAGTGCGGGTATCGAACAGGATTAGATACCGT
+
FCFG8FGFGGGGGGGD,@6E8C7+8@F<FGG8<FFFGCC,@FCFCE@FEG79<F<FGD6FGCF,6F:?:FB:F?EE?EFF<,C?CFCFC:CF:8ADFGCFFAEGGGGG?<<E9ECADGFFC9CB@DGEGF:F>CF<C,@FF9,C+@+>E<;<,>DF:<<8>D:>@3<16FCC4;FFE:88=?77<CEGEGCG*8<.7*8=8AF@EFE6GF?FB9<CB;69:/<:CE,?9GFCC?D=<CEEFGFDC<@DC?:<FCFCF8A=D7CBCFC<=@8<>F@B=:F9=F@=<BFF<,FAC+@=+:E6+F==E@F@GCFGFB<@@+GGFFE@++:FCFAC:9,5<@5,@EFC9EC<,,GFFFFDCBDD@ECCC,,C<8AE<EDCE7DC7FC7@9E@ECFBGGF<CC@,C8:GFFGGGFBF,FECF@EFCF<@;,;6,,GFC@,,A
@PBWD 97037
TGAGGAATATTGGTCAATGGGCGAGAGCCTGAACCAGCCAAGTCGCGTGCAGGAAGACGGCCCTATGGGTTGTAAACTGCTTTTATAAGGGAATAAAGTGGGTCACGTGTGACTTTTTGCATGTACCTTATGAATAAGGACCGGCTAATTCCGTGCCAGCAGCCGCGGTAATACGGAAGGTCCGGGCGTTATCCGGATTTATTGGGTTTAAAGGGAGCGTAGGCCGGAGATTAAGCGTGTTGTGAAATGTAGAGGCTCAACCTCTGCACTGCAGCGCGAACTGGTCTTCTTGAGTACGCACAACGTGGGCGGAATTCGTGGTGTAGCGGTGAAATGCTTAGATATCACAAAGAACTCCGATTGCGAAGGCAGCCTGCTAAGCTGCAACTGACATTGAGGCTCGAAAGTGTGGGTATCAAACAGGATTAGATACCCT
+
CF9CFFDDEFEFEECFGGGD?@FGDGDGGGGGGGGFACFGG@F,,8CFCEGGGGCFGGGGGGGGCFGF,EBCFFGEFC<EGGGDFF9FFCC8:E<FFGGAFF+BBFEGGGGGGGGFG,BFDFGGGGGGFG<?FGGGGA@F?FDC>=G;DFGGGGFGGGBFGFFGGGGGGGG@<9FF1FFGFGGGGCEGGGD$EGGGC<FFAFFGGGDE;FFFGFC@CCEE>FEGGGGGGFCCGGGGDGGGFGGGGGGGFGFGFDCFCCFFG8D9DFFF>C@FGGEEFFEFCGFGFDGFFGGGGEFC:GEFF:D>CBDGGGGFGGGGGGGGGGGGGGDFDFGGGFEGGFGGGGFFC8AFDGGFGFFCGGGGGDGGGGGGGGGGFGGGFGGGFGFECFE,DGGGGGGGGGFEFGGGGGGGGGGGGGGGGGGGFGGFGFCGFF<BCCCC
@PBWD 86988
TGAGGAATATTGGTCAATGGGCGAGAGCCTGAACCAGCCAAGTAGCGTGAAGGATGACGGCCCTACGGGTTGTAAACTTCTTTTGTGCGGGAATAAAGGAACCTACGTGTAGGTTTTTGCATGTACCGTAACGAATAAGCATCGGCTAACTCCGGGCCAGCAGCCGCGGTAATACGGAGGATGCGAGCGTTATCCGGATTTATTGGGTTTAAAGGGAGCGTAGACGGGTTTTTAAGTCAGCTGTGAAAGTTTGGGGCTCAACCTTAAAATTGCAGTTGAAACTGGAGACCTGGAGTACGGTTGAGGCAGGCGGAATTCGTGGTGTAGCGGTGAAATGCTTAGATATCACGAAGAACCCCGATTGCGAAGGCAGCCTGCTAAGCCGCCACTGACGTTGAGGCTCGAAAGTGCGGGTATCAAACAGGATTAGATACCCT
+
GGGGGGGGGGGGGGGGGGGGGGGGGGCGGGGGFFGGFGFGGGGGGGGFGGFGFGFGGEGGF:FGFCBCGGGGFGGGGGFGECGGG<<F:F:FFFEGGGFGGGGGGGGFGFGGG9<?B+@EFGGGGCFGGFGGD7BDGGFGGFGGGECGCF@@CB0=G@FFFFEFEEFEGGGC@9CC7FG)?CCCC:FGGGEFDGGFCFFF@FFBGGGFC=FFGGFGCGFGEECGGGEE>GGGFGFFGFFFFGD:CCFFGGGGGGGFFGEFGGGGGCFGFFGGGGG@<FGFF=GGFD8GFC3,E1+FFC8GGGGFGF<GGGFGEC=CC?+GEGGGGGGGGGGGF9FFGGFFGGGFFGGGFFGF<GFC+F7FFGEGGCGGGGGFGDFGFGF@+EF@EFCGGGGGGFFGGGGGGGGGGGGGGGGGGGGGGGGGGGGFGFGGGGDGCCCCC
@PBWD 98086
TGGGGAATATCGCACAATGGGGGAAACCCTGATGCAGCGACGCCGCGTGGAGGAAGAAGGTCTTCGGATTGTAAACTCCTGTTGTTGAGGAAGATAATGACGGTACTCAACCAGGAAGTGACGGCTAACTACGTGCCAGCAGCCGCGGTAAAACGTAGGTCACAAGCGTTGTCCGGAATTACTGGGTGTAAAGGGAGCGCAGGCGGGAAGACAAGTTGGAAGTGAAATCTATGGGCTCAACCCATAAACTGCTTTCAAAACTGTTTTTCTTGAGTAGTGCAGAGGTAGGCGGAATTCCCGGTGTAGCGGTGGAATGCGTAGATATCGGGAGGAACACCAGTGGCGAAGGCGGCCTACTGGGCACCAACTGACGCTGAGGCTCGAAAGTGTGGGTAGCAAACAGGATTAGATACCCT
+
GDF8@BFFFFGGGGGFFGGGGGGGEFD<FFGGF9FFGGGE7FCC+@FGCFGGGEFGGGGGCFFFGGGCFGGFEEFGGGGGGFGCEFFDEFGGGFGGFGGGFGGDGDEFGGF,8FCFGGGFFF3@6;CFGEFC7FDD6?FGGD>ECFGE?GGGGGFGGGGFCEFGGEGGEE7F:F7F?FFGGFGGGF?EFGCC=:FCF?:BCCCEGGGFFCGGEGFCDFGDGFGG=F@9CGGGEEFGFEFCD:FGGFGGGGFEFCFGFD=@CGGGGFFGGGGGGGGCFCGGGGFFFC@FF8FC@FGGFB+GGGGGGDGFFFGEGGFF?GGGGGF@DGGFFGGGDGGGGGGGEGGGGFCGGEGGGGFFDGCGGGGGGGGGDGGGGE8GGGGGGFGFFGGGGFEDF@FGFGGGGFDFEECCFFGCCCCC
@PBWD 96189
TGAGGAATATTGGTCAATGGACGAGAGTCTGAACCAGCCAAGTAGCGTGAAGGATGAAGGTCCTACGGATTGTAAACTTCTTTTATAAGGGAATAAACCCTCCCACGTGTGGGAGCTTGTCTGTACCTTATGAATAAGCATCGGCTAACTCCGTGCCAGCAGCCGCGGTAATACGGAGGAGGCGAGCGTTATCCGGAGTTATTGGGTTTAAAGGGAGCGCAGACGGGTCGTTAAGTCAGCTGTGAGAGTTTGGGGCTCAACCTTACAATTGCATTTGATACTGGCGTCCTTGAGTGCGGTTGAGGTGTGCGGAATTCGTGGTGTAGCGGTGAAATGCTTAGATATCACGAAGAACTCCGATTGCGAAGGCAGCACACTAATCCGTAACTGACGTTGATGCTCGAAAGTGTGGGTATCAGACAGGATTAGATACCCT
+
F<CCCFFGFGGDCEFCCFGGGGGGG@FEGAFG9CCFFECF,@EFFGGGGGF<@EGFGFAF8:6CFE@::@@EECCAFFE<FFGF9FG<FGGFF,CFE,,49FG+4E>@,9++C<B+?F=:9F9EEGDGGG,?5CAFGCFGE8FFG7@F0@25B:+@FF?63GBE<@;A>DE91@FC8F;:/GD;:GCFF<1;;<8:C#?6,<.GC@C6@@CC?4=>CE>#:C>CEE?>EG>CECCC:FF6FCCFFCEFF90<:FGGGEFCF=8?G8FC>CD=-*F9E??FGCE@=<A,GGFF6DGF:CE,@DCEDFGEGFECFGGFFC,FGGGGDGGGGGGGF9GGFC9FFEGEE@9,FFFEF@@-:<E6@7GFGF@GFFF<66E<,F@7@@7GGGGGCD9;E;C,FCGGGFGE@8FEDGGGGFFEFC,GGGGGGGGGGGFCC9CC
@PBWD 97769
TGAGGAATATTGGTCAATGGACGAGAGTCTGAACCAGCCAAGTAGCGTGCAGGATGACGGCCCTATGGGTTGTAAACTGCTTTTATAAGGGAATAAAGTGAGTCTCGTGAGACTTTTTGCATGTACCTTATGAATAAGGACCGGCTAATTCCGTGCCAGCAGCCGCGGTAATACGGAAGGTCCGGGCGTTATCCGGATTTATTGGGTTTAAAGGGAGCGTAGGCCGGAGATTAAGCGTGTTGTGAAATGTAGACGCTCAACGTCTGCACTGCAGCGCGAACTGGTTTCCTTGAGTACGCACAAAGTGGGCGGAATTCGTGGTGTAGCGGTGAAATGCTTAGATATCACGAAGAACTCCGATTGCGAAGGCAGCTCACTGGAGCGCAACTGACGCTGAAGCTCGAAAGTGCGGGTATCGAACAGGATTAGATACCCT
+
EGFGGGGGEFGGGEGGGGGGGGGD+CEAFFGGGFGGGGGGFFDFGFCGEGGGGG8FGGGGFGGGGGGDCEEFFGFFFGGGGGGGDFGFC@CEGGFGGC<FFGFGC@FGGGF9EC<EFFCFFGGGGFFFGGGG,B<?E9CBA7=@FEGFGGGGGGGGG<FFDCCFGGGGGFGGFFFFFCCCECGGGGGFGGC;<ECC:FGGEFFGCFGGDGG<GGGFDC>:CCGGG@F;CGFEEEGDC:GEGGGGGFFCGFGEFFCCFEFFG>8=8FFFFGGGGGFEEFFFECFFDBF8,DGGGC:F7GGGFGFEB7GFF,AFFF>FF=7GGGGFGGGGGGGGEFAGGFFGGGFDGGGGGGGGGF=:7FGFGGGGGGGGGGGGGGFGGGGGGFCFGGGGGGGGGGGGGFGFFCFGGGFEC7GGGFF@GFGF<GGGGGGGF@GCCCCC
@PBWD 31
TGAGGAATATTGGTCAATGGACGAGAGTCTGAACCAGCCAAGTAGCGTGAAGGATGAAGGTCCTACGGATTGTAAACTTCTTTTATAAGGGAATAAACCCTCCCACATGTGGGAGCTTGTATGTACCTTATGAATAAGCATCGGCTAACTCCGTGCCAGCAGCCGCGGTAATACGGAGGATGCGAGCGTTATCCGGATTTATTGGGTTTAAAGGGAGCGCAGACGGGTCGTTAAGTCAGCTGTGAAAGTTTGGGGCTCAACCTTAAAATTGCAGTTGATACTGGCGTCCTTGAGTGCGGTTGAGGTGTGCGGAATTCGTTGTGTAGCGGTGAAATGCTTAGATATCACGAAGAACTCCGATTGCGAAGGCAGCTCACGGGAGCGCAACTGACGCTGAAGCTCGAAAGTGCGGGTATCGAACAGGATTAGATACCCT
+
FGGGGGGGECGGGGGGGGGGGGGGGGDGGGGGFGGGGGGGGGGGGGGGGGGGGGGGGGGGGGGGG@FFGGGGGGGGGGGGGGGGGGGGGGGGGGGGGG8?EFDFFGGGGGGGGGGDGFEFGGGGGFFGGGGGGGGGGGGG9CF3F5GGG@GGGFF@FGGGGGGGGGEGGGGFDGGDGGGGGGG;EGG=GG><D>>EFFGGGFFFGGFFFGGGFGGGGGGFEE?@CEGEEGCECEGGGGFGGGEFFFGGGFCCFGG@3A9FGGGGGGGGGGGGGGGGFCFGGGGGEE8CGGGFCGGGEGGGF?DF4+GGGGGGGGGFF?+,GGGF=+@9EF?GFGGGGGGGEGGGGFGGGFCGGFC7GGGGGGDDGFFGFFGGGGGGGFBEEECGDGGGGFEGGGFGFCGGGGGGEGGGGDGGGGGGGGGGGGGGGGGGGGGCCCCC
@PBWD 94919
TGAGGAATATTGGTCAATGGACGAGAGTCTGAACCAGCCAAGTAGCGTGAAGGATGAAGGTCCTACGGATTGTAAACTTCTTTTATAAGGGAATAAACCCTCCCACGTGTGGGAGCTTGTATGTACCTTATGAATAAGCATCGGCTAACTCCGTGCCAGCAGCCGCGGTAATACGGAGGATGCGAGCGTTATCCGGATTTATTGGGTTTAAAGGGAGCGTAGATGGATGTTTAAGTCAGTTGTGAAAGTTTGCGGCTCAACCGTAAAATTGCAGTTGATACTGGATATCTTGAGTGCAGTTGAGGCAGGCGGAATTCGTGGTGTAGCGGTGAAATGCTTAGATATCACGAAGGACTCCGATTGCGAAGGCAGCCTGCTAAGCTGCAACTGACATTGAGGCTCGAAAGTGTGGGTATCAAACAGGATTAGATACCCT
+
GG9FFFGGGGGCFGGGGGGGGGGGGEGFGFGFG8CEGGGGGGGGGGDEGEE@FCFGGGCFGGGGGGGGGFC<FFDGGGGGGGGGGGF9<EDF<FGFGGCGGG7FEEF=FFFGCB:FEGGFGFFFG9FGGGGFFFGEEGGGGGGGG@:F@0GGGGGGGGFGGFFFCECGGGGAEFGEGCC>EFGGEGGFFGDFFEE<5?F8<F;GGFCFFFGGGGEFCGGEGGD?FD;CB<GGGGGCACEF@@=CGGGGFGEGFEGGGGCGGGECF;CGGGED=GFDGFFFGEGFA?A,,GFGGFFF8GGGGGFGGGGGGGGFDGGFB,,GGGGEEEF<FGGGCGGGGAFGFEGF8GGGFGFFECFEEEF7GGF<GGGGGGGGGFGFGGEEE6EGDFE9GFFGGGGGGGEGFCGGGGGGGGGGFGFFEGFFGGGGGGGGFFGCCCCC
@PBWD 81529
TGGGGAATATTGCACAATGGGGGAAACCCTGATGCAGCGACGCCGCGTGGGGGAAGAAGGTCTTCGGATTGTAAACTCCTGTTGGTGAGGAAGATAATGACGGTACTCAACAAGGAAGTGACGGCTAACTACGTGCCAGCAGCCGCGGTAAAACGTAGGTCACAAGCGTTGTCCGGAATTACTGGGTGTAAAGGGAGCGCAGGCGGGAGAACAAGTTGGAAGTGAAATCCATGGGCTCAACCCATGAACTGCTTTCAAAACTGTTTTTCTTGAGTAGTGCAGAGGTAGGCGGAATTCCCGGTGTAGCTGTGGAATGCGTAGATATCGGGAGGAACACCAGTGGCGAAGGCGGCCTACTGGGCACCAACTGACGCTGAGGCTCGAAAGTGTGGGTAGCAAACAGGATTAGATACCCT
+
EECECCCGFFFFFGGGGGGGG7CCGGG,FFCEFE<;AF7CGGGGGD>:@FBFFFF@EEFGGGFGGGG?FFCGGFGDDGGGG9FG,F@,BFFGGGGGFGFGGGGGG7,CFGGFFGFGFGGCE9:CEEEFGGGC+3<F6F>DFCFF7@FGBFEGFCBBFG5F9:FCFGFGCECFFFE::<1>FGFG?FEF/=EBB<C<CED8:?=*8CFDCAAFCFCC<1<CFEEAFAC<G9@D<D<50;FBDF;C,C=CDGFDA@E<.,@CABD:ED=0GFDDAEAFFFE89E5=B+C+FD?A@FGEFC=BEDF98FF8FGEGGGGGFFCEC+6+,EGCGDEDFFDAGFDGEFF@GCC@EGCCCGFF8GGFCCGFEDEEBB-:CCGDGF7GGGGFDGGGGGFGFGGGGFC-FCC6ECC<E8CA9CCB
@PBWD 34
TGAGGAATATTGGTCAATGGGCGAGAGCCTGAACCAGCCAAGTAGCGTGCAGGAAGACGGCCCTATGGGTTGTAAACTGCTTTTATAAGGGAATAAAGTGGGTCACGTGTGACTTTTTGCATGTACCTTATGAATAAGGACCGGCTAATTCCGTGCCAGCAGCCGCGGTAATACGGAAGGTCCGGGCGTTATCCGGATTTATTGGGTTTAAAGGGAGCGTAGGCCGGAGATTAAGCGTGTTGTGAAATGTAGAGGCTCAACCTCTGCACTGCAGCGCGAACTGGTCTTCTTGAGTACGCACAACGTGGGCGGAATTCGTGGTGTAGCGGTGAAATGCTTAGATATCACGAAGAACTCCGATTGCGAAGGCAGCTCACGGGAGCGCAACTGACGCTGAAGCTCGAAAGTGCGGGTATCGAACAGGATTAGATACCCT
+
FGFGGGGGFGGG<EFGGGGG@FGGBFEGGGGGG<FGGGFGDGFFGGGGGGFGGG8FGGGG:@=F=FGFGC?@CFGGGGF9FFG9EEFFGGFG?,BFGFFFC@7=BA4,B,+CC9FFEEFGG<CFFFGFFFG<AEAFAEDCEDBFG2EFGG9DFDBFDFFCGCFFGGEG1FGBEBFGG2ECGEGG>GFGGEGCGF@CCFC<FF?FGGFGCGF<FFECGGFEB?EF+?':C7GGDFFCCC;>GGGFBAE,AC<:2GGGD8GEFAG@EFFFFFDECD?C93EGGGFC3,FGGFGGFF7=FBEC=AA+FCF7GGGFFBGEFF@BGGGGGGGGGGGGGGGGGEGGGGGF@@E<GFAGGGF7FC,DGEGGGGGGFE9GGGFCC6FF@FGGGGGGGGGGGGGFF+GGGGGGGGF@GCGFC<GFF@GGGGGGGGGGGGGCCCCC
@PBWD 61255
TGAGGAATATTGGTCAATGGACGAGAGTCTGAACCAGCCAAGTAGCGTGAAGGATGAAGGTCCTACGGATTGTAAACTTCTTTTATAAGGGAATATACCCTCCCACGTGTGGGAGCTTGTATGTACCTTATGAATACGCATCGGCTAACTCCGTGCCAGCAGCCGCGGTAATACGGAGGATGCGAGCGTTATCCGGATTTATTGGGTTTAAAGGGAGCGTAGGCGGGTTGTTAAGTCAGTTGTGAAAGTTTGCGGCTCAACCGTAAAATTGCAGTTGATACTGGCGACCTTGAGTGCAACAGAGGTAGGCGGAATTCGTGGTGTAGCGGTGAAATGCTTAGATATCACGAAGAGCTCCGATTGCGAAGGCAGCTTACTGGATTGTAACTGACGTTCATGCTCGAAAGTGTGGGTATCAAACAGGATTAGATACCCT
+
GGGGGFGGFGGF9CEEFGGGGGGG7FGGGGFFGFFGGGGGGGGGGGGGGGGCFFGGGGGGGGFFFDF::C@FGGGGGGG,CFGGFGFEGG8FFGGGGCF@CFEGGGGGFGFDG?FG,:BBBFDFGGFGFGGGEFF<?7:FEFCFGFG>FE9DE,E@F?FECEDFEGGGGEGFCF9<CGG>;C9>CEFCFFGCCFFE:DGGGGFGGFFBGGFFGGGGEEGGEEGGGEFB;E;FCGFE?EECF@EGGGGFFD7CFED>CCGFCED<F?DCGGF8GDFA=E?GFEB<8ABAGGGCFGGGFFA8FGFGGE?=B,GGGF=+:CB,GGEFGGGGGGGGGGGF9CGGGGGGGCGFGGGFC@:@,CCF@7FCGGGGF8CGFEGGGGGGFFGGGGFGGFF8E<E,F+GFFGGGGFF@GGGGFEE,F<FGFGGGFFCGGGGCCCCC
@PBWD 52535
TGGGGAATATTGCACAATGGGCGAAAGCCTGATGCAGCGACGCCGCGTGAGCGAAGAAGTATTTCGGTATGTAAAGCTCTATCAGCAGGGAAGATAATGAAGGTACCTGACTAAGAAGCACCGGCTAAATACGTGCCAGCAGCCGCGGTAATACGTATGGTGCAAGCGTTATCCGGATTTACGGGGTGTAAAGGGAGCGCAGGCGGTTCGGCAAGTCTGATGTGAAAGCCCGGGGCTCAACCCCGGTACTGCATTGGAAACTGTCGTACTAGAGTGTCGGAGGGGTAAGCGGAATTCCTAGTGTAGCGGTGAAATGCGTAGAGATTAGGAAGAACACCGGTGGCGAAGGCGACTTTCTGGACGACGACTGACGCTGAGGCGCGAAAGCGTGGGGAGCAAACAGGATTAGATACCCT
+
<CAEE,BCC6CEFGGGGD9EGGGGGG>DFAFACEGFGGECEFCEEG7@+=,,@@@B:FFEDFCCGGG:B7FFGGGG9,:,FFG,5,AFGE@FGF?EF<DE,CFDFFGGCDGCDFADBD>DGCCG@EG@FGGC+,9DFGEFF3>FEG>C@EEAC?;?<4@9;,5CF@EEEG<CF9:<?FFGCC#CE69FD8F>CA;@CFCGDDDD=:<#=<<CFFC>FFCC@@1<8C@CCE>EFCCCCCFDCCECFGD9EC8D3BFFGGF<CC#G,GFFFB:GA<:@.B@CDEDCGGGGGGDFCGGFGGGGGFC:EECGGF9AGGGDEFEEE9FDFGGGGGGGEFC+GGFGGEEDBC7GDGGGFCFC,GGGGGGGGGFDGFGGGGFGGGGGGGF8GGGEDFGGGGGGFCECFADCGFFGFGFCCCC@
@PBWD 37
TGAGGAATATTGGTCAATGGGCGAGAGCCTGAACCAGCCAAGTAGCGTGCAGGAAGACGGCCCTATGGGTTGTAAACTGCTTTTATAAGGGAATAAAGTGGGTCACGTGTGACTTTTTGCATGTACCTTATGAATAAGGACCGGCTAATTCCGTGCCAGCAGCCGCGGTAATACGGAAGGTCCGGGCGTTATCCGGATTTATTGGGTTTAAAGGGAGCGTAGGCCGGAGATTAAGCGTGTTGTGAAATGTAGACGCTCAACGTCTGCACTGCAGCGCGAACTGGTTTCCTTGAGTACGCACAAGGTGGGCGGAATTCGTGGTGTAGCGGTGAAATGCTTAGATATCACGAAGAACTCCGATTGCGAAGGCAGCTCACTGGAGCGCAACTGACGCTGAAGCTCGAAAGTGCGGGTATCGAACAGGATTAGATACCCT
+
DFGEFFGGGGGGGEFGGGGFGGGGCFEFGGGGGGGGGGFGGGCAFGGGG:FGGGGG@CFGFFG?ECFGGGDGEGGGGGG?EFGGGGGGGGGGGGGGFGGAFG7?FGGGGCFEB<F9F9FFGGFGGAEFGDAEFFDFF9FF<?FFG<CEGCGGGF@CGFGDFGGGG8CGGGFGFBFEEGGGGG:FGGGEC@@FFGC=?FGAAGGGGGGGGGCGGGGDGGGFCGGF<??55@FGGFGFDFEDGFEBCG5'<9@@9CGGFCFFGF@9FFCGF883+2C@69FGACF/GFCF=8FGGFCC@=>9FEE+GC@F:8FCFEFF4+<,GDGGGGEGGFE<FFFFE<AGFGFFDGGGGGGGGGFCGGF@GGGGGGGGGGGGGGGGGGGFCC@F<FFGGGGGGGGGFDGGGGGGGGGFGCFGEDGDGGGGFGGGFGGGGGGCCCCC
@PBWD 56484
TGAGGAATATTGGTCAATGGGCGAGAGCCTGAACCAGCCAAGTAGCGTGCAGGAAGACGGCCCTATGGGTTGTAAACTGATTTTATAAGGGAATAAAGTGGGTCACGTGTGACTTTTTGCATGTACCTTATGAATAAGGACCGGCTAATTCCGTGCCAGCATCCGCGGTAATACGGAAGGTCCGGGCGTTATCCGGATTTATTGGGTTTAAAGGGAGCGTATGCCGGAGATTAAGCGTGTTGTGAAATGTAGTGGCTCAACCTCTGCACTGTAGCGCGAACTGGTCTTCTTGAGTACGCACAACGTGGGCGGAATTCGTGGTTTAGCGGTGAAATGCTTAGATAGCACGAAGAACTCCGATTGCGAAGGCAGCTCACGGGAGCGCAACTGACGCTGAAGCTCGAAGGGGCGGGTATCAAACAGGATTAGATACCCT
+
FGGDF,EFGCCFC,CFCEAC,;@@+@@@FGEFGFFFFF9FGGGE9EFF@FC@EEF,A@,,76@7CCFEF8CEEACEC9F,C95EFEGGG,4,B?FCG<5<E,+9454BEFDGDFFC9FGGAFFGFGA-EF,EBD9FF,9==+@=+++BF9FFD?CC@BF@@#E<:CE4A7@>=FGCDEGF82,#CE8F+=FEE9FGD<4AEGGFFC=FFFF8FF<8/E:<3);EF>B;F;,8<?CCEGEFC<?,@:DGED@8,3,CFC>@*@7,CF<FFD@+@6EF@D>C8<GFD,D:,,FFDFFCEFEF8GGGEEFB+E9CF<C>++CB=?+GGFFAE?B,CCFGGFGFAC<B,7GFDFFGCEFCG@FGGEFFC,,8GFF97F:,FEEGECCGGFFGC@@@C,GFE7:CC,8FDF@:EC@FFGF<@9FFGGGGFFFGE<,CA,CA
@PBWD 68608
TGAGGAATATTGGTCAATGGGCGAGAGCCTGAACCAGCCAAGTAGCGTGCAGGATGACGGCCCTATGGGTTGTAAACTGCTTTTATAAGGGAATAAAGTGAGTCTCGTGAGACTTTTTGCATGTACCTTATGAATAAGGACCGGCTAATTCCGTGCCAGCAGCCGCGGTAATACGGAAGGTCCGGGCGTTATCCGGATTTATTGGGTTTAAAGGGAGCGTAGGCCGGAGATTAAGCGTGTTGTGAAATGTAGAGGCTCAACCTCTGCACTGCAGCGCGAACTGGTCTTCTTGAGTACGCACAACGTGGGCGGAATTCGTGGTGTAGCGGTGAAATGCTTAGATATCACGAAGAACTCCGATTGCGAAGGCAGCTCACTGGAGCGCAACTGACGCTGAAGCTCGAAAGTGCGGGTATCGAACAGGATTAGATACCCT
+
FGGGGGGGGGGGGFGGGGGGGFGDCFGGGGGGGGGGGGFGGGGGGGGGGGFGFGGGGGGGGGDFGGGGFGGEFE<FGGGGGGGGGGGGGFFFGGFGGGEFFFGGGGGGGGGGGGGGDGGGGGGGGGGGGGGGGGGFFGGGGGGGGGGGGGGGGGFFFGGGGGFGGGGGGGGGAFGGGGGGGGGGGGGGGDEFGGGGFGGGFGGGGGGDDFFGGGGGGGGGGGGGGG>CGEGGGGGGGGGGGGGG@EGGGGGGCGGGFGGGGGFFGGGGFGFGGGFEGGDGGGGGGGGGFGGGGGGGEGEGEAA77FGGFGGFGFEGGGGGGGGGGGGGGGGFFGGGGGGGGGGGGEEFFGGGGFC-GGGGGGDGGGGFGGGGGGGGGGGFEFGGGGGGFDGGGGGDGGGGGGGGGDGGGGGGGGGGF9GGGGGGGFFEGGGCCCCC
@PBWD 40
TGAGGAATATTGGTCAATGGGCGAGAGCCTGAACCAGCCAAGTAGCGTGCAGGATGACGGCCCTATGGGTTGTAAACTGCTTTTATAAGGGAATAAAGTGAGTCTCGTGAGACTTTTTGCATGTACCTTATGAATAAGGACCGGCTAATTCCGTGCCAGCAGCCGCGGTAATACGGAAGGTCCGGGCGTTGTCCGGATTTATTGGGTTTAAAGGGAGCGTAGGCCGGAGATTAAGCGTGTTGTGAAATGTAGACGCTCAGCGTCTGCACTGCAGCGCGAACTGGTTTCCTTGAGTACGCACAAAGTGGGCGGAATTCGTGGTGTAGCGGTGAAATGCTTAGATATCACGAAGAACTCCGATTGCGAAGGCAGCTCACGGGAGCGCAACTGACGCTGAAGCTCGAAAGTGCGGGTATCGAACAGGATTAGATACCCT
+
<FGGGEGGGGGGGGGGGGGGGFGGGGGGGGGGGG8FCFFFFEFGGGGGGGGFGGFGGGGGEGDGGGGEFFEGGGGGGGDFFFGEGGGGGF8FGGGGGGFFFFFGGGFGGGGFGFGGGGGFFGGFG?FEEGFGFDFGGGAFFFFFGGGGGGGGGG6+>FFCFGFGGEFF@FG,FGFGGD7DD=FFEGCEEDGCBAFEF*<<4+<C9GFFBFG<EEFG>GECECEC<CC>C:6EEGGDCFCGDC>DF??FGFF:1<EGF>>@EGEFGGGFGGGGGF?76DGGDGGFABA8FFGFGGEFFFGFAE:<DFCFEEGEA<CFCEF8GGGGEF:FAGGCGGGGGGGGFACEEC8GGGGFGFBFEDECFEGGGGGGGGGGGGGFF@GCGGGGGGFGGGFFDGFCGGGGGGGGGGGGFGGGGGGGGGGGGGDGGGFFFGGCCCCC
@PBWD 41
TGAGGAATATTGGTCAATGGGCGAGAGCCTGAACCAGCCAAGTAGCGTGAAGGATGACGGCCCTACGGGTTGTAAACTTCTTTTGTGCGGGAATAAAGGAACCCACGTGTAGGTTTTTGCATGTACCGTAAGAAATAAGCATCGGCTAACTCCGTGCCAGCAGCCGCGGTAATACGGAGGATGCGGGCGTTATCCGGATTTATTGGGTTTAAAGGGAGCGTAGACGGGTTTTTAAGTCAGCTGTGAAAGTTTGGGGCTCAACCTTAAAATTGCAGTTGAAACTGGAGACCTTGAGTTCTGTTGAGGCAGGCGGAATTCGTGGTGTAGCGGTGAAATGCTTAGATATCACGAAGAACTCCGATTGCGAAGGCAGCTTACGGGTGCGCAACTGACGCTGAAGCTCGAAAGTGCGGGTATCGAACAGGATTAGATACCCT
+
@FFGGGCFGGGGGGGFGGCFCFGGGGG8FGGGGGGFFGDFFGGGGGGGGGFDDFFEFFEEFGCFFGEGGFCCCEEFECCFEGGGGFFF?FEDGGGGGG9BEFG+FF>+BEFGFAFGGGG?FCDDFGGEGGC,,:,,B:E,=:,++8BC<8>F,+6+@<<:*@@F7::FGEG@/@?=B2FFE>FC:+*:(FF:(:C=C?B?@AB<CF5BFCFC:C8=#C52;;/)7;?B:@7CFCFC273;99GGF9B@+FC@8+FDF@>C,FF8ABF@8,AC8@DDEEB<FFA5A9DFDFFDA,B8,,,,<FGF=,+EEFFFF=8FC+=7CGGGGC7FCGF9CFDGGGGF;ECGECEGFEEGGGGCCC<E:F@ED9AFGGFEEFB+C@,C@+EEDGGGGEF@BF<FE8CCCGC<GGGEGF@FECECECCGGGFGGDC@<9FECC@B<
@PBWD 42
TGAGGAATATTGGTCAATGGACGAGAGTCTGAACCAGCCAAGCAGCGTGCAGGATGACGGCCCTATGGGTTGTAAACTGCTTTTATAAGGGAATAAAGTGAGTCTCGTGAGACTTTTTGCATGTACCTTATGAATAAGGACCGGCTAATTCCGTGCCAGCAGCCGCGGTAATACGGAAGGTCCGGGCGTTATCCGGATTTATTGGGTTTAAAGGGAGCGTAGGCCGGAGATTAAGCGTGTTGTGAAATGTAGACGCTCAACGTCTGCACTGCAGCGCGAACTGGTTTCCTTGAGTACGCACAAAGTGGGCGGAATTCGTTGTGTAGCGGTGAAATGCTTAGATATCACGAAGAACTCCGATTGCGAAGGCAGCTCACTGGAGCGCAACTGACGCTGAAGCTCGAAAGTGCGGGTATCGAACAGGATTAGATACCCT
+
CFGGGGGGGGGGGGGGGGGFGGGEGGGGGGGGGFFGGGGGGGGGGGGGGGGGFFDECDFGCGGGGCGGGEEFCGGGGGGGA9EFFFFGFFDFFGGGGGGGGGGGGGGDFGGFFGFGGGGGGFGFGGFGGGFGGGCFGGGGCG@:EGGGG;EFG;>EFGGGGFGG>CGGCFGADFECECGGGGGGGGEEGGGEF:FCEFFACGGFD<CGFGGFGFGCEGGGGGDF<=C>5GFGFC,GGGEFCGGGFDGGGGEC<GEFGFEFE=7FGGGDGGFGCD:FBBDDFD=FF,CFFFF,CGGGGFGGFF,EEE@CGGFEDFGF>:B,GGFEEFCGFGF9DGFFFGGGGFGEFFFFGGGGF=ECEFF,GGGGGCFFFFFCGGGGFEDFCDGGGGGGGGGGGGFGCEDGGGFADGGF@BFGGGFGGGGGGFFFB9GGGGFCCCCC
@PBWD 43
TGAGGAATCTTGGTCAATGGACGAGAGTCTGAACCAGCCAAGCAGCGTGCAAGATGACGGCCCAATGGGTTGTAAACTGCTTTTAGAAGGAAATAAAGTGAGTCTCGTGAGACTTTTTGCATGTACCTTCTGAATAAGGACAGGCTAATTCCGTGCCAACAGCCGAGGTAATACAGAAGGTCCGGGCGTTAACCGGCTTTATTGGGTTTAAAGGAAGCGTAGGCCGGAGATTAAGCGTGTTGTGAAAGGTAGACGCTCACCGTCTGCACTGCAGCTCGTACTGGTTTCCTTGCGTACGAACAAAGTGGGCGCAATTCGTGGTGTAACGGTGAAATGCTTCGATATCACGAAGAACTCCGATTGCGAAGGCAGCTCACTGGAGCGCAACTGACGTTGAAGCTCGAAAGTGCGGGTATCGAACAGGATTAGAGACCCC
+
FDC@C<FC9CEECFF99EGGG@CFEGG<FEDCEFFGGGGGFFGDC6FED:F,CC<DEG>+6C+,,,:,C,8@FCFG,EC9<?AFF8ED?E,C49,CA,C,,CCFF9=9B,+<E<FFFB+EGFGFGD9,,,C?5E9FGECC,,:?FFGFCC,<A==6<?,B==D7++++8@,=<C,>;F,F?EFGC@C**5C*?,</1<<2;CC;>,@<+?<CF3#408:C5CC;7$?=9:=2::3@ACE9@;,F>>62,*>3*C,:<7C7:87A<C<,F7@6+8B+@C,BF<<=:,F7@@+>+FF@46,,FC,FFB+B+=5,9,:C4+CFC,B8+,@,CEC,,A<@?4:,,9GF:,6C?9CFE?>--C6,:FB,<E,,DGFFFEE<E8F@C@B9CE<@@DDB,,<,<F7FF8,E8@:7F@F<FFFCB,@<DF9FB@AF@C,@C8A-
@PBWD 44
TGAGGAATATTGGTCAATGGACGAGAGTCTGAACCAGCCAAGTAGCGTGCAGGATGAAGGCCCTATGGGTTGTAAACTGCTTTTATAAGGGAATAAAGTGAGTCTCGTGAGACTTTTTGCATGTACCTTATGAATAAGGACCGGCTAATTCCGTGCCAGCAGCCGCGGTAATACGGAAGGTCCGGGCGTTATCCGGATTTATTGGGTTTAAAGGGAGCGTAGGCCGGAGATTAAGCGTGTTGTGAAATGTAGACGCTCAACGTCTGCACTGCAGCGCGAACTGGTTTCCTTGAGTACGCACAAAGTGGGCGGAATTCGTGGTGTAGCGGTGAAATGCTTAGATATCACGAAGAACTCCGATTGCGAAGGCAGCTCACGGGAGCGCAACTGACGCTGAAGCTCGAAAGTGCGGGTATCGAACAGGATTAGATACCCT
+
CFA,@E@FGGGGCGGGGGGFGGFGFGGFGGFAFCFGGF-EGFGDGCCEEGFGECEBC,CFF,,CFEFGGGGGGGGGFEFF,:E<FGGFGGDCEG,,CFDFFG??FCFFG84BE<FAF9CFCEEGF@,C@FGGGFGFGACFBFCC:FEGADE,3@BBAAF?C><:FCGG+CC=DF:FEDCF,7,*::>EEG7<,7<5B<<:CBFF9<DC95<:?B1-3=8?B8E-<<</B:C>C9<+1<EB8:DGF7;FFF<>#@:D>7@3@DE,F>,<??6C:D:=B:*>BA,B@GGFBA8,8@:+F9>EEFACC?7GGGGGFEEEFB+=,@FC6+@?FGF?E9?F9EEFCDF8GFGGCGGGGFCC:@<FCCGFE<C:,F9<CCDGDFECF+GGFCE@CB6@<FGGF@7GGGFEGCGGFCEE+GGGFFGGGGFF<FCFGFEBC@C<
@PBWD 63137
TGGGGAATATTGCACAATGGGGGAAACCCTGATGCAGCGACGCCGCGTGGAGGAAGAAGGTCTTCGGATTGTAAACTCCTGTTGTTGAGGAAGATAATGACGGTACTCAACAAGGAAGTGACGGCTAACTACGTGCCAGCAGCCGCGGTAAAACGTAGGTCACAAGCGTTGTCCGGAATTACTGGGTGTAAAGGGAGCGCAGGCGGGAAGACAAGTTGGAAGTGAAATCCATGGGCTCAACCCATGAACTGCTTTCAAAACTGTTTTTCTTGAGTAGTGCAGAGGTAGTCGGAATTCCCGGTGTAGCTGTGGAATGCGTAGATATCGGGAGGAACACCAGTGGCGAAGGCGGCCTACTGGGCACCAACTGACGCTGGGCTCGAAAGTGTGGGTAGCAAACAGGATTAGATACCCT
+
EFEGCFFGGGGGGGGGGGCFGGGGGGGGGGGGFFGGGGGEGGCFEGGG@GGGGFFFFGGGGGGGGGDGEGGGGGGGGGGGGGFGFGGEGFFGGGCGGDGGGGE:7BFGGGGGGGGGGGGGGGCEEEGGGGGGDGCEFGG8FECFGG?GGDEFGGGEGFGFFFGGGG=F4CFEFCFEEFGDFGFGGGFF9FGFGGDFGDGEGGDDCDE?FF>FGGFGGFCC9GFFGGGFGGFGFGGGGFFGGC>GGCGFFCGFGGEGFGGFGFCGDGFCCG9D?DA<8GGGFFFGF:F@+=B<B,F7GDGE8GGEB<B,EFFCGGGE@AE5A=7+C>GF99GGFE-GGGGGGGGDGDEEGGGGGGFGGF<GGCGFGGFCGEFFCFGFEGGGGGFF@EGGGGGGGGGFGGGGGGGGGGGGFFCCCCC
@PBWD 46
TGAGGAATATTGGTCAATGGGCGAGAGCCTGAACCAGCCAAGTAGCGTGAAGGATGAAGGTCCTACGGATTGTAAACTTCTTTTATACGGGAATAAAGTTTCCTACGTGTAGGATTTTGTATGTACCGTATGAAAAAGCATCGGCTAACTCCGTGCCAGCAGCCGCGGTAATACGGAGGATGCGAGCGTTATCCGGATTTATTGGGTTTAAAGGGAGCGCAGACGGGAGATTAAGTCAGTTGTGAAAGTTTGCGGCTCAACCGTAAAATTGCAGTTGATACTGGATATCTTGAGTGCAGTTGAGGCAGGCGGAATTCGTGGTGTAGCGGTGAAATGCTTAGATATCACGAAGAACTCCGATTGCGAAGGCAGCCTGCTAAGCTGCAACTGACATTGAGGCTCGAAAGTGTGGGTATCAAACAGGATTAGATACCCT
+
FGFGGDEGGGGGGFFFFGGGGCCGCGDGGGGGGGGGGGGG@EEGEGGGG,DFGFDE6FFG@FGGCFFGCCGGGFGGGGGGGGGGCGGFFGGGGCGGFGGGGGGEFGFEGFEFF?FGFFFGGGGGGGGGGGGGGG,CDFGGFEFFGGGGGGGGGGGECCGG?GFFG/CF:GG@FGGDCEGGG:FEGGCEGGGGGGFECFFGG@1FCGGGFFGGGEEFGGC>CFEFGG<GG:C@@CGFCFGFGGFDFCFFGGGEEGFGGCFGGCDFD@:GGGGFEGD9DFE?>GFCF,,CGGGGFGFF8FCEDEFGGCDDGGF?FGEGGFGFGFGGGGGGCFGGGGGGGEFFGFGGGFFCGFGGEF+FED8FFCGGGGGGEEFEEAFEFFC,CEFEFGGGGGGGFGGGEEEGGGGGGGFFDGGGGGGGGGGGGGGGGEFGGGGCCCCC
@PBWD 69191
TGAGGAATATTGGTCAATGGGCGAGAGCCTGAACCAGCCAAGTAGCGTGAAGGATGACGGCCCTACGGGTTGTAAACTTCTTTTGTGCGGGAATAAAGGAACCTACGTGTAGGTTTTTGCATGTACCGTAACGAATAAGCATCGGATAACTCCGTGCCAGCAGCCGCGGTAATACGGAGGATGCGAGCGTTATCCGGATTTATTGGGTTTAAAGGGAGCGTAGACGGGTTTTTAAGTCAGCTGTGAAAGTTTGGGGCTCAACCTTAAAATTGCAGTGGAGACTGGAGACCTTGAGTACGGTTGAGGCAGGCGGAATTCGTGGTGTAGCGGTGAAATGCTTAGATATCACGAAGAACCCCGATTGCGAAGGCAGCCTGCTAAGCCGCCACTGACGTTGAGGCTCGAAAGTGCGGGTATCAAACAGGATTAGATACCCT
+
EE,FGFDFFGFFD<FFGGGGCGGG@GGCFCFGFFFAFFGFFFG<FGGEEEGGGGGFGEFG@@CGGGGGG:CFGGGGGGGC,CF,FEG9CC:F7AF5CB<4BCGC@<FFAFGFFBF9FCECFF,BDE@FGFEG@FG,CDFFGB8:>#+C@:EEFBFCE@@FG?CFGC9>>AD>:<95BFFE59FF@@FG70=3CBB?C3GGGFFGGFC2CFC<FGFGD:?CECCE@EEGFGFFECFF>6,?-GF:FG4=BCAEF-FGGGFD=9E,C<DFE:GGGF@B58>=FGDFD<C7,GD,FGGE:EDFDDGGFD++CB<EE=,C@CDCFF<=:EEEEGGGGGGGGGAFFECECC,ADEGGGFGFCFC,CGGGFGGFEFE8F7FCGGGF67CCF@,FGGGDGFDGFGEDGFGGGGGFEC@GGGFGGGFGFGGGGFGGGGGFCCC8C
@PBWD 48
TGAGGAATATTGGTCAATGGGCGAGAGCCTGAACCAGCCAAGTAGCGTGAAGGATGAAGGTCCTACGGATTGTAAACTTCTTTTATACGGGAATAAAGTTTCCTACGTGTAGGATTTTGTATGTACCGTATGAATAAGCATCGGCTAACTCCGTGCCAGCAGCCGCGGTAATACGGAGGATGCGAGCGTTATCCGGATTTATTGGGTTTAAAGGGAGCGCAGACGGGAGATTAAGTCAGTTGTGAAAGTTTGCGGCTCAACCGTAAAATTGCAGTTGATACTGGATATCTTGAGTGCAGTTGAGGCAGGCGGAATTCGTGGTGTAGCGGTGAAATGCTTAGATATCACGAAGAACTCCGATTGCGAAGGCAGCCTGCTAAGCTGCAACTGACATTGAGGCTCGAAAGTGTGGGTATCAAACAGGATTAGATACCCT
+
GGGGGGGGGGGGGGGGGGGGGGGGGGGGGGGGGGGGGGGFGGFGGGGGGG7FGGGGGGGGGFEGGGGGGGGGFGGGGGGGGGGGGGGGGGGGGGGGGGGGGFGAAFFFG=<FFEFC=?FFGGGGGGGGGGGGGGDEGGGG99FEE@GGG@GCGBE>FFGGGGGGGFGGGGGGGCFE@83@FG?GGGGGEGGGGFGGFFFFFFGFGBGGFFEFGGGGGGFGGGECFFEE=FGGGGFC7CC9GGGGGGGGGGGDGGGGF@GGGGGFEFGGGGGGGGGFDBCG?GGFEGFFFGGFGGGGGGGGFGGGGGGGGEEFGGECGFBFGGGEGGGGGGFGFGGFE,GGFFGGGGGGGGGGEGFCGFGEGGGGGGGGGGEGGGFFGFF8GGGE9FGGGGGGGGGGGGGGGGGGGGGGGGGGGGGFGGGGGGGFAFAGGGGC@BCC
@PBWD 49
TGGGGAATATTGCACAATGGGCGAAAGCCTGATGCAGCGACGCCGCGTGAGCGAAGAAGTATTTCGGTATGTAAAGCTCTATCAGCAGGGAAGATAATGACGGTACCTGACTAAGAAGCACCGGCTAAATACGTGCCAGCAGCCGCGGTAATACGTATGGTGCAAGTGTTATCCGGATTTACTGGGTGTAAAGGGAGCGCAGGCGGTGCGGCAAGTCTGATGTGAAAGCCCGGGGCTCAACCCCGGTACTGCATTGGAAACTGTCGTACTAGAGTGTCGGAGGGGTAAGCGGAATTCCTAGTGTAGCGGTGAAATGCGTAGATATTAGGAGGAACACCAGTGGCGAAGGCGGCTTACTGGACGATAACTGACGCTGAGGCTCGAAAGCGTGGGGAGCAAACAGGATTAGATACCCT
+
CFGGGBFFFFGGGG9FFEFGGGGGGGGGGGGGGGFCFFGGGGGCGGGGE,BECCCCBFF<CA9AEGGCFGGGGG<EFFGFC<<EEFGGGGFGGGFFGGCFFFGGGGFGGGGFFGFBEGGG8>FEECEF:AFGGFFGGGGFFF9F>GG:GCEFGFG>B<DFFG><FFFGGFFCGGFFGFGGGFFGGGFB<AFGGFCEFDCGDEECEC:C4::EECGGFFB@CFF@CCC>EB<EFGGGDGFFEEDGGGGGFC,DFEC<FF<C67CFGEFFDECD@FGEGECEFFGFGGC7FA,B8FGFGFFFEF@FEEFACFGCGGGGGGGGGGGGEGGFFECGFFECGGGGFC,FGGFCCF@FFEGGGGGFFFAFGF9GGGEGFFFE8GGGGGGGGGGGGGF<EEFGFCGFGGGGGGGGFGCCA@CA
@PBWD 101011
TGCGGAGTATTGGTCAATGGACGAGAGTCTGAACCAGCCTAGTAGCGTGAAGGATGACTGCCCTATGGGTTGTAAACTTCTTTTATACGGGAATAAAGTGAGCCACGTGTGGCTTTTTGTATGTACCGTATGAATAAGGATCGGCTAACTCCGTGCCAGCAGCCGCGGTAATACGGAGGAGCCGAGCGTTATCCGGATTTATTGGGTTTAAAGGGAGCGTAGCCGGGTTGTTAAGTCAGTTGTGAAAGTTTGCGGCTCAACCGTAAAATTGCAGTTGAGACTGGCGACCTTGAGTGGAACAGAGGTAGGCGGAACCCGTGGCGTAGCGGTGAAATGCTTAGATATCACGAAGAACTCCGATTGCGAAGGCAGCTTACTGGATTGTAACTGACGTTGAGGCTCGAAAGCGTGGGGAGCAAACAGGATTAGATACCCT
+
B8,@CEEBEFGGFGGGGGGCFFECCECGGCFGGGGGFGF<FEEG96CCEGF,<@FFGDGGCFGFFGC@EF7C=EFGFFFGGGE9EFGG8F7CFDFA?FG,?,?FC,>FFEG7FE,B5?B<FGDFFFFD7DFGFGGGGF@F@EFC:F7FFG9F@FGGGAFCF,B=FD++@<FC93@FC:CC:DFCCECC@7*@B;3?EF<F:@<GFFCCFC?C9EGGDDCGCGDGGCFGGFCE;FBAAFEGEE3@1<@D>2ECFB@4FECBCGFAFDG<AFDCDGFFF:,A+7GF@,A5EB,A4?7,,,=<CFCFFCB88+=FB4++GGGF@,GDGFF,CFFFAFA<FC9GGFGFE@:,CCDFC@+CEGF@:GFECF@DGGGGFGGECFFDFCGGGEE@DGFEGGFGGGGE8EGGGGGEGGGGFGGGFGGGFGGGGFFAFF<C@CC<
@PBWD 92448
TGGGGAATATTGGGCAATGGGCGCAAGCCTGACCCAGCAACGCCGAGTGAAGGAAGAAGGCTTTCAGGTTGTAAACTTCTTTTGTCAGGGACGAGTAGCAGACGATAACTGACGAATAAGCCACGGCTAACTACGTGCCAGCAGCCACGGTAATACGAAGGTGGCAAGCGTTGTCCGGATTTACTGGGGGGAAAGGGCGTGTAGCCGGGAGGGCAAGTCAGATGTGAAATCCACGGGCTCAACTCGTTAACTGCATTTGTAACTACTCTTCTTGCTTATCGGAGACGCAATCGGAACCCCTAGTGTAGCGGTGAAATGCGTAGATATTAGGAGGAGCACCAGTGGCGAAGGCGTATTGCTGGACGACAACTGACGGTGCGGCGCGAAAGCGTGGGGAGCAAACAGGATTAGATACCCT
+
<EFC7FDAEGFFFGGCF@,FFFD7:@@@C8F8FEF,;@EFGE:@C++6,CDF<,CFFFFCFCF@C,CA9=<4E<?F9?FC5FE<C59,:B+D@@FEF9<CA,B7+4++:,,,?+8@FE?E<FEGF+F7F,BFD8C,,+3:3B,@E7,:@+8+8@BFF*@*78,*@898+585CFCFC-*<3:F@9F<A5:(<<,?17FG=?13#'E=*,:CCCC9;75,,>,,D7@>29C7<F7F:8<83C@*3+9@,D=CAFAF@FE8,C3,EFGGGFFBB88,+>7F=DF7F8+CF@:+FFF@?>,CGGGF<CFC7:AFA5,B+=7DA<AFAFFFEA,8F6C,DEC=FCGGF@FFC@@77E<DFE8F@8,:8:,FCF,6FEEFC8++BC7CCGD@,FC@,C6@,<C;,E,FCC,,6@,,CGCCB<C
@PBWD 94626
TGAGGAATATTGGTCAATGGACGAGAGTCTGATCCAGCCAAGTAGCGTGAAGGATGAAGGTCCTACGGATTGTAAACTTTTTTGATAAGGGAATAAACACTCCCACGTGTGGGAGCTTGTATGTACATTATGAATAAACATCGGCTAACTCCGTGCCAGCAGCCGCGGTAATACGGAGGATGCGAGCGTTATCCGGATTTATTGGGTTTAAAGGGAGCTCAGACGGTTCGTTAAGTCAGCTGTGAAAGTTTGGGGCTCAACCTTAAAATTGCAGTTGATACTGGCGTCCTTGAGTGCGGTTGAGGTGTGCGGAATTCGTTGTGTAGCGGTGAAATGTTTAGATATCACGAAGAACTCCGATTGCGAAGGAAGCACACTAAGCCGTAACTGACGTTCATGCTCGAAAGTGTGGGTATCAAACAGGATTAGATACCCT
+
EFGGFG@DFGGG,;EFG,ECFFCG+@FFFFGG,<EF@E<@,;,,CFGGG7CE@,,,49:C:FCFG@FG7C,<FFFFG9,,<6C+4C,C?EE<8,C?9F,=,4A,?E@4B,4=+B++,4BBFF???<,-5<?A9BEGC,55,:B:C=@FC9>?@>>9<FF7FFA?CCFEFEEFFFG7EGGCC=3*CG<GFEDCC8E><<FF;@7GFGFCCFDCCFGFG;#>?B>G3>#@@/GC>CC@CE@,GGGCE>#66F:FG<GFG3,30:CF<DFGGGG<DFD3A5E,EFECBE4BGFFF>GFCF4,CAEF:GEF>CFFFFGGFC7<<FB@+CBBCCFEFFFFC,GFE9FFEC<<GGGGFEFFBCD,B7GGGGGF@F,GFEC9E@878+GGFDEDC7CCFFDFCGGGGGGFGFGGGGGFGEFCC<;,<DFGGGFFGFF@A,AC@
@PBWD 53
TGGGGAATATTGCACAATGGGGGAAACCCTGATGCAGCAACGCCGCGTGAGTGATGACGGCCTTCGGGTTGTAAAGCTCTGTCTTCAGGGACGATAATGACGGTACCTGAGGAGGAAGCCACGGCTAACTACGTGCCAGCAGCCGCGGTAATACGTAGGTGGCGAGCGTTGTCCGGATTTACTGGGCGTAAAGGGAGCGTAGGCGGACTTTTAAGTGAGATGTGAAATACCCGGGCTCAACTTGGGTGCTGCATTTCAAACTGGAAGTCTAGAGTGCAGGAGAGGAGAATGGAATTCCTAGTGTAGCGGTGAAATGCGTAGAGATTAGGAAGAACACCAGTGGCGAAGGCGATTCTCTGGACTGTAACTGACGCTGAGGCTCGAAAGCGTGGGGAGCAAACAGGATTAGATACCCT
+
FGGGGGGGGAEGGGGGGGGGGGGGGFGGFFFGGGGGGGGGFECGGGGG@EDFGGGFFGGGGGDGGGGGGGGEGGGGGGGGGFGGGGGGGGGFGG7+B<EAAEGE7FAFGGGGGGGGGGGGGD7CF:3.FGGGD>G?FGAC>GGGGDCF-CEGGCB;BFFCDF<<4@FGGFCFGGG>D>:F@CGGGGGGGGFGGGCDGGGGEC?CFF;:CGGFEECFEFDF<CDFDC?EGGGGFFG<?9EF,D?C=A#,5GGGGGFFGGGF-GFF9GGEB?=FCGGGFFFFCF?5,,AGFCGGFFGFGGFGGGGGGGFGEDFC,GGCFFF9CGGGFGGGFFFGGFEFGFCFGGGGGEEGGGGFGGFF?GGGFGGGFFGGGCCGGGGGGFCCGEFCGGGGGGGGF9GGGGGGGGGGGGFGGGGC@CC@
@PBWD 54
TGGGGAATATTGCACAATGGGGGAAACCCTGATGCAGCGACGCCGCGTGAAGGAAGAAGTATCTCGGTATGTAAACTTCTATCAGCAGGGAAGATAGTGACGGTACCTGACTAAGAAGCCCCGGCTAACTACGTGCCAGCAGCCGCGGTAATACGTAGGGGGCAAGCGTTATCCGGATTTACTGTGTGTAAAGGGAGCGTAGACGGTGTGGCAAGTCTGATGTGAAAGGCATGGGCTCAACCTGTGGACTGCATTGGAAACTGTCATGCTTGAGTGCCGGAGGGGTAAGCGGAATTCCTAGTGTAGCGGTGAAATGCGTCGATATTAGGAGGAACACCAGTGGCGAAGGCGGCTTACTGGACGGTAACTGACGTTGAGGCTCGAAAGCGTGGGGAGCACACAGGATTAGATACCCT
+
C<FFFGEG9@FGFFGGFGADGDGDGGGFEDC8<FFFGGDECFCFGGGFD:FAEFGFG<FF<EEAE=D?=<EFFGFEGGGGFGGGF?EE7CFFGFFF9FGA9B@FFC<ACF8FFEAFECCDF+=CGFGGFFGGG8DFFGF8FDGGGE@C7>E?FCF:FEEEEDGD18<F:C/CBFGG;;CEGG@E/FC<B@CCGG:4;E8E>8&:*GE:CFC?,<@3DFF?GFE?FGGGGGDFGDF@<FFFGGEC@,/>EGFFCFFCFFFFGFFCDCFECGFA9F>DFAGF7DDGGF@F=CFF@FA9,C4,DDGCC@GFFE9C,EF@FFA,FFB,EDEF6<E,:FFC@F8B:CB,5,@@+:D9<FFCECFCD79GGGGGEEFEECFGFF7<CC5,GF@@+-GECEEGGF8GGEEF9GGGFFGCCCCC
@PBWD 55
TGGGGAATATTGCACAATGGGGGAAACCCTGATGCAGCGACGCCGCGTGAAGGAAGAAGTATCTCGGTATGTAAACTTCTATCAGCAGGGAAGATAGTGACGGTACCTGACTAAGAAGCCCCGGCTAACTACGTGCCAGCAGCCGCGGTAATACGTAGGGGGCAAGCGTTATCCGGATTTACTGGGTGTAGAGGGAGCGTAGACGGATGGACAAGTCTGATGTGAAAGGCTGGGGCTCAACCCCGGGACTGCATTGGAAACTGCCCGTCTTGAGTGCCGGAGAGGTAAGCGGAATTCCTAGTGTAGCGGTGAAATGCGTAGATATTAGGAGGAACACCAGTGGCGAAGGCGGCTTACTGGACGGTAACTGACGTTGAGGCTCGAAAGCGCGGGGAGCAAACAGGATTAGATACCCT
+
FGGGGFDFFGGGGGGGGGGGGGGGGGGGGGGGGGGGGGGGGGGGGGGFGFGGGGGGGGFGGGGFGGGGGGGGGGGFGGGGGGGGGGGGGGGGGGGGGGGGGGGGGGGGGGGGGGGGGGGGGGGGGGGGGGGGGG?GGGGGGGGGGGGGGGEFFGGEFGGGGGGGFGGGGFGFGGGGGGEGFGGGGGGGGGGFGGGGDDGGGGGGGGGGFG?CGGGCGEFCFGFGGGGGGGGGGGGGGGGGGGGGGGGGGF@E9DFGGFFGGFFFFGGGGFGFGGGGDGGGFGDGGGGGGGGFE<F<CGGGGGGGGGGGGFGGGGGEGGGGGGGGGGGGGFGGGGGGGGCGGGGGGGGGGGGGGGGGGFDGGFCGGGGGGGGGGGGGGGGGGGGGGGDGGEGGGGGGGGGGGGGGGGGGGGFCCCCC
@PBWD 65828
TGAGGAATATTGGTCAATGGGCGAGAGCCTGAACCAGCCAAGTAGCGTGCAGGATGACGGCCCTATGGGTTGTAAACTGCTTTTATAAGGGCATAAAGTGAGTCTCGTGAGACGGTTTGCATGTACCTTATGAATAAGGACCGGCTAATTCCGTGCCAGTAGCCGCGGTAATACGGAAGGTCCGGGCGTTATGCGGATTTATTGGGTTTAAAGGGAGCGTAGGCCGGAGATTAAGCGTGTTGTGAAATGTAGAGGCTCAACCTCTGCACTGCAGCGCGAACTGGTCTTATTGAGTACGCACGACCAGGGCGGAATTCGTGGTGTAGCGGTGAAATGCTTAGATATCACGAAGAAATCCGATTGCGAAGGCAGCTCACGGGAGCGCAACTGACGCTGAAGCTCGAAAGTGTGGGTATCGAACAGGATTAGATACCCT
+
DEFFAEG<FGGGECFCGGGGGCEC@FEFGGFFEEGFEC-CEEC,C@FBFC@@EEGFFGDG@@FFE8F,C=C7FEGCDC9,FCCGEFDC9FC,C<,CFF,9BFE,5@4AFGGDF++8+++?EA9,,,,,,5CAEC<FE,7=,8>F:C+:>DD17@FC><FG=<BC-7CCGC;FAFCCE<@7D#5EFCGDCE.+#FFA4G=><+CF<F9F:.C=B:DD5DE>:=:81F99@9FF<CC5C28CFGGFFBD>9F@,,FFFF:F@:+33,9,3DGF@+@+@8,FFFDGF<<BC,C<A+@8++488+,6+,+7F7?C,D<@+B=B,FFCC8DGFFFGE<FFEGAGEAE9EECB,CFDEEB,7CF<EGGGFGFEE:9,,C,B;@8EC@C7FCEF,7CGEFF9CC:BFDCFCFE@7C-GGGFGFCAGGFGGGFFDFFGFBCCCC
@PBWD 57
TGGGGAATTTTGGACAATGGGGGCAACCCTGATCCAGCCATGCCGCGTGCAGGATGAAGGTCTTCGGATTGTAAACTGCTTTTGTCAGGGACGAAAAGGGATGCGATAACACCGTATTCCGCTGACGGTGCCTGAAGAATAAGCACCGGCTAACTACGTGCCAGCAGCCGCGGTAATACGTAGGGTGCAAGCGTTAATCGGAATTACTGGGCGTAAAGCGTGCGCAGGCGGTTCTGTAAGATAGATGTGAAATCCCCGGGCTCAACCTGGGAATTGCATATATGACTGCAGGACTTGAGTTTGTCAGAGGAGGGTGGAATTCCACGTGTAGCAGTGAAATGCGTAGATATGTGGAAGAACACCGATGGCGAAGGCAGCCCTCTGGGACATGACTGACGCTCATGCACGAAAGCGTGGGGAGCAAACAGGATTAGATACCCT
+
GGGGGGGGGGGGGGGGGGGG?CFGGFFCFGCFGGGGGGGGAAFGGGGGGGGDCFEFCCFGGGGGGGGGGCFGGGGGFGGGGGGGGFGGGGGGGGGEGFG7EFGC@FCBFGFFGEG7<FDFFGGGGGGEGG7FCDGGCGGDCFFGEGGGGGGFGGFGGGGGGGGFFFGGGGGGEGGGG>GGFGGGE9FGGGGGGG=G>CGGGGCGGGGGGGGGGGGFFEGD8EGGGGGDGGGCGFFFGGGG<F;FFEGFGGFFGGGFF5GGGEGFGGD8DDGGFAGFA<E@173EGGFF?,9FDGGGGGFE4E,>,9GF:D7GFGFEECFFGF8GGGGGGGFFEGFFGGEGF=GGGGGGFF<CGGGGGGGGGGGFCGGGGGGGGDF8GEEFGGGGGFFGGFFGGGGGGGGGDGGDFEGGGDGGGGGGGGFGGGGGFGGGGGGGGGGGCCCCC
@PBWD 82235
TGGGGAATATTGCACAATGGGGGAAACCCTGATGCAGCGACGCCGCGTGAGCGATGAAGTATTTCGGTATGTAAAGCTCTATCAGCAGGGAAGATAATGACGGTACCTGACTAAGAAGCTCCGGCTAAATACGTGCCAGCAGCCGCGGTAATACGTATGGAGCAAGCGTTATCCGGATTTACTGGGTGTAAAGGGAGCGTAGGCGGTCCTGCAAGTCTGATGTGAAAACCCGGGGCTCAACCCCGGGACTGCATTGGAAACTGTAGGACTAGAGTGTCGGAGGGGTAAGTGGAATTCCTAGTGGAGCGGTGAAATGCGGAGATATTAGGAGGAACACCAGTGGCGAAGGCGGCTTACTGGACGACCACTGACGCTGAGGCTCGAAAGCGTGGGGAGCAAACAGGATTAGATACCCT
+
EFFCBCFG<FFGGFF,CEC,ECFCEGGGC@FGGGF<@FFCGGCECFGGGGGGGFGGGGFGFGEF9DGEECFFGGGFGGGGG?EFGFGGFEFFCEEFGGGGGGG7FGGGGGG9,CF?FFF<FF,DF?GG->FD035DFFFGGGGGGGDGGG@FFCDFC@CFGCFGFGGGGC<CGCFGGF<CCGGFFGFGGFGFFGF=@D?<CEGFCE8E<FG<FFG9@,<BCFGCB-<FF>C8FGFDCEGEG<@AGDEDFCF@,<GGFDFFGGGGDGF??FFGFEFCCFGC??CGGGFGF9EGFGF=<@EGFFC+GGGGGGFF@FC7@,,FFF?FE9FFC9GGGGGGGFFF,GGGGGGGFC8GGGGFC7CGGGFE8FFGGGGGFGFGGGEF<FFDEGGGGEFFFGFCFFFEGGGGGFFDF<CAACBA
@PBWD 59
TGAGGAATATTGGTCAATGGACGAGAGTCTGAACCAGCCAAGTAGCGTGCAGGATGACGGCCCTATGGGTTGTAAACTGCTTTTATAAGGGAATAAAGTGAGTCTCGTGAGACTTTTTGCATGTACCTTATGAATAAGGACCGGCTAATTCCGTGCCAGCAGCCGCGGTAATACGGAAGGTCCGGACGTTATCCGGATTTATTGGGTTTAAAGGGAGCGTAGGCCGGAGATTAAGCGTGTTGTGAAATGTAGACGCTCAACGTCTGCACTGCAGCGCGAACTGGTTTCCTTGAGTACGCACAAAGTGGGCGGAATTCGTGGTGTAGCGGTGAAATGCTTAGATATCACGAAGAACTCCGATTGCGAAGGCAGCTCACTGGAGCGCAACTGACGCTGAAGCTCGAAAGTGCGGGTATCGAACAGGATTAGATACCCT
+
GGGGGFFGGGGGGFGGGGGGGGGGGGGGGGGGGGGGGGGGFFFGGGGGGGGGGGGGFGGGGGGGGGGGGGEEGGGGGGGGGGGGGGGGGGGGGGGGGGGGGGGGGGGGGGGGGGGGGGGGGGGGGGGFGGFGGDFGGGEFBBFGGGGGGGGGFFGGGGGGGGGGGGGGEGGGGFFG:FGGFFDGGCGGG@CCGGGGFFGFFF?<><@FAGFGGGEDGCE?GECGFDECDFEFEGFGEFGGGGGGGGGGGGFGCDGGFFFFGGGFGGGGGGGGFGGGFGGFGGGFGGFBCFC,GGGGGGGECFACGDEGGGGGGGGGGGGFGGGGGEFGDGGGGGGGEEGGFCFGFFEGGGDFGGCBGGFDEGGGGGGGGGGGGFGFGGGGGGGGECGGGGGGGGGGEGGGGGGGGGGGGGFFGGGGGGGGGGGGGGGGGGGCCCCC
@PBWD 60
TGAGGAATATTGGTCAATGGACGAGAGTCTGAACCAGCCAAGTAGCGTGCAGGATGACGGCCCTATGGGTTGTAAACTGCTTTTATAAGGGAATAAAGTGAGTCTCGTGAGATTTTTTGCATGTACCTTATGAATAAGGACCGGCTAATTCCGTGCCAGCAGCCGCGGTAATACGGAAGGTCCGGGCGTTATCCGGATTTATTGGGTTTAAAGGGAGCGTAGGCCGGAGATTAGGCGTGTTGTGAAATGTAGACGCTCAACGTCTGCACTGCAGCGCGAACTGGTTTCCTTGAGTACGCACAAAGTGGGCGGAATTCGTGGTGTAGCGGTTAAATGCTTAGATATCACGAAGAACTCCGATTGCGAAGGCAGCTCACTGGAGCGCAACTGACGCTAAAGCTCGAAAGTGCGGGTATCGAACAGGATTAGATACCCT
+
EFGGGGGGFGGGGGGGEFGGGGGGGGEG<EFGGGGGGGEGFGGGGGGGGGGGGGGGGGGGGFDFGGGFFDFGGDFFFGAEGFDCGGGGGGCEFDFEGFFGFGCFFGGGFGGFFFGG9FGGGGGFGAAFGGGGGGGAFGGFFG?D==GGGEF9B59GGFGGFFFGDG:GCEEAC;@FEEEE:?:F:F<EG@FF??FEF@CCFF<=C.FECGFFFCEECCC<;GDDCGGCGGFGB+<DEFGGFGGFFFGGGGFG?CFCDBFFGGFGGFCCCGGGFE@CDGGGGGEGFGGEGGGAGEEGF9GFDGECEGGGGCFDF8GGEFGGGGGGGGFGFF<CFGFGGGGGGGGGGGGFCGGGGGFGGGGGDGGGGGGGDFEC9EDCGGGGGGGGGGGGGFFGGGGGGGC<CDGGGGGGGGGGGGGGGGGGGGFFECGGFGGCC@CC
@PBWD 61
TGAGGAATATTGGTCAATGGACGAGAGTCTGAACCAGCCAAGTAGCGTGCAGGATGACGGCCCTATGGGTTGTAAACTGCTTTTATAAGGGAATAAAGTGAGTCTCGTGAGACTTTTTGCATGTACCTTATGAATAAGGACCGGCTAATTCCGTGCCAGCAGCCGCGGTAATACGGAAGGTCCGGGCGTTATCCGGATTTATTGGGTTTAAAGGGAGCGTAGGCCGGAGATTAAGCGTGTTGTGAAATGTAGACGCTCAACGTCTGCACTGCAGCGCGAACTGGTTTCCTTGAGTACGCACAAAGTGGGCGGAATTCGTGGTGTAGCGGTGAAATGCTTAGATATCACGAAGAACTCCGATTGCGAAGGCAGCTCACTGGAGCGCAACTGGCGCTGAAGCTCGAAAGTGCGGGTATCGAACAGGATTAGATACCCT
+
CFFFGGGEGGGGGGGGGFGGGGGGG+CFGGGGGGGGGGGGGGGGGGGGGGFGFFF49C@EECFGGGGGGEFGGFGGGGFGGGGGGGG<FCDEEFGGFGGFGC<AEGFGGECFGGGGFGDFGFGGGG9FGFGGGGGFFFGGFGGEDGGGGGG<DDDF2E=FGGGGG?FGGGGGGFGGGCEGGGGGGCG;CFEFFG<GDGF2FFGFGGGGCGGGGGGGGGGGCCECFECFCFGGEFGE:9GFGGFCFF?GGFCCE:CGGGCFFECBFF:FFFDEGGFFFBGCGGGGFFD@GFGE6EEFB>8E9F?,GEFCGGGGGGGEC<B,FGGGECFB<F,GFFFGGGGFFC9D?GGGGGGGGGEGGGGGGGGFGEGGFGGGF<<C8FDGGGCGFGGGGGGGFGGCE:CDF7GGGEEEDGGGGGGGGFGGFFEEGFFFGGF@CCCC
@PBWD 62
TGAGGAATATTGGTCAATGGACGAGAGTCTGAACCAGCCAAGTAGCGTGCAGGATGACGGCCCTATGGGTTGTAAACTGCTTTTATAAGGGAATAAAGTGGGTCACGTGTGACTTTTTGCATGTACCTTATGGATAAGGACCGGCTAATTCCGTGCCAACAGCCGCGGTAATACGGAAGGTCCGGGCGTTATCCGGATTTATTGGGTTTAAAGGGAGCGTAGGCCGGAGATTAAGCGTGTTGTGAAATGTAGAGGCTCAACCTCTGCACTGCAGCGCGAACTGGTCTTCTTGAGTACGCACAACGTGGGCGGAATTCGGTGTGTAGCGGTGAAATGCTTAGATATCACGAAGAACTCCGATTGCGAAGGCAGCTCACGGGAGCGCAACTGACGCTGAAGCTCGAAAGTGCGGGTATCGAACAGGATTAGATACCCT
+
FGGGGGGGGFDGGGGGGGGGGFGGCGGGGGGGGGGGGDGGGGGGGGEGGGGFGGGEFGGGBGGGGGGGGGGGGGGGGCCGGGGFF9FCFE=FGFGGGGGGFG>EFGGGGGGGGFG99FFGGGGGG,FDGFFDFD?FEGG=FFFEGGGGGFGFGGFGFG,:DFGF+8@;:CF9=6@B8@@EGDFDGGDECBF2<F?=CC@<2:<FF/FCFGGGF=F;<*BEGGGGGGDGGDFDGDECDGGGGFGF;<FCG?=:0F@@?FFGCFE?F97DGGGGGDFB8>CEF@9CD8FA<>?,EDEGEDGGFFGFGFEFEFFFFFF:8++,GGECEEC?5?FCEEDGGGFCCGDFCDFCEGGGFF>6:7F:GDF@9C<EDF9GEFGGDGGFCGGFGDEFF@8@GEFC8GC<C6BFC:CF7GGFEGFGEF9GECE,@FEFE8F@<8C<
@PBWD 63
TGAGGAATATTGGTCAATGGACGAGAGTCTGAACCAGCCAAGTAGCGTGCAGGATGACGGCCCTATGGGTTGTAAACTGCTTTTATAAGGGAATAAAGTGAGTCTCGTGAGATTTTTTGCATGTACCTTATGAATAAGGACCGGCTAATTCCGTGCCAGCAGCCGCGGTAATACGGAAGGTCCGGGCGTTATCCGGATTTATTGGGTTTAAAGGGAGCGTAGGCCGGAGATTAGGCGTGTTGTGAAATGTAGACGCTCAACGTCTGCACTGCAGCGCGAACTGGTTTCCTTGAGTACGCACAAAGTGGGCGGAATTCGTGGTGTAGCGGTGAAATGCTTAGATATCACGAAGAACTCCGATTGCGAAGGCAGCTCACTGGAGCGCAACTGACGCTAAAGCTCGAAAGTGCGGGTATCGAACAGGATTAGATACCCT
+
FGGGGGGGGGGGGFGGGGGGGGGGGGGGGGGGGGGGGGGGGGGGGGGGGGGGGEGGGGGGGGGGEGGGGGGGGGGGGGGGGGGGGGGGGGGGFGGGGGGGGGAGFGGFGGGGGFGGGCGGGGGGGG9EGGGGGGFGGGGG=EGGGGGGGGFGGGGGG@GFGGGGGGDEGGGGGGFGGGGGGGGGGGGGGGGGFFCCFGFFFGGGGGGGFGFGGGGGGGGGEEEFGGGGGF8FGFFCGGGGGG@GGFFGGGFFCGGFFGGGGGFFGGFGGGGGGGGGGGGGGGGGGGF=FCCFGGGFEEDGEEFE>GGFGGFFGGGGEGGGGGGGGGGGGGGGGGGGGDGGGFGFGDFGGGEGGGEGGGGEGGGGGGGGGGGGGGGGGFGGGGGGGGFFGCEGDFGGGDGGGGGGGGGGGEFGGGGGGGFFCGGGGGGGGGGCCCCC
@PBWD 55686
TGGGGAATATTGCACAATGGGGGAAACCCTGATGCAGCGACGCCGCGTGGAGGAAGAAGGTCTTCGGATTGTAAACTCCTGTTGTTGAGGAAGATAATGACGGTACTCAACAAGGAAGTGACGGCTAACTACGTGCCAGCAGCCGCGGTAAAACGTAGGTCACAAGCGTTGTCCGGAATTACTGGGTGTAAAGGGAGCGAAGGCGGGAAGACAAGTTGGAAGTGAAATCTATGGGCTCAACCCATAAACTGCTTTCAAAACTGTTTTTCTTGAGTAGTGCAGAGGTAGGCGGAATTCCCGGTGTAGCGGTGGAATGCGTAGATAGCGGGAGGAACACCAGTGGCGAAGGCGGCCTACTGGGCACCAACTGACGCTGCGGCTCGAAAGTGTGGGTAGCAAACAGGATTAGATACCCT
+
EE,@+@,;FCC6C6EC,C<A@,::@FE<@A<8@<,C<,CFGEGEGD+@BF@FEC<?AFDGFGGAEFGC=F<FAFGGGGG?EEFCFGF<EFFEAFFG<,,F<FGGFGGGGFGGGFGGGGGGGGDEGGC<DDFGDGC7CG7FFCFCEGGGEE/;:FBF>:<>FGGFF8<><FEFFGGGEF6CE=CFFG<G=CFGFDD@BFE$F:*:ECE>FADECEGGEF?,AFED@,<=ED,<CFB<>:F>@GD<FCCFCEEC<@1C9C<3>@+9FGGFFGFEFGGGGFFFF<9FCFCFBAFA5FC@:FFF?9F=@:CFFE<,4::E@GEAF?7@+:C=???E:CC--DCGF@6,,6,+7FCC<9GGFC@C@,B;,EFFC@@C@68++::FF@AC,?GGGFGFCCGFFFC9F<FF;,;,6C,8@@A8
@PBWD 92316
TGAGGAATATTGGTCAATGGACGAGAGTATGAACCAGCCAAGTAGCGTGAAGGATGAAGGTCCTACGGATTGTAAACTTCTTTTATAAGGGAATAAACACTCACACGTGTGGGAGCTTGTATGTACCTTCTGAATAAGCATCGGCTAACTCAGTGCCAGCAGCCGCGGTAATACGGAGGATGCGAGCGTTATCCGGATTTATTGGGTTTAAAGGGAGCGCAGACGGGTCGTTAAGTCAGCTGTGAAAGTTTGGGGCTCAACCTTAAAATTGCAGTTGATACTGGCGTCCTTGATTGCAGTTGAGGTGGGCGGAATTCGTGGTGTTGCGTTGAAATGCTTAGATATCACGAAGAACTCCGATTGCGAAGGCAGCACACTAACCCGTAACTGACGTTCATGCTCGAAAGTGTGGGTATCAAACAGGATTAGATACCCT
+
CEE9F<EFFFFFFGGAECFGGEFDGDD;,<ECEFFECF@FGFFEGCECFEGFC:C,9CFF6:CFACCFFF@FGGGF9,CE,,?E?ECF9C@=<<F9F,,:5:,,B,>BF8D?4BCF@,ABEBEA9CAEC,,CFF9@FFAECFCC+=CF,,@CABECDADGDFFG@C@FFFC:@F7FEG>>CCCFEGDGG7FFF8FEGGFGFF@FFFC@9BEFCFGD<GGGGGGDC5EGGGG(GGF9ECC#@?C,CC:FCEF<FC3/-BDGFF8GDGDFFDF8:DFA<DGFCDDCFDCB,EFA7,ED=,GFEE9++:6+7ECE?GGGGGF?=4>@+>,C-A,FCCCF<FE@?9FE<<FDC,AF9,6F@CA:FFDFGFC;@CECC,6,,DB@+>GEEDFEEFGGGGGCFGCFFCFEECCCGGGFGGFEFFDEGGFC@<@9CFF@@A,A
@PBWD 66
TGAGGAATATTGGTCAATGGGCGAGAGCCTGAACCAGCCAAGTAGCGTGCAGGAAGACGGCCCTATGGGTTGTAAACTGCTTTTATAAGGGAATAAAGTGGGTCACGTGTGACTTTTTGCATGTACCTTATGAATAAGGACCGGCTAATTCCGTGCCAGCAGCCGCGGTAATACGGAAGGTCCGGGCGTTATCCGGATTTATTGGGTTTAAAGGGAGCGTAGGCCGGAGATTAAGCGTGTTGTGAAATGTAGACGCTCAACGTCTGCACTGCAGCGCGAACTGGTTTCCTTGAGTACGCACAAAGTGGGCGGAATTCGTGGTGTAGCGGTGAAATGCTTAGATATCACGAAGAACTCCGATTGCGAAGGCAGCTCACTGGAGCGTAACTGACGCTGAAGCTCGAAAGTGCGGGTATCGAACAGGATTAGATACCCT
+
EFGGGGGGFGGGGGGGGGGGFGGGGDGGGGGGGGGGGGFGCGFCEFGGGGGGGGGGDFGGGGGGGGGGGGGGGGGGGGGGGGGGGGGCGGGGGGGGGGGFFFFGGGGGGGGDGF9FGGDGGFFGGFEGFGGGGGGGGG<FFGG7FGEGGGGGFEFGFGGGGGGCG@DG;:=CGF@FGCGGG>FEGGGGGGGFGFCCE;FGFGGGGGGGDEGGGFG@C3?EEGGFF8>75#2ECFGDGGDGFCFDFGEECF?C+CFE=CCGG<EFFGGGFCCEEGEGEDFD=DFF>DDCFF<C+EEFCC,,:?FBC?GGGGFFCDGF:FGGGGF@=+GCGGFFGFC<E<GFEFEEE,B,GFGGGEFCEFC,F@:<GF9DFFFFGFF@68GGGFB<,GFEF7GEGFFFCGGFFEGGGGEEF@CCEGGGGGGGGGF@9FF9FFECC8CC
@PBWD 91705
TGAGGAATATTGGTCAATGGACGAGAGTCTGAACCAGCTAAGTAGCGTGCAGGATGACGGCCCTATGGTTTGTAAACTGCTTTTATAAGGGAATAAACTGAGTCTCGTGAGACTTTTTGCATGTACCTTATGAATAAGGACCGGCTAATTACGTGCCAGCAGCCGCGGTCATACGGAAGGTCCGGGCGTTATCCGGGTTTATTGGGTTTAAAGTGAGCGTAGGCCGGAGATTAAGCGTGTTGTGAAATGTAGACGCTCAACGTCTGCACTGCAGCGCGAACTGGTTGCCTTGAGTACGCACAAAGTGGGCGGAATTCGTGGTGTAGCGGTGAAATGCTTAGATATAACGAAGAACTCCGATTGCGAAGGCAGCTCACTGGAGCGCAACTGACGCTGAAGCTCGAAAGTGCGGGTATCGAACAGGATTAGATACCCT
+
GCEFGGGGGGCDFCEFFGGGGGGG@FGFGGFGFEDFGGFG,CE,FFFGGD7ECFGGEFEG7FEE@FGF,CF@FGGGGGC9CFGGEFGG9C<E<=F9F,<5EDDFFFGF8<F9?E9,9ECGEC,ADGEAFGGF9F<,95==EDF8FF:BF9,B<F,FF6:3<>DFE>FE@#:>CFB:@FCF5#CF:FEFCCFEC8'>.?2A=CFF@@<*FFFFE#<A8E<BEB5B8GGC@/0EEE<7B5GDGGFGGFDCC@CF<AEF<DGEB60C7D<FAGGECB774CGFFEFA<,+,ACFFFFC?@=EE:E?8GDGGGDGFDEF7C77FFCGGGGGGGGGFGFFF<AGGGFCAC,:,GGGGGGF7GFF::CGGGGGGGFDE@FEFGGF@+8+C,FGGGGGEC,DF@+F8CFFGGFC:C+GGGGFCFCFFCGGGGGCGGGGCCCCC
@PBWD 68
TGAGGAATATTGGTCAATGGACGAGAGTCTGAACCAGCCAAGTAGCGTGCAGGATGACGGCCCTATGGGTTGTAAACTGCTTTTATAAGGGAATAAAGTGAGTCTCGTGAGACTTTTTGCATGTACCTTATGAATAAGGACCGGCTAATTCCGTGCCAGCAGCCGCGGTAATACGGAAGGTCCGGGCGTTATCCGGATTTATTGGGTTTAAAGGGAGCGTAGGCCGGAGATTAAGCGTGTTGTGAGATGTAGAGGCTCAACCTCTGCACTGCAGCGCGAACTGGTCTTCTTGAGTACGCACAACGTGGGCGGAATTCGTGGTGTAGCGGTGAAATGCTTAGATATCACGAAGAACTCCGATTGCGAAGGCAGCTCACGAGAGCGCAACTGACGCTGAAGCTCGAAAGTGCGGGTATCGAACAGGATTAGATACCCT
+
EFGGGGGGGGGGGGGGGGGGGGGGGGGGGGGGGGGGGGGGGGGGGGGGGGFGGGGCFGGGGGGFGGGGGFGGGGGGGGGGGGGGGGGGGGGGGGFAFGGGGGFFFFGEGGGGGGGGGGGGGGGGGGGGGGGGGG9EGGG?GFEGGGGFFGGGGGGGGGGGGGGGGGGGDFFFFFGDEFGGGGGGGGGDFFEGGAFDEFGGGGGGFGGGGGGGF3GG>8CGEE=FGGGEECFCFFFGGGGGFCFGFFC>FGF<:F,AG?GFGFEFDCFDFGGGGGGGGGGFDGGGFGGGGFGF?@=FCFGEGGFGGFCGGGGFGGGGGGGFGFGGDGGGGGGGCGGFGGDEFFFGGGGGGGGGGGGEGGF@EGGGGFGGGGGGEFCFEGFGGGGGGGGGGGGGGGGGGGGGGGGGGGGGGGGGGGGGGGGGGGGFE@GEFEFCCCCC
@PBWD 69
TGAGGAATATTGGTCAATGGACGAGAGTATGAACCAGCCAAGTAGCGTGAAGGATGAAGGTCCTACGGATTGTAAACTTCTTTTATAAGGGAGTAAAGTGAGTCTCGTGAAACTTTTTGCATGTACCTTATGAATAAGCATCGGCTAACTCCGTGCCAGCAGCCGCGGTAATACGGATGATGCGAGCGTTATCCTGATATATTGGGTTTAAAGGGTGCGCAGACGGGTCGTTAAGTCAGCTGTGAAAGTTTGGGGCTCAACCTTAAAATGGCGTTTGATACTGGCGTCGTTGAGTGCGGTTGAGGTGTGAGGAATTAGTGGTGTAGCGGTGAAATGCTTAGATATCACGAAGAACTCCGATTGCGAAGGCAGTACACTAATCCGTAACTGACGTTCATGCTCGAAAGTGTGGGTATCAAACAGGAGTAGATACCCT
+
98@,<<FFFFGFEFD@EC,;EECC:@CF,6E9,CFCGC9FFCGFCF+8,BFE,EE,CFFG@AFFGFF,BCE@?,CEF9EE9C6CFGGGGDFF,B,5?9C?99BAFG?D@F+,,:,C<FFGGGGGA,A,55<<F<<EF?,A,:++4+=E<E9FCBD7+<,BDDFF+++3+@+<<D<FG+*,73E>8*@>*>>,@,,2@>,,F;#FC3><C:F=&@/'5BC*:83*:51*:>=,30B;3?>,GF=@,;3+8CFCGFCCB@=F>8DC,FDC@+8+,8,<,9B>>+8++B8+,B4,6FCCGFEA=AAB4,,,C,A,C,C4,9,<F9=764,9C,F<<,9<FC?4<5:,FC<C9DGGEB67:C96@,,6B6,;<<<<,C9F<CF@BB,,CFC:;DCC,99EC+:C,:FF9C6CCGGCFE<@8FFCFCC@@,C,,FFBA,<@
@PBWD 86725
TGGGGAATATTGGGCAATGGGGGGAAACCCTGACCCAGCAACGCCGCGTGAAGGAAGAAGGCTTTCGGGTTGTAAACTTCTTTTACCAGGGACGAAAAAAGTGACGGTACCTGGAGAACAAGCAACGGCTAACTACGTGCCAGCAGCCGCGGTAATACGTAGGTTGCAAGCGTTGTCCGGATTTACTGGGGGTAAAGGGCGTGTAGGCGGAGATGCAAGTTGGGAGTGAAATCCATGGGCTCAACCCATGAACTGCTCTCAAAACTGTATCCCTTGAGTATCGGAGAGGCAAGCGGAATTCCTAGTGTAGCGGTGAAATGCGTAGATATTAGGAGGAACACCAGTGGCGAAGGCGGCTTGCTGGACGACAACTGACGCTGAGGCGCGAAAGCGTGGGGAGCAAACAGGATTAGATACCCT
+
GDGFGG7CFFFFGEEFEGGGCEEECFFGG+BFGGGG<FGGGGGGGD=FCFCCE<DFGG@FEFGGFDFECF<FFDCCGGCAEFGFAF:=FGGGF7CEGEGDCEGGGCEGG+CFGGABC<,<C<FEFGGGGCFFGCFFG<F7FFGGFFF:CCGE>EG;<B:4<CEG-;FFCGFFGFE>FGEEC?5ACC<C@<.C8BCCGGGEGFFE7F>CFF??8F;<FFGFFE@8=C;C9FAFFFGGGGGGGFCFFD59@GFG7FGFB>89CEG-;FB2G<>F99GF@32A+6ECGGFGFFDECDDFF?FDFFE9GFGGGF7GGGGFGGGCDGGFDCFFE9FECF9GEFDGGGGGGGGGGGGGGGGF?DDCGGGFFF@;9GGEGGGGFFECGGF@,GGGDGGGEGGGGDEFEGGGGGGGGGFDGGGCCCCC
@PBWD 97919
TGGGGAATATTGCACAATGGGGGAAACCCTGATGCAGCGACGCCGCGTGAGCGATGAAGTATTTCGGTATGTAAAGCTCTATCAGCAGGGAAGAAAATGACGGTACCTAACAAGAAAGCACCGGCTAACTACGTGCCAGCAGCCGCGGTAAAACGTAGGGGGCAAGCGTTGTCCGGAATTACTGGGTGTAACGGGAGCGCAGGCGGACCGGCAAGTTGGAAGTGAAAACTATGGGCTCAACCCATAAATTGCTTTCAAAACTGCTGGCCTTGAGTAGTGCAGAGGTAGGTGGAATTCCCGGTGTAGCGGTGGAATGCGTAGATATCGGGAGGAACACCAGTGGCGAAGGCGACCTACTGGGCACCAACTGACGCTGAGGCTCGAAAGCATGGGTAGCAAACAGGATTAGATACCCT
+
GAGFGGGG9FG@FFGFGGGGCBCFGGGGGGGFGGAFGF+@FEGGDGGGGGG?CGFFGGGFDGGGGGGB=+BFGGD<FGGGBFECE<,E<FFFGGGFDF9?F:F=4+5CFGGAF,,3DFFFDFDG7=CFF<>F::DCFGG7DC@FE>5F#(2DFGG?5>FF+8F?=?1FA408<C?CBEFGF:CGFG>GFFF&FCGFGG>CGDCEFE>F7CEG8CF;;FE@EGGG0GF@:<<A76FFD@@=AD;@9AGA<FF<CFFFCGGFFFF?FF3/:GGGGFC>FA-:<GGGGGGFF<GFFFGFFF78GGGGGGGFGFA9=GGGGEBGGGGGGF>FFCEGEGGGFGGGGGECGGGEGGGFFF9<GGGGGF@EFGGGGGFDGGCGGGGGGGGGGGGGGGGGGGGGGGGFAFFFFFGGGFGCCCCC
@PBWD 87212
TGAGGAATATTGGTCAATGGACGAGAGTCTGAACCAGCCAAGTAGCGTGCAGGATGACGGCCCTATGGGTTGTAAACTGCTTTTATAAGGGAATAAAGTGAGCCTCGTGAGGCTTTTTGCATGTACCTTATGAATAAGGACCGGCTAATTCCGTGCCAGCAGCCGCGGTAATACGGAAGGTCCGGGCGTTATCCGGATTTATTGGGTTTAAAGGGAGCGTAGGCCGGAGATTAAGCGTGTTGTGAAATGTAGACGCTCAACGTCTGCACTGCAGCGCGAACTGGTTGCCTTGAGTACGCACAAAGTGGGCGGAATTCGTGGTGTAGCGGTGAAATGCTTAGATATCACGAAGAACTCCGATTGCGAAGGCAGCTCACTGGAGCGCAACTGACGCTGAAGCTCGAAAGTGCGGGTATCGAACAGGATTAGATACCCT
+
FGFFGGGGGGGGFGGFFGGGGGGGGGGGGGGGGGGGGGGGGGGGGGGGDGGGGGGGGGGGGGGG@FGGGGGGGGCFEGGGGGGG9FGGGGGGFGGDFGGGGFFGCFC=<FE,BDFGGFCFGGCECCCGGEFFDFGGGGGGGGGDFEG8>>=><>>FGF7=BBDFE?F<:@FGFGGD<=C:>FEFEC<FGE@CC=EECFCF8BGGFGFG2;B:GG>DCAFGEF?@CGGECCFGGFFGCGGGCGGGGGGGFGFF@+<CFGGFGCF9CGF<<FC>FB7@>GGFCGF8<A+<GFFGGGCGCE6FDGGGGGGEFAEDGGF+DGGGGGGGGGGGGGGGGGGFFC9FFF?EDDF<GGGGFF@CGFCCCFEFGGGGGFGGFCCGGGGGEC@E6CGGEGCDGGFGGGGDFCFGGGGGGGGGEEE,>GGGGGGGFGGFGGGCCCCC
@PBWD 84459
TGAGGAATATTGGTCAATGGGCGAGAGCCTGAACCAGCCAAGTAGCGTGCAGGACGGCGGCCCTATGGGTTGTAAACTGCTTTTATAAGGGAATAAAGTGAGTCTCGTGAGACTTTTTGCATGTACCATATGAATAAGGATCGGCTAACTCCGTGCCAGCAGCCGCGGTAGTACGGAGGTTCCGAGCGTTAGCCGGATTTATTGGGTTTAAAGGGAGCGTAGGTGGATTGTTAAGTCAGTTGTGAAAGTTTGCGGCTCAACCGTAAAATTGCAGTTGAAACTGGGAGTCTTGAGTACAGTAGAGGTGGGCGGAATTCGTGGTGTAGCGGTGAAATGCTTAGATATCACGAAGAACTCCGATTGAGAAGGCAGCTCACTAGACTGTGACTGACACTGATGCTCGAAAGTGTGGGTATCAAACAGGATTAGATACCCT
+
FGGGGGFFGGGG9FFGGGGEFCFG8F+CFFFGFFCFGGCFGGFFAFEGGDFGGGFG+++:>FEFFC<,AFDEFEF9EFGGG?F@9FGFFGDFFGGEF?C<FFFAE<=FFE@B@EF9DCGFGGGDFFFGABFEE<<<>4EF?03B=CC@7=9@>DF*FFFF<FC7C><C?>>ACFAFE/C#<?F8DGGGGFC,?EFA<DDFFGFFFFEGGGGEFEFCCCE@7FCGG:>FF=<E;@CAFGE9EF<GCGFCCCF@CBE,>FCFFEC>FGGGFF9&?<FCF??B:GGGFAFA=FDFEC,59GFAGFEFC+=7B,GFFEEF7DFCGGGGDGEFFGGGEF9FF9FGGCGFDCE<FCGFFB@CCGFC,@E,GGFGGGFE9GFGGGFGGE@CC,EAEFGFFGFEGGF<<:FCFF@FGGFEF9GFGFFGGGGGFGGGFC8BA,BB
@PBWD 74
TGGGGAATATTGCACAATGGGGGAAACCCTGATGCAGCAACGCCGCGTGAGTGAAGAAGTATTTCGGTATGTAAAGCTCTATCAGCAGGGAAGAAAATGACGGTACCTGACTAAGAAGCCCCGGCTAACTACGTGCCAGCAGCCGCGGGCATACGTAGGGGGCAAGCGTTATCCGGATTTACTGGGTGTAAAGGGAGCGTAGACGGTTTTGCAAGGCTGAAGTTAAAGCCCGGGGCTTAACCCCGGGACTGCTTTGGAAACTGTAGAACTAGAGTGCAGGAGAGGTAAGTGGAATTCCTAGTGTAGCGGTGAAATGCGTAGATATTTGGAGGAACACCAGTGGCGAAGGCGGCTTACTGGACTGTAACTGACGCTGAGGTTCGAAAGCGTGGGGAGCAAACAGGATTAGATACCCT
+
FGGGDBFGGGGGGGGGGGGGFEGDGGEFGGGGGGGGGG<F@FGGGGGFGEFFFGGFFGG,CEDGGGG:ECGGGGGGGGGGCFGFGGAFGCFCEFGGFCCED7@BD8F,A<F<EF8<,B@FC:+@FFG<=5DFF,B7=F,@=FF=+C3@**C-695$%>EF.<7?<8FE7<<FCG@C>'?:@F,CFGGGFF?C=32#:<>:8>24B;E<>,;;G?F-E#ED=C7#GGFFFF@:F>E,9,F9<>FCFCEGCFE@EECBE?9GDEC9#1FE=9#GCFA,9:C8GGGFC,<FFE9FE95E<EFAGGGGGGGGGF9GGDGGGGGCFE?EC,,GGFFE7E,F9F8EGGGGGEFFEFFC,C,AGGGGE@EEC@GGGGE@E,F<FFC,,@FFGEGGGGEFGGGGGGGGGGGGFEFGFFGCCCCC
@PBWD 75
TGAGGAATATTGGTCAATGGACGAGAGTCTGAACCAGCCAAGTAGCGTGCAGGATGACGGCCCTATGGGTTGTAAACTGCTTTTATAAGGGAATAAAGTGAGTCTCGTGAGACTTTTTGCATGTACATTATGAATAAGGACCGGCTAATTACGTGCCAGCAGCCGCGGTAATACGGAAGGTCCGGGCGTTATCCGGATTTATTGGGTTTAAAGGGAGCGTAGGCCGGAGATTAAGCGTGTTGTGAAAGGTAGAGGCTCAACCTCTGAACTGCAGCGCGAACTGGGCGTCTTGAGTACGCACAACGTGGGCGGAATTCGTGGTGTAGCGGTGAAATGCTTAGATATCACGAAGAACTCCGATTGCGAAGGCGGCTCACGGGAGCGCAACTGACGCTGAAGCTCGAAAGTGCGGGTATCGAACAGGATTAGATACCCT
+
FGFFGFEF<FGC@EEFGGGFFGGGCGGGGGGGFGGGGGCG8CFFGFGGGGCFGGGGG9CG6FCEE@EGFC,>FFGGFGDEFGGGFGCFCCCFF=E9EFAEFC5CE,B4?FGF,<F9EA6:<EFFGG9EE<<9FGADC,CF,+@:F++5D9,C=E,+@=D>:D%@:<FGFF7FFBF<.8@CEECFCF:C<*1-@;<=FFC@:FFGGF<FGGE@;<EGE<CEGGGGCCEC?9FEC3@:9>EFGGGGFC9*@EF>*CF:EACCFCG7@,#GFGG.=9FC>9GFDC@9++,<GD9BDC@8+,@F3AA+B=::>CGFFE@FB++,GGGGGGGGGGGGGGFFDCGGGFF<EF:,AGGGFCF@GDFCC,FFGCEF@+,FCC,,GGGGFGGFFGGGGGGEGGFCDEFCGDGFGFEC7DGGFGGDCGFGGGGGGCGFFCCCCBCB
@PBWD 76
TGAGGAATATTGGTCAATGGGCGAGAGCCTGAACCAGCCAAGTAGCGTGCAGGATGACGGCCCTATGGGTTGTAAACTGCTTTTATAAGGGAATAAAGTGAGTCTCGTGAGACGTTTTGCATGTACCTTATGAATAAGGACCGGCTAATTCCGTGCCAGCAGCCGCGGTAATACGGAAGGTCCGGGCGTTATCCGGGTTTATTGGGTTTAAAGGGAGCGTAGGCCGGAGATTAAGCGTGTTGTGAAATGTAGAGGCTCAACCTCTGCACTGCAGCGCGAACTGGTCTTCTTGAGTACGCACAACGTGGCGGAATTCGTGGTGTAGCGGTGAAATGCTTAGATATCACGAAGAACTCCGATTGCGAAGGCAGCTCACGGGAGCGCAACTGACGCTGAAGCTCGAAAGTGCGGGTATCGAACAGGATTAGATACCAT
+
FGGGFGGGGGGGGGEGCGFGFGDEDGGGGGGGGGGGGGGGFGFGGGGGGGGGFCGGGGGGGEEFGGGGFGGEEGGGGDGGGGGGGG9EFDFFGFFFGGGGG=EFEGGGGG@FFD@@DFFFGGGGDCCFFEFFGGGGGF9CDFGDCCGGGGGF@D+>FCFGF?GC>B@@FGGCFDFGGCGDFDECCGEGCCF7FGG;'C=C:?CGFFGG=FFGGCCF5?EEGEE=FEGEEFCFCCEGGGEDE5@7@7?>7C=F;GDEG;FGE*<?FEG<FFB?FG@@>C9C=:FCDEBE,FD@=:C888++,,?CGEGGGGGGFGGFEDGGCFBCC@<FGGFGGGGGGGGFE@?C,=7CGGFFF@7FFA@GGGFF@<GFFEC8,,8CCGGFC@F9AFGGEFEGGDGGGEGGFGGGGF7F@GGEF@<@,@AGGGGGGDFDGECCBCB
@PBWD 81476
TGGGGAATATTGCACAATGGGGGAAACCCTGATGCAGCGACGCCGCGTGGAGGAAGAAGGTCTTCGGATTGTAAACTCCTGTTGTTGAGGAAGATAATGACGGTACTCAACAAGGAAGTGACGGCTAACTACGTGCCAGCAGCCGCGGTAAAACGTAGGTCACAAGCGTTGTCCGGAATTACTGGGTGTAAAGGGAGCGCAGGCGGGAAGACAAGTTGGAAGTGAAATCCATGGGCTCAACCCATGAACTGCTTTCAAAACTGTTTTTCTTGAGTAGTGCAGAGGTAGGCGGAATTCCCGGTGTAGCGGTGGAATGCGTAGATATCGGGAGGAACACCAGTGGCGAAGGCGGCCTACTGGGCACCAACTGACGCTGAGGCTCGAAAGTGTGGGTAGCAAACAGGATTAGATACCCT
+
GGGFDCFFGGGGGGGGGGGFGCF@FGGGGGGFFGGGGGGGGGGGGGGGG7FFGGGGGGGGFFGGGFGDGEFGGGGGGGGGGGGGG,=EFGGFGGCFGAFFGGG7BFGGGGGGGGGGF8FGFGFAFCEFFFFFD4<C?FCGGGGGGGGEGG>FGGGGGGG,=GGGGGFGF@DEFGEGGGCGCBFGGGFEGGGGGGG@DCC5>EEEFFGGFFCGGFC4FFFCFGGFGGGFF>EFF8GGGGFGFF=CFGGFCFGFFFGCDDCBEGGFCFAEGGFGGFEF<GGFGGGGGGGGGFDFGGGGGGGGGGGCGGCGGGGGGGGGFEGGGF@F?F=GFCFGGFFGGGGGGGC<GGGGGGGGCGGGGGGFCFEFE<EEGGGGGGFCGEECGGGGGGGGGGGGGGGGGGGGGGGGGGGGGGGCCCCC
@PBWD 78
TGGGGAATATTGCACAATGGGGGAAACCCTGATGCAGCAACGCCGCGTGAGTGAAGAAGTATTTCGGTATGTAAAGCTCTATTAGCAGGAAAGCAAATGACGGTATCTGACTAAGAAGCACCGGCTAACTACGTGACAGCAGCCGCGGTAATCCGTAGGGGGCAAGCGTTATCCGGATTTACTGGGTGTAAAGGGCGCGTAGACGGCATTGAAAGCCAGATGTGAAAGCCCGGGGCTCAACCCCGGGATTGCATGTGGAACGGCAGAGCTAGAGTGGCGGAGAGGCAAGTGGAATTCCTAGTGTAGCGGTGAAATGAGTAGATATTAGGAGTAACACCAGTGGCGAAGGCGGCTTGCTGGACGATGACTGACGTTGAGGCGAGAAAGTGCGGGTATCGAACAGGATTAGATACCCG
+
F,;@CCFF9FFDFC,,C;,@<CF7@CF,B@F8E@@FFGF?@@8+C@:@@@FF??CF<<CCC,C?FEF,,9EGGECCFEFDEE,CAFF9FCE<,4?FDFGGGC>FFF9EF,?<EFCEB?,,,B=BFC=DFC,>:,,,BCDGF>FFE7F:+8C;,,5@FFED>E7FE57<=**,=89#:9=,<FEGCF=B88<4CBC#995*4?:7;3888<15?6:#<?FCGGE8?:%/B37@<@3,C:FF@+@+>@,@,EFD=8,,D=+B6,=4,C7C,C548:C8+4,,@E;FAFFFFE?<?B,=DBB,F=@++=F5559?CFFE5FGECDE<FEA8DAB9B6C-FECBEF7GGDGGF@,F8CF8,@:CD,C;C,FGGFC,CGGGFC7B,,GFGCC@+7GFGFGFGGGGEFC9BCAEE<CCA,8-
@PBWD 75706
TGAGGAATATTGGTCAATGGACGAGAGTCTGAACCAGCCAAGTAGCGTGAAGGATGAAGGTCCTACGGATTGTAAACTTCTTTTATAAGGGAATAAACCCTCCCACGTGTGGGAGCTTGTATGTACCTTATGAATCAGCATCGGCTAACTCCGTGCCAGCAGCCGCGGTAATACGGAGGATGCGAGCGTTATCCGGATTTATTGGGTTTAAAGGGAGCGCAGACGGGTCGTTAAGTCAGCTGTGAAAGTTTGGGGCTCAACCTTCAAATTGCAGTTGATACTGGCGTCCTTGAGTGCGGTTGAGGTGTGCGGAATTCGTGGTGTAGCGGTGACATGCTTAGACATCAAAAAGAACTCCGATTGCGAAGGACGCTCACTGGAGCGCAACTGACGCTGAAGCTCGAAAGTGCGGGTAGCGAACAGGATTAGGTACCCT
+
6CCEDFFF<CEF,;C@FCCFD@6@7+@<@CDFGGGF8@F8;,;@FF:,6,:<<6,4,96<EFC<,EEF7FCDGEFF9?CFF,C,FD<C,<=<<FCF<<,?FC,?FGC4BFG++,4+B:F<5<?FFGG,?FEFC<E,CFGF<?9>+62B<D5CEF@FFFFFDCDFC554$>D<A9783:;075@=;5CFCFF,<C4+:C8<3FC;F7?:;CCG&,GBECGCFC7.C<@<3<CCCF;C<CCGGC<:,,;<>5#:GFC7@<7959D7(;CB?:GF&7GDC<FCBFFF7>=><GGFCC=7CFDEB?4C8+4C7GFE9,44+9+<FCF=@=8,FE,C,B9-C,,BE9,,=8,,,GFC,B7EEF=,@,@CC<,7666,C,C6,@FB+C+C6@C,,B6CE@,AF@,FC8AC,::C+7EC@6,+CAF@FC<C5,,<6,,@BA@6
@PBWD 80
TGGGGAATATTGCAAAATGGGGGAAACCCTGATGCAGCGACGCCGCGTGAGCGAAGAAGGATTTCGGTATGTAAAGCTCTATCAGCAGGGAAGATAATGACGGTACCTGACTCAGAAGCCCCGGCTAACTACGTGCCAGCAGCCGCGGTAATACGTAGGGGGCAAGCGTTATCCGGATTTACTGGGTGTAAAGGGAGCGTAGACGGCAAGGCAAGACTGATGTGAAAACCCAGGGCTTAACCCGTGGACTGTATTTGAAACTGTCTGGCTTGAGTGCAGAAGAGGTAAGCGGAATTCCTAGTGTAGCGGTGAAATGCGTAGATATAAGGAAGAACACCAGTGGCGAAGGCGGATTACTGGACGGTAACTGACGGTGAGGCGCGAAAGCGTGGGGAGCAAACAGGATTAGATACCCT
+
G,CEECFG<EFFGD9@FFDF8BEFDGCECFGFGD,CFGDDDCCFCFEFGGGGCEGE89C,?=EEGFE:=?=EEDEEE?AFGA,?F<<FGC+4?,E9FFGFDGGGDCCFCFGG,==FFGF8+C@EFCCGGGDG@F@++33:DFCCCF7FFEEGFFCFG>E<C7FECF7*=1=*<FCC83:=5=6FGC#FB<ECFF*5;2<::ED15:5>F@@5587#,C8;FEFF@CE<FAFGF@D=28CG+:+@,A9F9@:,9C?9FFF?CCGGFF@B9F?ADE@;7,@,EE?AFF=??AA,DFADGDGF?F8+4:@,E,@E:C4>,C?E@599EGFEDCGGGGGGGF@CF:C@EB,FF7GGGGGFC,@,DCFE<EFBB6C6FCFFEF@:7GGGFC@+GCC@GGGGFFFGEFC,D@CFFCECCCC<
@PBWD 81
TGGGGAATATTGCACAATGGGGGGAACCCTGATGCAGCGAGGCCGCGTGGAGGAAGAAGGTCTTCGGATTGTAAACTCCTGTTGTTGGGGAAGATAATGACGGTACCCAACAAGGAAGTGACGGCTAACTACGTGCCAGCAGCCGCGGTAAAACGTAGGTCACAAGCGTTGTCCGGAATTACTGGGTGTAAAGGGAGCGCAGGCGGGAAGACAAGTTGGAAGTGAAATCTATGGGCTCAACCCATAAACTGCTTTCAAAACTGTTTTTCTTGAGTAGTGCAGAGGTAGGCGGAATTCCCGGTGTAGCGGTGGAATGCGTAGATATCGGGAGGAACACCAGTTGCGAAGGCGGCCTACTGGGCACCAACTGACGCTGAGGCTCGAAAGTGTGGGTAGCAAACAGGATTAGATACCCT
+
<FGGGFGGGGGGGGGGGGGG@FGGGGGGGGGGGGGGGGFGDGGGEGGGGGGGGGGCGGGGGGGGGGGGD7FGGFGFGGGGGGGGGGGGGEGEGGGGGGGFFGGGGGGGGGGGGGGGGGGFGGGGGGGFGGGGG:GGGGGG?GGGGGGGGGGGGGG?GGG7CGGGGGGGGGGGGGGGGGGGGGGGGGFG8GGGGGGFGGGGGGGGGGGB@EEFGGFDCFGGGGGGGGGGGGGGCBFGFGGGGCDDDCAGFFFEEGGGGGFGGGCGGGFB<AC8CGFGFFF=9GGGGGGGGEGGGGGGGDGFCGGGEC7GGGFCGGGGFCGGGEFEC>BFE<FFFFFFFGGF@,DGGGGGGGGGGFF@?FCGGGGGGFGGGGGFGGGFGGGDGGGGGGCGGFGGGGGGGGGEGGGGGGGGGGGCCBBA
@PBWD 98689
TGAGGAATATTGGTCAATGGGCGAGAGCCTGAACCAGCCAAGTAGCGTGAAGGATGACGGCCCTACGGGTTGTAAACTTCTTTTGTGCGGGAATAAAGGAACCTACGTGTAGGGTTTTGCATGTACCGTAACGAATAAGCATCGGCTAACTCCGTGCCAGCAGCCGCGGTAATACGGAGGATGCGAGCGTTATCCGGATTTATTGGGTTTAAAGGGAGCGTAGACGGGTTTTTAAGTCAGCTGTGAAAGTTTGGGGCTCAACCTTAAAATTGCAGTTGAAACTGGAGACCTTGAGTACGGTTGAGGCAGGCGGAATTCGTGGTGTAGCGGTGAAATGCTTAGATATCACGAGGAACCCCGATTGCGAAGGCAGCCTGCTAAGCCGCCACTGACGTTGAGGCTCGAAAGTGCGGGTATCAAACAGGATTAGATACCCT
+
FGGFFFEFE,CFD<FFEGGGGGGGBEECF@FEEFFGGFFFGG<FFGGEGGFFGFAEEF,F@C=FC@CFEF:F@EFFC9,<5<?9F,4,CFFEC8<BFFGGF8+A?EF,B:BAF+,4?DF,C9CFA<9FF@FCF::,:FCFD,9>=CFGC>@C0F:F>>BF7F<43@CFGCEC<C4>>F=GGFG1>E<0:F<<DGB;FG>GFFGGFFF=F/9?<:CG@EFFACECCGDGGGGF;FA<E?FEEB9FCCC<FCGGDGGDFCGGG#GFBFAFGGGF@FFC<.<CDFEF>,@,,,CGGDFFFCGFF<DGFGGGGFGFEFBGFF<GFGFGFCDGFAFFEGGGGFGE9GDFF<C,:EC,GF@C7GFEBGGFFFGGGGG@GGDFFGF:7GGFCFGGFGGFGFGGGGGGGFGCFEGGGF@GGGGGGGGDC9GGGFGGFFECCBC8C
@PBWD 79422
TGGGGAATATTGCACAATGGGGGAAACCCTGATGCAGCGACGCCGCGTGGAGGAAGAAGGTCTTCGGATTGTAAACTCCTTTTGTCGAGGAAGATAATGACGGTACTCAACAAGGAAGTGACGGCTAACTACGTGCCAGCAGCCGCGGTAAAACGTAGGTCACAAGCGTTGTCCGGAATTACGGGGTGTAAAGGGAGCGCAGGCGGGAGAACAAGTTGGAAGTGAAATCCATGGGCTCAACCCATGAACTGCTTTCAAAACTGTTTGTCTTGAGTAGTGTAGAGGTAGGCGGAATTCCCGGTGTAGCGGTGGAATGCGTAGATATCGGGAGGAACACCAGTGGCGAAGGCGGCCTACTGGGCACCAACTGACGCTTAGGCTCGAAAGTGTGGGTAGCAAACAGGATTAGATACCCT
+
FGGGG:FGGGGFGGGGGG9E@@FFGFCFGG@FGGGGGG7@@FFGGFEGG+B9B:FFGGGG<FGGGF,+BCFGGGGFF<FGEGG,:,89:@F4FFA,??EFFG+4B:F9FAFC,>83>,/=FAB>8>C43:9F76>@FFDFEDFGC@A>A>2@DF<B%<013<#=DE>CBC*<%FE.(4<C><:F?:FGFGGGF<82;CFC>=CCCF=;:8DDGFFE;GEFFFB9FGFGFF::FGGGGGF@+E,3=FGF@D<=<E8,9GFGDFD<A6,BGGGGFFFFFFD9GGGFB+FGFE?AGFC4CC+GGFFCGGGGGGFDGGGGGGFGF@+GGGDGGFGGGF@GCCFFFCB@GGFGGGGGFEFEFGGEE@B,<GGGGGGEFAC,FGCCFGGGEEC7GGGFC,FGFFGGGGGGE9GGFF@CCCB@
@PBWD 61663
AGGGGGATATTGCACAATGGAGGAAACTCTGATGCAGCGACGCCGCGTGAGTGAAGAAGTATTTCGGTATGTAAAGCTCTATAAGCAGGGAAGAAAATGACGGTACCTGACTAAGAAGCGCCGGCTAACTACGTGCCAGCAGCCGCGGTAATACGTAGGGGGCAAGCGTTGTCCGGATTTACTGGGTGTAAAGGGAGCGTAGACGGCGACGCAAGCCTGAAGTGAAATACCCGGGTTCAACCTGGGAACTGCTTTGGAAACTGTGTTGCTGGAGTGCTGGAGAGGTAAGCGGAATTCCTAGTGTAGCGGTTGAAGGCGTAGATATTAGGATGAACACCAGTGGCGAAGGCGGCTTACTGGGCATTAACTGACTTTGAGGCTCGAAAGTGTGGGGAGCAAACAGGATTAGATACCCT
+
,CF7@EFGFF<FFEEEEGFG<FFGFFF99CFGGGGGGG:@BC@FFGC:FBBCFFGF<FGF?FECCFEBFFGCFFE<,:89E9-,BF:<FFGGGG,BF9AFAFEFCF,95BFCFAFGDGC+@FF@7=FDCAGGGGAD<FCFFC?:CCGG*>C,@BEGGGG>:*<C<BCFCFGGFGEEECC9CFDGCF2<8,<0<EDGGGGGCE*:>A4:F3<*>ECC:;;3=CC<CFCFFF3<?8?#D8<CFGE,<$<ADF:<?@F<EF@C8FGC;GD;8C8C#,8=1FCCAC*EEFC4F4,<F<<B8C:,CF@7>BF=C:,,6B+C:9,9FFC,C<@C,6,@@@E,CFFB@8,,B,:@7CECC6CCC,,;,@;,,E@FEE<E9FE<,@@,DFEC6C,-CCC8FDFFGF<6CGFFFFEFE8EB<A9C
@PBWD 85
TGGGGAATCTTCCGCAATGGACGAAAGTCTGACGGAGCAACGCCGCGTGAGTGATGACGGCCTTCGGGTTGTAAAGCTCTGTGATCGGGGACGAATGGCTGGTATGCTAATACCATATCAGAGTGACGGTACCCGAATAGCAAGCCACGGCTAACTACGTGCCAGCAGCCGCGGTAATACGTAGGTGGCAAGCGTTGTCCGGAATTATTGGGCGTAAAGCGCGCGCAGGCGGCTTCTTAAGTCCATCTTAAAAGTGCGGGGCTTAACCCCGTGATGGGATGGAAACTGGGAGGCTGGAGTATCGGAGAGGAAAGTGGAATTCCTAGTGTAGCGGTGAAATGCGTAGAGATTAGGAAGAACACCGGTGGCGAAGGCGACTTTCTGGACGACAACTGACGCTGAGGCGCGAAAGCGTGGGGAGCAAACAGGATTAGATACCCT
+
FGGGGGGGGGGGGGGGGGGGGGGGGGGFGGGGGGGGGGGGGGGGGGGGGGGDFGGFGGGGGGGGGGGGGGGGFGGFGGGGGGGGFGGGGGGGGFF<BC<FEGGGGGGFFGGGGCFGGGGGG@FGGGGGGEGGGFEGGGGGGC,@FCFGGDEGEFFGGCGGGGGC@CF>FCEGGF:FEGB@FFFGGGGGGGGGFG::EEFGEGCCC:CGGEGGGFFG>?GGEGGGGD/EEGGE><<:FFFGGCFFFCDGFGCDF??CCDGF>CG:EGGFFFF1<AGGFFDGEGGGGGFGFGCFB<=@GGGGGGGGGGFAFEAGGE9GFFFFFFGGGGGGGGGGGGGGGGGGGGGGGGGGGGFGGGFEGGGFCGDFGGGGFFGGGGDGFGGGGGGGGGGGEGGGGGGGGGGGGGEGGGGGGGGGGGGGGGGGGGGGGGGGGGGGGGGGCCCCC
@PBWD 62651
TGGGGAATATTGCACAATGGGGGAAACCCTGATGCAGCGACGCCGCGTGGAGGAAGAAGGTCTTCGGATTGTAAACTCCTGTTGTTGAGGAAGATAATGACGGTACTCAACAAGGAAGTGACGGCTAACTACGTGCCAGCAGCCGCGGTAAAACGTAGGTCACAAGCGTTGTCCGGAATTACTGGGTGTAAAGGGAGCGTAGGCCGGAGATTAAGCGTGTTGTGAAATGTAGACGCTCAACGTCTGCACTGCAGCGCGAACTGGTTTCCTTGAGTACGCACAAAGTGGGCGGAATTCGTGGTGTAGCGGTGAAATGCTTAGATATCACGAAGAACTCCGATTGCGAAGGCAGCTCACTGGAGCGCAACTGACGCTGAAGCTCGAAAGTGCGGGTATCGAACAGGAGTAGATACCCT
+
FGGFGEGGGGFAFGGGGGFGGGGGGGGGGFGGGGFGGGFGGGGGGGGGGGGGGGGGGGGGGGGGGGGCFCGGGGGGGGGGGGGGGGGGGGGGGGGGGGGFGGGGGGCFGGGDFGGGFFGGFGDEGGGGG<FGGGFGDGGGCGGGGGGGGGCCGGGGGGGGGFGGFGGGFCDGGGGGGFFGGG?GGGGGGGFGGGGGGGGGGGGGDCEFFFFFGGGGGGGGGGGGF@ECGFGGGFGGFGGFGGFFFGFGD7FGGFGEGFFEGGFDGGDFFGGGFGGGF?CEEGGGGC>GDFGGGGGGGGFEFGGDGGDGGGGGGFCGFC,GGFCGGGGGFCGGGF@BGGGGGGGGGGFGGGGGGGFGGGGGGGGFFFFGGGEGFCGGGGGGGGGGGEGGF>GGGGGGGGGGFFFE@,GGGGGCC?CC
@PBWD 81465
TGAGGAATATTGGTCAATGGGCGAGAGCCTGAACCAGCCAAGTAGCGTGAAGGATGAAGGTCCTACGGATTGTAAACTTCTTTTATACGGGAATAAAGTTTCCTACGTGTAGGATTTTGTATGTACCGTATGAATAAGCATCGGCTAACTCCGTGCCAGCAGCCGCGGTAATACGGAGGCTGCGAGCGTTATCCGGATTTATGGGGTTTAAAGTGAGCGCAGACGGGAGATTAAGTCAGTTGTGAAAGTTTGCGGCTAAACCGTAAAATTGCAGTTGATACTGGTTTCCTTGAGTGCAGTTGAGGCAGGCGGAATTCGTGGTGTAGCGGTGAAATGCTTAGATATAACGAAGAACTCCGATCGCGAAGGCATTGTGCCGGGGCAGCACTGACGCTGAGGCTCGAAAGTGCGGGTATCAAACAGGATTAGATACCCT
+
,,=EFGGFGFGC?<FEGG9C<FEFCF7FGFGFGFGGGGEFGDFFFGDE7CD9FGGGGECFFGGGGGG@@CF,,<CEGG9,C6<FCEFCF7=:FGGDE9F9<95BF<?=A<EEFFADDFCFGGG<9F<FGDGGAF9F??FCEECCFFGECF9B+D@G4B9@7D*3E5238784,@@E77*#E<:>/5><=9@GEGEC963?,=-2BC<?0>:EF#62B=CFCCCG=?-8E>>DCC4FD<@F@:CGFC@::FGGB@@,3#C<C7EEC<0F<:CAFFB06:CGGGFG?FGECGFFDFCD8AFACF<?8+:CEFFEEFGGGGGEF=C4+7@GGGCGGGF<A,BEE9CA:,CCF<FFECGEFF<:B@GGGGCFF@FF8FC@++CGGGCDGGGGFF;GGF@FCC7CC6C,;+7EFDFFGGGCF9GGGGGFF9GGGGGCCCCC
@PBWD 88
TGAGGAATATTGGTCAATGGGCGAGAGCCTGAACCAGCCAAGTAGCGTGAAGGATGAAGGTCCTACGGATTGTAAACTTCTTTTATACGGGAATAAAGTTTCCTACGTGTAGGTTTTTGCATGTACCGTAACGAATAAGCATCGGCTAACTCCGTGCCAGCAGCCGCGGTAATACGGAGGATGCGAGCGTTATCCGGATTTATTGGGTTTAAAGGGAGCGTAGACGGGTTTTTAAGTCAGCTGTGAAAGTTTGGGGCTCAACCTTAAAATTGCAGTTGAAACTGGAGACCTTGAGTACGGTTGAGGCAGGCGGAATTCGTGGTGTAGCGGTGAAATGCTTAGATATCACGAAGAACCCCGATTGCGAAGGCAGCCTGCTAAGCCGCCACTGACGTTGAGGCTCGAAAGTGCGGGTATCAAACAGGATTAGATACCCT
+
<EEGGFGGGGGGGGGGGEGEG8FGFEEGGGGGGGGGFFGGGGDFFFGECFFGGFGEEEAFGA<FFFEFGGDGGGGGGGGGGFGFFFGEFEEEGGFGGGDGCAE,@FCFGFGGG?EE7=C<FFG9FF,?FGGFGGGGFGGGG9E>EG=FFGGG?CFDGGGGCFFDGGGEEFFCFFAF5F>EGFGG;CEGFF=FEGCAEC?<<:C>FGG@<BB?FGGGGGGGEGGGGGGG>;DGGGFF>@@C?GCFFCGGG@60CGCFGGGGGGGECCGGF=7EFGFGGFGFCFFGGGFD8F8GFE:DBCEGGFE@GGGGEGFFC@@FF=DB,FFCE7EFAFEE<9GGGGGGGGEB,FFGFCGFCGEFGGGGGGGFDE9EFCFFFCGGEFF@+GGGGECAGGGGG@GGGGGGGGEFEADGGGDGFGGGGGGFGGGGGGGGGGGGCCCCC
@PBWD 89
TGAGGAATATTGGTCAATGGACGAGAGTCTGAACCAGCCAAGTAGCGTGCAGGATGACGGCCCCATGGGTTGTAAACTGCTTTTATAAGGGAATAAAGTGAGTCTCGTGAGATTTTTTGCATGTACCTTATGAATAAGGATCGGCTAACTCCGTGCCAGCAGCCGCGGTAATACGGAGGATCCGAGCGTTATCCGGATTTATTGGGTTTAAAGGGTGCGTAGGCGGCCTTTTAAGTCAGCGGTGAAAGTCTGTGGCTCAACCATAGAATTGCCGTTGAAACTGGGGGGCTTGAGTATGTTTGAGGCAGGCGGAATGCGTGGTGTAGCGGTGAAATGCATAGATATCACGCAGAACCCCGATTGCGAAGGCAGCCTGCCAAGCCATTACTGACGCTGATGCACGAAAGCGTGGGGATCAAACAGGATTAGATACCCT
+
FGFFGGFGFGGGCFGGFGGGGGGGGGGGGGGGGGGGGGGGGGFFGGGGGGGGGGGGGGGG6@:EFFGGDFDFGGGGGFGGGGGGGGGGGGGGGDGGGFEFECFCCEFGGGGFCFFFGGGGGGGGGGFGGGGGGGGGFFGGFFF7FFGGGGGGGGDFFGFCFGGGGGGGGGGGDFGGGGG>G=GGGECBCGF8FFDE@ECFFC99CCFGGFGGGGG@)EGGEGGF:=ECDGGC?CFFFGF6CGGGFGGFC9FEGG::B:DGG<:;CCGFBEF>>FGFDBGGF/FCGFF>,ECCF<DDGGFGFFCFEF@B7EGFF:GCFBDB,,FC@ECGFFBE?DEFGFGFCFGGDGEGGCFGF:GGGF8CEGGGGGGFCCCB>G?GGGFCGFEGGGGGGGGGGGGGGGGGGGGGF7GGFFD8GGGGCFGFGGGGGGFFF8GCCCCC
@PBWD 90
TGGGGAATATTGCACAATGGGGGAAACCCTGATGCGGCGACGCCGCGTGAAGGAAGAAGTATCTCGGTATGTAAACTTCTATCAGCAGGGAAGATAATGACGGTACCTGACTAAGAAGCCCCGGCTAACTACGTGCCAGCAGCCGCGGTAATACGTCGGGGGCAAGCGTTATCCGGATTTACTGGGTGTAAAGGGAGCGTAGACGGAGTGGCAAGTCTGATGTGAAAACCCGGGGCTCAACCCCGGGACTGCATTGGAAACTGTCAATCTAGAGTACCGGAGAGGTAAGCGGAATTCCTAGTGTAGCGGTGAAATGCGTAGATATTAGGAGGAACACCAGTGGCGAAGGCGGCTTGCTGGACGATGACTGACGTTGAGGCTCGAAAGCGTGGGGAGCAAACAGGATTAGATACCCT
+
9CF8F:EF6EGGGGGGDEGCGGGG7@CEFFFGGAF@FDCCGGGGGGGFGGCFFGGGGGGGGGGGGGGGFDFFGFGGGGGGGGGGGGGGFEFGEGGGGFAFGGGGGGG,CFFGGGGFDGG>EEFGGGGGGGGFGGGGGGGGGGGGGGGGGG5?FFD:,4FGEFGC:85E'ACGCECGEFEFGG:CEGEEFGGFF?E=GGGGGGECGDCFGFFFFFF;AF5GGGGGGGEBGDFF7?CFC9CCFF=DDEGF:FCGGFE+FDFCDCGFGG/GFEAGFFF@94:?=CDGFFC:GFGFFAFFECFAGGEFCF?<FFFECFF=CFGGF<9FGGGGGFE<CGGGC<FGFGGGF7EF>EFC,GGGGFFGDFC,GGGGGGGGGCGGGGGGGGGGGDF@>GEGFGFGFGFCECGFFE<CGGFA8,C@
@PBWD 82576
TGGGGAATATTGCGCAATGGGGGAAACCCTGATGCAGCGACGCCGCGTGAAGGATGAAGTATTTCGGTATGTAAACTTCTATCAGCGGGGAAGAAAATGACGGTACCTGACTAAGAAGCCCCGGCTAACTACGTGCCAGCAACCGCGGTAATACGTAGGGTGCAAGCGTTATCCGGATTTACTGGGGGTAAAGGGAGCGTAGACGGCATTGCAAGCCAGATGTGAAAGCCCGGGGCTCAACCCCGGGATTGCATTTGGAACTGTAGAGCTAGAGTGTCGGAGAGGCAAGTGGAATTCCTAGTGTAGCGGTGAAATGCGTAGATATTAGGAGGAACACCAGTGGCGAAGGCGGCTTGCTGGACGATGACTGACGTTGAGGCTCGAAAGCGTGGGGAGCAAACAGGATTAGACACCCT
+
<6CE+@,,CEF6E,+@F,,@<,+7C@FFFGGDFD,CCDG7C@7FEGGG=@DG?ED8FGGFFFFA<F@BFGFD5AAEFGGFGDGCCCCGE@>7CF<=DBDCABFGG+EECF@9FGC,CFDFFG7+>FGG?=,D:>BEG;:*,,8,>FCF**6,@B*7?8*B+=C:FC7FF@77FFGG0&89CFEFE>'FCGCC?CE>C=GEGG+<?ED5=@C:GGC-F9?;@F<<FF-EECGGEF3@:7FFG6+9=?:/FFFGGFFCC?CFCF7CAC,8<<CFFGFF:=:A:<<E8GFC,9FB8B,,AE???E>+=@,CGFE<,,?4,,A9FBFEFEAFDEEB,6=-@8@GCC7C<B@F@6,<<@DF,B@CDCF9CGF@B6-EGFEC;+@<D7FCCCCCFDEFC<@CFFFC@CFECF<EC@,A,,<6
@PBWD 73021
TGAGGAATATTGGTCAATGGGCGAGAGCCTGAACCAGCCAAGTAGCGTGCAGGAAGACGGCCCTATGGGTTGTAAACTGCTTTTATAAGGGAATAAAGTGGGTCACGTGTGACTTTTTGCATGTACCTTATGAATAAGGACCGGCTAATTCCGTGCCAGCAGCCGCGGTAATACGGAAGGTCCGGGCGTTATCCGGATTTATTGGGTTTAAAGGGAGCGTAGGCCGGAGATTAAGCGTGTTGTGAAATGTAGAGGCTCAACCTCTGCACTGCAGCGCGAACTGGTCTGCTTGAGTACGCACAACGTGGGCGGAATTCGTGGTGTAGCGGTGAAATGCTTAGATATCACGAAGAACTCCGATTGCGAAGGCAGCTCACGGGAGCGCAACTGACGCTGAAGCTCGAAAGTGCGGGTATCGAACAGGATTAGATACCCT
+
GGGGGGGGGGGGGGFGGGGGGGGGGGGGGFGGGGGGFGCFFFGGGGGGGGGGGGF8EGGGGGGGGGGGGGGGGGGGGGGGGGGGGGGGGGGGGGGFGGGGF8CGGGGGGGGGGGGGGGGGGGGGGGGGGGGGGFGGGGFGGGGGGGGGGGFFGGGGGFFGAGGFEGGGCFCAEFGEGGGDGGGGGGGGGG#EFGGGEGGGFGCFGCFEGFFGGGGGGGE>GGGGGGGGGFFGGGGGGGGGGGGGGFGGGFFFGGGGGDGFFGGFGGGDCGGEFCGGGGGGGGGFDD<9GGGGGGGGGG>GGGFCGDGFFDFEFEEF@DGEGGGGGGGGGGGGGGGGGGGGGFFGGFEGFGGGGFC?>GGF@GGGGGGGGGGGC<7GGGGDGGGGGGGGGGGGGFGGGDGFGGGGGGFEGGGGGGGFGGGGFFFF<CCEGFFCCCCC
@PBWD 95499
TGGGGAATCTTCCGCAATGGACGAAAGTCTGACGGAGCAACGCCGCGTGAGTGATGACGGCCTTCGGGTTGTAAAGCTCTGTGATCGGGGACGAATGGCTGGTATGCTAATACCATATCAGAGTGACGGTACCCGAATAGCAAGCCACGGCTAACTACGTCCCAGCAGCCGCGGTAATACGTAGGTGGCAAGCGTTGTCCGGAATTATTGGGCGTAAAGCGCGCGCAGGCGGCTTCTTAAGTCCATCTGAAAAGTGCGGGGCTTAACCCCGTGATGGGATGGAAACTGGGAGGCTGGAGTATCGGAGAGGAAAGTGGAATTCCTAGTGTAGCGGTGAAATGCGTAGCGATTAGGAAGAACACCGGTGGCGGAGGCGACTTTCTGGACGACAACTGACGCTGAGGCGCGAAAGCGTGGGGAGCAAACAGGATTAGATACCCT
+
EG?ECGCGGGGGGG>GFGGGG?FGGGGFFGCGFGFEGGGGGGGCEEGGGGGGGGA9EFGCCCCCFEG:,+@FF9FEGGGF<959,EFEEGGFCFG<FFCFDEFGFFCFGF9@3=BFFF,8BCF,3<BFCCC+>,8>FED9,;>:*@A8558>FG7CFCG:,81C8,,,@<<7F:11=C9,87:<B,7<=CF@8E><::#<EEDC8(:@9:CF@?2;8/AC>5*E>EDC:8F>CEC-E7C>F9,FCB)?#DCF0@CFG>*D>CEFC@?B9;F7DD<CFGGGGDFFFFBB,F?GEF56:,+ECF>,FFAFAF?FGGGGFGGGGGFFDGGGGGGGGGGDGEGGGGGGE=,FFDGGGFGFFEFDGGGFDGDGGF:GGGFCEGGGGGGGGGFFEGGGF:FFEGE<GGGF@CFFGGGFGGGEGGGGGGDGGGGGGCFFFFCGCCCCC
@PBWD 61391
TGGGGAATATTGCACAATGGGCGAAAGCCTGATGCAGCGACGCCGCGTGAGCGAAGAAGTATTTCGGTATGTAAAGCTCTATCAGCAGGGAAGATAATGACGGTACCTGACTAAGAAGCACCGGCTAAATACGTGCCAGCAGCCGCGGTAATTCGTATGGTGCAAGCGTTATCCGGATTTACTGGGTGTAAAGGGAGCGCAGGCGGTGCGGCAAGTCTGATGTGAAAGCCCGGGGCTCAACCCCGGTACTGCATTGGAAACTGTCGTACTAGAGTGTCGGAGGGGTAAGCGGAATTCCTAGTGTAGCGGTGAAATGCGTAGATATTAGGAGGAACACCAGTGGCGAAGGCGGCTTACTGGACGATAACTGACGCTGAGGCTCGAAAGCGTGGGGAGCAAACAGGATTAGATACCCT
+
FCFFGGGGFGGGGGGGFFFE<FFG7FDGGGCFGGFGGG7CEGGGGEGGGG7FCGC@FGGGGGGGGCFFGGGGGGGFGGGGGGGGGGGGGGFGGGGGGGGGGGGGGEGGGFDFFCFGFFGCGGGGGGGGGGGG?F<FFFGGDFFFEGC@8C*$=;EGG/FFFGCGGGCGGEGGGG9FC<GGFGGGFGGCFFGGFFFFGDEGGGGGGG>GCFGGGGGGGGCGGGGGGGFGGFFGGEGGEGCEGGEGGGGGGGFGGEFGGFDGGGF>9FF8CDGGGGGGGFFE;GGGGFB>GGGFFEFFCGEFGGGGGEEFF,GFEGGGDGGGGFCGFGGGGGFGEFC,AGGGDGGCGEGGDGF?DGGGGGEEFC,FDGGGGF7EFCGGGCCF8CGGGEDGGGGGGGGGGGGFFE,GGGGGGGGCCCCC
@PBWD 95
TGAGGAATATTGGTCAATGGACGCAAGTCTGAACCAGCCATGCCGCGTGCAGGAAGACGGCTCTATGAGTTGTAAACTGCTTTTGTACGAGGGTAAACGCTCTTACGTGTAAGAGCCTGAAAGTATCGTACGAATAAGGATCGGCTAACTCCGTGCCAGCAGCCGCGGTAATACGGAGGATCCAAGCGTTATCCGGATTTATTGGGTTTAAAGGGTGCGTAGGCGGTTTGATAAGTTAGAGGTGAAATGCCGGTGCTTAACACCGGAACTGCCTCTAATACTGTTGAACTAGAGAGTAGTTGCGGTAGGCGGAATGTATGGTGTAGCGGTGAAATGCTTAGAGATCATACAGAACACCGATTGCGAAGGCAGCTTACCAAACTATATCTGACGTTGAGGCACGAAAGCGTGGGGAGCAAACAGGATTAGATACCCT
+
FGGGGGGGGGGGGFFGGGGFGGGGGGGFGGGGFGFGGGFGDGGGGGGGGGGGGGGGGGGG7F:FEFGGE6CEFFGGGGGFDEGGGGG<DEG7F:FFGGG>+FFFF<FGCGFFGFFDGFF<5??EFCFGGG7C:FFGGEF?9A>EFDFDCBB@FDDFGF9FFFGEG:>FF:F;;CCB5>>C?7F9BFCCF<<CC>CEFCGFFGGCCFEG9@FFGCGFD?D8EGC97GGGGF?CFCFCC<G9EFGGGGFGG@FFGFGGGFEGGEC:FDFDBGGFFFDFGGGGGGFGGE9GGE,E,B4,8GGFCECGFBGGGFGGGGGFGFGFGFGGGGGGGGGGGGGGGGGGGFFGGGFAGGGGGGGGGFFEGGGGGGGGGGFGFF9FFEF,<GGFF<CGGGGGGGGGGGGEEGGGGGGGGGGGGGGGGGGGGGGGGGGGGFFC@CCC
@PBWD 96
TGGGGAATCTTCCGCAATGGACGAAAGTCTGACGGAGCAACGCCGCGTGAGTGATGACGGCCTTCGGGTTGTAAAGCTCTGTGATCGGGGACGAATGGCTGGTATGCTAATACCATATCAGAGTGACGGTACCCGAATAGCAAGCCACGGCTAACTACGTGCCAGCAGCCGCGGTAATACGTAGGTGGCAAGCGTTGTCCGGAATTATTGGGCGTAAAGCGCGCGCAGGCGGCTTCTTAAGTCCATCTTAAAAGTGCGGGGCTTAACCCCGTGATGGGATGGAAACTGGGAGGCTGGAGTATCAGAGAGGAAAGTGGGATTCCTAGTGTAGCGGTGAAATGCGTAGAGATTAGGAAGAACACCGGTGGCGAAGGCGACTTTCTGGACGACAACTGACGCTGAGGCGCGAAAGCGTGGGGAGCAAACAGGATTAGATACCCT
+
GGGGGGEGGGGGGGGGGGGGGGGGGGGGGGGGGGGGGGGGGGGGGGGGGGGFGGGGGGGGGGGGGGGGGGGGGGGAFGGGFGGGGGGGGGGEGGGCCFFGGGGGGGFAFGGGGGGFGCDGGGGEGGGGGGGEGGGGGGGGAFFGFFGGGGGGGGGGGCGGGFGGGGFFGGGCGGGEGCFFFBFGGFCGGGGG>ECECEGGGGEGFFFGGGGGGGGGGGGFGGGGC:CGCCEGFGEF8GGGGGGGGGGGGGFGCGDGGGGGGGGGFFGGFFGF<FGGGFEFDGGGGGFDGGGGGFFGGGGGGGGGGEFGGGGGGGGGGGGGGGGGGGGGGGGFE<GGGGGGGGGGGGGGFAGGGGGGGGGGGGGGGGGGGGGGGGGGGGGGGGGGGGGGGGGGGGGGGGGGGGGGGGGGGGGGGGGGGGGGGGGGGGGGGGGGGGGGCCCCC
@PBWD 63360
TGGGGAATATTGCACAATGGGGGAAACCCTGATGCAGCAACGCCGCGTGAACGAAGAAGGCTCTTGGGTCGTAAAGTTCTGTTCTGAGGGAAGAAGAAAGTGACGGTACCTCAGGAGAAAGCTCCGGCTAACTACGTGCCAGCAGCCGCGGTAATACGTAGGGGGCAAGGGTTGTCCGGAATTATTGGGCGTAAGGAGTACGTAGGCGGTCTGGTAAGCGCAAGGTGAAAGGCATAGGCTCAACCAATGGCAGCCTTGTGAACTGTCAGACTTGAGTGCAGGAGGGGAAAGTGGAATTCCTAGTGTAGCGGTGAAATGCGTAGATATTAGGGGGAACACCAGTGGCGAAGGCGACTTTCTGGACTGTAACTGACGCTGAGGTACGAAAGCGTGGGGAGCAAACAGGATTAGATACCCT
+
F,C,C8FFCEE<EFFEFGGGDEGGGGFGGFGFGGCAFGGGGGGGGGGCEEF9FGE:?FEG8C,EFFGEBFFGGGGG9?F9FFGFGAEGFEFGGEGGGGGGGCEGCFEFF9,,:FECFDFGG?,7,+@8CFD8DFCF88+FF<+8:@ACBEG*@CCCCFF<DCEFGGC37#21#*8;<C<CE<:BF,CFF7C,D>#><@94-CEAF56CD<8;6?3ACG?EDC8GGCCAC<CCC:3<E>18C@<8,FFAA#,=AGGEG8$:AFGF9285<EGGFFDB'GFCF8FE3GGF?<<@FC55FE<AB,F9F@EGGGGGFFEFF7GGGGGFEFFCC@:,FGGGGGFE?GB7FCGF:FBEFDGGFDGFCFFCGGGFCGGGGGGGGFFEDC;GGGGDGGGGF@C<,<C9GFGFFEAFGGGGGCCCCC
@PBWD 98
TGGGGAATCTTCCGCAATGGACGAAAGTCTGACGGAGCAACGCCGCGTGAGTGATGACGGCCTTCGGGTTGTAAAGCTCTGTGATCGGGGACGAATGGCTGGTATGCTAATACCATATCAGAGTGACGGTACCCGAATAGCAAGCCACGGCTAACTACGTGCCAGCAGCCGCGGTAATACGTAGGTGGCAAGCGTTGTCCGGAATTATTGGGCGTAAAGCGCGCGCAGGCGGCTTCTTAAGTCCATCTTAAAAGTGCGGGGCTTAACCCCGTGATGGGATGGAAACTGGGAGGCTGGAGTATCGGAGAGGAAAGTGGAATTCCTAGTTGAGCGGTGAAATGCGTAGAGATTAGGAAGAACACCGGTTGCTAAGGCGACTTTCTGGACGACAACTGACGCTGAGGCGCGAAAGCGTGGGGAGCAAACAGGATTAGATACCCT
+
C,CFGGEGGGGFGGGGGGGGGGG>FGEEFDGGGDGFEDGGGGGGGGGGGGGF?DFGFFGGGGCGFGGGFFFGGGGGGFCGGFGGFFGG@FF:CFECFGFCEGGGGGGFGGFGFGFFGFA<FG<3CFGEEED3FF7CFCFFFGFCFGGCCECFEGGGGFGGGGFFFGGF,,<7BF*<C9,?CAF7C:B>FGG@5GF<8C99;C:$F=EE<@=F8#0CEDFF8DC8-,/5EC:G<9>CGDFGGGCCDCCFGD@G<F@ACBFECC:32A?@:EG>8,BB6::39CFFFFGGFGGGG@EGF8:>+:8E8EFE?<?5,,9,AF<FFB,FC=A4+EFECF<FF?,FFFC@;9<B,,E<FFE<AFC@+GFC,C9FC,@EF@GGGGGFFFFFFFFGGGDF7CB,GGGGFEF:7FF?,FF@GF<F8EFGFFFFGFC,CB6@CC8FBC<B@
@PBWD 90463
TGAGGAATATTGGTCAATGGACGAGAGTCTGAACCAGCCAAGTAACGTGCAGGATGACGGCCCTCTGGGTTGTAAACTGCTTTTATAGGGGAATAAAGTGAGTCTCGTGAGATTTTTTGCATGTACATTATGAATAAGGACCGGCTAATTCCGTGCCAGCAGCCGCGGTAATACGGAAGGTCCGGGCGTTATCCGGATTTATTGGGCTTAAAGGGAGCGTAGGCCGGAGATTAAGAGTGTTGTGAAATGTAGTGGCTCAACCTCTGCACTGCAGCGCGAACTGGTCTTCTTGAGTACGCACAACGTGGGCGGAATTCGTGGTGTAGCGGTGAAATGCTTAGATATCACGAAGAACTCCGATTGCGAAGGAAGCTCACGGGAGCGCAACCGACGCTGAAGCTCGAAAGTGCGGGTATCGAACAGGATTAGATACCCT
+
EF<<FGGGGGCEF<@FFEG8EGGDGG><DEGGGFEGD@@FEC<@,<BF8CFGG>FFEF@C:6@C,,6FF<,+86,EFFF,6<?D,EC<9,@+B@FFEFFEA=BA,,9AF8F9,5B<EC7<FCA,,C,BAFG9A<DFGGCGGD7=C.@FA:7,%++BF?5BDF@FC>774<:F=,BF8:FC<C<>@>>CF>FFG4;<<F(>4<8<GDFB7;GGFFEFGDECCGC94/<>EFFGE?1#GGDGGGE<FD9?GGGGGCDDF<EGGFCFE;3=FF:CGF:7CAFFGGGFD8GFCFFEDF@+:=:@,,+EE?CCDEF?FEFEFCGGGGFEGGEGGFFEB9FEGGGCGFF?FF<@FFFEFB+FGGEFEFEDF<9FC,FGGF@@GGCFC7EFGDGE@;EGFFFF@FF@FGGGGDGF@GGGGGGGGFEE9FFEB,C9FFCAA-BB
@PBWD 100
TGGGGAATATTGCACAATGGGGGAAACCCTGATGCAGCGACGCCGCGTGGAGGAAGAAGGTCTTCGGATTGTAAACTCCTGTTGTTGAGGAAGATAATGACGGTACTCAACAAGGAAGTGACGGCTAACTACGTGCCAGCAGCCGCGGTAAAACGTAGGTCACAAGCGTTGTCCGGAATTACTGGGTGTAAAGGGAGCGCAGGCGGGACGACAAGTTGGAAGTGAAATCCATGGGCTCAACCCATGAACTGCTTTCAAAACTGTTTTTATTGAGTAGTGCAGAGGTAGGCGGAATTCCCGGTGTAGCGGTGGAATGCGTAGATATCGGGAGGAACACCAGTGGCGAAGGCGGCCTACTGGGCACCAACTGACGCTGAGGCTCGAAAGTGTGGGTAGCAAACAGGATTAGATACCCT
+
9F<FGEFCGGGFGGGGGGDGG7CCCEFF,FGCFFEGGGG@FFGEGGGGDEEG=:EFGFGGC,CDGGE@FEEFGDGGGGGGGFCF<FE9<EGGGFGFFGAFGGG@FGFAFDFFGFF8FFFFGGGGG=78CDFCGEFGGG6EGDCGCG61F7:<EFG:>F7CCFGG98=BC88=9FFGG=GG?CCFFFFB6<B<?:CEG71CCB?2C@E%#&;FCFGED36<FCCF<@,C>@?F7F/<0GCBFG:FAFFC8=F@:803>*9<@CG@D8<F+FGF@<:DA6>EDFCCB++8F?FA<E:=EFFEE?@=77=GFDEC,7FCFFA,G@FCEC:8EC<E:F<E<GFGGFC@<C:B@@C9C,C;,<C<,C6<CFF7,,CCAGFE?E@FCGFEFA@C;9F@GGGGEFFEF@@6@,E<FFC@CCCC
@PBWD 66876
TGAGGAATATTGGTCAATGGACGAGAGTCTGAACCAGCCAAGTAGCGTGAAGGATGAAGGTCCTACGGATTGTAAACTTCTTTTATAAGGGAATAAACCCTCCCACGTGTGGGAGCTTGTATGTACCTTATGAATAAGCATCGGCTAACTCCGTGCCAGCAGCCGCGGTAATACGGAGGATGCGAGCGTTATCCGGATTTATTGGGTTTAAAGGGAGCGCAGACGGGTCGTTAAGTCAGCTGTGAAAGTTTGGGGCTCAACCTTAAAATTGCAGTTGATACTGGCGTCCTTGAGTGCGGTTGAGGTGTGCGGAATTCGTGGTGTAGCGGTGAAATGCTTAGATATCACGAAGAACTCCGACTGCGAAGGCAGCACACTAATCCGTAACTGACGTTCATGCTCGAAAGTGTGGGTATCAAACAGGATTAGATACCCT
+
CEDG<6EGGGGGDAEFEGGGGFGGGGGFGDFGGGFCFFGGGGGCEFGGGGGG@EFGGGGGGGGGGD@GGGDGGGGF9FGFFGGFFFGFGGCDFEGGGG8CEGGGF8FDFGGGD8FGCE,BEEGG,C?EFGGGFFFF<EE>FFFCGDFFGE>EFFFGGG?=<5FFG>GGGF>ADBF:?F@GE@F>FEGGGDEGGGGGCECCFGFGGGC9FGGGGGEF5BCGCGGFGFC*<FFGGFFDGFFCGGGGFFFGGGGGGFGGG:EGCG;GGFFE>GGGGGGCFGGGGEFFCGEEGFFGGFCF@,D@FF=GF@+@EFGGGGGGFFCCGGEDGGGGFGGGFGFFC,GFGGGGCEGGGGGGFF@+F@E6B7GGGGGGGGGGFFFGGGFC>EFDGFEGGGGFGGGGGGGFGGGGGGGGGGGGF9FCGGGGGGGGGGGGG@GCCCCC
@PBWD 102
TGAGGAATATTGGTCAATGGACGAGAGTCTGAACCAGCCAAGTAGCGTGCAGGATGACGGCCCTATGGGTTGTAAACTGCTTTTATAAGGGAATAAAGTGAGTCTCGTGAGACTTTTTGCATGTACCTTATGAATAAGGACCGGCTAATTCCGTGCCAGCAGCCGCGGTAATACGGAAGGTCCGGGCGTTATCCGGATTTATTGGGTTTAAAGGGAGCGTAGGCCGGAGATTAAGCGTGTTGTGAAATGTAGACGCTCAACGTCTGCACTGCAGCGCGAACTGGTTTCCTTGAGTACGCACAAAGTGGGCGGAATTCGTGGTGTAGCGGTGAAATGCTTAGATATCACGAAGAACTCCGATTGCGAAGGCAGCTCACTGGAGCGCAACTGACGCTGAAGCTCGAAAGTGCGGGTATCGAACAGGATTAGATACCCT
+
FFGFFGGGGGGGGGGGGGGGGGGGGGG8EEDGGGGGGGGGGGFGFGGGGGGGGGGGGGGGFGGGFFGGGGGEFGGF<FGGGGGGGFGGGGGGGGGGGGGGFDA?CFFGGGGF9DGGCFGGGGGGFEACGGGGGGGGGFFGFFEGGGGFGFFADF8BD<FFGCFDCC9BCFGGGGGG>FECCECGGGGDG?E8FGG?FGFAF?CGGGCFF:CGGCGFEGGGGGG?FGGEGGGGGGGGGGGGGFFGFCFCCFFCFCGGD<@GGGGGGGGGFEF8=CFGDDFC>FAGFD,CGGF<=+GEGGGDFFE@EGGFGFE,B,CGGGGDGGGDECEGFFF9F,FFE?F@9GFCFFGGGGGGFGFCGGF7GGGGGCCGGGGGGGGGGGGGCGGFGGGGGGEGGGFFF@GCGGGGGDGGGGGGGGDEGDFFGGGGGGGFGGGCC8CC
@PBWD 81392
TGAGGAATATTGGTCAATGGGCGTGAGCCTGAACCAGCAAAGTAGCGTGCAGGATGACGGCCCTATGGGTTGTAAACTGCTTTTTTAAGGGAATAAAGTTAGTCTCGTGAGTCTTTTTGCATGTACCTTATGAATAAGGACCGGCTAATTCCGTGCCATCAGCCGCGGTAATACGGAAGGTCCGGGCGTTATCCGGATTTATTGGGTTTAAAGGCAGCGTAGGCCGGAGATTAAGCGTGTTGTGAAATGTAGAGGCTCAACCGCAGAACTGCAGCGCGAACTGGGCTTCTTGAGTACGCACAAGGTGGGCGGAATTCGAGGTGTAGCGGTGAAATGCTTAGATATCACGAAGAACTCCGATTGCGAAGGCAGCTCACGGGAGCGCAACTGACGCTGAAGCTCGAAAGTGCGGGTATCGAACAGGATTAGATACCCT
+
F8CFE,CEFGFCE@FFFFECF<F+6;FCEGG,<CFCAF,FG8ECFFDGEG<C8CFF<FF++@CFG?,,,:B+8C?-CE<9FFGE,4CE,,:4,9<A,5?,A,5?,,BF<,8,5AE,,?F9?EEEFG9FG9E,,<A,,8CFG+@CCE+:F,,3:D+F<,,:,B<C7@C*@:C3,,*36>C7DFE:FC7EG;1=FCF</*8<8,?CC?4=<FF2>&#7E5F:;2*0<C8<@@2::/7CCEC,EF?822DFD33FC>@3,*<><+,:,<=F<7GECCF>8,AFD<BA,>>CDGGF=EF=C<8C,5:+44@+F<GEF?9++:,8F?:=4=7FF9FEFE<E,EBEFEFF@C6,<9FGFFF:-C,F@CF7GECE8FF<@F7FGGCBF@+FEC<EBF@BDEECEGEE8FGGGCC7B@@<EECC@GEDCEFFF@EFFE9C<-CB
@PBWD 70456
TGAGGAATATTGGTCAATGGACGCAAGTCTGAACCAGCCATGCCGCGTGCAGGAAGACGGCTCTATGAGTTGTAAACTGCTTTTGTACGAGAGTAAACGCTCTTACGTGTAAGAGCATGCAAGTATCATATGATTAAGGATCGGCTAATTCCGTGCCAGCAGCCGCGGTAATACGGAGGGTCCGGGCGTTATCCGGATTTATGGGGTTTAAAGGGAGCGTAGGCGGGTGGTTAAGTCTGGTGTGAAAGTTAGGTGCTCAACATTTAAATTGCAGTGGAAACTGGTGTCCTTGAGTTCGGTAGAGGTGTGCGGAATTCGTGGTGTAGCGGTGAAATGCTTAGATATCACGAAGAACTCCGATTGCGAAGGCAGCTCACTGGAGCGCAACTGACGCTGAAGCTCGAAAGTGCGGGTATCGAACAGGATTAGATACCCT
+
GGGGGGGGGGGGD@FFGGGG?EGC@CF,CFGGFGGGGGCG,C<EEFEGGGGGGGCEGGG7>6CF9CE,CF9?EGFA?FE<,CAF<FF,,,84=F9FF9?B+8+,9C<,B9,5,5,,,8A<B,8EE<F,C,EA9,8,<4#:#B:>=ACC$@5>BDDEGCEGFFGDCB<FFEE0CFGG:52*>%>C/GDFEFGFCEFE<?+?F:$GGGGFF>FFFF<CEEE1;?#E#>82352,<F?06+<#GFFGGF@)30#:*(F@CFFGG+E@<.$E*FDGFCF7,,9DGGFE,,AADB,ACF@+>,8,,,,+FB=7DGF9CF7@C9D,GF7EECCCFGGGGGFCE<GGGGGD8GE,EEBE,B86DDCBFGGGGGFGGF<FA@,@DGGEFC@GFGGGGGGGGGGGGGGGFCFFFDGGF@GFC,<,@@FGFFGGEGCGGGGCCCCC
@PBWD 105
TGGGGAATATTGCACAATGGGGGAAACCCTGATGCAGCGACGCCGCGTGGAGGAAGAAGGTCTTCGGATTGTAAACTCCTGTTGTTGAGGAAGATAATGACGGTACTCAACAAGGAAGTGACGGCTAACTACGTGCCAGCAGCCGCGGTAAAACGTAGGTCACAAGCGTTGTCCGGAATTACTGGGTGTAAAGGGAGCGCAGGCGGGAAGACAAGTTGGAAGTGAAATCCATGGGCTCAACCCATGAACTGCTTTCAAAACTGTTTTTCTTGAGTAGTGCAGAGGTAGGCGGAATTCCCGGTGTAGCGGTGGAATGCGTAGATATCGGGAGGAACACCAGTGGCGAAGGCGGCCTACTGGGCACCAACTGACGCTGAGGCTCGAAAGTGTGGGTAGCAAACAGGATTAGATACCCT
+
FGGGGGGGFGGGGGGGGGGGGGGGGGGGGGGGGGFFGGFGGGGGGGGGGGGGEGGCFFGFGGGGAFGFGGGGGGGFGGGGGGGGFGGFGGGGGFFGGFGGGGGGGGFFGG8FGGFGGGDFFGG?GGGGFGGG>FFGGGGCFDGFGGGGDGGGGGGFFFGG;FFFFGFG;FFEFFDFGGGGGG,GGGFFFCC<CFFGGEGFEGGEGF?GF;<DFFFC>EGGCGGGGGEFCGGFGFGF@FCGFGGGFGGF:C9C4FFGFFGFGFGCD@@BDF?=FGGDGGGGGGGGGGGGGGGGGFEDGDDGGFGCEFCFF<CGGGGGGGFCFCDFFFDGGGGGGGFDGGFF:EDGGGEFFCGGGGGGGGFEAFGGGGFDGECGGGGGGGDGDCGGGGGDFGGGGGGGGGGFEGCGGGGGGGGCCCCB
@PBWD 75430
TGAGGAATATTGGTCAATGGACGAGAGTCTGAACCAGCCAAGTAGCGTGAAGGATGAAGGTCCTACGGATTGTAAACTTCTTTTATAAGGGAATAAACCCTCCCACGTGTGGGAGCTTGTATGTACCTTATGAATACGCACCGGCTAACTCCGTGCCAGCAGCCGCGGTAATACGGAGAATTCGAGCGTTATCCGGCTTTATTGGGTTTAAAGGGAGGGCAGACGGGTCGTTAAGTCAGCTGTGACAGTTTGGGGCTCAACCTTAAAATTGCAGTTGATACTGGCGGTCTTGAGTGCGGTTGAGGTGTGCGGAATTCGTGGTGAAGCGGTGAAATGCTTAGACATCACGAAGAACTCCGATTGCGAAGGCAGTACACTAATCGGTAACTGACGTTCATGCTCGAAAGTGTGGGTATCAAACAGGATTAGATACCCT
+
EE,,C,,CEFFA,CCFCF@FFGDE@F7CFDCFAE<<F8CF8FFGGGGGEFF9C6<F@FFFEAF9F9BEFDC,C,CAEF9EGFF<FFG99CAEA@EDFDC?ECC=EDF+==@CC,B:??CFBBFGAFGEFGGFGGGG,C@:+@++8@B,ABDE+DFE+D,B8,3,+@:>FE:CGGGG>**,6,7:;<:C7=B,@;<5*:?8?@9:CC=F=FB>ECC%,#64:88:C>18CE/>5B<@89>3;32BC.@AB@:GF>@5:,5=C;D9<AAF=FA<<DEFD<A>>6=@+8,,FFFEB=444F:FED<CB>=>C,FF<CEFBC<9F<8,+CC9F:,,-?CEF,B=C9,AC6@C6,FF<B@:-<87FGFC@,<EAAFC,F<C,,77:8,C9EFCF-DAE@9EE@@,C,EFFF:GFCE8FFF<@GGFFDEAE<AEFC,<CA8C
@PBWD 107
TGAGGAATATTGGTCAATGGGCGAGAGCCTGAACCAGCCAAGTAGCGTGCAGGAAGACGGCCCTATGGGTTGTAAACTGCTTTTATAAGGGAATAAAGTGGGTCAAGTGTGACTTTTTGCATGTACCTTATGAATAAGGAACGGCTAATTCCGTGCCAGCAGCCGCGGTAATACGGAAGGTCCGGGCGTTATCCGGATTTGTTGGGTTTAAAGGGAGCGTAGGCCGGAGATTAAGCGTGTTGTGAAATGTAGAGGCTCAACCTCTGCACTGCAGCGCGAACTGGTCTTCTTTAGTACGCACAACGTGGGCGGAATTCGTGGTGTAGCGGTGAAATGCTTAGATATCACGAAGAACTCCGATTGCGAAGGCAGCTCACGGGACCGCAACTGACGCTGAAGCTCGAAAGTGCGGGTATCGAACAGGATTAGATACCCT
+
FGGDFFGGGGGF<CFGGGGGCEFGFGEGGGGGGGFGGGGGCFFGGGGGGGGFDEFFGGGG@FFEG?FCE8CFEFFFGGECGGGFFFCCFF,BF<FEFGGGG,+B,,BFEF?<FFFA<FEGFG,5<@BFFGGGGG9EGEFD,BF>FGCDA=753./8D4==D;GF&B>F:<CFC;7@5@:CDC:<C::CC>:CEB@C<C?=$7E<CFCECGGFC:C8<>==EEGGGGE:@7FCC6:?:9EB;DCCF<<CG3=<8?<7F<F>BD3?9=7CDGF>0GFDEDGFFFDEF8F<FBF<EF:6F,CF:DA7FB+CGGGGGGEGFDFFEF>+DGFFGGGGFFGFECGFCGFGFCB7GGGGGGC7GF<EGGEFGGGGGGEGFC,FFFC@6+EGFGGGGGGGGGGGGGGGGGGGGGFCEDGGEFGEGGGGGGGGDGGFF<GCCCCC
@PBWD 75203
TGAGGAATATTGGTCAATGGGCGAGAGCCTGAACCAGCCAAGTAGCGTGCAGGATGACGGCCCTATGGGTTGTAAACTGCTTTTATAAGGGAATAAAGTGAGTCTCGTGAGACTTTTTGCATGTACCTTATGAATAAGGACCGGCTAATTCCGTGCCAGCAGCCGCGGTAATACGGAAGGTCCGGGCGTTATCCGGATTTATTGGGTTTAAAGGGAGCGTAGGCCGGAGGTTAAGCGTGTTGTGAAATGTAGAGGCTCAACCTCTGCACTGCAGCGCGAACTGGTCTTCTTGAGTACGCACAACGTGGGCGGAATTCGTGGTGTAGCGGTGAAATGCTTAGATATCACGAAGAACTCCGAGTGCGAAGGCAGCTCACGGGAGCGCAACTGACGCTGAAGCTCGAAGGTGCGGGTATCGAACAGGATTAGATACCCT
+
A<FGGGGFGGGGFGGGDFFFGGCCFEG8FCFFFGGGFFFFGGAFCEGFG7FGFGGGECF@EGGGGEEEF=?CFFGGFGGGGCG@FGFDFGGG8F,CEFEFFF,<FC<+B=FCFCE9@ACEEGGGGGGDG<FECEDE<9?F8FGEGCFGGFFGD1D+=EF7DADDFEF4:C>=BFFCEFFEGEEECF6:<F7CFDCCCC<FACEEECBCCCFCGGGFDE@EGE:<FC33?C,EGDGGGGEFFFFGGGGGFGGGFGFGGGGF>FDBFF<@<CC7CGFEFCGEGFCFF,FBC=?A+GF>FF7EFA6CCEF=GFEB+GEEFF=,CCEEDGGGGGFGGGFB?EEAFC,GGGGF9FEB==DE@CAC7GFCF@@C<CGFFC,6:D@:FECFGGFGDGEDGFGGFCEFGGGGGGEGEFFDGFAFF<EFGCFF@FGFFCF@,8CB
@PBWD 88809
TGAGGAATATTGGTCAATGGGCGAGAGCCTGAACCAGCCAAGTAGCGTGCAGGATGACGGCCCTATGGGTTGTAAACTGCTTTTATAAGGGAATAAAGTGAGTCTCGTGAGACTTTTTGCATGTACCTTATGAATAAGGACCGGCTAATTCCGTGCCAGCAGCCGCGGTAATACGGAAGGTCCGGGCGTTATCCGGATTTATTGGGTTTAAAGGGAGCGTAGGCCGGAGATTAAGCGTGTTGTGAAATGTAGACGCTCAACGTCTGCACTGCAGCGCGAACTGGTTTCCTTGAGTACGCACAAAGTGGGCGGAATTCGGGGTGTAGCGGTGAAATGCTTAGATATCACGAAGAACTCCGATTGCGAAGGCAGCTCACTGGAGCGCAACTGACGCTGAGGCTCGAAAGTGCGGGTATCGAACAGGATTAGATACCCT
+
CEFFGGGGEFFG?FGGGGGGGGGGCGGGGGGGGGGGGGGGGCCDFGGGGGGGGCFFGAFG7+@@<EFGGGGEG<EEFFGGGGGG<FEGGGGGGGFGG,AEFEFGGGF4<,BFGGGFDFGGGGGGGGFGGGGGGGGGGGF9CCFBFGGG@GGGGGFEGF:FGGGGGEGGGGGGGG>FDFCF>EFFGGGGGGDGGGGEFGGGABCFFGCFEFFGGECC=EECGEGGFFFAFGC<<CEFGGF?FGGGFECCFGFGGGGGGGFFGGG@FC7DFFC>GGGGFDFEFGFFA,F8FFGGGGGGFCEGGGGFEGGGG@F?7GGF::+GGFGEEEDGGGGFF?DCFFDGGGGGFGFFEGGGFGF7DDGCGGGGGFGGGGGGGGFGGGGGGGGGGGFEFGFEFCF<CGEDFGGGDFE@GGGGGGGGGGGFGGGGGGGGFGFB8?@C
@PBWD 68377
TGAGGAATATTGGTCAATGGGCGAGAGCCTGAACCAGCCAAGTAGCGTGCAGGAAGACGGCCCTATGGGTTGTAAACTGCTTTTATAAGGGAATAAAGTGAGCCTCGTGAGGCTTTTTGCATGTACCTTATGAATAAGGACCGGCTAATTCCGTGCCAGCAGCCGCGGTAATACGGAAGGTCCGGGCGTTATCCGGATTTATTGGGTTTAAAGGGAGCGTAGGCCGGAGATTAAGCGTGTTGTGAAATGTAGACGCTCAACGTCTGCACTGCAGCGCGAACTGGTTTCCTTGAGTACGCACAAAGTGGGCGGAATTCGTGGTGTAGCGGTGAAATGCTTAGATATCACGAAGAACTCCGATTGCGAAGGCAGCTCACTGGAGCGCAACTGACGCTGAAGCTCGAAAGTGCGGGTATCGAACAGGATTAGATACCCT
+
GGGGGCGFGGGGGGGGGGGGGGGGGGGGGGGGGGGGGGGGGFCFFGGGGGGCGGF?FGGGGGGGGGGGFFDFGGGGGGGCGGGGGGGGGGGFGGGGGGGDGGDFFGGGGGGGGFG?FGGGGGGGDGGGGGFFFGGCFGGGGGGGGGGGGGGFDFDGDFDF=FGFE>6GGGGGFFFEGFGGFGFGGF@F@FGGGGGCFGCFGGGGGGGGFFFFFEGCECGGGGGGGCFEFFGFGGCE:FEGGGFGGGC;DGFFGFGGF><FGGGGGGGGGAGGGGGGGFD>GGGGGGGGFGGGGGGGGGGGGFEDGEEDGFEAF<EF:GGGGGGEDGGGGGGGGGGEFGGGGGFFGGGGGGGGGGGGGGGGGGGFGGGFFGGGFFCGGGGGGGGGGFGGFCFEFGGGFGCFDGGGGGGGGGGGGGGGGGGFGFGFFGGGGGGCCCCC
@PBWD 111
TGGGGAATATTGCACAATGGGGGAAACCCTGATGCAGCAACGCCGCGTGAGTGAAGAAGTATTTCGGTATGTAAAGCTCTATCAGCAGGGAAGATAATGACGGTACCTGACTAAGAAGCTCCGGCTAAATACGTGCCAGCAGCCGCGGTAATACGTATGGAGCAAGCGTTATCCGGATTTACTGGGTGTAAAGGGTGCGTAGGTGGCAGTGCAAGTCAGATGTGAAAGGCCGGGGCTCAACCCCGGAGCTGCATTTGAAACTGCATAGCTGGAGTACAGGAGAGGCAGGCGGAATTCCTAGTGTAGCGGTGAAATGCGTAGATATTAGGAGGAACACCAGTGGCGAAGGCGGCCTGCTGGACTGTTACTGACACTGAGGCACGAAAGCGTGGGGAGCAAACAGGATTAGATACCCT
+
GGGGGGGGGGGGGGGGGGGGGGGGGGGGGGGGGGGGGGGGFGGGGGGFFGGFGGGGGFFFGFGGGGGEGCFGGGGFGGGGDFFFGGGF?F+<+BFEGFCGGGGGGGGGCFGFGGGGGCGGGGGGGGGG>F?FC2DCFGGGGDGGG7C7FE<FGGFFGGGGFG=GG=G=GGGGGGGGGGGGG>GFFGGGGGGGGF@?GGGGFGGGD=FGGGGGGGGGGGGFFGFFCFGGGGEEGGEDGFG@GDGGGGGGGGGGGGGFFFAGFFFFGGGFF=GGGGFGGGGGGFGGGCGGGFGFGGFFCGFGGGGGCGDGGGGGGGGGCGGGFE?ACGGGGFECGGGGGGGGGGGGGGGGGGGGGF<8CGCCGGGGGGGGGGGGGGGGGGGGGFDGGGGGGGGGGGGGGGGGGGFEACCCGGGCCCCC
@PBWD 112
TGGGGAATATTGCACAATGGGGGAAACCCTGATGCAGCGACGCCGCGTGGAGGAAGAAGGTCTTCGGATTGTAAACTCCTGTTGTTGAGGAAGATAATGACGGTACTCAACAAGGAAGTGACGGCTAACTACGTGCCAGCAGCCGCGGTAAAACGTAGGTCACAAGCGTTGTCCGGAATTACTGGGTGTAAAGGGAGCGCAGGCGGGAAGACAAGTTGGAAGTGAAATCTATGGGCTCAACCCATAAACTGCTTTCAAAACTGTTTTTCTTGAGTAGTGCAGAGGTAGGCGGAATTCCCGGTGTAGCGGTGGAATGCGTAGATATCGGGAGGAACACCAGTGGCGAAGGCGGCCTACTGGGCACCAACTGACGCTGAGGCTCGAAAGTGTGGGTAGCAAACAGGATTAGATACCCT
+
GGFGGDGGGGGGGCGGGGGGGFGEGDFF7FEFGGGGGGGGGGCFGGGEGCFGGGGGGDFEGGDGGGGGGGGGFFGGGGFGGGGGGCGGGGGGDGGGGGFGGGGEGGGGGGGFFFFGGFCDFEGGGGGGGGGGGG?>FF@FGGGGDGGG?GGGGGEGGFG@FEFEFGGGEDCFFEGG9F@@AFCCFFCCFFGFCFGGGGEGGGECFEGDEE?CDGGGFAFGG#GGGEEFFFCEEF@8CFGGCD9GGFGGGGGGF=CFCFFG6DFBDD8GF>CFGFFGCCFCFC,GFCGGGGFFFCGGF7EGFFFBCEEEC,,CFC7DFGGGEBGFCDEFFFF<6ECAGGGCGGGGFCCGGGGGGF9F,AE<C6,@FGGGGGGCFCDGFF@,CEGFC<CGGGFGGGFGGFFCAGGFF9GGGGGCCCCB
@PBWD 92320
TGAGGAATATTGGTCAATGGACGAGAGTCTGATCCAGCCAAGTAGCGTGCAGGATGACGGCCCTATGGGTTGTAAACTGCTATTATAAGGGAATAAAGTGAGTCTCGTGAGACTTTTTGCATGTACCTTATGAATAAGGACCGGCTAATTCCGTGCCAGCAGCCGCGGTAATACGGAAGGGCCGGGCGTTATCCGGATTTATTGGGTTTAAAGGGAGCGTAGGCCGGAGATTAAGCGTGTTGTGAAATGTAGACGCTCAACGTCTGCACTGCAGCGCGAACTGGTTTCCTTGAGTACGCACAAAGTGGGCGGGATTCGTGGTGTAGCGGTGAAATGCTTAGATATCACGAAGAACTCCGATTGCGAAGGCAGCTCACTGGAGCGCAACTGACGCTGAAGCTCGAAAGTGCGGGTATCGAACAGGATTAGATACCCT
+
F@EFGFDFFGG@CEEFGEF8ECFEECGFFFG9,,<EGGF?FGFFGGGGGGGGGGFEGGGFE7678E,CFFEGEFGGAG6=C,5CE,C?ED,CB<C9CAFDFFF,?F<FFFEACDG5?FE9FFCCFGG<,,5CD<??FFEAFFGGGCFD?<D.B%CCCEFC@FFFGG7CF7FCFG>FE::>->@FCG?FEFGGGGGE=C<CC<FGFGCFFEF<GGFF8CFCFBE=8FGGGF>,EDBFCDCEGFFGGGGGFFC@:DFCCGGF*ECDFGGGGGGCFGEF7<FEGGGAD,F<CFGGGGGGF<EFFGGFGCCFF7GGEGFC@C<@GGGGGGGGGGGFDFGGF?F;FCCFC7?7FFEECFF:F7C8@GEGGGGGFC9FGGGGGGGGFCFF,GFGGGGDDFGGGGEDDGGGGGGGGGGGGGFGGFGGGGGGGFGGGGGB@C@C
@PBWD 64707
TGGGGAATCTTCCGCAATGGACGAAAGTCTGACGGAGCAACGCCGCGTGAGTGATGACGGCCTTCGGGTTGTAAAGCTCTGTGATCGGGGACGAATGGCTGGTATGCTAATACCATATCAGAGTGACGGTACCCGAATAGCAAGCCACGGCTAACTACGTGCCAGCAGCCGCGGTAATACGTAGGTGGCAAGCGTTGTCCGGAATTATTGGGCGTAAAGAGTGCGTAGGTGGTTACCTAAGCAGGGGGTGGAAGGCACTGGCTTAACCAATGTCAGCCCCCTGAACTGGGTACCTTGAGTGCAGGAGAGGAAAGCGGAATTCCTAGTGTAGCGGTGAAATGCTTAGATATCACGAAGAACCCCGATTGCGAAGGCAGCCTGCTAAGCCGCCACTGACGTTGAGGCTCGAAAGTGCGGGTATCAAACAGGATTAGATACCCT
+
GGGGGGGGGFGGGGGGGGGGGFGGGGGGGGGGGGGGGGGGGGGGGGGGGGGGGGGGFGGGGGGGGGGGGGGGGGGGGGGGGGGGGGGGCFGGGGGGGGGGGFGGGGGGGGGGGFGFGGGGGFFFGGGGCFGGGG@FFEFGGGGGGGGGGGGGFFGFGFG>FGGGGGFCCEGDDEFGGCFFFCCGFGFFGFF@>G?GGG9CFFGGGGGFGGFGGGCGGGGGGGGGGGGCGGGFGGGGGGGFFGGGEEGGGGGGGFGGGGGGGGGGFFGGGGGFGGGGCFEFFGGGFF<GECGGGFFFGGGGGGFFFEFGGGGGGGGGGGGGGGGGGGGGCDEEGGFGGGGGFGGGGGFFE<DGGGGGGGGGGGGGGGGGGGGGGGGGGGGFFFGGGGGGGGGGGGGGGFGGGGGGGF@GGGGGGGGGGGGGGGGGGGGGGGGGGFEACCCCC
@PBWD 91582
TGGGGAATATTGCACAATGGGGGAAACCCTGATGCAGCGACGCCGCGTGAAGGAAGAAGTATCTCGGTATGTAAACTTCTATCAGCAGGGAGGATAATGACGGTACCTGACTAAGAAGCCCCGGCTAACTACGTGCCAGCAGCCGCGGTAATACGTAGGGGGCAAGCGTTATCCGGGTTTACTGGGTGTAAAGGGAGCGTAGGCGGCGGAGCAAGTCAGATGTGAAAGCCCGGGGCTCAACCCCGGGACGGCTGTTGAAACTGCCCTGCTTGATTTCAGGAGAGGTAAGCGGAATTCCTAGTGTAGCGGTGAAATGGGTAGATATCACGAAGAACTCCGATTGCGAAGGCAGCTCACTGGTGCGCAACTGACGCTGAAGCTCGAAAGTGCGGGTATCGAACAGGATTAGATACCCT
+
F,C<CDGGGFGGGGGGGA9CFFGEG@FCFGGGGGGGGDC:FFGCGGG7BCCEFFGGGGGDA99<FFGFE?FFGGGGGGGGGFGFGFGGF7ABCEFF<FGC9CDGGGFA?EGGFGGGGFG#FAFCEGEGGGGG?@7@@FG4@F8FFEC@FGGCC9??FFEGFCEGGGFC@DGGFGG>EG8CFEFGCBFEFGGGEFECGC>CCEGGGFCEF?:?C:;E@GGGFGFCFGGGGGF8FEG:DEGFE:?CDEGF=@=E<#DF:CDBFAC?DCEF?EFCD7GF<EGCFGDGGGGF=GF,EB,,49,,FGGEE7=?C59<FE<GFGGGGGFF<CGGFC,,FF:FC7FB+@DGGF<CGFC,<9FEF@78+8+A<FC,,@@EFFECACB@C6BE8F:GEBE8FE,@8,FFFCE@FEAEGGFCC8<C
@PBWD 77849
TGAGGAATATGGGTCAATGGACGAGAGACTGAACCAGCCAAGTAGCGTGAAGGATGAAGGTCCTACGGATTGTAAACTTCTTTTATAAGGGAATAAACCCTCACACGTGTGGGAGCTTGTATGTACCTTAAGAATAAGCATCGGCTAATTCCGTGCCAGCAGCCGCGGTAATACGGAAGATGCGAGCGTTATCCGGATTTATTGGGTTTAAAGGGAGCGCAGACGGGTCGTTAAGTCAGCTGTGAAAGTTTGGGTCTCAACCTTAAAATTGCAGTTGATACTGGCGTCCTTGAGTGCGGTTGAGGTGTGCGGAATTCGTGGTGTAGCGGTGAAATGCTTAGATATCACGAAGAACTCCGATTGCGAAGGCAGCACACTAATCCGTAACTGACGTTCATGCTCGAAAGTGTGGGTATCAAACAGGAGTAGATACCCT
+
@EAFCGGDE9,C6CF<<<,CFFFF:CC,;,CCFF?FFF,CEF,ECCFGGCD<CC9<,CEG,99@FFGGD7B?EFFE,<E<EF<,EFGFFG8CEDDE,CE+A+,B=FFEFEB+BFG+,:B=B,,CFF99E9,B<BEEGFCFE8FDGGE@9,,,:8@7BCF7F?,,8+@CF><F5@7(+#5.)>FCCC8?=48=8$@?FGGF=,7?<9;<<C=6GG=CC41=7CEG1B:@5C=CE>F$C@39@;=E=A,GEC33:@#F>.=E:D@,,F@,9FCFEFAFAF?EGF7:3:A=EA,GDGF:4,?FGGGGCF:4C<B5<,@:B,@FFFGC6=CC,<<AC?FCFFADGGFA6C,FECC,@C7EGDDCCGCGFEAEFFEGFC;6DEECEGCGFEC7DFDEC6@EGDECGGFCC8F;GGGFGGGGGGFFGGGFC,CGFFGCCCCC
@PBWD 117
TGAGGAATATTGGTCAATGGGCGCAGGCCTGAACCAGCCAAGTAGCGTGAAGGATGACTGCCCTATGGGTTGTAAACTTCTTTTATAAAGGAATAAAGTCGGGTATGTATACCCGTTTGCATGTACTTTATGAATAAGGATCGGCTAACTCCGTGCCAGCAGCCGCGGTAATACGGAGGATCCGAGCGTTATCCGGATTTATTGGGTTTAAAGGGAGCGTAGATGGATGTTTAAGTCAGTTGTGAAAGTTTGCGGCTCAACCGTAAAATTGCATTTGATACTGGATATCTTGAGTGCAGTTGAGGCAGGCGGAATTCGTGGTGTAGCGGTGAAATGCTTAGATATCACGAAGAACTCCGATTGCGAAGGCAGCCTGCTAAGCTGCAACTGACATTGAGGCTCGAAAGTGTGGGTATCAAACAGGATTAGATACCCT
+
<FFFFFFGGGGGCFGGGGGGGGGGGGGGGGFGEFGGGGEGCF,FFDGGGGGGGGGGGGGFEDFGGFG8CF@CFGGFGGG9FGGFD<FAFF9F8FGAF9<ACGGFGGGFFCFFGCE:=<?FGFG<AECFFFCFC?9FGGGFE,+B+<?DG>FFGFD@@=BFDFGG@BFGGGGEEFGDDGG7E.9F8F>>G?+C:>=C=9F?F2CEFGFGGGGGGECF=7=7FEGFGFCBF<GDGFGGFFGGGGGGGGGGCGGGCCE:F=7CFGGBCEFGFGGFA#@<CAD=GGGEA@9FEBDGGGGGEAGGGGGGGFGGGGGGFDF7ECGFGGGCGGGGGGGGGGFGGGGGGGFF<,G@GGAGGGFCGGFCF7GGGGGGGF<ED<GGEEC8GGGDGGFFGGGGGGGGGGGFGGGGGFF7GGGGFAGGGGFGGGGGGGGGGGGCCCCC
@PBWD 118
TGGGGAATCTTCCGCAATGGACGAAAGTCTGACGGAGCAACGCCGCGTGAGTGATGACGGCCTTCGGGTTGTAAAGCTCTGTGATCGGGGACGAATGGCTGGTATGCTAATACCATATCAGAGTGACGGTACCCGAATAGCAAGCCACGGCTAACTACGTGCCAGCAGCCGCGGTAATACGTAGGTGGCGAGCGTTATCCGGATTCATTGGGCGTAAAGCGCGCGTAGGCGGCCCGGCAGGCCGGGGGTCGAAGCGGGGGGCTCAACCCCCCGAAGCCCCCGGAACCTCCGTGGCTTGGGTTCGGTAGGGGAGGGTGGAACACCCGGTGGAGCGGTGGAATGCGCAGATATCGGGTGGAACACCGGTGGCGAAGGCGGCCCTCTGGGCCGAGACCGACGCTGAGGCGCGAAAGCTGGGGGAGCGAACAGGATTAGATACCCT
+
CFFGGFFFFFGGGGEGGGGGGGGG@FGGGGGGGGGGGGGGGGGGGGGGGGGGGGGGGFGGGGGGGGGGFGGEGGFFF9FEFFGFGGFGGGGGGF@=<FFFEGGGGGGGGGCFGFGGGGGGFFGEFEGEFFF<BDFEEF7CGGGGGGGGGEGDEGGGGGG,:FGEFGGGGFEDEG<CCCEFFACED6F:<FGGGECEGFGCGE;>3<AE;CE5EC4:;?::28CEE>EGGGGGGEDGCC8>>DGGEGGG:/#A+;:CGGGEE6:GCCEGEC7C:<<::45@CFC@C4:F><,2>13+F:C:<*GGFFC@F@:+GDCGGFGGGFFCFDFA@+E@CFEFC,CEC=C9AGFCGFECEGCGE<C:>@4@8:EGFFGFCCEDDGGFEFFGGEEGFGCGGGDGFGGFFCCGEGGE9F9GFGGGGGGFGGCFF<FDFGFC@9FFGCCCCC
@PBWD 81482
TGGGGAATATTGCACAATGGGGGAAACCCTGATGCAGCGACGCCGCGTGGAGGAAGAAGGTTTTCGGATGGTAAACTCCTGTCGTTAGGGACGATAATGACGGTACCTAACAAGAAAGCACCGGCTAACTACGTGCCAGCAGCCGCGGTAAAACGGAGGGTGCAAGCGTTGTCCGGAATTACTGGGTGTAAAGGGAGCGCAGGCTGACCGGCAAGTTGGAAGTTAAAACTATGGGCTCAACCCATAAATTGCTTTCAAAACTGCTGGCCTTGCGTAGTGCAGGGGTAGGTGGAATTCCCGGTGTAGCGGTTGAATGCGTAGATATCGGGAGGAACACCAGTGGCGAAGGCGACCTACTGGGCACCAACTGACGCTGAGGCTCGAAAGCATGGGTAGCAAACAGGATTAGATACCCG
+
F<A<CB@F?FDGFGDACFCGDCC:@EEA@CFFEFFFD<F@C:6+@+@7@FGDCDFE?EFCEG-D?4:?@++,,<EE,EFFF?:BBBBB<<F:=C+=C<9FFB@+B+85?FAFF=>FCD,FFCC7:.CCC9FFGFG<BF47BE@86D:><.><CFE*6CCGFFF?#GEC7C5=<8=CCE1:98F@CC<>18?:C<89B/8@?6FF8C<3>(GF>,,B@9B@,AD,3,F,GGFFC8:@<@38,<9A<D7,FBCFB8:,FE<DFDFFEF==>+>++F8AGF<D=+C=FA=EFE,<?<@6+GGF<GF:7F7,C,5<,:@@DC,@<7EF@FFC<<F6,DF9-FFC@B@FE,7GF@CC,EFC8E<FF,GFFC@@@F-:<,AD<@,@FGFCEFFD<@ECCCFDF@C-,;,=,,,CEFCA@9A-
@PBWD 97799
TGGGGAATATTGCACAATGGGCGAAAGCCTGATGCAGCGACGCCGCGTGAGCGAAGAAGTATTTCGGTATGTAAAGCTCTATCAGCAGGGAAGATAATGACGGTACCTGACTAAGAAGAACCGGCTAAATACGTGCCAGCAGCCGCGGTAATACGTATGGTGCAAGCGTTATCCGGATTTACTGGGTGTAAAGGGAGCGCAGGCGGTGCGGCAAGTCTGATGTGAAAGCCCGGGGCTCAACCCCGGTACTGCATTGGAAACTGTCGTACTAGAGTGTCGGAGGGGTAAGCGGAATTCCTAGTGTAGCGGTGAAATGCGTAGATATTAGGAGGAACACCAGTGGCGAAGGCGGCTTACTGGACTGTAACTGACGTTGAGGCTCGAAAGCGTGGGGAGCAAACAGGATTAGATACCCT
+
CFGGGGEG<EFFFGGFGF,EFF@@FEGGGFGGGGDEFGEFGGGG7FGCFCE,>CCEG,=FFCEFG8FFG7FFGDAFFGGGGGGGAF,<4+DFDFDGEFEFA:=F7FFGCBFFFB,C,B,B2B@;EFC>><FFDFCFFGCEFDEGGGDGE6C<@FC?GGFCFF9FGGFGGE7FCFFGEGDGG>GGF>9FFFFGC=GEDEFB=DD>FCECEEGCGGGFCGG=GGGGGG=FCCEFCGDGFGEGGGEEGGGGFGF8GGF@D8<BFCDGGGFGGG<FGGF@ADCCDEFGGEGEFFBFFFGGGGEGF9GGGGEGGGGFFFF:F<,GGGGGGGGGFFFFFF8GFCGGGGEFGFGGGGGGGGGGFFGGFE,GGGFF7GGGGGGFFGGFGGGDFGGGEFEFGGFGFFGGGGGGGGGGGFGCCCCC
@PBWD 96849
TGGGGAATATTGCACAATGGGGGAAACCCTGATGCAGCGACGCCGCGTGGAGGAAGAAGGTCTTCGGATTGTAAACTCCTGTTGTTGAGGAAGATAATGACGGTACTCAACAAGGAAGTGACGGCTAACTACGTGCCAGCAGCCGCGGTAAAACGTAGGTCACAAGCGTTGTCCGGAATTATTGGGCGTAAAGCGCGCGCAGGCGGCTTCTTAAGTCCATCTTAAAAGTGCGGGGCTTAACCCCGTGATGGGATGGAAACTGGGAGGCTGGAGTATCGGAGAGGAAAGTGGAATTCCTAGTGTAGCGGTGAAATGCGTAGAGATTAGGAAGAACACCGGTGGCGTAGGCGACTTTCTGGACGACAACTGACGCTGAGGCGCGAAAGCGTGGGGAGCAAACAGGATTAGATACCCT
+
GGGGGGGGGGGGGGGGGGG?FDGGGGGGGGGGGGGGGGDGGGGGGGGGGGGGGGGGDFGFGCGGGGG+CFFGGGGGCFGGGGGGGFGGGGGGGGFGGGGGGGGGGGGGGGGGGFGGGGGGGGGGGGGGGGGGCFCGGGGGGFGGGGGGGGGGGGGGGGGFGGFFGGGGF7/CCFGDGGGGCA=FEGCFGGFGGGEGCCEGCG=GFGGCEGGGGGGFGED@ECFFGGFGGFEGGGGGGGGGGGGGGDGGFGGFFGGGGGGGGGGGGGGGFFGGGGGGGFFCGGGGGGFECADCGGGGFGGGGGGGGGFGGGGGGGGGGGGGGGGGGGGGGCGGGGGGGGGGGGGGEEGGGGFF?GFGGGGGGGFFGGGGGGGGGGGGFFDEGGGGGFDGGGGGGGGGGGGGFAGGGGGGDFBC@CC
@PBWD 122
TGGGGAATATTGCACAATGGGCGCAAGCCTGATGCAGCGACGCCGCGTGCGGGATGACGGCCTTCGGGTTGTAAACCGCTTTTGACTGGGAGCAAGCCCTTCGGGGTGAGTGTACCTTTCGAATAAGCACCGGCTAACTACGTGCCAGCAGCCGCGGTAATACGTAGGGTGCAAGCGTTATCCGGAATTATTGGGCGTAAAGGGCTCGTAGGCGTGTCGTCGCGTCCGGTGGGAAAGTCCATCGCTTAACGGTGGATCCGCGCCGGGTACGGGCGGGCTTGAGTGCGGTAGGGGAGACTGGAATTCCCGGTGTAACGGTGGAATGTGTAGATATCGGGAAGAACACCAATGGCGAAGGCAGGTCTCTGGGCCGTCACTGACGCTGAGGAGCGAAAGCGTGGGGAGCGAACAGGATTAGATACCCT
+
CE,C@@FCFGGGGFFFCCFEFF@CFGCFGGGGFECGCGEG7FG@EFDF:CE@CGGGEFGGCEGFGDEFFDCFEGCEF=@CFGFGGFFGGGGDEGG<<FFGGGF7C:+<D7,>,@CF,,@FECFC@FBCF:FCFDEGGDGFFGG8CFBFFG>:FEGGGEEC.??F,$>FGGEGF:C;87>>EFFGGCCD80<EF?2:ECCCFGEC?CDEEECCE5&#:;EECEGGGEEECCC#GFGFE<C@EG=?;@C<<<;E8CE/+DEFB@>?F@8CFCGGGGGEF@FGGECDEFD@+AGGFE,A?DFEGGF@GF7@=FGGGEGDGFEEAFFCGFFGFFF@:B=<9GGFGFECF9GGDGEGGFGDFC,GGGFDGGGGEGFEF9FGGGE@GFGGD?EFCGGGFDEGCGGGFGGGGEGGGGFFEFACGFGGCCCCC
@PBWD 52612
TGAGGAGTATTGGTCAATGGACGAGAGTCTGAACCAGCCAAGTAGCGTGAAGGATGAAGGTCCTACGGATTGTAAACTTCTTTTATAAGGGAATAAACCCTCTCACGTGTGGGAGCTTGTATGTACCGTATGAATAAGCATCGGCTAACTCCGTGCCAGCAGCCGCGGTAATACGGAGGATGCGCGCGTTATCCGGATTTATTGGGTTTAAAGGGAGCGCAGACGGGTCGTTAAGTCAGCTGTGAAAGTTTGGGGCTCAACCTTAGAATTGCAGTTGATACTGGCGTGCTTGAGTGCGGTTGAGGTGTGCGGAATTCGTCGTGTAGCGGTGAAATGCTTAGATATCACGAAGAACTCCGATTGCGAAGGCAGCACACTAATCCGTAACTGACGTTCATGCTCGAAAGTGTGGGTATCAAACAGGATTAGATACCCT
+
FFFGGGCCFFFGGGFFGGGGCEF@+FFCFDFGGGGGGGGFEFFGGGGGGBFFFFGGGGGDCEGGGGGGEGGGGGGGGGCGGEGC,CF?FFFFFGGGGCGE<7,,CF<F8FFGG84>AFGAFAFFFGG+BFC,CEFFFGDF,B7CBFGG8A9>FGC@BF>GG<DA=CECFEC5F4>@C:2*7:DF#:FEFFGEFFEEFFGDFF4GFGGG/FFCF:CBECF5EG:EFB@C>F>&FCE9'0FCFCD@0<FDF@30;FE5D8AFGF0,0#C3:F@FFGFF@<<CFFG5C@A,DFF@B>:>+?,A,4A8,+++7E?A9,GF===,DGFEEDGFFF<C-,CFEFADFEFFC,GDCC9E<B+EGGECGGGFFDCGGFFEC<,,E<FB8,C,GGGGFDC@F@C;9CFCGGGGGGF;@CFDF9GGFFC9FGGFFDFGGGECCCCC
@PBWD 124
TGGGGAATCTTCCGCAATGGACGAAGGTCTGACGGAGCAACGCCGCGTGAGTGATGACGGCCTTCGGGTTGTAAAGCTCTGTGATCGGGGACGAATGGCTGGTATGCTAATACCATATCAGAGTGACGGTACCCGAATAGCAAGCCACGGCTAACTACGTGCCAGCAGCCGCGGTAATACGTAGGTGGCAAGCGTTGTCCGGATTTATTGGGCGTAAAGCGCGCGCAGGCGGCTTCTTAAGTCCATCTTAAAAGTGCGGGGCTTAACCCCGTGATGGGATGGAAACTGGGAGGCTGGAGTATCGGAGAGGAAAGTGGAATTCCTAGTGTAGCGGTGAAATGCGTAGAGATTAGGAAGAACACCGGTGGCGAAGGCGGCTTTCTGGACGACAACTGACGCTGAGGCGCGAAAGCGTGGGGAGCAAACAGGATTAGATACCCT
+
FCCFGGEGGGGGGGGGGGGGGGGGGEFGGGGGFFC@CFFFGGGGGGGGGGGGGGGGGGGCEEGGGGGEACEGGGGGGGFGGG,C<@FDFGGGGFGEF8<DGCFGGFGFGGFFG88EDFFCGGCGDGGGG@EEGGGGGCEGGF;DF@:<F:CCFEEFGCEGGFGG,*@8FCFDFE*::>BBACAFDGFC@E2=:FCC5*3,;EA#F?8;7??/2=9:8CGFCEE9GG(DGGGG:FF8:<C/$FFFCB?DGFFF@;+33@CE>8C7>3EF53D79DFB6,'<>GGGFF@GEFFFFFB,GE=@+C>=,FFGGGFEGGGFFE,,,GEE9GGGGGGCEEGGGGGGGGFFGGGFGGFFGFDGGDGEFCGCGGGGGGGGGGGGGFC,GGECC,EFFCGGGGGGGGGGGGGGE7GGGDGGEEGFCC,GGGGGGGGFGGFFDGGFB<CCC
@PBWD 75003
TGAGGAATATTGGTCAATGGACGCGAGTCTGAACCAGCCCAGTAGCGTGAAGGATGACTGCCCTATGGGTTGTAAACTTCTTTTATATGGGAATAAAGTGGTCCACGTGTGGATTTTTGTATGTACCATATGAATAAGGATCGGCTAACTCCGTGCCAGCAGCCGCGGTAATACGGAGGATCCGCGGGTTATCCGGATTTATTGGGTTTAAAGGGAGCGTAGGCGGATTGTTAAGTCAGTTGTGAAAGTTTGCGGCTCAACCGTAAAATTGCAGTGGATACTTGCAGTCTTGAGTGCAGTAGAGGTGGGCGGAATTCGTGGTGTAGCGGTGAAAGGCTTAGATATCACGAAGAACACCGATTGCGAAGGCAGCTCACGGGAGCGCAACTGACGCTGAAGCTCGAAAGTGCGGGTATCGAACAGGATTAGATACCCT
+
F,,CCEF<CEFEGCFFFFGF9DFECEGCEEFCGGDGEFF7FD,6,C:FFGFFD<FDFA6CF<<FCCFFFG7=BCEFF<E?FF9FFEFFGF8CEFGGAFGCFEEGFEE+BADC,5B?E<CB9AEEGG?EAEG9FF9D9?FG<,?C+ABFGA@=F++@FF?7,DDF+8C>@5C69A?FECF7:@>7(1#EE=C:@<CC6<F:FC+FFC;,=A<6FEC88FF<C::?8D:F#F3FCFC5FCEGFFFF>FF@@A79:CE7EC@FEFEB:EFCFGEFGF71C,,<FD#GGFFC,,GGGFC,GFAGFBGGGGFCC=?ED<@ECB<F8GGGGGEFFGFFFB<GF<F@<=CA@FFCGGGGCB6-EGF:@@B<F<EEFDFGGGGGGGEC+E:ECFC7GGFGGGGGF@EGFGGGFC@7DGFFF6GDGGFFECAFFCGGGDECB8CC
@PBWD 87734
TGAGGAATATTGGTCAATGGGCGAGAGCCTGAACCAGCCAAGTAGCGTGCAGGATGACGGCCCTATGGGTTGTAAACTGCTTTTATAAGGGAATAAAGTGAGTCTCGTGAGACTTTTTGCATGTACCTTATGAATAAGGACCGGCTAATTCCGTGCCAGCAGCCGCGGTAATACGGAAGGTCCGGGCGTTATCCGGGTTTATTGGGTTTAAAGGGAGCGTAGGCCGGAGATTAAGCGTGTTGTGAAATGTAGAGGCTCAACCTCTGCACTGCAGCGCGAACTGGTCTTCTTGAGTACGCACAACGTGGGCGGAATTCGTGGTGTAGCGGTGAAATGCTTAGATATCACGAAGAACTCCGATTGCGAAGGCAGCTCACGGGAGCGCAACTGACGCTGAAGCTCGAAAGTGCGGGTATCGAACAGGATTAGATACCCT
+
FFFGGFGGGGGGGEGDGDFCFGGGGFD8FGGGGFGGFFGEGGFEGGGGEGFFGFGCFGGGG@FFFFGFGGGCFGGGGFGGFGGGAFFFGGGGG8FGDFGGFFFGGCFGDGGFFGGFGFEC,EFE9FDGFGGGGG9EF<FGG@FEF=CFFFF<F8DFGFFC1BCFDGDGFCC=@AFG4@>F@::FECFFFGGBF;@6#=,FFE<FFFECFC>-GGGFGGGFGFCFGGG>GFF@FC<AC;EEGGFFFFD;FGFF:FGGFGFFFGGDDGFF@:EE>CC@@>>C@>FGGGGCCFFGGGDGFDFB=CFCGGGGGFFEFGGGFB7GGGGGGGGGGGGGGGGGGFGGFFGA,7GFGGGGEF@8@GDC+:GGGGGGGGGGDG@FCFF@+C@E9GGGGGGGFF<GFFEF8@GEE@EGGGGFDGGFGGGGFGGGGGGGGGF@CB-C
@PBWD 127
TGGGGAATATTGCACAATGGGGGAAACCCTGATGCAGCAACGCCGCGTGAGTGAAGAAGTATTTCGGTATGTAAAGCTCTATCAGCAGGAAAGAAAATGACGGTACCTGAATAAGAAGCCCCGGCTAACTACGTGCCAGCAGCCGCGGTAATACGTAGGGGGCAAGCGTTATCCGGAATTAATGGGTGTAAAGGGAGCGTAGGCGGCACGCCAAGCCAGATGTGAAAGCCCGAGGCTTAACCTCGTGGATTGCATTTGGAACTGGCGAGCTAGAGTACAGGAGAGGAAAGCGGAATTCCTAGTGTAGCGGTGAAATGCGTAGATATTAGGAAGAACACCAGTGGCGAAGGCGGCTTTCTGGACTGAAACTGACGCTGAGGCTCGAAAGCGTGGGGAGCAAACAGGATTAGATACCCT
+
FGGGGGGGGGGGGGGG<<FFFGGGGGGGGGGGGGGGGGGGFF77FGGCECGGGFGFCF8CFAFFGGGFDFFGGGGGGGGGGDFGGGEFDCFGGGGGGA,?9CEGGFGCFEEAGGGGGE,BFCGGG7C>D,,DG8FFFFGGCBFGDGCFB:>CFGC,@DFG:FDFGGGGEC?AGFGEEGCC@$FGFFCG7$FGGGD=)C<A<:E$>CECGGCFGGCGFGC8AFF@'FCDEGFF<GFGGFGGECFG>FFFGGDFEDDFFE?CFGCCGF=CFE<0F;FEFECF@FCFG<<FCB,FB8FFFFFE?EACF77CCGGF,:CEDFGED<AGGGGFGDGGGGGGGDGFFFEEGF@DDEEFECGFFCEFECE9E9GGGGGGGGFADFGDGGFEFGGGGGGGFGGFGGGGGGGGGFAFGGGGCCBBA
@PBWD 128
TGAGGAATATTGGTCAATGGGCGAGAGCCTGAACCAGCCAAGTAGCGTGCAGGAAGACGGCCCTATGGGTTGTAAACTGCTTTTATAAGGGAATAAAGTGGGTCACGTGTGACTTTTTGCATGTACCTTATGAATAAGGACCGGCTAATTCCGTGCCAGCAGCCGCGGTAATACGGAAGGTCCGGGCGTTATCCGGATTTATTGGGTTTAAAGGGAGCGTAGGCCGGAGATTAAGCGTGTTGTGAAATGTAGAGGCTCAACCTCTGCACTGCAGCGCGAACTGGTCTTCTTGAGTACGCACAACGTGGGCGGAATTCGTGGTGTAGCGGTGAAGTGCTTAGATATTACGAAGAACTCCGATTGCGAAGGCAGCTCACGGGAGCGCAACTGACGCTGTAGCTCGAAAGCGCGGGTATCGAACAGGATTAGATACCCT
+
GGGGGGGGGGGGFGGGGGGGGGGGGGGGGGGGGGGGGGGGFGFGGGGGGGGGFGGGGGGGFGGGGGGGGGGGGGGGGGGGGGGGGGGEGGG,AFFGGGGFFGGCFGEFGGGGGGGGGGGGGGGGGGFGGGGGGGGFGGGGGGGGCCGDGGGGGGGGGGGGFCFF>EGGGDEGGGGGEE8FF>GGGGGGGGGGCFGG<:CC@FGCGGGEGFFGG?FGDGGGGGGDFEEEGECGFCGDC>GGGGGDFGGG<>@EED?CFD:CEGGFFC?F>GCE><?0>DCE<@<DD,GFGF9D6FECCFC@,A>7CEGFGDGGFD@FGFGFE@F>CFC9FFF?FFGGFGFFF5,,C,B7GGFGGGGGGFE,GGGGGGGFF<CC,@,GGF7CF7:C,9GFF7FFC8FFEC7GGEEDB+8+::EC>FE6CC,<CGDGFGGFGGFCCCCC
@PBWD 129
TGAGGAATATTGGTCAATGGGCGAGAGCCTGAACCAGCCAAGTAGCGTGCAGGAAGACGGCCCTATGGGTTGCAAACTGCTTTTATAAGGGAATAAAGTGGGTCACGTGTGACTTTTTGCATGTACCTTATGAATAAGGACCGGCTAATTCCGTGCCAGCAGCCGCGGTAATACGGAAGGTCCGGGCGTTATCCGGATTTATTGGGTTTAAAGGGAGCGTAGGCCGGAGATTAAGCGTGTTGTGAAATGTAGAGGCTCAACCTCTGCACTGCAGCGCGAACTGGTCTTCTTGAGTACGCAAAACGTGGGCGGAATTCGTGGTGTAGCGGTGAAATGCTTAGATATCACGAAGAACTCCGATTGCGAAGGCAGCTCACGGGAGCGCAACTGACGCTGAAGCTCGAAAGTGCGGGTATCGAACAGGATTAGATACCCT
+
FFGGGGGGCFGFGGGGGGGGGGGGGGGGGGGGGGGGGGGGFFFGGGGGGGGGGGFEGGGGGGDFGDGGGFGGFGGGGFGCCFGGGFGGGGFGEGGGGGGFGF+EFGFDF<CFGGGGGGGGGGGGGGGGGGGGGGGGGGGGEGGGGGGGGGGGGGGGGDFFFGGGGGGGGGGFGGGGGFGDFGGGGGBEGEECFGGEBGGFFGF=<FGGCFGGGGG@CEGCEGGFCGGDGFGGGGGGGGGGGGGGFGGGFGF@:GEFGFFGGGGGGGGGFGEECGFFFFGFGGFGG8EAGF9AGEEFF@,@,8F>GDGGGGGGFGGGEGGGGGGGGGGGGGGGGGGGGFGFGCGGGGGGGGGGGFCCGGGGGGDGGGGGDGCGGD@C@7GGEFFCFE<GGGGGGGGGGGGGGGGGGGFC@EGGGGGGGFGGFEFGGGGGGGGCCCCC
@PBWD 130
TGGGGAATATTGCACGATGGAGGAAACTCTGATGCAGCGACGCCGCGTGAAGGATGAAGTATTTCGGTATGTAAACTTCTATCAGAAGGGAAGAAAATGACGGTACCTGACTAAGAAGCCCCGGCTAACTACGTGCCAGCAGCCGCGGTACTACGTAGGGGGCAAGAGTTATCAGGATTTACTGGGTGTAAAGTGAGCGTAGACGGCACGGCAAGCCAGATGTGAAGGCCCGGGGCTCAACCCCGGAACTGCATTTGTAACTGCTGAGCTTGCGTGTGGGAGAGGCAAGTGGAATTCCTAGTGTAGCGGTGTAATGCGTAGATATTAGGAGGAACACCAGTGGCGAAGGCGGCTTGCTGTACGATGACTGACGTTGAGGCTCGAAAGCGTGGGGAGCAAACAGGATTAGATACCCT
+
EFCFE:EFFCGGGEGFGCFGGFG;FFFGGCGCGA9,CE@F+@FFGGDGGFCFGG9FG,6C<D99FF+?,C=EC?<9E9EAFEE<F,A?BFGGEGFBFG<ED7FFEGFEFF8?EEF9B8F:FE7:@C+BD<DFC,,BFGGFF@FFB7@F:>*D@FG@FCGG@C:<6B,,@;B;<<,?CFFFEA1CCE1C;#FC<#B/+<30<:,A658:::88:>3797B9EE9>#<*B*@@<F8<GCF>@C=+3,=,FF>C,FDDC,,<C3,<D3BA+C@+C68@=9,,FEA9B?CDFCFF??8D=FGFEEE=4+++:,F:,?7CGGE<;A??FFF=C?,,GFCFDFDGGGEED<CC@@+@C,8CC@@9,C@@6C,;,;C<F6<<CF::F<CFDC@EC@GF8CFDFC,GFFFC6,6@ECE@@C@@<
@PBWD 94056
TGAGGAATATTGGTCAATGGACGAGAGTCTGAACCAGCCAAGTAGCGTGCAGGATGACGGCCCTATGGGTTGTAAACTGCTTTTATAAGGGAATAAAGTGAGCCTCGTGAGGCTTTTTGCATGTACCTTATGAATAAGGACCGGCTAATTCCGTGCCAGCAGCCGCGGTAATACGGAAGGTCCGGGCGTTATCCGGATTTATTGGGTTTAAAGGGAGCGTAGGCCGGAGATTAAGCGTGTTGTGAAATGTAGACGCTCAACGTCTGCACTGCAGCGCGAACTGGTGTCCTTGAGTACGCACAAAGTGGGCGGAATTCGTGGTGTAGCGGTGAAATGCTTAGATATCACGAAGAACTCCGATTGCGAAGGCAGCTCACTGGAGCGCAACTGACGCTGAAGCTCGAAAGTGCGGGTATCGAACAGGATTAGATACCCT
+
GGGGG@FGGGGGGEFGGGFGFGGGCGG@FFFFGGGGGGGGEGFGGGGGGGFGGGG@FGGDFGGCFGFFFGGGGGGCGG9CFFGGAFCEFGGGDFFGCFGFGGGFF8CEF<:4DFGGCFEG<EFEFFFCEGGFGEGFFEFGCFEDFGGFGGGGDGFFFGFFGFFGGEGGGFFG;FFEGGC7+DGFGGEGGGF;?CFC1FGDA<BGGGFFFCFGGGE>EDFFEE:EEGCCFF;GGDGEGGGGFGGF@FFFFFF>@F=GGDGGGGFFFC7F<CGEECCFF<DFGGGFE,FDF<9FGECFBDFFFEA,GGC?@8FFFEC7EF=8GGGGGGCGGGFFFGGGGCGGGGGGFCFGFGGGGGGGGGGDGEGGGGGGGGGFEFCGGGEGGGGGGGFGFEGGGFGFCFCFFGGGGGFGFCGGGGCGGGGGGGGGFGGGGGFCCCCC
@PBWD 55129
TGAGGAATGTTGGTCAATGGGCGAGAGCCTGAACCAGCCAAGTAGCGTGCAGGAAGACGGCCCTATGGGTAGTAAACTGCTTTTATAAGGGAATAAAGTGAGTCTCGTGAGACTTTTTGCAGGTACCTTATGAATAAGGACCGGCTAATTCCGTGCCAGCAGCCGCGGTAATACGGAAGGTCCGGGCGTTATCCGGATTTATTGGGTTTAAAGGGAGCGTAGGCCGGAGATTAAGCGTGTGGTGAAATGTAGCTGCTCAAAAGCTGAACTGCAGCGCGAACTGGTTTCCTTGAGTACGCACAAAGTGGGCGGAATTCGTGGTGGCGCGGTGAAATGCTTAGATATCACGAAGTACTCCGAGTGCGAAGGCAGCTCACTGGAGCTCAACTGACGCTTAAGCTCGAAAGTGCTGGTATCGAACAGGATTAGATACCCG
+
<<<ECC,CC<C<F@@,;CC@<CFD+8@C,,CFE6,C@C-C<,C<A<7B@C<C<7CE8E:@@+@,::C@DE,BFGFC9,5C,CC=EFFFFG<:BEEA9A@9E=C,C,B:,ACF9AEAA9@FE,:B?C,<EE,?,,,,:E,=<B>7FF>F,,6<3@DE7DD+6,<,@+@FFGC,@>FC*<FC?3>F:7*.?=7#<?=CE<<8FCC,F7F1;C@<>C<CE8B1&=B;5:C>CA;:,:<=E>F7%$79FFF>FFCC(#83<03#,33#D=EF<@EB98:=C?C:,F<F=BFAC,FF8F@F==,DEF?8GF7CEF<,+87CFF?,@>@++FCDFDGFFCGFF<@49,?,CCE@6,,:,,@@F,,@+B,D@6@@AC,6,E@C,DECC,C,@,C:B8-F<@;,C6BC,,DC<@FE@;,@@@AGGGGFF<C,CGGGGF@@A6,-
@PBWD 133
TGAGGAATATTGGTCAATGGGCGAGAGCCTGAACCAGCCAAGTAGCGTGCAGGATGACGGCCCTATGGGTTGTAAACTGCTTTTATAAGGGAATAAAGTGAGCCTCGTGAGGCTTTTTGCATGTACCTTATGAATAAGGACCGGCTAATTCCGTGCCAGCAGCCGCGGTAATACGGAAGGTCCGGGCGTTATCCGGATTTATTGGGTTTAAAGGGAGCGTAGGCCGGAGATTAAGCGTGTTGTGAAATGTAGACGCTCAACGTCTGCACTGCAGCGCGAACTGGTTTCCTTGAGTACGCACAAAGTGGGCGGAATTCGTGGTGTAGCGGTGAAATGCTTGGATATCACGAAGAACTCCGATTGCGAAGGCAGCTCACGGGAGCGCAACTGACGCTGAAGCTCGAAAGTGCGGGTATCGAACAGGATTAGATACCCT
+
FEFGGGGGGGGGGGGGGGGGGGGGGGGGGGGGGGGGFGFGGGEFGGGGGGGGGGGGGGGGFGGFGGGGGGGFFGGGGGGGGGGGGGGGGGGFGGGGGGGGGGGGGGGGGGGGGDCGGGGGGGGGGGGGGGGGFFFGGGGGGGGGGGDFGFDGG?>GGGGGGGGGGEGGGGGGFGGGGGGGGGDFDEECFFDFDGGGFEFFFCGGGGFFBGGFFGGGDGGGGGGGGGGCGGGGGGF9C5GGGFFFFG9FFFFGFGGDFFFGGGGFFCFCFFGEDGFF6FFGGF=GFDGDGGGGFGEGGGGGGGFCGFDGGGGGGGGGEGGGGGGF>GGGGGGFFGGGGEECFGGGGFFGGGFDFCFCGGGFGGGGGGGGGFGGGF>GGGGGDFDGGFGDGGGGGGGGGGFFCDGG?GGCF@GGGGGGGGGGGGGGGGGGGGGCCACC
@PBWD 51772
TGGGGAATATTGCACAATGGGGGGAACCCTGATGCAGCGACGCCGCGTGGATGAAGAAGGTCTTCGGATTTTAAACTCCTGTTGTTGAGGAAGATAATGACTGTACTCCACAATGAATTGACGGCTACCTCCGTGACAGCAGCCGCGGTAAAACGTAGGGCACAAGCGTTGGACGGAAGTACTGGGTGTAAAGGGAGCGCAGGCGGGAAGACAAGTTGGAAGTGAAATCTATGGGCTCAAACCATAAACGGCTTTCAAAACTGTTTTTCTTGAGTAGTGCAGAGGTAGGCGGAATTCCCGGTGTAGCGGTGGAAGGCGTAGACATCGGGAGGAACACCAGTGGCGAAGGCGGCCTACTGGGCACCAACTGACGCTGAGGCTCGAAAGTGTGGGGAGCAAACAGGATTAGATACCCT
+
EGGGDFC<FEGEFFEEFC@E<,@+=F7AECFFAEC?E,C=CFF7CFC@:++,BC9>E,,,:>DC<CF7CF,>,,8@FFGG<FE=FFEC,@@8>,@>FEFC,,3?FGFC,,,,8,3>C<BFCFC7*B*8F,,8*8+%FG418<5CCCB.28GFDBF:88+$3.FECA1?>;1#,2<*?9,123+EFC=<+FB<*84(/)C:*7DCEGGFFFB99@::D=,;E;=,AFCD73FF7D3*,@F@,,9F@GE@3,B,,9+>9FFC,CFA6,,BC,,8GGFGF9GFFA<GE@FGGGGGDE>>4+C<A,@BEFBCGFFCC=+CFCE,59:CCGGGFGDFEF8FEC6,,B@,EFF@+@FC<C9EC<FA<@B6,FC,CFC+FECFF@7E@@GFGEF7GGGF<F9C,CGFF9GEF<<FCEACC<A8
@PBWD 81264
TGGGGCATATTGCACAATGGGGGAAACCCTGATGCAGCGACGCAGCGTGAGCGATGAAGTATTTCGGTATGTAAAGCTCTATCAGCAGGGAAGAAAATGACGGTACCTGACTAAGAAGCACCGGCTAAATACGTGCCAGCAGCCGCGGTAATACGTATGGTGCAAGCGTTATCCGGATTTACTGGGTGTAAAGGGAGCGTAGACGGAGTGGCAAGTCTGATGTGAAAACCCGGGGCTCAACCCCGGGACTGCATTGGAAACTGTCAATCTAGAGTACCGGAGAGGTAAGCGGAATTCCTAGTGTAGCGGTGAAAAGCGTAGATATTAGGAAGAACACCAGTGGCGAAGGCGGCTTACTGGACGGTAACTGACGTTGAGGCTCGAAAGCGTGGGGAGCAAACAGGATTAGATACCCT
+
<FEF>,CFGGGAFFGGFD<EG7:FGCFFGGGGGGFGGGD+@C++@FEFFEG8FBFFGFCG9F,CECG:,7EFD,EF9BFE,,C,@=EFGGGGGGGGGGDFGEGGGGGGGFEDGGF,CFFGB@FDGGGGGGGGGGCDGGC>,:DFC7*>FC@==@:>D#FFCGGFFDFDFGG,FCGGG7FE,:$<CFGG=EFGGGGD=D?2>CE5FC8:CAF81<52<8ED;F:D2A6<@GGGFFCC@AFGF:CC85,/<GFCD<F?9F9B6EDFDACFF=AGEEFFCC?95C:@EE7GCFB,,FBB8E?9FFF47:FAGFF=F8,@GGFFF=9,FF?<GGFGCGFF@F8GGEGGEEFF7@8GFAE<@CF@,@C,GGGGF@GFEE8GFE>GCEFDGGGGEFF<FGGGGGGFFGFGGGGGFGF@CCAA
@PBWD 74385
TGAGGAATATTGGTCAATGGACGAGAGTCTGAAACAGCCCAGTAGCGTGCAGGATGACGGCCCTATGGGTTGTAAACTGCTTTTATAAGGGAATAAAGTGAGCCTCGTGAGGCTTTTTGCATGTACCTTATGAATAAGGACCGGCTAATTCCGTGCCAGCAGCCGCGGTAATACGGAAGGTCCGGGCGTTATCCGGATTTATTGGGTTGAAAGGGAGCGTAGGCCGGAGATTAAGCGTGTGGTGAAATGTAGACGCTCAACGTCTGCACTGCAGCGCAAACTGGTTTCCTTGAGTACGCACGAAGTGGGCGGAATTCGTGGTGTAGCGTGGAAATGCTTAGATATCACGAAGAACTCCGATTGCGAAGGAAGCTCACTGGAGCGCAACTGACGCTGAAGCTCGAAAGTGCGGGTATCGAACAGGATAAGATACCCT
+
GFAECFGDGGGEGGGCFFFGCAE@CGGGGGGG9,,;;,C6CF,EFFFGGCECC,@FG,B@@@CFF@EF?FGCCFEGFGGGGECFF9F9,=C,<E<?C,?,,,BF,FFGG,BD?F<4FFC,5<??FFF9EA9<?E,EFD<?CFCGC:F=8DGD83+3@>AFBB@D+@>CFCFFFCEE>*:5>,>:::C<FGG7,?78?F?CC0CCFCFG$FEF24*4CCF6C=C5*<?CFFB=CDC>GFFF#@ECDFE=CE:8)5:8:<>FCD;,>,93::FB>6+=8,,5A<<CA,A,CGGF?F8+@@+64,<,==8+7BF9D8C4:ECEA<GDE@=C,,CC-5,8?9EFFFC=<,8D<FEF<FCC6DF@@@8:999CC8E@C9FC,F7BF@8,<ED@@6;ECE<<<C7FFCE@C@:EC:FCGGDC,AF@C,<<@C,CECC6CCCB
@PBWD 137
TGGGGAATATTGCACAATGGGGGAAACCCTGATGCAGCGACGCCGCGTGAGCGAAGAAGTATTTCGGTATGTAAAGCTCTATCAGCAGGGAAGATAATGACGGTACCTGACTAAGAAGCACCGGCTAAATACGGGCCAGCAGCCGCGGTAATACGTATGGTGCAAGCGTTATCCGGATTTACTGGGTGTAAAGGGAGCGCAGGCGGTGCGGCAAGTCTGATGTGAAAGCCCGAGGCTCAACCCCGGTACTGCATTGGAAACTGTCGTACTAGAGTGTCGGAGGGGTAAGCGGAATTCCTAGTGTAGCGGTGAAATGCGTAGATATTAGGAGGAACACCAGTGGCGAAGGCGGCTTACTGGACGATAACTGACGCTGAGGCTCGAAAGCGTGGGGAGCAAACAGGATTAGATACCCT
+
GGFGGBFGGGGGGGGGDDFGGGGGGGGGGGGGGGGGGFFGGGGGGGGGG@FFCC=>8ECF,C,CEGGGGFFGGFGF9FGGGGEEDFFGGG+FCFDGGFGGGGGGGGGGGGGGGGGDFGGGFFF7C2CFG5==F%3D8>FGGGGFEEFFGGGDF;D<C4FGFFFGGGFGE@E;EFGGG7;GG>>GFG;CF2FFFFGFGDCE?EG(:CCC@(EGEGG4EC@BGGEAFFECCB8EFFCCF:@:CECCAGGGCGFGGEFFFFFGCDGEGGFFFFFGEGGGCCEEDGGGG:=CCGFDCFFB,B4,8GCCEGGGFFGFFGGGFFGFE5,CE<CFF,GEF<FFFFFCGGFGGCGGGGEAF,DFEGEEFC,CEEEGEGGGGGGGGEEFGGGFC7EGF@GGGGGGGGGGGGGGGGGGGGGCC@@B
@PBWD 138
TGGGGAATATTGCACAATGGGCGAAAGCCTGATGCAGCGACGCCGCGTGAGCGAAGAAGTATTTCGGTATGTAAAGCTCTATCAGCAGGGAAGATAATGACGGTACCTGACTAAGAAGCACCGGCTAAATACGTGCCAGCAGCCGCGGTAATACGTATGGTGCAAGTGTTATCCGGATTTACTGGGTGTAAAGGGAGCGCAGGCGGTGCGGCAAGTCTGATGTGAAAGCCCGGGGCTCAACCCCGGTACTGCATTGGAAACTGTCGTACTAGAGTGTCGGAGGGGTAAGCGGAATTCCTAGTGTAGCGGTGAAATGCGTAGATATTAGGAGGAACACCAGTGGCGAAGGCGGCTTACTGGACGATAACTGACGCTGAGGCTCGAAAGCGTGGGGAGCAAACAGGATTAGATACCCT
+
FGGGGGGGFGGGGGGGGEGFFGGDFGCFGGGGCGGGGGGG+C:FEGEGGGGGGG7@C=FFGGGGGGGEFFFGGFGGGGGGGFGFGGGGGGFG+BFGGGGGGDFFF+FGFG<FDFGGGGFGFDEFGGGGGCGCG>FGGGGGGG@FGGGGGGGFGGGFGCFCFCGGFG=GFGGCGGGGGGDGGG9FGGFEFFGGFFGGGGGEFECCGGCECGGGGFGGGC><5FGFFGEGEB<?FGGGGGGGGGGGGG@6,9FGFCFCFFFFF@C@:50E@F:GFF?68+@F@FECG>GDGGGFGGGGFE,FGF7GGGGGGGGGDGGGGGGGGGFFEGGGFEAFGFEFGFGDGGCGGEGGGGGGGGFGGGGGGFCAGFGGGGGDFGGGGEGGGGGGGDGGGGFF?GGGGGGGGGGGGGGGGGGCA<C<
@PBWD 88753
TGGGGAATATTGCACAATGGGCGAAAGCCTGATGCAGCAACGCCGCGTGAGTGAAGAAGTATCTCGGTATGTAAAGCTCTATTAGCGGGGAAGAAAATGACGGTACCTGACTAAGAAGCCCCGGCCAACTACGTGCCAGCAGCCGCGGTAATAAGGAGGGGGCAAGCGTGCGCCGGATTTACTGGGTGTAAAGGGAGCGCAGGCGGCACTGTAAGTCTGAAGTGAAAGCCCGGGGCTCAACCCCGGGACTGCTTTGGAAACTGGAGAGCTAGAGTGCTGGAGAGGCAAGCGGAATTCCTAGTGTAGCGGTGAAATGCGTAGATATTAGGAGGAACACCAGTGGCGAAGGCGGCTTGCTGGACGATGACTGACGTTGAGGCTCGAAAGCGTGGGGAGCAAACAGGATTAGATACCCT
+
G,CCFDEGFGCCFAGF<EDFEGEBF7F@FGGGGGAFGGG8FFGGEGGGG7FFFFFGAC=??EAD9<F,C,<EGGG9EFFF,C,BFA+@=FG7:F=E,,5?<C7C7B5F?>FFD=AF<,,3<@:C:+>3>,,@<>>@:FA*5:7@8CCG:CC5C,</B@CECCF@8C1C<&#*==*:8285$#'FCC?>8<C<CFB*GCCC:4*:?,,;<:?,GGFD7D?,,7,GFFCGE<*@3,>F@3@+@+67=FBC3FFA:,<GF@BB8,4,,C,C,B,EGFAFFEE:EEA<B+8+FFFEAE?EA,8AFGEF@8,GGGGGGGBEGFFECF<D9CBCFF<GEGGGGGFFGEGFEC:FC>FGFEE@EFCGGGF<GFFC@DDCC,GGCF@CFEF@GDFE@FGGGFEDC,GGGFGGGCGGFC8AB,CA
@PBWD 97178
TGGGGAATATTGCACACTGGGGGAAACCCTGATGCAGCCACGCCGCGTGGAGGAAGAAGGTCTTCGGATTGTAAACTCCTGTTGTTGAGGAAGATAATGACGGTACTCAACAAGGAAGTGACGGCTAACTACGTGCCAGCAGCCGCGGTAAAACGTAGGTCACAAGCGTTGTCCGGAATTACTGGGTGTAAAGGGAGCGCAGGCGGGAAGACAAGTTGGAAGTGAAATCTATGGGCTCAACCCATAAACTGCTTTCAAAACGGTTTTTCTTGAGTAGTGCAGAGGTAGGCGGAATTCCCGGTGTAGCGGTGGAATGCGTAGATATCGGGAGGAACACCAGTGGCGAAGGCGGCCTACTGGGCACCAACTAACGCTGAGGCTCGAAAGTGTGGGTAGCAAACAGGATTAGATACCCT
+
GEFD7@,CFACFFGFG,C,6,+7@FFFFEG8CFEGFCG-CEC:FD77C@CFGGCC<EFFFFFGGFFGCFEFF<,5EAFFGFEFC<FE9EGCFGGGGFFGGGGG7FFG9<FGGFCFDF8<EECGGF>@ECGFGGGEGGGGGGGCF@F<F@<EFGFDEF:@F=EDCFG0C=E*=91FC3=EF2<=FFFGGEFFFD==>F@FFFC:ECGGEE:8EF9CFCFFFCFFD@C8;GGFFFG:GFFD<C<;C<=CCGGFGFE>?FF385,>FF:CDFCGFFFFAA64ECFECF@FF78FFEEC=CGGGEFGC=7C<FB9?B,CFDFEGFC:FGFC8GGGFFF<EDCFEFCC,FCEC7CGE<F9AF<@C<,BC,9E7CCC7GF8F6+@6:,F@,,CGGFCFFCE9FGGEFGGGGGCGGGF@CA-C
@PBWD 141
TGAGGAATATTGGTCAATGGGCGAGAGCCTGAACCAGCCAAGTAGCGTGCAGGATGACGGCCCTATGGGTTGTAAACTGCTTTTATAAGGGAATAAAGTGAGTCACGTGTGACTTTTTGCACGTACCTTATGAATAAGGACCGGCTAATTCCGTGCCAGCAGCCGCGGTAATACGGAAGGTCCGGGCGTTATCCGGATTTATTGGGTTGAAAGGGAGCGTAGGCCGGAGATTAAGCGTGTTGTGAAATGTAGACGCTCAACGTCTGCACTGCAGCGCGAACTGGTTTCCTTGAGTACGCACAAAGTGGGCGGAATTCGTGGTGTAGCGGTGAAATGCTTAGATATCACGAAGAACTCCGATTGCGAAGGCAGCTCACTGGAGCGCAACTGACGCTGAAGCTCGAAAGTGCGGGTATCGAACAGGATTAGATACCCT
+
<FFGGGGFFGGGGGGFGFGGGGGGGGGGGGGGGGFGGGGGGGC@FGGGEGEFFDEFFGCG:@CFFGGGGFFF=FGGGDGGGGFGGGGGGFFFGGGGGGGCGCFFGGGGGFGGG9FFGGGGGFGGGGCFFGGGGGGFGF=GEF5GGGGGGDFGGFGGGFGC/<DGGGGGECGGFGGE>FC<DG9FCDFGGFEGFFFFFGGFFGGGGGFF1<FCGFGCGGGFBE*GFFEEEEGGG?DGG>GGGGGGGGGF@CFFCFFGFFC=GDFCGGFFEE<8@FGFCFEGGFDFFGEFDFFAFEFFC9GGGFF=GGGCGFGFF@GGF7FA,GGGGGGGFGGFFFGGGFE,,GGGFEBF9DDEE,GDGGGGGGGGGGGGGGGGFGFFAGFEEGGGGGFGGGGGGGGGFGFCGGGGGGGFF:GF7FCFFGGGGFEFDGFEEEFBCCCC
@PBWD 101594
TGAGGAATATTGGTCAATGGACGAGAGTCTGAACCAGCCAAGTAGCGTGCAGGATGACGGCCCTATGGGTTGTAAACTGCTTTTATAAGGGAATAAAGTGGGTCAAGTGTGACTTTTTGAATGTACCTTATGAATAAGGACCGGCTAATTACGTGACAGCAACCGCGGTAATACGGGAGGTCCGGGCGTTATCCGGATTTATTGGGTTTAAAGTGAGCGTAGGCCGGAGATTAAGCGTGTTGTGAAATGTAGAGGCTCAACCTCTGCACTGCAGCGCGAACTTGTCTTCTTGAGTACGCACAACGTGGGCGGAATTCGTGGTGTAGCGGTGAAATGCTTAGATATCACGAAGAACTCCGATTGCGAAGGCAGCTCACGGGAGCTCAACTGACGCTGAAGCTCGAAAGTGCGGGTATCGAACACGATTAGATACCCT
+
FFE9FF8EDCFFC,CEC9,,EFEDGGDFFGGGGGGGCF@8CFEFC,+C,F@FEFF,4C7C@:+6CC<EGGGGEFGGGGFGAE9EEAFFF,CEF8CDE<FCG8+?E,BCF<EF?C,BF9F+ABFFF<,C,C,,<,5FFGFD=DCFF7FBCDFA7A>,<BFADFFF@6<@+5@EDFCFCC*@:,F:*>CCFE=BFA*:4<F?F@<<?:F,<3FCG#BCGGE?;<9,FA>:9F=62<@C>;*9;755@@@DFFGFBC<@,CF>003?FG6F<7F:7ECCB<,,=,8FA,=<GGGGGDGFFF:+EA+FCGCFDGF?DBEBB+@FFA::=C,E<E<,,9FFC,?F,B9FED<FCDGGGGEEED8F7EGGGEFFCC<,F,CEGEGGFEC,CFFCFC;CGGFGF:GFF7FCGEEGGDGGGFFEFA?FCC@,FC@GGFFCCB<@
@PBWD 143
TGAGGAATATTGGTCAATGGACGAGAGTCTGAACCAGCCAAGTAGCGTGCAGGATGACGGCCCTATGGGTTGTAAACTGCTTTTATAAGGGAATAAAGTGAGTCTCGTGAGACTTTTTGCATGTACCTTATGAATAAGGACCGGCTAATTCCGTGCCAGCAGCCGCGGTAATACGGAAGGTCCGGGCGTTATCCGGATTTATTGGGTTTAAAGGGAGCGTAGGCCGGAGATTAAGCGTGTTGTGAAATGTAGACGCTCAACGTCTGCACTGCAGCGCGAACTGGTTTCCTTGAGTACTCACAAAGTGGGCGGAATTCGTGGTGTAGCGGTGAAATGCTTAGATATCACGAAGAACTCCGATTGCGAAGGCAGCTCACTGGAGCGCAACTGACGCTGAAGCTCGAAAGTGCGGGTATCGAACAGGATTAGATACCCT
+
FFGGGGGFFGGC9CCEFGGGGEGGEG:CFDCFGGGGGGDGGGGAFFEGECFFFFCFFGGD7FCFGDGE8F:CCFGD9<CEFGGGCEFFFG<F@FFGG9,,,C,CEFGFAE@G<,,5?,+?FAFGGFG,5?,??E@FG9E<,AF7FGGAGAF9B=GG=FD@GGGGC0<C@7C@C1@FG/199@B::F:AFCF<GFECCCC;?<#:C@+=8<CCGFC=E#8CFF7EFF<7C=FEDDDGG=C>5:GGFGGE73339GFF<7EFGE87<CCGGFB6FDC>B5CECGEBFGGGGGFFDE=7,,,C,?:,GGCGGGGGGGDFFB?FGGGGGCFE,CFDGGGGGFGGFGFFED=CFF9DGGF7GF,:C>GGGGGECAEFC,,CGGGGDGFAGGGGGF7GGGGGGCGGFGGFFEFFCEGGGGGGGGGGGGGGGFGGFFDCCCCC
@PBWD 144
TGAGGAATATTGGTCAATGGGCGAGAGCCTGAACCAGCCAAGTAGCGTGCAGGATGACGGCCCTATGGGTTGTAAACTGCTTTTATAAGGGAATAAAGTGAGTCTCGTGAGACTTTTTGCATGTACCTTATGAATAAGGACCGGCTAATTCCGTGCCAGCAGCCGCGGTAATACGGAAGGTCCGGGCGTTACCCGGATTTATTGGGTTTAAAGGGAGCGTAGGCCGGAGATTAAGCGTGTTGTGAAATGTAGACGCTCAACGTCTGCACTGCAGCGCGAACTGGTTTCCTTGAGTACGCACAAAGTGGGCGGAATTCGTGGTGTAGCGGTGAAATGCTTAGATATCACGAAGAACTCCGATTGCGAAGGCAGCTCACTGGAGCGCAACTGACGCTGAAGCTCGAAAGTGCGGGTATCGAACAGGATTAGATACCCT
+
GGGGFFGFDGGGGGGGGGFGGGGEFGGDGGGFEFGGGC@ECFGGGGGGGGGGGGGFFFFGFED<ECFGG<B>B?CE9CF9E9<,E9FFGGGFCF9FCFGG,EE<DGBFG,=?FGFFFDGFFGGGGGGGGGGGGFFFFGGG,8>CCCCFGGCGF,@C@F=FGGCF:>@E<FE2@FFECEGGGCFCEGDE@F7<?<CC@38<9GGGGGFCEFC9FFCEGEFFG?*<FEEEFGFEC?F:C/AGGGGFFDFDGEC@9@:F<8D@FECFCCEFCD9C:GFGGF9DEGFFA88,DF9CF>EGGGGFF<E,FCE=?<FE<B@@?F=8CDGGGGFFFEA?EGGGF9FGCFA,FF=GGGGGGGGDEEFFF@GFGGFEEC,CFC?GGFFF7CEFF9GFEGEDGGGF?GDGGGGF8EGGDEDC+EDFBCCGGGGGGGFGGFGCCCCC
@PBWD 71246
TGGGGAATATTGCACAATGGGGGAAACCCTGATGCAGCAACGCCGCGTGAGTGAAGAAGTATTTCGGTATGTAAAGCTCTATCAGCAGGAAAGAAAATGACGGTACCTGACTAAGAAGCCCCGGCTAACTACGTGCCAGCAGCCGCGGTAATACGTAGGGGGCAAGCGTTATCCGGATTTACTGGGTGTAAAGGGAGCGTAGACGGTAAAGCAAGTCTGAAGTGAAAGCCCGGGGCTCAACCCCGGGACTGCTTTGGAAACTGTTTAACTAGAGTGCTGGAGAGGTAAGCGGAATTCCTAGTGTAGCGGTGAAATGCGTAGATATTAGGAGGAACACCAGTGGCGAAGGCGGCTTACTGGACAGTAACTGACGTTGAGGCTCGAAAGCGTGGGGAGCAAACAGGATTAGATACCCT
+
GGGFCEGGFGGGGFGFGGGCGGGGGGGFGGGGGGGGGGGGGGGGGGGGGGGGGGGGGGFGFEFGGGGGC@EGGGGGGGGGGGGGGGGGGGGFGGGGGFGGGGGGGGGGFEGG?FGGFGFGGGCFF?FGGFFGD</BFFFGFGGGGGDC;GDGFFG@?AFEFGDGGGGGGGGGGGGC71*C?CCCFFGGEFFGGGGGGFF@FEGGGGGGFFFFGGGGGGGGGGGGGGGGGGGGGGGGGGGECFGGGGDFEGGF@GDFGGGGGFFDGFFFF<GFGFFGFAGGFFFGGEGGGDFFGFGGGGGGGFGGCGGGGGFCCFCE7FGGGFFGGGFGGFGGGGGGGGGGGGGCGGGGGGGDF9GGGGGGFGGGGGF>FGGGGGGGGGGGGGGGGGGGGGGGGGGGGGGGGFGGF9FGGGGCCCCC
@PBWD 51696
TGAGGAATATTGGTCAATGGGCGAGAGCCTGAACCAGCCAAGTAGCGTGCAGGATGACGGCCCTATGGGTTGTAAACTGCTTTTATAAGGGAATAAAGTGAGTCACGTGTGACTTTTTGCATGTACCTTATGAATAAGGACCGGCTAATTCCGTGCCAGCAGCCGCGGTAATACGGAAGGTCCGGGCGTTATCCGGATTTATTGGGTTTAAAGGGAGCGTAGGCCGGAGATTAAGCGTGTTGTGAAATGTAGAGGCTCAACCTCTGCACTGCAGCGCGAACTGGTCTTCTTGAGTACGCACAACGTGGGCGGAATTCGTGGTGTAGCGGTGAAATGCTTAGATATCACGAAGAACTCCGATTGCGAAGGCAGCTCACGGGAGCGCAACTGACGCTGAAGCTCGAAAGTGCGGGTATCAAACAGGATTAGATACCCT
+
GGDFGGFGGGGGGGGGFGGGGGGGEGGGGGGGGGGGGGGGGGGGGGGGGGGGGGGGGGGGGFGFFFGGGGGGGGCFAFGFDFGG?FEFFGDEFGGFGCCFGGGFGGGFGCGGGFG9FDGGG9FGGCFGGDG<EFAFFGFG<FGGGFGGGGGFC<?CGFGGGG8BFGECCGGGGEGGEFGGGGCEGGFGGEG7FFCCFGE>GGGEFGCGACFGGEC3>?GFEFGGGGGGGGGGGGDDDGGGGGGGFFGGFCGGFFGGGGFGGGGFFGGGGGGGFFGGGDEGGGGFDDGGGGGGGGDGGGGFFFFCGGGGGFGFFFGGGGGGGGGGGFGGFDGFGCGGEAFGGGGFFGGGGFGGGGGEGGGEGGGGGGGGGGGFGGEFCFGF@+7GGGFGFGGGGGFGGGGGGGGGGDGEECGGGGGGGGGGGGGGFFGGFGGCCCCC
@PBWD 70017
TGAGGAATATTGGTCAATGGGCGAGAGCCTGAACCAGCCTAGTAGCGTGCAGGATGACGGCCCTATGGGTTGTAAACTGCTTTTATAAGGGAATAAAGTGAGTCTCGTGAGACTTTTTGCATGTAACTTATGAATAAGGACCGGCTAATTCCGTGCCAGCAGCCGCGGTAATACGGAAGGTCCGGGCGTTATCCGGATTTATTGGGTTTAAAGGGAGCGTAGGCCGGAGATTAAGCGTGTTGTGAAATGTAGACGCTCAACGTCTGCACTGCAGCGCGAACTGGTTTCCTTGAGTACGCACAAAGTGGGCGGAATTCGTGGTGTAGCGGTGAAATGCTTAGATATCACGAAGAACTCCGATTGCGAAGGCAGCTCACGGGAGCGCAACTGACGCTGAAGCTCGAAAGTGCGGGTATCGAACAGGATTAGATACCCT
+
DFGGGGGDFFGGG9EDGGGGGFFFEGGGGGGGGGGGGDFGFF,CFGDEEGFGGG@FE@FGFGEFG?FGGE:FFCEFGGGGGGGGGGGFGGGGGGGGFF@FGGD,CEFEFGGG9<ED9=FEFGGGG9EEE?,?FFDAFGG?89CF@ECFGFGG>>=@@FF>DFFGG:FG@CFGF9@CEGGEE>DCCEFFGC6EDEFE<CEF:GGFCC<GA7><CFGFD8EBEGGEFCEEGFGECFFGGGGFGGCC>?FFG>F:BGFGFFCGFGC<FFFDDEG@9GFC>DECF8:<FGFFGFAFFF@+FAFFAGFFCC7GGFFDFGGFE@FFGGGGCE7GFGF9FGGGGFF4<A?CGGDGGFFDE?BEGGGGGGGGGGGGGFAGEFF<GGGFCGDGGFFFCEGGGGGGGDGGGGGGGGGGGGGGGGGGGGGGGGGGGGGGGGGCCB@C
@PBWD 71313
TGAGGAATATTGGTCAATGGACGAGAGTCTGAACCAGCCAAGTAGCGTGAAGGATGAAGGTACTACGGATTGTAAACTTCTTTTATAAGGGAATAAACCCTCCCACGTGTGGGAGCTTGTATGTACCTTATGAATAAGCATCGGCTAACTCCGTGCCAGCAGCCGCGGTAATACGGAGGATGCGAGCGTTATCCGGATTTATTGGGTTTAAAGGGAGCGCAGACGGGTCGTTAAGTCAGCTGTGAAAGTTTGGGGCTCAACCTTAAAATTGCAGTTGATACTGGCGTCCTTGAGTGCGGTTGAGGTGTGCGGAATTCGTGGTGTAGCGGGGAAATGCTTAGATATCACGAAGAACTCCGATTGCGAAGGCAGCACACTAATCCGTAACTGACGTTCATGCTCGAAAGTGTGGGTATCAAACAGGATTAGATACCCT
+
FGGFGGGG99A9@FGFFGGFFGGGGD+FG,CFEFFGGC@FF8FG,EF,BFF9F<<=AFFGC,C<FFGCCF,BEEGF9,C,,<FEEFFCFFGGGGGFGG8FGGGGFEFFF?FFG,=+,4B,AE,??<9FAEFFGGFGGGFFAA7F7FGGGG,>:DF>+AF9EGCDFGDG?GG9F%@3@D7@@=::BEG7BCGGFF,CFFGA@CF?F6<GBECEF><=CB@BEFG6DGEC.FF@<AFFGFFCGGFFCGFGFFEC<F@B@CCFG=E@><FD<AF=GFD,D9FGGGGGEDEEAFEGEB7GGGGFGFECCFCF@FFE:8EEEFB8E9>GGGF<C,GFGAGCGGEECFFEC<@C,FC@<8+8B,ECC@7FGFFFF,GGFCEFFEC@CDGF<AC:GGGGFFGGGGGFGFFCC@CGEF@8GGFGGGGFGFEF,FEFGFGCCCCC
@PBWD 149
TGAGGAATATTGGCCAATGGGCGAGAGCCTGAACCAGCCAAGTAGCGTGCAGGATGACGGCCCTATGGGTTGTAAACTGCTTTTATAAGGGAATAAAGTGAGTCTCGTGAGACTTTTTGCATGTACCTTATGAATAAGGACCGGCTAATTCCGTGCCAGCAGCCGCGGTAATACGGAAGGTCCGGGCGTTATCCGGATTTATTGGGTTTAAAGGGAGCGTAGGCCGGAGATTAAGCGTGTTGTGAAATGTAGACGCTCAACGTCTGCACTGCAGCGCGAACTGGTTTCCTTGAGTACGCACAAAGTGGGCGGAATTCGTGGTGTAGCGGTGAAATGCGTAGATATCACGAAGAACTCCGATCGCGAAGGCATTGTGCCGGGGCAGCACTGACGCTGAGGCTCGAAAGTGCGGGTATCAAACAGGATTAGATACCCT
+
FFGGGFGGGGGGGGGFGDCFGGDGEGGGG8<FEGGGGFGAFGGAAEGGGGGGGGFGGGGGGGG7CCACGFGEEFF,FDFFGGGGGAFGFGCEFGFFGGGGGF9EEGFFFFGGGGGGGGDFGGGG<FGCFGGGGGCFGFEGGGGGGGGGGGGGGGGGG9,<<FCFGGC=GGG@GEGGGGGG?GFGGGDECE:EEFFBCCFGF9ECFGGGE<GFF=FFGGGFGFCEFGC<F3<8C@GGEEDGGFFFFGGGFD@FG=GGGECGCFDBCCCGGGEB7EEGC9BC>DCFC,F<D=FC1E@:@FGGFFCBFCF7GGGGGGEGCGFFF?GDGGGGCGFFB:@ED,F9F9GFFFEFDGGGECCCFFC=GGGGCFFF<9FFGGGGF:CDGGFGGFEFFFBEGGGGGGGGGGGGGGEGFCFFCGGGGFGGGGFGGFEFEEC88AAA
@PBWD 150
TGGGGAATATTGCACAATGGGGGAAACCCTGATGCAGCGACGCCGCGTGGAGGAAGAAGGTCTTCGGATTGTAAACTCCTGTTGTTGAGGAAGATAATGACGGTACTCAACAAGGAAGTGACGGCTAACTACGTGCCAGCAGCCGCGGTAAAACGTAGGTCACAAGCGTTGTCCGGAATTACTGGGTGTAAAGGGAGCGCAGGCGGGAAGACAAGTTGGAAGTGAAATCTATGGGCTCAACCCATAAACTGCTTTCAAAACTGTTTTTCTTGAGTAGTGCAGAGGTAGGCGGAATTCCCGGTGTAGCGGTGGAATGCGTAGATATCGGGAGGAACACCAGTGGCGAAGGCGGCCTACTGGGCACCAACTAACGCTGAGGCTCGAAAGTGCGGGTATCGAACAGGATTAGATACCCT
+
GGGGGGGGGGGGGGGGFEFGEGGGGGGGGGGGGGGGGGGGGGGGGGGCEFGGCEGGGGGGGFGGGGGGG>FGGGGFGGGGGGGGGGGGGGGGGGGGGFFGGGGEFGFDFGGGGGGGGGGGGGGGG)GFGGGGGGGGGGG7FGFFEFEGGDGGGGGGGFCFCFFGGGGGFFEGGGGGGGGGGGGGFGFGE:FFGFEFFEFDEGGEGGGECCFCECGF<AGFFFGGGFGEGFCFACCGCGGGGGGGGGFGFEFFFCGFCFDGFFGGGGGGFGGGGFFGGGFCAGFGGGGEEFGGGDGFGFGGFGGGGGGGGGGGEEEFCGGGGGGGEGFDGEGGGGGGGGGDGGGGGGGGGGGGGGGGGGGFGGGGFGFGGGEGGGGGGGGGGGGFCGDGGGGGGGGGGFGGGGGGGGGGGGFCCCCC
@PBWD 75023
TGAGGAATATTGGTCAATGGGCGAGAGCCTGAACCAGCCAAGTAGCGTGAAGGATGACGGCCCTACGGGTTGTAAACTTCTTTTGTGCGGGAATAAAGGAACCTACGTGTAGGTTTTTGCATGTACCGTAAAGAATAAGCATCGGCTAACTCCGTGCCAGCAGCCGCGGTAATACGGAGGATGCGAGCGTTATCCGGATGTATTGGGTTTAAAGGGAGCGTAGACGGGTTTTTAAGTCAGCTGTGAAAGTTTGGGGCTCAACCTTAAAATTGCAGTTGAAACTGGAGACCTTGAGTACGGTTGAGGCAGGCGGAATTCGTGGTGTAGCGGTGAAATGCTTAGATATCACGAAGAACCCCGATTGCGAAGGCAGCCTGCTAAGCCGCCACTGACGTTGAGGCTCGAAAGTGCGGGTATCAAACAGGATTAGATACCCT
+
CF,EFGFGGGGFFFGGGGG8FGDG7BFFGF8F@FGGFFGGGFFFGGGFGGGFGG9FFGGC7FGGGGGG7CFGGGGGGGGFGDGDGD,CF7F=@<EAEFGG,=BFFFGFG8FFGFFF?DE,@,<DFFDFGFC+DFDGGGGGGCGGGGGGGGGGFGCBF?F@FBCFGGGGGGG@@<FBBF::><AFGGGFF9:=EF?@<EC-FFFFGFGGGF@CGGGE7?:<::*1<FCDGGFCGGGGFF,F<DFE=C=AGGGGGFF>CDFEFGFDFFFGCFGGGGGFB<GFGGGGGFAFF<B<=@GGGGGGGFGDCFACFC8GDFGGGFF4EEFGGCEDGGGGFECEE?AGGFFCFCFCFEEFGGGGCC7E?+CGGGGGGGGGGGGGCGFECC7GCCECGGGGGFDEFDGGFFCFDFEEECCGGGGF@GGGGFFFFGGGGFDFCCCCC
@PBWD 152
TGAGGAATATTGGTCAATGGGCGAGAGCCTGAACCAGCCAAGTAGCGTGCCGGAAGACGGCCCTATGGGTTGTAAACTGCTTTTATAAGGGAATAAAGCGGGTCACGTGTGACTTTTTGCATGTACCTTATGAATAAGGACCGGCTAATTCCGTGCCAGCAGCCGCGGTAATACGGAAGGTCCGGGCGTTATCCGGATTTATTGGGTTTAAAGGGAGCGTAGGCCGGAGATTAAGCGTGTTGTGAGATGTAGAGGCTCAACCTCTGCACTGCAGCGCGAACTGGTCTTCTTGAGTACGCACAACGTGGGCGGAATTCGTGGTGTAGCGGTGAAATGCTTAGATATCACGAAGAACTCCGATTGCGAAGGCAGCTCACGGGAGCGCAACTGACGCTGAAGCTCGAATGTGCGGGTATCGAACAGGATTAGATACCCT
+
CCFGGGG8FFGGGGGFFC@C@@:FFEGCECCGEGDFGFCFCFFDFGEGCFF7CEGBE8@FGGGGGDA8E8F@,CEFC<FGGGFGFGFFA9AE<=FGGG9BEEEGEFEFF4FEED,EFFECFDGGGGDFGGGFGFAFGFGGG+C73)FGF9EDFGGC>FFCFGGG$:BCCCECG4<.BFEDC@CCEFGGGDGCF)<+F?-2>+?GGGGFACFF;:?CGDGGC>EGFE5,CEFEFCGGDFFEG;55,8<D>7.:2GGGGGFEFCEFFEFGF@C+CCB:85FF8=BCF8D9FFGF67FFEACF:FDC@7CB4FFFCFEGE<GGCGFB+@,GGF<?AFFDAGFCFF9FEFEFE<GFGGECCEC7FCGFCFFDCE<<@D7FFC@,@F@AC9FGGGFFFF9C8EC8<AEE6+DGEEF8FFECC@EFGFGGFE@@DFECA,C@
@PBWD 153
TGAGGAATATTGGTCAATGGACGAGAGTCTGAACCAGCCAAGTAGCGTGAAGGATGAAGGTCCTACGGATTGTAAACTGCTTTTATAAGGGAATAAAGTGGGTCACGTGTGACTTTTTGCATGTACCTTATGAATAAGGATCGGCTAACTCCGTGCCAGCAGCCGCGGTAATACGGAGGATCCGAGCGTTATCCGGATTTATTGGGTTTAAAGGGAGCGTAGGCCGGAGATTAAGCGTGTTGTGAAATGTAGAGGCTCAACCTCTGCACTGCAGCGCTAACTGGTCTTCTTGAGTACGCACAACGTGGGCGGAATTCGTGGTGTAGCGGTGAAATGCTTAGATATCACGAAGAACTCCGATTGCGAAGGCAGCTCACGGGAGCGCAACTGACGCTGAAGCTCGAAAGTGCGGGTATCGAACAGGATTAGATACCCT
+
EFFGGGGGFGGGFGGGGGGFFGGGGGGGGGGGGGGGGGGGGFGGGGGEGGGGFGCFGGGGFEGGFFGGGGCFGEFGGGGGGGGGGFFGGGFGGGFGGGFGGGEGGGFFFGGGFFGFGGGGGGFGGGGFGFGGGFFGGGGGGF?FGGGG>@DFGGGGGGGGGGGGGGGGEGEGFGG2GGGEF@@F3<CEGGFGFFE7CFFAFGFFG=GF6C?FFFEFCE@FGE=FF?CEGFG;EFEGGGGFFDGGFGGFCFFFGGGEFFFEGFFGGGFGFFEEB8FB,&FDG=B@CGGFGEC<8CCCCE@+,F@CGGFB:EE,B,GFCCB=FFCFDGGFGFGGFGGGGGGGGGGGGGGGGFFB<FEGGGF7GGFF<9GFEGGGGFEECFGGGEEFGFGEECGGECGGGDGGGGGGGGGGGC@FGGGGFAGGGGGGGGGGGCDCCCCC
@PBWD 154
TGGGGAATATTGCACAATGGGGGAAACCCTGATGCAGCGACGCCGCGTGGAGGAAGAAGGTCTTCGGATTGTAAACTCCTGTTGTTGAGGAAGATAATGACGGTACTCAACAAGGAAGTGACGGCTAACTACGTGCCAGCAGCCGCGGTAAAACGTAGGTCACAAGCGTTGTCCGGAATTACTGGGTGGAAAGGGAGCGCAGGCGGGAAGACAAGTTGGACGTGAAATCCATGGGCTCAACACATGAACTGCTTTCCAAACTGTTTTTCTTGAGTAGTGCAGAGGTAGGCGGAATTCCCGGTGTAGCGGTGGAATGCGTAGATATCGGGAGGAACACCAGTGGCGAAGGCGGCCTACTGGGCACCAACTGACGCTGAAGCTCGAAAGTGCGGGTATCGAACAGGATTAGATACCCT
+
EEGGDEGGGGGGGGGGG<ECC:FGFFFGGGGGGGDFGG7FFGGGGGGGGGGGGGGE=EEGFCGGGGG+C+EFGGGGDEFGGGFGGDBFGGEFFGGFGGDEECF+B:9<FFG@,<FFFGC9,CCE@C<F3=BDF>CGDBFBGFBDFE>EGEEFGGGF4DFDCGGDGG7@<FEG&@<:>FF;5<?FFG:3#E.FC?FEGGECCC>*:F?:#:4CGFD=:>@>#@@@#<@:CBCFC>;@C8@A88CGGGFD9.2GCC8C#CDE@AE$:CC=<FGF:GFDA:C>7FGGF7@F>FAA<FB:+E:B?E7GGGGGGEDAFFF>,CGAGGFC:=B9C9<67FFFCECGGFGDFGGGGGGGGFFECGFF<8CGFF<GGFEGFCCGGECGGGFFE@:7GEFDGGGGGGFGGGGGFFGGGGGCC<CC
@PBWD 155
TGAGGAATATTGGTCAATGGGCGAGAGCCTGAACCAGCCAAGTAGCGTGCAGGATGACGGCCCTATGGGTTGTAAACTGCTTTTATAAGGGAATAAAGTGAGTCTCGTGAGACTTTTTGCATGTACCTTATGAATAAGGACCGGCTAATTCCGTGCCAGCAGCCGCGGTAATACGGAAGGTCCGGGCGTTATCCGGATTTATTGGGTTTAAAGGGAGCGTAGGCCGGAGATTAAGCGTGTCGTGAAATGTAGACGCTCAACGTCTGCACTGCAGCGCGAACTGGTTTCCTTGAGTACGCACAAAGTGGGCAGAATTCGTGGTGTAGCGGTGAAATGCTTAGATATCACGAAGAACTCCGATTGCGAAGGCAGCTCACTGGAGCGCAACTGACGCTGAAGCTCGAAAGTGCGGGTATCGAACAGGATTAGATACCCT
+
EFGGGGGGGGGGGGGGGGGGGGGGGGGGGGGGGGGGGGGGGGGGGGGGGGGGGGGGGGGGGGGGGGGGGGGDEGGGGGGGGGGGGGGGGGGGFGGFGGGGGGGGGGFGGGGGGGGGGGGGGGGGGGGGGGGGGGFGGGGGFFEGGGGGGGGGGGGGGGGGGGGGGGGGGGGGGGGGGGGGGGCGGGFGFFFGGFGGGGGGGGFGGCEFCGGGGGGGGGFGGGGGFEGGGGFGFGGGDDEGGFGGFGGGGGFFFGGGGFFGGGGFF=CFFGGGFFFCFGGGGGGFFFGFCFEECEGGGGFGGFCEGGFGGGGGGGGGGFF8DGGGGGGGGGGGGGGGGGGGGGFFFGGGGGGGGFFBGGGGGGGGGGGGGGGGCFFGGGGFCGGGGGFGGGGGGGGGGGGGGGGGGGGGF@FGGGGGGGGGGGGGGEGGGGGCCCCC
@PBWD 71403
TGGGGGGTATTGCACAATGGGGGAAACCCTGATGCAGCGACGCCGCGTGGAGGAAGAAGGTTTTCGGATTGTAAACTCCTGTCGTTAGGGACGATAATGACGGTACCTAACAAGAAAGCACCGGCTAACTACGTGCCAGCAGCCGCGGTAAAACGTAGGGTGCAAGCGTTGTCCGGAATTACTGGGTGTAAAGGGAGCGCAGGCGGACCGGCAAGTTGGAAGTGAAAACTATGGGCTCAACCCATAAATTGCTTTCAAAACTGCTGGCCTTGAGTAGTGCAGAGGTAGGTGGAATTCCCGGTGTAGCGGTGGAATGCGTAGGTATCGGGAGGAACACCAGTGGCGAAGGCGACCTACTGGGCACCAACTGACGCTGAGGCTCGAAAGCATGGGTAGCAAACAGGATTAGATACCCT
+
GGGGG>:FGFGFGGGGGGGCFGGGGGGFGGGGGGFGGG7FFGGGGGGGGGGFEGGCCGGGGGGG9FFGGFGGGGGFFGGGGGGGGGGGGGGFGGGGGGGFGGGCFG:FGGGFGGCFGGGFGCGGGEGFF:CC8:8CGF<FFGGGGEAC>EEGGGF;CGCE(/ECCEEFECECFCGGGG5=EF#@FFFECFF8:ECEGGCCEECEG>?EEDGEEEGFCCFB9FGGGC@<@<FGGGGGFFGGGGGGFGGFD=@EFDFFGGFFFFBCFGD=FFGGGGGFDDB8EDGGF<A<CGGGFCDF>GGGGGGGGGGGGFGEGGGGGGGGGDGFEGGFGGGGGGGGGGGDGGGGGGGGGGGGGGGFGGGFEF7FGGGCGFFEF8GGGGGGGGFGFGFCGGGGGGGGGGGGFFGGGFFGGGGCCCCC
@PBWD 66426
TGAGGAATATTGGTCAATGGTCGGCAGACTGAACCAGCCAAGTCGCGTGAGGGAAGACGGCCCTACGGGTTGTAAACCTCTTTTGTCGGAGAGTAAAGTACGCTACGTGTAGCGTATTGCAAGTATCCGAAGAAAAAGCATCGGCTAACTCCGTGCCAGCAGCCGCGGTAATACGGAGGATGCAAGCGTTATCCGGATTTATTGGGTTTAAAGGGAGCGTAGGCCGGAGATTAAGCTTGTTGTGAAATGTAGACGCTCAACGTCTGCACTGCAGCGCGAACTGGTTTCCTTGAGTACGCACAAAGTGGGCGGAATTCGTGGTGTAGCGGTGAAATGTTTAGATATCACGAAGAACTCCGATTGCGAAGGCAGCTCACTGGAGCGCAACTGACGCTGAAGCTCGAAAGTGCGGGTATCGAACAGGATTAGATACCCT
+
EFFGGFCFEGGGGGGGGGGFGGEE7FCFGFGGGGGGGGFEGGFFFGGEGGGGGDFB<F:ECFGGCFGGGGGGEEGFEFFDGCGGGGGGGGCCFAFGGEF?FF>7CFG,EBE?AEFCEFFDGG?FGFF<FF:>BFGGCGGF0FFC=GGGGFFFCGGFFGGFDGGGGGD>:<CFFFC7;@GGA7CFGGBGFGDFFEFE?GFFC@CGGFB-GFFGGGGFGEEGEGEGFFCCFF;AFFFE*GGEGFFCDGGFGCFG.GGGF>F@@?E>EF<FFGGGGGGGGGFGFGGGFDGFFGGGF@F7GGFEGFEFGCC@CDFAGFGGGFGGGGGGGEDGFGGDFFE:,FGGF<C,,GFFC,CF8F@7FDF7@DGGGGGGGGFGGGFEGGFF@GF<C,CGGGFCFFGG@FF8GGGGGGGGGCGGFF<<>GFCGGGGFDGGFE@CCCCC
@PBWD 59804
TGGGGAATATTGCACAATGGGGGAAACCCTGATGCAGCGACGCCGCGTGAGCGAAGAAGTATTTCGGTATGTAAAGCTCTATCAGCAGGGAAGAAGAATGACGGTACCTGACTAAGAAGCACCGGCTAAATACGTGCCAGCAGCCGCGGTAATACGTAGGGGGCAAGCGTTATCCGGATTTACTGGGTGTAAAGGGAGCGTAGACGGAATGGCAAGGCTGATGTGAAAGGCCGGGGCTCAACCTCGGGACTGCATTGGAAACTGTCAATCTAGAGTACCGGAGGGGTAAGTGGAATTCCTAGGGTAGCGGTGAAATGCGTAGATATGAGGAGGAACACAAGTGGCGAAGGCGGCTTACTGGACGGGAACTGACGTTGAGGCTCGAAAGCGTGGGGAGCAAACAGGATTAGATACCCT
+
GG8EFCCFGGGFGGGGFFGC,:FFFFGFGC<,C<,CFFCF7C+CEGCFGGEDGFGF,,CFDGFFFF+CFGGDGGG<9FGGGGGGGG<8F>FG@FFGF?AEF9:FGGGGGDFFAFFFFGFFC8FFEGG7DFFGG7,<>FGGFD>FGCFGD8CE@CEGGCAF*<F:*358<F<=GGDA6:(=:F::FCC?E'F?97?CCG5?2/:EGCD;;?C?;C<F8;9:8@CEE7FGGGGF+DFF@CE?EC=+>BFA:ADFA<ECCDC<?A:CBAGGFFFGGGFGEGEFCD5FFGFFAGGFCEE9GFDCFE,C7EC>GGGF<C:GGFF?FFEAE6,GF<9FFFC,:66<B,GDDGFEFE@EF9FGGGEC@<:FCEFCGEGGGFFGDEC@6C7GGEGGGDGGFGGGFEGGFDGFGFCGFE8FCCCCC
@PBWD 159
TGGGGAATATTGCACAATGGGGGAAACCCTGATGCAGCGACGCCGCGTGAAGGAAGAAGTATCTCGGTATGTAAACTTCTATCAGCAGGGAAGAAAATGACGGTACCTGACTAAGAAGCCCCGGCTAACTACGTGCCAGCAGCCGCGGTAATACGTAGGGGGCAAGCGTTATCCGGATTTACTGGGTGTAAAGGGAGCGTAGACGGATGGACAAGTCTGATGTGAAAGGCTGGGGCTCAACCCCGGGACTGCATTGGAAACTGCCCGTCTTGAGTGCCGGAGAGGTAAGCGGAATTCCTAGTGTAGCGGTGAAATGCGTAGATATTAGGAGGAACACCAGTGGCGAAGGCGGCTTACTGGACGGTAACTGACGTTGAGGCTCGAAAGCGTGGGGAGCAAACAGGATTAGATACCCT
+
GFGGGC:E,FGGGGGFGGFGGDGGGGGGFGGGGGGGGGFGGGGGGGGEF?FGGGGFGGGGGGGGGGFFFGGGGG<EFGGGGGGGGGGFFC<FCGGFGGGFGGGGGGGGGEGGGGFCFEGGGGCECFEGGG9FGGCFF9FC<FGGGGGGEE>:GGGGFGDDEGGGFFGGGGGAFGGGGG>GCG%GGG5GGGDGDFGCCCEGGEEGGGGGGG6ECCFGGFGEFGGFDG9DCFGGGGGGGFFDFGGGFGGGGGFFFDFCF?@GGGGF4FF:EFGGGGGGGCFGFFCGF>GEGFE9<FA88C,EF?GEGGGFFGGGGFCCGGFGFFAF<9FGFCGFCFEC-GGGGEFFFCCBDGGGGGGGDFCGDGGGFGGF7FDDGFEFGGGGGEGGGDGGGGGGFFGGGGFAFFFGF9EGFGFCCC@C
@PBWD 86887
TGAGGAATATTGGTCAATGGACGAGAGTCTGAACCAGCCAAGTAGCGTGCAGGATGACGGCCCTATGGGTTGTAAACTGCTTTTATAAGGGAATAAAGTGAGTCTCGTGAGATTTTTTGCATGTACCTTATGAATAAGGACCGGCTAATTCCGTGCCAGCAGCCGCGGTAATACGGAAGGTCCGGGCGTTATCCGGATTTATTGGGTTTAAAGGGAGCGTAGGCCGGGGAGTAGGCGTGTTGTGAGATGTAGATGCTCAACATCTGAACTGCAGCGCGAACTGGTTTCCTTGAGTACGCACAAAGTGGGCGGAATTCGTGGTGTAGCGGTGAAATGCTTAGATATCACGAAGAACTCCGATTGCGAAGGCAGCTCACTGGAGCGCAACTGACGCTGAGGCTCGAAAGTGCGGGTATCGAACAGGATTAGATACCCT
+
GGGGGGGGGGGGD<FGGFFGGGGGGGGCFGGGGGGGGGGGGGGGGGGGGGGGGGGGGGGGEFGGGGFDFGG>CGGGGFFGGGGGGGGGGGGFEFFGGGGFGGGGGGGFF@FGFCCFGEGGGGGGGGGGGGEGGFGGGGFGGCFGGGGGGFGGGGGGGGGGGGGGGGGG7F*EFGFEEFGC-G?@FECGGBCFGGGG<FG9FF<GGE=CF2#?F=F*4=FCEF=<FFD#F:#EGGGEGFFFCFCECCCCF<FFGECF;G@@;>:<CFCEFGFB=C7F9GBEGGGF=ADB9<GGGGCBGGFAE=C,GCGFC,FF<F@7@@F@FFGECF@GF@<CDFGGEAGDF;CFCFF<FC9FC8+8-FGECGGFFFCFEFAGGFEFGGGGEEGGFFDFCE@DGFDGGGGFD@FGFGFBFGGGGCGGEGFFGGGFFCGGF@DCB@<@
@PBWD 51555
TGAGGAATATTGGTCAATGGGCGAGATCCTGAACCATCCAAGTAGCGTGAAGGATGACTGCCCTATGGGTTGTAAACTTCTTTTATAGAGGAATAAAGTCGGGTATGCATACCCGTTTGCCTGTACTTTATGAATAAGGATCGGCTAACTCCGTGCCAGCAGCCGCGGTAATACGGAGGATCCGAGCGTTATCCGGATTTATTGGGTTTAAAGGGAGCGTAGGCCGGAGATTAAGCGTGTTGTGAAATGTAGAGGCTCAACCTCTGCACTGCAGCGCGAACTGGTCTTCTTGAGTACGCACAACGTGGGCGGAATTCGTGGTGAAGCGGTGAAATGCTTAGATATCACGAAGAACTCCGATTGCGAAGGCAGCTCACGGGAGCGCAACTGACGCTGAAGCTCGAAAGTGCGGGTATCGAAAAGGATTAGATACACT
+
@EE?8CF@FGFF@F9;CF6@,C@F+8,,;EFA<<,E,BF<@FC<9<CFEGGGF,C?=FFGGFG8FEEC8C:CFGCA,,CFCF<,?FEF,C6FFGGF,<CBF+@<+B<FFBFGG8:8BB@C9<?FFEDG9F<FFC<EFDGG,AFBCCCFB;DFFF:F*<B<A,,>F@F'5G0@<?=73?:::F7?CCF<>EFF9FC8*:C?@CCFGGCFAFFB7E',>9C7?=1+2?;;CF>C+<FGD,B9GD=DC9FDC<CG<C<<>F2F9?CB4B<F<D:CGEDCB=C>CFGF<,,A@GEFDEEF@,+EFBF:C4BFFDF9@F@+CGFE=,C+EC:FEF<<?<E<ECAEF=9,GFF,EEAEF=::@FC7GGC7GFEC6,,8B66,79+6F@+<EEF7@FB+E,EFFFC8?FGGCGEEF:DGFEC6+CFC<9FDAF9GFAF6A8A@
@PBWD 66442
TGAGGAATATTGGTCAATGGACGAGAGTCTGAACCAGCCAAGTAGCGTGCAGGATGACGGCCCTATGGGTTGGAAACTGCTTTTATAAGGGAATAAAGTGAGCCTCGTGAGGCTTTTTGCCTGTACCTTATGAATAAGGACCGGCTAATTCCGTGCCAGCAGCCGCGGTAATACGGAAGGTCCGGGCGTTATCCGGATTTAATGGGTTTAAAGGGAGCGTAGGCCGGAGATTAAGCGTGTTGTGAAATGTAGACGCTCAACGTCTGCACTGCAGCGCGAACTGGTTTCCTTGAGTACGCACAAAGTGGGCGGAATTCGTGGTGTAGCGGTGAAATGCTTAGATATCACGAAGAACTCCGGTTGCGAAGGCAGCTCACTGGAGCGCAACTGACGCTGAAGCTCGAAAGTGCGGGTATCGAACAGGATTAGATACCCT
+
GGGGGGFF<<ECFFGGGGGGGGGGGGGGGGGGGGFGGDCCFGC@<FCFECC<DEFFGGGDFGG<CFFFEFG7+,C6FGGGGGGGGG,CEA@CFFGCCFE<?=,B<F+AFGC=<FEFFGGC,CEFDFFFGFGGGF9?FFF9F7FEGGG8<FFFDB8FGGFGGGFFEEE7F7FFDFG<GGGG:>A7CFE<<<:<<F7#4=<FC#FF=:<C-<CF@CEDGGGFE?CFCC<9CE?<:<;CA@GEGGCDEG=GGF>2<C:D+GFFC@CFG57A@<86@8F@0FA>GGFFBDD,<B,ED+EF:F=7:,E,FF=FCCEE=,EEGF=EBAC:>DGGGGGGGGGGGGGFE,ACF<EC?GGGGGFGGGGGGGGGFGFEDA9AEFE<,E:@7GGGGGGGCB7GGGGFCDE@FCGGFGF7GGGGGFC8@FC<GEEFFFFGGFF@A,CB
@PBWD 163
TGAGGAATATTGGCCAATGGGCGAGAGCCTGAACCAGCCAAGTAGCGTGCAGGATGACGGCCCTATGGGTTGTAAACTGCTTTTATAAGGGAATAAAGTGAGTCTCGTGAGACTTTTTGCATGTACCTTATGAATAAGGACCGGCTAATTCCGTGCCAGCAGCCGCGGTAATACGGAAGGTCCGGGCGTTATCCGGATTTATTGGGTTTAAAGGGAGCGTAGGCCGGAGATTAAGCGTGTTGTGAAAGGTAGTGGCTCAACCTCTGCACTGCAGCGCGAACTGGTCTTCTTGAGTACGCACAACGTGGGCGGAATTCTTGGTGTAGCGGTGAAATGCTTAGATATCACGAAGAACTCCGATTGCGAAGGCAGCTCACGGGAGCGCAACTGACGCTGAAGCTCGAAAGTGCGGGTATCGAACAGGATTAGATACCCT
+
CAFGFFFFGGGCFDFGGGFFGGGGCGFGFFEGDGGGGGFFEFCFFFGGGDFFFF@GGGDC7@FG<FC8EFGGEGGGGF<,C<CEECFCF9<FCGCFGCEFDCFGFGFGGGGF9?<5BFFGF<FFGGGFCFFGGFGGF<FC,DC=G>F>F6F:F=5C@FGGCCFFGCCFGDEF9F:FE<:12:F*:G?GGFD5:9=53GGFF<CFGGG<F>C<GDEEEC:?;C7<FE*,;:GGEECFEGC>FGGGFGG(CF@FF8F3>7=FGFE<<A7@39<FF>7GE=CGFGGFF@FFEDAFFFC?C9CF:DF+EBDGGDFCGGF?,,F,GGGGGGGGFGGGGGGGFFGGGFGC<CGGFE9GFF>-CGF@@,GGFDFGGFFFCFFEF7GGGGGGFGFGGGGGFFGGGFGGGEGGGF@@ECGFCDGGGFFGGGGGGGGGGGF@B<@C
@PBWD 90345
TGAGGAATATTGGTCAATGGGCGAGAGCCTGAACCAGCCAAGTAGCGTGCAGGATGACGGCCCTATGGGTTGTAAACTGTTTTTATAAGGGAATAAAGTGAGTCACGTGTGACTTTTTGCATGTACCTTATGAATAAGGACCGGCTAATTCCGTGCCAGCAGCCGCGGTAATACGGAAGGTCCGGGCGTTATCCGGATTTATTGGGTTTAAAGGGAGCGTAGGCCGGAGATTAAGCGTGTTGTGAAATGTAGACGCTCAACGTCTGCACTGCAGCGCGAACTGGTTTCCTTGAGTACGCACAAAGTGGGCGGAATTCGTGGTGTAGCGGTGAAATGCTTAGATATCACGAAGAACTCCGATTGCGAAGGCAGCTCACTGGAGCGCAACTGACGCTGAAGCTCGAAAGTGCGGGTATCGAACAGGATTAGATACCCT
+
FGGGF6FFDFEGF,CCEGG@FDGGGGGGGGGEEFGG8EDGFFCE<FGGGGGGGGFEFG77+@+CFFGC8CFE:CFFGEC55FGEFFDA<FDFEFGGGGGAE@DEFCFFCEGG<9?,CFE<FFFGGGG<<EDFF?,@EE<EAFECCECBCF;B<@CFFGFFGGGFGGFGGFGFFFG@BFGB>-;?>F6FFFGEC<FFCFGF@F@DFCC:FGGFFCGGGDGG?2?FFCFC7E>GGGCFGGGGGGGFGGE>GFB@5@GGGFGFGGFFF@,:GGF7CGFDEEGFGGGGCBFBFDADEDGGGFECGEEFGF@GECGDF8DFCDDGGGGGEF7GGGGGGGGGGGGFAFAE8FFGGFEF<B@7EDC@7DGGGGGGGGCGGGGFGFGF7FCFGGFGGEGGGGFGGCGGGGGGGGGGCCGGGGGGFAGGGGGGGGGGGGGCCCCC
@PBWD 165
TGGGGAGTATTGGGCAATGGGGGAAACCCTGACCCAGCAACGCCGCGTGAAGGAAGAAGGCTTTCGGGTTGTAAACTTCTTTTACCAGGGACGAAGGAAGTGACGGTACCATAGGAGGAAGCCCCGGCTAACTACGTGCCAGCAGCCGCGGTAATACGTAGGGGGCGAGCGTTGTCCGGAATGATTGGGCGTAAAGGGCGCGTAGGCGGTCTGCTAAGTCTGAAGTGAAAGTCCTGCTTTCAAGGTGGGAAGTGCTTTGGATACTGGTGGGCTGGAGTGCAGGAGAGGAAAGCGGAATTACCGGTGTAGCGGTGAAATGCGTAGAGATCGGTAGGAACACCAGTGGCGAAGGCGGCTTTCTGGGCACCAACTGACGCTGAGGCTCGAAAGTGTGGGTAGCAAACAGGATTAGATACCCT
+
;FFACEGGFGGGGGGGFGGGGGGGGGGGGGDGGGGGGGGGGGGGGGGGGFGGGGGGGGGGGGGGGGGGGGGGGGGGGGGGGGGGGGGGGGGGGGGEGGGGGFFGGGGGGGGGGGGGGGGGGGGGGEFGGGGGGGGDGGGGGGGGGGGGGGGCGGGGGGGFGGGGGGG>GGGGGGGGGGGECFGCFGGFFGGGGGGGGGGGGGGGGGGGGCCGGGGFFGDCFGGGGGGGGGGGGGGGGGGGFECFGGGGGGGGGGGGGGEFGGGFDGGGGGGFCGGFGGGGFGGGGGGGGGGGGGGGGDGGGGGGGGGGGGGGGFGFGGGGGFGGGGGGDGGGFGGGGFGGGGGGGGGGGGGGGGGGGGGGGGGGGGGGGGGGGGGGFGGGGGGGGGGGGGGFGGGGGGGGGGGGGGGGGGGGGE@CCCC
@PBWD 166
TGGGGAATATTGCACAATGGAGGAAACTCTGATGCAGCGACGCCGCGTGAAGGATGAAGTATTTCGGTATGTAAACTTCTATCAGCAGGGAAGAAAATGACGGTACCTGACTAAGAAGCACCGGCTAAATACGTGCCAGCAGCCGCGGTAATACGTATGGTGCAAGCGTTATCCGGATTTACTGGGTGTAAAGGGAGCGTAGACGGAGTGGCAAGTCTGATGTGAAAACCCGGGGCTCAACCCCGGGACTGCATTGGAAACTGTCAATCTAGAGTACCGGAGAGGTAAGCGGAATTCCTAGTGTAGCGGTGAAATGCGTAGATATTAGGAGGAACACCAGTGGCGAAGGCGGCTTACTGGACGGTAACTGACGTTGAGGCTCGAAAGCGTGGGGAGCAAACAGGATTAGATACCCT
+
GGG?FGGGFGGGGGFG@FFGFFGGGEFFGGGGEFGGCF@FFGFF:FEGGGGGCFGGGGGGGGEFGGGGG7FGGGGGGGGGFGGCCFGGGGGEGFEFGGFGGG@FFGGGGGFG9EFDFG,,BFGGGGGGC/GFGGGGFFGGGGGGGGDEGG>CFGGGGGFF@F>GGGFGFFGCEGGGGGGG;FFGCFFFGGGFGGGGGGGGGEGEGG>F$FGG#<F:FGGDGGGFGGGGGGCGGFEGGGGGGGGF?GGGFGGGGGGGGGGGGGGFGGFF?GGGGGGGCBFE9FDGE:GGEFFGGGGD?FFGFGGGDGGGGGGGGCB:CGGGGGGGFGGGGCGGGGFC:@8F,CGDGFFGF>GGGGGGGGGGF@9EFGFFC@D@FE8CGGB<F@GFGGF:CFB<CCGGFFGGCAGFE,GFE@CB8C<B
@PBWD 79926
TGAGGAATATTGGTCAATGGGCGAAAGCCTGAACCAGCCAAGTAGCGTGCAGGATGACGGCCCTGTGGGTTGTAAACTGCTTTTATAAGGGAATAAAGTGAGTCTCGTGAGACATTTTGCATGTACCTTATGAATAAGGACCGGATAATTCCGTGCCAGCAGCCGCGGTAATACGGAAGGTCCGGTCGTTATCCGGATTTATTGGGTTTAAAGGGAGCGTAGGCCGGGGATTAAGCGGGTTGTGAAATGTAGAGGCTCGACCTCTGCACTGCAGCGCGAACTGGTGTTCTTGAGTATGCACGAAGTGGGCGGAATTCGTGGTTTAGCGGTGAAATGCTTAGATATCACGAGGAACTCCGATTGCGAAGGCAGCTCACTGGAGCGCAACTGACGCTGAAGCTCGAAAGTGCGGGTATCGAACAGGATTAGATACCCT
+
9@<EFEAFF9EE@CE,6CEFG,@C+@@FF@,C8BF?,F@FGGFF,C+B68,,CCFFAFG+8CFGFFG8@F,+8CEEGGFCCCFEEFFFGD<,B,5?ECE,,:BF<EEGGGB9,,,5CC,EFA9ACA,59,,,?CF<<5CEA4@,##<5));?B@=FFC80DCFG+36AFG293@>FEF,>:7?>8&FGGECC8$7'+:?6<#FGFGGGFB:C@GC51:B**E:5<*>,@,,C7:EC*7FEGCFCD,E;=3,@,C>DC@,,>43,:,,C8GC@++@=3FGGF7F>A,GDFB5F8F=8+668+,E<F?7CGCF9GFGGFFB:EF7@EGGFFGGGDFGFFGGFF9A=C,D,?<,GFB>@DFFCGGEFFGFGGGFFFECFGGGFC6CCDGFCGFEFCFFFD@FE8FA<C:F@F:EF@,GD;FGGDFGGF9GGFC,ACBCC
@PBWD 73154
TGGGGAATATTGCACAATGGGGGAAACCCTGATGCAGCGACGCCGCGTGGAGGAAGAAGGTCTTCGGATTGTAAACTCCTGTTGTTGGGGAAGATAATGACGGTACCCAACAAGGAAGTGACGGCTAACTACGTGCCAGCAGCCGCGGTAAAACGTAGGTCACAAGCGTTGTCCGGAATTACTGGGTGTAAAGGGAGCGCAGGCGGGAAGACAAGTTGGAAGTGAAATCTATGGGCTCAACCCATAAACTGCTTTCAAAACTGTTTTTCTTGAGTAGTGCAGAGGTAGGCGGAATTCCCGGTGTAGCGGTGGAATGCGTAGATATCGGGAGGAACACCAGTGGCGAAGGCGGCCTACTGGGCACCAACTGACGCTGAGGCTCGAAAGTGTGGGTAGCAAACAGGATTAGATACCCT
+
FGGGGG7FFFAFGFGGGFGGGGGGGGGGGGFGGFGGGGDGGGGGGGGGGGDFGGGGGGGGGGGGGGGEGGGGGGGGGGGGGGGGGGGGDGEGGGGGGGGFGGGEGGAFEGGGGGAEFFGGGGGGGGGGGGGGG8DFGGGGFGGGGGGEGEEGGGG?GGGGGGGGGFCCFEDCFGGGGGFGGGGGGGGGGGGGGGGGGGEGEGEGGFGGGEFFFGGGGFFGGGGGGGGGGGGGGGGGGGGGGFEGGGGGGGGGGGGGGGFGGGGFGGGGFGGGFGGGGGGFGFDFGGGGC@GGGGGGEEGGGGFEGGGGGGGGGGGGFGFGGFFC=GGGGFFF7FGGGDFGGGFCFDGGGGGF9FDFFFGGGEGGGGFGGGGGGGGGGGGDGGGGGGGGGGGGGGGFGGGGGFGGGGGGGGGCCCCC
@PBWD 169
TGGGGAATCTTCCGCAATGGACGAAAGTCTGACGGAGCAACGCCGCGTGAGTGATGACGGCCTTCGGGTTGTAAAGCTCTGTGATTGGGGACGAATGGCTGGTATGCTAATACCATATCAGAGTGACGGTACCCGAATAGCAAGCCACGGCTAACTACGTGCCAGCAGCCGCGGTAATACGTAGGTGGCAAGCGTTGTCCGGAATTATTGGGCGTAAAGCGCGCGCAGGCGGCTTCTTAAGTCCATCTTAAAAGTGCGGGGCTTAACCCCGTGATGGGATGGAAACTGGGAGGCTGGAGTATCGGAGAGGAAAGTGGAATTCCTAGTGTAGCGGTGAAATGCGTAGAGATTAGGAAGAACACCGGTGGCGAAGGCGACTTTCTGGACGACAACTGACGCTGAGGCGCGAAAGCGTGGGGAGCAAACAGGATTAGATACCCT
+
GGGGGGCGGGGGGGGGGGGGGGGGGGGGGGGGGGGGGGFGGGGGGGGGGGGFGGGGGGGGGGGGGGGGGGGGGGGGGFGGGDFGGGGGGGGGGGGGGGGGGGGGGGGGGGDGGGGGGFFCGGGGGFFGGGGGGGGGGEGGGGGFGG?GGGG=G=GGGGGGGGGFGGGGGGFEGGFFCFGGGGFGGGFFGGGGDFFCGGGGGGGGFFGCFEFDFGGGGGGGGGGEGGGGGGGGEC88?>CFG;GGFFGFFGFGGG>GCDGGGGF@FGGGFGGGFFGGFD9FFCFCFGGGGGGGGGGGGGGDGGGGGFFGGGGFCFGGGFFFGGGGFGGGGDGGGGFGGGGGGGFGGFFGGFCGGGGGGGGGGGDFCGEEDFGDGGGGGGGGGGGGGGGGGGFFDDGGGFGGGDGGEGGGGDGGDGGGGGGFGGGGGGGGGGGGGGGGCCCCB
@PBWD 170
TGAGGAATATTGGTCAATGGACGAGAGTCTGAACCAGCCAAGTAGCGTGAAGGATGAAGGTCCTACGGATTGTAAACTTCTTTTATAAGGGAATAAACCCTCCCACGTGTGGGAGCTTGTATGTACCTTATGAATAAGCATCGGCTAACTCCGTGCCAGCAGCCGCGGTAATACGGAGGATGCGAGCGTTATCCGGATTTATTGGGTTTAAGGGAGCGCAGACGGGTCGTTAAGTCAGCTGTGAAAGTTTGGGGCTCAACCTTAAAATTGCAGTTGATACTGGCGTCCTTGAGTGCGGTTGAGGTGTGCGGAATTCGTGGTGTAGCGGTGAAATGCTTAGATATCACGAAGAACTCCGATTGCGAAGGCAGCACACTAATCCGTAACTGACGTTCATGCTCGAAAGTGTGGGTATCAAACAGGATTAGATACCCT
+
FGGGGGGGFGGGGDGGGGGGGGGGEGGGGGGGGGGGGGFGGGGGGGGGGCFGGGGGGGGGDGGGG9FFDF7<CFGGGGA,EFGG9,E9ECAFECFGGGG=,FF=FAFAB,DFG=F@FDG?B<EGGG,<EACBED9F<FF?E,@=:=FGDDFFD//7F<FGFGG873>FFG@0EBFFEC5CGDBF:FGEGDC<3;EC7CEG:F.=FGCCCCFF?/=D8EG9D>A$GGGGGGFFFGGGGGGGG>FA@3/CGCGGGGGGGF@CCGGFFGFFGG>FD36FFFF@*CC>FFFE8FGGF@CF8GGGGCGGGGF@=CDFDF+GGFFFFDGGEF9GGGGGGGGGGGFGGGFGGFFFFFFEFCGGGGGGGGGGGGFGFGGFF9FGF:7DGGGFEGGGGGGGGFGFGGFGGGGGGGGGGFFGGGGGGGGFGGE<DGGGGGCCCCC
@PBWD 171
TGGGGAATATTGCACAATGGGGGAAACCCTGATGCAGCGACGCCGCGTGGAGGAAGAAGGTCTTCGGATTGTAAACTCCTGTTGTTGGGGAAGATAATGACGGTACCCAACAAGGAAGTGACGGCTAACTACGTGCCAGCAGCCGCGGTAAAACGTAGGTCACAAGCGTTGTCCGGAATTACTGGGTGTAAAGGGAGCGCAGGCGGGAAGACAAGTTGGAAGTGAAATCTATGGGCTCAACCCATAAACTGCTTTCAAAACTGTTTTTCTTGAGTAGTGCAGAGGTAGGCGGAATTCCCGGTGTAGCGGTGGAATGCGTAGATATCGGGAGGAACACCAGTGGCGAAGGCGGCCTACTGGGCACCAACTGACGCTGAGGCTCGAAAGTGTGGGTAGCAAACAGGATTAGATACCCT
+
GGGGGGGGEFGGGGGGGGGFFGGGGGGGGGFGFGGGGGFGGGGGGGGGGGGGGGGGFGGGGGGGGGGGGFGGGGGGGGGGGGGGGGGGGGGGGGGGGGGGGGCGGGGGGGGGGGGGGGGFGGGG;GGG>GGGDGF>GGGGGFGGGGGGGGDGGGGGGGGG>GGGCFGGC7FGGGGGGDGGGGGGGGGCFGCFGGGFGDGGGGEGGGGCCFEEGFFGFEGGGGGGGGGFFGGGFFGGGGGGFFFDF:FFGFCGGFGGGGFFEGGFC8FCGFGFAGGGFFFGGGCGGEEGGEFCEDGCGFC8GGGEGEFCGGFFFEGGGFFGGGGGGGEE,,F<GGGGFCGCDGGGGGGGGGGFGGGGFDGEGGEGGFFF7GGGGGGGDGGGGGGGGGFEGGGGGGGGGGGGGGGGGGGFGGGCCCCC
@PBWD 172
TGGGGAATTTTGCGCAATGGGCGAAAGCCTGACGCAGCAACGCCGCGTGCGGGATGACGGCCTTCGGGTTGTAAACCGCTTTCAGTGGGAAAGATAATGACGGTACCCACACAAGAAGCTCCGGCTAAATACGTGCCAGCAGCCGCGGTAATACGCATGGAGCAAGCGTTATCCGGATTTATTGGGCGTAAAGCGCGCGTAGGCGGCTTGTTAAGCAAGGTCTTAAATCTTGGGGCTCAACCTCAAGCCGGATCTTGAACTGGCAGGCTCGAGTATGGTAGAGGAAAGTGGAATTCCCAGTGTAGCGGTGGAATGCGCAGATATTGGGAAGAACACCGATGGCGAAGGCAGCTTTCTGGGCCATTACTGACGCTGAGGTGCGAAAGCTAGGGGAGCAAACAGGATTAGATACCCT
+
FGGFG,BFGGGGGGGGGGGDFFGGGGGGGDFGGGGGGGGGGGGGDGGGGGDGGGGGGGGGGGGGGGGGG:FFGGFGGGGGDGGGGFGGGDEGGGGGGGGGGGGGGGGCFGGGGG7<FFGFGGGGG<GGGGGGGGGFDFFGGGGGGGGGGGG@<9EDE>GGGGGGGGGGDCFFGGGG=8CFFFGGGFGFGGGFGGGEGEDEEEG:EGFGGFGFFCGECFGFEFGGGGGGFGGGGGGDGFFGGGD@FEFGGGDCDGFGFGGGFGGEFGGGGGFGGGGGGGGGGGGGGGGGGGGGGFGGFGGF@E@GGGGGGFFGGGDGFGGGGGGFGGGGGGGGGGGGCGGGGGGGGGGGGGGGGGCDDGDFFAFCGGEGEGGGGGGGGGFEDGGGGGFGGGGGGGGGGGGGGGGGGGGGGGCCCCC
@PBWD 55271
TGGGGAATATTGCACAATGGGGGAAACCCTGATGCAGCGACGCCGCGTGGAGGAAGAAGGTCTTCGGATTGTAAACTCCTGTTGTTGGGGAAGATAATGACGGTACCCAACAAGGAAGTGACGGCTAACTACGTGCCAGCAGCCGCGGTAAAACGTAGGTCACAAGCGTTGTCCGGAATTACTGGGTGTAAAGGGAGCGCAGGCGGGAAGACAAGTTGGAAGTGAAATCTATGGGCTCAAACCATAAACTGCTTTCAAAACTGTTTTTCTTGAGTAGTGCAGAGGTAGGCGGAATTCCCGGTGTAGCGGTGGAATGCGTAGATATCGGGAGGAACACCAGTGGCGAAGGCGGCCTACTGGGCACCAACTGACGCTGAGGCTCGAAAGTGTGGGTAGCAAACAGGATTAGATACCCT
+
GGGFG:FGGGGGGGGGGGGGGGGGGGGGGCFGGGGGGG:FBFGGGGGGG7:CFGGGGGGGGFGGGG7?FGGGGGGGGGGGGGGGGCFFDDFGGGGGGGGGFGG@DC?DFFGG<DGCGG=FGCGGGGGGGGGGG8FGFGGGFFGFFG>FGGCGGGG2GGCCFFFGGGGGGF<<FFGGGG@GGG7GGGGG9EFCCCGGGGFGEGEEGEF;EEFGGEFCGGGFDGGGEGGGFGCGGGGFFDF>,GGFAFFCFFFCFGGG9GFF=FFF<DFF><CGGGGGGF9CGGGFF7EGGFCGGGF>F7CGGGC:GGGGGCCE@C,C@GCCFGFF>GGGGFGGGFGGGGGGGGGDGGGGGGGGFGFGGGGGF8GGFGFDGGGCGGGGGGFC97GGGGGFGGGGFCGGGGGGGGFF<GGGGFCCCCCC
@PBWD 174
TGAGGAATATTGGTCAATGGACGAGAGTCTGAACCAGCCAAGTAGCGTGCAGGATGACGGCCCTATGGGTTGTAAACTGCTTTTATAAGGGAATAAAGTGAGCCTCGTGAGGCTTTTTGCATGTACCTTATGAATAAGGACCGGCTAATTCCGTGCCAGCAGCCGCGGTAATACGGAAGGTCCGGGCGTTATCCGGATTTATTGGGTTTAAAGGGAGCGTAGGCCGGAGATTAAGCGTGTTGTGAAATGTAGACGCTCAACGTCTGCACTGCAGCGCGAACTGGTTTCCTTGAGTACGCACAAAGTGGGCGGAATTCGTGGTGTAGCGGTGAAATGCTTAGATATCACGAAGAACTCCGATTGCGAAGGCAGCTCACTGGAGCGCAACTGACGCTGAAGCTCGAAAGTGCGGGTATCGAACAGGATTAGATACCCT
+
GGGGGGCFFGGGFFGGGGGGGGGGFGGGGGGGGGGGGGGGGGFGGGGGGGGGGGGGGGGGGEGGGGGGGGGGGGGGGGGGGGGGGGGGGGGFGGGGGGAAFFGGGGGGGGGGGGGGGFEGGGGGGGDFGGGGGGCFGGGGFGC:F/FGFGBFGECCFFGFGGGGEFEGGGGCFGG?GGG?FGFEGGGFFGGGGFGE4=<:>0C@FFGG+FGGGGGGGEGGEEEFFGE,@CFEE@F9CFGECFGGGGGGGGFFCGGFCBFGGGGFFGGGFGGGGGGFFBFGGGGGFGGGGGGGF>EFFD8A9FEBEC>7GGGFFFCCCDB,GGGGGGCGGFGGFGFDFEGFGFGGGFGGGGGGFGCGGGFFGEEFFGGFFGGGDGFFGFEGGGGGGGGGGGEGGGGGGDGGGGGGGGGFCCGGGGGGGGGGGGGGGFFFGFF@@,CA
@PBWD 79672
TGAGGAATATTGGTCAATGGGCGAGAGCCTGAACCAGCCAAGTAGCGTGCAGGAAGACGGCCCTATGGGTTGAAAACTGCTTTTATAAGGGAATAAAGTGGGTCACGTGTGACTTTTTGCATGTACCTTATGAATAAGGACCGGCTAATTCCGTGCCAGCAGCCGCGGTAAGACGGAAGGTCCGGGCGTTATCCGGATTTATTGGGTTTAAAGGGAGCGTAGGCCGGAGATTAAGCGTGTTGTGAAATGTAGAGGCTCAACCTCTGCACTGCAGCGCGAACGGGTCTTCTTGAGTACGCACAACGTGGGCGGAATTCGTGGTGTAGCGGTGAAATGCTTAGATATCACGAAGAACTCCGATTGCGAAGGCAGCTCACGGGAGCGCAACTGACGCTGAAGCTCGAAAGTGCGGGTATCGAACAGGATTAGATACCCT
+
G8FFGGGGGGGE<,CEFE9E8FG@6CF,EDFGCA@FFG<@FG,EFGGGGGGGGECFGFGG@FEF<FFC<C77,<CFFGFCCFFFGGG<AFCFBFE,BFEFG8+B9?FGEE?EFGGCE=@DFGFAFGEFFFFE<FB,?E8GGFE7F/<B9;;DF>7FGCFFC<>EFEGGEGC)FCFGEECF(F?F>GFC<CCFGCE:<GFFFFDGGEFFFCF<CCECEE;FB@*;CEG9;CF:CFC:CGECFF@GFCFDEE,,3GGE?EFFFC86@B<FDGGGGFGF@>887#F@8A39GFGF=8+CF9CCFA?DE7GGGGE?A<7GGGGGGGGEGECGGGGGGCFFF,FFGD9FC,C@FGGGEGGFEFFEGGGGGGEEDDFF:C,:C,GF@@+C,FFEEGGGGGGGGGGFGGGGGGFGECGGGGF8GGGGGGGGGGGGGGFCCCCC
@PBWD 176
TGGGGAATATTGCACAATGGGGGGAACCCTGATGCAGCGACGCCACGTGGAGGAAGAAGGTCTTCGGATTGTAAACTCCTGTTGTTGAGGAAGATAATGACGGTACTCAACAAGGAAGTGACGGCTAACTACGTGCCAGCAGCCGCGGTAAAACGTAGGTCACAAGCGTTGTCCGGAATTACTGGGTGTAAAGGGAGCGCAGGCGGGAAGACAAGTTGGAAGTGAAATCTATGGGCTCAACCCATAAACTGCTTTCAAAACTGTTTTTCTTGAGTAGTGCAGAGGTAGGCGGAATTCCCGGTGTAGCGGTGGAATGCGTAGATATCGGGAGGAACACCAGTGGCGAAGGCGGCCTACTGGGCACCAACTGACGCTGAGGCTCGAAAGTGTGGGTAGCAAACAGGATTAGATACCCT
+
FGGGGEGGGGGGGGGGGGGGGGGGGGGGGGGGFCFGGGEGGGGGGGGGFEEGGGFFFFGGGGGGGGGFFGGGGGGGGGGGGGGGGGGGCGGGGGAFFGGGGGG:FFFGGGGGGGGGGGEDGGGGGFGGGGGFGGGGGG:FGGGGGGCGCGGFGEEEGGGFFGEFFECGEGGE<CG<EG86AGGGGG8?CGGGGGGGGCEF>CEEEEG>@FF>BCE=FAGGGGGGGFCGGGGGFGGGGEFFGGGGFFCFCEGGGGEFEEFCGFCGF@F<@GF<FFFGEFGFDFGGFCGGGGGGFF:GCGGGGGGGGGGGGGGGEECGGGGGGGGGGGDGGFGGGFDFGGFGGGGGGGGGGGGGGGGGGGGGGGGGGGGGGGGGGGGGGGGFFEFGGGGGGGGGGGGGGGGGGGGGGGGGFF,CC@CC
@PBWD 177
TGAGGAATATTGGTCAATGGGCGAGAGCCTGAACCAGCCAAGTAGCGTGCAGGAAGACGGCCCTATGGGTTGTAAACTGCTTTTTTAAGGGAATAAAGTGGGACACGTGTGACTTTTTGCATGTACCTTATGAATAAGGACCGGCTAATTACGTGCCAGCAGCCGCGGTAATACGGAAGGTCCGGGCGTTATCCGGATTTATTGGGTTCAAAGGGAGCGCAGACGGGTCGTTAAGTCGGCTGTGAAAGTTTGGGGCTCAACCTTAAAATTGCAGTTGTTACTGGCGTCCTTGAGTGCGGTTGAGGTGTGCGCAATTCGTGGTGTAGCGGTGAAATGCTTAGATATCACGTAGAACTCCGATTGCGAAGGCAGCACACTAATCCGTAACTGACGTTCATGCTCGAAAGTGTGGGTATCAAACAGGATTAGATACCCT
+
<C,;EC<EGGGG9<CFGDG<FEE@F@FFFA<F<F@FFGGGFC9,,EF@F:@<<CECCE@@+6+,,6CFEE:@:FGDA<ECEFAD,4999ECCCE@5EFEECE,,BFGGGFFEGEBAE,+<FFGFCG?<?F9BFECBFCF<B3@F7>BF,C3,BB35@FDFA@<F+3CEF7<;,?:*:**1>><:;CC9FC7<:,CC??1A0<C>F6+<#GFAFFE8CCC:82#C=/C*:EEE>><C>#,$,0FGDDCFCFF@C:,>,8,,9D=F,<FB,=@D3,EF>,8B@+@D@B<GFCGF=>@+>9E9,FECGGGEC?5,=,=44,,<GF4+CFFC,FEACEAGGF?=E9A,C,@CC,<FC@@--@E@@6@C@<<@C,GDEC9F<C87F:@9F6,F@,C66AGCFDGE@FCGFE@@-9F@9AGGFE,<AFE<B,F,F=66,8CA
@PBWD 178
TGGGGAATATTGCACAATGGGGGAAACCCTGATGCAGCGACGCCGCGTGGAGGAAGAAGGTCTTCGGATTGTAAACTCCTGTTGTTGAGGAAGATAATGACGGTACTCAACAAGAAAGTGACGGCTAACTACGTGCCAGCAGCCGCGGTAAAACGTAGGTCACAAGCGTTGTCCGGAATTACTGGGTGTAAAGGGAGCGCAGGCGGGAAGACAAGTTGGAAGTGAAATCTATGGGCTCAACCCATAAACTGCTTTCAAAACTGTTTTTCTTGAGTAGTGCAGAGGTAGGCGGAATTCCCGGTGTAGCGGTGGAATGCGTAGATATCGGGAGGAACACCAGTGGCGAAGGCGGCCTACTGGGCACCAACTAACGCTGAGGCTCGAAAGTGTGGGTAGCAAACAGGATTAGATACCCT
+
GGGGG:FGEGDGGGGGGGGAFGGGGGGGGGGGGFGGGGGGGGGGGGGGGGEGGGFGGGGGGGGGGGGGGGGGGGG<FCGGGGGGGGFGGGGGGGGGGGGGGGG7FGGGGGGGGGFGFGEFGGG?CGGGGGGG>FGFFGGGGDDGGGGGGGGGGGFGGGGCCDFGGCGDFFEGGG7EGGGGGGGGGCCCFFCFCGGGGFG=CF>?7GGFGFFFFFFFGGGFFGGFGDE7FDFGGGGGFGGGG<7GGFGFFFFFFFCFGFFFGF=GG=GGFCFF:GGF>CGFGFCGGCGGGGFFFFEC7FFAGGFFBCCFGGGEC7FGGGGGGGGGFFCFE,GGF@GGGGGGGGGGGGGGGGG?GGFCGGGFFGGGGFDGGGEGF8GGGGGEFDGGGGGGGGGGGGGGGGGGGGGGGGGGGGGCCCCC
@PBWD 179
TGAGGAATATTGGTCAATGGGCGAGAGCCTGAACCAGCCAAGTAGCGTGCAGGATGACGGCCCTATGGGTTGTAAACTGCTTTTATAAGGGAATAAAGTGAGTCTCGTGAGACTTTTTGCATGTACCTTATGAATAAGGACCGGCTAATTCCGTGCCAGCAGCCGCGGTAATACGGAAGGTCCGGGCGTTATCCGGATTTATTGGGTTTAAAGGGAGCGTAGGCCGGAGATTAAGCGTGTTGTGAAATGTAGAGGCTCAACCTCTGCACTGCAGCGCGAACTGGTCTTCTTTAGTACGCACAAAGTGGGCGGAATTCGTGGTGTAGCGGTGAAATGCTTAGATATCACGAAGAACTCCGATTGCGAAGGCAGCTCACTGGAGCGCAACTGACGCTGAAGCTCGAAAGTGCGGGTATCGAACAGGATTAGATACCCT
+
FFGGGGGGEFGGFGGGGGGGGGGGEGGGGGGGGGGGGGGGGGGGGGGGGGFFFFGGGGGGFEGGGFGGFGDGGGGGGGGGGGGGGGGGFGGEFGGGGGGGGGGGGGGGFGCAFCFGGGGGGGGGFGGGGGGGFGGGGGGGFFCFGGGGGGFEF@?=FGFF4GFFFDG?EGGCFGGDEG7CE:GGGGGGFGEGGF@E>GGF4<BFGGGDGFGGGGGGGCEEGGGGGCEFGGFC7CFGEGEGGFEGFGGGGFGECGEGGGFGFG;FGGGGADGEGGFCGGGGDGG,GFFFDFD,GEC7GF?GGGGFFF7CF<EFGF7GFCBFDFFF7GF9GFFEFAFGGGGGGGGFC,F7GGFGGGGGGGGFGGGGGGFGGFGGGGGGGGGGGGGGFDFFGGFGGGGGGGGGGGGGGGGGGEGGGGGGGFCGGGGGFGFGGGGCCCCC
@PBWD 80963
TGGGGAATATTGCACAATGGGGGAAACACTGATGCAGCAACGCCGCGTGAGTGAAGAAGTATTTCGGTATGTAAAGCTCTATCAGCAGGAAAGAAAATGACGGTACCTGACTAAGAAGCCCCGGCTAACTACGTGCCAGCAGCCGCGGTAATACGTAGGGGGCAAGCGTTATCCGGATTTACTGGGTGTAAAGGGAGCGTAGACGGTTTTGCAAGTCTGAAGTGAAAGCCCGGGGCTTAACCCCGGGACTGCTTTGGAAACCGTAGAACTGGAGTGCAGGAGAGGTAAGTGGAATTCCTAGTGTAGCGGTGAAATGCGTAGATATTAGGAGGAACACCAGTGGCGAAGGCGGCTTACTGGACTGTAACTGACGTTGAGGCTCGAAAGCGTGGGGAGCAAACAGGATTAGATACCCT
+
FFEDGGGGDGGGFGGGFFFGE,@FGGE,CFFGGGGGGG8F@GGGDGGGGCGGF?FEF<FE<C<FF8FGCGDGGGGFGGFF9@AE,?,:B4EF,B,BFF,<EFGE7F<FCEFF,B<FF,4EC=CFD++=F9BBFD=DBFGGFFE7FC:>FE#?ACCDCFG71>BFGFGEEFFGFGGGGG8<C<FGGFGFGFG9?C@>F7FEEECEGEEG<G<5<FF=CFF;:FGGGGGEGF<>@8FBC>@:0#6GGECGGGGFAFCF;;FC@CG<GG=CFFG<CF::AA8@EEFGFEA,?,<FGFE8FAGGFCCC=>@FFDGGGGEGFGFGFE<FEFGFC9CFFEC<F8GGEFC<FCCF@CFF9GGFGGFFFE,<,GFEEFF7C@EFFB7C<CEC,@CBF<FFE@FF@CGFGAAFCFFGGFE@CCCC
@PBWD 181
TGGGGAATATTGCACAATGGGGGAAACCCTGATGCAGCGACGCCGCGTGGAGGAAGAAGGTCTTCGGATTGTAAACTCCTGTTGTTGAGGAAGATAATGACGGTACTCAACAAGGAAGTGACGGCTAACTACGTGCCAGCAGCCGCGGTAAAACGTAGGTCACAAGCGTTGTCCGGAATTACTGGGTGTAAAGGGAGCGCAGGCGGGAAGACAAGTTGGAAGTGAAATCTATGGGCTCAACCCATAAACTGCTTTCAAAACTGTTTTTCTTGAGTAGTGCAGAGGTAGGCGGAATTCCCGGTGTAGCGGTGGAATGCGTAGATATCGGGAGGAACACCAGTGGCGAAGGCGGCCTACTGGGCACCAACTGACGCTGAGGCTCGAAAGTGTGGGTAGCAAACAGGATTAGATACCCT
+
GGGGGGGGGGGGGGGGGGG8AFGGGGGGGGGGGGGGGGGGGGGGGGGFGGGGGGGGFGGFFGGGGGGGGDEAEFGF9EFGGGGGGGGGGGGGGGGGGGGGGGGCFGFFFGGCGDFCFGFGGGGGGCEGGFGGDDFGGGGGGGFGECF=>EEFGGG4>CFG?/EGGGGG@=FGBFGEEGGC=<EGGFCFFCFCFFEFFFEGEEECFCE>FC>;ECCEAA<FAGGGFFFFFGF@CEFCC<FG4CFFGDFGEFFDDFEFFG>GGGFGGGGDDFFCFGFC<ADF?GFGGC>FDEFCGGGGGGCFDGGFE>GGGFCGGGGGF<GGGFCEGGGFECF9FFGGGFGFGFCFGGGGGGGGGGCGGFFF<GFGGGGGGDGGGGGGGGGEFFCGGGGGFEF8GGGGGGCGGGFGGGGGGGGCCCCC
@PBWD 67943
TGGGGAATATTGCACAATGGGGGAGACCCTGATGCAGCGACGCCGCGTGGAGGAAGAAGGTCTTCGGATTGTAAACTCCTGTTGTTGAGGAAGATAATGACGGTACTCAACAAGGAAGTGACGGCTAACTACGTGCCAGCAGCCGCGGTAAAACGTAGGTCACAAGCGTTGTCCGGAATTACTGGGTGTAAAGGGAGCGCAGGCGGGAAGACAAGTTGGAAGTGAAATCTATGGGCTCAACCCATAAACTGCTTTCAAAACTGTTTTTCTTGAGTAGTGCAGAGGTAGGCGGAATTCCCGGTGTAGCGGTGGAATGCGTAGATATCGGGAGGAACACCAGTGGCGAAGGCGGCCTACTGGGCACCAACTGACGCTGAGGCTCGAAAGTGTGGGTAGCAAACAGGATTAGATACCCT
+
FF,EFGGGGGGGGFFCCFF?FGGG+BFGGGGG9<EFGF7@CGGEEEGEG@FDEFFFG,8EFDAEF,+4+==5?<F9FF8D8?E,AFBFFG,=E<FGGF,C,BF=7FCE<DB,<<DCB,BBFFE7+@3=FFGG7F*9@FECG8>EE7@;2F:D=BEF?7>5,FFCCE<FGGD<FGGEEFGFFGDGGGFGGGG<GGGFECGGGGGEDEGF@:FFGFFFAECFFGGGGGFC@C>C7GFGDGGFGFFFDGGFDGF><FFGFCGGGF:=:GGFGGGGGGGFFD>8<GGGGDGGGGGGGF>F7F7GGGGGE@+GFFGEGGGGFGGCCFF:7ECEGGGGGFFFFFFGGGGGGEGEEEDC,<CF@FCEC,F,FGFGFGGGGGGGFFFC<EFEEFEFB-GGEGGGGGGFFGGGFFGGFGFB8CCC
@PBWD 183
TGAGGAATATTGGTCAATGGACGAGAGTCTGAACCAGCCAAGTAGCGTGAAGGATGAAGGTCCTACGGATTGTAAACTTCTTTTATAAGGGAATAAACCCTCCCACGTGTGGGAGCTTGTATGTACCTTATGAATAAGCATCGGCTAACTCCGTGCCAGCAGCCGCGGTAATACGGAGGATGCGAGCGTTATCCGGATTTATTGGGTTTAAAGGGAGCGCAGACGGGTCGTTAAGTCAGCTGTGAAAGTTTGGGGCTCAACCTTAAAATTGCAGTTGATACTGGCGTCCTTGAGTGCGGTTGAGGTGTGCGGAATTCGTGGTGTAGCGGTGAAATGCTTAGATATCACGAAGAACTCCGATTGCGAAGGCAGCACACTAATCCGTAACTGACGTTCATGCTCGAAAGTGTGGGTATCAAACAGGATTAGATACCCT
+
FGGGGGGGGGGGGGGCGGGGGGGGEGGFGGGGGGGGGGGGGGGFGGGGGGGGFFGGFGGGEFGGGGGGDE@FFGGGGGFGGGGGGGGFGGGGGGGGGG@FGFGGGGGGGFGGGGGGGFFFFGGCFFFGGGGGGGGGGGGGGGDGGGGGGG>>=EGGGGGGFFGGCGGGCGGGGGGGGGGEGFCE:EEEGGGFFGGEE@CEGGGGFGF@<GGGGGGGGGGGGGGGGGGF>GFGFGGGFCFFFGGGGGGGGGGGGFG<@><DFGGF?EGGGE:DC2FGE9FFGGF<GFE8GGGFEGGGEGGGGGCGGGGGGGGGGGGGGGFBGGFFCGGGGGGGGGGGGGGFE<C8GGGGGGFBCGGFGGEFGGGFGGGGFFGGGGFDGGEGGGGGGF@GGGGGGGGGGGGGGGGGGGGGGGGGGGGGGGGGGGGGGGGGGF<CC8CA
@PBWD 67899
TGGGGAATATTGCTCAATGGGGGAAACCCTGATGCAGCAACGCCGCGTGAGTGAAGAAGTATTTCGGTATGTAAAGCTCTATCAGCAGGAAAGAAAATGACGGTACCTGACTAAGAAGCCCCGGCTAACTACGTGCCAGCAGCCGCGGTAATACGTAGGTGGCAAGCGTTGTCCGGAATTACTGGGTGTAAAGGGAGCGTAGGCGGGATGCCAAGTCAGCGGTGAAAACTATGGGCTTAACTTGTAGACTGCAGTTGAAACTGGTATTCTTGAGTGAAGTAGAGGTTGGCGGAATTCCGAGTGTAGCGGTGAAATGCGTAGATATTCGGAGGAACACCGGTGGCGAAGGCGGCCAACTGGGCTTTAACTGACGCTGAGGCTCGAAAGTGTGGGGAGCAAACAGGATTAGATACCCT
+
FGGCFEFEFDEGGEFFE<FEFGGGGGFFGGGGGGGFFGGG@F7FGGGCEGGGGGGGGGFGGGD9FFGGFGGGGGGGCG8FFGGGGGCFGFFGGGGGGGGGGGGGGGGGGFFCGGGGFCEFGGGGGGEGGDGGFFFFGGGGGGGCEGG7FGDGGGG::FFGGGGG=EDFEFGGGFGCGGGGGGCECFFFFFGGFFGGGGGGGFC:FGFGGFC;GFEEE@F?)9GGGGGGGGGFFGGGGGGGCFGGGFGFFGFFFDFGFD?CGGGGGGGGGGGGFGGGFGGEFG6GGEFG@CAGGGGGGGGCGGGCCECFFGFCGF7CCGGGFECGGGGGGGFF?8+BCFFEDGEDE:DFFCGGFGFC8GDD9GGFFEGDGGGGGGGGGGGGGGGGGGGGGGGGGGGGGGGGGGGGGGGGGGFCCCCC
@PBWD 84182
TGAGGAATATTGGTCAATGGGCGAGAGCCTGAACCAGCCAAGTAGCGTGCAGGATGACGGCCCTATGGGTTGTAAACTGCTTTTATAAGGGAATAAAGTGAGTCACGTGTGACTTTTTGCATGTACCTTATGAATAAGGACCGGCTAATTCCGTGCCAGCAGCCGCGGTAATACGGAAGGTCCGGGCGTTATCCGGATTTATTGGGTTTAAAGGGAGCGTAGGCCGGAGATTAAGCGTGTTGTGAAATGTAGAGGCTCAACCTCTGCACTGCAGCGCGAACTGGTCTTCTTGAGTACGCACAACGTGGGCGGAATTCGTGGTGTAGCGGTGAAATGCTTAGATATCACGAAGAACTCCGATTGCGAAGGCAGCTCACGGGAGCGCAACTGACGCTGAAGCTCGAAAGTGCGGGTATCGAACAGGATTAGATACCCT
+
FGGGGFGGFGGFGGGGGGGGFGGGFGDGGGGGGGGGGGGEFGGGFGCFGGGGFEFFGGEGEGGGGGFGGGDCFGGGGGGGGGGGGDGGGGGEFFGGFGGGGADFFGG@FFGGCAFFEGGGGGGGGGFFGGCG,EDGGGGGGGGGGGGGF9FCFFFC@FAFG8FFG:FGE6@AFGGGEFFCFFGDGG?FEE<;?CFFCF?FFFFGGGCGGCCCGFGGCGFFDE>GGGGGGFGGGGGDEGGGGGGGGGGGFDGGFFFFCFFF8FFGGGGGFE:6BCC@F@DGGGGF<GGGGGGGGEDGGDGGFDF7EEEGGGGDGFCF@=@GGGFCC>:9EFAGGGGGFFFGGFEF<FGCGGFFEGGCGGGGGGGGGGFGFGFE@DCFBFEFFC7GGFGGGGGGGGGGGGGF<:GGGEFFC+GGGGGGGGGFGGGGGGGGGGGCCCCC
@PBWD 70667
TGGGGAATCTTCCGCAATGGACGAAAGTCTGACGGAGCAACGCCGCGTGAGTGATGACGGCCTTCGGGTTGTAAAGCTCTGTGATCGGGGACGAATGGCTGGTATGCTAATACCATATCAGAGTGACGGTACCCGAATAGCAAGCCACGGCTAACTACGTGCCAGCAGCCGCGGTAATACGTAGGTGGCAAGCGTTGTCCGGAATTATTGGGCGTAAAGCGCGCGCAGGCGGCTTCTTAAGTCCATCTTAAAAGTGCGGGGCTTAACCCCGTGATGGGATGGAAACTGGGAGGCTGGAGGATCGGAGAGGAAAGTGGAATTCCTAGTGTAGCGGTGAAATGCGTAGAGATTAGGAAGAACACCGGTGGCGAAGGCGACTTTCTGGACGACAACTGACGCTGAGGCGCGAAAGCGTGGGGAGCAAACAGGATTAGATACCCT
+
FGFFGGGGGGGGGGGGGGCFGGGEGGGGG9FGGGG7@FFFGEFGGGGGGGDEGDFGGG@C@CGGGFG@FDGGGGGEFGGGCGFGGGFCC7:FGG@<BFGFD>FGG@FFFF9D9>FFG9FFGCGGGGFGDFFGGGGG*FFC:EDEGGCEEEGFEFCGGF*<C@GGCCDAFG:FCCCEG3FFGACCF1C7FFGG>GGC?2@@CE:CCFCFGDGC9E'EFC:EBEE>8CEC58E>CEEF<AECFEFCFGFCFF#F9CEFFGGGE9GE@FFGGGGEGFGF=F?8CGFDD>F=88DBD,,>FA?++7GEEFGGGGGFFGGGEDFGFE<BEGEC@+DGFFE9GCCEGFEFFCGGFDGGGGGGGEF@7+:FGGEB7EB@F7FFCC8CCGGGGFGFCFGFEFF@@GGGGGGGGGGGGGGFCDGF8EDGFFAGGGFFFGCFCEGFC@CCC
@PBWD 187
TGGGGAATATTGCACAATGGGGGGAACCCTGATGCAGCGACGCCGCGTGGAGGAAGAAGGTCTTCGGATTGTAAACTCCTGTTGTTGAGGAAGATAATGACGGTACTCAACAAGGAAGTGACGGCTAACTACGTGCCAGCAGCCGCGGTAATACGGAAGGTCCGGGCGTTATCCGGATTTATTGGGTTTAAAGGGAGCGTAGGCCGGAGATTAAGCGTGTTGTGAAATGTAGACGCTCAACGTCTGCACTGCAGCGCGAACTGGTTTCCTTGAGTACGCACAAAGTGGGCGGAATTCGTGGTGTAGCGGTGAAATGCTTAGATATCACGAAGAACTCCGATTGCGAAGGCAGCTCACTGGAGCGCAACTGACGCTGAAGCTCAAAAGTGCGGGTATCGAACAGGATTAGATACCCT
+
GGGGGGFGEFGGGGGGGGGGGGGCGFGGGGEGGGFGGG=FFEGGGGGGG7FD7FFCFGGGGGGGGGGDE:BFGGGGGCGGGGGGGGF;<C8CEGGGFGCFF7CFGCFGGGGGFFFFFGG?FG2=EEGGGC9C<FGGGGGDGFFGEE>EGGGFFG7B<;CCFFGGGGDCEEGGGGCD-9?5:=-CCGG5CCFGGGGFDEEGGFDF6F?;EFCEECF/C>EFGGGGFED<FC:::@<FD7FF<CDF9E;>+CGFG=GE=>GGFGGFF9,(CBDFFGCF?9585GFFF=>+GGGGGF@FED7F89GGGGGGGFGGGFGGGFGGGGCE=@?FGGGGGGE@GFF:CGFFGGGGFEGFGGDGGGGECF@GEGFDGGGFGGEGGGFCC<CGFCC8@:GGGGGFGGGGFGGGGGGGGGGCCCCC
@PBWD 188
TGAGGAATATTGGTCAATGGGCGAGAGCCTGAACCAGCCAAGTAGCGTGCAGGATGACGGCCCTATGGGTTGTAAACTGCTTTTATAAGGGAATAAAGTGAGTCTCGTGAGACTTTTTGCATGTACCTTATGAATAAGGACCGGCTAATTCCGTGCCAGCAGCCGCGGTAATACGGAAGGTCCGGGCGTTATCCGGATTTATTGGGTTTAAAGGGAGCGTAGGCCGGAGATTAAGCGTGTTGTGAAATGTAGACGCTCAACGTCTGCACTGCAGCGCGAACTGGTTTCCTTGAGTACGCACAAAGTGGGCGGAATTCGTGGTGTAGCGGTGAAATGCTTAGATATCACGAAGAACTCCGATTGCGAAGGCAGCTCACTGGAGCGCAACTGACGCTGAAGCTCGAAAGTGCGGGTATCGAACAGGATTAGATACCCT
+
GGGGGGGGGGGGGGGGGGGGGGGGGGGGGGGGGGGGGGGGGGGGGGGGGGFFGGFGGGGGGCCGG<FEGGDGGGGFGGFGGGGGGCGGGGGFFGGGGFGGGGGGGGGFGGEFGGGAFFFGGGGGGGGGGGGGGGGGGGGGF@FGG:CEEF;FFFDCFGG@DDGFGDGGGGGGFGGGCFCFGCDFGGGDGGGGG?FECFCA;F;FCFFGCFFGEFGGGGGGGD=FGG<C,@CEGGGGGGGGGGGGFGDBEGFGGGGGGGFGGGGFGF?GGFFGGGFGGGFFGGGGGGGDEFAAFGGEFDEEGGD?GEGGGFFCGGGGGGGGGGGGGGFGGFCGGGGGGFFEE,<GGGGGGGGGGF@CECGGEGGGGGGGGGGGGGFGGGGGGGGGGFAGGGGGGGGGGGGGFFCGGGGGGGGGGGGGGGGGGGGGGGGGGFGCCCCC
@PBWD 80221
TGGGGAATATTGCACAATGGGGGAAACCCTGATGCAGCGACGCCGCGTGAGCGAAGAAGTATTTCGGTATGTAAAGCTCTATCAGCAGGGAAGAAAATGACGGTACCTGACTAAGAAGCCCCGGCTAACTACGTGCCAGCAGCCGCGGTAATACGTAGGGGGCAAGCGTTATCCGGATTTACTGGGTGTAAAGGGAGCGTAGACGGCGTATCAAGTCTGATGTGAAAGGCAGGGGCTTAACCCCTGGACTGCATTGGAAACTGGTATGCTTGAGTGCCGGAGGGGTAAGCGGAATTCCTAGTGTAGCGGTGAAATGCGTAGATATTAGGAGGAACACCAGTGGCGAAGGCAGCTTACTGGACGGTAACTGACGTTGAGGCTCGAAAGCGTGGGGAGCAAACAGGATTAGATACCCT
+
GGGGGCFGGGGCGGGFEFGFEEEGDCGFGGGGGGGGFFE@FFDGGGGEEGGGGGGGGGGGGGGGFGGFCF8FGGGGGGGFDDFGGFFFFGGGG8FFGGGGGDEGGGGGGCCGFGGGGCGCGGGGGGGEFGGGGG1@FFGGGGGGGG@G@FC>GGFFEFGG@==GCFGGG>GGGGCE?F=CFGGGGGFEEFGGFFEG:E?EE=;EGEEFGG@CGFGGGG@#FGFGGGGFDCFGGFEGCFEGGFGD<CCFFG=FFEGGGFCCFFFC?FECFGEGGGGGEFFDGFFGGGGGGGGFEGCB<?8CGGGGGGGGGDGGGGEGGGGGFB9GGGGGCFFGGGGFGFGGGGGGGGFFECEFCFGF<GGFFGGGGGGGGGGGGGGGGFDF8CGFGGGEGGGFGGGFFFGGFGGGFFGGGGGCCCCC
@PBWD 190
TGGGGAATCTTCCGCAATGGACGAAAGTCTGACGGAGCAACGCCGCGTGAGTGATGACGGCCTTCGGGTTGTAAAGCTCTGTGATCGAGGACGAATGGCTGGTATGCTAATACCATATCAGAGTGACGGTACCCGAATAGAAAGCCACGGCTAACTACGTGCCAGCAGCCGCGGTAATACGTAGGTGGCAAGCGTTGTACGGAATTCTTGGGCGTAAAGCGCGCGCAGGCGGCTTCTTAAGACCATCTTACAAGTGCGGGGCTTAACCCCGTGATGGGATGGAAACTTGGAGGCTGTATTATCGGGGAGGAAAGTGGAATTCCTAGTGTAGCGGTGAAATGCGTAGAGATTAGGAAGAACACCGGTGGCGAAGGCGACTTTCTGGACGACAACTGACGCTGAGGCGCGAAAGCGTGGGGAGCAAACAGGATTAGATACCCT
+
FGGGDFDFGFGGGGGDEGGGGGGGGGGGGEEGF:FBCFGG8FEGGEEFGGGGGGGGDGGGGG7FGG7CFGGEGGGFFFGGFGGFGFFGGGGGC:FGGGFGGGFGGFACD9<FDGGGG@<F<FD==F<@+BDCC<:><><F9:@CFGGGG*@C@FCFGEFFF*FF,=<38F:@FEEEDE,,3<CCEFF8FF:<*4**1A0<CC*8;8+<F??G>?E.;+89CC*/CGG?C<B?>F;@CCF;C#;#2/,,F@+?<C.AFFEGG>=8CCFG#@FFF,=ADC:?1E<CD<A,8A@6,D<9,,3=7F>46,?,E?FAFE<9FEB,GCA<EBGEGGGGGFGGF:GCC4,DGGFFFGGCFEEEACGF@+7F,,GFFDCDGF>FFFCEC<FC8F:FC<CEGEEC+;,FF7GF>GGGGGEGGGGGGGGGGGFFEFGGGFFFCFE<CCCCC
@PBWD 85627
TGGGGGATATTGCACAATGGGGGAAACCCTGATGCAGCGACGCCGCGTGGAGGAAGAAGGTTTTCGGATTGTAAACTCCTGTCGTTAGGGACGGTAATGACGGTACCTAACAAGAAAGCACCGGCTAACTACGTGCCAGCAGCCGCGGTAAAACGTAGGGTGCAAGCGTTGTCCGGAATTACTGGGTGTAAAGGGAGCGCAGGCGGACCGGCAAGTTGGAAGTGAAATCCATGGGCTCAACCCGTGAATTGCTTTCAAAACTGCTGGCCTTGAGTAGTGCAGAGGTAGGTGGAATTCCCGGTGTAGCGGTGTAATGCGTAGATATCGGGAGGAACACCAGTGGCGAAGGCGACCTACTGGGCACCAACTGACGCTGAGGCTCGAAAGCATGGGTAGCAAACAGGATTAGATACCCT
+
EFGDDG>FFGFFGGGGGCGCGGGGGGGGDGGGGGGGFEGCEFG@CCEGGGGGGEFFCFGGGCGFGGGCF@FBFGGGGGGGFF8FCEFGGGGGGGGGGDGEGGGGFCF=FGGGGCGGGGGGGFG2GGGGGF@GG:CCFDGGGDG7FG9G7BACGGE<CGGCF<FEEEFGFFGEFGGGGGGEFGDFGF<,FGGGGGGFECEDEG:CEGGDGFC?CGFB6%@FGFFCAFGGFGGFFGGGD@EFGGGGGGDFGFCECGCDGFGGGGFDGGFAGF=F8GFCGGGGFGGGGF@FFAF<GGGDGGGFGGEGGGF=FFC,@EGGGFF9GF=7GEGFC9FGFC,GGDGFEGGFFCCGCGGFGCGGGFGCGGFDGGFDGGFCCGGFGGGGGGGGGGGFFEGGGGFGGGFFGGGFGGGGGGGCCCCC
@PBWD 192
TGAGGAATATTGGTCAATGGGCGAGAGCCTGAACCAGCCAAGTAGCGTGCAGGACGACGGCCCTATGGGTTGTAAACTGCTTTTATAAGGGAATAAAGTGAGTCTCGTGAGACTTTTTGCATGTACCTTATGAATAAGGACCGGCTAATTCCGTGCCAGCAGCCGCGGTAATACGGAAGGTTCGGGCGTTATCCGGATTTATTGGGTTTAAAGGGAGCGTAGGCCGGAGATTAAGCGTGTTGTGAGATGTAGAGGCTCAACTTCTGCACTGCAGCGCGAACTGGTCTTCTTGAGTACGCACAACGTGGGCGGAATTCGTGGTGTAGCGGTGAAATGCTTAGATATCACGAAGAACTCCGATTGCGAAGGCAGCTCACGGGAGCGCAACTGACGCTGAAGCTCGAAAGTGCGGGTATCGAACAGGATTAGATACCCT
+
FGGGGGGGGGGGGGGGGGGGEFGGGGECEGE@CFGGGGGGGDFGGGGGGGGGGGFGGGGGGGGGGGGFGGGGGGGGGGGFGFGGGFGGGGGGGG9FEFGGFFGGGGCF8FFEGFGGGGGGGGGGGGGGGGGGGFFGGF9D=F@7FCFGCDFGEFGGGGG@GGGGFEGG*GGGGGG75FGD8CFGGGCCFG>GG>GD<?FGFFFGGGGGFC<BFCGEGEEGGEEGGGGFG>GGGGGGGGGGGFFF@FGFFFFGGGD@CFFGG#0FE<F@?F8ACFF>EGGGGGBFC,A,C3CGGF:F@E=?8FGCFCGGGFDGGFGDGGGGGGGGGGGGFFGFFFAFCFCFGFGDC7GGGFFGFEGDGGGCFBFFGGGFF8GFCGFF:,GGFC7EDGGGGGGGGGGGGGGFCEGGFGGGGGGGF<GGGGGGGGGFF,CGGGGCCCCC
@PBWD 66469
TGGGGAATCTTGCGCAATGGGGGGAACCCTGACGCAGCGACGCCGCGTGCGGGACGGAGGCCTTCGGATCGTAAACCGCTTTCAGCAGGGAAGAGTCAAGACTGTACCAGCAGAAGAAGCCCCGGCTAACTACGTGCCAGCAGCCGCGGTAATACGGAGGATGCGAGCGTTATCCGGATTTATTGGGTTTAAAGGGAGCGTAGACGGGTCGTTAAGTCAGCTGTGAAAGGTTGGGGCTCAACCTTAAAATTGCAGCTGATACTGGGATCCTTGAGTGCGGTTGAGGTTAGTGGAATTCGTGGTGTAGCGGTGAAATGCTTAGATATCACGAAGAACTCCGGTTGCGAAGGCAGCAATCTAGTCCGTAACTGACGTTCATGCTCGAAAGTGTGGGTATCAAACAGGATTAGATACCCT
+
EEF@EGGGGFFFGEGGGGGF,6@:FFB4CEFG@FBFGG+@FGEGGGGGGGGGGECFEGGG7CFFGGG+FGEGGGG?C7CFE7<,8<,C+=CFDG8,,>F,>F@<<F9<,8C:FGC?E???888B>A9<1,<FB4.;26?/FGDC@ECGG80A3<?9/6=1EEE;8CE1FE=*7CE<)EGGGCGFF:CCC6GGGC=GCE8?*>;*::7CF*AGFFGFFD,C<GGGCGF353:EF7GFFF>GFFE3,=,F?9FGFE3,,C,,FGDB:,,<,GDGFC>7B=,E,@GGF?,,,A,FE7E+F:==DGGGFCCGGF?9F<<GFE9GGGGECCC:,<AFGFB++EB,7GGGGGGGFF<<C,,,,<F77GF7GGGFGGGGGFBF9GBEGGGGGGFF,EFFGFFFCFCGFFFGFFGGGGFECCCCC
@PBWD 64937
TGGGGAATATTGCACAATGGGGGAAACCCTGATGCGGCAACGCCGCGTGAGTGAAGAAGTATTTCGGTATGTAAAGCTCTATCAGCAGGAAAGAAAATGACGGTACCTGACTAAGAAGCCCCGGCTAACTACGTGCCAGCAGCCGCGGTAATACGTAGGGGGCAAGCGTTATCCGGAATTACTGGGTGTAAAGGGTGCGTAGGTGGTATGGCAAGTCAGAAGTGAAAACCCAGGGCTTAACTCTGGGACTGCTTTTGAAACTGTCAGACTGGAGTGCAGGAGAGGTAAGCGGAATTCCTAGTGTAGCGGTGAAATGCGTAGATATTAGGAGGAACACCAGTGGCGAAGGCGGCTTACTGGACAGTAACTGACGTTGAGGCTCGAAAGCGTGGGGAGCAAACAGGATTAGATACCCT
+
@C<FCFGGGFGGGGCFF<F8FDEF@FFCF8CFGGGCCFGD,@FGEGGFG7FFGEGFCFAEAFGGFGGEDFFFGGGGCEFGGFGBFGGCFECEFGCFGGCGA?FCFCFFF:AFCCFFFGGGGCEGCGCCFFGFGFFCGG?FC<FGFD7B>7@4FGFGG:F:==FGDFFGGDGE<FDGGG<GGD:FC<<FAFFFECE><>C?CEEFF>>EFCFG:D@CG7CCDFCFGFGDGFF?GFEEGFF7FFFGGG>8;CG@8FC;GFC/,CFFFEFGFGFFCEAA1CGGFDFDG+FFB,FDEEC,F?B9GFGGE>@FGFEECB,8,EC,EAGGFCFGFFGFCDGGGGGGFEF@DFGEFCF9DFFFFGFGGCFFEAF7EFFC@<EFC@,6,7F@CEGGF9GF8ECGFGFEFDC<BFGGGGFCCB8C
@PBWD 195
TGAGGAATATTGGTCAATGGACGAGAGTCTGAACCAGCCAAGTAGCGTGCAGGATGACGGCCCTACGGGTTGTAAACTGCTTTTATAAGGGAATAAAGTGAGTCTCGTGAGACTTTTTGCATGTACCTTATGAATAAGGACCGGCTAATTCCGTGCCAGCAGCCGCGGTAATACGGAAGGTCCGGGCGTTATCCGGATTTATTGGGTTTAAAGGGAGCGTAGGCCGGAGATTAAGCGTGTTGTGAAATGTAGACGCTCAACGTCTGCACTGCAGCGCGAACTGGTTTCCTTGAGTACGCACAAAGTGGGCGGAATTCGTGGTGTAGCGGTGAAATGCTTAGATATCACGAAGAACTCCGATTGCGAAGGCAGCTCACTGGAGCGCAACTGACGCTGAAGCTCGAAAGTGCGGGTATCGAACAGGATTAGATACCCT
+
GGGGGGGGGGGGGGGGGGGGGGGGDGGGGGGGGGGGGGGGGGGGGGGGGGGGGGGGGGGGCFGGGGEGGGGGCGGGGGGFGGGGGGGGEGGGGGGFGGFGGGGEGGGGGGGGDGFGGGGGGGGGGGFDFDGCFGFFGGGGFDEGG@FGGGGGG?GGGGGG?GGGGGGGFFFGGGGGGGGGGFEGEGGGGFEGFGFE=F'FFFGFGGFFFGFFGGGCDCGEGDCGGGGGEGCFGFGDDGGGGGGGGGGFGGFFCFGGGDGGGGFFFF7FFFGEEF>@GFGGGGGF?DFABGFF?GGGFFGGGGGFGGFDGGGED,GGGGGEGGGGGGGGGGGGGGGGGGGGGGGGGGGGGFGGGGF:EEFGGGGGGGGGGGGGGGGFGGGGDGGGGGGGEDGGGGGFGGFEFGGGGGF:GGGGGGGGEGGGGGGGGGGGGGGCCCCC
@PBWD 196
TGAGGGATATTGGGCAATGGGGGAAACCCTGACCCAGCGACGCCGCGTGAGGGAAGACGGTCTTCGGATTGTAAACCTCTGTCTTTGGGGACGAAAAAGGACGGTACCCAAGGAGGAAGCTCCGGCTAACTACGTGCCAGCAGCCGCGGTAATACGTAGGGAGCGGGCGTTGTCCGGAATTACTGGGTGTAAAGGGAGCGTAGGCGGGAAGGCAAGTTGGATGTGAAAACTGTGGGCTTAACCGACAGACTGCATTCAAAACTGTTTTTCTTGAGTGAAGTGGAGGCAAGCGGAATTCCTAGTGTAGCGGTGAAATGCGTAGATATTAGGAGGAACACCAGTGGCGAAGGCGGCTTACTGGACTGTAACTGACGTTGAGGCTCGAAAGCGTGGGGAGCAAACAGGATTAGATACCCT
+
GGGGFGGCFGGGGGGGGGGGGGGGGGGGGGFGFGGGGFEGGGGGGGGGGGGGGGGGGGGGGGGFGGGGGGGGGGGGFGGGGGGGGGGGCFGGDGGGGGGGG8FGGFEF>F7,BBE7FCFGGGGGGG7CCFGGGBFDGFGEGGGGGGFGDGG:<CCGFGFGG?DG@.EEGFF:=FDFFGGGGGG=GGGGGFFGGGGGGGED?EGGDGFGFGGFFEFGGFCGFGGE>@<:8GCG>@BEGFCGGGGGGGFF;,FFCGFFAGF9FFF?CF8FFCFEA>FAF9FE<@=9FB+FGGFD9FFGGCGFFGGGGGGGCGFGGFB:EFGGGGGGDFCFGGFFGF8FGGGGGGFFFFGGGGGGGGGFGGGGGGGGGGGGGGGGFF8GGGGGGGGGGGGGGGGGGGGGGGGGGGGGGGGGGGGGCC8CC
@PBWD 197
TGAGGAATATTGGTCAATGGACGAGAGTCTGAACCAGCCAAGTAGCGTGCAGGATGACGGCCCTACGGGTTGTAAACTGCTTTTATAAGGGAATAAAGTGAGTCTCGTGAGACTTTTTGCATGTACCTTATGAATAAGGACCGGCTAATTCCGTGCCAGCAGCCGCGGTAATACGGAAGGTCCGGGCGTTATCCGGATTTATTGGGTTTAAAGGGAGCGTAGGCCGGAGATTAAGCGTGTTGTGAAATGTAGACGCTCAACGTCTGCACTGCAGCGCGAACTGGTTTCCTTGAGTACGCACAAAGTGGGCGGAATTCGTGGTGTAGCGGTGAAATGCTTAGATATCACGAAGAACTCCGATTGCGAAGGCAGCTCACTGGAGCGCAACTGACGCTGAAGCTCGAAAGTGCGGGTATCGAACAGGATTAGATACCCT
+
GGGGGGGGGGGGGGGGGGGGGGGDEGGGGGGGGGGGGG@FGFDFCFEFGGGFGGGGGGGGCGGGGGGGGGGGGFGGGGGGGFGCFFDFFFEFFFGGACFGGGE9<DF@FGGGGGGCEFCGGGGDFFFDGGGGGGF@EEGGF=FCGGGFG@CFCDFGFDDDFGGGDGGGECG$FGG:6C:B6?<FCGCCFG8,@FFEAC@AFCB<FGGFFFFFFFGGDGGC>FC6GGEGGGFGCEGGGGGGGFFGFFEFEE@C7DGGGFDGFDAFFGCGFFGF4GGEC>AED=DF@GFBCGGGGF@?CF=C,<FCFFBCDFGGFGGGGFFFGGGGGCGFF9GGGGGGGGGFGFGGGCGFFACFFCFFGFFDGGGGFGGGGGFGGGFFGGDGCGGCCAGGGFCEGGGGGGGGGGGGGGGGGEGGGGGGGGGGGGGGFEGGGGGCCBCC
@PBWD 78840
TGAGGAATATTGGTCAATGGACGAGAGTCTGAACCAGCCAAGTAGCGTGCAGGATGACGGCCCTATGGGTTGTAAACTGCTTTTATAAGGGAATAAAGTGAGCCTCGTGAGGCTTTTTGCATGTACCTTATGAATAAGGACCGGCTAATTCCGTGCCAGCAGCCGCGGTAATACGGAAGGTCCGGGCGTTATCCGGATTTATTGGGTTTAAAGGGAGCGCAGACGGGTCGTTAAGTCAGCTGTGAAAGTTTGGGGCTCAACCTTAAAATTGCAGCTGATACTGGCGTCCTTGAGTGCGGTTGAGGTGTGCGGAATTCGTGGTGTAGCGGTGAAATGCTTAGATATCACGAAGAACCCCGATTGCGAAGGCAGCCTGCTAAGCCGCCACTGACGTTGAGGCTCGAAAGTGCGGGTATCAAACAGGATTAGATACCCT
+
GFFGGGGGGGGD<FFGGGGGGGGE@FGGGGGGGGGCFGGGGGDGEFGGGGGFFG8EEEFGFFGGGGGCFF7>FFFCGFFGGGGGGGGGGGC=EFFFGGGGC98AF<BDFGGGG?FFF9BCFGFEFGGFGGGGGGFGG3A0:>CCFGGFF;C3B7>CFFFD@FFGGDGFFFFFFCFECGCFG5CF<GDEF;/*,C3:448><1GGGGGGGCCFFEGFEGGE?E:EECGCCGCGGFFFAEFFCCGFGG<>@E7EFGGGGGFCFC:;C><>5GGGGEF57;<C<CCFFFFEEGFF6GGGGGGD=GDGGDF@GGGGGGGGFDFGGGGGGGGGGGGGFGGGFAGGGGEFFDEFGGGGGGGEGGGFGGGGGGGGGGEGFFFCFFC:GFCGGFGGGF@GFB@GGGGGFGGGFFCGE@GGGGGGGGFGGGGGGGGGFGGCCCCC
@PBWD 64158
TGGGGAATATTGCACAATGGGGGAAACCCTGATGCAGCGACGCCGCGTGGAGGAAGAAGGTCTTCGGATTGTAAACTCCTGTTGTTGAGGAAGATAATGACGGTACTCAACAAGGAAGTGACGGCTAACTACGTGCCAGCAGCCGCGGTAAAACGTAGGTCACAAGCGTTGTCCGGAATTACTGGGTGTAAAGGGAGCGCAGGCGGGAAGACAAGTTGGAAGTGAAATCCATGGGCTCAACCCATGAACTGCTTTCAAAACTGTTTTTCTTGAGTAGTGCAGAGGTAGGCGGAATTCCCGGTGTAGCGGTGGAATGCGTAGATATCGGGAGGAACACCAGTGGCGAAGGCGGCCTACTGGGCACCAACTGACGCTGAGGCTCGAAAGTGTGGGTAGCAAACAGGATTAGATACCCT
+
@CDF7FCG,CFAFFGGGGC8EFGGFGGGGGFGGGGFGGEFFFEGGGGGGGGFGGGCF8FGGGGGGGGGGGGG,FGGGGGGEFCFGGGGGGGGGGGGFG9FGEEC@FGGFGGFGGFGCCFDFFGGGGFGFFA>CGFGGGDFFGGGGGGGGGDFGGGGGGG7GGGFGFGGGEFGGGGFFGGGGG>GGGGGFGFGGGGGE<GFGGEGGGGGGGFFFGGFFGFFGFGGGGCFFCGGGFGGFGCGGGFGFGD=CGFGGGEFGGGGGGGGGG<GGFFGGGGGFCDGGGGGFCGFCCFFGGGEGGGGGFGEGGDGGGGGDECGGGEGGGGCFDGGEDGGCGGGGGGGGFC6FEGGFCDGGGGGGGFFA8GFFGFGGGGGFFGGFCGCGGGGGGGGGGGGEAGGGGGGFGGGGGFFFFCCCCCC
@PBWD 52573
TGGGGAATCTTCCGCAATGGACGAAAGTCTGACGGAGCAACGCCGCGTGAGTGATGACGGCCTTCGGGTTGTAAAGCTCTGTGCTCGGGGACGAATGGCTGGTATGCTAATACCATATCAGAGTGACGGTACCCGAATAGCAAGCTACGGCTAACTACGTGCCAGCCGCCGCGGTAATACGTAGGTGGCAAGCGTTGTCCGGTATTATTGGGCGTAAAGCGAGCGCAGGCGGCTTCTTAAGTCCATCGTAAAAGTGCGGGGCTTAACCCCGTGATGGGATGGAAACTGGGAGGCGGGAGTATCGGAGAGGAAAGGGGAATTCCGAGTGTAGCGGTGAAATGCGTAGAGATTAGGAAGAACACCGGTGGCGAAGGCGACTTTCTGGACGATAACTGACGCTGAGGCTCGAAAGCGTGGGGAGCAAACAGGATTAGATACCCT
+
@@EGD,CFGFFGGGGGGGGGGGD@F7:FDGGAFC7CE>FCGGEGGG>EECEGGGC9AE7FEEEG@DE7E:FFFCGFGAFFEE-,<5?++@E@FGEFECCB:+BDF,@,EFFC,<3C=@FFGF9:BDF:FBFGGG7F@7<FFG;FC,8:3@CEE,>,,3<8FFFGGE*4<:@:<FGEGD9F8<?C7?:CFCCCCE*AC?E98>/*;<33<,01CEEEE*+01**2?G5*):*C8@8'?EE@,C?)?C9#FCFFC4+#*@@:54>+@<E?>1FC<,39,,AFDCFGBFDCGFC8+B8FGGEFCC+48EGFGFFA?9<CEED?+8+,,A,FC8:=FGGGF=:8+DC,9E9C:,<?C<GFE:FC+:@,CB8,CB:B,:7FFF@EE8EDFFC6,GGFEEFBDCF@<8+:<DBED@F@+CGGFDEGEA<FFDC@E<<@FAFFCB96@
@PBWD 75172
TGAGGAATATTGGTCAATGGGCGAGAGCCTGAACGCGCCAAGTAGCGTGAAGGATGACGGCCCTACGGGTTGTAAAATTCTTTTGTGCGGGAATCAAGGAACCTACGTGTAGGTTTTTGACTGTACCGTAACGAATAAGCATCGTCTAACTCCGTGCCAGCCGCCGCGGTAATACGGAAGGACCGGGCGTCATCCGGATTTATTGGGTTTAAAGGGAGCGTAGGCCGGAGATTAAGAGTGTTGTGAAATGTAGACGCTCAACGTCTGCACTGCAGCGCGAACTGGTGTCCTTGAGTACGCACAAAGTGGGCGGAATTCGTGGTGTAGCGGTGAAATGCGTAGATATCACGAAGAACTCCGATTGCGAAGGCAGCTCACTGGAGCGCAACTGACGCTGAAGCTCGAAAGTGCGGGTATCGAACAGGATTAGATACCCT
+
GEFCFFGCEGG,,CEEC@<E8<:BC7+CFCDFFC,,8@BFGCC@,,6CF,CCEFGFA<,++7:F<F77C4?F7F<F,ADEEFFGFFFA=74>FF,F,BAGGG7,?F@<,BD,A:A,+>:+,,<DF,<>+<++>C+,@>F9=,:F+@7@FCCFGECGG*C8**5*>>FC*CC@.?,<25:F<#<<<:B;,8<;FE:8.%=F?CEFC9CB2A:27GEEC138CE7;91EGC:;=8=94#8,:<<;7399CCFG?<.0<<D?7@:FGGGEDGFFEB+C>7@,,=@+FEF8F8,,,,3+C@+9:C,5<<EF::CA<,+,C++@FGGFEEDGFE?<5CB:B49,FFEE9,EC6C6,B,=CF7CDFCFB6,@<,,6,,GFC,FFC+C@7C,C,6,BFCF@@@<8ECEFC9DC@EE@+8FEFFFEGGFF<AEEE<FCEC@@CC@
@PBWD 100098
TGAGGAATATTGGTCAATGGACGAGAGTCTGAACCAGCCAAGTAGCGTGAAGGATGAAGGTCCTACGGATTGTAAACTTCTTTTATAAGGGAATAAACCCTCCCACGTGTGGGAGCTTGTATGTACCTTATGAATAAGCATCGGCTAACTCCGTGCCAGCAGCCGCGGTAATACGGAGGATGCGAGCGTTATCCGGATTTATTGGGTTTAAAGGGAGCGCAGACGGGTCGTTAAGTCAGCTGTGAAAGTTTGGGGCTCAACCTTAAAATTGCAGTTGATACTGGCGTCCTTGAGTGCGGTTGAGGTGGGCGGAATTCGTGGTGTAGCGGTGAAATGCTTAGATAGCACGAAGAACTCCGATTGCGAAGGCAGCACACTAATCCGTAACTGACGTTCATGCTCGAAAGTGTGGGTATCAAACAGGATTAGATACCCT
+
FFGGDCGGGGGGF<FEFFFFFFGCFGGGGCEGGGGGGGGGGDGGCFGGGGFGFFGGGCE@AFGECEECF@7FFGGGGFGGGGGGGGGGFFGGGGGGGEFGFG@FFFGEG=F+B,BFGGGGGGCFF9FFFF,CDFFFFGFG?AF4FFGGFFGGGGGGGGEGGFFGDGGGGGCG=FEF7FCC>@FE<FEGGGGFFCGEEC/F@GEFEGGGFFGGGGD@=DFGGD?FGEGGCB>AFGFE:6@<:GGGFFGGGGGGGFD:GC?GGGGGGGGGGGGGGGGFGFDAB?CGFFADDGFGGFCFB8FFGGGGGF@+GGGGFFCEEF<FGGGGGGGFGF9GFGGFCAGDGFFF7FFFF<D9F@CFGGGCFBGGGGGGGGGGFGDGGGF;@7CFEGEGGGGGGGGGFGGGGGGFFGEGFGGFFFF<GGGGGGGGGGGGGGGCCCCC
@PBWD 93523
TGGGGAATATTGCACAATGGGGGAAACCCTGATGCAGCAACGCCGCGTGGAGGAAGAAGGTCTTCGGATTGTAAACTCCTGTTGTTGAGGAAGATAAAGACGGTACTCAACAAGGAAGTGACGGCTAACTACGTGCCAGCAGCCGCGGTAAAACGTAGGTCACAAGCGTTGTCCGGAATTACTGGGTGTAAAGGGAGCGCAGGCGGGAAGACAAGTTGGAAGTGAAATCTATGGGCTCAACCCATAAACTGCTTTCAAAACTGTTTTTCTTGAGTAGTGCAGAGGTAGGCGGAATTCCCGGTGTAGCGGTGGAATGCGTAGATATCGGGAGGAACACCAGTGGCGAAGGCGGCCTACTGGGCACCAACTGACGCTGAGGCTCGAAAGTGTGGGTAGCAAACAGGATTAGATACCCT
+
F<FFEGGGFFGFFGGFGFFGGGGGEFCEFFEGGFGGGGGGGEGGGGEFGGGGGGGGGFGGGGGFGGC?CBCBAFFGFBFGGGFFGGGFGFGGFFFGGDGGGGE7FFGFGGGFG@DFF8BBFFCGG7FFGE9FCFFFGGGGFB>EGDDGGBCFGCEGGEGEGGGGGGGGGGGGGGGGGGGGGG9GGF<F<FGGGGGGDGGGGG>EGGCF@;:CCGGGFFFFFFCFFFGFGG:CFGGFGGGGFE9DFGGFFGGCFGCC?GGGFGGFFGFGFGGGGFF9FFGGGGGGGGGGEGGGGGGGGGGGGGDGEC7GGGE<EFEGGGGGGF:EDGGGFFFGGGFGGGDGGGGFGGGGGGGGGGFFGGGFCF;EEGGGGGGGFFGGGGGF@FGGGGFBEGGGGGGGGGGGGGGGCGFGGGGCCCCC
@PBWD 204
TGGGGAATATTGCACAATGGGGGAAACCCTGATGCAGCAACGCCGCGTGAGTGAAGAAGTATTTCGGTATGTAAAGCACTATCAGCAGGGAAGATAATGACGGTACCTGACTAAGAAGCTCCGGCTAAATACGTGCCAGCAGCCGCGGTAATACGTATGGAGCAAGCGTTATCCGGATTTACTGGGTGTAAAGGGTGCGTAGGTGGCAGTGCAAGTCAGATGTGAAAGGCCGGGGCTCAACCCCGGAGCTGCATTTGGAACTGCATAGCTGGAGGACAGGAGAGGCAGGCGGAATTCCAAGTGTAGCGGTGAAAAGCGTAGATATTAGGAGGAACACCAGTGGGGAAGGAGGCCTGATAGACTGTTACTGACACTGAGGCACGAAAGCGTGGGGAGCAAACAGGATTAGATACCCT
+
EECF76BCEFE@DEFGGG6C8:C:FED,,CE<<CAFE<EFFGGDGDCFBF7FECCFGF8<<,,<,,4,4DFGC<AEE,C=E<F5A,AEFC+BF8?<FE9,?:BFGDCFFGG9<F=9EFF8?FF=FGGC,CFGF<F@DF8F,,@FGG+:<:>A,,:@:,,3,@<FF>FCGEG=9FGD5FG9AF;1?>FC<:FFGGB==FDCFG9?<CF#<'1CCF<F,CC#@<CFDF8CCEGGGF8F>CFFGCC:ECEEECF+#<@C:#?<<FC?DC8EEAC,/..4<@FCF82=CF=7GGGE59<=E?E9?5F4B+FFFFF<:,,+@FFAF<@,FC,6,@<F@:,:-,AC<CC,5,,C;<6;,C,C,;,;,9EDF6CC6<;,EEDEF<:8C65686::EEF@F@9FC<CC;,,;6<,,,FD@C8B@
@PBWD 205
TGGGGAATATTGCACAATGGGGGAAACCCTGATGCAGCGACGCCGCATGGAGGAAGAAGGTCTTCGGATTGTAAACTCCTGTTGTTGAGGAAGATAATGACGGTACTCAACAAGGAAGTGACGGCTAACTACGTGCCAGCAGCCGCGGTAAAACGTAGGTCACAAGCGTCGTCCGGAATTACTGGGTGTAAAGGGAGCGCAGGCGGGAGAACAAGTTGGAAGTGAAATCCATGGGCTCAACCCATGAACTGCTTTCAAAACTGTTTTTCTTGAGTAGTGCAGAGGTAGGCGGAATTCCCGGTGTAGCGGTGGAATGCGTAGATATCGGGAGGAACACCAGTGGCGAAGGCGGCCTACTGGGCACCAACTGACGCTGAGGCTCGAAAGTGTGGGTAGCAAACAGGATTAGATACACT
+
FFGFG8BFGGGGGGGGGGADFGGGGGGGGGGGGGGGEGEE@FG7FF+B=ECG@=EFECCFFC9CECFE@:DFGG9FGGGGGGGGEFGGGGGGEFGFGF<,?B+BBCGDFGFGGE8FEEFGC9FGGGD,B=FGGEGF@FF<C55DC7FEGGG,@DECFF7#>FFGGGGGEFG<=<C8GC=?>B-E@C=GFBC<B>CFCGGGGDEECE8BFE88FFFCAAD><::F@<FFB<CF<CBC@1CGCGE<@FE<C??6CCCFBFFFF<FAF@6GGGGFFGGGGGFGGGGFGGEGGGGFF<=7C@EBFFEFB>+GGGFD@FF4FC9GGE:FC7FDDGGGGGGGFFFFFBC@@,GF@:E@,<GF@FECACFFFGF:CDGGGGFF@7GGGCFC@FFGGGEDE<GGGGGGCFFGGGGGEEAA8,CA
@PBWD 77002
TGAGGAATATTGGTCAATGGGCGAGAGCCTGAACCAGCCAAGTAGCGTGAAGGATGACGGCCCTACGGGTTGTAAACTTCTTTTGTGCGGGAATAAAGGAACATACGTGTAGGTTTTTGCATGTACCGTAACGAATAAGCATCGGCTAACTCCGTGCCAGCAGCCGCGGTAAAACGAAGGATGCGAGCGTTATCCGGATTTATTGGGTTTAAAGGGAGCGTAGACGGGTTTTTAAGTCAGCTGTAAAAGTTTGGGGCTTAACCTTAAAATTGCAGTGGAAACTGGAGACCTTGAGTACGGTTGAGGCAGGCGGAATTCGTGGTGTAGCGGTGAAATGCTTAGATATCACGAAGAACCCCGATTGCGAAGGCAGCCTGCTAAGCCGCCACTGACGTTGAGGCTCGAAAGTGCGGGTATCAAACAGGATTAGATACCCT
+
GGFEFGGGGGGGGFGGGFFGGFGGGGDGGGGGGG,EFFFGGGGGGGGGGGC<CCFFGGEE7FFD=CC@F:FCFGGGFFGGGGGGFD,EGGGEDGGFFFGGGG8AEFGGG,:B9FE,BD:FFFGGFEFGGGCE+3><<6==B<0B##3@=$4F<+FDFEFFDFFG8EFG6>C<%C>F#=787?:,??EF7=4<:?BFFFGG;AGEDGGGFCCFFFGC?CDECE>40@<:CCFD;FFFFFC<@C5?;AFECD?FGGFF@:CFGGE0C<FCGFCFGE@:$DEB<FDC,,,,,9EGGFGCFEEB<D<@FFB:GEDE9DCGGGFFFGGGGGF@FGGGFGGFEFGGGGGFFC,GGGGGFFFGFGGGEEGEDGGGGECDGGGDFCE:+C:GF8CDDEFFEGGGFFCCFFGGGFGCF@+GGGGGGGGGGGGGGGGGGGGDCCCCC
@PBWD 96167
TGAGGAATATTGGTCAATGGACGAGAGTCTGAACCAGCCAAGTAGCGTGAAGGATGAAGGTCCTACGGATTGTAAACTTCTTTTATAAGGGAATAAACCCTCCCACGTGTGGGAGCTTGTATGTACCTTATGAATAAGCATCGGCTAACTCCGTGCCAGCAGCCGCGGTAATACGGAGGATGCGAGCGTTATCCGGATTTATTGGGTTTAAAGGGAGCGCAGACGGGTCGTTAAGTCAGCGGTGAAAGTTTGGGGCTCAACCTTAAAATTGCAGTTGAAACTGGAGACCTTGAGTACGGTTGAGGCAGGCGGAATTCGTGGTGTAGCGGTGAAATGCTTAGATATCACGAAGAACCCCGATTGCGAAGGCAGCCTGCTAAGCCGCCACTGACGTTGAGGCTCGAAAGTGCGGGTATCGAACAGGATTAGATACCCT
+
GGGFGGGGGGGGGGGGGFGGGGGGCFCGGGGGGGGGGGGGGF<FGFGGEGFGFFCFFFEF@FFGGFFECGGGGGGFGFGGGG9FGGGDGGFECGGGFE,,:48FFFGCF8FEFA7FFGGGGGGCFEGEFGGDBEGGGG<FEFGEEGGCGGGGG4FGGGGGFGGGE@FGGGGFGGGGGG7C8AFCGGGGFGG>FFGE7FFFGGGGGGGGGGGDGGEEGGG>CGCGG:CCEGGGGGFC:E>?/C<EGECGGGGGFGGGGGGGGG>GGGGGGFFFGGFAFFB@0GF?;FFFDB,DFF@:C8@FDF<FFDEGB8FEDGGGF7FCGFC7EFGEGGGGGGGGGGGGFFC,FGGECFFFF@F@GGGFGEGFFFFGEGGEGAAAGFEEGFBB;,GGGFFDFFE,F7GGFGGGGGGGEFGGGGGFECFFGGGGGGGGFFF<@-CC
@PBWD 208
TAGGGAATTTTGGACAATGGGGGAAACCCTGATCCAGCAATGCCGCGTGCATGATGAAGGTCTTCGGATTGTAAACTGCTTTTGTCAGGGCCGAAAAGGGATGCGCTAACACCTCATTCCGCTGACGGTACCTGAAGAATAAGCACCGGCTAACTACGTGCCAGCAGCCGCGGTAATACGTAGGGTGCAAGCGTTAATCGGAACTACTGGGCGGAAAGCGAGCGCAGGCGGTTTTTTAAGAATGATGTGAAATCCCCGGGCTCAACCTGGGAATTGCATAGCGGACTGGAGGAATTGGTTTATGAAGGGGAGAGTGGGATTCCACGTGTAGCAGTGAAATGCGTAGATATCACGAAGTACTCCGATGGCGAAGGAAGCACACTAATCCGTAACTGACGTTCATGCTCGAAAGTGTGGGTATCAAACAGGATTAGATACACT
+
F,CFCFGG?<EC:<FFCEEFC:@+BF@,8EFFC,6@<F6,:C,CBF7FEGC,CFFGGGFGFDFF,DE?FDEAAEE9E<FEEC=FGCGGC==FGGCGCDE>8CFCC7:B:DD?C,B45,,CDCE:CFC+BDFF9,=BCBA9B<FGCG?>FC57FFFGGFCEGGGF>,<F7C:CE:FF@@B:EF>FECGGFCF7CFF=C2>*C>CFFGFG6:AC8#C>8C#*#*)48CCEE<C>E7*$(,3<+#+0.7FFD0D=#CF@+@FCEEF?F?EG>:EEC:C<:2<9##'2>,,:,A,A?A<A9,,9,,,,,,4F??9=,GFFC,C,,GEB=E,FA,,<9CCGE=@,:FFGFGFE@,:,,9EFFEB+87C@7C,@CB<@CE,CCC@9F<@6@@BE@FCE8,CDDGFC,C+E8FBC69FF@FFFFAFFCGFFFE<D@<EE@CDFAA,C@
@PBWD 209
TGGGGAATATTGCACAATGGGGGAAACCCTGATGCAGCGACGCCGCGTGAGCGAAGAAGTATTTCGGTATGTAAAGCTCTATCAGCAGGGAAGAAAATGACGGTACCTGACTAAGAAGCCCCGGCTAACTACGTGCCAGCAGCCGCGGTAATACGTAGGGGGCAAGCGTTATCCGGATTTACTGGGTGTAAAGGGAGCGTAGACGGCTTTGCAAGTCTGATGTGAAAGGCGGGGGCTCAACCCCTGGACTGCATTGGAAACTGTGAGGCTTGAGTGCCGGAGAGGTAAGCGGAATTCCTAGTGTAGCGGTGAAATGCGTAGATATTAGGAGGAACACCAGTGGCGAAGGCGGCTTACTGGACGGTAACTGACGTTGAGGCTCGAAAGCGTGGGGAGCAAACAGGATTAGATACCCT
+
GGGGGGGGGGGGGGGGGGGGGGGGGGGGGFGGGGGGGGFGGGGGGGGGGGGFGGGGGGGGGGGGGGGFFGGGGGGGGGGGGGGGGGGGGGGGGFGGFGGGGGCCGGGGGGGGGGGGGGCFG7.FEGGGEE?GGGFGGGEGG?GGG@EGCGGGGGGGGGGGDGGGGFGGGDGGGGGGGGGGGG?FFFCECFEFGGGFGGGGEBCFFFEGGGGGGFGFFCF1FFFEFCEEGCEGGGGFDDGGFFGCBFFF:GGGGECGFGGFFFDFGGFF>B3:<DFCFGFFGGGGGGGGEFFGFEDGGGGCGFGEDGGGGGFGGGGGFGGFFGGGGGGGGGGGGGGGFCCGGDGEGGGGGGGGGGGGGGGGGFFGGGGGGGGGFGFGFGGGGGCGGGGGGGGGGGCGGGGGGGGGGGFGGEFCC@CC
@PBWD 210
TGGGGGATATTGCACAATGGGGGAAACCCTGATGCAGCGACGCCGCGTGGAGGAAGAAGGTCTTCGGATTGTAAACTCCTGTTGTTGAGGAAGATAATGACGGTACTCAACAAGGAAGTGACGGCTAACTACGTGCCAGCAGCCGCGGTAAAACGTAGGTCACAAGCGTTGTCCGGAACTACTGGGTGTAAAGGGAGCGCAGGCGGGAAGATAAGTTGGAAGTGAAATCCATGGGCTCAACCCATGAACTGCTTTCAAAACTGTTTTTCTTGAGTAGTGCAGAGGTAGGCGGAATTCCCGGTGTAGCGGTGGAATGCGTAGATATCGGGAGGAACACCAGTGGCGAAGGCGGATTACTGGACGGTAACTGACGGTGAGGCGCGAAAGCGTGGGGAGCGAACAGGATTAGATACCCT
+
FGGGGGGGGGGGGGGGGGGGGGGGGGGGGGFDFGGFGGGGGGGGGGGGGGGGGGGGGGGGGGGGGGGGGGGGGGGGGGGGGGGGGGGDGGGGGGGGGGGGGGGGGGGGGGGGDGFGGFFDGGGGGGGGFGGFGGGGGGGGGGGGGG@GGGEFGGGFGGGGGGGG9?FDGGGGGGGCEGGGGGGGGG@BGGGGGFEC;EGGGGGGGGGDFE,EFDFF?FGGFCFGGGGGGGFG7FD@DFFGGFGGGGFFGGF?CGGGGGGGGGGGFGFFGGGFGFF949DGFGCDGGGGECGGGGF>GGEFGGGGGFCGGGGFCGGGFCGFEGGGGFCFF?GGGGGGGGGGGGEFGGGGGGGGGFDGGGGGFGGGGGF@DGGGGGGGGGGGGGGGGDGGGGGGGGGGGGGGGGFGGGGGGGGCCCCC
@PBWD 211
TGGGGAATATTGCACAATGGGGGAAACCCTGATGCAGCGACGCCGCGTGGAGGAAGAAGGTCTTCGGATTGTAAACTCCTGTTGTTGAGGAAGATAATGACGGTACTCAACAAGGAAGTGACGGCTAACTACGTGCCAGCAGCCGCGGTAAAACGTAGGTCACAAGCGTTGTCCGGAATTACTGGGTGTAAAGGGAGCGCAGGCGGGCGATCAAGTTGGAAGTGAAATCCATGGGCTCAACCCATGAACTGCTTTCAAAACTGGTCGTCTTGAGTAGTGCAGAGGTAGGCGGAATTCCCGGTGTAGCGGTGGAATGCGTAGATATCGGGAGGAACACCAGTGGCGAAGGCGGCCTACTGGGCACCAACTGACGCTGAGGCTCGGAAGTGTGGGTAGCAAACAGGATTAGATACCCT
+
FGGGGFGFFGGGGGGGGGGGGGGGGGGGGGGGGGGGGGBFGGGGGGGGGDGGFGGGGGGGEGGGGGGGGGGGGGFFFGGGGGGFGGGGGGGGGGGGGGGGGG>FGEGGGFGGGGFGGGGCFFGGGGGGGGGGGGGGGGGGGGGGGGG?;EGGGGG>GGEGGGGGEGCFACCFGFG5FFECFGFGGG<=<FGFGFGEE<8CGD8EFE>CE?@;FFGD:AFFGG?FGGGGCCGFGGFGGGFGGGCD??GFGFF<FFG&;AFGDFFFCCE:>FGFCGFCFFGGGFGGGGGEGGGGGFFFCEFFGGFB7F@8FGGGGGGGGFF,CB>>,GEGFEFFEFGGGGGGGGGFGGGGGGGEE9GGGGGGGGGGFGGDGFCGDGFDGGGEGCFFGGGGGFGFFGGGGGGGGGFGGFGFFEF@A8C@
@PBWD 63749
TGAGGAATATTGGTCAATGGCCGAGAGGCTGAACCAGCCAAGTCGCGTGAGGGATGAAGGTTCTATGGATCGTAAACCTCTTTTATAAGGGAATAAAGTGCGGGACGTGTCCCGTTTTGTATGTACCTTATGAATAAGGATCGGCTAACTCCGTGCCAGCAGCCGCGGTAATACGGAGGATCCGAGCGTTATCCGGATTTATTGGGTTTAAAGGGTGCGTAGGCGGCCTTTTAAGTCAGCGGTGAAAGTCTGTGGCTCAACCATAGAATTGCCGTTGAAACTGGGGGGCTTGAGTATGTTTGAGGCAGGCGGAATGCGTGGTGTAGCGGTGAAATGCATAGATATCACGCAGAACCCCGATTGCGAAGGCAGCCTGCCAAGCCATTACTGACGCTGATGCACGAAAGCGTGGGGATCAAACAGGATTAGATACCCT
+
EGGGGGFFFGGAFFGGGGGGGGGGGGGCFFGGGGGGGGGGGGFGFGGEEFFGCCGGGGGF8FGGGGGGGGFFGGGGFGGGGGGGGGGGGGGGGGGGGGBFGGGEGGGGGGGGGGA<DGGGGGGGGGFGGGGGGGFGGGGGFG?GGGGG?GGGDGFFGGG@GGGFCEGGGGGGFGFCECFGGGGEGGGGEGG;FFGE:GCCCFFGGGEFE<CECGEGGGGCCGEGGGGGGGFFFEGEFGGFGGGGFBFGGGG,GGFFEGGGGGEFGGGGGEFEGGGBFF<EEDGGGFCD,GGFFGFE@FAFGGGGF<CGGGGFECEGF?CFGGGGGGFF,GFCAGFF,EFFCFF<:GEGGGGGDGFGGFF7EGGGFCGFCDFGGGGGF@GDGGGGGGGDGGGGGGGGGGGFDGGGEGGGGGGGGGGGEGGGGGFFFCGGGFGCCCCC
@PBWD 99226
TGAGGAATATTGGTCAATGGGCGAGAGCCTGAACCAGCCAAGTAGCGTGCAGGACGAAGGCCCTCTGGGTTGTAAACTGCTTTTATAAGGGAATAAAGTGGGTCACGTGTGACTTTTTGCATGTACCTTATGAATAAGGACCGGCTAATTCAGTGCCAGCAGCCGCGGTAATACGGAAGGTCCGGGCGTTATCCGGATTTATTGGGTTTAAAGGGAGCGTAGGCCGGAGATTAAGCGTGTTGTGAAATGTAGAGGCTCAACCTCTGCACTGCAGCGCGAACTGGTCCTCTTGAGTACGCACAATGTGGGCGGAATTCGTGGTGTAGCGGTGAAATGCTTAGATATCACGAAGAACTCCGATTGCGAAGGCAGCTCACGGAAGCGCAACTGACGCTGAAGCTCGAAAGTGCGGGGATCGAACAGGATTAGATACCCT
+
DFEFDCFGCGGA,CFFGGGFF,FF:F@@FCFF@<6CFF8F@FC<EGGGGDFCF@DCE+F7F@@EA=FF@FFGG<,C,EA95C,CCFCFGGGG,C5FFD,<=8>,BA=FG<?,,CFFE,>F,C@<@,,8CAFF99,EFFFGGGCFC+>DF,=33@54?@>FC<)EC@FBA@C@@=8>C02$/27>C,6A<7<#32=EF@=88@FF;C<EE=CFG<E;E2CCCBC22B,,@*30:<7C>C<;CFFG=FDF@EG>:EAC@:8DB:DCA@5<CGEGE82@09FC@/FCG,8,<FFFCFF:@A4,A5,GEF>=CEF?D<C+B:+,EGGEEEEGGFAAFDEB59GGGFCFGDE,<CCGFCF?:C@,C7GGFFEC,EDDCFCFB,@7CC+FCGEE7ECGE<FFFCGGD@GGGGF:@7FFB,C,7CFFGGGFGFGGGFEBCCCC
@PBWD 78341
TGGGGAATATTGCACAATGGGGGAAACCCTGATGCAGCGACGCCGCGTGAAGGAAGAAGTATCTCGGTATGTAAACTTCTATCAGCAGGGAAGATAGTGACGGTACCTGACTAAGAAGCCCCGGCTAACTACGTGCCAGCAGCCGCGGTAATACGTAGGGGGCAAGCGTTATCCGGATTTACTGGGTGTAAAGGGAGCGTAAACGGTGTGGCAAGTCTGATGTGAAAGGCATGGGCTCAACCTGTGGACTGCATTGGAAACTGTCATACTTGAGTGCCGGAGGGGTAAGCGGAATTCCTAGTGTAGCGGTGAAATGCGTAGATATTAGGAGGAACACCAGTGGCGAAGGCGGCTTACTGGACGGTAACTGACGTTGAGGCTCGAAAGCGTGGGGAGCAAACAGGATTAGATACCCT
+
CGFGEGFCEGGGGGGGGGGGGGGGGGGGGGGGGGGGGGGGGGGGGGGGGGGGGGGGGGFGFGGGFGFFFGGGG<FGGGGGGGGGGGGGCGGGGGGGFGFGGCFGGGGGGFFFGGGGGGGGGGGGGG>FGGGGG5GGFGGGGGGGGGDGGGGGGGGFGDGFGFGGGFGCCGGGGGGGGGGGGG>GGGGGGFFFGGGFGGEEGGGGGGCEFGGGGGGE>FFFFGFAGGGGGGFFDFFGEGFGGGFGFF@FGGGGGGGGGFGFGGEFFFFGGGGGFFFF:=FE?GFGGGGGEDGGGDF,,GGGGGGGGGGGGGFE=7GGGGGFGGGFGGGGGGGGGEFEEGGGGGGGGGGGGGGGFGGGGGGEGGFGGGGGGGGGGGGGGGGGFEGGGGGGGGGGGGGGGGGFGGGGFEGGGGFC9CCC
@PBWD 215
TGAGGAATATTGGACAATGGACGAGAGTCTGAACCAGCCAAGTAGCGTGCAGGATGACGGCCCTATGGGTTGTAAACTGCTTTTATAAGGGAATAAAGTGAGTCTCGTGAGACTTTTTGCATGTACCTTATGAATAAGGACCGGCTAATTCCGTGCCAGCAGCCGCGGTAATACGGAAGGTCCGGGCGTTATCCGGATTTATTGGGTTTAGAGGGAGCGTAGGCCGGAGATTAAGCGTGTTGTGAAATGTAGACGCTCAACGTCTGCACTGCAGCGCGAACTGGTTTCCTTGAGTACGCACAAAGTGGGCGGAATTCGTGGTGTAGCGGTGAAATGCTTAGATATCACGAAGAACTCCGATTGCGAAGGCAGCTCACTGGAGCGCAACTGACGCTGAAGCTCGAAAGTGCGGGTATCGAACAGGATTAGATACCCT
+
FFGGGGGGGGGGGGGGGGGGGGGGDGGGGGGGGGGGGGGGGGFGGGGGGGGGGGFFGGGGFGGGGGGGG8FGGGGGGGGFGGGGGGGGGGG<FGGFGGDGGFCCGGGGGGGGGGGGGGGGGGGGGGFFGGGGGGGGGGGGGGGDDGEGGGFGFCFFGGGGGGGGGGGGFGGCFCFGE@GEGFGGGGGGGEGGGGGG?CFGGGFFFGFGGCG?GEEGGGGGGGGGGFGCECGGGGGCGGGFGCFGFFGGGGFF?GFEGFEFEGGGGGGDFFGGCFGGGGGGGFGGGGGDDAGEEEEEDGFFFFFCGGGEGGGFGGGGGEF8GGGGGGGGGGFGGGGGGGGGGGGF8GFGGGGGGGGGGGGGGGGGGGGGGGGGGGGGGGGGGGGGGGGGGGGGGGGGGGGGGGGCGGGFCGGGGGGGGGGGGGGGGGGGGGFCC@CC
@PBWD 216
TGAGGAATATTGGTCAATGGGCGAGAGCCTGGACCAGCCAAGTAGCGTGCAGGATGACGGCCCTATGGGTTGTAAACTGCTTTTATAAGGGAATAAAGTGAGTCTCGTGAGATTTTTTGCATGTACCTTATGAATAAGGACCGGCTAATTCCGTGCCAGCAGCCGCGGTAATACGGAAGGTCCGGGCGTTATCCGGATTTATTGGGTTTAAAGGGAGCGTAGGCCGGAGATTAAGCGTGTTGTGAAATGTAGAGGCTCAACCTCTGCACTGCAGCGCGAACTGGTCTTCTTGAGTACGCAAAACGTGGGCGGAATTCGTGGTGTAGCGGTGAAATGCTTAGATATCACGAAGAACTCCGATTGCGAAGGCAGCCTGCTAAGCTGCAACTGACATTGAGGCTCGAAAGTGTGGGTATCAAACAGGATTAGATACCCT
+
FFGGGGGGGGGCGGGGGGFGGGGDEGGGGGGGGGGGGGGGGGGEGGGGGGGGGGGECFDGGECDECCFGGGCFGGGGFFGGFGGGGGFCECEGGGGGFEGGGDG<DFFGGDGFA9ED@FDGFGFGGGFC9FFGECEFGGFF7FGCEGGG9@>FGGGGGGGFGFFEGEG=GGCGFFFE4CE8CFGEGGGGF@<FFEGFGFCEG5CGGGFAEEFFGD*;E<FECC4C@>:CCCCE?FGGDEBG@CD@D?D8FD9&ADF<GF<GFGGGGGDFE>C=>=:+9DFEGGGGGGGEGFF6GGFFFE?,FFCEF@ECFFFF@F7EGGGF9EE@CEGGCF<GGGGGGFFFAFEEFFGGGGGGFC@EGFEGGGGFAFE7CCCCAGGFFFCGFGF9GGGGGGGGGFEGEFC9:FCGGGGGFFCGGFGFFDGGFGGFEGGGGFCC8CC
@PBWD 58341
TGAGGAATATTGGTCAATGGTCGGCAGACTGAACCAGCCAAGTCGCGTGAGGGAAGACGGCCCTACGGGTTGTAAACCTCTTTTGTCGGAGAGTAAAGTACGCTACGTGTAGCGTATTGCAAGTATCCGAAGAAAAAGCATCGGCTAACTCCGTGCCAGCAGCCGCGGTAATACGGAGGATGCAAGCGTTATCCGGATTTATTGGGTTTAAAGGGTGCGTAGGCGGCACGCCAAGTCAGCGGTGAAATTTCCGGGCTCAACCCGGACTGTGCCGTTGAAACCGGCGAGCTAGAGTACACAAGAGGCAGGCGGAATGCGTGGTGTAGCGGTGAAATGCATAGATATCACGCAGAACCCCGATTGCGAAGGCAGCCTGCTAGGGTGAAACAGACGCTGAGGCACGAAAGCATGGGTAGCAAACAGGATTAGATACCCT
+
FCFGGFGGGGGGGGGGGG,EFFGCFGGCF@FGFGGGGGGGGEGGGGEGGGGGGDGGFGGGECGGGGGGGGGGGGGGGGGGGGGFGGF7FGGGGGGGFGGGGGGG@G7FFCEBFGGGGGGGGGGGGGGGGGGGGGDGGGGGFEGGGGGFF@FGGGGGGGGGFDGGDGGGGGF9CF@FGGGGGGGFGG7GFEEGGGGE8:F>>GGGGGEEGGGGGGGEEGGGGEGCFEEEDEFFGGGGGGC>DCDEFGGF:GGGDDECCDDG@CEGFGCCGGFFGE@FGGFGFDGGGGFFCGGGFGGFGFGFDGGF?+EFE@FGEGF>++CGFGGFEGFFBDGF?FFC,FCFDGGFECEGFEGGF@EGGGFFF@GGGGGGGGFF@,GGFEGGGGGEDEFFGGEEFCGGFFCDFDGGFDGGFGGGGGGGGGGGFGGGGGGGGGGCCCCC
@PBWD 92441
TGGGGAATATTGGGCAATGGGCGCAAGCCTGACCCAGCAACGCCGCGTGAAGGAAGAAGGCTTTCGGGTTGTAAACTTCTTTTGTCAGGGACGAAGCAAGTGACGGTACCTGACGAATAAGCCACGGCTAACTACGTGCCAGCAGCCGCGGTAATACGTAGGTGGCAAGCGTTATCCGGATTTACTGGGTGTAAAGGGCGTGTAGGCGGGAAAGCAAGTCAGATGTGAAAACTGTGGGCTCAACCCACAGCCTGCATTTGAAACTGTTTTTCTTGAGTACTGGAGAGGCAGATGGAATTCCTAGTGTAGCGGTGAAATGCGTAGATATTAGGCGGAACACCAGCGGCGAAGGCGATCTGCTGGACAGCAACTGACGCTGGGGCGCGAAAGCGTGGGGAGCAAACAGGATTAGATACCCT
+
CFFFG:CFFA@@ECFFDEGDFGGGGGGGGG8CFFGGGGGGGGGGGGGGGGCEFFCFFGFGFFFGGGC7C:FGGGGGGGGFEBFGCEGF?FGGGGGGCFGGE,F,:4BDGGFG@F7:F8BE9DAF@@FG7FCF<FGGGG7DFC@5<0CCEGGACG@FGGGGGFFC@C=FC<EF>GBFC<FFD@C;CCFGGEF>?FCCFBA?:GEGFFFFGGGGGGGGGGFGFCCFGGFE;9EFGCC@>><8CFCF#DCGFFC<9AB:FF@CCCCDGGGGFGFCGGGFGGGGGGFD?F<A9FGCGFDGFEB,FGGGGF=B7GGFBAGGGGGGGAEAE9GF7GFB,FFCEFEFGFGDGFCFGGGGFFFCGFE,E,C@FF,F<CGGFCGGECCF7GFFFF,GGGDEGFFCFGFFGEFAGGGGFCGFDFC@?CC
@PBWD 219
TGAGGAATATTGGTCAATGGGCGAGAGCCCGAACCAGCCAAGTAGCGTGCAGGATGACGGCCCTATGGGTTGTAAACTGCTTTTATAAGGGAATAAAGTGAGTCTCGTGAGACTTTTTGCATGTACCTTATGAATAAGGACCGGCTAATTCCGTGCCAGCAGCCGCGGTAATACGGAAGGTCCGGGCGTTATCCGGATTTATTGGGTTTAAAGGGAGCGTAGGCCGGAGATTAAGCGTGTTGTGAAATGTAGAGGCTCAACCTATGCACTGCAGCGCGAACTGGTCTTCTTGAGTACGCACAACGTGGGCGGAATTCGTGGTGTAGCGGTGAAATGCTTAGATATCACGAAGAACTCCGATTGCGAAGGCAGCTCACGGGAGCGCAACTGACGCTGAAGCTCGAAAGTGCGGGTATCGAACAGGATTAGATACCCT
+
GGGGGFGGFFGGFGGGFGGGFFGGGGGGGGGGGGGGFDGGGGGFFGGGGGGGGGGF,FFFFCGGGGGGGCFFGGGGDFGFGGGGGFFGFFGEFGGGGFGGGGDGGGGGGGGGGGGGFF>FGGGGGFGFGGGFGGGGGGGGFGC:F>GGG@DFFGFGGGFGGGG<=EG9G7CFFDFGCGGGCFGEEGGGEGG7:FFG@GGFFGFCFGGFFFFCFGE3:DCCECECC?8;CECEGGGGEGGGGG)<DEGGGFF,FF6BB@FGGGG$GGG9GGECF7CGGGGFGFCGGFF<9CF9FGGECCDEGGGFGGGGGGF9GGGGGFGF?9GGDGGGGGGFGGGGGGFGGGGFEF@GGGGGGGFBEFGCDGGGGGGGGGGGGGGGGGGGGGDGEGGGGFCGGGGFCDGGGGGGFDGGGGGGGGGCGGGGFGGGGGGGGGGCCCCC
@PBWD 94618
TGGGGAATATTGCACAATGGGGGAAACCCTGATGCAGCAACGCCGCGTGAGTGAAGAAGTATTTCGGTATGTAAAGCTCTATCAGCAGGAAAGAAACTGACGGTACCTGACTAAGAAGCCCCGGCTAACTACGTGCCAGCAGCCGCGGTAATACGTAGGGGGCAAGCGTTATCCGGAATTACTGGGTGTAAAGGGTGCGTAGGTGGTATGGCAAGTCAGAAGTGAAAACCCAGGGCTTAACTCTGGGACTGCTTTTGAAACTGTCAGACTGGAGCGCAGGAGAGGTAAGCGGAATTCCTAGTGTAGCGGTGAAATGCGTAGATATTAGGAGGAACAACAGTGGCGAAGGCGGCTTACTGGACTGAAACTGACACTGAGGCACGAAAGCGTGGGGAGCAAACAGGATTAGATACCCT
+
CFF8FFG8DGGGFFEFGGGFGC:FEGGFFFGGFGGGGGFFGFG7FGGCGGF?FE<9CFGFE,CEAFGFECFFGGG9<AEFFCGGGCEDG:FG=4?F,?DFEE@:?=,B,:95B?<ED>AAFECCGDE974<D@BDG0B><F54>@@@CFDFFF;@DF>DF;FDGF>>DGEDCCCGGCGCC;CEFFF>;;D8?CECAEDF?GGGGGG=F=GGGGFGFGFEFFD8F:C?CEDEE/CGGGFB;DGFFFFFGFFD8DGGGGGGFGFB>,FFFGGGGEC@G?F@42AGF?GEEGGGGGGGFEE?GGGGGGGGGFCEAFEEFFGGGFGEFE,GGGGGGGGGFEGGGGGGGGDGGGGGGGGFGGGGGGGGFAGFGGGGFEFGGFGFFEGGFEGGGGGEGFGF<FGGFGGGGGGGGFE6@CBAA
@PBWD 95954
TGAGGAATATTGGTCAATGGGCGAGAGCCTGAACCAGCCAAGTAGCGTGCAGGATGACGGCCCTATGGGTTGTAAACTGCTTTTATAAGGGAATAAAGTGAGTCTCGTGGGACTTTTTGCATGTACCTTATGAATAAGGACCGGCTAATTCCGTGCCAGCAGCCGCGGTAATACGGAAGGTCCGGGCGTTATCCGGATTTATTGGGTTTAAAGGGAGCGTAGGCCGGAGATTAAGCGTGTTGTGAAATGTAGACGCTCAACGTCTGCACTGCAGCGCGAACTGGTTTCCTTGAGTACGCACAAAGTGGGCGGAATTCGTGGTGTAGCGGTGAAATGCTTAGATATCACGAAGAACTCCGATTGCGAAGGCAGCTCACTGGAGCGCAACTGACGCTGAAGCTCGAAAGTGCGGGTATCGAACAGGATTAGATACCCT
+
FFFGG,CFFFCG@FFFFFCEEE@F7FGDFGGGGCFFDCFGGGAGGGGGG,CEFGCGFFEGGGGGGFG88FFGGGGGGGA<FGCCEFFFDGF<E<FGGFG9@F<FFGGGGGGGG,AFGFG9EFGGGGGGFDCFFE9AFFGGGFCFGGDFGE(CFF@FFBFGB<D:CECCEFFGCCFEE7F0:5>CFGGGG+CCF@6E*=9=<<+FGF?/CC<?GGG=EDFGCE,:1CGGECC?E4FCCEE,DFGGDGGGGGFC@@GFEGGGE:@CCGGFFFGEE8CF?FFEEDA=FDEGGD?FGC@F@4,5,FE<FDGFGFEEGGGGGFF=GGGGGGGGGGGGGGFB99GGFC,?,FFFGGGFEF@-F7FCGEGFGFFEEC<EEAGFFFEEFECCE@D@7GGEECFGE:CE,:GFCEF+FEGEF8GGGGGGGGGGGGGGGGGCCCCC
@PBWD 222
TGAGGAATATTGGTCAATGGGCGAGAGCCTGAACCAGCCAAGTAGCGTGAAGGATGACGGCCCTACGGGTTGTAAACTTCTTTTGTGCGGGAATAAAGGAACCTACGTGTAGGTTTTTGCATGTACCGTAACGAATAAGCATCGGCTAACTCCGTGCCCGCAGCCGCGGTAATACGGAGGATGCGAGCGTTATCCGGATCTATTGGGTTTAAAGGGAGCGTAGACGGGTTTTTAAGTCAGCTGTGAAAGTTTGGGGCTCAACCTTAAAATTGCAGTTGAAACTGGAGACCTTGAGTACGGTTGAGGCAGGCGGAATTCGTGGTGTAGCGGTGAAATGCTTAGATATCACGAAGAACCCCGATTGCGAAGGCAGCCTGCTAAGCCGCCACTGACGTTGAGGCTCGAAAGTGCGGGTATCAAACAGGATTAGATACCCT
+
EFGGGGGGGGGGGGGGGGGGGGEFFGGGGFDGGGGGGGGGGGGGGGGGEGGGGGGGGGGGFGGGGGGGGGGGGGGGFDGFFGGGCGGGGGGGGGGGGGGGG@FA<=F<EFGFG<FFGFEGGGGGGGGGGGG:FGGFGGGGF9AC.GDFFGCFGGGGGG/FFGGGGGGGGDFFFFEFFFFGGD<DBCFEGGDGGFFEGECEFAGGCCF;F:;CFFGEC8CECCEEGGGGGGFFFCC?CFECCGGGCFGECGEFFGFED><AE<FCFGGFFCDGGGFCGGFFFFCGGCGFDGGGFCEFCGFGFDF9GF<GF:EFC+DGGCFGFGGGGGF@9FGGGGGGGGGGFFA<GGGEGGGGGGEFCFFC=7GGFEGGFC8FGFGFAGF@+GFFGGFGDGGDGGFGGGGGGGEGGGGGGGDGDGGGGGGGGGGGF<E@FEFFAA,B@
@PBWD 223
TGGGGAATCTTCCGCAATGGACGAAAGTCTGACGGAGCAACGCCGCGTGAGTGATGACGGCCTTCGGGTTGTAAAGCTCTGTGATCGGGGACGAATGGCTGGTATGCTAATACCATATCAGAGTGACGGTACCCGAATAGCAAGCCACGGCTAACTACGTGCCAGCAGCCGCGGTAATACGTAGGTGGCAAGCGTTGTCCGGAATTATTGGGCGTAAAGCGCGCGCAGGCGGCTTCTTAAGTCCATCTTAAAAGTGCGGGGCTTAACCCCGTGATGGGATGGAAACTGGGAGGCGGGAGTATCGGAGAGGAAAGTGGAATTCCTAGTGTAGCGGTGAAATGCGTAGAGATTAGGAAGAACACCGGTGGCGAAGGCGACTTTCTGGACGACAACTGACGCTGAGGCGCGAAAGCGTGGGGAGCAAACAGGATTAGATACCCT
+
GGGGGGGGGGGGGGGGGGGGGGGGGGGGGGGGGGGGGGGGGGGGGGGGGGGGGGGGGGGGGGGGGGGGGGGGGGGGGGGGGGGGGGGGGGGGGGGFGGFGGGGGGGGFGGEGGGGGGAFGGGGGGGGGGGGGGGGGG7CAFGGGGGGGGDEG:EFGG8FFGFGGGGGCCCFGGGGGG>GGGFGGG@GGGGGGDGCEG>FGGG<:F;>GGEGGCGGGGGEFGEGEFGC=GGGEFB:CGGFGGGGGGGGGGGGGGGGGGGGGGDDFG>?GFFGDGFGGGGGGGGGGGGGEFC+:CC,GGFEGEF8=A,AGGGGGGGGGFGGGGGGFFGGGGEGGFF<GGGGGFGGGGGGGGFGGGGGGGGGGCGGGGGGGGGGGEGGGGGGGGGGGGGGGGGGGGDGGGGGGGGGGGFGGGGGGGGGGGFCGGGGGGGGGGGFGGGGGCCCCC
@PBWD 95825
TGAGGAATATTGGTCAATGGACGAGAGTCTGAACCAGCCAAGTAGCGTGAAGGATGAAGGTCCTACGGATTGTAAACTTCTTTTATAAGGGAATAAACCCTCCCACGTGTGGGAGCTTGTATGTACCTTATGAATAAGCATCGGCTAACTCCGTGCCAGCAGCCGCGGTAATACGGAGGATGCGAGCGTTATCCGGATTTATTGGGTTTAAAGGGAGCGCAGACGGGTCGATAAGTCAGCTGTGAAAGTTTGGGGCTCAACCTTAAAATTGCAGTTGATACTGGCGTCCTTGAGTGCGGTTGAGGTGTGCGGAATTCGTGGTGTAGCGGTGAAATGCTTAGATATCACGAAGAACTCCGATTGCGAAGGCAGCACACTAATCCGTAACTGACGTTCATGCTCGAAAGTGTGGGTATCAAACAGGATTAGATACCCT
+
FGFEGGFFGGGFCFFGGFG8FFGGGGGCFFGGGGFGGGDECGGGCCGGG7@FFGDFEFCEGFGGG9F7FCC8FGGGGGGGGGGGFGGGGG@FCFCGGGGGFGGGFCGGGGG7EFEFGCGFGGGEF<AGGGGFGCDFFFGDGGGCGGGGGFGFG?GGGGGGFGGGDEDAFDGCGFFBEGCFGGFECEFFGGDF:=FCFGGFFDEGEGGGFGGGFGGB>FDGGGEGEGGGGGEGEG@:FCFEGGGG<F9F@@GGGGG8EFFGGCFGGGGGGGGGGGGGGGGGFGGGGGFGGGGGEGGGEFA,@C@GF@GEDGGDGE>+GFGEDGEF8EGGGGGGGGGGFGGGGGFGGGGGGGDGGGFE@7E,+GEDDFGFGGGFFFFGGFFGGGGGGGEGGGGGGGGFGEDFGCFFFGGGGGGGGGFDFGGGGGGGGGGFFGGCCCCC
@PBWD 81860
TGAGGAATATTGGTCAATGGGCGAGAGCCTGAACCAGCCAAGTAGCGTGCAGGAAGACGGCCCTATGGGTTGTAAACTGCTTTTATAAGGGAATAAAGTGAGTCTCGTGAGACTTTTTGCATGTACCTTATGAATAAGGACCGGCTAATTCCGTGTCAGCAGCCGCGGTAATACGGAAGGTCCGGGCGTTATCCGGATTTATTGGGTTTAAAGGGAGCGTAGGCCGGAGATTAAGCGTGTTGTGAAATGTAGACGCTCAACGTCTGCACTGCAGCGCGAACTGGGTTCCTTTAGTACGCACAAAGTGGGCGGAATTCGTGGTGTAGCGGTGAAATGCTTAGATATCACGAAGAACTCCGATTGCGAAGGCAGCTCACTGGAGCGCAACTGACGCTGAAGCTCGAAAGTGCGTGTATCGAACAGGATTAGATACCCT
+
GECGF,EFGGFGF9F9FCFFGGEGFGE7EEE8FFFGGGDFDEF9CEGGGGGEFC8<FEEG@FFGG8F,,:=F?E9E9EAF9DFDAF9?,C=8?A<F?EEFD9C,<<E?BFDFF,?5D>@FGFGF9<,EAA,8C,,@FGFFDC@@CCCAF9,@CFF#@90@<BF@75C<67E;C6@:8F7FCECFGG7<EE<=<48C9,GFFGGEBEGF;FCFC88;GD??EGD5AGGGGGFEE?<98,2GGGGGGGFGG?F<<7FG<:FCCE8A<FGFC9C@:E:C@,F=>=A9<CCDGFC,DEGFGFDFAEFFCGFCEFAE@EF7F+<,FFCGGGFFAGFGGEBGF9FFF9GGFDFFF9FGE@F8GDC@GFFCGGE@GDCFEC,FFEF@C7EEFFFFC@@GGGGFFGGFFGGFFFC@GGFCGCGGGDFFGGGGEEEGFF<ABCCC
@PBWD 226
TGAGGAATATTGGTCAATGGGCGAGAGCCTGAACCAGCCAAGTAGCGTGAAGGATGAAGGTCCTACGGATTGTAAACTTCTTTTATACGGGAATAAAGTTTCCTACGTGTAGGATTTTGTATGTACCGTATGAATAAGCATCGGCTAACTCCGTGCCAGCAGCCGCGGTAATACGGAGGATGCGAGCGTTATCCGGATTTATTGGGTTTAAAGGGAGCGCAGACGGGAGATTAAGTCAGTTGTGAAAGTTTGCGGCTCAACCGTAAAATTGCAGTTGATACTGGTTTCCTTGAGTGCAGTTGAGGCAGGCGGAATTCGTGGTGTAGCGGTGAAATGCTTAGATATCACGAAGAACTCCGATTGCGAAGGCAGCTCACGGGAGCGCAACTGACGCTGAAGCTCGAAAGTGCGGGTATCGAACAGGATTAGATACCCT
+
FGGGGF<FGGGGFFGGGGGGGGGGGGGGGFGGGGGGGGGGGGGGGGGFGGGGGGGGGGGGGGGGGGGGGGGGGGGGGGGGGGGGGGGGGGGFFGGGGFCFFGGGGGGGGGGFGGGDFGGGGGGGGGGGFFGGGGGGGGGGGGGDFGGGFFFGEFFGGGGDGFEGGGGGGGGGGGGGGGGGGGGFGGDGFGDFGGGDGGEGCGGGGGGGFGGGGFDBGGGGGGGGGEE;GEGGGGGGEGGGGGGGGGGGGECFCEEDDDGGGGGGGGGGGFFGGGFC@-F<GGGGGFFGGGCGFE:GGGGGGGGFF@C+FGFC=,EGFFGFGGGGGGDGGGGGGGGGGGGGFAEFGGGGGGFGGFECDGGGGGGGGGGGGGGGGGCF>GGGGGGGGGGDGGGGGGGGFGGGGGGGFGGGGGGGGGGGGGGGGGGGGGGGGGGCCCCC
@PBWD 227
TGAGGAATATTGGTCAATGGACGAGAGTCTGAACCAGCCAAGTAGCGTGCAGGATGACGGCCCTATGGGTTGTAAACTGCTTTTATAAGGGAATAAAGTGAGTCTCGTGAGACTTTTTGCATGTACCTTATGAATAAGGACCGGCTAATTCCGTGCCAGCAGCCGCGGTAATACGGAAGGTCCGGGCGTTATCCGGATTTATTGGGTTTAAAGGGAGCGTAGGCCGGGGATTAAGCGTGTTGTGAAATGTAGATGCTCAACATCTGAACTGCAGCGCGAACTGGTTTCCTTGAGTACGCACAAGGTGGGCGGAATTCGTGGTGTAGTGGTGAAATGCTTAGATATCACGAAGAACTCCGATTGCGAAGGCAGCTCACTGGAGCGCAACTGACGCTGAAGCTCGAAAGTGCGGGTATCGAACAGGATTAGATACCCT
+
<EFGGGGGGGGGGGGGGGGGGGDGEGGGGGGGGGGGGDDEFFFFGFGGDGGF8BCFFFEGGEF7@CFFCGEGEFEEFGGGF96=FGFFEFF,BCEFDFGEFCFGFAA<FFFFGG?FFGGGGGGGFGGGGGFGGFAFGF?CFFGGGGGGFCFFD8+F+CCGFFCFFED7FEGGGGCG5CCFF,@FGC4:C>?GFGE<C@?:FF+GFCCG;CFCF=<BE5F@CEGCC<CC9FCEGGEFGFEECFGD=E<9FACF<F8DFGFCE<CCF=D<D6C+F7G@GFECGFFB?==FGGFE6FGGGFFFEE9+?+@+?<E<B,C:C<E=FFFF8A,DCBE,9GFFFFEA<,@<FEA7GGGFE?:GGFC@GEGFB,GFDDFGFEFEGFFF@@@EGF@GF,BFAFFC8@CGFCDC<C:F7:FE7GFFEFFDGACGCCGFEEC<A,6@
@PBWD 87648
TGAGGAATATTGGTCAATGGGCGAGAGCCTGAACCAGCCAAGTAGCGTGAAGGATGACGGCCCTACGGGTTGTAAACTTCTTTTGTGCGGGAATAAAGGAACCTACGTGTAGGTTTTTGCATGTACCGTAACGAATAAGCATCGGCTAACTCTGTGCCAGCAGCCTCGGTAATACGGAGGATGCGGGCGTTATCCGGATTTATTGGGTTTAAAGGGAGCGTAGACGGGTTTTTAAGTCAGCTGTGAAAGTTTGGTGCTCAACCTTAAAATTGCAGTTGAAACTTGCGTCCTTGAGTGCGGTTGAGGTGTGCGGAATTCGTGGTGTAGCGGTGAAATGCTTAGATATCACGAAGAACTCCGATTGCGAAGGCAGCACACTAATCCGTAACTGACGTTCATGCTCGAAAGTGTGGGTATCAAACAGGATTAGATACCCT
+
DGGGGFFGGG,FDFFF?D,@EFFFGGGGG<CFFFFFG8CEFC<EECFF,6@EFDC8EE,CCE:7FCCGGEDEFG9F,FF9A?,EFEEGDCEE7BFFGCFFG?BEF8BEC=A?F:CFFG7,EFFDCCFFGG=>+8FBF9,BFBDB7+8@@3@FF,/$F?:FCF8FG#@FCCCFFFCFA=<CEF<C1<<-<<<<C?)AEC<?28<FFEG<C=5284?CFC8ECE:G;F@CE>CCGFFDFECDFFFEFF7:@0GFFF#FDFD=9ECFA<F?FFEG,@E9DD7??F@#GCGGFFE?,6EFF7EEF8<A:,F:FCEC?B,DECCFF<FF@GFC<FGGFFGGGGF@9E9B,FF@FAC9GFB+@GCC,EEGFB<@GGGGGFFFFGGFDGGGGGAGGEDCFFGGGFEGFC7E<CDEGFFFFGGFE8GGGFE@CGFEFFCEAACCC
@PBWD 229
TGAGGAATATTGGTCAATGGGCGAGAGCCTGAACCAGCCAAGTCGCGTGAGGGAAGAATGGTCTATGGCCTGTAAACCTCTTTTGTCAAGGAAGAATAAGCGGCACGAGTGCCACCTTGCCAGTACTTGACGAATAAGCATCGGCTAACTCCGTGCCAGCAGCCGCGGTAATACGGGGGATGCGAGCGTTATCCGGATTTATTGGGTTTAAAGGGCGCGTAGGCGGGACGTCAAGTCAGCGGTAAAAGACTGCAGCTAAACTGTAGCACGCCGTTGAAACTGTCGACCTGGAGACGAGACGGGGGAGGCGGAACAAGTGAAGTAGCGGTGAAATGCATAGATATCACTTGGAACCCCGATAGCGAAGGCAGCTTCCCAGGCTCGATCTGACGCTGATGCGCGAGAGCGTGGGTAGCGAACAGGATTAGATACCCT
+
EFEFDEFGGGGGGGGGGGGGFGEEEEGGGGGGGGGGCEFGGGEGGGGGEGEDGEGGGGGGGGFGFDF8D,E@FFGGGGFGGFGAEGGGDA<C,CEFGGFDCF7B:F@EFEFGGGGGGGGGGGGEFFEBFEGEGGGGCDFGDGFGGGGEFGGCFFCGFGGGGGFGGGDFGGGGCFGGC@C>A@F>7FGG?GGGGG:CFCCFECEEFGGG+CFFGC5/?EGE<C:<CEGGDGCEEEFGFGGGGGGGFGDFBCFFDF@;FGFFFCFFCGCEFEGFDGGGGF3F@F>DGGGFDFD=>3FC,EF@CGGGGGEDGGFGFB<9ACE,FC+4+GFFGGF<EE9F,GEE9C,FEECFFGF7GGGDF<B=,CC@F@C,@DCCDCGFGF>GGGGGGFCECCE@FFBFE@GGC?FFEECFCGGGGGGCGGGF@CC,,@<D@F<@,A8
@PBWD 230
TGGGGAATATTGCACAATGGGCGAAAGCCTGATGCAGCAACGCCGCGTGAGGGAAGACGGTTTTCGGATTGTAAACCTCTGTTTTCGGTGACGAACAAATGACGGTAACCGAGTAGGAAGCCACGGCTAACTACGTGCCAGCAGCCGCGGTGATACGTAGGTGGCAAGCGTTATCCGGAATTACTGGGTGTAAAGGGAGCGCAGGCGGGATAGCAAGTCAGCTGTGAAAACTATGGGCTCAACCCATAAACTGCAGTTGAAACTGTTATTCTTGAGTGGGGTAGAGGCAAGCGGAATTCCGAGTGTAGCGGTGAAATGCGTAGATATTCGGAGGAACACCAGTGGCGAAGGCGGCTTACTGGACTGTAACTGACGTTGAGGCTCGAAAGCGTGGGGAGCAAACAGGATTAGATACCCT
+
GGGFGGGGGGGGGGGGGGGGGGGGGGGGGGGGGGGGGGGGGGGGGGGGGEFFGFFEGGGGEGGGGGGGGEGGGBFFGGGGGGGGGGGGGGGFEGGGGGGGGGGGGGFFFGGGGEGFFFGGGGGGGGGGGGGGD@CFGCFFGGGGF>GFGGGE8CGGG;CGEDFCFFEFFGGGEFFGGGFGFGGCFFFGFCFGFGGCEFGGGFCC?CGGGE@AGGGFGGGGGGGGGGFFGE@F@FGGFFFFGGGGFGGGGGFGGGGGGGGGGGGFFF9DA90CFGFC<FFFGG>GCGGFGGGFFAFGF>GGGFGGGGEEGGGGGGGGGGGGGGGGFCCFGGGFGGGGGGFGGGGGGGGGGGGGGGGGGGGGGFGGGGGGFEGGGGGGGGGGGDF7GGGGGGGGGGGGGGGGGGGGGGGGGGGGGCCCCC
@PBWD 231
TGAGGAATATTGGTCAATGGACGAGAGTCTGAACCAGCCAAGTAGCGTGCAGGATGACGGCCCTATGGGTTGTAAACTGCTTTTATAAGGGAATAAAGTGAGCCTCGTGAGGCTTTTTGCATGTACCTTATGAATAAGGACCGGCTAATTCCGTGCCAGCAGCCGCGGTAATACGGAAGGTCCGGGCGTTATCCGGATTTGTTGGGTTTAAAGGGAGCGTAGGCCGGAGATTAAGCGTGTTGTGAAATGTAGACGCTCAACGTCTGCACTGCAGCGCGAACGTGTTTCCTTGAGTACTCACAAAGTGGGCGGAATTCGTGGTGTAGCGGTGACATGCTTAGATATCACGAAGAACTCCGATTGCGAAGGCAGCTCACTGGAGCGCAACTGACGCTGAAGCTCGAAAGTGCGGGTATCGAACAGGATTAGATACCCT
+
=CFG8@FGGGAEFEFCG,CAFFCFFEFEFGGGGF@FGGFDFGDFFG:FBFFFCEFDCFCF7:@@FCFGC,?>,CCC9EFF9FG9FGFGGGF,BAEEGAEFGFGF8=?AE<FF=?,A<F@CFEEFAC,<<?EGFDBEGCFFFFFG+@CFFE,,BBB@FFDFGFE2@8@EA<F:<FFGG>F:@D@CEF??<=<C:FB:<<,$7FFFFG@<<BFFFG<FCC>EG5EEG8EGGFFFFFECC5CCEE<C@CGGCC@::F<>C;@<DGG>GG<AGFFFECF&9>EG3,8GGGGFFEA,D<BFC,>,A9EBCF>=+A5A+=C@?<F<GGECCCFFC?<C9GF@DFFECEFD@GGFGFGGFEFCEGE,GEGGFF9GFE9F9CEE<CCDGGEGGCEGGFCC<E<E8CECD@FC;+FFF@FE7GGGFFDGFEEEFC6EE<E@<@C@
@PBWD 232
TGGGGAATATTGCACAATGGGGGAAACCCTGATGCAGCGACGCCGCGTGGAGGAAGAAGGTCTTCGGATTGTAAACTCCTGTTGTTGAGGAAGATAATGACGGTACTCAACAAGGAAGTGGCGGCTAACTACGTGCCAGCAGCCGCGGTAAAACGTAGGTCACAAGCGTTGTCCGGAATTACTGGGTGTAAAGGGAGCGCAGGCGGGAAGACAAGTTGGAAGTGAAATCTATGGGCTCAACCCATAAACTGCTTTCAAAACTGTTTTTCTTGAGTAGTGCAGAGGTAGGCGGAATTCCCGGTGTAGCGGTGGAATGCGTAGATATCGGGAGGAACACCAGTGGCGAAGGCGGCCTACTGGGCACCAACTGACGCTGAGGCTCGAAAGTGTGGGTAGCAAACAGGATTAGATACCCT
+
GGGGGGGGFGGGGGGGGGGGCFGGGGGGGGGGGGGGGG:FEEDGGGGGGGCGGGGGGEGGGFGGGGECFEGGGGGFGGGGGGFGFGFGGGGGGGGG9EEGGGGGGGDCFGGGGGGFGFFFCCEDGGGGGC9DGGGFGFF?EGGGGGFFGGFBGFGGGFECGGGCCGCEC:<FGGGGGGGE;CFGGGGFCGFGFFG@5>FEGGGGFGGGGFF?EFGGGGGFGGF;AFCFFGE:DGGFGFGGGD;GGGGFFGGGGGGGGGGFEFGGGGGGGDCGCF8FF<9?=FFGGEGGGFGGGGF>GGGFGGGECGDGGGGGGEGGGFGFCGGGGEGGGGGGEGGGGGGGGGDGGGGDGGGGFDGGFFGDGGGFGGGGGGGGGFCGGGGFGGGGGGGGGGGGGGGGGGGGGGGGGGFFFGFACCCA
@PBWD 233
TGGGGAATATTGCACAATGGGGGAAACCCTGATGCAGCGACGCCGCGTGAGCGAAGAAGTATTTCGGTATGTAAAGCTCTATCAGCAGGGAAGAAGAATGACGGTACCTGACTAAGAAGCACCGGCTAAATACGTGCCAGCAGCCGCGGTAATACGGAAGGTCCGGGCGTTATCCGGATTTATTGGGTTTAAAGGGAGCGTAGGCCGGAGATTAAGCGTGTTGTGAAATGTAGAGGCTCAACCTCTGCACTGCAGCGCGAACTGGTCTTCTTGAGTACGCACAACGTGGGCGGAATTCGTTGTGTAGCGGTGAAATGCTTAGATATCACCAAGAACTCCGATTGCGAAGGCAGCTCACGGGAGCGCAACTGACGCTGAAGCTCGAAAGTGCGGGTATCGAACAGGATTAGATACCCT
+
CFFGGECGFFGGGGGFGF9DFFGGGGGGC8<,,CCEFF@FGGGGGGG@FFF8BCGEFFFFGCCFGGGCF7E<FGGFC,:,EFGFFGG8FGFFGEFFEE,EFGF@FAC9CAD8DB,7E8ACF<FGGGEGFG9EF+:,:@CFGCFGFGDG8=E0<@BDE:<CEBF<FE7*<0CCEC8<;;CF6F@GGGFEFA<@<FE&;<DDFAFGDCCC9@29EC:EC?FEEGE>CFFGFCF@F8DCF:332CCE.@DFF<4<E,1@80FF<<;6F=DA/F,<;=7>FC@+FCCFCB+BGGCGGGFEGF@?9A@@GGGGGFC55C?C<9GFEFFE9FFGFAFEC,BF=:C,7GGF@C,@E@,9GECGGGGF7GGGGGGGGGGGGFDGGFGFGGGGGGGGGGEGGGGGGGGFFF9GGGGGGE8FCCCCC
@PBWD 234
TGGGGAATATTGCACAATGGGGGAAACCCTGATGCAGCGACGCCGCGTGGAGGAAGAAGGTCTTCGGATTGTAAACTCCTGTTGTTGAGGAAGATAATGACGGTACTCAACAAGGAAGTGGCGGCTAACTACGTGCCAGCAGCCGCGGTAAAACGTAGGTCACAAGCGTTGTCCGGAATTACTGGGTGTAAAGGGAGCGCAGGCGGGAAGACAAGTTGGAAGTGAAATCTATGGGCTCAACCCATAAACTGCTTTCAAAACTGTTTTTCTTGAGTAGTGCAGAGGTAGGCGGAATTCCCGGTGTAGCGGTGGAATGCGTAGATATCGGGAGGAACACCAGTGGCGAAGGCGGCCTACTGGGCACCAACTGACGCTGAGGCTCGAAAGTGTGGGTAGCAAACAGGATTAGATACCCT
+
GGGGGFFGFFGFGFGGGG9CFFGGGGGGFGFCGGGGGGGGGGGGGGGGGGGCFGGGGGGGGADGGGGGG:FFGEGGGCGGGFGGGGDFGFFGFGGGGGGGGGGEGD9FGGGDFGFEGGGGDGGGGGEG@CG?E$>FFF7F>GGGEDGGGGGBGGG?GGECFGGABEGB<FEFGGGGGGGFGG>GGGBCFGGGGGGCCEGEEGGEGFCFFFCFD@CFEFGFFGGGGCCFGGGGGGGFGCFFFFG>GEGFDFFGFCFFGGGGGFGGGGFFFFGGGGGFFGFGGGGGGGGGGGGEFGGGGDFE<9GGGGGGGGGGGGEGGGGGGDGGGGGGGGGGGF<AGC<CGGEGGGCGGGGGGGGGGGGGGGGGFACGGGGGGGGGGGGGGGGGGGGGGFGGGGGGGGGGGGGGGGGGGGGCCCCA
@PBWD 235
TGGGGAATATTGCACAATGGGGGAAACCCTGATGCAGCGACGCCGCGTGGAGGAAGAAGGTCTTCGGATTGTAAACTCCTGTTGTTGAGGAAGATAATGACGGTACTCAACAAGGAAGTGGCGGCTAACTACGTGCCAGCAGCCGCGGTAAAACGTAGGTCACAAGCGTTGTCCGGAATTACTGGGTGTAAAGGGAGCGCAGGCGGGAAGACAAGTTGGAAGTGAAATCTATGGGCTCAACCCATAAACTGCTTTCAAAACTGTTTTTCTTGAGTAGTGCAGAGGTAGGCGGAATTCCCGGTGTAGCGGTGGAATGCGTAGATATCGGGAGGAACACCAGTGGCGAAGGCGGCCTACTGGGCACCAACTGACGCTGAGGCTCGAAAGTGTGGGTAGCAAACAGGATTAGATACCCT
+
GGGGGCGGGGGGGGGGGGGGGGGGGGGGGGGGGGGGGGEGGGGGGGGGGGGGGGGFGGEGGGGGGGGGGFGGGGGGGGGGGGGGGGGGGGGGGGGGGGGEGCGGGGGGGGGFGGGFGFFFGGEFGGGFGGGGGGGGGGGGGFGGGGEGGGGGGGFFGGGGGGGGGGGG(GGGGGGGGGFFFEFFGGFEFGGGGGFG>DFACEGGGGGGFF?AGFGGGGGGGGGGGGGGGGGGGGGGGGGGGGFGGGGGGGFGGGGGGGGGGGGGGGGGGGFGGGGGGGGGGGGGGGGGGGGFGGGGGGGGFGGGGEDGGGGFEGGGGGGGGGGGEGGGGFGGGGGGGGGGEGGGGGGGGGGGGGGGGGGFGGGGGGGGGGDGGGGGGGF<GEGGFFEGGGGGGCGGGGGGGGGGGGGGGGGCCCCB
@PBWD 81935
TGAGGAATATTGGTCAATGGGCGAGAGCCTGAACCAGCCAAGTCGCGTGAGGGAAGACGGCCCTACGGGTTGTAAACCTCTTTTGTCGGAGAGTAAAGTACGCTACGTGTAGCGTATTGCAAGTATCCGAAGAAAAAGCATCCGCTAACTCCGTGCCAGCAGCCGCGGTAATACGGAGGATGCAAGCGTTATCAGGATTTATTGGGTTTAAAGGGTGCGTAGGCGGCACGCCAAGTCAGAGGTGAAATTTCCGGGCTCAACCCGGACTGTGCCGTTGAAACTGGCCAGCTAGCGTACACAAGAGGCAGGCGGAATGCGTGGTGTAGCGGTGAAATGCATAGATATCACGAAGAACCCCGATTGAGAAGGCAGCCTGCTAGGGTGAAACAGACGCTGAGGCACGAAAGCGTGGGTATCGAACAGGATTAGATACCCT
+
ECDFEGGGFGFFEGGF9CA@<E@@:C:@FEFFFFGGGFGGGGGGGGGGFEEEEGGGFEGGGGGFFFDCC>:FF,CFGGGGEEGF,A?:FEEEB<FCF?FGG@@:CFEFGG=,<++B+BFD?BCFFGCFG++@CBEF<BCFFF,8FEEG8=@F*DEGGGF*:D,@F>E<FFFFFFCC7<<*2?FFGCDEFCC2<,?::CC9<,?FFG511:FGGDE:88?E;:CE8=8-8F:CCG><CED#D71@F?9>9CCFC5EC81+@@7@5:/21>F?FD=C@E5<CFFB4,,,<F:CB6FCEEC,9D=?=,++CBA<,8+@EC7+EE,EGGF:,EE<<C<FFA,E9C,@4,=AC9,E@@6@+-<F96,,,FCDGCFC+8FACCF@,C,EC,6C,;ECCFEEC,8CC<BA,B,C7,,GGCCC@FGGFEGGDGGGFCEFAA,8-
@PBWD 52903
TGAGGAATATTGGTCAATGGGCGAGAGCCTGAACCAGACAAGTAGCGTGCAGGATGACGGCCCTATGGGTTGTAAACTGCTTTTATAAGGGACTAAAGTGAGTCTCGTGAGACTTTTTGCATGTACCTTATGAATAAGGACCGGCTACTTCCGTGCCAGCAGCCGCGGTAATACGGAAGGTCCAGGCGTTATCCGGATTTATTGGGTTTAAAGGGAGCGTAGGCCGGAGATTAAGCGTGTTGTGAAATGTAGAGGCTCAACCTCTGCACTGCAGCGCGAACTGGTCTTCTTGAGTACGCACAACGTGGGCGGAATTCGTGGTGTAGCGGTGAAATGCTTAGTTGTCACGATGAACTCCGATTGCGAAGGCAGCTCACTGGAGCGCAACTGACGCTGAAGCTCGAAAGTGCGGGTATCGAACAGGATTAGATACCCT
+
C<<<CAC,-@EAGGGGGFGFFGGGGGDGFF8EFF@FG8F,F8<EFG@FG@7FEGCCFGGE7+6CF<FECFGCFGGGGAAF9FGCGGGG9F,A+,BFFFGCFG?A9EFGGGEFGCE9BFGGG9<?@F,5CFECGEFGFG,?<F@7FFF,BDFF7F6CDFCFGF,@:BFCFGDDC;F7CFCFC,,,7,6?==FCF9:2CG=9=B@@DG;<;2A?C9GFC5?2BC2#CE<CECCEEC50EGF:=CC3>A,0#%F@,8<>F>FFCFF9B>,F8CC6E6FC.=%C9>B,,,GGFBGD?@GF?8+4,GCDEEFBGEEC9,+DGGGFE9FF>F7FGGEAACF?<=A,:,<,EDFFGGGGGF@-GF<C@,7<E99E@<,EF<DFCGEGGGGGGGGFC;CGFGFGGECDGGFFEFBGFFE,GGFGGGFFFC<B<@CFC,F@CCCC
@PBWD 67752
TGAGGAATATTGGTCAATGGACGAGAGTCTGAACCAGCCAAGTAGCGTGAAGGATGAAGGTCCTACGGATTGTAAACTTCTTTTATAAGGGAATAAACCCTCCCACGTGTGGGAGCTTGTATGTACCTTATGAATAAGTATCGGCTAACTCCGTGCCAGCAGCCGCGGTAATACGGAGGATGCGAGCGTTATCCGGATTTATTGGGTTTAAAGGGAGCGTAGACGGGTTTTTAAGTCAGCTGTGAAAGTTTGGGGCTCAACCTTAAAATTGCAGTTGAAACTGGATACCTTTGGTACGGTTGAGGCAGGCGGAATTCGTGGTGTAGCGGTGAAATGCTTAGATATCACGAAGAACCCCGATTGCGAAGGCAGCCTGGTAAGCCGCCACTGACGTTGAGGCTCGAAAGTGCGGGTATCAAACAGGATTAGATACCCT
+
AG<FG@EFGCGGGGGFGGGGFGGGGGG8FFFGGGGGFGCDAE@FCE:FEGGFDGGF8EEFCFGFGDEGG@FFGGGGGGF<<FDGGGGFGFFCFGGGGG,BCFFEEGG+BAFGGEDGF?FEEFFGGGFFCECGFGFGGFFBEE:FGGGGGGCEDF7C=AF788FFGECCF>/*BBFGE7C:CAF@=C6FCF7=GFC=FGECGFG<CCEB;AF:<>EC:EEEGEECEEFFFGGG@CGFF<FEFFFEGGCFFCGGGCGF><EF9:FGGFGGGGG=GGFFE@?F7FGG88,B,>@,B::CCFEF8DA,8FC?+,A,B,+@+EF<EEDEEBCFCCFA-GGFFEFGFC?,,<<FEEDFCC@+B,C6+:B@BC,CGGGF@6,,,EF@+F7,C,<,@C<F<GGGGFEFC,C6FGEGF@FD9GGGGGGFAEEAAGGGFECCC8CC
@PBWD 239
TGGGGAATATTGGGCAATGGGGGAAACCCTGACCCAGCAACGCCGCGTGAAGGAAGAAGGCCTTCGGGTTGTAAACTTCTTTTACCAGGGACGAAAAAAGTGACGGTACCTGGAGAAAAAGCAACGGCTAACTACGTGCCAGCAGCCGCGGTAATACGTAGGTTGCAAGCGTTGTCCGGATTTACTGGGTGTAAAGGGCGTGTAAGCGGAGATGCAAGTTGGGAGTGAAATCCATGGGCTCAACCCATGAACTGCTCTCAAAACTGTATCCCTTGAGTATCGGAGAGGCAAGCGGAATTCCTAGTGTAGCGGTGAAATGCGTAGATATTAGGAAGAACACCAGTGGCGAAGGCGGCTTACTGGACAGTAACTGACGTTGAGGCTCGAAAGCGTGGGGAGCAAACAGGATTAGATACCCT
+
GGGGGEGGGGGGGGGFGFGGGGGGGGGGGGGGGGGGGGGGGGGGGGGGGGGGGGGFGGGGGGGGGCGGGGGFGGGGGGGGGDDFFGGGGGFGGGGGGGGGGGGGGGGGGGCFGGFGFCFGGGGGGGGGGGGG9DEGGGFGFGGG2DGDGGG?GGGGGGGGGGGGGGGGGGGG0GECGGGDEGGGGGGFC>FGGGGF7GFGCGEFFDDFFEC>:GGGGGFFFCEFGGFFGGGGGGECGGGFFFGGFGG:FEF>D@CAGCFGGGFFGGFF4GFFEFFCFFGGGGGGGGGGFCCGGGFCGGGFFGCGGFCGGGGGGGGFGGF?GGFFF<CGGGGFGGGGDEGGGGEF@GGGGGFGGGFCGGGGGGGGGGGGFFEFFCGGFFD8GGGGGGGGGGGGGGGGGGGGGGGGFGGGGGGGGFCCCCC
@PBWD 240
TGAGGAATATTGGTCAATGGGCGAGAGCCTGAACCAGCCAAGTAGCGTGCAGGATGACGGCCCTATGGGTTGTAAACTGCTTTTATAAGGGAATAAAGTGAGTCTCGTGAGACTTTTTGCATGTACCTTATGAATAAGGACCGGCTAATTCCGTGCCAGCAGCCGCGGTAATACGGAAGGTCCGGGCGTTATCCGGATTTATTGGGTTTAAAGGGAGCGTAGGCCGGAGATTAAGCGTGTTGTGAAATGTAGAGGCTCAACCTCGGCACTGCAGCGCGAACTGGTCTTCTTGAGTACGCACAACGTGGGCGGAATTCGTGGTGTAGCGGTGAAATGCTTAGATATCACGAAGAACTCCGATTGCGAAGGCAGCTCACGGGAGCGCAACTGACGCTGAAGCTCGAAAGTGCGGGTATCGAACAGGATTAGATACCCT
+
EFGGG<<FDFFGFGGFEEGGGGGGGGGGGGFF<FGGGGGGGGGFGGGEGGCFFGGGFFEEEGG7EFGF<EFGEGGG9?FFGGGGGGGFE,CCCFFFFGGGF9EEFFGGFGEFGGGGG97,ECFGGFGGGGFGGGGGGGGF@DF7C7>F<,@DFGFEFD?GGGGGGGGEEGCFFGFCC>F6>GGGDFGDGE7<F9FE=<<FFFDGGGFGC8EFGGED58CCEFD9CEEEG@;EFGGFDGEGFFGFFDC2,CFG#GFFF:FFC@<4C=EGF0GGCFF,EDDFFCGFA,BB,F9GFC>FC9+BF<?:DGGGGGGDBDEEGGF@E<GGGGGGFGFFFGGFFEFDGGFGFGECECGFEFC-:GGFC7E?GGGGGFGDF@@F:7FBDE@GFEACF866,GGFECF8CEFC,GGGGGGFGGFGFDGGGGFGEGGFGFFC@8CC
@PBWD 96762
TGAGGAATATTGGTCAATGGGCGAGAGCCTGAACCAGCCAAGTAGCGTGCAGGATGACGGCCCTATGGGTTGTAAACTGCTTTTATAAGGGAATAAAGTGAGTCTCGTGAGACTTTTTGCATGTACCTTATGAATAAGGACCGGCTAATTCCGTGCCAGCAGCCGCGGTAATACGGAAGGTCCGGGCGTTATCCGGATTTATTGGGTTTAAAGGGAGCGTAGGCCGGAGATTAAGCGTGTTGTGAAATGTAGACGCTCAACGTCTGCACTGCAGCGCGAACTGGTTTCCTTGAGTACGCACAAAGTGGGCGGAATTCGTGGTGTAGCGGTGAAATGCTTAGATATCACGAAGAACTCCGATTGCGAAGGCAGCTCACGGGAGCGCAACTGACGCTGAAGCTCGAAAGTGCGGGTATCGAACAGGATTAGATACCCT
+
FDFFGFGGGGGGGGGGFFFCFGGGGEFDGDFCGE@FGGGEGFEFF9FGGGGGFDGGGFGDDGGGGGGGGF@EGEFFCFF9FEFGCFDFGGGFGFFFFFGGDEFGGGFFGFCFFGGGGGGGGGGGGE9FE<FGCFGGGAFFGGGGGGGCFGDEGGD7F+B=1@7@CEBEGGGG9?FF:>FGGF?G;FEDFGGCC<B54+FCFGFFF?GGFEFFFGF?GD<:B9;9FEGCEFFFEGGGEFFCCCCGDGFDAFGFGGGGGDFCC:;FCA:GFGF=CGFEB>DEGCGGGFFCD@GGFGFC@,@ECDFGGGEFEGFBGFFCDGGGGGGGGDGGGFGFAGFDFAGGGFE<A7F@FFAECCGGGGCC@CCGFE@C,FFFCEEF@DCF7GGGGGF7GEFCEF@EEFDF<EFCGGGGGGGGGGGGGGGGGFGGFCAFFFE8,C@A
@PBWD 68964
TGAGGAATATTGGTCAATGGACGAGAGTCTGAACCAGCCAAGTAGCGTGCAGGATGACGGCCCTATGGGTTGTAAACTGCTTTTATAAGGGAACAAAGTGAGCCTCGTGAGGCTTTTTGCATGTACCTTATGAATAAGGACCGGCTAATTCCGTGCCAGCAGCCGCGGTAATACGGAAGGTCCGGGCGTTATCCGGATTTATTGGGTTTAAAGGGAGCGTAGGCCGGAGATTAAGCGTGTTGTGAAATGTAGACGCTCAACGTCTGCACTGCAGCGCGAACTGGTTTCCTTGAGTACGCACAAAGTGGGCGGAATTCGTGGTGTAGCGGTGAAATGCTTAGATATCACGAAGAACCCCGATTGCGAAGGCAGCCTGCTAAGCCGCCACTGACGTTGAGGCTCGAAAGTGCGGGTATCAAACAGGATTAGATACCCT
+
GGGGEFGGGGGGF,EEGGGG9EEG@FE@FGGGGGGGGGGGCFFEFGGGG@FGGFEFGCGGGGDGGFFFFFDEGGG96,:CAFGGGFGGGGFGF<CFF<@,?E<AEFGFFGGDFGC,C5:FF<FEBA,@EBEC55BEFFFF?BFEE7CD9A9,F<DC<AFFCBCBC<>FCFBEFGGGEGEGFG9FGG7FEEFC<ECE<:GGFG5GGGF<CEFFFEGEGGECFC=C?GGGEEFBCDAFC5FAGGGGGGGFAG<C8DGGEGFGGFFCEFD@9FF<>FFGE@>GDGGGGGFFGGF=DEGEGGFF?=A,GF>GGGGGGGGGGFGGGGGGGGGGGGGEFGGGFFGGGEGFGEECGGDGGGGGGGFFGDGGGGGFEDGGGGCGGGF:@+CFFGGGGGGGGGGGGGGFC@EGGGFGGGGGGGGDGGGGGGGGGGGGGGGCCCCC
@PBWD 243
TGAGGAATATTGGTCAATGGGCGAGAGCCTGAACCAGCCAAGTAGCGTGCAGGAAGACGGCCCTATGGGTTGTAAACTGCTTTTATAAGGGAATAAAGTGGGTCACGTGTGACTTTTTGCATGTACCTTATGAATAAGGATCGGCTAACTCCGTGCCAGCAGCCGCGGTAATACGGAGGATCCGAGCGTTATCCGGATTTATTGGGTTTAAAGGGAGCGTAGGCGGACGCTTAAGTCAGTTGTGAAAGTTTGCGGCTCAACCGTAAAATTGCAGTTGATACTGGGTGTCTTGAGTACAGTAGAGGCAGGCGGAATTCGTGGTGTAGCGGTGAAATGCTTAGATATCACGAAGAACTCCGATTGCGAAGGCAGCCTGCTGGACTGTAACTGACGCTGATGCTCGAAAGTGTGGGTATCAAACAGGATTAGATACCCT
+
FFGGGGGG9FGGFFFGGGFEEFGGBGEGGGGGGGGGGGFGGGGGGFGGGGGGGFCBFFGGECGGGCGFCF,:?FGGGGGGGGGGFFGFFGGCFFGGE?C9AF:FGED8<EGGGFCFFEFFFGGGGFF9DEFGGD<FEEFG,FEFDFFDFGGGFFDF?<BDFDFD>GCFFFCFFGGEGDGGGG7FCCCEFC<CGEFG*1GFFFGGGGF@BECFC:B:GGGEEGEFC:C@5EFFEFGCGFGFDGGGCECE?C:FEGGGBCFD>GFAFCFB/#9FC:CGFE9CGGGGGFF<GGGGFGFGGGGGGGGGGGFGFAGFD@DGFF=?FGGGGGGF,GFGFGGGGFGGFGGFFD,GGGE@FFC@DGFFGGGCFFDGGFCCDFGGGFGGGGGGGGGGDGGGGGCGGGGGGGGGGGGEGGGFEFGGGGGGFGGGGGFFFFFCCCCC
@PBWD 244
TGAGGAATATTGGTCAATGGGCGAGAGCCTGAACCAGCCAAGTAGCGTGCAGGACGACGGCCCTATGGGGTGTAAACTGCTTTTATAAGGGAATAAAGTGAGTCACGTGTGACTTTTTGCATGTACCTTATGAATAAGGACCGGCTAATTCAGTGCCAGCAGCCGCGGTAATACGGAAGGTCCGGGCGTTATCCGGATTTATTGGGTTTAAAGGGAGCGTAGGCCGGAGATTAAGCGTGTTGTGAAATGTAGAGGCTCAACCTCTGCACTGCAGCGCGAACTGGTCTTCTTGAGTACGCACAACGTGGGCGGAATTCGTGTTGTAGCGGTGAAATGCGTAGATATCACGAAGAACTCCGATTGCGAAGGCAGCTCACGGGAGCGCAACTGACGCTGAAGCTAGAAAGTGCGGGTATCGAACAGGATTAGATACCCT
+
CFGFGEFGGGEGEGGGGGGC@FGGGGDDGFFFGFFGGGFFFA9EF9FCFFFECEFG+FGGFE7C@FGEG,@8><FFA9FFCFGDGDGGGGCADBGGGGEEGG9<EFGFFGGFF,A?5EFGGGFFGG?A<FFGFGGGGGGDBBCFEFGGFCA,@,@,F,D+>B<F71@CFG>;DFC46CF:FFFGDEGEFFEEE::;A@:9<CG5F:@9F>F<EGCCDC8:5FC?:CCCEFF85AEDA9;9FFGGFCFD<>@F?F<;D@FFF.ACDF7C;GG4:GGFGFGGFGFCFCFDF@AC8@FFF97CF<47E:>CCA,?78GCGFB,,A+@+GGEGFC,:=B:7<GFF59ECFGGFGFGF@C@FFC,CCF79E?F?FGGGF@GGFFF@CEFFEFGGGGFFGFAE,9FECFGGEC7@+CFEGGFF9AFEFFGGFFEC8EC<CCC
@PBWD 245
TGGGGAATCTTGCGCAATGGGGGGAACCCTGACGCAGCGACGCCGCGTGCGGGACGGAGGCCTTCGGGTCGTAAACTGCTTTCAGCAGGGAAGAGTCAAGACTGTACCTGCAGAAGAAGCCCCGGCTAACTACGTGTCAGCAGCCGCGGTAATACGTAGGGGGCGAGCGTTATCCGGATTCATTGGGCGTAAAGCGCGCGTAGGCGGCCCGGCAGGCCGGGGGTCGAATCGGGGGGCTCAACCCCCCGAAGCCCCCGGAACCTCCGCGGCTTGGGTCCGGTAGGGGAGGGTGGAACACCCGGTGTAGCGGTGGAATGCGTAGATATCGGGAGGAACACCAGTGGCGAAGGCGACCTACTGGGCACCAACTGACGCTGAGGCTCGAAAGCATGGGTAGCAAACAGGATTAGATACCCT
+
GGGGGGGGFGGGGGGGGGGGGGGGGGGGGGGGGGGGGGFGGGGGGGGGGGGGGGEGEGGGCFGGGGGGGGGGGGGGGGGGGFFGGGGGFGGGGGG9FFCGCFGGGD:FF9FG:C:CFB,C,;CE8E>EFGFGGECCGFCFGGCGGGDEGEGG<CGCB<FG>E8GEEC:EG?D;CCC8CG5FCFFGGGGG>GG:E8ECGDE:8CDCEE585CEGEGGC8ECCGG?3CE1(CDEGGGFDCE<:9DD5:=C,5>EDECCEFFGGFC4C@:GGGG>FCD@+:GGGGFGGB+GGDFCGFF=+GGFGGGGEGGGGGGFAGGGGGGGFGF+GGECGFCGFDGGGGFCEGGGGGGGFCGECGGEFGGFECGF8GGGGGGGGGGGGGGFC<GGGGGFF9GGGGGGGGGGGGGGGGGGGGGGCCCCC
@PBWD 62211
TGAGGAATATTGGTCAATGGGCGAGAGCCTGAACCAGCCAAGTAGCGTGCAGGAAGACGGCCCTATGGGTTGTAAACTGCTTTTATAAGGGAATAAAGTGGGTCACGTGTGACTTTTTGCATGTACCTTATGAATAAGCATCGGCTAACTCCGTGCCAGCAGCCGCGGTAATACGGAGGATGCGAGCGTTATCCGGATTTATTGGGTTTAAAGGGAGCGCAGACGGGTCGTTAAGTCAGCTGTGAAAGTTTGGGGCTCAACCTTAAAATTGCAGTTGATACTGGCGTCCTTGAGTGCGGTTGAGGTGTGCGGAATTCGTGGTGTAGCGGTGAAATGCTTAGATATCACGAAGAACTCCGATTGCGAAGGCAGCACACTAATCCGTAACTGACGTTCATGCTCGAAAGTGTGGGTATCAAACAGGATTAGATACCCT
+
CFFGFFFGGGDFGFGGGGGG?FCFE:CFG<ECFGGGGGGGGGFGGGGGGGGGGGGFGGEGCFGGGGGFGEGEGFFGGGFGGGDEFGFGGGGFFGGGGGECFFCFGGC<<B+<BEFGGGGGGGGGFBFFAFCFGFFFDFGGGE7FGFGG8EG:@GDFFGGFGCCFGDEGGGC>GGFGCFF*>FEEGGGG:><F=GGGGGGG?FCC9GF@GGGFGGEGEEEFFEEGGGGFDGGGGGG<,CF:GFCD;<DGGGGEEGGGGGGGGCFCF9GGGFCFFGC4FC,GGEE@:FEGEDEGGGGGGGCF<D8CCEGGGGGFGBDGEFGGFGGGGFCFGGGGGGGGFGFGECGGFFEGGGFGGFFC,7GGGECCFGGGF9GGGF9GCEF@CB@,AGF7GGGGGGGGGGGFF@GFGGEGGGGGGGGGGGGGGFFFAGGGGGGCCCCC
@PBWD 247
TGGGGAATATTGCACAATGGGGGAAACCCTGATGCAGCGACGCCGCGTGGAGGAAGAAGGTCTTCGGATTGTAAACTCCTGTTGTTGAGGAAGATAATGACGGTACTCAACAAGGAAGTGACGGCTAACTACGTGCCAGCAGCCGCGGTAAAACGTAGGTCACAAGCGTTGTCCGGAATTACTGGGTGTAAAGGGAGCGCAGGCGGGAAGACAAGTTGGAAGTGAAATCTATGGGCTCAACCCATAAACTGCTTTCAAAACTGTTCTTCTTGAGTAGTGCAGAGGTAGGCGGAATTCCCGGTGTAGCGGTGGAAAGCGTAGATATCGGGAGGAACACCAGTGGCGAAGGCGGCCTACTGGGCACCAACTGACGCTGAGGCTCGAAAGTGTGGGTAGCAAACAGGATTAGATACCCT
+
GGGGGGGGGGGGGGGGGGGGGGGGGGGGGFGGGGGGGGGGGGGGGGGGGCGGGGGGGGGGGGGGGGGGGFGGGGGFGGGGGGGGGGGGGGGGGGGGGGGGGGGCGGGFGGGGGGGGGGG@DFEGG?GGGGGGGGFEGGGGGGGGGGGGEGGGGGEGGGGGGGGGGGFGFGGGGGGGGGCEC7GGGGGGGGGGGGGFGGC:>F>DFFFF>F?CFAAGDCFGGGGFC@FFGFFGGGGFGFFGGGGGGGGGFGFGCGFFGFFGFDGFCDGGGGGGGGFFGGGGGGGGGGEGF<GGGGGGGF:EFFCGDGGGGGGGFB7GGGGGGGGGGEGGGFFGGGGGGGGGGGGGGGDGGGGGGGGGGGGFACCGGGGGGGGGGDGGGGGGGGGGEGGGGE8GGGGGGGGGGGGGGFGFF8GCCCCC
@PBWD 80816
TGGGGAATCTTCCGCAATGGACGAAAGTCTGACGGAGCAACGCCGCGTGAGTGATGACGGCCTTCGGGTTGTAAAGCTCTGTGATCGGGGACGAATGGCTGGTATGCTAATACCATATCAGAGTGACGGTACCCGAATAGCAAGCCACGGCTAACTACGTGCCAGCAGCCGCGGTAATACGTAGGTGGCAAGCGTTGTCCGGAATTATTGGGCGTAAAGCGCGCGCAGGCGGCTTCTTAAGTCCATCTTAAAAGTGCGGGGCTTAACCCCGTGATGGGATGGAAACTGGGAGGCTGGAGTATCGGAGAGGAAAGTGGAATTCCTAGTGTAGCGGTGAAATGCGTAGAGATTAGGAAGAACACTGGTGGCGAAGGCGACTTTCTGGACGACAACTGACGCTGAGGCGCGAAAGCGTGGGGAGCAAACAGGATTAGATACCCT
+
G?8F+BFFGGGEFEGGGGGGFGGDFGGGGFGGGGGGGEGFGGGEGGGGGGGGFEGFGGGGGGGGGGGCGGG@EGGGGGGGGGFF9FGGGGEDFG7BFDGGGGGGGFGGGGGCGFDCFCC<<FE<<9FFGGGFFGEE<FFGF9FFGGGGGFEFGGFCDF:<FGFG8CFC87<7FEEFCF?3EFFGCC?B:8C<CCE$/;:CECCCBCFFGEEB>>GFF<C<?CGEC:4=/1EE>FE;FGGFCGD?@FCCCCF@7@CCCGEGDGGGGGGGFDG8CCFFFFGGGFFGGGGGGGFFFFB,EDEF?+GCGFFAEECGGGGFFCFEGFC<FGGGGEEECGGFGCGFEGGEFFF9GFGGGGGGGGGFFFCGGF@7F<:BCGEFECGGFFGCFEEFACGGGCFB:GCGGGEGF7CFFDGGGGGGGGGGGFAFGGGGGFFAGGGGC?CC@
@PBWD 67508
TGGGGAATATTGCACAATGGGCGAAAGCCTGATGCAGCAACGCCGCGTGAGCGAAGAAGGTCTTCGGATCGTAAAGCTCTGTCCTTAGGGAAGATAATGACGGTACCTGAGGAGGAAGCCCCGGCTAACTACGTGCCAGCAGCCGCGGTAATACGTAGGGGGCAAGCGTTATCCGGAATTATTGGGCGTAAAGAGTGCGTAGGTGGTTACCTAAGCAGAGGGTGAAAGGCACTGGCTTAACCAATGTCAGCCCCCTGAACTGGGTACCTTGAGTGCAGGAGAGGAAAGCGGAATTCCTAGTGTAGCGGTGAAATGCGTAGATATTAGGAGGAACACCAGTGGCGAAGGCGGCTTTCTGGACTGTAACTGACACTGAGGCACGAAAGTGTGGGGAGCAAACAGGATTAGATACCCT
+
GGFFGEGDGFGGGGGFFGGC,EE@FGGGF8EFGGGGGG-CFGGEGGGGGDEFGG7F?FGEFGEGGGGGGEGGGGGAEDFGAFGFCFG9FGFGGFFGEEFGGGGGFEFGAFFD8F+BFGCF?FGCE7CFFEG?EE?<-D<C>?G=74:<F7CCACFCFEFFCFFGFG>FEGCFC:EGEG>:<C3F=>7F@E?8FC;CG7EGGGD:CDC><@F;<@F>>@7GGFFCC<;FFC;2AEEFFGGGGEC:<EC>@FFFGG5E9FGGGFG<GFFGFE:GGGDGFAA::9EC@488,GFFGFCF<GFGGGGEFGGGGGFFFFF?<,9GGFAFFCGGFGCCEFEF@8EFBB,FFDCGEFFFGFFEF8FFFC,F9GGGGGGEDFED8GD@EGGEC7CGGGGGGFFGGFFFFGGGFAGFDGCCCCC
@PBWD 80359
TGAGGAATATTGGTCAATGGGCGAGAGCCTGAACCAGCCAAGTAGCGTGCAGGATGACGGCCCTATGGGTTGTAAACTGCTTTTATAAGGGAATAAAGTGAGTCACGTGTGACTTTTTGCATGTACCTTATGAATGAGGACCGGCTAATTCCGTGCCAGCAGCCGCGGTAATACGGAAGGTCCGGGCGTTATCCGGATTTATTGGGTTTAAAGGGAGCGTAGGCCGGAGATTAAGCGTGTTGTGAAATGTAGAGGCTCAACCTCTGCACTGTAGCGCGAACTGGTCTTCTTGAGTACGCACAACGTGGGCGGAATTCGTGGTGTAGCGGTGAAATGCTTAGATATCACGAAGAACTCCGATTGCGAAGGCAGCTCACGGGAGCGCAACTGACGCTGAAGCTCGAAAGTGCGGGTATCGAACAGGATTAGATACCCT
+
GGGGGGFGGGGG9FFGGGGFGGG:CGCGGGGGGGGGGG?GGGGGGGGGGGFGFFGFEFGD7FGGGGGFFGGGGGGGGGGGGGGGGGGGGGGCFGDFFGGGGGFGGGGGGGCFGGGFFGGFGGGGGG9FFGFGGGCGFGGGGGD>FGGGG;FFGGGGGGFGGGG7CEGGCF<@DF98CCFEEECGGGFGGGGFFFGD?B#AAFCEFFGGGFFFGFGCGCCGGGGFCGGDFEEDGGGGGGGGGDFFF<FFGFFGGGGFFGGGFGFCFGGFFGGGGEDF:=CEGGGFE8<DCFFF?EEFEC@C,8GGGCDGGGFGGGGGGGFDGGGEGGGGGGGGGGGGFEGGGGGGGGGGGGGACGGGGGGGGGGGGGGFFGGFFFCFFF@EC@+AFFGGGGEGGGGFCGEFFCFCGGGGGGGGGGGGGGGEGGGGGGGGEFGCCCCC
@PBWD 90854
TGAGGAATATTGGTCAATGGGCGAGAGCCTGAACCAGCCAAGTAGCGTGCAGGAAGACGGCCCTATGGGTTGTAAACTGCTTTTATAAGGGAATAAAGTGGGTCACGTGTGACTTTTTGCATGTACCTTATGAATAAGGACCGGCTAATTCCGTGCCAGCAGCCGCGGTAATACGGAAGGTCCGGGCGTTATCCGGATTTATTGGGTTGAAAGGGAGCGTAGGCCGGAGACTAAGCGTGTTGTGAAATGTAGACGCTCAACGTCTGCACTGCAGCGCGAACTGGTTTCCTTGAGTACGCACAAAGTGGGCGGAATTCGTGGTGTAGCGGTGAAATGCTTAGATAGCACGAAGAACTCCGATTGCGAAGGCAGCTCACTGGAGCGCAACTGACGCTGAAGCTCGAAAGTGCGGGTATCGAACAGGATTAGATACCCT
+
GGDG?CFGGFGGCGG9FFF,FDC:@@FFGGGGGGGF88DF,CF@FGCFGGGGDF8FGGFFFEG@EDFGEGGCFFFGGGGGFGGGAF<<,F,A4EEEFCFF,=F@FGGG,4BFBFGGGGC=CGGEFFGGG<FGCAFGCFGGGFECGGGGGGGGDFGGDGGGCBFFFCFEFFCF'@FGC82.?;B:F77FGGG:FGD6:1GFFG0FGG@G#GFFGGE#EEC<GGDFCGGFGGFCGEC;GFEB.GGGGGFFFCEFC9EG*<FD:AC8ECEGGGGGGFFDCC8=DFBA<EGF@D?F8=7@:ECFGFGFB+GGGGFFCE>+EE<FA,C+87CFF?DGEFEFC,,FFF,A,69,CFFC??7B@FECFB7@FCCC<<<8F<CGCEECGGEGFEC7@EGECF9FCC@,,CFECCC7EBGGGGGGFEGGFFGGF<EEFECCC9CC
@PBWD 80887
TGAGGAATATTGGTCAATGGGCGAGAGCCTGAACCAGCCAAGTAGCGTGCAGGATGACGGCCCTATGGGTTGTAAACTGCTTTTATAAGGGAATAAAGTGAGTCACGTGTGACTTTTTGCATGTACCTTATGAATAAGGACCGGCTAATTCCGTGCCAGCAGCCGCGGTAATACGGAAGGTCCGGGCGTTATCCGGATTTATTGGGTTTAAAGGGAGCGTAGGCCGGAGATTAAGCGTGTTGTGAAATGTAGAGGCTCAACCTCTGCACTGCAGCGCAAACTGGTCTTCTTGAGTACGCACAACGTGGGCGGAATTCGTGGTGTAGCGGTGAAATGCTTAGATATCACGAAGAACTCCGATTGCGAAGGCAGCTAACGGGAGCGCAACTGACGCTGAAGCTCGAAAGTGCGGGTATCGAACAGGATTAGATACCCT
+
EGCFGGGGGGG9FGGGGGFGGCF7@CGGGGGGGGGGGGGGDDEFFFEEFEGGGGGGFGGGGGGFGGFEFFFGGGFFGGGGGGGGGGFFFFGCGGGFGFFGFGGGCGGFFGGGGGGGGG7FDGGG9FFGGGGGGGGFECEFGGGEGGGGG;GGGGFGGGG@4FFDFEGGG9C@EFFCEEG@CFGGG:FEGGG.CFECCFEGCFCGFE0<<?CEFGGG:EGGEEEFC9FCFCCFGGGGGGGGGGGGFG9CCCGFGGGGFC?FFFGGGGGGGGFBECGF9GGFFEGGGGGF9GGGFCEF:F7FFECGGFDGGFGGGGGGEFCGGGGEEC7GGGGGFFEFFFFEFC,A,FAFGF9EECEEF7DFF@GGGGFGFFGGEB,EEFGGEF7GFFE7GGGGGDFFGGGGGGGFFECDFCGGGGGGGGGGGGGGGGGGGFGCCCCC
@PBWD 81373
TGAGGAATATTGGTCAATGGGCGAGAGTCTGAACCAGCCAAGTAGCGTGCAGGATGACGGCCCTATGGGTTGTAAACTGCTTTTATAAGGGAATAAAGTGAGTCTCGTGAGACTTTTTGCATGTACCTTATGAATAAGGACCGGCTAATTCCGTGCCAGCAGCCGCGGTAATACGGAAGGTTCGGGCGTTATCCGGATTTATTGGGTTTAAAGGGAGCGTAGGCCGGAGATTAAGCGTGTTGTGAAATGTAGAGGCTCAACCTCTGCACTGCAGCGCGAACTGGTCTTCTTGAGTACGCACAACGTGGGCGGAATTCGTGGTGTAGCGGTGAAATGCTTAGATATCACGAAGAACTCCGATTGCGAAGGCAGCTCACGGGAGCGCAACTGACGCTGAAGCTCGAAAGTGCGGGTATCGAACAGGATTAGATACCCT
+
<FGG,EEFCGFCFGGGGFGF,@C@FGGGGFGGGG<<EDFG,FFGAEBFGGGA8BEG86BF>GG98FF8ACCGFFGGGGGDFFGGGFGFGGGFEEFG<FFGGGFGF9FBF?FEFEA?ADEFGFGGGGGFFAFF<CF,BF<AFFGDFCCGDF,<=D7=F>FFGGG?78FECCEFCF*@@FF3DDFFC7>BG;C*@FC?5<CFAC9E<<<F7A:3GF;*:8==A=1<</8C<C?3GGGDFC>?8CEGD@CDDG7:C?F:ACBFF@+:@#3D=F@@#<GCF@C:>5FF=3B,GGGGFEDFCC8+,4:+?7F8:FFEDDFFB++BCCC>CEEFDFECGEFAFC,FFGGGGDEDEE<EC?E7FD<:GEGEFGFC@8FC,DCF:<:F:FDGFFFC@EGEGGFFGFEECEGGGGGGGDGGEFGFFCGGGFFGFFDFDFFCC@BC
@PBWD 254
TGGGGAATATTGCACAATGGGGGAAACCCTGATGCAGCAACGCCGCGTGAGTGAAGAAGTATTTCGGTATGTAAAGCTCTATCAGCAGGAAAGAAAATGACGGTACCTGACTAAGAAGCCCCGGCTAACTACGTGCCAGCAGCCGCGGTAATACGTAGGGGGCAAGCGTTATCCGGATTTACTGGGTGTAAAGGGAGCGTAGACGGTTTTGCAAGTCTGAAGTGAAAGCCCGGGGCTTAACCCCGGGACTGCTTTGGAAACTGTAGAACTAGAGTGCAGGAGAGGTAAGTGGAATTCCTAGTGTAGCGGTGAAATGCGTAGATATTAGGAGGAACACCAGTGGCGAAGGCGGCTTGCTGGACAGTAACTGACGTTCAGGCTCGAAAGCGTGGGGAGCAAACAGGATTAGATACCCT
+
9FFGG@FGFGGGGGGGGFGGGGGGGGGGGGGGGFGGGGGGGGGGGGGFGGGFGGGFFFFGGFGGFGGFGFGFGGGFGDGFGGGGGGGGGGGGGFGFGGGFGGGEGDGGGGGAEEGFFFFGGEGGGFGGCFFGE3GGGGGGGGGGGGGGECC@GGF9<FFGGGGGGEDF<:FFGGECCF@FGGGGGGCGCFGFFGGFG7?CCEGGGG89GCCCGFGFGCGGFFGGGFGGGGFGGGGGGCCEGGGGGGFGGFFGGGGGGGGGGGGGGFEFFGGGGGGGGFGG?FFGGFGGGGGGGGGGF9E?FGGCEGDFCGGFCDGGGFF9EADGF9GFF9GF@<FCGGFGFE@GFGEGGDGGGGGGGGGGGGGGGGGGGGFGGF?GGGGGGGGGGGF>GGGGGGFGGGGGGGFGGGGGFEFCCCCA
@PBWD 255
TGGGGAATATTGCACAATGGGGGAAACCCTGATGCAGCAACGCCGCGTGAGTGCAGAAGTATTTCGGTATGTAAAGCTCTATCAGCAGGAAAGAAAATGACGGTACCTGACTAAGAAGCCCCGGCTAACTACGTGCCAGCAGCCGCGGTAATACGTAGGGGGCAAGCGTTATCCGGATTTACTGGGTGTAAAGGGAGCGTAGACGGTTTTGCAAGTCTGAAGTGAAAGCCCGGGGCTGAACCCCGGGACTGCTTTGGAAACTGGAGAACTAGAGTGCAGGAGAGGTAAGTGGAATTCCTAGTGTAGCGGTGAAATGCGTAGATATTAGGAGGAACACCAGTGGCGAAGGCGGCTTGCTGGACAGTAACTGACGTTCAGGCTCGAAAGCGTGGGGAGCAAACAGGATTAGATACCCT
+
GGGGGGGGGGGGGGGGGGGCFCFGGGGFGF,EFGGGGGCGFGGGGGGGGE,CF,CBFGD6CFGGFGD7=DFCFGGFG,5FFAEFFF<BF+BF8FGGCA?<D+@FFCG9EBFGAEBFFFGGGE-CCFGG<G?B:&D2BF8>F<DGG&>AAGF@CFFCGFGGCCFCFG?F=FEGGGGG?=19C9<CFG78<C1GFGGFGGGC1:GGFGFCF(<GF#DCCGEFFCDGGFGFCEFCFFC5C#CCEDGGGFFC:F>F9GFE@,ECFD5#FEAGGEFGCFFFGGGGDGGFACGGFCFF@F,FF<A,GGGGGGEDFFFFEC,GGGGGGFGGDGFF9,CF:FCGGFCF7GGGGDGGGGGGGGGGFGGGGGFF9GGGDGGGEGGGGFCCGGGGGGGGEGGGGGGGGGGGGGGGEEGFGGGCCCCC
@PBWD 256
TGAGGAATATTGGTCAATGGACGAGAGTCTGAACCAGCCAAGTAGCGTGCAGGATGACGGCCCTATGGGTTGTAAACTGCTTTTATAAGGGAATAAAGTGAGTCTCGTGAGACTTTTTGCATGTACCTTACGAATAAGGACCGGCTAATTCCGTGCCAGCAGCCGCGGTAATACGGAAGGTTCGGGCGTTATCCGGATTTATTGGGTTTAAAGGGAGCGTAGGCCGGAGATTAAGCGTGTTGTGAAATGTAGTGGCTCAACCTCTGCACTGCAGCGCGAACCGGTCTTCTTGAGTACGCACAACGTGGGCGGAATTCGTGGTGTAGCGGTGAAATGCTTAGATATCACGAAGAACTCCGATTGCGAAGGCAGCTCACTGGAGCGCAACTGACGCTGAAGCTCGAAAGTGCGGGTATCGAACAGGATTAGATACCCT
+
DGFFGGGGFGGGFFGGGGGGGGGGGGGGGGGGGGGGGGGGGGFGGGGGGGGFFFEFFGGGGGGGGGFGGFDFGGGGGGGGGG9FFGGGGG<EFFFGGG9<F?FGFFEFGGGGGEFGGGGGGGGGGGGGDGFG+BB@FGFG=@FGGGGGGGGG=DFFGGGGGFGGG@@GC@FGBFFD2>FFCFCCEGGGGG:EFFCE:C<CFFGGG=B;C<FGECGGGGG8>CEGCEEEGDCEFGG9DDG:E;DDFGFGGGFGFFFDF<DGGGCFDFGGFEFDDGFFFGGGGFEFA8FGGGGFDGFCCE++8FF6444+GGGGGFEEGDFEGGGGEF:AGGFCFGED?CCEGGGGGFFEGF9ECFC-DGGGGGGGGGGGGFFGGGGGGFCF7DGGGGGGGGFGFFFF@FDGGGGGGGGFGDGGGGGGEFEGGGGGGGGGGGGCCCCC
@PBWD 257
TGGGGAATATTGCACAATGGGGGAAACCCTGATGCAGCGACGCCGCGTGAGCGATGAAGTATTTCGGTATGTAAAGCTCTATCAGCAGGGAAGAAAATGACAGTACCTGACTAAGAAGCACCGGCTAAATACGTGCCAGCAGCCGCGGTAATACGTATGGTGCAAGCGTTATCCGGATTTACTGGGTGTAAAGGGAGCGCAGGCGGGAAGACAAGTTGGAAGTGAAATCTATGGGCTCAACCCATAAACTGCTTTCAAAACTGTTTTTCTTGAGTAGTGCAGAGGTAGGCGGAATTCCCGGTGTAGCGGTGGAATGCGTAGATATCGGGAGGAACTCCAGTGGCGAAGGCGGCCTACTGGGCACCAATTGACGCTGAGGCTCGAAAGTGTGGGTATCAAACAGGATTGGATACCCT
+
GGGFGGGGGGGGGEGCFGGGGGGGGGGGGGF?FGGGGGG@FF@FGGGGGGGFGGGGGGDGDGGGFGFCCG<FFDGGGGFCGGG<@DFFGEBEGGGGGGFGGFGGGGCFEGFG9FGCEEG?E8:=FC@E<FGFGCFFGGECGBBFFGGGEECGFCF@F,?CC2=GGGFDFEGFCG?GGGG@EEFGGFFFC:FCFCFCEGECFGEGGGD@?ECEC8FGFCCD3A@FGGFDFG#@GFCFCFGFGGGGGF=<EFFG?FFEGC=CECEFGDGGFFFEFGBGFFEFFGC<CE@FFBGGFF@>CGGGGCF@7B@A,FFE7F7DGGGGG@CEFCB9,C@B,FC-E@<EB@@@@:CF7@C,6,CCECC,@C,CFFC,@FCF<FC,<7>F<EEEFECGGGGF9E<C@,FFF<C6,,,,<E;8@@BA
@PBWD 92376
TGAGGAATATTGGTCAATGGACGAGAGTCTGAACCAGCCAAGTAGCGTGCAGGATGACGGCCCTATGGGTTGTAAACTGCTTTTATAAGGGAATAAAGTGAGTCTCGTGAGACTTTTTGCATGTACCTTATGAATAAGGACCGGCTAATTCCGTGCCAGCAGCCGCGGTAATACGGAAGGTCCGGGCGTTATCCGGATTTATTGGGTTTAAAGGGAGCGTAGGCCGGAGATTAAGCGTGTTGTGAAATGTAGACGCTCAACGTCTGCACTGCAGCGCGAACTGGTTTCCTTGAGTACGCACAAAGTGGGCGGAATTCGTGGTGTAGCGGTGAAATGCTTAGATATCACGAAGAACTCCGATTGCGAAGGCAGCTCACTGGAGCGCAACTGACGCTGAAGCTCGAAAGTGCGGGTATCGAACAGGATTAGATACCCT
+
GGGGGGFGFGGFDFAFGGDFGGGCG7FFFFGGFGGGGGGFG@CF<DCFGGFG8FFGGFGGDFDGGFCCFFF+B<FGGDGGFFGGGGGGGGCCA<CFFAGGGGGGGC8+:ECFGGAFDDGFFGGGGFGGDDFFFFGEGGFGGDF?GGGF?>E?FEGGGGGGGFFGFGGGFFFFGGCCEEGEGGDEEC2CFGG,@EFFFGGFGGDGGGFBF0?FFCGGGGEGEDCEGGGGGGFECCGGGGGGGGFGGGGFGFFGBFECGGGGGGGGGFGGGGGEGGGGGEEEGGGFFCGGGCFF6GFC:F8E<ACGGGGF@FGGGGGGGGGGGGGGEDGFFGGGGGGFCFCFA9GGFF<FGGGGFF:CGGFCGGGGGGGFGFGGGGGGF8GEGGGGGGGGGGGGGGGGFCGGEFGFGGGGGGGFEGFE>GFEAGFGGGGGGGGCCCCC
@PBWD 259
TGGGGAATATTGCACAATGGGGGAAACCCTGATGCAGCGACGCCGCGTGGAGGAAGAAGGTCTTCGGATTGTAAACTCCTGTTGTTGAGGAAGATAATGACGGTACTCAACAAGGGAGTGACGGCTAACTACGTGCCAGCAGCCGCGGTAAAACGTAGGTCACAAGCGTTGTCCGGAATTACTGGGTGTAAAGGGAGCGCAGGCGGGAAGACAAGTTGGAAGTGAAATCTATGGGCTCAACCCATAAACTGCTTTCAAAACTGTTTTTCTTGAGTAGTGCAGAGGTAGGCGGAATTCCCGGTGTAGCGGTGGAATGCGTAGATATCGGGAGGAACACCAGTGGCGAAGGCGGCCTACTGGGCACCAACTGACGCTGAGGCTCGAAAGTGTGGGTAGCAAACAGGATTAGATACCCT
+
CFGGGFEGGFGFGFFGCFEGFEDEBEECF8EFFGGGFFFGGGGGGGGGEEGGGEGGGGG<FEEFE@CEG7EEFEFCDF<<A5BF4B<FFBFGGFGGFGFGGECCFGF,FFFGF<DE<E@AF9=FEFGFGG96:78>DGGCGGGFC:FFGG>?CD:F?EG<C=GEEE<FGG:F2?4FBBBFA1?FGG(?FFE:BCEF8DF2EE;*:9CC>F;@</::@(@?FFGFB<D>F::FGF<<F>FFDGFGCFFGGGFG>@<,>49CEGFFFFCG?>FFE>5AAGGFFFGGGF=8+A5CGGF7F>:@FGFF@B7GGFFC7FC7@?GGGGCCFC8FE,GGECEECCFBFFC7F@CFEF,C,FGEFFGFCFC8GGGCC7EF@BEF8GGGGEE9@,CGGGGFFGGFDGDGGDFGFFEADGECC?CC
@PBWD 260
TGGGGAATATTGCACAATGGGGGAAACCCTGATGCAGCGACGCCGCGTGGAGGAAGAAGGTCTTCGGATTGTAAACTCCTGTTGTTGAGGAAGATAATGACGGTACTCAACAAGGGAGTGACGGCTAACTACGTGCCAGCAGCCGCGGTAAAACGTAGGTCACAAGCGTTGTCCGGAATTACTGGGTGTAAAGGGAGCGCAGGCGGGAAGACAAGTTGGAAGTGAAATCTATGGGCTCAACCCATAAACTGCTTTCAAAACTGTTTTTCTTGAGTAGTGCAGAGGTAGGCGGAATTCCCGGTGTAGCGGTGGAATGCGTAGATATCGGGAGGAACACCAGTGGCGAAGGCGGCCTACTGGGCACCAACTGACGCTGAGGCTCGAAAGTGTGGGTAGCAAACAGGATTAGATACCCT
+
GGGGGGGGGGGGGGGGGGGGGEGGGGGGGGGGGGGGGGBFGGGGGGGGGCFEGGGGGGGGFGGGGGG:FGGGGGGGFGGGGGGGGGGDGFFGGGGGGGGCGG7FBFGGGGGGGGGGFFGGGGGG7@FGGFGGGGGGG7DGGGFGCFCGGGGFGGFFGGGGGFGGC8CCGE>FFFGGGEFGGGCGGGGGFGGGGGGGGGGFDGGEGCGFBF@AGFGGGGGGFGGGGGFECCCFGFGGGGGCGGGFFCFFFGFDFGGGGGGGGGGGGEGFFGGGGGFGCEDFFGGGGEFCGGFFGGGGGGDGGGGGGGGGGGFFGGGGGGGGGGGGGGGGGGGGGGGGGGGGGGGGGGGGGGGGGGGGGGGGGGF?GGGGGGGGGGGGGGEFGGGGGGF>GGGGGGGGGGGGGGGGGGGGGGGCCCCC
@PBWD 261
TGAGGAATATTGGTCAATGGGCGAGAGCCTGAACCAGCCAAGTAGCGTGCAGGATGTCGGCCCTACGGGTTGTAAACTTCTTTTGTGCGGGAATAAAGGAACCTAAGTGTAGGTTTTTGCATGTAACGTAACGAATAAGCATCGGCTAACTCCGTGCCAGCAGCCGCGGTAATACGGAGGATGCGAGCGTTATCCGGATTTATTGGGTTGAAAGGGAGCGTAGACGGGTTTTTAAGTCAGCTGTTAAAGTTTGGGGCTCAACCTTAAAATTGCAGTTTAAACTGTAGACCTTGAGTACGGTTGAGGTGTGCGGAATTCGTTGTGTAGCGTTGCAATGCTTAGATATCACGAATAGCTCCGAGTGCGAAGGCACCACACTAATCCGGAACTGACATTCATGCGCGAAAGTGTGGGTATCAAACAGGATTAGATACCCT
+
GGGGGFGGGGCFFFF<<EAC@8CF7@@F<6EFG8@FEAFG,C,ECCFCGGFEGDGF,<CF7@+DDFF>EF7FBFCF,EFFGGCCEFCGCC7FFCFAF?EEEEF,<,:CEE<??FF9+DC,<C@?E,53BBB3:CCC<DDF,,DCCEFEGFF9,>DF73@F@5,5,@7<@C*>,3,***=<*,,3:=1BC/42/,?3CC?<1?6<:<;F2##1FACEADC;=:*94@8CD;9=E@1@?<@E9=>=$FBCDF<<7DED3=,:3,38C,@7,GEFDC,55,,,,A58,=BCF74,,+7F@+48F?AECE+GECA,,+=7B+4::<<8@EGCE9EC,ACF?EE<EF<E,EC?EEFC<CF@:@::++,,C,CCC,:6,FC9EC@B,@F866<,,;,6C,GGGF@+@,F,EFC6,BE,E<69F8FCFGGFE,C,9ECFA,88A
@PBWD 262
TGGGGAATATTGCACAATGGGCGAAAGCCTGATGCAGCAACGACGCGTGAGCGATGAAGGACTTCGGGTCGTAAAGCTCTGTCCTCAAGGAAGATAATGACGGGACTTGAGGAGGAAGCCCCGGCTAACTACGTGACAGCAGCCGCGGTAATACGTAGGGGGCTAGCGTGATCCGGAATTACTGGGTGTAAAGGGAGCGCAGGCGGGAAGACAAGTTGGAAGTGAAATCTATGGGCTAAACCCATAAACTGCTTTCAAAACTGTTTTTCTGTAGTAGTGCAGAGGTAGGCGTAATTCCCGGTGTAGCGGTGGAATGCGTAGATATCGGGAGGAACACCAGTGGCGAAGGCGGCCTACTGGGCACCAACTGACGCTGAGGCTCGAAAGTGTGGGTAGCAAACAGGATTAGATACCCT
+
FF,CFFGFGGGGGGGGGFGG8DFEGEC?,EFFFGGGGGGGGE,+@FGFCCFGGEGCDGGF,E8F,FFGCFFCFGGFDCEEFAFCF9FGGFBFGGFG?FGGGGG+CFF9FGFBF=>FFFF8BFGFE7FGGFEFD<>8DFFCFGFFG*FGEGBFFDBFEF:<F:C:FF2F:)DFF<F5?F<>C?,<EGFC5C<<ECGCA:?*1<1*38CC<;@??E?>GCE=@FE@GGGEB@4F@3<5>(=<C=GFFGFDF40GFFGDC<9EGGGFADF<D>5-8G?F9?E7C8CGGF<FC<E,F8GGGGCBAF=F87CCFFC98,CEFF9FCGGGEGDFFFFFF<F9GF8F@EFFFEGGGFFEE<F@GFFFAD;FAFCEFEFF@GGGG@FEGDGFFGGGGGGFCGGEGGFGGGGGCGGGF@@C@BC<
@PBWD 91089
TGAGGAATATTGGTCAATGGGCGAGAGCCTGAACCAGCCAAGTAGCGTGAAGGATGACGGCCCTACGGGTTGTAAACTTCTTTTGTGCGGGCATAAAGGAACCTACGTGTAGGTTTTTGCATGTACCGTAACGACTAAGCATCGGCTAACTCCGTGACAGCAGCCGCGGTAATACGGAGGATGCGAGCGTTATCCGGATTTATTGGGTTTAAAGGGAGCGTAGGCCGGAGATTAAGCGTGTTGTGAAATGTAGAGGCTCAACCTCTGCACTGCAGCACGAACTGGTCTTCTTGAGTACGCACAACGTGGGCGGAATTCGTGGTGTAGCGGTGAAATGCTTAGATATCACGAAGAACTCCGATTGCGAAGGCAGCTCACGGGAGCGCAACTGACGCTGAAGCTCGAAAGTGCGGGTATCGAACAGGATTAGATACCCT
+
6@6C,CFFGGCCEGGGGE@CF8FECEGF<@8CDEFFG@CCFECECE:CCFFFGEFFEC@C@CCF=,BCB+?=FFGGGC<CE<9,CFFFGGE+@<FEGDEFFCFCF@C,B=FDF<9,BDFG<,@CD@FEFG:BFC+++,@@9=B>FECFFF;>FCEF*>C<FF:C7CF?F:FC+<,0=FGECDGCC7F,:<;48?:=7#><,<7FEFF;C;3<+ACEECD:8?=50CEC7:@EEECFGEGGGFFCEGGG@9CGGCFC8<FD)FEC>@AFFFGC>FGGEF=BDC3:C,,,C=F?:+3+FF4@4E88+@CDGEFAEGGEECF?BA,DGGFC,FC59?<AGCE<9EFFGFFEC,C<DFB7CGFE@FEEF@,CE8<CGGGGGC<C:@@:GGFE@@-BCFFGFCFCGFFFFGF@+ECGGCGGGGGFFFAFFE9AFDG@CCCCC
@PBWD 100723
TGAGGAATATTGGTCAATGGGCGAGAGCCTGAACCAGCCAAGTAGCGTGAAGGACGACGGCCCTACGGGTTGTAAACTTCTTTTATAAGGGAATAAAGTTCGCCACGTGTGGTGTTTTGTATGTACCTTATGAATAAGCATCGGCTAATTCCGTGCCAGCAGCCGCGGTAATAAGGAAGCTGCGAGCGTTAGCCGTATTTATTGGGTTTAAAGGGAGCGTAGGCGGGCTTTTAAGTCAGCGGTCAAATGCCACGGCTCAACCGTGGCCAGCCGTTAAACTGTAAGCCTTGAGTCTGCACAGGGCACATGGAATTCGTGGTGTAGCGGTGAAATGCTTAGATATCACGAAGAACTCCGATCGCGAAGGCATGGTGCCGGGGCAGCACTGACGCTGAGGCTCGAAAGTGCGGGTATCAAACAGGATTAGATACCCT
+
CEFGGCGGFEACCEECCEGF,FFFEGDGGGGGG8CFGFGGC@FDGGGG7CFAFGFDG:77:CCFGF,=:>?CFG9FFGG9<BFGFCE<<CFF,FGCFF@FFDGC=F>D88=:,B?B,<DDGC9<F<<FFGGGGFDFGGGGFGCEE7CFFF9=FE6CDF87<FF738FCGG:;.%,@DC:#?FG;<F:FEG7(,2C##A=F8C9EC<AF73<88EGEBEC:CGC?C7GFFFGGAFC1>>95<9B=@:>9<97<27<@:9C<82@EG=5C?F>ECDAGFF/GFCFFCDGGGGGGECE9GGFAEC<,C,FGGGGGGGGFGGGGGGGGGGGEFGGGFC?DGGGGGF@@F<GGGGGF:?GEF>F+FFGGGFEE9:,CGGGGGGF,EDAFGGGGGGGGGGGDGFFDGFDEF@7BGGGGF<GGGF9GGGGDGFGFFCCCCC
@PBWD 51802
TGGGGAATATTGCACACTGGGGGAAACCCTGATGCAGCGACGCCGCGTGAAGGAAGAAGTATCTCGGTATGTAAAGCTCTATCAGCAGGGAAGATAATGACGGTACCTGACTAAGAAGCACCGGCTAAATACGTGCCAGCAGCCGCGGTAATACGTATGGTGCAAGCGTTATCCGGATTTACTGGGTGTGAAGGGAGCGCAGGCGGTGCGGCAAGTCTGATGTGAAAGCCCGGGGCTCAACCCCGGTACTGCATTGGAAACTGTCGTACGAGAGTGTCGGAGGGGTAAGCGGAATTCCTAGTGTAGCGGTGAAATGCGTAGATATTAGGAGGAACACCAGTGGCGAAGGCGGCTTACTGGACGATAACTGACGCTGAGGCTCGAAAGCGTGGGGAGCAAACAGGATTAGATACCCT
+
GGGGGDGGGGGGGGGGCFGGGGGGGGGGGGGGGFGGGGGGD7FGCEEGEGFGGFGFFGGAFGGC9FFCFGGFGGEFGGGGGDGG9FGFDGGFE<EG?BFGGGGGGGFDGFGGGAEGFGGGGGC>CFEGGGGFG?GGGF?BFCGG:FFD@.CBFFBDE3FF;GFGGGGGGGDGGGDGC<FGFACGEC?E4<CCGGGGGGGGGG5CEGG>GGGG?CGGF<FGGFFGF<FDGGGGFD>@,9FEECGFAFGDGEGGGFFFGFFBF=?9C:@F@$+CFGEA7.E?EFGGGGGGDGGGGGFGGFF9GGGGGGGGGGGFGGGGGGGEBCEGGGGFEGGEBC8FGF@F7F>D@7DCEGGFF<EC?GGGGGFGGECGGGEGGGGGGGGFDFEC7E@DGGEGGGGGGFGFGGGFFFFGFCGCC8CC
@PBWD 87588
TGGGGAATATTGCACAATGGGGGAAACCCTGATGCAGCGACGCCGCGTGAGCGAAGAAGTATTTCGGTATGTAAAGCTCTATCAGCAGGGAAGATAATGACGGTACCTGACTAAGAAGCCCCGGCTAACTACGTGCCAGCGGCCGCGGTAATACGTAGGGGGCGAGCGTTATCCGGATTCATTGGGCGTAAAGCGCGCGTAGGCGGCCCGGCAGGCCGGGGGTCGAAGCGGGGGGCTCAACCCCCCGAAGCCCCCGGAACCTCCGCGGCTTGGGTCCGGTAGGGGAGGGTGGAACACCCGGTGTAGCGGTGGAATGCGCAGATATCGGGTGGAACACCGGTGGCGAAGGCGGCCCTCTGGGCCGAGACCGACGCTGAGGCGCGAAAGCTGGGGGAGCGAACAGGATTAGATACCCT
+
EEGGDD:<FFGGGGGFGGFE8FFGGGGGGG8FFGGFGGGGGGGEGGGGGGGGGFGGGGGGFGDGGGGGGGGGGGGDCFGGGFFGGFFGGGGGGGFGGFCCE@EGGGGGFF<<FC8FCDFGFGGGGGGGGGGGGGGGFGGDGGGGGGGG?EEFGG77FEFGFEFGEEEE:<CFGG?8.;,>@FFGGGEEGDE=??C*:CCEEGCCCGGGGFEECEEGEGGGG?A=CG*ECGGGGGECEEF9EE>EDEFCGEGEGCGGF:;FCDGEDEGEGGFGGGFG-@FF>GGGGCF8GGFCC@+C>@+>>@GGGGGGGGGGGGCC:E,FE7CEEGGEFCFFGFC@+DGGGGGGE:EGEFFE>GGFEDGGGFFAFFFGGGCEFCGGFF@6GGFE<EFF:GEFGGDGGGGGGGGGFGGGGGFCCCCC
@PBWD 267
TGGGGGATATTGCACAATGGGGGAAACCCTGATGCAGCGACGCCGCGTGGAGGAAGAAGGTTTTCGGATTGTAAACTCCTGTCGTTAGGGACGATAATGACGGTACCTAACAAGAAAGCACCGGCTAACTACGTGCCAGCAGCCGCGGTAAAACGTAGGGTGCAAGCGTTGTCCGGAATTACTGGGTGTAAAGGGAGCGCAGGCGGACCGGCAAGTTGGAAGTGAAAACTATGGGCTCAACCCATAAATTGCTTTCAAAACTGCTGGCCTTGAGTAGTGCAGAGGTAGGTGGAATTCCCGGTGTAGCGGTGGAATGCGTAGATATCGGGAGGAACACCAGTGGCGAAGGCGACCTACTGGGCACCAACTGACGCTGAGGCTCGAAAGCATGGGTAGCAAACAGGATTAGATACCCT
+
GGGGGEGGGGGGGGGGGGGGGEGGGGGFFGGGGGFGGG@FEGGGGGGGGCFGGGFGGEGG@FCEFGGG@EFGGGG9<FGGGGGGGGGEGEFGGGCFGGGGGGGGGGGGGGGGFGGGGGC>E@FFG7FCF4>?FFDFCGFB?CFGFDCCADEGGGG?<CGG<FGGGFFGE55<FFFGGGFFFGGGGGE*8?GGFCEGGGGECGDDGFCGFCF;DCFD73C?DGGGFF@9FF@FDGGFGEGGGGFGFGGFFC4ECGFE<FGG2GFEFCGFF?GGGGGGEFGFFCFGFFGFCEFFGGGGDDEGGGFGGGGFFGE,GGGGGEGGFGF>GFGGGFGFGGGFGF<@GEFGGCGGFCCFGEGEGGGGGGCGGGGGGGGGGGGGGGGGGGGGGGGFGGFGFEFFGGGGGGGGGGGFE,GCCCCC
@PBWD 268
TGGGGGATATTGCACAATGGGGGAAACCCTGATGCAGCGACGCCGCGTGGAGGAAGAAGGTTTTCGGATTGTAAACTCCTGTCGTTAGGGACGATAATGACGGTACCTAACAAGAAAGCACCGGCTAACTACGTGCCAGCAGCCGCGGTAAAACGTAGGGTGCAAGCGTTGTCCGGAATTACTGGGTGTAAAGGGAGCGCAGGCGGACCGGCAAGTTGGAAGTGAAATCCATGGGCTCAACCCGTGAATTGCTTTCAAAACTGCTGGCCTTGAGTAGTGCAGAGGTAGGTGGAATTCCCGGTGTAGCGGTGGAATGCGTAGATATCGGGAGGAACACCAGTGGCGAAGGCGGCCTACTGGGCACCAACTGACGCTGAGGCTCGAAAGTGTGGGTAGCAAAGAGGATTAGATACCCT
+
GGGGGGGGGGGGGGGGGGGGGGGGGGGGGGGGCGGGGGGGGGGGGGGGGGGGGGFFGGGGGGGGGGGGGGGGGGGGGGGGGGGGGGGGGGGG>FGGGGGGGDFCFGGGGGGGGGGGGGGGGGGDGGGGGGGGDGGGGGGGGGGGGGGGFE>FGGGFGGGGGGGGGGGG>GDFGGGGGGGGGGGG=GGGFGGGGGGGGGGGGGGGGGD7FFEGCGGFGGGFGGFFGGGGF:CFGGGGGGGGGCDG3AFFGGF@9FGGGGFFFGGFGGGDFGGG>GFFFFFFFCEGFGGGGGGF?GFFGEDGFGGF>GGGGGGGGGGGGGGGFCEF@DGGGGGFCFFFE8GGGGGGGEGGGGGGGGFFFGGGGGEF9GGGGGFGGGGGGGGGGGFGGGGFEGGGGGGGGGFDGFGGGEFFF8GCCCCC
@PBWD 86271
TGAGGAATATTGGTCAATGGGCGAGAGCCTGAACCAGCCAAGTAACGTGCAGGAAGACGGGCCTATGGGTTGTAAACTTCTTTTATAAGGGAATAAAGTGAGTCTCGTGCGACTTTTTGCATGTAACTTATGAATAAGGACCGGCTAATTACGTGCCAGCAGCCGCGGTAATACGGAAGGTCCTGGCATTAACCGTGTTTATTGGGTTTAAAGGGAGCGTAGGCAGGAGATTAAGCGTGTTGTGAAATGTAGACGCTCAACGTCTGCACTGCAGCGCGAACTGGTTTCCTGGAGTACGCACAGAGTGGGCGGAATTCGTGGTGTAGCGGTGAAATGCTTAGATATCACGAAGAACTCCGATTGCGAAGGCAGCTCACTGGAGCGCAACTGACGCTGAAGCTCAAAAGTGCGGGTATCGAACAGGATTAGATACCCT
+
A@GGG8<CCFGFGD<ED<ECFF@B7CGFCEFGGG@FEGGCC<FG,;FFGDF6E:<FGCBC++@@F<,,CC=CFEFGG9,9,,<?A<E9FFEFF<FG9E,<,:5C,,9:,+4848BE@?FFF9BC@,<B9<<FD<<?,CF@FGGGD@FFC,,3:63C+<>CDF<8>CB>FG3D@,>*><<>,,,87,>,8?=,?FC/,=,,,2,7@A6FGF9,?2***:*=:?C4#,>=8,8*6***ED*4;FB9F;7,,8*F@*33*,<@+,>ACB@>,C7GGF:3>,?3A,=,:AFFDB,,@+6++4,?GFGFGEC?>EFCF?7CB+F<<,@+@+85,FFECFF@<?EF<B<<CC6D6C,F?B7--,,:BFF7FEGGFFCF<<GFEC+C+EC9<@;B6-B+FFF9GGEC@FFE@B7GGFFF@ECF@EGGGEE@9EFFCFFC<-<C
@PBWD 270
TGGGGAATATTGCACAATGGGGGAAACCCTGATGCAGCGACGCCGCGTGGAGGAAGAAGGTTTTCGGATTGTAAACTCCTGTCGTTAGGGACGATAATGACGGTACCTAACAAGAAAGCACCGGCTAACTACGTGCCAGCAGCCGCGGTAAAACGTAGGGTGCAAGCGTTGTCCGGAATTACTGGGTGTAAAGGGAGCGCAGGCGGACCGGCAAGTTGGAAGTGAAAACTATGGGCTCAACCCATAAATTGCTTTCAAAACTGCTGGCCTTGAGTAGTGGAGAGGTAGGGGGAATTCCCGGTGTAGCGGTGGAATGCGTAGATATCGGGAGGAACACCAGTGGCGAAGGCGACCTACTGGCCGCCAACTGACGCTGAGGCTCGAAAGCATGGGTAGCAAACAGGATTAGATACCCT
+
FGGGG,BEFGGGGGGGGGGGGGGGEFFGGGGGGGGGGGFGEGGGGGGGGECCEEFGFGGGFFGGGGG>FEFGGGG9,CFG@FFF7+BBCAA<FG=FGGGGCFFFDCGGDGG?F<3@FGGGFG7FG7EGCFCGGFCGGGFGGGGEE?CGFEGCFGG<FC@CBFCGFFGGFE7C@FFGG3FFGD>FGG?BCGGGGGGGGCECGFC8EGG?4FCGCFGG#CFGGG?EGGG46<##DFEGGGGGFGGGF7@C<F@C:FF7FBFGDF@DF<@$DGGECFF9F@>,DBFGG3=34,<GFDGFEC@FGFF7>7F<9CC5@GEDGGDGF::CC+7GGGGGEGECCFFFB,EC97:@@7CC@,9E7F:@+8,,9FFE@7FC8EEC6@CFDDFGCFEC-9GFGECGFFGGGFDFEAA<EGFCCCA@
@PBWD 65736
TGGGGAATATTGCACAATGGGGGAAACCCTGATGCAGCGACGCCGCGTGAAGGAAGAAGTATCTCGGTATGTAAACTTCTATCAGCAGGGAAGATAGTGACGGTACCTGACTAAGAAGCCCCGGCTAACTACGTGCCAGCAGCCGCGGTAATACGTAGGGGGCAAGCGTTATCCGGATTTACTGGGTGTAAAGGGAGCGTAGACGGTGTGGCAAGTATGTTGTGAAAGGCATGGGCTCAACCTGTGGACTGCATTGGAAACTGTCATACTTGAGTGCCGGAGGGGTAAGCGGAATTCCTAGTGTAGCGGTGAAATGCGTAGATATTAGGAGGAACACCAGTGGCGAAGGCGGCTTACTGGACGGTAACTGACGTTGAGGCTCGAAAGCGTGGGGAGCAAACAGGATTAGATACCCT
+
@FDG@,@EEFFFFGGFFF,@,BCC,CCF,CC<E6CCFGC@CG76@F@FEC,EGFFFDCEFF9ECFEEGGCFFGFGF9FFFEECEGG?<BCCGGFGGGGFFFG7?BFGFDCEFGGGG9F,DFCGCE:B0,:3B:><>FGFGFG,@FEEE<C?FBCFFE:E<4<=CGF@FFFEFGF9FFGGD@C3FGGCEGEFGFCC5GGF:E=1CF>8C,EFFGGFC.E@#,GFCFF@FFF@3AFFGFCEC8@<8FCGDDGCDEAA<E?FBF<C:+<C@GGGD.FFC:#?F=DCEF+:?C=9FEDAE,58BGGGGEFC?GEFCDF7CFFEFGEGFFFFGGEGGFCECCACECGF@EDGGGE@GGGGGGGGGGCGGGEFCCCCCGF8FC@GGFCGGFCEGGGGGF@ACFCDFFFGGF9EGGGGCB9C9
@PBWD 71577
TGGGGAATATTGGGCAATGGGGGAAACCCTGACCCAGCAACGCCGCGTGCAGGAAGAAGGCCTTCGGGTTGTAAACTTCTTTTACCAGGGACGAAAAAAGTGACGGTACCTGGAGAAAAAGCAACGGCTAACTAAGTGCCAGCAGCCGCGGTAATAAGTAGGTTGCAAGCGTTGTCCGGATTTACTGGGTGTAAAGGGCGTGTAGGCGGCGATTCAAGTTGGGAGTGAAATCCATGGGCTCAACCCATGAACTGCTCTCAAAACTGTATCCCTTGAGTATCGGAGAGGAAAGCGGAATTCCTAGTGTAGCGGTGAAATGCGTAGATATTAGGAGGAACACCAGTGGCGAAGGCGGCTTGCTGGACGACAACTGACGCTGAGGCGCGAAAGCGTGGGGAGCAAACAGGATTAGATACCCT
+
CFFGCFCFDFEFDGGGG8CAGGEECEG8CFGGFEAFFGGFGCFEGGGGG,D<EGGGGGGFFEFGFGGGFFEFGG?FCEFGGCFCFGGGGDFGFEGGD8=F?FFGGG7CCD9FFFFEGEGGG?@FGCG7>FCCGC,,3@;@,>BF7FCE*>8>>CFG9CCFCC<<<:F8:BFCC*::C?:EC0CCGCFCCFCFCCGGFCCFE:CCC78EG-?CE#,AE?<>@FE8,GEF@F7GFGGC8C<8C4<#4CFFC9F>C</==CGEFCCC6,DF:>=A3?CFB+@C=@CCE,B54+EEEE?EFE?<F8C?=@+DGGFB<E9=@F@=CBFE@9F9EECC,C66FECCC,:@,EFGC7CF7FDCCGCEF7DF:<DGECCB87GGGGGGFCCFB,CB,CGGGGGGGFE@GFFGCGGFEFFFCFACCCC
@PBWD 70734
TGGGGAATATTGCACAATGGGGGAAACCCTGATGCAGCGACGCCGCGTGGAGGAAGAAGGTCTTCGGATTGTAAACTCCTGTTGTTGGGGAAGATAATGACGGTACCCAACAAGGAAGTGACGGCTAACTACGTGACAGCAGCCGCGGTAATACGTAGGGGGCGAGCGTTATCCGGATTCATTGGGCGTAAAGCGCGCGTAGGCGGCCCGGCAGGCCGGGGGTCGAAGCGGGGGGCTCAACCCCCCGAAGCCCCCGGAACCTCCGCGGCTTGGGTCCGGTAGGGGCGGGTGGAACACCCGGTGTAGCGGTGGTATGCGCAGATATCGGGTGGAACACCGGTGGCGAAGGCGGCCCTCTGGGCCGAGACCGACGCTGAGGCGCTAAAGCTGGGGGAGCGAACAGGATTAGATACCCT
+
GGGFGDFCECGGGGGGDDFFGGCCFGGGGFFGGGCFGGDGGG+CFGG+F:=EGGG@FGGGFGGGGFGGD7FFFGGGGGGGGGGGC8FGD@BFEFGGFGGFGG+BFFFGGF@FD<DFFCFFFCFEG>CDCFGGGCG<FFCFFGGFGG>FC8*@FCG4?FGEE=CGGGEG+=F1<FECC+<9CCGEGGGGGC?:E,?0C5??<:CFEEC8:CEEGGGGGGEECEC8;CC>EGGGGEE5,@8<C?EGG>E=EGGEEEGCEC<=A:@BC8CC4C:C>;:F@9G=>CFFE7GGFGGFCCFCEFEDA>+EGFFEEFFC+CC:CE<9DGGEGGGFDEDAFBECGECEFC7GGGEGGFCFF<F8?GGGGGGGCGGGGFFCFGGGGGGEFE,FFFGGGGGGGGEGEDCGGFFGGGCGGGGCCCCC
@PBWD 274
TGGGGAATATTGCACAATGGGGGGAACCCTGATGCAGCGACGCCGCGTGAGTGAAGAAGTATCTCGGTATGTAAAGCTCTATCAGCAGGGAAGAAAATGACGGTACCTGACTAAGAAGCCCCGGCTAACTACGTGCCAGCAGCCGCGGTAATACGTAGGGTGCAAGCGTTATCCGGAATTACTGGGTGTAAAGGGTGCGTAGGTGGTAGGGCAAGTCAGAAGTGAAAACCCAGGGCTTAACTCTGGGACTGCTTTTGAAACTGTCAGACTGGAGTGCAGGAGAGGTAAGCGGAATTCCTAGTGTAGCGGTGAAATGCGTAGATATTAGGAGGAACATCAGTGGCGAAGGCGGCTTACTGGACTGAAACTGACACTGAGGCACGAAAGCGTGGGGAGCAAACAGGATTAGATACCTT
+
EGGGGGGGGGGGGFGGGGGGGGGGGFDDFGGGGGGGGGCGCEGGGGGGG:CFGGGGGEFGFEFGCFGGGGF<FGGEGGFC,@F9@FGGCC@>FGGGGCCFFC>FFECEGDFF;FFFCDFFE9:CG;G:>.;FGC8C.7?F<AF:CCE>>C59FF8#<8FG*GG:8ECFFBCFFGGGG<@?FF?CC<G<GGGGGEGAE5EGG>ECFG@0#CFGFFGFCECE<C@FC?@9EF,;D<E8@<FD<GGFFF=D8GDGGFE<AEDDGFGCGFDAF@C@9GFFFFG=A9GFDGGGGDGGF=CGGFEFGFGGC47GGGFGGGGGF@,FAGFFE@EGFGFCGGFECGFF:,GFGFGGGEF<6,,CF@FCFC,F9GFGGFFF6FGCGDDGFGGGGGGGGFDFGGDGGGFGFGGGFGGGFCGCCCCC
@PBWD 76691
TGGGGAATATTGCACAATGGGGGAAACCCTGATGCAGCGACGCCGCGTGAAGGATGAAGTATTTCGGTATGTAAACTTCTATCAGCAGGGAAGAAAATGACGGTACCTGACTAAGAAGCCCCGGCTAACTACGTGCCAGCAGCCGCGGTAATACGTAGGGGGCAAGCGTTATCCGGATTTACTGGGTGTAAAGGGAGCGTAGACGGCATTGCAAGCCAGATGTGAAAGCCCGGGGCTCAACCCCGGGACTGCATTTGGAACTGTAGAGCTAGAGTGTCGGAGAGGCAAGTGGAATTCCTAGTGTAGCGGTGAAATGCGTAGATATTAGGAGGAACACCAGTGGCGAAGGCGGCTTGCTGGACGATGACTGACGTTGAGGCTCGAAAGCGTGGGGAGCAAACAGGATTAGATACCCT
+
FGGGGGGGGGGCGGGGGGGGGGGGGGGGGGGGGGGGGGGGEF@FFGGFGGGGFFGGGFEFGFGGGGGEFFGGGGGGGGGGGFGGGFGGGGGGGGGGFFGGGGGFG@FGGGGGGGGGGGGFGGDFEFGGGEGGGCEGGGGGGGGFGGGGDCCFGGGG@GGGGGFGGGFFFEBEFGGGGGGGGGGGGG<EGGGGGGGGGGGCGGEGGGFFCFGGGGGGGCE<GFFG?D<CG:FCDFGDGEGGGE>GEFEDEGGFECGGGGGGGGGGGGGGDFDGGFEGDGGEGGFGF<A<CGGFDFFGGGGFFGGGGGGGGGGFGGGGFGGGGGGGFGGGGGGGGGGGGGGEGGGFFGGGGGGGGGFF@FGGGGGGGFGGGGGGGGGGGGGFGGGFDGGFGGGGGGGGGGGGGGGGGGGGGGGCCCCC
@PBWD 276
TGGGGAATATTGCACAATGGGGGAAACCCTGATGCAGCGACGCCGCGTGGAGGAAGAAGGTCTTCGGATTGTAAACTCCTGTTGTTGAGGAAGATAATGACGGTACTCAACAAGGAAGTGACGGCTAACTACGTGCCAGCAGCCGCGGTAAAACGTAGGTCACAAGCGTTGTCCGGAATTACTGGGTGTAAAGGGAGCGCAGGCGGGAAGACAAGTTGGAAGTGAAATCTATGGGCTCAACCCATAAACTGCTTTCAAAACTGTTTTTCTTGAGTAGTGCAGAGGTAGGCGGAATTCCCGGTGTAGCGGTGGAATGCGTAGATATCGGGAGGAACACCAGTGGCGAAGGCGGCCTACTGGGCACCAACTGACGCTGAGGCTCGAAAGTGTGGGTAGCAAACAGGATTAGATACCCT
+
CFGGGCBFFGGGGGGGGGFGGGGGFGGGGGGGGGGGGGEGGGGGGECFGGEGGGGGGGGGGGGGGGGFGGGGGGGGGGGGGGGGG8FFGGGGGGGGGGGGGGGGGGGGGGGGGGGGGGGGG>GGDGGGGGGGGGGGGGGGGGGGGGGGGGGGGGGGGGGGGGGGFGFGFGGG>GG?GGGGGGGGGGFGFGCGGGGGGDGGGGGDECFGFF<FFGGGFGGGGGGGFGGGGGGGGEGDGEFGGGGGFGGGGGGFDGEEFGGGGGDDFGFDFGFGGGGGGGGGGGGGGGGGGFFDGF@GGGGFFF=GGGGGGFFFFGGGEAFAGGE>GEGGE@9<GGGGGFGGFCGGGGGDGGGGGGGGGGGGF8GGDFGGGEGEGGGGGGGGGGGGFFGDGGGEEFGGGGGGGGGGGGGGGGGCCCCC
@PBWD 277
TGGGGAATATTGCACAATGGGGGAAACCCTGATGCAGCGACGCCGCGTGGAGGAAGAAGGTCTTCGGATTGTAAACTCCTGTTGTTGAGGAAGATAATGACGGTACTCAACAAGGAAGTGACGGCTAACTACGTGCCAGCAGCCGCGGTAAAACGTAGGTCACAAGCGTTGTCCGGAATTACTGGGTGTAAAGGGAGCGCAGGCGGGAAGACAAGTTGGAAGTGAAATCTATGGGCTCAACCCATAAACTGCTTTCAAAACTGTTTTTCTTGAGTAGTGCAGAGGTAGGCGGAATTCCCGGTGTAGCGGTGGAATGCGTAGATATCGGGAGGAACACCAGTGGCGAAGGCGGCCTACTGGGCACCAACTAACGCTGAGGCTCGAAAGTGTGGGTAGCAAACAGGATTAGATACCCT
+
GGGGGGGGGGGGGGGGGGGGCGGGGGGGGGGGGGGGG?EGGGGGGGCFGGGGCGFEGGGGGGGEFFEGGFGFGFGGGGGGGFG<FFFGGGGG8ECGGGGGGCFCFFFFGGGGGGGGGGGGGFGGGDFGGCDBCGGGGGGGGGGG7FGDGGGGGG?FAD6FGGGGGGFGFCFGGGGGGGGGGF9FGGGGCCCEFGGGGGGGGGDEEGG@C?@EFEG>FEFFGGGGGGFFB@0FCFGFFDGGGFFFF6CC7DD<AFCCGFFGGFFGGFGFC6F<@FGFFEEFFGGGFGF7DFDFGGGEGECFGGGEGCFF<FAGGGGGEGGGFCGEF@7FC,9CCF?GGGGGGGGGGGDGGGFGGFGFGGFGGGGFFCCEGDDGGFGGGGGFGFDGGGGGGGGGGGGGGGGGGGGFGGGGGGGCCCCC
@PBWD 66991
TGGGGAGTATTGCACAATGGGCGAAAGCCTGATGCAGCGACGCCGCGTGAGCGAAGAAGTATTTCGGTATGTAAAGCTCTATCAGCAGGGAAGAAAATGACGGTACCTGACTAAGAAGCACCGGCTAAATACGTGCCAGCAGCCGCGGTAATACGTATGGTGCAAGCGTTATCCGGATTTACTGGGTGTAAAGGGAGCGTAGACGGAGTGGCAAGTCTGATGTGAAAACCCGGGGCTCAACCCCGGGAATGCATTGGAAACTGTCAATCTAGAGTACCGGAGAGGTAAGCGGAATTCCTAGTGTAGCGGTGAAATGCGTAGATATTAGGAGGAACACCAGGGGCGAAGGCGGCTTACGGGACGGTAACTGACGTTGAGGCTCGAAAGCGTGGGGAGCAAACAGGATTAGATACCCT
+
FC,;+68BE9EE,@FCFFD@@F7@E:F8FG@EC9FFGGCEGG:C:CFGGGGGGEGGGFGGA9FCEFGEF@GAEGCFEFGCGGAFGGGFGCFEGFFCGGA5BBEFGEGGGFFFG9FFDECGCGCFGGGGFGGGGGCFFG,@@,,@:F*:>FEFGGF,C,,??5:8CCC@F7)16<FEEGDFG<142=FCFC<CFCE=<<BEED89FC<?2C2CFFF<GGGGFCB@F>GFCDCEGGGFD@?6;+GGFF/;#F<GFCC9D@3FGFD=ACC<DDAA,C@G<FGCCC?FE:C47,FEB<?=B5,FFE:=EC:FF??FBGF:DC@FF;CEGFGFCCFF=EFFCFF@,:F7FCFFCDGGGGGF@,@EFF9A<CC,FDF;C8FGFCB,C@GGG@F:EGGGFCGGGGGFGGGGFFCGFG<A,6A-
@PBWD 279
TGGGGAATATTGCACAATGGGCGAAAGCCTGATGCAGCTACGCCGCGTGAAGGAAGAAGTATCTCGGTATGTAAACTTCTATCAGCAGGGAAGATAATGACGGTACTCAACAAGGAAGTGACGGCTAACTACGTGCCAGCAGCCGCGGTAAAACGTAGGTCACAAGCGTTGTCCGGAATTACTGGGTGTAAAGGGAGCGCAGGCGGGAAGACAAGTTGGAAGTGAAATCTATGGGCTCAACCCATAAACTGCTTTCAAAACTGTTTTTCTTGAGTAGTGCAGAGGTAGGCGGAATTCCCGGTGTAGCGGTGGAATGCGTAGATATCGGGAGGAACACCAGTGGCGAAGGCGGCCTACTGGGCACCAACTGACGCTGAGGCTCGAAAGTGTGGGTAGCAAACAGGATTAGATACCCT
+
GGGGGGGGGGGGGGGCFFGGGGGGGGGGGGGGGGGGGGCFFGGGGGGGGGGFGFFGGGGGFGGGGGG@FFFFGGGGGGGGGGGGGGGGGGGGGGGGFDGGGGGCGGGFFGGGGGEFGGGGGGGGCCGGGAFAFGFDGG:DFGGG>GGGFGEFGFEFGGGAEGGEFGFB5AEFGGGDDG4DEF@FFG>7CFGGGGGGGCFBCBEBFFGFFD;FGGGGFFGGFGGGGGG4BDFFGGGGFGGGGFDGFFFGFFGGGE?GD9GFGGG=GFGGGGF@FGFFFFGGGGGF8CGGGGGDGGGEGGGFGGGGGDGGGGGGGGGGGGGGF7GGGGGGGGGGGGGGGGGGGGGGGGGGGGGGGGGGFGGGGDEGGGGGGGGGGGGGGGGGGFFGFFGGGGGGGGGGGGGGGGGGGGGGGGGCCCCC
@PBWD 92989
TGAGGAATATTGGTCAATGGGCGAGAGCCTGAACAAGCCAAGTAGCGTGAAGGATGACTGCCCTATGGGTTGTAAACTTCTTTTATAAAGGAATAAAGTCGGGTATGGATACCCGTTTGCATGTACTTTATGAATAAGGATCGGCTAACTCAGTGCCAGCAGCCGCGGTAATACGGAGGATCCGAGCGTTATCCGGATTTATTGGGTTTAAAGGGAGCGTAGATGGATGTTTAAGTCAGTTGTGAAAGTTTGCGGCTAAACCGTAAAATTGCAGTTGATACTGGATATCTTGAGTGCAGTTGAGGCAGGCGGAATTCGTGGTGTAGCGGTGAAATGCTTAGATATCACGAAGAACTCCGATTGCGAAGGCAGCCTGCTAAGCTGCAACTGACATTGAGGCTCGAAAGTGTGGGTATCAAACAGGATTAGATACCCT
+
;ECCFFGGFDAFFFEE,E,E8FC@@F:DGF8EG8,C@F<FFD@<,C+BF@FFFC<ECAEF,:CCEGDAFFGDGGGFGGDEFFGGDF9FGFFFCGG9FCECE7C<ECF<FC9=BBCCFCC<<FAFFGDGGGGGGGCED?EF<=FBECEGGC,,:9;FFCCC<F&FFGGGF@B9AC9F8C@>:7<>FGGFC=*@F978FFEBBB;F=CDF9@EFGGGGGECFE@::<ACGGFFGGFF<CF;G@FFEBEF@7GF?@ECBB#FFC+GGF<CGGF9';E?9E<AFA<C0?9C,=9?EF==GFEEDDFFF<@F@?,EAA,FFEFFEC9B=CFCC5FBAC?,8GGFFF=,FF<F@GFE9FC@-GGGC@F@?GGGFFFFB@@,FC9F<DEGFGFGGFGGFGGGGGGGFDCAFCEEC@DECFGGGFFEFFFGGGFGGFE68,CCA
@PBWD 281
TGAGGAATATTGGTCAATGGACGAGAGTCTGAACCAGCCAAGTAGCGTGCAGGATGACGGCCCTATGGGTTGTAAACTGCTTTTATAAGGGAATAAAGTGAGTCTCGTGAGACTTTTTGCATGTACCTTATGAATAAGGACCGGCTAATTCCGTGCCAGCAGCCGCGGTAATACGGAAGGTCCGGGCGTTATCCGGATTTATTGGGTTTAAAGGGAGCGTAGGCCGGAGATTAAGCGTGTTGTGAAATGTAGACGCTCAACGTCTGCACTGCAGCGCGAACTGGTTTCCTTGAGTACGCACAAAGTGGGCGGAATTCGTGGTGTAGCGGTGAAATGCTTAGATATCACGAAGAACTCCGATTGCGAAGGCAGCTCACTGGAGCGCAACTGACGCTGAAGCTCGAAAGTGCGGGTATCGAACAGGATTAGATACCCT
+
EFCFGFGGGGGGGGGGGGGGGGDGGGGGGGGGGGGGGGGGGGGGGGGGGGGGGGFGG<FEFGGGFFGGGFGFGGGGGGGFGGGGGGGGGGGGGGGGFGGGGGGGGGGGGGGGGFGGGGGGGGGGGGGEGGGGGGGGGGFGGFFG?GGGGGFGG?GFGGGGGGGGGGGGGGGGFGGGGGGGGGDCCFGGEGGGGGGGGFGGGGGGGFGGFGGFGGG@DEEGGGGGFCGGGGGGGGGDGEGGGGGDFFGGGGFGGFGCFGCGFGGFGGGGFFGFFGEGEDEFGGGGGFGFGGFAGGGGGGGGFFFEGGGDGGGGGGGGGGFGFGGGGGGFGFCFFGGGGGFGGGGGGGGGGGFEGGGEFFGGGGGGGGGGGGGGGGGGGFGGGGCFGGFGFFBEGFFFGGDGGGGGGGGDGEGGGGGGGGGCGGGGGGGGGEFCCBCC
@PBWD 88150
TGAGGAATATTGGTCAATGGGCGAGAGCCTGAACCAGCCAAGTAGCGTGCAGGATGACGGCCCTATGGGTTGTAAACTGCTTTTATAAGGGAATAAAGTGGGTCACGTGTGACTCTTTGCATGTACCTTAAGAATAAGGACCGGCTAATTCCGTGCCAGCAGCCGCGGTAATACGGAAGGTCCGGGCGTTATCCGGATTTATTGGGTTTAAAGGGAGCGTAGGCCGGAGATTAAGCGTGTTGTGAAATGTAGACGCTCAACGTCTGCACTGCAGCGCGAACTGGTTTCCTTGAGTACGCACAAAGTGGGCGGAATTCGTGGTGTAGCGGTGAAATGTTTAGATATCACGAAGAACCCCGATTGCGAAGGCAGCCTGCTAAGCCGCCACTGACGTTGAGGCTCGAAAGTGCGGGTATCAAACAGGATTAGATACCCT
+
EFGGGFGGFGGGGGGGGGGGGGGGGGEGGGGGGGGGGFGGGF9FFDGGGGFFGGGGGGFGGCEGCCG8EFGGGGGGGGGGGGGGGDCFDGGGFGGGGFGGGGGGGGGGGGGGGGGGGFGGGGFGGGGGG9AFGGGCFGGFGGGGGFFFGGGGGGGGGGGG+CCE@CEAFGFGGGGGDGGGGGGGEEGGGGGFGGGE7<CCFFFGF@GG1GGFGEGFEEEGEGEFCCE8FGGGEFC<CEGEGGGGGCFGGGGEFFFCC5FGGFB@GGGGEGFF<DCGE<EGGFGFFFF<F39GGGEFGFFDBCCCF7FEGGGEFFGFFDEFGGGGGGGGFFGGGCFFE,GFFGGGGFFDEFGFFBC7GGGDGGGGGGFFGFFCGF@,FC@7EF@FC,GGGGEGFE<FGFF8ECGGGGGGGGGGGGGGGGGGGGGGGGGGGGGCCCCC
@PBWD 283
TGAGGAATATTGGTCAATGGACGAGAGTCTGAACCAGCCAAGTAGCGTGCAGGATGACGGCCCTATGGGTTGTAAACTGCTTTTATAAGGGAATAAAGTGCGTCTCGTGAGACTTTTTGCATGTACCTTATGAATAAGGACCGGCTAATTCCGTGCCAGCAGCCGCGGTAATACGGAAGGTCCGGGCGTTATCCGGATTTATTGGGTTGAAAGGGAGCGTAGGCCGGGGATTAAGCGTGTTGTGAAATGTAGACGCTCAACGTCTGCACTGCAGCGCGAACTGGTTTCCTTGAGTACGCACAAAGTGGGCGGAATTCGTGGTGTAGCGGTTAAATGCTTAGATATCACGAAGAACCCCGATTGCGAAGGCAGCTCACTGGAGCGCAACTGACGCTGAAGCTCGAAAGTGCGGGTATCGAACAGGATTAGATACCCT
+
CF9@FFDF@FCCGGGFFGGGGGGGGGGEFGGGGGFGGGFFCF,CCFE:CFGGGGFGFGGGCF:FGGGGGGG76C9EFGG9FDGGGGGGGGGCFGFFCAEG?FFEGGGG??7EF,CFDGC9EF?<EE?FGFF9C5,B<<EEAC>CGCFGFC9FFFFGGFGFDD8:EEDGEGGCFEGDC8EC>FCC4E>EGGD;FG@-4GGFFFEFCF=F%3<>EEECG9*95GGDFFC#FE:E:3F?9GECFFGFF>?C>69><E=E<,GGEEA9FC@CFD>0=@GECB<ECCDFGGFDA3C??@=6GGFGGBF=:@>CEF?EDGGFC=D<AGDGGEFAFC,FF9FFF<E9AGFB9=GFDECFCCGEGGF7GCCFFAGGGGFGFFECEFEFFFGFC9EEGDFCGFC9GGGFFGFFC7@:DF8GGFAEGGFGGGFEDCF<E<FB@CCC
@PBWD 284
TGGGAAATATTGCACAATGGGCGAAAGCCTGATGCAGCAACGCCGCGTGAGCGATGAAGGCCTTCGGGTCGTAAAGCTCTGTCCTCAAGGAAGATAATGACGGTACTTGAGGAGGAAGCCCCGGCTAACTACGTGCCAGCAGCCGCGGTAATACGTAGGGGGCTAGCGTTATCCGGAATTACTGGGCGTAAAGGGTGCGTAGGTGGTTTCTTAAGTCAGAGGTGAAAGGCTACGGCTAAACCGTAGTAAGCCTTTGAAACTGGGAAACTTGAGTGCAGGAGAGGAGAGTGGAATTCCTAGTGTAGCGGTGAAATGCGTAGATATTAGGAGGAACACCAGTTGCGAAGGCGGCTCTCTGGACTGTAACTGACACTGAGGCACGAAAGCGTGGGGAGCAAACAGGATTAGATACCCT
+
FGGG,CFFGGGGGGGFGGGGGGGGGGGGGGGGGGGGGGGGGGGGGGGGGGGGEGGGGGGGGGGGGGGGGGGGGGGGGGGGGFGGGGGGGGGGGGGGGGGGGGGCFEFFGFFD8FGGGGGGEGCFC=GGGDGG9@FC>FFFFGGGGG7FFG=FGGGAFCEGGGGGGC:FFFECFGGGGGGGGFFCECGGGGGGGGGGGCE@ECGGGGGGGFCFGGGGG?FEGGFGGGGGGGCFCFCEC$GGGGGGFFGGFFFFGGGGGGGGGGGFFGGGCDGFGGDGF@?FGFDGGFCGFGFFFGGGF?GGGGGGGEFGGGFCEDGGGGGGFE,9GGGGGGGC,<CGGGGDFGGGECGEGGGGGGGGGGGGGGGGGGGGGGFFGGGFGGGGGGGGGCGGGGGGGGGGGGGGGGGGGGGFGGCCCCC
@PBWD 74378
TGAGGAATATTGGTCAATGGACGAGAGTCTGAACCAGCCAAGTAGCGTGAAGGATGAAGGTCCTACGGATTGTAAACTTCTTTTATAAGGGAATAAACCCTCCCACGTGTGGGAGCTTGTATGTACCTTATGACTAAGCATCGGCTAACTCCGTGCCAGCAGCCGCGGTAATACGGAGGATGCGAGCGTTATCCGGATTTATTGGGTTTAAAGGGAGCGCAGACGGGTCGTTAAGTCAGCTGTGAAAGTTTGGGGCTCAACCTTAAAATTGCAGTTGATACTGGAGTCCTTGAGTGCGGTTGAGGGGTGCGGAATTCGTCGTGTAGCGGTTAAATGCTTAGATATCACGAAGAACTCCGATTGCGAAGGCAGCACACTAATCCGTAACTGACGTTCATGCTCGAAAGTGTGGGTATCAAACAGGATTAGATACCCT
+
DEC<8CFEFGA<9FFDFGCFGGGGGGD;FDGE,EDGGGGGGGD9<FEGGE<,@<FF<EA8CFGFDFEE:CFEF<9EFECGGGGGGGFG9,:FDGGC<FFGGDCFGGC+FGGGD=EFGCFGGEGFGGGGGGFFG,B?F@FCEBCE:7FFGFF,++++ACDFGFCGGDE+@FCFFGCFCCB7C>C;@FFFG><C=C@<9FGDFGEGEEF2<<FFGFG?BCCCE7=FGCFCEGGGGGG7?:C;CC:CFA@0@<EFGFFF?5FFEC.FDGGGEDB<C=AFE8:FCG4:,,3,>38FGEFF7AF8F??:8+++8,,<D<CB=>8,DFF4+:+CC,,FGF<8<<FGE9G@FFB<EEAGGGGDGFFGGFGFFGGFFCFE,9CGDF@EDF@F6<<GGFFGGDC,EDGFF>GEEDEGGGGGGFEC@FEC9GGGFFFCFFEAC@CC
@PBWD 286
TGAGGAATATTGGTCAATGGGCGAGAGCCTGAACCAGCCAAGTAGCGTGAAGGATGACGGCCCTACGGGTTGTAAACTTCTTTTGTGCGGGAATAAAGGAACCTACGTGTAGGTTTTTGCATGTACCGTAACGAATAAGCATCGGCTAACTCCGTGCCAGCAGCCGCGGTAATACGGAGGATGCGAGCGTTATCCGGATTTATTGGGTTTAAAGGGAGCGCAGACGGGTCGTTAAGTCAGCTGTGAAAGTTCGGGGCTCAACCTTAAAATTGCAGTTGATACTGGCGTCCTTGAGTGCGGTTGAGGTGTGCGGAATTCGTGGTGTAGCGGTGAAATGCTTAGATATCACGAAGAACTCCGACTGCGAAGGCAGCACACTAATCCGTAACTGACGTTCATGCTCGAAAGTGTGGGTATCAAACAGGATTAGATACCCT
+
GGGGGGGGGGGGFGGGGGGGGGGGGGGGGGGGGGGGGGGGGGGGGGGGGGGGGGGGGCEGGGGGGGGGEGGGGGFGGGGGAFGFGGGGGGGFFGGFGGGGGGGGGGGGGGGGGFFGGGGGGGGGGFGGGGDG@CF,DFGGGFGGEGGFGGC?DEGFGGF@GGGGG%GG?GGG.'37CE7FEGF@E=FEGGF<FCCCG<??$FGF@G=E>EDFGGGGGEGC::CC?EGG7FFD?9FFCDFEFFCDFFGGGGGGGGGGGGGGGGGGGGGGGGGFDED=BFDDFADGFEEE8GFFDEECE@FEEEAAEGCF7DGGFFA7GDGFFFGEGE>4<CEFGFECDFDF9F9<,EDBC,GGGF:DGGGGFGGCGGGGGFDFFF@GGGFGGGGGFF<FEFGFEEGGGGGGGGGGFF<GGGFGFFGFGGGGGGFGGGFFFFGFCC@C@
@PBWD 95853
TGGGGAATTTTGGACAATGGGGGCAACCCTGATCCAGCCATGCCGCGTGCAGGATGAAGGTCTTCGGATTGTAAACTGCTTTTGTCAGGGACGAAAAGGGATGCGATAACACCGCATTCCGCTGACGGTACCTGAAGAATAAGCACCGGCTAACTACGTGCCAGCAGCCGCGGTAATACGTAGGGTGCAAGCGTTAATCGGAATTACTGGGCGTAAAGCGTGCGCAGGCGGTTCTGTAAGATAGATGTGAAATCCCCGGGCTCAACCTGGGAATTGCATATATGACTGCAGGACTTGAGTTTGTCAGAGGAGGGTGGAATTCCACGTGTGGCAGTGAAATGCGTAGATATGTGGAAGAACACCGATGGCGAAGGCAGCCCTCTGGGACATGACTGACGCTCATGCACGAAAGCGTGGGGAGCAAACAGGATTAGATACCCT
+
EFFGGGDGGGGFGGGGGGCEECGGEFGGGGGGGFGGGGGFGGGFGDF:@FEEFGGGG<EFGFGGGGGGGGGGGFGGFGGGGGGG<FGGGFFGFGGGCFGCEGEGGGGGFFFFGC:FGGGGGE:+3:CFGGGGGG8FBFGGGGGAFGGGGCEGGFGGGGFFFFGCCECCF:<C@:FGGGGGGGC@C:FCB?7=F2F8EFG:<8C;8;=<FGFGEGEFGGGGGEEEEGGGEGCE87,CF@7C9DFF?1FGF@F?CFCGFGGGGFGFDFDFGGGGGFFC,@:CEC7CFGFD<FCE5,FEFDE:99CGGGF=B+?7FEA?,E<?GFCFGEGGGFGFFFFCA=B,@,E<FEF9GGGGGFGFFDFGFCCGEEGGGGGGFGGFC@DFFGF@DGGEEFFDGGGGGGGGFE8EFEEEF@EGGCGF@CGGFFGFGDGGGGGFGFGGCCCCC
@PBWD 288
TGAGGAATATTGGTCAGTGGACGAGAGTCTGAAACAGCCCAGTAGCGTGCAGGATGACGGCCTTATGGGTTGTAAACTGCTTTTATAAGGGAATAAAGTGAGTCTCGTGAGACTTTTTGCATGTACCTTCTGAATAAGGACCGGCTAATTCCGTGCCAGCAGCCGCGGTAATACGGACGGTCCTGACGTTATCCGGCTTTATGGGGTTTAAAGGGTGCGTAGGCCGGTGATTAAGCGTGTTGTGAAATGTAGACGCCCAACGTCTGCACTGCAGTGCGAACTGGTTTCCTTGAGTACGCACAAAGTGGGCGGAATTCGTGGTGTAACGGTGTAATGCTTAGATATCACGAAGAACTCCAATTGCGAAGGCAGCTCAATGGAGCGCAACTGACGCTGAAGCGCGAAAGTGCGGGTATCGAACAGGATTAGATACACT
+
GGGGFGGFGCFFA<EF<CCF9EC+6CFCAGGF@,CFFAC,CFAFGGCFEC7FFGGGCFFEGG,E9<CFFGGD:FG<FF6<FFG@9CF,EE@4B<E,?,CCFFF,55,FFFC,,EFGG@:<,CE<FGF,CFF9?,C@EF9DEG7:F@F8,,@:>D8C<D8+@D<B7+:+@<C,<?F>.#:*;C:#2#2A<@F7CF75#=6?CE.F@><CFFC@<==$3CEDEF4:5FC$<::?<E5<4/>2GFGFCC3/9.95+C78,FC@7D3,,@,=<>D@:8+@6@58,,DFA,,58DEA+@+67E48C5,,EFF7CBEF@A@=77CFEAB4+,@?CC5,CA9?9FF;?9<=,,6CCGFFCCE6-,,@@,@,@ECC<8F9,,FC9E@B+GC@;9EBC:BCGFEEF:@+FFGFFC@7E7GFF8FDEGGGGEEF@@CC@E<BB,CA
@PBWD 289
TGAGGAATATTGGTCAATGGACGAGAGTCTGAACCAGCCAAGTAGCGTGCAGGATGACGGCCCTACGGGTTGTAAACTGCTTTTATAAGGGAATAAAGTGAGTCTCGTGAGACTTTTTGCATGTACCTTATGAATAAGGACCGGCTAATTCCGTGCCAGCAGCCGCGGTAATACGGAAGGTCCGGGCGTTATCCGGATTTATTGGGTTTAAAGGGAGCGTAGGCCGGAGATTAAGCGTGTTGTGAAATGTAGACGCTCAACGTCTGCACTGCAGCGCGAACTGGTTTCCTTGAGTACGCACAAAGTGGGCGGAATTCGTGGTGTAGCGGTGAAATGCTTAGATATCACGAAGAACTCCGATTGCGAAGGCAGCTCACTGGAGCGCAACTGACGCTGAAGCTCGAAAGTGCGGGTATCGAACAGGATTAGATACCCT
+
FG9FC@FFGGGGCEFGGGFGGGDE@FGGGGGGGGGGGGFFGGGGGGGGGGFGGG?FEGGGGGGGGGGEG:FGGGGGGGGGGGGCFGGGGF8FGGGGFCG9F@FFGGGGGGG,EECCFGGGGFGGGDEFGGACF<FFGFGG?FCCG0GFFGGFF8FGGFG+@FGGGGGGGG>GGGGGGGDEGGCFEFDEEGGF9CF-CCFGGCFGGGG@FGGGGFECDDGGGGGGGF<<C;;EF:GGGFFG8FFCFCEFGGGGGGGFEBCBCFFFGGGG?FGGGGGFE9FCG>FGFF=FD>GF?GDGGFEEFEE,GGGGGGGGFFCEGGGCEGGFCEGFFGGFCFGGGGGFGF9CGGCFFGGGFF77GDF,GGGGGFCF@<<FFFFGFFGFBC>GDE<GEF@GGGGGDGEGF@F<GGGGGDGEFCA<CGGFFGGGFFFFEGF@C8A8
@PBWD 96233
TGAGGAATATTGGTCAATGGACGAGAGTCTGAACCAGCCAAGTAGCGTGAAGGATGAAGGTCCTACGGCTTGTAAACTTCTTTTATAAGGGAATAAACCCTCCCACGTGTGGGAGCTTGTATGTACCTTATGAATAAGCATCGGCTAACTCCGTGCCAGCAGCCGCGGTAATACGGAGGATGCGAGCGTTATACGGATTTATTGGGTTTAAAGGGAGCGCAGACGGGTCGTTAAGTCAGCTGTGAAAGTTTGGGGCTCAACCTTAAAATTGCAGTTGATACTGGCGTCCTTGAGTGCGGTTGAGGTGTGCGGAATTCGTGGTGTAGCGGTGAAATGCTTAGATATCACGAAGAACTCCGATTGCGAAGGAAGCTCACGGGAGCGCAACTGACGCTGAAGCGCGAAAGTGCGGGTATCGAACAGGATTAGATACCCT
+
@,;CEFGFGGGGGFGEGFG?DGD+@FGCEFAFG,DFDFG8<EFECCGEFBCFDFFFC<,C:<6EF9FB+@>:FGG<C,C9CE9EE,C5EF,C,CFFFG,BFEGEGFC=,AACFAFGGGC=FD<E@FA?9<BFAECFDFCFAAFF7D7=FFFGF@=FFGDD8>F<>7<EFDC,@FG*6*>*6><*8@CF<-*3(<C;*4C><:F@<CF@=FC<<182:CCG*:>FEGC?-FEGFC?CE?FFCF(CG;7*>+=FC:@F>5C8;C8GC9D@5CE>@99F@,@:EFFFC,,,DBF=+GFBGD@,,FAEF:8+C6?CGGGEFBFGGFEGEGEGGGFFECFGGF<;FFF8=C,<FE<GCFC=?<E8@,F<FAEEC,E<FFFF@C7FF@+6<EEC@B@GGGGFGGF@,EFFGE@DFCGGGF9@FCFDDEFFCE9FC;-CC99C
@PBWD 70528
TGGGGAATATTGCACAATGGGCGAAAGCCTGATGCAGCGACGCCGCGTGAGCGAAGAAGTATTTCGGTATGTAAAGCTCTATCAGCAGGAAAGAAAATGACGGTACCTGACTAAGAAGCCCCGGCTAACTACGTGCCAGCAGCCGCGGTAATACGTAGGGGGCAAGCGTTATCCGGATTTACTGGGTGTAAAGGGAGCGTAGACGGTTTTGCAAGTCTGAAGTGAAAGCCCGGGGCTTAACCCCGGGACTGCTTTGGAAACTGTAGAACTAGAGTGCAGGAGAGGTAAGTGGAATTCCTAGTGTAGCGGTGAAATGCGTAGATATTAGGAGGAACACCAGTGGCGAAGGCGGCTTACTGGACTGTAACTGACGTTGAGGCTCGAAAGCGTGGGGAGCAAACAGGATTAGATACCCT
+
GFGDGGGGGGGGGGGGCGGGFFFGEF:<FECD9FFFGGGGGFFGGGGGGDC,>FBF:FGFFGCGGG>CFGDFGGGF<EGGFFFFGGAFF7F@FGGGGGGGGGGGGGGGGFGFGGGGGGGGGGGGGGCFFCFE>FA8CFFGGGG?CE>GGGE>GDF5BFFFGFGGGGGDF.FGGGGDGGGGGG:GFGCFFBFFG:E5C?C8EEGFGGCFF0GGFFFEAFFE,FCFE@GGGFEGGGGFF@CGGGGGGGGCE>G=BFC,<6AEGGFEAA:5CGGGGGFF8BFFFGFDFCFFF9GGFFFFFEB<FEECGEEGGGGGGEDGGGGGFEGFGFFGCDFF,EFGGGGGGGGFFBFGDGGGGGFFGGGFEC<9FGGGGGGGGEGFGEGGGGGFGDGGGGGGGGGGGGGGGFGFE@GGGGGCCCCC
@PBWD 54539
TGAGGAATATTGGTCAATGGGCGAGAGCCTGAACCAGCCAAGTAGCGTGCAGGATGACGGCCCTATGGGTTGTAAACTGCTTTTATAAGGGAATAAAGTGAGTCTCGTGAGACTTTTTGCATGTACCTTATGAATAAGGACCGGCTAATTCCGTGCCAGCAGCCGCGGTAATACGGAAGGTTCGGGCGTTATCCGGATTTATTGGGTTTAAAGGGAGCGTAGGCCGGAGATTAAGCGTGTTGTGAAATGTAGATGCTCAACATCTGAACTGCAGCGCGAACTGGTTTCCTTGAGTACGCACAAAGTGGGCGGAATGCGTGGTGTAGCGGTGAAATGCTTAGATATCACGAAGAACTCCGATTGCGAAGGCAGCTCACTGGAGCGCAACTGACGCTGAAGCTCGAAAGTGCGGGTATCGAACAGGATTAGATACCCT
+
CFGFGFGGGGGGGGGFDEGFGGGGGGGGGGGGGGGGGGGGGFFGGDGGGGFGGGGGGGG7B7FFGGDGGGGGGGGGGGGFGFGGGAFFDFDEGFGFGG9AFFAFGGGGGGGGG9BEDEGFGGGEFF,CFGFGFF9<FFGDGGGGGGGGGGFGGGGG<FGFGDGGGGGEGDGG;FGGCCFGC=DCFGGE7CF=FFGGEG7=4=?CFG:C;2<,C<FEGGGGEEEGF@EDDCF7ECFDGEE3CDCDFGGFFGFF@FCGFCFCFF9FGGGFGGCC9C@F>@??AA<GFFGFFFFGFEGF?AGFAGFFCDGGDGEA?:4+GGGGGGGF@CGF?,9GGFF@<CE,FFFFGFFGGFFFF=7ECFFCGEEFFAFEFGGGFGAGFF@B@:@E@@FF;EGGGGGGGGGED:FFGF@+EGE8CFFE7GGGFGGGGGGGGGGCCCCC
@PBWD 100428
TGGGGAATATTGCACAATGGGGAAACCCTGATGCAGCGACGCCGCGTGGAGGAAGAAGGTCTTCGGATTGTAAACTCCTGTTGTTGAGGAAGATAATGACGGTACTCAACAAGGAAGTGACGGCTAACTACGTGCCAGCAGCCGCGGTAAAACGTAGGTCACAAGCGTTGGCCGGAATTACTGGGTGTAAAGGGAGCGCAGGCGGGAAGACAAGTTGGAAGTGAAATCTATGGGCTCAACCCATAAACTGCTTGCAAAACTGTTTTTCTTGAGTAGTGCAGAGGTAGGCGGAATTCCCGGTGTAGCGGTGGAATGCGTAGATATCGGGAGGAACACCAGTGGCGAAGGCGGCCTACTGGGCACCAACTGACGCTGAAGCTCGAAAGTGCGGGTATCGAACAGGATTAGATACCCT
+
CC,<+8@8FDFGGCEF@F<EED,CEGGGFGFEGGG9E:+@FFDFGC@FECCFBF?FGGFGGGCGGF7FG@FCFFEE<F9E<FGFGGGGG<ECF<FFG9<ECGGGG,E?FFGG8,>FACCDG4@FGGGD@GGG@GGGGFGCCFCGGGGGD@FGFEEG?<?FFGGCE?FFEB1<8<CFCFFDFDGGGGGFCCFFF<8=CFFGEEGGDGCEEGFCGGG?FFGFGFGFEFGGGGGFGFGCE/>CCGGGGGCD@EGFB#CFC9FFC7GFFGGFCGGGGFFGGGG=FC8FEEB?CEACF@+EGEGGFGGGGFCEFCGEGCFGE<CGGGDGGEE<AGF?EGFGGFCGGEGGGEGEECGGGGGGGGFFFF8FFCFC@-F<DCCFECFCBEF8GF@GGGGGGFFDFGGGGFGFGGGFCFAA,CB
@PBWD 86973
TGAGGAATATTGGTCAATGGGCGAGAGCCTGAACCAGCCACGTAGCGTGAAGGATGACTGCCCTATGGGTTGTAAACTTCTTTTATAAAGGAATAAAGTCGGGTATGGATACCCGTTTGGATGTACCTTATGAATAAGCATCGGCTAACTCCGTGCCAGCAGCCGCGGTAATACGGAGGATGCGAGCGTTATCCGGATTTATTGGGTTTAAAGGGAGCGCAGACGGGTCGTTAAGTCAGCTGTGAAAGTTTGGGGCTCAACCTTAAAATTGAAGTTGATACTGGCGTCCTTGAGTGCGGTTGAGGTGTGCGGAATTCGTGGTGTAGCGGTGAAATGCTTAGATATCACGAAGAACTCCGATTGCGAAGGCAGCACACTAATCCGTAACTGACGTTCATGCTCGAAAGTGTGGGTATCAAACAGGATTAGATACCCT
+
,,EG8EFGGDFFGG,C;<FFGGGEGGDGF@FFC@<FF@DF,@6CFCGGGGF,:,9FE@C<<CCFECFDF@CC:CFGGFCFG,EE,CFFAECFG?EFE9C?FCCEFBFD,AEFFFC@,BC+B,?FC9FF,FC9FAAA?9ECEF+:+A=F@??@@CFGGCF+::FECCA>FEF9F9FGEG:FFFGGGFCFEGG8CC:=?GGE@B<CFGGFC9FCCGD>5GC==BCGGEC::GGDGGGFE:FF<GEF49F:GG=GGCCD,>B<E7GGFFFD4BB,D@FCE,9:EGFGEGF=FFFE6DGEEFFGFFF@GF@7+AEABGGDGFFFFDF:4CFEAFA<ADCFAC:,E9<,6,@7FAEE<B+B@,F7FFDGFFFFE<9FFGFE@FEGCF@9GFFE@@FFCEA9GFGGFGFFGGGGGGGGGGGGEAFFGFFGGFGFGF-CCCCC
@PBWD 295
TGGGGAATCTTCCGCAATGGACGAAAGTCTGACGGAGCAACGCCGCGTGAGTGATGACGGCCTTCGGGTTGTAAAGCTCTGTGATCGGGGACGAATGGCTGGTATGCTAATACCATATCAGAGTGACGGTACCCGAATAGCAAGCCACGGCTAACTACGTGCCAGCAGCCGCGGTAAAACGGAGGTGGCAAGCGTAGTCCGGAATTATTGGGCGTAAAGCGCGCGCAGGCGGCTTCTTAAGTCCATCTTAAAAGTGCGGGGCTTAACCCCGTGATGGGATGGAAACTGGGAGGCTGGAGTATCGGAGAGGAAAGTGGAATTCCTAGTGTAGCGTTGAAATGCGTAGAGATTAGGAAGAACACCGGTGGCGAAGGCGACTTTCTGGACGACAACTGACGCTGAGGCGCGAAAGCGTGGGGAGCAAACAGGATTAGATACCCT
+
6EFC+@CFCAFGCC:6C7FCD@::FGGCFGGFGGGGGGGFDF:+@FG@7FGFEFGFGGC@E7F<EFEGC7CCFGGFGGGCFFFFFEBDECFCFC>BFFE8FGEFGGA9B<9CE<>FF8<CFDC><>DEGCFGG9ECE*@FF9@FGC8FDD8FFG?FFC<8,6CC7FFFFFGEE:=<1,8?*4<@E<:E**+1*;**/*,3CEGC?AE@C::;)A<@=;C:::::GGGECECCC?232>?E7@C>;DC2#@9?4)#8@F:C858+@CEC.CC,778ED70<GD@>B=A3=88<8F8DCD@:@:C@A,F9FFF<9FC,BA8ABB<,9FGF:7EF<,C,C,7GEGFEC,,C,GGGGGGGGEF@FDGF@:DGDFEFC@,FGFDFCEF6,,EGAFGGCBFF@8@@CF@6+@7GF7C7C:GGGFGFE8ECGCGGGFFEFFCF@<<C<
@PBWD 91585
TGAGGAATATTGGTCAATGGACGAGAGTCTGAACCAGCCAAGTAGCGTGAAGGATGAAGGTCCTACGGATTGTAAACTTCTTTTATAAGGGAATAAACCCGCACAAGTGAGGGAGCTTGTATGTACCTTATGAATAAACATCGGCTAACTACGCGCCAGCCGCCGCGGGAATACGGAGGATGCGAGCGTTGTCCGGAGTTATGGGGTGTAAAGGGAGCGCAGACGGGTCGTTAAGGCAGCTGTGAAAGTTTGGGGCTTAACCTTAAAAGTGCAGTTGATACTGGCGTCCTTGAGTGCGGGTGAGGTGTGCGGAATTCGTGGTGTAGCGGTGAAATGCTTAGATATCACGAAGAACTCCGATTGCGAAGGCGGCACACTAATCCGTAACTGACGTTCATGCTCGAAAGTGTGGGTATCAAACAGGATTAGATACCCT
+
<<6EFAEGGCFFECEFGGGGGGDE7FGGGGGG<<,C,;B,6<,6CFEGGEG9CF<A,CC,CFCEFFG,@8@8FFGGGE,,6EE9<FGE,,,C,:EAFFEE++8=:,BF,,,,84+C,B,,<55AFG,,<FC:??<C?,7F<F++@B+B,5,B++++8::++++EC:>A$6B<9<C.:C;=/C:<;=@7</);1B;7/,?);4*<*=+,:FFE>GGBEGGGB**C@>41*GFCDE>6FD7FFGGFD@>6,@*C7E@7,,@>C@,,@,,<,>9FGFDFC,,DE@:>+A6,,8GDGGGGF@9,,GGFE7EFB,FAFFCF=A,:8GGGGGFFFFCGGFGEFCGGFFC,:,6@GFGFEB@-@D97EEFCFBB+@6,FECC,CC,7CFBGGFGFCFCFE<CCC+B,CCCGFEBBGGGGFAF<FGFGGFFFA,FGGGGCCC?C
@PBWD 297
TGAGGAATATTGGCCAATGGGCGAGAGCCTGAACCAGCCGAGTAGCGTGCAGGATGACGGCCCTATGGGTTGTAAACTGCTTTTATAAGGGAATAAAGTGAGTCTCGTGAGACTTTTTGCATGTACCTTATGAATAAGGACCGGCTAATTCCGTGCCAGCAGCCGCGGTAATACGGAAGGTCCGGGCGTTATCCGGATTTATTGGGTTTAAAGGGAGCGTAGGCCGGAGATTAAGCGTGTTGTGAAATGTAGACGCTCAACGTCTGCACTGCAGCGTGAACTGGTTTCCTTGAGTACGCACAAAGTGGGCGGAATTCGTGGTGTAGCGGTGAAATGCTTAGATATCACGAAGAACTCCGATTGCGAAGGCAGCTCACTGGAGCGCAACTGACGCTGAAGCTCGAAAGTGCGGGTATCGAACAGGATTAGATACCCT
+
GGGGGGGGGGGGGGGGGGGGCGGEEFGEFGGGGG?FGGGGCF7FGGGGGGGGGGGFGGGGG>FGDCGGGCEC:FFGGGGG,EFFGFGFFF<FDGGFFFGGGGG9BFEG@F=?EEF,@EGGGGFFGGFFFA9BEF,@BEGGG7@?F@BGFFA<DFDCFFDGGGGFG?GDFCF9CACECGDGG:<3:FED<FECFGGE6C?<FGEGCFGC:GFFFFEFEGGCEEGCCGFCD@GGGF?7C5BBFFFFFG7;CC@>CEGFE>FFFDCFGGGFFGFFFFAF2FGGEFFCCD<8GGGGFC@+CAFFE,E8FEF+GFGGF<FCF7FGGGGF7GFFFFFFGGGGGFGGGGFGFC:7GGGGGFF@GGF@GGGGGGGFGGGGGGGCGGGGBFCA9GGDGEGGGGGGGDGGGFGFFCF@7EGGGGFFGGGGGGGGGGGGGGGCCCCC
@PBWD 298
TGAGGAATATTGGTCAATGGGCGAGAGCCTGAACCAGCCAAGTAGCGTGCAGGAAGACGGCCCTATGGGTTGTAAACTGCTTTTATAAGGGAATAAAGTGGGTCACGTGTGACTTTTTGCATGTACCTTATGAATAAGGACCGGCTAATTCCGTGCCAGCAGCCGCGGTAATACGGAAGGTCCGGGCGTTATCCGGATTTATTGGGTTTAAAGGGAGCGTAGGCCGGAGATTAAGCGTGTTGTGAAATGTAGAGGCTCAACCTCTGCACTGCAGCGCGAACTGATCTTCTTGAGTACGCACAACGTGGGCGGAATTCGTGGTGTAGCGGTGAAATGCTTAGATAGCACGAAGAACTCCGATTGCGAAGGCAGCTCACGGGAGCGCAACTGACGCTGAAGCTCGAAAGTGCGGGTATCGAACAGGATTAGATACCCT
+
GGGGGGGGGGGGCFFGGGGF8EFGGGGGGGGGGGGGGGGGGGGGGGGGGGGGGGGGGGGGGGEGFCGGGCGCGGGGGGGGGGGGGGGGGGGGGGGGFGGFGGEGGGGGGGGGGGGGGGGGGGGGGGGGGGGGEGGGGGGGFGEGG?GGGGGGGGGGGGGGGGGGGGGGGGGGGGGGEGGGGGGGGGGGGEGFGGGEFGGCGGCGGGGGGGFFFGGGGGGGGGEGGFGGGGGGGGFFGGGGGGGGFGGGGGFFCGGGGGGGGGGFFGGGFGGGGGGGGFGGFFFGGEFAFGGGFFCGF9CFFFFEGDGGGGGFECGGECDEGGGGGGGGGGGGGGGGGGGGGGF?GGGGGGGFGGEGGGGEGGGGFGGGGGGGFF@GGGGGGDGGGFGGGGGGGGGGGGGGGGGGGGGGGGGGGGGGGGGGGGGGGGGGGGGCCCCC
@PBWD 94699
TGAGGCATATTGGTCAATGGGCGAGAGCCTGAACCAGCCAAGTAGCGTGCAGGATGACGGCCCTATGGGTTGTAAACTGCTTTTATAAGGGAATAAAATGAGTCTCGTGAGACTTTTTGCATGTACCTTATGAATAAGGACCGGCTAATTCCGTGCCAGCAGCCGCGGTAATACGGAAGGTCCGGGCGTTATCCGGATTTATTGGGTTTAAAGGGAGCGTAGGCCGGAGATTAAGCGTGTTGTGAAATGTAGACGCTCAACGTCTGCACTGCAGCGCGAACTGGTTTCCTTGAGTACGCACAAAGTGGGCGGAATTCGTGGTGTAGCGGTGAAATGCTTAGATATCACGAAGAACTCCGATTGCGAAGGCAGCTCACTGGAGCGCAACTGACGCTGAAGCTCGAAAGTGCGGGTATCGAACAGGATTAGATACCCT
+
GGGGG,BFGGG9FGGGGGGFGGEGGFGGG?CFGGFGGGGCGGFGGFCGGGGGGGGGFGDGFBFDFFGGGGCFGGFG9EFGGDF<FCGGGGGFGGGGE?DGGGGCABAFFGGFFGG9F@F9BFFGGCGGGGGGGGABEFFGFFEGDGFGDFFF.<FFFGGGGGGGGGGGGGGGFFFG>CEFGGCEEGGGGGGFGGGE<C?CCCFGGGEC:FFGF9FFGGGCGGGFFCGEGGFEFGGGGGGGFFFDF><CFGGGEGEGGGGGGG2FGFGGFGCGFGGGFFGGGGFGGGGGEDGGFGGGGGGF<CFCGEGGGGGEB,C7F7<?GGGGGGGGGGFF9GFCGGGEFFE9:GGFGGFDGFGFDGGGEGGGFAGGGFFFCGGGGGGE@FGGGGFGGGFGGGGGGGDFDGGF8GGEF@FFGFAGGGDGGGGFDADFF@FBCC@B
@PBWD 300
TGGGGAATATTGCACAATGGGGGAAACCCTGATGCAGCGACGCCGCGTGAAGGATGAAGTATTTCGGTATGTAAACTTCTATCAGCAGGGAAGAAAATGACGGTACCTGACTAAGAAGCCCTGGCTAACTACGTGCCAGCAGCCGCGGTAATACGTAGGGGGCAAGCGTTATCCGGATTTACTGGGTGTAAAGGGAGCGTAGACGGTATGGCAAGTCTGATATGAAAGGCCAGGGCTCAACCCTGGGACTGCATTGGAAACTGTCGAACTAGAGTGTCGGAGAGGCAAGTGGAATTCCTAGTGTAGCGGTGAAATGCGTAGATATTAGGAGGAACACCAGTGGCGAAGGCGGCTTACTGGACGGTAACTGACGTTGAGGCTCGAAAGCGTGGGGAGCAAACAGGATTAGATACCCT
+
<FGFDGGGGGGGGGGGGGGGGGGGGGGGGGGGGGGGGGGGGGGGGGG7FGGGGGGGGGGGGGGGGGGGFFGGGGGGGGGGGFGGGGGGGGGGGGGGGGGGGGGGGGGGGGGGGGGGGGGFGGGF?GGGGGGGEGGGGGGGGGGG>GGGEGGFGGGGGGGGG=GGGG?GEGDGFFGGFGGGGGFGGGGGFGGGFGG?GGGGGGGGGGGFGGGGGGG?EFFGGGGGGGGGGGGFGGGGGGGGGGGGGGGGGGFFGGGGGGGGGGGGGGEFFGGGFGGGGGGGFGFGGEFGGGGGGGGGGF?GGGGGGECBFCGGGGGGGFGGGGGGGGGGGGGGGGGGGGFGGFBGGGGGGGGGGGGGGGGGGGGGGGGGGGGGGGGGGGF8GGGGFGDGGGGGGGGGGGGGGGGGGGGGGFGCCCCC
@PBWD 301
TGGGGAATATTGCACAATGGGCGCAAGCCTGATGCAGCGACGCCGCGTGAGGGATGGAGGCCTTCGGGTTGTAAACCTCTTTTGTTTGGGAGCAAGCCTTCGGGTGAGTGTACCTTTCGAATAAGCGCCGGCTAACTACGTGCCAGCAGCCGCGGTAATACGTAGGGCGCAAGCGTTATCCGGATTTATTGGGCGTAAAGGGCTCGTAGGCGGCTCGTCGCGTCCGGTGTGAAAGTCCATCGCTTAACGGTGGTTCTGCGCCGGGTACGGGCGGGCTGGAGTGCGGTAGGGGAGACTGGAATTCCCGGTGTAACGGTGGAATGTGTAGATATCGGGAAGAACACCGATGGCGAAGGCAGGTCTCTGGGCCGTCACTGACGCTGAGGAGCGAAAGCGTGGGGAGCGAACAGGATTAGATACCCT
+
EFGGGBCEGGGGGGGGGGGGDGGGGGGGGGGGFGGGGGGGGGGGGGGEG?FFGGGGGGGDFGGGGGGGGGGGGGGGFGGGGGGGGFFGGGGGGGGGGGGFGGGEFGGEDFGGGGGGGGGGGGGGGGEFEG?GGG?G@GGD@EGGGGGGFGGGGEEFGGC<FG:@FGGFEGGEEFCC8CFGGFG5EE?GGFGFGFEFGGGGGEGDFGDGGG?EC8*?E/;E>ECCEEGGGGGGGGFCBFGFEGGGECFFEG>FECC9EGGGEGFFGGG=GGGGGGFBDGGGGGGGEFGGGFFB,@F9GFAGGGGGGCFGF@GGEGGGCGGGGGGGGGGGDF:@GGGGGFGGGGDGGGEGGGGGGGGGGFGFGGGGGGGGGGGGFGGGGFGGGGGGGF7GGGGGGGGGGFFEGGGGFDGGGGGGGGGGGGCCCCC
@PBWD 302
TGGGGAATATTGCACAATGGGCGAAAGCCTGATGCAGCGACGCCGCGTGAGCGAAGAAGTATTTCGGTATGTAAAGCTCTATCAGCAGGGAAGATAATGACGGTACCTGACTAAGAAGCACCGGCTAAATACGTGCCAGCAGCCGCGGTAATACGTATGGTGCAAGCGTTATCCGGATTTACTGGGGGTAAAGGGAGCGCAGGCGGTTCGGCAAGTCTGATGTGAAAGCCCTGGGCTCAACCCCGGTACTGCATTGGAAACTGTCGTACTAGAGTGTCGGAGGAGTAAGCGGAATTCCTAGTGTAGCGGTGAAATGCGTAGATATTAGGAGGAACCCCAGTGGCGAAGGCGGCTTACTGGACGATAACTGACGCTGAGGCTCGAAAGCGTGGGGAGCAAACAGGATTAGATACCCT
+
CFGFEGGGFGGGGGGGGGGGGGGGGGCFFEEFGGGGGGGGEGG@EGG:6,BFGGEEB=EC?<9FGGGBE7F?FFFEC<CF9AFFFFGGGGGG@FAFFCD,,B@+BFBFGFFAF9FGGG?FGEFEGGGGGGGBE,@CEFGFF@<DF<FFEGEFFFGGGCCCFGGG9<7F<<F7;FF>=CC=CF2?B((7<CGGF=CF71*;CEDDCG:#F:EGCCFFE9CGCC973<<E@@F(8F8FD:FFDF1@;EC;GFDGDCCFG6@<@+29+DFCBFFF=FFAF@8CAE=,FFE@GFF9F8EAGGGFF,>8++:BCB<C,CC:DEA,A,B,<AE:,,<GFF@-<F@EGGGC5,B@F@,@<<E<8EF<ECC,FFFCFCB:EEDCGGGGGF9D7FFF7GGGF9GGGGGFGCGFFCD<@FF@CCC@
@PBWD 303
TGGGGAATATTGCACAATGGGCGAAAGCCTGATGCAGCGACGCCGCGTGAGCGAAGAAGTCTTTCGGTATGTAAAGCTCTATCAGCAGGGAAGATCATGACGGAACCTGACTAAGAAGCTCCGGCTAAATACGTGCCAGCAGCCGCGGTAATACGTAGGGGGCAAGCGCTATCCGGATTTACTGGGTGTAAAGGGAGCGTAGACGGCGAGGCAAGTCTGAGGTGAAAACCAAGGGCTTAACCCTGGGACTGCATTGGAAACTGTCTTGCTTGAGTGCCGGAGAGGTAAGCGGAATTCCTAGTGTAGCGGTGAAATGCGTAGATATTAGGAAGAACACCAGTGGCGAAGGCGGCTTACTGGACGGTAACTGACGTTGAGGCTCGAAAGCGTGGGGAGCAAACAGGATTAGATACCCT
+
FF8FEFGGFDF,<@EFGGDFGGGDGGGEFGGFCAFGF,6@@E7FBFFGG,,,>:F+?EFC,,,AFGG@4=F<FEGGA5BFC<AFDF9?7CFFEFCA,5<<EB7+B+=,BAA?9,,,:,><FA7F7++>,3E9>F<C<C<3@,,@BF7:*1>3DC*2,8:FEEC<**<<*<@<,>8C5<F;2C<FC7F<:,<B<:8#8*:?8EE@>11##7AFE;73<@E?:73;C>>7:=#@FFDD><@D+88>3,=<EFFCCFD<F@,D=DF:A:8FBFEF=FCEC:E=<FFFEB4FGFEA,<FGGFEEB,+CDGGFDGGGFCFF?FDGFFCEDCCFE<9GEEEC<@8GFEEFFCCGGEGFFEAC,7ECC@C<CCE>GGGGGFFE8F@ECEF8FGGGGGGGGFGGFFDCEFCGGFFCGGGCCCC@
@PBWD 76456
TGGGGAATATTGCACAATGGGGGAAACCCTGATGCAGCGACGCCGCGTGAGCGAAGAAGTATTTCGGTATGTAAAGCGCTATCAGCAGGGAAGATAATGACGGTACCTGACTAAGGAGCCCCGGCTAACTACGTGCCAGCAGCCGCGGTAATACGTAGGGGGCAAGCGTTATCCGGATTTACTGGGTGTAAAGGGAGCGTAGACGGCAAGGCAAGTCTGATGTGAAAGCCCAGGGCTTAACCCTGGGACTGCATTGGAAACTGTCTGGCTCGAGTGCCGGAGAGGTAAGCGGAATTCCTGGTGTAGCGGTGAAATGCGTAGATATTAGTAAGAACACCAGTGGCGAAGGCGGCTTACTGGACGGTAACTGACGTGGAGGCTCGAAAGCGTGGGGAGCAAACAGGATTAGATACCCT
+
FFGCE@F<@EFFGGGGGGGF@FGG;FGFGFGDGGGGGGCFFGGDGGGGE@=E:CF7FFG,EEFGGGGGGGGGGGGGG+>FGCFGGFFG?FDGGGGGGGECF7CFF7DAFDGGEFG,DFF3CDCFFGGGFGGGGGGGFG:7F:FFGGGG<FGFGGGCF?CC0CFGGFFFFGGG=9FE8CCCFGF?DFBFGFFF?FE>E>>FFE>FFD::FFFF>C8=FFFFFGGCFFC#DAEEFFFEGFCEGGGE<8;FCAEEB9EGFFBCFFGFG=FCC,=FDC@C2CECF>CF8C?:+FC<DF8@BBB,<9F:EDGGGGGGGGGGFE9FFGGGFGFC,<CBEFFE?F<:GGF@GGCDFFFGF<GFGGEEFB,EFCFFF9GGFA8FGEF8GGFEDF7EEFCGGGGGDFFFEFE@EF9GGGGB8CCC
@PBWD 305
TGAGGAATATTGGTCAATGGACGAGAGTCTGAACCAGCCAAGTAGCGTGCAGGATGACGGCCCTATGGGTTGTAAACTGCTTTTATAAGGGAATAAAGTGAGTCTCGTGAGACTTTTTGCATGTACCTTATGAATAAGGACCGGCTAATTCCGTGCCAGCAGCCGCGGTAATACGGAAGGTCCGGGCGTTATCCGGATTTATTGGGTTTAAAGGGAGCGTAGGCCGGAGATTAAGCGTGTTGTGAAATGTAGACGCTCAACGTCTGCACTGCAGCGCGAACTGGTTTCCTTGAGTACGCACAAAGTGGGCGGAATTCGTGGTGTAGCGGTGAAATGCTTAGATATCACGAAGAACTCCGATTGCGAAGGCAGCTCACTGGAGCGCAACTGACGCTGAAGCTCGAAAGTGCGGGTATCGAACAGGATTAGATACCCT
+
EGGGGGGGGGGGFGGGGGGGGGGGGGGGGGGGGGGGFGGGGGGGGGGGDGGGGGGGGGGGGGGCGFGGGFGGGGGGGGGGGGGGGGGGGGGEGGGGGCEFGGGGGGGGGGGGFGGFGGGGGGGGGGGGGGGGGDCEFGGGGGGGGGGGGGGGGGGGGGGCG?FGGGFGGGGGGGGGCGGGGGGGECEGGGG>GGGGGGGGGGGGGGGGGGGFGGGGGGGGGGGGGGGEGFGGGGGGGGGGGGGGFGGGGGGGGGGGGGFGGGGGGFFGBGGGGGFGGGGGGGGGGEFF?GGGGGGGGE8GGGGGGGGGDGGFECGGGGGGGGGGGGGGGGFGGGGGGGGGGGGGGGGGGGGGGGGGGGGGGGGGGGGGGGGGGGFGGGGGGGGGGGGGGGGGGGGGGGGGGGGGGGGGGGGGGGGGGGGGGGGGGGGGGGGCCCCC
@PBWD 64682
TGGGGAATATTGCACAATGGGGGAAACCCTGATGCAGCGACGCCGCGTGGAGGAAGAAGGTCTTCGGATTGTAAACTCCTGTTGTTGAGGAAGATAATGACGGTACCCAACAAGGAAGTGACGGCTAACTACGTGCCAGCAGCCGCGGTAAAACGTAGGTCACAAGCGTTGTCCGGAATTACTGGGTGTAAAGGGAGCGCAGGCGGGAAGACAAGTTGGAAGTGAAATCTATGGGCTCAACCCATAAACTGCTTTCAAAACTGTTTTTCTTGAGTAGTGCAGAGGTAGGCGGAATTCCCGGTGTAGCGGTGGAATGCGTAGATATCGGGAGGAACACCAGTGGCGAAGGCGGCCTACTGGGCACCAACTGACGCTGAGGCTCGAAAGTGTGGGTAGCAAACAGGATTAGATACCCT
+
GCGFGGGF9FGE9EFFGG@,FFGGGGGGGGGGGGGGGGGGGGGGGGGGGGG@FGGGGGCFFGGGGGGGGGCGFGGGGGGGGGGG<EFGGGGGGGGGFGFGG>FEGGGFGGGGGFFDF@F9FFEFGCFDGFF?>ADEFGFGCEFGCF?CGGEFGGGAFF9<CCGGG8FECGGGGGGGGGGDG@9FGFGCFEFGGGGGGFGGGGGCFGGEF>?;FGGGFGGFFCD8FFCGGGGGGGFCEGF<FFGGFFGGFFFFFGEDCGGGGGFFFGGGG0FGFGGGGGGGGGDFFCGGGGGEFCFCGGCFGGGGGDGGGGF9@DFCCGGGGGGFCEGCGGGGF<EF9GFGGGGFFCGEGEGCF<ECFFGGFEB,GGGGGGFEGFECGGEFFDGGGFGDGGGGFGGGGGGGGGGGGGGGGGGCCCCC
@PBWD 307
TGGGGAATATTGCACAATGGGGAAACCCTGATGCAGCGACGCCGCGTGGAGGAAGAAGGTCTTCGGATTGTAAACTCCTGTTGTTGAGGAAGATAATGACGGTACTCAACAAGGAAGTGACGGCTAACTACGTGCCAGCGGCCGCGGTAAAACGTAGGTCACAAGCGTTGTCCGGAATTACTGGGTGTAAAGGGAGCGCAGGCGGGCGATCAAGTTGGAAGTGAAATCCATGGGCTCAACCCATGAACTGCTTTCAAAACTGGTCGTCTTGAGTAGTGCAGAGGTAGGCGGAATTCCCGGTGTAGCGGTGGAATGCGTAGATATCGGGAGGAACACCAGTGGCGAAGGCGGCCTACTGGGCACCAACTGACGCTGAGGCTCGAAAGTGTGGGTAGCAAACAGGATTAGATACCCT
+
GGGFGGGGGGGGGGGGGGGGGGCGGFFGGGCAEGGFFEG:FFFCFEGGGGGGGGCDGGGGGGGCCEECFGGGGGGGGGEFGGGGGGGGGFGGGGFGFGFGGGGGG9FEG8FFGFEGGGGGGEGGGFFGGGGDGCCFFGD=CFGEFEGCEF@FFDGGGGFGFFGFFFGGEGGGGGGGEEFCEFGGGFFFFGGFGGFEFCGGGGGGGG:E>F>C+CFFCGGEGGGFGGGEGGAFGGBFDGFFFGGGGGGGGGGGGGFCGGGGGGGGGGE>@GFGGGGGGGGGGGGGDFCDFGGGGGGGCGGGGGGGGFCGGGFGGGGGGGDGF@GGGGGGGGGGGGGGGGGGGGGGGGGGGGGFEFCGGGGGFF8GGGFCGGGGGGGGGGGGGGGGGGEGFGGGGGGGGGGGGGGGGGGGGGCCCCC
@PBWD 308
TGGGGAATATTGGGCAATGGGCGAAAGCCTGACCCAGCAACGCCGCGTGAGGGAAGAAGGGTTTCGGCTCGTAAACCTCTGTCCTATGGGACGAAGGAAGTGACGGTACCATAGGAGGAAGCCCCGGCTAACTACGTGCCAGCAGCCGCGGTAATACGTAGGGGGCGAGCGTTGTCCGGAATGATTGGGCGTAAAGGGCGCGTAGGCGGCCTGCTAAGTCTGGAGTGAAAGTCCTGCTTTCAAGGTGGGAAGTGCTTTGGATACTGGTGGGCTGGAGTGCAGGAGAGGAAAGCAGAATTACCGGTGTAGCGGTGAAATGCGTAGAGATCGGTAGGAACACCAGTGGCGAAGGCGGCTTTCTGGACTGAAACTGACGCTGAGGCGCGAAAGCGTGGGGAGCAAACAGGATTAGATACCCT
+
GGGCFGGGEGGADFFFGGGGGGGGGGGGGGGGFFFFGGGGGGGGGGGGGGGGGGFGGGGGGGGGGGGGGGGGGGGGG@GGGGFFFGGGGGGGGGGD:DEFFFF,B=FCFGECECFGGGGFFG>>BFFA<DDGBFGFFDCCGGFCF4FG<:F<FGFGGGGFFEDFE9FEGEEFECGFCCE9.FC<GGCEGGGGEFEFEECCGGGEGGGFGGEFCCFF>F#8FFFFGGGGGGGGG@FC<@>CEGGEGGGGGGGFFCDFGGFFGGGGCGFA=GGFDAGGGGGGFF@GGFGGGGGFFFGGGFF:ECGGGGCF7FGGGGGGGGGGFFGGGFGFDGGFGFGGGGGGGGGGGGGGGGGGGGGFGGGGGGGFFFFDGGGGGGGGGGEGGGGCGGGGCFF7GGFF<CGF9GGGGGGGEGGGGGCCCCC
@PBWD 309
TGAGGAATATTGGTCAATGGACGAGAGTCTGAACCAGCCAAGTAGCGTGCAGGATGACGGCCCTATGGGTTGTAAACTGCTTTTATAAGGGAAAAAAGTGAGTCTCGTGAGACTTTTTGCATGTACCTTATGAATAAGGACCGGCTAATTCCGTGCCAGCAGCCGCGGTAATACGGAAGGTCCGGGCGTTATCCGGATTTATTGGGTTTAAAGGGAGCGTAGGCCGGAGATTAAGCGTGTTGTGAAAGGTAGACGCTCAACGTCTGCACTGCAGCGCGAACTGGTATCCTTGAGTACGCACAAAGAGGGCGGAATTCGTGGTGTAGCGGTGAAATGCTTAGATATCACGAAGAACTCCGGTGGCGAAGGCATTGGGCCGGGGCAGCACTGACGCTGAGGCTCGAAAGTGCGGGTATCAAACAGGATTAGATACCCT
+
GGAFGGGGDGGF<;EFGGGGGGGGFGGGGGGGFF@GFG<F8<;6CFGGGEFCFG8FF,@F767D<6ECC6,>6CFFGGC,<FGE5FAE,C,C=,C4>?9,C,<EE,EF@FC,?9C?,BC,@E?FGG9AFGGE<FBFF<FG8=C=CFEBE=(:,,GFFEB@:@6GG@CF:>F9F6:<:C><=GFGCGFCF;*DGGGFDGGGFF?F5?=.FFEFGECCDDC8EECCGEG2EFFEE:=1*FGFGGGGGFD%8?C<01F:FFF<:32.,FAFCFFE@<CC+<GGGFB@3,=,GGGGGGF=@,,C5,C8:+47FFGGFGB@C4+DGGGGGGGGGGGGGGGGFCGGGGFFC,:7GGGGGF@+=7,,C,GGGGFGFF<@6++@F7FC,,<6C9GGGGGGGGGGGGGGGGGGGF@++FGGGGF<GGGF@GGGGGGGGGGCCCCC
@PBWD 65074
TGGGGAATATTGCACAATGGGGGAAACCCTGATGCAGCGACGCCGCGTGGAGGAAGAAGGTCTTCGGATTGTAAACTCCTGTTGTTGGGGAAGATAATGACGGTACCCAACAAGGAAGTGACGGCTAACTACGTGCCAGCAGCCGCGGTAAAACGTAGGTCACAAGCGTTGTCCGGAATTACTGGGTGTAAAGGGAGCGCAGGCGGGAAGACAAGTTGGAAGTGAAATCTATGGGCTCAACCCATAAACTGCTTTCAAAACTGTTTTTCTTGAGTAGTGCAGAGGTAGGCGGAATTCCCGGTGTAGCGGTGGAATGCGTAGATATCGGGAGGAACACCAGTGGCGAAGGCGGCCTACTGGGCACCAACTGACGCTGAGGCTCGAAAGTGTGGGTAGCAAACAGGATTAGATACCCT
+
FGFCGGGGGGGGGGGGDGGGGG7@FFGGGGGFFGGFGFEGGGGGGGGFGDGGGGGGGGGGGGGGGGGGGGGGGGGGGGGGGGGGGGGGGGGGGGGGGGFGGGGGGGGGGGGGGGGG8=FGGGGGGGGGG1GGC?FFGGGGGGGGGGGGGGGGFGGGGGGGGGGGGGGGGDEGGGGGGGFGFGGFGGF;CFGGGGECGGGG>?;EDGGEGE>@FFGGFEGGGGGGGGGGDFFFGGFFGGFGGGGGGGGGGCGGFGGGGGGFCGGGGFFFFFDGFGGFCFGFFGFFFFEGGDFFFFGGGGGGGGGGGGGGGGGGGGGGGGFFGGGGGGGGGGGGGF<FFGGGGGGGFDGGF7GGGGGGGFGGGGGGGGGGGGGGGGGGGGGGGGGGGGGGGGGGGGGGGFGGGGGGGGGGFGF<CCCC
@PBWD 311
TGAGGAATATTGGTCAATGGACGAGAGTCTGAACCAGCCAAGTAGCGTGCAGGATGACGGCCCTATGGGTTGTAAACTGCTTTTATAAGGGAATAAAGTGAGTCTCGTGAGACTTTTTGCATGTACCTTATGAATAAGGACCGGCTAATTCCGTGCCAGCAGCCGCGGTAATACGGAAGGTCCGGGCGTTATCCGGATTTATTGGGTTTAAAGGGAGCGTAGGCCGGAGATTAAGCGTGTTGTGAAATGTAGACGCTCAACGTCTGCACTGCAGCGCGAACTGGTTTCCTTGAGTACGCACAAAGTGGGCGGAATTCGTGGTGTAGCGGTGAAATGCTTAGATATCACGAAGAACTCCGATCGCGAAGGCATTGTGCCGGGGCAGCACTGACGCTGAGGCTCGAAAGTGCGGGTATCAAACAGGATTAGATACCCT
+
GGCEGGGGGGGGGGGGGGGGGGGGEGGGGGGGGGGGGGGGFGFFFFEGDGGGGGFGGGGGCGGGGFFCFGGGGG9FCFDGGGGGGGAFGGDGGGG9EFGFFGGGGGGGGGDGGGGGGFGGGGGGGGGGGGGCFFGCGGFGGFFCGGGGGGGGGGFEGGGGGGGGGGGGGGGGGGGGGEGDEFGGGGFGGGGGGGGEFGFGGF<GGGGGGGGGF>GFGGGGGGGFCFCGGGFGGGBCGGGGGGGFFGGGGGGG:CCGGFFFFGGGGFGGF:CFFEFGGGGGGGFFGF8@GGGGGF=:CGGGFGGGFC7EGGGGGFDGGFGGGGGGGFCGGGGGGGGGGDGFFFAGGGGGGGGGGGDGDGGGFCGGGGGGGGGGGGGGF@FEFFEFGFCGGGGGGGGFGGGGGGGGGGGGF>GGFGGGGGGGGGGGGGGGGGGCCCCC
@PBWD 312
GGAGGCATATTGGTAAATGGACGAGAGTCTGAACCAGCCAAGTAGCGTGAAGGATGAAGGTCCTACGGATTGTAAACTTCTCTTATAAGGGAATAAACCCTCACACGTGTGGGAGCTTGTATGTACATTATGAATAAGCATCGGCTAACTCCGTGCCAGCAGCCGCGGTAATACGGAGGATGCGAGCGTTATCCGGATTTATTGGGCTTAAAGGGAGCGCAAACGGGTCGTTAATTCAGCTGTGAAAGTGTGGGGCTCAACCTTAAAATTGCAGTTGAAACTGGAGACCTTGAGTACGGTTGAGGCAGGCGGAATTCGTTGTGTCGCGGTGAAATGCTTAGATATCACGAAGAACCCCGATTGCGAAGGCAGCCTGCTAAGCCGCCACTGACGTTGAGGCTCGAAAGTGCGGGTATCAAACAGGATTAGATACCCT
+
,@CED6CFEE@<@C,,CF,FGDF::CGGGGGGGGFC<B9,CECFDFCFDD@,@<C@@C,<FCD,@CC@7@FECFEF,9CEEFFFFGGGFF<D=,=FGGGEGC,BFGGCF<F7B,44?,EFAGGGCF,,BAEFEEEEF,??CF7FF<FFF,38C36>DFDFDDGCFE<ECEG,@F>*:***@FF*>:CF@*=FG9F-2?ED;4?C:@F</7<BB=C7#3*=8##=C7=:CB@C<1'<FC:4$F?CFF<>4*GEC@C7FFFCGG:FCACF:EF@,@,AGE>@DD@,F9GFGFCGCFFFFBBA,FDA?GCGEDF5+FGGFB+4CF@+++GGGDEBB,B=9FAF?9,,:,B4??9FC>FCCFGEEE@DEE@A:FF7,@GFCEC:7C@7F9@@CDDGGGGFE@F;,CFFECCCC@DGGEFGGGGGEFFFF<C,FFGCC@@C
@PBWD 99568
TGAGGAATATTGGTCAATGGACGCGAGTCTGAACCAGCCAAGTAGCGTGAAGGATGACTGCCCTATGGGTTGTAAACTTCTTTTATAAGGGAATAAACCCTCCCACGTGTGGGAGCTTGTATGTACCTTATGAATAAGAATCGGCTAACTCCGTGCCAGCAGCCGCGGTAATACGGAGGATGCGAGCGTTATCCGGATTTATTGGGTTTAAAGGGAGCGTAGGCCGGAGATTAAGCGTGTTGTGAAATGTAGAGGCTCAACCTCTGCACTGCAGCGCGAACTGGTCTTCTTGAGTACGCACAACGTGGGCGGAATTCGTGGTGTAGCGGTGAAATGCTTAGATATCACGAAGAACTCCGATTGCGAAGGCAGCTCACGGGAGCGCAACTGACGCTGAAGCTCGAAAGTGCGGGTATCGAACAGGATTAGATACCCT
+
FFGGGGGGFGGGGGFGFGFGGGGGGGGEGFFGGGDFGGGGGGFF@FGGGGGGFFEFFG,EFEFGGGGGGFCFBFGGGGGGGGGGGFGGGGGCGGGGGGGGGGEFF@FD8:FGGFF7,<FFGEFGGFA9AFEFGGFGFF,C,:BCFGGFFFFCEGGEG?FGFGGGGGGFEF@:FFFGEEFGGGGGGGGGGGCGCBFEFFA=:FGFCGCF=<<CC1<<EDEFC@EC7CF<FEF5EFGGGGFGFGGEGCFGGGGFEFFFEG=GGFECFCGGDFGGFGEFBGGGFGGFC8>FGGGDF:B=@F=F,,EGEGGGCFEDCFGGFD=,GGGGGGFCFGGEGGGFFE?EAEC,D7EFFGFBE,FEFDE@7EGF9GGEGGGD>GF@FFEC7GGFCEFCFCEGGGGGGDGGGGFGCGGGGDGGGGGGGGCGGGGGGGGFGFGCCCCC
@PBWD 78737
TGAGGAATATTGGTCAATGGGCGAGAGCCTGAACCAGCCAAGTAGCGTGCAGGAAGACGGCCCTATGGTTTGTAAACTGCTTTTATAAGGGAGTAAAGTGGGTCACGCGTGACTTTTTGCATGTACCTTATGAATAAGGAACGGCTAATTCCGTGCCAGCAGCCGCGGTACTACGGAAGGTCCGGGCGTTATCCGGATTTATTGGGTTTAAAGGGAGCGTAGGCCGGAGATTAAGCGTGTTGTGAAATGGAGAGGCTCGACCTCTGAACTGCAGCGCGAACTGGTCTTCTTGAGTACGCACAACGTGGGCGGAATTCGTGGTGTAGCGGTGAAATGCTTAGATATCACGAAGAACTCCGATTGCGAAGGCGGCTCACGGGAGCGCAACTGACGCTGAAGCTCGAAAGTGCGGGTATCGAACAGGATTAGATACCCT
+
<@=C8FCECE,;6;CEFGGCDGGG7FCGFGGGFFGGD8<CFC<CFF7FFEFFCF8EGGGD@FGG8FE8,,CC<,C<?,,C,,CF,E<9?=,C+4?5,<F,5B+4F@C,C+@F7B,C,CFEGDF?,CEFGGD9,CFFFGB<3B3+=+8:CAC>B=++>,,8>8F:C@CGEF-3.,87>CC8CF:<:FC<F7**<,C5-47/76EGG;C:?FFGGGE;GEEF>?5=+8/8,2,:CGGGGFF@@@;FA@,D?,<>,<C>15,7FCFCF@3=8>:8+CGF@,C:,,FCFF=EBB3>=F+C:FB>F<F==4F::FCAB<@++F@GFFCCB++GGDACFE<FFF9FCEFE,CAFC9,FFB+=:D8DEGGGGDEC@@,F@@@F:C@B8B:EEC67EFCFDEAF8GGFCDGCGFGFB:FF@<CFDGGGFDGGFC,GCF9BC@<C
@PBWD 315
TGAGGAATATTGGTCAATGGACGAGAGTCTGAACCAGCCAAGTAGCGTGAAGGATGAAGGTCCTACGGATTGTAAACTTCTTTTATAAGGGAATAAACCCTCCCACGTGTGGGAGCTTGTATGTACCTTATGAATAAGCATCGGCTACCTCCGTGCCAGCAGCCGCGGTAATACGGAGGATGCGAGCGTTATCCGGATTTATTGGGTTTAAAGGGAGCGCAGACGGGTCGTTAAGTCAGCTGTGAAAGTTTGGGGCTCAACCTTAAAATTGCAGTTGATACTGGCGTCCTTGAGTGCGGTTGAGGTGGGCGGAATTCGTGGTGTAGCGGTGAAATGCTTAGATATCACGAAGAACTCCGATTGCGAAGGCAGCTCACTGGAGCGCAACTGACGCTGAAGCTCGAAAGTGCGGGTATCGAACAGGATTAGATACCCT
+
GGGGGFGGGGGFFFFGGGGGGGGGGGGGGGGGGGGGGGFGGGGGGGGGGGGGGGGGGGGGGFFGGGGEGGGGFGGGGFADEGGGGGGGGGGGGGGGGGGGGGGGGGGGGFGGGCFC8BFFGDFGEFGFGGGGGGGGGGGGGGGDFG?GEDFFFGGGGGGGGGGFGDGFFGGGGG?GGGEDEGGGDGFFFGECGCFGFEFFGGGFGFFGGFFGGGGGGGGGGGGGGGDGEFEEGGGGGGGGGGGGGGGGGGGGGGGGGFFCGCFFGAGGFGG>GFGF>9EFGGGGFF8FCGGGGGGGGGGF8GGGF=>+GGGGGGGGGGFFGGGGGGGGGGGGGGGGGGGGGGGGGFFGGGGGFEFCGGGGGGGGGGGGGGGFDGGGGGGGGGEGGGGGGGGGGGGGGGGFGGGGGEFCGGGGGGGGGGGGGGGGGFGGGFGCCCCC
@PBWD 86807
TGGGGAATATTGGGCAATGGGGGAAACCCTGACCCAGCAACGCCGCGTGAAGGAAGAAGGCCTTCGGGTTGTAAACTTCTTTTACCAGGGACGAAGGACGTGACGGTACCTGGAGAAAAAGCAACGGCTAACTACGTGCCAGCAGCCGCGGTAATACGTAGGTTGCAAGCGTTGTCCGGATTTACTGGGTGTAAAGGGCGTGTAGGCGGAGATGCAAGTTGGGAGTGAAATCCATGGGCTCAACCCATGAACTGCTCTCAAAACTGTATCCCTTGAGTATCGGAGAGGCAAGCGGAATTCCTAGTGTAGCGGTGAAATGCGTAGATATTAGGAGGAACACCAGTGGCGAAGGCGGCTTGCTGGACGACAACTGACGCTGAGGCGCGAAAGCGTGGGGAGCAAACAGGATTAGATACCCT
+
EFGGGG7<EEFFEFGGGAF@FFGGGGGGGGGGGCFGF8FFFEGGGGGGGBFFDEEFGGGGGGFGDFGGGGGGGGGGGGGGGFGGGGFGGEGG>FFEEGFFEGGGGGGGEBFFFGGGGG8FEGG<855CFGGGFFFD1:79FGGG?GFFGDA=@FFEGG:<FGGFGFFCFGGGGCBCBFGE?=*GFGGCF?EFC8=FAE*::C8EFGEFFCEEGFE;FGFGFGGGGCFFFFFFCFCFCGGGFFEDFFGGGFGGGGGFFFCFFF7B<<FCFCBGGFB/F=:+GGFEEA@F7DGGFCFFFDCE9CFGGGGGGGGF9C9@GGGGEGGFDGGGGGGGGGGGGGGGGGGGGGGGGGGGGGGGGGGGGGGGGEECGFGCF@GGGGECGGEDGGGGGGGGGFCGGFGGGGGGGGGGGGGGFFCB8CB
@PBWD 317
TGAGGAATATTGGTCAATGGGCGAGAGTCTGAACCAGCCAAGTAGCGTGCAGGATGACGGCCCTATGGGTTGTAAACTGCTTTTGTAAGGGAATAAAGTGAGTCTCGTGAGACTTTTTGCATGTACCTTATGAATAAGGACCGGCTAATTCCGTGCCAGCAGCCGCGGTAATACGGAAGGTCCGGGCGTTATCCGGATTTGTTGGGTTTAAAGGGAGCGTAGGCCGGAGATTAAGCGTGTTGTGAAATGTAGACGCTCAACGTCTGCACTGCAGCGCGAACTGGTTTCCTTGAGTACGCACAAAGTGGGCGGAATTCGTGGTGTAGCGGTGAAATGCTTAGATATCACGAAGAACTCCGATTGCGAAGGCAGCTCACTGGAGCGCAACTGACGCTGAAGCTCGAAAGTGCGGGTATCGAACAGGATTAGATACCCT
+
CFFGFGF@FGGGGGGGGGGGGFGGEGEGGGGGGGGGGGDGGGGGGGGGGGGGFGGGG9CG@FGGGFGGGGGGGGDGFFGGF9FFFGFGGGGGDDGGGGGEFF,FFFG+EFEF9FEGCGGGGGGGGGFGGGGGGGCEEFGFGGGGGGGFFGGGGFF2@DFGGGGGEGFEFGG.F:FGGEFGGGGGGGEGGGEGGFGGGGGGGB<GGGGGFGGFGGGGGGGGGGEGGGGGGGGGGGGGGDGGGGGGFF?:GFGFGGGGGGFGGGGGGG0C<GGGGGGGGGGFGGGGGGFGGGGGGGGGGGFGGFE<FGGEGD?9GGGGGGGGGGGGGGFEFGGGGGGGGGGGGGGGGGGFGGGGFEDGGGGEGEGGGGGGGGGGGGGGGGGGEDEGGGGGGGGGGGGGGGGGFGGGGGGGGGGFGGGFGGGGGGFFGFDGGGFA8CCC
@PBWD 318
TGAGGAATATTGGTCAATGGACGAGAGTCTGAACCAGCCAAGTAGCGTGCAGGATGACGGCCCTATGGGTTGTAAACTGCTTTTATAAGGGAATAAAGTGAGTCTCGTGAGACTTTTTGCATGTACCTTATGAATAAGGACCGGCTAATTCCGTGCCAGCAGCCGCGGTAATACGGAAGGTCCGGGCGTTATCCGGATTTATTGGGTTTAAAGGGAGCGTAGGCCGGAGATTAAGCGTGTTGTGAAATGTAGACGCTCAACGTCTGCACTGCAGCGCGAACTGGTTTCCTTGAGTACGCACAAAGTGGGCGGAATTCGTGGTGTAGCGGTGAAATGCTTAGATATCACGAAGAACTCCGATTGCGAAGGCAGCTCACTGGAGCGCAACTGACGCTGAAGCTCGAAAGTGCGGGTATCGAACAGGATTAGATACCCT
+
EFGGGGGGGFGFGCEGGGGGGGGGGGGGGGGGGGGGGGGFGGGGGGGGGGGFGGGFGFGGFDGFGGGGGFFDFGFFGFFGGGGGGGGGGGDFFGGGGGGGGG?EFGGGGGDGGCFGG?FGGGGGGGGFAFGFGGDCEGCFEFF=GGGGGFGGGGGGFFFFGGGGGGGFGGGFGGGGCFGGGGGGGGGEGEGFGEFEGGFFGGFGGGEEFFFGGGGGGGG@EGGGGGGGGFFGGGEGGGEGFGGFGGGGGFFGEGFFFFFFGG@FCFCC8GGGFGGGGGGGFGGGGGFFDGFAGGGGF9FFGGGGGGDGGGGGGFGEEGGGGGGGGGGGGGGGGGGGGGFFFGGFFGGGGGGGGGGGGFFEGDGGGGFGGECGGGFGGGGF>GFFGEFGEGGGGDFGGGGGGGGFGGGGGGGGGGGGGGGGGGGFGGGGGGCCC@C@
@PBWD 319
TGAGGAATATTGGTCAATGGGCGAGAGCCTGAACCAGCCAAGTAGCGTGCAGGATGACGGCCCTATGGGTTGTAAACTGCTTTTATAAGGGAATAAAGTGAGTCTCGTGAGACTTTTTGCATGTACATTATGAATAAGGACCGGCTAATTCCGTGCCAGCAGCCGCGGTAATACGGAAGGTCCGGGCGTTATCCGGATTTATTGGGTTTAAAGGGAGCGTAGGCCGGAGATTAAGCGTGTTGTGAAATGTAGACGCTCAACGTCCGCACTGCAGCGCGAACTGGTTTCCTTGAGTACGCACAAAGTGGGCGGAATTCGTGGTGTAGCGGTGAAATGCTTAGATACCACGAAGAACTCCGATTGCGAAGGCAGCTCACTGGAGCGCAACTGACGCTGAAGCTCGAAAGTGCGGGTATCGAACAGGATTAGATACCCT
+
FFGFGGGGGGFDGEFGFDFFGGGGGGGCF8FFGGCGGG<FGG,CFEGGGGGFEEFFFGGGFEGG8FFDFGEE:FGG9EG?EGGGG,ECFGGGG?FCFGGGGGFGGAA4BFGFEFDAFGGGEEFAF?,@FFGFCC?EFEEFF?>FGGEGG9=4C3@AFAFFGFGGGEGG7<FFGFFDEFGG<FGGGGGFGG7:@@FCCFFFD;;FGGGEFFGGGGGDEGGDGGCDFEGGGGCFGF<C*GGGGGGGGFCEBBFFEEGGFCFAGGEGFF8FF<7?GGCGGGFFGGFGGGGGGGGGCFFBEFGEGGE8GF@+FFCGGGGGGGGGGGGGGGFGGFFE9GGFGGGGFF<<GGGGFGGGGFGGGGGGGGGGGGGGGGGGGGGGGGGGEGGFC,GGGGGEGGGGCGGFGGGGGGGGGGGGGGGGGGFGGGGGGGGGGGGCCCCC
@PBWD 320
TGGGGAATTTTGGACAATGGGGGCAGCCCTGATCCAGCCATGCCGCGTGCAGGATGAAGGTCTTCGGATTGTAAACTGCTTTTGTCAGGGACGAAAAGGGATGCGATAACACCGTATTCCGCTGACGGTACCTGAAGAATAAGCACCGGCTAACTACGTGCCAGCAGCCGCGGTAATACGGAGGATCCGAGCGTTATCCGGATTTATTGGGTTTAAAGGGAGCGCAGTCGGGAGATTAAGTCAGTTGTGAAAGTTTGCGGCTCAACCGTAAAATTGCAGTTGATACTGGTTTCCTTGAGTGCAGTGGAGGCAGGCGGAATTCGTGGTGTAGCGGTGAAATGCTTAGATATTACGAAGAACCCCGATTGCGAAGGCAGCTTGCTAAACTGTAACTGACGTTCATGCTCGAAAGTGTGGGTATCAAACAGGATTAGATACCCT
+
GG@FEGGGDFGGGFGGGGGGGGGGG7CCCFGG9FGGFGGGGGGGGGGFGGGGGGGGGGGGEE<FFFFF7FF,CFGFDGGGGGGGFAFE8BFBF:FFGFDCG?BFC?<BB=FACFGGGGF,DC7:FDCGGGFA,:>FCBCFGGGEF<7@77:FBFCEFF?GFGFCEFFCCCBFC<CE><?FE@FFG/<:4<GDGGGEGGEFE<GGGGGGGGGG==@FGGC85EGECEG)A:CFCEAF6>C7:79ED@0FGFCD?0ECFFB@GFCCGGEDA1,A<,D@FFDEBC?:AGEGGF?F,GGGGFEC,F<=4,AE?B+7GEGGGFGGGGGGGGGGGGGGGGGGGGGGGFFGFGGFD@@GGGGGGGGFCGGGDGGGGGGGGGGGGGFFAF69EC,FGGGGGGGGGF@F@E+GGGGGGGGGGGFGGGGGGGFGGGGGGGGGGGGGCCCCC
@PBWD 321
TGAGGAATATTGGTCAATGGACGCAAGTCTGAACCAGCCATGCCGCGTGCAGGATGACGGCTCTATGAGTTGTAAACTGCTTTTGTACTAGGGTAAACTCACCTACGTGTAGGGGACTGAAAGTATAGTACGAATAAGGATCGGCTAACTCCGTGCCAGCAGCCGCGGTAATACGGAGGATTCAAGCGTTATCCGGATTTATTGGGTTTAAAGGGAGCGTAGGCCGGAGATTAAGCGTGTTGTGAAATGTAGAGGCTCAACCTCTGCACTGCAGCGCGAACTGGTCTTCTTGAGTACGCACAACGTGGGCGGAATTCGTGGTGTAGCGGTGAAATGCTTAGATATCACGAAGAACTCCGATTGCGAAGGCAGCTCACGGGAGCGCAACTGACGCTGAAGCTCGAAAGTGCGGGTATCGAACAGGATTAGATACCCT
+
GGFCGGGGGGGGG9EFGGGGGGGGGGCFFGGGGGGGGGGGGGGGGGGGGGGGGGGGGGGGB:FGGGGGAFACFEGGFFFEGGGGFCF?5?CE?CFGGAB,F88,B<C4EFFFF+:FFGGFEGG<FCA<FGFGGFFGGF7CCEGAFFCGGDFFFFFGFFF>5:=FGGCFAGFFFB@@>FFFGGFFEGFGGFGFFEFEEGGGGGGGGGGGFGGFGGGGGGGGGFECGGGAFFFECDF@DGGGGGGGF@@?:FFF<FFFGGGGGFGEFCDEFGCGGGGGGGGGGGF:GDGGGGGGGGGFFFEBFFGDGGEGGFGCFGGGGGEFGGGGGGGGFF9CEGGFGGGGGGGGFGGGFDGGGFC:GGGGGGGGGGGGGGGGGFFEFC+@:@EGCDGGGGGGGGGFF:GGGGGGGGGGG@GGGGGGGFGGGGGGGGGGGGGCCCCC
@PBWD 322
TGAGGAATATTGGTCAATGGACGAGAGTCTGAACCAGCCAAGTAGCGTGCAGGATGACGGCCCTATGGGTTGTAAACTTCTTTTATACGGGAATAAAGTGATCCACGTGTGGATTTTTGTATGTACCGTATGAATAAGGATCGGCTAACTCCGTGCCAGCAGCCGCGGTAATACGGAGGATCCGAGCGTTATCCGGATTTATTGGGTTTAAAAGGAGCGTAGGTGGATTGTTAAGTCAGTTGTGAAAGTTTGGGGCTCAACCTTAAAATTGCAGTTGATACTGGCGTCCTTGAGTGCGGTTGAGGTGTGCGGAATTCGTGGTGTAGCGGTGAAATGCTTAGATATCACGAAGAACTCCGATTGCGAAGGCAGCACGCTAATCCGTAACTGACGTTCATGCTCGAAAGTGTGGGTATCAAACAGGATTAGATACCCT
+
GGGGGGGGGGGGFGGGGGGGGGGGGGFEFGGGGGGGGCFGGGFGFGGGGGGGGGGGGGGGGGGGGGGGGDEGEGGGGGGGGGGGGGGGGGGGGGGGGGGGGGGGGGGGGGGDFFFFGGGGGGGGGGCGGGGGGGGGGGGGGGGGFFGGGFGGGGGGGGGGGGGGGGGGFGGGGFFGGGGGDFGGDGGGGGGGGGGEFGEGFFFGGGGGGGGGGGGGGGGGGGGGGGGGGGGGGGGGGGGGGGGGGGGGGGGGGGGGGC8EFFGGGGFGBGGGBEGFFEGGFGGGGGGGGGGGGGGGGGGGGFGGGGGGGFGD7GGGGGFAGGGGGGGGGGGGGGGGCDGGGGGGGGFCGGGGGFFB>GGGGGGGGGGGGGGGGGGGGGGEDGGGGGGGDGGGGGGGGGGGGGGGGGGGGGGGGGGGGGGGGGGEF9GGGGGCCCCC
@PBWD 323
TGGGGAATATTGCACAATGGAGGAAACTCTGATGCAGCGACGCCGCGTGAAGGATGAAGTATTTCGGTATGTAAACTTCTATCAGCAGGGAAGAAAATGACGGTACCTGACTAAGAAGCCCCGGCTAACTACGTGCCAGCAGCCGCGGTAATACGTAGGGGGCAAGCGTTATCCAGATTTACTGGGTGTAAAGGGAGCGCAGACGGCACTGCAAGTCTGAAGTGAAAGCCCGGGGCTCAACCCCGGGACTGCTTTGGAAACTGTAGAGCTAGAGTGCTGGAGAGGCAAGCGGAATTCCTAGTGTAGCGGTGAAATGCGTAGATATTAGGAAGAACACCAGTGGCGAAGGCGGCTTGCTGGACAGTAACTGACGTTCAGGCTCGAAAGCGTGGGGAGCAAACAGGATTAGATACCCT
+
GGGGGGGGGGGGGGGGGGGGGGGGGGGGGGGGGGGGFF@FGGGGGGGGGGGGGGGGGGGFFGGGGGGCFFGGGGGFGGGGGGGGGGGGGGGGGGFGGGGGGGGGGEGGEGGGGFGGGGGAFGEGGGGGGGGGGGGGGGFDGFGGGGGGEEGFGGGFGGGGGGGGGGGGGG7FGG9ECFECFGGGFGCFEGGGGGGGGGGEGEEFGGGGGGGGGGGGGGFGGGGGGGGGGGDGGGGGGFGGG=CCDGGEDGGDE@CFGFFGGFFFGGGGFGFGGGFFFGGFFGGGF+GGGGGFEGGGGGFAGGGGGFFFGGFDFCGGGGGGGGGFGGGGGGGGGGGGGGGGGGGFCGGGGGGGGGGCGF<GGFFFGGGGGGGGGFFCGCGGGGGGGGGGGGGGGGGGGGGGGGGGFAEFGGGCCCCC
@PBWD 65789
TGAGGAATATTGGTCAATGGGCGAGAGCCTGAACCAGCCAAGTAGCGTGCAGGACGACGGCCCTATGGGTTGTAAACTGCTTTTATAAGGGAATAAAGTGAGTCTCGTGAGACTTTTTGCATGTACCTTATGAATAAGGACCGGCTAATTCCGTGCCAGCAGCCGCGGTAATACGGAAGGTCCGGGCGTTATCCGGATTTATTGGGTTTAAAGGGAGCGTAGGCCGGAGATTAAGCGTGTTGTGAAATGTAGAGGCTCAACCTCTGCACTGCAGCGCGAACTGGTCTTCTTGAGTACGCACAACGTGGGCGGAATTCGTGGTGTAGCGGTGAAATGCTTAGATATAACGAAGAACTCCGATTGCGAAGGCAGCTGACGGGAGCGCAACTGACGCTGAAGCTCGAAAGTGCGGGTATCGAACAGGATTAGATACCCT
+
F@<FFF<@;CF,6CFC<FFG8FEGDEGGG8FG8@CEFE<EEFED,CFECGFDGGEC>FFGFGEFFGGG,:4@?CEFF?F<A5E@9<C,AAEG<E<,:C,,FF?FA<F=<FCE,?BF9,@,CF<,8@,@<EEF<F<EGG=<8FC+:+<3D9><?8:8FC<>DFGG7CG7>>CC>;>@::FE>C0B@E<CCF7/22:?@C:<:1<GFGGCA8?8CEE<EGFC<*;C?C1'9;9GC@F?=:E3FGCEF2>F<9@BFGFGF@FFBE8F,@?><FFGGG:C8,DFGFFFD83FGGGF7FF>@,:C448+?+=7@BEED<CFFBDEGGGGGGEGFCFAECCC,CFEFFEE:,9,EEFEGF@7=C,>EGGCFDGGGFEEF8,,:FFB+:+EFGFGGEB+<,EC@@GGFCGGFCC@@+GGGGGFEFGFCFFEGGGGFE9CCCCC
@PBWD 325
TGGGGAATATTGCACAATGGGGGAAACCCTGATGCAGCAACGCCGCGTGAGTGAAGAAGTATTTCGGTATGTAAAGCTCTATCAGCAGGGAAGAAAATGACGGTACCTGACTAAGAAGCCCCGGCTAACTACGTGCCAGCAGCCGCGGTAATACGTAGGGGGCAAGCGTTATCCGGATTTACTGGGTGTAAAGGGAGCGTAGACGGCGAGACAAGTCTGAAGTGAAAGCCCGGGGCTCAACCCCGGGACTGCTTTGGAAACTGCCTTGCTAGAGTGCTGGAGAGGTAAGTGGAATTCCTAGTGTAGCGGTGAAATGCGTAGATATTAGGAGGAACACCAGTGGCGAAGGCGGCTTACTGGACGGTAACTGACGTTGAGGCTCGAAAGCGTGGGGAGCAAACAGGATTAGATACCCT
+
GGGGGGGGGGGGGGGGGGGGGGGGGGGGGGGGGGGGGGGGGGGGGGGFGGGGGGGGGGGFGGGGGGGGGGGGGGGGGGGGGGGGGGGGGGGGGGGGGGGGGGGGGGGGGGGGGGGGGGGGGGGGGGGGGGGGGG?FFGGGGGGGGGDGGGGGGGGFGGGGGGGEGGGGFFGGGGGGGGGFGGGGGGGGFGGGGGGGGGGGGGGGGGGGDECCFGGGGGGGGGGGGGGGGFFGGGGGGGGGGGGEGGFDGGGFGFGGGFGGGGGFFGGGGFGGGGGFGGGGGGGGGGGGGGGGGGGGGGGGGGGGGGGGGGGGGGGGGGGGGGGGF<GGGGGGGGGGGGGGGGGGGGGGGGGGGGGGGGGGGGGGGGGGGGGGGGGGGGGDGGGGGGGGGGGGGGGGGGGGGGGGGGGGGGGCCCCC
@PBWD 326
TGAGGAATATTGGTCAATGGGCGAGAGCCTGAACCAGCCAAGTAGCGTGCAGGAAGACGGCCCTATGGGTTGTAAACTGCTTTTATAAGGGAATAAAGTGGGTCACGTGTGACTTTTTGCATGTACCTTATGAATAAGGACCGGCTAATTCCGTGCCAGCAGCCGCGGTAATACGGAAGGTCCGGGCGTTATCCGGATTTATTGGGTTTAAAGGGGGCGTAGGCGGATTATTAAGTCGGTTGTGAAAGTTTGCGGCTCAACCGTAAAATTGCAGTTGATACTGGTAGTCTTGAGTGCAGCAGAGGTAGGCGGAATTCGTGGTGTAGCGGTGAAATGCTTAGATATCACGAAGAACTCCGATTGCGAAGGCAGCTTACTGGACTGTAACTGACGCTGATGCTCGAAAGTGTGGGTATCAAACAGGATTAGATACCCT
+
FFGGGGGGGGGGGGGGGGGGGGGGGGGGGGGGGGGGGGGGGGGGGGGGGCFGGGGGGGGGGGGGGGGGGGGGGGFGAFFGGGGGGGGGGGGFGFGGGGGGGGGFGGGFDGFGGGFFGFGGEGGGGGFGFGGGGGFGGGGFFGGGGGGFGGGGGGGGGFFDF>FGGGGGFGGGFFGGGGGGGGGGGGGGGGGFGFFEFCFGGFFGGGGGFGGCGGGGGGGEGGGDFEGGFGFGGFGGGGGFGGGFCG<FCGGGGGGGGDEGEFGGGGFGDGGGGGFFGGGEGFGGGFGFGGGFGGGGFGGFCGFGGGGGGGGGGGGGGGGGGGGGGGGGGGGGGGGGGEGGGGGGGGGGGGGGGGF>GGGGGGGGGGGGGGGGFFGGGGGGGGGGGGGGGGGGGGGGGGGGGGGGGGGGGGGGGGGGGGGGGGGGGGGGGGGCCCCC
@PBWD 327
TGGGGAATATTGCACAATGGGGGAAACCCTGATGCAGCGACGCCGCGTGAAGGAAGAAGTATCTCGGTATGTAAACTTCTATCAGCAGGGAAGATAATGACGGTACCTGACTAAGAAGCCCCGGCTAACTACGTGCCAGCAGCCGCGGTAATACGTAGGGGGCAAGCGTTATCCGGATTTACTGGGTGTAAAGGGAGCGTAGGCGGCGGAGCAAGTCAGAAGTGAAAGCCCGGGGCTCAACCCCGGGACGGCTTTTGAAACTGCCCTGCTTGATTTCAGGAGAGGTAAGCGGAATTCCTAGTGTAGCGGTGAAATGCGTAGATATTAGGAGGAACACCAGTGGCGAAGGCGGCTTACTGGACTGACAATGACGCTGAGGCTCGAAAGCGTGGGGAGCAAACAGGAATAGATACCCT
+
GGGGGGGGFGGGGGGGGGGGGGGGGGGGGGGGGGGGFFFGGGGGGGGGGGGGGCFGGGGFGGFEAEEBE7FFGGGGGGGGGGGGGGGGGGGGGFGGGGGGGGGEG:FAGGGGGGGGGGGGGGGGGGGGGGGGGG/GGGGGFGGGGGGGGGDFGGGGGGGGGGGGGGGGF@FCFFGGGGGGGGGGGGFGFGFGGFGFEEE:EGGGGGGGGGGGGFGGFFGDGFGFGGFGGGGGGGEFDGGGGGGGGGGFEFFBCGFGGGDGD?CGF?FE<GGF;GGGGGGGGGGGGGGGFDFEFEGGGGGGGGGGGGGFGGGGF7GGGF<GGFEFFFGGGGGGGGFF8GGGF@EGF7GGGGGGGGGGGGFGGGFEECGGGGGGGGGGGGGGGGGGGGEDGGGGGGFGGGGGGFGGGGFGGGGCCCCC
@PBWD 328
TGGGGGATATTGCACAATGGGGGAAACCCTGATGCAGCGACGCCGCGTGGAGGAAGAAGGTTTTCGGATTGTAAACTCCTGTCGTTAGGGACGATAATGACGGTACCTAACAAGAAAGCACCGGCTAACTACGTGCCAGCAGCCGCGGTAAAACGTAGGGTGCAAGCGTTGTCCGGAATTACTGGGTGTAAAGGGAGCGCAGGCGGACCGGCAAGTTGGAAGTGAAAACTATGGGCTCAACCCATAAATTGCTTTCAAAACTGCTGGCCTTGAGTAGTGCAGAGGTAGGTGGAATTCCCGGTGTAGCGGTGGAATGCGTAGATATCGGGAGGAACACCAGTGGCGAAGGCGACCTACTGGGCACCAACTGACGCTGAGGCTCGAAAGCATGGGTAGCAAACAGGATTAGATACCCT
+
GGFFGGGGGGGGGGGGGGGGGGGGGGGGGGGGGGGGGGEGGGGGGGGGGGGGGGGGGCGGGGGGGGGGGGGGGGGGGGGGGGGGGDGGGGGGGEE@FGGFFGGGGGGFGGGGGGGGGGGGGGGGGGGGGGGGGGGGGGGGGGGGGGGGGGGGGGG6GFGGGGGGGGFGCFGGGGGGGGGGGGGGGGFGFFGGGGGGGGGGGGGGGGGGGFGGGGGGGGGGGGGGGGGGGGGGGGGGGGGGGGGGGGGGGGGGGGGGGGGGGGGGGFFEFFGGGGGGGGGGGGGGGGGGGGGGGGGGGGGGGGGGGFDGGGGFGGGGGGGEGDGGGGGGGDGGGGGGGFGGGGGGGGGDGGGGGGGGGGGGF?GGGGGGEGGGGGGGGGGGGCFGGGGGGGGGGGGGGGGGGGGFEFGGGGGCCCCC
@PBWD 73522
TGGGGAATATTGCACAATGGGGGAAACCCTGATGCAGCGACGCCGCGTGGAGGAAGAAGGTCTTCGGATTGTAAACTCCTGTTGTTGAGGAAGATAATGACGGTACTCAACAAGGAAGTGACGGCTAACTACGTGCCAGCAGCCGCGGTAAAACGTAGGTCACAAGCGTTGTCCGGAATTACTGGGTGTAAAGGGAGCGCAGGCGGGAAGGCAAGTTGGAAGTGAAATCCATGGGCTCAACCCATGAACTGCCTTCAAAACTGTTTTTCTTGAGTAGTGCAGAGGTAGGCGGAATTCCCGGTGTAGCGGTGGAATGCGTAGATATCGGGAGGAACACCAGTGGCGAAGGCGGCCTACTGGGCACCAACTGACGCTGAGGCTCGAAAGTGTGGGTAGCAAACAGGATTAGATACCCT
+
<<E<FE@EFFCGEFGGGGDFGGGEGGGGGGGGG9CEFGGGGGEGGGEFGEFGGGGGGGGG=EFGGGGGD@EGGGGGGFFCECFGFCEFFGGGGGGFFGGGFFGCGGDGGFEGDDFGGGDFFFGG7FEGCFGGDGGGGGFGGFG>GGDCA:>@F9CFFEFFFCC?FGGGC4C*ECFGBA@FCCCGGFGGFGGGFGGGGGFECEG5FGF<CGFFFGGC>CECFCF@CFF?@<DGGGGGF:FCCCFCDECGGGGGGGGGFFGGGGG>FCC<GFEFGGFFFFEFCFGGGF7FCFFFCGGFCFFEDFC@>GGGFEC,=E@BEDGDGF@7F:7E9CGCEFFFGFCFCGGGGEEGGF8GGGGF8FEFF@F<GFF@F@B:E,GGEGGGFCD<C8DGGGFCGGGGGGF@C@9F<CEAE<CBCCC@
@PBWD 98426
TGAGGAATATTGGCCAATGGGCGAGAGCCTGAACCAGCCAAGTAGCGTGCAGGATGACGGCCCTATGGGTTGTCAACTGCTTTTATAAGGGAATAAAGTGAGCCTCGTGAGGCTTTTTGCATGTACCTTATGAATAAGGACCGGCTAATTCCGTGCCAGCAGCCGCGGTAATACGGCAGGTCCGGGCGTTATCCGGATTTATTGGGTTTAAAGGGAGCGTAGGCCGGAGATTAAGCGTGTTGTGAAATGTAGACGCTCAACGTCTGCACTGCAGCGCGAACTGGTTTCCTTGAGTACGCACAAAGTGGGCGGAATTCGTGGTGTAGCGGTGAAATGCTTAGATATCACGAAGAACTCCGATTGCGAAGGCAGCTCACTGGAGCGCAACTGACTCTGAAGCGCGAAAGTGCGGGTATCGAACAGGATTAGATACCCT
+
CCFECEECECFFFF,CFF<EGGGDEGGGFGGFFF,CFEFGG@A@E,CGD7FGCCFGG,:FF@CFFGGFD<FE7:CEA,CFCEF9F9FGGCFFC,59,EF<9,?,4:+FFE:FGGCB,EFFFGGFFFFA9EEF,8A?F9BDCGDEE>+D,C8FF@FE<FEFFED7F6C73*8@F9F7*>CEGEFF@8<?<FEGFGGDG7;><:4CFF:FA<GFGCC.:5CECC96:?88GGCEFEF5EGFCG@C>FE,.;+GF<G@@:7GFB>:CFG:AF:C>#BC>E==DF<FCFFA>=BC,=>=:CFCCGFFFBDGGGFE?@8@7GFGGGGEEECFFFFCCF9CFFACEFE@ECF<<?AFEEF@EGFFEGFC<@C:6@CF8EAGGE67EGGFEFGFGEEEC,F<EFGF@,B?FGEGEF+F<GFDGFEEEE;659@CFCEF@CCCC
@PBWD 52500
TGGGGAATATTGCACAATGGGGGAAACCCTGATGCAGCGACGCCGCGTGGAGGAAGAAGGTCTTCGGGTTGTAAACTCCTGTTGTTGGGGAAGATAATGACGGTACCCAACAAGGAAGTGACGGCTAACTACGTGCCAGCAGCCGCGGTAAAACGTAGGTCACAAGCGTTGTCCGGAATTACTGGGTGTAAAGGGAGCGCAGGCGGGAAGACAAGTTGGAAGTGAAATCTATGGGCTCAACCCATAAACTGCTTTCAAAACTGTTTTTCTTGAGTAGTGCAGAGGTAGGCGGAATTCCCGGTGTAGCGGTGGAATGCGTAGACATCGGGAGGAACACCAGTGGCGAAGGCGGCCTACTGGGCACCAACTGACGCTGAGGCTCGAAAGTGTGGGTAGCAAACAGGATTAGATACCCT
+
GG8<FCEFGGGGGGGGGGGFGGGGGGGGGGGGGGGGGGEFGGGGGGGGGGGGGEGG8FFFGGGGGF7CGGGGG<FGGGGGGGGGFDEGGGGGGGGCGGGGGGGGGGGGGDFGDFGCFGGBGGEDGEEGG0GG<FDFGGG+>DFGGDGEGEFCCFEGGFDFGFGGCGGGF?:<?FGDCFGG9EFFFGGGEGGFGGFCE5FGDEC5CGC9EE?AGGGCCEFGE?,GGGFEFFGGGGFGGGGGGGDGGGGGGFFFCGG8CFADGFFCCFGG?FFGGGGF@BC<GGGGF:GEFGFFCF@CGGGGGFFCGGGGGGGFGGDEGEGGGGGFCGGGFGFGGGFGFFGGGGGCGGGGGGGGGGGGGGGGGGGFCGFCDGGGGFCGGEGFGCGFF8GGGGGGGGGGGGGGGGGGGGGGGGGCC?CC
@PBWD 332
TGAGGAATATTGGTCAATGGACGAGAGTCTGAACCAGCCAAGTAGCGTGAAGGATGACTGCCCTATGGGTTGTAAACTTCTTTTATACGGGAATAAAGTGAGCCACGTGTGGCTTTTTGTATGTACCGTATGAATAAGGATCGGCTAACTCCGTGCCAGCAGCCGCGGTAATACGGAGGATCCGAGCGTTATCCGGATTTATTGGGTTTAAAGGGAGCGCAGACGGGAGATTAAGTCAGTTGTGAAAGTTTGCGGCTCAACCGTAAAATTGCAGTTGATACTGGTTTCCTTGAGTGCAGTTGAGGCAGGCGGAATTCGTGGTGTAGCGGTGAAATGCTTAGATATCACGAAGAACCCCGATTGCGAAGGCAGCTTGCTAAACTGTAACTGACGTTCATGCTCGAAAGTGTGGGTATCAAACAGGATTAGATACCCT
+
GG=EFGGGGGGF9,CFGGGGGGGG+@FCFGGGGDGGGGGGFFF9FFFGGGGGGGGGG9,C8FFGF?F<EFC7?FGFFGGDGFGGFGG<AEEGGEFGFGEE9FFGFGGFGFD@D,B<FFGF<<FFGFCE@=FFGCGAF<FGG>F7C+CC62EF@FD@D+BFGGGGEGGFGGFGFGDGGGG@8FGGEGDGFFEEC=FEECFFC;9GGGEDEGECGGFCGGFDFEGGGFFCGGGFGGGECDE<GGGGGGFDCGGGGGFDGEGFFCGGGEFGFGGGGGFFG>FFGGDEE:FFGEEA=FDGGGGGFGGGF7CCGFGGGGEGDGFCGGGGGGGGGGGGGGGE<<GGGFFGFCF7GF9GGGGCDGGGEGGDFCGGGGCGGGGFGGGGGGGGGGFGGGFFGGFCFFGGGGGGGGFCGGGFFEGEGGGGGGGGGFGGGGGCCCCC
@PBWD 57298
TGAGGAATATTGGTCAATGGACGAGAGTCTGCACCCGCCAAGTAGCGTGCAGGATGACGGCCCTATGGGTTGTAAACTGCTTTTATAAGGGACTAAAGTGAGTCTCGTGAGACTTTTTGCATGTACCTTATGAATACGGACCGGCTAATTCCGTGCCAGCAGCCGCGGTAATACGGAAGGTCCGGGCGTTATCCGGATTTATTGGGTTTAAAGGGAGCGTAGGCCGGAGATTAAGCGTGTTGTGAAGTGTAGACGCTCAACGTCTGCACTGCAGCGCGAACTGGTCTCCTTGAGTACGCACAAAGTGGGCGGAATTCGTGGTGTAGCGGTGAAATGCTTAGATATCACGAAGAACTCCGATTGCGAAGGCAGCTCACTGGAGCGCAACTGACGCTGAAGCTCGAAAGTGCGGGTACCGAACAGGATTAGAGACCAT
+
C@AEFEF@CCCFFCFACF,CFGGG7+@,CFF,,C@,@FF+:8C,EDEGGGFGFFGGGFGG@+@C<=FFDCFF,9EFAGFDF,C@DF??FF<E+B=,E,<,BFFF<?F@DE:CEF9E9E:9FFGDGGFEFGGCFFBFGGDCE=CB77+=9=B:??DG??@F@D8>::FBFGFF>/@FCFDCGEFEEG7<+=*4?9BCFGEAFGGFGFF?:-F?FGEFEECGGG>C<@,.2<FCCCGGGFC;FGGGFGEFDD?:+F@GFFDGGC@3,@<<<BG;C7:C=<=BFFFF@,=8GFGF=CGEGFFFAE<8CC@B=,DECGEFF=GGGGGGCGGGFFDFD9GDE9B4C;AGGF<FDAGFFCE7CFC,EGGGGGFE,FEFGEE,GFFC+CFCDCECC@@FE9FE8@GGFFGGGGGEEFDECEGEF<C6,GGGFFGFE<,A@@,A
@PBWD 52755
TGAGGAATATTGGTCAATGGGCGAGAGCCTGAACCAGCCAAGTAGCGTGCAGGATGACGGCCCTATGGGTTGTAAACTGCTTTTATAAGGGAATAAAGTGAGTCTCGTGAGACTTTTTGCATGTACCTTATGAATAAGGACCGGCTAATTCCGTGCCAGCAGCCGCGGTAATACGGAAGGTCCGGGCGTTATCCGGATTTATTGGGTTTAAAGGGCGAGTAGGCCGGAGATTAAGAGTGTTGTGAAAGGTAGGCGCTTAACGTCTGAACTGCTGCGCGAACTGGTTTCCTTGAGTACGGACGAAGTGGGCGGAATTCTTGGGGTAGCGGTGAAATGCTTAGATCTCACGAAGAACTCCGATTGCGAAGGCAGGTCACTGGGGCGCAACTGACGCTGAAGCTCGAAAGTGCGGGTATCGAACAGGATTAGATACCCT
+
DGGG8CFCFGAAAFEEEGGFFCCG+@@8FGGFEFGGGGCEG,C9CECGFEGGGGGGFF>@EECGGGC8FG7CGGGAFE,<EFGGGG,CFC8,BAF<,5E,CFE<EC,+,,+?E<FGG9F?EE98CEFAA,,,,8,C,55<=>+FCFGGG9=8,@7=7=F=FF<DF5<C<86@<=77A>F;/25FFC6C<3FE?7=8=.*<<<8<4(GFC=F<?27#:#:FGCD>C65$98@<@36,*81AGF;,;D6,,*5*:C@;@,@+>D@,,8,,,CC8+EDF=F<FFFBA3,,8F>9GEFA,+8+44,<8GGE@@A?9EE<,<:F<A,@+C:?9FCFCF9GFB9EGEC,,=<,FFF9FC,=EFD,CF:B,,,FGF<E6,@<,FB+@,C@<9GGGGEFGFFFGF7@,6CCFDBCFC6DCCAEC,GFFGFFC,CGGGFC@8-9<
@PBWD 58840
TGAGGAATATTGGTCAATGGACGAGAGTCTGAACCAGCCAAGTAGCGTGAAGGATGAAGGTCCTACGGATTGTAAACTTCTTTTATAAGGGAATAAACCCTCCCACGTGTGGGAGCTTGTATGTACCTTATGAATAAGCATCGGCTAACTCCGTGCCAGCAGCCGCGGTAATACGGAGGATGCGAGCGTTATCCGGATTTATTGGGTTTAAAGGGAGCGAAGACGGGTCGTTAAGTCAGCTGTGAAAGTTTGGGGCTCAACCTTAAAATTGCAGTTGATACTGGCGTCCGTGAGTGCGGTTGAGGTGTGCGGAATGCGTGGTGTAGCGGTGAAATGCTTAGATATCACGAAGAACTCCGATTTCGAAGGCAGCACACTAATCCGTAACTGACGTTCATGCTCGAAAGTGTGGGTATCAAACAGGAATAGATACCCT
+
@CEFF,CCEFFFFCFFFFG,E@EC@:@CCDECF8FGDFDEE6CE,<FC,,:<CFCEA?FFDFGGFFGGEG:<CEFCFGFFGAEFGGGGGGGGGGGGFF<CFF+FGGG@,FFEGFGGGEFGGGGGGGCFFGADCDGFDFDFF<C:=F@C@9@EDGGGGGGFGCFBFCC7<FGCFGGGGDGGBFFFFGCFGGDGGC7C/F?3FCFFF<EF1G?CCDCCG52#188E=C5?F>;,C>7+75:C'@@E@@9@9:CGGFE8CFF>C@@<E9FEFFGG@<EF43.,4EEF@ECFF8G@>@++CFA,<DGF@BFB?CC54,@+C<FFE<C@E7ECBEFF<9,89CC,B=C:,D6,EC6C,8+GEF<8CC,<@CECCECCGFCGGEBC7>GGGGGFC:C6AF<C,@DFFCA9EC:GC<F8ECFE,EC6FCEF;,FFEF<86BB<
@PBWD 57688
TGGGGAATCTTCCGCAATGGACGAAAGTCAGACGGAGCAACGCCGCGTGAGTGATGACGGCCTTCGGGTTGTAAAGCTCTGTGATCGGGGATGAATGGCTGGTATGCTAATACCATATCAGAGTGACGGTACCCGAATAGCAAGCCACGGCTAAATACGTGCCAGCAGCCGCGGTAATACGTAGGTGGCAAGCGTTGTCCGGAATTATTGGGCGCAAAGCGCGCGCCGGCGGTTTCTTAAGTCCATCTTAAAAGTGCGGGGCTTAACCCCGTGATGGGATGGAAACTGGGAGTCTGGAGTATCGGAGAGGAAAGTGGAATTCCTAGTGTAGCGGTGAAATGCGTAGAGATTAGGAAGAACACCGGTGGCGAAGGCGACTTTCTGGACGACAACTGACGCTGATGCGCGAAAGCGTGGGGAGCAAACAGGATTAGATACCCT
+
66@EE:FGFFG9AFGG7CFGGDGGDDCGF,CFG+BCFGGGGGGECEE@@F?CECFFGGEC7EGDFFGG=F@BFGGDFFFGGFGGGADBFG7+8E<9,=8=FCFFFGFGGGCFCFC9CCFF?DG,C>BCF7B+DF<FG7CCGG9<CFGCG7*@FC,,@FF>FGGGGGGFDFDFGC<:E9<<8#48C(0C@FGFGGCCC+358*;:CF@CFC?;C>#?E/C;CEEGEG5EC#=?#'?;F;F>FD@FFCCEFD>F<EB@39DCE>GDCFFCC5>>38;:1;9CDAGFFEFFD5,A,8FFCD@=:>7F<,GGGGGFFF?BB,,F<FB,9=<>C+F=BEGGGDGGEF?F9GFGGDGFGEFE?B,F=B=C,ECCC,,GGFFFCFGFFC,,?FFCFGFE7ECCB@FFF@+GF@GGCCEGGGFGGFGGGGFGEF9GGGGFGF?GC@CCC
@PBWD 101505
TGGGGAATATTGGGCAATGGGCGCAAGCCTGACCCAGCAACGCCGCGTGGAGGAAGAAGGCTTTCGGGTTGTAAACTTCTTTTAAGAGGGAAGAGCAGAAGACGGTACCTCTAGAATAAGCCACGGCTAACTACGTGCCAGCAGCAGCGGTAATACGTAGGTGGCAAGCGTTGTCCGGATTTACTGGGTGTAAAGGGCGTGCAGCCGGGTCTGCAAGTCAGATGTGAAATCCATGGGCTCAACCCATGAACTGCATTTTAAACTGTAGATCTTGAGTGTCGGAGGGGCAATCGGAATTCCTAGTGTAGCGGTGAAATGCGTAGATATTAGGAGGAACACCAGTGGCGAAGGCGGATTGCTGGACGATAACTGACGGTGATGCGCGAAAGTGTGGGGAGCAAACAGGATTAGATACCCT
+
<FGE7@,E@FED,<@FGGF<F@C@CCFGGCFGDEEFFG,CF@@7F@BFE+FFBCEFAE8<CCC,CC7FEEFGGGGGAFFGG9FF8AEF8F+EE8FFGGGGG8?BCGFGF5E=FEFFDCF,,>FFGC>FEGGCFG+B8<DF7DG8@,@FECC>FFFFG,@C6FCFFFGGG*>=CG@FC7*,?>CDFFFCFF<<?<C7GFGEE>;DDFEDEFFF@CFGF9C@9,<GGFFCCF:FGFB<ECF>=9@:EE+FEDAFC?<GDC#GGFC?FECFFGGFGB@C6C@GEEFGGGGGGCFAE,A8GF=@CGGFFFCGGGCFF9:GGEFEF9FD9F9GFDF,CE@DFFFGFEGGGGGGGGGGFGGGFGGEF<6C<FGFC@GFFGGCFFB+FECGGGGGGGEGEFGGDGFFGFFGGGGGGFGFGCCCCC
@PBWD 338
TGAGGAATATTGGTCAATGGACGAGAGTCTGAACCAGCCACGTAGCGTGAAGGATGAAGGTCCTACGGATTGTAAACTTCTTTTATAAGGGAATAAACCCTCCCACGTGAGGGAGCTTGTATGTACCTTATGAATAAGCATCGGCTAACTCCGTGCCAGCAGCCGCGGTAATACGGAGGATCTGAGCGTTATCCGGATTTAGTGGGTTTAAAGGGAGCGTAGGCAGGAGAGTAAGCGTGTTGTGAAATGTAGTGGCTCAACCTCTGCACTGCAGCGCGAACTGGTCTACTTGAGTACGCACAACGTGGGCGGAATTCGTGGTGTAGCGGTGAAATGCTTAGATATCACGAAGAACTCCGATTGCGAAGGCAGCTCACTGGGGCGCAACTGACGCTGAAGATCGAAAGTGCGGGTATCGAACAGGATTAGATACCCT
+
CEAFCEFEFF<FCE@FGEFFGGGGD7FCFEFFC8CFGGFF,@@FFG7FG,:FECFGEFGGGG<FF9CECBFEAFG<EFF??FGFFGFCDFGF@FFF?E8B,9=FEFE+=,8B:CECF,AFGE,@9,,BE,BDFBFGFAEEDCEC@FEC,CDF7D?:D,3>:<DF76@:F++@CFFFBCG73,,8,3,>F>>>;,8:4+=4;);B::<B<?<.BCC<C>A8CE59#=83>C)B8>F?5:CB'CFGFFGGGGGFD8FFC4B@A:(<C@9=8GF>FE@EB<<FFFGGF9C,<,AFECB@@,8?:8DCGGEGGFADF8CC=B+GGGFCEGC?<,FEEA,:,C,C,,ABC<CEGGFEFB+-BC,E@EE7GGGFE<FE<CDF@B@@,GF<DAF@CC;EFFFFFC6,:,F6E@@CEDGDGGFEBAAF9GGGGFFFCC,BCCCB
@PBWD 339
TGAGGAATATTGGCCAATGGGCGAGAGCCTGAACCAGCCAAGTAGCGTGCAGGATGACGGCCCTATGGGTTGTAAACTGCTTTTATAAGGGAATAAAGTGGGTCACGTGTGACTTTTTGCATGTACATTATGAATAAGGACCGGCTAATTCCGTGCCAGCAGCCGCGGTAATACGGAAGGTCCGGGCGTTATCCGGATTTATTGGGTTTAAAGGGAGCGTAGGACGGCGATTAAGCGTGTTGTGAAATGTAGACGCTCAACGTCTGCACTGCAGCGCGAACTGGTTTCCTTGAGTACGGACAAAGGGGGCGGAATTCGTGGTGTAGCGGTGAAATGCTTAGATATCAGGAAGAACCCCGATTGCGAAGGCAGCCTGCTAAGCCGCCACTGACGTTGAGGCTCGAAAGTGCGGGTATCAAACAGGATTAGATACCCT
+
GGGFGFG<CFEF@8E<C@CEAFGCF@CFGGG8FFFDG?FFDECDFGGEGECFCFCFEGGGGGGGFGFGDECE@CEFF<EDE<FGGGGGGDF9FFFDGGGG@F:B=FEE,,BFC9FFG9CFGGFFFG,@AEAFGFGGGGF<=B7:+@FGGGEDDD?:<EFFFF?FECCEGEEFFGGGGG::::CGGCGGG?DGGGDD*7C:FG9EF?C#@8<BFGE@EEEEEF7#=85'@?8FECF<CCGGFGGDF@C?CF@F>C:?*0>@F,9,9@<<67FBC>#><98C<GGGGF<<@GFDF@FFC@,A8,A=3+C:E?,?<<>7C9+FFEC+B:?B,,,5FFFDA,F=C,F?9E,,AECF@EEEGGFC>CEDC,FFC<C@,FGCF8F7FGG>FGGCCDDGFFF<EC@C97FGGGGGGDGGGGGGFFFEFFAGGGFFDFFCA@,@
@PBWD 340
TGAGGAATATTGGTCAATGGACGAGAGTCTGAACCAGCCAAGTAGCGTGCAGGATGACGGCCCTATGGGTTGTAAACTGCTTTTATAAGGGAATAAAGTGAGCCTCGTGAGGCTTTTTGCATGTACCTTATGAATAAGGACCGGCTAATTCCGTGCCAGCAGCCGCGGTAATACGGAAGGTCCGGGCGTTATCCGGATTTATTGGGTTTAAAGGGAGCGTAGGCCGGAGATTAAGCGTGTTGTGAAATGTAGACGCTCAACGTCTGCACTGCAGCGCGAACTGGTTTCCTTGAGTACGCACAAAGTGGGCGGAATTCGTGGTGTAGCGGTGAAATGCTTAGATATCACGAAGAACTCCGATTGCGAAGGAAGCTCACTGGAGCGCAAATGACGCTGAAGCTCGAAAGTGCGGGTATCGAACAGGATTAGAGACCCT
+
ACGGGGGGGGGFCGAEFF@FGFGGE:EFGGGGDGCEGGGGGFEEFD+B@6@CD@FFDCCFGEG7E,CE<FBF:D,FFFEFFFCGFFGFGE8,BECFDCFAEGGFDFEGGF=E7?,95EFFGFCFGGDCG9FGGGGGGGGG<FCFGGG=CE9FDG6F+8BFFGFFCD:FEGGCFGFG5<<:FAFGD77ECFC<FF?EDG>FGGFGGGGGCFFGGEB@DGGGGF?E4?68CE?CF7<7C;GE837F6ECCGFFFF9CEEFDGG=DFFC9EFB>CFDF3F?=FB<DDA,D8EGGFA>8++AE@:?,<GGFFEAF,<EGF=FFCFCC=EEFBAF@55,9<DFE,C,AB,GGGGGGGGFCGFGEFEGGFGEAC:,E:,9GGFC@,7EGGDFC,FECBF@F@8CED<BF@C7CGFBC,@A<EC@FFGGGGFCEECF,CCCCC
@PBWD 341
TGAGGAATATTGGTCAATGGACGAGAGTCTGAACCAGCCAAGTAGCGTGAAGGATGAAGGTCCTACGGATTGTAAACTTCTTTTATAAGGGAATAAACCCTCCCACGTGTGGGAGCTTGTATGTACCTTATGAATAAGCATCGGCTAACTCCGTGCCAGCAGCCGCGGTAAGACGGAGGATGCGAGCGTTATCCGGATTTATTGGGTTCAAAGGGAGCGCAGACGGGTCGTTAAGTCAGCTGTGAAAGTTTGGGGCTCAACCTTAAAATTGCAGTTGATACTGGCGTCCTTGAGTGCGGTTGAGGTGTGCGGAATTCGTGGTGTAGCGGTGAAATGCGTAGATATCACGAAGAACTCCGATTGCGAAGGCAGCACACTAATCCGTAACTGACGTTCATGCTCGAAAGTGTGGGTATCAAACAGGATTAGATACCCT
+
GA<FGGGG@EEE<,CEGGGGGGGECGGFFGFEE@@FGF9F8CCFDFFECG7FCFCEFGGG@9@FGFEGC:FC6F<FGGDDEFGGFGGCD9,CFE<<??,F,CFEE8C@@FF7@,::E,AFG,,CFG,9EAF,,@EFGF9??8F4C<?FE;,5CD8FD,69=@DCCEGC478%@><$,@<>/$798BFC;;<>;@=77<<C9BG:GF=F=89:<=.5<CE=EDGGE>43/8FEGFD5@>@,ECF<3<,>>GGGFF@;EF?CF@<=A9FCCGGFC6=,A@ED@F=@+8,,,8GGGFC>+8E,EEFCA==+FDFEBA4CBC4,EFGGGGGGFFF?FEFF=,GGEFE@FC@@FE<AFCC:EC,7@,EFFDGFEEAE6C,EFC,F:FCFADDEDGGFF,F@FFF<CFGFECB=@GGFGFF,F9FFCGGGGFGGGF<CCCCC
@PBWD 61599
TGAGGAATATTGGTCACTGGGCGAGAGCCTGAACCAGCCAAGTAGCGTGCAGGATGACGGCCCTATGAGTTGTAAACTGCTTTTATAAGGGAATAAAGTGAGTCTCGTGAGACTTTTTGCATGTACCTTATGAATAAGGACCGGCTAATTCCGTGCCAGCCGCCGCGGTAATACGGAAGGTCCGGGCGTTATCCGGATTTATTGGGTTTAAAGGGAGCGTAGGCCGGAGATTAAGCGCGTTGTGAAATGTAGTGGCTCAACCTCTGCGCTGCAGCGCGAACTGGTCTTCTTGAGTACGCACAACGTGGGCGGAATTCGTGGTGTAGCGGTGAAATGCTTAGATATCACGAAGAACTCCGATTGCGAAGGCAGCTCACGGGAGCGCAACTGACGCTGAAGCTCGAAAGTGCGGGTATCGAACAGGATTAGATACCCT
+
CEAGGFGDGGDG9EFF,EEEG<CGCFGGGGGGGGGGFGFFEGFEEFGFGG@FDE8DFGDGDEC7,CF,:<?<EGDFGGGGCDCEC<AFCG,CF8B<E<?<FGGGBEFGGGGFCAF<FDFGGGG<BFCGFCC9EF?FGGGGGGD8::FCDFFFFBFGGGFF#7@E:EF6<@F@@FFCAFGCFGGEECBFGDEEACFC<:@C:BFGGFFEGGGFGEG3?2CGGECECC:CGFE=GGGGG4GGGGGGAGGDFFFGGFEFGGFFFF6>CGFFF@FE<ECFEFAF@AFFGGGGFGGGFEGGFE+FFFFCECGGGFEEF:+@+GFFCGGGEECGGGGGGGGFCF<EEA9GGGGGGGGGGGFFECFCFFB,GGGGGGGGCC,C+EF:BDEGGFGGGGGGGGGGDCGF8F<GGFC:FCGGGGGGGGGGGGGGGFFFCFACC,CC
@PBWD 343
TGGGGGATATTGCACAATGGGGGAAACCCTGATGCAGCGACGCCGCGTGGAGGAAGAAGGTTTTCGGATTGTAAACTCCTGTCGTTAGGGACGATAATGACGGTACCTAACAAACAAGCACCGGCTAACTACGTGCCAGCAGCCGCGGTAAAACGTAGGGTGCAAGCGTTGTCCGGAATTACTGGGTGTAAAGGGAGGGCAGGCGGACCGGCAAGGTGGAAGTGAAAACTATGGGCTCAACCCATAAATTGCTTTCAAGACTGCTGGGCTTGAGTAGTGCAGAGGTAGGTGGAATTCCCGGTGTAGCGGTGGAATGCGTAGATATCGGGAGGAACACCAGTGGCGAAGGCGGCTTACTGGACAGTAACTGACGTTGAGGCTCGAAAGCGTGGGGAGCAAACAGGATTAGATACCCT
+
EFFFEFGGDGGGGGGGGGGGFCGGGGGGGGGFFGGGGG@FEGEGGEGEGGGGDGFFGGGFFGGFGGG7+BFFFGGFC?EGDGGD<:FFGGGFFECGGGGGGGDEGCDGCF=,>,,:FBFGCGGCGEGGGFFG@FEFGFFFFCFGGGDCGEG9FGG:B3C=FGGGGGFGED2FFGGGGDGGGC=FFE;>0@CFECEFE)/:CGGGDG<7>F?8ECG2E09EFFG<GGGFGGGFFGG(DFFG?:,=F+1CC=B;GDFFGB@FFA82FC6#C@FGGFE:FE@4GF?GGGGGFD9GGFECCFCCFF@7GEGF?EC,?@,+F<EFGFB:B+,GGFE@@,<EC6,@C,B7GEEGGGGGGFFCC,@CCCGCFEC:DGGGGFCFCFEFGGGDC7C::F,CF9E,6@,GFAFFF;AFGGFCC@CC
@PBWD 344
TAGGGAATCTTCGGCAATGGGCGAAAGCCTGACCGAGCAACGCCGCGTGAATGATGAAGGCCTTCGGGTTGTAAAATTCTGTTATAAGGGAAGAACGACTTTAGTAGGAACTGGCTAGAGTGTGACGGTACCTAATGAGAAAGCCACGGCTAACTACGTGCCAGCAGCCGCGATAATACGTAGGTGGCGAGCGTTATCCGGAATTATTGGGCGTAAAGAGCGCGCAGGTGGTTGATTAAGTCTGATGTGAAAGCCCACGGCTTAACCGTGGAGGGTCATTGGAAACTGGTCGACTTGAGTGCAGAAGAGGGAAGTGGAATTCCATGTGTAGCGGTGAAATGCGTAGAGATATGGAGGAACACCAGTGGCGAAGGCGGCTTCCTGGTCTGTAACTGACACTGAGGCGCGAAAGCGTGGGGAGCAAACAGGATTAGATACCCT
+
GGGGGGGFGGGG@:FFGGGGFFGGGGGGGGGGDFFGGGFGGGCGGGGGGGGFFGFGGGGG<:CEFGG@FCFFGGGG9EGGFGGGGGGGGGGGGGGGGGFE+E,?,EF9FG,FGF8DFDFG,?FFGGGGGG:F,,B3<EFGGGGGGGGGGGDGGGGGGGFGGGGGGGGGEGGC-<=FFGFFGFFEGFFD:FFGGGGEGGBEGG+FCCFGC<EGGGGGGG5GFGDGGGGG;CFFEF+FFG9GGGGGFGGFCFGEGCC38FFGGGGGGGGGGEGGBF9FD:FAFGGGGFECF+7EB<GGE8CGGGGGFGFEB:,,FGGGGF9<GFGGGGGGGGGGGGF9GGGGGFAGGFF,GGFGGGGFDFGGFFGGGFBFFGGGGGGGGFE8>GGGGGGGGGGGGGGGFCGGGDGGGEGGGFCEF@EGGGFGGGFGGGGFGGGGGGGGCCCCC
@PBWD 80055
TGAGGAATATTGGTCAATGGGCGAGAGCCTGAACCAGCCAAGTAGCGTGCAGGATGACGGCCCTATGGGTTGTAAACTGCTTTTATAAGGGAATAAAGTGAGTCTCGTGAGACTTTTTGCATGTACCTTATGAATAAGGACCGGCTAATTCCGTGCCAGCAGCCGCGGTAATACGGAAGGTCCGGGCGTTATCCGGATTTATTGGGTTTAAAGGGAGCGTAGGCCGGAGATTAAGCGTGTTGTGAAATGTAGACGCTCAACGTCTGCACTGCAGCGCGAACTGGTTTCCTTGAGTACGCACAAAGTGGGCGGAATTCGTGGTGTAGCGGTGAAATGCTTAGATATCACGAAGAACTCCGATTGCGAAGGCAGCTCACTGGAGCGCAACGGACGCTGAAGCTCGAAAGTGCGGGTATCGAACAGGATTAGATACCCT
+
FGGFGF?FFGGGGFGGGGGGGGGGFGGGGGGGGGGGGGFGGGCFGGGGGGGGGGGGGGGGDGGCFGGGCFGGEGGGGG9FAFGFGGGFGFFEFGGGDGGGGGFGFGFCFFGEAFFFGGDEGFFGGGFFGGGCDFGGGGDFGGGGGGGGGGGGG@FFGGGGFGGGGGG7@FGGFGCCEFECCFCFEFGGGDCFFGD8=A4CC1GGFGFCCGFFGGEF5CGGGGGCEFC>GFFGGCGGGGGGGGGGFFF:GGFF@EEG:FGGGGGGGGGGF866EGGGGGGGGGGFC8GGFGFGGGECEGCGGEAGGEEGF8FFGGGGGGGGGGGGEGGGGGGGGGGGFCGGGGGGGGCGGFFFEGGGGFF@EGGEGGGGGGGGGGGFGGGGFEEGGFFC7GGGGGGGFDGGGGGGGGGGGDGGGGGGGGGGGFGGGDFGGFGCCCCC
@PBWD 346
TGAGGAATATCGGTCAATGGGCGAGAGCCTGAACCAGCCAAGTAGCGTGAAGGATGAAGGTCCTACGGATTGTAAACTTCTTTTATACGGGAATAAAGTTTCCTACGTGTAGGATTTTGTATGCACCGTATGAATAAGCATCGGCTAACTCCGTGCCAGCAGCCGCGGTGATACGGAGGGTGCGAGCGTTATCCGGATTTATTGGGTTTAAAGGGAGCGCAGACGGGAGATTAAGTCAGTTGTGAAAGTTTGCGGCTCAACCGTAAAATTGCAGTTGATACTGGTTTCCTTGAGTGCAGTTGAGGCAGGCGGAATTCGTTGTGTAGCGGTGAAATGCTTAGATATCACGAAGAACCCCGATTGCGAAGGCAGCTTGCTAAACTGTAACTGACGTTCATGCTCGAAAGTGTGGGTATCAAACAGGGTTAGATACCCT
+
FGGGGGGGGGGGGGGGGGGGGGGGGGGGGGGGGGGGGGGGGGGGGGGGGGGGGGGGGGGGGGGGGGGGGGDGGGGGGGGGGGGGGGGFGGGDGGGGGGFGGGGG9AFAFFFGGGGGGGGGGGGGGGGGGGGGGGGGGGGGGGGGGGGGGGGGGFFGGGGDGCGGGGGGG7BFGGGGGGGGGGGGDFEGGGGFGG5GFFEDGGGGGGGGEGGGGGGGGGE8ECFGEGGCEEFDFFGD?GDGGGGGGFGGGGFGGGFEFFEGGGGFGGGGGGGGGGGGFFFDGFGGFGF8F@GFE8GGGGGGFGGGGFGGGGGEGFGFCFA,GGGGGGGGDGGGGGGGGGGGFGGGGGGGCGGGGGGF>GGEDGGGGGGGGGGGGGGGGGGGFCGGGGGGGFGGGGGGGGGGGGGGGGGGGGFGGGGGGGGGGGGGGGGGGFGCBACC
@PBWD 79737
TGAGGAATATTGGTCAATGGGCGAGAGCCTGAACCAGACAAGTAGCGTGCAGGATGACGGCCCTATGGGTTGTAAACTGCTTTTATAAGGGAATAAAGTGAGTCTCGTGAGACTTTTTGCATGTACCTTATGAATAAGGACCGGCTAATTCCGTGCCAGCAGCCGCGGTAATACGGCAGGTCCGGGCGTTATCCGGATTTATTGGGTTTAAAGGGAGCGTAGGCCGGAGATTAAGCGTGTTGTGAAATGTAGACGCTCAACGTCTGCACTGCAGCTCGAACTGGTTTCCTTGAGTACGCACAAAGTGGGCGGAATTCGTGGTGTAGCGGTGAAATGCTTAGATATCACGAAGAACTCCGATTGCGAAGGCAGCTCACTGGAGCGCAACTGACGCTGAAGCTCGAAAGTGCGGGTATCGAACAGGATTAGATACCCT
+
FDC<FFE8CF9EF<EGDFAFGGGGDFCCG8ECFGCFF,AFFGFC<F7F:ECEFC8EGAGEC7F9CCE<EA,@,CFFGGGG9EFDFGGGEC<A8EFFG9FEFGEGG9CFDFEFGFE<,C@DFDEFEF9E9B<AE<EFFGGEC5CF7>EGGCEFF,@F.FF7FGGEFCF>FGCFG3>7#FG>CE8GCGDGGGFBFDGGFBC:FCGGGGGGGECFGGFFGGFC8*59@CFEFCFCCFFGE>EFDGFF=7GFCFF<9F<*;GEF9@/CGGD<FFGGFBD$GGGGDGEAGFFDB89GGGGGCFEC,FEFCECGGGFBCFFCEB7CF9GGC7FCAGFCFDFEECFCFDGGGGFC,,AEE,EF@DGGGC@DEGGGGFEC,9FGGGGGDFBCCFGGGGGGGFFFGGEFFGFFEF@GGGGFGGGGGGGGFGFD@FFFFDFCCCCC
@PBWD 73714
TGGGGAATATTGCACAATGGGGGAAACCCTGATGCAGCGACGCCGCGTGGAGGAAGAAGGTCTTCGGATTGTAAACTCCTGTTGTTGAGGAAGATAATGACGGTACTCAACAAGGAAGTGACGGCTAACTACGTGCCAGCAGCCGCGGTAAAACGTAGGTCACAAGCGTTGTCCGGAATTACTGGGTGTAAAGGGAGCGCAGGCGGGAAGACAAGTTGGAAGTGAAATCCATGGGCTCAACCCATGAACTGCTTTCAAAACTGTTTTTCTTGAGTAGTGCAGAGGTAGGCGGAATTCCCGGTGTAGCGGTGGAATGCGTAGATATCGGGAGGAACACCAGTGGCGAAGGCGGCCTACTGGGCACCAACTGACGCTGAGGCTCGAAAGTGTGGGTAGCAAACAGGATTAGATACCCT
+
GGGFGCDGGGGGGGGGGGGGGGGGGGGGGGGGGGGGGGGGGGGGGGGGGGGGGGGGGGGGGGGGGGGGGGGFGGCGGGGGGGGGGGGGGGGGGGGGGGGDGGGGGGGGGGGGGGGGGGGGGGGGGGGGGGGGGGGGGGGGGGGGGGGGGEGGFGGGFGGGGGGGGGGGGGGEGGGGGGGGGG6GGGGGGGGFGGGGGGDGGGGGGGGEFFCCFFGGGGGGGGGGFFCFGGGGGGGGGGGGGGGGFGGGGGFFGGEFGGGGGGGGFGGGGGGGGGGGGGGGGGGGGGEDGGGGGGF7FF+GGGGGGGGGGGGGGGGGGGFGFGGFDGGGGGGGGGFGGGGGGGGFGGGGGGGGDGGGGGGGGGGGGGGDGGGEFFGGGGEGGGGGGGFEGGGGGGGGFGGGGGGGF<GGGE@CCCCC
@PBWD 60686
TGAGGAATATTGGTCAATGGACGAGAGTCTGAACCAGCCAAGTAGCGTGCAGGATGACGGCCCTATGGGTTGTAAACTGCTTTTATAAGGGAATAAAGTGAGTCACGTGTTACTTTTTGCATGTACCTTATGAATAAGGACCGGCTAATTCCGTGCCACCAGCCGCGGTAATACGGAAGGTCCGGGCGTTATCCGGATTTATTGGGTTTAAAGGGAGCGTAGGCCGGAGATTAAGCGTGTTGTGAAATGTAGACGCTCAACGTCTGCACTGCAGCGCGAACTGGTTTCCTTGAGTACGCACAAAGTGGGCGGAATTCGTGGTGTAGCGGTGAAATGCTTAGATATCACGAAGAACTCCGATTGCGAAGGCAGCTCACTGGAGCGCAACTGACGCTGAAGCTCGAAAGTGCGGGTATCGAACAGGATTAGATACCCT
+
CFGGGGGGGGGGGGGFGFGFFGGGFGDGGGFFFEGFGGEFGGGGGGGGEGGFGGGFGGCC@FGGGGGGGGGEGGGGGCFFFGGGGGGGGG=EFGGGGGFGGGGGGDGGGF,CFFGGGDGGGGGGGGDAFDECFGFDFGFG>B>FEGGGEFBFG38CFG>FGGGGG>GGGGG?GGGGDGECD<FGFFFGGGGGGDCEFGGGFGCFGGCFCGGCCF><EFGCEGGGFGGEGEEECFGFGGGGGFGGGGFGF@C9EFFFEGFGFFGFGFGFGGFC:9E:@DGGGGFEA8GGFCGGGGEF@FFGGFFFGF4BGFF<78GCGGGFFGGGCGFCCFGCAGGGGGGGGFGGFGGFFFAGGGGGGGFGGGGGGGGGGGGGGGGGGGGGEGDGGGGGGGGGGGGGGGGGDFFGGGEFGGGGGGGGGGDFGGGGGGGGGGFCCCCC
@PBWD 350
TGGGGAATATTGCACAATGGGGGAAACCCTGATGCAGCGACGTCGCGTGAAGGAAGAAGTATCTCGGTATGTAAACTTCTATCAGCAGGGAAGATAGTGACGGTACCTGACTAAGAAGCCCCGGCTAACTACGTGCCAGCAGCCGCGGTAATACGTAGGGGGCAAGCGTTATCCGGATTTACTGGGTGTAAAGGGAGTGTAGACGGTGTGGCAAGTCTGATGTGAAAGGCATGGGCTCAACCTGGGGACTGCATTGGAAACTGTCATGCTTGAGTGCCGGAGGGGTAAGCGGAATTCCTAGTGTAGCGGTGAAATGCGTAGATATTAGGAGGAACACCAGTGGCGAAGGCGGCTTACTGGACGGTAAGTGACGTTGAGGCTCGAAAGCGTGGGGAGCAAACAGGATTAGATACCCT
+
GGGCFCGGGGFCFGGGGFCFFGGGGGGGGGG?FFF,C<@FG+CFEGDFG=7CFCFE6F,EFGGFGGGEFGGGCFFGFGGGGCGDGGFGEGFGGGGGDFG,E:C7FEF9EFGF,?E9FFGGGG7CFGG@<D,BFA>DFGG7>CECEE>ECG5@BECGF7FCFECEGCFG8DFGCFC:C;<G?>@C7:1EG9FFGFGFGFAEF>7>EFGFEFCGGF>FEAG@<;GGGGEGFFC,GGGF<9CFE8@@#7,3/FFCF;EDDD9BCCCFFFGGGGDC#@07GDGFDGFFF:CEF,F<GDEF?,?,,,GCE@GCFGFGEGCF7CGDAFGGGFEEC,@,,8GGGFGEF7GGGGEGF7GEDFEF<7CEFFCE,FC,C@F;FFFGFGGFFECD7GF@GEEGGFGGFGFEFE<GGFGGFGGC@C@A
@PBWD 351
TGAGGAATATTGGTCAATGGGCGAGAGCCTGAACCAGCCAAGTAGCGTGAAGGATGAAGGTCCTACGGATTGTAAACTTCTTTTATACGGGAATAGAGTTTCCTACGTGTAGGATTTTGTATGTACCGTATGAATAAGCATCGGCTAACTCCATGCCAGCAGCCGCGGTAATACGGAGGATGCGAGCGTTATCCGGATTTATTGGGTTTAAAGGGAGCGCAGACGGGAGATTAAGTCAGTTGTGAAAGTTTGCGGCTCAACCGTAAAATTGCAGTTGATACTGGTTTCCTTGAGTACAGTAGAGGTGGGCGGAATTCGTGGTGTAGCGGTGAAATGCTTAGATATCACGAAGAACTCCGATTGCGAAGGCAGCTCACTGGACTGCAACTGACACTGATGCTCGAAAGTGTGGGTATCAAACAGGATTAGATACCCT
+
FDFGGGGGEFGGECFGGGGG<FGGGGGGGGGD<FFCFGFEEFGGGGGGGGGGGGGGG<CFEFGGGGGDCGEFGGFGGGFGFGGGGGGGG@FFG8FFFGEEF9FC9?FGGGGGGGF,EFFGDAFGGGGGGGGFGGGGGGGG9ECGGFCBFEDG4CF8ADFDDFFCCE<FEDEFFDFCBFECFCGEGGD<CF:#;CGGCEDDG3/F?FDFGFC<DCFC9DFCECE9EGD>EEFGGFFC@FFFFGGGGGFFGGGGCGGFC>E@CGGF<AFEBFG=GGFAFFGFF48GGFDGCFCGGGGEFAGFGFCCGEFFCA,9GGE@FCF8GGGGGGGGGFCGGGFFFFGGGFF@,GFFGFCGDGGGGGGFGGGGGGGFGFAFE9DGGGGFCGGFGGGGGGGEAGGGGGGGFGGGGGGGGGGGGCGGGGGGGGGFA<GGGGGCCCCC
@PBWD 97998
TGAGGAATATTGGTCAATGGACGAGAGTATGAACCAGCCAAGTAGGGTGAAGAATGACGGCGCGATGGGTTGGAAACAGCCTTTATAAGGGAATAAAGTGAGTCTCGTGAGACTTTTTGCATGTACCTTCTGAGTAAGCATCGGATAAATCCGTGCAAGCAGCCGCTGTAATACGGAGGATGAGAGCGTTATCCGGATTTATTGGGTTTAAAGGGAGCGCAGACGGGTCGTTAAGTCAGCTGTGAAAGTTTGGGGCTCAACCTTAAAATTGCAGTTGTTACTGGCGTCCTTGAGTGCGGTTGAGGTGTGCGGAATTCGTGGTGTAGCTGTGAAATGCTTAGCTATCACGAAGAACTCCGATTGCGAAGGCAGCTCACTGGCGCGCAACTGACGCTGAAGCTCGAAAGTTCGGGTCTCGAACAGGATACGATACCCT
+
<E<;6;CCC9CEFFAE@@9@C,+6@@@F9<F@,,,;@,6C6E;CE,,E@,,6,C,CD,6@C+++6+8,:CFC+,9:<,9F,,9,CEF<<9<F=,<5FCF9@,,5:E=F<4+5,:,9FGCE,5C,8,B,5,,8,,,5,8CA,FCG37FF,CF,++3C+C,><F8D:C@+C,@,=9@FGG*@>7,,?:7*3>F21:<.*=8,9FCF?CCFCCBFC+:*B:B:EECFE,%F=18;8:DC:FDDD@3,@<#:=G=CF:CF@EE,GGF=,,><3,3>DCCE5,>:>B:@+EFD?GFA+C@GGF:FFA88,F:=:=FE<===8+FEEEEA8<E<GFF99EA8FF?AC,9,C9,,AGGGGF=GCFC?F@86@<@6,C,,<@C6C67:+E@9GFFB7@6@6,EC<C,C,8,6,6@@+@F6+6,C,9F<GFEFB;,,@<<AB@BA
@PBWD 87103
TGAGGAATATTGGTCAATGGACGAGAGTCTGAACCAGCCAAGTAGCGTGAAGGATGAAGGTTCTATGGATTGTAAACTTCTTTTATACGGGAATAAACGAATCCACGCGTGGATTTTTGCATGTACCTTATGAATAAGCATCGGCTAACTCCGTGCCAGCAGCCGCGGTAATACGGAGGATGCGAGCGTTATCCGGATTTATTGGGTTTAAAGGGAGCGCAGACGGGTCGTTAAGTCAGCTGTGAAAGTTTGGGTCTCAACCTTAAAATTGCAGTTGATACTGGCGTCCTTGAGTGCGGTTGAGGTGTGCGGAATTCGTGGTGTAGCGGTGAAATGCTTAGATATCACGAAGAACTCCGATTGCGAAGGCAGCACACTAATCCGTAACTGACGTTCATGCTCGAAAGTGTGGGTATCAAACAGGATTAGATACCCT
+
CCEDGGGGGGGGGGFGGGGCFGGGGGGGGGCFFFGGGGGGGFGGGGGGGGGGGGGGGGFGGGGGGGGGFGGGGGGFGGGGGGGGGGDGG7FFGGGGGGGGGGGFGG>FGFGD:FGGGDGFFDAFGGGGGCFGFGGGGGGFGG7FFFGGGGGGGGGGGGGGGGGCEGGGFGGGD@F:8FEGFGGF@GFGGGGGGGD<C@FFFGGFFFGGFGFFGGGFGGGGGEEECGGGGGGGGGGGGGGGGFCGGFGGGGGGFFG,@FFDGGGGGGGGGGGGFFFGF,DFDGFFCFGFF<GGGGGGGGF?GGGGGGGGGGGGGGGGGGGGGGGGGGGGFCFGGGGGGGGGGGGGGGGGGGGGGGGCGGGGGGGGGFF8GFGGGFGGGGGGCGGGGGFF;GFGGGFDGGGGGGGFCGGGGGGGGGGGGGGCGGGGGGGGFF@CB@CC
@PBWD 92545
TGGGGAATATCGCACAATGGGGGAAACCCTGATGCAGCGACGCCGCGTGGAGGAAGAAGGTCTTCGGATTGTAAACTCCTGTTGTTGAGGAAGATAATGACGGTACTCAACAAGGAAGTGACGGCTAACTACGTGCCAGCAGCCGCGGTAAAACGTAGGTCACAAGCGTTGTCCGGAATTACTGGGTGTAAAGGGAGCGCAGGCGGGAAGACAAGTTGGAAGTGAAATCTATGGGCTCAACCCATAAACTGCTTTCAAAACTGTTTTTCTTGAGTAGTGCAGAGGTAGGCGGAATTCCCGGTGTAGCGGTGGAATGCGTAGATATCGGGAGGAACACCAGTGGCGAAGGCGGCCTACTGGGCACCAACTAACGCTGAGGACCGAAAGTGTGGGTAGCAAACAGGATTAGATACCCT
+
EEECF@:FFGGDGGGGGGGGGGGGGGGGGGGGGGGGGGGGGGGGGGGGGGGGGGGGFGGGGGGGGGGFFGGGGGGGGGGGF<FGFCGGGGGFGGGGGGGGGGGGGCFGGGGGGGGGGG>>FGGGFEGGGGFFGGGGDGGGGFGGGGGG?GGGGFEGGGGFGGGGGGGGFGGEGGGGGGGGGFGGGGGGEFFFGFGGE7ECGGGGGFGFGEFGGGFEGGGGGGGGGGGGGGGFGFFFECGGGGFGGGFFGGFGDDFFGGFGGGGGGGGGFGGGFGGGGGGGGGGGGCDFEFAFGGGF@GGGGGGGGGGGGGFGGGGGGGGGGGGGGGGGGGGGGGGFGFFGGGF@E>GGGGGF9GGGGGFGGGGGGGGGGGGGGGGFFCB,CGGGGGGGGGGGGGGGGGGGGGGGGGGGGGGCCCCC
@PBWD 355
TGAGGAATATTGGTCAATGGACGAGAGTCTGAACCAGCAAAGTCGCGTGCATGATGACGGCCCTATGGGTTGTAAACTGCTTTTATAAGGGGATAAAGTGATTCTCGTGAGACTTTTTGCATGTACCTTATGAATAAGGACCGGCTAATTCCGCTCCAGCAGCCCAGGTAATACGGAAGGTCCGGGCGTTGTCCGGATTTATGGGGTGTAAAGGGAGCGTAGGCCGTGTATTAAGCGTGTTGTGAAAGGTAGACGCTCAACGGCTGAACTGCAGCGCTAACTGGTTTCCTTGAGTACGCACAAAGTGGGCGGAATTCGTGGTGTAGCGGTGAAATGCTTAGATATAACGAAGAACTCCGATTGCGAAGGCAGCTCACTGGAGCGCAACTGACGCTGAAGCTCGAAAGTGCGGGTATCGAACAGGATTAGATACCCT
+
C<EFGFGE,EG,,,CFC9,EEF7F@C7CFGGGFECF8@CE,C<,,@@FC:<,CFFGF<FFC+7F,CFE<=7+,CFFFF<E9FFE,AC9,C=++8BDFFA<,,C,,,BF,B+,5CFF<F7,,BA?FFA<FFFF<E9?,,EF,<+6@+8B9@>,B+63@,,:,3,8+4,+3,,?C=<28*?9@*)**:4*1.);<(653<?A84*<@;1,;C?2**C1DD=0:F?/<C,,@,<6*>F;EC>,GF;9FB7,,5***7FGD++FC4,7<E,3BD@38+@:,,9?<FD,8,>,EF9?8GF@@,@79,A,F:++C,GGED:C@<@FEFF>C@?E,GFC<E<<C<GGGEAB:,6CCFFE8FC7FC6,BFCGFGGFFC,@F,,@GFB::@+,@GGDGGFGFGCGF7DGGCFGF@+@:7GFGGFAEGGGFGFF<EEEEEF@A,BA
@PBWD 356
TGGGGAATATTGCACAATGGAGGAAACTCTGATGCAGCGACGCCGCGTGAAGGATGAAGTATTTCGGTATGTAAACTTCTATCAGCAGGGAAGCAAATGACGGTACCTGACTAAGAAGCCCCGGCTAACTACGTGCCAGCAGCCGCGGTAATACGTAGGGGGCGAGCGTTATCCGGATTTACTGGGTGTAAAGGGAGCGCAGGCGGTGCGGCAAGTCTGATGTGAAAGCCCGGGGCTCAACCCCGGTACTGCATTGGAAACTGTCGTACTAGAGTGTCGGAGGGGTAAGCGGAATTCCTAGTGTAGCGGTGAAATGCGTAGATATTAGGAGGAACACCAGTGGCGAAGGCGGCTTACTGGACGATAACTGACGCTGAGGCTCGAAAGCGTGGGGAGCAAACAGGATTAGATACCCT
+
A<,<FEEFFFFFGGGFGFFCCCFEFEFDFEFFFGFGGG@CFGEGGGGGGGDEE=FGEAFF,C<FEFGGGGDEEGGGFGEFFA?FFDGGGE@FE,BFFG,<?FD:D@EFGFGG9F,,<F8F7FFGE@FF<FA>CG<FGFFFDCGF>FDGFGGCFBFF:FE91>@#=*4=<4@5CCEGG@82@FFGFC:@FCFCFCGGGD>CGGDCGG>>5CE52:?+><C,C9?F@<>E6:CCC5>89CDC6;/FFGFFCFFFGGGF6=FEGF=7>GFFFFAAGFDF@=AEDA7D8F47C8F?F<EDDA@FE,F7CGGAEGGFEGFC,9DEFAFFC,EGGFCFGFF:-GFFBFCCFEEGF@CFFFEGFCC,C6F@,GGGGGGFE8GFA7F@GGGFGCEFBDCF@AFDAEEC<GGGGGGGGGFCC@CC
@PBWD 73840
TGAGGAATATTGGTCAATGGACGAGAGTCTGAACCAGCCAAGTAGCGTGAAGGATGAAGGTCCTACGGATTGTAAACTTCTTTTATAAGGGAATAAACCCTCCCACGTGTGGGAGCTTGTATGTACCTTATGAATAAGCATCGGCTAACTCCGTGCCAGCAGCCGCGGTAATACGGAGGATGCGAGCGTTATCCGGATTTATTGGGTTTAAAGGGAGCGCAGACGGGTCGTTAAGTCAGCTGTGAAAGTTTGGGGCTCAACCTTAAAATTGCAGTTGATACTGGCGTCCTTGAGTGCGGTTGAGGTGTGCGGAATTCGTGGTGTAGCGGTGAAATGCTTAGATATCACGAAGAACTCCGATTGCGAAGGCAGCACACTAATCCGTAACTGACGTTCATGCTCGAAAGTGTGGGTATCAAACAGGATTAGATACCCT
+
GGGCFGGGDGGGGGGGGGGCFGGGGGGGGFFGGGGGGGGGGGG9FFGGGGGGGGGGGGGGGGGGGGGGDGGGGGGGFGGGGGGGGGGGGGDGGGGGGGGGGGGGGGG@FGFGFDFDGGCFGGGGGGEGGGGGGGGGGFGGFEFFGGDGGGDFGGGFGGFFGGGGGGGGEEGGGGGGGFG>GFGEFEFGGGFGGGGGFGGGGGGGGGFGGGGGGGGGGGGGGEFGGGGGGGEGGGGGFGGGFGFGGGGGGGGGGGGFF=FFDGGGFDGFFGGGGGGGFGGGGGGFCAGGGGGGGGGGGGGGGGGGGGGGGGGGGGGEGFGGGGGGGGGEGFGGGGGCAF<DGFGCFFEGGFGGGGF7GFF>GGEGGGGGGGGGGGGGGGGGGGGGGGGGGGGGGGGGGGGGGGGGGGGGGGGGGGGGGGGGGGGGFF<FECGCCCCC
@PBWD 358
TGGGGAATATTGCACAATGGAGGAAACTCTGATGCAGCGACGCCGCGTGAAGGATGAAGTATTTCGGTATGTAAACTTCTATCAGCAGGGAAGAAAATGACGGTACCTGACTAAGAAGCCCCGGCTAACTACGTGCCAGCAGCCGCGGTAATCAGTAGGGGGCAAGCGTTATCCGGCTTTACTGGGTGTAACGGGAGAGCAGGCGGTGCGGCAAGTCTGATGTGAAAGCCCGGGGCTCAACCCCGTTACTGCATTGGAAACTGTCGTACTAGAGTGTCGGAGGGGTAAGCGGAATTCCTAGTGTAGCGGTGAAATGCGTAGATATGAGGAGGAACACCAGTGGCGAAGGCGGCTTACTGGACGATAACTGACGCTGAGGCTCGAAAGCGTGGGGAGCAAACAGGATTAGATACCCT
+
<F@DCCEFFADCDGGCF9,;;CFC@FFF9EEFGFDFFG:F@FGGGG@FCF<FCCGFCFEE<A<FE8B7F7FGG<EFFC5CEA,5?@FGG>9EGFGFC<<<9FE?FC9FCF?<BFF9F8F@FEG7FGGGGFA=F==7CCAF@8FG7+:*5@B;,,@,@C:*::<FF5FC*4<:@FGE**=7CFFGE<:CCFG$F?=C<*;EGGDC8E3<DEE-C;CF:@7,#@FGFE+DGEEC@,8:CGFF:<6.F'GF:E?FFDC,FFFFE+=@FC,<?FDD8C56@#@?DC=FECCCC<C,EB,F?,B,GFFC=@,GGGFFGGEF?,GGFE9E::,CC<EGFC8FGFFFCGFFF@CFCGGGGFFFEEFCC:<,FCFEFBF7FFFDEFGGGGFC@,F7@6B,8GGGGFFEF9DEFFFGFGFC8<CC
@PBWD 359
TGGGGAATCTTCCGCAATGGACGAAAGTCTGACGGAGCAACGCCGCGTGAGTGATGACGGCCTTCGGGTTGTAAAGCTCTGTGATCGGGGACGAATGGCTGGTATGCTAATACCATATCAGAGTGACGGTACCCGAATAGCAAGCCACGGCTAACTACGTGCCAGCAGCCGCGGTGATACGGAAGGTCCGGGCGTTATCCGGATTTATTGGGTTTAAAGGGAGCGTAGGCCGGAGATTAAGCGTGTTGTGAAATGTAGACGCTCAACGTCTGCACTGCAGCGCGAACTGGTTTCCTTGAGTACGCACAAAGTGGGCGGAATTCGTGGTGTAGCGGTGAAATGCTTAGATATCACGAAGAACTCCGATTGCGAAGGCAGCTCACTGGAGCGCAACTGACGCTGAAGCTCGAAAGTGCGGGTATCGAACAGGATTAGATACCCT
+
FGFC@:CFGGGGGGGGGGGGGGGGGGGGGGGGGGGGGGGGGGGGGGEGGGGGGGGGGGFGGGGGGGGGGGGGGGGFFCFGGGGGGFGGGGGGGGGGGGGGGGGGGGGGGGGFGFGGGGGGGGDGGGGGGGGGGGGGG*<=FGGCGGGGGGGGGGGGGGG8>EGGGGGGFGGGGGGCFGGGGGGGGGGGGGEEEFGEEFEFGCCEEFGGGGGGFGFGFFGFGGGGEGEEGEFGGFFBEGGFGGGGGGGGGGGFFCEB<00:?FF7FFGGGFDAFCGGFCGGGGGGFFGGGGGGGFFDDFE7GGGFDGEFF<:CF@EFGCFE7GDFFFGGGGGGFFGGGGGFGGGGGGEFGE<CGGGFGGGGFGGGGGGGGGFDGGGGGGGGGGGFGGEDGFFGGGGGGGGGGGCEFFGGGGGGEGGGGGGGGFGGGGGGEGEGFGGGFCCCCC
@PBWD 51960
TGGGGAATACTGCACAATGGGGGAAACCCTGATGCCGCGACGCCGCGTGAAGGAAGAAGTATCTCTGTATTTAAACTTCTATCAGCAGGGAAGAAAATGACGGTACCTGACTAAGAAGCCCCGGCTAACTACGTTCCAGTAGCCGCGGTAATACGTAGGGGGCAAGCGTTATCCGGATTTACTGGGTGTAAAGGGAGCGTAGACGGCACGGCAAGCCAGATGTGAAAGCACGGGGCTCAACCCCTGGACTGCATTTGGAACTGGTGAGCTAGAGTGTCGGAGAGGCAAGTGGAATTCCGAGTGTAGCGGTGAAATGCGTAGATATTAGGAGGAACACCAGTGGCGAAGGCGGCTTGCTGGACGATGACTGACGTTGAGGCTCGAAAGCGTGTGGAGCAAACAGGATTAGATACCCT
+
GC8ECGGFC@FFAFGGGGAEFDGEFFFGEECFCCC,:F:FGGEGGGGGGGFFDGEDGEC,9CFFE,9FFG,A,CFCAFEG9F99,EF@7E<E?,E@EF9EG>+8BFDDEFGFCF,<C,,:DFC7@CFFEFF8+3,:@F9#39@F@C9+56B?76<7@:F@(<F*?G?F?#8=CF@FEFC:<CGGFFCCFCFCFGCAFC@EE:/CCFG>*?>,;8;G<6C6FFCGFCC:?#;:>8>:5+FF@3CC:FDFCFDFF8?5EFF:FFD$=FA<<CAED>=9>8?4A5/AC,??EAE?AB+8++,,<ACFEC:FFFGFFC@F79FEC9,C,CECF<<E7C69FE<7@,GFF@@FDEDFAEC<8CGFF@DCFFF,GGGGFB88F:F<FDGGGGGEFEE,GGE9DFGFFFGFF,,GGGFB,@8C
@PBWD 361
TGGGGAATATTGCACAATGGGGGAAACCCTGATGCAGCGACGTCGCGTGGAGGAAGAAGGTCTTCGGATTGTAAACTCCTGTTGTTGAGGAAGATAATGACGGTACTCAACAAGGAAGTGACGGCTAACTACGTGCCAGCAGCCGCGGTAAAACGTAGGTCACAAGCGTTGTCCGGAATTACTGGGTGTAAAGGGAGCGCAGGCGGGAAGACAAGTTGGAAGTGAAATCTATGGGCTCAACCCATAAACTGCTTTCAAAACTGTTTTTCTTGAGTAGTGCAGAGGTAGGCGGAATTCCCGGTGTAGCGGTGGAATGCGTAGATATCGGGAGGAGCACCAGTGGCGAAGGCGGCCTACTGGGCACCAACTAACGCTGAGGCTCGAAAGTGTGGGTAGCAAACAGGATTAGATACCCT
+
FGGGGGGGGGGGGGGGGGGGGGGGGGGGGGGGGGGGGGGGGGGGGGGGGGGGGGGGGGGGGGGGGGGGGGGGGGGGGGGGGGGGGGGGFGGGGGGGGGGGGGGGGGGGGGGGGFGGGGGGGGGGGGGGGGGGGG8FGGFGGGGGGGGGGGGGGGGGFGGGGGGGGGGGFFGGGGG0EGGGGGGGGGGGFGGGGGGGGFGGGGGGGGGFFEFGGGGGGFGFGGGGGGGGGGGGGGGGGGGGGGGGFGGGGFGGFGGGGFFGGGGFFGGGGGGGGGGFFGFFGFGGGGGGGFGGGGF>GGDGGGGGGGGGGGGGGGGGGGGGGGGGGGGGGGGGGGGGGGGGGGGGGGGGGGGGGGGGGGGFGGGGGGGGGGGGGGGGGGGGGGGGGGGGGGGGGGGGGGGGFGGGGGGGGGGCCCCA
@PBWD 362
TGGGGAATATTGCACAATGGGCGAAAGCCTGATGCAGCGACGCCGCGTGAGCGAAGAAGTATTTCGGTATGTAAAGCTCTATCAGCAGGGAAGATAATGACGGTACCTGACTAAGAAGCACCGGCTAAATACGTGCCAGCAGCCGCGGTAATACGTATGGTGCAAGCGTTATCCGGATTTACTGGGTGTAAAGGGAGCGCAGGCGGTGCGGCAAGTCTGATGTGAAAGCCCGGGGCTCAACCCCGGTACTGCATTGGAAACTGTCGTACTAGAGTGTCAGAGGGGTAAGCGGAATTCCTAGTGTAGCGGTGAAATGCGTAGAGATTAGGAAGAACACCGGTGGCGAAGGCGACTTTCTGGACGACAACTGACGCTGAGGCGCGAAAGCGTGGGGAGCAAACAGGATTAGATACCCT
+
GGGGGEGGGGGGGGGGGGGGGFDGGGGGGCGGGFFGGGFGGGGGGGGGGGGGGGGGEGGGGGCFGGG@FFGGGGGCE<FGGGGGGFGGGGFAFGFGGGGGGGGEGGGGGGGGGGGGGGGGGG:GEFEFFGGGGFGG<F<FF?GGGGEEFGGFGGGEFCFGCF<GGGGG9FGGGGGGEFCGFFGGFGBC:FFCGGFGDFC>ECCDGFEF:BE:FEGGFFFCFEGGGGGGGGGFFGGGGFCCGEDGGGGGFGGFGFGGGGFGGGGGGGGGFFFFFGGGGFGGDFGGGGGGDGFFGFGGGGGEGGGGGGDGGGGGGGGGFEEEB9GGGFGGGGGGGGGFGGGGGGGGGGGGGGGGGGGGGGGGFCCGGGGGGF@GGGGGGGGGEGGGGGGGGGGGGGGGGGGGGGGGGCGGGGGCCCCC
@PBWD 75067
TGAGGAATATTGCACAATGGGGGAAACCCTGATGCAGCGACGCCGCGTGAGCGAAGAAGTATTTCGGTATGTAAAGCTCTATCAGCAGGGAAGATAATGACGGTACCTGACTAAGAAGCCCCGGCTAACTACGTGCCAGCAGCCGCGGTAATACGTAGGTGGCGAGCGTTGTCCGGATTTACTGGGCGTAAAGGGAGCGTAGGTCGGAGATTAAGCGTGTTGTGAAATGTAGTGGCTCAACCTCTGCACTGCAGCGCGAACTGGTCTTCTTGAGGACGCACAACGTGGGCGGAATTCGTGGTGTAGCGGTGGAATGCTTAGATATCACGAAGAACTCAGATTGCGAAGGCAGCTCACGGGAGCGCAACTGACGCTGAAGCTCGAAAGTGCGGGTATCGAACAGGATTAGATACCCT
+
6,;ECCEFFGGGGFFGGG,,,@@CGFGGEFAFFG9FFG7@@FGDFFGGGG7E+8@FCCGCFFFFFCCFFGGFDFF,B<EFGF9E<FGGGCBFFFGGEFFFF?:+:BEGGGGGGGDCFGGFF+FBF=CFFFGC>F<D79<BE9>@:7*FEEEFFF2727>FCCF19CD;<+CFFC@<8FFGGGGFFECF<@CGGGEFDE?C;C401FGCCE>9C?@9B<CF@FCG9CGGGF<FFFGGE@FGC<G<GGCFDD7EC7EF83>E,G=FD=GFGFCFAF#F@GFFFAA:@?7GGEFE<FGEF<GGFFGC8FCCEAAFFFFEE<GFE;FCFCEFFFFFCCC@-,GGFFDFFFFGFEFFB:,F@FCB6++;,CEGFF7EF9GGF>GGGEFFFFEFCGGFFF9FFCEEGFCFA6,FEFDC@8CC
@PBWD 364
TGGGGAATATTGCACAATGGGGGAAACCCTGATGCAGCGACGCCGCGTGGAGGAAGAAGGTCTTCGGATTGTAAACTCCTGTTGTTGGGGAAGATAATGACGGTACCCAACAAGGAAGTGACGGCTAACTACGTGCCAGCAGCCGCGGTAAAACGTAGGTCACAAGCGTTGTCCGGAATTACTGGGTGTAAAGGGAGCGCAGGCGGGAAGACAAGTCGGAAGTGAAATCTATGGGCTCAACCCATAAACTGCTTTCAAAACTGTTTTTCTTGAGTAGTGCAGAGGTAGGCGGAATTCCCGGTGTAGCGGTGGAATGCGTAGATATCGGGAGGAACACCAGTGGCGAAGGCGGCCTACTGGGCACCAACTGACGCTGAGGCTCGAAAGTGTGGGTAGCAAACAGGATTAGATACCCT
+
GGGGGGGGGFGGGG<FGGGGGGGGGGGGGFGGFGGGGGDGFGGGGGGGGEGGGGGGGGGFFGGGGGGGGGGGGGGGGGGGGGGGGGCGGGGGGGGGGGA@FGGDGGGGGGGGGGGGGGGGGGGGCCEGGGGFD,GGGFCF?G78FCGGGGG@GGE;GGGGG>GGGGGGF>CGGGGGG>FFGGGGCFGFAFGGGGGGGGEGCFDCEGFCE?CFFDGFDCGGGGGGGGGGFGGGGFGF>FDFGGGGFFFFGFGFFGFGGB=FFFCGGGGGFD:FFFFGFGGFGGGGGGGGGGGGGGGEGGGGGGGGGGGF?FCFGGGEGFCGGGGGGG@GGGGGGGGGGGGEGF:7GGGGECFFGGGGGFF<GGFCGGGGGGEGFGGGGGGGGGGGGGGGGFGGGGGGGGFGGGGGGGFGGGGCCCCC
@PBWD 365
TGAGGAATATTGCACAATGGGCGCAAGCCTGATGCAGCGACGCCGCGTGAGGGATGGAGGCCTTCGGGTTGTAAACCTCTTTTATCGGGGAGCAAGCGAGAGTGCGTTTACCCGTTGAATAAGCACCGGCTAACTACGTGCCAGCAGCCGAGGTAATACGTAGGGTGCAAGCGTTATCCGGAATTATTGGGCGTAAAGGGCTCGTAGGCGGTTCGTCGCGTCCGGTGTGAAAGTCCATCGCTTAACGGGGGATCCGCGCCGGGTACGGGCGGGCTTGAGTGCGGTAGGGGAGACTGGAATTCCCGGTGTAACGGTGGAATGTGTAGATATCGGGAAGAACACCGATGGCGAAGGCAGGTCTCTGGGCCGTCACTGACGCTGAGGAGCGAAAGCGTGGGGAGCGAACAGGATTAGATACCCT
+
FEEFGFEFFGGGGGGCFFGCFGEDGGGGGGGCEEGGDF@FEGGE@FE:CFEF?CFCCFG7@=DFF74@FCFGGGGGG=8E9<,B??7CG7=FCFGCBF?CFGGA,>BFGGGGGGCAC+DFCGGD=FGCFC@7:<,FFGFFGGGCFG8CF7*546?,,;C7,7,*>9CDFGG>CCB7:2C:8CFDGGE+>F7CF0@:A8:;ECG@CCFD6CGEE8?C?5BE?>DGECGGGECFCE<<=:<C=&C1:8=*)8FC=<*EBB*EGCC>+<C3C@@+<<BFGGGGGFD8AE=8GF<E,GGGFE8F7GDFFGGEF8=EFFFF?AFGFAGGGFGDEGGFACCGFGGGGGCE:EGGFGGGGCGFFDFEGGGGDGGGGECFEGGFGGGGGFFCCF7GFCGFGGGGGGGGGGGGFEGGGGGFGF@<@@8C@
@PBWD 366
TGGGGAATATTGCACAATGGGGGAAACCCTGATGCAGCGACGCCGCGTGGAGGAAGAAGGTCTTCGGATTGTAAACTCCTGTTGTTGAGGAAGATAATGACGGTACTCAACAAGGAAGTGACGGCTAACTACGTGCCAGCAGCCGCGGTAAAACGTAGGTCACAAGCGTTGTCCGGAATTACTGGGTGTAAAGGGAGCGCAGGCGGGCGATCAAGTTGGAAGTGAAATCCCTGGGCTAAACCCATGAACTGCTTTCAAGACTGGTCGTCTTGAGTAGTGCAGAGGTAGGCGGAATTCCCGGTGTAGCGGTGGAATGCGTAGATATCGGGAGGAACACCAGTGGCGAAGGCGGCCTACTGGGCACCAACTTACGCTGAGGCTCGAAAGTGTTGGTAGCAAACAGGATTAGATACCCT
+
GGGGGEFCFGGGGGGGGGGGFGGGGGEF7FGG<CFFFGGGGGGGGDGEECBEFGF<=CFFC5E9?BDE7+EFDDD<BFGAFEGFG?FFEFEGGCDFFGGGGGGFFE,CFFGGFFGGGGGGFGE:@=CDDDFGGC@@FFECFGF?G?B9+C>CFGGFGCC?FFCFGG@CC@FEFC;9CCF=E=FGFG5<AFFFGG?5A>*>GDDC=CEC?<:>?CC@71ECFF=ADFCD->#><:A@C,CC83E1=@<=9D<;:>=<C7@AECC@7EDGGGD@GFFCF=E8GFGGE:FC@@GFDF@ECC=?,GGEE7GFCFE??DGGGFGGGECGGGCCEAGGGF?FFGGFGF@FGGGGGGGFF<CCFAGGGGFFFEC@B,CGEAGD?GEFGDFFFDFCFC,FGGGGGGGDGGGGGGGGGGFCCCCC
@PBWD 67612
TGAGGAATATTGGTCAATGGACGCAAGTCTGAACCAGCCATGCCGCGTGCAGGAAGACGGCTCTATGAGTTGTAAACTGCTTTTGTACGAGGGTAAACGCTCTTACGTGTAAGAGCCTGAAAGTATCGTACGAATAAGGATCGGCTAACTCCGTGCCAGCAGCCGCGGTAATACGGAGGATCCAAGCGTTATCCGGATTTATTGGGTTTAAAGGGAGCGTAGGCCGGAGATTAAGCGTGTTGTGAAATGTAGTGGCTCAACCTCTGCATTGCAGCGCGAACTGGTCTTCTTGAGTACGCACAACGTGGGCGGAATTCGTGGTGTAGCGGTGAAATGCTTAGATATCACGAAGAACTCCGATTGCGAAGGCAGCTCACGGGAGCGCAACTGACGCTGAAGCTCGAAAGTGCGGGTATCGAACAGGATTAGATACCCT
+
EGCFECFGGGGEF@CEFGGGGFEDGG7;FFC,CEGGGGFFC8@<FGEFGGGFE:FGE,CFFGGFGGGGDFF9FFGFGEGFAEC99FFFC?=:FFFFGAFC=?<FC9FFF8FGFGCGCAFGGEFFCGEFF@F::=F7FEFFF8+DA<@1D>9?@CGFFGGDGGGG@EEG::CFFFFGEF:FGEFCEECGFFG7?EFA<3,:FFGFFGC?<?FEGDGFGDBEEGGC?ECD55CECC<<*5EGGFEGFFECFE?F(GFFFGGFCD>9?8#.$FC87<7F:9C<FFD<F@FD<B<A8FB:CAE@FFGGG@CDGGGFFGGCEBB,GGGEDEEGGFDFFF<FF9GDFDE8EFBFGF,GFFFCGGF:F>GGDE,GFGFF@6FGGGGFC@:@<DFF;GGDFDFGGGDGGGFGGGFC@7GGGGFGFCGGGGGGGGGGGGFBA,CA
@PBWD 62416
TGAGGACTATTGGTCAATGGGCGAGAGCCTGAACCAGCCAAGTAGCGTACAGGATGACGGCCCTATGGGTTGTAAACTGCTTTTATAAGGGAATAAAGTGAGTCTCGTGAGACTTTTTGCATGTACCTTATGAATAAGGACCGGCTAATTCCGTGCCAGCAGCCGCGGTAATACGGAAAGTCCGGGCGTTATCCGGATTTATTGGGTTTAAAGGGAGCGTAGGACGGAGATTAAGCGTGTTGTGAAATGGAGGCGCTCAACGTCTGAACTGCAGCGAGAACTGGTTTCCTTGAGTACGCACAAAGTGGGGGGAATTCGTGGTGTCGCGGTGAAATGCTTAGATATCACGAAGAACTGCGATTTCGAAGGAAGCTCACTGGCGCGCAACTGACTCTGAAGCTCGAAACTTCGGGTATCGAACAGGATGAGATACCCT
+
6CD<,<,6;CF9FFGGFG,,;8FC@CC<FGFFEFGG@@C8<EEF<@7C,@B@,EEFG<@CEB7,,6C,C,6=B9,CE<C9FEE=,?CFCEFG,,,5F<EEF@<EF<=A44BAC9<9AFC<?C,?,?E9EEFGFF9FG<<?FGEEE77A=EFCD@CCFGDDF<<FFGC7F7CF,,@:*8*6>3?:*14=*<C<8<FEGBFDF4:<822<C,8?E,80:5*5,12#0///,@8CFC=**>B>8G;@9FBB<1<@*@CF@D@4*,;<F@,9FC@:F@+,,@38,,,<FFB>C=BC+F@==,A,:,<84+:4,,C?<FF@B7CGF@@8+44CFE9,,??GFF?;C,,AE<<DFAFC,B,B,CC<@,,D,C@CC,C,,<C@7@@8+C7D@FC6,,,E,@C,,7,88@?@6:+@6+C,@,FE@6C-FE<E5,,,CC-CCCCC
@PBWD 369
TGAGGAATATTGGTCAATGGGCGAGAGCCTGAACCAGCCAAGTAGCGTGAAGGATGACTGCCCTATGGGTTGTAAACTTCTTTTATAAAGGAATAAAGTCGGGTATGGATACCCGTTTGCATGTACTTTATGAATAAGGATCGGCTAACTCCGTGCCAGCAGCCGCGGTAATACGGAGGATCCGAGCGTTATCCGGATTTATTGGGTTTAAAGGGAGCGTAGATGGATGTTTAAGTCAGTTGTGAAAGTTTGCGGCTCAACCGTAAAATTGCAGTTGAAACTGGAGACCTTGAGTACGGTTGAGGCAGGCGGAATTCGTGGTGTAGCGGTGAAATGCTTAGATATCACGAAGAACCCCGATTGCGAAGGCAGCCTGCTAAGCCGCCACTGACGTTGAGGCTCGAAAGTGCGGGTATCAAACAGGATTAGATACCCT
+
9CFFGFGGGCFG@ECGGFFGGGGGFGGGG<EFGGGGGGCEFFGG99FGGDFGGGGGFGGGGGFFFGFDF8C+8<CFG,F?FFFGGGGGGF<DFGGGGGAFGGDCFEC@FFGGGGEC,BCFGGGGGGDAEGFDGFGGGGGGGFGDEFGGGCEFGFCEFFF7=@D:+CEFBGG?D3@>GFGE=F7>@FGGGEGCFGGGFGFFAGGGGGECBGGGFGGDGFCCCF=C<3,,<CFCFFC<FFDFD79-GG/FEDGGFCD?E3?@6C?<FCCE<FFFDFC>99FC>GGGFGFDCBAD?7GGGGGGFFFFD+GGGFFEB,FEEGGF=9CFBGGGFGE<FGGFGFF9GGGGGFFFGGFGFCEFFCFB+F>FGGGGF?GGGGGF<FC@7:GGGGGGGGGGFGFC,CC,CGGFFEEDFDGGGGGGGGFFFGGGCF,GF<F@@CCC
@PBWD 370
TGAGGAATATTGGTCAATGGACGAGAGTCTGAACCAGCCAAGTAGCGTGAAGGATGACGGCCCTACGGGTTGTAAACTTCTTTTGTGCGGGAATAAAGGAACCTACGTGTAGGTTTTTGCATGTACCGTAACGAATAAGCATCGGCTAACTCCGTGCCAGCAGCCGCGGTAATACGGAGGATGCGAGCGTTATCCGGATTTATTGGGTTTAAAGGGAGCGTAGACGGGTTTTTAAGTCAGCTGTGAAAGTTTGGGGCTCAACCTTAAAATTGCAGTTGAAACTGGAGACCTTGAGTACGGTTGAGGCAGGCGGAATTCGTGGTGTAGCGGTGAAATGCTTAGATATCACGAAGAACCCCGATTGCGAAGGCAGCCTGCTAAGCCGCCACTGACGTTGAGGCTCGAAAGTGCGGGTATCGAACAGGATTAGATACCCT
+
FGGGGGGGGGGGGGGGGGGGGGGGGGGGGGGGGGGGGGGGGGGGGGGGGGGGGGGGGGGGFGGGGGGGGFEGGGGGGGGGGFGGGGGGGGGGGFGGGGGGFGGFFGGFGCDEGEGGGGCFDGGGGEFEGFGECCF8FFGGG=FFGGFGGGGGGGGGGGFFGGGGGGGGGGGGFFGGGGGGGFGGGDGCGGGGGEC8FEFFFFEFFGGGFCCGGGGGGGGGGEGGGGGGGGGGGFFFGEGGGGGGGGGGGGFGGGGGGFFGGFFGGFCFFFEFFFFGFEGFFGGGF9DGFFCD>6GFGGGGGGGGGGGGGGGGGGGGGGGGGGGGGGDGGGGGGGGGGGFGGEA9FGFFF9FEGGGFDGGGGGGFF?GGGGGGGGGGGFFF@GGGGGGGGGGFGFGGGGGGGGGGGGGGGGDGGGGGGGGGGGGGGGGGFFGGCCCCC
@PBWD 371
TGGGGGATATTGCACAATGGGCGCAAGCCTGATGCAGCGACGCCGCGTGAGGGATGGAGGCCTTCGAGTTGTAAACCTCTTTTATCGGGGAGCAAGCGAGAGTGAGTTTTCCCGTTGAATACGCACCGGCTAACTACGTGCCAGCAGCCGCGGTAATAAGTAGGGTGCAAGCGTTATCCGGAATTATTGGGCGTAAAGGGCTCGTAGGCGGTTCGTCGCGTCCGGTGTGAAAGTCCATAGCTTAACGGTGGATCCGCGCCGGGTACGGGCGGGCTTGAGTGCGGGAGGGGAGACTGGAATTCCCGGTGTAACGGTGGAATGTGTAGATATCGGGAAGAACACCAATGGCGAAGGCAGGTCTCTGGGCCGTTACTGACGCTGAGGAGCGAAAGCGTGGGGAGCGAACAGGATTAGATACCCT
+
FFC<FEEFGGGGGFDFGF9ECFFCGGGGGGGGGGGGBF7FGD::=+C=>BCFE:8,4<ECC7<FGD=<FED,CFF?<FFGFABFFGG+FCC+8FFEFGF7:@FFF,BC=E,=>@FFF7@@D9++@CECEECFF8>FFC,>:FEFFGF8FGC*<BBC9F,?<FFFCFGDFBFF<FFFC2CEGC+:FFF:CAEF,1>;&EEC:C5<CG,91/::CC?8EGDCC=<ED+CC?<9:9<C28:#<:*FC842::<4#C43>>FCCC::CFF:C@+@CC<=<FE@+7F=++DF=<F<FCGGGGFGFFCCFFGGGF7EGFFDAC<FGFFFFGFGGGGGGFDGDGFGGE<@F:@GGGGGGGFEGGCDEGGFCDGGDGGDFCGGGEFE9CCFC7GGGGGGGE@EEGGCGGECFFGGGGGGGGGFFCCCCC
@PBWD 372
TGGGGAATATTGCACAATGGGGGAAACCCTGATGCAGCGACGCCGCGTGAAGGAAGAAGTATCTCGGTATGTAAACTTCTATCAGCAGGGAAGATAATGACGGTACCTGACTAAGAAGCCCCGGCTAACTACGTGCCAGCAGCCGCGGTAATACGTAGGGGGCAAGCGTTATCCGGATTTACTGGGTGTAAAGGGAGCGTAGACGGCGCAGCAAGTCTGATGTGAAAGGCAGGGGCTTAACCCCTGGACTGCATTGGAAACTGCTGTGCTTGAGGGCCGGAGGGGTAAGCGGAATTCCTAGTGTAGCGGTGAAATGCGTAGATATTAGGAGGAACACCAGTGGCGAAGGCGGCTTACTGGACGGTAACTGACGTTGAGGCTCGAAAGCGTGGGGAGCAAACAGGATTAGATACCCT
+
GGGGGFEFEGGFGGGGGGG@FDCFCFGGGGCGGCGGCGEGGDEGGGGGGGGGGGDGGDFFFGGGFGGGGCFGGGGGGGCFFGGFFGGGGGGGGGGGGG<FGFGGGEGFGFGEFG8FFGF<FG37FGGGGFGGCFDFGGG7FFGGGCBF7FEA:EGFGGGGEGG?FFGGGGEGGGGGDGGGFGFGGGFGGGGGFGGGGFGGEGGGGFGGG8DEFGGGGGGFGGGGFFAFF5ECFFCGFDFGF=GC>,FC2GGF6F<FFFFFGGGFDFEGCGFGGF#7>E=EFFFGGGEFGFFDGFGFFB?9GGGGGGGGGGF<@GFF<,GGGGGFFGGGGFCGGGGFGGGGGGGGGGGGGF@GGGGGFFGGGGFGGGGGGGGGGGGGFGFEEGGGGGGGGGGGGGGGGGGGFDGGGF9GGGGCCCCC
@PBWD 373
TGAGGAATATTGGTCAATGGACGAGAGTCTGAACCAGCCAAGTAGCGTGAAGGATGAAGGTCCTACGGATTGTAAACTTCTTTTATAAGGGAATAAACCCTCCCACGTGTGGGAGCTTGTATGTACCTTATGAATAAGCATCGGCTAACTCCGTGCCAGCAGCCGCGGTAATACGGAGGATGCGAGCGTTATCCGGATTTATTGGGTTTAAAGGGAGCGCAGACGGGTCGTTAAGTCAGCTGTGAAAGTTTGGGGCTCAACCTTAATATTGCAGTTGATACTGGCGTCCTTGAGTGCGGTTGAGGTGTGCGGAATTCGTGGTGTAGCGGTGAAATGCTTAGATATCACGAAGAACTCCGATTGCGAAGGCAGCACACTAATCCGTAACTGACGTTCATGCTCGAAAGTGTGGGTATCAAACAGGATTAGATACCTT
+
GGGGGGGGG9FFFFGGGGFGCGDG7FEGGGGGGGGGGGGDFGGFGGGGGGGGGGGGG9EGGGGGGGGGGGGGGGGGGGGGGGGGGGGFGGCGGFGGGGGGGGGGGGGGGGGGEGGGGGGGGGGGGGGGGGFFCEFGGGGGCGDGEGGFGFGGGFGGGGGGGFGGGGGCFEGG>GGGG>75<>DEGGGGEGGFGGGGGGFGGGGGGGCF:FGGGCCGEGGGGG8EEEEEEGEGGGFGGGFCFFGGFGGGDGGGGGGGGFDFGGGFGBD>2FGGEFDBF<GGGGGDGGGFGFGFECGGGFFCEEFDGCF7GF<,+GGDDGGGGGGGGGGFGGGGEFFGGGFGGGGGFF@GGGGGGGGEFFC,GGGFFGGGGGGGGGFGGFF;CDFAGFEGGGGFCFF9GGGGGGFCGGGGGGGGFGGGFFGFGGGGGAGFGGGCCC@B
@PBWD 74411
TGAGGAATATTGGTCAATGGACGAGAGTCTGAACCAGCCAAGTATCGTGTAGGATGAAGGTCCTACGGATTGTAAACTTCTTTTATAAGGGAATAAACCCTCCACCGTGTGGGAGCTTGTATATACCTTATGAATAAGCATAGGCTAACTCCGTACAGCAGCCGCGGTAATACGGAGGATGCTAGCGTTATCCGGATTTATTGGGTTTAAGGGGAGCGCAGACGGGTCGTTAAGTCAGCTGTGAAAGTTTGCGGCTCAACCGTAAAATTGCAGTTGATACTGGCGACCTTGAGTGCAACAGAGGTAGGCGGAATTCGTGGTGTAGCGGTGAAATGCTTAGATATCACTAAGAACTCCGATTGCGAAGGCAGCACACTAATCCGTAACTGACGTTCATGCTCGAAAGTGTGGGTATCAAACAGGATTAGATACCCT
+
CE<FC<F8,66;CC6EFFG,CC+@6@C,E9,66CCFF,<CEFC6,<,,C,:CCD,4EECFFFC9A68CFC@FFGFFG,<,E,-,96CEFDE6EFG9CC48F,=,,CC==?ECEF4:FC,:B@FGGFG<FE9<EAFF,?FFA,,,AFGFGFFC86#?>C0B.:E2B>7=DCD98573+,<55#(F,4<@FC@E9@53F<CGGFFF4C<-EDGC=44=5>=D=4,EEE@8CFF@<GGEFDGFF@=CFFFE9FB@DF7A>:D7GEDFGF<DGFFFE<C?@CFFF:C@,,F<GCFAFA9E9A=9EB=EGGDGGAEB<FF894EE=F@GECGGGFFE9<CFCC,C,,5<C<,,FEBCCDFFFEB@CCDFFC,@EF,E6,6,<,,B,,FEF<,@:-FGFEEEC@FFF<;,,@F;CDEFDGGFFE-EC,,<@AFAGE@6,CA
@PBWD 375
TGGGGAATATTGCACAATGGGGGAAACCCTGATGCAGCAACGCCGCGTGAGTGAAGAAGTATTTCGGTATGTAAACTTCTATCAGCAGGGAAGAAAATGACGGTACCTGACCAAGAAGCCCCGGCTAACTACGTGCCAGCAGCCGCGGTAATACGTAGGGGGCAAGCGTTATCCGGATTTACTGGGTGTAAAGGGAGCGCAGACGGCGCTGCAAGTCTGAAGTGAAAGCCCGGGGCTCAACCCCGGGACTGCTTTGGAAACTGTAGAGCTAGAGTGCTGGAGAGGCAAGCGGAATTCCTAGTGGAGCGGTGAAATGCGTAGATATTAGGAAGAACACCAGTGGCGAAGGCGGCTTGCTGGACAGTAACTAACGTTCAGGCTCGAAAGCGTGGGGAGCAAACAGGATTAGATACCCT
+
EFGGGCGGGGGGGGFGGGGFFGGGFFCF>FFGGGGGGGGGGGGCGGGGGGGGGGGGGGGGGGGGGGGFFGGGGGGGGGFGAFGGGGGGGGGGGGGGGCAEEGG:FGGGGGGGGDFGGFCFGEGG=CEGGGGGGGCF=FGF>GGGGGGG:BEF/@EFCFGGGGDGEGFGFEGFGGD7EGCGGGGGGGECFGGGGGGG?FF@CECFGGCGGCCEGGGGFGGGGGGGGGGGGDGGGFFFFGGCFG3GFFEDEGGGGGGGFFFEFGGEEE9FE5A9FF:GGGGGEF9F@FGGGGGGFFFGGGGFA,@+GGGGGGFDEDGGGFEGGGGGFFC,GGGFFFFFF8FGGGFFE7GGGFFGEF@GGGGGGGGGGFCFF,GGGGFAFGGGGGGGDGGGGFCFGGGGFEFGGGGGGGDGGGFCCCCC
@PBWD 376
TGAGGAATATTGGTCAATGGACGAGAGTCTGAACCAGCCAAGTAGCGTGCAGGATGACGGCCCTATGGGTTGTAAACTGCTTTTATAAGGGAATAAAGTGAGTCTAGTGGGATTTTTTGCATGTACCTTATGAATAAGGACCGGCTAATTCCGTGCCAGCAGCCGCGGTAATACGGAAGGACCGGGCGTTATCCGGATTTATTGGGTTGAAAGGGCGCGTAGGCCGGAGATTAAGCGTGTTGTGAAATGTAGATTCTCAACATCTGAACTGCAGCGTGAACTGGTTTCCTTGAGTACGCACAAAGGTGGCGGAATTCGTGGTGTAGCGGTGAAATGCTTAGTTATCACGAAGAACTCCGATTGCGAAGGCAGCTCACGGGAGCGCAACTGACTCTGAAACTCGAAAGTTCGGTTATCGAACAGGATTAGATACCCC
+
EFGG8@E8EEFGGGGF,CFFFC+@BFGGGAGGDGFGGAFGFF9EFEEGDDGC6BFACG:FF7@<ECGEF8,@CFGGFE<A9?FE9FGFGGFCCGF<9FEDF9?E?,5AE,,:4BF9FC:,B9E5EEEFGGFGGD,CEFGGEFE7FGEG9DFB8>++<>3C:D88FE:7:FC,<,@7@F*>,6D***4:<<<<FCF7*1?;71<GGFBF#43#2:4#9:?EG5CCG*;:E@@@=G@FCGGFGCCGFG@7CG?@3,:<FD<<C<FF<@3<:=69>>?6%4ED@D=F:8<B,E<?88+?:FEC,A,<=+7GFA<<?8CC:<BB:9+=E@FE<FE9<,CEFFFAC,9GFFBFCDE,<B6-DGGFGECC,,,C8<E<@F7GF<@,CC7DGFCCE;<;,;,6,B,@@C<@,C:@+@C,,CCFCGFEGEGGEF99AC6,AA8-
@PBWD 76812
TGAGGAATATTGGTCAATGGACGAGAGTCTGAACCAGCCAAGTAGCGTGAAGGATGAAGGTCCTACGGATTGTAAACTTCTTTTATAAGGGAATAAACCCTCCCACGTGTGGGAGCTTGTATGTACCTTATGAATAAGCATCGGCTAACTCCGTGCCAGCAGCCGCGGTAATATGTATGGTGAAAGCGTTATCCGGATTTACTGGGTGGAAAGGGAGCGCAGGCGGTGCGGCAAGTCTGATGTGAAAGCCCGGGGCTCAACCCCGGTACTGCATTGGAAACTGTCGTACTAGAGTGTCGGAGGGGTAAGCGGAATGCCTAGTGTAGCGGTGAAATGCGTAGATATTAGGAAGAACACCAGTGGCGAAGGCGGCTTACTGGACGATAACTGACGCTGAGGCTCGAAAGCGTGGGGAGCAAACAGGATTAGATACCCT
+
A<CAFGDGGGGG96FFFGGFGDGG7CEEGA@EFCFGGF@FGGFFCFGCE@FACFGFE9E<@,CAF@FEE7,:,CFDCCEAEFGGFFECEG8FE,=EFF8F,CCBCFE@8BFGGFG:ECEAFDFGF9EFFFCGDD9F<5AF,D:BF7=B<43:BBEGGGF<7>FGFEGCFGFFEECFCFGFFA#FFDGGG:CFGF?DA@;BEF#CFC9?#C<GGGF9DEC*DGGGF7@F<C>8FC@,CDGFGFGGFFGGCEF:GGFFCFECFGEBCD<>BGGGEDCCACD<GGEFBA,FFGGFGGFFC+>EEF8GE?7GF<E9GEC,=,FGGGGGEBCFGGFGGEGGGFDGGFFEEGGGGFGGDFGFCFGGGEE7FF:DGGGGGGGGGGFE8FAFECGGGGGGGGGGFFCEFEGEGGGGGFCGGGGGGGGGGGGGGGFGGGGCCCCC
@PBWD 378
TGAGGAATATTGGTCAATGGGCGAGAGCCTGAACCAGCCAAGTAGCGTGAAGGATGACTGCCCTATGGGTTGTAAACTTCTTTTATAAAGGAATAAAGTCGGGTATGGATACCCGTTTGCATGTACTTTATGAATAAGGATCGGCTAACTCCGTGCCAGCAGCCGCGGTAATACGGAGGATCCGAGCGTTATCCGGATTTATTGGGTTTAAAGGGAGCGTAGATGGATGTTTAAGTCAGTTGTGAAAGTTTGCGGCTCAACCGTAAAATTGCAGTTGATACTGGATATCTTGAGTGCAGTTGAGGCAGGCGGAATTCGTGGTGTAGCGGTGAAATGCTTAGATATCACGAGGGACTCCGATTGCGAAGGCAGCCTGCTAAGCTGCAACTGACATTGAGACTCGAAAGTGCGGGTATCAAACAGGATTAGATACCCT
+
FEGGGGGGGGGGGGGGGGGEFFGGGGGGGGGGGGGGGGGGGGGGGGGGGGGGGGGGFGFGGGGGGGGFGGGGGGGGGGGGGGGGGGGGGGGGGGGGGEFFGGG<CGGGGGG=FGGGGGGGCGDGGGFGGGGGGGGGGGGGGGGGGGGGFGFGGGGGGGGGGGGGGGGGGDGGFC@@EDGFFFGGGDGGGDD>GGGC=GFEF@GGGGFGFGGGGFG?GGGFGCECGGGGGGGGGGFGFGGEFGGGFGGFGGGGGDGGFDFFCGFGGGGFGGGGGGFADE?<FCFGFFE,ECFCEGGGFGGGGGGFGGGGGGGGGFGGGGFEFGGGGGGGGGGGGGGGGGGFGGFCGGGGGGGGGGGGGGGGGGGFDGGGFFCEDGGGGGFFGGGGFGGGGGGGGGGGGGGGFGGGGGEGGECGGGGGGGGGGGGGGGFGGFGCCCCC
@PBWD 89561
TGGGGGATATTGCACAATGGGGAAAACCCTGATGCAGCGACGCCGCGTGGAGGAAGAAGGTTTTCGGATTGTAAACTCCTGTCGTTAGGGACGATAATGACGGTACCTAACAAGAAAGCACCGGCTAACTACGTGCCAGCAGCCGCGGTAAAACGTAGGGTGCAAGCGTTGTCCGGAATTACTGGGTGTAAAGGGAGCGCAGGCGGACCGGCAAGTTGGAAGTGAAAACTATGGGCTCAACCCATAAATTGCTTTCAAAACTGCTGGCCTTGAGTAGTGCAGAGGTAGGTGGAATTCCCGGTGTAGCGGTGGAATGCGTAGATATCGGAAGGAACACCAGTGGCGAAGGCGACCTACTGGGCGCCAACTGACGCTGAGGCTCGAAAGCATGGGTAGCAAACAGGATTAGATACCCT
+
DFCGGGGGGFGGGGGFGFFCFEFGGGGGGGGGGGGGGGEFGGGGGGGGG7EGGGGGGGG?GGGGGEEGFCFFGGGGGGGGGGGGGGEDDDGGFGGGGGGGGGGGGGGGGGGFFFGFFGFCDFGGGGGFFABBFFDFFGGGGGFGDGEFGDGGFGGGFGGGCGCCFFFGFF:FGGDEEGGGG>>FGGGGFGGGGGGFGCGGGEGGFGGGGGGGGGFCCGGG=GGGFGGGFGGFFGGGGGEGGGGDGGFGGGGGGGGGGGGGGGFFFDCGFFGGGGGGF=CGGGGGGGGGGGFFGF@FCCECGGGGGGGGGGGGEDCF7GEGGECF>GGGGGGFFE8GCGGGGGGFGDGGGGGGGGGGGGFFB+FEEGFGGGGGGGGGGGEFF@GGGGGGGFGGGGGGGGGGFGGGGGGGGGGCCCCC
@PBWD 380
TGGGGAATATTGCACAATGGGGGAAACCCTGATGCAGCGACGCCGCGTGAAGGATGAAGTATTTCGGTATGTAAACTTCTATCAGCAGGGAAGATAGTGACGGTACCTGACTAAGAAGCCCCGGCTAACTACGTGCCAGCAGCCGCGGTAATACGTAGGGGGCAAGCGTTATCCGGATTTACTGGGTGTAAAGGGAGCGTAGACGGTGTGGCAAGTCTGATGTGAAAGGCATGGGCTCAACCTGTGGACTGCATTGGAAACTGTCATACTTGAGTGCCGGAGGGGTAAGCGGAATTCCTAGTGTAGCGGTGAAATGCGTAGATATTAGGAGGAACACCAGTGGCGAAGGCGGCTTACTGGACGGTAACTGACGTTGAGGCTCGAAAGCGTGGGGAGCAAACAGGATTAGATACCCT
+
GGGFGGECGGGGGGGGGGGGGGGGGGGGGGGGFGGGGGGGGGGGGGGGDGFFGFGGFGGGDFCGGGGGGGGGGGGGGGGGGGGGGGGGGGCGGGGGGGGGGGGGGGDFGGGFGGGGGGGGGGGEGGGGGGGGGGGGGGG@GGFGGGGGGGGFGGGFGGGGFFGBFFGGDEFGGGGGG=GGGGFFGGFGFCFFGGGGGGGGGGFGGGGGGGGGCFGFEEFEGGGGGGFGFGGGGGGGGFGF<GGGGGGGFGGGFGFCFFFGGGFCGEFFGGGGGGFFCDGGFGGGGGGFGFFFEFGFEAE,FEGEEGGGFCGGEEFGGGGGFGFFF<8FFFGGGGFFCFDF7GEFEGFF7GGGGGFFGEDGGGGGGGGGGGGGF?GFD7GGGFFCGEGGGGGGGGGGGGGGGGGGGGGGGFGCCCCC
@PBWD 90083
AGGGAAATCTTCCGCAATGGACGAAAGTCTGACGGAGCAACGCCGCGTGAGTGATGACGGCCTTCGGGTTGTAAAGCTCTGTGATCGGGGACGAATGGCTGGTATGCTAATACCATATCAGAGTGACGGTACCCGAATAGCAAGCCACGGCTAACTACGTGCCAGCAGCCGCGGTAATACGTAGGTGGCAAGCGTTGCCCGGAATTATTGGGCGTAAAGCGCGCGCAGGCGGCTTCTTAAGTCCATCTTAAAAGTGCGGGGCTTAACCCCGTGATGGGATGGAAACTGGGAGGCTGGAGTATCGGAGAGGAAAGTGGAATTCCTAGTGTAGCGGTGAAATGCGTAGAGATTAGGAAGAACACCGGTGGCGAAGGCGACTTTCTGGACGACAACTGACGCTGAGGCGCGAAAGCGTGGGGAGCAAGCAGGATTAGATACCCT
+
EFGD7FGGGGGGGGG@CGGGGGGGGGGGGGGGGGGGGGGGGGDGGGGGGGCF<FEFGGGGGGGGGDE7FGGGGGGGGEGGGGGGGGFGGGGGGF+BFFCFGCDFEBCFGGFFFFCDF<FGGGGFGFFGGDCFFCEGF7C,DCE:CCFGEG7:CFFGGFGGCGGBCC@FGFC7CFGG>C,?;CFGFFCGGGGGGGFGGDGGGGD3;CGGGGGFFFEGGEFEEGGEEGGGG>EEEEGFGGGDFCFCFGGGGFGGFF1GGGGDGGDCGGDF:CFDGGGFCGFFFGGGGGGGGF@FGFGFDGF>B>EEEFFGFAGFGGGF?8GFGGGGGGGGGGGGFGGGGGF@GGF9FF9FDE?GGGGFGGF@EGGGGGGGGGGEFFFEAFFGGGGGGGGFGGGGGGGGGGGGGGGGGFFF<F7CGEGGGGGGGGGGGGGGGGGGGGGGCCCCC
@PBWD 86747
TGGGGAACATTGCACAATGGGCGCAAGCCTGATGCAGCGACGCCGCGTGAGCGAAGAAGTATTTCGGTATGTAAAGCTCTATCAGCAGGGAAGATAATGACGGTACCTGACTAAGAAGCACCGGCTAAATACGTGCCAGCAGCCGCGGTAATACGTAGGGTGCAAGCGTTATCCGGATTTACTGGGTGTAAAGGGAGCGCAGGCGGTTCGGCACGTCTGATGTGAAAGCCCGGGGCTCAACCCCGGTACTGCATTGGAAACTGTCGTACTAGAGTGTCGTAGGGGTAAGCGGAATTCCTAGTGTAGCGGTGAAATGCGTAGATATTAGGAGGAACACCAGTGGCGAAGGCGGCTTACTGGACGATAACTGACGCTGAGGCTCGAAAGCGTGGGGAGCAAACAGGATTAGATACCCT
+
EFGGGEE8CFFGGGGGFGGGGGG+CCGFGGGGGGEFGGGDGGFGGGGGG:CDFECFGGGG9@BEFGG:A7EFGGGFF9EFD9CF<=,BDEGGGG<?EC?,CF@+43,ADFBF<FDFGD3FEDE,C@FFGDFFGFFC7FGFFFFG7#CEFGE@@F>F:-CFDFCC-:<FF>C;3F<@;<FA7--?4<=BGFC8<CFC8>F>DGEEFCC#EECEC*;,?2<F@F<?,><7C=F@CFFFF;F@2BA5F<@5AEF>99FCC3AEGGGGGF9FFD9GGFCF4>8+GGFGFF:GEFECFGFCGF=,GGGGGGGFGFF<CGGFCGGEF9AGFFFFC?FGFFGFGGGFCGGGGGEFEGCGCFDEGFEFFF<AEAE@GGCGFGGGGECCGGGGGGGGGFGGGGFGFAGGGGGGGGGGGGGCCCCB
@PBWD 85694
TGAGGAATATTGGTCAATGGGCGAGAGCCTGAACCAGCCAAGTAGCGTGCAGGACGACGGCCCTATGGGTTGTAAACTTCTTTTGTGCGGGAATAAAGGAACCTACGTGTAGGTTTTTGCATGTACCGTAACGAATAAGCATCGGCTAACTCCGTGCCAGCAGCCGCGGTAATACGGAGGATGCGAGCGTTATCCGGATTTATTGGGTTTAAAGGGAGCGTAGACGGGTTTTTAAGTCAGCTGTGAAAGTTTGGGGCTCAACCTTAAAATTGCAGTTGAAACTGGAGACCTTGAGTACGGTTGAGGCAGGCGGAATTCGTGGTGTAGCGGTGAAATGCTTAGATATCACGAAGAACCCCGATTGCGAAGGCAGCCTGCTAAGCCGCCACTGACGTTGAGGCTCGAAAGTGCGGGTATCAAACAGGATTAGATACCCT
+
GGGFGGGGGGGGGGGGGGGGGGGGGGGGGGDGGGGGGGGGFGFGFGEGGGGGGGGGG7FCEEGDGCFEGGGGGGFGGGGGGFGGGGGGGG7CCGGGGGGGGGGGGGGGG8FGFCADGG@GFGGGGGGG<FFEEEEGEGFGGEGGGGCFGGFGCF4GGGGGGGGGG7FGG?GD?FBF;FFEEFFFGGGFGFF7EFFEGGFDCFFG=FD.F6?FEFGCFEEC5FECCCEGGF?GGGFGGGDGCGGGFAFGGGGGGGGEE>BFGGGFFGGGGGGFEDFEAGFCFC,GGGGGFFGGGGEFFEFFGGFE,F7GGGGF,F8GDGGDGFCFEEGEFFFGFAGGGGFDAGDF=<7F7FEGGGGCDF7E7GGGFGE@,B<F7CAGEF:@+EEGGGFFGCD@CFGGEGEGFGDGGGGGFF:GGFFGGGGGGGGGGFCGFEFGCCCCC
@PBWD 80617
TGAGGAATATTGGTCAATGGGCGAGAGCCTGAACCAGCCAAGTCGCGTGCAGGACGACGGCCCTATGGGTTGTAAACTGCTTTTATAAGGGAATAAAGTGAGTCTCGTGAGACGTTTTTCATGGACCTTATGAATAAGGACCGGCTAATTCCGTGCCAGCAGCCGCGGTAATACGGAAGGTTCGGGCGTTATCCGGATTTATTGGGTTTAAAGGGAGCGTAGGCGGGAGAATAAGTGGGTTGTGAAATGTAGGGGCTCAACCTCTGCACTGCAGCGAGAACTGGTTTTCTTGAGTACGGAAAACGTGGGCGGAATTCGTGGTGTAGCGGTGAAATGCTTAGATATCACGAAGAACTCCGATTGCGAAGGCAGCTTACGGGAGAGCAACTGACGCTGAAGCTCGAAAGTGCGGGTATCGAACAGGATTAGATACCCT
+
GG9,CEFFGGGG9CFFFGGGGCGG@F:CEFGGC,DF@E<FCE,,BFGGDCFGGG<FGCEG@FCG@<E,,9=+4C@-9@E,,EF9CF,EFEFF@F,CFDECCG,?ECGD,B4EA+4=?++,<5F,==D<CFAF,,,,B>A=#B:BC<E6E,,@<7@1FF>9D>@CC<8ACB8<;FFGGE<:,$,87E:FF<=CFEC<7=7F==:GGF?0DDFFGGC8:?B:FF?;,:;@B@,,D96*3*F;9F9GGFF7@3@+<AC7F@GFD:>,@E,C,FC+++B<9CGGGFF<A,GFF,GGGGFE+8,6,<F+CE:GGGGGGGGF?:+FGGGGGGGGGFGEGGF?FDGGGFAFFCC<GGDGGF@-:C,,F7GGGGGGGF<FC,+E@,FC6,,,FGGDGGGGFGGGGFGGGGGGDGF7F7GGGGGFGAGGGGGGGGGGGGGCCCCC
@PBWD 83575
TGAGGAATATTGGTCAATGGGCGAGAGCCTGAACCAGCCAAGTAGCGTGCAGGAAGACGGCCCTATGGGTTGTAAACTGCTTTTATAAGGGAATAAAGTGGGTCACGTGTGACTTTTTGCATGTACCTTATGAATAAGGACCGGCTAATTCCGTGCCAGCAGCCGCGGTAATACGGAAGGTCCGGGCGTTATCCGGATTTATTGGGTTTAAAGGGAGCGTAGACGGGTTTTTAAGTCAGCTGTGAAAGTTTGGGGCTCAACCTTAAAATTGCAGTTGAAACTGGAGACCTTGAGTACGGTTGAGGCAGGCGGAATTCGTGGTGTAGCGGTGAAATGCTTAGATATCACGAAGAACCCCGATTGCGAAGGCAGCCTGCTAGGCCGCCACTGACGTTGAGGCTCGAAAGTGCGGGTATCAAACAGGATTAGATACCCT
+
@FFGGGFFGFGGGGGGGGGGGGG7EGGGGGEGGGGGGGGGGG<FGGGGGGGGGGGGGGGDFGGGGGGGGGGGGGGGGGGGGGGGGGGGGGGEGGGGGGGGGGGGFGGGG8DGGGGGGGGGGGGGGGGGDGFGEFGGGGFGFG7CCCGDGGGGGG>FGGGG7EFGEGGCEFFFBFFDGGGGGGGGGGDGGGGGGGEDFEFGCCFGGGGGEECFGEGGGFFGGGEF>CGF>EGGGGGGGGGGGGGGGGFCDCFGGGGDGFGGGGGGGGGFFGEFFGGGGGGGGGGGGGGFF>DFCC=:GGGGGGGGGGGGGGE?D8@FGGFF8DGGGGGGGFEAGGGGECGGFAF8FGGGGGGGGGGGGGF7GDGGGGGFGGFCGFDGGGGGGGDGFGGGGGGGGGGGGGGGFGGGGGGGGGGGGGGGGGGGGGGGGGFGFCE@CCCC
@PBWD 61447
TGGGGAATATTGCACAATGGGGGAAACCCTGATGCAGCAACGCCGCGTGAGTGAAGAAGTATTTCGGTATGTAAAGCTCTATCAGCAGGAAAGAAAATGACGGTACCTGACTAAGAACCCCCGGCTAACTACGAGCCAGCAGCCGCGGTAATACGTAGGGGGAAAGGGTTATCCGGATTTACTGGGTGTAAAGGGAGCGTAGCCGGTTTTGCAAGTCTGAAGTGAAAGCCCGGGGCTTAACCCCGGGACTGCTTTGGAAACTGTAGAACCAGAGTGCAGGAGAGGTAAGTGTAATTCCTAGTGTAGCGGTGAAATGCGTAGATATTAGGAGGAACACCAGTGGCGAAGGCGGCTTACTGGACTGTAACTGACGTTGAGGCTCGAAAGCGTGGGGAGCAAACAGGATTAGATACCCT
+
G<8E7BFFCFGEEFGGGGFGF,CFGGF<CEG8CFCFGGGF8CEE+CFFGGGGGGDCGFFA,CCFGGD==DFGGGE?FFGGCFAE<,AF++EG?FG8E9F<A@C=4=EE,BFGC5,5C,4+8:+6+8BD,=>FB+8>FFF<FCFF@F:>#>B.@CC<CGCEGF%C<B#<5<F:B2:+=B8C=<<FBFCEEGABCCGC;C?CE8#:E:FGF?6:<<>A@2EFCGFGFFB>C8(<<>>9FGDEE@.=<B8F>FEEEA<G<@<@A<E:<??A#9GGGGGGGFFB,F<E<59GFFC,EFFGFFA,GFC4++@AFFGGDGGDGGCGGGFAFCFDGFEF7GGF8GFEGGEFGGGGGDFF9C6,GEDDCGGGGGGEEGGDGGGGGCCGGGGGGGFECGGGF9DGGEFFFGGGGFGGGGGCCCCC
@PBWD 387
TGGGGAATATTGCACAATGGGGGAAACCCTGATGCAGCGACGCCGCGTGAGCGATGAAGTATTTCGGTATGTAAAGCTCTATCAGCAGGGAAGATAATGACGGTACCTGACTAAGAAGCTCCGGCTAAATACGTGCCAGCAGCCGCGGTAATACGTATGGAGCAAGCGTTATCCGGATTTACTGGGTGTAAAGGGAGCGTAGGCGGTCCTGCAAGTCTGATGTGAAAGGCCGGGGCTCAACCCCGGGACTGCATTGGAAACTGTAGGACTAGAGTGTCGGAGGGGTAAGTGGAATTCCTAGTGTAGCGGTGAAATGCGTAGATATTAGGAGGAACACCAGTGGCGAAGGCGGCTTACTGGACGGTAACTGACGTTGAGGCTCGAAAGCGTGGGGAGCAAACAGGATTAGATACCCT
+
EFGGGGGGGGGGGGGGGGGGGGGGGGGGGEFGGGGGGGFGGGGGGGGGGGGFGGGGGGGGGGFGGGGGGGGGGGGFGGGGGGGGGGGGGGGGGGGGGGGGGGGGGGGGGGGGGGCFFGGEGGGGGGGGGGGGGGCGGCFGGGGGGGDGGGGCFGG7GFGG>GGGGGGGGGGGGGGGG=GFGGGGGGFEGGGGGGGGG>FGGG4GGGGCECFGGGGCGGGGGGFEFGGGFGGGGGGDGGFGFGGGDGGDGGFGGFGGFCGGGGGFFGGGGGGGGGGGCGGGGGGGFGEFCGGGF8GDCGGCGGGGGGGGGGGGGGFGGGGFGGGGGGGGGGGGFEGGGGGGGGGGGGGGGGGGGGGGGGGGGGGGGGGCGGGGGGGGGGGGGGGGGEDFGGGGGGGGGGGGGGGGGGGGGGGCC?CC
@PBWD 388
TGGGGAATATTGCACAATGGGGGAAACCCTGATGCAGCGACGCCGCGTGGAGGAAGAAGGTCTTCGGATTGTAAACTCCTGTTGTTGAGGAAGATAATGACGGTACTCAACAAGGAAGTGACGGCTAACTACGTGCCAGCAGCCGCGGTAAAACGTAGGTCACAAGCGTTGTCCGGAATTACTGGGTGTAAAGGGAGCGCAGGCGGGAAGACAAGTTGGAAGTGAAATCTATGGGCTCAACCCATAAACTGCTTTCAAAACTGTTTTTCTTGAGTAGTGCAGAGGTAGGCGGAATTCCCGGTGTAGCGGTGGAATGCGTAGATATCGGGAGGAACACCAGTGGCGAAGGCGGCCTACTGGGCACCAACTGACGCTGAGGCTCGAAAGTGTGGGTAGCAAACAGGATTAGATACCCT
+
GGGGGGGFFGGGGGGFGGGGGGGGGGGGGGFGGGGGGGGGGGGGGGGGGGGGDGFGGGGGGGGGGGGGGGGGGGGGGGGGGGGGGGGGGGGGGGGGGGGGGGGGGGGGGFGGGGGGGGGGGGGGGGGGGGGGC.CFGGGGGGGGGGGGGGGGGGFFGGGG>CGGEGGFGGCFFGDGCF;FFGGGCGGGGFGGGGGFGGGG>EGEEGGGGFEGCFGGGGGGGGGGGGGGGFGEGFFGGGGGGGGGFGGGGGGGGFGGGGGGGGFFGFGGFFGGFGFGGFD<>GCGGDGGGGGGGGGGE@GGGGGGGGGGDDGGGGEGGGGGGGGGEGGGGGGGGGGGFGGGGGGGGGGGGDGGGFGGGGGGGFFDCGGGGGGGGGGGGGEFF@GFGGFCFAGGGGGGGGGGGGGGFGGGFAFCCCCA
@PBWD 389
TGGGGGATATTGCACAATGGGGGAAACCCTGATGCAGCGACGCCGCGTGGAGGAAGAAGGTTTTCGGATTGTAAACTCCTGTCGTTAGGGACGATAATGACGGTACTCAACAAGGAAGTGACGGCTAACTACGTGCCAGCAGCCGCGGTAAAACGTAGGTCACAAGCGTTGTCCGGAATTACTGGGTGTAAAGGGAGCGCAGGCGGGAAGACAAGTTGGAAGTGAAATCTATGGGCTCAACCCATAAACTGCTTTCAAAACTGTTTTTCTTGAGTAGTGCAGAGGTAGGCGGAATTCCCGGTGTAGCGGTGGAATGCGTAGATATCGGGAGGAACACCAGTGGCGAAGGCGGCCTACTGGGCACCAACTGACGCTGAGGCTCGAAAGTGTGGGTAGCAAACAGGATTAGATACCCT
+
GGGGGGGGGGGGGGGGGGGGGGGGGGGGGGGGGGGGGGFGGGGGGGGGGGGGGGGGGGGGGGGGGGGGG7FFGGGGFFGGGGGGGGGGGGGGGG7FEGGGFGCBDFFEFGCFGGCFGGGEFFGFEFGGGGGFGGFFGGGFGFGGGGGGGGGGGGG<GFGGGEFEGGGGCFGGGFC2GGGGG:FFGGGFAGGGGFGGGEECGEDDGEGE@ECFGFGGFFEGFGC8GGFG?FFCFGGFGGGFFGGGFFGGGGDCCGGGGGGGGGFGGFFEFGGFDGGGGGGGGGFGFF=CFGGFGGGGGFECGGGGGGGGGGFEGGGGGGFGGGGGGGDGGGGGGGCGGGGGGGEGGDGGGGGGGGGGGGGGGGGFDGGGGGGGGGGGGGGGGGGGGGGGGGGGGGGGGFGGGGGGGF6GGGGCCCCC
@PBWD 390
TGGGGGATATTGCACAATGGGGGAAACCCTGATGCAGCGACGCCGCGTGGAGGAAGACGGTTTTCGGCTTGTAAACTCCTGTCGTTAGGGACGATAATGACGGTACCTAACCAGAAAGAACCGGCTACCTACGTGCCAGCCGCCGCGGTAAAACGTAGGGTGCAAGCGTTGTCCGGCATTACTGGGTGTAAAGGGAGCGCAGGCGGACCGGCAAGTTGGAAGTGAAAACTATGGGCTCAACCCATAAATTGCTTTCAAAACTGCTGGCCTTGAGTAGTGCAGAGGTAGGTGGAATTCCCGGTGTAGCGGTGGAATGCGTAGATATCGGGAGGAACACCAGTGGCGAAGGCGACCTACTGGGCACCAACTGACGCTGAGGCTCGAAAGCATGGGTAGCAAACAGGAGGAGATACCCT
+
G8FGG7CFGGGGGGGCFEGCFEGGGGGGGGGFGGGGGF+@FCFG@F:FEE7EG:FF<,B+BFFFF:F+=>C=FEEGGFGG?FF@FCFC?8?F+FEGGGCFGDDEGGGFFGG?<8,,@>,@F@3:FCC83BFG7FAE<CFG*5>C?FECGDE::B8C+=FC:F>F:9;E<FCGCGCE#?E?GD:GGGGGFGF<GEC79C:CEEGGGCB:CEGEEEFE<9CGGGFGGGFE>?<FDF@A<C>:22>F:CFB1GFECC8:#DFF<A8+8D=<,=GGFGGGFEE8GGGGGFGFFGGCFFBFC@GGFGGGEF7@EEF<4,77CGFCF@:F,DGFE,FGFC@FCEFB,EEGGGGGGFF@AE<GFFEGF@B8CGFGFECGGFCFGDGFGEFACFF?GGGGGGGFF@FFGGFC@,,GGFGCBCCB
@PBWD 81771
TGAGGAATATTGGTCAATGGACGAGAGTCTGAACCAGCCAAATAGCGTGCAGGATGACGGCCCTATGGGTTGTAAACTGCTTTTATAAGGGGATAAAGTGAGTCTCGTGAGACTTGTTGCATGTACCTTATGAATAAGGACCGGCTAATTCCGTGCCAGCAGCCGCGGTAATACGGAAGGTTCGGGCGTTATCCGGATTTATTGGGTTTAAAGGGAGCGTAGGCCGGAGATTAAGCGTGTTGTGAAATGTAGTGGCTCAACCTCTGCACTGCAGCGCGAACTGGTCTTCTTGAGTACGTACATCGTGGGCGGAATTCGTGGTGTAGCGGTGAAATGCTTAGATATCACGAAGAACTCCGATTGCGAAGGCAGCTCACGGGAGCGCAACTGACGCTGAAGCTCGAAAGTGCGGGTATCGAACAGGATTAGATACCCT
+
@E<FGGFGGGGGGFGGEEFGGGGDCFEE<<FFEFCFEDEFGF9EAC@CFG@FG@<FE9CCCEC,CFGFE=F:FGGGGAEFG9EFGGGGEEGG7CEEGGGGCFEE9FGGGFGD<<F,A,FAF9?FEEE,@<<EFF9EFFGGDGGGGGFGGFCBF3=F+BFFGBAFGGGGGGGGGFGG=*FFD:C/:>?FECCF9ECEDFFAAFEFFG9FBBFFGEFFGGCCF>GGGG3E:>CECC?FGFEEFDA:FF?C>>,GFGFGFCGFFEDGGGCF>FGGGGGF>@CCD<CF383B,FF?+FFCGF=<<8++:C:ECF9FFEF7FDB<FE>74+EGFE<C5,CGFCFEF9<FDCCF?<FC,B@CCE@:EECFFC,<8E9<,FB<EFFC7@FGFEGCC@8GGGDFFFF@GCGGFGFCGDGFFA<F@;EEFE9GECGFEFGCC?CC
@PBWD 392
TGGGGAATATTGCACAATGGGCGAAAGCCTGACGCAGCGACGCCGCGTGAGCGAAGAAGTATTTCGGTATGTAAAGCTCTATCAGCAGGGAAGATAATGACGGTACCTGACTAAGAAGCCCCGGCTAACTACGTGCCAGCAGCCGCGGTAATACGTAGGGGGCAAGCGTTATCCGGATTTACTGGGTGTAAAGGGAGCGTAGACGGCACGGCAAGCCAGATGTGAAAGCCCGGGGCTCAACCCCGGGACTGCATTTGGAACTGCTGAGCTAGAGTGTCGGAGAGGCAAGTGGAATTCCTAGTGTAGCGGTGAAATGCGTAGATATTAGGAGGAACACCAGTGGCGAAGGCGGCTTGCTGGACGATGACTGACGTTGAGGCTCGAAAGCGTGGGGAGCAAACAGGATTAGATACCCT
+
CFGGGGGGGFGGGGGGGGGCGGGGGGGGGGGFGGGGGGGGGGGGGGGGGGGGGGFFCDFGGGGGGGGGGGGGGGGDFDGGGFGFGGCGGGGGGGG9FGGGGGG=CCGGGGFGGGGGGGFGG@FGGGEF<CCFFGCGGAFGGGGGGGGEF@B@CFGCCFEG>GDCFGGGGGG=GFF<>FGGG>.GCFC(8CFEGGGFECC8EE?GGGGGGGEEG9ECF<:EF;EDA<CB?:FCEGGG@CFGC@+CCC2CECFFFE<F=C<DGGFFDC@FE?,EDFEEGEFCEGGGGGGGFFA,F?FGF@GGF@=F>+:FFFF,GGGGGGGGFEB<GGGGGGGGGGGFCGGGGGGGGGGGGGGGEFFGFGGGGEF9GGFGGGEFF<FECGGE@GGGGGGGDGEGGGGGFFGGGGGFFAGGGFGCCCCC
@PBWD 78765
TGGGGAATATTGCACAATGGGGGAAACCCTGATGCAGCGACGCCGCGTGGAGGAAGAAGGTCTTCGGATTGTAAACTCCTGTTGTTGAGGGAGATAATGACGGTACTCAACAAGGAAGTGACGGCTAACTACGTGCCAGCAGCCGCGGTAAAACGTAGGTCACAAGCGTTGTCCGGAATTACTGGGTGTAAAGGGAGCGCAGGCGGGAAGACAAGTTGGAAGTGAAATCTACGGGCTCAACCCATAAACTGCTTTCAAAACTGTTTTTCTTGAGTAGTGCAGAGGTAGGCGGAATTCCCGGTGTAGCGGTGGAATGCGTAGATATCGGGAGGAACACCAGTGGCGAAGGCGGCCTACTGGGCACCAACTGACGCTGAGGCTCGAAAGTGTGGGTAGCAAACAGGATTAGATACCCT
+
GGGGGGGGGGGGGGGGGGGGGGFGGGGGGFGGGGGGGGEFGDGGGGGFGFGGEGGGFGGGGGGGGGGGGGGGGGGFFGGFGGGGC@EFGGGGGGGGGGGFGGGEGEFGGGGGGGCGGFGGGG?GGDGGGGG<@5FGGGGG?FGGGGGGAFGGGGGCFEF>FGFCGGGGGGGGGGGFG@AACGGGGGGGGFGGFF7CFEGGGGGEGGDC,@*?DFFFCFCCCFFGGGFFGGGGGCGFFF@EGGDGFGGGGGFCF9EGGGFFGGG=GGFF?CGGCFCFGGFACGFGCGGGGGGGGGGEDGEFGGGGGGGGGGGFFDGGGGDE<CEGGGEGGGGGGFGGGGGGGF@GGGGGGGGFFFDGGGGGGFFFGFGGGGFGGFGGCGEFGFFEF8DGDGGGFGGGGGGFGGGGGGGGGFGCCCCC
@PBWD 96442
TGAGGAATATTGGTCAATGGGCGAGAGCCTGAACTAGCCAAGTAGCGTGCAGGATGACGGCCCTATGGGTTGTAAACTGCTTTTATAAGGGAATAAAGTGAGTCTCGTGAGACTTTTTGCATGTACCTTATGAATAAGGACCGGCTAATTCCGTGCCAGCAGCCGCGGTAATACGGAAGGTCCGGGCGTTATCCGGATTTATTGGGTTTAAAGGGAGCGCAGAGGGGTCGTTAAGTCAGCTGTGAAAGTTTGGGGCTCAACCTTAAAATTGCAGTTGATACTGGCGTCCTTGAGTGCGGTTGAGGTGTGCGGAATTCGTGGTGTAGCGGTGAAATGCTTAGATATCACGAAGAACTCCGATTGCGAAGGCAGCTCACTGGAGCGCAACTGACGCTGAAGCTCGAAAGTGCGGGTATCGAACAGGATTAGATACCCT
+
FGGGGFGGGGGGGGFFGGGGGGGGGGGGGGGGGGGGGGGGGGGGGGGGGGGGGGGGGFEGGGGGCFGGGGGGGGGGGGGGGGGGGGGGGGGGGGGGGGGGFGGGGGGGGGGCFAEFFGGGGGGGGFGGGGGGGFGGGGGGGGFDGGGGGDCFFGGGGGGGGGGGGGGDFGGGGBFGGGGGFGFGGGEGGGGGGGGGCGGE5FBGFGDGFFGGGGGEEGGEGGCFGGGEGFDFFGFFGGF;EGGGGGGGGGGDGGFCFFFFFGGGGGGGGGGD@,<FGFFGGGGGGGGGGGGGGGGGDGFFFFGFGGGGGGGGGGGGGGGGFGGGGGGGGGGGGGGGFGGGGGGGGFGGGGGGGFFCDGGCF@CGGGGGGGGGGF@ECGGGGGEGGGGGGGGDGGGCGGGGGGFGGGGGGDGGGGGCGGGGFGGGFEGGGGGCCCCC
@PBWD 395
TGAGGAATATTGGTCAATGGGCGAGAGCCTGAACCAGCCAAGTAGCGTGCAGGATGACGGCCCTATGGGTTGTAAACTGCTTTTATAAGGGAATAAAGTGAGTCTCGTGAGACTTTTTGCATGTACCTTATGAATAAGGACCGGCTAATTCCGTGCCAGCAGCCGCGGTAATACGGAAGGTCCGGGCGTTATCCGGATTTATTGGGTTTAAAGGGAGCGTAGGCCGGAGATTAAGCGTGTTGTGAAATGTAGATGCTCAACATCTGAACTGCAGCGCGAACTGGTTTCCTTGAGTACGCACAAAGTGGGCGGAATTCGTGGTGTAGCGGTGAAATGCTTAGATATCACGAAGAACTCCGATTGCGAAGGCAGCTCACTGGAGCGCAACTGACGCTGAAGCTCGAAAGTGCGGGTATCGAACAGGATTAGATACCCT
+
FFGDGGGGGGGGGGGGGGGGGGGGGGGGGFFGGGGGGGGGGGGGGGGGGGGGGGGGGGGDGGGGGGGGGGGGGGGGGGGGGGGGGGGGGGGGGGGGGGGGGG9FFFGGGGGGGGGGGGGGGGGGGGGGGGGGGGGGGGGGGGGGGGGGG?FCGGGGGGG@GGGFFDGGEGEGGGGGGGGGGGGGGE<GGEGFFFEEF9GFFCDGGGGGFCGGGGGGGGGGGGGGGGGGGGFFFGGGGGGGGGGDFGGGGGGGGGGGFFFGGGG@GGGGFFFGGGFBFFGGFDGGGGFGF8FFDDFFDFEA,9=<GGEGGFFGGGGGGFGFFGGGGGGCGGGGGGGGGGGGGFFGGECGFGFGGGGEGGGGGGGGGGGFGGGGGGFGGGGGGGGGFFGGGGGGGGGGGDGFGEGGGGGGGGGGGGGGGGGGGGGGGGGFGEFCCCCC
@PBWD 94635
TGAGGAATATTGGTCAATGGACGAGAGTCTGAACCAGCCAAGTAGCGTGCAGGATGACGGCCCTATGGGTTGTAAACTGCTTTTATAAGGGAATAAAGTGAGTCTCGTGAGACTTTTTGCATGTACCTTATGAATAAGGACCGGCTAATTCCGTGCCAGCAGCCGCGGTAATACGGAAGGTCCGGGCGTTATCCGGATTTATTGGGTTTAAAGGGAGCGTAGGCCGGAGATTAAGCGTGTTGTGAAATGTAGACGCTCAACGTCTGCACTGCAGCGCGAACTGGTCTTCTTGAGTACGCACAACGTGGGCGGAATTCGTGGTGTAGCGGTGAAATGCTTAGATATCACGAAGAACTCCGATTGCGAAGGCAGCTCACGGGAGCGCAACTGACGCTGAAGCTCGAAAGTGCGGGTATCGAACAGGATTAGATCCCT
+
EGGGGGGGGGGFDFGGGGG8FGGGEGG@FGGGGGGGGGGGGGGGGGGGGGFGGGGGCEE>F7FGGFGF@EF@@FAGGGGGGCCGGGGGGF<CFGGDFGFFF9EFGGGGGFGCGGGGGGGGFGGGGGGGGGF,BFFGGGFGGGG>FFGGGFCFG?GDGGGGDFFGGGGGGGDGFGGGGGGGGGFDFGGGGEG;EEGGFFGGGGGFGGFECCGGGGG7EEGGECEFFD=CEFGGGFG:CGGGGGGGGGFFAACFFFECGFGGEFFGGGFGFFECGGFGGGGFGGFF8FFCD=F;>CFF7FCB,FGCEEGGGDGFGFFEGFGFFGGGGEF?AEEC,CGF<E9B=9CFGF<F<F<F?EFBF<F>GDGDGF?GGGGGGGGGGGFDFFCDFGGGEFBCDGGGGGFEC:GFFCGFEEGGGGCFB,AFGGGGGE9GGGCCCCC
@PBWD 96800
TGGGGAATCTTGCGCAATGGGTGGAACCCTGACGCAGCGACGCCGCGTGCTGGACGGAGGCCTTCGGGTCGTAAACCGCTTTCCGCAGGGAAGAGTCAAGACTGTACCTGCAGAAGAAGCCCCGGCTAACTACGTGACAGCAGCCGCGGTAATACATAGGGGGCGAGCGTTATCCGGATTCATTGGGCGTAAAGCGCGCGTAGGCGGCCCGGCAGGCCGGGGGTCGAAGCGGGGGTCTCAACCCCCCGAAGCCCCCGGAACCTGCGCGGCTTGGGTCCGGTAGGGGAGGGTGGAACACCCGGTGTAGCGGTGGAATGCGCAGATATCGGGTGGAACACCGGTGGCAAAGGCGGCCCTCTGGGCGGAGACCGACGCTGAGGCGCGAAAGCTGGGGGAGCGAACAGGATTAGATACCCT
+
@@FC+CCGFGGDGGGEGG,CF8F+:EF<FFGGGGGGGG@:+@7FGGGFFF,5CFG7+F77C+BEFGGG<6==FGG<FFGGDFF,BFGFC@FFG8,<>>FF,>FC3,@,E,@,,<F>8><FC@CGFC*>FFBGFECC,>;>CDEFGFG7FCCC9CF,7<9FCC*4:C*/*:C*+3:8*2*CEGFGFCFFGG588,285*2:8:8;9CED:E5:*8C*8CEC88?C**2**:2:*/:*1;CC7>CD=8C426C/A;3CCFDGGF8#>>C67:F@@C<>.:<@<>CFFD@EFDAFFBCEC:FCGFEE>E7:CE5<,FFFCDFC@E>@8+CGFDFD<CC>+:F@FF?C,,??:EFB,,,EC,@@@,+,E8@@@6:@EF<D@B:@CC8;<C,;-7EGFCFE@,,GFEC9F@<C9FFF<CCCC
@PBWD 60267
TGAGGAATATTGGTCAATGGGCGAGAGCCTGAACCAGCCAAGTAGCGTGAAGGATGACGGCCCTACGGGTTGTAAACTTCTTTTGTGCGGGAATAAAGGAACCTACGTGTAGGTTTTTGCATGTACCGTAACGAATAAGCATCGGCTAACTCCGTGCCAGCAGCCGCGGTAATACGGAGGATGCGAGCGTTATCCGGATTTATTGGGTTTAAAGGGAGCGTAGACGGGTTTTTAAGTCAGCTGTGAAAGTTTGGGGCTCAACCTTAAAATTGCAGTTGAAACTGGAGACCTTGAGTACGGTTGAGGCAGGCGGAATTCGTGGTGTAGCGGTGAAATGCTTAGATATCACGAAGAACTCCGATTGCGAAGGCAGCTCACGGGAGCGCAACTGACGCTGAAGCTCGAAAGTGCGGGTATCGAACAGGATTAGATACCCT
+
FGE@FFGGGGGCGGGGGGG@EGGGEGFDGFCGGGGGGGGFGGGGFGGGGGG@AEGGGGGGGGGFGGGGFFEGGGGGGGGGGFGGGGFGGGCCFGGGGGGGGGGDGFGFFGGGGGDGGGGFFGGGGGGGGGGGGGGGGGGGGGGCCCFGGGGGGGBFFGDCFCEECE:<CEG8D>;FEF@8=%/<C8GFFF<FE@EE<6C=FFGGCEE;CCCE=GEGGE:FFEEEGGEEE;GGFGGGFGFFFDFCGGGGGGGDGGFEF:C1>CAFFD?F3CGFE@,9FGFDGGGGFFF@GF,9GGGGGFEGGGGGGFFEFC8FGGGGGGGGGGGGGGGGGGGFFGGGGGGGGFGFCDGFGGGFFFGFEE<F:EDGFFFFDE8GGGF7GGGGGFFCGGGGGGGGGGGGFGGGGGGGGGGGGGGGFGGGGGGGGDGGGFE<GGGFCCCCC
@PBWD 399
TGGGGAATATTGCACAATGGGCTAAAGCCTGATGCAGCGACGCCGCGTGAGCGAAGAAGTATTTCGGTATGTAAAGCTCTATCAGCAGGGAAGATAATGACGGTACCTGACTAAGAAGCACCGGCTAAATACGTGCCAGCAGCCGCGGTAATACGTATGGTGCAAGCGTTATCCGGATTTACTGGGTGTAAAGGGAGCGCAGGCGGTGCGGCAAGTCTGATGTGAAAGCCCGGGGCTCAACCCCGGTACTGCATTGGAAACTGTCGTACTAGAGTGTCGGAGGGGTAAGCGGAATTCCTAGTGTAGCGGTGAAATGCGTAGATATTAGGAGGAACACCAGTGGCGAAGGCGGCTTACTGGACGATAACTGACGCTGAGGCTCGAAAGCGTGGGGAGCAAACAGGATTAGATACCCT
+
FFGGGF:FGGGGGGGGGGGGGGGGGGGGGGGGGGGGGGGGGGGGGGGGGGGGGGGGGGGGGGGGGGGGGGGGGGGGGGGGGGGGGGGGGGGGGGGGGGGGGGGGGGGGGGGGGGGGGGGGGGGGGGGGGGGGCFGGFGFFFGG@FGGGGGGGGGGGGGFGGGGGGGGGGGGGGGGG?@CEGGGGGGFFFGGGGGGGGGGGGGGGGGGGGGGGGFGCFFFCGCGGGGGGGGCGGGGGGGGGGGGGGGGGGGFGFGGGGFFGGGGGGGGGGGGGGGGGGGGGBGGGGGGGGGGGGGGGGGGFGGGGGGGGGGDGGGGGGGGGGGGGGDGGGGGGGGGFGGGGGGGGGGGGGGGGGGGGGGGGGGGEGGGGGGGGGGGGGGGGGGGGGGGGGGGGGGGGGGGGGGGGGGEFGGGCCCCC
@PBWD 400
TGAGGAATATTGGTCAATGGACGAGAGTCTGAACCAGCCAAGTAGCGTGAAGGATGAAGGTCCTACGGATTGTAAACTTCTTTTATAAGGGAATAAACCCTCCCACGTGTGGGAGCTTGTATGTACCTTATGAATAAGCATCGGCTAACTCCGTGCCAGCAGCCGCGGTAATACGGAGGATGCGAGCGTTATCCGGATTTATTGGGTTTAAAGGGAGCGCAGACGGGTCGTTAAGTCAGCTGTGAAAGTTTGGGGCTCAACCTTAAAATTGCAGTTGATACTGGCGTCCTTGAGTGCGGTTGAGGTGTGCGGAATTCGTGGTGTAGCGGTGAAATGCTTAGATATCACGAAGAACTCCGATTGCGAAGGCAGCACACTAATCCGTAACTGACGTTCATGCTCGAAAGTGTGGGTATCAGACAGGATTAGATACCCT
+
FGGGGFFGGGGGGGGGGGGFFGGGDGGFGGGGGGGGGGGGGGGGGGGGGGGGGGGGGGGGGGGGGGGDECFFGGGGGGFEFFCFGGGGGGGGGGGGGGGCFGGGGGFFCFEC@,BFFFFGGGGGGGFGGGGGGGGGGGGGGGGGGGGGGCCGGGGGGGGGGGGG>GGGGGF?CFGCE?GGGGGG>GGGGGCFGGG?GGGGGGFGGGGFAEFGEGG@?GGGGGGGGGGF@FFCGGG?FDGFFFGGFGGGC@GGGGGEGF@FGFFDBCFFFFGFGGFF@<<<FG@F+CGGGGGGGGGGGGFFGGGGGGGGGGGFGGEGGGGEFFE@DGGGGGGGGGGGGGGFFE<FGGGGGGGFCFFFGFE@GGGGGGFFCFFGGGGE<D:@GGGGGGGGDGGGGGGGGGGGGGGGGGGGGGGGGGGGGF@GFGGGGFGGGFGCCCCC
@PBWD 401
TGAGGAATATTGGTCAATGGGCGAGAGCCTGAACCAGCCAAGTAGCGTGCAGGATGACGGCCCTATGGGTTGTAAACTGCTTTTATAAGGGAATAAAGTGAGTCTCGTGAGACTTTTTGCATGTACCTTATGAATAAGGACCGGCTAATTCCGTGCCAGCAGCCGCGGTAATACGGAAGGTCCGGGCGTTATCCGGATTTATTGGGTTTAAAGGGAGCGTAGGCCGGAGATTAAGCGTGTTGTGAAATGTAGAGGCTCAACCTCTGCACTGCAGCGCGAACTGGGCTTCTTGAGTACGCACAACGTGGGCGGAATTCGTGGTGTAGCGGTGAAATGCTTAGATATCACGAAGAACTCCGATTGCGAAGGCAGCTCACGGGAGCGCAACTGACGCTGAAGCTCGAAAGTGCGGGTATCGAGCAGGATTAGATACCCT
+
EAFGGFFGGGGFF9FFGGGGFGGGGGGGG?GGGGGGGFGGGGGGGGGGGGGGGGGGGGGGGDFDCCEFGGGGGGGGGGFFGGGGGFGGGFFEFFEGGGDFFFFGG9EFGGGGFFFFGGEGGGGGGFGAFGGGGGGGGFGGFGFGGGGGGGFAFFGGGFFGFGGDG8BD<CFGCFGE>CE?.GGE>F@GCFE?<FGDBFECCFG=GGCGFGGFEGGGG<GCEGEFFE59F=FEGGFDD<5,@;<DBFDCFC4>'GEFC5@FC=,AFE:D<FF8+CFG>CGGF>B,,,,?,@GDCFCFFB7@,,FDGFCFFAEAGFGGGGGGFCGE>DFFFGGGFGGGFFGGCFGGGFA7GGGDGGF7DGF@F@CGGGGGGGFGEC@FCFGGCGGFDAEGGGGGGGGGGEGGGGGGFGEEC@GGGGFGGGFEGGGGGGGFFAFCCCCC
@PBWD 402
TGAGGAATATTGGTCAATGGGCGAGAGCCTGAACCAGCCAAGTAGCGTGCAGGAAGACGGCCCTATGGGTTGTAAACTGCTTTTATAAGGGAATAAAGTGGGTCACGTGTGACTTTTTGCATGTACCTTATGAATAAGGACCGGCTAATTCCGTGCCAGCAGCCGCGGTAATACGGAAGGTCCGGGCGTTATCCGGATTTATTGGGTTTAAAGGGAGCGTAGGCCGGAGATTAAGCGTGTTGTGAAATGTAGAGGCTCAACCTCTGCACTGCAGCGCGAACTGGTCTTCTTGAGTACGCACAACGTGGGCGGAATTCGTGGTGTAGCGGTGAAATGCTTAGATATCACGAAGAACTCCGATTGCGAAGGCAGCTCACGGGAGCGCAACTGACGCTGAAGCTCGAAAGTGCGGGTATCGAACAGGATTAGATACCCT
+
GGCGGGFGGGGGFFGFGGGFGGGGCGDFGGGGGGGGGGGGFG,CFDGGGGGEGEGGGGDGGECGGGCFGGGGGGGGGGGFGGGFGGFGGGDGEFGGGGGGGGCEFGGGFF7EDEEDGFGG<EFFGFFC<?EFFGGGFGGGFFGGGGGGGGGD,@DEGGGDFGFC?CEDFGGFCFGFGGC>9)CFGGDGEEG;<><CFC:FFGGGGGGGECC;CDGFGG8CE?CFGGG<GGFGEEFF7GEEGGGGFE?CFGFFFFCEGFF>@FGFGFFCCGCFFGGGE>FGFFFF=CFGGGFAFGGFFAGF8GFCC@FCGFFGGFGF7CGGFCGEGGGGGGGFFFGGGGGFE<@E:,:,DGGDFFF:FC,,GGGGGGGGGGGGGFCFGGFB7EFGGGFGGGGGGGGF8EGGGGGF@EGF7GGGGGGGGGGGGDGGFGGGGGGCCCCC
@PBWD 56116
TGAGGAATATTGGTCAATGGGCGAGAGCCTGAACCAGCCAAGTAGCGTGAAGGATGACGGCCCTACGGGTTGTAAACTTCTTTTGTGCGGGAATAAAGGAACCTACGTGTAGGTTTTTGCATGTACCGTAACGAATAAGCATCGGCTAACTCCGTGCCAGCAGCCGCGGTAATACGGAGGATGCGAGCGTTATCCGGATTTATTGGGTTTAAAGGGAGCGTAGACGGGTTTTTAAGTCAGCTGTGAAAGTTTGGGGCTCAACCTTAAAATTGCAGTTGAAACTGGAGACCTTGAGTACGGTTGAGGCAGGCGGAATTCGTGGTGTAGCGGTGTAGTGCTTAGATATCACGAAGAACCCCGATTGCGAAGGCAGCTTGCTAAACTGTAACTGACGTTCATGCTCGAAAGTGTGGGTATCGAACAGGATTAGATACCCT
+
GGGFGGGGGGGGGGFGGGGGFFGGGGGGGFGGGGGGGGGGGFFGEDGGDFGGFGGGGGGGGGGGGGGGGEGBFGGGGGGGGGGDAEEGGGG:@FFGDEGDCCF8EFGGFGFFF9FCCFGCFGGGGGGGGGGGGGGGGDFFGGF7FGGGGGGGGGGGGGGDGGF?GGEGGGGG>FDA@CFGGGGGGGGGGGGFGGFFFFE<FCFDEGGGF,FCEGGGGGGGGEGGG@EGGGGFFGGGGAGGGGFGGGGGGGGFFF5EFGGGGGG?FECF?>GFGGGGGGGGGGFF89GEFFFGGGGGFGGGGGGGGFBGGGGGEFFFFEDCFGGGF@>F?GGGFFEEFAGGGGGGFGGGGGGGGGGGGGFGGDGGGEGGFGGGGGGGGGGFFFFGGGGGGGGFFGFAGGGGGGGGGGGGGFFAGGGGGGFFGGGGFDFGGGFGCCCCC
@PBWD 56212
TGGGGAATATTGCACAATGGGGGAAACCCTGATGCAGCGACGCCGCGTGGAGGAAGAAGGTCTTCGGATTGTAAACTCCTGTTGTTGGGGAAGATAATGACGGTACCCAACAAGGAAGTGACGGCTAACTACGTGCCAGCAGCAGCGGTAAAACGTAGGTCACAAGCGTTGTCCGGAATTACTGGGTGTAAAGGGAGCGCAGGCGGGAAGACAAGTTGGAAGTGAAATCTATGGGCTCAACCCATAAACTGCTTTCAAAACTGTTTTTCTTGAGTAGTGCAGAGGGAGGCGGAATTCCCGGTGTAGCGGTGGAATGAGGAGATATCGGGAGGAACACCAGTGGCGAAGGCGGCCTACTGGTCACCAACTGACGCTGAGGCTCGAAAGTGTGGGTAGCAAACAGGATTAGATACCCT
+
G88@@8BFGGGCGCFEFCGFFCEFGGGGGGGGGGFFF,8@CCDGGGGGGCFFDFDEGEFEGGGGGG7=FFEGGG?FFGGG,FFGEF8<:EGGDGGGGGGDG7FGFGGGDGFCFA<AFDD@CD+:FGGCFEFFGG@E<FCCFFC8:><FG8<>F>AD77<F3GF;D29@FE1CEGG;BC=GGGGGGGFCGGF<CGDEA<,>=558EE8?@?FCEFGGGGGC@88C@=CFGGFG;D<8ECF,:4E#9FFCC>,3=@?>CDCFFG=>8C=9FGGDEB(FFE<EEE<DF:BEEEAGFFF@+@+@GF7C8@+EB,9ECBF,:5,;FGFDGF@FDE@EFCCC-EGC6,CDFFC@C:F<FFFFCFC;,,B,GGF@7GF@C6C,C@@,@,GECGEDGGFGGGGFFGGFFGGFF<E<C6,AC8CC
@PBWD 405
TGGGGAATATTGCACAATGGGGGAAACCCTGATGCAGCGACGCCGCGTGGAGGAGGAAGGTCTTCGGATTGTAAACTCCTGTTGTTGAGGAAGATAATGACGGTACTCAACAAGGAAGTGACGGCTAACTACGTGCCAGCAGCCGCGGTAAAACGTAGGTCACAAGCGTTGTCCGGAATTACTGGGTGTAAAGGGAGCGCAGGCGGGAAGACAAGTTGGAAGTGAAATCCATGGGCTCAACACATGAACTGCTTTCAAAACTGTTTTTCTTGAGTAGTGCAGAGGTAGGCGGAATTCCCGGTGTAGCGGTGGAATGCGTAGATATCGGGAGGAACACCAGTGGCGAAGGCGGCCTACTGGGCACCAACTGACGCTGAGGCTCGAAAGCATGGGTAGCAAACAGGATTAGATACCCT
+
FGFGGEGGGGGGGGGGGFGGGGGGGGGGGGGGGGGGGGFGGGGGGGGGEGGGGGGGGGGGGGGGGGGGGEGGGGGGGGGGGGGGFCGGGGGGGGGGGGDGGGGGGGGGGGGGGGGGGGGGGGGGG@GGG@GGGGGGGGGGGDFGGGGGGDEGGGGGGGGGGGGGGGGGF>GFGGGGGGGGGFFFGGCCFFGGGGGGGGGGGGCEFGGCFFFGGGGGFFFGGGGGGGGEFFGGGGGGGGGGFFGGGGGGGF?FFFFGGGGGGGFGF9CCF4GFFGGGGGGGGGGGGGGEGFFGGGGEGGGGGGEGGGGGGGGGGGGGGFGGGDEFCGFGGFFGGGGGGGGGF@GGGGGGGGGGGFGGGGGGGECGGGGGGGGGGGGGFGGGGCGGGGGGGGGGGGGGGGGGGGGGGGGGGGGCCBCC
@PBWD 406
TGAGGAATATTGGTCAATGGGCGAGAGCCTGAACCAGCCAAGTAGCGTGCAGGATGACGGCCCTATGGGTTGTAAACTGCTTTTATAAGGGAATAAAGTGAGTCTCGTGAGACTTTTTGCATGTACCTTATGAATAAGGACCGGCTAATTCCGTGCCAGCAGCCGCGGTAATACGGAAGGTCCGGGCGTTATCCGGATTTATTGGGTTTAAAGGGAGCGTAGGCCGGAGATTAAGCGTGTTGTGAAATGTAGAGGCTCAACCTCTGCACTGCAGCGCGAACTGGTCTTCTTGAGTACGCACAACGTGGGCGGAATTCGTGGTGTAGCGGTGAAATGCTTAGATATCACGAAGAACTCCGATTGCGAAGGCAGCTCACGGGAGCGCAACTGACGCTGAAGCTCGAAAGTGCGGGTATCGAGCAGGATTAGATACCCT
+
FFGGGGGGGGGGGGGGGGGGGGGGGGGGGGGGGGGGGGGGGGGGGGGGGGGGGGGGGGGGGGGGGGGGGGEFGGGGGGGGGGGGGGGGGGGGGGGGGGGGGGGGGGGEFGGGGGGGGGGGGGGGGGGGGGGGGGGGGGGGGGGGCFGGGGGFGGGGGG?FFGGGGDGGGGG:F?FEGFGFGGGGGGGDGGGDGGGDFGGGFEFGGGCFFGGFGGGGGGGGG=ECC:GGGGGGGGGFGEB?GGGGGGGGGGFCE9GGGGFGGGGGGGGCFGGGGGF>FGGGGGGGGFGGGFFFGGGGGGGGGGFCGEFFGFGGGGGGGGGGGGGGGGGGGGGGGGGGGGGGGGGGGGGGGGGGGGGEGGGGGGGGGGGGGGGGEF,FGGGGGGGGGGGGGGGGGGGGGGGGFBGGCEFGGE?GGGGGGGGGGGGGGGGGGGGCCCCC
@PBWD 88768
TGAGGAATATTGGTCAATGGACGAGAGTCTGAACCAGCCAAGTAGCGTGAAGGATGAAGGTCCTACGGATTGTAAACTTCTTTTATAAGGGAATAAACCCTCCCACGTGTGGGAGCTTGTATGTACCTTATGAATAAGCATCGGCTAACTCCGTGCCAGCAGCCGCGGTAATACGGAGGATGCGAGCGTTATCCGGATTTATTGGGTTTAAAGGGAGCGCAGACGGGTCGTTAAGTCAGCTGTGAAAGTTTGGGGCTCAACCTTAAAATTGCAGTTGATACTGGCGTCCTTGAGTGCGGTTGAGGTGTGCGGAATTCGTGGTGTAGCGGTGAAATGCTTAGATATCACGAAGAACTCCGATTGCGAAGGCAGCACACTAATCCGTAACTGACGTTCATGCTCGAAAGTGTGGGTATCAAACAGGATTAGATACCCT
+
FGGGGCFGGDFAFFGGFGGGGGGGCFFGGGGGGGDFFFCFGFGFFGEFGGGGGGFGGGF@EFFGGFGGFFCGGGGGGG<FAFGFAFGGGGGGGGGGGG@C<F,CFFFFEE?FGFGGFGGGGCFGGGFGFFFGGGGGG9FGGFGGGGGGD<FDGGDDGGG@GGGGG>G>FGGF@CEEGGGGGGGGGGGGGGGGGGGGFECFGGGGGGFF#FF<F?FC<EBCFGEGGDGFFFFECGGDFFFGFFCFFCDFC9EFEGGEGFGFFFFCFFFG@FDFDGFDFGGGGEFDGFFFEF?=6C7E7GEF<:GFD:EDEFGDFAF7F<7GGGF@EGEFDGGFFFFGGGGGFDGFCFFGGFCGGGGGGGGFFEGFGFGFFAGGFGFE6FGEEGECFDFCGGGFFEGFF@EF<GGFECFGGGEFDFGFGGFCAGFF<<FFGGFA,CCB
@PBWD 408
TGAGGAATATTGGTCAATGGGCGAGAGCCTGAACCAGCCAAGTAGCGTGCAGGAAGACGGCCCTATGGGTTGTAAACTGCTTTTATAAGGGAATAAAGTGGGTCACGTGTGACTTTTTGCATGTACCTTATGAATAAGGACCGGCTACTTCCGTGCCAGCAGCCGCGGTAATACGGAAGGTCCGGGCGTTATCCGGATTTATTGGGTTTAAAGGGAGCGTAGGCCGGAGATTAAGCGTGTTGTGAAATGTAGAGGCTCAACCTCTGCACTGCAGCGCGAACTGGTCTTCTTAAGTACGCACAACGTGGGCGGAATTCGTGGTGTAGCGGTGAAATGCTTAGATATCACGAAGAACTCCGATTGCGAAGGCAGCTCACGGGAGCGCAACTGACGCTGAAGCTCGAAAGTGCGGGTATCGAACAGGATTAGATACCCT
+
@EGGGGGGGGGGGGGGGGGGGGEGG@FFFGFFFGGGGGFFGGGGGFGGCCFGGGGGGGGGE:FFFFGCCFGGGFGGGGGGGGGGEF9CGGFGGG<FFCFAFFGGGGGGFFDFFG<?FGGGGGFGGCGGFCFFFGGGGGGCGFGEGGG+D:FGGGCFDGGGCFGGGGGGGFECFFG@6>1BFFDE:FCFGEGFFFGCCGGGGGGGGGGGGGGGGGGFDCGGGC5FCFFCFCFDGFGGDGGGGGGGFFGFCECD:GGGGFF@::AFFF-GFFFGGFFB>FFDADFGGGGGFC:,+GEGGFCFFDGGFEFCGFFEBBC@+=7FEA7+DGGFCGFEEE<AGAEF<9DFFFGGFGGFGGFDGGFBFGGFCFF<FDFFFFCE@7@C>ECE,GGF@CGGGFEGGGEGGGGGGGGGF:GGGFGGEFGGGFCGGFC<ECECCCCC
@PBWD 409
TGAGGAATATTGGTCAATGGGCGAGAGCCTGAACCAGCCAAGTAGCGTGCAGGATGACGGACCTATGGGTTGTAAACTGCTTTTATAAGGGAATAAAGTGAGTCTCGTGAGACTTTTTGCATGTAACTTATGAATAAGGACCGGCTAATACCGTGCCAGCAGCAGCGGTAATACGGAAGGTCCGGGCGTTATCCGGATTTATTGGGTTTAAAGGGAGCGTAGGCCGGAGATTAAGCGGGTTGTGAAATGTAGACGCTCAACGTCTGCACTGCAGCGCGAACTGGTTTCCTTGAGTACGCACAAAGTGGGCGGAATTCGTGGTGTAACGGTGAAATGCTTAGATATCACGAAGAACTCCGATTTCGAAGGCAGCTCACTGGAGCGCAACTGACGCTGAAGCTCGAAAGTGCGGTTATCGAACAGGATTAGATACCCT
+
FA9FGCEGGGGDGCGCGA,@E@@FCGGFF@GGGFCEF,CFFGEFDDC@FEFF8@,,@C8C,@>FFF?F@CF:,,<C<CFCCEF,CEFGGCC:B,<BFE<,AFAF,FCBFGGGFC5A@FGFG9,CF,8,,8@FDFGG?AFFFC:CFG:F9,7>7@FCFDD7FFF,@CG@@CC,@F35B@:73>@:>C2BGD8<<;27<?2><?FGGGGC:,F<C=<313BC8<9CCBB@:C0<><@:7#>,=FE@8,<DGG@F-F<:?>0@<:=.E<CEC?=C=+07CFE?>BDFGFEBCBCA@7@F+FDE9GFFFC=+8,F?+=CCFFGBE9C4,,F9FF@5,AC<5CF4ECFGDCACFC<C68+GFFDC8,,7<E@6@DDD@F<ECDDFEC:CF@6FFB,CFADE,:B,C8,;<F:@@+;,,C,FF<@F9GFFGGGFFECCC<CC
@PBWD 71350
TGGGGAATATTGCAAAATGGGGGAACCCTGATGCAGCGACGCCGCGTGAGCGAAGAAGTATTTCGGTATGTAAAGCTCTATCAGCAGGGAAGAAGAATGACGGTACCTGACTAAGAAGCACCGGCTAAATACGTGCAAGCAGCCGCGGTACTACGTATGGTGCGAGCGTTATCCGGTTTTATTGGGTTTAAAGGGAGCGCAGGCGGTCTTTTAAGTCAGCGGTCAAATGCCACGGCTAAACCGTGGCCAGCCGTTGAAACTGTAAGCCTTGAGTCTGAACAGGGCACATGGAATTCGTGGTGTAGCGGTGAAATGCTTAGATATCACGAAGAACTCCGATCGCGAAGGCATTGTGCCGGGTCAGCACTGACGCTGAGGCTCGAAAGTGCGGGTATCAAACAGTATTAGATACCCT
+
CEEEC:@<ED<,FG9FFDGCF7++@FGGG,@CFGG@C@CEGEB+@FEGGGFFCEE,?,,5<F9D,C?F+BF,BFGGGGGFAFFA8EFF7+BFGGFGGGGGG+=BC+CF,BFFFGFFGFFCFGG+=:FFCFFF+,3@+>,:@<C:CEFGGG*3,5>:A,8BFF<0<CG-;4FEF:FG#*C9?F#GF@628@=:F</;<0E,?5?:<F2GGGFCFFGEFF>15B@3GGCD@9CF7EDEC+:CGGFD#<CFE>+BDGFEDCFF/FCDFGGGF=3@E;0;C,38??FACF<F?A<4<@4:??8CFEGGGGFE,GGFF?A5,9EC9<8@GFFFFFFFFGFF7D6+C7GGFFGFFGFF+7GGFDEC,9FFFGGGGGGFDGGGGGGF@GFCFF>GFEF9GGGGGGGGFF,FGFGGFFBCCCC
@PBWD 63443
TGAGGAATATTGGTCAATGGACGAGAGTCTGAACCAGCCAAGTAGCGTGAAGGATGAAGGTCCTACGGATTGTAAACTTCTTTTATAAGGGAATAAACCCTCCCACGTGTGGGAGCTTGTATGTACCTTATGAATAAGCATCGGCTAACTCCGTGCCAGCAGCCGCGGTAATACGGAGGATGCGAGCGTTATCCGGATTTATTGGGTTTAAAGGGAGCGCAGACGGGTCGTTAAGTCAGCTGTGAAAGTTTGGGGCTCAACCTTAAAATTGCAGTTGATACTGGCGTCCTTGAGTGCGGTTGAGGTGTGCGGAATTCGTGGTGTAGCGGTGAAATGCTTAGATATCACGAAGAACTCCGATTGCGAAGGCAGCGCACTAATCCGTAACTGACGTTCATGCTCGAAAGTGTGGGTATCAAACAGGATTAGATACCCT
+
<EFGGEFFFFCGDFGGDFFFGGGGGFCFGGGGCFEGGGCFCFFFGFFF7FGGGGGGG<FFFGCFG9@FG,,BFGGGG9FFFGGGFGGGGGFFECEGGGFEEFFBF8FB@EFEG,?+AFGGGGGGGG,AFE?<EECFF?EFGFFEGCFFC-6A@BD7GGGFGGGGG9FFGCF@C@FGEGEEFGDF5DFGG>BFFBCCBE?FFGGGGGCFFCFFGGGCECEEEC5DGGGGGGGGGGGGFDD<EF<CGGFGGFF@ECE;,7@EG#,GFGGG?FFGGGGGGGFGCFGGDGFFGFB?CEEE=,GGGFGGGGF@GGDGGGDGGFF,FGGGCFFGGFCGGGGGGGGFGFF?FGFGDDGGGGF::DE,DGF7EEFGGGEEDGGGGFEEFCFE,GFGGGFGFDGFFGFCCGGGGGGGEGFEFEGGGGGGGGGFGFCFEC9CCC<<
@PBWD 70589
TGAGGAATATTGGTCAATGGACGAGAGTCTGAACCAGCCAAGTAGCGTGCAGGATGACGGCCCTATGGGTTGTAAACTGCTTTTATAAGGGAATAAAGTGAGCCTCGTGAGGCTTTTTGCATGTACCTTATGAATAAGGACCGGCTAATTCCGTGCCAGCAGCCGCGGTAATACGGAAGGTCCGGGCGTTATCCGGATTTATTGGGTTTAAAGGGAGCGTAGGCCGGAGATTAAGCGTGTTGTGAAATGTAGACGCTCAACGTCTGCACTGCAGCGCGAACTGGTTTCCTTGAGTACGCACAAAGTGGGCGGAATTCGTGGTGTAGCGGTGAAATGCTTAGAGATCACGAAGAACTCCGATTGCGAAGGCAGCTCACTGGAGCGCAACTGACGCTGAAGCTCGAAAGTGCGGGTATCGAACAGGATTAGATACCCT
+
FGGGGGFGGGFGGFGGGGGGGGGGGCGGGGGGFGGGGGGGGGGGDGGGGGGGGGGGGGGGGGGGGGGGGGGGGGGGGGAFGGGGGGGGGCDFFFGGFCFGGGG?EDGGG,C=FFFFGGGGGGGGGGGC<,EEG9FGGGGGDDGGGGEFF9EGGGDFGGGGGGGGDGGG/GGGFFFGGGEEECFGGGGGGGGCGECC:FFGGFGGGFFCBCFGGGGGGGGF8?8C<FGGGFFFGGGCEGGGGGGGGGGGGGGGGGGGGGGGGGGFGGGGFGFGFC<GGFGGGGGGGFF>=8GGGGGFDGFGEFGGGGGEF?FEEGDGFF7GGF>7GEDFCGGGGGGCAGFFFA9GGGGFGFFGEGGGGGGGGGGGGGGGGGGGGFCFFCGFCGGGGGGGGFEEGFFFDGGFGEGGFEGGGGGGGGGGDGGGGGGGGGGGGGGCCCCC
@PBWD 96829
TGGGGAATATTGCACAATGGGGGAAACCCTGATGCAGCGACGCCGCGTGGAGGAAGAAGGTCTTCGGATTGTAAACTCCTGTTGTTGAGGAAGATAATGACGGTACTCAACAAGGAAGTGACGGCTAACTACGTGCCAGCAGCCGCGGTAAAACGTAGGTCACAAGCGTTGTCCGGAATTACTGGGTGTAAAGGGAGCGCAGGCGGGAAGACAAGTTGGAAGTGAAATCCATGGGCTCAACCCATGAACTGCTTTCAAAACTGTTTTTCTTGAGTAGTGCAGAGGTAGGCGGAATTCCCGGTGTAGCGGTGGAATGCGTAGATATCGGGAGGAACACCAGTGGCGAAGGCGGCCTACTGGGCACCAACTGACGCTGAGGCTCGAAAGTGTGGGTAGCAAACAGGATTAGATACCCT
+
GGGGGGGGGGGGGGGGGGGCDGGGGGGGGGGGGGGGGGCEGGEGGGGGGGGGGGGGGGGGGGGGGGGGDEFEDGGGGGGGGGGGGGDGGFF@FGGGGGGGGGGGGGGGGGGGGGFGG<DFGGGGGGGGGGGGCFDFGGCGGGGGGGDEFGGGGGGGFGG8GGGGGDFFFGCFFGDGGDFGGGGGGGFGGGGGGGGGGGGGGGGGGGGF?CFGGGGGGGGGGGGFCDGGGGGGGGFGGGGGGGGGGGGFGGFGGGGGGGGGGGGGFCGGGFGGGGAGGGFGGGGGFGGGGCGGGGDGGFDGGGGGDGGGGFAFCEEGFGGGFECFGGGGGFGCGFFFGGGGGGGGGGGGGGGGGGGGGGGGFCGFFGFGGGGGGGGGGEGGEGGGFGGGGGGFGGGGGGGFGGGFAFGGGGGCCCCC
@PBWD 55771
TGAGGAATATTGGTCAATGGGCGAGAGCCTGAACCAGCCAAGTAGCGTGCAGGATGACGGCCCTATGGGTTGTAAACTGCTTTTATAAGGGAATAAAGTGAGTCTCGTGAGACTTTTTGCATGTGCCTTATGAATAAGCATCGGCTAATTCCGTGCCAGCAGCCGCGGTAATACGGAAGATGCGAGCGTTATCCGGAGTTATTGGGTTTAAAGGGAGCGTAGGCGGGCTTTTAAGTCAGCGGTCAAATGCCACGGCTCAACCGTGGCCAGCCGTTGAAACTGTAAGCCTTGAGTCTGCACAGGGCACATGGAATTCGTGGTGTAGCGGTGAAATGCTTAGATATCACGAAGAACTCCGATCGCGAAGGCATTGTGCCGGGGCAGCACTGACGCTGAGGCTCGAAAGTGCGGGTATCGAACAGGATTAGATACCCT
+
GFDFGGGGFGFGGGGGGGGDEFGGGDEFGGGGFGCGGGGGFFGGGGGGFDFGCG8EFGGGGGGGGGGGFGGGGGDAFGGGGGGGGAFFFGGFEEGGFEGDCCFGFGFFFCEFGGGGGGGGFGGGGGFGGGGGGGGGGGGG<FDFEFGGGGGGGGFGGFFDF2E=FEE:FEEG@D>:CGEEEGGBFGG7FFFCFFGGF#EGGGGEFFEGGGGFGGGGGGCFEGDFGFFEFFGGFGFBEFFGFCGFGGFFECFCFCC:CECFEGFEGCCGGFEC@C:9FGFGGFGDFFGGGGEDFFGGGGGF<FAFCGEFGFFGGF+GGGEBGGGECFFGGGGFE,E9FGFGFGGGGFCGGGFCFC7GFF:>:@<GFEC,GGGGF:DDGFFFGFCGEGGGGGGGFFFGGGFGFGGFCCEGFFGFGGFGGFFDGGGGGFGFGGCCCCC
@PBWD 94269
TGAGGAATATTGGTCAATGGGCGAGAGCCTGAACCAGCCAAGTAGCGTGCAGGATGACGGCCCTATGGGCTGTAAACTGCTTTGATAAGGGAATAAAGTGAGTATAGTGAGACTTTTTGAATGTACCTTATGAATAAGGACAGGCTAAGTCCGTGCCAGCAGCCGCGGTAATACGGAAGGTCCGGGCGTTATCCTGATTTATTGGGTTTAAAGGGAGCGGAGGCCGGAGATTAAGCGTGTTGTGAAATGTAGAGGCTCAACCGATGCACTGCAGCGCGAACTGGTCTTCTTGAGTACGCAAAACGTGGGCGGAATTCGTGGTGTAGCGGTGAAATGCTTAGATATCACGAAGAACTCCGATTGCGAAGGCAGCTCACGGGAGCGCAACTGACGCTGAAGCTCGAAAGTGCGGGTATCGAACAGGATTAGATACCCT
+
F,6CFFFF,CEFE,CFFGGF,CFF:EEGG8FGEC6CFG9FDG@F<FFFGC<,C@EEFFGG7+8CF,C,,,,466FFGGGC,EG9CEA?C9CF==F?FFAFGGG,,,CFGG,?,,C,<,8+BFA,CD95<CEFDFFFAB,C,,B4D,<8#,$:F0CG@=03DC%:@E@F<7C472@<4:E>8>5@EC?<<<*<372<97G?FB<CCCCC=CEAFEGBC2*2EC7C<?,,F;?=**C=897CDFCG@FD,?8,,,FF<:@3B8@,,FF,D@GGGEC@++AFFFFCGF=,CGD9GFEF>F4,@8ED+C?7EGGFADEC@B?A,E@GGGGGFEGFDEDGFF<GGGGG@E<?CGCGFAF@7GGE7FCGGGGFAEC,GFC7@FF@B+FCF<GGGGGGGGGGGFCGGFFFFEFC@++GGGGGGGGGGGFGGGGGGGGGCCCCC
@PBWD 79720
TGAGGAATATTGGTCAATGGACGCGAGTCTGAACCAGCCAAGTAGCGTGAAGGATGACTGCCCTATGGGTTGTAAACTTCTTTTATATGGGAATAAAGTGGTACACGTGTGGATTTTGTATGTACCATATGAATAAGGACCGGCTAATTCCGTGCCAGCAGCCGCGGTAATACGGAAGGTCCGGGCGTTATCCGGATTTATTGGGTTTAAAGGGAGCGTAGGCCGGAGATTAAGCGTGTTGTGAAATGTAGACGCTCAACGTCTGCACTGCAGCGCGAACTGGTTGCCTTGAGTACGCACAAAGTGGGCGGAATTCGTGGTGTAGCGGTGAAATGCTTAGATATCACGAAGAACTCCGGTTGCGAAGGCAGCTCACTGGAGCGCAACTGACGCTGAAGCTCGAAAGTGCGGGTATCGAACAGGATTAGATACCCT
+
E<EFGFGGCGGGC,C@FFCF9FGGCGG:FCFFEECFFGEFEF,CEFGEGGGEFGEFE<9E<FEE,@FFFFDGFGGGFFGFCCGGGGGAEFCF8FEFECEFFF,CE?F<F=BE,,E,EFFFAFFCFGC<FFG<FEFFFGG@FCFC7@FFCGFD=FCFFFFBDDGEGGGB::DA>@CEEC:<CFCGGEGG;C;CE1F<FF92,GFFGGF==F3GGG6ECBCCECFCC9C9FCGGGGGGFFGGGGGFF:FGECDFGGGGGGGFF9><GGGFGEE>E:=7<FFGDFGGG+GGGGGGGEEGFDF?9<FGDFFF8GGGGGEFB+8GGGF@GGGGGGEAAFF?,GGFFGFGFFGGGGGGFG@FF@GF@GGGGFCFF9GGGFEFFCCCF>GGGGGGGFDGGGGFDGGFGGGFGFCECFFF8CFGCGGGGGGGFDFGFGCCCCC
@PBWD 417
TGGGGAATATTGGGCAATGGGCGAAAGCCTGACCCAGCAACGCCGCGTGAAGGAAGAAGGCCTTCGGATTGTAAACTTCTTTTATGAGGGACGAAGGAAGTGACGGTACCTCATGAATAAGCCACGGCTAACTACGTGCCAGCAGCCGCGGTAATACGTAGGTGGCAAGCGTTGTCCGGATTTACTGGGTGTAAAGGGCGCGTAGGCGGGATGGCAAGTCAGATGTGAAATCCATGGGCTCAACCCATGAACTGCATTTGAAACTGTCGTTCTTGAGTATCGGAGAGGCAAGCGGAATTCCTAGTGTAGCGGTGAAATGCGTAGATATTAGGAGGAACACCAGTGGCGAAGGCGGCTTGCTGGACGACAACTGACGCTGAGGCGCGAAAGCGTGGGGAGCAAACAGGATTAGATACCCT
+
EFGFGBFFGGGGGGGGGGGGGGGGGGGGGGGGGGGGGGGGGGGGGGGGGGGGGGGGGGGGEFCEGGGGGGGGGGGGGGGGGFGGGGGGGGGGEGGGGGGGGGGGGGGGGFFFGGGGGDGG9FFFG?GGGGGGGGGGGGGGGGGFGGGGGEGBGGFGGG@FGGFFFFGGFGGGEEB<?FGFGGGGGGGGGFFGFFGGGF9FCCGGGGDGGG9GFGFGGGGGGGGGGGDGGGGGGFGGGGGGFF>@9:GGGFGFFCFGGFEGGFGGGGGGFGFGGFFGGGGGGGEGGGGFFGGGFGGGGGGGGGFGGGGGGGGGGFGGGGGGGGGGGGFCGGGGDGGGGGGGE?FGGGGGGGGGGGGGGGGGGGGGGGGGGGGGGEGGGGGGGF@DGGGGGGGGGGGGGGGGGGGGGGGFGGGGGGCCCCC
@PBWD 67113
TGGGGAATATTGCACAATGGGCGAAAGCCTGATGCAGCAACGCCGCGTGAGGGAAGACGGTTTTCGGATTGTAAGCCTCTGTTTTCGGTGACGAACAAATGACGGTAACCGAGTAGGACGCCACGGCTAACTACGTGCCCGCAGCCGCGGTAATACGTAGGTGGCAAGCGTTATCCGGAATTACTGGGTGTAAAGGGAGCGCAGGCGGGATAGCAAGTCAGCTGTGAAAACTATGGGCTCAACCCATAAACTGCAGTTGAAACTGTTATTCTTGAGTGGAGTAGAGGCAAGCGGAATGCCGAGTGGAGCGGTGAAATGCGTAGATATTCGGAGGAACACCAGTGGCGAAGGCGGCTTGCTGGGCTCTAACTGACGCTGAGGCTCGAAAGTGTGGGGAGCAAACAGGATTAGATACCCT
+
EFGFGGGGGGFFFGGGGGG<FC:CGGGFCFEDF@EFGGGGGGGG>GGEFGGGDCFEDGCG@FDGGGGGD@FFGGEFGGGG<FEGFGCCGF7FGGGGGGGGGGGGG7DFEFDGGCGGGG<+CCGGCEG+FFGGGGDGDGG+<FFGGF<GGG@CEGGGG<<>FGFF9FGED<7CC:FFC;FFGFGGFF<G2<=<AFEEGDGEDG>EECFFFCGFGFGGGGGGGGE@@?FGEFD8A,33<FFFFFCFDEFGGGGFGGGGFFGFGGGGGF<?CGGGGGGGGFEEGFGGFFGGGGGGF9?@6+FD=GGFC=GFCFE,EE?7EGGGGFF?FGGGFF,CFDCFAFGGGGGGGGGECGEGFGGGGF<<DAGFEFGGFCEFGGGFEGDGGGCFFCFGGGGCGGGFFFGGGFAFDGFFGGGF@C8CCC
@PBWD 64811
TGAGGAATATTGGTCAATGGGCGAGAGCCTGAACCAGCCAAGTAGCGTGCAGGATGACGGCCCTATGGGTTGTAAACTGCTTTTATAAGGGAATAAAGTGAGTCTCGTGAGACTTTTTGCATATACCTTATGAATAAGGACCGGCTAATTCCGTGCCAGCAGCCGCGGTAATACGGAAGGTCCGGGCGTTATCCGGATTTATTGGGTTTAAAGGGAGCGTAGGCCGGAGATTAAGCGTGTTGTGAAATGTAGACGCTCAACGTCTGCACTGCAGCGCGAACTGGTTGCCTTGAGTACGCACAAAGTGGGCGGAATTCGTGGTGTAGCGGTGAAATGCTTAGATATCACGAAGAACTCCGAGTGCGAAGGCAGCTCACTGGAGCGCAACTGACGCTGAAGCTCGAAAGTGCGGGTATCGAACAGGATTAGATACCCT
+
FCFGGFEFGFFF@@E@FFC@DFG7CGGGGGFDG@FGGGGGGGFF9E@FGGGGGGGGGGDCCFGG<DFF8FEGCEEGGFGFGGGGF9E<EFGEFGGGFGGGFFFGGGGFFGGGGGGGGGGGCFE9<,CFFGGDE<FG9AAE8BF@FGECFGAEAFG?@C9>GGG>GDF7@F*E9>@F7CCFE:>CC<?CCC>FFFD='@8-CCFGFCFGEFFDGGEGGDFFEC==CGGCFC?<:C<<>:C>;GFFFCFGGDF>5<A5>DFFFGGGAFFF>GEGF@C@0GFFF*FD<6+FFAEDFC4@@4,:,9FEFE:CGCDFBA+GGFGFGGGGGGFFFCFGGFFDF?EAFACFFGFFECCFCFC6GGF@+@GGGGGGGGGGGGGGGGGGEGEEEECF,GDGECCGFCB,@CGGFC67C@GGGGFFFFCFGGGGGGGGFFDCCCCC
@PBWD 85823
TGGGGAATATTGCACAATGGGGGAAACCCTGATGCAGCGACGCCGCGTGAAGGAAGAAGTATCTCGGTATGTAAACTTCTATCAGCAGGGTAGAAAATGACGGTACCTGACTAAGAAGCCCCGGCTAACTACGTGCCAGCAGCCGCGGTAATGCGTACGGGGCAAGCGTTATCCGGATTTACTGGGTGTAAAGGGAGCGTAGACGGATGGACAAGTCTGATGTGAAAGGCTGGGGCTCAACCCCGTGACTGCATTGGAAACTGCCCGTCTTGAGTGCCGGAGAGGTAAGCGGAATTCCTAGTGGAGCGGTGAAATGCGTAGATATTAGGAGGAACACCAGTGGCGAAGGCGGCTTACTGGACGGTAACTGACGTTGAGGCTCGAAAGCGTGGGGAGCAAACAGGATTAGATACCCT
+
EFCFGEGFGGGGGGFGC@FFFGGGGGGGGDGFGEGGF8FFCGGGEGGFEEGGGFFFFGGGGGGCCGGGFFGGGGGGGGGGGGGGG@FGGGCFDFGGGDCGGGGGGDGGGFGGGGGGGGGFGGEGG?GGGGGGGGGGGGCCCFGGEFEDEGC@CGGGGCGGGGGGFE<FFGGGGGGGGG.GFGFGGGCFGFGGCFEFGGGFFC;@FFEEFG@FGGGFE<CCGGFFGGGGGGGGGGGGGGGGGG6FC8FFGGGGGGGGFFGGGEEFGGGFCGGGGGCEEECCEEDFGGGGGGGGGGGFFEB,FFF:GFEFGFGFCFGGGGGDGDFFFEFCFAGFCFDFE<AC@GFCF@EGGFA@CGFFGC@7EGFFFFCCGGGGFFFCFGGGGGGGGGGDGGGGGGGGFGEGGGGGFGGGGGGCCCCC
@PBWD 421
TGAGGAATATTGGTCAATGGGCGAGAGCCTGAACCAGCCAAGTAGCGTGAAGGATGACGGCCCTACGGGTTGTAAACTTCTTTTGTGCGGGAATAAAGGAACCTACGTGTAGGGTTTTGCATGTACCGTAACGAATAAGCATCGGCTAACTCCGTGCCAGCAGCCGCGGTAATACGGAGGATGCGAGCGTTATCCGGATTTATTGGGTTTAAAGGGAGCGTAGACGGGTTTTTAAGTCAGCTGTGAAAGTTTGGGGCTCAACCTTAAAATTGCAGTGGAAACTGGAGACCTGTAGTACGGTTGAGGCAGGCGGAATTCGTGGTGTAGCGGTGAAATGCTTAGATATCACGAAGAACCCCGATTGCGAAGGCAGCCTGCTAAGCCGCCACTGACGTTGAGGCTCGAAAGTGCGGGTATCAAACAGGATTAGATACCCT
+
FFGGGGGGGGGGGGGDFGGGGGGGGGGGGGGFGGGGGGGG<FGGDFDFEGFEFGG8,C:FGGGF=CCCE6BFGGGGGGFGDGGGF,B97FGFGGGGGFFFFGG8<<FFD<F<D+B,CFGGGGDFGEDG@FCFCCEGBCFGGFF:++DFGGGGGEFGE7CF:FFGGDGG@FGE)@FFEE@GDCFB78<>=GC5=CCCEC9CA8<20FC#G6<<9FF57D?8ECC=FGGGF;?GGGFDCFCB>7FGGFGGFDFGGFCEBEFG<E8GGGCCFFGGFGF4(GFGFCABC,8ECF8,DEFDF7GGEGGFDD=GGFEA,ABFFGFGEFGGEEGCGFGGFFFGGGFEEA,FGEGGGGGGFGF=+B,E6+GED?GGGGGGG@FFF,FCBC:7FECGGGGFGGGGGGGCCGGGGGGCGGGGGGGGEGCGFCGGFFAGGFCCCC@C<
@PBWD 422
TGGGGGATATTGCACAATGGGGGAAACCCTGATGCAGCGACGCCGCGTGGAGGAAGAAGGTGTTCGGATTGTAAACTCCTGTCGTTAGGGACGATAATGACGGTACCTAACAAGAAAGAAACGGCTAACTACGTGCCAGCAGCCGCGGTAAAACGTAGGGTGCAAGCGTTGTCCGGAATTACTGGGTGTAAAGGGAGCGCAGGCGGACCGGCAAGTTGGAAGTGAAAACTATGGGCTCAACCCATAAATTGCTTTCAAAACTGCTGGCCTTGAGTAGTGCAGAGGTAGGTGTAATTCCCGGTGTAGCGGTGGAATGCGTAGATATCTGGAGGAACACCAGTGGCGAAGGCGACCTACTGGGCACCAACTGACGCTGAGGCTCGAAAGCATGGGTAGCAAACAGGATTAGATACCCT
+
6EEFGD77EFCF<EAFGGGGGGGGGGDCF<FF9F,EFFGGCFFFF@FFCECFDCFGFFFFB,:=ECFG7BF<BFE,C,BDE,,BB@FGGFEACF7=B9,AFBF@B+CBFGFFA>CEFF7B,>>F7<>DB;CD7,@*><@*DD,8>*><<BEC7?C.<<*<?F<<?C*CFB<=,@;<8:2>CGF='FECFCGGGF,FCC?>C>C/CEE:>;@72AA>C@8<%8@C@@@FFD?<<FF:=FC=>3@9=<DDFDD#7;<EFEFC2F<FEEFAFEFFF+FFCFGGEGGFABCGCFE5FBB:F@C<EAGGGFF9,AC,FEFF=FA,9,E<EC,GFCGACF8@FC,GGF>GF7CFCEFE@CCEEEC,GFCGGGGEGDFCCDFFGGGGGGFEDCCE9AGECFCCGFEGDECFCE@E9FFA@CC@
@PBWD 423
TGAGGAATATTGGTCAATGGGCGAGAGCCTGAACCAGCCAAGTAGCGTGCAGGAAGACGGCCCTATGGGTTGTAAACTGCTTTTATAAGGGAATAAAGTGGGTCACGTGTGACTTTTTGCATGTACCTTATGAATAAGGACCGGCTAATTCCGTGCCAGCAGCCGCGGTAATACGGAAGGTCCGGGCGTTATCCGGATTTATTGGGTTTAAAGGGAGCGTAGGCCGGAGATTAAGCGTGTTGTGAAATGTAGATGCTCAACATCTGAACTGCAGCGCGAACTGGTTTCCTTGAGTACGCACAAAGTGGGCGGAATTCGTGGTGTAGCGGTGAAATGCTTAGATATCACGAAGAACTCCGATTGCGAAGGCAGCTCACTGGAGCGCAACTGACGCTGAAGCTCGAAAGTGCGAGTATCGAACAGGATTAGATACCCT
+
FDGGGGGGGGGGGGGGGGGGGGGGGGGGGGGGGGGGGGGGGGGGGGGGGGGFGEGGGGGGGGGGGGGCGEGGGGGGGGGGGGGGGGGGGGGGGGGGGGGGGGGGGGGCCFGGGGGGGGGGGGGGGGGGGGGGAFGFGGGGGDFCFEFGGGGGGGDGGEGGDDFGGGGGGGDGFGGDAFGGGGFGGGGGGGDFGFGGFGFFGGGGGGGGFDFGGGEFEEGGDG>GGGGGGGGGFGGGGGEFGFEGFGFDFFGGCGGGGFFGGGGFGGGGGGGGFGGGFGGGGGGGGFGFD<GGGFCEGGFGGFGGFCGGGGGFFFF7GGFEFGGGGGGGGGGGGGGGFGFGFFF@GGGGGGGGGGFCCFGGGGGGGGGGGGGGGGGGGGGGGGCGGGGGGGGGGGGGGCGGGGGGGGGGGGGGGGGGGGGGGGGGGGGGGFGCC<CA
@PBWD 69089
TGAGGAATATTGGTCAATGGGCGAGAGCCTGAACCAGCCAAGTAGCGTGAAGGATGAAGGCTCTATGGGTCGTAAACTTCTTTTATATGGGAATAAAGTTTTCCACGTGTGGAATTTTGTATGTACCATATGAATAAGGATCGGCTAACTCCGTGCCAGCAGCCGCGGTAATACGGAGGATCCGAGCGTTATCCGGATTTATTGGGTTTAAAGGGAGCGTAGGTGGATTGTTAAGTCAGTTGTGAAAGTTTGCGGCTCAACCGTAAAATTGCAGTTGAGACTGGGAGTCTTGAGTACAGTAGAGGTGGGCGGAATTCGTGGTGTAGCGGTGAAATGCTTAGATATCACGAAGAACTCCGATTGCGAAGGCAGCTCACTAGACTGTCACTGACACTGATGCTCGAAAGTGTGGGTATCAAGCAGGATTAGATACCCT
+
CFGGGGFEEFFGGGCFFFFGGFC@FGG8FCGFGGFGGGGGGGGGGFECGG7CFCGDGGGGCF?FG9DFDGGGGF?DGGG,,?FFGFGFF<FGGFGGGGEFEEF9FEEFD<ABEFG,C<FFGGGGGG?FGGGGGGGGCFGGDGDEGGGGGGGGFDGFFFFGG<FGG=GFCFDACFFGGGEGGDFGGEGGFCG@GGFEEFEGGC/CGFD9CFFFFFEFGGGD,FEGGGGGGGGGFGFECFGGGGGCCGGD@<?F9GFDGGGGGGFGGD:GF/GGGGGEDFD=GEFGG9FD=,DED<9GGGGGGGFFDGFCGEC<D<C+,GGGGGGGGF7FFCFGF<B<GFEAFCFCFC<FE<F9CB+@CEF7EF:?FGGFGGGG@F<EE9GEEGGFDFFFGGCGGGGF@GCCGFGGGGGGGGGGFGGGGFFGFDDFCGGGGGCCCCCC
@PBWD 425
TGGGGAATATTGCACAATGGGGGGAACCCTGATGCAGCGACGCCGCGTGGAGGAAGAAGGTCTTCGGATTGTAAACTCCTGTTGTTGAGGAAGATAATGACGGTACTCAACAAGGAAGTGACGGCTAACTACGTGCCAGCAGCCGCGGTAAAACGTAGGTCACGAGCGTTGTCCGGAATTACTGGGTGTAAAGGGAGCGCAGGCGGGAAGACAAGTTGGAAGTGAAATCTATGGGCTCAACCCATAAACTGCTTTCAAAACTGTTTTTCTTGAGTAGTGCAGAGGTAGGCGGAATTCCCGGTGTAGCGGTGGAATGCGTAGATATCGGGAGGAACACCAGTGGCGAAGGCGGCCTACTGGGCACCAACTGACGCTGAGGCTCGAAAGTGTGGGTAGCAAACAGGATTAGATACCCT
+
GGGGGGGFFGGGGGGGGFGGCGGGGGGGGGGGGGGGGGGGGGGCDEGGGGGCEGGCFGGGGGGGGGGFFCFGGGGGGGGGGAFGGGGFFGGGGGGGGGF;F@7CFEGGGGGGGGGGGGGGFFGGGGGGGGGF?FG=FGGGGGGGG@ED5DCFFFGG#;CFGGFGGGGDEC:=FGGCEGGGGFFCCGGFFGGFEFGFGGGFGGGG:GGD9GFDEFF=30FF?FEGGECFGGGGGGGGFGGGGFCFGFGF<GGFBCGGGGFGFCFGGGFFCGGGGFFGGGFFFFFGGGGGGGF?FEF=CGCFFFEEEF=B,F@,DGGG@GGGGDGGFCGFGGGGGGGGGGGGGFDGGGGF@7C9FFFFGFGGFGFGGGGGGGFCEF@EFC7DGGGGGGGGDGFFGGGGGFGGGFGGEDC<CGGCCCB@
@PBWD 77651
TGGGGAATCTTCCGCAATGGACGAAAGTCTGACGGAGCAACGCCGCGTGAGTGATGACGGCCTTCGGGTTGTAAAGCTCTGTGATCGGGGACGAATGGCTGGTATGCTAATACCATATCAGAGTGACGGTACCCGAATAGCAAGCCACGGCTAACTACGTGCCAGCAGCCGCGGTAATACGTAGGTGGCAAGCGTTGTCCGGAATTATTGGGCGTAAAGCGCGCGCGGGCGGCTTCTTAAGTCCATCTTAAAAGTGCGGGGCTTAACCCCGTGATGGGATGGAAACTGGGAGGCTGGAGTATCGGAGAGGAAAGTGGAATTCGTGGTGTAGCGGTGAAATGCTTAGATATCACGAAGAACTCCGATTGCGAAGGCAGCACACTGATCCGTAACTGACGTTCATGCTCGAAAGTGTGGGTAGCAAACAGGATTAGATACCCT
+
GGGEGGCGGGFFGGGGGEFGGGGG@EFCFCFFAFGGGEGGFC@FGGGGDFD<EFCGECFG>FEGFFEGGCEGCFGGGG?ACF,B<EGGGGGEGGEG,,BFE7FAFGF9FGCBFDGA=AFFFF,7=9>FDEFEGDFGGGGGGFGFGFB@FE8*FEFFGGG/CG72:C<:<<B:F:1:4=EGGFGG7?F9@GF:EEC:123<ECE7?EFE>GGD8?>F=8C4*ECD1?#?@:CC3C,9FCFF@CGGFC>CCCCECB<@:7GF><FDCC:@5DGGG2ECBDCGGFFEE8GGGFE+GFFGGGF@+>>GFGGGGFGGFFFGGFEC@7:7FGFEFCC:<FGGFCFF<?,?FFF9F8<B@GFGGGFC7GD@C@,C7GGGGGGGFAEFFC,+@GGEGGFGE7GGGGGFFECFE6CFFEFCFC9GGF6C,GGGFGFGGGGGGFGGCC@CC
@PBWD 427
TGGGGAATCTTCCGCAATGGACGAAAGTCTGACGGAGCAACGCCGCGTGAGTGATGACGGCCTTCGGGTTGTAAAGCTCTGTGATCGGGGACGAATGGCTGGTATGCTAATACCATATCAGAGTGACGGTACCCGAATAGCAAGCCAAGGCTAACTACGTGCCAGCAGCCGCGGTAATACGTAGGTGGCAAGCGTTGTCCGGAATTATTGGGCGTAAAGCGCGCGCAGGCGGCTTCTTAAGTCCATCGTAAAAGTGCGGGGCTTAACCCCGTGATGGGATGGAAACTGGGAGGCTGGAGTATCGGAGAGGAAAGTGGGATTCCTAGTGTAGCGGTGAAATGAGTAGAGATTAGGAAGAACACCGGTGGCGAAGGCGACTTTCTGGACGACAACTGACGCTGAGGCGCGAAAGCGTGGGGAGCAAACAGGATTAGATACCCT
+
CD@CCCFGFGGGDFGGGGGGFGGDGGGGGGGGGGGGGGGGGGGGCGGGGGGDFFGGGGGGGDGGGGGGGDFFGGGGGGGGGGAFGF?FEGGFGGFEFGGGGEGGGGGCFGFGGFFGG<DGFGGGGFEEGGGGFF@FGGGGGGGFG@8,3@8CFGFCFC=<D:FFFGFCFGGDGDECC:CG?C:C<AFGGGFGFG=@FGB<?CE9;:CEC0<EEFE<FFC9CDECCGC5CFFECF>;EDDCF?CCF91.GF=ECC<F:CGFCDE8<@@>E7GFFFFGGGFACGGGGGGGGGGGF<8DFFF>F@=GFFGGGFGFCB8GFFFFDGGGGGGGGGGGGFEGGFFE,,CFGGGGGGGGGGGFFF:F@>EFBCEGFFCDGEGGGCDGGGDGGEC,FGGGFDEGGFGGGEGGEFDGFGGDDGGGGGGGGGGGGGGGGCGGGGGGCCCCC
@PBWD 428
TGGGGAATCTTCCGCAATGGACGAAAGTCTGACGGAGCAACGCCGCGTGAGTGATGACGGCCTTCGGGTTGTAAAGCTCTGTGATCGGGGACGAATGGCTGGTATGCTAATACCATATCAGAGTGACGGTACCCGAATAGCAAGCCACGGCTAACTACGTGCCAGCAGCCGCGGTAATACGTAGGTGGCAAGCGTTGTCCGGAATTATTGGGCGTAAAGCGCGCGCAGGCGGCTTCTTAAGTCCATCTTAAAAGTGCGTGGCTTAACCCCGTGATGGGATGGAAACTGGGAGGCTGGAGTATCGGAGAGGAAAGTGGAATTCCTAGTGTAGCGGTGAAATGCGTAGAGATTAGGAAGAACACCGGTGGCGAAGGCGACTTTCTGGACGACAACTGACGCTGAGGCGCGAAAGCGTGGGGAGCAAACAGGATTAGATACCCT
+
F@C<BCCEADCCA@6@6CFGGGGGG,@<@FGGGGGGGGGGGGCECC:@=FFFD<FFFGGGGGEEGFGGGGGGGFGFDAFGFFGECG@FGGDFEGGFGGG,CGDEFGDFGF,FF8=FF,CFCCFFFFCGEGC+E<3CC<@DD>FG7:FFGGGCEGGFFCFF@CCCC5FG8,:1<<:<BFC:;,<<CC@EBCAFCG>7>C04;>C>7<CCCG358:.??*C+?:;1CC>77FFD-=;/C?<F<,:?@AFF<FFGFG:@EB$DED:@@C3<B7EFB(@DDAGDGGFDGGF7FCGFFDFD,9FCEGC8EA9FA9FF9GGGFFEFCF<=FGFEGDGDFAFGGGGGFD9F;FFCDC<,FFFGFCBB@F@F@CEFFDF@ECB<@FF?FFGGED@;CECGGCCCGGFFC@CFCGGGGGFGGFCGGFEE,DAFCGGGFFDFGGFC@,CCB
@PBWD 52624
TGAGGAATATTGGTCAATGGGCGAGAGCCTGAACCAGCCAAGTAGCGTGCAGGATGACGGCCCTATGGGTTGTAAACTGCTTTTATAAGGGAATAAAGTGAGTCTCGTGAGACTTTTTGCATGTACCTTATGAATAAGGACCGGCTAATTCCGTGCCAGCAGCCGCGGTAATACGGAAGGTCCGGGCGTTATCCGGATTTATTGGGTTTAAAGGGAGCGTAGGCCGGAGATTAAGCGTGTTGTGAAATGTAGACGCTCAACGTCTGCACTGCAGCGCGAACTGGTTTCCTTGAGTACGCACAAAGTGGGCGGAATTCGTGGTGTAGCGGTGAAATGCTTAGATATCACGAAGAACTCCGATTGCGAAGGCAGCTCACTGGAGCGCAACTGACGCTGAAGCTCGAAAGTGCGGGTATCGAACAGGATTAGATACCCT
+
FFGGGGFECFGGGFGGGGFGGGDEGEGGGFGG<FGGFFGGGGGGGFGGGGGGGGGGGGGGGDEGGGGGG=:FGGGGGFGGGFGGGGGGGGGFFGGGFGGGGGGGGGGGGGGGGFGGGFEGGFFGGCFFFGGGFFGGGFGFDC>@FDCAFFFCFGGGGA>GGGGFFGGCFGGGFFGDCFCFDFEFFFGG@/FFCECCC@?CGGFFDFCGFFGFGGGGGGFGD=E9FGGGGGFEGC@?E:GGGGFGCFGGFFF@FCEFFAGGGGFFGGGEGGGECGGGEFD?CFGGGGE8CFGGGFCFCFGGGGGGGDGGGGFGGGGGGDF<GGGEEGGGGGGGGFFFFE<GFFGE8GGGFGGGGGGDFDCGGGGGGGGGGFGFEFCGFGDGGGGGFGFEGGGGGGGGGEF8GGGGGGFCGGGGGGGGGGGGGGGGGFFGGF8CCCCC
@PBWD 99167
TGAGGAATATTGGTCAATGGGCGAGAGCCTGAACCAGCCAAGTAGCGTGAAGGATGACGGCCCTACGGGTTGTAAACTTCTTTTGTGCGGGAATAAAGGAACCTACGTGTAGGTTTTTGCATGTACCGTAACGAATAAGCATCGGCTAACTCCGTGCCAGCAGCCGCGGTAATACGGAGGATGCGAGCGTTATCCGGATTTATTGGATTTAAAGGGAGCGTAGACGGGTTTTTAAGTCAGCTGTGAAAGTTTGGGGCTCAACCTTAAAATTGCAGTTGAAACGGGAGACCTTGAGGACGGTTGAGGCAGGCGGAATTCGTGGTGTAGCGGTGAGATGCTTAGATATCACGAAGAACCCCGATTGCGAAGGCAGCCTGCTAAGCCGCCACTGACGTTGATGCTCGAAAGTGCGGGTATCAAACAGGATTAGATACCCT
+
FE9EEFGF6FCC,;CFEFGGGGGG+FFGGGGGGGGGFGGFG8FFCFEGGGGFD8<=F<FDGDGFGGGGGGGCGGGG9<F9,,FEFF8FFCE@EGGGGGGGFGGGE8F=CDFGE,E<EGDGAEF,?@CFFFGGC7C,3>D=FAFGG7BFGCDGGG?<7BFG7D@:CCF@CEFDC<>?8CDFGGG<F=C8C<CGEFCEEG7::CGGFCF9:FGGGEF@-?:EE;?C9CGGF;GGGGGFGFGFGDC,D3GGGFGCCFD>8>D>;9EFF<CGGGGD=GGGFCF?@#$CCCFFFDGGFC>+C3,A,F>,8E<B+=8FA=<>GGF7GGGGFEEFGFAFCE9GFCFFFECGGFGFGFGFGEFCEGEFB+CF@FAGGGGGGGFF@9GE@F@7GE9GDGDCEFCFF<+EGFCFFFGGGGGGGGGGFFGGGGGFCFEDGGFGCCCCC
@PBWD 431
TGGGGAATATTGCACAATGGGCGCAAGCCTGATGCAGCGACGCCGCGTGAGGGATGGAGGCCTTCGGGTTGTAAACCTCTTTTGTTTGGGAGCAAGCCTTCGGGTGAGTGTACCTTTCGAATAAGCGCCGGCTAACTACGTGCCAGCAGCCGCGGTAATACGTAGGGCGCAAGCGTTATCCGGATTTATTGGGCGTAAAGGGCTCGTAGGCGGCTCGTCGCGTCCGGTGTGAAAGTCCATCGCTTAACGGTGGATCTGCGCCGGGTACGGGCGGGCTGGAGTGCGGTAGGGGAGACTGGAGTTCCCGGTGTAACGGTGGAATGTGTAGATATCGGGAAGAACACCGATGGCGAAGGCAGGTCTCTGGGCCGTCACTGACGCTGAGGAGCGAAAGCGTGGGGAGCGAACAGGATTAGATACCCT
+
GGGGGGGGGGGGGGGGGGGGGGGGGGGGGGGGGGGGGGGGGGGGGGGGGGGGGGGGGGGGGGGGGGGGGGGGGGGGGGGGGGGFFCFFDGGGGGGGGGGGGGGGGGGGGGGGGGGGGGGGGGGGGGGGGGGGGGGGGGGG?GGGGGGGGGGGGGGGGGGFGFEDGCFGGGGGGFGFGGGGGGGFGGGGGGGGGGGGGGGGGDCFGGGGGGCEC:CEGGGECEGGGGGGGGGGGGGGGGGGGGGGFGGFGGGGGFFFFGDFGEGEGGGGGFGGGGGFGFFGGGGGGFCGGGGGFGGDGGGGEGEDGEGFGGE@GGGGGGGGGGGEEGGGF7GGGFGGGGGFE@GGGGGGGGGGGGGGGGGGGFGGGGGGGGGFAGGGGGGGGGGGGGGGDGGGGGGGGGGGGGGGGGGGGGGGGGGGGGCCCCC
@PBWD 432
TGGGGAATATTGCACAATGGGGGAAACCCTGATGCAGCAACGCCGCGTGAGTGAAGAAGTATTTCGGTATGTAAAGCTCTATCAGCAGGAAAGAAAATGACGGTACCTGACTAAGAAGCCCCGGCTAACTACGTGCCAGCAGCCGCGGTAATACGTAGGGGGCAAGCGTTATCCGGATCTACTGGGTGTAAAGGGAGCGTAGACGGCACGGCAAGCCAGATGTGAAAGCCCGGGGCTCAACCCCGGGACTGCATTTGGAACTGCTGAGCTAGAGTGTCGGAGAGGCAAGTGGAATTCCTAGTGTAGCGGTGAAATGCGTAGATATTAGGAGGAACACCAGTGGCGAAGGCGGCTTGCTGGACGATGACTGACGTTGAGGCTCGAAAGCGTGGGGAGCAAACAGGATTAGATACCCT
+
FGGGGGGGGGGGGGGGGGGGGGGGGGGGGDFGGGGGGGGGG>FGGGGGDGGEFGGGGGGGGGGGGGE?FFFGGGFFGEFGGGGGGGGGGGGGGGGGGGGGGGGGGGGFFGGGGGGGGGGGFGGEGGGGGGGGGGGGGGGGGGGG@F<FAGEEGGGCGGGGCGGCFC:FFGGGGG,FGEG>GGFGGGCAA?FGGGGGCCGGGGGGDEG>GEGEGFGCGFF;CFGGGGG?FGGGGGGGGGFDDCEGFGGGECFG?<EFEFFGGGCD>?EGGEFEEEFGEGGGFFGFC5GFFFGFF@GGGGFFGGGGGGGGGGGF@GF:CFGGGCF9ECFFFE9GEEGF9CGGGGGFGGGGGGGGGGGGGGGGGDGGGGGGGGFGGGGGGGGFFBGGGGGGGGGGGGGGGGFF<GGGGGFGGGGCCCCB
@PBWD 433
TGAGGAATATTGGTCAATGGACGAGAGTCTGAACCAGCCAAGTAGCGTGCAGGATGACGGCCCTATGGGTTGTAAACTGCTTTTATAAGGGAATAAAGTGAGCCTCGTGAGGCTTTTTGCATGTACCTTATGAATAAGGACCGGCTAATTCCGTGCCAGCAGCCGCGGTAATACGGAAGGTCCGGGCGTTATCCGGATTTATTGGGTTTAAAGGGAGCGTAGGCCGGAGATTAAGCGTGTTGTGAAATGTAGACGCTCAACGTCTGCACTGCAGCGCGAACTGGTTTCCTTGAGTACGCACAAAGTGGGCGGAATTCGTGGTGTAGCGGTGAAATGCTTAGATATCACGAAGAACTCCGATTGCGAAGGCAGCTCACTGGAGCGCAACTGACGCTGAAGCTCGAAAGTGCGGGTATCGAACAGGATTAGATACCCT
+
EDFGFFGGFGGGGCGGGGGGGGGGGGGEGFGGGGGGGGFGGGGFGGGGDFGGGGFGGGGFCGGGGGGGGFGF@FGGGFGGGGGGGGGGGFGFFCFGGGGGGGGGGGGGGGGGF<FG@FGGGGGGGEFFFGFGGGGFGGGGGFFGC>GGGFCFGGFEFFFGGGGGGGGG@FFEGGGG>FCDDCFEGGGDF>=FFFFCC@CB:F@GFGGF<@FFGGFCE>GEGGEGCGGGGGGGGGGGGFGGFEDC<@EFFGF@<CCGCEEGGG@-FGCGFGEEFDFGEFFCEFGGGGGGFFGCF@EFCA8GDF9FGGF:7GGGGFGGGGGGGGGGGGGGGGGFEFGGGGGGGGGGGF<FGGDFGGGGGGGGGGGGGGGGGGGGGFFGGGGGF>GGGFC:GEEDGGGGGCGGGEGGGGGGFF<GGGGGGGGGFGGGGGGGFFFCCCCC
@PBWD 434
TGGGGAATATTGCACAATGGGCGAAAGCCTGATGCAGCGACGCCGCGTGAGCGAAGAAGTATTTCGGTATGTAAAGCTCTATCAGCAGGGAAGATAATGACGGTACCTGACTAAGAAGCACCGGCTAAATACGTGCCAGCAGCCGCGGTAATACGTATGGTGCAAGCGTTATCCGGATTTACTGGGTGTAAAGGGAGCGCAGGCGGTGCGGCAAGTCTGATGTGAAAGCCCGGGGCTCAACCCCGGTACTGCATTGGAAACTGTCGTACTAGAGTGTCGGAGGGGTAAGCGGAATTCCTAGTGTAGCGGTGAAATGCGTAGATATTAGGAGGAACACCAGTGGCGAAGGCGGCTTACTGGACGATAACTGACGCTGAGGCTCGAAAGCGTGGGGAGCAAACAGGATTAGATACCTT
+
FGGGGGGGGGGGGFGGGGGGGGGGGGGGGGGGGGGGGG@FCFD:FFGGGGGGGGGFFFFGGGCFGGGGGGGGGGGGGGFGCCEEAFGGFG<FEFGGGGCFGGGCFGGGGGGBFFFDDFFGFAFFGEGGGGFDGEGGFGGGFFFGGCFGGGGGGGFF9DEC@CFG=GGGCFGFFGGGGCFF?FCGGCFCGEF,CGGGGGGGGFEDGFC>3EGGGAC9CFFCEFCGCGGE:GDGGGGGGGGFC7GDGGGDFGGGGFFAFF=FFGFFGFGFF>EFDFC@>8CF:7AFFCF@GDF9GFF<F?@FA,GGDGGGGGFGGGGGGFGGGFCEGFGGGGGGFFFFFGF@@DGGGGGGCFEDAFGGFGGFGFCE,GEGGGGDGGGGGGGGGGGGGGGGGGGGGGGGGFGGGGFGGGGGGGGCCCCC
@PBWD 435
TGGGGGATATTGCACGATGGGGGAAACCCTGATGCAGCGACGCCGCGTGGAGGAAGAAGGTTTTCGGATTGTAAACTCCTGTCGTTAGGGACGATAATGACGGTACCTAACAAGAAAGCACCGGCTAACTACGTGCCAGCAGCCGCGGTAAAACGTAGGGTGCAAGCGTTGTCCGGAATTACTGGGTGTAAAGGGAGCGCAGGCGGACCGGCAAGTTGGAAGTGAAAACTATGGGCTCAACCCATAAATTGCTTTCAAAACTGCTGGCCTTGAGTAGTGCAGAGGTAGGTGGAATTCCCGGTTTAGCGGTGGAATGCGTAGATATCGGGAGGAACACCAGTGGCGAAGGCGACCTACTGGGCACCAACTGACGCTGAGGCTCGAAAGCATGGGTAGCAAACAGGATTAGATACCCT
+
GGFGG>EGGGGGGGFFGGGGGGGGGGGGGFGGGFGGGGGGGGGGGGGFGGEFGGGGGGGGGFEFGGGCE?FGGGGFGGGGGGGGFGF>EGFCEFEFEG9FFE::=B<FFGFFFFFFGGGGG<BFDECFGGFGEGGGGGGFGGFGGGEGCEGCFBF4CFCE@FGGGF@F:=AFG1(F>CCC?CCGFGCGACGGGGGGGDEEEF<?FCGGEGGGDFFECFGGGGCEDCGGGGFDF<GGFFGGGFGG@FGFGGGFFD=<GGGFGFCGGECE4+<AFEFFCE?@EFFCCGGGGF9GFFBEGCGFFC+GGBF8GF?9CFGF<CEFFEF=GF7FF9GGGE@DF?GGFDDGGGGGGGFE<ACFC;,CCFFFGGGGEFFCDFGFF@78FCBGFFCFCGGFFGGFGGGFFFF9GFECGGFCCCC<
@PBWD 436
TGAGGAATATTGGTCAATGGACGAGAGTCTGAACCAGCCAAGTAGCGTGCAGGATGACGGCCCTATGGGTTGTAAACTGCTTTTATAAGGGAATAAAGTGAGCCTCGTGAGGCTTTTTGCATGTACCTTATGAATAAGGACCGGCTAATTCCGTGCCAGCAGCCGCGGTAATACGGAAGGTCCGGGCGTTATCCGGATTTATTGGGTTTAAAGGGAGCGTAGGCCGGAGATTAAGCGTGTTGTGAAATGTAGACGCTCAACGTCTGCACTGCAGCGCGAACTGGTTTCCTTGAGTACGAACAAAGTGGGCGGAATTCGTGGTGTAGCGGTGAAATGCTTAGATATCACGAAGAACTCCGATTGCGAAGGCAGCTCACTGGAGCGCAACTGACGCTGAAGCTCGAAAGTGCGGGTATCGAACAGGATTAGATACCCT
+
EFGGGFGGGGGGGFGGGGGGGGGGGGGFGCFGGGGCEFGEFEFGGGGEEDFGGCGGGGGGFGGGGGGGGGDGGFGGGGGGGGGFGGGGGGFEGGGGGGE?BF8FGGC7,,+FCCFGGA+EFDFGC<AFGGGGGFFFGGGGGFF7FEGGGFFDFFCCFGGGD@@FGGGG=>CCFEGGGDCEGGFFEGGGCC@CFFFGEFCC<BFGGGFF@2F?F?B0GDFCCEDEFGG<ECC92C09>CCGFFCDFEFDC;F<>CACEEFGFGGF<@<>,DGGGDDGGGGGFGFGFD8GF@GCGFGF:>,GFEA44+EFE?FFF<EFC@GFGGGGGGGGGGGGFGFGGGGGGFGGFF<FF9FGGGFFCFGGGGGGGGGGGGF<?FGGGGG@GGGGGGGGGGGDGGGGGGGGGGGGGGGGGGEGGGGFGGGGGGGGGGGGGGGCCCCC
@PBWD 437
TGAGGAATATTGGTCAATGGACGAGAGTCTGAACCAGCCAAGTAGCGTGCAGGATGACGGCCCTATGGGTTGTAAACTGCTTTTATAAGGGAATAAAGTGAGCCTCGTGAGGCTTTTTGCATGTACCTTATGAATAAGGACCGGCTAATTCCGTGCCAGCAGCCGCGGTAATACGGAAGGTCCGGGCGTTATCCGGATTTATTGGGTTTAAAGGGAGCGTAGGCCGGAGATTAAGCGTGTTGTGAAATGTAGACGCTCAACGTCTGCACTGCAGCGCGAACTGGTTTCCTTGAGTACGCACAAAGTGGGCGGAATTCGTGGTGTAGCGGTGAAATGCTTAGATATCACGAAGAACTCCGATTGCGAAGGCAGCTCACTGGAGCGCAACTGACGCTGAAGCTCGAAAGTGCGGGTATCGAACAGGATTAGATACCCT
+
GGGGGGGGEGGGF<FFGGGGGGGGCGGGGGGGGDFGGGEGGGGFFGGGGGDFGGGGGGGGFFGGGGGGGE@:FGGGGGG9FGGGGGF9FFDFEFFFGGG9FFGAECFGGGEDFGGGGGGGAF<FEGFGGGGG9FDGFGFGFDFCEFFCFFBD?@CCFDFC5DDFE8FCCCFG@FFC>:>7DEDGDGCGGE71G>@C*FB?;9BGFFGGEGEAF=G@GDC@EFEFGFE9GEGCGCE?CGEGGFGGGGFFEGFF@EEEC>GGFEFFA4?F8GGGGGGDDGGGFDFA,EF<FGGGGGFCFC,E9FE<GGGGGGGGGFBGDGFGGGGGGGGGGGGDGGGFECDGGGGFFC=?GGGGGEFBGGFEGGGFGGGGGGDFFAFGGGGGCC@F9GGGGGGGGGGGFCGFGCGGGGFEC7GGGGGGGGGGGGGGGGGGGGGCCCCC
@PBWD 94813
TGAGGAATATTGGTCAATGGGCGAGAGCCTGAACCAGCCAAGTAGCGTGCAGGATGACGGCCCTATGGGTTGTAAACTGCTTTTATAAGGGAATAAAGTGAGTCTCGTGAGACTTTTTGCATGTACCTTATGAATAAGGATCGGCTAACTCCGTGCCAGCAGCCGCGGTAATACGGAGGATCCGAGCGTTATCCGGATTTATTGGGTTTAAAGGGAGCGTAGATGGATGTTTAAGTCAGTTGTGAAAGTTTGCGGCTCAACCGTAAAATTGCAGTTGATACTGGATATCTTGAGTGCAGTTGAGGCAGGCGGAATTCGTGGTGTAGCGGTGAAATGCTTAGATATCACGAGGAACTCCGATTGCGAAGGCAGCCTGCTAAGCTGCAACTGACAGTGAGGCTCGAAAGTGTGGGTATCAAACAGGATTAGATACCCT
+
EFGGGGFFFGGGGFGGGGGGGGGGGGGGGGGGGGGGGGG,@FGGGGGGGGFGGGGFGGGGGFGGGGGGCDCFEGGGGGFGGGGGGGFGGF@EDCGGGGGGGGGDFFGFFDFFGGFCFGGGGFGFGGFGGGGGGGGGGG3::F@FGGGGG>FGFGGGGDFCEGGGG@CGGGCFGGGGGGGGGGFFEE>FGDEGGCFGFGFFGB<FGGGDGFGGFGGGCEGECFGGGGFEGFGGGGGFGGGGFGGGEFGFFC?CFFFFFEGGGGG>DFFFCFFGGGGFGFFA=<FGGFFCF?,E,FGFE9FB8GFGFB:EF<FFGFF>,D<EFFGGDDGGGCGDFFCFEAFCFF<,FFBCCCFFDCC@EFF@EGGGGDEGFCGGGFGFBFC8FC@F@<@@<<CEC,GGGFCC,EFDEGGGGGGGF<9DGFEFDFGFE,FFEFGCCCCC
@PBWD 439
TGGGGAATATTGCACAATGGGGGAAACCCTGATGCAGCGACGCCGCGTGGAGGAAGAAGGTCTTCGGATTGTAAACTCCTGTTGTTGAGGAAGATAACGACGGTACTCAACAAGGAAGTGACGGCTAACTACGTGCCAGCAGCCGCGGTAAAACGTAGGTCACAAGCGTTGTCCGGAATTACTGGGTGTAAAGGGAGCGCAGGCGGGAAGACAAGATGGAAGTGAAATCCATGGGCTCAACCCATGAACTGCTTTCAAAACTGTTTTTCTTGAGTAGGGCAGAGGTAGGCGGAATTCCCGGTGTAGCGGTGGAATGCGTAGATATCGGGAGGAACACCAGTGGCGAAGGCGGCCTACTGGGCACCAACTGACGCTGAGGCTCGAAAGTGTGGGTAGCAAACAGGATTAGATACCCT
+
GGGGGGG8,EFGGGGGGGGGCGGGGGEEEGFGGGGGGGGGGGGGGGGGGDEGGGGGG8FFEDGGGGG+BCGEGGCEFFGGGGGGGGGGGGGGGGGGGGFCFGGE7:9FFGGGF<FDGG@9DAFEFDGGGFGGGEGGCFGCCCFGGGDG@G5CGGD>:FEFFGGGGGGGGGDGGGFGCFCFCGGFGG'EFGGF?5ECDCCEG>@EFF:CEC88,;EFGGGEFCAEFFFFCGGC@F>FFCFG5FDD46FDFE<7<DCGFGFGGCF@CGGFGGGGCF=FA%<?@<:FFB+?+FGFFGECGGGGGFCC7F=<E?FEDGGGF?AAFFFC7FDFGGGGDGGGCGGGGDGGGFBF7FGGGF9GGEGGGGGCGFECDGGGGFFFGEGGGGFGE8CGGGGGGGGGGGGGGGGGGGGGGGFCCCCC
@PBWD 440
TGAGGAATATTGGTCAATGGGCGAGAGCCTGAACCAGCCAAGTAGCGTGCAGGACGACGGCCCTATGGGTTGTAAACTGCTTTTATAAGGGAATAAAGTGGGTCACGTGTGACTTTTTGCATGTACCTTATGAATAAGGACCGGCTAATTCCGTGCCAGCAGCCGCGGTAATACGGAAGGTCCGGGCGTTATCCGGATTTATTGGGTTTAAAGGGAGCGTAGGCCGGAGATTAAGCGTGTTGTGAAATGTAGAGGCTCAACCTCTGCACTGGAGCGCGAACTGGTCTTCTTGAGTACGCACAACGTGGGCGGAATTCGTGGTGTAGCGGTGAAATGCTTAGATATCACGAAGAACTCCGATTGCGAAGGCAGCTCACGGGAGCGCAACTGACGCTGAAGCTCGAAAGTGCGGGTATCGGACAGGATTAGATACCCT
+
EFGGGGGEGGGGGGFGGGGGGGCFGGFGGGF?FGGGGGGGGGFGGGGGGGGGDGGGGGGGGG7DGG<<FEGGGGG9AFGGGG<EECACDGGFDFGGGE9,BFFFGGCFFFGFGGGGGDEGGGGGGGGF9FGGFFFFGGF?GGGDG-FGFFGGGGCEFGBC@F7FE>CG?GGGG?FCG*>GDGFGGGGGG@CA?CBC7FFCFG-GGEFCGFFGGGGGEDGFEC<FFGGC@CCCEFGGGGEEGGGGFGGF@EFFFGGGGGGGGF<;DFGGFFC#GE7<@3AF8CFGGF@=,GGDFCCGGFCFECC@GGEGGGCEFCFECGGGGGGGEGGFCB<FCAGE<<GGGGGGGGGF<GGFC?7FGGGFFCDGGFGFF8FF@CDGGFGF:GDGCGFECGGEGGGFGGGCFGGGGGF:@+GGEGGGGGFGFFGGGFFGGFFCCA<@
@PBWD 81638
TGAGGAATATTGGTCAATGGACGAGAGTCTGAACCAGCCAAGTAGCGTGAAGGATGAAGGTCCTACGGATTGTAAACTTCTTTTGTAAGGGAATAAACTCACCCACGTGTCGGTGCTTGTATGTACCTTACGAATAAGCATCGGCTAATTCCGTGCCAGCCGCCGCGGTAATACGGAGGATGCGAGCGTTATCCGGATTTATTGGGTTTAAAGGGAGCGCAGACGGGTCGTTAAGTCAGTTGTGAAAGTTTGGGGCTCAACCTTAGAATTGCAGTTGATACTGGCTTCCTTGAGTGCGGTTGAGGTGTGCGGAATTCGTGGTGTAGCGGTGAAATGCTTAGATATCACGAAGAACTCCGATTGCGAAGGCAGCTCACTAATCCGTAACTGACGTTCATGCTCGAAAGCGCGGGTATCGAACAGGATTAGATACCCT
+
C6CFFEFGGCFEFFFGGA,CEE+++8CFGDC9,@FECD@CFGEFFF:F7:DC,:CEF<,E,,C@<96@,BF@ECE9FC,CD96?,C,,6,6,,:CEG9,,,,,,:C+DA?4+>F+4FEB8,B?5EFG9?5,:BE?B9<FB,?FF7F7,,3,:3D7F3DAF7C@:+>+>C@FGGEGGG**1,,,**>**=<<A;FE*CE:AFFDC:<F7FFC:B41*=C:7C>5FEE=/$2CCFF?A?:9#;FEGDC<B63DEFCFCFFF@C,@,0#F<4FFDCC3F9=D:3<>@,,,,DD8GE>@:>A,5,,=:GGECC@F<=GDGF:+:GFFCC@CFEB5C<F9FAC,;F;?AC,FGFFGEECFC:@F@GEFFDFCCC,<C6,ACC6,,,7GEFEEGGGGGF@E6@6CC,F?:,+@+@+FGFF<,8,ECDGGGFFCCEE@@A8C<
@PBWD 442
TGAGGAATATTGGTCAATGGGCGAGAGCCTGAACCAGCCAAGTAGCGTGAAGGATGAAGGCTCTATGGGTCGTAAACTTCTTTTATATGGGAATAAAGTTTTCCACGTGTGGAATTTTGTATGTACCATATGAATAAGGATCGGCTAACTCCGTGCCAGCAGCCGCGGTAATACGGAGGATCCGAGCGTTATCCGGATTTATTGGGTTTAAAGGGAGCGTAGGGGGATTGTTAAGTCAGTTGTGAAAGTTTGCGGCTCAACCGTAAAATTGCAGTTGAAACTGGGAGTCTTGAGTACAGTAGAGGTGGGCGGAATTCGTGGTGTAGCGGTGAAATGCTTAGATATCACGAAGAACTCCGATTGCGAAGGCAGCTCACTAGACTGTCACTGACACTGATGCTCGAAAGTGTGGGTATCAAACAGGATTAGGTACCCT
+
FGGGFGFFFGGGGGCFGGGGFGGGGGGGGFFGGGGGGGGGGGGGGGGGGFEGGGGGGFGGG@FFGGGDGGFGGGGGGGGGGGGGGGGG9EDFGGGGGGGGGGGG<FEGAFFF<FFGGGFFFGGGGGGFFFFFAFAGFGGGGGECG?GGGGGGGGGGGFFGGGGGGGGGGGGGCFGGG?G=:FGF7FFGGGDGGGDG<FCGFGEGGFFFGFGGGGGGDGDE8C;9=C:C;FC:FGGCEGGGGGGGFBDGF@/FCGBEEFEDFCFFFGFGGCFEGFF<=<GE=GGGFFFGCFFDGGFEGFE<@CGGGEEGGCGFFF:CGGGGGGGGEG@GGGGGGGGGFFGGGGGGFGGGGGGFFF:C:CGGFCF8GGGGGFGF?GFGGGFGGFCFC,GDGGFEGGGGGCC,DDGGGGFGEFGFGGFGFGFGGGGGGGCGGGGCCCCC
@PBWD 443
TGAGGAATATTGGTCAATGGCCGAGAGGCTGAACCAGCCAAGTCGCGTGAAGGAAGAAGGATCTATGGTTTGTAAACTTCTTTTATAGGGGAATAAAGTGGAGGACGTGTCCTTTTTTGTATGTACCTTATGAATAAGCATCGGCTAACTCCGTGCCAGCAGCCGCGGTAATACGGAGGATGCGAGCGTTATCCGGATTGATTGGGTTTAAAGGGAGCGCAGACGGGTCGTTAAGTCAGCTGTGAAAGTTTGGGGCTCAACCTTTAAATTGCAGTTGATACTGGCGTCCTTGAGTGCGGTTGAGGTGTGCGGAATTCGTGGTTTAGCGGTGAAATGCTTAGATATCACGAATAACTCCGATTGCGAAGGCAGCACACTAATCCGTAACTGACGTTCATGCTCGAAAGTGTGGGTATCAAACAGGATTAGATACCCT
+
FGGGF,CF@EFGG9FGGFGFFFGGGGGGG,<EF<CFFFFF,C6EFGG+6FDGGFGGGGGGE@FGEFGGCFCCCFFFCFGGGGGFGGGGGGGGG8FFEGCEFFGGGGDCG8FCFAFDF7>FGG9FCC<<FG9CFEAFGGGFABFFG?FGFF,DFGGGGGGCCCCFEGGG7CF9AEGDEG9GGGGC2GG3E8>CA7=E/+<*AECCFGEC8<<CF<@>21EGE3D8CDGGGGGFB?<CDCCFGGFGF?,CFD@;EGCDF<>/CEE=CFGGFB,+DDC@69B:1@C:#FE?CDFA+EEEC8CGF8GGGGF>GFFFGGGGFCE4FA+F7CC9GGFAFGGFDFFAAFGCEGGGFFA,ECGEGGGEGEGGGGGGCEFCCGGGGGGGDGGGGGFGGGGGFGGGGGEGGGGGFFF7EEFFFEGGGFGGGGGGGGGCFCGC@CCC
@PBWD 444
TGAGGAATATTGGTCAATGGGCGAGAGCCTGAACCAGCCAAGTAGCGTGCAGGATGACGGCCCTATGGGTTGTAAACTGCTTTTATAAGGGAATAAAGTGAGTCTCGTGAGATTTTTTGCATGTACCTTATGAATAAGGACCGGCTAATTCCGTGCCAGCAGCCGCGGTAATACGGAAGGTCCGGGCGTTATCCGGATTTATTGGGTTTAAAGGGAGCGTAGGCGGATTGTTAAGTCAGTTGTGAAAGTTTGCGGCTCAACCGTAAAATTGCAGTTGATACTGGCAGTCTTGAGTGCAGTAGAGGTGGGCGGAATTCGTGGTGTAGCGGTGAAATGCTTAGATATCACGAAGAACTCCGATTGCGAAGGCAGCTCACTGGAGCGCAACTGACGCTGAAGCTCGAAAGTGCGGGTATCGAACAGGATTAGATACCCT
+
AFFGGEFGFGGGFFFGGGGCFGGGGG7C@FGGGGGGGGGGFFAFGGGGBFFGGEEGGCGGDGGGGFGFCFEEGGCFEFCFGGGGGGGGGGCFGFFGGGGGFGFGGGGGGGGFFD<EFCEGGGGGGGGGDAE9EE9EFGGGGFG?EGGGGG>>FFG@>D<CFGGFGG?GFECFC>FD8FGFGCGGGCEFGE<14<FE6=GFAG@FFGFE+FFGGDE>CDE>EFCEGED@:ECFGEGG<?EFFGGFBEFFGFDGGFF:GCCB@>FDGGFGGGFCGFD<GFACFGGGFFA,<8GFFFAEGGGEGGGGGCGGGFF9FFC7F7GGGGFGGGGGGGGGCFFGDGGGGF9GGFFCDGGGGGF7GGF@F,GGGGGGGGEGGGGGGGGGGEFFAGFGGGGGGFGGGGGGFFGGGGGGGDGGGGGGGGGGGGGGGGGGGGFCCCCC
@PBWD 445
TGAGGAATATTGGTCAATGGACGAGAGTCTGAACCAGCCAAGTAGCGTGCAGGATGACGGCCCTATGGGTTGTAAACTGCTTTTATAAGGGAATAAAGTGAGTCTCGTGAGACTTTTTGCATGTACCTTATGAATAAGGGCCGGCTAGTTCCGTGCCAGCAGCCGCGGTAATACGGAAGGTCCGGGCGTTATCCGGATTTATTGGGTTTAAAGGGAGCGTAGGCCGGAGATTAAGCGTGTTGTGAAATGTAGAGGCTCAACCTCTGCACTGCAGCGCGAACTGGTCTTCTTGAGTACGCACAACGTGGGCGGAATTCGTGGGGTAGCGGTGAAATGCTTAGATATCACGAAGAACTCCGATTGCGAAGGCAGCTCACGGGAGCGCAACTGACGCTGAAGCTCGAAAGTGCGGGTATCGAACAGGATTAGATACCCT
+
GGDFGGGGGGGGGGGGGGGGGGGGGGCDFGFGGGGGGGGGGGGFGGGGDGFGFEGGGGGGGGGGGGGCGGCFFGGFGDGGGFGGGGGFF?DFFGFGGGGGGGGGGG<FFFGGGF<FGGGGGGGGGGCFAFGFFGGGGGE@FG?CGDGGFFDFFGGGFEGGGGFGGGGGCFFGGGCGE@FD0CFCCFGDGEEEFGGGFGD?FGEFGGFGEFFFFEGFEGGGEGGGGGGEEE8EGG?9DGGGGGGGGGGE?<,DGGGFCCFGGGGFGGGGFFGGGGFGCGGGGGGFD?GGFDGGFGFGGE8GGGGGGEEGGDFAFGDGGGDFE=E@EGDGGGGDFAGGGGGGGGGFEGGFGGGGGGGFGGGGGGGGGGGGGFFC,,DGGGGGFF+GCGFEGGGGGGGGGGGFFGGGFCEDGGGGGGFE>GGGDGGGGGGGGGFCCCCC
@PBWD 99436
TGGGGAATCTTCCGCAATGGACGAAAGTCTGACGGAGCAACGCCGCGTGAGTGATGACGGCCTTCGGGTTGTAAAGCTCTGTGATCGGGGACGAATGGCTGGTATGCTAATACCATATCAGAGTGACGGTACCCGAATAGTAAGCCACGGCTAACTACGTGCCAGCAGCCGCGGTAATACGTAGGTGGCAAGCGTTGTCCGGAATTATTGGGCGTAAAGCGCGCGCAGGCGGCTTCTTAAGTCCATCTTAAAAGTGCGGGGCTTAACCCCGTGATGGGATGGAAACTGGGAGGCTGGAGTATCGGAGAGGAAAGTGGAATTCCTAGTGTAGCGGTGAAATGCGTAGAGAGTAGGAAGAACACCAGTGGCGAAGGCGGCTTGCTGGACAGTAACTGACGTTCAGGCTCGAAAGCGTGGGGAGCAAACAGGATTAGATACCCT
+
CFGFGGGGGGGGGGGGGFGGGGGGGGFG9FGGGDGGGDFGGGFGGDGGGGGFGGGFGGGGFGGGGFFG<FEFGGFDGGGCGEGFFEEECFEGGGGGDFGDGDFGGGGGGGGGGGFGGGGGGFBB9DFFGGGGG,@FGEFGGGGAFFGGGGGCGGG?G<:DF>GFGFG8CFEG@>>EGDGG>3F;FAFGCEGEGEGGDEEEGEEEGFGCFGGFCEGGGGECEGGCGGECCEG8:FEFFCEGGGFDCD9FFFED<ECCCGGGGGGFEGGC=EBA;9CFDA7FGGGGGGGEGGGGGGFGGGECGGDGGGFGGFGGGGGGFGGCGF9GGGGDGGGFAGGGGFF?7DF9GFAEA,GGGGGGGCGGFGGGGGFGGFC:7FCGGGGGGGGF9GGFFGGGGGGGGGGFGGGGFFCGFGGGGEGGGGGGGGGGFGGGGF9GGFEFCCCCC
@PBWD 72235
TGAGGAATATTGGTCAATGGACGAGAGTCTGAACCAGCCAAGTAGCGTGAAGGGTGAAGGTCCTACGGATTGTAAACTTCTTTTATACGGGAATAAAGTTTCCTACGTGTAGGATGTTGTATGTACCGTATGAATAAGCATCGGCTAACTCCGTGCCAGCAGCCGCGGTAATACGGAGGATGCGAGCGTTATCCGGATTTATTGGGTTTAAAGGGAGCGCAGACGGGAGATTAAGTCAGTTGTGAAAGTTTGCGGCTCAACCGTAAAATTGCAGTTGATACTGGTTTCCTTGAGTGCAGTTGAGGCAGGCGGAATTCGTGGTGTAGCGGTGAAATGCTTAGATATCACGAAGAACGCCGATTGCGAAGGCAGCTCACGGGAGCGCAACTGACGCTGAAGCTCGAAAGTGCGGGTATCGAACAGGATTAGATACCCT
+
EGGCEFFGGGCFGGGCFFEEGGGGGGGGGGFGFCFEF,C,CFFFGAFFGEFGGGAFFGFGGFGGGGFDGD7EFFGGGGGAFFG<FFFD@CFGGGFGFG<FFCFGEEGFF<EFGGG,FFGGFGGGGGGGFGGGAEAFDGGEGGGEGGGGFGDF@GGGCFF7<<:>F+@<FC>FF6DF>CFEDB?C8EEEGDFCC?FEEF<9CFCCEFFFA?CFGGGCDEFDEFDFGGCCFEFCDGFGGGGGFFGGF;<:+F<ECEE8F2@DCGFGGFFD9GCFAFFGFAFGGGGFDF<FF8CDFCGGGF8GGFGEB+DGG@C<C<F7GGFFDGEGE@:9GGGGGGCEC,DF<FEF=@DGGFFB>6@+C7FCDGCGGGGGGGDGGDGFEFCFF77EF<EGGGFCDCGGGF@F@7GEGGGGDGGGEFGGFGFGGGGGGGGFFFCCCCCC
@PBWD 448
TGAGGAATATTGGTCAATGGACGAGAGTCTGAACCAGCCAAGTAGCGTGAAGGATGAAGGTCCTACGGATTGTAAACTTCTTTTATAAGGGAATAAACCCTCCCACGTGTGGGAGCTTGTATGTACCTTATGAATAAGCATCGGCTAACTCCGTGCCAGCAGCCGCGGTAATACGGAGGATGCGAGCGTTATCCGGATTTATTGGGTTTAAAGGGAGCGCAGACGGGTCGTTAAGTCAGCTGTGAAAGTTTGGGGCTCAACCTTAAAATTGCAGTTGATACTGGCGTCCTTGAGTGCGGTTGAGGTGTGCGGAATTCGTGGTGTAGCGGTGAAATGCTTAGATATCACGAAGAACTCCGATTGCGAAGGCAGCACATTAATCCGTAACTGACGTTCATGCTCGAAAGTGTGGGTATCAAACAGGATTAGATACCTT
+
EGFFE@EGFGGGGGGGGGGGGGGGEGGGGGGGGGGGFGGGCCFGFGCFGGGGGGGFEEGDFGGGGFGDGGEFGGGFGGGFGGGGGFFGCFGFFFGGGGGEFGGGGGDFGGGGGGGGGGGGGFGGGF,FFGGGGFGGGDGGGG>AFFBFGGGGGGGGGFG;GGFGGG?GGEFFF><FCCGGGGDFE7DGEE:4@CFEGGGFFFGGGGEFFCCFGBE>DGCCEGGGFECGC=@,;FFGGGGGGGGGGFFFEF?EFGGEDGFC?FEDFGGGGGGGFGF@@<?F3FBC+GFGFFGFCBF@>GFA,FGFFCF7FA,E==+GEF7EGFGCGFGGFCGGGGGGGGGGFDGF?GFC9FFFEFB@GGGEGGGGGGGGGFGFCFCGGGEGGGGGGGGGGGGGGGGGGGGGGDGGGGGGGGGGGFFF?GGGGGGGGGGGGGGCBBB@
@PBWD 98593
TGGGGAATATTGCACAATGGGGGAAACCCTGATGCAGCGACGCCGCGTGAGCGATGAAGTATTTCGGTATGTAAAGCTCTATCAGCAGGGAAGAAAATGACGGTACCTGACCAAGAAGCACCGGCTAAATACGTGCCAGCAGCCGCGGTAATACGTATGGTGCAAGCGTTATCCGGATTTACTGGGTGTAAAGGGAGCGTAGACGGAGTGGCAAGTCTGATGTGAAAACCCGGGGCTCAACCCCGGGACTGCATTGGAAACTGTCAATCTAGAGTACCGGAGAGGTAAGCGGAATTCCTAGTGTAGCGGTGAAGTGCGTAGATATTAGGAGGAACACCAGTGGCGAAGGCGGCTTACTGGACTGTAACTGACGTTGAGGCTCGAAAGCGTGGGGAGCAAACAGGATTAGATACCCT
+
DFFGGGGGGGGGGGFGGGGGGGGGGGGGGGFGGGGGGGDEGGGGGGGFGGGFEEGGFGGGGGGGGGD:F<EGGGGGGGGGGGGGGGGGGGGGGGGGGGGCFGGGGGDGFGGGGDFFFGGGGGGGGGGGG@GG?FGGFG@C@AEFGGGGGGGGGFC:FFGGGGGGGGGGC=@FFGGGGGGGGGGFFGGGGGGGGGGGGGFFGFEGEGGEGGD<GEFCGFCFGGGGEFFFGGEGG<C8CGGGFCGGGGGGFGFGGFFGGGFGGGGFDGGFGDGFCGGGGGGGGGDFF7GGDGECFB9GGFEEGGGGGGGFGGGGC7@GGGFEFGFGFFGF9FEECGFGGGGGGGGGGGC@GGGEFCFGGGGGGGGGGGFEGDGGGGGGFGF@FGFGGGGGGFGGFFFGFGGFGGGGGGGGGGEC@CCC
@PBWD 95152
TGGGGAATCTTGCGCAATGGGGGGAACTCTGACGCAGCGACGCCGCGTGCGGGACGGAGGCCTTCGGGTCGTAAACCGCTTTCAGCAGGGAAGGGTCAAGCCTGTACCTGCAGAAGAAGCCCCGGCTAACTACGTGCCAGCAGCCGCGGTAATACGTAGGGGGCGAGCGTTATCCGGATTCATGGGGCGTAAAGCGCGCGTAGGCGGCCCGGCAGGCCGGGGGTCGAATGGGGGGGCTCAACCCCCCGAAGCCCCCGTAACCTCCGCGGCTTGGGTCCGGTAGGGGAGGGTGGAACACCCGGTGTAGCGGTGGAATGCGCAGAGATCGGGTGGAACACCGGTGGCGAAGGCGGACCTCTGGGCCGAGACCGACGCTGAGGCGCGAAAGCTGGGGGAGCGAACAGGATTAGATACCCT
+
;EFFCFGGF9<FGDCEGG,CDGG+=CF@FC9BFEGFGGEFG7E@FFCGCE:7<+@F7B<CGGGGF7+*8:*=CCBCFFGGG7<FCFCCCC:F7E:<FGGD,C:EGGGGGAFG,,0<C8EF88CCC?EEFGGFCEGF88C8*,;6C*:8>E88,<C*<@>E58*:?ECECEEEG7,*/**::E/$</2F8:C;7ACE5EE8?EGC<8CC:85:E>:C=E8:E?C:00:(##>GE>C#<,CE6C:8&;=?*:CC=4*:>,<*C<*>>*:F<<8,6*::CFE@@,@FB+@GFDF<B3+CB=+=?ECFC8C@B5,EFEC+=459@<,7:DDGGFCFBB4:B@>8CFC=7F7@CCGEC6GGFFF@CEDFFCB@77FB+;,?GGGGFFBFEEFF7GFFFGGCGGGGFFGGDGE9GE@GCCCCC
@PBWD 451
TGAGGAATATTGGTCAATGGGCGAGAGCCTGAACCAGCCAAGTAGCGTGCAGGACGACGGCCCTATGGGTTGTAAACTGCTTTTATAAGGGAATAAAGTGAGTCTCGTGAGACTTTTTGCATGTACCTTATGAATAAGGACCGGCTAATTCCGTGCCAGCAGCCGCGGTAATACGGAAGGTTCGGGCGTTATCCGGATTTATTGGGTTTAAAGGGAGCGTAGGCCGGAGATTAAGCGTGTTGTGAAATGTAGTGGCTCAACCTCTGCACTGCAGCGCGAACTGGTCTTCTTGAGTACGCACAACGTGGGCGGAATTCGTGGTGTAGCGGTGAAATGCTTAGATATCACGAAGAACTCCGATTGCGAAGGCAGCTCACGGGAGCGCAACTGACGCTGAAGCTCGAAAGTGCGGGTATCGAACAGGATTAGATACCCT
+
,CFEFGGFGFGGGFFGGGEEGGGGGGGGGGGGFFGGGGGGGG<FGFGGGGGGCFGGGFEGF=FCFGF8<CCCFGGGGGGGGGGGGFGGCFAEF@EFG,EFFG<FFGGGGGGGGCEFGGGGFCGFGAFFG<FGGGGCFDDGGGG@FGGGGGGGGGGE+>FGGFE7FGGGGDGCFFFGGGGGGGGCEEEFFGC7FGE;4+<:F>GFFGE<EGF9=:EGC>EGEC;?8CC:GGFGGECFECEGE;DD@9CE8CAGGDFFFGGGGGGFFGFGFFGGDGFFBB>:5D>FF8GEC,DDFEECBD8FFA4C7?::CCGE?8F=7GGGGFGEGGGGGFB<,FGF9EF9E5ABED,DGGGGE=GEFEGFCDGGF<CF8CC8CC:<EC@,GFFFEGFFECBGFFCGGGDGFF9F@@6B+BFE:<FCGEGFGFGGCAE@FE;8A,B9
@PBWD 452
TGGGGAATCTTCCGCAATGGACGAAAGTCTGACGGAGCAACGCCGCGTGAGTGATGACGGCCTTCGGGTTGTAAAGCTCTGTGATCGGGGACGAATGGCTGGTATGCTAATACCATACCAGAGTGACGGTACCCGAATAGCAAGCCACGGCTAACTACGTGCCAGCAGCCGCGGTAATACGTAGGTGGCAAGCGTTGTCCGGAATTATTGGGCGTAAAGCGCGCGCAGGCGGCTTCTTAAGTCCATCTTAAAAGTGCGGGGCTTAACCCCGTGATGGGATGGAAACTGGGAGGCTGGAGTATCGGAGAGGAAAGTGGAATTCCTAGTGTAGCGGTGAAATGCGTAGAGATTAGGAAGAACACCGGTGGCGAAGGCGACTTTCTGGACGACAACTGACGCTGAGGCGCGAAAGCGTGGGGAGCAAACAGGATTAGATACCCT
+
GGGGGGGGGGGEGGGGGGGGGGGGGGEFFGGGGGGGGGGGGGGGGGGGGGGGGGGGGGGG@EGGGGGCEGGGGGGDDFGGGGGDDFFGDEGDGGC8DEEFCEFFGGGGDGFDFFFGFDGGCGG=>>CEGGGGGGGDG>FFFCFGCFFCEEEGGF6C<,=FGGFGGCFGGGEF<<::ECCEG<BCGGGGFGGC*C8=EC@FEGE,#<FF2GF>*;:CA/<F@;<:CD/DCGFG5-@0;CGGF>/CDCC>,GEFGGGGFGGECCE@GGFFFFG:C=FD<,;FGGFGGGGF:A,FAF<CGGF:FB7GGFF9FCFFFCEE?@GGGGFF9GGFCGGDGGGGGGGGGGGGGGGGGGGGGGGDGGGECGGEGGGGGGGGGGGGCGFCFGGGFGGGGFGGGGGGGGGGGGGFFB>GGGGEGGGGGGGGGGGGGGGGGGGGGGGGCCCCC
@PBWD 90576
TGGGGAATATTGCACAATGGGGGAAACCCTGATGCAGCGACGCCGCGTGAAGGAAGAAGTATCTCTGTATGTAAACTTCTATCAGCAGGGAAGATAGTGACGGTACCTGACTAAGAAGCCCCGGCTAACTCCGTGCCAGCAGCCGCGGTAATACGTAGGGGGCAAGCGTTATCCGGATTTACTGGGTGTAAAGGGAGCGTAGACGGTGTGGCAAGTCTGATGTGAAAGGCATGGGCTCAACCTGTGGACCGCATTGGAAACTGTCATGCTTGAGTGCCGGAGGGGTAAGCGGAATTCCTAGTGTAGCGGTGAAATGCGTAGATATCGGGAGGAACACCAGTGGCGAAGGCGGCCTACTGGGCACCAACGGACGCTGAGGCTCGAAAGTGTGGGTAGCAAACAGGATTAGATACCCT
+
E@F@7FFFFGGGGGGGGGGGFCE+BFFF>DGFGGFFGFEDF>GGGG@CEE,,C:CEEFGF,EEFE,CEEFGFF?FFGGGGAEFGF8?ECFE<FEGG9E,C<:FC+FFGF@FGGFFGG8FG<>+CCC@<FF,BCB<FF9,+,8>F>B@A>5>?>FG@FGDGGEGECGGGGF<4GGGGE=GGEFFF?CCG+GGGFFGAE:<8F=49CEEDC8CDGGGG79EG<G?CG<A@,87A6F<CCFFFGGFCFCEGC><DC;=8<CFGG8F=FFFCGFFGGGGFFF6++CGFECGEGFFA,<,FE<BBEEFEEEFBCF<?:B,>GFFGGCDFCDF@EF9FCC@C68<FFF8,CCC@B@@,9,9E<CC,9C8,,EC::FFGFE,DFC7F<,,AAA:F@,GFFFDC,AFEF69AA,ECEDGCC9CC
@PBWD 454
TGAGGAATATTGGTCAATGGACGAGAGTCTGAACCAGCCAAGTAGCGTGAAGGATGAAGGTCCTACGGATTGTAAACTTCTTTTATAAGGGAATAAACCCTCCCACGTGTGGGAGCTTGTATGTACCTTATGAATAAGCATCGGCTAACTCCGTGCCAGCAGCCGCGGTAATACGAAGGATGCGAGCGTTATCCGGAGTTATTGGGTTTAAAGGGAGCGCAGACGGGTCGTTAAGTCAGCTGTGAAAGTTTGGGGCTCAACCTTAAAATTGCAGTTGATACTGGCGTCCTTGAGTGCGGGTGAGGTGTGCGGAATTCGTGGTGTAGCGGTGAAATGCTTAGATATCACGAAGAACTCCGATTGCGAAGGCAGCTCACTGGAGCGCAACTGACGCTGAAGCGCGAAAGTGCGGGTATCGAACAGGATTAGATACCCT
+
EEGGFGGGGGGGGGFGFGGGGGGGEGGGGGGGGGGGGGFGCGGGGGGG>EEGGGGGGGGDFFFFFCG7:CFGAFGGGGCEEFGCFAD?,9FDFGDGG?,:FDFBFG>FC=7F+BFGFFFGFGGGCE,AB99<FFFG<EFGFGCEFGGCFFGFGD3FECG7F,=::8:+>7FFBF7DCFGG0FFEE7<EECGGFGGE:#C9,?<9CCB.CFCCC9F<<C@EE<#5EFEC:FFF@FGFD9>1<9:<<EFC<CEGGF@C:FFBDGGFF;E,9B@:C@@>D(<8CEGF@3,<GGGGEGGF@D4,FGEFE::+F8F9GGCCFDDGGFGFECGEGFFE<FGFFAFFGFC,FFF=FFGF@FCCCFGGGEGDFF<E@8F8,<<F@CCF7F@ADGGDFEEGFB9EEFCC@DDF<@7@67GGEFF<FEGFFEDEA,CCGF66@,C<
@PBWD 455
TGAGGAATATTGGTCAATGGGCGAGAGCCTGAACCAGCCAAGTAGCGTGCAGGAAGACGGCCCTATGGGTTGTAAACTGCTTTTATAAGGGAATAAAGTGAGTCTCGTGAGACTTTTTGCATGTACCTTATGAATAAGGACCGGCTAATTCCGTGCCAGCAGCCGCGGTAATACGGAAGGTCCGGGCGTTATCCGGATTTATTGGGTTTAAAGGGAGCGTAGGCCGGAGATTAAGCGTGTTGTGAAATGTAGACGCTCAACGTCTGCACTGCAGCGCGAACTGGTTTCCTTGAGTACGCACAAAGTGGGCGGAATTCGTGGTGTAGCGGTGAAATGCTTAGATATCACGAAGAACTCCGATTGCGAAGGCAGCTCACTGGAGCGCAACTGACGCTGAAGCTCGAAAGTGCGGGTATCGAACAGGATTAGATACCCT
+
GGGGGGDFFGFFGGGGGGFFGGGGGGCGGG?FCFGGFGGGGGGGGGGGGGG9EGGGGGFGF7FGFDFGGEGFEGGGGGGGGGGGGGGGFGGFGGGGG<EGGGGGGGGFGGGGGFGF9<+EFGGGGG9FGFCGGGFEEEFGGGEDGDG@FGA?FFGGGGGGGGGGGGGGGGGGGFFDGFGGF:<CEEEGFEECG9:<EF@CFGFGFC=GA<CCGF:*DDFGEGDFEFGGEGGECFGGGGGGGGGGF?F=9<::EFECGFFAFGF58<CEFFEEEDGGGGGGGGGGGFGGFDFF8CGGFF?GFGFFGGGGGGGGF8FCE?FGCFFF777FGGGGGGGGFGFFGGGFFCFGGGFFC?GGGGFCGGGGGGGGGGGGGGGGGF+GDGGFGGFGGGGGGFGDF7GGGGGGGEGGGGGGGGFFGGGEFGGGGFGDGGGCCCCC
@PBWD 456
TGAGGAATATTGGTCAATGGGCGAGAGCCTGAACCAGCCAAGTAGCGTGCAGGATGACGGCCCTATGGGTTGTAAACTGCTTTTATAAGGGAATAAAGTGAGTCTCGTGAGACTTTTTGCATGTACCTTATGAATAAGGACCGGCTAATTCCGTGCCAGCAGCCGCGGTAATACGGAAGGTCCGGGCGTTATCCGGATTTATTGGGTTTAAAGGGAGCGTAGGCCGGAGATTAAGCGTGTTGTGAAATGTAGACGCTCAACGTCTGCACTGCAGCGCGAACTGGTTTCCTTGAGTACGCACAAAGTGGGCGGAATTCGTGGTGTAGCGGTGAAATGCTTAGATATCACGAAGAACTCCGATTGCGAAGGCAGCTCACTGGAGCGCAACTGACGCTGAAGCTCGAAAGTGCGGGTATCGAACAGGATTAGATACCCT
+
FFGGGGGGGGGGGGGGGGGGGGGGGGGGGGGGGGGGGGGGGGGGGGGGGGGGGGGGGGGGGGGGGGGFFGGGGGGGGGGGGGGGGGEGGGGGGGGGGGGGGGGGGGGGGGGGGGGGGGGGGGGGGFFGGGGGGGGGGGGGGGG<GGGGG@GGGGGGGGGGGGGGGGGGEGGGFGGGGFCDEGGDGGGGFGGGGGGC4FC;CGFGFFCFFFCFGGGFGGGGGFEGGEFCFEFGEGGGGGGGGGGGGFFGGFFEC-GFF:FGGDFFGGGGGGGGGGGGGGGGGFCFGGFGGGGGGGEGEE8EGGGFFCFF7FF9FECGEGGFGGGGGECGGFCGGGGGGGGGGGGGFGGGFGGGGGEC77GDGEGFGGGGGGFFDD<GCGGGGEEGGGFGGGF7GFGGGGFEFCGFGGGGGDGGGFGGGGGGGGGGGGFGFGGCC@C9
@PBWD 51736
TGAGGAATATTGGTCAATGGACGAGAGTCTGAACCAGCCAAGTAGCGTGTAGGATGACGGCCCTATGGGTTGTAAACTGCTTTTATAAGGGAATAAAGTGAGTCTCGCGAGACTTTTTGCATGTACCTTATGAATAAGGACCGGCTAATCCCGTGCCAGCAGCCGCGGTAATACGGAAGGTCCGGGCGTTATCCGGATTTATTGGGTTTAAAGGGAGCGTAGGCCGGAGATTAAGCGTGTTGTGAAATGTAGACGCTCAACGTCTGCACTGCAGCGCGAACTGGTTTCCTTGAGTACGCACAAAGTGGGCGGAATTCGTGGTGCAGCGGTGAAATGCTTAGATATCACGAAGAACTCCGATTGCGAAGGCAGCTCACTGGAGCGCAACTGACGCTGAAGCTCGAAAGTGCGGGTATCGAACAGGATTAGATACCCT
+
GGGGFFFGGGGGGGGGGGGGGGGGFFGFGGGGGGGGGG@FGGG,CEEGGGGGGGGGGGGGFGGGEGGGFGGEGG,EEAFGGGCFGFGGGGCEFGGGGGDGGGFFFGCFGEEEGGGGCGGG<5EFCFGGGGGGGF?FDG?@EEGGGGGF>GC@@=08FFFEFGF<C7FFG0FFGFCFFCC>D<DCGGFGGGFDGGFC6FGFFGBFGGGFGGFGGGGGEEC4;FGDFCCEGG>GEEEDDGGGGFFDGCC$FCE;FECGFGFGGGGGGGGGFGEE@FCGGGFF>GGG8GGF9F?AGGGGGGGGFF<ADF>GGGGFFEGCGFGGGGGCEGGGGGGGGGGGGFFGGFFGGGGFGFGGGGF@>GGFFEGFGGGGFFGGGFFFGGGGGGGGGGGGFCGGGGFGGGGGGGGGGGFGE>GGFCFFDGGGGGGGGGGGGGGCCCCC
@PBWD 69711
TGAGGAATATTGGTCAATGGGCGAGAGCCTGAACCAGCCAAGTAGCGTGAAGGATGACTGCCCTATGGGTTGTAAACTTCTTTTATAAAGGAATAAAGTCGGGTATGGATACCCGTTTGCATGTACTTTATGAATAAGGAACGGCTAATTCCGTGCCAGCAGCCGCGGTAATACGGAAGGTCCGGGCGTTATCCGGATTTATTGGGTTTAAAGGGAGCGTATGCCGGGGATTAAGCGTGTTGTGAAATGTAGACGCTCAACGTCTGCACTGCAGCGCGAACTGGTTTCCTTGAGTACGCACAAAGTGGGCGGAATTCGTGGTGTAGCGGTGAAATGCTTAGATATCACGAAGAACTCCGATTGCGAAGGCAGCTCACTGGAGCGCTACTGGCGCTGAAGCTCGAAAGTGCGGGTATCGAACAGGATTAGATACCCT
+
GGADE<EFGDFEC<EFFFD@<C@F+@7FFGFGFGGGGGFCFFCFEGCFGGGGGD<=<FFF,,<FFGGGGFCFFFFFGGCC?FC6FDFEFGCFGGGGGG<58>7A+E?<C<E8F8CBE88EA95BBFFGGGCFGGA<F?<FEF?FGDCGC9DFDDF:FDD7D8C<=8@F@@7;FFEECF@FGC/5F=FFFGF8@FFE7CFFCG<GF9FFCECCGGEGEEGEE#DE<CCG8/82B<F=2C>?FFFF>CGCBDFF9FDFA::FB32C9FFFGGGGGGGFB<2<GFFDFA,EED?F==4489A:,E<:C?:?GFFECEGFB+F,GGEGGGFE9F?EAFEGGGGFAGGGFD66FEA?8FF:EF@BF7GGECC,<C,FFC,CGGF:@7EC;,C:GFDFDFFFFECE,BCFE@@+C@FGGCF;6<CEGGGGGGGGGGGCCCCC
@PBWD 459
TGAGGAATATTGGTCAATGGGCGAGAGCCTGAACCAGCCAAGTAGCGTGCAGGAAGACGGCCCTATGGGTTGTAAACTGCTTTTATAAGGGAATAAAGTGAGTCTCGTGAGACTTTTTGCATGTACCTTATGAATAAGGACCGGCTAATTCCGTGCCAGCAGCCGCGGTAATACGGAAGGTCCGGGCGTTATCCGGATTTATTGGGTTTAAAGGGAGCGTAGGCCGGAGATTAAGCGTGTTGTGAAATGTAGACGCTCAACGTCTGCACTGCAGCGCGAACTGGTTTCCTTGAGTACGCACAAAGTGGGCGGAATTCGTGGTGTAGCGGTGAAATGCTTAGATATCACGAAGAACTCCGATTGCGAAGGCAGCTCACTGGAGCGCAACTGACGCTGAAGCTCGAAAGTGCGGGTATCGAACAGGATTAGATACCCT
+
[truncated: 44,118,380 more chars]
