# Supplementary material for: Compositional distinction of gut microbiota between Han Chinese and Tibetan populations with liver cirrhosis
Source: PeerJ. 2021 Sep 15;9:e12142. doi: 10.7717/peerj.12142 (PMC8449536; doi:10.7717/peerj.12142)
Supplement: Supplemental Information 13 [file peerj-09-12142-s013.zip › THC8.clean.fastq]

@QYRCM 1
TGAGGAATATTGGTCAATGGGCGAGAGCCTGAACCAGCCAAGTAGCGTGCAGGATGACGGCCCTATGGGTTGTAAACTGCTTTTATAAGGGAATAAAGTGAGTCTCGTGAGACTTTTTGCATGTACCTTATGAATAAGGACCGGCTAATTCCGTGCCAGCAGCCGCGGTAATACGGAAGGTCCGGGCGTTATCCGGATTTATTGGGTTTAAAGGGAGCGTAGGCCGGAGATTAAGCGTGTTGTGAAATGTAGATGCTCAACGTCTGCACTGCAGCGCGAACTGGTTTCCTTGAGTACGCACAAAGTGGGCGGAATTCGTGGTGTAGCGGTGTAATGCGTAGATATCACGAAGAACTCCGATTGCGAAGGCAGCTCACTGGAGCGCAACTGACGCTGAAGCTCGAAAGTACGGGTATCGAACAGGATTAGATACCCT
+
FGGGGFGGFGGGGGGGGGGGGGGGGGGGGGGGGGGGGGGGGGGGGGGFC@EDGGGGGFEDFFGGGGG8DFECGGGGGGGFFGGGDFEC<EF8FFGGGGGGG9FFGFCFF87,:AFFGGDGGGGGGGFGG9EFFAFAF9?FEG?DFCCEGGGGGGGGGGCGGGGGGG?GFGFFC=?@E@FGG=GGGGGGGG79CFGG7CCC;?B;?9CFGGFFCCG;DC8:ECC6F=>2BCGGCBFGGGGGDFGGFCCFGGFFC<@<79CFFGGF9EDFCFGGFGFE6CGGGGGGFFD8,,9GGGGF79GF9FC8CEFFCFGFEFCGGGGFGGGEEC7FFEEAGF@FB,FAGGFB,7E7GGGGGFFB@CEF7CEFGGGGGFGGGGGGGCEF@@+FGGGGGGGGGGGGGGFFDGGGGGC>GEGGGGGGEDGGGGGGGGGGGGGCCBA-
@QYRCM 2
TGGGGAATATTGCACAATGGGGGAAACCCTGATGCAGCAACGCCGCGTGAGTGAAGAAGTATTTCGGTATGTAAAGCTCTATCAGCAGGGAAGATAATGACGGTACCTGACTAAGAAGCTCCGGCTAAATACGTGCCAGCAGCCGCGGTAATACGTAGGGAGCAAGCGTTATCCGGATTTACTGGGTGTAAAGGGTGCGTAGGTGGCAGTGCAAGTCAGATGTGAAAGGCCGGGGCTCAACCCCGGAGCTGCATTTGAAACTGCATAGCTAGAGTACAGGAGAGGCAGGCGGAATTCCTAGTGTAGCGGTGAAATGCGTAGATAGTAGGAGGAACACCAGTGGCGAAGGCAGCCTGCTGGACTGTTACTGACACTGAGGCACGAAAGCGTGGGGAGCAAACAGGATTAGATACCCT
+
GGGGGGGGGGGGGGGGGGGGGGGGGGFEFGFGGGGGGGGGGGGGGGGGGGDGGFEFEFGGFGGGGGG:8FFGGGGEGGGGGGGF9EFFCEFGGGGGGGGGFGGEGCFFFGGGFFDDFFGGGCGE:>FGGGFFDFDEFFGGGGGGGDFGGFECGGFDE'FFGGG8FFGGEGEGGCEEEFFFGCFGFGGEFGG:GGGFGGGGGFGGCFEGG5GGGGGGGCECEFFFFGF>@:@CFFFCDGGGGGGGEFA8?:F<EEFGGGFGGGF?=F4GGE9GGGFEDFFGGFGGD+E:GFGFGGFFFGFEGCGGGGGFGGGGGGCGFEGFGGFB@9GGGGGGGGGGGFFFDGGGGGGGGGFGGCGGGGGGGGGGGGGGGGGFAGGGGGDGFGGGGGGGGGGGGFGGGFGGGGGGFGGGGGGCAAA-
@QYRCM 70559
TGAGGAATATTGGTCAATGGACGAGAGTCTGAACCAGCCAAGTAGCGTGCAGGATGACGGCCCTATGGGTTGTAAACTGCTTTTATAAGGGAATAAAGTGAGAGTCGTGACTCTTTTTGCATGTACCTTATGAATAAGGACCGGCTAATTCCGTGCCAGCAGCCGCGGTAATACGGAAGGTCCGGGCGTTATCCGTATTTATTGGGTTTAACGGGAGCGTAGGCCGGAGATTAAGCGTGTTGTGAAATGTAGATGCTCAACATCTGAACTGCAGCGCGAACTGGTTTCCTTGAGTACGCACAAAGTGGGCGGAATTCGTGGTGTAGCGGTGAAATGCTTAGATATCACGAAGAACTCCGATTGCGAAGGCAGCTCACTGGAGCGCAACTGACGCTGAAGCTCGAAAGTGCGGGTATCGAACAGGATTAGATACCCT
+
<EGGGGGGGFGG9;EFDEGFFFGFEFGDFGGGG8CGEFFFFGGFAFEGGDFCFEGFFGGD@7C@FGFFF<:@CFGGEGGFGFCFF9EFGGCGGCFGGG9FFGGG<,FFGGFFCFGGFGFGAFFGGFGFFFGGGGGGGAFGGEE7@ECDD9;F<F7CFFD9D=DGFEGGGGCFGGCB<FCEE:?FGDBFGG:9CCF#<FFCC9CCEGEGGFD9*CC>GGGFECCCG>8DGGFGGGGGEFFGGGGGGF<<EGFFCFGFFGEGGGGAFGFFDGBB<@:GEAFFGGFFF,FCDFEGGGDGDGGFGFCB:7GGGFC9DE@GDGGGGGGGGDCAGGGFFE9CECGGGGGFC@<GFCFFFCEDDGFFCCB<FFE@FGF<9GGEGFCGCF>F9GGGEEGFE9GGGGGGFEAGGGGGGGGGGGGFGGGGGGGGF<GDGGGCCCCC
@QYRCM 4
TGGGGAATATTGCACAATGGGCGAAAGCCTGATGCAGCGACGCCGCGTGAGCGAAGAAGTATTTCGGTATGTAAAGCTCTATCAGCAGGGAAGATAATGACGGTACCTGACTAAGAAGCACCGGCTAAATACGTGCCAGCAGCCGCGGTAATACGTATGGTGCAAGCGTTATCCGGATTTACTGGGTGTAAAGGGAGCGCGGGCGGTGCGGCAAGTCTGATGTGAAAGCCCGGGGCTCAACCCCGGTACTGCATTGGAAACTGTCGTACTAGAGTGTCGGAGGGGTAAGCGGAATTCCTAGTGTAGCGGTGAAATGCGTAGATATTAGGAGGAACACCAGTGGCGAAGGCGGCTTACTGGACGATAACTGACGCTGAGGCTCGAAAGCGTGGGGAGCAAACAGGATTAGATACCCT
+
FFFFEBCFFGGGGFGGGGGFGGGGGGGGGGGGGGCFGGGGEGGGGGGGG7FGGGGGGGGFFGGGGGGCGGFAFGGGGGGGGGGGGFA?=FDFFGGGGGGGGGGGGGGCGGGGFGGGGGGDGDFGGGGGGGGGG?FFFGGGGGFGGCFGGFG4GGFFFFEFFEGGGGGGGBEGFGEGGCFGGG-FGGFFG<EFEGGGGFF>EGEEEGGGGGGGFAFC9GFGGCCFGGGGEDFCCCEGG<FFGFGD>FEDGFCGCEFGGGGFDGGFGFFCFFGC=GGGGGE:FGF?FFEDFCFFGGFGGGGGFGGGGEGGGGGGGFDF@FFFFA5AGGGGGFGGEEGGGFF7GGGGGGEDGGGGGGGGGEF8FCGGGGGGGGGGGGGGFGGGGGGGGGGGGGGDCGGGGGGGGE<GFCGGGE<C@<C9
@QYRCM 80026
TGAGGAATATTGGTCAATGGACGAGAGTCTGAACCAGCCAAGTAGCGTGCAGGGTGACGGCCCTATGGGTTGTAAACTGCTTTTATAAGGGAATAAAGTGAGTCTCGTGAGGCTTTTTGCATGTACCTTATGAATAAGGACCGGCTAATTCCGTGCCAGCAGCCGCGGTAATACGGAAGGTCCGGGCGTTATCCGGATTTATTGGGTTTAAAGGGAGCGTAGGCCGGAGATTAAGCGTGTTGTGAAATGTAGACGCTCAACGTCTGCACTGCAGCGCGAACTGGTTTCCTTGAGTACGTACAAAGTGGGCGGAATTCGTGGTGTAGCGGTGAAATGCTTAGATATCACGAAGAACTCCGATTGCGAAGGCAGCTCACTGGAGCGCAACTGACGCTGAAGCTCGAAAGTGCGGGTATCGAACAGGATTAGATACCCT
+
FGGGGGGGGGGGGGGGGGGGGGGGGGGGGGGGGGGGGGGGGGGGGGGGGGGGGDGGFFGGFGGGGGGGGGGGGGGGGGGGGGGGGGGFCFGGFFGGGGGFGGFGGGGGGGGGGGGGGGGGGGGGGGFFGGGGGGGGGGGGGGGGGDEGGFGGGGFGDFGGGGGGGGGGGECFCGGGGGGEGGEFFGGGGGGGGGCEBFGFFFFFGFCGGGGGGGGGGGGGG<EFGGGGGGGGECEGGGGGGGGGFGFFGGGGGGGGFFEGGGCFFGGEFFFE:EEEBFGFGGGGGFGFFF?,@?F<@FFGGGGGGF@EGGGGFCF=CCCGFFEGGGDGGGFGFGGGGFCGGGGCGGGGCGGFGGGFGGGGGGGFGFGGGGGGGFEFCGGGGGGGGGGGGGGGGGGGGGGGFGGGGGGGGGGGGGGGDGGGGGGFFFCCGGGCCCCC
@QYRCM 66562
TGGGGAATATTGCACAATGGGGGGAACCCTGATGCAGCAACGCCGCGTGAGTGAAGAAGTATTTCGGTATGTAAAGCTCTATCAGCAGGGAAAATAATGACGGTACCTTACTAAGAAGCTCCGGCTAAATACGTGCCAGCAGCCGCGGTAATACGTATGGAGCAAGCGTTATCCGGATTTACTGGGCGTAAAGGGTGCGTAGGTGGCAGTGCAAGTCAGATGTGAAAGGCCGGGGCTCAACCCCGGAGCTGCATTTGAAACTGCTCGGTTAGAGTACAGGAGAGGCAGGCGTAATTCCTAGTGTAGCGGTGAAATGCGTAGATATTAGGAGGAAAACCAGTGGCGAAGGCGGCCTGCTGGACTGTTACTGACACTGAGGCACGAAAGCGTGGGGAGCAAACAGGATTAGATACCCT
+
@A8@+@:FEF,CDC<F?AC8@FC+78FFF=E8FEFE?FD8EEFEFGGGGE3,CFGGG@FFGGA<@FGFF<DGGG9<EA<@,88FCFCFFFFF,83=:@F,>7>:FC9F,@FGCEFGC>FCEFEFD:F9F<;FGGGC*?FCGFDG*F7*1*30CCG+3<,8CFGGGGGGGGD,C7EGG58CFF0C68@CEEECFC8/48?C>5;A<BCCD?8:CF@FECFCF<,B6<@:@E@<@?58C,D>CG;D,A=BCEFGGEFE,<5FF<CCC:EC$FGFAEE:AGGGFF?FF+FFC+?9BE<<AB:,FCEF@>,GFFFA==?BCGFFFA9F9GGGFEFFCC,FCGGGGGGGFEEFB7CCGDDGFF8DGF@,,CC9GGGGFEEEC,FDFCGGGGGGGGGFAGGDFGGGEEFFFGFFFGGCCCCC
@QYRCM 7
TGGGGAATATTGCACAATGGGCGAAAGCCTGATGCAGCGACGCCGCGTGAGCGAAGAAGTATTTCGGTATGTAAAGCTCTATCAGCAGGGAAGATAATGACGGTACCTGACTAAGAAGCACCGGCTAAATACGTGCCAGCAGCCGCGGTAATACGTATGGTGCAAGCGTTATCCGGATTTACTGGGTGTAAAGGGAGCGCGGGCGGTGCGGCAAGTCTGATGTGAAAGCCCGGGGCTCAACCCCGGTACTGCATTGGAAACTGTCGTACTAGAGTGTCGGAGGGGTAAGCGTAATTCCTAGTGTAGCGGTGAAATGCGTAGATATTAGGAGGAACACCAGTGGCGAAGGCGGCTTACTGGACGATAACTGACGCTGAGGCTCGAAAGCGTGGGGAGCAAACAGGATTAGATACCCG
+
GGGGDGGGGGGGGGGG?FFGGGGGGGGGGGGFGGGGGDFGGGGGGGGGGGGFGGGGGGFEADGGG@FB<FFGFFEGGFGDEEGGCGAFFEGGEGFFGGCGEEGGGGGGFGGFGFGGGFFGGGGCCDCFFFGG?DFGGGFFGGFFGGGDECEGEGF9?4FG,5<:FFFGFGGFFFEGGGGGG::GGGCGFFFGEFE<CG<>5FGGGGCCEFEGGFGCFGGGGFFGGGGGGGCGGGGGCGGGFGGDCFGGGGGGGGGFFFFFF::FGGFGFFCA?F@A==DGFGDGGFC:F7C,,8GGGGGDGGGEGEEFCGGGGGEDGFEFGFAAGGGFCFDGGGGFFGGGGC@FE7CECCGFFCFGFEEGGGGFGGFCFGGGGGGGGGGGGCFDCGGGGGGGGGGGFFGFGGGGGFFCFGFAA<A-
@QYRCM 8
TGAGGAATATTGGTCAATGGGCGAGAGCCTGAACCAGCCAAGTAGCGTGCAGGATGACGGCCCTATGGGTTGTAAACTGCTTTTATAAGGGAATAAAGTGAGTCTCGTGAGGCTTTTTGCATGTACCTTATGAATAAGGACCGGCTAATTCCGTGCCAGCAGCCGCGGTAATACGGAAGGTCCGGGCGTTATCCGGATTTATTGGGTTGAAAGGGAGCGTAGGCCGGAGATTAAGCGTGTTGTGAAATGTAGACGCTCAACGTCTGCACTGCAGCGCGAACTGGTTTCCTTGAGTACGCACAAAGTGGGCGTAATTCGTGGTGTAGCGTTGAAATGCTTAGATATCACGAAGAACTCCGATTTCGAAGGCAGCTCACTGGAGCGCAACTGACGCTGAAGCTCGAAAGTGCGGGTATCGAACAGGAGTAGATACCCT
+
FFCFFAEEFGGG9FGAFGGGGGGDBF@FGFFGGFGGGGFFGGFFGGGGEDCFGG8FFFGD8@:DCFEGGFCFCFDFFCC<ECCFCCFFGFF9=855?,<EAFC?E<,D<DB,9=EE,EB<EFGFFGFFC?,?FFF,EFEC4+3@C7BFFD;F=BF>FFC+>,688?AFGDCFC>FCCGC>8E><CGGEG:5<C1:=<=&AF1?F:FC?#E9F=;8@DDCCGF=6A8<:CE8=EBC<*CDF;CGGFCFFGF<FCC,:F:@FGC#5C9CF<>EECB@-8<FBF>BCD>A8>,FGFFFCCCGF9E?8FB@+CBC,A,@F?+@EFE:=7DC?,AFAFFF@GCFFEA@,CDFDEFFFEB+@F@C,,E,EF9CE@9EA<<FGCFB7GFC;@9FCEF7EGGDFGFEFCGGEEFCGECGGFFGGEF<FFF@6@,C,AEEA,8C9
@QYRCM 56731
TGGGGAATATTGCACAATGGGGGAAACCCTGATGCAGCGACGCCGCGTGAGCGAAGAAGTACTTCGGTATGTAAAGCTCTATCAGCAGGGAAGAAAAAAATGACGGTACCTGACTAAGAAGCCCCGGCTAACTACGTGCCAGCAGCCGCGGTAATACGTAGGGGGCAAGCGTTATCCGGATTTACTGGGTGGAAAGGGAGCGCAGGCGGTGCGGCAAGTCTGATGTGAAAGCCCGGGGCTCAACCCCGGGACTGCATTGGAAACTGTCGTACTTGAGTATCGGAGAGGTAAGTGGAATTCCTAGTGTAGCGGTGAAATGCGTAGATATTAGGAGGAACACCAGTGGCGAAGGCGGCTTACTGGACGATAACTGACGCTGAGGCTCGAAAGCGTGGGGAGCAAACAGGATTAGATACCCT
+
GFGGD@FG@FGGGGGG<FGGGCGGGGGGGGGGGGCFCGGGGGGGGGGGGGDGGGCGGFGGGGGGGGGEGGGGGGGFFGGG<EFGGGFGGGGGGGGGGGGGFF?BECFF7>CCGGF9FGGGFGCDFFGG?GFFGG:F7>CFCFGCDCFC@CG<FFFFGG/?CFGGGGGEGFGFCFCGEGGGGGGGG,GGGFG#BEFGFDGGGGGEEEEGEGFCFGFGFGCGFG?CFGFECFGECFFEGEGEGGGGFGEGGEC:FGGGFGGGFC<DGF<GGGGG=<F?DC4@:EEEGFGGFGGGGGGGEGF8EEEFGF@CF7CFDGGGGGGGGGGGFBFEGGFGGGGGGGGGGFCCGGGFCFCGGFFGFCGGGFF8FCFGGGGGGGEEF8CGGFEDFF<GGGEDGGGGFGGGGGGGGFF@EGGGFGCCCCC
@QYRCM 96403
TGGGGAATATTGCACAATGGGGGAAACCCTGATGCAGCAACGCCGCGTGAGTGAAGAAGTATTTCGGTATGTAAAGCTCTATCAGCAGGGAAGATAATGACGGTACCTGACTAAGAAGCTCCGGCTCAATACGTGCCAGCCGCCGCGGTAATACATATGGAGCAAGCGTTATCCGGATTTACTGGGTGTAAAGGGTGCGTAGGTGGCAGTGCAAGTCAGATGTGAAAGGCCGGGGCGCAACCCCGGAGCTGCATTTGAAACTGCATAGCTAGAGTACAGGAGAGGCAGGCGGAATTCCTAGTGTAGCGGTGAAATGCGTAGATATTAGGAGGAACACCAGTGGCGAAGGCGGCCTGCTGGACTGGTACTGACACGGAGGCACGAAAGCGGGGGGAGCAAACAGGATTAGATACCCT
+
<CEFDCCECGGGGGGG,<EFDC>7C,<EEG<EF<F<FF<FFCEE7CFGE>EGF9EGCEFGGDFGCA7B8FFFFFAGFGGGFCFFFFEG7B<FDFGFFG<?F@:B@FGG9FEFCEEFFFGGGG>F=F+8,<,BDD,DFCFG+8@FG@@FEC@F,F9,<@<,F<@C,>F7FEG>FGGGGFGGFCCCC7FBF2?2<BCCCC:=FCC+GF<GE+?FGC<<::;2+CE?<A>CECCCEE58#53@CCEGGD,AFCBA<F?C399#A:BFA8C?F<FDC?0CBDFGFE,F,FFCEEFBCF9=9,8?E,@+>=EDEB,,B,87A?5=CA,5C,<:,<,6,9,69GGF7ECEE6@@:7C6,,,,A,;FC6,,,9E<,-<C68,,,,,CC,FDEGDGF7F<C9FE6,E,FC@B5,C,CCE@A-@A
@QYRCM 78328
TGGGGAATATTGCACAATGGGGGAAACCCTGATGCAGCGACGCCGCGTGGAGGAAGAAGGTCTTCGGATTGTAAACTCCTGTTGTTGAGGAAGATAATGACGGTACTCAACAAGGAAGTGACGGCTAACTACGTGCCAGCAGCCGCGGTAAAACGTAGGTCACAAGCGTTGTCCGGAATTACTGGGTGTAAAGGGAGCGCAGGCGGGAAGACAAGTTGGAAGTGAAATCTATGGGCTCAACCCATAAACTGCTTTCAAAACTGTTTTTCTTGAGTAGTGCAGAGGTAGGCGGAATTCCCGGTGTAGCGGTGGAATGCGTAGATATCGGGAGGAACACCAGTGGCGAAGGCGGCCTACTGGGCACCAACTGACGCTGAGGCTCGAAAGTGTGGGTAGCAAACAGGATTAGATACCCT
+
GFFCFBFG@FGGGGGGGFGFGCGGGGGGGGGGGGGGGG7CFCFG>CGGGGGGEDGFGGGFGFFGGGGCEGFFGGGGGGGGGF9FFGGGGGGGFFFFFFGGGGCFGGGGGGGGDGGGGGFEDAFGGDFGGGAFD<FFGGDGGGGGGG?GGGGCG?GGEF7CCEGG@FF<5FFFFG778F:FGGGGDGFFGGGGGGGFGGEFGGGGGGEDEGEGFCFFGGF@CGGGECEFFC<FGGGG6FCFGFED9FFC?GGFDFGGGFGGGGGFCFFGGGGGFF<GGDG;GFFFGGGGGGGFF8DGGFEFFGGGGGFCGF9GGGGDFGGGGFC>?EGGFCGFGFGGGFGGGGGGGGEEGFFCF9C@?GGGFF@AEFAGGGGGGGGGGCGGGGGGFDGDGGGGGGGGFGGGFGGGFGGGGDGCCCCC
@QYRCM 60318
TGAGGAATATTGGTCAATGGTCGAGAGCCTGAACCAGCCAAGTAGCGTGCAGGATGACGGCCCTATGGGTTGTAAACTGCTTTTATAAGGGAATGAAGTGAGTCTCGTGAGACTTTTTGCATGTACCTTATGAATAAGGACCGGCTAATTACGTGCCAGCAGCCGCGGTAATACGGAAGGTCCGGGCGTTATCCGGATTTATTGGGTTTAAAGGGAGCGTAGGCCGGAGATTAAGCGTGTTGTGACATGTAGACGCTCAACGTCTGCACTGCAGCGCGAACTGGTTTCCTTGAGTACGCACAAAGTGGGCGGAATTCGTGGTGTAGCGGTGAAATGCTTAGATTTCACGAAGAACGCCGATTGCGAAGGCAGCTCACTGGAGCGCAACTGACGCTGAAGCTCGAAAGTGCGGGTATCGAACAGGATTAGATACCCT
+
F8C,;,CFGG9@<C9,;CED,6@:+C+C,CC<@8@E@FFGFC,CCDEE,BFC@@EEDGGGD@:<<E@FFC::CDE9<?FFEE96C?EF9FFFD8FCFF<CFG<EFGFAF,?,59EFGFGF9<AFFFD<<FGGFFAEFG9FFFGG?#FC.=%?F1:69CFGGGGGGGGEFCAB99>F>7DFFGFECBBEA:FGFFEG7GF,FC<:CF9?7CECFF=5A:=CC:+<8G>EGFF8<EF7E;GGFC5,7#89E@CAC4<<@63<>FAFGE63,<C=E>C:#FFCGGGGCFGEGFFDFGEGFDCEFCFCCEFF:B?544+ECDGGGGGCCGF?<FF?,,9=CEBCFA9,CD4C,FD@CFC+EFFCEEECFAFECFFCAF9FC,CB:7EDEC9FEC@DGGEC,:,,,@CFC+@CFECEE@E<CEF<GFFGAGFCGFFCCCCC
@QYRCM 13
TGAGGAATATTGGTCAATGGGCGAGAGCCTGAACCAGCCAAGTAGCGTGCAGGATGACGGCCCTATGGGTTGTAAACTGCTTTTATAAGGGAATAAAGTGAGTCTCGTGAGACTTTTTGCATGTACCTTATGAATAAGGACCGGCTAATTCCGTGCCAGCAGCCGCGGTAATACGGAAGGTCCGGGCGTTATCCGGATTTATTGGGTTTAAAGGGAGCGTAGGCCGGAGATTAAGCGTGTTGTGAAATGTAGACGCTCAACGTCTGCACTGCAGCGCGAACTGGTTTCCTTGAGTACGCACAAAGTGGGCGGAATTCGTGGTGTAGCGGTGAAATGCTTAGATATCACGAAGAACTCCGATTGCGAAGGCAGCTCACTGGAGCGCAACTGACGCTGAAGCTCGAAAGTGCGGGTATCGAACAGGATTAGATACCCT
+
FGGEFEF@FGCFGGGGGGGGFGGGGGGGGGGGGGGGGGFECFGGGGGFGEGGGG8EFFGGFEEGGGGGGEFCFFGGEFGFGGGGGFGGGGGGGGGGGGGGGG<?FFGGGGGGGE9FDGGGGFFFF?BFGGGGGFGGG7GGFDFGCGGFG7@BGGGGGG<FGGGGGGGGDGGFGGFGCFGCEFGGEGGGFCGEF9@CEGF?,F?FDF><AGFGGGF;CD=EEEGGFFGCE@;GEFGGGGCGGFD@GGFCFFCGFGGG=GFEGGG>GGGGGGGGFGGGEFGGFCDGGGGGFF9F6CCFCGFEF,FEBF=?FEGFGFGEGGFFAGEFECGGFGGGGGF<GGGFFDF<=FGGFFAGGGFFGGGGGGEGGGGGGGDGGGGGGGGGDGGFGGFGGGGGGGGGGGDGGGGFGGGGF@GFCGGGGGGGGGGGGGGGGGGCCCCC
@QYRCM 14
TGGGGAATATTGCACAATGGGCGAAAGCCTGATGCAGCGACGCCGCGTGAGCGAAGAAGTATTTCGGTATGTAAAGCTCTATCAGCAGGGAAGATAATGACGGTACCTGACTAAGAAGCACCGGCTAAATACGTGCCAGCAGCCGCGGTAATACGTATGGTGCAAGCGTTATCCGGATTTACTGGGCGTAAAGGGAGCGCAGGCGGTGCGGCAAGTCTGATGTGAAAGCCCGGGGCTCAACCCCGGTACTGCATTGGAAACTGTCGTACTAGAGTGTCGGAGGGGTAAGCGGAATTCCTAGTGTAGCGGTGAAATGCGTAGATATTAGGAGGAACACCAGTGGCGAAGGCGGCTTACTGGACGATAACTGACGCTGAGGCTCGAAAGCGTGGGGAGCAAACAGGATTAGATACCCT
+
GGGGG@:CCFGGGGGGGGGGGGGGGGGGFGGFGGGGGGEGGGGGGGGGGGGGFFFECFFEFFGGGFGCFBFFGGGGGGGGGGGGGGGGGGGGGGGFFGGGGGGGGGGGFFGDGGGGGGG>GGGGGCFGGFGGG>GGCFFFGGGGGG@GFFGGGGGCG>DC;BFGGCGG@FFGGGFGCGGFFGGGGGGE@FEGFGGGGGFE<GGGGG>GCEGG,:E)FFFFEFFFEGFG7C@EFGGCDFGFDECEGFCDGGGGEFGGGGFGGEF>EGGGFF9GGGGGGGGGFFDDG=@GGGGFGFFGGDFFGCDGGGGGEGGE>FCF7<GGCGGGEFCFC,CFGFFEGGGF:GGGGGGGGGGGGGGFCFCFGDCFEAGGGGGGGGFGGEGGFGFGGGGEGGGEGGGGGGGGFGGGGGGGGGGCCCCC
@QYRCM 77512
TGGGGAATATTGTACAATGGGCGAAAGCCTGATGCAGCGACGCCGCGTGAGCGAAGAAGTATTTCGGTATGTAAAGCTCTATCAGCAGGGAAGATAATGACGGTACCTGACTAAGAAGCACCGGCTAAATACGTGCCAGCAGCCGCGGTAATACGTATGGTGCAAGCGTTATCCGGATTTACTGGGTGTAAAGGGAGCGCGGGCGGTGCGGCAAGTCTGATGTGAAAGCCCGGGGCTCAACCCCGGTACTGCATTGGAAACTGTCGTACTAGAGTGTCGGAGGGGTAAGCGGAATTCCTAGTGTAGCGGTGAAATGCGTAGATATTAGGAGGAACACCAGTGGCGAAGGCGGCTTACTGGACGATAACTGACGCTGAGGCTCGAAAGCGTGGGGAGCAAACAGGATTAGATACCCT
+
FFCFGGGGGGGF,CFGCFFGGGGEFGGGGGGFGGGFFFEFGGGGGGGGGGGGGGGGGGGGDGGGGGGFFF8FFGGGGGGGGFG,,BEEFEG<FGFFCGGGGCGGGGGGGGGGGGGFGGGFDFGGGGGGFGGGCFCG>GGGGFGGGECEGGC@CFF:FFGG<CFEFCD?F7CE?FDECGGFGGGEGFGFGFDGFFG5C@EFGE=CF>>=EGB?GGFCGBC9CF?<<F<CGCFEGGDCGGFFCC<EFGGGGFFFFFGGGGDFEF::EFFFFF?DCGFF:GGGGFFCGGGFGGGFAGFGFGFEFCFCEFGGGGFGFC=GGGGGFGGGGGFEDFCFCFEC@C:@F7E@ECCC:FE9E,EC,C7FFFFFFEE@@GFEGGGGFCCGGGFGGGGGGGGGFAEGGGGDGCDGGF@DFEGCCCCC
@QYRCM 57419
TGGGGAATATTGCACAATGGGGGAAACCCTGATGCAGCGACGCCGCGTGGAGGAAGAAGGTCTTCGGATTGTAAACTCCTGATGTTGAGGAAGATAATGACGGTACTCAACAAGGAAGTGACGGCTAACTACGTGCCAGCAGCCGCGGTAAAACGTAGGTCACAAGCGTTGTCCGGAATTACTGGGTGTAAAGGGAGCGCAGGCGGGAAGACAAGTTGGAAGTGAAATCTATGGGCTCAACCCATAAACTGCTTTCAAAACTGTTTTTCTTGAGTAGTGCAGAGGTAGGCGGAATTCCCGGTGTAGCGGTGGAATGCGTAGATATCGGGAGGAACACCAGTGGCGAAGGCGGCCTACTGGGCACCAACTGACGCTGAGGCTCGAAAGTGTGGGCAGCAAACAGGATTAGATACCCT
+
F@,C@FEGG,EAFAEGFGG<,8@FGFFFFFFGGDFG,FCEEGGGF:7+@+BF7CFECGACFFCFGGG77FFFD9CEGGGGG9<E,5<BFDGGGGGGGGAAFGDGGGGEFFFFEFDFGFFGGGEGGGGFGGGGDCFGFFGG?CEGEFBFGGG<FF5>3<C<FG>GFGGE=CCGGFE:B<:7DGGGGGG;FFFFGFD>:CB:EEDE:E;9CC>DEFGGCFFFFFCG@C@,CFF<GFCFFC@CCDEEGFD:<FDG7DB'A=BCFGEFFFGGGGGGFFA<CDFB,?9F=:?=B,DEFE+7GFBEEB@=87FC<C,ECB,7GGGF?@6@,7FFF@CCDEECCF@EBGDFGGEFCFC@EFEC,FEEFCC,CFECECFC@FEF<C@,C,FCCCB,@9FGF<GGGGFAFDGGFFFFEEGCCCCC
@QYRCM 93885
TGGGGAATATTGCACAATGGGCGAAAGCCTGATGCAGCGACGCCGCGTGAGCGAAGAAGTATTTCGGTATGTAAAGCTCTATCAGCAGGGAAGATAATGACGGTACCTGACTAAGAAGCACCGGCTAAATACGTGCCAGCAGCCGCGGTAATACGTATGGTGCAAGCGTTATCCGGATTTACTGGGTGTAAAGGGAGCGCAGGCGGTGCGGCAAGTCTGATGTGAAAGCCCGGGGCTCAACCCCGGTACTGCATTGGAAACTGTCGGACTAGAGTGTCGGAGGGGTAAGCGGAATTCCTAGTGTAGCGGTGAAATGCGTAGATATTAGGAGGAACACCAGTGGCGAAGGCGGCTTACTGGACGATAACTGACGCTGAGGCTCGAAAGCGTGGGGAGCAAACAGGATTAGATACCCT
+
GGGGGGGFFGFGGGGGGGGGGGGGGGGGGGGGGFGGGGDEEGGGGGGGG>FGGGEFFGGFGGGGGGDCFG8FFGGGFGGGFGGGGGGGGDGGG<FGGAFGGGGGGGGGCGGGFCGGGFGG>GGGGGCGGGGGGFAF>GDFFFFFGGGDFDEF@>FFGFGGGGGGGGGG7@FFFGGDCC@AFGGGGGGGGGFFGGGGGGGGGGEEFGGGGGGGGCFFGGC@GGGFGFGGFFGGGGGGGFGGGGGGGGGGGGGGGDFGGGGGGGGFGC#FFFDGGGGFAFGGDFEFE7F=FCGGGFGGECECFGGFCGGGGGGGFCGF?GGF9FFF??GGGGGGGGGFGGGGGFEFGGDGGGFFD<FGGGGGGFFDGGFGEGEGGGGGGGGGGGGGGGFGGEGGFGGFEEGGGGGGFGGFGGGCCCCC
@QYRCM 18
TGGGGAATATTGCACAATGGGGGAAACCCTGATGCAGCGACGCCGCGTGAGCGAAGAAGTATTTCGGTATGTAAAGCTCTATCAGCAGGGAAGAAAAAAATGACGGTACCTGACTAAGAAGCCCCGGCTAACTACGTGCCAGCAGCCGCGGTAATACGTAGGGGGCAAGCGTTATCCGGATTTACTGGGTGTAAAGGGAGCGCAGGCGGTGCGGCAAGTCTGATGTGAAAGCCCGGGGCTCAACCCCGGGACTGCATTGGAAACTGTCGTACTTGAGTATCGGAGAGGTAAGTGGAATTCCTAGTGTAGCGGTGAAATGCGTAGATATTAGGAGGAACACCAGTGGTGAAGGCGGCTTACTGGACGATAACTGACGCTGAGGCTCGAAAGCGTGGGGAGCAAACAGGATTAGATACCCT
+
FGGGGGGGGGGGGGGGGGGGGGGGGGGGGGGGGGGGGGGGGGGGGGGGGGGGGFFGGGGEFGGGGGGCFGGGGGGGGFFGGGGGGGGGGGGGGFGGGGGEFGGCFGGGECFGFGGGGGGGGGC@FC8EFGGGGGGGGGG@CEGCGFGFGGGGFG4GGG3GGG;EGGGG@FGG>CEECCEGGCFFF9CGGGGGGFFGGGFGGGDCEGGGG>EEEGGF>F35<ECGGGGGGGGGFGC>FC>FCFGGFCEFCECEFDGAGFGFGDE=7FFCBFCFCFGFCAGFFGCGGGGEE9AGGGGGFGGFGFFGGGGGGGFEGFGF7GGFE<9FAGGGGGFF9GGGFF<FGGGGEF<GGGGGGGGGGFFGGGFGGGGGGGGGGGGGGGGGFGFGGGGFDGGGGGGGGGGGGFGGGGGGGGCDGGCCCCA
@QYRCM 19
TGGGGAATACTGCACAATGGGGGAAACCCTGACGCAGCGACGCCGCGTGAAGGAAGAAGTATCTCGGTATGTAAACTTCTATCAGCAGGGAAGAAAATGACGGTACCTGACTAAGAAGCCCCGGCTAACTACGTGCCAGCAGCCGCGGTAATACGTAGGGGGCAAGCGTTATCCGGAATTACTGGGTGTAAAGGGTGCGTAGGTGGTATGGCAAGTCAGAAGTGAAAACCCAGGGCTTAACTCTGGGACTGCTTTTGAAACTGTCAGACTGGAGTGCAGGAGAGGTAAGCGGAATTCCTAGTGTAGCGGTGAAATGCGTAGATATTAGGAGGAACATCAGTGGCGAAGGCGGCTTACTGGACTGAAACTGACACTGAGGCACGAAAGCGTGGGGAGCAAACAGGATTAGATACCCT
+
GGGGGFEFFCGFGGGGGFFGGGGGGGGGGGGGGGGGGGGGGGDGGGGCFFGGFFGGGGGFGFGFGEFBEGGGGGGBFGGGGFGGGGGGGGFGGGGGG9EFGGEEGGGGGGGFGGGGGGGGGGE=7:FFGFGGGFGGGGFGGFFGG7CG>EE9:FF:FFG)GGGGGGDGE?C7CFGEB:FGFGGGGGD;BEGGFCGFGGGGCGF=<FCFCFEEG>FFGEFFCGFFFGGGFGCEFFGAD@FFFGCD@E<FGGFFGFEF>89FAEFGGGGCGGFGFGFDFFFFFF<GFE7CGEGGFFFFGFF<GGFCB+FECFFC,,EFFGGGGGGCEGGGGGFFFFFGFFGGGCEFFC@@7GGGGGFCGGFFEGFD9FEFF9EECFFFGGF<CEFFGGGEGFGGGF9GGGGFGGFGGGGGGGGCCCCC
@QYRCM 20
TGAGGAATATTGGTCAATGGACGCGAGTCTGAACCAGCCAAGTAGCGTGCAGGATGACGGCCCTATGGGTTGTAAACTGCTTTTGCGCGGGGATAACACCCTCCACGTGCTGGAGGTCTGCAGGTGCCGCGCGAATAAGGACCGGCTAATTCCGTGCCAGCAGCCGCGGTAATACGGAAGGTCCGGGCGTTATCCGGATTCATTGGGTTTAAAGGGAGCGTAGGCCGTGAGGTAAGCGTGTTGTGAAATGTAGGCGCCCAACGTCTGCACTGCAGCGCGAACTGCCCCACTTGAGTGCGCACAAAGTGGGCGGAATTCGTGGTGTAGCGGTGAAATGCTTAGATATCACGAAGAACTCCGATTGCGTAGGCAGCTCACTGGAGCGCAACTGACGCTGAAGCTCGAAAGTGCGGGTATCGAACAGGATTAGATACCCT
+
CFGGGFGFEGGGGEGGGGGGGGGGGGGGGFGGGGGGFGGGGGGGGGGGFFFGGGGGGGGGCFFFFFGFGC7CFEGGGGGGFGGGGGGGFGGGGDFFFGGGGCFGFGFFGFFFFBFC+BFGGGGG<>F>FDGGGEG7FGGGGGGEFC*=<EGGGGG>GGFFGGGGFGGGG>EC,:9C;;;GGGGGEGGGEG>;:@E:?:C<;><CGGG<<6GCCEFGGCGG:CCGGEECE;GGCB5B>CC;A@CGFGFC8DFGFF1CF72FDEG>CFFFGFFGGGFFC>G=8FDFCA,<EGGF8GGGF?=8?:A4,7GFCGGFFCCFFB+7GGGGFB7CFGFGGGGFGFGGFE9E<=7EGGGGGGEEFEGF@GGGEB,DGGGFGFF9@GGGE:DGFFAEGGGGGFFGGFFFFFGGGGE@7CDGGGGFGGGCGGGGGGGGFGFFCCCCC
@QYRCM 59379
TGAGGAATATTGGTCAATGGGCGTAAGCCTGAACCAGCCAAGTCGCGTGAGGGATGAAGGTTCTATGGATCGTAAACCTCTTTTATAAGGGAATAAAGTGCGGGACGTGTACCGTTTTGTATGTACCTTATGAATAAGGATCGGCTAACTCCGTGCCAGCAGCCGCGGTAATACGGAGGATTCGAGCGTTATCCGGATTTATTGGGTTTAAAGGGTGCGTAGGCGGCCTTTTAAGGCAGCGGTGAAAGTCTGTGGCTCAACCATAGAATTGCCGTTGAAACTGGGGGGCGTGAGTATGTTTGAGGCAGGTGGAATGCGTGGTGTAGCGGTGAAATGCTTAGATATCACGCAGAACCCCGATTGCGAAGGCAGCCTGACAAGCCATGACTGACGCTGATGCACGAAAGCGTGGGGATCAAACAGGATTAGATACCCT
+
@EAD<FAF<F9F9,CFFGG8<<@C+@<<DFFGGGDFF,DFE<F,@@@FE7FGGGGGCFGG,CF9@FGGGCDCFGFGGE,C=EAFGFFGD9,:4=<CEF?E9FFFDC7FG@,CFE+4,+B??,CFEFAEGEAFGFCD<D9D,=:CC+3<F,CDFC+8@DCGGGGGCG@9*:*=@F<:?E,E:E:F0/@CFGF:F:F#7?8<=,GFFGDF<B?CC0>C:FEC=C=:=:BCE?C4FF?.<CB:FCAF6<C70<C:CC6FF:=;@03:9FAC@GGG<FF43+<,+=CC:FF<=,,:75,A4,FA8F<8CE<?:,B5+B+F?+4<AE7>8+,EGGFF<E,CC,<,<FFE,=B><6,E@FF@8,F@@,CCGE@FEDGFF66,,@<@,DFC,GCGFEGGGGGGGGCFEF9GFCGGGGFGAGGGFAGGGGGGFDFE9EFCCCCC
@QYRCM 22
TGGGGAATATTGCACAATGGGCGAAAGCCTGATGCAGCGACGCCGCGTGAGCGAAGAAGTATTTCGGTATGTAAAGTTCTATCAGCAGGGAAGAAAATGACGGTACCTGACTAAGAAGCACCGGCTAAATACGTGCCAGCAGCCGCGGTAATACGTATGGTGCAAGCGTTATCCGGATTTACTGGGTGTAAAGGGAGCGCAGGCGGTGCGGCAAGTCTGATGTGAAAGCCCGGGGCTCAACCCCGGTACTGCATTAGAAACTGTCGAACTAGATTGTCGGAGGGGTAAGCGGAATTCCTAGTTTAGCGGTGAAATGCGTATATAGTAGGAGGAACACCAGTGGCGAAGGCGGCTTACTGGACGATAACTGACGCTGAGGCTCGAAAGCGTGGGGAGCAAACAGGATTAGATACCCT
+
CFDEGDCEFCFFFGEGGFGCCGGGGGGFGGGGFGCEFGGGGC:CEG7@>CC,CE7@8EFGGGABB8FFG7FFFGGF,99,FEFFGGFFGGDFGG8FFGGGGGDCD@,<BAFABFFFGGF?FGCFECCGEFGGF<DFGGFGGFGFGGEG;EGD@;F,D9AF98C@E>GGFGGGGGGG9C<+CFGG/F<1=FGGGEF35=:&EEEGGD9=#F>EEGGCGCF@1;<FC.<C(C;BFECC(EFGC&9C,FDD>7)F9EF<GFFCFC7@76$1,@994&EGGFCE@FCEGFC=B,CFGDGGEFE,A,+F8F@C,BAFB7FFF<?@69FF9GGFECFE:F8DFFGGGGGFFC@@7EGFFFEFGEGGFDAGGGGFGEF@F8GFF:@,GF<CGGGGFAEFGGGGGFAFCCFEFF<EFCGCC@C@
@QYRCM 60540
TGGGGAATATTGCACAATGGAGGAAACTCTGATGCAGCGACGCCGCGTGAGTGAAGAAGTATTTCGGTATGTAAAGCTCTATCAGCAGGGAAGACAGTGACGGTACCTGACTAAGAAGCTCCGGCTAAATACGTGCCAGCAGCCGCGGTAATACGTATGGAGCAAGCGTTATCCGGATTTACTGGGTGTAAAGGGAGTGTAGGTGGTATCACAAGTCAGAAGTGAAAGCCCGGGGCTCAACTCCGGGACTGCTTTTGAAACTGTGGAACTGGAGTGCAGGAGAGGTAAGTGGAATTCCTAGTGTAGCGGTGAAATGCGTAGATATTAGGAGGAACACCAGTGGCGAAGGCGGCTTACTGGACTGTAACTGACACTGAGGCTCGAAAGCGTGGGGAGCAAACAGGATTAGATACCCT
+
FFFGCEGGGGGCFGGGDFC8,CCEFEGGGGGFGGFGGGG@CFGG>FGGGGGGAFFF<FFGGGGGGGGGGFGGGGGGGGGGGFGGFGFGGGCDFGGGGGCGGGGGGGGGGGGGGFGGGGGGGGGGGGGGGGFGGGFG>GGGCFFFGGGDFGGGGGCCFDFGGGGGGGGGGGGGGGGGG6GGGGCGFFFFGGGFGGGCBEFEFGGGG7GGFCDFGFFCFCFGGGF:FCGGGGFGGGEGDGGFG#CGGGFFFFFFCFGFEEFFGDGGFGFGGFFFGE9,>,FGFECFFCGGFFGGGGGFGCGEGFGGGGGGGGFF?:GGGGGGGGGFEGCF9DF@FFFEGGGGGDGFGEGGGGFGGGGGGGECFFFCEGFEGGGGFFGF@CGFCCGCGGGGGGGGGGGGGGGGFEFEAFGGGGFACCCB
@QYRCM 73274
TGGGGAATATTGCACAATGGGCGAAAGCCTGATGCAGCGACGCCGCGTGAGCGAAGAAGTATTTCGGTATGTAAAGCTCTATCAGCAGGGAAGATAATGACGGTACCTGACTAAGAAGCTCCGGCTAAATACGTGCCAGCAGCCGCGGTAATACGTATGGAGCAAGCGTTATCCGGATTTACTGGGTGTAAAGGGTGCGTAGGTGGCAGTGCAAGTCAGATGTGAAAGGCCGGGGCTCAACCCCGGAGCTGCATTTGAAACTGCATAGCTGGAGTACAGGAGAGGCAGGCGGAATTCCTAGTGTAGCGGTGAAATGCGTAGATATTAGGAGGAACACCAGTGGCGAAGGCGGCCTGCTGGACTGTTACTGACACTGAGGCACGAAAGCGTGGGGAGCAAACAGGATTAGATACCCT
+
,CFGGEGGGGGGGGGGFGGGGGDGEEGGGCFGGGGGGGGGGGGGGGGGGGGGGGGGGGGF,EFGFGGCFDFGGCCCFAFGGGGGGGGGGGDFGGGGGGGFGGGGGGGFFEFGGGGGGGGGGGEGGGGGGGGGGGGGGGGGGFGGGGDCF>>DFFGFGFFDGGGGCCGGFGGFGGGG7:FFFGGGGGFFEGCDFG:<1?B<FF=EFCF9FFFGFGF<9CFFFGCFGEGGGGCGEFEEGGGCGEC=D>?DGGGGDGGFFF?FF<FGGGFGF<GGGGGFFEFCFFFGFGEFGCGGFGFFCEGFFGGGGGFFEEEEEFCCFED9DEFGFE<GFEGEFEGGFGGEEGEGGEEFEEEGFGFA@FE@F<DFEAEFCFFGGGGGGGGFDGFDB>GGEFEFFGGEFCFGGGGGFEGFEDGCCCC<
@QYRCM 86712
TGAGGAATATTGGTCAATGGACGAGAGTCTGAACCAGCCAAGTAGCGTGCAGGATGACGGCCCTATGGGTTGTAAACTGCTTTTATAAGGGAATAAAGTGAGTCTCGTGAGACTTTTTGCATGTACCTTATGAATAAGGACCGGCTAATTCCGTGCCAGCAGCCGCGGTAATACGGAAGGTCCGGGCGTTATCCGGATTTATTGGGTTTAAAGGGCGCGTAGGCCGGAGATTAAGCGTGTTGTGAAATGTAGACGCTCAACGTCTGCACTGCAGCGCGAACTGGTTTCCTTGAGTACGCACAAAGTGGGCGGAATTCGTGGTGTAGCGGTGAAATGCTTAGATATCACGAAGAACTCCGATTGCGAAGGCAGCTCACTGGAGCGCAACTGACGCTGAGGCTCGAAAGTGCGGGTATCGAACAGGATTAGATACCCT
+
FFGGGDGGCGFGFGGGGC@CECGECFEGGFFF9@DFFGGGCCFFF9C@FGGGGGGFFGGGGFGCECFFGGGGFCFGG9FGG9DGAF,FECEFAECF9EFF9<EEGFF<FECG9F9,EAFFGFGFEEGGG<?FF<EFG9<=EDEGEGGGGGGE<FCEGGGGG?@FCEEGGGEGG6FGG<FGF5DF@CBA6C9:EGG???FGGBBFFDGFA<BFGGG#EGGFEEG(C8CGFCFFCFFCEEB>ECFGGE;0?G@FDG>>8$8>+CCDFGGF,3:>>7=@9CAAGFFFGA,8FFE:+++88,A,7A?E@EEFB=A9CF>@+7BCFFFC87EDFDFA<AB=A,<E?,C<=FB<AFFFCCF:BD,EEC7@FFE8CF9@GCCE<8FCE@@9CFC,>E@FFF<8FF:CC,CFFGGGCCGGGGG@FC9CFDAFGFFFF<8CCCCC
@QYRCM 97037
TGAGGAATATTGGTCAACGGGCGAGAGCCTGAACCAGCCAAGTAGCGTGCAGGATGACGGCCCTATGGGTTGTAAACTGCTTTTATAAGGGAATAAAGTGAGTCTCGTGAGACTTTTTGCATGTACCTTATGAATAAGGACCGGCTAATTCCGTGCCAGCAGCCGCGGTAATACGGAAGGTCCGGGCGTTATCCGGATTTATTGGGTTTAAAGGGAGCGTAGGCCGGAGATTAAGCGTGTTGTGAAATGTAGACGCTCAACGTCTGCACTGCAGCGCGAACTGGTTTCCTTGAGTACGCACAAAGTGGGCGGAATTCGTGGTGTAGCGGTGAAATGCTTAGATATCACGAAGAACTCCGATTGCGAAGGCAGCTCACTGGAGCGCAACTGACGCTGAAGCTCGAAAGTGCGGGTATCGAACAGGATTAGATACCCT
+
GGGGFGGCEAEEGGGGGGFGGD@C7+@F8FGGGGGGC,BEFG,ECFGG@FFA@,,AFEEECB@@<ECFCFGE:C<F9FFGGCDEEFC??DGGFCFFG9FFA9EFGG8FE<CGGFGFFGCA9@FFGGGGFGCEFA9FDFGGGGGGGGG>F;EF<F7FCGBFFFGCEBC7F:CCCFCEGE<FGGGG<7?FFGDGGGE?<CFGF9C/CFGCCFGGGCECDEEEECC:FGCCF;CFGCDDED>9CFG;:C<F?CCF3@DGFGGGGGGFF=7<CFFFGCFEED'CCCFFECGEFCGGGGFECGFEF9DFFCEFC,FFBCGEBFD,FDF:C@EFGFFDFFDEFCEDEE@A@CB=9FFF<F>-7GF@C:GFFC@C8F<AEAEFEFCB@@6,<EGGEFEGFGFGDE@ECBDCGEGGFBFFGFFGGFFEGDFGGECFGGFBB-9C
@QYRCM 86988
TGAGGAATATTGGTCAATGGACGAGAGTCTGAACCAGCCAAGTAGCGTGCAGGATGACGGCCCTATGGGTTGTAAACTGCTTTTATAAGGGAATAAAGTGAGAGTCGTGACTCTTTTTGCATGTACCTTATGAATAAGGACCGGCTAATTCCGTGCCAGCAGCCGCGGTAATACGGAAGGTCCGGGCGTTATCCGGATTTATTGGGTTTAAAGGGAGCGTAGGCCGGAGATTAAGCGTGTTGTGAAAGGTAGTTGCTCAACATCTGAACTGCAGCGCGAACTGGTTTCCTTGAGTACGCACAAAGTGGGCGGAATTCGTGGTGTAGCGGTGAAATGCTTAGATATCATGAAGAACTCCGATTGCGAAGGCAGCTCACTGGAGCGCAACTGACGCTGAAGCTCGAAAGTGCGGGTATCGAACGGGATTAGATACCCT
+
AAEFFFCFGGGFFFFGGEFFGGGGGGGGGGGGF,CFFGCE@<EFGGGGGDFGG:FFEFEGGFGGGGGFDFEFGGDFGGGGGGGGCFGGGGGGGFGG?BFG9EG?FFEFCCFFGGE?A?B,FFGGGGGFFFCGGG<E9FFGFGGGGGDFC9,CDB?F;BCEFGFCCEEGGGGGGGFEEEEGGF>C7FGGGGC:?=4:*C8C@CCG9GF>=CCC<FEDGGGFB=CFFC7@FCF>CDBCGFEFFGEGGFC$GGGGFFGGFF;GEEFAFFCFCGGGDF-DGFFCD8FF<FFGGFFCFF:CFAEC,FFE7F:GB=?,FF:EGGGDEFGGGGFF?FF9FFGGGFEFGGFC6,CGFFGEE?>6-7F,7ECD,C,CFEFF<CDGGCF@+:FFAFEC@GFGGGGFDCEF8GGCFCEGGGGGEGF@FFCFGFGGFGDFGEEA9CCC
@QYRCM 28
TGGGGAATATTGCACAATGGGGGAAACCCTGATGCAGCGACGCCGCGTGAGCGAAGAAGTATTTCGGTATGTAAAGCTCTATCAGCAGGGAAGAAAGAAATGACGGTACCTGACTAGAAGCCCCGGCTAACTACGTGCCAGCAGCCGCGGTAATACGTAGGGGGCAAGCGTTATCCGGATTTACTGGGTGTAAAGGGAGCGTAGACGGCATGGCAAGTCTGAAGTGAAATGCCAGGGCTTAACCCTGGAACTGCTTTGGAAACTGTCTAGCTAGAGTGCAGGAGAGGTAAGTGGAATTCCTAGTGTAGCGGTGAAATGCGTAGATATTAGGAGGAACACCAGTGGCGAAGGCGGCTTACTGGACTGTAACTGACGTTGAGGCTCGAAGGCGTGGGGAGCAAACAGGATTAGATACCCT
+
FGGGGGGGGGGGGGGGGGGGGGGGGGGGGGGGGGGGGGFGGGEGGGGGGGGGGGGGGGGGGGGGGGGFGGGGGGGGGGGGFAFGGGGGGGGGGGGGGGGGGGGGGGGGEGGFFFGGGGGFGGFCEFGGGFGGGGGGGGGFFCGGGGGGGGGGGGCGGFFGGGGEGEFFGGGGGGFFBFFFFFFGGGGGFGEGGGGGGGGGGGGGGGGGGECFF5EGGGGGGGGEGFFGFEEGGGGGGGGGGFFD@6AGGGFGGGGGGGFFGGGGGGGGFFFGGGFEEF@EFGGGGGGGGGGGGGGGGGGGGEFCGGGGGGGGGGFGGF?GGGGGGGGGGGGFGGGGGGGGGGGGGGGGGGGGGGGGGGGGFGGGGGGGGGGGGGGGGGGGGGGGGFC,GGGGGGGGGGGGGGGGGGGGGGGGGCCCCC
@QYRCM 96189
TGAGGAATATTGGTCAATGGACGAGAGTCTGAACCAGCCAAGTAGCGTGCAGGATGACGGCCCTATGGGTTGTAAACTGCTTTTATAAGGGAATGAAGTGAGTCTCGTGAGACTTTTTGCATGTACCTTATGAATAAGGACCGGCTAATTCCGTGCCAGCAGCCGCGGTAATACGGAAGGTCCGGGCGTTATCCGGATTTATTGGGTTTAAAGGGAGCGTAGGCCGGAGATTAAGCGTGTTGTGAAATGTAGACGCTCAACGTCTGCACTGCAGCGCGAACTGGTTTCCTTGAGTACGCACAAAGTGGGCGGAATTCGTGGTGTAGCGGTGAAATGCTTAGATAGCACGAAGAACTCCGATTGCGAAGGCAGCTCACTGGAGCGCAACTGACGCTGAAGCTCGAAAGTGCGGGTATCGAACAGGATTAGATACCCT
+
GGFGGCFGGGGGGGEFFGGGGGGGGGGGGGGGGGGGGGGGGGFGGGGGGGGDGFGGGGGDGGGGGGG8FGGGGGGGGGGGGGGGGGFGCGGGGFGGGGGGFFGGGGFG<FGGGFGGGGGGGGFFGGFEFGGFFGGGGGGGGFG:CFGAFGGGGGGGGFG@GGGGGGGGGDFFGFFBACGGGGGGEGGGGG1,@<CG.=FGGGGFG9<GDFGGGGEGCGG<GGGGGGGGGECEGCCF:EFEFGGGFD98GGGFGGDEEEGGGGGGGGGGFGGGFGFFFGCGGGGFCBA,9GGFFECBCGCFFFGGF7GGGGGEFFCC+F7GGGGCGEDGGGEGGGGFAFGGFC<A,CFDGGGGFGF>GGGGFDEFGGGGFGGFEF9FGGGGGFCFAGFGGDGGGFGGGEC@C@FGGGFGF7FGEGGGGGGGFGGGFGGGFDGCCCCC
@QYRCM 97769
TGGGGAATATTGCACAATGGGCGAAAGCCTGATGCAGCGACGCCGCGTGAGCGAAGAAGTATTTCGGTATGTAAAGCTCTATCAGCAGGGAAGATAATGACGGTACCTGACTAAGAAGCACCGGCTAAACACGTGCCAGCAGCCGCGGTAATACGTATGGAGCAAGCGTTATCCGGATTTACTGGGTGTAAAGGGTGCGTAGGTGGCGGTGCAAGTCAGATGTGAAAGGCCGGGGCTCAACCCCGGAGCTGCATTTGAAACTGCATAGCTAGAGTACAGGAGAGGCAGGCGGAATTCCTAGTGTAGCGGTGAAATGCGTAGATATGAGGAGGAACACCAGTGGCGAAGGCGGCCTGCTGGACTGTTACTGACACTGAGGCACGAAAGCGTGGGGAGCAAACAGGATTAGATACCCT
+
ECCEF,CFGGGG<@FFGGGCD8BFF:F8FCEFGCFGGGDGGGGGGGGGDGGGE@FBGCFGGFDFGCFGFGB<FCGGGGGCAEA<F8FFFDDCF=EE95,8EFGGGGFGGCEFFGGGCF>FFFGDGGE@EBA<FFGGGGGFGFC7CEGGD*8FF9B,D?CA;F@52=CFGGCFFGGGD<<GG>CCCBBF=F;FCFGG*9<1CFEFFGGDGGGGGCE9C7CEE@8EGGF8C@2:<9ED;CCCECEF>F4D8EEGGEC,,#?FGFCFF9FCFG?GGGFGFFFFFCEFGD+?B<??=,FA,,,?FFGGGEFCCFA??E@C7FF9FC,FC9ECCC,GFDEDFCFB@C7GF@DGGFCC8FF<;,AFFE9EGFEFC-FF<<<C6:,668ACCCECC,FD6<C9CGGGGFGGGEEEFFFCCCCC
@QYRCM 31
TGAGGAATATTGGTCAATGGACGAAAGTCTGAACCAGCCAAGTAGCGTGCAGGATGACGGCCCTCTGGGTTGTAAACTGCTTTTAGTTGGGAATAAAAAGAGGGACGTGTCCCTTATTGTATGTACCATCAGAAAAAGGACCGGCTAATTCCGTGCCAGCAGCCGCGGTAATACGGAAGGTCCAGGCGTTATCCGGATTTATTGGGTTTAAAGGGAGCGCAGGCGGCGGCGTAAGTCAGTTGTGAAATCGTGCGGCTTAACCGTGCAATTGCAGTTGATACTGCGTCGCTTGAGTGCACACAGGGATGTTGGAATTCATGGTGTAGCGGTGAAATGCTTAGATATCATGAAGAACTCCGATCGCGAAGGCATATGTCCGGAGTGCAACTGACGCTGAGGCTCGGAAGTGTGGGTATCAAACAGGATTAGATACCCT
+
EFGGGGEFFGGGGGGGGGGGGGGGGGGGGFGGGFGGGGGGFFFGGGGGGGFGGGGGGGGGGGGGGGGGGGGFEGGGGGGGGGGGGGFFGGGFGGFGGGGGGGGGEGGGGGG9EAFFGGGGGGGGGGGGGGGGGGGGGFGGGGDGG;G?GGFGGGGGGGGGGGGGGGGGGGGGGFFDEFGEG=GG=FCGFEGGGCFECCFFFGGGGGCGFFGFGFGF5GGGEFGGGGGGGGGCFEGGGFGGGFFGFGGGGGFGGGGGGGFGGGGFGGGGGFDDFGGGFDDBCGGGGGGFGGGGGFGGGGFGGGGGGFF8GGGF9CGGFEEEFFGGGGGGGGFGGGGFGGGGFGGGGGFGGGFDGFCDGGFCGEGGGGGGGGFGGGGGGGGF9CGGGGGDGEFGGGGFCGDGEFGGGGGECGGGGGGGGGGGGGGGGGGGGGGCCCCC
@QYRCM 94919
TGGGGAATATTGCACAATGGGGGAAACCCTGATGCAGCAACGCCGCGTGAGTGAAGAAGTATTTCGGTATGTAAAGCTCTATCAGCAGGGAAGATAATGACGGTACCTGACTAAGAAGCTCCGGCTAAATACGTGCCAGCAGCCGCGGTAATACGTATGGAGCAAGCGTTATCCGGATTTACTGGGTGTAAAGGGTGCGTAGGTGGCAGTGCAAGTCAGATGTGAAAGGCCGGGGCTCAACCCCGGAGCTGCATTTGAAACTGCATAGCTAGAGTACAGGAGAGGCAGGCGGAATTCCTAGTGTAGCGGTGAAATGCGTAGATATTAGGAGGAACACCAGTGGCGAAGGCGGCCTGCTGGACTGTTACTGACACTGAGGCACGAAAGCGTGGGGAGCAAACAGGATTAGATACCCT
+
FFGGGGGGGGGGGGGGGGGGGGGGFGFGGGGGGGGGGGGGGGGGGGGEEGGGGGGGCFGGGGGGGGGGGGGGGGGGGGGGGGGGGGGGCGGGGGGGGGGGGGGGGGGGAFGGGGGGGFGGGGGGGGGGGCFGFFDGGFCFGGDGG>:EGG;?GGGGGGGGGGGGFCFCFFCGGGGGGGG@GG:GGGGGGGGGGGGGGGGFGDEGG8ECEFCGGGGEGF@GGFFGGGGFCCGGGGGGGGGGGGGGGGGF<FFGCAEDFGEFFCFG97FF7-GGGGFFGGGGFFGFB7GFF8EFFF<GF@FAGFF7EGGGGCGFGF@F@FGGGGGGFGGGGFFFCFFFFCGEFFEGGGEECEGGGFFFGGGGGGGGGEFF9GGGGGGGGEFEFEGGGGGGGGGGGGGGGGGGGFGGFFGGGGGCCC9C
@QYRCM 81529
TGGGGGATATTGCGCAATGGGGGAAACCCTGACGCAGCAACGCCGCGTGAAGGAAGAAGGTCTTCGGATTGTAAACTTCTTTTGTCAGGGACGAAGAAAGTGACGGTACCTGACGAATAAGCTCCGGCTAACTACGTGCCAGCAGCCGCGGTAATACGTAGGGAGCGAGCGTTGTCCGGATTTACTGGGTGTAAAGGGTGCGTAGGCGGCCGAGCAAGTCAGTTGTGAAAACTATGGGCTTAACCCATAACGTGCAATTGAAACTGTCCGGCTTGAGTGAAGTAGAGGTAGGCGGAATTCCCGGTGTAGCGGTGAAATGCGTAGAGTTCGGGAGGAACACCAGTGGCGAAGGCGGCCTACTGGGCTTTAACTGACGCTGAGGCACGAAAGCATGGGTAGCAAACAGGTTTAGATACCCT
+
CF<C+@6CEFGFGGGGGGGGGGEDFDF@FFGEFG7FEEGDFGGEEG7@+F,EFFGFGDGGGG9,EEGGGD8FAFGGC<FGCFGFEEGGGGGGGGG:CFGGG9<FFB=BB,,>FG7F:8FGGA<CFC7+FGFF,@BFGF>FDGGGF,>*1>7/GGGGDGFGCFEGGEE=CCFGGGGFFC=*A2C?CFGGFGFCC<@GEF8:CE<GC>F=:*:>EEECGGFD2CEFCCFFC7:GGFGGFDB0GCA<?CE*FF@9:FDAFF<GFGFGGEFC=FD>@CFED9FDFCFC9FFGGEEF<DFFFFB:>7=<FC4+=:9EGEF:E?6@ECEC,@+CDGCEEGFEE8GFGCGF@,FFF@@FF@E@,CEFFDFGFFECDGGGGEGFFCFCF7GFEFC69FEEEGGGFGFGGE<GGGFEGGFCFFCCCCC
@QYRCM 34
TGGGGAATATTGCACAATGGGGGAAACCCTGATGCAGCGACGCCGCGTGAAGGAAGAAGTATCTCGGTATGTAAACTTCTATCAGCAGGGAAGATAGTGACGGTACCTGACTAAGAAGCCCCGGCTAACTACGTGCCAGCAGCCGCGGTAATACGTAGGGGGCAAGCGTTATCCGGATTTACTGGGTGTAAAGGGAGCGTAGACGGATTAGCAAGTCCGATGTGAAAGGCAGGGGCTCAACCCCTGGACTGCATTGGAAACTGCCAGTCTTGAGTGCCGGAGAGGTAAGCGGAATTCCTAGTGTAGCGGTGAAATGCGTAGATATTAGGAGGAACACCAGTGGCGAAGGCGGCTTACTGGACGGCAACTGACGTTGAGGCTCGAAAGCGTGGGGAGCAAACAGGATTAGATACCCT
+
GGGGGGGGGGGGGGGGGGGGGGGGGGGGGGGGGGGGGG:FFGGGGGGGGGGGGGGGGGGAEFFGGGGB,CEFFGGGGAFGEFGA,,CFFFG@FGE?AFAGF:>=F7EF<A<9BAF9?DE>BCF=>C<FFFCF2FFFG<DCF;FCCFGC<3@;FEC,?BCFGGGC<BCGC7>G@:C@5<DFFGGC:C2=?FGGGGG=GGGC18:6EF?CCGGEFFGDECD,@@8CC@F?GFCGFEBCCCGC@FDD>GGGCE53DGFF9F?FBDB@FGFAGGF9F>F=CCGF,F9CGFBGF4F9EFFGGFB9GGGDGGFGGGGGDGGGGGGGGGGGGGFGFCGGGGGFGGGGGGGGGGGGGGFCGFEGGGGGFBEC,GGGGGGEGFGGFEEFCGGGGGDEFGGGGGGGFGGGGGGGF<GGGGGCCCCB
@QYRCM 61255
TGAGGAATATTGCACAATGGGGGAAACCCTGATGCAGCAACGCCGCGTGAGTGAAGAAGTATTTCGGTATGTAAAGCTCTATCAGCAGGAAAGAAAATGACGGTACCTGACTAAGAAGACCCGGCTAACTACGTGCCAGCAGCCGCGGTAATACGTAGGGGGCAAGCGTTATCCGGATTTACGGGGTGTAAAGGGAGCGTAGACGGTTTTGCAAGTCTGAAGTGAAAGCCCGGGGCTTAACCCCGGGACTGCTTTGGAAACTGTAGGACTAGAGTGCAGGAGAGGTAAGTGGAATTCCTAGTGTAGCGGCGAAATGCGTAGATATTAGGAGGAACACCAGTGGCGAAGGCGGCTTACTGGACTGTAACTGACGTTGAGGCTCGAAAGCGTGGGGAGCAAACAGGATTAGATACCCT
+
@FFFGFE@FF@EEFGFFF@6<CCC@FGAEGGFGFCFGFFGGE7FGCF6>BCFGFGGC9CFDCF<,,=4F@EFFFGGDFGGF<,?A<F@FB?FG8FFFEGGGEC=FFGGG<FCFDFGEF,BF<CCFEGFFFFF>B<D<C<+FBEGEGGC4@E%9>DFFFE=GEFGGGGECFE0GGG5GB=CF,#CCGFC=FGFG+CG*CFF=:EGGGGGFGG<FCF9EF>6=<F:2<CF?FF@GFDFGFC@838><FADBBCCGCFEA4?FFDFF?FAFCACCFC=F2@FF<C,C09FF<<9FF?98GGFFDE>@+GGGGGFGDF@GDFEFAGGFFD<8FFEAEFGFCFECGGGGGFCDGGGFFGGGGGGGGGGGGGGGGGFE@GFEGCEFDGFGCGGGCFGFFGGGFGFCEFGGGGGGGGFB@CC<
@QYRCM 52535
TGAGGAATATTGGTCAATGGGCGAGAGCCTGAACCAGCCAAGTAGCGTGCAGGATGACGGCCCTATGGGTTGTAAACTGCTTTTATAAGGGAATACAGTGAGTCTCGTGAGGCTTTTTGCATGTACCTTATGAATAAGGACCGGCTAATTCCGTGCCAGCAGCCGCGGTAATACGGAAGGTCCGGGCGTTATCCGGATTTATTGGGTTTAAAGGGAGCGTAGGACGGAGATTAAGCGTGTTGTGAAATGTAGACGCTCAACGTCTGCACTGCAGCGCGAACTGGGTGCCGTGAGGACGCATGAAGTGGGCGGAATTCGTGGTGTAGCGGTGAAATGCGTAGATATCACGAAGAACTCCGATTGCGAAGGCAGCTCACTGGAGCGCAACTGACGCTGAAGCGCGAAAGTGCGGGTATCGAACAGGATTAGATACCCT
+
EFFFG,@E-CE9,CFFGGFCDGGEFGC,@,EFGGGGGGFFF<FFGFGGGGGGG,EEEDEGE7CFGFGGC:,@FGGGGGGDFEGACEFEFF8=?FG9EDEF?A,B9?==<?C<@<E8EF=FFGGCD9FGFCGGFCAFFGGFDGGCFEGGFFGGGGF+@<F733@>>+FC:F:B@;:>5F>FEFF>FGDG@<3<:<5:<DF?<?/<,+F3*8<5?98CEEG<CC5%<@::F<;@4<C,GFCG>;CF:9GCFGGGEFF<FF<?E=1#%F8FF7GDDEBDE9<>>@F4+C8+>,DD@8+:@@8,,,,FC+=7F,GGFECFBF7GGGFC8DFFFFEE:?,+D9FFFFFA,==FEFCFFB=:BC6,+CCCF9AGF<AFC,,6CF:ECB7E<66B8--GGGFGF@@+,DFDE7F@B@C,GFEDDGCFFGGGGGCFFE@BCACA
@QYRCM 37
TGGGGAATATTGCACAATGGGGGAAACCCTGATGCAGCGACGCCGCGTGAGTGAAGAAGTATTTCGGTATGTAAAGCTCTATCAGCAGGGAAGAAAATGACGGTACCTGACTAAGAAGCCCCGGCTAACTACGTGCCAGCAGCCGCGGTAATACGTAGGGGGCAAGCGTTATCCGGAATTACTGGGTGTAAAGGGTGCGTAGGTGGTATGGCAAGTCAGAAGTGAAAACCCAGGGCTTAACTCTGGGACTGCTTTTGAAACTGTCAGACTGGAGTGCAGGAGAGGTAAGCGGAATTTCTAGTGTAGCGGTGAAATGCGTAGATATTAGAAGGAACACCAGTGGCGAAGGCGGCTTACTGGACGGTAACTGACGTTGAGGCTCGAAAGCGTGGGGAGCAAACAGGATTAGATACCCT
+
FGGGGGGGGGGGGGGGGGGGGGGGGGGGGGGGGGGGGGGGGGGGGGGGGGGGGGGGGGGGGFGGGGG@FGGGGGGGGFGGGFGGGGGGGGGGFGGGGGGGGEGGGGGGGGGGGGGGGGFG?FGGGGGGGGGGGGGGGGG<FFGGGGGGGGGGGGGFGGGGGGGGG:GGFGEFGGGGDCFFGGGGGGFEFGGGGGGGGGGEFGG7FGGGFCFFGFGFGCCFGGGGGFGGGGGGGFGGGFEGG=GGGGGGFEFDFGDFEDFFGGGFGGFEFGFFCGGGGFFG@GGCGGGGGGGGGDFC,FFGGGGGGGGGFFGGGGGEF<GGGGGGGGFGGGGGC@EEGGGGGGEGGGGGGGGGGGGGEGF@GGGGGGGEGGGGGGGGGGGGGGGGGGGGGGGGGGGGGGGGGGGGGGFGGGGCCCCC
@QYRCM 56484
TGAGGAATATTGGTCAATGGGCGAGAGCCTGAACCAGCCAAGTAGCGTGCAGGATGACGGCCCTATGGGTTGTAAACTGCTTTTATAAGGGAATAAAGTGAGTCTCGTGAGGCTTTTTGCATGTACCTTATGAATAAGGACCGGCTAATTCCGTGCCAGCAGCCGAGGTAATACGGAGGATCCGAGCGTTATCCGGATTTATTGGGTTTAAAGGGAGCGTAGGTGGATTGTTAAGTCAGTTGTGAAAGTTTGCGGCTCAACTGTAAAATTGCAGTTGATACTGGCAGTCTTGAGTACAGTAGAGGTGGGCGGAATTCGTGGTGTAGCGGTGAAATGCTTAGATATCACGAAGAACTCCGATTGCGAAGGCAGCTCACTGGACTGCAACTGACACTGATGCTCGAAAGTGTGGGTATCAAACAGGATTAGATGCCCT
+
FFFGGGGGFGGGGGFF9FDG?FGGGFGGGGGGGGGGGGGGFGGGGGGGGGFGGFGGGGGGFGGG8FFGGGGGGGGC<FFGGGGGGGGACFGGGGGFGGGFGFFFCCGFEGDGGGGDFGGGGGGGGGGGDGGFGGGGGGGGGGGGGGGGGGEFGGCCDFFFFGGGGDCGEGD2CFCGGGD5EEGGDE>FGGFFGFFG>FFGGGGFGGGGGFFFGGGEGGGGGGEECFCGGGGFDEFDFFGE<GFAFEFGGGGGFEEEEEF9GFFCFFGFGGGGGFEAE<AFGGGGEGFF9<AFGGFGGFFFFAE+F7GGGDFDDE7FGGGGGGGEGGGGGGGGFGGGGGGGGF<AFFGGGGGFGGGGGFGCF@B8ECGGGGGGGFCFGGGGGGGGFGGFFGGFEGGGGEGFGGGFGGGGGGGGGFGGGGFGGGGGGCEFFFECCCCC
@QYRCM 68608
TGGGGAATATTGCACAATGGGCGAAAGCCTGATGCAGCGACGCCGCGTGAGCGAAGAAGTATTTCGGTATGTAAAGCTCTATCAGCAGGGAAGATAATGACGGTACCTGACTAAGAAGCACCGGCTAAATACGTGCCAGCAGCCGCGGTAATACGTATGGTGCAAGCGTTATCCGGATTTACTGGGTGTAAAGGGAGCGCAGGCGGTGCGGCAAGTCTGATGTGAAAGCCCGGGGCTCAACCCCGGTACTGCATTGGAAACTGTCGTACTAGAGTGTCGGAGGGGTAAGCGGAATTCCTAGTGTAGCGGTGAAATGCGTAGATATTAGGAGGAACACCAGTGGCGAAGGCGGCTTACTGGACGATAACTGACGCTGAGGCTCGAAAGCGTGGGGAGCAAACAGGATTAGATACCCT
+
G8EFGGGGGGGFGFFFGGFGGGGFGG@FGGGGGGGFAFEGCGGGGGG@EEGGFEGGGGGGGGGFGFG+=FFFFGGGFBFGGGFGGGGGGGGGFGGGGGGGGGEGGGGGGGGGGGGGGGG8AFEEGG7FEFGGFGGGGGGG?<FGGGDG;GD>GGG:F%CF<GFFGGGGGGCGGGGGDFGGGGGGGGGGGFGGGGGGGGGGGGGGGGGFEGGGCGGGGGGGGGGGGGFCFGFGFGEFEGGGGGGFD<GGGGGGDEFGCGDFDFCFFGGGFGFFGF@CFCGDGFCGGEGGGGFFEDF?FF<<FCGGGGGGGGGFGDFGGGGGGGGFGFFFGFFGEFE<DGGGGGFCGEEGGGGGGFGGGGFD@GGGGGFGGGGGGGGGGGGFCFGGDFF:FFEFE9GGGGGGGGGGFFGGGFCA<<CB
@QYRCM 40
TGGGGAATATTGCACAATGGGGGAAACCCTGATGCAGCGACGCCGCGTGAAGGAAGAAGTATCTCGGTATGTAAACTTCTATCAGCAGGGAAGATAGTGACGGTACCTGACTAAGAAACCCCGGCTAACTACGTGCCAGCAGCCGCGGTAATACGTAGGGGGCAAGCGTTATCCGGATTTACTGGGTGTAAAGGGAGCGTAGACGGTGTGGCAAGTCTGATGTGAAAGGCATGGGCTCAACCTGTGGACTGCATTGGAAACTTTCATACTTGAGTGCCGGAGGGGTAAGCGGAATTCCTAGTGTAGCGGTGAAATGCGTAGATATTAGGAGGAACACCAGTGGCGAAGGCGGCTTACTGGACGGTAACTGACGTTGAGGCTCGAAAGCGTGGGGAGCAAACAGGATTAGATACCCT
+
FDFFEEGC,FGGGGGGGGGG@CFFGGFGGGCFFFEFGG@FC@FGEEFFGGFDFGGGGGGC<FDFEFG=EBEFGG9<?FGGFGFC9<FE<FGGGGDE5@FBFCFB<F5F,BFFEF?9F,,=BG7BEGE@8FFE7F8>FC<@FC<>3<A>.*1@DFCFG:F7FCF>CC&FE?8CF2E<;FFGF0CFE)#3<CC<FC=*CC::8?<GCF@58EGDFFGFFFE9=GGGFGFFGG6BCF>FGFGGFGE@9CD3>FAA@;F?ACCC2C#8:;<CGD><GGC:?GE@ED>GFBEGGEFC,E5EFFB,GGGGECGGGGGGGGFF7DGFGFF,9GFFEAGFC@8@E?GGFDGGGGGGGGGGGGFEGCCB@:<GGGGCGFGGGGGGGGGGGGGGGGGGGEFFFAGGGGGGGGGGGGGFGGGCCCCC
@QYRCM 41
TGAGGAATATTGGTCAATGGGCGAGAGCCTGAACCAGCCAAGTAGCGTGCAGGATGACGGCCCTATGGGTTGTAAACTGCTTTTATAAGGGAATAAAGTGAGGCTCGTGAGGCTTTTTGCATGTACCTTATGAATAAGGACCGGCTAATTCCGTGCCAGCAGCCGCGGTAATACGGAAGGTCCGGGCGTTATCCGGATTTATTGGGTTTAAAGGGAGCGTAGGCCGGAGATTTAGCTTGTTGTGAAATGTAGACGCTCAACGTCTGCACTGCAGCGCGAACTGGTTTCCTTGAGTACGCACAAAGTGGGCGGAATTCGTGGTGTAGCGGTGAAATGCTTAGATATCACGAAGAACTCCGATTGCGAAGGCAGCTCACTGGAGCGCAACTGACGCTGAAGCTCGAAAGTGCGGGTATCGAACAGGATTAGATACCCT
+
,CEFGFGGGGGGFGGGGCGGGGGGCFCFGGGGGD8FGGGGFGE@FFGGEEGDGE?@CE,C+:FEG,C=E,BFCGCFGGGGGFG9FEAEGFEE<FFFDFFEFF,@FFGCGGG@+,B<AFFG9BFEGG9EGGCEEGGFAFFFC<FG>7=AD;B)828GGF=DFFFGG>9FFFCF<@F:3>FG9C<C:ECF77<CFCF9:F<%CFGFCGG<.<FFFEEDED:AEG>EFE9,F9?:D9F;#,0FDFD@4<CB<F@FC78:C<FFDFGFF><@FFFGGG?G<AGGGGCGGGF<DFFFDCF@GGFEC,4,>GGGFA<<+8EFC7D<EFDFGGFF<DFC,AFGGFA;?<FB<CFGGGGEFGGGGFF7FC7GGFGFFGGDGGGGEFFC:FCDCGGGGGGEFEGGGGF8@GGEF7FGFCGGEGGGGGGGGGGGGGGGFEGCCCCC
@QYRCM 42
TGGGGAATATTGCGCAATGGGGGAAACCCTGATGCAGCGACGCCGCGTGAGTGAAGAAGTATCTCGGTATGTAAAGCTCTATCAGCAGGGAAGAAAATGACGGTACCTGACTAAGAAGCCCCGGCTAACTACGTGCCAGCAGCCGCGGTAATACGTAGGGGGCAAGCGTTATCCGGAATTACTGGGTGTAAAGGGTGCGTAGGTGGTATGGCAAGTCAGAAGTGAAAACCCAGGGCTTAACTCTGGGACTGCTTTTGAAACTGTCAGACTGGAGTGCAGGAGAGGTAAGCGGAATTCCTAGTGTAGCGGTGAAATGCGTAGATATTAGGAGGAACATCAGTGGCGAAGGCGGCTTACTGGACTGAAACTGACACTGAGGCACGAAAGCGTGGGGAGCAAACAGGATTAGATAACCT
+
9EFGGFEGGGGGGGGGGGGGGGGGGGGGGGGGGGGGFGDG>CFFG:FFFCEFFGGGGFGGF?AFGGG@EDG<BFGFGGEFEFEFGEGGGGGGGGGGGF9FFGGGGFGFGDCFGGGGGGGG9CGGBGGGGFD?F<DC>FFFFGEE@FEGFFG@F;F>FFGGFGGGGF@GGFFGFGGDEGGGGGGGGGDCFGGGGGE8:CDEEFGCGGGCGGGFFFGGGGGFFGGFF@F/CFF@FFE>FC?CD>FC7<EG@GGGFGFFFGFGCCGGGFGGFF<GGFAFFFG.GGGFB4FCGGGGGGGFFE<?GGGGDGGGGGGFGGGGGGGGGGGGGFGFGGGGGCEE9FCBB7GFGGGGGGDGGFGFGF?GGFEACGDGGGGGFGGGGGFD6GGGGGF@GGGGGGGGGGGGGGFFFFGGGEF@8CCC
@QYRCM 43
TGGGGAATATTGGGCAATGGGCGAAAGCCTGACCCAGCAACGCCGCGTGAGGGAAGAAGGCCTTCGGGTTGTAAACCTCTGTCCTTAGTGACGAAGGAAGTGACGGTAGCTAAGGAGGAAGCCCCGGCTAATTCCGTGCCAGCAGCCGCGGTAATACGGAAGGTCCGGGCGTTATCCGGATTTATTGGGTTTAAAGGGAGCGTAGGCCGGAGATTAAGCGTGTTGTGAAATGTAGATGCTCAACGTCTGCACTGCAGCGCGAACTGGTTTCCTTGAGTACGCACAAAGTGGGCGGAATTCGTTGTGTAGCGGTGAAATGCTTAGATATCACGAAGAACTCCGATTTCGAAGGCAGCTCACTGGAGCGCAACTGACGCTGAAGCTCGAAAGTGCGGGTCTCGAACAGGATTAGATACCCT
+
C@FFGGGGGGGGFFGGGGGGGGEDBFG8FFFGGFGFFFFC<@FFGEEG:BFA@8FCCCAFFCFGGFGEGGGGFDFEEGFC85?B,FEF5EEGGGGGGFGGA?FGGGGGGGCFFGGGGGDGGFAFGGGDCFGCGGFF@CGC9DFGGGGG@EEG7@FF9FDFCC7FGG@BCFGFGG=GGDEGED@FFGCCCC,;@CEGG5=GGGGB5CCG<87:EFFGGDGGFGDECCC,E<DF@FGFD<F@CC@FEGF49F@FC?FDGFFEDGCB49:FDFCFBFCFFGGFCGGGF=8F=@+CFA?@E:F=:B,EDC@++@C,FE5,??BBFC9ACBFFFFGEGGGFB@@CCC,F<669,CC@<@,6<FEEE@F7CGGFFFB,88+,,,6GE>FGDGFF:@6+CE,C,,GGGGGGFEFGFFFEC8C@CCA
@QYRCM 44
TGGGGAATATTGCACAATGGGGGAAACCCTGATGCAGCGACGCCGCGTGAAGGAAGAAGTATCTCGGTATGTAAACTTCTATCAGCAGGGAAGATAGTGACGGTACCTGACTAAGAAGCCCCGGCTAACTACGTGCCAGCAGCCGCGGTAATACGTAGGGGGCAAGCGTTATCCGGATTTACTGGGTGTAAAGGGAGCGTAGACGGTGTGGCAAGTCTGATGTGAAAGGCATGGGGCTCAACCCCGGTACTGCATTGGAAACTGTCGTACTAGAGTGTCGGAGGGGTAAGCGGAATTCCTGGTGTAGCGGTGAAATGCGTAGATATTAGGAGGAACACCAGTGGCGAAGGCGGCTTACTGGATGATAACTGACGCTGAGGCTCGAAAGCGTGGGGAGCAAACAGGATTAGGTACCCT
+
FF8F@EFG<FGGGGFEGGDGFEGEDFEEEGFG9EGGGG7F+@FGGGGGEGGGGGFG8FF9,59?EFGC8FFDFFFFFGA?BF9A<<<FGG+E@,<FFGBFF+6B@+CFG,,59E,,CB>338FCE7:,<>,:8:,:@BG+,35@<7CC>@BFG;D7<B@C<BF*64=F@<CGGFGGEE7?9FFD@E+;*2><<C7*;C>EE5C+CE.#;@8(F6307;;'>@DF.C>6D/,7@:;=C8.FF:6:3:,9>8FFFCFD9C@3=CF4,F>,B?D,GGFC@+++CBA,GGFB+EE<E=A?+8,B,DFDGEC=DFAF9CF=EFC@,GGGCFAFAGFC6BFFFF,,:GDFGFGGGGGGGGGGGFC,C<,,DFGEEFC@7C,E<8CF<FEFD@@F@GDFCGGFFFGGGGGFGEGEEFCFA8CCB
@QYRCM 63137
TGAGGAATATTGGTCAATGGTCGGCAGACTGAACCAGCCAAGTCGCGTGAGGGAAGACGGCCCTACGGGTTGTAAACCTCTTTTGTCGGAGAGTAAAGTGCGATACGCGTAGCGTATTGCAAGTATCCGAAGAAAAAGCATCGGCTAACTCCGTGCCAGCAGCCGCGGTAATACGGAGGATGCGAGCGTTATCCGGATTTATTGGGTTTAAAGGGTGCGTAGGCGGCACGCCAAGTCAGCGGTGAAATTTCCGGGCTCAACCCGGACTGTGCCGTTGAAACTGGCGAGCTAGAGTGCACAAGAGGCAGGCGGAATGCGTGGTGTAGCGGTGAAATGCATAGATATCACGCAGAACCCCGATTGCGAAGGCAGCCTGCTAGGGTGCGACAGACGCTGAGGCACGAAAGCGTGGGTATCGAACAGGATTAGATACCCT
+
E<AFFGGEFGGGGFEFFF9EEFG7FC@DEEFGGFGF@FFF,C<C@FEGGDG8@FFGGCFGGG:FEFED+@7+CFGGCF8<FGGGGGFEG7@=FAFGDF<B9F+ACC+@>4FE?CCFDGGGFF9FCDFF@EGGCDFGEGGGFGFGGGGBF;<CC>@@FF8FCGCFGGFCF>8CC=F?;C2=+?+ECDFCGGDCGFFG>7D:9+EGFFAE57CCEFEGGGGEFEGGFCEE<CCCEC?+:<CCEFFGGGFCCFC?GGGFC:C7CECC<:,@9+CF<CFFFEDGDGFC:GFC,B?CFGGFEAC<F?EEFFFF:,F<FF>CEFGGGFECEF@FGGGFDGGFF?ADEB9CF?,7F9GF>C>7B<8,C,FFF9DFEF8>FGGGGF@EFFF<9CCFGGFCGGCF<D@,,FFGGGGGGGFGEFFCF<GGGGGGFCFFFCFCA-@B
@QYRCM 46
TGGGGAATATTGCACAATGGGGGAAACCCTGATGCAGCGACGCCGCGTGAAGGAAGAAGTATCTCGGTATGTAAACCTCTATCAGCAGGGAAGATAATGACGGTACCTGACTAAGAAGCCCCGGCTAACTACGTGCCAGCAGCCGCGGTAATACGTAGGGGGCAAGCGTTATCCGGATTTACTGGGTGTAAAGGGAGCGTAGGCGGCGGAGCAAGTCAGAAGTGAAAGCCCGGGGCTCAACCCCGGGACGGCTTTTGAAACTGCCCTGCGTGATTTCAGGAGAGGTAAGCGGAATTCCTAGTGTAGCGGTGAAATGCGTAGATATTAGGAGGAACACCGGTGGCGAAGGCGGCTTACTGGACCGACAATGACGCTGAGGCTCGAAAGCGTGGGGAGCAAACAGGAGTAGATACCCT
+
GGGGGGGGFGGGGFGGGGGGFFGGGGGGGGGFGGGGFGGGGGGGGGGEGECGGEGGFGGGGGGDGGGG?DFGGFGGGGGGGGGGGGGGGGGGGGGGGGGGGGGD=FGGFGGDFFFGGGGGGGCGGGEG>GGGEGFGGGF@GGGGDDGD4GGG6DEFFGGGDGGACFGGFF7FFGGG6EGF<CFFGGGFGGGFGGGGGEGEGEC9EEGGGCGGFACCGGGGGGGGGDGGFFFGGGF?>GGGGGGGFGCFGGFGFGGFGGFB:FC=<CFF;$CEDGGFG6GF=?DGFF>GGGGGGGFF8?DFFGGGGGGGGAFAEGGGGGGGGGGGGGGGGEGFCCEEFDEGGGGGGGGGGGGGGGGGGGGGGE>FFFGGGGGGGFCGGGGFGBGGGGGGGGGGGGGGGGGGGGFFF,GGFE8C8CA6
@QYRCM 69191
TGAGGAATATTGGTCAATGGACGTAAGTCTGAACCAGCCAAGTCGCGTGAGGGAAGACTGCCCTATGGGTTGTAAACCTCTTTTATAAGGGAAGAATAAGTTCTACGTGTAGAATGATGACTGTACCTTATGAATAAGCATCGGCTAACTCCGTGCCAGCAGCCGCGGTAATACGGAGGATGCGAGCGTTATCCGGATTTATTGGGTTTAAAGGGTGCGTAGGCGGTTGATTAAGTTAGTGGTTAAATATTTGAGCTAAACTCAATTGTGCCATTAATACTGGTAATCTTGAGGACAGACGAGGTATGCGGAATAAGTGTAGTATCTGTGAAATACATAGATATAACTTAGAACGCCGATAGCGAAGGCAGCTTACCAGACTGGAACTGACTTTGATGCACGAGAGCGTGGGTAGCGAACAGGATAAGATACCCT
+
;EFGGGF@C9CFGC<<EF,<FEG-CEFCEEGCFGDFGGGGEF,;C7FCGGGGCDGFGFGGFG?CEF9<@ECFEGGGF?==AFG9E<CEA<ECF@C<FGGE,?,CFFDFEAFGFCACEFF9EGGGF9EB59<C@@<CFGFG,?:B7++B=D9<>=>CAA==FDC,=EGGCED9DCEGCF*>><,@*>*55FCAE9F8:*=87<CFF@F:CE:<?ECCCC<*89CCE:C,#:,<2CC,<C-@CFC=DC=C8'E21CFDGCCF4#DB?2BC:?E<E7F:5+2FAECEEB,CEACE<FGD9+4+?,<C?B++<5,<,<,,,:,,DDE>4ACCF9,C,,,FC,,E=?,C,,<,,<6:@8++@C8,,C7BAC,EC,DFACC,,C6,C,,,C;,<6;;,,;,;66;,,E@7F7EGEE@+C;+@6=-,9CF@,,AFC<B@-CB
@QYRCM 48
TGGGGAATATTGCACAATGGGGGGAACCCTGATGCAGCAACGCCGCGTGAGTGAAGAAGTATTTCGGTATGTAAAGCTCTATCAGCAGGGAAGATAATGACGGTACCTGACTAAGAAGATCAGGCTAAATACGTGCCAGCAGCCGCGGTAATACGTATGGAGCAAGCGTTATCCGGATTTACTGGGTGTAAAGGGTGCGTAGGTGGCAGGGCAAGTCAGATGTGAAAGGCCGGGGCTCAACCCCGGAGCTGCATTTGAAACTGCGCGGTTAGAGTACAGGAGAGGCAGGCGGAATTCCTAGTGTAGCGGTGAAATGCGTAGATATTAGGAGGAACACCAGTGGCGAAGGCGGCCTGCTGGACTGTTACTGACACTGAGGCACGAAAGCGTGGTGAGCAAACAGGATTAGATACCCT
+
F,CECEG8FFGFGGGGGGGF8FGGGGGFCFDGGCCCGGG@=FGGGGFCCFFF??FDEE<A,5,A<BFBDFFGGFGDFF,>FF,EFCFFFEFCBEFCF@;FFGGGG*FFGGFC;F8D;F@@,88DF@<FFFGGFCCGFE<:FFFCGEGC<8B,?EC,77<<1/8A8;:?ECEFGGDEE??@F=F?<89<;@EFF=::88C>EEECFA6C<#C50C;2A-B;FGFB<DG>EF@:CDCG2CFCC#=>8=>=C6,E2ECB<FC<FCC7:CCG$CC,CDFAEDGGFGF@AFB4+FEFD?F8FEF?DFCF7FCB,B@,=,?7GEC,6A@A@FB8EEB,7FGFEF?GEGFGGGGFCFC+FFFF8FFFGGFFGGFFEE<FCFFEC,CFEFCF7EEGFFFC,EAFE9FGFGGFFFFGFFCCA,C@
@QYRCM 49
TGGGGAATATTGCACAATGGGGGGAACCCTGATGCAGCAACGCCGCGTGAGTGAAGAAGTATTTCGGTATGTAAAGCTCTATCAGCAGGGAAGATAATGACGGTACCTGACTAAGAAGCTCCGGCTAAATACGTGCCAGCAGCCGCGGTAATACGTATGGAGCAAGCGTTATCCGGATTTACTGGGTGTAAAGGGTGCGTAGGTGGCAGTGCAAGTCAGATGTGAAAGGCCGGGGCTCAACCCCGGAGCTGCATTTGAAACTGCGCGGCTAGAGTACAGGAGAGGCAGGCGGAATTCCTAGTGTAGCGGTGATATGCGTAGATATTAGGAGGAACACCAGTGGCGAAGGCGGCCTGCTGGACTGTTACTGACACTGAGGCACGAAAGCGTGGGGAGCAAACAGGATTAGATACCCT
+
EFGG7CGGGFGGGFGGGGGEGCFEGGGFGGGGGGGGGGGGFFEFGGCGCGEGFGGDD>8<E<B??DFCFCFGGGGGGFFGFAFFGFGGGGGFCFGGGCBCCEDGGGGGGGFCGGGGGFGAFFGGGG7FGF9FF<:<F;CEECFFGGGGGEECCFGFC<8CFGGGFGGG5E?GGFEEGGGACF<EGGCA:EFGFGEEDDGEGGGG9EFG>CCFGGDCCFGGFG=A@=FFFDCFEEGCGFFCF<C=<=:D<=>>:0AC<D<B@9=@DEEGEAFCF=FEA9A;FE,B<B7?GFF9=,,EFEF9GGGDGCF<9EE<,@EBD6E,C,B,CCGGFEEEC,FFE,8@EC@FGEF@CC@@C8ECFFC6,GEGGFC,@@@EC;C8<@@<@@<<C7CCCGFFE;,9EFFFCGE<GGFFEE<CCCC@
@QYRCM 50
TGGGGAATATTGCACAATGGGGGAAACCCTGATGCAGCAACGCCGCGTGAAGGAAGACGGTTTTCGGATTGTAAACTTCTTTTCTTAGAGAAGAAACAGATGACGGTAGCAAAGGAATAAGCATAGGATAAATACGTGAAAGCAGCCGCGGTAATACGTAGGATGCAAGAGTTATCCGGATTTACTGGGTTTAAAGGGAGCGCAGGCGGAAGGCTAAGTCTGATGTGAAAGCCCGGGGCTAAACCCAGGTACTGCATTGGAAACTGGTCATCTAGAGTGTCGGAGGGGTAAGTGGAATTCCTAGTGTAGCGGTGAAATGCGTAGATATTAGGAGGAACACCAGTGGCGAAGGCGGCTTACTGGACGATAACTGACGCTGAGGCTCGAAAGCGTGGGGAGCAAACAGGATCAGATACCCT
+
E8<DEGGGGGGGGGGFGGGGGGGGCF@,CG8@FFDFFEFGCEGGGEEFGC7EFFGGGGEE,,,CFE@?C7<??EEGGEEE9,??,5,C,:EFFFFGGF?B<F9EFC+?B,58FFFGF?,ADFGF9B@<FGCD,CF+,3,+,E8,8,8:CC8+5<1FFFG2FEB;1BD@>%CF>8F=,6=FC<F;;CCC&*#'EFBECB5:BC5:GG;ECC<;88;DAF24AC?FE@3><<B/8+FCD=2<1CFG>D=FC;=DB%FFG>DD<CGFDCFD-9FFFC=2+7C=>+@7B?FFEC,FE?5A,FGGFF9F<FC@>=<<E9GGGFCGGGGGGF9DEF<CFA,CCC-GFD@GGGFEDGGGEGGFFAGGGFEFC@C@GGGGGGGGGGGFC>FGGGGGGCGGGGGEAFFFGGGGGGGGGGGGGFCCCCC
@QYRCM 92448
TGAGGAATATTGGTCAATGGGCGAGAGCCTGAACCAGCAAAGTAGCGTGCCGGATGACGGCCCTATGGGTTGTAAACTGCTTTTATAAGGGAATAAAGTGAGTCTCGGGAGGCTTTTTGCATGTACCTTATGAATAAGGACCGGCTAATTCCGTGACAGCAGCCGAGGGAATACGTAGGGGGCAAGCGTTATCCGGAATTACTGGGTGTAAAGGGTGCGTAGGCGGCCTTTTAAGTCAGCGGTGAAAGTCTGTGGCTCAACCATAGAATTGCCGTTGAAACTGGGAGGCTTGAGGATGTTTGAGGCAGGCGGAATTCGTGGTGTCGCGGTGAAATGCTGAGATATCACGCAGAACCCCGATTGCGGAGGCAGTCTGCTAGGGTGAAACAGACGCTGAGGCACGAAAGCGTGGGTATCGAACAGGATTAGATACGCT
+
<<@FEDG8,CAFFGGFGFGFGGEGECCFD,C@EFEFCGECFGFGDFGDEG?CFGGEGGGGCFDFFD<EG8F:FDFEG9<FFAFGFGGEE,,4A<E<?,CDGGEF,C<+@FFF7E,B,,C9?ACECFGGEDAA<?9FF9FFDD=>FCEFGF;,><@DCC,,<F8FD*@F*53,8,8,6F7<>FFFFFCFEG9*<,<-@<<,:26CFGB?FC?:CE88;;:CC8;FCECCCGCDE=:FE<0>/@#1ADFGGDGGFFE+F@5C/C>@<+3::CB86AGFEGGFEFB858GCFD9F@:,,EGFF8FFFEFFB8,<,==>+GFFFB@=@+CCFGGFEFFFEE9,,FF<FB?F@GE?DGFCC7DE@:E@EACACGFE8FGFCFFC8F@C@,,,DCCGGDGFEEDFCFDFDFGGEFFFFCFEDCDCC,9EAEGGGGF7@A,CA
@QYRCM 94626
TAGGGAATATTGCACAATGGGCGAAAGCCTGATGCAGCGACGCCGCGTGAGCGAAGAAGTATTTCGGTATGTAAAACTCTATCAGCAGGGAAGATAATGACGGTACCTGACTAAGAAGCACCGGCTAAATACGTGCCAGCAGCCGCGGTAATACGTATGGAGCAAGCGTTATCCGGATTTACGGGGTGTAAAGGGTGCGTAGGTGGCAGTGCAAGTCAGATGTGAAAGGCTGGGGCTCAACCCCTGAGCTGCATTTGAAACTGTGAGGCTAGAGTGCAGGAGGGGTGAGTGTGATTCCTAGTGTAGCGGTGAAATGCGTAGATATTAGGAGGAACACCAGTGGCGAAGGCGGCTCACTGGACTGTAACTGACACTGAGGCTCGAAAGCGTGGGGAGCAAACAGGATTAGATACCCT
+
C,<@BCFGGGFGGGGG,CE,EGGGGEGFGGGGF<FGGG7CC@EGC@CGDE@FFGGGGGCFFFFGGGGEFG8FFE9E@FGGGA<EDFG=FF@,FAFFFECFG>FGFEGGFGGGGGCGC,BFGGGGGGGCAFGGFFEGFF7?GCFGGDDGGGGCFGCF9FADFD=FGGGG7C7<CFEGG(GCEF#FA<6EAFFFFBF@<EC.F,EGF>@9@2@FFE@/EGFCCGFFFFF8FGGFCFD@EGFFGGCD;F=BGGGGF#AFGGCGGGFFF<ACEFCFFF8F@CFFFFCEEBB4?9B,<CGF,=8DGF77CGGFGFB,8,,F=9GGGFF?EE@FFCCC@CCEFFGF7F@6F@@:7:F,,@@F<6C,@AFADECFDEC668CAEFB,F@GGGFGF>GGGFGGF@EF@<F9FFGGGFGFCC@C<
@QYRCM 53
TGAGGAATATTGGTCAATGGACGAGAGTCTGAACCAGCCAAGTAGCGTGCAGGATGACGGCCCTATGGGTTGTAAACTGCTTTTATAAGGGAATAAAGTGAGTCTCGTGAGACTTTTTGCATGTACCTTATGAATAAGGACCGGCTAATTCCGTGCCAGCAGCCGCGGTAATACGGAAGGTCCGGGCGTTATCCGGATTTATTGGGTTTAAAGGGAGCGTAGGCCGGAGATTAAGCGTGTTGTGAAATGTAGACGCTCAACGTCTGCACTGCAGCGCGAACTGGTTTCCTTGAGTACGCACAAAGTGGGCGGAATTCGTGGTGTAGCGGTGAAATGCTTAGATATCACGAAGAACTCCGATTGCGAAGGCAGCTCACTGGAGCGCAACTGACGCTGAAGCTCGAAAGTGCGGGTATCGAACAGGATTAGATACCCT
+
GGFGGGGFFFEGGGGFGGGGGGGGGGGGGGGGGGGGGGGGGGGGGGGGGGGGGEGGGGFGFCFGGGGGFFCFGGGGGGGGGGGGGGGGGGFA<FGGGGCFGGFGEGFDGGGEF9F9FEGGGGGGGGFFFGGGGGGGGGFGEFE?DGGGGGGGGGGGGFC7FDGGGDFG<FFCFGGGEGGGGGGFGGGGCCFGF;FECFFFFGECCGF<+?>CGGGGGGECEGGGGEGDFFGEFGGGECGFGDGCF<FGGF@CCEFEFFDG7EGFGGGGFCCGFC4EEFFAFGFFDD3FFGEFCCGFGFGFE?E,GDFCF8F9FFGGGFFAGGGEDGGGGGFE<FFGGFFFEE@8CGGGGFGFGGF7ECFGGEGGFFFFDGGGDFCCGGDFEFCFGFC:CF;GGGGGGGGFEGGGGGGGGGFCCDGGEGFFGGGGGGGGGFGCCCCC
@QYRCM 54
TGGGGAATATTGCACAATGGGGGAAACCCTGATGCAGCGACGCCGCGTGAGCGATGAAGTATTTCGGTATGTAAAGCTCTATCAGCAGGGAAGAAAATGACGGTACCTGACTAAGAAGCACCGGCCAAATACGTGCCGGCAGCCGCGGTAATACGTATGGTGCAAGCGTTATCCGGATTTACTGGGTGTAAAGGGAGCGTAGACGGAGTGGCAAGTCTGATGTGAAAACCCGGGGCTCAACCGCGGGACTGCATTGGAAACTGGCAATCCGGAGTACCGGAGAGGTAAGCGGAATTCCTAGTGTAGCGGTGAAATGCGTAGATATTAGGAGGAACACCAGTGGCGAAGGCGGCTTACTGGACTGTAACTGACGTTGAGGCTCGAAAGCGTGGGTAGCAAACAGGATTAGATACCCT
+
G@FFGGGG,EEAFGGGGGGG,6FGGGE,BFFGGGDGGG:FGGGGGGGGGFG,@FGGGGGFCFGGGGG=B+BFGGG9FFGGDG<EA85B@FGGGGGFGGGFAE74B??FBCGGC<B<E@#.D:>C7#:B$,4F<<3FGCFCGDEGD<<C)GC@FFF)4:<F73F>:,1CC<#<=6<?E=F<A,GGGGCFFGGGF=E:CE888EEDFE*CC:G<>0D=6C<E=GGGGF>1E>5@EGF>C3EFB@#1>F:F?EFEDE,DCDDDFF?#,0:AF:CGGGF=?=C,GGGGCDFEEFGFGFECE??,GGGGGGGFFGFGEECEDFGEECGDF<8FF,,GGGGFFE8EGGGGGGGGGGGDGFECGFGFEFCGGGGGGFFGFAGGGGGGGGGGGDGF;GFGF9GGGFGGGGGGGFGGGFGCCCCC
@QYRCM 55
TGGGGAATATTGCACAATGGGGGAAACCCTGATGCAGCAACGCCGCGTGAGTGAAGAAGTATTTCGGTATGTAAAGCTCTATCAGCAGGGAAGATAATGACGGTACCTGACTAAGAAGCTCCGGCTAAATACGTGCCAGCAGCCGCGGTAATACGTATGGAGCAAGCGTTATCCGGATTTACTGGGTGTAAAGGGTGCGTAGGTGGCAGGGCAAGTCGGATGTGAAAGGCCGGGGCTCAACCCCGGAGCTGCATTTGAAACTGCTCGGCTAGAGTACAGGAGAGGCAGGCGGAATTCCTAGTGTAGCGGTGAAATGCGTAGATATTAGGAGGAACACCAGTGGCGAAGGCGGCTTACTGGGCTGAAACTGACACTGAGGCACGAAAGCGTGGGGAGCAAACAGGATTAGATACCCT
+
FGGGGBFFFGGGGGGGGGGGGGGGGGGGGGGGGGGGGGFGGGGGGGGFFGGGFGGGGGGF?FGGGGGGGGGGGGGGGGGGGGGGGGGGGGFGGGGGGGGGGGGGGGFGGGGGGGGGGGGFGGGGGGGGGDGGGGGEGGFGFDGGGDCGEEGFEDD>CCGGGGGGGGGGGGG.FEEGGEGGGG+GGGFCC?@FGGG6FFE>:EFFCFFDG&DEGCG9@EGEGGGGGGGGDGCGGEGEFGFCFGCFDGGG=CFGGGGGGFFGGGGFGGGGGFEFEGGGGGGG4:EDGDGGGGGGGCGGGFE9DFGGGGGGGGGGFCF@B<C,AFGGGFF<F,9GGFGGGGGGGGGGGGGGGF<GGGGCGFCCGFGFGFFFFFGGFGGGGGGGFFCGGEDGGGGGGF9GGGGGGGGGGGGGGGGC@CCC
@QYRCM 65828
TGGGGAATATTGCACAATGGGGGAAACCCTGATGCAGCAACGCCGCGTGAGTGAAGAAGTATTTCGGTATGTAAAGCTCTATCAGCAGGGAAGATAATGACGGTACCTGACTAAGAAGCCCCGGCTAACTACGTGCCAGCAGCCGCGGTAATACGTAGGGGGCAAGCGTTATCCGGATTTACTGGGTGTAAAGGGAGCGCAGGCGGTGCGGCAAGTCTGAAGTGAAAACCCAGGGCTTAACTCTGGGACTGCTATTGAAACTGTCAGACTGGAGTGCAGGAGAGGTAAGCGGAATTCCTAGTGTAGCGGTGAAATGCGCAGATATTAGGAGGAGCATCAGTGGCGAAGGCGGCTTACTGGACTGAAACTGACACTGAGGCACGAAAGCGTGGGGAGCAAACAGGATTAGATACCCT
+
EFFGGGEFFGGFGFGGGGGGGGGGGGGFFGGGGGGGGGGGGGDEEGGGGGGGGGGGFFFGGGGFCFGCEGGGGGGGGGGGGGGGGFECGE+FEGGGGGGFGGGEGGGGGGGGGCEFGGGCFF=GGDDCD?DGGGGDDGGGGGGFEFGGGGGG9FGGGGGGGGFEFGFGGGGGCFDGCFFFGGGGGGGGFGGGGGGCGCGGEECGFEGF8FGGGGGGCFGGGGFGFGEFDFDEGGDEFGGFBEFF>B=FGGGGGGGFGFFFGGGGGGGFGFGFGGGGEBGGFGGGGGF@CDFF?AA,,FFFGFF@CCF<FC,FDGEC>FFEF@,GGGGFFEFC,FEFCGGGGGGGFGGGGGGGGGGGGEFCGGGF9FGF<FC,F@,CFGEGGGGFDGGGDEGGGGGGFFGGGFGGFFFFGGGCCCCC
@QYRCM 57
TGGGGAATATTGCACAATGGGGGAAACCCTGATGCAGCAACGCCGCGTGAGTGAAGAAGTATTTCGGTATGTAAAGCTCTATCAGCAGGGAAGATAATGACGGTACCTGACTAAGAAGCTCCGGCTAAATACGTGCCAGCAGCCGCGGTAATACGTATGGCGCACGCGTTATCCGGATTTACTGGGTGTAAAGGGGTCGTAGGTGGCAGTGCAAGTCGGATGTGAAAGGCCGGGGCTCAACCCCGGAGCTGCATTTGAAACTGGTCGGCTAGAGTACAGGAGAGGCAGGCGGAATTCCTTGTGTAGCGGTGAAATGCGTAGATATTAGGAGGAACACCAGTGGCGAAGGCGGCTTACTGGGCTGAAACTGACACTGAGGCACGAAAGCGTGGGGAGCAAACAGGATTAGATACCCT
+
EFGGGEGGGGGGGGGFGGGFFDGGGGGGGFGGGGGGGGGGGGGGGGGGG7BFFGGGGGGEFGGGGGGFD,FFGGGCAFGGEGGGDDGGGGGFGFFGGGGGGE>BBFEEFEGEGGCFFFDGGF7:F+B=,5<F>B8BFFGFGGGGEF>F@@8;FGFDB;,@,CFE**514=EG;9<<5;?FC39FFFFFCFFEGF6##3E5CF9:;889@/F6CC732;C=A389FGCBCC><D@:/D9FGFGGD@D:5CFFGFEFC31GFAFF'@C<EBF95=:@,-CFEA=CEB+C+C=GFFE9FFEB,FDC:EFCGGGGGGGFC?,AAGFBE<D@GGFFGGGFFGGGGGGFC:7GGF@DFE@6;8F@FFGGFFF@<FGF@<FC@C@C9,CFGGGGGCE@FGGGGGGGGGGGGGGGGGGGCCCCC
@QYRCM 82235
TAGGGAATTTTCGTCAATGGGGGGAACCCTGGACGAGCAATGCCGCGTGAGTGAGGAAGGTCTTCGGATCGTAAAGCTCTGTTGTAAGAGAAAAACGGCACTCATGGGGAATGATGAGTGAGTGATGGTATCTTACCAGAAAGTCACGGCTAACTACGTGCCAGCAGCCGCGGTAATACGTAGGTGGCGAGCGTTATCCGGAATGATTGGGCGTAAAGGGTGCGTAGGTGGCAGATCAAGTCTGGAGTAAAAGGTATGGGCTCAACCCGTACTGGCCCTGGAAACTGATCAGCTAGAGAACAGAAGAGGACGGCGGAACTCCATGTGTAGCGGTAAAATGCGTAGATATATGGAAGAACACCGGTGGCGAAGGCGGCCGTCTGGTCTGGATTCTGACACTGAAGCACGAAAGCGTGGGGAGCAAATAGGATTAGATACCCT
+
GGGGCFFGGGCGGGEGEFG?FGGGGGGGGGFGGGGEGGGGGGGGG>CFGGGGGGGDFGG@FGGDGF+BCEGGGGGGGGGGGGGGGBG9FCFGGGGGGDFGGAC8F;FFE<FFGGGGFGGGGGGDGGFGG@FFGGGGGGGGGGCFGGGGGGGGGGGGGGGFGGG;FGDEGGGCGEGGDGGGEFFGGEEF:5CEGG<C>FEEEGCFFFF<EFFFG8FGFGGGFGGGGGFGGFGGGGFFFGFGGFGGFFGGGGGGGGCE=GGGFFCGGFFEGFF@CGCDFFGGGGGF=FD57AEFC9GGBFFA9GGGGGGGFFFF:?95BEA,8CGGFEBFGEDGGGCGF:GEGGFCA,CGFGFGGGGGECGGEDGGGEGGGGGGGCGGEGFFGGGGGEGGGGFGGGGGGGGGFFGGGFDGFGGGGGGGGGGGGGGGFAGGGGGGGGGGCCCCC
@QYRCM 59
TAGGGAATTTTCGTCAATGGGGGGAACCCTGAACGAGCAATGCCGCGTGAGTGAGGAAGGTCTTCGGATCGTAAGCTCTGTTGTAAGAGAAAAACGGCACTCATCGGGAATGCTGAGTGAGTGATGGTATCTTACCAGAAAGTCACGGCTAACTACGTGCCAGCAGCCGCGGGAATACGTAGGTGGCGAGCGTTATCCGGAATGATTGGGCGTAAAGGGTGCGTAGGTGGCAGATCAAGTCTGGAGTAAAAGGTATGGGCTCAACCCGTACTTGCTCTGGAAACTGATCAGCTAGAGAACAGAAGAGGACGGCGGAACTCCATGTGTAGCGGTAAAATGCGTAGATATCTGGAAGTACACCGGTGGCGAAGGCGGCCGTCTGGTCTGGATTCTGACACTGAAGCACGAAAGCGTGGGGAGCAAAGAGGATTAGATACCCT
+
GGCFGGGGGGGCEGGGGFGGCFEEFGGGGGGGGDFGGGG8AEGGGEGDECCFFFGGFGGGAF,ADFEFGGGGGGG@CFFFGCCFGCCFCC<FFF7F@FFDFGGG9FEGGGGG,@C;CCFF<<FFFGCCF9<;9F?FGC7C:FFGGGGGE@5F@EFGGGGGC:FF6;E;E>E?#7?#CB=6+#ACFFFEDE5CF;?CF=EDEEF669DFCG58C7CFFGG@DD@;FGF>F@#9<CCB-034<7>FFGF#CAFEGFFEF@,GF72@8#;<BE6:#9=9.FGF@<AF<7,>=99B@9?,,5,9CGGF?B>48:@F?,C,4,?EAFEFFCCCEFCGCAF=B8+@E5,A,DEC,AFEFE@,FDGFC,CFB,6,7CDEC@F7DGGFGFGFF9GGFDDGGGGFFFF<FGEGEFCGGGGDGGGF8GF<GGGGGGGGGFFFGGGCCCCC
@QYRCM 60
TGAGGAATATTGGTCAATGGACGAGAGTCTGAACCAGCCAAGTAGCGTGCAGGATGACGGCCCTATGGGTTGTAAACTGCTTTTATAAGGGAATAAAGTGAGAGTCGTGACTCTTTTTGCATGTACCTTATGAATAAGGACCGGCTAATTCCGTGCCAGCAGCCGCGGTAATACGGAAGGTCCGGGCGTTATCCGGATTTATTGGGTTTAAAGGGAGCGTAGGCCGGAGATTAAGCGTGTTGTGAAATGTAGATGCTCAACGTCTGCACTGCAGCGCGAACTGGTTTCCTTGAATACGCACAAGGTGGGCGGAATTCGTGGTGTAGCGGTGAAATGCTTAGATATCACGAAGAACTCCGATTGCGAAGGCAGCTCACTGGAGCGCAACTGACGCTGAAGCTCGAAAGTGCGGGTATCGAACAGGATTAGATACCCT
+
GGGGGFFGCGGGGGGGGGGGGGGGGGGGGGGGGGGGGGGGGGDGGGGGGGGFFGGGGGGGEGGGGGGGGFGGGGGGGGGGGGGGGGGFGGGGGGGGGGGGGGGG@FFGCFGCGGG9FGGGGGGGGGGGGFCGGG9FFGGGEGFGGDGGGGGGGGG>GGGFFGFFFGG:GGGGGGGGGGG?GGGGGGEGGFGGGGGGGGFGFGGGGGGGFGEFGGGGGDEGGGGGGGGCFCFGEEGGEFEGCCDDFCGGGGFFCGGGGFFFGGGGFC=FFFF=>FC@99GCGGGGFGFGCDGFDBGFFGGF;A=+GGF:FEGFGGGGGFGFCGGGDGGFFFGGFGGGGGGGGGGGGGGGGGGGGGFEGGGCGGGGGGGGGGGGFFDFGGGGGGGGFGFGGGGGGGGGGGGGGGGGGCGGCGGGGGGGGGGGGGGGFGGGGGGCCCCC
@QYRCM 61
TGGGGAATTTTGGACAATGGGGGCAACCCTGATCCAGCCATGCCGCGTGCAGGATGAAGGCCTTCGGGTTGTAAACTGCTTTTGTCAGGGACGAAAAGGACCGTGTTAATACCATGGTCTGCTGACGGTACCTGAAGAATAAGCACCGGCTAACTACGTGCCAGCAGCCGCGGTAATACGTAGGGTGCAAGCGTTAATCGGAATTACTGGGCGTAAAGCGTGCGCAGGCGGTTCTGTAAGACAGATGTGAAATCCCCGGGCTCAACCTGGGAATTGCATTTGTGACTGCAGGACTAGAGTTCATCAGAGGGGGGTGGAATTCCAAGTGTAGCAGTGAAATGCGTAGATATTTGGAAGAACACCAATGGCGAAGGCAGCCCCCTGGGATGCGACTGACGCTCATGCACGAAAGCGTGGGGAGCAAACAGGATTAGATACCCT
+
CFG<EEFFFFGFGGGGGGGDFGGGGGGGGGGGGCGGGGGGGGGGGGEEFFGGGFGGGGGGCFGGGGGGGGGEGGGGGGGFGGGGFGGGGGGGFEGGGGGGGGGEFFEGGGGGGGGGFGGGGGGFGGGGCFFGGGGGDFFGGGGGGGGGGGGGGGDFCGGGGGGGGGGGGGGGGGGGGGGGG@GGG=CCG>GGGGGGGFGG?GGGGGGFGF=G<?EGGGG=EGCCGGGGGGGGGGFFDFFF+CFGFGGGGGGGGEF@FBFGCGGFGGGEDFGGFFE9GDGGGFDGGGFFFEFGGGGFFFAAGGGDGGGGE@EGFFFFDCGGGGFFGFGGFFFFCDEAGCGGGFE9FDCGGGGGGGGGGFFFFDEE@FGGGGGGGGGFGFF7FGGGGGGGGEFFEGGFGGGGGGGGFGGGGGGGGCGGGGGGGGGGGGGGGGGGDF@GCAAB@
@QYRCM 62
TGAGGAATATTGGTCAATGGACGAGAGTCTGAACCAGCCAAGTAGCGTGCAGGATGACGGCCCTATGGGTTGTAAACTGCTTTTATAAGGGAATAAAGTGAGTCTCGTGAGACTTTTTGCATGTACCTTATGAATAAGGACCGGCTAATTCCGTGCCAGCAGCCGCGGTAATACGGAAGGTCCGGGCGTTATCCGGATTTATTGGGTTTAAAGGGAGCGTAGGCCGGAGATTAAGCGTGTTGTGAAATGTAGATGCTCAACGTCTGCACTGCAGCGCGAACTGGTTTCCTTGAGTACGCACAAAGTGGGCGGAATTCGTGGAGTAGCGGTGAAATGCTTAGATATCACGAAGAACTCCGATTGCGAAGGCAGCTCACTGGAGCGCAACTGACGCTGAAGCTCGAAAGTGCGGGTATCGAACAGGATTAGATACCCT
+
EFGGFFGGGGGGGGGGGGGGGGGGGGGGGGGGGGGGGGFGGGGGGGGGGGGGGGGGGGGGGGGGGGGGGGGGGFFGGGGGGGGGGGGGGGGGGGGGGGCFGGGGGGGGGFGFFGGGFGGGGGGGGGDGGGGFCFDFFGGGFGGGGGGGGGGGGGFGFGGGGGGGGGGGGGGGF>FGGGGGGGGGGGGGGGDFGGGC<BFGFGEGGGGFAGGGGGGGGGGFEEGGGGGEGGCCGFGGGGGGGGGGFGGGGGGGCFGF:59FGGGFFCDGFGGGFEFFGGGGGGGGGGDCGGGGGGEC?9@FFFF8GGFC7FGGGGGGGFGGGGGGGGGGGGGGGGGGGGGGGGGGGGGGGGGGGGF7GGGGGGGGGGGGGFGGGGGGGGGGGGDGFFFGGGGGGGGGGGFEGGGGGGGGGGGGGGGGGGGGGGGGGGGGFCECCCCC
@QYRCM 63
TGGGGAATATTGCACAATGGAGGAAACTCTGATGCAGCGACGCCGCGTGAGTGAAGAAGTAATTCGTTATGTAAAGCTCTATCAGCAGGGAAGATAGTGACGGTACCTGACTAAGAAGCTCCGGCTAAATACGTGCCAGCAGCCGCGGTAATACGTATGGAGCAAGCGTTATCCGGATTTACTGGGTGTAAAGGGAGTGTAGGTGGCCATGCAAGTCAGAAGTGAAAATCCGGGGCTCAACCCCGGAACTGCTTTTGAAACTGTAAGGCTGGAGTGCGGGAGGGGTGAGTGGAATTCCTAGTGTAGCGGTGAAATGCGTAGATATTAGGAGGAACACCAGTGGCGAAGGCGGCCTGCTGGACTGTTACTGACACTGAGGCACGAAAGCGTGGGGAGCAAACAGGATTAGATACCCT
+
EDGGDEGGFGGGGGDAFGGGFEGGGGGGGGGGGGAFEGGGGGG>FEGFCEGECCFGGGFFEFCCFGFGGFGGGGGGGGGGGGAFGGGGGGDFECFGFBFGGDEGGGGGGGGGGGGGGGEEC>CFGGGGGGGFDAFGDGGGGGGFDFCGGGGGGADFF1FGGGFGGFGGGFGGGGGGDCCGGG@FFEFC:FGGGGGGGFGCFGCCFFEEGCCEF4FGGGFG,BCGFGFGFDGGGGFFFB@-C#GGGFEFF3DFAGGGGGGGGFFGGFGF<BFFCD6>GGGG?GDFGGFDFFEA9,EGGFGGGGGGGGEGGFFDBCFC7EFAGFGFFF<AGDFFFCGFGFFGGGGGGGGGGEGEGGGGGGGEGGGGFGGGGGGFCGGGGGGGGGGGGGGGGGGGGGFGGGGGGGGGFFGGGEECCCCC
@QYRCM 55686
TGAGGAATATTGGTCAATGGGCGAGAGCCTGAACCAGCCAAGTAGCGTGCAGGATGACGGCCTTATGGGTTGTAAACTGCTTTTATAAGGGAATAAAGTGAGTCTCGTGAGGCTTTTTGCATGTACCTTATGAATAAGGACCGGCTAATTCCGTGCCAGCAGCCGCGGTAATACGGAAGGTCCGGGCGTTATCCGGATTTGTTGGGTTTAAAGGGAGCGTAGGCCGGAGATTAAGCGTTTTGTTAAAGGTAGCCGCTCAACGTTTGCACTGCAGCGCAAACTGGTTTCCTTGAGTACACAAGAAGTGGGCGGAATTCCTGGTGTAGCGGTGAAATGCTTAGATATCACGAAGAACTCCGATTGCGAAGGCAGCTCACTGGAGCGCAACTGACGCTGAAGCTCGAAAGTGCGGGTATCGAACAGGATTAGATACCCT
+
C@<FEFGGFGFC9CCFGGGG8FGGCCDFGGGG<,:CFG@DDE669FGGGG<EFEDFGAFG+@,C<<F<EC7@,EFGGFD?,CE,5E?5CF=C,BFEFG@??D<??AFD4E==<FG,A<+55?,5CF,8CFGF9F,BF5CECGF=FFFDC>B<:4/<:/<>>>4,8CF<C5@7$98516E$.:C><C:FG;4<?>===FC3#3GFF@C7CE@FEE<BCE8*C::+1/<?9CGE>;>9>8,>GF@9GE3,,*:@+:D8@3FEB3,,9CCF8F>EC+:,,,<AD<FFDA,,GGGFFFAA:,,,7,,,C+>?FBAEGFGFB,FFGGGGDGGGGGGGGGFCF<GEFF9FFCA=FFAC<B+-EC6,@,GGFGGFCF@FEC9CGFFB++@C6GFFGGEEGGFGCCGGFGGGGGF:@+GGGGE<GFA<FCGGGGGGFEECCCCC
@QYRCM 92316
TGAGGAATATTGGTCAATGGACGAGAGTCTGAACCAGCCAAGTAGCGTGCAGGATGACGGCCCTATGGGTTGTAAACTGCTTTTATAAGGGCATAAAGTGAGTCTCGTGAGACTTTTTGCATGTACCTTATGAATAAGGACCGGCTAATTCCGTGCCAGCAGCCGCGGTAATACGGAAGGTCCGGGCGTTATCCGGATTTATTGGGTTTAAAGGGAGCGTAGGCCGGAGATTAAGCGTGTTGTGAGATGTAGCCGCTCAACGTCTGAACTGCAGCGCGAACTGGTTTCCTTGAGTACGCACAAAGTGGGCGGAATTCCTGGTGTAGCGGTGAAATGCGTAGATATCACGAAGAACTCCGATTGCGAAGGCAGCTCACTGGAGCGCAACTGACGCTGAAGCTCGAAAGTGCGGGTCTCGAACAGGATTAGATACCCT
+
EA9AFGCF,CEF96@CFEGFEGG@:@@EEFD9CFGGGC<C@E6,C,6B6,CEFCF9,,B@8+@D,,C6=FCFFEFC<F?<EFDF?EGGGDF,9CEFF9<B<FG?9FGFCFG9,??FD,>,EF,9AEFF,8CFC,<?,8EFF7F@F++B?,,5BFC++<BB8FADE6C>FEDFGFCF*55>2>9>7CFF<@F:=-1:*0968;<C:C;F6DF<,14*8DCDE:C:<:2,EC;E7C5E96F>8,29D,,96+<5**,@+GFCB;@,,,;>F<@+B8CF@33,3,8FA3,,A,CAD+==?E8A,,7,446+8,<C58B:8,+BEAC=++FF9<ECEEC>B,FFF=E?C,,C,GGFCB6::@E,@:C9,6,6<9,<@DFFE@CF@B6,<GF@8-@C9FEA8F@EC,FACF:F@6C,C;,C@EF@FC@GEC@DEFE<CCCA
@QYRCM 66
TGGGAAATTTTGGACAATGGTGGCAACCCTGATCCAGCCATGCCGCGTGCAGGATGAAGGCCTTCGGGTTGTAAACTGCTTTTGTCAGGGACGAAAAGGACCGTGTTAATACCATGGTCTGCTGACGGTACCTGAAGAATAAGCAGCGGCTAACTACGTGCCAGCAGCCGCGGTAATACGTAGGGTGCAAGCGTTAATCGGAATTACTGGGCGTAAAGCGTGCGCAGGCGGTTCTGTAAGACAGATGTGAAATCCCCGGGCTCAACCTGGGAATTGCATTTGTGACTGCAGGACTAGAGTTCAACAGAGGGGGGTGGAATTCCAAGTGTAGCAGTGAAATGCGTAGATATTTGGAAGAACACCAATGGCGAAGGCAGCCCCCTGGGATGCGACTGACGCTCATGCACGAAAGCGTGGGGAGCAAACAGGATTAGATACCCT
+
FGGG,EFGGGGGGGGGGGGGGGGGGGGGGGGGGGGGGGGGGDFGGFGGGGGGGGGGGGGGGGGGGGGGGGGGGGGGGGGGGGGGGGGGGGGGCFGGEGGGGGCCFFGGGGGGGGGGFGGGGGGGGGGGGGCFFFGDGGGFGGG>G8FCF?GGGGGGGG?GGGGCG=CFGGEGECEGGGGGGGGGGGDGGGGGGGGGFFGGGGGGGGGGGGGGGGGGGGGEEDGGGCGGGGGGFFF@FDEGFGGGFGGGGGFGFDGGGFFGGGGFFGGFGGGGGGFGGFGBEB98GGGGGGGFFFFGGGGFGGEDGFGGGGFGFGGGGGGGGFFGABGGGGGGFGGGGGGGF7FFAGGGGGGFCF9GFGGGGGGGGGGGFGGGGGGGGGEDFGGGGGGGGFFE@>GFGGCGGGGGGGGGGGGGGEFGFGGGGGGGGGGGGFFGGGGGCB8CB
@QYRCM 91705
TGGGGAATATTGCACAATGGGGGAAACCCTGATGCAGCGACGCCGCGTGAAGGAAGAAGTATCTCGGTATGTAAACTTCTATCAGCAGGGAAGAAAATGACGGTACCTGACTAAGAAGCCCCGGCTAGCTACGTGCCAGCAGCCGCGGTAATACGTAGGGGGCAAGCGTTATCCGGATTTACTGGGTGTAAAGGGAGCGTAGACGGCATAACAAGTCTGATGTGAAAGGCTGGGGCTTAACCCCGGGACTGCATTGGAAACTGTTAAGCTTGAGTGCCGGAGGGGTAAGCGGAATTCCTAGTGTAGCGGTGAAATGCGTAGATATTAGGAGGAACACCAGTGGCGAAGGCGGCTTACTGGACGGTAACTGACGTTGAGGCTCGAAAGCGTGGGGAGCAAACAGGATTAGATACCCT
+
GFGGGGGGGGGGGGGGGGFEGGGGGGGGGGGGGGGGFGG:FCGGGGGGGGGGGGGGGGGGFGGGGGGGFFGGGGGGGGGGGGGGGGGGGGGGGGGGDGGGGGGGGGGGG8EGGGGGFGGGGGGGGGGGGGFGF?BGGGGGF>FFEGGG?GGGGGGGGGGGGGGGGGFGGGGGGGEFGDGGGGFGGFGGGCFGGGGGEGGFEGEGGGGGEGFEFGGGGGGGFGGGGGGGGGGGGGGGGGGGGGGGGGGGGGGGGGGGGGGGGGGGGGGGGGFGGGFGGGGGCGGFFGGEFAGGGGGGFGFGGGGGGGEGGGCGGGGGGGFFGCCFGGGGGGGFGFACFGGGGGGDGGGGGGGGGGGFGGGGGGGGGGGGGGGGFFGFGGEFGGGGFEGGGGGGGGGGGGFFGGGGGCGGGGGCCCCC
@QYRCM 68
TGGGGAATATTGCACAATGGGGGAAACCCTGATGCAGCGACGCCGCGTGGAGGAAGAAGGTCTTCGGATTGTAAACTCCTGTTGTTGAGGAAGATAATGACGGTACTCAACAAGGAAGTGACGGCTAACTACGTGCCAGCAGCCGCGGTAAAACGTAGGTCACAAGCGTTGTCCGGAATTACTGGGTGTAAAGGGAGCGCAGGCGGGAAGACGAGTTGGAAGTGAAATCCATGGGCTCAACCCATGAACTGCATTTGAAACTGTCGTTCTTGAGTATCGGAGAGGCAAGCGGAATTCCTAGTGTAGCGGTGAAATGCGTAGATATTAGGAGGAACACCAGTGGCGAAGGCGGCTTGCTGGACGACAACTGACGCTGAGGCGCGAAAGCGTGGGGAGCAAACAGGATTAGATACCCT
+
FGGGGGGGGGGGGGGFFEFCGGGGGGGGGGGGGGGGGGGGGGGGGGGGGCFEBFGEEFGGFGGGGGGGGEGGGGGGGCFGFFGGFGFGGFDFFGGGGFFFGGG+DGFFFG8D@8DFCGG?FCEGG7:D8FCGGC<DGGGFGFFFCGEGGGGC=GGCCFGFCGCGFFGGFE:EF<FGGEGGGG@FC<+=BFFFCCGCFFCAEEGGGGG>CE0>GFFGG9?FFFFFCEFD@<ACFFCE,<:,GFGDGFCCEGFDCFFGGFFCGGGGGFBECGFFGGFFC=,:GGDGGDFCFFGFGFGGGGFFGGGFCBBGGF9CF7FF@FFCGGGGGGGFF<C<7FF9FGFEF7FCEDFGDGFFGGFCFC,CFFFFDGFGC>GGGGGGGGGGFEFGCEC@GF@@@GGGFFGGGFFFF@GFF@8CCCCC
@QYRCM 69
TGGGGAATATTGCACAATGGGGGAAACCCTGATGCAGCGACGCCGCGTGAGTGAAGAAGTATTTCGGTATGTAAAGCTCTATCAGCAGGGAAGATAATGACGGTACCTGACTAAGAAGCACCGGCTAAATACGTGCCAGCAGCCGCGGTAATACGTATGGTGCAAGCGTTATCCGGATTTACTGGGTGTAAAGGGAGCGCAGGCGGTGCGGCAAGTCTGATGTGAAAGCCCGGGGCTCAACCCCGGTACTGCATTGGAAACTGTCGTACTAGAGTGTCGGAGGGGTAAGCGGAATTCCTAGTGTAGCGGTGAAATGCGTAGATATTAGGAGGAACACCAGTGGCGAAGGCGGCTTACTGGACGATAACTGACGCTGAGGCTCGAAAGCGTGGGGAGCAAACAGGATTAGATACCCT
+
CAF@BBCFFGGGGGGFGGGGGFGGGGGGGGGGGGGGGGCFDGGGGGGFGGDGFGGGGGGGGGGGGGGFGFFCFGGGGGGGGCFGGGGGGGGGGGGGGGGGGGG7DFFGGGGGGGGGGGGGGFGGGGFGGFGFGGGGFGGGGGGFEGDFFGGCEGFDFCGGDFFGGGGG<FGGGGGEE7FGCGGGGG<3<GGGFGGGG@FGGGGGEGGGGGGEGGGGGFEGFGFGFFEFFGGGGGGGGGGGFFDGGGFDEFFGGGFEGGFGGGGGGGFFFFFFDFFEFFGEDFDGGFC@7GFEGGGFGGFCGFEGGGEFGGGGGDGGGGF=9GFFCDGFACGDEEFFGGGDGGGFCGGEBC8GGGGGFGFGGGGGGGFEGGGGGGGGGGGGGGGGGGGGGGGGGGGGGGGGGGGGGGGGGGGCC@CC
@QYRCM 86725
TGAGGAATATTGGTCAATGGACGAGAGTCTGAACCAGCCAAGTAGCGTGCAGGATGACGGCCCTATGGGTTGTAAACTGCTTTTATAAGGGAATAAAGTGAGTCTCGTGAGACTTTTTGCATGTACCTTATGAATAAGGACCGGCTAATTCCGTGCCAGCAGCCGCGGTAATACGGAAGGTCCGGGCGTTATCCGGATTTATTGGGTTTAAAGGGAGCGTAGGCCGGAGATTAAGCGTGTTGTGAAATGTAGACGCTCAACGTCTGCACTGCAGCGCGAACTGGTTTCCTTGAGGACGCACAAAGTGGGCGGAATTCGTGGTGTAGCGGTGAAATGCTTAGATATCACGAAGAACTCCGATTGCGAAGGCAGCTCACTGGAGCGCAACTGACGCTGAAGCTCGAAAGTGCGGGTATCGAACAGGATTAGATACCCT
+
EGGFCEFFGCGCFFCGGGGDGGGGGDGFC9FFGF8FFCFC8F,;<C@CF@EFE:8,AFEC7C@CFEFGCC=FFD,CF,FGF<EFD9CFGGGC@EFDCGGGGGAFFGG<FFGGG9EFGGGFGFGGG9F<EFFFFFGGGGGCAAC7FC:8CDFFGFF+>FGFGGG@CEDG:FGG99>CG7:@/9FGGGEFEGFGGEFGG;G$<9B?F9>FA<?FFGG</:FFEC8/<C?CGG;E?FFFBCCGFF?DGFGFGGGGGGGE@@3EECFF9FGGGFFGDFC@FBCGG<CGGFGFDGF9C@+FCA:EC5?F7CFC?AF9F8DGFFCGDFCC8CFECECFC<GGEEFE<,,FDGFFGFAFE8+7@<?EDF7FGEEECDE<FFFF,C@,EEFF<<EB@-@CCFEEDGGGGEGGFFBFGEFE7@FDCGFFFFGGFF9GGGFCC@CC
@QYRCM 76245
TGAGGAATATTGGTCAATGGACGAGAGTCTGAACCAGCCAAGTAGCGTGCAGGATGACGGCCCTATGGGTTGTAAACTGCTTTTATAAGGGAATAAAGTGAGTCTCGTGAGACTTTTTGCATGTACCTTATGAATAAGGACCGGCTAATTCCGTGCCAGCAGCCGCGGTAATACGGACGGTCCGGGCGTTATCCGGATTTATTGGGTTTAAAGGGAGCGTAGGCCGGAGATTAAGCGTGTTGTGAAATGTAGACGCTCAACGCCTGCACTGCAGCGCGAACTGGTTTCCTTGAGTACGCACAAAGTGGGCGGAATTCGTGGTGTAGCGGTGAAATGCTTAGATATCACGAAGAACTCCGATTGCGAAGGCAGCTCACTGGAGCGCAACTGACGCTGAAGCTCGAAAGTGCGGGTATCGAACAGGATTAGATACCCT
+
CFC@ACEECFFFEGFFFGGFFGDCCEFGFGCGGGGGGGGFGGGGGF@F@FFDF,EGGGCFGGGGFGDFCGGGGGFGGGEFGGGGEGGFCF8F<F?FFGGFGCFGFFFBFGGCCFGCDFGGGGGGA9FFGGG9BE@<FG?DFGD7C>FABFFDFGD:FGGGGGGGC:73)&@F@FEGG#C>GGEGGEFGFECFFG7C>FCFCF<GGGECFGFFFGG8>E8CGG<=3CEGCGGGGGGGGGGFCGGGGFD?FGGGFCCGFCEGGGGG<FFE?GFGCCCECFAFGDFGFCFFDFFF8@+GEF?EAGGGGGGFC<CE@GGECF?GGGGGEC7FECGGGGGGFD<FFF<E<GGFGGFFGGGE:CGGGEFCFFGF?GGF<<,GGGF:BFCF,FE7CDGGGGFGE:GFFGGFECCFFCDGGGGGDGGFFGGFGGGGGFGCCC@C
@QYRCM 87212
TCGAGAATCTTGGGCAATGCGCGAAAGCGTGACCCAGCAAAGCAGCGTGCATGATGAAGGACCTCGGGTCGTAAAATGCTGTCTCCCGTGACGAATAATGACGGTAGCGGGGAAGGAAGCCACCGCTTACTACGTGCCAGCAGCCTCGGTAATACGTAGGTGGCGAGCGTTGTTCGGATTTCTTGAGCGTAAAGGGTCTGTAGGAGGTTTGTGAAAGACGAGGTGAAAACCGGGGGCTCAACGGCCGAATTGCCTGGTAGACGGATGAACTAGATTACTGGAGAGGTAAGCGGAATACCAGGTGTAGCGGTGGAATGCGTAGATAGCTGGTAGAACAAAAATAGCGAAGGCAGCTTGCTGGACAGAAGCTGACTCTGAAAGACGAAAGCATGGGGAGCAAACAGGATTAGATACCCT
+
CC,8@<CFGGGG9<AEFFGFGDD:7C@FC@7:FEGGGGG?,CE,CEFCCF76FFGGFF,8,CF8<CBCGEGGG8F9<5CE9EF<5CEE=:@+C7FEF9FGG9CC+?4?+>>=7F+B=B>F@,@,3@+-8DFGF:F,@*@,*3,35,>:>1:8@EF7,,,17,22/=<*4C17<:FE5><<2#,/+*<*C=:<F:ED68?D2,D?CFC7ECF@,;*C@>6>8=@33334++@CDGEFD+F>8+66,:=FB,=4+,@,F7=<<@,,C,9,5,FC@9,9C=?94,99,<CCC>F,EFC,=,,4B<,F:8++FC,EAC@EFCEGEB,<B6,FCE<C@@:+<-,EC7F@8F@,C,<EC,8FF<AEE@<@C;,,9GDEEEFFFFGEC8GGFEFCDC@GDFF@@,CGFFFCFGF9GEE,A@@CA
@QYRCM 84459
TGGGGAATATTGCCCAATGGGGGAAACCCTGATGCAGCAACGACGCGTGAGTGAAGAAGTATTTCGGTATGTAAAGCTCTATCAGCAGGAAAGAAAATGACGGTACCTGACTAAGAAGCCCCGGCTAACTACGTGCCAGCAGCCGCGGTAATACGTAGGGGGCAAGCGTTATCCGGATTTACTGGGTGTAAAGGGAGCGTAGACGGTTTTGCAAGTCTGAAGTGAAAGCCCGGGGCTTAACCCCGGGACTGCTTTGGAAACTGTAAGACTAGAGGGCAGGAGAGGTAAGTGGAATTCCTAGTGTAGCGGTGAAATGCGTAGATATTAGGAGGAACACCAGTGGCGAAGGCGGCCTGCTGGACTGTTACTGACACTGAGGCACGAAAGCGTGGGGAGCAAACAGGATTAGATACCCT
+
E<E,@FGFGGGCG,6CFCFGGGGCGGG,FFGGGGGFGGGGGG<FCFGC:FFFCE9C?FFFGG9FECFEFGCGGDFFG9CFGGCGGGGFFEGGGGGGGFGGFGG:DGGGGGF<FEGGC8@-A=48FGCG7<DF>FG9FG87>>:FF@A>F@C=EECGGGG4FGCFG=FFECGCGFGGDDGFGG=GFG@=2CCFCFE>FFE7CEGGGG>C5>CCFGGGGGFAAD99CCFGG/GE?GGFG@C<?F#CDFFGDEB,#FGGCFFCFC,?<FBB?E8A#B$>GGGFEGGGFFF<9GFFFFGGF9GFGGFGGGGFFF<9FGGGGGGEA9FCFFAF,GGFEDGFFGGGGGBGGEEGGGFC,CGFGGFDFF9GFF<<EGFCCGGGGDEF,GGGDGDGGGGEEGGGGGGGGGGGGGGGGGEAA8CC
@QYRCM 74
TGAGGAATATTGGGCAATGGGGGGAACCCTGACCCAGCCATGCCGCGTGAGTGAAGAAGGTTTTCGGATTGTAAAGCTCTTTCGGACGTGAAGATGATGACTGTAGCGTCTAAAGAAGCCCCGGCTAACTTCGTGCCAGCAGCCGCGGTAATACGAAGGGGGCAAGCGTTGTTCGGAATTACTGGGCGTAAAGGGTGTGTAGGTGGATTGGTAAGATAGTGGTGAAATACCGGGGCCCAACCTTGGAATTGCCATTATAACTATCAGTCTTGAATCATGGAGAGGATAGCGGAATACCCAGTGTAGAGGTGAAATTCGTAGATATTGGGTAGAACACCAGTGGCGAAGGCGGCTATCTGGCCATTAATTGACACTGAGGCACGAAAGCATGGGGATCAAACAGGATTAGATACCCT
+
G@EFGGGGGGGG98FFGGFFGGD7>FGGGGGF9B=FECFGFGGGGCFFGGDFA?CEFDGFCF9E9FF77+BFGGGFGCFGCFE<FCFF:@,DFFFGGGGFC@=:=FFGG7>*@FF<AF,<FCCGG@FGFGGGG8*<C9CCFGCCFFGCEEG<GGG82B<CD=5EF<<86FDEF>>E+;@<CFFGDFDGEDFFGEC:D56GGGFDFF><F<GDFCC;FC?E8DCCCFFGGF<CEFDC+=FCEG7:F9GGFFE@<:?E>9FAA:.E7E998A:F@9FGGEEFFGGEB4+@FBEGFA<:A,9,<F?EE<@GGFGFDE9,GFGEFFF,CECCCEGFCFCC9GF@GCGGGFCFCFC,CC<,GFEC,C,<,,,AGFGF<FFGGF>FFDGGFGGF9AD,FGFFFCCGGCFEAFFFEE<CB<<@
@QYRCM 75
TGGGGAATATTGCACAATGGGGGAAACCCTGATGCAGCAACGCCGCGTGAGTGAAGAAGTATTTCGGTATGTAAAGCTCTATCAGCAGGGAAGATAATGACGGTACCTGACTAAGAAGCTCCGGCTAAATACGTGCCAGCAGCCGCGGTAATACGTATGGAGCAAGCGTTATCCGGATTTACTGGGTGTAAAGGGTGCGTAGGTGGCAGTGCAAGTCAGATGTGAAAGGCCGGGGCTCAACCCCGGAGCTGCATTTGAAACTGCATAGCTAGAGTACAGGAGAGGCAGGCGGAATTCCTAGTGTAGCGGTGAAATGCGTAGATATTAGGAGGAACACCAGTGGCGAAGGCGGCCTGCTGGACTGTTACTGACACTGAGGCACGAAAGCGTGGGGAGCAAACAGGATTAGATACCCT
+
FFCGGEGGGGGGGGGGGFGCCGGGGGGGGGGGGGGGGGFGF:FGGGG@FCFGFFGECFG<C?CFEGG7D@FGGGGGGGCGFFG9FGGGGGEGGGGFFGGEGG@:FGAEGFEEBFGGFFFFFGGGDCECFGGGGGGGGGF7>CFGG;GGGGE?=GG@2/74,=F4F>FFG?GGG?GG5FFFECCCGGC?=CFGGEE=@CCCGFGGGFCCFFEBGFGFD:A:FDCFFDGDGGCEGGGGGGGCFC+EGF8CEGGF>EC;FGFFF?E+DCCEEFFFCFFFGFECGFFFB++GGGFFFFF=FGDFA,F:GGGGGGGGGGGCAFGFGGDEC9GGFCFFFFGGGGFF@GEEGGFGGGGGGGGGGGGFFC,EC,EFAGGFGGGGGGDGGEGGEGGGGGGGFFGGGGGGFEFFB9GGGDGCCCCC
@QYRCM 76
TGGGGAATATTGCACAATGGGGGAAACCCTGATGCAGCAACGCCGCGTGAGTGAAGAAGTATTTCGGTATGTAAAGCTCTATCAGCAGGGAAGATAATGACGGTACCTGACTAAGAAGCTCCGGCTAAATACGTGCCAGCAGCCGCGGTAATACGTATGGAGCAAGCGTTATCCGGATTTACTGGGTGTAAAGGGTGCGTAGGTGGCAGTGCAAGTCAGATGTGAAAGGCCGGGGCTCAACCCCGGAGCTGCATTTGAAACTGCATAGCTAGAGTACAGGAGAGGCAGGCGGAATTCCTAGTGGAGCGGTGAAAGGCGTAGATATTAGGAGGAACACCAGTGGCGAAGGCGGCCTGCTGGACTGTTACTGACACTGAGGCACGAAAGCGTGGGGAGCAAACAGGATTAGATACCCT
+
FFGGGGGGGGGGGGGGE@CEEFGGFDF<FGGGGF9EFDFGGGGGGDECFFCFFFFE?AFFCFFGGGGG8:CFFEFDGFFGG9?EFDFFGGFFGGGFGFEGFDGGGGGG9FFGF,?F9B<FF=+@+CFGA<CFGFFCG@GDFBGGEECGFFC7DFGGG1FGGGGGGFCFGGGGG0C<;FF.FGCF:CFE8:<=GGDGGGGCCF9FCGFFECFF;@FEG:CFCFDFF@9CFGFCEDEEDCGGGFDGEF>B<E6EE;G?FFEFGFCFA4<E4AFGGGF?FDGGFGFF?+@DGGGFGCFGE?,AA?C+CEGGFGGGBA+C,9GCGFCFC9FFEC9DFCC<GCGFDGDFGGGGFCGECF@8,CGFGGGGF9EGGFFEECEF9GGFFFFF@@EF:GGGGFDGFAGGEGGFE<GFFFFCCCCC
@QYRCM 81476
TGGGGGATATTGCACAATGGGGGAAACCCTGATGCAGCGACGCCGCGTGGAGGAAGAAGGTTTTCGGATTGTAAACTCCTGTCGGTAGGGACGATAATGACGGTACCTAACACGAAAGCACCGGCTAACTACGTGCCAGCAGCCGCGGTAAAACGTAGGGTGCAAGCGTTGGCCGGAATTACTGGGTGTAAAGGGAGCGCAGGCGGACCGGCAAGTTGGAAGTGAAAACTATGGGCTCAACCCATAAATTGCTTTCAAAACTGCTGGCCTTGAGTAGTGCAGAGGTAGGTGGAATTCCCGGTGTAGCGGTGGAATGCGTAGATATCGGGAGGAACACCAGTGGCGAAGGCGACCTACTGGGCACCAACTGACGCTGAGGCTCGAAAGCATGGGTAGCAAACAGGATTAGATACCCT
+
GGGFGEGGGGGGGGGGGGGDEEGGGGCFDFGGGGGGGGCEGGEEGGGGFC:FFGGGGGGGGFFGGGGGDGG?FFG99ABFGGCG+>ECGEB+C@CBF?<<?EE>DC=<==FA,3@>BF<B8@:FECCEC9,:@F8D@FF4<@:C:@ED*70?FF@:F<:F<=:B<:4?=72'FCFGEGG>;FGEFC;CC:<CGGGGGGFFBCC7>E8E>>C;F?F@<CFF@:AGGGECGGGFGFFFGECF.C;,.D7E<>9*2>FBCDDFGFF=FGGCGGFFFAA:<AF==:CGGFAFA<F<FEBC:8+,CGGGGEGEGGF9GFCGGFGFFECCFF7GGGFGFF@FEGGGGGFGGFGFCFEAFCGGF8E@9FB,D<EGGGGGGFGGFFGFGGGGGGGFFGGGGGFA@AFGGGGFGGGGFGGCCCCC
@QYRCM 78
TGGGGAATATTGCACAATGGGGGAAACCCTGATGCAGCGACGCCGCGTGGAGGAAGAAGGTCTTCGGATTGTAAACTCCTGTTGTTGAGGAAGATAATGACGGTACTCAACAAGGAAGTGACGGCTAACTACGTGCCAGCAGCCGCGGTAAAACGTAGGTCACAAGCGTTGTCCGGAATTACTGGGTGTAAAGGGAGCGCAGGCGGCGGCGTAAGTCAGTTGTGAAATCGTGCGGCTTAACCGTGCAATTGCAGTTGATACTGCGGCGCTTGAGTGCACACAGGGATGTTGGAATTCATGGTGTAGCGGTGAAATGCTTAGATATCATGAAGAACTCCGATCGCGAAGGCATATGTCCGGAGTGCAACTGACGCTGAGGCTCGAAAGCTTGGGGAGCAAACAGGATTAGATACCCT
+
CEFFGGDGGGFDGGDGFCFGGGGGGGGFDDFFGCFD<8C@FF:FGGGEEGGGGGD?CFGGGFGGGGGGGGGGGGFFGGGGGGFEGGGDECDGGGGGGGGGGGGEFGFGGGGGGGGGGGFGGGGGGE7FGCFGGGGGGGFGGGGGCGCF;CEFCCBDFF<8?BECF5FF@;EGGGGCG=FGGGGCCG+F<FFCCCC=FGGFEEECEF9:55EEEAFA7@F,FC.CFG@ECGFF:?EED<DCGG<7FCGGEFFGG8A2@B4FGGFB<#CGGGGG=FC?:EF=8EFCG8GGGGFGFCFEB,GFDFC>77EFGECFFFGGFFA,FGGGGGGGGCAAGCE@CC7:GGFFEFGFFF<C9C@,DGGFDC6,FFGFCB7F<E8GGEGGFEGFDFFC-GGFF@CGGGGFGGFF9FGGGGGCCCC@
@QYRCM 75706
TGGGGAATATTGCACAATGGGGGAAACCCTGATGCAGCGACGCCGCGTGGAGGAAGAAGGACTTCGGATTGTAAACTCCTGTTGTTGAGGAAGATAATGACGGTACTCAACAAGGAAGTAACGGCTAACTAAGTGCCAGCAGCCGCGGTAATACGTAGGGGGCAAGCGATATCAGGAATTACGGGGTGTAAAGGGAGCGAAGGCGGTGCGGCAAGTCTGATGGGAAAACCCGGGGCTCAACCCCGGTACTGCATTGGAAACTGTCGTACTAGAGTGTCGGAGGGTTAAGCGGAATTCCTAGTGTCACGGTGAAATGCTTAGATATTAGGAGGAACACCAGTGGCGAAGGCGGCTTACTGGACGATAACTGACGCTGAGGCTCGAAAGCGTGGGGAGCCAACAGGATTAGATACCCT
+
GG?86BCFGGDFGFFGF,;6,@CFGGFFGGGGGAFGGG>C6C@@:6@>@>FF,CECFDGF,CCCECEDCC85EDFF<EB,59ED,B4<B=BFFGGGF<,BE+C=@CFDEGDFFCFGGGD,8B=FFEGGFDF<88F=BFDGBCFAEF***5:<FGF:>,>@@E7CCGDC+4F7::ACB48,CA/?:<9FC-@F<?C2;16*<:4@<8:C8?:>CE@<@,@EC;#830:#3?9C7FE@=:CCC@8C88?DDABE71E8,A<9BC@3@,@C7CDGGC:@6<F<<8C5,B+8+4C<,=B,BFA,F<C:,,=?-C,C,C5@C,A,FDE9FCDF?ECF7F@CEFCF@@EDB8,+DFC,EC,C<B:@<:,9EC,B8-6F@FC<,FDFF@,,,GEGEGCEC6;,@,ACEAFF@<CCGFAC?CCC
@QYRCM 80
TGAGGAATATTGGTCAATGGACGAGAGTCTGAACCAGCCAAGTAGCGTGCAGGATGACGGCCCTATGGGTTGTAAACTGCTTTTATAAGGGAATAAAGTGAGTCTCGTGAGACTTCTTGCATGTACCTTATGAATAAGGACCGGCTAATTCCGTGCCAGCAGCCGCGGTAATACGGAAGGTCCGGGCGTTATCCGGATTTATTGGGTTTAAAGGGAGCGTAGGCCGGAGATTAAGCGTGTTGTGAAATGTAGATGCTCAACGTCTGCACTGCAGCGCGAACTGGTTTCCTTGAGTACGCACAAAGTGGGCGGAATTCGTGGTGTAGCGGTGAAATGCTTAGATATCACGAAGAACTCCGATTGCGAAGGCAGCTCACTGGAGCGCAACTGACGCTGAAGCTCGAAAGTGCGGGTATCGAACAGGATTAGATACCCT
+
FGCFGFGGGGGGGGGGGGGGGGGGGGGGGGGGGGGGGGGGFGGGGGGGGGGGGGGGGGGGDGGGGGGGGGDFGGFGGGGGGGGGGGGGGFFFGFEGGGGGGGGGGGGGGFEGGGGGCFGEGGGGGGFGGGGGGGGGGGGF<?CFGGGGGGGG?GGGGGGGGFDF+>FEGGFBC@FGG?E:FG@FEFGGGGDGGFEC?FFCFGGGGGGFGGGCGECFGGGGGGGGFG9EEECCGGGGGFGGGGGGGGFFGFFFGGDFGFFGGGGGGGGGFFFEFFEFBFGGGFCA?>,GGGGDFFCFFB8FAAFBFEFBF<E,DGGGFF<8GGGGGGGGGGFGGGGGGGGFGGGGGFFGGGGCGFF@GGGFEGGGGGGGGGGGGGGGGGGGGGGGGGGGDGGGGGGGGGGFCGGGGGGFEDFFGGGGGGGGGGGGGGGGGGGCCCCC
@QYRCM 81
TGAGGAATATTGGTCAATGGGCGAGAGCCTGAACCAGCCAAGTAGCGTGCAGGATGACGGCCCTATGGGTTGTAAACTGCTTTTATAAGGGAATAAAGTGAGTCTCGTGAGACTTTTTGCATGTACCTTATGAATAAGGACCGGCTAATTCCGTGCCAGCAGCCGCGGTAATACGGAAGGTCCGGGCGTTATCAGGATTTATTGGGTTTAAAGGGAGCGTAGGCCGGAGATTAAGCGTGTTGTGAAATGTAGACGCTCAACGTCTGCACTGCAGCGCGAACTGGTTTCCTTGAGTACGCACAAAGTGGGCGGAATTCGTGGTGTAGCGGTGAAATGCTTAGATATCACGAAGAACTCCGATTGCGAAGGCAGCTCACTGGAGCGCAACTGACGCTGAAGCTCGAAAGTGCGGGTATCGAACAGGATTAGATACCCT
+
CFFGGAFAFFGFD@@FEFGFGFGGG>@DFGGGFGCFGGGGGGDAEFGGGGGGD:EEFGGC@F+,:,CFGCF>BF9<FFEFE<ECC,<EEFGFGCCFBF,BE<CEFCEEGEG,EFFEFGGGGGGGG9?FFEDFG<,CEFFF,>:>E:>FF937FFGC7=B=DCGGEE::F2>BF<DFC@CCC77:7CBC<F7=,C1E?9GFFBBCFG@?@CC@GCCE>EC@GFDDGGC;;FFFC::FEGDDF@CD@9GEG@C@<EGGGBEFDGFEFF#<<FC8:8CF>FGAGD>FC8E@<DC7+C7EGFE?:FBB+EF@E@EC<8CCFBB,CFGGGGGFEFGFEEC@FFFEFGGFDF=GFFGGFDGDGFGGGGEG@FGECFF<9GFFGF:C:CGCGGGGGGCGGF@CFDGGGEFGF@C++CA8FE<FEGFFGFE<EFFGFGFB@8A6
@QYRCM 82
TGGGGAATATTGCACAATGGGGGAAACCCTGATGCAGCGACGCCGCGTGAGCGATGAGGTATTTCGGTATGTAAAGCTCTATCAGCAGGGAAGATAATGACGGTACCTGACTAAGAAGCTCCGGCTAAATACGTGCCAGCAGCCGCGGTAATACGTATGGAGCAAGCGTTATCCGGATTTACTGGGTGTAAAGGGAGTGTAGGTGGTATCACAAGTCAGAAGTGAAAGCCCGGGGCTCAACCCCGGGACTGCTTTTGAAACTGTGGAACTGGAGTGCAGGAGAGGTAAGTGGAATTCCTAGTGTAGCGGTGAAATGCGTAGATATTAGGAGGAACACCAGTGGCGAAGGCGGCCTGCTGGACTGTTACTGACACTGAGGCACGAAAGCGTGGGGAGCAAACAGGATTAGATACCCT
+
FGGFGBFDFGFEGGGGGGGFGGGGGGGGGGGGGGEGGGGGGGGGGGGGGGGGGG8FFFGC9FCFFFGBF7FFGGGCFFFFEFGGGGGGGGGGGGGGGGGC?=EGG+E9FFCGGGGGGCEECGGGGEGGGGGG7:4=FGGFGFFGGG7F:BEF>GGFGFGF<<FCGFDFFBFEGGGEECFFGGEEC,1=6CF=:FFGG<<?<DGFGGG:22FFFFGCFFGG#:CGGGCG8ECGGGGCGFGGGCE>FD@FAGF@0;FEGGGGGGGGGGFFDECFGGGGFFEF>FF@?FGCGGGFA=9FF=B,FF7GEDFGFGGGGGGFGFE9GFFAFCGGGGGGGGGFGGGGGGGGGGEF@CGGGGGGGGFECGGGFAGGGGGFFGGGGGDFEGGGECGGGGGGGGGGGGGGGGFGGGCDFFE@C@C@
@QYRCM 79422
TGGGGAATATTGCACAATGGGGGAAACCCTGATGCAGCGACGCCGCGTGAGCGATGAAGTATTTCGGTATGTAAAGCTCTATCAGCAGGGAAGATAATGACGGTACCTGACTAAGAAGCTCCGGCTAAATACGTGCCAGCAGCCGCGGTAATACGTATGGAGCAAGCGTTATCCGGATTTACTGGGTGTAAAGGGAGCGTAGGCGGTCCTGCAAGCCTGATGTGAAAGGCCGGGGCTCAACCCCGGGACTGCATTGGAAACTGTAGGACTAGAGTGTCGGAGGGGTAAGTGGAATTCCTAGTGTAGCGGTGAAATGCGTAGATATTAGGAGGAACACCAGTGGCGAAGGCGGCTTACTGGACGACTACTGACGCTGAGGCTCGAAAGCGTGGGGAGCAAACAGGATTAGATACCCT
+
CEFFGGGGFFFFGGGGGGGGGEGGGGGFGGGFFGGGGGDEGGGGGGGGGGGGG=FGGGGGGGGGGGGBF=CFGGGGGGGGGGGGFGGGFGFGCFG9FGDCEE@FE:?F9FFGGG8FGFGGGG7FGCEED<>C7DC>G?GGGGGGGGGGG7ECGG7@9>>CECFFCEFFFC<FFFGGGGGFGG>GGGFGGFF<F9:;CDEC<FDCCFGDCFGGCCGFCGD@CGFECGGEGGGGGGGDGCFFCCCE7D/C8GGFGFFFGFGGCFGDCFEF,GFGGGC>::GFFF=FGFGFF?AFFF,FFFDFF9GGGGGGGFGGEECF7GGGGGFCEFCGGFFFEECF<?GGGGGEFGEEGGGGFGEGGGGFFFCGGFGGGGGDGGGGFGGGFCFCGGGDGGGGGFGGGEGGGGGGFFFGECGCCCCC
@QYRCM 61663
TGGGGAATATTGGGCAATGGGGGAAACCCTGACCCAGCAACGCCGCGTGAAGGAAGAAGGCCTTCGGGTTGTAAACTTCTTTTAGCAGGGACGAAGGACGTGACGGTACCTGCAGAAAAAGCAACGGCTAACTACGTGCCAGCAGCCGCGGTAATACGTAGGTTGCAAGCGTTGTCCGGAATTACTGGGTGTAAAGGGCGTGTAGGCGGAGCTGCAAGTCAGATGTGAAATCCCGGGGCTCAACCCCGGAACTGCATTTGAAACTGTAGCCCTTGAGTATCGGAGAGGCAAGCGGAATTCCTAGTGTAGCGGTGAAATGCGTAGATATTAGGAGGAACACCAGTGGCGAAGGCGGCTTGCTGGACGACAACTGACGCTGAGGCGCGAAAGCGTGGGGAGCAAACAGGATTAGATACCCT
+
GGGGGGGGGGCGGGGGGGGGGGGGGGGFGGGGGGGGGGGGGGGGFFEEGGGGGGGGCFFFDFGFFGGDGGGGGGFGGGGGGGGGGGGGGGGGGGGGDFGGCFGGGGGGGGFGGGFFGGGGDGGGGG>CCF?CFFGCGGGGGGGGDGGGGGGFGGGGGGFCFGFCFGGG9EGG#GGECFGGGFGFGFGFFFFFEFGGGGGFFGGGGGGCEBC8@@8GGCGFGGGFGGGGFFFFGGGGGGGFFFEGFGGGGFGFGGGGGGGGGFGGGCCFFGGGGGGGGGGGGEEGEE8D@FC+8GGGGGGGGGGFGGGGGGGGFGFEFECCFFDCFFFGGGGFDFFGGGCGFGGGGECFF@F@+FD,E8GGGGFCCGGFFEDGGFCE?GGF:EGGGGGGGGGGGEFGGGGGGFCGGGGGGGGFFFCCCCC
@QYRCM 85
TGGGGAATATTGCACAATGGGGGAAACCCTGATGCAGCGACGCCGCGTGAGTGAAGAAGTATCTCGGTATGTAAAGCTCTATCAGCAGGGAAGAAAATGACGGTACCTGACTAAGAAGCCCCGGCTAACTACGTGCCAGCAGCCGCGGTAATACGTAGGGGGCAAGCGTTATCCGGAATTACTGGGTGTAAAGGGTGCGTAGGTGGTATGGCAATTCAGAAGTGAAAACCCAGGGCTTAACTCTGGGACTGCTTTTGAAACTGTCAGACTGGAGTGCAGGAGAGGTAAGCGGAATTCCTAGTGTAGCGGTGAAATGCGTAGATATTAGGAGGAACATCAGTGGCGAAGGCGGCTTACTGGACTGAAACTGACACTGAGGCACGAAAGCGTGGGGAGCAAACAGGATTAGATACCCT
+
GGGGGGGGFGGGGGGGGGGGGGGGGGGGGGGGGFGGGGGGGGGGGGGGGGGGGGGGGGGGGGGFGGGGGGGGGGGGGGGGGGGGGGGGGGGGGGGGGGGGGGGGGGGGGGGGGGGGGGGGGGGGEEGFGGFGGFGGGGGGGGGGGGGGGGGGGGG;FGGGGGEGGGGGGGGFGGGGGGGGGGGFF<FGFFGGGGGGGGGGGGGDFGGFFGGGGGFFFFGGGGFGGGGGGGEEFGEFFFGGGFGGFGGGGGFGFFGGGGFFGGFGFCFGGFGGFF?GGFGGFFFGGDGGDFFAFDCGGFGGGGGGGGGGGFGFGDGGGGGGFFGFGFFF99FGGFGGFFGGGGGGGGGGGGGGGGGFGFGGGF<GFGGGGGGGFFGGFFFEDGGFGDGGGGGGGGGGGGGGGGGGGGGGGGGCCCCC
@QYRCM 62651
TGGGGAATATTGCACAATGGGCGAAAGCCTGATGCAGCAACGCCGCGTGAGGGAAGACGGTTTTCGGATTGTAAACCTCTGTCGCAGGGGACGAAGGAAGTGACGGTACCCTGTAAGAAAGCCCCGGCTAACTACGTGCCAGCAGCCGCGGTAATACGTAGGGGGCGAGCGTTGTCCGGAATTACTGGGCGTAAAGGGAGCGTAGGCGGTCGATTAAGTTAGAGGTGAAACCCCCGGGCTTAACTTGGGGACGGCATCTAATACTGGTTGACTTAGAGTACAGGGGAGGGAAGCGGAATTCCTAGTGTAGCGGTGAAATGCGTAGATATTAGGAGGAACACCAGTGGCGAAGGCGGCTTTCTGGACTGACACTGACGCTGAGGCTCGAAAGCGTGGGGAGCAAACAGGATTAGATACCCT
+
GFGGG@CFGFEGGGGGGGGGGGGGGGGGGGGGFGGGDG<FFEECGFGGGGGGGGGGEF:FFCGGGGGGDE8?FFFGGGGGFGFGGGGGGFGGGGEEEDFF<FFC@ECGGGGGG><FGFFGB;C@<FG>>F@F9FCEFBE=GGGGGGGGGCE:=EF?G@4>>DFEE;ECEFGG0GFE@9:?BF,D:CGGGC7</EFC:E;;CF::8CEGGG=CEFGGFEFFG=<#GC;CE<FCEDGFFFGGFG:D?GGEFC*1#:@GEGFD@CCFFCGFGGGFFFGFFFGG74BCE?EGFFB++GE9FEB<CCGCGGGGGFB9GGFGGEGFCGGGGGF9E9CGGGGEGGFGGGFGGGEFFCEGGGGGGGGGFGGFGFGFGGGGGEEGGFFFAFEFFFFFGGCDGFFFGGGGFGGFAGGGGGFGGGFBCCCC
@QYRCM 81465
TGGGGAATATTGCACAATGGGCGAAAGCCTGATGCAGCGACGCCGCGTGAGCGACGAAGTATTTCGGTATGTAAAGCTCTATCAGCAGGGAAGATAATGACGGTACCTGACTAAGAAGCTCCGGCTAACTACTTGCCAGCAGCCGCGGTAATACGTATGGAGCAAGCGTTATCCGGATTTACTGGGTGTAAAGGGTGCGTAGGTGGCAGGGCAAGTCAGATGTGAAAGGCCGGGGCTCAACCCCGGAGCTGCATTTGAAACTGCATAGCTAGAGTACAGGAGAGGCAGGCGGAATTCCCAGTGTAGCGGTGAAATGCGTAGAGAGTAGGAGGAACACCAGTGGCGAAGGCGGCAGGATGGACTGTTACTGACACTGAGGCACGAAAGCGTGGGGAGCAAACAGGATTAGATACCCT
+
FACDEBFGGGGGCGFGGDFE8F+@FGGCCCGG<F99@FGEGGFFFD7FE@EFE>+>FE7D<CCFGC=FGFCF9FFDFFGGFFF,,:?<D@FGCBFFCFF?<7@FG7FFC,BFDD<D<DFGG?C@@C=A,@3D,<@<8F7@FFFGFF*<F77FGFCF,35@?B/3$467*:*?FE?/#4:>/?:FF<FCCFDFC&51CC>;C=;4D,/3>+@0F9@CF>@CACFFFDD<>8&>FF+:@G@8;5E><DBBCFEFAC@C+,5:<C)CEFCC:C<?,?9:<<FGGGFGFGEF?,FE?B,:,,,9E9C=DEEGGGGGFC7CGF<FFC,599FFEFDECFCF<CGGGF@@FCEFFC@C6,,C,GGGGF9FFFEF,DF<C?FGFC:8EEGDCF@+:CGGGF<F8GGFGCGGFGGGFGFCCCCB
@QYRCM 88
TAGGGAATCTTCGGCAATGGACGAAAGTCTGACCGAGCAACGCCGCGTGAGTGAAGAAGGTTTTCGGATCGTAAAACTCTGTTGTTAGAGAAGAACAAGGATGAGAGTAACTGCTCATCCCTTGACGGTATCTAACCAGAAAGCCACGGCTAACTACGTGCCAGCAGCCGCGGTAATACGTAGGTGGCAAGCGTTGTCCGGATTTATTGGGCGTAAAGCGAGCGCAGGCGGTTTCTTAAGTCTGATGTGAAAGCCCCCGGCTCAACCGGGGAGGGTCATTGGAAACTGGGAGACTTGAGTGCAGAAGAGGAGAGTGGAATTCCGTGTGTAGCGGTGAAATGCGTAGATATATGGAGGAACACCAGTGGCGAAGGCGGCTTTCTGGTCTGTAACTGACGCTGAGGCTCGAAAGCGTGGGGAGCAAACAGGATTAGATACCCT
+
<EEECGGGGGGCFEDGGGGGGGGG+FF<AFGGGGGDGGGGG7FFGGGGGGGGGGFGGGGGGGGGGEGGGGGFGGGGGGEFGGGGFFAAFGGGGGGFGG,E4?A,EFGGEGGFGGF,CCAFGGGGGGDGGGFGAFFGGGGGGDG?GGCFGGGCFGFGGCFFD@9FGFFF<FFE7**<BA3=F:FGGGFFCFGCFF7:3B?>EGG:F9;CCFGGDGG5=FF<GEGGGEC5*CE38E<?ECF>2FCGCCC>GFFEF@FFF:B<E<+=FDEC>BGEGGGFE<??ADFFFF8<F;9<B9=DGFEC,GFE?;=9EB,EEFGFCFFFF@FC,F@EF>:FE?5,?7EF:CFCDFDGGFGGGDFGFCC,GGGF@:@EFA@GDGEFFFC,C8F@EEFFFCE6CCFB+8F8GGGGGF,DF@CFBCDGF@FGEEGEAGGGFFGCFCGEC?CCC
@QYRCM 89
TGGGGAATATTGCACAATGGGGGAAACCCTGATGCAGCAACGCCGCGTGAGTGAAGGAGTATTTCGGTATGTAAAGCTCTATCAGCAGGGAAGATAATGACGGTACCTGACTAAGAAGCTCCGGCTAAATACGTGCCAGCAGCCGCGGTAGTACGTATGGAGCAAGCGTTATCCGGATTTACTGGGTGTAAAGGGTGCGTAGGTGGCAGTGCAAGTCTGATGTGAAAGCCCGGGGCTCAACCCCGGGACTGCATTGGAAACTGTCGTACTTGAGTATCGGAGAGGTAAGTGGAATTCCTAGTGTAGCGGTGAAATGCGTAGATATTAGGAGGAACACCAGTGGCGAAGGCGGCTTACTGGACGATAACTGACGCTGAGGCTCGAAAGCGTGGGGAGCAAACAGGATTAGATACCCT
+
EFGGDGGGGGGFFGGGGFDFGGGGGGGGDCDFGGGGAEFGFGGGGGEGEGGGGGEF<FFFFCACECGGGGGGFCFFCFGGC9?FF8AFGCFGGFGGGGFGFE7FGGGGFGCEE9B9FCF>==F?GGEFDFE@FFGFGGFFDFFCCFCEAF8D@FE>F9<FGGGEFGCFFGC$E;;?EEGGFF:=8F7GFGGEFCCEFDFFFGGGFFGFGFFCFCFGGFB@CC;<FCEDEECGGGDCFGGFGD@DBFFGGGEBGGGFGFFGFFDF@DFCGG>F8GGF:C>=5EDGGDGCF9FEA?FCGGGGFFF:C>7FFGFADGEGGGEEGFECFE,8FDCGGF<:-DFGFC,7@FDF@:GFFEFE@@FAGGGCGGGFEFBCCB@FGDEFGCFD@:GGGFGGGGGGGGGFGCF@EGFFFGGCCCCC
@QYRCM 90
TGAGGAATATTGGTCAATGGTCGGCAGACTGAACCAGCCAAGTCGCGTGAGGGAAGACGGCCCTACGGGTTGTAAACCTCTTTTGTCGGAGAGTAAAGTACACTAAGCGTAGTGTATTGCAAGTATCCGAAGAAAAAGCATCGGCAAACTCCGTGCCAGCAGCCGCGGTAATACGGAGGATGCAAGCGTTATCCGGATTTATTGGGTTTAAAGGGTGCGTAGGCGGCACGCCAAGTCAGCGGTGAAATTTCCGGGCTCAACCCGGACTGTGCCGTTGAAACTGGCGAGCTAGAGTACACAAGAGGCAGGCGGAATGCGTGGTGTAGCGGTGAAATGCTTAGATATCACGCAGAACCCCGATTGCGAAGGCAGCCTGCCAAGCCATGACTGACGCTGATGCACGAAAGCGTGGGGATCAAACAGGATTAGATACCCT
+
CFCFGFGGFGGGGGGGGGGGFGEGFGGFGGGGGGGGGGGGGGGFGGGGGGGGGGGGGGGGEGGGGGEDE+FCEGCFGF8FDGGGG@CFF+@:BEFGGGGGFGGFG,?@FCFC=FGGGGFDFFEFGDGGGGGGGGGFGGFFF8FGG7CFFGFCC=4GGGGFFFFGDGGGGGGGFFDEEGC7G>>:<BFEFGGFFEFAFGGGCEGGGGEG6CE?FFGGGEGCGG=CED?CCGE,=AB::CF:?@:D>GGGGGEFGCFGG@4AECC>/@>8C9CGGEGFDECGGCEC&C,ECAGGFE9GGGGGGF@EA=7GC8GFGE@CF@D==:+7EGGGGFGFFCEEC,9GFFEGEGGGGGGFC+DEFF8GGGGGGGGGGFDGFCEFE:@8FGGGGFGGGGGGGGGGGGGGGGGGGGGGGGGGGGGGGGGGGGGGGGGGGGCC<CCC
@QYRCM 82576
TGGGGAATATTGCACAATGGGCGAAAGCCTGATGCAGCGACGCCGCGTGAGCGACGAAGTATTTCGGTATGTAAAGCTCTATCAGCAGGGAAGATAATGACTGTACCTGACTAAGAAGCTCCGGCTAAATACGTGCCAGCAGCCCCGGTATTACGTATGGTGAAAGCGTTATCTGGATTTACTGGGTGTAAAGGGAGCGCAGGCGGTGCGGCAAGTCTGATGTGAAAGCCCGGGGCGCAACCTCGGTACTGCATTGGAAACTGTAGTACTAGAGTGTCGGAGGGGTAAGGGGAATTCCTGGTGTAGCGGTAAAATGCGTAGATATTAGGAAGAACACCAGTGGCGAAGGCGGCTTACTGGACGATAACTGACGCTGAGGCTAGAAAGCGTGGGGAGCAAACAGGATTAGATACCCT
+
CEFGGGGF@EF,CAEFDEF?DAFECEGDFGGGGFEGFFFEDGGGGGCGGGE8FC+@CF7+C9FGGGG+,=<AFEG9FFGGFGGGD,:E?=+,?FF9FFG9E,,CF9EFC,BFF95<?F=,B8>C+3CF9=,BFD,>>F77@<BF+>:*C7*3=D*,,9?,78,;&,?<4@7<@#*.><3,/?9GCCFEEFG?<#G>5</1EF:5FC:*1:<,74FFCEC9GGFGFFFG>F7FF@>5,<EB36++AC,F,FFDE=<E57<,8,<,,=9E?<,B@++8++CEGFEA:,8=:,F<<FAB+E4,F<C4+C@?EC,<C?8+,GF;FFEE,E@EDF<FCGFCC,EGC:FC,7:@7FC,FC,E<C:GE8GCEFFC@@;FCF<@FE9F<,FFFCGGGGGGGFEC,FDFE@6C,,,FCC<CC<,C
@QYRCM 73021
TGAGGAATATTGGTCAATGGACGAGAGTCTGAACCAGCCAAGTAGCGTGCAGGATGACGGCCCTATGGGTTGTAAACTGCTTTTATAAGGGAATAAAGTGAGAGTCGTGACTCTTTTTGCATGTACCTTATGAATAAGGACCGGCTAATTCCGTGCCAGCAGCCGCGGTAATACGGAAGGTCCGGGCGTTATCCGGATTTATTGGGTTTAAAGGGAGCGTAGGCCGGAGATTAAGCGTGTTGTGAAATGTAGATGCTCAACATCTGAACTGCAGCGCGAACTGGTTTCCTTGAGTACGCACAAAGTGGGCGGAATTCGTGGTGTAGCGGTGAAATGCTTAGATATCACGAAGAACTCCGATTGCGAAGGCAGCTCACTGGAGCGCAACTGACGCTGAAGCTCGAAAGTGCGGGTATCGAACAGGATTAGATACCCT
+
DEFCGGEFFGEGG<EDFGGGGGGGBCCEFGGGFFGGGGGGGGFGGGGGGGFFGFFGGGGGGGGGEEGFFGGGEGGGGGDF9EGCFFGGGC,CFEFGGGGGG9?F,CFECFDEDFGGAEE9FF,,5EFEFFAFGGGGGGGGF7FEC+6CFCC=3>EDD?@0DCDF@CGAA@0@CE7BE?>;?FFG:EGFFGGCGFE6ECFA=:#FFFGGD<CFFEFFEC?=?EEFFGGFEGFC>DFCE/@>GFGGGFGGFF<@?G=FFCFFGGGFEGB<FGG=FCFEFBD/GGGGGGGGGGGGCECCC9GGEEF8B7B7@FFFD@F4F7GGGFGGDGEFFGGGFGGGGCFGF=6,CC9,,ECGGGGFGGGGECFFGFGGGGGFGFEDGGFCCEFD9GGDGGGEDGGGGDGGGGGGGGF:C:GGGGGGGGGFGFCFDGGGGFFC@CCC
@QYRCM 95499
TCGGGAATATTGCGCAATGGAGGAAACTCTGACGCAGTGACGCCGCGTGCAGGAAGAAGGTTTTCGGATTGTAAACTGCTTTAGACAGGGAAGAAACAAGACAGTACCTGTAGAATAAGCTCCGGCTAACTACGTGCCAGCAGCCGCGGTAATACGTAGGGAGCAAGCGTTATCCGGATTTATTGGGTGTAAAGGGTGCGTAGACGGGAAATTAAGTTAGTTGTGAAATCCCTCGGCTTAACTGAGGAACTGCAACTAAAACTGATTTTCTTGAGTGCTGGAGAGGAGAGTGGAATTCCTAGTGTAGCGGTGAAATGCGAAGATATTAGGAGGAACACCAGTGGCGAAGGCGACTTTCTGGACAGTAACTGACGTTGAGGCACGAAAGTGTGGGGAGCAAACAGGATTAGATACCCT
+
EGGGGFFGGGGGGGGGGGG8EGGGGFGGGGGGGGGGGGGGGGGGGGGGGDGGGFFGGGGGGFFGGGGGGGFFFGGGGGGGGGFAFGFGGGGGGGGGGGGGGGGGGGGGGGGEGGGGFGGGAFFFCGGGGGGGGGGCGGGGGGDFGGGGGGGGGGGGGGGGCFGGGGGGGGGGFFFGFGGFCA>FFFGGG2GGGGGGGDGGGGGGGGGGFFGGGGGGGGGFGGGGGGFGEEEEFGGGGGGGGGGGGGGFGGGGGGGGGGGGGGGFGGFGGGGGGGGGFGFGG:GGGGF@GGGGGGGGGGF=<E,GEGGGGGGGGGGGGGGFFFGGGGGGF9EEFDGGGGGGGGGF7GGGGEGFFGFGFGGGGGGGGFGGDGGGGGFGGGGGGGGGGGGGGGGGGGGGGGGGGFGGGFDFFGGGCCCCC
@QYRCM 61391
TGGGGAATCTTCCGCAATGGACGAAAGTCTGACGGAGTAACGCCGCGTGAGTGATGACGGCCTTCGGGTTGTAAAGCTCTGTGATCGGGGACGAATGGCTGGTATGCTAATACCATATCAGAGTGACGGTACCCGAATAGCAAGCCACGGCTAACTACGTGCCAGCAGCCGCGGTAATACGTAGGTGGCAAGCGTTGTCCGGAATTATTGGGCGTAAAGCGCGCGCAGGCGGCTTCTTAAGTCCATCTTAAAAGTGCGGGGCTTAACCCCGTGATGGGATGGAAACTGGGAGGCTGGAGTATCGGAGAGGAAAGTGGAATTCCTAGTGTAGCGGTGAAATGCGTAGAGATTAGGAAGAACACCGGTGGCGAAGGCGACTTTCTGGACGACAACTGACGCTGAGGCGCGAAAGCGTGGGGAGCAAACAGGATTAGATACCCT
+
FGGCGGGGGGGFGGGGGGGGGGGEGGG@FGGGGGEGGCGGGGGGGGGGGGGGGGGFE,CFEGGGGGGGGGGGGGGFDEGFDGGGFFGCGGGEGGC?FFFGGGCFFGGGGG<FGGGGGF9F@DFFFG9CFFFGGGEGGGGGGGGCGGG<FEG7CDFCFFGFFGGGGG>4GG>GCG1<C#<:@5?FGFCGGGGGCGC5CCE<?E<C@92A7CF@EE9<CEG+28:BCCEGDEEGACF@FGFGGFEGEFC9ECBFECGF@GEFD@F5@3@@FEG:>8GDGGFFCGFFGGGGGF>7GGGFFE:7GGEEDGGFGGFFFFGGGFFGFEB<?GGGEGDGGGGF9GGGGFGGGFGEFAGDGGFCGDGGFGGGGGDGGGEGGGGGFGGGFGGGFFGECGGGGGGGGGGGGGGGGGGGF;GGGGGGGFCGGGGFFGGGGF9GGGGFCCCCC
@QYRCM 95
TGAGGAATATTGATCAATGGACGCGAGTCTGAACCAGCCAAGTAGCGTGCAGGATGACGGCCCTATGGGTTGTAAACTGCTTTTGCGCGGGGATAACACCCTCCACGTGCTGGAGGTCTGCAGGTACCGCGCGAATAAGGACCGGCTAATTCCGTGCCAGCAGCCGCGGTAATACGGAAGGTCCGGGCGTTATCCGGATTTATTGGGTTTAAAGGGAGCGTAGGCCGTGAGGTAAGCGTGTTGTGAAATGTAGGCGCCCAACGTCTGCACTGCAGCGCGAACTGCCCCACTTGAGTGCGCGCAACGCCGGCGGAACTCGTCGTGTAGCGGTGAAATGCTTAGATATGACGAAGAACCCCGAGTGCGAAGGCAGCTGGCGGGAGCGTAACTGACGCTGAAGCTCGAAAGCGCGGGTATCGAACAGGATTAGATACCCT
+
FFGGGGGGGFGG9CFGGGGGGGGCFGGEFGGGGGGGEGFGGGGGGGGGGGGGGGGGGGGGFGGGGGGGGGGGGGGGGGGGGGGGGGGCFEGGGGGGGGGCFFGGGGGGGF7EG8F+BDFGFGGGFFGFFCCCG@F*FGG@FF@?GG::GGGGCG?>DFGGFFGFF5CFGGED,<FF?E<ED87CCGEEEGFDC5>AE?GFFFGEFFGGF@FEGGGGFCDFE?8CFEEFC@FGEGFGD=CCGFEC<FGGGDGGGG?GFF.C<FE9:EFGFFGGGFGGGEC5>C6+9FBGGGFGCCGDGGCGFBGGGGGGGGEFFF+FFGCFFGGFGEE?AGGFCFGGGGGGFGGGFGDGGGGGFGGGEGFE@+GGGGGGGGGGGGGCGGCGGGGGGGFECGGGGGGGGGGGGFGGGGGGGE@<GGGGGGGGGGGGGGGFFGGGCC@CC
@QYRCM 96
TGAGGAATATTGGTCAATGGACGAGAGTCTGAACCAGCCAAGTAGCGTGCAGGATGACGGCCCTATGGGTTGTAAACTGCTTTTATAAGGGAATAAAGTGAGTCTCGTGAGACTTTTTGCATGTACCTTATGAATAAGGACCGGCTAATTCCGTGCCAGCAGCCGCGGTAATACGGAAGGTCCGGGCGTTATCCGGATTTCTTGGGTTTAAAGGGAGCGTAGGCCGGAGATTAAGCGTGTTGTGAAATGTAGACGCTCAACGTCTGCACTGCAGCGCGAACTGGTTTCCTTGAGTACGCACGAAGGGGGCGGAATTCGTGGTGTAGCGGTGAAATGCTTAGATATCACGAAGAACTCCGATTGCGAAGGCAGCTCACTGGAGCGCAACTGACGCTGAAGCTCGAAAGTGCGGGTATCGAACAGGATTAGATACCCT
+
FGGGGGEGFGGGGGGGGGGGGGGGGGGGGGGGGGGGGGFGGGGGGGGGGGGGGGGGGGGGGGEGGGGGGGDGGGGGGGGGGGGGGGGDGGFGGGGGGEAFGGGGGEFGGGGGGGGGGGGGGGGGGFDG<??DFG9FG9FGFGFEGGGGGGGGGGGGGGGGG/CF7E;GGGEFFGFGGGG:CEFEEGFCGGCFGGFGFCGC$?GGGGGGFFFGFCEFGGGGGE:CGFGEGGFEECFFG5GGGGGFFGFE>CFFFFFEFFFDEDF>FD<GGFGFGGGGGFEDFFFGFD=CGGGCGGGGGEFCFF=>@+EFGFGGFDFGFB+DGGFB7GGFFGGFGGGGGGGFGFGGGGGGGGGGGGF:GGGGGGGFGGGGGGGGGGGGGFF@FGGGGGGDGGFGGGGGGGGGGGGGGGGGGGGGGGGGGFGGGGGGGGGGGGGCCCCC
@QYRCM 63360
TAGGGAATTTTCGTCAATGGGGGGAACCCTGAACGAGCAATGCCGCGTGAGTGGGGAAGGTCTTCGGATCGTAAAGCTCTGTTGTAAGAGAAAAACGGCACTCATAGGGAATGATGAGTGAGTGATGGTATCTTACCAGAAAGTCACGGCTAACTACGTGCCAGCAGCCGCGGTAATACGTAGGTGGCGAGCGTTATCCGGAATGATTGGGCGTAAAGGGTGCGTAGGTGGCAGATCAAGTCTGGAGTAAAAGGTATGGGCTCAACCCGTACTGGCTCTGGAAACTGATCAGCTAGAGAACAGAAGAGGACGGCGGAACTCCATGTGTAGCGGTAAAATGCGTAGATATATGGAAGAACACCGGTGGCGAAGGCGGCCGTCTGGTCTGGATTCTGACACTGAAGCACGAAAGCGTGGGGAGCAAATAGGATTAGATACCCT
+
EFFGGG8FEFGGGFGGGGGGFGGGGGFGGGGGGGGGGGGGGGGGGGGGGGGGGGGFFEEGFGGGGGGGGGGGGGGGGGGGGGGGGGGGGGFGFGGGCGGGGGFGFGFGFFGGC,FFFGFGGGGGGGGGGGGGGGGGGGGGGGDFGGGGGEEGGGGGGD>FGGGFGGGEGGGGGCEEFGCF?EGD=GGGEEGDGGGGGFFGGCCFGGGGGGGGGCGGFGGGGGGGGGGGGGG<;EFFGGGGGGGGFGGGGGGGGGGGGGGGEFAGGGGGFECE0FFFGFGFGEGG8@,,GCEC,9DEFGGFGGGFDEF7GEGGF+GFGFCEF?FGGGGGGGCGGGGGGGGGGGGGGGFGFGF9GGGGGGGGDGGGGFF@DCGGGGGGFEFFEGGFC9D@C<GGGGFFFGGGFFF:GGGGGGGGGGGGGGGGGGGGGFGGGFAGGGGGCCCCC
@QYRCM 98
TGGGGAATATTGCACAATGGGGGAAACCCTGATGCAGCGACGCCGCGTGAGTGAAGAAGTATCTCGGTATGTAAAGCTCTATCAGCAGGGAAGAAAATGACGGTACCTGACTAAGAAGCCCCGGCTAACTACGTGCCAGCAGCCGCGGTAATACGTAGGGGGCAAGCGTTGTCCGGAATTACTGGGTGTAAAGGGAGCGCAGGCGGGAAGACAAGTTGGAAGTGAAATCTATGGGCTCAACCCATAAACTGCTTTCAAAACTGTTTTTCTTGAGTAGTGCAGAGGTAGGCGGAATTCCCGGTGTAGCGGTGGAATGCGTAGATATCGGGAGGAACACCAGTGGCGAAGGCGGCCTACTGGGCACCAACTGACGCTGAGGCTCGAAAGTGTGGGTAGCAAACAGGATTAGATACCCT
+
GGGGGGGGGGGGGGGGGGGGGGGGGGGGGGGGGGGGGGGGGGGGGGGGGGGGGGGGGGGGGGGGGGGFGGGGGGGGGGGGGFGDGGGGGGGGGGGGGGGGGGGGGEFEFGGGGGGGGGGEEFF=EGGGFGGGGFGGGGF@GGGGDGEGCFGFGGGGGGGGGGEGFGGGFCEGGGEEGGGGGF=FGG@FFGGGGGGGGGGGGFED<FGGGECFFFGDGGGGGGFGFGGGFGGGGGGFFGGGFGDFFFGGCGFGGGFGGCFGGGGFG?FGFGGGFGCGFFGGGGGGGGFGGGGFFGGEEGGGGGGGGGGFFGFCGGGGCF?AGGGGEGEGFEFFGGGGGGGGGFEGGGGGGGGGGGGGGGFEGF;FEGGGGGGGGGGGGGGFFGGGGGGGGFGGGGGGGGGGGGGGGFCGGGGCCCCC
@QYRCM 90463
TGGGGAATATTGCACAATGGGGGGAACCCTGATGCAGCAACGCCGCGTGAGTGAAGAAGTATTTCGGTATGTAAAGCTCTATCAGCAGGGAAGATAATGACGGTACCTGACTAAGAAGCTCCGGCTAAATACGTGCCAGCAGCCGCGGTAATACGTATGGAGCAAGCGTTATCCGTATTTACTGGGTTTAAAGGGTGCGTAGGTGGCAGTGCAAGTCAGATGTGAAAGGCCGGGGCTCAACCCCGGAGCTGCATTTGAAACTGCATAGCTGGAGTACAGGAGAGGCAGGCGGAATTCCTAGTGTAGCGGTGAAATGCGTAGATATTAGGATGAACACCAGTGGCGAAGGCGGCCTGCTGGACTGTTACTGACACTGAGGCACGAAAGCGTGGGGAGCAAACAGGATTAGATACCCT
+
EGFG>C@FGGGG9@FGG99C@BCDGEFGGGGFF<EGFGCGFGGGGGGGGEF?DGFACGGFGCDFGFDCFE8C@EGEGCCC@F,@FEEGG7:FC:FFFGFGGCFBFFFCC:,???FFFC@8:D?AFAE?CCFCF,D:FFFFC8FFCF.#,0;22+FE=&F;EFFFFCDE+=EC==<(CGFCFFGFGF9#AFEEGGE8C*?C838<CC5EE-&FFFFGCFEEFFAFFC@:C@:FECEGG=GG@<8EF=F>2EC<CDCEEDFFFFFF=<C<2:FGGGGFA:C78<FAC+=F@ECFFE<<CFFCGGGEGGDFFEDFB4,@,,GFFEBFC9@EFC,DGFECFGGGGCCEGGGGGFCFC8@<@C,6,GGGGFFGGFGFC@C,C,C@ECF@GGGGDGGGGFGGGGGCGDGGGGGGFEECCCCC
@QYRCM 100
TGGGGAATATTGCACAATGGGGGAAACCCTGATGCAGCGACGCCGCGTGAGTGAAGAAGTATCTCGGTATGTAAAGCTCTATCAGCAGGGAAGAAAATGACGGTACCTGACTAAGAAGCCCCGGCTAACTACGTGCCAGCAGCCGCGGTAATACGTAGGGGGCAAGCGTTACCCGGAATTACTGGGTGTAAAGGGTGCGTAGGTGGTATGGCAAGTCAGAAGTGAAAACCCAGGGCTTAACTCTGGGACTGCTTTTGAAACTGTCAGACTGGAGTGCAGGAGAGGTAATCTGAATGCCTTGTGTAGCGGCGAAATGCGTAGATATAAGGAAGAACACCAGTGGCGAAGGCGGATTACTGGACGGTAACTGACGGTGAGGCGCGAAAGCGTGGGGAGCGAACAGGATTAGATACCCT
+
FGGGGGCF<FCGGGFGFFFCFDGGGGGGGGGGGGGGGGFGGGGEGDGGEFEGA5FFGGGEFCGGGGFFFFFFFFGFGGFCE<BEFFFCDCFGGGGG,C<<FGE@+=FG<FE99FEGGEFGCEGDFCCAFGGGGFDGGG7BFGDGGC7F:::FFGGG9FECC4<7:BC22F<<FFBFG:FCEFGEFF6ECECEC7<6:GGCC8GEGGGGG;GGGGGGGFFD:@EF><<?E:@0D>=@FCEG?FF9F,8C:@46:GFF9AFFDE7@:;GFFFFF9GFGEFEC===FAE5B@:,EE<A+<GEF,E+:C@C=B,EF@GGGGGGCGGGGEGGFCECGEDFFFF8GGGGGGGGGF@F9DGGGGGECC,9GF9FFCC6,8CFCC7GGGCEC,BCF:EFFEFEGGGGGFGGGGGGGGGGCCCCC
@QYRCM 66876
TGGGGAATATTGCACAATGGGGGAAACCCTGATGCAGCGACGCCGCGTGAGCGAAGAAGTATTTCGGTATGTAAAGCTCTATCAGCAGGGAAGAAAAAGATGACGGTACCTGACTAAGAAGCCCCGGCTAACTACGTGCCAGCAGCCGCGGTAATACGTAGGGGGCAAGCGTTATCCGGATTTACTGGGTGTAAAGGGAGCGCAGGCGGTGCGGCAAGTCTGATGTGAGAGCCCGGGGCTCAACCCCGGGACTGCATTGGAAACTGTCGTACTTGAGTATCGGAGAGGTAAGTGGAATTCCTAGTGTAGCGGTGAAATGCGTAGATATCGGGAGGAACACCAGTGGCGAAGGCGACCTACTGGGCACCAACTGACGCTGAGGCTCGAAAGCATGGGTAGCAAACAGGATTAGATACCCT
+
FGGGG,BFFGGGGGGGGFFDFGGGGGGGGGGGGGGGGGFGGGEGGGGGGGDCFFGGEFFGGGGGGGGDFFGGGGGEGGGGFFGFGGGGGGGGGFGFGGGGGCGGGGGFFEFF@FGGFE,C;FCFGGGGGGGGGGGG?GFGGFGGGGEEGDE.<CFGGGFEFFGGGGGGGGCFGD>DFEGGGEGGGGGGGGGGFGGFFGCEEGGGGGGGGEEEGGGGEGFGGFFGGGEC><CEFFGGGGGGGGGGGGGGD<B:FGGGGGGGGFFFGGGGGFGGGGGGGFCGEFCCF<FF<GGGGGGGGFGFFGGGDFDEC7GGF9FDGGDGGFGGGF>7CCGFGGGEGFGFGGGGGGGGGGGFEEECDGGGGGGGF@GFGFEGEFFECGGGGGGGGGGFGGGFGGGGGGGGGFGGFEFFGFGGFFA8CCC
@QYRCM 102
TGGGGAATATTGCACAATGGGGGAAACCCTGATGCAGCAACGCCGCGTGAGTGAAGAAGTATTTCGGTATGTAAAGCTCTATCAGCAGGGAAGATAATGACGGTACCTGAGGAGGAAGCTCAGGCTAACTACGTGCCAGCAGCCGCGGTAATACGTAGGGAGCGAGCGTTGTCCGGAATTACTGGGTGTAAAGGGAGCGTAGGCGGGTCAGCAAGTCCGTTGTTAAATCTATCGGCTAAACTGGTAGCTGCGGCGGAAACTGTTGGTCTTGAGTGCAGTAGAGGCAGGCGGAATTCCTGGTGTAGCGGTGAAATGCGTAGATATTAGGAGGAACACCAGTGGCGAAGGCGGCCTGCTGGGCTTTTACTGACGCTGAGGCTCGAAAGTGTGGGGAGCAAACAGGATTAGATACCCT
+
GGFGGGGGGGGGGGGGGGGGG:F@FFA<FFGGGGGGGGAFGGGGGGGGGGGAGGGFGEGE,CEGGGGBCFFFFGG9FECFAF<BFCEGFGGGGFAFGFFGGGGGGGEGGGDG8CFCFCE=D,B8=FEDEFFAFF@<FGGGGGGC++3>3@E9,@@>FFGDFCFGCB<FFC*=<FGGGE7B<B9FFF?CFFF:CAF5C*C=7C=?EDGE8:>@90:0#@ED@E-8GD?@<@.E+>:(<#3<@CFGCFC#C7B:GGGFD<G>>F7GGFGFEGFFB6,#FFGGGFGFFGDGGGGGGGGGFF<GGF=EDGGFFFCGEFC<FFAF<9GGFGFGFCGGFE9FF<CGGEGGGGGGF:GD8GCFGGGGGF@CEGGGGGGGGGF@GGFGGGGGGGGGGGGGCGGGGGGGGGGGGGGGGGCCCCC
@QYRCM 81392
TGAGGAATATTGGTCAATGGGCGAGAGCCTGAACCAGCCAAGTAGCGTGCAGGATGACGGCCCTATGGGTTGTAAACTGCTTTTATAAGGGAATAAAGTGAGTCTCGTGAGACTTTTTGCATGTACCTTATGAATAAGGACCGGCTAATTCCGTGCCAGCAGCCGCGGTAATACGGAAGGTCCGGGCGTTATCCGGATTTATTGGGTTTAAAGGGAGCGTGGGCCGGAGATTAAGCGTGTTGTGAAATGTAGACGCTCAACGTCTGCACTGCAGCGCGAACTGGTTTCCTTGAGTACGCACAAAGTGGGCGGAATTCGTGGTGTAGCGGTGAAATGCTTAGATATCACGAAGAACTCCGATTGCGAAGGCAGCTCACTGGAGCGCAACTGACGCTGAAGCTCGAAAGTGCGGGTATCGAACAGGATTAGATACCCT
+
;CF<<DFGGGGA9FFGFFEF@F@CFEE8EEFAFFDGGGFF8EF9E,@FFGGGGGFF@CFCGGGGFG9FEFGEGEEFC9FFCEGGGGGFFF<EFGGGGGGFDFGGGGC<FC7FGCFGGGD9FFGGGCEFGGGGEFFGG9?FC@GGGDGCFFGG@B7@DFGGGGGG?@:4@C=GEGFGGG>75DCCBECE@@FGDCC5<FFF>GGGDFFEGFCCG:<?CDFG:=CFCFCC'FE7FEGGGGFFEFCFFGCCD@3>FFGEGFGFFGFGG@CG@DCD>@7GGCEDEGGGGFFFCEFDFEGGFF,A:4,A::>?7FEGFFGF:@FFECC7CCCCC@<,GEC,BCAAC,GFEFCGA9FFF:GGF<F@FC>D9FE<FCE8C<,@E6@C:7C9FCDF@-;GGFC@<@7F@DEFFCGGGEF@7FFFFEFFFFGGEAGGEEC@8AA6
@QYRCM 70456
TGAGGAATATTGGTCAATGGACGCAAGTCTGAACCAGCCATGCCGCGTGCAGGATGACGGCTCTATGAGTTGTAAACTGCTTTTGTACGAGGGTAAACGCAGATACGTGTATCTGTCTGAAAGTATCGTACGAATAAGGATCGGCTAACTCCGTGCCCGCAGCCGCGGTAATACGGAGGATTCAAGCGTTATCCGGATTTATTGGGTTTAAAGGGATCTTAGGCCGGAGATTAAGCGTGTTGTGAAATGTAGACGCTCGACGTCTGCACTGCAGCGCGAACTGGTTTCCTTGAGTACGCACAAAGTGGGCGGAATTCGTGATGTAGCGGTGAAATGCTTAGATATCACGAAGAACTCCGATTGCGAAGGCAGCTCACTGGAGCGCAACTGACGCTGAAGCTCGAAAGTGCGGGTATCGAACAGGATTAGATACCCT
+
@ACGFDFGF,FFGGFFGC,FFFFDGGGGGGGGD<DFEDGGCCFGDC@FFGF98BFFGGDFG7FCFG9F<,<?CCE<FEFGF9FGGGG9CFGGF+4EBFB7CF7EFGGFFGFFFFCD<FGGFGGGG,B?4B<FGFGGF9DC<AFC:<>DGGG8FGGGF,8FF7:A78C@:*1,<CFEEE7FCFFGG,<7<:F@FFGE.<FGGFGGCGEFECFFF9F:*C#)C=8C=E58:EFFGGG<GGCEG;@CFFECFFF<>>C86<>EEGGEFGGEFFFEE@<@;C>CG;GFA,DBADDE+GGF7F,FGGFGFCC+F8A,FFFB4,E??AC>47@,E@,F<FD<F?E;C9,4C9,C9FFGEB7@77CC@:@CA@@EC,@6,CE,DFFB+C:,,C<,,87GGGGGFC7E,CEC8FDF:E@GGFGGGF@-FDCF@9FFFF8CCCCC
@QYRCM 105
TGGGGAATATTGCACAATGGGGGAAACCCTGATGCAGCAACGCCGCGTGAGTGAAGAAGGATTTAGGTATGTAAAGCTCTATCAGCAGGCAAGAAACTGACGGTACCTGACTAAGACGCCCCTGCTAACTACGTGCCCGAAGCCGCGGTAATACGTAGGGGGCAAGCGTTCTCCGGATTTACTGGGTGTAAAGGTAGCGTAGACGGTTTTGCAATTCGGAAGTGAAAGCCCGGGGCTTAACCCCGGGACTGCTTTGGAAACTGTAGGAATAGAGGGCAGGAGAGGGAAGTGGAATTCCTAGTGTAGCGGTGAAATGCGTAGATATTAGGAGGAACACGAGTGGCGAAGGCGGCTTACTGGACTGTAACTGACGTTGAGGCTCGAAAGCGTGGGGAGCAAACAGGATTAGATACCCT
+
GGGGDDGFGGGFGF9@@C,C<CFDEC<E,C<CFFF9<FGGG7CFFD@CFDFGGCFGFGC,EF9E,<8C?CFGAFF,,,,9CECC9<FFG+:=7FE,,,5?<F+++4:,8AFGCF,AF++>=++6=DF,BACDBF,B<,@+8@7FG+CC*8BA,,>FF:FE>*=F**6?26#8C.4CEF<FFFF;=C&#,7<FCC#@FFF:?ECC>/EF>AFFD<6<5%8C@8A=@EG:@7>:FGGFFDEFFCC8::#B,*</:>/FE@4C54C77@A+$64,?E=?:==A9,CB:,,,?B?<9,9<8@<EF?EFCEGFCEAGFC?@,FF;C<?FC6=GEC<ACCFGGEFEC7DFF7GGFCAE;<,6CEEC,GEF@@F7CC@;6,GGFF@CC@E@CFC++FB6C,EA?GGGGFFAGFGFEE,BCCBA
@QYRCM 75430
TGGGGAATATTGGGCAATGGGCGAAAGCCTGACCCAGCAACGCCGCGTGAAGGAAGAAGGCCTTCGGGTTGTAAACTTCTTTTACCAGGGACGAAGGACGTGACGGTACCTGGAGAAAAAGCAACGGCTAACTACGTGCCAGCAGCCGCGGTAATACGTAGGTTGCAAGCGTTGTCCGGATTTACTGGGTGTAAAGGGCGTGTAGGCGGAGATGCAAGTTAGGAGTGAGATCTACGGGCTCAACCCATAAACTGCTTCTAAAACTGTATCCCTTGAGTATCGGAGAGGAAAGCGGAATTCCTAGTGCAGCGGTGAAATGCGTAGATATTAGGAGGAACACCAGTGGCGAAGGCGGCTTGCTGGACGACAACTGACGCTGAGGCGCGAAAGCGTGGGGAGCAAACAGGATTAGATACCCT
+
CFFGGFGGGGGG9FGGGCECFGGGGGGGEFGGFGGGGGGFFGGGEGGGGE@AEFF8=FGGGGGGGGGGGGGGGFGDFGGGGG<FGGGGGGGGGCGG+4BFC=F+FCFFEG,,DFGGGGG<FGGGGDGG?GGGFFF?BGDB;BEGCFGG>GE;FFGG#?FFCGGCEGGGGGGGGEF:<C7<EFGG9BGFF>FFCGFGFGFGFFECGGGGGGGGFFGG@AC9;<@FDCFGGF9#FFGGGGFGGFGDFCEFFF7D@FGDCDGGFDCGGFFFEEGGFFGFGFFGGGF?FFAA+GGGGFCEGFFGGGGFB@+GGGGGGGGGGGGGGGGGGGGGGGGGGGCEFGGGEGGGEGGGGEGEEDC8GEGFGGFDGGGCFAGGGFFE,FF7GECECEFFCGGGGEGGGGGFFEC9FEGFGFGGFFCCCCC
@QYRCM 107
TGGGGAATATTGGGCAATGGGCGCAAGCCTGACCCAGCAACGCCGCGTGAAGGAAGAAGGCTTTCGGGTTGTAAACTTCTTTTGTCAGGGACGAGTAGAAGACGGTACCTGACGAATAAGCCACGGCTAACTACGTGCCAGCAGCCGCGGTAATACGTAGGTGGCAAGCGTTGTCCGGATTTACTGGGTGTAAAGGGCGTGTAGCCGGGAGGGCAAGTCAGATGTGAAATCCACGGGCTTAACTCGTGAACTGCATTTGAAACTGTTCTTCTTGAGTATCGGAGAGGCAATCGGAATTCCTAGTGTAGCGGTGAAATGCGTAGATATTAGGAGGAACACCAGTGGCGAAGGCGGATTGCTGGACGACAACTGACGGTGAGGCGCGAAAGCGTGGGGAGCAAACAGGATTAGATACCCT
+
EFGGGGGGGGGGGGGGGGGGGGDGGGGGGGGGGGGGGGGGGGGGGGGCFGGEGGGGGGGGGGGGGGGGG7FFGGGGGGFFFGGGGGGGGGGGGGGGGGGGGGGGGGGG,<FFGGGG?FGFFFFCGGEGGGGCFFG8FFFFGG>GCEGGG6*FGCGGG-FFGD>FGGGFFGGDFGFGGGGFF@FF?FGFFFCFGGC:GCGFCEGG7CEGE8GFGCFCFFEFDEGFDCCFEGGFFFCEGGFGG=FFDFF8GFFGFFFGGFCFFFDDGGGGGGGGFC,GGFF<>GFGAFDB7GGFGF?GGGGGGDGGGGGGGGFEFCFDGFFGGGGGGCGGGFCFGGGGGGGFCGFEGGGGGGGEGGDGGGGGGGGGGFGGFDGFFDGGGEGEGGGGGGDEGFEFCCFGGGGGGGGGGGFFFGGGGC@ACA
@QYRCM 75203
TGGGGAATATTGCACAATGGGGGAAACCCTGATGCAGCGACGCCGCGTGAAGGAAGAAGGATTTAGGTATGTAAAGCTCTATCAGTAGGGAAGAACATGACGGTACCTGACTAATAAGCCCCGGCTAACTACGTGCCAGAAGCCGCGGTAATACGTAGGGGGCAAGCGTTATCAGGATTTACTGGGTGTAAAGGGAGCGTAGACGGAGAAGCAAGTCTGATGTGAAAACCCGGGACTCAACCCCGGGACTGCATTGGAAATTGTTGATCTGGAGTGCCGTAGAGGTAGGCGGACTTCCTAGTGTAGCGGTGAAGTGCGTTGATATTAGGGGGAATACCAGTGGCGAAGGCGGTTTACTGGACGGTGACTGACGTTGGGGCTCGAAAGCGTGTGGAGAAAACAGGATTAGATACCGT
+
F8C@+6BFDCG,@F@F,,,,@C@CFFC,8CF,C<@FG,+6@7@@CDG+@FFG8=E@8,4,4,?,CFGE,C8AAC<<,A=AE?-ED,CE9=,E:,B,:5,C,:=C@7?A<BE9?<5?E<AFEF7++@CFFG9FC:,3+>,,:,>,++*35**,<CC,,<:7F**<<=F1F@E:C,<CBFCC7?FGDFEC*,,7FC*=<C@48?EGCEC>*;-22<6+<+0<?E1,1+<9FE:@C5#<,F@C;#;::+:8GDC,3.C<,32<#F8CGGGCGF=6D2C9@=?AC45BFB4+++5<,,?,B,8?4,C>87:EFC:,++>4,C<,GFC?C668,,,C<,,:-,<FECB,@6,@@7:<,,EC,@EB;:FE<,FFFC:,87@6,7,C9,;,86@7F<,,C,CC,DFADEC,@66AFF6,6A,-
@QYRCM 88809
TGGGGAATATTGCACAATGGGGGAAACCCTGATGCAGCGACGCCGCGTGGAGGAAGAAGGTCTTCGGATTGTAAACTCCTGTTGTTGAGGAAGATAATGACGGTACTCAACAAGGAAGTGACGGCTAACTACGTGCCAGCAGCCGCGGTAAAACGTAGGTCACAAGCGTTGTCCGGAATTACTGGGTGTAAAGGGAGCGCAGGCGGGAAGACAAGTTGGAAGTGAAATCTATGGGCTCAACCCATAAACTGCTTTCAAAACTGTTTTTCTTGAGTAGTGCAGAGGTAGGCGGAATTCCCGGTGTAGCGGTGGAATGCGTAGATATCGGGAGGAACACCAGTGGCGAAGGCGGCCTACTGGGCACCAACTGACGCTGAGGCTCGAAAGTGTGGGTAGCAAACAGGATTAGATACCCT
+
FGGFCGGGGGGGGGGGGGGGGGGGGGGGGGGGGGGGGGGGGGGGDGGEGGGGGGGGGGGGGGGGGGGGGDFFGGGGGGGGGGGGGF8FGGGGGGGGGGGGGGC7DFDDGGGGGGGGGFFGGCFGEGGGGCGFGCCFFGFDFFCGGDGGGGGFGGGGGGGGGGGGGGGG:FGGGGGGGGGGFG9@FGGGGGGGGG=FGGEE8CCCFGGGGGFFFGGFECGGGGGFAEFGGCC7GGFGFFGGGGGGGFGGFFFFGGGGGGGGGGGGFFFFFGGFDGGGGGFFFGGGGGGGGGGFGGGGGGGGGGGGGGFGGFGGGGGGGGGGGGGDGEGGGGGGGFGGGGGGGGGGGGGEGGGGGGFFGGFECFCEGGGGGGGGGGGFGEEEF7GGGGGGGGGGGGGGGGGGGGFDGGGGGGGCCCCC
@QYRCM 68377
TGAGGAATATTGGTCAATGGGCGAGAGCCTGAACCAGCCAAGTAGCGTGCAGGATGACGGCCCTATGGGTTGTAAACTGCTTTTATAAGGGAATAAAGTGAGTCTCGTGAGGCTTTTTGCATGTACCTTATGAATAAGGACCGGCTAATTCCGTGCCAGCAGCCGCGGTAATACGGAAGGTCCGGGCGTTATCCGGATTTATTGGGTTTAAAGGGAGCGTAGGCCGGAGATTAAGCGTGTTGTGAAATGTAGACGCTCAACGTCTGCACTGCAGCGCGAACTGGTTTCCTTGAGTACGCACAAAGTGGGCGGAATTCGTGGTGTAGCGGTGAAATGCTTAGATATCACGAAGAACTCCGATTGCGAAGGCAGCTCACTGGAGCGCAACTGACGCTGAAGCTCGAAAGTGCGGGTATCGAACAGGATTAGATACCCT
+
GGGGGGFGGGGFGGGGFGGGGGGGGGGCFGGGGGGGGGGGGFFGGFGGGGGGGGGGGGGGGGGGGGGGGFEGGGGGGGGDCFGGGDFGGGGAGFGGGG<?EEEGGGGGFFGGGCGGGGGGGGFGGEGGGGGGGGAGGFFGFG>FFGGGGGGGG@CEGGGGGGGGEGGGFGGFGGGGGFGGGGGGGGFFGGGGGGFGEBEFCGCGGGFGGFGFGGGGEGGEEGEDCGCFFG9FGG?CGGGGGGGGGGGFCFGGCGGGGGGGGGFFFF<:0GGEGGGGGDDFCFGGFGGGGGGGGGGGGGFGEFFGFC7GGGF<FFEGGGFGGGGGGGGFDGGGGFFCGFEGGGGGFGGGGGGGGGFCGGGGGGGGFFGGGGGGGGGGFGGGGEDGGGGGGGGDGGGGGCGFGGGGGGGGGGGGGGGGGGGGFGGGGGGGGGGCCCCC
@QYRCM 111
TGGGGAATATTGCACAATGGGGGAAACCCTGATGCAGCGACGCCGCGTGAAGGAAGAAGTATCTCGGTATGTAAACTTCTATCAGCAGGGAAGAAAATGACGGTACCTGACTAAGAAGCCCCGGCTAACTACGTGCCAGCAGCCGCGGTAATACGTAGGGGGCAAGCGTTATCCGGATTTACTGGGTGTAAAGGGAGCGTAGACGGAAGTGCAAGTCAGAAGTGAAAGCCCGGGGCTTAACCCCGGGACTGCTTTTGAAACTGTGCATCTAGAGTGCAGGAGAGGTAAGCGGAATTCCTAGTGTAGCGGTGAAATGCGTAGATATTAGGAGGAACACCGGTGGCGAAGGCGGCTTACTGGACTGTAACTGACGTTGAGGCTCGAAAGCGTGGGGAGCAAACAGGATTAGATACCCT
+
GGGGGGGGGGGGGGGGGGGGGGGGGGGGGGGGGGGGGGEGGGGGGGGGG?FGFGGGGGGGFGFFGGGFGGGGGGGGFGGGGGGGFGGGGGGGGGGGGGGGGGGGGGGGGGGDFGGGGGGCFGGGGGGGGGGGGGGGGGGGGGGGGGGG:EE@GGG@GGGGFGGGGGGGEGGGGGFFEGGGGC>GGGFFFGFGGGGGGGGFGGGFGGGGEFGGGGGFGGDGFGGGGFGGGGFGGGGCF<FGGFGGFEGFFEFGGFFFFFFGGGGFFGGFFFGGGGGGGGGGGGGGGEFEFCGGFGGGFGFAFGEGGGGGGGGGGGGGGGGGGGGGGGGGGGGGGGGGGGGGGGGGGGGGGGGGFGGGGGGGGGFGFGGGGGFGGGGGGGGGGGGGGGGGGGGGGGGGGGFGGGFFGFFGGGFCCCCC
@QYRCM 112
TGGGGAATATTGGGCAATGGGCGCAAGCCTGACCCAGCAACGCCGCGTGAGGGAAGAAGGTTTTCGGGTTGTAAACCTCTGTCGCAGGGGACGAAGGAAGTGACGGTACCCTGTAAGAAAGCCCCGGCTAACTACGTGCCAGCAGCCGCGGTAAGACGTAGGTGGCAAGCGTTGTCCGGATTTACTGGGTGTAAAGGGCGTGCAGCCGGGCATGCAAGTCAGATGTGAAATCTCAGGGCTTAACCCTGAAACTGCATTTGAAACTGTATGTCTTGAGTGCCGGAGAGGTAATCGGAATTCCTTGTGTAGCGGTGAAATGCGTAGATATAAGGAAGAACACCAGTGGCGAAGGCGGATTACTGGACGGTAACTGACGGTGAGGCGCGAAAGCGTGGGGAGCGAACAGGATTAGATACCCT
+
E@FEGFCFGGGGGGGFGGGGGGGGGGGGGGGGGGGGGGGGFFGGGGGFFGGGGGGGGDGGFFGGGGGGGEGGGCEGGGGGGGGCFGGGGGG:CFFGGGFGFGCDFGGGG<FFGFGFFGGFGFF7FC:+@F<FFFFGGGG7>F98>F=FGGGFEC'AFCFG7FBFGGGGGGGG6C@FGGGGGGFCFCFBFGGGGGGF@CCEGGGFFFFGGGGGFFF@<CAE-@ECGGGAEGGFCFFGFGGFECGGGGGFFECEGEF?C,B/DFEGGGFCFF?FD>58CFCFBGGED,CGGEFCEFFF<FFGGF<<?F7EC?,9,GGGEDGGGGGFFGGGGFFGGGCGGGFFF?GGGGGGFGEFEGGGGGGGGGGGFGGGGE7GGGGGGGGGEF@FGGGGEGGGGGGGGDGGGDGGGGGGFFGGFGCCCCC
@QYRCM 92320
TGGGGAATATTGCACAATGGGGGAAACCCTGATGCAGCGACGCCGCGTGAAGGAAGAAGTATCTCGGTATGTAAACTTCTATCAGCAGGGAAGATAGTGACGGTACCTGACTAAGAAGCCCCGGCTAACTACGTGCCAGCAGCCGCGGTAATACGTAGGGGGCAAGCGTTATCCGGATTTACTGGGTGTAAAGGGAGCGTAGACGGACTGGCAAGGCTGATGTGAAAGGCGGGGGCTCAACCCCTGGACTGCATTGGAAACTGTTAGTCTTGAGTGCCGGAGAGGTAAGCGGAATTCCTAGTGTAGCGGTGAAATGCGTAGATATTAGGAGGAACACCAGTGGCGAAGGCGGCTTACTGGACGGTAACTGACGTTGAGGCTCGAAAGCGTGGGGAGCAAACAGGATTAGATACCCT
+
GGGGGG7CECGGGGGG8FGGGGGGGGGGG?FGGGGFFG7FGEECCFGGGGG9FEFGFGEFGGFGGGGDEFGGGGGGGFGGGGGGGGGGGDFGEFFGGGGGGGGGGGGGGGGGGGEFGFGDGGGG7CGGEFGGGG8EDF<EFGG>G=GDGGGGGDGGGGGGEGGFFFGDFF8FGGGG6?@ECFF<F?FGGCGGGGGGGFFGGGE<FFEGGGCFFGF$CFFGGGGGGGGF@EGGEGGGEGGFFGGDFGGGGGFFFCGGGFFFEG@F?EGGGFFC0GGFF<FGFFGFGDGEFDDFEFCE8ECFFCGGEF@EFFGFGGGGGGGGGGGDFAGFFDAE>FGGGFFFCGFCGEGGGGGGGGGGGGGEGGGCCEFFCCC,GFGFGGGGGFGGFE@+GGEFEF9GGGFEFFGGGGGGGGGCCCCC
@QYRCM 64707
TGGGGAATATTGCACAATGGGCGAAAGCCTGATGCAGCGACGCCGCGTGAGCGAAGAAGTATTTCGGTATGTAAAGCTCTATCAGCAGGGAAGATAATGACGGTACCTGACTAAGAAGCACCGGCTAAATACGTGCCAGCAGCCGCGGTAATACGTATGGTGCAAGCGTTATCCGGATTTACTGGGTGTAAAGGGAGCGCAGGCGGTGCGGCAAGTCTGATGTGAAAGCCCGGGGCTCAACCCCGGTACTGCATTGGAAACTGTCGTACTAGAGTGTCGGAGGGGTAAGCGGAATTCCTAGTGTAGCGGTGAAATGCGTAGATATTAGGAGGAACACCAGTGGCGAAGGCGGCTTAATGGACGATAACTGACGCTGAGGCTCGAAAGCGTGGGGAGCAAACAGGATTAGATACCCT
+
FFFGGGGGGGGGGCGGG<FGFGGGGGGGGGGGGGGGGGEGEGGGGGGGEGCCE>:=FFFGGGGGFF@4EFC9E9FFGFGG?EGEGG<=FGG<FGGGGGGGFDFGGGGGA,BAF9D?<FGFGGGEGCGG9<<FFGFFGGGGD><CE<F7*CEGC?G?F>FFGFFFEE@CCFGCGFGG5FEGGGGGFFFGGGFBBFFFGGGGGG5EG5EECGDGEEFFFFF;EG@5FGGGGFGGGFCCFGFGGGGC>CGGGFGGGCGDGGFD@CCFFFFDD9C@?G=>7CEGFFFFCCEC=,FFGGCE?C<?EAC:+>GGGEFCC:F@7GE;EFGGGGF=??EE:C:--DCGF@ED,B@+:GGGGFDCAGF@C,FCEEEBC8B+GEE<<+@FF@FF@CDGGGGGGFGFFFFFE<EE@<CACEFAA,<@
@QYRCM 91582
TGGGGAATATTGCACAATGGAGGAAACTCTGATGCAGCGACGCCGCGTGAGTGAAGAAGTAGTTCGCTATGTAAAGCTCTATCAGCAGGGAAGAAAATGACGGTACCTGACTAAGAAGCCCCGGCTAACTACGTGCCAGCAGCCGCGGTAATACGTAGGGGGCAAGCGTTATCCGGAATTACTGGGTGTAAAGGGTGCGTAGGTGGTATGGCAAGTCAGAAGTGAAAACCCAGGGCTTAACTCTGGGACTGCTTTTGAAACTGTCAGACTGGAGTGCAGGAGAGGTAAGCGGAACTCCTAGTGTAGCGGTGAAATGCGTAGATATTAGGAGGAACATCAGTGGCGAAGGCGGCTTACTGGACTGAAACTGACACTGAGGCACGAGAGCGTGGGGAGCAAACAGGATTAGATACCCT
+
FGGFGGFGFGGGGGGGGGG@GGFGGGGFGGGGGGGGGGGGGGGGGGGCEEFFGGGFGGGGGCEFGGGGGGGGGGGGGGGGGGGGGGGGGGFGFFGGGGGGGGG@DGGGGGGGGGDGGFGGGEDGGCGGGGGGFGGFGGGGGGGGGGGGGGGAFDDFFGGGGGGGGGGGFGGGGGGGGGGGGGGGGGGDFGGDFGGFGDGGFGGFGGGGGGGGGGFGGGGGFGGGGGGGGGFFFGEGGGGGFGFGGGEGGGFGFGGGGFGFGGGGGGGGGGGGGGFFCGGGGGGGGGGGGGGGGGGGFGGGGGGGGGGGGGFFCFEGGGFGGFGGGGGGGFGFFGFFGGGGGFF7GEGGGGGFCGGGGGGGGGGGGGFGGGGFEGGGGGGGGGFFGGGGGGGGGGGFFGGGGGGGGGGGGGGCCCCC
@QYRCM 77849
TGGGGAATATTGGGCAATGGGCGAAAGCCTGACCCAGCAACGCCGCGTGAAGGAAGAAGGCCTTCGGGTTGTAAACTTCTTTTACCAGGGACGAAGGACGTGACGGTACCTGGAGAAAAAGCAACGGCTAACTACGTGCCAGCAGCCGCGGTAATACGTAGGTTGCAAGCGTTGTCCGGATTTACTGGGTGTAAAGGGCGTGTAGGCGGAGATGCAAGTTAGGAGTGAAATCTATGGGCTCAACCCATAAACTGCTTCTAAAACTGTATCCCTTGAGTATCGGAGAGGCAAGCGGAATTCCTAGTGTAGCGGTGAAATGCGTAGATATTAGGAGGAACACCAGTGGCGAAGGCGGCTTGCTGGACGACAACTGACGCTGAGGCGCGAAAGCGTGGGGAGCAAGCAGGATTAGATACCCT
+
GGGGGGGGGGGGGGGGFGGGGGGFGGGGGGGFGGGGGGGCFGGGGGGGGGF?FGGGEGGGGFGFGGGGGGDFGGGGGGGGCFGFG9FG@FGGGGF:FFFEE+4DEBFFGFGDGCEDFF,>F=GG1@E@0FF<EGCEFFGGGGGG:FGDD95>F<?@FGF9CC.BGGGGE=CGGDFGG;CC?3FFGFGGGGFD?FGC<4;>EGEF?FECE8<8A;9GFF@?GG>@FGGEFDCD9>=GGGGFFGFGFFFEFFFEGFGGDE9FGFCCFFDD?FGFGGDCF@CFGGFGFGFFB?:EFFCGFAGGFF9F9GGGGGGGGGGGEDGGFGFGFFCGGGGGGGGEGFCGGGGCF@,GFB+FCGFF?FFFCCC6@AFECAEGGFCFGGGGGC@@:ED@GGFC@GGGFFGGGFDFGGGGF9GGGGCCCCC
@QYRCM 117
TGGGGAATATTGCACAATGGGGGAAACCCTGATGCAGCGACGCCGCGTGAGCGAAGAAGTATTTCGGTATGTGAAGCTCTATCAGCAGGGAAGATAATGACGGTACCTGACTAAGAAGCACCGGCTAAATACGTGCCAGCAGCCGCGGTAATACGTATGGTGCAAGCGTTATCCGGATTTACTGGGTGTAAAGGGAGCGCAGGCGGTGCGGCAAGTCTGATGTGAAAGCCCGGGGCTCAACCCCGGTACTGCGTTGGAAACTGTCGTACTAGAGTGTCGGAGGGGTAAGCGGAATTCCTAGTGTAGCGGTGAAATGCGTAGATATTAGGAGGAACACCAGTGGCGAAGGCGGCTTACTGGACGATAACTGACGCTGAGGCTCGAAAGCGTGGGGAGCAAACAGGATTAGATACCCT
+
FGGFGCEGGGGGGGGGGGGGGGGGGGGGGFGGGGGGGGGGGGGGGGGGGGGG7FGGGGGFFGGGGGG:FGFGGGGGGGGGGGGGGGGGGGGGGGFGGFGGGGGGGGGGGGGGGGGGGGCFDGGGGGGGGGG9FA<FGGGCFGGGGGGGFGEEGGG<EFGGFFGGGGGGGBFFGGGGGGDFGGFEFFEGFGGGGGGGGGGGGGGGGGGGGFEGEGF?GGGCGGGGGGGGGGFGGGGGGGGFGGGGGGEFEEGGFGGGGGGGGGGDGGGGGGFGGGGCGEGG@GGGFGGGGGGFC@FGGGF9GGGGGGDGGEDGGGGGGGGF?GFGGGGGGGGGGGGGGGGGGGGGDGGGGGGGFGGGGGGGGGGGGFGGGGGGGGGGGGGGGGGGGGGGGGGGGGGGGGGGGGGGGGGGGGGCCCCC
@QYRCM 118
TGGGGAATATTGGGCAATGGGCGCAAGCCTGACCCAGCAACGCCGCGTGAGGGAAGAAGGTTTTCGGATTGTAAACCTCTGTCGCAGGGGACGAAGGAAGTGACGGTACCCTGTAAGAAAGCCCCGGCTAACTACGTGCCAGCAGCCGCGTTAATACGTAGGGGGCGAGCGTTGTCCGGAATTACTGGGCGTAAAGGGAGCGTAGGCGGTCGAGTAAGTTAGATGTGAAACCCCCGGGCTTAACTTGGGGACTGCATCTAATACTGGTTGACTTAGAGTACAGGAGAGGGAAGCGGAATTCCTAGTGTAGCGGTGAAATGCGTAGATATTAGGAGGAACACCGGAGGCGAAGGCGGCTCACTGGACTGTAACTGACACTGAGGCTCGAAAGCGTGGGGAGCAAACAGGATTAGATACCCT
+
,FFFEFFGFGGGGGGGGGGGGGGGGGGGGCFGGGGGGGGGGCGGGGGECFGCFGGGGGGGGGFGGGGGGGFGGGGGGGGGGGGGGGGGGGGDFEEGDGCFAFFGGGGGFFGFGGGGGGAFGGFGGGGG7CFGFFCG@FG>GGGCFGF=D7#'<8CCGF>CFGGGGGGGGGGFEGEF<8E9EFDCFFGGGGG82GGGGGGGGGGC?EFCEC:?2,FCFGD=CFAFGGGGGGGDEECFGGGGF9CG>=?FFEDFFFFFEFFFGFGF@AFFFEG<FGFFFFDGFGGGF<9GGEGCGFGGFFGFFCGGGGGEGGDGGGGFFGEGGGGGF9C,FGGGGEGGGFF@GFFGFGGFGGFDE>GFFGGGGGGGDGGGGGGGGGGGFGEE<@CEFGGGGGGGGGGGGGGGGGGGGFEFECFGE?GCCCCC
@QYRCM 81482
TGGGGAATATTGCACAATGGGGGAAACCCTGATGCAGCGACGCCGCGTGAATGAAGAAGGTTCTCGGTATGTAAAACTCTTTTTTCAGGGAAGAAAATGACGGTACGTGACTAAGAAGCCCTGTCAAACTACGTTCCAGCCGCCGCGGTAATACGTAGGGGGCAAGCGTTATCCGGAATTACTGGGTGTAAAGGGTGCGCAGGTGGTCTTGCAAGTTAGAAGTGAAATCCCTGGGCTTAACTCTGGGACTGCGTTTGAAACTGGCAGACTGGAGTGCAGGAGAGGTGGGCGGAATTCCTAGTGTAGCGGTGAAATGCGTAGATATTTGGAGGAACACCAGTGGCGAAGGCGGCTTACTGGGCTGAAACTGACACTGAGGCACGAAAGCGTGGGGAGCAAACAGGATTAGATACCCT
+
GFFGGEGG-CFEC9FFGGGGGGDEEFGD,CEGCEFGGG+@CGGGGGEGG?,?EF:EFGG89,,:CFG+??EFFE9-CFEG<EC9+,C,CBFFGG,=<?D,,BFC=F8AB<3A<,,,,,,::,B38,33:C9,38,8<@3F+5F:FCB1&9B,F/;F>@C038<:83<FF4*+FCCEE<<?226EFF=FD:GGF<-/;82*CB>1CC2,'#;@CEC@3,33<@CGFF<#@:F<GFFC,,FDB,,CFD,CGE@>:C5,,ACFF<C,9FEAFE6A8EFE9CE,FF<BB++B?8FGFF<GFC,,BGF7EEFFFFDDDEGGDF9GEDFC:6,GFFFFBFFA9ECDFEGGGGEC@@,FC,6@F<@C,C6,,GGGFF-C,@EFE<@@CGGFCGECGGGFA9GGGGGGCGFGGGGGGFEA8,A8
@QYRCM 97799
TGGGGAATATTGCACAATGGGGGAAACCCTGATGCAGCAACGCCGCGTGAGTGATGACGGCCTTCGGGTTGTAAAGCTCTGTCTTCAGGGACGATAATGACGGTACCTGAGGAGGAAGCCACGGCTAACTACGTGCCAGCAGCCGCGGTAATACGTAGGTGGCGAGCGTTGTCCGGATTTACTGGGCGTAAAGGGAGCGTAGGCGGACTTTTAAGTGAGATGTGAAATACCCGGGCTCAACTTGGGTGCTGCATTTCAAACTGGAAGTCTAGAGTGCAGGAGAGGAGAATGGAATTCCTAGTGTAGCGGTGAAATGCGTAGAGATTAGGAAGAACACCAGTGGCGAAGGCGATTCTCTGGACTGTAACTGACGCTGAGGCTCGAAAGCGTGGGGAGCAAACAGGATTAGATACCCT
+
GGG8CBCFGGGGGGGGGGD8FGGGGGGGGGGGGFGGDFFFGFGGGGGGGC?FFGGGGFGGGGGGGCGGGGEG9FFGGGGGGGGFGGGDGGGEFFGGDGFGGGGGGGFFG>FDFEGGFFG?>GG7FCGGGGGG<FAF=GGGGGGGGGGGGG@?GFGGGGGFFFGGDCGGDFEGGG>E7FGGGGGGGGGF2GFGGGGGGGGCDGGEFD*/=@EGGGGGGA>;ECFFFGGGF@CGGGGGGFEGGGGGGGGDEGFEEEFGFGGFGGGFF<GCF7FFCFCFGGFFFGEF<99D<,FCFFF<FFFCFEGDGGGGEGGGFEFCBGF@GGGF9GFGFGFGGGFDFGGGDGGGGEEEFFGGF?EEFACGGGGGEGFGGGGGGGGGFGF8FGGGGGEGGFGGGGGGGGGGGGGGF<GGGGGCCCCC
@QYRCM 96849
TGGGGAATATTGCACAATGGGCGAAAGCCTGATGCAGCGACGCCGCGTGTGCGAAGAAGTATTTCGGTATGTAAAGCTCTATCAGCAGGGAAGATAATGACGGTACCTGACTAAGAAGCACCGGATAAATACGTGCCAGCAGCCGCGGTAATACGTATGGGGCAAGCGTTATCCGGATTTACTGGGTGTAAAGGGAGCGCAGGCGGTGCGGCAAGTCTGATGTGCAAGCCCGGGGCTCAACCCCGGTACTGCATTGGAAACGGTCGTACTAGAGTGACGGAGGGGTAAGCGGAATTCCTAGTGTAGCGGTGAAATGCGTAGATATTAGGAGGAACACCAGTGGCGAAGGCGGCTTACTGGACGATAACTGACGCTGAGGCTCGAAAGCGTGGGGAGCAAACAGGATTAGATACCCT
+
GGGCGGGGEFGFGGGFGGGGGFGGGGGGGGGFGGFGGG+@:FGGGGGGG=C9C:FGGGGF,CFGGGG?==BFGGGFGGGG?FF<F,EFDEGFFGGF<FE?B:F:<+?E,EEFGG?FGGGC,:3@+3+:<FFG=<B<>FCGFCFGFG7F:3C;FGC,>+EF1::>;>F@C?*889446<9<9F;CFG2A=BC/FF=8:F;11==*F<:7BFEGC?<+:,CCC<2>&FB<C>*@<F@@,@CF7:EDGFBC,9,,=AFGGF=B8+3@+CAA,,954F@A+:+FDFEFB+:BGGC<CGFGFE8FFF@+>C7CGGGFGGF@DCDCBAEFGGGGFEAGEGFGEDFFCEGFFEGCEEGFGFCGGGFF;,,,CGGGGGGGFFF<DCGEDGFFDGGGGGGGGGGGGGGGGGGGGFGGGGGCCCCC
@QYRCM 122
TGGGGAATATTGCACAATGGGGGAAACCCTGATGCAGCGAAGCCGCGTGAGCGAAGAAGTATTTCGGGATGTAAAGCTCTATCAGCAGGGAAGATAATGACGGTACCTGACTAAGAAGCACCGGCTAAATACGTGCCAGCAGCCGCGGTAATACGTATGGTGCAAGCGTTATCCGGATTTACTGGGTGTAAAGGGAGCGCAGGAGGTGCGGCAAGTCTGTTGTGAAAGCCCGGGGCTCAACCCCGGTACTGCATTGGAAACTGTCGTCCTTGAGTGTCGTAGGGGTAAGCGGAATTCCTAGTGTAGCGGTGAAATGCGTAGATATTAGGAGGAACACCAGTGGCGAAGGCGGCTTACTGGACGATAACTGACGCTGAGGCTCGAAAGCGTGGGGAGCGAACAGGATTAGATACCCT
+
9F8FGDFFFFGGCFGGGGGGGGGG7F6CCGFG,CFGGG7F@FC,@6FGC=8C>C>FBFGCEACE9=F+:C:ABEGCGFCCDFFC,5C==E:E+<,CF<FAEG+8?F,CFEB,C>F?<@AF83@C=CFC3-8<=$39,8905C1EDF?<@BE;=@B%>,>CC8CFEB<F<9<C<7FGG:E@9F<<FG?89#FA?:EC3CCE>EG#;CC5<42>CAF;:6=#9CGGFC=+847FFEF7C:@5*8+>,EA@FD<@,,8,,BF>BB@+:FA,DA,C?>8+6+,+8+,,<7CCGGFF8FGFB,E:CFCCC7FF9E<DGEEFB5F9D<GF9DCEFCCFCFFCC,68B,,FAB7EC@,9FDAAGGEEC6C<DGGGGFCEGFDEC+DDGGGGGGFBF<CF@,8+C,GGGGGGGFFGGGGCCCCC
@QYRCM 52612
TGGGGGATATTGCGCAATGGGGGAAACCCTGACGCAGCAACGCCGCGTGAAGGATGAAGGTCTTCGGATTGTAAACTTCTTTTATTAAGGACGAAGAAAGTGACGGTACTTAATGAATAAGCTCCGGCTAACTACGTGCCAGCAGCCGCGGTAAGACGTAGGGAGCAAGCGTTGTCCGGATTTACTGGGTGTAAAGGGTGCGTAGGCGGCTTTGCAAGTCAGATGTGAAATCTATGGGCTCAACCCATAGCCTGCATTTGAAACTGCAGAGCTTGAGTGAAGTAGAGGCTGGCGGAATTCCCCGTGTAGCGGTGAAATGCGTAGAGATTGGGAGGAACACCAGTGGGGAATGCGGCCGTCTGGTCTGGATTCTGACACTGAAGCACGAAAGCGTGGGGAGCAAATAGGATTAGATACCCT
+
GFFFEDGGGGFFG,@@BFGFGGGGGFGFFGGFGGEGEEGGGGGGGGGGGFFGGDEFGGGGGGGFGGDGDGFGGGGG<9FEFAFDGGFGGGG<FFE=FFGG<FFGGDG++EDFFEFGGGGACFFFC>FGD@FFFFGG8>>FFGGFG7,@C*817B,>,CBBB:CFC5:CECFF:<*,?:1<52<?F,<FG)54<::FE8#/CC<12@GFD87:C9.<CC@A?F3@@00<ECAEFGDFGF@:A=FCCB;7FCDFGFCGFFEGGFAFBA3C5:GGGDD?:>GGFGGGFF<D8+7?A?<A=:B=4EGEF@+CC:?,EF9=F@7@BC69,FEA,EFC,,E>FC9-E,BDC6,ECC+E@EEF@6,<;,DC;,,EC<CGGFEFFGGFGGGFFEGGGGEEEGEFFGGCGGDFEDGFFD9FFGGCCCCC
@QYRCM 124
TGGGGAATATTGCACAATGGAGGAAACTCTGATGCAGCGACGCCGCGTGAGTGAAGAAGTAATTCGTTATGTAAAGCTCTATCAGCAGGGAAGATAGTGACGGTACCTGACTAAGAAGCTCCGGCTAAATACGTGCCAGCAGCCGCGGTAATACGTATGGAGCAAGCGTTATCCGGATTTACTGGGTGTAAAGGGAGCGTAGACGGTTAAGCAAGTCAGAAGTGAAAGGCTGGGGCTCAACCCCGGGACTGCTTTTGAAACTGTTTAACTAGAGTGCTGGAGAGGTAAGCGGAATTCCTAGTGTAGCGGTGAAATGCGTAGATATGTGGAAGAACACCAATGGCGAAGGCAGCCCCCTGGGATGCGACTGACGCTCATGCACGAAAGCGTGGGGAGCAAACAGGATTAGATACCCT
+
FGDFGCFGGGGGGGGGGGGGGGGGGGGGGGFGGGGGGGEGE7CFGFFFGFBEFGGGGGGFGGGGGG8=DGGGGGGGFGGGGGGGGGGGGGGGGGGGGGGGGGGGGGGCFGGGGG8FGGG8FDGAFAFGGCCAFAEFFGFGG<EFGGGGGGG?C@F>D7FCFFFFGGGGDCGGGGGGEF7CEG<@FGCEC>FFFCGF=GCC=8EGFFFGGGGGGGGCCFGEGFCFGGGGFGCC?GGFF>C950DGGFFDFD>GGFGGFDBGGGGFGGGGGFDGGEDGGFECFF?F8EECGCE9GGGFCGFCGGF:CGGGGFFE>GGGGGGGGFADC,GFC9CGDGFE9GFCFCDGFFCGGGGGGGGFFGGFGGGGGGGGGF@GGGGGGGCFFFF<GCGGGFGFGGGGGGGGGGGGGGFDC8GCCCC@
@QYRCM 75003
TGGGGAATATTGCACAATGGGGGAAACCCTGATGCAGCGACGCCGCGTGAAGGAAGAAGTATCTCGGTATGTAAACTTCTATCAGCAGGGAAGAAAATGACGGTACCTGACTAAGAAGCCCCGGCTAACTACGTGCCAGCAGCCGCGGTAATACGTATGGTGCAAGCGTTATCCGGCTTTACTGGGTGTAAAGGGAGCGCGGGCGGTGCGGCAAGTCTGATGTGAAAGCCCGGGGCTCAACCCCGGTACTGCATTGGAAACTGTCGTACTAGAGTGTCGGAGGGGTAAGCGGAATTCCTAGTGTAGCGGTGAAATGCGTAGATATTAGGAGGAACACCAGTGGCGAAGGCGGCTTACTGGACGATAACTGACGCTGAGGCTCGAAAGCGTGGGGAGCAAACAGGATTAGATACCCT
+
EFGGGGGFFGCFGGGGGFFFFGGGGGGGGGGGGGGGGGFGGEGGGGGGGGCFFGGGFGGFEGGGGGGFGGGFGGGGGGGGGGCFGGGGGGGGGGGGGGGGGGDGGGGGGGGFGGGGGGGG7FGGG?GGGGGGGGGGGGGFGGGGDGGGGEGCGGG:AFFGFGFGGGGGFEEGGGG1#FEGGGGGGGFGGGFGGGGCGGGCEGGEGG>GFEGGGGGGFGGGGFCFGGCEF<>GGGGGGGGGGFGGGGGGGDDDDFGGGGGGGGDFGGGGGFFGFEFCDDGFGGGFG@GGDGGFGGGGFGGGGGEDGGGGGGGGGGGGGGGGGGGGGGGGEFFGGGGGGFGGGGDFGGGGGGGFGGGGFGFGGGGGFFGGGGGGDCGGGGGEFGGGFDFEGGDGGGGGGGGGGDGGEFGGGFCCCCCC
@QYRCM 87734
TGAGGAATATTGGTCAATGGACGAGAGTCTGAACCAGCCAAGTAGCGTGCAGGATGACGGCCCTATGGGTTGTAAACTGCTTTTATAAGGGAATAAAGTGAGTCTCGTGAGACTTTTTGCATGTACCTTATGAATAAGGACCGGCTAATTCCGTGCCAGCAGCCGCGGTAATACGGAAGGTCCGGGCGTTATCCGGATTTATTGGGTTTAAAGGGAGCGTAGGCCGTGAGGTAAGCGTGTTGTGAAATGTAGGCGCCCAACGTCTGCACTGCAGCGCGAACTGCCCCACTTGAGTGCGCGCAACGCCGGCGGAACTCGTCGTGTAGCGGTGAAATGCTTAGATATGACGAAGAACCCCGATTGCGAAGGCAGCTGGCGGGAGCGTAACTGACGCTGAAGCTCGAAAGCGCGGGTATCGAACAGGATTAGATACCCT
+
FFGGGFGGGGGGGFGGGGGGDCGGFGGGGFGCAFGGGGFFEEEFFFFFGGDGCEGFGEEEDGG@,CFGGGDCGGGGCAFDFFEDFFGGGGFGFGGFGFFGFGGF9EFGFB@FGGDGGGGGGDFGCFCFEGGGGGFGFGFFGGDEGGGGAFGD8@8FF>FDGDBDFEGGGGGGF?GGG<FG>CFGGEGGGE<;CFEG:F<:FGGGGF<FF=FFFGFGEGG6GEEEGGCEFFDGGFGD>EECFECEFGFCCEGECEGEGGGFGECGGGGFCGGEF@DFCFEFGFDCF9CFF8GGEC>@7DGGGEGGGGGFEFFFGFCC7DGDGGGGEF:FGGGGGGCFGFGGGGGGGGGGGGGGGFFGGFGDGFF?GFGFCFGGGGGGGGGGFCB,GGGGGGGGGFGGGGGGGGGDCEGFCF<DGFCGCEGFGGFFAGFGGFGCA,C@
@QYRCM 127
TGGGGAATATTGCACAATGGGGGAAACCCTGATGCAGCGACGCCGCGTGAAGGAAGAAGTATCTCGGTATGTAAACTTCTATCTGCAGGGAAGATAGTGACGGTACCTGACTAAGAAGCCCCGGCTAACTACGTGCCAGCAGCCGCGGTAATACGTAGGGGGCAAGCGTTATCCGGATTTACTGGGTGTAAAGGGAGCGTAGACGGTGTGGCAAGTCTGATGTGAAAGGTATGGGCTCAACCTGTGGACTGCATTGGAAACTGTCATACTTGAGTGCCGGAGGGGTAAGCGGAATTCCTAGTGTAGCGGTGAAATGCGTAGATATTAGGAGGAACACCAGTGGCGAAGGCGGCTTACTGGACGGTAACTGACGTTGAGGCTCGAAAGCGTGGGGAGCAAACAGGATTAGATACCCT
+
FF<EGFDFEEGGGGEEG@FGFGGGGGG8CGGG,EFEFFEGGG7@C@FFFD?FFFG<=EFFFCFGFFGBFGGGGGGFGGFFCFFFGGGGGGGGGGAFGFAFCGGGFF,EFFGFFFGFGGF,+FCGECEEG9DG@<>FFFF@FGGFG:FG*8:@@BFC9BFEGGG;FCFDFBGFFGGGCEG8C:8F9F<E=8CFG@FGC>CEEG:00C;EE*GC9FCD?CDFGG7AC9>CF#C@CEGEDF<<FD9(?GFFFC742DFFFAAFFDFFC0FAGFDBGFCG?CC?AEDF8GGF@GFFE,GFB9GF<E@DGGGEGECF7GGGGGDFGFAE,GGGFAGGEFCECGGGFGGGGECGGGFGGGGGGGGGGGFGGGFGGFGGGFCCGEGFF>GGEFEFDGFGGCFGFGDCGF9FEGDGGGGCCCCC
@QYRCM 128
TGGGGGATATTGCACAATGGGGGAAACCCTGATGCAGCAACGCCGCGTGGAGGAAGAAGGTTTTCGGATTGTAAACTCCTGTCGTTAGGGACGATAATGACGGTACCTAACAAGAAAGCACCGGCTAACTACGTGCCAGCAGCCGCGGTAAAACGTAGGGTGCAAGCGTTGTACGGAATTACTGGGTGTAAAGGGAGCGCAGGCGGACCGGCAAGTTGGAAGTGAAAACTATGGGCTCAACCCATAAATTGCTTTCAAAACTGCTGGCCTTGAGTAGTGCAGAGGTAGGTGGAATTCCCGGTGTAGCGTTGGAATGCGTAGATATCGGGAGGAACACCAGTGGCGAAGGCGACCTACTGGGCACCAACTGACGCTGAGGCTCGAAAGCATGGGTAGCAAACAGGATTAGATACCCT
+
GGGGGGGGGGGGGFFGGGFE@FEGGGGEFGGGGGGGGGGGDFGGGGGGCEGGE8=BECEGGFGGGGGCCEGFGGGGGFGGFGGG7=FEFG@F@CFGGGDGGGG><BEGFGGFA<F8DF8FFCGF+@FFGFGGC<FFCGFGGCFFFCEGF8CFGFG<FC@BFF<BCC:FG7FC#FFGGEGGG9,=BFGC:8GGFEE8?EEGGGGCEGEFE:FB9?7GFCF>FECB@@FDCFC9FFGGGGEFGGD%=FDFFGGFF;CFFD=FFFEGGFF=<B9FCECGF;@EGGGGGFGCGGFGGGGGGGEGGFF:8FCA,FE9FCGGFF,,FCC:GGFCFGCF7GGFGGCFC@FFEGGFCGDGF<F<8E@@GFFFFFCGGGGGFF<FCGCGGCGGGGGE?GG?GGEF@,GFGFCFACCFEEFA,A@@
@QYRCM 129
TGGGGAATATTGCACAATGGGGGAAACCCTGATGCAGCGACGCCGCGTGAAGGAAGAAGTATCTCGGTATGTAAACTTCTATCTGCAGGGAAGATAGTGACTGTACCTGACTAAGAAGCCCCGGCTAACTACGTGCCAGCAGCCGCGGTAATACGTAGGGGGCAAGCGTTATCCGGATTTACTGGGTTTAAAGGGAGCGTAGACGGTGTGGCAAGTCTGATGTGAAAGGCATGGGCTCAACCTGTGGACTGCATTGGAAACTGTCATACTTGAGTGCCGGAGGGGTAAGCGGAATTCCTAGTGTAGCGGTGAAATGCGTAGAGATTAGGAGGAACACCAGTGGCGAAGGCGGCTTACTGGACGGTAACTGACGTTGAGGCTCGAAAGCGTGGGGAGCAAACAGGATTAGATACCCT
+
FGGGGGGDFFGGFFFGGGGGCGGGGGGFFG8FGGGFGG7FGGGGGGGGGGFFEFEFGGG?EGE9FGFEGGF?FGGCEFGGCGFFFCD,EEFGECFF,?<9F,?5EF,EFFFFFB,,C,:B+=3@+@FFGFDGCB=FGFG?FFGGCFEG:>:,=E*3@3:D>83=C1<?8<B=CF@FC<=CE3FF,CC%2CFFG2DFGFGEG><+8EEB>8CGFA@;9@7GF<EF,DCC@@;GD>,::9CFCFG<C,DGEFFFFFGDFCCGEF9,FFFBED:?:ECF:0@2FCCGGGGFFEBC,EE<?<,9GGGGGFCFFF???7FDFGFGFF9FFGCFFDBCGGGGFFGFEF@,GGGF@+GF<E9,@7GF@GGGGGF7FD9,,,ECFDGGGEGFEGGFGFGFF9GGFGGGGFEAGFEGFF8C@CC@
@QYRCM 130
TGAGGAATATTGGTCAATGGACGCGAGTCTGAACCAGCCAAGTAGCGTGCAGGATGACGGCCCTATGGGTTGTAAACTGCTTTTGCGCGGGGATAACACCCTCCACGTGCTGGAGGTCTGCAGGTACCGCGCGAATAAGGACCGGCTAATTCCGTGCCAGCAGCCGCGGTAATACGGAAGGTCCGGGCGTTATCCGGATTTATTGGGTTTAAAGGGAGCGTAGGCCGTGAGGTAAGCGCGTTGTGAAATGTAGGCGCCCAACGTCTGCACTGCAGCGCGAACTGCCCCACTTGAGTGCGCGCAACGCTGGCGGAACTCGTCGTGTAGCGGTGAAATGCTTAGATATGACGAAGAACCCCGATTGCGAAGGCAGCTGGCGGGAGCGTAACTGACGCTGAAGCTCGAAAGCGCGGGTATCGAACAGGATTAGATACCCT
+
GGGFGGFFGGGGFGGGGGGGGGGGGGGGGGGGGGGGGGGGGGGGGGGGGGFGGGGGGGGGGGGGGGGGGC7FCGGGGGGGGGGGGGGGGGGGGGGGGGGFEEGGGGGGGGGCFGGE:FCGGGGGGGGGGGGGGG:7DFGGGGGGGGCFGGGGGG?GGGGG@?GGGGGGGGGGGGGGG?CGG<EEGEGE8GCEFCC:C<CGFFFGGFFGFFFEFGGGGGGGFEEEG:>.EGGGGG@FFG5CBDGGGFC9GGFEGGFCGEEG5CEGFCEGFFGFGFE@CEFEACFFFF9AGECF<9@+CFC>=+GFCGGGGGGGEB?+GGGGCGGCGEDGGEGFGGGGGDFFGFGED@@EGFGGGF@GGGGGEEGGGGGGGGGGGGDGGGGGGEGGGGGFGGGGGGGGGGGGF@GGGGGGGGGGGGGGGGGGGGGGGGGGFDGGCCCCC
@QYRCM 94056
TGGGGAATATTGCACAATGGGGGAAACCCTGATGCAGCGACGCCGCGTGAAGGAAGAAGTATCTCGGTATGTAAACTTCTATCAGCAGGGAAGATAGTGACGGTACCTGACTAAGAAGCCCCGGCTAACTACGTGCCAGCAGCCGCGGTAATACGTATGGTGCAAGCGTTATCCGGATTTACTGGGTGTAAAGGGAGCGCAGGCGGAAGGCTAAGTCTGATGTGAAAGCCCGGGGCTCAACCCCGGTACTGCATTGGAAACTGGTCATCTAGAGCGTCGGAGGGGTAAGTGGAATTCCTAGTGTAGCGGTGAAATGCGTAGATATTAGGAGGAACACCAGTGGCGAAGGCGGCTTACTGGACGATAACTGACGCTGAGGCTCGAAAGCGTGGGGAGCAAACAGGATTAGATACCCT
+
GGFFEG:FGCFFGGGGGGG8FEGGEFGGGGGGGGFGFGDGGGGGGDGGCFFFFFCE8CFGGGGGGGFGGGGGGGGGGGGGGFFGGGGFFDGGGGGGGGFGGFGG@CGFA8FFEFGFG?GGFGGG:FGGGGGGFGCFGGGGGGGGGGGGGGGGGGGGGGGGFCFGGEFGF>>FFGG7-<FGEGGGGGGGFFGGGGGGEGGGGGEGCEEEFE@FFGFGFGFGGGGFGGGGGGGGGGGGGGGGFFGGGGGGGGFGGGGGGGGGGGGFGFA?GGGGGGGGGGGGGFEFGGGGGCFAFFFFFDECGFEGGGGCGGGGGGGGGGGGGGCFGGGGFGGGCFGFGGGGGGGGGGGGGEGFEFAGGGGGGGGGGFCEGFGGGGGGGGGGGGGGGGGGEFGGFFGF?GFFCGFFFDFGGGGCCCCC
@QYRCM 55129
TGAGGAATATTGGTCAATGGACGAGAGTCTGAACCAGCCAAGTAGCGTGCAGGATGACGGCCCTATGGGTTGTAAACTTCTTTTATATGGGAATAAAGTGGTCCACGTGTGGATCTTTGTATGTACCGTATGAATAAGGATCGGCTAACTCCGTGCCAGCAGCCGCGGCAATACGGAGGATCCGAGCGTTATCCGGATTTATTGGGTTTAAAGGGAGCGTAGGCGGATTGTTAAGTCAGTTGTGAAAGTTTGCGGCTCAACCGTGAAATTGCAGTTGATACTGGCAGTCTTGAGTGCAGTAGAGGTGGGCGGAATTCGTGGTGTAGCGGTGAAATGCTTAGATATCACGAAGAACTCCGATGGCGAAGGCAGCTCACTGGAGTGTAACTGACGCTGATGCTCGAAAGTGTGGGTATCAAACAGGATTAGATACCCG
+
GGE@A<FGGGGGGFGFFGF8FCCF7FFFGG9FGGCDFFFGGFFG9FGE7FDEFFGC4<F7C:FGFGGDEAFCFGGGGGGCGGGGG9F9FGGFGGGGGGGGGCFGG<CC?FGG9=FEFGGGGDAGGGG@DFGG9FABFGGGFG@7CCFGFDDFGCCFFGFGGGGGGD>FCGGFCFFGGGEFGGFF<CGGGGE=GBCF@::::C+B?FC7F<FFEGDFEEDCCEEFEGEGGGGGGFC@8?GFFGGGGFFBCFFEGCDGGGGGGCGGGDEFFGGDGFGEE@9GGFGGFGGF9DFF9FDE=CGGGGFGFCFC+CGGGGGGGGF<GGGGGGGGGGGF9GFGAGGGGGGGGGE@GF@E<F@@CFDCB,EDGGGGGGGGFF9GGGGGFFGGFFF@7GGC<9GEFEFFGGFGGGGGGGGGGGGGGGGGGGGFECFFF<GCCCB-
@QYRCM 133
TGGGGAATATTGCACAATGGGGGAAACCCTGATGCAGCGACGCCGCGTGGGGGAAGAAGGTCTTCGGATTGTAAACTCCTGTTGTTGAGGAAGATAATGACGGTACTCAACAAGGAAGTGACGGCTAACTACGTGCCAGCAGCCGCGGTAAAACGTAGGGCACAAGCGTTGTCCGGAATTACTGGGTGTAAAGGGAGCGCAGGCGGGAAGACAAGTTGGAAGTGAAATCTATGGGCTCAACCCATAAACTGCTTTCAAAACTGTTTTTCTTGAGTAGTGCAGAGGTAGGCGGAATTCCCGGTGTAGCGGTGGAATGCGTAGATATCGGGAGGAACACCAGTGGCGAAGGCGGCCTAATGGGCACCAACTGACGCTGAGGCTCGAAAGTGTGGGTAGCAAACAGGATTAGATACCCT
+
GGFGDGGFGGGFGGFGGCFGGGGCFGGCEGGFFGGDF<CCEGGCGGEG@C7B4CCFGFCF=F<EFGCFCGFCGEFEFGGGG<FFEFEEFCFGCEGEFADGGGGEFGAFGFGGG@FGFGDGGGGGGGGGFFCFGBEFGGGFGGGFGEEGC:C3;CEFFF=0=FFGGGF@CFG1<F=FGCFG?:F>C7.<:<EFFGG5CDC:CFC:EE58EDFGGFCC@338ECCGGGGFC30:CGFGCGFCFGGD@ECF>8F>DE=@F=<DFDEDF>:CFGGF:FFACD>E=FFGFF7DEGFE<8=CCEGGEBF>8:=:5EAC4,,>GGFGF>=>:CF<AGFGFFFC9GFGGEFC@:B6+CC<6<C;,CCFEC88GGGGEF@CFF@C8@:EC@,@,F@GF?GGGFFFC@F<E<6C,C;,@FC6A,A<
@QYRCM 134
TGGGGGATATTGCGCAATGGGGGAAACCCTGACGCAGCAACGCCGCGTGAAGGAAGAAGGTCTTCGGATTGTAAACTTCTTTTGTCAGGGACGAAGAAAGTGACGGTACCTGACGAATAAGCTCCGGCTAACTACGTGCCAGCAGCCGCGGTAATACGTAGGGAGCGGGCGTTGTCCGGATTTACTGGGTGTAAAGGGTGCGTAGGCGGCCGAGCAAGTCAGTTGTGAAAACTATGGGCTTAACCCATAACGTGCAATTGAAACTGTCCGGCTTGAGTGAAGTAGAGGTAGGCGGAATTCCCGGTGTAGCGGTGAAATGCGTAGAGATCGGGAGGAACACCAGTGGCGAAGGCGGCCTACTGGGCTTTAACTGACGCTGAGGCACGAAAGCATGGGTAGCAAACAGGATTAGATACCCT
+
CF@FGGFGGGGGDGGGFGFG,8CCFGGCGGFGGGGCFGGG?FFEEDGFEFEGGCFFE<F<<EFF9FCC4BEFGGGGFFFGGFGGG,<FEFFGGGGGC@GFFGGGDGEG+DC>EDCEG8FGGFF<FCFCEGFF9FGEECFCCGGCCC:CEEEFFGGG,FCFGDGGG5<#ECC=EFG@C7F7B?3<FGFCFC:C8C@CFE.9DEG*=;A?EC:F;F:EFFCF-C@DCEGGFFDCCG<GGGGF<<C:GGGGGF@FFF:CFFCFGGFFCFFF:FGFDECDF;FG9FGFFFGGFF>GGFFFF>+@GF<FFC=8+F<GFA9BC@7<?EFC,C@:G@FCFAEGE8E9GGFEECFDEGGGGGFFFFEDDFGGGFC6FDEEGFFF?GGFGCCFB,F@E<,GGFF<GFFFFEFGFGFFAFEE8FC@@C@
@QYRCM 81264
TGGGGAATATTGCACAATGGGGGAAACCCTGATGCAGCGACGCCGCGTGAAGGAAGAAGTATCTCGGTATGTAAACTTCTATCAGCAGGGAAGAAAATGACGGTACCTGACTAAGAAGCTCCGGCTAAATACGTGCCAGCAGCCGCGGTAATACGTATGGAGCAAGCGTTATCCGGATTTACTGGGTGTAAAGGGTGCGTAGGTGGCAGTGCAAGTCAGATGTGAAAGGCTGTGGCTCAACCCCGGAGCTGCATTTGAAACTGCATAGCTAGAGTACAGGAGAGGCAGGCGGAATTCCTAGTGTAGCGGTGAAATGCGTAGATATTAGGAGGAACACCAGTGGCGAAGGCGGCCGGCTGGACTGTTACTGACACTGAGGCACGAAAGCGTGGGGAGCAAACAGGATTAGATACCCT
+
GGGGGEGGGGGGGGGGGGFFDEGGGGGFGGGGGGGGGFF@FGGGGGGFGGGGGGFGGGFGGGGGCFGGGGGGGGGGFGGGGGGFFGGGGGGGGGGGGGGGGGGGGGGGEGGFGGGFGEGGGDGGC>EGFFAFF@DGGGGGG8CGGGGGG6C9DFG:FFC<2GGFGGGGGGGEFGFGGG?FGGFFGFFGGCFGGECFDGGGCC@GF?EGGFGFG7FFFGGFEGEDGF=GGFGGGFFFF<FFGC>7GEFDGFGFGGGGGGGGGGFGGFGFFCGGGGGFEAFGGGGFF?FEF,FGGGFDFEGFGF:GGGGGGGGGGGGFFEF;FGGGGFFGGGCGGGGGGGGGGGGGGGEGGGGFF@,CGGGGGGFFCGGGGGGFFGGGGGGGFGGGGGGFCGGGGGGGFCGFGGGGFFDGGGFCCCCC
@QYRCM 74385
TGGGGAATATTGCACAATGGGGGAAACCCTGATGCAGCGACGCCGCGTGAGCGAAGAAGTATTTCGGTATGTAAAGCTCTATCAGCAGGGAAGAAAAAAATGACGGTACCTGACTAAGAAGCCCCGGCTAACTACGTGCCAGCAGCCGCGGTAATACGTAGGGGGCAAGCGTTATCCGGATTTACTGGGTGTAAAGGGAGCGCAGGCGGTGCGGCAAGTCTGATGTGAAAGCCCGGGGCTCAACCCCGGGACGTCATTGGAAACTGTCGTACTTGAGTATCGGAGAGTTAAGTGGAATTCCTAGTGTAGCGGTGAAATGCGTAGATATTAGGAGGAACACCAGTGGCGAAGGCGGCTTACTGGACGATAACTGACGCTGAGGCTCGAAAGCGTGGGGAGCAAACAGGATTAGATACCCT
+
FGGFGDFGGGGGGGGGGGGFGGGGEGGFGGGGGGGGGGGGGDEGGGGGGGGGGGGGGGGGGGGGGGGEFGGGCGGFGGGGGFGGGGGGDGBEEGDGGFCGFGGGGGGGGGFGFGGGGGGGGCF<9CCFGGGGGAFGFFG?3GFGCFCGGGDBFG6GG>CCFGGGGGGFFCFGFF7F9FGGGEE9F>EGGGF8EDFFEGCEEEGEEGGGEFF<FEEFCGGEEFECFFGGGGGGGGGGGF@EGGG?5A@EGC9:#+GFGGFEEGGFFFGGGGGGGFF;C7FGGGGFAA,,9GGGDDFFFGFCECGEECF8CGDGGGGGGEF7FGGGGGGGGDFGFFGEFGGFGGGGGGFGGGEB@GGGF<GGGGGGGGDGGGGGGGGGGGGGGGGGGGEGGGGGGGGGGGGGGGFDFCDGFFEFGGCCCCC
@QYRCM 137
TGGGGGATATTGCGCAATGGGGGAAACCCTGACGCAGCAACGCCGCGTGAAGGAAGAAGGTCTTCGGATTGTAAACTTCTTTTGTCAGGGACGAAGAAAGTTACGGTACCTGACGAATAAGCTCCGGCTAACTACGAGCCAGCAGCCGCGGTAATACGTCGGTAGCGAGCGTTGTCCGGATTTACTGGGTGTAAAGGGTGCGTAGGCGGCCGTGCAAGTCAGTTGTGAAAACTATGGGCTTAACCCATAACGGGCAATTGAAACTGTCCGGCTTGAGTGCAGTAGAGGTAGGCGGAATTCCCGGTGTAGCGGTGAAATGCGTAGAGATCGGGAGGAACACCAGTGGCGAAGGCGGCCTACTGGGCTTTAACTGACGCTGAGGCACGAAAGCATGGGTAGCAAACAGGATTAGATACCCT
+
EFFGG7FFGGGGGCFDGEEAFDCCFFFGGGGGFFGE@C@FE:@FEGFGGGFGGFFGGE,FAFFF<+FC+4,C?FC<EF,BFFA<=?FFGGC++8C8FFF8F,,C++:A7?<AFCGCBFG<,8B,@>7+@FEF9<>**3*@:>:-CGECFA>>98:CCB'+74#*1BF#:6;<+8/+9ECE?23;<9@=FF4=CECF>E1DCCGGF?3:<:*1#<1FC@49CCFFA<FF9@@,FAF:GD,GEEBGD;53>8+,,,,@,BAFDFGFC>+:8F9FA8GFF?9?GGGFFGGFGEGGFFEGDFEF:@EEA7@EC7F<GGGGGGGGGGFGF@BB@7FGFCGFF<FFFE7C7GGGGGGGF8GGFFFFGFGEFGF@C,GGGEG?GGGFFGFEGGGFFFGGGGGGGGFGGGF<GGGGGGGGGGCCCCC
@QYRCM 138
TGGGGAATATTGCACAATGGGGGAAACCCTGATGCAGCCACGTCGCGTGAGTGAAGAAGTATTTCGGTATGTAAAGCTCTATCAGCAGGGAAGATAATGACGGTACCTGACTAAGAAGCTCCGGCTAAATACGTGCCAGCAGCCGCGGTAATACGTAGGGCGCGAGCGTTGTCCGGAATTATTGGGCGTAAAGGGCTTGTAGGCGGTTTGTCGCGTCTGCTGTGGAAGGCCGGAGCTTAATTCCGTGTATTGCAGTGGGTACGGGCAGACTAGAGTGCAGTAGGGGAGGCTGGAACTCCTGGTGTAGCGGTGGAATGCGCAGATATCAGGAAGAACACCGATGGCGAAGGCAGGTCTCTGGGCTGTAACTGACGCTGAGAATCGAAAGCATGGGGAGCGAACAGGATTAGATACCCT
+
FG,CFFGGDGGGGEGEGGFC8:@FFGF8FGGGC<FGGG-FFG@FEEGGGGCCEF@FF,CC9CEF,CF,,DEB,CF<FGED<F<AD@FCGGFG@<<FGCAF<FEFAFADFG<?AE,55BE,<,BC=+:?<D,?+:,:+,AFF=DF::=CG7CFBEF>,,@>@FG:5:>FC<:F:CFCEE<,1,2,BFFGE4F8<+C6<6:FGCE#<8>CE?#<E@E,?8CCDC=<#F@445>3F<E?CF>:#08=<0GC>FDC?F>,D+@CGFAGFFCEFGF,GE84,FEEA944?B,B,<EGFFE+GGEGGGGEGGGGGGFFCDGGGFF9GGGGGGFGGGGGGFF@-GGGFF@:FGECEGGGFEFEDGGFD@@<GAFFGGGGGGGGFF<66,GGGCGGFFFGGGGGGGGGGGGGGCGGGF@8CCCCC
@QYRCM 88753
TGGGGAATATTGCACAATGGGGGAAACCCTGATGCAGCGACGCCGCGTGGAGGAAGAAGGTCTTCGGATTGTAAACTCCTGTTGTTGAGGAAGATAATGACGGTACCTGACTAAGAAGTCCCGGCTAACTACGTGCCAGCAGCCGCGGTAATACGTAGGGGGCAAGCGTTATCCGGATTTACTGGGTGTAAAGGGAGCGTAGACGGCGCAGCAAGTCTGATGTGAAAGGCAGGGGCTTAACCCCTGTACTGCATTGTAAACTGCTGTGCTTGAGTGCCGGAGGGGTAAGCGGAATTCCTAGTGTAGCGGTGAAATGCGTAGATATTAGGAGGAACACCAGTGGCGAAGGCGGCTTACTGGACGGTAACTGACGTTGAGGCTCGAAAGCGTGGGGAGCAAACAGGATTAGATACCCT
+
FGGGGGGGGGGGGGGGGGG?FGGEGGGGGGGGGG<FFFGGDGGGGGGGGGGCFFGGGGF,CEFGEFGGE+EFGGGEGGGAFEFGGFFAFFGFGFGGGGGGGGCFG:<FGFFGGGGGGGFFFCFFCFFGG9FFDFGFGGGGGG8>FGCFFE>FFFFFFFGGGGGEGGGCFCFGGGGG?GDDGF<FEECC:FFGFFGFDGEEGGGDCGGGGGEG?FFFFCGF@CCCFCFGFDFGGFCF=FE>ECBF9C#=FFC0,<FF&@?<=?FFFF?8FDFFFGC7CCC7CFE,A?B=+8<<E<?B,9GGF@GEEEFFCC,<?,DGGGFDGCF<CC8F?9GGGFE-FECCGFFF@@GGEFF9CFGGGGGGGGGGGGGGGGFGGFGGGGGFF7FC77F7GEB,GGGGGGFFFGGGGGFEGGGCC8C@
@QYRCM 97178
TGGGGAATATTGCACAATGGGGGAAACCCTGATGCAGCAACGCCGCGTGAGTGAAGAAGTATTTCGGTATGTAAAGCTCTGTCTTCAGGGACGATAATGACGGTACCTGAGGAGGAAGCCACGGCTAACTACGTGCCAGCAGCCGCGGTAATACGTAGGTGGCAAGCGTTGTCCGGATTTACTGGGCGTAAAGGGAGCGTAGGCGGACTTTTAAGTGTGATGTGAAATACCCGGGCTCAACTTGGGTGCTGCATTTCAAACTGGTAGGCTAGAGTGCAGGAGAGGAGAATGGAATTCCTAGTGTAGCGGTGAAATGCGTAGAGATTAGGAAGAACACCAGTGGCGAAGGCGATTCTCTGGACTGTAACTGACGCTGAGGCTCGAAAGCGTGGGGAGCAAACAGGATTAGATACCCT
+
F@F?E8CEFGGGGGGGGGGGGGEGGFGGGGGGGFGCGG<FFGGGGGGGGGGGGGGGG,FFAFGGGFGBFGGGGDGEFDFFFFGFFGGGCFGGG7?CEGG9FGGGGGGGGFEDFC7@GGG8,BCFGGEF0DFGGGCFGG>FGC@CCCEGGEEFFFCGGGG$>CFFGCFEGFEGFGGGGGGGGGGGFC@GFGFCFFGFGGGGGGECFE@?8.<<EGFF@,GECFFGGGGGGGE8GGDG0FGGG7?CCF>?;EEG8GFGFGEFGGE<&,4(DFDGGGFAFGGGFGGFF9<F9AEFGGGFGGFDGGFE6DGGGFEEDGGGGGGFFE9GGGFGEC,GEGFFGGGDGGCFFEBEGGFE@EC9CGEFFFA<@FGGGEEDFGGFGFGFCFFGDGGGGGGGGGGGGGGFFGFEEDGGGGGCCCCC
@QYRCM 141
TGGGGAATATTGCACAATGGACGAGAGTCTGAACCAGCCAAGTAGCGTGCAGGATGACGGCCCTATGGGTTGTAAACTGCTTTTATAAGGGAATAAAGTGAGTCTCGTGAGACTTTTTGCATGTACCTTATGAATAAGGACCGGCTAATTCCGTGCCAGCAGCCGCGGTAATACGGAAGGTCCGGGCGTTATCCGGATTTATTGGGTTTAAAGGGAGCGTAGGCCGGAGATTAAGCGTGTTGTGAAATGTAGACGCTCAACGTCTGCACTGCAGCGCGAACTGGTTTCCTTGAGTACGCACAAAGTGGGCGGAATTCGTGGTGTAGCGGTGAAATGCTTAGATATCACGAAGAGCTCCGATTGCGAAGGCAGCTCACTGGAGCGCAACTGACGCCGAAGCTCGAAAGTGCGGGTATCGAACAGGATTAGATACCCT
+
<FGGGGGGCFGGGGGGGGGGGGGGGGGGGGGGGGGGGGGGGGGGGGGGGGGGGGGGGGGGDGDGGCGGGFDGGGGGGGGGGGGGGGGGGGGFGGGGGGGGGGGGGGGEGGGGGGGGCFGGGGGGGGFGFGGGGGGGF;FGFF9FG?GGGGGGG?GGGGFG?GGGGGDGGGGCFGGGFFGGGGGGGGGGGGGCFGGC<FGFFGEFGGGFFGFGGGGGGEGGGGGGGGGGGGGGGFGFGE8GGGGGGGGGGGFF>GFGGF<F:CGFGFGGCGGGGGGGDFGEEGFGGGC@@GFFA+DGDGGFFFF<GGGGGGGGGGGGGGGGGGGGGGGGGGGGGGGGGGGGGGGGGGGGGE9E8GF=-GGGGGGGGGGGGGGFFF9GGGGGGGGGGGEGGGGGGGGGGGGGGEGF@DFGFEFGGGGGGGGGGGGGGGGGGGGCCBCC
@QYRCM 142
TGGGGAATATTGCACAATGGGGGAAACCCTGATGCAGCGACGCCGCGTGAGTGAAGAAGTATCTCGGTATGTAAAGCTCTATCAGCAGGGAAGGTAATGACGGTACCTGACTAAGAAGCACCGGCTAAATACGTGCCAGCAGCCGCGGTAATACGTATGGTGCAAGCGTTATCCGGATTTACTGGGTGTAAAGGGAGCGCAGGCGGTGCGGCAAGTATGATGTGAAAGCCCGGGGCTCAACCCCGGTACTGCATTGGAAACTGTCGTACTAGAGTGTCGGAGGGGTAAGCGGAATTCCTAGTGTAGCGGTGAAATGCGTAGATATTAGGAGGAACACCAGTGGCGAAGGCGGCTTACTGGACGATAACTGACGCTGAGGCTCGAAAGCGTGGGGAGCAAACAGGATTAGATACCCT
+
GFGGGGGGGGGGGGGGGGGGGGGGGGGGGGGGGFGGGGFGGD>FEGG7@GF6CFFEFGGGGGCFGGGCDBFGGGGGGGGGGCGGGGGGGGGGG7FGFGG9ECF4FEFFEFFFCDEGGGGGGGGGGGGGFCFGFFGGB@FEFCGFGDGGG7B9@E=@GFFGGGGGG?4:8FFGGCG;B<FGGGFGGGFE=FFCFFEGGGGGGGGCEGEE>CFEGEFC#8FCCGGGFF7A6GFC:CG:8E<EFF8GGGFDGFGFFCGGGFFFGGGG=C<@A9FGFFFF7EEG3CDGGF>CGGDCGFFCGGF<FDGGGGGGGGFAEEFGGFGFGGGFECGGFFGGFF@@9DAGEBCFF7CCGGFFGGGGGGGGGGDGFGGGEGGGGGGGGECFEGFCGGGGGGGGFCF9GGGGGGGGGGCGGGFCCBCA
@QYRCM 143
TGGGGAATATTGCACAATGGGGGAAACCCTGATGCAGCGACGCCGCGTGAAGGAGGAAGTATCTCGGTATGTAAACTTCTATCAGCAGGGAAGATAGTGACGGTACCTGACTAAGAAGCCCCGGCTAACTACGTGCCAGCAGCCGCGGTAATACGTAGGGGGCAAGCGTTATCCGGATTTACTGGGTGTAAAGGGAGCGCAGGCGGTGCGGCAAGTCTGATGTGAAAGCCCGGGGCTCAACCCCGGGACTGCATTGGAAACTGTCGTACTTGAGTATCGGAGAGGTAAGTGGAATTCCTAGTGTAGCGGTGAAATGCGCAGATATTAGGAGGAACACCAGTGGCGAAGGCGGCTTACTGGACGATAACTGACGCTGAGGCTCGAAAGCGTGGGGAGCAAACAGGATTAGATACCCT
+
GGFGGFBFFGGGGGGGGGGGFGG7FGGGGGGEGGGGGGGDGGGGGGGGGD<FFCEEGGFCFFFFGEG?<+EFGGGGGGDCFGFFG8E8BFDGGG9BFGG9?CCBC7,A<EGGA5DFGGEFEG@FC>?GG<<4<6ADFGG7FF9FFEEFCFE*FFF?FGGGGE9:C5<A<:F8CFCFE?@CEFGGFGEE:FFFC@>F8C8*8:GGEEEC8>8CEGGC@GFGGFFGCFEF>@*:8CC>>>EFFC@=37:ECD>@,@90EGFFFGF7DGD5FFFFEC7:6+8:DGGGF?9EFFGEFFGGGGFCGFFCDGGFE9FFCGGB>9,GGGGGGGCGFECGGGGGDGGGGFFDGGEGGGGGGFFEFGEEFDC<GFFGEGG@EE8GDECFCGGFGGGEGGFD8GGGEEGGGGGGGGGGGFGCCCCC
@QYRCM 144
TGGGGAATATTGCACAATGGCGAAAGCCTGATGCAGCAACGCCGCGTGAGGGAAGACGGTTTTCGGATTGTAAACCTCTGTTTTCGGTGACGAACAAATGACGGTAACCGAGTAGGAAGCCACGGCTAACTACGTGCCAGCAGCCGCGGTAATACGTAGGTGGCAAGCGTTATCCGGAATTACTGGGTGTAAAGGGAGCGCAGGCGGAAGGCTAAGTCTGATGTGAAAGCCCGGGGCTCAACCCTGGTACTGCATTGGCAACTGGTCATCTAGAGTGTCGGAGGGGTAAGTGGAATTCCTAGTGTAGCGGTGAAATGCGTAGAGATTAGGAAGAACACCAGTGGCGAAGGCGATTCTCTGGACTGTAACTGACGCTGAGGCTCGAAAGCGTGGGGAGCAAACAGGATTAGATACCCT
+
GGGGGFEFGGGGGGGGGGFGGDEEF7EFFGGGFGDGGGGGGGGGGGGGFE?FEGGCFGGGGGGFGDC?@FGFFFCFDF<FGGCECEDFFGGGGGFGGGGGGFFDCFF<DFFGFGGFGGGGFFGGGGGGGFGEFEGFFGDFFGFFGGGG?GD:FGGGGGGG@FGGGGG:FF@FCFFGGGG8CFF=FGG>FFGGFFGG@GGGGGGD>EGDGDGFFGFFDG?GF@AFGFGGGGGGGGGFGB;<EFGGFGGGFFE@CCFFGF)EFGCGFE7GE<B?@F7AFF7EFEGGGGGGGGGGFF8GFDFB,FCGFE@?A<GFFC:EGGCFAFABAACDFFGGGEF8EGGGGFF:7F7B7<8FAGGGGFCGFDEFDGGFGCCEFEGFEGDEF<ECGGGGGGGGGGGGGGGGGGCCC,DFGGFCCCCCC
@QYRCM 71246
TGGGGAATATTGCACAATGGGGGAAACCCTGATGCAGCAACGCCGCGTGAGTGAAGAAGTATTTCGGAATGTAAAGCTCTATCAGCAGGGAAGATAATGACGGTACCTGACTAAGAAGCTCCGGCTAAATACGTGCCAGCAGCCGCGGTAATACGTATGGTGCAAGCGTTATCCGGATTTACTGGGTGTAAAGGGAGCGCAGGCGGAAGGCTAAGTCTGATGTGAAAGCCCGGGGCTCAACCCCGGTACTGCATTGGAAACTGGTCATCTAGAGTGTCGGAGGGGTAAGTGGAATTCCTAGTGGAGCGGTGAAATGCGTAGATATTAGGAGGAACACCAGTGTCGAAGGCGGCTTACTGGACGATAACTGACGCTGAGGCTCGAAAGCGTGGGGAGCAAACAGGATTAGATACCCT
+
GFGGE:BFGGDDG,CF<FGFFECFGGCFGGGFFFFGGGCDFCFECFC@CCCFGGCGCEFC<EEGGGC,BFFFG?5CCDFC<,CCDFFFGGGGCFGGFFGCFG7CECCADFGFGFG9EFCFG@FGGGGGFGGGDA@F@,@DAE8DFDE>F78<,,637=F,;F:CFEGC:B*>FBFDEEGC9;:CFGF<CF7#@C7*=<:#<.E<FCC<1?;8G2<9,0FE7@9,52BC7>CGEECC5::FEFGEFE89<=8C0@9B8@E*D;EF:,#F:C;<FCC@6+29,'C-CGFDF9FEE,GGFB=9FA++CC=,<FECB4,+,?,FFE?A<CFG<CFE:6,C9GDCB@69FF:@7:FGFCGGFF@C;@,CEEFC,@FCE,<F@::6,@CGF7@EFAGDEC9GFCC@C<AC5C,EC,DC<<66
@QYRCM 146
TGGGGAATATTGCACAATGGGCGAAAGCCTGATGCAGCGACGCCGCGTGAGCGAAGAAGTATTTCGGTATGTAAACTTCTATCAGCAGGGAAGAAAATGACGGTACCTGACTAAGAAGCCCCGGCTAACTACGTGCCAGCAGCCGCGGTAATACGTAGGGGGCAAGCGTTATCCGGATTTACTGGGTGTAAAGGGAGTGTAGACGGCTGTGCAAGTCTGAAGTGAAAGGCATGGGCTCAACCTGTGGACTGCTTTGGAAACTGTGCAGCTAGAGTGTCGGAGAGGTAAGTGGAATTCCTAGTGTAGCGGTGAAATGCGTAGATATTAGGAGGAACACCAGTGGCGAAGGCGGCTTACTGGACGATGACTGACGTTGAGGCTCGAAAGCGTGGGGAGCAAACAGGATTAGATACCCT
+
FFGGGGGGGGGGGGGGGGGGFGGGGGGGGGGGGGGGGGFGGGGGGGGGGGGGGGGGGGGGGGGGGGGGGGGGGGGGFGGGGGGGGGGGGGGGGGFGGFFGGGGEFGGGGGGGGGGGGFGGGGG?GEGGGGGGGGGGGGGGGGGGGGGGFEG#FFFFGGGGGGGGFEFGCFGEGGGG*CFFEFEFGGEEGGGGGGGGGGGGDGG7EGGEGFEGGGGFECFCGGGGGGGGGGGGGGGFGGGGCGF@.6FF<GFFFGGCGGFGGGGFGGGGGEGGFFDGGDGEEGGGGGGGFGGGGGGGGGGCGGGGGGGGGGGFFCGGGGGGGGGEE<GGGFGGGGGFGGGGGGGGGGGGGGGGGGGGGGGGGGFFFF@GGGGGFGGGGGGGGGGGGGGGGGGGGGGGGGGGGGGGFGGGGGGCCCCC
@QYRCM 70017
TGGGGAATATTGCGCAATGGGGGAAACCCTGACGCAGCAACGCCGCGTGATTGAAGAAGGCCTTCGGGTTGTAAAGATCTTTAATCAGGGACGAAATAAATGACGGTACCTGAAGAATAAGCTCCGGCTAACTACGTGCCAGCAGCCGCGGTAATACGTAGGGAGCAAGCGTTATCCGGATTTACTGGGTGTAAAGGGCGCGCAGGCGGGCCGGTAAGTTGGAAGTGAAATCTATGGGCTCAACCCATGAACTGCTTTCAAAACTGTTTTTCTTGAGTAGTGCAGAGGTAGGCGGAATTCCCGGTGTAGCGGTGGTATGCGTAGATATCGGGAGGAACACCAGTGGCGAAGGCGGCCTACTGGGCACCAACTGACGCTGAGGCTCGAAAGTGTGGGTAGCAAACAGGATTAGATACCCT
+
DGCC@CEGGGGGGGGGGGF8FFGGGGGGGGGDF@FF7CFGGGGGCDGGGGC9CFFGGGGGGFGFGGGGGC@FFFFGGCFFGCFGFGFFFGFCCGGGGGGGGGGGGCBDFCGFGFGFGDFCFCG<FFCFGFFGGGGG8FCCFAFF,<FCGGDCEDGGGGFEGGCEDEGFG7CFE=*,5C@FE<:<2=?<F9CCECCGFGG5CCECEEGGGGGDGG??8FFDAFGGEE@FFFFFFFC@FFFGFAFF0;C?<GFFFCFFGGF@CFFGFFCFFD83DFFB>6AFF@:<GE=FB+EFAE?FAF@7EFFEA7>C7GEFEF:-,F>AC,FD@ECGF:C@6FBEEGGGGCGFC:CC@CGEC@C,GFEFFGFCFFGF9F:FFBC@GGFE@7CGGF@9FGEF@ECGGFFCGFADEDFACC9FCFC<CCC
@QYRCM 71313
TGGGGAATATTGCACGATGGGGGAAACCCTGATGCAGCGACGCCGCGTGGAGGAAGAAGGTCTTCGGATTGTAAACTCCTGTTGTTGAGGAAGATAATGACGGTACTCAACAAGGAAGTGACGGCTAAATACGTGCCAGCAGCCGCGGTAATACGTAGGGGGCAAGAGTTATCCGGAATTACTGGGTTTAAAGGGTGCGTAGGTGGTATGGCAAGTCAGAAGTGAAAACCCAGGGCTTAACTCTGGGACTGCTTTTGAAACTGTCAGACTGGAGTGCAGGAGAGGTAAGCGGAATTCCTAGTGTAGCGGTGAAATGCGTAGACATTAGGAGGAACATCAGTGGCGAAGGCGGCTTACTGGACTGAAACTGACACTGAGGCACGAAAGCGTGGGGAGCAAACAGGATTAGATACCCT
+
GG<EFFG8FGGGGGGGGFGGGC>FGGGFGGGGGGGFEGGEEGGGGGGGGGEGE,CFEFFGGGGGGGG+B:FEEGGGGFGGGGGF@F8FFF8=EFFG<,,?8F+++4C,CFFG<>8D<F<,5,8>::CB=?FD67190@8&9CCC85CE;DC;FFC<<CFGEDCG;B#FB::FG9EFB79B9F7FFD$#>D@7ECF5C>FCECFFGGGGGFCCFFFE0D>BDAGGGGCGFGGGFFDCEFG@,8C==88C8FB@:C;GGG>G=GEEEEFFGFEA04DFGFF=AFC8DC:FF8EA8GGGF=<?CGGGGGFCF?FCFC@FAEEEEC,E,9GFGEEE<@FF-GGFCEGCGGGEGGGGGFE<FGF@FAEFEFFFEFCF<EFCECCCFDGGECCCCGGGGFFF@9GFFC<9@FFGFFFAC8BA
@QYRCM 149
TGGGGAATATTGCACAATGGGGGAGACCCTGATGCAGCGACGCCGCGTGAGTGAAGAAGTATTTCGGTATGTAAAGCTCTATCAGCAGGGAAGAAAATGACGGTACCTGACTAAGAAGCCCCGGCTAACTACGTGCCAGCAGCCGCGGTCATACGTAGGGGGCAAGCGTTATCCGGATTTACTGGGTGTAAAGGGAGCGTAGACGGTTTTGCAAGTCTGAAGTGAAAGCCCGGGGCTTAACCCCGGGACTGCTTTGGAAACTGTAGGACTAGAGTGCAGGAGAGGTAAGTGGAATTCCTAGTGTAGCGGTGAAATGCGTAGATATTAGGAGGAACACCAGTGGCGAAGGCGGCTTACTGGACGATAACTGACGCTGAGGCTCGAAAGCGTGGGGAGCAAACAGGATTAGATACCCT
+
EEGGCCEGGGEFGFGFFGGGDGGGCFEGGGDGGCFGGGGGEGECGGG+@CFEFEGGEFFFFGCE94F:8<FGGEGFDGF9FGGF9FGGCFBFFGGGFDAFGGGGFBAA<,B<?BFFFEFB<FCFGGGGGDGGGG8FGGFGFFG?+:CFC*>,@?F:F7>FE<FEEG1FC><<FBG:EGGGDFGGGE98<GFCCFGGCCGD>EGGCDECCF?GEFGGE:CGFCFGD<<E:DGGFEF<GGFCG@97C/DFFD>GGE?<<GFFG7=;@CF<EEGEAGGFBEFE42CGFFFGGFGFFCGFGF@CFEFDEDGGFCGFECFFFC9=FFGFFF8GFFGFCFFCGFFGGGGGGGGGGGGFGFFFFGGGGFAFCF9GGGEF8GGGGGCFGGGGGGGGGGGGFF9GGGFFGGGGGFGGGGGCCCCC
@QYRCM 150
TGGGGAATATTGCACAATGGGGGAGACCCTGATGCAGCGACGCCGCGTGAGTGAAGAAGTATTTCGGTATGTAAAGCTCTATCAGCAGGGAAGAAAATGACGGTACCTGACTAAGAAGCCCCGGCTAACTACGTGCCAGCAGCCGCGGTAATACGTAGGGGGCAAGCGTTATCCGGATTTACTGGGTGTAAAGGGAGCGTAGACGGTTTTGCAAGTCTGAAGTGAAAGCCCGGGGCTTAACCCCGGGACTGCTTTGGAAACTGTAGGACTAGAGTGCAGGAGAGGTAAGTGGAATTCCTAGTGTCGCGGTGAAATGCGTAGATATTAGGAGGAACACCAGTGGCGAAGGCGGCTTACTGGACGATAACTGACGCTGAGGCTCGAAAGCGTGGGGAGCAAACAGGATTAGATACCCT
+
FGGGGGFFFGGGGGGGGFGGGEGGGGGGGGGGGGGGGGGGGGGGGGGGGCFGGGGFFGFEFGGGGGG:FGGGFGGGGGGGFFGCFGGGFGGGGGGGGGGGGGCFGGGGFGGGGGGGGDF<FGGGGGDFGGGGGFFGGGGGGGGGGGGGCCECG?F<FFGEGGGGFGGECCGFGGGGCG>GFFFGGGFFBFFACGGGGDCEGCEGGGFEEGGGGGGGGFFEGGGGGGECCFFGGGGEGCFFGF>CEGGGGGFFCDGFGFGEGGGFFGFEFFDGFGGFFFGGGFFGFAGFFFGGFGGGE=B,GGFC+DEGDFEFFEGGGFEF???<9GFGGGFGGGGGGGGGGEGGGDECE>FF<FCCFEF@ECFAGGFGGGGGGGGGFCCGGFFF7F7EGGGGGGGGGGGGGGGGGGGGGGFCCCC@
@QYRCM 75023
TGAGGAATATTGGTCAATGGGCGAGAGCCTGAACCAGCCAAGTAGCGTGCAGGATGACGGCCCTATGGGTTGTAAACTGCTTTTATAAGGGAATAAAGTGAGTCTCGTGAGGCTTTTTGCATGTACCTTATGAATAAGGACCGGCTAATTCCGTGCCAGCAGCCGCGGTAATACGGAAGGTCCGGGCGTTATCCGGATTTATTGGGTTTAAAGGGAGCGTAGGCCGGAGATTAAGCGTGTTGTGAAATGTAGACGCTCAACGTCTGCACTGCAGCGCGAACTGGTTTCCTTGAGTACGCACAAAGTGGGCGGAATTCGTGGTGTAGCGGTGAAATGCTTAGATATCACGAAGAACTCCGATTGCGAAGGCAGCTCACTGGAGCGCAACTGACGCTGAAGCTCGAAAGTGCGGGTATCGAACAGGATTAGATACCCT
+
FF9FGGGGGGGFGGGGGFA@FGGGFGGGGFFGGGGGGGFGGGGGDGGGGGGGGGGGGGGGDGGGGGEFGFGGCCFFGGGGGGGFGGGGGGGGGGGEFFFGFGFGGGFGGFGGGGFFFGGFFGF<FGGGGGGGGGGGGAFFFGCGGDFFFGGGGGGGGGGGGGGGDGGGEGGGGGGGGGGGGGGGGGEEGGEGGGGEFEGGGGGFFGGBFFEGGFDFGGGGEF:9FFC,$FGGGGGGGFCDFFGGFGFCFGFFCDGGGFGFGGGGGGGGFGGGGGGGFDCGGGGGGGGGGGGGGFECFF8GEA??GGGFGCFGFGGGGGFGGGGGGGEFAGGGGGFGGGGDFGGGGFGGFEAGFCGEGGGEGGGGGGFGF<EDGGGGGGGFCF:C,FCGGFGGGGGGFGGFFEGGGGGGGGGGGGGGGGGFGGGGGFAGECDCCCCC
@QYRCM 152
TGAGGAATATTGGTCAATGGACGAGAGTCTGAACCAGCCAAGTAGCGTGCAGGATGACGGCCCTATGGGTTGTAAACTGCTTTTATAAGGGAATAAAGTGAGAGTCGTGACTCTTTTTGCATGTACCTTATGAATAAGGACCGGCTAATTCCGTGCCAGCAGCCGCGGTAATACGGAAGGTCCGGGCGTTATCCGGATTTATGGGGTTTAAAGGGAGCGTAGGCCGGAGATTAAGCGTGTTGTGAAATGTAGACGCTCAACGTCTGCACTGCAGCGCGAACTGGTGTCCTTGAGTACGCACAAAGTGGGCGGAATTCGTGGTGTAGCGGTGAAATGCTTAGATATCACGAAGAACTCCGATTGCGATGGCAGCTCAATGGAGCGCAACTGACGCTGAAGCTCGAAAGTGCGGGTATCGAACAGGATTAGATACCCT
+
GGGGGGGGGGGGGDGFGFCFGGGG@FGGGGGFFGFGGGGGGGGGGG:CFGGGGGGGFFEGCEC7EFCGGDFEFGFGGGFEFFGGGGGGGG@FGGGGGGFGGGG=F<FGGGGGFGG9?FGGCAEF9FEEGGGGGG9FFGCGGGGEG2EFDFFGG?FGFD<<FGGFEE:C:F:FFGGGEGEGG9CGGEEGEGFCF;FC-CFFFG(GAFGGE8EFGFGCGGGEE>DDFEC8FFGEGFGCDCCEFGFCGFDFGG49@>:,*8FGC=CFDFG@<GFFGG?CFBF==AA793F<DCFFEFFC:A@B:EF<CFCGGFFE?:+F+FFGGGGGGGGGGGF?FGGGGGGGFF,B9,6,GFFFFF@C@EFFEGGCGFCEDFGGGF<C,GECCGGGEFGGFGFDFDGGGGGFC:EDGEEGDGGGGGGGGGGFAGGGGGGFEE<BCCCC
@QYRCM 153
TGAGGAATATTGGTCAATGGACGAGAGTCTGAACCAGCCAAGTAGCGTGCAGGATGACGGCCCTATGGGTTGTAAACTGCTTTTATAAGGGAATAAAGTGAGAGTCGTGACTCTTTTTGCATGTACCTTATGAATAAGGACCGGCTAATTCCGTGCCAGCAGCCGCGGTAATACGGAAGGTCCGGGCGTTATCCGGATTTATTGGGTTTAAAGGGAGCGTAGGCCGGAGATTAAGCGTGTTGTGAAATGTAGATGCTCAACATCTGAACTGCAGCGCGAACTGGTTTCCTTGAGTACGCACAAAGTGGGCGGAATTCGTGGTGTAGCGTTGAAATGCTTAGATATCACGAAGAACTCCGATTGCGAAGGCAGCTCACTGGAGCGCAACTGACGCTGAAGCTCGAAAGTGCGGGTATCGAACAGGATTAGATACCCT
+
<FFFFCEFGFGGGGGGGGGGGGGGGGGGGGGGGGGGGGGGGGGGGGGGGGGGGGFF9CFGCGDFGGGGFF7>FGGGGGGGFADFFFGGGGGGFGDGGGFGDFGGGGGCGDF99EGCAAGFFFFGDEAFGFCGGGCFFGG,4BFFCEGGGGBD@8FGCFGCFFF>GG<FFEG2FFGFE>?@EFGGGFEGF8<7FF=7:GGFD9GFGGGGGGCEGCBCD:E:EGCFF@E5&GGGGGFDECGGGFGF=GGGGG><:@<FGCFGGGEFGDDGFCEGEEF7DFD>GGCGEDFDGDFDECF=EGGGGF4,:EC7GGGF=FF@GGGGFGGGDEFC,FE99GGGEFGF9FCFEFED9DFFCFGF:FGFFCEFGGGGGGGGGGFEECGFFGGGFFAGFB,GFFFGGGGGGGGGGGGGEFF8GGGGGGGGGFFFF,EC<CEAA8BA
@QYRCM 154
TGAGGAATATTGGTAAATGGACGAGAGTCTGAACCAGCCAAGTAGCGTGCAGGATGACGGCCCTATGGGTTGTAAACTGCTTTTATAAGGGAATAAAGTGAGAGTCGTGACTCTTTTTGCATGTACCTTATGAATAAGGACCGGCTAATTCCGTGCCAGCAGCCGCGGTAATACGGAAGGTCCGGGCGTTATCCGGATTTATTGGGTTTAACGGGAGCGTAGGCCGGAGATTAAGCGTGTTGTGAAATGTAGACGCTCAACGTCTGAACTGCAGCGCGAACTGGTTTCCTTGAGTACGCACAAAGTGGGCGGAATTCGTGGTGTAGCGGTGAAATGCTTAGATATCACGAAGAACTCCGATTGCGATGGCAGCTCACTGGAGCGCAACTGACGCTGAAGCTCGAAAGTGCGGGTATCGAACAGGATTAGATACGCT
+
GGGGGGGGGGGGGF,CF,<CEFFGEEFGFGGGGEGGDGE8FFEFAD7C,BDCFGGFGG,@+@C<FFEG,:BFEGGGGFFFAFGFGCFFFG8CACFAFFGDFFFCAFGG7,DF9EFGG?EE<AFGFFFFCFCFGGGGG,FF<?+@CEC8,CD,,3+>F,,8@FCF:++BFEFFF2</5@CC,?>>>D>CC7F@2=<5<ECC:C+<?FC1A<?)2+53>#FGEF<<C<;9E@;6<E@C59B?CFF9CCFGFFB<CF8,C@F@<E;<F@,FCGCGEGEF=<=A@FCFB8B8GFDGGGGGGGGGGDCEGFFFFFF?<AB:+EFA@FGGGGDFGGGEDDD@E<E4A,AGECEFFDCFGGGCCD<BEGEEGFGGGFGFFGGGGCGE@C+GGEGGGFFF9FGFDEF<GGGGGGGGEFGEEGFE>FFFEGGGGGGGGGECA,CA
@QYRCM 155
TGAGGAATATTGGTCAATGGACGAGAGTCTGAACCAGCCAAGTAGCGTGCAGGATGACGGCCCTATGGGTTGTAAACTGCTTTTATAAGGGAATAAAGTGAGAGTCGTGACTCTTTTTGCATGTACCTTATGAATAAGGACCGGCTAATTCCGTGCCAGCAGCCGCGGTAATACGGAAGGTCCGGGCGTTATCCGGATTTATTGGGTTTAAAGGGAGCGTAGGCCGGAGATTAAGCGTGTTGTGAAATGTAGATGCTCAACATCTGAACTGCAGCGCGAACTGGTTTCCTTGAGTACGCACAAAGTGGGCGGAATTCGTGGTGTAGCGGTGAAATGCTTAGATATCACGAAGAACTCCGATTGCGAAGGCAGCTCACTGGAGCGCAACTGACGCTGAAGCTCGAAAGTGCGGGTATCGAACAGGATTAGATACCCT
+
CFFFF@FEDGGGCFGGD<C@FGEG7CFGGGFFGFGGGGGGGGG@FF@C@EC:C6EFCC77@FCEG?EF,CCE@FGGGFGFG<FDFGGGGGFGFC,CFGDGFFD,B?+9=F<9ADFFDEFFGGGFDFFGGGG9ECAFF9GGGF+7FFCF9DCFF:,FGG-<,CFGGDCFCGD,EE*:DFGFGEDBE;D:FF79FG#>CG?>G<<C<GC<F@FFGF7CDCGGFEEF<GD5DFGGGGGGD<8,2CGGFFAE,9D:E=83,FGFG@GGGFGGFFG97GCC>CGGFGGGGGGGGGGGDGGEEGGGGGGFFCGGGGGE7F>+:A+FCGGGGGGGFGGFFGFGFE9FFFFFGGGGGFGGGF:DGGFFEEGGGFGGGGGGGGGGFGGF7GGFCCE@F7GGFCFGGGGGGGGGF@6GGCFFGGGGGFGFGGDGGDGGFFDACCCC
@QYRCM 71403
TGGGGAATATTGCACAATGGGGGAAACCCTGATGCAGCGACGCCGCGTGAAGGAAGAAGTATTTCGGTATGTAAAGCTCTATCAGCAGGAAAGAAAATGACGGTACCTGACTAAGAAGCCCCGGCTAACTACGTGCCAGCAGCCGCGGTAATACGTAGGGGGCAAGCGTTATCCGGATTTACTGGGGGTAAAGGGTGCGTAGACGGTTTTGCAAGTCTGAAGTGAAAGCCCGGGGCTTAACCCCGGGACTGCTTTGGAAAATGTAGGACTAGAGTGCAGGCGTGGTAAGGGGAATTCCTAGTGTCGCGGTGACATGCGTAGATATTAGGATGAACACCAGTGGCTAAGACGGTTTACTGGACTGTAACTGACGTTGAAGCTCGAAAGCGTGGGGAGCAAACAAGATTAGATACCCT
+
GGC87@FDEG,E<DFGF9CF,7FCEGG8@<ECFFDDA8CFE7:FCDFC+FEFGGFDACF?E<EFGGC:,,<CE@@BFF,5A,5A5,5?BGEF8=BFGGFGGGEFGGGGG8E,5:?EDFE8+>FCD7=FGGGFCFC=FBBF@B<FG73*@FCCA98?<>7CGEEFC>*1<<C*,<*4=CCF?,<CFE*1:8@999>**;*2**2@8ECEGC-++<7A7++3<EFFDG9ECC>8?EGDCE:79+;*9?=EGFGG,0FC<<<C$.09:<,C:>86<B=A4+0;+9&2=<F,9,FC5,FEEAB,C88+++=CAC,C-8,+7F<=E,AFCE<,,9,9,E6-?EEFFE@9,6,,,+,,,E@FE<8EE,GFFCC@,:-6A@<CC+:E,,9C@@+::DB:,,6;CF@EE6,E;,,,,EC8A,,6
@QYRCM 66426
TGGGGAATATTGCGCAATGGGCGAAAGCCTGACGCAGCGACGCCGCGTGAGGGATGAAGGTCTTCGGATCGTAAACCTCTGTCAGAAGGGAAAAATGTACAGTGCCCCAATCAACACTGTATTGATGGTACCTTCAGAGGAAGCACCGGCTAACTCCGTGCCAGCAGCCGCGGTAATACGGAGGGTGCAAGCGTTAATCGGAATTACTGGGCGTAAAGCGCGCGTAGGTTGTTTTGTAAGTCAGAGGTGTAATCCCACGGCTTAACCGTGGAACTGCCTTTGATACTTCATAACTTGGATCCGGGAGAGGACAGCGGAATTCCAGGTGTAGGAGTGAAATCCGTAGATATCTGGAAGAACATCAGTGGCGAAGGCGGCTGTCTGGACCGGTATTGACGCTGAGGCGCGAAAGCGTGGGTAGCAAACAGGATTAGATACCCCT
+
CFFFGGFGGFFGGGGGECGGGGGGGGGGGGDGGGG:FGGGGG@FGGGFGGG8FFGGFGFFGGGGGGGGGGGGGGGGGGGGGGGGFGGGGGGGGGGFCFGGFGGGGGGGGGGGGGGFGGGGGGGDGGGGGFGGGGGFGGEFGG8CFGGGGG7F>GGGFFFGG=GGGGGGGGGGGGGF;FFGDGGFCCFEGFDGGGGGFGGFEEG52CFFEGFCEGGGCGGGGEGGGGGGGCFGFGGGGGGGGGGGGGFFGGFCFFFGGGGGFDGGGGGGGGFDFEGFFDFGGGFG:5A,<GEDF=,GFGCC::,EFFFE89CGGGGGGGGGGFFEGECGFF8FCGGCGF=7GFFAFFEFGGGGGFCFF?69GGF?GDGGFFEBFCGCC@GF9GGEGEDGGGGGGGGEGGGGEGDFCGFF<EGGFDGGGGGGGGGGGGGGFFAGGFGCFCCCCC
@QYRCM 59804
TGGGGAATATTGCACAATGGGGGAAACCCTGATGCAGCGACGCCGCGTGGAGGAAGAAGGTCTTCGGATTGTAAACTCCTGTTGTTGAGGAAGATAATGACGGTACTCAACAAGGAAGTGACGGCTAACTACGTGCCAGCAGCCGCGGTAAAACGTAGGTCACAAGCGTTGTCCGGAATTACTGGGTGTAAAGGGAGCGCAGGCGGGAAGACAAGTTGGAAGTGAAATCTATGGGCTCAACCCATAAACTGCTTTCAAAACTGTTTTTCTTGAGTAGTGCAGAGGTAGGCGGAATTCCCGGTGTAGCGGTGGAATGCGTAGATATCGGGAGGAACACCAGTGGCGAAGGCGGCCTACTGGGCACCAACTGACGCTGAGGCTCGAAAGTGTGGGTAGCAAACAGGAGTAGATACCCT
+
FGGGGCGGGGGGGGGGGFEGFGG7CFGGGGGGGGGGGGGGGEGGGGGGGGGGFGGGGGGGGGGGGGGGGGGGGGGGGGGGGGGGGGGGGG,EDFGGGGGGGGG@FGGGGGCFGFGGGGGGGGGGGGGGGGGGGGGCFGG@FGGGGGCGGGGGGGGGGGGFGGDGGGGGCFDGGGGGGD<GGGGGGGGGGGGGGGDFGGGGGGDDGGGF@FFFGFC>@FGGGGDFCFCE<G?EGGF5;FFFF6EGFFFGFBFC:9:<BFCFGGFFFCGG878GGFFDGFFG@FECF+EF>FE9GFF8@EDFFC@+ECGFFC<,,CFE=CFACF:7EGGFGFFDEEFAFFFGF7GFEGGGDGGFGGGGFC@CC,@<GGF:@EGGGGFC,7GGGFFGGGGGGGGFEAFFGFFFGFFE@,GGGFAACCC8
@QYRCM 159
TGAGGAATATTGGTCAATGGACGAGAGTCTGAACCAGCCAAGTAGCGTGCAGGATGACGGCCCTATGGGTTGTAAACTGCTATTATAAGGGAATAAAGTGAGTCTCGTGAGAATTTATGCATGTACCTTATGAATAAGGACCGGCTAATTCAGTGCCAGCAGCCGCGGTAATACGGAAGGTCCGGGCGTTATCCGGATTTATTGGGTTTAAAGGGAGCGTAGGCCTGAGATTAAGCGTGTTGTGAAATGTAGACGCTCAACGTCTGCACTGCAGCGCGAACTGGTTTCCTTGAGTACGCACAAAGTGGGCGGAATTCGTGGTGTAGCGGTGAAATGCTTAGTTATCACGAAGAACTCCGATTGCGAAGGCAGCTCACTGGAGCGCAACTGACGCTGAAGCTCGAAAGTGCGGGTATCGAACAGGATGAGATACCCT
+
F8CF<<EFFFFGCFDCFC,CF@@CG7@;66,;EC,CFGCDC@CCAFE667@9C,6B<E,@CF:6C,,C<F:CCAACC,C6C,CE<6CCEE,9,9ECF,5,5<?E9,,+,48<,,,,,,9CFCFEB,9,<,,:?EGGEFB<:+++6:=,,@>,?;=D,?<>DD&:76=FE983@FG@#@:@::>*:>3:CC:<42=EBC<$=?>GF>F<1?<7F?1;DGFF:C*;,,;,@,CGE?<*:7ED;;GF,;,;D<*:@B37F,F>>:D>:3,,,D>3+@@7>EDFFBDFGFED>BA,+F@FGFE?4?,<F7FGEEB<D=EGCFF,GGFCC7=?EC:,GGFF?,F49,<<,FAEEFB6F?FC@@E,@GDFF@GFCFE<E9FE8C7@EGGGFECGDFFCFFFFGGFC<CFD<EF@@+F8EFFDDFFEGGFFFC,GGGGCCCA6
@QYRCM 86887
TGAGGAATATTGGTCAATGGACGCAAGTCTGAACCAGCCATGCCGCGTGCAGGAAGACGGCTCTATGAGTTGTAAACTGCTTTTGTACGAGAGTAAACGCTCTTACGTGTAAGAGCCTGAAAGTATCGTACGAATAAGGATCGGCTAACTCCGTGCCAGCAGCCGCGGTAATACGGAGGATCCAGGCGTTATCCGGATTTATTGGGTTTAAAGGGTGCGTAGGCGGTTTGATAAGTTAGAGGTGAAATACCGGTGCTTAACACCGGAACTGCCTCTAATACTGTTGAACGAGAGAGTAGTTGCGGTAGGCGGAATGTATGGTGTAGCGGTGAAATGCTTAGAGATCATACAGAACACCGATTGCGAAGGCAGCTTACCAAACTATATCTGACGTTGAGGCACGAAAGCGTGGGGAGCAAACAGGATTAGATACCCT
+
FGGGGGGGGGGGGGGGGGDGGGGGGGGGGGGGGGGGGGGGGFGGGGGGGGGGGCGGGGGGGGGGGGGGGGGGGGGGGFGGGGGGGGGGGGGGGGFFGEGGGGGFFGGGFFGGGGGGGGGGGGGGGFG@FGGGGCGGGGD9:FEDFGGGGGGGGGGGGGGGGGGGGGGG=GGGGGGGGGEGCFGGGGGGGGGGGGGE?FGGGFFGGGFEGCGCGGGFGGGGGGGGGGGGGGFGGGGGGGGGGGGGFFGGCFDGGGGFGGGGGGGECGGGCEFGGFFCF?CGGGGGGE=F:,CFFFEGGFCGDGGGFF?@GFFEFF@GFFGGEFGGEGGGF?FGFFGF9GDGGGGGGGGGF9ECEFF7GGGGGGGFGDGGGGGGGGGGFFGGGGFCEFFGEGGGGGGGGGGGGGGGGGGGGGGGGGGGGGFDGGGGGGCGGGGCB8CA
@QYRCM 161
TGAGGAATATTGGTCAATGGACGAGAGTCTGAACCAGCCAAGTAGCGTGCAGGATGACGGCCCTATGGGTTGTAAACTGCTTTTATAAGGGAATAAAGTGAGTCTCGTGAGGCTTTTTGCATGTACCTTATGAATAAGGACCGGCTAATTCCGTGCCAGCAGCCGCGGTAATACGGAAGGTCCGGGCGTTATCCGGATTTATTGGGTTTAAAGGGAGCGTAGGCCGGAGATTAAGCGTGTTGTGAAATGTAGACGCTCAACGTCTGCACTGCAGCGCGAACTGGTTTCCTTGAGTACGCACAAAGTGGGCGGAATTCGTGGTGTAGCGGTGAAATGCTTAGATATCACGAAGAACTCCGATTGCGAAGGCAGCTCACTGGAGCGCAACTGACGCTGAAGCTCGAAAGTGCGGGTATCGAACAGGATTAGATACCCT
+
GGGGGFGGGGGGGGGGGGGGGGGGGGGGGGGGGGGGGGGGGGGGGGCGGGGGGGGGGGGGGGGGGGGGGGDFGGGGGGGGGGGFGFGGGGGGGGGGGGGGGGGGFGFGGGGGGGGGGGGGGGGGGFFCGGFGGGFGGGGGGGG7CFGGGGGGGGGGGGGG?EGCFGGGEFGDFF>GGGGGGGGEGGCGGFFGGFGGFEGGGFDGGFGGFEFGGECCECFGEG4FEGGGG<GGDDEGGGGGGGGFGGGGFGFFFGEGGFEGGGCFGGGFFFGCFGGCEDGGGGGGGGGGGFGGFGGGFAFFAGGGGGCEEFGEF8GGGE=B,GGGGGGGGGGGGGGGGGFFGGGGGGGGGGGGEGF:GGGDEGEGGGGGGGGGGGGGGGGGCGDGFGFCGGFGGGGGGGGGGGGGGGGGGGGGGGGGGGCFGGGGGGGGGFFCC@CC
@QYRCM 66442
TGGGGAATATTGCACAATGGGGGAAACCCTGATGCAGCGACGCCGCGTGAGTGAAGAAGTATCTCGGTATGTAAAGCTCTATCAGCAGGGAAGAAAATGACGGTACCTGACTAAGAAGCCCCGGCTAACTACGTGCCAGCAGCCGCGGTAATACGTAGGGGGCAAGCGTTATCCGGAATTACTGGGTGTAAAGGGTGCGTAGGTGGTATGGCAAGTCAGAAGTGAAAACCCAGGGCTTAACTCTGGGACTGCTTTTGAAACTGTCAGACTGGAGTGCAGGAGAGGTAAGCGGAATTCCTAGTGTAGCGGTGAAATGCGTAGATATTAGGAGGAACATAAGTGGCGAAGGCGGCTTACTGGACTGAAACTGACACTGAGGCACGAAAGCGTGGGGAGCAAACAGGATTAGATACCCT
+
GFFGGGGFGGGGGGGGGGGGGDGGGGGGGGGGGFGGGGFGGGGGGGGGGGGGGGGGGGGGGGGFGGGCGFGGGFGFGGGG9BDFGGFGGGGGGGGGFGG9EFGGFGFGGGGGGGG,CFFDFGGGG?G<FFCGC6DDGGGGFGCFGGCE<FEGGGF=?CFGGGDGDGEFFFG,GGGGGGGGGFGGDFFGGGGGGFGGGE@CEEFGGGGGGGFGGGGGGFGGGGFGDFFGGG8CFDCEEGFFF?8:>CFACGFGGFF:FECFGECFGFGGFCGGFGGGFFGGGG?FEFFF>GF?8?GFD<=FFGGCE7EFEA@9GGEC@FFFECFGGGDFAC9C@FE@<,AEFCGDGEGGFGFGGEFF?GGFC9GGDGGDFAFDGGGGFFGGFGFFDEDGFCGGFEFEFFGGGDFDGGGGGGFCCCCC
@QYRCM 163
TGAGGAATATTGGTCAATGGACGAGAGTCTGAACCAGCCAAGTAGCGTGCAGGATGACGGCCCTATGGGTTGTAAACTGCTTTTATAAGGGAATACAGTGAGTCTCGTGAGGCTTTTTGCATGTACCTTATGAATAAGGACCGGCTAATTCCGTGCCAGCAGCCGCGGTAATACGGAAGGTCCGGGCGTTATCCGGATTTATTGGGTTTAAAGGGAGCGTAGGCCGGAGATTAAGAGTGTTGTGAAATGTAGACGCTCAACGTCTGCACTGCAGCGCGAACTGGTGTCCTTGAGTACGCACAAAGTGGGCGGAATTCGTGGTGTAGCGGTGAAATGCTTAGATATCACGAAGAACTCCGATTGCGAAGGCAGCTCACTGGAGCGCAACTGACGCTGAAGCTCGAAAGTGCGGGTATCGAACAGGATTAGATACCCT
+
EFGGGGGGFGGGGGFGGGC<FGGGEGGGGGGGFGGGGGFGGDGGGGGGDFGGGGGGGGGGGGGGGFGCGGDGCFGGAFGGGGGGFF9FGG@DFGG,FGG,EDEEFGGFGGGFFC@FCFGGGGGFFGGGD,C?FF9FGGFF,&AF>GGGGGGGGGGGFFFC8D<FCCCGCFGFGFF:FGGGGFDGGCGG7>FGGB=7<GFFFGFCCGFCGGGFGDG?>3GFEGGGFF:CFGFGGE@#?5@FD,:9>DC<GGFCCF:FEBFGGGG9FDEFFGGGGGGGEGGGFFACF,=,F>,DDC=FB9FGGGGFEDGGGGGGGGGF7FCFGGGFCGGGGGGGGGGGGGFGGGGFCGGGGGGGGFE>DGGGGGGGGGGGFFFGGGCGFFFBEGGGGFGGGGGGGGGGGGGGGGGGFGGGGEFFGGGGGGGGGGGGGFFGGGGCCCCC
@QYRCM 90345
TGAGGAATATTGGTCAATGGACGAGAGTCTGAACCAGCCAAGTAGCGTGCAGGATGACGGCCCTATGGGTTGTAAACTGCTTTTATAAGGGAATAAAGTGAGTCTCGTGAGACTTTTTGCATGTACCTTATGAATAAGGACCGGCTAATTCCGTGCCAGCAGCCGCGGTAATACGGAAGGTACGGTCGTTATCCGGATTTATTGGGTTTAAAGGGAGCGTAGGCCGGAGATTAAGCGTGTTGTGAAATGTAGACGCTCAACGTCTGCACTGCAGCGCGAACTGGTTTCCTTGAGTACGCACAAAGTGGGCGGACTTCGTGGTGTAGCGGTGAAATGCTTAGATATCACGAAGAACTCCGATTGCGAAGGCAGCTCACTGGAGCGCAACTGACGCTGAAGCTCGAAAGTGCGGGTATCGAACAGGATTAGATACCCT
+
AEEFCFFGGEEEEAFFGDFCFEFE@6@FGFECD89CC@@FGGFFCCEFCCF,CFCGGFGGGCEFG,CEDFEG:CEFFFCFFE<FFE9,C<EFD8CEEC9CE,5CEFGEEFGDBFC,FEEC<FCAEF9@<,CFFGFFGGGGGDGGGGGGCDEA8,6=D<>FD<FB+:>7FGF,8><FE<CEF,;7B,5***=<FEE**1C?F/C<===CF,CCC:4*=EEFGEE9<ECCGFFGG?:@CCF:FD8CD@2,(3-CC>CD8,DC6,,FCCFGGGCD#38=3<8E;;F3,,,BFDFC+8C=+GEE<7,<GEGGGFEA:+@7+B=<F,C777?9GGF9C,<<?<B9:,<8EC6,9GGFAGFEGGF:@:CDDEC,C,,<E9E,@FCEF:6ACEE@CCFECFC68B:FC7EC<6:F@8FFFECFEEFDFC@AD@CCGFE@B8C<
@QYRCM 165
TGGGGAATATTGCACAATGGGGAAACCCTGATGCAGCGACGCCGCGTGAGCGAAGAAGTATTTCGGTATGTAAAGCTCTATCAGCAGGGAATAAGAAATGACGGTACCTGACTAAGAAGCACCGGCTAACTACGTGCCAGCAGCCGCGGTAATACGTAGGTGGCAAGCGTTATCCGGATTTACTGGGTGTAGAGGGCGTGTAGGCGGGACTGCAAGTCAGATGTGAAAACTATGGGCTCAACTCATAGCCTGCATTTGAAACTGTAGTTCTTGAGTGCTGGAGAGGCAATCGGAATTCCGTGTGGAGCGGTGAAATGCGTAGATATACGGAGGAACACCAGTGGCGAAGGCGGATTGCTGGACAGTAACTGACGCTGAGGCGCGAAAGCGTGGGGAGCAAACAGGATTAGATACCCT
+
GFGGGGDFFGGGGGGGGGGGGGGGGGGGGGAGGGFEF:FGCFGEFCECEEDGGGGDFGFFGGGG8FFDFCGGGGGGGGGGGGGDFGGGGG<,,CFF?FGGGGGCFCCGG9?FGG,A<<<FFGGGGGDG=GGGGFGFGDFCFFGGGCECGGBF.GG7>FFGFGFDCFGGGGEFCFG766@;?FGCFGGGGGGGFFGEGFGGEFGDEFEG5CFE;C779GGGGGGGCDAEGFGCFGGGGGGCFG7A9CD:ECF@D,.FGFGFFGGFCFD<GECGGFC@?FF@CFGGGFGGGGFGGGFF7F:GFFGF7GGGGGGDFFF:@DGGFGGGFCGGGFCFCGGGGFGGGGGGFGGFFGGGGGF<GGGGFGGGGGGGGGGGEF8<GGFECGGGGGGGGGGGGGGGGGGGCGGGGF<FGGGGC88B8
@QYRCM 166
TGGGGAATATTGCACAATGGGGGAAACCCTGATGCAGCGACGCCGCGTGAGCGAAGAAGTATTTCGGTATGTAAAGCTCTATCAGCAGGGAAGAAAAAAATGACGGTACCTGACTAAGAAGCCCCGGCTAACTACGTGCCAGCAGCCGCGGTAATACGTAGGGGGCAAGCGTTATCCGGATTTACTGGGTGTAAAGGGAGCGCAGGCGGTGCGGCAAGTCTGATGTGAAAGCCCGGGGCGCAACCCCGGGACTGCATTGGAAACTGTCGTACTTGAGTATCGGAGAGGTAAGTGGAATTCCTAGTGTAGCGGTGAAATGCGTAGATATTAGGAGGAACACCAGTGGCGAAGGCGGCTTACTGGACGATAACTGACGCTGAGGCTCGAAAGCGTGGGGAGCAAACAGGATTAGATACCCT
+
GGGGGGFGGGGGGGGGGGF@FGG@FGGGGGCFFGGGGGGGGEGGGGG@CFGGDEGCCFFGGG9FFGGG87FCEGGGGGFGGCGEFGGGGGGFDFGGGGGGG,EF@EGGEFGFDFEGFGGGCF,@BFFGGGFG9@FCFCFFFFGF<CF7**1*4=FFGGC<7FFGG>GG:CFGGEFDEFGGGGGGGGFFFF8.CC@F<C>D8E=?EEE:GE<?FFGC=<;C08;<FGGFGGGGG:CDDD+#FF>C@GGCFD@3DGGFFGDCGFFFCFFFFFG9FGE<GCEGEFCDGF8GGFF?,EE8FGF8DF?EDC+@>,CGFF9DFCEC<,9FGGGGGGFFE?<7GGGGGFEFF77E7GGEDGGGGF9GFB,<FGFGGGECF;CDEFC,FB,@EFGFF+F7@EFDFAFGGGFGGGGFGGGFFEA,BA6
@QYRCM 79926
TGGGGAATATTGCACAATGGGGGAAACCCTGATGCAGCGACGCCGCGTGAGCGAAGAAGTATTTCGGTATGTAAAGCTCTATCAGCAGGGAAGAAAATGACGGTACCTGACTAAGAAGCCCCGGCTAACTACGTGCCAGCAGCCGCGGTAATACGTAGGGGGCAAGCGTTCTCCGGATTTACTGGGTGGAAAGGGAGCGTAGACGGAGCAGCAAGTCTGATGTGAAAACCCGGGGCTCAACCCCGGGACTGCATTGGAAACTGTTGATCTGGAGTGCCGGAGAGGTAAGCGGAATTCCTAGTGTAGCGGTGAAATGCGTAGATATTAGGAGGAACACCAGTGGCGAAGGCGGCTTACTGGACGGTAACTGACGTTGAGGCTCGAAAGCGTGGGGAGCAAACAGGATTAGATACCCT
+
GCFFCEEGEFFGGGGGGGGG,8@CFFC<FEGGGGF9FF:FGGGGGGGFEGGGGG@CCFFGGGGFC<C:8@AFGGGA9FGFEF<FFFF@FGGG:E<<,F<<ECF@F>,8?BDFG?8DDGE#:8>7@:FFF9DGF?C@FFG<C,@BC74C>6<<@FF,6F;*=BEGFFCC:;#8,>EF?FFDF79FB<??#3<FFECFEGFE;=2<FC><<;@8GCF<FFFCDF9G=C?ECEDGCCFDF>F@FF>5.>@>EGFDD;FGFFGFFGFD:8<E6<?<EFF@=>F<GFGGGGGEF?,?==AGGF=5EFGGGGGFGF9F:GGFDFEGFCFFEC8GFFAE7CGFC6,EEFGGFDGGGGFGDDC,GEC@,B,GGGGGGGGDFGGFCGECGGGFC:@::G>GFEF9FCCFGGGGGGGGGFEA,CCC
@QYRCM 73154
TGAGGCATATTGGTCAATGGACGAGAGTCTGAACCAGCCAAGTAGCGTGCAGGATGACGGCCCTATGGGTTGTAAACTGCTTTTATAAGGGAATAAAGTGAGTCTCGTGAGACTTTTTGCATGTACCTTATGAATAAGGACCGGCTAATTCCGTGCCAGCAGCCGCGGTAATACGGAAGGTCCGGGCGTTATCCGGAGTTATTGGGTTTAAAGGGAGCGTAGGCCGGAGATTAAGCGTGTTGTGAAATGTAGACGCTCAACGTCTGCACTGCAGCGCGAACTGGTTTCCTTGAGTACGCACAAAGTGGGCGGAATTCGTGGTGTAGCGGTGAAATGCTTAGATATCACGAAGAACTCCGATTGCGAAGGCAGCTCACTGGAGCGCAACTGACGCTGAAGCTCGAAAGTGCGGGTATCGAACAGGATTAGATACCCT
+
CGGGG,BFCEFGFFFFFFGGGGGGCGEFGGGGGGGGGGGGGGCFGGGGGGGG<F8FFGGGBFEG<FGCFEFE,CFGC<EFFGGGFGGGGGCF8,FGGGFGGGFFAF8F@GEGCFFF9F:CEFFFGA5EFGFFFGFGGFFGGG:CCGGF<FFFBF72@FG+DGBB:+@CBGFC;@DECGCFFF@GEEGEFCFCFCB8<3=1,GGGDG=<<<FGFGGDECBE;<;CF:?CFFFC>CEC=<FD@GGGGGFF?GEC@GFFCFDGGD;@#F@@)GGEGDEF@BCE=GFGGGF?EGGGGGGF:9FF<9?B++6+FCGGGGFF+7F4FFC7GGGCCGFEFGFFCFGFFE,F=,<FFF,BCCFCFD,:FBC@<9EEG@CGGFCC,FGGEC@C9FEGGGGGGGGGFGDGGFGFGF:FC6GGGFDCGGGGGGGGGGGGGGAA@<CC
@QYRCM 169
TGGGGAATATTGCACAATGGGGGAAACCCTGATGCAGCAACGCCGCGTGAGTGAAGAAGTATTTCGGTATGTAAAGCTCTATCAGCAGGGAAGATAATGACGGTACCTGACTAAGAAGCTCCGGCTAAATACGTGCCAGCAGCCGCGGTAATACGTATGGTGCAAGCGTTATCCGGATTTACTGGGTGTAAAGGGAGCGCGGGCGGTGCGGCAAGTCTGATGTGAAAGCCCGGGGCTCAACCCCGGTACTGCATTGGAAACTGTCGTACTAGAGTGTCGGAGGGGTAAGCGGAATTCCTAGTGTAGCGGTGAAATGCGTAGATATTAGGAGGAACACCAGTGGCGGAGGCGGCTTACTGGACGATAACTGACGCTGAGGCTCGAAAGCGTGGGGAGCAAACAGGATTAGATACCCT
+
GGGGGGGGGGGGGGGGGGGFFGGGGGGGGGGGGCFFGGGGGGGGGGGEGGGGGGGGCGGGGGGGGGG=FGGGGGGGGAFGFGGGGGGGGGGGGGGGGGG9FGGGGGGGGGGGDFFCFGG8FGEGGGGGGGGGFE,DFGGGGGGGEGCGF8EEGGGFAFA@FCFFFGGGGC@:GGGGGGDGGGCFF4$CFFGGGGGFGGGGGEGGGGGB>EGGFFGFF7FGCFCFGGGG:?FDGFGDDGGFFGGGGGGGGGGGGGGFAGFGGGGGEGFDC?>FFFFAC>EGFGGGCGGGGGGGGGGGGGGGGGGGGGGGGGGFGGGGFGGGGGGGGGGGGCFFFAFFGGGF:GGGGCGGGGGGGGGGGGDFE,9FGGE:FF;CE8DGGGGGGGGGGGGGGGGFGGGGGGGGGGGGGGGGGGFCC@CB
@QYRCM 170
TAGGGAATTTTCGTCAATGGGGGGAACCCTGAACGAGCAATGCCGCGTGAGTGAGGAAGGTCTTCGGATCGTAAAGCTCTGTTGTAAGAGAAAAACGGCACTCATAGGGAATGATGAGTGAGTGATGGTATCTTACCAGAAAGTCACGGCTAACTACGTGCCAGCAGCCGCGGTAATACGTAGGTGGCGAGCGTTATCCGGAATGATTGGGCGTAAAGGGTGCGTAGGTGGCAGATCAAGTCTGGAGTAAAAGGTATGGGCTCAACCCGTACTGGCTCTGGAAACTGATCAGCTAGAGCACAGAAGAGGACGGCGGAACTCCATGCGTAGCGGTAAAATGCGTAGCTATATGGAAGAACACCGGTGGCGAAGGCGGCCGTCTGGTCTGGATTCTGACACTGAAGCACGAAAGCGTGGGGAGCAAATAGGATTAGATACCCT
+
GGGGCFGGGGGGG8FEGGGGGGGGGGGGGFGGGGGGGGFG<FGGGGGEGGGGGGGGGGGGGGGGGFDGDFFGGGGGGCFGGGGGGFGGGGGGGFGGGGGGGGFGFGGGFFGGGGGCFGGGGGGGGGGGGGDGCCCFGGGGFGGFCFG4GGGGGGFGGG0GGFGFF?GGGEDEGGGGDEGGGGGGGGGFGGGGGGGGGGD;GGGGGGGGGGGGGFGGGGFGFEGGGFDFFCFCGGCCFFCGFFGFFFGGFGFFGDFFFFC@CGCFGGGGCFCGGCFBE3GGGGGGF=C:FGEA,7,9,,,ECCGGGDF:@++GGCEC,F8EF=+GGGGGEGGGGGFGGDGGGGFF=,GFD?GGGGFACB=+GGGGDGFGGGGGGGGGDGFE8E8GF@EFFEGGGGGGGGGGGGGGF<GDGGDGGGGDGGGGGGFDGGGGGGGGGGGGCCCCA
@QYRCM 171
TGGGGAATATTGCACAATGGGGGAAACCCTGATGCAGCGACGCCGCGTGAAGGAAGAAGTATCTCGGTATGTAAACTTCTATCAGCAGGGAAGATAGTGACGGTACCTGACTAAGAAGCCCCGGCTAACTACGTGCCAGCAGCCGCGGTAATACGTAGGGGGCAAGCGTTATCCGGATTTACTGGGTGTAAAGGGAGCGTAGACGGACTGGCAAGTCTGATGTGAAAGGCGGGGGCTCAACCCCTGGACTGCATTGGAAACTGTTAGTCTTGAGTGCCGGAGAGGTAAGCGGAATTCCTAGTGTAGCGGTGAAATGCGTAGATATTAGGAGGAACACCAGTGGCGAAGGCGGCTTACTGGACGGTAACTGACGTTGAGGCTCGAAAGCGTGGGGAGCAAACAGGATTAGATACCCT
+
GGGGGGGGGGGGGGGGGGGGGGGGGGGGGGGGGGGGGGCFGGGGGGGGGGGGFGGGGGGGGGFEFGGGGGGGGGGGGGGGGGGFGGGGGGFGGGGGGGGGGGGGGGGGGGGGGGFFGDGGGGCFGGGGGG5GGGGGGGGGGGGGGDGGGGGFGGGFFGGGGGGEGFGGFGGGGGGGGGGGGGFGGGGFGGGGGGGGGFGGGGGGGGGGGGGGDGGGGGGGGGGGGGGGGGGGGGGFCDGGDEDGFGGGGGFGD;GGGFGGGGCGGGGGGGGFGGCGECFGGGGGGGDGGGGGF<GGGGGFGGGGGGGGGGFGCGGGFAGGGGGDGGGGGGGCGGGGGGGGGGGGCCFDGGGGGGGGGGGGGGGGGGGGGGGEFGGGGGGGGGGGGGGGGGGGGGGGGGGGGGGGGFGGGGFCCCCC
@QYRCM 172
TGGGGAATATTGCACAATGGGGGAAACCCTGATGCAGCAACGCCGCGTGAGTGAAGAAGTATTTCGGTATGTAAAGCTCTATCAGCAGGAAAGAAAATGACGGTACCTGACTAAGAAGCACCGGCTAAATACGTGCCAGCAGCCGCGGTAATACGTATGGTGCAAGCGTTATCCGGATTTACTGGGTGTAAAGGGAGCGCAGGCGGTGCGGCAAGTCTGATGTGAAAGCCCGGGGCTCAACCCCGGTACTGCATTGGAAACTGTCGTACTAGAGTGTCGGAGGGGTAAGCGGAATTCCTAGTGTAGCGGTGAAATGCGTAGATATTAGGAGGAACACCAGTGGCGAGGGCGGCCTGCTGGACTGTTACTGACACTGAGGCACAAAAGCGTGGGGAGCAAACAGGATTAGATACCCT
+
FGGFGFFGGGGGGGGGGGGGGGGGGGGGGGGGGGGGGGGGGGGGGGGFGGGFFGGGGGGGFGGGGGGGGGGGGGG<FGGGGGGGGCFEGCFGGGGFGGGGGGGGGGGGGGGDGGGGGGGGGGGGGGGGGGGFGCFGGFGGGGGGGG>GFGFGGFFFGGGGGGGGGGGGCFDGGGGGGFEGFGFGGGCEFFGGGGEGGDDDGGD>GGECCEGGGGFFCCFGGGGGGGGFGGGGGGEGDFGGGGGGGFEDGGFGGGF?GFGEGGG@CCCCFFFGFGGGGGGGFGGGGFCCCFFF8GGGF=E,CGGEB+GGGGFFCDGGFFGGGFFGGGGGEAGGGGGFDGGGGGDFGGEGGEGGF@CCGFGFAEFDGFGGGGFEEGGGGGGF<ECGGGGGGGGGGGGGGGFGGGGGGGGFF8GCCCC@
@QYRCM 55271
TGAGGAATATTGGTCAATGGGCGAGAGCCTGAACCAGCCAAGTAGCGTGCAGGATGACGGCCCTATGGGTTGTAAACTGCTTTTATAAGGGAATAAAGTGAGTCTCGTGAGACTTTTTGCATGTACCTTATGAATAAGGACCGGCTAATTCCGTGCCAGCAGCCGCGGTAATACGGAAGGTCCGGGCGTTATCCGGATTTATTGGGTTTAAAGGGAGCGTAGGCCGGAGATTAAGCGTGTTGTGAAATGTAGATGCTCAACGTCTGCACTGCAGCGCGAACTGGTTTCCTTGAGTACGCACAAAGTGGGCGGAATTCGTGGTGTAGCGGTGAAATGCTTAGATATCACGAAGAACTCCGATTGCGAAGGCAGCTCACTGGAGCGCAACTGACGCTGAAGCTCGAAAGTGCGGGTATCGAACAGGATTAGATACCCT
+
GGGGGFGGGGGGDGGAFFGGGGGGGGGGGGGGGFGGGGGGGGGGGGGGGGGGGGGGGGGGFEGGGGFFGGGCFGGGGGAFFFGGGGGGGG,EGGGG9FGGGGCGFFGFGGG<FGGFFGGGGGGGGGGFGGGGGGFGGFFGGGGGEGGGGGGGGGG1GGGGGBFGGGGDFGEFF;FEEG:FGGGGGGFGGDGGGGGD:FCF<FGGFGGGGFF?9EEEGGFGGEDEFECCFBCGGGGGGGGGF@8B?FGFGFGFGGGFGGGGGGGFGGGGCFGGGGGGBFGFFCGGGFFCGGGGGEEC7FAFGGGGGGGEEGFGGGGGGGGFA9GE7F7GGGGGFGGGGGGGGGFF8GGFGGGGGGDGGGGGE@DFF<DGGGGGGGGGGGGGFB7EFACF7GFGGGFCGGGGGGGFEEFGGDGGGGGGGGGGGGGGGGGGGGGCCCCC
@QYRCM 174
TGGGGAATATTGGACAATGGGCGAAAGCCTGATCCAGCGACGCCGCGTGAGCGATGAAGTATTTCGGTATGTAAAGCTCTATCAGCAGGGAAGAAAATGACGGTACCTGACTAAGAAGCACCGGCTAAATACGTGCCAGCAGCCGCGGTAATACGTATGGTGCAAGCGTTATCCGGATTTACTGGGTGTAAAGGGAGCGCGGGCGGTGCGGCAAGTCTGATGTGAAAGCCCGGGGCTCAACCCCGGTACTGCATTGGAAACTGTCGTACTAGAGTGTCGGAGGGGTAAGCGGAATTCCTAGTGTAGCGGTGAAATGCGTAGATATTAGGAGGAACACCAGTGGCGAAGGCGGCTTACTGGACGATAACTGACGCTGAGGCTCGAAAGCGTGGGGAGCAAACAGGATTAGATACCCT
+
@FFFDGGGGFGGGGGGFCCFGFGGEBFGFFGFGGFFGGD7FGGGGGFEEGG8=@CBFFCEEC?<9FF?AFGGGGFGGEFAEFGFDGCEFGGFGFGEGGGCF7F:?@FGGGEFDFFGGBGF8FCGGG:,>FGGG@DFGFGG@@@FFFCEFGCGCFF:F,>C2A1FFFFCG7;=<><FGGCCCF>FFF+EC?EFCECEC:BDCEEGGGG5/:C>9EFCGFF<C8DE?FEEGGGGGGGG:GDGGGEGFDGFDDBEFFE@E=&FGGF9CCF?CFDD8@C:6<=::GF8F7B+FDGFA,?BEAB5FEF78GGGFEEC:@EEFF@,C,,CGGEE<F,F7F<6EE8FC7C6,7CF7FEC<C,<FCEECFFCF9FFB@;EF<C@GFBC9:9DCDGGGGFD,@CC,,E,FAFF<<CAEEEBB,A-
@QYRCM 79672
TGAGGAATATTGGTCAATGGACGAGAGTCTGAACCAGCCAAGTAGCGTGCAGGATGACGGCCCAATGGGTTGTAAACTGCTTTTATAAGGGAATAAAGTGAGAGTCGTGACTCTTTTTGCATGTACCTTATGAATAAGGACCGGCTAATTCCGTGCCAGCAGCCGCGGTAATACGGAAGGTCCGGGCGTTATCCGGATTTATTGGGTTTAAAGGGAGCGTAGGCCGGAGATTAAGCGTGTTGTGAAATGTAGATGCTCAACATCTGAACTGCAGCGCGAACTGGTTTCCTTGAGTACGCACAAAGTGGGCGGAATTCGTGGTGTAGCGGTGAAATGCTTAGATATCACGAAGAACTCCGATTGCGAAGGCAGCTCACTGGAGCGCAACTGACGCTGAAGCTCGAAAGTGCGGGTATCGAGCAGGATTAGATACCCT
+
GGGGGGFGGGGGDGGGGGGGGGGGGGGGGGGGGGGGGGGGGGGGGGGGGGGGGGGGGGGGGGGGGGGGGGGEGGCGGGGGGGGFCGGGGFFFEGGGGGGGGGDFFGGGGGGFGGGEGGEGGGGGGGGGGGGGFGFGGFGGGGDGGGGGGGGGGGGGGGGGGGGGGGGGGGGGGGGGG8FGGGGGGGGGGGGGGGGG?GFGGGGGGFGGFGGGGGGGGGGGGGDGGFFFFCFFGGGGGGGGGGGGFCFFFCFGDFFFFCGFFGGFGGGGGGGGGGGGGGGGGGGGGGF8FGGGGGGGGGEDGGFGGGGGFDGGGGGFGGGGGGGGGGCGGGGGGGGGGGGGGGGGGGGFGGGGGGEGGFFFGGGGGGGGGGFFDGGFGGGEGGGGGGGGDGGGGGGGGGGGGGGGGGGGGDGGGGGGGFCGGF<FFGFGGGGCCCCC
@QYRCM 176
TGGGGAACATTGCACAATGGGGGAAACCCTGATGCAGCGACGCCGCGTGTGTGAAGAAGTATCTCGGTATGTAAAGCTCTATAAGCAGGGAAGAAAATGACGGTACCTGACTAAGAAGCCCCGGATAACTACGTGCCAGCAGCCGAGGTAATACGTAGGGGGCAAGCGTTATCCGGAATTACTGGGTGTAAAGGGTGCGTAGGTGGCAGTGCAAGTCAGATGTGAAAGGCCGGGGCTCAACCCCGGAGCTGCATTTGAAACTGCGCGGCTAGATTACAGGAGAGGCAGGCGGAATTCCTGGTGTAGCGGTGAAATGCGTAGATATTAGGAGGAACACCAGTTGCGAAGGCGGCCTGCTGGACTGTTACTGACACTGAGGCACGAAAGCGTGGGGAGCAAACAGGATTAGATACCCT
+
FCEFGGGGDFGF9FEFFFGGGFCECGF8FGGFDF,CBEEG@FFGGEEC:,CC:CFEDFGFGD,CCC@8FFCBEEFGC,=FF,,CE<?FCE<FFGGGGDCGFGG@D?FAEGFAAEGGFG8BDF>F@CFF<9DFG8<CCFG7ADDF12+@4CD@BD:7:CF:953<<B6=FFF<C5?78CCAE$,8=8GCACFFFGDFB<B>=<C99F?C0<A7EGGGC:<EC<><FDCFFBCFFGGE77C:;+9+37D>C=C<C;DC:@BGFDGFG5:CB89E6&64E:FF8FA?,FB?CDFEA,ADFE4,F?8++:4,GFE9EF:>FEEECAFE<CEFEA@GEEEFGGEF@,69,,6F:7CCDFC@F<,GCGFEGFGGFCFF@FEF@C6@;@5,;C@F@CFDE,C,C,F<FDEF9FFFGGD@CCC<
@QYRCM 177
TGGGGAATATTGCACAATGGGCGAAAGCCTGATGCAGCGACGCCGCGTGAGCGAAGAAGTATTTCGGTATGTAAAGCTCTATCAGCAGGGAAGATAATGACGGTACCTGACTAAGAAGCGCCGGCTAAATACGTGCCAGCAGCCGCGGTAATACGTATGGTGCAAGCGTTATCCGGATTTACTGGGTGTAAAGGGAGCGCAGGCGGTGCGGCAAGTCTGATGTGAAAGCCCGGGGCTCAACCCCGGTACTGCATTGGAAACTGTCGTACTAGAGTGTCGGTGGGGTAAGCGGAATTCCTAGTGTAGCGGTGAAATGCGTAGATATTAGGAGGAACACCAGTGGCGAAGGCGGCTTACTGGACGATAACTGACGCTGAGGCTCGAAAGCGTGGGGAGCAAACAGGATTAGATACCCT
+
GGGGGGGGGGGGGGGGGGGGGGGGGGGGGGGGGGGGGGGGGGGGGGGGGGGGGGGGGGGGGGGGGGGGGFGGGGGGGFGGGGGGGGGFGGGGGGGGGGGGGGGGGGGGGGGGGGGGGFGGGD@GGGGGGGGGGGGGGGGGG8FGDGGGGGG4CF>8GFGGGGGGGGGGDGEGGGGGGGDGGGGGGGGGGGGGGGGGGCGGGGGGGGGGGEGGCGGFGGGFGGGFGGCGGGGGGFGGGGGGGGGGGGGFGGFF<F9GGGFGGGGGFGGGGGGGGGFFGGGGGGGGGGGGEEGGGCFFDFGGGGGGGGGGGGFFGGGGGGGGGGGGGGFFE9FFFFF9FGGGGGFCGGFEEFGGDGGGGEGFGCGGFGGGGGGGGGGGGGGGFFEGGGGGGGGGGGGGGGGGGGGGFFGGGGFCCCCC
@QYRCM 178
TGGGGAATATTGCACAATGGGCGAAAGCCTGATGCAGCGACGCCGCGTGAGTGAAGAAGTAATTCGTTATGTAAAGCTCTAACAGCAGGGAAGATAGTGACGGTACCTGACTAAGAAGCTCCGGCTAAATACGTGCCAGCAGCCGCGGTAATACGTCTGGAGCAAGCGTTATCCGGATTTACTGGGTGTAAAGGGAGCGTAGACGGAAGTGAAAGTCAGAAGTGAAAGCCCGGGGCTTAACCCCGGGACTGCTTTTGAAACTGTGCATCTAGAGTGCAGGAGAGGTAAGCGGAATCCCTAGTGTAGCGGTGACGTGCGTAGATTTTAGGAGGAATACCGGTGGCGAAGGAGGCTTACTGGACTGTAACTGACGTTGGGGCTCGAAAGCTTGGGGAGCAAACGGGATTGGATGCACT
+
CFGFGD7@EDGGGGGG@CEGCE+@7CFFCFG8EECEECFFFG>EFGDFCF7F<,FEFFGAGEFEFF9EFFFFG99F,AFEE,,,,,B=FCEA=BDFDGEGE:CFGGGG9<<9F=FGD,A,,BCCFEEF=BFGGGGEFGCFGD<@+88>>C*,,7*@,8D<DFGGGDFD7<CA<,<CEGE9C<;;C::;=?CCGF77<FD*C32,1=:=-,<(<FFGGEB><E00>C<?AE::@ECECF:EC@6=8:,GFC=FFFD@:BC5<7:=D?C5=?;C,=A,+CCA,A9:58+++8FC,,A,<@F<GF=8+44,,:::++4+4C,,=<C,FF=E@6,B,C++:FFGFCGC@CC:,,C,<,9CFC,F9<FCGFF66,96@EEDFFDFC8;,,8DC-FB@C@,F@<,<CCCE,,6,CC6,A,B6
@QYRCM 179
TGGGGAATATTGGGCAATGGGCGCAAGCCTGACCCAGCAACGCCGCGTGAAGGAAGAAGGCTTTCGGGTTGTAAACTTCTTTTAAGTGGGAAGAGTAGAAGACGGTACCACTTGAATAAGCCACGGCTAACTACGTGCCAGCAGCCGCGGTAATACGTAGGTGGCAAGCGTTGTCCGGATTTACTGGGTGTAAAGGGCGTGCAGCCGGGCATGCAAGTCAGATGTGAAATCTCAGGGCTTAACCCTGAAACTGCATTTGAAACTTTATGTCTTGAGTGCCGGAGAGGTAATCGGAATTCCTTGTGTAGCGGTGAAATGCGTAGATACAAGGAAGAACACCAGTGGCGAAGGCGGATTACTGGACGGTAACTGACGGTGAGGCGCGAAAGCGTGGGGAGCGAACAGGATTAGATACCCT
+
GFG@FEEGEFGGGGGGGGGGCFDCFGEGGFGGGFGGGGGGGDEGGGGGEGGGGGGFGGGGGGGGGDGGGGDFGGGGDFGGGGFGGGFFGGGGGGGFF9FFF<FEGGGGGGGGGGA5CD<9EFGFDDFGGDDFAF7FBDFFFCCFCGGGDEEGGGGGG<?,>FBFGGFF7F@FEGGGGGGDEGGG=GECFG9F<AECE<:F;CC:?88@C8;CF6E<EC9@7<CFGGGGD@:>3<FGGGGGGGFEFG=4FGBGGGGGGGGGFEC6#=<DFDFFFFFC44;CEEGCCFGEGFCFGGGGGDFF?<EBC7CB4FF9GGGDGEGGFCGGGDFFGDGGGGGF<E-88GGF@CGGGGGGGFFDF6CCC:FGFGGFGCGGGGGGGCCGFDCGGGGGGGGGDGGGGGGGFGGFFFDEFGECGCCBCA
@QYRCM 80963
TGAGGAATATTGGTCAATGGGCGAGAGCCTGAACCAGCCAAGTAGCGTGCAGGATGACGGCCCTATGGGTTGTAAACTGCTTTTATAAGGGAATAAAGTGAGTCTCGTGAGACTTTTTGCATGTACCTTATGAATAAGGACCGGCTAATTCCGTGCCAGCAGCCGCGGTAATACGGAAGGTCCGGGCGTTATCCGGATTTATTGGGTTTAAAGGGAGCGTAGGCCGGAGATTAAGCGTGTTGTGAAATGTAGACGCTCAACGTCTGCACTGCAGCGCGAACTGGTTTCCTTGAGTACGCACAAAGTGGGCGGAATTAGTGGTGTAGCGGTGAAATGCTTAGATATCACGAAGAACTCCGATTGCGAAGGCAGCTCACTGGAGCGCAACTGACGCTGAAGCTCGAAAGTGCGGGTATCGAACAGGATTAGATACCCT
+
FFGGGE<CEFFFFGG@9CCC<EF7@FFFFGGGFEFCFGFGGGGGCFGFEFGGG,EDEGGGGGF@FGDGGFFGGGGGGGGGGGGGGGAFC,,C,CF<FCFCFFGGGGGGCFGGGGGFFF7EFF,EFGGGGGFFDGGGGGGFFG7:FCFGGGGGF@DGGF8FFCFG:C:/FG:9/DF?C;E7EFGGGE@FFG7;CFED<FEFGGGFEFGGGGGGGF;4DEFCEC?CEGGGGGGGGEECC;D?;<GGFFF>EFFC@:3?+,>@CDGFGFGGGGFCCCGCC9CDFAD?:DF?EFEGGF?FFE8F9BEE:CGGFFFCFFFB,GGGGFF7GEDGFEEFGGGGGF<GEFFEC<ECAGGFCGF:@FFF7EF@GFFGGFFCC6GGEDGEFF@F9GFDGGGGGCFGECEDDBGFFC@FC@GGGGGGFGFFCGGGFF@GGGFCCCCC
@QYRCM 181
TGGGGAATATTGCACAATGGGGGAAACCCTGATGCAGCGACGCCGCGTGAGTGAAGAAGTATCTCGGTATGTAAAGCTCTATCAGCAGGGAAGAAAATGACGGTACCTGACTAAGAAGCCCCGGCTAACTACGTGCCAGCAGCCGCGGTAATACGTAGGGGGCAAGCGTTATCCGGAATTACTGGGTGTAAAGGGTGCGTAGGTGGTATGGCAAGTCAGAAGTGAAAACCCAGGGCTTAACTCTGGGACTGCTTTTGAAACTGTCAGACTGGAGTGCAGGAGAGGTAAGTGGAATTCCTAGTGTAGCGGTGAAATGCGTAGATATTAGGAGGAACACCAGTGGCGAAGGCGGCTTACTGGACTGTAACTGACGTTGAGGCTCGAAAGCGTGGGGAGCAAACAGGATTAGATACCCT
+
EEFGGGGGGGGGGGGGGGGGFGGDFGGGGGGDGFFGGGEGGGGGGGGGGGG<F?<9CFFEFFGCFGGFFGEFGGGFDFFGGGGGGGECFGFFEFFD8FGGGDGGFGFGGGGGGGFGFFGFGGGGGGGGGGGFG8FFGFCFFGFFFGDE:EECFGF;<FEEEGDGCFFFFBFGFGFG#<@=EFFGFF:FFFCCEFGC>5>6GGF@<E>99FCCFAFCEC9FAGGGDCGFF=CFFFEDFDGG5FF9FEG<FD:;CFGCGGGGGGGGGGF?AFDGGGFGFFEG9FFED,GGGGGGGFGDDF8AGFGF7GGGEC5CCGGGFFFDF<@ECGGFGGGGFFFAGGGGGGF@GGGGGDGFGGGGGGGGGGGGGGGGGGGGGGF?GGDGGGGFGGDGEFFFGGGGFCGGGGGGGGGGGGFCC8CA
@QYRCM 67943
TGAGGAATATTGGTCAATGGGCGAGAGCCTGAACCAGCCAAGTAGCGTGCAGGATGACGGCCCTATGGGTTGTAAACTGCTTTTATAAGGGAATAAAGTGAGTCACGTGAGACTTTTTGCATGTACCTTATGAATAAGGACCGGCTAATTCCGTGCCAGCAGCCGCGGTAATACGGAAGGTCCGGGCGTTATCCGGATTTATTGGGTTTAAAGGGAGCGTAGGCCGGAGATTAAGCGTGTTGTGAAATGTAGACGCTCAACGTCTGCACTGCAGCGCGAACTGGTTTCCTTGAGTACGCACAAAGTGGGCGGAATTAGTGGTGTAGCGGTGAAATGCTTAGATATCACGAAGAACTCCGATTGCGAAGGCAGCTCACTGGAGCGCAACTGACGCTGAAGCTCGAAAGTGCGGGTATCGAACAGGATTAGATACCCT
+
GFFFFFFF-CECCFGFFGFCEF+C@FEEFGEFFDFDGGGFGGADFFGGCFGFGEG<EGFGG7:FGGFC8,BFEGAFGGGGGFCG9CFFFDFGACF,BEC,CCFGGFCFF8BFGGGCGGC9FFDFGG9ECAE<EEF<F99FFG>+CB:DFC=BFGGGGG,FF85D:BEDFG3@2%:@BF::BFFC>>5FC<C5CB@ECFE>FC<F9FGGG@<A<?C>DGFFGEEFGGG2@:EFG?>7C?FCGGGGGFDEFGGF+CCCFDGG;FECFFG%>FF>G.B8+,GGGGGFA,A,9FFGGGCF@==?9CFFFFEB@?FFECF:,GGGFFEECGEFEE<GFGFC,FGGFFEA,,=CECFFFB7--<E@GFB<EF<EEC9FEFFGFGEF@F@E9FGEEFB:@,GFFCF<87FGGFC@@FGGGGGF;CGFFFGGGEAGFFCCCC@B
@QYRCM 183
TGAGGAATATTGGTCAATGGTCGGCAGACTGAACCAGCCAAGTCGCGTGAGGGAAGACGGCCCTACGGGTTGTAAACCTCTTTTGTCGGAGAGTAAAGTACACTACGCGTAGTGTATTGCAAGTATCCGAAGAAAAAGCATCGGCTAACTCCGTGCCAGCAGCCGCGGTAATACGGAGGATGCAAGCGTTATCCGGATTTATTGGGTTTAAAGGGTGCGTAGGCGGCACGCCAAGTCAGCGGTGAAATTTCCGGGCTCAACCCGGACTGTGCCGTTGAAACTGGCGAGCTAGAGTGCACAAGAGGCAGGCGGAATGCGTGGTGTAGCGGTGAAATGCATAGATATCACGCAGAACCCCGATCGCGAAGGCAGCCTGCTAGGGTGCGACAGACGCTGAGGCACGAAAGCGTGGGTATCGAACAGGATTAGATACCCT
+
FGGGGGFGFCFGGGGFFGFGGGFDGGDEGGGGGGGGGGGGGGGGGGGFC@EGGGGGGGGGGGGGGCGGGGGEGGGGGGGGGGGGFFFGGGGCECFGGGGGGGGGGGGGGGGFGFGGFGGGGDFGGCFGGGGGGGGGGGGFGGGDGGGGGFGFGGGGGF8CC:FFGGGGGGGGGGGGGGGGGGGGCCFGGGDGGGGGCDCCFGCGFFED5<F>GGEFGEGE8C=G*:EEEGGFC+;<CCC:FD1DFDFDDGGEFCFD,76CFGGFF>E=B8FFGG=FBFFAGGF93,9F9DDD,DA,,GGGGGGGGGEGGGGDGGEF:7GFFGGGGGEFFCF9AFGFFCGFFEFGEF@GGFFGGGGCE@7@:BFDGFCGGGFGGGGGGGGGGCGGGGGGGGGGGGGGGGGGGGFGGGGGGFFGGGGGGGGGGGGGFEFE,8FBA,8A
@QYRCM 67899
TGAGGAATATTGGTCAATGGACGAGAGTCTGAACCAGCCAAGTAGCGTGCAGGATGACGGCCCTATGGTTTGTAAACTGCTTTTATAAGGGAATAAAGTGATTCTCGTGAGACTTTTTGCATGTACCTTATGAATAAGGACCGGCTAATTCCGTGCCAGCAGCCGCGGTAATACGGAAGGTCCGGGCGTTAGCCGGCTTTATTGGGTTTAAAGGGAGCGTATGCCGGCGATTAAGCGTGTTGTGAAATGTAGACGCTCAACGTCTGCACTGCAGCGCGAACTGGTTTCCGTGAGTACGCACAAAGTGGGCGGAATTCGTGGTGTAGCGGTGAAATGCGTAGATAGCACGAAGAACTCCGATTGCGAAGGCAGCTCACTGGAGCGCAACGGACGCTGAAGCTCGAAAGTGCGGGTATCGAACAGGATTAGATACTCT
+
GEFC@<FEFF,,EFGGGG;<FG776CFFGFC<<FG,,@<C,,;;EF:B,F<C8F@F8C,8:C@7DFGG,ECFGCFGGF,:CEFFF<FGGGDA,E9E9,CF,<,<@<+?8B7EEFGCFEEEDBE55C5<E,B9F,,BFGFFDFG7FC+5<FEB,AE@+5B@>,,8/7>0+>;=CFC>E::C5E>?@F?FFC(#@C3.#':?CG?B9,6<FFCCFC8<?<8=C)2=F8?*EF>FEG:E=2>E9F@D20DC9GFCFEEE8C<@08EEF@<@3?CB:DC:#@,><GGFF+@+A,CFFDFCC9>55,?CCDGGGEC54,7F7EEE?9EFCC7GF9E?B?4@9,,@?99:,,=7FFFFC8+GFGGGGGEDACFF@8@6,<C<8FCFF:@C68E:7ECGFCCE8FCDC:FF@+C7GEGFFCE8CE<AEFGGFFGFCCEA8,CA
@QYRCM 84182
TGGGGAATATTGCACAATGGGGGGAACCCCGATGCAGCGACGCCGCGTGAAGGAAGAAGTATCTCGGTATGTAAACTTCTATCAGCAGGGAAGATAGTGACGGTACCTGACTAAGAAGCCCCGGCTAACTACGTGCCAGCAGCCGCGGTAATACGTAGGGGGCAAGCGTTATCCGGATTTACTGGGTGTAAAGGGAGCGTAGACGGTGTGGCAAGTCTGATGTGAAAGGCATGGGCTCAACCTGTGGACTGCATTGGAAACTGTCATACTTGAGTGCCGGAGGGGTAAGCGGAATTCCTAGTGTAGCGGTGAAATGCGTAGATATTAGGAGGAACACCAGTGGCGAAGGCGGCTTACTGGACGGTAACTGACGTTGAGGCTCGAAAGCGTGGAGAGCAAACAGGATTAGATACCCT
+
GGGFGGGFGGGFGGDAFGGGGDGGGFGFGGGCFEGGGGFGGGGGGGGGGGGGGG8FFGGGGGFFGGGFGFGGGGGGGGGGFGEGGGGGGGGGGGGGGGGGGGGGGGGFCCFGGGFGFGGCGECGGGGGGGFGGFFFGGGGGDGGGEAGD:E?FCFFFGGCCFGGGGFFGGDGGGCGEGGGGGGGGGGGGGGGGGGFGGGGGGGGGG>GGFFGDGGFFDGGGGGFEGDECGGGGGGGGGGGGGGGEGGGGGGFGGGGGGGGGGGFGGGGGGGGGGGGG@GGEGGGGGGGGGGFGGGFGFCFGGGGGGGGGGGGGGGGFFGGGGGGGGGGGGGGGGGGGGGGGGGGGGGGGGGGGGGGGGGGFGFGFGGCCGGGGGGGGGGFGGGGGCGGGGGGGGGGGGGGGGGFFGDGGGFCCCCC
@QYRCM 70667
TGGGGAATATTGCACAATGGGGGAAACCCTGATGCAGCGACGCCGCGTGAAGGAAGAAGTATCTCGGTATGTAAACTGCTATCAGCAGGGAAGATAGTGACGGTACCTGTCTAAGCAGCCCCTGCTAACTACGTGCCAGGAGCCGCGGTAATACGTAGGGGGCAAGCGTTATCCGGATTTACTGGGTGTAAAGGGAGCGTAGACGGTGTGGCAAGTATGATGTGAAAGGCATGGGCTCAACCTGTGGACTGCATTGGAAACTGTCATACTTGAGTGCCGGAGGGGTAAGCGGAATTCCTAGTGTAGCGGTGAAATGCGTAGATATTAGGAGGAACACCAGTGGCGAAGGCGGCTTACTGGACGGTAACTGACGTTGAGGCTCGAAAGCGTGGGGAGCGAACAGGATTAGATACCCT
+
FF@ECEGFFGGGGFFGGGC8EEC@FEE<FFGCFGGGGGGEGG+CFGFGGGFFA<FFGFCFFGGGFF@GFDCFCEFFF,EE<EFC<E<E<CF,=,<?FF,,?+C++4BE,,B@EA,,:,B,CF+AF?A9D,<BF,,:3C<=<+BC:<7C>F7@CG7,78C@+/<<*;=FG;:=FFEC7F)FCF,FC9;F=<C<CEF>C1=4:,<EC1230F>E@<A<%,3AC@,9GD@@CFCCFE>5D@68,D,@0B,91;B=@AFEFC<@FF#40C,CDDGDDB@A*@;C==48GGFBB49F=8C,FCFFF<GEE@,<?E9F8?,@,FGFCDGFFF8CC<@A,<E:-F@C@B8,FB@@B7GFAC<CCGGEF@<A9FEDFF@FCB,C;+,CD@GGGGF@EFEGFCCF7GGGGFFF@@FEFC8BB8CC
@QYRCM 187
TGAGGAATATTGGTCAATGGGCGAGAGCCTGAACCAGCCAAGTAGCGTGCAGGATGACGGCCCTATGGGTTGTAAACTGCTTTTATAAGGGAATAAAGTGAGTATCGTGAGGCTTATTGCATGTACCTTATGAATAAGGACCGGCTAATTCCGTGCAAGCAGCCGCGGTAATACGGAAGGTCCGGGCGTTATCCGGATTTATTGTGGTTAAAGGGCGCGTAGGCCGGAGATTAAGCGTGTGGTGAAATGAAGACGATCAACGGCTGCACTGCAGCGCAAACTGGTTTCCTTGAGTACGCACAAGGTGAGCGGAATTCGTGGTGTAGCTGTGAAATGCTTAGATATCACGAAGAACTCCGAATGCGAAGGCAGCTCACTGGAGCGCAACTGACGCTGAAGCTCGAAAGTGCGGGTATCGAACAGGATTAGATACCCT
+
FGFGF8F6FFFFEFFGGGAFGDGGFGC,EFGDC6CFF@C,,:,<FFEEEE7C,BEF@A@B+7+9E<FC<C,68<<?CF?EAEAFGFG9ECE=,,C<D,A,?FC,CFCF@CGF7E8,<,9,C,E,CF,8,55E,?FGFGF9FCC:7@C,F9C,>,3:+,,:,3<5CBC>BC7,@,3*>:*>1>:FG7:C**6<8?<=<<CCF9+<,2*8<,8<;;*1=*?168:888,3/78<9/,:7C>A,CFGC;;5,+7F3@:,8+@@+@,@,<=C>,:>+=+C6,,FCF8E=D=AFB,914+F?C,549C,C+@+4,FA<FF7FB+9FFEC>4,,C5,EE9<=<?,FFC?,==66669E9FGCDCC6,:B7FE6C@CCC9E9GC6FCEEGEFFC88,,7FFFEDEGDFFGF@@+BGCC,EFF8EFGGGFFGGFFDFE<@C8CA
@QYRCM 188
TGGGGAATATTGCACAATGGGCGAAAGCCTGATGCAGCGACGCCGCGTGAGCGAAGAAGTATTTCGGTATGTAAAGCTCTATCAGCAGGGAAGATAATGACGGTACCTGACTAAGAAGCACCGGCTAAATACGTGCCAGCAGCCGCGGTAATACGTATGGTGCAAGCGTTATCCGGATTTACTGGGTGTAAAGGGAGCGCAGGCGGTGCGGCAAGTCTGATGTGAAAGCCCGGGGCTCAACCCCGGTACTGCATTGGAAACTGTCGTACTAGAGTGTCGGAGGGGTAAGCGGAATTCCTAGTGTAGCGGTGAAATGCGTAGATATTAGGAGGAACACCAGTGGCGAAGGCGGCTTACTGGACGATAACTGACGCTGAGGCTCGAAAGCGTGGGGAGCAAACAGGATTAGATACCCT
+
CEFFGC7@CCEFGGGGFEGGFGGGGGGGGGGGGGFGFDEGEGGEGGG@>BFFC@CEEGGCECFFGFG?ABFGFGGCF<<FDA<EFFGFGG+BFFDGFCGGFECCAFCDEFD<FFGGGGDFDDEG<6BFF9DFF<>F9F@D>CFFCEGGCEC8@??>?FFFGGGCFG8FFFGDECFGG3==@8EFG=GGFFGFFGGGGCF@E<3DGFGGEFCFFEGFG>C?BFFFFGFFG:CF>CGGCC<EC<CEGFDGF=EDAAFFFFFBGGFF7GDFCCEFCF:GF@CCEFDGGECDDGGGFFGFGFFECF7CCF:GGFDC87EGDFGGGFGGGGGGGAF@@GFFGFFBEGFGFECGGFF?GGGCGGGFFDCCGGFDEGGFGGGGGGGGGGGGGDGCFCEGFF9EGGGGGGGGGGGGGGGCA@C@
@QYRCM 80221
TGGGGAATATTGCACAATGGGGGAAACCCTGATGCAGCGACGCCGCGTGGAGGAAGAAGGTCTTCGGATTGTAAACTCCTGTTGTTGAGGAAGATAATGACGGTACTCAACAAGGAAGTGACGGCTAACTACGCGCCAGCAGCCGCGGTAAAACGTAGGTCACAAGCGTTGTCCGGAATTACTGGGTGTAAAGGGAGCGCAGGCGGGAAGACAAGTTGGAAGTGAAATCCATGGGCTCAACCCATGAACTGCTTTCAAAACTGTTTTTCTTGAGTAGTGCAGAGGTAGGCGGAATTCCCGGTGTAGCGGTGGAATGCGTAGATATCGGGAGGAACACCAGTGGCGAAGGCGGCCTACTGGGCACCAACTGACGCTGAGGCTCGAAAGTGTGGGTAGCAAACAGGATTAGATACCCT
+
GGGGGGGGGGGGGGGGFGGGGGGDFGFGGGGGGGDGFGFGGGEGGGGEFG:FGGGGGGGGGFCGCGDFFGGGGGGGGGGGGGGFGGGFFGGGGGGGGGGAFGGGGGGGGGGGGFGCFEG?GGGGG,GGGGGGGGDFFGGGGFFFG>E@BFCF>GF<FFGFFGGGGGGGGFEGGGGGGFGGGGGGGGGDFFFGGGGFGCFEED+GGGF;9E@CEGGDFGGGGG=<GGFGGGGGGFFEFGGFCGFFGGGF<FCFGDEFGGFEGGGGCFGFDGFFGFGGFDGGFGGGGGGGGDGGGGGEECEF?FC=GFGFGGGGGGF@DCCC,DGGEEGGGFFGGFGGGGFGGGGGGF7GGGGGFGGEGFGGFGEGGGGGGGGGE?GGFEF,FGFFGFGGGGGFGFGGGGGFGFDGGGGGGGGCCCCC
@QYRCM 190
TGAGGAATATTGGTCAATGGACGAGAGTCTGAACCAGCCAAGTAGCGTGCAGGATGACGGCCCTATGGGTTGTAAACTGCTTTTATAAGGGAATAAAGTGAGTCTCGTGAGACTTTTTGCATGTACCTTATGAATAAGGACCGGCTAATTCCGTGCCAGCAGCCGCGGTAATACGGAAGGTCCGGGCGTTATCCGGATTTATTGGGTTTAAAGGGAGCGTAGGCCGGAGATTAAGCGTGTTGTGAAATGTAGACGCTCAACGTCTGCACTGCAGCGCGAACTGGTGTCCTTGAGTACGCACAAAGTGGGCGGAATTCGTGGTGTAGCGGTGAAATGCTTAGATATCACGAAGAACTCCGATTGCGAAGGCAGCTCACTGGAGCGCAACTGACGCTGAAGCTCGAAAGTGCGGGTATCGAACAGGATTAGATACCCT
+
GGGGGGGGGGGGGGGGGGGGGGGGGGGGGGGGGGGGGGGGGGGFGGGEGGGGGGFFGGGG7FFFGFGGGGGEGGGGGGGGGGGGGGGGGGGFFGGGGGFGGGGFGGGGGDGGGGGGGGGGGGGGG<A<?FCFFADGFGGGGFGGGGGGGGGGGGFGFFGGGGDGGGGGGGGDFGGDGGGGGGGGGGG=GGFFGFFE=:FFE.GGGGGGGFFFFGEEGGGGGGGGGGEGD9FGGFEDGGGGCGGGGGGGGFGFCF@>?GGFGGFFGGGGFFGC7GGGEGFFGGGFF8GGGF?GF7GGGCGFCFAGEGEEGGGGGGGGGGGGFGDFGEDGGGGGGGGFC,AGFGF<GFFGGGGGGEF@EFCB:CFCGGGGGGGGGFCGGGGEDGGGGGGGGGF@,F9GGGDGGGGGCEDGGGGGGGGGGGGGGGGGGGGGGFACB,CB
@QYRCM 85627
TGAGGAATATTGGTCAATGGACGAGAGTCTGAACCAGCCAAGTAGCGTGCAGGATGAAGGCCCTATGGGTTGTAAACTGCTTTTATAAGGGAATAAAGTGAGTCTCGTGAGACTTTTTGCATGTACCTTATGAATAAGGACCGGCTAATTCCGTGCCAGCAGCCGCGGTAATACGGTAGGTCCGGGCGTTATCCGGATTTATTGGGTTTAAAGGGAGCGTAGGCCGGAGTTTAAGCGTGTTGTGAAATGTAGCTGCTCAACCTCTGAACTGCATCGCGAACTGGTTTACTTGAGTACGCACAAGGTGGGCGGAATTCGTTGTGTAGCGGTGAAATGCTTAGATATCACGAAGAACTCCGATTGCGAAGGCAGCTCACTGGAGCGCAACTGACGCTGAAGCTCGAAAGTGCGGGTATCGAACAGGATTAGATACCCT
+
FECGGGFGFGGFA6FFGGGFGGGG@FGGGGGGFECFGGGGFGCEFGGGGE@CEEEFF9EF@C,C<,E,8:,78CFGFGF9AGGCCAFFCFDEA=F<FDF9F9555,BB=<=,??FEF,@E?AFEGG,@EFFAEG,CF,AF<5C=F#257<7?8,798,=>BGFC:>>C4<E89:<.'@@FGFF=7FCCGF<C=3=<37A12FFFCB=F@/EFFE9?C?,CEF<9E?:5@#FEEDF?8GEFEFGGGGGFD@,@,,CCF>@>@,A@9FF>9GFCC7GFECGFA,FFE,,5FEFD8FCBC,AC:,,+EFF7GGGGGFFEF?<CFEFF7GGGFFFEFGGGFAFEDFGGFCE<GGGGFF@-FC97GGGGGFF@FGFGFE,EGFCC86+F@FCGGEGGFFGGCCGGGFFCFC@+>CGFEEGGGGGGGGGGGGGGGFGCCCCC
@QYRCM 192
TGGGGAATATTGCACAATGGGGGAAACCCTGATGCAGCGACGCCGCGTGGAGGAAGAAGGTCTTCGGATTGTAAACTCCTGTTGTTGAGGAAGATAATGACGGTACTCAACAAGGAAGTGACGGCTAACTACGTGCCAGCAGCCGCGGTAAAACGTAGGTCACAAGCGTTGTCCGGAATTACTGGGTGTAAAGGGAGCGCAGGCGGGAAGACAAGTTGGAAGTGAAATCTATGGGCTCAACCCATAAACTGCTTTCAAAACTGTGTTTCTTGAGTAGTGCAGAGGTAGGCGGAATTCCCGGTGTAGCGGTGGAATGCGTAGATATCGGGAGGAACACCAGTGGCGAAGGCGGCCTACTGGGCACCAACTGACGCTGAGGCTCGAAAGTGTGGGTAGCAAACAGGATTAGATACCCT
+
GGGGG7EF@FGGGGGGGGGGFGGGGGGGGGGGGGGGGGCEGGGGGGCFGGGFGGGGGCFCEGGGGGGG7BFFGGGGDGGGGGGGGGCFGGGGGGGGGGF9FGGGFGCFGGGGGGFGFDDFGGGDGDGFG9<DFGGGGGGGGGG>6G7CBEE@GGGGGGDGG;DFG>FGF>EFFFCFGGGGG7CGGG>C<FCCAFGGDDGGGGGGGGGG><@?GAFCEAFGGGGGGFFFGFFGGFFD@2FGEFGGGGFF>D@C?GF;GGGGGGFF;FDFGFGGGGFFFFFGFGGGGGGGGFFFE,GGGGFCFAC7EGGGGFFC:EGGFAGGGGDFFF=CAFGGFGGGEDCFDGGGGGGGGE8EE6;,GGGGAFEFFGGGGGGGF@GGFCGGGGGGGFEGGFFGGGGGGF@9GGGFCF@DFDGCCCC@
@QYRCM 66469
TGGGGAATATTGCACAATGGGGGAAACCCTGATGCAGCGACGCCGCGTGAGCGAAGAAGTATTTCGGTATGTAAAGCTCTATCAGCAGGGAAGAAAATGACGGTACCTGACTAAGAAGCCCCGGCTAACTACGTGCCAGCAGCCGCGGTAATACGTAGGGGGCAAGCGTTATCCGGATTTACTGGGTGTAAAGGGAGCGTAGACGGATGGACAAGTCTGATGTGAAAGGCTGGGGCTCAACCCCGGGACTGCATTGGAAACTGCCCGTCTTGAGTGCCGGAGAGGTAAGCGGAATTACTAGTGTAGCGGTGAAATGCGTAGATATTAGGAGGAACACCAGTGGCGAAGGCGGCTTACTGTACGGTAACTGACGTTGAGGCTCGAAAGCGTGGGGAGCAAACAGGATTAGATACCCT
+
,C<EC7FGFFGCFGGFGGGGGGGGGGGCDEFGFDGG9FFGGGCGEGGGGG:F7:CCGGGCCF9FFGGFFGFG9FG99FFDEDFF?8F@FGGGFGD,?,?FGGGGFCFC9BGGG9,C,8=:=F+:CFGGGGF8>FCGFGGGFGGGGG?GGCC4@FFFFCGGE8;@FFDGCC::CCGGEGGGGGFGGGEC6<CCAFC5CC5*8FGFEGE,170ACFGE79<FFGGD>><5@*>7F@CCD@FG<:=CFFCE8E>@<<FC89FD:1@+/#A<6BCGFG#DA4GGGEAGG7CCF?GGGFBC,FFEFE>>@+CCEB<57GCFBFGFFGGGFFGGF?FFFCCC@EFGGGGGECCFCEFFFFF6,@B:6F<FGGGGB@FEGGFDC@@,D7FFB@@@:CB6C,AFFC<E6FFFFFDFECC@A,8C
@QYRCM 64937
TGGGGGATATTGGACAATGGGGGCAACCCTGATCCAGCGACGCCGCGTGAGGGAAGAAGGTTTTCGGATTGTAAACCTCTGTTGACGGAGAAAAAAATGATGGTATCCGTTTAGAAAGCCACGGCTAACTACGTGCCAGTAGCCGCGGTAATACGTAGGTGGCAAGCGTTGTCCGGAATTACTGGGTGTAAAGGGAGTGTAGGCGGGATATCAAGTCAGAAGTGAAAATTACGGGCTCAACTCGTGACCTGCTTTTGAAACTGACATTCTTGAGTGAAGTAGAGGCAAGCGGAATTCCTAGTGTAGCGGTGAAATGCGTAGATATTAGGAGGAACACCAGTGGCGAAGGCGGCTTGCTGGGCTTTTACTGACGCTGAGGCTCGAAAGCGTGGGGAGCAAACAGGATTAGATACCCT
+
EEGGGGGG-EFE<FFGGGGGFGGGGGGGGGGGGEDGGGFGGGGGGGGGGGGGGGGGGGGFFGGGGGEFG7EGGGFEGGGGGGGGFFGEFGGGGGGEGGE=@9D<,@C=FB,BBD>CFFFBFCFEEDFGGFFGGCBFFGGAF@CGGGGGEFCAEFFFGFGGFFFC<E:FCE><CDFE@GFGFGFGGGFEFGGGGGGCGGGGGGGGGGGGGF@CGGGGFEGCFGGGGG3@:EFFDGFGGCGGFB697GF<FGGGACGGGCGGGFEFFGG?G>GGGGGGFGGEGGGGF+EGDGGGGGGGGF8CGGGGGEGGGGGGGGGDGGGGGGGGGFGGGGGGGGGGGGGGGGGFGGGGGGGGFGEEFGGGGGGCGDGGGGGGGGGGGGGGGGGGGGGGDGGGGGGGGGGFGFGGFFGGGFGCCCCC
@QYRCM 195
TGGGGAATATTGCACAATGGGGGGAACCCTGATGCAGCAACGCCGCGTGAGTGAAGAAGTATTTCGGTATGTAAAGCTCTATCAGCAGGGAAGATAATGACGGTACCTGACTAAGAAGCACCGGCTAAATACGTGCCAGCAGCCGCGGTAATACGTATGGTGCAAGCGTTATCCGGATTTACTGGGTGTAAAGGGAGCGCAGGCGGTGCGGCAAGTCTGATGTGAAAGCCCGGGGCTCAACCCCGGTACTGCATTGGAAACTGTCGTACTAGAGTGTCGGAGGGGTAAGCGGAATTCCTAGTGTAGCGGTGAAATGCGTAGATATTAGGAGGAACACCAGTGGCGAAGGCGGCTTACTGGACGATAACTGACGCTGAGGCTCGAAAGCGTGGGGAGCAAACAGGATTAGATACCCT
+
GGGFFGGGGGGGGGGFEFGFGGEEFFGGGGGGGGGGGGGGFGGEGGGGGGGFFFFCFGGGGGGGGGG@FGGGGGFGGGGGDFGDGGGGGE@BCFGG,@FFGGGGGGGGGGGCGFDGGGGGG7<BCEGGF@FGFEEGGGFGGGGFCGEGG8BC<E?<<<FGGGEFFFGGGGG8C7EGDGGGGG3FFF@A0EEFGGD>CCCECEEGGGGECFCE9?BC<EC9GFEF?9CC?FGGGEGGDFGGGGGGEFEDEGFGEEFFGFFAFGGFGGFAC>DF8F>B=9CEFGFGGFC7EE?EFGGGGGF<EFEGGGGGGCCCGEGFFEGFGDGGGGGGFFGGFGFGGGFFCGCFGCC@>GFF<GGGFEEFEFAGGGGGGGCCGFFGGGCGF:E@@7GGFCEGGGGGGGGFGFFGFFFFEF@BC@CC
@QYRCM 196
TGGGGAATATTGCACAATGGGGGAAACCCTGATGCAGCAACGCCGCGTGAGTGATGACGGTCTTCGGATTGTAAAGCTCTGTCTTTAGGGACGATAATGACGGTACCTAAGGAGGAAGCCACGGCTAACTACGTGCCAGCAGCCGCGGTAATACGTAGGTGGCAAGCGTTGTCCGGATTTACTGGGCGTAAAGGGAGCGTAGGCGGATTTTTAAGTGGGATGTGAAATACCCGGGCTCAACCTGGGTGCTGCATTCCAAATTGGAAGTCTAGAGTACAGGAGGGGAAAGCGGAATTCCTAGTGTAGCGGTGAAATGCGTAGAGATTAGGAAGAACACCAGTGGCGAAGGCGGCTTTCTGGACTGTAACTGACGCTGAGGCTCGAAAGCGTGGGGAGCAAACAGGATTAGATACCCT
+
GGGGG:7@CAECEEFFEEGGGGGGGGGFGGGGGGGGG8FGGGGGEGGFGFE<EGGE<CCEGDGGGGGGDFFEEGGAFGGGGGGGDGGCGFEB7CEFGCFGGEFC<C9FFEGGGGEF<D,,BDGCEGEFFDFFGFFFGCFFF8FFGCCD::>;53D,E>FFC>7FGGG>FEG(GGGCE;<+>FCFGGGG<FCFFGG5F?D=*>8CFGGGFEBE@CGCDCE9FEC+C>:@<<FGDFEECCEG?DF@GFF@CGCFF>:CCGEF,FAFEAFGFFGGGGGGFFE=7E>GEEEGF=FEF5F?4,DGGFGGC@GGFEA9EFCCF?FGGGGF<GGGGGGGGGGGGGFFGGGGGGDGGGGGE@C9GGGGFDFF,GGGGF@7GGGGGFC,FGGGFF77GGGGGGFFGGGFCGGGFCGGGEGCCCCA
@QYRCM 197
TGGGGAATATTGCACAATGGGGGAAACCCGGATGCAGCAACGCCGCGTGAGTGAAGAAGTATTTCGGTATGTAAAGCTCTATCAGCAGGGAAGATAATGACGGTACCTGACTAAGAAGCTCAGGCTAAATACGTGCCAGCAGCCGCGGTAATACGTATGGAGCAAGCGTTATCCGGATTTACTGGGTGTAAAGGGTGCGTAGGTGGCAGTGCAAGTCAGATGTTAAAGGCCGGGGCTCAACCCCGGAGTTGCATTTGAAACTGCTCGGCTAGAGTACAGGAGAGGCAGGCGGAATTCCTAGTGTAGCGGTGAAATGCGTAGATATTAGGAGGAACACCAGTGGCGAAGGCGGCCTGCTGGACTGTTACTGACACTGAGGCACGAAAGCGTGGGGAGCAAACAGGATTAGATACCCT
+
;EFFGBCFGGGFGGFGGGAFCGGDGGGGG+CGGGGGGGGGGGEDBFFFGGGFCGFFDFGFFGGFDFFFFFGGGGGGGGGGGGGGG8FGEFGG+=BFGF<@AGG7FCC<FGGGGFFD<B8B<,:>D>DFGGF=FF,B+CFFF,DFGGBFGCGFGGGFF@:F=>CG>GGGFEFEFGGGGEFCFFFFCGGECDEFGF7*CCG>C8BF;FFEB7?CCCFCAEGFFFC#FG*55EF8>8GC@>CF@EE=F5A:#E9EFEC9D<DCBCGCDEGGGFF<=CGFEF><CCGGGFGGGF<AGDF<EDFE=<FF7=F<C5,F7CB><FFGFEECFCF@FC,ECFFEGFEF,6F<@EEGGGGEEFC<<GGGGGGGEFF9GGGFE@FGFDGGGGFFCFCGGFG?GFFFGFGGGFGGGFFGFFEACCCC
@QYRCM 78840
TGAGGAATATTGGTCAATGGACGAGAGTCTGAACCAGCCAAGTAGCGTGCAGGATGACGGCCCTATGGGTTGTAAACTGCTTTTATAAGGGAATAAAGTGAGTCTCGTGAGACTTTTTGCATGTACCTTATGAATAAGGACCGGCTAATTCCGTGCCAGCAGCCGCGGTAATACGGAAGGTCCGGGCGTTATCCGGATTTATTGGGTTTAAAGGGAGCGTAGGCCGGAGATTAAGCGTGTTGTGAAATGTAGACGCTCAACGTCTGCACTGCAGCGCGAACTGGTTTCCTTGAGTACGCACAAAGTGGGCGGAATTCGTGGTGTAGCGGTGAAATGCTTAGATATCACGAAGAACTCCGATTGCGAAGGCAGCTCACTGGAGCGCAACTGACGCTGAAGCTCGAAAGTGCGGGTATCGAACAGGATTAGATACCCT
+
FGGGFFCGGGGDFFGGGGGGGGGGGFGGGFGGGGFFGG9FGFFGEGGGGGGGFGFFGGGGCFCCFGCFFCFFBFGGGGGGGGF9EFGGGGEEFFGEFG<EGGGFGGGFCF:FFAFEEGGGFGFGGGF9C9<<FGA9FEFG>FF2FGGGGDFGGCFCGF<<EFGDFEGDFFFGCFFED>GFG@CEFGGGCEEFFC@:4>FBFC?F<GGGGGGGGECFGGGGGDGECGE8FCGCGEFEEGGGGGGGGGGGEDAFCGGGFGFDGGGGGGG=AFFEGGGDGDFGGGDFB?GGFDFFCGGGGFEFCCGFF7EDGGGGCFGFFGB=GGGGGF@FCCGGGGGGFF9GGFF=6FGGGGGFDGGEFDGGGGGGGGGGGGFGGGGFGGGFB>EGFF<GGGFGGGGGGGGGGGGGGGGGGGGFGGFFFGGFFDGGGGGGGGGCCCCC
@QYRCM 64158
TGGGGAATATTGCACAATGGGGGAAACCCTGATGCAGCAACGCCGCGTGAGTGAAGAAGTATTTAGGTATGTAAAGCTCTATTAGCAGGGAAGATAATGACGGTACCTGACTAAGAAGCTCCGGCTAAATACGTGCCAGCAGCCGCGGTAATACGTATGGAGCCAGCGTTATCCGGATTTACTGGGTGTAAAGGGGGCGGAGGTGGCAGTGCAAGTCAGATGTGAAAGGCCGGGGCTCAACCCCGGAGCTGCATTTGAAACTGCTCGGCTAGAGTACAGGAGAGGCAGGCGGAATTCCTAGTGTAGCGGTGAAATGCGTAGATATTAGGAGGAATACCAGTGGCGAAGGCGGCTTTCTGGACTGTTACTGACACTGAGGCACGAAAGCGTGGGGAGCAAACAGGATTAGATACCCT
+
E,6CCCCADGCF<CFFFFFE@:FGEGC<FGGGGGCEG<EGG@GDEGEGGGGC<C69CEF<,6C,,9=<EEA<FGACFGCFFE-<FF,?<FGGGGGFGCBD97+BFECEEEE<FGDFGC8EFD+FC7F,?<,<B98FGBF9>8>DEDCG#948@DEFF;AA@?8#FGGF=:8<=;>CC<,BFG=GFGC=CCECCFE-*:>#<82C?:,:70<7@99;8:;@CAFFFGFGG:C>,GDCECEFCC;CFDDC>>FCFD@5,@BC,<:@<#=FB9<E9F?,</<050==A++=:<A<A95,8CF9FCECCEEGFFFF?,CC?,B,FFGFDFEAFC,<96,@9D@DEFC@E,CB@@FE;,66CFDC6FGFF9GFFFEC;6AF,8EF;EFC;CCGEGGGGFC,@69E@FGFFGGFEEACA8CA
@QYRCM 52573
TGAGGAATATTGGTCAATGGACGCAAGTCTGAACAAGCCATGCCGCGTGAAGGATGACGGCTCTATGAGTTGTAAACTGCTTTTGTAAGAGGGTAAACGCAGATACGTGTATATGTATGAAAGTATCGTACGAATAAGGATCGGATAACTCCGTGCCAGCAGCCGCGGTAATACGGAGGATTCAAGCGTTATCCGGATTTAGTGGGTTTAAAGGGTGCGTAGGCGGTTTGATAAGTGAGAGATGAAATTTCGGGGCTCAAACCTGAACGTGCCTCGAATACTGTTGATCTAGAGAGTAGTTGCGGTAGGCGGAATGTATTGTGTAGCGGTGAAATTCTTAGAGATCATACAGACCACCGATTGCGAAGGCAGCTTACCAATCTATATCTGACGTTGAGGCACGAAAGCGTGGGGAGCAAACAGGATTAAATACCCT
+
@CCF,CDFGGDCC6EFFC9<E8FGG7FDFAFFGF,EFGFDCAEFCGG@@,CC@C<,=,B++8B,CFGC?CE?6FFG,CFFFG9F<<,,<,,:B+BFGA7>F=7,,9DFGGGA,?,5,,,<FEFBF9<CDGGGEGGGF,57,BFC>=9>7CDCBFFC:CD>C<,>:CF5+55>:8>*7*::>?BF#@<CFFC<?<>E<CC::&<<FCFBC:FEGFD$3*#:8><CEFE-FE?;<EF@#:D<FF@E8,:?7BC7FF<@:8>61<;>33,3,++6,44,85CEA=B,=,<5?95,FFFFGGEF=>+ECB=B+E,CE9GFE9,9CF>CC7CC@<<<C?5-,6@C9,6,,FE,FC,,@+BC-@?DGGCCFEFFFFFDDFF<<<,C,FE9ECC7FCC;F8FGE@GEEF9DCCDGGGGGGGFFCFF@EFFAEGGGFGFA<8C@
@QYRCM 75172
TGGGGAATATTGCACAATGGGCGAAAGCCTGATGCAGCGACGCCGCGTGAGCGAAGAAGTATTTCGGTATGTAAAGCTCTATCAGCAGGGAAGATAATGACGGTACCTGACTAAGAAGCACCGGCTAAATACGTGCCAGCAGCCGCGGTAATACGTATGGTGCAAGCGTTATCCGGATTTACTGGGTGTAAAGGGAGCGCAGGCGGTTCGGCAAGTCTGATGTGAAAGCCCGGGGCTCAACCCCGGTACTGCATTGGAAACTGTCGTACTAGAGTGTCGGAGGGGTAAGCGGAATTCCTAGTGTAGCGGTGAAATGCGTAGATATTAGGAGGAACACCAGTGGCGAAGGCGGCTTACTGGACAGTAACTGACGTTGAGGCTCGAAAGCGTGGGGAGCAAACAGGATTAGATACCCT
+
DFFGGG@FFGDGFGGDF<<<EFGGGEGGGGGE9EFGGFGGGGGGGGGEGGG8B@GEGGGGGGGGGGGFF@FEFGGGGGEFG,FGEFGGGDGGGGGFGGGGGGGGGGGGGGGGGGGD9DGFGGGGGCGGFGGGGEFEGGGGGGGGGG>CEE;;DCF@G9FG;:FCFFGFECGFGF:FGCCFEFFDGGFFGGGGFGGFGFG8<C5DGG1#3EGGDGF0C7>@CFFGGGGGGEGGFFFCCEGGGGGDFE:>GGGGGGGGFAFFGFF@@,/?>9CE@GGEGGGF7EC>E+GEECECGGGFGF8FF?FFCDGGGGGGGGDFD9GGGFCGGGGGGEGGECGFF,EEEEC,,FBEGGGGGGFCGGFGFC,<F,GFCGFFE8GEF:GCFGGGGGGGGEFCFCF,8AFGGFGGGGGGGGGC<@CA
@QYRCM 202
TGAGGAATATTGGTCAATGGACGAGAGTCTGAACCAGCCAAGTAGCGTGCAGGATGACGGCCCTATGGGTTGTAAACTGCTTTTATAAGGGAATAAAGTGAGTCTCGTGAGACTTTTTGCATGTACCTTATGAATAAGGACCGGCTAATTCCGTGCCAGCAGCCGCGGTAATACGGAAGGTCCGGGCGTTATCCGGATTTATTGGGTTTAAAGGGAGCGTAGGCCGGAGATTAAGCGTGTTGTGAAATGTAGACGCTCAACGTCTGCACTGCAGCGCGAACTGGTTTCCTCGAGTACGCACAAAGTGGGCGGAATTCGTGGTGTAGCGGTGAAATGCTTAGATATCACGAAGAACTCCGATTGCGAAGGCAGCTCACTGGAGCGCAACTGACGCTGAAGCTCGAAAGTGCGGGTATCGAACAGGATTAGATACCCT
+
FGGGGG,EFGGGFFGGGGGGGGDGGG><FGGGGGGGGGGGGGGGGGGGGGGGGGGGFGGGFCGFGGGCGGDGGGGGGGGGGGGGGCGGGGGFGFGGG,FEFFFFGGCDFF>FGGGFGGGGGGGFDAFFGGFDFGFGGGGGGGCCFCEFCFGGGGGGGDGGGGGGGGGGDDGGFFFGDGDFG9FGGGG:FGGGF>:=9@<CF<GGGGGGFFFFGGEFCGGGEEEFFFEEGGFGGCFD>CEGGGGGFFFGFFFGFEEE:FFFEFFD9G<=GGGGGGGG@GGGGGGGGGFF@37A@EDGGGCFFGE<F+FCGFEGGGGEGFFGGGGGDGGGGGGEFGGGGGGEDGFGGGGGGGGGGGFEGGGGGGGGGFDGFCGGGGGFF<GF7GGGGGGGGGGGGECGGDGGGGGGGGGGGEGGGGGGGGGGGFFGGGGGGGGCCCCC
@QYRCM 93523
TGGGGAATATTGCACAATGGGCGAAAGCCTGATGCAGCGACGCCGCGTGAGCGAAGAAGTATTTCGGTATGTAAAGCTCTATCAGCAGGGAAGATAATGACGGTACCTGACTAAGAAGCACCGGCTAAATACGTGCCAGCAGCCGCGGTAATACGTATGGTGCAAGCGTTATCTGGATTTACTGGGTGTAAAGGGAGCGCAGGCGGTGCGGCAAGTCTGATGTGATAGCCCGGGGCTCAACCCCGGTACTGCATTGGAAACTGTCGTACTAGAGTGTCGGAGGGGTAAGCGGAATTCCTAGTGTAGCGGTAAAATGCGTAGATAGTAGGAGGAACACCAGTGGCGAAGGCGGCTTACTGGACGATAACTGACGCTGAGGCACGAAAGCGTGGGGAGCAAACAGGATTAGATACCCT
+
FGGGGGGGGGGGGGGGGFGGGGGGGGGGGGGGGGGGGGGGGGGGEGGFEEEGGGDFFFGGGGGGGGGGGGGGGGGGGGGGGGGGGGGGGGGGGGGGGGGGGGDGGGGGGGGGFGGGGGGGGGGGG?GGGGGCGG8DFGGGGGGGGGDG4DG@GGGGG>GGGGGGGGGGGGGF;FF@*:F3GG?FGGFFGGEFGEDGGGGGEFGGGGGFCEGGG*;<ECC<FFGFGE?CEFGG>GFDGGGBFGGGDF:CGGGGFC<FCEGGGGFF@FFFCGACFGGFFCGFFFGGGGGGEFEEDAGF8E@EFAGGGGGGEECEFCCBBGGGGDFC,DGGGGGGEGGAGFEB,FFCFEDEEGFDFCFF8EEGFFE<<FCB,GGEGFEECGEDGFGDB@@DGFGGGGGGFFGFFGGGGDGGDCFCCCCC
@QYRCM 204
TGAGGAATATTGGTCAATGGGCGAGAGCCTGAACCAGCCAAGTAGCGTGCAGGATGACGGCCCTATGGGTTGTAAACTGCTTTTATAAGGAAATAAAGTGAGACTCGTGAGACTTTTTGCATGTACCTTATGAATAAGGACCGGCTAATTCCGTGCCAGCAGCCGCGGTAATACGGAAGGTTCGGGCGTTATCCGGATTTATTTGGTTTAAAGGGAGCGTAGGCCGGAGATTAAGCGTGTTGTTAAATGTAGATGCTCAACGTCTGCACTGCAGGGCGAACTGGTTTCCTTGAGCACGCACAAAGATGGCGGAATTCGTGGTGGAGCGGTGAAATGCTTAGATACCACGAAGAACTCCGATTTCGAAGGCAGCTCACTGGAGCGCAACTGACGCTGAAGCTCGAAAGTGCGGGTATCGAACAGGATTAGATACCCT
+
GGGAE<EE,FFF,;EEFCEGFFGGGGEDGGFGFGGGGFGGGECFFFDGF@DCFGGGGGEC+FGGF<F8CEFG:FEG9FE<EFGFG9E9AF,FFGG9E9B<EA,CFGGF8F79<,<C<F:FA<FE@FF,CE<E,8CE9,?F,=>:FFEGGGAF<>DB>9,=DDCFCEDDGGCFGC>>82>B0#?:=1=:94)4C91C?C<?;55.#>4C=5<.<?EBCC>:88E>BF;C<<9CCBF<*98E@35,FFE@53=@,,<<@C>+7D3,,9D33336+8+=6,<DGED>8DF=,55,84+FFEE?FFC::++>EGEB<8B>+<E8GE@+EECDFB,C,F?,F9CE?E5:,<FC,<FF8F@-DEF@7C,F@AGE8@E8CC,9F@C@+F:<E9FGGGGC,FFFC@B6@GFE@B@+@:C8EDGFB@F,GFFC,C<9F8<AA,B<
@QYRCM 205
AGGGGAATATTGCACAATGGGGGAAACCCTGATGCAGCGACGCCGCGTGGAGGAAGAAGGTCTTCGGATTGTAAACTCCTGTTGTTGAGGAAGATAATGACGGTACTCAACAAGGCAGTGACGGCTAACTACGTGCCAGCAGCCGCGGTAAAACGTAGGTCACAAGCGTTGTCCGGAATTACTGGGTGTAAAGGGAGCGCAGGCGGGAAGACAAGTTGGAAGTGAAATCCATGGGCTCAACCCATGAACTGCTTTCAAAACTGTTTTTCTTGAGTAGTGCAGAGGTAGGCGGAATTCCCGGTGTAGCGGTGGAATGCGTAGATATCGGGAGGAACACCAGTGGCGAAGGCGGCCTACTGGGCACCAACTGACGCTGAGGCTCGAAAGTGTGGGTAGCAAACAGGATTAGATACCCT
+
<FFGGGGGGGGFGGGGGGGFGGGGGGGGGGGGG9FFGGEGGGGGGGGGGEGGGFFGGGGGGGGGGGGGGGGGGGGGFFFAFEFGFGGGCF:FFGGGGCGGGGG:FGEDGGGGEFG+DFGFFGGDFFGGGG<FEG@FFGGGGGGGGG?GGGCFGGGFGFGC=FGGGGCGG<CGE;CF(=C<<GFEEFCCFFGGGFE5CCGGGE>CGGGCGGFGGGGFEGGGGGGAC,9FCD7B@CG=C:C<F?FGFEF:3FGFCFGFEDA2BAC8D=8GDF:G>GGFD;FE=F9FFB+CCFFFA,+C7GF<8EC7EDF=<FFFF@DGGGGFE4+B=>CDCGGGFEGFGFCGGGGFF@7GGGFE<AGFFEE,GGGGGGFFCBCGFE<DGFEE6EF@GGGGGFGGGGGFGGGGGGCFEF@AGGGCCCCC
@QYRCM 77002
TGGGGGATATTGCACAATGGGGGAAACCCTGATGCAGCGACGCCGCGTGGAGGAAGAAGGTTTTCGGATTGTAAACTCCTGTCGTTAGGGACGATAATGACGGTACCTAACAAGAAAGCACCGGCTAACTACGTGCCAGCAGCCGCGGTAAAACGTAGGGTGCAAGCGTTGTCCGGAATTACTGGGTGTAAAGGGAGCGCAGGCGGGAAGACAAGTTGGAAGTGAAAACCATGGGCTCAACCCATGAATTGCTTTCAAAACTGTTTTTCTTGAGTAGTGCAGAGGTAGATGGAATTCCCGGTGTAGCGGTGGAATGCGTAGATATCGGGAGGAACACCAGTGGCGAAGGCGGTCTACTGGGCACCAACTGACGCTGAGGCTCGAAAGCATGGGTAGCAAACAGGATTAGATACCCT
+
GCEGEGEGGFFGGFGGGGCFGGGGGGGGGGGGGGGGFGGGGDGGGCGG@:FFFGFFGGGG<FFFFEGEGGGGGGGGFGGGGGGGCEGEEGGFFGGGCCFFGGD:F@FGGGGGGGGGGGGGGGGGC7FCCFFFDF>FFG7*DCCFGDEGF@EGF<FC:CFGFGGGGGCF>BCGF<CEEGCGFF=EEGFGGGFGFFGGGGGGGEDEFGGFFCCGGGG:FFFF9EGFCCF;E8;GGGFGFFCEFFDF99FFGFFFFF7>FGFFGGGFFGFFGFCEEFE=@GGFCFFGFE<CFFE?9GGFGGGGGGFC@4+FAE5CFEEGFC,EGFCCGFCFE@GGGGFGGGFF7CGGF>GFEGF<FGGFGGGFGGGGEFEC>GGEFGFF@ECCF7FGGGGGGGGGGGGGGGGGFFFFBGFGGGGCCCCC
@QYRCM 96167
TGGGGAATATTGCACAATGGGGGAAACCCTGATGCAGCGACGCCGCGTGAGCGAAGAAGTATTTCGGTATGTAAAGCTCTATCAGCAGGGAAGATAATGACGGTACCTGACTAAGAAGCCCCGGCTAACTACGTGCCAGCAGCCGCGGTAATACGTAGGGGGCAAGCGTTATCCGGATTTACTGGGTGTAAAGGGAGCGTAGACGGCAAGGCAAGCCTGATGTGAAAACCCAGGGCTTAACCCTGGGACTGCATTGGAAACTGTCTGGCTCGAGTGCCGGAGAGGTAAGCGGAATTCCTAGTGTAGCGGTGAAATGCGTAGATATTAGGAAGAACACCAGTGGCGAAGGCGGCTTACTGGACGGTAACTGACGTTGAGGCTCGAAAGCGTGGGGAGCAAACAGGATTAGATACCCT
+
FGGGE:FGGGGGGGGAFFGGEGGGGFGCFGGGGGGGGGGCGGGGGCEFF@EFGGFCEGGGGGGGGGGGGGGGGGGFGFGGFCFGGGGGGGGGGGGGGGGGGGGGGGGGGGGGGGGGGGGGGGGGGEGGGFGGGGCFGC@G?GDF6GGGGCGGGGGFGGGGG8FG;8FGFGEGGGGGGGGGGG>GGGGGFGGGGGGGGGC5=CEFCEEFCDF1GFFFGGG;FDGFGFCFGEEGGGGGGGGGGGGGFCECC@FFGGFAFGCEFGCDGGFGGDACEG?:<@GGFGGGGFGFDGGGGGE8FBB,FEGDGGDGGGGF7CFDFF?CFA?FFFCFAFGGDGGGDGGGGGGGGGGGGGFCCGGGGGGGGGGFGFCCGGGGGGGGFEEFC,GGGGGGGGGGGFGGGGFGFGFEFGGGGGGCCCCC
@QYRCM 208
TGAGGAATATTGGTCAATGGACGAGAGTCTGAACCAGCCAAGTAGCGTGCAGGATGACGGCCCTATGGGTTGTAAACTGCTTTTATAAGGGAATAAAGTGAGTCTCGTGAGACTTTTTGCATGTACCTTATGAATAAGGACCGGCTAATTCCGTGCCAGCAGCCGCGGTAATACGGAAGGTCCGGGCGTTATCCGGATTTATTGGGTTTAAAGGGAGCGTAGGCCGGAGATTAAGCGTGTTGTGAAATGTAGACGCTCAACGTCTGCACTGCAGCGCGAACTGGTTTCCTTGAGTACGCACAAAGTGGGCGGAATTCGTGGTGTAGCGGTGAAATGCTTAGATATCACGAAGAACTCCGATTGCGAAGGCAGCTCACTGGAGCGCAACTGACGCTGAAGCTCGAAAGTGCGGGTATCGAACAGGATTAGATACCCT
+
GGGGGGGGGGGGGGGGGGGGGGGGGGGGGGGGGGGGGGGGGGGGGGGGGGGGGGGGGGGGGEGCGGGGGGEEFGGGGGGGGGGCGGGGGGGGGGGGGGGGGGFFFGGGGGGGGCFFGGGGGGGGGGFGGGFGFGGFGGGGGGG:GGGGGGGGGGFGGGFGGGGGGGGGGDEFFFGGEGGG?G?FGGGEGGCCFFEGCCEGGG9FG=EG:GGGGEECEGGECGGGGG2<GGGGGGGDG<>EGGGGFFF?CFFGGGGGGFFGGCFFGFFC@FGGGGGFFGGGGGGGGGF@FF?<8CGFGGFFCCE8GGCGCGGGGDEFGGGFA,GGGEEFFFGGGGGGGGFFE<<8FFFGGDFGGGFCGGGEGGGGGFGGFGGFCCFGGGEB7GGGGGGGGGGGGGGGGGGGGGGFGGGDGGGGGGGGGGGGGGGGGGGFGGFCCCCC
@QYRCM 209
TGGGGGATATTGCACAATGGGGGAAACCCTGATGCAGCGACGCCGCGTGAGCGAAGAAGTATTTCGGTATGTAAAGCTCTATCAGCAGGGAAGATAATGACGGTACCTGACTAAGAAGCACCGGCTAAATACGTGCCAGCAGCCGCGGTAATACGTATGGTGCAAGCGTTATCCGGATTTACTGGGTGTAAAGGGAGCGCAGGCGGTGCGGCAAGTCTGATGTGAAAGCCCGGGGCTCAACCCCGGTACTGCATTGGAAACTGTCGTACTAGAGTGTCGGAGGGGTAAGCGGAATTCCTAGTGTAGCGGTGAAATGCGTAGATATTAGGAGGAACACCAGTGGCGAAGGCGGCTTACTGGACGATAACTGACGCTGAGGCTCGAAAGCGTGGGGAGCAAACAGGATTAGATACCCT
+
GGGGGGGGGGGGGGGGGGGGGGGGGGGGGGGGGGGGGGGGGGGGGGGGGGGGGEGFGGGFGGGGGGGCGGGGGGGGGGGGGFGGGGGGGGGGEGGGGGGGGGGGGGGGGGGGGGGGGGFGDFGGGFEGFEGGGFFFGGGGGGGGGGGGGGGF>GFF@9FD/GGGGGFGGFGGGGDG<CFFGGGGFGE/FGGGGFECFCGGGGGGGGGGGGGGGGGFGGGGGG<GGCFGGCDGGFEFCFCGGGGGGGGGGGFGGGGFFFFCFEGFGGGFFFFGFC@@9EGGFGGGGDGGGGGFGFFFFF<<FDGGC>GGGGGGGGGGGGGFCGGGGDFGGFGGGFGFGGGGGGGGGGDF7GGGGGEFGGGGGF<FGGCGGGEGGGFGGGGFGGGGGGGEGGGGGGGGGGGGGGGGGGGGGFGCBACA
@QYRCM 210
TGAGGAATATTGGTCAATGGGCGGAAGCCTGAACCAGCCAAGTAGCGTGAAGGATGACTGCCCTATGGGTTGTAAACTTCTTTTATAGGGGAATAAAATGAGCCACGTGTGGCTTTTTGTATGTACCCTATGAATAAGGATCGGCTAACTCCGTGCCAGCAGCCGCGGTAATCCGGAGGATCCGAGCGTTATCCGGATTTATTGGGTTTAAAGGGAGCGTAGGTGGACATGTAAGTCAGTTGTGAAAGTTTGCGGCTCAACCGTAAAATTGCAGTTGATACTGTGTGTCTTGAGTACAGTAGAGGTGGGCGGAATTCGTGGTGTAGCGGTGAAATGCTTAGATATCACGAAGAACTCCGATTGCGAAGGCAGCTCACTGGACTGTTACTGACACTGAGGCTCGAAAGTGTGGGTATCAAACAGGATTAGATACCCT
+
GGGGGFEFGGFFDGGGGGGGGGGGGGGGGGGGGGGGFFCGGGFGGFGGDGCFGGDGFGGGGGGFFGGFGGGGGGGGGGGGGGGGGGGEFGDFFFFDGFGGGGGGGDGGGGGDGGGGGGGFGGGGGGDGFGGFE?FGGGGC<DFGGGGGGGGGGGGGG9AF7DFCGGGDGEGGGGGGGGG?(FDFGGGEFGDFCBFFFGGAAF?FFFDFC<FGGGFGGGGGGGGGGGGFFBAGFGGFGGGGGGGGGGFGCFFFFGGFB:GFGFGFGEFGBEGGFF=FDCEFFGGFGGGGGFGGFFEFFAFFGGGGDGGFF8EC<GGECGFCF@F@EDFFFGFFCFBFF<FGGFCFGGGGGGGGGFC7EGGGGGGFGGGGDEFE<@,FCGGGFE9FGFEGEFFEGGGGFCFEC@FAGFEFEFGGGGFCFFFGGGGGGGGGGGGCCCCC
@QYRCM 211
TGGGGAATATTGCACAATGGGGGAAACCCTGATGCAGCGACGCCGCGTGAGCGAAGAAGTATTTCGGTATGTAAAGCTCTATCAGCAGGGAAGAAGAAATGACGGTACCTGACTAAGAAGCCCCGGCTAACTACGTGCCAGCAGCCGCGGTAATACGTAGGGGGCAAGCGTTATCCGGATTTACTGGGTGTAAAGGGAGCGCAGGCGGTGCGGCAAGTCTGATGTGAAAGCCCGGGGCTCAACCCCGGGACTGCATTGGAAACTGTCGTACTTGAGTATCGGAGAGGTAAGTGGAATTCCTAGTGTAGCGGTGAAATGCGTAGATATTAGGAGGAACACCAGTGGCGAAGGCGGCTTACTGGACGATAACTGACGCTGAGGCTCGAAAGCGTGGGGAGCAAACAGGATTAGATACCCT
+
FGGGGGGGGGGGGGGGGGGGGGGGGGGGGGGGGGGGGGEGGGGGGGGGGGEFGGGGGGGADGGGDGGEGGGGGGGGGDGGFFGGGGGGGGGFGGGGGFGGGDGGGGGGGGCEDFFFFFEFGCFGGFGGGGGGGGG3GGFGFGGFGGGGGGEEGGGGGF@CFFGGGCFFGGECCCGG;:FCEFEFFGFGFGCFGFGCGGGG8GGGGGGGEGGGG9CEGGGDFFGGCDC,GGGGEGGGGD2@@6CCDEFGEECDFGAFGGGFEGG+@EGGCF=CCCFDCGFFECFGFFFFFCGGFGFFFFA=FFGGF>7DGGFGDGGGGGGGGFEEGGGGGGGFGGGFFEFGGF7GGGGGGGEDGFGGGGGGGGGGFGGGFGGGGGGGGFFGGGGGGGGGGGGEGFFGFGGGGGGFFF@CFAEEFCC@C@
@QYRCM 63749
TGAGGAATATTGGTCAATGGACGAGAGTCTGAACCAGCCAAGTAGCGTGCAGGATGACGGCCCTATGAGTTGTAAACTGCTTTTATAAGGGAATAAAGTGAGAGTCGTGACTCTTTTTGCATGTACCTTATGAATAAGGACCGGCTAATTCCGTGCCAGCAGCCGCGGTAATACGGAAGGTCCGGGCGTTATCCGGATTTATTGGGTTTAAAGGGAGCGTAGGCCGGAGATTAAGCGTGTTGTGAAATGTAGCTGCTCAACATCTGAACTGCAGCGCGAACTGGGTTCCTTGAGTACGCACAAAGTGGGCGGAATTCGTGGTGTAGCGGTGAAATGCTTAGATATCACGAAGAACTCCGATTGCGAAGGCAGCTCACTGGAGCGCAACTGACGCTGAAGCTCGAAAGTGCGGGTATCGAACAGGATTAGATACCCT
+
CFFGGGGGGGGGFFGFFGGGGGGGGGGGGGGGGGGFGGGGGFCF<FFGGGGGDEGGGGGGCCCFGGF,CCFGGGGGGGGCFGGCEAFF<C<4,C<F,FFGGG,FF9>AFGGGGGF9,BFGGGGGGGEFFCC?DFC9FF9FAF7>GEC,A9@,B>5>CGBFAFF/8/5CAC;<7@FFEGEEF:E>7FCFFCE7FCF;-CCFCFF<CDCEE,?FGDEFE5<=EGCFCGG9FDFFC7CGECEE0AEC@3E@CGGF)GFFCFGFFD@CCACF#GE=GE>81,>B:EDGDFB8GGGGGGGGF9CGGGFFFC@7GF?A?GF>4B+,GGEGGEGD@,FCC,GGF?FGGGGFCEEFFFFDEEGDGGFC@7GGGFGGFGCE9GGFEC+7DGGGGGFEDGGGGGGGGFFCEGGFGGGFCDGGGGGGGGGFGGGGGGGGGFECCCCB
@QYRCM 213
TGGGGAATATTGCACAATGGGGGAAACCCTGATGCAGCGACGCCGCATGAAGGAAGAAGTATCTCGGTATGTAAACTTCTATCAGCAGGGAAGAAAATGACGGTACCTGACTAAGAAGCCCCGGCTAACTACGTGCCAGCAGCCGCGGTAATACGTAGGGGGCAAGCGTCATCCGGATTTACTGGGTGTAAAGGGAGCGTAGACGGATGGACAAGTCTGATGTGAAAGGCTGGGGCTCAACCCCGGGACTGCATTGGAAACTGCCCGTCTTGAGTGCCGGAGAGGTAAGCGGAATTCCTAGTGTAGCGGTGAAATGCGTAGATATTAGGAGGAACACCAGTGGCGAAGGCGGCTTACTGGACGGTAACTGACGTTGAGGCTCGAAAGCGTGGGGAGCAAACAGGATTAGATACCCT
+
EFGGGEGGGGGGGGGGGGGGGGGGGGGGGGGGGGGGGGGGGGGGGGGGGGGGGGGGGGGGGGGGGGGGFGGGGFFFGCEFGFGGGGGGGGGGGGGGGGGGGGGEG@FGGGGGGGGGGGGGGDGGG>GGGGGGGGGGGGGGGGGGGGGGGGGCGFFFFGGGGGGGGGGGCFEFGGGGGFGGFFGGGGFFFGFGGGGGGGGGECGGGG5GFG;CGGGGFGFCGGGGGGGGGGEFGGGGCFGGGGDGGGFGEDFFFCGGGFFGGFFFCGGGGGGGDGDGEGGGGGGGGGGGGGFDDCGGGEF9GGGGGGGGGGGGF=7GGFGGGGGFGGGGFAGGGGGGGGGDGGGGGGDGGGGGDGGGFC7FGGGGGFGGGGGGGGF@GGGGFEGGGGGGGGGGGGGGGGFGGGGGGGGGGGFBBCCA
@QYRCM 78341
TGGGGAATATTGCACAATGGAGGAAACTCTGATGCAGCGACGACGCGTGAGTGAAGAAGTAATTCGTTATGTAAAGCTCTATCAGCAGGGAAGATAGTGACGGTACCTGACTAAGAAGCTCCGGCTAAATACGTGCCAGCAGCCGCGGTACTACGTATGGAGCAAGCGTTATCCGGATTTACTGGGTGTAAAGGGAGTGTAGGTGGCCATGCAAGTCAGAAGTGAAAATCCGGGGCTCAACCCCGGAACTGCTTTTGAAACTGTGAGGCTGGAGTGCAGGAGGGGTGAGGGGAATTCCTAGTGTAGCGGTGACATGCGTAGATATTAGGATGAACACCAATGGCGAAGGCGGCTCACTGGACTGTAACTGACACTGAGGCTCGAAAGCGTGGGGAGCAAACAGGATTAGATACCCT
+
GFFFEFCFFFGCFGGGFGFGGGGEGDDEFDGFG9,EE?FCGG+@7CECGGGGGGGGGGFFGFGFE7-CFCFDFFGGGGG9E,CEFGGGGGGGGGGGGGGFCEG7DFGGGFGGDGF9FFFEGCFEGGEGGGGGGGGGCGF7F8FCCGGGGG-FGC:@D2FGGGGGGD:CC>FG?;E6GGEFDG+GGGGG@CGFF::8CC6'<FG<GG;@C<CEGCF=BC?2?EEFDEG>5@<EGGGE:CC:@DEFFGCB>2:/1:DGFGCFFDFCCFF?C=FGFF:FEA8C>EFE>8C=F,C,FFB,?EFGFFCFE@FDE5,:,F?7=FGGGCFE@C,9FE,F:CF<E@,@CF7<FFCCGFF@,FGGFGEEAFFCFC6,EF@F,FFG@CEEGEGGEGGGGFGFFF9GFFFDECCGGGFCEC,6CCCA
@QYRCM 215
TGAGGAATATTGGTCAATGGACGAGAGTCTGAACCAGCCAAGTAGCGTGCAGGATGACGGCCCTATGGGTTGTAAACTGCTTTTATAAGGGAATAAAGTGAGTCTCGTGAGACTTTTTGCATGTACCTTATGAATAAGGACCGGCTAATTCCGTGCCAGCAGCCGCGGTACTACGGAAGGTCCGGGCGTTATCCGGATTTATTGGGTTTAAAGGGAGCGTAGGCCGGAGATTAAGCGTGTTGTGAAATGTAGACGCTCAACGTCTGCACTGCAGCGCGAACTGGTGTCCTTGAGTACGCACAAAGTGGGCGGAATTCGTGGTGTAGCGGTGAAATGCTTAGATATCACGAAGAACTCCGATTGCGAAGGCAGCTCACTGGAGCGCAACTGACGCTGAAGCTCGAAAGTGCGGGTATCGAACAGGATTAGATACCCT
+
GFFFGGGG,FGFF@FGGGGFGGEFFFGGCFFGFFGGGGCGGGE<FFFGGGGGGGGCGFGGDEGGGGGG@6CF?FGGGGG?FFGGDGCFFGGF<CFA<,<E9=FGGGGG@8B?,?A9?F:?FGGGGGFGGAFDAFD,C?FFE+@CFGGF,@3AF8++@8,CF=EFC8F49C#@;DC95CC>F>?F7EGE2BC8@FFC4<F:FF9FA><::<F>FGEFGGGFEFD?<FE,<:8GGFC785E>CD7GF:B>EF?>FGC@;>@#5+,$3@AC4GGFGGGGEFGGFDGDA,>,FGGGGGGCC,,GF?GCF7FCGFGGGGFE@B<<GFC7GF7AGGGGGGFF@<DCGGGEFDGFGFGGGGFB@,E7F7FDFGFFGGGFF<CEF<CFCGFGFFGGDGFCF,GGFGGGGGGGFGFEGGGGGGF8GDGGGGGGFDGGGGGCCCCC
@QYRCM 216
TGGGGAATATTGCACAATGGGCGAAAGCCTGATGCAGCGACGCCGCGTGAGCGATGAAGTATTTCGGTATGTAAAGCTCTATCAGCAGGGAAGAAAATGACGGTACCTGACTAAGAAGCCCCGGCTAACTACGTGCCAGCAGCCGCGGTAATACGGAAGGTCCGGGCGTTATCCGGATTTATTGGGTTTAAAGGGAGCGTAGGCCGGAGATTAAGCGTGTTGTGAAATGTAGACGCTCAACGTCTGCACTGCAGCGCGAACTGGTTTCCTTGAGTACGCGCAAAGTGGGCGGAATTCGTGGTGTAGCGGTGAAATGCTTAGATATCACGAAGAACTCCGATTGCGAAGGCAGCTCACTGGAGCGCAACTGACGCTGAAGCTCGAAAGTGCGGGTATCGAACAGGATTAGATACCCT
+
FGGGGGEFFGGGGGGGGGGFGGGGGGGGGGGGGGGGGGGGGGGGE:FGGGGFGGGGGGGGGGGGGGGFGFGGGGGGGGGGGGGGGGGGGGGGGGGGFGGGGGGGFFGGGGGGGGGGGGGFFGGGGGGGDDGG4?GGGGGGGGGGGGGGGGG?GGGGGEEGFGGGGGG=GFGFGGGDGGFFFGGGGGFCCGGFGGGGGEGGGGGGFGG5?GGGGGGGGCEGGGGGGGGGGFF>FDGDGGGGGFGGFFCFGGGGGFGGGEFEGFFGGGGGGGGGGFFGGGGGGGDGGGGGGGGGGGGGFFGGGGGGGGGGGGGFCGGGGGGGGDGGGGGGGGGCFEEEDGGEGFGGGGGGGGGGGGGGGGGGGGGGFGGGGGGGGCGGGGGFGECFGGGGEDGGGGGGGGGGGGGGGCGGGGGCCCCC
@QYRCM 58341
GGAGGAATATTGGTCAATGGGCGAGAGCCTGAACCAGCCAAGTAGCGTGCAGGATGACGGCCCTATGGGTTGTAAACTGCTTTTATAAGGGAATAAAGTGAGTCTCGTGAGGCTTTTTGCATGTACCTTATGAATAAGGACCGGCTAATTCCGTGCCAGCCGCCGCGGTAATACGGGAGGTCCGGGCGTTATCCGGATTTCTTGGGTTTAAAGGGAGCGTAGGCCGGAGATTAAGCGTGTTGTGAAATGTAGACGCTCAACGTCTGCACTGCAGCTCGAACTGGTGTCCTTGAGTACGCACAAAGTGGGCGGAATTCGTGGTGTAGCGGTGAAATGCTTAGATATCACGAAGAACTCCGATTGCGAAGGCAGCTCACTGGAGCGCAACTGACGCTGAAGCTCGAAAGTGCGGTTATCGAACAGGATTAGATACCCT
+
,@F7@@<FFFGDFEFC6FECFG+:@F:C,CEE<EFFEF9,CF,9C<CCFCFFEF8A?C@@76@<==FEC@,4?EFCAFCFG9-,5<9FDFBE<,,:B,5B@FF?A9F@EFDFGGC8AAFGGGGGFA@<?,,,8?,5ABFFGGD7+@CF,D;<DFDG7F,+++8<F*@$C9;.@?B:#8:+:@:C<<8<F<=*<F*=8C41#GGGFF>>+?9:F=1<8AEFA:C+3:C,,,D>3=>+:BC@@7,=,;F7,**8*E@CCE?CED@B99@,BDFF3>>,=C5,>3GFD>F<GFCF?CC7C,,5?,CDGGGEGFF9GGGFF=@FFGGGDFF5<<FEB9GEEFEEC,GFFFFFEC,FC6@,@,C,F@GGGEECGGCF@FC<8E@6+FC9DC,GEF;C,FGFCCEC<CFCFC@7ECC,8,ACFCC-FGGGFFGFFEFCCCCC
@QYRCM 92441
TGGGGAATATTGCACAATGGGGGAAACCCTGATGCAGCAACGCCGCGTGAGTGAAGAAGTATTTCGGTATGTAAAGCTCTATCAGCAGGGAAGATAATGACGGTACCTGACTAAGAAGCTCCGGCTAAATACGTGCAAGCAGCCGCGGTAATACGTATGGAGCAAGCGTTATCCGGATTTACTGGGTGTAAAGGGTGCGTAGGTGGCAGTGCAAGTCAGATGTGAAAGGCCGGGGCTCAACCCCGGAGCTGCATTTGAAACTGCATAGCTGGAGTACAGGAGAGGCAGGCGGAATTCCTAGTGTAGCGGTGAAATGCGTAGATATTAGGAGGAACACCAGTGGCGAAGGCGGCCTGCTGGACTGTTACTGACACGGGGGCACGAAAGCGTGGGGAGCAAACAGGATTAGATACCCT
+
GGGGGGDGGGGGGGGGGGG8EEDGFGGGGGGGGGGGGGEFGGGCGGGGGGGFFGGGGGGGFGGGGGGGGGGGFGGGGGGGGGG9FGGGGGGGGDGGGGGGGGGGGGFFGGGGGGGGG8FGG8BFFFFGGGGG7FFGGGGGGFGGGGGGGED9FFG8FFFFFFGGFGGGGGEGGFCCGGDGGG,GGGFGGGGGGGBCEDGGFCCF:FGGG8CCFFDGCGGDBF?EFGGGGGFGDEGCGGC<CCEDGGEGEGGFDFGFFGGGGFFDFC,FCFGGFGFGGFC6DFGGGFEGEGGFEEA,FE8FFGF:7GGGGFFF7DGFFE<GFCFFGFGGGGGGGDGEEECFBGGGGGGGDGGGECGGGGGGFFEEECGGGFFC,@+FFGFFGGGFGGGGGGGGFFGGGGGFCCGGGGGGGGFCCCCC
@QYRCM 219
TGAGGAATATTGGTCAATGGACGAGAGTCTGAACCAGCCAAGTAGCGTGCAGGATGACGGCCCTATGGGTTGTAAACTGCTTTTATAAGGGAATAAAGTGAGTCTCGTGAGACTTTTTGCATGTACCTTATGAATAAGGACCGGCTAATTCCGTGCCAGCAGCCGCGGTAATACGGAAGGTCCGGGCGTTATCCGGAGTTATTGGGTTTAAAGGGAGCGTAGGCCGGAGATTAAGCGTGTTGTGAAATGTAGACGCTCAACGTCTGCACTGCAGCGCGAACTGGTTTCCTTGAGTACGCACAAAGTGGGCGGAATTCGTGGTGTAGCGGTGAAATGCTTAGATATCACGAAGAACTCCGATTGCGAAGGCAGCTCACTGGAGCGCAACTGACGCTGAAGCTCGAAAGTGCGGGTATCGAACAGGATTAGATACCCT
+
GGGGGGGGGGGGGFGGGGGGGGGGEGEGFGGGGGGGGFGG8FF<FGCFFGGGGEGGGGGGGGGGGGG?AGGDGFFGGGGGGFGGAGGGGFGFCGGGFDGGGGGGAFCDFGDGGGFCFFEGGGFG9F,BFFGGGAEGCFFFFGEED@FDEFFFGGGGGGDGFEGGGGGG?FB3CF=E8FE/<GCEEFE;GBFFACFC:#CFF999::FGEFGGGFEG=EGEECECEECCCEFEFGFGGGGGFGGG@F?9C@F<GF@>8>FFFC=>@@<@>CF:3><B9GFFGGFFGGFD9BCA+@:F?,,C,FE<GGGGFFF<FEC4EGF?=EGGGGGFGGGFFD9GFFF=FFGF<<GFGFCGFC=7FFGGGGE7GGGGGFFEAC9GGDGGFF7FF<FGGDGGGGGGGEFF<FFGGDGGEEGGGGGGGGGGFGFF@9GGFEECCCCC
@QYRCM 94618
TGGGGAATATTGCACAATGGGGGAAACCCTGATGCAGCAACGCCGCGTGAGTGAAGAAGTATTTCGGTATGTAAAGCTCTATCAGCAGGGAAGATAATGACGGTACCTGACTAAGAAGCTCCGGCTAAATACGTGCCAGCAGCCGCGGTAATACGTATGGAGCAAGCGTTATCCGGATTTACTGGGTGTAAAGGGTGCGTAGGTGGCAGTGCAAGTCAGATGTGAAAGGCCGGGGCTCAACCCCGGAGCTGCATTTGAAACTGCATAGCTAGAGTACAGGAGAGGCAGGCGGAATTCCTAGTGTAGCGGTGAAATGCGTAGATATTAGGAGGAACACCAGTGGCGAAGGCGGCCGGCTGGACTGTTACTGACACTGAGGCACGAAAGCGTGGGGAGCAAACAGGATTAGATACCCT
+
GGGFGFGG9EFGGFGGGGGGGGGGGGGGGGGGGGGGGGGGGGGGGGGFG7CFGFGG<FGGGGGGGGGGGGGGGGGGGGGGGGGDFGGGGG<FFEGDGGFGGGGGFGGFGGGGGFGGCEFG8EGGGGGDGGGGGDGGGGGGGGGGGGDECFDA9=DBFDF=FGGGCFFGGGG%GGGGDGGFG=GGGGCGGGGGFFGGGGGGGGGGGGEEGGFFGGGGCECF9CFEFD9+;>GGGFDCDGGFCEGGGEGGGGGGFC@FEF9FG'C6;<;<CCAC=EGGGGGDGEGFD?GECFFCB9,CCEF9GE@+C:BAFCGEEEFGGGGFEBCGEFFFC,C9@EFEGEGGEEEGFB6GF@FF@+,FDGGF9GGF9AGFGGGGGGEGFGEC<BEEEF@EGGGGGGGGGDGF9E<FA9GGEGCA@@A-
@QYRCM 95954
TGGGGAATATTGGGCAATGGGCGCAAGCCTGACCCAGCAACGCCGCGTGAAGGAAGAAGGCTTTCGGGTTGTAAACTTCTTTTAAGAGGGACGAAAGAAATGACGGTACCTCTTGAATAAGCCACGGCTAACTACGTGCCAGCAGCCGCGGTAATACGTAGGTGGCAAGCGTTATCCGGATTTACTGGGTGTAAAGGGCGTGTAGGCGGGACTGCAAGTCGGATGTGAGAACTATGAGCTCAACTCATAGCCTGCATTTGAAACTGTAGTTCTTGAGTGCTGGAGGGGAAATCGGAATTCCGTGTGTAGCGGTGAAATGCGTAGATATACGGAGGAACACCAGTGGCGAAGGCGGATTGCTGGACAGTAACTGACGCTGAGGCGCGAAAGCGTGGGGAGCAAACAGGATTAGATACCCT
+
GGGGGFCFFFGGGEEFGGF@FGGGGGGGGGGGGGGGGGGGGGGGGGGGGEGGGGGGGGGGGGGGGGGEGGGGGGGGDGGGGGGG8FGGFGG<FGGGGGGCEFGGFEGGGFF9DFGGGGGGGGC@FFEGGGGGCGGEFGC?FFFFFCFGGEGAFCFFGGFFGGGGGGGGGGGGGGFFGGGGGFC<=GGGGFEFFGGFGGGG?EGGGGGGGG7:9F8GGGGCECCEGGGGGFEFCF<EGGGGDDFGFGGFFFFGGFFDGFFGGGGFGFGGFFC>>GFGGCGGF@C@CGFB+GGGGGEGGCGFGGFGGGGGGEGF9GGGGGGGGGGGFF=@FCGFGGGGGGGGGGGGGGGGGGGGGGGFGFFGGGGGGGGGGGGGGGGGGGEB:GGGGGGGGGGGGGGGGGGGGGGGGGGGGGGGGGCCCCC
@QYRCM 222
TGGGGAATATTGCACAATGGGGGAAACCCTGATGCAGCGACGCCGCGTGGAGGAGGAAGGTCTTCGGATTGTAAACTCCTGTTGTTGAGGAAGATAATGACGGTACTCAACAAGGAAGTGACGGCTAACTACGTGCCAGCAGCCGCGGTAAAACGTAGGTCACAAGCGTTGTCCGGAATTACTGGGTGTAAAGGGAGCGCAGGCGGGAAGATAAGTTGGAAGTGAAATCTATGGGCTCAACCCATAAACTGCTTTCAAAACTGTTTTTCTTGAGTAGTGCAGAGGTAGGCGGAATTCCCGGTGTAGCGGTGGAATGCGTAGATATCGGGAGGAACACCAGTGGCGAAGGCGGCCTACTGGGCACCAACTGACGCTGAGGCTCGAAAGTGTGGGTAGCAAACAGGATTAGATACCCT
+
GGGGGGGGFGGGGGGGGGGGFGGGGGGGGGGGGGGGGGGGGGGGGGGGGGGGGGGFEFGGGGGGGGGGGGGGGGGGGGGGGGGGGGGGGGGGGGGGGGGGGGGEGGGGGGGGGGGGGGGGGGGGGGGGGGGGGGGGGGGGGGGGGGGGGGGGGGGGGGGGGGGGGGGGGFGGGGGGGGGGGG>GGGGEFFFGGGGGGGGGGGGGGGGC@C<GFAGFFFGGFGGGGGGGGGGGFGGFFGGGGGGGFGGGGFFFFGGGGGGGFGGEFGGGGFGGFGGGGGGGGGGGGGDGGGGFFABFDGGGGGGGGGGGGGGGGGGGGGGGGFGGEGGGGGGGGGGGGGGGGGGGGGGGGGGGGGFCGGGGGGGGGGGGGGGGGGGGGGGEGGGFGGFGGFGGGGGGGGGGGGFE@<GGGGGCCCCC
@QYRCM 223
TGGGGAATATTGCACAATGGGGGAAACCCTGATGCAGCGACGCCGCGTGAGGGAAGAAGTATTTCGGTATGTAAACTTCTATCAGCAGGGAAGAAAATGACGGTACCTGACTAAGAAGCCCCGGCTAACTACGTGCCAGCAGCCGCGGTAATACGTAGGGGGCAAGCGTTATCCGGATTTACTGGGTGTAAAGGGAGCATAGACGGAGAGGCAAGTCTGATGTGAAAACCCGGGGCTCAACCCCGGGACTGCATTGGAAACTGTTTTTCTAGAGTGTCGGAGGGGTAAGCGGAATTCCTAGTGTAGCGGTGAAATGCGTAGATATTAGGAGGAACACCAGTGGCGAAGGCGGCTTACTGGACGATGACTGACGTTGAGGCTCGAAAGCGTGGGGAGCAAACAGGATTAGATACCCT
+
FGGGGGGGGGGGGGGGGGGGGGGGGGGGGGGGGGGGGGDGGGGGGGGGGCFGGGGGGGGGGGGGGGGGGGGGGGGGGGGGGGGGGGGGGGGGGGGGGGGGGGGGGGGGGGGGGGGGGGGGGGGGGGGGG@GGDFCGGGGGGGGGGGGGGGDGGGGFGGGGGGGGGGGGGGGGGGGGCFGFGGGGGGFEFGGGGGGGGGGGG?FGGGEGFGGEFEGGGGGGGGGGGF97DGGGFECEFFFGGGGGGGGGGGGFGGGGGGGGGGGGGGGFGFFGFFFGGGGGGGFFGGGGGGGGGGGGFFF9GGGGGGGGGGGGGGGGGGGGGGGGGGGGGGGGGGGGGGGGGFEGGGGGGGFGGGGGGGGGGGGGGGGEGGGGGGGGGGGGGGGGGGGGGGGGGGGGGGGGGGGGGGGGGGGCCCCC
@QYRCM 95825
TGAGGAATATTGGTCAATGGGCGCGAGCCTGAACCAGCCAAGTAGCGTGCAGGATGACGGCCCTATGGGTTGTAAACTGCTTTTATAAGGGAATAAAGTGAGTCTCGTGAGACTTTTTGCATGTACCTTATGAATAAGGACCGGCTAATTCCGTGCCAGCAGCCGCGGTAATACGGAAGGTCCGGGCGTTATCCGGATTTATTGGGTTTAAAGGGAGCGTAGGCCGGAGATTAAGCGTGTTGTGAAATGTAGACGCTCAACGTCTGCACTGCAGCGCGAACTGGTTTCCTTGAGTACGCACAAAGTGGGAGGAATTCGTGGTGTAGCGGTGAAATGCTTAGATATAAGGAAGAACTCCGATTGCGAAGGCAGCTCTCTGGAGCGCAACTGACGCTGAAGCTCGAAAGTGCGGGTATCGAACAGGATTAGATACCCT
+
FD@FFGGG9FGG96CEEFFCCFG7:BF7FFGGFDFGGGCE8FEDGGGGGCD,EF,EFFEG7@=D<6EEC,,@CFFFFGGCEGGG?EE?9F<F,ABAAEG<?=?,F<<F=E+,CE,CFFC,BEEGGG,B<B,8CF9D,CFFF7::FCFED;@F888C@FEB<5@CB:F76<C9@>F@@F@:B:FEEC<E=C@FDEFE<@F<9FFFA<F<FEEFFC=;EE>2?:;CFGGDC@8CE?><BFC9GGGGGC@:9<9@>@<CCEE@E:FFFFFCBCGEB768>5B>DD:,@FA,,FFEGF@+4>EC,,,,B,:EE,FFEGEFB4BFDE@+6GGGGFGFGGGGFGGGGFFC6,9,FEAFFC6-FCC6@7GGGGGFF<ED7E6,GEFF@CCGGFFF,GCBADCGGFFACEFEEF@+:@GGFEGGGGGFEGGGGGEGGGFCC9CC
@QYRCM 81860
TGGGGAATATTGCACAATGGAGGAAACTCTGATGCAGCGACGCCGCGTGAGTGAAGAAGTAATTCGTTATGTAAAGCTCTATCAGCAGGGAAGATAGTGACGGTACCTGACTAAGAAGCTCCGGCTAAATACGTGCCAGCAGCCGCGGTAATACGTATGGAGCAAGCGTTATCCGGATTTACTGGGTGTAAAGGGAGTGTAGGTGGCCATGCAAGTCAGAAGTGAAAATCCGGGGCTCAACCCCGGAACTGCTTTTGAAACTGTAAGGCTGGAGTGCAGGAGGGGTGAGTGGAATTCCTAGTGTAGCGGTGAAATGCGTAGATAGTAGGAGGAACACCAGTGGCGAAGGCGGCTCACTGGACTGTAACTGACACTGAGGCTCGAAAGCGTGGGGAGCAAACAGGATTAGATACCCT
+
GGGAEBCFFGFEGCFCEFGGGGCEEFGGGFFGGGGFFFGGGGGGGGGCEEGGGFGGDEGGCFGGGGGGFGAFGGGFGAEFGFCGGGGFFFGGG?FGGGGGGGDB+BAFG@FFEFC9?,BAEFDDE7@8FEFGGFFGG@>@B>DG:CFFE;:@;FFCF6FFEFDEC?GG<<>BCGCGDCGGGF0GCBFFFF9@FG7(,1<FCFF@FGG8FC<6C;>1FF?7@-9:CGG+3B@EFFGG,GFFFFGFBGFECDB0FB<F9E??F<07:;/GCFFFGG?CEEGB'GFF?8B5:,F?<F<FD?,ECFCEC::FCGF?:7@EFF?;GDFA,AGGGFFF@C69FF<BFC,FFB,76FCDF<9GF<,9FCC,GGGGFFFCCEGGGGF@@CFGCGECGGGFFGFF8FECCGGGGF<FFEDCC@A-
@QYRCM 226
TGGGGAATATTGCACAATGGGCGAAAGCCTGATGCAGCGACGCCGCGTGAGCGAAGAAGTATTTCGGTATGTAAAGCTCTATCAGCAGGGAAGATAATGACGGTACCTGACTAAGAAGCACCGGCTAAATACGTGCCAGCAGCCGCGGTAATACGTATGGTGCAAGCGTTATCCGGATTTACTGGGTGTAAAGGGAGCGCAGGCGGTGCGGCAAGTCTGATGTGAAAGCCCGGGGCTCAACCCCGGTACTGCATTGGAAACTGTCGTACTAGAGTGTCGGAGGGGTAAGCGGAATTCCTAGTGTAGCGGTGAAATGCGTAGATATTAGGAGGAACACCAGTGGCGAAGGCGGCTTACTGGACGATAACTGACGCTGAGGCTCGAAAGCGTGGGGAGCAAACAGGATTAGATACCCT
+
EGGGEBFEFFGGGGGGGGGGGGGGGGGGGFGGGGGGGGEGGGGGGGGGGGGFGGGGGGGGGGGGFGGBFCFFGGGGGAGGAEGGGGFGGGGGGGGGGGGGGGGCGGG9FGGGG?8FFF?FGGGEGGGGGGGGGCCEFGGGGGFFG?EE22C;FFFGGGGGGGGGGGGGGGG>GGGCEFFCGG.FFFCBFGGFGEFGGDFGGCCGFC1ECEG<GGFGGGF;CCFGGGGFGGDGGFFGFFGGGCE>FGBC<BD?FGGECFFFGGGFGGGGFGGGGGGFCDG@5GGFFGGFGFFC<D?DGFE9GGGGGGGGGGGGGGGGGFGGFGGGGGCGGFFFGGGGGGGGGGGGGGGGGGGGGGGGGGEGGGGGGFGDGGFC8GGGGGGGGGGGGGGGGGGGGGGGGGGGGGGGGGGGGGGCCCCB
@QYRCM 227
TGAGGAATATTGGTCATGGACGAGAGTCTGAACCAGCCAAGTAGCGTGCAGGATGACGGCCCTATGGGTTGTAAACTGCTTTTATAAGGGAATAAAGTGAGTCTCGTGAGACTTTTTGCATGTACCTTATGAATAAGGACCGGCTAATTCCGTGCCAGCAGCCGCGGTAATACGGAAGGTCCGGGCGTTATCCGGATTTATTGGGTTTAAAGGGAGCGTAGGCCGGAGATTAAGCGTGTTGTGAAATGTAGACGCTCAACGTCTGCACTGCAGCGCGAACTGGTTTCCTTGAGTACGCACAAAGTGGGCGGAATTCGTGGTGTAGCGGTGAAATGCTTAGATATCACGAAGAACTCCGATTGCGAAGGCAGCTCACTGGAGCGCAACTGACGCTGAAGCTCGAAAGTGCGGGTATCGAACAGGATTAGATACCCT
+
EFCFF,CFGGGGGFFGGGGGGGGGGCGGGGGGGGGGC@F8FFGGGGGGEGCFG?FGGEGGGGGFFFGCGDEFGGGFFGGGGCD<9FFGFGGGGGAEGFFGGCGFB=FGGGGGGGGGGCFGGFGGGFGFAEFFFGFGGGGGGE@FGGGGG9FGG7BEGFG?F?BFGECFG+@FGFGGGGGFGF7FGCA1=<,5AEFEEG929CE@7C<2<FGGGE<C<GGGEGGFCD;/BCEEEF98C@@F;CF9DEEC@#C<FCED@:6FEG<@GGFGFEGG8><0FFGGGGGFDA55<8,D@GF@,,<DCGGGGFGGCGF@FFFCFF<GGGGGGGF<FE??<?8E?FGGFFGGGGGGGGGGGF@GGF:GGGGGGGGGCE,CGGFCGGEEFDFE9GGGGFF<CGGGGEE,GGGGGE7CDGGGGGGGGGGGFFF<GFGGFC@@8C@
@QYRCM 87648
TGGGGAATATTGCACAATGGGGGAAACCCTGATGCAGCGACGCCGCGTGAGTGAAGAAGTATCTCGGTATGTAAAGCTCTATCAGCAGGGAAGAAAATGACGGTACCTGACAAAGAAGCCCCGGCTAACTACGTGCCAGCAGCCGCGGTAGTACGTAGGGGGCAAGCGTTATCCGGAATTACTGGGTGTAAAGGGTGCGTAGGTGGTATGGCAAGTCAGAAGTGAAAACCCAGGGCTTAACTCTGGGACTGCTTTTGAAACTGTCAGACTAGAGTGCAGGAGAGGTAAGCGGAATGCCTAGTGTAGCGGTGAAATGCGTAGATATTAGGAGGAACATCAGTGGCGAAGGCGGCTTACTGGACTGAAACTGACACTGAGGCACGAAAGCGTGGGGAGCAAACAGGATTAGATACCCT
+
DF8FECGGGGGGGGGGGFADEEGCFFGGGFFGGG@EFCFCGGEGCFGEGGGGGGGGGD=C?EFFGGFGGFGFGGGGGGEGGGGGGGGGGGGFGFGFF9FGGGG@FGGGGFGGGGGGGGGF7BF7FCFGGEF=/F8GGG@DF@BGGGGGFFEEG?GFF/>>CFGEFGFFFCF3FFEGG7<FF>FFG;CE<@<GGGGAC*GG<CDFDEEF#@;8FGFFFFGG:?GFD8CCFFFCGGF?:@F>=FCFCEFEEFE?9E<F?C@@FEG9GF?<FCFFGGCGC>FEGF<FGGGGGGFFF=C4<<?EGCGGGGFEC,EF?:E>7F@CEAFFF<CDE@F@,,FF@F<EF,FDFF:CGGFCGFGC8EEEGGF9CC;C9GFFEGFCGFDFGFD@EFFGGFED8C<FFC<<FFFFGGGGGGFA88CC
@QYRCM 229
TGGGGAATATTGGGCAATGGGCGAAAGCCTTACCCAGCAATGCCGCGTGAGTGAAGAAGGTCTTCGGATTGTAAAGCTCTTTGATCAGGGACGAACACAATGACGGTACCTGAAGAACAAGCCCCGGCTAACTACGTGCCAGCAGCCGCGGTAATACGTAGGGGGCAAGCGTTGTCCGGAATGACTGGGCATAAAGGGTGTGTAGGCGGGCTCGCAAGTGGGATGTGTAATACCCAGAGCTTAACTCGGGTGCTGCATCTGAAACTACGAGTCTTGAGTGTCGGATAGGTAAGTGGAATTCCTAGTGTAGCGGTGGAATGCGTAGATACTAGGAGGAACATCAGTGGCGAAGGCGACTTACTGGACGATAACTGACACTGAGGCACGAAAGCGTGGGGAGCAAACAGGATTAGATACCCT
+
FFGGGGGGFCGGFFGGFGGGFGEGGGGGFGFFFFFGDFGGGGGGFGGFE@:FGGGGGGGGGGGGCFGEEGGAFGGGGAFGF9EG9FGFCEGFFGGGGGEFGGGGGGGGGGGCFFFFFGGEFGGGGEEEEGFGGGAFFGGGGGGGEGGECC8CCGGGGGBFCGG>GGGGFGG,CCC=EGGGGGFFFGGGGFGF5FGFGGE3291+<ECECG5><CDF>C>#C@&:@D<<@2@F=@D<B5CDEFFD:+<CEGD?DFGGAEFGGGGFFB7A.9@GFGFE<GDGGEE<8,9FFBAAGGFF=CFE?<B?<9CCCFGFGGFE7GGGFFGGGGGGFE8FECFGGFE-9GGGGGGGF@GGGGEFEFFFFGF@CGFDGGGGGCCCDGGGGFFEC,DCDGGGGGF<FEECGGFEEDFGGFGGGGGCCCCA
@QYRCM 230
TGAGGAATATTGGTCAATGGGCGAGAGCCTGAACCAGCCAAGTAGCGTGCAGGATGACGGCCCTATGGGTTGTAAACTGCTTTTATAAGGGAATAAAGTGAGTCTCGTGCGACTTTTTGCATGTACCTTATGAATAAGGACCGTCTAATTCCGTGCCAGCAGCCGCGGTAATACGGAAGGTCCGGGCGTTATCCGGATTTATTGGGTTTAAAGGGAGCGTAGGCCGGAGATTAAGCGTGTTGTGAAATGTCGATGCTCAACGTCTGCACTGCAGCGCGAACTGGTTTCCTTGAGTACGCACAAAGTGGGCGGAAGTCGTGGTGTAGCGGTGAAATGCTTAGATATCACGAAGAACTCCGATTGCGAAGGCAGCTCACTGGAGCGCAACTGACGCTGAAGCTCGAAAGTGCGGGTATCGAACAGGATTAGATACACT
+
GGGGGFGGGGGF@FGFGGAEFFC7CCF<8EF8FE<FF?F,FGGGGFFGDGGE<C<ECFCDGFGGCEF8=ECEG,,6FEC=EFGG,FE9FCE,EGGF9BFGC,EFDGGGC+:4CGGGFCCGAFFGCFCE<ABFCGFGGGGGGFG3@DFAD9DF8EEDFFFGG?=DFC<CGCC=;FGGGCEDEGF@/1F>FCC/<<F*#49?<FGBFFCFFGFF@C;BCEGGGEE==@CC=73CC9<+>FBECDFFCD6,<C)@;8,A@8BA?FCFFECFCFFFD<?9C;?C6#FFA,FCF,DC=+CC:E@84,9BF=>B7@?<48+F:BFCF,@+EEFA<<AEGFB=?,FAF@GCFC<FDEFEEF:@-,E,F@,9,6,@,,98CGFE8@::+@+<CFE@CECGFD<9F@6,,,9FF:CEE@FCDGGGGGGFFC@E6<<CDFFABAAB
@QYRCM 231
TGAGGAATATTGGTCAATGGGCGAGAGCCTGAACCAGCCAAGTAGCGTGAAGGATGACTGCCCTATGGGTTGTAAACTTCTTTTATAAAGGAATAAAGTCGGGTATGCATACCCGTTTGCATGTACTTTATGAATAAGGATCGGCTAACTCCGTGCCAGCAGCCGCGGTAATACGGAGGATCCGAGCGTTATCCGGATTTATTGGGTTTAAAGGGAGCGTAGATGGATGTTTAAGTCAGTTGTGAAAGTTTGCGGCTCAACCGTAAAATTGCAGTTGATACTGGATATCTTGAGTGCAGTTGAGGCAGGCGGAATTCGTGGTGTAGCGGTGAAATGCTTAGATATCACGAAGAACTCCGATTGCGAAGGCAGCCTGCTAAGCTGCAACTGACATTGAGGCTCGAAAGTGTGGGTATCAAACAGGATTAGATACCCT
+
FFGGGGGGGGGGGGGGGGGGEGGGCCE8EFGGGFGGGDFGEGGGGGGGGGGGFFFB6CCFEGFDFFFCFFGGE9F9CFGE9EFGGGGGFAD=FFGGGFEDEFGGGGGGGGGGGGG:EDFGGGGGGGGGGGGGGGGGFGGGCGG@F@FGGAAFFGGG7,<DFGGGGGGGGGGGGGGGGGCCFGGGGG>GFG/<CFGEFE81@CCFFGGFFDFCF9FGCE8CGGDFFGGCFGFFGG(?FCGFGCC<>FD>%CFGG>GFF;FFGCAF:5CF,A:DAEFFBFFC=<EGGGF<BFFF8FFFDGF8EGFFE+GGF<GGFGGF8,<EFCGGGGGGFGCGGGGGFFFEGGFGF<<<GGFCFCCFGF?EGGC@GGGGCFFC,,CGFGFEGGGFEFFAGEFF@B8GGGGGGEGGGFE>GGGGGF9GFEFFGGGGF9GGGGGCCCCC
@QYRCM 232
TGGGGAATATTGCACAATGGGGGAAACCCTGATGCAGCGACGCCGCGTGAGCGAAGAAGTATTTCGGTATGTAAAGCTCTATCAGCAGGGAAGAAAAAAATGACGGTACCTGACTAAGAAGCCCCGGCTAACTACGTGCCAGCAGCCGCGGTAATACGTAGGGGGCAAGCGTTATCCGGATTTACTGGGTGTAAAGGGAGCGCAGGCGGTGCGGCAAGTCTGATGTGAAAGCCCGGGGCTCAACCCCGGGACTGCATTGGAAACTGACGTACTTGAGTATCGGAGAGGTAAGTGGAATTCCTAGTGTAGCGGTGAAATGCGTAGATAGTAGGAGGAACACCAGTGGCGAAGGCGGCTTACTGGACGATAACTGACGCTGAGGCTCGAAAGCGTGGGGAGCAAACAGGATTAGATACCCT
+
GCGCFCEFGGGGGGCFGECFGEGGGGGGFGGFGGGGGGGGDGGGEECCDGCGGCFFCEGFGFGGGGGCGFFGGAFGGGGGGGGFGGFGGDD87<=FGGCFFGGCGGGGGFGGF=FEDFGGGGGGGE7CGFEGFFGE7CFGF>FFGGGGGCEFGGGGGGG9FGFFFDEECBFG?DE@CEGGGGGGC7FGG6CEFFGGGGFGEEGDGEGGG8FGGGGGFGFGGG=FCGGGFECFFGGGGGGGF>C.9EEGDEC:FGGGGFFGDFF@F=<GGGFECDAB0ECECEACGGGFAFGGGEFE?<E<9GGGGGGEFGGGGGGFC=@=FFEGGFB,GGGE9GGGFGGGFFF>GF7GEDFECGE@FCCCGEFGFF<<FDGGCGGGGGGFGF@F7GGFEFEEGGGGGFFF<GEGGGGGGGGGGFCCCCC
@QYRCM 233
TGGGGAATATTGCACAATGGGGGAAACCCTGATGCAGCGACGCCGCGTGAGCGAAGAAGTATTTCGGTATGTAAAGCTCTATCAGCAGGGAAGATAATGACGGTACCTGACTAAGAAGCTCCGGCTAAATACGTGCCAGCAGCCGCGGTAATACGTATGGAGCAAGCGGTATCCGGATTTACTGGGTGTAAAGGGTGCGGAGGTGGCAGTGCAAGTCAGATGTGAAAGGCCGGGGCTCAACCCCGGAGCTGCATTTGAAACTGCATAGCTAGAGTACAGGAGAGGCAGGCGGAATTCCTAGTGTAGCGGTGAAATGCGTAGATATTAGGAGGAACACCAGTGGCGAAGGCGGCCTGCTGGACTGTTACTGACACTGAGGCACGAAAGCGTGGGGAGCAAACAGGATTAGATACCCT
+
FGGGGGGGGGGDFGGGGGGGGGGGGGGGGGGFGGGGGGEEGE@FGGGGGGGGGGGGGGGFFFFGGGGBFGGGGGGEGGGGGCFGGGGGGGGGGFGGGGGGGGGGGGGGGGGGGGGFGGFFGCCGGGGGGGGFFFDGGGGCGFGFGGEGDGG9@DGGGFCGFFGGGGFC#FG7FFCGDCFDFGGGGGGC:CFGGGGF7:<4FBEGG?>EGFFFGGGDGGGGC@9FF><?FG8EECFFDGFGFCDD:CEFEGFGGGCDEGFEGGGGGEEEFFEFFF9FA4<FECFGD9+GGFC,F=<E8FF<FCFCGEFGFFF9F@7GFCGGGGGGFFFFGGGGEEDGGGGFBGGGGGGGEGGFF8F,FGGEGEGGGGGFGGGFCGGGGFFEGF9DGDEEGFEGGGGGGDFGGGGFGF<,FCGCCCC@
@QYRCM 234
TGGGGAATATTGCACAATGGGGGAAACCCTGATGCAGCGACGCCGCGTGGAGGAAGAAGGTCTTCGGATTGTAAACTCCTGTTGTTGAGGAAGATAATGTCGGTACTCAACAAGGAAGTGACGGCTAACTACGTACCAGCAGCCGCGGTAAAACGTAGGCCACAGGCGTTGTCCGGAATTACTGGGTGTAAAGGGAGCGCAGTCGGGAAGACGAGTTGGAAGTGAAATCCATGGGCTCAACCCATAACCGGCTTTCAAAACTGTTTTGCTGGAGTAGTGCAGAGGTAGGCGGAATCCCCGGTGTAGCGGTGGAATGCGTAGAGATCGGGAGGAACACCAGTGGCGAAGGCGGCCTAATGGGCACCAACTGACGCTGAGGCTCGAAAGTGTGGGTAGCAAACAGGATTAGATACCCT
+
F8EF7FE@FFG9FFGGFFGGFEGGGGF@FFGF9CCFGGDGGDGGGGGGGFFFEGAF=FFGGFFGGGGGE+AFGGG9,,BEGGGGGFA,EFFGGGG,EF<,C,:+AFF9FGGF<DFF=FG<FFGGGGEGCFCFD>,+@<CCD,>@<?B:2D>9FFF?<,>3@#>CCC:4(=>*E<<BECEFEA9<CF1=:FGEFGGCEGE:CC(#CFC6/:0:46>B2CDE?F5EEGG6<FCCCFC@7<GF@#@10<<#341<<FFBCCFGF<FFDF>,FB,GED=D@DE=?GGFFBCF=,GE@F@+:@+,F@CC+CECGGF<GGF=?GGGGE:CF>7F9AGGGGGFCFDGFF7CFGGEGDGD9FFC,GGGDD6<@GGDGF;GGGGGGGCC,CGGGGGGGFF8ECGGGGGGGFFGGGGGFGFCCCCC
@QYRCM 235
TGGGGAATATTGCACAATGGAGGAAACTCTGATGCAGCGACGCCGCGTGAAGGATGAAGTATTTCGGTATGTAAACTTCTATCAGCAGGGAAGAAAATGACGGTACCTGACTAAGAAGCCCTGGCTAACTACGGGCCAGCAGCCGCGGTAATACGTAGGGGGCAAGCGTTATCCGGATTTACTGGGTGTAAAGGGAGCGTAGACGGCACGGCAAGCCAGATGTGAAAGCCCGGGGCTCAACCCCGGGACTGCATTTGGAACTGCTGAGCTAGAGTGTCGGAGAGGCAAGTGGAATTCCTAGTGTAGCGGTGAAATGCGTAGATATTAGGAGGAACACCAGTGGCGAAGGCGGCTTGCTGGACGACAACTGACGCTGAGGCGCGAAAGCGTGGGGAGCAAACAGGATTAGATACCCT
+
GGGGGGGGGGGGGGGGGGGGFFGEGGG<FGGGGGGGGG@FGGGGGGGFGGGGGGFFFGGACFGGGFGGGGGGGGGGGGGG,EDGGGGGGGGGGGAFG9AFF=+8B=F9BDFGG<?FFDC:BFFEF=GDGFFB:#DC><BC9>ADGGGGCCEFGFCCEFGGGGGF@E:F<*4FF9.6;FFFFF9?89<GFGGGGGECFEGGC5:7F<#*CEC5GFCDFCCF>ECGFFC5CC8DGGECCFG<F6CD83CECFF?GFGDC+GFGGGEFGFCE?:F?@GFCGFFGFFGG9GGGGGGFFGFGGFGGGGGGGGGGGGGGGGGFF9GGGGGGGGGGGGGGGGGGGGGGGGGGGGGEGGGGGGGGGGFFB9FFGGGGGGGGGGGFCFGEGGGGGGGGGGGGAGGGGGGGGGGGGGGGGGCCCCC
@QYRCM 81935
TGAGGAATATTGGTCAATGGGCGGAAGCCTGAACCAGCCCAGTAGCGTGCAGGAAGACGGCCCTATGGGTTGTAAACTGCTTTTGTGCGGGAATAAAGCGGGTCACGTGTGACCCTTTGCATGTACCGTACGAATAAGGACCGGCTAATTCCGTGCCAGCCGCCGCGGTGATACGGAAGGTCCGGGCGTTATCCGGATTTATTGGGTTTAAAGGGAGCGTAGGCCGTCTCAAAAGCGTGTTGTGAAATGTCCGGGCTCAACCTGGGCCGTGCAGCGCGAACTGTGAGTGTTGAGGGTGCGGAAGGTATGCGGAATTCGTGGTGTAGCGGTGAAATGCATAGATATCACGAAGAGCTCCGGTTGCGAAGGCAGCATGCCGCAGCATTACTGACGCTGATGCTCGAAGGTGCGGGTATCGAACAGGAGTAGATACCCT
+
E@FG@FGCFFFFCEFGG@EFG8F+CFGGG8EGGGFFDG@7EFGG9E:FGEFGG@8FFCEGGEGCFCGEF=F:4CFFG<FGEE99,B4B:FC>@FFF<FG+++@7BDGF8B+@E<CF>FFGBFDEGFC@=<<@:FDCG9A,37BFG7F8,7@FF>:>CEEG*><<FEDEF*=F::CFCG*CCCEF88E*2:=CGGGEG7@99E%>CF@;88C@:/;2/?CEGGE:#CEECFFFE,;C::CCGFF<@8<=3<9?F:CD>8><FC2EEGFD31CCECDF85GGGFFGF@@,,GGGE@@::EB,EF<FECEGFFEFFF@6+7BAA,>+C::EA5?ADE9,<,E9FFE<44,,ECC:6++:66,+GECFEC6C<F<8DGGF7766CC<,6,C6,@6@E6C@FCDF<8EFD:F:+7FCFCE8BEE<FCFFC,E<@C-BC9BA
@QYRCM 52903
TGGGGAATATTGCACAATGGGGGAAACCCTGATGCAGCAACGCCGCGTGAGTGAAGAAGTATTTCGGTATGTAAAGCTCTATCAGCAGGGAAGATAATGACGGTACCTGACTAAGAAGCTCCGGCTAAATACGTGCCAGCAGCCGCGGTAATACGTATGGAGCAAGCGTTATCCGGATTTACTGGGTGTAAAGGGTGCGTAGGTGGCAGTGCAAGTCAGATGTGAAAGGCCGGGGCTCAACCCCGGAGCTGCATTTGAAACTGCATAGCTGGAGTACAGGAGAGGCAGGCGGAATTCCTAGTGTAGCGGTGAAATGCGTAGATATTAGGAGGAACACCAGTGGCGAAGGCGGCCTGCTGGACTGTTACTGACACTGAGGCTCGAAAGCGTGGGGAGCAAACAGGATTAGATACCCT
+
FGGGGGGFFGGFGGGGGEF@<FGGGGGGGGGGFGGGGGGGGGGGGGGGGGGGGGGGGGGGGGFFGGGGFGGGGGGGGGGGFFGGGGGGGGFFEGGGFFFGGFGGGGGGGGG<FGGGGGGGGGGDGGGGGFGGGG8FGGGGGGGGGDDGEFE3GGGFFGGGGGFGGGGGCFG4GGGGGGGGGGGGGGGFFGGFGGG?CEGFFGGFFCCFF8EFGGGGFEGFGGAEGGGFEEGGGGGGGGGGGGGGGG<FEGGGGGFGGEFFGGGFFGGGFCFFAFFGGGGFCGFGGDGGGGGFF<F,GEGGGGGEGGGGGGGGGGGF?GFGGGF?9GGGGFGCGGGGGGGGGGGGGGGGF>GGFGGGGDGGGGFF,GGGGGGGGGGGGGGFFFFGGGGGGGGGGGGGGGGGGGGEECAGGFFCCCCC
@QYRCM 67752
TGGGGAATATTGCACAATGAGCGAAAGCCTGATGCAGCAACGCCGCGTGAGGGAAGACGGTTTTCGGATTGTAAACCTCTGTTTTCGGTGCCGAACAAATGACGGTAACCGAGTAGGAAGCCACGGCTAACTACGTGCCAGCAGCCGCGGTAATACGTAGGTGGCAAGCGTTATCCGGAATTACTGGGTGTAAAGGGAGCGCAGGCGGGATAGCAAGTCAGCTGTGAAAACTATGGGCTCAACCCATAAATTGCAGTTGAAACTGTTATTCTTGAGTGGAGTAGAGGCAAGCGGAATTCCGAGCGTAGCGGTGAAATGCGTAGATATTCGGAGGAACACCAGTGGCGAAGGCGGCTTGCTGGGCTCTAACTGACGCTGAGGCTCGAAAGTGTGGGGAGCAAACAGGATTAGATACCCT
+
EGF8FE>CFFGGGG9,EAFGGCGEG7CFFEGGGG9FGGE<CFCF>CE:FCFFGFGFFGGGFGGGGGEECFEEDGGFGDB9FFFF=FFG:C=ECFCCGG,<BAFCBBEG<FDGG7FGGCGGFGG8FEE:EGF7GGG@:FCFFGCGCFGE<ECFDCF?7?C=EGGG,88<<CFFCFCF;CCE@<FFGGFCFFB7C:F7=/2CCDGEECEEEDCFAGDFF?CGDFFDD@CF&<CFFGGFFC=EEFGDF<BDFGGGGFAGGFFD9FF?CECFFF<CGGGGEF<GGE=C<GGGGFCE,E8FFFF@4+CBC:EFB9GGGFEF?EBFFGFFFFFGFE<,@<:F<E9GECFC:7E:G@C7GGGGGGEGDFGFAAEGEGGGGGGGCGGDGGGFADGGGCGFGGGGGGFGGGFEGFF6,FGFF<CCCB
@QYRCM 239
TGGGGAATATTGCACAATGGGGGAAACCCTGATGCAGCGACGCCGCGTGGAGGAAGAAGGTCTTCGGATTGTAAACTCCTGTTGTTGAGGAAGATAATGACGGTACTCAACAAGGAAGTGACGGCTAACTACGGGCCAGCAGCCGCGGTAAAACGTAGGTCACAAGCGTTGTCCGGAACTACTGGGTGTAAAGGGAGCGCAGGCGGGAAGACAAGTTGGAAGTGAAAGCTATGGGCTCAACCCATGAACTGCTTTCAAAACTGTTTTTCTTGAGTAGTGCAGAGGTAGGCGGAATTCCCGGTGTAGCGGTGGAATGCGTAGATATCGGGAGGAACACCAGTGGCGAAGGCGGCCTACTGGGCACCAACTGACGCTGAGGCTCGAAAGTGTGGGTAGCAAACAGGATTAGATACCCT
+
CFGFDEF8EFGGGG<CFFGGGGGGGGGGGGEGGGGG9FEEGGDGGGDG@GDGEGGGGGGGGGGGGGGDDF@EEFGAFCGGGGGAFFFCBECFGGGGG9CFFGDGGGCCGAFGGF8FGGGGFGGGGGGG8FGG7$DCDF@CFGGG>G7<>CEFCFCF3DGFFCFE;;FG@DF@=FG?EGGGGGFCBE+7FFGFFFEE97C:EGGGGGGGGE>#D;8<DADCDCCFCE0#BEEGFCFGGGFFCCGFFD9:CEFEGFF<E=CFGDEFDGFEFCFCGGCGGF@EGGEE8ECGCEGGFFBC7F@8FFEC>EEE,F@?,BF7GGGFFGGGGGGGGFGGCE6EEFCGFF:@DCDGGGGFGFEFCGF@FCGFFACCGGGCGF<GGGGGGGGGDGGGGFFECECGGGGGGGGGFGGGFF8CCCCC
@QYRCM 240
TAGGGAATCTTCGGCAATGGGGGCAACCCTGACCGAGCAACGCCGCGTGAGTGAAGAAGGTTTTCGGATCGTAAAGCTCTGTTGTAAGTCAAGAACGAGTGTGAGAGTGGAAAGTTCACACTGTGACGGTAGCTTACCAGAAAGGGACGGCTAACTACGTGCCAGCAGCCGCGGTAATACGTAGGTCCCGAGCGTTGTCCGGATTTATTGGGCGTAAAGCGAGCGCAGGCGGTTTGATAAGTCTGAAGTTAAAGGCTGTGGCTCAACCATAGTTCGCCTTGGAAACTGTCAAACTTGAGTGCAGAAGGGGAGAGTGGAATTCCATGTGTAGCGGTGAAATGCGTAGATATATGGAGGAACACCGGTGGCGAAAGCGGCTCTCTGGTCTGTAACTGACGCTGAGGCTCGAAAGCGTGGGGAGCGAACAGGATTAGATACCCT
+
FFGFGGGGG<EFGGGGGGGGFDEGGGGGGGGGGGGGGGGGGGGGGGGFGEGFEGFEGFGGGGGGGGGGGDEGGGGGGGGGGGGFGGGC<<EFGFFGGGGGGEGGFFGFGGGGFGGGGGGGGGGGGGGGEFGGFGGGGGE<FFGGGGGFGG5CFFGGGGFGCCGF2D>GGFGEEGCBECGG=2><EGF72=/=CGFB>5<@?EGEE;1FCGGGFAFFC7E>C>EEGE<E*GFF>@;CFFFFGEGGGFCFF9@CFGFGC?GGFCF@F=FGFF<DFF64;%GCDFDFFFGGGFFFAFGGGGGGGGFGGF@,GF9CFGGGFFEGFFFFGGGEFDGEGGGGE7DGDFEC,<AFGGFGFFCFF@FF@C@GGEGEB,,FFEEDECEEFEEGDECFDF9FGGGFGGFGGGGEGGFCF;GECGGGGGGDGGGDGGFGGGGGEGGGCCCCC
@QYRCM 96762
TGAGGAATATTGGTCAATAGACGAGAGCCTGAACCAGCCAAGTAGCGTGCAGGATGACGGCCCTATGGGTTGTAAACTGCTTTTATAAGGGAATAAAGTGAGTCTCGTGAGACTTTTTGCATGTACCTTATGAATAAGGACCGGCTAATTCCGTGCCAGCAGCCGCGGTAATACGGAAGGTCCGGGCGTTATCCGGATTTATTGGGTTTAAAGGGAGCGTAGGCCGGAGATTAAGCGTGTTGTGAAATGTAGACGCTCAACGTCTGCACTGCAGCGCGAACTGGTTTCCGTGAGTACGCACAAAGTGGGCGGAATTCGTGGTGTAGCGGTGAAATGCTTAGGTATCACGAAGAACTCCGATTGCGAAGGCAGCTCACTGGAGCGCAACTGACGCTGAAGCTCGAAAGTGCGGGTATCGAACAGGATTAGATACCCT
+
GGGGGGGGGGGGFDEFFGGFGGGGFGGGGGGGGGGGGGGGGFGGGGGGGGGFGGGGGGGGGGGGEEGEGGGGGGGGGGGGGFGGFGGGGGGGGEFGGGGGGFGGGGGGFGGFGGGGGGGGGDGGGGGFGFGFGGAFGGGGGGGGGGGGGGFGGGCGGFGFFFGGGGGGGDEGFGFGCFEFEGGECEEGGGGGGGGGGGD9FGC@@FGGGGGFGFFFGGGGGGGGGGGGGGGGGGGGEGGGGGGGFGDCFGFFFGFGGGGGGGGFGFGFCFEEGDGGGGGGFGGGGGFC=,GFFGCGGGGFFGFF=7GGGGGFGGFFCGGGGGGGGGGGGGGGFFFB,89GFFGGGFGGGGFGGGGDGFFCEGGFGFGGGGGGGGGGGGGEEGDGFEGGGGGGGGGGGGGGF>GFGGGGGGEFGGGGGDFEGGGFGF,CFCFCCCCC
@QYRCM 68964
TGGGGAATATTGGGCAATGGGCGCAAGCCTGACCCAGCAACGCCGCGTGAAGGAAGAAGGCTTTCGGGTTGTAAACTTCTTTTGTCAGGGACGAGTAGAAGACGGTACCTGACGAATAAGCCACGGCTAACTACGTGCCAGCAGCCGCGGTAATACGTAGGTGGCAAGCGTTGTCCGGATTTACTGGGTGTAAAGGGCGTGTAGCCGGGAGGGCAAGTCAGATGTGAAATCCACGGGCTCAACTCGTGAACTGCATTTGAAACTACTCTTCTTGAGTATCGGAGAGGCAATCGGAATTCCTAGTGTAGCGGTGAAATGCGTAGATATTAGGAGGAACACCAGTGGCGAAGGCGGATTGCTGGACGACAACTGACGGTGAGGCGCGAAAGCGTGGGGAGCAAACAGGATTAGATACCCT
+
GGGGDEGGCGFEE<FFGGG8FGGDFGG8FFGGF<EGGGGGGGGEEGGGGGGGGGG?ECDFDGFGGGGGG,CFGGGGGGGGGGGGGFGGGGGGFGEGGGGGGFFEDGC=F<FFFEEEFGGGGFCFFBAFGGGGG?F@CFDFFGFFGGG<FC?DGGFGF:FGF?GGGGCC7C1<<FCGDDCFGAEF)FCFFGFE<BFFD>GFFEFD?GGGG@FEGFGFEGFFGGGGGGGG4<C>>@ECCF8EGGGDGG>GGFDGFCGGGEDDGGFFDDCF<CFA?F8FFCDDGGGGGGF?B++EFFGGFGGGGFE,GGGFCGGGGFGECF@GGGGGGGGGGGGGGFEFGGGGGGGGGGGGGGGGGGDGGGGGGGFFFCGGGGGGGFFFGGGGGGGGGGGGGG@GGFF@GFGFGGGGGGGCGGGGFCCCCC
@QYRCM 243
TGGGGAATATTGGGCAATGGGGGAAACCCTGACCCAGCAACGCCGCGTGAAGGAAGAAGGCTTTCGGGTTGTAAACTTCTTTTACCAGGGACGAAGGACGTGACGGTACCTGGAGAAAAAGCCACGGCTAACTACGTGCCAGCAGCCGCGGTAATACGTAGGTGGCAAGCGTTGTCCGGATTTACTGGGTGTAAAGGGCGTGTAGGCGGAGAAGCAAGTCAGAAGTGAAATCCATGGGCTTAACCCATGAACTGCTTTTGAAACTGTTTCCCTTGAGTATCGGAGAGGCAGGCGGAATTCCTAGTGTAGCGGTGAAATGCGTAGATATTAGGAGGAACATCAGTGGCGAAGGCGGCTTACTGGACTGAAACTGACACTGAGGCACGAAAGCGTGGGGAGCAAACAGGATTAGATACCCT
+
FGFGGEGGFFGGGGGGGGGGGEGGFGFGGGGGGGGGGGGGDGGEGGGGGGGGGGFGGGGGGG8FCFGGGGGGGGGD<FFGGGGCA?FFGGF<FEGGGGFG:FEGGGG?>?<BDEDEFFDGG?DDFCEDFGECFGGGCFF:>C>C>BFGEFE>GGGFGGFGGGECGGCCD>FGFDGGBFGCGEFAFDCGGFGGGGFGFGDGGGGEFGFGGEE:GFEGGF;@E@9CGFEGFGF:FGF>7GGGFGFFEFEGGGFFFCFEGF=FGGGGGGCF=+GF8GGGFCF89:DDDGFB++GGGGGGGGGGFGCGGGGGGGGGGGGGGGDGDGGGGGGGFFCFF9GGGFECFC:F7GGGGGGGGFGGGFGFGGGFCGGFGGGGGGECGFFA<GFEGGGGGGEGEFC,,E<F9GGGGGGGGGFGGGCCCCC
@QYRCM 244
TGGGGAATATTGCACAATGGGGGAAACCCTGATGCAGCGACGCCGCGTGAGTGAAGAAGTATTTCGGTATGTAAAGCTCTATCAGCAGGGAAGAAAATGACGGTACCTGACTAAGAAGCCCCGGCTAACTACGTGCCAGCAGCCGCGGTAATACGTAGGGGGCAAGCGTTATCCGGAATTACTGGGTGTAAAGGGTGCGTAGGTGGTATGGCAAGTCAGAAGTGAAAACCCAGGGCTTAACTCTGGGACTGCTCTTGAAACTGTCAGACTGGAGTGCAGGAGAGGTAAGCGGAATTCCTAGTGTAGCGGTGAAATGCGTAGATATTAGGAGGAACATCAGTGGCGGAGGCGGCTTACTGGACTGAAACTGACACTGAGGCACGAAAGCGTGGGGAGCAAACAGGATTAGATACCCT
+
CFGGGCFFGGGGGGGGGGGFGGGGGGFGGGGGGGGGGGEGGGGGGGGGGFFFGCFG9FFCFGGGGGG?EFGGGGGGCAFFGDGGGDGGGDGGGGGGGGGGGGGGGGGGGGGGGGGGGGGGFGGGF;FGGFGF7FFDGGGGGGGGGFGGFGGGGGGFFFFGFG@CB;DGFFFGGGGGGGFCFGGGGFCECFGGGGGFGGGFECA9EGGGGGGGGGGGGGGGGGGGGEFGGDB;DBCGFFGG;GGGDFCA<FGG=;?EC@@FGFGFE0CEFGFFFGGGGFGGGGGGGGF@GFDFEGGCF9F<GFEGGDGGGGGGGGGDFGGGGGGFECGGFCGGFEFFFDFFCF:F<DGGFC,EFGFGGGGGGGFGGGGGGGGGGGGGGGGFFGGGGEGGGGGGGGGFGGGGGGGGGGGGGFFB,BA8
@QYRCM 245
TGAGGAATATTGGTCAATGGTCGGCAGACTGAACCAGCCAAGTCGCGTGAGGGAAGACGGCCCTACGGGTTGTAAACCTCTTTTGTCGGAGAGTAAAGTACACTACGCGTAGTGTATTGCAAGTATCCGAAGAAAAAGCATCGGCTAACTCCGTGCCAGCAGCCGCGGTAATACGGAGGATGCAAGCGTTATCCGGATTTATTGGGTTTAAAGGGTGCGTAGGCGGCACGCAAAGTCAGCGGTGAAATTTCCGGGCTCAACCCGGACTGTGCCGTTGAAACTGGCGAGCTAGAGTACACAAGAGGCAGGCGGAATGCGTGGTGTAGCGGTGAAATGCATAGATATCACGCAGAACCCCGATTGCGAAGGCAGCCTGCTAGGGTGAAACAGACGCTGAGGCACGAAAGCGTGGGTATCGAACAGGATTAGATACCCT
+
GGGGGGGGGFGGGGGGGGGGGGGGGGGGGGGGGGGGGGGGGGGGGGGGGGGGGGGGGGGDFEGFGGGGGGGGGGGFFGGGGGGGG<EFGFGFFFGGGGFFGGGFFFGGGEGF=FEFAFGGGGGGGFDFGGGEGGGGGGGGFGG?GGGGG@GGGFFFGGGFFGGGGDF?EEG@E9@CC7FGG@FFDCCEGG?GGFFAFGFGGFF@GGFCAGFGGFE>EE;=CGGGGGEGDGG#GEGGGGGGGGEDFG9DGGGGGGGGGFFGFGEGGGGGGGGGGGGGFCGGFGGGFE,DEC<CFEEGGGFDFGDGFFGGGFAGGCEGGFGGGGGGGGGGGFF<9EF9FCGFGGGGGGGF?FGGGGGGGGFCGGGGGGGGGFGGGGGGFFFGEFFGGGGGGGGGGGGGGGGGGGGGEGCFGGGGGGGGGGGGGGGGGGGGGGGC@,CB
@QYRCM 62211
TGAGGAATATTGGTCAATGGACGAGAGTCTGAACCAGCCAAGTAGCGTGCAGGATGACGGCCCTATGGGTTGTAAACTGCTTTTATAAGGGAATAAAGTGAGAGTCGTGACTCTTTTTGCATGTACCTTATGAATAAGGACCGGCTAATTCCGTGCCAGCAGCCGCGGTAATACGGAAGGTCCGGGCGTTATCCGGATTTATTGGGTTTAAAGGGAGCGTAGGCCGTAGATTAAGCGTGTTGTGAAATGTAGATGCTCAACATCTGAACTGCTGCGCGAACTGGTTGCCTTGAGTACGCACAAAGTGGGCGGAATTCGTGGTGTAGCGGTGAAATGCTTAGATATCACGAAGAACTCCGATTGCGAAGGCAGCTCACTGGAGCGCAACTGACGCTGAAGCTCGAAAGTGCGGGTATCGAACAGGATTAGATACCCT
+
FGGGGFFGGGGGGFFGGGGCGFFG7FFFGFGGGGGGGGDFFGGGGGDGGGGGGGGFGGGGFCGGGGG?FA@F:FFFGGGFGGGGCFGGGGGGGGGGGGGGGF9FGG@+8EFAEEFEEGGGFEGFGFDFFGGFGGF<F<9EBBFEG?GGGDD6FF1:F<DFFGGG>EFC8F@>FGGGGGGEGFG:CF7:FGCBFFGEFGGGFGGGFGF><@FEGDGFEDGGGGEDC?#<D?GE;CFGGGGGGGGGGFGGGEF29CGGGFGGGFFGGGGG>FDCFFFFCCGGGGGGGGFGFGGGFCCGEE8E9=<,GGGGGGGGGGGGDGGGGGEGGGGGGGGGGFGGGGGGFF<FGFGEACFGGFF@GGEFGDDGGGGGGGGGGF<FGGGFFGGGGGGEEGFCGGGFF@@8CGGGGGGGGGGGGGGGGGGGGGGGGGGGGGGCCCCC
@QYRCM 247
TGGGGAATATTGCACAATGGGGGAAACCCTGATGCAGCGACGCCGCGTGAGCGAAGAAGTATTTCGGTATGTAAAGCTCTATCAGCAGGGAAGAAAAAAATGACGGTACCTGACTAAGAAGCCCCGGCTAACTACGTGCCAGCAGCCGCGGTAATACGTAGGGGGCAAGCGTTATCCGGATTTACTGGGTGTAAAGGGAGCGCAGGCGGTGCGGCAAGTCTGATGTGAAAGCCCGGGGCTCAACCCCGGGACTGCATTGGAAACTGTCGTACTTGAGTATCGGAGAGGTAAGTGGAATTCCTAGTGCAGCGGTGAAATGCGTAGATATTAGGAGGAACACCAGTGGCGAAGGCGGCTTACTGGACGATAACTGACGCTGAGGCTCGAAAGCGTGGGGAGCAAACAGGATTAGATACCCT
+
FGGGECEGGGGGGGGGGGGFGGGGGGGGGGGGGGGGGGGGGGGGGGGGGGGGGEF=BFFFGGFGFGGGG7FGGGGGGGGGGFGGGGGGGGGGDGGGGGGGFGGGGGGFGGFFGGGG<==CFFBC3CEG@GGG6GGGGDGGGGCGGGGGG@<<FE@GFGFGGGGDE>FGGG,@CFGG9FFGGE@99?EFGFE8EEGGEECEGGGGGGGGGGGGGGDGCFFFEF;ECGGGGGFGF8DGF>?3FFFGFG:DEEFGFGGGGGCFGFGF><GFAFCGG>CCGGGF@DFECGFFGGFDGGGGGGGGGEFGGGGGGGGFGEGGGGGGGGFFFDGFFGGGGGGF@GGGGGEECEGGFFGGGGFGGFCFGF@FD,CGGGGGGGGF@EGGGGFDGGGGGGGGGGFGGGGGGGGGGGFGGGGGGGCCCCC
@QYRCM 80816
TGAGGAATATTGGTCAATGGACGAGAGTCTGAACCAGCCAAGTAGCGTGCAGGATGACGGCCCTATGGGTTGTAAACTGCTTTTATAAGGGAATAAAGTGAGAGTCGTGACTCTTTTTGCATGTACCTTATGAATAAGGACCGGCTAATTCCGTGCCAGCAGCCGCGGTAATACGGAAGGTCCGGGCGTTATCCGGATTTATTGGGTTTAAAGGGAGCGTAGGCCGGAGATTAAGCGTGTTGTGAAATGTAGATGCTCAACATCTGAACTGCAGCGCGAACTGGTTTCCTTGAGTACGCACAAAGTGGGCGGAATTCGTGGTGTAGCGGTGAAATGCTTAGATATCACGAAGAACTCCGATTGCGAAGGCAGCTCACTGGAGCGCAACTGACGCTGAGGCTCGAAAGTGTGGGTAGCAAACAGGATTAGATACCCT
+
GGGGGGFFFFGGGGGGGGGCGGGGGGGGGGDGGGGGGFGGGGGGGGGGGGGGGGFGGGGGGGGGGGGGGGGGGGGGGGAGGGGGGGGGGGGGGGCFGGGGGGFF8FEGGGGGGGGGGGGFGGGGGGGCGGGGGGGGGGGGCGGGG?GGGGGGGGGG>DGGGFGFCEGGGGGGGGGGGGG<GECGGGGGGGGGGGGC<FGGGFFGGGGGGFGGGGGGEEGGGFGG:GGFGEGGGGGGGFGGGGGGFGGGGGGBFGGGFFFGF=BCFFGG>DGGFGGDEGGFGFDGF><CFB,ED7C@F?,GGEF9+GGEGGFECGGGGGGFGGGEEGGGGGGGGGGGGGGGGFGFGGGGGFGGGGGGGGGGGGGGGGGGGGGGGGFGFDGGCGEGGGGGGGEGFCGGGGGGGGGGGGGGGGGGGGGGGGGGGGGGGDGGGGGCCCCC
@QYRCM 67508
TGGGGAATATTGCACAATGGGGGAAACCCTGATGCAGCGACGCCGCGTGGAGGAAGAAGGTCTTCGGATTGTAAACTCCTGTTGTTGAGGAAGATAATGACGGTACTCAACAAGGAAGTGACGGCTAACTACGTGCCAGCAGCCGCGGTAAAACGTAGGTCACAAGCGTTGTCCGGAATTACTGGGTGTAAAGGGAGCGCAGGCGGGAAGACAAGTTGGAAGTGAAATCCATGGGCTCAACCCATGAACTGCTTTCAAAACTGTTTTTCTTGAGTAGTGCAGAGGTAGGCGGAATTCCCGGTGTAGCGGTGGAATGCGTAGATATCGGGAGGAACACCAGTGGCGAAGGCGGCCTACTGGGCACCAACTGACGCTGAGGCTCGAAAGTGTGGGTAGCAAACAGGATTAGATACCCT
+
FGGGGGGFFFG9FGGGGGFFFGGGGGGGGGDFGGFGFGGGGGGECCFEFGCFGGGGGGGFGGGGGGGFGGGGGGGGGGGGGGFGFGGGGG8F<EGEGGGGGGGGGGGGGGGFGGGGGGGGGGGGGGGGGF<FDFGGGGFFGFFGGGEGGG>FGGGGCFGF<GGGGGGFFGFGCFGGEGG=GGGFFFFEGGGFGGGGGGFFEEGGGFGFGFFEGGGEFGGGGFEGGGCFFFGGGGGGGGFFFGGGFFGGGGFGFGGGGFGGGGGGGGGGGGGGGGFF<ADGFF?EG7GGF<9AFFCGGGGCFCC7EEGFFAGGEEGGDC,FE>GEFEGFFDFFEECE9GGGFF@<ECCGGEFCCGFACFFFGFFFCFFCGGGGGFGGGGGGGGGFF8FGGGGFFGGFGGGGGGGGGGGGGFGCCCCC
@QYRCM 80359
TGGGGGATATTGCGCAATGGGGGAAACCCTGACGCAGCAACGCCGCGTGAAGGATGAAGGTCTTCGGATTGTAAACTTCTTTTATTAAGGACGAAGAAAGTGACGGTACTTAATGAATAAGCTCCGGCTAACTACGTGCCAGCAGCCGCGGTAATACGTAGGGAGCAAGCGTTGTCCGGATTTACTGGGTGTAAAGGGTGCGTAGGCGGCTTTGCAAGTCAGATGTGAAATCTATGGGCTCAACCCATAGCCTGCATTTGAAACTGCAGAGCTTGAGTGAAGTAGAGGCAGGCGGAATTCCCCGTGTAGCGGTGAAATGCGTAGAGATGGGGAGGAACACCAGTGGCGAAGGCGGCCTGCTGGGCTTTAACTGACGCTGAGGCACGAAAGCGTGGGTAGCAAACAGGATTAGATACCCT
+
FDFGEGEEFFGGGGGGGGGGFGGGGGGGGGGGGDGGGGFFGGG@FGGGGGFGGGGGGGGGFFDGEGGFG+BFGGGGGGGGGCFFDGGFGGGGGGGGGFGGDFGGGGGDFFGGGGGGGGGGGGGGFG<CEGGGGGGG@GGGGGGG5GGGGGGCFEFGGGGEG@<FFGFFG>GFECF<GFEGDEFGGGGFC2GGFFFFFFFGGGGGGGGGGDGGFGGGGGGGGGFCG9GGGFFGGGGGGG@<GGFFGGGFD7CFGGGGG@EFGGGGGGGGFGGGGGFEFFFFGF9EGGFGFEFDGGGGGEFDGGGGGGGGGGGGGGFCGGGGGGGGFF<DFDGGGGGGGGFGFGGGGGGGGGGGGFGGGDCGFFGGGGGGGGGGGGGGGGGGGGGGGGFGGGEDGGGGGGGGGGFFEFGFF<GGGGCCCCC
@QYRCM 90854
TGGGGAATATTGCACAATGGGGGAAACCCTGATGCAGCAACGCCGCGTGAGTGAAGAAGTATTTCGGTATGTAAAGCTCTATCAGCAGGAAAGAAAATGACGGTACCTGACTAAGAAGCCCCGGCTACCTACGTGCCAGCAGCCGCGGTAATACGTAGGGGGCAAGCGTTATCCGGATTTACTGGGTGTAAAGGGAGCGTAGACGGTTTTGCAAGTCTGAAGTGAAAGCCCGGGGCTTAACCCCGGGACTGCTTTGGAAACTGTAGGACTAGAGTGCAGGAGAGGTAAGTGGAATTCCTAGTGTAGCGGTGAAATGCGAAGATATTAGGAGGAACACCAGTGGCGAAGGCGGCTTACTGGACTGTAACTGACGTTGAGGCTCGAAAGCGTGGGGAGCAAACAGGATTAGATACCCT
+
GGGGGFGGGGGGGGGGGGGGGGGGGGGGGGGGGGGGGGGGGGGGGGGGGCFGGGGGGGGGGGGGGFGGGGGGG<FFGGGGGGGGGGGDGDGGFGGGGGGGGFGGGGGGGGGGGGGGGGGGGGGGGDGGGGGGGFCFF<FGG8FGCECG:DEGGGGGFGGGCEGGECGF@FGFGGGGEGGGGGG<<FGG@>CFG@F8E?=CFCEGGGGG-GF8GFEAFGGGGFFEFGGGGFFGGDGGGFGGGFGGFD8DEGDCFGGGGG?FFGEGGFFGCCGGFGFFCFGF@GAGFFGGFGFGGGFCGEFGGF@+CFCGGGFDCC,F<C,GFGGGF9GGGECFFCCF<CFEGGCFFGDGGGGFAGGGGGGGGGGFEFCCCGD@FFGGGGDED@FCGGGGGGGGFGFFFGGGFFGGGGFFC8DCCCCC
@QYRCM 80887
TGAGGAATATTGGTCAATGGGCGAGAGCCTGAACCAGCCAAGTAGCGTGCAGGATGACGGCCCTATGGGTTGTAAACTGCTTTTATAAGGGAATAAAGTGAGTCTCGTGAGGCTTTTTGCATGTACCTTATGAATAAGGACCGGCTAATTCCGTGCCAGCAGCCGCGGTAATACGGAAGGTCCGGGCGTTATCCGGATTTATTGGGTTTAAAGGGAGCGTAGACCGGAGATTAAGCGTGTTGTGAAATGTAGACGCTCAACGTCTGCACTGCAGCGCGAACTGGTTTCCTTGAGTACGCACAAAGTGGGCGGAATTCGTGGTGTAGCGGTGAAATGCTTAGATATCACGAAGAACTCCGATTGCGAAGGCAGCTCACTGGAGCGCAACTGACGCTGAAGCTCGAAAGTGCGGGTATCGAACAGGATTAGATACCCT
+
FGGGCGGGGGGFGFGGGGCGFGGGGGGGGGGGFGGFGGGGGGGDCE@FGGGGGGGGGGGDGGGGGGGGGGGGGGGGGGGGGGGGGG9FGGGFGGGGGGGGGCEFFGGGGFF<F<FFGGDFCGGGGGCGGGGGDFDFDF9EFGGGGD7FEGDGGG?EGFFFFFGGFGGG>C>FC;FC>FBFGFGGDCCFGGDGGGGG>FGGGGGGGGFC<FCFFGGDEDCEG5:ECFF<CC<GGGGGGGGFCGGFFGGGGGECEDFCFCE@CCCA=FFGFFGFF4:F>?EGFGGCA,DFGDGGGGGGGGGGGFFFEGGGGGGEGF@GEGGDFFCCGFEFFGCGGGGGGGFGGGGFFC<FFFGGFFGGGGGGGGGGFFGGGGF@C<6,<GGGGGGFACGGGGGFFFFE<EEFCCFAFEDGGGGGGFGGFCFFCGGGGGGFFF<A@,CA
@QYRCM 81373
TGGGGAATATTGCACAATGGGGGAAACCCTGATGCAGCAACGCCGCGTGAGTGAAGAAGTATTTCGGTATGTAAAGCTCTATCAGCAGGGAAGAAAATGACGGTACCTGACTAAGAAGCTCCGGCTAAATACGTGCCAGCAGCCGCGGTAATACGTATGGAGCAAGCGTTATCCGGATTTACTGGGTGTAAAGGGAGTGTAGGTGGCCATGCAAGTCAGAAGTGAAAATCCGGGGCTCAACCCCGGAACTGCTTTTGAAACTGTGAGGCTGGAGTGCAGGAGGGGTGAGTGGAATTCCTAGTGTAGCGGTGAAATGCGTAGATATTAGGAGGAACACCAGTGGCGAAGGCGGCTCACTGGACTGTAACTGACACTGAGGCTCGAAAGCGTGGGGAGCAAACAGGATTAGATACCCT
+
FGGGGGGGGGGGGGGGGFGGGGGGGGGFGGGGGGGGDGGGGGGEGGGGGGGEFFGGGFGGFGGFGGD:AFGGGGD<CGGGGGGGGFGGGGGGGGFFGGGGGGEDG+EDEFGGGGECGGG8FFGGGGGGGGGGGGFGGGGGGGGGGGGG?DGGGGGGGGGG=GGGGGGGFGGFGGGGGGCFEC#GGGEFFGFGGG<FG>FEBF<FGGGGFGFG?FGGGGGGGFGGGG:@FFFFDGDGGF?CECGGFGGGGGFGGGGFFGGGGGGGFFGG>?<FFGGGFFGGDGEEGGGGFEB?,FGFFGF9FFGCGGGFFE<E7GGGGFEGF<DGGGGGGFFF:EFFFFCGGGGGGGGGGGGGGGFGGCFCECGGGGFGGGGGFGGFGGGGFGGGGGGGGGGGGGGGGGFGGGGGGFGGGFFCACBA
@QYRCM 254
TGGGGAATATTGCACAATGGGGGAAAGCCTGACGCAGCGACGCCGCGTGAGGGATGAAGGTCTTCGGATCGTAAACCTCTGTCAGAAGGGAAAAATGTACAGTGCCCCAATCAACACTGTATTGATGGTACCTTCAGAGGAAGCACCGGCTAACTCCGTGCCAGCAGCCGCGGTAATACGGAGGGTGCAAGCGTTAATCGGAATTACTGGGCGTAAAGCGCGCGTAGGTTGTTTTGTAAGTCAGAGGTGTAATCCCACGGCTTAACCGTGGAACTGCCTTTGATACTGCATAACTTGGATCCGGGAGAGGACAGCGGAATTCCAGGTGTAGGAGTGAAATCCGTAGATATCTGGAAGAACATCAGTGGCGAAGGCGGCTGTCTGGACCGGTATTGACGCTGAGGCGCGAAAGCGTGGGTAGCAAACAGGATTAGATACCCT
+
GGGGGGGGGGGGGGGGGGGGGGGGGGGGGGGGGGGGGGGGGGGGDGGGGGGGGGGGGGGGGGGGGGGGDGGGGGGGGGGGGGGGGGGGGGGGFFGFGGGGGGGGGGGGGFGFGGGGGFGFGGGGGGGGGGGGGGGGGGGGGGFGGG<FG?GGG>GGG61GDGGGGGGGGGGGGGGGGGGFGFGGGGGGGGGGGGGGCGGGGGBFCEFF>GFGGGGGGGGGFGDGGGGGFFGGGGGGGGFCCGGGFGGGGGGGGGGGGGGGGGGFGGGGDGGGFGFFFGGGGGGGGGGGFFD9GGFDFC?FB7FFF9GGGGDGGGGGGGGFGGGGGGFGGGGGCGGGEGGGCGGGGFF<EGGGGGGGGGGGGGGGGGGGGGGGGEGGGFFGGGGGGGGGGGGGGGGGGGGGGGGGGGGFGGGGGFFFGGGGGGGGGGGGGGGGGGGGCCCCC
@QYRCM 255
TGGGGAATATTGCACAATGGGGGAAAGCCTGACGCAGCGACGCCGCGTGAGGGATGAAGGTCTTCGGATCGTAAACCTCTGTCAGAAGGGAAAAATGTACAGTGCCCCAATCAACACTGTATTGATGGTACCTTCAGAGGAAGCACCGGCTAACTCCGTGCCAGCAGCCGCGGTAATACGGAGGGTGCAAGCGTTAATCGGAATTACTGGGCGTAAAGCGCGCGTAGGTTGTTTTGTAAGTCAGAGGTGTAATCCCACGGCTTAACCGTGGAACTGCCTTTGATACTGCATAACTTGGATCCGGGAGAGGACAGCGGAATTCCAGGTGTAGGAGTGAATTCCGTAGATATCTGGAAGAACATCAGTGGCGAAGGCGGCTGTCTGGACCGGTATTGACGCTGAGGCGCGAAAGCGTGGGTAGCAAACAGGATTAGATACCCT
+
GG8<:BFCFFGGGGGGGGGGGFFGGGGGGGFGGGGGGGEFGGDGG>FCE4BFGGGGGGCFFGGGGGDGGGG8FGGFGGGFGGGGGGGGGGFFFGGGGGADE,,,CFEGGGGGGG8FEFF9DGGFFFFGGG9FFFGGGFGGGGF<FFGGEC>FGGFGGGF@CGG,FC,DCEE7=*=FCFG78C7FEDGEFG9@CCFCF<?F6;CF8CC1FC=G>=;CF<96::?88:8CFFFCCD8;9>C@<D>GFFFFC@GGGEGFCGGGFGGF79A5FEEEGDFFDFFGFFF<CAC,;;C,5,,GD@+DDGGFFE<9GGGGGFA<,F9GGFE@@CA,DGF<DEFF=9,BBDDFEC<F?C<<EC9FFEEDGF8?FGFCGGGGGDGGEC,GGCGEECGGFGGGGGDGDGGEFC:F@6@ECEGFCEGGFEFFGFFFE9CFGGFFFGFGCC8CC
@QYRCM 256
TGGGGAATTTTGGACAATGGGGGCAACCCTGATCCAGCCATGCCGCGTGCAGGATGCAGGCCTTCGGGTTGTAAACTGCTTTTGTCAGGGACGAAAAGGACCGTGTTAATACCATGGTCTGCTGACGGTACCTGAAGAATAAGCACCGGCTAACTACGTGCCAGCAGCCGCGGTAATACGTAGGGGGCAAGCGTTAATCGGAATTACTGGGCGTAAAGCGTGCGCAGGCGGTTCTGTAAGACAGATGTGAAATCCCCGGGCTCAACCTGGGAAGTGCATTTGTGACTGCAGGACTAGAGTTCATCAGAGGGGGGTGGAATTCCAAGTGTAGCAGTGAAATGCGTAGATATTTGGAAGAACACCAATGGCGAAGGCAGCCCCCTGGGATGCGACTGACGCTCATGCACGAAAGCGTGGGGAGCAAACAGGATTAGATACCCT
+
FF<FFCE88CFFGG8AA<FGEFEGCFGGGGGG9E,9FFEFFFCFEGE:@FDEGFFB,C6CCGF<FGCFA7F:EEFBC<EFFDG,B<FEGC+:>FFGCEFGGFGEGDGGGGGGGGG9>,7<DF,>FGGCEG+C9FGF,CCFCCFGGGGDGGGG:,@F:FG>FFFC>BCF:FGDG**FCCFG$F9D69=EFFFGGFC5EFCCCEGGFGGFECFGGECC1<CECG:FCB?A:EGB/5FFCC=<9CG<)?FFFGF#8<7C+F>E<CECBG<D?=C+=#E8@>@.FGFGG8=,=9FE,DDD<8C4;9EFF47CEFBCFGE?9ADFFFAFAEEEEEFGEC@A,?DGGGFGFCEGFGFAFF<9GFF7C6<,=,F@CFACGFGGECGEGGFFC@6@GF<AEC8++C,FEA8GGGDDEC:C7EC@,FGFGGEFCCGEFA9FGGGGC@<CA
@QYRCM 257
TGGGGAATATTGCACAATGGGGGAAACCCTGATGCAGCAACGCCGCGTGAAGGAAGACGGTTTTCGGATTGTAAACTTCTTTTCTTTGTGAAGAAACAAATGACGGTAGCAAAGGAATAAGCATCGGCTAACTACGTGCCAGCAGCCGCGGTAATACGTAGGGGGCAAGCGTTATCCGGATTTACTGGGTGTAAAGGGAGCGTAGACGGCAAGGCAAGTCTGATGTGAAAACCCAGGGCTTAACCCTGGGACTGCATTGGAAACTGTCTGGCTCGAGTGCCGGAGAGGTAAGCGGAATTCCTAGTGTAGCGGTGAAATGCGTAGATAGTAGGAAGAACACCAGTGGCGAAGGCGGCTTACTGGACGGTAACTGACGTTGAGGCTCGAAAGCGTGGGGAGCAAACAGGATTAGATACCCT
+
GGGGGGFGGGGGGGGFEFGGGGGGEFGGGGGGGGGGGGGGGGGGGGGGGGGDGGGGGGGGGGGGGGGGGEGGGGGGGGGGGGGGGGGGGGGGFGGGGGGGGGGGGCEFEEFF=FGFGGGF,C9FGDEDGGGGGFGCDFFGGFGDCGGGG6EGGGFGGGF6@CFDGGGFGFFGGGGGGDGGGGFCGGGGGGGFGGGGEE@CCGFGEGGGFF=CDFGGCEF:4?GGGGFFCCFGGDFGGGGGGGGG8CGGFD@GFFE<ED<CGGGGGFEGGGF@96E8@5FCFEGGGGGGEGGGGGGFB?B,E<GGGGFGGGGGGGGGGGGGGFGEA<B,,GGGGCFGE?GGGGF@FC7GGGGGGGGAFFGGGGGGGGGGGGGGGGGGGFGFGFDFCFGGGGGGGGGGFCGGGGGGGGGGCGFGEGCCCCB
@QYRCM 92376
TGGGGAATTTTGGACAATGGGGGCAACCCTGATCCAGCCATGCCGCGTGCAGGATGAAGGCCTTCGGGTTGTAAACTGCTTTTGTCAGGGACGAAAAGGACCGTGTTAATACCATGGTCTGCTGACGGTACCTGAAGAATAAGCACCGGCTAACTACGTGCCAGCAGCCGCGGTAATACGTAGGGTGAAAGAGTTAATCGGAATTACTGGGCGTAAAGCGTGCGCAGGCGGTTCTGTAAGACAAATGTGAAATCCCCGGGCTTAACCTGGGAATTGCATTTGTGACTGCAGGACTAGAGTTCATCAGAGGGGGGTGGAATTCCAAGTGTAGCAGTGAAATGCGTAGATATTTGGAAGAACACCAATGGCGAAGGCAGCCCCCTGGGATGCGACTGACGCTCAGGCACGAAAGCGTGGGGAGCAAACAGGATTAGATACCCT
+
GGCEGGGGFGGG:FGGGGGGGGGGGGGFGGFGFGDGGGFFGGGGGGFGCCEAFGGGGGGGGGGGGGGDFGGGGGFFD,EFGEFCAFGGGGDD74FFFFEGFFGG?FC<FF,BFG,A<DFF8EGGGFGGGGGGGGGGGGG9F<DACE@@FC>BFGGGFG:FFGGFCDCFGD7FGE7*;;<FF?*CC<C*7><,222>,CCC*=@FGGCFFFGC?.C2*A#C<E5E>:?EGFC/?8FGGGCFF22.2<CC,<DC=?@ECGGGGFGD@?69FCDFFFFB>FGFFC#8F=<F9FFFAFECFDFAA:,,FFCEGGECGGGECFGGGGGGGGGGFGFCDE9GFGGGGGGGGGGFEFDDF<E9FCFFGGGGF>GGGGGGGGGCCFF@<GGFFC:@@CEFGGGGGF@@CC,FD<ECFF7EGGDDFCGGGGGGGGGGGGGGGGGGCCCCC
@QYRCM 259
TGAGGAATATTGGTCAATGGGCGAGAGCCTGAACCAGCCAAGTAGCGTGCAGGATGACGGCCCTATGGGTTGTAAACTGCTTTTATAAGGGAATAAAGTGAGTCTCGTGAGGCTTTTTGCATGTCCCTTATGAATAAGGACCGGCAATTCCGTGCCAGCAGACGCGGTAATACGGAAGGTCCGGGCGTTATCCGGATTTTTTGGGTTTAAAGGGAGCGTAGGCCGGAGATTAAGCGTGTTGTGAAATGTAGACGCTCAACGTCTGCACTGCAGCGCGAACTGGTCTCCTTGAGTACGCACAAAGTGGGCGGAATTCGTGGTGTAGCGGTGAAATGCTTAGATATTAGGAGGAACACCAGTGGCGAAGGCGGCTTACTGGACGGTAACTGACGTTGAGGCTCGAAAGCGTGGGGAGCAAACAGGATTAGATACCCT
+
G<EFGFFGCFGCFGFGFGG@@EFFGDCGGGGGGFGFGGGGGGGGGGGGECEGGGFGF<FFGGGFGGEE?CFG:EFGG9E9FGGGGDFGGCFCFGGAEFGGGG?C<FFBFFGGCEGGGFGGGCA<,C,,B,<FCEFEF9FFD+@FEGDC9EGFFFG@FCDCF%>FCB<C:FG9FGG)>ECF:FCFGDBC@+<?4CFGCC<>0GGFG>:F<FCFDE0DCCCEFC5<C-3FF?CECE<5GGGGGGGGFFFGGGF9GFFFEB@>FD@C>FEGB6CCC7CEADGGGGGGFGFB<5,+>7EDGGF9CEFGGF@DF<AFDGDFBD<8CGGGEEGGGGGGGGFECFFFA9EFA<FCC@FB,CFE8GEEF7FD@GGFFD<<AFEEB@@D,9GGEEGGFGFGGFFGGGGFDGGEFC+FCGFDGGGGGGGEFFFFGF<GFGCCBCA
@QYRCM 260
TGGGGAATATTGCACAATGGGGGAAACCCTGATGCAGCGACGCCGCGTGAGCGAAGAAGTATTTCGGTATGTAAAGCTCTATCAGCAGGGAAGAAAAAAATGACGGTACCTGACTAAGAAGCACCGGCTAAATACGTGCCAGCAGCCGCGGTAATACGTATGGTGCAAGCGTTATCCGGATTTACTGGGTGTAAAGGGAGCGCAGGCGGAAGGCTAAGTCTGATGTGAAAGCCCGGGGCTCAACCCCGGTACTGCATTGGAAACTGGTCATCTAGAGTGTCGGAGGGGTAAGTGGAATTCCTAGTGTAGCGGTGAAATGCGTAGATATTAGGAGGAACACCAGTGGCGAAGGCGGCTTACTGGACGATAACTGACGCTGAGGCTCGAAAGCGTGGGGAGCAAACAGGATTAGATACCCT
+
FFGGGGDFFGGGGGGGGGGGCFGGGGGGGGGGGGGGGGCFGGGGGGGFFFGGGEG>BFGGGGGGFGGCFEFGGGGFGCGGGGGGGGGGGGFFGGGGGGGGGGGGGGGGGDEFC@FGGGGGGFGGDGGGGFCGGGGGCG9@FGFGGGF>GGGCFDGFGGFGGCCFFGGFGCFGGGGGGGGGEGGE9GFFF?CC<FFCFE@GC<GGGGGGFC:>C>FA6C+<CFFFCFFFFGGG>EEFFGG8C:6GEC:FFGC8GGGGGFFGBCE9@FGF@F<FGGFA?:GGEGGDB8FFCGGGEF?<GF<GGEGGGGGEDEECEDGFF7GGFF9DGFFEDGFE,GGFFEDFF8GEEFGGGGGGDGGGGGGGGGGGF<CECAGGGGGGGGGFGDGGDGCGDGGGGGGGGGGGFFGGGGGGGGGGGGCCCCC
@QYRCM 261
TGAGGCATATTGGTCAATGGGCGAGAGCCTGAACCAGCCAAGTAGCGTGCAGGATGACGGCCCTATGGGTTGTAAACTGCTTTTATAAGGGAATAAAGTGAGTCACGTGAGGCTTTTTGCATGTACATTATGAATAAGGACAGGCAATTACGTGCCAGCCGCCGCGGTCATACGGAAGGTCCGGGCGTTATCCGGATTTTTTGGGGTTAAAGGGAGCGTAGGCCGGAGATTAAGCGTGTTTTGAAATGTAGCCGCTCAACGTGTGCACTGCAGCGCGAACTGGTCGCCTTGAGTACGCACAAAGTGGGCGGAATTCGTGGTGTAGCGGTGAAATGCTTAGATATTAGGAGGAACACCAGTGGCGAAGGCGGCTTACTGGACGGTAACTGACGTTGAGGCTCGAAAGCGTGGGGAGCAAACAGGATTAGATACCCT
+
FFGC8CF<EEFC,<FEFGG,CFEG7CCGGGGGGGGGCFD@EEFCFGEEEGGGGGGFFGD@+@>CF8<8<CC+8CA9FFFGC<F9CF9C<,A<A=FFDG<?9<ED,<+9,:C8F,9<,C+?F<?7ED,@,??EF,5AEE,,8,::D>88?,3+,8==@B@3++@FGGCE*@FFGF*,48>F,?F@8=FC0=BFFC:=EG9,FFGG:#,8AC9=+C;91:#2C<>7FB;:C<8=?CCC:C;,,D9F>,:F:*>*7FF@3,>CFE,F@,F>F>>7BF:8C<:,+8:8B+=,,<FFFC@F6,,GGECEF==CE,A<E@8+D<F?9:>7GF?<,,<C???<CEEB,GDGGGFE9FFCAFEFCEC7DF@@FFC@+EE@E@F8GFC@7GFE@<,@C,CDEFF,GECGGGF@EFGGGGFGECGGGFEGFGFCGEGFGEC<@<-
@QYRCM 262
TGGGGAATATTGCACAATGGGGGAAACCCTGATGCAGCGACGCCGCGTGGAGGAAGAAGGTCTTCGGATTGTAAACTCCTGTTGTTGAGGAAGATAATGACGGTACTCAACAAGGAAGTGACGGCTAACTACGTGCCAGCAGCCGCGGTAAAACGTAGGTCACAAGCGTTGTCCGGAATTACTGGGTGTAAAGGGAGCGCAGGCGGGAAGACAAGTTGGAAGTGAAATCCATGGGCTCAACCCATGAACTGCTTTCAAAACTGTTTGTCTTGAGTAGTGCAGAGGTAGGCGGAATTCCCGGTGTAGCGGTGGAATGCGTAGATATCGGGAGGAACACCAGTGGCGAAGGCGGCCTACTGGGCACCAACTGACGCTGAGGCTCGAAAGTGTGGGTAGCAAACAGGATTAGATACCCT
+
GDFGGGGGGGGFGGGGGGGGGGGGGGGGGGGGGGGGDGEGGGGGGGGGGEGGGGFGGGGGEGGGGGGEGGGGGGGGGGGGGGGGGGGAFFGGGGGGGFGFGGGGGGGGGGGGGGGGF@F<CDCFEFGGGGGGEGCFGFGGGGGFGG<CFDCEGGDFGGEFFGGGGGGGFD>GFGGGCCCFCFFFEGFF:?CFFFGFGGGGEGGDFEFE@C>EFCDC;FGCEGFCFGF/F?CGGGGGF+FD@FGDFFGF>7F@AFB3<GGGGFGBF@#9GGF<EFB=CFE<CFFF?=FCDGFCGFCGF@+<GGGGGGGGGF<FGGGGGFFGCGGGGEFFFFCGFFEF9GGGGGFGGGGEDGFFGFFDGGGGFF6EEGGGGGGGGGGGGGEGGDGGGGFGCECFGGGGGGGGGGGGGGGGGGGCCACC
@QYRCM 91089
TGAGGAATATTGGTCAATGGACGAGAGTCTGAACCAGCCAAGTAGCGTGCAGGATGACGGCCCTATGGGTTGTAAACTGCTTTTATAAGGGAATAAAGTGAGTCTCGTGAGACTTTTTGCATGTACCTTATGAATAAGGACCGGCTAATTCCGTTCCAGCAGCCGCGGTAATACGGAAGGTCCGGGCGTTATCCGGAGTTATTGGGTTTAAAGGGAGCGTAGGCCGGAGATTAAGCGTGTTGTGAAATGTAGACGCTCAACGTCTGCACTGCAGCGCGAACTGGTTTCCTTGAGTACGCACAAAGTGGGCGGAATTCGTGGTGTAGCGGTGAAATGCTTAGATATCACGAAGAACTCCGGTTGCGAAGGCAGCTCACTGGAGCGCAACTGACGCTGAAGCTCGAAAGTGCGGGTATCGAACAGGATTAGATACCCT
+
GGGGGFFGGGGGGGGGGGGGGFFGFGGGGGGGGGGGGFFGGGFEFFGGEGG,F,CEFD@FGCBCFGG@FGGDFGGGGGGGGGCCFGGFGFFGFF<FGCGGF=F9,EFFC<@EBFFDGGDEFC@FFFGFFGFDFGGGGGGGGCFCG@C,EDFGC>,AFFFGFC,@+6><FECFGGFG7@C@EEFGF@FEGE7:FCG5F#<5F>CFFCC<4CFGCC=<8FGGEFEFGCE>EGGGCCEAEF@?FGGF9FBFEC:459>E5DGDFFDFGF7FDCFG=@CF>A?C;,FFEAD8CDGFCGGFCE8EF<F<:B>+B4DDGFC7DECFF<F+7DFE,E@EE?9CGFFFFGFGGC=7FFFF8F:FC@,+GGF@@EE@8CF8FEF<@DDGFC:FCGFC@;FFFCEE8C:FD@EGGGGF@:GGCC98FEFEAECE,9@C66ACC9CC
@QYRCM 72408
TGGGGAATATTGCACAATGGGGGAAACCCTGATGCAGCGACGCCGCGTGAAGGAAGAAGTATCTCGGTATGTAAACTTCTATCAGCAGGGAAGATAGTGACGGTACCTGACTAAGAAGCCCCGGCTAACTACGTGCCAGCAGCCGCGGTAATACGTAGGGGGCAAGCGTTATCCGGATTTACTGGGTGTAAAGGGAGCGTAGACGGACTGGCAAGTCTGATGTGAAAGGCGGGGGCTCAACCCCTGGACTGCATTGGAAACTGTTAGTCTTGAGTGCCGGAGAGGTAAGCGGAATTCCTAGTGTAGCGGTGAAATGCGTAGATATTAGGAGGAACATCAGTGGCGAAGGCGGCTTACTGGACTGAAACTGACACTGAGGCACGAAAGCGTGGGGAGCAAACAGGATTAGATACCCT
+
FFECF,BE9FFFGGGGGGFDGGG>FGGGGGGGGGGGGGCGGGGGGGGGGEGFGAFGGGGAEFEGDFGGGGGFFGGA<EFGGFGGFCFFGGGGGGGGGGGFGG>:F7EGDFGGGGFFFG8>:FGGGDGG8>GGCFFFG>GGG<FCE.A@4CB9;=CC;>E@FGGDGFCCFG<CFFFGGGG:+67GGFFGFFFCFFB@ECD>EEEFGC2,EDCFEEFG7D<<EGFFE@CFBCFGFEEEEGC@CFEEFFDFFCF#<DC,FF0FE<8FFFG@7B<FECCF>CF>FF<AF:=B+,,<<EC,FFF<A,7=CCFEFECFEFBC<FCGE=,?<F<CCE@FAGGGFFF7FGCCGGGGGGGGFCGGGGFGGGFFCGFCCAF<<GGGGGFCCF9GGGGGGGGGGFCCDFF<GGGGFF9GGE<C@BCC
@QYRCM 265
TGAGGAATATTGGTCAATGGGCGGAAGCCTGAACCAGCCATGCCGCGTGAAGGACTAAGGCCCTATGGGTCGTAAACTTCTTTAGACGCAGAGCAATAAGGGCCTCGCGAGGTCCGATGAGAGTATGCGTAGAATAAGCATCGGCTAACTCCGTGCCAGCAGCCGCGGTACTACGGGGGATGCGAGCGTTATCCGGAATTACTGGGTGTAAAGGGAGCGTAGACGGACTGGAAAGTCTGATGTGAAAGGCGGGGGCTCAACCCCTGGACTGCATTGGAAACTGTTAGTCTTGAGTGCCGGGGAGGTAAGCGGAATTCCTAGTGTAGCGTTGAAATGCGGAGATATTAGGAGGAACACCAGTGGCGAAGGCGGCTTACTGGACGGTAACTGACGTTGAGGCTCGAAAGCGTGGGGAGCAAACAGGATTAGATACCCT
+
GCFFGFGGFGGFGGGG9E<F,@C:FGFCFGGGGGGCFGGDEF8FFGECEGGGFFFCFEFDFFC7FFFDGGFFEF@EGGGF?5BFDGGG@C@+FDE<9FF9FECGGGGEEG7FB,CF+>+EFFE=EGFA7FF@CFFD@C9B<,FGG@ECGG9B*@:FCFCC<CCGGGGGGD*:C9F*3*<=CGGC>EG9>7EG0D9*::,3CCEGCG?F/<<:CF:2;<88;8;:>EEEG*<#;3>CD4&AFCAFFGGD>*&:CFC>>@><8&;FGF-C=EC?DFGGGDEDF8<C=,B?GF@F@+C@+=8@,A=<B77ECEEE?@FCE?ACGGGFCF?C5,<C:C@47,,=FCF<GGFFAEGGFAFEFDDGEDDGGGCEDCFF9EA<FC@8,B,GFFF7CFF@GFGEEFF<@7CFCDGFCFCGFAGGFCGGGFFCFFDGGGFC@,A8
@QYRCM 87588
TGAGGAATATTGGTCAATGGGCGAGAGCCTGAACCAGCCAAGTAGCGTGCAGGATGACGGCCCTATGGGTTGTAAACTGCTTTTATAAGGGAATAAAGTGAGTCTCGTGAGGCTTTTTGCATGTACCTTATGAATAAGGACCGGCTAATTCCGTGCCAGCAGCCGCGGTAATACGGAAGGTCCGGGCGTTATCCGGATTTATTGGTTTTAAAGGGAGCGTAGGCCGGAGATTAAGCGTGTTGTGAAATGTAGACGCTCAACGTCTGCACTGCAGCGCGAACTGGTTTCCTTGAGTACGCACAAAGTGGGCGGAATTCGTGGTGTAGCGGTGAAATGCTTAGATATCACGAAGAACTCCGATTGCGAAGGCAGCTCATTGGAGCGCAACTGACGCTGAAGCTCGAAAGTGCGGGTATCGAACAGGATTAGATACCCT
+
@F<EFFFE@F<F<CFFFGGFFGGGGGGGGGGGGGGGGGFGGGEFGGGGGGGGFFAFFF7F@FGDFGGGGCFF@AFFEEF9EFGGFFGGGGG8F@FGGCFFFGEFG,?<EECFFFGGGGGGGGGGGGGCFGGGGG9FG<ADFF@FCEGG/;E1DFFFFBFGGCFGGGG5>0C;,>DE7FED@FFGGGFC?;@FGEF8<7CC@GGFF(&FCGFFGCFGEEEGGGGDGFGEEGGGGGF?:;F>DCEEGGGFGF7+<GCF7D8<EEE,ECFGFGFC1B7GGGDFF:GGFCF<9FGGGF7GFFFEGGGFGGGGGGFE=FGGGFFBGGGEEFGGGGGGFEF8GGGFGGGGF@BFCFCGFF@BDGGGGGGGFCGFGGGGFGE9FGGGGEGDFD<FGEFGFGGGGGGGGDFCFGEC@+GFDGGGGFCCCGFGGFE@C,AA@BCB
@QYRCM 267
TGGGGAATATTGCACAATGGGGGCAACCCTGATGCAGCGACGCCGCGTGGAGGAAGAAGGTCTTCGGATTGTAAACTCCTGTTGTTGAGGAAGATAATGACGGTACTCAACAAGGAAGTGACGGCTAACTAAGTGCCAGCAGCCGCGGTAAAACGTAGGTCACAAGCGGTGTCCGGAATTACTGGGTGTAAAGGGAGCGCAGGCGGGAAGACAAGTTGGAAGTGAAATCCATGGGCTCAACCCATGAACTGCTTTCAAAACTGTTTTTCTTGAGTAGTGCAGGGGTAGGCGGAATTCCCGGTGTAGCGGTGGAATGCGTAGATATCGGGAGGAACACCAGTGGCGAAGGCGGCCTACTGGGCCCCAACTGACGCTGAGGCTCGAAAGTGTGGGTAGCAAACAGGATTAGATACCCT
+
GGGCFGFGEFGGGGGGGGGGFCF+FFFGGGFGGGGGFGGGGGGGGGGGGGEFGGGGFFGGGGGGGFGFG7FGGGGGGGGGGGGGGCGFFG8E@F9?FFEE,CFEGBFCFBFG,,D,DD:BF9:BF>FGGGG,,C@CGGGFGFGCCGGGFGEGFF:FCCE><<?FFD,:/7<C,>F7B<FG@:=CCA:C8GFCF<C?::FFC<:/:CE7?E<?;FGF,<FCCGF;:C?D7,1<E<G7@9C?F7D.*C@:5GF</FFFFF3:36@.C<CF=BFBFCF1A=FD;D,>F?7C@FGFGGGGGFCFCFF4>7GGFGGFB?,F<CCGFGGGGGGGFCFFFFEF<8C,C,F,GGGFGGFF9<FFGGGFC6+<<<GDFCFFE@GGGGE@8FGDAGFCCFGFF9GGFDGFCGGGGGGGGGGCCCCC
@QYRCM 268
TGGGGAATATTGCACAATGGGGGAAACCCTGATGCAGCGACGCCGCGTGGAGGAAGAAGGTCTTCGGATTGTAAACTCCTGTTGTTGAGGAAGATAATGACGGTACTCAACAAGGAAGTGACGGCTAACTACGTGCCAGCAGCCGCGGTACAACGTAGGTCACAAGCGTTATCCGGAATTATTGGGCGTAAAGAGGGAGCAGGCGGCACTAAGGGTCTGTGGTGAAAGATCGAAGCTTAACTTCGGTAAGCCATGGAAACCGTAGAGCTAGAGTGTGTGAGAGGATCGTGGAATTCCATGTGTAGCGGTGAAATGCGTAGATATATGGAGGAACACCAGTGGCGAAGGCGACGATCTGGCGCATAACTGACGCTCAGTCCCGAAAGCGTGGGGAGCAAATAGGATTAGATACCCT
+
,EEFEFEGGGGGGGGGGGGGGEGGGGGGGGGGGGGGGGFGDGGGEGEGGGGGGGGGGGGGGGGGGGGCEGGFGGGGGGGGGGGFGGGGGGGGGGGGGGGGGGGGGGGGGGGGGGGGG?FGFCGDGGGGGGGG+@>CFFDGGGGGGGGGDE8DFGGFFFG;FGGFFGGGCE9GFFGGE<F?EGGGG>FG@CB7F#F==45CCCFEGGGEFFFFEGGCFFGACFC<GEEFCGA>EGGG@?FGFC>;FFEGGGFGGFFFFGE4A5;9E?GGEFGFGFG7FGGGFECE7GEGGGGGGGGGF<@GGGEGGGGGGGGGEF7GGGGGGGGGGGGGGGGGFFAGFFCGCGFFEGGGFGEFCEE>GGF:F<GGFGGGGEGGGGGGGGEEGGGGGGGGGGGGGGGGFFGCGGGGF9FGFGCC@CC
@QYRCM 86271
TGGGGAATATTGCACAATGGAGGAAACTCTGATGCAGCGACGCCGCGTGAGTGAAGAAGTAGTTCGCTATGTAAAGCTCTATCAGCAGGGAAGATAATGACGGTACCTGACTAAGAAGCACCGGCTAAATACGTGCCAGCAGCCGCGGTAATACGTATGGTGCAAGCGTTATCCGGATTTACTGGGTGTAAAGGGAGCGCAGGCGGTGCGGCAAGTCTGATGTGAAAGCCCGGGGCTCAACCCCGGTACTGCATTGGAAACTGTCGTACTAGAGTGTCGGAGGGGTAAGCGGAATTCCTAGTGTAGCGGTGAAATGCGTAGATATTAGGAGGAACACCAGTGGCGAAGGCGGCTTACTGGACGATAACTGACGCTGAGGCTCGAAAGCGTGGGGAGCAAACAGGATTAGATACCCT
+
EEFGGGGGEFGGGGGGGGGGGEGGGGECGGGGGGAFGG@FGGGGGGGGGGGFEF?FFGGEFGGGGGBCC,CFGGGCGGGGFG<FE8<FCGGGGGGGGCG9FFE4<=BFEGGGGFDEFFGEFDFFF7CDDBDGGE5GFGGGGFCEEEBGCCC@FGF@.,F=<FDF;FFE:/*8@<FEDFCCF:;EA9F<4CECGC:@CDFC8BB@F=<*<CEGC?C4CGGCGFFF->EGEEEEEDCAFCECFF5C7FEGFGGGFEEGGGFAFGG@+;CFFA9FFGF>6/C@GFGGE=FFB8GFGCEFE58FGGFCE@EGEGGGFGGGFEAGDFGFEFGCFE?GGFGGGGGGGGGGGGGGGGGGGGGGGGFGGFGFFF@DDGGGGGGGGGGGFCFF7GGECGFCFCAE@FGDDGGGGGGGGGGCCCCC
@QYRCM 270
TGGGGAATATTGCACAATGGGGGAAACCCTGATGCAGCAACGCCGCGTGAGTGAAGAAGTATTTCGGTATGTAAAGCTCTATCAGCAGGGAAGATAATGACGGTACCTGACTAAGAAGCTCCGGCTAAATACGTGCCAGCAGCCGCGGTAATACGTATGGAGCAAGCGTTATCCGGATTTACTGGGTGTAAAGGGAGCGCAGGCGGTACGGCAAGTCTGATGTGAAATCCCGGGGCTCAACCCCGGTACGGCATTGGAAACTGTCGGACTAGAGTGTCGGAGGGGTAAGTGGAATTCCTAGTGTAGCGGTGAAATGCGTAGATATTAGGAGGAACACCAGTGGCGAAGGCGGCTTACTGGACGATTACTGACGCTGAGGCTCGAAAGCGTGGGGAGCAAACAGGATTAGATACCCT
+
GGGGGGGGFFGFGGGGGGGFEGGGGGGFGGGGGGAFGGGGGGGGGGGCEGGCFGGGGGGGFGGGGFDBE,CFFGG<FGGGCFA?FCFGFGGGGGFGGGG9<CEFFC?EDFGFFFDEF=,,B?CFBFCFFGFC<CFGGGGGGFGA>FEGCEG9FFF>BFCG>F>FGGFE<:FFCC>AC8<9>93FGGCC<C;GGGGGGCFC:EEDFFEC3AEGGCFCGGGGFEGFFFCGEG=<CGFFF)GFFFC:DF7B+#8D<FCFC,F<C9997CF:5?EGFFCGECE7GGFFFDFGFE,FEA,FE9E,E<GGGGEFGGFCEFEEEEFAGFFGGE?GGGFFGFFEGGFEDCGGGGGGFCFFGGF<FGGGGGDEDDGDGGEFFGFGGGGGGGGGGGGGDGGGF9GGFCFFFCGGGGGGGGGCCCCC
@QYRCM 65736
TGGGGAATATTGGGCAATGGGCGCAAGCCTGACCCAGCAACGCCGCGTGAAGGAAGAAGGCTTTCGGGTTGTAAACTTCTTTTGTCAGGGACGAGCAGAAGACGGTACCTGACGAATAAGCCACGGCTAACTACGTGCCAGCAGCCGCGGTAATACGTAGGTGGCAAGCGTTGTCCGGATTTACTGGGTGTAAAGGGCGTGTAGCCGGGTCGGCAAGTCAGATGTGAAATCCACGGGCTTAACTCGTGAACTGCATTTGAAACTGTTGATCTTGAGTATCGGAGAGGCAATCGGAATTCCTAGTGTAGCGGTGAAATGCGTAGATATTAGGAGGAACACCAGTGGCGAAGGCGGATTGCTGGACGACAACTGACGGTGAGGCGCGAAAGCGTGGGGAGCAAACAGGATTAGATACCCT
+
FGGGGCFGGGGGGGGGGGGGGGGGGGGGGGGGGGGGGGEFGGGGGGGGGDFGGFGGFGGGGFFGGGGGGGGGGGGGGGGGGGGGGGGGGGGGGGGGGCEFGGFEGGGGGFGGGGGGGFGGGGGGG;EGGGG<EFCC@FGG8>FGGGEEDAEFGGFGG;FGGGGGGGGGGGGGDGGGGGFGDCFGGGD9FGFFCGFGDGGGEEGGGGGGDGFGFEGDGGGGGFGGGGGFFFFGFGGGGGGGGFGGFFGGFGFAF;9GFGFEFGGGGGGCFGGGGGGFCCC<GGGFAGGFGGGGFFGGFFAF8GGF@+EEGGGFGGGFDF7GGGGFFGFFGGF?EF:FEFFGGGGGGFFFFGFGGGGGGGFFDGGGGGFGGGGGGGGGGGGGF>GCGGGGECGGGGGGGGGFEDGGGGGFGGGGGC<@CC
@QYRCM 71577
TGGGGAATATTGGGCAATGGGCGAAAGCCTGACCCAGCGACGCCGCGTGAGGGAGGACGGTCTTCGGATTGTAAACCTCTTTCAGCAGGGAAGACAAAAGGACGGTACCTGCAGAAGAAGCCACGGCTAACTACGTGCCAGCAGCCGCGGTAATACGTAGGTGTCAAGCGTTATCCGGAATTACTGGGTGTAAAGGGTTTGTAGGCGGGACTGCAAGTCAGATGTGAAAATCATGGGCTCAACCCATGACCTGCGTCTGAAACTGTGGTTCTTGAGAGTGGGAGAGGTAGATGGAATTCCCGGTTTAGCGGTGAAATGCGTAGATATCGGGAGGAACACCAGTGTCGAAGGCGATCTACTGGACCACAACTGACGCTGAGACACGAAAGCGTGGGGAGCAAACAGGATTAGATACCCT
+
EDF@CFEGF<EGG8FGGGGCFGGGGCGGGGFFFFGCAFCGGGFGGGGGGGGGFDEECDCCCFDDGGGGGCFGGDGGGFCCFGFGFGGGGGGGCFDDFGGF:FFGG:FGC9<DDGGDFFFGG@FFDEGEGGGGFG2%@EC9>C>DFE:?<BAFFCFE:3<CF@F#CEFE<C;=CFGGGECFFFEFFFFF8?=AF<EF=*#<EFDE@CCGGFAFCCCG>:FAGF;9ECA@A:ACCGF8EGFCF4B@,CBCCE<EFGGFF?47@ACFF8FFCFFADGFFF?8GGFF9FFDFFCEFCFDGGGF@:=<C+:GGGFEEF<B,GDGFFGGFDGGFBEDDD@@<GEFC8:CF,GGGGGGGGGGGGFGGGGFC,FGF<GGGEB8<GFFGGFCBAD;7GGGGGGGGGDGFGGGGGGGGGGGFCCCCCC
@QYRCM 70734
TAGGGAATTTTCGGCAATGGGGGAAACCCTGACCGAGCAACGCCGCGTGAGCGAAGAAGGCCTTCGGGTCGTAAAGCTCCGTTGTAAAGGAAGAACGGCGCATACAGGAAATGGTATGCGAGTGACGGTACTTTACCAGAAAGCCACGGCTAACTACGTGCCAGCAGCCGCGGTAATACGTAGGTGGCGAGCGTTATCCGGAATCATTGGGCGTAAAGAGGGAGCAGGCGGCCGCAAGGGTCTGTGGTGAAAGACCGAAGCTAAACTTCGGTAAGCCATGGAAACCGGGCGGCTAGAGTGCGGAAGAGGATCGTGGAATTCCATGTGTAGCGGTGAAAGGCGTAGATATATGGAGGAACACCAGTGGCGAAGGCGACGGTCTGGGCCGCAACTGACGCTCATTCCCGAAAGCGTGGGGAGCAAATAGGAGTAGATACCCT
+
GGGGGGGGGGGGGGGGGGGGGGGGGGGGGGGGGFGEGGGGGGGGGDGGGGGGGGGGGGGCGGGGFFFGFEEGGGGGGGGGGGGGGGGGGGGGGGGGGGGEGGGGGGGGGG,@FGGGGGCGCGFGGFGDEGGGGGGFEGGGGGFGGGGGGG7FGGGDGGGGGGGGGGGFFFGGGGEGF,?FG6@C<@FC5CEGGCGGFF7CEGG8::G>ECFGGGGGCF8FCC8;1/;=*:C8<?:C@CF>C?7C@FGC@BCEC:F::CFF<@F?2EC>ECF,GGFEA@FGGF<FCGFEB+GFF,GGGGEEGGDGA?7+<B77GFAGGGGGFFGFE9GFGGFFF<9F?B+GDGGDFE<,,GFEAAGFBC8GGFGGGGGGGEGGGGGGGGGGGGGGGGFE9CGGGGGGGFGDF@CC@CFFEGFCEGGGGGFFGGGGGGGGGFGFGFFCCCCC
@QYRCM 274
TGAGGAATATTGGTCAATGGACGAGAGTCTGAACCAGCCAAGTAGCGTGCAGGATGACGGCCCTATGGGTTGTAAACTGCTTTTATAAGGGAATAAAGAGAGTCTCGTGCGACTTTTTGCATGTACCTTATGAATAAGGACCGGCTAATTACGTGCAAGCAGCCGCGGTAATACGGAAGGTCCGGGCGTTATCCGGGTTTATTGGGTTTAAAGGGAGCGTAGGCCGGAGATTAAGCGTGTTGTGAAATGTAGGTGCTCAACGTCTGCACTGCAGCGCGAACTGGTTTCCTTGAGTACGCACAAGGTGGGCGGAATTCGTGGTGGAGCGGTGAAATGCTTAGATAGCACGAAGAACTCCGATTGCGAAGGCAGCTCACTGGAGCGCAACTGACGCTGAAGCTCGAAAGTGCGGGTATCGAACAGGATTAGATACCCT
+
EFEFFGGFFGGG@CFGGGGCFGGGGEF<FCEFGGGF<FFGGGFFGGDGEGFGFGFGF<FGCF+@EFGGGCFGGF<CFGFGGGGG9EFFGGC4B<CEGF,BFF8EGGGGG+@B>:+,CECCFGGCFF,<?FFFGEDGEGGGF+FFGGG=AF=AFDD:+BCCCFF@F>FFGGGGGGGGGGGGGGGEBEGGE:.*?BC9#888?2FFFF:<<CACFFG@<GC@AEC?FE?9F<-8@EFGGFE>9FE@FFFC:6=<#FFFB>5<:CE;<GGF@B5#:CGCGGFC4ACGFFF=DBGFFGCCF>8EFE=+EGGFFFGGGEFGEDFA9,++E@FFGFGEEFDE@GEFCFEB,GFF<EFF@CFCCFF@@CGGGFFFGGGGFGGFGFE@:GGGEDDF@GGEEGFGDGEDCGFGGGGGFGGGFEGEEGGGGGGGGGGGFGD@CCCC
@QYRCM 76691
TGAGGAATATTGGTCAATGGTCGGCAGACTGAACCAGCCAAGTCGCGTGAGGGAAGACGGCCCTACGGGTTGTAAACCTCTTTTGTCGGAGAGTAAAGTACGCTACGCGTAGTGTATTGCAAGTATCCGAAGAAAAAGCATCGGCTAACTCCGTGCCAGCAGCCGCGGTAATACGGAGGATGCAAGCGTTATCCGGATTTATTGGGTTTAAAGGGTGCGTAGGTGGCACGCCAAGTCAGCGGTGAAATTTCCGGGCTCAACCCGGACTGTGCCGTTGAAACTGGCGAGCTAGAGTGCACAAGAGGCAGGCGGAATGCGTGGTGTAGCGGTGAAATGCATAGATATCACGCAGAACCCCGATTGCGAAGGCAGCCTGCTAGGGTGCGACAGACGCTGAGGCGCGAAAGCGTGGGTATCGAACAGGATTAGATACCCT
+
FGGGGGGCFGGGGGGGGGGFGGGGGGGGFGGGGGGGGGGCGGGGGGGGGGGGGGGGGGGGGGGGGGGGGGGGGGGGGGGGGGGGFGGGGEEGFFGGGGGGGGGGGCECGFGGGFGGGGGGGGGGGGGFGGGGGGGGGGGGGGGGGGGGGGGGGGGGGGGGGGGGGGGGEGGGGGGGGGGGGGGGGFGEGGGGGGGDFGCGFGFF6GGGGFFGGGGFGGGGGFFGGFGFGGGGGGGGGGGGGGGGFGFGGGGGGGGGEGGGGGGGGGGGGGFFGGGGGGFGGGGGGGGGGGGFGGGGGGFFGGGGGGGGGGGGGGGGGGGGGGGGGGGGGGGGGGGGGGGGGGGGGGGGGGGGGGGGGGGGDGGGGGGGGFGGGFGGGGGGGGGGGGECGGGGGGGGGGGFEGGGGGGGGGGGGGGGGGGGFGGGGGGGGFGCCCCC
@QYRCM 276
TGAGGAATATTGGTCAATGGGCGAGAGCCTGAACCAGCCAAGTAGCGTGCAGGATGACGGCCCTATGGGTTGTAAACTGCTTTTATAAGGGAATAAAGTGAGTCTCGTGAGACTTTTTGCATGTACCTTATGAATAAGGACCGGCTAATTCCGTGCCAGCAGCCGCGGTAATACGGAAGGTCCGGGCGTTATCCGGATTTATTGGGTTTAAAGGGAGCGTAGGCCGGAGATTAAGCGTGTTGTGAAATGTAGACGCTCAACGTCTGCACTGCAGCGCGAACTGGTTTCCTTGAGTACGCACAAAGTGGGCGGAATTCGTGGTGTAGCGGTGAAATGCTTAGATATCACGAAGAACTCCGATTGCGAAGGCAGCTCACTGGAGCGCAACTGACGCTGAAGCTCGAAAGTGCGGGTATCGAACAGGATTAGATACCCT
+
GGGGGGGGGGGGFFGGGGGGCFGGGGGGGGGGGGGGGGGGGGGGGGGGGGGGGGGGGGGGGGGGGGGGGGDGGGGGGGGGGGGGGGGGGGGFGGGGGGDFFGGGGGGGGGGGGGGGGGDGGGGGGGGGGGGGGGGGGGGG?DFFGGGGGGGGGGGGGGGGGGGGGGGGGGG@GGGGGEGGGGGGGGE/GGGGGGGEFCGFFGCGGGGGGGF=FFEGGGGGGGGGGGEGGDGEGGGGGGGGGGGFFG9GGGCFGGGGGFBFGFEFGGGGFGGGGGGGGFGGFGFGF@GFGCGGFGGFFE@<C9?,CGGFGGFFB@FGGGFBGGGGGGGFF?9GGGGGGGGGGDGGGGGGGGGGGEFCGGGCGGGFGGGGGGGGGGFCGGGGGDGFFAFGGGGGFGGFGCGGGGGGGGGGGGGGGGGGGGGGGGGGGGGGGGGCCCCC
@QYRCM 277
TGGGGAATATTGCACAATGGGCGAAAGCCTGATGCAGCGACGCCGCGTGAGCGAAGAAGTATTTCGGTATGTAAAGCTCTATCAGCAGGGAAGATAATGACGGTACCTGACTAAGAAGCACCGGCTAAATACGTGCCAGCAGCCGCGGTAATACGTATGGTGCAAGCGTTATCCGGATTTACTGGGTGTAAAGGGAGTGCGGGCGGTGCGGCAAGTCTGATGTGAAAGCCCGGGGCTCAACCCCGGTACTGCATTGGAAACTGTCGTACTAGAGTGTCGGAGGGGTAAGCGGAATTCCTAGTGTAGCGGTGAAATGCGTAGATATTAGGAGGAACACCAGTGGCGAAGGCGGCTTACTGGACGATAACTGACGCTGAGGCTCGAAAGCGTGGGGAGCAAACAGGATTAGATACCCT
+
GGFFGGGGGGGGGGGGGGGGGGGGGGGGGGGGGGGGGGFGGGGGGGGGGGGCEEFGGGGGFGGFGGGGGGGGGGGGGGGGGGGGGGGGGGFGGGGGGGGGGGGDFGGGGGGGGGGGGGGCFFGGGGGGG@GGG>>GGGFF?8FGGGGGGGGGGGGCGCGGFFGFFGGGEFGGGGGGGGEGGG>GGGGGEGGGGGDGGGGGFFEGGG>DGGGGDFFGGGGDGFGGGGGGGFGGGGGGGDGFFGGGGFCDGGGGGFGEFFFGGGGGGGGGGGFGGGGGGEEGGGGGGDGGGGGGGGGGGGFFGGGGGGGGGGGGEGGGGGGGGGGGGGGFF<FFGGGGGGGGGGGGGGGGGGGGGGGGGGGGGGF9GGEGDGGGGGGGGGGGGGGGGGGGGGFFGGGGGGGGGFGGFGGGGGGCC8CC
@QYRCM 66991
TGGGGAATATTGCACAATGGGGGAAACCCTGATGCAGCAACGCCGCGTGAGTGACGAAGTATTTCGGTATGTAAAGCTCTATCAGCAGGAAAGAAAATGACGGTACCTGACTAAGTAGCCCCGGCTACCTACGTGCCAGCAGCCGCGGTAATACGTAGGGGGCAAGCGTTATCCGGATTTACTGGGGGTAAAGGGAGCGTAGACGGTTTTGCAAGTCTGAAGTGAAAGCCCGGGGCTTAACCCCGGGACTGCTTTGGAAACTGTAGGACTAGAGTGCAGGAGAGGTAAGTGGAATTCCTAGTGTAGCGGTGAAAGGCGTAGATATTAGGAGGAACACCAGTGGCGAAGGCGGCTTACTGGACTGTAACTGACGTTGAGGCTCGAAAGCGTGGGGAGCAAACAGGAGTAGATACCCT
+
ECFG7BFCFEFCCCFGG6;EEF7@@CF@FGFCFED9CFFGGGGGGGGGEGGGCF,@?CEFGFGGFFG?FGGFGG,FFGGGGF-@,EFGFE8<EFGGGGGG<BFCFDE<5,45F9DEF,EF<FFCFCC,BB=FCFFC@D8F,<FFEGGE<8CGGFE23>FC</*EA6CA<1<<8?:::C:B6:#FC6(34>FEF<F5:GCEDGDFC@EFD53<BGE@CCF4<E<F:7GF8;7GECDB<DC,0C8DF9,B:3AA:FFCE/CFCFFFDGEFFF9FD<C8EECGFF<GGGFCGGEBEF5,B,EFFC@>@:FC<<GFFB+EFGFCFFC<EGFEEC<FDFFC@AFGFFFCF::C7GF<9FEGGDCFGFA<CGGEGF@F,EGFGCDFC,F<FCC::<EGFA9EAFGFGFGFE,AGFC-B<9CC
@QYRCM 279
TGGGGAATATTGCACAATGGGCGAAAGCCTGATGCAGCAACGCCGCGTGAGGGAAGACGGTTTTCGGATTGTAAACCTCTGTTTTCGGTGACGAACAAATGACGGTAACCGAGTAGGAAGCCACGGCTAACTACGTGCCAGCAGCCGCGGTAATACGTAGGTGGCAAGCGTTATCCGGAATTACTGGGTGTAAAGGGAGCGCAGGCGGGATAGCAAGTCAGCTGTGAAAACTATGGGCTCAACCCATAAATTGCAGTTGAAACTGTTATTCTTGAGTGGAGTAGAGGCAAGCGGAATTCCGAGTGTAGCGGTGAAATGCGTAGATATTCGGAGGAACACCAGTGGCGAAGGCGGCTTGCTGGGCTCTAACTGACGCTGAGGCTCGAAAGCGTGGGGAGCAAACAGGATTAGATACCCT
+
FFFGGGGGFFGGGGGGGGGGGGGGGGGGGGGGGGGGGGGGGGGGGGGGGGGGGGGGGGGGFGGGGGGFGGGGGGGGGGGGGGGGGGGGGGGAFFGGGGGGFFFGGEGGGGGGGFFGCFFGGGGGG7F@GGGGGCFEGG:FEFGGGGGGGGEGGGGGG?:CGGFGGFCEB?>:CC7FE?=FFGFGEGFG5==CEFFGGCDEGDGC:?FEGEEEEFGGGAEFGGGFGGGGGGEFEGGGGGGFFFCFGGGFDGGGFGGGGGGDFFC=C<DCGGFCFF8GGGGGGF?GFFF<ECEFGFCGEGDFEBGGGGGGDGFEF9GDGGGGGGGGGGGGDGGFGGGGGFFF@FCGFFFGEGGGGGGGGFGGGGGGGFFFEEGF7DGGGGGGGGGGFFGFECGGGGGGGEGFGGGGGGGGGGGGGCC@CC
@QYRCM 92989
TGGGGAATATTGCACAATGGGGGAAACCCTGATGCAGCGACGCCGCGTGAAGGAAGAAGTATCTCGGTATGTAAACTTCTATCAGCAGGGAAGACAATGACGGTACCTGACTAAGAAGCCCCTGCTAACTACGTGCCAGCAGCCGCGGTAATACGTAGGGGGCAAGCGTTATCCGGATTTACTGGGTGTAAAGTGAGCGTAGACGGATTGGAAAGTCTGAGGTGAAAGGTGGGGGCTTAACCCCTGAACTGCATTGGAAACTGTGAGTCTTGAGGGCAGGAGAGGTAAGCGGAATTCCTAGTGTAGCGGTGAAATGCGTAGATATTAGGAGGAACACCAGTGGCGAAGGCGGCTTACTGGACTGTAACTGACGTTGAGGCTCGAAAGTGTGGGGAGCAAACAGGATTAGATACCCT
+
F<EGG7:ECE9EFGFGG<@A,,@FGGF,FFFFG,<EFGGDGEFGEDGFGG7?F<<F<EFC9FCEGGGF8BEAFGFCFGGGAE,C<=EE=CDGEGF,,9B,C++BB+B<,:EFD<>9F<>8DC+ADB,@F9<BF>3FF>@FCC4DF7:@+3E8FE.7=7:>@CC:EE?FC4*/<F<<&=8/66+EGCCFFG3$,#89*7@>>C7><@78,,<,@?>7?F>39AC<D@3+5+@+B<F=3+>=:6,,,A,:,,A,,A,<B@B:AA,=::8,9FEE8E8F<,E,EF<FF7CCC,CCFE,?=,9,F,@+E@,DGGGGGFEGEFF4A@,EC,CFCC9GFEE6FF@B,FC<FCF:C7FFGECGFFE9EC,F<@EECDDEEFC@F@,C,@FEGEF@GGGGGFFFC,FEF<EFA,GFEGD@CCCC
@QYRCM 281
TGGGGAATATTGCACAATGGGCGAAAGCCTGATGCAGCAACGCCGCGTGAGGGAAGACGGTTTTCGGATTGTAAACCTCTGTTTTCGGTGACGAACAAATGACGGTAACCGAGTAGGAAGCCACGGCTAACTACGTGCCAGCAGCCGCGGTAATACGTAGGTGGCAAGCGTTATCCGGAATTACTGGGTGTAAAGGGAGCGCAGGCGGGATAGCAAGTCAGCTGTGAAAACTATGGGCTCAACCCATAAATTGCAGTTGAAACTGTTATTCTTGAGTGGAGTAGAGGCAAGCGGAATTCCGAGTGTAGCGGTGAAATGCGTAGATAGTCGGAGGAACACCAGTGGCGAAGGCGGCTTGCTGGGCTCTAACTGACGCTGAGGCTCGAAAGCGTGGGGAGCAAACAGGATTAGATACCCT
+
GGGFFEEFGGFGGGGGGGG?@AF:FGGFFFFFGGEGGGCFCEDFGGGEGFDFGGGGGGGGGGGGGGGFECFFGGGGGG8FCGGGGGDFCCG8FGGGGGGGGG9=:CGGGGGGE>FGEFG?<>FFGGGGCDFDFGECFGGF>CFFCFEFCECGCCFEG%?F+-=FC:74CFG::CFF>FGEFAABEFFFECGFCFF:C>DGGD:>8CEEECFC@#<A7GFGGFGFGGGFEGGFGFCF@F68@CFEFGFFFFFECGGGGFGGGGGFGGGGGCCG>GGGFD@D9DGGF?F<GGFEF?E7FGGGF?8GC:CEDCGGFDCGGGGGGGFCCC+GGGGCFF@FDEGGGGGGGGGGGGGGGGGGGGGGGGGGFFECFCGGEDGGGGGEF<GGGGGGGGGGGGGGGGGGGGGGGGFEGFGGGCCCCC
@QYRCM 88150
TGGGGAATATTGCACAATGGGGGAAACCCTGATGCAGCGACGCCGCGTGAGCGAAGAAGTATTTCGGTATGTAAAGCTCTATCAGCAGGGAAGATAATGACGGTACCTGACTAAGAAGCCCCGGCTAACTACGGGCCAGCAGCCGCGGTAATACGTAGGGGGCAAGCGTTATCCGGATTTACTGGGTGTAAAGGGAGCGCAGGCGGTGCGGCAAGTCTGATGTGAAAGCCCGGGGCTCAACCCCGGGACTGCATTGGAAACTGTCGTACTTGAGTATCGGAGAGGTAAGTGGAATTCCTAGTGTAGCGGTGAAATGCGTAGATATTAGGAGGAACACCAGTTGCGAAGGCGGCTTACTGGACGATAACTGACGCTGAGGCTCGAAAGCGTGGGGAGCAGACAGGATTAGATACCCT
+
FFDAFGCFGGGGGGGCE@C<F@CEGGGFCGFFFEFGGDFGDE:FCFGGCFGF@C+88CF,EAEDF<FB<FG9FFFFGGGCF9EFCCGGGGGGGGGGGGGGFGGGGGGFGGGGGCFFGFF,DCFEEF7FG9FGG+@FGGGGGFGGGGGGFGGFGGGFFF>@F;EGG=>;G7<F:FFGGGF>GGFFGG>::@FA<@6E>:EEEGEGGFGEFEEE8>FCE=:'@<CC7B?FFFEGCFGF8:F@EFGDGGFFGDB8AGFAFECCGEFEFFEFDFFCCFEFAGFFEFCEE?,GFGF9FEGFGGE,GFGF>@8,9C,,,==+FFE;GGFFFGFAAGECCE@@FF@C6,GGGGEFGGE?GGGGGGF<CFF9GDAGGGGFF@<E,GGGFFE6,DGEGGFF@F@FCFCFCGFGGGFGGGFC@<C<
@QYRCM 283
TGGGGAATTTTGGACAATGGGGGCAACCCTGATCCAGCCATGCCGCGTGCAGGATGAAGGCCTTCGGGTTGTAAACTGCTTTTGTCAGGGACGAAAGGGACCGTGTTAATACCATGGTCTGCTGACGGTACCTGAAGAATAAGCACCGGCTAACTACGTGCCAGCAGCCGCGGTAATACGTAGGGTGCAAGCGTTAATCGGAATTACTGGGCGTAAAGCGTGCGCAGGCGGTTCTGTAAGACAGATGTGAAATCCCCGGGCTTAACCTGGGAATTGCATTTGTGACTGCAGGACTAGAGTTCATCAGAGGGGGGTGGAATTCCAAGTGTAGCAGTGAAATGCGTAGATATTTGGAAGAACACCAATGGCGAAGGCAGCCCCCTGGGATGCGACTGACGCTCATGCACGAAAGCGTGGGGAGCAAACAGGATTAGATACACT
+
GGGAFGGGCFGGGGGGGGGGGGGGGGGGGGGGGGGGGGGGGGGGGGEGGGGGGEGGGGGGGGGGGGGGGGGGGGFFFCFGGGFGFFGGGGFGGGGGDGGGGEEFGGGDGGGFGGGFGGGGGGGGGGGG@F@E9FFGGGCFAFGCFGGGGGGGGGGGGGGFDFGGGGGGDCGGGGGGGGGGC@CFGFGEGGGGGEC7CCFCFEC?:FGFGGGGGGGGGGGGGEGGGGGGCEGGGGGFCGFFCECFFFGGGGGGGGGEEGFGGGGFGGFEDDGGGGGGGGGGGFFCG>CFF9GGGGGGGGGGGFFGGFEDGEECDGCFGF9FE<<?<GGGFFEA,FACGGGGGFFEFGFFEDGGGGGGGGFCFGFF@EDGGGGGGGGGGGGGGGGF@EGGGGGGGGEF@,DGGGFF8FGGGGGGGGEGGGGGGGGGGGGGGGGFDGGFCA,C@
@QYRCM 284
TGGGGAATATTGCACAATGGGCGAAAGCCTGATGCAGCGACGCCGCGTGAGCGAAGAAGTATTTCGGTATGTAAAGCTCTATCAGCAGGGAAGATAATGACGGTACCTGACTAAGAAGCACCGGCTAAATACGTGCCAGCAGCCGCGGTAATACGTATGGTGCAAGCGTTATCCGGATTTACTGGGTGTAAAGGGCGTGTAGGCGGAGATGCAAGTTAGGAGTGAAATCTATGGGCTCAACCCATAAACTGCTTCTAAAACTGTATCCCTTGAGTATCGGAGAGGCAAGCGGAATTCCTAGTGTAGCGGTGAAATGCGTAGATATTAGGAGGAACACCAGTGGCGAAGGCGGATTGCTGGACGATAACTGACGGTGAGGCGCGAAAGTGTGGGGAGCAAACAGGATTAGATACCCT
+
GGGGGGGGGGGGGGGGGGGGGGGGGGGGGGGGGGGGGGGGGGGGGGGGGGGGGGGGGGGFGGGGFGGCFGGGGGGFGGGGGGGGGGGGGGGGGGGGGGGGGGGEGFGDGGGGGGGGGGCEGG?EGGGGGGGGGGFGGGGGGGGGGGGEEGGGGGGFGCFGG>GGGCGGGGGGGGGGGFGGGGGGGGGGGGGGGGGGGFEC5FCEGGEEFCGGGGGGGGGGGGGGGGGGGGGGGGGGFGGGGGGGGGGGGGGGGGGGGGGGGGGFGGFDFEFGGGFFADGGGGGGGGGGGGGGGGGGGGGGGGGGGEFGGGGGDGGEGFGGFEGFEF?GF9GGGGFFGGGEGGEGGGGGGGGGGGFGGGGGGGGGGGGGGGGGGGGGGGGGGGGGGGGGGGGGGGGGGGGGGDGGGGGGGGGCACC@
@QYRCM 74378
TGGGGAATATTGCACAATGGGGGAAACCCTGATGCAGCGACGCCGCGTGGAGGAAGAAGGTCTTCGGATTGTAAACTCCTGTTGTTGAGGAAGATAATGACGGTACTCAACAAGGAAGTGACGGCTAACTACGTGCCAGCAGCCGCGGTAAAACGTAGGTCACAAGCGTTGTCCGGAATTACTGGGTGTAAAGGGAGCGCAGGCGGGAAGATAAGTTGGAAGTGAAATCTATGGGCTCAACCCATAAGCTGCTTTCAAAACTGTTTTTCTTGAGTAGTGCAGAGGTAGGCGGAATTCCCGGTGTAGCGGTGGAATGCGTAGATATCGGGAGGAACACCAGTGGCGAAGGCGGCCTACTGGGCACCAACTGACGCTGAGGCTCGAAAGTGTGGGTAGCAAACAGGATTAGATACCCT
+
6C,@CBBFFGCGGGGGGAE<F@FFFGGGDEFFFDFCFGGGGGGGGGGGGC@GBEGFFGG8FGFGGGGGGGGGGGGGGGGGGF<FAEFG<FFGGGGGFAEGGGFGGGGGGF@FEE<D<<F9FF4CEDGGFG>B<8<CFGGGGGGGGG7CFGGGCG8CFGGC<FFGGFFGGGGGGGDGGGG?FFC<CFFFFEGGFGGGGGFECGDDGGGGFGEGGGFGFGGGEGGDGGGGFCEFF>CBGFGGGGFGFF<EFDCCFFGDGGGGGFFFEGDDGFFGGGGGGGGGGF;GDGC+C?GFGGGCGGGGGGFEEGFFEEFFGGEED??9FF>+CGCEECEEDGGGFGGGGGGGGGGGGGFGGFGGGGGFFFF?GGGEFECGGGGGGGGFGGFFEEEGGGFFGGGGFEEFEGFGGGGGGGFCCCCC
@QYRCM 286
TGAGGAATATTGGTCAATGGGCGAGAGCCTGAACCAGCCAAGTAGCGTGCAGGATGACGGCCCTATGGGCTGTAAACTGCTTTTATAAGGGGATAAAGTGAGTCTCGTGAGACTTTTTGCATGTACCTTATGAATAAGGACAGGCTAATTCCGTGCCAGCAGCCGCGGTAATACGGAAGGTCCGGGCGTTATCCGGATTTATTGGGGTTAAAGGGAGCGTAGGCCGTGGGGTAAGCGTGTTGTGAAATGTAGGCGCCCAACGTCTGCACTGCAGCGCGAACTGCCCCACTTGAGTGCGCACAAGGCTGGCGGAACTCGTCGTGTAGCGGTGAAATGCTTAGATATGACGAAGAACCCCGATTGCGAAGGCAGCTGGCGGGAGCGTAACTGACGCTGAAGCTCGAAAGCGCGGGTATCGAACAGGATTAGATACCCT
+
EEFFGGFF,FGGFCFGGGGGGGGGGGEGGGGGGGDFGGGG8EC,CFGGGGFGGGGGGGFG76@FCEFF8,,8:FFFGGFEDFGE<<FDDGDFB=FCEF<5BDGGGGGGG@:FC,<ADFDDFAFGGEFE9F<F,A<FFG,?,,:BF8<DFGFBEFGG<5>,==DGEE?G>>FAEA>DCGGGCCCFEEFCC.,:@4==6CGFFGGECC=<<=C>EE:FG>F?=CCFCF;:$AFF:0<:,DG)CCGFCGFFCC9:FCEEEF7FECFFGBEFFFE91>@99&GFGFC7@,3<DCGGGFEEC,6,,,6+:+++GCECF:>F>=:+EGGGGGGGGGGGGGFGGEF=CFGFC,:=FDFGEGGGGGF7GGGGGGGGGF<GGGFCFFGF@7GGGGGGGGEGGGGFF7GGGGGGGGGFECGFFEF8GGGGGGGGGGGGGGGCCCCC
@QYRCM 95853
TGGGGAATATTGCACAATGGGCGAAAGCCTGATGCAGCGACGCCGCGTGAGCGAAGAAGTATTTCGGTATGTAAAGCTCTATCAGCAGGGAAGATAATGACGGTACCTGACTAAGAAGCACCGGCTAAATACGTGCCAGCAGCCGCGGTAATACGTATGGTGCAAGCGGTATCCGGATTTACTGGGTGTAAAGGGAGCGCGGGCGGTGCGGCAAGTCTGATGTGAAAGCCCGGGGCTCAACCCCGGTACTGCAGTGGAAACTGTCGTACTAGAGTGTCGGAGGGGTAAGCGGAATTCCTAGTGTAGCGGTGAAATGCGTAGATATTAGGAGGAACACCAGTGGCGAAGGCGGCTTACTGGACGATAACCGACGCTGAGGCTCGAAAGCGTGGGGAGCAAACAGGATTAGATACCCT
+
FFGFGGGGGGGGGGGFFFCCFFGGGGDCEFGFGGGGGGFGGGGGGGGGGGGGGGGGEFFGFCFGGFG:FFGGGGGEGGGGGGGGGGGGFGGGCFDFGGGGGGGGGEGGFFGGGG8FFGGG-GGGEGGGGCDAF-<FFGG;G8FCGDGGC@EGG@E?F9C:FFFGGGGG,FGGGGGDGGGDGG>GGGGGFGG:F?CFDGDGEGGGGGGDGGGGGCF=CF?EGGGGGF#>:>EFCFEEGGFGG=GDGFDGEFFF95GGGGFFF@=CFDFF>3,:>GGFFFFGCFGFFECF:FEDFE<<<?GGFF@EGF@FGGGGFEC>=9GGGGFFC,GGGGGGGGFFECFFGGFDGGGGEF@?FFAAFE@CF8GGGGFF7GGDFCGCGF78FDGFGGFCEDGGFDDGFGGFFCFEECGGGGGCCCCC
@QYRCM 288
TGGGGAATATTGCACAATGGGCGAAAGCCTGATGCAGCGACGCCGCGTGAGCGAAGAAGTATTTCGGTATGTAAAGCTCTATCAGCAGGGAAGATAATGACGGTACCTGACTAAGAAGCCCCGGCTAACTACGTTCCAGCAGCCGCGGTAATACGTAGGGGGCAAGCGTTATCCGGATTTACTGGGTGTAAAGGGAGCGTAGACGGCTAAGCAAGTCAGAAGTGAAAGGCTGGGGCTCAACCCCGGGACTGCTTTTGAAACTGTTTGGCTAGAGTGCTGGAGAGGTAAGCGTAATTCCTAGTCTAGCGGTGAAATGCGTAGATATTAGGAGGAACACCAGTGGCGAAGGAGGCTTACTGGACAGTAACTGACGTTGAGGCTCGAAAGCGTGGGGAGCAAACAGGATTAGATACCCT
+
FFCGGGGCGGGGGGFEFFFGCFEGGGGGGGGGGGGGGGGGCGGCGGGGGGGFEEGFDFGFGDGGGGGCAFFFGGGEGGGGGGFGAEAFFGFFGGGFD9EDEFGGGCFFGGGGG=FGG@8FF7+CFFDAE=FG@,'D>F>C,@CF<CC>FEC?><>2-<FGD;ECFGGGGG@:C<F<EFCFGG>GGGCG<;FGFA5FC/C@:>;DEC>>,A<EGFF?F19D9GFFFGD@>CFGGGFCF@<+FDGFF5:DCFDF<EE,;C@EEC?$4FFCGGCGDD6,2@8FEECC8GGFCGGFFFDF,GGFEC+CE@,,FB<EF@,@DEGGFFGFAGGFF@9CFGFEGFGFDEGGGFCCC,FGGGFEDFFCEECFFC,GGGGGGGGFGCCEGGGGGGGGEECGFFFFEDF<FFFFBEGGEF,CC@C9
@QYRCM 289
TGAGGAATATTGGTCAATGGACGAGAGTCTGAACCAGCCAAGTAGCGTGCAGGATGACGGCCCTATGGGTTGTAAACTGCTTTATAAGGGAATAAAGTGAATCTCGTGAGACTTTTTGCATTTACCTTATTAAAAAGGACCGGCTAATTCCGTGCCAGCAGCCGCGGTAATACGGAAGGGCCGGGCGTTATCCGGATTTATTGGGTTTAAAGGGAGCGTAGGCCGGAGATTAAGCGTGTTGTGAAATGTAGACGCTCAACGTCTGCACTGCAGCGCGAACTGGTTTCCTTGAGTACGCACAAAGTGGGCGGAATTCGTGGTGTAGCGGTGAAATGCTTAGATATCACGAAGAACTCCGATTGCGAAGGCAGCTCACTGGAGCGCAACTGACGCTGAAGCTCGAAAGTGCGGGTATCGAACAGGATTAGATACCCT
+
GGFFGFGFFGGGGGGGGGGGGGGGFGEGGCFG9FFGGFDGEGGFGFEGGGGGGGGGGGGGEGEGFFFCE=FGGGGGGGDGGGG9F9FAEG8FFGGGC<?A,<5,<,4,,4<,AEFGE+E9<,C9@EFG,5,,5,<FFE0D@E=F:CD<FE93$DF?2::F:D<<F>F5CF?A?F@,4:<#:9=<C1FC::EE:EFEFFF2,:=GF=?FCC@GGGFGGCGEDGDFFC,GFFGE<EDDGGFG>FGF@GF2<0:@GGG>GGFF<:E:=<83,>GF7GGC9GFGGFDEDAFGGGGGEFGFA8E,??,F:@4?,GGGGGGGFFFGFGGGGGGGGGEGGGGGGGGGGF@F<FCGGGGGECDFC,@F7GGGGGGGFCGGFDAGDGGGDGGGGGGGGGGGGGGGEGGEGGGFGGFGGGGGFGFGGGGGGGGGGGGGGGCCCCC
@QYRCM 96233
TGGGGAATATTGCACAATGGGGGAAACCCTGATGCAGCGACGCCGCGTGGAGGAAGAAGGTCTTCGGATTGTAAACTCCTGTTGTTGAGGAAGATAATGACGGTACTCAACAAGGAAGTGACGGCTAACTACGTGCCAGCAGCCGCGGTAAAACGTAGGTCACAAGCGTTGTCCGGAATTACTGGGTGTAAAGGGAGCGCAGGCGGGAAGACAAGTTGGAAGTGAAATCCATGGGCTCAACCCATGAACTGCTTTCAAAACTGTTTTTCTTGAGTAGTGCAGAGGTGCGCGGAATTCCCGGTGGAGCGGTGGAATGCTTAGATATCGGGAGGAACACCAGTGGCGAAGGCGGCCTACTGGGCACCAATTGACGCTGAGGCTCGAAATTGTGGGTAGCAAACAGGAGTAGATACCCT
+
E<FGGGCFGGGFGGCFFGG8F7F:FFFGG8FGGGFGGGGDGGGGEFGGGGGGC,FF8FFFGCEGGGGGGGGGGGGGGFAFFDGFE8<FFGGGGGGGFDGGGGGGGGGGGFGGGCCGGGDDGG:7:CGGGFGCFGCFGGGCBF?EGEGGCG@FG98:FGGFCGGFGGFG:CDGGGGDGE7FC<@FGGAC*7<CF9FCGDECEG>5EGDFE4GGG6;+@FFDCEF?AC*+<:58CGF<G8FGGFCD88GC@CCF<GGGDCEG@C;#EGG9FGGGFGF>4A$C<.B=F8+++A,CFB444+=<8F=+4EEFC9,<C,A?<,,,5++GEC:,6,<E@C8FGFC:,C8,:,CC@+EFCC6,,C,EC9,@E6,,EFC@EGGECEF@,E9CC;,;7FGFFF,FC<C<CFF;5;,,C,CA88,@
@QYRCM 70528
TGGGGAATATTGCACAATGGGGAAACCCTGATGCAGCGACGCCGCGTGAGCGAAGAAGTATTTCGGTATGTAAAGCTCTATCAGCAGGGAAGAAAAAAATGACGGTACCTGACTAAGAAGCCCCGGCTAACTACGTGCCAGCAGCCGCGGTAATACGTAGGGGGCAAGCGTTATCCGGATTTACTGGGTGTAAAGGGAGCGCAGGCGGTGCGGCAAGTCTGATGTGAAAGCCCGGGGCTCAACCCCGGGACTGCATTGGAGACTGTCGTACTTGAGTATCGGAGAGGTAAGTGGAATTCCTAGTGTAGCGGTGAAATGCGTAGATATTAGGAGGAACACCAGTGGCGAAGGCGGATTACTGGACGATAACTGACGCTGAGGCTCGAAAGCGTGGGGAGCAAACAGGATTAGATACCCT
+
GG8FGGGGGGFGGGGGGGGCGGGEGGGGGF,CFFFF8FFGDG:FGGGEFCFEEFE,AECEFGGG8FGGGFGGGG9FGGGGGGGGGFGC:BFGGGFGGGGG9?FDFEFC<A,BFFCF8<CFGGGGGGGGGCEF?GD5FGFG>FGFFFEGG@>F:DDF@FEFC7FEEE><F@FFGFFGGD5C>F9F1GCFFFAG1GFFB3C*B:*:GECCFC?F?C9CFF?<FFFGCFCCCEEGGEECCEEFG7@CCGGGG=?AECCDF<D?ECFFFGGGGGGGGFGF@EEGGGGGGGGGGGGEF<GGFE?5,FE,F:CGEFGFGGGGFE<GGEE9CF9GGEADFDF@8CGFDGC>EFGCCGE7FF,AFGF7GFFEEFFFGGGGGGFCGFE@,<8FFC7GGGGGGFFFGGGGFEGGGGGGFDFC,8C<CC
@QYRCM 54539
TGGGGAATATTGCACAATGGGGGAAACCCTGATGCAGCGACGCCGCGTGGAGGAAGAAGGTCTTCGGATTGTAAACTCCTGTTGTTGAGGAAGATAATGACGGTACTCAACAAGGAAGTGACGGCTAACTACGTGCCAGCAGCCGCGGTAAAACGTAGGTCACAAGCGTTGTCCGGAATTACTGGGTGTAAAGGGAGCGCAGGCGGGAAGACAAGTTGGAAGTGAAATCTATGGGCTCAACCCATAAACTGCTTTCAAAACTGTTTTTCTTGAGTAGTGCAGAGGTAGGCGGAATTCCCGGTGTAGCGGTGGAATGCGTAGATATCGGGAGGAACACCAGTGGCGAAGGCGGCCTACTGGGCACCAACTGACGCTGAGGCTCGAAAGTGTGGGTAGCAAACAGGATTAGATACCCT
+
GGCCD8@EGGFGGGGGGGGGGGGGGGGGGGGGGFGGGGG@CCGDCEGGGGF8FGGGG?AEFDGGGGG:FFGGGGGF9EGGFFCE,?FFFGCFGGGGFGGGGGGGG:<<FGGDFFFFFGGFGGGGGGGGGGGGDGDGGGGGGFFGEEFGGGGFC?FCFGF9CDCDFFGGGG>GGGGGG:F>GG>GDGGG;GGFFFGGGGGCE7=/CEGE@238FGGGGFCGGGGGGF?<FEF=GGGGGGGFGGGDFFGFGGGGFGGGFGFGGGGF7CGFFFFECGGFG19CGGGGGGG@DFFCGGGGCGDGGGGGEEDGGGF<GDGFC,,GGFFC:FCGFFC,DGFGGGFGF7GGGF>FGGGGGGGGGGGGGGEFCGGF>GGGCDFFF7GFF:GFGGCGGFED@,GGGGGGDGFF<FGGGDGCCCCC
@QYRCM 92242
TGGGGAATATTGCACAATGGGCGAAAGCCTGATGCAGCGACGCCGCGTGCGCGAAGAAGTATTTCGGTATGTAAAGCTCTATCAGCAGGGAAGATAATGACGATAACTGACTAAGAAGCACCGGCTAAATACGTGCCAGCAGCCGCGGTAATACGTATGGAGCAAGCGTTATCCGGATTTACTGGGTGTAAAGGGTGCGTAGGTGGCAGGGCAAGTCAGATGTGAAAGGCCGGGGCTCAACCCCGGAGCTGCATTTGAAACTGCATAGCTAGAGTACAGGAGAGGCAGGCGGAATTCCTAGTGTAGCGGTGAAATGCGTAGATATTAGGAGGAACACCAGTGGCGAAGGCGGCCTGCTGGACTGTTACTGACACTGAGGCACGAAAGCGTGGGGAGCAAACAGGATTAGATACCCT
+
A<8FFFEFGGGGCEEFG9FECFGGGDEGGGGFGGAFG?C@CEEGDEC@E,@7+@4@FFFGFEDGGGGEGGGDG9E<<<BFF9<EFGGGF7FFFGGGGC@FGFG7F+C,CD@FFEFCGG?,DBF>:FEGGGGG7:<>CF78:,@?2#7A>:>CFGGFG6?FFG8BF<?FEFG>G,<F=7+<<F$EDC;F#GFFF?C=898-:*FCFFBDE,D?@FFE>@:CCC8FBCFG>CFCGCECGGGCB<=D<EEG.GCCD?BC)EB9+$EAEEF7C?AF9,GGFC:?<FEF=7@=B,FCE@GGGFFFFA++8F:??DFDCC,DFFFEEGFE9GGFFCAE@<CGGFEB,>GGGFC7EGGGGGF8FDCDCE<,,,CGFFCFEEGFAF>FFGFC,GGGDGFDFADCFFGFGGGGFDGFFFDCCCCB
@QYRCM 86973
TGGGGAATATTGCACAATGGGCGAAAGCCTGATGCAGCGGCGCCGCGTGAGCGAAGAAGTATTTCGGTATGTAAAGCTCTATCAGCAGGGAAGATAATGACGGTACCTGACTAAGAAGCACCGGCTAAATACGTGCCAGCAGCCGCGGTAATACGTATGGTGCAAGCGTTATCCGGATTTACTGGGGGTAAAGGGAGCGCAGGCGGTGCGGCAAGTCTGATGTGAAAGCCCGGGGCTCAACCCCGGTACTGCATTGGAAACTGTCGTACTAGAGTGTCGGAGGGGTAAGCGGAATTCCTAGTGTAGCGGTGAAATGCGTAGATATTAGGAGGAACACCAGTGGCGAAGGCGGCTTACTGGACGATAACTGACGCTGAGGCTCGAAAGCGTGGGGAGCAAACAGGATTAGATACCCT
+
DD8FGGGGGGGGGGGGGGGGFGGGGGGGGGFGGGGGGGGGGGGGGGGGGGGGFFFFFGGF9FEGGGGGGCFGGGGGGGGGDFGFGGGGGGGGGGGGGGGGGGGGFGGGGGGGGGGFFFFGGGGGC7FF>GGGG@CGGDFDGGGGGGGGGGGGGFFFFCCFCFGG9CGE=EGGGCGGGCEGGG>GGF#<CCGGGGGGGDC8GGEGGGGEFGGGEFFCFGECCFCFGGECGGGGGGEDDEEFEFCDBGFFEGGGFDGGGGFGGGGGFFAFGFFGGGGGFCFGFGGGGCECDGGFGGGGGGCFGGGGGGGGGGFFGDGGGGGGGGGFCGGGF?EGGFGGGFGGGGGFFFCGGGGGGGGGGGEFF@FEFFFDGGGCGGGGGGGDGGGFGGGGGFDGGGGGGGGFFGGGGGGGGGGCCCCC
@QYRCM 295
TGAGGAATATTGGTCAATGGACGCGAGTCTGAACCAGCCAAGTAGCGTGCAGGATGACGGCCCTATGGGTTGTAAACTGCTTTTGAGCGGGGATAAAACCCTCCACGTGCTGGAGGTCTGCAGGTACCGCGCGAATAAGGATCGGCGAACTCCGTGCCAGCAGCCGCGGTAAAACGGAGGATCCGAGCGTTATCCGGATTTATTGGGGTTAAAGGGAGCGTAGATGGGTTGTTAAGTCAGTTGTGAAAGTTTGCGGCTCAACCGTAAAATTGCAATTGATACTGGCAGTCTTGAGTACAGTTGAGGTAGGCGGAATTCGTGGTGTAGCGTTGAAATGCTTGGATATCACGAAGAACTCCGATTGCGAAGGCAGCTTACTAACCTGTAACTGACATTGATGCTCGAAAGTGTGGGTATCAAACAGGATTAGATACCCT
+
@FGGGGGGGGGGGGA<FFGGGGGGGGGGGGGGGGGFGECFFGEDFDEFE,:C@C<4CCFGFF7EE:EFF8CC@FGAC?F=CDE9F,A?CE@FGEGG,CE=@<+BFAFGGCDGG8FCFGCF9FDD,B,3BBCCCGC@CEF@:,6<FE*=F@,?3B;FFCFGGGGGGGGGGEEF,?,:8*?EC<+2;;/>EC8C<2::/*GF??<1<F<#=42<EGGE?G>97DC9;3<EGGFF@<A@?DFGBGDFC0DAFE>F@GF>4A5B<C6FGF@,?EEE=EBCA@,B=EDECEA8F@GGGFEFFAE,FBF9GDFFB?AE,@CGGFGGGFECC8FCB,FGFFDGGGFC,C9@,@CBGGGGFFFFFCF8BFFEFAC,GFGFGGFF<FFF9GGGGGGCFGFCDFFEE@F:DFEF9D?FF@FC,DFEGFDGGGGGFDAGGGDFBA,CA
@QYRCM 91585
TGAGGAATATTGGTCAATGGACGAGAGTCTGAACCAGCCAAGTAGCGTGCAGGATGACGGCCCTATGGGTTGTAGACTGCTTTTATAAGGGAATAAAGTGAGTCTCGTGAGACTTTTTGCATGTACCTTATGAATAAGGACCGGCTAATTCCGTGCCAGCAGCCGCGGTAATACGGAAGGTCCGGGCGTTATCCGGGTTTATTGGGTTTAAAGGGAGCGTAGGCCGGAGATTAAGCGTGTTGTGAAATGTAGACGCTCAACGTCTGCACTGCAGCGCGAACTGGTTTCCTTGAGTACGCACAAAGTGGGCGGAATTCGTGGTGTAGCGGTGAAATGCTTAGATATCACGAAGAACTCCGATTGCGAAGGCAGCTCACTGGAGCGCAACTGACGCTGAAGCTCGAAAGTGCGGGTATCGAACAGGATTAGATACCCT
+
CDFFF;CEEECE<<CEFFC,FGGGGEGGGGGFAFGFGGGGGGGAFEGGCGGGGFFFFF7FCGDG=CFGGFGGGGG-CECCGD9EGGGDFFG9A=FFFGG<EF<EFGGGGC7FF9F,C<C,?FGE@?FGG9<FFF<CFEFGFG7CECCFFADFD@>CCFGFGF?GGGGGACFFCFFEGGEEG:FFFGBGFCEFCFB=FEFGDE:<CFA:CEEFF>E;GGEGGEGFCEBCEGCFGGGGGGGGECGFGFGFGF@C<GGGFFD>;FFFGGFGFFGEDGC=7?EDEFGGFGGGFCFGGGGGFE?GFFGF@@:FCFE9DCGC=+7GGGGGGGFFC9FFGGGFAC<FE=,@?GGGFGGGFF@DGF@GGGGFEFCGGFGFCFFGGGGF7GGGFDGGGGGGGGGDGGGGFFEEEECGGGGF@GFFGGF<GFGEDGGGGFDC8CCC
@QYRCM 297
TGGGGAATATTGCACAATGGGCGAAAGCCTGATGCAGCGACGCCGCGTGAGCGAAGAAGTATTTCGGTATGTAAAGCTCTATCAGCAGGGAAGATAATGACGGTACCTGACTAAGAAGCACCGGCTAAATACGTGCCAGAAGCCGCGGTAATACGTCTGGTGCAAGCGTTATCCGGATTTACTGGGTTTAAAGGGAGCGCAGGCGGTGCGGCAAGTCTGAGGTGAAAGCCCGGGGCTCAACCCCGGTACTGCATTGGAAACTGTCGTACTAGAGTGTCGGAGGGGTAAGCGGAATTCCTAGTGTAGCGGTGAAATGCGTAGATATTAGGAGGAACACCAGTGGCGAAGGCGGCTTACTGGACGATAACTGACGCTGAGGCCCGAAAGCGTGGGGAGCAAACAGGATTAGATACCCT
+
F,CCCFGFEFFFEFGFGGFF8DFGGG7FGFFGGGGGG<:FCFGGGGG7F@EFGGCF=EFGEFGGGGGFGFGGGGG9,E8EE<EFGGGGGG7F+<AFFFGGGGGEFFC,<C<DFGGBA8,,BE:CG+F<E@FFGFEDFGGG<,@FGE@:>8:FC>;7$>7F,<CFGG#23#<<@=F<C<<B@FFGG8+#<FF6FFGGGGGGEF<7CGGGCFC8E8C40,<C6B%<FCECFF>C:8CFDFCFCCEFFF9.9DGF3AFCFB>FGGC6<FFDF4B<>@/EC9BGEACGEBCFFE9CDEC,FGGCGGGGGGGGGGFFFFF@,GGGFGGFFE=C<,GGFEFFD<FGGGFCGGGGGFC,GGGGGEGFF8GGFCFGGGGGFFGGGGGGGEGGFGGGEF@GEGCGDFGGGFGGGGFGGGGC@C@-
@QYRCM 298
TGGGGGATATTGCACAATGGGCGAAAGCCTGATGCAGCGACGCCGCGTGAGCGAAGAAGTATTTCGGTATGTAAACTTCTATCAGCAGGGAAGAAAATGACGGTACCTGACTAAGAAGCCCCGGCTAACTACGTGCCAGCAGCCGCGGTAATACGTAGGGGGCAAGCGTTATCCGGATTTACTGGGTGTAAAGGGAGCGTAGACGGCATAACAAGTCTGATGTGAAAGGCTGGGGCTTAACCCCGGGACTGCATTGGAAACTGTTAAGCTTGAGTGCCGGAGGGGTAAGCGGAATTCCTAGTGTAGCGGTGAAATGCGTAGATATTAGGAGGAACACCAGTGGCGAAGGCGGCTTACTGGACGGTAACTGACGTTGAGGCTCGAAAGCGTGGGGAGCAAACAGGATTAGATACCCT
+
CDEA7+8BAFGGGFGFGFFGGFGGGGEGGGGFFGGGGGCFGGGGECFFEFGC>=@F:DGFCFGGFFECFFFGGGGGGGGGGFGGGG9FFC=FGFGGF9F?FGGCGGGGDGGDFDCA<=DBECEGGGGGGCF::@CDFGEFDCGGGG>FCGEGGFFBFFCFCFF<CCFG=>G=?FFG5CE<7::EEF@FGGFFGGGGGE5$AECFFEGGCDFGGCGDD:@F;GGGFGGG=EGGFEGGF@CFGGGGGGGGEFFGCFFCFFFDFFGGFGGGGGGGGGGFFAGGGGGGGGGEGGGGGFFFEF?9F9GGGGGGGFGGFDGGGGGGGAFDFGGFGFGGGGGGGGGGGGGGGGGGGGGGGGGGGGGGGGGGGGGEEGGGGGGGGGGGGGGGGGGGGGGGGGGGGGGGGFGGGEGGGF8CC?CC
@QYRCM 94699
TGGGGAATATTGCACAATGGGGGAAACCCTGATGCAGCGACGCCGCGTGAGTGAAGAAGTATCTCGGTATGTAAAGCTCTATCAGCAGGGAAGAAAGTGACGGTGCCTGACTAAGAAGCCCCGGCTAACTACGTGCCAGCAGCCGCGGTAATACGTAGGGGGCAAGCGTTATCCGGAATTACTGGGTGTAAAGGGTGCGTAGGTGGTATGGCAAGTCAGAAGTGAAAACCCAGGGCTTAACTCTGGGACTGCTTTTGAAACTGTCAGACTGGAGTGCAGGAGAGGTAAGCGGAATTCCTAGTGTAGCGGTGAAATGCGTAGATATTAGGAGGAACATCAGTGGCGAAGGCGGCTTACTGGACTGAAACTGACACTGAGGCACGAAAGCGTGGGGAGCAAACAGGATTAGATACCCT
+
FGGFGEGGGGGGGGGGGGGGGGGGGGGGGGGGGGGGGGDGGGGGGGGGGGGFGFE?AFGGGGGGGGGGGGGGGGGGGGGGGGGGFFGGGGGGGGGGFGGGGGGGGGGGGGGG<FFFGGGGGG@GG?GGFGGGDG@FGGGGGCGGCGACEG@EDEGGFFGGGCDEDCFGGGGGGGGG<=FGGG>GGGGGGGGGGGDFE8CEEGFFGDD<1CFGG<@?CF@;CGFFGGFFGGGGFFFGGGFF@FFGGGGGGGGGFGGFGG8<FFF=CFFGGGGGGGFGD=EE=DGGGGGGGFGFFF,F8?GGGGGF@+7GGGGGGGEF7FCGGGGFF@GGGGGGFEGFECGGGGECFGGGGGGGGGGFCCGGGGFF@DFGGFDFFGGGGGFCFEGGGFFEGGGGGGGGGGGGGGGGCFAGGGGCCCCC
@QYRCM 300
TGAGGAATATTGGTCAATGGACGAGAGTCTGAACCAGCCAAGTAGCGTGAAGGATGACTGCCCTATGGGTTGTAAACTTCTTTTATATGGGAATAAAGTATTCCACGTGTGGGATTTTGTATGTACCATATGAATAAGGATCGGCTAACTCCGTGCCAGCAGCCGCGGTAATACGGAGGATCCGAGCGTTATCCGGATTTATTGGGTTTAAAGGGAGCGTAGGTGGATTGTTAAGTCAGTTGTGAAAGTTTGCGGCTCAACCGTAAAATTGCAGTTGAAACTGGCAGTCTTGAGTACAGTAGAGGTGGGCGGAATTCGTGGTGTAGCGGTGAAATGCTTAGATATCACGAAGAACTCCGATTGCGAAGGCAGCTCACTGGAGCGCAACTGACGCTGAAGCTCGAAAGTGCGGGTATCGAACAGGATTAGATACCCT
+
GGFGGGGGGGGGGGGGGGFFGGGGGGGGGGGGDCGGGGGG?<6CEGGGGGFFFFGFGGFGDFGGFGGGGFGDGGGGGGGGGGGGGGGGCGE@FGGFFD?DFGGGGGGDCFEGGFG8F?FFFFGGGGGFGGFAEFGGGGGGGGGGGGGGGFFGE9-=GGFG8FADGEGEGEGFFGGCEEGCF@EG8FDF?FCEF?GCCGGGGG=GGGEFEGGGGGFCGGGGFFE;?FF6C<GGGGGFFGFGGGGGGGGFFFFGGFFEGDCFGFEDGGGGFFFGGFFFGFGG5<FF,FGGFF<FGGFCFFFF?FFFFCDGEFGFFCFDF7GFGGGGGGEDGGGFFGF?99FFE,FFFEE7FFGFFB+FGGFCGEGGGGGGFCEFCC@GGFCGEGEGGGFCGGGGGFGDDGGGGGGGGGGGGDGGGGGACFGGGGFGEEGGGGDCC@CC
@QYRCM 301
TGGGGAATATTGCACAATGGGCGAAAGCCTGATGCAGCGACGCCGCGTGAGCGAAGAAGTATTTCGGTATGTAAAGCTCTATCAGCAGGGAAGATAATGACGGTACCTGACTAAGAAGCACCGGCTAAATACGTGCCAGCAGCCGCGGTAATACGTATGGTGCAAGCGTTATCCGGATTTACTGGGTGTAAAGGGAGCGCAGGCGGTGCGGCAAGTCTGATGTGAAAGCCCGGGGCTCAACCCCGGTACTGCATTGGAAACTGTCGTACTAGAGTGTCGGAGGGGTAAGCGGAATTCCTAGTGTAGCGGTGAAATGCGTAGATATTAGGAGGAACACCAGTGGCGAAGGCGGCTTACTGGACGATAACTGACGCTGAGGCCCGAAAGCGTGGGGAGCAAACAGGATTAGATACCCT
+
GGGGGGGGGGGGGGGGGGGGGGGGGGGGGGGGGGGFFGFGGGGGGGGGGGGGGGGGGGGGGGFGGGGGGGGGGGGGGGGGFGGGGDGGGGGGGGGGGGGGGGGGGGGGGGGGGGGFGGGGGGGGGDGGG<GGGGDCFGGGGGGGGGGGGGGGGGGGGCDFGGCGGGGGGGGGGGGGGGGGGGAEFGGGGGGGGGGFFECEGGGGFGECCEGGGGGGGGGGGGGGGGGGGF>GGGGGGEGGGGGGGGGFDFFGGGGGGGFFGGGGGGFGGFGFGGGGEEC=#:EGGEGDGFCGGGGGGGGFGGGGGGGGGEGFGGGFGFGGGGGGGGGGGGGGGGGEGGFGGCGGGGGGGGGGGGGGGEGGGFGGGGGGGGGGGGGGGGGGGGGGGGGGGGGGGGGGGGGGGGGGGGGGGGGCCCCC
@QYRCM 302
TGAGGAATATTGGTCAATGGACGAGAGTCTGAACCAGCCAAGTAGCGTGCAGGATGACGGCCCTATGGGTTGTAAACTGCTTTTATAAGGGAATAAAGTGAGAGTCGTGACTCTTTTTGCATGTACCTTATGAATAAGGACCGGCTAATTCCGTGCAAGCAGCCGCGGTAATACGGAAGGTCCGGGCGTTATCCGGATTTATTGGGTTTAAAGGGAGCGTAGGCCGGAGATTAAGCGTGTTGTGAAATGTAGATGCTCAACATCTGAACTGCAGCGCGAACTGGTTTCCTTGAGTACGCACAAAGTGGGCGGAATTCGTGGTGTAGCGGTGAAATGCTTAGATATCACGAAGAACTCCGATTGCGAAGGCAGCTCACTGGAGCGCAACTGACGCTGAAGCTCGAAAGTGCGGGTATCGAACAGGATTAGATACCCT
+
@CFGGGGGGGGGG9FFGGGGGGGGDGGGGCGGGGGGGGGGGFCFFGEGEDGGGGGEEFGEFE+CCCF8FFEF7FEFGGG?DFFGGGGGFGG=FGGFFGGFGFGGF<F<FFDEDFGGFFGGGFGFGGFGFGCDGG9FGGGG=DBFGGGGCCFGGFGG+CDGGFGGGCEGGCGGGGGECEFCF5FGGGG;CFCGGGGCEGGFAC5BF;FF@:FCGGECGGGGGGGFGGGGDFFGDFEFGGGGGGFCCEFD@:@<,FEDFF9AGGFGGFACFFF+0@DDGGGGFA'=@GFF<CFFGDGGGGFFBA,<:ECF@?,<FE@CC+FECFGGEEFEFGF9EDCGFFC,B9FGFFFGGGGGGF7F7GFCGGGGGGGGGGGF@E<9GGGGGGEGF9F>DEFFE9GGGGGGGGGGGGGGEGGGGGFGGGGGGGGGFCFCGGGCCCCC
@QYRCM 303
TGAGGAATATTGGGCAATGGGGGGAACCCTGACCCAGCCATGCCGCGTGAGTGAAGAAGGTTTTCGGATTGTAAAGCTCTTTCGGACGTGAAGATGATGACTGTAGCGTCTAAAGAAGCCCCGGCTAACTTCGTGCCAGCAGCCGCGGTAATACGAAGGGGGCAAGCGTTGTTCGGAATTACTGGGCGTAAAGGGTGTGTAGGTGGATTGGTAAGATAGTGGTGAAATACCGGGGCTCAACCTTGGAATTGCCATTATAACTATCAGTCTTGAATCATGGAGAGGATAGCGGAATACCCAGTGTAGAGATGAAATTCGTAGATATTGGGTAGAACACCAGTGGCGAAGGCGGCTATCTGGCCATGTATTGACACTGAGGCACGAAAGCATGGGGATCAAACAGGATTAGATACCCT
+
GGGGGEDFGGGGGGGGGGGGGGGGGGGGGGGGGGGGGGGGGGGGGGGEGGGGGGGGGGGGGGGGGGGFGGGFGGGGGGGGGGGGGGGGEGGGGGGGGFGGGGGGGGGGEFGGGGGGGG7DFGGGGGGGGGGGDC<GGGGGGGGGGEG?DFGGGGG@FGGG4GGGG>FGGDEGGGG>EA@FGGGGGGGGFFFGGGG@FFE;@GGFGCCGFFGFEFFEGGGGGFGGGGGGGGFGGGGGGGGGGFGGGGGGGFFAGGGGGFFGGGFFCFGGGFGGGFGFDGGGGGFGF@7GGGGEFGGFGGF9GFGGGGGGFGGFF?GGGGGGGGFAGGGGCGGGFF8CGGGGGGGGGGGGGGGGGFGFGECGGGGGGGFFGGGGFGGGGGGFGGGGGGGGGGGGGGGGGGGGGGFFGGGGGGGCCCCC
@QYRCM 76456
TGGGGAATATTGGGCAATGGGCGCAAGCCTGACCCAGCAACGCCGCGTGAAGGAAGAAGGCTTTCGGGTTGTAAACTTCTTTTGTCAGGGACGAGCAGAAGACGGTACCTGACGAATAAGCCACGGCTAACTACGTGCCAGCAGCCGCGGTAATACGTAGGTGGCAAGCGTTGTCCGGATTTACTGGGTGTAAAGGGCGTATAGCCGGGTCGGCAAGTCAGATGTGAAATCCACGGGCTTAACTCGGGAACTGCATTTGAAACTGTTGATCTTGAGTATCGGATAGGCAATCGGAATTCCTAGTGTAGCGGTGAAATGCGTAGATATTAGGAGGAACATCAGTGGCGAAGGCGGCTTACTGGACTGAAACTGACACTGAGGCACGAAAGCGTGGGGAGCAAACAGGATTAGATACCCT
+
GGGGEEEGGFFFCEFGGGGFGGEGGGGGGFGGGGGGFGGGGFGGGGGFECC,CEFEEFG,CCF<F7CCGGGGGGGGGFGGGGGFGGFD8AD<=CFGDGGCDFGCCFGGGG,D@FG>FGD9F>>CF2<0CEEGGFFFDGCF8B>@CGGGGCEGC@BC98CFGFGF=ECGDFGF@F8B5CEGEB>=9FFB;?+CF<CEEC?@EECG@FGGG/CGFAFGGGGGGGGFFEFFE<CEDGGGF9FFEAEGFC#GGGFFFFGGGGFFFGG?F<FFE9CEFGDF@2<GGF?,E,A+@C?8FCFFFF<,<E<9EEGGDGFCGGEGGDGF<9CFCFGFGGGGGFEEEF@GGGGGGFGGGGGGGGGGGGGGGGFACGGGEGGGGFFGFGFFB,@:FFF@CDGGGGGFFGFGGGGGGGGGFGGFGCCCCC
@QYRCM 305
TGGGGAATATTGCACAATGGGCGAAAGCCTGATGCAGCGACGCCGCGTGAGCGAAGAAGTATTTCGGTATGTAAAGCTCTATCAGCAGGGAAGATAGTGACGGTACCTGACTAAGAAGCCCCGGCTAACTACGTGCCAGCAGCCGCGGTAATACGTAGGGGGCAAGCGTTATCCGGATTTACTGGGTGTAAAGGGAGCGTAGACGGAAGTGCAAGTCAGAAGTGAAAGCCCGGGGCCTAACCCCGGGACTGCTTTTGAAACTGTGCATCTAGAGTGCAGGAGAGGTAAGCGGAATTCCTAGTGTAGCGGTGAAATGCGTAGATATTAGGAGGAACACCGGTGGCGAAGGCGGCTTACTGGACTGTAACTGACGTTGAGGCTCGAAAGCGTGGGGAGCAAACAGGATTAGATACCCT
+
FGGGGGGGGGGGGGGGGGGGGGGGGGGGGGGGGGGGGGFFGGGGGGGGGGGGGGGGEGGFGGGGGGGGGGGGGGGGGGGGGGGGGGGGGGGGGGGGGGGGGDGGGGGGGGGGGFGGGGGGGGG@G?GGGGGGDFFGGGCGGGFGGGGGFGFFFGGB>FGGCCFGGGGGGEGGGGGGGGFGFFFGGGGGGGGGGGGGGGGGGGGGGGGGGFGGGGGFGGGGGGGGGGEGGGGGDGGGGGGGGGGGGGGGGGGGGGGGGGGGGGGGGGGGGGGGGGGGGGGGFGGFGGGFGFGGGGGGGGGFGGGGGGGFGFCGGGGGGGGGGE<GGGGGGDGGGGGGGGGGGGGGGGGGGGGGGGGGGGGGGGGGGGGGGGGGGGGGGGGGGGGGGGGGGGGGGGGGGGGGGGGGGGGGGGGCCCCA
@QYRCM 64682
TGGGGGATATTGCACAATGGGGGAAACCCTGATGCAGCAACGCCGCGTGAGTGAAGAAGTATTTCGGTATGTAAAGCTCTATCAGCAGGAAAGAAAATGACGGTACCTGACTAAGAAGCCCCGGCTAACTACGTGCCAGCAGCCGCGGTAATACGTAGGGGGCAAGCGTTATCCGGATTTACTGGGTGTAAAGGGAGCGTAGACGGTTTTGCAAGTCTGAAGTGAAAGCCCGGGGCTTAACCCCGGGACTGCTTTGGAAACTGTAGGACTAGAGTGCATGAGAGGTAAGTGGAATTCCTAGTGTAGCGGTGAAAGGCGTAGATATTAGGAGGAACACCAGTGGCGAAGGCGGCTTACTGGACTGTAACTGACGTTGAGGCTCGAAAGCGTGGGGAGCAAACAGGATTAGATACCCT
+
DFCFGGGGGGGGGGGGGGGGDGCGEGGGGGGGGGFGGGFFGGGG>@C@CCFFFEFGGFFGGGGGGGCGGGGGGGGFGGGGGGGGGGGFGGGGGGGGGGGGGGGFFG,ECCFFGG,CFFGG?FCGGEEGGGGGCF?FGDCGB,FF>FCEED<@>@FF:FFCEDGE7CF7FFCC<F<CCE-FC<FGFGFC#CFDGGGGGDEGEEA:FGGGEGFGGGGGGGDGFEFCEGF@;8GGGGGGGGGFF<CGFFEC>DFFFAFFEGGGGGGGFF?FFFFEEFEDEC#<DFGGFF<AGFFAFE?ECBFCGGGGE@7GFCFF4,++FDGGGGGF?FEGFCGGCCFCFCFGF@:FGGGCEFGGFGGGGGGGGCGGAGFDGGGGGGFC<CECFCCFEGGFEDGGGFGF8GGFFFGFGGGGGGGCCCCC
@QYRCM 307
TGGGGAATATTGCACAATGGGGGAAACCCTGATGCAGCGACGCCGCGTGAGCGAAGAAGTATTTCGGTATGTAAAGCTCTATCAGCAGGGAAGAAAAAAATGACGGTACCTGACTAAGAAGCCCCGGCTAACTACGTGCCAGCAGCCGCGGTAATACGTAGGGGGCAAGCGTTATCCGGATTTACTGGGTGTAAAGGGAGCGCAGGCGGTGCGGCAAGTCTGATGTGAAAGCCCGGGGCTCAACCCCGGGACTGCATTGGAAACTGTCGTACTTGAGTATCGGAGAGGTAAGTGGAATTCCTAGTGTAGCGGTGAAATGCGTAGATATTAGGAGGAACACCAGTGGCGAAGGCGGCTTACTGGACGATAACTGACGCTGAGGCTCGAAAGCGTGGGGAGCAAACAGGATTAGATACCCT
+
FGGGGGGGGGGGGGGGGGGGGGGGGGGGGGGGGGGGGGFGGGGGGGGGGGGGGGGGGGGGGGGGGGGGGGGGGGGFFAFG,BFFCEGGGGGGGGGDFFCFGFGGGGGGGGGFGGGGGGGG8FGGGGGGGGGG@FGGGGGGGGGGGFFEG>BFFDGGGG?B>FDGGGE8G?FGGGGGGGGGFEGFGGGGG=GFGGGCE>#CDCEGGGGGG*<:FFGG=F9;DGGGFFAGFEGGGGGGGGDFGGGGFE:FEFDGFGGFGFFGG9GGGGFFFFFGFDFGGDGGGGGGFGGGGFCCGGGF@FGGGGFGGGGGGGGGGGGGGGGFFGGGGGGGGGGGGGGGGEDGGGGGGGGGGGGGGEDCGGGGGGGF<CGGGGGGGGGGGGGGGGGGGGGGGGGGGGGGGGGGGFGGGGGGGGGGGGCCCCC
@QYRCM 308
TGGGGAATATTGCACAATGGGGGAAACCCTGATGCAGCGACGCCGCGTGAGCGAAGAAGTATTTCGGTATGTAAAGCTCTATCAGCAGGGAAGAAAATGACGGTACCTGACTAAGAAGCCCCGGCTAACTACGTGCCAGCAGCCGCGGTAATACGTAGGGGGCAAGCGTTATCCGGATTTACTGGGTGTAAAGGGAGCGTAGACGGCGAGGCAAGTCTGATGTGAAAACCCGGGGCTCAACCCCGTGACTGCATTGGAAACTGTTTTGCTTGAGTGCCGGAGCGGTAAGCGGAATTCCTAGTGTAGCGGTGAAATGCGTAGATATTAGGAGGAACACCAGTGGCGAAGGCGGCTTACTGGACGGCAACTGACGTTGAGGCTCGAAAGCGTGGGGAGCAAACAGGATTAGATACCCT
+
FGGGGGGGGGGGGGGGGGGGGGGGGGGGGGGGGGGGGGEGGGG7CFGGGGGGEFGGGGGE,FGGGGGCFFFGGGGFGFGGGGGGGGFGGGGG:FGGFGFGGGGEGGGGGGGGG,BCFGFFGGGGGFEGG?>FE>CF7F.7FGGGGGGGGGG?DFF?FGGGGGGGFEFE<5CFFGGAEGGGGFGGGF<<@<GGGEEGDGGGDE7DFC8@-CFGFFFGFGGFFC@GGGF?EFFEEFGFGGGGFCDD>CEFCGGFCF?GF:AFFCCFFG8FED>GGFFFCAEE:F9FFC@GF,GCGGGGGGEEGGGGEGGGGGFGGGGGGGGGGGGGGGGGGFGGGFGGGGGGGGGGGGGGGGGGGGGFGGGGFFAGGGGGGGGGGGGGGGGFGGGFGEGGGGGGGGGGGGGGGGGGGGGGGGGCCCCC
@QYRCM 309
TGAGGAATATTGCACAATGGGCGAAAGCCTGATGCAGCGACGCCGCGTGAGCGAAGAAGTATTTCGGTATGTAAAGCTCTATCAGCAGGGAAGATAATGACGGTACCTGACTAAGAAGCACCGGCTAAATACGTGCCAGCAGCCGCGGTAATACGTATGGTGTAAGCGTTATCCGGATTTACTGGGTGTAAAGGGAGCGTAGACGGAGCAGCAAGTCTGATGTGAAAACCCGGGGCTCAACCCCGGGACTGCATTGGAAACTGTTGATCTGGAGTGCCGGAGAGGTAAGCGGAATTCCTAGTGTAGCGGTGAAATGCGTAGATATTAGGAGGAACACCAGTGGCGAAGGCGGCTTACTGGACGGTAACTGACGTTGAGGCTCGAAAGCGTGGGGAGCAAACAGGATTAGATACCCT
+
GGGGGGGGGGGGGGGGGGGGGGGGGGGGGGGGGGGGGGGGGGGGGGGGGGGGGGGGGGGGCGGGGGGEFGGGGGGGGGGGGGGGGGGGGGGGGGGGGGGGGGGGG@FGGGGGGGGGG@GGGGGGGGGGGGGGGFCFGGGGGDFGGGGGEGGFFGGDFFGGGGGGGGGGFFEGGGGGGDGGGGCGGGGGFGFFGGGGGFEFGECDGGGGGGGGGGGFFGFFGGGGGEC<EGGGGGGGGGGGGGGGFGGGFFFGFGGGFGGGGFGFGGDFF?<FGGGGGGGGGGGGGGCGGGGGGGGGGGF?GGGGGGGGGGGGGGGGGGGGGGGGGGGGGGGGGGFFGGGGGGGGGGGGGGGGGGGGGGGGGGGGGGGGGGGGGGGGGGGGGGGGGGGGGGGGGGGGGGGGGGGGGGGGGGGCCCCC
@QYRCM 65074
TGGGGAATATTGCACAATGGGCGAAAGCCTGATGCAGCGACGCCGCGTGAGCGAAGAAGTATTTCGGTATGTAAAGCTCTATCAGCAGGGAAGATAATGACGGTACCTGACTAAGAAGCACCGGCTAAATACGTGCCAGCAGCCGCGGTAATACGTATGGTGCAAGCGTTATCCGGATTTACTGGGTGTAAAGGGAGCGCAGGCGGTGCGGCAAGTCTGATGTGAAAGCCCGGGGCTCAACCCCGGTACTGCATTGGAAACTGTCGTACTAGAGTGTCGGAGGGGTAAGCGGAATTCCTAGTGTAGCGGTGAAATGCGTAGATATTAGGAGGAACACCAGTGGCGAAGGCGGCTTACTGGACGATAACTGACGCTGAGGCTCGAAAGCGTGGGGAGCAAACAGGATTAGATACCCT
+
@CEFGGGGGGG9EFFGFFEFF8FEEGE8FGGGGGGGGCFCFFG7CFGFEGGGGGGEGFFFFGCFEFECGFFFGGGFFGGGGCFEEGGGGGGGGGGGGGGGGGGGGCFGGGGGGGGGCDGGGDG8EEEGGGGG?,DFGGGGGGGGGGGGGFECGFGFFGGGGGGGGGGCG?FE>CGEGGEGGGGGGGGGFGGGGGGCF*=CFEGGGDGEFGGEGEF<<:F<;FFFFGGGGGGGFEC@CGGGGGGGGGFGFFGFGDFFGGFFGGFCGFECGEDGEFBGGGGGGGFFEF7GDGFAGFFGGFGGGFGFCC:GGEB?@GGEFGF9GFECFGFFC,9E@EC:9F?GGGFEF@,EGGCCECFDFEGFGDF@9GFGGDGGGGFCEEEFDGFFCCFGGGGGGGGGEGGGGGGGGEGGGGGCCCC@
@QYRCM 311
TGGGGAATATTGCACAATGGGCGAAAGCCTGATGCAGCGACGCCGCGTGAGCGAAGAAGTATTTCGGTATGTAAAGCTCTATCAGCAGGGAAGATAATGACGGTACCTGACTAAGAAGCACCGGCTAAATACGTGCCAGCAGCCGCGGTAATACGTATGGTGCAAGCGTTATCCGGATTTACTGGGTGTAAAGGGAGCGCGGGCGGTGCGGCAAGTCTGATGTGAAAGCCCGGGGCTCAACCCCGGTACTGCATTGGAAACTGTCGTACTAGAGTGTCGGAGGGGTAAGCGGAATTCCTAGTGTAGCGGTGAAATGCGTAGATATTAGGAGGAACACCAGTGGCGAAGGCGGCTTACTGGACGATAACTGACGCTGAGGCTCGAAAGCGTGGGGAGCAAACAGGATTAGATACCCT
+
FGGGGGGGFGGGGGGGGGGGGGGGGGGGGGGGGGGGGGGGGGGGGGGGGEGGGGGGGGGGGGGGGGGGGFGGGGGGGGGGGGGGGGGGGGGGGGFGFGGFGGGGGGGFGGFGGGGGFGGGGGG?GGGGG@GGCGGFGGGGGGGGGG:GGGGGGGGGGGGGGGGGGGGGCFG>GGCFEEGFGGGGGGFDFGGGGGGFGGEFGGGCGGGEEGGGCEGGFGGGGFCGGGGGFGGGGGGEGFGFCEDFEGGGGGGGGGGGGGFGGGGGGGGFCFDGFGGGEGGGFGGGGGGGGGGFGGF<DFGGGGFGGGDGGGGFEFDGGGGGGFAGGGGFFCGFGGFFC8GGGGGGGGGGGGGGFFGGDGGGGGGGGFFGGGGGGGGGGGGGGGGGGGGGGGGGGGGGGGGGGGGGGGGGGFGCCCCC
@QYRCM 312
TGGGGAATATTGCACAATGGGCGAAAGCCTGATGCAGCGACGCCGCGTGAGCGAAGAAGTATTTCGGTATGTAAAGCTCTATCAGCAGGGAAGATAATGACGGTACCTGACTAAGAAGCACCGGCTAAATACGTGCCAGCAGCCGCGGTAATACGTATGGTGCAAGCGTTATCCGGATTTACTGGGTGTAAAGGGAGCGCAGGCGGTGCGGCAAGTCTGATGTGAAAGCCCGGGGCTCAACCCCGGTACTGCATTGGAAACTGTCGTACTAGAGTATCGGAGAGGTAAGTGGAATTCCTAGTGTAGCGGTGAAATGCGTAGATATTAGGAGGAACACCAGTGGCGAAGGCGGCTTACTGGACGATAACTGACGCTGAGGCTCGAAAGCGTGGGGAGCAAACAGGATTAGATACCCT
+
FGGGGCEFGGGGGGGGGGGGGGGGGGGGGGFGGGGGGGFGGGGGGGGGGGGGGGGGGGGGFGGGGGGCGGGGGGGGGGGGGGGGGGGGGGGGGGGGGGGGGGGGGECFFGGGGGGGGGGFGGGGGGGGGGGGGGGGGGAFGCGGGGGGGGGGGGGGGGGGGFGGGGGGGGGGGGGGGEE,FFGGGGGGFFGGGG>GGGG>GGGGEGGGGGGEDGGGGGFGGGGGGGFFFGGGGGGGGGGGGFGGFGGGGGFGGCFFGFDFGGGGGGGGGGFFEF?GGGGGGGGGGGGGGGFFFFFFDGFFGGFFCGGGFF9FEGGGGFFFEDGGGFGGGFFFGGGGGGGGGGGGGGGGGGGGGGGGFGGGGFGGGGGGGGGGGGGGGGGGGGGGDGGEGGGGGGGGGGGGFGGGGGGGGGGCCCCC
@QYRCM 313
TGGGGAATATTGGGCAATGGGCGAAAGCCTGTCCCAGCGACGCCGCGTGAGGGAAGAAGGTCTTCGGATTGTAAACCTTAGTTATCGGGGAAGAAGCAAGTGACGGTACCCGAAGAGAAAGCCACGGCTAACTACGTGCCAGCAGCCGCGGTAATACGTAGGTGGCGAGCGTTATCCGGAATTACTGGGTGTAAAGGGTGTGTAGGCGGGATAGCAAGTCAGATGTGAAAATTATGGGCTTAACCCATAACCTGCATTTGAAACTGTTATTCTTGAGTGTCGGAGAGGTAAATGGAATTCCCGGTGTAGCGGTGAAATGCGTAGATATCGGGAGGAACACCAGTGGCGAAGGCGGTTTACTGGACGACAACTGACGCTGAGACACGAAAGCGTGGGGAGCAAACAGGATTAGATACCCT
+
FDF?F::E6EFAF@FGGGGGGGGGGGGGGGFGGGGGGGEGDGGGGGGFGGGDGFGGGGGGGGFGGGGCGGGGGGGGGGFEFGGGGGGGGGGGEGGDGGGCDGGGGCFFFCFGGGGEFFGFFGGGG>CFCGG?CFFGGGGGGGGGGGGGGCADFEGGGGFGGGGGGGGGDGGGDFFGGGGDGFG?CFCGCFFFFFGGFEGGGGEFEGFGFG;BC?+GGGFCGGGGGGGFDFGGGGFGD>@C<>CFFGGFGC<FFFGEEFFGGGGGGGGGDCGGFCF<GEFFFEGGFEF<DGGGF<GGGGF>GGGGGGGDGGGGGGGGGGEGCGEFFDGGGGGFAFCEGGFFGFGGGFDGGGGGGGGGGGGFGGGGGFGGGGGGGGGGGGDGGGGGGGGGGGGGGGFGGGGGGGGFEGFF,FFGGFCCCCC
@QYRCM 78737
TGGGGAATATTGCACAATGGGGGAAACCCTGATGCAGCGACGCCGCGTGAGTGAAGAAGTATCTCGGTATGTAAAGCTCTATTAGCAGGGAAGAAAATGACGGTAACTGACTAAGAAGCCCCGGCTAACTACGTACCAGCAGCCGCGGTAATACGTAGGGGGCAAGCGTTTTCCGGAATTACTGGGTGTAAAGGGTGCGTAGGTGGTTTGGCAAGTCAGAAGTGAAAGCCCAGGGCTTAACCCTGGAACTGCTTTTGAAACTGGCAGACTGGAGTGCAGGAGAGGTAAGCGGAATTCCTAGTGTAGCGGTGAAATGCGTAGATATTTGGAAGAACATCAGTGGCGAAGGCGGCTGACTGGACTGAAACTGACGCTGAGGCACGAAAGCGTGGGGAGCAAACAGGATTAGATACCCT
+
F,CFGGCECF,,CFGGGEFG8,@FGC<,BCFDFF-CFF6@CFF+@EGGE:FEFGGGGGFCCE9FGFF4C<FGGGG-EFGG9F-C,,,:9CFFFFG<,C,,EB@4<+,A,CCGAE,,EF?*$8=>###80)7=4>FGEGG7F33E>:3E6'+,CFFF@BC<:5=8/C>CFC(=7C2>>E@1/7EFB?69FGGFF>5)*33?D7;,GF@,8,39D7B=@,DE@;=<D:@,ED6,+GFFF<FB8,,,,C,A3GFD<@,AGGGFEFC,,=<EEB,FCGGGGGF8GA<??47GGCGFDE?DFB:,FFF7GGGGGFGGDEFGFFFFGFF?C,,GEC,GGGGF<FCGGGGFF@7GGEFGFC,<GGGGCGGF9GGGGFCC,GGGFDBC;FF8EGGF:GGGFAGGFFGEGFGGGGGGGGGCCCCC
@QYRCM 315
TGAGGAATATTGGTCAATGGACGAGAGTCAGAACCAGCCAAGTAGCGTGCAGGATGACGGCCCTATGGGTTGTAAAATGCTTTTATAAGGGAATAAAGTGAGTCTCGTGAGGCTATTTGCATGTACCTTATGAATAAGGACCGGCTAATTCCGTGCCAGCAGCCGCGGTAATACGGAAGGTCCGGGCGTTATCCGGATTTATTGGGTTTAAAGGGAGCGTAGGCCGGAGATTAAGCGTGTTGTGAAATGTAGACGCTCAACGCCTGCACTGCAGCGCGAACTGGTTTCCTTGAGTACGCACAAAGTGGGCGGAATTCGGGGTGTAGCGGTGAAATGCTTAGATAGCACGAAGAACTCCGATTGGGAAGGCAGCTCACTGGAGCTCAACTGACGCTGAAGCTCGAAAGTGCGGGTATCGAACAGGATTAGATACCCT
+
CECEFCEFA<AFFFFAFGDF?@FC@@@CF,;@F8E@F8-CCECDCC@C@@CEC@<4<CFEG:+,:CC<CFC@=ECA,C<EC9E=F,C?FFEED,CEFGEE,AA?B@F<F9+4=:,:AE,CAADBE9E5,:EFGE,,CB=<BFCC>BFD9D9A3>@><FC7:72>F#@F:@2#9?BC4@@7DADFFF*+:87CGCC.CBF;7FGC:A9<6CECF:/*DDCC?:EE6C:=EC/38>CGGGCD,9=C@8GGF><>+GFF:F@8D=#CF=:=FECEFEF:@,FFECDCEFEFFE??4F@CC,8CGFE=B7CGGGFCDGEF8++FFFF:4EGDFEB,GFFCC<FC,F@D8FB@<CEDEE@F>GFDFCC,FE9CE<GGGFFACCEDGFEEFC@ECCCBC;,E,EF;DFC,FC@:CCGGEFFCFEE<DFFCAGGCCFGCCCCC
@QYRCM 86807
TGGGGAATATTGCACAATGGGGGAAACCCTGATGCAGCGACGCCGCGTGAGTGAAGAAGTATTTCGGTATGTAGAGCTCTATCAGCAGGGAAGATAATGACGGTACCTGACTAAGAAGCACCGGCTAAATACGTGCCAGCAGCCGCGGTAATACGTATGGTGCAAGCGTTATCCGGATTTACTGGGTGTAAAGGGAGCGCAGGCGGTGCGGCAAGTCTGATGTGAAAGCCCGGGGCTCAACCCCGGTACTGCATTGGAAACTGTCGTACCAGAGTGTCGGAGGGGTAAGCGGAATTCCTAGTGTAGCGGTGAAATGCGTAGATATTAGGAGGAACACCAGTGGCGAAGGCGGCTTACTGGACGATAACTGACGCTGAGGCTCGAAAGCGTGGGGAGCAAACAGGATTAGATACCCT
+
FGGGGEGGGGGGGFGGGGGGGDFCGGGGGGGGGGGGGGGF7FGGGDFGGGGGGFGFFGGCGEEC<EC,ECFGFCFGFGEFG,CEEFGGGGEGGGGGGGGGGGGDFFGFG?FDGGGGGDEGDGF->@FGGGFCG,>7DBFF@CGBFGGFG@>DFFG)FCGGCFFFDFG9BGCFFGGGGGGFDG9GGGGGDCFBFFEF>CFGEBFEGG)><FFGCFCC@9FFCGGGGGGGGGGGGGGGDGG<GECGGGGGAFG@GGF9CFCFGFFFFCEG>FAF>GFECGGF<GFGGF:F=EGFGGEBCGGDGGFEEC7FGGGFF77GGGGGGFDFGGFFGGGGDFECFGGGGGGGFGCEDGGGFEFCFGCF<FGGGFEGGGEGGGGF@GEGGEEGGGGGGGGGGGDGFEEEGGGGFGFFFFECCAA6
@QYRCM 317
TGGGGAATATTGGGCAATGGGCGCAAGCCTGACCCAGCAACGCCGCGTGAAGGAAGAAGGCTTTCGGGTTGTAAACTTCTTTTAAGTGGGAAGAGTAGAAGACGGTACCACTTGAATAAGCCACGGCTAACTACGTGCCAGCAGCCGCGGTAATACGTAGGTGGCAAGCGTTGTCCGGATTTACTGGGTGTAAAGGGCGTGCAGCCGGGCATGCAAGTCAGATGTGAAATCTCAGGGCTTAACCCTGAAACTGCATTTGAAACTGTATGTCTTGAGTGCCGGAGAGGTAATCGGAATTCCTTGTGTAGCGGTGAAGTGCGTAGATATTAGGAGGAACACCAGTGGCGAAGGCGGCCTGCTGGACTGTTACTGACACTGAGGCACGGAAGCGTGGGGAGCAAACAGGATTAGATACCCT
+
GGGGGGGGGGGGGGGEGGGGGGGGGGGGGGGGGGGGGGGGGGGCGGGGGGGGGGGGGGGGGGGGGGGGGGGGGGGGGGGGGGGGGGGGGGGGGGGGGGGGGGFGGGGEGGGGGGGFGGGGGGFGGGGGGGGGGGG@GGGGCGGFGGGGGGGGGGGGGFGGGGGGGGGGGGGGGGGGGGGGGGGGGGGGFGFGGGGGGGGGGGGGGFGGGGGGGGGGGGGGGGGGGGGGFGFGGFGGGGGGGFGGGGGGGGGGGGFFEFFGGGGFFGFFADGGGGGGGGGGGGGFFE,FGGGGECGGGGF@FFDGGGGGGGGGGGGGGGGGGGGGGFGEGGGGGGGGGGGGGGDGGGGGGGGGGGGGGGGGGGGGGFGEFGFGGGGGGGGGF@GGGGGGGGGGGGGGGGGGGGGGGGGGGGGGGCCCCC
@QYRCM 318
TGGGGAATATTGCACAATGGGGGAAACCCTGATGCAGCGACGCCGCGTGAGCGAAGAAGTATTTCGGTATGTAAAGCTCTATCAGCAGGGAAGAAGAAATGACGGTACAAGACTAAGAAGCACCGGCTAAATACGAGCCAGCAGCCGCGGTAATACGGATCGTGCAAGCGTTATCCGGATTTACTGGGTGTAAAGGGAGCGCAGGCGGAAGGGTAAGTCTGATGTGAAAGCCCGGGGCTCAACCCCGGTACTGCATTGGAAACTGGTCATCTAGAGTGTCGGAGGGGTAAGTGGAATTCCTAGTGTAGCGGTGAAATGCGTAGATATTAGGAGGAACACCAATGGCGAAGGCGGCTTACTGGACGATAACTGACGCTGAGGCTCGAAAGCGTGGGGAGCAAACAGGATTAGATACCCT
+
GGGGGFFGGGGGGFGGGGGFGGG7FGGGGGGGCFGGGG+C:FEGGGGGGGG=FGGGGGG<5CFFGGG:,BEGGGGGGGGG<FFCG,,BACFFECGG?8FFC,<FFG7=,,5,3A,EF<AFFF@83++C:D3@<=++@F@CBECCCF:*>FE7F9;F:****68<FF9<FF478F,=??62,:0B?FFG<GFFGGFG8,:1?>E=?EGE,3/;?FFCA<9CDCCDFGGF<:87GGGF<@28C<C86+FEE>CGF?C,A9GG0GFGGF>1F=GGG=>FF:C<>EGDGFC,FAGGGGGFE8F,<,EEGEGGGGGGGGGGGGGGGFFB?FE9FGF<GGEE7E8C6,@GGGGGGGGGDGFGGGGEEF@FC,E9GGGGGGGGGFEBF,FGGGGGGGGGGGGGGGGDGGGGGGGFAFGGGCCCCC
@QYRCM 319
TGGGGAATATTGCACAATGGGGAAACCCTGATGCAGCGACGCCGCGTGAGTGAAGAAGTATTTCGGTATGTAAAGCTCTATCAGCAGGGAAGAAAATGACGGTACCTGACTAAGAAGCCCCGGCTAACTACGTGCCAGCAGCCGCGGTAATACGTAGGGGGCAAGCGTTATCCGGAATTACTGGGTGTAAAGGGTGCGTAGGTGGTATGGCAAGTCAGAAGTGAAAACCCAGGGCTTAACTCTGGGACTGCTTTTGAAACTGTCAGACTGGAGTGCAGGAGAGGTAAGCGGAATTCCTAGTGTAGCGGTGAAATGCGTAGATATTAGGAGGAACACCAGTGGCGAAGGCGGCTTACTGGACGGTAACTGACGTTGAGGCTCGAAAGCGTGGGGAGCAAACAGGATTAGATACCCT
+
FFFGGGGG9FGGGGFGGGGGGCEGGCC@FGCFFGFEFE:F@BEEEFCFFEFFFGGGGGGCGGGFFGFGGGGFFGF<,CEGCFFEFEBFCFGFFFGGGGFFGGGGGGGFGFGGGGGGGGGEEGEECGGGFGFCFGFFFFGDGGGGGGGAFFGFGB?FFFGGGFEFFGGC,GGGGGFECGGGG=GFGFFBCDCFCFFGGGFGCEGGGGGE>CCE?>CGGGGFGFGFEGGFC8?GGFFFFD<D?FFFFGF8FD8B,FGGGGFFGFGFGFGFFEFC?F@EF@A=,;CGEGGGGGGFCGFFGFCGGEDFGFFFGFEEGGGGGGGGGGGGFFGFFGGGFC<GGGGGGGFEDFEGGEC9GFE@GFDGGFGGGGGGGECFGGGGGGGGGGGGEGGEFGFGGFFGGGGGGFGFGGGGGCCCCCC
@QYRCM 320
TGGGGAATATTGCACAATGGGGGAAACCCTGATGCAGCGACGCCGCGTGAGTGCAGAAGTATTTCGGTATGTAAAGCTCTATCAGCAGGGAAGAAAATGACGGTACCTGACTAAGAAGCCCCGGCTAACTACGTGCCAGCAGCCGCGGTAATACGTAGGGGGCAAGCGTTATCCGGAATTACTGGGTGTAAAGGGTGCGTAGGTGGTATGGCAAGTCAGAAGTGAAAACCCAGGGCTTAACTCTGGGACTGCTTTTGAAACTGTCAGACTGGCGTGCAGGAGAGGTAAGCGGAATTCCTAGTGTAGCGGTGAAATGCGTAGATAGTAGGAGGAACATCAGTGGCAAAGGCGGCTTACTGGACTGAAGCTGACACTGAGGCACGAAAGCGTGGGGAGCAAACAGGATTAGATACCCT
+
EGGGGGGCEEFFGCEEGCEEGECECCCE@DGG@@@CFCEECCFGGG@6==FCF,C<CCCCF<,9CFCGG?DCE9?DFFCFGCGABDGGCE@@F8EFCCGAFG7F7?CGFEF9FGGGGGGGBFEEGGGGGGGGE<DCDFFFGFCEGEGGG*BFF@CFGGGD@EGGFGGD:FEGGGGGGGFD:GC2F<EF:EC=GGGA;/ECEECCGG@<9CF<GGGG?EG.DFDCGCCGF@F>8CFFFF8C8;GF=A>FFCCFGGGFF<C@GCF9CC7FGBA+#B:=2EEF=E#@F7B?EFCC==,B49,9CFDGGGEGFE9F7ECC,E<E@=,@,FFEF9E@<DF<<GGGAGFFFECCB:@9E<CC<DC;,CGFCC,ECDFFC8<CE8B,<:?<CCGFFFGGGGGGGFE@F@DF@<@C,FEC@CCC
@QYRCM 321
TGGGGAATCTTCCACAATGGGGGAAACCCTGATGCAGCGACGCCGCGTGAAGGAAGAAGGATCTCGGCACGTAAACTTCTATCAGCAGAGAAGATCGTGACGGAGCCTGACTAATAAGCCCCGGCTAACTACGTGCCAGCAGCCGCGGTAAAACGTAGGGGGCAAGCGTTATCCGGATTGACTGGGTGTAAAGGGAGCGTAGACGGTGTGGTAAGTCTGATGTGAAAGGCATGGGCTCAACCGGTGGACTGCATTGGAAACTGGCATGCTTGAGTGCAGGAGGGGTAAGCGGAATTCCTAGTGTAGCGGTGAGATGCGTAGATATTAGGAGGAACACCAGTGGCGAAGGCGGCTGGCTGGACGGTAACTGACGTTGAGGCTCGAAAGCGTGGGGAGCAAACAGGATTAGATACCCT
+
G,FFGEGD<FF,EGFGFEFF8,@FGGF,FFFGGG9FFF+@@FGGGEGFGG,9FGGCGGG8,CAEGGG,7+B=EGG9,CFG,A<,B55<,:FGGG,,+4B,4++++63,8=BFF,,5@<>,BBCG?/:<>09:833FFFG/D<6F@:FF67<#<@CFB@>CC=1<:EDC=#,#F>F;5C<22*<GFB9@+,F<C5E>C5ED5C74GF:<F>8,FCFGGGGGGGGGCF=6,>,,<CB<,+EFFC,F9F:C,GGGGD<GFA?BA,B,,A3,FFDGGFF:?,B4FFCFFB+FC,GF?=?AA?,9GGGGGF7GFCF<7CCGGGGGGFB<6,8GFC,FCCCFCGGGGDEFGGGGGGGGFE,E@EFCC@-GGGGGGGGGE8GGGGEEF7FF;FGGCGGGGEEFC,GGFFGGFGGGFCECCACC
@QYRCM 322
TGGGGAATATTGCACAATGGGGGCAACCATGATGCAGCGACGCCGCGTGAGCGAAGAAGTATTTCGGTATGTAGAGCTCTATCAGCAGGGAAGAAGAAATGACGGTACCTGACTAAGAAGCACCGGCTAACTACGTGCCAGCAGCCGCCGTAATACGTATGGTTCAAGCGTTATCCGGATTTACTGGGTTTAAATGGAGCGCAGGCGGAAGGCTAAGTCTGATGTGAAAGCCCGGGGCTCAACACCGGTACTGCATTGGAAACTGGTCATCTAGAGTGTCGGCGGGGTCAGTGGAATTCCTAGTGTAGCGGTGAAATGCGTAGATATTAGGAGGAACACCAGTGGCGAAGGCGGCTTACTGGACGATAACTGACGCTGCGGCTCGAAAGCGTGGGGAGCAAACAGGATTAGATACCCT
+
8@+@CFGGDF,EADGFGFFF,,6+@C6,,;C,C9@F9B@7FF>+@C+8@7,C4>8@C8F<B<,EFECBFD8,,<<CF??,C5@AFAC<DEC,F,=<E8,F,,:3+8+CDFFD<F9=,BDAFBD<F:FGCG8=<EGGGC:=>@>DFC:3*5>**>;F<83C<)@#@@2#4=0A:<:C,*64;<CB:FFA#$8?7<#:7@DDC+C<5?EGCCC?EFFCF9A=:;EF::F>F>5@GGFF:BABC:F,5-CCE<=<C>5=F=4F<FEFDB>,;A<C,CGGGGF:=@+GECBC,,CGGFFGFCEEE<FEC+GEFC<,?,B=4CGGFC@,C:,FE<D<AC@GF?CF8F7FE<@@,+CF@<6,<C:,,8FCC,EFGFB@CC86+++@7GDDFFFCCC7GE@<<9A<EF@F<CC,6<,,E@@A,<<
@QYRCM 323
TGGGGAATATTGCACAATGGGGGAAACCCTGATGCAGCAACGCCGCGTGAGTGAAGACGTATTTCGGTATGTAAAGCTCTATCAGCAGGGAAGATAATGACGGTACCTGACTCAGAAGCTCCGGCTAAATACGTGCCAGCAGCCGCGGTAATACGTATGGAGCAAGCGTTATCCGGATTTACTGGGTGTAAAGGGTGCGTAGGTGGCAGTGCAAGTCAGATGTGAAAGGCCGGGGCTCAACCCCGGAGCTGCATTTGAAACTGCTCGGCTAGAGTACAGGAGAGGCAGGCGGAATTCCTAGTGTAGCGGTGAAATGCGTAGATATTAGGAGGAACACCAGTGGCGAAGGCGGCCTGCTGGACTGTTACTGACACTGAGGCACGAAAGCGTGGGGAGCAAACAGGATTAGATACACT
+
FFEFEB@FFGGGGGFGGGFFFGDGGGGGGGEGCGFGGFE<ECECFGGEGECEFGGGG,C=FCGDGFCE8FFGGGGGGGAFGGCFG,,BB@<<FFGGGFGFGGCFGDEFFGGC,AFD9EE=F<CGG/EFCFFG@6-FFFF0G<DBFFGGCC33=FFFFACG>GGGGGFGEEBFF4C=CE,>CDFGCC<CCFFGGGG6:FGGGG:FFF;GB2>?D<<:BCD;>CFFGFECFC@F@F<BD7F@=C8CF>5F<GFCAC<AFGGGFF84FF5GGFDDGGGF<E@,4=GGE<:7ECDDFF?CGFGGGFDGEGFGF9FEFGFF<9BEFA?FCFEFFCEECFFC6E8ECCDGGEBEF7@EDDGGCGECF<FF,,GGFFFAF<FFAFC@FEGGGGF@BDED8FDFFFGGGGGGGGGGGEFB8,CB
@QYRCM 65789
TGAGGAATATTGGTCAATGGACGAGAGTCTGAACCAGCCAAGTAGCGTGCAGGATGACGGCCCTATGGGTTGTAAACTGCTTTTATAAGGGAATAAAGTGAGTCTCGTGAGACTTTTTGCATGTACCTTATGAATAAGGACCGGCTAATTCCGTGCCAGCAGCCGCGGTAATACGGAAGGTCCGGGCGTTATCCGGATTTATTGGGTTTAAAGGGAGCGTAGGCCGGAGATTAAGCGTGTTGTGAAATGTAGACGCTCAACGTCTGCACTGCAGCGCGAACTGGTTTCCTTTAGTACGCACAAAGTGGGCGGAATTCGTGGTGTAGCGGTGAAATGCTTAGATATCACGAAGAACTCCGATTGCGAAGGCAGCTCACTGGAGCGCAACTGACGCTGAAGCTCGAAAGTGCGGGTATCGAACAGGATTAGATACCCT
+
GGGFFGGGGFGGGGGGGGGGGGGGGGGGGGGGGGGGGGFGGFFGGFCCFGFFGGGGGFGEFCEGGGGGGGEGGGGGGGGGFFGGGGGGGGGGGGFGGG?FCFFFFGG<FGEGFFGFGFFGGGGGGGGFGFGGGG9FFGGF=DCE?GGF8D>9FFGG@9DFGGGFGGGG<FGGFF:FEGGGFCECFG7FFGGGGGFCCFEFGGGFFFB?@?F;GGGGGG7<BFECFCCCEGFEFGGGEGGGGGGGFFG2AFGGFFEGFGFFGGEFGGGGFFG+AFGGGGGGEGFGGGFFFA?9FGGGGFEC,9EFGGGGEFEE7EDF7GGGGGGGGGGDGGFGGGGFEFGFGGGGGGGGFFCGGGGEGFGEGGGGGGGGGGGGFCGGGGGGGCGFFE@FDGGGGGGGGGGGGGGDGGEGGGGGFGGGGGGFGGFE99GGGGFCCCCC
@QYRCM 325
TGGGGAATATTGCACAATGGGCGAAAGCCTGATGCAGCAACGCCGCGTGAGCGATGAAGGTCTTCGGATCGTAAAGCTCTGTCCTTGGGGAAGATAATGACGGTACCCTTGGAGGAAGCCCCGGCTAACTACGTGCCAGCAGCCGCGGTAATACGTAGGGGGCAAGCGTTATCCGGAATTATCGGGCGTAAAGAGTGCGTAGGTGGTTACCTAAGCAGGGGGTGAAAGGCTATGGCTTAACCATAGTCAGCCCCCTGAACTGGGCTACTTGAGTGCAGGAGAGGAAAGCGGAATTCCTAGTGTAGCGGTGAAATGCGTAGATATTAGGAGGAACACCAGTGGCGAAGGCGGCTTCCTGGACTGTAACTGACACTGAGGCACGAAAGTGTGGGGAGCAAACAGGATTAGATACCCT
+
GGGGGFDFGGGGGGGGGGGGGGGGGGGGGGGGGGGGGGGGGGGGGGGGG7FGGGGGGGGGGGGGGGGGGGGGGGGGGGGGGGGGGGGGGGGGGGGGGGGGGGECFFFFFGGGFCFGGGGGFGGGGGGGGGGCFFGGGGGGGGGGGGGGGGGGGGGGGGGGGGGGGGGGFEFGGGGGGEFGGFGGGGGGGGGCGEFGGGGGGGGGGGGGDGGFFGGGGGGFGGCGGGGGGGGGGGGDGGGFGGGGGFGGGGGGGGGGGGGFFF<GFGGFFGGGGGGGGGGGGFGGGGGGGGGGGGGGF8GGGGGDGGGGGGGEGEGGGGGGGGGFGGGFCGGGGGGGGGGGGGGGGGEGGGGGGGFGGGGGGGGGGGGGGGGGGGGGGGGGGGGGGGGGGGGGGGGGGGGGGGGGGGGGGGCCCCC
@QYRCM 326
TGGGGAATATTGCACAATGGGGGAAACCCTGATGAAGCACCGCCGCGTGAGTGAAGAAGTATTTCGGTATGGAAAGCTCTATAAGCAGGGAAGATAATGACGGTACCTGACTAAGAAGCTCCGGCTAAATACGTGCCAGCAGCCGCGGTAATACGTATGGAGCAAGCGTTCTCCGGATTTACTGGGTGTAAAGGGTGCGTAGGTGGCAGAGCAAGTCAGATGTGAAAGGCCGGGGCTCAACCACGGAGCTGCATTTGAAACTGCTCGGCTAGAGTACAGGAGAGGCAGGCGGAATTCGTGGTGTAGCGGTGAAATGCGTAGATATTAGGAGGAACACCAGTGGCGAAGGCGGCCTGCTGGACTGTTACTGACACTGAGGCACGAAAGTGTGGGGAGCAAACAGGATTAGATACCCT
+
CDECEEGGFGGGGEGCFEFFGGGGGGDFEGFGFG-6CFF,EFE+CBF@CBFFG?FFFFFEDFAFAFFGF7F,,5CCEF<AFAAE@,?,+@:E?,E9FF9AEEGGC7,@E8EEDFG9FF8EFFFCCEFDGGGF7E8BBD,=:>=,++3:FCEC@FFCGF8BEGGGGGG7C:3.:<7:CC:GGGGDFCFCFFCF==CC@CFEED>FFF9C?#87<9C=<9>3ECGFFFCECEDGGGCDF@EGF:%84E>C/:F9B/1?,F:FF*F::7AE4FEEAECFFGB@,CGGGFCF:<?C4,F@++B,F<@+EGECGGFDCFB=,?GGFF<:9,9@DFFDCFECC,6CB,@<GEGEC7@CC<@C,C;,GFFGF9FFCGF@C<GFFFDGGGGFC<@,CEGDE,AFFGGGGFFFGGGGGFGCCCCC
@QYRCM 327
TGGGGAATATTGCACAATGGAGGAAACTCTGATGCAGCGACGCCGCGTGAGTGAAGAAGTAATTCGTTATGTAAAGCTCTATCAGCAGGGAAGATAGTGACGGTACCTGACTAAGAAGCTCCGGCTAAATACGTGCCAGCAGCCGCGGTAATACGTAGGGGGCAAGCGTTATCCGGAATTACTGGGTGTAAAGGGTGCGTAGGTGGTATGGCAAGTCAGAAGTGAAAACCCAGGGCTTAACTCTGGGACTGCTTTTGAAACTGTCAGACTGGAGTGCAGGAGAGGTAAGCGGAATTCCTAGTGTAGCGGTGAAATGCGTAGATATTAGGAGGAACACCAGTGGCGAAGGCGGCTTACTGGACGATAACTGACGCTGAGGCTCGAAAGCGTGGGGAGCAAACAGGATTAGATACCCT
+
GGGGGGGGGGGGGGGGGGGGGGGGGGGGGGGGGGGGGGGGGGGGGGGGGGGGGGFGGGGGFFGGGGGGGGGGFGGGGGGGFGGGFGGGGGGGGGGGGGGGGGD:FFGGGGGGGGGGGGGGGGGGGGGGGCFGGGGGGGGGGGGGDGDFFEG?GGGGGGGGGGGGGGGGFDGFGGGGGGGGGGGGGGGGGGGGGGGFFFGFGFGDGG9GFGC>FCFFGGFGGGGGGGGFGG,;GGGGFAFGBF<DGGGGGGGEGDFGGGGGGGGGGGGGGGGGGGEFCGGFFGFGGCGGGFCDCGF<CFGGGGGF@F7FGGGGGGGEFFCGGGGGGFGGGEGGGGDFGGGGGGGFGGCGGGGGGGGGGGGGGGGFGFGFCGGGGGGGGGGFGGGGGGGGGGGGGGGGGGGGGGGGGGGGGGGCCCCC
@QYRCM 328
TGGGGAATATTGCAAAATGGGGGCAACCCTGATGCAGCGACGCCGCGTGAGTGAAGAAGTATTTCGGTATGTAAAGCTCTATCAGCAGGGAAAAAAATGCCGGTACCTGAATAAGAAGCCCCGGCTAACTACGTGCCCGCAGCCGCAGTAATACGTAGGGGGCAAGCGTTATCCGGATTTACTGGGTGTAACGGGAGCGTAGACGGCATAACAAGTCTGATGTGAAAGGCTGGGGTTTAACACCGGGACTGCATTGGAAACTGTTAAGCTTGAGTGCCGGAGGGGTAAGCGGAATTCCTAGTGTATCGGTGAAATGCGTAGATATTAGGAGGAACACCAGTTGCGATGGCGGCTTACTGTACTGTAAATGACGTTGAGGCTCGAAAGCGTGGGGAGCAAACAGTATTAGATACCCT
+
6<CE+F@FGDF,<<,CCEE9CCF+@F,@C<<F9,CFFGGEGGCEFC76CFFF9EEFC<=,<,,5,,+BFDFGGF<,FCBECCFFC@FFD:BE,:<FCFF,<F>F=>,7CF,<F9,:CF8,BC@EFEE,@F,,@>,>F,*>*>*8:F**1?,3@F::?:/<77<A*31:1=<<F<FFGC:C;BGC>C9#*BC#=41#1*2?>1;<7D>;GGGDCFFC@%@G=FD@CCFF>C5+>83,CFC+<6EB>,>:8,3,:,9,DDBF5,5,FC,,,D,,@6+7C4+:<B>,DFC+:FBE8EFF<EGGGFEF6@?,CE?C87EGGGGCFBFGGFB,<6C9,8GFFE:+8,,,,8+C@CECCF9AFFF,CF<GGFC,B,678GGFE:C6,,B8CC@+CDGCFEAC@GFFE<FCFFEFEGGCCCCC
@QYRCM 73522
TGAGGAATATTGGTCAATGGACGAGAGTCTGAACCAGCCAAGTAGCGTGCAGGATGACGGCCCTATGGGTTGTAAACTGCTTTTATAAGGGAATAAAGTGAGTCTAGTGAGACTTTTTGCATGTACCTTATGAATAAGGAACGGCTAATTCCGTGCCAGCAGCCGCGGTAATACGGAAGGTCCGGGCGTTATCCGGATTTATTGGGTTTAAAGGGAGCGTAGGCCGGAGATTAAGCGTGTTGTGAAATGTAGATGCTCAACATCTGAACTGCAGCGCGAACTGGTTTCCTTGAGTACGCACAAAGTGGGCGGAATTCGTGGTGTAGCGGTGAAATGCTTAGATATCACGAAGAACTCCGATTGCGAAGGCAGCTCACTGGAGCGCAACTGACGCTGAAGCTCGAAAGTGCGGGTATCGAACAGGATTAGATACCCT
+
FDEFDFFFCCFCC,CFGGG8FGGG@FGFGFFGGGFGGGGGFGGFFGGGGGGFEGGGG9FGC:CF@FCCFFFCFGGGGGCFGGFGGCFFD9CFFEC,CFGDDF9BA,<A<EDC=EE9?A7EFFFGGG9FEFGG9FCEDEF9,BFFFGFF9FGFBFGFFFFG9/>FC8C<868F@DFGCF<7@CFF7FGGGECCA;8ECFC?CFFCGGFCCCFGF9G@=8FEGGD;;EGGCC;F9C?,>FF8E>0FGGFA:FD@<>><AFFGGG8??BFC,DDFGC<DB?FGFDFD<8,,<8GGGGFC@,6F,?A,F:@F>GFGGGEGGGGFEFECEEDFE9GGGFCDFFEGFFGFCFFCGGGGFGFCGGGGGGGCGGGGGGFF<C,GGCBC@C:F<GFF7GF@<CFFF+GFGGGGFGFGECGGGGGCF<FFGGGGFAGGGEFCACCC
@QYRCM 330
TGGGGGATATTGCACAATGGGGGAAACCCTGATGCAGCGACGCCGCGTGGAGGAAGAAGGTTTTCGGATTGTAAACTCCTGTCGTTAGGGACGATAATGACGGTACCTAACAAGAAAGCACCGGCTAACTACGTGCCAGCAGCCGCGGTAAAACGTAGGGTGCAAGCGTTGTCCGGAATTACTGGGTGTAAAGGGAGCGCAGGCGGACCGGCAAGTTGGAAGTGAAAACTATGGGCTCAACCCATAAATTGCTTTCAAAACTGCTGGCCTTGAGTAGTGCAGAGGTAGGTGGAATTCCCGGTGTAGCGGTGGAATGCGTAGATATCGGGAGGAACACCAGTGGCGAAGGCGACCTACTGGGCACCAACTGACGCTGAGGCTCGAAAGCATGGGTAGCAAACAGGATTAGATACCCT
+
GGGFGGGGGGGGGGGGGGGGGGGGGGGGGGFGGGGGGGGGGGGGGGGGGGGGGGGGGGGGGFGGGGGGGGGGGGGGGGGGGG?FGGGGGGGGGGEEGGGGGGEFFFGFGGGGGGGGGGGGGFGGGDGGEGGFEGFGGGGGGGGGGGGGGGGGGGGBFGGGFGGGGGGGEFGGGGGGGG<GGGDGGGGFCGGFGGGGGGGGGECGGGGGGFGGGGGCFFGGGGGGGGGGGGGGGGGGGFEFGFGGFGGFGFDGFFGGGGGGGGGGGCF;<GGGGGFGFGFGGGGGGGGFFFGGGGGGGCGGFGGGGGGGGGGGGGGGFEEFDDGGGGGGGGGGGGGFGGGGGGGGGGGFGGGGGGGGGGGGF<GGGGGGGGGGGFGGGGGGGGGGGGGGGGGGGGGGGGGGGGGGGGFGGGGCCCCC
@QYRCM 52500
TGGGGAATATTGCACAATGGGGGAAACCCTGATGCAGCGACGCCGCGTGAAGGAAGAAGTATCTCGGTATGTAAACTTCTATCAGCAGGGAAGATAGTGACGGTACCTGACTAAGAAGCCCCGGCTAACTACGTGCCAGCAGCCGCGGGAATACGTAGGTGGCGAGCGTTATCCGGAATTACTGGGTGTAAAGGGTGTGTAGGCGGGATAGCAAGTCAGATGTGAAAATTATGGGCTTAACCCATAACCTGCATTTGAAACTGTTATTCTTGAGTGTCGGAGAGGTAAATGGAATTCCCGGTGTAGCGGTGAAATGCGTAGATAGCGGGAGGAACACCAGTGGCGAAGGCGGTTTACTGGACGATAACTGACGCTGAGACACGAAAGCGTGGGGAGCAAACAGGATTAGATACCCT
+
F,CEEGGGEGGGGGGGGGG8FEGGGGGFFGGGGGFD9FBGGGGGGGGGDGF9EFFGGGGGAFGDGGGGGDGGGGGF?FGGGGGGFFFG<FGGGF?,?FGCFC7BFFEF<FGGGG,,E4><BCCF:>FFGGFF>B3CFGGFG>@F:C<C#>CBCFC?GGE:E5EFGGGGC>CCEGGC5C@CG>?:6:;FCA@2<8FFGCE8AFC=G>85?3<<<CGGG>GFFCGGGFE@;@@GGFGGF@E:,2797<@<E=ECGFEGE>96@;D>FFD,GGF<?EBF>><,CGGGGGGFGGGFFFFE@@+,GGE@GGFDFGGGGGGGFFGFF@+FCGDGFEBFCGGGGGGGGGGFGGGGGGGFDF,FGGGFFD6,,GGGGGGGGGCFGGCFFGGGGGGGGGGGGGGGFEEECFGGFAGGGGGCCCCC
@QYRCM 332
TGAGGAATATTGGTCAATGGGCGAGAGCCTGAACCAGCCAAGTAGCGTGCAGGATGACGGCCCTATGGGTTGTAAACTGCTTTTATAAGGGAATAAAGTGAGTCTCGTGAGACTTTTTGCATGTACCTTATGAATAAGGACCGGCTAATTCCGTGCCAGCAGCCGCGGTAATACGGAAGGTCCGGGCGTTATCCGGATTTATTGGGTTTAAAGGGAGCGTAGGCCGGAGATTAAGCGTGTTGTGAAATGTAGACGCTCAACGTCTGCACTGCAGCGCGAACTGGTTTCCTTGAGTACGCACAAAGTGGGCGGAATTCGTGGTGTAGCGGTGAAATGCTTAGATATCACGAAGAACTCCGATTGCGAAGGCAGCTCACTGGAGCGCAACTGACGCTGAAGCTCGAAAGTGCGGGTATCGAACAGGATTAGATACCCT
+
FADFGCECFGCFFGFGGFG?CFG7FGGGGGGGGGFGGGFECEGGGGGFFGGGGGDE8EFGEEGCFGGGGCFEGGCG9EFGGCGGE9EFGGGEEF9FGFFGGFFGGGFB<FGGG9BA9<FFGFGGGGGGG9FDGGCGGGGGDCF=GGGFFFECFFDGGCGGGGGGGGEGEGFFD3FE<FGF<CFEFDBFGG7CFEGFC<ECCF<<<E8<CFCFFGE;GGGGEE5C@EGGGEGGGGGFC;GGGF<CF:FCFF7CGGFFD>@FFA,9GG=GFE>GGGGF=?,DFGGDD3,8EGFF=CGGGGGF<A,EGGFFB,E,GEGGGFFFDE::@DGGGGGGFCFCGEEEBC6<=GEGGGFFGGEGGGGCC7EGFFDDCFF<9FGGGGGGGGGFGGFGGGGF@E<9FC@,FGGFGGGEGGGGGGFE>GGGGGGGFFGGGGGCCCCC
@QYRCM 57298
TGAGGAATATTGGTCAATGGGCGAGAGCCTGAACCAGCCAAGTAGCGTGCAGGATGACGGCCCTATGGGTTGTAAACTGCTTTTATAAGGGAATAAAGTGAGTCTCGTGAGGCTTTTTGCATGTACCTTATGAATAAGGACCGGCTAATTCCGTGCCAGCAGCCGCGGTAATACGGAAGGTCCGGGCGTTATCCGGATTTATTGGGTTTAAAGGGAGCGTAGGCCGGAGATTAAGCGTGTTGTGAAATGTAGACGCTCAACGTCTGCACTGCAGCGCGAACTGGTTTCCTTGAGTACGCACAAAGTGGGCGGAATTCGTGGTGTAGCGGTGAAATGCTTAGATATCACGAAGAACTCCGATTGCGAAGGCAGCTCACTGGAGCGCAACTGACGCTGAAGCTCGGAAGTGCGGGTATCGAACAGGATTAGATACCCT
+
GGCFFFFGFGGGGGGGGGGGFFEF@GGGFGGGGGGGGGGGGGFGGFGGGGGFGGGGFGDGGGGGGGGGGGGGGGFGGGCGGGGGGGFGGGGDFFGGGGFFFFGGGGGFGFGGGFGFGGGGGGGFGGCAFGGGGGGGGGFGGGGDGGGC?CFCFGGCFGGFGGGGGGGGFG#FGGDGGFFGFFEC>CFGECFFD-4;,?9CFGCGFCC?GFEFGGEFECCEECEFGGGGFEGFGGFFG9GGFFEFGGFFCFCEGGFEGFF@EFFF9FFGFGGGGGGGGFGFGGFFDF<DDGFGGGGGGGFGGFFCGGFCEB9ABEC>7D74FGGGGGF<DFCGGGGDFDGGGGDFGGGGGGFFCCCBCGGGFCF@EFGGGGDFGFGFGGGGGGGF9CGGGGGGGGGGGGGGGGGGGGGGGDGGGGGGGGGGGGGGGGGGGGGCCCCC
@QYRCM 52755
TGGGGAATATTGCACAATGGGGGAAACCCTGATGCAGCGACGCCGCGCGAAGGAAGAAGTATCTCGGTCTGTAAACTTCTATCAGCAGGGAAGATAGTGACGGTACCTGACTAAGAAGCCCCGGCTAACTACGTTCCAGCAGCCGCGGTAATACGTCGGGGGCACGCGTTATCCGGATTTACTGGGTGTAAAGGGCGCGTAGACGGTGTGGCAAGTCTGATGTGAAAGGCATGGGCTCAACCTGTGGACTGCATTGGAAACTGTCATACTGGAGTGCCGGTGGGGTAGGCGGAATGCCTAGTGTAGCGGTGAAATGCGTAGATATTAGGAGGAACACCAGTGGCGAAGGCGGCTTACTGGACCGTAACTGACGTTGAGGCTCGAAAGCGTGGGGAGCAAACAGGATTAGATACCCT
+
@E,@FEDFGFGGF<FFFE,CF7FC;FGCE8FGAADFGG+@CG+@FFG:=FFGDDFG8FFFFFFE,FF++B<5@?F-<FFB,B9,,5CACDB,+B??FAE,E+C?BB,EF<@FGGGGGCF,D:F7F7+@,8BF>:,@,@3@,3@,**1*11>FFFF,,7C6ECFG$4=C;:8:7CGG58/8CF-FC>:9E@F.FC@1?-?CEG>DC:F#CC@)G3GFF;<FEGFFCD,87CD7FD@,,;C:0987:>;:8DFF=(GGE?AFC:F@???@FC#GEFC8+,+2#+GFF::7GEB<9DA,ADE,FEGGGGGGGCDFFB:FA?CGFFEEE9E:<6F?@C@EC:6@F,:D:,7@++,F9C,F@C@,<@,FFEFGGFFCFFAC,CGGGGFEC:FCFCBD@FDFGGFFDDGGFGGGF<GCCCA-
@QYRCM 58840
TGAGGAATATTGGTCAATGGGCGAAAGCCTGAACCAGCCAAGTAGCGTGCAGGATGACGGCCCTATGGGTTGTAAACTGCTTTTATAAGGGAATAAAGTGAGTCTCGTGAGACTTTTTGCATGTACCTTATGAATAAGGACCGGCTAATTACGTGCCAGCAGCCGCGGTAATACGGAAGGTCCGGGCGTTATCCGGATTTATTGGGTTTAAAGGGAGCGTAGGCCGGAGATTAAGCGTGTTGTGAAATGTAGATGCTCAAAGGCTGCACTGCAGCGCGAACTGGTTTCCTTGAGTACGCACAAAGTGGGCGGAATTCGTGGTGTAGCGGTGAAATGCTTAGATATCAAGAAGAACTACGATTGCGAAGGCAGCTCACTGGAGCGCAACTGACGCTGAAGCTCGAAAGTGCGGGTATCGAACAGGATTAGATACCCT
+
CEDDG8,EACFFDCFGFGF8@FCE+@@CEEF,EEGGGGGFF8@F<FEFFGG9FEGGGFGGDCGFFFFGC,BFF9FFC9DFG9FF??EFCFF@FGGAFGGAEG,FFC<=,B=AFGGGFFGCFE,EFECE<EF9EF9,BACFCFG+CFGGF9,A@>8@DFF7DE@DE+<:>@<3C808*>C8DG9G<:;GGB:<<>F-.B==C@G:8+B<<<<FF9?FCE<8ECG7<CD83@;:13B>88EGFGFGGFFGGGG@CFF><@7>%,#,C>,8<GCGCCGGFB8C8GGFF=>8DCDF?>6+7EAAF<EF@F@7C,C,4<GGGDF<CECBCCFF<B,C,,E=?CGEFGGDF?6,FF<GFFDC,DE@GDGGGFCGGGGGGF9FCFEGEDEF<C;F@,GGGEFD<C@EF>GEF@6+CGGGC@9C,,<FGGGGGFDE@CCAA--<
@QYRCM 57688
TAGGGAATTTTCGGCAATGGGGGAAACCCTGACCGAGCAACGCCGCGTGAAGGAAGAAGTAATTCGTTATGTAAACTTCTGTCATAGAGGAAGAACGGTGGATATAGGGAATGATATCCAAGTGACGGTACTCTATAAGAAAGCCACGGCTAACTACGTGCCAGCAGCCGCGGTAATACGTAGGTGGCGAGCGTTATCCGGAATTATTGGGCGTAAAGAGGGAGCAGGCGGCACTAAGGGTCTGTGGTGAAAGATCGAAGCTTAACTTCGGTAAGCCATGGAAACCGTAGAGCTAGAGTGTGTGAGAGGATCGTGGAATTCCATGTGTAGCGGTGAAATGCGTAGATATATGGAGGAACACCAGTGGCGAAGGCGACGATCTGGCGCATAACTGACGCTCAGTCCCGAAAGCGTGGGGAGCAAATAGGATTAGATACCCT
+
CCFFGGGGGGGGGDGEEGFGFC@CCFFGGGGGGGGGGGGGGGGGGBGGD,FFGGGEEGGGGGGGGDDFGGFGGGGGGGGGGG-A<EEECGBEGGFGEDGGGCGFFGGGGGGGGGFGGFFDF?FDGGFDGGFGGF=FGGGGGGG?FFGGGGGGGGGGGGGGFGFFGGFG>GGGGF:F9FEGGFFFGGGGG;EGEEECGC97FE:@CF7*EFEFE8CCCFCFDG8?CFDE(?E<DC@>D@E8*GGCEFFGGGGGGC?F<<=<>CF?36GGEGGEF;B=4FCFF<CB:CGGFDCGFA9A=C:EFFCFFF<=F<FCFFEFEE9CFEE,F,CC7CCCFBEGGEEC<9GFFGEFFF<,F9FGEEDCEE<F7FEFGGDGECE6GGFFGDGF:E@FEE@CGCFGF,;<@EGGCGGGGDGEECGGGGGGECGGGGGGE9GGGGGCCCCC
@QYRCM 89215
TGGGGAATATTGCACAATGGGGGAAACCCTGATGCAGCAACGCCGCGTGAGGGAAGACGTATTTCGGTATGTAAAGCTCTATCAGCAGGGAAAAAAATTACGGTACCTGACTAAGAAGCCCCGGCTAACTACGTGCCAGCAGCCGCGGTAATACGTAGGGGGCAAGCGTTATCCGGATTTACTGGGTGTAAAGGGAGCGTAGACGGTTTTGCTAGTCTGAAGTGAAAGCCCGGGGCTTAACCTCGGGACTGCTTTGGAAACTGTAGGACTAGAGTGCAGGCGAGGTAAGTGGAATTCCTAGTGTAGCGGTGAAATGCGTAGATACTAGGAGGAACACCAGTGGCGGAGGCGGCTTACTGGACTGAAACTGACGCTGAGGCGCGAAAGCGTGGGGAGCAAACAGGATTAGATACCCT
+
GGGGG>EFFGFCFCEFGGGCFDGFEG?<FFGGC9FGGF,E<F7FCFGGG,:,BFCFF,CFD?<F<<F?FF<<CFF,,FEE,C<<F8F<F4BF,,:@F8,,8D+=+FBFGGCC,8,5BBC0CDCAF<FCC<4:F?DC?FDFGD65C5F<FCE?;<>3>5FE<<F*<E@GGEFGEFGDG>/?9=<CFFCCFFFFFCDFGC88C:/92F>EC>>CFFG,FGF@CFGGF::+3+:D8/FFDFD9C0(FFF1FFGF>3$CD6<FEFFC,?=?59E9EGGF==88++9?ADFBCF?CFFF9F=,FEGGGGGGGFGGGGGGGGF?GGGGGFEEE8GGFGGFFCF:,@C,GDF@GGGF8GGFCGF9GFC,,E,GGGGGGGGFGGGGF@,@FFGGECGEEGF<GFGGGGGGGGGGGFC8GCC8CC
@QYRCM 338
TGGGGAATATTGCACAATGGGGGAAACCCTGATGCAGCGACGCCGCGTGAGCGAAGAAGTATTTCGGTATGTAAAGCTCTATCAGCAGGGAAGACGAAGTGACGGTACCTGACTAAGAAGCACCGGCTAAATCCGTGCCGGCAGCCGCGGTAATACGTATGGTGCAAGCGTTATCCGGATTTACTGGGTGTAAAGGGAGCGCAGGCGGTACGGCAAGTCTGATGTGAAATCCCGGGGCTCAACCCCGGTACTGCATTGGAAACTGTCGGACTAGAGTGTCGGAGGGGTAAGTGGAATTCCTAGTGGAGCGGTGAAATGCGTAGATATTAGGAGGAACACCAGTGGCGAAGGCGGCTTACTGGACGATTACTGACGCTGAGGCTCGAAAGCGTGGGGAGCAAACAGGATTAGATACCCT
+
GFGGGGGECFFFGGGGGFGGGGGGGGGGGGG8FDGGGF@@FGGGGGGGGGGFGGCE=CDEGGGGGGDC8DGGFDGGGDFFGGGGDFFGGDGGG,,BC@@G9FDEEGGGGGGGGAA9AAFEFGGGG>FFFGGF,:>F7>7FCF7>CF26FG6=F/FGD18;BC;:,::CFGG;CEFFGDGCC8:6GGFF7B?9CFDECCGGCCEGE;GGGE>FCEGGFFE<F<GGGGFB>?C6<GEFC=@FGGF=GC>78=;=BFFE@GFFDFGGGGGGFFC9EG=CCEEFCEDFEFF9EGGGGGGGFDCEB,E<@+GGGGGGGGGGGGFCBCGFECCGFFCEGGEEFFEFFF7GGGGEGGGDGFC9GGF7GFGGGECFGGGGEGF@@GGGF<F@FGGGGEGGGGGFCGFFCFEFGGFEEGGE8B<CC<
@QYRCM 339
TGGGGAATATTGCACAATGGGGGAAACCCTGATGCAGCGACGCCGCGTGAGCGAAGAAGTATTTCGGTATGTAAAGCTCTATCAGCAGGGAAGAAAAAAATGACGGTACCTGACTAAGAAGCCCCGGCTAAATACGTGCCAGCAGCCGCGGTAATACGTATGGAGCAAGCGTTATCCGGATTTACTGGGTGTAAAGGGTGCGTAGGTGGCAGTGCAAGTCAGATGTGAAAGGCCGGGGCTCAACCCCGGAGCTGCATTTGAAACTGTCAGACTGGAGTGCAGGAGAGGTAAGCGGAATTCCTAGTGTAGCGGTGAAATGCGTAGATATTAGGAGGAACATCAGTGGCGAAGGCGGCTTACTGGACTGAAACTGACACTGAGGCACGAAAGCGTGGGGAGCAAACAGGATTAGATACCCT
+
FG8EFEEFGGFAFGGGGGGGGGGGGGGGGGFGG@FFFFEFGCFFEGGGGGFGGFGEFGGAFGG9DGFFFDFFFGFGFFGGGGGGGGGGGGGGGGGGGGGGFGGGGGGGGGCDGDGGGGGGGGGGGGEE@FFGGGGGGGGCFFFFFGGGDGGGEGGGGGCBGGFGGGGGGDGGGEGGGGEGDFFFCCGGGFFFGFFGGEAGGGFFFGDGFGFFEGGGGGGFFGFGGCFGGDGGGGGGFFFFFGFF?GGFCCFEGGGGF=FFECCEGGEGGGGGGGGGGFGGGGGFGGGDDEGGCGFGFGFGGFCF9GGFC@EGGF9DGDGFGGFGFGGGFGFFDGEFFCE9CGGGDGGGGGGGGGGGGGFEEGGGGGF<CEFCF<AFFGE9GFDAGGGDGGGGGGGGGGGFGFEFFGGGGGFEDEC@CCC
@QYRCM 340
TGGGGAATATTGCACAATGGGGGAAACCCTGATGCAGCAACGCCGCGTGAGTGAAGAAGTATTTCGGTATGTAAAGCTCTATCAGCAGGGAAGATAATGACGGTACCTGACTAAGAAGCTCCGGCTAAATACGTGCCAGCAGCCGCGGTAATACGTATGGAGCAAGCGTTATCCGGATTTACTGGGTGTAAAGGGTGCGTAGGTGGCAGTGCAAGTCAGATGTGAAAGGCCGGGGCTCAACCCCGGAGCTGCATTTGAAACTGCATAGCTAGAGTACAGGAGAGGCAGGCGGAATTCCTAGTGTAGCGGTGAAATGCGTAGATATTAGGAGGAACGCCAGTGGCGAAGGCGGCCTGCTGGACTGTTACTGACACTGAGGCACGAAAGCGTGGGGAGCAAACAGGATTAGATACCCT
+
GGGGGGGGGGGGGGGGGGGGGGGGGGGGGGGGGGGGGFGGGGGGGGGCGGGGGGFFGGGGGGGGGGGFFFFGGGGGGGGGGGGGGGGGGGGGGGGGGGGGGGGDFGGGGGGGGGGGGGGGGGGGGGEFGGGGGGDFGGGGGGGGGGDGEGEGGGGFGDCFGGFGGGGGFGGGGGGGGGGGGGFGGGGEEFGFGFGFGGGGGGGGGFGDFGGGGGGGGFFGGGGGGGGGECGGGGGGGDGGGFGGGFEGGGGGGGGFGGGGGGGGGGGGGFGGGGGGGGGGFGGGGGGGGGFAGGGGGGGFGGGGGGGGGGGGGGDGGGGFFGGGGFFGGCFGGFDGGGGGGGGGGGGGGGGGGGGGGGGGGGGGGF<GGGFF9GGGGGGFGDGGGGGGGGGGGGGGGGGGFGEGFDGGGGGCCCCC
@QYRCM 341
TTAGGAATATTCGTCAATGGAGGGAACTCTGAACGAGCAATGCCGCGTGAAGGATGACGGTCCTTTGGATTGTATACTTCTGTTGTTCGGAACTAAAAACTTAAGTAGGAAATGACTTAAGCTTGACGGTACCTTTCAAGAAAGCTCCGGCTAACTACGTGCCAGCAGCCGCGGTAATACGTAGGGAGCGAGCGTTATCCGGATTTATTGGGTGTAAAGCGTGTGTAGGCTGTTACTTAAGTCTGTGGTCTAAGCCTGGAGCTCAACTACAGTTCGCCATGGAAACGGAGTTACTGGAGTATGGTAGAGGCAAGTGGAATTTCTAGTGTAGCGGTGGAATGCGTAGATATTAGAAGGAACACCAGTGGCGAAGGCGGCTTGCTGGGCCATTACTGACGCTGAGACACGAAAGCGTGGGAGCAAACAGGATTAGATACCCT
+
GGGGGFGFGGFF@FEFGGGGGAFDFGGGGGGGGG9FGGFGCGA<@FEFF:FFGGFEFGGC@:FCCCDG@FGGGGCGFGGGGFAECE8,CFGGG,E,B?9FFA,<?CE9FG9<EE9FFGG9FFFFFEFC7FDFFEFEFFGGG,C8DFF,>@CCDFFGFGG<@+BFGGF,DFD@CCF>C;9;:F,>>F,>7<:FG7C5F:,><C3C7F;FGGGGGG<DGDGF7?C88'DC@.@@C<FGGFGG80++@(<C:3A3<@F;DFC<BEFC<CCE2:<>=@'D4?FGGF8EC@,F;FDEC,,4@,A4,,DF,=E9B,:,?E,E5?,C,,,,,F<F4+FCFF<?DC8,F<?;99,?C,C,GF<C<@699,@CEFF@4FB,FC7GD8E8FC:D8D9<C9FF;@@B6F,,E<CCC,@CEFBF7F8GGGGGDCEE<GGGECFDFE@A@CC@
@QYRCM 61599
TGGGGAATATTGCACAATGGGGGAAACCCTGATGCAGCGACGCCGCGTGGAGGAAGAAGGTCTTCGGATTGTAAACTCCTGTTGTTGAGGAAGATAATGACGGTACTCAACAAGGAAGTGACGGCTAACTACGTGCCAGCAGCCGCGGTAAAACGTAGGTCACAAGCGTTGTCCGGAATTACTGGGTGTAAAGGGAGCGCAGGCGGGAAGACAAGTTGGAAGTGAAATCCATGGGCTCAACCCATGAACTGCTTTCAAAACTGTTTTTCTTGAGTAGTGCAGAGGTAGGCGGAATTCCCGGTGTAGCGGTGGAATGCGTAGATATCGGGAGGAACACCAGCGGCGAAGGCGGCCTACTGGGCACCAACTGACGCTGAGGCTCGAAAGTGTGGGTAGCAAACAGGATTAGATACCCT
+
EEFGGEGFGGGFFEFGGGGGFCCEGGGFGGGGGFEFGGFBFFGGGGGGGGGGGBEFGFGFFGGGGGGGGGGGGGGGGGGFGGGGGGGGGGGGGGCFGGGDGGGGGGGGGFGGGGGGCF=GGGGFGGGGGF9EE<GGG:FFFGGGCGGGGGCCGGGGFGG==GFGFC>FFGGGGGGGCDFF?F:EGFCFGGFFGGGGECEGGGGGGGGGGFGGGGGGGGGGGGGGGGGGGGFBGGGGG:GGFGGFGFGGGECFFGFFGGGGGGGGFFFGFGGGGGGGGFFEGGGFF=DGGCGGGGGGEFCEGGGGGGGGGFFGGGGGGFFFFFFGGGEFDGGGGFGGGGGGGGGGFEGGGGGGGGGGGGGGGGGGGGGGEGGGGGGGGF78FGGGGFGGGGGGGGGGDGGGGGGGGGGGGGGCCCCC
@QYRCM 343
TGAGGAATATTGGTCAATGGACGAGAGTCTGAACCAGCCAAGTAGCGTGCAGGATGACGGCCCTATGGGTCGTAAACTGCTTTTATAAGGGAATAAAGTGAGTCTCGTGAGGCTTTTTGCATGTACCTTATGAATAAGGACCGGCTAATTCCGTGCCAGCAGCCGCGGTAATACGGAAGGTCCGGGCGTTATCCGGATTTATTGGGTTTAAAGGGAGCGTAGGCCGGAGATTAAGCGTGTTGTGAAATGTAGACGCTCAACGTCTGCACTGCAGCGCGAACTGGTTTCCTTGAGTACGCACAAAGTGGGCGGAATTCGTGGTGTAGCGGTGAAATGCTTAGATATCACGAAGAACGCCGATTGCGAAGGCAGCTCACTGGAGCGCAACTGACGCTGAAGCTCGAAAGTGCGGGTATCGGACAGGATTAGATACCCT
+
GGGGG8@FFGGGGGGGGGGGGGGGGGGGGGGGGGGGGGGGGGGGGGGGGGGGGGGGGGGGGGGGGGGGFFFGGGGGGGDGGGGGGGGGGGGGGGGGGGGGGGGGGGGGGGEGGFGGGGGGGGGGGGGGGGGGGGGGGGGGDGGGGGGGGGDG>DEGG9FGFGFGGDGGEGGGFDFGGGGEFGDFGGGEGGGFGFECCB;>>DGGGGFFGEFGGGGGGDE>GGEGGDEGGGFGGGGGCCGGGGGGGGGGGGBC.CGGG@FFGGGFGGGFFFFEGGFGFGGGGGGDCF@BC,FGGGEGGGFFFGGCGCF?FEGGGGGEGFCGGGGGGEGGGGGGGGGGGGGGGGGGGFGFF9CGFF@+GGF7F7EGGGGGGGGGFC,GGGGGGGGGGGGGGGGGGGCGGGGGFGGGGGGGECGGGGGGGFDGGGGGFFFGGGGCCCCC
@QYRCM 344
TGAGGAATATTGGTCAATGGACGAGAGTCTGAACCAGCCAAGTAGCGTGCAGGATGACGGCCCTATGGGTTGTAAACTGCTTTTATAAGGGAATAAAGTGAGTCTCGTGAGACTTTTTGCATGTACCTTATGAATAAGGACCGGCTAATTCCGTGCCAGCAGCCGCGGTAATACGGAAGGTCCGGGCGTTATCCGGATTTATTGGGTTTAAAGGGAGCGTAGGCCGGAGATTAAGCGTGTTGTGAAATGTAGACGCTCAACGTCTGCACTGCAGCGCGAACTGGTTTCCTTGAGTACGCACAAAGTGGGCGGAATTCGTGGTGTAGCGGTGAAATGCTTAGATATCACGAAGAACTCCGATTGCGAAGGCAGCTCACTGGAGCGCAACTGACGCTGAAGCTCGAAAGTGCGGGTATCGAACAGGATTAGATACCCT
+
GGGGGDGFGGGGFGGGGGGFGGGGDGGGGGGGGGGGGGGGGGGGGGGGGGGGGGGEEFGFFEGGEECGGGGGGGGGGGGGGGGGDFGGGGGGGGGGGGGGGGCGGGGGGGGGGGGGGGGGGGGGGGGGGGGGGGGGGGGGGG?GGGEGGG:EFFGGGGGGGGGGGGDFEDGGGGGGGGGGGGGGGGGGGGDCGGDGGEEGFFGGGGFFGGGGFGGGGGGGGGGGGGFGGGGGGGGGGGGGGGGGFGGGGFFGGGGGGFFGGGGFGF<<FGGGGGGGGGGGFFGFDGGEGGGGFGGGGFFAFE:8GGGGGGGGFCC>GDGFFGGGEGGGFGGGGGGGGGGGGGGFGGGFGFDGGF@FEGF>GGGGGGGGGGGGGGGGGGGGGGGFFFFGGGGGGFGGGGGGGGGGGGGGGEGGGGGGGGGGGGGGGGGGGGGCCCCC
@QYRCM 80055
TGGGGAATATTGCACAATGGGGGAAACCCTGATGCAGCAACGCCGCGTGAGTGAAGAAGTATTTCGGTATGTAAAGCTCTATCAGCAGGGAAGATAATGGCGGGACCTGACTAAGAAGCTCCGGCTAACTACGTGCCAGCAGCCGCGGTAAGACGTAGGGAGCAAGCGTTATCCGGATTTACTGGGTGTAAAGGGTGCGGAGGTGGCAGTGCAAGTCAGATGTGAAAGGCCGGGGCTCAACCCCGGAGCTGCATTTGAAGCTGCATAGCTAGAGTACAGGAGAGGCAGGCGGAATTCCTAGTGTAGCGGTGAAATGCGTAGACATTAGGAGGAACACCAGTGGCGAAGGCGGCCTGCTGGACTGTTACTGACACTGAGGCACGAAAGCGTGGGGAGCAAACAGGATTAGATACCCT
+
GFCFGGGGCFGEFGGGGGGFEFFGGGFEFGGGGGEFGGGGGGGGGGGGGGGGGGGGGGGACFAF,CFB==CFGGG9FFGGAFC<E8,B<CFGGGABF<FGA=:C3++B=DFGFB8FAFF,:,+@30<>)@>F9,(D@FFFG:<DEC5C>7:#@F::4>F=)FGGGGFFF@3GGE<<<FCA;3<GGF#GFE3$FCC)EEE*FGD;7?5<AF<<GFD:E@FAGGGGGF>@5GEF8@D<F=EF@8++CF>,9GGGFGF<FFFCGFE<EAGDGF<FCGGFGGGCGGGFE+++FAGGGGCGF?:,GGGGGGGGGGGGGGGGGGGFGE,FD=FGGGFGGGGGGGGGGGGGGGGGGGFCC,,DGGGGEGGGGGGGGGGF@GGGGGGF<GGGGCC+@GGGGGGGGGGGGGGGGGGGFAGCCCCC
@QYRCM 346
TGAGGAATATTGGTCAGTGGACGCGAGTCTGAACCAGCCAAGTAGCGTGCAGGATGACGGCCCTATGGGTTGTAAACTGCTTTTGCGCGGGGATAACACCCTCCACGTGCTGGAGGTCTGCAGGTACCGCGCGAATAAGGACCGGCTAATTCCGTGCCAGCAGCCGCGGTAATACGGAAGGTCCGGGCGTTATCCGGATTTATTGGGTTTAAAGGGAGCGTAGGCCGTGAGGTAAGCGTGTTGTGAAAGGTAGGCGCCCAACGTCTGCACTGCAGCGCGAACTGCCCCACTTGAGTGCGCGCAACGCCGGCGGAACTCGTCGTGTAGCGGTGAAATGCTTAGACATGACGAAGAACCCCGATTGCGAAGGCAGCTGGCGGGAGCGTAACTGACGCTGAAGCTCGAAAGCGCGGGTATCGAACAGGATTAGATACCCT
+
GFGGGEFFGGGGGFGGGDGGGGGGGEF@FFGGGGGGGGFGGFAFEFECEGGGGFFFFFGGGCF@EEF8FGGGGGEFEFC9EGGGGFGGCFDEGGFFGGFEEFGGGGDF,+B,DDFGGGF8FFFFFFFGGG7FC7>:FGFGF,*5<<FGGFCG;CCCEEAF>FFGGE7:<<FEFFGG:8?8E?C9CE>CE>CECCCCE:AC5<F%CC5EC>ECFE=;17<FC>#8C?8++1GECGBEFF;:F9C@7GG410;:CFCCCF@C::FE:FC<:<<ECCEFFC9<:FF<*,B9FCFFGGGGGGEC@+>3+EECGGCFE@?4++@++F<EGDFEFF9FAECGFFC?,GGCGGGF@FGFGGC:FEGD:EEGGGFGGFGGGFCEGGGGFDGGGGGFGGGGGGGGGGGFEFFFGEEFGE>GGGGGGGGGGGGGGGGGFGGGCCCCC
@QYRCM 79737
TGGGGAATATTGCACAATGGGGGAAACCCTGATGCAGCGACGCCGCGTGAGTGAAGAAGTATTTCGGTATGTAAAGCTCTATCAGCAGGGAAGAAAATGACGGTACCTGACTAAGAAGCCCCGGCTAACTACGTGCCAGCAGCCGCGGTAATACGTAGGGGGCAAGCGTTATCCGGAATTACTGGGTGGAAAGGGTGCGTAGGTGGTATGCCAAGTCTGATGTGAAGGCCCGGGGCTCAACCCCGGTACTGCATTGGAAACTGTCGTACTAGAGTGTCGGAGGGGTAAGCGGAATTCCTAGTGTAGCGGTGAAATGCGTAGATATTAGGAGGAACACCAGTGGCGAAGGCGGCTTACTGGACGATAACTGACGCTGAGGCTCGAAAGCGTGGGGAGCAAACAGGATTAGATACCCT
+
GGGGGGGGGGGGGGGGGGGGGGGGGGGGGGGGGGGGGGGGGGGGGGGGGGGGFCGGGGGGGGGGGGGGFGGGGGGGGGGGGCFGGGGGGGGGGGFGGGGGGGGGGGGGGGGGGGGGFGGGFGGGGGGFEFGGG@GGGGGGFGGFGGGEGGGGGGGFGGGGGGGGGGGGFEGGGGDGDGGGGGGGGG<G#GGGGGGGGGGGGGGGGGGGGGFGGGGGGGGGGFGGGGGFGGGGFFGGGGGGGGGE>GGGGGGGGGGGGGFGGGGGGGGGFGGGGGGGGGGGGGGGGGGGCGFFGGGFDGGGGGGGGGDGF9GGGDDFDE9GFGFGGGGFGGGGGGGGGGGGGGGGGGGGGGGGGGGF8DGGGGCGGGGGGGGDGGGGGFFFEGGGGGGGGGGGGGGGFGFECFFFEGGGGGGCCCCC
@QYRCM 73714
TGGGGAATATTGCACACTGGGGGAAACCCTGATGCAGCGACGCCGCGTGGAGGAAGAAGGTCTTCGGATTGTAAACTCCTGTTGTTGAGGAAGATAATGACGGTACTCAACAAGGAAGTGACGGCTAACTACGTGCCAGCAGCCGCGGTAAAACGTAGGTCACAAGCGTTGTCCGGAATTACTGGGTGTAAAGGGAGCGCAGGCGGGAAGACAAGTTGGAAGTGAAATCCATGGGCTCAACCCATGAACTGCCTTCAAAACTGTTTTTCTTGAGTAGTGCAGAGGTAGGCGGAATTCCCGGTGTAGCGGTGGAATGCGTAGATATCGGGAGGAACACCAGTGGCGAAGGCGGCCTACTGAGCACCAACTGACGCTGAGGCTCGAAAGTGTGGGTAGCAAACAGGATTAGATACCCT
+
EGGGGGDGGGGGGGGF6C98C+88@EFGGGE<FGGGGGGE+FG7FF:BFCECFFGGGGGGG9,,?DF74B<F?FFGFDFF8<-<FFF9F8EGGFGGGEFGGEEFFGGGFGGGG8FFFF<FEECGGGGGFEFGEG<FEFBFG@FG>GG5>CFFC?EG<6<9?FFCF>C@FFCFCGGGDF:@CCGGFGFEGFFFC?<=ECB8,825CF5FFFFEC2FFF9C9F@CCGFFGGGDFGGGGFFEFGGFCFFGG=FFEGGE:<=BF$CF8DFCEG>FACFGGGGGDFF<F<=BCGGGGGFF7@CDGFFCGC7>F?DFFFCCFFEGFGGGEGDGGGGGGGEEC-8CFCGGGGGGGGGGGGFAFEDEFF8GGGGGFCGGGGGGEGGGGGGGGGGGGGGGFE9GGGGFGGGFF@C,,DGGC<CCC
@QYRCM 60686
TGGGGAATATTGCACAATGGGGGAAACCCTGATGCAGCGACGCCGCGTGAGTGAAGAAGTATTTCGGTATGTAACGCTCTATCAGCAGGGAAGAAAATGACGGTACCTGACTAAGAAGCCCCGGCTAACTACGTGCCAGCAGCCGCGGTAATACGTAGGGGGCAAGCGTTATCCGGATTTACGGGGTGTAAAGGGAGCGTAGACGGCATGGCAAGTCTGAAGTGAAATGCGGGGGCTCAACCCCTGAACTGCTTTGGAAACTGTCAGGCTGGAGTGCAGGAGAGGTAAGTGGAATTCCTAGTGTAGCGGTGAAATGCGTAGATATTAGGAGGAACACCAGTGGCGAAGGCGGCTTACTGGACTGTAACTGACGTTGAAGCTCGAAAGCGTGGGGAGCAAACAGGATTAGATACCCT
+
@EE<FGGG,CEEFGGGGGGF,,FFGGGGG8FGGFEFFFFEGGGGGGGGEGGFGGGGGEGGCFGGGGGCFGGGGG,?FEGGGGGGFGFGGC+EFGG8EGGGGCGGGEGGCFFFGGCFD@FGFG7@+8CDEFGGGFCFFGG7EBCCFEDFF7:3=C>8FGDGCFDF7B*GFGG>FGGGGGG:CF$=7F?GGFGFGGGGGGGGC?EGFCDEBFGGGGF?@FF:CF<CFGGC<@EDEGDEGGGGFGGG<GGFCCCGGFGGGGFEFFEGFGG?EGFGEFGGGFFE@FFEGFDGGFGFFE9F@FD<GGEGGGGGGGGGEGGF<GGFGFF9FC@FEAFF:GGGFGGGGGFC9CGDGGFFCFCGGGGGGGF@<<<DGGFCGDFC,+GFF@F8DGGGGGGGGFGGGGGAGGGFE<GFFF@CCB@-
@QYRCM 350
TGGGGAATATTGCATAATGGGGGAAACCCTGATGCAGCAACGCCGCGTGAGTGAAGAAGTATTTCGGTATGTAAAGCTCTATCAGCAGGGAAGATAATGACGGTACCTGACTAAGAAGCTCCGGCTAAATACGTGCCAGCAGCCGCGGTAATACGTATGGAGCAAGCGTTATCCGGATTTACTGGGTGTAAAGGGTGCGTAGGTGGCAGTGCAAGTCAGATGTGAAAGGCCGGGGCTCAACCCCGGAGCTGCATTCGAAACTGCGCGGCTAGAGTACAGGAGAGGCAGGCGGAATTCCTAGCGTAGCGGTGAAATGCGTAGATATTAGGAGGAACACCAGTGGCGAAGGCGGCCTGCTGGACTGTTACTGACACTGAGGCACGAAAGCGTGGGGAGCAAACAGGATTAGATACCCT
+
C<EFFBCFGGGGGGCFGCF9,CFFEGF<FFFGGGGGGFGG8:FE7FGG:FE9,:C,9=EFGFGGGGG,ECEGG<FFCFCEFEFF9EFGFFFFGGCGGGGGGEGCFDFFAEE9FFCFFEF<EFCFDFGGFGGCDA8F3=D7>B,BFGGCBEE9FC::FFFFGG7FGGGG+0>>FGGGGGCFGG@@EC::<?CFF9CCFFG9CFEFCGF7FFF?FFGDFGFCFGCCGGGE:B7C88CEGGGFC<DGGFE<EGFGGFDCFF<EGFC4FCEFFECF=FCGGGGGFGFE,?C7GGGFFGGFEFC7GEGF>GGGGGFF=GDGGFFFFAFGFF?FGEFFFDGFFCGGGGGGGCGGC7GGCCGGGGGGGGE9FGFAGFC,,GGGGGGGFGEFFDGGGFEFGGGGGFEGGAFGE9FCGGGC<CCC
@QYRCM 351
TGAGGAATATTGGTCAATGGGCGGAAGCCTGAACCAGCCATGCCGCGTGAAGGACTAAGGCCCTATGGGTCGTAAACTTCTTTAGACGCAGAGCAATAAGGGCCTCGCGAGGTCCGATGAGAGTATGCGTAGAATAAGCATCGGCTAACTCCGTGCCAGCAGCCGCGGTAATACGGGGGATGCGAGCGTTATCCGGATTTATTGGGTTTAAAGGGAGCGTAGGTGGATTGTTAAGTCAGTTGTGACAGTTTGCGGCTCAACCGTAAAATTGCAGTTGATACTGGCAGTCTTGAGTACAGTAGAGGTGGGCGGAATTCGTGGTGTAGCGGTGAAATGCTTAGATATCACGAAGAACTCCGATTGCGAAGGCAGCTCACTGGACTGCAACTGACACTGATGCTCGAAAGTGTGGGTATCAAACAGGATTAGATACCCT
+
FFFGGG8FF9FGCFFGGGG8<FFGGGGCGCGGGGFGGGGGCGGGGGGGGGGGDFGCEGFGGGEGG=EFGFGFCFGGGGDCEAFFGGGCEGGGGFFGFGGA<FGGGGGGGDGG@FGFGCCFGFGGC9FGF:CFFGGGGGGG@FCGGGGFCFFC7DFGGFGGGGGGDEGGCGFFGGG?GGGD=EFGG:CF8EEGGGGGGFCAF:GCFFFE=CEFECE?GG?E;FE@EFG=DFFGGGGFCCGEFFF3@%<CF:GGCGGFFE.7GGEC9FGGFFGGGGGFCDFB@FFFFFE9?8GFC,F@F;EDGGGGEEC==A?C,8FF7FGDGGGGGFEDF@,C<,FEE@FCGFDFFDEFEE,GEF7GEFFFGGCDFGDGFF9CFGFGGGGFGGGGGGGGGGFF9GGFEEGGGGFF9GGGGGFGGGGGGFFFFAFGFFDFFFGCCCCC
@QYRCM 63816
TGGGGAATATTGCACAATGGGCGAAAGCCTGATGCAGCGACGCCGCGTGAGCGAAGAAGTATTTCGGTATGTAAAGCTCTATCAGCAGGGAAGATAATGACGGTACCTGACTAAGAAGCCCCGGCTAACTACGTGCCAGCAGCCGCGGTAATACGTAGGGGGCAAGCGTTATCCGGATTTACTGGGTGTAACGGGCGTGTAGGCGGGCGGGCAAGTCAGATGTGAAATTCCAGGGCTCAACCCTGGAACTGCATTTGAAACTGTTGGTCTTGAGTGCTGGAGAGGCAATCGGAATTCCGTGTGTAGCGGTGAAATGCGTAGATATACGGAGGAACACCAGTGGCGAAGGCGGATCGCTGGACAGTAACTGACGCTGAGGCGCGAAAGCGTGGGGAGCAAACAGGATTAGATACCCT
+
CEFFGGGGGGGGGGGGGGGGGGGGGGGGGGGGGGGGGGDEGGGGGGGGCFGDGGGF=FCECFGGGGGB,BBEGGG9FFGGGGAFFFEFCG7FCGD9FFCFDEGC++:FFFFCCD<FEFG@GD:C+3CCF>&DCF7<F6FGG8FG>FEG>/>3>FF5?F@FFFGGGGDFE7FGGDFG:<F;@C,CFFCECBF3?FC5GGGEECDE?EGCE#4EEFFDC9F=(CGFGGECGGECFE@,F8GGEFC6.GFCC;AF<DEGFGDCB<F8FFDF9GGGDGGFA;E=<BAGGFC?7FFFFGFDGEFFGGDGGF7GFGFAFGGGFE9GFFCFE@FGFFGFDGFECGGGGGDGGGDGGGGFGEGEEAFCAF@GGFGGGFCEGGGGGF@:@@FGGGFEGGGGGGGGGDFFCDGGGGGGGFGCCCCC
@QYRCM 87103
TGGGGAATATTGCACAATGGGGGAAACCCTGATGCAGCAACGCCGCGTGAGTGAAGAAGTATTTCGGTATGTAAAGCTCTATCAGCAGGAAAGAAAATGACGGTACCTGACTAAGAAGCCCCGGCGAACTACGTGCCAGCAGCCGCGGTAATACGTAGGGGGAAAGCGTTATCCGGATTTACGGGGTGTAAAGGGAGCGTAGCCGGTTTTGCAAGTCTGGAGTGAAAGCCCGGGGCTTAACCGCGCGACTGCGTTGGGTGCTGTAGGACTAGAGTGCAGGAGGGGTAACTGGAAGTCCTAGTGTAGCGGTGTCATGCGTAGATATTAGGAGGAACACCAGTGGCGAAGGCGGCTTACTGGACTGTAAATGACGTTGAGGCTCGAAAGCGTGGGGAGCCAACAGGATTAGATACCGT
+
GD<EEEEFFFFFGCFGGGF?GGC:FGCCFFFDDEGGF8@EFFFGGCFFG:,C,:CAFEF6CFCFACF,CF<?C?FAA<ECF<EFC8FFG=FG8FG?8FA,ECFGFC<EGF4,8,BEFFFEFCG7:+==F7DFE,>B+>,3DFFCCBFE7FEGFFGCF@FCCF#C<F8+8*/*?CEGC>FA.,*F8CCFEF8F<E>8EGFCCE':CFG?7/'B9FC<26A#9FF:EB4<*>**B>,>8::8>4+6@+,>C:C@3+:8,3,,?6:,F=FB?E<F9,E?:,F?AA4?,EGF,FFA:,,E<E?,F9>78+@,FC9,-?=69GCEF@<,666,6C,E8C@CCCC:GFB,B:88++;;,EC<,,6,,,GFECC,86:;C,;,,+,FC@?FFCEFFC8,,=,C69FEC;65;6,,,F:88--8
@QYRCM 92545
TGAGGAATATTGGTCAATGGACGAGAGTCTGAACCAGCCAAGTAGCGTGCAGGATGACGGCCCTATGGGCTGTAAACTGCTTTTATAAGGGAATAAAGTGAGAGTCGTGACTCTTTTTGCCTGTACCTTATGAATAAGGACCGGCTAATTCCGTGCCAGCAGCCGCGGTAATACGGAAGGTACGTGCGTTATCCGGATTTATTGGGTTTAAAGGGAGCGTAGGCCGGATATTAAGCGTGTTGTGAAATGTTGCGGCTCAACATCTGAAGTGCAGCGCGAACTGGTTGCCTTGAGTACGCAAAAAGTGGGCGGAATTCGTGGTGTAGCGGTGAAATGCGTAGATATAACGAAGAACACCGATTGCGAAGGCAGCTGACTGGAGCGCAACTGACGCTGAAGCTCGAAAGTGCGGGTATCGAACAGGATTAGATACCCT
+
GC;EFGGG,FG<,;CFGGGFGGFG7FGGGGGG,6CFGFDGCF@6CFGGG7@CFEGGG9FG:+6C@,CD@,CB6FGGGGC9,CD9,C,<C<DFCCF,EADC,<,BB<CG7FGFAFF99,+5,C,,?B,BFEG?@F5,,,8ED<7+@6F//55;7.3FFF@7+<@38@FC<FC33:;?<?EFG8@F#C+FCA3E?04<:C=4@@7GFB99FGFCGCF@GGFF@C>:*F2,,CFCC4=/4FF9GFCFGB?,**5**,GF=AAE9,=9;GF@,:@8@GFF:CGFCGGD36+,GGFFDF+:F8+C,AC,?+7@GFF9FE:7F?=,GGGGGGGGGGGGGGGF?,GGGGF8C,,<GGFGGFC6:C@,7DGGGGGFFE,GFC,<GGFB:B@C,GGGGGGGGFAGECGGF:GGGFCC@EGGGGGGGGGGGGFGGGFDGFGCCCCC
@QYRCM 355
TGAGGAATATTGGTCAACGGACGAGAGTCTGAACCAGCCAAGTAGCGTGAAGGATGACTGCCCTATGGGTTGTAAACTTCTTTTATACGGGAATAAAGTAAGGCACGTGTGCCTTTTTGTATGTACCGTATGAATAAGGATCGGCTAACTCCGTGCCAGCAGCCGCGGTAATACGGAGGATCCGAGCGTTATCCGGATTTATTGGGTTTAAAGGGAGCGCAGGCGGACGCTTAAGTCAGTTGTGAAAGTTTGCGGCTCAACCGTAAAATTGCAGTTGATACTGGGTGTCTTGAGTACAGTAGAGGCAGGCGGAATTCGTGGCGTAGCGGTGAAATGCTTAGATATCACGAAGAACTCCGATTGCGAAGGCAGCCTGCTGGACTGTAACTGGCGCTGATGCTCGAAAGTGTGGGTATCAAACAGGATTAGATACCCT
+
FFDGGFGG@FG<C,CFGFG@BFF+@FGGGGGGGADGGG<F,ECEFGGGGGFF<E9EFC9F,ECEGCGDFCCFEGGGGGD??FGFFFGGFG7F+9EAFC9,,5BF8=FGC=BE9FGAAE:<<@E?FFBGFGGDFE<B,,CA8??<C=0A,@>FB=BECAFEDFFGGE7>>C:1:;>.:>7<D=BE>D@CE<#<FC9C6CF97=F<<EFC1:<,EGE=?=B#EF;CFEC6>*>GCFFGE<+,E@CD@>AF7:G9EFF>E4F9DGFDF:F@9FDBC;F:;D<FD?GFC>EC,FFCFFDDGFF?EF?FB+7FF<FFD=:@4++4>,GGGE>FCGFFGFGFGGGGGCEB96,FGGGGGEGFEFF,GGGGGDGFGECED<8GECGF@F9GGFFGGE@CGGGFC+E<GGGFGGCGGGFEGGDEGCGGGGGGGGGGGGFCCCCC
@QYRCM 356
TGGGGAATATTGCACAATGGGGGGAACCCTGATGCAGCAACGCCGCGTGAGTGAAGAAGTATTTCGGTATGTAAAGCTCTATCAGCAGGGAAGATAATGACGGTACCTGACTAAGAAGCTCCGGCTAAATACGTGCCAGCAGCCGCGGTAATACGTATGGAGCAAGCGTTATCCGGATTTACTGGGTGTAAAGGGTGCGTAGGTGGCAGTGCAAGTCAGATGTGAAAGGCCGGGGCTCAACCCCGGAGCTGCATTTGAAACTGCTCGGCTAGAGTACAGGAGAGGCAGGCGGAATTCCTAGTGTAGCGGTGAAATGCGTAGATATTAGGAGGAACACCAGTGGCGAAGGCGGCCTGCTGGACTGTTACTGACACTGAGGCACGAAAGCGCGGGGAGCAAACAGGATTAGATACCCT
+
GFGGGCGEFGGGGGFFGGGGGGGD7FGGGGGGGGGGGGGGGGGGGGGGGCFGGGGGGFGGEGGGGFGCFDFGGGGGD,FGCCGGDCFGGGGGDGGGEEGGGGGEGGGGC@@FGGFGGFE@FGCCGGGG@FGG7?CCCFGGGFGGDGGGGGG:CFG?GFGGGGGGGGGGC6D=GGGDG5?:FGGGGGGGGGGGGGGEGCE::FGGGCFGF@FFGFCFGFGFG?GGFFG>GCFGGGGGFCC@FGGGFFGGGGGGDE8FGGFFGFFFF<FFFFEFAEFGGGGGGGGFGDDGEA<GGGGGGGF9F9EGGGEFF99E:GGEGFGGGGGGFGGGFCGGGGGFFCGFGGGGGGGFGGFCEGGFGGGGE<EC,CGFGGGGCGFGGGDFC7FDGGFF:CGFGGGGGGGGF<GFFGGGGGFCCCCC
@QYRCM 73840
TGGGGAATATTGCACAATGGGGGAAACCCTGATGCAGCGACGCCGCGTGAGTGAAGAAGTATTTCGGTATGTAAAGCTCTATCAGCAGGGAAGAAAATGACGGTACCTGACTAAGAAGCCCCGGCTAACTACGTGCCAGCAGCCGCGGTAATACGTAGGGGGCAAGCGTTATCCGGATTTACTGGGTGTAAAGGGTGCGTAGGTGGCAGTGCAAGTCAGATGTGAAAGGCCGGGGCTCAACCCCGGAGCTGCATTTGAAACTGCGCGGCGAGAGTACAGGAGAGGCAGGCGGAATTCCTAGTGTAGCGGTGAAATGCGTAGATATTAGGAGGAACACCAGTGGCGAAGGCGGCCTGCTGGACTGTTACTGACACTGAGGCACGAAAGCGTGGGGAGCAAACAGGATTAGATACCCT
+
CFFGGDEGFGGGFGCGGGG8C,@BFF8FEDEFDFGGFG7FF7FCFFGGFGGGGGGGDGGE9EFCEFGGGGGGGFGGGGFGG?FGGGCE?E7FGGGFEFCFAEGE7FFDFGFF?9DFGFFCFGDEGGDEFFCGBF@EDGGGFCFG>:C>FFCECGFC@FGF@C>EFC*=FBF7F?7BCFEF7E$CF:(F=FG<FFCEC8C>2F?EFCC,?EFGEFGGFC<FGG@F?E>FCFFCGF@?DEEGCFGGFFCB:CGC9<EEC>7EFF7@+:CB7#=FAEC<E?FA4A,=A+7@B,CE?B,<,9<?A,CEGFFF@9FC,BCGFGGFFE6?C<@F66EC89,CECCF:CGFEC7EECC@,C@FGCGFEADF<,CC,EC,C@GGFDB,C:F6B:@7GFEGFF<E<AE-EDGGFC,FE@;8,CA-
@QYRCM 358
TGGGGAATATTGCACAATGGGGGGAACCCTGATGCAGCAACGCCGCGTGAGTGAAGAAGTATTTCGGTATGTAAAGCTCTATCAGCAGGGAAGATAATGACGGTACCTGACTAAGAAGCTCCGGCTAAATACGTGCCAGCAGCCGCGGTAATACGTATGGAGCAAGCGTTATCCGGATTTACTGGGTGTAAAGGGTGCGTAGGTGGCAGTGCAAGTCAGATGTGAAAGGCCGGGGCTCAACCCCGGAGCTGCATTTGAAACTGCTCGGCTAGAGTACAGGAGAGGCAGGTGGAATTCCTAGTGTAGCGGTGAAATGCGTAGATATTAGGAGGAACACCAGTGGCGAAGGCGGCCTGCTGGACTGTTACTGACACTGAGGCACGAAAGCGCGGGGAGCAAACAGGATTAGATACCCT
+
GGGGGGGGFGGGGDGGFCFGGGGGGGGGGGGGGGGGGGFGGGGGGGGGG7F?FF9??FFFFFGGGGG+=BFFGFF3B3DFGGDGGGGGGGGGGGGGGGCGGCGEFGGD9>8FEG@BB,>:FF@@FBCGG@F:F-,CF977<<FFFGGGGGC2CFC@?4FGFCGFGFFFCEEGGGGGDFGGGG:CFGF:CEFFFC.7EEG8GFDCFFDFD2<@F<CCFGFGDFGFEFD7C=>FEGGF<CFG@GGGGFDBEE<:<AF?GF1FFGFFGDEEEDFFAGGGFA@AF=9FC,FBC,FEF8FFFB<,F9GGGE>GGGGGGGGGFCEFFFCE?,FGFDFGGFCGGFGGGGEGGGGGGGGGGGGGGGGGFFGGEDFFFFDFEFGGGGFFFGCGGGFDF@GFGGGGGGGGGGGGGCFFFGFCCCCC
@QYRCM 359
TGAGGAATATTGGTCAATGGACGCGAGTCTGAACCAGCCAAGTAGCGTGCAGGATGACGGCCCTCTGGGTTGTAAACTGCTTTTGCGGGGGGATAACACCCTCCACGTGCTGGAGGTCTGCAGGTCCCGCTCGAATAAGGAACGGCTAATTCCGTGCCAGCAGCCGCGGTAATACGGACGGTCCGGGCGTTATCCGGATTTATTGGGTTTAAAGGGAGCGCAGGCCGGAGATTAAGCGTGTTGTGAAATGTAGAGGCTCAACATGTGAACTGCAGCGCGAACTGGTTTCCTTGAGTACGCACAAAGGGGGCGGAATCCGTGGTGTAGCGGTGAAATGCTTAGATATCACGAAGAACTCCGATTGCGAAGGCAGCTCACTGGAGCGCAACTGACGCTGAAGCTCGAAAGTGCGGGTATCGAACAGGATTAGATACCCT
+
GFEFGGGGCFGG<,CFFGGGGGGGDFFEGGGGFCCEFG<F,C:<FFGGG7DFGGGGGGGGCF:F,,EE?C,+8FGGGGCCCFGF,?B++@8<*<C<,?<7:BGEBFFGC:8,?2BC<B:,CE:C*,,8*:*4:EC8*<+0<,D>>A:;<;A@6<@CGF?<C>>;CDFFAC>G?F420C#EE9*DCCGFGGE@E>FEE<CFFFGGGGFC<A+GFFCEBD:**GGD:*?4,CCGGE9:/8GGFGGFGGGGE@,383,FFF9FF><,,GGFF<GGGGGEFCDFGEGGGF>,,EGGGGGFC@,4A,8,+=+:CF?F9GF=:C=F<GGGGGGGF<GGGGGGFGGFGGFGFFD=<GFFCGFC@GGF@F@GGGGGGGGGGGFEGGGGGECFF<GFDGGGDGCGGGDGDGGGGGGF+C@GFGGF8GGGGGGGGGGGGFEGC<CCC
@QYRCM 51960
TGGGGAATATTGCACAATGGGGGAAACCCTGATGCAGCGACGCCGCGTGAGCGAAGAAGTATTTCGGTATGTAAAGCTCTATCAGCAGGGAAGAAGAAATGACGGTACCTGACTAAGAAGCACCGGCTAAATACGTGCCAGCAGCCGCGGTAATACGTATGGTGCAAGCGTTATCCGGATTTACTGGGTGTAAAGGGAGCGCAGGCGGAAGGCTAAGTCTGATGTGAAAGCCCGGGGCTCAACCCCGGTACTGCATTGGAAACTGGTCATCTAGAGTGTCGGAGGGGTAAGTGGAATTCCTAGTGTAGCGGTGAAATGCGTAGATATTAGGAGGAACACCAGTGGCGAAGGCGGCTTACTGGACGATAACTGACGCTGAGGCTCGAAAGCGTGGGGAGCAAACAGGATTAGATACCCT
+
FGCGGFEGGGGGGGGGGGGGGGGGGGGGGGGGGGGGGGGGGGGGGGGGGGGGGGGGGGGGGGGGGGGFGGGGGGGGGGGGGGGGGGGGGGGGGGGGGGGGGGGGGGGGGGGGGGGGGGGGGGG@FGGGGGGG?GGGGGFFGGGCCCGGGGGGGGGGGGGGFFFGGGGGGGGGFGFFGGGGGGGGGGG=CCCFFFGGGFGGGGGECEGGECFGDGGGGGDFGFFCGFGF@DGFGEGGGGEGGGGGGGGGGGFFGGGGGFGGGGGGGGFFFGGGGGFFGGGGGGGGGGGGGGGGGGGGGGGGGCFCGGGGGGGGGGGGGGFGGGGGGFGGGGGGGGGGGGGGGGGFGGGGGGGGGGGGGGGGGGFGFDAFEGFGGGGGGGGGEDFGGGGGGGGGGGGGGGGGGGGGGGGGGGGGGCCCCC
@QYRCM 361
TGAGGAATATTGGTCAATGGGCGAGAGCCTGAACCAGCCAAGTAGCGTGCAGGATGACGGCCCTATGGGTTGTAAACTGCTTTTATAAGGGAATAAAGTGAGTCTCGTGAGGCTTTTTGCATGTACCTTATGAATAAGGACCGGCTAATTCCGTGCCAGCAGCCGCGGTAATACGGAAGGTCCGGGCGTTATCCGGATTTATGGGGTTTAAAGGGAGCGTAGGCCGGAGATTAAGCGTGTTGTGAAATGTAGACGCTCAACGTCTGCACTGCAGCGCGAACTGGTTTCCTTGAGTACGCACAAAGTGGGCGGAATTCGTGGTGTAGCGGTGAAATGCTTAGATATCACGAAGAACTCCGATTGCGAAGGCAGCTCACTGGAGCGCAACTGACGCTGAAGCTCGAAAGTGCGGGTATCGAACAGGATTAGATACCCT
+
@FCFFGGCAFED@@FFFGG@FGGGCG+FCAFEFGFGGGCFGDE<CFGGGEFGFGGFFFGGCBCEC<CA@=FF=FAFFGA9F,C<?FE<EGF?FGF<EEF9DEEAFD=9AEGFGF8<AFFGCGGGFFGGFGGGGGCE<BFGFF+FFCFCCF@4@DFF<>F>DGFGD>>F<@BFGFG7>CFEGCDC7G?FC;6EFCFFFGC<2;#GFGGCFCFCFCGBGGGE>C72%F=7FCCCEDFCDGGGGGGGF8C:8>7:+GGGGGGFEFA@0:7=<ECEFCFGGFGGG3FD=BBF9FFGFF+FCGDFF?C,FC::GGGGGGGGFDGFGGGGEFGGGGGGGGGGGFGGGGGGGGGGGGGGGGGCGF<,GGGGGFGGGFDGDFCGGGGGEFEGGGFCEGGGFGGGFCDGGGGFEEF7GDGGF<CEFFGGGGGGGGGGGGFCCCCC
@QYRCM 362
TGAGGAATATTGGTCAATGGACGAAAGTCTGAACCAGCCAAGTAGCGTGCAGGACGACGGCCCTCTGGGTTGTAAACTGCTTTTAGTTGGGAATAAAAAGAGGGACGTGTCCCTTATTGTATGTACCATCAGAAAAAGGACCGGCTAATTCCGTGCCAGCAGCCGCGGTAATACGGAAGGTCCAGGCGTTATCCGGATTTATTGGGTTTAAAGGGAGCGCAGGCGGCGGCGTAAGTCAGTTGTGAAATCGTGCGGCTTAACCGTGCAATTGCAGTTGATACTGCGTCGCTTGAGTGCACACAGGGATGTTGGAATTCATGGTGTAGCGGTGAAATGCTTAGATATCATGAAGAACTCCGATCGCGAAGGCATATGTCCGGAGTGCAACTGACGCTGAGGCTCGAAAGTGTGGGTATCAAACAGGATTAGATACCCT
+
GGGGG,,CFGGGCEGGGGGGGGGGGG7EFGFFCFGGGGFECFEGGFFGG:FGGGGGGGGG:FGCFGGGCCFC@GGFGGGFCEFGGFGGGGGGGGGGGGGGDGFGEGCCGGFFGFGCEGBFFCFGGDGGF<FGGGGGGGGG8<@:EGGGGG?GC<D:FDDFFGFGG<FFGGG/CGGG8CFG>F9<#GCEF<7<:FCDF?GFFFGGG=@,A:F0CG:CEE=CEGDCEG>5:EEEGGGGGGGGGGGGGGGE@8+CGFF?FEFGGD@>F::GFFFGGGFCAACFFGFFGBEGFB8FA,9GFFBE?=8GGGGCECFFFGGGFAGGGGGGGGGGGGDGFGGGFCGGFC,,FC<9GGFGGEC:F@FDGGGGDGGGGFGGGFGGGGGGFFFFGGGGGGEGGGGGGGGGGGGGGGFCGGGGF<GGGGGGGGGGGGGGGGGCCCCC
@QYRCM 75067
TGGGGGATATTGCACAATGGAGGGAACTCTGATGCAGCGACGCCGCGTGAGTGAAGAAGTATTTCGGTATGTAAAGCTCTATCAGCAGGGAAGAAAATGACGGTACCTGACTAAGAAGCACCGGCTAAATACGTGCCAGCAGCCGCGGTAATACGTATGGTGCAAGCGTTATCCGGATTTACTGGGTGTAAAGGGAGCGTAGGTGGCAAGGCAAGCCAGAAGTGAAAACCCGGGGCTCAACCGCGGGATTGCTTTTGGAACTGTCATGCTAGAGTGCAGGAGGGGTGAGCGGAATTCCTAGTGTAGCGGTGAAATGCGTAGATATTAGGAGGAACACCGGAGGCGAAGGCGGCTCACTGGACTGTAACTGACACTGAGGCTCGAAAGCGTGGGGAGCAAACAGGATTAGATACCCT
+
,F?FGGGDGGGGGGGGGGG@EGGCBFGFGGGGGGGGGG7FEGGGGGGGGGGGFGGFFGGGGGFGGGG@EGFCFGGGGGGGGGGGGGGGGGGGGGGGGGGGGGGGGGFDGEGGGCDFGGGCDGGGGFGFGGFFFFGFGGGGGGGFCBFCFEG>CFGFG?GGGFGCFGDGGGGGGFFGDG:GFG=FGG-<FEG?GGEFGGGGGG4:FF?FFFGFFCFCGF5E?A;GFFGFGGCGFGEGGGCGGGGGGGFGF@DDBBCFFGGFCGGGCFFCFF=GGGGGGGGGFGGGGCCGGFGGFGFFF<<EE,EGGGFA<99FF7CC,FFGGFEGGGGFACFF@B:@DEFFDGGGGEGGEGGF?GGGGGFEDFFGGFEFGGGGEGDDGGEFDFGGGDGFGGFFGGGGGGGGGGGGF9GGGF@CC?CC
@QYRCM 364
TGGGGAATATTGCACAATGGGGGGAACCCTGATGCAGCAACGCCGCGTGAGTGAAGAAGTATTTCGGTATGTAAAGCTCTATCAGCAGGGAAGATAATGACGGTACCTGACTAAGAAGCTCCGGCTAAATACGTGCCAGCAGCCGCGGTAATACGTATGGAGCAAGCGTTATCCGGAATTACTGGGTGTAAAGGGTGCGTAGGTGGTATTGCAAGTCAGAAGTGAAAACCCAGGGCTTAACTCTGGGACTGCTTTTGAAACTGTCAGACTGGAGTGCAGGAGAGGTAAGCGGAATTCCTAGTGTAGCGGTGAAATGCGTAGGTATTAGGAGGAACATCAGGTGCGAAGGCGGCTTACTGGACTGAAACTGACACTGAGGCACGAAAGCGTGGGGAGCAAACAGGATTAGATACCCT
+
FFGGGFCGGGGGGGGFEFGGGGGGGGGGGGGGGGGGGGGGGGGGGGGFEGGFBEGFFGGFG9FGGGGGGFEGGGGGGGGGGGGGGGGGGGGGGGGGGGAFGGGGGCGGGGGGGGGGGGGGGGGGGGGGGGFGG:CFGGGGGGGGEG:C<8CFFGGEGFGD?FGGGGGG8CEFGGGGGGGGCFGGGG;E8E?FF7:2;8C:;EDC<G*<9#GEFGGF7@FFGGG<FCG>FG@0;FEGFCEC9>CCFFFC6@FG.FFG77@FFGG)7@5A?<>ECF&?BBGFFGGGD::F?,9F?<EGFFB,E<+CB:CDF?,EFC8+,6,99,E9DFB,CCEBEF<6-,E@6,FEE:B7GGGF<CC,8EAEC@;,9GFCEEEC,FFC6CB@;@A@E@F:CF;FFE,FFCFC,FCFE@,E6,C6,CA6
@QYRCM 365
TGGGGAATATTGCACAATGGGGGGAACCCTGATGCAGCAACGCCGCGTGAGTGAAGAAGTATTTCGGGATGTAAAGCTCTATCAGCAGGGAAGATAATGACGGTACCTGACTAAGAAGCTCCGGCTAAATACGTGCCAGCAGCCGCGGTAATACGTATGGAGCAAGCGTTATCCGGAATTACTGGGTGTAAAGGGTGCGTAGGTGGTATGGCAAGTCAGAAGTGAAAACCCAGGGCTTAACTCTGGGACTGCTTTTGAAACTGTCAGACTGGAGTGCAGGAGAGGTAAGCGGAATTCCTAGTGTAGCGGTGAAATGCGTAGATATTAGGAGGAACATCAGTGGCGAAGGCGGCTTACTGGACTGAAACTGACACTGATGCACGAAAGCGTGGGGAGCAAACAGGATTAGATACCCT
+
GF@E+BFGGGGGGFFGGGGGGGGGGFF7FGGGGGFGGGGGDGG7FGGGGGGGDFFAF,FE?DFFGGG7F7+FFGFFFCGFFGGGGGC,<C<F7F=FGFGF9EGFFEF9,,>FGG8:D@FCGFGGC7*CFFFGFG9FCC<FFF9EE;<FGGD?GCFG7@<;C<>G>:*;,BA>FFEGG9@BFGFGFF>;:>DFGGGFGCGFFE?7CCD<@F8EFFGFEFFC8,ECD@9FC7EACGEGGFC9888F=A:CCEE@FCF97GFGFGGGBFGFGFGFAFF8E@4:@CGFFB+FC8B?,FGGGFGFGGGGGGGFFGFCDGGFA<FGFA<A,9CFGGFDFF<CEFE,GGGGF@FFDEFGGGGGGGGF<DFE,EFGGGGFFFE,C,GGFGFGGGGGGGGFDFF9F<GCGGGGGGGGGCGCCCCC
@QYRCM 366
TGAGGAATATTGGTCAATGGACGCGAGTCTGAACCAGCCAAGTAGCGTGCAGGATGACGGCCCTATGGGTTGTAAACTGCTTTTGCGCGGGGATAACACCCTCCACGTGCTGGAGGTCTGCAGGTACCGCGCGAATAAGGACCGGCTAATTCCGTGCCAGCAGCCGCGGTAATACGGAAGGTCCGGGCGTTATCCGGATTTATTGGGTTTAAAGGGAGCGTAGGCCGTGAGGTAAGCGTGTTGTGAAATGTAGGCGCCCAACGTCTGCACTGCAGCGCGAACTGCCCCACTTGAGTGCGCGCAACGCCGGCGGAACTCGTCGTGTAGCGGTGAAATGCTTAGATATGACGAAGAACCCCGATTGCGAAGGCAGCTGGCGGGAGCGTAACTGACGCTGAAGCTCGAAAGCGCGGGTATCGAACAGGATTAGATACCCT
+
GGGGGFGGFGGGGGGGGGGGGGGGGGGGGGGGGGGGGGGGGGGGGGGGGEGGGGGGGGGGGGGGGGGGGGGGGGGGGGGGGGGGGGGGGGGGGGGGGGGGGGGGGGGF?FGGGGGEEGGGGFGGGFGGGGGGGGGGGGGGGGGGG?;GGG@GGGGGGGGGGGDFGGGGGGGGFFFGGGGGEGGGGGGGFF:CEEFEGEGGFGGFCFGEE>EGGGGGFEEFGGGGGGGFC=GGGGGGGGCGFFDCDGGGGGGGGGGGGGGFFFFFFBCFFFGGGGGGGGGGGGGGFGGGGGCGGGGGGGGGCBGF@GDGGGGGGGGGGGGGDGGGGGGGGGGGGGGGGGGGGGGFGGGGGGGGGGGGGGGGGGGGGGGGGGFGGGGGDGGGF7GGGGGGGGGGGGFEGGGGGGGGGGGGGGGGFGGGGGGGGGGGGGGGGGGGCCCCB
@QYRCM 67612
TGGGGAATATTGCACAATGGGGGAAACCCTGATGCAGCAACGCCGCGTGAGTGAAGAAGTATTTCGGTATGTAAAGCTCTATCAGCAGGGAAGATAATGACGGTACCTGACTAAGAAGCTCCGGCTAAATACGTGCCAGCAGCCGCGGTAATACGTATGGAGCAAGCGTTATCCGGATTTACTGGGTGTAAAGGGTGCGTAGGTGGCAGTGCAAGTCAGATGTGAAAGGCCGGGGCCCAACCCCGGAGCTGCATTTGAAACTGCATAGCTGGAGTACAGGAGAGGCAGGCGGAATTCCTAGTGTAGCGGTGAAATGCGTAGATATTAGGAGGAACACCAGTGGCGAAGGCGGCCTGCTGGACTGTTACTGACACTGAGGCACGAAAGCGTGGGGAGCAAACAGGATTAGATACCCT
+
GGGGGGGGGGGGGGGGGGGGGGGGGGGGGGGGGGGGGGGGGGGGGGGGGFGEFGGGGG?FGGGGGGDGGGGGGGGGGGGGGGGGFGFFDDGGDGGGGGGGGGGDGGGGGGGGGGGGGGGFFGGGGGGGGGGGCFDGBFFGGDFGGGGEGGCAFGFGG>GFGGGGGGDFGFEGGGDCCFCFGGGGGGGGGGGGGGE@ECCFGGCFDGFGGGGGGGGGGGGGGGGGFGGGGFGGFEEG5GGCEGGEFFEGGGGGGGGGGGGGC<GGGGGGFFFGGFGFEGGGGFFFFEGGF@FGGGGGGGDGGGGGGGGGFGGGEDGE?GGGGGGEFFGGFCFFEGGGGGGGGGGGGGGGGGGC8GGGGGGGGGGGFFFFGGGFDCGGGGGFGGGGGGGGGGGGGGGGFGGGGGGGGGGGGFGCCCCC
@QYRCM 62416
TGAGGAATATTGGTCAATGGACGAGAGTCTGAGCCAGCCAAGTAGCGTGCAGGATGACGGCCCTATGGGTTGTAAACTGCTTTTATAAGGGAATAAAGTGAGTCTCGTGAGACTTTTTGCATGTACCTTATGAATAAGGACCGGCTAATTCCGTGGCAGCAGCCGCGGTAATACGGAAGGTCCGGGCGTTATCCGGATTTATTGGGTTTAAAGGGAGCGTAGGCCGGAGATTAAGCGTGTTGTGAAATGTAGACGCTCAACGTCTGCACTGCAGCGCGAACTGGTTTCCTTGAGTACGCACAAAGTGGGCGGAATTCGTGGTGTAGCGGTGAAATGCTTAGATATCACGAAGAACTCCGATTGCGAAGGCAGCTCACTGGAGCGCAACTGACGCTGAAGCTCGAAAGTGCGGGTATCGAACAGGATTAGATACCCT
+
FFAFFCEFGGFAC@EFGGGGGGGDEGGFGGGGGGGGFGFGAFFFGGGGGGGGGGC8DFGC@+@D8@A8F<FEFGGGGGGDFG9EECFGGGGGCFCEE9FFGGFDFGDGCF=AEEFCEFGCFFGGCG,?FFA<<?A<F<FFFFF@EAF@ED;D>DC@CD:BFDFAFGGGG@;;DFGFGFE::>CFCGGGGDBCFDGGFGFGGFGGFFFCFECFGGC::7CEBC::C8>8:,DGGGDEECB?GGGG>GG@BF>A3F<F@:FGGGGDFGFFFFECFGFF4CGGGGGGGGF8@GGFGGGGGGFFB,F@GECCEDFAFFC7GFEFFDGGGGGGGGGGFFCCFCGF<FB<FDEFGGFGEB+7CGGECCF7FGGGGGGFGF9GGGFB@+GGGGGGGGGGGGGGGFCDGCGGGGGFCGGGGGGGEFGGDFDGGFFFGGFC<CCB
@QYRCM 369
TGGGGAATATTGCACAATGGGGGGAACCCTGATGCAGCAACGCCGCGTGAGTGAAGAAGTATTTCGGTATGTAAAGCTCTATCAGCAGGGAAGATAATGACGGTACCTGACTAAGAAGCTCCGGCTAAATACGTGCCAGCAGCCGCGGTAATACGTATGGAGCAAGCGTTATCCGGAATTACTGGGTGTAAAGGGTGCGTAGGTGGTATGGCAAGTCAGAAGTGAAAACCCAGGGCTTAACTCTGGGACTGCTTTTGAAACTGTCAGACTGGAGTGCAGGAGAGGTAAGCGGAATTCCTAGTGTAGCGGTGAAATGCGTAGATATTAGGAGGAACATCAGTGGCGAAGGCGGCTTACTGGACTGAAACTGACACTGAGGCACGAAAGCGTGGGGAGCAAACAGGATTAGATACCCT
+
GGGGGGGGGGGGGGGFGGGDCGGGGGGGGGGGGGGGGGGGGGGGGDGGGGGGFFGGGGGGGGGFGGGFEFGFFGGGGGGGGGGGGGGGGGGFGGGGGGFFGGGGGGGG?FGGGGGGGFFGGGGDGGGGGGGGGGGGGGGCGGFFDFFFGGG@GGECG><F>GDGGGGGFGGFGGGGGGG4GGGGGGGGGGF:GGGCDEECGFDGGGGGFGGGGGGGGFGGGGGGFFCEGGGGGGGGFDCCFGGGGF@GFDB87GGFDDGFF4B-FGGFBFGG>DGGGGGGFG9GGGECFEE?CGGF@FEAGF@F7@>GGFDGFGGFFGGGGGGGFGGGE<EFGFFFEGGGGGGGGGGGGGGGGFGGGGGF9GGGFGGGGGFF,GGGFGGFEGGGGGGGGFGGGFAGGGGGGGGGGGGGGGGCCCCC
@QYRCM 370
TGAGGAATATTGGTCAATGGACGAGAGTCTGAACCAGCCAAGTAGCGTGCAGGATGACGGCCCTATGGGTTGTAGACTGCTTTTATAAGGGAATAAAGTGAGTCTCGTGAGACTTTTTGCATGTACCTTATGAATAAGGACCGGCTAATTCCGTGCCAGCAGCCGCGGTAATACGGAAGGTCCGGGCGTTATCCGGATTTATTGGGTTTAAAGGGAGCGTAGGCCGGAGATTAAGCTTGTTGTGAAATGTAGACGCTCAACGTCTGCACTGCAGCGCGAACTGGTTTCCTTGAGCACGCACAAAGTGGGCGGAATTCGTGGTGTAGCGGTGAAATGCTTAGATATCACGAAGAACTCCGATTGCGAAGGCAGCTCACTGGAGCGCAACTGACGCTGAAGCTCGAAAGTGCGGGTATCGAACAGGAGTAGATACCCT
+
F8@FG@@E<FFGFGGGGEAFFGCCFGDGFCFEFF<CFFFGF<,<F9FFCFFFFGGGGG7C+@:FEGGFDEC==6,<9,,CE,EFF99FGG8<EFG,C<<9FF<EE?,FG,C9BFG,<F+FGGGB@AFFAFFFGDAFAF9,?=+@+@:@E9,,,@BF79>F:9DC<G>GGGG:GFF4@@<7DGGGEE6ACFEGC;FG?CG;<:B@<FCF8?GGG?=#9:88?E*+F88CGCGGG?E@$:8>:DFC@DFCCF<C><8;F:FGGE@8FFGF@FG6>7:CEFBC,CDFDDF8DAC??BB:GF@E:E?B77GCEFFEFBCGGFDFEECB7F@B5,GFGFC,FFECGGF@E<GGGGGF@GECEGGFGDGFE9GFFGGGFGCFFGEFBC>GFGFFCB6C,GGGGDGGGGGFEFFC@@ECGFFFGGGFFDGEECCGGGGCC,C<
@QYRCM 371
TGGGGAATATTGCACAATGGGCGAAAGCCTGATGCAGCGACGCCGCGTGAGCGAAGAAGTATTTCGGTATGTAAAGCTCTATCAGCAGGGAAGATAATGACGGTACCTGACTAAGGAGCACCGGCTAAATACGTGCCAGCAGCCGCGGTAATACGTATGGTGCAAGCGTTATCCGGATTTACTGGGTGTAAAGGGAGCGCAGGCGGTGCGGCAAGTCTGATGTGAAAGCCCGGGGCTCAACCCCGGTACTGCATTGGAAACTGTCGTACTAGAGTGTCGGAGGGGTAAGCGGAATTCCTAGTGTAGCGGTGAAATGCGTAGATATTAGGAGGAACACCAGTGGCGAAGGCGGCTTACTGGACGATAACTGACGCTGAGGCTCGAAAGCGTGGGGAGCAAACAGGATTAGATACCCT
+
FGGFGGGGGGGGGGGGGGGGGGGGGGGGGGGGGGGGGGGGGGGGGGGGGGGGGGGGGGGGGGGGGGGGGFGGGGGCGGGGGGGGGGGGGGGGGGGGGGGGGGGGGGGGGGGGGGGGGGGGGGGGGGGGGGGGFFGGGGGGGGGGCFGGFEGFGGGDF9FGGEGGGGFG<:FFGGGGGGDGGGGGGGFEFFGGGGGGFGGGGGCCGGGGCGGGGGGGGGGGGGGGEFEGGFGGGGGGDGGGCGEGFEGGGGFFGGFEFFFG6?FCGGGFFFGGGGFGE=GGGFDGGGGGGCFFFCGGFFEGGGGEEGGGGGGGGGGGGGGGGGGFGGGGGGGGEFGGGGGECFCGGGGGGGGGGGGGGGGGGGGGGGGGGGGGGGGGGGGGGDGGDGGGGGGGGGGGGGGGGGGGGGGGGGGCCCCC
@QYRCM 372
TGGGGAATATTGGGCAATGGGCGAAAGCCTGACCCAGCAACGCCGCGTGAGGGAAGAAGGTTTTCGGATTGTAAACCTCTGTCCTAAGGGACAAAGGAAGTGACGGTACCTTAGGAGGAAGCCCCGGCTAACTACGTGCCAGAAGCCGCGGCAATACGTAGGGGGCGAGCGTTGTCCGGAATGACTGGGCGTAAAGGGCGTGTAGGCGGCAGTATAAGTCCGGAGTGAAAGTCCTGCTTTCAAGGTGGGAATTGCTTTGGAGACTGTACAGCTTGAGTGCGGAAGAGGTAAGGGGAATTCCCAGTGTAGCGGTGAAATGCGTAGAGATTGGGAGGAACACCAGTGGCGAAGGCGACTTACTGGGCCGTAACTGACACTGAGGCACGAAAGCGTGGGGAGCAAACAGGATTAGATACCCT
+
FFGEFEGFGFGGGGGGGGGFGGGGGGEGGGGGGGGGGGGGGGCEGGGGEFGGEGFGGFGGGGGGFGGG@FDGFEFFGGGGGGGGGGGGGGGG+B,,:BEFDFFGGEGCC?D9FDFGGGGGAFGCFGGEFGGGGFCE<@CGFD,8@C#>FEE;>:.?BFFFFEFGFGG>BFGEGDCFGGGGG:CF==GGFDEEEFF@C?@C>C:CF;6?ECCF89*FFGGGGG,GE8GGGGGEDC@CGDFFGGGGFFDFFCFGGFCGGGFDCEGFGFFGGGFF=7G=GDGGDFFGGGGFFDF=,GEF8GFGGGGGGGFCGFE,GGGGFCGGGGGGGGFEFCFC,GFGFFGGGF@7GGGFGGEC7GFFGFCFGGGGEGGGGGGGGGGGGGGGGGGGGFGGGGGGGGFGGGGFGGGGFFGGGFEEE8CCCCC
@QYRCM 373
TGGGGAATATTGGGCAATGGGCGAAAGCCTGACCCAGCAACGCCGCGTGAGGGAAGAAGGTTTTCGGATTGTAAACCTCTTTCCTAAGGGACGAAAGAAGTGACGGTACCTTAGGAGGAAGCCCCGGCTAACTACGTGCCAGCAGCCGCGGCAAGACGTAGGGGGCGAGCGTTGTACGGAATGACTGGGTGTAAAGGGCGTGTAGGCGGCAGGATAAGTCCGGAGTGAAAGTACTGCTTTCAAGGTGGGAATTGCTTTGGAGACTGTACAGCTTGAGTGCGGAAGAGGTAAGTGGAATTCCCAGTGTAGCGGTGAAATGCGTAGAGATTGGGAGGAACACCAGTGGCGAAGGCGACTTACTGGGCCGTAACTGACACTGAGGCACGAAAGCGTGGGGAGCAAACAGGATTAGATACCCT
+
FGGGGGGGGGGGD8EEGGGGCEGGCFFEFGGGGGGGGGGGGG>EDFGGGGGGGG?CFGFFFEGGGGGC7?DFGGE?FGDG,BBBFDGGGGF<F@C+4:<EFCDF+++6+C,CDD9C,++::B83C48+@CA<,8F2:DG?BFFFD>C8C*12C=0:FF12<2<*?CG8C9C+C;5#<A8CEEE?=FF6>#::FCFFG8:9*FA8?F0FE,,/#3EB>G=@;ECDGG<E?EB@0C?9:8DB9>C:=<,F?EF,FFC0/D6@CEFCGGEA8=F?GGGGG@GGEC>GGGFFFC?FCGFGGGFE,59GGGGGGGGGGFCFGGGGGGGGGGFFC=FGFGGGF@CC8FEGGGGFGGGGF<@FEGGGGCF7F@GFFFGGGFCE,GGGCGEEGFEGGGGGGEFGGGGGGGGGGGGGFGGGGGCCCCC
@QYRCM 74411
TGAGGAATATTGGTCAATGGACGAGAGTCTGAACCAGCCAAGTAGCGTGCAGGATGACGGCCCTATGGGTTGTAAACTGCTTTTATAAGGGAATAAAGTGAGAGTCGTGACTCTTTTTGCATGTACCTTATGAATAAGGACCGGCTAATTCCGTGCCAGCAGCCGCGGTAATACGGAAGGTGCGGGCGTTATCCGGATTTATTGGGTTTAAAGGGAGCGTAGGCCGGAGATTAAGCGTGTTGTGAAATGTAGATGCTCAACATCTGAACTGCAGGGCGAACTGGTTTCCTTGAGTACGCACAAAGTGGGCGGAATTCGTGGTGTAGCGGTGAAATGCTTAGATATCACGAAGAACTCCGATTGCGAAGGCAGCTCACTGGAGCGCAACTGACGCTGAAGCTCGAAAGTGCGGGTATCGAACAGGATTAGATACCCT
+
EFFGFGGGEEFFFCFGGFGGGGGGEGGEGGGG<EFGGGGGGG@CFGDGGGCGGEEFG<FG@@@@F8FEFC:@,CFFFGF9<FF<<EFFGFFGFFGFGCFG9FG?F<FFCFGF??E<ECFFGE9,CF<,CFFFAG,AF@GG*D??F6B=C>DBB==4DCFGGGGGE>FFBGCFDBG@7FAFC&:5=E6GGF=>F5;=3GGFFFCC?AFG@CGGFB@FGGGGEGDCCD:3:FFEE;@0CFC,GFFGCCFCFCCE2CF2FFGGFE9EFGGFEGFCFF+C3?GGGF=D,,,8BAFDCFC+C:FFAEF8GCFCG@GGF@GGF7FGGGGGGGGGGGGGGGGFGCGGCFFGGFDDGGGGECC-EFD77FFDGGGGGF<GGGFEFE:B+7GGGGGGGGGGGGGGFCGDGGFCGGGEEGGFGFAGGFGGGGGGGGGGGGGCCCCC
@QYRCM 375
TGGGGAATATTGGGCAATGGGCGCAAGCCTGACCCAGCAACGCCGCGTGAAGGAAGAAGGCTTTCGGGTTGTAAAATTCTTTTGTCAGGGAAGAGTAGAAGACGGTACATGACGAATAAGCCACGGCTAACTACGGGCCAGCAGCCGCGGTAATAAGTAGGTGGCAAGCGTTGTCCGGCTTTACTGGGTGTAAAGGGAGCGTAGACGGTTTTGCAAGTCTGAAGTGAAAGCCCGGGGCTTAACCCCGGGACTGCTTTGGAAACTGTGGGACTAGAGTGCAGTAGAGGTAAGTGGAATTCCTAGTGTAGCGGTGAAATGCGTAGATATTAGGAGGAACACCAGTGGCGAAGGCGGCTTACTGGACTGTAACTGACGTTGAGGCTCGAAAGCGTGGGGAGCAAACAGGATTAGATACCCT
+
GECGGFDG@FG,,,CEGGGG,EECGGGGGGGG8,6CFGGGGGGGGGGGGGEFGGGGGGGG8FGG9EG:E,CFGFG,5EGGGGGFF<?F<FF<FC,9CF,@,4,8=B<=5,,5,B+@,:<DE0:63<63<B<B9.:)GGB@<091=*C8>:>FF=,#FBFFGC<DFGCC>F5BDF<9;/##C8=*FFEA#CB8<DE:B>D<>*,C;GDGDCD?,,GFGGGGGC@GGGGGEE8>+C+DB,GFGFE@++,A,D<D>,,AF9GGFFF7B4,9GFF,CGGGGFGFE,GGGGGFGGGGGGFEEFFF:5GGGGEGGGF<FGGGFGGGGFGGGFE6<FF,,GGGGGGGFGGGGGGEDGGGGGGFC@GGGFEE,GGGGFCGFGGFGGGGGGGGGFF:@++GGGGCFGGCGGFFGGGGGGGGGCCCCC
@QYRCM 376
TGGGGAATATTGCACAATGGGGGAAACCCTGATGCAGCGACGCCGCGTGAAGGAAGAAGTATCTCGGTATGTAAACTTCTATCAGCAGGGAAGAAAATGACGGTACCTAACAAGAAAGCACCGGCTAACTACGTGCCAGCAGCCGCGGTAAAACGTAGGGTGCAAGCGTTGTCCGGAATTACTGGGTGTAAAGGGAGCGCAGGCGGACCGGCAAGTTGGAAGTGAAAACTATGGGCTCAACCCATAAATTGCTTTCAAAACTGCTGGCCTTGAGTAGTGCAGAGGTAGGTGGAATTCCCGGTGTAGCGGTGGAATGCGTAGATATCGGGAGGAACACCAGTGGCGAAGGCGACCTACTGGGCACCAACTGACGCTGAGGCTCGAAAGCATGGGTAGCAAACAGGATTAGATACCCT
+
CEFFDEGGGGGDGDGGGGGGGGDGGGGGGGGFFE9,@ECCEGGEEC:F>F7,=FFGGCE,<EEDEFFB8F?FFFGFG<FFEEFA9,,BFFFGGFGGGGEAE+FB+7BEGG?FF,BDF880DF0<CEG7C=>D>>AFCE<BDCGGE<CCAC>FCC;7BDFFFA@FGE>FF>:=B3=<E<CF;<<CEC7BAEGGFCGBDGGCEFC7?@E@8DGFGFD?<9EF#GGFF@<@>C:CEG#<@7GFGGCDF3F9@FF@CFF:FEGFDGD=D;FFFFAE8FF<F<C::F9FF8GEDEF9FA@@+GGFFDCCC=@,CGFAEGECGGGFGECEEFEAGFCGGGGGGGFGGGGGGEFC>GGGGCFCCFFFF8EEFGF>GGGGGGGGGGFCDBGGFGGGGGGGGGGGGGGGGGGFFEEAFGFA8CC@
@QYRCM 76812
TGGGGAATATTGGGCAATGGGCGCAAGCCTGACCCAGCAACGCCGCGTGAAGGAAGAAGGCTTTCGGGTTGTAAACTTCTTTTGTCAGGGACGAGCAGAAGACGATACCTGACGAATAAGCCACGGCTAACTACGTGCCAGCAGCCGCGGTAATACGTAGGTGGCAAGCGTTGTCCGGATTTACTGGGTGTAAAGGGCGTGTAGCCGGGTCGGCAAGTCAGATGTGAAATCCACGGGCTTAACTCGTGAACTGCATTTGAAACTGTTGATCTTGAGTATCGGAGAGGCCATCGGAATTCCTAGTGTAGCGGTGAAATGCGTAGATATTAGGAGGAACACCAGTGGCGAAGGCGGATTGCTGGACGACAACAGACTGTGAGGCGCGAAAGCGTGGGGCGCAAACAGGATTAGATACCCT
+
GFF8+FGGGEG9<@FGGGF<FDCCEEGGGGGFEFGDGEGGGGGGGGEEEGGGGGFGGGGGGGGGGD7FGG>FA?,B?FFCFE?C=<FFFGDFC>+=FC,B=EFDEGG7FGFGGGGGG73=FGGGGCGFDAFDFGC,>FGGFGGGGGCGD76>>CBF>?F<FFF<<C2=>AFCC<:B;@<<E9:<3C<@0GFFFFCC89:?FEEC@C>EEFCEEE5EF:9<@0=8>@<FGF:<9CCGACFGGFCGDDFBEDGFGGC<EGEC3<ACEGF#ACFFFF,F@.#@FFEA,B4+++88FFDCEF<C,,F@C=CDEAF?,ADFCCGGFFGFEBF<F8AGFGGFEE<F8FC,:@FC@,768FEGGGF@@,F7FECFC<,FF9EE8C7GDGGFADGEGGGGFCB@+F8DGFGECGFCDC,;-@9?CA
@QYRCM 378
TGGGGAATATTGCACATTGGGCGAAAGCCTGATGCAGCGACGCCGCGTGAGCGAAGAAGTATTTCGGTATGTAAAGCTCTATCAGCAGGGAAGATAATGACGGTACCTGACTAAGAAGCACCGGCTAAATACGCGCCAGCAGCCGCGGTAATACGTATGGTGCAAGCGTTATCCGGATTTACTGGGTGTAAAGGGAGCGCGGGCGGTGCGGCAAGTCTGATGTGAAAGCCCGGGGCTCAACCCCGGTACTGCATTGGAAACTGTCGTACTAGAGTGTCGGAGGGGTAAGCAGAATTCCTAGTGTAGCGGTGAAATGCGTAGATATTAGGAGGAACACCAGTGGCGAAGGCGGCTTACTGGACGATAACTGACGCTGAGGCTCGAAAGCGTGGGGAGCAAACAGGATTAGATACCCT
+
,FFGGECFFGGGGGGF,<FFCFECFEFGGFGGGFDGGGEGCGE:FDGFDEGGC>FFFD@,<?<CEGGCFGFGAGGGFDGGGAADGGGGGC@E@DFGGFGGFCFGGGFGFDF<FFGGGGGFFFGDGBFGGGGG:>FGEE@FGGGE><4>>GGGGCGGGC<F12GFF?CF<CFGG9?FGFGFGGFFEFFEFFGGFGGFDGG1:CEGGEGEEEG69AFGF:E;CFGFGGGGGGGGEGGFDBC9E=6GGFFGFEB@GFCCFF?FFC;=DFDEEC:CCF=C@B5=:FF<@DF9FDE?B8B,FFE9GGGGGGEEGFC,=C>GGGFEE,9GGGFECGGF:FE6C9,CF7@C9:@CGGEF<EC<8DDGF8GGGFF7CCCFC,;CCEGCF:GFCBCECCGGGEGFFC9AGGGGGFFFDGDCCCC@
@QYRCM 89561
TGAGGAATATTGGTCAATGGGCGAGAGCCTGAACCAGCCAAGTAGCGTGCAGGATGACGGCCCTATGGGTTGTAAACTGCTTTTATAAGGGAATAAAGTGAGAGTCGTGACTCTTTTTGCATGTACCTTATGAATAAGGACCGGCTAATTCCGTGCCAGCAGCCGCGGTAATACGGAAGGTCCGGGCGTTATCCGGATTTATTGGGTTTAAAGGGAGCGTAGGCCGGAGATTAAGCGTGTTGTGAAATGTAGATGCTCAACATCTGAACTGCAGCGCGAACTGGTTTCCTTGAGTACGCACAAAGTGGGCGGAATTCGTGGTGTAGCGGTGAAATGCTTAGATATCACGAAGAACTCCGATTGCGAAGGCAGCTCACTGGAGCGCAACTGACGCTGAAGCTCGAAAGTGCGGGTATCGAACAGGATTAGATACCCT
+
FGGGGGGGGGFGGGGGGGGGGGGGGGGGGGGGGGGGGGGGCFFGGGGGGGFFGGGGGGGGEGGGGGGGGCFGGGFGGFGGGGGGGGGGGGGGGGGGGCEFGGGGEDEDFEGGGGGADFCGGCGGG9FFF9EGGGFGGGFDDFGCC7FFG9FBF?EGGGGGGGGG:EGECFGGGFGGGGGGGGGGGGGGGGGGGGFCCFGGGGGGGGEFGCCFFCFGGGGFGFGGFGGCEGGGFDGGGGGGGFFFGGGGFGGCFDGG?FFFFGGGGGGGGGGFGGCGGFFGGGGGFGFGGGGFGGGF>FEA9FGGGGGGGGGGGGGGGGGF<GF@EGGGGFGGFFF<,GDGGFGGGGGGGFFGF?>@FFFGEGGGGGGGGGGGFGGGGGGGEGGGGGGGGGGGGGGGFGEFGGGGGGGGGGGGGGGGGGGGGGGGGGGGGGGCCCCC
@QYRCM 380
TGAGGAATATTGGTCAATGGACGAGAGTCTGAACCAGCCAAGTAGCGTGCAGGATGACGGCTCTATGGGTTGTAAACTGCTTTTATAGGGGAATAAAGTGAGTCTCGTGAGACTTTTTGCATGTACCTTATGAATAAGGACCGGCTAATTCCGTGCCAGCAGCCGCGGTAATACGGAAGGTCCGGGCGTTATCCGGATTTATTGGGTTTAAAGGGAGCGTAGGCCGGAGATTAAGCGTGTTGTGAAATGTAGACGCTCAACGTCTGCACTGCAGCGCGAACTGGTTTCCTTGAGTACGCACAAAGTGGGCGGAATTCGTGGTGTAGCGGTGAAATGCTTAGATATCACGAAGAACTCCGATTGCGAAGGCAGCTCACTGGAGCGCAACTGACGCTGAAGCTCGAAAGTGCGGGTATCGAACAGGATTAGATACCCT
+
FFEGG8FFFGGG@CEFGGFGGGGGC+@FFGGGGGFGC@@FGGCFFCFGGGGGCEGFGGE7@CFCFF9F=FGGGGGCFGGGGCFGGG<FGGGGGGGAGGGGGGFFGGGGGGGGGCGFFGGCFGGGGGFGGFFGGGGGGGGGGGGGGGGGGGGGFC+@C9=D@FDFFGGGEEFFEFGGDEEGFGFGGE8C<DGBCFF;4B9A:GEGGFFFECFEGGGFGGGFEEDGGGC;FFCFGGGGGFEGF@95GFC;GC4@BCFA<CFEEGFFFFCE/GGGGDEGGGGGGGGGF8@FB<FGGGEFF98F:AFFGGF@F8F<D4+GGGGGGGGGGGGFDFFGGGEFFGGFFEAF:,FFFDGGGFCCFCFCGEGGFF9FFGFCFF9GGGEGCC:C,E@EGGFDEGGFF:CDDCGGGGF:C@GGGFGFGGGFCGGGFGGGGGGCCCCC
@QYRCM 90083
TGAGGAATATTGGTCAATGGACGAGAGTCTGAACCAGCCAAGTAGCGTGCAGGATGACGGCCCTATGGGTTGTAAACTGCTTTTATAAGGGAATAAAGTGAGTCTCGTGAGACTTTTTGCATGTACCTTATGAATAAGGACCGGCTAATTCCGTGCCAGCAGCCTCGGTAATACGGAAGGTCCGGGCGTTATCCGGATTGATTGGGTTTAAAGGGAGCGTAGGCCGGAGATTAAGCGTGTTGTGAAATGTAGACGCTCAACGTCTGCACTGCAGCGCGAACTGGTTTCCTTGAGTACGCACAAAGTGGGCGGAATTCGTGGTGTAGCGGTGAAATGCTTAGATATCACGAAGAACTCCGATTGCGAAGGCAGCTCACTGGAGCTCAACTGACGCTGAAGCTCGAAAGTGCGGGTATCGAACAGGATTAGATACCCT
+
FC,EFD?EC<EFDGGEFEFEFFEFEFGGGGGGGCFE<F@FGGFFFECF7@FF?,6EEG7FEGGEC8<D@,,+CFGGGGGGFG9CCFGG<<CFGGAEGCF9AE?D9EEB<FGGGGFGGG+EEFCFGGDGGGGG9F9FGGGFEB@>CFGGFF;FCFFEGGGGFDFC,6FFG78<CF54+7C7>9@5B?F:C<FGFCCEF1G(@FGGCF@CF?CF<2ECCE<1BB=<F?=?FE9>CFG?CGCEGFEACFG8=@FC<<B@ACGFBEAD6,3GFFEBFDGF>D;C:FFA<F,CGFGGGGGGGGFF9FGEC7:FEECGFFBEDGGGGGGGE:45FGGGGEFDFFGEFFE8F@E@FC,GFC7FFDFC@CFDDAFFE<GF,GFE8GFCC6,,FCGGGC@CE@9F,GGFFCGF@:GGGEFGGGDCEGGGGGGGGE<FGDGC@CCC
@QYRCM 86747
TGAGGAATATTGGTCCATGGACGAGAGTCTGAACCAGCCAAGTAGCGTGCAGGCTGACGGCCCTATGGGTTGTAAACTGCTTTTATAAGGGAATAAAGTGAGTATCGTGAGACTTTTTGCATGTACCTTATGAATAAGGACCGGCTAATTACGTGCCCGCAGCCGCGGTAATACGGAAGGTACGGGCGTTATCCGGATTTATTGGGTTTAACGGGAGCGTAGGCCGGAGATTAAGCGTGTTGTGAAATGTAGACGCTCAACGTCTGCACTGCAGCGCGAACTGGTTTACGTGAGTACGCACAAAGTGGGCGGAATTCGTGGGGTAGCGGGGAAATGCGTAGATATCACGAAGAACTCCGATTGCGAAGGCAGCTCACTGGAGCGCAACTGACGCTGAAGCTCGAAAGTGCGGGTATCGAACAGGATTAGAGACCCT
+
ECGGGCEGDAA9EF<,C<EFE?E:@@C<@CF<FFC<EF8FGE,CFFFE7FF9E+E,4C,@@7CCEFF8D<B+BDCFD,,CFEGGG9FF,:=C4EE9B,<BFGC,FE+:?4+,5:BE<FG,,,BFEF9@5B?CDG9<FFFD<+8+@F@DF,,:FFFFG?FC7CG,@8FCFF<FB9?7'78<D#@77@C:CCEF:<=*<2'$<?@E@CFFCFF5FC4<:CAGEGEC<CE58GFGFDCGEFF<C<:FFFGFGFEF>'+22?9@:=F,FFCCGGC>#/F@@C<7FGFD<,>,A,,CFF@+CDGFAFEAC7GGFEACF@C=+CF+A<7FGGEDC5,<B,EEF?GFF=GFFCA@GFEFGGGGFDF7GGGFEE9FGFGCEC,9FFFB@@8,CC,GF@B@6,<C,7F8@CF@<ECGGEGGEFGF@GFEDFFFF<FE@@,CCCCC
@QYRCM 85694
TGAGGACTATTGGTCACTGGACGAGAGTCTGAACCAGCCAAGTAGCGTGCAGGATGACGGCCCTATGGGTTGTAAACTGCTTTTATAAGGGAATAAAGTGAGTCTCGTGAGACTTTTTGCATGTACCTTATGACTAAGGACCGGCTAATTCCGTGCCAGCAGCCGCGGTAATACGGAAGGTCCGGGCGTTATCCGGATTTATTGGGTTTCAAGGGAGCGTAGGCCGGAGATTAAGCGTGTTGTGAAATGTAGACGCTCAACGTCTGCACTGCAGCGCGAACTGGTGTCATTGAGTACGCACAAAGTGGGCGGAAGTCGTGGTGTAGCGGGGAAATGCTTAGATATCACGAAGAACGCCGATTGCGAAGGCAGCTCACTGGAGCGCAACTGACGCTGAAGCTCGAAAGTGCGGGTATCGAACAGGATTAGAAACCCT
+
GCFFGG,EE@CC9FFF,ECCDEE++@BFGGGF9EF8FGG@@EFGGGGGGGGGGGECFGGGGGFGCFDG8FE:@EGFGG9FFFA<?FE,?CF@4<,C?<A9FFGGEFFFAFDDFGGGGGGGGGGGGGGCF,?BE,8,:5A9F@FBCFCDDF9C=,+@F@B=C<8FECG?7C3%7<>:*>:FCFFE>CECE=1=CFBC+A5B:<8GCF@FC+G8F:1<8CC?C:CE8?88*,?&GC7EEC<CF@CCF7,D?E<C>B8F>5EDBCGFCB<D9BCC>C@3<3<>FCFBC,@B,<CFFF=FFD:DE?,F:7FF7@E<FB+++B+8FFEFC44B:,,F-FBF<,,;ACFA,C<FFGFEF@@+CDE6:CCDE<EE?GCE@F9DDF@EC@:99FFF:@CF9ADCGEGFC@FE@GFGFEGGGF@,EFFC9GDGGFFFFC,@CB8C
@QYRCM 80617
TGGGGAATATTGCACAATGGGCGAAAGCCTGATGCAGCAACGCCGCGTCAAGGAAGAAGGTCTTCGGATTGTAAACTCCTGTTGTTGAGGAAGATAATGACGGTACTCAACAAGGAAGTGACGGCTAACTACGTGCCAGCAGCCGCGGTAAAACGTAGGTCACAAGCGTTGTCCGGAATTACTGGGTGTAAAGGGAGCGCAGGCGGGATGGCAAGTTGGAAGTGAAATCCATGGGCTCAACCCATGAACTGCTTTCAAAACTGTTGTTCTTGAGTCGTGCAGAGGTAAGTGGAATTCCCGGTGTAGCGGTGGAATGCGTAGATATCGGGAGGAACACCAGTGGCGAAGGCGGCTTACTGGGCACCAACTGACGCTGAGGCTCGAAAGTGTGGGTAGCAAACAGGATTAGATACCCT
+
FGGFGGGGGGDFGGGGGGGGG8FGGG:FFGFGGFGGGG,EFEGGG@FF+,,,:,CDEFGGE9FFGGG@7FEFGGG95BFG,B?<A,,9<==FEG?FGFAFF+8F@F<,,AF,B8AEBFC.AFGGGGGGGGGGEFGFGFGGGD@FGGCBCCE07@<DFGG5C:FFGFGGGG/CFGGDE:ECGG>GFCEAFGFGFFG8@EF*CFEGGG>#,3,CCGCF7@FBCGFFGGF.FFF-GGFGG-:1>CE:9F9F?FFGFFC,'F?GFDFF9#8,F=9GFGF'5(FAGGGGFCF<F9GGFFF7@++@GFGGEGFCFFE,FGEGGGFDGDGFC67GGFGGGGGGGGGGGGGEGGFEGGGEC,GGGFFC696,,GGFGGGFC,GGFC,EEFGFFFC7GGGFF9GGDCGGFGGGFFGFGGGCCCCC
@QYRCM 83575
TGAGGAATATTGGTCAATGGACGAGAGTCTGAACCAGCCAAGTAGCGTGCAGGATGACGGCCCTATGGGTTGTAAACTGCTTTTATAAGGGAATAAGGTGAGTATCGTGAGACTTTTTGCATGTACCTTATGAATAAGGACCGGCTAATTCCGTGCCAGCAGCCGCGGTAATACGGAAGGTCCGGGCGTTATCCGGATTTATTGGGTTTAAAGGGAGCGTAGGCCGGAGATTAAGCGTGTTGTGAAATGTAGACGCTCAACGTCTGCACTGCAGCGCGAACTGGTTTCCTTGAGTACGCACAAAGTGGGCGGAATTCGGTGTGTAGCGGTGAAATGCTGAGATATCACGAAGAACTCCGATTGCGAAGGCAGCTCACTGGAGCGCAACTGACGCAGTAGCTCGAAAGGTCGGGTATCGAACGGGATTAGATACCCT
+
FEFFDFG?FCGGFGGGEGF<CCFD:CGFGGGED@FCE8@EFFFFGG7FFFF9E,CFF9FEC:@DFFAEDFCFFFGF,?E9,ECFFFGGGGGFCFFDF9EFC?,,<EC<FFDG,5A,CFGGFFFEEF,BFGFCF9EGGGGF,?FGG+FFEFDBCE++3>DC583,@C;FGGGFC@<@CFF1;,F@156CGGG:,<=?<BC@CC#C?<;=8BFGG-<849=C<DEC=C>5CC<4<FFC;,&;FD2:9FCFEF5@<+,<C<@3>CE<@/@@?CF6<<?D>BFE<<BDA,A:,=<?=CF:?=,,FE,FGGFBFE,59++B8+49FEC@8B=<,FDE9F<CFC,E?C,EDF6,GFGFFCGGDFF@B@F@,9@88DFA@DEFCFF:@7EGCFFFB8-B6;,,,C7C,B,,<@8++@,<GF<CE@@-FC9<FC6,@C,<B<,8
@QYRCM 61447
TGGGGAATATTGCACAATGGGGGAAACCCTGATGCAGCAACGCCGCGGGAGTGAAGCAGTATTTCGGTATGTAAAGCTCTATCAGCAGGGAAGATAATGACGGTACCTGACTAAGAAGCACCGGCTAAATACGTGCCAGCAGCCGCGGTAATACGTATGGTGCAAGCGTTATCCGGATTTACTGGGTGTAAAGGGAGCGCAGGCGGTGCGGAAAGTCTGATGTGAAAGCCCGGGGCTCAACCCCGGTACTGCATTGGAAACTGTCGTACTAGAGTGTCGGAGGGGTAAGCGGAATTCCTAGTGTAGCGGTGAAATGCGTAGATATTAGGAGGAACGCCAGTGGCGAAGGCGGCTTACTGGACGATAACTGACGCTGAGGCTCGAAAGCGTGGGGAGCAAACAGGATTAGATACCCT
+
EFG8@:CGGGGGGGFFFAE<C@FGGG?FGG<FGGCEGGGG?FFF7FE+>C@=<DFFGGFFEAEFGFGEFCGGGGF-<EAFGG9EE<EFC7<D7=AFFA9FGG+=BE<F9FFGGGGDCFFCFG;GGGGCAEDF@FCFFFFGGG>EFGGGGCE;DCFFCC;F6>GGGE:CFFFEEFG8EC1CEGFGFF<F7?EEECEGG<:CEGGEGG?:CGGGFGDGDFGGGFFGGGGDCFCGGFFC5AEF@CEGFEG@CFFGFGGGGGGGGGGGGGG=FDCGFGGFFF7EFFGGE:GGGGEGGFGGGCFDGFEGEGGGGGGGDGGGDFDFC<EFC9GGGFE@DGGGGGGGGGGGEFCF7GFEC,GGF@FEGFFEAGFDGGEGGCGGGGGFGGEFF7DGGFGGGGGGGGGFFFFEECFGFEGCCCCC
@QYRCM 387
TGGGGAATATTGGGCAATGGGCGAAAGCCTGACCCAGCAACGCCGCGTGAAGGAAGAAGGCCTTCGGGTTGTAAACTTCTTTTACTAGGGACGAAGGACGTGACGGTACTTGGAGAAAAAGCAACGGCTAACTCCGTGCCAGCAGCCGCGGTAATACGTAGGTTGCAAGCGTTGTCCGGATTTACTGGGTGTAAAGGGCGTGTAGGCGGAGATGCAAGTTAGGAGTGAAATCTATGGGCTCAACCCATAAACTGCTTCAAAAACTGTATCCCTTGAGTATCGGAGAGGCAAGCGGAATTCCTAGTGTAGCGGTGAAATGCGTAGATATTAGGAGGAACACCAGTGGCGAAGGCGGCTTGCTGGACGACAACTGACGCTGAGGCGCGAAAGCGTGGGGAGCAAACAGGATTAGATACCCT
+
CFGFC,BEGGGGGGGGGFGGGGGGGGGGGG?FGGGGGCGGGGGGG>FGG=FGGGGGGGGGGGGGGGGGGGGGGEGCGGFDFCFGDGGGGGGG@FG+FFFDFGGGDGGGGGGGCFAFGGGGECFFEFEGCGGGG<FGGGGGGGFGGGGGGGGGEG@GGF::>CFBFGGFEGG>D7FFFE?GGEFFGGGGF@,AGGFFCFG$GGGGGGGGE??EEFFGGGGFGGGFG@;CG;F@FEFEFCGD:;F>FCFGG>GFDCE<C??GGGGFE.DEFBFECGGFGDGGGGFGFFF77GGGGGGF@FGFEGFGGGGCECGGFFCGGGGGGFGCGGDGGGGGGFFGGGGGGGGGDGGGGGGGGGGGGGGFGGGGGGFGGGGGEEGGFGE@F@+EDGGGGGGGGGGGGGGGGGGGGGGGGGGGGGCCCCC
@QYRCM 388
TGGGGAATATTGCACAATGGGGGAAACCCTGATGCAGCGACGCCGCGTGAGCGAAGAAGTATTTCGGTATGTAAAGCTCTATCAGCAGGGAAGAAGAAATGACGGTACCTGACTAAGAAGCACCGGCTAAATACGTGCCAGCAGCCGCGGTAATACGTATGGTGCAAGCGTTATCCGGATTTACTGGGTGTAAAGGGAGCGCAGGCGGAAGGCTAAGTCTGATGTGAAAGCCCGGGGCTCAACCCAGGTACTGCATTGGAAACTGGTCATCTAGAGTGTCGGAGGGGTAAGTGGAATTCCTAGTGTAGCGGTGAAATGCGTAGATATTAGGAGGAACACCAGTGGCGAAGGCGGCTTTATGGACTGACACTGACTCTGAGGCTCGAAAGCGTGGGGAGCAAACAGTATTAGATACCCT
+
GGGGGGGGGGGGGFFGGGGGGGGDGGDEECGFGGGGG<FCCFGGGGFGGGDC:FFCCFGF<?EGGGDCFFFGGDGFFDEGGGAFGGGGGGCGCBF<AFFGGFE+>BFFFGF8D<,C=AFFFGFFGGD:CFE,@>CE@CC<AF7>FG<CCCBE@;>F<38?<<FFFFC<@FFG?GEBB<<E<EFC9F<:<<A?F9F)3=2CFCCGDC:GECCEEFFFC6<?E<CFCFFFG?C>:BECDG8@C,FG8%GGDCBGFFFEC=7:'ECF=840ECCE;F@2F@<C@C4CD,GFE,CEF?8FAFEAFE,,FC@C=EC5AC6:F7B?<AB,,GFFGCEC6EBC@C:,,@B,C:,6,7:7E,6<EC,C69FF<,,<FFEC66,E<@6+7F,@,F@@@@EF;C,<AF<<F@C,;,@@,,@FC,CB6-
@QYRCM 389
TGAGGAATATTGGTCAATGGGCGAGAGCCTGAACCAGCCAAGTAGCGTGCAGGATGACGGCCCTATGGGTTGTAAACTGCTTTTATAAGGGAATAAAGTGAGTCTCGTGAGGCTTTTTGCATGTACCTTATGAATAAGGACCGGCTAATTCCGTGCCAGCAGCCGCGGTAATACGGAAGGTCCGGGCGTTATCCGGATTTATTGGGTTTAAAGGGAGCGTAGGCCGGAGATTAAGCGTGTTGTGAAATGTAGACGCTCAACGTCTGCACTGCAGCGCGAACTGGTTTCCTTGAGTACGCACAAAGTGGGCGGAATTCGTGGTGTAGCGGTGAAATGCTTATATATCACGAAGAACTCCGATTGCGAAGGCAGCTCACTGGAGCGCAACTGACGCTGAAGCTCGAAAGTGCGGGTATTGAACAGGATTAGATACCCT
+
GGGGGGGGGGGGGGGGGGGGGGGGGGGDGGGGGGGGGGGGGGGGGGGGGGGGGGGGFGGGGGGGGGGGGGGGGGGGFFGGGGGGGD<EGGGGGGGGGGEGGGFGFGGGGGGGGGGGGGGGGGGGGGGGGGGGGGCEGGGGGGEGGGGGFGFGGGGGEGFGG9GGGDDGGGGGGCGGEGGGEDDFGGGGGGGGGG?D?FC3FFGGFCGGFFFGGGGFGCGEEBC9EGGCFFGG>FGGEGEEGGGGFFCFE:FCFGGGFCGGGGGGGGGGGGGGFFGGCF::DFCFFFGFCFEFE=7GGFGF9FFAFCGCGDFDCFDGGGGFGGGGGEGFFGGFCGGFFGFC,GGGGDGGGGGGCGFFGFGGGGGGGGGGGGGGGGCGGGGGGGGGGGGGGGEGGGGGGGGGGGGGGDGGGGGGGGGGGGFGGGGGF9GGGFGCC<CB
@QYRCM 390
TGAGGAATATTGGTCAATGGTCGGCAGGCTGAACCAGCCAAGTCGCGTGAGGGAAGACGGCCCTACGGGTTGTAAACCTCTATTGTCGGAGAGTAAAGTACGCTACGCGTAGTGTATTGCAAGTATCCGAAGAAAAAGCATCGGCTAACTCCGTGCCAGCAGCCGCGGTAATACGGAGGATGCAAGCGTTATCCGGATTTATTGGGTTTAAAGGGTGCGTAGGCGGCACGCCAAGTCAGCGGTGAAATTTCCGGGCTCAACCCGGACTGTGCCGTTGAAACTGGCGAGCTAGAGTGCACAAGAGGCAGGCGGAATGCGTGGTGTAGCGGTGAAATGCATAGATATCACGCAGAACCCCGATTGCGAAGGCAGCCTGCTAGGGTGCGACAGACGCTGAGGCACGAAAGCGTGGGTATCGAACAGGATTAGATACCCT
+
EFGGGGGGGGGGGGGGGGGGGGGGGGGGGGGGGGGGGCDFGGGGDGGGGGGGGEGGGGGGGGCGFGEGG:FFGGGGGFDGGGGGGFGGD7+@FGGGGGGGGGGCGEGGGGGFEGFFCFFFGGGGGCGGFFGGEGGGGGGGFF?GGGGGG@GGGGGGGG?FGGGFGDGGGEG3FGGGC?FGGGGGCF>BFE?FGFGEAFGFFGGGGGG<:CC>GEGCGGGGGGGGE=CCEGEGGGGGEDEGGGGGFGCECAFGGGFEGFFGEGGGEGFFGGEGFE5GFGGGFFECFFEGFGGGFFCF@EGEDFFFGFGGDGFGGFC::<F@GGC@GGEGGGGFFDFFE9F;BGGGGGGGGGGFCEGGGGECE@7DGCGGGGGGGGEGGGGGGGGGGGGGGGGEFFGGGGGFGGGGGGGGGGGGGGGGGGGGGFGGFFGGGFDCCCCC
@QYRCM 81771
TGAGGAATATTGGTCAATGGGCGAGAGCCTGAACCAGCCAAGTAGCGTGCAGGATGACGGCCCTATGGGTTGTAAACTGCTTTTATAAGGGAATAAAGTGAGTCTCGTGAGACTTTTTGCATGTACCTTATGAATAAGGACCGGCTAATTCCGTGCCATCAGCCGCGGTAACACGGAAGGTCCGGGCGTTATCCGGATTTATTGGGTTTAAAGGGAGCGTAGGCCGGAGATTAAGCGTGTTGTGAAATGTAGATGCTCAACGTCTGCACTGCAGCGGGAACTGGTTTCCTTGAGGACGCACAAAGTGGGCGGAATTCGTGGTGTAGCGGTGAAATGCTTAGATATCACGAAGAACTCCGATTGCGAAGGCAGCTCACTGGAGCGCAACTGACGCTGAAGCTCGAAAGTGCGGGTATCGAACAGGATTAGATACCCG
+
FFEFGGGGFGGGFFFGGFGGAEGG@FE@F@FGGFGGGFGGGGFGGEGGGGGADEGGGGGG@EEF?FFGGFGEFGGGGGFGGGGGDFGGDCFGGGGFGFFFF@EDFFCFGF7<FGBEF9BDFF<FGGFCEEFFCCF9FDFFF7FF@:BBD,@D8F?EFF$BBBFF7CFCGC@FFC<?/>CFGG>GGC:FCC(4=;<C6=3::B7<?>FFE?FFFEEC:8EGEFCCECE@F:;?C=GE977$EFAG>GGFC@A>83.,3<GFE4<CF>F@%GFCGCB:,CGFCGFDA,,,A8CGEC+FC9FFCEAEFB+:7,GGGFGGGFGDF@C:GEGGGGGGGFEE5,GFFBC4,7FDGGGGGFCCF,<C@7E7GGGFFGGGFECGGGGCF@+C9FEDGGGGGGFGGEF8GFFFEC@7:@FEB<F@GGGGGGFDFGGGFFEBBA8-
@QYRCM 392
TGGGGAATATTGCACAATGGGGGAAACCCTGATGCAGCGACGCCGCGTGAGTGAAGAAGTATTTCGGTATGTAAAGCTCTATCAGCAGGGAAGATAATGACGGTACCTGACTAAGAAGCACCGGCTAAATACGTGCCAGCAGCCGCGGTAATACGTATGGTGCAAGCGTTATCCGGATTTACTGGGTGTAAAGGGAGCGCAGGCGGTGCGGCAAGTCTGATGTGAAAGCCCGGGGCTCAACCCCGGTACTGCATTGGAAACTGTCGTACTAGAGTGTCGGAGGGGTAAGCGGAATTCCTAGTGTAGCGGTGAAATGCGTAGATATTAGGAGGAACATCAGTGGCGAAGGCGGCTTACTGGACTGAAACTGACACTGAGGCACGAAAGCGTGGGGAGCAAACAGGATTAGATACCCT
+
FGGFGGGGGGGGGGGGGGGGGGGGGGGGGGGGGGGGGGGGGGGGGGGGGGGGFGGGGGGGGFGFGGGFGGGGGGGFGFGGGFGGGGGGGGGGGGGGGFFGGGGGGEGFGGGGGGGFFFFGGGGGGGGGGGGGGGCGGGGGGGFGFGGGGGGCGGGDCBFGG9FECDGGFCFGGGGGGGDFACFGGGGGFFFGFGGCGGFDGGGGGGEF@EE9?EFGFFFFGGGFGGGGGGGGEGGGDGGGFCGGGGFFEGFFFGAGGFFGCF@::GGFAFFGGGBGCEGF@FGGGGGGGGFC@E<FGFA,GGGEGGGGGGGGGGGGGFGGGGGGGGGGGGGGFGFGEGGEGF:FGGGGGGGGGGGGGGGEAFGGGGGGGGGEEGGGGGGGGGFGGGGGGGGGGGGGGGFGGGGGGGGGFGFB<CCB
@QYRCM 78765
TGAGGAATATTGGTCAATGGACGAGAGTCTGAACCAGCCAAGTAGCGTGCAGGATGACGGCCCTATGGGTTGTAAACTGCTTTTATAAGGGAATAAAGTGAGTCTCGTGAGACTTTTTGCATGTACCTTATGAATACGGACCGGCTAATTCCGTGCCAACAGCCGCGGTAATACGGAAGGTCCGGGCGTTATCCGGATTTATTGGGTTCAAAGGGAGCGTAGGCCGTATATTAAGCGTGGTGTGAAATGTAGACGCTCAACGTCTGAACTGCAGCGAGAACTGGTTTCCTTGAGTACACACAAAGTGGGCGGAATTCGTGGTGGCGCGGCGAAATGCTTAGATATCACGAAGAACTCCGATTGCGAAGGCAGCTCACTGGAGCGCAACTGACGCTGAAGCTCGACAGTGCGGGTATCGAACAGGATTAGATACCCT
+
FD9F,CEEGDGFGGGGCC@AEFGC+@FFFFGGGGFFGG@FGFCFFFFGGG7EFGGFF<7FF@+C,CFCCEFG:CAE<9<FC,-9<9FGA,,C,,C?C9FFEE,,:F8BBF7BAEEB,ACFGGGCEGGCFCE,5<FC,4@?FCGG+@7=F,6,3,+8>>FEGB<7:+62FCFFGCF56::>887>17:<?:<<FB>D*=::F)8FFC?<#8CC<EG<5;@?CFCA:<#7#F?C,C>+F=C#D7,@,CF>;:7<*C:@@GF:EEGF<@3,<8F@8+3,,,DFF=3,<,3<DFFC,<FB>63,FF,FCC7CEFFF<CFC8+@EC>@+++EFFE?E?5?<CAGFFECFGFEF<FEEEFCCDD,BGFF@BC,,CFF8E99GFCF7@7FGGGFF@B-CEEAAF@@BCDA6,CCGB:GF@C666<E-GCCFF<@<C6,<A,A8
@QYRCM 96442
TGGGGAATATTGCACAATGGGCGAAAGCCCGATGCAGCGACGCCGCGTGGAGGAAGAAGGTCTTCGGATTGTAAACTCCTGTTGTTGAGGAAGATAATGACGGTACTCAACAAGGAAGTGACGGCTAACTACGTGCCAGCAGCCGCGGTAAAACGTAGGTCACAAGCGTTGTCCGGAATTACTGGGTGTAAAGGGAGCGCAGGCGGGAAGACAAGTTGGAAGTGAAATCTATGGGCTCAACCCATAAACTGCTTTCAAAACTGTTTTTCTTGAGTAGTGCAGAGGTAGGCGGAATTCCCGGTGTAGCGGTGGAATGCGTAGATATCGGGAGGAACACCAGTGGCGAAGGCGGCCTACTGGGCACCAACTGACGCTGATGCTCGAAAGTGTGGGTAGCAAACAGGATTAGATACCCT
+
FFGGG7BEFCEFGGFGGGGGGGCGGC:FF@FCGEGGGGGGGGCE@FGGGGGGGGGGGG=FFCEEDFG77FEFFFGGFCF,,C,F=<EEFFFGFGGGF9FFFEEGGGGGGGGGGGFGGGDFDG+=FEGGGGGGGGGGF9,@DEGF::BFGFEG>GGCGCCFFGGGFGFGGGGGGECF7=<FCF=GGGCCAC><=FEDEGEFEDECGGGC;?:CG,FGEAFFC?@@FG9FGGFGGGGCGCF<FCCD@C>,3,FDDD<EFFGF8FFBFFFF9BC<@FF9FBE=FCCFGF=::,DGGFGFC@FA8DCBEEGF?,<?7@CC,FGGGF:@,GGFC,GFDGGGDFGGGGGGEFEGECGGFDGF@DGFFGGFFCGGCCEGGGE<,+FCF@GGGGGGGGGGGGGGFFGGGGGGGFFF9DGCCCCC
@QYRCM 395
TGGGGAATATTGCACAATGGGGGAAACCCTGATGCAGCAACGCCGCGTGAGTGAAGAAGTATTTCGGTATGTAAAGCTCTATCAGCAGGGAAGATAATGACGGTACCTGACTAAGAAGCTCCGGCTAAATACGTGCCAGCAGCCGCGGTAATACGTAGGGAGCAAGCGTTATCCGGATTTACTGGGTGTAAAGGGTGCGTAGGTGGCAGTGCAAGTCAGATGTGAAAGGCCGGGGCTCAACCCCGGAGCTGCATTTGAAACTGCATAGCTGGATTACAGGAGAGGCAGGCGGAATTCCTAGTGTAGCGGTGAAATGCGTAGATATTAGGAGGAACACCAGTGGCGAAGGCGGCCTGCTGGACTGTTACTGACACTGAGGCACGAAAGCGTGGGGAGCAAACAGGATTAGATACCCT
+
FFGGEBFCFGGGGGDCFEFFFEGEEGEFFGGGDGFGGGGGDCFEGGG7CEGEEFG?:CFFFE9EFFGCCCFFGGGGGFGGE9CFGFGGGGFGGGFGGGGGGGD+?CFFFF,,CEFEF<=BF8FFGCFFG:<FFFGD<FFDE>G8=FGEGGGCFGG9@-8D=GFGGGGGCFACEBFGGFFFFAGGGGA:CFFGGFG@EDGFFGGEFGFFGCD,@CGFGFEF=CFFGGG?FF<FCECFDFEGC<GDGGFGGGF?<<FGDGGE=FFFFFA'F<@GF#GFF9FFFCCFC@@EGFGGGEGFFGGGGFCGDGFE<FDF=7GEBCE9FAF,FF,GF9GGGGGGGGGGGEEGFF7GGGEECFF@GGGEFGGGGGFAGGGGGGFFFGF8FGGFCCGGEGGGFGFGF9GGGGGFFDFGGGGCCCCC
@QYRCM 94635
TGGGGAATATTGCACAATGGGGGAAACCCTGATGCAGCGACGCCGCGTGAGTGAAGAAGTATCTCGGTATGTAAAGCTCTATCAGCAGGGAAGAAAATGACGGTACCTGACTAAGAAGCCCCGGCTAACTACGTGCCAGCAGCCGCGGTAATACGTAGGGGGCAAGCGTTATCCGGAATTACTGGGTGTAAAGGGTGCGTAGGTGGTATGGCAAGTCAGAAGTGAAAACCCAGGGCTTAACTCTGGGACTGCTTTTGAAACTGTCAGACTGGAGTGCAGGAGAGGTAAGCGGAATTCCTAGTGTAGCGGTGAAATGCGTAGATATTAGGAGGAACATCAGTGGCGAAGGCGGCTTACTGGACTGAAACTGACACTGAGGCACGAAAGCGTGGGGAGCAAACAGGATTAGATACCCT
+
GGGDEDCFCFFFFGGGGGGGGGGGGGGGGGGGGGGGGGDGGGGGGGGGGFGGGFDFFGGGAFGCGGGGGGGGGGGGGGGGD<FGDGGGGGFGGGGGGGGGGGGGGGGFFGGGGCFGCGGGGGDFG;GGGFGG@FGGFGGGGGGGGGGGGGGGGGGGFGGGGGGGGFGGGGGGGGEGGGGGGGGGGGGFGEFEEGGGGEF8FEGGEFGGGGGGGFDFGGFGGGGGGGFGGGGGGGG>F;GFGGGGFFGDGGDGGGGGGGFFFFFFFCFGFGGFGGGFFGGGFGGFGDGGDFFGEF<GFGDGGGGGEFEGFFGGGGGGFGGGGFFFC68GFCGGFFAFFGGGCGGGGGGGGGFD9GGGGGGGGGGGGGGGGGFCGGFEAFC,GGGF>GGDGGGGGGGGFGGGFGGGGGGGGGGCCCCC
@QYRCM 96800
TGGGGAATATTGCACAATGGGGGAAACCCTGATGCAGCGACGCCGCGTGAAGGAAGAAGTATCTCGGTATGTAAAGCTCTATCAGCAGGGAAGGTAATGACGGTACCTGACTAAGAAGCACCGGCTAAATACGTGCCAGCAGCCGCGGTAATACGTATGGTGCAAGCGTTATCCGGATTTACTGGGTGTAAAGGGAGCGCAGGCGGTGCGGCAAGTCGGATGTGAAAGCCCGGGGCTCAACCCCGGTACTGCATTGGAAACTGCCGTACTAGAGTGTCGGAGGGGTGAGTGGAATTCCTCGTGTAGCGTTGAAATGCGTAGATATTAGGAGGAACACCAGTGGCGAAGGCGGCTTACTGGACTGTAACTGACGTTGAGGCTCGAAAGCGTGGGGAGCAAACAGGATTAGATACCCT
+
CGGGCEEGGG,CFFFFFGGGG7CGGGGAFGGGFGCFGGEGGGGGFGGGGDGGGDCFGGGFEFFAFGGED7FFFFGGCDFGFECFGFFGGGGGGEGGGGGAC?@F+4FDFFGGFCGDGG?FG>F:@CEFGFGEG<BFDFGFGCF7>FGECG:+;?BDFFGG,:G?<EEGBEFEAFFEGGGD<:,/CF+FFC<CCFEEGDC>GGGGGEEEEG<8:>C<+#C<FC>@CFCGFEGGGFGDF@CCGFC=DG=BBFF?GGFFDG7<GEFCEGAGGGFE/CF@@4?C,(F=CFCGGFFEAFE>+F++=FFC@EFC,GFGGGGDGGGCFFGCFCBEF9GGEF@FEF8GGGFDFEDGGGFGGFC,GFCCEGGGGF9GGGGGGGGF8GGGGGFFDGGF@GGGGGGFFGGGFGGGGGGDFCGCCCCC
@QYRCM 60267
TGGGGAATATTGGGCAATGAGCGAAAGCCTTACCCAGCAATGCCGCGTGAGTGAAGAAGGTCTTCGGATTGTAAAGCTCTTTGATCAGGGACGAACACAATGACGGTACCTGAAGAACAAGCCCCGGCTAACTACGTGCCAGCAGCCGCGGTAATACGTAGGGGGCAAGCGTTGTCCGGAATGACTGGGCGTAAAGGGTGTGTAGGCGGGCTCGCAAGTTGGATGTGTAATACCCAGAGCTTAACTCGGGTGCTGCATCTGAAACTACGAGTCTTGAGTGTCGGAGAGGTAAGTGGAATTCCTAGTGTAGCGGTGGAATGCGTAGATATTAGGAGGAACACCAGTGGCGAAGGCGGCCTGCTGGACTGTTACTGACACTGAGGCACGAAAGTGCGGGTATCGAACAGGATTAGATACCCT
+
GCA8CCEGGGF9<FFDFFF,EFGEFGGGGGGGGGGGGGGFGFFGGDGFEEGCFGGGGGGGGGGGGFGFFGEBFFGFGGGGAEFG9FGCGGGGGG@FGGGGDDFFGGCGDFFGGF,BF8FFEDFD@FFGECFGFG@:FFFGGFFFGGFEE:-*5@;GGGECF*FCG=DFF9GG0CCF<FGGEFFFGF1=8>B<6FCGFFGFFFECDGGGGG=FCEEEEEF?ED@FF>FF@CFEFE>CFCGGGCFC>GFGFFEG:FFDF:FGEC<CFFGG>9GFE?FFAGGEF@FGEE9GFFGGFGFDFGFFFF<FGFGGEEGGFAGGGGGGGGGGF<GGFCGGFFEC,,F9GGGGGF:7FC:C@+C@,GFEGFGGGGGGFEEAGGGECGGF<CBC;8FFGGEGGGGGGFECGGGFGFAFGFDGGFAC<AA8
@QYRCM 399
TTAGGAATATTCGTCAATGGGGGAAACCCTGAACGAGCAATGCCGCGTGAGTGATGAAGGTCCTTTGGATTGTAAAACTCTGTTGTTAAGGAAAAATGATAAGAATAGGAAATGATTCTTATTTGATGGTACTTTTCAAGAAAGCCACGGCTAACTACGTGCCAGCAGCCGCGGTAATACGTAGGTGGCGAGCGTTATCCGAATTTATTGGGCGTAAAGCGTGCGCAGACGGTTTATTAAGTCTAGAATCAAAGCCCGAAGCTTAACTTCGGTTCGCTCTAGAAACTGTTAGGCTAGAGTGTAGTAGAGGCAAATGGAATTTCTAGTGTAGCGGTAAAATGCGTAGATATTAGAAGGAACACCAGTGGCGAAGGCGATTTGCTGGGCTATTACTGACGTTCATGCACGAAAGCGTGGGGAGCAAATAGGATTAGATACCCT
+
FGFFGEFGFFGGFFGGGGGGGGGGGGGGGGGGGGGGCGGFAFFFGGGEBCFEFGGGGFFGFGFGCCFGGDE8FGGGGGGGGGC9EEFGGCFFG8FGGGGGGGGGD9FGCFGG9?CDFGCGGCFGGE<FGFGGEGGGFFDGGFGECAFGCEE7FDFGGEGGF@FG<GFGGFGGGGDCGFGGGGGFEGGDGCBF7:1:CFDEGGGEF8,F@=ECCC<EE*?FCGDCEGG;*>EEFFFFFEGGGGGGECE<FCFGGGGGGD>?8GF,=@ECCCD@7F>4E.1EGGGFGCEF=A9GFFGGGGGGGFDFFFEEFGFCFAFFEGGFE<9FGFF7EEF?FFB9F7FCEFEE,,?,BF<9FGFF<F8GFCGGGCCGGGGGGGGGFGGGGGGGECFC9FFGGGGGGGGGGGGGGGGGGGGGEFCGGGGGGGFCGFCGGGGGGGGGCCBCC
@QYRCM 400
TTAGGAATATTCGTCAATGGGGGAAACCCTGAACGAGCAATGCCGCGTGAGTGATGAAGGTCCTTTGGATTGTAAAACTCTGTTGTTAAGGAAAAATGATAAGAATAGGAAATGATTCTTATTTGATGGTACTTTTCAAGAAAGCCACGGCTAACTACGTGCCAGCAGCCGCGGTAATACGTAGGTGGCGAGCGTTATCCGAATTTATTGGGCGTAAAGCGTGCGCAGACGGTTTATTAAGTCTAGAATCAAAGCCCGAAGCTTAACTTCGGTTCGCTCTAGAAACTGGTAGGCTAGAGTGTAGTAGAGGCAAATGGAATTTCTAGTGTAGCGGTAAAATGCGTAGATATTAGAAGGAACACCAGTGGCGAAGGCGATTTGCTGGGCTATTACTGACGTTCATGCACGAAAGCGTGGGGAGCAAATAGGATTAGATACCCT
+
EGGGGGGGGGGGGFFGGGGGGGGGGGGGGGGGFGFGGGGGFGGGGGEFGGG<FGGGGGGGFFFF99FEFDEFFGGGGCFF,CFFGGDFFFEEGGGGGGGFG9FECEEGGGGGGGFFCFDGGGGGGGFGG?FGGGGFFFCGGGGGGGGFFGGGGGGGFFFFGFGFFGEAFGGGGGGGGAFFCCFFGGF?GGGGGGFGCGGGGGGGC@ACGGGGG=GGGCCFGEGGDE,?CGGGFDE?>;FEFGFEE?FF8;GFECGFCD:EFEC8<?CFFFCF<DDE;@EGFGGGGGGF?FGGGFFCGGFFCDGFCFGGGF9GFCGGGGGFGEEGGGGGGDGGGFGFGGGGGGFGDFGGGGFGGGGGGGGGGGGGGGGFGGFCGGGFCGFFGFCDGGGGGFFGEGGGGGGGFF@FFFGGGGGGGGGGGGGGGGGGF<FFGFGGGGGGCB@CC
@QYRCM 401
TGGGGAATATTGCACAATGGGGGAAACCCTGATGCAGCGACGCCGCGTGAGCGAAGAAGTATTTCGGTATGTAAAGCTCTATCAGCAGGGAAGAAGAAATGACGGTACCTGACTAAGAAGCACCGGCTAAATACGTGCCAGCAGCCGCGGTAATACGTATGGTGCAAGCGTTATCCGGATTTACTGGGTGGAAAGGGAGCGCAGGCGGAAGGCTAAGTCTGATGTGAAAGCCCGGGGCTCAACCCCGGTACTGCATTGGAAACTGGTCATCTAGAGTGTCGGAGGGGTAAGTGGAATTCCTAGTGTAGCGGTGAAATGCGTAGATATTAGGAGGAACACCAGTGGCGAAGGCGGCTTACTGGACGATAACTGACGCCGAGGCTCGAAAGCGTGGGGAGCAAACAGGATTAGATACCCT
+
9FFGGEGGGFGGGGGGGFGGGGGGGGG,FFGGGGGGGGGGGGGGGGGGDGGGCFDFFGGFFFFFGGGBCFGCFGGEEFFGGGGGGGGGFGFGGGGGGGGGGGGGEF<7FFGGGGGCGFGGGGCFGGGCFGGGGCGFFFGG<FFG:FCCFCEGG?FFGFFCCGGGFGGGGGEEEGFG815FF???FFGD:F#DFFC9<#=@EEGGGEGGCGGE<@FGG;<CFCFGFCCGECEC:CGFFD9CCDGEEGFGCEC=GFF?F<@CCFFBFGGCGFGFFFD7GGF>>FCFCGFFFFGGGFE?FGEB,CGGFFCEEGGGGFCCCGGGGGGFGGGGGGGFEE@FE9GGGGGGFFA@@GDGFCGFGFFGCGFFE<GGGGGECGGF@FGGGGGGGDGGGGEGGGGGGGGGGGGFGGGFFGGGCCCCCC
@QYRCM 402
TGGGGAATTTTGGACAATGGGGGCAACCCTGATCCAGCCATGCCGCGTGCAGGATGAAGGCCTTCGGGTTGTAAACTGCTTTTGTCAGGGACGAAAAGGACCGTGTTAATACCATGGTCTGCTGACGGTACCTGAAGAATAAGCACCGGCTAACTACGTGCCAGCAGCCGCGGTAATACGTAGGGTGCAAGCGTTAATCGGAATTACTGGGCGTAAAGCGTGCGCAGGCGGTTCTGTAAGACAGATGTGAAATCCCCGGGCTCAACCTGGGAATTGCATTTGAAACTGCATAGCTAGAGTACAGGAGAGGCAGGCGGAATTCCTAGTGTAGCGGTGAAATGCGTAGATATTAGGAGGAACACCAGTGGCGAAGGCGGCCTGCTGGACTGTTACTGACACTGAGGCACGAAAGCGTGGGGAGCAAACAGGATTAGATACCCT
+
GGGGGGGGGGGGGGGGGGGGGGFGGGGGGDGGGGGGGGGGGGGGGGGGGGFGGGGGGGGGDFGGGFGGGGGGGGGGGGGGGGGGGGGGGGGDCFDEGGGGGDEFGGGGGGGGDGGGFFF9DGGGGGGGEGEFGFGGGFGCGGGGGFFCGGGGFGGGGDFGGGGG7?CGFGG?G?EGFEFFFGGGGCF5F>GGGGBCCGGFCG5F8FGFGC=FGECE>FCEGEGGGGGGGGGC@5@8FFGFGGGGFGFEFFFFFGGGFGFGGF5F=FFDCGGFFGFAGGGGGGGFB5,F9F@,9GFGE;C,GGEGGFFFFEBFCGGGFB8GGGFGCGFCGGGGGGGGFF:7GGGGGGGGGGGGGGFFADGGFGGGGGGCGGGGGGGGF<<GGGGGGFGGGGGGGGGFFFGGGGGGGGGGGGGGFDGGGGGGGGGGGGGGGGGGGGGGC<CCC
@QYRCM 56116
TGGGGAATATTGGACAATGGGCGAAAGCCTGATCCAGCGACGCCGCGTGAGCGATGAAGTATTTCGGTATGTAATGCTCTATCAGCAGGGAAGAAAATGACGGTACCTGACTAAGAAGCCCCGGCTAAATACGTGCCAGCAGCCGCGGTAATACGTATGGTGCAAGCGTTATCCGGATTTACTGGGTGTAAAGGGAGCGCAGGCGGTGCGGCAAGTCTGATGTGAAAGCCCGGGGCTCAACCCCGGTACTGCATTGGAAACTGTCGTACTAGAGTGTCGGAGGGGTAAGCGGAATTCCTAGTGTAGCGGTGAAATGCGTAGATATTAGGAGGAACACCAGTGGCGAAGGCGGCTTACTGGACGATAACTGGCGCTGAGGCTCGAAAGCGTGGGGAGCAAACAGGATTAGATACCCT
+
CFFGGDC<EFGGD9FFGGGAFCGGGGCFGFCGGGGGGG7CFCGGGGGGGFEGEEEGGGGGEFGGGGGFGGGGGGAEFFGGCGCGGGGFFEGGGGG,BD9FEGFE@F9,AEFGFFGGGGE=FGC7CE=CFFGG$#GFFFGFGDFGGGFE*C?FG<?84FGG9FGFCFGFGEFG;FF@8<1<9FGGGGFEE@FFFFEFEBFFECEGGECFGGGG,C8@<CFGFF8FGGEDGGGGGD>E7>EE:88CFFFFCGFFB=<CFACFCFFFGGGGFFGF8F7GE@>FGGGFF=C@EEDFFF9GGGFGGGGGGFCGGGFGGGGF9GGGGGGGGGGFFFGECGF9FGGGGGGGG@DGGGGGGGGGFGGGFD,A9GGDGGGGGGGGGGF@C7FGGGGGGGGGGGGGFGGGGFCGGGFCGGFCCB@C
@QYRCM 56212
TGAGGAATATTGGTCAATGGACGAAAGTCTGAACCAGCCAAGTCGCGTGCAGGATGACGGCCCTCTGGGTTGTAAACTGCTTTTAGTTGGGAATAAAAAGAGGGACGTGTCCCTTATTGTATGTACCATCAGAAAAAGGACCGGCTAATTCCGTGCCAGCAGCCCCGGTAATACGGAGGGTCCAGGCGTTATCCGGATTTATTGGGTTTAAAGGGAGCGCAGGCGGAGGCGTAAGGCAGTTGGGAAATCGTGCAGCTTAACCGTGAAATTGCAGTTGAAACTGCGTCGCTTGAGTGACAACAGGGAGGTTGGAATTCATGGTGTAGCGGTGAAATACTTAGATATCACGCAGAACCCCGATTGCGAAGGCAGCCTGCCAGGCCATGACTGACGCTGATGCACGAAAGCGTGGGTATCAAACAGGATTAGATACCCT
+
GGCFGGFGGGGFGGGGGGGDGGGGDGGCEFGGFFFGGGGFCFG,BCGGGGCFGDCEGGGGDGGGC=AEFFGGGGFFGCD<EFGGCECFFGGG@?FG9,?C7<F+CFDC:FGGD,5:?FF9EFCAFGG<FFGCFGGGGG+D,BFCFGGFCFGGDGFFGG?7DCFCFCA:FFGGGGGGG#@:CFCCCFGGGGFGGGGABGGGCF<FGGGGGCBFFGD4EE@EEGGEEE#85$::;>##?@@<77,,#330<><3'+3+'>B@+3,89F<CC,DACC,9F@,C@+>+F@+E9B,GEA:9,,,:,,8,:,+,,EF??C,,,9FGGGGFGEGGFEFFE<EC<AGGGF@:=6C=E<?EGGCFEFF@FC67EAGFCFFC@,F,<6;,FFEC<9GGGGGDFGFEEFFF@GGGGGGGGGFEC,FGFFGFFGFGFF9FGFGCCB9C
@QYRCM 405
TGGGGAATATTGCACAATGGGGGAAACCCTGATGCAGCAAAGACGCGTGAAGGAAGAAGTATCTCGGTATGTAAACTTCTATAAGCAGGGAAGATAGTGACGGTACCTGACTAAGAAGCCACGGCTAACTCCGTGCCAGCAGCCGCGGTAATACGTAGGGGGCAAGCGTTATCCGGATTTACTGGGTGTAAAGGGAGCGAAGACGGTGTGGTAAGTCTGATGTGAAAGGCATGGGCTCAACCTGTGGACTGCATTGGAAACTGTCATAATTGAGTGCCGGAGGGGTAAGCGGAATTCCTAGTGTAGCGGTGAAATGCGTTGTTATTAGGAGGAACTCCAGTGGCGATAGAGGCTTACTGGACGTTAACTGACGTTGAGGCTCGAAAGCGTGGTGAGCAAACAGGATTAAATACCCG
+
FFGFEGGDGGFEFCEC<<C<FEE7CCAC:<E,F,<;6,6C,C,CF7@@CB@DCE,B6@ECEC,C?=FFCD8,?,,CD<5<?5,5CA<ED:CF7FF95FC5<4@=CFFCFGDFDCFGGCG,,4@7=+BF8F,DFA<F+?BDF<,3@:CBC@BC3,@FBC<@FF:7<B@CEG:@@2(:411>C=/<>72DCAFGG@FGGD,#@=E<FE6;?C8#;:E?9E;,CFCFF5:C5C->:EG=7,CCC*4GDFCD,@:#50C?@7@7,C,D<EA<)EFFGGFC:88'7GF<8FCB:FF?CFA88FFGA=>4++?,<?@<B4++CC:,C,A,AEA89D<<<C:--@FGFB8859,,6,@,@,FF@:@9C,GEGF@C@66,,B66,+7FD6ACCCEBFEAC,9CFFAFEF@<6;,,6,F:<B6,-
@QYRCM 406
TGGGGAATATTGCACAATGGGGGAAACCCTGATGCAGCGACGCCGCGTGAAGGAAGAAGTATCTCGGTATGTAAACTTCTATCAGCAGGGAAGAAAATGACGGTACCTGAATAAGAAGCCCCGGCTAACTACGTGCCAGCAGCCGCGGTAATACGTAGGGGGCAAGCGTTATCCGGATTTACTGGGTGTAAAGGGAGCGTAGACGGAAGAGCAAGTCTGATGTGAAAGGCTGGGGCTTAACCCCAGGACTGCATTGGAAACTGTTTTTCTTGAGTGCCGGAGAGGTAAGCGGAATTCCTAGTGTAGCGGTGAAATGCGTAGATATTAGGAGGAACACCAGTGGCGAAGGCGGCTTACTGGACGGTAACTGACGTTGAGGCTCGAAAGCGTGGGGAGCAAACAGGATTAGATACCCT
+
FF8EFEGGGGGGGGAFGGG,FCGGGGGGGGGGGGGGGGEGFGGGEGGFGGGGGGGGFGG<EEGEFEGGGDGGGGGGGFGGEAFGGGGGGGCFEGGFDFGEGGCCFFFGGD,<@FFFG0CF8CGCFEGGGAFGGCDGGG<FFFAC:CGGGGG1FG8GF#GGGGGCFGFG@:<7CFGGGDDFAGGGGEFFFFFFF*>AEFCGFCF>GD>E-AF9FGGCFE:FGGGGGFFGCC:C;C<8D7F@GD?=FBCDFGF@E;FGDFABGGGGGE<AFBFF?EEEF<FEDDFG8E?7:@FB8FGGCB,BBFGGGGGGGGGF,>FB<9FGGGFGFFDGFGGGGFGGCGDGFDGGGGDGGGFCGGGFCGGGGDGFGGFEFC8GFGGGGGGGGFGGGGDGGGGGGGGGGFGGGGGGGGGFFF<CCCCC
@QYRCM 88768
TGGGGAATATTGCACAATGGGCGAAAGCCTGATGCAGCGACGCCGCGTGAGCGAAGAGGTATTTCGGTATGTAAAGCTCTATCAGCAGGGAAGAAGAAATGACGGTACCTGACTAAGAAGCACCGGCTAAATACGTGCCAGCAGCCGCGGTAATACGTATGGTGCAAGCGTTATCCGGATTTACTGGGTGTAAAGGGAGCGCATGCGGAAGGCTAAGTCTGATGTGAAAGCCCGGGGCTCAACCCCGGTACTGCATTGGAAACTGGTCATCTAGAGTGTCGGAGAGGCAGGCGGAATTCCTAGTGTAGCGGTGAAATGCGTAGATATGAGGAGGAACACCAGTGGCGAAGGCGGCCTGCTGGACTGTTACTGACACTGAGGCACGAAAGCGTGGGGAGCAAACAGGATTAGATACCCT
+
<F8,@FGGGFFFGAFGGGGCGGDGCFEGGGFGGFGGAFGGGCDGEGGGDFGCF7F+:F<FEF9FGGGGGDE@AEGGGGGFFCEGGGGFGGGGGGGGFGGCFGGGGDDF?DFCG9FGGFFGGEFF:;CGGGFGGGG@GG4DBC8<FFC>@DACFFFG?>CFF8<,>8<F@GGC@=FGE9<FG9/?C<FCCFAFFFC<BFEEF?5#=CEECGFEF?;CC#3C?3@EFDCGCFFDGGCFEE3F@9A0>FGGF:,BEGGGGFDGFFFFGGG9?C45CGGCB:@CFECFCGGF7CGGFCGGGGGFCCCDGGGGGGGGFFEDEFD<9F@GGFE,GFFFGE:8FF9GGF@DGGGGECEGE>CGF8GGFEAGGGFAGGGGGFFEGFFGGGGGGGGGGGGGGGGGGGFGGGGGGGGGFGGF8CCCCC
@QYRCM 408
TGAGGAATATTGGTCAATGGACGCGAGTCTGAACCAGCCAAGTAGCGTGCAGGATGACGGCCCTATGGGTTGTAAACTGCTTTTGCGCGGGGATAACACCCTCCACGTGCTTGAGGTCTGCAGGTACCGTGCGAATAAGGACCGGCTAATTCCGTGCCAGCAGCCGCGGTAATACGGAAGGTCCGGGCGTTATCCGGATTTATTGGGTTTAAAGGGAGCGTAGGCTGTGAGGTAAGCTTGTTGTGAAAGGTAGGCGCCCAACGTCTGCACTGCAGCGCGAACGGCCCCACTTGAGTGCGCGCAAGGCTGGCGGAACTCGTCGTGTAGCGGTGAAATGCTTAGATATGACGAAGAACCCCGATTGCGAAGGCAGCTGGCGGGAGCGTAACTGACGCTGAAGCTCGAAAGCGCGGGTATCGAACAGGATTAGATACCCT
+
FGGGGGGFEGGG@CFGGGF@FGEEEGCCFGGGF8FFGGCFCGD,EFGGCCFFFEFFG9FG:@>FECF8<F@CFGGGGGA@EAFG,FFC7C@FCCCGGGG+C=DCDDCFF?<,:D<8D,:=CDGGCA,@<+8CFGGGGGGFGDECEG*<<6,7>:F7C>??2,4BEEFGGCFCC:>F5C#CE$<<BE,8FC@C+31ACA@E8CCGEFGFG@8<FECC(7*FE88EC'EGE<GGFF;<9#;*;FFGCA??+8=<<9#A<7<<(:8<GGGCGFFB>1E>?48>5**8*>3,,CFFF@>+:>+>>,?A+B8++ECEE@F7GDGGFGGGEGDGGFGGGFGGGGGGGE99FFCFDFFDGGGCECF<:GGGGGFFGGF8GCGGGGGGGGGFEDCFGDF@CE,<GFFFFFCGFGGGGF@GGGGGGDGGGGGGGGGGGGFCCCC8C
@QYRCM 409
TGGGGAATATTGCACAATGGGGGGAACCCTGATGCAGCAACGCCGCGTGAGTGAAGAAGTATTTCGGTATGTAAAGCTCTATCAGCAGGGAAGATAATGACGGTACCTGACTAAGAAGCACCGGCTAAATACGTGCCAGCAGCCGCGGTAATACGTATGGTGCAAGCGTTATCCGGATTTACTGGGTGTAAAGGGAGCGCAGGCGGTGCGGCAAGTCTGATGGGAAAGCCCGGGGTTCAACACCGGTACTGCATTGGAAACTGTCGTACTAGAGTGTCGGAGGGGTAAGCGGAATTCCTAGTGTAGCGGTGAAATGCGGAGATATTAGGAGGAACACCAGTGGCGAAGGCGGCTTACTGGACGATAACTGACGCTGAGGCTCGAAAGCGTGGGGAGCAAACAGGATTAGATACCCT
+
EFEFGEGGGFFGGGGGGGECCC7+@=FFFGGE,5<AEFGGGE+@CF@4@FB8BDFGFGGCFF9FGFG:FBBBDFFGGFD9F<FCGGEGGGFGGGGGGFCFGGG:CF>AFFGGBFEFG:FC38<CFCCFG,@CFF:7FGGGFCCCE:*F<8:A@+;2<,A>@GFFFG7G>C8+32388CC6E:FFFG8<68FCFAEFEEFFE<8:CEEFCEE3>AFCE?@C?<2F?#>9*F;EC>:#,9B@C(@78EG3>DB=78:,1=;3@+@6C=EFF9FD8:FGFECGDDFEEC+7CA5<@EF:,<8GA,+C8@C<F?9GF@CB+9,,FGGGFCDD?<C,B6,FFFFGFC,CFF:GGEEFC,C<CEFCFFCFGFFECF7EFGGDCFCECGGFFEC:+DGFFDGGF<,CGGGGGGGGFFFC@<B-
@QYRCM 71350
TGGGGAATATTGGGCAATGGGCGAAAGCCTGACCCAGCAACGCCGCGTGAGGGAAGAAGGCCTTCGGGTTGTAAACCTCTGTCCTTAGTGACGAAGGAAGTGACGGTAGCTAAGGAGGAAGCCCCTGCTAACTACGTGCCAGCAGCCGCGGTAATACGTAGGGGGCGAGCGTTGTCCGGAATTACTGGGCGTAAAGGGTGCGTAGGCGGTACTTTAAGTTGGATGTGAAATCCCCGGGCTTAACCTGGGGCCTGCATCCAATACTGGAGAACTAGAGTGCAGGAGAGGGAAGCGGAATGCCTAGTGTAGCGGTGAAATGCGTAGATATTAGGAAGAACACCAGTGGCGAAGGCGGCTTTCTGGACTGTAACTGACGCTGAGGCACGAAAGCGTGGGGAGCAAACAGGATTAGATACCCT
+
GGFGGGGGGGGGGDGGGGGGGGGGGGGGGFFFGGGGGGGGGGGGGGGGGGGGGGGGGGCGGGGGGCEGGGGGGGGGGGDFGGGGGGGFCFGGGEGGEFCFFGGFGGGGGGAFFF8FGDDFFGFGGGDFFG=GGFFCDDCFGFFGD>FGGCA>@FFGGGGGGGGEEGGCFG@F=CCFGGGC9GF;<7FA?;FGECDGFC3DGGGGC@?EGFEEGFFCFGFGFGEFGFGG.CF9CFFGGFGGGFFFDGGGGGGEGGGGGGGFB@GFFCFF<CCFGCGGGGGGFFEDGGGGEEEGFGFCFC,EFF<GGGGGGGFGGGFFCCC<GGGGGGGGFGGFFGGGFFGGGFFC7GFFGGGGGCGFCGFDF@GFDFGDFGGGGGGGGGGGFEFFGGGGGGFEGGGGGGFFGGGGGGFAGGGGGGCCCCC
@QYRCM 63443
TGGGGAATATTGCACAATGGGGGAAACCCTGATGCAGCGACGCCGCGTGAGTGAAGAAGTATTTCGGTATGTAAAGCTCTATCAGCAGGGAAGAAAATGACGGTACCTGACTAAGAAGCCCCGGCTAACTACGTGCCAGCAGCCGCGGTAATACGTAGGGGGCAAGCGTTATCCGGAATTACTGGGTGTAAAGGGTGCGTAGGTGGTATGGCAAGTCAGAAGTGAAAACCCAGGGCTTAACTCTGGGACTGCTTTTGAAACTGTCGGACTAGAGTGCAGGAGAGGTAAGCGTAATTCCTAGCGTAGCGGTGAAATGCGTAGATATTAGGAGGAACATCAGTGGCGAAGGCGGCTTACTGGACTGAAACTGACACTGAGGCACGAAAGCGTGGGGAGCAAACAGGATTAGATACCCT
+
FF8@FGGGGGGGGGGGEFGGFEEGGGGGGGGGGGGGFFEEGGGEGDGCEGGFGGGGCGGGGGGGGGGEFGGGGFGEFGGGFAFFGGGGGGGGGGGGGDFGGGGGGGFGCGGGGGGGGGGDCEGGGGGGCFGGGFCFCDFFGGGGGGGG?CBA;DGGGGGGG=97CFFGGFGGGGGGGGGGGCFFFCFGGGGFGGGFGDGGEEEEFGGFFFGE@CEGFAEGGGGFC9FGCEFGGGGGGGGC:D?EFF:?CFGGF<GGFDFGGGGGFFGGGFFGGGCGFACGFEFEGDGFF+A,AFFEDFC::DDF7EFFE9FFECFCFCA,FD@EF9GFGGGGFEFE@CGECGGFGEDFF@FCDGGGFGGGGGFGFFFCF@E9FFF@9C7DGGFGCGGDGF@@CDGGFD9GGGGGGFEEFEACCCCC
@QYRCM 70589
TGGGGAATATTGGGCAATGGGCGCAAGCCTGACCCAGCAACGCCGCGTGAAGGAAGAAGGCTTTCGGGTTGTAAACTTCTTTTAAGAGGGAAGAGCAGAAGACTGTACCTCTAGAATAAGCCACGGCTAACTACGTGCCAGCAGCCGCGGTAATACGTAGGTGGCAAGCGTTGTCCGGATTTACTGGGTGTAAAGGGCGTGCAGCCGGGAATGCAAGTCAGATGTGAAATCCATGGGCTTAACCCATGAACTGCATTTGAAACTGTATTTCTTGAGTACTGGAGAGGCAATCGGAATTCCTAGTGTAGCGGTGAAATGCGTAGATATTAGGAGGAACACCAGTGGCGAAGGCGGATTGCTGGACAGCAACTGACGGTGAGGCGCGAAAGTGTGGGGAGCAAACAGGATTAGATACCCT
+
ADF8CFGGGGGGGGGGFGGFGFGGGEEGGGGGGGFGFGGGGGGGGGGGGGGGGGDFFGGGGGGGGGGGGDGEGGGGGG9FGGGGGGGGGGGGEEFFGGGG8EGCFGGGGGGGFFFFGGFGEGGGG@CFGGGGGGG<FFGGDGGGGGGGGGEGGGGGAF@FGGFGFFFGGGGGDFGGGGGEEGFEGGGGGGGGGGGFDGGGGGGFCCFGGGFGFGGGFFGGFFFFGGGFCFGGFF?FF=CGGGGGGGGGDFDFGFGGGFFFCFF?EFFFGGGFGGEFFE9GGGGDECF<GFB8FGGGGGGGDGGGC7EDCFFFAFCGEGGFGGGGGGFGGGFFGGGFFF@CGGGFFCFDEDGGGGGGGGGGFFGGGGGGECCGGGGFFGGGGEFEGGGGGGGFF<FGGGGGGGCGGGGGGGFDGCC?CC
@QYRCM 96829
TGGGGAATATTGCACAATGGGGGAAACCCTGATGCAGCGACGCCGCGTGAGTGAAGAAGTATTTCGGTATGTAAAGCTCTATCAGCAGGGAAGAAAATGACGGTACCTGACTAAGAAGCCCCGGCTAACTACGTGCCAGCAGCCGCGGTAATACGTAGGGGGCAAGCGTTATCCGGATTTACTGGGTGTAAAGGGAGCGTAGACGGCGCAGCAAGTCTGATGTGAAAGGCAGGGGCTTAACCCCTGGACTGCATTGGAAACTGCTGTGCTTGAGTGCCGTAGGGGTAAGCGGAATTCCTAGTGTAGCAGTGAAATGCGTAGATATTAGGAGGAACACCAGTGGCGAAGGCGGCTTACTGGACGGTAACTGACGTTGAGGCTCGAAAGCGTGGGGAGCAAACAGGATTAGATACCCT
+
CFCE>FGDGGGGGGGGFFFDFGGGGGGGGGGGAFFGGGGG7FFGGGGFD?CFFG9FGGGGGGGGGGGGGGFGGGG9?EGGDGGAGFGG+>CFEGGG?FFFGCGGCF9FFFGGGGC9DFDFGGG7CFEGGCGGDGFFGGGGGDFGDGEG:FEE?GFFGGGDCFGGGFFCCFGF9CFGG>GGGG>FG+,<<FGGGEEFEGDE=><GGG>>E,FCGGGFF$GGGGFCEFFF68CEEF>C:FF:AFCCFFFF<CFGC/FAFGGDGFDCDE<GGGGGGGGF=:E#7FA8GGEDGF9FFAB8A9GGGFGGFFF9GGGGGGEDFGGFGFGFF<FFAECFGF8GGGFEFCF,FCGGGGGGGGGGGGGGGCCEEFGGGGGGGFGGGGGFEFGGGDGGGGGGGGGF@GGFFGGGFCGGFFGCCCCC
@QYRCM 55771
TGGGGAATATTGCACAATGGGCGAAACACTGATGCAGCAACGCCGCGTGAGTGATGACGGCCTTCGGGTTGTAAAGCTCTGTCTTCGGGGAAGATCATGACGGTACCTGAGGATGAAGCCATGGATAACTACGAACCAGAAGCCCAGGTAAAACATAGTTGGCAATCGTTGTCCGGATTGACTGGGCGTAAAGGGAGCGTATGCGGATTTTTAAGTTATATGTGAAATTCCTGGGCTTATCTGTGGTGCTGCATTTCAAACTGGAAGTCTAGAGTGCAGAAGAGGAGAATGGAATTCCGAGTGTAGCGGTGAAATGAGTAGAGATTAGGAAGAACACCAGTGGCGAAGGCGTCTCTCTGGTCTGTAACTGACGCTGAGGCTCGAAAGCTTGGGGAGCAAACAGGATTAGATACCCT
+
6,;@+6,CFAE,,CE@,6C,,,+@C++,C,,CEF<AC,EE,:FGEGG7CF@FFFG9AFE7+=FDACGFG,+BEFF-F<5<9,<,<,++4@>+BF9,B9E,,468:4,,5B<D5,,,<<8=,,,<B<,B<,3>B+,+8@C<C<8F<@,@,,,,<7,,,>',?CC:<18:;4)**);+1@8,,,>CB46+788,@34<*5,*@9F@@6,<GFBF@,F@,,,AFDFF<78,+B,F>A,C<7,,D86,=8,,5CB4,8,A,GGFE<C9,9C,<<,?DB,,FA9,<E9F?9F<,EE?,?FEEFC:FGGGDGFFCFF<?6,C,<FEE@EAC,6,@,EFFAFF@C8:GEFCC8,F@7;,,6<ECFFDAGGF@,6F;F@B88FD<@,,GFEC,F8C-GGEC,,E;,,EE;<,,FGFC,-8-CCB
@QYRCM 94269
TGGGGAATATTGCACAATGGGGGAAACCCTGATGCAGCGACGCCGCGTGGAGGAAGAAGGTCTTCGGATTGTAAACTCCTGTTGTTGAGGAAGATAATGACGGTACTCAACAAGGAAGTGACGGCTAACTACGTGCCAGCAGCCGCGGTAAAACGTAGGTCACAAGCGTTGTCCGGAATTACTGGGTGTAAAGGGAGCGCAGGCGGGAAGACAAGTTGGAAGTGAAATCTATGGGCTTAACCCATAAACTGCTTTCAAAACTGTTTTTCTTGAGTAGTGCAGAGGTAGGCGGAATTCCCGGTGTAGCGGTGGAATGCGTAGATATCGGGAGGAACACCAGTGGCGAAGGCGGCCTACTGGGCACCAACTGACGCTGAGGCTCGAAAGTGTGGGTAGCAAACAGGATTAGATACCCT
+
GGGCEFEGGGGGGGGGGGGGFFGGGFGEGGFGGGGGGGGGGGGGGGGGGG,CCFFCFFFFGGGGGDGGDFFGGGGFGGDFFGGGDDGGGDGG8FGFFGGGGGGCEGGGFFFFDDCGGGGGGGGG?GGGFGGG>GCGFGFDGCFGGGGEGGEGGG?FGGGGGGGFGFGGFFFFGG>FE:FFGGGGGGGGFGGDEEEFEGGGGCCGFFFEGE?C@ECE<FFFGGGGGGGGGGFGDFGGGGGFFGGCCGAFFGGGGGFFCFGGGGGGGGGG@D:8GGGFGFD<GGGFG7GGGFFCDGGGEFCBDBC>+B7FE5,GGGFC@FFEACCCDEDGFGGFGGGFC?GCGGGGGGGGGGGFGGFFGFACCFGGFFC:EFGDGGFGGGGFFFECEFCGGGGFGGGGGGGGGFFFGGFDGGDCCCCC
@QYRCM 79720
TGGGGAATATTGCACAATGGGGGAAACCCTGATGCAGCGACGCCGCGTGAGCGAAGAAGTATTTCGGTATGTAAAGCTCTATCAGCAGGGAAGAAGAAATGACGGTACCTGACTAAGAAGCACCGGCTAAATACGTGCCAGCAGCCGCGGTAATACGTATGGTGCAAGCGTTATCCGGATTTACTGGGTGTAAAGGGAGCGTAGACGGAGCAGCAAGTCTGATGTGAAAACCCGGGGCTCAACCCCGGGACTGCATTGGAAACTGTTGATCTGGAGTGCCGGAGAGGTAAGCGGAATTCCTAGTGTAGCGGTGAAATGCGTAGATATTAGGAGGAACACCAGTGGCGAAGGCGGCTTACTGGACTGTAACTGACGTTGAGGCTCGAAAGCGTGGGGAGCAAACAGGATTAGATACCCT
+
GGGGGGGGGGGGGGGGGGGGGGGGGGGGGGGGGGGGGGGFGGGGGGGGGGGGGGGGGGGGGGGGGGGCGGGGGGGGGGGGFGGGGGGGGGGGGGGGGGGGGGGGGGGGGGGGGGGGGGGGGGFGGGGGGGGGGGGGGGGFGGGGGGGCGGEGGGGGGGGGGGGFGGGGGGGECCGGGGGGGG=FGGGGFGGGGGGGG>GFGGGGFGGGFGGGGGGGGGFFGGDFFGGGGFGGGGGGGGGGGGGGFGGGGGGGGGGGGGGFGGGGGGDGFGGGGGFGGGGGGGGGDECGGGGCGGGGEGFF@AGGGGGGGGGGGGGGGGGGGGGGGGGGGFGFGGGGGGGGGGGGGFDGGGGGGGGGGGGGGGGGGGGGGGGGGGGGGGGGGGGGGGGGGGGFGFGGFGGGEECGGGGGFGGGGCCCCC
@QYRCM 417
TGGGGAATATTGCACAATGGGCGAAAGCCTGATGCAGCGACGCCGCGTGAGCGAAGAAGTATTTCGGTATGTAAAGCTCTATCAGCAGGGAAGATAATGACGGTACCTGACTAAGAAGCACCGGCTAAATACGTGACAGCAGCCGCGGTAATACGTATGGTGCAAGAGTTATCCGGATTTACTGGGTGTAAAGGGCGTGTAGGCGGAGTAGCAAGTCAGGAGTGAAATCTAAGGGCTCAACCCTTAAACTGCTTTTGAAACTGCTACCCTTGAGTATCGGAGAGGCAGGCGGAATTCCTAGTGTAGCGGTGTGATGCGTAGATAGTAGGAGGAACACCAGTGGCGAAGGCGGCCTGAAGGACGACAACTGACGCTGAGGCGCGAAAGCGTGGGGAGCAAACAGGGTTAGATACCCC
+
6C@FEEGGGFGGGGF,CCF88@FCEGGFGGGGDG<F,6CECGGGGGEF>FGDEE@FG8CFFDEFAEGEGG8<EFFGGGFFF<F,BF9B?CFDFEEEGG9EFGGGGDCEEDGD<<>?,B=DFFGE7>>>FCD9B>,,@,@CF,,,>5:CFCCC<EF9:,38F,,,7B,%CCF2F?97;1G;12,-<65EGDD@FF70F*CDEE+DCC/;F;91,&0GEC<:9GE;@FDFGGFGG>8EFDFEEFGD9<FFFB>6#FGF@,;FFCGFGGFF@9DFFF@99=>,7CFB<EC+?,,B<,B,FE:,A96+@FC?,5,,4,:+GGFEE55,9E4,,F9F?FFF<E=CF:FD@,F@++:,<E96,,CFFCFC,FC8,:C7FB,B:@+GC8,<,,FC@-B6,<FC,GGEEC;=,6,,6C,@@68-
@QYRCM 67113
TGGGGAATATTGGGCAATGGGCGAAAGCCTGACCCAGCAACGCCGCGTGAAGGAAGAAGGTCTTCGGATTGTAAACTTCTTTTATGAGGGACGAAGGACGTGACGGTACCTCATGAATAAGCCACGGCTAACTACGTGCCAGCAGCCGCGGTAATACGTAGGTGGCAAGCGTTATCCGGATTTACTGGGTGTAAAGGGCGCGTAGGCGGGGATGCAAGTCAGATGTGAAATCTATGGGCTTAACCCATAAACTGCATTTGAAACTGTATCTCTTGAGTGCTGGAGAGGTAGACGGAATTCCTTGTGTAGCGGTGAAATGCGTAGATATAAGGAAGAACACCAGTGGCGAAGGCGGTCTACTGGACAGTAACTGACGCTGAGGCGCGAGAGCGTGGGGAGCAAACAGGATTAGATACCCT
+
FGDFFGGGGGGC@FGGGGFGGGGGGGGGGGG@FGGFGFGGGGGGFGGGGGGGFFGGDFGGGGDFGGGGGGGGGGGGGGFGGGGFGGGG?FEGGGGGGC8:CF8FFGGGGF9,,CFGGFCFBFGGGECEFGGGGGGGFGGFGDCFCGECEEGEECCDFGEFGGF?FFGFGFGGGGEFFGGG9EFGGFGGD@CCFGGGFFC98GGGECEGFGE8?GGF@CGGGGGGGFGGGGFFFF>EGFFFDFGGGGGF:GGGGGGFGGFDEFFGGA?FGGFGGGGDEFD49GGGGGGF@E?8GGEGFGFGGFGGGGGGGGGGGGE@CCGFGGGGGFFFFFFDE9GGGGFGGGGGGGGGGGGGGGFCCFCGGGGFF9FEEFFCGCEFCGGGGGGGGGF7GGGGGGEGGFGGGGFGGGGGFGGGGGCCCCC
@QYRCM 64811
TGGGGGATATTGCGCAATGGGGGAAACCCTGACGCAGCAACGCCGCGTGAAGGAAGAAGGTCTTCGGATTGTAAACTTCTTTTGTCAGGGACGAAGAAAGTGACGGTACCTGACGAATAAGCTCCGGCTAACTACGTGCCAGCAGCCGCGGTAATACGTAGGGAGCGAGCGTTGTCCGGATTGACTGGGTGTAAAGGGTGCGTAGGCGGCCTAGCAAGTCAGTTGTGAAAACTATGGGCTTAACCCATAACGTGCAATTGAAACTGTCCGACTTGAGTGAAGTAGAGGTAGGCGGAATTCCCGGTGTAGCGGTGAAATGCGTAGAGATCGGGAGGAACACCAGTGGCGAAGGCGGCCTACTGGGCTTTAACTGACGCTGAGGCACGAAAGCATGGGTAGCAAACAGGATTAGATACCCT
+
FF,E:FGGGAE9FEFGGGGGGEGGGGFFGF8F@F-+@FFFGGGGEGGFGBFCFGG8FFFFG,5E?FGE7?DFGGGGFFCFGGGGDAC9?FGGGGG7+>DD<F9<CCCA>F,>@<FFG?FF9BC8,8+5>FCEA;,>,@8/@5*;DFEF@@E1=B9F>CBCACE1@43EE><?F:43+C>?8;&C<GF?+5222:#F=;EEEEEECCGFF18,,<,C7GF@,E9CA7FFF@,;3:>+GGEF@<@:,9F=,CGCGD>,;FGFCGFFC+7>+A,CFFGD=F9C,9DFGFFGGFBGDGF<EFGDGDGFGGF7GGGGGFGGDEGGFDCGGGFB7CFF<CFDGFGGGGGGGGFE@CDGGGGDAF@FEC,,CFFDE,GGGGGGGGGFCB,,7FEF,GFFGGGFGGFF9FGFGGGGGGGGGGCCCCC
@QYRCM 85823
TGAGGAATATTGGGCAATGGGGGGAACCCTGACCCAGCCATGCCGCGTGAGTGAAGAAGGTTTTCGGATTGTAAAGCTCTTTCGGACGTGAAGATGATGACTGTAGCGTCTAAAGAAGCCCCGGCTAACTTCGTGCCAGCAGCCGCGGTAATACGAAGGGGGCAAGCGTTGTTCGGAATTACTGGGCGTAAAGGGTGTGTAGGTGGATTGGTAAGATAGTGGTGAAATACCGGGGCTCAACCTTGGAATTGCCATTATAACTATCAGTCTTGAATCATGGAGAGGATAGCGGAATACCCAGTGTAGAGGTGAAATTCGTAGATATTGGGTAGAACACCAGTGGCGAAGGCGGCTATCTGGCCATGAATTGACACTGAGGCACGAAAGCATGGGGATCAAACAGGATTAGATACCCT
+
GF9FFCEF9FFECFEEFGGCC7C@FGGFGFGG@9?FFGFG<FDFGGGGGGGGFGFC,,BBFFGGGDGEDBBFGFGGGGGGGGCBC+>FFCFGFGFCF;FGGFGFF;;C:<>:CFC9FFF>F:*<C<<F8<CFFBFCGGGFFFGG8:1:?7?9CFCF@CFGCGC?:CFE2EDEE0::/;2CF?EGDFFC?C%CF>EACED8:C9FGF:CFDCBC9AFDAAGGFCFEDDEGFECCCE8C,C:07E,:F=B:8B7,E:@=,BFDF,,<E?F<FGF@,CAA,FEFFF@F?@GEFGGFGGFFE,FGFFEEA,GGGGGGGGFFGGGDF@FD68GFACFGGGGFGGGGGF?GGGGGGGGGF<CFFCC,@@,C,EGGGGFC8GGFFF<CGGGGCCFGGGFCDCF?GGFE<E<,,FEFF@CCCCC
@QYRCM 421
TGGGGAATATTGCACAATGGGGGAAACCCTGATGCAGCGACGCCGCGTGAAGGAAGAAGTATCTCGGTATGTAAACTTCTATCAGCAGGGAAGATAGTGACGGTACCTGACTAAGAAGCCCCGGCTAACTACGTGCCAGCAGCCGCGGTAATACGTAGGGGGCAAGCGTTATCCGGATTTACTGGGTGTAAAGGGAGCGTAGACGGTGTGGCAAGTCTGATGTGAAAGGCATGGGCTCAACCTGTGGACTGCATTGGAAACTGTCATACTTGAGTGCCGGAGGGGTAAGCGGAATTCCTAGTGTAGCGGTGAAATGCGTAGATATTAGGAGGAACACCAGTGGCGAAGGCGGCTTACTGGACGGTAACTGACGTTGAGGCTCGAAAGCGTGGGGAGCAAACAGGATTAGATACCCT
+
GFGGGGGGGGGGGGGFGGGGGGGGGGGGGGGGGGGGGGGGGGGGGGDGGCFGFFGGGFGFGGGFGGGGGGGGGGGGGGGGGGGGGGFGGGGGGGGGGFGGGGGGFGGGGGGGFGGGGFFGFC>BFGGGGGDGEGGFCFCECCFGGGGGGFEFGGGGGGGGGGGGGGGGC:<FFGGFDGGFGGGGGGGGGGGGGGGFEEGGGGGDCFEGGGGGGFGGGGGGGGGGFDFDBFGGGGGGGGGGFGGGGGFFGGGGGFGGGFGGGGGFCFDGGGGGGGGGGGGGFGGGGGEGGGGEGGGGFEGFGFDGGGDGGGGGGGGF7FGGGFFFCGGGGFFFFF8GGGGGGGFCGGGGGGGGFGEFGGCGFDGGGGGGGGGGGGGGGGFFCGGGGGGGGEDGGGGGGGGGGGGGGGGGGGGC8CCC
@QYRCM 422
TGAGGAATATTGGGCAATGGGGGGAACCCTGACCCAGCCATGCCGCGTGAGTGAAGAAGGTTTTCGGATCGTAAAGCTCTTTCGGACGTGAAGATTATGACTGTAGCGTCTAAAGAAGCCCCGGCTAACTTCGTGCCAGCAGCCGCGGTAATACGAAGGGGGCAAGCGTTGTTCGGAATTACTGGGCGTAAAGGGTGTGTAGGTGGATTGGTAAGATAGTGGTGAAATACCGGGGCTCAACCTTGGAATTGCCATTATAACTATCAGACTTGAATCATGGAGAGGATAGCGGAATACCAAGTGTAGAGGTGAAATTCGTAGATATTGGGAAGAACACCAGTGGCGAAGGCGGCTATCTGGCCATGTATTGACACTGAGGCACGAAAGCATGGGGATCAAACAGGATTAGATACCCT
+
FFGGGCAF,FG9CCFGGGGGC@FCFG=BFDG=EDEFGG@FADGGGG@FFCFGGGGGG8F?DFGGGEGFG+CFGGGAFGFGFGCF@:CCEEGGGGG,<FB,>FGD<<C:1C*8@F:3<FC@::3=F;FC<2?CFFGGFGFFCGEF80ACCGC3EE;C7FGFCGGEEGC:/>?<CBECE7F?:?#GGC8FCE@:GGE@DCD6GGFCGF@GCFADFDDFDFD=CGCGFE@+EEFCCFGGF8FB<6,A?FFFC@B9,;,<4<GGEE<,?C,,DGGF=99;F4@8GGGGGGFGFEFCFF9EE:,<GGF9GGFGGGGGGFB7GGFGGGGFF,CFF,GGGGFFFGGGGGGGGGGGGEGGGFCGGGGF<E6,C,F9GGF@FGGGGFF<,EGGGGGFGGGGGGGGFGGGGGGGGGGGGGGCCCCC
@QYRCM 423
TGGGGAATATTGCACAATGGGGGAAACCCTGATGCAGCGACGCCGCGTGAAGGAAGAAGTATCTCGGTATGTAAACTTCTATCAGCAGGGAAGATAGTGACGGTACCTGACTAAGAAGCCCCGGCTAACTACGTGCCAGCAGCCGCGGTAATACGTAGGGGGCAAGCGTTATCCGGATTTACTGGGTGTAAAGGGAGCGTAGACGGATTAGCAAGTCTGATGTGAAATGCAGGGGCTCAACCCCTGGACTGCATTGGAAACTGCCAGTCTTGAGTGCCGGAGAGGTAAGCGGAATTCCTAGTGTAGCGGTGAAATTCGTAGATATTAGGAGGAACACCAGTGGCGAAGGCGGCTTACTGGACGGCAACTGACGTTGAGGCTCGAAAGCGTGGGGAGCAAACAGGATTAGATACCCT
+
CF@CF8FGDEFGGGGGGGG@FGGGGGGGGGGFGGAE<FBFGGGGDGGCGGGGGFGGFGGGGGGGGGFGGGFGGGGGGFGGGGGFGGGGGGGGGGGGGGGFEEGEFFGCBFGGGGGAFCF8FG:FC>FF,=FFEG8FFC<CFCCC:CCC5CE;@FF?GGGG>8FGCBFE2<FFGGGGG<F@FGCF:CFEGFFFCEGF8EG<G9>C>CC>E:CEGGG;,FD;@@9CFFF6F@FFF?E<C,F@C8;<?E6FGDGGFFFDFFGGC4D?FGGGFB<FDF=CCEE@CFEGE?7GGFEEBFFFFFE9ECFEB7GGGGGECFB,FFFFF<?EFGGFFAD9DGGGGDGGDGEFFBGECEGE9GGGF@@>GCGGGGEGGGGGGGGGE7FCGGGFFDEF@FGGGGEAGGGGGGGGGGGGGGFCCCCC
@QYRCM 69089
TGGGGAATATTGCACAATGGGGGAAACCCTGATGCAGCGACGCCGCGTGAGCGAAGCAGTATTTCGGTATGTAAAGCTCTATCAGCAGGGAAGAAAATGACGGTACCTGACTAAGACGCCCCGGATAACTACGTGCCAGCAGCCGCGGTAATACGTAGGGGGCAAGCGTTATCCGGAGTTACTGGGTGTAAAGGGAGCGTAGGCGGCGAGGCAAGTCTGAAGTTAAAACCCGGGGCTCAACCCCGGGACTGCATTGGAAACTGTTTTGCTTGAGTGCCGGAGAGGTAAGCGGAATTCCTAGTGTAGCGGTGAAATGCGTAGATATTAGGAGGAACACCAGTGGCGAAGGCGGCTTACTGGACGGCAACTGACGTTGAGGCTCGAAAGCGTGGGGAGCAAACAGGATTAGATACCCT
+
F@E8+@,CCFF@FGGFGGGGFGE@FGGGGGGGFD;CFF7C:BEEFFEG7FCCCGG>+:CC55FEFD78BDFFGFGFGFFG?<5EA<,?<=DFFFG<8EFFE?=:=:BFBFFFG98?,B:@FE+F+<F,,=,F+:3:@><FGCGF*>**C82<:FC%:7FC:C5CA8548*)+<0,9.#8<C:EGFF9@=<@<CF:3C>8?***?:<*A9F@,@?742,@;9D4,:7<*7F<>FEF<@>7C8+CF>B3,,,D@,9=9FBCEA,<A,C8FC8GGFFGF7CFGFFDEB++8+,EFEEAF?:,?F9FF7GFF-?GFGDEFDFGEC9,9F<,A?CF9EFGFGFFGGEEFGCGFEGCGGFC6FCE@6CCF@AECEDF8,<GGGGEF8EF8B7CEGDGGGGGGGGGGGGGGGGGGGGGCCCCC
@QYRCM 425
TGAGGAATATTGGGCAATGGGGGGAACCCTGACCCAGCCATGCCGCGTGAGTGAAGAAGGTTTTCGGATTGTAAAGCTCTTTCGGACGTGAAGATGATGACTGTAGCGTCTAAAGAAGCCCCGGCTAACTTCGTGCCAGCAGCCGCGGTAATACGAAGGGGGCAAGCGTTGTTCGGAATTACTGGGCGTAAAGGGTGTGTAGGTGGATTGGTAAGATAGTGGTGAAATACCGGGGCTCAACCTTGGAATTGCCATTATAACTATCAGTCTTGAATCATGGAGAGGTTGGCGGAATACCCAGTGTAGAGGTGAAATGCGTAGATATTGGGTAGAACACCAGTGGCGAAGGCGGCTATCTGGCCATGTATTGACACTGAGGCACGAAAGCATGGGGAGCAAACAGGATTAGATACCCT
+
GG@FGGGGGGGG9,CFFGGGGGGEGGGGGGGGC=FGGGAF,=FGGGGGGDEAFGFGGGGGG9FGGGGFFEGFEGG3,3DGCG<@:+3@>>FGGGGCGGGGG9FGG;;<>**>FCGGGG,8<EGEGGEGGG;F7F:FGGGGGGGGGGGGGGGEGGG5;EE>2:FEGFGGFGGG8ECEAEFGGGGGGGCCAEGGGGG$CAFFGGF<FG:1:CECFC;:F?F=<GFGGGGG+FCCDGGGGGGGGG@:DEGF5CFGA9E;D=GGFG<FCGGGCGGFFCFA=AFFGGGFD++,GGGEGCABFFAAGGGGGFGGGGGFGCB+GGGGFA@@CFGFC,FGGGGGFGGGGGGGGGGGGFCC<,<DGGGF,9FA<DFAGGGEAGGGGGGCEDGGGGE8CGGGFEF<GGGGGGGGGGGFGGGCCCCC
@QYRCM 77651
TGAGGAATATTGGTCAATGGACGAGAGTCTGAACCAGCCAAGTAGCGTGCAGGATGACGGCCCTATGGGTTGTAAACTGCTTTTATAAGGGAATAAAGTGAGTCTCGTGAGACTTTTTGCATGTACCTTATGAATAAGGACCGGCTAATTCCGTGCCAGCAGCCGCGGTAATACGGAAGGTCCGGGCGTTATCCGGATTTATTGGGTTTAAAGGGAGCGTAGGCCGGAGATTAAGCGTGTTGTGAAATGTAGACGCTCAACGTCTGCACTGCAGCGCGAACTGGTTTCCTGGAGTACGCACAAAGTGGGCGGAATTCGTGGTGTAGCGGTGAAATGCTTAGATATCACGAAGAACTCCGATTGCGAAGGCAGCTCACTGGAGCGCAACTGACGCTGAAGCTCGAAAGTGCGGGTATCGAACAGGATTAGATACCCT
+
GGAFG6FFEFFFCEEGG<FGGGFGCFDGGGGGGGFGFGGFFDFGCFGGGGGGGGGGGGGGFGGGGGFGGGEG@FGGGGGGFFGFFGGGGFG9=FGGGFFGDD<FDFFGGF7FGGGFGGGGGGGGGGGGGGGGGGGGGGGGGG27FED>?GGGDD7@CFCFFFGGEEGDFGFGDCEFGC@FEGFEF:FGG>GEFGCECGEGGGGFFGGGGGGGFEG7C>E@EGGGFEGGGGCGGGGGD=FCFFFEFEEGFFGFEGGG<=GFCBEF@CD7GFF><FC@9F<DCAFGB<F<GF8GGGFC?FAA9?9GF@DEGEFGEFFF7GGFF9GGEEFC<5C5,?F8CAE9F;F@FC=@FGFFCCC7GGFCGFEDFADEGGGGGGGGGGGGFF>GGGGGGECGGGGGGGEGGFF<@EGGGFFFFC9EECFCGDGGGFFGGGGCC8CC
@QYRCM 427
TCGGGAATATTGCGCAATGGAGGAAACTCTGACGCCGTGACGCCGCGTGCAGGAAGAAGGTTTTCGGATTGTAAACTGCTTTAGACAGGGAAGAAACAAGACAGTACCTGGAGAGTAAGCTCCGGCTAACTACGTGCCAGCAGCAGCGGTAATACGTAGGGAGCAAGCGTTATCCGAAATTATTGGGTGTAAAGGGTGCGTAGACGGGAAATTAAGCTAGTTGTGAAATCCCTCGGCTTCACTGAGGAACTGCAACTAAAACGGATTTTCTTGCGTGCTGGAGAGGAAAGTGGAATTCCTAGTGTAGCGGTGAAATGCGTAGATATTAGGAGGAACACCAGTGGCGAAGGCGACTTTCTGGACAGTAACTGACTTTGAGGCACGAAAGTGAGGGGAGCAAACAGGATTAGATACCCT
+
EEFFCCG@FGGGGGDEGEFGGFE7<EEFFGGFGEGFCGFGF@@FGC@CC=CEF?<F:CFE,CEGEFG:FGFFGEEFGB@EFFCBGEFF?C44BFFEF8E,?8,BBE,A,:,BBBFGGAAB,B,>CEC:FDD9D=DEG7F<:>FF7BCC@CC@,@ECEBE@C7F*@=F<FCFDF?,<#6#8-@F@CFFCFFFC6?:E:F*:<;CB9FF-GF9FGE@<DD7CC@:E<,<CFGFF6@:CC<C%CGGFBFGGGDFA9EC0E?FG:0FFGE8A:<8=A$48GFFGGF?=:,AFCFFC?FDFFE<E9FE@BEFBFEDF?B,4+:,,,<EE@CC@E@CB98,8FFFEC6CB8EC:EGEF@FGFE,FE@GECFGFFFF@CC,<,,FFC8GGGGF<EF@CF8FEAGGGGFECGGFDFGGF8CACC@
@QYRCM 428
TGGGGAATATTGCACAATGGGGGAAACCCTGATGCAGCGACGCCGCGTGGAGGAAGAAGGTCTTCGGATTGTAAACTCCTGTTGTTGAGGAAGATAATGACGGTACTCAACAAGGAAGTGACGGCTAACTACGTGCCAGCAGCCGCGGTAAAACGTAGGTCACAAGCGTTGTCCGGAATTACTGGGTGTAAAGGGAGCGCAGGCGGGAAGACAAGTTGGAAGTGAAATCTATGGGCTCAACCCATAAACTGCTTTCAAAACTGTTTTTCTTGAGTAGTGCAGAGGTAGGCGGAATTCCCGGTGTAGCGGTGGAATGCGTAGATATCGGGAGGAACACCAGTGGCGAAGGCGGCCTACTGGGCACCAACTGACGCTGAGGCTCGAAAGTGTGGGTAGCAAACAGGATTAGATACCCT
+
GFGGGGGGGGGGGGGGGGGGGGGGGGGFGGFGFGFGGG@FGGGGGGDGGCEGGGGGGGGGGGGGGGGGGEGGGGGFGGGGGGGDGGGFFFGGGGGGGGGGGGGGGGGGGGGGGGGGGGGGGGGDG?GGGGGGDG8FGGGFGGGGGG?GGGGGGGGGGGGGGGGGGFDFFGGGGGGGGGGFGGGGGGGFFGFCFFGGGFED>CGGGGGGFF?AFFGGGGGGGGGFFGCEFGGGGFFC>CFF;FGGGGGGGGGGGGG8GGFGGGG=FGGGGGFGGGFGFDGFGGGFGCGGGCGGGGGGGGDGGGECGDDGGGFEGGGGGGGFFCEGDGGGGGGGGGGGGGGGGGF?GGGGGGGGGGGGGGGGGGGDGGGGGEGGGGGGGGGGGGGGGGGGGGGGGGGGGGGGGGGGGGFGGGGCCBCC
@QYRCM 52624
TGGGGAATATTGCACAATGGGGGAAACCCTGATGCAGCAACGACGCGCGAGTGAAGAAGTATTTCGGTATGTAAAGCCCTATCAGCAGGGAAGATAATGAAGGTACCTGACTAAGAAGCTCCGGCTAAATAGGTGCAAGCAGCCGCGGTAATAAGTATGGAGCAAGCGCTATCCGGATTTACTGGGGGTAAAGGGTGCGTAGGTGGCAGTTCAAGTCAGATGTGAAAGGCCGGGGCTCAACTCCGGAGCTGCATTTGAAACTGCATAGCTAGAGTACAGGAGAGGAAGGCGGAATTCCTAGTGTAGCGGTGAAATGAGTAGATATTAGGAGGAACACCAGTGGCGAAGGCGGCCTGCTGGACTGTTACTGACACTGAGGCACGAAAGCGTGGGGAGCAAACAGGATTAGATACCCT
+
AEEFEBFFFAEGFGGGFFEF,@7@BEGC6;CF,<;CCFED<C,@@@CCG+@F<<,C?FFFE<FAEFGFD,,9BFFFCFFE8,<ABCDFDCDDGGCEFEC,,:,:C,,,:B<DFGGFF,3,8,B++C+5C,F,,<C>=>8<FFGFGC3B@E<@/%F09C8:0=FGG7.1#1*><C7<:84,23>C;C'FDBCEF<E>E<CG?:7CDFCCC<#CB@<9#:<,%@3F@@<671CB=<<2,$:C##C5BA;,5GGFE6,AEEA7E,EEAA<FFAAAE,F=8C9:?CEEC+:GGGFB<FB=EDGDFF==C>,E?F<,F?96,,<;?=GFDC<EE9,EBCC99FFC7GGGGGFGF7GEGFGGGFGF@FFC<CEFFEF<CGGGGGF<CCCFGGEGEF7FCEE9FDE-AFE55,FGGGE@CC@<
@QYRCM 430
TGGGGAATATTGCACAATGGGCGAAAGCCTGATGCAGCGACGCCGCGTGAGCGAAGAAGTATTTCGGTATGTAAAGCTCTATCAGCAGGGAAGATAATGACGGTACCTGACTAAGAAGCACCGGCTAAATACGTGCCAGCAGCCGCGGTAATACGTATGGTGCAAGCGTTATCCGGATTTACTGGGTGTAAAGGGAGCGCAGGCGGTGCGGCAAGTCTGATGTGAAAGCCCGGGGCTCAACCCCGGTACTGCATTGGAAACTGTCGTACTAGAGTGTCGGAGGGGTAAGCGGAATTCCCAGTGTAGCGGTGAAATGCGTAGATATTAGGAGGAACACCAGTGGCGAAGGCGGCTTACTGGACGATAACTGACGCTGAGGCTCGAAAGCGTGGGGAGCAAACAGGATTAGATACCCT
+
FGGGGGGGGGGGGGGGGGGGGGGGGGGGGGGGGGGGGGCF@FGGGGGGGGGGGG@FGGGGG9FGGGGGGGGGGGGGGGGGGGGGGGGG?FFGGGGGGGGGGGGGGEE<FGGGCF,:FGGGGGGGGGGGFFFGDGDFGGGGGGG>GGGGGGGGGGGGGGGGGGGCFFGGCEGGCFGGEFFFGGGGGGGFGFGGGGGGGGGGGGGGGGEDGGD8GGGGFFGEGGGGGGGECGGGGGGGGFGGFCEGGGGGGGGGGGGGGFFEFGG<GFGFFFFGGGFFFCGGGGFGGGGGGGGGGFFF8F9GGGGGGGCGGGGGGGGGGGGEGGGGGFGGFCGGGGGGGGGGGGGFGGGGGGGGGGGGGGGCGGFGGGGGGGGGGGGGGGF8CGGGGGGGGGGGGGGGGGGGGGGGGGDGGEFCCCCB
@QYRCM 431
TGAGGAATATTGGTCAATGGACGAGAGTCTGAACCAGCCAAGTAGCGTGCAGGATGACGGCCCTATGGGTTGTAAACTGCTTTTATAAGGGAATAAAGTGAGTCTCGTGAGACTTTTTGCATGTACCTTATGAATAAGGACCGGCTAATTCCGTGCCAGCAGCCGCGGTAATACGGAAGGTCCGGGCGTTATCCGGATTTATTGGGTTTAAAGGGAGCGTAGGCCGGAGATTAAGCGTGTTGTGAAATGTAGATGCTCAACGTCTGCACTGCAGCGCGAACTGGTTTCCTTGAGTACGCACAAAGTGGGCGGAATTCGTGGTGTAGCGGTGAAATGCTTAGATATCACGAAGAACTCCGATTGCGAAGGCAGCTCACTGGAGCGCAACTGACGCTGAAGCTCGAAAGTGCGGGTATCGAACAGGATTAGATACCCT
+
F<FFFGGGFGGGFFGGGGFGFGGGG7:CFGGGGGGGGGFFGGFGGG7F7@CC6BF8FF@@FGGFGGFG,CFCFEEFGEEFGGGGFGFEFEE,FFCFFGF9<FF9AFEG84BFDFGFCFGGGG9FFAC?E9?5AEFFG9,,BBEEGGGCD;FGDF6F<FF:C(>FFGDDFGF0=FF<EECE@CFF7/>@FG1:8GG/FFFGF+GGGGGCFDF:GGGFEE<EGC2<E:9:GFC7ECGDEC>AFGGGC<GFAGF2:F><FFF9?CFFC1<A4@FCFF@B@>GFFEBDFDFB,,<B?FFCFF@F=A:CCF=EF8E<@CF@+B+<EC@+@F@FEB9,C?DF9E,FF?FB,99CGFDF8CCCECGEDGGFGGECF8FF9F9GGEGFC@+<,FFCDG@GGFGFFGGGFFFE8CCCEFGF@6FFC,GGGGGFGGFGFECCCCCB
@QYRCM 432
TGGGGGATATTGCGCAATGGGGGAAACCCTGACACAGCAACGCCGCGTGAAGGAAGAAGGTCTTCGGATTGTAAACTTCTTTTGTCAGGGACGAAGAAAGTGACGGTACCTGACGAATAAGCTCCGGCTAACTACGTGCCAGCAGCCGCGGTAATACGTAGGGAGCGAGCGTTGTCCGGATTTACTGGGTGTAAAGGGTGCGTAGGCGGCCGAGCAAGTCAGTTGTGAAAACTATGGGCTTAACCCATAACGTGCAATTGAAACTGTCCGGCTTGAGTGAAGTAGAGGTAGGCGGAATTCCCGGTGTAGCGGTGAAATGCGTAGAGATCGGGAGGAACACCAGTGGCAAAGGCGGCCTACTGGGCTTTAACTGACGCTGAGGCACGAAAGCATGGGTAGCAAACAGGATTAGATACCCT
+
FFGGGGEGEFGGGGGGGGGGGGGGGGGGGGGGGGGGGGGGGGGGGGGGGGGFGGEFFGGGGFGGGGGGCCGGGCFGGGGGGGGGGGGGGGFGGGDFEGFGGGGGEGGGCF9DFGDGGGGGGGGGGDGG:GGGGGGGGGGGGGGGGGGGGGG><E)FGGFFFCG5CEGCFEGGGGGCCGGGD?:;2<FAF2;%CFFGEG9EGGGGGGGGGGEFEFDGGGFGFC>1EEF@<<8GG7GGFCGFFFGDFFFGFF:GDGEF@F=GGGFFDFB:9DGGFGGGFFFCFACGFCGF7F7GGGFCGFGGGGGFGGGGGGGGGFFGDGGGFEGGFFEC::CGGFGGFCGFFFEGGFAADGGGGGGFEDFE8F@GFF<CGGEGGGGFE8GGGGGGGGGGGGGGGGGGGGGGGGGFGGGGGGGGGGCCCCC
@QYRCM 433
TGGGGAATATTGCACAATGGGGGAAACCCTGATGCAGCGACGCCGCGTGAGCGAAGAAGTATTTCGGTATGTAAAGCTCTATCAGCAGGGAAGAAAAAAATGACGGTACCTGACTAAGAAGCCCCGGCTAACTACGTGCCAGCAGCCGCGGTAATACGTAGGGGGCAAGCGTTATCCGGATTTACTGGGTGTAAAGGGAGCGCAGGCGGTGCGGCAAGTCTGATGTGAAAGCCCGGGGCTCAACCCCGGGACTGCATTGGAAACTGTCGTACTTGAGTATCGGAGAGGTAAGTGGAATTCCTAGTGTAGCGGTGAAATGCGTAGATATTAGGAGGAACACCAGTGGCGAAGGCGGCTTACTGGACGATAACTGACGCTGAGGCTCGAAAGCGTGGGGAGCAAACAGGATTAGATACCCT
+
GGGGGGGGGGGGGGGGGGGGFGGGGGGGGGGGGGGGGGFGGGGGGGGGGGG8FGCFEGGGCFGGGGGFDGGGGGGGGFGGGFGGGGGFGGDGGGGGG@=FFGC?B:+>=FFG?8D<AC=FGG=CF9::#3DG=B<CFDFFGGGGGGCCEC5FG<<FFG2>CECCC:F>E<CF@:C8><8>C7CFEFFG8,FC<BEF?8;6EGE>EGGCEEDEEFFE8?8?CFECCCEF4<EGFGEEGCF@CF@FC@@F@:=C>FCADGGGFGFGGGG=FGGGGGGGGFC;BDGFGGGGFF9DGGGGFFEFFFCCDECEEGF<DGFFEEEB<?9GGGGGGGGGFCEGGGGGGGGGGGDFGFFECGGGGGGGGGFGFFAGFGGGGGGGGGGGFCGGGGFGGGGGGDGGGGFFGGGGGEC<DEFGGGCCCCC
@QYRCM 434
TGGGGAATATTGCACAATGGGCGAAAGCCTGATGCAGCGACGCCGCGTGAGCGAAGAAGTATTTCGGTATGTAAAGCTCTATCAGCAGGGAAGATAATGACGGTACCTGACTAAGAAGCACCGGCTAAATACGTGCCAGCAGCCGCGGTAATACGTATGGTGCAAGCGTTATCCGGATTTACTGGGTGTAAAGGGAGCGCAGGCGGTGCGGCAAGTCTGATGTGAAAGCCCGGGGCTCAACCCCGGTACTGCATTGGAAACTGTCGTACTAGAGTGTCGGAGGGGTAAGCGGAATTCCTAGTGTAGCGGTGAAATGCGTAGATATTAGGAGGAACACCAGTGGCGAAGGCGGATTACTGGACGATAACTGACGCTGAGGCTCGAAAGCGTGGGGAGCAAACAGGATTAGATACCCT
+
CFGGG@FFGGGGGGGGFDGGGGGGGGDFGGGFGGGGGGGGGGGEGGGG>FGGGEGGDCGGGGGGGGGGGGGGGFGDGGGGGFGGGGGGGGBFGGGGGGGGGGEG@:<FFGGFFFFG9FGEGFGD?GGGG@FGFFFFFGG@GDFGEGEGGGGFFCEGGGGGGDECFFGGGFFFFGGDEEEGF>GFGGGGC,FGGGGFGGGGEF>GGGGGGEGFFCGGGGGGGGFDGGGGGFGGGFFGGFF?FCGEGDDDEGFC#1FFFEFDFF:C@DCFGFGGFF<FDGGGGFDGGGGGGCE?=F9GFF@GGGGGGGEFFFGFFFDC<CF,GGFFE,GGF@GGEGFGGGGF:FB,FCEEGGGF9GGGGGGGFDCFGGE@@GGCEF<GFGECF@GGGGGGFFGGGGGGGGGGGGGGGGGGFE@CCCCC
@QYRCM 435
TGGGGGATATTGCGCAATGGGGGAAACCCTGACACAGCAACGCCGCGTGAAGGAAGAAGGTCTTCGGATTGTAAACTTCTTTTGTCAGGGACGAAGAAAGTGACGGTACCTGACGAATAAGCTCCGGCTAACTACGTGCCAGCAGCCGCGGTAATACGTAGGGAGCGAGCGTTGTCCGGATTTACTGGGTGTAAAGGGTGCGTAGGCGGCCGAGCAAGTCAGTTGTGAAAACTATGGGCTTAACCCATAACGTGCAATTGAAACTGTCCGGCTTGAGTGAAGTAGAGGTAGGCGGAATTCCCGGTGTAGCGGTGAAATGCGTAGAGATCGGGAGGAACACCAGTGGCAAAGGCGGCCTACTGGGCTTTAACTGACGCTGAGGCACGAAAGCATGGGTAGCAAACAGGATTAGATACCCT
+
FGGGGFGGGGGGGGGGFGGGEEGGGGGFGGGGGGGGGGGGGGGGGDGGGGGGGGGGGGGGGGGGGGG?=7???FFCFGGGGGGFDGFAFGGGGEFGGGGGGGGGGGGGCDFGFCFDGF?BFGC3F:FGGFGGGGGGGGGGGGGGD@GGGGGFF9BFFF9F:EF?EGG7BCFF@@FGFFFFGEFG=GGFDEECEGFGCC>GGGEGECFED>/D;?>EAFC<FGEEC<EFEGGGGGFFGGFFGGGF@=FFFF?GFFDECGGGG<GGEF<CEBGGGGGGGGGGEFE:D,,<+FBCGGAFGGGGGFFGFGGGGGGGGGGFCC@GFFAGGF@C@BFFFFGECGGGDFGFGFCDEGEGFFF<;CC<FGGDGGEGGGGGGEGGGGGGGGGFDGGGGGFGGGGGFGGGGGGGGGGGGGGGGGCCCCC
@QYRCM 436
TGAGGAATATTGGTCAGTGGACGAGAGTCTGAACCAGCCAAGTAGCGTGCAGGATGACGGCCCTATGGGTTGTAAACTGCTTTTATAAGGGAATAAAGTGAGTCTCGTGAGACTTTTTGCATGTACCTTATGAATAAGGACCGGCTAATTCCGTGCCAGCAGCCGCGGTAATACGGAAGGTCCGGGCGTTATCCGGATTTATTGGGTTTAAAGGGAGCGTAGGCCGGAGATTAAGCGTGTTGTGAAATGTAGATGCTCAACGTCTGCACTGCAGCGCGAACTGGTTTCCTTGAGTACGCACAAAGTGGGCGGAATTCGTGGTGTAGCGGTGAAATGCTTAGATATCACGAAGAACTCCGATTGCGAAGGCAGCTCACTGGAGCGCAACTGACGCTGAAGCTCGAAAGTGCGGGTATCGAACAGGATTAGATACCCT
+
GGGGGGGGFGGGGGGGGGGGGGGGGGGGGGGGGGGGGGGEGGGGGGGGGGGGGGGGGGGG@FEFGGGFGFFGGGGGGGGGGGGGGFFGGGGGGGGGGGGGGGGGFFGFCFGFGGFFAAEGGGGGGCEGGGGFFEEFGFFGFFCGGGGFGGFFDEGDGGGGGGGGGGGGFGGBEFFGGCEEGGGG:FCB<C<CFFGCFGFFFFGGGFGFFDGGGGF?C=GGGGDDCFFEEGGGEGCE>9GGGGGCCFGGGFFCCGGGGGGGGGGFGFGGFGGDGE>GEDGGGGGGGGGFGGGGFGGGFFFFGGGGDGGGGGGDGGGEGGFFGGCF>GGGGGFFGGGGGGGFGGGGGGGGGGGGGGFFGGGGGGGFGGGGGFGGGF9GGGGGGGGGGGGGGGGGDGGGGGGFGGGGGGFF@GGGGGGGGGGGGGGGGGGGGFFC<CCC
@QYRCM 437
TGGGGAATATTGCACAATGGGGGAAACCCTGATGCAGCAACGCCGCGTGAGTGAAGAAGTATTTCGGTATGTAAAGCTCTATCAGCAGGGAAGATAATGACGGTACCTGACTAAGAAGCTCCGGCTAAATACGTGCCAGCAGCCGCGGTAATACGTAGGGGGCAAGCGTTATCCGGATTTACTGGGTGTAAAGGGAGCGTAGACGGTTTTGCAAGTCTGAAGTGAAAGCCCGGGGCTTAACCCCGGGACTGCTTTGGAAACTGTAGGACTAGAGTGCAGGAGAGGTAAGTGGAATTCCTAGTGTAGCGGTGAAATGCGTAGATATTAGGAGGAACACCGGAGGCGAAGGCGGCTCACTGGACTGTAACTGACACTGAGGCTCGAAAGCGTGGGGAGCAAACAGGATTAGATACCCT
+
FGGFGGGGGGGGGGGGGGGFDFGGGGGGGGGFGGFGGGGGGGGGGGGGGGGFGGGGGGGGFGGGGGGGFGGGGGGEFEGGFGCFGFGGGGGGGGGGGGGGGGGGGGGGGGGGGD8AFGGGGGGGGGGGGGGGC>FGGGGGGGGGGGFGGGGGGGGGG@FF@CFGGGGGFGGFGGGFGGGFGG>GGFGFFFGGGGGFEGGGGCEGGGGGGGGGGGGGGGGGGGGGGGECDGGGGGGGGGGGGGGCGFGGGGGGGGGGGGFFFGGGGGGGGCGGGGGGFFGGGGGGGGGFGGGGGGGGGGGGGGGGGGGGGGFGGDGGGGGGGGGGGGGGGGGGGEDEGDGGDGGGGEGGGGGGGGDGGFDGGGFGGGGGGGGGFGGGGGGGFCGGGGGGGGGGGGGGGGGGGGGGGGGGGGGCCCCC
@QYRCM 94813
TGGGGAATATTGCACAATGGGGGAAACCCTGATGCAGCAACGCCGCGTGAGTGAAGAAGTATTTCGGTATGTAAAGCTCTATCAGCAGGGAAGATAATGACGGTACCTGACTAAGAAGCACAGGCTAAATACGTGCCCGCAGCCGCGGTAATACGTATGGTGCAAGCGTTATCCGGATTTACTGGGTGTAAAGGGAGCGCAGGCGGTGCGGCAAGTCGGATGTGAAAGCCCGGGGCTCAACCCCGGTACTGCATTGGAAACTGTCGTACTAGAGTGTCGGAGGGGTAAGCGGAATTCCTAGTGTAGCGGTGAAATGCGTAGATATTAGGAGGAACACCAGTGGCGAAGGCGGCTTACTGGACGATAACTGACGCTGAGGCTCGAAAGCGTGGGGAGCAAACAGGATTAGATACCCT
+
FF@CFFCFGGGGGGGGGGF8@C@CG@EGECC6<FGEFGGCE@@CFEC:7B=CFGE,?EFGGGF,?FDCD,C,CFFADFGGGCFGGCFC?CFFGGBFGABFECFG7FG9,EEGG@FB<<=B=,BAFFFGGDGGGGFF+,@F@F:F@FGGGGC;CF:,@>;>;FFG=>GGG#*2@DBFGGG?F9<FEF7<<F<<FGCFG,E<FF>CFGFF<?<,CGF97#CGFGGGGGGF>F:<@CE5DFCFGGGGGGF1/GFFFCFFGGGFF@F@GFE6C,<F@GGGEC@C=FDGFC7GGGFFFCGGGFDFFFGGEC>GGGGACF:>AC<F,FE<E9GGGGFC,,DGGGGGGGEF@@CFGGGGGGEGGGGF@FFFGFGEDGGGGFFGGGGGGFGGGGGGGGGGGGGGGECGGGFFC<DFFDGCCCCC
@QYRCM 439
TGGGGAATATTGCACAATGGGGGAAACCCTGATGCAGCAACGTCGCGTGAGTGAAGAAGTATTTCGGTATGTAAAGCTCTATTAGCAGGGAAGCTAATGACGGTACCTGACTAAGAAGCTCCGGCTAAATACGTGCCAGCAGCCGCGGTAATACGTATGGTGCACGGGTTATCCGGATTTACTGGGTGTAAAGGGAGCGTAGGCGGAAGGCTAAGTCTGATGTGAAAGCCCGGGGCTCAACCCCGGTACTGCATTTGAAACTGGTCAGCTAGAGTGTCGGAGAGGTAAGTGGAATTCCTAGTGTAGCGGTGAAATGCGTAGATATGAGGAGGAACACCAGTGGCGAAGGCGGCTTACTGGACGATAGCTGACGCTGAGGCTCGAAAGCGTGGGGAGCAAACAGGATTAGATACCCT
+
GG8FGGGGFGGD,FFGGF986,7C@F@EEFGGGGFGGG@F,@,CFGGGGFECE@FGG8F6CD,C,CCEAF@AA<D<FC<?:C,CF,5C4><E:8=5FC,,BB>FGB,A?FGF<,9ABF,,B,+4@>=EE,,C+5,+3,,8,:,8+:=CC:CCG,688,><@,3>,4*3@;*<@BCB>B?D22)=?F?,4<CFFG>,**,#8<:*CFC:>,(,#3739F;9D@?FGFGC@C@*<F@5<:GFCCGEF:,ADGD@,,C,FGGFGFB,9C,A9FA<AF=7CC=94C,A9,,<A@ACFGFF8@GAGGGGGGGGEBFFFEFCB,<FF9EC:,<FFF<GFFGFFEC@DGGGGGGGGC<FFCFF<@86C86,CC,GGGGGFFFGGGGDFGGFGGFDGGGFE,E6C,CFGGGFFAGGGE@CC@CC
@QYRCM 440
TGGGGAATATTGCACAATGGGCGAAAGCCTGATGCAGCGACGCCGCGTAAGCGAAGAAGTATTTCGGTATGTAAAGCTCTATCAGCAGGGAAGATAATGACGGTACCTGACTAAGAAGCACCGGCTAAATACGCGCCAGCAGCCGCGGTAATACGTATGGTGCAAGCGTTATCCGGATTTACTGGGTGTAAAGGGAGCGCAGGCGGTGCGGCAAGTCTGATGTGAAAGCCCGGGGCTCAACCCCGGTACTGCATTGGAAACTGTCGTACTAGAGTGTCGGAGGGGTAAGCGGAATTCCTAGTGTAGCGGTGAAATGCGTAGATATTAGGAGGAACACCAGTGGCGAAGGCGGCTTACTGGACGATAACTGACGCTGAGGCTCGAAAGCGTGGGGAGCAAACAGGATTAGATACCCT
+
E<DCGGECCEGCFGGGGCE,CFGG>F@CGGGGGGGGGG7FBFGECC+++6CD@ECFG<FGGFFGG,CFFCFFFFFE9?FG,@FGAEGGGCBFFGGGGGCFCGGFGC,AFGGFFDF9FFCGGFGDBEGGGGFCFGFGG@@FACFGGG7F@ECGGGG<?FCFE9BC<)*C<FEGGGGG6CCBFG@CFG2FFC<FF=8ACCCCGFCGGDGF@FE<:885<1CC4<CC@,@+:GGEEGGGGFCCFCCDFGFFEE=9FCFFGG>FGFC+480F9B:#DGCEE=;G?GDCGEGEGGFFCD9F8?CFGGGGDGGGGFFE::BGFEAGGEDFFFFE9EGGGFFFEGFGGGGGGGEFDGFECGGGFFC,GGGGGGGGGF@7C,FCFCGGGGFF7EGGGGGGGGGGGGEEE9FGFEEGGF@C8CC@
@QYRCM 81638
TGGGGAATATTGCACAATGGAGGAAACTCTGATGCAGCGACGCCGCGTGAGTGAAGAAGTATTTCGGTATGTAAAGCTCTATCAGCAGGGATGAAAATGACGGTACCTGACTAAGAAGCACCGGCTAAATACGTGCCAGCAGCCGCGGTAATACGAATGGTGCAAGCGTGATCCGGATTTACTGGGGGGAAAGGGAGCGTAGGTGGCAAGGCAAGCCAGAAGTGAAAACCCGGGGCTCAACCGCGGGATTGCTTTTTGAACTTTCATGCTAGAGTGCAGGAGGGGGGAGCGGAATTCCTAGTGTAGCGGTGAAATGCGTAGATATTAGGAGGAACACCGGAGGCGAAGGCGGCTCACTGGACTGTAACTGACACTGAGGCTCGAAAGCGTGGGGAGCAAACAGGATTAGATACCCT
+
DFGGC,@8FEEEGCFAF@FCCACEFCEFGCECDG,CEE7@EF7FGGEGEB:CFFG?ECC,C<EFGC@6CFG9FF?CA,EGGGG,C8CEFGGEFGGGGFFFGGC7FE9E9FE,AFF9?=AFGFEG+7CDD,C?D,3DCFFDF@8D+@CF+*@EEFD*5,3DF,@>;EFGG7>FFG7BC<*,@@;@<,.%1<:@C<F9*<:3FCFFG#@<CC<ECGFD5CGGFE=<CCA:8EECC@:CFAFG@CCC++*&D>839=DA(<5<F</DFA3,D9EEE=:A,8@88+:F4++B+E?C9,C,==E<=?8++B@9,FDFGFC:9,<4,,EAE=B:<9C@@8++7@,8,:8,FCCF@@,;,9,EGFF@6,C,6EC,EF@6,<<GGGEFDEECC:7:GFCCA9C9C6A<FGGGGFEFGGDC@9C-
@QYRCM 442
TGGGGAATATTGCACAATGGGGGCAACCCTGATGCAGCGACGCCGCGTGAAGGAAGAAGTATCTCGGTATGTAAACTTCTATCAGCAGGGAAGAAAATGACGGTACCTGACTAAGAAGCCCCGGCTAACTACGTGCCAGCAGCCGCGGTCATACGTAGGGGGCAAGCGTTATCCGGATTTACTGGGTGTAAAGGGAGCGTAGACGGATGGACAAGTCGGATGTGAAAGGCGAGGGCTCAACCCCGGGAGTGCATTGGAAACTGCCCGTCTTGAGTGCCGAAGAGGAAAGCGGAATTCCGAGTGTAGCGGTGAAATGCGTAGATATTAGGAGGAACACCAGTGGCGAAGGCGGCTTACTGGACGGTAACTGACGTTGAGGCTCGAAAGCGTGGGGAGCAAACAGGATTAGATACCCT
+
GGF@FFCF9FFFGGGFFGGGGCG+@E@FGGGGG,CFFC+C+@FGGGGGGC,CFGGGGFGG9,,<EFGCDFFGFGGF<FFF,C5BFGGGGGGGGGGGF9B<FG+B<F<<FD<E<:,5C<F,38+@=+B<3,8<BFACFFFC@FCF@FEE1**3@F6233BF9F9F@CC<204*#8<6;03@52FGGG9CACA:F7C::>E>5:?/A=?@;F@,C*4#4#,@0<#FB:>>415,@DC:>*F@+8:+@,8>9C,@,E<DGGEF7EC:@3,9DA,F?C@F7=8,,EFFC+GGFCGFD@=7?+,CGGGGGF7FC9GGGGGDDFGGFC5:,<FEC,,E@F@C9CGFECF,FGGGCFEEFF<9FCCC:,@F9AGGGFGGF<AGGECCGGGF;GGEEGDFC,FAFFFGFFFF<FCGFGGC@CCC
@QYRCM 443
TAGGGAATTTTCGTCAATGGGGGGAACCCTGAACGAGCAATGCCGCGTGAGTGAGGAAGGTCTTCGGATCGTAAAGCTCTGTTGTAAGAGAAAAACGGCACTCATAGGGAATGATGAGTGAGTGATGGTATCTTACCAGAAAGTCACGGCTAACTACGTGCCAGCAGCCGCGGTAATACGTAGGTGGCGAGCGTTATCCGGAATGATTGGGCGTAAAGGGTGCGTAGGTGGCAGATCAAGTCTGGAGTAAAAGGTATGGGCTCAACCCGTACTGGCTCTGGAAACTGATCAGCTGGAGAACAGAAGAGGACGGCGGAACTCCATGTGTAGCGGTAAAATGCGTAGATATATGGAAGAACACCGGTGGCGAAGGCGGCCGTCTGGTCTGGATTCTGACACTGAAGCACGAAAGCGTGGGGAGCAAATAGGATTAGATACCCT
+
FGGFGGGGGGGGGFGDFGGGFDG7>FGCGGDEGGGCEGEGGGG,CEC:C+C?DFFGGFGGGFFGGGGDGGEFFFFAFGFCDFFFD@CAFGGGGGGGDGGGGGGGGGF7D@FGFFF,@,@FCFGFGGGGG@CFGGGGG?CBCCCGFGGGGEEFF@E,<7FFGEEDGCGFCCGEGEEGGFGC<<@5<@CFEGGGGGEGGG78C98@F>GCEGGGGGGCEFFG7GEGC:CG<.<;,;CCCGFFCCCFFCGFFGF?FG03?GFF@6FFF>@ED@DG8FF:<?9CGED@CD<<9ED<:C,A,:F=FAF>9=F@4++:GGFFB,GFGGGFF=@+FC@,,?CFCCGFCGFGF9CGGFCGDGF@86+7++<B,CCCE8,+@+FF7GGFF,F8DFCGDAEDFGFFCCFAFGGDFECEF>EEF@<FDGECC,FCE,EAE=,CEAEC6A,@<
@QYRCM 444
TGGGGAATATTGCACAATGGGCGAAAGCCTGATGCAGCGACGCCGCGTGAGCGAAGAAGTATTTCGGTATGTAAAGCTCTATCAGCAGGGAAGATAATGACGGTACCTGACTAAGAAGCACCGGCTAAATACGCGCCAGCAGCCGCGGTAATACGTATGGTGCAAGCGTTATCCGGATTTACTGGGTGTAAAGGGAGCGCAGGCGGTGCGGCAAGTCTGATGTGAAAGCCCGGGGCTCAACCCCGGTACTGCATTGGAAACTGTCGTACTAGAGTGTCGGAGGGGTAAGCGGAATTCCTAGTGTAGCGGTGAAATGCGGAGATATTAGGAGGAACACCAGTGGCGAAGGCGGCTTACTGGACGATAACTGACGCTGAGGCTCGAAAGCGTGGGGAGCAAACAGGATTAGATACCCT
+
EAFGGGGGGGGGGGGGGGGCGEGGGGDGGGGGGGGGGGGGGGGGGGGGGGGEFEGGGGGGGGGGGGGGGGGFGGGC9FFGGGGGGGGGDGGFFG?FFGGGGGGGGGFFGGGGGG<FGFGFGGGGGGGGGGGGD+CFFGGFGGGGGGCGGGG7GGGGGGGGGGGFGFGGCEGGGGFAEFGGGGGGGGFGGGFEGGG>GGG>EGGDGGEEFFCEGAFFC?FFFGGGGGGGGGGGGGGGGGFDGEGGGGFF<GGFFGGGGGGGGGGFGC@CAGGGGGGGGEGGFGGFGGGGGFF9GFGGGGGDGGGGGEDGGGGFEGGFEC,GGGFFGGGGGGGGEGGGGGFGGGGFGGGGGGGGGGFGGGGFF@CGA9GGGGEDGGGGGGGGGGGGGGGGGGGGGGGGGGGGGGGGGGGGGGGCCCCC
@QYRCM 445
TGGGGAATATTGCACAATGGGCGAAAGCCTGATGCAGCGACGCCGCGTGAGCGAAGAAGTATTTCGGTATGTAAAGCTCTATCAGCAGGGAAGATAATGACGGTACCTGACTAAGAAGCACCGGCTAAATAAGCGCCAGCAGCCGCGGTAATACGTATGGTGCAAGCGTTATCCGGATTTACTGGGTGTAAAGGGAGCGCAGGCGGTGCGGCAAGTCTGATGTGAAAGCCCGGGGCTCAACCCCGGTACTGCATTGGAAACTGTCGTACTAGAGTGTCGGAGGGGTAAGCGGAATTCCTAGTGTAGCGGTGAAATGCGTAGATATTAGGAGGAACACCAGTGGCGAAGGCGGCTTACTGGACGATAACTGACGCTGAGGCTCGAAAGCGTGGGGAGCAAACAGGATTAGATACCCT
+
F@@FGDGGGGGGFCFGGGGGFGGGGGGGGGGGGFGGGGEGCDGGGGG@FEGFGGG:,4EFFAFFGGDGC<FGGGGDGG8FGEEGGGG@7@DECGFEGGEFDEGGFG,,,BFGFF,A9,DBFGGGGFGGGGF,,<+@FCCFFG7C@EDEGGEGFCC@D<%,@ACFGD>CFGGGFF7FE2F@CG9:<<FDE?ACF?<>GCCGE=CGGFEGECC5(CG#9@EFGFFGFFE7ECFCGGGE@7:@&7CGGGFFEGEE1CCGGGFDGC>BCGEFEDCGGFCCF7EGE@CEA7@EF8F<EB:9,,E5A,GEEF,E,9GFFF?7GGGGF@<<E9GGFF<9DGFFFCGGGFB6FF7GGFFC,GGF8GGGF@GGFFAGEGFGGGGGCDGFDCFFGG>EGGGGGGGGGDGGGGGGGGCGGFDCCCCC
@QYRCM 446
TGGGGAATATTGCACAATGGGGGAAACCCTGATGCAGCGACGCCGCGTGAAGGAAGAAGTATTTCGGTATGTAAACTTCTATCAGCGGGGAAGAAAATGACGGTACCTGACTAAGAAGTCCCGGCTAACTACGTGCCAGCAGCCGCGGTAATACGTAGGGGGCAAGCGTTATCCGGATTTACTGGGTGTAAAGGGAGCGTAGGCGGCATGGCAAGCCAGATGTGAAAGGCCGGGGCTCAACCCCGGGACTGCATTTGGAACTGTCAGGCTTGAGTGTTGGAGAGGTAAGCGGAATTCCTAGTGTAGCGGTGAAATGCGTAGATGTTAGGAGGAACACCAGTGGCGAAGGCGGCTTACTGGACAATAACTGACGCTGAGGCTCGAAAGCGTGGGGAGCAAACAGGATTAGATACCCT
+
FFGGEEGGGGGGGGGGGGGGGGGGGGGGGGGFGGGGGGFGGGGGGGGGGGGGGGFGFGGGGGGGGGGGGGGGGGGGGFFGDCFGGGGG7F7FGGGGGFGGGGDGGFFGGGGGGG89ACFGFGGGGGEEF@GGCG<CFGGGGFGFGGDGGGGFGEGGGGFGFFGGGFGGFEGGGGGDGDEE<FGGGD;GFECGFDEEC5CGCEDFGGGGGGGFFAGGF@FD:GGGGGGGEEGEFGGFDCFFFCDGFGEC:GFGGDEFG=GGGFFBFGGGFE4@DGF@FECC@FFGGC@CGGGFGGGFFBE,FEDGGB:FE,<9GGEC7FAGGGGGGFGGF9GGDGGGGGGGGGGGGGGGGGGGFGGGGFGFFGGGGGGGGGGFF,CFFGGGGDGGGGGGGGGGGGGGGGGGGGGGGGGGFDGCCCCC
@QYRCM 72235
TGAGGAATATTGGTCAATGGACGAGAGTCTGAACCAGCCAAGTAGCGTGCAGGATGACGGCCCTATGGGTTGTAAACTGCTTTTATAAGGGAATAAAGTGAGTCTCGTGAGACTTTTTGCATGTACCTTATGAATAAGGACCGGCTAATTCCGTGCCAGCAGCCGCGGTAATACGTAGGGGGCAAGCGTTATCCGGATTTACTGGGTGTAAAGGGAGCGTAGACGGATTAGCAAGTCTGATGTGAAAGGCAGGGGCTCAACCCCTGGACTGCATTGGAAACTGCCAGTCTTGAGTGCCGGAGAGGTAAGCGGAATTCCTAGTGTAGCGGTGAAATGCGTAGATATTAGGAGGAACACCAGTGGCGAAGGCGGCTTACTGGACGGCAACTGACGTTGAGGCTCGAAAGCGTGGGGAGCAAACAGGATTAGATACCCT
+
GGEFGGGGGGGE@;EFFGFGGGGG+FGGGGGGGFGGGGGGFGE6EFGGGGGGGGGGGGGGCE:F<EFECC=7CFFGGGD=AFGGEGG<FG@FFAF9FFDEGFGFGGGGEG7<FGFFFGGFGGC5EFEEEGGE,FCAEEFG,DFCF@AF:97FEBD@FDGFDDDFC8F:9F<30@D1>EFEGGEECFFFCCFFFGE<7<=A:4:GGGGGFFECC><FGGFCBC14GC;E@FADF=CCGE>DGGGGFFFBF:D>GFDFFCFFE@>D>B56>GGGGGGGGFFFEFB,@FCDFB8F8GGFC=@@GGGGGDGGGGGEFFCGGFF9GGGGGEGFFEGGGGGGGGGGGFCFCGGFE,CGFGFGGGDGGGEDGGGGGGGFGGFEFGGGGGGFGGFBDGGGGGGGFGGGGGGGGGFEDGGGGFFF8GGGGGGGGGCGGGFB88CC
@QYRCM 448
TGGGGAATATTGCACAATGGGGGAAACCCTGATGCAGCAACGCCGCGTGAGTGAAGAAGTATTTCGGTATGTAAAGCTCTATCAGCAGGGAAGATAATGACGGTACCTGACTAAGAAGCTCCGGCTAAATACGTGCCAGCAGCCGCGGTACTACGTATGGAGCAAGCGGTATCCGGATTTACTGGGTGTAAAGGGTGAGTAGGTGGCAGTGCAAGGCAGATGTGAAAGGCCGGGGCTCAACCCCGGAGCTGCAGTTGAAACTGCGAGGCTAGAGTACAGGAGAGGCAGGCGGAATGCCTAGTGTAGCGGTGAAATGCGTAGATATTAGGAGGAACACCAGTGGCGAAGGCGGCCTGCTGGACTGTTACTGACACTGAGGCACGAAAGCGTGGGGAGCAAACAGGATTAGATACCCT
+
FGDCFEEGGGGGGGFGGGG,6:CGCF,;FFEGFGGGGGDGG:7FGCGGGGGGGFGFF<FGGG<F9,>:CFF<,EF<EFEC,C,CF,,,4F=EG8?FGFF,A?CF+B,@,,9?<=<E<EFF8?+4FCECFDFA+5B+BAD+,B8<+:>BCE*3,@85:$<@=CDC7D;>#8==>DFG57#F;0FFE>&,64<DECG42#1C@FE=GFCCD,F?D<B#05DCGEFF99::CFGFCF><:+CF>EE=A5CG#EC@9#GGGGGGFEF=4#3FE<GGGFAGFE>A,GGGF?GGGFFCGFF,@C=<GFGGEGGGGFGFCGGF?,GFF<EB<,FE<<DGFGFE?FE@GDGGGGFFFF7FC8F<F@66FEFGFEGGGFFFEGGGGGGGEDGGGGGGGGEGF9F<F<GGGGGGGGGGGCGCCCCC
@QYRCM 82208
TGGGGAATTTTGGACAATGGGGGCAACCCCGATCCAGCCATGCCGCGTGCAGGATGAAGGCCTTCGGGTTGTAAACTTCTTTTGTCAGGGACGAGTAGAAGACGGTACCTGACGAATAAGCCACGGCTAACTACGTGCCAGCAGCCGCGGTAATACGTAGGGGGCAAGCGTTATCCGGATTTACTGGGTGTAAAGGGAGCGTAGACGGTGTGGCAAGTCTGATGTGAAAGGCATGGGCTCAACCTGTGGACTGCATTGGAAACTGTCATACTTGAGTGCCGGAGGGGTAAGCGGAATTCCTAGTGTAGCGGTGAAATGCGTAGATATTAGGAGGAACACCAGTGTCGAAGGCGGCTTACTGGACGGTAACTGACGTTGAGGCCCGAAAGCGTGGGGAGCAAACAGGATTAGATACCCT
+
FEFGGGGFCFGGGGGEC@FFGGGGGGGGDGC@CFGGFGGGGGFGGGGGGGFGGFGGGGFGFGC,CFEEGFGFGGGGGGGGGGGGGGGGFGGGGGCCGGGGGGGGGGGGGGGG8FGGGGGGGGGGEGGGFFGGGFEFGGGAD>FC7DFEEGGGG:8CF7@GGGGG:C<CFGGGE:?FE7<<:0B<FGGG=;?<CFEE8??CED;CEFGGGGFFBAEGGFGGGGEG@CEEFGFCFCCCACFGGGGGGGF<FCFCECGGGGGADFCGGGGFD?DGCGFGF>GEE:DGEFCEGGGGGFGGGFGFF,8GGGGGF9GGGGGGC@BEE;FGGF9GFFEAEEGGFCGGGECF,G@GEGGGGGGGGGGGGGGGGFF<GGGGGGGGGGGGGGEGDCCCGEGGFFCGGGGGECGGFEEF<CGGGCCCCC
@QYRCM 95152
TGGGGAATATTGCACAATGGGGGAAACCCTGATGCAGCGACGCCGCGTGAAGGAAGAAGTATCTCGGTATGTAAACTTCTATCAGCAGGGAAGATAGTGACGGTACCTGACTAAGAAGCCCCGGCTAACTCCGTGCCAGCAGCCGCGGTAATACGTAGGGGGCAAGCGTTATCCGGATTTACTGGGTGTAAAGGGAGCGTAGACGGGCTGGCAAGTCTGATGTGAAAGGCGGGGGCTCAACCCCTGGACTGCATTGGAAACTGTTAGTCTTGAGTGCCGGAGAGGTAAGCGGAATTCCTAGTGTAGCGGTGAAATGCGTAGATATTAGGAGGAACACCAGTGGCGAAGGCGGCTTACTGGACGGTAACTGACGTTGAGGCTCGAAAGCGTGGGGAGCAAACAGGATTAGATACCCT
+
E<FFEG7F9FFGFDGGGGGGD:FEEGFGEGGG@@<FEFGCEGGGG7FFCE,,C<FGGGGF<FAEEFCBFF@BFGF-AFGDFC<FEGGGGGGGGF9?AFD@FEGGGGGG9FGC9EDGGGGGGDDCEG:=FF,,+B>:FFGGG,@@FE*@@>@EFGGCCCC:7FCCFC1FC<9<CFEG;<<FC4FGDF:=08C<CGFFGCEED5A788#-:7@:C;FCC7<;;FCDFE6+@;:GFC@GF8GCFGGGGGCDCC8ED<ECFA?8F8>9EAD;2F<F/@C7CCF<8EFB5+7F?,F9E,B<BA,EA9EEECDGFAF97?@EFFE@,FFC,E8C9C99GGGFCCC@:GEGFCBFCF,CAFEFC,@@8EFC,9GEFCGFC,C@C+B<,GDFFFGECECC<9GCFGGGFECCCFCGFCDA,CCC
@QYRCM 451
TGAGGAATATTGGTCAATGGACGAGAGTCTGAACCAGCCAAGTAGCGTGCAGGATGACGGCCCTATGGGTTGTAAACTGCTTTTATAAGGGAATAAAGTGAGTCTCGTGAGACTTTTTGCATGTACCTTATGAATAAGGACCGGCTAATTCCGTGCCAGCAGCCGCGGTAATACGGAAGGTCCGGGCGTTATCCGGATTTATTGGGTTTAAAGGGAGCGTAGGCCGGAGATTAAGCGTGTTGTGAAATGTAGACGCTCAACGTCTGCACCGCAGCGCGAACTGGTTTCCTTGAGTACGCACAAAGTGGGCGGAATTCGTGGTGTAGCGGTGAAATGCTTAGATATCACGAAGAACTCCGGTTGCGAAGGCAGCTCACTGGAGCGCAACCGACGCTGAAGCTCGAAAGTGCGGGTATCGAACAGGATTAGATACCCT
+
GGGEEFFGGFGGGGGGGGGGGGGGGGGGGGGGGEGGGGGGCFGGGGGGGGGGGGGGGGGGGGGGGGGFGGGGGGGGGAFGGGGGGGGGFFCFGGGFFGGGGGGGGGGGGGGGGGGGEGEGGGGGGGGGGGGGFFFGGFGGFFGGGGGGGGGGGGGGGG8DFDFFE8FGEEE8FFFGEGE.<GGGGGGFEFCBFFGGFEGFFFGEFG@,CFCFGGGCDC98CEGGGDGEE=<FGFGFGFCEGCCFFGGFFCFCFFGECGGFFGCFFF7GGGGGGGGGGGGGGGGGGGGGGFFF=:7F:C,F9FFGGFCGC8AFGDGGGGGGGGGGGGGGF9GGGGGGFGGGGF9FGGFCFGGGFFCCDGGGGGGFFGGGGGFEE,,GGGGGGGGGGGEGGGGEGGGGFGFCFCGGGGFBCCGGGGGGGGGFDGGGGF9FFAGCCCCC
@QYRCM 452
TGGGGAATATTGCACAATGGGGGAAACCCTGATGCAGCGACGCCGCGTGAGCGAAGAAGTATTTCGGTATGTAAAGCTCTATCAGCAGGGAAGAAGAAATGACGGTACCTGACTAAGAAGCACCGGCTAAATACGTGCCAGCAGCCGCGGTAATACGTATGGTGCAAGCGTTATCCGGATTTACTGGGTGTAAAGGGAGCGCAGGCGGAAGGCTAAGTCTGATGTGAAAGCCCGGGGCTCAACCCCGGTACTGCATTGGAAACTGGTCATCTAGAGTGTCGGAGGGGTAAGTGGAATTCCTAGTGTAGCGGTGAAATGCGTAGATATTAGGAGGAACACCAGTGGCGAAGGCGGCTTACTGGACGATAACTGACGCTGAGGCTCGAAAGCGTGGGGAGCAAACAGGATTAGATACCCT
+
GFGEFFFGGGGGG9EGGGGGGGGGGGGGGGGGGGGGGGGGGGGGGGGGGEFGGGDGGGGGFGGGGGGGFGGGGGGGGGGGGGGGGGGGGGGGGGGGGGGGGGGGGEGEFDFFGCGGGGGGGGGGGGGGGFGGGGGGGGGGGGGGGGGGGGGGGF>GGFGGFFGGFGEFFFEGGGC<BFG>CGG07GGFCF7FGGGGGGGDFGGECGGGGGGFCGGFGGGGGGFEF,FGGGGG5CFGDGDFFFFGGGGFGGEEGGFGGGFGG=GFFFEEFFGGGFGGFFGGGGFGF8GFGGGGGGGGGGFE89,9FGGEGGGGGGGGGGGFGGGGGGFCGGGFGGGGGFFDGGGGGGGGGGGGGGGGGGGGGGGGGFGGGGGGGGGECFGGGGGGGGGFGGGGCGGGGGGGGGGGFGDGGGFEDCCCCC
@QYRCM 90576
TCGGGAATATTGCGCAATGGAGGAAACTCTGACGCAGTGAAGCAGCGTGCAGGCAGAAGGTTTTCGGATTGTAAACTGCTTTAGACAGGGCAGAAACAAGACAGTACATTTAGAATAAGCTCCGGCTAACTACGTGCCAGCCACCGCGGTGATCAGTAGGGAGCAAGCGTTATCCGGATTTCTTGGGTGTAAAGGGTGCGTAGACGGGAAAGTAAGTTAGTTGTGAAATCCCTCGGCTTAACTGAGGAACTGCAACTAAAACTGATTTTCTTGAGTGCTGGAGAGTAAAGTGGAATTCCTAGTGTAGCGGTGAAATGCGTAGAGATTAGGAGGAACACCAGTGGCGAAGGCGACCTTCTGGACAGGAACTGACGTTGAGGCACGAAAGTGTGGGGAGCAAACAGGATTAGATACCCT
+
C<C:@+C8<<,6C@FC@B9FFDEEFGGD,6;CEB@:F8B<<@F,,,66,@,CF7CF4CFFFGE7FE7CF7,5,,,9,:<,5,<?,,CFDG,B7D<,:?,BFFD=BA,,C,@,<8,,E?FA,5=CGG4B<,,CEF<FFGBD++,,3@CC7@+:8,@@:==C5@3:8>,8#<#:CEC#BF@3/%2?CF<=B<C3@FFEF7#;<<F@CDEFFGG/>EFG?C9CCFEEB>BGF@,CCFEGF0?AC;AACFF3?CAFCGCGEE*FFCCBF9.@F<:8EAFFF<A7E9DEG,GFGADC<<B,F,,FF8,@7E>:C9GCDGF=CDDC4FE@ECC<9,6,FEEE<FFFCCCGGD@:EGDGGFFCEC6CE<@AE6@EF@CC,CFAC,8GFGGGFEFFB:FGGFFCFE,CCC<E9F9DFGGF<CCCC
@QYRCM 454
TGAGGAATATTGGTCAATGGACGAGAGTCTGAACCAGCCAAGTAGCGTGCAGGATGACGGCCCTATGGGTTGTAAACTGCTTTTATAAGGGAATAAAGTGAGTCTCGTGAGGCTTTTTGCATGTACCTTATGAATAAGGACCGGCTAATTCCGTGCCCGCAGCCGCGGTAATACGGAAGGTCCGGGCGTTATCCGGATTTATTGGGTTTAAAGGGAGCGTAGGCCGGAGATTAAGCGTGTTGTGAAATGTAGATGCTCAACATCTGAACTGCAGCGCGAACTGGTGTCCTTGAGTACGCACAAAGGGGGCGGAATTCGTGGTGTAGCGGTGAAATGCTTAGATATCACGAAGAACTCCGATTGCGAAGGCAGCTCACTGGAGCGCAACTGACGCTGAAGCTCGAAAGTGCGGGTATCGAACAGGATTAGATACCCT
+
GGFGGGGG@FGGGEGGGGGGGGGGGGGGGGGGGGGGFGFGFGGDGGGGGGGGGGGGGGGGCFGGGGFF,,=CFFGGGGGGGGGGCGFF9CEFG,FCGGF,,5F<EFCD,BE8FECGGG7?EGCFFFBFGGFF9FEFG9B,4<==FC@DFGCFDGC7F,8=:FFFE6FC@FC9AF@FGGEGGFGGDGG>F<4FGGGE?EFF,+GECCFGFFEBFF;<8>CCCCEFGGGGGEFECFGGD<EFGGGGFDFGDFF@,86D<@F@C@C,<G<F9GGEFCEGEFGGGGFB3,<8CGGGFC:F@ADC,DF7@7EEF8GGGGGGGGDFGF==@GGGGFCEFGFE59FGGFFDC<=CGGGGFFGGGGGGGGGGGGGGGGEDCGFGGGGF@C@C,GGGGGGDGFDCFCF8GGGGGGFCGBGGGEFCDGGGGGFGGGGGGFF@CCCC
@QYRCM 455
TGGGGAATATTGCACAATGGGGGAAACCCTGATGCAGCGACGCCGCGTGAGCGAAGAAGTATTTCGGTATGTAAGGCTCTATCAGCAGGGAAGAAAATGACGGTACCTGACTAAGAAGCCCCGGCTAACTACGTGCCAGCAGCCGCGGTAATACGTAGGGGGCAAGCGTTATCCGGATTTACTGGGTGTAAAGGGAGCGTAGACGGCAAGGCAAGTCTGATGTGAAAGGCGGGGGCTCAACCCCGGGACTGCATTGGAAACTGTCCTGCTGGAGTGCCGGAGAGGTAAGCGGAATTCCTAGTGTAGCGGTGAAATGCGTAGATATTAGGAGGAACACCAGTGGCGAAGGCGGCTTACTGGACGGTAACTGACGTTGAGGCTCGAAAGCGTGGGGAGCAAACAGGATTAGATACCCT
+
GGGGGGGGGGGGGGGGGGG?FGGGGGGGGGGGGGGGGGGGGGGGGGGGGGGGGGGGCFGGGGGGGGGGGGGGGGGGGGGGGGGAFGGGGGGGGGGGGAGGGDGGGGGDGGGGGGGGGFG<FG@FEEGGGGGGG'FGGGGGGGGGGGGG?GGGGGGGGGGGGGGGG=@GGGGGGGGGGC;FGGFGEFGGGGGGGGGFGGGGGGGGGD<FFFCFFGGDFFGFGGFEACGGGG#GFCEEGBF@>>EGFGECGDGGGGGGGGDFGGGFGGFGFFGGGGGGGGGGFGGGGCGFC8FAGDGGCGFGFEGGGGGGGEDCCCBF7GGGGFGGGGGGGGGCF@GF@C@,,GGGGGGGGGGGGGGGGGGGGGGGGGGGGGEDGGGGGGGDGGGGGGGGGF@GGGGGGGGGGGGGGGGGGDFCCCCA
@QYRCM 456
TGGGGAATATTGCACAATGGGCGAAAGCCTGATGCAGCGACGCCGCGTGAGCGAAGAAGTATTTCGGTATGTAAAGCTCTATCAGCAGGGAAGATAATGACGGTACCTGACTAAGAAGCACCGGCTAAATACGTGCCAGCAGCCGCGGTAATACGTATGGTGCAAGCGTTATCCGGATTTACTGGGTGTAAAGGGAGCGCAGGCGGTGCGGCAAGTCTGATGTGAAAGCCCGGGGCTCAACCCCGGTACTGCATTGGAAACTGTCGTACTAGAGTGTCGGAGGGGTAAGCGGAAGTCCTAGTGTAGCGGTGAAATGCGTAGATATGAGGAGGAACACCAGTGGCGAAGGCGGCTTACTGGACGATAACTGACGCTGAGGCTCGAAAGCGTGGGGAGCAAACAGGATTAGATACCCT
+
GDFGGGGGGGGGGGGGGGGGGGGGGGGGGGGGGGGGGGCGGGGGDGGGGGGGGGGGFGGGGGGGGEEGFFGFGGGGGGGGGGGGGGGGGGFGGGGGGGGGGGGGGGGGFFGGGFDEGGG@CFGCEGGGGGFG<F<<FGGGGGGGGG8>>GGGGGGGGGCFGFGGG>GG;GGGG?>F9ACFFGGGGGGGGGF>GGGFDFCEGGGGGG%GGGGGGGFCGGG?GGGGGFGFGGGGEGGGGGGGGFGGFGGG<GFG#CEDGFFGGGF=DEEBF;DFCEGFAAEEFFCGF=F:EEAA<B,AEC8<EFB7GGGGGAGFC?,CF9GGGGFE?,GGGFFFCDEE-GGGDGGGGGGGGGFFFCAGGGGGFFECCGFGGGGGGGGF?EF<GGGGEEGGGFGGGGGGGGGGGFGGGGFGGGGCCCCB
@QYRCM 457
TGGGGGATATTGCACAATGGAGGAAACTCTGATGCAGCAACGCCGCGTGAGGGAAGAAGGATTTCGGTTTGTAAACCTCTGTTATTGGTGACGATCATGACGGTAACCGATGAGGAAGCTCCGGCTAACTACGTGCCAGCAGCCGCGGTAATACGTAGGGAGCGAGCGTTGTCCGGAATTACTGGGTGTAAAGGGTGCGTAGGCGGGGGACCAAGTCAGGTGTGAAAACTATCGGCTTAACCGGTAGCCTGCACTGGAAACTGGCCCGCTTGAGTGAAGTAGAGGCAGGCGGAATTCCCGGTGTAGCGGTGAAATGCGTAGAGATCGGGAGGAACACCAGTGGCGAAGGCGGCCTGCTGGGCTGTAACTGACGCTGAGGCACGAAAGCATGGGTAGCAAACAGGATTAGATACCCT
+
GFGGGGGGFGGAFGGGGG<FE<CCCDEFGGGEGF@FGGFFGGGGGGG@FFFG=BCFFFGFCFGGGGGBC:FF9,??FGGFGF9B?FGFF+,:+C74FCG9EFEC@BBE:B+7FCFE@=,>F,=7C=BFGG9<+3@CFGFGGAAGG>7FC>C;;?>F2CC=FFGC,C<CFF<FFC>E$=FFGGDF72+C@C8+A9EGGGCCGGD?88C?E?<?CGF8>4:C??2C&8?<5><CCD:,@CC6BADD5EGC,C>@3A,#FD>EGG=@9::#CF=A,=CF9D?<=EGFC44+7AB9B8CCF>7CFE@++DDGFEBA:C=>,,EEF==>,+E@<EB@EFF@AFGFEC7DGF7@GGGF8E888GGGGGE9GFEC;;7GDCFGEFFFDCFC<,FCFFC8GFFFF9FEGFGCEC,FE@;,CCC@
@QYRCM 69711
TGGGGAATATTGCACAATGGGGGAAACCCTGATGCAGCGACGCCGCGTGAGTGAAGAAGTATTTCGGTATGTAAAGCTCTATCAGCAGGGAAGAAAATGACGGTACCTGACTAAGAAGCCCCGGCTAACTACGTGCCAGCAGCCGCGGTAATACGTAGGGGGCAGGCGTTATCCGGAATTACTGGGTGTAAAGGGTGCGTAGGTGGTATGGCAAGTCAGAGGTGAAAACCCAGGGCTTAAATCTGGGACTGCTTTTGAAACTGTCAGACTGGAGTGCAGGAGAGGTAAGCGGAATTCCTAGTGTAGCGGTGAAATGCGTAGAGATTAGGAGGAACATCAGTGGCGAAGGCGGCTTACTGGACTGAAACTGACACTGAGGCACGAAAGCGTGGGGAGCAAACAGGATTAGATACCCT
+
FGC8BCGFGCFEGGGGGGGG,BFGGGGGFGGGGF<FFGGEGGEGGGGCGGGGGGGFGGGGGGGGGGGEFGGGGGGFFGGFGFGGGFFBFGGGCFGG8F9EFG7FFGGFFGGGGGGGGGGGGGGCFEFGGG9C+B<FGFGGGGGGGG:G?EC88>FFF@F4EGGE#/*A?=<<FGGGEG<$CF1GF?FF>C@<FFGF1C>6CCC?FC@FDCGGFF7C7586?F9EGGEFGGFFDCEE,E@<)(3A>BACEGFFFFGFF<CEF=>FFFEFFEDFCGGFFGGGDE<F@BGDGFFF?<FCCFFGGGDGGF@C<EEC?7B:,FF;CF9FC?GFC,C,C6C--F<GGGGGF@,GF@DFDGFGGGFFFCC9FDFGFC<FEE<F,FEDDGGFGGGGGGGGFGFGGFFFEEGFFE9GGGFCCCCC
@QYRCM 459
TGGGGAATATTGCACAATGGGCGAAAGCCTGATGCAGCGACGCCGCGTGAGCGAAGAAGTATTTCGGTATGTAAAGCTCTATCAGCAGGGAAGATAATGACGGTACCTGACTAAGAAGCACCGGCTAAATACGTGCCAGCAGCCGCGGTAATACGTATGGTGCAAGCGTTATCCGGATTTACTGGGTGTAAAGGGAGCGCGGGCGGTGCGGCAAGTCTGATGTGAAAGCCCGGGGCTCAACCCCGGTACTGCATTGGAAGCTGTCGTACTAGAGTGTCGGAGGGGTAAGCGGAATTCCTAGTGTAGCGGTGAAATGCGTAGATATTAGGAGGAACACCAGTGGCGAAGGCGGCTTACTGGACGATAACTGACGCTGAGGCTCGAAAGCGTGGGGAGCAAACAGGATTAGATACCCT
+
GGGGGFGGFGGGGGGGGGGGGGGGGGGGGGGGGGGGGGEGGGGGGGGGGGGGGGGGGGGGEFGGGGGGGGGGGGGFGGGGGGGGGGGGGGGGGGGGGGGFGGGGGGGGGGGGGGGGGGGGGGGGGGGFGFGGG?GGGGGGGGGGGGGGGGFDFFGGG?GGGGG@FEFF@FFFFGGGGEEFGGGGGGFG0GGGGGGGGGGEEGGGGGCEGGGGGAGGFGFFG<GGGGFGGGGGGGGGGGGGGGGGGGEGGGFGGGGGGFFGGGGFGCGGFFFGGGF@>=EGBGGGGGGGGGGGGGGGGGFEGDGGGGEGGGGGGGGGGGGGGGGFFGGGGFGGGGCGGGGGGGGGGGGGGGGGFGGGGGGGGGGGGGGGGGGGGGGGGGGGGGGGGGGGGGGGGGGGGGGGGGGGGGGGGGGCCCCC
@QYRCM 460
TGGGGAATATTGCACAATGGGGGAAACCCTGATGCAGCGACGCCGCGTGAGCGATGAAGTATTTCGGTATGTAAAGCTCTATCAGCAGGGAAGAAAATGACGGTACCTGACTAAGGAGCACCGGCTAAATACGTGCCAGCAGCCGCGGTAATACGTATGGTGCAAGCGTTATCCGGATTTACTGGGTGTAAAGGGAGCGTAGACGGAGTGGCAAGTCTGATGTGAAAACCCGGGGCTCAACCCCGGGACTGCATTGGAAACTGTCAATCTAGAGTACCGGAGAGGTAAGCGGAATTCCTAGTGTAGCGGTGAAATGCGTAGATACTAGGAGGAACACCAGTGGCGAAGGCGGCTTACTGGACGGTAACTGACGTTGAGGCTCGAAAGCGTGGGGAGCAAACAGGATTAGATACCCT
+
GGGGGCGGGGGGGGGGGGGGGGGGGGGGGGGGGGGGGGGGGGGGGGGGGGGGGEFGGFGGGGGGGGGGGGGGGGGFGGGGGGGGFGGGGGGGGGGGGGGGGGGGGGGGGGGCFGGGGGGGGGGGGGGGGGGGGGCFBCGF?GGGGGGGGCEFGGGFGFGGGGGGGGGGGGGGGGGGDEFFGGGGGGGGGGGGGGGFGGGGGGGGGGFGEGGGGGGGGGGGGGGGGGGGGGGGGGGFGGFFGDGGGGGGEFFGEFAFDFGGGGGGGGGGGGGGGGGGGGGGGGGGFFCGGGGGGFFAGGGGGGGGGGGGGCCFGGGGGGGFGGEFGGGGGFGGGGGGGGGGGGGGGGGGGGGGGGGGGGGFDEGGGGGGGGGGGGGGGGGGGGGGGGGGGGGGGGGGGGFGGGGGGGGGGGGCCCCB
@QYRCM 461
TGAGGAATATTGGTCAATGGACGAGAGTCTGAACCAGCCAAGTAGCGTGCAGGATGACGGCCCTATGGGTTGTAAACTGCTTTTATAAGGGAATAAAGTGAGTCTCGTGAGGCTTTTTGCATGTACCTTATGAATAAGGACCGGCTAATTCCGTGCCAGCAGCCGCGGTAATACGGAAGGTCCGGGCGTTATCCGGATTTATTGGGTTTAAAGGGAGCGTAGGCCGGAGATTAAGCGTGTTGTGAAATGTAGATGCTCAACGTCTGCACTGCAGCGCGAACTGGTTTCCTTGAGTACGCACAAAGTGGGCGGAATTCGTGGTGTAGCGGTGAAATGCTTAGATATCACGAAGAACTCCGATTGCGAAGGCAGCTCACTGGAGAGCAACTGACGCTGAAGCTCGAAAGTGCGGGTATCGAACAGGATTAGATACCCT
+
CFGGGGCFGGGGGGGGGGGGGGGGGGGGGGGEEGGGGGFGGFGGGGGGDGGGGGGGGG7FEFCGGGGCF<FGGGGGGGGGFFFFFGGGADFGGFGFFCGGGGFFFF8FF,?FFF8EFGGGDGGGGCGGGGGAGCFAF9@EFCEGGGGGGFG9FF+CC,>FG?FFGGEGGGGDEGG>EE7FF99>EE>CFEF=GCCE2?CFFFFCG>=FF:CFC=EB=E::E=;:GEDC=FCDEEFGE7EE;9FC@@C7EF4:?FGG<>;ECED@FFGGF>:GCB/@4GFDCDF>F,8GFGF?+GGGFA8FACE=7FBGF8DEB,:EF<<<FECECF7CDFDC,F98GGFFGAF=GF?CGGFE<F@@@FGF@@B,GGFE8FF8FE@GEF<C,C,<9GF7CB6+FFFD@EEEC,FCC:CGF6ECCCEFEDGFFFFE@EFGF<FC@@<6
@QYRCM 462
TGGGGAATATTGCACAATGGGGGACACCCTGATGCAGCAACGCCGCGTGAGTGAAGAAGTATTTCGGTATGTAAAGCTCTATCAGCAGGGAAGATAATGACGGTACCTGACTAAGAAGCTCCGGCTAAATACGTGCCAGCAGCCGCGGTCATACGTATGGAGCAAGCGATATCCGGATTTACTGGGTGTAAAGGGTGCGTAGGTGGCAGTGCAAGTATAATGGGAAAGGCCGGGGGTCAACCCGGGAGCTGCATTTGAAACTGCATAGCTGGAGTACAGAAGAGGCAGGCGGAATTCCTATTGTAGCGGTGAAATGCGTATATATTAGGAGGAACCCCAGTGGCGAGGGCGGCCTGCTGGACTGTTACTGACACTGAGGCACGAAAGCGTGGGGAGCAAACAGGATTAGATACCCT
+
GGGGGDGFFGGDGFGF@AF8E7:C+CE,:<FGGFGGGGGGGGG7CCFC7CFGGFFFGCCCFFFEFFGFG7EFFGD?FGGG<9F9FEF@CECGGGGEEFG,,B44+B,@9FAFF<<<FF8?=<FCECECEFGDFGFFDD,>D,:D7@+CB*@915;@>><FDF>G#>FG#><=BCFE0:C=@FF9F8/8F?:<,CG>;*?GFF94?FGFDCGFGFC51##3CFEGEB@>8+:;GGD#.3<687C#,AC:EEA;FCF?DGFFF<CFGFA<A:,=*9<,#C7,8F:49+48B,,<,FGA=?AE<FEF7DF9FGFFEEEF4AFC,FDF9FB8C,69+8@-@@CGF@@CFCFGFC@E@C;,,,;,FC@,GEEGGFE<,GGF98GGE:ECEFBDGGFEFDGFFCGGGFFFF@@,CC,CCCC@
@QYRCM 463
TGGGGAATATTGCACAATGGAGGCAACTCTGATGCAGCGACGCCGCGTGAGTGAAGAAGTATTTCGGTATGTAAAGCTCTATCAGTAGGGAAGATAATGACGGTACCTACAGAAGAAGCCCCGGCTAAATACGTGCCAGCAGCCGCGGTAATACGTATGGGGCAAGCGTTATCCGGATTTACTGGGTGTAAAGGGAGTGTAGGCGGCAGTACAAGTCAGGAGTGAAAACTTGGGGCCCAACCCCAAGACTGCTTTTGAAACTGTACAGCTAGAGTGTAGGAAGGGCAAGCGGAATTCCTGGTGTAGCGGTGAAATGCGTAGATATCAGGAAGAACACCGGTGGCGAAGGCGGCTTGCTGGACTATAACTGACGCTGAGGCTCGAAAGCGTGGGGAGCAAACAGGATTAGATACCCT
+
GGGGGGGGGGGGGGGGGGGGGGGGGGGGGGGGGGGGGGGGGGGGGGGGGGGGGGFGGGGGGGGGGGGGGGGGGGGGGGGGGGGGGGGGGGGGGGGGGGGGGGGGGGGGGFGGGGGGGGGGGDGGGGGGGGGGFFDGGGGGGGGGGGGG2GG@GGGFGGGGGGGGGGGGFGGGGGFGGGGGFGGGGGGGFGGFFGGGGGGG:CGFGGGGFDFGGGGGGGGGFGGGGGGGGGGGGGGG5DGGGGGGGGGFFGFGGFGGGGGGGGGGGGGFFFGGGFFGGGGFCFGGFFGGGGGGGGFFEEDGGGGGGGGGGGGGGGGGGGGGGGGGGGGGGGGGGGGGGGGGGGGGGGGGGGGGGGGGGGGGGGGGGGGGGGGEF<GGGGGGGGGGGGGGGGGGGGGGFGGGGGGGGGGGGFFCCCCB
@QYRCM 55648
TGGGGAATATTGGGCAATGGGCGAAAGCCTGACCCAGCAACGCCGCGTGAAGGAAGAAGGCCTTCGGGTTGTAAACTTCTTTTACCAGGGACGAAGGACGTGACGGTACCTGGAGAAAAAGCAACGGCTAACTACGTGCCAGCAGCCGCGGTAATACGTAGGTTGCAAGCGTTGTCCGGATTTACTGGTTGTAAAGGGCGTGTAGGCGGAGATGCAAGTTAGGAGTGAAATCTATGGGCTCAACCCATAAACTGCTTCTCAAACTGTATCCCTTGAGTATCGGAGAGGCAAGCGGAATTCCTAGTGTAGCGGTGAAATGCGTAGATATTAGGAGGAACACCAGTGGCGAAGGCGGCTTGCTGGACGACAACTGACGCTGAGGCGCGAAAGCGTGGGGAGCAAACAGGATTAGATACCCT
+
[truncated: 44,465,521 more chars]
