# Supplementary material for: Compositional distinction of gut microbiota between Han Chinese and Tibetan populations with liver cirrhosis
Source: PeerJ. 2021 Sep 15;9:e12142. doi: 10.7717/peerj.12142 (PMC8449536; doi:10.7717/peerj.12142)
Supplement: Supplemental Information 13 [file peerj-09-12142-s013.zip › THC7.clean.fastq]

@QJ 1
TCGGGAATATTGCGCAATGGAGGAAACTCTGACGCAGTGACGCCGCGTGCAGGAAGAAGGTTTTCGGATTGTAAACTGCTTTAGACAGGGAAGAAATAAGACAGTACCTGTAGAATAAGCTCCAGCTAACTACGTGCCAGCAGCCGCGGTAATACGTAGGGAGCGAGCGTTATCCGGATTTATTGGGTGTAAAGGGTGCGTAGACGGGAAGATAAGTTAGTTGTGAAATCCCTCGGCTTAACTGAGGAACTGCAACTAAAACTGTTTTTCTTGAGTACTGGAGAGGAAAGTGGAATTCCTAGTGTAGCGGTGAAATGCGTAGATATTAGGAGGAACACCAGTGGCGAAGGCGACTTTCTGGACAGAAACTGACGTTGAGGCACGAAAGTGTGGGGAGCAAACAGGATTAGATACCCG
+
FFGGGGGGGGGGGGGCGGGGGGGGGGGGGGGGGGFGGFGGGGGGGE>C7C,,6,=<8,E8E5EFF>7,B?,CF,9?EFGGEF,,,A,<+?<8FFGGFDFFGE8BC,EED9B,,,,:<<<<5><<,BD,,AB,B+B,DFFC77D=FCEDC@GF=7@ADD@FG5EC:88>?91'88:</1C@C'?FED9GFBCCBAFDG09EF:3#8F@C#8?EBFCECFFG<FC/DFG@AFF::8CGDF:<C:DE=CA>ECFGGA9<?@FFFFFFACEFFFFFGFC><<.C?FF9FECFF?<BC5B,=,C,<A,@+>4,E<9FCC?,7=@C=FA,B9,EE@CGFDGC<:,CB,CB,DGC:@,FFGFF9EAEEC,@@ADF7F<D@CE,GFF:<ECFFFF8,@9GFFFFGFFGFGGGFF@FFGFGCCCC-
@QJ 2
TAGGGAGTATTTGGCAATGGGGGAAACCCTGACCGAGCAACGCCGCGTGTGCGATGGAGTCCCTCAGGGACGTGAAGCACTGTGGGGGGCCGCCAAACGGGCGGGCAGGAAATGGCCCGTCCCCGAGGAGCCCCCTAGAAAGCGACTGCTAACCACGTGCCAGCAGCAGCGGTAATACGTGGGTCGCAAGCGTTATCCGGAATCATTGGGCGTAAAGAGTGAGCAGGCGGTCCGGGAAGTCCGCGGGAAAATGCGGGGGTTCAACCCCCGCAGGCCGCGGATACTTCCGGTCTGGGGTGCGGGAGAGGCGGACGGAACTCCGCGTGTAGCGGTGAAATGCACTGATACGCGGAAGAACACCGGTGGCGAAGGCGGTCCGCCAGACCGATACCGACGCTCAGTCACGAAAACGTGGGGAGCAAATAGGATTAGATACCCT
+
FGGGGGEGGGGGGGGGGGGGGGGGGGGGGGGGGGGGGGGGGGGGGGGGGGGGGGGGGGGGFGGFGFFGGGGGGGGGGGGGGGGGGGCFFDCGGDGGGGGDGGGGGDGGGGGGGFGGGFGEEGE8E5?EDGGEGGGGGFGDFGGGGG5EFFGCFGFGE*1;;9<FGGG6CEEG8:C?75C<EED=8CEGGGFGBAC5:CC=:#7;0A3FGG8BC@@AC9>:?:CC9FGEGGCEGGGGGGE?CFEGFG+'GGGGGGECEFE#7EE:8=?C5FGCGEECDGGEFGGG.GF@GGFGEEGGGGGGFFF7GGGECGGFEGFBB=FDEFBGGGGGGGGGGGGFGFC,DGGGGDGGGGGGGGGGGGGGGGGGGGGGGGGGGGGEFGFGGGGGGGFCGGGGGGGFGFGGGGFEGGGGGGGGGGGFGGGGGGGGGGGGGGGGGFCCCB-
@QJ 3
TAGGGAGTATTTGGCAATGGGGGAAACCCTGACCGAGCAACGCCGCGTGTGCGATGGAGTCCCTCAGGGACGTGAAGCACTGTGGGGGGCCGCCAAACGGGCGGGCAGGAAATGGCCCGTCCCCGAGGAGCCCCCTAGAAAGCGACTGCTAACCACGTGCCAGCAGCAGCGGTAATACGTGGGTCGCAAGCGTTATCCGGAATAATTGGGCGTAAAGAGTGAGCAGGCGGTCCGGGAAGTCCGCGGTGAAATGCGGGGGCTCAACCCCCGCAGGCCGCGGATACTTCCGGTCTGGGGTGCGGGAGAGGCGGACGGAACTCCGCGTGTAGCGGTGAAATGCGCAGATATTAGGAGGAACATCAGTGGCGAAGGCGGCTTACTGGACTGAAACTGACACTGAGGCACGAAAGCGTGGGGAGCAAACAGGATTAGATACCCT
+
FGGFGGEGGGGGGGGGGGGGGGGGGGGGGGGGGGGGGGGGGGGGGGGGGGFFGGFGGFGGFGGGGGGGGGGGEGGGGGGGGGGGGGGGGGG>FGGGGGGGGGGGGGGGGGGGFGGGGGGGGEGGGGGGGGGGGGGDGFGGFFGGGGEGGGGGGGGGGGGGGGGGGGGFGGGG>EEGFFGFGG<CCEDGGG8FFCEFGG>CE5<#3E@FGG8FGFEGG>GFG:FFGGFGGEEGCFGCCDGECGDDEG7CGGFEFFEGEFF@AFC=GGEGEFDGGCGGGEFGFGGFCCFGGGGGGFFCGEGGGFFGGGGGFFFB>GGGGFCGGDGGGGGGEGFGGGGGGGGGGGGGGGDGGGGGCGGFFFGCGGGGGGGGGGGGGGGGGGGGFGGGGGGGGGGGGGGFGGGGGGGGGGGGGGGGGGGGGGGGGGGGGGGGGGGGFGC@8A-
@QJ 4
TGGTGAATATTGCACAATGGGCGCAAGCCTGATGCAGCAACGCCGCGTGAAGGAAGACGGTTTTCGGATTGTAAACTTTTGTTCTTAGTGAAGAATAATTACGATAGCGACAGAACAAGCCGCGGCTAACTACGTACACGCAGCCGCGGTAATACGTAGGTGGCAAGCGTTGTCCGGAATTACTGGGTGTAAAGGGAGCGCCGGCGGGTGATCAAGTCAGCGGTGAAAACTACGGGCTTAACCCGTAGACTTCAGTTGAAACTGTTCATCTTGAGTGAAGTAGAGGTTGGCGGAATTCCGAGTGTAGCGGTGAAATGCGTAGATATTCGGAGGAACACCGGTGGCGAAGGCGGCCAACTGGGCTTTAACTGACGCTGATGCTCGAAAGTGTGGGTATCAAACAGGAGTAGATACCCT
+
DA<,:;CCFGFGGGGFGGGG?C7@FGGGD8FFGGGGGGGG,8:BFGGE@:D,99CFFGGD=,BDDGB77BFGFGGGF,,<,BBA<,,,,9,?EDE9,<9,<,++9BCF+64+44,A=F,B4+@CEGGGG8B9A<:,:3,+55*3DFE<FECFF;;*7;:FFCGCEC>9GC*9<*7-#4*;#0?#><+5?9C<CF3&<>&25*EDDC8ED>2??>+CD=@3*@,=,,,;37DGDGC@,>++@=E?FF=CC:,,FGFFCGGFDDFFBC,,F9GGGGFDFFE9?DCFB+F7C@DC,<CEGFFE<?<CGGECFC,,FEGCCGGGGFFDGEF>CFFFE=FBFF+CGGGCFA7FDDGF<8ACFGGFCAFFCFC67FDGGGFEC9@@CDGGFAF:7CGGGGGGGGGAGGGGFC,GGGE<AA@C<
@QJ 5
TAGGGAGTATTTGGCAATGGGGGAAACCCTGACCGAGCAACGCCGCGTGTGCGATGGAGTCCCTCAGGGACGTGAAGCACTGTGGGGGGCCGCCAAACGGGCGGGCAGGAAATGGCCCGTCCCCGAGGAGCCCCCTAGAAAGCGACTGCTAACCACGTGCCAGCAGCAGCGGTAATACGTGGGTCGCAAGCGTTATCCGGAATCATTGGGCGTAAAGAGTGAGCAGGCGGTCCGGGAAGTCCGCGGTGAAATGCGGGGGCTCAACCCCCGCAGGCCGCGGATACTTCCGGTCTGGGGTGCGGGAGAGGCGGACGGAACTCCGCGTGTAGCGGTGAAATGCACTGATACGCGGAAGAACACCGGTGGCGAAGGCGGTCCGCCAGACCGATACCGACGCTCAGTCACGAAAGCGTGGGGAGCAAATAGGATTAGATACCCT
+
FGFFGEEGGGGGGGGGGGGGGGGGGGGGGGGGGGGGGGGGGGGGGGGGGGGGGGGGGGGGGGGGGGGGG@FEEGGGGGGGGGGGGDFGGFGGGGGGGGGGGGGGGGGGEGGGGGGC@FECEGGGEGGDGGGEGGGGGGGFFGGGGG?ECFGGFGGGGCGG5FGGGGGFGGGGFE6GFFGGFEC>GCEG>GGEEGE=FGGGGGFCC+CFGG;CFCCCF0BCGFFG=C7=EGCE,;EGC3EFGGG*7CC9G?CFGGGGGCDCCE?FGGEF@>GGGGGFCFGG>FCEF7EEGGGGGGGGEGGGGGGGGFEGFCGCGGFDBEGGFB:GGGGGCCGGGGGGGGFFBDGGGGGGGGGGGGGGGGGGGDGGGGGGGGGGGGGGGDFGFGGGGGGFGGGGGGGGGGGGGGGGGGGGGGGGGGGGGGGGGGGFGGGGGGGGGGCCCCC
@QJ 6
TGGGGAATATTGCACAATGGGGGAAACCCTGATGCAGCAACGCCGCGTGAGTGATGACGGCCTTAGGGTTGTAAAGCTCTGTCTTCAGGGAAGATAATGACGGTACCTGAGGAGGAAGGAACGGCTAGCTACGTGCAAGCAGCCGAGGTAATACGTAGGTGGCGAGCGTTGTCCGGATTTACTGGGCGTAAAGGGAGCGTAGGCGGATTTTTAAGTGAGATGTGAAATACTCGGGCTTAACCTGAGTGCTGCATTGCAAACTGGAAGTCGAGAGTGCAGGAGAGGAGAGGGGAATTCCTAGTGTAGCGGTGAAATGCGTAGATATTAGGAAGAACACCAGTGGCGAAGGCGCTTCTCTGGACTGTAACTGACGCTGAGGCTCGAAAGCGTGGGGAGCAAACAGGATTAGATACCCT
+
CFFDE,BFGGGGGGGGGGGGGGDGGDFF@EFE<FFGFDEF8F:FDGGFFDC,?<<E6,=F8=C8,EFG,,@BAFF<AF9B<E5,,<5CAGCA7,<EFFEA9F48+4,EF,BDFCCEG3+,E.8FCD<FGCGFG53>:?@CFC<FC#>B4<C>G??8>FFC>F:F8CBF@8FC<?@@C;9AFDGF@@3==F8:CE>7BC<<B/AE8C#:>D;FF?FC:2ADGGFDAA>3<DEEGFGGF>@BCD88FF=,<FD>,>B,CFGFFFF;=CF=8,,FGFGGFE8<CFCGGFCB,FFC,,AFFF<BF9CGGGFGGGGE>GGGGGFFEC,GCFGGGGGGGGGGGGGGGGGGGDGECFC,F<CGDF@<<GGGGGGGGGGGFGGGGDGGGGGGGGGGEGGFEDGGGFGGGFEFGGGGGGGCCCCC
@QJ 7
TGGGGAATATTGCACAATGGGGGAAACCCTGATGCAGCGACGCCGCGTGGAGGAAGAAGGTCTTCGGATTGTAAACTCCTGTTGTTGAGGAAGATAATGACGGTACTCAACAAGGAAGTGACGGCTAACTACGTGCCAGCAGCCGCGGTAAAACGTAGGTCACAAGCGTTGTCCGGAATTACTGGGTGTAAAGGGAGCGCAGGCGGGAAGACAAGTTGGAAGTGAAATCCATGGGCTCAACCCATGAACTGCTTTCAAAACTGTTTTTCTTGAGTAGTGCAGAGGTAGGCGGAATTCCCGGTGTAGCGGTGGAATGCGTAGATATCGGGAGGAACACCAGTGGCGAAGGCGGCCTACTGGGCACCAACTGACGCTGAGGCTCGAAAGTGTGGGTAGCAAACAGGATTAGATACCCT
+
FGGGGFGGGGGGGFGGGGGGGGGGGG?FGGGGGGGGGGCGCFGGGGGGG7FGGGGFG8FGGGGGGGGEGGC?FGGFFDGFGGGGGGGGGGDGGGGGGGGGGGD7DFGGGGGGGG?DFGF?GGGGGDGGGFFC<FEFGFF>EGCEFEEGGGGGGGGFGFDCCECCCEFGE@FGGGGGGGGFGGGFGGFEAEGGGGGFGGFFCGGDCCEE@EFF>CF9DFFFGGGFGG?CE(3GFFEECCGGFECC@CFFAFFGFFEF9FCCE6FFGGGDGGFFDFB9F6EAFGGGFCGGGGGGGFCFDFEGGGGGEFDF,GFFGGFGGGGFF:B7F7CGGGGGGGFFGGGGGGGGGGGGGGGGGEEGDGGGGCDGGGGGGGGGGGGGGFCFGGGGGGGGE<@GGGGGGGGGGGGGGFGGECGCCCCC
@QJ 8
TAGGGAGTATTTGGCAACGGGGGAAACCCTGACCGAGCAACGCAGCGTGTGCGATGGAGTCCCTCAGGGACGTGAAGCACTGTGGGGGGCCGCAAAACGGGCGGGCAGGCAATGGCCCGTCACCGAGGAGCCCCCTAGAAAGCGACTGCTAACCACGTGCCAGCAGCAGCGGTAATACGTGGGTCGCAAGCGTTATCCGGGATCATTGGGCGTCAAGAGTGAGCAGGCGGTCCGGGAAGTCCGCGGTGAAATGCGGGGGCTCAGCCCCCGCAGGCCGCGGATACGTCCGGTCTGGGGTGCGGGAGAGGCGGACGGAACTCCGCGTGTAGCGGCGAAATGCACGGATACGCGGAAGAACACCGGTGGCGAAGGCGGTCCGCCAGACCGATACCGACGCTCAGTCACGAAAGCGTGGGGAGCAAATAGGATTAGATACCCT
+
,CEFGGGGGDFGGGFCGGEGEGGGGGDGGGGGGGGGGGGGFGG7FGGGEB7?FCFC@FGGFGGFGFGGGB<@BFGGG8?FG8BFGGGGGGCGE*=<FF:CFFEGEEEEG*;EFG,;,;CE8;?6C?EEGCCE8>EEFG6<<CFGGG5?6<C90*2*;28*;<FGGF>,A*:C1:E7F+;@CCEEGGGGCE5C*CCG79*1*:*1;CFFE8+2*228C+;<:CGGG8C:C8(?8;::#9C,3:DD>E:5:199>C?GE@:/<+/'=CC8ECDEE>EFB7C<,189**7GFFCC>CEEE@FF>>>@<:<3+GGFGF<F:@+GF@+EGGGGGGGEFF9FFF77B@,FDF@EGFE9EFFDGFFGFFCEDGGGGGGCGEEDFDGGGCGGGGFGFEE@;FCC,E9FFGGGFFEFCEGGGGFCFGGGFGF9GGGGFEEGFF@A8BA
@QJ 9
TGGGGAATATTGCACAATGGGCGAAAGCCTGATGCAGCAACGCCGCGTGAGCGATGAAGGCCTTCGGGTCGTAAAGCTCTGTCCTCAAGGAAGATAATGACGGTACTTGAGGAGGAAGCCCCGGCTAACTACGTGCCAGCAGCCGCGGTAATACGTAGGGGGCTAGCGTTATCCGGATTTACTGGGCGTAAAGGGTGCGTAGGTGGTTTCTTAAGTCAGGAGTGAAAGGCTACGGCTCAACCGTAGTAAGCTCTTGAAACTGGGAAACTTGAGTGCAGGAGAGGAAAGTGGAATTCCTAGTGTAGCGGTGAAATGCGTAGATATTAGGAGGAACATCAGTGGCGAAGGCGGCTTACTGGACTGAAACTGACACTGAGGCACGAAAGCGTGGGGAGCAAACAGGATTAGATACCCT
+
FGGGGGGGGGGGGGGGGGGGGGGGGGGGGGGGFGGGGGGGGGGGGGGGGGGFFGGEGGGGGGGGGGGGGGGGGGGCFGGGGGGGGGGGFGGGGGDFG9FGFGG+F+,8FFGF,BFEGGGFGGGFC@CFGGGGG8>D7CFGFFFG@CCFCGECGG?3AFFFEEGGF;?F8=BGCEGG2CF=CFFFFGFECFGFFGG;?CCD.DFFGGGFD<FD?C:1EFFGFG68CG9EG:CFFFE>CDGGGGGGGFED=F>C#5<AGGFGGGGGGGGF,FE?EEF8EEGGGGGGFAFCEE<EEFEEFGFD?FEGGGGGGGFGGGGFFAACGFFGFFCC,GGF@EGFGGGGGGGGGDGGGGGGFGGFGGGGGGGCGGGGGF<@GGGGGFFCGCGGGGGFFGGFGGGGGGGGGGGFEEGFDGCCCCC
@QJ 10
TGGGGAATATTGCACAATGGGCGCAAGCCTGATGCAGCGACGCCGCGTGAGGGATGGAGGCCTTCGGGTTGTAAACCTCTTTTATCGGGGAGCAAGCGAGCGTGAGTTTACCCGTTGAATAAGCACCGGCTAACTACGTGCTAGCAGCCGCGGTAATACGTAGGGTGCAAGCGTTATCCGGAATTATTGGGCGTAAAGGGCTCGGAGGTGGCAAGGCAAGTCTGAAGTGAAAATCCGGGGCTCAACCCCGGAACTGCTTTGGAAACTGTTTAGCTAGAGTACAGGAGAGGTAAGTGGAATTCCTAGTGTAGCGGTGAAATGCGTAGATATTAGGAGGAACACCAGTGGCGAAGGCGACTTACTGGACTGCTACTGACACTGAGGCACGAAAGCGTGGGGATCAAACAGGATTAGATACCCT
+
FGAFGGGGFGGGGFGFGGGFFGGGEGGGGGGGCFGGGG:F6F7FGGGGGGGGE?EC7=EGGGFG9DGGGGEFDF<,EFBDFFG?5ABC7B+=@>FC+B+C+6+3BC,C==FDFFGGE@CFGCG<F3<>7>FCGCGGCF>3:7@FGG<>FBEG?ED7<F1<,78F<F=<2FGFF@3DGE@@E8&C<<F<GEC8CC8FGCEC2?2:*CFGEGG+EDGFCD5GFA@E<;GGGCD99+8<75FGGFC>=E;C@<9GGCFEF;0<C/C,:4C,EB9#5AE@E;CF;FA8GGGGGDGFFGGGGGGGF<FFBFGGGGGGGGGGGFC@BB9FGGFEEC9F<GGFG>GFDGGFEF,GGGGEEGF,@GFFFFFFCF<FFFCGGGGGGEFGGFCFC,GGGGGGDGGFEFFF,GGGGGGGGGGGGGGCCCCCC
@QJ 11
TGGGGAATATTGCACAATGGGGGAAACCCTGATGCAGCGACGCCGCGTGGAGGAAGAAGGTCTTCGGATTGTAAACTCCTGTTGTTGAGGAAGATAATGACGGTACCCAACAAGGAAGTGACGGCTAACTACGTGCCAGCAGCCGCGGTAAAACGTAGGTCACAAGCGTTGTCCGGAATTACTGGGTGTAAAGGGAGCGCAGGCGGGAAGACAAGTTGGAAGTGAAATCTATGGGCTCAACCCATAAACTGCTTTCAAAACTGTTTTTCTTGAGTAGTGCAGAGGTAGGCGGAATTCCCGGTGTAGCGGTGGAATGCGTAGATATCGGGAGGAACACCAGTGGCGAAGGCGGCCTACTGGGCACCAACTGACGCTGAGGCTCGAAAGTGTGGGTAGCAAACAGGATTAGATACCCT
+
FGGGGFEGGGGGGGGFFFGGGGGGGGGGGGGGGGGGGGFGGGGGGGGFDGGGCCFGFGGGGGCFGGGGGGGGGGGGGGGGGGFCFDEFGGGGDGGEGGFFFGGGC:FFGGGGGGGGGGGGG>G?G7FGGCGF@9>GG?FFGGGGGGFFFEEGGEECGGDCFGGGCGGG:BF@FGGGGGGFFG:FFGCECFFFGGGBF9B8EC89:CEC5:,9DCF>GFFGCGGGFCFBGGGGFFC>DGGGGGGGGGGGGGGGFFFC+CFB:GG>FDGFFF<GGGDBDAGFCG=FDCFGGFFAFFC=GF7GGGGGGGDGGGGFFGGEGFGFF7CGGGGGFFGFGFFFFFGGDGGFFGGGGGGGFFGGCGGGGFFFCGFGGGGGGGGGFGDFGEDFGGGGGGGGGGGGGGGGFFGGGGFFGC<C88CC
@QJ 12
TGGGGGATATTGCACAATGGAGGGAACTCTGATGCAGCGATGCCGCGTGGAGGAAGAAGGTTTTCGGATTGTAAACTCCTGTCTCCAAGGACGATAATGACGGTACTTGGGGAGGAAGCTCCGGCTAACTACGTGCCAGCAGCCGCGGTAATACGTAGGGAGCGAGCGTTGTCCGGAATTACTGGGTGTAAAGGGAGTGTAGGCGGGAATGCAAGTCAGATGTGAAAACTATGGGCTTAACCCATAGACTGCATTTGAAACTGTGTTTCTTGAGTGAAGTAGAGGTAAGCGGAATTCCTAGTGTAGCGGTGAAATGCGTAGATATTAGGAGGAACATCAGTGGCGAAGGCGGCTTACTGGGCTTTTACTGACGCTGAGGCTCGAAAGCGTGGGGAGCAAACAGGATTAGATACCCT
+
FFGGGGGGGGGGGGGGGGGGGGGGGGGGGGGGGGGGGGGGGGGGGGGGGGEGGFGGGCFGFGGGGGGFEGGGGGGGGGGGGGGFFFGGGGGGGGCGGGGGGGGGGGGGGGGGGGGGGGGGFGGGGGGGGGFGG1G<FGGGBFEGGGGGGDGGGGG5FGGGGGGGGGEGFGGGDFGGGGGFGGGGGGGCCBGGGFGGGCE:EFFGGFG>EFGGGFFGGGFFGGGGGFGGGGFFFGGGGGGGGGFG<CFGGGF9GFCGFFFGGGGGGGFGGGGGGGFDAFGGFGGGGGGGGGGGFCFGGGGDGGGGGDGGFGGFGEGGFEFGGGGGGGGGGGGGGGGFCGGGGF@GFGGGGGFACGGGGGGGGGGGGGGGGGGF?GFGGDGGGGGGGGGGGGGGGGGGGGGGGGGGGGFDFFCCCCCC
@QJ 13
TGAGGAATATTGGTCAATGGACGCAAGTCTGAACCAGCCACGCCGCGTGCAGGATGACGGCTCTATGAGTTGTAAACTGCTTTTGTACGAGGGTAAACGCAGATACGTGTATCTGTCTGAAAGTATCGTACGAATAAGGATCGGCTAACTCCGTGCCAGCAGCCGCGGTAATATGGAGGATGCGAGCGTTATCCGGATTGATTGGGTTTAAAGGGAGCGCAGACGGGTCGTTAAGTCTGCTGTGAAAGTTTGGGGCTCAACCTTAAAATTGCAGTGGATACTGGCGTCCTTGAGTGCGGTTGAGGTGTGCGGAATTCGAGGTGTAGCGGTGAAATGCTTAGATATCACGAAGAACTCCGATTGCGAAGGCAGCACACTAAGCCGTAACCGACGTTCATGCTCGAAAGTGTGGGTATCAAACAGGATTAGATACCCT
+
EEFFGF@FEGGF9CFFFGGGGGGGGGGGGGGGAEDFGGGG,@FGGGGGGGFFFCFGGGGG:CBFGDGEGEE59FFGGGGF<FG9CFCFF:B+@BFFG<F:>@F,,5B??,,<<EE,,,,,5B,?F,,=FF+>FF,CF>FFC<@C>>ECD,*@)+3>@5B<ACGGEGGGAF@@?@>?<:<#DEDC/8/=7>:F?/45:B>#4FCGFEGGF>FCGGEF?CCGFGGDGF>GCGGFCAFC8#FGCFFFG0FFFC::F@=.F<@,9AF;GCFB=GGFE,,,FFCGFGG@7GGGGGGGGF=CF8,8?GDFB7GGGGGE@FB+BGGGGGGGGGGGGF9GGGFGF<GGGFF<8FFFGGGFEBFFGFC,F7GGGGGGGGGGF@FFGGEDGGGF@C@7@GGGGGGGGGGGGGGGFGFB7GGGGGGGGGGGGGGGFE9GGGFCCACA
@QJ 14
TGGGGGATATTGCACAATGGAGGGAACTCTGATGCAGCGATGCCGCGTGGAGGAAGAAGGTTTTCGGATTGTAAACTCCTGTCTCCAAGGACGATAATGACGGTACTTGGGGAGGAAGCTCCGGCTAACTACGTGCCAGCAGCCGCGGTAATACGTAGGGAGCGAGCGTTGTCCGGAATTACTGGGTGTAAAGGGAGTGTAGGCGGGAATGCAAGTCAGATGTGAAAACTATGGGCTTAACCCATAGACTGCATTTGAAACTGTGTTTCTTGAGTGAAGTAGAGGTAAGCGGAATTCCTATTGTAGCGGTGAAATGCGTAGATATTAGGAGGAACATCAGTGGCGAAGGCGGCTTACTGGGCTTTTACTGACGCTGAGGCTCGAAAGCGTGGGGAGCAAACAGGATTAGATACCCT
+
FFGGGGGGGGGGGGGGGGGG9EFCEGGGFGFGGGGGGGFGFGGFGGGGGGGGGGCFFFGGGGFGGEFCECG<EGGGGF8FFGGCEFFGGGGDCGGGGGAFAFG:FC9FF88FE>C=FECAEDCFGCCFGDFFEFDFBF@FFCDCFG7F<GF+GFF;FFG<7EC<FGD<8EEFCFEGGGGG=GGFF;?EFE<@FGGFGFG><EGGGGFC9FFGGGG<9GGFGGGGGGFFFFFDE#3<FF<FFGGGFF<E?>CFGFFCEEBFGFFC>GGFFGGFDF=$$9GGFGGGGCF@F<?EF8GGFFF?,GGGEECFF9GGGDGGGEGGGFEEAAFGGCFECGFGFGFEGGGGGGGGGGGGCFGGGGGGGFA<EGGGGGFGGGGGGGFCGGGGGGGGGGGGGGGGGFGGGGGGGGGFC@8CCCCC
@QJ 15
TGAGGAATATTGGTCAATGGACGAGAGTCTGAACCAGCTAAGTAGCGTGAAGGATGAAGGTCCTACGGATTGTAAACTTCTTTTATAAGGGAATAAAACCTCCCACGTGTGGGAGCTTGTATGTACCTTATGAATAAGCATCGGCTAACTCCGTGCCAGCAGCCGCGGTAATACGGAGGATGCGAGCGTTATCCGGATTTATTGGGTTTAAAGGGAGCGCAGACGGGTCGTTAAGTCAGCTGTGAAAGTTTGGGGCTCAACCTTAAAATTGCAGTTGATACTGGCGTCCTTGAGTGCGGTTGAGGTGTGCGGAATTCGTGGTGTAGCGGTGAAATGCTTAGATATCACGAAGAACTCCGATTGCGAAGGCAGCACACTAGGCCGTAACTGACGTTCATGCTCGAAAGTGTGGGTATCAAACAGGATTAGATACCCT
+
FGGGGGFFGGGGCFGGGFFFGGGGDGG;EFGGFFGCFF-CFFGGGFGEEBGGGG<FGGGGGGGGGAC@:CEFFGGGFFFGGGGGFGGGFFFG8EFGGGDF8C8C=FE=,:==C<FDCF<FFGGEE?,5?EFGGGGFGGFFDFFEEGGGG;$A=FGCC<87DFGGG6EGGCF4CEECEGGE<:F87FEEGGGGGFGGFFD;C@GGGGGGGCGFFFFFE?B7CE=EGGD:BFFGGFGFC7CEFGF;ECGFCF@EFCFCGGFFGC,9:GGGAFFGF>C/GEEEGGGEDFF8FGGGGGF7B8GFDGGGGCB:GGGGGGGGGGFGGFEGGGGFCFGFGGGFCGGGGGGGGGFGGGGGGGGFGFEFGGGGGGGGGGFGFFFGFE8+CFBC,GGGGGGFE6F9GGGEGGGGGGGGGGGGGFGGGGGGGGGFF9GDFADCC8CC
@QJ 16
TGGGGAATATTGCACAATGGGGGAAACCCTGATGCAGCGACGCCGCGTGAAGGAAGAAGTATCTCGGTATGTAAACTTCTATCAGCAGGGAAGATAATGACGGTACCTGACTAAGAAGCCCCGGCTAACTACGTGCCAGCAGCCGCGGTAATACGTAGGGGGCAAGCGTTATCCGGATTTACTGGGTGTAAAGGGAGCGTAGGCGGCGGAGCAAGTCAGAAGTGAAAGCCCGGGGCTCAACCCCGGGACGGCTTTTGAAACTGCCCTGCTTGATTTCAGGAGAGGTAAGCGGAATTCCTAGTGTAGCGGTGAAATGCGTAGATATTAGGAGGAACACCAGTGGCGAAGGCGGCTTACTGGACCGACGATGACGCTGAGGCTCGAAAGCGTGGGGAGCAAACAGGATTAGATACCCT
+
FGGGGBFGGGGGGGGGGGGGGGGGGGGGGGGGGGGGGGGGGGGGGGGFGGGGGGGFGGGGGGGFFGGFGFFGGGGGGGGGGGGGGGGGGGGGGGGGGGGGGGGGGGGGGGGGGGGGGGGGGG7@CFGGGGGGCGDGGGGGGGGGGGGGFGGGGGG73BFECGCEGGGGCDEFGGGGGFCFGF<FFGF<CGCFGGGGGDGG>EGGGFEGG,CCGFGGGGGGFFGFGGGFF:GFCGGGDFGGGGGGFGGGGGFGAAGGGGFGFDGGFFGFGGGGGGFGFGGGFFGGGC:EFFGFGFFDFFGFGGGGGGGGGGGCGGGEDFF;ACE9GGGGGFGFGGGGGGFGGGGGGGGGGGGGGGGGGGGFGGDGGGDGGGGGGGGGGGGFGECGDGGGGGGGGGGGGFGGGGFFDCGGF8FCCCCC
@QJ 17
TAGGGAGTATTTGGCAATGGGGGAAACCCTGACCGAGCAACGCCGCGTGTGCGATGGAGTCCCTCAGGGACGTGAATCACTGTGGGGGGCCGCCAAACGGGCGGGCAGGAAATGGCCCGTCCCCGAGGAGCCCCCTAGAAAGCGACTGCTAACCACGTGCCAGCAGCAGCGGTAATACGTGGGTCGCAAGCGTTATACGGAATCATTGGGCGTAAAGCGTGAGCAGGCGGTCCGGGAAGTCCGCGGTGAAATGGGGGGGCTCACCCCCCGCAGGCCGCTGATACTTCCGGTCTGGGGTGCGGGAGAGGCGGACGGAACTCCGCGTGTAGCGGTGAAATGCACTTATACTCGGAAGAACACCGGTGGCGTAGGCGGTCCGCCAGACCGATACCGACGCTCAGTCACGAAAGCGTGGGGAGCAAATAGGATTAGAGACCCT
+
CEEFGFCCFFGGGGGGGGGGGGGGGDFFGGGGGGEGGGDGGGGCFGEGEBCFGGCC:FG8<F=,CEFFCFD=+BE+,9CF9<@ECFFGGDD@FCGGGFGDE@:F?88C:CG:799>?*:EEEE*:>EGGDFG;+*:;C+@<0A?/?5:;97FFF:@E@5*;ECFGF*,2*2:2:82<@8+:58C*:*:88F8*;5*+<@>*;@FC:+02A88*/;C++/;:;86788*:/*1/?8:5)*2+;CEAE2*792*2**/;,2*+***:GGEF7C=GGE<,@,=,@,15**5*GF>>7<5GFEC@,@FFCF<3F<3:C,<8+GEDEFGGGGEEDGGGFFFGGDFEF@,FFB4+CGFDE<F:F@EGFCEC=?:,GGGDGGECCA8FB,CCGF8GGFCF:GGFGEDFECCCF@CGGGGGGFGGEAF9EFAFGFCFCGFC,CB@C@
@QJ 18
TAGGGAGTATTTGGCAATGGGGGAAACCCTGACCGAGCAACGCCGCGTGTGCGATGGAGTCCCTCAGGGACGTGAAGCACTGTGGGGGGCCGCCAAACGGGCGGGCAGGAAATGGCCCGTCCCCGAGGAGCCCCCTAGAAAGCGACAGCTAACCACGTGCCAGCAGCAGCGGACATACGTGGGTCGCCAGCGTTTTCCGGAATCATTGGGCGAAAAGAGTGAGCAGGCGGTCCGGGAAGTCCGCGGTGAAATGCGGGGGCTCAACCCCCGCAGGCCGCGGATACTTCCGGTCTGGGGTGCGGGAGAGGCGGACGGAACTCCGCGTGTAGCGGGGAAATGCACTGATACGCGGAAGAACACCGGTGGCGAAGGCGGTCCGCCAGACCGATACCGACGCTCAGTCACGAAAGCGTGGGGAGCAAATAGGATTAGATACCCT
+
FEFFGF@FEEEGGGGFGGCCFFGF@EFGGGGFGEGGGGGG?:FGGGBC:FGFCFFGDGF,=CD9F8,FA+4@?:FFCC=FF85FF=>EGFCGGDGEG7BB<*<*/:E58;A,:99*,22:8/A*28*?C/;*;:**;:9C7EFGGG*/*<C??*<*/*;C*A<8*;6;C*:C**:+<CF+@>8:*2**;?C*2;*:++*:*:CC,::9C8+8***:8>FGGCC++DG>CCC5EE;87,8+5:9#9::5ACFCCC85C*(,32?:>C=DCF7=*B8*C<3,@<ECC***:C7CF<F@:53*3>,,C@EGECCF@AFB38+++:>8GFGGGFEF?<?EFEC,C<AE:F@+C=E9C5AB:GGFF=?EF>GGGDFF@+@+++<C9CCC7EE<@FC@DF@CFGFFC68EEF<EEDEEGGEDFFFGFFF9FGFF9GGFC,CCCCC
@QJ 19
TGGGGAATATTGCACAATGGGGGAAACCCTGATGCAGCGACGCCGCGTGAGTGAAGAAGTATTTCGGTATGTAAAGCTCTATCAGCAGGGAAGAAAATGACGGTACCTGACTAAGAAGCACCAGCTAACTCCGTGACAGCAGCCGCGGTAATACGGAGGATCCGAGCGTTATCCGTATTTATTGGGTTTAAAGGGAGCGTAGGCGGGTTGTTAAGTCAGTTGTGAAAGTTTGCGGCTCAACCGTAAAATTGCAGTTGATACTGGCGACCTTGAGTGCAACAGAGGTAGGCGTAATTCGTGGTGTAGCGGTGAAATTCTTAGATATCACGAAGAACTCCGATTGCGAAGGCAGCTTACTGGATTGTAACTGACGCCGATGCTCGAAAGTGTGGGTATCAAACAGGATTAGATACCCT
+
CEFFGDEFGGGGGGFDFFGGFGGGGGGGGGGEGCEFF8FECCF@FGEFBCGGEFFGAFFE,,C?FEE=F+B<FEGAEFGCFFAE<,?FGGCFGG8A@9<FGE7?F:FG<B8?FFFFG<,,3,3A3DFG,CFFG+B+>>FCCFG7@FGFACE@<3@:FEFC>?::CE@FF2*,<(F$FCB6;C,CFGGCFCCCGGGCFCGECE8CCGEFGF=9C>F<,CGGFFGF@<<%GFEDGFEE<43<EGG>FFEDC=9D/DGDCGGFF>AEGFF?#EGCFDEC,AE<:E9FGGF+?:5,F8F@CDD=FGCF=@,GGFE9C,<9GGFF?CF<8GGGGGFBGFGCF7DGEFGGGFC8E@DFFFE9AE8GGGGGFEC:F@@@@,DGGGGGFF<@FGGGGFFFGGFFFGF<FGGGFFFGFE8CCCCC
@QJ 20
TGAGGAATATTGGTCAATGGACGGGAGTCTGAACCAGCCAAGTAGCGTGAAGGATGAAGGTCCTACGGATTGTAAACTTCTTTTATAAGGGAATAAAACCTCCCACGTGTGGGAGCTTGTATGTACCTTATGAATAAGCATCGGCTAACTCCGTGCCAGCAGCCGCGGTAATACGGAGGATGCAAGCGTTATCCGGATTTATTGGGTTTAAAGGGAGCGCAGACGGGTCGTTAAGTCAGCTGTGAAAGTTTGGTGCTCAACCTTAAAATTGCAGTTGATACTGGCGTCCTTGAGTGCGGTTGAGGTGTGCGGAATTCGTGGTGTAGCGGTGAAATGCTTAGATATCACGAAGAACTCCGATTGCGAAGGCAGCACACTAAGCCGTAACTGACGTTCATGCTCGAAAGTGTGGGTATCAAACAGGATTAGATACCCT
+
FEGGGFGGCCEGGGGFE@FEGGCGCGEGGGGGG8FGGGFGGGGGGGGGGGGGGFFGGGGGGGGGGGGGG>CFFGGGGGGGGFGGGGGGGG8FFGGGGGFGGGGGGGCDGEFGG8CCGDFEEGGGGGEFFGFGGFFFGGFFFGGEGFGGGGGFGG>GFGDFG<FG8CFF@FFGAFGGC7@FCCFGCGFGGFFFFCGGFFFFFF@FGGFG@GFFGGG*CDE=CGEDEG8>GFD;CCFFGGGGGGGGEFGGGFGGD#GGEAAFGGGDFDFFCGGGGGGGFGGGGGGGGGFCGGGFDGEECDFGFA8EGGGGGF<EFFGGGGGFGGGGECGGGGGGGGGFDFFFFFGF8CCGGGGGGEGGGGGGGGGGCGGGGGGGGGGGGGFCGDGGGGGGGGGGGGGGGGGGGGGGGGGGGGGGGGGFGGGGGGGGGGFGGCGCCCCC
@QJ 21
TAGGGAGTATTTGGCAATGGGGGAAACCCTGACCGAGCAACGCCGCGTGTGCGATGGAGTCCCTCAGGGACGTGAAGCACTGTGGGGGGCCGCCAAACGGGCGGGCAGGAAATGGCCCGTCCCCGAGGAGCCCCCTAGAAAGCGACTGCTAACCACGTGCCAGCAGCAGCGGTAATACGTGGGTCGCAAGCGTTATCCGGAATCATTGGGCGTAAAGAGTGAGCAGGCGGTCCGGGAAGTCCGCGGTGAAATGCGGGGGCTCAACCCCCGCAGGCCGCGGATACTTCCGGTCTGGGGTGCGGGAGAGGCGGACAGAACTCCGCGTGTAGCGGTGAAATGCACTGATACGCGGAAGAACACCGGTGGCGAAGGCGGTCCGCCAGACCGATACCGACGCTCAGTCACGAAAGCGTGGGGAGCAAATAGGATTAGATACCCT
+
<CFCGFEGGGGGGGGGGGGGGGGGGGFGGGGGGGGGGGGGGGGGGGGGGDGGGGFFFGGFAAFAFGGGGGFGFGGGG@FFFGFGGGGGGGFGEGGGGGGGGDGGE8EGEGGGFCCCCGGGGGGGGEGEEE5?FG>512<EFCFGDG*80AFFG>E8C/;*8ACE?CCFFGG/C;A6FFFBBCD>;:1:E7CC9C/2<:CEE5C?@CEGFG8:>CCEC/CEC9AF3GGGGGEGGCGGGGG/=?EEFG37GGGGGGEGC@>,CCEFGF<CCGFCGCC:7CGGFFFGGFEGFFGGGFF>EFEF@FFGGGGGFD,CGFGGGGGGFCEGGGGGGGGGGFGGGFE,AGGGGGGGGGCF9GFGGGGGGGGF7GGGGGGGGGGGGGGGGGGGGFC:EFCGGGGGGFEGGFCFGGGGGGGGGGGGGGGGFCGFGGGGGGGF8FC@BCC
@QJ 22
TGGGGAATATTGCACAATGGGGGAAACCCTGATGCAGCGACGCCGCGTGAGTGAAGAAGTATTTCGGTATGTAAAGCTCTATCAGCAGGGAAGATAATGACGGTACCTGACTAAGAAGCACCGGCTAAATACGTGCCAGCAGCCGCGGTAATACGTATGGTGCAAGCGTTATCCGGATTTACTGGGTGTAAAGGGAGCGCAGGCGGTGCGGCAAGTCTGATGTGAAAGCCCGGGGCTCAACCCCGGTACTGCATTGGAAACTGTCGTACTAGAGTGTCGGAGGGGTAAGTGGAATTCCTAGTGTAGCGGTGAAATGCGTAGATATTAGGAGGAACACCAGTGGCGAAGGCGGCTTACTGGACGATAACTGACGCTGAGGCTCGAAAGCGTGGGGAGCAAACAGGATTAGATACCCT
+
FGGFGFGG@FGGGGGGGGGGGGGGGGGGGGGGGGGGGGGGGGGGGGGGGGGFGGGGGGGGGGGGGGGFGGGGGGGGGGGGGGGGGGGGGGGGGGGGGGGGGGGGGEGGGGGGGGGGGGDGGGGGGGGGGGGGGGGGGGGFGGGGGGGGGGGGGGGBFFFGGGCFGGFGGF:FGGGDEDCFGFGGGG9EFGGGGGGGGGGGGEGGGGGFCFGGGGGGGGGDGGGFGGFGGGCFGGGGGGGGGGGGFGDDFFFFEFGFGFFGGCFGCEGGGDFGFGEDGGDG?GGGGGGGGFFC8DFFGGGGGGGGGGGGGGGGGGGGFFGGGFGGGGGGEGGGGGGGGGGEGGEGGGGGGGGGGGGGGGGGGGFEGGGGGGGGGGGGGGGFGGGGGGGGFFFGGGGGGGGGGGGGFEGGFGGCCABA
@QJ 23
TGGGGAATATTGCACAATGGGGGAAACCCTGATGCAGCGACGCCGCGTGGAGGAAGAAGGTCTTCGGATTGTAAACTCCTGTTGTTGAGGAAGATAATGACGGTACCTGACTAAGAAGCCCCGGCTAACTACGTGCCAGCAGCCGCGGTAATACGTAGGGGGCAAGCGTTATCCGGATTTACTGGGTGTAAAGGGAGCGTAGACGGCAAGGCAAGTCTGATGTGAAAACCCAGGGCTTAACCCTGGGACTGCATTGGAAACTGTCTAGCTAGAGTGCAGGAGAGGTAAGCGGAATTCCTAGTGTAGCGGTGAAATGCGTAGATATTAGGAGGAACACCAGTGGCGAAGGCGGCTTACTGGACTGTAACTGACACTGAGGCACGAAAGCGTGGGGAGCAAACAGGATTAGATACCCT
+
<FFGGDCEFGGGGGGGGGFFFGGGGGFGGGGGGGGCFGFGEGGDGGGGGGGGGCFFF=FGGGGGGGGGGGGGGGGGGGGGGFGFFFFGGGGGGGGGGGGGGGGGFGDDGGGGCEFFDFGCBEE7E>FGCGAGC<FGGGGGGGGGGGGGG;BFFGGFGGGGGGGGGG>GFBCFGGGGDGGGGGGGGGFEEGGFGGDGDGGGGGD?E@EGGEEEGGG?CFG9FCGGB=FGGGDEFFEGGFFGGED<FFGGFEF8?GGGGFFGGECFGGGF?GGGGGGGGGGFFGGGGDGGFGFGGFF,B,ECGGGFDGGGFGEGGGGGGCGGGFGGGGGGGFCFFFGDGGGGGE:FCCFGEEGGGDGGGGGFGGFGGGGGGGGGDFGGGFDFGFF<EGGGFFGGGGGGGGFGGFGGFGGGGFCCCCCC
@QJ 24
TAGGGAATTTTCGGCAATGGGGGAAACCCTGACCGAGCAACGCCGCGTGAAGGAAGAAGTAATTCGGTATGTAAACTTCTGTCATAGAGGAAGAACGGTGGATATAGGGAATGATATCCAAGTGACGGTACTCTATAAGAAAGCCACGGCTCACTACGTGCCAGCAGCCGCGGTAATACGTAGGTGGCGAGCGTTTTCCGGAATTATTGGGCGTAAAGGGGGAGCAGGCGGCACTAAGGGTCTGTGGTGAAAGATCGAAGCTTAACTTCGGTAAGCCATGGAAACCGTAGGGCTAGAGTGTGTGAGAGGATCGTGGAATTCCATGTGTAGCGGTGAAATGCGTAGATATATGGAGGAACACCAGTGGCGAAGGCGACGATCTGGCGCATAACTGACGCTCAGTCACGAAAGCGTGGGGAGCAAATAGGATTAGATACCCT
+
GCFFGGGGDFGFGDGGGGGGGGGGGGGGGGGGGGCGGG:FAFGGGGGGGGCFGG<@EGGFFCFFFF,8,DEAFFGF,CEB9F9B<@A5EGAFGGGFGGF<F<C,5AFFBB8?FECAA5,?FE<BFGGGG@@AF9FFFFGEGG8DACGFEEG+FCGCGGGGGGGFGFGEC7<CCECE@F<FEEGFGGGGGE7FF>F#<FFCEG7F@CGGEFGGA#<CEE,>C:/CE>GGGFEC,7>>>4CC;:'@9FFD4DE:C,:<D3889@9GFE@9CGFF<8FDA;GGGGGGGCFA=>8FF?AGDGFE,=9GGGFCE7ECGGGGFFF,F<GGGFGGGGGGF<GGGGGGFAGGGGFGF?CGFFGGGGGFGGFEGGGGGGGGFC66C,,,GEGGEFF@9GGGGGGGGGE@FF<C,GGGGGGGGGGGGGGEGDGGEGGGGFGGFDGCCCCA
@QJ 25
TGGGGGATATTGCACAATGGGGGAAACCCTGATGCAGCGACGCCGCGTGGAGGAAGAAGGTTTTCGGATTGTAAACTCCTGTCGTTAGGGACGATAATGACGGTACCTAACAAGAAAGCACCGGCTAACTACGTGCCAGCAGCCGCGGTAAAACGTAGGGTGCAAGCGTTGTCCGGAATTACTGGGTGTAAAGGGAGCGCAGGCGGGAAGACAAGTTGGAAGTGAAAACCATGGGCTCAACCCATGAATTGCTTTCAAAACTGTTTTTCTTGAGTAGTGCAGAGGTAGATGGAATTCCCGGTGTAGCGGTGGAATGCGTAGATATCGGGAGGAACACCAGTGGCGAAGGCGGTCTACTGGGCACCAACTGACGCTGAGGCTCGAAAGCATGGGTAGCAAACAGGATTAGATACCCT
+
EGGFGD@FCFGFGGGGGGGGGGFFGGGGGGGFGGGFEGFFCFGGGGF@FGGGGGGGGGGG8EFGGGGFFFGGGGGGGGGGCGGGGEEBFFB<FGDGGFGGFGGE7FGGGGDGGGCBFGEGGFGFF:FG:FFGEFFGFFFGGCF>GGGGFGEFFFGBFGGGGGGGGG:C=CGGGGGGGGFCFGEFCGECFFGGGGGGGGGFCGGDF;E:882;;A;;GEFF9FGFGGDCCEF$(GGGFGGGGGFDCFE<FFFE9FCEFFFDFDCBFCFF?:78EGFFGFFGFFGGGGFFCGF?E8GGGGFCGGFEE@GGGGFCGGGDGFGCEGGGGGGGGGGGGGGGGGFCFGGGFGGGGGGGGGGGGGGGGGGGGGFFGGEGGGGGGGGGGGGGGGGGFGGGGGGGGGGGGGGGGFCCEFGCCCCC
@QJ 26
TGAGGAATATTGGTCAATGGGCGAGAGCCTGAACCAGCCAAGTAGCGTGAAGGATGACTGCCCTATGGGTTGTAAACTTCTTTCATAAAGGAATAAAGTCGGGTATGGATACCCGTTTGCATGTACTTTATGAATAAGGCACGGCTAAGTCCGTGCCAGCAGCCGCGGTAATACGGAGGATCCGAGCGTTATCCGGATTTATTGGGTTTAAAGGGAGCGTAGATGGATGTTTAAGTCAGGTGTGAAAGTTTGCGGCTCAACCGTAAAAGTGCAGTTGATACTGGATATCTTGAGTGCAGTTGAGGAAGGCGGAATTCGTGGTGTAGCGGTGAAATGCTTAGATATCACGAAGAACTCCGATTGCGAAGGCAGCCTGCTAAGCTGCAACTGACAGTGAGGCTCGAAAGTGTGGGTATCAAACAGGATTAGATACCCT
+
GFFGGFCG9@ECEGGGGGGFCFGG+@7DFFFGFFGGGGCF8CCFGFCCFEGCFGFGFGCE,,CE<C,<,C@:FGGF9<<ECFGGG,CDEEEF<,5CF<C9CGCA:=E,E?5AFE@@A<+EBF9,9BFGF,<95CEEFFFG,,8+@:FF,83E@EC'D<F%,CF#38F6<CFACFFC>;@>FFFG>E?BC:B1&2EC4GF14C,;DDCE=<F,FEB=GD@3-=C7B4#=FF@FF+<9@48,;=,CFDFFCDGECB?EFFEFB>=9F?:?=,F>,8E<EE?CGFGF9,,D<AFFFB,AFAF=EEA<C+GEF=F?GFF:FCD8GGGDCGGFE,,C9GFEA,EADA<<9,FFGFGFFF@-7FCGGGGFFGF@EEDFF,DGCEC;,9CE,GGGGGGFC,GGCFC6GGGGGGFGGGGGGGDFGGGGGGGGGFGGGGGCCCCC
@QJ 27
TGGGGGATATTGCACAATGGGGGAAACCCTGATGCAGCGACGCCGCGTGGAGGAAGAAGGTTTTCGGATTGTAAACTCCTGTCGTTAGGGACGATAATGACGGTACCTAACAAGAAAGCACCGGCTAACTACGTGCCAGCAGCCGCGGTAAAACGTAGGGTGCAAGCGTTGTCCGGAATTACTGGGTGTAAAGGGAGCGCAGGCGGGAAGACAAGTTGGAAGTGAAAACCATGGGCTCAACCCATGAATTGCTTTCAAAACTGTTTTTCTTGAGTAGTGCAGAGGTAGATGGAATTCCCGGTGTAGCGGTGGAATGCGTAGATATCGGGAGGAACACCAGTGGCGAAGGCGGTCTACTGGGCACCAACTGACGCTGAGGCTCGAAAGCATGGGTAGCAAACAGGATTAGATACCCT
+
FGGCF@FGGGGGGGGGGGGGGGGGGGGGGGGGGGGGGGFFGGGGGGGGGGGGGGGGGGGGGGGGGGGGGGGGGGGGGGGGGGGGDFGGGGGGFGFGGFF9FGGCFCFFGGFGGGFGGGEGGF??GGGGCGGGGGDGGGGGGGFGFGEGFGGFGGGGGGGGFGEFFGGFFFGGGGGGGGGGGGGGFGCFFFEGFGEFGDE58EGGGGGEFECFGGFCCEGEEGFFGGGGGGGGGFGGFEEGGGGG9FFGGGGGECGGFGGFGGGGGEGGFDDGFGGFFGGFGGGGGGGGFFGGGGGGGGFEGGGGGGEGGGFFGGGDGEFDGGGGGGDGGGGGEGFGGGGGGGGGGGGGGGGGGGGGGGGF9GGGGGGGGFBGGGGGGGFCGDFGGGGGFFFGGGGGGFCGGGGGFGGGGGGCCCCC
@QJ 28
TGGGGAATATTGCACAATGGGGGAAACCCTGATGCAGCGACGCCGCGTGAGTGAAGAAGTATTTCGGTATGTAAAGCTCTATCAGCAGGGAAGTTAATGACGGTTCCTGACTAAGAAGCACCGGCTAAATACGTGCCAGCAGCCGCGGTAATATGTATGGGGCAAGCGTTATCCGGATTTATTGGGTGTAAAGGGTGCGTAGGTGGCAAGGCAAGTCTGATGTGAAAAGCCGGGGCTCAACCCCGGAACTGCTTTGGAAACTGTTTAGCTAGAGTACAGGAGAGGTAAGTGGAATTCCTAGTGTAGCGGTGAAATGCGTAGATATTAGGAGGAACACCAGTGGCGAAGGCGACTTACTGGACTGCAACTGACGCTGAGGCACGAAAGCGTGGGGAGCAAACAGGATTAGATACCCT
+
GGEGGGGGFGGGFEGGGGGG,,@F6EA,BFGGA,FGGG7F+F7CFGGGG7B6FG,EF=C<,9?EFGG?,D=55EFAFGD?,F,5@,FFGF4B:,,EE9,5<F:=+B<FGGFE<,,,,36BEC=07<#3333FFFC;>8D3DD3:/44<F:F><%?7#:F;0*>*8G@GGFDGF6@?CB,F8*GEGGGGFFFGGC:-DD@86CCC<F4@,,,7F>F3,:47,FC@9D4+@+7B+8FGFFC=@+6F?GGFEFE7,,@B,<CF?FE,GE9EGECGFEBAA,,,9CGGF?,EFEFEGCFAF9E,FFFC>GGGGGGGGF@GF<GGGGFAF9F<FC@CGFFCFFC:FGGGGGGGFC9,GGFFGGGGF<@F;,GGGGFF8GGGF<FC6CGGFGF:F@GFFFF9F9GGGGGGGGGGGGGCCCCC
@QJ 29
TGGGGAATATTGCACAATGGGGGAAACCCTGATGCAGCGACGCCGCGTGGAGGAAGAAGGTCTTCGGATTGTAAACTCCTGTTGTTGAGGAAGATAATGACGGTACTCAACAAGGAAGTGACGGCTAACTACGTGCCAGCAGCCGCGGTAAAACGTAGGTCACAAGCGTTGTCCGGAATTACTGGGTGTAAAAGGAGCGCAGACGGGAAGACAAGTTGGAAGTGAAATCCATGGGCTCAACCCATGAACTGCTTTCAAAACTGTTTTTCTTGAGTAGTGCAGAGGTAGGCGGAATTCCCGGTGTAGCGGCGGAATGCGTAGATATCGGGAGGAACACCAGTGGCGAAGGCGGCCTACTGGGCACCAACTGACGCTGAGGCTCGAAAGTGTGGGTAGCAAACAGGATTAGATACCCT
+
GGGGGCFGGGGGGGGGGGGGGGGGGGGGGGGGGGGGGGCGCFGGGGGGGFGGGGGGGGGGGGGGGGGGGGGGDGGCE<FGGGGGFGFAFFFGGGDFGGGDFEGGGF9CFFFFGFGGGGGGGGGFB@GFGGFG7>9FFEGGGGGGGGAF<CGGFCGFCFG9FFGFGGFGGEFEFFGGGGAFACCFCGGGFGGGFGGFDCFEGFC6FEGCFCDCDAG:7FCB<GGGGGGGB7>0FGGGGGFGGGGGFFGGEGGFCFFGGGFGGGF9GFCDGGGGFB@DD;BCGGGGGGGGGF?GGGGGF:7GGGGGGGGEEAADGGEGF9GGFGGGFCFGGFFGDGFEGGFCF7GGGGGGGGGGGGGFFEEC,F@<GGGGGGGGGGGGFGF@GGGGGGGGGGGGGGGGGGGGGGGGGGGGGGGCCCCC
@QJ 30
TGGGGAATATTGCACAATGGGGGAAACCCTGATGCAGCGACGCCGCGTGAGTGAAGAAGTATTTCGGTATGTAAAGCTCTATCAGCAGGGAAGAAAATGACGGTACCTGACTAAGAAGCCCCGGCTACTACGTGCCAGCAGCCGCGGTAATACGTAGGGGGCAAGCGTTATCCGGAATTACTGGGTGTAAAGGGTGCGTAGGTGGCCAGGCAAGTCTGATGTGAAAGCCCGGGGCTCAACCCCGGGACTGCATTGGAAACTGTCAGACTAGAGTGTCGGAGAGGTAAGTGGAATTCCTAGTGTAGCGGTGAAATGCGTAGATATTAGGAGGAACACCAGTGGCGAAGGCGGCTTACTGGACGATAACTGACGCTGAGGCTCGAAAGCGTGGGGAGCAAACAGGATTAGATACCCT
+
FFFGGFGGFGGGGGGGGGGG?FGGGGGGGGGGGGGGGGFGGDGGGGGFCGGFFFGGGGGG<FGGGGGGGFGGGGGBFFGGGGGGGGGGGGDFGGGGFGGGGGGGDGGGGGGGGGGGGGGGFGGGGGGGGGGGG8FGGGGGFGGGGGGCFGFCFEFGGGGGGGGGGGGGGGGG@FCFGFFFGDGGGGGFGGGGGG@5:EGGGGGGGGFFCF:?;FEFGFFEF0@GGGFFGGGGGGGGCFGGEGDGFGFDFGGFE?CFDFCGFGGGGFGG;FGFGGFFAFGGGGGGFGGGGGCCFGGGFFGGGF>GGGGFGE9GEGGFFFFGGGGFEFGGGGGFCFAFGGGCGEGGDGGGGFGGGGGGGGGGGGFCGFGGGGGGGGGGGGGGGGGGGGGGGGGGGGGGGGGGGGGGGFGFDCCCCCC
@QJ 31
TGGGGAATATTGCACAATGGGGGAAACCCTGATGCAGCGACGCCGCGTGAAGGAAGAAGTATCTCGGTATGTAAACTTCTATCAGCAGGGAAGATAGTGACGGTACCTGACTAAGAAGCCCCGGCTAACTACGTGCCAGCAGCCGCGGTAATACGTAGGGGGCAAGCGTTATCCGGATTTACTGGGTGTAAAGGGAGCGTAGGCGGTGTGGCAAGTCTGATGTGAAAGGCATGGGCTCAACCGGTGGACTGCATTTGAAACTGTCATACTTGAGTGCCGGAGGGGTAAGCGGAATTCCTAGTGTAGCGGTGAAATGCGTAGATATTAGGAGGAACACCAGTGGCGAAGGCGGCTTACTGGACGGTAACTGACGTTGAGGCTCGAAAGCGTGGGGAGCAAACAGGATTAGATACCCT
+
CECFC,@EFGGFGGGGGFF8EGGGEGGFDGDFGGFFFG@BCCG7FFGGG7FFDFGEEFEFFGGAF@FE<+=?FGGGCFC9@,B,EEAFCF7A49,?,B<FGGEEGEAC9,A<?FFGDGDDG7EFGGEG,ED<+,@F+,@FFGF7@CEG<E>,D;C,,,8C*=*1@CF:=FFG:F;CCGGFGC2F?FC:GG:CC<EGE1/*2C59CC,9FD>8C+CGDACF;GGF<CFGGGG9:FFEB@FGGF,/8>E3,9,AC@90D@?FFDGFAC5?FF==<C>@+?E:FABCGF:C:E9GEEDFCCDC@B:F@EFBC,<GFF,EECA9FGF<A@ECEFFEFCC-FFC:EECCF7FF@+<,9<9E,F@8,@6,GFFFEFCCC<<CD@C,DCFEC8+EE<FCCF9DFFEEECEDF,EFC,8ACC@C
@QJ 32
TGGGGAATATTGCACAATGGAGGAAACTCTGATGCAGCGACGCCGCGTGAGTGAAGAAGTATCTCGGTATGTAAAGCTCTATCAGCAGGGAAGAAAATGACGGTACCTGACTAAGAAGCACCGGCTAAATACGTGCCAGCAGCCGCGGTAATACGTATGGTGCAAGCGTTATCCGGATTTACTGGGTGTAAAGGGAGCGTAGGTGGCAAGGCAAGCCAGAAGTGAAAACCCGGGGCTCAACCGCGGGATTGCTTTTGGAACTGTCATGCTAGAGTGCAGGAGGGGTGAGCGGAATTCCTAGTGTAGCGGTGAAATGCGTAGATATTAGGAGGAACACCGGAGGCGAAGGCGGCTCACTGGACTGTAACTGACACTGAGGCTCGAAAGCGTGGGGAGCAAACAGGATTAGATACCCT
+
EFFEFEGGGGGGGGGCGGGGGGGGGGG9FFGGFGGGGGGGGGGGGGGGGGGGGGGGGFGGGG9<FFGFGGGGGGGFGGGGGCFGGDFGFGGGGGGGGGFFGGGC@CGGGGGGGGGGGGDGAFEGC:FGFDFGF0=GGGG7FGF<C:FEGGGGGGGGGAFFFGGCFDC=EGGFFFEEGCFFGGFGDG?CFGFGFGGGG7FCFGGGFGGFFFFEGGGFDGG;FGGGGECEDGGFEFGGGFFGG=>ECD>DD@>79DCFGGFGGCCGFFGGEF<EFGCGGGFGGGGGFDFFGFGCGGGEBGGGGGGGEC7GGFFC,GGF7EGGGGGGGGGGF,DFC,C:F@?GDGGGGGGGGFGGFGFGGGFEEEGGGGGGGGGGF?GGGGCFF@GGGGGEFGEEEF<GGGGFGGGGGGGGGGGCCCCC
@QJ 33
TGGGGAATATTGCACAATGGGGGAAACCCTGATGCAGCGACGCCGCGTGGAGGAAGAAGGTCCTCGGATTGTAAACTCCTGTTGTTGAGGAAGATAATGACGGTACCTGACTAAGAAGCTCCGGCTAAATACGTGCCAGCAGCCGCGGTAATACGTATGGAGCAAGCGTTATCCGGATTTACTGGGTGTAAAGGGTGCGTAGGTGGCAGTGCAAGTCAGATGTGAAAGGCCGGGGCTCAACCCCGGAGCTGCATTTGAAACTGCTCGGCTAGAGTACAGGAGAGGCAGGCGGAATTCCTAGTGTAGCGGTGAAATGCGTAGATATTAGGAGGAACACCAGTGGCGAAGGCGGCCTGCTGGACTGTTACTGACACTGAGGCACGAAAGCGTGGGGAGCAAACAGGATTAGATAACCT
+
FGGGGFGGGGGGGGGGGGGGGGGGGGGGFGGGFGGGGGGGGGGGEGGGGDGGGGGFGGGFGGFGGGGFGDFFGFGFFGFGGEGGGGGGGGGFGGGFFFFGGGGGGGFFEFGGGGGGFFGFGGGGGCGGGGGGGGGGGGGFFGGEGGGGEGDGGFF:@FGGAFFGGFFGFGGGGGGGGGGGGGGGGGCBCFGGGG7@DDFGGFEGGGFCCFGGFFGCFFCCEFFCFEEGGGFEGFGGGFFEFGGGFFGFEFFGGFGFGFFCFGEFFGGGF>DGGGFFDFGGFFGGGF7GGGGFEFGGGFGFGFFGEFGGGGGDGGGGF?F@<GFFGCGGFDGGGGGGGGGGGGGGFGEEGGGGGGGGGGGGGFGGGGGGGGGGGGGGGFGGGGGGGGGGGEGGGGGGGGGGGGGGGGGGGEFAACCA
@QJ 34
TAGGGAGTATTTGGCAATGGGGGAAACCATGACCGAGCACCGCAGCGTGTGCGATGGAGTCCCTCAGGGACGTGAAGCACTGTGGGGGGACGCCAAACGGGCGGGCAGGAAATGGCCCGTCCCCGAGGAGCCCCCTAGAAAGCGACTGCTCACCACGTGCCAGCAGCAGCGGTCATCCGGGGGTCGCAAGCGTTATCCGGAATCATTTGGCGTAAAGCGTGAGCAGGCGGTCCGGGAAGGCCGCGGTGAAATGCGGGGGCGCAACCCCCGCAGGCCGCGGATACTTCCGGTCGGGGGTGCGGGAGAGGCGGACGGAACTCCGCGAGTAGCGGTGAAATGCACTGACACGAGGAAGAACACCGGTGGCGAAGGCGGTCCGCCAGACCGATACCGACGCTCAGTCACGAAAGCGTGGGGAGCAAATAGGAATAGATACCCT
+
9FCC7FCCFFFCF,CE,C6CFEDFFDC,,;@,,,@@F@@,66+@CCFG7F,@,B<=6CEF8<<C<<EFC,9F,4<DE,,BE8,,A+@@F>F@7>FFFF:E*<7@E5*;>*0,2<CC3:::*:;8C*?>:?FE;8:*;,<:2,;8**:8EG?+386*8*2A*+<;EFF8,*:52*;A++;*:5*:CEG88:*;*1*A@9E>*:C69<C,<C,:/:**221::288<;85=EC5:>#208GE:*>:<9<,+*>ECEG>:12*+:88E?:F:<**8B:**1C<9@8*F7E:>****C@EF7ECDDC<C:B7=>>DB9?FB:>7C:+A,>+CFF?,CF?E@FAFEF9?4,:+,AC<CEF=?C:G@ECECF@@FCC:+:CC77F8EC@,@FC6,FEB;@6,B,@E@8CC,,<@:CFEACFC6,C,EC,,FECC,9DAF<BA<6<
@QJ 35
TGGGGAATATTGCACAATGGGCGCAGGCCTGATGCAGCGACGCCGCGTGAGGGATGGAGGCCTTCGGGTTGTAAACCTCTTTTATCGGGGAGCAAGCGAGAGTGAGTTTACCCGTTGAATAAGCACCGGCTAACTACGTGCCAGCAGCCGCGGTAATACGTAGGGTGCAAGCGTTATCCGGAATTATTGGGCGTAAAGGGCTCGTAGGCGGTTCGTCGCGTCCGGTGTGAAAGTCCATCGCTTAACGGTGGATCCGCGCCGGGTACGGGCGGGCTTGAGTGCGGTAGGGGAGACTGGAATTCCCGGTGTAACGGTGGAATGTGTAGATATCGGGAAGAACACCAATGGCGAAGGCAGGTCTCTGGGCCGTTACTGACGCTGAGGAGCGAAAGCGTGGGGAGCGAACAGGATTAGATACCCT
+
CFGGGFGFGGGGGGGGGFGGGFGGGDFGGGGGGGGGFGEGGEGEGGGGGGCFGGGGGGGGDGGGGGFEG:C:FFGFGGGGGGGGGGCGGGGGDGGFFGDCC@DC9FGGFGGGGGGGGGGG<FGGGGFEGGGG,8DEFGG7FFF,:3>FGGGGGGGGFF@F9FCEGCGGGEGCFGDGDEGEEE;GGFG>GGGFGGGGG?CEC65FEECEC<GCG*:/;?8::E?CC?E=FFGGGFFEGGGGGGEFAGGC<8BF+>>C>FBFG>EEFECGFBDEF>GGFCEFB@GGGGC8FF<GFGGF9E=@EGF7GGGGGCFEFGGGGFGGFGGGFGFE@GGFFGGGGGGGEGFE:EGGGGGGFDFEFGGFFFGGEEGGGF9GGGGGGGFGGGGF7GDGGGGGGGGGGDGGGGGGGGGGGGGGGGGEACCCC
@QJ 36
TAGGGAGTATTTGGCAATGGGGGAAACCCTGACCGAGCAACGCCGCGTGTGCGATGGAGTCCCTCAGGGACGTGAAGCACTGTGGGGGGCCGCCAAACGGGCGGGCAGGAAATGGCCCGTCCCCGAGGAGCCCCCTAGAAAGCGACTGCTAACCACGTGCCAGCAGCAGCGGTAATACGTGGGTCGCAAGCGTTATCCGGAATCATTGGGCGTAAAGAGTGAGCAGGCGGTCCGGGAAGTCCGCGGTGAAATGCGGGGGCTCAACCCCCGCAGGCCGCGGATACTTCCGGTCTGGGGTGCGGGAGAGGCGGACGGAACTCCGCGTGTAGCGGTGAAATGCACTGATACGCGGAAGAACACCGGTGGCGAAGGCGGTCCGCCAGACCGATACCGACGCTCAGTCACGAAAGCGTGGGGAGCAAATAGGATTAGATACCCT
+
GGGGGGEGGGGGGGGGGGGGGGGGGGGGGGGGGGGGGGGGGGGGGGGGGGGGGCFEGFFGDFGGGGGGG7FFFGGGFGFFGGGGGGGGGGBFGFGGGGGGGGGGGGEGGG,CCFGG?FGGG5EFGDGEGDG>CEE>FGGCFGGGGD>EG=G9C8<FD>8>5@CFCFG=7EGGGGGF?CGGGGGGGGGGGCEGGGEFGGDG0:F<FFFFFD&:7FFGGCFGF:F,+GGCCGEGGFFEDDGGFCGGEC57F>GGGGGEGE:8EEGEGEEEFFGGEEGGGGFECGFGGGGGGGFCC*CCDGGGGGGGGGGGCGFEGGGGGGGGGGGGGGGGDDGGGGGGGGFCCGGGEGGEGDGFGGCGGGGGGGGGGGFGGGGGGGGGF@GGGGGGEGGGGF:FGGGGGGGGGFCGGGGGGGGGGGGGGGGGGGGFGGGGGGGGEGCCCCC
@QJ 37
TGGGGAATATTGCACAATGGGGGAAACCCTGATGCAGCGACGCCGCGTGAAGGAAGAAGTATCTCGGTATGTAAACTTCTATCAGCAGGGAGGATAGTGACGGTACCTGACTAAGAAGCCCCGGCTAACTACGTGCCAGCAGCCGCGGTAATACGTAGGGGGCAAGCGTTATCCGGATTTACTGGGTGTAAAGGGAGCGTAGACGGTGTGGCAAGTCTGATGTGAAAGGCATGGGCTCAACCTGTGGACTGCATTGGAAACTATGCAGCTAGAGTGTCGGAGAGGTAAGTGGAATTCCCAGTGTAGCGGTGAAATGCGTAGATATTGGGAGGAACACCAGTGGCGAAGGCGGCTTACTGGACGATGACTGACGTTGAGACTCGAAAGCGTGGGGAGCAAACAGGATTAGATACCCT
+
<EDFG8FFFGGGGGGGGGGGGGGGGGGGG?<EFGGGGGGG@FGDDDGFGGGFGGGDGGGGGGGFGGGGFFGGGGGGGGGGGFGGGGGGGGGGGGGGGGDGGFGGGGGDGFGGF9BFG8FFGGGFEGGGF@GGG0GGGGDGGGGGGGGG@GGGGG?@GFGGGFFEG>#<?FFGGGFFGEEFGGGGFECFFGFCFFGGGDEGFCAEFC:GCGGGGGGGGGGDFFF<FGGG<GGFFCGGGFFGGEGGFDF>FGGGGGGGGFFGG,FFGAFGGFGGGGFGEEFFFGGGGFGGGGGGG@F<FF9GGGGGGECGGGGGGGGGGGGFF@ADFGGGGGGGFGFGFDGGGDGCGGGGGGGGGGGGGGGGGGGGGGGGGGGGGGFFFGGFGGGGGGGGGGGGGFE9GGGGGGGFCGGGGGGCCCCC
@QJ 38
TAGGGAGTATTTGGCAATGGGGGAAACCCTGACCGAGCAACGCCGCGTGTGCGATGGAGTCCCTCAGGGACGTGAAGCACTGTGGGGGGCCGCCAAACGGGCGGGCAGGAAATGGCCCGTCCCCGAGGAGCCCCCTAGAAAGCGACTGCTAACCACGTGCCGGCAGCAGCGGTAATACGTGGGTCGCAAGCGTTATCCGGAATCATTGGGCGTAAAGAGTGAGCAGGCGGTCCGGGAAGTCCGCGGTGAAATGCGGGGGCTCAACCCCCGCAGGCCGCGGATACTTCCGGTCTGGGGAGCGGGAGAGGCGGACGGAACTCCGCGTGTAGCGGTGAAATGCACTGATACGCGGAAGAACACCGGTGGCGAAGGCGGTCCGCCAGACCGATACCGACGCTCAGTCACGAAAGCGTGGGGAGCAAATAGGATTAGATACCCT
+
GGGGGGGFGFGGGGGGGGGGGGGGGGGGGGGGGGGGGGGGGGGGGGFGE?CECFFE:FFFGGGGGGGGGGFEC7FGCFGGFGGG?CFGFGGGGGGGGGGGGGGGGGDEG5EGGGGGGGGGGGGG5:CEGGGGGGGGGFGG,<FGGE:EGCFGCCCFG8:FC8EGEGG>F8:C+:C+<C><C5>CGGDCEE888ACGCFGG54@F0+3C:C@C7@<E?<899:CC+DDE=EEEEEGGCGE;C778CC:CFC9CEEGCE6FF::C6FGFCEFGGD<8470FCBCCCC<7FFF>*:GF@F7EFD7FFGGGGGEEFEF=87EFCGC>GGCCDGGGEGFGEFFFF,F;GCGFCFEFAGGGGFFEEGGGGGGFFB7GGGGGGGGDF8GGGFC<FGGCGGC@F?GGGE<GGGGGGGGGGGGGGGGGGGGCGGFGGGFGGGECCCCC
@QJ 39
TAGGGAGTATTTGGCAATGGGGGAAACCCTGACCGAGCAACGCCGCGTGTGCGATGGAGTCCCTCAGGGACGTGAAGCACTGTGGGGGGCCGCCAAACGGGCGGGCAGGAAATGGCCCGTCCCCGAGGCGCCCCCTAGAAAGCGACTGCTAACCACGTGCCAGCAGCAGCGGGAATACGTGGGTCGCAAGCGTTATCCGGAATCATTGGGGGTAAAGAGTAAGCAGGCGGTCCGGGAAGTCCGCGGTGAAATGCGGGGGCTCAACCCCCGCAGGCCGCGGATACTTCCGGTCTGGGGTGCGGGAGAGGCGGACGGAACTCCGCGTGTAGCGGTGAAATGCACTGATACGCGGAAGAACACCGGTGGCGAAGGCGGTCCGCCAGACCGATACCGACGCTCAGTCACGAAAGCGTGGGGAGCAAATAGGATTAGATACCCT
+
GGGGGGGFEFGFC9FGGGGGGGDGGGGGFGGGGGGGGGGGGGGGGGGGG:C9FFFGDGGGGGGGGGGGFGGEEEGGGGDF<AFGGDEEFGDGEEFGGGGGGGGGGG*;:C8FGGGGGGGEECCGG5?E**:CEGGG*;CCGFGGGG?CEGG9<FCGGFGFG9+:6@@8C*/?*:>8@FF+;CGEFEEC888;;?CC?9EE8CFF<:<:CG-@7FCF?.8,FFC9(GC=EE>C;;FEGGGF?:97@C51FGF<GGEGG@D/3:C4:CGG<731CFB<:1CC9CBDCFGEGFCECGFCFEF>,GFFFCEGF<EEGGGGGEECEEEGGGGCGFFGGGGGGFF9,GGGEF=DGGGGGGFGFFFEGGGGGGGGGGGDGGGGGGGGFGGF@F,,GGGFGGGGGGFGGGFEEGGGGGGGGGFGGGGGGGFGGGGGFGGGGGCCCCC
@QJ 40
TGGGGGATATTGCACAATGGGGGAAACCCTGATGCAGCGACGCCGCGTGGAGGAAGAAGGTTTTCGGATTGTAAACTCCTGTCGTTAGGGACGATAATGACGGTACCTAACAAGAAAGCACAGGATAACTACGTGCCAGCAGCCGCGGTGAAACGTAGGGTGCAAGCGGTGTCCGGAATTACTGGGTGTAAAGGGAGCGCAGGCGGGAAGTCAAGTTGGAAGTGAAAACCATGGGCTCAACCCTGGAATTGTTTTCAAAACTGTTTGTCTTGATTAGTGCAGGGGTAGATGGAATTCCCGGTGTAGCGGTGGAATGCGTAGATATCTGGAGGAACACCAGTGGCGAAGGCGGTCTACTGGGCACCAACTGACGCTGAGGCTCGAAAGCATGGGTAGCAAACAGGATTAGATACCCT
+
EFGGCEGGCEGGGECE<FGGGCG7:8<F,<EFDCG9FC@E7FFGGGGGGGGGGEGFF<F@BCF7FGDCF+=FEEECF<=F,C<F@EGGGGECF==CEC<55++883,,3BC33DBEGGCDG,@>,,@B,@@D78:7@D,@F:<C5>;F<*<,>?*/<F7CBC@CE76/,:<F1<1*7<<=31CCC7:C47<F=;8E>C>D>FE87F9F;3,9D@,B77F;D9ECFE>3D,<,F8@,,:B38,,,,<>,B,:,,;C:,,?AFA8F8@,??8,,,,@=E8DD4+,FE5,,,,D?:,F@C@CAEF::EECBDFE,EDGF?,EDEA9GF=8@AFGGEFFF@CC@,G>CFGGDGGFFDC,,ECFC;,6,FFDGGEFGGGFF@>DGGEFFGGF@9FGGGGGGGGGGGDFGF@,GFFCC@CCC
@QJ 41
TAGGGAGTATTTGGCAATGGGGGAAACCCTGACCGAGCAACGCCGCGTGTGCGATGGAGTCCCTCAGGGACGTGAAGCACTGTGGGGGGCCGCCAAACGGGCGGGCAGGAAATGGCCCGTCCCCGAGGAGCCCCCTAGAAAGCGACTGCTAACCACGTGCCAGCAGCAGCGGTAATACGTGGGTCGCCAGCGTTAGCCGGGATCATTGGGCGTAAAGAGTGAGCAGGCGGTCCGGGAAGTCCGCGGTAAAATGCGGGGGCTCAACCCCCGCAGGCCGCGGATACTTCCGGCCTGGGGTGCGGGAGAGGCGGACGGAACTCCGCGTGTAGCGGTGAAATGCACTGATACGCGGAAGAACACCGGTGGCGAAGGCGGTCCGCCAGACCGATACCGACGCTCAGTCACGAAAGCGTGGGGAGCAAATAGGATTAGATACCCT
+
GGFFGFCGEEFA@@FGGGGGGGGGGGGGGGGGFGGGGGGG@CGGGGGGGGGCFGFGDGGFCFCFF=FGDD7C?BFFACF@D=<EFEGGGD:FC:BGD:FGGDDCGC>ECDG6EC?E,;C:5>CF*:EGCCCEGEG8:C?CF<6/?>8C@79CFFGGDF:;A92;8;860CCG8*;0:C80;EG*2:?5C8**1;**2<*C*::C80<@EG+:*18AE98:C9C:6CE8E:/2/:EGG>8<+;823+0$<>=CFCGEC@>%'/2*12;8;>3=E<:17GFGFGGEC=*F*F7FF>@*>*EEFFCGGDGFEC<3EGGGGFGGFC7GGGGGGGGGGGGGGGFECACGGGGEEFGGFAGGGGGGGGGGGGGGGGGGGGGGGGGGFCGGFFC,8GECGGGGGGGGFFEFGGGGGGGGGGGGGGGGGGGEGGGGGGGFFGCCCCC
@QJ 42
TAGGGAGTATTTGGCAATGGGGGAAACCCTGACCGAGCAAAGCCGCGTGTGCGATGGAGTCCCTCAGGGACGTGAAGCACTGTGGGGGGCCGCCAAACGGGCGGGCAGGAAATGGCCCGTCCCCGAGGAGCCCCCTAGAAAGCGACTGCTAACCACGTGCCAGCAGCAGCGGTAATACGGTGGTCGCAAGCGTTATCCGGGATCATTGGGCGTAAAGAGTGAGCAGGCGGTCCGGGAAGTCCGCGGTGAAATGCGGGGGCTCAACCCCCGCAGGCCGCGGATACTTCCGGTCTGGGGTGCGGGAGAGGCGGGCGGAACTCCGCGTGTAGCGGTGAAATGCACTGATACGCGGAAGAACACCGGTGGCGAAGGCGGTCCGCCAGACCGATACCGACGCTCAGTCACGAAAGCGTGGGGAGCAAATAGGATTAGATACCCT
+
FGFGGFGGEFFFFGFFGFGCFG7CGEFEGGGGGGGGGGGG8FEFGGGGE:DGE:,?6CFG?DE<EFG8FCCCC=FFA=FGCD,EFGGCEEC5BFFFFFGGCCF:5*:C?8CGCFDC6:EE>CC58*8CEG5CGED>@8FC?8::CE*8CCFFFEFGE@F*A+AC*2;,2;:8+2;+<+/**2**+:?C*:5::*2A9:EE&:?8C1A9CC+:9CGD<:<:@FGG725:CC:8*<9E4CDCC;C<+C<:EEFGGC:;8@<<2:+CEECF<7<::17F;BEFFFCCC<7CEFCCF7B5C*EFEGF@E@GFF@8+DGGGGGF@C@3FCFC7GGGGGFEFGGGGFFFGGGF=GDGGGGGGGGEGGDFF=DFGDGGGGGGC::CDGGGGF@FFGGGGGFFCEGGDGEFFGGFF@FF+GGGGFGGEEFC,FECEFGGGGGCCCC@
@QJ 43
TGGGGAATATTGCGCAATGGGGGAAACCCTGATGCAGCAACGCCGCGTGAGTGAAGAAGTATTTCGGTATGTAAAGCTCTATCAGCAGGGAAGATAATGACGGTACCTGACTAAGAAGCTCCGGCTAAATACGTGCCAGCAGCCGCGGTAATACGTATGGAGCAAGCGTTATCCGGATTTACTGGGTGTAAAGGGTGCGTAGGTGGCAGTGCAAGTCAGATGTGAAAGGCCGGGGCTCAACCCCGGAGCTGCATTTGAAACTGCTCGGCTTGATTTCAGGAGAGGTAAGCGGAATTCCTAGTGTAGCGGTGAAATGCGTAGATATTAGGAGGAACACCAGTGGCGAAGGCGGCTTACTGGACTGACAATGACGCTGAGGCTCGAAAGCGTGGGGAGCAAACAGGATTAGATACCCT
+
DGGGDGGGGGGGGFGGGGFDDGG@GFGG@FGGFGGGFFFFEF7@FFEGDGGGGGGGGGGCFFFGGCE4,CEEFFFG9FGGGFGGG@CEFE+B=EFGGFEGCGGGGGGGGCEC<=FCF<DB>FF>>@C=DC<CF>@FGG>>5D9@E?9<<C5A0781>8>:+FC<<C@7FCFCFGGGGGGGGCCF9<5;CCFGCEC=CFGGGF;:<FEF<8CCCBCDFGG<;:GFFGFEGGGGGFD@CEFGGF>@>E=CCFF@@DFC;FBGGGGFGBEGFF1F9GGCC?FFEF<DCF?=7=C?<8F@GGF,GGGGGEFFEFFC7?=+CGECGGDFGGGGEC<FFC,-<DGGFB6DEFCCCGDCFEE9@EFCC<FDEFGF@FFEFFFGFFDFCDGFCCF@GGGGFF9GEEF<FGFFFEDDEF8<CCA-
@QJ 44
TGGGGAATATTGCACAATGGGGGAAACCCTGATGCAGCAACGCCGCGTGAGTGAAGAAGTATTTCGGTATGTAAAGCTCTATCAGCAGGGAAGAAAATGACGGTACCTGACTAAGAAGCCCCGGCTAACTACGTGCCAGCAGCCGCGGTAACACGTAGGGGGCAAGCGTTATCCGGATTTACTGGGTGTAAAGGGAGCGTAGACGGCGAGGCAAGTCTGATGTGAAAACCCGGGGCTCAACCCCGTGACTGCATTGGAAACTGTTCTGCTTGAGTGCCGGAGAGGTAAGCGGAATTCCTAGTGTAGCGGTGAAATGCGTAGATATTAGGAGGAACACCAGTGGCGAAGGCGGCTTACTGGACGGCAACTGACGTTGAGGCTCGAAAGCGTGGGGAGCAAACAGGATTAGATACCCT
+
GGGGGEGGGGGGGGGGGGGGCFGGGGFGGGGGGGGGGGFGGGGGGGGEGGGGFFFFFFGFFGGGGGGFEGGGGGGGGGDGFGGGGGGGGGGEFFGFGGGGGGG:FFGAFGGGGGGGGGGGFEECGGGGCDC,F<DFGGGFGGGGCCFDEGG@GFGGF/GGGG>GGGGGFEGFGGGGGGGGF@AFCE:B<FGGGFEGDDECCCEDEGEF8CFEGAFGFFC@@FGGFCGGGGGGGGGGGGFFGEDFE=FDCG.GGGGGEEFGGGG=8EFGGFGGFFCCECCF9FFA9+::7=9GGGGFGGGEF<:CGGGGGGGGGGGGGGGFGGGGFGFGGCGGGGGGFGGGGGGGGGGGGGGGGGGGGGGGGGGGGGGGGGGGGGFGCGGGGGGGGGGGGGGGGGGGGGGGGGGFGGGGGGDC@CCA
@QJ 45
TGGGGAATATTGCACAATGGAGGAAACTCTGATGCAGCGACGCCGCGTGAGTGAAGAAGTAATTCGTTATGTAAAGCTCTATCAGCAGGGAAGATAGTGACGGTAACTGACTAAGAAGCTCCGGCTAACTACGTGCCAGCAGCCGCGGTAATACGTATGGAGCAAGGGTTATCCGGATTTACTGGGTGTAAAGGGAGCGCAGGCGGTGCGACAAGTCTGATGTGAACGCCCGGGGCTCAACCCCGGTACTGCATTGGAAACTGTCGTACTTGAGTGTCGGAGGGGTAAGTGGAATTCCTAGTGTAGCGGTGAAAGGCGTAGATTTTAGGAGGAACACCAGTGGCGAAGGCGGCTACTGGACGATAACTGACGCTGAGGCTCGAAAGCGTGGGGAGCAAACAGGATTAGATACCCT
+
EFECFFFFGGCEGF<FEFEFGG7FFGGFF@FGG9FFGGG+@FCEFDG+@FF<CCFFCFFFAG9FG@4CF8FGG9CEFDFG<<FGGGGDFFGGG?AEDFFFEEBCE+CFFFFGGGCF9CBFG?+=:FE@,C<DC88FFD<7DDFFBCFGGGDGG9>3@,8@A7@F@8#>;0+:DF5E;G@:?8,@<F,;0B<4,E@GC<EFC<E=EGGG<FD>3&;<<DCFEAE.EF38F:C@EEGE<DGG?8>$FDC<2B@2.FGE<A/CCFEFCA,5=?#@:@:+:<E:4D=FAGGGF<C<8FGFE,=9GF@CEEDFA9C:8,++<<A9,9,,C6=EECGGFCC-FCGGF:DFFGEEGFFC,,GGGFCEDC<9EGFF@8@GF?DCEEGFFEGGDGDGGGGGGGFE9GGGGGGGGGFGF8CCCCC
@QJ 46
TGGGGAATATTGCACAATGGGGGAAACCCTGATGCAGCGACGCCGCGTGGAGGAAGAAGGTCTTCGGATTGTAAACTCCTGTTGTTGAGGAAGATAATTACGGTACTCAACCAGGAAGTGACGGCTAACTACGTGCCAGCAGCCGCGGTAAAACGTAGGTCACAAGCGTTGTCCGGAATTACTGGGTGTAAAGGGAGCGCAGGCGGGCGATCAAGTTGGAAGTGAAATCCATGGGCTCAACCCATGAACTGCTTTCAAAACTGGTCGTCTTGAGTAGTGCAGAGGTAGGCGGAATTCCCGGTGTAGCGGTGGAATGCGTAGATATCGGGAGGAACACCAGTGGCGAAGGCGGCCTACTGGGCACCAACTGGCGCTGAGGCTCGAAAGTGTGGGTAGCAAACAGGATTAGATACCCT
+
CFGFE@CFFGFFGGFGF@FC,CEEDCDFBECEF9CEFCC@:+CFGGCEC+BCCCFG8=E@EFCFGGGGCCEGGCCGGF=FGFGGGGGGGGGFEDGGGG<AFFFFFGFFGG8,BBGDFGD<@9C7@CF<FFFEF=<F7F,@<,<FGG7@EEGDAFGCFG72@CFGGGGCC.<CFGG?EGCCFFFF8CF5ACC=G9<5C@79CG>5C:C7C5#6/ADFFGDD@C?9<DE>7BAFFGGGFCE9<?GGGFFE9E86=<CBGFFDB<B,,>&9DFEA,2:GFFFDAF:FFCCF?,FEF8GGGGGFEC4@=C@F,AEE:@BCFFF@C+ECGFCE?96,7F<AF:,B,,CFDCGFGCGEEC,,CC,@,D@,ECEC:@+@?GEEFFB68FGFC,@@7@F8FDDGGFEFEEEEFCEAFECC8CCC
@QJ 47
TGGGGAATATTGCACAATGGAGGAAACTCTGATGCAGCGACGCCGCGTGAGTGAAGAAGTAATTCGGTATGTAAAGCTCTATCAGCAGGGAAGATAGTGACGGTACCTGACTAAGAAGCTCCGGCTAAATACGAGCCAGCAGCCGCGGTAATACGTATGGAGCAAGCGTTATCCGGATTTACTGGGTGTAAAGGGAGTGTAGGTGGCATCACAAGTCAGAAGTGAAAGCCCGGGGCTCAACCCCGTGACTGCTTTTGAAATTGTGGAGCTGGAGTGCAGGAGAGGCAAGTGGAATTCCTAGTGTAGCGGTGAAATGCGTAGATATTAGGAGGAACACCAGTGGCGAAGGCGGTCCGCCAGACCGATACCGACGCTCAGTCACGAAAGCGTGGGGAGCAAATAGGATTAGATACCCT
+
CFC@@@FFGEFFDFGF@EGGGGGGGGGGGGFGCFEGG8@@FEE@EGGFGGDFGGGGFGGFFGFAF@,8E<FFFGEDFC<FFGCGGGGFGEFG@,5CFFFFGGE:DE,EE8FGCEFG,44E8<?7C3BDCC<?F+B7+BFG<>D<>C>@B:EFGFE,@>@D#>>7CECE:;?GGGGG><<?A<C@FGC2CFCFF:G<C<AF<FFFFGGF<CFFCGGDAFF25FGGFEEFGEFECEGGGGF6@4;:8&:C<D>C=9B,E99GD@/F@85GFACE9<FCFEAD>G9FDEECB<9F?,,FB,B8,,FGDGGGGFAF@@CCFCFE9E:,F=E4C<,<,AEEFF9,?,GGFCGGGEGEB@@EC,CEFGGGFGGGGGBCC8GAAGGF<GED;FB@+DF<F9F9GGGFFFFGGGFFAFECC@CA
@QJ 48
TGGGGGATATTGCACAATGGGGGAAACCCTGATGCAGCGACGCCGCGTGGAGGAAGAAGGTTTTCGGATTGTAAACTCCTGTCGTTAGGGACGATAATGACGGTACCTAACAAGAAAGCACCGGCTAACTACGTGCCAGCAGCCGCGGTAAAACGTAGGGTGCAAGCGTTGTCCGGAATTACTGGGTGTAAAGGGAGCGCAGGCGGGAAGACAAGCTGGAAGTGAAAACCATGGGCTCAACCCATGAATTGCTTTCAAAACTGTTTTTCTTGAGTAGTGCAGAGGTAGATGGAATTCCCGGTGTAGCGGTGGAATGCGTAGATATCGGGAGGAACACCAGTGGCGAAGGCGGTCTACTGGGCACCAACTGACGCTGAGGCTCGAAAGCATGGGTAGCAAACAGGATTAGATACCCT
+
EFGGGGGGGGGGGGGFGGGGGGGGGGGGGGGGGGGGGGGGGGGGGGGGGDGGGGGGFGGGGGGGGGGGGGGGGGGGGGGGGGGGFFGGGGGGFGDGGGGGGGCGG:FFGGGGGFGGD8FGGGGGGGGG8BFGGFCFFGGGGGGGGGGGGGFCFGEFFEGGFCFGGGGGGFEFGFEGGGCFCF@GFGGDFGFGFGGGDGGECCGCGFEFFFCFGGGGCAFFF;AGGGGGGF@7CBGGGGFFGGEGFFGFGGGGFFCGGGDFFFEFDGGGF8GFFGFEDFGGFF=GGGFFEFGFGGGGGGGGGGDGGGF?FEFEDGGGFGGGFGGGGGEFAFGGGGGGGGFGGFGGGGGGGGGGGFGEFF<<GFCGGDGGGGGGGDGGGGEEGGGGGGGGGFGGGGGGGGGGGGGGFGGGGFCCC@CC
@QJ 49
TAGGGAGTATTTGGCAATGGGGGAAACCCTGACCGAGCAACGCCGCGTGTGCGATGGAGTCCCTCAGGGACGTGAAGCACTGTGGGGGGCCGCCAAACGGGCGGGCAGGAAATGGCCCGTCCCCGAGGAGCCCCCTAGAAAGCGACTGCTAACCACGTGCCAGCAGCAGCGGTAATACGTGGGTCGCAAGCGTTATCCGGAATCATTGGGCGTAAAGAGTGAGCAGGCGGTCCGGGAAGTCCGCGGTGAAATGCGGGGGCTCAACCCCCGCAGGCCGCGGATACTTGCGGTCTGGGGTGCGGGGGAGGCGGACGGAACTCCGCGTGTAGCGGTGAAATGCACTGATACGCGGAAGAACACCGGTGGCGAAGGCGGTCCGCCAGACCGATACCGACGCTCAGTCACGAAAGCGTGGGGAGCAAATAGGATTAGATACCCT
+
EGFGGFGGGGGGGGGGGGGGGGGGGGGGGGGGGGGGGGGGGGGGGGGGGGGGGGGGFGGGGGGFFGGGGGGGGGGGGGGGGGGCGGGGGGCFGGGGGGGDGGGGGGGGGGFFDFGGGGGEE8?58:EGGGGGGGGEFCFGGGGG>E5?FGGGGGGGGCFGGGFDE@FFFF>G;5EFGCFCFC58EEGEGGDG8E85ECGG8EFF.;CCFF5FC>CGF+;EG#9C=GGEGE*?6GCC=CE8@:5DEC2.:C4EE9GGGFF,C5<9FCEFF=**GGEDF@GGGGGF<4*EFGGFGGFCGEGGGGGFFCGE<FDCEGFFFEFCEGFGGGGGGGGGFGFGGGGGGGCGGEF@GGGGGGFEGGGGGGGGGGGGGDGGGGGGFCGGFEDGGGGGGGEDGGGGGGGGGGGFGGGGGGGGGGGGGGGGGGGGGGGGGGGGGGCCCCC
@QJ 50
TAGGGAGTATTTGGCAATGGGGGAAACCCTGACCGAGCAACGCCGCGTGTGCGATGGAGTCCCTCAGGGACGTGAAGCACTGTGGGGGGCCGCCAAACGGGCGGGCAGGAAGTGGCCCGTCCCCGAGGAGCCCCCTAGAAAGCGACTGCTAACCACGTGCCAGCAGCAGCGGTAATACGTGGGTCGCAAGCGTTATCCGGAATCATTGGGCGTAAAGAGTGAGCAGGCGGTCCGGGAAGTCCGCGGTGAAATGCGGGGGCTCAACCCCCGCAGGCCTCGGATACTTCCGGTCTGGGGGGCGGGAGAGGCGGACGGAACTCCGCGTGTAGCGGTGAAATGCACTGATACGCGGAAGAACACCGGTGGCGAAGGCGGTCCGCCAGACCGATACCGACGCTCAGTCACGAAAGCGTGGGGAGCAAATAGGATTAGATACCCT
+
EFGGGC@FFGGGGGGGGGGGGGGGGGGGGGGGGGGGGGEGGGGGGGGGGGGGGGGG:FGG8FFFFGGGGDEE+BFF<F@F8FFFGGGGGGGG@ECFGFGGEEGGGGCEGGGGG<EG,:EEGGCGC5:8?CFG>>CCFGG7FGCEEGCEGGGGGGGFGFF>@?@>GGG6FGEG8CEFFGG6CEGG6:EEGE>C8E**2+::;*/:C9C@EC8C:EGFC00<<3989:@>*:2C8;EDDGD<CDD=DGEGFF=@@+:;::@0<CEEF8C>@FE?FGGC(<EG:&:=;<:FB<,CEEEC:@*@>,>7CGGFCEDGGEFCC>B=::CGFGEE:7GFCFDDGF?EEF9F?7FC:BEGGGECGGCGGGGGGFD9EFCCDFC+F@88A@DGFB<FFC@EGF:<CGGGGGGFGF<GGGGGGGGGGFEEFFF9GGGGGGGFE8CC@CC
@QJ 51
TGGGGAATATTGCACAATGGGGGAAACCCTGATGCAGTGACGCCGCGTGAGCGAAGAAGTATTTCGGTATGTAAAGCTCTATCAGCAGGGAAGAAGAATGACGGTACCTGACTAAGAAGCCCGGCTAAATACGTGCCAGCAGCCGCGGTAATACGTATGGTGCAAGCGTTATCCGGATTTACTGGGTGTAAAGGGAGCGCAGGCGGTGCGGCAAGTCTGATGTGAAAGCCCGGGGCTCAACCCCGGTACTGCATTGGAAACTGTCGTACTAGAGTGTCGGAGGGGTAAGCGGAATTCCTAGTGTAGCGGTGAAATGCGTAGATATTAGGAGGAACACCAGTGGCGAAGGCGGCTTACTGGACGATAACTGACGCTGAGGCTCGAAAGCGTGGGGAGCAAACAGGATTAGATACCCT
+
EGGGGGFGFGGGGGGGGGGGGGGGGGGGGCFGGGGGGGCFGGGGGGGEEGGGGGGDCFGGGGGGGGGEGGGGGGGGGGGGGGGGGGGGGGGGGGGGGGCGGGGGGGGGGGGGGGGGGGGGFGGGGGGGGGGB?FGGGGGGGGGFEGGGGGGFGFE7EFGGGGGFFGGG.F=EGGGGGG/GFG9GFFFGGGGFGFGGGGEGGGGGFGGGEEEEGGGGGGFEGGGGGGGG:CEEDGFEGGGGGGGGGGGGGGGGGGGGGGGGFGFFDFGGGFGGGFEGGGGGGGGGGGGGGFGFGGGFGFF9GFFCC7EGFFGGGGDGGGGGGGGGGFGFCDGGGGGGGGGGGGGGGGGGGGGGGGFGGGGGGGGGGGGGGGGGG?GGGGGFGGGGGGGGGGGGGGAGGGGGGGGGGGFGGCGCCCCA
@QJ 52
TGGGGAATATTGCACAATGGGGGAAACCCTGATGCAGCGACGCCGCGTGAAGGAAGAAGTATCTCGGTATGTAAACTTCTATCAGCAGGGAAGATGATGACGGTACCTGACTAAGAAGCCCCGGCTAACTACGTGCCAGCAGCCGCGGTAATACGTAGGGGGCAAGCGTTATCCGGATTTACTGGGTGTAAAGGGAGCGTAGACGGCAAGGCAAGTCTGATGTGAAAACCCAGGGCTTAACCCTGGGACTGCATTGGAAACTGTCTGGCTCGAGTGCCGGAGAGGTAAGCGGAATTCCTAGTGTAGCGGTGAAATGCGTAGATATTAGGAAGAACACCAGTGGCGAAGGCGGCTTACTGGACGGTAACTGACGTTGAGGCTCGAAAGCGTGGGGAGCAAACAGGATTAGATACCCT
+
FFGGGGGGFGGGGGGGFGGGGGGGGGGGGGGGGGGGGGGGGGGGGGGGGGGGGGGGGGGFFFGFFGGCGFFGGGGGGGGGGGDGG<FGGGGGGGGCEFGEFGGGGGAFFGGGGGGGGGGFCFG4BEGGGGGGGGGGGGGGGGGGGGGGGGGGGGGFGFGGGGGGGGGGFGGGG?FGGGFFGGGGGGCEFGGGGGGGGGGGGFDDFFGEGGFFGGGFFGGGGGGGGGB?FFFGFGGG<FGGGGG9GGGGFGGGGGGGGGGEGGFFFFGGFAFCGEGEGGGGGGGGGGDEGGGGGGGGGGGGGGGGGGGGGGGGGGGGF<EGGGGGGGGGGGGGGGGGGGGGGGGGGGGGGGGGGFCGGGGGGFCFGGGGDGGGGGGGGGGFGGGGGGGEFDEGGGGGGGGGGGGGGGGGGGGCCCCC
@QJ 53
TGGGGAATATTGCACAATGGGGGAAACCCTGATGCAGCAACGCCGCGTGAGTGATGGCGGCCTTCGGGTTGTAAAGCTCTGTCTTCAGGGACGATAATGACGGTACCTGAGGAGGAAGCCACGGCTAACTACGTGCCAGCAGCCGCGGTAATACGTAGGTGGCGAGCGTTGTCCGGATTTACTGGGCGGAAAGGGAGCGTAGGCGGATTTTTAAGTGAGATGTGAAATACTCGGGCTTAACCTGAGTGCTGCATTTCAAACTGGAAGCCTAGAGTGCAGGAGAGGAGAAGGGAATTCCTAGTGTAGCGGTGAAATGCGTAGAGATTAGGAAGAACACCAGTGGCGAAGGCGCTTCTCTGGACTGTAACTGACGCTGAGGCTCGAAAGCGTGGGGAGCAAACAGGATTAGATACCCT
+
GGGGGGEGGGGGGAFCFGGGGGGGGGGGGGGGGGGGGGFGGGGGGGGGGGGFGGGAFGGGCGGGGGGGGEGGCGFGGDFG<FFGGGGGFG7FGDGDDFGFGGGEGGGCF,BFFGCFGEGFGFFGGGGCGGAEGFEGF9@3>FFFEGGGGCEFGGGGGGGFGGG:CEGGCF@FGGEFGD?=GGGGGGGG&::EGFGCGEGG:ED8E>:F;;F9FFF@CFGFGGFGGGGFBCDGGGGEGGGGGGDFFF:CCG;GDFGGGGGGGGFF5FF9FCGGGGGGGGFD3GGGGAGGFCCFE8?,FEDDGGGGGGGGGGGGEF=GGGFGGGGGGGGGGFGGGGGGGGGGGGGGGDGGGGGGGGGGGGGGGGGGGGFGGGGGGGGGGGGGGGGGGGGEGGGGGGGGGGGGGGGGGGGGGGGCCCCC
@QJ 54
TGAGGAATATTGGTCAATGGACGCAAGTCTGAACCAGCCATGCCGCGTGCAGGAAGACGGCTCTATGAGTTGTAAACTGCTTTTGTACGAGGGTAAACGCTCTTACGTGTAAGAGCCTGAAAGTATCGTACGAATAAGGATCGGCTAACTACGTGCCAGCAGCCGCGGTAATACGGAGGATCCAAGCGTTATCCGGATTTATTGGGTTTAAAGGGTGCGTAGGCGGTTTGATAAGTTAGAGGTGAAATACCGGTGCTTAACACCGGAACTGCCTCTAATACTGTTGAACTAGAGAGTAGTTGCGGTAGGCGGAATGTATGGTGTAGCGGTGAAATGCTTAGAGATCATACAGAACACCGATTGCGAAAGCAGCTTACCAAACTATATCTGACGTTGAGGCACGAAAGCGTGGGGAGCAAACAGGATTAGATACCCT
+
,CCECCCAFGCEFFGGGGGGGGGGGGFEGFGGGGEFFGGGGFFGGFFFFGGCGGGEFFGGGGGGGGGGGFFGGGGGGG<FGGGGGGGGG>FGGGGGGGGGCF7FFGGGGGGGGC=EFGGGG?FFC9<FGGGC7F8DGFGGCGGGGDFGC9,=CFFGGGGFGFGGG6FF+>C=CF:@:FGGGG=FFFFEFFGGCFGCEECFFF?CFGEG:FGGGGGGGG8GGGGGGGFGGGCGGGCCCCGFFEE<E@AECF@EGGGGGFFGGGGGGGGEDF7FFGFFGGGFGGGFFFDEE@@F;B,EFCGGGF:GFGGGC8FF<GFGF<EFGGEGGGGF<F<<ADFFFC@C,EB,FEFGGGGGGFEEDGF>GGFGFCFCGGFF<<FC,9<9GGGF9ACGGGGGFCFGFF,C,CGGCGGGFA7EGGGFGGGGFGGGGFFGGFFCC@C@
@QJ 55
TGGGGAATATTGCACAATGGGGGAAACCCTGATGCAGCGACGCCGCGTGAGCGAAGAAGTATTTCGGTATGTAAAGCTCTATCAGCAGGGAAGAAGAATGACGGTACCTGACTAAGAAGCACCGGCTAAATACGTGCCAGCAGCCGCGGTAATACGTATGGTGCAAGCGTTATCCGGATTTACTGGGTGTAAAGGGAGCGCAGGCGGTGCGGCAAGTCTGATGTGAAAGCCCGGGGCTCAACCCCGGTACTGCATTGGAAACTGTCGTACTAGAGTGTCGGAGGGGTAAGTGGAATTCCTAGTGTAGCGGTGAAATGCGTAGATATTAGGAGGAACACCAGTGGCGAAGGCGGCTTACTGGACGATAACTGACGCTGAGGCTCGAAAGCGTGGGGAGCAAACAGGATTAGATACCCT
+
FGGGDGGGGGGGGGGGGGGGGDGGGGGFGGGGGFGGCCFGGGGGEGDE>C:<FG+@FGGGGGGGGGGEEGGFGGGAC<FGE<FFGGFGFGG@:FGGDGGDGGGGE+>FF,BDD,C,??AFGGGGGGD7FEG=CFGFGF9DGGGFGG*5FE8F9C?F,3?C@F:FGGGGGGD@<F9C5<C*@C<FFFF?FFGGF<>%?<4CEEE$?E>?58GGFC:CG;FG29CCFGG1C:ECGFCECD+G<FCGBEDF=5GFFFGDFFFFGCF@CFF#FA31ACF@@:9B@7GGGFF<E9DGF=EFF<F<EGEF4++7FF?F?,BCCFEFFFBGFF9FEFEFEGDFE9GGGEEGCGGGF@EGGGGGDGGCGGGGGGGGGGGGDGGGFGFF8CCEGGGGEEFC8GFGFFGEFFEC9FFCEFFCC8CCA
@QJ 56
TAGGGAGTATTTGGCAATGGGGGAAACCCTGACCGAGCAACGCCGCGTGTGCGATGGAGTCCCTCAGGGACGTGAAGCACTGTGGGGGGCCGCCAAACGGGCGGGCAGGAAATGGCCCGTCCCCGAGGAGCCCCCTAGAAAGCGACTGCTAACCACGTGCCAGCAGCAGCGGTAATACGTGGGTCGCAAGCGTTATCCGGAATCATTGGGCGTAAAGAGTGAGCAGGCGGTCCGGGAAGTCCGCGGTGAAATGCGGGGGCTCAACCCCCGCAGGCCGCGGATACTTCCGGTCTGGGGTGCGGGAGAGGCGGACGGAACTCCGCGTGTAGCGGTGAAATGCACTGATACGCGGAAGAACACCGGTGGCGAAGGCGGTCCGCCAGACCGATACCGACGCTCAGTCACGAAAGCGTGGGGAGCAAATAGGATTAGATACCCT
+
FFFGGG@FFGGDFGGGGGGGGGGGGGGGGGFGGFGGGGFGGGGGGGGGGFGGFGGGDGGGGGGFGGGFGGGGFFFEFCFGGGGGGGEGGGGGDFEDGGGGEEEE>EDEGGGGGGGGGGGEGG>F8EE8ECEGGGG>FEFGGGGGGG*:FDGFGGGGGGGFEG8F?FG5FDGGCEEFCEGGGGEGFGGG8CCEECECFGGGGEGG>GG4C<:C8CGF<CC?F5EC(9*/:CCEC?EEGCGEFCDGGCC7AAFFFCGGGED8CFF@GGF3:CGCCDEFGEGGF<CCBCGGGGGF:F>5FEFCGEFEGEGGCGGFGGFGEEGGGGFGGGGEFGGFFFGFGFFF5FFF@EGCCFGGFEFGFEDFGF:7GGGGGGGGGGGGGGGGGGGEF@GDGGCEGGGGGGGFGGFEGGGGGGGGGGGGGGGGFGGGGGGGAGGGGFCCCCC
@QJ 57
TGGGGAATATTGCACAATGGGGGAAACCCTGATGCAGCGACGCCGCGTGAGCGAAGAAGTATTTCGGTATGTAAAGCTCTATCAGCAGGGAAGAAGAATGACGGTACCTGACTAAGAAGCACCGGCTAAATACGTGCCAGCAGCCGCGGTAATACGTATGGTGCAAGCGTTATCCGGATTTACTGGGTGTAAAGGGAGCGCAGGCGGTGCGACAAGTCTGATGTGAAAGCCCGGGGCTCAACCCCGGTACTGCATTGGAAACTGTCGTACTAGAGTGTCGGAGGGGTAAGTGGAATTCCTAGTGTAGCGGTGAAATGCGTAGATATTAGGAGGAACACCGGTGGCGAAGGCGGTCCGCCAGACCGATACCGACGCTCAGTCACGAAAGCGTGGGGAGCAAATAGGATTAGATACCCT
+
FFGGGGGGGGGGGGGGGGGGGGGGGGGCGGGGGGGGGFFGGGGGGGGGGGGEFGGGGFGFFFGGGGGCFGGGGGGGGGGGGGGGFGGFGEGGDFFGGGGGGGGGGGGGCFFFAFEGGFGGGGGGGG0GFFFGGG?GGG@GGGGFGGEGE8<F$EFGGFACCFGFGGGFGGCGFFFFGDGGFFGGGGG@FFGGGGEGGGGGGEE>CGFEFEEGGDCGGGFGGC:@GGGGGGGGGGGGGCGFCEGGGFGGGGFFGGGGGFFGAGE:FFGG>FFGG8GFCCFEE7CGGGGGFFFGGGGDFEGF9GGECC7EFFF9,DGGEEGGGGGGGGGGGFDFGEFC8EGGGGGGGFECDGGGGGGGGGGGGEGFFDFGGGGGFFFGGGFEDEGGGGGGGGGEGGGGGGGGFFFGGFGGGGGGCCCCC
@QJ 58
TGGGGAATATTGGGCAATGGGGGAAACCCTGACCCAGCAACGCCGCGTGAAGGAAGAAGGCCTTCGGGTTGTAAACTTCTTTTACCAGGGACGAAGGACGTGACGGTACCTGGAGAAAAAGCAACGGCTAACTACGTGCCAGCAGCCGCGGTAATACGTAGGTTGCAAGCGTTGTCCGGATTTACTGGGTGTAAAGGGCGTGTAGGCGGAGATGCAAGTTGGGAGGGAAATCCATGGGCTCAACCCATGAACTGCTCTCAAAACTGTATCCCTTGAGTATCGGAGAGGCAAGCGGAATTCCTAGTGTAGCGGTGAAATGCGTAGATATTAGGGGGAACACCAGTGGCGAAGGCGGCTTGCTGGACGACAACTGACGCTGAGGCGCGAAAGCGTGGGGAGCAAACAGGATTAGATACCCT
+
AEFEG@FGGGGGGGGGGGGGGGGGFGGGGGGGGGFFGGGGFEGGGGGGGGGGGGGGGGGGGGGGGGGGFEGGFGFGGGGGGGGGGGFFGGGGGDGGGGGGFEGGGGGGEGFCGDFGGDGGGGGGG>7CGGGGGGGG?GGFFGFGF,FEEEEFGDF@FGEFC8?2=FGE<FCFE>EBEEG/C:BFG9EFGCF$GGGC@8CEDGGFGGFG>2/:EGDFCFCD78CCC#GEFCFFGGGGGGFGFEFFGGGFDF<86C6#@87EFFF9GFDDD9GGGGF8FCCFFEGGGGDGGGGGGGGFEGFAGEAGGGGGGFFFAGGGGGGGGGGGGGFFGGCFCGGGF8GGGGGGGGGGGGGGGGGGGF<FGGGCGFEGGGGGGGGGGGGGGGDGGGGGEGGGGGGGGGGFGGGGGGGGGGFGGFCCCCC
@QJ 59
TGGGGCATATTGGGCAATGGACGAAAGTCTGACCAAGCGACGCCGCGTGAGGGAAGAAGGTCTTCGGATTGTAAACCTTCGTCAACAGGGAAGAAGAAAGTGACGGTAACCGAGTCGGAAGCCACGGCTAACTACGTGCCAGCAGCCGCGGTAATACGTAGGTGGCAAGCGTTATCCGGAATTACTGGGTGTAAAGGGAGCGAAGGCGGGATAGCAAGTCAGCTGTGAAAACTATGGGCTCAACCCATAAACCGCAGTTGAAACTGTTATTCTTGAGTGGAGTAGAGGCAAGCGGAATTCCGGATGTAGCGGTGAAATGCGTAGATATTCGAAGGAACACCAGTGTGGAAGGCGGCTTGCTGGGCTTTAACTGACGCTGAGGCTCGAAAGTTGGGGGAGCAAACAGGGTTAGATACCCT
+
GDDFD,CCEFFGFG@E,F@CFCCE@FCFAGFFCD,C@8FGGF@+C@@CE=:D=?A:FEFECFGGG?CECE8BBADFG<A,+BCD@FGGGG?E+FFGGFGDFDFB?F@DC9<7:FG,+F7CFEF,=FCFCEFGGGFGF8EGGFCGGDFFGGCECEF@;F,@FFFFG>E:*C*=8FC:B<@E5:BCFFF;G;FCC?,AC>53:C#>>CGEDGCAF<<CFF<;FCF7+FCF;)54CF'FFD3:=C6F8DCFFF?F6C88-9D,3<C@<C1FC=:CFA6$)FEA8/.FA4<FFC7B8GF<7F=+CB,?,C:EB=ACEC<,,,7FA<=FADCFD,9,<<F6C,@CF8EEC,,:6,66+:,,,C6,6DC;,6,,EC,,;8:8E,@;@6C,,FCE<@B+@B,;,CF<EC,C,,,;,6,@E<6A,68
@QJ 60
TGAGGAATCTTGGTCAATGGACGAGAGTCTGAACCAGCCAAGTAGCGTGAAGGATGAAGGTCCTACGGATTGTAAACTTCTTTTATAAGGGAATAAAACCTCCCACGTGTGGGAGCTTGTATGTACCTTATGAATAAGCATAGGCTAACTCCGTGCCAGCAGCCGCGGTAATACGGAGGATGCGAGCGTTATCCGGATTTATTGGGTTTAAAGGGAGCGCAGACGGGTCGTTAAGTCAGCTGTGAAAGTTTGGGGCTCAACCTTAAAATTGCAGTTGATACTGGCGTCCTTGAGTGCTGTTGAGGTGTGCGGAATTCGTGGTGTAGCGGTGAAATGCTTAGATATCACGAAGAACTCCGATTGCGAAGGCAGCACACTAAGCCGTAACTGACGTTCATGCTCGAAAGTGTGGGTATCAAACAGGATTAGATACCCT
+
9FCFG<@F<CFGGGF9FFGGGGGGFG>CFGGGGGGGGGGFFA,EFGG7B:,6CE<ECFFGGGGGG9BFGDG@FGGGFGGGFGGAFGGGFGFFFGG9FG,FFFGGFGGFGFGGGDGGD8EFE,CFDFFGGGF,<E<DFGGF<,C,EF,=<@,A7DF:FC8<AAFA7CC=>7>FGFGGGGGGDGC7CGGCCFFGGGDEFEC9,FCFEGEG=@F<<+:6DGGGGG?C>*GGFFF;CFGCFDGGGGGGGCFGEEGGGEEFEBBCEDDDCGF<CFFG/,7F;8DBGGGFC8A5<ADFGFE=A,DEA9,GFE@@GGGGEA7GF@AF8E+7=CC9F@<9AGGEF?EA6<C,F@EF9GFFGEEFGGFB@EGFE9GFFGE,FF9C,F@+C@CGFGFEFDDGCFFAGE>FFEFGFCGGGGGGFF<ECGGFFEDGGFCAEEF8<8C<
@QJ 61
TGGGGAATATTGCACAATGGGGGAAACCCTGATGCAGCAACGCCGCGTGAGTGATGACGGCCTTCGGGTTGTAAAGCTCTGTCTTCAGGGACGATAATGACGGTACCTGAGGAGGAAGCCACGGCTAACTACGTGCCAGCAGCCGCGGTAATACGTAGGTGGCGAGCGTTGTCCGGATTTACTGGGCGTAAAGGGAGCGTAGGCGGATTTTTAAGTGAGATGTGAAATACTCGGGCTTAACCTGAGTGCTGCATTTCAAACTGGAAGTCTAGAGTGCAGGAGAGGAGAAGGGAATTCCTAGTGTAGCGGTGAAATGCGTAGAGATTAGGAAGAACACCAGTGGCGAAGGCGCTTCTCTGGACTGTAACTGACGCTGAGGCTCGAAAGCGTGGGGAGCAAACAGGATTAGATACCCT
+
CEFF@,BFFGGGGGGGGGGGGGGGGGGGGFGGGGGGGGEGGGGGGGGGGGGGGGGGGGGGGGGGGGGGGGGGGGGGGGGGGGGGGGGGGGGFGGGGGGFGGGGCGGGGGF<FGGGGGGGGFCECGGGFGGGGGGCCFGGGGGGGCG:GDCEDFFFFGGGGGGGGEDFGGFGGGGDGGGGGGGGGEGGGFGGGGGGGGEGEGFGGFGEGGGGFGGGGGGGFGGFGGFFGGGGFFGGFGGGGFGFFFGFGGGGFGGGGGGGGGGGGFGGGFECGGGGGGFGGFGGFD9FF<FGDCEE8GGGGGGGGGGGGGGFGCGGGGEGGFGGGGFGGFGGGGGGGF@GGGGGGGGGGGEGGFGGGGGGGGGGGGGGGGGGGGGGFGGGDGGGGGGGGGGGGGGGGGGFGGGGGGGGGGGGCCCCC
@QJ 62
TGAGGAATATTGGTCAATGGGCGCAAGCCTGAACCAGCCAAGTAGCGTGAGGGTAGACTGCCCTATGGGTTGTAAACCTCTTTTGTGCGGGGATAAAGTGTGGGACGTGTCCCATATTGCAGGTACCGCACGAATAAGGACCGGCTAATTCCGTGCCAGCAGCCGCGGTAATACGGAAGGTCCGGGCGTTATCCGGATTTATTGGGTTTAAAGGGAGCGCAGGCCGTCCTTTAAGCGTGCTGTGAAATGCCGCGGCTCAACCGTGGCACTGCAGCGCGAACTGGAGGACTTGAGTACGCACGAGGTAGGCGGAATTCGTGGTGTAGCGGTGAAATGCTTAGATATCACGAAGAACTCCGATTGCGAAGGCAGCTTACCGGAGCGCAACTGACGCTGAGGCTCGAAAGCGCGGGTATCGAACAGGATTAGATACCCT
+
GGGGGGGGFGGGGGFGGGGGGGGGGGGGGGGGGGGGGGGGGGGGGGGGGGGGG@FGGGGGFDFGGGGGGGGFGGFCDFCFGGGFGFGCFGGGGGGGGGGFEGGGGFGGGGGFGGGFGGGGGGGGGGFFGGGGGGGFGGGGDGFFGDGGGGCAFGGGFFGGEGG,FCF>7CBFGGGGE>GGFGFGGGC9F<C>CCGCCEGGF?GFF<G<>CDFFGGGGDEEGGG5EE8CEGFEGGGDG3GGF?7GFGGGGGGEGAGGEGDFGGE<GFGGFFGCFFFFGGGGGGGFGGGFFD,F6FCGGGGGGGGGGFCFC,FGGGGGGGGGGDGGDFEFECFCFFDEAGGDGFF?GFGGGGFEFGEEGFGGGGGGGGGGGGGGGFGGGGGGDGGGFGGGGGGGFGGGGGGGGGFCGGGGGDGGGGGGGGGGGGGGGFFGGFFCCCCC
@QJ 63
TAGGGAGTATTTGGCAATGGGGGAAACCCTGACCGAGCAACGCCGCGTGTGCGATGGAGTCCCTCAGGGACGTGAAGCACTGTGGGGGGCCGCCAAACGGGCGGGCAGGAAATGGCCCGTCCCCGAGGAGCCCCCTAGAAAGCGACTGCTAACCACGTGCCAGCAGCAGCGGGAATACGTGGGTCGCAAGCGTTATCCGGAATCATTGGGCGGAAAGAGTGAGCAGGCGGTCCGGGAAGTCCGCGGTGAAATGCGGGGGCTCAACCCCCGCAGGCCGCGGGTACTTCCGGTCTGGGGTGCGGGAGAGGCGGACGGAACTCCGCGTGTAGCGGTGAAATGCACTGATACGCGGAAGAACACCGGTGGCGAAGGCGGTCCGCCAGACCGATACCGACGCTCAGTCACGAAAGCGTGGGGAGCAAATAGGATTAGATACCCT
+
GGGCFGEFFGGGGGGGGGGGFGGGGGCEFGGGGGGGGGG<FGGGGGGGG?DF@FGEDGGFGGDDGGGGGGGDCGGGFGGFGGGGGGGG>FF:BEGDGFGDEEGGGGGGGGGGGGGDFGGGGGGGGGGGGDGDGGGCEFFGGGGGGD88@FGGFDFGG5*CEEGGGGFEFFGE**:;CCFC*;?:?CG58E*A;C:;?FEG8CCGGF.?@F8C5<;5;/FEF+<C>FG58::>CFEEGGG#:9EDBG(<<;7DECCGGFD/<1C8E?<*0:C7EEECE@GGGGFF<<*GGGF7FDFEGGGGGFGGGCGDGGFC@GFGGCFCCEFGGGGGGGGFGGGGGGGF<GGGGGEEGGDGGGFGGGGGGGGGGGGGGGGGGGGGGFGF8GGEGGGFGGFCGGGGGGGGGGFFGGGGGGGGFGGFGGGGGGGGGGGGGGGGFDCCCCC
@QJ 64
TGGGGAATATTGCACAATGGGGGAAACCCTGATGCAGCGACGCCGCGTGGAGGAAGAAGGTCTTCGGATTGTAAACTCCTGTTGTTGAGGAAGATAATGACGGTACTCAACAAGGAAGTGACGGCTAACTACGTGCCAGCAGCCGCGGTAAAACGTAGGTCACAAGCGTTGTCCGGAATTACTGGGTGTAAAGGGAGCGCAGGCGGGAAGACAAGTTGGAAGTGAAATCCATGGGCTCAACCCATGAACTGCTTTCAAAACTGTTTTTCTTGAGTAGTGCAGAGGTAGGCGGAATTCCCGGTGTAGCGTTGGAATGCGTAGATATCGGGAGGAACACCAGTGGCGAAGGCGGCCTACTGGGCACCAACTGACGCTGAGGCTCGAAAGTGTGGGTAGCAAACAGGATTAGATACCCT
+
GGGDGGGGGGGGGGGGGGGGGGGGGGGGGGGGGGGGGGGGGGGEGGGGGGGGGGEGGGGGGGGGGGGEGGGGGGGGGGGGGGGGGGGGGFF?FGGGGGGGGGEBFGGGGGGGGGGFGCFFGCE>GGGGGGGGG;>FGGGGFGGGGGDGDGEGGGEFGFGFGGGGCE@FFGEGGGGGGGGG82FGGGGFFFFGGGGFGGGGEGGGGGGFFFDFGFGGGCGGGGGGGGFGGGG:<GGGGGFFGFFGFGGFGEGGGGGGGGFGGGGFFGGGGGGFGGCGGFGFFG?GGGGGGGFFGGGGGGGGGGGFDGEE9GGGGGGGGGGGFDGEDEGGGGGDGGGGGGGGGGGGGGGGGGGFFFFGFCEDGFFGGGGGGGGGGGGGGGGGGGGGFFEGGGGFDFGGGGGGGGGGGGGGGGGCCCCA
@QJ 65
TAGGGAGTATTTGGCAATGGGGGAAACCCTGACCGAGCAACGCCGCGTGTGCGATGGAGTCCCTCAGGGACGTGAAGCACTGTGGGGGGCCGCCAAACGGGCGGGCAGGAAATGGCCCGTCCCCGAGGAGCCCCCTAGAAAGCGACTGCTACCCACGTGCCAGCAGCAGCGGTAATACGTGGGTCGCAAGCGTTATCCGGAATCATTGGGCGTAAAGAGTGAGCAGGCGGTCCGGGAAGTCCGCGGTGAAATGCGGGGGCTCAACCCCCGCAGGCCGCGGATACTTCCGGTCTGGGGTGCGGGAGAGGCGGACGGAACTCCGCGTGTAGCGGTGAAATGCACTGATACGCGGAAGAACACCGGTGGCGAAGGCGGTCCGCCAGACCGATACCGACGCTCAGTCACGAAAGCGTGGGGAGCAAATAGGATTAGATACCCT
+
GGGGGGGGGGEGGGGGGGGGGGGGGGGGGGGGGGGFGGGGGGGGGGGGGGGGGGGGGGGGGGGGGFFGGGGGGGGGGGGGGGGGGGGGGGCGGGGGGFGE:FCCEE8EGGGGD7FGCFGGDGGGGEE:8EFGGGGGGGGGGGGGGEEEFFG+AFGEE8FGGGGGGGG,0;EE88A<7<FCFGE#FGEGGG<GCG;5:EGG0CFFGGFFGGCC:FEECCGGGCGG>DCEEG7GGEGGCDGGGGGGFGF:FC6GE>GGGEC<8>F8DGDEDDGGGGFFEFFGGGFCGC7GGGGCGGFCF7GGF@C?GEGGFC8D@F<FC:EF7GEGGGGGGGGGGGGGGGGGFFGFCFGGGGGGGGGECCEF>GGGEGGGGGGGGGGGGDGGGGGFGGGEFGGGGGGGGGGGGGFFGGGGGGGGGGGGGGGGGGGGGGGGGGGGGGCCCCC
@QJ 66
TGGGGAATATTGCACAATGGGCGCAAGCCTGATGCAGCGACGCCGCGTGAGGGATGGAGGCCTTCGGGTTGTAAACTTCTTTTAAGAGGGAAGAGCAGAAGACTGTACATCTAGAAGAAGCCACGGCTAACTACGTGCCAGCAGCCGCGGTAATACGTAGGTGGCAAGCGTTGTCCGGATTTACTGGGTGTAAAGGGCGTGCAGCCGGGAATGCAAGTCAGATGTGAAATCCATGGGCTTAACCCATGAACTGCATTTGAAACTGTATTTCTTGAGTACTGGAGAGGCAAGCGGAATTCCTAGTGTAGCGGTGAAATGCGTAGATATTAGGAGGAACACCAGTGGCGAAGGCGGATTGCTGGACAGCAACTGACGGTGAGTCGCGAAAGTGTGGGGAGCAAACAGGATTAGATACCCT
+
FGGGGDEGGGGGGGGGGGGFFGGGGGGGGGGGFFGGFGGGDGDGGGFCEFGGGDGE<FGG,CAEEGGGG+CFFCFGEGGGGEFGGG9FFEFGGF<4F@D,AAFFFDFD,<<<FFDG,FF<A<;>FBBAFC7@FFG8FG8>F7<9D:CFGFGFG<>>F>FF>;@1<ECFFEC8:B=>B@C=CEFFFGGG,FFFCFF<EC<>GCGC3CFDFDFGGGFCFFA:C;GGCBC:<FFDC9?FG4GFFCFFCF9FFGGFFDD<CBDFDFE=>7E=AAGA=EAEFFFGGGFGGFA+:?7CGGFFGGFA,??C+CGGGEEF9GEGGGFEFFGA?ADE8GGGGGGGGGGGGGCGFGGGGDGFF6,,<GGFGGDF9F@GDGGGGFFGFCB67@,CGFFFFFDGGGGGGGGGEGFFFGGGGGGCFCCCCC
@QJ 67
TAGGGAGTATTTGGCAATGGGGGAAACCCTGACCGAGCAACGCCGCGTGTGCGATGGAGTCCCTCAGGGACGTAAAGCACTGTGGGGGGCCGCCAAACGGGCGGTCAGGAAATGGCCCGTCCCCGAGGAGCCCCCTAGAAAGCGACTGCTAACAACGTGCCAGCAGCAGCGGTAATACGTGGGTCGCAAGCGTTATACGGAATCATTGGGCGTAAAGAGTGAGCAGGCGGTCCGGGAAGTCCGCGGTGAAATGCGGGGGCTCAACCCCCGCAGGCCGCGGATACTTCCGGTCTGGGGTGCGGGAGAGGCGGACGGAACTCCGCGTGTAGCGGTGAAATGCACTGATACGCGGAAGAACACCGGTGGCGAAGGCGGTCCGCCAGACCGATACCGACGCTCAGTCACGAAAGCGTGGGGAGCAAATAGGATTAGATACCCT
+
FCFGGGGGGGGCGGGGGGGGGGEFGGGGGG?FFFGGGGGGGFGG+CFGGE@FGGF>C<EFECEC8F8,?BFGG+BD<FG<<FCAFEGGDE7CCGF7FFGEDGC@*:CC8C,<7A:@C8C?5:8CC>ECGCFDGGGGGFGGGFGGGE>EGFGGG6CC8/;8C?<CFFC;8CG5>;C=G5:<CEGCG>ED,9CC;9)**6:<EC3C<2<<C%5F?CCCF+8>FGGCF>8EC??8*@@F99<:<CECCE37F?#GGEECC@55>?<FDGDGFFDEGGE<CFFF9FGGGF@GGFFE<EB5F@ECE@,7CCGGGFFGGFF<F+EF:C+EGGGCGGGFGGFE9CFGGFFE7FFFFDGF9F?DEF@=BC>GDGGGFCGECCC@@CGDGFCF:7FFEB7GGGCA8FEGGFFGCE<@@@FCGGGE@9FFEFGCFEGFFGGGGFC6A8-
@QJ 68
TGGGGAATATTGCACAATGGAGGAAACTCTGATGCAGCGACGCCGCGTGAGTGAAGAAGTAGTTCGCTATGTAAAGCTCTATCAGCAGGGAAGATAGTGACGGTAACTGAGGAGGAAGCCACGGCTAACTACGTGCCAGCAGCCGCGGTAATACGTAGGTGGCGAGCGTTGTCCGGATTTACTGGGCGTAAAGGGAGCGTAGGCGGATTTTTAAGTGAGATGTGAAATACTCGGGCTTAACCTGAGTGCTGCATTTCAAACTGGAAGTCTAGAGTGCAGGAGAGGAGAAGGGAATTCCTAGTGTAGCGGTGAAATGCGTAGATATTAGGAGGAACATCAGTGGCGAAGGCGGCTTACTGGACTGAAACTGACACTGAGGCACGAAAGCGTGGGGAGCAAACAGGATTAGATACCCT
+
6CFEECCGEEFGGGGGGGGGGGGGGGGF9DFGAF<EFFBFEGGGGGF+FEF9F?FFFFGGGFGGFGECEGFGFGGGGFGFGDFGEEGFFGGGGD<FFFFFGGGEG+EFGFGGFFEFGGFGFCECEFCGCGFFE@CGDGGFG<DGGD@E:'@DECE2<BFCEEFE5<GGGDGGGCFFEFCFFGFGFFFECFFFGGGGGD,E>FC@E??GGGFFGFFCF?DCD?EEFGGGGF>GGF??E4@@F@,8CEF=<FEFEEFFDFAFFCFGCEDDEF?,FFFGEFDFFFGF?,FFB9C58GGGFCGGGGGGGGGGFGE9FCDGF<EGGGGGGGGEE9GFFCFC6FEE@CB@FF@7FGFF9FFAGFF<FGGGGF<GGFGFFGFGGGGGFGGGGGGF:FGFGFGGGGGGGGFFDFFGGGFCCCCC
@QJ 69
TAGGGAGTATTTGGCAATGGGGGAAACCCTGACCGAGCAACGCCGCGTGTGCGATGGAGTCCCTCAGGGACGTGAAGCACTGTGGGGGGCCGCCAAACGGGCGGGCAGGAAATGGCCCGTCCCCGAGGAGCCCCTTAGAAAGCGACTGCTAACCACGTGCCAGCAGCAGCGGTAATACGTGGGTCGCAAGCGTTATCCGGAATCATTGGGCGTAAAGAGTGAGCAGGCGGTCCGGGAAGTCCGCGGTGAAATGCGGGGGCTCAACCCCCGCAGGCCGCGGATACTTCCGGTCTGGGGTGCGGGAGAGGCGGACGGAACTCCGCGTGTAGCGGTGAAATGCACTGATACGCGGAAGAACACCGGTGGCGAAGGCGGTCCGCCAGACCGATACCGACGCTCAGTCACGAAAGCGTGGGGAGCAAATAGGATTAGATACCCT
+
EFFGGGGGGGCFGGGGGGGGGGGGGGGGGGGGGGGGGGGGGGGGGGGFGFGFGGGGGGGFFEFCGGGGGGC@=FFEGGFGGGDGGFGGGGCCEEGGGGGGGGGGEEEGCEGGGGGGGGGGGCGDGGEEECGEGDGCFFC9C?FE>EEGGGGG8CCGG*<@CCGGGGG2FGGG:?ECCEF:DEE/;?*:?<FGFC;2<:CE3:9AA8<:<E8?9EEFF?8@E9E@:C>8E:5GGGCEDCCEGGEDFG=9CGGGFGGGFBE</5C?EECE%C@CGGEB:FGDGFFCF7DGGGGGGGGGGGGGGGC:F7FGCEFFCGFGFEGGFGGGGGGGGGGGFDFDGGGGFGGFCFCGF7GGGGGFEGCGGGGGGGGGGGGGGGEEFCGFGGGDGGGDFC:CGGGGGGGGGGGGGGGGEGGGGGGGGGGGFCFGGGGGGGGGGCCBCCC
@QJ 70
TAGGGAGTATTTGGCAATGGGGGAAACCCTGACCGAGCAACGCCGCGTGTGCGATGGAGTCCCTCAGGGACGTGAAGCACTGTGGGGGGCCGCCAAACGGGCGGGCAGGAAATGGCCCGTCCCCGAGGAGCCCCCTAGAAAGGGACTGCTAACCACGGGCCAGCAGCAGCGGGAATACGTGGGTCGCAAGCGTTATCAGGAATCATTGGGCGGAAAGAGTGAGCAGGCGGTCCGGGAAGTCCGCGGTGAAATGCGGGGGCTCAACCCCCGCAGGCCGCGGATACTTCCGGTCTGGGGTGCGGGAGAGGCGGACGGAACTCCGCGTGTAGCGGTGAAATGCACTGATACGCGGAAGAACACCGGTGGCGAAGGCGGTCCGCCAGACCGATACCGACGCTCAGTCACGAAAGCGTGGGGAGCAAATAGGATTAGATACCCT
+
<FFGGGEG@FFDGGGGGGGGGGGGGGFFGGGGGGGGEEGGGG7CFEEGG=FF?CCC:FG=D,C?FFFGGGFF7=FD<FGGGG9FFFCCF>FG*CFGG>F7B4<EC:8EEEFG,:ED6;C8>85CCEEEGGG5>5?8CCEFCF*/CE0@8:AGGGCFG*1C**1/C:;,;CEE*2:*<FG+;EG*2:*/C*11*;C5<9:<2;C+<C<E@=+:#:<E::920+<2.EC/>C:'8AEGDDGE:CD8CC'6A2,CDECECD>32/39C/*7F=817CB#,EFC>FGECCC:7GGEF@@*GGFBGFFFF+GGGGFBCFF<+@GGFFBFGEECFCB9GFGEAGF@AFGFCF:CGGGGGGGGFFFGGGGGGCGFEGGGFGEFCC8GFB:F@,FDGGEFEECGGGFGGDDECEFGGGGGGGGGGGGGGGGGGGFDGFGFFFCCACA
@QJ 71
TGGGGGATATTGGACAATGGGGGCAACCCTGATCCAGCGACGCCGCGTGAGGGAAGAAGGTTTTCGGATTGTAAAACTCTGTTGACGGAGAGAAAAATGATGGTATCCGTTTTGAAAGCCACGGCTAACTACGTGCCAGCAGCCGCGGTAATACGGATGTGGCAAGCTTTGTCCGGAATTACTGGGTGTAAAGGGAGTGTAGGCGGGATATCAAGTCAGAAGTGAAAATTACGGGCTCAACTCGTAACCTGCTTTTGAAACTGACATTCTTGAGTGCAGTAGAGGCACGCGGAATTCCTAGTGTAGCGGTGAAATGCGTAGATATTAGGATGAACACCGGAGGCGAAGGCGGCTCACTGTACTGGAACTGACACTGAGGCTCGAAAGCGTGGGGAGCAAACAGGATTAGATACCCT
+
CEE8@C+BFGGGGGFFFGFFGGGGGGGGGGGGGGFGF8FGEGGGGGGFEGGGEEGCEFGCFGGFFG@:FCFGGGG,EAFGGFGGEFGGEF:C7EFFEFFGFFFFFFFGG+B=CCCFFD<FDCFGG7CFDFGFG0@F,FFFFGCEFGGGCC;4F9;/@)CFCFFGGGG#=*58F:FEGEFAC;2;CFG#6GGFFECF>/6>AFC+:?E8;C@@CEFEE0)FGGDGG?C9<F7GF=F?C9GG+>#FFAAC:E>FE@9D;<FFFF@EE9=FF=F?CB8)$=9EGGGGF>8+CFFBBFFEE?8GEFFFDDGGEC,<7FC=<D9AGFGFAGDFFC,D7C@CFFE,,@8D@B,ECCFEFDFFC,FAFFEC,@FCGF9FAGGFA7GGGDGFDGF@+-;C@,<EFFGGGFEFFEGGDFECBCC@
@QJ 72
TGGGGAATATTGCACAATAGGGGAAACCCTGATGCAGCAACGCCGCGTGAGTGATGACGGCCTTCGGGTTGTAAAGCTCTGTCTTCAGGGACGATAATGACGGTACCTGAGGAGGAAGCCACGGCTAACTACGTGCCAGCAGCCGCGGTAATACGTAGGTGGCGAGCGTTGTCCGGATTTACTGGGCGTAAAGGGAGCGTAGGCGGATTTTTAAGTGAGATGTGAAATACTCGGGCTTAACCTGAGTGCTGCATTTCAAACTGGAAGTCTAGAGTGCAGGAGAGGAGAAGGGAATTCCTAGTGTAGCGGTGAAATGCGTAGATATTAGGAGGAACACCAGTGGCGAAGGCGGCTTACTGGACGATGACTGACGCTGAGGCTCGAAAGCGTGGGGAGCAAACAGGATTAGATACCCT
+
EGGGDFFGGGGGGGGGGGGGGGGGGGGGGGGGGGGGGGGGGGGGGGGEGGGFGGGFFGEGFGGFGGGGGGGGGGGCGGGGGGGGGG9FGGGDEE7FGGFGFGGGGGGFFGFFFGGEFGEFGCCFEGGDDFGGGGDFGG>FGGGGGEGGFGGFGGFFGGGDDFFF<EDFGGFGFFGGGEGFFGGFFGEEBGGFFF&>93:*CGC9:FEECFGGGGGGGGGCGCFFCFGGGFGGGGGGGGGFF=EF?DFGGGCFA>CFGFFFGGGGGGF?6FFGGGFGGGGGGGGGGFFGGDGGGGGGGGGFGGGGGGGGGGGGEEGGEEC;FA,AGGGGE9GGGFGCGGGEFCFFEDGGFGGGFGGGGGGGGFEGGFGGGGGGGGFDGGCGFCGGGGGGGGGGGGGGGGGGGGGGGFGGFCCCCCCB
@QJ 73
TAGGGAGTATTTGGCAATGGGGGAAACCCTGACCGAGCAACGCCGCGTGTGCGATGGAGTCCCTCAGGGACGTGAAGCACTGTGGGGGGCCGCCAAACGGGCGGGCAGGAAATGGCCCGTCCCCGAGGAGACCCCTAGAAAGCGACTGCTAACCACGTGCCAGCAGCAGCGGTAATACGTGGGTCGCAAGCGTTATCCGGAATCATTGGGCGTAAAGAGTGAGCAGGCGGTCCGGGAAGTCCGCGGTGAAATGCGGGGGTTCAACCCCCGCAGGCCGCGGATACTTCCGGTCTGGGGTGCGGGAGAGGCGGACGGAACTCCGCGTGTAGCGGTGAAATGCACTGATACGCGGAAGAACACCGGTGGCGAAGGCGGTCCGCCAGACCGATACCGACGCTCAGTCACGAAAGCGTGGGGAGCAAATAGGATTAGATACCCT
+
FGGGGCFFGGGGFEFEFGDGCFGGGGGGGGGGGGDGGGGGGGGGGGGGEFFFCCFGGGGCFGGGFGGGFFGGEFGFGGFGCG9FFDEGGG*FFGGGGGGGGGGGGGGGGGGGCFCFEFEGGGGGGGGGGG*@FGGCFGGGFFGEGG:EGFCF6CFGGEGGFGGF<CF3;FEC1?CECF84CEC>;C;/C?EGCCECG>CE5EF6C;0<GGFC9<<AE<C0C+C<9GGEGC:C8CEGC3C<EGECBG>C:CCGGGGCCD5#:CF4FGCFBDCGGGD<FGFEBCFFDF@FFFD*+GF1>C77D8<,GDGGGGGFGGCF=:C@@+:F@F:GC>GFGGGEGEEABF;ECGCBDEFGGGFECFFC4<C7:DFFGCGGFEEC:@@:,GGFGGG?GGEDGGGGGGGGFC@CGGFEGGEGFGFACC9FCFCFGGGGGGGGGGCC@CC
@QJ 74
TGGGGAATATTGCACAATGGGGGAAACCCTGATGCAGCAACGCCGCGTGAGTGATGACGGCCTTCGGGTTGTAAAGCTCTGTCTTCAGGGACGATAATGACGGTACCTGAGGAGGAAGCCACGGCTAACTACGTGCCAGCAGCCGCGGTAATACGTAGGTGGCGAGCGTTGTCCGGATTTACTGGGCGTAAAGGGAGCGTAGGCGGATTTTTAAGTGAGATGTGAAATACTCGGGCTTAACCTGAGTGCTGCATTTCAAACTGGAAGTCTAGAGTGCAGGAGAGGAGAAGGGAATTCCTAGTGTAGCGGTGAAATGCGTAGAGATTAGGAAGAACACCAGTGGCGAAGGCGCTTCTCTGGACTGTAACTGACGCTGAGGCTCGAAAGCGTGGGGAGCAAACAGGATTAGATACCCT
+
FFGGGBFFEFGGGGGGGGGGGGGGGGGGGFGGGGGGGGGGGGGGGGGGGGGGGGFCGGGGGGGGGGGGGGGGGGGGGFGGGGGGGGGGGGGGGGGGGGGGGGGGGGGGGGGGGGGGGGGGGGGGGGGGGGGG?GDGFGFGGGGGGGGGFGGDFFFFGFGG1GGGGGFGGFGGGGGGGEFGGGFGG>GGFFCFGGGGGGGEGFEGGGGGFGFGGFGGGFGFGGGGF@CFFGF?FEGGDFGGBFFGFGGD<EFFGGGGGGGFGGFFFGGGGF>GGGGGGGGGEGDFGGGGGGGGGGGFFB,GGGGGGGGGGGGGDEGGGGGGEAGCGEGGGGGGGGFFGGGGGGGGGGEGGDGFFFGGGGGGGGGGGGGGGCGGGGGGGGGGGGGGGGGGGGGGGGGGGGGGGGGGGGGGGFGCBAA8
@QJ 75
TAGGGAGTATTGGCAATGGGGGAAACCCTGACCGAGCAACGCCGCGTGTGCGATGGAGTCCCTCAGGGACGTGAAGCACTGTGGGGGGCCGCCAAACGGGCGGGCAGGAAATGGCCCGTCCCCGAGGAGCCCCCTAGAAAGCGACTGCTAACCACGTGCCAGCAGCAGCGGTAATACGTGGGTCGCAAGCGTTATCCGGAATCATTGGGCGTAAAGAGTGAGCAGGCGGTCCGGGAAGTCCGCGGTGAAATGCGGGGGCTCAACCCCCGCAGGCCGCGGATACTTCCGGTCTGGGGTGCGGGAGAGGCGGACGGAACTCCGCGTGTAGCGGTGAAATGCACTGATACGCGGAAGAACACCGGTGGCGAAGGCGGTCCGCCAGACCGATACCGACGCTCAGTCACGAAAGCGTGGGGAGCAAATAGGATTAGATACCCT
+
GGGGGGGGGGGGGGGGGFGGG>EGGGGGGGGGGGGEGDGGGGGGGGGD6FCFG,BFGFCEFG9FGGG@C=FGEGFFFEADFFGGGGEF>FGGGGGGFGGGEGGGGGGGGGF7CFGGGECEGGDCEEDCE5C*CCCCCFGGGD>*?5C8CF@EFGEE5FGGFF@*2@CFCG:*:5<:<E,;8ECFEEE5>*A**8*<+AC*2:70FECGC*:#@2CC>G+<<8<3EGGEG=?GGEEC*7:<>GDC<2,1AECGEEDGFFB<?<6GGF==BD3E>:>:FCCAC:CF:@>*GGDGF:7DGGF8EGFFGF>3+GGGGGGEEGGDGCGGGF7C=EFGGGGDF?<,EFF:F7EGGGFGGGGGGGGGFFFCGGGGGGGGGGGGGFCFGGGGGFCGGEGEGEGCFGGGFFEGGGGEGEGGGGGGGGGFGGGGGGFGGGGGGCCCCC
@QJ 76
TAGGGAGTATTTGGCAATGGGGGAAACCCTGACCGAGCAACGCCGCGTGTGCGCTGGAGTCCCTCAGGGACGTGAGGCACTGTGGGGGGCCGACAAACGGGCGGGCAGGAAATGGCCCGTCCCCGAGGAGCCCCCTAGACAGCGACTGCTAACCACGTGCCAGCAGCAGCGGTCATAAGTGGGTAGCAAGCGTTATCCGGGATCATTGGGGGTAAAGAGTGAGCAGGCGGTCCGAGAAGTCCGCGGTGAAATGCGGGGGCTCAACCCCCGCAGGCCGCGGATACTTCCGGTCTGGGGTGCGGGAGAGGCGGACGGAACGCCGCGTGTAGCGGTGAAATGCACTGAGACGCGGAAGAACACCGGTGGCGAAGGCGGTCCGCCAGACCGATACCGACGCTCAGTCACGAAAGCGTGGGGAGCAAATAGGATTAGATACCCT
+
GGFGGGEBFEE<FFD@FFG8CEEFEGG,FCGCEEFGFEBFCF@ECGEEFE@D7+++7<C=<EFCDGEFG7+@=+BFC?+AEFFFCFEGCFF@*<7C8<FC77:CEGCGE5,<:?FF,*/:8:88C>CGD8CEGCECFGF+<,;E8C55ECF7,/2;C;@F89+88FG@6*?EE*8<0+0002;/+2<+@*;::C?*:C5**288C:C7EC*1*;<CE+*29<9C+;3:>;?0/3#**1+<::C.>E8:GF:CECCE<CA,<0@6C>*:B3CF=4*<C=85<,84*1**8=36+>>*:7F78@,F<:C:::@>GGFCCF>=+@4===++CCC,CFB<9<<?9,,B+7F:@F9AFA?8B@+7CCCGEF=C6:GFF@@7GFC,@:@@:@GGFFCBFFCFE,@ADF<@GGFFFF7FEEGGE@9@,E@@FGFFECCFEAB8C@C
@QJ 77
TAGGGAGTATTTGGCAATGGGGGAAACCCTGACCGAGCAACGCCGCGTGTGCGATGGAGTCCCTCAGGGACGTGAAGCAATGTGGGGGGCCGCCAAACGGGCGGGCAGGAAATGGCCCGTCCCCGAGGAGCCCCCTAGAAAGCGACTGCTAACCACGTGCCAGCAGCAGCGGTAATACGTGGGTCGCAAGCGTTAGCCGGAATCATTGGGCGTAAAGAGTGAGCAGGCGGTCCGGGAAGTCCGCGGTAAAATGCGGGGGCTAAACCCCCGCAGGCCGCGGATACTTCCGGTCTGGGGTGCGGGAGAGGCGGACGGAACTCCGCGTGTAGCGGTGAAATGCACTGATACGCGGAAGAACACCGGTGGCGAAGGCGGTCCGCCAGACCGATACCGACGCTCAGTCACGAAAGCGTGGGGAGCAAATAGGATTAGATACCCT
+
GGGCGCCF@FGFDFGGGGGGFFGCFGGGGGFFFFGGGGGGGGGGEGGGGCDCFFGD:CFE:F,C<FGF?77CF4EDF8D,<<FG9CFC@E@<<<FDFCFFG7<FC>E?CE>@,<,;,;?EG5*8**1:?*;CEC*:C>CFC8;?>8*:8?E7EEGFE**//CCF8*282C*8+*;<C+8+*/2?GEG5E*/*</8*0</80,;@FFGGFF+F@@A;C?FGE3EF:CG:2>#DECCC5*A@+CC83<#$C;*GDCGGCA7005?8DCFF@@<7GGEEGEFC@;B<CC:7F>7ECGF7GGGGD:7GGFCCCF<<EFFGGGEGFF=GGGGGGGGFGGGFGGEE9GFFGGEEEDFGCFF=@F:FCFGGGGGGGGGGGGGEGFFCGGGGGFF8GGECGEGEFGFFDFF@FFGGGGGEFGFGGGGGFGGFGGGGGGGGGGCBCCC
@QJ 78
TGAGGAATATTGGTCAATGGACGAGAGTCTGAACCAGCCAAGTAGCGTGAAGGATGAAGGTCCTACGGATGGTAAACTTCTTTTATAAGGGAATAAAAACTCCCACGTGTGGGAGCTTGTATGTACCTTATGAATAAGCATCGGCTAGCTCCGTGCCAGCAGCCGCGGTAATACGGAGGATGCAAGCGTTATCCGGATTTATTGGGTTTAAAGGGAGCGCAGACGGGTCGTTAAGTCAGCTGTGAAAGTTTGGGGCTCAACCTTAAAATTGCAGTGGATACTGGCGTCCTTGAGTGCGGTTGAGGTGTGCGGAATTCGTTGTGTAGCGGTGAAATGCTTAGATATCACGAAGAACTCCGATTGCGAAGGCAGCACACTAAGCCGTAACTGACGTTCATGCTCGAAAGTGTGGGTATCAAACAGGATTAGATACCCT
+
FFEGFECFFGGGG,E<CFGGEFGF7FFFFGGEFFCEFF@FFFFCFGG@FF<EFE@FFGGG8FDFGFFFE7+BEFGFGGA?D9E9C9FCFGGGDFGGFF,B,,9BFFCFFAEGGGGGF8FGGGGCGG,?EA<FGGAFGCFF<,@=C7:D=DA,3DDC<>A=F4F',?>A<FB9=F<:ECE;F7CC>C?BFE>>:;>96'GFFFGFCF?DAF?CF?F<EEEC5E?CGGDFCGGFF?<5<CE5CGGFEAC:@:>@E>D@:.<>GFGGGGDDE9/8CG@'@4?<2FGDDEA,9FFE@C:EF8EGFEACCC7>GGGFGFFDFB,,GGGGGDGGGDFGEGGGGFGGEFE,CC,GFFFEFB+DGFE7GGGGGGGGGGEEF<EGGF7GGGFDGGFEFFGGGGGGGGGGGGGFC,7@F@@GFGFGGGGGGGGGGGFGFEGCCCCC
@QJ 79
TGGGGAATATTGCACAATGGGGGAAACCCTGATGCAGCGACGCCGCGTGAGCGAAGAAGTATTTCGGTAGGTAAAGCTCTATCAGCAGGGAAGAAGAATGACGGTACCTGACTAAGAAGCACCGGCTAAATACGTGCCAGCAGCCGCGGTAATACGTATGGTGCAAGCGTTATCCGGATTTACTGGGTGTAAAGGGAGCGTAGACGGTGTGGCAAGTCTGATGTGAAAGGCATGGGCTCAACCTGGGGACTGCATTGGAAACTGTCATACTTGAGTGCCGGAGGGGTAAGCGGAATTCCTAGTGTAGCGGTGAAATGCGTAGATATTAGGAGGAACACCAGTGGCGAAGGCGGCTTACTGGACTGTAACTGACGTTGAGGCTCGAAAGCGTGGGGAGCAAACAGGATTAGATACCCT
+
,CEGGEEGFCFGFA,,CCD<FEGGGGG@FDGGGGGGGFEGGG:FGGBFGGCFF@FECFGEF9FCFFGFC+BFFGGFFEDGGA9FGFGGG>+,B<EEE<,?DCFGGG+,CF=AFGGGFA=>EB,@FC:F<FCCC<<,+@F@+@FF78>@F@EGC>CEFCCFF9FFB;BF;GD:3@,=6C?@CFFG<CF,)FBF<FFEFGFF@A8C,GFDD0CGGGFGGGED;,0FE<2A8GGF;CFDDFCC0>F5$5C7,FG@FFDGGFCEFGDC=FFG?GED:FFF@4C:>FGGGGGF7FF?AFCDEGEFFFCFCEEEGGGFC:@,>GGGGFGDFDFCGFFFA:EF9GGGGGGGGFEF7GGGGEEF,F<@F<C,EGFGGGGDGGGGGGFFEF:EGDGEFCGEFCFGGGGGGGGGGGGGFDF@C@ACA
@QJ 80
TGGGGAATATTGCACAATGGGGGAAACCCTGATGCAGCGACGCCGCGTGAGTGAAGAAGTATTTCGGTATGTAAAGCTCTATCAGCAGGGAAGAAAATGACGGTAACCGACTAAGAAACCCCGGCTAACTACGGGCCAGCAGCCGCGGGAAAACGTAGGGGGCAAGCGTTATCCGGAATTATTGGGTGTAAAGGGTGCGTAGGTGGCCAGGCAAGGCAGAAGTGAAAGCCCGGGGCTTAACTCCGGTACTGCTTTTGAAACTGTCAGGCTAGAGTGCAGGAGAGGTAAGCGGAATTCCTAGTGTAGCGGTGAAATGCGTAGATATTAGGAGGAGCATCAGTTGCGAAGGCGGCTTACTGGACTGAAACTGACGCTGAGGCTCGAAAGCTTGGGGAGCAAAGAGGATTAGATACCCT
+
@6CECCGACEGGFFCFFFFG8B7@FFE,BCEEEC,CA<8C@FCFEGE:CF7C6:??,CF<?CFGFFGE<<FBFG9,:CBD9,,CE,5=DEAF?FGFFCDEC@+8++,CFEEECFF,B,A,B+>>==:DDA>G7++8@FGG79#@5*4>#2=$%%;FFGFFFGGEB8?B:#<34?:>5C8A<'0FC<5;=:,@GDE5CDFFD>*9,:*,FFC:A97+3AE,CED@,CECC@+=FCGFF,FF>8C:FFDGFFGFDGEFE9FFF<B,A9A,F<EA,,=8A@9,CFAFEFF+F<FFAFAEA:4,EFDF@EF99FEFCEF>9,EDF@9FFEF<@<,CEE9C-FE:@,GFGEGEF:FFFDFGFEC9FDC,FCFDGF@GGGGGGGGECCF9CF<E-GFCC6,AFAGGDGFFFGFFFGGCCCCC
@QJ 81
TGGGGAATATTGCACAATGGGGGAAACCCTGATGCAGCGACGCCGCGTGGAGGAAGAAGGTCTTCGGATTGTAAACTTCTGTTGTTGAGGAAGATAATGACGGTACTCAACAAGGAAGTGACGGCTAACAACCAGCCAGCAGCCGCGGTAAAACGTAGGTCACAAGCTTTGTCCGGAATTACTGGGTGTAAAGGGAGCGCAGGCGGGCGATCACGTTGGAAGTGAAATCCATGGGCTCAACCCATGAACTGCTTCCAAAACTGGTCGTCTTGAGTAGTGTAGAGGTAGGCGGAATTCCCTGTGTAGCGGTGGAATGCGTAGATATCGGGAGGAACACCAGTGGCGAAGGCGGCCTACTGGGCACCAACTGACGCTGAGGCTCGAAAGTGTGGGTAGCAAACAGGATTAGATACCCT
+
GGGGCEGFGGGGGGGGGGGG,BFGGGD<BFDGGGGFDE@F7FFGEGDGG7CC?,=BFFFGFFCFG@FCCC<EBFF5,,,95CFE?,BCEFGGE@FFF9,E,?CC<:B,EG,?D,,3,B:,C?=FECF=<,,B++,,@DF+DC,,33B7@9>;FCE>FF7/,:=C=5<#C/#7E@<B:<C,;=CC2BC&4?<<<?=5=:C#C<8*CC;(7,4$D&?FFCFDAE>CFFEC,<@@718EFFD@8,,9B@<CF@@C#3#/DB<FC79B@83,A=<@68A-,#,,:A:DB4+FB,F<,AFGF=B,GFGGGGGGFE<C7F?+CFGGF@CFB=@=FE9FFE,GFGFCGF7GFC7F@C;,<E<E@C;,,F;<AC<CGGEGFFFF<+FDDDGF9FFB-GGF9GFFC,C,GFGF<DFGFECB@,A6
@QJ 82
TGGGGAATATTGGGCAATGGGCGAAAGCCTGACCCAGCAACGCCGCGTGGAGGAAGAAGGTTTTCGGATCGTAAACTCCTGTCCTAAGAGACGAGGAAGAGACGGTACCTTAGGAGGAAGCCCCGGCTAACTACGTGCCAGCAGCCGCGGTAATACGTAGGGGGCAAGCGTTGTCCGGAATGATTGGGCGTAAAGGGCGCGTAGGCGGCCCGGTAAGTCCGCGGTGAAATGCGGGGGCTCAACCCCCGCAGGCCGCGGATACTTCCGGTCTGGGGTGCGGGAGAGGCGGACGGAACTCCGCGTGTAGCGGTGAAATGCACTGATACGCGGAAGAACACCGGTGGCGAAGGCGGTCCGCCAGACCGATACCGACGCTCAGTCACGAAAGCGTGGGGAGCAAATAGGATTAGATACCCT
+
GGGGGGGGGGGGGGGGGGGGGGGGGGGGGGFGGGGGFGGGGGGGGGGGGGGGGGGGGFFGGGGGGGGGGGGFGGGGGGGGGFGGGGGGGGGGGGGGEGGGGGGGGDGGGGGGGGFGGGGGGGGGGGGF+FGGGGGGGGGGFGGFGGGG@CG:F@FGGFGGGGGGGE><>GGGG6GGGGEECG@FGFGG<G=GGGGGGGEG;><GGGGGGEGGGGDGG3GFCEGCCE+EC7GEGGGFDC8FGGGECCEGDFGFGGGGGBEFFCG?FGFFDDGGGGGGGGGGF8G?GGFFFB7GGGFEF7C>+GGGGGGGGGGGGEFFFDFGGGGGGGGGGGGGGGGFGGGGGGGGFGFCGDGGGGGGGGGGEGGGGGGGGEGGGGGGGGFGFGGGGGGDGGGGGGGGGGGGGFGGFFGFGGGGCCCCC
@QJ 83
TAGGGAATTTTCGGCAATGGGGGAAACCCTGACCGAGCAATGCCGCGTGAATGATGAAATTCTTCGGAATGTAAAATTCTGTTGTGAGGGAAGAAAGGTAGTATCAGGAAATGGGTATTACTTGACGGTACCTTACTAGGAAGCCCCGGCTAACTATGTGCCAGCAGCCGCGGTAATACATAGGGGGCGAGCGTTATCCGGAATTATTGGGCGTAAAGCGTGCGTAGGCGGCCGTTTAAGTCTGTCGTGAAAGCCCACAGCTTAACTGTGGAGGGTCGATGGAAACTGGATGGCTTGAATCTAGAAGAGGTAAGTGGAATTCCATGTGTAGCGGTAAAATGCTTAGATATATGGAGGAACACCAGTGGCGAAGGCGGCTTACTGGTCTAGCATTGACGCTGAGGCACGAAAGCGTAGGTAGCAAACAGGATTAGATACCCT
+
GGGGGFGGGGGGGGGGGGGGGECGCGGGGGGFGGGGGGGGGFGGGGGEGGGCFGGGGGGGGFGGGGGBFEGGGGGFFFGGGGFFFG9CFFGGGGGGGGDGFFG,CFFEFFFFGGGGGFGGGGGGGGGGGGFGFFFG9D>,>B8BFFEGGGGGGGCFGGGGFGGGGGGGGCDFGGGD@FFGDFGGFGGGG4GGGEEEFGFEGG9CFGGGGGGGGGGGFGGGGGGGEGGGGGGGGGGFGGAF<DGGGEGGGGFFGGGGGFEGGGGFGGFC@FGGGGEFCGFFGGGDFGGGFDGGGFFEA@@9DGFGGDGGGGGGCGGFE?GGGGGGGGGGC7FGFGCGFFGGFEFCFGFGGGGGGGFGGDGGFGGGGGGFDGGGFGGGGGGGFGGGGEFGADGFDGGGGGFGGGGGGGGGGGGGFEECGGGGGGFGFGGGGGGGGGGGCCCCC
@QJ 84
TAGGGAGTATTTGGCAATGGGGGAAACCCTGACCGAGAAACGCCGCGTGTGCGATGGAGTCCCTCAGGGGCGTGAAGCACTGTGGGGGGCCGCCAAACGGGCGGGCAGGAAATGGCCCGTCCCCGAGGAGCCCCCTAGAAAGCGACTGATAACCACGTGCCAGCAGCAGCGGTCATACGTGGGTCGCAAGCGTTATCCGGAATCATTGGGGGTAAAGAGTGAGCAGGCGGTCCGGGAAGTCCGCGGTGAAATGCGGGGGCTCAACCCCCGCAGGCCGCGGATACTTCCGGTCTGGGGTGCGGGAGAGGCGGACGGAACTCCGCGTGTAGCGGTGAAATGCACTGATACGCGGAAGAACACCGGTGGCGAAGGCGGTCCGCCAGACCGATACCGACGCTCAGTCACGAAAGCGTGGGGAGCAAATAGGATTAGATACCCT
+
FGGGGGFGFGGGGGGGGFFFGDEGGGGFGGGEFGGG7+BFGCEGGGGGGGGFGGCFGGGGFDEC,49CCCGFE7FGGFFGFFFGDFGGDC<FGGE7<=<CGGGGEGGGGGCFGGFGC8:8:EGGEE>?EGF>EEECEEGGGFGDGEEC89@CFF9CG58>E+@FFC6;C8::;*;3C9@9;>?CEECEEGG=EGGGGDGG),:<@:C9;C#9+:<@908<@C6C9E8C=::E5DFGGGGGCEGGC=C:E:=EECEEEA@@CCEFCCEECEG:EFC<B=;;<FCF@CEGFCF@GFF7@@**GGC@F7EDGCF<EDFGGF7@C>:GGF@8:7FFFBA@,EAGGGGF@44FCB?9GFEEFF@EGGGGEGFEGGGGGGGC>F@,,F@@7,9FFGGGGGEFDGFGFFGFBFC;6GGGGGGGGGGGGGGGGGGFAGGGGGCA8C@
@QJ 85
TAGGGAGTATTTGGCAATGGGGGAAACCCTGACCGAGCAACGCCGCGTGTGCGATGGAGTCCCTCAGGGACGTGAAGCACTGTGGGGGGCCGCCAAACGGGCGGGCGGGAAATGGCCCGTCCCCGAGGAGCCCCCTAGAAAGCGACTGCTAACCACGTGCCAGCAGCAGCGGTAATACGTGGGTCGCAAGCGTTATCCGGAATCAATGGGCGGAAAGAGTGAGCAGGCGGTCCGGGAAGTCAGCGGCGAAATGCGGGGGCTCAACCCCCGCAGGCCGCGGATACTTCCGGTCTGGGGGGCGGGAGAGGCGGACGGAACTCCGCGTGTAGCGGTGAAATGCACTGATACGCGGAAGAACACCGGTGGCGAAGGCGGTCCGCCAGACCGATACCGACGCTCAGTCACGAAAGCGTGGGGAGCAAATAGGATTAGATACCCT
+
FGFGGGGGGGGGGGGGGGGGGGGGGGGGGGGGGGGGGGGGGGGGGGGGGEGGGF?=BFGGGE@FFGGGGGGEFEGGCEFFFGFEFDGGGCFGD:FGGEGFEEDGEEGEGCGFGGGG6;CEE5CFGGGG>CFEGGEDCF6CFEGGEG8EF7CEAEGF82AFFECFGGG>F>CE+8CEGCF6AEGE6EDEG*28*;*7CFD?1:8<F+3C?CCE*:EEG8@CG(6?6DCCEE:?8ACGGGGC?'598;5CCGEDF?EGGFF87#<@<CG5EFD<GFC@C<<:9C?-FCC:FF:CGFF>C*>GGFGGFDFBCFA<FC,FC>>=CE@GGGGGGGGGGGGGGFFE,GGG>GEEGGGGGGGGGEFEGGGEDGFFCEFDFGGGGGFGGGDGECE8GECGGGGGGGGGFFFGEEFEGGGGFGGGGGGGGFGGGGGGFFGGGGCCCCC
@QJ 86
TGGGGAATATTGCACAATGCGGGAAACCCTGATGCAGCAAAGCCGCGTGAGTGATGACGGCCTTCGGGTTGTAAAGCTCTGTCTTCAGGGGCGATAATGACGGTACCTGAGGCGGAAGACACGGCCAACTACGTGCCAGCAGACGCGGTAATACGTAGGTGGCGAGCGTTGTCCGGATTTACTGGGCGTAAAGGGAGCGTAGGCGGATGTTTAAGTGCGATGTGAAATACTCGGGCTTAACCTGAGTGCTGCATTTCAAACTGGAAGTCTAGAGTGCAGGAGAGGAGAAGGGAATTCCTAGTGTAGCGGTGAAATGCGTAGAGATTAGGAAGAACACCAGTGGCGAAGGCGGTGCGCTGGACTGTAACTGACGCTGAGGCTCGAAAGCGTGGGGAGCAAACAGGATTAGATACCCT
+
ECFGGGGGGGGFGGGGGGG,@@FCEGFGGGGD<EFFGFGG8FFGGGGGGGEGECFGGF7E+@:F,,BFCBFBEFGGGF8,,C5EG9FGAF++8=FEGG9AAFGGFGAFD3<A+3@:FE,@CCFE**5>*,,:BE3*1@F@A<%8<CCE@CE<<FFC>:F4:CFC*:<FAF:A#@CEC>8#;<CFEDDEFB<:FCEFEECGEF59FE<D#GGDFEF@C#F@?EGFF<E@#<<9GGGGGFD@>@CFFG6CCFFF0GFF9FFFFBF;:2,,<A7FDF=AAE@<FGFFE<=?,AGGGGFEC=EAGGGGGGFFGFGGGGGGFGGGGFFGGCFFGGGFGFC6GFFF7CEGGGGGEC++7+7,C,C,<FC,CFFEGGEFF8EGGDFCFGGGGGGGGGGGGFGGGGGGGGGFBGGGGGGCCCCC
@QJ 87
TAGGGAGTATTTGGCAATGGGGGAAACCCTGACCGAGCAACGCCGCGTGTGCGATGGAGTCCCTCAGGGACGTGAAGCACTGTGGGGGGCCGCCAAACGGGCGGGCAGGAAATGGCCCGTCCCCGAGGAGCCCCCTAGAAAGCGACTGCTAACCACGTGCCAGCAGCAGCGGTAATACGTGGGTCGCAAGCGTTATCCGGAATCATTGGGCGTAAAGAGTGAGCAGGCGGTCCGGGAAGTCCGCGGTGAAATGCGGGGGCTCAACCCCCGCAGGCCGCGGATACTGCCGGTCTGGGGTGCGGGAGAGGCGGACGGAACTCCGCGTGTAGCGGTGAAATGCACTGATACGCGGAAGAACACCGGTGGCGAAGGCGGTCCGCCAGACCGATACCGACGCTCAGTCACGAAAGCGTGGGGAGCAAATAGGATTAGATACCCT
+
FGGGGFBFFGGGGGGGGGGGGGGGGGGGGGGGGGGGGGGGGGGGGGGGGEGGGGGGGGGGGGGGGFFGGGGFFGGGGGFGGFGGGGGGGGEGGGGGGGGGGGGGGGGGGGGGFGGGGGGGDGGGGCEEDGGGGGGGGGFGGGGGGGEGGGGGGGGGGCE8FGGGGGGCGGGG+CGGFFGGGEC:EFGGGGGGECCFC@EECECC<FEFGC;CCGFGGDG>F.?F%GGGGGEEEFFFG:DGGGGGEG>DFG*<9EGGGFF>85C>C?GFE<@=5B:CGGFC?GFEF*ECGE<CEFF>GGGGGGF@GGGF>GFDGFAFFFECFE@GGGGGGGGGGGGFGFGGFGGGGGEGGEGGGGGFFE@GGFGGGGGGGGGGGGGGGGGGGGGGGGGFGGGGGGGGCGGGGF?GGGGGGGGGGGGGGGGGGGFCFFGGGGGGGGCCCCC
@QJ 88
TGGGGCATATTGCACAATGGGGGAAACCCTGATGCAGCGACGCCGCGTGAGTGAAGAAGTATTTCGGTATGTAAAGCTCTATCAGCAGGGAAGAAAATGACGGTACCTGACTAAGAAGCCCCGGCTAACTACGTGCCAGCAGCCGCGGTAATACGTAGGGGGCAAGCGTTATCCGGAATTACTGGGTGTAAAGGGTGCGTAGGTGGCCAGGCAAGTCAGAAGTGAAAGCCCGGGGCTTAACTCCGGGACTGCTTTTGAAACTGTCAGGCTAGAGTGCAGGATAGGTAAGCGGAATTCCTAGTGTAGCGGTGAAATGCGTAGATATTAGGAGGAACATCAGTGGCGAAGGCGGCTTACTGGACTGAAACTGACACTGAGGCACGAAAGCGTGGGGAGCAAACAGGATTAGATACCCT
+
F@FDF,7C@@CFC<FGGGGGDG+@BFGGE<CFGGGAFFB7FCEGG7FCCFEEFGGGGGFEEFFFF<FF@FGGGGFA9FGGDCCF9EECGGEGGGGGFGGGGGGGGGFFGCF,BFEDGGGGCEGDEGGFGGG8@FFGGGGFFFFGGGEGFEGCBFG=FDFFCFG@FF>GFFGCFGG%G:<FFG?FFGCCFFAFFG<68CFDEDFEFGD9ACFGFGG;CGGGFGG,<@<+GGEF<FF3<@8F@CEFFGG8>GFGGGCFF>BCFCCGGECGFCGFAGGGFEGC5#EDF@EEFE,,FGGGGGGGGGGFCGGGGGF9DECDFCFGFGFFCGFGFFGFGFGGGFGGGGGGGGGGEFAGDCDFE<FEFFGFFC;<EAGEE,FF@@F,<CA,F7FCGFDFFGDFFFGFFGGGGGGFFFGCBAB8
@QJ 89
TGGGGAATATTGCACAATGGGGGAAACCCTGATGCAGCGACGCCGCGTGAGTGAAGAATTATTTCGGTATGTAAAGCTCTATAAGAAGGGAAGATAATAACGGTACCTGACTAAGAAGCACCGGCTAAATACGTGCCAGCAGCCGCGGTAATACGTAGGGTGCAAGCGTTATCCGGATTTACTGGGTGTAAAGGGTGCGTAGGCGGTTCGTCGCGTCCGGTGTGAAAGTCCATCGCCTAACGGTGGATCTGCGCCGGGTACGGGCGGGCTGGAGTGCGGTAGGGGAGACTGGAATTCCCGGTGTAACGGTGGAATGTGTAGATATCGGGAAGAACACCAATGGCGAAGGAAGGTCTCTGGGCCGTCACTGACGCTGAGGAGCGAAAGCGTGGGGAGCGAACAGGATTAGATACCCT
+
GGDGDEGGGFGGGGGGGGAFGGGDG<FEGGG,;<,@6,@B+CF++7@F7F,CA,EFG@,,<CCEAFD8<D,B?F9?<<FCA95@,,:EF:A,8,,CFG,95=CFGGGD9,4,5C=5A8FDDGGDD:F<FADFD5,>=<=<8>><C5@<<C95<FF??7?CFEDFEE<EC>8,@FGGGDGD?<(<C--E7<FGEGGFDDGCC>ECFGGG5:E:>:FCACGCEGGGGD+EB:C49+F<>5::BD<F@C?9?BGE<CCCE/F@7FC+7B==5D=<CDGE@8FD8EFGF<GGGGGGGFCCDGDGGCGGGGGGGGGGGB=B9GFFFEFCF7FF9GGGEFCCFFF@B,B<GGEE6,GGGFFFCFCGGGEGGFGGEGGEGFFCFGGFF7FFDF7EGFGGEGGGGGGGGGGGFDGGGFFC@,CA
@QJ 90
TGGGGAATATTGCACAATGGGGGAAACCCTGATGCAGCAACGCCGCGTGAGTGATGACGGCCTTCGGGTTGTAAAGCTCTGTCTTCAGGGACGAAAATGACGGTACCTGAGGAGGAAGCCACGGCTAACTACGTGCCAGCAGCCGCGGTAATACGTAGGTGGCGAGCGTTGTCCGGATTTACTGGGCGTAAAGGGAGCGTAGGCGGATTTTTAAGTGAGATGTGAAATACTCGGGCTTAACCTGAGTGCTGCATTTCAAACTGGAAGTCTAGAGTGCAGGAGAGGAGAAGGGAATTCCTAGTGTAGCGGTGAAATGCTTAGAGAGTAGGAAGAACACCAGTGGCGAAGGCGCTTCTCTGGACTGTAACTGACGCTGAGGCTCGAAAGCGTGGGGAGCAAACAGGATTAGATACCCT
+
F@EDGGFGGGGGGGGGGFGFFGGGGGCFEGGGGGGGGGGGFGF+@FGFFGDCFCFGG9FG@E,EEFEDGGDGGFGEGCFGGGGG,5EEAC<:=:+8><F9F:@BF7?FFDFGFGGGGFBEEB+@F@FGG9FGG8<<3>FC?G>FG7&<5C>7@BC:@FFCFGGG@5@FGDE:@FC?C@<FGGGGGFFGFGGFFFGECGGECE8DGGGGFGGGGFFGF:C,FGGFDD@F=@<EGGGGGGGFCDGFFFF<?F9FFGDEFGFF9FFDFGFCGGFGEEGGGCGCFE9FC,GGFFDGGGFGFGFCEGEDGEGGFCGFEGGFC,GGGGF?6DCGGGGGGFGGGGGF@@GGGGGGFBE<CFDEGFCFEGGGGFDGGGGC<CGGFDGF@CGFGGEGDGGGGGGGGGGGGFFFEC,GGGDCCBC@
@QJ 91
TGGGGAATATTGCACAATGGGGGAAACCCTGATGCAGCGACGCCGCGTGAGTGGAGAAGTATTTCGGTACGTAAAGCTCTATCAGCAGGGAAGAAAATGACGGTACCTGACTAAGAAGCCCCGGCTAACTACGTGCCAGCAGCCGCGGTAAGACGTAGGGGGCAAGCGTTATCCGGAATTACTGGGTGTAAAGGGTGCGTAGGTGGTATGGCAAGTCAGAAGTGAAAACCCAGGGCTTAACTCTGGGACTGCTTTTGAAACTGTCAGACTAGAGTGCAGGAGAGGTAAGCGGAATTCCTAGTGTAGCGGTGAAATGCGTAGATATTAGGAGGAACATCAGTGGCGAAGGCGGCTTACTGGACTGAAACTGACACTGAGGCACGAAAGCGTGGGGAGCAAACAGGATTAGATACCCT
+
CE@EGCFG9EF<FGGGGFFG8CFGGGGFFGGGFGCGGGCGGGCFGGEFGGF?<CC4CFGFDGFGGGGE8,BEGGGBFGGGGG9EFC,AFGGGGGGGGFG<BFDBFDA58FFFFF?FGC,@FC6@$>/<,%3BB,@DGGG7FC<FC-@F?C;4GAEFGGGGCGFCCCFG50<:28+7*=EB<FGGGG9E=CE@>@C6FGGGFCFFFC>>:CFEGFC?<ACCFGGGED@/E5#8GGGEF+C<7;DFBCFC48B,GFFEGFGFCCE,FGGFBC:ACGFFDFF8>EFFF:FEGF9FEEGGFC,AGGGGGGGGGGGGDGGGGGFE<9EGGDGGGGGFFF9F9FFEGEGGGGGGGGFGGDGFCFDFEGFC,FFAGGFFCGGGGGCCEGGGGEFCCFECFAGGGFGGGGGGFCGFFECC@AC@
@QJ 92
TGGGGAATATTGCACAATGGGCGAAAGCCTGATGCAGCAACGCCGCGTGAGCGATGAAGGCCTTCGGGTCGTAAAGCTCTGTCCTCGAGGAAGATAATGACGGTACTTGAGGAGGAAGCCCCGGCTAACTACGTGCCAGCAGCCGCGGTAATACGTAGGGGGCTAGCGGTATCCGGATTTACTGGGCGTAAAGGGTGCGTAGGCGGTCTTTTAAGTCAGGAGTGAAAGGCTACGGCTCAACCGTAGTAAGCTCTTGAAACTGGAGGACTTGAGTGCAGGCGAGGAGAGTTGAATTCCTAGTGTAGCGGTGAAATGCGTAGATATTAGGAGGAACACCAGTAGCGAAGGCGGCTCTCTGGACTGTAACTGACGCTGAGGCACGAAAGCGTGGGGAGCAAACAGGATTAGATACCCT
+
CGGGFCEGFGGGGGGGGGFGGGGGGG7FGGGGGGGGFFCFEGGGGGGGDFG@=@C?C?,C:,CDFGDBF:FFFGGEE9FGGEFEF9=F7CF8EFFEGGGGGGEEGGCFDFGCCGGEGGF<CCFEGEGGGGGGDF8CF9B<FEGGGGEG>>.3FFC2@CCGGGGDGF='(:C<FFGGGEGCFFC?C8C??EGGGGGCDEG8CEGFEG>,D53@@FGGF<>@,/0-<@337C@)>;CEDDC<GDD.CD?=BFDBA<GFFDFFFFF@5=,<>EDGFCE:B@@+E:FEA,C59,?@E<GFF=<GCF@+GEFFEEACGGGGGGGFA9DF=BEGFGGCFECFFDEDFGGGFFCDCFD:<<FF,C,,FGGEGGDGGGGGGGGGFCD@CFCDGECCGGEDEE9GFEAGGGGGFGGGGGCCCB@
@QJ 93
TAGGGAGTATTTGGCAATGGGGGAAACCCTGACCGAGCAACGCCGCGTGTGCGATGGAGTCCCTCAGGGACGTGAAGCACTGTGGGGGGCAGCCAAACGGGCGGGCAGGAAATGGCCCGTCCCCGAGGAGCCCCCTAGAAAGCGACTGCTAACCACGTGCCAGCAGCAGCGGTAATACGTGGGTCGCAAGCGTTATCCGGAATCATTGGGCGTAAAGAGTGAGCAGGCGGTCCGGGAAGTCCGCGGTGAAATGCGGGGGCTCAACCCCCGCAGGCCGCGGATACTTCCGGTCTGGGGTGCGGGAGAGGCGGACGGAACTCCGCGTGTAGCGGTGAAATGCACTGATACGCGGAAGAACACCGGTGGCGAAGGCGGTCCGCCAGACCGATACCGACGCTCAGTCACGAAAGCGTGGGGAGCAAATAGGATTAGATACCCT
+
<@FFGGBCFGFGGGGGGGGGFGGGGGGGGGGGFGGGGGGGFGCEGGGEGFGGGG@CCFGGGGGFG<ECEDFGGGGGCFFG?8FFFGDGGC*>FFFEF>FG7CEGG?ECCEGGECGGGGGCGGGGGC8:C558EGGEGC9CGGGGGG58CFFFCFFFECDG>0<E?GG6CEEG0/<@FGFF8C8DCE8EC9CF?AEE>ECC<8@AFC+::C5FC<<9A<E99<C:'9/::C6888EGGDE#CGEC@GE9EC=<95GGGGGG>EECEEFCEF=#EEC<B<ECFCCCGGGGGGGDGGGGGFFC>83,+CCC:FF=GGGFFEGF7C7FF@47DGGGFFAECGF<,?AGGCG@FFFGGGGGGGGF=F7GDGGGFDGGGGGGGGGE8@FGGDF8FEGEF@GFEFCF8FFFFEFCGGGGGGGGGFGGGGGEGGGGCFFGGGCCCCC
@QJ 94
TGGGGAATATTGCACAATGGGGGAAACCCTGATGCAGCAACGCCGCGTGAGTGAAGAAGTATTTCGGTATGTAAAGCTCTATCAGCAGGGAAGAAAATGACGGTACCTGACTAAGAAGCACTGGCTAAATACCTGCCTGCAGCCGCGGTAATACGAATGGTGCAAGCGTTATCCGGATTTACTGGGTGTAAAGGGAGCGCAGGCGGTCTGGCAAGTCTGATGTGAAAGCCCGGGGCTCAACCCCGGGACTGCTTTGGAAACTGTAAGACTAGAGTGTCGGAGAGGTAAGTGGAATTCCTAGTGTAGCGGTGAAATGCGTAGATATTAGGAGGAACACCAGTGGCGAAGGCGGCTGACTGGACGATAACTGACGCTGAGGCTCGAAAGCGTGGGGAGCAAACAGGATTAGATACCCT
+
E<FFGGCFAFGGGGGGGGGGF7CGCGG8FFCFGGFGGGGGGGGGGGGFEFGEEE?FFGGF,CFGGGG=F<FFFAF9FGGG9FCFCFAFFCFGGGGCFGGAA==FC:9FFGGC<?,5EFFEF,3<A>;8:9<F%5CDFFDEFDDF<:4C<C@BED8#@;;>#C9F5G@F:1#>F:FE??,;C29EEFCCBC?@GFGCGEEGGFCGFGGD.(CG.?E#FCGFGGGGFCGEC<:4EGFGF5F>=DCDBFBC7DB;#30BBGFEC,C/%EG<<?CGGF:9,#E<GGGFFCGFFF<GGFECA?<BEDFGGGGGGGGGFDDGGGGGGGGGGAFFFCDF>FGGGGGGGGGGGGGGGGGGDC9FGGGF@F<FGGGGGGGGGGGGGGGGGGGGGEEGGGGGGGGGF<GGGGGGFGGGGGGCC@CA
@QJ 95
TAGGGAGTATTTGGCAATGGGGGAAACCCTGACCGAGCAACGCCGCGTGTGCGATGGAGTCCCTCAGGGACGTGAAGCACTGTGGGGGGCCGCCAAACGGGCGGGCAGGAAATGGCCCGTCCCCGAGGAGCCCCCTAGAAAGCGACTGCTAACCACGTGCCAGCAGCAGCGGTAATACGTGGGTCGCAAGCGTTATCCGGAATCATTGGGCGTAAAGAGTGAGCAGGCGGTCCGGGAAGTCCGCGGTGAAATGCGGGGGCTCAACCCCCGCAGGCCGCGGATACTTCCGGTCTGGGGTGCGGGAGAGGCGGACGGAACTCCGCGTGTAGCGGTGAAATGCACTGATACGCGGAAGAACACCGGTGGCGAAGGCGGTCCGCCAGACCGATACCGACGCTCAGTCACGAAAGCGTGGGGAGCAAATAGGATTAGATACCCT
+
FGGC@DCGFGGGGGFGGGGFGGGGGGGGGGGGGGGGGGGGGGGGGGGGGGGGGGGGGGGGDFGGGGGFFGGGEGGGFFGGGGGGGGGGGFGGGG>7FGGDCF7@CG8EGGGGFFGDFGGDECECEDECEGGGGGGG>CFFGGCEGGEGGFFGGGGGGEFGGGGGGC6/FFGECCECF?FFGGDDFGEGEDGEC:;*AC8<E<=<F7CEFC8?FCECACECC.9:.FGGE?:ECEED9*3ECEEC<7<DGGFGGFGGEB<,#>8:EGGGGGFEGB=<>FGGCFCFCC<*B>,FCFCCBC>7ECGGGGGEFEF<CFFGC@BEF@+=9GGGGGGACCGGGGFEAGGGDGGDGGGGGGGGFGGGGGGGGGGGGGGGGFCCFCD<8GGGEEGEGGGGGGGGGGGFGFFDGFGEGGGCGGFGGFFE9FFGGGGFGFGGGGCCCC@
@QJ 96
TGGGGGATATTGCACAATGGGGGAAACCCTGATGCAGCGACGCCGCGTGGAGGAAGAAGGTTTTCGGATTGTAAACTCCTGTCGTTAGGGACGATAATGACGGTACCTGACAAGAAAGCACCGGCTAACTACGTGCCAGCAGCCGCGGTAAAACGTAGGGTGCAAGCGTTGTCCGGAATTACTGGGTGTAAAGGGAGCGCCGGCGGGAAGACAAGTTGGAAGTGAAAACCATGGGCTCAACCCATGAATTGCTTTCAAAACTGTTTTTCTTGAGTAGTGCAGAGGTAGATGGAATTCCCGGTGTAGCGGTGGAATGCGTAGATATCGGGAGGAACACCAGTGGCGAAGGCGGTCTACTGGGCACCAACTGACGCTGAGGCTCGAAAGCATGGGTAGCAAACAGGATTAGATACCCT
+
EEFGDGGDCGGGGGGGGGGGFEGGGGGGGGGGGGGGFGEGGGGGGGGGGGGGGGGGGGGGGGGGGGGGG>FGGGGGFFGGGGFGGGGGFGGGGGGEGGCFFGGFGCEFGGGGGFGG@DFGGCFGFGGGGDGCCA,F:FF:FCE,>FFG<CEGGCE%=FGG=8GG@FFGC@FFF=FDEE86CFFGG=</FFGGGGDGC9CE#CCDFGG<@A,09FFGFAFFGGGGGFGG8CGGGEE5D:CFGGGGGFGFGGFGGFC#FFFGGGGDD9EDFFFGGGCGFDF5GGEFF<<<9GFE@EFFF>@<GGGEGGF@FFCFGGGGFGGGGGGGGCEGFEGGGFFGFFGGGGGGGGGGGFGGF@EDGGGFFFCA<DFGGGGGGGGGGGGGFGCFEGGGE<FGGGGGF<GFGGGGGGGCGGGCCCCC
@QJ 97
TTGGGAATATTGCACAATGGGCGCAAGCCTGATGCAGCGACGCCGCGTGCGGGATGACGGCCTTCGGGTTGTAAACCGCTTTTGATCGGGAGCAAGCCTTCGGGTGAGTGTACCTTTCGAATAAGCACCGGCTAACTACGTGCCAGCAGCCGCGGTAATACGTAGGGTGCAAGCGTTATCCGGAATTATTGGGCGTAAAGGGCTCGTAGGCGGTTCGTCGCGTCCGGTGTGAAAGTCCATCGCTTAACGGTGGATCTGCGCCGGGTACGGGCGGGCTGGAGTGCGGTAGGGGAGACTGGAATTCCCGGTGTAACGGTGGAATGTGTAGATATCGGGAAGAACACCAATGGCGAAGGCAGGTCTCTGGGCCGTTACTGACGCTGAGGAGCGAAAGCGTGGGGAGCGAACAGGATTAGATACCCT
+
FFGGGGGGGGGGGGGGGGGCFGGGGGGGGGGGGGGGFGCGGGGGGGGGGGGGGGGGGGCGEEGGGGGGGGGFGGGGGGGGGGGGGFGFGGCCGGFFFGGGGGGGGGGGGGGGGGGFFGGGGFGGGGCCCG?GDFFGGGGGF8FGGGGGGGGGGGGFGFGGGGFCGCCF>GGGC:C<CEF?FGGGGGFFFCGFGECE<CGFGGGGFD?:EGDGECEEGGGGGGGGGGG?C5?FFGFCEFGCCCDGGCC:ED,FD2<:>GGGDGGGGGGGGGEGGGF@CGGEGGGEFGGDGFEFCGCGGGGGGGGGGEGEACGGGGGGGGGGGGGGGFGFC@8,GGGFGGGGGGGEGGCCGGGGFGGGGGGFGDDDGGGGGGGGGGGGGGGGGGFFGGFEGGGGGGGGGGGGGGGGGGGGGGGGGGGGGGCB@CC
@QJ 98
TAGGGAATCTTCGGCAATGGGGGCAACCCTGACCGAGCAACGCCGCGTGAGTGAAGAAGGTTTTCGGATCGTAAAGCTCTGTTGTAAGTCAAGAACGAGTGTGAGAGTGGAAAGTTCACACTGTGACGGTAGCTTACCAGAAAGGGACGGCTAACTACGTGCCAGCAGCCGCGGTAATACGTAGGTCCCGAGCGTTGTCCGGATTTATTGGGCGTAAAGCGAGCGCAGGCGGTTTGATAAGTCTGAAGTTAAAGGCTGTGGCTCAACCATAGTTCGCTTTGGAAACTGTCAAACTTGAGTGCAGAAGGGGAGAGTGGAATTCCATGTGTAGCGGTGAAATGCGTAGATATATGGAGGAACACCGGTGGCGAAAGCGGCTCTCTGGTCTGTAACTGACGCTGAGGCTCGAAAGCGTGGGGAGCGAACAGGATTAGATACCCT
+
GFGGCFGGGGGGGGDGGGFFGGDGGGGGGGGGGFGGEEEGGGGGGGDFFGGGGGGGFGGFGFFGGGGGDGGFGFGGGGGGGGGCFGFGFGGG,?FGGDG7FGGGGGGGGGGGGGGGGGFGGGGGGGGGGGFCFGGGGG9FGGGCEGGGGGGG@>EFFFG>GGGGDGG@GGG;GGGG6BFACFCFCFGGGGGGGGGGG=9FGGDFEGFFFFG8CGGGGGEGEDGEGC8=E<CEEECCFFGFD:FFFF@FEGFGGGFCEFFD9EF5FGFGFFFGFFGCFCGGGGGGDFDFFECEB=GGGDFAFFEE?CGGGF?EF9FGFFFGGF9FFFAFC@F7GFFEFGGGGGEEDGGFEGECFFGGGGGFFGGGGGGGGGGGGGGGGGGGGGGGGGGGGGGGFFDGGGGFGFGGGGCGGDGGGGGGGGGGGGFGGGGGFGFFFFFFA@,C@
@QJ 99
TAGGGAGTATTTGGCAATGGGGGAAACCCTGACCGAGCAACGCCGCGTGTGCGATGGAGTCCCTCAGGGACGTGAAGCACTGTGGGGGGCCGCCAAACGGGCGGGCAGGAAATGGCCCGTCCCCGAGGAGCCCCCTAGAAAGCGACAGCTAACCACGTGCCAGCAGCAGCGGGAATACGAGGGTCGCAAGCGTTATCCGGAATCATTGGGCGTAAAGAGTGAGCAGGCGGTCCGGGAAGTCCGCTGTGAAATGCGGGGGCTCAACCCCCGCAGGCCGCGGATACTTCCGGTCTGGGGTGCGGGAGAGGCGGACGGAACTCCGCGTGTAGCGGTGAAATGCACTGATACGCGGAAGAACACCGGTGGCGAAGGCGGTCCGCCAGACCGATACCGACGCTCAGTCACGAAAGCGTGGGGAGCAAATAGGATTAGATACCCT
+
9FFGGGGGG<FFGGGGGGGGGGGGGGGGGGGGGGGGGGGGGGGCFGGGC?DFCFFGCGGGEGGFFGFGGE7FFGGGGGGGGGGFGGGGGGGGGGGGGGGEGGGGGGGGGGGGFGGGGGGEGGGGGGDCGGG*A8C>FCFGGGGGGG*:CGFF8FFGG8CEFGGGGGGC8EGC*:88A+8**2>AFGCEGGGGCGC5:FGG5EGFFECCF>+?CCF<9+<@F@EC2GGG:CC*1:<CC:C<CCCC#ECDGCF7GGGGGGGFC:CFGGGEBFFCGGGEFCFC@G>GGFEFDFCEEEF>FGFC7D@,7CCECF@F@GGGGGGFGDEFFGGGGGGDGFFFFF?FCGEGGGFDFCFGGGGGFF:GGGEDFFCGGGGGCGGEECGFF7GGF@F<FGGGGGGGGGGGGFFDEGGGDGGGGGGGGGGGGGGGGGGGGF9FFGCCCC<
@QJ 100
TGGGGAATATTGCACAATGGGGGAAACCCTGATGCAGCAACGCCGCGTGAGTGACGACGGCCTTCGGGTTGTAAAGCTCTGTCTTCAGGGACGATAATGACGGTACCTGAGGAGGAAGCCACGGCTAACTACGTGCCAGCAGCCGCGGTAATACGTAGGTGGCGAGCGTTGTCCGGATTTACTGGGCGTAAAGGGAGCGTAGGCGGATTTTTAAGTGAGATGTGAAATACTCGGGCTTAACCTGAGTGCTGCATTTCAAACTGGAAGTCTAGAGTGCAGGAGAGGAGAAGGGAATTCCTAGTGTAGCGGTGAAATGTGTAGAGATTAGGAAGAACACCAGTGGCGAAGGCGCTTCTCTGGACTGTAACTGACGCTGAGGCTCGAAAGCGTGGGGAGCAAACAGGATTAGATACCCT
+
FGGFGGGGGGGGGGGGGGGGGGGGGGGGGGGGGGGGGGGGGGGGGGGGGGGGGGGGGGGGCGGGG?FGGGGGGGGGGFGGFGGGGGGGGGFGGGGGDC@?E:FFGGFFGFGCFGGGGGGGGGGGGGGGGGGGG3?FGG@FGGGGGGGGGG9CGGFFGGFGEGGG>CFGEFDCGGGGGGGGFGGGGGGGFGGGGGGFGGGC8GGGEFCGFCGGGFGGFADAFGGGFGGGGGGGFCFGGGGF=::4FGGGGGFGECCGGGFGGGGGGGFFFFGGGGFFFFGGFGGGGGGGGGGFGGGGGGCGGGGGGGGGGGGGGGGGGGGGGGGGGGGGGGGFDGGGFGGGGGGGGEDGGGGGGGCGGGGGGGGGGGGEGGGGGGGGDEGFGDGGGGGGGGGGGGGGGGGGGGGGGGFGGGFCCCCC
@QJ 101
TGAGGAATATTGGTCAATGGACGCAAGTCTGAACCAGCCATGCCGCGTGCAGGAAGACGGCTCTATGAGTTGTAAACTGCTTTTGTACGAGGGTAAACGCTCTTACGCGTAAGAGCCTGAAAGTATCGTACGAATAAGGATCGGCTAACTCCGTGCCAGCAGCCGCGGTAATACGGAGGATCCAAGCGTTATCCGGATTTATTGGGTTTAAAGGGTGCGTAGGCGGTTTGATAAGTTAGAGGTGAAATACCGGTGCTTAACACCGGAACTGCCTCTAATACTGTTGAACTAGAGAGTAGTTGCGGTAGGCGGAATGTATGGTGTAGCGGTGAAATGCTTAGAGATCATACAGAACACCGATTGCGAAGGCAGCTTACCAAACTATATCTGACGTTGAGGCACGAAAGCGTGGGGAGCAAACAGGATTAGATACCCT
+
FFGGGGGGFGGGGGGGGGDEFGGGGG@GGGGGGGGGGGGGGGGGGGGGGGGGGGGGGGGGDGGGGGGGGFEFGG,<FG9FGGGGGGGGFFEGGEGGGGGC@F<EFGGGGGGGGGGCF@FGGGGGGCFGGGGGGGGGGGGGCFGFGFFGGFGGEFCCC>DFGDDGGDFEBF;FFGFGGGGGFDGDGEGGFCFFGFFC5B=8F?GF==A@C8CGGGGFGGGGGGGGGGGGGFAGGFFFGGGFGFGCFGGGEC@GGGGFGFFGGGGBGGGFFFC<EGGFD4@:FGGGGGGGFGGF;FFGGGGGGGECDEGGGGGFGGGGF<D<GGGGEGFGGGGGGGGGGGGFE9GGGGFGGGGFGGGGGFGDGGGGGGGGGEFGGGGGGGFGFCGGGGGDGGGGGFGGGGGGFGGGGGGGEGGGGGGGGGGGGGGGGGGGGFFB,CCC
@QJ 102
TGAGGAATATTGGTCAATGGACGAGAGTCTGAACCAGCCAAGTAGCGTGAAGGATGAAGGTCCTACGGATTGTAAACTTCTTTTATAAGGGAATAAAACCTCCCACGTGTGGGAGCTTGTATGTACCTTATGAATAAGCATCGGCTAACTCCGTGCCAGCAGCCGCGGTAATACGGAGGATGCAAGCGTTATCCGGATTTATTGGGTTTAAAGGGAGCGTAGGCGGGTTGTTAAGTCAGTTGTGAAAGTTTGCGGCTCAACCGTAAAATTGCAGTTGATACTGGCGACCTTGAGTGCAACAGAGGTAGGCGGAATTCGTGGTGTAGCGGTGAGATGCTTAGATATCACGAAGAACTCCGATTGCGAAGGCAGCTTACTGGATTGTAACTGACGCTGATGCTCGAAAGTGTGGGTATCAAACAGGATTAGATACCCT
+
FFGGGGGGGGGGCFFGGGGGGGGGGEGFGGGGGGGGGGDGGG<FGGGGGGGGGGGGGGGGGCDGGGGGCEGGGGGGGGG9FGGGGGGFGGGGGGGGGGGCGGGDGCBF<E<FGFFDGGGGGCFFEFFGGFGCGGFEFGFGCG:FGGGDGFFAFFGGGGFFFGGGF;GGGGFGG7DC??G;FGGGEFEGGGGGGCGEFFEFFFGFGGGCFC?CCCECCCFCCEDFGGGGFEGGFFGGF@><GF<CFFGGG?GGGGGGF@FC>GGFFCFFCFD?CGGGGGFGEGGGEGGGGGGGGGFGFC,@FGFGGGGEGGGGGGGFB,GFGGGGGGGGGGGE=GGGGFGGGGGFGFGGGGGGGGFBGGGCGGGGGGCGCGFGGGGGGGGGECGGGGGGGGGGGGFGFGGGGGGGGGGGGGGGGGGCGGGGGGGGGGGGFGGCCAC@
@QJ 103
TGAGGAATATTGGTCAATGGACGAGAGTCTGAACCAGCCAAGTAGCGTGAAGGATGAAGGTCCTACGGATTGTAAACTTCTTTTATAAGGGAATAAAACCTCCCACGTGTGGGAGCTTGTATGTACCTTATGAATAAGCATCGGCTAACTCCGTGCCAGCAGCCGAGGTAATACGGAGGATGCAGGCGTTATCCGGATTTATTGGGTGTAAAGGGAGCGTAGACGGCTTTGCAAGTCTGATGTGAAAGGCGGGGGCTCAACCCCTGGAGTGCATTGGAAACTGTGGGGCTTGAGTGCCGGAGAGGTAGGCGGAATTCCTAGGGTAGCGGTGAAATGCGTAGATATTAGGAGGAACACCAGTGGCGAAGGCGGCTTACTGGACGGTAACTGACGTTGAGGCTCGAAAGCGTGGGGAGCAAACAGGATTAGATACCCT
+
G@CFGGGG<FGGFEFFGGGGGGGG7FFGGGGGA<CEFF-FEGE<FFGGG@DFFE<FGGGGG<EFAEG@B,BE9FGGGGGFGGGGGFEFAF?EFFGDFD,,,CFCCFGG8B?7FGGGDCDFGGGGGG@FFGGG<F5EAFEC95@CFFEEE;BE+>7&A88BFDDEF$@CFFEGFCEGFF@<FCD;>E@C65<CFCFC*CGFFFFGGC<EFC@FFGDFEFCEGG=GFF=<C0?<F9FGFGGGGGGGGGECEGFFCGFGFFFFFFCEFC@>$GG=FC2FFFFF8FF3@+7FEFGGFFFFF8E<GGGFE7FCEAGGFECGGGFEE,GGGGGGGGGGGGGGGGGGGEEAFCGGGGGGGGGGGGGGCGGGGGGGGGGGFA<EGGGGFGEGGGGGGGGEGFGGGGGGGEGGGGGGCAGGF<GGGGFGFGGGFDFGGGGCCCCC
@QJ 104
TGGGGAATATTGCACAATGGGGGAAACCCTGATGCAGCGACGCCGCGTGAGTGAAGAAGTATTTCGGTATGTAAAGCTCTATCAGCAGGGAAGATAATGACGGTACCTGACTAAGAAGCACCGGCTAAATACGTGCCAGCAGCCGCGGTAATACGTATGGTGCAAGCGTTATCCGGATTTACTGGGTGTAAAGGGTGCGTAGGTGGCAAGGCAAGTCTGAAGTGAAAATCCGGGGCTCAACCCCGGAACTGCTTTGGAAACTGTTTAGCTAGAGTACAGGAGAGGTAAGTGGAATTCCTAGTGTAGCGGTGAAATGCGTAGATCTTAGGAGGAACACCAGTGGCGAAGGCGACTTACTGGACTGCTACTGACACTGAGGCACGAAAGCGTGGGAGCAAACAGGATTAGATACCCT
+
GCFFG@@FGGGGGGGEFFFFFDGGGGGGEGFGGG9FFGCFFEEEFGGFFFG?FG,5CFFCE9FFFECBFGGCFGGFFFGFFEEFFGFFGCAFCF9B,E<@FCECGGE@9DF<AF8BF<AFFDEGC+8BFFG9B,=<DFFGFEGCG7B7:?CCFDGFG=EF9C:FDF<(<:F=FCE*#FFCFFFGGFFFB?<:9<FCC@EFEGGFF>>@,8;>E@E=C/8@2<FGFFGFFFG>GF@EG1<CC5>:GCF<C4=ACFF9?F7C=+:ECFAE<E9=9FE;E>F6<F9FA?E<FEA?FF9?FB8CGDFEEGGFECEEC:F7D<,9FA,,EB8FFFGFEDDC8FC,EFCFCFCEC:GFGGGGGGCFCGGGFAFFE<FCE@CFFGFFCGGFGCC@@EDEFAGFDFGGGGGGGFEFGFCA@<@
@QJ 105
TGAGGAATATTGGTCAATGGACGAGAGTCTGAACCAGCCAAGTAGCGTGAAGGATGAAGGTCCTACGGATTGTAAACTTCTTTTATAAGGGAATAAAACCTCCCACGTGTGGGAGCTTGTATGTACCTTATGAATAAGCATCGGCTAACTCCGTGCCAGCAGCCGCGGTAATACGGAGGATGCAGGCGTTATCCGGATTTATTGGGTGTAAAGGGAGCGTATACGGCTTTGCAAGTCTGATGTGAAAGGCGGGGGCTCAACCCCTGGACTGCATTGGAAACTGTGGGGCTTGAGTGCCGGAGAGGTAGGCGGAATTCCTAGTGTAGCGGTGAAATGCGTAGATATTAGGAGGAACACCAGTGGCGAAGGCGGCTTACTGGACGGTAACTGACGTTGAGGCTCGAAAGCGTGGGGAGCAAACAGGATTAGATACCCT
+
GGGGGGGGGGGGGEGGGGGGGGGGFGGGGGGGGGGGGGGFGGGGGGGGGGGGGGGGDGFGGFFGGGGGF@CFFGGGGGGFGGGGGGGCGFFGFGGGGGGGGGGGGGDAFF+BCEECFCFEFDFGGGGGGGGGGFGEGGGGC,C7FGGGDGGGDDCEGGGFDBG>GG5<;CFGGFCBEGCEEFGFGG:?FGDGFGDD:<:CFC:B5BFGGF@<DGGGEGF>C#9DCC8<C<C<GGGGFDB9?CCCGGGGDGGGGFF>87GGFE<7CCABFGGFC9GGFGGGF2>9CFGFFAFA8GGFCCBEFGFGGGEGGGFGGGGFEFCGGGGGGGGGGDGGFGGEFE<GFC,GGGGGGFGGEGFCGFCGGGGGGGGGGGGGGGGGGGGGGGFGGGGGGGGGGGFGGGGFFGFGDGGEFCGGGGGGGGGGGGGGGGEGGGGCCCCC
@QJ 106
TAGGGAGTATTTGGCAATGGGGGAAACCCTGACCGAGCAACGCCGCGTGTGCGATGGAGTCCCTCAGGGACGTGAAGCACTGTGGGGGGCCGCCAAACGGGCGGGCAGGAAATGGCCCGTCCCCGAGGAGCCCCCTAGAAAGCGACTGCTAACCACGTGCCAGCAGCCGCGGTAAGACGTTGGTCGCAAGCGTTATCCGGAATCATTGGGCGTAAAGAGTGAGCAGGCGGTCCGGGAAGTCCGCGGTGAAATGCGGGGGCTCAACCCCCGCAGGCCGCGGATACTTCCGGTCTGGGGTGCGGGAGAGGCGGACGGAACTCCGCGTGTAGCGGTGAAATGCACTGATACGCGGAAGAACACCGGTGGCGAAGGCGGTCCGCCAGACCGATACCGACGCTCAGTCACGAAAGCGTGGGGAGCAAATAGGATTAGATACCCT
+
CGGGGGGFFFGGGGGGGGGGFGGGGGGGGGFFGGGGGGGGGGGGGGGGGGGGGGGGGGGGFGGFGGCGGGGGGGGGGGGGGFGFCFGGG@E:1F7FG>8CGE1<?:88C*;F:<6*<FCE>EGGC**5*/*;EGGC@@ECF88**:8*233CCFFC8*22;98C626//:1?.A:#3384#CFEFCCCEE5@7;;:0<8C<?CEC9@GGG>B7CCF;3<<9+?C=DEE?:::GGCE=>C:?FEDE=(5CC;7GGGGGFD,<::8C?CGEA<.EF:@GGFBGGGGGGDGGFDF7GEGE@GDCGEFGGGGCGFF@EEGFCGGFGCGGGGGGGGGGGGFFCGFGEFGFGGGFCGGGGGGGFEGGGGGGGFGGGGGGGGCGFFGGGGGGFGGFF@7GGGGGGGGFF8FDGGGFGGGGGGGGGGGGGGGGGGGGGFF8GCCCCC
@QJ 107
TGGGGAATATTGCACAATGGGGGAAACCCTGATGCAGCGACGCCGCGTGAGTGAAGAAGTATTTCGGTATGTAAAGCTCTATCAGCAGGGAAGAAACTGACGGTAAGTGACTAAGAAGCCCCTGCTAACTACGGGCCAGCAGCCGCGGTAATACGCAGGGGGCAAGCGTTTTCCGGATTTATTGGGTGTAAAGGGAGCGTAGGTGGTCATGTAAGTCTGAAGTTAAAGCCCGGGGCTTAACTGCGGTAATGCATCGGAAACTGGCAGGCTAGAGTGCAGGAGAGGGAAGCGGAATTCCTTGTGTAGCGGTGAAATGCGTAGATATTAGGAGGAACATCAGTGGCGAAGGCGGCTTACTGGACTGCAACGGACTCTGAGGCACGAAAGCGTGGGGAGCAAACAGGATTAGATACCCT
+
FCGGGGGGGGGGGFGGGACC86CFGGG<FGFGF<CFFG7@CEGGGGGGGGGGGGFGGGGE9EFFGGE4C4CFF9F,EFFD?F,,,,BFAB+BFGGC,C?<BFC7D7,C,AEG9E@?EC8B>9,@+(F:D/0B50C:+@F7FC<>C?4@:90,@D8*>FFCFF78CB3*=))B<96?9+?;)*<1,;,@+:CC@*=(DCF8CFC9<?,3,,:7;AEE77FE9F@,FFE@@+7F+GF9F8FC83++?A,<,,7C+@+C9FCAGGF:,8,9EB5<9<GFEEE,FGFFA+7@GFGFF9,B<9+,GGECGGGGGDGGCGEFE<GGGGGF9<DFEC,GCF<E6@GGGCGGGGGGGGGGFC<6FAFE6GFB,GF79GFC,GGGFDFC,7EGFGEC:FGFF9GGGFGGGGGGGGGGFGFCA8CA
@QJ 108
TGAGGAATATTGGTCAATGGACGAGAGTCTGAACCAGCCAAGTAGCGTGAAGGATGACTGCCCTGTGGGTTGTAAACTTCTTTTATACGGGAATAAAGTGAGCCACGTGTGTCTTTTTGTATGTACCGTATGAATCAGGATCGGCTAACTCCATGCCAGCAGCCGCGGTAATACGGAGGATCCGAGCGTTATCCGGATTTATTGGGTTTAAAGGGAGCGTAGGCGGGTTGTTAAGTCAGGTGTGAAAGGTTGCGGCTCAACCGTAAAATTGCAGTGGATACTGGCGGCCTTGAGTGCAACAGAGGGAGGCGGAATTCGGGGTGTAGCGGTGAAATGCGTAGATATCACGAAGAACTCCGATGGAGAAGGCAGCTTACTGGATTGTAACTGACGCTGATGCTCGAAAGAGTGGGTATCAAACAGGATTAGATACCCT
+
GGEGGCFF<FGG,6EFGGGDEEEECFCCCFGCFGGGGGGF8FD,CFCEEEEEGGG8FGFFFFFFGGGFGBC+8FF9?FA,CFFGFFCCEGGG>FF,C?FF<FGGGFGCEEG,E,EEGGGFC,,:,CF@F7E8EDA,A?F8<FCEEF@DFFFG,,,>CDAEGFFF78+B&FC9:@:F8::@7C2=<C:BFF9B<>=1*6CFBF<@CFG7:,A8=GC2D58E;EDGF>87F@-8@?<<%EB,FFDG>@D@#F:<CF<8F7CB7>E,B@:EBDCGGFC,EB,GF:F@8,+8EB<GFC,GGE@=CFF@B+GFF8GGF?+F>++=F?GF7CGGGEF9GGGFB,FGFE,<6GGDGGFFFFC8C7GGF<F9GFGGGFGFDFGGGGFFFE9FGFGCGGGGFE@EF7F<FB<AFFC,GGFGGFGFFFCGGGGGFFGGGGFCCCCC
@QJ 109
TGAGGAATATTGGTCAATGGACGAGAGTCTGAACCAGCCAAGTAGCGTGAAGGATGACTGCCCTGTGGGTTGTAAACTTCTTTTATACGGGAATAAAGTGAGCCACGTGTGGCTTTTTGTATGTACCGTATGAATAAGGATCGGCTAACTCCGTGCCAGCAGCCGCGGTAATACGGAGGATCCGAGCGTTATCCGGATTGATTGGGTTTAAAGGGAGCGTAGGCGGGTTGTTAAGTCAGTTGTGAAAGTTTGCGGCTCAACCGGAAAATTGCAGTTGATACTGGCGACCTTGAGTGCAACAGAGGTAGGCGGAATGCGTGGTGTAGCGGTGAAATGCTTAGATATCACGAAGAACTCCGATTGAGAAGGCAGCTTACTGGATTGTAACTGACGCTGATGCTCGAAAGTGTGGGTATCAAACAGGAGGAGATACCCT
+
FDAEDEGFFGD,CCFFFFA8EFDEGGGGECCF9,CFGFEGE,EEDFFGC7CE8FCEEFGG<FFGGGGCEGE@FFE<FFEEEFGGFFGGF7@C:FF,E9CF<9F,,BFF@GFG7EECFGGGCGCGG9,?A=E@,8B?1B=F@CCGGFCF/4@8:@=CF:>FGGFFGCAGG:CG;F@7@:F/5FGGECDC>B8F@<7<C<C#6<EFFG<BEF<<FGG>CEC5DF>7>:@2AF9D;>C?@?B30GG>GGGFEC?FCEGFD7CCCEE<GFFFAFFDFE<CEGFDGGFB7FFEE<GGGGFFFEFEGGGGFCGGFFFFFE=+DGFEGGGGGC7DE9GGGGGGF<FFFF<FGFGGGGFFFCFBCFCGGGGGGGGGGFCF6,9FE9GFEFFF<GGDGGGDGFFFF:ECDCGGGGGGDGGFC@FAGGGFCGGF@,,GGGGCBCC8
@QJ 110
TGGGGGATATTGGACAATGGGGGCAACCCTGATCCAGCGACGCCGCGTGAGGGAAGAAGGTTTTCGGATTGTAAACCTCTGTTGACGGAGAAAAAAATGATGGTATCCGTTTAGAAAGCCACGGCTAACTACGTGCCAGCAGCCGCGGTAATACGTAGGTGGCAAGCGTTGTCCGGAATTACTGGGTGTAAAGGGAGCGCAGGCGGTACGGCAAGTCTGATGTGAAAGCCCGGGGCTCAACCCCGGTACTGCATTGGAAACTGTCGTACTAGAGTGTCGGAGGGGTAAGTGGAATTCCTAGTGTAGCGGTGAAATGCGTAGATATTAGGAGGAACATCAGTGGCGAAGGCGGCTTACTGGACTGAAACTGACACTGAGGCACGAAAGCGTGGGGAGCAAACAGGATTAGATACCCT
+
GGGGGE@FFGGEEGGGGGGGGGGGGDGFGGGGGGGGBDEGGGGGGGGGEGGGGFGGGGGGGGGGGGGEGGGGGFGFGGGGGGGGFGGGGGGGGGGCGGGFDFGGFGFFGDEFFGFGGGGFFGEGGGGGGGGGGC:FGGC*>;9FCC:FFCCCFGG:FFGFGFCGFCF;F;EGGGGECFFFGFGGGGCC8FGGGFGGGGGGGE<8CEEEEEGGGFGFGGGGGGGGGGGGGEFGG:GDCGGFFGGGGGFGGFCG=GGGGFFFGGGFGGGGFFFGGFBF>/CCGGGGECGGFFE?A8GGF9FDGGGGGGGGGGGGGGGGGFGFGFGGGCFFGEFGGGEGGGGGGGGGGGGEGGGECFGGFGGGGGGE9GGDGGGGFGGGF@CGGGGGGGGGGGGGGGGGGGGGGGFGFEFGGGGCCCCC
@QJ 111
TAGGGGGTATTTGGCAATGGGGGAAACCCTGACCGAGCAACGCCGCGTGTGCGATGGAGTCCCTCAGGGACGTGAAGCACTGTGGGGGGCCGCCAAACGGGCGGGCAGGAAATGGCCCGTCCCCGAGGAGCCCCCTAGAAAGCGACTGCTAACCACGTGCCAGCAGCAGCGGTAATACGTGGGTCGCAAGCGTTATCCGGAATCATTGGGGGTAAAGGGTGAGCGGGCGGTCCGGGAAGTCCGCGGTGAAATGCGGGGGCTCAACCCCCGCAGGCCGCGGATACTTCCGGTCTGGGGTGCGGGAGAGGCGGACGGAACTCCGCGGGTAGCGGTGAAATGCACTGATACGCGGAAGAACACCGGTGGCGAAGGCGGTCCGCCAGACCGATACCGACGCTCAGTCACGAAAGCGTGGGGAGCAAATAGGATTAGATACCCT
+
GGGFGGDGGFGFAFGGGGGGGFGGGGGGGGGGFGGGGGGGGDGGGGGGGGFFGGGGEGGGGGGGGFGG?+<@?=F@FGCFGFGGGGGGGGFGG7CCFGGG>EEGG88CCEFG7CCG885:>EGC8?ECEECGGGG*AFFDFFGEEE:ECFGF?;AEE/8E5@?F*0C8,;8>2?E<FG*38:CEE>58E855;?/:CC5>885C#C<:CF#21<CG2'09<#:<#C>5GGE?8;EGG>GE<CD<@C3$<CFCCGEGE6@5;8C6:FGEBEG>GGB:-C=;@,<=*<1*:@,ECB77GGEE?GFFF:GECC<37GGDGCF@F:+,,GGECGGGGGGGGGF@<GFGEEFECCGGGFAGF:7GFFGGGGGGGGGGFCFC@7FC<CE@CGCDFEGGGEDGGFFFC,FEGGFDGGGEFCGGGGGGGGF@GGGGGGGGGGCCCCC
@QJ 112
TAGGGAGTATTTGGCAATGGGGGAAACCCTGACCGAGCAACGCCGCGTGTGCGATGGAGTCCCTCAGGGACGTGAAGCACTGTGGGGGGCCGCCAAACGGGCGGGCAGGAAATGGCCCGTCCCCGAGGAGCCCCCTAGAAAGCGACTGCTAACCACGTGCCAGCAGCAGCAGTAATACGTGGGTCGCAAGCGTTATCCGGAATCATTGGGCGTAAAGAGTGGGCAGGCGGTCCGGGAAGTCCGCGGTGAAATGCGGGGGCTCAACCCCCGCAGGCCGCGGATACTTACGGTCTGGGGTGCGGGAGAGGCGTACGGAACTCCGCGTGTAGCGGTGAAATGCACTGATACGCGGAAGAACACCGGTGGCGAAGGCGGTCCGCCAGACCGATACCGACGCTCAGTCACGAAAGCGTGGGGAGCAAATAGGATTAGATACCCT
+
EFFFGGCFFGGGGGGGGGGCFGGGGGGGGFGGGGGDGGGGGGGGGGGGGGGGGGGGEGG@FGGGGGGGGGGEEEFFGGGGGGGGGGGGGDFFDFGGGGFFGGGGGGEGGGGCEGGGGGGGGG5C>8EG*AD5EGGGGC+CFFGGGGDGGGGGFGGGECCCFGGFFGGFFFGDEFGGFFDG6?7C?EGG>C:E=C;CG75?3?>FFG:FGGFG>C?FG0;CC&<F/GFGGGEDEDG=95?EFCDDEE<3=9A>GEECE@B8=C?4EGGEGFF<EGEGGFGGEFF><1*FFBGFEGGEEGGGGGFDGFFC@@3=@FGGGCGGGGDGGFF>FGGFGGEEGGFFAGGGCGDGGGGGFFFEEGGGGGGGGGFGGGGGGGGGGGGGGCGF:FDDFEGEGGGFGGGGFFFGEFGGGGGGGGGGGGGGGDAGGGGGGGGGDFCCCCC
@QJ 113
TGGGGAATATTGCACAATAGGGGAAACCCTGATGCAGCAACGCCGCGTGAGTGATGACGGACTTCGGGTTGTAAAGCTCTGTCTTCAGGGAAGATAATGACGGTACCTGCGGGGGAAGCCACGGCTAACTACGGACCAGCAGCCGCGGTAATACGTAGGTGGCGAGCGTTGTCCGGATTTACTGGGCGTAAAGGGAGCGTAGGCGGATTTTTAAGTGTGATGTGAAAGACTCGGGCTTAACCTGAGTGCTGCATTGCAAACTGGAAGTCTAGAGTGCAGGAGAGGAGAAGGGAATTCCTTGTGTAGCGGTGAAATGCGTAGAGATTAGGAAGAACACCAGTGGCGAAGGCGCTTCTCTGGACTGTAACTGACACTGAGGCACGAAAGCGTGGGTAGCAAACAGGATTAGATACCCT
+
F,EFGGGGGGGDFGGGGF,CACFEEF<AFGGGGGCGGGEFGGGGGGGGGGEFFGGGG,BC,+7CFEG>=CFGGGF9?FGGDFB,@CEG<BF,=F<,C,CEAFDF++:?,==+++8@><C8>FEC@E<D@?@CC##C>FF7>C9>G?AC*9G@FG85>B@*:CF*>EFGGCE<7FB=C@@3@9+C@E2;FCFFFFGAGGC,<@FDFF6F8FF3GAFA3#CCEEE=E9=3>@=7EGFF,FD<ED8F8F88,EB>7,5,,EDC,,F4,E<,EB,GFGGGFD@FGGFFE9,A,<FEEB,FEC4,GGGGCGEGGGGGGGGGGFGGFE,GGGGGFGGFGGGGFGGGGGGGGGC@@CC,FC,ACGFCGGGFFGFE9FC69GGGGFFC@GGGGGGGFGFEF6DGF9GGGGGGF9GGFFCCCCCC
@QJ 114
TAGGGAGTATTTGGCAATGGGGGAAACCCTGACCGAGCAACGCCGCGTGTGCGATGGAGTCCCTCAGGGACGTGAAGCACTGTGGGGGGCCGCCAAACGGGCGGGCAGGAAATGGCCCGTCCCCGAGGAGCCCCCTAGAAAGCGACTGCTAACCACGTGCCAGCAGCAGCGGAAATAGGTGGGTCGCAAGCGTTAACCGGAATCATTGGGCGTAAAGAGTGAGCAGGAGGTCCGGGAAGGCCGCGGGGACATGCGGGGGCTCAACCCCCGCAGGCCGCGGATACTTCCGGTCTGGGGTGCGGGAGAGGCGGACGGAACTCCGCGTGTAGCGGTGAAATGCACTGATACGCGGAAGAACACCGGTGGCGAAGGCGGTCCGCCAGACCGATACCGACGCTCAGTCACGAAAGCGTGGGGAGCAAATAGGATTAGATACCCT
+
F<CFG<@FFDE9FGGGGGGFCFGFEEFFGFFGGG7FBEGG@FEFGGDGGGFFCFDC:FF=EGGGGGFGFCF7FFFGFGFGFGGGCGEE:7>FD@7FCGGE7CFGGGGG>2CFCCF@CGG?>:C*?CCDG*/8AEECCCFFGFGEDC*:FGF9<29CE8@GFEFF68C8C*CC*CEF9+3+<**12:EC8>C5?5;*00/?8EGGF+<7AE5C:;22A3>FG0CC+FE.CE2;?:FCCD1#1103BE#9A#1:E8GGGGGC<8:??:<*:<85CEE@C<EFFBCF<7FFEF>6+C6*5**DGFCGGGGFF7FBGGGFFC7F=@BGGGGEGGGGGGGFGGFA,DGGEGGGGGGDGGGF@GCGDGFGEFGGFCGGGGFCGGGGGGEFEFFFGFEEE@GCDFFGGFFEGGGGGGGGGGGGGGGGGFGGGGGGGGGGGGCCCCC
@QJ 115
TGGGGAATATTGCACAATAGGGGAAACCCTGATGCAGCAACGCCGCGTGAGTGATGACGGCCTTCGGGTTGTAAAGCTCTGTCTTCAGGGACGATAATGACGGTACCTGAGGAGGAAGCAACGGCTAACTACGTGCCAGCAGCCGCGGTAATACGTAGGTGGCGAGCGTTGTCCGGATTTACTGGGCGTAAAGGGAGCGTAGGCGGATTTTTAAGTGAGATGTGAAATACTCGGGCTTAACCTGAGTGCTGCATTTCAAACTGGAAGTCTAGAGTGCAGGAGAGGAGAAGGGAATTCCTAGTGTAGCGGTGAAATGCGTAGAGATTAGGAAGAACACCAGTGGCGAAGGCGCTTCTCTGGACTGTAACTGACACTGAGGCACGAAAGCGTGGGGAGCAAACAGGATTAGATACCCT
+
FGGFGGGGGGGGGGGGGGGGGGGGGGGGGGGGGGGGGGGGGGGDGGEFEGGGGGGGGGGGGGGGGGGGGGGGGGGGGGFCGCGGGFGGFGFGEFGGD<AFGGEEFDFG<?FF?FGGGFG,AABFG7CGGACFG=GFFFGGF9FCFGGEEEGGGGFGGFE<FGFGGGGGF8EGGGGGGD(FFFFCEFGGCFGFFGGGGGGCCGGGGGGGGGGGCFGFGDFE7FDF9CGD>FCFFGGGGGFFGGGGGFDC<GGGGFGDGGFGGGGGFAGFGGFGD8GGFGFFGG>GGFGGFFGFF,GGGGF9GGFFCDGFDGFC@ECGGGGGGGGGGGGFFAFGGGGGGGFGGGGGGGDGGGGFGFCGGGGGGGGGGFFFDFFGCGDGGGGGGGFFDGGGGGGGGGGGGGGGFFGGGGGGGGGC@ACA
@QJ 116
TAGGGAGTATTTGGCAATGGGGGAAACCCTGACCGAGCAACGCCGCGTGTGCGATGGAGTCCCTCAGGGACGTGAAGCACTGTGGGGGGCCGCCAAACGGGCGGGCAGGAAATGGCCCGTCCCCGAGGAGCCCCCTAGAAAGCGACTGCTAACCACGTGCCAGCAGCAGCGGTAAGACGTGGGTCGCAAGCGTTATCCGGATTCATTGGGGGTAAGGGGTGGGCAGGCGGTCCGGGAAGTCCGCGGTGAAATGCGGGGGCTCAACCCCCGCAGGCCGCGGATACTTCCGGTCTGGGGGGCGGGAGAGGCGGACGGAACTCCGCGTGTAGCGGTGAAATGCACTGATACGCGGAAGAACACCGGTGGCGAAGGCGGTCCGCCAGACCGATACCGACGCTCGGTCACGAAAGCGTGGGGAGCAAAGAGGATTAGATACCCT
+
GGGGGGDFGGGEGDFGGGGGGEGGGGD<FEGGGGEGGE@FFGGEGGGGG:CCBFFG7FCFGGGGDAFCFFFFC@FFF?FGGFC9<+:7B:<BC@CGGC7CCCEC8E*8?;;8CCFG,/:E5C;@EG85:8FGGGD58;@F??@G8C*88CC<EFCC5/AFGGF8:6*;8C*?+28+30?**;:EFG5888FE28/5C:?:>%@9,:3/<C#@36>:E/?D84C8#EF<=E55;;CE73E@::C9<599FFFCGDGEF>5:1:<7G8E>?2*1/<:1;1FB?F?<=**EGFF1<<5*>*@CCFF7C7F>@>,,GGGGFBF333+GGGGGGFFCGGGGGFFE5GGF7FF@GGFGGGGGF>@GGEB,,GGGDEGDGGGGFGCFFGFC@@EC@GDEFCC7GFCCFFDCGGFGEGDFCGGGGFGGFFF9GGGF9GFEFEBCAB@
@QJ 117
TAGGGAGTATTTGGCAATGGGGGAAACCCTGACCGAGCAACGCCGCGTGTGCGATGGAGTCCCTCAGGGACGTGAAGCACTGTGGGGGGCCGCCAAACGGGCGGGCAGGAAATGGCCCGTCCCCGAGGAGCCCCCTAGAAAGCGACTGCTAACCACGTGCCAGCAGCAGCGGTAATACGTGGGTCGCAAGCGTTATCCGGAATCATTGGGCGTAAAGAGTGAGCAGGCGGTCCGGGAAGTCCGCGGTGAAATGCGGGGGCTCAACCCCCGCAGGCCGCGGATACTTCCGGTCTGGGGTGCGGGAGAGGCGGACGGAACTCCGCGTGTAGCGGTGAAATGCACTGATACGCGGAAGAACACCGGTGGCGAAGGCGGTCCGCCAGACCGATACCGACGCTCAGTCACGAAAGCGTGGGGAGCAAATAGGATTAGATACCCT
+
FGGGGCCFGGGGGGGGGGGGGGGGGGGGGGGGGGGGGGGGGGGGGGGGGFGGFGGGDGGGGGFGGGGGGGGGGGGGEEGGGGGGGGGGCFDFCFFFGEGCCCFGGGGGGGGFCFFFEG5:EGGGGGDGGGGGG>CEGGGC<@FGGGCEFGG?FFGGG8EEE@CGGGG>8A:E;CECFFF96>ECCEGCCGGGEECEFEGD>860;;+?<8$:<CE:F=GE<'<@:FDEEG>C8EEED3A:EEE;5=+9FF@GGEGGGGGCE5E:DEF5C@37GFC<>GFGGFFEEFCCFFA@C:EEGGGGFCGFF@ECC7FCDGGGF:GC==7GGGGEGGGGGGGFGGFF@EFGGGGDGGGGGGGGGGGGGGGGGGGGGGGGDGGGFEFGDGGGGFC@GGGGGGGGGGGGGFGFGGGGDGGGGGGGGGGGGGGGGGGGGGGGGGCCCCB
@QJ 118
TGGGGAATATTGCACAATGGGCGCAAGCCTGATGCAGCGACGCCGCGTGAGGGATGGAGGCCTTCGGGTTGTAAACCTCTTTTATCGGGGAGCAAGCGAGAGTGAGTTTACCCGTTGAATAAGCACCGGCTAACTACGTGCTAGCCGCCGCGGTAATACGTAGGGTGCAAGCGTTATCCGGAATTATTGGGCGTAAAGGGCTCTTAGGCGGTTCGTCGCGTCCGGTGTGAAAGTCCATCGCTTAACGGTGGATCCGCGTCGGGTACTGGCGGGCTTGAGTGCGGTAGGGGAGACTGGAATTCCCGGTGTAACGGTGGAATGTGTAGATATCGGGAAGAACACCAATGGCGAAGGCAGGTCTCTGGGCCGTTACCGACGCTGAGGAGCGAAAGCGTGGGGAGCGAACAGGATTAGATACCCT
+
CEFGGDGGGGGGGGGGGGGGGGGGGGGGGGGGGGGFFCFFCFFFGDFFDCBFEF8:@EEFG7FCFFGEGGGGCFG<FGGGEGCFGGGGGGDECFFEFGF77@,FEF?<,FFF8C=,CEFFEF9>,,>CFCGD8DFEGG7<DCCF7,>FFC>FGG7:,<FC%7>GGG3<GCBEEC8:CBFFC<:E@>:8CEGGGGCAFGFD<DC#8<23<CGEEC:;EE>EDC*GFFE+AFC9GGF@FGGGFFFEAC=7<FGGFB878<#EFCFF<CCGGF>7DFAF8ECGFFFGFCFCFF<CFBFFACFF7GGGGGF@:E8GGEFA,FGGFBFA;5+GGEEGGGGGGGGGGGGD7GGGGFFGFE@8FGGGGGGGGGGCGGECC7GGGGGGGFGF@EGGFGGGGEGF@EGGGGGGGFDGGGGFGGGFCB8CA
@QJ 119
TGGGGAATATTGCACAATGGGGGAAACCCTGATGCAGCGACGCCGCGTGAGTGAAGAAGTATTTCGGTATGTAAAGCTCTATCAGCAGGGAAGAAAATGACGGTACCTGACTAAGAAGCCCCGGCTAACTACGTGCCAGCAGCCGCGGTAATACGTAGGGGGCAAGCGTTATCCGGAATTACTGGGTGTAAAGAGTGGGCAGGCGGTCCGGGAAGTCCGCGGTGAAATGCGGGGGCTCAACCCCCGCGGGCCGCGGATACTTCCGGTCTGGGGTGCGGGAGAGGCGGACGGAACTCCGCGTGTAGCGGTGAAATGCACTGATACGCGGAAGAACACCGGTGGCGAAGGCGGTCCGCCAGACCGATACCGACGCTCAGTCACGAAAGCGTGGGGAGCAAATAGGATTAGATACCCT
+
FGGGGCGGGGGGGGGGGGFGGGGGGGGGGFGGGGGGGFEEGEGEFGG+CFEAFGGGGGGFFFGGFFE?F7FEGGF<FFGEFFGGGGCFGG@FGGGGGAFGAGGGGEGFFGGFGFGFDDGGGDGGGGGFGFFGDF8F7FFF,@FFEEEEGEGEGGGFGGGGGGGG@5<CBFCFGEGGG@#F<:<FFGAE<GGB9#:/C%AF=GGGEGEEEFCCGGGCA9:?CECCFF7FF>CEEGGGGFC<GFGDFF@EEECDGGCEFGGCFFGFDDC>+0CFGEGDGFDGGGGGGGGDGGEGGGDGGF:GFGFDGGGGGGGGGGFGFFGGGGGGGDGGGGGGGGGGGGGGGGGGGGGGGGGGGGGGGGGF:DGFFGGGGGGGGGGGGGGGGGGGGGGGGGGGGGGGGFGGGGGGGGGGGGCCCCC
@QJ 120
TGGGGAATATTGCACAATGGGCGCAAGCCTGATGCAGCGACGCCGCGTGAGTGATGGAGGCCTTCGGGTTGTAAACCTCTTTTATCGGGGAGCAAGCGAGAGTGAGTTTACCCGTTGAATAAGCACCGGCTAACTACGTGCTAGCAGCCGCGATAATACGTAGGGTGCAAGCGTTATCCGGAATTATTGTGCGTAAAGGGCTCGTAGGCGGTGCGTCGCGTCCGGTGTGAAAGTCCATCGCTTAACGGTGGATCCGCGCCGGTTACGGGCGGGCTTGAGTGCGGTAGGGGAGACTGGAATTCCCGGTGTAACGGTGGAATGTGTAGATATCGGGAAGAACACCAATGGCGAAGGCAGGTCTCTGGGCCGTTACCGACGCTGAGGAGCGAAAGCGTGGGGAGCGAACAGGATTAGATACCCT
+
GCEFFB:FEFGGGGFFFEF,CCFGGGGGGGCFG,CFF?FGGGGGGEFGGGG6FF9:6C,:@CFGGF7FDGDEGGGFGGGGFGGGGGFGGECC:DG,:=4+@FFD9FF9<FD<FECEFBDC<FDFFF7CEF@E8:E9@C,@F@F;FCG8FCEG**6<FFGGFGCBEFEGEFC7FG7CFFFD5CCECCF<E'E=CGDGGFEE41ACEG>GDACE#(:C8:;EGGEE=:C/G9CFC7<F:ECFG;C=7C:E/A=2/C:F>>*@36*:>3+@::@GFFB,<EGGGC8GGGGGGF<FBCGGFGF:@EDGGGFFF7GGGF9CFCGGGEE5,GF7FCGDF9E9GGGGGGGF?GFF<GGGGFCGFFE,FFGGGGCFF@FFCCGGFE?GGGGF@GGGGGGGGGGGFFFGEEFGGGGGGGGGFF8FC@CB8
@QJ 121
TAGGGAGTATTTGGCAATGGGGGAAACCCTGACCGAGCAACGCCGCGTGTGCGATGGAGTCCCTCAGGGACGTGAAGCACTGTGGGGGGCCGCCAAACGGGCGGGCAGGAAATGGCCCGTCCCCGAGGAGCCCCCTAGAAAGCGACTGCTAACCACGTGCCAGCAGCAGCGGTAATACGTGGGTCGCAAGCGTTATCCGGAATCATTGGGCGTAAAGAGTGAGCAGGCGGTCCGGGAAGTCCGCGGTGAAATGCGGGGGCTCAACCCCCGCAGGCCGCGGATACTTCCGGTCTGGGGTGCGGGAGAGGCGGACGGAACTCCGCGTGTAGCGGTGAAATGCACTGATACGCGGAAGAACACCGGTGGCGAAGGCGGTCCGCCGGACCGATACCGACGCTCAGTCACGAAAGCGTGGGGAGCAAATAGGATTAGATACCCT
+
GCFGGGCGFFGFF@FFFFGGGGGGGGGGGGGGGGGGGGGGGEGGGGGGGCFCEGFDFFGFEGDEFGGGFFFGEGGBFGGD@8FGGGGGGG7FE>FGFFGGCCFGGGGGEEGGFGGFFFGECGGCCCCCC*@EFEEEGFGGG?E8CEEGGGGGGGGF58C;;C6@FGG6C**:;/8<ECGGGGEE?EG*88;ECE;A7C/?8E>FFGGGGGGG@@EG;*ACC38<:@3CGGEEECGC9CC)3::*7C:9FF?CE7GGG;C1@CEFECC8<BD:>GE@CFGDD*EF:=1*;*8*+FC5F*CC@F@DGGFE:F<DGGGGGFF7:>+GGGGGGGGGGGGGGGF@<FFGFC@GGGGGFGGGGF@GEGGGGGGGCCGGGGEFC87DGGGEGF@8GGC7GGFF@FEFF@8GGGGGGGGGGGGGGGGGGF9AGGGFAGGGGGCCCC-
@QJ 122
TAGGGAGTATTTGGCAATGGGGGAAACCCTGACCGAGCAACGCCGCGTGTGCGATGGAGTCCCTCAGGGACGTGAAGCACTGTGGGGGGCCGCCAAACGGGCGGGCAGGAAATGGCCCGTCCCCGAGGAGCCCCCTAGAAAGCGACTGCTAACCACGTGCCAGCAGCAGCGGTAATACGTGGGTCGCAAGCGTTATCCGGAATCATTGGGCGTAAAGAGTGAGCAGGCGGTCCGGGAAGTCCGCGGTGAAATGCGGGGGCCCAACCCCCGCAGGCCGCGGATACTTCCGGTCTGGGGTGCGGGAGAGGCGGACGGAACTCCGCGTGTAGCGGTGAAATGCACTGATACGCGGAAGAACACCGGTGGCGAAGGCGGTCCGCCAGACCGATACCGACGCTCAGTCACGAAAGCGTGGGGAGCAAATAGGATTAGATACCCT
+
GGGGGGGGGGGGGFGGGGGGGGGGGGGGGGGGGGGGGGGGGGGGGGGGGFGGGGFGFGGGGGGGGFGF?<FGGGGGGGGGGFGGG>FGGFFGCFGGGFGGGGGGGGGGGGGFGFGGGGGGGGGGG8EGGGGDGGGCFFGGGGGGGGEGGGG7<CFFG>5FGGGGGGGFGCEE><E7E$?<7:;C?EGGECFG9?57FFEGGGGGDFGGGF3CCCEGG=DFG2CE/GGGCG1CEGGF@DG8CCGEFG3>GGFGE>GGGGFCCCE:EEGGFFDGGDGCFCFCEFF<F7E@GF>GGGGEC:GGEGDCGGEGGGFFGGGGFFGFCGCGGGGGGGGGGGGGGFEE<ECF7FEFF:GGGGGDGGGGGGGGGGGGGGGGGGGGGGGFGGGGGGGCGGGGGGGGGGGGGGFGGGGDGGGGGGGGGGGGGGGFGGGGGGGGGGCCCCC
@QJ 123
TGGGGAATATTGCACAATGGGGGAAACCCTGATGCAGCAACGCCGCGTGAGTGATGACGGCCTTCGGGTTGTAAAGCTCTGTCTTCAGGGACGATAATGACGGTACCTGAGGAGGAAGCCACGGCTAACTACGTGCCAGCAGCCGCGGTAATACGTAGGTGGCAAGCGTTGTCCGGATTTACTGGGCGTAAAGGGAGCGTAGGCGGATTTTTAAGCGAGATGTGAAATACTCGGGCTTAACCTGAGTGCTGCATTTCAAACTGGAAGTCTAGAGTGCAGGAGAGGGGAAGGGAATTCCTAGTGTAGCGGTGAAATGCGTAGAGATTAGGAAGAACACCAGTGGCGAAGGCGCTTCTCTGGACTGTAACTGACGCTGAGGCTCGAAAGCGTGGGGAGCAAATAGGATTAGATACCCT
+
FGGGGGGGGGGGGGGGG<FFGGGGGGGGGGGGGGGGGGGGFGGGGGGFEGGFFFFFGGGGFGGGGGGGGCFGGGGFGCFFGEFFGGGGGGFFFGFGGDGGGGGDDFGADGGFEGFGF><DF,CC>FCGGFGGG@G9FGFGFFGE?C@FAFEBCFEEFGGCCC<FGGFGGBFFGFGFCB@FCFGGGGGF0:FEGE>FACGGGGGGGGFFFGEEC:AGGFGGGGFGFFCDGGGGGFGGGGFGGGDB<GGGDGGGGFEGFFFGFGGFDGGGGGGGGGFGGGFGGGGGFCGGGGGFDGGGGFFEGGGGGEGGGGGGECGGF<GFGGGGGGGGGGGGGGGGGGFCGEDGGGGGGGGGGGFF8FF@GGGGGGFGGGGGGGGGGGGGGEGDGGGGEGGGGGGGGGGGGGGGGGGGGGGCCCCC
@QJ 124
TGGGGAATATTGCACAATGGGCGCAAGCCTGATGCAGCGACGCCGCGTGAGGGATGGAGGCCTTCGGGTTGTAAACCTCTTTTATCGGGGAGCAAGCGAGAGTGAGTTTACCCGTTGAATAAGCACCGGCTAACTACGTGCCAGCAGCCGCGGTAATACGTAGGGTGCAAGCGTTATCCGGAATTATTGGGCGTAAAGGGCTCGTAGGCGGTTCGTCGCGTCCGGTGTGAAAGTCCATCGCTTAACGGTGGATCCGCGCCGGGTACGGGCGGGCTTGAGTGCGGTAGGGGAGACTGGAATTCCCGGTGTAACGGTGGAATGTGTAGATATCGGGAAGAACACCAATGGCGAAGGCAGGTCTCTGGGCCGTTACTGACGCTGAGGAGCGAAAGCGTGGGGAGCGAACAGGATTAGATACCCT
+
GGFGGGGGGGGGGGGGGGGGGGGGGGGGFGGGGGGGGGGGGGGGGGGGGGGGGGGGGGGGGGGGGGDGGDGGGGGGGGGGGGGG9FGGGGDGGGGFGDGGGGGGFGFGGGGGGGGGGCFGGGGGGGFGGDGGGCGGGGGGFGGGFGGGG7E7FEEG9FEFG<GGC?G<>9G=FGD?.9FGGC5:84F$GEC>G#$EFGEECFE8=ECGFEG>GGGGGGFGGECEG0GGGGFGDGGGFDCEEFGGFGFFGGFC>@CGFFB?EGGFGEBFGGGGGFGGGGGFE<GGFCGFGF9FGGGDFFGEF7DGGGGGEEBC8GGGGGGGGGGGGGGGGGGGGGGGGGGGGFGF@CGGGGGGGGGGGFC,8GGGDGDGGGGEGGGGCGGGGGGFEGGGGGGGGGGGGGGGGGGGGGGFGGGEGGDGCCCC<
@QJ 125
TAGGGAGTATTTGGCAATGGGGGAAACCCTGACCGAGCAACGCCGCGTGTGCGATGGAGTCCCTCAGGGACGTGAAGCACTGTGGGGGGCCGCCAAACGGGCGGGCAGGAAATGGCCCGTCCCCGAGGAGCCCCCTAGAAAGCGACTGCTAACCACGGGCCAGCAGCAGCGGGAATACGTGGGTCGCAGGCGTTAGCCGGAATCATTGGGCGTAAAGAGTGGGCGGGCGGGCCGGGAAGTCCGCGGTGAGATGCGGGGGTTCAACCCCCGCAGGCCGCGGAAACTGCCGGTCTGGGGTGCGGGAGAGGCGGACGGAACTCCGCGTGTAGCGGTGAAATGCGCTGATACGCGGAAGAACACCGGTGGCGAAGGCGGTCCGCCAGACCGATACCGGCGCTCAGTCACGAAAGCGTGGGGAGCAAATAGGATTAGATACCCT
+
GFGGGGCFFGGAACFGGGGGGCEGGGCFGGFGCFFGGGGGGGGGGGGGGBFFGG<F7FGF<5,CF8FFGF@+8=FF9<=,5,9E<=FEF:*<<4<FG7FC*<FEGGG5CGD8<0:8,:::EGE5*88CEG5CEEE*:8<:E?C8;C*?89AC:E@EC***:C5CEGGCF6::**:8<:>FF*:*2:**28*C1:**+3::?CFF,A#=@C#7/>C5F1C#<%08$D>2C:/8>CCE.*C3<>57;50+*20.EEGGEF>#35E?E:>E<@<=GGE@EEFG?,?<<*7FC=,<:1C*GGFFCGGFF@C@58,3GGGGFBEECCBGGGGGGGGGGGGGGGF@,,9GEFF7DGGGGGGGGDGGF8GGGGGGGEGGGGF@@@GG@CEFC,C,@FECF7GGGF<GFFC@GGGGGDGGGGGGGGGGGGGFGGGGGGGGGGCCCCC
@QJ 126
TAGGGAGTATTTGGCAATGGGGGAAACCCTGACCGAGCAACGCCGCGTGTGCGATGGAGTCCCTCAGGGACGTGAAGCACTGTGGGGGGACGCCAAACGGGCGGGCAGGAAATGGCCCGTCCCAGAGGAGCCCCCTAGAAAGCGACTGCTAACCACGTGCCAGCAGCAGCGGTAAAACGTGGGTCGCAAGCGTTATCCGGAAGCATTGGGCTTAAAGAGGGAGCAGGCGGTCCGGGAAGTCTGCGGTGAAATGCGGGGGCTCAACCCCCGCAGGCCGCGGATACTTCCGGTCTGGAGTGCGGTAGAGGCGGACGGAACCCCGCGTGTAGCGGTGAAATGCACTGATACGCGGAAGAACACCGGTGGCGAGGGCGGTCCGCCAGACCGATACCGACGCTCAGTCACGAAAGCGTGGGGAGCAAATAGGATTAGATGCCCT
+
FFAFEGECFFGGGGGGGFGDGGGGGGGGGGDCC8CEGGGGCFDGGGFGEFDFEFGCDEC::CEEEGGGGGGB+CFFFGFCF,5BE+FFC1>F7F<FC@FGGFGGEEECEEFFF:CF,22//*20<CGGGGE8C5C8CFFGFC6:CE8EFCFFC;F*A8C8CC6@GGFC@@>81:C+++:*;C58*:/:?EFG>EECCE/?;:#@:;<9C<7'#FC<@EC#9&;::CCC=E:#22C>70?/<E9ECC17=>@GC8GEEE6F@*<F88ECC>;5E<8@FF9<,?,FC@GGE@C<C63**ECC,2,,C>@C@C,<C@,*38+EFFFEF@GCC@,@EC,FGGFFCE,,+CFCGGGGGGCB+GGGGGFC@GEF@DEGFCGGGGFGFGGGGFC<AGGGF@@,FDGGFCFFGFFCGECGFC<CF@GFFGGDGGGFFCGFFGCCCCC
@QJ 127
TGAGGAATATTGGTCAATGGACGCAAGTCTGAACCAGCCATGCCGCGTGCAGGAAGACGGCTCTATGAGTTGTAAACTGCTTTTGTACTAGGGTAAACGCTTCTACGTGTAGGAGTCTGAAAGTATAGTACGAATAAGGATCGGCTAACTCCGTGCCAGCAGCCGCGGTAATACGGAGGATCCAAGCGTTATCCGGATTTATTGGGTTTAAAGGGTGCGTAGGCGGTTTGATAAGTTAGAGGTGAAATACCGGGGCTCAACTCCGGAACTGCCTCTAATACTGTTGAACTAGAGAGTAGTTGCGGTAGGCGGAATGTATGGTGTAGCGGTGAAATGCTTAGAGATCATACAGAACACCGATTGCGAAGGCAGCTTACCAAACTATATCTGACGTTGAGGCACGAAAGCGTGGGGAGCAAACAGGATTAGATACCCT
+
FGGGGGFFDFFGGGGGGGGFFFEGGGGGGGGGGGGGGGGGEFGFGGGGGGGGGEGFFGGG7FEGGGGGGCGGGGGGGGGGGGGGFCG9EFFGCFFGEFGD7CGFGGGGGFGGGFFG,?FFGFGGGGGGGGGGGGGGGCFG=FFFGFGGGGGGGGGGG@DDDGGGDDGGGGGGFGGGEGGGCF:FGGGGGGFC@ECCFCFDGGFFGGFFCEGGFGGFGGGE>CGCGGEF5C<CCDGDFGGGGGGGGGDGEGGGGGGCGEFFEGGFDGGGFGFFGFGGGGGGFFFEGFEEFAECE8;GGGGGGGGFECFDGGFGGGGGGFGFGGGGGGGGGGFGGGGFGGGGGGFDGGGGGGF9GGGGFDGGGGGGGCFGFDCGFFC8FCFEEEFFGFFDGGCFGCGGGGGGGGGGGGGGGFCFEGGGGFFGGGGGGGGGGGGCC<CC
@QJ 128
TGGGGAATATTGCACAATGGAGGAAACTCTGATGCAGCGACGCCGCGTGAGTGAAGAAGTAATTCGTTATGTAAAGCTCTATCAGCAGGGAAGATAGTGACGGTACCTGACTAAGAAGCTCCGGCTAAATACGTGCCAGCAGCCGCGGTAATACGTATGGAGCAAGCGTTATCCGGATTTACTGGGTGTAAAGGGAGTGTAGGTGGCCATGCAAGTCAGAAGTGAAAATCCGGGGCTCAACCCCGGAACTGCTTTTGAAACTGTGAGGCTAGAGTGCAGGAGGGGTGAGTGGAATTCCTAGTGTAGCGGTGAAATGCGTAGATATTAGGAGGAACACCAGTGGCGAAGGCGGCTCACTGGACTGTAACTGACACTGAGGCTCGAAAGCGTGGGGAGCAAACAGGATTAGATACCCT
+
FGGDGGGGGGGGGGGGGGGGGGGGGGGGGGGGGGGGGGFGGGGGGGGGGEGGGGGGGGGFGGGGGGFGGGGGGGGFGGGGGGGGGGGGGGGGGGGGGGGGGGGGGGDFFGGGGFGGGGFGGGGFGGGGGGGGGGGGG@GGGGGGGGGGGGGGGGGGGFGFGGGGGGGGEEGGGGGGGCFGGGGGGGCFFGGGGGGGGGGGGGGGGGGGFGGGGGGGGFGGGGFGGGEGCGFGGGGGF<FGGGEGGGGGGGFGGGGFGFGGGGGFGGCGGFFGGGFGEFGGGGGGGGEAGGGGFEE?GGFCGGGGGGGGFCGGGGGGGFGGGGGGGFGGGGGGGGGGGGGGGGGGGGGGGGGGGGGGGGGGGGGGFGGGGGGGGGGGGGGFGGGGGGGGGGGGGGGGGGGGGGGGGDGGGCGCB6A8
@QJ 129
TAGGGAGTATTTGGCAATGGGGGAAACCCTGACCGAGCAACGCCGCGTGTGCGATGGAGTCCCTCAGGGACGTGAAGCACTGTGGGGGGCCGCCAAACGGGCGGGCAGGCAGTGGCCCGTCCCCGAGGCGCCACCTAGAAAGCGACTGCTAACCACGTGCCAGCAGCAGCGGTAATACGTGGGTCGCAAGCGTTATCAGGAATCATTGGGCGTAAAGATTGAGCAGGCGGTCCGGGAAGTCCGCGGTGAACTGCGGGGGCTCAACACCCGCAGGCCGCGGATACTTCCGGTCGGGGGTACGGGAGAGGCGGACGGAACTCCGCGTGTAGCGGTGAAATGCACGGATACGCGGAAGAACACCGGTGGCGAAGGCGGTCCGCCAGACCGATACCGCCGCTCAGTCACGAAAGCGTGGGGAGCAAATAGGATTAGATACCCT
+
CFFE7C@FFCEF9<CCCF<E,FECF,;CCC,6@CFGGGDD8FE7@CCCFE<DCEFCCFDDFFGCC@CFA,BBCFDFCFF@DDGGGGD@DGEGE:<C<CFGC:FFGECEG*;AFGG>,1?E*:?FG*:8*2::?E>F6@F+338C8C*8??F+<@FGGGF5CFGGGC*0;>EG+:8C@A89$;24+DFCECFE;;<,6-<C66FGGG(DGC1C?E@FF;%7CE;E9;DECE>5GE@CDD>#::DD37+90<)+:::8C>0,:9EEF%CEEEA71**18C,9<<?***7CC7DC:F@EEGGF8?@,C:>*C@3,*@,F>@+GCDECFF=>DGGGCGFB5+>33+,A+E=@+7?,EBB+=F7FCDF7F:+FB@CCBB7F7CC,8C,FGFFFECB@6++,E8FFC8CCB,CDGEGGDGDC<GGFAAF9GGGFFCGFE<@CCB8
@QJ 130
TGGGGAATATTGCACAATGGGCGAAAGCCTGATGCAGCAACGCCGCGTGAGCGATGAAGGCCTTCGGGTCGTAAAGCTCTGTCCTCAAGGAAGATAATGACGGTACTTGAGGAGGAAGCCCCGGCTAACTACGTGCCAGCAGCCGCGGTAATACGTAGGGGGCTAGCGTTATCCGGAATTACTGGGCGTAAAGGGTGCGTAGGTGGTTTCTTAAGTCAGAGGTGAAAGGCTACGGCTCAACCGTAGTAAGCCTTTGAAACTGGGAAACTTGAGTGCAGGAGAGGAGAGTGGAATTCCTAGTGTAGCGGTGAAATGCGTAGATATTAGGGGGAATACCAGTTGCGAAGGCGGCTCTCTGGACTGTAACTGACACTGAGGCACGAAAGCGTGGGGAGCAAACAGGATTAGATACCCT
+
<FGFDGGGFGGGGGGGGGGFGGGGGGGGGGGGGGGGGGGGGGGGGGGGGGGGGGFEGGFGGGGGGGGGGGGGGGGGGGGGGGGFGGGGGGFGGGGGGGGGGGGDGGGGGGGFFEGGGGGFGGGGGGGGGGCF:GFGGGGG1GGG@@>EGGGGGGG?DFGGGGGGGGGG@EGFGGGGGG=GF@GFFFGD<EEGGGFGE@EF1GGGFGFGFGCFGGF:CCECFGFFGGCGGGGGFEGGGGGFFEDGFGGFGFGGGGFFCEFEEFGFDFGGGGGGGGFFFGGGFDFE<<AFFGFCGFEFGEAGA>7BCEFCGGFEGGEFGFGGGGFFDGGGFGGFC<FFGGGFF77GGGGGGGGGGGGGFFFGGGGGGGFGFFEGGGGGGGGFGGDGGGGGGGGGGGGGGGGGGFF<EDEDFFCB<B@
@QJ 131
TGGGGAATATTGCACAACGGAGGAAACTCTGATGCAGCGACGCCGCGTGAGTGAAGAAGTAATTCGTTATGTAAAGCTCTATCAGCAGGGAAGATAGTGACGGTACCTGACTAAGAAGCTCCGGCTAAATACGTGCCAGCAGCCGCGGTAATACGTATGGAGCAAGCGTTATCCGGATTTACTGGGTGTAAAGGGAGTGTAGGTGGCATCACAAGTCAGAAGTGAAAGCCCGGGGCTCAACCCCGGGACTGCTTTTGAAACTGTGGAGCTGGAGTGCAGGAGAGGCAAGTGGAATTCCTAGTGTAGCGGTGAAATGCGTAGATATTAGGAGGAACACCAGTGGCGAAGGCGGCTTGCTGGACTGTAACTGACACTGAGGCTCGAAAGCGTGGGGAGCAAACAGGATTAGATACCCT
+
@EFGGEDFGGGGGGGGGGGGGGGGGGGGGGGGGGFGFGGGGGGGGGGGGGGGGGGGGGGGGGAECG<CDDFGGGGFGGGGGGGGGGGGGGGGGGGGGFGDCGG:D=FGFFGGGGGGGFEGGGG<AFCFGGGG?FGGFFFGGGGGGGGGGGG3GGFEFFFFFGDGGFCFF><FFDGCEFEFFCFGGGCE<CCFFEEGG9FBFGCFFGGGGGGGGFGF;EGFGGGGGGGGCGFFEGG8GGFGGCCGGGGGGGFGGGGFFGGGG?GGGGGGGFFGFGGGFFFGGGGGE,GGGGGGGFDGFGFFGGGGGGGGGGGFFF7GGGGGGGGFF@FFFGEFC<8DGGGGGGGGGGGGGGGGGGGGGGGGGFFGGGGGGGFGEGGGGEGFGGFGGGGGGGGGGGGGGGGGFGGGGGGGGGGCCCCC
@QJ 132
TGAGGAATATTGGTCAATGGGCGCAAGCCTGAACCAGCCAAGTAGCGTGAGGGAAGACTGCCCTATGGGTTGTAAACCTCTTTTGTGCGGGGATAAAGTGTGGGACGTGTCCCATATTGCAGGTACCGCACGAATAGGGACCGGCTAATTCCGTGCCAGCAGCCGCGGTAATACGGAAGGTCCGGGCGTTATCCGGATTTATTGGGTTTAAAGGGAGCGCAGGCCGTCCTTTAAGCGTGCTGTGAAATGCCGCGGCTCAACCGTGGCACTGCAGCGCGAACTGGAGGACTTGAGTACGCACGAGGTAGGCGGAATTCGTGGTGTAGCGGTGAAATGCTTAGATATCACGAAGAACTCCGATTGCGAGGGCAGCTTACCGGAGCGCAACTGACGCTGAGGCTCGAAAGCGCGGGTATCGAACAGGATTAGATACCCT
+
GGGGGGFGGGFGGFDFGGGFGDFGGGGGGGGGGGGGFFCGCFGGGGGGGGEGGDG@CEDDCGGGGCFF8CCEFFGGGGFDCFGGGFGGGEDEE7FGFGEFEFEGCFGGGDFFEGGG9CFCFFGGGGFEGGGGG>87D8FGFG7@FGECGCGGGG5CEFG>FAFG@E=EEE=F94FDEFC5CGFFGG7CGFDCG@E<<<1AFFEFF<@EEFFCGED6EGDEGDGC<<#C=:@CFEFC5F:9GEGFGFGEGCFF;>FF6C:C@@?9F@8CF@F6+EFGEBBBFFF;3,>,9CFDFFFCFCFF@GDFCGFGEFAEF=C:7DF4<,8++>:GF9GGDFECDFAFBE,,FGFCFGFACFC:B@C7GEEFCFGGGGGFEC:67@CCCEECEE@BF7GGFGGGGGFDGFCGGEGFF7GEECGGGGGGGFFAEFFGFECCB8CC
@QJ 133
TGGGGAATATTGGGCAATGGGGGAAACCCTGACCCAGCAACGCCGCGTGAAGGAAGAAGGCTTTCGGGTTGTAAACTTCTTTTACCAGGGACGAAGGACGTGACGGTACCTGGAGAAAAAGCCACGGCTAACTACGTGCCAGCAGCCGCGGTAATACGTAGGTGGCAAGCGTTGTCCGGATTTACTGGGTGTAAAGGGCGTGTAGGCGGAGAAGCAAGTCAGAAGTGAAATCCATGGGCTTAACCCATGAACTGCTTTTGAAACTGTTGCCCTTGAGTATCGGAGAGGCAGGCGGAATTCCTAGTGTAGCGGTGAAATGCGTAGATATTAGGAGGAACACCAGTGGCGAAGGCGGCCTGCTGGACGACAACTGACGCTGAGGCGCGAAAGCGTGGGGAGCAAACAGGATTAGATACCCT
+
GGGGGFEG,CFGGGGFGGGFGGGGGGGGGGGGGFGGGGGGGGGGGGGGGCFGGFGGGGGGGGGGGGGGGGGGGGGGFGGGGGGGFFFFGGGGGGGCFGGGGGFGG7CA@DFGGCEGGEGGEGGGGDGGGEFGGFGGGGGGGGGGGGGGGGGGGDCGGGC:<C2C@FFGGGGE7BFFFGGGGGGGGFGGAFGFFFFFCCCEC?DGEGFGEEGGGGGGFGFFAFCGGGG?GGFGGGGFFGGGGFGDB@CGFGFEGFF7EB/:GGFGGGFC#CDA>,DAGEECEGFCFEEB47EDFFDGGGGGGF9GFDGGGGGGGFFGGGGCFGFFF<FFGGGGGGGDGGGGGGEBGGGGFCEGGGGGGGGGGGGDGGFGGGGGGGGGGGGGDGGGGGGGGGGGGGFGGGGGGGGGFGGGGGGFEFCCCCC
@QJ 134
TGAGGAATATTGGTCAATGGGCGAGAGCCTGAACCAGCCAAGTAGCGTGAAGGATGACTGCCCTATGGGTTGTAAACTTCTTTTATAAAGGAATAAAGTCGGGGATGTATACCCGTTTGCATGTACTTTATGAATAAGGATCGGCTAACTCCGTGCCAGCAGCCGCGGTAATACGGAGGATCCGAGCGTTATCCGGATTTATTGGGTCTAAAGGGAGCGTAGATGGATGTTTAAGTCAGTTGTGAAAGTTTGCGGCTCAACCGGAAAATTGCAGTTGATACTGGATATCTTGAGTGTAGTTGAGGGAGGCGGAATTCGTGGTGTAGCGGTGAAATGCTTAGATATCACGAGGAACTCCGATTGCGAAGGCAGCCTGCTAAGCTGCAACTGACATTGAGGCTCGAAAGTGTGGGTATCAAACAGGATTAGATACCCT
+
GGFGGFGGGGFGFEFGGFFGCFG@+FGGGGGGGFGGGGGGGGGGGGGGGCFGGGGGGGFGGGGGGDFGGGD@BDGGFDF,FGGGDF?D9FFFFGGGGGA?FGC+@FBAEGG?FGGFF,@FFGCFGGDGGGGFGFCFBEFG=AC2EFFFFGFGD39GGCDEFGGGEEGFFFGC;A>@5#DDDEDF;B>BFDA:FFFFEFGFFFFGGD8>AFFFFGDFGGGGFCGFGCF@7FFFDGGFFGGGGD>GFC@CEGFGCCFCF@FFA@:$EFFC,EFCF9F2CCFGGGFE99F9FF=GFF,9,,=GGGF=B+7GFE,GGFGGF=@EDGGGGGGGGGGGFGGGGGGGGFGGGGGEGGGGGGCCGFFCGGCCE9GGGGFGGGEGFF@CDF<FFFGGGGGGGGGGGGFEFGGGGGF@GGGGF9GGGGGGGGGFGGGGGGGCCCCC
@QJ 135
TGAGGAATATTGGTCAATGGACGAGAGTCTGAACCAGCCAAGTAGCGTGAAGGATGACTGCCCTATGGGTTGTAAACTTCTTTTATACGGGAATAAAGTGAGGCACGTGTGCCTTTTTGTATGTACCGTATGAATAAGGATCGGCTAACTCCGTGCCAGCAGCCGCGGTAATGCGGAGGATCCGAGCGTTATCCGGATTTATTGGGTTTAAAGGGAGCGTAGGCGGACGCTTAAGTCAGTTGTGAAAGTTTGCGGCTCAACCGTAAAATTGCAGTTGATACTTGGTGTCTTGAGTACAGTAGAGGCAGGCGGAATTCGTGGTGTAGCGGTGAAGTGCTTAGATATCACGAAGAACTCCGATTGCGAAGGCAGCCTGCTGGACTGTAACTGACGCTGATGCTCGAAAGTGTGGGTATCAAACAGGATTAGATACCCT
+
FGGGGGGGFGGGGGGFGGGGGGGG>FGGGGGGGGGGGGGGGGGGGGGGGGGGGFGEFFGG@,@EFDFGGGGGGGGFGCGFDFGGGGFGGGEGGFGGDFGCE<CEFGGGGDDDF9,AFGFGGGGGGGGGGGFGGG9EGGGGFFFEG@EGGGGGGGGGGF<<F1@CFGD?GGGFFFGGGCCF?:>CCFGGCCEEDCGEC9?<CCFGGGGGFFFFE?EFDDEEEGG6F:5FCEEE;CGGG=GGGGGFGGGGE@4C?FGFGGGFDGGGGGGFGGDFGGF<9?EGFF+GGDFF5,GGFGGGGFGEGGEB,++CDGGFGGGGEFFFGGGEGGGGGGGGFGFFFGGFDGF8FGDGFAGGGFC7F7DCFFCGGGGGGGGGGGGGGGGGGGGGGGGGGGECGGFEDGGGGGGGGDGGGGGFGGGGGGFGGDGGGGGGF@FCCCCC
@QJ 136
TGGGGAATATTGCACAATGGGGGAAACCCTGATGCAGCAACGCCGCGTGAGTGATGACGGCCTTCGGGTTGTAAAGCTCTGTCTTCAGGGACGAAAATGACGGTACCTGACTAAGAAGCCCCGGCTAACTCCGTTCCAGCAGCCGCGGTAATACGTAGGGGGCAAGCGTTATACGGATTTACTGGGTGTAAAGGGCGTGTAGACGGATGGACAAGTCTGAGGTGAAAGGCTGGGGCGCAACCCCGGGACTGCATTGGAAACTGCCCGTCTTGAGTGCCGGAGAGGGAAGTGGAATTCCTAGTGTAGCGGTGAAATGCGTAGATATTAGGAGGAACACCAGTGGCGAAGGCGGCTTACTAGACGATAACAGACGCTGAGGCTCGAAAGCGTGGGGAGCAAACAGGATTAGATACCCT
+
GEFFGGEFGGGAFEGGGGGFF7:FGGFEECFGGDFGG8C8EF+FFGGGGGGGGGCEFFGGGGCFFGDGCC7C<FFGCGGGGGGFGG9?FGGFGCCGDC9FFG7=@FCFEBBFEFF,:8F8FFDGE:F<D@,D::,>,;F<,@<3<:CC<:*@ACFFF<CC9+C;8>4CFFG:#?C0C&C8<7)CC9;C1+<<C9E*/#<5B</:;EC5C@026/<7<@81(@;>>,>>::@7<FE>8:CC7CEBB,=8,=FD>3B9E?<>8+:>+B4?C,,=,F=:>88F,F4BC:<E<,C,:,?,E?:,FBF+4+CFFF??=,7EFA9CGF<CFF<=C<,E:EC99CFF7F@DB8,+6+6,;<<FCC,GFF9FGFCC,CBC,FEEA@DF<7FDCF@6GGEFACAGFFFFFE@FB9AE@CECC<6@
@QJ 137
TGGGGAATATTGCACAATAGGGGAAACCCTGATGCAGCAACGCCGCGTGAGTGATGACGGCCTTCGGGTTGTAAAGCTCTGTCTTCAGGGACGATAATGACGGTACCTGAGGAGGAAGCCACGGCTAACTACGTGCCAGCAGCCGCGGTAATACGTAGGTGGCGAGCGTTGTCCGGATTTACTGGGCGTAAAGGGAGCGTAGGCGGATTTTTAAGTGAGATGTGAAATACTCGGGCTTAACCTGAGTGCTGCATTTCAAACTGGAAGTCTAGAGTGCAGGAGAGGAGAAGGGAATTCCTAGTGTAGCGGTGAAATGCGTAGAGATTAGGAAGAACACCAGTGGCGAAGGCGCTTCTCTGGACTGTAACTGACGCTGAGGCTCGAAAGCGTGGGGAGCAAACAGGATTAGATACCCT
+
GGGGGGGGGGGGGGGGGGGGGGGGGGGGGGGGGGGGGGFGGGGGGGGGGGGGGGGGGGGGEGGGGGGGGGGGGGGGGGGGGGGGGGGGGGGGGGGGGGGGGGGEBFGGGGGGGGGGGGGGGGGGGGGGGFGGGFGGGGG<BGGGGGGGGGGFGGGFFFGGDFFGEGDGGEEGGGGG71GGGGFGGGGDFGGGGGGGGEGGEFCGFGGGGGGGFFCFFEEFGGGGFFFFF7DGGGFCGGGGGGGGFGGFFGGGGGGGGGFGGGGFGGFGFFGGGGGGGGGFCGGGG9EGGGGFGGGGGGGGGGGGGGGGGGGGGGGGGGGGGCGGF9GGGGGGGGGGGGGGGGGGGGGGDGGGFGGFGGGGGGGGGGGGGGGGGGGGGGGFGGGGGGGGGGGGGGGGGGGGGGGGGGGGGGFC<CCB
@QJ 138
TGGGGAATATTGCACAATAGGGGAAACCCTGATGCAGCAACGACGCGTGAGTGATGACGGCCTTCGGGTTGTAAAGCTCTGTCTTCAGGGACGATAATGACGGTACCTGAGGAGGAAGCCACGGCTAACTACGTGCCAGCAGCCGCGGTAATACGTAGGTGGCGAGCGTTGTCCGGATTTACTGGGCGTAAAGGGAGCGTAGGCGGATTTTTAAGTGAGATGTGAAATACTCGGGCTTAACCTGAGTGCTGCATTTCAAACTGGAAGTCTAGAGTGCAGGAGAGGAGAAGGGAATTCCTAGTGTAGCGGTGAAATGCGTAGAGATTAGGAAGAACACCAGTGGCGAAGGCGCTTCTCTGGACTGTAACTGACGCTGAGGCTCGAAAGCGTGGGGAGCAAACAGGATTAGATACCCT
+
GGGGG@EDFGGGGGGGGGFEGCEGGGGGGGGGGEGFAFEGGD,CEGDFCEGFFCFGGGGGGCFFGGEGGGGGGEGFFCFGFFGGFCGGGFGGGG+BFF9,BFGGG7E9FCF+5+B7B8CBF9@9GGG>FGGGDFGC,E482FGCECF2CCEFFDF:CFG1FGGGGG@>CF8<CFGG>EGGGCGGEAFEGGGGGGGDGGGEC@;<FGEEGFGFFFF?GFGEGGFGGGFECFGGGFGFF?DFCGE@EBAD8>D@<9GGGGGGGGFGGFG=<?DGGGGGGGGGGGGGGFGGGFGGGGGGFFFGGGGGGGGGGGGGEF>DFFEEDGGGGFFGGGGGFGGGGGGGGGGGGGGGGDGFEGGFGGGFAGGGGGGGGGGGGGGGGGGFGGGFCGGGGGGGGGGGGGGGGGGGGGGGGGGCCCCC
@QJ 139
TGAGGAATATTGGTCAATGGACGAGAGTCTGAACCAGCCAAGTAGCGTGAAGGATGAAGGTCCTACGGATTGTAAACTTCTTTTATAAGGGAATAAAACCTCCCGCGTGTGGGAGCTTGTATGTACCTTATGAATAAGCATCGGCTAACTCCGTGCCAGCAGCCGCGGTAATACGGAGGATGCAAGCGTTATCCGGATTTATTGGGTTTAAAGGGAGCGCAGACGGGTCGTTAAGTCAGCTGTGAAAGTTTGGGGCTCAACCTTAAAATTGCAGTTGATACTGGCGTCCTTGAGTGCGGTTGAGGTGTGCGGAATTCGTGGTGTAGCGGTGAAATGCTTAGATATCACGAAGAACTCCGATTGCGAAGGCAGCACACTAAGCCGTAACTGACGTTCATGCTCGAAAGTGTGGGTATCAAACAGGATTAGATACCCT
+
,CFFGGGGGGGGFGGGGGGGGGGGGGGGGGGGGGGGGG@FG8EFGGEFD@FGGGCFGGGGGGGGGGGGGGGFGGGGGF9FGGGGGGGGGGGGGGGGGGFGGGGGGCGCGGGGGGGGGDGGGGGGGGGGGGGGGGGGF:FGF?CFGGGGGGGFFEGGGGDFCG7FGGGGGGGGGGGGGGGGGGGGGGGGGEBFFFGGFGGFFGGGGGGGFGFFGGGFGGGGGGGGGGGDGGGGGAG=GGGDGGGGFFGFGFFGGGGGGGFECGGFFGGGFGGGGFGGFFGGGGFFG=8GGGGGGGGGGGGGGGGGGGGGGGGFGFGGGGGGGGGGGGGGGGGGGGGGGGGGGFFEGGFGGDGGGGGGGGGEGGGGFCGGFGGGGF<FDGGGGGGGGGGGGGGGGGGGGGGGGGGGGGGGGGGFGGGGGGGGGGEF9GGGFGGCCCCA
@QJ 140
TGGGGAATATTGCACAATGGGCGAAAGCCTGATGCAGCGACGCCGCGTGCGCGAAGAAGTATTTCGGTATGTAAAGCTCTATCAGCAGGGAAGATAATGACGGTACCTGACTACGAAGCTCCGGCCAAATACGTGCCAGCAGCCGCGGTAATACGTATGGAGCAAGCGTTATCCGGATTTACTGGGTGTAAAGGGTGCGTAGGTGGCAGTGCAAGTCAGATGTTAAAGGCCGGGGCTCAACCCCGGAGCTGCATTTGAAACGGCTCGGCTAGAGTACAGGAGAGGCAGGCGGAATTCCTAGTGTAGCGGTGAAATGCGTAGATATTAGGAGGAACACCAGTGGCGAAGGCGGCCTGCGGGAGTGTTACTGACACTGAGGCACGAAAGCGTGGGGAGCAAACAGGATTAGATACCCT
+
GFEG>BFGGGGGGGGGGGGG8FEGCFFGCFGGGAFGGG@FGGEFGGGGG,7:CF:FGFGFEECGE,@+9BF?<FG9FC<,9C,9<<F,<F=FEDF?C95<C=CB@EFDFGG<,,36,=8>><>+F+@>FF<FE>,@DFCCF8<,1*<CF1:3,>:<C,?<ACG@BFGGGEGG9<FFE=C,<F9EFF;<F)<<<AF6;*C;E=CC6<6*ACCGG?E09@C2B?=#GGE>BA5F::>>DC>>;>9C@@:<5FFC@9?4>9=EC-C@9EFC5<97;GG>A:F=12=D.++GGGGFEFGFA,4,FFEFCF>GGGGFCFC==,FDB?E<GGFCEDAFBE,FGFACECCDGEE@@+C@>BFC@,CC;,EGF9FFAGF<@FFGFCFC;BGGECCFGGGGGGGFC,GFGGGFFGGFFGGCCCCC
@QJ 141
TGGGGAATATTGCACAATGGAGGAAACTCTGATGCAGCGACGCCGCGTGAGTGAAGAAGTAGTTCGCTATGTAAAGCTCTATCAGCAGGGAAGATAGTGACGGTACCTGACTAAGAAGCTCCGGCTAAATACGTGCCAGCAGCCGCGGTAATACGTATGGAGCAAGCGTTATCCGGATTTACTGGGTGTAAAGGGAGTGTAGGTGGCCAGGCAAGTCAGAAGTGAAAGCCCGGGGCTCAACCCCGGGACTGCTTTTGAAACTGCAGGGCTAGAGTGCAGGAGGGGCAAGTGGAATGCCTAGTGTAGCGGTGAAATGCGTAGATATTAGGAGGAACACCAGTGGCGAAGGCGGCTTGCTGGACTGTAACTGACACTGAGGCTCGAAAGCGTGGGGAGCAAACAGGATTAGATACCCT
+
FDGFEGGGGGFGGGGGGGGGCGGEGGGGGGFGFGGGGGGGG7FFGGGGGDFFGGFFEAEGGFGGGGGGGGFGGCGFGGGGFGGGGGFCCFDFG8F,CFCAGGDCGFGCFGGGD?FCE<=EGGGG?GDGCD?D@D@>GGGGGGGGGGD<F7CC9ED?GGGG8GGFGEG=GGG>GGGDG>F:EF>ECFFEFG<CFGGGGCGFCFEGGFGGCGGGGCFCFGFGFCGGGFDEGCGGGGGGGFFGGGGGFGGC>GF@AFGD@<FGGGBFFFGFABF?D=9GFGGG4GFD,,FFFFGEFF<8GGGFF=>@BGGF<9GGEGGCDFGFB5<<<FEGF<FEF@GGGGGGGFF7GGGGGGGGFGFGFFGFF9GFAGFDFCGEFGGGGFC@F7FGGGGGF9GGGGGGGGGGGGFFE@AFFGGCCCCC
@QJ 142
TGGGGAATATTGCACCATGGAGGAAACTCTGATGCAGCGACGCCGCGTGAGTGAAGAAGTAGTTCGCTATGTAAAGCTCTATCAGCAGGGAAGATAGTGACGGTACCTGACTAAGAAGCTCCGGCTAAATACGGGCCAGCAGCCGCGGTAATACGTATGGAGCAAGCGTTATCCGGATTTACTGGGTGTAAAGGGAGTGTAGGTGGCCAGGCAAGTCAGAAGTGAAAGCCCGGGGCTCAACCCCGGGACTGCTTTTGAAACTGCAGGGCTAGAGTGCAGGAGGGGCAAGTGGAATTCCTAGTGTAGCGGTGAAATGCGTAGATATTAGGAGGAACACCAGTGGCGAAGGCGGCTTGCTGGACTGTAACTGACACTGAGGCTCGAAAGCGTGGGGAGCAAACAGGATTAGATACCCT
+
FFGGGGGGCFGGGGG,EFGGGGGGFGGGGGDEFFGGGG@FGGGGFGCGGGGFGFFGFGDGGFGGGDGGGEGGGGGFGGGGGGGGGF9E?EFGDGEF,CAFGFCE<7FGFFCF<FFD<FCEGG86@FFEFGG@7#1::D-FB<FG:@FG2GGGGGF>FFGGGCGGGGGGCFG7CG*E?7<;>7FFDDFGGGGGGGGGGEGFF9;FFEFFCCFEGGGFFF@:BFGGGF88CEF@DCCGGFF8C7DDGFDD7FGD9)GFGFEC<GF@GEAFC??99FFFFFFG>CDGE?GGFF,GGFFFE<DEFGGFEECBCDGGCGGGCFGGGGGGGGGGFAFGEE<9GCGDGGGGGGGGDGGGGGFECGGGFGGGGGGGGGFEFGEFGEECFEGGGGFGGFEGGGGGGGGGGGGFF6<GF<GCCCCA
@QJ 143
TGGGGAATATTGCACAATGGGGGAAACCCTGATGCAGCAACGCCGCGTGAGTGAAGAAGTATTTCGGTATGTAAAGCTCTATCAGCAGGGAAGAAAATGACGGTACCTGACTAAGAAGCCCCGGCTAACTACGTGCCAGCAGCCGCGGTAATACGTAGGGGGCAAGCGTTATCCGGATTTACTGGGTGTAAAGGGTGCGTAGGTGGCAAGGCAAGTCTGAAGTGAAAACCCGGGGCTCAACCCCGGAACTGCTTTGGAAACTGTTTAGCTAGAGTACAGGAGAGGTAAGTGGAATTCCTAGTGTAGCGGTGAAATGCGTAGATATTAGGAGGAACACCAGTGGCGAAGGCGACTTACTGGACTGCTACTGACACTGAGGCACGAAAGCGTGGGGAGCAAACAGGATTAGATACCCT
+
FGGGGGGFGGGGGGGGGGGGGGGGGGGGGGGGGGGGGGGGGGGGGGGFGDFFGGGGGGGEF<?C?FGEFEGGGGGGGAFGGGGGGGGGGGGGGGGGGGGGGGGGFCGGGGGGGGGGGFFFFGGGGGGGGGGGGFFGGFG<FGFGG?FGFGGGGGFCGGGGGDEGGGGGFCE<FE>FE@CCFGGGGGCBCEFGGGGGGGGGEECFGGFCFGGEGFEGGGGGGGGGGGEBGCAEGGGFGGGFG>6EGEEDGFCGFGFFGGDFGGGGGFAGGGGGGGGGGFGFFGFGGA?,,GFFA@FGGFF9GGGGGGGGGFF9:7EGF<FF<GFFFGGGGGGFCFGFGFF:GGGGGGGGGGGAGGGGGGGFGGGGGGFCGFGGGGGGGGGFCGFGDGGGFEEGGGGGGGGGGGFFCEGGGGGCCCCC
@QJ 144
TGGGGAATATTGCACAATGGGGGGAAACCCTGATGCAGCAACGCCGCGTGAGTGAAGAAGTATTTCGGTATGTAAAGCTCTATCAGCAGGGAAGAAAATGACGGTACCTGACTAAGAAGCACCGGCTAAATACGTGCCAGCAGCCGCGGTAATACGTATGGTGCAAGCGTTATCCGGATTTACGGGGTGTAAAGGGAGCGCAGGCGGTCTGGCAAGTCTGATGTGAAAATCCGGGGCTCAACTCCGGAACTGCATTGGAAACTGTCAGACTAGATTGTCGGAGAGGTAAGTGGAATTCCTAGTGGAGCGGTGAAATGCGTAGATATATGGAGAAACACCAGTGGCGAAGGCGGCTTACTAGCTCGTAACTGACGCTCAGTCACGAAAGCGTGGGTAGCAAATAGGATTAGATACCCT
+
GGGGGGGGFFGGGGGGGGGGGDGGGGGGGGEFFGGGGFGGGGGGGGGGCCGG9DEGGGGGFGGFFGGGGGGF<FGFFGFFCGFDFFCFGGGGEFFGGGGGFGGDGFGGGGGGGFGCGFGGGGGGDGGGGC@EFFFFF*CF7FFFGGGEFGGE9EGGEFGGGGGGFEFFCEG?CCF5GEEECF>#GFF?E8AFFGG=2;/::C>EEDG9:EEEGGGGGGGFCEAC==@>2@C5:-CE88@F64>>4EECEED:,2<FC?FFGEC<C9CFFFFFG:#+C>B8849CGF59<?,9E=??GGF<5=<++GC?9,CFGEFF@,<,FFGGGGFE<ECFGCF<<FE,@CECDA,GEE@GEFC9FFE@@,,CEEC,:CFFCE?GFFGGGGFCCCGGGGGGFA<FGGF<,F9FFDFFCEAEA,AB@
@QJ 145
TGAGGAATATTGGTCAATGGACGAGAGTCTGAACCAGCCAAGTAGCGTGAAGGATGAAGGTCCTACGGATTGTAAACTTCTTTTATAAGGGAATAAAACCTCCCACGTGTGGGAGCTTGTATGTACCTTATGAATAAGCATCGGCTAACTCCGTGCCAGCAGCCGCGGTAATACGGAGGATGCAAGCGTTATCCGGATTTATTGGGTTTAAAGGGAGCGCAGACGGGTCGTTAAGTCAGCTGTGAAAGTTTGGGGCTCAACCTTAAAATTGCAGTTGATACTGGCGTCCTTGAGTGCGGTTGAGGTGTGCGGAATTCGTGGTGTAGCGGTGAAATGCTTAGATATCACGCAGAACTCCGATTGCGAGGGCAGCTTACTAAACCATAACTGACACTGAAGCACGAAAGCGTGGGGATCAAACAGGATTAGATACCCT
+
FGGGGFDFFGGGGGGGGGGGGGGGGGGFGFGGGGGGGGGGEGGGGGGGGGGGGGGGGGGGGFGGDFGFGEGFGGFGGGGGGGGGGGGGGGGGGGGGGGGGFGFGFGGFGGG>+AF@FCFGGGGGGFFGGGGFGG9CFFGGGFFGGGGGGGG@CGGDGCCGFGFGDEGGGGGEGDGCCFGGGGGGCFFFGC<FFFE?EGGGFGGCFEFFFGGGGGGF=GEGFGGDFC:7EEGGGGGCFGGGGGGFFGGFFGGFFFFGFFFGGFFFGCGGGGFDFFGF<AFGGCGGGFFBGGF8GGGGGGGGGGGDGGGGDGEDGFGGGDFGGGGGGGGGGGGGGGGFFGGAGGGGGFFEFAGGGFFDGGFFGGGGFGGGGGGGGGFGGGE9FGGFGGFFGGGGGGGGGGGFFGGGGGGGGGGGGGGGGDGGGGGGGGGGF8FBC@CB
@QJ 146
TGGGGAATATTGCACAATGGGGGAAACCCTGATGCAGCGACGCCGCGTGAGTGAAGAAGTATTTCGGTATGTAAAGCTCTATCAGCAGGGAGGATAATGACGGTACCTGACTAAGAAGCACCGGCTAAATACGTGCCAGCAGCCGCGGTAATACGTATGGTGCAAGCGTTATCCGGATTTACTGGGTGTAAAGGGAGCGCAGGCGGTGCGGCAAGTCTGATGTGAAAGCCCGGGGCTCAACCCCGGTACTGCATTGGAAACTGTCGTACTAGAGTGTCGGAGGGGTAAGCGGAATTCCTAGTGTAGCGGTGAAATGCGTAGATATTAGGAGGAACACCAGTGGCGAAGGCGGCTTACTGGACGATAACTGACGCTGAGGCTCGAAAGCGTGGGGAGCAAACAGGATTAGATACCCT
+
FFEGGGDGGFGGGGGGGGGGGGGGGGGGGGGGGGGGGGGCGGGGGGGGGGGGGF<EFGGEFGGGGGG7A@BFGGFCGGGGGFGGGGGGGGFFGGGGGGGGGGG7BFFDEGGGDFFGFCG8DFGGEE7FFGGGGGGGGGGGGGGGGGEGGGGGGGGCGFC<FCDFFFGGEG;GFFGCEGGGGGFEFG@F<?:FFCFGDEEGDGGDED<EGEGGGFGDCFF9CGGFGGEGGGGGFGGGGGFFG=GD>>,CEFFG9FGGGGFGGGGGGGGGFFFFGGF>6EGGGGGGGEFC>GFGFGGGGFBFFECF7DGFFFDGEGGGFDGGGCGGGGGF9FGFF<AFFDE7GGGGGGFFCGGGGGCDGGEGF@DGGGFGGGGGGGGGGGDGGGFCEGGGGFGFGGGGGGGFGFGGGFGGGGGCCCCC
@QJ 147
TAGGGAGTATTTGGCAATGGGGGAAACCCTGACCGAGCAACGCCGCGTGTGCGATGGAGTCCCTCAGGGACGTGAAGCACTGCGGGGGGCCGCCAAACGGGCGGGCAGGAAATGGCCCGTCCCCGAGGAGCCCCCTAGAAAGCGACTGCTAACCAAGTGCCAGCAGCAGCGGTAATACGTGGGTCGCGAGCGTTATCCGGAATCATTGGGCGTAAAGAGTGAGCAGGCGGTCCGGGAAGTCCGCGGTGAAATGCGGGGGCTCAACCCCCGCAGGCCGCGGATACTTCCGGTCTGGGGTGCGGGAGAGGCGGACGGAACTCCGCGTGTAGCGGTGAAATGCACTGATACGCGGAAGAACACCGGTGGCGAAGGCGGTCCGCCAGACCGATACCGACGCTCAGTCACGAAAGCGTGGGGAGCAAATAGGATTAGATACCCT
+
GGGGGGGFGGGGFGGGGGGGGGGGGGGGGGGGGFGGGEFGGGGGGGGGG@FFGGGGGGGGFDFGGGGGGGGGGCFGGGDGCEFGGGGGGGGGGGGGGFGEDGGGGGGGGGFGDGGDGGEEEEGCG5?EEGGGGGDEC>FFGGGGEE2:@FF:CG6*20<CFGGGFGGDFG>E:?E1F5?:>EGC;EECEEEE/C5:.4:C;8FCCFGEFF5FCCCGG;F792A68>>>EE2:*FCCDD8E5:G;BGEGFGFEEFGGGFFCCGECGG>GGGF:EEEGGEFFFFCEGGDGGGGGFC>5GGGGGGGFGEGFFFGDGGGGGEFF7GFGGGGGEEGGGGGGGGFFCGGGGEGEEGGGFGGGEGGGGGGGGEGGGGGGGGGGGGGDGGGGGGECGGGGGGGGGGGGGDGFGGGGEGGGGGGGGFGFFGGGGGGGGGGGGGCCCCC
@QJ 148
TAGGGAGTATTTGGCAATGGGGGAAACCCTGACCGAGCAACGCCGCGTGTGCGATGGAGTCCCTCAGGGACGTGAAGCACTGTGGGGGGCCGCCAAACGGGCGGGCAGGAAATGGCCCGTCCCCGAGGAGCCCCCTAGAAAGCGACTGCTAACCACGTGCCAGCAGCAGCGGTAATACGTGGGTCGCAAGCGTTATCCGGAATCATTGGGCGTAAAGAGTGAGCAGGCGGTCCGGGAAGTCCGCGGTGAAATGCGGGGGCTCAACCCCCGCAGGCCGCGGATACTTCCGGTCTGGGGTGCGGGAGAGGCGGACGGAACTCCGCGTGTAGCGGTGAAATGCACTGATACGCGGAAGAACACCGGTGGCGAAGGCGGTCCGCCAGACCGATACCGACGCTCAGTCACGAAAGCGTGGGGAGCAAATAGGATTAGATACCCT
+
GGGGGGGGGGGGFGGGGGGGGGGGGGGGGGGGGGGGGGGGGGGGGGGGGFFCFGFEEGGFFGGGGGFFGGGGGEGGGGGEFGGGGGGGGGGGDGGGGGGGGEGGGGGGGGGGGFFGGFEEGGDGG/:E>EFGGGGCF>FGGGGGGG*?CFFGEG?EC*;CCGGGFEGCEGEG;8;+<@C+;;ECE?C:C>FG>>CFGCEEG>CGE?FGFF*::CEGF0C@C:CF>GGCEG8:AC9FGCE6AFDCED7CFEFCFFEGGFF5,>GDEGEG>><2GECF><;EBF:FC:7GGFDFF>GEGGFBFC>,@+GGFC8CGGGGCCEEGGCFGGGGGGGGGFGGGFCF,FF8GGGEEDGGGGGGGGFFGGGGGGFGGGGGGGGGGGGF<F:GEGFGGGGGGGGGGGFGGGF<GGGGGGGGGGGGGGGGGGGGGGGGFGGGGGCCCCC
@QJ 149
TAGGGAGTATTTGGCAATGGGGGAAACCCTGACCGAGCAACGCCGCGTGTGCGATGGAGTCCCTCAGGGACGTGAAGCACTGCGGGGGGCCGCCAAACGGGCGGGCAGGAAATGGCCCGTCCCCGAGGAGCCCCCTAGAAAGCGAATGCTAACCACGTGCCAGCAGCAGCGGTAATACGTGGGTCGCGAGCGTTATCCGGAATCATTGGGCGTAAAGAGTGAGCAGGCGGTCCGGGAAGTCCGCGTTGAAATGCGGGGGGTCAACCCCCGCAGGCCGCGGATACTTCCGGTCTGGGGTGCGGGAGAGGCGGACGGAACTCCGCGTGTAGCGGTGAAATGCACTGATACGCGGAAGAACACCGGTGGCGAAGGCGGTCCGCCAGACCGATACCGACGCTCAGTCACGAAAGCGTGGGGAGCAAATAGGATTAGATACCCT
+
FGGGGGGGGGGGGDFFEGGCFGGGGGGGGGGGGGGG@FFFGGGGGGGGG7FFGGGGDCEEFEFGGGEEFFGGGDFGD8AD<AF:4=FEEGEDFEGGGGGECEGEEGCEGGGCCF9EGGG8*:CC*:C5:EF*8CG5FGGGGGGGG88:FFC+,;FFGF8@5CFGGGGGF6>E2:;3<:C+28CEFGDCE8C82;;7C9ECC>@E<<C8CA//#3:CCFGGFGGG>F>EGGEEEC9CC9DCDE?C@#31:E?GECGEE;7#6>C9CFGGF>GCCD@<=>FCCF8::FDEGCCCGF@GGGFF8>>,FEGGFE@DEGCFB7FC:F7FFC7EEEEFFE,<<E?<BGGGDGF>ECGFGGF@EEGEEGEFB7DAGGGGEGECCEGGFEEF@FC,FCCGFCEGGGGGGCFCCGF7FECGGEGGFCDEFFCGCEF6,@,GFGCCCCC
@QJ 150
TAGGGAGTATTTGGCAATGGGGGAAACCCTGACCGAGCAACGCCGCGTGTGCGATGGAGTCCCTCAGGGACGTGAAGCACTGTGGGGGGCCGCCAAACGGGCGGGCAGGAAATGGCCCGTCCCCGAGGAGCCCCCTAGAAGGCGACTGCCAACCACGTGCCAGCAGCAGCGGTAATACGTGGGTCGCAAGCGTTATCCGGAATCATTGGGCGTAAAGAGTGAGCAGGCGGTCCGGGAAGTCCGCGGTGAAATGCGGGGGCTTAACCCCCGCAGGCCGCGGATACTTCCGGTCTGGGGTGCGGGAGAGGCGGACGGAACTCCGCGTGTAGCGGTGAAATGCACTGATACGCGGAAGAACACCGGTGGCGAAGGCGGTCTGCCAGACCGATACCGACGCTCAGTCACGAAAGCGTGGGGAGCAAATAGGATTAGATACCCT
+
CFCFGGGGGGGG99FFGCFGDC7FGCEEGGFFGFGGGFGGGGGC@@:F>BDA?BFEED@FGGGCDGGGGF7FB:FFGGGGGGGEC@FGEGCFGGGGGGFGGGGEGGGEDGCFFGGG?FCEEGGGEGGGGGFGGEECFFGGGGGGGG5CFGG6CECGG5;C5FGGFFG8CCGG888AFFG90ACEGG58CE5EEGE=CE>C>8E6,C<GEA8E3::CFCCC+#<C>GEEE>EEGDGGG:<C:GGDFFEDCF6GGGGGGFGEFEC7ECF=F=CE<D:C9CGGFGGGEEEEGGGFGF@+FGFCDBGFF7@7GGFFCFAGGGGCGGDGGGGGFCGFFCF?DEFFCB;B+:GEGGEEGGFEGCFCF@FEF:GCGGGEGGEFFF@8E>FCF@,8GCF:F@FF<GGGFCDGGFC@7GEGGGGCF@CCEGDGGGGGGGGFFCCCCCC
@QJ 151
TAGGGAGTATTTGGCAATGGGGGAAACCCTGACCGAGCAACGCCGCGTGTGCGATGGAGTCCCTCAGGGACGTGAAGCACTGTGGGGGGCCGCCAAACGGGCGGGCAGGAAATGGCCCGTCCCCGAGGAGCCCCCTAGAAAGCGACTGCTAACCACGTGCCAGCAGCAGCGGTAATACGTGGGTCGCAAGCGTTATCCGGAATCATTGGGCGTAAAGAGTGAGCAGGCGGTCCGGGAAGTCCGCGGTGAAATGCGGGGGCTCAACCCCCGCAGGCCGCGGATACTTCCGGTCTGGGTTGCGGGAGAGGCGGACGGAACTCCGCGTGTAGCGGTGAAATGCACTGATACGCGGAAGAACACCGGTGGGGAAGGCGGTCCGCCAGACCGATACCGACGCTCAGTCACGAAAGCGTGGGGAGCAAAGAGGATTAGATACCCT
+
GGGGGGGFGGGGGGGGGFFGGGGGGGGGGGGGGGGGGGGGGGGGGGGGGFFGEECFDGGF,CE<FGGFGGFEBFGGFFGGEGGGGGCEFDFEGGGGGGGGFEGGG58;?8CFGGGFE5E>>5;:C>CCECCEG58>A8CCFFCEEG5:EGG?FCC5?8CCFGGF?C:#BFC>.:?FFFF4*AE>EEGEGECC4<;>5<C>C<FC>;CCCG>FFCE<AFF:C1C?0;*8:E/:1CECDDGDFFGDBG99<9FGGGGGFFB@8:?:EGGF8<C7*<8EGECEB@<CCEGGGGCD>@,17GGFCD@<CGGGGGFFGFCDFFCEEF:GGGGGGFCCGFDFCEFB<FGGGFFCCGGGGGECGFFFGCFE8C,FGDGGFDFFE:FGFF8,GFC,GEGGGGCGGGGGGFFEGGFCGGFBFFFGGGGFGFCFCGGGFFGGFFCCCCC
@QJ 152
TAGGGAGTATTTGGCAATGGGGGAAACCCTGACCGAGCAACGCCGCGTGTGCGATGGAGTCCCTCAGGGACGTGAAGCACTGTGGGGGGCCGCCAAACGGGCGGGCAGGAAATGGCCCGTCCCCGAGGAGCCCCCTAGAAAGCGCCTGCTAAACACGTGCCAGCAGCAGCGGTAATACGTGGGTCGCAAGCGTTATCCGGAATCATTGGGCGTAAAGAGTGAGCAGGCGGTCCGGGAAGTCCGCGGTGAAATGCGGGGGCTCAACCCCCGCAGGCCGCGGATACTTCCGGTCTGGGGTGCGGGAGAGGCGGACGGAACTCCGCGTGTAGCGGTGAAATGCACTGATACGCGGAAGAACACCGGTGGCGAAGGCGGTCCGCCAGACCGATACCGACGCTCAGTCACGAAAGCGTGGGGAGCAAATAGGATTAGATACCCT
+
EFGGDGEFFAFGGGGGGGGGFCCEGGGGGGGGGDEGGGGGGGGCEFGGGGGGGGGECFGECCF<FEFFFEGEGGGGFFFECFCFGDGGGEFCFGGGGFGDGGGGE?E?CDGGGCFG65**;EGG>/2:8*;8CEGG5CEGFGC8**;;C8F7,<CE5,2ACCEFGGGC88:C1?EFC7;A:CEEC9CE88.C8C8FFFEGCGC<?FCECF/?0:C9F?A:-<C<<F>E:5/C8FCEDDEECEE>0++E@E,:2+DGCGCFG:::9CCC><5FCGGEE<8CD=6<:GGGGGGEGGGGFF>@B7GGF@GCCGFEFDCFGFFFCC+FGGGGGGFEFF9GCGGGFF,,DGGGGGGGF9GGGGGDDGFFFFCGGGGDGDGEGGGGGGEGGGGGFEGGGGGFFFGGGFFGGGGGGGGEFEGFF<GGGFFFGGGGFGGGGGCCCCC
@QJ 153
TGGGGAATATTGCACAGTGGGGGAAACCCTGATGCAGCAACGCCGCGTGAGTGATGACGGCCTTCGGGTTGTAAAGCTCTGTCTTCAGGGACGATAATGACGGTACCTGAGGAGGAAGCCACGGCTCACTACGTGCCAGCAGCCGCGGTAATACGTAGGTGGCGAGCGTTGTCCGGATTTACTGGGCGTAAAGGGAGCGTAGGCGGATTTTTAAGTGAGATGTGAAATACTCGGGCTTAACCTGAGTGCTGCATTTCAAACTGGAAGTCTAGAGTGCAGGAGAGGAGACGGGAACTCCGCGTGTAGCGGTGAAATGCGCTGATACGCGAAAGAACACCGGTGGCGAAGGCGGTCCGCCAGACCGATACCGACGCTCAGTCACGAAGGCGTGGGGAGCAAATAGGATTAGATACCCT
+
6,@F@FDAEAFF<CFGF@EEG>C:B6<@FEGGFC<@EEEFEGGGGGEGCFEGCFDEFC:CFGE<FDCC=E7=BF5?ACG9??,,<5B??D<FE@FFGF9E<FGGGGGGGFFGBFG+B=FDDFGCC:+>D<BFFFF@FCCFA:D<C@ABA9CFBF?7<<@9?8:::CEEE><<B<<C=EGCFFFC5<*C6:FFC=G?GCFCEF>EGDEFFC7<5+FACC?0+BCF99C:3FC+GF:CC2F;FCF<?><F@C?GGFCCG<#<<CA<7:C@,FCGFFEBB2FE@@,D@,<:+GFE83++@F6+FF@++=C?,FDF?F@+F8GGFF>@+:8?,GFF?B4++F<FC,FD:,6CDGGECEC9,EF:B67C<DFDEB@7CGFFCE<C6CC,FCGECCB,E@FE,FEC9CFF<<<EFFC8CCA6
@QJ 154
TGGGGAATATTGCGCAATGGGGGAAACCCTGACGCAGCCATGCCGCGTGAATGAAGAAGGCCTTCGGGTTGTAAAGTTCTTTCGGTAGCGAGGAAGGCATTTAGTTTAATAGACTAGGTGATTGACGTTAACTACAGAAGAAGCACCGGCTAACTCCGTGCCAGCAGCCGCGGTAATACGGAGGGTGCAAGCGTTAATCGGAATAACTGGGCGTAAAGGGCACGCAGGCGGTGACTTAAGTGAGGTGTGAAAGCCCCGGGCTTAACCTGGGAATTGCATTTCAGACTGGTTCGCTAGAGTACATTAGGGGGGGGTAGAATTCCACGTGTAGCGGTGAAATGCGTAGAGATGTGGAGGAATACCGATGGCGAAGGCAGCCCCTTGGGAATGTACTGACGCTCATGTGCGAAAGCGTGGGGAGCAAACAGGATTAGATACCCT
+
GFGFGDGGFGGFD7FGGGGG8@F+BFECFGGGGGDGGGFG,FFGGGGGGE7EFG<FGGGG8<@FFGG@FCEEGFA?BFGG9<FE7CEE<F=::FF<+E=?<FAFGGA,FFGG9<?,,DFDDAF9DFE@C<BDFDF8<,@FGFGEFG?F7CECFFC9:C7*:DFC*,CCFE=G:/CFEFGGE@:F9@73#,E:8ACE=DFCEC;E'?FCCECE<CC<<F9C;35FGEFC:FEEC<FC??<,FCC=,<7FA:C='B>C:D8FBF>FD::<9F<9E3=<F9FFCCE,GF>@8++:BC8,F:DC99,,+GFF@+EF9FC5FGF<@FA=7GGGDDGEGGGCFCEGE@<9GFGGDGFGGGGGGGGGGECFC,GGGGGFGGF@+C@<8DGGGDFEFGGGGGGGFFGFEFBCEGGGGGGGGGGGGGGGGE6CGGGGGGGGGGFFCAACA
@QJ 155
TGGGGAATATTGCACAATGGGGGAAACCCTGATGCAGCGACGCCGCGTGGAGGAAGAAGGTCTTCGGATTGTAAACTCCTGTTGTTGAGGAAGATAATGACGGTACTAAACAAGGAAGTGACGGCTAAATACGTGCCAGCAGCCGCGGTACTACGTAGGGTGCAAGCGTTATCCGGATTTACTGGGTGTAAAGGGAGCGTAGGTGGCAAGGCAAGCCAGAAGTGAAAACCCGGGGCTCAACCGCGGGATTGCTTTTGGAACTGTCATGCTAGAGTGCAGGAGGGGTGAGCGGAATTCCTAGTGTAGCGGTGAAATGCGTAGATATTAGGAGGAACACCGGAGGCGAAAGCGGCTCACTGGACTGTAACTGACACTGAGGCTCGAAAGCGTGGGTAGCAAACAGGATTAGATACCCT
+
GCFGGCGCFGGGGGGG,CFGGEEEGGGGGDGGFF,EF8@F:CFFGGGEGCF8FF<EFGGGGFGGGF@7CCFGGFGGF,EFGE<BEFGGG8AFFGGCEFGADFE:FF,,<DFFG?8,>=DCEGGGG3C,:,=<F<@EGGGFCCF<E*>B*B*>@FE,>,>CF::<;<7=F7*CFGGGGG7FCF#FBF+><BF<FGG5CFGEGC5:@86%C>CFG>FFF8@CFFGGCAEGE32:EEE@8CGGG>8>.5EBCD@@<,:?CBFGFFC/FFGF9G:FGFFGFBF:FDEFE>GGEEDF<FFCCDFBGFCFC:7GGGEE?,CCFFGGFD<?<FECD<AC,CCGGECFCGF@EGCEC@E,C,FFF<EDF<<FE@FC,DDGGGGGFCE@FFEFF@EGEFGEC,GFF<FGFEFFFCFFGGFCCAA-
@QJ 156
TGGGGAATATTGCACAATGGGGGAAACCCTGATGCAGCGACGCCGCGTGAGTGAAGAAGTATTTCGGTATGTAAAGCTCTATCAGCAGGGAAGATAATGACGGTACCTGACTAAGAAGCACCGGCTAAATACGTGCCAGCAGCCGCGGTAATACGTATGGTGCAAGCGTTATCCGGATTTACTGGGTGTAAAGGGTGCGTAGGTGGCAAGGCAAGTCTGAAGTGAAAATCCGGGGCTCAACCCCGGAACTGCTTTGGAAACTGTTTAGCTAGAGTACAGGAGAGGTAAGTGGAATTCCTAGTGTAGCGGTGAAATGCGTAGATATTAGGAGGAACACCAGTGGCGAAGGCGACTTACTGGACTGCTACTGACACTGAGGCACGAAAGCGTGGGGAGCAAACAGGATTAGATACCCT
+
FDFFGGGFFGGGGGGGGGGGGGGGGGGGGGGGGGGFGGFEGGGGGGGGG:FGGGGGFFGGGGGGGGGEGGGGGGGGGGGGGGGGGFGGGGFGDGGGGGGGGGEGGGGGGGGDGFFGGGGGGGGEG<FFFFFFFFDFGGGGFGGGGGGGCEGGGGG@CFGGGGGGGGGDEF;>GGGGGGGFGGGGGGGGGFGGFFGGGGGGGGGGGGGFGGGGGGGGGGGGGGGGGGGGGGGGGGGGGGGGGGGGGGGGFFFF9EGGGGGGGGG(GGFFFGGGFGGGFFFCGGGGGGGGEGF<CFGGGGFFGGGGGGGGGGGFEGGGGGGGGFGGGGGGGGFGGGGGGGGGGGGFEGGGGGGGGGGGGFGGGGGGGFGGGGGGDGGGGGEGFCFGGGGGFGGGGGGGGGGGGFGGFCGGGGFCBCC@
@QJ 157
TGGGGAATATTGCACAATGGGGGGAACCCTGATGCAGCAACGCCGCGTGAAGGAAGAAGTATCTCGGTATGTAAACTTCTATCAGCAGGGAAGATAGTGACGGTACCTGACTAAGAAGCACCGGCTAACTACGTGCCAGCAGCCGCGGTAATACGTAGGGGGCAAGCGTTATCCGGATTTACTGGGTGTAAAGGGAGCGTAGACGGACTGGCAAGTCTGATGTGAAAGGCGGGGGCTCAACCCCTGGACTGCATTGGAAACTGTTAGTCTTGAGTGCCGGAGAGGTAACCGGAATTCCTAGTGTAGCGGTGAAATGCGTAGATATTAGGAGGAACACCAGTGGCGAAGGCGGCTTACTGGACGGTAACTGACGTTGAGGCTCGAAAGCGTGGGGAGCAAACAGGATTAGATACCCT
+
EGGEF:CCFEFGGGGFFCFFGGGGGGGG7EGGFFGGGGGGEF77FGEBEEFGFFGFDGG<FDF<FFGBFFGGFFGDFDGEF@<DC,@FFEFGEGGGGFGGGGGCFCFGGGF,DCGGGG7,DFGCE@FG8FFF>FCD:FFCFFFEFDEG>F@<AFF@?FE>CEC>CE=G5=E@FGGGGCGFFFFCFG@;@?FFGGGGGGGE><ECEGCF:>FFGGG9:FFF@8DCGGEEFFGGGGFGGGFC@/GGFFFFFB<6@CD<D<?GGGGFFFFGDGGGGFF8GGFGGFECFCFFFFGF8EE8FEFEGCCGCEGGFGECB7CEFCGFFFFCGFGGGGGGGGGGGGFGGC:GF:GGEGFE9FFEFEDF@GGFGFCGEF8FDGFGFGEGGGGGGGGC:GGFAF9CGGGGGGGGGEFGFGGCCCCC
@QJ 158
TAGGGAGTATTTGGCAATGGGGGAAACCCTGACCGAGCAACGCCGCGTGTGCGATGGAGTCCCTCAGGGACGTGAAGCACTGTGGGGGGCCGCCAAACGGGCGGGCAGGAAATGGCCCGTCCCCGAGGAGCCCCCTAGAAAGCGACTGCTAACCACGTGCCAGCAGCAGCGGTAATACGTGGGTCGCAAGCGTTATCCGGAATCATTGGGCGTAAAGAGTGAGCAGGCGGTCCGGGAAGTCCGCGGGGAAATGCGGGGGCTCAACCCCCGCAGGCCGCGGATACTTCCGGTCTGGGGTGCGGGAGAGGCGGACGGAACTCCGCGTGTAGCGGTGAAATGCACTGATACGCGGGAGAAGACCGGTGGCGAAGGCGGTCCGCCAGACCGATACCGACGCTCAGTCACGAAAGCGTGGGGAGCAAAGAGGATTAGATACCCT
+
GGGGGGGGGGCGGGGGGCGGGFGGEFGGGGGGGGGGDGFGGDGGGGGGGGGGGGGGGGFGGGGGGGGGFFGGGEFGGGGGGFGG?F@EC1CFGGGGGGGGGEE<8CE?8:CFFGGFE@EEG8EFEEGGEGCGGGGGGFG7ECCEGGGGGGG?@C9CEFDGFFFGGFGFFGDC1/;CFF8CGEEGFGGDEEFEECEGGCGGG5;+<+AEFG8:CEEGG?FGGGCGGGGGGE5/CEEC<?E.C>D<@2#/0<FGGFGGGF@C>EF9<0;C@FGEEGB<:>FE9C?6*4*<8DGFGF>9GE>FC7CDEDGGDGFCFB=BB:CC=@><F@+7GGGFA<EEC,,<F@9B++F7C:E9CEE?B+>7@F,7GGEGGGGGGE@>GCFF@CB68,EGGFB@GGGGFGGFGF@GEF@@CFCCGGGFFC9FGGGFGGFC@FAGFECCCCC
@QJ 159
TGGGGAATATTGCACAATGGGGGAAACCCTGATGCAGCAACGCCGCGTGAGTGAAGAAGTATTTCGGTATGTAAAGCTCTATCAGCAGGGAAGATAATGACGGTACCTGACTAAGAAGCTCCGGCTAAATACGTGCCAGCAGCCGCGGTAATACGTATGGAGCAAGCGTTATCCGGATTTACTGGGTGTAAAGGGTGCGTAGGTGGCAGTGCAAGTCAGATGTGAAAGGCCGGGGCTCAACCCCGGGACTGCTTTTGAAACTGCAGGGCTAGAGTGCAGGAGGGGCAAGTGGAATTCCTAGTGTAGCGGTGAAATGCGTAGATATTAGGAGGAACACCAGTGGCGAAGGCGGCTTGCTGGACTGTAACTGACACTGAGGCTCGAAAGCGTGGGGAGCAAACAGGATTAGATACCCT
+
EGGGGGGGGGGGGGGFFFGGGGGGGGGGGGGGGGGGGGGGGGGGGGGFEGGFFFGFCFGFGFGGGGGCFDGGGGGGGGGGGGGGGGGGGGGGGGGGGEFAFGEDFCGGGGFGGGGGGGGFGGGGDGGG>GGGGG>GGGGGGGGGGGEGGGEFGGGGGEGG>>GGGF>FC:FGGGGGGGGGGGFGFGFCFGGGGGG>DCFFCGFGGGEFGGGGGFGGFEEFEFGGFGGFGGGGGGGGGFGGEGGGGGFC,FDCG=GGGGFFGGGGGGGGGGFGGGGGGGGGGGGGGGGGGGGGGFAFGGFFGGGGGGGGGGGGGGGGGGFGGFB9FCFFGFFGGGGGGGGGGGGGGGGGGGGGGGGGFGF9GGGGFGGGGGGGFGGGGGGGGGGFGGGGGFGGGGFGGGGGGGGGGGGGGGGCCCCC
@QJ 160
TGGGGAATATTGCACAATGGGGGAAACCCTGATGCAGCAACGCCGCGTGAGTGATGACGGCCTTCGGGTTGTAAAGCTCTGTCTTCAGGGACGATAATGACGGTACCTGAGGAGGAAGCCACGGCTAACTACGTGCCAGCAGCCGCGGTAATACGTAGGTGGCGAGCGTTGTCCGGATTTACTGGGCGTAAAGGGAGCGTAGGCGGTTTTTTAAGTGAGATGTGAAATACTCGGGCTTAACCTGAGTGCTGCATTTCAAACTGGAAGTCTAGAGTGCAGGAGAGGAGAAGGGAATTCCTAGTGTAGCGGTGAAATGCGTAGAGATTAGGAAGAACACCAGTGGCGAAGGCGCTTCTCTGGACTGTAACTGACGCTGAGGCTCGAAAGCGTGGGGAGCAAACAGGATTAGATACCCT
+
GGGGGBFFEGGGGGGGGGGGC,CFGGGFGGGGGGGGGGGGGGGGGGGGGGGGGGGGGGGGC@FGFGGFG+@FGGGCGGGGGG9FGDFGGGFDGGCCGGGGFECFEGGGGGGG8C@CFB?FFC@FFCFFB?FF@>DFGGGGGDCGE>7FFC<#@D;=<FGGGCCF7=;EGFEFFCEF5FF6AFFGGGG;FCF<F:CCGEG3ECCDF,$GGFFGF@<FFCGCFGGFFGEB8F@CGGGGGFFD<CGGFGGGGGGGE:BEAGGGGGGFFGGGFFGGGGGGFGEEEGGGGFEE5,FFFFGGFBE,GEDGGEGGGFGFGGFDF9FDAGFAFFFGGGGFGGGGGGFGGGGGGGGGGCF@EFCCGGGGGGGGGGGGGGGGGFGGGGGFGGGGGGGGEGGGGGGGGGGGGGGGGGGGFGFBAAB8
@QJ 161
TGGGGAATATTGCACAATGGGGGAAACCCTGATGCAGCAACGCCGCGTGAGTGAAGAAGTATTTCGGTATGTAAAGCTCTATCAGCAGGGAAGATAATGACGGTACCTGACTAAGAAGCTCCGGCTAAATACGTGCCAGCAGCCGCGGTAATACGTATGGAGCAAGCGTTATCCGGATTTACTGGGTGTAAAGGGTGCGTAGGTGGCAGTGCAAGTCAGATGTGAAAGGTCGGGGCTCAACCCCGGAGCTGCATTTGAAACTGCTCGGCTAGAGTACAGGAGAGGCAGGCGGAATTCCTAGTGTAGCGGTGAAATGCGTAGATATTAGGAGGAACACCAGTGGCGAAGGCGGCCTGCTGGACTGTTACTGACACTGAGGCACGAAAGCGTGGGGAGCAAACAGGATTAGATACCCT
+
GGGGGGGGGGGGGGGGGGGGGGG7FGGGGGGGGGGGFF@FGEGGGGGEGGGGGGGGGGGGGFGGGGGGFGGGAFGFFGGGFFGGGGGGGGGGGGGGGGG<FFGGCGFFGGGG9EFGGF=DG>GGGDGGG=EGGGGGFCF@>GGGGGGGGGGGGGGGGGFGE>FE8C7FFGFFCFG7EFDCEGFGGGGGGFGGFGG6<CGGCEGGFFGDGGGGGFGGGFCCGGGGGGGGGGGGFGGECDFGG=<DFC:FFFFDECFGGGGFGGGFGGGGFFGGGGGGCGFF$G?GGEGGGGGGGGFGCFFGGGGGGGGGFCGGGCGGGGGGGGFFGCGGGFFGFFCFFGGCGGGGGGEGGGGFFGEGGGGGGGFGGGGFGGGGGGGGGGGGGGGGFDGGGGGGGGGGGGGGGGGGGGGGGGGC8CCA
@QJ 162
TGAGGAGTATTGGTCAATGGACGAGAGTCTGAACCAGCCAAGTAGCGTGAAGGGTGAAGGTCCTACGGATTGTAAACTTCTTTTATAAGGGAATAAAACCTCCCACGTGTGGGAGCTTGTATGTACCTTATGAATAAGCATCGGCTAACTCCGTGCCAGCAGCCGCGGTAATACGGAGGACGCAAGCGTTATCCGGATTTATTGGGTTTAAAGGGAGCGCAGACGGGTCGTTAAGTCAGCTGTGAAAGTTTGGGGCTCAACCTTAAAATTGCAGTTGATACTGGCGTCCTTGAGTGCGGTTGAGGTGTGCGGAATTCGTGGTGTAGCGGTGAAATGCTTAGATATCACGAAGAACTCCGATTGCGAAGGCAGCACACTAAGCCGTAACTGACGTTCATGCTCGAAAGTGTGGGTATCGAACAGGATTAGATACCCT
+
EGGDGFEFGGGGGGGGGGCDGF@FGEDFGGGGGGGGGGG@FGGGGGGCCG7<FCFFFG,F@FGCGFFGGGGGGGGGGGGGFGGGFFGGFGFGGFGGCGFEGFGDFGGGGCFFEBFGGGGGGGGGGGGDFGAFGGFGGFFF<ECEGGGC8AFFG>DGFFFGGFG>CC@CFCGGGGGGGGGGGGFFGCB.C@F=FFGEGGFGGEGGGGGGAFGGGFGGGGEGG<:CGEE@:CFDFGD5CECAFGGG;F;>FEFGGGFCFF@CGGFFGGGGGGCE<DF=>)FGGFFEFEC?GGGGGGGGGFBFCFDGGGGGFGGFDGEFDFGFGFGFB>GF9GF9CFGFGGGFGGFFEFEFGGGGEFCGGGGFGGGGGFF@CFEEEDFGFGFCGGGFDFCFEFFGGGFCGGGGFGEC,ECF@FGGGGGGGGGGGGGGFFGGGGFCC@@@
@QJ 163
TAGGGAGTATTTGGCAATGGGGGAAACCCTGACCGAGCAACGCCGCGTGTGCGATGGAGTCCCTCAGGGACGTGAAGCACTGTGGGGGGCCGCCAAACGGGCGGGCAGGAAATGGCCCGTCCCCGAGGAGCCCCCTAGAAAGCGACTGCTAACCACGTGCCAGCAGCAGCGGTAATACGTGGGTCGCAAGCGTTATCCGGAATCATTGGTCGTAAAGAGTGAGCAGGCGGTCCGGGAAGTCCGCGGGAAAATGCGGGGGCTCAACCCCCGCAGGCCGCGGATACTTCCGGTCGGGTGTGCGGGAGAGGCGGACGGAACTCCGCGTGTAGCGGTGAAATGCACTGATACGCGGAAGAACACCGGTGGCGAAGGCGGTCCGCCAGACCGATACCGACGCTCAGTCACGAAAGCGTGGGGAGCAAATAGGATTAGATACCCT
+
GGGGGDFGGGGGGFGGGGGGGGGGGGGGGGGGGGGGGGGGGGGGGGGGG?F9FGGGEGGFGGGGGGGGGGGGGEGGGGFGGFGGGGGGGG7FGGGGGGGGEECGGGGGGGCGGFGGFC8?>ECF?8CDCGF?CGGEFGCGFFFGGGCC;E7<,;+:;AC5C7FCEC6,CF?E1?C?@+8+2;C8;C5CE5CE:E8*<CEEDCCF7;+C>:C?8CF.G>G??)@C/68EG>:GDGGGDCGFC7CCCC#$GC;8ECEGGC>6:CCF=>>:EFCCEEECF<FE@;EFC<C:CC>5*C@*GGEF8:GCGGGF@@>3==,DC@FF>+>GGGGGGFGGGGGGGGFECDFGCGGDGEGGGGGECF@GGGBF7GGGGGGGGGGGGGGGGGGFGGFDGGDGGGGFCGFGGGGDGGFGDGGGGGGGFAGFAGGAGFFF<FGGFGCCCCC
@QJ 164
TGAGGAATATTGGTCAATGGACGCAAGTCTGAACCAGCCATGCCGCGTGCAGGATGACGGCTCTATGAGTTGTAAACTGCTTTTGTACGAGGGTAAACGCAGATACGTGTATCTGTCTGAAAGTATCGTACGAATAAGGATCGGCTAACTCCGTGCCAGCAGCCGCGGTAATACGGAGGATTCAAGCGTTATCCGGATTTATTGGGTTTAAAGGGTGCGTAGGCGGTTTGATAAGTTAGAGGTGAAATTTCGGGGCTCAACCCTGAACGTGCCTCTAATACTGTTGAGCTAGAGAGTAGTTGCGGTAGGCGGAATGTATGGTGTAGCGGTGAAATGCTTAGAGATCATACAGAACACCGATTGCGAAGGCAGCTTACCAAACTATATCTGACGTTGAGGCACGAAAGCGTGGGGAGCAAACAGGATTAGATACCCT
+
GGGGGGGGGGGGGGGGGGGGGGGGGGGGGGGGGGGGGGGGGGFGGGGGGGGGGGGGGGGGGEGGGGGGGGGGFGGGGGGGGFGGGGGFFEGGECFFGDGGGGGGFGGGGGGFCFGEAFFFGGGGGFGGGGGGGGDGFGGG,CFFEFGGGGGCEFGGGGGCGGGCFFDG:CFCG9FGGGGEFGFFGGFGFFDGGGGGGGFFFFGGGGGG@GGGGGGGEGGGGGDEGGGGFFCGFGGGGGGGGGGGFGGGEGFGGGGGGGFGGGGF<AGGGFGFFEFFACFGGFFDF9@GEE<F8B,GGGGGGGGGGGGGF=F<GCGGGFGGGGGGGGGGGGGGGGGGGGGFFDAAGGGGFGGGGF7:FFGFFEGGGGFGGGGGGGGGGFACEGGADFGGGGFF<DGGGGGGEGFFGGGGGGGGGGGGGFGGGGGGGCGGGGGCCCCC
@QJ 165
TAGGGAGTATTTGGCAATGGGGGAAACCCTGACCGAGCAACGCCGCGTGTGCGATGGAGTCCCTCAGGGACGTGAAGCACTGTGGGGGGCCGCCAAACGGGCGGGCAGGAAATGGCCCGTCCCCGAGGAGCCCCCTAGAAAGCGACTGCTAACCACGAGCCAGCAGCAGCGGTAATACGTGGGTCGCAAGCGTTATCCGGAATCATTTGTCGTAAAGAGTGAGCAGGCGGTCCGGGAAGTCCGCGGGGAAATGCGGGGGCTCAACCCCCGCAGGCCGCGGATACTTCCGGTCTGGGGTGCGGGAGAGGCGGACGGAACTCCGCGTGTAGCGGTGAAATGCACTGATACGCGGAAGAACACCGGTGGCGAAGGCGGTCCGCCAGACCGATACCGACGCTCAGTCACGAAAGCGTGGGGAGCAAATAGGATTAGATACCCT
+
GGGGGGGGGDGGGCGFGGFGFGGGGCFGGGGGGFGCFGGGGGGGGGCFG7D9FGGGEEDCCEFAC<@CEFGGFEEFFGGGFGCFGDGGGEFEG>FGFGGGGDGGC8CE>EEGDGEFFFGEGE8@8?EEC5CEG5CCF8EGGGFGGC5CFFDFF*<EG*/?8?GFD6CEF6*12::A@+8AC5CGGGGC**2;*CECFC:88:EGC7@,<39C8:CCFGE7@FCGF85:=5:8CECGD;GFCF58>E*1/<9C<5CECEAC=5CFD6=?358:89<?FFGFFCCC=*7EGFF:><F5FEGGFEC7GGGGGFFFEFFF:EFF7GGGGGCDEGFGGGGGGFAEAFGGGFF@CCGGGFFGFF@GGGEFEGFFGGGGGFCBEGEEF@7FCFECCGGEGGGGGGFGGFFEGGGGGGGGFC<GGFGGGGFE9FFF9GGGGGCCCCC
@QJ 166
TAGGGAGTATTTGGCAATGGGGGAAACCCTGACCGAGCAACGCCGCGTGTGCGATGGAGTCCCTCAGGGACGTGAAGCACTGTGGGGGGCTGCCAAACGGGCGGGAAGGAAATGGCCCGTCCCCGCGGAGCCCCCTAGAAAGCGACTGCTAAACACGTGCCAGCAGCAGCGGGAGTACGTGGGTCGCAAGCGTTATACGGAATCATTGGGCGGAAAGAGTGAGCGGGCGGTCCGGGAAGTCCGCGGTGAAATGCGGGGGCTCAACCCCCGCAGGCCTCGGATACTTCCGGTCTGGGGTGCGGGAGAGGCGGACGGAACTCCGCGTGTAGCGGTGAAATGCACTGATACGCGGAAGAACACCGGTGGCGAAGGCGGTCCGCCAGACCGATACCGACGCTCAGTCACGAAAGCGTGGGGAGCAAATAGGATTAGATACCCT
+
CFFGGDDFGFGGGFGGGGGFFGGGGGGGGGFGEGGGGGGGCGGGGGGGGBDFCCDE,EFFEGGFGGG@FEGGD:FGGG8BFGG9FEFGGGCFCFGGFFEDF7:7<1:8CFFGFCG>,CGGE*:@>*28:C>EGE>8;8?@F?CEGGCEGFFG,:CFGE5*;ECF6**8:C:C*?>?CFGGGE?*2?>CG88C8;85+<0;;8C829*CEF.:+>EGG=GF+.CC0<CGEG1DECE;D<913EEDF<#3?FF5ECEEC@:<2:C?D*AC<<48=7<#(<EGF*DFC@CEGFF7CEC77:GECFFC:BC@+CF,7GFF>7EGEEGGGGGEE@GGGFE9GGFC,AF=F@B@BCFFFEGECF:EFFCF7CGGFCDDGF@C:@,,FGGFCFF@FBF@FCGGGFEDFC<CC?<7EGGGGGGGGFFFGFFGGGGFFFGFEE@@<CA
@QJ 167
TGGGGAATATTGCACAATGGGGGAAACCCTGATGCAGCGACGCCGCGTGAGCGAAGGAGTATTTCGGTATGTAAAGCTCTATCAGCAGGGAAGAAGAATGACGGTACCTGACTAAGAAGCACCGGCTAAATACGTGCCAGCAGCCGCGGTAATACGTATGGTGCAAGCGTTATCCGGATTTACTGGGTGTAAAGGGAGCGCAGGCGGTACGGCAAGTCTGATGTGAAATCCCGGGGCTCAACCCCGGTACTGCATTGGAAACTGTCGGACTAGAGTGTCGGAGGGGTAAGTGGAATTCCTAGTGTAGCGGTGAAATGCGTAGATATTAGGAGGAACACCAGTGGCGAAGGCGGCTTACTGGACGGTAACTGACGTTGAGGCTCGAAAGCGTGGGGAGCAAACAGGATTAGATACCCT
+
FFCGGGGGGFGDFGGGGGGGGGGGGGGGGGFGGGGGGGG@CFGGGGGGGGGGB>>C:EFECF<FGGGEFCEGGGGGCFEGFDE<EG9FGGGGGB@EGGGFGGGGGGGGFGGF,C,ADGD<D,3C:E7CDGGFG<>DC7@B<>GGGGEGEEFE?GFF>>5?F;/CFC:8FFFB;CCF>:CFFGFFFGGECFCFGGGGED:<?EGECFEGEFFCGFFFCCFCFCFFFFDFGCCAGGGGGFF7@CGEFFFFFCEDGADEF?4FEDGEF=GGECEFF=7<:>47@CDCDBFAAF,GGFEGFGF<DGFFGGGDGGGFE7GGGGFGFF9FFF9GFGGGGFFGFCFFGGDGDFFCFCEDFFFFDFCCGDFF,GDF>GGFCFBFFCGFEGGFFEEGEGGGGGGFGGEEECF<FFCFEAGCCCCCC
@QJ 168
TGGGGAATATTGCACAATGGGGGAAACCCTGATGCAGCAACGCCGCGTGAGTGATGACGGCCTTCGGGTTGTAAAGCTCTGTCTTCAGGGACGATAATGACGGTACCTGAGGAGGAAGCCACGGCTAACTACGTGCCAGCAGCCGCGGTAGTACGTAGGTGGCGAGCGTTGTCCGGATTTACTGGGCGTAAAGGGAGCGTGGGCGGATTTTTAAGTGAGATGTGAAATACTCGGGCTTAACCTGAGTGCTGCATTTCAAACTGGAAGTCTAGAGTGCAGGAGAGGAGAAGGGAATTCCTAGTGTAGCGGTGAAATGCGTAGAGATTAGGAAGAACACCAGTGGCGAAGGCGCTTCTCTGGACTGTAACTGACTCTGAGGCTCGAAAGCGTGGGGAGCAAACAGGATTAGATACCCT
+
FGGGDFGGGGGGGGGGGGG?CCFGGGGGGGGGGGGGGGGGGGGGGGGGGGGGGGGGGGGGGGGGGGGGGGGGGGGFFGGGGGGGGGGGGGGGGGCGDFFGGGEGGGGGGGGGGD7@FFGGGGGGGGGGFGGC::/DEFFGGGG@CFGD>EGFFGECFFGGGFAEC8?CGGGGGGGGGCFFGGGGGGGGFE>FFGGGGEG@>EEGGGFGGCFFDFFC9AFDGFE<EFGGGGEFGGGFFFGGFFFGFGGGGGGGGGGGFGGGGGFGGFGGGGGGGGFFFDFGGGGGGGFDGGGGGGGGGGGFGCGGCGGGGGGGGF>GGGGGGGGGGFGGGGGGGGGFFGGGGGGGGGGGGGGGGGGGGGGGGGGGGGFCGGGGGGGGGGF8FEGGGGGGGEDGGGGGGGGGGGGGGGGGGGGCCCCC
@QJ 169
TGGGGAATATTGCACAATGGGCGAAAGCCTGATGCAGCGACGCCGCGTGAGCGAAGAAGTATTTCGGTATGTAAAGCTCTACCAGCAGGGAAGATAATGACGGTACCTGACTAAGAAGCACCGGCTAAATACGTGCCAGCAGCCGCGGTAATACGTATGGTGCAAGCGTTATCCGGATTTACTGGGTGTAAAGGGAGCGCAGGCGGTGCGGCAAGTCTGATGTGAAAGCCCGGGGCTCAACCCCGGTACTGCATTGGAAACTGTCGTACTAGAGTGTCGGAGGGGTAAGCGGAATTCCTAGTGTAGCGGTGAAATGCTTAGATATTAGGAGGAACACCAGTGGCGAAGGCGACTTTCTGGACCGTAACTGACGTTGAGGCACGAAAGTGTGGGGAGCAAACAGGATTAGATACCCT
+
FGGGG@EFGGGGGGGGGGGGGFGGGGGFGGFFGGFGFEFGGGGGGGGGGGGGFGGGGGGGGGGGFGGGGGGGGGGGGGGGGGGGGGGGGGGGGGGGGGGGGGGGGGGGGG<FGG8DFG?DGGGEGEGGGGFFGG?FGGGGGGGGGGGCFGGGG@(5?FGGGDEFGGGGCFGGFF>DGEGGGGGFBFFE;E<CGFGC@5CCEGEEEEE@:?C5=FGFD?F?;E9:AGGGCFCFGGGFD5<FFF<FBDC:,AFGGGGGGFFFGEGGGGGGFE9DGG?F:C@E57FFF7GGGGGGGGFFGGGFGFF7CGGGGFGGGFC4,,GFGGFC,GGGGEFFGF@E9GGGDGGGGGGGGGGGFCGGGGDFEEGGGGGGGGGGGGGFGGEFGGGGGGGFEGGGGGFGGGGGFGDF@CFGFFGCCCCC
@QJ 170
TAGGGAGTATTTGGCAATGGGGGAAACCCTGACCGAGCAACGCCGCGTGTGCGATGGAGTGCCTCAGGGACGTGAAGCACTGTGGGGGGCCGCCAAACGGGCGGGCAGGAAATGGCCCGTCCCCGAGGAGCCCCCTAGAAAGCGACTGCTAACCACGTGCCAGCAGCAGCGGTAATACGTGGGTCGCAAGCGTTATCCGGAATCATTGGGCGTAAAGAGTGAGCAGGCGGTCCGGGAAGTCCGCGGTGAAATGCGGGGGCTCAACCCCCGCAGGCCGCGGATACGTCCGGTCGGGGGTGCGGGAGAGGCGGACGGAACTCCGCGTGTAGCTGTGAAATGCACTGATACGCGGAAGAACACCGGTGGCGAAGGCGGTCCGCCAGACCGATACCGACGCTCAGTCACGAAAGCGTGGGGAGCAAATAGGATTAGATACCCT
+
GGGGGGGGGFGGGG@9FCFGGGGGGGG?FGFGFGGGC:FGGGGGDFE@@FFFGGGGE8FF8FFAFFGFGGGGGCEGGGGGGGGCA7FEEGGDCFCFGGGGEE7<>8EGG>FCE?CGGGCCG5EFEEGDE>FE5EE5EF6C@8FEGGGGFCFCG5<;CCEEFCFFG**,,*2*2:8C:7C@@58:FCEE*::C8CGGGF55CEGGG>>G6C5C6C?FF>GGG=FGGGC>>GGEEEFEGGGGGGGEEC:@@8=61<.DGC42::?9C:;EEC<*GF@#C<?B>CFC*GDFC<<>*GFCGGF>F@,>3+FE7GFF7GFD8@+3+7GGF?C8,,,FEGFFGEFCGGGGGGGDGEF9DCCEGEGEFFC7GGGGCGGGGGF::EEEDGFF7F<@FFCCGGEFBFGFDC,GGGGGGGGGGGFFC@A<9FDAGFGGGGFGGGCCCCC
@QJ 171
TGGGGAATATTGCACAATGGGCGCAAGCCTGATGCAGCGACGCCGCGTGAGGGATGGAGGCCTTCGGGTTGTAAACCTCTTTTATCGGGGAGCAAGCGAGAGTGAGTTTACCCGTTGAATAAGCACCGGCTAACTACGTGCCAGCAGCCGCGGTAATACGTAGGGTGCAAGCGTTATCCGGAATTATGGGGCGTAAAGGGCTCGTAGGCGGTTCGTCGCGTCCGGTGTGAAAGTCCATCGCTTAACGGTGGATCCGCGCCGGGTACGGGCGGGCTTGAGTGCGGTAGGGGAGACTGGAATTCCCGGTGTAACGGTGGAATGTGTAGATATCGGGAAGAACACCAATGGCGAAGGCAGGTCTCTGGGCCGTTACTGACGCTGAGGAGCGAAAGCGTGGGGAGCGAACAGGATTAGATACCCT
+
GGGGGGGGGGGGGGGGGGGGGGGGGGGGGGGGGGGGGGFGGGGGGGGGGGGGGGGGGGGDGGGGGFEGGGGGGGGGGGGGGGG9@FGGGGGDFGGGGGFGGGFCGGGDFGGGGDFFGCGGGGGGECGGGGGGGFGDGGGGGGFGG,,DDEGGGGCEGGGGF?GG>FGGGFGGGGG?GG<@CCFF7C?+8<8CC?EEDEC?C=GGGEGGC:C:58E:8C?:C7EGEEC?FGFGGFGFGFDGF@CCFGGG:?<*<CGCCDBFGGGFCCFGFBCCFD?GF@=#:@GE<E@FGFFGFAEGFGGGEDGEGGGGGGGGGGGGGGGGGGGGGGGDGGGGF9GGGGGGGGFE7EGGGFEGGFCGGGF<FGEGEGGGGGGFGGGGGGGEE,GGGGGGDGGGGGGGGGGGGGFAFGGGFFGGGGGGCCCCC
@QJ 172
TAGGGAGTATTTGGCAATGGGGGAAACCCTGACCGAGCAACGCCGCGTGTGCGATGGAGTCCCTCAGGGACGTGAAGCACTGTGGGGGGCCGCCAAACGGGCGGGCAGGAAATGGCCCGTCCCCGAGGAGCCCCCTAGAAAGCGACTGCTAACCACGTGCCAGCAGCAGCGGTAATACGTGGGTCGCAAGCGTTATCCGGAATCATTGGGCGTAAAGAGTGAGCAGGCGGTCCGGGAAGCCCGCGGTGAAATGCGGGGGCTCAACCCCCGCAGGCCGCGGATACTTCCGGTCTGGGGTGCGGGAGAGGCGGACGGAACTCCGCGTGTAGCGGTGAAATGCACTGATACGCGGAAGAACACCGGTGGCGAAGGCGGTCCGCCAGACCGATACCGACGCTCAGTCACGAAAGCGTGGGGAGCAAATAGGATTAGATACCCT
+
GGGGGGGGGEGGGGGGGGGGGGGGGGFGGGGGGFGGGGGGGGGGGGGGGBFFFGEEEGGEFFGFGFGGFGGGFCGGGGGG8FFGGGEGGGDGECFEFCEGD7FGGGGGGG,A?FGGCCGGGGGGGGEGGGGG*8?*CCGGFFGGGGEGG=E:CFGGGAFGG?EGFGG7FCCE1FECCFGFFEEE@E>EE>5F6@ACFFEGCEGGFGGGFG8F@:EGG=FFF/9:*DFDEECCGGFEC?CCCDGECG:DGEEDGEEGG?B-GEE?GGCEEFFEGGGGGEFB<@BC?*7GGGGGGGGEGGGGGGFDGGGGFGFBCGF@FGGGGGFGGFFCGGGFCGGFAGF@,FGFGGEFDGGGGGGGFFEGGGGGGGGGGGGGGGGGGGGFCGGGGFFDGGEEEEGGGGGGGGF<GF8F>GGGFEGGGGGGGGGGGGGGGGGGGGCCCCC
@QJ 173
TAGGGAGTATTTGGCAATGGGGGAAACCCTGACCGAGCAACGCCGCGTGTGCGATGGAGTCCCTCAGGGGCGTGAAGCACTGTGGGGGGCCGCCAAACGGGCGGGCAGGAAATGGCCCGTCCCCGAGGAGCCCCCTAGAAAGCGACTGCTAACCACGTGCCAGCAGCAGCGGTAATACGTGGGTCGCAAGCGTTATCCGGAATCATTGGGCGTAAAGAGTGAGCAGGCGGTCCGGGAAGTCCGCGGTAAAATGCGGGGGCTCAACCCCCGCAGGCCGCGGATACTTCCGGTCTGGGGTGCGGGAGAGGCGGACGGAACTCCGCGTGTAGCGGTGAAATGCACTGATACGCGGAAGAACACCGGTGGCGAAGGCGGTCCGCCAGACCGATACCGACGCTCAGTCACGAAAGCGTGGGGAGCAAATAGGATTAGATACCCT
+
EFEFGGEGGGFGCFGGGFGGGGGGGGGGGGGGGEGGGGGGGGGGGGGGGGGGGFGEEGGFFCGGG8EEGGGG+@FDGGGGFEFFFGGGGEDFGGFEGFFGGGGDGGGGGGGGGGG>CCEGGGDECCGEGDGGGGG5EFCC@FFGGG>EGFCE,CGGG8C7CCFFFD:631A<#AE8@CF?>?C*8EGGGEGGGGCE23:8<C>6,<@FFG/:+CCC99<<1<CC:GD<CC:C8FFC77923?#5<>+$F>9CGGGGFFB#<8@@FC<CGF;:8C;FF@FGFFFC<*FCFEGC:GFE@*F@,GGFCGEGDGGFDFFFFGGGEF7GGGGGGGGGGGGGGFDE9CGGEGGGGGGGGGFGGGGGGGGGGGGGGGGGGGGGDGGGFFGEFCF8F@DGGGGGGGGGGGFAGGFCEGFEGGGGGGGGGFFGGGGGGGGGGGCCBCA
@QJ 174
TAGGGAGTATTTGGCAATGGGGGAAACCCTGACCGAGCAACGCCGCGTGTGCGATGGAGTCCCTCAGGGGCGTGAAGCACTGTGGGGGGCCGCCAAACGGGCGGGCAGGAAATGGCCCGTCCCCGAGGAGCCCCCTAGAAAGCGACTGCTAACCACGTGCCAGCAGCAGCGGTAATACGGAGGTCGCAAGCGTTATCCGGAATCATTGGGCGTAAAGAGTGCGCAGGCGGTCCGGGAAGTCCGCGGTGAAATGCGGGGGCTCAACCCCCGCAGGCCGCGGATACTTCCGGTCTGGGGTGCAGGAGAGGCGGACGGAACTCCGCGTGTAGCGGTGAAATGCACTGATACGCGGAAGAACACCGGTGGCGAAGGCGGTCCGCCAGACCGATACCGACGCTCAGTCACGAAAGCGTGGGGAGCAAATAGGATTAGATACCCT
+
CFGGGGGEGGGGFGGCFGG,@BFGFGFFGGGGGGDFGGGGGGGGGGFFGEGGGGFEEGCCFFGFGFGFGGCFFGEGDGG8EFGGFGGGGGGCFGGGGFFEGGCEE85>EGFF,<CFFEGCEGCCG5CE>EGEFGGDFFDEF?EGGGEEGGGFGGEFE5:F>@?CFFGG>@CE1:E7CCF**12;8?EGEEFG*;>FFFGGEE;@=CECECDF=CEEG:9<:&;;:CDE=?<EC:EC>CE>C8CGFE9<:E;:C:*GFGFAC=CFDC@C<@CEGECFCEFC<%CCGCF@FCF@>>@,:>@@,FEDFCC<@FDFFFDFEF>FEF7FGFB@+C9GFFCDFGGDE?;F77GEFCGGFFGEBCCGGGGGEFGGGGGGGGGGGGFGGGGGECE8F+CGGGGGGGGGFF<8GGGGGGGGGGFGFCGGGFGGEFGFGGGGGGC@<C@
@QJ 175
TGAGGAATATTGGTCAATGGACGAGAGTCTGAACCAGACAAGTAGCGTGAAGGATGAAGGTCCTACGGATTGTAAGCTTCTTTTATAAGGGAATAAAACCTCCCACGTGTGGGAGCTTGTATGTACCTTATGAATAAGCATCGGCTAACTACGTGCCAGCAGCCGCGGTATTACCGAGGATGCAAGCGTTCTCCGGATTTATTGGGTTTAAAGGGAGCGCAGCCGGGTCGTTAAGTCAGCTGTGAAAGTTTGGGACTCAACCTTAAAATTGCAGTTGATACTGGCGTCCTTGAGTGCGGTTGAGGTGTGCGGAATTCGTGGTGTAGCGGTGAAATGCTTAGATATCACGAAGAACTCCGATTGCGAAGGCAGCACACTAAGCCGTAACTGACGTTCATGCTCGAAAGTGTGGGTATCAAACAGGATTAGATACCCT
+
FGGFGGFEF9,CFFF<EFDGFG:C@F7FF9CF<ECE6,:FFGGGCFCGG7FFGGD@F,699CFCGFGGDECFGCFFCFCFGGCFFEGC<DGFCGGGGD<E,CEGGGGAB,B:C,FF8<=EF9AFGF,CCF<?EDGEEEF,AF+?BFCBD3,A7DFGC,FFFFGGGG75@C#@EA$7B5:CDC=FC=FCCF,<CC7*38C==2CFA9A:C:#7FFDFEG,5,2*8CD>7/>2:@CCC:CEDEGFG>ECFCGFFF@#C@7CFDDA,F<GGGDCF3FGFEAGFCEFEF>,,E,CGGGFCGFGFEFF?8EF=@F9FD@GGFCGGGGCGC7C<CGGGGFFF9GGGFF9FFGFD9GCFFGECGGEC7EGGGGGEGGGFE6@FFGGE>DECAFFCGEDEGGGEGGGCGEGGGGEDGGGGGFAGGGFF9FFFEGFAFGGC8@<C
@QJ 176
TAGGGAGTATTTGGCAATGGGGGAAACCCTGACCGAGCAACGCCGCGTGTGCGATGGAGTCCCTCAGGGACGTGAAGCACTGTGGGGGGCCGCCAAACGGGCGGGCAGGAAATGGCCCGTCCCCGAGGAGCCCCCTAGAAAGCGACTGCTAACCACGTGCAAGCAGCAGCGGTAATACGTGGGTCGCAAGCGTTATCCGGGATCATTGGGCGTAAAGAGTGAGCAGGCGGTCCGGGAAGTCCGCGGTGAAATGCGGGGGCCCAACCCCCGCAGGCCGCGGATACTTCCGGTCTGGGGTGCGGGAGAGGCGGACGGAACTCCGCGTGTAGCGGTGAAATGCACTGATACGCGGAAGAACACCGGTGGCGAAGGCGGTCCGCCAGACCGATACCGACGCTCAGTCACGAAAGCGTGGGGAGCAAAGAGGATTAGATACCCT
+
9CEFEGDFGFG9FFGFGGGEFGGGGGGGGGGGGGGGGGGGGEGDGFEGG:DFGEF::C,:4FGD=8FGGGGGCCGGFFFGF,C<<7+@F7>FFEFC:*8<CDEG8:EGGEGG7CC86CEGG?8*:*:*:?C*@EGEFGFA<:@5EE5CFCCC,8:E*2A>8+0AC*A80A>C+1;CECGGC*:?;CEGE*:5*;5C:<5?>8*22+<,,;8CC5ACC09>12<838/:E2/218?E=>F:2:,7::307C/5GEEC8;;1**E?5?F@C7:@@CC::<,FEBF:CF=CGFECFCFCCGGGFGFGGGGEBCCB:GECGCEEFF=GGGGGGEEFGGFFGGFFEE=ECGF>@7GFE9GBEGGGGFGGGGGGFGGGGFF@C@,GDGGCECFFECGGGGGFFF9GFC,EGGGGGGGGFFGGGGGGGGGCGGGGGGGGGGCCCCC
@QJ 177
TGAGGAATATTGGTCAATGGACGAGAGTCTGAACCAGCCAAGTAGCGTGAAGGATGACTGCCCTATGGGTTGTAAACTTCTTTTATACGGGAATAAAGTGAGCCACGTGTGGCTTTTTGTATGTACCGTATGAATAAGGATCGGCTAACTCCGTGCCAGCAGCCGCGGTAATACGGAGGATCCGAGCGTTATCCGGATTTATTGGGTTTAAAGGGAGCGTAGGCGGGTTGTTAAGTCAGTTGTGAAAGTTTGCGGCTCAACCGTAAAATTGCCGTTGATACTGGCGACCTTGAGTGCAACAGAGGTAGGCGGAATTCGTGGTGTAGCGGTGAAATGCTTAGATATCACGAAGAACTCCGATTGCGAAGGCAGCTTACTGGATTGTAACTGACGCTGATGCTCGAAAGTGTGGGTATCAAACAGGATTAGATACCCT
+
FGGGGGGGGGGGCFFGGFGGGGGGGGGGGGGGGGGGGGGGGGFGFGGGGGGGGGDGGGAFFGGGGGGGGGGGGGGGGGGGGGGGGGGGGGGDGGGGGGDGGDGGGGGFGGGGGCFGGGGGGGGGGGCGGFGGGGGGGGG?FGGEGFGGGGFFFGGGGGGGGCFGGDGGFGGGGGFGGGGGDFFC8FGFGEGFGGGFEGGFF@EFCGGFEECFGGC=GGGGEFEFGGGFGGAGGFGGGFCGGFE<FGGGGGGGGGGGE=FAFGGGGGGGGGGEFG,0GFGGGGGGGFFGFFGGGGGGGGGGGGGGGGGGGGGFF<GGGGGFCGGGGGGGGGGGGGGFFFGGGFF8GGGGGGGGGGCFDGGGGGGGGGGGGGGGGGGGGGGGGGGGGFGGGGGGGGGGGGGFGGGGGGGDGGGGGGGGGGGGGGGGGGGGGGGCCCCC
@QJ 178
TGAGGAATATTGGTCAATGGACGTAAGTCTGAACCAGCCATGCCGCGTGCATGATGCCGGCTCTATGAGTTGTAAACTGCTTTTGTCCGAGGGTAAACGCAGATAAGTTTCTCTGTCTGAAAGTATCGTATGAATCAGGAACGGCTAACTACGTGCCAGCAGCCGAGGTAATACGGAGGATTCAAGCGTTATCCTGATTTATTGGGTTTAAAGGGTTCGTAGGCGGTTTTATAAGTTAGAGGTGAAAATTCGGGGCTCAACCCTGAACGTGCCTCTAATACTGGTGAGCGAGAGAGTGGTTGCGGTGGTCGGAATGTATGGTGTAGCGGAGAAATGCTTAGAGATCATACAGAACACCGATTGCGAAGGCAGCTTACCAAACTATATCTGACGTTGAGGCACGAAAGCGTGGGGAGCAAACAGGATTAGATACCCT
+
@FEFCDCFEEEGDCCFGG9EFC:8C@FFGGFGD@,EFGGGDECCCFCCFG<,CC<F,C+7++8CFA<9:C,,,<CFG9F9F,,C,B,C:+4+4B<F?D?@@C=,9,:,,<,<AFE,,C9<,C5,BBB8BF,=,CE,A?A<,,@+3==BCC;@38,3@B8DFG,83+3@*7,33;3*::?:2?F,=4DEF3+5@8.66BC=CCG;F#><=#>CGEC5#+?E4*C;3F22:;AFC=@5,,,,CD3,,,@+87C@7CD<8+=>==,683,7D+:,C,5@9C,C,8,,@8++C,EE9FED4,>>7:+CB=+:=FFC<CFB,?<?EE>4,7F,C,?C,,EB,DFEFBC:,,966,GF@@7C>F<FDGFDGFGDGFEFFC,E@;,C<CEE9EFEEEFFFFFE@DB,6CGGGF::@FF@<<FGCFEEDDFGFFFGGGFCB<<@
@QJ 179
TGGGGAATATTGGGCAATGGAGGAAACTCTGACCCAGCAACGCCGCGTGGAGGAAGAAGGTTTTCGGATCGTAAACTCCTGTCCTTGGAGACGAGTAGAAGACGGTATCCAAGGAGGAAGCCCCGGCTAACTACGTGCCAGCAGCCGCGGTAATACGTAGGGGGCAAGCGTTGTCCGGAATAATTGGGCGTAAAGGGCGCGTAGGCGGCTCGGTAAGTCTGGAGTGAAAGTCCTGCTTTTAAGGTGGGAATTGCTTTGGATACTGTCGGGCTTGAGTGCAGGAGAGGTTAGTGGAATTCCCAGTGTAGCGGTGAAATGCGTAGAGATTGGGAGGAACACCAGTGGCGAAGGCGACTAACTGGACTGTAACTGGCGCTGAGGCGCGAAAGTGTGGGGAGCAAACAGGATTAGATACCCT
+
GGGGGGGGGGGGFGGGGGGGGGGGGGGGGGGGGGGGGGGGGGGGGGGGGGDGGGGGGGGGGGGGGGGGGGGGGGGGGGGGGGGGGGGGGDCGGGGGGGGGGGGGGGGGEFFFGGGGGGGGGGGGGGGGGG6GFGGGGGGGGFCFGGGGGG/GG5GGGCEGFGGGGGCGCGGGDGFGGGGD<G@E>GFFFGEEGFFCEGGCGGGEEGGGC@>GGGFGGGGGGGGGGFGFGGEFDFAFFFGGG@DGFGGGFC5EGFFGGFF6CGGFCCGGGFGGGFCDCG=FGGGGGGGGDGGGDGGGGEFCFEGGGGDGGGGGFGGEGGFGGGGFGFFGGGGCGGGGGGFFFC@CGGGGGGGGDGFGGGGGGGGDGGGGGDGGFDGGFCCGGEFGGGGGFEGGGGGGGGGGGFGGGGGF<GGGGCCCCC
@QJ 180
TGGGGAATATTGCACAATGGGGGAAACCCTGATGCAGCGACGCCGCGTGAGCGAAGAAGTATTTCGGTATGTAAAGCTCTATCAGCAGGGAAGAAAATGACGGTACCTGACTAAGAAGCACCGGCTAAATACGTGCCAGCAGCCGCGGTAATACGTATGGTGCAAGCGTTATCCGGATTTACTGGGTGTAAAGGGAGCGTAGACGGCTGTGTAAGTCTGAAGTGAAAGCCCGGGGCTCAACCCCGGGACTGCTTTGGAAACTATGCAGCTAGAGTGTCGGAGAGGTAAGCGGAATTCCCAGTGTAGCGGTGAAATGCGTAGATATTGGGAGGAACACCAGTGGCGAAGGCGGCTTACTGGACGATGACTGACGTTGAGGCTCGAAAGCGTGGGGAGCAAACAGGATTAGATACCCT
+
FFGGGGGGGGGGGGGGGGGFGGGGGGGGGGGGGGGGGGGGGGGGGGGGGGGGGGGGGGGGGGGGGGGCGFGGGGGGGGGGGGGGGGGGGGGGGGGGGGGGGGGGGGGGGGGGGGGGGGGGGGGGGDGGGGGGGFDGGGFGGGGGGGGGGGGGGGGFGGGGGFFGGGGGFGGGGGGGGGGGGG>GGGFGFGGGGGGGGGGFGGCGGGGGGGEGFGGGGGGGGGGGGGGGGGGGGGGGGFGGGGGGGGGGGGGGGGGGGGGGGGGGGGGGGDFFGGGF=AGGGGGGGGGCF@GGGGGGGGFGGGGGGGGGGGGGGGGGFFGGGFGGF<GGGGGGGGGGGGGGGGGGGGGGGGGGGGGGGGGGGFDGFGFGGGGGGGGGGGGGGGGGGGGGGGGGGGGGGGGGGGGGGGGGGGGCCCCC
@QJ 181
TGGGGAATATTGCACAATGGGGGAAACCCTGATGCAGCAACGCCGCGTGAGTGATGACGGCCTTCGGGTTGTAAAGCTCTGTCTTCAGGGACGATAATGACGGTACTTGAGGAGGAAGCCCCGGCTAACTACGTGCCAGCAGCCGCGGTAATACGTAGGGGGCTAGCGTTATCCGGAATTACTGGGCGTAAAGGGTGCGTAGGTGTTTTCTTAAGTCAGAGGTGAAAGGCTACGGCTCAACCGTAGTAAGCCTTTGAAACTGGGAAACTTGAGTGCAGGAGAGGAGAGTGGAATTCCTAGTGTAGCGGTGAAATGCGTAGATATTAGGAGGAACACCAGTTGCGAAGGCGGCTCTCTGGACTGTAACTGACACTGAGTCACGAAAGCGTGGGGAGCAAACAGGATTAGATACCCT
+
FGGGEEEGFFFGGGGG@EGE<FGGGGGGGG,CEEGGGGGGGGGGGGGGGGCEEEFG9FCFDG>EG7FEFEEGGGG9FG?FEFGGFFGGGGGGFCEEGFGFFGD@FGF,<<D8CGGG?F8FFG+@F@EGFGGGGF8DFF<CGCGFGGGG:>E@FC5'DFGGCFGCFCGGGGCGFGG8CGGGFF<?EGGEEGEG+GGGGDC3A;CFE#FF><FCDE<AF9<EFFFGGGFGFGGFFFEA<9CE,6F<:AF38G6CGECCGGEFGGGGGEF#GGGGGGGGGFFGGGE=?FGGGGGGFEFFGFAFCFCCCDGGGGGF@CGFGGFCGF@CCCGFC9GGFGFEEFFF:GGDGGGGFGGFEFGFGGGFGGGGEECDFAD<GGFAC,GCGFFGGGGGGGGGGGGGGGGGGFGGGGGGGFCCCCC
@QJ 182
TGGGGAATATTGCACAATGGGGGAAACCCTGATGCAGCGACGCCGCGTGAGCGAAGAAGTATTTCGGTATGTAAAGCTCTATCAGCAGGGAAGATAATGACGGTACCTGACTAAGAAGCCCCGGCTAACTACGTGCCAGCAGCCGCGGTAATACGTAGGGGGCAAGCGTTATCCGGATTTACTGGGTGTAAAGGGAGCGTAGACGGCAAGGCAAGTCTGATGTGAAAACCCAGGGCTTAACCCTGGGACTGCATTGGAAACTGTCTGGCTCGAGTGCCGGAGAGGTAAGCGGAATTCCTAGTGTAGCGGTGAAATGCGTAGATATTAGGAAGAACACCAGTGGCGAAGGCGGCTTACTGGACGGTAACTGACGTTGAGGCTCGAAAGCGTGGGGAGCAAACAGGATTAGATACCCA
+
FG,CC,CF@EDFGGFGGGGDGG7FFGGFFGGFEAFFFF7@@CC7CCEBFGGGGDE4B<FFGFGGGGECEFCGGFFGFFGGEDFFDFGGGGFGEG,C<EFGGG>FGCCGG,3DFDFFGGG,=FFGGGGGFFFF7@,:FFGFFFGCFGGGDE>F;DC9F:CE7CFGGGGGB@5:<?FEDF1BGG>GFE<F=BCCFF>5EEGGGDEDCEEFGFGFGGG>.&EFFFGGGBFGGEDFGGCD9<EG:>D;4ACDFGA>FDGCGF>FCGGFGFCFFGFFGGFGCBGGFGBCB=CGGF<<5FF,FAFD@FFCB@@B,FEECFB+,GGGGGGBEFFFEF<FB<EFFFA@,@7FGFC@:@E9EFF;,FC,EEEFGEF@F@C@F?GFFF@,,@FGGGFGFDFGFGGFFFFGGGGFGGGGGFFA@,@-
@QJ 183
TAGGGAGTATTTGGCAATGGGGGAAACCCTGACCGAGCAACGCCGCGTGTGCGATGGAGTCCCTCAGGGACGTGAAGCACTGTGGGGGGCCGCCAAACGGGCGGGCAGGAAATGGCCCGTCCCCGAGGAGCCCCCTAGAAAGCGACTGCTAACCACGTGCCAGCAGCAGCGGAAATACGTGGGTCGCAAGCGTTATCCGGAATCATTGGGCGTAAAGAGTGAGCAGGCGGTCCGGGAGGTCCGCGGTGAAATGCGGGGACTCAACCCCCGCAGGCCGCGGATACTTCCGGTCTGGGGTGCGGGAGAGGCGGACGGAACTCCGCGTGTAGCGGTGAAATGCACTGATACGCGGAAGAACACCGGTGGCGAAGGCGGTCCGCCAGACCGATACCGACGCTCAGTCACGAAAGCGTGGGGAGCAAATAGGATTAGATACCCT
+
GGGGGGDFGGG<EFGGGFGGGCGGGGGGGGFGGGGGGGGGGGGGGGGGEFGFEFGB,:CCEEG<FGGGFD@@C+E7F,:B8,BA@EGCEGCC::CFGFGGGDG7CG58EDECECGGGGGCEGECE5:C5CGGGGGCFDCFGFGGGE**8@F9<CFGGCFC5C8CGFGFFFGD*22+<+:98*:ECEC?;9A>?E5;<C>6C?FF781C<@@9:CC#;;*/9*CC+FEEEDE:GGE@9#/:<CEECA2><A=+ACGEA>7EC::9C?8;@FCEC95EF:EEF2FGGFBFD>,EGFC?GGGGFDD>@+C:7GFGGGFA7C:@3++A9GGGCGGFGCGFDFFFECGGFCCC>DGGGGGGFEFEGGGGGGGGGGGFEGF@GFFCDGFGFCGDF@7GGGGF@GGGGGGFGGGGGEDGFCFGGGFEFAGGGGGGGGGGFACCCCC
@QJ 184
TGGGGAATATTGCACAATGGGGGAAACCCTGATGCAGCAACGCCGCGTGAGTGAAGAAGTATTTCGGTATGTAAAGCTCTGTCTTCAGGGACGATAATGACGGTACCTGAGGAGGAAGCCACGGCTAACTACGTGCCAGCAGCCGCGGTAATACGTAGGTGGCGAGCGTTGTCCGGATTTACTGGGCGTAAAGGGAGCGTAGGCGGATTTTTAAGTGAGATGTGAAATACTCGGGCTTAACCTGAGTGCTGCATTTCAAACTGGAAGTCTAGAGTGCAGGAGAGGAGAAGGGAATTCCTAGTGTAGCGGTGAAATGCGTAGAGATTAGGAAGAACACCAGTGGCGAAGGCGCTTCTCTGGACTGTAACTGACGCTGAGGCTCGAAAGCGTGGGGAGCAAACAGGATTAGATACCCT
+
EGG?FBFGGGGGGGGGGGGGGEEGGGF<FEGGGGGGEGFGGGGGGGGGGGGFGGGGGGGGGGGGFFGGFFGGGGGGGF@FFGGGGGGGGGGGC=@GDGGGGGFGGGGGGGFGGGGGGGGG>GGGGGGFFCGG7/GG<FGGGGGGGGGGGGGGFFGFCDGGGGGEGGG>GGGGGGGGGDEGGGDGGFGGGFGGGEGGGGGGGFGGGGFCECGGGGGGGFFFGFGFGGGFGGGGGGGGGFFGGGGFFGGGCGFGFFGFGFEGGGGGGFFFGFGGGGGGGFGFGGGGFADGGGGGGGFCGGFGGGGGGGGGFGGGGGGGFCGDCGGGGGGGGGGGGGGGGGGGGEGFGGGGGGFGGGFDFGGGGFGGFGGGGGGGGFGFCCC8GGGGGGGGGGGGGGGGGGGGGGFFAAGGGGFCB@CA
@QJ 185
TGGGGAATATTGCACAATGGGGGAAACCCTGATGCAGCGACGCCGCGTGAAGGAAGAAGTATCTCGGTATGTAAACTTCTATCAGCAGGGAAGAAAATGACGGTACCTGACTAAGAAGCCCCGGCTAACTACGTGCCAGCAGCCGCGGTAATACGTAGGGGGCAAGCGTTATCCGGATTTACTGGGTGTAAAGGGAGCGTAGACGGAATGGCAAGTCTGATGTGAAAGGCCGGGGCTCAACCCCGGGACTGCATTGGAAACTGCCAATCTAGAGTACCGGAGGGGTAAGTGGAATTCCTAGTGTAGCGGTGAAATGCGTAGATATTAGGAGGAACACCAGTGGCGAAGGCGGCTTACTGGACGGTAACTGACGTTGAGGCTCGAAAGCGTGGGGAGCAAACAGGATTAGATACCCT
+
FGGGGGFEGGGGGGGGGGGGDGGGGGGGGGGGGGGGGGEGGGGGGGGGGGGGGGGEFGFFGGGFGGGFFFGGGGGGGGGGGGGGGGGGGGGGGGGGFGFGGGGGGGGGGGCFFGFGGCFFFCEGDFGGGGGGDGFGGGGGGGGG>GGGEDEFGG:GGGGEEDDFGGGGGGGGGGGGGCGF;FFFAB5>FGGGB@?*;445CEGGCEDEFGGGGGGCAFFGGGGGFD+>EEEFGGGGGGGGGG8CF>EFFGFGGFFGGFGFFGG@GGE<FFFGGGGGEDEEFFEEGFGFGGFF?GGGGGFDGGGFBB:DGGGCC7EGGGGFEEEGGDGGGGGGFFGFGGGGGGGGGEEDGFCGCFCGGGGGGGGGFFFCGFGEGGGGGGEGGGGGGGGGGGGGDGGGGGGGGGGGGGGGFFFCC@CA
@QJ 186
TGAGGAATATTGGTCAATGGACGAGCGTCTGCACCAGCCAAGTAGCGTGAAGGATAAAGGTCCTACGGTTTGTAAACTTCTTTTATAAGGGAATAAAACCTCCCACGTGTGGGAGCTTGTATGTACCTTATGAATAAGCATCGGCTAAATCCGTGCCAGCAGCCGCGGTAATACGGAGGATGCAAGCGTTATCCGGATTTATTGGGTTTAAAGGGAGCGCAGACGGGTCGTTAAGTCAGCTGTGAAAGTTTGGGGCTCAACCTTAAAATTTCAGTTGATACTGGCGTCCTTGAGTGCGGGTGAGGTGTGCGGAATTCGTGGTGTAGCTGTGAAATGCTTAGATATCACGAAGAACTCCTATTGCGAAGGCAGCACACTAAGCCGTAACTGACGTTCATGCTCGAAAGTGTGGCTATCAAACAGGATTAGATACCCT
+
EC<F<;<EE<<EFEEDEFGCCFE>F+@7@FG9<CAEFFGD8CEGFCCFE:FF86<@EE,6,CFGFCCC,BCC=FG9<EEE?FAF,BAFC=,:B<CCFF<CGF8FGGEF<<A++B7CE<FEF9A,B@EGGCF?FGFFGFCGFGEE73BF,,,:@@CC@,B+,3@CE+>7@FCAFD77CE@CC:>F9<C;C:8+?>:5FB8>GCCFFC,<ACF9F?18:>E8::7>EGEC@EAFFC@0@97:)FFFC<GFCF@+>=5F<<FDC9D<GFC<,E98A><<,<FCGFC@+,4,A,?E@8+++,4,?FEF8CBCGCGFCE@+4,<<=EEE=:,?F@:,CDFCCGFBB,:,,CF<CEA@DFC@@C,,GF@C<@CGF99DAE9E9<F@C@C,FADCECFC@F,GF7EC@BEDCGFE9FC6,DFFDFAEGDFC<;<FCF,6B,A8
@QJ 187
TGGGGAATATTGGTCAATGGGCGTAAGCCTGAACCAGCCAAGTAGCGTGAGGGAAGACTGCCCTATGGGTTGTAAACCTCTTTTGTGCGGGGATAAAGTGTGGGACGTGTCCCATATTGCAGGTACCGCACGAATAAGGACCGGCTAATTCCGTGCCAGCAGCCGCGGTAATACGGCAGGTCCGGGCGTTATCCGGATTTATTGGATTTAAAGGGAGCGCAGGCCGTCCTTTAAGCGTGCTGTGAAATGCCGCGGCTCAACCGTGGCACTGCAGCGCGAACTGGAGGAGTTGAGTACGCACGAGGTAGGCGGAATTCGTGGTGTAGCGGTGAAATGCTTAGATATCGCGAAGAACTCCGATTGCGAAGGAAGCTTAACGGAGCGCAACTGACGCTGAGGCTGGAAAGCGCGGGTATCGAACAGGATTAGATACCCT
+
9CCFGGGGFFFGGGGGFFA@@C7FFFG9,CE<,CCF@8CFGFGGAD:@@@@8:FFGFGGGDCF8CAE8=FGCCC<EF,CFEFCFFF<D74@BCCFF?EEFGG7:<AFFGFFF9?FDFGDCFCDGGGGED7C:@<B@9DF@FFCEGEGGGFG,3@>FCGFFGFCFCC@:FCFCC:FE*FBCCFGGG7?GC1>@FFE5.<;$9?:CF#:F#CC9>C;1552)C:*?EGEGGGFG:FFC<*C?FFGGF;7=A9<>*F<?::GGFEEBDGFFFEFDG3>89D,%<=DCCBC3,DCF87=F@@,DFC:EFEFF?:BFBE@7GFFAA=@+6+??,E<,<,A8C,@,94,4CCB,<FAEDF@F7FDCFCB,,@,,AFF9FFCC67C@CF@CCFE@,@8+@B,CEC,E<,9C@@:CF@GFCDGF@ACCC<66,6@,<FC8A,@<
@QJ 188
TAGGGAGTATTTGGCAATGGGGGAAACCCTGACCGAGCAACGCCGCGTGTGCGATGGAGTCCCTCAGGGACGTGAAGCACTGTGGGGGGCCGCCAAACGGGCGGGCAGGAAATGGCCCGTCCCCGAGGAGCCCCCTAGAAAGCGACTGCTAACCGCGTGCCAGCAGCAGCGGTAATACGTGGGTCGCAAGCGTTATCCGGAATCATTGGGCGTAAAGAGTGAGCAGGCGGTCCGGGAAGTCCGCGGTGAAATGCGGGGGCTCAACCCCCGCAGGCCGCGGATACTTCCGGTCTGGGGTGCGGGAGAGGCGGACGGAACTCCGCGTGTAGCGGTGAAATGCACTGATACGCGGAAGAACACCGGTGGCGAAGGCGGTCCGCCAGACCGATACCGACGCTCAGTCACGAAAGCGTGGGGAGCAAAGAGGATTAGATACCCT
+
GGGGGGDFFGGGGGGGGGGGGGGGGGGGGGGGGGGGGGGGGGGGGGEGGGGGGGGGGGGGGGGCGCGGGGGGGEGGGGGGGGGGGGGGGGGCFGGCFGDGGGGGGEGGDG68FGGGGGGGGGGGG*:EDCFEGGGCGEFGGGGGGEEGGGGCGGGGDGGGG?FFGGFCEFEDAE8CFGGGGGGGFEE8EDFGGGGGGGGDCCFG<FGGFF;E7CEGGCGGGGGG>?FGGG>GGGGGGCCC<F<DFGGGGGFDGGGGFE<:55C8FGGGEFGGGGC=F9GFGEGFG4*>EF@>:GGGEEEEGGGGGDGF+GFFGGGGGEDF=F7GGGCGFDGF<GGFEAGGGGGGGGGGGGGGGGGGGGGGGGGGGGGGGGGGEGGGGGGDGGGGGGGF@GGEGGGGGGGGF8FGGGGGEFDGGGGGGGGGGGGGGGGGGGGGGCCCCCB
@QJ 189
TAGGGAGTATTTGGCAATGGGGGAAACCCTGACCGAGCAACGCCGCGTGTGCGATGGAGTCCCTCAGGGGCGTGAAGCACTGTGGGGGGCCGCCAAACGGGCGGGCAGGAAATGGCCCGTCCCCGAGGAGCCCCCTAGAAAGCGACTGCTAACCACGTGCCAGCAGCAGCGGTAATACGTGGGTCGCAAGCGTTATCCGGAATCATTGGGCGTAAAGAGTGAGCAGGTGGTCCGGGAAGTCCGCGGTGAAATGCGGGGGCTCAACCCCCGCAGGCCGCGGATACTTCCGGTCTGGGGTGCGGGAGAGGCGGACGGAACTCCGCGTGTAGCGGTGAAATGCACTGATACGCGGAAGAACACCGGTGGCGAAGGCGGTCCGCCAGACCGATACCGACGCTCAGTCACGAAAGCGTGGGGAGCAAATAGGATTAGATACCCT
+
FFGFGGGGGGGGGGGGGGGFCFGGGGGGGGGGGGGGGGGGGGGGGGGGGGGGGGGG,CEFGGGGGFGGGGGGGGGGGGGGGGGGFGGGGGGEGEGGGGGGGGGDCGGGG>FGGGGG<CEE5EGCEGGEGGGGGGEGGFCECCFECGEEGGFG:CCF5**@FFC>@GG:@FC:;EEG?CFGGGCGGEGEEGGGGGEGGC>CCCFF?FCDEFCC9>C><+AGDFGF=G>E8?:<EGGGG:EGGGGGFG=CFC@EGGGEGE>:<=@=4FGG3@G>GGB6>GGGFF@<=**CGGFGGGFCGGFC8EC@@+GGFGFF>FDF=>>3+++GGGGGGGGGGGCGFFFEEF4,CGGCEDGGGGGGGGGGGGGGGGGGGGGDFFGEFEDC8@GF@>GGGGDDGGGGGGFGGGGFGFGEGGGGGGGGGGGFFGGGGGGFCGGGGGCCCCC
@QJ 190
TAGGGAGTATTTGGCAATGGGGGAAACCCTGACCGAGCAACGCCGCGTGTGCGATGGAGTCCCTCAGGGACGTGAAGCACTGTGGGGGGCCGCCAAACGGGCGGGCAGGAAATGGCCCGTCCCCGAGGGGCCCCCTAGAAAGCGACTGCTAACCACGTGCCAGCAGCAGCGGTAATACGTGGGTCGCAAGCGTTATCCGGAATCATTGGGCGTAAAGAGTGAGCAGGCGGGCCGGGAAGTCCGCGGTGAAATGCGGGGGCTCAACCCCCGCAGGCCGCGGATACTTCCGGTCTGGGGTGCGGGAGAGGCGGACGGAACTCCTCGTGTAGCGGTGAAATGCACTGATACGCGGAAGAACACCGGTGGCGAAGGCGGTCCGCCAGACCGATACCGACGCTCAGTCACGAAAGCGTGGGGAGCAAATAGGATTAGATACCCT
+
GGGGGG@FFGFGGGGGGGGGGGGGGGGGGGGGGGGGGGGGGGGGGGGGE=CFFEGGDGGGGFGFFGGGCGGGBFFCFGGGGGGGFDE@CF@EGGFBGCFCECGGGGGGGECGF7AFGGDEEEDEGGGGG88CC8?8CG6CGF?EGG5CGCF+C@FGGCDGFCEC80*,;8CE8?C7ECF?6*:/0?EG5CGGEG<=:CC.):2C:8<<EGCE<CC<G:C>G=GG:G3CEC8:CCGGGGG8>CDC5C9$:<*CDEGGGFC6E:C:C?CDCECEGGECCEFE3C7FC>*7GFCF7GFCGGGF7CEGGFC7GGEDGGGFF37CB=+GFEGGGGFF9FGFCFGFFFDGDGGDF>GGGGGFC7GGGGFF>GGGGGGGGGGGGCGGGGGGGGF@FGDGGGGGGGFGFFFC,FFCFGEGGGGGGGFFGGGGGGGGGGGFDDCCCCC
@QJ 191
TAGGGAGTATTTGGCAATGGGGGAAACCCTGACCGAGCAACGCCGCGTGTGCGATGGAGTCCCTCAGGGACGTGAAGCACTGTGGGGGGCCGCCAAACGGGCGGGCAGGAAATGGCCCGTCCCCGAGGAGCCCCCTAGAAAGCGACTGCTAACCACGTGCCAGCAGCAGCGGTAATACGTGGGTCGCAAGCGTTATCCGGAATCATTGAGCGTAAAGAGTGAGCAGGCGGTCCGGGAAGTCCGCGGTGAAATGCGGGGGCTCAACCCCCGCAGGCCGCGGATACTTCTGGTCTGGGGTGCGGGAGAGGCGGACGGAACTCCGCGTGTAGCGGTGAAATGCACTGATACGCGGAAGAACACCGGTGGCGAAGGCGGTCCGCCAGACCGATACCGACGCTCAGTCACGAAAGCGTGGGGAGCAAATAGGATTAGATACCCT
+
EFGGGCFGGFFFFGCFFFFGGGGGGGGGCFGGGFGGGGGGCGGDGGGGGBFGGGGGGGGGGGGCFGGGGGGGGGGGGGGGG8FGFDEGGGFCDGGGGGGGGGGGGGGDEGGGGGGG6@8EGGGFGGGGGGGGFGGGGGFGGCFDEGDEGFECCF9@EEGGFEGCFCFFFEEG/?C@FFG<8C:EFCCE8:C**;*ACFEEAEFGGFFCEE?ECEGFG:FCF4GCCFF8E::CEEEGGGEEE:C<>C:<<;>GEEDGCBFCCC?8:CCCBFDEGGGFGFG:8*FFFFFF>GGGGGEGF<7C@CF?FFEE@:,,GGGGFBFBEF@GGEGEGGGGCGDGCGGGFGGGCC+GEGDF9F?B7GGGGGGGEGE<CEDGGGEFEDFF@GGGDFC,FEGGGGCDDGFDFGGFFFGGGGGGGGGGFGGGFGFFGEGGGGGGFCCCCCC
@QJ 192
TGGGGAATATTGCACAATGGGGGAAACCCTGATGCAGCGACGCCGCGTGGAGGAAGAAGGTCTTCGGATTGTAAACTCCTGTTGTTGAGGAAGATAATGACGGTACTCAACAAGGAAGTGACGGCTAACTACGTGCCAGCAGCCGCGGTAAAACGTAGGTCACAAGCGTTGTCCGGAATTACTGGGTGTAAAGGGAGCGCAGGCGGGAGAACAAGTTGGAAGTGAAATCCATGGGCTCAACCCATGAACTGCTTTCAAAACTGTTTTTCTTGAGTAGTGCAGAGGTAGGCGGAATTCCCGGTGTAGCGGTGGAATGCGTAGATATCGGGAGGAACACCAGTGGCGAAGGCGGTCCGCCAGACCGATACCGACGCTCAGTCACGAAAGCGTGGGGAGCAAATAGGATTAGATACCCT
+
FFGGG,@<@CFGGGGGGGGGGGGEGGDGGCFC<EFGCF@CFEGGEGGFGG>FCCF<CFFGFFFGGGGGGGGGGGG<DFGGD<FGEGGAFGGGGGDFFFGFGCE+BCFEGGDCFCGFGFG9AFGGEDFFFGDC:B8DCF<FGDFGGGEGFDAFGCF>>7<7GGFDF?:GGFFGEFEGCFCFF;GEFG88A<FGGGG9DDEC5GGGFEG0GF;CFCGGGFGGFGGFAAF,GGGGGGGDF7GGGGGD:GGFCE>C7ECF9GFGGFEFCGDFFGGGCGG?GFGGGFGGFGGGGGFFGGGFFGC8GGGGEGGGGGGGGGGGGEGGGGGGGGGGGGGGGGGGGGGGGGGGGGGGGGGGGFCGGGGGGDDGGGECGGGGGGGGGGGGGGGGGGGGGGGGGGGGGGGGGGGGGFFFGFGCCCCC
@QJ 193
TAGGGAGTATTTGGCAATGGGGGAAACCCTGACCGAGCAACGCCGCGTGTGCGATGGAGTCCCTCAGGGACGTGAAGCACTGTGGGGGGCCGCCAAACGGGCGGGCAGGAAATGGCCCGTCCCCGAGGAGCCCCCTAGAAAGCGACTGCTAACCACGTGCCAGCAGCAGCGGTTATACGTGGGTCGCAAGCGTTATCTGGAATCATTGGGGGTAAAGAGTGAGCAGGCGGTCCGGGAAGTCCGCGGGGAAATGCGGGGGCTCAACCCCCGCAGGCCGCGGATACTTCCGGTCTGGGGTGCGGGAGAGGCGGACGGAACTCCGCGTGTAGCGGTGAAATGCACTGATACGCGGAAGAACACCGGTGGCGAAGGCGGTCCGCCAGACCGATACCGACGCTCAGTCACGAAAGCGTGGGGAGCAAATAGGATTAGATACCCT
+
GGFFGFEGGFGFGGGGGGGGGGGGGGGGGFGGGGGGGGGGGGGGGGGGGGGGGGGGGGGGGGGFFGFGGGFGCEGGGGGGGGGGGGGGGGGGGDFGGGGGGGGGEGGGGGFGGGFGGGGGGGGGG5CCEGGDFEGGGGGGGGGGGGEGGGGCFGD:E>CFF72888@;:6?EEGE9C+;<*AECCCEGGGGG8ECF?FGC:CC:3<CCCF#::GF;;+40A3FF>GGGCE5GCCEGGD5'9C8>>G#(GGDGGGGGGFC8C:<*CEEDC<9=8C>:>7GFFCC=:=<>:F7FDGGCFEGEGF<EF7@C7EGGEGFFC>FC+=+GGGGGGGGGGGGGGFGGFF9FF@FGGGGGGGGFEDGGGFCGGGGGGGGGGGGECGGGGGGGGEE8GGGGGGGGGGGGGGGGGGGGGDGGFGGGGGGGGGGFGGGGGGGGGGCCCCC
@QJ 194
TGAGGAATATTGGTCAATGGACGAGAGTCTGAACCAGCCAAGTAGCGTGAAGGATGAAGGTCCTACGGATTGTAAACTTCTTTTATAAGGGAATAAAACATCCCACGTGTGGGAGCTTGTATGTACCTTATGAATAAGCATCGGCTAAATCCGTGCCAGCAGCCGCGGTAATACGGAGGATGCGAGCGTTATCCGGATTTATTGGGTTTAAAGGGCGAGCAGACGGGTCGTTAAGTCAGCTGTGAAAGTTTGGGGCCCAACCTTAAAATTGCAGTTGATACTGGCGTCCTTGATTGCGGTTGGGGTGTGCGGAATTCCTGGTGTAGCGGTGAAATACTTAGATTTCACGAAGAACTCCGATTGCGAAGGCAGCACACTGAGCCGTAACTGACGTTCATGCTCGAAAGTGTGGGTATCAAACAGGATTAGATACCCT
+
@EFGCFFAFEGGGGDE<;CFDECE7FFG<<FFCCFGG8<,<F,FGD:F@FCECEEFG<,C9,:6@EE,BFBD<<E9,9CEE9C<?FGFC,6C,,9CF9C,CC4=EF@G=?DG+,BFFD<<B@FBA<CEDFGGDEAFCFF<?FGE+AF,,@;>:=BEDDBEC,36+@=BF:FCGFGGD::><C77;F@<<>C,8?<C@9?8@?CBFGGF@FFFDDB#:#;CCB/*:C5@1<:C3>F@:@<29=:76ECF8F<2@:>>#1@<?DA47<F@AFEEFF><91A?#>::>>4,,E<B=4+64B>@+++:,8+++FC,,=,EB,FFFAF>+8,,C:,<A@A,9,,;C,,,F@DEAGGFEC+FBFE7FF:,@C,6,,C,@E<@<CB+:7C6CFC,@,,@,F<9<FCFD8,,,C7FGFFC,<,<E<FCFE<<B;,C<C@@A,8-
@QJ 195
TGGGGAATCTTGCGCAATGGGGGGAACCCTGACGCAGCGACGCCGCGTGCGGGACGGAGGCCTTCGGGTCGTAAACCGCTTTCAGCAGGGAAGAGTCAAGACTGTACCTGCAGAAGAAGCCCCGGCTAACTACGTGCCAGCAGCCGCGGTAATACGTAGGGGGCGAGCGTTATCCGGATTCATTGGGCGTAAAGCGCGCGTAGGCGGCCCGGCAGGCCGGGGGTCGAAGCGGGGGGCTCAACCCCCCGAAGCCCCCGGAACCTCCGCGGCTTGGGTCCGGTAGGGGAGGGTGGAACACCCGGTGTAGCGGTGGAATGCGCAGATATCGGGTGGAACACCAGTGGCGAAGGCGGCCCTCTGGGCCGAGACCGACGCTGAGGCGCGAAAGCTGGGGGAGCGAACAGGATTAGAGACCCT
+
<FGGGGGGGGGGGGGDGFFFFGGDGGGGEGCGGGGGDFCGCFGGEGGGGGEGGED7CGGGGG,<DFGGGGGGGGGFG@7FFFGGGGGGFGGFEFFGGFCAFG9CF@EEGGD,FGGGGGGFF88C:CCGGC7,<EGGFFFCCFGCGGGGGEECEGFG99@E8E8CE8C>EEGDCFC8C8.;AEC>GGGGGGGE,C9C5?>EG:CGCEECE8FEEGGDEEECE?EE=8:EDC>EE@CCCCE6::5GG?>D2:C:;@7B:FFCC<CCEC;DF4?GCCFC3+:8GFFGF7DGGGFB<++GFGF7GGGEEDGGFGGGE7CEC7FFFF=+GGGGGFGGGGGGFE<GGCGGGGGDGEFC@7GFCFDGCDGCGEGEGGGCCGFGGGGGGGGGFCGFGGGEFGGGGGGGGFGGFFFGF@<,CCCCC
@QJ 196
TAGGGAGTATTTGGCAATGGGGGAAACCCTGACCGAGAAACGCCGCGTGTGCGATGGAGTCCCTCAGGGACGTGAAGCACTGTGGGGGGCCGCCAAACGGGCGGGCAGGAAATGGCCCGTCCCAGAGGAGCCCCCTAGAAAGCGACTGCTAAACACGTGCCAGCAGCAGCGGTAATACGTGGGTCGCAAGCGTTATCCGGAATCATTGGGCGTAAAGAGTGAGCAGGCGGTCCGGGAAGTCCGCTGTGAAATGCGGGGGCTCAACCACCGCAGGCCGCGGATACTTCCGGTCTGGGGTGCGGGAGAGGCGAACGGAACTCCGCGTGTAGCGGTGAAATGCACTGATACGCGGAAGAACACCGGTGGCGAAGGCGGTCCGCCAGACCGATACCGACGCTCAGTCACGAAAGCGTGGGGAGCAAATAGGATTAGATACCCT
+
EFFFGGGFD9ECGFFGFCGGGGGGGGFGGGGGEFCEE+BFFFCFG7:>FCGGGDCECFE,4,C9CFGGGDCCCFG<9=FF?FFFECEGD*<CBFGGGC*<FC:CE>CE8;8E7C?6,*8:?*>+<CFGGD*;55:*:CGE?FGEC58*;C<C,0<8>,**:CFFF>*;8*?C8>E+<<@+;EE*2:8?:88?*1**3+/:*:/9<999CD8::EEGGC8CF79<78CCE=1C8?EEDG80::C#(A7<FFFECEEGC0312::-)01>GFGEGEC?>>FE@<@**C<CFGFC7F<9DGGGGCGCGF<77CDACF9GCCC@EF:GGFF7GGGFF<CGFFFE,9DGGGGGGDGGGGGC7GGGGFEGGGGGGGGDFGFB:7GFCFGGCB6,E@:GEFDDFGGFFFFGGGGGGGGDGGGGGEGGGGGGGFFFGFCE8FBCCCC
@QJ 197
TGGGGAATATTGCACAATGGGGGAAACCCTGATGCAGCGACGCCGCGTGAAGGAAGAAGTATCTCGGTATGTAAACTTCTATCAGCAGGGAAGAAAATGACGGTACCTGACTAAGAAGCCCCGGCTAACTACGTGCCAGCAGCCGCGGTAATACGTAGGGGGCAAGCGTTATCCGGATTTACTGGGTGTAAAGGGAGCGTAGACGGATGGACAAGTCTGATGTGAAAGGCTGGGGCTCAACCCCGGGACTGCATTGGAAACTGCCCGTCTTGAGTGCCGGAGAGGTAAGCGGAATTCCTAGTGTAGCGGTGAAATGCGTAGATATTAGGAGGAACACCAGTGGCGAAGGCGGCTTACTGGACGGTAACTGACGTTGAGGCTCGAAAGCGTGGGGAGCAAACAGGATTAGATACCCT
+
FGGGGGGGGGGGGGGGGGGGGGGGGGGGGGGGGGGGGGGGGGGGGGGGGGGGGGGGGGGFGGG<FEGCFGGGGGGGGGGGGGGGGGGGGGGGGGGGGGGGGGGGGGGGFGGGGGGGGGGG:FGGDCFGFGGG<:GGGFGGGFGDFGGGFGGGGGGFFFGGFEEGGGCFCFEDFGGGGGGGGGFGGGGG=GGGGGGGGFGFEGGGGGGGFG3<FCGFG9<E@EFFFGGGGGFGGGGGGGFGFGGGGGFGDFFEFFGGFFFGGGGFF7GGFGGGGFEGGDGGGF;DFF7GDGGGGCGGGGGFGGCGGGGGGGGGGGGGGGGGGFGGGGFFFCGGGGGFFFGGGEGGGGGGGGGGGGGGGGGF@CCGGGGGGGGGGGGGGGGGGGGF@GGGGGGGGGGGGGGGGGGGFFGGGGGCCCCC
@QJ 198
TGGGGAATATTGCACAATGGGGGAAACTCTGATGCAGCGACGCCGCGTGAAGGAAGAAGTATCTCGGTATGTAAACTTCTATCAGCAGGGAAGATAGTGACGGTACCTGACTAAGAAGCCCCGGCTAACTACGTGCCAGCAGCCGCGGTAATACGTAGGGGGCAAGCGTTGTCCGGAATAATTGGGCGTAAAGGGCGCGTAGGCGGCTCGGTAAGTCTGGAGTGAAAGTCCTGCTTTTAAGGTGGGAATTGCTTTGGATACTGTAGGGCTTGAGTGCAGGAGAGGTTAGTGGAATTCCCAGTGTAGCGGTGAAATGCGTAGAGATTGGGAGGAACACCAGTGGCGAAGGCGACTAACTGGACTGTAACTGACGCTGAGGCGCGAAAGTGTGGGGAGCAAACAGGATTAGATACCCT
+
FGGGGGGGGGGGGGGGGGGGGGGGGGGGGCGGGGGGGGEGGGGGGGGGGD@CFGGGGGGFGFGGGGGGGGGGGGGGFAFGGGGGGGGGGGFG7BEGFGGGGGGGF=EGGCFFGFGC<FGGGGGGG:EFGG>GGCFGFFB@FFGF@FFGECEGGGGF:BEGGGFCCE7CFC:FCFGECGF?GFGGGGG8=FGCFGD.CDFEEG>?:FCC:FEGFFCFGF@?9FE<CF?FGFFD0:8DFFFB+FFFGGGGGEFF7FGFGFGGGFCB-D<GGGFFGGFF=AEGGGGFF,8AGFFFGGGEGE9AGGGGEFFFCGGGGGFGGFGGGF=F<F@FF9GGGGGGGGFEGDGGGEDGGGF<FGFEGGGGGGGFGFGGGGGGGGGGGGGGGGGGGGGGGGGGGGGGGGGGGGGGGGGFFCGCCCCC
@QJ 199
TGGGGAATATTGCACAATGGGGGAAACCCTGATGCAGCGACGCCGCGTGAGTGAAGAAGTATTTCGGTATGTAAAGCTCTATCAGCAGGGAAGAAAATGACGGTACCTGACTAAGAAGCCCCGGCTAACTACGTGCCAGCAGCCGCGGTAATACGTAGGGGGCAAGCGTTATCCGGAATTACTGGGTGTAAAGGGTGCGTAGGTGGCCAGGCAAGTCAGAAGTGAAAGCCCGGGGCTTAACTCCGGGACTGCTTTTGAAACTGTCAGGCTAGAGTGCAGGAGAGGTAAGCGGAATTCCTAGTGTAGCGGTGAAATGCGTAGATATTAGGAGGAACATCAGTGGCGAAGGCGGCTTACTGGACTGAAACTGACACTGAGGCACGAAAGCGTGGGGAGCAAACAGGATTAGATACCCT
+
GGGGGFGGGGGGGGGGGGCGGGGGGGGGGGGGGGDC<FGGGGDGGGGGGGGGGGGGGGGGGGGGGGGFGFFGGGGGGGGGFFFFGGGGGGCFGGGGGDGGFGGEFGGGGGGGGGCFGGGFGGGGGDGFGGGGGGGGFG<FGGGFGGGGEGEGGGGGGGGGGGGGGGGGCEFGGGGECFFGFG=GGGGFGGFFGGGGGGGGGGGGFGFGGGGGGGGGFGGGGGGGGGGGECGGGGGGGGGGGGCGGGEGGGFFEGGFGGGGGGGGGGGGGFGGGGFGGGGGGGGGGGGGGGGFGFFGGGCFGE7GGGGGGGFGEGGGFFFGFFAGFFFGGFFD<<FDAGGEGGGGGGGGGGGGGGGGGGGGGGGGGGFGGGGGGGGGGGGGGGGGGGGGGGGGFGGGGGGGGGGGGGGGGGGCCCCC
@QJ 200
TGGGGAATATTGCACAATGGGCGCAAGCCTGATGCAGCGACGCCGCGTGCGGGATGACGGCCCTCGGGTTGTAAACCGCTTTTGACTGGGAGCAAGCCCTTCGGGGTGAGTGTACCTTTCGAATAAGCACCGGCTAACTACGTGCCAGCAGCCGCGGTAAGACGTAGGGTGCAAGCGTTATCCGGAATTATTGGGCGTAAAGGGCCCGTAGGCGGTTCGTAGCGTCCGGTGTGAAAGTCCATCGCTTAACGGTGGATCCGCGCCGGGTACGGGCGGGCTTGAGTGCGGTAGGGGAGACTGGAATTCCCGGTGTAACGGTGGAATGTGTAGATATCGGGAAGAACACCAATGGCGAAGGCAGGTCTCTGGGCCGTCACTGACGCTGAGGAGCGAAAGCGTGGGGAGCGAACAGGATTAGATACCCT
+
EFGGGGCFFFGGGGGGGGGGGGGGGGGGGGGGGGGGGGEGGGGGCEGGGDGG>FFGGFGFEGGGGGGGFBFFGGGGFCFDEFCGGCDFGGFE7FCF7BFFFFEGDG@EGGF<F9@F,@@EC@,@FGAFGCFGGG7FFGGGFGGFGGGGCCFGGGD2:4<<4FA<7BFGGGGGFGG'FFFG7?FGGE::4F2F?FGGEFECGGEDBDDFC>EGGGGE>GGG:8CEGE:EC?ECGFFGGFFF:=>GFEG.:DGFGFF7C>FCC>EEDEEGGGGGGGFCFGFGGEECFDFGFGGGFF?FFBGGGGGGGGF@CGFEGE?GGGFC,AGGGGGFFGFCGGGFGGGGGGGGE@DC,GGGGGGGGFCGFFFEFGGGGGDGGGFGGGGGGGGGGGGFCGGGGGGGGGGGGGGGGGGGGGGGGGGGGFE8CCCCC
@QJ 201
TGGGGAATATTGCACAATGGGGGGAACCCCGATGCAGCGACGCCGCGTGAGTGAAGAAGTATTCCGGTATGTAAAGCTCTATCAGCAGGGAAGAAAATGACGGTAACTGACTAAGAAGCCCCGGCTAACTACGTGCAAGCAGCCGCGGTAATACGTAGGGGGAAAGCGTTATCCGGAATTACTGGGTGTAAAGGGTGCGTAGGTGGTATGGCAAGTCAGAAGTGAAAACCCAGGGCTTAACTCTGGGACTGCTTTTGAAACTGTCAGACTGGAGTGCAGGAGAGGTAAGCGGAATTCCTAGTGTAGCGGTGAAATGCGTAGATATTAGGAGGAACATCAGTGGCGAAGGCGGCTTACTGGACTGAAACTGACACTGAGGCACGAAAGCGTGGGGAGCAAACAGGATTAGATACCCT
+
F,CDCFFGGGG99FCFGGGFFEGDFCF+BC>CCGGGGGCFGGD@BEGCFGGEBEEFGGFGGFC@FGGGGFG;FGGFG9CADFGGFGFFFFGGGGGGGGGGGEFGF*<FFGG9FGGFGF7,<<<F*1=F8:FGGFC**<<FFD>*:CED*:C9E7;<AFEG4G#EG5FC:?0:3>;8CE8*CFF>CE-&C@CFGFC88>><:F>9$GGGFF<CCFD=FEFGGGF9<@3ACD8C18FFF,<C@CFC70A40GG=GGF@,88EFE9==@?FGE=FFBA?BFGGGGDF9F7EF@F?88GGDEB?=9@FCGGFFE,,F7FC<FEFB,FA,FDCC<,C,,,-CFFEEF>GCDFC@@GGGGGFGGGGFGGFCGGGGGDE<GGGGGGFDECDEGGGGGGDGGGF@FFGGGGEC69CGGGCCCCC
@QJ 202
TGGGGAATATTGCACAATGGGGGAAACCCTGATGCAGCGACGCCGCGTGAGTGAAGAAGTATTTCGGTATGTAAAGCTCTATCAGCAGGGAAGAAAATGACGGTACCTGACTAAGAAGCCCCGGCTAACTACGTGCCAGCAGCCGCGGTAATACGTAGGGGGCAAGCGTTATCCGGAATTACTGGGTGTAAAGGGTGCGTAGGTGGCCAGGCAAGTCAGAAGTGAAAGCCCGGGGCTTAACTCCGGGACTGCTTTTGAAACTGTCAGGCTAGAGTGCAGGAGAGGTAAGCGGAATTCCTAGTGTAGCGGTGAAATGCGTAGATATTAGGAGGAACATCAGTGGCGAAGGCGGCTTACTGGACTGAAACTGACACTGAGGCACGAAAGCGTGGGGAGCAAACAGGATTAGATACCCT
+
GGGFGGGGGFGGGGGGGGGGGGGGGGGFGGGGGGGGGGGGGGGFGGGFFCFFGGGGGGGGGGGGGGG:FFFGGGGGGGGGGGGGGDGGGGGGGGGGGGGGGGGGFFGGGGGGGGGGGGGGGGC@GFGGGFG@BAECGGF@GGGGGGGGFEGFGGG?FGGGC@:FGFGGEECBFGGGCFFGGGGGGGCBFFFGGGGCDEGDDFEGGGG6CGGCGGFGGGFGFFFFGGFGGGEGGGGGGGGGGGGFAFED:FGGGGGGGDDFGGGGGGGGFCGGGGGFFFGFGGGGGGGGGGGGGFFGGEFGGGGGGGDGGF9GGGGGGGGGGF<CGGGGGGGFF@F9GGGGGGDFGGGGGDGGGGGGGGGGFFGECGGGGFGFGGGGGGF@AEDGGGGGGGGGGGGGGGGGGGGGGGGGGGGCCCCC
@QJ 203
TGGGGAATATTGCACAATGGGGGAAACCCTGATGCAGCGACGCCGCGTGAGTGAAGAAGTATTTCGGTATGTAAAACTCTATCAGCAGGGAAGAAAATGACGGTACCTGACTAAGAAGCCCCGGCTAACTACGTGCCAGCAGCCGCGGTAATACGTAGGGGGCAAGCGTTATCCGGAATTACTGGGTGTAAAGGGTGCGTAGGTGGCCAGGCAAGGCAGAAGTGAAAGCCCGGGGCTTAACTCCGGGACTGCTTTTGAAACTGTCAGGCTAGAGTGCAGGAGAGGTAAGCGGAATTCCTAGTGTAGCGGTGAAATGCGTAGATATTAGGAGGAACATCAGTGGCGAAGGCGGCTTACTGGACTGAAACTGACACTGAGGCACGAAAGCGTGGGGAGCAAACAGGATTAGATACCCT
+
EFFDGGGGGGFGGFFGFFG@FEGGGGDGGGC<FCFGCGGGGDDGGGCEEGG9CCFGGFGD,CFGFFG,B<,FFGG,9BEFGFGFGGGGGG@FGGGGGAF9FG=FFGCFFGGGFGG?DCEFFGFEEFGGFDGG=((3@F?GGFGGB=GGCEECF.61@FGGGDEGGGF;>FEFBF9FB7@CC<CGGGFCCGGGGGGFGDFE?GGGFDGFFFFCG9F$=GGFGGFFFG>+818?GFGFFCFG9EFGDCEC:GFF?EC?BCC<<EGGGFGFC7F=GGEFFEC90ADFCF?+BF<C<8GFFEB,GF:F7EGGGFGGGDEDGGGGGF<E9E<FGEF@GCGFFGFGDGGGGGGGDGGFFGGFGGFCGGGGFFGFECGFFGGGCGF8FGGF@EGGEGGGFDGGGGGGGGECB,@FGGGCCCCC
@QJ 204
TGGGGAATATTGCACAATGGGGGAAACCCTGATGCAGCACCGCCGCGTGAGTGAAGAAGTATTTCGGTATGTAAAGCTCTATCAGCAGGGAAGAAGAATGACGGTACCTGACTAAGAAGCACCTGCTAAATACGTGCCAGCAGCCGCGGTAATACGTATGTTGCAAGCGTTATCCGGATTTACTGGGTGTAAAGGGAGCGCAGGAGGTGCGGCAAGCCTGATGTGAAAGCCCGGGGCTCAACCCCGGTACTGCATTGGAAACTGTCGTACTAGAGTGTCGGAGGGGTAAGTGGAATTCCTAGTGTAGCGGTGAAATGCGTAGATATTAGGAGGAACACCAGTGGCGAAGGCGGCTTACTGGACGATAACTGACGCTGAGGCTCGAAAGCGTGGGGAGCAAACAGGATTAGATACCCT
+
GGGGC,BCDGGGGGGGGGFCGGDGGGGGGGGG9CFCFGG,CC:FC>@FEFDGGFFGGGCFFFFGFDE7EFGFGG,CF<FGGGGFFGEDF+<FFGDDGCDG9D+@FFFEGA=8FGGCFFFGGG9%:C:<FG;GG#G<6<CFDGGGGGGGGGGGGCBCBFFF*FFGGGDDEGGCCF;FCCFF>GCFDFF.CFFGFCEEGGEGGDCF,FC(*:?C:>CFGF=CCFFG<FFCCGCEFF:?DF:FAFGGGGFFECFGG.<FEFFGC:EEG9GFFFF5F@7EF;8=?+B:C,AGGGFGFFFEB8FE<?9F@+@CECFECGGDGGEGGGGGDGGGGGCF9C<GF?GGEFB@7FFFB7GFGFFEF8E@GGFFDGFGGGGGGGGGGGEGGFGF8GGGGGGGFGGGGGGGEGFFFF9FEEF@A@CC@
@QJ 205
TGGGGAATATTGCACAATGGGGGAAACCCTGATGCAGCGACGCCGCGTGAGTGAAGAAGTATTTCGGTATGTAAAGCTCTATCAGCAGGGAAGATAATGACGGTACCTGAATAAGAAGCTCCGGCTAAATACGTGCCAGCAGCCGCGGTAATACGTATGGAGCAAGCGTTATCCGGATTTACTGGGTGTAAAGGGAGTGTAGGTGGCCATGCAAGTCAGAAGTGAAAATCCGGGGCTCAACCCCGGAACTGCTTTTGAAACTGTGAGGCTAGAGTGCAGGAGGGGTGAGTGGAATTCCTAGTTTAGCGGTGAAATGCGTAGATATTAGGAGGAACACCAGTGTCGAAGGCGGCTCACTGTACTGTAACTGACACTGAGGCTCGAAAGCGTGGGGAGCAAACAGGATTAGATACCCT
+
EGFGGGGFGGGGFGGGGDGGFGGGGGFGGCFGGFFGGD7FEG7F@FF@CFGFEGGGGGGGGC,CCFEFF?F9FDFAF,EFC,EFFFGGGFGFGGGGFEGGGDDGFCGCAD,EFGFFF,::B,C@CCCGD<FF+,,:BFF+DA,,25>%FEB/3@DD@8?:;$AFF>?GA>F7F@*=BCCEGA#F2F>C4=GGGDCEC<C<C;FCFC<@F:FCEFFDGFEFG@,9CFE@8F:EFDE5>92@F=9C@@FDGGFF9FGEGGFF7EA:=<GGAF<ACF;:=@0GGGDDE8AC,9FF=<CAFE?,FC+=7E>GFE<<@=7FFFDC,CF9FGEF9EEE7FCAD<:+,,,7FFCCB:EGGGCGFEC,GGGGF<<FFCGGGGGGF@7GGF9F7C@GG@;D,FDGGFFECGFF<EFGFFEBC@CA
@QJ 206
TGGGGAATATTGGGCAATGGGCGAAAGCCTGACCCAGCGACGCCGCGTGAGGGAAGAAGGTCTTCGGATTGTAAACCTCTGTTGACAGGGAAGAAGAAAGTGACGGTACCTGTCGAGGAAGTCACGGCTAACTACGTGCCAGCAGCCGCGGTAATACGTAGGTGGCAAGCGTTATCCGGATTTACTGGGTGGAAAGGGTGTGTAGGCGGGACGACAAGTCAGATGTGAAACTCAGGGGCTCAACCCATGACCTGCATTTGAAGCTGCCGTTCTTGAGAGTCGGAGAGGTAAATGGAATTCCCGGTGTAGCGGTGAAATGCGTAGATATCGGGAGGAACACCAGTGGCGAAGGCGATTTACCGGACGACCACTGACGCTGAGACACGAAAGCGTGGGGAGCAAACAGGATTAGATACCCT
+
GGGCGDFGGGGGEFGGGGCEFGGGGGDGGGFGEAGGCFFGGGGGGGGGGGGFGEGGGG88CC<CFGGGGGGGGGGFGGGGGFEEFGGGCFFGGGGGGGCF<5FD=7?F:DD?FEBDE>F,DBFFAFA<CC2@B>832<+5,30DDAC::7,5CE?C:@?<C6CFFDCFG?FCFGA8<2<?C?@;(CF3=>##EEFC5C<:)FC<DGDFEGFFC<?CFA=;=B@FCC;FFGG>>>,F:C>GE:8>F9CF@3@@FGGGF@.9FCG:<FDFFC::DC@DF8GG<>A#<;E59F<CGF9<8EF7@4?FGEGGGGDBFGGEGFCGGGGGGDFC@,<EFAFGECGCGGGEGFCGEEFD:F@9FDGDGGFEGGF8DGGGGGGGGGGFF@D8GGFGEGGCGGGGGGGGGGGGGGGGGGFGGGCCCCC
@QJ 207
TGGGGAATATTGCACAATGGGCGAAAGCCTGATGCAGCAACGCCGCGTGAGCGATGAAGGCCTTCGGGTCGTAAAGCTCTGTCCTCAAGGAAGATAATGACGGTACTTGAGGAGGAAGCCCCGGCTAACTACGTGCCAGCAGCTGCGGTAATACGTAGGGGGCTAGCGTTATCCGGATTTACTGGGCGCAAAGGGTGCGTAGGTGGTTTCTTAAGTCAGGAGTGAAAGGCTACGGCTCAACCGTAGTAAGCTCTTGAAACTGGGAAACTTGAGTGCAGGAGAGGAAAGTGGAATTCCTAGTGTAGCGGTGAAATGCGTAGATATTAGGAGGAACACCAGTAGCGAAGGCGGCTTTCTGGACTGTAACTGACACTGAGGCACGAAAGCGTGGGGAGCAAACAGGATTAGATACCCT
+
FGGFGGGGGGGGGGGGGGGGGGGGGGGGGGGGGGGGGGGGGGGGGGGGGEGGGGGGGGGGGGDFFGGGGGGGGGGGGGGFGGGGGGGGGGGGG=DG?EFGGGG+D@CEGGGFFGGGGGGGGDFGGGGGGGGGGF8>DFGGGGG?GGEGCCGFGGGGGFGGCCCFGGGGFGGFCFGGGDCFFG<FGGGGGCCFGGGFCGGFEGGGGGGFFFGGFGG@FCFCCGDEFDGGCEFFGGGFGGDGGGGGGGEGGFF$FGCGGFFEGEEFGGG9CGGGGFFE><EAGGGGGE<FF<?EDEFFGGGGGGGGGGGGGGGCEF+EFGCGGFFFCGGFFGEGGFEFGGGGDGGGGDGGDGGFGGGGGGEGGGFGGFFGGGGFGGGGGGGGGGGGGGECGGGGGFGGGGGGGGGGGGGGFEBCCC@
@QJ 208
TGGGGAATATTGGGCAATGGGCGAAAGCCTGACCCAGCGACGCCGCGTGAGGGAAGAAGGTCTTCGGATTGTAAACCTCTGTTGACAGGGAAGAAGAAAGTGACGGTACCTGTCGAGGAAGTCACGGCTAACTACGTGCCAGCAGCCGCGGTAATACGTAGGTGGCAAGCGTTATCCGGATTTACTGGGTGTAAAGGGTGTGTAGGCGGGACGACAAGTCAGATGTGAAACTCATGGGCTCAACCCATGACCTGCATTTGAAGCTGCCGTTCTTGAGAGTCGGAGAGGTAAATGGAATTCCCGGTGTAGCGGTGAAATGCGTAGATATCGGGAGGAACACCAGTGGCGAAGGCGATTTACCGGACGACCACTGACGCTGAGACACGAAAGCGTGGGGAGCAAACAGGATTAGATACCCT
+
EFFGGCFGFFGGGGGGGGGGGGGGEGGFGGGGFGGGG8FGEGGGGGGGGGGGGEGEFGGFGGGGGGGGEEGGGGGGGGCGGGFGGGGGGGGGGGGGGGDGGGGGGGGGF?F<BFGGGEGGFFGGGGDGDFGGGGG7D8+@FEGGG@G9GGG@FGGGGFFFF7CCFGGGFFGGGG=GGGGCCFCGGFCFF@C@CGGFGFA:5EFCCCGEGE<:EG5EGGFFBCCE9CGGFGCFDFFFFFGFFECCFGGGFC8FE>:CGGGECGGGGEE@F<GFAFA4F?EGGGGGGGGFBFFFAF<GGDFGEEEFGGGGGGGGE<9?B@GGGFAFGGGGFCFC,FGFFFG?CGGGGGGGGGGGEE6,GFGDGCGEEGGGGGGGGGGGCGFFGFGF@FGDGGGGGGGGGGGGGGFDCGGEF6CFFCCC<CC
@QJ 209
TAGGGAGTATTTGGCAATGGGGGAAACACTGACCGAGCAACGCCGCGTGTGCGATGGAGTCCCTCAGGGACGTGGAGCACTGTGGGGGGACGCCAAACGGGCGGGCAGGAAATGGCCCGTCCCCGAGGAGCCCCCTAGAAAGCGACTGCTACACACGTGCCAGCAGCAGCGGTAATACGGGGGTCGCAAGCGTTATCCGGCATACTTGGGCGTCAAGAGTGAGCAGGCGGTCCGGGAAGTCCGCGGTGAAATGCGAGGGCTCAACCCCCGCAGGCCGCGGCTACTTCCGGTCTGGGTTGCGGGAGAGGCGGACGGAACTCCGCGTGTAGCGGTGAAATGCACTGATACGCGGAAGAACACCGGTGGCGAAGGCGGTCCGCCAGACCGATACCGACGCTCAGTCACGAAAGCGTGGGGAGCAAATAGGATTAGATACCCT
+
FEFGGG:FCFGGGGGGGDEGFGGDGGGGFCFGCFGGGGGGFGGEEFGGGCDCFDFED8FGEDE9CDCFGFGC?FEF<FF,EEFCE@FGG>@GEGGGGGGGEGEGGDGGDDGECECC,;EGC*;;CCEEEGG*AE>5@FGDGGGGGCE>FC@+,;38:;C*/0<EGGGCCFCG+**<<:;*/:C*;CG8*2;E>5>EFCEC*:*+,+0,AF58**2A6+;FG?F+9CCEEG:?E:<CGGC:,:*105=9.?8:?5E8CA5*#*:>,E>F@C7CECCC**>?,;FGGC7F>*,>EF7@*EGF>83,CCGFCCFECF9GCC:>>GC@FECE7CGFAEA9GGGGFA;E+:F@B7GGFB9F:GF>EGGGGECGGGFC:CC@F@CCCECFC:9GGGEGGGGFFCGGGGGGGGGGGGGGGGGGGGGGGGGGGFFEEGGGFFCCCCC
@QJ 210
TAGGGAGTATTTGGCAATGGGGGAAACCCTGACCGAGCAACGCCGCGTGTGCGATGGAGTCCCTCAGGGACGTGAAGCACTGTGGGGGGCCGCCAAACGGGCGGGCAGGAAATGGCCCGTCCCCGAGGAGCCCCCTAGAAAGCGCCTGCTAACCACGTGCCAGCAGCAGCGGTAATACGGGGGTCGCAAGCGTTATCCGGAATCATTGGGCGGAAAGAGTGAGCAGGCGGTCCGGGAAGTCCGCGGTGAAATGCGGGGGCTCAACCCCCGCAGGCCGCGGATACTTCCGGTCTGGGGTGCGGGAGAGGCGGACGGAACTCCGCGTGTAACGGTGAAATGCACTGATACGCGGAAGAACACCGGTGGCGAAGGCGGTCCGCCAGACCGATACCGACGCTCAGTCACGAAAGCGTGGGGAGCAAATAGGATTAGATACCCT
+
GGGGGGDFFFFDGFFFGGGGGGGGGGG8FGGGGGGGGGEGGGEGGGGGGGGGGGGGGFFCCFEFFCFG8<FFFGGGFGC?EGGG8CGGGGGGGGGGGGDFECE7>EECEG8CECFGFFGGEGGGEG>EC>FC>EEGGGGF9<8>*:EC5CFGGGGGD8CEDGEG*;CCFF58;CE+<E8**:CCEEGG5?FG5CCECF?C5:=9,<9AEC/?#@CF?C@9:29C:F0CEGC5CFGE9CGECFDEGE:FFA2<:+CGDDF?<C:@CFGGFE:CC=57E>GEF@F:FECCE>>1+GF>EGGGGGGFGGEF:F>F7FB8CFFB>:+GDFEEGGGF@AEAA,GGGGFF:7F7F7GGGGGGGEFEDFF7GGFFCFGF7GGGEDFF?GGGFFDGGGCGGFCGGGFGGFGFGEGGGDGFF@F<CGGFGGGFFGGGGGGGGGCCC8C
@QJ 211
TGAGGAATATTGGTCAATGGACGAGAGTCTGAACCAGCCAAGTAGCGTGAAGGATGAAGGTTCTATGGATTGTAAACTTCTTTTATACGGGAATAAACGAATCCACGCGTGGATTTTTGCATGTACCGTATGAATAAGGATCGGCTAACTCCGTGCCAGCAGCCGCGGTAATACGGAGGATCCGAGCGTTATCCGGATCTATTGGGTTTAAAGGGAGCGTAGAGGGGTTGTTAAGTCAGTTGTGAAAGTTTGCGGCTCAACCGTAAAATTGCAATTGATACTGGCAGTCTTGAGTACAGTTGAGGTAGGCGGAATTCGTGGTGTAGCGGTGAAATGCTTAGATATCACGAAGAACTCCGATTGCGAAGGCAGCTTACTAACCTGTAACTGACATTGATGCTCGAAAGTGTGGGTATCAAACAGGATTAGATACCCT
+
FFGCFEFFGGGFFGGGGGGGGGGGGGGGGGGGDFFGGGGGGGGGGGGGGCFFGEFGGFGFGGFGGGGFGFGFFFGGGGGGGGGGGGGGGEGGEGGCGGGFCEGGGGGGDGGGGGGGG<FFAAEFGGCCGGGGGGGGFGFCGG7BFGGG>GGGGFGGFFF7=BGGDDCGGDGG:>A@0FF<CFGGGGGGGGCGGGGGFF7<CBEDFGFCFFCCFEEGDGFEGE<#CFGFCEF;GFGGFGGGGGGGCFDDFGGGFGF<E@GFEFGGGGGGGGGGEECGFEEFE=EFCFBE<B,AGGGGGGF8GGGGGGGGGFGFGFDGGGFFGGGGEGDGGGGGGGGGCFCGGGGGGGGGCFFEFF@-CDGGGGF8GGGGGGGGGGGGGGGGEGGGGGGGGGGGGGGGFFEEGGGGGGGGGFGGGGGGGGGGGGGGGFGGGGGCCCB<
@QJ 212
TGAGGAATATTGGTCAATGGACGAGAGTCTGAACCAGCCAAGTAGCGTGAAGGATGAAGGTCCTACGGATTGTAAACTTCTTTTATAAGGGAATAAAACCTCCCACGTGTGGGAGCTTGTATGTACCTTATGAATAAGCATCGGCTAACTCCGTGCCAGCAGCCGCGGTAATACGGAGGACGCAAGCGTTATCCGGATTTATTGGGTTTAAAGGGAGCGCAGACGGGTCGTTAAGTCAGCTGTGAAAGTTTGGGGCTCAACCTTAAAATTGCAGTTGATACTGGCGTCCGTGAGTGCGGTTGAGGGGTGCGGAATTCGGGGTGTAGCGGTGAAATGCTTAGATATCACGAAGAACTCCGATTGCGAAGGCAGCACACTAAGCCGTAACTGACGTTCATGCTCGAAAGTGTGGGTATCAAACAGGATTAGATACCCT
+
GGGGFDGGGGGGGGFECFGGGDEGGEGGGGGGFGGFGGGGGGDFAFGGFFFGCEGFGECFEFFGGGG@CCGGGGGFGGGGGGGGFFGFFFFG<EFFGGFEGGC:FF@FGGGGGBFEGGG@EFGGGGGGFFCFFEFFFCFCEF7C+AFGGGCFCF6FFG8D:FED7C@EGDGGGGDGG@FFF<=+>F7/GGGG;FGEEGFC@C?FG=FGFGGFFEE1-EECEEG:CEG=E?EEFFFFDFGFFGFB@FEFG@B9FGGE:CGGG=GGGGGGGGGGGGFF><GFF:FFC@+3A3FF8GCF>8E8GF4GEFBGGGGFFCCFC4+GGDF=GDFE,GGDE9FGGF9GGGFGGCAFGGGGF@7@C7AB@C:FGFEE9FGGGGGGFEF@GGGGGGGGGGGFEEFGFEEF8GGFGGGGGGEEGGGGGGGGFCGGDEDEDFC@C8CC
@QJ 213
TAGGGAGTATTTGGCAATGGGGGAAACCCTGACCGAGCAACGCCGCGTGTGCGATGGAGTCCCTCAGGGACGTGAAGCACTGTGGGGGGCCGCCAAACGGGCGGGCAGGAAATGGCCCGTCCCCGAGGAGCCCCCTAGAAAGCGACTGCTAACCACGTGCCAGCAGCAGCGGTAATACGTGGGTCGCAAGCGTTATCCGGAATCATTGGGCGTAAAGAGTGAGCAGGCGGTCCGGGAAGTCCGCGGTGAAATGCGGGGGCTCAACCCCCGCAGGCCGCGGATACTTCCGGTCTGGGGTGCGGGAGAGGCGGACGGAACTCCGCGTGTAGCGGTGAAATGCACTGATACGCGGAAGAACACCGGTGGCGAAGGCGGTCCGCCGGACCGATACCGACGCTCAGTCACGAAAGCGTGGGGAGCAAATAGGATTAGATACCCT
+
GGGGGGGGGGGGGGGGGGGGGGGGGGGGGGGGGGGGGGGGGGGGGGGGGGGGGGFGEGGGGGGGGGGGGGGGGGGGAFGFGGGFGGGGGGGGGGGGGGGGGGGGGGGGGGGGGGGGGGGGGGEGGGGGGGGEEGGGGGGGGGGGGGGGG>GFGGGGG1C5;FGGCFGFFGGGECEGFGFEFGGGGED;8CCEGGD=CEGDEEDGGGGFGGEFF@C7FAFGGFFFFGEEEC?>EFGGGGEFGGGGFG89FGDGGGGGGFE><GGFEEEGFFDGEGE7GEGFFEDFDCCEGF:*GGGGGDGDGGGFGGGGGGGGGGGGDGGFFFCFGGGGGGGGGGGGGGGDEFGGGGGGGGGFGGGGGGDGGGCGGGGGGGGGGGGGGEGFCGEGGEGGGGGGGGGGGGGGGFEGGGGGGGGGGDGGGGGGGGGGGGGFEGGGGGCCCCC
@QJ 214
TGGGGAATATTGCACAATGGGGGAAACCCTGATGCAGCGACGCCGCGTGGAGGAAGAAGGTCTTCGGATTGTAAACTCCTGTTGTTGAGGAAGATAATGACGGTACTCAACAAGGAAGTGACGGCTAACTACGTGCCAGCAGCCGCGGTAAAACGTAGGTCACAAGCGTTGTCCGGAATTACTGGGTGTAAAGGGAGCGCAGGCGGGAGAACAAGTTGGAAGTGAAATCCATGGGCTCAACCCATGAACTGCTTTCAAAACTGTTTTTCTTGAGTAGTGCAGAGGTAGGCGGAATTCCCGGTGTAGCGGTGGAATGCGTAGATATCGGGAGGAACACCAGTGGCGAAGGCGGCCTACTGGGCACCAACTGACGCTGAGGCTCGAAAGTGTGGGTAGCAAACAGGATTAGATACCCT
+
GGGGG:@FFGFFGGGGGGGGGGGGGGGFFGGGFGGGGGCGGGGGGGGGG7:,BFGGGGGGE?CFFGG>:FGFGFGGF,FGGGFGGDG9FCGGGGCGGGGGGGGEFCD<FGG@=BDGGGG9F>GGGGGEGGGG<FGFGGGGGGGGGGFGCGEFGGG?GGG#CFFFFGGG;BBFGGCF?F<FCECBCFGGFGFGFGEFGGGFGGGGFDCED,?<CCFFFCGGGGGGGFFCGGGGEGGFG=GGGFEDFGGF@FFGFDGCCGGGFGGB70A#GGGGFFBBA<E8GGGGFCECGGGGGGGFGG@GGGGDGGGGGGFFGGFC,GGFFGGFEE>GGFGF@DDE@GGGGGGGGGGGGGGFADGGGGGGFC8,DGGGDGFCCGFGGGEFEEGGGFF,DGGGGGGGGGGGGGGGGGGGGFGCCCCC
@QJ 215
TAGGGAGTATTTGGCAATGGGGGAAACCCTGACCGAGCAACGCCGCGTGTGCGATGGAGTCCCTCAGGGACGTGAAGCACTGTGGGGGGCCGCCAAACGGGCGGGCAGGAAATGGCCCGTCCCCGAGGAGCCCCCTAGAAAGCGACTGCTAACCACGTGCCAGCAGCAGCGGTAATACGTGGGTCGCAAGCGTTATCCGGAATCATTGGGCGTAAAGAGTGAGCAGGCGGTCCGGGAAGTCCGCGGTGAAATGCGGGGGCTCAACCCCCGCAGGCCGCGGATACTTCCGGTCTGGGGTGCGGGAGAGGCGGACGGAACTCCGCGTGTAGCGGTGAAATGCACTGATACGCGGAAGAACACCGGTGGCGAAGGCGGTCCGCCAGACCGATACCGACGCTCAGTCACGAAAGCGTGGGGAGCAAAGAGGATTAGATACCCT
+
FGGFGGGGGGGGGGGGGGGGFGGGGGGGGGAFGGGGGGGGGGGGGGGGGGGGGGGCFFGGGGGGGGGGGGGGGGGGGGGGGFGFGGGGGGFGGGGDGGCFDGFGDG*;EGGFFFGGGGEGGGGGDGGGC>FGGGGEGGGGFGGGEGDEFGGGGGGGGFFGGGG??FG1>>>CDFGGGGGGFC5DFFGGEEFEC=GGGF>EE:CE8C=GGG-:+CC:<3.<:<EC:GDECEEEGGGGGG?GED8<GFCCDFFGEFGGEFFFF>E?FGGDFFG*GEGDGGGGGFGGF=>EFF:GGGGGGDGGGGGFGGGGGGFGGGEDF@CECF@GGGF7EGFFFGGFGGGGGGGGGGGGGGGGGGGGGGGFGGGGGGGGGGGGGGGC>GGGGGGGGDGGGGDGGGGGGGGGGGGGCGGGGGGGGGGGGGGGGGGGGGGGGGGGGFA,CCA
@QJ 216
TAGGGAGTATTTGGCAATGGGGGAAACCCTGACCGAGCAACGCCGCGTGTGCGATGGAGTCCCTCAGGGACGTGAAGCACTGTGGGGGGCCGCCAAACGGGCGGGCAGGAAATGGCCCGTCCCCGAGGAGCCCCCTAGAAAGCGACTGCTAACCACGTGCCAGCAGCAGCGGTAATACGTGGGTCGCAAGCGTTATCCGGAATCATTGGGCGTAAAGAGTGAGCAGGCGGGCCGGGAAGTCCGCGGTGAAATGCGGGGGCTCAACCCCCGCAGGCCGCGGATACTTCCGGGCTGGGGTGCGGGAGAGGCGGACGGAACTCCGCGTGTAGCGGTGAAATGCACTGATACGCGGAAGAACACCGGTGGCGAAGGCGGTCCGCCAGACTGATACCGACGCTCAGTCACGAAAGCGTGGGGAGCAAATAGGATTAGATACCCT
+
F9FEGGGGGGGGGGFEFGGFGDEGGGGGGGGGFGGGGGGGGGGGDF:FCFGFGGF,BFFE=FFFFGC8FFGGF+FC,BF<FG<D@FGDGECCGGGGGGEGFEEGDEEEGCGGGGGCGGEGGGDDGGGDEGFGGGGEGGGGGGGGGEDGFC+<F8AC*1;5*+3AFGGF@FGG/:AFG7E:@CEG,?CE8/CEEE55@):>C<*68;5EAE#:<3AFG+AA73CACGGGC:#:*,?2FEC<+#>;9C015C/5GGGGE?FEFGEGGECF<<CCCGE@E:<FF,:C*>*CB*,*33@CCF@EFFGFGGGC=FFGGEDFFCCCEEEGGGGGGCGGGGGGGFA,E<9<GGGCGGGGGGGGGGGECGGGFCGGGGGGF@F7GGGGGEFE6CEGGGGGGGGGGGFFGGFGFFF;GGGGGGGGGFGGGGGGGGGGFFFFDFCCCCC
@QJ 217
TGAGGAATATTGGTCAATGGACGAGAGTCTGAACCAGCCAAGTAGCGTGAAGGATGAAGGTCCTACGGATTGTAAACTTCTTCTATAAGGGAATAAAACCTCCCACGTGTGGGAGCTTGTATGTACCTTATGAATAAGCATCGGCTAACTCCGTGCCAGCAGCCGCGGTAATACGGAGGATGCAAGCGTTATCCGGATTTATTGGGTTTAAAGGGAGCGCAGACGGGTCGTTAAGTCAGCTGTGAAAGTTTGGGGCTCAACCTTAAAATTGCAGTTGATACTGGCGTCCTTGAGGTCGGTTGAGGTGTGCGGAATTCGTGGTGTAGCGGTGAAATGCTTAGATAGCACGAAGAACTCCGATTGCGAAGGCAGCACACTAAGCCGTAACTGACGTTCATGCTCGAAAGTGTGGGTATCAAACAGGATTAGATACCCT
+
F8EFFFGFGGGGF,CFFFGCDFGGEGGFFGGGGGGGGGGGFGFFCFC,,@,@FD,BFGF<FGGGGDGGGEEDFGGGGGGEFFGGGGGGC9E=ECFFFGFCCEGGFD:?=,BCFGEEGFDBFFFFF,BFGFF,FFFEFFGGF,@?FDFGFF@?=FFCBF<B5=F8FGC=CE7,ECFGEFGGGGGA>CFGGDCFC>FC>FFC@:CC>9??:,GEGE@;ECC5:EEG>>>>EF,B>FCC:GFGF=:DFFF>EC9GFFFCA8>ECG>GFF9FBGFEGFBAD=CC*EFECED,DFGFE@++FE88CDDEGFF7FDGGGGFCFC4,CGGF@B7GGGGFFCGFCE9GFA9B,@GGGGFCFC+CGFGGGEF<FGGFGGF;,9FFGE+>GGGGGGGEGGGFFGFGGGGDFGGGGGGGGGDGGFGGGGGGFGGGGGGGGGFC8CCC
@QJ 218
TGGGGAATATTGCACAATGGAGGAAACCCTGATGCAGCGACGCCGCGTGGAGGAAGAAGGTCTTCGGATTGTAAACTACTGTTGTTGAGGAAGATAATGACGGTACTCAACAAGGCAGTGACGGCTAACTACGTGCCAGCAGCCGCGGTAAAACGTAGGTCACAAGCGTTGTCCGGAATTAATGGGTGGAAAGGGTGCGCAGGCGGGATTGCAAGTTGGATGTGAAATACCGTGGCTTAACCCCGGAACTGCATCCAAAACTGTAGTTCTTGAGTGCAGTAGAGGTAAGCGGAATTCCGAGTGTAGCGGTGAAATGCGTAGATATGCGGAGGAACACCAGTGGCGAAGGCGGCTTACTGGGCTCTAACTGACGCTGAGGCACGAAAGCATGGGTAGCAAACAGGATTAGATACCCT
+
C:CFGGGGCGG<FGEGFGFF,CF;FCC<BFG8F<<CDGEEGGGEEGGGGGBFB:CFEFFGGCGGGGGGD7EFGGGF,,BFFF,EFBE,,:,BFFFA,CEEE7=FFG,5E,B,:A8+8+3,C,+>FGC8D><D+@,33,D<C<CFE*@B2:2>F,8>FCGE:<.FE@=EC<5=C6*<81?C(.@CCFEC6CBBCF:2DDECGGGGFC*3,?2AC9F;54A#;A:FD:@<##C@#FC:@>FFCF8+?:,,DGFE?,>==FFFE<?8,,,,A8,A=A,E,9FDFEAA87EFDFE<F<C=444<B<FC>GGGGGFC7FCE?FFGGFFB8,6CAEEFCEGFCCGGGGFCFGEECFFFCF@8GGFFGFE<FEEDGEFEGEEFCFDFDGFGGGFCFFFFFGGGGGGGGGGFEGGGGFGCC,CC
@QJ 219
TAGGGAGTATTTGGCAATGGGGGAAACCCTGACCGAGCAACGCCGCGTGTGCGATGGAGTCCCTCAGGGACGTGAAGCACTGTGGGGGGCCGCCAAACGGGCGGGCAGGAAATGGCCCGTCCCCGAGGAGCCCCCTAGAAAGCGACTGCTAACCACGTGCCAGCAGCAGCGGTAATACGTGGGTCGCAAGCGTTATCCGGAATCATTGGGCGTAAAGAGTGAGCAGGCGGTCCGGGAAGTCCGCGGTGAAATGCGGGGGCTCAACCCCCGCAGGCCGCGGATACTTCCGGTCTGGGGTGCGGGAGAGGCGGACGGAACTCCGCGTGTAGCGGTGAAATGCACTGATACGCGGAAGAACACCGGTGGCGAAGGCGGTCCGCCAGACTGATACCGACGCTCAGTCACGAAAGCGTGGGGAGCAAATAGGATTAGATACCCT
+
GFGGEGEGGGGGGGGG?E<<EGGDGGG8FFFGGGGGCFFFGGGCFE@>BFGGFFFCCFGFEGG9FGGDFGGEF@GGDG?<FFG,?FECEEFGEDFDGGEGGDFEGGGGGGGFGG6@,:8C8:EFE5E>8CG5CEEEGFCEEA6*?>EEGGGGGFFG>*;8@7@FC92,0;8>)E53CCF9EEC8F98C8CFG@E5:FCDEDEFGGE.EFG-FEFFFC7A@FC?GFCEEEGC>CFCC9>903GGDC<:>EE2#>CGGF:<*2:E?=:>CCCDFE@8<8EFC9GF@F<7FGGGE<GGGEFGGFGGGGGFDCGGEEFB8EF+GFC+F<EDDFCFBAGGFFAFFECDF?GGGGGGGGFGGGFFCGGF7ECFGGGGGGDF7DGGGFGGGGGGFF:GGGGGGGGGGGCGGGGGGGGGGGGGGGGGGGGGGGDGGGGGGGDCCCCA
@QJ 220
TGGGGAATATTGGGCAATGGGCGCAAGCCTGACCCAGCAACGCCGCGTGAAGGAAGAAGGCTTTCGGGTTGTAAACTTCTTTTAATGGGGAAGAGCAGAAGACTGTACCCATAGAATAAGCCTCGGCTAACTACGTGCCAGCAGCCGCGGTAATACGTAGGTGGCAAGCGTTGTCCGGATTTACTGGGTGTAAAGGGCGTGCAGCCGGGAATGCAAGTCAGATGTGAAATCCATGGGCTTAACCCATGAACTGCATTTGAAACTGTATTTCTTGAGTACTGGAGAGGAAATCGGAATTCCTAGTGTAGCGGTGAAATGCGTAGATATTAGGAGGAACACCAGTGGCGAAGGCGGATTGCTGGACAGCAACTGACGGTGAGGCGCGAAAGTGTGGGGAGCAAACAGGATTAGATACCCT
+
FCFFGGGGFGGG@FGGGGGGGGGGGGGGGGGGGGGGGGFGGGGGGGGGDGFCDGGFGGGD8EFGGGGFG@FFGGGF9FGGGGGG<?FFFGCGEGDGFA<8=8B?F<5,5<FFE5FD<?DCF<F986.D<FGCFC@>@FFEC@F<FC73CCBFGFG'AE@BFCFGGG<C>EFDFGFGFECEFA7#<FFD>D:7CEGGGFF>GC8C8;DGFA@=C,GFGFEFGGGFFGGGECFFD>D?=BEGF>=?AFADB?9GGGFEAFGFGGCFC2A8,<FGGGGFEC<AEFGDFF<DGGGGGFGGFGGGGGGGGGGGGGGGGGGGGF@AGGGGFFE9GGGGGFDGFGFGGGDGGFGGGGGGGGGGGGGGGFDFCGGGGGGGGGGFGEGGGGGGGGGGFFGGGGGGGGF<GGGGGGGFGGGGDBCCCC
@QJ 221
TAGGGAGTATTTGGCAATGGGGGAAACCCTGACCGAGCAACGCCGCGTGTGCGATGGAGTCCCTCAGGGACGTGAAGCACTGTGGGGGGGCGCCAAACGGGCGGGCAGGAAATGGCCCGTCCACGAGGAGCCCCCTAGAAAGCGACTGCTAACCACGTGCCAGCAGCACCGGTAATAAGTGGGTCGCAAGCGTTATCCGGAATCATTGGGCGTAAAGAGTGAGCAGGCGGTCCGGGAAGTCCGCGGTAAAGTGCGGGGGCTCAACCCCCGCAGGCCGCGGATACTTCCGGTCTTGGGTGCGGGAGAGGCGGACGGAACTCCGCGTGTAGCGGTGAAATGCACTGATACGCGGAAGAACACCGGTGGCGAAGGCGGTCCGCCAGACCGATACCGACGCTCAGTCACGAAAGCGTGGGGAGCAAATAGGATTAGAGACCCT
+
EFGCFG:CFCFFCGGGGE@EGCFGGAFFEG8FCFGGGGGGGGGGGGGGGFC,=?CF:FDFGG?EF8FE<=BEG+ED<FEGCCCCE+FDD*255CEDG>5CE>:CEGGG>EGG9FF>8*/:5**3;EGGGEGGGGGGGF6AC:*:::ECCF7C@FFGE8C5@FCF8*CC,/*:*/;99+<@7<5/ACEEC?:CCE>5+<*/1*;:A:7,<C8**@<A964(<:6@#917??C5CFC:)98;CC?5A<<,8:*CEGGGGC8:3*?2:*=147*7EF8:;<,;CEB:FCC@D::3@*>:EF<7F@83>+F@+EFFEGEGGE:CC3+GGGGGEFFGFE,59FA?9,;<+C@+B??,CGGGGGF7EGEGCECF:CGGEGFCGF<8AGFF7CF@ECCGGEGGGGGFCE@F7F8DGGDGGFFFAFFAGGGDGFFFGGFFC,CCCCC
@QJ 222
TGGGGAATATTGGGCAATGGGCGAAAGCCTGACCCAGCAACGCCGCGTGAAGGATGAAGGTTTTCGGATTGTAAACTTCTGTCGCAGGGGACGAAGAATGACGGTACCCTGTAAGAAAGCCCCGGCTAACTACGTGCCAGCAGCCGCGGTAATACGCAGGGGGCGAGCGTTGTCCGGAATGACTGGGCGGAAAGGGAGTGTAGGTGGCACAGCAAGTTATATGTGAAAGCCCGTGGCTCAACCACGGAACTGCATAGAAAACTGCTGAGCTAGAGTGCAGGAGAGGTAAGCGTAATTCCTAGTGTAGCGGTGTAATGCGTAGATATTAGGAGGAACACCAGAGGCGAAGGCGGCTTACTGGACTGTAACTGACACTGGGGCTCGAAAGCGTGGGGAGCAAACAGGATTAGATACCCT
+
FGDGGGGGGGGGFCGAFFGF@EGGGGGGFGGGGGFGGGGGGGGCGGGEEDFGGGGGGGGF,CFCFGGGG7FFGGGGGGGGGGDGFGGGGFGGGGGGGDFGGFFGEGG99DFGC<<?FG8=D+BCCG7CFGGGE>F8FFGFCGGCAE>FE-GGGC?FCCFEFGGGG7ECEED>CCFE*>?8/F,GC8CFE#8<F>F,/;:GGGGFFGG<3<8@8C@FF@@FF8FFGCFEGGCCDEBCC=CDFDFF@AGGFGGGFFE92FGFGFEF6F=EFE:<GGGDA>CFFCFGGGGGGFBE,F@EFE,FFGGGGGF7FCC?,EGGGFDFCCGGFECEGGGGGGGGCGFGGEDGGGGGGGGGGGGGCGGGGGGGGGGGGGGF@EGF7<DGFGEGGGGGGGGGGGGGGGGGFGGGGFFFGGGGCCCCC
@QJ 223
TGGGGAATATTGGGCAATGGGCGAAAGCCTGACCCAGCAACGACGCGTGAAGGATGAAGGTTTTCGGATTGTAAACTTCTGTCGCAGGGGACGAAGAATGACGGTACCCTGTAAGAAAGCCCCGGCTAACTCAGTGCAAGCAGCCGCGGTAATACGCAGGGGGCGGGCGTTGTCCGGAATGACGGGGCGTAAAGGGAGTGTAGGTGGCACAGCAAGTTATATGTGAAAGCCCGTGGCTCAACCACGGAACTGCAGATAAAACTGCTGAGCTAGAGTGCAGGAGAGGTAAGCGGAAGTCCTAGTGTAGCGGTGGAATGCGTAGATATTAGGAGGAACACCAGAGGCGAAGGCGGCTTACTGGACTGTAACTGACACTGGGGCTCGAAAGCGTGGGGAGCAAACAGGATTAGATACCCT
+
,<FE7FEGGGGGGFFFFGGFEGGGGGGFGGGG@CEEFGGGGG,@F7@+C@DGGGGGFGGGGGCGGGGGG>FG<FFFGGGGDGEFGCFGEGG::F7C?A?FFEGEFE@7E9F,BBFFGGGGGCGFGCBFGGC,,@FFF,@3<FGGGFGGGGGGGGG7><FGEB:<4#+#=E=88:48:1:CA?F2+;;@C:C:FFA:/8;C9>FCGFB;>,1<,FB>7CGFFGGGGFGBC:7>F<GFD,C=D7?@@,GCFDCA,F,GFEF<FCEFBD;5C,<,AA8CE8GFEGGGGECGGFBDFFB,GFFFGGGGEGF@GGFAFGEGGGGGF@?,FGFFF@EBF7GGGGGGGCGFCGGEGGGGGGF<GFGFEE9F<DFFAGGFFCCEFDGGAFGFGCF@+GFB,<GFGGGGGGDEAGCGGGGGCCCCC
@QJ 224
TGGGGGATATTGCACAATGGGGGAAACCCTGATGCAGCGACGCCGCGTGGAGGAAGAAGGTTTTCGGATTGTAAACTCCTGTCGTTAGGGACGATAATGACGGTACCTAACAAGAAAGCACCGGCTAACTACGTGCCAGCAGCCGCGGTAAAACGTAGGGTGCAAGCGTTGTCCGGAATTACTGGGTGTAAAGGGAGCGCAGGCGGGAAGACAAGTTGGAAGTGAAAACCATGGGCTCAACCCATGAATTGCTTTCAAAACTGTTTTTCTTGAGTAGTGCAGAGGTAGATGGAATGCCCGGTGTAGCGGTGGAATGCGTAGATATCGGGAGGAACACCAGTGTCGAAGGCGGTCTACTGGGCACCAACTGACGCTGAGGCTCGAAAGCATGGGTAGCAAACAGGATTAGATACCCT
+
DGGGGDFGFGFGGGGGFFGC8CGEGGGGGGGGGGGGGFFGGGGGGGGEGDGFG@FFGGGGGGGEGGGCCCGGCGGGGGGGGGGGGGGGGGGGGGGEGGGGGGGEGEGGGGGFDFFGCGFGGGGGGGGFDFGGGGCCGG7F:CCFGGCGGGD9FGGGG>CCFECFGGFE:F7FCFGGGGCGA:?F<FF<B<FFGGGFGDFCG:EEGG;;<ACCEFF5FECFFGGGGEACFGF9CGGFFCGFFGFFFGDFCFB<CGFGFGGFCACDFFD=8D2FEB@>=@8GGGGGEFGF<<GFFE@+>GGGGGEFEDDGGGGFEGGC@GGGGGEGEGEGF,GGGGGGFGGGEF7GGGGGGGGFGGGGGDGFF6F89GFGDGGDGFGGGF>CGGGGGGF<FGGGFAGGCGGGEGGFF<GGFEFCCCCC
@QJ 225
TGGGGAATATTGCACAATGGGCGCAAGCCTGATGCAACGACGAAGCGTGAGGGATGGAGGCCTTCGGGTTGTAAACCTCTTTTATCGGGGAGCAAGCGTGAGTGAGTTTACCCGTTGAATAAGCACCGGCTAACTACGTGCCAGCAGCCGCGGTAATACGTAGGGGGCTAGCGTTATCCGGAATTACTGGGCGGAAAGGGTGCGTAGGTGGTTTCTTAAGTCAGAGGTGAAAGGCTACGGCTCAACCGTAGTAAGCCTTTGAAACGGGTAAACTTGAGTGCAGGAGAGGAGAGTGGAATTCCTAGTGTAGCGGTGAAATGCGTAGATATAGGAGGAACACCAGTTGCGAAGGCGGCTCTCTGGACTGTAACTGACACTGAGGCACGAAAGCGTGGTGAGCAAACAGGATTAGATACCCT
+
@FGDEDGFFGFFF@CEFGGFFGGGGFEFCFGGGCFGGCEGCE@+CEGFEGF8FEFEFFF@,FCEGFGGG>FGGGCCFFGFCFFGCF@:FGGGGFG8=C++=?5CFF<FFCEFGF:,B>CFGDFFFFGCF7+8@@@DFD773DFCGG8AFGG7F7163@,>:B3F;>@CE@#FF==C:CE<;CFCEFB#<<A@>#>?8F;C;6888AED1FG<ED9GFCCAAC>:?ED<FAD4:1/B8#@1397B@E@<A:B?E:C5FFFCFFB+8,,C;<C99,F@,,,:8,@FFFC4:,8<<FCEEABBE9FGGGGGEEF?E<E9EFEFEF;CEB<FE,FFC9GGGFCCEE:BC@9,7F+GGFGCGFGFFECE9GFGGGGGGEAFEFD9GC8GGGGGGGGGFFC,FGGFCFEFFFF9GGGGGGCCCB@
@QJ 226
TAGGGAGTATTTGGCAATGGGGGAAACCCTGACCGAGCAACGCCGCGTGTGCGATGGAGTCCCTCAGGGACGTGAAGCACTGTGGGGGGCCGCCAAACGGGCGGGCAGGAAATGGCCCGTCCCCGAGGAGCCCCCTAGAAAGCGACTGCTAACCACGTGCCAGCAGCAGCGGTAATACGTGGGTCGCAAGCGTTATCCGGAATCATTGGGCGTAAAGAGTGAGCAGGCGGTCCGGGAAGTCCGCGGTGAAATGCGGGGGCTCAACCCCCGCAGGCCGCGGATACTTCCGGTCTGGGGTGCGGGAGAGGCGGACGGAACTCCGCGTGTAGCGGTGAAATGCACTGATACGCGGAAGAACACCGGTGGCGAAGGCGGTCCGCCAGACCGATACCGACGCTCAGTCACGAAAGCGTGGGGAGCAAAGAGGATTAGATACCCT
+
EGFEGGGGFGGGGGGGGGGGGGGGGGGGGGGGGGGGGGGGGGGGGGGGGGGGGGGCDFGGGGGGGFGDGGGGEGGGGGFGGCFCGF>FDGFFGGGGGFGEGGGGCEGCGGGGGGGFGGGGGGGGGGGGGGGGGGGGGGGFGGGGGGGGGGGFGGGGGGGGGFGF68E8FGDG>GEGG?FFFGGC=EEGGGGEEGE>GGGGGGGGGG3GGG8;>GE5;E>?9+@?=GCGGGGGEGGGGGGGFDEDFGGDGFF=GGEGFFD<CC>C:EGGFEGFEFDBFFGE>8FGGFECGGGDFEEEC7F@BFF@GGGGCGGF>GCGGEGGGFBGGGEGC>GGGGGGGGGGGGGGGGGGGGGGGGGGGGGGGGGGGF7GGGGGGGGDGDGGGGGF7EFC,F>FGGGGGGGGGGEGCGGGGGGGGEGGGGGFGGGGGGGGGGGGGGCCCCC
@QJ 227
TAGGGAGTATTTGGCAATGGGGGAAACCCTGACCGAGCAACGCCGCGTGTGCGATGGAGTCCCTCAGGGACGTGAAGCACTGTGGGGGGCCGCCAAACGGGCGGGCAGGAAATGGCCCGTCCCCGATGAGCCCCCTAGAAAGCGACTGCTAACCACGTGCCAGCAGCAGCGGTAATACGTGGGTCGCAAGCGTTATCCGGCATCATTGGGCGTAAAGAGTGAGCAGGCGGGCCGGGAAGTCCGCGGGGAAATGCGGGGGCTCAACCCCCGCAGGCCGCGGATACTTCCGGTCTGGGGTGCGGGTGAGGCGGACGGAACTCCGCGTGTAGCGGTGAAATGCACTGATACGCGGAAGAACACCGGTGGCGAAGGCGGTCCGCCAGACCGATACCGACGCTCAGTCACGAAAGCGTGGGGAGCAAAGAGGATTAGATACCCT
+
GGGFEEGGGCFAAEFGGGGG8CFEGGFFGGGGGCFGGGGGGGGGGGDEEGGGCF7?,FGGG9F9FF<8FF@FC7<BEFFGDDGFEGGGGDGCGGGGGGCFGGGDEGGGD8FEEG9CCFDEE*;;*?*;@,<CGGDGGGGGGGCEGCECE7@F,;EG58@CGFGGC6C6@C*:;EC9FFC9*;8*8>EG*/88CGE=FGD5*/:A6CGGCF+:<CC:<9@+;<66#3CC::#2CCCC99C=?:7,>C&39C80E<GGGFC<:8,:8:AE><<<5<5:GGGFFF?1:E<1DF8*:BGEGFC:CFD,GEF@+:@:+@=,C@FC=@+GGGDGFCDGFEEF9EGGGGGFC4>7EGDGGGGGGDGGEGGGGGGGGGGGGGEFCCC@8GGGDCGF<FCFGEGGGGGGF@FGGGGGGGGGGGGGGGGGGGGGGGGGGFFFAGCC<BA
@QJ 228
TGGGGAATATTGCACAATGGGGGAAACCCTGATGCAGCGACGCCGCGTGAGCGTAGAAGTATTTCGGAATGTAAAGCTCTATCAGCAGGGAAGAAAAAATGACGGTACCTGACTAAGAAGCACCGGATAAATACGTGCCAGCAGCCACGATAATACGTAGGGTGCAAGCGTTATCCGGATTTACTGGGTGTAAAGGGAGCGCAGGAGGAGCGGCAAGTCTGATGTGAAAGCCCGGGGCGCAACCCCGGTACTGTATTGGAAAATGTCGTACTAGAGTGTCGGAGGGGTAAGTGGCGTACCTAGTGTATCGGTGAAATGCGTAGGTATTAGGAGGAACACCAGTTGCGAAGGCGGCTTACTGGACGATAACTAACGCTGAGGCTCGAAAGCGTGGGGAGCAAACAGGATTAGATACCCT
+
GGGGG@CF<FCAFGGGGGGCFGED7CF@FCGGGFGGG8@BFGD@@FE868,C:+B::<F<,EFCFFE+CFCGEF,,?FBFF?EB9,,?@:F<@BFFGGC<<9,B4+B3DC,B,CA>=?FCFGG=FC++>9FGGF@FC7+3>FC3<F,8:*837DFE@?,,><>CCEG:*<FC+<BF5=:*3>9FFFG=:<F9,:C+*<*FDE**2*2?**:-9CC;<0<C9C;A.:CFE>AF;:EDC5#*<39C@@F@9<EFF>C7DD=DCF&/39CC7?1F:3.@5+8+7=DA=<,FC,4=@++,,,8CF?8BF>C7GFEE?9?=,F7C:,6,<FGF8FC66C,:,--,EC@,@<FB8+++,<,69GGDGEE@C6<,<,,,C8,FC,C6,8D,F<CB++F-7C;,CE<<<F<<CC,,,<EFDCA8@-
@QJ 229
TGAGGAATATTGGTCAATGGTCGGCAGACTGAACCAGCCAAGTCGCGTGAGGGAAGACGGCCCTACGGGTTGTAAACCTCTTTTGTCGGAGAGTAAAGTGCGCTACGCGTAGCGCATTGCAAGTATCCGAAGAAAAAGCATCGGCTAACTCCGTGCCAGCAGCCGCGGTAATACGGAGGATGCAAGCGTTATCCGGATTTATTGGGTTTAAAGGGTGCGTAGGCGGCACGCCAAGTCAGCGGTGAAATTTCCGGGCTCAACCCGGACTGTGCCGTTGAAACTGGCGAGCTAGAGTGCACAAGAGGCAGGCGGAATGCGTGGTGTAGCGGTGAAATGCGTAGATATTAGGAGGAACACCAGTGGCGAAGGCGGCTTGCTGGACTGTAACTGACACTGAGGCTCGAAAGCGTGGGGAGCAAACAGGATTAGATACCCT
+
FFGGGDGGGGGGGGGGGGGGGGGGGGGGGGGGGGGGGGFGGGGGGGEGGGGGGGGGFGGGGGGGGGGGGFGGGGGGGGGGGGGGGGGGGGGGGGGGGGGGGGGCFGGEDGGGGGG7FGGGGGGFGGGGGGGGGGGGGGGGGCC@EGGGG@GGGGGGGGGGGGGGGGGGGGG5GFCGGGGGGGFGGGGGGGCGGGGGGGGGGGFFFGGGGGGGGGGGGGGGGGGGCFGGGFG/GFGFFFGGGGGGGGGGGGFGGGGEGGGGGGGFGGGGF>FGFGFFGGFGGGGGGGGGGCGGGGDE,GGGGGFFE7GGF?GFEFCGGFCGFGGGGGDGGGGGGGBEFGGGGGGGGFGGGCGGGGGGGGGGGGGFGGGGGGGGGFGGFGGGGFGGGGGGGGGGGGGGGGFEGEGGGGGGGGGGGGGGGGGGGGGGGGGGGGGCCCCC
@QJ 230
TGGGGAATATTGCACAATGGGGGAAACCCTGATGCAGCGACGCCGCGTGGAGGAAGAAGGTCTTCGGATTGTAAACTCCTGTTGTTGAGGAAGATAATGACGGTACTCAACAAGGAAGTGACGGCTAACTACGTGCCAGCAGCCGCGGTAAAACGTAGGTCACAAGCGTTGTCCGGAATTACTGGGTGTAAAGGGAGCGCAGGCGGGCGATCAAGTTGGAAGTGAAATCCATGGGCTCAACCCATGAACTGCTTTCAAAACTGATTGTCTTGAGTAGTGCAGAGGTAGGCGGAATTCCCGGTGTAGCGGTGGAATGCGTAGATATCGGGAGGAACACCAGTGGCGAAGGCGGCCTACTGGGCACCAACTGACGCTGAGGCTCGAAAGTGTGGGTAGCAAACAGGATTAGATACCCT
+
GGGGGGGG<FGGGGGGGGGGGGGGGGGGGGGGGGGGFGFGGEGGGGGGGGGGEFGGGGGGGGGGGGGGG+FEGEAGFGGGGGGGFGGGGGGGGGGGGFGGGGGCFGFGGGGFGG8FGDF>GGGGGEGGGGGGCFEGGGGGGGGGEEGDFGGGGGGGGGDGGCFEGCFGC=CFGGGGC?CF@CCFDFCBFGGFECEFEGFCEEEGGGCDEE>CFGGGGFGGGGGGFAFBDGFEFFGFFGGGGGGDFGFFFFFGGGGGGGGFCFB9CFGGFFDGGFFDFCGGGGGGGCCGGGGFFEFCGF=,GGEGGGDGGGFEGGGGGGGGGGGGGGGGFGGGGGGGGGFCGGGCGEGGGGFGDGGGGGGGECFGGGGGGGGGGGGGGGGGGGGGGGFCFGGGGEGGGGGGGFFGGGGGFCFCCCCC
@QJ 231
TAGGGAGTATTTGGCGATGGGGGAAACCCTGACCGAGCAACGCCGCGTGTGCGGTGGAGTCCCTCAGGGACGTGAAGCACTGTGGGGGGCCGCCAAACGGGCGGGCAGGAAATGGCCCGTCCCCGAGGAGCCCCCTAGAAAGCGACTGCCAACCACGTGCCAGCAGCAGCGGTAATACGTGGGTCGCAAGCGTTATCCGGAATCATTGGGGGTAAAGAGTGAGCAGGCGGTCCGGGAAGTCCGCGGGGAAATGCGGGGGCTCAACCCCCGCAGGCCGCGGATACTTCCGGTCTGGGGTGCGGGAGAGGCGGACGGAACTCCGCGTGTAGCGGTGAAATGCACTGATACGCGGAAGAACACCGGTGGCGAAGGCGGTCCGCCAGACCGATACCGACGCTCAGTCACGAAAGCGTGGGGAGCAAATAGGATTAGATACCCT
+
FFGGGGGGGGGGDGGGGGGGGGGGGGGGGGFGGGGGGEGGGGGGGGGGGGGGGEGE:FGGGGGGGFGGGGGGGGGGFGGGGGGGGGGGGGGDGGGGGGGGGGGGDE>CEECFGGFG8EGGGGGGG58:C>DEGGGDGGGGGGFEGGGGGFG85CEFEGGCEGGG6ED68CGGEEEGGGFGC>9?:8E>E85CCGC5E?BEEC?66CCFCC#93:2;C#;9C<ACEGD?C:2?EEGGF<CE9EC?CE#1CA9CC:GGGF@<2::?:CGGFFG=DCCCFDGGCEGGGGC@FF<<7GFCF7GGGGGGGGGGCGGGDGGGDFEGGDGGGGGECDGGGGGGGGFDGFFGFCC7GDGGGGGGGGGGEGGGGGFGGGGGGGFCC+F8DECB77GGGGGGGGGGE?GGGGGGGGGGGGGGGGGGGGGDGGGGGFGGGGGGGGCCCCC
@QJ 232
TGAGGAATATTGGTCAATGGACGGAAGTCTGAACCAGCCATGCCGCGTGCGGGAAGACGGCTCTATGAGTTGTAAACTGCTTTTGTACGAGGGTAAACGCAGATACGTGTATCTGCCTGAAAGTATCGTCCGACTAAGGAGCGGCTAACTCCGTGCCAGCAGCCGCGGTAAGACGGAGGATCCAAGTGTTATCCGGATTTATTGGGTTTAAAGGGTGCGTAGGCGGTTTAGTAAGTCAGCGGTGAAATTTTGGTGCTTAACACCAAACGTGCCGTTGATACTGCTGGGCTAGAGAGTAGTTGCGGTAGGCGGAATGTATGGTGCAGCGGTGAAATGCTTAGAGATCATACAGAACACCGATTGCGAAGGCAGCTTACCAAACTATATCTGACGTTGAGGCACGAAAGCGTGGGGAGCAAACAGGATTAGATACCCT
+
GFGGFCGG,EFEDFCGFCDFGAFDGGDG9FFFCGFFGGG8<FGEFD7F@@F+@CFFGF=?BC=CGFEGFGFCEECFF9E<?BFFGGGG<=CFCFGGG<C+@CBEGGFGCFGGCGFGFGF88,D<C,BBF,B@77+>=DC,,:C>F*@D,>DFD>57FGFC753>FE>GF::#@,<FE7FCF7FB8:%==:6<9B6-C8F%8FEC=CC5CFCEG7GGG>>-EEC-5EGFECFC?CE;#*3/>@9,9EFFFFFGGG9><?F7+,A0,D=CC@F8<>>C6,FA9GFCF88,,FA,8E9FA8C>DFCFFC@B?B<?,GGFCF?<FFC=BC@9GF9ECF<@DE5;@5B@C<,FCFEADFCCFDC:GEDE@F@8FFC9ECGGGGGGGFF9F@<@CFFFCFC,,C7<<B;,,,ECFF;8GDFFA9FCFC=;,EEC,C,CCB,C
@QJ 233
TAGGGAGTATTTGGCAATGGGGGAAACCCTGACCGAGCAACGCCGCGTGTGCGATGGAGTCCCTCAGGGACGTGAAGCACTGTGGGGGGCCGCCAAACGGGCGGGCAGGAAATGGCCCGTCCCCGAGGAGCCCCCTAGAAAGCGACTGTTAACCACGTGCCAGCAGCAGCGGTAATACGTGGGTCGCAAGCGTTATCCGGAATCATTGGGCGTAAAGAGTGATCAGGCGGTCCGGGAAGTCCGCGGTGAAATGCGGGGGCTCAACCCCCGCAGGCCGCGGATACTTCCGGTCTGGGGTGCGGGAGAGGCGGACGGAACTCCGCGTGTAGCGGTGAAATGCACTGATACGCGGAAGAACACCGGTGGCGAAGGCGGTCCGCCAGACCGATACCGACGCTCAGTCACGAAAGCGTGGGGAGCAAATAGGATTAGATACCCT
+
GGGGGGGGGGGGGGGGGGGGGDGGGGGGGGGGGGGGGFFGGGGGGGGGFFGGGGGGEGGFGGG9FFGGGGGGGGGGGGGGGGGGFFEGGDGGFGGGGGC>FCGGGGGGDGFFGFGFFGG88CGGGGGCE>FEGGGEGFFFEFGDCCCEGDFGGEGGGC5@CF6EFGFCCCGGGGGGFGGGGGGEG>EE*:;A8C25E?EGGE5:C;3:EF@>+?E5CF>DFCC@C4@FEGCECGGGGCECGFCGD=+9=CFFFGEC;B:5:CCFFCGGFFDGGF>11@GGGDFEC=*:GEF7FC>5GGFCFE7DF7GGCGGGGFCDBFFFC@7GGGGGGGGGCGGFGFBCGGFEF@GGGGGGGGGFEF7GGGF>GGGGGFDGGGEFEEFGGGDGECF<@CEEGGGFGGGGGFFFCFD@:GGEDEFGFEFGGGGGGGGGGGGGGFCCCC<
@QJ 234
CGGGGGATATTGCACAATGGGGGAAACCCTGATGCAGCGACGCCGCGTGGAGGAAGAAGGTTTTCGGATTGTAAACTCCTGTCGTTAGGGACGATAATGACGGTACCTAACAAGAAAGCACCGGCTAACTACGTGCCAGCAGCCGCGGTAAAACGTAGGGTGCAAGCGTTGTCCGGAATTACTGGGTGTAAAGGGAGCGCAGGCGGGAAGACAAGTTGGAAGTGAAAACCATGGGCTCAACCCATGAATTGCTTTCAAAACTGTTTTTCTTGAGTAGTGCAGAGGTAGATGGAATTCCCGGTGTAGCGGTGGAATGCGTAGATATCGGGAGGAACACCAGTGGCGAAGGCGGTCTACTGGGCACCAACTGACGCTGAGGCTCGAAAGCATGGGTAGCAAACAGGATTAGATACCCT
+
8FG7CEEGFGFDFFGGGG9FEFGEFGGGGGGGGDFDGGFGEGGGE7FGGCFFGEGFGGFCEAFGGGGFGGGFAFFCFGGFFGGGFGGGDGGGGGCEEFGCGGCCFGFGGGGGGGFFF:7FF@ECCBFG8A,?:FCF7FGGDFGGCF7FGGD9FGEFF@;==:8@FGE85DA?FGDGGEGCFGFGFFFB=FCFF.GFGGFGGGGDGGGEFC:CFFG>GFFE<A<GFFFCFEGFGFGEF@GFEF8F;GFED@FGFCFGF>GFFFFD,GGFDGGGDFF9GGG<ECGFFGGGGGGFGFFGEGGF,GGGGFCFFFEECC7GGGGGGGGCGGGGGGGFCCDGC8GGGGEFGGGGGDGFFGGGGGGGF8GFGGGGGGGEGGGGGGGGGGGFGGGFGGGGGGGGGGFFGGGGGGFGGGGCCCCC
@QJ 235
TAGGGAGTATTTGGCAATGGGGGAAACCCTGACCGAGCAACGCCGCGTGTGCGATGGAGTCCCTCAGGGACGTGAAGCACTGTGGGGGGCCACCAAACGGGCGGGCAGGAAATGGCCCGTCCCCGAGGAGCCCCCTAGAAAGCGACTGCTAACCACGTGCCAGCAGCAGCGGTAATACGTGGGTCGCAAGCGTTATCCGGAATCATTGGGCGTAAAGAGTGAGCAGGCGGTCCGGGAAGTCCGCGGTGAAATGCGGGGGCTCAACCCCCGCAGGCCGCGGATACTTCCGGTCTGGGGTGCGGGAGAGGCGGACGGAACTCCGCGTGTAGCGGTGAAATGCACTGATACGCGGAAGAACACCGGTGGCGAAGGCGGTCCGCCAGACCGATACCGACGCTCAGTCACGAAAGCGTGGGGAGCAAATAGGATTAGATACCCT
+
GCEFGGGGC<FGCGGGGCEFGGGGGGGGGGCFGG@FCF@FFEGGEGEG7FGGGGFGGGGGGGGCFGGGGGGEFCGCCFGGGGGGGG7CF7FFFG>GGG>EECEF7:*;EEGGFGF>FGGGGCGGGCGG8*8ECGGGCCC7C<?CEEGCFCEFFGGG>FGCF7@FFGG6AFE5AECFG?CFGGGGGGG5CCDGGG;1<BA>ECCFGG>GGE:99CA2FE@DCC?C2D>:EECE>GGGDDGGGEDEBG-CFFF755DGGGG>EGGGGF:C:>G=CEGGC>GGFGF<EGEEDFCCCG@7FECEFE@,CCFGEGFF@DB8F+GDGF@GGBECC>GGFGGFFFA,GFGGDGCCFDFGGGGFGEF:GGGGGGGGGGFEGGGGGGGEDGGGGGGGGGFFGFGGFFGGGF@FEGGGGGGGGGGGGGGEGGGFGGGGGGGGGGC<CCC
@QJ 236
TAGGGAGTATTTGGCAATGGGGGAAACCCTGACCGAGCAACGCCGCGTGTGCGATGGAGTCCCTCAGGGACGTGAAGCACTGTGGGGGGCCGCCAAACGGGCGGGCAGGAAATGGCCCGTCCCCGAGGAGCCCCCTAGAAAGCGACTGCTAACCACGTGCCAGCAGCAGCGGTAATACGTGGGTCGCAAGCGTTATCCGGAATCATTGGGCGTAAAGAGTGAGCAGGCGGTCCGGGAAGTCCGCGGTGAAATGCGGGGGCTCAACCCCCGCAGGCCGCGGATACTTCCGGTCTGGGGTGCGGGAGAGGCGGACGGAACTCCGCGTGTAGCGGTGAAATGCACTGATACGCGGAAGAACACCGGTGGCGAAGGCGGTCCGCCAGACCGATACCGACGCTCAGTCACGAAAGCGTGGGGAGCAAATAGGATTAGATACCCT
+
GGGGGGGGGGGGGGGGGGGGGGGGGGGGGGGGGGGGGGGGGGGGGGGGGGGGGGGGEFFGFGGFGGGGGGGGGEGGCFFGGGGGGGDDEGGGGGEGGGGGGGGGGGDGEGGGGGGGGGGGGEGGDCGGEEGGGGGGGGGEEE6CGEGEGGGGFGGGG7GGGGGEGGGCEGGGGGGGGGGGEEEGGGGGG:EEGGDEGFCEEGGGGFFCFG>FFEFGG:;EGGGG?DCCGC1GGGGGGGGFGGDD@G-GGGGFG>GGGGFC5>GECCFEEFGGGGFCFDGGGGGCC:CCGFC>GGF5GEGGGGGGGGGF7GGGCGFGGDGGEF7GGGGEF7GGGGFGFGGFGFGGGGGFGCGGGGGGGGGCGGGGFEFGGGGGGGC@7GGFCGGFCCGFDGGGGGGGGGGGGGGGGGGGGDGGGGGGGCGGGGGFGGGGGGGGGGCCCCC
@QJ 237
TAGGGAGTATTTGGCAATGGGGGAAACCCTGACCGAGCAACGCCGCGTGTGCGATGGAGTCCCTCAGGGACGTGAAGCACTGTGGGGGGCCGCCAAACGGGCGGGCAGGAAATGGCCCGTCCCCGAGGAGCCCCCTAGAAAGCGACTGCTAACCACGCGCCAGCAGCAGCGGTAATACGTGGGTCGCAAGCGTTATCCGGAATCATTGGGCGTAAAGAGTGAGCAGGCGGTCCGGGAAGTCCGCGGTGAAATGCGGGGGCTCAACCCCCGCAGGCCGCGGATACTTCCGGTCTGGGGTGCGGGAGAGGCGGACGGAACTCCGCGTGTAGCGGTGAAATGCACTGATACGCGGAAGAACACCGGTGGCGAAGGCGGTCCGCCAGACCGATACCGACGCTCAGTCACGAAAGCGTGGGGAGCAAAGAGGATTAGATACCCT
+
G9FFGGGGGGGGGGGGGGGGGGGGGGGGGFCGGGGGGGGGGGGGGGGGGGGGGGGGDFEGEEGFGGGGFFGEFGGDEFDFFGGGGG>FE@FCEGGGGFGDGEEGCEEDGECF7CFCD5CGGEGGGGGGEGGGFGGGGGCF96CE8CEGGGGGGGGGGGGD5CGG?68CCCCEFEEFG?@:DEC?.:C8;CGCCE>%:ACE@CB?8@AFFG58FEFFFCE:0'<FGGCEG:2:CFC;DG>857C*+>99@CA+GEGGFGFC<2<EE=CCFC<=B>:CC9GFFGG=1F@CFBD*+GGEFF:FB?GGGGGGGGGGEGFFFDDGFF>GGFEGGGGGGGGGGFCAGGGGGGGGGGGGGGGGGGGGGGF@GGGGGGGGGGGGGCGCGGGGDGGD8GGGGGGF8GFFGFFGGGGGGGGGFFFDGGGGGGGGGGGGDGGE@FCCCCB
@QJ 238
TAGGGAGTATTTGGCAATGGGGGAAACCCTGACCGAGCAACGCCGCGTGTGCGATGGAGTCCCTCAGGGACGTGAAGCACTGTGGGGGGCCACCAAACGGGCGGGCAGGAAATGGCCCGTCCCCGAGGAGCCCCCTAGAAAGCGACTGCTAACCACGTGCCAGCAGCAGCGGTAATACGTTGGTCGCAAGCGTTATCCGGAATCATTGGGCGTAAAGAGTGAGCAGGCGGTCCGGGAAGTCCGCGGTGAAATGCGGGGGCTCAACCCCCGCAGGCCGCGGATACTTCCGGTCTGGGGGGCGGGAGAGGCGGACGGAACTCCGCGTGTAGCGGTGAAATGCACTGATACGCGGAAGAACACCGGTGGCGAAGGCGGTCCGCCAGACCGATACCGACGCTCAGTCACGAAAGCGTGGGGAGCAAATAGGATTAGATACCCT
+
E9FFGCEBEAEGAFGGGFFG<@FGGGGGGGGGGGGGGGDFGGGGGGGGGGGGDGG@CFFGFGG?FFFCC@DE:CGFGGF8FFG<8FGDGC7<FGGGGGGGG:F7FE5AC5@FGG?>CFEECCCFDE>E**C*AEGG>C6C0CFE5?ECFFGCFGG58CFG*0<CCCE8,;8C+?>FGDC:*@@;EGGCDEGGGG5*<CGC/3;73.EGFF-EGD>C<9.+02C@CDE5>C,EEGFCC<<:<C<DFE?CEF;<GGGGGC8#:CE?==>EBCGGEFF2CEFG?CC<<<7FFF7>FFF>F:GCGCF7CEGCCGGF:GDF7=7EF>:F9FGGGGGGGGGFFFGGEFGGGGGCGGGFGGGGGFFF+FGGGGGGGGGGGGCGGFE?GEFFC7FGFGGFGGGFGFGGGF?FFEGGGGGGFGGGGGGEGFGGGGGGE<FGGGCCCCC
@QJ 239
TGGGGGATATTGCACAATGGGGGAAACCCTGATGCAGCAATGCCGCGTGAGGGAAGAAGGTCTTCGGATTGTAAACCTAAGTAGCCAGGGACGATAATGACGGTACCTGGAGAGTAAGCTCCGGCTAACTACGTGCCAGCAGCCGCGGTAATACGTAGGGAGCGAGCGTTGTCCGGATTTACTGGGTGTAAAGGGTGCGTAGGCGGGATGGCAAGTCAGATGTGAAATACCGGGGCTTAACCCCGGGGCCGCATTTGAAACTGTCGTTCTTGAGTGAAGTAGAGGCAGGCGGAATTCCTAGTGTAGCGGTGAAATGCGTAGATATTAGGAGGAACACCAGTGGCGAAGGCGGCCTGCTGGGCTTTAACTGACGCTGAGGCACGAAAGCATGGGGAGCAAACAGGATTAGATACCCT
+
GGGGGGEGFGGGGGGGGGGGGGGGGGGGGGGGGGGGGGGGGFGFGGGGGGGGGGGGGGGGGGGGGGGGGGGGGGGGGGGGGGGGDFGGGGGGGGGEGGGCFGGGBFGGG8FFGCBFFAFFFGGGGGEFGGGGE>BFGGGG?DG>GGDD>GGGGGGGGGGGGGGGGGFGFFE>DGCDGGGFFGGGGGGGEGGGFCG>EGGE>CCFDFFCEEGGGGEEFGGGFC9CGGGFGGGGGGGGGGCCCGE:GGFDGC?;FCFFFGCFFGEF=FGGFFFFFGGFF<?9GGFFGEGFFFDCDF9E<AFAGGGGGGDFGGGFCB7EDGGGGFA9E,GGF9CGGGCF@<EGGF:7GGGEEGGGGGGGGGGGFCCFDGGGDGGDGGDGFCGFGGGGGFGGGGGGGGGGGGGGFGGGGFDFGFFA,CB@
@QJ 240
TGGGGAATATTGCACAATGGGGGAAACCCTGATGCAGCGACGCCGCGTGAGCGAAGAAGTATTTCGGTATGTAAAGCTCTATCAGCAGGGAAGAAGAATGACGGTACCTGACTAAGAAGCACCGGCTAAATACGTGCCAGCAGCCGCGGTAATACGTATGGTGCAAGCGTTATCCGGATTTACTGGGTGTAAAGGGAGCGCAGGCGGTGCGGCAAGTCTGATGTGAAAGCCCGGGGCTCAACCCCGGTACTGCATTGGAAACTGTCGTACTAGAGTGTCGGAGGGGTAAGTGGAATTCCTAGTGTAGCGGTGAAATGCGTAGATATTAGGAGGAACACCAGTGGCGAAGGCGGCTTACTGGACGATAACTGACGCTGAGGCTCGAAAGCGTGGGGAGCAAACAGGATTAGATACCCT
+
EFGGGFFGGGGGGGGGGGGGGGGGGGGGGGEFGGGEFGGGGGGGGGGGGGGGGGGGFFGGGGGGGDEGGFGGGGGGGCFGGGGFCFGGGGFF>FGGGGGGGGGGGGGGGGGGFGGGGGGCFGGGGGGDGGGGG<FFGGGGGGGGGGF>GGGG@FGF?FFEFGGGGGG?GEGGGGGGGGFGA<FFFGGFG7FGCFFGFGGGG>GGEGGEGEGGECCF>GGFFCGFGGGGG>GGGGFEGDFF>GGGFGGGDEEFFFGGDGGGCFCFGFGGGFGGGGGEGEEEEDGDGEFFGGGGGGGGFFGGFA9DGGEEGGFFGGGGGGFFGFGGFE9GGF<GDFFGGDFGGGGGFGGGGGGGGGGGGGGEFFDCAGFEEGGGGGGGGGGF8GGGGGGGGGGGGGGFGGGGGGGGGFDGGGGGC@CCC
@QJ 241
TAGGGAGTATTTGGCAATGGGGGAAACCCTGACCGAGCAACGCCGCGTGTGCGGTGGAGTCCCTCAGGGACGTGAAGCACTGTGGGGGGCCGCCAAACGGGCGGGCAGGAAATGGCCCGTCCCCGAGGAGCCCCCTAGAAAGCGACTGCTAACCACGTGCCAGCAGCAGCGGTAATACGTGGGTCGCAAGCGTTATCCGGAATCATTGGGCGTAAAGAGTGAGCAGGCGGTCCGGGAAGTCCGCGGTGAAATGCGGGGGCGCAACCCCCGCAGGCCGCGGATACTTCCGGTCTGGGGTGCGGGAGAGGCGGACGGAACTCCGCGTGTAGCGGTGAAATGCACTGATACGCGGAAGAACACCGGTGGCGAAGGCGGTCCGCCAGACCGATACCGACGCTCAGTCACGAAAGCGTGGGGAGCAAATAGGATTAGATACCCT
+
FGGGGFGGFGGGGGGGGGGGFGGGGGGFGGGGGGGGGGGGGGGGGGGGGGGGGGGECFCFDFGFGFFDGGGGGGGGGGGGGGGCGGDF@FFGGGGEGGGC@EGDDGGGGGGGGGGGGGGGGGDGDGGEDEFGGGGGGGGGGFFEEEGGGGGGGGGCCCFGGFFGFCF,;**:;>EGGGCFFEEG:C??5?<GGGGGGGGE?ECD;9C:FF-CEEAEFDGGG7ED:DCEGD:?CFCC?CDGFEECDGGGFE=FGFGGGE>/#5EEFE@DFFDFEF:GGGGGGFF<7@F>GGC7GGGGF7GGGGGGGGGF:EGGGGGGGFF7FEBGFFCGGGGGGGGGGGGGGCGGFCF7FCGGGGGGGGGGDGGGGGGGGGGGGGFDGGGGGGDGGCGGCGGGGGDGFFGGGGFGGGGGGGGGGGGGGGGFGGGGGGGGEGGGGGCCCCC
@QJ 242
TAGGGAGTATTTTGCAATGGGGGAAACCCTGACCGAGCAACGCCGCGTGTGCGATGGAGTCCCTCAGGGACGTGAAGCACTGTGGGGGGCCGCCAAACGGGCGGGCAGGAAATGGCCCGTCCCCGAGGAGCCCCCTAGAAAGCGACTGCTAACCACGTGCCAGCAGCAGCGGTAATACGTGGGTCGCAAGCGTTATCCGGAATCATTGGGCGTAAAGAGTGAGCAGGCGGTCCGGGAAGTCCGCGGTGAAATGCGGGGGCTCAACCCCCGCAGGCCGCGGATACTTCCGGTCTGGGGTGCGGGAGGGGCGGACGGAACTCCGCGTGTAGCGGTGAAATGCACTGATACGCGGAAGAACACCGGTGGCGAAGGCGGTCCGCCAGACCGATACCGACGCTCAGTCACGAAAGCGTGGGGAGCAAATAGGATTAGATACCCT
+
GGGGGFGFFGGGGGGGGGGGGGGGGGGGGGFFGGGGGGGGGGGGGGGGGGGGGGGGGFGGFGGGGGGCFGGGGGGGFGGGGGGGGGGGGGGGGGGEFFEGDFGGDEGGEDGCFGGGGGGGG>>FDGGGDGGGGGGGFFGFFGGCEECEGGGFGGFGCEFFGGFFC8>CEGGGEE>GGGGFFFGG5?E2CEGFGE:EFGG>C<@F9FGGGG>8ECEGC?GGGG@8CFCGEGGEGGFGGDEGGDEECCCDGEE>?AGGGGE>CEEEGGGGFGFFEEGGGDGGGFF>F<*CGF<:FGDDEGGFGGGGGGGGDGGGDGFF=:7ECGFFGGGGGGGGGGGFGGFFGGFGGFBCGGGGFFDGGEGGGGGGGECGGGGGDGGDE>GGGGGGFCGFFEGGGGFFBCGGGFCGGGGGDFEGGGGGGFGGGGGGGFFGGGGGGFCCCCC
@QJ 243
TGAGGAATATTGGTCAATGGACGAGAGTCTGAACCAGCCAAGTAGCGTGAAGGATGAAGGTCCTACGGATTGTAAACTTCTTTTATAAGGGAATAAAACCTCCCACGTGTGGGAGCTTGTATGTCCCTTATGAATAAGCATCGGCTAACTCCGTGCCAGCAGCCGCGGTAATACGGAGGATGCAAGCGTTATCCGGATTTATTGGGTTTAAAGGGAGCGCAGACGGGTCGTTAAGTCAGCTGTGAAAGTTTGGGGCTCAACCTTAAAATTGCAGTTGATACTGGCGTCCTTGAGTGCGGTTGAGGTGTGCGGAATTCGTGGTGTAGCGGTGGAATGCTTAGATATCACGAAGAACTCCGATTGCGAAGGCAGCACACTAAGCCGTAACTGACGTTCATGCTCGAAAGTGTGGGTATCAAACAGGATTAGATACCCT
+
AFGGFFGGGGGGGGGFFFGGGGGGGGGGGGGGGGGGGGGGFEGDFGCFGEGGGGGGGGGGGGGGGGGDGGC@EFGGGGGCGGFGFGGFAFGGGGGGCFGEFGCFGGGFF?EGCFGFFGGGCGGG,,:FEFGGGFCEGGGCFFG.FGGGGF>FE>6D=D8DFGG/@8FF?FGFGCGGED=G1FGG9F>FGGGGGFCEGD:9D=EGCFFCFFFGGGGGDEC88CCGCCEGCFEFFAGGFGGFGGGGGCGGGCCFDC@CEFFCFGFGGEGFECFFFGFB@2?B=FGFGEGFA<GGGGGF@EE,,,EB,:F7GFGFGE7GE@F<FGGECC7GGFEEAE<F<CFDGGGFFCF7GF@@C67FFCCFF:EEGFE@C9GGEF9EFGGEDGDFFGGGGGGF9GFCGFFCDEFGGGGGGGFDGGGGFEFFFDGFFE,GFGGCCCCC
@QJ 244
TGGGGAATATTGCACAATGGGGGAAACCCTGATGCAGCGACGCCGCGTGAAGGAAGAAGTATCTCGGTATGTAAACTTCTATCAGCAGGGAAGATAGTGACGGTACCTGACTAAGAAGCCCCGGCTAACTACGTGCCAGCAGCCGCGGTAATACGTAGGGGGCAAGCGTTATCCGGATTTACTGGGTGTAAAGGGAGCGTAGACGGTGTGGCAAGTCTGATGTGAAAGGCATGGGCTCAACCTGTGGACTGCATTGGAAACTGTCATACTTGAGTGCCGGAGGGGTAAGCGGAATTCCTGGTGTAGCGGTGAAATGCGTAGATATTAGGAGGAACACCAGTGGCGAAGGCGGCTTACTGGACGGTAACTGACGTTGAGGCTCGAAAGCGTGGGGAGCAAACAGGATTAGATACCCT
+
CDDDFFFFCGGFCGFFGGGGGGGGGGGGGGCFGGGGGG@FE7CFEGGEGGDGGG@EFFGGGGEFF8C?E@GGGGGGGGGGGGGGGGF8F>=EFGGF<FGCGEFGFCEFG8FFFD8FGCE@EG7B+@FDEAFF+@DFFFGGGFFG<C@F@EA3@D>?EEGG4;FG>CFCFC>=FFEGG;?B9FDF8FFEGCCFFFCCC5FGCE8C>FEGGCGGC6FD@8GGGFCFGGFC@CFFFFCGFG<EFGEF@3,F9;.DC<<<DB9F+19GF;<C=FF7DCEF4<G@7GGGF@EEFDGFFB4=B4+8GGGFC7GFGGGGEGEGGGGGFACGFFDFGGGFGGGGGFGEFEGGGFDGDGGGEFCFE>E@F7CEAEF7EGGGGGGFFFB,DFGFGGEGEGGFEGGFFGGGGGGGGFGDGGGCC@8@
@QJ 245
TGGGGAATATTGCACAATGGGGGAAACCCTGATGCAGCGACGCCGCGTGGAGGAAGAAGGTCTTCGGATTGTAAACTCCTGTTGTTGAGGAAGATAATGACGGTACTCAACAAGGAAGTGACGGCTAACTACGTGCCAGCAGCCGCGGTAAAACGTAGGTCACAAGCGTTGTCCGGAATTACTGGGTGTAAAGGGAGCGCAGGCGGGCGATCAAGTTGGAAGTGAAATCCATGGGCTCAACCCATGAACTGCTTTCAAAACTGATTGTCTTGAGTAGTGCAGAGGTAGGCGGAATTCCCGGTGTAGCGGTGGAATGCGTAGATATCGGGAGGAACACCAGTGGCGAAGGCGGCCTACTGGGCACCAACTGACGCTGAGGCTCGAAAGTGTGGGTAGCAAACAGGATTAGATACCCT
+
FEFDGGGGGGGGAFGGGGGGFGGGGGG?FFGGGGFGECFGGGGG7F7CFCGGFGGGGGGGGFGEEGDFGGGGGDFFGGGGGCEFEGGGC<FGDGCFGGFGGGGG@FGCCDFFGFGGGG8<FCEFDEF<FFGF:FFFGFG@FFGFGECF*:8>FGGEGGG9CFGGGC7<FGEF6FG7DEF=GGGGCGG:<CCGG:FFFE>5EFC;EECCD>1;>>A7AEGGGGGGGECDDGFFCFGFDFGGECD@7FBAF8FDFC8FFFFGGGGGFGFDA=FA8FF9FFD<FECFC@F@CDFGEGEF>EDGGDGGCCDFFE<?@BEEFGCGCDGGFCBEEFFC7GGFFFDEDFF@GGGGCGF<E9GGFE@FFFFFDGGF@EEFDE@FF@DGGGFFGGGGFC8FGFGGGGGGFF@FD<E<<GGCCCCC
@QJ 246
TGGGGAATATTGCGCAATGGGGGAAACCCTGACGCAGCAACGCCGCGTGATTGAAGAAGGCCTTCGGGTTGTAAAGATCTTTAATTCGGGACGAAATTTGACGGTACCGAAAGAATAAGCTCCGGCTAACTACGTGCCAGCGGCCGCGGTAATACGTAGGGAGCAAGCGTTATCCGGATTTACTGGGTGTAAAGGGCGCGCAGGCGGGCCGGCAAGTTGGAAGTGAAATCCGGGGGCTTAACCCCCGAACTGCTTTCAAAACTGCTGGTCTTGAGTGATGGAGAGGCAGGCGGAATTCCGTGTGTAGCGGTGAAATGCGTAGATATACGGAGGAACACCAGTGGCGAAGGCGGCCTGCTGGACATTAACTGACGCTGAGGCGCGAAAGCGTGGGGAGCAAACAGGATTAGATACCCT
+
CEFGGGGGGGGGGGGGGGGGGGGGGGFGGGGGGGGGGGGGGGGGGGDFGDEEFFFFFFGGDGGGGGGE?@FGFDGGAF9FEAEFFCFEGGGGGGGGFFFF9FFEGFFFGGGCCGGDDFGG9>CBFGGCF8FFGBF,9D;;F#3@FG?CFCFGEFFFFCGG>6FFGGGFGCFE<CFFGGG5ECGA?EF68:FCFFGGDG3GF:C:GGFEGGGFC?>C7CCGGC@FGCGGGGGGGGGGDGGGFECC<:GGFCGGDAGECCFG7CGGFFF?<FF<GGGEGF9E@EGGGGDFF=,GDDFFDECF,A9GGEGGGFGGGFE@GGFFGGGGF8FGFF9GGGFDGGGGGFGGFGEGGGGGGGDGFGGFFGFC,GGGGGGFEGEGGGGF@GDGGGEGGGGGGGGGGGGGGGGGGGGGGGGGCC@C<
@QJ 247
TGGGGAATATTGCACAATGGAGGAAACTCTGATGCAGCGACGCCGCGTGAGTGAAGAAGTAGTTCGCTATGTAAAGCTCTATCAGCAGGGAAGATAGTGACGGTACCTGACTAAGAAGCTCCGGCTAAATACGTGCCAGCAGCCGCGGTAATACGTATGGAGCAAGCGTTATCCGGATTTACTGGGTGTAAAGGGAGTGTAGGTGGCCAGGCAAGTCAGAAGTGAAAGCCCGGGGCTCAACCCCGGGACTGCTTTTGAAACTGCAGGGCTAGAGTGCAGGAGGGGCAAGTGGAATTCCTAGTGTAGCGGTGAAATGCGTAGATATTAGGAGGAACACCAGTGGCGAAGGCGGCTTGCTGGACTGTAACTGACACTGAGGCTCGAAAGCGTGGGGAGCAAACAGGATTAGATACCCT
+
FFFGGFFGGGGGGGGGGGGEGGGGGGGGGGGGGGGGGGGGGGGGGGGGGGGFFEFGGFFGGGGGGGGGGDGGGGGGGFGGGGGGGGGGGGGGGGGGGGGGGGGD?FCFDGGGGGGGGGGGGEC:CFGGG?GCGFGGFGG@GGGGGGGGGGGGA;FEFCFFGG*@AFFGFFFF@F<GGGGGGGFFGGGC=FFEGGGGG98?CFFCEGFF@FGGGGGFFCGGGFG?8FDGEEE??GGGGDFFF<GGGEEGGGFAEGGFGGGFGFGF?GGGGFGGGGGGGGGGFA<GFCGGGGGGGGGGGGGFFFGGGGGGGGGGDF@GGEGGGGEEGEGGDC9F>FFFFCFCGGGFGGFGEFFGEFFGGGGGFFDGGGGGGGGGFFGGGEGGFCGGGGEGGGGGGDGGGGGGGGGGGGGGGFGCCCCA
@QJ 248
TAGGGAGTATTTGGCAATGGGGGAAACCCTGACCGAGCAACGCCGCGTGTGCGATGGAGTCCCTCAGGGACGTGAAGCACTGTGGGGGGCCGCCAAACGGGCGGGCAGGAAATGGCCCGTCCCCGAGGAGCCCCCTAGAAAGCGACTGCTAACCACGTGCCAGCAGCAGCGGTAATACGTGGGTCGCAAGCGTTATCCGGAATCATTGGGCGTAAAGAGTGAGCAGGCGGTCCGGGAAGTCCGCGGTGAAATGCGGGGGCTCAACCCCCGCAGGTCGCGGATACTTCCGGTCTGGGGTGCGGGAGAGGCGGACGGAACTCCGCGTGTAGCGGTGAAATGCACTGATACGCGGAAGAACACCGGTGGCGAAGGCGGTCCGCCAGACCGATACCGACGCTCAGTCACGAAAGCGTGGGGAGCAAATAGGATTAGATACCCT
+
CFGGGGGGGGGGGGGGGGGGGGGGGGGGGGGGGGGGGGGGGGGGGGGGGGGGGGF>BFGGFGGGGGGGGGGGGGGGGGGGGGGFGCEEDGGGDGGGGGGGGGGGGGGGGDGGGGFGGGGGDGGGGGGGGGGGGGEEGGDFGGGEGEGGGGGGGGGGGFGGGFEFFFG8CFEGFGGGFCFF?GGGGGGCEEGGGGE=GFGGECFG9FFGGG3CCFDFFEFGGGGFDGGGGGEGEFGGFGDFGGGGDD5C9EFFGGGGGFD:,CECD6CEFF<EDGFFFFGGFF>.F:CGGGGGGGGGGGFGGGFCGDGGGGGGGFFFCCCGFFBGGGGGC@DGGGFEGGGGGFGGGGGGE@FFGGGGGGGGGGGGGFCGGGGGGGF>GEGGGGGGE>GF@GGFGGGGFFGGGFCGGGGGGGGGGGGGGGGGGGGGGGGGGDGFGGCCCCC
@QJ 249
TGGGGAATATTGCACAATGGGCGCAAGCCTGATGCAGCGACGCCGCGTGAGGGATGGAGGCCTTCGGGTTGTAAACCTCTTTTATCGGGGAGCAAGCGAGAGTGAGTTTACCCGTTGAATAAGCACCGGCTAACTACGTGCCAGCAGCCGCGGTAATACGTAGGGTGCAAGCGTTATCCGGAATTATTGGGCGTAAAGGGCTCGTAGGCGGTTCGTCGCGTCCGGTGTGAAAGTCCATCGCTTAACGGTGGATCCGCGCCGGGTACGGGCGGGCTTGAGTGCGGTAGGGGAGACTGGAATTCCCGGTGTAACGGTGGAATGTGTAGATATCGGGAAGAACACCAATGGCGAAGGCAGGTCTCTGGGCCGTTACTGACGCTGAGGAGCGAAAGCGTGGGGAGCGAACAGGATTAGATACCCT
+
FGFGGFGGGGGGGGGGGGGFFGEEGGDGGGGGGGAD9BCEGGGGGGGECFCFGGGGFFF,BFFGGFECFFGGFGGGGGGGGGGFGGGGGGGGGGGCFCEEEGG9,DFFFGGFGDEFEGGGGGFGGGGEGGGGFGGGGGFBFGG,>DFFFG=DEEG;<CGF??>FGGGGG9CC<FGG>GG>E:<<$FGFCFEFGGFGCEFEGGCE?5EDDGGGGGDGGDEGEGECFE59FFCEFFFGDG<DEGGDFGGC9F=8+:AFF>EDEECE4DGGGED>>DBDFC@<4CGEDGGGFB,=<<GGFGGGGF=+F?A:@GF+GGFFEGGGGGGGGF=+E7DDGGGGGGGGGGGGGDGGGGFFF<8FD,8GGFGEF@+FF<9FDGFF:GGGGGGGDGCFFF7GGGGEDGGGGGECGGGGGGEAGGF<A,8@@
@QJ 250
TCGGGAATATTGCGCAATGGAGGGAACTCTGATGCAGCGATGCCGCGTGGAGGAAGAAGGTTTTCGGATTGTAAACTCCTGTCTCCAAGGACAATAATGACGGTACTTGGGGAGGAAGCTCCGGCTAACTACGTGCCAGCAGCCGCGGTAATACGTAGGGGGCAAGCGTTATCCGGATTTACTGGGTGTAAAGGGAGCGTAGACGGCGAGGCAAGTCTGATGTGAAAACCCGGGGCTCAACCCCGTGACTGCATTGGAAACTGTTTTGCTTGAGTGCCGGAGAGGTAAGCGGAATTCCTAGTGTAGCGGTGAAATGCGTAGATATTAGGAGGAACACCAGTGGCGAAGGCGGCTTACTGGACGGCAACTGACGTTGAGGCTCGAAAGCGTGGGGAGCAAACAGGATTAGATACCCT
+
FGGGGGGGGGGGGGGG:FGGGGGGGGGGGFGGGGGGGGEFGGGGGGGGGGGGGGGGFGGGFGFEFGGGGGGGGGGGGGGGFGGFGGGGGDFFGGGGGFDFGGG7FEFAFGGG7FGFFDEFG<FCF7@><BFGGBDGGG7FFGG?FGGGECEGF=CFGGGGGGGGGGGGE;FFGFGGGGEGEG>GGGGFFFGGFGE=GGGGECDDGGDGGGGFGAC?#<GGGGGGGGGCDGEGGFECCCGGFFEFD:GGCGGFFD=@C;GFGGFFGGGGF9GGGGGEEGGG?GGGGGECC<FDGGGFGGGFGGGGGGGGGGGGDGGGGGGGGGGFE@GGGFFDGGFGGGGGGGGGGGGGGGGGGGGGGGGGGGGGFGGGGGGGGGGGFGFFGGGGFGFGGFGGGGGGGGGGGGGGGDGGGGGCCCCA
@QJ 251
TAGGGAGTATTTGGCAATGGGGGAAACCCTGACCGAGCAACGCCGCGTGTGCGATGGAGTCCCTCAGGGACGTGAAGCACTGTGGGGGGCCGCCAAACGGGCGGGCAGGAAATGGCCCGTCCCCGAGGAGCCCCCTAGAAAGCGACTGCTAACCACGTGCCAGCAGCAGCGGTAATACGTGGGTCGCAAGCGTTATCCGGAGTCATTGGGCGGAAAGAGTGAGCAGGCGGTCCGGGAAGTCCGCGGTGAAATGCGGGGGCTCAACCCCCGCAGGCCGCGGATACTTCCGGTCTGGGGTGCGGGAGAGGCGGACGGAACTCCGCGTGTAGCGGTGAAATGCACTGGTACGCGGAAGAACACCGGTGGCGAAGGCGGTCCGCCAGACCGATACCGACGCTCAGTCACGAAAGCGTGGGGAGCAAATAGGATTAGATACCCT
+
GGGGGGGGGAFGGGGGGGGGGGGGGGGGGGGGGGGGGGGGGGGGGGGGGFGGGGGGDGGGGGGDFFGGFGGGGDFGFGGGGGGGGGGGGGGGGGGEGGGGGGGGGGCEG5FDFGGG8FGGEGGGGGGGEGGGGGGGGFGGGGGGGGGGGGGGGGGGE8CGF?8@FGGGGGGG8CEFFGGFFGGEGGGDGDCGEGGGGG*?8EFF@CFFGFCG#2AFC<EGGGGGGCGDGE:CCEGGGDG6ACEDEG+?CFFGGGGGFEF#,EE>:EEE:3*GGGGGFEFG@5<CGFGFFGGGGGGGGGF:D8FFGGGGGGGGDGGGF@GGFGEFF6:8GGGGGFGFE<<F<FDFCGFGGGGGGGGGGGCCEFCGGECGGGGGGGGGGGGGGGGGCEGFCGEGGGGGGGGGGGGGGGFGGGGGGGGGGGGGGGGGGGGCGGGGGGCCCCC
@QJ 252
TAGGGAGTATTTGGCAATGGGGGAAACCCTGACCGAGCAACGCCGCGTGTGCGATGGAGTCCCTCAGGGACGTGAAGCACTGTGGGGGGCCGCCAAACGGGCGGGCAGGAAATGGCCCGTCCCCGAGGAGCCCCCTAGAAAGCGACTGCTAACCACGTGCCAGCAGCCGCGGTAATACGTGGGTCGCAAGCGTTATCCGGAATCATTGGGCGTAAAGAGTGAGCAGGCGGTCCGGGAAGTCCGCGGTGAAATGCGGGGGCTCAACCCCCGCAGGCCGCGGATACTTCCGGTCTGGGGTGCGGGAGAGGCGGACGGAACTCCGCGTGTAGCGGTGAAATGCACTGATACGCGGAAGAACACCGGTGGCGAAGGCGGTCCGCCAGACCGATACCGACGCTCAGTCACGAAAGCGTGGGGAGCAAATAGGATTAGATACCCT
+
GFFGGGGGGGGGGGGGGGGGGGGGGGGGGGGGGGGGGGGGGGGGGGGGGGGGGGGGCFGGFGGGGGGFCGGGGGGG9FFFGCGFFDGGDGDCCGGGGGCGGGGGGGGGGDF?GGGGFGGEGGGGGGDGGGGGGGGGGGGCGGGGGGGGGGGGGG6@E>8EGFCC66>*21/CEEGGCEGF@EEC::C5CE<EG?5/<:EGCEGC'<<CGGFFC@CEF9-<9?CCEGGD5CCCFGGGGGGCEGG<C</:9>:3DGGGGC>8CE?94EEG@@8:CCD0F7GE3C=FB:<*GGGGGGGEGEF7EGFAF7C:+GGF7FFGF7GFCFCFA+7GF7GGGGGGFFFAGFAGGEF7EEGGGGGGFCGGGGEGGGFGGGGGGGGGGGGFEEGFGEGGCFEFGGGGGFFGFE@F@GGGGGGGGGGGGGGFGGGGGGGGGGGGGGCCCCC
@QJ 253
TGGGGAATATTGCACAATGGGCGAAAGCCTGATGCAGCAACGCCGCGTGAGCGATGAAGGTCTTCGGATCGTAAAGCTCTGTCCTTGGGGAAGATAATGACGGTACCCTTGGAGGAAGCCCCGGCTAAATACGTGCCAGCAGCCGCGGTAATACGTATGGAGCAAGCGTTATCCGGATTTACTGGGTGTAAAGGGAGTGTAGGTGGCATCACAAGTCAGAAGTGAAAGCCCGGGGCTCAACCCCGGGACTGCTTTTGAAACTGTGGAGCTGGAGTGCGGGAGAGGCAAGTGGAAGTCCTAGTGTAGCGGTGAAATGCGTAGATATTAGGAGGAACACCAGTGGCGAAGGCGGCTTGCTGGACTGTAACGGACACTGAGGCTCGAAAGCGTGGGGAGCAAACAGGATTAGATACCCT
+
<FGGGGGGGGGGGGGGGGGGGGGGGGGGGGGGGGGGGGGGGGGGGEEGEFGGGFF7E<EEFGGGGGD,CFCGGCGFGGGGGFFGAFE8<F?=FGFGGFGFGFDEGGCEEF,E@FDCFFGFGGFGGGFGGEEF+B8@BFGG88DC:FCDFGG@FGG<G,FFG@FGFB?F:>F7FFE<CFFGGGGGFGFEGG:GFGGFFFFGFFDCFDCFGGFF;FFGGFECEEECFFG5EEGGGFGDDCCGFGG<>F@DGEC;FFF?F?FGGDE8GFFGE=GGGGGFB>FFFFDFE9GGD<GD?B,@DGFGGGEGGGGFFAFGEGEF,E9FGGFFC,FGFCGGGFFF<8FF7GGGGGGGFCDEGGFE<DFFF99GFFEEEGFCGGGGGGEEC@GGGF7DGFFCGFFGGGGGGGFEDF9GFGGCCCC@
@QJ 254
TGAGGAATATTGGTCAATGGGCGTAAGCCTGAACCAGCCAAGTAGCGTGAGGGAAGACTGCCCTATGGGTTGTAAACCTCTTTTGTGCGGGGATAAAGTGTGGGACGTGTCCCATATTGCAGGTACCGCACGAATAAGGACCGGCTAATTCCGTGCCAGCAGCCGCGGTAATACGGAAGGTCCGGGCGTTATCCGGATTTAGTGGGTTTAAAGGGAGCGCAGGCCGGCCTTTAAGCGTGCTGTGAAATGCCGCGGCTCAACCGTGGCACTGCAGCTCGAACTGGAGGACTTGAGTACGACCGAGGTAGGCGGAATTCGTGGTGTAGCGGTGAAATGCTTAGATATCAGGAGGAACACCAGTGGCGAAGGCGGCTTACTGGACGATAACTGACGCTGAGGCTCGAAAGCGTGGGGAGCAAACAGGATTAGATACCCT
+
FFGGFGGFFGGGGGGGGGGGGGGE:7F,E<F8<FGGGGGGGGFGGGCFFGGGG7EF<EFFGFFFGCFFFGGGGCFGG<DFGFGG<F,,FFGC47??FCGGFGC7FFEGEG8,A5F8FFGADFGFF<FEEEDEGCEFGGEG8DCEGGG?,@B@BGGGF,@CEFFF>ECFGEGGC3FFG:CEFGG78D<<CCGGGG<GGGEF++<AFF@EACFF?FG57CG5E>?E5<&75DGC8DC5:/8*8@CFD<C:A?FD:C<C:BFFFG98$,'#3ED@396#79AFFGD=,8,58FFC++A=F@8++A:EFFCB7GGECFC+B=<EGECCGGDGF9AFE??=F?E;FCFACEA6CC,BFF<<DF8:C6C@BC:@+C@GGDGF,,BEC,,9FFFF@F;CFEFEC:7E@7GDB:@@F9FD8GGCDGGEGFFF@9GGGGFCCCCB
@QJ 255
TGGGGAATATTGCACAATGGAGGAAACTCTGATGCAGCGACGCCGCGTGAGTGAAGAAGTATTTCGCTATGTAAAGCTCTATCAGCAGGGAAGATAGTGACGGTACCTGACTAAGAAGCTCCGGCTAAATACGTGCCAGCAGCCGCGGTAATACGTATGGAGCAAGCGTTATCCGGATTTACTGGGTGTAAAGGGAGTGTAGGTGGCCAGGCAAGTCAGAAGTGAAAGCCCGGGGCTCAACCCCGGGACTGCTTTTGAAACTGCAGGGCTAGAGTGCAGGAGGGGCAGGCGGAATTCCTAGTGTAGCGGTGAAATGCGTAGATATTAGGAGGAACACCAGTGGCGAAGGCGGCCTGCTGGACTGTTACTGACACTGAGGCACGAAAGCGTGGGGTGCAAACAGGATTAGATACCCT
+
GGGGGGGGGGGGFGGGGGGGGGGGGGFFGGGGGGGGGFCGGGGGGGGGGEGGFG?FFGGGG9FFGGB?=4FFGGG<FGGGGG<F,9?EFEGGGGGAFFG9DBGFCE?E<FGGFC,<:<?FF@2>C>CD:FFG4FFFGGGGFGGGEGFCFFFFGFFGF?EC,GGGEGFGFEFGGBGGFFF?.:)GGGCFFGGFGGGFGCFFGGGFGGBGFFFFGFFDG?GGGGGGGFEGGGGGFGFFF:FEE<C>>C>C8FFGFF8CGGGFFGB;GEE:GGFFGGFGEGFCGFCGF@GEGGGGGGGGGGCEGGGGGGGGGGGGGGGGGGFGGF9FF9GGGFGGGGGGGFGGGFF@GGCGGGGFGDDGGGGGGGGGF9GGGGGGFGGGGGFCFDGGGGGGGGGGGGGGGFGGFGGGGGGGGGGCC?CC
@QJ 256
TAGGGAGTATTTGGCAATGGGGGAAACCCTGACCGAGCAACGCCGCGTGTGCGATGGAGTCCCTCAGGGACGTGAAGCACTGTGGGGGGCCGCCAAACGGGCGGGCAGGAAATGGCCCGTCCCCGAGGAGCCCCCTAGAAAGCGACTGCTAACCACGTGCCAGCAGCAGCGGTAATACGTGGGTCGCAAGCGTTATCCGGAATCATTGGGCGTAAAGAGTGAGCAGGCGGTCCGGGAAGTCCGCGGTGAAATGCGGGGGCTCAACCCCCGCAGGCCGCGGATACTTCCGGTCTGGGGTGCGGGAGAGGCGGACGGAACTCCGCGTGTAGCGGTGAAACGCACTGATACGCGGAAGAACACCGGTGGCGAAGGCGGTCCGCCAGACCGATACCGACGCTCAGTCACGAAAGCGTGGGGAGCAAATAGGATTAGATACCCT
+
GGGGGGGGGGGDGGGGGGGGGDGGGGGGGGGGGGGGGGGGGGGGGGGGGGGGGEGGGGGGFGGGGGGGGGGGGGGGFGGGGFGGGGGGGDFEGGGGGGGGGGGGGG5EDGFGGGGGFGGGGGGGGGGGCEFEGGGGGGGFGCGGGGGGFGGGFGGGGGGGGGGGGGGFGFGGEGDAFGGGCEGGGGDGG8CCEGE=GCGGDGFF;C>E@C-C<@EFGEF::9??FGGGGGCECGGGGGG6GFE8CG=DGG4CGGGGGEF,,5EEEDGFDFGEGGEEFFFG>GGFC*EGE>37:GGGFCGGGFFAGGGGEGGGGGGGFBGGEFEGFF:EGGGGGGDGGGGDGFFGGGGGGGGGGGGGGGGGGGGGGGGGGGGGGGGGECEGGGGGGGGGGGGGGGDGGGGGGGGGFFGGGGGGGGGGGFGGGGGGGGGGGGGGGGCCCCC
@QJ 257
TGAGGAATATTGGTCAATGGACGAGAGTCTGAACCAGCCAAGTAGCGTGAAGGATGAAGGTCCTACGGATTGTAAACTTCTTTTATAAGGGAATAAAACCTCCCACGTGTGGGAGCTTGTATGTACCTTATGAATAAGCATCGGCTAACTCCGTGCCAGCAGCCGCGGTAATACGGAGGATGCAAGCGTTATCCGGATTTATTGGGTTTAAAGGGAGCGCAGACGGGTCGTTAAGTCAGCTGTGAAAGTTTGGGGCTCAACCTTAAAATTGCAGTTGATACTGGCGTCCTTGAGTGCGGTTGAGGTGTGCGGAATTCGTGGTGTAGCGGTGAAATGCTTAGATATCACGAAGAACTCCGATTGCGAAGGCAGCACACTAAGCCGTAACTGACGTTCATGCTCGAAAGTGTGGGTATCAAACAGGATTAGATACCCT
+
FFDFFFFGGGGG<EGGGGGGGGGGGGGGGGGGGGGGGGFGEGDFGGGGGGGGGGGGGGGGGGGGGGGCCFGGGGGGFGGFGGGGGGGGAFDFFGGFGGGCDGGGGFGE@FFEGF7CGGGGGGGFFFFGGFECFFFFG9FGGGEEFGGGGFGGDFGGGGG@GDGGG?GGFFAFFGFCE<<FD:C:DEF:FG@FGGGGEGDFFDFDFGGGGB<#GGEGDGGGGECEFEEGGGGGGFGGGGGCFFGGGGF><CGGFDGGGAFD<CGFGGGGEGGGGFA<B=FEFGGGG@A,,8GGGGCGCGGGF@GGGGGFGGF9GGGGGGGFGGGGGF7FGGGGGGGGFGGGGFGFCGGGGGGGFCF7F7GGGGF7GGGGGEGDGGGGGGGGEDEGFGE>GGF8GGGGFGFCGFGGDGFFGGGFGFFGGGGGAGFFFGGGGEEA,,B8
@QJ 258
TAGGGAGTATTTGGCAATGGGGGAAACCCTGACCGAGCAACGCCGCGTGTGCGATGGAGTCCCTCAGGGACGTGAAGCACTGTGGGGGGCCGCCAAACGGGCGGGCAGGAAATGGCCCGTCCCCGAGGAGCCCCCTAGAAAGCGACTGCTAACCACGTGCCAGCAGCAGCGGTAATACGTGGGTCGCAAGCGTTATCCGGAATCATTGGGCGTAAAGAGTGAGCAGGCGGTCCGGGAAGTCCGCGGTGAAATGCGGGGGCTCAACCCCCGCAGGCCGCGGATACTTCCGGTCTGGGGTGCGGGAGAGGCGGACGGAACTCCGCGTGTAGCGGTGAAATGCACTGATACGCGGAAGAACACCGGTGGCGAAGGCGGTCCGCCAGACCGATACCGACGCTCAGTCACGAAAGCGTGGGGAGCAAATAGGATTAGATACCCT
+
GGGGGGEGGFGGGGGGGGGGGGGGGGGGGGGGGGGGGGGGGGGGGGGGGGGGDGGGGGGGGGGCGGGDFFGEGEFGFGGGGFGCFGGGGGG>EGGGGGGGGGGEGG>>EEGGGGGGGGGGEGGGGGGGC>FGGGEGGDDGGGGGCGGGGGGGGGGGGG>GG9FGG6F6@CEDEGGGGGGGGGGGGDGEGGGDGGEFGGGGGGE?8C::CCC9'?AFC#;3E7FG.9C>C=CEGGGC92A=GGE>FCEGGGCGGGGGFC<:>GE?FGGGFFF:=FE?>;E>79GF>*EFD>,>FCFGGGEBGGGFFEEEDGGFEGFGGGGGGE@GGGEGGGGGGGGFECGFEFFFGFF7GCGGGGGCCFCFCGGGGGFGFGGGGFF:7@FEEGGC@@GGFFF7GGGGGGFFDF?GGFGGGGGGGGGGGGGGGGGGFGGEFFAGGF@C,@A
@QJ 259
TGGGGGATATTGCACAATGGGGGAAACCCTGATGCAGCGACGCCGCGTGGAGGAAGAAGGTTTTCGGATTGTAAACTCCTGTCGTTAGGGACGATAATGACGGTACCTAACAAGAAAGCACCGGCTAACTACGTGCCAGCAGCCGCGGTAAAACGTAGGGTGCAAGCGTTGTCCGGAATTACTGGGTGTAAAGGGAGCGCAGGCGGGAAGACAAGTTGGAAGTGAAAACCATGGGCTCAACCCATGAATTGCTTTCAAAACTGTTTTTCTTGAGTAGTGCAGAGGTAGATGGAATTCCCGGTGTAGCGGTGGAATGCGTAGATATCGGGAGGAACACCAGTGGCGAAGGCGGTCTACTGGGCACCAACTGACGCTGAGGCTCGAAAGCATGGGTAGCAAACAGGATTAGATACCCT
+
FGGGGGCGGFGGGGGFGGGFGGGGGGGGGGGGGGGGGGEGGGGGGGCFDCEGGGGGGGGGGGGGGGGGFEGGGGGGGGGGGFGDFGGG8FGGGGGGCFG?FGGGFGGGGGGGGGGGFGGGGGGFFGGGGGGGGGGGGGGGGFGGEGC@FGGGGGGGGGGDGGGGFE:GFFDGGGCGGGFGFGGGGGGGGGGGGGGFGGGGGGGGGGGGGFEFGGGGGGGGGFFGGGGGCCEFGFACFCGGGGGGGFGGGGGECGGFGGFGGGFFGGGGGGGGGGGGGFFGGGFGFEGGGGFGGGCDCGEGGGGGGGDGGGGGGGGGGGGGFGGGGGGGGGGGGGFGGGGGGGF@GGGGGGGGGGGGGFFFF8GDGGGEGGGEGGGGGGGFGGGGGGGGGGGFGGGGGGGGGGGGGGGGGGGCCCCC
@QJ 260
TCGGGAATATTGCGCAATGGAGGAAACTCTGACGCAGTGACGCCGCGCGCAGGAAGAAGGTTTTCGGATTGTAAACTGCTTTAGACAGGGAAGAAATAAGACAGTACCTGTAGAATAAGCTCCGGCTAACTACGTGCCAGCAGCCGCGGTAATACGTAGGGAGCGAGCGTTATCCGGATTTACTGGGTGTAAAGGGAGCGTAGACGGCGCAGCAAGTCTGATGTGAAAGGCAGAGGCTTAACCCCTGGACTGCATTGGAAACTGCTGTGCTTGAGTGCCGGAGGGGTAAGCGGAATTCCTAGTGTAGCGGTGAAATGCGTAGATATTAGGAGGAACACCAGTGGCGAAGGCGGCTTACTGGACGGTAACTGACGTTGAGGCTCGAAAGCGTGGGGAGCAAACAGGATTAGATACCCT
+
FGG:FGGGGGGGGGGGGGGGGGGGGGGGGGGGGGGGGGGGGGGGGE@GGGGGGGGGGGGGGGGGGGGFEEGGGGFGGDFGGG9EGGGGGGDFGGGFFCEGGGGGFFCFGFGGGGGGDFAFFFFFCFGGGGGGGFFDFG>FGGFGGCEEGGGGGGG>FFGGGGGEGGGGD=G<FGG7C77CF:?9FGGFFFFFCFFGEGGGGGGECEGGGGDC8CCGGGGFGGGGGGGGFDFGGDFGFGGGFCDDDGGFC:FFGFGGGGGEGGGFFGGGGGFGF?BCGGGGGGGGGGGGGGGGGGGE<FFEGGGGGGGGGGEGGDGGFCFGFDEEFFGGGGFGGGGGGFFGGGGF7GEGGGGGGDFGGGGGGGFAGFFGDGGGGGGGGGGGGGGGGGGGGGGGGGGGGGGGGGGGGGGGGGGDCCAB<
@QJ 261
TGGGGAATATTGCACAATGGGGGAAACCCTGATGCAGCGACGCCGCGTGAGTGAAGAAGTATCTCGGTATGTAAAGCTCTATCAGCAGGGAAGAAAATGACGGTACCTGACTAAGAAGCCCCGGCTAACTACGTGCCAGCAGCCGCGGTAATACGTAGGGGGCAAGCGTTATCCGGAACTACTGGGTGTAAAGGGTGCGTAGGTGGTATGGCAAGTCAGAAGTGAAAACCCAGGGCTTAACTCTGGGACTGCTTTTGAAACTGTCAGACTGGAGTGCAGGAGAGGTAAGCGGAATTCCTAGTGTAGCGGTGAAATGCGTAGATATTAGGAGGAACATCAGTGGCGAAGGCGGCTTACTGGACTGAAACTGACACTGAGGCACGAAAGCGTGGGGAGCAAACAGGATTAGATACCCT
+
GGGFGEGGGGGGGGGGGGGGGGGGGGGGGGGGGGGGGGEGGGGGGGGGGFGGGGGGGCEG?EFFG<FGFFGGGGGGGGGG<FGGCFGGFEFFGGGGGGGGGGGGGGFGFGGGG?DGGGGGGGGDGEEFFGGGGGCFGGGGGGGGGGEGECFFGGG@GGGGGGGGGGFEEGGGGGGGEGGGG<DGGGFFFGGGGGGFEGGEGGFGGGGGGGGGGGGGFGGGGGGGGGGGFECGGGGEGGFFGGGGGGGFGGFGGFGGGGGGGFGFGGGGFGGFGGGGGGGGGGGGGGGGGGGGGGGFGGGGGGGCEB,GGGGGGGGEGGGGGGGGFGGGGFGGGGGGGGGGEEGGGGGGGGGGGGGGGGGGFCGGGGGGGGGGGGGGGGGGGGGGGGEGGGGGGGGGDGGGGGGGGGGGGGGCCCCC
@QJ 262
TGGGGGATCTTGCACAATGGGGGAAACCCTGATGCAGCGACGCCGCGTGGAGGAAGAAGGTTTTCGGCTTGTAAACTCCTGTCGTTAGGGACGATAATGACGGTACCTAACAAGAAACCACTGGCTAACTACGTGCCAGCAGCCGCGGGAAAACGTGGGGTGCAAGCGTTGTCCGGAATTACTGGGTGTAAAGGGAGCGCAGGCGGGAAGACAAGTTGGAAGTGAAAACCATGGGCGCAACCCATGAATTGCTTTGAAAACTGGTGTACTTGAGTAGTGCAGAGGAAGGTGGAATTCCCGGTGTAGCGGTGGAATGCGTAGATATCGGGAGGAACACCAGTGGCGAAGGCGGTCGACTGGGCACCAACTGACGCTGAGGCTCGAAAGCATGGGTAGCAAACAGGATTAGATACCCT
+
F,CFGDEF<EFCGCFGGGGGG7FGGG8EFGGFGGDF@F8BFGGGGGD:F7C,BFFFGGGGCFGGGGC+B>=B,FFG<ECFCG=FGG7F<FFGGGCFGFCFCF=>++8E,>F=>FF8F,3,@,:><@,3<,>D<8@3FGGGGFCGCC:@#:81=272-7CF>CGECE:2872<,8??89C;0+<GCC@B6CFEF8*38GCFCF'CC?,<@C0-E8FEGGGD;CDGFC@38DFCC<@3,+C:+,,,<GFB,FF;:,3,;CFE3+B,D;A,GCAFFF==3,C,GGEFB,B,,FGCGFFGFGCGGEB7GEDGGFB,GGGFDF<FAC7FF:7GGECGGGFGGGGGGGGFGGGGGEF@@6,FGGGF,,@69FEGGF@6F@,GGGGCF@FGFGFCGGGGGGGFA<GFAGGGGGGGDEFCCCCC
@QJ 263
TGGAGAATATTGCACAATGGGGGAAACCCTGATGCAGCGACGCCGCGTGAGCGAAGAAGTATTTCGGTATGTAAAGCTCTATCAGCAGGGAAGAAGAATGACGGTACCTGACTAAGAAGCACCGGCTAAATACGTGCCAGCAGCCGCGGTAATACGTATGGTGCAAGCGTTATCCGGATTTACTGGGTGTAAAGGGAGCGCAGGCGGTGCGGCAAGTCTGATGTGAAAGCCCGGGGCTCAACCCCGGTACTGCATTGGAAACTGTCGTACTAGAGTGTCGGAGGGGTAAGTGGAATTCCTAGTGTAGCGGTGAAATGCGTAGATATTAGGAGGAACACCAGTGGCGAAGGCGGCTTACTGGACGATAACTGACGCTGAGGCTCGAAAGCGTGGGGAGCAAACAGGATTAGATACCCT
+
FGF,C6E@;CFGGEGGGGGFGGG@FGFFGGDEECD<BAFFGGGGGGDC+?FGDFGECGG<CEFGGAFFFF8BEFG<B?<F,BEGGGEGFDDFGGGA=FECFGGGGDGGF9AF?9CBEFF83EFFEFGCFGGGG4>GGFFB@><FC@;GGGGG;GFFFFFGFCCCCEGFGFF8:EFFEGFFEFG/GGGF<=GC?GEGFGGGGGGCDGEDFC?F,0FGGGGGGGGGGGGGECGGGFEFGGFFCFGDEGF;C=FGFGGFGGGGFFFC+CGFFD?FGFF>FEDGGGGGGF9GGGGGGGGGGFGGGGGGGGGGGGGGGGGGFFGGGFFCFFAGGGGGGGGGFDEGGGGGGGGGGGGGGGGGGGGGGGGGGGGGGGGGGGGGGGGGGGGGGGGGGGGGGGGGGGGGGGGGGGGGGGGFC<CCA
@QJ 264
TGGGGGATATTGCACAATGGAGGAAACTCTGATGCAGTGATGCCGCGTGGAGGCAGAAGGTTTTCGGATTGTACACTCCTGTCTCCAAGGACGATAATGACGGTACTTGGGGAGGAAGCTCCGGCTAACTACGTGCCAGAAGCCGCGGTAATACGTAGGGAGCGAGCGTTGTCCGGAATTACGGGGTGTAAAGGGAGTGTAGGCGGGAATGCAAGTCAGTTGTGAAAACTATGGGCTTAACCCATAGACTGCATTTGAAACTGTGTTTCTTGAGTGAGGTAGAGGTAAGCGGAATTCCTAGTGTAGCGGTGAAATGCTGAGATATTAGGAGGAACATCAGGGGCGAAGGCGGCTTACTGGGCTTTTACTGACGCTGAGGCTCGAAAGCGTGGGGAGCAAACAGGATTAGATACCCT
+
GF@FG+@@C,ECF9FCFFFFFFG,CFEFFFGG9EFFG,CE,<,,@+@@FE,CC,,8C<,CC,,6<CCD:C<:C,CDFDFEFCCE,BFFGDB8F@C?F<,EFGGCC7AFGF8F7>4@<,,:<<@FFBBFE9,D7D<3B>F,@DFB>+<*F8*,33>8,+>7>:FE3*=CFEBEF:0C9CFGGG#;FD;>:<FFF@?C94DFF67+3?E8-C@D<<F04<8#3332@<<C;GGGC:D<C8BD:6195E:=9AFDC<76F<@CEEFAF8AF84A#;F:=?,C<A??=DFB8+F9F<FAGE<?,EECB8CEFC,<DCA58@,,,A,,DFF?=C<,FEFC-6@D@6,GFFEFF@7FFGFC@86,FF<FFC,F6EC@FGF,;,+@FGGFCEDGDGFGGCFF9FECCFFGGGFFFGGFCB<CC
@QJ 265
TAGGGAGTATTTGGCAATGGGGGAAACCCTGACCGAGCAACGCCGCGTGTGCGATGGAGTCCCTCAGGGACGTGAAGCACTGTGGGGGGCCGCCAAACGGGCGGTCAGGAAATGGCCCGTCCCCGAGGAGCCCCCTAACAAGCGACTGCTAACCACGTGCCAACAGCAGCGGTCATCCGTGGGTCGCACGCGTTATCCGGAATCATTGGGCCTAAAGAGTGAGCAGGCGGTCCGGGAAGTCCGCGGTGAAATGAGGGGGCTCAACCCCCGCAGGCCGCGGATACTTCCGGTCTGGGGTGCGGGAGAGGCGGACGGAACTCCGCGTGTAGCGGTGAAATGCACTGATACGCGGAAGAACACCGGTGGCGAAGGCGGTCCGCCAGACCGATACCGACGCTCAGTCACGAAAGCGTGGGGAGCAAATAGGAGTAGATACCCT
+
9FA@BCCEFFG9EFDFGFGGGCECCEGECGGGGGGGGGGG?FGGGGGGEGFGGDF7CFGGFGGFG88,,4AFG:,DFGGGGGGAFC7CCFEEGGGEGGGEEGGG*:ECCGGG7<:CCCCC>*ACCEEG5*/*;EGEG,*2<,:AC?5:C7CEGGDGCFFGCG+;58C8C>5CE*;9+<:**18*;:CE81C5:C8:+:>88?CC,:ECD5:***<++<CCC<+;1*;E:5&/CCGG5<72+::<DFE9FE?<+*CCGF@CG*CC8:E=7=8DE7E<;4C,8>D<FF<*C@F>85<7<:::,8A<7GECFFD<7D<GFFGCFECF@DEEF:FDFFGFGEB<F9FCC=>CGEFAEFCFC7F@+FFFC,,EB,GEGFEF@CEF8GGFC6<D8@7@FF:C6@CFC@8GFEGGGGGGFEECGGGGGEE9GGFE,GGFF?C<CCC
@QJ 266
GAGGGAGTATTTGGCAATGGGGGAAACCCTGACCGAGCAACGCCGCGTGTGCGATGGAGTCCCTCAGGGACGTGAAGCACTGTGGGGGGCCGCCAAACGGGCGGGCAGGAAATGGCCCGTCCCCGAGGAGCCCCCTAGAAAGCGACTGCTAACCACGTGCCAGCAGCAGCGGTAATACGTGGGTCGCAAGCGTTATCCGGAATCATTGGGCATAAAGAGTGAGCAGGCGGTCCGGGAAGTCCGCGGTGAAATGCGGGGGCTCAACCCCCGCAGGCAGCGGATACTTCCGGTCTGGGGTGCGGGAGAGGCGGACGGAACTCCGCGTGTAGCGGTGAAATGCACTGATACGCGGAAGAACACCGGTGGAGAAGGCGGTCCGCCAGACCGATACCGACGCTCAGTCACGAAAGCGTGGGGAGCAAATAGGATTAGATACCCT
+
,BFCE:BFFCE<AEFFG@FE@FGGCFFGGGGGGGEGEE@FGGGGGGGFGGG9,BFC?FDFFCGFFGECFGGGEGGGCFC,EFDCE=EDDGDF*<CEFCGGGD*:*/:8C5C,<ACFGGGE*?EFGGCC>EFCGGGGC6:FGGGEGGGDFF7AF5<@*2/8*AC@?**,8CCECEEGD?:<CC8::CEC8C8:CG5=F+;EGEG5?F9E?C,'C?<A7+;=><A<C1*2:CE*:CC7998++#*C::FEDEEE8/*EE6FC6>C:53*7=<,9CF:*B<<,8,<:<1<*DD>*+@CGGGGGEGD7GEEF<GFFCGFGGFC@++7GFF>EEFCD9FCFEECGGGGGGGGEF@GGGGGGGEF7:F8E?:,ECEGGGGE>GECFFGGGGEF<E@+EGGDGGGFDEE,F@FGGEDGGFFCFGEE9FGGGGFEFC,9<<FC<,BA
@QJ 267
TGGGGAATATTGCACAATGGGGGAAACCCTGATGCAGCGACGCCGCGTGAAGGAAGAAGTATCTCGGTATGTAAACTTCTATCAGCAGGGAAGATAGTGACGGTACCTGACTAAGAAGCCCCGGCTAACTACGTGCCAGCAGCCGCGGTAATACGTAGGGGGCAAGCGTTATCCGGATTTACTGGGTGTAAAGGGAGCGTAGACGGTAAAGCAAGTCTGAAGTGAAAGCCCGGGGCTCAACCCCGGGACTGCTTTGGAAACTGTTTAACTAGAGTGCTGGAGAGGTAAGCGGAATTCCTAGTGTAGCGGTGAAATGCGTAGATATTAGGAGGAACATCAGTGGCGAAGGCGGCTTACTGGACTGAAACTGACACTGAGGCACGAAAGCGTGGGGAGCAAACAGGATTAGATACCCT
+
CFGGGGGGGGGGGGCFGGGGFGGGGGGFGFGGGGGGGGGGGGGGGGEG@GCFGGGGDGGGGGF<FGGGGGGGGFGGGGGGFFGGGGGFGGGGF8,CFGGGGGDCFGGGGFFGGGGFF8<DD7@F@FGGGFCFCGCFGGG@GGGGGGGGGGG?GGGFFGGGGGGGGGGGFBBEFGC75CFGGGCFGGGGFGFEFGGGGFECEE>FGGGGGGGFGGGCDGGGGGGGGGG:AF;GF@GFG:?FCF<DACFFEGFGGGGGDFFECGG;CFGGFFGGFFCFADGGF=FF77GGFCEGGGGGFGGGGGGECEGGGGGEFFDEGGGGGGFBF9GGGGGGGFAFE?GGGFC,CFF+FF8GFFFGGGGFFE9GGGGGGGFGFGGFFFB8GGGGGGFDGGGGGGGGGGGGGGGGGGGGGFF<CCCC
@QJ 268
TCGGGAATATTGCGCAATGGAGGAAACTCTGACGCAGTGACGCCGCGTGCAGGAAGAAGGTTTTCGGATTGTAAACTGCTTTAGACAGGGAAGAATAATGACAGTACCTGTAGAATAAGCTCCGGCTAACTACGTGCCAGCAGCCGCGGTAATACGTAGGGGGCGAGCGTTATCCGGATTTATTGGGTGTAAAGGGTGCGTAGACGGGAAATTAAGTTAGTTGTGAAATCCCTCGGCTTAACTGAGGAACTGCAACTAAAACTGGTTTTCTTGAGTGCTGGAGAGGAAAGTGGAATTCCTAGTGTAGCGGTGAAATGCGTAGATATTAGGAGGAACACCAGTGGCGAAGGCGACTTTCTGGACAGTAACTGACGTTGAGGCACGAAAGTGTGGGGAGCAAACAGGATTAGATACCCT
+
GGGGG@FGGGGGGGGEGGGGGGGGGGGGGGGGGGGGEGGGGGGGGGGGGGGGGGGGG8EFFGGGGGGGGGGGGGGGGGGGGGGGGGGGGGDFFGGFEGFDGGGGGGGGGGGGGGGGGGGGFGGDDGGGGGGGGGG?GGGGGGGGGGGGGEGGGGGGGGGGGGGGD>GGGGEFGGGGCGG@FG.GGGG<<GGGFGGGGGECEG<>GCFGGGECFGGGGGGGGGFFEFGGGGGFCFGFGGEEFGFFFGGGGGFGFGFGGGGGGGGEGFFDGGGGGGGGGGGGGGGGGGGGGGGGGGFFFFEGGGGGG@GEGGGGGGGGGGGGGFGGFGGGGGFGGF<FGFFGGGGGGGGGGGGGGGGGFGGGGGGGGFGGGGGGGGGGGGGF@FDGGGGGGGGGGGGGGGGGGGGGGGGGGGGGCCCC8
@QJ 269
TGAGGAATATTGGTCAATGGACGAGAGTCTGAACCGGCCAAGTAGCGTGAAGGATGAAGGTCCTACGGATTGTAAACTTCTTTTATAAGGGAATAAAACCTCCCACGTGTGGGGGCTTGTATGTACCGTATGAATAAGGATCGGCTAACTCCGTGCCAGCAGCCGCGGTAATACGGAGGATCCGAGCGTTATCCGGATTTATTGGGTTTAAAGGGAGCGTAGGCGGGTTGTTAAGTCAGGTGTGAAAGTTTGCGGCTCAACCGTAAAATTGCAGTTGATACTGGCGACCTTGAGTGCAACAGAGGTAGGCGGAATTCGTGGTGTAGCGGTGAAATGCTTAGATATCACGAAGAACTCCGATTGCGAAGGCAGCTTACTGGATTGTAACTGACGCTGATGCTCGAAAGTGTGGGTATCAAACAGAATTAGATACCCT
+
GGGGG?GC<FGGGGGAFGG?EGDGCCFFGGGGGGGCFGGGGGGGGGGFG7FFGGGFGGFEEDGGGGGGG7CFGGCCFGGGGGGFG9?CFGGGGGFGGGGGCF8C,EFCGFF7B7CFDGGGGGG9@?<CDGG8<,<FECFGF,C@FF=DGGGGCFEFG9FFEC7FGCCDEGFGFFGG=GGC:CF:CGEGG?%3FFFE6CC5F>F=?8;F68<2FEC8DDGGEEGDGGFGFC<:9@D;:FC'F>FGFFGFG.GGFGFFDDFE?6=>?GFFFGGFD@(#@<<97CBC@9GGFCEGFFGGFGGGGCGFGFFBFGFF=E:@>FFFF@GGGDGGGFGFEAFE,ACGFE9EGFGFGGFFDB+-GGGGEGGGGGGGFFF9GGFGFGGGFGFGGGGGEEEGGGGGFF:AD7GGGGCFC<GGGFFGGGGGEFF<F<DGFGGCCCA-
@QJ 270
TGGGGAATATTGGGCAATGGAGGAAACTCTGACCCAGCAACGCCGCGTGGAGGAAGAAGGTTTTCGGATCGTAAACTCCTGTCCTTGGAGACGAGTAGAAGACGGTATCCAAGGAGGAAGCCCCGGCTAACTACGTGCCAGCAGCCGCGGTAATACGTAGGGGGCAAGCGTTGTCCGGAATAATTGGGCGTAAAGGGCGCGTAGGCGGCTCGGTAAGTCTGGAGTGAAAGTCCTGCTTTTAAGGTGGGAATTGCTTTGGATACTGTCGGGCTTAAGTGCAGGAGAGGTTAGTGGAATTCCCAGTGTAGCGGTGAAATGCGTAGAGATTGGGAGGAACACCAGTGGCGAAGGCGACTAACTGGACTGAAACTGACACTGAGGCACGAAAGCGTGGGGAGCAAACAGGATTAGATACCCT
+
GGGGGFGGGGGGFFGGGGGFGGGGGGGGGGGGGGGGGGGGGGGGGGGGGGGGGGGGGGGGGGGGG:@EGDGGGGGGGGGGDGGGGGGFGGFGGGGGGGDGFDGDGFGFFGCGGGGGCGGCGGGGGCEGGGGGGGGGFEFFGGGFGGC<:EECFGGGGFD>C@FGGGGGGDGG:FFFGGG7CFCEFG==CFEFE>FGEGEECECFCGEGC::GGFDEFGGCFGGGGGGFFFGFGFFGGGGG9CDFGGGGGGFGGGGGGF?CEF?CF@GGFDGGGGGGEDDAE8CGGGF<F9GGGFGGE=8GFGGGGGGFCGGGGGGG@GFGFFA,8GGGEFF<FGCFCF9GGGEGGFGGGGGGGGGGGGFGGFF,GE@AGFGGGFDFGCFGFFGFGGGDGGGGGGGGGGDGGGGGGGGGGGGGFCCCCC
@QJ 271
TGGGGAATATTGCACAATGGGGGAAACCCTGATGCAGCGACGCCGCGTGAGTGAAGAAGTATTTCGGTATGTAAAGCTCTATCAGCAGGGAAGAAAGTGACGGTACCTGAATAAGAAGCCCCGGCTAACTACGTGCCAGCAGCCGCGGTAATGCGTAGGGGGCAAGCGTTATCCGGATTTACTGGGTGTAAAGGGAGCGTAGACGGCAAGGCAAGTCTGAAGTGAAAGCCCGGTGCTTAACGCCGGGACTGCTTTGGAAACTGTTTGGCTGGAGTGCCGGAGAGGTAAGCGGAATTCCTAGTGTAGCGGTGAAATGCGTAGATATTAGGAAGAACACCAGTGGCGAAGGCGGCTTACTGGACGGTAACTGACGTTGAGGCTCGAAAGCGTGGGGAGCAAACAGGATTAGATACCCT
+
GGGGGGGGGGGGGGGGGGGGGGGGGGGGGGGGGGGGGGFGGGGGGGGGGGGGGGEFGGGG9FGGGGDGDGGGAGGGGGGGFDGCFD9FE7DG>EFGFGFGGGGGGGGGG?FGF<<FGGGGGGGG@@CFG1FG@><DGGF8GDFGEGGGCF<?@>GGGGGGFFGGFEGDGGGGGGGGGGGFFF$GGGGEGGGGGGGGDGGFGGGGGGGCEGGGFGGFGGGGGGGGGGGGGGDGGCDECGGGGDECGGGFGGFGGGFGGGGGF=FBFGFF?GGGGF7FC=GE.<EGFDGGGFGEGGGGGGFGFGGGGEGGGFGGGGGCCGGGGGGF9GGGGGGGGFFFC8GF:GGGGGEGGDGGGGGGGGGGGDGGGGGGGGGGGGGGGGGGFCGGGGECGGGGGGGGGGGGGGGGGGGGGFGCC8CA
@QJ 272
TGGGGAATATTGCACAATGGGCGAAAGCCTGATGCAGCAACGCCGCGTGAGCGATGAAGGCCTTCGGGTCGTAAAGCTCTGTCCTCAAGGAAGATAATGACGGTACTTGAGTAGGAAGCCCCGGCTAACTACGTGCCAGCAGCCGCGGTAATACGTAGGGGGCTAGCGTTATCCGGAATTACTGGGCGTAAAGGGTGCGTAGGTGGTTTCTTAAGTCAGAGGTGAAAGGCTACGGCTCAACCGTAGTAAGCCTTTGAAACTGGGAAACTTGAGTGCAGGAGAGGAGAGTGGAATTCCTAGTGTAGCGGTGAAATGCGTAGATATTAGGAGGAACACCAGTTGCGAAGGCGGCTCTCTGGACTGTAACTGACACTGAGGCACGAAAGCGTGGGGAGCAAACAGGATTAGATACCCT
+
GFFFGGGGGGGGGGGGGGGGGFGGGGGGGGGGGGGGGGGGGFGGGGGGGGGGGGGGGFEGEGFGGGG>FGGGGGGEFGGGFGD=FGFFGGGFDGA<FGGGGGGEFGFFCF@<,,,CA<DFGG7FD@E8FFGG+D,FFGGGGFFG@F@CFC>CD?5FEFGGCCEG8:A><C7FCGCEGG@EEDFGDF<GGGGGGB:E8CE:85FCFDCFG?FGGCFGGG7@FCF<DE9FE=GFCFDED3CBEGGGDFDEFECA;CEGGGGECGFFEF>9E@GFF:FGGFECGGGGGEFB,EGGGGF<9FFGGGGGGDGF9FFFGGGGGGGFGGFAEFAF<FCCECFGDFFC7EDGGGEGFED,C,GGGGGFGGGGGFC,GF<GGGGGFECFEGFGGFEGGGGGGFFE<GGGGGGGGGGGGDCB@CB
@QJ 273
CAGGGAGTATTTGGCAATGGGGGAAACCCTGACCGAGCAACGCCGCGTGTGCGATGGAGTCCCTCAGGGACGTGAAGCACTGTGGGGGGCCGCCAAACGGGCGGGCAGGAAATGGCCCGTCCCCGAGGAGCCCCCTAGAAAGCGACTGCTAACCACGTGCCAGCAGCAGCGGTCATACGTGGGTCGCAAGGGTTATCCGGAATCATTGGGCGTAAAGAGGGAGCAGGCGGTCCGGGAAGTCCGCGGTGAGAGGCGGGGGCCCAACCCCCGCAGGCCGCGGATACTTCCGGTCTGGGGTGCGGGAGAGGCGGACGGAACTCCGCGTGTAGCGGTGAAATGCACTGATACGCGGAAGAACACCGGTGGCGAAGGCGGTCCGCCAGACCGATACCGACGCTCAGTCACGAAAGCGTGGGGAGCAAATAGGATTAGATACCCT
+
FFFDEGGGG,,CFEFGGGGFEFGGGGG<FEF8EF@FGGGGGD7EFEGGG=DFGGGGEGGGCF=CCFGFDGGGGEDG9FFFGFCFCEGGGC:7<<CFFGBEGEGGGGEGGGGG7EEGGGGG5E>EECE>5*;CGGGDGGGGGGGGGGGG,+3<<;C>EE>C>CCFGG*A@0:C+*20<CF+;EEEFC5*CE*F9;8:4.;C810?E@5E?;#F0<<EFCF#3*::=D@5EE8>C;:EC8>#DDGC8+20+*88:*DECC82*:8*:EC:C<7C@C8:FGFFF@:B7F:>*GGFCF<EGGFDFF7FEGC::CF=CGGEFCE>387GGGGGCC9F@GGGFAFEFDCFB7DGGGGGGFGEGEEGDGGGFC7GEEFEGGCGGDFGFFEGGGF8FGCGEFDGFCGGGECDGGDGGGGGGDGFFECCGECFFGGFEEGFCFCCCCC
@QJ 274
TAGGGAATTTTCGGCAATGGGGGAAACCCTGACCGAGCAACGCCGCGTGAAGGAAGAAGCAATTCGTTATGTAAACTTCTGTCATAGAGGAAGAACGGTGGATATCGGGAATGATATCCAAGTGACGGTACTCTATAAGAAAGCCACGGCTAACTACGTGCCAGCAGCCGCGGTAATACGTAGGTGGCGAGCGTTATCCGGAATTATTGGGCGTAAAGAGGGAGCAGGCGGCACTAAGGGTCTGTGGTGAAAGATCGAAGCTTAACTTCGGTAAGCCATGGAAACCGTAGAGCTAGAGTGTGTGAGAGGATCGTGGAATTCCATGTGTAGCGGTGAAATGCGTAGATATATGGAGGAACGCCAGTGGCGAAGGCGACGATCTGGCGCATAACTGACTCTCAGTCCCGAAAGCGTGGGGAGCAAATAGGATTAGATACCCT
+
EFGGGFGFFGGGFFGGGDGFFDDEGGGGGGGG8FGFB@FFGGC@FFFGGGGGGFGEGD,CFFFFFCFFFGGF9EFCGGGGFFG9BCFDCFGGGEGGDCBFFE9EG,B+>7FGEGA9FGFGGGFFFCCGEGGGGGFGGFGFF8<FCGGGGGEGFG>GGEGGCFG7EFGDGGE?CFE79@<7CFGG,GCE7@F*EBCEGFC=EGG?A=AEFGCCB:FGFG::GCCE>FGCD@CEDECCE5EFD.FGFE63@;CFGF@<GFAC:CAFCE@FBDGGGGGFDGGGGGGDF7F<GFFF??ABEGF?<GFFBFEFB+77E,FFGFFCF@GGFAFGFF7GGGGGGFDCDGGGGGGGGGGGGGGF7EEGFCGGGGGGGGGGF7@EFFE<FCEEFF<F@FGF,GFC,GGGGGGGDGGGEGGGGGGGGGGFFGGGFGGGGGGGFGGCCCCC
@QJ 275
TGGGGGATATTGCACAATGGAGGGAACTCTGATGCAGCGATGCCGCGTGGAGGAAGAAGGTTTTCGGATTGTAAACTCCTGTCTCCAAGGACGATAATGACGGTACTTGGGGAGGAAGCTCCGGCTAACTACGTGCCAGCAGCCGCGGTAATACGTAGGGAGCGAGCGTTGTCCGGAATTACTGGGTGTAAAGGGAGTGTAGGCGGGAATGCAAGTCAGATGTGAAAACTATGGGCTTAACCCATAGACTGCATTTGAAACTGTGTTTCTTGAGTGAAGTAGAGGTAAGCGGAATTCCTAGTGTAGCGGTGAAATGCGTAGATATTAGGAGGAGCATCAGTGGCGAAGGCGGCTTACTGGGCTGTTACTGACGCTGAGGCTCGAAAGCGTGGGGAGCAAACAGGATTAGATACCCT
+
FFGGGCGGCGGGGGGGGGGGGGGDGGGGGGGGGGGGGGGGGGGGGGGGGGGEEGGGGG@FGGFGGGG7FFEGGGFGGGGFDGGCFGGGGFGGGGGDGGGGGCEGDFGGFFFGCFCEFF>F8GGGDEEA<FGG?F:FFDFGF9FGG7CEFACFFGCCCGDGDFGDGGGF1@=FCF@:;:FGGGGFDFFGFEFFFGGG=>FGFGF0F:EFEFGFGFG0GGCFGGGGGFG@=EFFGGGFFEFBFC>FFGFFCGGEBC<FDFCFCEGFECFGFFGGGGCGGGGGGGGF@CC@7FGGFFEGGCGE@DGGGGGGGGGGGGFC=E9FFGGGGGGGFFGFEACC,,GGGGGGGFCCF:<DGGFGFFCGGEC,<FGGGGGDGFEFGEEFGGGGGGFFC<FGGGGGFGGGGGFGDFGGFFFCCCCC
@QJ 276
TAGGGAGTATTTGGCAATGGGGGAAACCCTGACCGAGCAACGCCGCGTGTGCGATGGAGTCCCTCAGGGACGTGAAGCACTGTGGGGGGCCGCCAAACGGGCGGGCAGGAAATGGCCCGTCCCCGAGGAGCCCCCTAGAAAGCGACTGCTAACCACGTGCCAGCAGCAGCGGTAATACGTGGGTCGCACGCGTTATCCGGAATCATTGGGCGTAAAGAGTGAGCAGGCGGTCCGGGAAGTCCGCGGTGAAATGCGGGGGCTCAACCCCCGCAGGCCGCGGATACTTCCGGTCTGGGGTGCGGGAGGGGCGGACGGAACTCCGCGTGTAGCGGTGAAATGCACTGATACGCGGAAGAACACCGGTGGCGAAGGCGGTCCGCCAGACCGATACCGACGCTCAGTCACGAAAGCGTGGGGAGCAAATAGGATTAGATACCCT
+
FFGG7@FCEAFCFFGEEFGFG7F:FFG,,<F,CFCCC7@FFFG7FCEFFF@AC:CFEGFCFFEFFFFCC7=FF7=BFGGGEFFFG+=FGG<FGEGCC7F@FEG7CECCE*,3<00;<CCGGGCFEECEGECCGGGGCF9C@?FGGGG:;CF,:AFG8;CFCGGC8EG,;CE>85*:<<89*8??FEE>*::8:585FC:8+0;=:C?:CDC@99@:<FGFCF<8?DGG5=?:8CC<C783F8EC<<:C39:7GDGE@078<C'CGE;EGED*=3::53FCD@3EC<F@GGC<GFCEF:@*FCF:@+GCGGGGGF=<8+F6++GFEF:=:EGFAEFBA,A<FCFA=F@CFB9AGGFBEFBC:GGCFB,A=::CF@BGECC,8GFCC@CFF@EFEEDFF@DC@6<CDFFGGGGFFGDAFFFFGGF9FDF<CFGFGFCCCCC
@QJ 277
TAGGGAGTATTTGGCAATGGGGGAAACCCTGACCGAGCAACGCCGCGTGTGCGATGGAGTCCCTCAGGGACGTGAAGCACTGTGGGGGGCCGCCAAATGGGCGGGCAGGAAATGGCCCGTCCCCGAGGAGCCCCCTCGAAAGCGACTGCTAACCACGTGCCCGCAGCCGCGGTAATACGTGGGTCGCAAGCGTTATCCGGAATCATTTGGCGTAAAGAGTGAGCAGGCGGTCCGGGAAGTCCGCGGTGAAATGCGGGGGCTCAACCCCCGCAGGCCGCGGATACTTCGGGTCGGGGGTGCGGGAGAGGCGGACGGAACTCCGCGTGAAGCGGTGAAATGCACTGATAGGCGGAAGAACACCGGTGGCGAAGGAGGTCCGCCAGACCGAAACCGACGCTCAGTCACGAAAGCGTGGGGAGCAAATAGGATTAGATACCCT
+
GGGGGGEGGGF6<FGCGGGFGDGCCFDDCFG<CC@F@CFGGGGGEDGGGGG9FEFFEG8CC<A?F,CFF,4CFGGGGG<FG,C<D+@=F>>FGGEE8,,<:+FB:E?ECDG,<<CCCEEEGGCEE5C:EC>EGGGC*:/;58EGC>EEGF7CDG9F>;CC8*888?CAGG*::CEGFF5CC5CEGEE5*:C51:;=9C?888CCCG?7CF?C**2*:A8<7:CF+9CGC:::/2*<0:E191E.@C.5@@FFDFEGC;>8C<+EEE>8CF>EEFB::9E<@2><**>*:@>5**@6FF<+CD==>>CC@CFGFCD<FF@B@F?EC8+=7FFEC<9,,<A?B,AEC+8++CC,GGE?C>@76,GGGFFBC,C:,@7+7BAFC,FF@@E8,@++@6C<,@EC9,F@CEFDEB@CGCF8GFEC<EC,GGGFEFDFEC@8,BB
@QJ 278
TGAGGAATATTGGTCAATGGCCGGGAGGCTGAACCAGCCAAGTCGCGTGAGGGATGAAGGTTCTATGGATCGTAAACCTCTTTTATAAGGGAATAAAGTGCGGGACGTGTCCCGTTTTGTATGTACCTTATGAATAAGGATCGGCTAACTCCGTGCCAGCAGCCGCGGTAATACGGAGGATCCGAGCGTTATCCGGATTTATTGGGTTTAAAGGGTGCGTAGGCGGCCTTTTAAGTCAGCGGTGAAAGTCTGTGGCTCAACCATAGAATTGCCGTTGAAACTGGGGGGCTTGAGTATGTTTGAGGCAGGCGGAATGCGTGGTGTAGCGGTGAAATGCATAGATATCACGCAGAACCCCGATTGCGAAGGCAGCCTGCCAAGCCATTACTGACGCTGATGCACGAAAGCGTGGGGATCAAACAGGATTAGATACCCT
+
GGGGG<FDGGGDDFFGGGGGGGG7@::+BFGC@FGFF8FFGGFGGGGGGG@<FCC@FF9FFFCGFFFGCGAFFCFFD<AF=FGFFE<C<FFDCFGF9<EFCCC+4CCFF==A=7,,:FF<DDFFDEGCFAF?FFFGFFGFDGG7=+F,<F,,+@3>CFECF<>=:8EC>7F9FFF7EC7F88<5<7<FC@F;C?<5?B@CFC<GF?FGFFFCB9?ACDGGGGGCEDGFCCF<GFGGGDECGFEGF::@<8FFCG@F@:GGGF9GGFF<9C<8FGFD@2<>FDGGC8F5ECGGGFEA,GCFEF<DGFGFCFDECEC@:CFGFBFBF@=AFEEFFFFAF<<FFC,E?@B7F9GGFFC:@78@C@F@CEC@:<<CFB9E:7GFC@,FFDGGGGGGGGF9FD@@EGGGEGGGGGGGGGGGGGGGGGFFF,GGGGECCCCC
@QJ 279
TGGGGAATATTGCACAATGGGGGAAACCCTGATGCAGCGACGCCGCGTGAGTGAAGAAGTATTTCGGTATGTAAAGCTCTATCAGCAGGGAAGATAATGACGGTACCTGACTAAGAAGCACCGGCTAAATACGTGCCAGCAGCCGCGGTAATACGTATGGTGCAAGCGTTATCCGGATTTACTGGGTGTAAAGGGTGCATAGGTGGCAAGGCAAGTCTGAAGTGAAAATCCGGGGCTCAACCCCGGAACTGCTTTGGAAACTGTTTAGCTAGAGTACAGGAGAGGTAAGTGGAATTCCTAGTGTAGCGGTGAAATGCGTAGATATTAGGAGGAACACCAGTGGCGAAGGCGACTTACTGGACTGCTACTGACCCTGAGGCACGAAAGCGTGGGGAGCAAACAGGATTAGATACCCT
+
GGGGG:FGFGGGGGGGGGCG@FEGGGGFGGGFGGGGCDGGGGGGGGG@FCFGGGGFGGGFFGGGGFGEDGGGGGC?FGGGFGGFGGGGGGGGGGFGGGG9EFGGGGGGGGGGGGGGGGG,AFGGGG>F<DEGG-FFFGGFGGGGGGGG6GGGGGC??;GF-2GGEFFGEGEGFGGG>CCGGGGGGGFGFFGFCGGEGC?FFGGGGGGECEEGFFGGGGFGGGGGCFG>7FEEGGGGGGGGGFCCGGGGGDFEFGFAFA,<CFF9?C@CF>9FCGGGGGGGGGGGFGGGGGGFFDGFEGDGGGF:EF7GGGGGGGDGGFFGGGGGGE@F<GFGGGGFGGGGGGGGGDGGGGGFAGGGGGFGDF;FEEFFGGGGFGGFFCB,FGGGGGGGGGGGGGGGGGGGGGGGFAGGGFGCCCCA
@QJ 280
TGAGGAATATTGGTCAATGGACGAGAGTCTGAACCAGCCAAGTAGCGTGAAGGATGAAGGTCCTACGGATTGTAAACTTCTTTTATAAGGGAATAAAACCTCCCACGTGTGGGAGCTTGTATGTACCTTATGAATAAGCATCGGCTAACTCCGTGCCAGCAGCCGCGGTAATACGGAGGATGCAAGCGTTATCCGGACTTATTGGGTTTAAAGGGAGCGCAGACGGGTCGTTAAGTCAGCTGTGAAAGTTTGGGGCTCAACCTTAAAATTGCAGTTGATACTGGCGTCCTTGAGTGCGGTTGAGGTGTGCGGAATTCGTGGTGTAGCGGTGAAATGCTTAGATATCACGAAGAACTCCGATTGCGAAGGCAGCACACTAAGCCGTAACTGACGTTCATGCTCGAAAGTGTGGGTATCAAACAGGATTAGATACCCT
+
FGGGGCEFGGGGGFGCGGCFGGDEGGDFGGGGGGGGGGGCFFGFGDGGGGGCEGGGGG<FFFGDEFFGGGG@FFGFCFGGGGGGGFFFGGGFG8FFFGD,CA<?FFEGGGFGDEGCGG8BFCFGGGGGGGGGGFFGGFCFG8FDG:FD>GAA79.B2EFCDCDEECFGGGDDGGGGGDDGFGGGGGG=GEGFCGGCF@EFFCFGGGGGFFGC@EC<CEGGGD>FGGGFC9CFCGFFCFGGCC?>;,9:CEGGGGFGGFGFF=FG/GGGFFC#F?FGCFFFGEEGFFFCAE<8EEEGGFEA,FEGGGGGGGFEGFCFCF,8FEF:DGGFGGFCFE,FGF9GGGFGGFGGGGGGGGEGECECGGGFFFCGGGGCGFAAGGGECGGGGFGGGGGGGEFGGGGGDGFC9GGGGGGGGGFGGGGGGGGGGGFGGGGCBCCA
@QJ 281
TGGGAATATTGCACAATGGGGGAAACCCTGATGCAGCGACGCCGCGTGGAGGAAGAAGGTCTTCGGATTGTAAACTCCTGTTGTTGAGGAAGATAATGACGGTACTCAACAAGGAAGTGACGGCTAACTACGTGCCAGCAGCCGCGGTAAAACGTAGGTCACAAGCGTTGTCCGGAATTACTGGGTGTAAAGGGAGCGCAGGCGGGAAGACAAGTTGGAAGTGAAATCTATGGGCTCAACCCATAAACTGCTTTCAAAACTGTTTTTCTTGAGTAGTGCAGAGGTAGGCGGAATTCCCGGTGTAGCGGTGGAATGCGTAGATATTAGGAGGAACACCAGTGGCGAAGGCGGCTTGCTGGACGACAACTGACGCTGAGGCGCGAAAGCGTGGGGAGCAAACAGGATTAGATACCCT
+
GGFFGGGGGGGGGGGGGDFFGGEGGGGGGG8FCFGCEGEFGGGGDEEGGGGGFFF8BEFEEGGGGGGGGGFFGGGFGGGFGGC<FFGGFBFGCFFFFFDGGGGGG9FEGGGGGG8ADA3GFEGC3ECF@GFG2EFGFCFGF@EGGGGGGGGG9CDFCG;FFGGGG>FCEFGGGE@?GFGFGGFFFGFFFGGGGGFGGGGGGFGGGGGFG?EFAFGGGGFGCFFCFGGGGGGFGGGFFGGGGGGGGGFFFFB=ECGGGGGGGGGF=AAFGGGGGGGGGGGDGGGGGGGGGF9GGGGGGGGGGGGGGGGGGFFEGGGGFFEGGGGGGGGGEGGGGGFFGGGGFGGGGGGGGGGGGGGGGDGFCCGFGGGGGGGGGGGGGEF@GGGGGGGGGGGGGGGGGGGGGGGGGGGGGGCCCCC
@QJ 282
TGGGAATATTGCACAATGGGGGAAACCCTGATGCAGCGACGCCGCGTGGAGGAAGAAGGTCTTCGGATTGTAAACTCCTGTTGTTGAGGAAGATAATGACGGTACTCAACAAGGAAGTGACGGCTAACTACGTGCCAGCAGCCGCGGTAAAACGTAGGTCACAAGCGTTGTCCGGAATTACTGGGTGTAAAGGGAGCGCAGGCGGGAAGACAAGTTGGAAGTGAAATCTATGGGCTCAACCCATAAACTGCTTTCAAAACTGTTTTTCTTGAGTAGTGCAGAGGTAGGCGGAATTCCCGGTGTAGCGGTGGAATGCGTAGATATTAGGAGGAACACCAGTGGCGAAGGCGGCTTGCTGGACGACAACTGACGCTGAGGCGCGAAAGCGTGGGGAGCAAACAGGATTAGATACCCT
+
FFFGCFGGDF<FFGFGCGGFEF+FFFEGGGFFFGGGEGDEGGGGDEBCGGGGDFEGGGFGCFGGFG,+BE9FGGGF9E<EFFD,,BFDG=FGEAFGFGAECGCBFGGGFGGGCFGCFGG;<B6>FCDF@FGGGGFGGGGGGGGG?C<2FFDDCGFGG@CGGGGGG>GGEFFGGFF<B8BFCCGGGGGFCFFGDEF=FF@8F>EGGGG>GFFGFGFF<CGGF6FFGGFBCGEGGGGGFEEF:CFDFFF<CCFFBCFCDGFF<<CGGGGGF9GFGCGGFDDFDEDE+FFFAGGGGF7DGEGGGGGGGGGGGGGEGGGGGGGGFFCFGGGGFGGGGGGGGGGGGFFEEDGGGGGGGGGGGGGGFEE9GGGGGGGGGGDGGGGGGGGGGGGGGGGFGGGFGGGGGGGGFEGGGGCCCCC
@QJ 283
TGGGGAATATTGCACAATGGGCGCAAGCCTGATGCAGCGACGCCGCGTGCGGGATGACGGCCTTCGGGTTGTAAACCGCTTTTGACTGGGAGCAAGCCCTTCGGGGTGAGTGTACCTTTCGAATAAGCACCGGCTAACTACGTGCCAGCAGCCGCGGTAATACGTAGGGTGCAAGCGTTATCCGGATTTACTGGGTGTAAAGGGAGCGTAGACGGAGTGGCAAGTCTGATGTGAAAACCCGGGGCTCAACCCCGGGACTGCATTGGAAACTGTCAATCTGGAGTACCGGAGAGGTAAGCGGAATTCCTAGTGTAGCGGTGAAATGCGTAGATATTGGGAAGAACACCAATGGCGAAGGCAGGTCTCTGGGCCGTCACTGACGCTGAGGAGCGAAAGCGTGGGGAGCGAACAGGATTAGATACCCT
+
GGGFG7FGFFGGGGGGGGGGGGGGGGGGGGGGGGGGGGGGGGGGGGGGGGGGGGGGGGGGGGDGFGGGGGGGGGGGGGGGGGGGGGGGGGGGGGGGGGGGGGGGGGEGGC<AFGGGGGGGGGFGGF9DFGFGGGGGGGGEFG;CCFGG@GGGGGGGGFGGGGFGFGGGECFDGGGGFGC>EFCGGEEEGGF=FGGCFFGFEFCE<CEECEE:=FF8>?GGDGFGC?8FFGGFFCGGGGGGGGFFGFDGGFEEGGGGGFGGGGGFGGGGFGFGGGGGGGGFFGGGGDGGFDGGGGEGGF8FGGGFGGGGGGGGF@CGGGGGGGGGGGGGGGGGFFC8GGGGGGGGGGGGGGGGGGGGGGGGGF<CCFGGGGGGGFGGGGGGGGGGGGGGGGFGGEF7DGGGGGGGGGGGGGGGGGGGGGGGCCCCC
@QJ 284
TGGGGAATATTGGGCAATGGGCGAAAGCCTGACCCAGCGACGCCGCGTGAGGGAAGAAGGTCTTCGGATTGTAAACCTCTGTTGACAGGGAAGAAGAAAGTGACGGTACCTGTCGAGGAAGTCACGGCTAACTACGTGCCAGCAGCCGCGGTAATACGTAGGTGGCAAGCGTTATCCGGATTTACTGGGTGTAAAGGGTGTGTAGGCGGGACGACAAGTCAGATGTGAAACTCATGGGCTCAACCCATGACCTGCATTTGAAACTGCCGTTCCTGAGAGTCGGAGAGGTAAATGGAATTCCCGGTGTAGCGGTGAAATGCGTAGATATCGGGAGGAACACCAGTGGCGAAGGCGATTTACTGGACGACCACTGACGCTGAGACACGAAAGCGTGGGGAGCAAACAGGATTAGATACCCT
+
FG@FGGGDFGGGGGGGGGGGGGGGGGGGGGGGGFCFFGGGGGGGGGGGGGG?F:FGGGGGGGGGGGGGGGGGGGGFGFFGGGGGGGGGGGGGGGG@FFGGGGGFGGEGFFDFG8FEGGGGDCFFGDGGGGGDBCF<FFFEDCCGGGGGGEGFFGFGGFFC8<FGGGGGGFGGFDGGGGGEGFFGGGGGGGCFFCFEEGFFFGGCEFFGGGGGGFGGGGFGFGFGGGGGGFFGGGGGGFFGGDFC:EEFGGFFGCCCEFFG8DCGEGGGGGGGGFFACCGGGGGGGGGFFGGGGGGFFGGGGGGGFFGGGGFFECFGGGGGGFGGEF7CFEFGGGFGGGGGGFGGGGGGCGGGGGGGGGGGGGGGGGGGFGGGGGGGGGGGGFGFGGGGGGGGGGGGGGGGGGGGGGGGGFFF@FCCCCC
@QJ 285
TGAGGAATATTGGTCAATGGGCGTAAGCCTGAACCAGCCAAGTAGCGTGAGGGAAGACTGCCCTATGGGTTGTAAACCTCTTTTGTGCGGGGATAAAGTGTGGGACGTGTCCCATATTGCAGGTACCGCACGAATAAGGACCGGCTAATTCCGTGCCAGCAGCCGCGGTAATACGGAAGGTCCGGGCGTTATCCGGATTTATTGGGTTTAAAGGGAGCGCAGGCCGTCCTTTAAGCGTGCTGTGAAATGCCGCGGCTCAACCGTGGCACTGCAGCGCGAACTGGAGGACTTGAGTACGCACGAGGTAGGCGGAATTCGTGGTGTAGCGGTGAAATGCTTAGATATCACGAAGAACTCCGATTGCGAAGGAAGCTCACTGGACTGTTACTGACACTGAGGCTCGAAAGTGTGGGTATCAAACAGGATTAGATACCCT
+
FFGGFFCEEFGGCEFGGG<FFGGEGGGGGGGGCFGG8FGFGGGGGGGGGDCEGGGGGGGGGGGGGGGF8FGGGGADFF<CECFGGFEEFDEGDEFFGAFGEC@+BFGEEFC9FGFGGGGGGFG<FFF:@+C>:8<FCAEFFGEGG7FFGGG,,@8@FGDGF7EGD>G>GEEGGFFGG?:FC=EGFEDFCCC8CEB<C:EACGGGGEE<:CFFC7;@:EGGGG;8;9:=CE<GGGGGGCG9EFD@DEFB@EFC9GGGFEFGGBCFGFFGFGGFFC+@3,FFEFFA8=9<FGGGFCGGCC9++FEA?7CGCGGGCGEECCFGGFE7BB:GGFAFDFF<FC<;B9,,EC:DFC,AEC@CCFC:F@7CAECCC,<EE,GFGGGEFCEAFEF<CFCC6GCGGEFE,GGGGGGGE9GGGGFCEFGFFACGEEA9GFFCCCC@
@QJ 286
TGGGGAATACTGCACAATGGGGGAAACCCTGATGCAGCGACGCCGCGTGGTGGAAGAAGGTCTTCGGATTGTAAACTCCTGTTGTTGAGGAAGATAATGACGGTACTCAACAAGGAAGTGACGGCTAACTACGTGCCAGCAGCCGCGGTAAAACGTAGGTCACAAGCGTTGTCCGGAATTACTGGGCGGAAAGGGAGCGCAGGCGGGAGAACAAGTTGGAAGTGAAATCCATGGGCTCAACCCATGAAATGCTTTCAAAACTGTTTTTCTTGAGTAGTGCAGAGGTAGGCGGAATTCCCGGTGTAGCGGTGGAATGCGTAGATATCGGGAGGAACACCAAGGGGGAAGGCGGGCTAAAGGGCACCAACTGACGCTGAGGCTCGAAAGTGTGGGTAGCAAGCAGGATTAGATACCCT
+
FFFGGGGGDGGGGGGFFGDDF7F8BE@EFGGGGGGAFFGGGGGGGGGGGG,CF<EGGG8FEGA?,F=FGCEFG<FFDEEGGFCFGFGFFG,B?=EEG<A<ECCFE:D9<=<FGD@A>=FEC?+=:EEF,,8B:<3<F<BFGAFFF@*FFGGFGGEGFGGGG:FFG,<<F**8?,8F@C7CG9?F,**4*/:*1/**2?C5EGDEED6E->CF?F3@,FBEA6073C?EC;C?9F8F-=FGGFGD*C<:#,2#8<:@DDCD>,>>F@DAFF<=/,3464,/,452=8++4,,,FB4++F@,=5+=C>CB,9FEB48+=<,=?6=7CCFC6,666:,E@6,++,C,@@C@@+,6,,,C,,FC,:6,9C<,,;;@C<C668,,<6E<@C,7@9GGFFDFCC,,GFAGFE@E@GGCCCC@
@QJ 287
TGAGGAATATTGGTCAATGGGCGTAAGCCTGAACCAGCCAAGTAGTGTGAGGGAAGACTGCCCTATGGGTTGTAAACCTCTTTTGTGCGGGGATAAAGTGTGGGACGTGTCCCATATTGCAGGTACCGCACGAATAAGGACCGGCTAATTCCGTGCCAGCAGCCGCGGTAATACGGAAGGTCCGGGCGTTATCCGGCTTTATTGGGTTTAAAGGGAGCGCAGGCCGTCCTTTAAGCGTGCTGTGAAATGCCGCGGCTCAACCGTGGCACTGCAGCGCGAACTGGAGGACTTGAGTACGCACGAGGTAGGCGGAATTCGTGGTGTAGCGGTGAAATGCTTAGATATCACGAAGAACTCCGATTGCGAAGGCAGCTTACCGGAGCGCAACTGACGCTGAGGCTCGAAAGCGCGGGTATCGAACAGGATTAGATACCCT
+
GDFGGE,FFGGGGGGGGFGGFGGE7FGFGGGGFG8FCFF8EFF,FEFFFGCFCFFEFE9EG8@FGFGGGCGGFGGG9EFGGGGGGGGFF>FGC+EE<?FFFB@ED87FDGFFGFEEFFFDD8BFGGFCFGGEEE8FFGC,,>C+@FCGGCFCFFFGFGGGGGGGG5FF<7FGG9520;F00)?CGEG4FGGGGGF5#8GF0GCEFFGG5FCCCE?*GCC5CGEG:GCFCF<@EDFFGGG;0GCGGFGGE=42:CG:>CCFFG59CFEFFFGG4C49>CCFFBB6,AFFGGGFGGGGFC8A7F=FEFBEC<FFEFGDGGFGFBCGDDGGGFFCFFGGGDGGGGFDGGGGGGGGGGGGGGGGGGGGGGGECCGFEC:FF:F@+GEFDGGGGGGGGFGGGGGGGGGGGGGGECGGGGGGGGGGGGGGGGGGGGGC<CCC
@QJ 288
TGAGGAATATTGGTCAATGGACGCAAGTCTGAACCAGCCATGCCGCGTGCAGGAAGACGGCTCTATGAGTTGTAAACTGCTTTTGTACGAGGGTAAACGCTCTTACGTGTAAGAGCCTGAAAGTATCGTACGAATAAGGATCGGCTAACTCCGTGCCAGCAGCCGCGGTAATACGGAGGATCCAAGCGTTATCCGGATTTATTGGGTTTAAAGGGTGCGTAGGCGGTTTGATAAGTTAGAGGTGAAATACCGGTGCTTAACACCGGAACTGCCTCTAATACTGTTGAACTAGAGAGTAGTTGCGGTAGGCGGAATGTATGGTGTAGCGGTGAAATGCTTAGAGATCATACAGAACACCGATTGCGAAGGCAGCTTACCAAACTATATCTGACGTTGAGGCACGAAAGCGTGGGGAGCAAACAGGATTAGATACCCT
+
GGGGGGGFEGGF9FG,EFFFFGGGGGGGGGGGGGFGDGDFFGGGGGGGGGGGFGGFEGGGGGGFFGGGGGGGGGGGGGGGGGGGGGGGGF,BFFF<FEGDCGDGGGFGG@<FEGG8F8FFFG9EFDGGG8?FCFCDFGGGGGGGGFGGGGG:FFFGGGGFGGFGC?FGGGGGGGGFCFFGGGGGGGFGGGGGGDF;<;FG@FGGGGGGFGCFGGGFGGE:=CDGGGFDFAAGF@FFECFGEAFGFGGGGGGGFGFGGGGF7EGGGGGGDGCF?>FFFFFGGGFGGEAC,9GFEEEFE8GDGEGGGGGF@GFFGFF=@CFGGGGEEF7GFGGGGGFGGGDCGFF9CGGGGGGGGGEGDGGGEEGGGGGGGCGGGFGGGGFGGGGGGFAGGGGGGGGGGGGGGGGGGGGGGGGGGGGGGGGGGGGGGFGFGGGCCCCC
@QJ 289
TGAGGAATATTGGTCAATGGACGAGAGTCTGAACCAGCCAAGTAGCGTGAAGGATGAAGGTCCTACGGATTGTAAACTTCTTTTATAAGGGAATAAACCCTCCCACGTGTGGGAGCTTGTATGTACCTTATGAATAAGCATCGGCTAACTCCGTGCCAGCAGCCGCGGTAATACGGAGGATGCGAGCGTTATCCGGATTTATTGGGTTTAAAGGGAGCGCAGACGGGTCGTTAAGTCAGCTGTGAAAGTTTGGGGCTCAACCTTAAAATTGCAGTTGATACTGGCGTCCTTGAGTGCGGTTGAGGTGTGCGGAATTCGTGGTGTAGCGGTGAAATGCTTAGATATCACGAAGAACTCCGATTGCGAAGGCAGCTTACCGGAGCGCAACTGACGCTGAGGCTCGAAAGCGCGGGTATCGAACAGGATTAGATACCCT
+
GGGGGFFFFFGGGGGGFGG8FFGGDGDFGGGGGGGGGGFGGGG9CAGGG7FEFFFFFGGGFGGGGGGGGGGFFFGGGFAFCFGGGGGGGGFGGGGGGF8B<4CEG=FFFGGGG8F@EFGGGGGGGDCFGGGGGGFFGGGGGGG<FGGGGBEGGGGGGFDFFGDGGGGGAFEEFFFGGGGEGGGEEGGGEGE?B;FE@FDFFGGFFF=EBA<BFECFG>CGGEDEGFEF7FFAF>FCE:CGFD#GGGGGGGGGGFGGFFF;GGFGGGGGGFG1>FF0GFCDFFFF=,FGFFBFE@GGGGGGFGGGF:DCEFFGGGF7GGGGGGGGGGGGGGGGGFAFFGGGFFGFGGGGGGGGGGGGGGGGGGGGGGGGGGGGGGGGGGGGGFGGGGGGGGGGGGGGGGGGGGGGGGGGGGGGGGFGGGGGGFGGGGGGGGGCCCCC
@QJ 290
TGAGGAATATTGGTCAATGGACTAGAGTCTGAACCAGCCAAGTAGCGTGAAGGATGAAGGTCCTACGGATTGTAAACTTCTTTTATAAGGGAATAAAACCTCCCACGTGTGGGAGCTTGTATGTACCTTCTGAATAAGCATCGGCTAACTCCGTGCCAGCAGCCGCGGTAATACGGAGGATGCAAGCGTTATCCGGATTTATTGGGTTTAAAGGGAGCGCAGACGGGTCGTTAAGTCAGCTGTGAAAGTTTGGGGCTCAACCTTAAAATTGCAGTTGATACTGGCGTCCTTGAGTGCGGTTGAGGTGTGCGGAATTCGTGGTGTAGCGGTGAAACGCTTAGATATCACGAAGAACTCCGATTGCGAAGGCAGCACACTAAGCCATAACTGACGTTCATGCTTGAAAGTGTGGGTATCAAACAGGATTAGATACCCT
+
GGGF8EEGGGGCFEF,EAEFED,C,@FFGGCCF8DFEFG8@F,CF9FGGGGGFFFFGC<FEFF<CEFEGD7@FFDC9,EFG9CFCFDEF,,CE8C6BC<,,9=BC4@FE<=B7,C+B,4FA,CFFEGG?,,9,<,<B,CFFFCB<@C8:1<:2AD@AFBF==F=D?@<@@FFF=CFC*9CDCCDAFC&-CCE@E?AE-G;F@@FGG>GFDFGFB=CEGFFDCEC'7<F62=C8CD@ECFAC3<F9EFEGGGG>EB>:@FCF=89FDCC8B0E+GGCC5<=F@7FGFE@FFE<>GF7C?=AGGFCFCGGGFB,<FFCDD7FFFDGGGGGGGFEB?7FGGGFFE68FDC7GFGGFB+F:D,CFC@FGGEC<6,EC,GGGGFE,GFDGDGF@8FGFEE<9DFGGFFEC<EEGFE<GCGGFDGGGGGGGGGGFFFCA,CB
@QJ 291
TGGGGAATATTGCACAATGGGGGAAACCCTGATGCAGCGACGCCGCGTGAGTGAAGAAGTATTTCGGTATGTAAAGCTCTATCAGCAGGGAAGAAAATGACGGTACCTGACTAAGAAGCCCCGGCTAACTACGTGCCAGCAGCCGCGGTAATACGTAGGGGGCAAGCGTTATCCGGAATTACTGGGTGTAAAGGGTGCGTAGGTGGCCAGGCAAGTCAGAAGTGAAAGCCCGGGGCTTAACTCCGGGACTGCTTTTGAAACTGTCAGGCTAGAGTGCAGGAGAGGTAAGCGGAATTCCTAGTGTAGCGGTGAAATGCGTAGATATTAGGAGGAACATCAGTGGCGAAGGCGGCTTACTGGACTGAAACTGACACTGAGGCACGAAAGCGTGGGGAGCAAACAGGATTAGATACCCT
+
FGFF7CDGE9CECEEGGGGGGDGGGGG,,CFEC@EFC@CCFEGGGGGDDEFGFFEEFFFCE9<EFGGEFGFGGDFEF<EEGDEGGDF8FDDFFFCD=<EDEEEEG@<A5BFADGFGGFGGGCGGDGGGGG<BFGF+<,>CFAFGEF*5**><F<8:0>CGDDEE=BFB1FG>GG:FGGFC6C<GFFFF=DFFEFC*:CGE>DCECC6CDFCDFBCACF<F,7<CG:2DGFEEFD>>CF<B7><GGDECEFFFE?FFAC,CAA:,?E?<?;59;CGFG?F:C==GFE@DGGFDEFFF8EFFC<7>7CGE99CFEGGGGFDFE@,A<<C9<,FDFEFFFCCEEF7GGFCC7GEGGGGGFFF<FGGFECAFC@C<C@,E9GECEDGGEEEGFE@C,@<FFF<FGGGGGGGGGFFBCCCB
@QJ 292
TAGGGAGTATTTGGCAATGGGGGAAACCCTGACCGAGCAACGCCGCGTGTGCGATGGAGTCCCTCAGGGACGTGAAGCACTGTGGGGGGCCGCCAAACGGGCGGGCAGGAAATGGCCCGTCCCCGAGGAGCCCCCTAGAAAGCGACTGCTAACCACGTGCCAGCAGCAGCGGTAATACGTGGGTCGCAAGCGTTATCCGGAATCATTGGGCGTAAAGAGTGAGCAGGCGGTCCGGGAAGTCCGCGGTGAAATGCGGGGGCTCAACCCCCGCAGGCCGCGGATACTTCCGGTCTGGGGTGCGGGAGAGGCGGACGGAACTCCGCGTGTGGCGGTGAAATGCACTGATACGCGGAAGAACACCGGTGGCGAAGGCGGTCCGCCAGACCGATACCGACGCTCAGTCACGAAAGCGTGGGGAGCAAATAGGATTAGATACCCT
+
GGGGGGGGGGGGGGFGFGGGGGGGGGGGGGGGGGGGGGGGGGGGDGGGGGGGGEG7FFFFDFGGGGGGGFGGGDFGGE@BGGGGFDGGGDGGGG>GGCCC:7FGECEEGGGGGGGGGGGGDGGGDEGGGGCEGGGGGGGGEFFGGGGGG<GGGGGGGFCFGGGGGG>:;CGG@>>CFFFFEEBDAFEGCCGGGGGCE@CEEDFFCFCCFECFGGFGGGFEC9EFCEEGEGGEEEEG=EDC@GGEFF7GFFGGE>GEFCBFCDGGGGFFGGGEEGGGGGFGGGGGGGGGGGGGEDGGGGGGGGFCDGGGGGGGGGGGGGGGGGDGGGGGGGGGGGGGGGGGGGGGGGFCGGGGGGGGGGGGGFGGGDGGGGGGGGGGGGGGGGGGGGGGGGGGGGGGGGGGGGGGGFGGGGGGGGGGGGGGGGGGGGGGFGGGGGCCCCC
@QJ 293
TGGGGAATATTGCACAATGGGGGAAACCCTGATGCAGCGACGCCGCGTGGAGGAAGAAGGTCTTCGGATTGTAAACTCCTGTTGTTGAGGAAGATAATGACGGTACTCAACAAGGAAGTGACGACTAACTACGTGCCAGCAGCCGCGGTAAAACGTAGGTCACAAGCGTTGTCCGGAATTACTGGGTGTAAAGGGAGCGCAGGCGGGAAGACAAGTTGGAAGTGAAATCCATGGGCTCAACCCATAAACTGCTTTCAAAACTGTTTTTCTTGAGTAGTGCAGAGGTAGATGGAATTCCCGGTGTAGCGGTGGAATGCGTAGATATCGGGAGGAACACCAGTGGCGAAGGCGGTCTACTGGGCACCAACTGACGCTGAGGCTCGAAAGCATGGGTAGCAAACAGGATTAGATACCCT
+
GGGGGGGGGGGGGGGGGGGGGGGGGGGGGGFGGGGGGGFGGGGGGGGGGGGGGGGGGGGGGGGGGGGGGGGGGGGGGGGGGGGGGGGGGGGGGGGGGGGGGGGGGGGGGGGGGGGGGGGGGGGGGGGGGGGGGGGGGGGGGGGGGDFEGGFFGGGGGGDFGGGGGGGGGCFGGGGGGG<GGGGGGGGGGGGGGGGGGGGGGGGGGGGGGGFFGGGGGGGGGGGGGGGGGGGGGGGGGGGGGGGGGGGGGGGGGGGGGFGGGGFGGGGGGGGGGGGGGGGGGGGGGGFGGGGGGGDGGGGGGGGGGGGGGGGGGGGGGGGGGGGGFDGGGGGGGGGGGGGGGGEFFGCGGGGGGGGGGGGGCFFGGGGGGGGGGGGGGGGGFGGGGEGGGGGGGGGGGGGGGGGGGGGGGGGCCCCC
@QJ 294
TGGGGAATATTGCACAATGGGGGAAACCCTGATGCAGCGACGCCGCGTGAGCGAAGAAGTATTTCGGTATGTAAAGCTCTATCAGCAGGGAAGATAATGACGGTACCTGACTAAGAAGCCCCGGCTAACTACGTGCCAGCAGCCGCGGTAATACGTAGGGGGCAAGCGTTATCCGGATTTACTGGGTGTAAAGGGAGCGTAGACGGCAAGGCAAGTCTGATGTGAAAACCCAGGGCTTAACCCTGGGACTGCATTGGAAACTGTCTGGCTCGAGTGCCGGAGAGGTAAGCGGAATTCCTAGTGTAGCGGTGAAATGCGTAGATATTAGGAAGAACACCAGTGGCGAAGGCGGCTTACTGGGCGGTAACTGACGTTGAGGCTCGAAAGCGTGGGGAGCAAACAGGATTGGATACCCT
+
FGDGGGGGGGGGGGGGGGGGGEGGGGGEGGGGGDFEGGCEEGGGGGGGGGGCCC>CFGGEEGGGGGG+BFEFGGGFGGGGAFFGDFFGGGGGDGG<FGGGFGGGGEG<EGGGGE8DDCE>=CEFFEF8FG9FGECFFGGGFGDFEGGG:96DCFF@GGGGGDEGGCG<8=FGFGG?CCCFD>FCFE9?+C<CFFGG5CCEE1*AFEGF;@ECC;ECFDCCFGGCGGG;GFDCFCEEGGEFGGCGFD7CFGGGFFE9F7:B55CGGGFFCC6F8EGFFFEE1EACFGGGEECEF<?<CE<AGGGFGF7FGGGGDGFEFFGGGGGGFFFE<GGGGGGGGGGGGGGGGGFCF7GFF@,C8F7F7EGGFGFCCGGGFEEGFGEFCEFF7GEF@FEGGGGGGFGGGGGGFEDFGGGCCCCC
@QJ 295
TGGGGAATATTGCACAATGGGCGCAAGCCTGATGCAGCGACGCCGCGTGCGGGATGACGGCCTTCGGGTTGTAAACCGCTTTTGATCGGGAGCAAGCCTTCGGGTGAGTGTACCTTTCGAATAAGCACCGGCTAACTACGTGCCAGCAGCCGCGGTAATACGTAGGGTGCAAGCGTTATCCGGAATTATTGGGCGGAAAGGGCTCGTAGGCGGTTCGTCGCGTCCGGTGTGAAAGTCCATCGCTTAACGGTGGATCTGCGCCGGGTACGGGCGGGCTGGAGTGCGGTAGGGGAGACTGGAATTCCCGGTGTAACGGTGGAATGTGTAGATATCGGGAAGAACACCAATGGCGAAGGCAGGTCTCTGGGCCGTTACTGACGCTGAGGAGCGAAAGCGTGGGGAGCGAACAGGATTAGATACCCT
+
GG8,@EGDGGGGGFGGCFGGGGGGGG7FGGFGFAFGGGBFEGGGGG+C7FFCGCFFFGGCFGDGGGGGGGGGGGFGFFGGCFGC7EGGGGG>FGGFGD,>F@FFGC<7FCCFGCFGGFE7FFFFGGGGE@BFE@:<CFFGFFG?G7FFGGFGCCFFECCCFFGG@;E=CEGFFDGGEGGGFGGCGGFGFFGGE?:#F?GGGC;CFEGGGGGEEC>CGEGG>GGGGGGGGGGGFGFGFFCFFGG7CBC>GGFGGBC>GGEGEGGFC:CFDGCFEGGFFGGGFCFEEF@GGFFGCFGGFFCGFC:@CDGGGGGEGGGGGCGGFDGGGGGGCCGGGGGGGGGFE<GGGDCEGGGGGGGGGGGGGFGGGGF7GFGGDGFCGGGGGGGCGFCCCFGFGEGGGGGGGGGGGGGGGGGGGGGGGGCCCC@
@QJ 296
TGGGGAATATTGCACAATGGGGGAAACCCTGATGCAGCGACGCCGCGTGAGTGAAGAAGTATTTCGGTATGTAAAGCTCTATCAGCAGGGAAGAAAATGACGGTACCTGACTAAGAAGCCCCGGCTAACTACGTGCCAGCAGCCGCGGTAATACGTAGGGGGCAAGCGTTATCCGGAATTACTGGGTGTAAAGGGTGCGTAGGTGGTATGGCAAGTCAGAAGTGAAAACCCAGGGCTTAACTCTGGGACTGCTTTTGAAACTGTCAGACTGGAGTGCAGGAGAGGTAAGCGGAATTCCTAGTGTAGCGGTGAAATGCGTAGATATTAGGAGGAACATCAGTGGCGAAGGCGGCTTACTGGACTGAAACTGACACTGAGGCACGAAAGCGTGGGGAGCAAACAGGATTAGATACCCT
+
GGGGGFBF9FFGGGGFEGG8F@@CFGGGGGGGGGFDDGDCEGEEGGGCFGGGGGGFGGEFCAECAF7BFCGGAFGFGCF9D<A9FFGFGEGGDGCGGCG9FECCFEF<,BFFFGFF<FD8F7@:FFDFGGGGGFGFGGGGGGCF>BCF;*FBFFGG?FGEFEFGGGGEF:BCFGGGGEGFGFCGCFFGGGCCGFDCGCFFEGDFGGCGGFG,<<FFGGGGGGGGGFGECD?ECFCDFGGFFCEFFCGGFE?E0GGGGGDGGEFGGGFEFE>FFGGGGGFGGGFEEGFEFECFFGGGFE,9EE>B@GEGGGGEBF:C7GGFFFAGFGGGGGGGGFE9,FGFC@7GGGGEGGFF9DFAGGFFGFFGGGGGGGGF<GGGGGGGGGGGGEEFEGGGFFAGGGGGGGGGGGGGGFGCCCCC
@QJ 297
TGGGGAATATTGCACAATGGGGGAAACCCTGATGCAGCGACGCCGCGTGAGCGAAGAAGTATTTCGGTATGTAAAGCTCTATCAGCAGGGACGATAATGACGGTACCTGACTAAGAAGCCCCGGCTAACTACGTGCCAGCAGCCGCGGTAATACGTAGGGGGCAAGCGTTATCCGGATTTACTGGGGGTAAAGGGAGCGTAGACGGAAAGGCAAGTCTGATGGTAAATCCCAGGGCTTAACCCTGGGACTGTATTGGAAACTGTCTGGCTCGAGTGCCGGGGAGGTAAGCGGAATTCCTAGTGTAGCGGTGAAAGGCGTAGATATTAGGAAGAACACCAGTGGCGAAGGCGGCGTACTGGGCGGTAACTGACGTTGAGGCTCGAAAGCGTGGGGAGCAAACAGGATTGGATACCCT
+
E<F,FEFFGGGFFGGF<@@@CF7C>E<C:F@F<FCGGGDGEGGGGGEGDF7EEEGFGE8<EAEGGGDG8<BFFFGGFGFDEFFGGGGGFGF7F@C+B<CGFDFFG@CFG,>FFGGGGCGFGGG7+3+,3EFGB>:7CFBFBCF35<>@F6:FCAE><<F7CF>GC>;=GCFCG?3<EGGGFDFC=;99AFGFCEE6/8F=;?C:FC.?62<,:8C@<C9C$4,#6>5#@F@,CFE5@:DGEFD<FF=:CFF##;FBEF+@<>32FGGG/=@>8@:EF@8+,,<8FCDGGFGFFFF<GF=9EF>++EEFEB??CA+GGGEFGGGGFGGFFFCF@FCFFF8EFFCEECEGECF>F<FFECC:CGFGFFC,,@@7GGGFFC:F8EGGGGGEFDEFF@<GGGFGGGGFE<9C<GGC@,CC
@QJ 298
TAGGGAGTATTTGGCAATGGGGGAAACCCTGACCGAGCAACGCCGCGTGTGCGATGGAGTCCCTCAGGGACGTGAAGCACTGTGGGGGGCCGCCAAACGGGCGGGCAGGAAATGGCCCGTCCCCGAGGAGCCCCCTAGAAAGCGACTGCTACCCACGTGCCTGAAGCAGCGGTAATACGTGGGTCGCAGGCGTTATCCGGAATCATTGGGCGTAAAGAGTGAGCAGGCGGTCCGGGACGTCCGCGGGGAAATGCGGGGGCTCAACCCCCGCAGGCCGCGGATACTTCCGGTCTGGGGTGGGGGAGAGGCGGACGGAACTCCGGGTGTAGCGGTGAAATGCACTGATACGCGGAAGAACACCGGTGGCGAAGGAGGTCCGACAGACCGATACCGACGCTCAGTCACGAAAGCGTGGGGAGCAAATAGGATTAGATACCCT
+
GGFGCFCFGFGGGCDGGFGGGGDGGGGGGGGGGGGFGGGGFGGGGFEEGGCFGGDCBF<FFFFFF?F?FDFFBBFFG@8FFCEFFG+CEGGGGGGEGF*:=ED>EECCEDG?FEEFGCEG>EGGGCCEE*CEGCE5E,0<C,;*?C58C?F7?FGGD5*8>:,*3<C<@8ECAE>7?C*+;:CEGGGG*2:>/?EFGFC5C>CF,+,,<C*?/*CFGGGC?<?E<98':::E/:;C:45(:>CDB8%-C;:,C<GGGE220*<#EEF?@><EB<5*@*@@3,83<558+FF7FCF@+@++<@,,8++=+=DB+E<,?F>==:,E,@+7C?E<A@E@EEE<BD9E@=C=B,GGGGCBB>@+GGFC@665:9,C,@7F7@<,,@8,6,;,;@++@@FCECA<DFGG:FFFFF:CFB8EC,FEGGF<FFFB,FEFC,CC8C@
@QJ 299
TGGGGAATATTGCACAATGGGCGCAAGCCTGATGCAGCGACGCCGCGTGAGGGATGGAGGCCTTCGGGTTGTAAACCTCTTTTATCGGGGAGTAAGCGAGAGTGAGTTTACCCGTTGACTAAGCACCGGCTAACTACGTGCCAGCAGCCGCGGTATACGTAGGGTGCAAGAGTTATCCGGAATTATTGGGCGTAAAGGGCTCGTAGGCGGTTCGTCGCGTCCGGGTTGAAAGTCCATCGCTTAACGGTGGATCCGTGCCGGGTACGGGCGGGCTTGAGTGCGGTAGGGGAGACTGGAATTCCCGGTGTAACGGTGGAATGTGTAGATATCGGGAAGAACACCAATGGCGAAGGCAGGTCTCTGGGCGGTTACTGACGCTGAGGAGCGAAAGCGTGGGGAGCGAACAGGATTAGATACCCT
+
<,FFGEGGGGGGGGGGFFFGGC::BFGEDFGCFGDCBCEEGGGGGGGGEGG8CCDFGGGGGGFC<DC:FG=FFGGFGGGFGGGGFGGEE7+8?8FAF@7F@CD<FC,9,8CD=:F8:+3@F9FFC@CECG@<<AFCFF@AGGGGGGCCC*>:1<5<CBCF@@7FG>DF?C+=FFCC9<,C88<C,CFFF5<E8C>5<?;3318:*:0:CC:CG<:=ECC:8EFA;$CE5;9C621#)1CE<>>F7F<>;*<3>>@*@+5>3++8@+>3+><FAA<F==@3+F>+FCCFDFFGF9FEB?@@FC=EFEF?+FCEFF@9F<BC9GEFDEC@F=F?AGFE=C,C<<C7FF@B@<,9,E,<CEE8@,B:@7,<C,C7CFCFFB,CE@,EEEFD;F7:@9GGF@7CCFGFFFEFB,,CEFC@A,6@
@QJ 300
TGAGGAATATTGGTCAATGGGCGTAAGCCTGAACCAGCCAAGTAGCGTGAGGGAAGACTGCCCTATGGGTTGTAAACCTCTTTTGTGCGGGGATAAAGTGTGGGACGTGTCCCATATTGCAGGTACCGCACGAATAAGGACCGGTTAATTCCGTGCCAGCAGCCGCGGTAATACGGAAGGTCCGGGCGTTATCCGGATTTATTGGGTTTAAAGGGAGCGCAGGCCGTCCTTTAAGCGTGCTGTGAAATGCCGCGGCTCAACCGTGGCACTGCAGCGCGAACTGGAGGACTTGAGTACGCACGAGGTAGGCGGAATTCGTGGTGTAGCGGTGAAATGCTTAGATATCACGAAGAACTCCGATTGCGAAGGCAGCTTACCGGAGCGCAACTGACGCTGAGGCTCGAAAGCGCGGGTATCGAACAGGATTAGATACCCT
+
GGGGG8F<FFGGGGFGGFGGGGGG@GEEFDFFGGGGGCFGCFGGFFGFGEGGGE@CFDF9CCEFG8EGFG7FFGGGGDFFGGGGGGGGDEGGC:F,C9,BC,CCGFGGGGFFFGGGGGGGGGGCFCFGGGCEC>FFFF@@C7<FFGFEGGCCGF>@CGGGGGGGGDFFEEGGFG>FGDEF+CDC=GFGFGCECCEE8GC9<FGGFEF?=?<+GDGADGGGEE@CCDG:?,FEC>@<CEG>8FCFFFC5E>GGGGFFFGGGGGFGGFCGFGECGGEGCGF?GGGGGFGDFDCGEEDEGGGGGGCGGGGGGGGGGGGGGGGGF9GCGGGGGGGGGGGGGGGGGGGGGGGGGFFGGGFFGGGGGGGGGGGGGGGGGGFFCCGGGFCFDFGGGGGGGGGGGGGFFGGGGGGGGGGGGGGGGGGGGGGGGGFGGE<CCCCC
@QJ 301
TGGGGAATATTGCACAATGGGGGAAACCCTGATGCAGCGACGCCGCGTGAGTGAAGCAGTATTTCGGTATGTAAAGCTCCATCAGCAGGGAAGAAAATGACGGTAACTGACTAAGAAGCCCCGGCTAACTACGTGCCAGCAGCCGCGGTAATACGTAGGGGGCAAGCGTTATCCGGATTTACTGGGTGTAAAGGGAGCGTAGACGGCTAAGCAAGTCAGAAGTGAAAGGCTGGGGCGCAACCCCGGGACTGCTTTTGAAACTGTGTGGCTAGAGTGCGGGAGAGGTAAGCGGAATTCCTAGTGTAGCGGTGAAATGCGTAGATATTAGGAGGAACACCAGTGGCGAAGGCGGCTTACTGGACAGTAACTGACGTTGAGGCTCGAAAGCGTGGGGAGCAAACAGGATTAGATACCCT
+
GGFCFGGGDFGGFGFGEGGGGEGG@FFGGFCDFC9FFGGGDGDEFFGGEGGGG?FD,:<?FG9FEGG@8DFGGGGFDCFFGGGGGGCF@FFG7AF=AEFF9CCFF+8F?F89B?EFFBFEC+>7F@:FFCG,B>>+>=7DF@77:$<F#>B4DFG@DC>CECF1<BFGE;<FGGGC78*7==#GFFGC:C<CGGG>EE?EGB>?EE8GCCF;E8CC9=CEC?C>2;B>6:CFEFG>&CGFF5;3G=BB2@CE<9AFFECF<DGG9E@FFFAA6@=8+,BE<,FF<B+C?FED@F<@EFE,FEGGF@7FEF?9FF::7FF@,,,<D?GFC9GGEF8EFEGC@@CFFGDGGGFFCFEFCA8FFGGGGFGGGGFF68GF@C7FE@GFGGGGGGGGGGGGGGGGFGGGGGGGFGGCCCCC
@QJ 302
TGAGGAATATTGGTCAATGGCCGAGAGGCTGAACCAGCCAAGTCGCGTGAGGGATGAAGGTTCTATGGATCGTAAACCTCTTTTATAAGGGAATAAAGTGCGGGACGTGTCCCGTTTTGTATGTACATTATGAATAAGGATCGGCTAACTCCGTGCCAGCAGCCGCGGTAATACGGAGGATCCGAGCGTTATCCGGATTTATTGGGTTTAAAGGGTGCGTAGGCGGCCTTTTAAGTCAGCGGTGAAAGTCTGTGGCTCAACCATAGAATTGCCGTTGAAACTGGGGGGCTTGAGTATGTTTGAGGCAGGCGGAATGCGTGGTGTAGCGGTGAAATGCATAGATATCACGCAGAACCCCGATTGCGAAGGCAGCCTGCCAAGCCATTACTGACGCTGATGCACGAAAGCGTGGGGATCAAACAGGATTAGATACCCT
+
GFCFGGGGGGGFDEFFGFFG8FEF@FG;FGEFFCFGGGGGCFDFGGGGG@FFCGGGGFGGGG9F,CEFFFFCEGGGG8ACFFGDFFGFCEFGGFGDGGFAEGGG7:CGEEF<,@FDAF8?E<F5EF,,BFFE<AFFG9F<F,@7CDF>DEDFE:>8D?DFBFGG7:@FAFF;;?>>8:C@,EGF7E<FFFFCCCCC?FDAFFFFF<FFGCCFGGG<GGGEEFEGGEC<CF9GGFGGGGDGGD;GGG5GFGFFCFFDC?FGD;>2FFGFB7GGFFD<GGGGCDGGCGGFGGFGGGFE8?,E4,9FA+CEGFFFF=7GGGGFGGCGFCGGGGFFFFFFEDGGGGFGF7FFF,FFGECDG@8GGGGGFEFGGFFF@:6@C7CFGGGGGGGGGGGGFCGGGFB,<EFCF@GGGGGGGGGGGGGGGGGGGGGGGGGCCCCC
@QJ 303
TAGGGAGTATTTGGCAATGGGGGAAACCCTGACCGAGCAACGCCGCGTGTGCGATGGAGTCCCTCAGGGACGTGAAGCACTGTGGGGGGCCGCCAAACGGGCGGGCAGGAAATGGCCCGTCCCCGAGGAGCCCCCTAGAAAGCGACTGCTAACCACGGGCCAGCAGCAGCGGTAATACGTGGGTCGCAAGCGTTATCCGGAATCATTGGGCGTAAAGAGTGAGCAGGCGGTCCGGGAAGTCCGCGGTGAAATGCGGGGGCTCAACCCCCGCAGGCCGCGGATACTTCCGGTCTGGGGGGCGGGAGAGGCGGACGGAACTCCGCGTGTAGCGGTGAAATGCACTGATACGCGGAAGAACACCGGTGGCGAAGGCGGTCCGCCAGACCGATACCGACGCTCAGTCACGAAAGCGTGGGGAGCAAATAGGATTAGATACCCT
+
GGGGG?CFFGGFGGGGFFFGGGGGGGGGGGCFGGGGDE@GGGGGGGGGGGGGGEFCEFCFFFGEGCGDD+?FE7F@FGCFG@FGGDDGGGGFFGGGGGGGDE@@EGDGDEFGGGGGGGGEDG5FGEGGEGGCGEEDFFCFCF8:::5CFGGD9;FF?/FGG78C?>E=@FFG;C8CF>8C@ECEEFEGGEGGGG;66CGE>CGC?C:EGECFF:FFF<EFGGGGGFEDGGEEGGGGDG9CEGEDDEG9C??9GGGGGC>@EFEECEEEFFC7EEE:GFGFC33=<*EGGGFCFECCC*GDGGGFGGGGEGF<CCFGFFC@+++GGGGDGGGGGGGFGGGFFA9FEEFCEEGGGGGGGEGGGGGGGGGGFGGGGGF:>GF@DGGGGEGFFFGGGGGGGEGGGGGGFGGGGGGFGGGFF9GGGGGEGGGGGGGGCGCCCCC
@QJ 304
TAGGGAGTATTTGGCAATGGGGGAAACCCTGACCGAGCAACGCCGCGTGTGCGATGGAGTCCCTCAGGGACGTGAAGCACTGTGGGGGGCCGCCAAACGGGCGGGCAGGAAATGGCCCGTCCCCGAGGAGCCCCCTAGAAAGCGACTGCTAACCACGTGCCAGCAGCAGCGGTAATACGTGGGGCGCAAGCGTTATCCGGAATCATTGGGCGTAAAGAGTGAGCAGGCGGTCCGGGAAGTCCGCGGCGAAATGCGGGGGCTCAACCCCCGCAGGCCGCGGATACTTCCGGTCTGGGGTGCGGGAGAGGCGGACGGAACTCCGCGTGTAGCGGTGAAATGCACTGATACGCGGAAGAACACCGGTGGCGAAGGCGGTCCGCCAGACCGATACCGACGCTCAGTCACGAAAGCGTGGGGAGCAAATAGGATTAGATACCCT
+
G9,EFGEGGGGFGGGGGGGGGDGGGGGDGGGGDF@FGGEGGGGGG7FGECDEGGGC=FDFFFFGFCEFG@FGG>CDGGCFFGCFGEGGGDGCFGGEFCEFEEGGEDEGG8FFGGGFCFG5/?E>CCEE5CGGGEGG5FC9?@;EEE5C8EDFGGFFGFG?CFC220;240FECGGGFFG9:C3#?C<EG5C;;0CFGGGC<:=CFC:EE8@C+C:EF<CCC252?DC:EGGGGCGECEGCF>GEEEC@ECC5CCGGGCG=C,ECGGDGF:<@EEEFEGGGF>?FG*GEFFF7F>FDGFC*EFFCGFFGEEGECGGGGGGGGGEGFGCGFCGGGGFBEEFCBFGE+GGEF7GFGGGGGGGEEFGGEGCFGGFEDGGGEEFCFGGFCEFGGGGFCGGFE@DGGCGGGFFGGGGGGGGGF9GGGFGCGGGFGGGGGFCCCCC
@QJ 305
TGAGGAATATTGGTCAATGGGCGAGAGCCTGAACCAGCCAAGTAGCGTGAAGGATGACTGCCCTATGGGTTGTAAACTTCTTTTATAAAGGAATAAAGTCGGGTATGGATACCCGTTTGCATGTACTTTATGAATAAGGATCGGCTAACTCCGTGCCAGCAGCCGCGGTAATACGGAGGATCCGAGCGTTATCCGGATTTATTGGGTTTAAAGGGAGCGTAGATGGATGTTTAAGTCAGTTGTGAAAGTTTGCGGCTCAACCGTAAAATTGCAGTTGATACTGGATATCTTGAGTGCAGTTGAGGCAGGCGGAATTCGTGGTGTAGCGGTGAAATGCTTAGATATCACGAAGAACTCCGATTGCGAAGGCAGCCTGCTAAGCTGCAACTGACATTGAGGCTCGAAAGTGTGGGTATCAAACAGGATTAGATACCCT
+
GFGGEFEGGGGGGFGGGGGGGFGGGGGFGGGGGGGGGGGGGFGFFEGGGGGGGGGGGGGGGGGGGGGFFGGGG?FGFGGGGGFGCGGGGGGGFFFFFGGGGGGCGGGGGGGGGGGGFECGFFGGGGGGGGGGGFGGGGGGGFFEGGGGGG9FGGGGGFCDDGGGGFGGFFGFGGG>EEGGFGFGEG@FGE?CCDFC?FGFFGFGGGGGGGGFFGGG>FGFEGFFGFGCF>EFGFGGFGGFFGGGGGGG@GDGGGGFFGGGGGGGGGGGGGGGGD9GGGGGGGGGGGGGGFEGGGGGGFGGGFFGGFGGGFDCGGGGGGGGGGGGDGDGGGGGFFFFGF<GGGGGGGGGGGGFGGEDGFFC:GGFGGGGGFFGGGFGGGGGGFFGGGGFGGGGGGGGGGGGGGGGGGFGGGGGGGGGGGGGGGGGGGGGGGGCCCCC
@QJ 306
TAGGGAGTATTTGGCAATGGGGGAAACCCTGACCGAGCAACGCCGCGTGTGCGATGGAGTCCCTCAGGGACGTGAAGCACTGTGGGGGGCCGACAAACGGGCGGGCAGGAAATGGCCCGTCCCAGAGGAGCCACCTAGAAAGCGACTGCTAACCACGTGCCAGCAGCAGCGGTCATACGTGGGTAGCAAGCGTTATCCGGAATCCTTGGGCGTAAAGAGTGAGCAGGCGGTCCGGGAAGTCCGCGGTGAAAGGCGGGGGCTCAACCCCCGCAGGCCGCGGATATTTCCGGTCTTGGGTGCGGGAGAGGCGGACGGAACTCCGCGTGTAGCGGTGAAATGCTCTGATACGCGGAAGAACACCGGTGGCGAAGGCGGTCCGCCAGACCGATACCGACGCTCAGTCACGAAAGCGTGGGGAGCAAATAGGATTAGATACCCT
+
GGGECGGGF,,,CF8FF,<EFGDGCGGGGGGGGGDGCGCG8FGE:F7FFBDACEGEDFF<C?EEE@<=E+BFGFGCFG8?,B@9,B:C::1**<F:FF7BF74<>:8:E*;FGF:;,/::C>C9E58EFGCE,8CFF9<CCDF8CEEEFF7<,;9;C1;8CFFFGGFFF2/8;*;+<<C0*2*2+2:CFG>;;;CF9AEC*?E6,;#0A8/4E<;2<02:<#::C5:)*1,C(GCC:A55AF8DFEAE<***C5CCCA08FEEE>8E@BCCCB*CC:GFC3;?**<*GFG@FF*EEEF7>F7FCF:FECCFB:FCFF@+>GFBEGEFCFFGFGGGFGGGGFDGFE@EEFB?GFGFEGCFGEGECF?FDFBEGEEGGFBGCDEGGCEGGGFCE@FE?GGFGFCCGGGGDGFCFFB,FE9EDFFC,GGF@CFDACDCCCCC
@QJ 307
TAGGGAGTATTTGGCAATGGGGGAAACCCTGACCGAGCAACGCCGCGTGTGCGATGGAGTCCCTCAGGGACGTGAAGCACTGTGGGGGGCCGCCAAACGGGCGGGCAGGAAATGGCCCGTCCCCGAGGAGCCCCCTAGAAAGCGACTGCTAACCACGTGCCAGCAGCAGCGGTAATACGTGGGTCGCAAGCGTTATCCGGAATCATTGGGCGTAAAGAGTGAGCAGGCGGTCCGGGAAGTCCGCGGTGAAATGCGGGGGCTCAACCCCCGCAGGCCGCGGATACTTCCGGTCTGGGGTGCGGGAGAGGCGGACGGAACTCCGCGCGTAGCGGTGAAATGCACTGATACGCGGAAGAACACCGGTGGCGAAGGCGGTCCGCCAGACCGATACCGACGCTCAGTCACGAAAGCGTGGGGAGCAAATAGGATTAGATACCCT
+
GGGGGGGGGGGGFGGGGGGCFEGGGGGGGGGGGGGGGGGGGGGGEEFGGGGFGGGF7FGGGGGGG@F8EFFCEGFGGGFGGFG9@7CFGG7FFGDEFFGEGDEGGEGE5EGFGGGGCFEECE5:>CGGGGGGGGGCFGFGFFGGGGGGGFGGGGGGGE>EGG?GGFGGFCCFFACGGGGFFEGGCDCCE>GGGG5;FFCEA:@FFFCGECEFCFGCFC<FGGG@CE>CE>5GGGGGFEGGGGGGFGGGC8GGGGGGGGC<98CFGCGGGGGGGGGGGFFFGGGGF7ECGGGGGGF>GGGGFGGFGGGGGGGGGGGGGEDGGGGGGGGGGGGGGGGGFGGFFGGGGGFDGGGGGGGGFCGGGGGGGGGGGGGGGGGGFCGGGGGGGEGFGGGGGGGGGGGGGGGGGGGGGGGGGGGGGGGGGGFFGGGGGGGGGGCCCCC
@QJ 308
TAGGGAGTATTTGGCAATGGGGGAAACCCTGACCGAGCAACGCCGCGTGTGCGATGGAGTCCCTCAGGGACGTGAAGCACTGTGGGGGGCCGCCAAACGGGCGGGCAGGAAATGGCCCGTCCCCGAGGAGCCCCCTAGAAAGCGACTGCTAACCACGTGCCAGCAGCAGCGGTAATACGTGGGTCGCAAGCGTTATCCGGAAGCATTGGGCGTAAAGAGTGAGCAGGCGGTCCGGGAAGTCCGCGGTGAAATGCGGGGGCTAAACCCCCGCAGGCCGCGGATACTTCCGGTCTGGGGTGCGGGAGAGGCGGACGGAACTCCGCGTGTAGCGGTGAAATGCACTGATACGCGGAAGAACACCGGTGGCGAAGGCGGTCCGCCAGACCGATACCGACGCTCAGTCACGAAAGCGTGGGGAGCAAATAGGATTAGATACCCT
+
GFDFGFFFFGGGGGGGGGGGGGGGGGGGGGGGGGDGGGGGG>FGGGGGGGGGGGGEFGGGGGGGGGGGGGFGFGGGGGGGGGGGGGGGGGEGDGGGGGGGGGGGGGGEGCFEGGGF6EEGEEEFE:EEEEGDFG5E886AFGGCGG5CCFFGGGGGGFGGGGGGGGGCGC?C=EEGCFGGGGGGGCEGG5AECGD5@7>ECE/FGEFGFG<GEEC<CCB?>?CFFF>?EGGGGEEDG:EGGE?*<97GGECGGEGGG<<<2$GGGGFGEGD@EGCCFCFC<,FGGCDGDFFCCGGGGFC@GGFGGGGGGGGGGFFGGGEF>F7FEGGGGGGEE9FGGGGEAGGFE>GDFEFGGGGGGGGGGGGGGGGGGGGGGGGFC@FFAEEFF,GGFF@7GGGGGGGGGFGGFFGGGGGGGGGGGGGGGGGCGGGGGGGGGGCCCCC
@QJ 309
TAGGGAGTATTTGGCAATGGGGGAAACCCTGACCGAGCAACGCCGCGTGTGCGATGGAGTCCCTCAGGGACGCGAAGCACTGTGGGGGGCCGCCAAACGGGCGAGCAGGAAATGGCCCGTCCCCGAGGAGCCCCCTAGAAAGCGACTGCTACCCACGTGCCAGCAGCACCGGTAATACGTGGGTCGCAAGCGTTATCCGGACTCATTGGGCGTAAAGAGTGAGCAGGCGGTCCGGGAAGGCCGCGGTGAAATGCGGGGGCTCAACCCCCGCAGGCCGCGGATACTTCCGGTCTGGGGTGCGGGAGAGGCGGACGGAACTCCGCGTGTAGCGGTGAAATGCACTGATACGCGGAAGAACACCGGTGGCGAAGGCGGTCCGCCAGACCGATACCGACGCTCAGTCACGAAAGCGTGGGGAGCAAATAGGATTAGATACCCT
+
AGGA:FE@FCFGF9<FFGCFGGC7FGF8FFGGGGGGCEECFGGGGGGGGF7,BFFG,EFF<CEF8<<EF7++7+@FE>?FGG@FEFCEEDEEGGGDFCF:<FF*:*8*/8;<EGFFCF>CG8>5C*:CG5FCAEDDFC?C9:C?>?88,<<3,;:>E88EC7CFFCDC,*/12:>9FFG0,8.)<:/C?4;@C*;:@E529*422<:?>?*77CE9E<4+*8A1/>DEG?2**E;30*)*78C8FF<<<*8GGGGGGDF@<8E>?5DGGGGFEFB*>:FGF@?<4*F7FFF7GF@5GGFCF8FFGEFDGGGGEGFFEFGEFC+E@EEC@@FGGGFB<EFCEGGGGGGFFCFFGGG@GGGGGEFCGGFDCEGEGEEFC7FF@FC,:GGGGGGGDGGGGGGGGEDFFFGECGGGD;GGGGFCFGGFGGGFFGGFCGCCCCB
@QJ 310
TGAGGAATATTGGTCAATGGGCGAGAGCCTGAACCAGCCAAGTAGCGTGAAGGATGACTGCCCTATGGGTTGTAAACTTCTTTTATAAAGGAATAAAGTCGGGTATGGATACCCGTTTGCATGTACTTTATGAATAAGGATCGGCTAACTCCGTGCCAGCAGCCGCGGTAATACGGAGGATCCGAGCGTTATCCGGATTTATTGGGTTTAAAGGGAGCGTAGATGGATGTTTAAGTCAGTTGTGAAAGTTTGCGGCTCAACCGTAAAATTGCAGTTGATACTGGATATCTTGAGTGCAGTTGAGGCAGGCGGAATTCGTGGTGTAGCGGTGAAATGCTTAGATATCACGAAGAACTCCGATTGCGAAGGCAGCCTGCTAAGCTGCAACTGACATTGAGGCTCGAAAGTGTGGGTATCAAACAGGATTAGATACCCT
+
DFGGGGG8FFGGGGFGFGGCEFGGGGGGGGGFCFFGGEGGGGGGGFEGGCFGFFGFGGGGF8FFGGGGGGGGGFCEGGGCCGGGGGGGGFGGGGGFGGEFB7B,@FFGGGGGG@+@8FEEGFGGGFCFFGAFGGGGGAEFFFCBFFGGGGGGG=F@EFD+7FFGGCFEGFEFFFGGGGGGCCFGGGGGFGFGDF8:<CFFCGGGGGGGFFGGGFEFEEGFCFE>F@=>A>FFGCFGGGGGGGFE@GGGGGGGGGFFGDGG>GGGGGGGG>FDGGGFC4FG;CBGFFFGGGGGGGGGGFEGGGGGFDGGGGFGCGGGGGGGGGGGEGFF<GGGFFGGGGEGFE9GFFGGDFF<FFCDGGFDGGGFGGGGGGFCDFGGGGFF?FEGFGGGGGGGFGGGGGDGGGGGGGFGEGGGGGGGGGGGGGGGFAGGGGGCCCCC
@QJ 311
TAGGGAGTATTTGGCAATGGGGGAAACCCTGACCGAGCAACGCCGCGTGTGCGATGGAGTCCCTCAGGGACGTGAAGCACTGTGGGGGGCCGCCAAACGGGCGGGCAGGAAATGGCCCGTCCCCGAGGAGCCCCCTAGAAAGCGACTGCTAACCACGTGCCAGCAGCAGCGGTAATACGTGGGTCGCGAGCGTTATCCGGAATCATTGGGCGTAAAGAGTGAGCAGGCGGTCCGGGAAGTCGGCGGTGAAATGCGGGGGCTCAACCCCCGCAGGCCGCGGATACTTCCGGTCTGGGGTGCGGGAGAGGCGGACGGAACTCCGCGTGTAGCGGTGAAATGCACTGATACGCGGAAGAACACCGGTGGCGAAGGCGGTCCGCCAGACCGATACCGACGCTCAGTCACGAAAGCGTGGGGAGCAAATAGGATTAGATACCCT
+
FFFGGGGGGGDCGGGGGGGGDGFECGGGGGGGGC@CFCC@EEFCFEGFGFGGGGFGGGGGFGGFFFGGE+F=BEGGDD<F8FFDFF=F7CC7FEEEGG:F>:FGDGGGGEFFGGGF?*:*;>5ACC>C888;CGGDFFG+CCGGG>2:,<E::@CFG**A*<@@F86,47ECEEGC?FG:>:C1AEC>1?CE@CCC;@C=<:C?F;@ECGCFGE@;FCBE:05CDFFEGCEGGFGF:8;+/#8GGGGGGE5GGGEGCCA@CAE>CE>GEF<EDGGGGGFFGGGGGEFBFFFF7GGEEDGGGGGCGGFFFGGFEGGDGGGEEG@GGGGGGF<FGGGAGGFEEGGGGGGECCGGGGGGGGGGGGGGGGGGGGGGGGGGGGGGGGGGGGFDGFGFGGFFGGGGGGGGGGGGGGGGGGGGGFGGGGGGGGFCFGGGGGCCCCC
@QJ 312
TGGGGAATATTGCACAATGGGGGAAACCCTGATGCAGCAACGCCGCGTGAGTGATGACGGCCTTCGGGTTGTAAAGCTCTGTCTTCAGGGACGATAATGACGGTACCTGAGGAGGAAGCCACGGCTAACTACGTGCCAGCAGCCGCGGTAATACGTAGGTGGCGAGCGTTGTCCGGATTTACTGGGCGTAAAGGGAGCGTAGGCGGATTTTTAAGTGAGATGTGAAATACTCGGGCTTAACCTGAGTGCTGCATTTCAAACTGGAAGTCTAGAGTGCAGGAGAGGAGAAGGGAATGCCTAGTGTAGCGGTGAAATGCGTAGAGATTAGGAAGAACACCAGTGGCGAAGGCGCTTCTCTGGACTGTAACTGACGCTGAGGCTCGAAAGCGTGGGGAGCAAACAGGATTAGATACCCT
+
GGGFEEGGGGGGGGGGGGGGGGGFGGGGGGFGGGGGGGGGGGGGGGGGGGGGGGGGGGG@EGGGGGGGGGGGGGGGGGGGFGGGGGGGGG@FGGGGGGFFGGGGGGGGGGGGFGEDGDGFGGGGGGEFGGGGGFFGGFFFGGGGGGDGGGGFGGFFFCGGDGGGGEGGFFGGFGGFEFFFFGFFGFGGGFGGGGGGGGGGGGGFEEE>EFGGGGGGGGGFGGGGGDFDGGFEFEGGF9DAFFGGGGDFFGFGGGGGGGGGGGGFGGGGGGGGGGGGGFGGGGGGGGGGGGGGGFB,CCGGGGGGEGGGGGGGDGGGGFGGGGGGGGGGGGGGGGGGGGGGGGGGGGGGGGGGGFGGFGGGFDGGFGGGGGGGGGGGGGGFGDGGGGGGGGGGGGGGGGGGGGGGGGGGGGGCCCCC
@QJ 313
TGGGGAATATTGCACAATGGGGGAAACCCTGATGCTGCAACGCCGCGTGAGTGATGACGGCCTTCGCGTTGTAAAGCTCTGTCTTCAGGGACGATAATGACGGTACCTGAGGAGGAAGCCACGGCTAACTACGTGCCAGCAGCCGCGGTAATACGTAGGTGGCGAGCGTTGTCCGGATTTACTGGGCGTAAAGGGAGCGTAGGCGGATTTTTAAGTGAGATGTGAAATACTCGGGCTCAACCTGAGTGCTGCATTTCAAACTGGAAGTCTAGAGTGCAGGAGAGGAGAAGGGAATTCCTAGTGTAGCGGTGAAATGCGTAGAGATTAGGAAGAACACCAGTGGCGAAGGCGCTTCTCTGGACTGTAACTGACGCTGAGGCTCGAAAGCGTGGGGAGCAAACAGGATTAGATACCCT
+
GGGGGGGGGGGFGGGGGGGGGEGGGGCGGGGGGGFGFGGCGGGGGGGGGGGGGGGCFFGGGGGGGGGGF@FGGGG?FFFFGGFGGGGFFFGGGGEBFG,5FCFGDFFGGGGGDGCGGGGGFFGF>7>1>F1@<F<.D=<BF4D>:?@C>F>;FCCFFGGGGGCCBGFGFCACDGCCCB<=9CGFF>FB8:FFGGG@5DC?CCF>:GEE:@FFGFGEF?D@CFGGFGGGGFCCGFCGFCGGFGGGDGGFGGFFC@1GFFFFFCGFFCFFCEGGFB4:6GFE>FCFEGE<GFGGFCFGFD=9FGGGFC,,CFFFFFEEGFGFGFE9GGDGGFAGGGGGFGFFCGFGGGGGFC8FECGGFFGGGFGGFGGGGGGGGGGGGGFDCEGDEGDGGFCGGGGGGGF<CGDGGGFGGFGCCCCC
@QJ 314
TGGGGAATATTGCACAATGGGCGCAAGCCTGATGCAGCGACGCCGCGTGAGGGATGGAGGCCTTCGGGTTGTAAACCTCTTTTATCGGGGAGCAAGCGAGAGTGAGTTTACCCGTTGAATAAGCACCGGCTAACTACGTGCCAGCAGCCGCGGTAATACGTAGGGTGCAAGCGTTATCCGGAATTATTGGGCGTAAGGGGAGCGTAGGCGGATTTTTAAGTGAGATGTGAAATACTCGGGCTTAACCTGAGTGCTGCATTTCAAACTGGAAGTCTAGAGTGCAGGAGAGGAGAAGGGAATTCCTAGTGTAGCGGTGAAATGCGTAGAGAGTAGGAAGAACACCAGTGGCGAAGGCGCTTCTCTGGACTGTAACTGACGCTGAGGCTCGAAAGCGTGGGGAGCAAACAGGATTAGATACCCT
+
GGGGGGGGGGGGGGGGGGGGGGGGGGGGGGGGGGGGGGGGGGGGEFGEGFDGGFGGGGGGGFGGGGGGGGGGGGGFGGGGGAGGGGGGGCGDGGGGGGGGGGGGFGGGGGGGGGGGGFGGGGGGGGGGDGGGFGGGGGGFGGGGG@GGGGGGGGFGFFGGGGGGFGGGGGGGGGGGGGGGGEFGGGGGGGGGGGECGGEEFGGGEGGGFGGCGGFAGGFFGGGGGEFGGGGGGGEEGGGGGGGGFFGGGGGGGFGGGFFEFGGGGGGGGCGGGGFCGGGGGGGGGGGGGGFGGGGGGGF?GGGGGGGGGGGGGGGGGGGGGGGGGGGGGCGGGGGGGGGGGGGGGGGGGGGGEGGGEGFFFFCCGFGGGGGGGGGGGGGGGGGGGGGGGGGGGGGGGGGGGGGGGGGGGGGGGGGGCCCCC
@QJ 315
TAGGGAGTATTTGGCAATGGGGGAAACCCTGACCGAGCAACGCCGCGTGTGCGATGGAGTCCCTCAGGGACGTGAAGCACTGTGGGGGGCCGCCAAACGGGCGGGCAGGAAATGGCCCGTCCCCGAGGAGCCCCCTAGAAAGCGACTGCTAACCACGTGCCAGCAGCAGCGGTAATACGTGGGTCGCAAGCGTTCTCGGGAATCATTGGGGGTAAAGAGTGAGCAGGCGGTCCGGGAAGTCCGCGGGGAAATGCGGGGGCTCAACCCCCGCAGGCCGCGGATACTTCCGGTCTGGGGTGCGGGAGAGGCGGACGGAACCCCGCGTGTAGCGGTGAAATGCAGTGATACGGGGAAGAACACCGGTGGCGAAGGCGGTCCGCCAGACCGATACCGACGCTCAGTCACGAAAGCGTGGGGAGCAAATAGGATTAGATACCCT
+
GFGFGGDGGGGGGGGGGFGFGGGGGG8FFFGGGCFGGGGGGEGGGGDG>FFE::F@EGGGGGGGGFFDGGFGF7FECFGGCFDGGGGGGGG@CGGGGE<FFGGEGGGDGGGF:FFFF5CEC*8C8:CEE*/;8CGGGCGGGFGGGGGGGGG7A5+1A*:*A@8;CFG>>*CC8CDCCCF@FEGE;855C8CECE**3**:1:8EFGECC<#::E://#;2E<:<C48C:2&1?:@CE8;8@2:*8<+>EECC9CGGG@<385GEEEC8395F:<3183CF?:,:FFFEFGCC>>@DGDC@8D>,:7EC<<GGGDC::8+B:C@FAE>:@+EE<FECA,9:5,9,,EF@A,GGGGFF7EF7BE7CFB7F::>CFC>DF7FE<F>EGGGFDC@+GGEFEFFGFC,GGFGCDGGGGGGGGFGF9GGGFEC@9GGGGGCCCCC
@QJ 316
TGGTGAATATTGCACAATTGTGGAAACCCTGATGCAGCGACCCCGCGTGAGCGAAGAAGTATTTCGGTATGTAAAGCTCTATCAGCAGGGAAGATAATGACGGTAACTGACTAAGAAGCTCCGGCTAAATACGTGCCAGCAGCCGCGGTAATACGTATGGAGCAAGCGTTATCCGGATTTACTGGGTGTAAAGGGAGCGTAGACGGCAGGGAAAGTCTGATGTGAAAACCCGGGGCTCAACCCCGGGACTGCATTGGAAACTGTCCGGCTGGAGTGCAGGAGAGGTAAGTGGAATTCCTAGTGTAGCGGTGAAATGCGTAGATATTAGGAGGAACACCAGTGGCGAAGGCGGCTTACTGGACTGTAGCTGACGGTGAGGCTCGAAAGCGTGGGAAGCAAACAGGATTAGATACCCT
+
CFC,@6FFD@@C9,,;6,,6,,8,C@FFGG,,;,CC@F+68+88F:CC+@@FFG7>CE@<?ECFF=C:FDCFFAC<5EAFGGFGGGFDGGGGGGGGGGGGGGG@G+EEEAFFGGFFGFGFECEGGGGGFGGGGEGGFFGGGGGGGGGGEGGGGFGGGFGGGGF@FFCF>CCC@EC70FC3BFGGFGCFFFGFFFE<ECFGGG<FGG9:FCC#:8F0<FFEDGGFFAC@?CCFEGGDEGGGFGEGFGG<GGGFBDCFDFB<FFG>FDGGFGFGFDCF?A<CDF?EG99FGDA,FFGGGCDGGGF=>GFEAE<FB@?+=C,C<;C5,=EFC,<C:E<C96,@F@,,@B6+CCCE<,,,F9EC@EA@C6,,8,@7C,FC,+B,<CEDFFF:@66FC,FE6@FCFGGGGCGGGGFC?CCC
@QJ 317
TAGGGAGTATTTGGCAATGGGGGAAACCCTGACCGAGCAACGCCGCGTGTGCGATGGAGTCCCTCAGGGACGTGAAGCACTGTGGGGGGCCGCCAAACGGGCGGGCAGGAAATGGCCCGTCCCCGAGGAGCCCCCTAGAAAGCGACTGCTAACCACGTGCCAGCAGCAGCGGTAATACGTGGGTCGCAAGCGTTATCCGGAATCATTGGGCGTAAAGAGTGAGCAGGCGGTCCGGGAAGTCCGCGGTGAAATGCGGGGGCTCAACCCCCGCAGGCCGCGGATACTTCCGGTCTGGGGTGCGGGAGAGGCGGACGGAACTCCGCGTGTAGCGGTGAAATGCACTGATACGCGGAAGAACACCGGTGGCGAAGGCGGTCCGCCAGACCGATACCGACGCTCAGTCACGAAAGCGTAGGGAGCAAAGAGGATTAGATACCCT
+
GGGGGGGGGGG9FGGCGGGGGDGGGGGGGGGGGGGGGGGGGGDGEGGGGCEGGGGECFFGGGGDGFGGGGGGCEGGGGFGGFEFC7FFGGEDGGGDGDGGGGFDEEEEEEGCCGEF:FGEC8?FE58CGCDEG58CFGGGCFGGG8C<A49<F>G>C4;@>FGGFFGGF:EE88;>EGGFGGG=DFGEEEGC+>C=?<CE@CCFA?5GEECFFCE9CFGG:</<C<7CGGGGGGGGF8DC<EC5FCEGFEGGGGGGF6CFF>GEDGGGGFCGFFEFC7GGGFF@7EF7FCF@GGGEF*EFCGGGGGECCGGFCFGGGGGE7GGGGGGGGGGEDGGGGGGGFCGGGFF7GCGGGGGGGGGGGGGGFGFGGGGGGGGFC@F<<CDCC7GGFFGCCGGGGGGGFFCGGGGGGGGGGGGGGGGGGGGGGGGGGGGGGGCCCCC
@QJ 318
TGGGGAATATTGCACAATGGGGGAAACCCTGATGCAGCGACGCCGCGTGAGCGAAGAAGTATTTCGGTATGTAAAGCTCTATCAGCAGGGAAGATAATGACGGTACCTGACTAAGAAGCTCCGGCTAAATACGTGCCAGCAGCCGCGGTAATACGTAGGGAGCAAGCGTTATCCGGATTTACTGGGTGTAAAGGGAGCGTAGACGGCAGGGCAAGTCTGATGTGAAAACCCGGGGCTCAACCCCGGGACTGCATTGGAAACTGTCCGGCTGGAGTGCAGGAGAGGTAAGTGGAATTCCTAGTGTAGCGGTGAAATGCGTAGATATTAGGAGGAACACCAGTGGCGAAGGCGGCTTACTGGACTGTAACTGACGTTGAGGCTCGAAAGCGTGGGGAGCAAACAGGATTAGATACCCT
+
AFGCFGGFFGGGGFEFGGGG@7FEGGGEF@FGGFFGFFGGGGGGGGGCGGGGGGGGGGGG,E,EFGG+FGD<FGGFF<EGGGFDFGCFFG+BCFG?F9EEEFCEG>DFFFFCFFFF,=8,:<CCFCBFFGGGGGEFGGGF,3FBFEGF@EECF>FB.#>9>GFC:EFGGDG7CGGGGGGGGG0FCG:<:<<FGCDFEFFGB<CFGEDEGEGFEACCF?FGFC?F.>DEGFFCDEGGDFCGDGGFFFFFDED=ECFGF=<BA:+GCFE@.&>E?EEF<FEECGGCFE9C,,FFEB,BEGGECFGECF=?,CFFC@8+,C99GFGDGFFGGGCAFE8GGF8GDGDGGFB@FB<CCGDFGFACGGFFEEFFFFFGGGGGGGGGGGFGFGGGGGGGDGGEGGGGGGGGGGFGGGGCCCCC
@QJ 319
TGAGGAATATTGGTCAATGGGCGAGAGCCTGAACCAGCCAAGTAGCGTGAAGGATGACTGCACTACGGGTTGTAAACTTCTTTTATAAAGGAATAAAGTCGGGTATGGATACCCGTTTGCATGTACTTTATGAAAAAGGATCGGCTAACTCAGCGCCAGCAGCCGCGGTAATACGGAGGATCCGAACGTTATACGGATTTCTTGGGTTGAAAGGGAGCGTAGATGGGTTGTTAAGTCAGTTGTGAAAGTTTGCGGCTCAACCGTACAATTGCAATTGATACTGGCAGTCTCGAGTACAGTTGAGGTAGGCGGAATTCGTGGTGTAGCGGTGAAATGCTTAGATATCACGAAGAACTCCGACTGCGAAGGCAGCATACTAAACTATAACTGACACTGAAGCACGAAAGCGTGGGGATCAAACAGGATTAGATACCCT
+
9CF@CFEGGDFEG<FGGGGG8FC78@7@,CFFFFCEEF<F8E:<FFCGGG7ADF,FG,@FC,:,,,8B7::>:CECF9FEG9CEGGG9FEEDF=CCF9?,B7F4=:BEF9E,==7@8E?A,BEFD@@FGF,C<,,8E7+?F<FC+DFGGGG9F8+9#@B7<FG<:+<CCGF;C7F=DFE>>8:>0#/6>7<<#@=:B=F<#F:F<@BF#;>>F/GFGCEFE,*@?CFBGF@C?F<=79FE$;AA;@CF8+577FAA,.CF7?D4A,FB<CGFAGGGFA,GGGFEA,CF44+GE?E94?9,EECFGGGFCE9FGFE7FD7DGGGGEGFA,FFF9EDFE9E9GE@,F<:FFGGFFF:F>CCCCF@FFF@FFFAE;,FFEAFF<@CCCFGCE9F@<GECE8GGGGECEF7GGGGGFC@,F9F<GDEAFC@<D<GCCCCA
@QJ 320
TGGGGTATATTGCACAATGGGGGAAACCCTGATGCAGCGACGCCGCGTGGAGGAAGAAGGTCTTCGGATTGTAAACTCCTGTTGTTGGGGAAGATAATGACGGTACCCAACAAGGAAGTGACGGCTAACTACGTGCCAGCAGCCGCGGTAAAACGTAGGTCACAAGCGTTGTCCGGAATTACTGGGTGTAAAGGGAGCGCAGGCGGGAAGACAAGTTGGAAGTGAAATCTATGGGCTCAACCCATAAACTGCTTACAAAACTGTTTTTCTTGAGTAGTGCAGAGGCAGGCGGAATTCCCGGTGTAGCGGTGGAATGCGTAGATATCGGGAGGAACACCAGTGGCGAAGGCGGCCTACTGGGCACCAACTGACGCTGAGGCTCGAAAGTGTGGGTAGCAAACAGGATTAGATACCCT
+
GGGGGGGGFFGGGGGGGGGGGDGGGGGGGGGGGGGGGGFGGGGGGGGGGGGGGGGGGGGGGGGGGGGGGGGGGGGGGGGGGGGGGGGGGGGGGGGGG<CFGGGGFGFFGGGGGGGGGGGGGGDEGGGGFGGGGGGGGGGGGGFGGGGGGGGGGGGGGGGC7GGGGGGGGGGGGGGGGGGGGG>GFGGFFGGGGGGGGGGFCGEGGGGGFFFGGFGGGGFGGGGGGGGFGGGGGGGGGGGGGGGGGGGGFGGGEFFCGGGGFDGCFGGDGGFGGGGGGCGGGGFGFCGGFEEGGFCEGGGGGGGGGGGGGGGGGGGGGGGGGGGGGGGGGGGGGGGGGGGGGGGGGGGGGDFGGGFGGGGGGGGFCGGGGGGGGGGGGGGGGGGGGGGGGFGGGGGGGGGGGGGGGGGGGGGCCCCC
@QJ 321
TGGGGAATATTGCACAATGGGGGAAACCCTGATGCAGCGACGCCGCGTGAGCGAAGAAGTATTTCGGTATGTAAAGCTCTATCAGCAGGGAAGATAATGACGGTACCTGACTAAGAAGCCCCGGCTAACTACGTGCCAGCAGCCGCGGTAATACGTAGGGGGCAAGCGTTATCCGGATTTACTGGGTGTAAAGGGAGCGTAGACGGCAAGGCAAGTCTGATGTGAAAACCCAGGGCTTAACCCTGGGACTGCATTGGAAACTGTCTGGCTCGAGTGCCGGAGAGGTAAGCGGAATTCCTAGTGTAGCGGTGAAATGCGTAGATATTAGGAAGAACACCAGTGGCGAAGGCGGCTTACTGGACGGTAACTGACGTTGAGGCTCGAAAGCGTGGGGAGCAAACAGGATTAGATACCCT
+
GGGFGGGGGGGGGGGGGGGGGGGEFGGGGGGGGGGGFFFGGGGGGGGGGGGGGGGGEGGFGGGFGGGG,FFFGGGGGGGGGGGGGGGFGGGGGGGBFCFFGGGGGGCDDED9FDFGGFGGFGFGGGCG=FGGGGGGGGEF<FFGDFGG7FGFGG?AF7CFGGDGFGGGGDGGGGGGGDGGCCFFFGGFBEEFFGG5;CFGGGGGGGCGGFFCGFECCFGGGGFFFCBAGGGGGFCCGGGGGGGGDGGGGGGFFGGFGFGGGGGFCFDF?GFGGGGGGGFGGGGGGGGGGGEAFCFCGGGFGGGGGGGGFGGGGGCGFGFCGGGE9GGGGGGGGFCGGGFGGGGGGGGGGGGGGGGGGGCGGGGGGGGGGGGGGGGGGGGGGGGGGGGGGGGGGFGGGGGGGGGGGGGGGGGCCCCC
@QJ 322
TAGGGAGTATTTGGCAATGGGGGAAACCCTGACCGAGCAACGCCGCGTGTGCGATGGAGTCCCTCAGGGACGTGAAGCACTGTGGGGGGCCGCCAAACGGGCGGGCAGGAAATGGCTCGTACCCGAGGAGCCCCCTAGAAAGCGACTGCTAACCACGTGCCAGCAGCAGCGGTAATACGTGGGTAGCAAGCGTTATCCGGAATCATTGGGCGTGAAGAGTGAGCAGGCGGTCCGGGAAGTCCGCGGTGAAATGAGGGGGCTAAACCCCCGCAGGCCGCGGAGACTTCCGGTCTGGGGTGCGGGAGAGGCGGACGGAACTCCGCGTGTAGCGGTGAAATGCACTGATACCCGGAAGAACACCGGTGGCGAAGGCGGTCCGCCAGACCGATACCGACGCTCAGTCACGAAAGCGTGGGGAGCAAATAGGATTAGATACCCT
+
GFGFGFGGGGGGGFCGGGGFGGGGGGF@FGGG,FFFGGGFCFFGDGGGG?FEBFCC7EFFGFF,<CFC=CFE@CGGGGFFCCEFA+FGGC:FE@CFG<7F7*CFGG>*:C,:,,,2,,1:**5+211*8/;8C588*@CC<CCECE*8C7CFCED51/;C;?CFFGG62*1:*1C+3<5388>87;8C988;;C8:9<EGEG59?<E7C>*:88*;<:C+09CE+2A*/:?:8?E55CEF9C88>E9C8<7E:+CFDDF*.&C0C*;?>CCCE<=*=4:<@,<<=*:ECCGFC>F>GFF@,7FFGGFCCCFCED9CC37::7:GFGE@=F?FAFCGDDB<<,,EFF@7++AGGGCGEGGECGF@GGGGGGGGGFC:>E@GGF@@GFE,FFDDGGGFCGCEF;,6:GFF@FCGGGGGGGGGGEE9FAFGGGGGGFCCCCC
@QJ 323
TGGGGAATATTGCACAATGGGGGAAACCCTGATGCAGCGACGCCGCGTGAGCGAAGAAGTATTTCGGTATGTAAAGCTCTATCAGCAGGGAAGATAATGACGGTACCTGACTAAGAAGCCCCGGCTAACTACGTGCCAGCAGCCGCGGTAATACGTAGGGGGCAAGCGTTATCCGGATTTACTGGGGGTAAAGGGAGCGGAGACGGCAAGGCAAGTCTGATGTGAAAACCCAGGGCTTAACCCTGGGACTGCATTGGAAACTGTCTGGCTCGAGTGCCGGAGAGGTAAGCGGAATTCCTAGTGTAGCGGTGAAATGCGTAGATATTAGGAAGAACACCAGTGGCGAAGGCGGCTTACTGGACGGTAACTGACGTTGAGGCTCGAAAGCGTGGGGAGCAAACAGGATTAGATACCCT
+
GGGCEECFFFEFGGGGGGGG?CGGEGCDFGGGGGCFGGCFG7FFGGGFGGGGGGGGGGGEC?<?<DCCFF?FFGE<CFGGFGAEFGEGDDFGGG9FDFGGFCECG7DF,DDAFFCEFFC,BCC:C+8,@CCFG7@FFGGFFGG7E:FFE<93@FF,?FCC=EGGCF#:31=::<FFC:FCBF,EFF7FF;CCGFG5>CC#C:C0FCCF>AFEEFF:GFFFFG4F:CB:@FCFCGFFCGFGGFFGFCFCCGGGGECFGGFC<FCDGCDC+.>FGEF?FFE:CEFF8FGGGFAFFFFGGF?GGGGGGGGGGGGGGGGGFGGFFEAGFE<GGGGGFGGFFGGGDEGGGGGGFCGGFC,CGGDEFFEGGFFFEGFGF8GGGGGGGGGGGGGFGGDGGGGGGFGGGGGGGGGGGFFCCCCC
@QJ 324
TGGGGAATATTGCACAATGGGGGAAACCCTGATGCAGCGACGCCGCGTGGAGGAAGAAGGTCTTCGGATTGTAAACTCCTGTTGTTGAGGAAGATAATGACGGTACTCAACAAGGAAGTGACGGCTAACTACGTGCCAGCAGCCGCGGTAAAACGTAGGTCACAAGCGTTGTCCGGAATTACTGGGTGTAAAGGGAGCGCAGGCGGGAAGACAAGTTGGAAGTGAAATCCATGGGCTCAACCCATGAACTGCTTTCAAAACTGTTTTTCTTGAGTAGTGCAGAGGTAGGCGGAATTCCCGGTGTAGCGGTGGAATGCGTAGATATCGGGAGGAACACCAGTGGCGAAGGCGGCCTACTGGGCACCAACTGACGCTGAGGCTCGAAAGTGTGGGTAGCAAACAGGATTAGATACCCT
+
GGGGGEGGGGGGGGGGGGGGGGGGGGGGGGGGGGGGGGGGGGGGGGGGGGGGGGGGGFGGGGGGGGGGGGGGGGGGGGCEFFFGGGGGGGGGGGGGGGGFGEFFGEGGGGGGGGGGGGDFBFGDGFGFFGGGGGGGGGGGG?7=C>FGFDGGGGGGGGGGGGGGFEGGGGDFFFGGGGFGGGGGGGGGCGGGGGGGGGGECGGCGGGFCE8EGFFGGFGFFGGFGGFF@GGGGGFCGGGGFFGGGGF>FGGGGGGFGGGGGGGGGFGGFGGGFGGGGGGGDGGGGGGGGGGGGGGGGGDFGGGGGGGGGGGGGGGGGGGGGGGGGGGGGGGGGGFGGGGGGGDGFGGGGGGGGGFGGFFGGGGGGFGGGGGGGFGGGGGGGGGGGGGGGGGGGGGGGGGGGGGGFDFGGGGC@CBA
@QJ 325
TGGGGAATATTGCACAATGGGGGAAACCCTGATGCAGCGACGCCGCGTGAGTGAAGAAGTATTTCGGTATGTAAAGCTCTATCAGCAGGGAAGAAAATGACGGTAACTGACTAAGAAGCCCCGGCTAACTACGTGCCAGCAGCCGCGGTAATACGTAGGGGGCAAGCGTTATCCGGATTTACTGGGTGTAAAGGGAGCGCAGACGGCTAAGCAAGTCAGAAGTGAAAGGCTGGGGCTCAACCCCGGGACTGCTTTTGAAACTGTTTGGCTAGAGTGCTGGAGAGGTAAGCGGAATTCCTAGTGTAGCGGTGAAATGCGTAGATATTAGGAGGAACACCAGTGGCGAAGGCGGCTTACTGGACAGTAACTGACGTTGAGGCTCGAAAGCGTGGGGAGCAAACAGGGTTAGATACCCT
+
FGGGGCCFCDGGCFEGGGGG8FGGCFFGGGGGGGAFBFFEFGGGGGGBFGGGFFEFFF?FDGCFGGG7FGGGGGGGGAEF5EEGFFGEFCF?FEFG<EEFGCCCF7,<<?=E,==B9D@F@9E@:-EG?,>BF@F@FDGGG<FF>FEG<7C?>->%4@F)GE7=<=DFFGEGF<<FFEG#;8?F?E,>6F@FCEC:*C9CEC?9CB;;@@?CFFC@97<@@FFFAFFF8@GGFFFFGEF@:C=FFFDC#FGGG<EGGGFE/EB=6>2FE?FFCGGGF:EAEEFFFEEF>GFFGFFGEFFGGGGGGGGGGGGFB,GGGECE<A9GGGFCDFGFGGGGFFFGGGGGGGGGGDGGGGGGGGGEFEAGFFGGGGCGGGFGGEDGFGGGGGGGGGGGGGGGGGGGGGFFFGGGFFGCCCCC
@QJ 326
TGGGGAATATTGCACAATGGGGGAAACCCTGATGCAGCGACGCCGCGTGGAGGAAGAAGGTCTTCGGATTGTAAACTCCTGTTGTTGAGGAAGATAATGACGGTACTCAACAAGGAAGTGACGGCTAACTACGGGCCAGCAGCCGCGGTAAAACGTAGGTCACAAGCGTTGTCCGGAATTACTGGGTGTAAAGGGAGCGCAGGCGGGAAGACAAGTTGGAAGTGAAATCCATGGGCTCAACCCATGAACTGCTTTCAAAACTGTTTTTCTTGAGTAGTGCAGAGGTAGGCGGAATTCCCGGTGTAGCGGTGGAATGCGTAGATATCGGGAGGAACACCAGTGGCGAAGGCGGCCTACTGGGCACCAACTGACGCTGAGGCTCGAAAGTGTGGGTAGCAAACAGGATTAGATACCCT
+
GGGGGEGGGGGGGGGGGGG<@FGGGGGGGGGGGGGAAFEGGGGG:FGGGGGGGGGGGGGGGGGGFGGGG>EGGGGGGGGGGGGGGGGGGGGGGGGGGGF9FG@FGGDFGGGGG@><FGFGFFCFEGGFGGGG7%@FDEFFGF7FECFGFGGGGCFDBG@DFFFG9CFGFF>:BCFF7FCC?FFGFFCC<GGGGGE@EDFCDGGGFGG:BC?CGFGGGFGGFFEGGFCFGFFEEGF;<EGGFD;C5=GGGGGGFCF<FGFFGFB42/DCFD9FFFGFFGGDGGGGGGGGGFFFCFGGGGGGGGF@>EGGGGGGGGGGGGGGGGFC7@,GGGGFGGGGGGGGGGGGGGGGGGGGFGFCGGF<C@@E<GGGGF@GFFFCGGGGDGGGGFGGGGGGGGGGGGGGGGGGGGGGGGGCCCCC
@QJ 327
TGGGGAATATTGCACAATGGGGGAAACCCTGATGCAGCGACGCCGCGTGAGTGAAGAAGTATTTCGGTATGTAAAACTCGATCAGCAGGGAAGAAACTGACGGTACCTGACTAAGAAGCCCCGGCTAACTACGTGCAAGCAGACGCGGTAATAAGTCGGGGGCAAGCGTTAGACGGATTTACTGGGTGTAAAGGGAGCGTAGACGGCTAAGCAAGTCAGAATTGAAAGGCTGGGGCTCAACCCCGTGAATGCTTTTGAAACTGTTTGGCTAGAGTGCTGGAGAGGTAAGCGGAATTCCTAGTGTAGCGGTGAAATGCGTAGATATTAGGAGGAACACCAGTGGCGAAGGCGGCTTACTGGACAGTAACTGACGTTGAGGCTCGAAAGCGTGGGGAGCAAACAGGGTTAGATACCCT
+
EEFFG@@EFGGFGGFGGGGFCECEEGDFGDC?FFFGGGGFGG7FF@:+8FFEEFGG,EEFD9CFFFC7ED@EEFG,,9,4B,4F9E,,C=FE7EBE,,5EFEE@D:,9B,,,BDFFEE8F+>>7++8BDCC,:BFD+EC@FF,8CFDCCE8,F,,@,>CE7CF>@CFC<<<#3?F'1<=><EF@<<E>:@EEFF)FG02#61:@CF>8><;0@5;@69F>'0AB;9GGDC@@D88C:+>+>>3,,,,,,>CDGCGFFFC,=A+,,E<FEFFA@:,8FC>GFGGFBC:C=?CFFEE,8EFD8FFCFCDGGFFB:=,GGFGGGGGGGGGGFEE9@C:,,F8GF@B,@GGGGDGGGFCFEGFFFC,,E@EEEFGGFGGGGGGEF>FGEFCGGFFC,E9F@E,GGGGFEGEGGGGCCCCC
@QJ 328
TGGGGGATATTGCGCAATGGGGGAAACCCTGACGCAGCAACGCCGCGTGAAGGATGAAGGTTTTCGGATTGTAAACTTCTTTTATTTAGGACGAACAATGACGGTACTAAATGAATAAGCTCCGGCTAACTACGTGCCAGCAGCCGCGGTAATACGTAGGGAGCAAGCGTTATCCGGATTTACTGGGTGTAAAGGGTGCGTAGGCGGCTTGGTAAGTCAGAGGTGAAATGTATGGGCTCAACCCATGCACTGCATTTGAAACTATTGAGCTTGAGTGAAGTAGAGGTAGGCGGAATTCCCTGTGTAGCGGTGAAATGCGTAGAGATAGGGAGGAACACCAGTGGCGAAGGCGGCCTACTGGGCTTTAACTGACGCTGAGGCACGAAAGCGTGGGTAGCAAACAGGATTAGATACCCT
+
GGGGGGGGGGGGGDGGGGGGGGGGGGGGGFGGGGGGGGGGGDEGGGGGGGGGGGGGGGGGGGG7FGGGGGGGGGGGGGGGGGGGGGGGGGGGGGGGGGGGG9BFGGGGGFFCCBDFFGGGGDGEE7FEGGGEGF>@FGF7>FFFGGGGGFCFFFGGGGGGGGGC@FFFGE@FGGGGGGCFGGCGGGGFFFGGGGFGGGEGEGGGCEGGGFEGEF@GGG@FG#1<GGGCD@CFGFGGGGGGGF>CDFG/FFFFECCFCFFECDFCAGGFGGGGGFFGFGFFGFFGGGGGGGGFGGGCFGGGFGGGGGG>GGGGGGGGGFGFGGDGGGGGFE9FFFDCFGGGGGGGGGGGGGGGGGGFGGGGGGGGGGGGGGGGGGFGGGGGGGGGGGGFDDGGFGGGGGGGGGGGGGGGGGGGCCCCC
@QJ 329
TAGGGAGTATTTGGCAATGGGGGAAACCCTGACCGAGCAACGCCGCGTGTGCGATGGAGTCCCTCAGGGACGTTAATCACTTTGGGGGGCCGCCAAACGGGCGGGCAGGAAATGGCCCGTCCCCGAGGAGCCCCCTAGAAAGCGACTGCTACCCACGTGCCAGCAGCAGCGGTAATACGTGGGTCGCAAGCGTTATCCGGAATCATTGGGGGTAAAGAGTGAGCAGGCGGTCCGGGAGGTCCGCGGTGAAATGCGGGGGCTCAACCCCCGCAGGCCGCGGATACTTCCGGTCTGGGGTGCGGGAGAGGCGGACGGAACTCCGCGTGTAGCGGTGAAATGCACTGATACGCGGAAGAACACCGGTGGCGAAGGCGGTCCGCCAGACCGATACCGACGCTCAGTCACGAAAGCGTGGGGAGCAAATAGGATTAGATACCCT
+
FFGEGGGFGFGCCCFGGG9FDFFEGFGGGGGGGGDGCFFGGGGGGGGGGFFGEGGG7FGGFFDAFCE<F7FFC+BF9EGCF,?F,+8CECECFGCEGFGD7:F<585>CEC??@?EG5?CGG**18CC**;/CCEEC>E@GGGGCGEEFFC,2AF:88E>5<EFDFG@9;EC=<;C<<C<EF?1(?CE2?;?C::28@C5CG>F7C)FFC,B@CC<C7>6C87C;DC8ECCC*C;C5:<8*:<AGGF9FGECECCGGC<3,*GEE>7CEFGGGF8CFFFCFGGF<<B7GGGF@GF>GGGGFGFFCCCGFGGGGGGGFCGGFF7GGGGGGDGGGGCGGGGGGFAF>GF>GCGGFCGFGGGGGGGGGGGGGGGGGGFFEFGGGGGGGGGCGGGGGGGGGFDGFADFGGGGGGGGGGGGGFGGGGFFGGGGGGGGGGCCCCC
@QJ 330
TGGGGAATATTGCACAATGGAGTAAACTCTGATGCCGCGACGCCGCGTGAGTGAAGCAGTAGTTCGCTATGTAAAGCTCTATCAGCAGGGAAGATAGTGACGGTACCTGACTAAGAAGCTCCGGCTAAATACGTGCCAGCAGCCGCGGTAATACGTATGGAGCAAGCGTTATCCGGATTTACGGGGTGTAAAGGGAGTGTAGGTGGCCAGGCAAGTCAGAAGTGAAAGCCCGGGGCTCAACCCCGGGACTGCGTTTGAAACTGCAGGGCTAGAGTGCAGGAGGGGCAAGTGGAATTCCTAGTGTAGCGGTGAAAGGCGTAGATATTAGGAGGAACACCAGTGGCGAAGGCGGCTTGCTGGACTGTAACTGACACTGAGGCTCGAAAGCGTGGGGAGCAAACAGGATTAGATACCCT
+
,;6@CFFFGGGFCCCC,;C,F86<ECCFFC<FF,6,@7C:F@+@B7B:CFE9FEGG,CA-ECFFFEGGFGGGGGFAEFBFFEEGGCEFF:DFE,,<<5EEGEGCF=<?ECFFG9FCGFFCGGGGGDCGDFEFF<D>7=7>@BCFGGGG:GGGGGFAD6@:;03>FFGF>4*/BCG>9<FGCC#EFF#C@:?<7C:>:<F:BCBC>FA.;FCGGGC@<:@<<=<D8:C7*0@E<CF>ECCFG>CEFA,F?C<?$>BC;A,?FE?3FFCFC1CEBDEEAAEGF=A4?BCFGEFCBE9<FE@AEFC>4F499FFE@A+EDCCEB;@FFEE@C,DAC:,C,,<@6C:,F@8:7GGGCFEF,C666<,C9EDF<EECEEFE@@B<@BDCBEC>GFFDFCCFGGGGFFGGGGGGFGEC@@CC
@QJ 331
TAGGGAATCTTCGGCAATGGGGGCAACCCTGACCGAGCAACGCCGCGTGAGTGAAGAAGGTTTTCGGATCGTAAAGCTCTGTTGTAAGTCAAGAGCGAGTGTGAGAGTGGAAAGTTCACACTGTGACGGTAGCTTACCAGAAAGGGACGGCTAACTACGTGCCAGCAGCCGCGGTAATACGTAGGTCCCGAGCGTTGTCCGGATTTATTGGGCGTAAAGCGAGCGCAGGCGGTTTGATAAGTCTGAAGTTAAAGGCTGTGGCTCAACCATAGTTCGCTTTGGAAACTGTCAAACTTGAGTGCAGAAGGGGAGAGTGGAATTCCATGTGTAGCGGTGAAATGCGTAGATATATGGAGGAACACCGGTGGCGAAAGCGGCTCTCTGGTCTGTAACTGACGCTGAGGCTCGAAAGCGTGGGGAGCGAACAGGATTAGATACCCT
+
GGGAEFGFDGCGGGGGGGGGGGGGGGGFEGGGGGGGGGGGGGGGGGGCGGGDFGFGGGGG=FGGGGGGGGGGGGGFGFGGGGGGGGGGGGGGGGGFGGGGGFFGGFFGGGGGGGGGGFGGGGGFF<,F:BBGGFGGFCFGGGGGFFFFGGG;GGGCGFGG7>FFFFGGFGE<BF:EEA8<EFGGG,:FECEF8CGFEFC9CGEGGFCFCFF8>C:CA8DEEE<::CEGGCEG:CFFCCCCC>CCF:;CFEFFEGFCGF@:<CCFDFFGB=<:CGE>>%GGGGGFEFEGGFGGGFFB8AGGGGGGGGF8GGGGGGGGFCGGFGGGGGGGGCGDGGGGFGCGGGFFCGGFBAGGGGGGGGGGFEGDGGGGGGGEGGGGGFE:GGGGGGGGGGGGGGGGGGGGGFCGGGDGGGEEGGGGGGGGGDGGGGGFGGGFGGGGCCCCC
@QJ 332
TGGGGAATATTGCACAATGGGGGAAACCCTGATGCAGCGACGCCGCGTGGAGGAAGAAGGTCTTCGGATTGTAAACTCCTGTTGTTGAGGAAGATAATGACGGTACTCAACAAGGAAGTGACGGCTAACTACGTTCCAGCGGCCGCGGTAAAACGTAGGTCACAAGCGTTGTCCGGAATTACTGGGTGTAAAGGGAGCGCAGGCGGGAAGACAAGTTGGAAGTGAAATCCATGGGCTCAACCCATGAACTGCTTCCAAAACTGTTTTTCTTGAGTAGTGCAGAGGTAGGCGGAATTCCCGGTGTAGCGGTGGAATGCGTAGATATCGGGAGGAACGCAAGTGGCGAAGGCGGCCTACTGGGCACCAACTGACGTTGAGGCTCGAAAGCGTGGGGAGCAAACAGGATTAGATACCCT
+
EFG?FEGGGGGGGGGGGGGGGGGGGGGGGGGGGGGGGGFGGGGGGGDCF7CEFGGGGGGGGGGGGGGFFEGEGGGGGGGGGGGFGGGGCEFGFGGGGGGGGGGC?FGGGFFGGGFFGGGFFFGGG2G>GGGGCG,CFGFGDFFGGGGGGGGGGGGGGGGG=GGGGGGGGGGGGG>9GGGGFGGGGGGGGGGCGGGFEEEGGDE5?EGEGEFFGFDFAFGGGGGGFGGGGGFGFDFGG7GGGGGGGGGGGGFG@CEEFCC@FFGGFFGD>.GFGGFGGFDFGGFGGE:7GFGDGGGFCGEGGGGFB@7FGGGF@EGGGGGGGGECEGGFGGGGGGFFE,GGFCCDGGGGEF@E9FGGGGFGF8CFFGGDGGGGGEDGGGF@GCGGGGGGGGGGGGGGGGFGGGGGGGGGGGGCCCCC
@QJ 333
TGAGGAATATTGATCAATGGGCGCAAGCCTGAACCAGCCAAGTAGCGTGAGGGAAGACTGCCCTATGGGTTGTAAACCTCTTTTGTGCGGGGATAAAGTGTGGGACGTGTCCCATATTGCAGGTACCGCACGAATAAGGACCGGCTAATTCCGTGCCAGCAGCCGCGGTAGTACGGAAGGTCCGGGCGTTATCCGGATTTATTGGGTTTAAAGGGAGCGCAGACGGGTCGTTAAGTCAGCTGTGAAAGTTTGGGGCTCAACCTTAAAATTGCAGTTGATACTGGCGGCCTTGAGTGCGGTTGAGGTGTGCGGAATTCGTGGTGTAGCGGTGAAATGCTTAGATATCACGAAGAACTCCGATTGCGAAGGCAGCACACTAAGCCGTAACTGACGTTCATGCTCGAAAGTGTGGGTATCAAACAGGATTAGATACCCT
+
FGGGGGGGGFGGGGGGGGGGGGGGGGFGGGGGGGGGGGGGGGGGGGGGGGGGGGGGFGGGGGGGGGFGGGGGGFGGGGGGGGGG9F8?FDGGGGGFGGFGDGGDGGGGGGGGGGGFFDGGGGGGGGGDFGGGGCFGGGGGBFEGGGGGGFFG83>CFFG@GGFFGGGGCFEF??FEEEFGFGF:@=CCFFGCFG?G;GGGGGGGGGGDEGGGGGGGGEE=?EGG@GEDGGEGEGBC<>FFEGGG>FFCCGFGCGGGF>ECGGGFGGGGGGFGGGFDDFGGFGGGGFDGFCGECCGGGGGGFGGGFGGEGFGGGGGFGGFGGGGGGGGGGGGGGGGGGGGGGGGGGDEGGGGGGGGGGGFB+GGGGGGGGGGGGGGGGGGDGEEFGGGGGGGGGGGGGGEGFGGGFGGGGGGFGGGGGGGGGGGGGGGFCGGCCCCC
@QJ 334
TGGGGGATATTGCACAATGGGGGAAACCCTGATGCAGCGACGCCGCGTGGAGGAAGAAGGTTTTCGGATTGTAAACTCCTGTCGTTAGGGACGATAATGACGGTACCTAACAAGAACGCACCGGCTAACTACGTGCCAGCAGCCGCGGTAAAACGTAGGGTGCAAGCGTTGTCCGGAATTACTGGGTGTAAAGGGAGCGCAGGCGGGAAGACAAGTTGGAAGTGAAAACCATGGGCTCAACCCATGAATTGCTTTCAAAACTGTTTTTCTTGAGTAGTGCAGAGGTAGATGGAATTCCCGGTGTAGCGGTGGAATGCGGAGATATCGGGAGGGACACCAGTGGCGAAGGCGGTCTACTGGGCACCAACTGACGCTGAGGCTCGAAAGCATGGGTAGCAAACAGGATTAGAGACCCT
+
FGGFE>@@FGGGCFGG8,C,6@EGCCGG7FF,CFCC<EC:@:FE7@FB=CB=CFGGFG8FGGGGGGG@FGFFFG9FGCFG<EFDFCF7=FC7+@CF=D,,8CFGGGFAFF?<D@FF,@FCEFGGGEG8FFGG*@>FFGC7DDFF<GGGGBEFFFEFGGGGGDEGFFGCFF:<FFEFG2<CCEFGG=GECFGGGGGCEGE>>EEEGCCFF:;8EGGGGCF9GEFGFFGCD#F7FCFDGEGFCFDFFGF=@C8,1CBCDFFGGFF@G<GFF@FFGGGGGGGGGGGF9FFGF9FGFF:EFC7GGGGGGF@FC,,DFGEGCC,DGF@+:C:GF<?GGFE6-8EGGEEGGCGEEFDF9GGGF8ECAF@<9FGDFCF@CFEGFEEE,GFGGEF?GEFDFCGFFCGFF<C,9GGGGFCC88C@
@QJ 335
TGGGGAATATTGCACAATGGGGGAAACCCTGATGCAGCGACGCCGCGTGAGTGAAGAAGTATTTCGGTATGTAAAGCTCTATCAGCAGGGAAGATAATGACGGTACCTGACTAAGAAGCACCGGCTAAATACGTGCCAGCAGCCGCGGTAATACGTATGGTGCAAGCGTTATCCGGATTTACTGGGTGTAAAGGGAGCGCAGGCGGCGCGGCAAGTCTGATGTGAAAGCCCGGGGCTCAACCCCGGTACTGCATTGGAAACTGTCGTACTAGAGTGTCGGAGGGGGAAGCGGAATTCCTAGTGTAGCGGTGAAATGCGTGGATATTAGGAGGAACACCAGTGGCGAAGGCGGCTTACTGGACGATAACTGACGCTGAGGCTCGAAAGCGTGGGGAGCAAACAGGATTAGATACCCT
+
GGGFGGGGGGGFGGGGGFGGFGGGGGGGGGFGGGGGGGGGGGGGGGGFGGGGGGGCFFFGGGFGGGGEG@EGGGGGGGGGGGGGFFGGGGGFGGGFGGGGGGGGGG9?FGGGGGDFGGGGGGDFEGGGGGGGGGGGGGGGGFG7EGEECC>;D=8,DFF:3AFGEEGE:CEFGGEEDEGGFG-G?FGGFEG@FEFC7CFDGGGGGEGG*AFGGGGF?9FFGGFFGGGGGGFCFEE<GGGGFFG<FFCDEGGGGFFGGFDGGGGGGGFF>FGGGG@GDAEEGGFEEFCGFA9FF<?GECGGGGGGGGGGGGGFGDGGEGGGFGGGGFGGGGFFGGGGGGGGGGGDGCGGGGGGGGGGGGGGGGGFGGGGGGGGGGGGGGGGGDGGGGGGGGGGGGGGGGGGGGGGGGGGGGFCCCCC
@QJ 336
GGGGGAATATTGCACAATGGGCGCAAGCCTGATGCAGCGACGCCGCGTGAGGGATGGAGGCCTTCGGGTTGTAAACCTCTTTTATCGGGGAGCAAGCGAGAGTGAGTTTACCCGTTGAATAAGCACCGGCTAACTACGTGCCAGCAGCCGCGGTAATACGTAGGGTGCAAGCGTTATCCGGAATTATTGGGCGTAAAGGGCTCGTAGGCGGTTCGTCGCGTCCGGTGTGAAAGTCCATCGCTTAACGGTGGATCCGCGCCGGGTACGGGCGGGCTTGAGGGCGGTAGGGGAGACTGGAATTCCCGGTGTAACGGTGGAATGTGTAGATATCGGGAAGAACACCAATGGCGAAGGCAGGTCTCTGGGCCGTTACTGACGCTGAGGAGCGAAGCGTGGGGAGCGAACAGGATTAGATACCCT
+
,@+FFEECFDF<FGFGGGGGGGEGGGGGGGCGFDFGFGDFGGG:FDCFFEGGGD@FGGGG+>FGGGDDGGGEGGGGGFGGGGGGGGGGGD<:BFF8@FEGGGGGGGGFGGDFFG*CFG@CCF9FG,F*:EEEG?FFG?;>CCEFGGGFFDGGG58EFGFGGFEEGGG5EEFEE9CE:CEEGGGG6FG7+A5CEEDGCF?E;F8C;:8>EEGGGEG5::C:*5GGGGFGFGGGGGF<C:FEECF:=GGF11<=@ECGGGGEGFGG>GCGGGFD,$<==+>0CEGGFGECFFFC5,F9FEA+GGB7GGGGGGF7GGGFFF8GFFF9GGEEEDGGGGGGGEF@FFGGGGGGGFGGFC,CGGCFGGEFFF7CCGFFCGDGGGGGGGGFFF7GGGGGGGGFFGDGGGGGGGGFE9FGGFECCCCC
@QJ 337
TAGGGAGTATTTGGCAATGGGGGAAACCCTGACCGGGCAACGCCGCGTGTGCGATGGAGTCCCTCAGGGACGTGAAGCACTGTGGGGGGCCGCCAAACGGGCGGGCAGGAAATGGCCCGTCCCCGAGGAGCCCCTTAGAAAGCGACTGCTAACCACGTGCCAGCAGCAGCGGTAATACGTGGGTCGCAAGCGTTATCCGGAATCATTGGGCGTAAAGAGTGAGCAGGCGGTCCGGGAAGTCCGCGGTGAAATGCGGGGGCTCAACCCCCGCAGGCCGCGGATACTTCCGGTGTGGGGTGCGGGAGAGGCGGACGGAACTCCGCGTGTAGCGGTGAAATGCACTGATACGCGGAAGAACACCGGTGGCGAAGGCGGTCCGCCAGACCGATACCGACGCTCAGTCACGAAAGCGTGGGGAGCAAATAGGATTAGATACCCT
+
EGFGGGGGG9FFCGGGGGFGGGGGGGGFGFGGCFGGEEGGGGGDGDFGGGGG7CFCCFFGGFFGGEGGFGFGGGGGFGGGGGGDFFGDGGGEGGGGGGGGGGGGGG*;88FGGGGGGGGG>>CGD88CCCCEGGGGGFF79,8EGGGGF+<@6CFCECFDFG?@FFGCFDECEGC;<;@'BDGDEGGGGG2<CEC5CCECEE(?FF/?FC-8FCCF:EE:::GCFFFC:E>ECGGG:CDFCC87?F@CFC@CDCDGFC>8:3GCFC7:CB<*B<8443C<@FFB=1*CEF>*CGGGGCF7FGFFGCGFCGFEEGGFGFFEC@7GGGFCGGGGGGFCGFDFGGGGGGGFF7GGGGGDGFF:GGGEEGFEEGGEFCFDECDCCGGGGGGGGFDGGGGGGGGGGGGFFFGGGDGGGGGGFCFCFGGFCGGEE@9GGGCCACC
@QJ 338
TAGGGAGTATTTGGCAATGGGGGAAACCCTGACCGAGCAACGCCGCGTGTGCGATGGAGTCCCTCAGGGACGTGAAGCACTGTGGGGGGCCGCCAAACGGGCGGGCAGGAAATGGCCCGTCCCCGAGGAGCCCCCTAGAAAGCGACTGCTAACCACGTGCCAGCAGCAGCGGTAATACGTGGGTCGCAAGCGTTATCCGGAATCATTGGGCGTAAAGAGTGAGCAGGCGGTCCGGGAAGTCCGCGGTGAAATGCGGGGGCTCAACCCCCGCAGGCCGCGGATACTGCCGGTCTGGGGTGCGGGAGAGGCGGACGGAACTCCGCGTGTAGCGGTGAAATGCACTGATACGCGGAAGAACACCGGTGGCGAAGGCGGTCCGCCAGACCGATACCGACGCTCAGTCACGAAAGCGTGGGGAGCAAATAGGATTAGATACCCT
+
FGGGGCCGEGGGGGGGGGGGGGGGGGGGGGGGGGGGGGGGGGGGGGGGGGGGGGG?FFGFGGGGGGGFGGGGGFGGFGGGGGGGGGGG7CFDGGDGGGGGCGGGGGGGGGGGGGFC8CGGGGGGCGGDCEGGGGGGGGGGGGGGGGGGGGGFDCFFGFFGGGGGGGG>FGDD<GGGCFF<DEGGFG>CEDFEGG?FGGGD<CFG<CFFFF8FCEE:F9:FG?FGGGGE>C:CGGFED5DCFGGG?A/CFGE>GEGGFGC<3/?256CEBF3GGFDFF>GG>EGC4**GGGCCGEF7F:GGD@F@FEFE@GFFCGGGF>DC:C+GGGGGGGGGGGGGGE?,EAFGGEF7F>FGGGGGGCFECGGDGF7FCGFCGGFCCCGGGGGGEGGGGGE>GCGFFCGGGGFGFGGGGGGGGGGGGGGGGGGGGGGGFGGGGFBC?CC
@QJ 339
TGAGGAATATTGGTCAATGGGCGCAAGCCTGAACCAGCCAAGTAGCGTGAGGGAAGACTGCCCTATGGGTTGTAAACCTCTTTTGTGCGGGGATAAAGTGTGGGACGTGTCCCATATTGCAGGTACCGCACGAATAAGGACCGGCTAATTCCGTGCCAGCAGCCGCGGTAATACGGAAGGTCCGGGCGTTATCCGGATTTATTGGGTTTAAAGGGAGCGCAGGCCGTCCTTTAAGCGTGCTGTGAAATGCCGCGGCTCAACCGTGGCACTGCAGCGCGAACTGGAGGACTTGAGTACGCACGAGGTAGGCGGAATTCGTGGTGTAGCGGTGAAATGCTTAGATATCACGAAGAACTCCGATTGCGAAGGCAGCACACTAAGCCGTAACTGACGTTCATGCTCGAAAGTGTGGGTATCAAACAGGATTAGATACCCT
+
GGGGGFGGGGGGGGGGGGGGGGGGGGGGGGGGGGGGGGGGGGGGGGGGGGGGGDGGGGGGGGGGGGFAFGGGGGGGGGGGGGGGFGGGGEEGGGGGGGGGGGGGGGCF@GGGGGGGGGGGGGGFGGGDGGGDGGGGGC9FFFGGGGEGGGGGGGGGGGGGGGGGGGGGGGGF<FGECFGGGGGGGGGGGGGGGGGE:GGGFGGGGGGGGGFFFGGGGDGGGFCGGGGGGGGGGFGGGGDCGGGGFFGFGGFF>GGGDDFFGGGDGGGFCDGDGGFFFGGGFGGGGFGGFFGGGGGFCC4=EGFFGGGGGGGFGGGGGGGGGGGGGGFFGGGGGGGFCDGGGGGFCGGGGGGGGGGEGGGGGGGGGGGGGGGGFF9GGGGGGGDGGGGGGDGGGGGFGGF<FDGGGGGGGGGGGGGGGGGGGGFFCGGGGFFC@CCC
@QJ 340
TAGGGAGTATTTGGCAATGGGGGAAACCCTGACCGAGCAACGCCGCGTGTGCGATGGAGTCCCTCAGGGACGTGAAGCACTGTGGGGGGCCGCCAAACGGGCGGGCAGGAAATGGCCCGTCCCCGAGGAGCCCCCTAGAAAGCGACTGCTAACCACGTGCCAGCAGCAGCGGTAATACGTGGGTCGCAAGCGTTATCCGGAATCATTGGGCGTAAAGAGTGAGCAGGCGGTCCGGGAAGTCCGCGGTGAAATGCGGGGGCTCAACCCCCGCAGGCCGCGGATACTTCCGGTCTGGGGTGCGGGAGAGGCGGACGGAACTCCGCGTGTAGCGGTGAAATGCACTGATACGCGGAAGAACACCGGTGGCGAAGGCGGTCCGCCAGACCGATACCGACGCTCAGTCACGAAAGCGTGGGGAGCAAATAGGATTAGATACCCT
+
FFGGGFFGGGGGGGGGGGGFGGGGGGGGGGGGGGGGGGGGGGGGGGGGGFFGGFGBGFGGFEGGGGG<FFGGGGGGGGGGGGGGGGGGGGGFGGGGGGEG>CGGDG*AE>CFGGG6@CEGGGGFEGGGGGGGGGGGGFE+CFGGGGGGGGGFGGGGGFGEFGFG?GG5CFCEEGEGGFEC=EDGGGGGGFGGGGCE99CDE?ECFGGGGGFGEGGGGEFFFEC8/GGGGGGGDFEEDGGGGGGGB@7?EF4@EGEGGEA8FDGCGGGG@FCGGGGDGGGFGFFFD*EGGFFFBDGECEGFFFFBGCGFCGGFGD=8GCGECFCGCGGGGGGGGGGGGGFAGFGGGDGGGGGGGGGGGGGGGGGGGGGGGGGGGGGGGGGGGGGGGGGGEFCCGGDFGGGGGFCGGGGGGGGGGGGGGGGGGGGGGGGGGGGGGGCCCCC
@QJ 341
TAGGGAGTATTTGGCAATGGGGGAAACCCTGACCGAGCAACGCCGCGTGTGCGATGGAGTCCCTCAGGGACGTGAAGCACTGTGGGGGGCCGCCAAACGGGCGGGCAGGAAATGGCCCGTCCCCGAGGAGCCCCCTAGAGAGCGACTGCTAACCACGTGCCAGCAGCAGCGGTAATACGTGGGTCGCAAGCGTTATCCGGAATCATTGGGCGTAAAGAGTGAGCAGGCGGTCCGGGAAGTCCGCGGTGAAATGCGGGGGCTCAACCCCCGCAGGCCGCGGATACTTCCGGTCTGGGGTGCGGGAGAGGCGGACGGAACTCCGCGTGTAGCGGTGAAATGCACTGATACGCGGAAGAACACCGGTGGCGAAGGCGGTCCGCCAGACCGATACCGACGCTCAGTCACGAAAGCGTGGGGAGCAAATAGGATTAGATACCCT
+
EFFFGFGGGEFGGGGGFGGGFGGGGGGGGGGGGGGGGGGGGGGGGEGGGGGGGFGGGGGGGFGFFFGGGGGFE:FGGFGGGGGGGGGGGG@EEGGGGGEGGGGDGGGGGGGGGGGGGGGGGGGFEGGGGGFGGGEG586+<AEGGGGGGDCA<ECFGFFCGCFG>F>=9BEDCFEGGEF?6EC8CEGCEGCEGDA5@FECE>;GFD#?CG3E:CFFG0;<F?FFFGD8CG::5GEE19EFG=GC8<'7CF=8<@GGGFB<:7E8ECCGEFDCC>:FCCFC1C@*=4**FFCGCGF5FCFCFFGCFFCGEGGFCGFGGDGGEF:GGGGGEGGFGGGFCFGFGCCGEGGGGGGGGGGGGGGGGGGGGGFGGDGGGGGGGGGGCGGGGEGFFGFEGGGGGGGGFGGGEGGFFEDGGGGGGGGGGFGGFGGGGGCFDF@@6B8
@QJ 342
TGGGGAATATTGCACAATGGGCGCAAGCCTGATGCAGCGACGCCGCGTGAGGGACGGAGGCCTTCGGGTTGTAAACCTCTTTTATCGGGGAGCAAGCGAGAGTGAGTTTACCCGTTGAATAAGCACCGGCTAACTACGTGCCAGCAGCCGCGGTAATACGTAGGGTGCAAGCGTTATCCGGAATTATTGGGCGTAAAGGGCTCGTAGGCGGTTCGTCGCGTCCGGTGTGAAAGTCCATCGCTTAACGGTGGATCCGCGCCGGGTACGGGCGGGCTTGAGTGCGGTAGGGGAGACTGGAATTCCCGGTGTAACGGTGGAATGTGTAGATAGCGGGAAGAACACCAATGGCGAAGGCAGGTCTCTGGGCCGTTACTGACGCTGAGGAGCGAAAGCGTGGGGAGCGAACAGGATTAGATACCCT
+
GGFFGGGGGGGGGGGGGGGGGGGGGFGFFGGGGGGGGGGGGGGGGGGGGGGGGGGG7CFEGGGGGGGGGGGGGGGEGCCGGGG9?EFGGGG7FFGGGGGGGEGDFFFGGGGFGGGGGFFGGGGGGGGGGGGGGGAFGGGC7F>8FCGGGEEGGCEGFFCFAFGGDBF<GFCCFGGEGGGEE;:CCF3CCFGGGGCEGGFCEEC?EEFGDEG:?CEG=C8CEDGEFCF?DCF<FFFECGFGEGGG8:FGDDF@FGFFDGGGGGGD>EGGGGFC<<=4GGGFFF9C+GCFGE,DFFAFFEFFBDECEAF@DGGGF?GGGGGGFCGGFF@C4+DGGGGGGGFGGGFGCCFC7FEFF<8GDFGGGFEGEGGGGGGGFGGGGGGGGGGGEEEGGGECGGGGGGGGGGGFGGGGEE,DGGGGC8CCC
@QJ 343
TGGGGAATATTGCACAATGGGGGAAACCCTGATGCAGCGACGCCGCGTGAGCGAAGAAGTATTTCGGTATGTAAAGCTCTATCAGCAGGGAAGAAAATGACGGTACCTGACTAAGAAGCACCGGCTAAATACGTGCCAGCAGCCGCGGTAATACGTATGGTGCAAGCGTTATCCGGATTTACTGGGTGTAAAGGGAGCGTAGGTGGCAAGGCAAGCCAGAAGTGAAAACCCGGGGCTCAACCGCGGGATTGCTTTTGGAACTGTCATGCTAGAGTGCAGGAGGGGTGAGCGGAATTCCTAGTGTAGCGGTGAAATGCGTAGATATTAGGAGGAACACCGGAGGCGAAGGCGGCTCACTGGACTGTAACTGACACTGAGGCTCGAAAGCGTGGGGAGCAAACAGGATTAGATACCCT
+
FFFGGGEGGFFGGGGGGGGFGGGGGGGGGFDGGGGGGGGGGGGGGGGGGGGGGCFGGGGCCFGGGGGEG?FGGGGGGFGGGGGGGGGGGG7FEGGGFGGGGGGGGGGGFGGGGGGGGGGGGG?<CFGGGG?GGGGGGGGGGGDGEDGGGGGEGGGGGGGGGGEGGGFGCFEGGGGGGDGGGGGGGGCFCFFFFGGGGGGGGGGGGFFCAFGGGDFGGGGFGG;9FFFFGEGGGEFCDFGGGGGGGEGGGGFGFGGGFCGGFGGFEGGGGCGGGGGGGGGGFGGGEDDEECGGFCGFGFCFDF@:GC>GGEFFF@,7GGFGGGFFFFFGGGGGGGGGEDGEGGF<GGGGGGFF9E@GGGGGGGGGGGGGGFECGGGGGGGGGDGGGGGGGGGGGGGGGGGGGGGGGGGGGGGCCCCA
@QJ 344
TAGGGAGTATTTGGCAATGGGGGAAACCCTGAGCGAGCAACGCCGCGTGTGCGATGGAGTCCCTCAGGGACGTGAAGCACTTTGGGGGGCCGCCAAACGGGCGGTCAGGAAATGGCCCGTCCCCGAGGAGCCCCCTAGAAAGCGCCTGCTCACCACGTGCCAGCAGCAGCGGTAATACGTGGGTCGCAAGCGTTATCCGGAATCATTGGGCGAAAAGAGTGAGCAGGCGGTCCGGGAAGTCCGCGGTGAAATGCGGGGGCCCAACCCCCGCAGGCCGCGGATACTTCCGGGCTGGGGTGCGGGAGAGGCGGACGGAACTCCGGGTGTAGCGGTGAAATGCACTGATACGCGGAAGAACACCGGTGGCGAAGGCGGTCCGCCAGACCGATACCGACGCTCAGTCACGAAAGCGTGGGGAGCAAATAGGATTAGATACCCT
+
GGFGGC:FFGGGFGGFGGGGGGGGGGFGGGGFEFFGGG:FFGEGGGGGGGFFCGGD=8FFGGGGGFGCGBFFGDGGFF<FG,E<E@CEGECC<CFGGF*CGG@C1?;8F:>?,,:8:8ECE>C***:8:*/;CE>ECF?F73:>5CEF5C:+3/<F8@EGC:+A*;C,28C*1*;CF7C98;88*:EC?ED>CC8:CC>C>:CCF:C;;ED9#8:)A:G/FCFE)DD>C:::E8C:71*+/1?/CC<9FC;3AFGEE87$#2?:CFGEDED5EFB2FGFB3;00:*>>B:>:F:>*@+7DFFFDGGGCCEFB7FAF@BFEFC,A<F@DGGGGGFGGGFGFFFGGEFFFGDGGGGGGGGGGFF@CDGGGGGGGGGFEF@?FCEGF7CGGEFC@GGGGGFCFFGDGFGGEGEGEFGGGGFFEGGGFGGGGFGGGFGC?CCC
@QJ 345
TAGGGAGTATTTGGCAATGGGGGAAACCCTGACCGAGCAACGCCGCGTGTGCGATGGAGTCCCTCAGGGACGTGAAGCACTGTGGGGGGCCGCCAAACGGGCGGGCAGGAAATGGCCCGTCCCCGAGGAGCCCCCTAGAAAGCGACTGCTAACCACGTGCCAGCAGCAGTGGTAATACGTGGGTCGCAAGCGTTATCCGGAATCATTGGGCGTAAAGAGTGAGCAGGCGGTCCGGGAAGTCCGCGGTGAAATGCGGGGGCTCAACCCCCGCAGGCCGCGGATACTTCCGGTCTGGGGTGCGGGAGAGGCGGACGGAACTCCGCGTGTAGCGGTGAAATGCACTGATACGCGGAAGAACACCGGTGGCGAAGGCGGTCCGCCAGACCGATACCGACGCTCAGTCACGAAAGCGTGGGGAGCAAATAGGATTAGATACCCT
+
GFGGGGGFFEFF9@AFGGGFGGGCEGFCFGFGCGGGGGGGGGGGGGGGGGGGGGGGGFGGFGEFGEGGF<<FFFGGFGGGGCGG8CFDCC:CE7FGFGDGGGGD5CEDEG6@<:@FG58E5EEGD5EGCCFCFG>C88<CFFFGCCEEGGFFGFG>EF5>@FGGGGG880CGEEFFFGEF*C9CFGE5ECGEGGE4EFEE5C?ECCC:FF88CEECF<EGGFG?EDDGGGEDGCEGC5939CGGFC9<C.CEGGEEC@DF3%:0CCC:>CC(CGGFGGGGFGGGG*<:CGDGGGGGGGGGFFDFGGGC+EEGGGGFB+GDGGEGCGGGGGGGGGGFE,C,FGGGGGGGEGGGGGGCGEGGEFGGFC,GGGGGGEEF:C??GCG@GGFGFGGGGGGGFGGFF<@FGGGDGGFCGGGGGGGFCGGGGGGF@GGGGFCCCCC
@QJ 346
TAGGGAGTATTTGGCAATGGGGGAAACCCTGACCGAGCAACGCCGCGTGTGCGATGGAGTCCCTCAGGGACATGAAGCACTGTGGGGGGCCGCCAAACGGGCGGGCAGGAAATGGCCCGTCCCCGAGGAGCCCCCTAGAAAGCGACTGCTAACCACGTGCCAGCAGCAGCGGTAATAAGTGGGTCGCAAGTGTTATCCGGAATCATTGGGGGTAAAGAGTGAGCAGGCGGTCCGGGAAGTCCGCGGTGAAATGCGGGGGCCCAACCCCCGCAGGCCGCGGAGACTTCCGGTCTGGGGTGCGGGAGAGGCGGACGGAACTCCGCGTGTAGCGGTGAAATGCACTGATACGCGGAAGAACACCGGTGGCGAAGGCGGTCCGCCAGACCGATACCGACGCTCAGTCACGAAAGCGTGGGGAGCAAATAGGATTAGATACCCT
+
GGGGGGGGGGGGGFGGGGGGGGGGGGGGGGGGGGGGGGGGGGGGGGDGEE<FEEFCEGFFFGGGGGEFGEGGGGFGFGFFGDFFGGGGDGGGGGGGGGGDEEGCEED?CCCFFCEGGGDEE8?CECGGGGGCFGGGGC?C@6CEGGGGGGFFFC+;5/;88EEGF8F0;FGGGGGGC7<++AFGDEEE589+<F?<F+;?;CGF?A+8<C#91<CFG#:,F=CFFCFC=C#C:CEED9;C:888C>/<FEFEC5GGGGC:8??**C5CDB7EDGC#=3E>3,C*<7<CFF>*CEGEC*GGE>@,GFGF7FCGGGDGF>+@7F@GGEFEC7GGGGGF5,<9DFGGCGGDGGGGGGGFDGEGGGGGGGGGGGGGGFGEGCGGGGEFFCGFECCGGGGGFGGGGGFGGGGGGGDGGGGGGGGGGGGGGGGFCFGGFFCBBBA
@QJ 347
TGGGGAATATTGCACAATGGGGGAAACCCTGATGCAGCGACGCCGCGTGAGTGAAGAAGTATTTCGGTATGTAAAGCTCTATCAGCAGGGAAGATAATGACGGTACCTGACTAAGAAGCCCCGGCTAACTACGTGCCAGCAGCCGCGGTAATACGTAGGGGGCAAGCGTTATCCGGATTTACTGGGTGTAAAGGGTGCGTAGGTGGCAAGGCAAGTCAGATGTGAAAGCCCGGGGCTCAGCCCCGGTACTGCATTTGAAACTGTCTAGCTAGAGTGCAGGAGAGGTAAGCGGAATTCCTAGTGTAGCGGTGAAATGCGTAGATATTAGGAGGAACACCAGTGGCGAAGGCGGCTTACTGGACTGTAACTGACACTGAGGCACGAAAGCGTGGGGAGCAAACAGGATTAGATACCCT
+
GGGGGGGGGGGGGGGGGGGGGGGGGGGGGGGGGGGGGGGGGGGGGGGGGGGFGGGGFGFFFGGGGGGGGDFGGGGEGDFGGFGGCGGGGDGGGGGGGGGGGGGGGGGFGGGGFGGGFFGGGGDFG6GGGGGGGGGGGGGGGGFGGGEGAGGGGGFBFFGGCCFGGGFGGGGGGGGGGDGFGGGGECB;=FGGFEGGGGGGGGFGGFGGGGFGGGGGGGGGGGGGGGGGGGGGGGGGGGCCGECGDGFEEGGGFDGGFFFFGGGFGFFGFFFGGFFGGGGFGGFED:GDGGGGGCFGEEFGGGGGGGGGGGGGGEGGGGGGGFGECGGGGGGGGFFDGGGG>GGGGGGGGGGGGGFGGGGGGGGGGGGGGGFCDGGFFCGGGGGGGGGGGGGGGFGGGGGGGGFGCGGGGGGCCCCC
@QJ 348
TAGGGAGTATTTGGCAATGGGGGAAACCCTGACCGAGCAACGCCGCGTGTGCGATGGAGTCCCTCAGGGACGTGAAGCACTGTGGGGGGCCGCCAAACGGGCGGGCAGGAAATGGCCCGTCCCCGAGGAGCCCCCTAGAAAGCGACTGCTAACCACGTGCCAGCAGCAGCGGTAATACGTGGGTCGCAAGCGTTATCCGGAATCATTGGGCGTAAAGAGTGAGCAGGCGGTCCGGGAAGTCCGCGGTGAAATGCGGGGGTTCAACCCCCGCAGGCCGCGGATACTTCCGGTCTGGGGTGCGGGAGAGGCGGACGGAACTCCGCGTGTAGCGGTGAAATGCACGGATACGCGGAAGAACACCGGTGGCGAAGGCGGTCCGCCAGACCGATACCGACGCTCAGTCACGAAAGCGTGGGGAGCAAATAGGATTAGATACCCT
+
DGGCEFGGGGGGGGGDGGGGGEGGGGGGGGGGDGGGGGGGGGFGG:FGGGGGGGGGDGGG?FGGGGGCECFGCDFGFFFGGGGGGDGGGGG<FGGGF@EGFEG78C?EDGCCEFGF6CCGGGGFGCED>EFGGGGEGGFGGGGGEEEGGGGG?GFCC8EFFFGFGGGGF@CGEGEFFGGFCCEEFFGC;8FDGE2*CEGGGC89CC&CFC;E8>EGGCC:?8=<CFGGEE>5EFEGG#::CDDGDGE@CG?DGEECC:B#,CGECGGGCF7C7EC7FCEEBGGGC7CCC<C@EGGDGEGEGGGGGEF@+EFF@FGGGFGGFE@GGGGGGGFAGGGGGFGFB@,B@GF7F:E?BFFEGEEGGFFCFF7GGGGGGGEFGC?FGCGGGGCCGEFCFF@,EFGGGDFFFFGFF@FF9GGGGGCGGGGGGGGGGFGGGGCCCCB
@QJ 349
TGGGGAATATTGGGCAATGGGCGCAAGCCTGACCCAGCAACGCCGCGTGAAGGAAGAAGGCTTTCGGGTTGTAAACTTCTTTTAAGAGGGAAGAGCAGAAGACTGTACCTCTAGAATAAGCCACGGCTAACTACGTGCCAGCAGCCGCGGTAATACGTAGGTGGCAAGCGTTGTCCGGATTTACTGGGTGTAAAGGGCGTGCAGCCGGGAATGCAAGTCAGATGTGAAATCCATGGGCTTAACCCATGAACTGCATTTGAAACTGTATTTCTTGAGTACTGGAGAGGCAATCGGAATTCCTAGTGTAGCGGTGAAATGCGTAGATATTAGGAGGAACACCAGTGGCGAAGGCGGCTTTCTGGACTGACACTGACGCTGAGGCTCGAAAGCGTGGGGAGCAAACAGGATTAGATACCCT
+
FGGGGGFGGGGGGGGGGGGGGGGGGGGGGGGGGGGGGGGGCGGGGGGGGEGGGGGGGGGGGGGGGGGGGGGGGGGGGGGGG9FGGGGGGGGGGGGGGGGFGGGFGGGGGGGGGGGFDEGGGGGGG?GGGGG@GGG?FEGGGGGGGGEGGGGGGGGGGGFFFGGFFGGGGGGGDGGG>GFGFGGGFGFFG@FFGGGGGFFGGCFGGGGGGGGFGGGGGGGGGEFGGGGGGGGGGGGGGGGGGGGGAEFGGGFGGGGGGFFGGGGFFGGGFFGFGFGGEGGGGGGGGFGFGGGGGGGGFGDFGFGGGGGGGGGGGGGGGF7GGGGGGCGGGGGGGGGGGGFGGGGEE@GGGGCGGFFGGGGGGGGGGGGGGEGGGGGGGGGGGFGGGGGGGGGGGGGGGGGGGGGGGGGFGGGGGCCCCC
@QJ 350
TGGGGAATATTGCACAATGGGGGAAACCCTGATGCAGCGACGCCGCGTGGAGGAAGAAGGTCTTCGGATTGTAAACTCCTGTTGTTGAGGAAGATAATGACGGTACTCAACAAGGAAGTGACGGCTAACTACGTGCCAGCAGCCGCGGTAAAACGTAGGTCACAAGCGTTGTCCGGAATTACTGGGTGTAAAGGGAGCGCAGGCGGGAGAACAAGTTGGAAGTGAAATCCATGGGCTCAACCCATGAACTGCTTTCAAAACTGTTTTTCTTGAGTAGTGCAGAGGTAGGCGGAATTCCCGGTGTAGCGGTGGAATGCGTAGATATCGGGAGGAACACCAGTGGCGAAGGCGGCCTACTGGGCACCAACTGACGCTGAGGCTCGAAAGTGTGGGTAGCAAACAGGATTAGATACCCT
+
EGD@FFEGGGGGGGGGGGFGGGGGGGDGGGGGGGGGGGGGGGGGGGGGGDGGGGGGGGGGGGGGGGGGGGGDFGGGGFGGCGGGGGGGGGGGGGGGGGGGGGDCF7?FFFFGGGGGF8FDFG@@FGGGFFGCF<CFFG,@AFGGGGGGGGGGGGG@FGGGGGGGGFFGGB::=FCGGGGFFGFGFGCC=GGGGDGFGGF=>GD?CEG9FFCFFGGGGFFGGCGGFAEGFCGFFCF>:CFGG@GGCFCFCGEGGFFDCFGGGFCFFGFFD8GEGGGGFADFCGGEFGGGGGGGGGGGGEEGFGGGGGEGGGGFFGGGGFGGGEFF7GGGGFGGDGFGGGGGGGGCGGGGGGGGGCGGGGGGGCCFAGGGGGGGGFGGFDGFGGGGGGGGGGGGGGGGGGGGGGFGFGGGGFGCCCC@
@QJ 351
TAGGGAGTATTTGGCAATGGGGGAAACCCTGACCGAGCAACGCCGCGTGTGCGATGGAGTCCCTCAGGGACGTGAAGCACTGTGGGGGGCCGCCAAACGGGCGGGCAGGAAATGGCCCGTCCCCGAGGAGCCCCCTAGAAAGCGACTGCTAACCACGTGCCAGCAGCAGCGGTAATACGTGGGTCGCAAGCGTTATCCGGAATCATTGGGCGTAAAGAGTGAGCAGGCGGTCCGGGAAGTCCGCGGTGAAATGCGGGGGCTCAACCCCCGCAGGCCGCGGATACTTCCGGTCTGGGGTGCGGGAGAGGCGGACGGAACTCCGCGTGTAGCGGTGAAATGCACTGATACGCGGAAGAACACCGGTGGCGAAGGCGGTCCGCCAGACCGATACCGACGCTCAGTCACGAAAGCGTGGGGAGCAAATAGGATTAGATACCCT
+
FGGGGGEGGFGGGGGGGGGGGGGGGGGGGGGGGGGGGGGGGGGGGGGGGGGGGGGDFGGGGGGGGGGGGGGDEGGGGGGGGGGGGGGGDGEGEEGGGGGGGGGGEGDEGGGGGGFGFGGGGGGGGGGGGGGGGGGGF6EF,<6EGGEEFGG7@FGFEGFGGFFGCCF686EE;C5CFDFCEGGEFEEGCCFDGGEFF9EEEEF?CG,CEG5CA9C5;+8'A+<++DC8C::C5GCEC*8<C:C>GGC9F@@0EEGGGFF5C:E?=AEG@C7EGGFCFFGGFEFFD1DGGGFCEGGGGFF:GFF7GDGGGGGGGGFF=@EF:E:FFGGGGDGGFGGGGGEF@9AGDGGDGGGGGFFCGGGEDGGGGGGGGGGGGGGGFCFGGFCGE7GFGGEEGGGGGGGGGGFGGGGGGGGGFGGGGGGGGGGGGGGGGGGGGGCCCC@
@QJ 352
TGGGGAATATTGCACAATGGGGGAAACCCTGATGCAGCGACGCCGCGTGAGTGAAGAAGTATTTCGGTATGTAAGGCTCTATCAGCAGGGAAGAAAATGACGGTACCTGACTAAGAAGCCCCGGCTAACTACGTGCCAGCAGCCGCGGTAATACGTAGGGGGCAAGCGTTATCCGGAATTACTTGGTGTAAAGGGTGCGTAGGTGGCCAGGCAAGTCAGAAGTGAAAGCACGGGGCTTAACTCCGGGACTGCTTTTGAAACTGTCAGGCTAGAGTGCAGGAGAGGTAAGCGGAATTCCTAGTGTAGCGGTGAAATGCGTAGATATTAGGAGGAACATCAGTGGCGAAGGCGGCTTACTGGACTGAAACTGACACTGAGGCACGAAAGCGTGGGGAGCAAACAGGATTAGATGCCCT
+
FGGGGGGGGGGGGGGGGGFGGGCGGGGGGGGD9FEFFGGGGGGGEEFGEEEFFFGFGFGGCC,?FGGGFGFFFGGGFFGGGGG9FFGGGG7FCFEFGGGGFGG:CBFGFGGG9FGGGGFG+>@CE:FFFCCCCFFFGG@FFGGGG7>=ECE9FG>FFGGEEGG7CF?DCEC:FFGGGEGCECFECC,,;BF#F=>CEDCEDG=CFCFFFCFG9CF9<?FF<GGBCCEEB(CFEGFEG<FGD>C:CFEFGEFGFBCGEGGGGFE=FFGCFE<A67BCFE<CGGFGFC7CGGFGCGDGGGGEE@GF>EGGGGGGGGFBGGGFCEFFAGGFFGGGFFF<9GFGC@@GGGGGGGGGGGF9GGGFFGGGFGGGGGGFFGGFAFGFFGGGGGGGGGGGFAGGGDGGGGGGGGGGGGFCCCCC
@QJ 353
TGGGGAATATTGCACAATGGGGGAAACCCTGATGCAGCGACGCCGCGTGAGCGATGAAGTATTTCGGTATGTAAAGCTCTATCAGCAGGGAAGAAAATGACGGTACCTGACTAAGAAGCACCGGCTAAATACGTGCCAGCAGCCGCGGTAATACGTATGGTGCAAGCGTTATCCGGATTTACTGGGTGTAAAGGGAGCGTAGACGGAGTGGCAAGTCTGATGTGAAAACCCGGGGCTCAACCCCGGGACTGCATTGGAAACTGTCAATCTAGAGTACCGGAGAGGTAAGCGGAATTCCTAGTGTAGCGGTGAAATGCGTAGATATTAGGAGGAACACCAGTGGCGAAGGCGGCTTACTGGACGGTAACTGACGTTGAGGCTCGAAAGCGTGGGGAGCAAACAGGATTAGATACCCT
+
FGFGGGGGGGGGGGFGGCFGGGGGGGGGGGGGGGGGGGGGGGGGGGGGGGGGGGFGEGGFFGFGGGGECGGGGGGGGGGGGGDFGGFGGGGGGGGGGGGFGGGGGGFADGDCGDDFFBFGGFGGGGGGGGGGGGFGFFGGGGGGGGGGEGGFGFC>FCGG9ECGGGGGGDGGGGGGGDGGGGGGFGCFCFGGGGFEFEGGGGGGFGGFEGGECFC:CGGGFFFF@@ECGF@FGGFFGFFCGGGGFGGGGGGGDGCFGGFDGGGGGFGFAC?CFGFF@CGGGGGGGGGGEFGGGGGGGGFGGGGGGGGGGGGF:DGGGGGGGGGGGGGFGFEF7GGGGGGDGGGFFGGGGFCGFCGGFEGGGGGGGGGGGGGGFGGGGGGFFCGGGGGGGGGGGGGGGGGGGGGGGGGGGGGCCCCC
@QJ 354
TGGGGAATATTGGTCAATGGGCGCAAGCCTGAACCAGCCAAGTAGCGTGAGGGAAGACTGCCCTATGGGTTGTAAACCTCTTTTGTGCGGGGATAAAGTGTGGGACGTGTCCCATATTGCAGGTACCGCACGAATAAGGACAGTCTACTTCCGTGCAAGCAGCCGCGGTAATCCGGCAGGTCCGGGCGTTATCCGGATTTATTGGGTTTAAAGGGAGCGCAGGCCGTCCTTTAAGCGTGCTGTGAAATGCCGCTGCTCAACCGTGGCACTGCAGGGCGAACTGGAGGACTTGAGTACGCACGAGGTAGGCGGAATTCGTGGTGTAGCGGTGAAATGCTTAGATATCACGAAGAACTCCGATTGCGAAGGCAGCTTACCGGAGCGCAACTGACGCTGAGGCTCGAAAGCGCGGGTATCGAACAGGATTAGATACCCT
+
EEEFG7FGFEFA<6CFEGGGFGGDGG7FCF<,FE8FEFFFFDG,C@FFE7FEFGGECF9CEFFDFGCFDD@FEFG9FGD<FEG,,BEFCF>74=<??<BF99+?B=+FCE8<9?9FCADFGF86??<:B>>7+@,@=9,,:,:8,8@,<ECFGFFC*,@7DFCFGC:<<@6@,<C**=:1=FC<11<E<%=1?2)4<?:<?;/;F@<@EC.<CFD@G#DFEAFC=825CGGC831ADC:8?,'F@C5EC@C@,,@:8B8<:/FEFG<G?@7?@6&DC=CD7=8FEE9C,D99@8++:>8DFFCGGF7BF8GDCCFC+GD8GGCFBCCAGGGGFGFDAGGF?9EB=<F7GAFGFC=??,GGEGF<?FGFE<FCECCGE@CF@6+6,FEGGGGGFFF8FFDD@CBD7GF:7CGEC8CGDGGGFCDEE,E9FCFA<<CB
@QJ 355
TGGGGAATATTGGTCAATGGGCGCAAGCCTGAACCAGCCAAGTAGCGTGAGGGAAGACTGCCCTATTGGTTGTAAACCTCTTTTGTGCGGGGATAAAGTGTGGGACGTGTCCCATATTGCAGGTACCGCACGAATAAGGACCGGCTAATTCCGTGCCAGCAGCCGCGGTAATACGGAAGGTCCGGGCGTTATCCGGATTTATTGGGTTTAAAGGGAGCGCAGGCCGTCCTTTAAGCGTGCTGTGAAATGCCGCGGCTCAACCGTGGCACTGCAGCGCGAACGGGAGGACTTGAGTACGCACGAGGTAGGCGGAATTCGTGGTGTAGCGGTGAAATGCTTAGATATCACGAAGAACTCCGATTGCGAAGGCAGCTTACCGGAGCGCAACTGACGCTGAGGCTCGAAAGCGCGGGTATCGAACAGGAGTAGATACCCT
+
FFGGDCGGGGGGGGGGG9FFGGGGGGDGGGGGGF8EEGFGFGDFFGCGCGDG7CF@AEC@FDG8FG,CEEFFGGFE<CFCFCFFA<<EFDE>FCGG9EFGFGGEGGGF>EB9AEF8DC?D9FFFFFG:FGGG@BDGDFFGFGGGGGGCFFGFGFGGGG8BFGFC=CGE<CG<FGGGE7<FE:DGGF:<=>8,C:AC5CC?@/0A8E9C=FCF;@EFCEE=EEDDEFBCCF9@@CECCDE@FB;:@CEEB<6:CC:F?>CFEC79E>:EFFFCF7FE8B528*GGFFDFFFGF?=GEGGFDEF=<@C:B+FGFFCF7GF@FFGGGEGGCCGEAFFFDFFGFF?,FGFEGGGGGGGFFEGFB@:GFGFFEGFFGFGEEGDGEGFFAGGDGGGEGGGGFGGGF@FFFGF7GB@GGGGFGDGGGGGGFB,CF<FEAA<C@
@QJ 356
TGGGGAATATTGGTCAATGGGCGCAAGCCTGAACCAGCCAAGTAGCGTGAGGGAAGACTGCCCTATGGGTTGTAAACCTCTTTTGTGCGGGGATAAAGTGTGGGACGTGTCCCATATTGCAGGTACCGCACGAATAAGGACCGGCTAATTCCGTGCCAGCAGCCGCGGTAATACGGAAGGTCCGGGCGTTATCCGGATTTATTGGGTTTAAAGGGAGCGCAGGCCGTCCTTTAAGCGTGCTGTGAAATGCCGCGGCTCAACCGTGGCACTGCAGCGCGAACTGGAGGACTTGAGTACGCACGAGGTAGGCGGAATTCGTGGTGTAGCGGTGAAATGCTTAGATATCACGAAGAACTCCGATTGCGAAGGCAGCTTACCGGAGCGCAACTGACGCTGAGGCTCGAAAGCGCGGGTATCGAACAGGATTAGATACCCT
+
ECFGGCFG<AFFD@FEFFG@FFGGGGGGGGCGFGGGGGGFGGGGGG7FGDGGDGGGFGGFGGFFGGD@FGGGGGGGGGGGGGGGFFEF@FCF=CF,EFEGFFDCFGGFCGGGGCBFGGCECGGF<FFGGCFDGGF7A<<FFEC>CEFEGGGGCGGGGFGG;EGFGG4DEGF5GGGG>FGG=GGGCGGE??EFGCE0-5CFG>FFGCAECCGGFCGFGGGGGGGGGGCCCEFGGGGGGGC>C;F9FCCDGFEGFFDD8BFGGGFGGFCGFGGGGG@F8@:CEGGGFFCGGGGFDF7FFB,FEFCFCDGGDFAGFGEGGGGGGGGFGDGGFGGGGGGF9GGGGGGF<?GGGGFFGGGFC7GGGGGGGGGGGGGGGEDGGDGFCECGEFGGGGEGGF@GGGGGGFGGGGF7FCGGGGGGGGGGDGGGGGGGGGGCCCCC
@QJ 357
TGGGGGATATTGCACAATGGAGGGAACTCTGATGCAGCGATGCCGCGTGGAGGAAGAAGGTTTTCGGATTGTAAACTCCTGTCTCCAAGGACGATAATGACGGTACTTGGGGAGGAAGCTCCGGCTAACTACGTGCCAGCAGCCGCGGTAATACGTAGGGAGCGGGCGTTGTCCGGAATTACTGGGTGTAAAGGGAGTGTAGGCGGGAATGCAAGTCAGATGTGAAAACTATGGGCTTAACCCATAGACTGCATTTGAAACTGTTTTTCTTGAGTAGTGCAGAGGTAGGCGGAATTCCCGGTGTAGCGGTGGAAGGCGTAGATATCGGGAGGAACACCAGTGGCGAAGGCGGCCTACTGGGCACCAACTGACGCTGAGGCTCGAAAGTGTGGGTAGCAAACAGGATTAGATACCCT
+
FFGGGGDFGGGGGGGFGGGGFFGGGGG@FGGGFGGGGGGGGGGGGGGGGGGGG@GFGDFGFGFGGGGEGGGGGGFG9FGGDFGGCGGGGGGGGC:FECEGGGG:DBEDAAFDEGGG8A:EGFCGGGGD8FGGEF8@GFGFFGGGGG7@F8E>GGFGBFGGGGGG#:FG@>EGFGE6CCC?EF>GGGGEGGG@FFGGGGGGECFCE;CDCFGGGGGCAAGGGGGGGFFGGF<FGFFGFFGFGECDAGF=CCFF7ECFEF4<F:CGGFGGFF7FGD=FDDBABFFE:+CGGGF??A@+ECCGDFGGGGEFFGFFC8+GGEFDGGDGCFCFF9GGGFFGGFGEFFF7FFCGGGGF9FFGGDGFFFCCFF9GGGGEGFGGDGCCECFGGGFGGGGCFFGGCGGGGGGGGGFFEDGC@8C@
@QJ 358
TGGGGAATATTGCACAATGGGGGAAACCCTGATGCAGCGACGCCGCGTGGAGGAAGAAGGTCTTCGGATTGTAAACTCCTGTTGTTGAGGAAGATAATGACGGTACTCAACAAGGAAGTGACGGCTAACTACGTGCCAGCAGCCGCGGTAAAACGTAGGTCACAAGCGTTGTCCGGAATTACTGGGTGTAAAGGGAGCGCAGGCGGGAGAACAAGTTGGAAGTGAAATCCATGGGCTCAACCCATGAACTGCTTTCAAAACTGTTTTTCTTGAGTAGTGCAGAGGTAGGCGGAATTCCCGGTGTAGCGGTGGAATGCGTAGATATCGGGAGGAACACCAGTGGCGAAGGCGGCCTACTGGGCACCAACTGACGCTGAGGCTCGAAAGTGTGGGTAGCAAACAGGATTAGATACCCT
+
GGGGGDGGGGGGGGGGGGGGGGGGGGGGGGGGGGGGFGCFGGGGGGGGGGGGGGGGGGGCFGGFGGGGGCFFGGGGGGGGGGGGGG8FGGGGGGGGGGGGGGGCEGGGGGGGGGGFGGGGGGGGGGGGGGGGDGFGGGGGGGGGGGGDFGGFGFGGGDEFGFGGFGGGFFCGGGGGGGGGACGGGGGGFGGGGGGGGGEGGGGDGGGEGFFGGFD=EFGGGGGGGGGFGGFGGGGGGGGGGGGGFGGGGGGFCGGGGGGFGGG;F8FDFGFGGGGGGGEFFGGGGDGGGGGGGGGGGGFGCGGGGGGGGGGCGGGGFGGGGGGGGGGGGGGGGGFGGGGGGGG@GGGGGGGGGGGGGGGFGGFC9GGGGGGGGGGGGGGFGGGGGGGGGGGGGGGGGGGGGGGGGDGGE<GCCCCC
@QJ 359
TGGGGAATCTTGCGCAATGGGGGGAACCCTGACGCAGCGACGCCGCGTGCGGGACGGAGGCCTTCGGGTCGTAAACCGCTTTCAGAAGGGAAGAGTCAAGACTGTACCTGCAGAAGAAGCCCCGGCTAACTACGTGCCAGCAGCCGAGGAAATACGTAGGGGGAGAGCGTTATACGGCTTCATTGGGCGTAAGGCGCGCGTAGGCGGCCCGGCAGGCCGGGGGTCGAAGCGGGGGGCTCACCCCCCCGAAGCCCCCGGAACCTCCGCGGCTTGGGTCCGGTAGGGGAGGGTGGAACACCCGTTGTAGCGGTGGAATGCGCAGATTGCGGGGGGAACACCGGTGGCGAAGGCGGCCCTCTGGGCCGAGACCGACGCTGAGGCGCGAAAGCTGGGGGAGCGAACAGGATTAGATACCCT
+
=C@CFE6;;,C,C:@CCFFGGE@+>B@DF,BFFECC@CFD@EFFFEG+@+@EFGGGDGGCC:<:A>:F:<FGFG@FF7=<<<<FE9FF:B:CCAGG9F<<C8,?,<><<FGGG9CCG,<,;C5C8>>EF8,@CE,8C5<FF?F6@?*:C*2+,+3C9<CECCE*:*;*:C**;0+;E588*++,<<FFG8EG*02:1/*::::87:<*:8C*215?>22/?>D@8;88C8:EC@8@;/*:/2*8E>:2**85GEC=<2,+1*ECGEEF>,GGGGC@*>>,6,*CC@FGGF<=FFCGCE@>B,:@@+F@DAB,B4?+EF<F;<=8++F>7B,DE7EGFF@,:GEGFF=:CF@DC@?FC,:@87DEE7GF:ECCGFFF@7CEFEGFC9GGGFFEGC@@>GGCFFAGFF9GFGGGCBAC@
@QJ 360
TGGGGAATATTGCACAATGGGGGAAACCCTGATGCAGCGACGCCGCGTGAGTGAAGAAGTATTTCGGTATGTAAAGCTCTATCAGCAGGGAAGATAATGACGGTACCTGACTAAGAAGCACCGGCTAAATACGTGCCAGCAGCCGCGGTAATACGTATGGTGCAAGCGTTATCCGGATTTACTGGGTGTAAAGGGTGCGTAGGTGGCAAGGCAAGTCTGAAGTGAAAATCCGGGGCTCAACCCCGGAACTGCTTTGGAAACTGTTTAGCTAGAGTACAGGAGAGGTAAGTGGAATTCCTAGTGTAGCGGTGAAATGCGTAGATATTAGGAGGAACACCAGTGGCGAAGGCGACTTACTGGACTGCTACTGACACTGAGGCACGAAAGCGTGGGGAGCAAACAGGATTAGATACCCT
+
FGGCFEGGFGGGGGGDFGGFGGGDGFEDGGFGGGGGGGGGGGGGGGG@F7C6FEGFFDFGGGGGGGGEGGEFGGCF9,BFFCFGGGGGGGGGGGGGGGGGGGC+FFCFAGGGGGGGGGGGGGGGGEGGGGFGFGCBFGFGGGGGGG?ECGG?FG>CD@FGG1GGGGGGGAFGFGG<C@CFGGGFGGBE78GGGFGEEFFGGGGGGCCFGGGFFFG?A?CCCG:CFCFGCCCFDGGCGGGFF6EFFGGFCGGFGFFFCCFGFFGFGFFFFFGGEGGG;CFAA>FCGGGFGFAGFEFGGFGF8FGGGGGGGGGEEGGECEGGGGGFFCGGFFF97FFCC8CFF7@7GGGGGGGFGGGGFGGFGFEFCECGGGGFFGGCEGFDGGGGGGGGGGGGGGGGFGFFFFGFGGGGGF,CAAA8
@QJ 361
TGGGGAATATTGCACAATGGGGGAAACCCTGATGCAGCGACGCCGCGTGGAGGAAGAAGGTCTTCGGATTGTAAACTCCTGTTGTTGAGGAAGATAATGACGGTACTCAACAAGGAAGTGACGGCTAACTACGTGCCAGCAGCCGCGGTAAAACGTAGGTCACAAGCGTTGTCCGGAATTACTGGGTGTAAAGGGAGCGCAGGCGGGAGAACAAGTTGGAAGTGAAATCCATGGGCTCAACCCATGAACTGCTTTCAAAACTGTTTTTCTTGAGTAGTGCAGAGGTAGGCGGAATTCCCGGTGTAGCGGTGGAATGCGTAGATATCGGGAGGAACACCAGTGGCGAAGGCGGCCTACTGGGCACCAACTGACGCTGAGGCTCGAAAGTGTGGGTAGCAAACAGGATTAGATACCCT
+
FGGGGGGGGGGGGGGGGGGGGGGGGGGGGGGGFGGGGG:FGGGGGG>FE7CGGGGGGGGFGGGGGFE7=CFFGGGGGGGGGGGGGGGCFFGGGFFFFCGGGGGEGDGGGGGGGG8>A:DEGF>GG?GCFBFGG?CFCGGGGFGGCCGGFDFFFG5>1>CFGGFCFGGG@:*FFGEC<=FCFGCGGGGGFGFFFFGGD>CEEGGGGGG>EFGG<;<;GGGGGGGGGGGFFFFGFGGFC7GFGGGGFGFF?D<CFCFFGGFFFG?@=GGGGGGGG>GGGGGCGGGGGGDFF8GFGGDGGGDGFFGGEGGGGGGGGGGGGGGGGEEFEGGGGGGGGGDGFGGGGGDGGGGGGGGGGGGGGGGGGFGFGGGGGGGGGGGGFEF8FCFGGGGCGGGGGGGGGGGGGGGGGGGGFCGCCCCC
@QJ 362
TGGGGAATATTGCACAATGGGGGAAACCCTGATGCAGCGACGCCGCGTGAAGGAAGAAGTATCTCGGTATGTAAACTTCTATCAGCAGGGAAGAAAATGACGGTACCTGACTAAGAAGCCCCGGCTAACTACGTGCCAGCAGCCGCGGTAATACGTAGGGGGCAAGCGTTATCCGGAATTACTGGGTGTAAAGGGTGCGTAGGTGGCCAGGCAAGTCAGAAGTGAAAGCCCGGGGCTTAACTCCGGGACTGCTTTTGAAACTGTCAGGCTAGAGTGCAGGAGAGGTAAGCGGAATTCCTAGTGTAGCGGTGAAATGCGTAGATATTAGGAGGAACATCAGTGGCGAAGGCGGCTTACTGGACTGAAACTGACACTGAGGCACGAAAGCGTGGGGAGCAAACAGGATTAGATACCCT
+
FGFGGGCFGGGGGGGGGGGGGGGGGG8EFGGGGFGGGGFGFGGGGGDGCC7F@EEFGGGGGGGC9FCBFGGGGGGGGGGGFGGAEFFGGG+B?FGGGGGGEGGGFCGGGFGG9FGCFGGFFGGEGGGGGGCGCGFGGGFD8DFF+@A65>>C@DFF9@CEDEGDGGF6GG7<@FCG<:FCFC:C:E.GG?CFFCE<GGGGGEC@?<EC,;@;CAF:FFDFCF1GGGGGBEFECFDEF7FFC0CGGE@FEFFG.AF<GGF?CFGFF;<F>>FGGGGFFAFGFFCCC7GF:8FFGGFF8F<BF?GCB:FCFFGFGEFGDGGGGFCGGGGFDFGGEF@6-FFGF@F7CCEDEEEEE,E<8E8GGDCGGGGFCGFFCEF8CDCDFEFFCCGGGGGGGGGF@GEAGFEEA,<@,GFCC@B@
@QJ 363
TAGGGAGTATTTGGCAATGGGGGAAACCCTGACCGAGCAACGCCGCGTGTGCGATGGAGTCCCTCAGGGACGTGAAGCACTGTGGGGGGCCGCCAAACGGGCGGGCCGGAAATGGCCCGTCCCCGAGGAGCCCCCTAGAAAGCGACTGCTAACCACGTGCCAGCAGCAGCGGTAATACGTTGGTCGCAAGCGTTATCCGGAATCATTGGGCGTAAAGAGTGAGCAGGCGGTCCGGGAAGTCCGCGGTGAAATGCGGGGGCTCAACCCCCGGAGGCCGCGGATACTTCCGTTCTGGGGTGCGGGAGAGGGGGACGGAACTCCGCGTGTAGCGGTGAAATGCACTGATACGCGGAAGAACACCGGTGGCGAAGGCGGTCCGCCAGACCGATACCGACGCTCAGTCACGAAAGCGTGGGGAGCAAATAGGATTAGATACCCT
+
G<CAFFC@EGCEFEC@FFG,E:CCFGGGDCEGGEGGGGFGFFGGGGCC:FDGEGGGGCFGGGGFGFFGGGGGGEGGFGFEEGFGFDCFDEFGGEGGGGEG7CFECE*CCGGE?C6CGGGEG8EGEEDGEEFGEGGGGGGGEFGEGGGGGGGCCGGGGFGGGGGGG**;CGGGCEGGGFGD*;5/::C*8ECECE8CGF5CC8E6CCGCCF86C<CF<0;9:+:C=GDCEE&:ECFEDDECFGC5@G<<:C6EG?GEGFF:<>?8CFEEB@$FCCC<>>FE@/>D78*>6,,1+*EGEEEFGF>7F+@@+C,=CFGGF>+>38+BF@CGFCF<9,,FGGFAF9FF::CF@7FFFGGGGEGCEGFB@GFFCC@++B@+@7GCFGGFCEFC@F@:EFCFFGEECE8GGFEC:CCCEB@FFACFAC<CGGGGGGGGGGCCCCC
@QJ 364
TAGGGAGTATTTGGCAATGGGGGAAACCCTGACCGAGCAACGCCGCGTGTGCGATGGAGTCCCTCAGGGACGTGAAGCACTGTGGGGGGCCGCCAAACGGGCGGGCAGGAAATGGCCCGTCCCCGAGGAGCCCCCTAGAAAGCGACTGCTAACCACGTGCCAGCAGCAGCGGTAATACGTGGGTCGCAAGCGTTATCCGGAATCATTGGGGGTAAAGAGTGAGCAGGCGGTCCGGGAAGTCCGCGGTGAAATGCGGGGGCTCAACCCCCGCAGGCCGCGGATACTTCCGGTCTGGGGTGCGGGAGAGGCGGACGGAACTCCGCGTGTAGCGGTGAAATGCACTGATACGCGGAAGAACACCGGTGGCGAAGGCGGTCCGCCAGACCGATACCGACGCTCAGTCACGAAAGCGTGGGGAGCAAATAGGATTAGATACCCT
+
GCEFEFGFF,ECECFFGCFFGGGDGFGGGGGGGGGDGGGGCEFEEGGEGGFGEB,7?=CFFFGCFFE8FBFEG+=BFGGFEGF9FC+:>C*CGGEGG>FED7FCEGD>E5E69CFFF5ECEG5CEGGDE*;8@EGGGGG79<CG5:CEC?<+ACFGG8>GGF6CFFGCFFGGCC*<90A@DCC<=GGCCCFEE>:/FB<CA9A6<<0A<+#=7:<;CGF:=AFC9D9=8:**C/:CD88++2CEE@#>=GGGD;EECFG=:8C=>FCGB=9CEGF?B3<C@8<>F::EE>,6+CC5EEF7GFFBCCF:CGGFFC,CFB:C:B7FGFCECEDE9GFCEFFFFCFF?+GEGFE<FGGGGFCEGGEGFGFFGGGGCDGGGGGFGGGGDGGGGECCF@GF@EGFFE<GGGFFEE>GFGFFFGGFGGFEGGGGGGFFFCCCCCA
@QJ 365
TGAGGAATATTGGTCAATGGGCGTAAGCCTGAACCAGCCAAGTAGCGTGAGGGAAGACTGCCCTATGGGTTGTAAACCTCTTTTGTGCGGGGATAAAGTGTGGGACGTGTCCCATATTGCAGGTACCGCACGAATAAGGACCGGCTAATTCCGTGCCAGCAGCCGCGGTAATACGGAAGGTCCGGGCGTTATCCGGATTTATTGGGTTTAAAGGGAGCGCAGGCCGTCCTTTAAGCGTGCTGTGAAATGCCGCGGCTCAACCGTGGCACTGCAGCGCGAACTGGAGGACTTGAGTACGCACGAGGTAGGCGGAATTCGTGGTGTAGCGGTGAAATGCTTAGATATCACGAAGAACTCCGATTGCGAAGGCAGCTTACCGGAGCGCAACTGACGCTGAGGCTCAAAAGCGCGGGTATCGAACAGGATTAGATACCCT
+
9FFFGGG8FFGG?AFGGGGGFGGGGGGGGGGGGGGGGGGGGGGGGGGGGGGGGGGDGEGFGGGGGGGFGGGGGGEEGGGGGGGGGFGFECFCEGGGGGGGGGCGGGGD>FGGGGGCGA9FFGGFFFFCEGG:FFFF,DEGGGGCFGGGGGG;F0FGFFGDECD=CCFCC7C@FGGGDC?C<EEFG>GDCFEFG;8CCGGFFG-DGFEGDEF7FECF>EGGGGGGGGEFC<GGG<E;6CC@C+:GGGGCCF6>>=>30EGGGGG3FFFGFFGGGGCGEFGGGFGGGFD,9FGFGGGGEEDGFDFGGGGGGGGF@FC7C=7=FGC:EB7GGFGGGFCGFE9GDEFGGGGGGGGGGGFFCCGGGGGCFGGGGGGGGGGGGGGGFC+FAGGGGGGGGGGGGGFFGGGGGGGGGDGGGFCGDGFC<FGGGGCGGGFCC@,C
@QJ 366
TGGGGAATATTGCACAATGGAGGAAACTCTGATGCAGCGACGCCGCGTGAGTGAAGAAGTAGTTCGCTATGTAAAGCTCTATCAGCAGGGAAGAACAAGGACGGTACCATAGGAGGAAGCCACGGCTAACTACGTGCCAGCAGCCGCGGTAATACGTAGGTGGCAAGCGTTGTCCGGATTTACTGGGTGTAAAGGGCGTGTAGGCGGGTAGGTAAGTCAGATGTGAAATACCGGGGCTCAACCCCGGAGCTGCATTTGAAACTGCTTATCTTGAGTATCGGAGAGGAAAGCGGAATTCCCAGTGTAGCGGTGAAATGCGTAGATATTGGGAGGAACACCAGTGGCGAAGGCGGCTTTCTGGACGACAACTGACGCTGAGGCGCGAAAGCGTGGGTAGCAAACAGGATTAGATACCCT
+
GCFGGDGFGGGGGGGGGGGGFGGGGGGGGGGGGGGGGGEFGGGGGGGBFCFGGGGGCDFGGGGGGGGGGGGGGGGGGGGGGGGGGGGGGGGGGGDGGGGFGGGDGGGFGGA<<FGGEFGGGGGGE?GEGGGGG@FFGGGGGGGGGDGGGGGGGGGGGGGG,FG>EGGGGGGDGGGGG>FEFF>7GFGGGDGC@GGGGGGGEGGGGGGGGFGGGGGFGGGF@CGGGGGGGGGGGGGGGFFGFGFDGGGFGGGGGFGGGGGGFGGFFCCFFFG<GGGGBCGFECGFGGGE@GGGGGF8GGF9CF9GGGGGGGCGGGGGGGF<GGGFGGGGGGFGGFGFGFGGGGGGEGGGGGEGGEF8GDGGGDGFFGGGGGGGFE,GGGGECE:GGGGGGGGGGGGGGGGGGGGGFFCFGGEFCCCCC
@QJ 367
TGGGGAATATTGCACAATGGGGGAAACCCTGATGCAGCGACGCCGCGTGAAGGAAGAAGTTTTTCGGTATGTAAACTTCTATCATCAGGGAAGAAAATGACGGTACCTAACTAAGAAGCTACGGCTAACTACGTGCCAGCAGCCGCGGTAAAACGTAGGGGGCAAGCGTTATCCGGATTTACTGGGTGTAAAGGGAGCGTAGACGGGTGGACAAGTCTGATGTGAAAGGCTGGGGCTCAACCCAGGGACTGCATTGGAAACTGGCCGTCTTGAGTGGCGGAGAGGTAAGCGGAATTCCTAGTGTAGCGGTGAAATGCGTAGATATCAGGAGGAACACCAGTGGCGAAGGCGGCTCACTGGACGGTAACTGACGTTGAGGCTCGAAAGCGTGGGGAGCAAACAGGATTAGATACCCT
+
GGGGGGGG@FGGGGGGGGGGGGGGGGGGGGGGGGGGGGFCGGGGGGGGG=FCFGGGGGG<,5,CFEG,,BFFGGEGFEGG9F,,,,,:FFGFGGEDFGGFFBCFGC,85EF?<FGGGG8$1C8@F=GGFAACF9DEGGGFFDFGGGEGEGE1FFG3CGDC25CEEFFGFF#<CFGGG+==C,5GGGGFFGFGGGGFFDECEG1FFC#3/D><CFG9:9D@3FEGFFC@#*,+GGGGCFGGFGD#0,/FEEGGBFFC;F9EGGF%-1>AFGGGEBF3#4C?GGGGGFB7GGGGGGGE=:,,GGGGGGGGGGFCGGGGGGGGGGF?C,,GGGGFFFFGGGGGGGGGGGGGGGGFE,9GGGGF,C6EFGGGEGGFF<GGGGGGGGGGGGF@GGGGF9GGGGGGGGGGGGGGGGGCCCCC
@QJ 368
TGGGGAATATTGCACAATGGGCGAAAGCCTGATGCAGCAACGCCGCGTGAGCGATGAAGGCCTTCGGGTCGTAAAGCTCTGTCCTCAAGGAAGATAATGACGGTACTTGAGGAGGAAGCCCCGGCTAACTACGTGCCAGCAGCCGCGGTAATACGTAGGGGGCTAGCGTTATCCGGAATTACTGGGCGTAAAGGGTGCGTAGGTGGTTTCTTAAGTCAGAGGTGAAAGGCTACGGCTCAACCGTAGTAAGCCTTTGAAACTGGGAAACTTGAGTGCAGGAGAGGAGAGTGGAATTCCTAGTGTAGCGGTGGAATGCGTAGATATCGGGAGGAACACCAGTGGCGAAGGCGGCCTACTGGGCACCAACTGACGCTGAGGCTCGAAAGTGTGGGTAGCAAACAGGATTAGATACCCT
+
GGGGGGGGGGGGGGGGGGGGGGGGGGGGGG@FGGGGGGGGGGGGGGGGGGGGGGGGGGGFFGGGGGGGGGGGGGGGGGGGFFGGGGGGGGGGGGGGGGGGGGG:FFGGGGGGGGGGGGGFFGG?G>GGG?GGEGCFGGGGFCGGGGDDFGGGGGGGGGGGGGGGGGGGFGGGGGGGGGGFFG=GGGGGGCFFGGGGDDECEEGGFCEGGDGGFGGFGGFFFFGGCGFEGGGFFGGGGDGGGGFDFF:GGGGDGGGGGGGCFGGFGGCFGGGGGFE8D>F;GGFEBEFFDGGFFCGGGGGGGGGGGGGGGGGGGGGGGGGFGGGGGGGGAGGEEFFGGGGGFE@GDGGGGGFCFGGFDGGFCF8FFGGGGEGGGGGGGGGGGGGGGGGGGGGGFGGGGGGGGGGGGGGGGGCC@CC
@QJ 369
TGGGGAATATTGCACAATGGGCGAAAGCCTGATGCAGCAACGCCGCGTGAGCGATGAAGGCCTTCGGGTCGTAAAGCTCTGTCCTCAAGGAAGATAATGACGGTACTTGAGGAGGAAGCCCCGGCTAACTACGTGCCAGCAGCCGCGGTAATACGTAGGGGGCTAGCGTTATCCGGAATTACTGGGCGTAAAGGGTGCGTAGGTGGTTTCTTAAGTCAGAGGTGAAAGGCTACGGCTCAACCGTAGTAAGCCTTTGAAACTGGGAAACTTGAGTGCAGGAGAGGAGAGTGGAATTCCTGGTGTAGCGGTGGAATGCGTAGATATCGGGAGGAACACCAGTGGCGAAGGCGGCCTACTGGGCACCAACTGACGCTGAGGCTAGAAAGTGTGGGTAGCAAACAGGATTAGATACCCT
+
GGGFGDEE6FGGGGGGGGFDGGGGGGFGEGGGGGGGFFGGGGGGGDEGDGGGGGGGGFGGGGGGFCEEFGGGFCFGGGFGCFGGGGGFG8F<<4<E9FFFGGGGGG,,BAF<=C++BFGFDFFDGGGGGGGG@F<@FGGGFF@::@C:>CEGGGGGGGG,CC71=,?FFE>GGFEGE8CFF<FG=<AE:8:AFCG;*?8;?7;:@FFCGC@E7:CG,,:,<AF;GG9=CFE@G<@1EFGFEFGGFGGGGD@FGEFDFFGFFGGGFF69GF==:29,9FF;GEE?5EFGGFEFFBFFEB,F<C7+=7GGGGFFEFC,C<FEC@@,GGGGECF@E8F9CF@@GEEDGGGFFFC,GFFFEFCF<F8FGGGGGGGGFDCCFF<@,CFFFFFFFDGGGGFCFDFGGFFCGGGGFFBCBCB
@QJ 370
TAGGGAGTATTTGGCAATGGGGGAAACCCTGACCGAGCAACGCCGCGTGTGCGATGGAGTCCCTCAGGGACGTGAAGCACTGTGGGGGGCCGCCAAACGGGCGGGCAGGAAATGGCCCGTCCCCGAGGAGCCCCCTAGAAAGCGACTGCTAACCACGTGCCAGCAGCAGCGGTAATACGTGGGTCGCAAGCGTTATCCGGAATCATTGGGCGTAAAGAGTGAGCAGGCGGTCCGGGAAGTCCGCGGTGAAATGCGGGGGCTCAACCCCCGCAGGCCGCGGATACTTCCGGTCGGGGGTGCGGGAGAGGCGGACGGAACTCCGCGTGTAGCGGTGAAATGCACTGATACGCGGAAGAACACCGGTGGCGAAGGCGGTCCGCCAGGCCGATACCGACGCTCAGTCACGAAAGCGTGGGGAGCAAATAGGATTAGATACCCT
+
GGGGGGGGGGGGGGGGGGGGGGGGGGGGGGFGGGGGGGGGGGGGGGGGGGGGGGGDGFGGGGGGGGGGGGGGGGGGGGGGGFEGFGGGGGGGGGGGGGGDCGGGGGGGGGGGGGFGGGGGGGGGDEGGGGGGFGGGGGGGGGGGGGGGGGGGGGGGGGGGFGGFCFG6EGEGCEEGFFGGGGGGFEGDCCFFGGDCFFEGCEGG@@EEFF8E>:;FG<GGGEGG7DCECGEEGGEG=GGGFCGGEGC<CGFGGCGGGGFCCCCFCAEGBFGGEGFFF>EGFEGFDEEGEFE>*GGGGGGGFE@,F>GECGGGGGGGF7FC:FCGGGGEC+GGGGGGFAC,FAGGGGGEGCGGGGGGFCGGGGGGGGFGGGGGGGGGGEGGGEGFCDGGFGGGGGGGGGGGGGFGGGGGGGGGGGGGGGFAGGGGGGGGGGGGGGCCCCC
@QJ 371
TGGGGAATATTGCACAATGGGGGAAACCCTGATGCAGCAACGCCGCGTGAGTGATGACGGCCTTCGGGTTGTAAAGCTCTGTCTTCAGGGACGATAATGACGGTACCTGAGGAGGAAGCCACGGCTAACTACGTGCCAGCAGCCGCGGTAATACGTAGGTGGCGAGCGTTGTCCGGATTTACTGGGCGTAAAGGGAGCGTAGGCGGATTTTTAAGTGAGATGTGAAATACTCGGGCTTAACCTGAGTGCTGCATTTCAAACTGGAAGTCTAGAGTGCAGGAGAGGAGAAGGGAATTCCTAGTGTAGCGGTGAAATGCGTAGAGATTAGGAAGAACACCAGTGGCGAAGGAGCTTCTCTGGACTGTAACTGACGCTGAGGCTCGAAAGCGTGGGGAGCAAACAGGATTAGATACCCT
+
D?ECB:FFFEGDGFGFFFGDFGGGEGGFGGCGGGGG9FFCA:@F@C:C@EEGGGFGGGGGG7=<FF7@<FGEFCEFFGFGCFCGGFGEGGFGGDGGC,8BF7CG@FGC9,8=,:FCD,:>FF+CF7FD8=A,7F<<>CEGF1#FFG77BCEDDF@7>>F3GC8=<=<F:>/4CFG7BCFGGG>GECEEG;?CC>GAEECEEF7C7F%CF<GE;6GFA;@9@,<:9DECFGGFCFC:?7A@CCF47=.91FEA7=EF7@DFFFCFA99<9<D=GGFF<F@8#EFE??GFFCE?<FFE4,FFFCF7GE@GFFFGCDGF=<?=F<E,<FFGGGFFGFFGFFEC:@C@FFFE:,6@,F@CGFGFGFFFFCFCGGGCEE8GFEEFCEGGF@GGGGGGGGFEE@GCGGGGGGGFFGGCCCCC
@QJ 372
TGAGGAATATTGGTCAATGGACGAGAGTCTGAACCAGCCAAGTAGCGTGAAGGATGAAGGTCCTACGGATTGTAAACTTCTTTTATAAGGGAATAAAACCTCCCACGTGTGGGAGCTTGTATGTACCTTATGAATAAGCATCGGCTAACTCCGTGCCAGCAGCCGCGGTAATACGGAGGATGCGAGCGTTATCCGGATTTATTGGGTTTAAAGGGAGCGCAGACGGGTCGTTAAGTCAGCTGTGAAAGTTTGGGGCTCAACCTTAAAATTGCAGTTGATACTGGCGTCCTTGAGTGCGGTTGAGGTGTGCGGAATTCGTGGTGTAGCGGTGAAATGCTTAGATATCACGAAGAACTCCGATTGCGAAGGCAGCACACTAAGCCGTAACTGACGTTCATGCTCGAAAGTGTGGGTATCAAACAGGATTAGATACCCT
+
CFGGGFGGFGGGGGGGGGGGGGGGE@FGGGGGGGGGGGGGGGGGGGGGGEGGGGGGGGGGGGGGGGGGGGGGGGGGGGGGGGGGFGGGGFGGFFFGGGGDGGGGGGGGGGG>GGGEGGGGGGGGFFFGGGGGGGGGGGGGGFGGGGGFGGGGCEDGGEGGGGGGDEGGGGGGFGCDE@7CDDFFGGGEFGCGGFCCCGCFGGGGGG@BF<FGGGGGCDEGGDEFGGGGGGFGGFGGGGFGCGGGCGFG=GFGGGGE<>FFFFGEGFCGFFGGGGFDGFFFFDGGFDCGGFGFCGEGGGGDGGGGGGGFGCGGGGGGGGFFGFGGGGDGGGGGGGGGGGGGGFGFFGGGGGGGGGGGGGGGEEF<GGGGGGGGFFFGFGGFCDGGGGGGGGGGGGGGGGGFFCFGGFFGGGGGGGGGGGGGGGGGGGGGGGCCCACB
@QJ 373
TGGGGAATATTGGGCAATGGAGGAAACTCTGACCCAGCAACGCCGCGTGGAGGAAGAAGGTTTTCGGATCGTAAACTCCTGTCCTTGGAGACGAGTAGAAGACGGTATCCAAGGAGGAAGCCCCGGCTAACTACGTGCCAGCAGCCGCGGTAATACGTAGGGGGCAAGCGTTGTCCGGAATAATTGGGCGTAAAGGGCGCGTAGGCGGCTCGGTAAGTCTGGAGTGAAAGTCCTGCTTTTAAGGTGGGAATTGCTTTGGATACTGTCGGGCTTGAGTGCAGGAGAGGTTAGTGGAATTCCCAGTGTAGCGGTGAAATGCGCAGAGATTGGGAGGAACACCAGTGGCGAAGGCGACTAACCGGACTGTAACTGACGCTGAGGCGCGAAAGTGTGGGGAGCAAACAGGATTAGATACCCT
+
FGGGGGGGGGGGGGFFGGGGGGGGGGGFGCEFGCGGGGGGGGGGGGGGGDCGGGGGGGGGGGGGGGDGGGGGFGGGGGGGGFG?DGF?GGGGGGGGGGGGGGGGGGDGEFGGGGGGGGGGG>GGGGGGGGGGGGGGGGGGGGGGGGGGGGEGFGGGGFFGDGGGEG7=FFFCCGGF8C=9@FFFBFGGGFFGCGGGGGGGG>GGGGGECCEFECFFGGGGFGFGFFFG>FCGGGGFGGGGGCGGGGGGFGFGGGGGFAAGGFFGGCGGGGFFGGDGGFGGGFDEBGFCFGGGF?CGGGGGGGGGGDGGGGGEGGGGGGGGGGGGGGGFGGGFFFGGF9GGGGGGGGGGGGGGGGGGGEGGGGGGGGGGGGGGGGGGGFGGGFGGGGGGFCGGGGGGGGGGGGGGGGFEGGGGGCCCCC
@QJ 374
TGGGGAATATTGCACAATGGGGGAAACCCTGATGCAGCAACGCCGCGTGAGTGAAGAAGTGTTTCGGTATGTAAAGCTCTATCAGCAGGGAAGATAATGACGGTACCTGACTAAGCAGCTCCGGCTAAATACGTGCCAGCAGCCGCGGTAATACGTATGGAGCAAGCGTTATCCGGATTTACTGGGTGTGAAGGGTGCGTAGGTGGCAGTGCAAGTCAGATGTGAAAGGCCGGGGCTCAACCCCGGAGCTGCATTTGAAGCTGCTCGGCTAGAGTACAGGAGAGGCAGGCGGAATTCCTAGTGTAGCGGTGAAATGCGTAGATATTAGGAGGAACACCAGTGGCGAAGGCGGCTTACTGGACGATAACTGACGCTGAGGCTCGAAAGCGTGGGGAGCAAACAGGATTAGATACCCT
+
GFEDCEFGGFGGG<EGFCGGGCEGEGF,C<EFC6EF9F<FFEDCFGGGGCGGGGFFEEEFE?FFG>DF8FFGEEGGGGF,,?FGFEGFFGCFEEFGGGCGDEGGFGGGGGFDFE,,:4AE&FFDGG@8DE?GGGC4?FFB:9>=F7B:FFC@ECEFC,@CFCCCFGFGGGGGGGEECE=A?C0FGFFFGECFGCE6CDFCGF?CCFCA78@,;BDFF9CFCFCFF@CC>3:C:DEGGGGFC8+GGDD<EFE;D9B9@?FFF@F@GFGGEDEG=GFE:,FFDGFDFC>GGGGGGGGGE<<<F9GFBCEGGGFE?7GGGFGGGGGGGFFDEC,E@FC:-8CC:7GFGGGFF7GGFFFFCEFEF8EAGGFDGGGFCFGGFCEFCGGGGGGGGGGGGGGGGGGGGGFGGFGFCGFACCCC
@QJ 375
TAAGGAATATTGGTCAATGGACGAGAGTCTGAACCAGCCAAGTAGCGTGCAGGATGAAGGTCCTACGGATTGTAACCTTCTTTTATAAGGGAATAAAACCCCCCAAGTGTGGGAGCTTGTATGTACCTTATGAATAAGCATCGGCTAACTCCGTGCCAGCAGCCGCGGTAATACGGAGGATGCAAGCGTTATCCGGCTTTATTGGGTTTAAAGGGAGCGCAGACGGGTCGTTAAGTCAGCTGTGAAAGTTTGGGGCTCAACCTTAAGATTGCATTTGATACTGGCGTCCTTGAGTGCGGTTGAGGTGTGCGGAATTCTTGGTGTAGCTGTGAAATGCTTAGATATCACGAAGAACTCCGAGTGCGAAGGCAGCACACTAAGCCGTAACTGACGTTCATGCTCGAAAGTGTGGGTATCAAACAGGATTAGATACCCT
+
@,C,FF8<FGG9,CFEF9FCEF+C:FF@FGDGGGFGEGGGC<F9F<BF>,C<,8E,FG9,CE,CF@F@:8,,:CC,C<<,:,C9,@FE,,,CFD,5EE,B,8@:C?<A,55B:FC=,,,,,<,@?,CCDFCFE,,<E9EF9<?:F7+8,,7,+3+@FC873DFG=6:+CF:@@FF7*35*5@F>CCF:C*>=F91=4**C<;;CFGFCFGG9B*<B*95:B85DECDF=/C>08<9<9;#D:7#F>3:23+++,,,=BCB9GGF<E,FDFD,<,C,,,CFFF=@+,A,GGGFCGEEFBEFE88GGF@8+,<FC59B4,B,E:,,,DC,FB,CEF?8CFEEBGGGDD@,,ECCF@F@@F<@+GDFFFEE<EFC,C,6?GGGGDF9F9EDGGGGGFGFEGFEFFFGCCFCEGCFFCF9GGFFEAFGGGGGGF<CCCCC
@QJ 376
TAGGGAGTATTTGGCAATGGGGGAAACCCTGACCGAGCAACGCCGCGTGTGCGATGGAGTCCCTCAGGGACGTGAAGCACTGTGGGGGGCCGCCAAACGGGCGGGCAGGAAATGGCCCGTCCCCGAGGAGCCCCCTAGAAAGCGACTGCTAACCACGTGCCAGCAGCAGCGGTAATACGTGGGTCGCAAGCGTTATCCGGAATCATTGGGCGTAAAGCGTGAGCAGGCGGTCCGGGAAGTCCGCGGTGAAATGCGGGGGCTCAACCCCCGCAGGCCGCGGATACTTCCGGTCTGGGGTGCGGGAGAGGCGGACGGAACTCCGCGTGTAGCGGTGAAATGCACTGATACGCGGAAGAACACCGGTGGCGAAGGCGGTCCGCCAGACCGATACCGACGCTCAGTCACGAAAGCGTGGGGAGCAAATAGGATTAGATACCCT
+
GGGGGGGGGGGGGGGGGGGGGGGGGGGGGGGGGGGGGGFGDGEGGGGGGFGGGGGGGGGGFGGGGGFDEFGGEFGFGGGGGFGDGDGDDEEEEEGGGGGGEDEGGGCGGCGEFGGGGGGG55EECE>CGGGGDGGGGGGGCFGCGGGGGGGFGGEFGFGG5+<AC>EC-;EGCEGGGFGECCCEFFC8E5CFFGC::CGGDCGFGGGCEF8FFEGGG#<:EE=F:DDEGECEGGGGGG9A+:CDEG>CCEGGEDGGFFF809E?FFGGBB7FCCB?GG>GGFFFG*4GGFB>+GCDDGGDGGGGGGGGCGGGEFF8GCGF@>+@DEGEEF9B9GF9GGFAC9GGGGGGGGGGGFGGFEGDGG@GGGGGGGGGGGGGFCGFGF:F:@GGGF@EGGGGGFCGGGGGGGGGGGGGGGGGGGFGGGGGGGGFEGGGFFCCB@6
@QJ 377
TGGGGAATATTGCACAATGGGGGAAACCCTGATGCAGCGAAGCCGCGTGGAGGAAGAAGGTCTTCGGATTGTAAACTCCTGTTGTTGAGGAAGATAATGACGGTACTCAACAAGGAAGTGACGGCTAACTACGTGCAAGCAGCCGCGGTAAAACGTAGGTAACAAGCGTTGTCCGGAATTACTGGGTGTAAAGGGAGCGCAGGCGGGAGAACAAGTTGGAAGTGAAATCCATGGGCTCAACCCATGAACTGCTTTCAAAACTGATTTTCTTGAGTAGTGTAGAGGTAGGCGGAATTCCTGGTGTAGCGGTGTAATGCGTAGATATCGGGAGGAACACCAGTGGCGAAGGCGGCCTACTGGGCACCAACTGACGCTGAGGCTCGAAAGTGTGGGTAGCAAACAGGATTAGATACCCT
+
CF6FF@FGFGGGGAC@FFGG8FGGGCAFFCFEEC,FFGEG+CC,@FGGGC,C?CEGGGGFGF9E<DF8,BF<<FEEE9,C<?E,=FFGGGDGD,CEF<,<CBC@FEDCBFDFD8FE=8,:CBBEGGGGG,<D73,:3CF<3<<<CEF:ACBDB9C>C:CC5GFF:C>GGEEGGGGG%1=,+##DFGGFB4?<:CE:D@<:F>?E:EE>ECC2DEG7DCE,;C@<3<GG=DF,D8<<<GGFFDDDCDFBB=B(3<+3C<?BA/,0G:2C<<ECFF?;ACC,4ECGGEEEEDGGGGFF@EFEFCF7>:7EEC:,=DGDFAF=9CGCC@,,DF,GCEC--FC@BC6,FB,GDF@E@9CCF;,,AC8DFGF7FBFB8AF;8@F8GFE@EECGGFFCDEEC,AGGGED9FC<FEECCCCCC
@QJ 378
TGGGGAATATTGCACAATGGGGGAAACCCTGATGAAGCGACGCCGCGTGGAGGAAGAAGGTTTTCGGATTGTAAACTCCTGTTGTTGAGGAAGATAATGACGGTACTCAACAAGGAAGTGACGGCGAACTACGTGCCAGCAGCCGCGGTAAAACGTAGGTCACAAGCGTTGTCCGGAATTACTGGGTGTAAAGGGAGCGCAGGCGGGAAGACTAGTTGGAAGTGAAATCCATGGGCTCAACCCATGAACTGCTTTCAAAACTGTTTTTCTTGAGGAGTGCAGAGGTAGGCGGAATTCCCGGTGTAGCGGTGGAATGCGTAGATATCGGGAGGAACACCAGTGGCGAAGGCGGCCTACTGGGCACCAACTGACGCTGAGGCTCGAAAGTGTGGGTAGCAAACAGGATTAGATACCCT
+
FDF8FEGGGC<FFFGCE96CEEGCFGF8:,ECF6,CE<@FEEGFGG@@=::FG>EFFFFD,,:CFFD=?+A9E<<,<9EEEC<?::9CAFFFFGFFF,?BFFFCF7E<ED8<F<@FEF=DFGGGD+>C<7=<C<FFC>CCCF7FGCFDF>C?CF%.<C;9,.FAFF>F:=C:<:4<2C:FFFF,C<GB8<>8FGC7:8F2:EE;C>D8:8<,#FF=CC@F@FC=E@@:<EFF@A3/9FEFF:E9GFC::,0@3>E<@<<8FD3A/FF8C5,82,,3>AGGGFAB:47FF=?<,,:EF>4,8AFBDF@,9DE,,:CGDFE9F@8+7@,FEEF<BFGCFE8FEC7FF7BCE@FF<6<,;@<6EF,C@ECF;6,:FFF<E@:<FGGGGFBC@GGGGGGGEDGGFECFC,AEFFE@CB@8
@QJ 379
TGGGGAATATTGCACAATGGGGGAAACCCTGATGCAGCAACGCCGCGTGAGTGAAGAAGTATTTCGGTATGTAAAGCTCTATCAGCAGGGAAGATAATGACGGTACCTGACTAAGAAGCTCCGGCTAAATACGTGCCAGCAGCCGCGGTAATACGTATGGAGCAAGAGTTATCCGGATTTACTGGGTGTAAAGGGTGCGTAGGTGGCAGTGCAAGTCAGATGTGAAAGGCCGGGGCTCAACCCCGGAGCTGCATTTGAAACTGCTCGGCTAGAGTACAGGAGAGGCAGGCGGAATTCCTAGTGTAGCGGTGAAATGCGTAGATATTAGGAGGAACACCAGTGGCGAAGGCGGCCTGCTGGACTGTTACTGACACTGAGGCACGAAAGCGTGGGGAGCAAACAGGATTAGATACCCT
+
GGGGGB:DFFFG,C,FGCGFFFGGFGGGDGFGGG9EFGGGGGDGGGGGGGEGGGGGGEF?FGGGGGG7F7FGGGGGGGFFAFFGFGGGGGGFGGGGFG9BFGGGGFGFFF<FFGGG9FFFED=FF+CDFFGGFDFGGG<DCG<,>?GGGCEGG9@FFEG>CFD7:>'>@C;0<B:FGGGCFFFFGC,@FDC4<?FEGGGF@FC2FFCAEFC?FFE-::;*@1CFGGE?C=FFGGG<CBFC=GE:FFA=7D?@0BC0GGGDF/=FGEEF1GGG>GF;??E@FFDFGGGEDGGGGFE,8F8FGGGGGGGGGGGGEGGGGFGFFGGF<GGGGEEFGFGFEGGGGGGGGGGGGEGGFD<FC@8FGCGFAFGGGGGGGGGGGGGGDGGGGGGGGGGGGFGGGGGGGGFGFFE<GGGCCCCB
@QJ 380
TGAGGAATATTGGTCAATGGGCGCAAACCTGAACCAGCCAAGTAGCGTGAGGGAAGACTGCCCTATGGGTTGTAAACCTCTTTTGTGCGGGGATAAAGTGTGGGACGTGTCCCATATTGCAGGTACCGCACGAATAAGGACCGGCTAATTCCGTGCCAGCAGCCGCGGTAATACGGAAGGTCCGGGCGTTATCCGGATTTATTGGGTTTAAAGGGAGCGCAGGCCGTCCTTTAAGCGTGCTGTGAAATGCCGCGGCTCAACCGTGGCACTGCAGCGCGAACTGGAGGACTTGAGTACGCACGAGGTAGGCGGAATTCGTGGTGTAGCGGTGAAATGCTTAGATATCACGAAGAACTCCGATTGCGAAGGCAGCTTACCGGAGCGCAACTGACACTGAGGCTCGAAAGCGCGGGTATCGAACAGGATTAGATACCCT
+
FGGGGFGGGGGG?FGCGGGGGGGGGGGGGGGGGGGGGGGGGGGGDFGGGGGGGGGGGGGGGGGGGGGFDFC:FFFFEFGGGGGGGGGGDGDGGGGGGGGGGGGGGGGGEGGGGGFGGGGGCD8FGGGGGGG+>FG7FGDGFGGGG?GGGGGEF8>FF9FFECGGG*8=27F>GGGDEEDDGGGGGGGGGGGGGGEG<FCFCFCGGFCGGFECC?;5GDFGGGGCFC>F=FCGGCGGFDGGGGG>FCDECCFEGFGGF.GFGGD9FFGCFFFG1CDFFFGGE5?GGGGF9FAFFCCFGC8GGGGGE:GGEGGGGGGGGGGFFF=CGGDGGGGGGGGGGGGGGGGGGGGCGGFFEF@-CGGGGGGFGFC8FEGFFGGGGGGGFGCFAGGGGGF9GGGGGGGFGGGGGGGGGEGGGGGGGGGGGGGGGGGGGGGC?CCC
@QJ 381
TGGGGAATATTGCACAATGGGGGAAACCCTGATGCAGCAACGCCGCGTGAGTGAAGAAGTATTTCGGTATGTAAAGCTCTATCAGCAGGGAAGATAATGACGGTACCTGACTAAGAAGCTCCGGCTAAATACGTGCCAGCAGCCGCGGTAATACGTATGGAGCGAGCGTTATCCGGATTTACCGGGTGTAAAGGGTGCGTAGGTGGCAGTGCAAGTCAGATGTGAAAGGCCGGGGCTCAACCCCGGAGCTGCATTTGAAACTGCTCGGCTAGAGTACAGGAGAGGCAGGCGGAATTCCTAGTGTAGCGGTGAAATGCGTAGATATTAGGAGGAACACCAGTGGCGAAGGCGGCCTGCTGGACTGTTACTGACACTGAGGCACGAAAGCGTGGGGAGCAAACAGGATTAGATACCCT
+
FGGGGGGGGGGGGGGGGGGGGGGGGGGGGGGGGGGGGGGGGGGGDGGGDGGGGGCFGGGGDEGGGGG7ECEFGGGGGGGGEEGCEGGGGGGGGGGGGGGGGGGGGGGGGGFFFEEGFGGFEGGGGGGGGGGGFGCFEFFGGGGGGGDGGGGGGGGGGFGGGGGGGGGC>FCGGGDCGCFFGGFGGGCFCFFEGGGDFGGGGGG?GGFCEGC4D4CC<?GGGGFGGGGC@EGCGGGGGCGGGDEEGGGGDFGFGFGFGGFGGFF4#+GFDFFGGGGEGGFF,CDFE+=BB8GGGGGGDCGGGGGGEGGDGDGGGGGGGGGGGF<F<CGGGFGGEFCF9DGGGGGGGGGGGGGED<GFGGGGGGGGD9GFGGGGGGGGGGGFAGGGGGGGGGGGGGGGGGGGGGGGGGGFEGFCCCCC
@QJ 382
TAGGGAGTATTTGGCAATGGGGGAAACCCTGACCGAGCAACGCCGCGTGTGCGATGGAGTCCCTCAGGGACGTGAAGCACTGTGGGGGGCCGCCAAACGGGCGGGCAGGAAATGGCCCGTCCCCGAGGAGCCCCCTAGAAAGCGACTGCTAACCACGTGCCAGCAGCAGCGGTAATACGTGGGTCGCAAGCGTTATCCGGAATCATTGGGCGTAAAGAGTGAGCAGGCGGTCCGGGAAGTCCGCGGTGAAATGCGGGGGCTCAACCCCCGCAGGCCGCGGATACTTCCGGTCTGGGGTGCGGGAGAGGCGGACGGAACTCCGCGTGTAGCGGTGAAATGCACTGATACGCGGAAGAACACCGGTGGCGAAGGCGGTCCGCCAGACCGATACCGACGCTCAGTCACGAAAGCGTGGGGAGCAAAGAGGATTAGATACCCT
+
FGGGGGGGFFGGGGGGGGGGGGGGGGGGGGGGGGGGGGFGGGGGGGGGGGGGGGGD7EFFFGGGGGCFGFGGGGGGGGGGF8FGG>EGGGGGGGGGGGGGGGGGGGDGGGG6CFGGGGGGGGGGDGGGEGGGGGGGGGGGGGGGGGGGGFGGGGGGD.GGGCFGGGGFFGGEC<89@EFGFGDCFGGCGGGCCCE'CFDGD>@?0<CFFG8FF?FCC7DC:@FGGGGEGDCEEFGGGGECGGGGCC:<7C;=EEEGGF@C:CCEFCC7BGFGGFBGFCGFGDFFCFGGFFCEEGFGEFEGGFF7GGGGGGFF7GCGGGGECFBF?FFEDDGGGGGGGFF?F9GGGF>EGGGGGGGGGGFCEGGGGGFGGGGGGGGCEEGGGGGFCCGGGGGGGGGGGGFGGFCGCGGGGGGGGGGGGGGGGGGGGGGGGGGGGGCCCCC
@QJ 383
TAGGGAGTATTTGGCAATGGGGGAAACCCTGACCGAGCAACGCCGCGTGTGCGATGGAGTCCCTCAGGGACGTGAAGCACTGTGGGGGGCCGCCAAACGGGCGGGCAGGAAATGGCCCGTCCCCGAGGAGCCCCCTAGAAAGCGACTGCTAACCACGTGCCAGCAGCAGCGGTAATACGTTGGTCGCAAGCGTTATCCGGAATCATTGGGCGTAAAGAGTGAGCAGGCGGTCCGGGAAGTCCGCGGTGAACTGCGGGGGCTCAACCCCCGCAGGCCGCGGATACTTCCGGTCTGGGGTGCGGGAGAGGCGGACGGAACTCCGCGTGTAGCGGTGAAATGCACTGATACGCGGAAGAACACCGGTGGCGAAGGCGGTCCGCCAGACCGATACCGACGCTCAGTCACGAAAGCGTGGGGAGCAAAGAGGATTAGATACCCT
+
GGGGGGDGGGGGGGGGGGGGGGGGGGGGGGGGGGGGGGGGGGGGGGGGGGGGGGFCCFGGFGGFGGGGGGGGGGGGGGGGGGGGGGDDEGGGGGGGGGGGGGGGGGGGGEGGGGCGFGGGGGGGCGDEGGGEGGGGC6C:@GFGGGCEFFGGFGGGGGFCF7FEGCG6;CGD>EGE?:8+*;FEGGEGEGGFGGD>?FCEGGGG?CFGGGGGGCEAE9@EFFDF>DEGEGCEGGGGGCG'FFCCEG+9EF)>E5GGFC;<8DGGFGCCB4D=>CE:GGGGGGGEC*F<FCFDDGGGFCEDFGGA@GGE7GGGGGFGGGGGFEFFGGGGGGGGGGGGGGFFGGDGGGGGF@GGGGGGFCDGGGGGGF=GGGGGGGGEFCCGCFEGGGGFGGF>GGGGGGFGGGFE:GGGGGGGGGGGGFFFGGFGGGGGGGGGGGCCCC@
@QJ 384
TGGGGAATATTGGGCAATGGGCGCAAGCCTGACCCAGCAACGCCGCGTGAAGGAAGAAGGCTTTCGGGTTGTAAACTTCTTTTGTCGGGGCCGAGTAGAAGACGGTACCTGGCGAATAAGCCACGGCTAACCACGTGCCAGCAGCCGCGGTAATACGTAGGCGGCAGGCGTTGTCCGGATTTACTGGGTGTAAAGGGCGGGTAGCCGGGAAGGCAAGTCAGATGTGAAATCCACGGGCTTAACTCGTGAACTGCATTTGAAACTACTTTTCTGGAGTAGCGGAGAGGCAATCGGAATTCCTAGTGTAGCGGTGAAATGCGTAGATATTAGGAGGAACACCAGTGGCGAAGGCGGATTGCTGGACGGCAACTGACGGTGAGGCGCGAAAGCGTGGGGAGCAAACAGGATTAGATACCCT
+
GGGGGFFGFGGE98,FFFGGFCCG++@@CFGFAEG@EGG@FFGGGGGGC:<CFEEFEGGGFFGFF,>4,BCFFFFGGFG9CFE?9A+6=>+>=+:>,AD?A:BFC+BCG<<BAFC7C@<FFG<FG<F*8>F,,@FF,>FG8CCCGGGGGDEEG@CFC,,8=,4F@BF1*:22:;CC>*88/<:C7:88F8/+3++<*82*@:C520)<;>20<*,:2;<7>1EGFGC@4<CCFCFCC=73>988FFEF<FFFF><D@.D$@?A?66F?A,A8/GDEC?5<CDED+A9<C:FCFE5,B8<BB,F=ECE7DGGE?9B,EDFGFAF5?<F<,AFE9FFCCC-C,F:F:C:,7BFCCC,@,,CFC@66C,;AFF7:CCE,FECC@7;CFGGGEF@<GFGEFFCCFF9C9GCFEF@EF@,86@
@QJ 385
TGGGGAATATTGGGCAATGGGGGCAACCCTGACCCAGCAACGCCGCGTGAAGGAAGAAGGCCTTCGGGTTGTAAACTTCTTTTACCAGGGACGAAAAAAGTGACGGTACCTGGAGAAAAAGCAACGGCTAACTACGTGCCAGCAGCCGCGGTAATACGTAGGTTGCAAGCGTTGTCCGGATTTACTGGGTGTAAAGGGCGTGTAGGCGGAGATGCAAGTTGGGAGTGAAATCCATGGGCTCAACCCATGAACTGCTCTCAAAACTGTATCCCTTGAGTATCGGAGAGGCAAGCGGAATTCCTAGTGTAGCGGTGAAATGCGTAGATATTAGGAGGAACACCGGTGGCGAAGGCGGCTTTCTGGACTGTAACTGACGCTGAGGCACGAAAGCGTGGGGAGCAAACAGGATTAGATACCCT
+
FGFGGGGGGGGFG8FGGGGGED7+@FG@FFGGGGGGGGGGFGGDGGGGG,CFE@EGGF,EFFGGGFG7ECFFEFFAFGFGGGG99EFAEE<B=:FC@EGG9,CFFDFGCA9DD8>,3=6B@BF;<:.@@:>FC>FDC>:#@CFGGFG:B@54467FF;3DDF'=FEF<:FFGC/=8*FEEC<@<9CF?FFFEFFCECE@CFGE58AF8B;CFEG?F6C<@FF9CFGEE<@FFGGG1G=DB<//B,,:F9GFBFEF7C=9@DDFFFF,A,@,GGGGFFEFC5F81GFEF=7EGFFGGGFFFEGGGGGEEE>GGGGGEC:FA<GFEDAFCEGFGGGGGGGGDEFFEGECFCGFFC@GFGGGGGF9FCGGGGGGGGEDGGGGGGGGGGGFGGGGGGGGEGFGGGGFEDGGGGFGEF8CB,B6
@QJ 386
TGGGGAATATTGCGCAATGGGGGCAACCCTGACGCAGCGACGCCGCGTGCAGGAAGAAGGTCTTCGGATTGTAAACTGTTGTCGCAAGGGAAGAAGACAGTGACGGTACCTTGTGAGAAAGTCACGGCTAACTACGTGCCAGCAGCCGCGGTAATACGTAGGTGACAAGCGTTGTCCGGATTTACTGGGCGTAAAGGGCGCGTAGGCGGACTGTCAAGTCAGTCGTGAAATACCGGGGCTTAACCCCGGGGCTGCGATTGAAACTGACAGCCTTGAGTATCGGAGAGGAAAGCGGAATTCCTAGTGTAGCGGTGAAATGCGTAGATATTAGGAGGAACACCAGTGGCGAAGGCGGCTTTCTGGACGACAACCGACGCTGAGGCGCGAAAGTGTGGGGAGCAAACAGGATTAGATACCCT
+
DFGGGDGGFGGGGGGGGGGCFECGGGFGGGGGGDGGGGFGGGGGGG7FGGFGGGFCFGGCFGGGGGGGGGGGGFGGCFGG9FGGGGGDGGGGCFFCGG88C?BF>CGDEFGGFAFAF,3BFF,EFE@FEGFGGFD7F:F@FGDFDGGFFEC<9=@FFFFF?CC:<:CCFFGGGGGGFB=*=3?,,85=E<31<5C?ECCECGEGGGGGGBC8CCFF<FC93=6FGEGFGFE>CGGGDGGGGGF7@C/F@7ED9F=-;>9GG<FF=9F<6D<DFFFGFEECE@B0C9FGF@GFDGCFFAC?GGFF@EGGC7<AGFGGGGF7GFE<DFEADGFE<BEEFDF9EF:GGGGFGFCDF8FCGGGGGF@GFD@@BCECGEGGGGGDGGGGDGFGGFCGGGGGGGGGGGGGGGGGGGGFFCCCCCC
@QJ 387
TGAGGAATATTGGTCAATGGACGAGAGTCTGAACCAGCCAAGTAGCGTGAAGGATGACTGCCCTATGGGTTGTAAACTTCTTTTATACGGGAATAAAGTGAGCCACGTGTGGCTTTTTGTATGTACCGTATGAATAAGGATCGGCTAACTCCGTGCCAGCAGCCGCGGTAATACGGAGGATCCGAGCGTTATCCGGATTTATTGGGTTTAAAGGGAGCGTAGGCGGGTTGTTAAGTCAGTTGTGAAAGTTTGCGGCTCAACCGTAAAATTGCAGTTGATACTGGCGACCTTGAGTGCAACAGAGGTAGGCGGAATTCGTGGTGTAGCGGTGAAATGCTTAGATATCACGAAGAACTCCGATTGCAAAGGCAGCTTACTGGATTGTAACTGACGCTGATGCTCGAAAGTGTGGGTATCAAACAGGATTAGATACCCT
+
GGGGGGGGGGGGGGFEGGGGGGGGGGGGGGGGGGGGGGGGGGGGGGGGGGGGGGGGGGFGGGGGGGGGGGGGGGGGGGGGGGGGGGGGGGGGGGGGGGGGGGGGGGGGGGGGGFEGGGGGGGGGGGGGGGGGGGGGGFGGGG7FGGGGGGGGGGGGGD@C:DFGGGGGFFGGCFGDB=<>DFEFEFGC9EGGGGGFCFEF6FFGGFGCCFA>FEFGDGG=EGGGGGGGFGCCGFGGGGDDGFGGGGFGGGFGGGEDB+GGFGGGGGGGGGGGGFFEFFGGEFGGGGGGGGGFGGGGCGGGGGGGFDGGGGGGGGGFGGGFGGGGGGGGGGGGGGGGFFGGFF9GGGGGGGGGGGFGGGGGGGGGGGGGGGGGGDGGGGGGGGGGGGGGGGGGGGGGGGDFGDGGGGGDGGGGGGGGGGGFGGGGGGGGGGGCCCCC
@QJ 388
TAGGGAGTATTTGGCAATGGGGGAAACCCTGACCGAGCAACGCCGCGTGTGCGATGGAGTCCCTCAGGGACGTGAAGCACTGTGGGGGGACGCCAAACGGGCGGGCAGGAAATGGCCCGTCCCCGAGGAGCCCCCTAGAAAGCGACTGCTAACAACGTGCCAGCAGCAGCGGTAATACGTGGGTCGCACGCGTTATCAGGAATCATTGGGCGTAAAGAGTGAGCAGGCGGTCCGGGACGTCAGCGGTGAAATGCGGGGGCTCAACCCCCGCAGGCCGCGGATACGTCCGGTCTGGGGTTCGGGAGAGGCGGACGGAACTCCGCGTGTAGCGGTGAAATACACTGATACGCGAAAGAACGCCGGTGGCGAGGGCGGTCCGCCAAACCGATACCGACGCTCAGTCACGAAAGCGTGGGGAGCAAACAGGATTAGATACCCT
+
EFCABFFFF<<FFG,;,;C@FFCFF8EC@ED@FFC:F:@<F@7@@E:FEGFEGGCC,<CEFGGCF@EFFF4>84,=E8=B<E?<<?+>:*>CFFEGGCF>FGG7:?CGCGF?97CF3::C558C8*?5?588FDEE50<CE?@*;**8:A++3+9C>;ECE++*:02;8>8*28;+:C5<*8?EFCEC**8?2:C5F7C?08<9,9C:<:CC**:*A9>CEC?C@F:=E78:*8C*)9/;8**285:979*@EFD;E3:58/<=:C:/=C:;CC8899CFF<84**1**C=*+<:C5**@GCD3@53**CFF@,<<8:8>CCB=<FEC@7F@,?<8,5,BC,C,EDFCFB,,AFF:>>+7FF?@F@446+@CFB:F:CC,7B,C6:,6E@@7GFDGCFF,C,CC:?@@,EGEFCC6,DGGFC;,C,9GCFC,;;8,AA-
@QJ 389
TGGGGAATATTGCACAATGGGGGAAACCCTGATGCAGCAAAGCCGCGTGAGTGATGACGGCCTTCGGGTTGTAAAACTCTGTCTTCAGGGACGATAATGCCGGTACCTGAGGAGGAAGCCACGGCTAACTACGTTCCAGCAGCCGCGGTAATACGTAGGTGGCGAGCGTTGTCCGGATTTACGGGGCGTAAGGGGAGCGTAGGGGATTTTTAAGTGAGATGTGAAATACTTGGGCTTAACTTGAGTGCTGCATTTCAAACTGGAATTCTAGAGTGCAGTAGAGGAGAAGGGAATTCCTAGTGTAGCGGTGAAATGCGTAGAGATTAGGAAGAACACCAGTGGCGAAGGCGCTTCTCTGGACTGTAACTGACGCTGAGGCTCGAAGGCGTGGGGAGCAAACAGGATTAGATACCCT
+
<F<FFBBEFGGGFFGGGGGF,6@FEG<@BFDG96EFFGGG8F@AFG>CCFGFECFGGFGG7FBF<,CF<FE7,CF,C=,C9FCEE,AF,F4+>:BFFBC,,=48C+,CE,8B,?C@EF<CF>F7++BA,C3,BF,@CCC,3,,3+3@F:B8;,>173:@,,>:@<E*<;11<9FEF:<22#(8EC<FEF<5#<;8=1@:@;>+#:/CFEGGEFF<DEE9GFFF<29,67F<GFG=DD<DF0EGC.A?7G<FEC1FCCDG/EFE4=#,A<CG6GFEF=E?;CAEB9=95<E9GF?FCCF9GGGGGDDGCFECEGGGF,FGF?,FF9EDF@9GEDFCF@6:F7FDGCCDCC,@@CE,FE@@FFCGGFGGGGCEFAF?GDGGGGGFE8GEFGGGF@GGGGGGGGGGGGGGGGGC@CB<
@QJ 390
TAGGGAGTATTTGGCAATGGGGGAAACCCTGACCGAGCAACGCCGCGTGTGCGATGGAGTCCCCCAGGGACGTGAAGCACTGTGGGGGGCCGCCAAACGGGCGGGCAGGAAATGGCCCGTCCCCGAGGAGCCCCCCAGAAAGCGACTGCTAACCACGTGCCAGCAGCAGCGGTAATACGTGGGTCGCAAGCGTTATCCGGAATCATTGGGCGGAAAGAGTGAGCAGGCGGTCCGGGAAGTCCGCGGTGAAATGCGGGGGCTCAACCCCCGCAGGCCGCGGATACTGCCGGTCAGGGGTGCGGGAGAGGCGGACGGAACTCCGCGTGTAGCGGTGAAATGCACTGATACGCGGAAGAACACCGGTGGCGAAGGCGGTCCGCCAGACCGATACCGACGCTCAGTCACGAAAGCGTGGGGAGCAAATAGGATTAGATACCCT
+
GGGGGGGGGGGGFGGGGGGGGGGGGGFGGGGGGGGGGGGGGGGGGGGGGGGGFGGGEGGGFGFGGGGFGGGGGGGF9FGGGGGGGGGEEEEGGGGGGGGGGGGGE??EGGGFFGGCEGGGGGEGCEGGEEDCFGGGGGGGGGFGGGCCFGGGFGGECFGFGCCGGGF;DF<C><CFGGG8;CDCCEGG5:CECEC;FFGGGCCF79'GGGFE#:EGG<ECFFFAAFFEEC8C?FEGGGEFGGGGGEF@CCF?EFGEGGF:8CFFGGG8BGDGEEEFC<CG9@EF=*FFFCF7>CC5F7DFGGFD>+CE7GGGGFFFCEGGGGDGGGGGGFFGGGGGGGGEE9FF:=+GGCGGGGGGGGGGGFGC>GGGGGGCGGGCFGGGGGGGC7GFGFGGGGGGGGGGGFCGGGCGDE@GGGGGGGGGGGGGGFGGGGGGGGCCCC@
@QJ 391
TGGGGCATATTGGGTAATGGACGAAAGTCTGACCCAGCGACGCCGCGTGAGGGAAGAAGGTCTTCGGATTGTAAACCTTAGTCAACAGGGAAGAAGAAAGTGACGGTACCTGTGGAGGAAGCCACGGCTAACTACGTACCAGCAGCCGCGGTAATACGTAGGTGGCGAGCGTTATCCGGATTTACGGGGTGTAAAGGGTGGGTAGGCGGGAAGGCAAGTTAGATGTGAAAACTATGGGCTCAACCCATAGCCTGCATTTGAAACTGTTTTTATTGAGAGTCTGAGAGGTAAGTGGAATTCCCGGTGTAGCGGTGAAATGCGTAGATATCGGGAGGAACATCTGTGGCGAAGGCGACTTACTGGACGATTACTGACGCTGAGACACGAAAGCGTGGGGAGCAAACTGGATTAGAGACCCT
+
CFGFE,@CFEGFDE:EFDF<,@CFGGG9<@FFGGFGF,@@FEGFFCF6>BB<EEFB=FC<CCEFFGG7,8EBFFF,EFFGG<9EECE<FCB:=BFFGFGFEF9?:F@FCAF,,,>,B7C<8ACF<F++@EEGF<F+@,+8@FDA74@>->82CCCG?D:CF779*,=7C99+AFBC>CGGG;::C5GGGGGC:C?<B:#:#8;3>9+:CG5ACBCF1;,#:2<,1CE9C?,%<9F@8<C8@C0FFGFGF7DDCFE@DE<CF@?@D<0EDA<&>G=8FDFFC,A4FGGCE<E?,E9FBF=>7EDGGGGE:7F9<F?:CFC=,DF9F44,::<FEE,C<9FAFCGGEC?GGFF:,@<<ECAGGDGGGGGFFC:@F@@@FFGFGF@FDGFGEFFF-,CCFGF<9EC=,GGFGGEEC,B@6C<
@QJ 392
TGGGGAATATTGGGCAATGGGCGAAAGCCTGACCCAGCGACGCCGCGTGAGGGAAGTAGGTCTTCGGATTGTAAACCTTAGTTATCGGGGAAGAAGCAAGTGACGGTACCCGAAGAGAAAGCCACGGCTAACTACGTGCCAGCAGCCGCGGTAATACGTAGGTGGCGAGCGTTATCCGGAATTACTGGGGGCAAAGGGTGTGTAGGCGGGATAGCAAGTCAGATGTGAAAATTATGGGCTTAACCCATAACCTGCATTTGAAACTGTTATTCTTGAGTGTCGGAGAGGTAAATGGAATTCCCGGTGTAGCGGTGAAATGCGTAGATATCGGGAGGAACACCAGTGGCGAAGGCGGTTTACTGGACGACAACTGACGCTGAGACGCGAAAGCGTGGGGAGCAAACAGGATTAGATACCCT
+
EF8FGEGGGGGGGGGFGGGGGGGGGGGGGGFGGGGGGGGGGGGGGGGGGGGGGGF:CFGCFGGFGGGFFFCFGGGGGGFFCEFAFGGGCCEEE8FGGGGGA<9AFEFFFFG7CEDGFGG8<EGGG>EGCGGGGCGCGGFGEGFC7>:@FGG8CE2FB<1<7<=G@EG*=@CG=CF9:F;CEG1FC:DFG,CACCGGC=2GFGFGGF6?GG@*C?@DFFD@?GGGFCFCCCCCFGG>FGGFGGFFBGFFFF@<@AC9EFGGFGFFGG?FDFGFFFGGECEF@GFDEEGFGGFAGGFFGGGGDGGFF@7ECCGGGGGGGEGFA9GGEC7DF:GGGGGGGFFFGFEEGE?GGGGGGGGFGGGGGGGGEEEGGGEGGGGGFGGGGEFCCFGGEECGGGGGGGGGGGGGGGGGGGGGGFCC@CA
@QJ 393
TGGGGAATATTGGGCAATGGGCGAAAGCCTGACCCAGCGACGCCGCGTGAGGGAAGAAGGTCTTCGGATTGTAAACCTTAGTTATCGGGGAAGAAGCACGTGACGGTACCCGAAGAGAAAGCCACGGCTAACTACGTGCCAGCAGCCGCGGTAATACGTAGGTGGCGAGCGTTATCCGGAATTACTGGGTGCAAAGGGTGTGTAGGCGGGATAGCAAGTCAGATGTGAAAATTATGGGCTTAACCCATAACCTGCATTTGAAACTGTTATTCTTGAGTGTCGGAGAGGTAAATGGAATTCCCGGTGTAGCGGTGAAATGCGTAGATATCGGGAGGAACACCAGTGGCGAAGGCGGTTTACTGGACGACAACTGACGCTGAGACGCGAAAGCGTGGGGAGCAAACAGGATTAGATACCCT
+
GGGGGDEFFFGECFGFGGGGFGGGGGCGFFGDEEEFDGGGGGGGGGDGGEGGGD<=,:CDGGGGGGGGGFGEEGGGGFGCGGGGFGFDEEEGGGGFDF8+B,,:++BFF,C+36:C8FFF8@GCFCGGFGFDFFG7F:DFGFFFCFC5ECECFEGGFFFGFGD><FE>4<FFG<<<?CCEC?<7CEDFF<:ECFGEC;CEG8<GF7DFFG8::859FDB7CECF,@EC>;C;GCCFFACFFEDF?CFGFBDCFGGFC@4DFGFC,CC,==DDCGFFFDCA.FFCGGGGGFFF9GFFE>8+8+,EDEEBC+EC9CGGGFC7EGGF:B>,CCGGGFDFE<C-CGGGGGDGGGGGGGFGGGGGGGGGCFECGFGGFC7GGCEFF:GGDGGGGGGGGGGGGCF<9GGFE<FA@DGFCEC@8CA
@QJ 394
TGGGGAATATTGCACAATGGGGGAAACCCTGATGCAGCGACGCCGCGTGAGTGAAGCAGTATCTCGGTATGTAAAGCTCTATCAGCAGGGAAGAAAATGACGGTACCTGACTAAGAAGCCCCGGCTAACTACGTGCCAGCAGCCGCGGTAATACGTAGGGGGCAAGCGTTATCCGGAATTACTGGGTGTAAAGGGTGCGTAGGTGGTATGGCAAGTCAGAAGTGAAAACCCAGGGCTTAACTCTGGGACTGCTTTTGAAACTGTCAGACTAGAGTGCAGGAGAGGTAAGCAGAATTCCTAATGTAGCGGTGAAATGCGTAGATAAGAGGAGGAACACCAATGGCGAAGGCGGCTTGCTGGACTGTAACTGACACTGAGGCTCGAAAGCGTGGGGAGCGAACAGGATTAGATACCCT
+
C<C@FCCFEEFGGGGGGDFGGGGDF8,EFCFGGGCGGFGGGGGGGGEGGGGGGGGE<CFF<EEFG<EFFGCEFFGEEDGAFAFCFFAF77<FGGGCFCE9FC:BFFFG9FEFGFCF<,3BFGDCG+BFGEGGCF,3DCGGGCGFEC*@CEEF;CFF:,>FC*<<CC7*8=FGGGCC>EGE?F<F?<:*=,?F?CECCEECC5?@FDE7<+;CGFFFGF+A7+<<CFFFCGGG>CC8CFFGG;7F?DF<E@FFF<C8CDFGGGG;GGFG?FF?FGFB1AE,75ACE?,EC,,,=?AFF<?9,,7F>@,59,9FC?,:,9C,,AEC,<FC6AE9GFC69F9,,@7FE@C@@+,C<@C<8EF,F9FF,FE9GFEFEFDGFEEFF7F<7GGEEGGFFE:77EFCCE9FBCC<<C;,CCB<
@QJ 395
TGAGGAATATTGGTCAATGGACGAGAGTCTGAACCAGCCAAGTAGCGTGGAGGATGAAGGTCCTACGGATTGTAAACTTCTTTTATAAGGGAATAAAATCTCCCACGTGTGGGAGCTTGTATGTACCTTATGAATAAGCATCGGCTAACTCCGTGCCAGCAGCCGCGGTAATACGGAGGATGCAAGCGTTATCCGGATTTATTGGGTTTAAAGGGAGCGCAGACGGGTCGTTAAGTCAGCTGTGAAAGTTTGGGGCTCAACCTTAAAATTGCAGTTGATACTGGCGTCCTTGAGTGCGGTTGAGGTGTGCGGAATTCGTGGTGTAGCGGTGAAATGCTTAGATATCACGAAGAACTCCGATTGCGAAGGCAGCACACTAAGCCGTAACTGACGTTCATGCTCGAAAGTGTGGGTATCAAACAGGATTAGATACCCT
+
FGGGGGGGGGGFGGGGGGGFFGFGGGGFGGGGGGGGGGGGGGGGGGGGGGGGGGGGGGGCGGGGGGGG:FGGGGGGGGFFGGGGGGFC?FFGGGGGGGGFEEGFGGDFFGGCGC:FFFGGGGGFGGGGGGGGGGGGGGGGGGGCGGGC<GFGDGGG@B=EFGFGC?GGGGFGGGGG%?FCFFDEGGGGGDCFFGGGEFGGGFEEGFGEGCFCGFGGGCGDCEGGGGGEEGEGGFCF?CFEGG>GGFGGGGGG7<FFGFFFEGFCGFGGGGGGGGGFFCGFFGGF@BCGGDGGDGGGCGFF@GGGGGGEE<GGGGCEEGGGGGGGGGDGGGGGFGGGGGGGFECFGGGGGGGGGFF6C7GCGGGGGGGGFGGFCF9GGGGGF@EGGFGGGGGFGFGFGGFEFGGGGGFGGFGGGGGGGGGGGGGGGCGGGGGCCCCC
@QJ 396
TGAGGAATATTGGTCAATGGACGAGAGTCTGAACCAGCCAAGTAGCGTGAAGGATGACTGCCCTATGGGTTGTAAACTTCTTTTATACGGGAATAAAGTGAGGCACGTGTGCCCTTTTGTATGTACCTTCTGCCTAAACATCGGATAACTCCGTGACAGCAGCCGCGGTAATACGGAGGGTGCAAGCGTTATCCGGATTTATTGGGTTTAAAGGGAGATCAGACGGGTCGTTAAGTCAGCTGTGAAAGTTTGGGGCTCAACCTTAAAATTGCAGTTGATACTGGCGTCATTGAGTGCGGTTGAGGTGTGCGGAGTTCGTGGTGTAGCGGTGAAATGCTTAGATTTCAGGAAGAACTCCGATTGCGAAGGCAGCACACTAAGCCGTAAATGACGTTCATGCTCGAAAGTGTGGGTATCAAACAGGATTAGATACCCT
+
,CFEGFDFC6C<@;,CEEAF,@+:@BFE<FGGGFCF<,CEAF9AE,CFEGF9EFGCFFAE8,CCF8EFDGEGFA96E,<CF9CC<@?<8:+4>CEAC9<,<,E@FECECFBFF?F@EGFAEC,,A<?ED,,,,,,,B,,7,5+B+68CDEA,36+++,,B@F8>C>++8C7<F3>:*53*56><,FF5*6*6@<:5@FC9F,2,84FFC,?;C+=C**+3=27DF>C>7?:CF+<?77>+%0#49<#4EFB:8#2F8,FB,3,9<,C<,,,===EB9FFFFCFFC9C:5,486:F=4>=5A4?B:+@+B+::9+@+CFB=?,F>@+BC6,EFC<,4<<,E:5,,,:,,CCAE<B@-E@E,:C:<FF<C,,<C,CFF9C@+7@@,CEC,C<DEFF6EC6CFFCFC=,@EFAFC<@9F<FE;9EEEF@6EEC<BCCCC
@QJ 397
TGGGGAATATTGCACAATGGAGGAAACTCTGATGCAGCGACGCCGCGTGAGTGAAGAAGTAGTTCGCTATGTAAAGCTCTATCAGCAGGGAAGATAGTGACGGTACCTGACTAAGAAGCTCCGGCTAAATACGTGCCAGCAGCCGCGGTAATACGTATGGAGCAAGCGTTATCCGGATTTACTGGGTGTAAAGGGAGTGTAGGTGGCCAGGCAAGTCAGAAGTGAAAGCCCGGGGCTCAACCCCGGGACTGCTTTTGAAACTGCAGGGCTAGAGTGCAGGAGGGGAAAGTGGAATTCCTAGTGTAGCGGTGAAATGCGTAGATATTAGGAGGAACACCAGTGGCGAAGGCGGCTTGCTGGACTGTAACTGACACTGAGGCTCGAAAGCGTGGGGAGCAAACAGGATTAGATACCCT
+
GGGGGGGGGGGGGGGGGGGGGGGGGFGGGGGGGGGGGGGGGGGGGGGGEGEFFGEFFCFGGEFGFDGGGGGGGGGGGGGGFGGGGGGGFDGGDGGGGGGGGGGB=FGGGGGGGFGGGGGFFGGGGGGGGGGGFGDFGGGGFGGGEGFGGDGGCGGGGGGGGFGGGFGGGGGGG?CDGGGGGGGGGGGEFGFCFFEFEGGGGFF>9CFGGGGGGGGGGGGGGGGGFGFGFGGGGGGEGCGGGFGGFEFDGGFGGGGGGGFGGGFFGGFE9FFEDGFF<FCE@GGGF,GGEEEEFFDGFCGGGGGGGGCGF9GGGE?C7GGGGGGGFDGGFEDGFEFF@AGGGGGCGGGGECGGGGGGGGGGGGGGGGGGGGGGFGCGGGGFGFGGGGGGGGGGGGFGGGGFAGGGGGFGGGGCCCCC
@QJ 398
TAGGGAGTATTTGGCAATGGGGGAAACCCTGACCGAGCAACGCCGCGTGTGCGATGGAGTCCCTCAGGGACGTGAAGCACTGTGGGGGGCCGCCAAACGGGCGGGCAGGAAATGGCCCGTCCCCGAGGAGCCCCCTAGAAAGCGACTGCTAACCACGTGCCAGCAGCAGCGGTTATACGTTGGTCGCAAGCGTTATCCGGAATCATGGGGGGTAAAGAGTGAGCAGGCGGTCCGGGAAGTCCGCGGGGAAATGCGGGGGCTCAACCCGCGCAGGCCGCGGATACTGCCGGTCTGGTGTGCGGGAGAGGCGGACGGAACTCCGCGTGTAGCGGTGAAATGCACTGATACGCGGAAGAACACCGGTGGCGAAGGCGGTCCGCCAGACCGATACCGACGCTCAGTCACGAAAGCGTGGGGAGCAAATAGGATTAGATACCCT
+
F@E<FFDF@FGFGGF,FGGCFFGGGGFGGGGGGGGGEGGGGGGGGGCGDFGGCFGGFFGFCFFGGGFD@FF7F+EGCDGG<,EEF:>@CDD7FCFCCFCFFGE@E>**:C,,:ACFFFEEG*8@1*:CEC8C8;E8C@CCF,:8;:*?FG?CGGDFEC5CA<@F*;C,;E5E1*;C:?,+21:?+:?*?8@>EG**+<;C'2?8,0*GCF#7?@<7F@FGE#8?1DEEEC1>>F:97CAFFCC8GC)/9<@FFG8:FGFC@(EC8:C#1<9:CGC?FFFFGCFF<1*:CC7@CC>*GGGGGGFFEGF<+GFEDGGFC3>F7FFGGGGGGGGGGGGFFF?,<,GFCFC+:7GGGFGGGGEGEFGGGFCGGGGGGGFCGFFFGGGFECGGGGC:GGGFEFCFF@,GGGGGGGGGGGGGGGGFGGGGGGGGGGGGFDCC8CC
@QJ 399
TAGGGAGTATTTGGCAATGGGGGAAACCCTGACCGAGCAACGCCGCGTGTGCGATGGAGTCCCTCAGGGCCGTGAAGCACTGTGGGGGGCCGCCAAACGGGCGGGCAGGAAATGGCCCGCCCCCGAGGAGCCCCCTCGAAAGCGACTGCTAACCACGTGCCCGCAGCCGCGGTAATACGTGGGTCGCAAGCGTTATCCGGAATCATTTGGCGGAAAGAGTGAGCAGGCGGGCGGGGGAGTCCGCGGTGAAATGCGGGGGCTCAACCCCCGCAGGCCGCGGATACTGCCGGGCTGGGGTGCGGGAGAGGAGGACGGAACTCCGCGTGTAGCGGTGAAATGCACTGATACGCGGAAGAACACCGGTGGCGAAGGCGGTCCGCCAGACCGATACCGACGCTCAGTCACGAAAGCGTGGGGAGCAAATAGGATTAGATACCCT
+
GGGGGF@FFGGFCFCFGGFGGGGGGGGGGGGGGGGGGGGGGGGGDGGGGGGGGGGGCFGGDFGGGFG8<+BFFEGGFF@EFAFCF7@CFEGDCEGGGGE7<EDE*:?C:E08C@CG?FGGDECC>*:E**/8CEEE*:CCG*CCCEEGGF9+0C+*;8*@F8/CECC*1:8C:58<@F*+;C8?*:C8EEGCEC2:7EE585@F@7C,<F6C**8CF@F+7<@CC8*/C:#/#;20#9:CCFDCBD50:C?:GFGGGC80,1?::F>G5=15E:87E<F=(9CB<55**>,*+@C>@*>7D,<,FCFE+FFD>F=DB83@+FFF<ECCB+GGGGGGGGFDFFGGGGF>F?GGECFC8+C++FF=GGFGGGGGGF@+@+GFEGGGCCGGGF@8GGGFEFFFF88GDGFCCGGGGGGFGGGGGFDEGGGGGGGGFAA,ACA
@QJ 400
TGAGGAATGTTGGTCAATGGACGAGAGTCTGAACCAGCCAAGTAGCGTGAAGGATGACTGCCCTATGGGTTGTAAACTTCTTTTACATGGGAATAAAGTATTCCACGTGTGGGATTTTGTATGTACCATATGAATAAGGATAGGCTAACTCCGTGCCAGCAGCCGCGGTAATACGGAGGATCCGAGCGTTATCCGGATTTATTGGGTTTAAAGGGTGCGTAGGCGGACCATCAAGTCAGCGGTAAAAAGTCGGGGCTCAACCCCGTAAAGCCGTTGAAGCTGGTGGTCTTGAGTGAGCGAGAAGCAGGCGGAATGCGTGGTGTAGCGGTGAAATGCATAGATATCACGCAGAACCCCGATTGCGAAGGCAGCCTGCCGGCGCTCAACTGACGCTGAGGCACGAAAGTGCGGGGATCGAACAGGATTAGATACCCT
+
9FFFFFGGGGGGGFGGGGGGGCGGGGGAFGDGGGGGGGGGGGEGGGDGGGGGGGGGEF<F@FGGGGGFFGGGCFGFGGFDFFGGGGGGCGFFFGFCGGCF9EEFFC,9CFFFCEFGG9FFEACFGGEF@FFGC@@FDGGCB,<,8E<EF,7EEFG+DAD@8FG?:CGGFEDFFAF>EEF:?7FGD7CG/.>FC<B&C@>:<,?=236FF<A:?CC#45C;/BEGGG?CEDCFG#D=/CGCCC:.GGEEEE<EFFGD35?;E<EBFGCAFGEEGGE@F<C7FEDCGFD,8DCED>F3=EDA<A=FEGCEFDC@?7CCFFBFGEGGE@CGGGGGFGFAFGGGGGECB=EGFF@CGGGECGGGEFCDGGGGFCCECFDDGGGC<AEF9@FCGGEE,C?GGF?GGGDGGGEGEGGGGC@GGGGFFFFE,FGGCFCC@@C
@QJ 401
TGGGGAATATTGCACAATGGAGGAAACTCTGATGCAGCGACGCCGCGTGAGTGAAGAAGTAGTTCGCTATGTAGAGCTCTATCAGCAGGGAAGATAGTGACGGTACCTGACTAAGAAGCTCCGGCTAAATACGTGCCAGCAGCCGCGGTAATACGTATGGAGCAAGCGTTATCCGGATTTACTGGGTGTAAAGGGAGTGTAGGTGGCCAGGCAAGTCAGAAGTGAAAGCCCGGGGCTCAACCCCGGGACTGCTTTTGAAACTGCAGGGCTAGAGTGCAGGAGGGGCAAGTGGAATTCCTAGTGTAGCGGTGAAATGCGTAGATATTAGGAGGAACACCAGTGGCGAAGGCGGCTTGCTGGACTGTAACTGACACTGAGGCTCGAAAGCGTGGGGAGCAAACAGGATTAGATACCCT
+
FFGGG7FD@FGGGGGGGGGGGGGGGGFGGGF<FFGGGGFFGGGGGGGEGGFFFFCFCFGGGCGGGGGGGGGGGF9FFGGGGFGGGGFGCECF7FGGGGGGGGGFGDGG9EFGGGGGDFFGGGGDGEGGGGGFFG8FFFGGGGGG:FDD:EEGGGF?GGGGGFGGGGGGGEGGGGGG>CCCFFGGGGGGFGCFFGGFFF>>GFFGGGGGGGGGGGGEFFGGGCFGGGDCCGFFF>ECDGGGDGDFFFFGGGFGGGGFGGGGGGGFEFGGEFGGGGFGGGGGGGFCF?GGGGFCGFCFA<DGGGGGGGCGGGGGGFCCCFFF<9FA9GGGA9GGGFAFGFGGGGCCGGGGGGFCCGGGGGGGGGGGFGGGGGGFGGFGEEF8F7GGGGGDGGGGGGGGGGFFFGFFGGFFGGCCCCCC
@QJ 402
TGAGGAATATTGGTCAATGGACGCAAGTCTGAACCAGCCATGCCGCGTGCAGGATGACGGCTCTCTTAGTTGTAAACCGCTTTTGTACGAGGGTAAACGCAGATACGTGTATCAGTATTAAAGTATCGTACGAATAAGGATCGGCTAACTACGTGCCAGCAGCCGCGGTAATACGGAGGATTCAAGCGTTATCCGGATTTATTGGGTTTAAAGGGTGCGCAGGCGGTTTGATAAGTTAGAGGGGAAATTTCGGGGCTCAACCCGGAACGTGCCTCTAATACTGTTGAGCTAGAGAGTAGTTGCGGTAGGCAGAATGTATGGTGTAGCGGTGAAATGCTTAGAGATCATACAGAACACCGATTGCGAAGGCAGCTTACCAAACTATATCTGACGTTGAGGCACGAAAGCGTGGGGAGCAAACAGGATTAGATACCCT
+
,CF,CCFGGG,<,CFDGEF,FF@FEGGGF9EFGFFFCG9F9@<F7@@CF7C,@:FFFEF78@CF,C,?<F,<F9CE9EFC@CGGC,5C<8B+=4,A,?+=CFGCFF+EFG@AG,AF9F,<FF9<C@<+,3BF:B=@<BCF@BC@F7=FGA,@?@F7@,><9>C,1=3GEG@FCFC#042+;1,7CG@FD;BEECGGCDCF;CFF<,<FFCF<F(EG93:*>FDGGFD=,@36@+=B<7CB3@,@@,B6@7F7GFB,,:CC>+@,=A8+8EC,CFFFCFE@,@F=:;GFAFFGFDCGFFC:>=+GFB,FC,,GGGGFE?FGGGGFB+7CGFGGFFGGFGFFGEC99FF,F9<GFGEFBCGFEGGGGGGGF@DFCE<GF<EAF<CC,EDGGGGGFBC,GCFC@@FFGGGGGGGGFGGF@FFGCGFF<EGGFE8CB8CA
@QJ 403
TAGGGAGTATTTGGCAGTGGGGGAAACCCTGACCGAGCAACGCCGCGTGTGCGATGGAGTCCCTCAGGGACATGAAGCACTGTGGGGGGCCGCCAAACGGGCGGGCAGGAAATGGCCCGTCCCCGAGGAGCCCCCTAGAAAGCGACTGCTAACCACGTGCCAGCAGCAGCGGTAATACGTGGGTCGCAAGCGTTATCCGGAATCATTGGGCGTAAAGAGTGAGCAGGCGGTCCGGGAAGTCCGCGGTGAAATGCGGGGGCTCAACCCCCGCAGGCCGCGGATACTTCCGGTCTGGGGTGCGGGAGAGGCGGACGGAACTCCGCGTGTAGCGGTGAAATGCACTGATACGCGGAAGAACACCGGTGGCGAAGGCGGTCCGCCAGACCGATACCGACGCTCAGTCACGAAAGCGTGGGGAGCAAATAGGATTAGATACCCT
+
GGGGGGGGGGGGGGGGGGGGFGGGGGGGGGGGGGGD:FFGGGGGGDGGGGGGGGGGGGGGGGGGGFCFGGGGFFG9FGFGGGGFFGECEF7CFEGGGGGCFEGGGGGGGEGCGGGGGGGGGGGGGEEGGEFGGGEGGFG?C<FCEG=?G>GGGGG@GGD?GGGGDGG89FDFGGGGGGGGFEGGGCEECEFGGEE5EFCE:?EG0:EGGGEEEEFFFECC?7CG>FCCEGCEEFGGF8DFGEDGFGGGGGFGE@GGGFCC,ADGEGFEFFGGGGDCFCGD@:DGC7DGGDCCCGGGG@EEGGC:GGGGDGGGGGGGGEEF:CEGGF7GGGGGFGFFC,<EE9GGEGFEGDGGGGGGGGGGFFF7DGFGGGGGGGG@GEGGGGGGGGGGGGEFGGEFCAFGFGFGFFGGGGGGDGGGGFGFGGGGFGGGGGGGFEA8CBA
@QJ 404
TGGGGGATATTGCACAATGGGGGAAATCCTGATGCAGCGACGCCGCGTGGAGGAAGAAGGTTTTCGGATTGTAAACTCCTGTCGTTAGGGACGATAATGACGGTACCTAACAAGAAAGCACCGGCTAACTACGTGCCAGCAGCCGCGGTAAAACGTAGGGGGCAAGCGTTGTCCGGAATTACTGGGTGTAAAGGGAGCGCAGGCGGACCGGCAAGTTGGAAGTGAAAACTATGGGCTCAACCCATAAATTGCTGTCAAAACTGCTGGCCTTGCGTAGTGCAGAGGGAGGTGGAATTCCCGGTGTAGCGGTGGAATGCGTAGATATCGGGAGGAACACCAGTGGCGAAGGCGACCTACTGGGCACCAACTGACGCTGAGGCTCGAAAGCATGGGTAGCAAACAGGATTAGATACCCT
+
GG<FGGGCFGGGGGGC@ECFGEGEFGGCGGGGGFEGGCEDGGGCGGGGGGG@EGGGGFF8FF9DFFGCGGGGE,AEFEGFGGFGBFG@FGGG@FDEGGGGGE7FGGGGGGGGG?EDD,DD,F7CCEEGGGGG>:BFGGGGFFFFEGDG?F<?F9GFFF:F(/=CGFFEF?C*C:9?BCCEFFFF?F;C>FCCFGGG>>8:C>C?ECB:EECE@?FE8CFEE6CGGCFGGGFF?6CFDDEGGCDG=GGF>DFCFFFB;EFGFB@GGBADD@GG+<FF6C>,E=4=4,8FEDDDECGF@C:FGFF@+EEFEF?EF?==DC?,F:=C,GFCFAA,6C?FFFAGGFEFGGEEEEFCC,GGE8GFFFF;@EF@@@B:GFC<FFC8GGFECFFECFGFFGGGGGGFFFFGFECFGGGCCCCA
@QJ 405
TGGGGAATATTGCACAATGGGGGAAACCCTGATGCAGCAACGCCGCGTGAGTGATGACGGCCTTCGGGTTGTAAAGCTCTGTCTTCAGGGACGATAATGACGGTACCTGAGGAGGAAGCCACGGCTAACTACGTGCCAGCAGCCGCGGTAATACGTAGGTGGCGAGCGTTGTCCGGATTTACTGGGCGTAAAGGGAGCGTAGGCGGATTTTTAAGTGAGATGTGAAATACTCGGGCTTAACCTGAGTGCTGCATTTCAAACTGGAAGTCTAGAGTGCAGGAGAGGAGAAGGGAATTCCTAGTGTAGCGGTGAAATGCGTAGAGATTAGGAAGAACACCAGTGGCGAAGGCGCTTCTCTGGACTGTAACTGACGCTGAGGCTCGAAAGCGTGGGGAGCAAACAGGATTAGATACCCT
+
GGGGGGGGGGGGGGGGGGGGGGGGGGGGGGGGGGGGGGGGGGGGGGGGGGGGGGGGGGG>FGGGGGGDGGGGGGGFGGGGGGGGGGF9D?FGGGGDGGGGGGGG?FGGFDFG8FCDFCF>GEGGGGGGGGGGEGCDFFGGGDFGEEEGGGGGGGGGGGGGGCCGGEFGEGGFCGEEGGG<<FGGGFGFFGEFGGGGGGGGGGGGGDECFFGGGFGGDCCEEGGGGGGG=CDGGGGGFGFECFGFGF?FGGDFGGGGGGGGGGGFEFF?GGGGGGFGGGGGGGGGDBGGGGFAFE?GGGFCGGGGGGGGGGGGGGGGGGGGGGGF<AGGGGGGGGGGGGGGGGGCGGGGGGFE8F8FGGGGGGGGGGGGGGGGGGGGF@FCGCGDGGGDGGGGGGGGGGGGGGGGGGGGGGGCCCCB
@QJ 406
TAGGGAGTATTTGGCAATGGGGGAAACCCTGACCGAGCAACGCCGCGTGTGCGATGGAGTCCCTCAGGGACGTGAAGCACTGTGGGGGGCCTCCAAACGGGCGGGCAGGAAATGGCCCGTCCCCGAGGAGCCCCCTAGAAAGCGACTGCTAACCACGTGCCAGCAGCAGCGGTAATACGTGGGTCGCAAGCGTTATCCGGAATCATGGGGCGTAAAGAGTGAGCAGGCGGTCCGGGAAGTCCGGGGTGAAATGCGGGGCTCAACCCCCGCAGGCCGCGGATACTTCCGGTCTGGGGTGCGGGAGAGGCGGACGGAACTCCGCGTGTAGCGGTGAAATGCACTGATACGCGGAAGAACACCGGTGGCGAAGGCGGTCCGCCAGAACGATACCGACGCTCAGTCACGAAAGCGTGGGGAGCAAAGAGGATTAGATACCCT
+
F9F,6CBCEE9ED@DEGGGGGGGECGFGEFCGGC:CFDE<F7:F7F7@FFFG:CD@7ECEFGGGGEAEFCEEF7E7<F,4A4EF,::7@7>+,8FGGF*F7<=FDDEE5EG?@FGGGGGGGGGGGGDGGG5CFGDEFFFCCFD>5CEGGGCGF>FEGFFGCFFGGGC,ADEGC:89CFECFE?1GGC8CE0GGG<CCC6>@9C?9C#EECCGCFC9<+:2<<CFGFGDCEE:8CE5CCC4;/:#?E:GC8CEEFGGEE:<7C:.9<C:=5@GGDDF@CG<<82:D5*GGE>GFEE@*C7GFABFCGDFEF>@FFFF+GFCGEGGGGEC7GGFFGGFFE559GE?:C7GGGGF?F@GCGEGGGEF7FFC:FBC:EF@CF<@FC;,:9@,@:+F@7C@@EFC,CGFGGDGGGGFEGDF@C,<FECGGGGGGFGFFCCCCC
@QJ 407
TGAGGAATATTGGTCAATGGACGAGAGTCTGAACCAGCCAAGTAGCGTGAAGGATGAAGGTCCTACGGATTGTAAACTTCTTTTATAAGGGAATAAAACCTCCCACGTGTGGGAGCTTGTATGTACCTTATGAATAAGCATCGGCTAACTCCGTGCCAGCAGCCGCGGTAATACGGAGGATGCGAGCGTTATCCGGATTTATTGGGTTTAAAGGGAGCGCAGACGGGTCGTTAAGTCAGCTGTGAAAGTTTGGGGCTCAACCTTAAAATTGCAGTTGATACTGGCGTCCTTGAGTGCGGTTGAGGTGTGCGGAATTCGTGGTGTAGCGGTGAAATGCTTAGATATCACGAAGAACTCCGATTGCGAAGGCAGCACACTAAGCCGTAACTGACGTTCATGCTCGAAAGTGTGGGTATCAAACAGGATTAGATACCCT
+
FFFGGGGGGGGGGEFFGGGGGGGGGGGGGGFGGFGGGGGGGGG9FCGGGGGGGGGGFGGGGGGGGGGGGGGEFG9@FFGGCGGGGDGGGGGFGGGFGFGGFGGGGGGFDGGGGGGGGGGGAAFFGGGGGGGGGFGFFGGGGGGEGGGGG/GGGGGGGCGGDFGGGGGGGGGGFFFFGEEDGGGG8CFGGEEEF9B0GGGFGGGGGGGGDAFGGGEGGGGGGGGGGGCFEGCGFFFGGGGGGDF<FGADEGFFCGFFF>FGGGGGFGG=CCDGFFFF9FFFGGGGGFDGGFGCEFECC,CFGGGGFGFC+=FFGGGGGF<8FFCGDGGGGFAAGGGGGGGEDGGGGCGGGGGGGGGGGGGGGGGFGGGGGGGGGGGGGGGGGGGGGGG@EFGGGGGFGEGDGGGGGGGEGGFGGGGFGGGGGGGGGGGGGGGCCCCC
@QJ 408
TGGGGAATATTGCACAATGGGGGAAACCCTGATGCAGCAACGCCGCGTGAGTGATGACGGCCTTCGGGTTGTAAAGCTCTGTCTTCAGGGACGATAATGACGGTACCTGAGGAGGAAGCCACGGCTAACTACGTGCCAGCAGCCGCGGTAATACGTAGGTGGCGAGCGTTGTCCGGATTTACTGGGCGTAAAGGGAGCGTAGGCGGATTTTTAAGTGAGATGTGAAATACTCGGGCTTAACCTGAGTGCTGCATTTCAAACTGGAAGTCTAGAGTGCAGGAGAGGAGAAGGGAATTCCTAGTGTAGCGGTGAAATGCGCAGAGATTAGGAAGAACACCAGTGGCGAAGGCGCTTCTCTGGACTGTAACTGACGCTGAGGCTCGAAAGCGTGGGGAGCAAACAGGATTAGATACCCT
+
GGGGGGGGDGGFGGGGGGGGGGG:CFGDGGGGGGGGGGGGGGGGGGGGGGGGGGGAFEEGGGGGGGGGG@GFFG<BFFGGGGFAFGEGGGGFGCF7CFEGGG@FFGGGGGGD,C>CFF6GFGGGG;FFGGGGE>GFGGGGG8CFFG<C<9C<GGGE9FD:GGGG>EGGCFCFGCEGGGDC;FFGCFFFAGECGGGFDEGCGFGGFC:EGFG;GFGGF9CEFGGGGFGE<DGFGGGGFFFFDGGGFFGGFGGFFGGGFGGGGGGGGGFAFGGGGGGGGGGGGGGGGGGGFGGGGFE=GGFGGGGGGGGGGGGGGGGGDGFGGGFE<DGGGGGGGGGFEFGGGGGGGGGGGGGGFF@FC,GGGGGGGGGGGGGGGGGGGGGFGGGGGGGGGFGGGGGGGGGGGGGGGGGGGGGCCCCC
@QJ 409
TGAGGAATATTGGTCAATGGACGAGAGTCTGAACCAGCCAAGTAGCGTGAAGGATGAAGGTCCTACGGATTGTAAACTTCTTTTATAAGGGAATAAACCCTCCCACGTGTGGGAGCTAGTATGTACCTTATGAATAAGCATCGGCTAACTCCGTGCCAGCAGCCGCGGTAATACGGAGGATGCGAGCGTTATCCGGATTTATTGGGTTTAAAGGGAGCGCAGACGGGTCGTTAAGTCAGCTGTGAAAGTTTGGGGCTCAACCTTAAAATTGCAGTTGATACTGGCGTCCTTGAGTGCGGTTGAGGTGTGCGGAATTCGTGGTGTAGCGGTGAAATGATTAGATATCACGAAGAACTCCGATGGCGAAGGCAGAACACTAAGCCGTAACTGACGTTCATGCTCGAAAGTGTGGGTAGCAAACAGGATTAGATACCCT
+
AAFC@FFFGFGGGGGG9<ECEFF@7+@,E,<CCCFCF,:EFF<ED9F@7,CFCFG@F,CECFFGC,,6B6,AFFGGCEF?FFFGGGDGGF8FEGF,F,CFCF7F<<EGFFC7C@7+B,:AC,?FFAFGGCGFGGGGGGFGFGDEGGGGGGGGGGG;FGGFFEGGG?GGGGGGGGGDG?GGG7FCGGGGDFGGGGGE@FFGFGGGGGCCCCFFGG>FGEGDG8CFGGEGGFGGCAFGFGFFCFFGGGFFGGGGGFFC2FFGGGFFGFFGFGGCFBCA>5<FFFGFDGFCGGEFEFC:7E8GFF8FC=C:CDCCAEC8,<DE<@GGEGEFEFGGDFE?,CFFBA,FFFAGFGFCFFCBB:<:B,,,EGGFE@FC,ECC,<C@6,@CGFECEGGCGEC,E+FFECGFF@6@F;,,F<,,8FFFFF@EA,@<AE,6A,68
@QJ 410
TGGGGGATATTGCACAATGGGGGAAACCCTGATGCAGCGACGCCGCGTGGAGGAAGAAGGTTTTCGGATTGTAAACTCCTGTCGTTAGGGACGATAATGACGGTACCTAACAAGAAGCACCGGCTAAATACGTGCCAGCAGCCGCGGTAATACGTATGGTGCAAGCGTTATCCGGATTTACTGGGTGTAAAGGGAGCGCAGGCGGTGCGGCAAGTCTGATGTGAAAGCCCGGGGCTCAACCCCGGTACTGCATTGGAAACGGTCGTACTAGAGTGTCGGAGGGGTAAGTGGAATTCCTAGTGTAGCGGTGAAATGCGTAGATATTAGGAGGAACACCAGTGGCGAAGGCGGCTTACTGGACGATAACTGACGCTGAGGCTCGAAAGCGTGGGGAGCAAACAGGATTAGATACCCT
+
FFGCFGGG@EFGGGGGGGGGGGGGGGGGGGFFGFGGDD:FGCFGGGGGGGGGGGGGGGGGGGGGAFGGGEGGGGEGGGFGCFGFGEGGGGGGGGGGGGGGGGDFDGGFFGGGGGGGGG8FFCEEFGGGAFFG?GGGGGGDCF7FFGDGGGGGGGGGG:FFGGFCFFGCFEGGGG<<;C9/>CEFGGGF;FFGGECEGDCGGGGGGEFFGGCEGFC:1FGGFGCGGECDGGGGGGEFBGFEGGGGFGGGFECFGGFGGFFF#><:@:FC/GGGFFGGF<CGGGFCFGFFFDFFGAFFABGGGGDGGGGGGGGFGGGGGDGGGGGGGGGGGGGGGDGGGFGGGGGGGGCGGGGEDGGGGGGGCGGGGGGGGGGGGGFFFC@FCGFGDGGGGGGGGGGGGGGGGGGGGGGGFFCCCCC
@QJ 411
TAGGGAGTATTTGGCAATGGGGGAAACCCTGACCGAGCAACGCCGCGTGTGCGATGGAGTCCCTCAGGGACGTGAAGCACTGTGGGGGGCCGCCAAACGGGCGGGCAGGAAATGGCCCGTCCCCGAGGAGCCCCCTAGAAAGCGACTGCTAACCACGTGCCAGCAGCAGCGGTAATACGTGGGTCGAAAGCGTTATCCGGAATCATTGGGCGTAAAGAGTGAGCAGGCGGTCCGGGAAGTCCGCGGTGAAATGCGGGGGCTCAACCCCCGCAGGCCGCGGATACTTCCGGTCTGGGGTGCGGGAGAGGCGGACGGAACTCCGCGTGTAGCGGTGAAATGCACTGATACGCGGAAGAACACCGGTGGCGAAGGCGGTCCGCCAGACCGATACCGACGCTCAGTCACGAAAGCGTGGGGAGCAAATAGGATTAGATACCCT
+
FGGFGGGGGEGGGGGGFGGGGGGGGGGGGGGGGGGGGGGGGGGGGGGGGGGGGGGGCFEFGGGGGGGGGGGGGGGGGGGGFGGGGGGGGGGGGFCEFFDFGGGGGGGGEDFFGGGGGF8:C8EGGGGG*CGEFGGDGGGGFGFGGGEGGF?F6CGGGE5@>EFFFGGC;@EGCGGCEFG?CDCECC#*:CFGEDG6G@EEGG5C0+<?FGGGECGGGGGCFFGGF5GGEE>8CGGG9*;:DGEG@CCDFGEA<CGGGF<8<EGGGGGEGGECGEEFFF;EFFCF7GDCGGF>@GFEFGGGGFGFFFECCDGGGF>>+GGFCGDGFDECEGGGGFGFCGF9FGGGGGGGGGGGGGECGGF@EDGGGFFGGGGGGGGEGDGF<:FGGGGGFCCEFGGGGGGGGE8FGFGGGGGGGEGGGGGGFFE9GGGGGGGGGGCCCCC
@QJ 412
TGGGGGATATTGCACAATGGGGGAAACCCTGATGCAGCGACGCCGCGTGGAGGAAGAAGGTTTTCGGATTGTAAACTCCTGTCGTTAGGGACGATAATGACGGTACCTAACAAGAAGCACCGGCTAAATACGTGCCAGCAGCCGCGGTAATACGTATGGTGCAAGCGTTCTCCGGATTTACTGGGTGTAAAGGGAGCGCAGGCGGTGCGGCAAGTCGGATGTGAAAGCCCGGGGCTCAACCCCGGTACTGCATTGGAAACTGTCGTACTAGAGTGTCGGAGGGGTAAGTGGAATTCCTAGTGTAGCGGTGAAATGCGTAGATATTAGGAGGAACACCAGTGGCGAAGGCGGCTTACTGGACGATAACTGACGCTGAGGCTCGAAAGCGTGGGGAGCAAACAGGATTAGATACCCT
+
GCEGDCFGGGGGGGFEGGFDF77FEGG?FEFGGGGCCGGGGDGGCDCCEC7DCBDCEFGFGGGGGC+BFCFGGFGGGGGGFFG<F:F@8,BF7FFFGG,@F=B@FGGFDDF,B,>,BDDFGGG7>FG9F<F*<@FFGGG7,DFE7C7C<BFFGGF,CFFF?FCA,:CFC*4<?**1@CFFF+GFCC,:FECF?C5::;:C<*?ECCFC>>EG5F0A#>6<@C@F>9CCFGGFEEEC<FEFFGFFCG39EC2=E;FEF<FCC-GGFFCGFFFDF:@78ECAGGGGGGCFDFFFF?98E,5CFGEC>,GFAGGGF>GGGGGGGGGFGFEFGFEFFCGGDFC:FC,E@:F7GEEC,,GDGGFGGGFE9FF@EGCDE<CFGEFD7FD>EEGGGGGEDFC,ECE<CDFB,C<AC<A<,C@
@QJ 413
TGGGGAATATTGCACAATGGGGGAAACCCTGATGCAGCAACGCCGCGTGAGTGATGACGGCCTTCGGGTTGTAAAGCTCTGTCTTCAGGGACGATAATGACGGTACCTGAGGAGGAAGCCACGGCTAACTACGTGCCAGCAGCCGCGGTAATACGTAGGTGGCGAGCGTTGTCCGGATTTACTGGGCGTAAAGGGAGCGTAGGCGGATTTTTAAGTGAGATGTGAAATACTCGGGCTTAACCTGAGTGCTGCATTTCAAACTGGAAGTCTAGAGTGCAGGAGAGGAGAAGGGAATTCCTAGTGTAGCGGTGAAATGCGTAGAGATTAGGAAGAACACCAGTGGCGAAGGCGCTTCTCTGGACTGTAACTGACGCTGAGGCTCGAAAGCGTGGGGAGCAAACAGGATTAGATACCCT
+
GGGFGFGGGGGGGGGGGGGGGGGGGGGGGFFGGGGGGGGGGGGGGGDGGGGGGGGGGGGGGGGGGGGCFEGF<FGAFGGGEGGGGGGGGGGGGGGDGGGGGGGFGGGGFGGG<F7CDFGGGGGG?GGGGGGG<FCFGEFGGDFGCGEGGGGGGGG@GGGGDGECGGEGFGDGGGFEGGGGGGGGGGGFFGGGGFGGGGGGGGGGGGGDFFGGGFFF@9CFGGGFFGGGGGGGGFGEGGFGGGGGEGGFGGGGGFFGGGGGGGGGGGGGECGGGGGGFGGGGGGGGGGGGGFEFFFGEE,GGGGGGGGGGGGGGGGGGGFGGGGGGGGGGGGGGF8FCGGGGGGGGGGGF@FGFGFGGGFGGGGGGGGGGGGDGGGGGGFEF>GGGGGGGGGFGGGGFGGGGGGGGGGGGGGCCCCC
@QJ 414
TGGGGAATATTGCACAATGGAGGAAACTCTGATGCAGCGACGCCGCGTGAGTGAAGAAGTAATTCGTTATGTAAAGCTCTATCAGCAGGGAAGATAGTGACGGTACCTGACTAAGAAGCTCCGACTAAATACGTGCCAGCAGCCGCGGTAATACGTATGGAGCAAGCGTTATCCGGATTTACTGGGTGTAAAGGGAGTGTAGGTGGCCATGCAAGTCAGAAGTGAAAATCCGGGGCTCAACCCCGGAACTGCTTTTGAAACTGTGAGGCTAGAGTGCAGGAGGGGTGAGTGGAATTCCTAGTGTAGCGGTGAAATGCGTAGATATTAGGAGGAACACCAGTGGCGGAGGCGGCTCACTGGACTGTAACTGACACTGAGGCTCGAAAGCGTGGGGAGCAAACAGGATTAGATACCCT
+
EFGGGDFGGGGGGGGGGGGGGGGGGGGGGGFGGGGGGGGGGGFGDDEFGGGGGGGGGEDFFGGGG<FGGGGGGGGAFFGGGGGGGGGGGDGGGGEFGFGGGGGGFGGGGDFGGGGCBAEFGFGGEGGGGGC<>FDGCFGCGGGGEGGGGDGFFGD?GGGGGGF;>6CFCF8DFFGGGGGGGG.GGGG<FGFGGFDC84CFGFCGGGGGGGFGGFFFGGGGGGGGGGGGEGFEGGGGDDFFGFDDGGFDCGFGGGGGGGFGFFF8GFGGFFGFFF@GCFGGGGGGGGGFGGEDDGGEDGGGGGGGGGGGGGGGFGGGGGGGGGGGGFFFGCF<GGFGFGGGGGGGGGGGGDGGFGGGGGGGGGGGGGGGGGGGGGGGGGGCGGGGGGGEGGGGGGGGFGGGGGGGGGGGGGGCCCCC
@QJ 415
TGGGGAATATTGCACGATGGGGGAAACCCTGATGCAGCGACGCCGCGTGAGTGAAGAAGTATTTCGGTATGTAAAGCTCTATCAGCAGGGAAGAAAATGACGGTACCTGACTAAGAAGCCCCGGCTAACTACGTGCAAGCAGCCGCGGTAATACGTAGGGGGCAAGCGTTATCCGGAATTACTGGGTGTAAAGGGTGCGTAGGTGGCCAGGCAAGTCAGAAGTGAAAGCCCGGGGCTTAACTCCGGGACTGCTTTTGAAACTGTCAGGCTAGAGTGCAGGAGAGGTAAGCGGAATTCCTAGTGTAGCGGTGAAATGCGTAGATATTAGGAGGAACATCAGTGGCGAAGGCGGCTTACTGGACTGAAACTGACACTGAGGCACGAAAGCGTGGGGAGCAAACAGGATTAGATACCCT
+
CE8EFDGGGGGGGGFFGEG,@CGGGGF,C<FGGGGGGGGGFEEGGDGF@EECE<FGEFCFGGGFFGGGGDGDEGGFGA,<F,?FEGGFGGF8:ECGGGEFFFF@DFF,<<8AF,FFFFFC<@C+@=FFD,=@7D8D+ECFGDGGGGGG?G>90>A??DEDG3G7724F@=:C1?C:E7,>EG7F?<<FB<CFGFG>EGFEFGEGCF@CGGG<F@07@5,@,@CFGGGC7FFCFE>CEFGG.:76DFC5EGBAEE9BE@<CFA<@EGF@F)CG7GFFGFFG>AGFGGEGCFEE=<,CGGF9EF@=8C,FFGFEC:DGGEAGFF,AF<E@C,E@,EFE-FCGGGGFGDGEGGGGGFAGGF?GGGGGGGEFGFCC,FGGGGGFGEF<GFEGGEGGGGGGGGGGFGGGGGGGFC,C<CC<
@QJ 416
TGGGGAATATTGCACAATGGGGGAAACCCTGATGCAGCGACGCCGCGTGGAGGAAGAAGGTCTTCGGATTGTAAACTCCTGTTGTTGAGGAAGATAATGACGGTACTCAACAAGGAAGTGACGGCTAACTACGTGCCAGCAGCCGCGGTAAAACGTAGGTCACAAGCGTTGTCCGGAATTACTGGGTGTAAAGGGAGCGCAGGCGGGCGATCAAGTTGGAAGTGAAATCCATGGGCTCAACCCATGAACTGCTTTCAAAACTGATTGTCTTGAGTAGTGCAGAGGTAGGCGGAATTCCCGGTGTAGCGGTGGAATGCGTAGATATCGGGAGGAACACCAGTGGCGAAGGCGGCCTACTGGGCACCAACTGACGCTGAGGCTCGAAAGTGGGGGTAGCAAACAGGATTAGATACCCT
+
GGGGGFFFGGGGGGGGGGGGGCGGGGGGGGGGGGGGGGEGGGGGGGGGGGEGDGGGGGGFGGGGGGGCFGGFFG<FGCGFFGGGGGGGGGGGGGGGGGGCGGGGGGGGGAFGGGGGGGGGGCEGGGEGG7GGGGEFFGF@CFGG?FAGGGGFGGGGGGGFGGGGGFGGFGEGEGEEEEGGF>(GGGGECFGGGGGGDGGGGGEGFDGGGDGFGFFFGFFGFGGGGGGFEGGGGGGFGGGFFGCFFGFGFGFFGGGFFBFCGGC=FF><DEGGGGGFFGFGGFFGFCGGFDGGGGGFCFCF<DCCGGGGGFF<CF,F@F9GFGGFDGGFGGGCGGFF9GGFCGG?GGGGGGGGGGGGGGGGFGGFGGGCEGGCGGGGGGF?GGGGGGGGGGFFGFFGGGGGGGGGGGGGGF@CCACC
@QJ 417
TGAGGAATATTGGTCAATGGACGAGAGTCTGAACCAGCCAAGTAGCGTGAAGGATGAAGGTCCTACGGATTGTAAACTTCTTTTATAAGGGAATAAAACCTCCCACGTGTGGGAGCTTGTATGTACCTTATGAATAAGCATCGGCTAACTCCGTGCCAGCAGCCGCGGTAATACGGAGGATGCGAGCGTTATCCGGATTTATTGGGCGTAAAGCGCGCGTAGGCGGCCCGGCAGGCCGGGGGTCGAAGCGGGGGGCTCAACCCCCCGAAGCCCCCGGAACCTCCGCGGCTTGGGTCCGGTAGGGGAGGGTGGAACACCCGGTGTAGCGGTGGAATGCGCAGATATCGGGTGGAACACCGGTGGCGAAGGCGGCCCTCTGGGCCGAGACCGACGCTGAGGCGCGAAAGCTGGGGGAGCGAACAGGATTAGATACCCT
+
FGGGGGGGGGGGGGGGGGGDGGDGGGGFGGGGDGGGGGGGGFF,CCFGGGCEGGGGEEFGGGGGGGGGGGDFGGGGGGGGFGGGGGCFFFEDGFGG<<C,CFFFFCE<FF?FD<FCACGGGGGGGF?FFGEG9<@FFGGGGGGDEF@FFGGGGGGGGGGGGFGGGGE@GGGECFEECFDEDFE:EGGGGGGFGFEE<<@F@C#GGGGG>FG>>>D<93C:5GGGGDDC:CCE8?>GE=GGGE:?>CEC:CC>FEEEGFE?8:C@5CC:7>DGD:72301:GGFCC:7F:>,<;<*C>B>7GF7FE7GGGGGGGF>F7>:BD9GGE::,GCFA7GFC7E<CGFF7CBFFFGGGGFFFFEGEGEECGGGGGFFEGF<GF@GGF7EECEFGDEEEGCGEEGGGEFCGFGFGFGGGGGGGGCGGCGGFDGGGFFGCCCB8
@QJ 418
TGGGGAATATTGCACGATGGGGGAAACCCTGATGCAGCGACGCCGCGTGAGTGAAGAAGTATTTCGGTATGTAAAGCTCTATCAGCAGGGAAGAAAATGACGGTACCTGACTAAGAAGCCCCGGCTAACTACGTGCCAGCAGCCGCGGTAATACGTAGGGGGCAAGCGTTATCCGGAATTACTGGGTGTAAAGGGTGCGTAGGTGGCCAGGCAAGTCAGAAGTGAAAGCCCGGGGCTTAACTCCGGGACTGCTTTTGAAACTGTCAGGCTAGAGTGCAGGAGAGGTAAGCGGAATTCCTAGTGTAGCGGTGAAATGCGTAGATATTAGGAGGAACATCAGTGGCGAAGGCGGCTTACTGGACTGAAACTGACACTGAGGCACGAAAGCGTGGGGAGCAAACAGGATTAGATACCCT
+
FFGFGG7EGGGGGGGGGGGGGGGGGGGGGGGGGGGGGGGGGGGGGGGGGGGDGGGGGGGGGGGGGFGCGCFADGGGGGGFGGGGGGGGGGFGGGGGFGGGGGG>FGGGGGFGGGFGGFFFGGG?GGGF7<FGG0CFFGFGGGGGGGGGGGGGFG<3FFGGGGGEGGGG6FGGGGG;5FFCFGGGFGGFGFCFGGGEDDGCEGGGGFGGDFGGGGGFGGGGGGGGGGFFFGGGFGEGGFGGGCGGGGGGFE>FG<GFGEFGGGGFGGGFGEEEFGFF?GFGGGGFC7EEEFE9FCF=@GGGF9B>GGGGGGGGFDGGGEGGGGGFGFGGGAGFFEFGGGGGGGGGGGGGGGGGGGGGGGGGGGGGGGFGGGGGGGFGGGGFF7GGGGGGGGGGGGGGGGGGGGGGGGGGGGGCCCCC
@QJ 419
TGGGGAATATTGCACAATGGGGGAAACCCTGATGCAGCGACGCCGCGTGAGCGAAGAAGTATTTCGGTATGTAAAGCTCTATCAGCAGGGAAGAAGAATGACGGTACCTGACTAAGAAGCACCGGCTAAATACGTGCCAGCAGCCGCGGTAATACGTATGGTGCAAGCGTTATCCGGATTTACTGGGTGTAAAGGGAGCGCAGGCGGTGCGGCAAGTCTGATGTGAAAGCCCGGGGCTCAACCCCGGTACTGCGTTGGAAACTGTCGTACTAGAGTGTCGGAGGGGTAAGTGGAATTCCTAGTGTAGCGGTGAAATGCGTAGATATTAGGAGGAACACAAGTGGCGAAGGCGGATTACTGGACGATAACTGACGCTGAGGCTCGAAAGTGTGGGTATCAAACAGGATTAGATACCCT
+
CFGGGGGFFGGGGGGGGFGFGGGGG<FGGGGGGFFGGGFGGGGGGGGGGGGGGFGGGGGGEGGGGGEGGGGFGGGGFGGG,<B99FFG?C7FEGGFGGG9EGCFGGC,DFFG9<FFCFFG@CFFCGE:FGGGGFG8FFGFGGC,DECF7CGEGG?:5A>G:FC=GGGGGGGGGEFG>FGGFG>><FB)GGGGFG6CCFC5?EDGDGGGGGGGGGD5C<2GFFC@FFFFB?FDGGGDGFFF@9E@:EGFFEF::FGFCFFDFFEGFFE#;9CFF<FCF=AEF:9,FDEF9FFE<CD?EE,@?EE@+ECDGFDFFCFB@,CFGGGGA9GGGGGF<E<<C<9GC@,CCF:@FCFCA<FFED>FCFCGGF@FCGDGGGGGFE:B,FFGGFFGGEGGGGDFFFGGFEAEC,9EEEC@@@<<@
@QJ 420
TGGGGAATATTGCACAATGGGGGAAACCCTGATGCAGCAACGCCGCGTGAGTGAAGAAGTATTTCGGTATGTAAAGCTCTATCAGCAGGGAAGCTAATGACGGTACCTGACTAAGAAGCCCCGGCTAACTACGTGCCAGCAGCCGCGGTAATACGTAGGGGGCAAGCGTTATCCGTATTTACTGGGTGTAAAGGGAGCGCAGGCGGCAGGGCAAGTCAGATGTGAAATACTGGGGCTCAACCCCGGGACTGCATTTGAAACTGTCCGGCTAGAGTGCAGGAGAGGCAGGCGGAATTCCTAGTGTAGCGGTGAAATGCGTAGATATTAGGAGGAACACCAGTGGCGAAGGCGGCCTGCTGGACTGTAACTGACGCTGAGGCTCGAAAGCGTGGGGAGCAAACAGGATTAGATACCCT
+
G@CFGG,CFGGF9,CEEFGFGGGGGGGGGGGGC,CECGGGGGGGCFCBE7F<?F??:CFFC9<EG,:?,CE@F9F<FFGFC9<??<,BFEGAF,BEFGGGC+CCDF,?<FCFF9F?5A?8+86+=CFG,,?F><,+B,,3,DFF+C:7@BCG9E8@,8@<77>*=BEE7C<,,<**;+,?+?:2BFFCF,A:<172,+*3=CDCC323;FF><EC#8CF6;@0C<<=3>58F@5E-55:>FDECF@F66$9DCC7DGFFE<C>7>CGDFE9=(B,DB:GFDDGGF?EGFA<F<F<F=?<FGGGCCB,GGGGGGDEFB6,9GFEFC98GGGGGGGGDCG@GGGGGGEGCGGF@,FEGGE@GF@<FCACF7GGGGF@,GF7C@GGGGGGGGGGGGGGFEGGF@GGGFCFGGGGCCCCC
@QJ 421
TGAGGAATATTGGTCAATGGGCGTAAGCCTGAACCAGCCAAGTAGCGTGAGGGAAGACTGCCCTATGGGTTGTAAACCTCTTTTGTGCGGGGATAAAGTGTGGGACGTGTCCCATATTGCAGGTACCGCACGAATAAGGACCGGCTAATTCCGTGCCAGCAGCCGCGGTAATACGGAGGATGCGAGCGTTATCCGGATTTATTGGGTTTAAAGGGTGCGTAGGCGGTTTATTAAGTTAGTGGTTAAATATTTGAGCTAAACTCAATTGTGCCATTAATACGGGTAAACTGGAGTACAGACGAGGTAGGCGGAATAAGTTAAGTAGCGGTGAAATGCATAGATATAACTTAGAACTCCGATAGCGAAGGCAGCTTACCAGACTGTAACTGACGCTGATGCACGAGAGCGTGGGTAGCGAACAGGATTAGATACCCT
+
GCCFFGDF<FGF@@6EGGGGGGGFGGGGGGGGGCCGGGCG6FCAFFEGDGGGGGGGGGFG@EGF,EEC8C,@CFGGGFG=EFGFEFFD,==78CFD<?@<BFCC<ECG+BFAAFGGCFFC<F<FGG,F7BCF:=>>,,CDAFCDFEECF,338D8FGA4@>:,6>8FEFC*8F?B@;F0C><CF@FF>E:**55<=;CE63AEEDDCEC1<A;C0<5:@CGGDFGAF@:CF<FFGGGFEGDFF,FD;FGFFEB<F<DFAFC@%FFEFC9B>2?EBEDCGGGGF;GFE88GGGFDFFGGGCGGGGFGFB,F9GGGGGGGFF<EEGD>GGGGGGGFGGFGGFGGFFFEFDFGGFGFBGGGFGEGGGGGGGGGGF9FGGGGGGFFGGGFGGGGEGEGGGGCC<GGGGGFGEGGGGGGGEFGGGGGGGGGGGGFCCCCC
@QJ 422
TAGGGAGTATTTGGCAATGGGGGAAACCCTGACCGAGCAACGCCGCGTGTGCGATGGAGTCCCTCAGGGACGTGAAGCACTGTGGGGGGCCGCCAAACGGGCGGGCAGGAAATGGCCCGTCCCCGAGGAGCCCCCTAGAAAGCGACTGCTAACCACGTGCCAGCAGCAGCGGTAATACGTGGGTCGCAAGCGTTATCCGGAATCATTGGGCGTAAAGAGTGAGCAGGCGGGCCGGGAAGTCCGCGGTGAAATGCGGGGGCTCAACCCCCGCAGGCCGCGGATACTTCCGGTCTGGGGTGCGGGAGAGGCGGACGGAACTCCGCGTGTAGCGGTGAAATGCACTGATACGCGGAAGAACACCGGTGGCGAAGGCGGTCCGCCAGACCGATACCGACGCTCAGTCACGAAAGCGTGGGGAGCAAATAGGATTAGATACCCT
+
GGGGGCEFEFFFGGGGGGGGGDDCGGGGGGFGGGGGDGGGGGGGDFFGGGGGGGGGGFFGEFFGGGFFGGGGGGGGGGGFGGG9FECCCGGDEGGGFFFGGGGEGGEE88FFC7,6@FGGGGGGCGGECGGGGGGGGGGGCFGGGEEGGGGDGG<FC@>FGGGGCCG>CGGGGGGGGF>9BCCCGEGGC:>GGGGGFCCG>CF>GGG?GG8EGEGDFA;:FACC7C85E?'GEGGGFGE/CCEGGGCCFEDEDEGGGFE>G8E?D:?EGFDGC@5DEGGGFF<0D<1*GCGFFGGGGGGCFCGGGEEC7GFF7C<EGGEGGGGF9GGGEDFEGF9EF?9<GGFF:7GGGGGGGGGGDGGECGGGGEDGGGGGGGGEFBFCFCCCCEGGGGGGGFEGGGGGGGGGFGGGGGEGFEGGGGGGGGGGGGGGGCGGGFCCCCC
@QJ 423
TAGGGAGTATTTGGCAATGGGGGAAACCCTGACCGAGCAACGCCGCGTGTGCGATGGAGTTCCTCAGGGACGTGAAGCACTGTGGGGGGCCGCCAAACGGGCGGGCAGGAAATGGCCCGTCCCCGAGGAGCCCCCTAGAAAGCGACTGCTAACCACGTGCCAGCAGCAGCGGTAATACGTGGGTCGCAAGCGTTATCCGGAATCATTGGGCGTAAAGAGTGAGCAGGCGGTCCGGGAAGTCCGCGGTGAAATGCGGGGGCTCAACCCCCGCAGGCCGCGGATACTTCCGGTCTGGGGTGCGGGAGAGGCGGACGGAACTCCGCGTGTAGCGGTGAAATGCACTGATACGCGGAAGAACACCGGTGGCGAAGGCGGTCCGCCAGACCGATACCGACGCTCAGTCACGAAAGCGTGGGGAGCAAATAGGATTAGATACCCT
+
GGGFGGGGGGGGGGGGGGGGGGGGGGGGGGGGGGGGGGGGGGGGDGGGGGGGGGG7CEGGFGGFGE<8FFGGGEFG9FGGGFGFEFDD*FGEGGGDGFGCCGGGGGGGGGGGGCGGGGGGGGGGGDEGGDGGGGGGGCCCCFGGGGGEF>GCFGGGGFCCF9CC@8CC>ACAGGAEFGGFDEGEGGGGEEFGGG?5@FGFECGGCF9CDF+BCCEGGFGGGFF?CDDCE::CCGFCD3>@EFG>CGCCFEA=<:EEECA<:CC:/:FD>ECGEEB:=>CCFCFCFF7EE>,CEGCGE:CGFFGGGGGGDGGF@FFFC@6>+FFGGF:EGGGGFGGGGGGGGFAGGGG@GGGGGGGGGGGGGGGEGGFGGGGGGGGDGFGGGGGGGGFF<GEFGGCGGFEFFEFGGGGGGGGGGGGGGGGFGGGGGGGFCGGGGGCCCCC
@QJ 424
TGAGGAATATTGGTCAATGGACGAGAGTCTGAACCAGCCAAGTAGCGTGAAGGATGAAGGTCCCACGGATTGTAAACTTCTTTTATAAGGGAATAAAACCTCCCACGTGTGGGAGCTTGTATGTACCTTATGAATAAGCATCGGCTAACTCCGTGCCAGCAGCCGCGGTAATACGGAGGATGCAAGCGTTATCCGGATTTATTGGGTTTAAAGGGAGCGCAGACGGGTCGTTAAGTCAGCTGTGAAAGTTTGGGGCTCAACCTTAAAATTGCAGTTGATACTGGCGTCCTTGAGTGCGGTTGAGGTGTGCGGAATTCGTGGTGTAGCGGTGAAATGCTTAGATATCACGAAGAACTCCGATTGCGAAGGCAGCACACTAAGCCGTAACTGACGTTCATGCTCGAAAGTGTGGGTATCAAACAGGATTAGATACCCT
+
EGDFGGFFGGGGGFGGGGGGGGEGGGGGGGGGGGFFGGGGGGGGGGGGDFFGFF9FGGG<EFG8EGGGGGGGGGGGGGGGFGGGGGGGFGGGGGGGGGGCFGGGG=F<EEGEF8+7F<FF<FGGG?FGGEFGGFGGG9FE<BF>FGGG8FC8FDFGGGG0>GGG=CEEFGGCFFFAEGEFCFFGEF1CGC*?;F2;?<F7CEF=GFCCEGFFGFEB=>CC:1GGGC>7CCFGFCA>FFFDF5FGFB>:29BGD5GFFD>AFGGGG=GGDGGGFDFC@.CGGFFC=6,F@GGGGEFEF=CFGECCGGEGGGGGGGGFEGGCF@FGC7GFGFGGGGGGFGEFFDFCFC,DFFGGGGFEEF@CDFCGGF@FFCEFF9CGFGEFFF;FGGGFEFFCGGGGGGGGGGGGFEFGGGGGFGGGGGGGGGGGGGGGGGGCCCC<
@QJ 425
TAGGGAGTATTTGGCAATGGGGGAAACCCTGACCGAGCAACGCCGCGTGTGCGATGGAGTCCCTCAGGGACGTGAAGCACTGTGGGGGGCCGCCAAACGGGCGGGCAGGAAATGGCCCGTCCCCGAGGAGCCCCCTAGAAAGCGACTGCTAACCACGTGCCAGCAGCAGCGGTAATACGTGGGTCGCAAGCGTTATCCGGAATCATTGGGCGTAAAGAGTGAGCAGGCGGTCCGGGAAGTCCGCGGTGAAAGGCGGGGGCTCAACCCCCGCAGGCCGCGGATACTTCCGGTCTGGGGTGCGGGAGAGGCGGACGGGACTCCGCGTGTAGCGGTGAAATGCACTGATACGCGGAAGAACACCGGTGGCGAAGGCGGTCCGCCAGACCGATACCGACGCTCAGTCACGAAAGCGTGGGGAGCAAATAGGATTAGATACCCT
+
GGGGGGGGGGGGGGGGGGGGGGGGGGGGGGGGGGGGGGGGGGGGGGGCGGFCFGFGFFGGFGGDGFGG@FGEFCFGGGFGGCGFGGGGEEFGGGGGGFEGGGGGGGGDGGFGFCE>FEEGE*2CEEEGG5CCFGGGFFGFG,;5CEEG?@F9?FG58***A+:8*;CC,8EG:8C7<C@CCCGG;85CGDG>EC;C7?CGDE>6<E/FFG3E:C;=GFG/>:F;CCF5CE/8:FCEG<>+::*8?E<9F<E-EFGE@6>,/8C@DGGE:=8*7C=26:@BFCF<?**EFD7C+:F5CDGFCGFGGCF@+CDGGFF<:77GCECGEGGGGGGGGGFCFAB?9<FGGGCGGGGGGGGGGFCEGGGGGGGGGGGGGGGGGEGGFEGCCCGGGGECGGGGGGGGGGFDFFGGGGGGGGGGGGGGGGGGGGGGFE<GGGCCCCC
@QJ 426
TGAGGAATATTGGTCAATGGACGAGAGTCTGAACCAGCCAAGTAGCGTGAAGGATGAAGGTCCTACGGATTGTAAACTTCTTTTATAAGGGAATAAAACCTCCCACGTGTGGGAGCTTGTATGTACCTTATGAATAAGCATCGGCTAACTCCGTGCCAGCAGCCGCGGTAATACGGAGGATGCAAGCGTTATCCGGATTTATTGGGTTTAAAGGGAGCGCAGACGGGTCGTTAAGTCAGCTGTGAAAGTTTGGGGCTCAACCTTAAAATTGCAGTTGATACTGGCGTCCTTGAGTGCGGTTGAGGTGTGCGGAATTCGTGGTGTAGCGGTGAAATGCTTAGATATCACGAAGAACTCCGATTGCGAAGGCAGCACACTAAGCCGTAACTGACGTTCATGCTCGAAAGTGTGGGTATCAAACAGGATTAGATACCCT
+
GGGGGGGGGFGGGDGGGGGGGGGGGGGGGGGGGGGGGGGGGGGGGGGGGGGGGGFGGGGGGGG9FGGGGDGGGGGGGGGGGGGGFFGAEGGGGGGGGGFGFGGGGGEFFGGGGGGGGCFGGCGGGGFFFGGGFFFGGGGGGG::FGGFGGGGFGGDGGGFGEFDC8CFGGGGG9FCEGGGGGGCFGGGGGGGGGGC*0GFGGGGFF<C;FGGGGGGGCGGGECDGGE>:F=EF@@C?FEGFFGGGGGGGGEGGGGFFF?EFGGGGGGGFEF<,CGFCGGGGEDDGFFCGGGGGGGGGFB8GF8GFDGGGFGGGGEGGGGGGGGGGFCFCGGGGGGGFGFDGCFGFGFFGGGGGEEGGGGGGGGGGGGGGGGFCGDGGGGGGGGGGGGGGGFGGGGGGGGFGGGGGGGGGGGGFGGGGGGGGGGGGGGGGGGCCCCC
@QJ 427
TGAGGAATATTGGTCAATGGACGAGAGTCTGAACCAGCCAAGTAGCGTGAGGGATGAAGGTCCTACGGATTGTAAACTTCTTTTATAAGGGAATAAAACCTCCCACGTGTGGGAGCTTGTATGTACCTTATGAATAAGCATCGGCTAACTCCGTGCCAGCAGCCGCGGTAATACGGAGGATGCGAGCGTTATCCGGATTTATTGGGTTTAAAGGGAGCGCAGACGGGTCGTTAAGTCATCTGTGAAAGTTTGGGGCTAAACCTTAAAATTGCAGTTGATACTGGCGTCCTTGAGTGCGGTTGAGGTGTGCGGAATTCGTGGTGTAGCGGTGAAATGCTTAGATATCACGAAGAACTCCGATTGCGAAGGCAGCACACTAAGCCGTAACTGACGTTCATGCTCGAAAGTGTGGGTATCAAACAGGATTAGATACCCT
+
@FFFDFDGGGCCCEFGGCCCDFEGGGECFGGGGGGGGGDDEEGGGGGDGGDC>EFEFFFGGGFDDGGGEFFGGAFGGGGCEEFFGFFGGFGFG8FFFFFBCF,?EFFFGGGGGCFGFGGGAFFECEFDGGFGCDFGFCEE<EE#GGGGG;C<<887>FG;E0>GDEGEGCG<:;DCECCGDCFFGGDECGGGGGEGEGGFFCFF?GF;;?>CFCE>EGGEGCC;7F>@C@?EF?,3<)/F=CE;AFDGE>EFGCF=7%=ACFFG>GFFCAG=>GGFDFFAFDGEEFFB,B8GEFECFF@GFE?GGGGGGGFACE>EF@FEEE7BCGGF?@9DGECFGFDAGFF8GCFCGGGGFF7CFCGF@GGFEFFCGGGGFFCGFGGGGGEGFCGGFDCCGGGGGEC@<@FGFF7GEGGGGGGGGGGGGGGGGFGGGGGCCCCC
@QJ 428
TGGGGAATATTGCACAATGGGGGAAACCCTGATGCAGCGACGCCGCGTGAGTGAAGAAGTATTTCGGTATGTAAAGCTCTATCAGCAGGGAAGAAAATGACGGTACCTGACTAAGAAGCCCCGGCTAACTACGTGCCAGCAGCCGCGGTAATACGTAGGGGGCAAGCGTTATCCGGAATTACTGGGTGTAAAGGGTGCGTAGGTGGCCAGGCAAGTCAGAAGTGAAAGCCCGGGGCTTAACTCCGGGACTGCATTGGAAACTGTTTTGCTTGAGTGCCGGAGAGGTAAGCGGAATTCCTAGTGTAGCGGTGAAATGCGTAGATATTAGGAGGAACACCAGTGGCGAAGGCGGCTTACTGGACGGCAACTGACGTTGAGGCTCGAAAGCGTGGGGAGCAAACAGGATTAGATACCCT
+
GGGGGGGGCGGGGGGGGGGGG:FGGGFFGGGGGGFGGGDGGGGGGGGGGGGGGGFFGGGGAEGGFGGEFFFFGGGFGGGGFGD9?FFFEEGGGGGGGGGGGCGCFFAEEFGGFGGGGFGGFC@CD7>8==DFC<GFGGG<F<FFGE@FFGEG>GGFFFEGGDFEEGG?=B:<=FGGC<?F;FAFGGGGAEGFGGE@<EEECGGFEF:0<FGGD9F@F?GGFFCF?FEFFCGFGGGCDCFFFDG8GGEGE@GGD@<CGGFFGGF&FCFGGGGGGGGGFDGFGGGFE+F@@FGGGGGGGFF,FGGGGGGGGGGGGDGEGGGFFECGGFFGGGGGGGGGGGGGGGGGGGGGGGGGGGGGGGGGGF<D9FGGGGGGGGGGGGGGGGGGGGGGGGGGGGGGGGGGGGGGGGGGGGGCCCCA
@QJ 429
TAGGGAGTATTTGGCAATGGGGGAAACCCTGACCGAGCAACGCCGCGTGTGCGATGGAGTCCCTCAGGGACGTGAAGCACTGTGGGGGGCCGCCAAACGGGCGGGCAGGAAATGGCCCGTCCCCGAGGAGCCCCCTAGAAAGCGACTGCTAACCACGTGCCAGCAGCAGCGGTAATACGTGGGTCGCAAGCGTTTTCCGGAATCATTGGGCGTAAAGAGTGAGCAGGCGGTCCGGGAAGTCCGCGGGGAAATGCGGGGGCTCAACCCCCGCAGGCCGCGGATACTTCCGGTCTGGGGGGCGGGAGAGGCGGACGGAACTCCGCGTGTAGCGGTGAAATGCACTGATACGCGGAAGAACACCGGTGGCGAAGGCGGTCCGCCAGACCGATACCGACGCTCAGTCACGAAAGCGTGGGGAGCAAATAGGATTAGATACCCT
+
GGGGGGGGGGFGGGGGGGGGGGDEGGGGGGGGGGGGGGFGGGGGGF7FGGFGGGGGGGGGGGGGGGGCFGGGGGGGGGGGGDGCG>@C7FF7CFGGGGGGGGEGGGGGGEFGGG6>FGGGGGGGDEGGGEFGGGGGGFFF9:CC8EGGGGGFG5@FDGFGGGGG*8E8CFGGEE87<CGGCGGEGGCC5CF>CE#.CFC5+:;C:AFGGG*>5CA;F9FGFGGG;GECC:&GGGEECCCF?*E<CC,:=CFFECDGG8>3:CGC>=CED>CEEGC<B9FB3:C<<@7GGFFC7EF@<*ECCCFBGGGFDGGGDGDGF=+F@E:GGGDEEFGFAGGGF9FDGGFF7GGFFCGGGGGGGGGGEGGFEF<GGGGGGGGGDGGFEGEC7@GGFCGGGFCGGGCGFE,GGGGGGGDGGGGGGGGGGGGGGGGGGGGGGGCCCCC
@QJ 430
TAGGGAGTATTTGGCAATGGGGGAAACCCTGACCGAGCAACGCCGCGTGTGCGATGGAGTCCCTCAGGGACGTGAAGCACTGTGGGGGGCCGCCAAACGGGCGGGCAGGAAATGGCCCGTCCCCGAGGAGCCCCCTAGAAAGCGACTGCTAACCACGTGCCAGCAGCAGCGGTAATACGTGGGTCGCAAGCGTTTTCCGGAATCATTGGGCGTAAAGAGTGAGCAGGCGGTCCGGGAAGTCCGCGGGGAAATGCGGGGGCTAAACCCCCGCAGGCCGCGGATACTTCCGGGCGGGGGTGCGGGAGAGGCGGACGGAACTCCGCGTGTAGCGGTGAAATGCACTGATACGCGGAAGAACACCGGTGGCGAAGGCGGTCCGCCAGACCGATACCGACGCTCAGTCACGAAAGCGTGGGGAGCAAATAGGATTAGATACCCT
+
GGGGGGGF<CFFGGGFFFFFGGGGGGGGEGGGGGGGGGGGGGGD+CFGFGGA7CDCEFFG@<FEGEGGG+BFFBEGDF,EE,FFD+C@CFFGCCG:FC7F7:<F5?C58*;<FEGGGGGEC?EGGDGECCGEGGGE*;9<FGGCCEDEGG9CGF6*;:*@CCFFG6C;8F581*/<F75<@8?EGG>E5:8;>E*/+<88E5@+,3<,AF58:<CCC7@FFC80,@9,C82::F@>D7C8219D:5#,C/;:C<C?C89,,?E?:2*1*<*@EFCCECA;@,8**4*4*<*5*FF5GCF>FFCFEGFC+<8D7GGGECF7@>+FFEFEEDGFFGFA9FGCF<E=GGGFFCCFGGGE@GF>7CGGGFDCGGFCDFB7GEGF@FCFDFF@CF>EGF@F@CFFFECF>GGGGGGDGGGGGFFAGFEEGGGGGGGGFECCCCC
@QJ 431
TGGGGAATATTGCACAATGGGGGAAACCCTGATGCAGCGACGCCGCGTGGAGGAAGAAGGTCTTCGGATTGTAAAAACCTGTTGTTGAGGAAGATAATGACGGTACTCAACAAGGAAGTGACGGCTAACTACGTGCCAGCAGCCGAGGTAAAACGTCGGTCAAAAGCGTTGTGCGGAATTACTGGGTGTAAAGGGAGCGCAGGAGGGAAGACAAGTTTGAAGTGAAATCCATGGGCTCAACCCATGAACTGCTTTCAAAACTGTTTGTCTTGAGTACTGCTGAGGTAGGCGGACTTCCCTGTGTAGCGGTGGAATGCGTAGATATCGGGAGGAACACCAGTGGCGAAGGCGGCCTACTGGGCACCAACTGACGCTGAGGCTCGAAAGTGTGGGTAGCAAACAGGATTAGATACCCT
+
F,;;C:FFGFGCGDEFFCCEFGGDGGE,8<C<<E,6EEC@FC7@FDCCFGDFBC,BCFDFEC?FFGGFC+BFEFF,,4BBFFGGFFFAFEBFEG9FF,E<<++4889,BDAAFGGGCFBDC,>7++83,3,F3,>F@FF+<,:@>*CF7B;CGFD,*5<F*=,7??<C4@F:#,6<*<<?>:F7F;;1=7C;@;FC.(**)8>#:>8--?8;9FF>G5<D:CC;FC,,@F<C<EE:GCFGDD=@4:CG088:B9>%CFC0GDD>D@,9DF?9,54,,,@4,?EB,+++>6E<:+EFC4,,<?CGGFF<FEC5,GEE@FGGE7F:BEEGDFAGGGGGGFFFFCEFE,:CCCCEFDE,FE6,,C,,AEEGF@B@CFE<<FCE@GGGGFF@-CFFDFGGFEFAFGDFAGECGGGCCCCC
@QJ 432
TGAGGAATATTGGTCAATGGACGAGAGTCTGGACCAGCCAAGTAGCGTGAAGGATGAAGGTCCTACGGATTGTAAACCTCTTTTATAAGGGAATAAAACCTCCCACGTGTGGGAGCTTGTATGTACCTTATGAATAAGCATCGGCTAACTCCGTGCCAGCAGCCGCGGTAATACGGAGGATGCAAGCGTTATCCGGATTTATTGGGTTTAAAGGGAGCGCAGACGGGTCGTTAAGTCAGCTGTGAAAGTTTGGGGCTCAACCTTAAAATTGCAGTTGATACTGGCGTCCTTGAGTGCGGTTGAGGTGTGCGGAATTCGTGGTGTAGCGGTGAAATGCTTAGATATCACGAAGAACTCCGATTGCGAAGGCAGCACACTAAGCCGTAACTGACGTTCATGCTCGAAAGTGTGGGTATCAAACAGGATTAGATACCCT
+
FGGGGGGGGGGGGGGGGGGGGGGGCFGFGGGGGGGGFGGGGGGGGGGGGFGGGGFGGGGGGGFGGGGGEGEFGDFFGGGGGGGGGGGGGGGGGFGGG<FFGGGGGGGGGGGGD<EGGGGGGGGGCFGGGGGGGGFDGGGGGGGDGGGGGGGGEDCGGFGGGGGGGGGDGGGGFGDGGGGGEGGGFGGGGGGGGFGGFGFGFGGFGFGGGFFGGEGGGGFEGGGGGGGGGGGGGGGGGGGGGGGGFG7CEGBGGFFGE@FGFGGGGFFB9GFEFCFFFFGGFGFFCDE8EB<F8GGGFDEA,DEEF=@+GFFACGF+DGGGGGGDGF@GGGGGGGGGFGEFFFFGGGFFGGGGGFE:CGGGGGGFGGGGGGGECFAGGGGDEECGGGFFEGGGGDGGGGCCFEGGGGF>GFGGGFGFCGGGFGFFFCGGGGGCCCCC
@QJ 433
TGGGGAATATTGCACAATGGGGGAAACCCTGATGCAGCAACGCCGCGTGAGTGATGACGGCCTTCGGGTTGTAAAGCTCTGTCTTCAGGGACGATAATGACGGTACCTGAGGAGGAAGCCACGGCTCACTACGTGGCAGCAGCCGCGGTAATACGTAGGTGGCGGGCGTTGTCCGGATTTACTGGGCGTAAAGGGAGCGTAGGCGGATTTTTAAGTGAGATGTGAAATACTTGGGCTTAACCTGAGTGCTGCATGTCAAACTGGAAGTCTAGAGTGCAGGAGAGGAGAAGGGAATCCCTAGTGTAGCGGTGAAGTGCGTAGAGATTAGGAAGAACACCAGTGGCGAAGGCGCTTCTCTGGACTGTAACTGACGCTGAGGCTCGAAAGCGTGGGGAGCAAACAGGATTAGATACCCT
+
GGG87FG8CAFGGGGE<ADFGEEC@FFDECGCCEFGGGCFEEGGGGGGEECFG<FACD:7C@F,C7::FEGGFE,?E9FFBED,B5,5B,=BCCGGGF,E9:BFFDFGG8<FF+B:B<D<BGC@CB+CAA3<F>D++D<B833DCG5:*>C:/617C7C;>::F#1<C=>=FFCG?/4C<?F1=?F<C15;FF?/5D:GGE@9<CGFCGGFD<7CGEC@.EC:=,A9@??DAGF.E:2B<FDFA,=8FB@D9A,,F,<?@7,CF=,,:7,AFGGGFF=GDGFEE,<E,C,F:,F<,EFE9GDF@87BEFF99++,7CF,;GDFFGGGFCGGFEF@FGGFFC@,,<@7B7CF8E<FGFEEFFEFGFFFCEC@F<F8@ACEFFBCC,FC@CGFC,CCFC,F<FEC6,,AEAGCCCCCC
@QJ 434
TAGGGAGTATTTGGCAATGGGGGAAACCCTGACCGAGCAACGCCGCGTGTGCGATGGAGTCCCTCAGGGACGTGAAGCACTGTGGGGGGCCGCCAAACGGGCGGGCAGGAAATGGCCCGTCCCCGAGGAGCCCCCTAGAAAGCGACTGCTAACCACGTGCCAGCAGCAGCGGTAATACGTGGGTCGCAAGCGTTATCCGGAATCATTGGGCGTAAAGAGTGAGCAGGCGGTCCGGGAAGTCCGCGGTGAAATGCGGGGGCTCAACCCCCGCAGGCCGCGGATACTTCCGGTCTGGGGTGCGGGAGAGGCGGACGGAACTCCGCGTGTAGCGGTGAAATGCACTGATACGCGGAAGAACACCGGTGGCGAAGGCGGTCCGCCAGACCGATACCGACGCTCAGTCACGAAAGCGTGGGGAGCAAATAGGATTAGATACCCT
+
EGGGGGGGG99FEGGGGGGGGGGGGGGGGGGGFGGGGGGGGGGGGGGGGGFGGGGGBEFFFCFFG@DGGGCGFGGGGGGGGFGGGGGGGGGGEGGGGCG7FGFGGGGGGGGGGGGGGGGGGGGFEEGGGGGGFGGGGGGGDGGGGGEEGFGGGGCFG*;E8@FG?FFFFGGG+:CFGGCAFGGCFGGDGGFGGEEFGDEGEEFCC0EEFG5EECCGGGGGGGCC9DC=ED6CGGCCD5C4GGDC>GFFFCECEECEGGF<1CEGDDEC3><5DDC:FCDEF9FCGDGGGGGGGGGGDGGGGGFFCEGGFC<DCGGGF:CGDGGGGGGGGEGFGGGGGGGFECGGDGGGGGGGGGGGGC7EGFFDGGFGGGGEGGGGGGGFDDGGGGGGCGFGGGGGGGGGGGGGGGGGGGGECGGGGGGGGGGGGGGGGGGGGGCCCCC
@QJ 435
TAGGGAGTATTTGGCAATGGGGGAAACCCTGACCGAGCAACGCCGCGTGTGCGATGGAGTCCCTCAGGGACGTGAAGCACTGTGGGGGGCCGCCAAACGGGCGGGCAGGAAATGGCCCGTCCCCGAGGAGCCCCCTAGAAAGCGACTGCTAACCACGTGCCAGCAGCAGCGGTAATACGTGGGTCGCAAGCGTTATCCGGAATCATGGGGCGTAAAGAGTGAGCAGGCGGTCCGGGAAGTCCGCGGTGAAATGCGGGGGCTCAACCCCCGCAGGCCGCGGATACTTCCGGTCTGGGGTGCGGGAGAGGCGGACGGAACTCCGCGTGTAGCGGTGAAATGAACTGATACGCGGAAGAACACCGGTGGCGAAGGCGGTCCGCCAGACCGATACCGACGCTCAGTCACGAAAGCGTGGGGAGCAAAGAGGATTAGATACCCT
+
FCFGGGEGFGGGGGGGGGGGGGGGGGGGGGGGGGGGGGGGGGGGGGGGGGGGGGGGFGFGFGGGGEFGFGGGGGGGFGGGG8BFDFCEEGGCFGGGGGGGGG*<5EGGGGGGGGGC?FGGEEGGGEDGGGGEFGGGFGFFGGGCECE>FFGGGGGGEFFGGGG>#:E*EEGGEGG>?CFFDGD>:EGEGDGGEGGFFFGGEG>FFG#GGGE9:?CFG8>CG0CF>GGCCECGCFGGG6C?6GECC<:9FE;+C<GGGFD:2::*0CEGDFCGGFF:FFGFFCFFC4*7FGFEGGGGGGF7GGGGGGGF@EGGGGGFFGGFCF7GGGGGGGGGGGGGGFB,FFGGGGGGGGGGGGGGGGGGGGGGGGFGGGGGGGEGF:FCGGGF>GGF8GGGGGGGGGFGGGEFFECGGGGGGGGGGGGEGGGGGGGGGGGGGGCCCCC
@QJ 436
TGAGGAATATTGGTCAATGGACGAGAGTCTGAACCAGCCAAGTAGCGTGAAGGATGAAGGGCCTACGGATTGTAAACTTCTTTTATAAGGGAATAAAACCTCCCACGTGTGGGTGCTTGTATGTACCTTATGAATAAGAATCGGCTAACTACGTGCCAGCAGCCGCGGTAATACGGAGGATGCAAGCGTTATCCGGAGTTATTGGGTTTAAAGGTAGCGCAGACGGGTCGTTAAGTCAGCTGTGAAAGTTTGGGGCTCAACCTTAAAATTGCAGTTGATACTGGCGTCCGTGAGTGCGGTTGAGGTGTGCGTACTTCGCGGTGTAGCGGTGAAATGCTTAGATATCACGAGGAACCCCGATTGCGAAGGCAGCACACTAAGCCGTAACTGACGTTCATGCTCAAAAGTGTGGGTATCAAACAGGATTAGATACCCT
+
DFFFG<8ECFGE,CFDFFCFGD6+@BFFGFEAF<,C@@<E<,CEF9@BBF<CFE9,6EAF,86FEF@CGE7F,6<,,<CFFGGFGFF9FGF8F@D,EF9?8B,BBFGF8B++:+8=,AF@9BEFGGEGF?EFF9,FFG,?,B,+BF7FCF,<B>DFFG<@FG8>36FC++6,,@<F***@=8/08?>ECF@<CF455#C8@?9CDFFE;:<9?:#;CEE/=EGGFC=1<?EC2;CAFD:0%GGGFCGGGEGGGGEBAF@39FFFABE<@$FDC4@353=<<<:DCC7CD<FF6GGGCDFFAA44,:++FFC,B+FEF::FFCGCC:F?,,<C,9A?FFC,FBF4,E:B9<,9+GGECFCCFB6,CECA?FE,FCCG@DFFC7C9DFC,B:6,6,9@@A<<CEB<DFDGGFDFGFGGFDGFFDFFE=@,9F<@<,A-
@QJ 437
TGGGGAATATTGCACAATGGGCGCACGCCTGATGCAGCGACGCCGCGTGAGGGATGGAGGCCTTCGGGTTGTAAACCTCTTTTATCGGGGAGCAAGCGAGAGTGAGTTTACCCGTTGAATAAGCACCGGCTAACTACGTGCCAGCCGCCGCGGTAATGCGTAGGGTGCAAGCGTTATCCGGAATCATTGGGCGGAAAGGGCTCGTAGGTGGTTCGTCGCGTCCGGTGTGAAAGGCCATCGCTGAACGGTGGAGCCGCGCCGGGGACGGGCGGGCTTGAGTGCGGTAGGGGAGACTGGAATTCCCGGTGTAACGGTGGAATGTGTAGATATCGGGAAGAACACCAATGGCGAAGGCAGGTCTCTGGGCCGTTACTGACGCTGAGGAGCGAAAGCGTGGGGAGCGAACAGGATTAGATACCCT
+
GG<E7@FFFGF9F9FE,CC<EE@FC+@:D<,,C6CFFF@EGGDCDC+8@F=,B@G7,C<EDGG8EFE+BFE7?AFGGG,5?9<?EGF@+++@FDF,++8+8+B,C3,=F<F<ACF?+3@<,3@,3@@<:CEFFFA>F@<,@<,<F**>:*44*1**,284*=:FEC*8<<FGCF@@FGC**8*/9,+<+0/;?*25>C8)51<8+28C#;8;F<C2/1:12/CC8?+CGFCB244*<*C<@3,F=7C<:<6**E>>CGCFD8F7CFGEF:FF>,FC8=C+F=8@+,@:FDAE<FFA,8<+EC7F8F9GDGFEGFFE?FCGFEGDFC8++7EFFFFDDFECCE6,FBCDFGFCFE8FFEEC,FGEFF:7EC,EDGC@@GGEE<+FGGGGDGCF:BFGGGGGGGFGGGGGGFEGGEGCCCCCC
@QJ 438
TGGGGAATATTGCACAATGGGCGCAAGCCTGATGCAGCGACGCCGCGTGAGGGATGGAGGCCTTCGGGTTGTAAACCTCTTTTATCGGGGAGCAAGCGAGAGTGAGTTTACCCGTTGAATAAGCACCGGCTAACTACGTGCCAGCAGCCGCGGTAATGCGTAGGGTGCAAGCGTTATACGGAATCATTGGGCGTAAAGGGCTCGTAGGCGGTTCGGCGCGTCCGGTGTGAAAGTCCATCGCTTAAGGGTGGATCCGCGCCGGGTACGGGCTGGCGTGAGTGCGGGAGGGGAGACTGGAATTCCCGGTGTAACGGTGGAATGTGTAGATATCGGGAAGAACACCAATGTCGAAGGAAGGTCTCTGGGCCGTTACTGACGCTGAGGAGCGACAGCGTGGGGAGCGAACAGGATTAGATACCCT
+
E6CFG@CFGGGGGF9EFFDFGFG7@FF8:CC<@,<CE@C:7@@@FCCEEGDFCFG=CFFDFGFG9DG:F7B?E?DFGGFF,@B?@9FEDF>BFF==ABCC:CFGFF:<<,<:DBFFEGDFFG9<BFFFDGF<BFC;F3@FCBEGGF8,DEDG:E5<FC,**4<<<:F:FEGF+<CFG,<FCGGCCFA37C>;CC+<CEE:C3CC121*3C?::*5/:88C88CE+FB$F?:@2(@<B=<EE<C<8+CA,8EF:7EFC<7GGGC@+<+D8++D:,,,8@@EGGC@+8BEEC5:,,9E<BAC@B:7D??=CBA>=5AE,FF==<?@,B=GEEF?6,FGGEGEECC<CCF6<@@6:9,FCFC,FCB:7F@,9E,FC:@868A,FFEEC<@FC,:@7GFBFGFFGCGGFFFC,C,FGFGFCCCCC
@QJ 439
TGGGGAATATTGCACAATGGGCGAAAGCCTGATGCAGCGACGCCGCGTGAGCGAAGAAGTATTTCGGTATGTAAAGCTCTATCAGCAGGGAAGATAATGACGGTACCTGACTAAGAAGCACCGGCTAAATACGTGCCAGCAGCCGCGGTAATACGTATGGTGCAAGCGTTATCCGGATTTACTGGGTGTAAAGGGAGCGCAGGCGGTGCGGCAAGTCTGATGTGAAAGCCCGGGGCTCAACCCCGGTACTGCATTGGAAACTGGCGTACTAGAGTGTCGGAGGGGTAAGCGGAATTCCTAGTGTAGCGGTGAAAGGCGTAGATATTAGGAGGAACACCAGTGGCGAAGGCGGCTTACTGGACGATAACTGACGCTGAGGCTCGAAAGCGTGGGGAGCAAACAGGATTAGATACCCT
+
@FFFGDG@FGGGGGGGGFGGGGGGGGGGGFFGGGGEDECGGGGGDGGGGGFDFEGGGGGDEDAFFGGGG7FFGGGGGGGGGCGGGGGGGGGGCFFGGGGGGGGGGG9?FGGGGGGGGGGGGGCGFGGGGFGGG0FGGGGGFG7GCFEG@CEB<E6>FFFGGGGGFCGFFFGGCFCGGCC:CGFGGGGFFCFGGGGGGGFGGC:GGEGGGFGGGGC<CFFGEFGGGGEECGCCGFEDDGGGF>GEFGFCEGFDCGGGGGCFGEGGGGFD>E=?F@6(7/GFD?FFFEGEFACCGFF8FFF9EG@7GGFCGCFF=9+@GGGEA,C<<DEDF9DCGGGGGF8GC,C<9DGFC7GGCF9FFF@FCGFDGGGFCGGGEDFEFGGGGGGGDEDGGGGGGGGGFE<FFFGGGGGGGFDC@BA8
@QJ 440
TGGGGAATATTGCACAATGGGGGAAACCCTGATGCAGCGACGCCGCGTGAGCGAAGAAGTATTTCGGTATGTAAAGCTCTATCCGCAGGGCAGAAGAATGACGGTACCTGACTAAGAAGCACCGGCTAAATACGTGCCAGCAGCCGCGGTAATACGTATGGTGCAAGCGTTATCCGGATTTACTGGGTGTAAAGGGAGCGCAGGAGGTGCGGCAAGTCTGATGTGAAAGCCCGGGGCTCAACCCCGGTACTGCATTGGAAACTGTCGTACTAGATTGTCGGAGGGGTAAGTGGAATTCCTAGTGTAGCGGTGAAATGCGTAGATATTAGGAGGAACACCAGGGGCGAAGGCGGCTTACTGGACGATAACTGACGCTGAGGCTCGAAAGCGTGGGGAGCAAACAGGATTAGATACCCT
+
GGFGCCFFGGGFGGGGGGGGGGGCGFG<BFGFGGGGGFCGGGCFGGGGGGGGFFCGCFGGCA<<AEEB=FGFFAD<E,BF9,C,?F>FGE+BFEGGGGGFFGGGGGGGGGGDFGGFFGGGGG?FGGGEFGG,@EGFGGGFF:DFGGG;CGECCFFEF2<FGF9F,?FCFF:FCF@B5<CF7@CEFGGFGE,FFFFC9DGGGE=:#:CGGGDEG-AE:C?/CCGGDD<5CB,EEGFCD8<GGFFD3>>>FEFG8:GGGE@7:7CF:DGDACFCE9#C>:C@@+<EFGFFAFAFF<=,F=?<?85F:GC=GFF?,CBFGGGGFGGEAFFFD?FEF?GFCFFF@,BGD@,@@7CDGGFGGFFCCGCFEGGF:CGGGGGGDFCDFGGGGGEGEEGGGF<<EFCFFDE@FA<,E<EFA@,@@
@QJ 441
TGGGGAATATTGCACAATGGGCGCAAGCCTGATGCAGCGACGCCGCGTGCGGGATGACGGCCTTCGGGTTGTAAACCGCTTTTGACTGGGAGCAAGCCCTTCGGGGTGAGTGTACCTTTCGAATAAGCACCGGCTAACTACGTGCCAGCAGCCGCGGTAATACGTAGGGTGCAGGCGTTATTCGGAATTATTGGGCGTAAAGGGCTCGTAGGCGGTTCGTCGCGTCCGGTGTGAAAGTCCATCGCTTAACGGTGGATCCGCGCCGGGTACGGGCGGGCTTGAGTGCGGTAGGGGAGACTGGAATTCCCGGTGTAACGGTGGAATGTGTAGATATCGGGAAGAACACCAATGGCGAAGGCAGGTCTCTGGGCCGTCACTGACGCTGAGGAGCGAAAGCGTGGGGAGCGAACAGGATTAGATACCCT
+
GGFGGGGGGGGGGGGGGGGGGGGGGGGGGGGGGGGGGGGGGGGGGGGGFGGGGGDGGGGGG7:EF@CFEGGGGGGDGGGGDGGGGGGGFGGGGGGGGFGGG@FEEGFGGGGGCEFFFF9FGGGGGGGGGGF7CECFGGGCFFGGFFGGGGGGGEGGGBEECGGGGGGGG>EECCECFE>EGGGG?DEC:AFCGGGGCEEEGGFGGGGGEGEGGGEEGGCCEGCC8EEGD;C;GGGFFGEEFF<<GGGGGGFE9CEGFGGGCFEFDGCCEFGGGGGDF<GGGGGGFFBGDGFFCGGGECFFC<D7GGGCF9GGEGFGGGFGGGGGGGGGFGGGGGEFGGGGGGGGEGGGEGGDGGGFGFGGFFFC,FGEFGGGGGFGGGGGGGGGGGCFGGGGGGGGGGGGGGGGGGGGGGGGGFECGGGGCCCA-
@QJ 442
TGGGGAATATTGCGCAATGGGGGAAACCCTGATGCAGCGACGCCGCGTGAGTGAAGAAGTATTTCGGTATGTAAAGCTCTATCAGCAGGGAAGATAATGACGGTACCTGACTAAGAAGCTCCGGCTAAATACGTGCCAGCAGCCGCGGTAATACGTATGGAGCAAGCGTTATCCGGATTTACTGGGTGTAAAGGGTGCGTAGGTGGCAGTGCAAGTCAGATGTGAAAGGTCGGGCTCAACCCCGGAGCTGCATTTGAAACTGCTCGGCTAGAGTACAGGAGAGGCAGGCGGAATTCCTAGTGTAGCGGTGAAATGCGTAGATATTAGGAGGAACACCAGTGGCGAAGGCGGCCTGCTGGACTGTTACTGACACTGAGGCACGAAAGCGTGGGGAGCAAACAGGATTAGATACCCT
+
GGGGGGGGGGGGGGGGGGGGGGGGGGGGGGGGGEGGGG:FCFGGGGGGGFEFFGCFE,CFCFEGGFGGFDFFGGGDFGGGAFGCFCFGGGGGG@FFE,<FFGDC@GGGCFFFGGGFE8==DDFEGFCFCFDFGFFF+>F+,@FECCFGGCE@F,>?3,F:FGGGF81FGGGGGGGGGFCGGGF@CF5EFCC=FF<2C7<C=5C8GGGGG8?ECGG:<4EF;E<?GGECFCCGGGF>CFFEFGGGFF<9EGFCFGFEGGGGGFCFC#GFCE9GFFGFEECFFFFF+GGGGGGFGCGGFE9DGGGGGGGF<FAGGGGFFGGGGGGGGGGGFGGGGFFGGFGGGGGGGGGGGEF8GF8FGGFEFFC<<F<GGGFEGGGGDF<C:GGGDGGFCGGGFGGGGGGGGGGGGGGGGFCCCCC
@QJ 443
TGAGGAATATTGGTCAATGGACGGGAGTCTGAACCAGCCAAGTAGCGTGAAGGATGACTGCCCTATGGGTTGTAAACTTCTTTTATACGGGAATAAAGTGAGCCACGTGTGGCTTTTTGTATGTACCGTATGAATAAGGATCGGCTAACTCCGTGCCAGCAGCCGCGGTAATACGGAGGATCCGAGCGTTATCCGGATTTATTGGGTTTAAAGGGAGCGTAGGCGGGTTGTTAAGTCAGTTGTGAAAGTTTGCGGCTCAACCGTAAAATTGCAGTTGATACTGGCGACCTTGAGTGCAACAGAGGTAGGCGGAATTCGTGGTGTAGCGGTGAAATGCTTAGATATCACGAAGAACTCCGATTGCGAAGGCAGCTTACTGGATTGTAACTGACGCTGATGCTCGAAAGTGTGGGTATCAAACAGGATTAGATACCCT
+
GGGGGGGGFGGGGGGFFGGGGGGGGGGGGGGGFGGGGGGGGGGGGGGGFEGGGGCFGGFGGFDFGGGCEEGGGFGGGGGGGGGGGGGGGGG?FGGGG<FGGFFGGGEFCEFGGGGGGGGGGGGGGGACFGGGGGGGGGGGGGGGGGGGG2DFE=E=GFDBFGGGGGGGGGGGGGGGEGGGGCCFEFDGGG:AFEGGGDGGGGGGG(GGFF:@FGGFGGG<GFE?EEGFEE9GGFF@DCGFGGGGGGGGGFFGGGGGGEGGGGGGGGGGGGF?FFGGGFGFGGGDFGFFA<GGGGGFAGGGGGGGGGGGFCF9GGGECGF8GGGGGGGGGGGGGGGFGGGGGGFF8FGGGCGGGGGGGGGGGGGGFGGGGFGGGGFGGGFGGGGGGGGGGGF7GGGGGGGGGDGGGGGGGGGGGGGGGGGGGGGGGGGGGGGCCCCC
@QJ 444
TTAGGAATATTCGGCAATGGGCGAAAGCCTGACCGAGCAATGCCGCGTGTGAGATGAAGGTCCTTTGGATTGTAAATCACTTTTATTTGGGAAGAACAGTAAGTATAGGAAATGATGCTTACTTGACGGTACCTTTTGAATAAGCCCCGGCTAACTACGTGACAGCAGCCGCGGACATACGTAGGGGGCGAGCGTTATCCGTATTTATTGGGCGTAAAGCGTGTGTAGGGGGTTTGTTAAGTCTGAGATGAAAGGGTATGGCTCAACCATAGTTTGTTTCAGAAACTGGCAGACTAGAGTGCAGTAGAGGCAAATGGAATTCATAGTGTAGCGGTGGAAGGCGTAGATATTATGAGGAACATCAGTGGCGAAGGCGATTTTCTGGGCTGTTACTGACGCTGAGACACGAAAGCGTGGGGAGCAAATAGGATTAGATACCCT
+
GFFGFGGGGGGGCCEFGGGGGGCFGGGGGFGGGGGGGGGFGGGGGGDG7@,CEEC?C,F8,CEFGGGFFFGFFGCGDGFFGGFGDGD<,ECGGGGGG8DFGFEFFFFG9FGFFFFFEF<FEBE@9<?F>FFCFA?FFFDFGGEEFGFEGEEF7,3=<FCFGCBF9,3CF:FFEG*14<,:82?BCEC*CCGGCCGGE>C9;#,;:9,<FF?,/EGGG,4//9<;CG.;A#:EC:C$0>EF==8FC,CE72CFDB=#C??7CFGFA<;C<?EC,,GEAC:CFGFFB,<DFE@A,E5EFGGF9@GFGGGFEA9AF9GGGGFE9FC9,GDGDGC=,FF?,?4+GGGGFDFGF<FEFF9AEE@FC<FCFFE@FGGGFFGFF8E6,AGEGCCGGFGGGGGFCFCGFF@CF@EGFGGCGGFFFFE<FFCFGCGGGFDGFF<DC@8CA
@QJ 445
TAGGGAGTATTTGGCAATGGGGGAAACCCTGACCGAGCAACGCCGCGTGTGCGATGGAGTCCCTCAGGGACGTGAAGCACTGTGGGGGGCCGCCAAACGGGCGGGCAGGAAATGGCCCGTCCCCGAGGAGCCCCCTAGAAAGCGACTGCTAACCACGTGCCAGCAGCAGCGGTAATACGTGGGTCGCAAGCGTTATCCGGAATCATTGGGCGTAAAGAGTGAGCAGGCGGTCCGGGAAGTCCGCGGTGAAATGCGGGGGCCCAACCCCCGCAGGCCGCGGATACTTCCGGTCTGGGGTGCGGGAGAGGCGGACGGAACTCCGCGTGTAGCGGTGAAATGCACTGATACGCGGAAGAACACCGGTGGCGAAGGCGGTCCGCCAGACCGATACCGACGCTCAGTCACGAAAGCGTGGGGAGCAAATAGGATTAGATACCCT
+
FFGGGGGGGGGGGGGGGGGGGGGGGGGGGGGGGGGGGGGGGGGGGGGGGGGGGGGGGGGGGGGFGGGEGGGGGGGGGGGGGGGGGGGGGGGGGGGFGFFGGGGGGGEGDEGGGGGGGGGGGGGGGGGGG5FEGGGGDCGGGGGC8EGGGGG?FGGGGF>EFGGGFFGFFFCEGG>EGGGGGGGGGGGGGGGG?GDGGGGGGGG?<=.FGGGGCFGFFEFCFGCECGCCGECEGGEGGDGGGGGGFGEGEGF3GDGGGFDEGGEFGGEGFFGGGEEFBGGG?GFCC77GGFB>7GGGGGGGGFF7@7GGCGGGGGGGGGEDFGEGGGGEDGGGGGGGFGFAF99GGFF7GGGGGGGGGGGEEGGGGGGGGGGECGGGGGGGGGGFCCGGFFFGGGDGGGGGFFEGEFGGGGGGGGGGGGGGGGGGGGGGGGGGGGCCCCC
@QJ 446
TAGGGAGTATTTGGCAATGGGGGAAACCCTGACCGAGCAACGCCGCGTGTGCGATGGAGTCCCTCAGGGACGTGAAGCACTGTGGGGGGCCGCCAAACGGGCGGGCAGGAAATGGCCCGTCCCCGAGGAGCCCCCTAGAAAGCGACTGCTGACCACGTGCCAGCAGCAGCGGTAATACGTGGGTCGCAAGCGTTATCCGGAATCATGGGGCGTAAAGAGTGAGCAGGCGGTCCGGGAAGTCCGCGGTGAAATGCGGGGGCGCAACCCCCGCAGGCCGCGGATACTTCCGGTCTGGGGTGCGGGAGAGGCGGACGGAACTCCGCGTGTAGCGGTGAAATGCACTGATACGCGGAAGAACACCGGTGGCGAAGGCGGTCCGCCAGACCGATACCGACGCTCAGTCACGAAAGCGTGGGGAGCAAATAGGATTAGATACCCT
+
GGFGGEFFGGGGGGGGGGGGGGGGGGGGGGGGGGGGGGGGGGGGGGGGGGGGGGGGGCGGGGGGGGGGGGGGGGGFGGGDG?FFGGGGDGGGGGGGGFGGGGGGGGGGEGGGGGGGFGDGGGGGGGGGGGGGGGGGG6<<CFGGGGGGG<FGFC8CECG:CGGFGGG>FGGGFGEGFFG?6GDCEGGGGEFGGGDCGGGG<EFG?E,GEGFGCEGFF7EFC5EF>GGGCEEEGGGGGGGEFFDGGGEDGGGGGGGGGGF:#CEFCGEG:F:>EGECC>GGGGGCFCGEGF:>+FGEF7F>GGGCGGGGGGGGGFFF:FCGGGDGGGGGFCGGGGGF?,GGFAGGGGGDGGGGGGGGGGGGGGGGGGGGGGGGGGGGGGGGGGGGCGGGGGGGGGGGGGGGGGGGGGGGGGGGGGGGGGGGGGGGGGGFGGGGGGCCCCC
@QJ 447
TAGGGAGTATTTGGCAATGGGGGAAACCCTGACCGAGCAACGCCGCGTGTGCGATGGAGTCCCTCAGGGACGTGAAGCACTGTGGGGGGCCGCCAAACGGGCGGGCAGGAAATGGCCCGTCCCCGAGGAGCCCCCTAGAAAGCGACTGCTAACCACGTGCCAGCAGCAGCGGTAATACGTGGGTCGCAAGCGTTAGCCGGAATCATTGGGCGTAAAGAGTGAGCAGGCGGTCCGGGAAGTCCGCGGTGAAATGCGGGGGCTCAACCCCCGCAGGCCGCGGATACTTCCGGTCTGGGGTGCGGGAGAGGCGGACGGAACTCCGCGTGTAGCGGTGAAATGCACTGATACGCGGAAGAACACCGGTGGCGAAGGCGGTCCGCCAGACCGATACCGACGCTCAGTCACGAAAGCGTGGGGAGCAAAGAGGATTAGATACCCT
+
GGGGGFGGGGGGGGGFGGGGGGGGGGGGGFGGGGGGGGGGGGGGGGGGGGGGGGGGEGGGFGGGGGGGGGGGGGGGGGGGGGGGGGGDGGGGGGGGGGGGGGGGDG>EEGGFGGGGGGGGDCGGGECGDEFGGGGGGGGGFFGEGGGGGGGFGGFGE8EGGFGGGFGFCGGGGCCCGFEFFDGEGEGEEGGGGE:#CFGGGGGGF=GGGGCG;GGGC:EC93<+0ECGE:*?:GGF=CECCCECCC5DGGCFGGGGGFE0A7C:CCEGFFD@GGGFF>GGGCFFF1*7FD>*DGGGF@FCGGGGGGGGCGGFCGGGGDGGFF@GGGGGGGGGGGGGGGGFF9GGEGGFGDGGGGGGGGGDEGGGGGCGEGGGGGF7F7F<CBFC>GGGGGGGGGEGGGFGGGFGCGGGGGGGGGGGGGGAGGGGGGGFE9GGGGCCCCC
@QJ 448
TAGGGAGTATTTGGCAATGGGGGAAACCCTGACCGAGCAACGCCGCGTGTGCGATGGAGTCCCTCAGGGACGTGAAGCACTGTGGGGGGCCGCCAAACGGGCGGGCAGGAAATGGCCCGTCCCCGAGGAGCCCCCTAGAAAGCGACTGCTAACCACGTGCCAGCCGCAGCGGTAATACGTGGGTCGCAAGCGTTATCCGGAATCCTTGGGCGTAAAGAGTGAGCAGGCGGTCCGGGAAGTCCGCGGTGAAATGCGGGGGCTCAACCCCCGCAGGCCGCGGATACTTCCGGTCTGGGGTGCGGGAGAGGCGGACGGAACTCCGCGTGTAGCGGTGAAATGCACTGATACGCGGAAGAACACCGGTGGCGAAGGCGGTCCGCCAGACCGATACCGACGCTCAGTCACGAAAGCGGGGGGAGCAAATAGGATTAGATACCCT
+
FFE@C@F@CCDGGFFGFFFFFGDCCFGGGGGGGGCCEECFE@@:FEC:BF<AFCCBFEGEFGG9=EF<F+BF+?CDFG8EF4C?EE7FGECCEDGGGGECCG>@EEGEEEFGFFGCFC**18C>EE5EGGF2@>E>FD6@CF68EGC?CGGCG8EGG*8**3<**8E5/?ED+8;+<<CGFE818FG@C8.E08C,C?5CCECE#+(:;C0::8;CC'*3>?C;CGGDGGEE5C<CCEDCE:E:9CC<GDF>C<:E@8331#89(EC;EFC<:<>C*F<9A:<=*1:*7FF1+>*>>1**,:,,3*@*7EFC@<,@+F7F=@+CDF7CC?B,,,<,E,??<9F=886=+7C?FEBB+E@CCFGEFB7GECEDGF@7FFC,,BC@+CAF<@CEDFF@B,FFF@,FFA<7F@@@+CC,F9FFFC<CGGGE<F<AFDCB8B-
@QJ 449
TGGGGAATATTGCACAATGGGCGCAAGCCTGATGCAGCGACGCCGCGTGCGGGATGACGGCCTTCGGGTTGTAAACCGCTTTTGATCGGGAGCAAGCCTTCGGGTGAGTGTACCTTTCGAATAAGGATCGGCTAACTCCGTGCCAGCAGCCGCGGTAATACGGAGGATCCAAGCGTTATCCGGATTTATTGGGTTTAAAGGGTGCGTAGGCGGTTTAGTAAGTCAGCGGTGAAATTTTGGTGCTTAACACCAAACGTGCCGTTGATACTGCTGGGCTAGAGAGTAGTTGCGGTAGGCGGAATGTATGGTGTAGCGGTGAAATGCTTAGAGATCATACAGAACACCGATTGCGAAGGCAGCTTACCAAACTATATCTGACGTTGAGGCACGAAAGCGTGGGGAGCAAACAGGATTAGATACCCT
+
FCFGGGGGGGGGGGGGGGGGGGGGGGGGGGGGGGGGGGGGGGGGGFGGGGGEGEDEGGGGFGGGGGGDFGGGGGGGGGGGGGGCGGGGDFEEGFGCFGGGGGGGGGGGGGGGGGGGAFGGFCFGFFCGGEGGGGGGGGGDFFGGGGGGGGGGGGGGFGGGGGGGGEG7CFB:FGGGGGFCFGGEGG?CG:FFFFGGGGGFEGCCEGGGGGGDEE@/ACEGFGGGGGGGGGFFGFGGGGCGFGGGGGECFCGFCFGGGGGGECGFGGGGGECGGDFCGGGGGGGGGC::=7GGGGGGGGFGGCF9GGGGGGGGGGFF<9GGGGGGGGGGGGFGGGGGFCFGGGGGGGGGGGGGGGGGGGGGGGGGGGGGGGGGGGGGGGGGFGGDDG@FCGGGGGGGGGGGGGFDGGGGGGGGGGGGGGCAAA8
@QJ 450
TGGGGAATATTGCACAATGGGGGAAACCCTGATGCAGCGACGCCGCGTGAGTGAAGAAGTATTTCGGTATGTAAAGCTCTGTCAGCAGGGAAGAAAATGACGGTACCTGACTAAGAAGCCCCGGCTAACTACGTACCAGCAGCCGCGGTAATACGTAGGGGGCAAGCGTTATCCGGATTTACTGGGTGTAAAGGGAGCGTAGACGGCATGGCAAGTCTGAAGTGAAATGCGGGGGCTCAACCCCTGAACTGCTTTGGAAACTGTCAGGCTGGAGTGCAGGAGAGGTAAGTGGAATTCCTAGTGTAGCGGTGAAATGCGTAGATATTAGGAGGAACATCAGTGGCGAAGGCGGCTTACTGGACTGAAACTGACACTGAGGCACGAAAGCGTGGGGAGCAAACAGGATTAGATACCCT
+
GGG,CFF8FGGGGGGFGGG@FCGGGGFGGGGGGGGGGG:FFFEGGGD@CEG<EECE<CFFFFGAEG:FGGG?AEFFGGGGFGFEGGFGGGGGGGGG8EFCFGBB+CDFFFGFFGGGGGFFDCF:F=@FGFGGGGCGEGCCF@FFC7F7BEE2FFGF9FEGGDGG>F7CFCFFGG7EEGFAFGCCD1GB>F8CGGECCEGGDGGGEFCCCFGFFFFC,7DCCFGGF>#:AFGGDGGG#FCG7C=?5FFEDDFDEGGGGFFGGGGFGGGGFECGGFF?FECFFFFFDFGGGGGGGFF?FGF9EF7EGGGGFFGGGGGGGFFFFGECF<GFFECFEFFFAGEBGGGFFGGGGFCFGFGFEFGGGGGGFGFFGGGGGGGFGGGGGGFGGGFDGGGGFFGGGGFFGGGGGFE9FFDCC@CC
@QJ 451
TGGGAAATATTGCACAATGGGGGAAACCCTGATGCAGCAACGCCGCGTGAGTGATGACGGCTTTCGGGTTGTAAAGCTCTGTCTTCAGGGACGATAATGACGGTACCTGAGGAGGAAGCCACGGCTAACTACGTGCCAGCAGCCGCGGTAATACGTAGGTGGCAAGCGTTGTCCGGATTTACTGGGCGTAAAGGGAGCGTAGGCGGACTTTTAAGTGAGATGTGAAATACCCGGGCTCAACTTGGGTGCTGCATTTCAAACTGTAAGTCTAGAGTGCAGGAGAGGAGAATGGAATTCCTAGTGTAGCGGTGAAATGCGTAGAGATTAGGAAGAACACCAGTGGCGAAGGCGATTCTCTGGACTGTAACTGACGCTGAGGCTCGAAAGCGTGGGGAGCAAACAGGATTAGATACCCT
+
E8F?;EFGGGGGGGGGGDFGGGGGGGGGGFAFGGGGGGGGGGDGGGDGGDFFGGGFGGGDFGGFGECCFGGFFGFGGGGGGFGGGGGGFFGF+CFEGGGGFF@GCGGGGGGGGGDGGFGGGGGGDGGGGGGG7FCFFGFGGGGGCGGDF8CFGFGGFF7,:FFFGGGGGGCFGG@CEFGFGF:DFGF@FEGFGGC>GGGGGGGDFCCEFGGGFFGGCCGGG9<FFG<GCFCFGGFCGFFC?FGG>FE@EFE/>GGGGGGFCGGGFEGFGFGGGGGGCGGF;GGGFAGGGGGGFFEGF@FAGGGGEFCGFGGGFF7DFGGF9FFFGGGGGGGGGGGGFGGGGGGFGGGGFGGGFC,CCGGGGGGGGGGEDGGGF@FCGGGGGGGGGEFGGFGFFGGGGGGGGGFGGGGGGGGCBBCA
@QJ 452
TGGGAAATATTGCACAATGGGGGAAACCCTGATGCAGCAACGCCGCGTGAGTGATGACGGCTTTCGGGTTGTAAAGCTCTGTCTTCAGGGACGATAATGACGGTACCTGCGGAGGAAGCCACGGCTAACTACGTGCCAGCAGCCGCGGTAATACGTAGGTGGCAAGCGTTGTCCGGATTTACTGGGCGTAAAGGGAGCGTAGGCGGACTTTTAAGTGAGATGTGAAATACCCGGGCTCAACTTGGGTGCTGCATTTCAAACTGTAAGTCTAGAGTGCAGGAGAGGAGAATGGAATTCCTAGTGTAGCGGTGAAATGCGTAGAGATTAGGAAGAACACCAGTGGCGAAGGCGATTCTCTGGACTGTAACTGACGCTGAGGCTCGAAAGCGTGGGGAGCAAACAGGATTAGATACCCT
+
FFGGAFGGGGGCGGGGGGGGGGGGGGGGGFGGGGGGGGFGGGGGGGGGGGGGGGGGGGGDGGGGGGGGGDEFFGG9FGFG9EFGGGFGGFGGGFFGGGGGGGDEFEGGG,+@CFGGGFGGE>CFG(FGFGGGDF<FFGGGG8FGGGGGEGGGGGGGGGGGGCE@B>EFGG*3FFFFEFGGGFGGGGGFGGGGGGGGCDGGGGGFGGGGGGGFFFGGGFFDGGG<DFEFGGGGGGGGFCFDEGG=FF5EEGFGGFGGGGGGGGGGGGGFGFGGGFEGGGGGFGGGDFGGGGGGGGGGGGGGGGGGGGDGGGGGGEEGGGGGGGGGGGGGGGGGGGGGGGGGGEF<GGGGGGGF@GFGGGGGGGGGGGGGGGGGGGGGFEECGGGGGGGGGGGGGGGGGGGGGGGGGGEGGGGCCCCB
@QJ 453
TGGGGAATATTGCTCAATGGGCGCAAGCCTGATGCGGCGACGCCGCGTGCGGGATGACGGCCTTCGGGTTGTAAACCGCTTTTGCTCGGGAGCAAGCCTTCGGGTGAGTGTACCTTTCGAATAAGCACCGGCTAACTCCGTGCCAGCAGCCGCGGTAATACGTGGGTCGCAAGAGTTATCCGGAATCATTGGGCGTAAAGAGTGAGCAGGCGGTCCGGGAAGTCCGCGGTGAAATGCGGGGGCTGAACCCCCGCAGGCCGCGGATACTTACGGTCGGGGGTGCGGGAGAGGCGGACGGAACTCCGCGTGTAGCGGTGAAATGCACTGATACGCGGAAGAACACCGGTGGCGAAGGCGGTCCGCCAGACCGATAACGACGCTCAGTCACGAAAGCGTGGGGAGCAAATAGGATTAGATACCCT
+
@FFGCEGGCFGFG<FGFGCG?EEGCC@FGFGD<,6FCGCGG@FCFFEFEGGDED:=AEE@7C7FF@F>F7CFDDFE=CDG+BFF,C>FEEG@CFGF@@<,@D:CF7>F3F;EFFFF9;CFF8>EF:C@FGDFE:FF9,7<<=*8FFGGGC5***1<<<C,2;<@8:*;?8*21,;<++2+<5:*//CFC7++88>E8EGECGGGFGG9CC>CC/8:@099:?/%<*8><+#%0+5:2GCEE3CC#GE>?;GG<:7C8>7=*;E9;@,<8**@B7>*:75GCFC@,<@5+C<3=DEFFAFGB==7FCA,+@+++,9,CFF9<?<EFFAC+>7GGGFGEGGFB>F:C86,7GGGC>GEFGECCFF@C@CCF<EC6+GFFBE,EEF@C<F@?CGC7CFCF@FFAC,FEECGGFGGFGGGGCCACA
@QJ 454
TAGGGAGTATTTGGCAATGGGGGAAACCCTGACCGAGCAACGCCGCGTGTGCGATGGAGTCCCTCAGGGACGTGAAGCACTGTGGGGGGCCGCCAAACGGGCGGGCAGGAAAAGGCCCGTCCCCGAGGAGAACCCTAGAAAGAGACTGCTAACCACGTGCCAGCAGCAGAGGTAATGCGTGGGTCGAAAGCGTTATCGGGAGTCATTGGGGGTAAAGAGTGAGAAGGCGGGCCGGGAAGTCCGCGGTGAAATGCGGGGGCTCAACCCCCGCAGGCCGCGGGTACTTCCGGTCTTGGGTGCGGGAGAGGCGGACGGAACTCCGCGTGTAGCGGTGAAATGCACTGATACGCGGAAGAACACCGGTGGCGAAGGCGGTCCGCCAGACCGATACCGACGCTCAGTCACGAAAGCGTGGGGAGCAAAGAGGATTAGATACCCT
+
6EFGGDEEEC@FCFGCFGCEFGGGGG@EFFGG,;CF7:FGFGG7@+@FEBCE:B,=CFG@EFFGGCFFCF+:?+B=,5A,:E,<88:+F*5:::<FGFG@7:FE?8?EGD60,<C8@5:?5*81:*18C5*,<CE,A@0<0<*,8*AC@EFF:E9*/*;8;<+;*2*,2*2:2<C7<<C58>C*2?*;8??8*?>*31:CC*;+9:+0<85:/;3<CFF9<+<#3*9CC8#ECCC85EC<*:9/8E57C20+0+*GF;>'#5E?D?*ECFCFC<5:C:CCCC?*FF<@7D<<+51*B*DF7GF:@:7@>F<GGGFFF>@B63+=,DEGGGGGGGFEGGEFF<9FGEF:EDGGGFB::7F7C=EECFEGGGGEF7GGEFDF<FCF+CFD@@77,8+,EGGGGFD@GGGGGGDGGGGFGGFF9GGAF9FGGGFGF?CCCCC
@QJ 455
TGAGGAATATTGGTCAATGGACGAGAGTCTGAACCAGCCAAGTAGCGTGAAGGATGAAGGTCCTACGGATTGTAAACTTCTTTTATAAGGGAATAAAACCTCCCACGTGTGGGAGCTTGTATGTACCTTATGAATAAGCATCGGCTAACTCCGTGCCAGCAGCCGCGGTAATACGGAGGATGCAAGCGTTATCCGGATTTATTGGGTTTAAAGGGAGCGCAGACGGGTCGTTAAGTCAGCTGTGAAAGTTTGGGGCTCAACCTTAAAATTGCAGTTGATACTGGCGTCCTTGAGTGCGGTTGAGGTGTGCGGAATTCGTGGTGTAGCGGTGAAATGCTTAGATATCACGAAGAACTCCGATTGCGAAGGCAGCACACTAAGCCGTAACTGACGTTCATGCTCGAAAGTGTGGGTATCAAACAGGATTAGATACCCT
+
GGAFGGGGGGGGGGGGGGGGGGGGGGGGGGGGFGGGGGGGGGGGGGGGGGGGGGGGGFGFFGGGGGDEFF@BFFGFGGGGGGGGGGGGGGFFGG9FGGGDFGGGGGGGGFGGGCFDCDFFDFGFGGCFFGGCAFEGFFDF9F@FGGGFGFGGGGG+AF<DFGGGGGGEGGGGGGGGEFGGG>GG>CFE7GEEGFGGFEC9;F<CFGGF<FFFGEGGGGGGGGGDFEDC@FCBC>FCD@ECGGFGFFFGGEFCFFCGGFDFFFGGGGGGGGDDCFBC;B?CGFCFCD=8CFCE+GGGFE8GFEEGGGGDECEADFGECGGGGGEF8CGGGFGGGGGGGGGGGGFFGGGGGGFGE@CCGGGGGFCGGGGGGGGGGFACGGDGDGGGGGGGGDGGGGGFGGGGGGGGGGGGGGFGGGGGGGGGGGGGGGGGGGGCCCCC
@QJ 456
TAGGGAGTATTTGGCAATGGGGGAAACCCTGACCGAGCAACGCCGCGTGTGCGATGGAGTCCCTCAGGGACGTGAAGCACTGTGGGGGGCCGCCAAACGGGCGGGCAGGAAATGGCCCGTCCCCGAGGAGCCCCCTAGAAAGCGACTGCTAACCACGTGCCAGCAGCAGCGGTCAAACGTGGGTCGCAAGCGTTACCCGGTATCATTGGGCGTAAAGAGTGAGCAGGCGGTCCGGGAAGTCCGCGGTGAAATGCGGGGGCTCAACCCCCGCAGGCCGCGGATACTTCCGGTCTGGGGTGCGGGAGAGGCGGACGGAACTCCGCGTGTAGCGGTGAAATGCAATGATACGCGGAAGAACACCGGTGGCGAAGGCGGTCCGCCAGACCGATACCGACGCTCAGTCACGAAAGCGTGGGGAGCAAATAGGATTAGATACCCT
+
EFGAEC:FEGAEGGECCFFGFGGDGGGGGGGGGGGGGGCF?7BF@7:FEGGGGGGGGFGG<FFFGGDFFFCCF7FGFFGGGGGGGGGDGEGBFFF7FFFDEEE@5CCCCEGGFFCFGGGEGEEC8EE>>8CEGGCGGGGGFFGGGGGGGGGFGFGEE>CEC+2C@CC2:CGCE88+3<EGG5C**288::CEED5*33***2*:9+<<EE5><E9@3#-218C%*AC=?:2C:?CCCDCF7CC9CC07=9EF:+4CC3<8<7EFGFEGBFGGGFCFCEFECAEGFF<>*FD*BCC@7F@GE><:EFF7CGFD+9BDF@3>6:8F9GGGGGGGFGGEFC,,C,FF7FC7GEGGGGDFBCEF7F7GGGFGGE@++EEDCEE,C,CFF,GGGCC@GGDFF?GFGFDEFFCCC77CGGFFGGGGGGFFDEFGFEFEEFCCCCC
@QJ 457
TAGGGAGTATTTGGCAATGGGGGAAACCCTGACCGAGCAACGCCGCGTGTGCGATGGAGTCCCTCAGGGACGTGAAGCACTGTGGGGGGCCGCCAAACGGGCGGGCAGGAAATGGCCCGTCCCCGAGGAGCCCCCTAGAAAGCGACTGCTAACCATGTGCCAGCAGCAGCGGTAATACGTGGGTCGCAAGCGTTATCCGGAATCATTGGGCGTAAAGAGTGAGCAGGCGGTCGGGGAAGTCCGCGGTGAAATGCGGGGGCGCAGCCCCAGCAGGCCGCGGATACTTCCGGTCTGGGGGGCGGGAGAGGCGGACGGAGCTCCGCGTGTAGCGGTGAAATGCAATGATACGCGGAAGAACACCGGTGGCGAAGGCGGTCCGCCAGACCGATACCGACGCTCAGTCACGAAAGCGTGGGGAGCAAATAGGATTAGATACCCT
+
GF@<BFEGFGGGCCGGGGGGGGGGGGGGGGGG8CFGGGGGGGGGFFCFEGFFFGGDECGGFCGGGGGFGFG+8BF7CFF=FGGGCF@E7CCFEDCEGGFGCEGG55?8:EFG9CGGGCECG8;@EC8?:AFCE+8?CCF@ECGGGGCEF9CEGGGFGCGCCCGGGFFGGGGD8*:@ECC98;:8;:?5:EF;;6)297<5@:=90<F8CC1??AC>G780C:FFD?>5C*/8#FA8<CC?5?E><E:8GGF.C5EEGBB2#?5C:C88$FFDGGGFBBGG?=F:<1*:8B<7>C>7@*@>,FD<GF@+3C><7F>3+7GFEECFDEDEE7GGGGGGGFC@C,EGGDFCFCGGGFGGGGGF@FGGGGCGGGGFEFB7ECGGGFECDGFFAGEDGGFFFGCGF<CC7FGGGGGGGGGGGGGGGGFFDGFGEADGFGCCCC@
@QJ 458
TGGGGGATATTGCACAATGGAGGGAGCTCTGATGCAGCGATGCCGCGTGGAGGAAGAAGGTTTTCGGATTGTAAACTCCTGTCTCCAAGGACGATAATGACGGTACTTGGGGAGGAAGCTCCGGCTAACTACGTGCCAGCAGCCGCGGTAATACGTAGGGAGCGAGCGTTGTCCGGAATTACTGGGTGTAAAGGGAGTGTAGGCGGGAATGCAAGTCAGATGTGAAAACTATGGGCTTAACCCATAGACTGCATTTGAAACTGTGTTTCTTGAGTGAAGTAGAGGTAAGCGGAATTCCTAGTGTAGCGGTGAAATGCGTAGATATTAGGAGGAACACCAGTGGCGAAGGCGGCTTACTGGACGATAACTGACGCTGAGGCTCGAAAGCGTGGGGAGCAAACAGGATTAGATACCCT
+
EFFFGGGGGGGGGFEGGGGGGGEEGGGGGGG9EGFGGFGGGEGGGGGGDGGGGGGGGGGGFGAFEFGGGGGGGGGGGGGGGFG,FEGGFF<8+CFEGGGGGDEGGGEFEGGGD>GED,FFGGGEEDFFGCFGGFGGGDGGGGGGC:FC*>CGFGFAFFGGEEEF:CFEF??GGGGGG<FF?FEFGG,FFGFGFFGCGGGCCEGGGGGFECCFGGGGGFGCGGEGDGGFFC:FFEFAADGGGFFGGFGGCFFDFFGFFFFFFGGEFGGG?EGGGGFBAAGCFE#FGGGGGGGGGGFDEFFDGEFC7DGGEFE5,7CGGFAAGGGGGF<DGGFGGGDCCGCGGGEEAF@F@:CCC,@,CF@GGGFCGFFCCFEGGF@GGEEFD@FFGGGGGGGGGFCGFGGGGFE@E6C99GFCCBCA
@QJ 459
TGGGGAATATTGGGCAATGGAGGAAACTCTGACCCAGCAACGCCGCGTGGAGGAAGAAGGTTTTCGGATTGTAAACTTCTGTCGCAGGGGACGAAGAATGACGGTACCCTGTAAGAAAGCCCCGGCTAACTACGTGCCAGCAGCCGCGGTAATACGTAGGGGGCGAGCGTTGTCCGGAATGACTGGGCGTAAAGGGAGTGTAGGTGGCACAGCAAGTTATATGTGAAAGCCCGTGGCTCAACCACGGAACTGCATATAAAACTACTGAGCTAGAGTGTAGGATAGGTAAGCGGAATTCCTAGTGTAGCGGTGAAATGCGTAGATATTAGGAGGAACACCAGTGGGGAAGGCGGCTTACTGGACGACCACTGACGCTGAGGCTCGAAAGCGTGGGGAGCAAACAGGATTAGATACCCT
+
GGGGG:FGGGGDGGFGGFGGGGGGGFEEGAFGFGFGGGGGGGDEEGGFGGG8BEFFFGG8AFGGGDFFF7FFGGFGGGGGGGGGGGGCGGGGGECC+BA,?B?CGGGF9FGGFFGG9B@@AABF::FEDDFGGFGGGGGFCFFGFG=G?/CF@F9B?FDCCECCC<EE7<:<1:F8EC42?<C#DECFFFGDGGFF;;3EAFD<<6>6C<855,;8?ACFEEF:9GECCCCEDEDED/C@DCFE>EG=E,FCCGC6FFEDGGFFEEF9AF9F=,=,=-6EC,AGGF:F7CFGCFBEB8FFCGGCFCCFFEE@,?EC@,CGGGGGGDGGFFEF<6,8GF8GCFE:,CDGGGGGFFFGGGGDGGGGFGGFEF@CGGFGFGGGFCCGDGGDGGGGFGGGGGGGGGGGGFAFDEFCCCC<A
@QJ 460
TGAGGAATATTGGTCAATGGACGAGAGTCTGAACCAGCCAAGTAGCGTGAAGGATGAAGGTCCTACGGATTGTAAACTTCTTTTATAAGGGAATAAAACCTCCCACGTGTGGGAGCTTGTATGTACCTTATGAATAAGCATCGGCTAACTCCGTGCCAGCAGCCGCGGTAATACGGAGGATGCAAGCGTTATCCGGATTTATTGGGTTTAAAGGGAGCGCAGACGGGTCGTTAAGTCAGCTGTGAAAGTTTGGGGCTCAACCTTAAAATTGCAGTTGATACTGGCGTCCTTGAGTGCGGTTGAGGTGTGCGGAATTCGTGGTGTAGCGGTGAAATGCTTAGATATCACGAAGAACTCCGATTGCGAAGGCAGCACACTAAGCCGTAACTGACGTTCATGCTCGAAAGTGTGGGTGTCAAACAGGATTAGATACCCT
+
DEGGGFGGGGGGGGGFGGGGGGGEGGGGGGGGGGGGFGGGGGGGGGGGGGGGGGGGGGGGGGGGGGGGGGGEFFEFGGGGGGGGGGGGGGFGFGGGGGGGFGGGGGDFFGGGE?CFGGGFFFGGGGGGGFFFGGGGGGGGGGDFFGGGFGAFGGGGGGG@GGGFE6FGCEGGGGGGGGEFFGCGGGGGGGGDGGGG<FEGCGGGGGGFFCFGGDG@EGEEGGEFCEEGCGGGGFGFFFDCFGGG=@<FFGGGGGGFAFFGGGGGFECGGDF89BF=@,ACGF=>5=<FEB,DCECGEE@A,<F@B+:7FCGCFGGGGGF=GGGGGGGGGGGGGGGGGFFGGGFGF@AEGGGGGGGGGGGGGDGFGGGGGGFFEF9FGCGEEEEGGGGF@GGGGGGGGGGGFCGGGGGGGGGGGGGGFFGGGGGGGGGGGGFCCCCB
@QJ 461
TGGGGAATATTGCACAATGGGGGAAACCCTGATGCAGCGACGCCGCGTGGAGGAAGAAGGTCTTCGGATTGTAAACTCCTGTTGTTGAGGAAGATAATGACGGTACTCAACAAGGAAGTGACGGCTAACTACGTGCCAGCAGCCGCGGTAAAACGTAGGTCACAAGCGTTGTCCGGAATTACTGGGTGTAAAGGGAGCGCAGGCGGGAAGACAAGTTGGAAGTGAAATCCATGGGCTCAACCCATGGACTGCTTTCAAAACTGTTTTTCTTGCGTAGTGCAGAGGTAGGTGGAATTCCCGGTGTAGCGGTGGAATGCGTAGATATCGGGAGGAACACCAGTGGCGAAGGCGGCCTACTGGGCACCAACTGACGCTGAGGCTCGAAAGTGTGGGTAGCAAACAGGATTAGATACCCT
+
GGFGGFEGGGGFGGGFGGFFDCEGFGGGGFGFGFGGGGGGGEEGGGGGEGGG@CFFFGGGGGGEGGGGGGFDFDGGGGGGDFGG<=FGFCFGGGFGGGFGGGGGG@FFGGGDGGGGGGGDGFFFGGGGGFFGGG?FF:CGFCFFGGGCCE>FF9EGF@FGGGGG<FFG=FCCGG:FGDGGGG:GGFFF@CFGGGGFD<GGEGGGGGG:GGFCFFGFFCFFEGGGGGGGGFGGGGDFGGEFGGGGGGFE?EB;<GGG=GGFGFGGG$GGFFDD/D8FFACFF?FGGGGGGGFFGGFCDC7GGGGGGGGGGFAGGEFCBGF@?++GEGGFGFGGFCF@DDE7GF>FFEFFGGGGGGGGGGEEE,EF9FGCGEGDGGEFCGEF@FGFCEEGFDFGGGFGGGGFEFGFGFGGFDGCCCCC
@QJ 462
TGGGGAATATTGCACAATGGGGGAAACCCTGATGCAGCGACGCCGCGTGGAGGAAGAAGGTCTTAGGATTGTAAACTCCTGTTGTTGAGGAAGATAATGACGGTACTCAACAAGGAAGTGACGGCTAACTACGTGCCCGCAGCCGCGGTAACACGTAGGTCACAAGCGTTGTCCGGAATTACTGGGTGTTAAGGGAACGCAGGCGGGAAGACAAGTTGGAAGTGAAATCCATGGGCTCAACCCATGGACTGCTTTCAAAACTTTTTTTCTTGAGTAGTGCAGAGGTAGGTGGAATTCCCGGTGTAGCGGTGGAATGCGTAGATATCGGGAGGAACACCAGTTGCGAAGGCGGCCTACTGGGCACCAACTGACGCTGAGGCTCGAAAGTGTGTGTAGCAAACAGGATTAGATACCCT
+
9EFFG7CADEGG9@EFFGCFDGCEGGGGG,C<C<C,A<@EGG7C7FFFGGD<CEGGCCF,CC,,5CCC99F?CCAEGC=?FFAAEFDEGGGEGGGGGC,FFGGCFFFGGC,<=FGGGDEFGFGGE@FDF<F,=,:>>>+8@C7C7F7C7:B,?EEFGGGGGCACE5C7*=<CFAE=5CFCFA<=??FC=#CEGG<C#*8*5C?EG><<@/<-CA@+;9<CFFFG?ECFFDE>DCCCEGEDC7,7>F6FGD.ADF@AFFFE5@#EC=<54FG8CCFGGDDA8<0DC?A<CF<E:,F=@EGGGE@+>8+B<C,,,C7GGFF;B+4>?6CDGFFFCCFFFFC@8,7FE:CBCC,9A<9GGFGGGFB,CC;,,8,7GGGFFDGF8GFEC,@6@-C,GFGGGGFFFE<@6,6,<CCC8CCC
@QJ 463
[truncated: 43,521,301 more chars]
