# Supplementary material for: Compositional distinction of gut microbiota between Han Chinese and Tibetan populations with liver cirrhosis
Source: PeerJ. 2021 Sep 15;9:e12142. doi: 10.7717/peerj.12142 (PMC8449536; doi:10.7717/peerj.12142)
Supplement: Supplemental Information 14 [file peerj-09-12142-s014.zip › THC9.clean.fastq]

@WJQZ 1
TGGGGAATATTGCACAATGGGGGAAACCCTGATGCAGCGACGCCGCGTGGAGGAAGAAGGTCTTCGGATTGTAAACTCCTGTTGTTGAGGAAGATAATGACTGTACTCAACAATGAAGTTACGGCTAACTACGTTCCAGCAGCCGCGGTAAAACGTAGGTCACAAGCGTTGTCCGGAATTACTGGGTGTAAAGGGAGCGCAGGCGGGAGAACAAGTTGGAAGTGAAATCCATGGGCTCAACCCATGAACTGCTTTCAAAACTGTTTTTCTTGAGTAGTGCAGAGGTAGGCGGAATTCCCGGTGTAGCGGTGGAATGAGTAGATAGCGGGAGGAACACCAGTGGCGAAGGCGGCCTACTGGGCACCAACTGACGCTGAGGCTCGAAAGTGTGGGTAGCAAACAGGATTAGATACCCG
+
EFGGG@FGGGGGGGGGGGGGGGGGGGGGGGGGGGGGFGFGGGGGGE7F++6,?@,,=<F,CFGGF@7+BB,C5<EAFCEF,CA,:?<B,,=,AF?FGGGAC,,C,<???8A,,,,,C<A,C@7:FECDB3=<+B,BFFFFE<DC+C:*@*4@9ECC7>7D@DFF95>*=<*=<C7*=*@:C<?C;=7EB<:;EFGE6+=4/=;1C>688:F@CAFFCCDEEG-F<E<CDF5@:6=:70C@+98D4FFE,GFCC0,0C==CCGB33800?>:F@:9A41E=GGGFF+F?C8CA?F7F77@EEEB7E@+FC<E,CE9B,C9@F=+@7:7E?DDCCC<@C@DB7F@?GEGEGGFGFEGGDAEC6,B,@FC,CCB+@F8GFF@;8BGGFFB,@CGGGFGECGGGGGGGGGGGFCGCBAA-
@WJQZ 2
TGGGGAATATTGCACAATGGGGGAAACCCTGATGCAGCGACGCCGCGTGGAGGAAGAAGGTCTTCGGATTGTAAACTCCTGTTGTTGAGGAAGATAATGACGGTACTCAACAAGGAAGTGACGGCTAACTACGTGCCAGCAGCCGCGGTAAAACGTAGGTCACAAGCGTTGTCCGGAATTACTGGGTGTAAAGGGAGCGCAGGCGGGAGAACAAGTTGGAAGTGAAATCCATGGGCTCAACCCATGAACTGCTTTCAAAACTGTTTTTCTTGAGTAGTGCAGAGGTAGGCGGAATTCCCGGTGTAGCGGTGGAATGCGTAGATATCGGGAGGAACACCAGTGGCGAAGGCGGCCTACTGGGCACCAACTGACGCTGAGGCTCGAAAGTGTGGGTAGCAAACAGGATTAGATACCCG
+
FFGGGFGGGGGGGGGGGGGGGGGGGGGGGGGGGGGGGGGCFGGGGG7C@7=,?=DGFCDFGEFFGFE7B=BFFCFFFFGGCFFAFFE?<FG?FGGGGGGFG7CCFFDE9<F9,,,<D@D>?D7EEECF?@5F7>DD3<BFFGGGGECE@DF<DFCFFGG>>GGGGGFDFG>=;FEGDCFGFGGGG<FCFAFFGGGFCFEGEFCCB>;@E8FGDC?AGGGGGGGGGEFCGF<ECDCCG9CC8<CDFFCF<DFGGCFGCE@GGGB>:<EF@DDGFEDBA;E,GGGGF7FBB,FFCF7GGGFFGFC7BC7FGGD?F@,F7F<FGF=@?+7FF@GGGGGEC6,F,GGGGGGGDGGGFC<GGFDF<8B8FGF7CGFC@E8GGFCD@FGGGF@@@-GGFAGGGGGGGGGGGGGGGGGCBAB-
@WJQZ 70559
TGGGGAATATTGCACAATGGGGGAAACCCTGATGCAGCGACGCCGCGTGAGCGATGAAGTATTTCGGTATGTAAAGCTCTATCAGCAGGGAAGATAATGACGGTACCTGACTAAGAAGCTCCGGCTAAATACGTGCCAGCAGCCGCGGTAATACGTATGGAGCAAGCGTTATCCGGATTTACTGGGTGTAAAGGGTGCGTAGGTGGCAGTGCAAGTCAGATGTGAAAGGCCGGGGCTCAACCCCGGAGCTGCATTTGAAACTGCTCGGCTAGAGTACAGGAGAGGCAGGCGGAATTCCTAGTGTAGCGGTGAAATGCGTAGATATTAGGAGGAACACCAGTGGCGAGGGCGGCCTGCTGGACTGTTACTGACACTGAGGCACGAAAGCGTGGGGAGCAAACAGGATTAGATACCCT
+
FFFF7,@@FGGEECFGGGG?FGGFCGGEGFFGGGG<FGGFGGGGGGGGGGGGGCFF5EAFFGGGG?CBFCCEGGGGGGGGFFGGGGGCFGGGG@EFGGGFG@C@@FCFDFGGGDDGD<CFFGGGGCEGGGGGGGGFGGGGGG?GGGCGGEEEG?G?<FEGG=GGFFDC=F/CCFEGEDEF;FFGFB?CF:FGGGGC@@EC<<<B@FBEE8<<FCFFFGFFEGGGCFFGGGGFGF@@2EGFFGGGGF8BEGGFFEFFC:9@C=G@9GGGEFAF3B-F<9FFFFFFG7CF7=<GGGFGEFGGGGGGGGGGFGGFFGFC@GGGGGFE?GGGGFFDDFFGGGGGCFF@F7CFCC7@F<GGGFGGGGFEEFFGGGGGFGGGFGGDF@F@@GGGGGFGFGGGGGGGGGGGGFAGFFGCCC96
@WJQZ 4
TGAGGAATATTGGTCAATGGGCGAGAGCCTGAACCAGCCAAGTAGCGTGAAGGATGACTGCCCTATGGGTTGTAAACTTCTTTTATAAAGGAATAAAGTCGGGTATGCATACCCGTTTGCATGTACTTTATGAATAAGGATCGGCCAACTCCGTGCCAGCAGCCGCGGTAATACGGAGGATCCGAGCGTTATCCGGATTTATTGGGTTTAAAGGGTGCGTAGGCGGTTTATTAAGTTAGTGGTTAAATATTTGAGCTAAACTCAATTGTGCCATTAATACTGGTAAACTGGAGTACAGACGAGGTAGGCGGAATAAGTTAAGTAGCGGTGAAATGCATAGATATAACTTAGAACTCCGATAGCGAAGGCAGCTTACCAGACTGTAACTGACGCTGATGCACGAGAGCGTGGGTAGCGAACAGGATTAGATACCCG
+
FGGGGGGGGGGGFFGDGGGFFGGGDGGGGGGGGGGGGGGGDEFGGGGGGGGGFGGGGGGGGGFGGGGG8EFEGGGGGGGGGGGGGGG<FGFGGGGGGFFFGGGGGGGGGGEFGCCEGF:EFGGGGGFGGGGGEFGGGGGGFGGGGGCGGGGGGGGGGG8FGGFGEGGGGGGGGGGGGGGGGGGG@FGGGGFFFFEGEFFCFGGGGF<>EFGFF>,+8>EE>GDGGGGFEGGGD=-EGFEFFDF,@FGGFGFCFA5<9CCGGFCDGFGGGFFFGGFEGCGGCGGCDGGFB=AAFFF7E@9+FFGF7EFFFA,GGFE<FF9A8EGGDFFF?GFE<A99EGGGFGGGEDFF9GFGGGEGGGGF7GGF9GGGGGGGFGGGGFC<FGGGDGGGGGGGGGGGGFACGFGEGFCGGGGGGGGGGGGGGGGGGGGF@>CCCA-
@WJQZ 80026
TGAGGAATATTGGTCAATGGACGTAAGTCTGAACCGGCCAAGTCGCGTGAGGGAAGACTGCCCTATGGGTTGTAAACCTCTTTTTTAAGGGAAGAATAAGTTCTACGTGTAGAATGATGCCTGTAACTTATGAATAAGCATCGGCTAACTCCGTGCCAGCAGCCGCGGTAATACGGAGGATGCGAGCGTTATCCGGATTTATTGGGTTTAAAGGGTGCGTAGGCGGTTTATTAAGTTAGTGGTTAAATATTTGAGCTAAACTCAATAGTGCCATTAATACTGGTAAACTGGAGTACAGACGAGGTAGGCGGAATAATTTAAGTAGCGGTGAAATGCATAGATATAACTAAGAACTCCGATAGCGAAGGCCGCTTACCAGACTGTAACTGACGCTGATGCACGAGAGCGTGGGTAGCGAACAGGATTAGATACCCT
+
,CFG?8FFFGEAEC,EFGE8FEFCFEGGFC<AFGCEE@@FGC@FFFEGGG7FG@<FD6CFFEFDFF9D?F@7=FFFACA8F9EEECEE9FD8==EFCFFGA<@BFGGGCFGG,EE?FEFFFGG<C,CC9EDCFGA<EEFGA8BFCG@,DDFCCFFGGG8FF@F,.B<F:?@FGG7>CFE95CDFEGCFC:*<<F<5AFE9:,7:CFGCDBCFGG>FGDEFGGGGFGFFEFGFC>FDGFFFGGGGGGFFEDFD?2E<FF:FF<<99F@FECDCCFFC$<2,DAGGGFFF<GEDGGGGGCDDGDFF:CB+FCFGFEC,,AGFGGE>DGFFFDE9A9FFCF;E;FFFFEE6,F?8EGEEEFEF7FFFDBF@@+DGGFGGFE,<,DGGGFFBGGGFFGGGF>FDGGDGGGGCCGGGGGGGGGGFEAFF,DGFGGCCCCC
@WJQZ 66562
TGAGGAATATTGGTCAATGGACGAGAGTCTGAACCAGCCAAGTCGCGTGAAGGAAGACGGATCTATGGTTTGTAAACTTCTTTAGTGCGGGAACAAAGCGGCGTCGAGACGCCTGATGAGTGTACCGCAAGAATAAGCATCGGCTAACTCCGTGCCAGCAGCCGCGGTAATACGTAGGTGGCAAGCGTTGTCCGGATTTACTGGGTGTAAAGGGCGTGTAGGCGGAGATGCAAGTCAGCGGTCAAATGTCGGGGCTCAACCCCGGCCTGCCGTTGAAACTGTCCTGCTAGAGTTCGAGTGAGGTATGCGGAATGCGTTGTGCAGCGGTGAAATGCATAGATATGACGCAGAACTCCGATTGCGAAGGCAGCATACCAACTCGCGACTGACGCTGAGGCCCGAAAGCGTGGGTATCGAACAGGATTAGATACCCT
+
FGGGGGGGGGGGFFGGGGGGGGGGEGGGGAFGGGGGGGGGGGFFEGGGGGGGGGGGFFGG:BFGGGGGEGGFEGGGFGGGGGGGGGGGGGGGGGGGGGGGGEGCGGGGGGGGGGGGGGGGFGGGGGGDGGGGGDGGGGGFFDEG7FFGFFCF>FGFGGG=FGD3GGGD=F:8?F<BEFC>CFFGGFGGGGFCCGGGGGGDFFGGFFFCGGCEFG:EGG;=GGGGGGGGGF9FCE=33CFEGGFGFEGGGGGGGGFGEEEGEFGFGCEGEGGFE:DGFACFGG@FFGGFDGGGGGGFCGGGFFCGFCEGGGGGGGGFFCGGGGGDGGGGGGGGFCE<GFFCGE@@EGEFGGEGGEEGFEGGGGGGGGGGGGGGGCFF@6EDGGF9FGGGGGGGFGF@GEGGGGGGGGEGGGGGGGGGGFGGFGGGGGGGFCCCCC
@WJQZ 7
TGGGGAATATTGCACAATGGGGGAAACCCTGATGCAGCGACGCCGCGTGGAGGAAGAAGGTCTTCGGATTGTAAACTCCTGTTGTTGAGGAAGATAATGACGGTACTCAACAAGGAAGTGACGGCTAACTACGTGCCAGCAGCCGCGGTAAAACGTAGGTCACAAGCGTTGTCCGGAATTACTGGGTGTAAAGGGAGCGCAGGCGGGAGAACAAGTTGGAAGCGAAATCCATGGGCTCAACCCATGAACTGCTTTCAAAACTGTTTTTCTTGAGTAGTGCAGAGGTAGGCGGAATTCCCGGTGTAGCGGTGGAATGCGTAGATATCGGGAGGAACACCAGTGGCGAAGGCGGCCTACTGGGCACCAACTGACGCTGAGGCTCGAAAGTGTGGGTAGCAAACAGGATTAGATACCCT
+
GFGFGGGGGGGGGGGGGGGGGGGGGGGGGGGGGGGGDG:FGGGGGGGGGGGGGGGGGGGGDGCFGGGEECGG9EF?FGGCGGGGGGGGGGGGGGGFGCGGGGGCFEFGGGGFGGGGGGGGFFEEGEGGGGGGG?GGGGGGGGGG>DG?7CEFGGGGFGC<;FGCF?FEFEEFFFFGGGGGFGFGF=+BCFFGFEGFGGGF:DGGFEG9FF>CFFFCCFGFFGGGGGGEFGFGGGGGGFCEDFGGCADFGF?D=;?GGFFGFF7GGGGGGFDCFFCGFFGGGC=FGFDEFGGGGGGDGGFEGGDGGF7FFF<FGGGGGGFGGGEGGGGGGGGGGGGFCGGGGGGGGGGGGGGGFFGGFE@<GGGGGF<CFCEGGGGGFGGGGGF<9GGGGFGGGGGGGFGGGGGGFGGGGGGCCCB-
@WJQZ 8
TGGGGAATTTTGGACAATGGGGGCAACCCTGATCCAGCCATGCCGCGTGCAGGATGAAGGTCTTCGGATTGTAAACTGCTTTTGTCAGGGACGAAAAGGGATGCGATAACACCGCATCCCGCTGACGGTACCTGAAGAATAAGCACCGGCTAACTACGTGCCAGCAGCCGCGGTAATACGTAGGGTGCAAGCGTTAATCGGAATTACGGGGCGTAAAGCGTGCGCAGGCGGTTCTGTAAGATGGATGTGAAATCCCCGGGCTCAACCTGGGAATTGCATATATGACTGCAGGACTTGAGTTGGGCAGAGGAGGGTGGAATGCCACGTGTAGCAGTGAAATGCGTAGATATGTGGAAGAACACCGATGGCGAAGGCAGCCCTCCGGGACATGACTGACGCTCATGCACGAAAGCGTGGGGAGCAAACAGGATTAGATACCCA
+
GFFCFGGGGGGGGCGGFDFGGDFGGFFFEGF<F,CFGGGC@EGGGGGFGGGGG:FGGFGFGGGGGGG7FFFG9E9EFEDGGGG9FGGGDGGFFGGGGGGGGGE<F7FBCFGGG@FEGG8DFGCF+<FGFFGCF,3><=,@DECFGG7@CC5@FG,DFGGFGGGGGGGGGGGGGDG*BFFGGGGGDCED;<8<FF@EGGGGGGCF>7C#C?8*:04;FEEG>9=CCEEGGGGGCE<CDF=<;5#/4?;GGF?FF8A@EFFGGGCFB?>FGGFAFCFD<A;C?EFFC,,FAFGFFE<<E8:8,,,9FGGFGFAC=<?5AFE=7CEBCA,99FCFEFAAGGGF@7CGFFGGCGGF<GFFFEB,:@,FEGEGCGGGFFCGDFCFCGGFFGFCFCCFC;FF7FBACFF>FFFF@C@EGCE7FEFGGGGGGGGGGF<<AFE<C,@8-
@WJQZ 56731
TGGGGAATATTGGGCAATGGGGGAAACCCTGACCCAGCAACGCCGCGTGAAGGAAGCAGGCCTTCGGGTTGTAAACTTCTTTTACCAGGGGCGAAAGAAATGACGGTACCTGGAGAAAAAGCAACGGCTAACTACGTGCCAGCAGCCGCGGTAATACGTAGGTTGCGGGCGTTGTCCGGAATTACTGGGTGTAAAGGGAGCGCAGGCGGGAAGACAAGTTGGAAGTGAAATCCATGGGCTCAACCCATGAACTGCTTTCAAAACTGTTTTTCTTGAGTAGTGCAGAGGTAGGCGGAATGCCCGGTGTAGCGGTGGAATGCGTAGATATCGGGAGGAACACCAGTGGCGAAGGCGGCCTACTGGGCACCAACTGACGCTGAGGCTCGAAAGTGTGGGTAGCAAACAGGATTAGATACCCT
+
FGGGGGGGGG<9FGGGGGGFGGGGGGGGGGGFFGGGGGGFGGGG+CGGGCFGGGGF,CFFFGGGGGGGGDGGGGGGGGGGGGGGGGGGDFCGCFFGCFGGCDGGGDCFFGGGGGGGGGGGGFGGGGGGGGGGGGFGFCCFFGGGGGGGGGG:FEGGGG8FGGGGGGG#*BCFEFEFFGEGD<GGGGGGF+FC:FGFGG>GEGGGEGGGGGGGGGFGGGFFGGGFFFGGFGGGFFGGGGC>FEA@FGGGGGGGGFFGGFDDEDFGGGGFFFF6FEGFF:BDGEC@ECGDGC::,F?EFCEGGGFEEBEECCEFF?CC:GF7FF9GGGE:GGGFFGFFFE<GFFGGFFCGGGGGFE9GEFGGGGGGGEGGGF7EFC7EE?GGE@@C,FACFF7EFGGGGGGF9GGGGGGGFEGGGGCCCCC
@WJQZ 60914
TGGGGAATTTTGGACAATGGGGGCAACCCTGATCCAGCCATGCCGCGCGCGGGAAGAAGGCCTTCGGGTTGTAAACCGCTTTTGTCAGGGACGAAAAGCTCCGGAGTAATATGCCGGAGTGCTGACGGTACCTGAAGAATAAGCACCGGCTAACTACGTGCCAGCAGCCGCGGTAATACGTAGGGTGCGAGCGTTAATCGGAATTACTGGGCGTAAAGCGTGCGCAGGCGGTTGGGTAAGACAGATGTGAAATCCCCGGGCTTAACCTGGGAACTGCATTTGTGACTGTCCGACTGGAGTACGTCAGAGGGGGGTGGAATTCCACGTGTAGCAGTGAAATGCGTAGATAGGTGGAAGAACACCGATGGCGAAGGCAGCCCTCTGGGACGCAACTGACGCTCATGCACGAAAGCGTGTGGAGCAAACAGGATTAGATACCCT
+
EGGGGFGGGGGGCFFFGGGGGGGGGGGGGGGGGGGGGGGGGGGGGGCGGGGGGGGFDFGF@FFGGGGGGGGGGGGGGGGGGGGGGGGGGGEFFGGGGGGGCGGGGGGGGGGGGGGGDDGGCFGFCGGGGGGGGGGGCFGGGGFGG>GGGGCGFFGGGGGGGGGFGGGGGGGGAFEEEGGFCFGEGGGGGDGGGGGEGGGGDGGF>GG>GGGCGFGGGGGGGG=GEGGGGGFEEGGGGFGFGGGGGDGGGGEF>GGGGGGGGGGGGGGGEF=FDCGGADFFFG?GDGGGGGEGFFFD?GGFC7GCGGGGGGGDGGGF<FGGDGGGDGGGGGGGGGFFGGFBGGGGGFFEE<GGGGGGGGGGGDGGGGGGGGGGGGGGFB,8EGGGGGGGGFGGGDGGGFFF9FCGGGGGGGGGGGEEEGGGE?GGGGGGGGFCGGGCCCCCC
@WJQZ 78328
TGGGGAATATTGGGCAATGGGCGCAAGCCTGACCCAGCAACGCCGCGTGAAGGAAGAAGGCTTTCGGGTTGTAAACTTCTTTTGTCAGGGACGAGTAGAAGACGGTACCTGACGAATAAGCCACGGCTAACTACGTGCCAGCAGCCGCGGTAATACGTAGGTGGCAAGCGTTGTCCGGATTTACTGGGTGTAAAGGGCGTGTAGCCGGGAGGGCAAGTCAGATGTGAAATCCACGGGCTCAACTCGTGAACTGCATTTGAAACTACTCTTCTTGAGTATCGGAGAGGCAATCGGAATTCCTAGTGTAGCGGTGAAATGCGTAGATATTAGGAGGAACACCAGTGGCGAAGGCGGATTGCTGGACGACAACTGACGGTGAGGCGCGAAAGCGCGGGGAGCAAACAGGATTAGATACCCT
+
FGEGGBCFGGGGGGGGC@EGGGGCF@FGFGFFGDGGGGGGGGGGGGGGGGGGGAFFGFFFFCGGAEDFGGGGGGGGGGGGGGGGGGGGGGGGGEFF@FGGDGGGGGGGGFGGGGGGGFGGFGGGGGGDGGGFGGGGGGGGGGGFFCCEEGGGGGGGGEF4GGGGGGFCGGG:EFGFGGFGGCFBFEFG=GA9CFF<<FCGFGGGFGGGGEGGGGGGG)FFFGGGFFGGGCG>G?CFFEE>FC8DGEGGG=FGGGGGGD9FFGGGGGGGGGGFGGGC:A:GGGFCEGF7GGGGGEE@AGGGGGGGGFEEGFGGFEB+CDFGGFGGGGGGFGFFEEEEE:-GFGGGGGGECGGGGFEGDGGGEFFGGFFEGGGGGE@GFFGEGEGGGFGGF@F7EGGGGGFEFEGGGGFGGGGGFCCCCC
@WJQZ 60318
TGGGGAATATTGCACAATGGGGGAAACCCTGATGCAGCGACGCCGCGTGAAGGAAGAAGTATTTCGGTATGTAAACTTCTATCAGCAGGGAAGAAAATGACGGTACCTGACTAAGAAGCACCGGCTAAATACGTGCCAGCAGCCGCGGTAATACGTATGGTGCAAGCGTTATCCGGATTTACTGGGTGCAAAGGGAGCGTAGACGGCTGTGTAAGTCTGAAGTGAAAGCCCGGGGCTCAACCCCGGGACTGCTTTGGAAACTATGCAGCTAGAGTGTCGGAGAGGTAAGTGGAATTCCCAGTGTAGCGGTGAAATGCGTAGATATTGGGAGGAACACCGGTGGCGAAGGCGGCTTACTGGACGATGGCTGACGTTGAGGCTCGAAAGCGTGGGGAGCAAACAGGAGTAGATACCCT
+
GGGEGEFFFGGGGGGGGGGGGGGGGGGGGGGGGGGGGGGGGGGGGGGEGGGGGGFGGGGGGGGGGGGGGGGGGGGGGGGGDFGGGGGGGGGGGGGGGCFGGGGGGGFGFCACFGGGGGG?FDGGGGGGGGDFGGFGGGGGGGGGGGGGG97CFGGFGFGGGGGGFGGGGGGFGGGGGGGGGGFGGFGGGGGGFFCFGGGGGGEGGGGEGGGGGGGGGDGGGGCEGGGGFGGGGCFEGGCGFGGGFCGGGGFGGGGGGGFGGGGGGGGFC<GGGGGGGFGA#GEGGGGGFGGFGGGF?FC9GGGGGGGGGGFGEGGGFGFEFCGGGGGGGGGGGGGEFDGGGGGGEEB:GEGGGGGFCGGGFGGFF8GGGGGGGFGF@FCAE7GGGGGGGGGGGGGGGGGGGGFFF,GFGGGCCCCC
@WJQZ 13
TGGGGAATATTGCGCAATGGGGGAAACCCTGACGCAGCAACGCCGCGTGATTGAAGAAGGCCTTCGGGTTGTAAAGATCTTTAATCAGGGACGAAACATGACGGTACCTGAAGAATAAGCTCCGGCTAACTACGTGCCAGCAGCCGCGGTAATACGTAGGGAGCAAGCGTTATCCGGATTTACTGGGTGTAAAGGGCGCGCAGGCGGGCCGGCAAGTTGGAAGTGAAATCCGGGGGCTTAACCCCCGAACTGCTTTCAAAACTGCTGGTCTTGAGTGATGGAGAGGCAGGCGGAATTCCGTGTGTAGCGGTGAAATGCGTAGATATACGGAGGAACACCAGTGGCGAAGGCGGTCTGCTGGACATTAACTGACGCTGAGGCGCGAAAGCGTGGGGAGCAAACAGGATTAGATACCCT
+
GGGGGBCEGGGGGGGGGGGGGGGGGGGGGGGGGGGGGGGGGGGGGGGFEFFACCFFGGGGCFGGGGGGGGGGGGGGGGCFGGGGGGGGGGGGGGGGGGFFGGGGGGCGAEGGGFGFG>FGFGFFGGDFGGGGGGFCFFFG*DFFGGGGGGGGFGGGGGGGGGGGGGGDGGGGGGFGGGEDCEC>GGGGFFGFCGGD>EDFGGGGDFGGCGGGGGGGGGGGG@DFGC<EGEEFCEGGGGGFEGEEDFGGFE@FCAGGGFCFFFD>8DFF>FFF9FFACBGGFFGCGGGGGGGGGGGGGGGEGGGGGGGEFEGF<>GGGGGGGGFGFGGGGFFEAGGGFGGGGGGGGGGGGGGGGGFGGFGGGGGGGFGFGGGGGGGGGGGGGGGGGGGGGGGGGGGGGGFGGGCGFFFGFGFGCCCCC
@WJQZ 14
TGAGGAATATTGGTCAATGGGCGAGAGCCTGAACCAGCCAAGTAGCGTGAAGGATGACTGCCCTATGGGTTGTAAACTTCTTTTATAAAGGAATAAAGTCGGGTATGCATACCCGTTTGCATGTACTTTATGAATAAGGATCGGCTAACTCCGTGCCAGCAGCCGCGGTAATACGGAGGATCCGAGCGTTATCCGGATTTATTGGGTTTAAAGGGAGCGTAGATGGATGTTTAAGTCAGTTGTGAAAGTTTGCGGCTCAACCGTAAAATTGCAGTTGATACTGGATATCTTGAGTGCAGTTGAGGCAGGCGGAATTCGTTGTGTAGCGGTGAAATGCTTAGATATCACGAAGAACTCCGATTGCGAAGGCAGCCTGCTAAGCTGCAACTGACATTGAGGCTCGAAAGTGTGGGTATCAAACAGGATTAGATACCCT
+
GGFFGGGGEFFGGEGGGGGGGGCEEGCGGGGG@FGGGGGG<CCCFGGGGGFGGGFFGGFGEFFFEGGGGGGFFGFFGDEEGGGGGCFCFGGDFGGGGEFFEGGGGGGAFGG9FCCFEF4,<AEFGGGGGGFGGCBFFAFF,EFDGFEGGG3/BCACFDFF8>=F9GGE?G.EEECFBFG7DAFGEE:>CFED=;<E?EFCF:GFFCGGCE>CFGGGGGGFGGGGGFBFC=CCDFGGFFGFFFGGFG/:EEGCFEFGGFFCGGGFGCGGFFFBCFGF;ECFFCE;9F9EAEF=@8GGFGFFGGGFF7GGGCGGGDGGF?9,GFGGGGGGGGGGGGGGF9GGGFFFFGGFGFGGGGGDGGGGGF7GGGFGGDFGGFC,CE6,FC,CGGF9FCGEE8FDDFFC:CGGGGGEGFEGGCGGGGGGGGGGFCGGGGFBB8CB
@WJQZ 77512
TGGGGAATATTGCACAATGGGGGAAACCCTGATGCAGCGACGCCGCGTGAGCGATGAAGTATTTCGGTATGTAAAGCTCTATCAGCAGGGAAGAAAATGACGGTACCTGACTAAGAAGCACCGGCTAAATACGTGCCAGCAGCCGCGGTAATACGTATGGTGCAAGCGTTATCCGGATTTACTGGGTGTAAAGGGAGCGTAGACGGAGTGGCAAGTCTGATGTGAAAACCCGGGGCTCAACCCCGGGACTGCATTGGAAACTGTCAATCTAGAGTACCGGAGAGGTAAGCGGAATTCCTAGTGTAGCGGTGAAATGCGTAGGTATTAGGAGGAACACCAGTGGCGAAGGCGGCTTACTGGACGGTAACTGACGTTGAGGCTCGAAAGCGTGGGGAGCAAACAGGATTAGATACCCT
+
GGGGGFEFGGGGGGGGGGGGGGGGGGGGGGGGGGGGGGGGGGGGGGGGGGGGGGGGGGGGGGGGGGGFGGGGGGGGGGFGGGGGGGGGGGGGGFGGGGGGGGCGGGFGGGGGGGGGGGGFGGGGGDGGGGGGGGCGGGGGGGGGGGGGGGGCGGFFGGGGGGGGGGGGGGGGGGFGEGGFGFFGGGGGGGGGGGGGGGGGGGCGEGGGEGGGGGGGGGGGGGGGGGGGGGGGGGGGGGGGGGGGGGGGFGGGGGGGGGGGGGGGGGGFFCFGGGGGGGGGGGGGGGGGGGFFAGGGGGGGGGGGGGGGGGGGGGGGGGGGGF9GGGGGCFGGGGGGGFGGGGGGGGGGGGGGGGGGGGGEGGGGGGGGEGGGGGGGGGFC@GGGGGGGGGGGGGGGGGGGGGGGGFGGGFFCCCCC
@WJQZ 57419
TGGGGAATATTGCACAATGGGGGAAACCCTGATGCAGCGACGCCGCGTGAGCGAAGAAGTATTTCGGTATGTAAAGCTCTATCAGCAGGGAAGAAAATGACGGTACCTGACTAAGAAGCACCGGCTAAATACGTGCCAGCAGCCGCGGTAATACGTATGGTGCAAGCGTTATCCGGATTTACTGGGTGTAAAGGGAGCGTAGACGGCTGTGTAAGTCTGAAGTGAAAGCCCGGGGCTCAACCCCGGGACTGCTTTGGAAACTATGCAGCTAGAGTGTCGGAGAGGTAAGTGGAATTCCCAGTGTAGCGGTGAAATGCGTAGATATTGGGAGGAACACCAGTGGCGAAGGCGGCTTACTGGACGATGACTGACGTTGAGGCTCGAAAGCGTGGGGAGCAAACAGGATTAGATACCCT
+
EFFGGGFGGGGFGGGGFDFFFGFEGGGFGCFGGGGGGGGGGGGGGGGGGGGGG@GFEGGGFGGGGGGFFGGGGFFDFEGGGGGGGCGGDFGGGGGGGGGGGG>FGGGGGA<FGGGGGGG>GGGFGGFGGGAFGGGGGGFGGGGGFG/FGGEFFFFFGDFGG;FC9CCAFFG>GGGGGG1GGFCF5FFGGDFGGGGGEGGGGCEFGEGEGGFEFGGGGGFFGF7F>ECFCDDEGF@EBGEGGGGGCGEEGGGFCGF2CDGGGFCFGGGGFFGGGGGGF7FGGFEGGGGGGGFFEGGEEFGGGGGGGGEFEFEFF7F77CGGFE=A,GGGGGGGGGGFFFGEFDGFFEFCCCGFGEDEGGGGGGFGGGGGGGGGGGGGCGGF?GGGGGGGGGGGGGGFFGGFGFFFEGCFGGFCCCCC
@WJQZ 17
TGGGGAATATTGCACAATGGGCGCAAGCCTGATGCAGCGACGCCGCGTGAGGGATGGAGGCCTTCGGGTTGTAAACCTCTTTTGTTTGGGAGCAAGCCTTCGGGTGAGTGTACCTTTCGAATAAGCGCCGGCTAACTACGTGCCAGCAGCCGCGGTAATACGTAGGGCGCAAGCGTTATCCGGATTTATTGGGCGTAAAGGGCTCGTAGGCGGCTCGTCGCGTCCGGTGTGAAAGTCCATCGCTTAACGGTGGATCTGCGCCGGGTACGGGCGGGCTGGAGTGCGGTAGGGGAGACTGGAATTCCCGGTGTAACGGTGGAATGTGTAGATATCGGGAAGAACACCAATGGCGAAGGCAGGTCTCTGGGCCGTTACTGACGCTGAGGAGCGAAAGCGTGGGGAGCGAACAGGATTAGATACCCT
+
FFGDEEFFGGGGGGGGGGGGGGGGGGGGGGGGGGGGGGFGGGGGGGGCFGGGGGCEFFGE?FDGGGGGGGFGGGGFGGGGGGGGGG?FGGGGFGGGGFFAFGGGDGFG9F<FGAFCF,@>FG+EFCGEGECE7FGGGGGDDGFEGGGGFFGGGG?;GGFFGFFBFGGFGCGC<FFFBF6F<*CD9E==FEF>GEEGGCGGGGFGGFCEECCCEE>EEC>GBGGEEGGGFCEGFFFFCFFEEDGF=:<<CC-GGFFBEG<7EFCCGE@GGEGGGGGGFFF:G>GGGGGFGCFGEGGGGGGGGECGGGGGGFGDFGGGGGFFGFDGGGFCDGGGGGGGGGGGGGGGGGDGGGGGGGGGGFC,8GGGGFCGGGDF9GEECEGFGGGGFE7EGGGGGGFCFGF:FGGGGFFGGGGFECGGGGCCCCC
@WJQZ 18
TGGGGAATTTTGGACAATGGGGGCAACCCTGATCCAGCCATGCCGCGTGCAGGATGAAGGTCTTCGGATTGTAAACTGCTTTTGTCAGGGACGAAAAGGGATGCGATAACACCGCATTCCGCTGACGGTACCTGAAGAATAAGCACCGGCTAACTACGTGCCAGCAGCCGCGGTAATACGTAGGGTGCAAGCGTTAATCGGAATTACTGGGCGTAAAGCGTGCGCAGGCGGTTCTGTAAGATAGATGTGAAATCCCCGGGCTCAACCTGGGAATTGCATATATGACTGCAGGACTTGAGTTTGTCAGAGGAGGGTGGAATTCCACGTGTAGCAGTGAAATGCGTAGATATGTGGAAGAACACCGATGGCGAAGGCAGCCCTCTGGGACATGACTGACGCTCATGCACGAAAGCGTGGGGAGCAAACAGGATTAGATACCCT
+
FGGGGGGGGGGGEGGGGGGGGGGGGGGGGGGGGGGGGGGGGGGGGGGGEFGGGGGFFFGGGGCGGGGGGGGGGGGGGGGGGGGGGGGGGGGGGGGCFGGGGFGGGGCFFEFEFGGGGGGGGGGGGGGGCFGFGCEFGGGGGGGGGGGGGGGGGGGGGGGGGCFGGGGGGGGGG?GGCGGGGGCFG=ECGGGGGGGGGGFFGGEGGGG<F>GDGGGGGGGGGGDGGGECEEEFFEGCCFAECFCFFEFGGGFG=DGGFGGGGGGGGGGGFCFFGGGFDFGGGGGGGF8GFFAFC,,9<FGGGGGGGGFFFGGGECFCGGGFBBCFBGGGFFGGFFGGGEDGGGFF9GGGGGGGGCGFGEFGFCGGGGGGGGFGGGEGGGFDGGGF<GGGGGGFGGGCGGFFGGGGGFGGGGGGGGGGGGGGGGGGGGGGGGGFGGGGCCCC@
@WJQZ 19
TGGGGAATATTGCACAATGGGGGAAACCCTGATGCAGCGACGCCGCGTGGAGGAAGAAGGTCTTCGGATTGTAAACTCCTGTTGTTGAGGAAGATAATGACGGTACTCAACAAGGAAGTGACGGCTAACTACGTGCCAGCAGCCGCGGTAAAACGTAGGTCACAAGCGTTGTCCGGAATTACTGGGTGTAAAGGGAGCGCAGGCGGGAGGACAAGTTGGAAGTGAAATCCATGGGCTCAACCCATGAACTGCTTTCAAAACTGTTTTTCTTGAGTAGTGCAGAGGTAGGCGGAATTCCCTGTGTAGCGGTGGAATGCGTAGATATCGGGAGGAACACCAGTGGCGAAGGCGGCCTACTGGGCACCAACTGACGCTGAGGCTCGAAAGTGTGGGTAGCAAACAGGATTAGATACCCT
+
GGGGGGGGGGGGGGGGGGGGGGGGGGGGGGGGGGGGGGGGGGGGEGGGGGGGGGGGGGGGFGGGGGGFGEGGGGGFFGGGGGGGGEFGGGFGGGGGGGGGGGGEGGGGGGGGGGGGGGGGFFGGGEGGGGGGGFGG?FFGGGFGGGGGGEEFGGE>FF>CF>G>GFFGFGGGGGGGDGFGGGCC>F?2<CFGGGGGGGGGGGDDGGGGFGADFE>C@C;F?GGFGGGGGGGGGGGGGGGFDFGG@EGGGD8@C@FGCFDFGGGGGGGGFF7GGGF>GGGEGGGGGGGGFEFFGFEFGFB,GFCCEGGGGGGGGFB+D?GGE>F>,FEGF<GGEFGGGGGGGGGGGG@C:EF9GGGCGFGFGGCGGFFGGGGEGFGGGGGGGGGGFDGGGFGFFGGGFGGFGGGGGGGGGGGCCCCB
@WJQZ 20
TGAGGAATATTGGTCAATGGTCGGCAGACTGAACCAGCCAAGTCGCGTGAGGGAAGACGGCCCTACGGGTTGTAAACCTCTTTTGTCGGAGAGTAAAGTGCGCTACGCGTAGCGTATTGCAAGTATCCGAAGAAAAAGCATCGGCTAACTCCGTGCCAGCAGCCGCGGTAATACGGAGGATGCGAGCGTTATCCGGATTTATTGGGTTTAAAGGGTGCGTAGGCGGCACGCCAAGTCAGCGGTGAAATTTCCGGGCTCAACCCGGACTGTGCCGTTGAAACTGGCGAGCTAGAGTGCACAAGAGGCAGGCGGAATGCGTTGTGTAGCGGTGAAATGCATAGATATCACGCAGAACCCCGATTGCGAAGGCAGCCCGCTAGGGTGCGACAGACGCTGAGGCACGAAAGCGTGGGTATCGAACAGGATTAGATACCCT
+
6EDFFFGGGGGGGGGCC@FDFGG7FFGGGFGFGGGGGGGGGF,CCGEFGGGG:BFCEE@FFCE<F8CEF=@>F?EEFFF@9?F9?E<:FEGGF,CFFA,9EFC@C+C7CCECGGGFCECECFC,@<FACFE<CGGFGD,D>@EE@*@F<;E7:DF@FCC:F,,><CC7FE*,@,=C5CCG<2F;EEF/GE71<?A2A@@69GEEGGEE5CCCFGG8EGGGD?5DF:#7EF:B>F@C?0:0;B@CFF,GGEGFFFCF<>>#C0:*97::FDEGGGF@3,<:C>C9C39GDA<B=FFF:=>D@GGFAGGGFFFF77F@@47AFEC=8=+F<EC,,GFDF<F9GFGF=FCCGGGGGFEEECC,DGECGGGF::GGGGFCGGGGGFB@CCFGGFBB,GFGGDB6,GGGGGGGEGF@7F9GGGGGGEGGGFFFE@CCCCCC
@WJQZ 59379
TGAGGAATATTGGTCAATGGCCGAGAGGCTGAACCAGCCAAGTCGCGTGAAGGAAGAAGGATCTATGGTTTGTAAACTTCTTTTATAGGGGAATAAAGTGGAGGACGTGTCCTTTTTTGTATGTACCCTATGAATAAGCATCGGCTAACTCCGTGCCAGCAGCCGCGGTAATACGGAGGATGCGAGCGTTATCCGGATTTATTGGGTTTAAAGGGTGCGTAGGTGGTGATTTAAGTCAGCGGTGAAAGTTTGTAGCTCAACCATAAAATTGCAGTGGATACTGGCGACCGTGAGTGCAACAGAGGTAGGCGGAATTCGTGGTGTAGCGGTGAAATGCTTAGATATCACGAAGAACTCCGATTGCGAAGGCAGCTTACTGGATTGTAACTGACGCTGATGCTCGAAAGTGTGGGTATCAAACAGGATTAGATACCCT
+
FFFFDFGFEGGACCFFGFF8CDCGDGGEFFCDCGEDFF6CEFGGEFEEGGFGDGGGFFCG@EEGGGG=F9E,CFGGGGGFDFGG<FFFGG+CC=F9F<F9,C,B:D7:=FEGGGGG,F7E@E,CBFFFGFFA9<FEF9FFEG@EF>GF=F@FGGD2/@F>F@F7C>FGBF#FEC:FCG>75GE:DGGGFCDFFGGECFF%GGFGEC<FFGFGGFE+EBD=E@E;@,;CFGGFF95GC9GFCFFCDFFFFCFGFCB<FFGGGGEGFF9FFFF8GEA#FFFDCGG=EFA+F,GFGGGF?AACGGGGFB+FF:B9DF77,==EFGCGCGEGGGGGDGGGGDGE@A9FF@GFGFCGFEGCED,EB@ECGGGGFGGEAGGFDCGGEEFGGGEFCGGGGFGFGGCFDCGCFGGGGGGFFCECGGGGFGGGGGGGGGFC?CCC
@WJQZ 22
TGAGGAATATTGGTCAATGGTCGGCAGACTGAACCAGCCAAGTCGCGTGAGGGAAGACGGCCCTACGGGTTGTAAACCTCTTTTGTCGGAGAGTAAAGTGCGCTACGCGTAGCGTATTGCAAGTATCCGAAGAAAAAGCATCGGCTAACTCCGTGCCAGCAGCCGCGGTAATACGGAGGATTCGAGCGTTATCCGGATTTATTGGGTTTAAAGGGTGCGTAGGCGGCACGCCAAGTCAGCGGTGAAATTTCCGGGCTCAACCCGGACTGTGCCGTTGAAACTGGCGAGCTAGAGTGCACAAGAGGCAGGCGGAATGCGTGGTGTAGCGGTGAAATGCATAGATATCACGCAGAACCCCGATTGCGAAGGCAGCCTGCTAGGGTGCGACAGACGCTTAGGCACGAAAGCGTGGGTATCGAACAGGATTAGATACCCT
+
FFGGGCED9EFGFFGGGGGGGGG>EGGFFGGGGGGGDF<FFEFGGGGGGGGGE@FGGGGGGGGFGGGGGGDGEGGGGGGGGGGGGGGGE7BCE=FFGGF9AGGGEFECEEEGGGDFGGGGGGFCGFGG:FFGGGGGCGEF>DFGGGGG@CFAFF8>CFG7DC:DBCFFEGG@>F*F0+7<;-:C*C?FFGCECC;E<<3,+A?CCEE8ECCGGGGFGGFEEFDDEEE=558CCGF//:EFGGFCFGCC=EFFEEGGGGFGCFEB<=FGECFEGGFC3FEDECFFG9FGFEF=FBFGF;E<GCCFAGGEGDGGEE::B+DCFCEFDGFADFFGFFFFE<GCFDGFFC7GECGGCFCEGFF:FB@FGGFGGGFFCGGDGFFEGGGGFFGGGGFEGFA9GGGGGGGGGGGGFE@FGGGGGGF<GGGGGGGGGGGCC?CC
@WJQZ 60540
TGGGGCATATTGCACAATGGGGGAAACCCTGATGCAGCGACGCCGCGTGGAGGAAGAAGGTCTTCGGATTGTAAACTCCTGTTGTTGAGGAAGATAATGACGGTACTCAACAAGGAAGTGACGGCTAACTACGTGCCAGCAGCCGCGGTAAAACGTAGGTCACAAGCGTTGTCCGGAATTACTGGGTGTAAAGGGAGCGCAGGCGGGAAGACAAGTTGGAAGTGAAATCCATGGGCTCAACCCATGAACTGCTTTCAAAACTGTTTTTCTTGAGTAGTGCAGAGGTAGGCGGAATTCCCGGTGTAGCGGTGGAATGCGTAGATATCGGGAGGAACACCAGTGGCGAAGGCGGCCTACTGGGCACCAACTGACGCTGAGGCTCGAAAGTGTGGGTAGCAAACAGGATTAGATACCCT
+
FGFGG,@FGGGGGFEFCDFG,F@FGGFEGGGGGGGGGGCCF:EGGGGGGGGGGGFGGDF@CCGGGGGGGGGGGGGGCF=FGGGGGGGGGGGGGGGGGCCCFGCFGGDGGGFGGG?=FFFEFGECEECGBFFGDG8GFFFGGFFGCEGGCDFEFFEGFFGC<GEFEFGEFGG>GGCCEG@FFG>FCFGFFGGGGGG:EECCE=CEFFG8EEGFGGFFGGGFFGGFECF:6,<CCDE8F:EFGFGDFCGCFGFCDFEGGECGGGFFD:CEFFDFFFC,8FGEGGFGFBCFCFF?=EDGGEEGGGGEE>FCGGFEFFGGGGFFDGGGGFC<FDGGEF8CDGFGGGGGGEGFC7GGGGGFGFGGGGGGFFECGEGGGGGGGGGGGEFFGFC7EGGGFFGGGGGGGGGGGGGGGFGC8CCC
@WJQZ 73274
TGAGGAATATTGGTCAATGGACGTAAGTCTGAACCAGCCAAGTCGCGTGAGGGAAGACTGCCCTATGGGTTGTAAACCTCTTTTATAAGGGAAGAATAAGTTCTACGTGTAGAATGATGCCTGTACCTTATGAATAAGCATCGGCTAACTCCGTGCCAGCAGCCGCGGTAATACGGAGGATGCGAGCGTTATCCGGATTTACTGGGTTTAAAGGGTGCGTAGGCGGTTTATTAAGTTAGTGGTTAAATATTTGAGCTAAACTCAATTGGGCCATTAATACTGGTAAACTGGAGTACAGACGAGGTAGGCGGAATAAGTTAAGTAGCGGTGAAATGCATAGATATAACTTAGAACTCCGATAGCGAAGGCAGCTTACCAGACTGTAACTGACGCTGATGCACGAGAGCGTGGGTAGCGAACAGGATTAGATACCCT
+
DFFDEFEG-FFGGGGFFGGFFGGCGGF<FFFGGCEGGFFFGGFGGGEGGCGGGGGGGD,E,CEF8CECFCGFEFGEAE8FFFFFGGG<FGGEFGFGGFGGEEBFGGGGGFAA9FFFFGAEGGD<FFGGGGFAFGGGGGGGGGGGGF:F,DA,CFGEGFFFGGGGDE1FECGGF9=>=<:*@D@FGGGEG?1<@C>?<@CFC8CF?FACEC?9@F-C>>F>FEGFEEGFAAC@7EGDGFGFGG-FFFEFAEGFC@CFGFB<AFFFD@BC<8AE?FG@:AEF?CF;CDGG@FFFFCFGF?EFFE@DFB+:,EF<FFFEE?9EGGGEGEGFC,EC,E9GDGGF9F<C,<GFFEGFB+-+:C,C7GGGFGGGGGGFFDGFEFFFDGGGFCGGE@BFF?GGGFEDF?C,GGGGFFFFCFC79GGGFGGFFAGEGF<CCCC
@WJQZ 86712
TGGGGAATCTTGCACAATGGGGGAAACCCTGATGCAGCGACGCCGCGTGGCGGAAGAAGGTCTTCGGATTGTAAACTCCTGTTGTTGAGGAAGATAATGACGGTACTCAACAAGGAAGTGACGGCTAACTACGTGCCAGCAGCCGCGGTAAAACGTAGGTCACAAGCGTTATCCGGATTTACTGGGTGTAAAGGGCGCGCAGGCGGGCCGGCAAGTTGGAAGTGAAATCTATGGGCTTAACCCATAAACTGCTTTCAAAACTTCTGGTCTTGAGTGATGGAGAGGCAGGCGGAATGCCGTGTGTAGCGGTGAAATGCGTAGATATACGGAGGAACACCAGTGGCGAAGGCGGCCTGCTGGACATTAACTGACGCTGAGGCGCGAAAGCGTGGGGAGCAAACAGGATTAGATACCCT
+
DECGEGGG<FGFGGFDFCACEBFGGG8<FFFGGGAFGG7CF:FEGDECEC+@:B:CEEFFCFGGGGG7C4FFFGGFC<FCFGGGGGF<F8FGDF?FC<@<EC>+B3CFGFGE@8,:>6*>C<3@FBGFFCFG78>EFGGEG:CEF57GFD>FGGG7.FB9CF>=CF7B+ECAFFFFEC:B;F<CFGC<=CFFGFED898C5=ECGFC?8FEGGED=,<FCFFFEED@:EF<FFFEECDE>FFGECGFFGGF9<@8#-GF73-%<5D>/><FGGACF>9E<ECFE?+FEDFEEF==+7FBEFCF:EFCGGGGGGGGGGGFEACFECDDGFGGGGFEC-@DGGFCGGGGGGGGFC6,,@GFEC,C,FFFGDEGGGGGGGEF@CEGFEGFC:GGFFEGGCEGGGFGGGFGEGFCCCCCC
@WJQZ 77999
TGGGGAATTTTGGACAATGGGGGCAACCCTGATCCAGCCATGCCGCGTGCAGGATGAAGGTCTTCGGATTGTAAACTGCCTTTGTCAGGGGCGAAAAGGGATGCGATAACACCGCATTCCGCTGACGGTACCTGAAGAATAAGCACCGGCTAACTACGTGCCAGCAGCCGCGGTAATACGTAGGGTGCAAGCGTTAATCGGAATTACTGGGCGTAAAGCGTGCGCAGGCGGTTCTGTAAGATAGATGTGAAATCCCCGGGCTTAACCTGGGAACTGCATTTGTGACTGTCCGACTGGAGTACGTCAGAGGGGGGTGGAATTCCACGTGTAGCAGTGAAATGCGTAGATATGTGGAAGAACACCGATGGCGAAGGCAGCCCCCTGGGACGCAACTGACGCTCATGCACGAAAGCGTGGGGAGCAAACAGGATTAGATACCCT
+
@FCGGGGGGDFGGGGGE@EE8BCEDGGFGEGGGFGCFFGGGGGGGGGGDFGGE?FFGGGDGGGGGGGGGGGGGAFGGCFGGFGGGGGGDGGGGGGGGGD7FDGGGGGGDDFCG7FFGGGGGGGDGGGGDGGGGGFGGGEFG;9FDFGG:;:>F?GCFGGFG>GGGFGFFGECACFGGGGGCGGCCEFGGGGGGCGDGDGD=ECE;GFGGGGGGGFGGGGGGGGGGGDE3FC?GEFGGGGF6GEBFCGGFFCCCGGGGGFEFGGGFGGFFCGGGGGGGGGGFFGDCDF@++GFF==GGGGGGFFB8GGEGGGGGGGGGGFF=C,GEE9FEAFFGGGGGGGFEGGGGGFFFGGGDDGFFCGGFGGGGGGGGFEFEGGGEGGGGFEEFFFEGGGGGGGCGFEFCGGDGFGFGGGGGGGGGGGGGFGGGGGGGGGGGGFGCCCCC
@WJQZ 86988
TGAGGAATATTGGTCAATGGGCGAGAGCCTGAACCAGCCAAGTAGCGTGAAGGATGACTGCCCTAGGGGTTGAAAACTTCTTTTATAACGGAATAAAGTCGGGTATGCATACCCGTTTGCATGTACTTTATGAATAAGGATCGGCTAACTCCGTGCCAGCAGCCGCGGTAATACGGAGGATCCGAGCGTTATCCGGATTTATTGGGTTTAAAGGGAGCGTAGATGGATGTTTAAGTCAGTTGTGAAAGTATGCGGCTCAACCGTAAAATTGCAGTTGATACTGGATAGCTTGAGTGCAGTTGAGGCAGGCGGAATTCGTGGTGTAGCGGGGAAATGCTTAGATATCAAGAAGAACTCCGGTTGCGAAGGCAGCCTGCTAAGCTGCAACTGACATTGAGGCTCGAAAGTGTGGGGATCAAACAGGATTAGATACCCT
+
GGEGGDCFFGCF9;EEFGGGGGFF+@@<E,CF,;DFGG@E,F,CFGGGGG,,CFCFG9,66,9C8@@,:C7@,CF9EFE,?FFF,CC9,B+B47FFEF55?++47E,AFFE<E@78==7?5<F<AAFDEF9BEF9FEF9FCF+>F<:A<,,,=F8C===3#EB988,@->80@D:>BF/4CGGGDC;?<FCDEB<==+:;=@2?FGDBC?:CB<:8GF=:;:;#<EG9'F<4DFG1AFC8C63ED3<5&#<?<FC34:=DGGFEF9DF1;FDD>CA<80FF=B:,A4,FEFGFFC,?@=,DF=FF+C:@=FCFF>@?+A,GFFC>GEEB,,FF9D?<,E;B,FAECC9GF<F<B8++F,+@7GGGGEECGEFF<@,GFC8CGFFEEFAF@<96,EF?GGGF@GGGFDFFDGFC,DFGGGFCFGGFC<CGFGCCCCC
@WJQZ 28
TGGGGAATATTGCACAATGGGGGAAACCCTGATGCAGCGACGCCGCGTGGAGGAAGAAGGTCTTCGGATTGTAAACTCCTGTTGTTGAGGAAGATAATGACGGTACTCAACAAGGAAGTGACGGCTAACTACGTGCCAGCAGCCGCGGTAAAACGTAGGTCACAAGCGTTGTCCGGAATTACTGGGTGTAAAGGGAGCGCAGGCGGGAGAACAAGTTGGAAGTGAAATCCATGGGCTCAACCCATGAACTGCTTTCAAAACTGTTTTTCTTGAGTAGTGCGGAGGTAGGCGGAATTCCCGGTGTAGCGGTGGAATGCGTAGATATCGGGAGGAACACCAGTGGCGAAGGCGGCCTACTGGGCACCAACTGACGCTGAGGCTCGAAAGTGTGGGTAGCAAACAGGATTAGATACCCT
+
FGGFGCFGGGGGGGGFGGGGGGGGGGGGGGGGGGGGGGGGGGGGGGGGGGGGGGGGGGGGGGGGGGGGGGGGGGGGGGGGGGGGGGGCFGGGGGGGGGGGGGGCGGGGGGGGGG@GGGGGG8FD<D@FD@GGGGFFGGGGGGGFFDEG@EGGGGGGGGG:EGGGG>GGGGGGG?FGGGEFGG;GGFFE:CGGGGGGGFGGDGGGGGGCF<EGGCFGGFGGGGFCFFFFGFGFFGGG/DGGFCGCFGFFFFDEFF@@FF>EGGF+GFGGGGFFFGFGGGGGDGCFECGGDFGFGGEGGGDGGGGGGGGGGGGFDGGGGGGGGCEFBCGGGGGGGGGFDGGGGEFFGGGGGGGGFEEDFGGDAF;C@GGGGGCGGGGGFGF@GGGGGGFFCGGGGGGGGGGGGGGGGGGGGGGCCCCC
@WJQZ 29
TGAGGAATATTGGTCAATGGGCGCTAGCCTGAACCAGCCAAGTAGCGTGAAGGATGAAGGCTCTATGGGTCGTAAACTTCTTTTATATAAGAATAAAGTGCAGTATGTATACTGTTTTGTATGTATTATATGAATAAGGATCGGCTAACTCCGTGCCAGCAGCCGCGGTAATACGGAGGATCCGAGCGTTATCCGGATTTATTGGGTTTAAAGGGAGCGTAGGTGGACTGGTAAGTCAGTTGTGAAAGTTTGCGGCTCAACCGTAAAATTGTAGTTGATACTGTCAGTCTTGAGTACAGTAGAGGTGGGCGGAATTCGTGGTGTAGCGGGGAAATGCTTAGATAGCACGAAGAACTCCGATTTCGAAGGCAGCTCACTGTACTGCAACTGACACTGATGCTCGAAAGTGTGTGTATCAAACAGGATTAGATACCCT
+
FF<,CFEGGAFFDGGGGGGGGGGGCGGGGGGGGFCFFG@FGFFFGFGECFGFGGCFFEGGFAFCEFG?@F8CFAEFFFF<FDFGGGG,EF?CFFD?EEEBFFFGE<FGG<FCFFGFGFFFGCFEFFFDFGFGEE,CFGGF=FCGGDEFG;FF+DD7F?,=:=FFFGE;>=BDCBFGGEG:F>GG4@FEFG?GFFF*5CFAC=,?FECGFE@CC:CGGGF@;EE<EGE7@=FGF<<CGGFBE@@<AFFF=#+B=<C?C>49FFEBG9FAF@>#:4EEA1CE<EE?:AE<FAA,@,4EDF9ECGF7FB7@@EF?9<>>B<CGGF@@8>+,C,,,69GF@CABE,,,,,6GGFF9@F@6-8,CB,,FC,,ACF@@@EC,CCC,C@GGFFFE@<CFCFFGGGEFGFEC,;:;CEF9F<C,FFGGFE<9FEC<FC@,@,CC
@WJQZ 30
TGGGGAATATTGCACAATGGGGGAAACCCTGATGCAGCGACGCCGCGTGAGCGATGAAGGATTTCGGTATGTAAAGCTCTATCAGCAGGGAAGAAAATGACGGCACCTGTCTAAGAAGCACCGGCTAAATACGTGCCAGCAGCCGCGGTAATACGTAGGGTGCAAGCGTTATCCGGATTTACTGGGTTTAAAGGGAGCGTAGACGGGTGTGCAAGTCTGATGTGAAAGCCCGGGGCTCAACCCTGGAATTGCATTGGAAACTGTCAATCTGGAGTACCGGAGAGGTAAGCGGAATTCCCGGTGTAGCGGTGAAATGCGTAGATATCACGAGGAACACCAATGGCGAAGGCGGCCTACTGGGCACCAACTGACGCTGATGCTCGAAAGTGTGGGTAGCAAACAGGATTAGATACCCT
+
GGGFGGGGFGGGGGGFGGGG87FGBFC<FFGGCEFGGG:FEF>FFGGGGGE=FFGGFCF,CC,CF<F+,BA@BFG,EFAC<F,5,,C<FE+AC,FGG<9<CF++8@+AD,,8,5,,,3,3,,@+@3:<,,+:7:3F?3@F78/:5:6:6*<)0:584)0*759**C:<C8)<E;E<3FB82*:EFFC<@<ACC83()FC;B8*:*<,,,,8,GADA>,>;BFGF?>@*8>53+8CCF><FC@6,,,,C,E<GFDCC,9<FF?5,F;E5CB,FGFC4@4>,F<AGGGF=GFEF8=EF=4>FGGEGDGFFF<C5CGGEDCGF<@<FFC,,FE<CGGGFFC,,GEGGGGGEEF<E<,GGFGEE6,6,,GGGGGFGGFFFE+FGGGGGGFB,GGGGGGGGGGGGGGGGGGGDGGGCB8CB
@WJQZ 49979
TGAGGAATATTGGTCAATGGTCGGCAGACTGGACCAGCCAAGTCGCGTGAGGGAAGACGGCCCTACGGGTTGTAAACCTCTTTTGTAGGCGAGTAAAGTGCGCTACGCGTAGCGTATTGCAAGTATCCGAAGAAAAAGCATCGGCTAACTCCGTGCCAGCAGCCGCGGTAATACGGAGGATGCGAGCGTTATCCGGATTTATTGGGTTTAAAGGGTGCGTAGGCGGCACGCCAAGTCAGCGGTGAAATTTCCGGGCTCAACCCGGACTGTGCCGTTGAAACTGGCGAGCTAGAGTGCACAAGAGGCAGGCGGAATGCGTGGTGTAGCGGTGAAATGCATAGATATCACGCAGAACCCCGATTGCGAAGGCAGCCTGCTAGGGTGCGACAGACGCTGAGGCACGAAAGCGTGGGTATCGAACAGGATTAGATACCCT
+
C<EF8ECF<,CCECCFA<9EFF:FGGED,CE?GCEGFCFGGGFGGGGGGGGGC@FGFFGGDEDGC=FFE7B@?FGGGF,E,CFFFG,@?,@:C@AFFC<,BB77FE7FGEEEGG7:>FFCGGGDDFGFGGC7CGGG@F7<F,@<:@FF@=D?F:8FFEF?GGGCF@F7<CF4C9@<CFFDCCDCFEGGGDGFGFGFFGGC>:EFFFCE>FGGGFEFGCG8GEGGGGDGEB<9EEC15?FCG:CGCGFGG>FGGGGDEFGGECCB@2>2CFAFFD3FFBDCFCEECF9GFA<GGEDFEC4,FFDGGGGGGEF@:7EF@FFEGGCGC@C,FGGFECCCGFE9E9B<CFCEFE9?F>:DGGFCGGGGGF<FFFFEGGFGGGDCB7GFFFCFCF8EFEGF<DEDFC<CGFCDFGGGEGFEEFFFFCFFBCGGCGFC8C<C
@WJQZ 55744
TGGGGAATATTGCACAATGGGCGAAAGCCTGATGCAGCAACGCCGCGTGAAGGAAGAAGGTCTTCGGATCGTAAACTTCTGTCCTTGGGGAAGATAATGACGGTACCCTTGGAGGAAGCCCCGGCTAACTACGTGCCAGCAGCCTCGGTAATACGTAGGGGGCAAGCGTTATCCGGAATTATTGGGCGTAAAGAGTGCGTAGGTGGTTACCTAAGCAGGGGGTGAAAGGCACTGGCTTAACCAATGTCAGCCCCCTGAACTGGGTACCTTGAGTGCAGGAGAGGAAAGCGGAATTCCTAGTGTAGCGGTGAAATGCGTAGATATTAGGAGGAACACCAGGGGCGAAGGCGGCTTTCTGGACTGTTACTGACACTGAGGCACGAAAGTGTGGGGAGCAAACAGGATTAGATACCCT
+
E,,;CBC8CFGGGGGGGCE8<FGGGGGGGDFGFGGGFGFGGGDGFGGGG@EFF<FFGGGFFFFGGGGGGGGGGGGGCFGGDD9?CFFFCECGDE9?DCC9FEGG<7BFGGG8<8CFG8CF?:BEFC3FCCFAGF8FFC7F8>@F,:@FG74;F=CB:<FGCGGEGD:GG:C:;EEGGG@CCF<FCGGGFFGGF9;9C11871C@CCEGGGFGGFD8EEFDAAF@,<:FF8;CGG=<EFGGGG?F9FGFFCC;C5C>,AFF9FAGFGGFGFGGGGGFFA=EFEE<7:@C899FE:,=:,?CD>DGGGFGCCGGDFECGGGFCF?,AEGGFEF@EE,GCFE7GF@FEEEC:CGGGGGGFE?F9CF<DFFFGGEFGGGFFFDCGFF<@CGGGGGGGGGFCEEFCFGGGGGFF@BCCCC
@WJQZ 81529
TGAGGAATATTGGTCAATGGGCGAGAGCCTGAACCAGCCAAGTAGCGTGAAGGATGACTGCACTATGGGTTGTAAACTTCTTTTATAAAGGAATAAAGTCGGGTATGCATCTCCGTATGCATGTACGTTATGAATAAGGATCGGCTAACTCAGTGACAGCAGCCGCGGTAATACGGAGGATTCGAGCGTGATCCGGATTTATTGGGTTTAAAGGGAGCGTAGATGGAGGTTGAAGTCTGTTGTGAAAGTTTTCGGCTCAACCGTAAAATTGCAGTTGATACTGGATATCGTGAGTGCAGTTGAGGCAGGCGGAATTCGTGGTGTAGCGGTGAAATGCTTAGATATCACGAAGAACTCCGATTGCGAAGGCAGCCTGCTAAGCTGCAACTGACATTGAGGCTCGAAAGTGTGGGTATCAAACAGGATTAGATACCCT
+
F8@FGGEFGGGE9;CFFE,C,,C7+@CDFCEF@,:EFG@F,CCEEFGGGGGGEFCE=F,E?,:C6,CC8<8@,9FGGG,,<?E,6,C,CD,FAE9?E?5,BCCFE8FFG,,,::@+4BEF95,,,C+:9B=D,B?F,5C?<,B+@+B<,,,,,73,7,<,==A<?8FD$<)B.3@C8*=1:2C>:F;?=#8=<:7/*EC3><+:B>,,FFFFGEEA;*5,@<=5<@,FAD@,D6@7>,C@GFC=FDFDB+C:=8D,A:GFF8@,CD:CAGFFFFE<EA<GGFF?6+48,,GFFGFDFDFE8GGFB+?>GDGE?E@+F<CGGGGGDE7FBC,<CDFGFF<BC9,,,,<7FFEE@CC7B@,@@::FGGFEFE<C9,<9FC;,CFEF@C;@,FFF9FGGGGC8FEGGGGGGGGGGFEC,FFFFAFGFFDGFGGGCCCCC
@WJQZ 34
TGAGGAATATTGGTCAATGGGCGCTAGCCTGAACCAGCCAAGTAGCGTGAAGGATGAAGGCTCTATGGGTCGTAAACTTCTTTTATATAAGAATAAAGTGCAGTATGTATACTGTTTTGTATGTATTATATGAATAAGGATCGGCTAACTCCGTGCCAGCAGCCGCGGTAATACGGAGGATCCGAGCGTTATCCGGATTTATTGGGTTTAAAGGGAGCGTAGGTGGACTGGTAAGTCAGTTGTGAAAGTTTGCGGCTCAACCGTAAAATTGCAGTTGATACTGTCATTCTTGAGTACAGTAGAGGTGGGCGGAATTCCTGGTGTAGCGGTGAAATGCTTAGATATCTCGAAGAACTCCGATTGCGAAGGCAGCTCACTGGACTGCAACTGACACTGATGCTCGAAAGTGTGGGTATCAAACAGGATTAGATACCCT
+
F<DFFGGGGGGFGCEGGGDGFGC7BFCFFGGGCE@FE@@ECF@FGGGGGFE<@F<BEFGGC8CFD,E8AF,C>FGGGGCC9EFGGGECF<?FFGGGGG9FFEF?F,@FFFF?EFFG<,4BFGBFGE9EFEGG?FFCEFGG,:C7C7+BEBE=@G6+65D@<CCDFDGG7::6<0@0+84@<F<:#@>C:'+CF55ECFDFA?GGGDFGFGGFEDDBE578EGDFGFF6<+EGGFECECF?FFGCGFAFC>-<FDE<F>BCF=EF>CFFFBC9?FFED9EEGGF/CC,FFCF?C,A,FFEEFB8GEGF@GEGGGCDD4,B=FCEEGGGFGFB9GGGGGFGGGEC,EC7FFFC,@F@-EDC6F,GGGGCGECCFE<C,GEDFFEF9CFEFGGFFCGGFDEGGFBC<9CFF@GFFGFD9GGGGFGGFFC<EF@8C@,C@
@WJQZ 61255
TGGGGAATATTGCACAATGGGGGAAACCCTGATGCAGCGACGCCGCGTGAGCGATGAAGTATTTCGGTATGTAAAGCTCTATCAGCAGGGAAGAAAATGACGGTACCTGACTAAGAAGCCCCGGCTAACTACGTGCCAGCAGCCGCGGTAATACGTAGGGGGCAAGCGTTATCCGGATTTACTGGGTTTAAAGGGAGCGTAGGTGGATTGTTAAGTCAGTTGTGAAAGTTTGCGGCTCAACCGTAAAATTGCAGTTGAAACTGGCAGTCTTGAGTACAGTAGAGGTGGGCGGAATTCGTGGTGTAGCGGGGAAATGCTTAGATATCACGAAGAACTCCGATTGCGAAGGCAGCTCACTAGACTGTCACTGACACTGATGCTCGAAAGTGTGGGTATCAAACAGGATTAGATACCCT
+
FGGGGGEGGGGGGGGGGGGGCGCCFGGGGGCEFGGGGEFE:FGGGGGGGCGGEFEFEFGF<E<F9EEEFFGDGGG<,5EDFGGGGGGGGGGGGGGCF,CEG@FGF:BFFGGGGGCCEEC>CFE>;:FGFG@GC<8FFGFGGGGEGDGG?FGFGGCGFFFF;CGGGGCFFGGFGGF<8@C9+<FFGG@,4<<>FCEGGGGFGGGFGGFCGGFCCGGGGGGFCFFG?9CFGF7CFGGGGGGG*EECFFGFF<FDGGFGFFFEF8GGGGGGGFGFD<GDFEFCGGGGGGGGGF?FFEGGGDFDGGGFCCEGF,9GGDFGGGGGFFF@C,<FDGFGFF@,GGGEFCEDGFGE@8GGEFAGGGGFGGGFF,GGGGGF<GGGFEFGGGGGGGGGGGGGGDFGGGGGGGGGGGGGFDCCCCCC
@WJQZ 52535
TGAGGAATATTGGTCAATGGACGCAAGTCTGAACCAGCCATGCCGCGTGCAGGATGACGGCTCTATGAGTTGTAAACTGCTTTTGTACGAGGGTAAACGCAGATACGTGCACCTGTCTGAACGTATCGTACGAATAAGGATCGGCTAACTCCGTGCCAGCAGCCGCGGTAATACGGAGGATTCAAGCGTTAACCGGATTTATTGGGTGTAAAGGGGGCGTAGGCTGTTTGATAAGTTAGAGGTGAAATTTCGGGGCTCAACCTTGAACGTGCCTATAATACTGTTGAGCTAGAGATTAGTTGCGGTAGGCGGAATGTATGGTGTAGCGGTGAAATGCGTAGAGATCATACAGAACACCGATTGCGAAGGCAGCTTACCAAACTATATCTGACGTTGAGGCACGAAAGCGGGGGGAGCAAACAGGATTAGATACCCT
+
GGCGGGGGGGGFC@EEGFGF9,7CFEEFGGGGCFGFF89,,CEGGGEGG@FCCGCEFEFEG:,C,<F<FFG<FDFF,,,:CFF9,:CEC::4@8=FF9F@FCCFGC7E<+9,,A=5,C,,,,:<EB=:EDG:7,BD,,<=,8C:6675:=51B3+@>F>@EFBCG@9><::,@D<F>>0/6=*C887>+=)8<D;?5,GF;:1F<?,,7B<CEB<(8DF7GGD:,>,@,,@?D:7,7GD99GFFCF>@8:ECGGEEF<FFF8,,A>>+,B<,<C,F<9ADGFFED;<?<A,A,?5,6,+7CF+CGCGGFFGGGGGF<,:8FGGFECFEGF<9EF?7D<FAGF?FE6ECGFGGCGF@FFDCF7CDCFEAFCE<C<9FEEF<FFFFF<,C>FDFF8F@9FEFEFF<DGEEF7GGGGFGDDFCF6@<@ECACFE@CCCC
@WJQZ 37
TAGGGAATTTTCGGCAATGGGGGAAACCCTGACCGAGCAACGCCGAGTGAAGGAAGAAGTAATTCGTTATGTAAACTTCTGTCATAGAGGAAGAACGGTGGATATAGGGAATGATATCAAAGTGACGGTACTCTATAAGAAAGCCACGGCTAACTACGTGCCAGCAGTCGCGGTAATACGTAGGTGGCGAGAGTTATACGGAATTATTGGGCGTAAAGAGGGAGCAGGCGGCACTAAGGGTCGGTGGTGAAAGATCGAAGCTTAACTTCGGTAAGCCATGGAAACCGTAGAGCTAGATTGTGTGAGAGGTTCGTGGAATTCCATGTGTAGCGGTGAAATGCGTAGATATATGGAGGAACACCAGTGGCGAAGGCGACGATCTGGCGCATAACTGACGCTCAGTCCCGAAAGCGTGGGGAGCAAATAGGATTAGATACCCT
+
6CC,BCEECFFFGGE@FCGEGGGGGGGGC<FGFGGGGGGG<BC@C+@DDFG9DEEFFCEFFGFGGGG8C9EGFGGFD9?EC,CE,@EFGGFDFGGFGC:DCB=AEFFGGCF,EF9E9C,@EF?AE5BFGGFFF<<,BDDFFGGFFGD=FG6FCDFFGG<FFD@FDFG9D@FCGEEF@FFFGFFGGGG>FF7*=,2A@,<=FEE*,><,?CC8=:B?CG1FF2':#)9><C=7:C#8DDE@42*2F<C@ECCCF8C@E5AC:=#@0E;F>>CB9DFD$AD<EEC>C7B9,GFFGGFA28+,EB>GFA4:4+>855EF=FFEE=B@FF=CEEFDFDF<:CF>EFFEC,A,FC=F<C@9GEGFC6,,GGGGGGGEEFCCC:,ECGEGGGGFE,,CFC:FGGGGFGDGFF<F>GGFGFGF8E9GGGGFFGGGGGFGGFFB@CCC
@WJQZ 56484
TGGGGAATTTTGGACAATGGGGGCAACCCTGATCCAGCCATGCCGCGTGCGGGAAGAAGGCCTTCGGGTTGTAAACCGCTTTTGTCAGGGACGAAAAGCTCCGGAGTAATATGACGGAGTGCTGACGGTACCTAAATAAGAAGCCCCGGCTAACGACGTGCCAGCAGCCGCGGGAATACGTAGGGGGCAAGCGTTTTCCGGAATTACTGGGTGTAAAGGGAGCGTAGGCGGCATGGTAAGTAAGATGTGAAAGCCCGGGGCTTAACCTCGAGGATTGCATTTTAAACTATCAAGCTAGAGTACAGGAGAGGAAAGCGGAATTCCTAGTGTAGCGGTGAAATGCGTAGATATTAGGAAGAACACCAGTGGCGAAGGCGGCTTTCTGGACTGAAACTGACGCTGAGGCTCGAAAGCGTGGGGAGCGAACAGGATTAGATACCCT
+
FGGGGG@F9E9DBFGGGCF8FEEGGGFGFGGFEFFGFCFFFEFEBFGGGGCFGG7@EFGD8EEGGGGGFEEGGGGCFDCG7DEFFGGFCFGGCGGGG8A<DBCE7BC=FD,=F,=C:368BDFGGDGDGG+=,@<BAF,>C;<8@*>FGGEFGG*<*=:FDFFF>F<CGG*<C*:C8@,;:+/@CEGCC=GG:A*$C.8)1*;C)4C3EFF'A83<EGGG>G8FE;>?.A:3CFAFG6FCFG;@;@CFECE<9@CC>9FF:C>@F3<<EC?ED:F3FD0AGGGDCAEA9E8EFGGFFGDFFDCF@,<FFF9FGF?FGGFEEEEC,FGGGGEECGFFGGEGEGFGGGGGGGGFGGGF9GDGGGEFF>GGGGDGDGGEEE8@FE?GGF<GGF9GFGGGGGGGGGGGGGGGGGEGGCFFGGGGCEF<DFGGGFAFGGGGGCCCCC
@WJQZ 68608
TGGGGAATATTGCACAATGGGGGAAACCCTGATGCAGCGACGCCGCGTGGAGGAAGAAGGTCTTCGGATTGTAAACTCCTGTTGTTGAGGAAGATAATGACGGTACTCAACAAGGAAGTGACGGCTAACTACGTGCCAGCAGCCGCGGTAAAACGTAGGTCACAAGCGTTGTCCGGAATTACTGGGTGTAAAGGGAGCGCAGGCGGGAGGACAAGTTGGAAGTGAAATCCATGGGCTCAACCCATGAACTGCTTTCAAAACTGTTTTTCTTGAGTAGTGCAGAGGTAGGCGGAATTCCCGGTGTAGCGGTGGAATGCGTAGATATCGGGAGGAACACCAGTGGCGAAGGCGGCCTACTGGGCACCAACTGACGCTGAGGCTCGAAAGTGTGGGTAGCAAACAGGATTAGATACCCT
+
EEGGGFGGFGGGGGGCFGAFFEGGGGGGGGGGGFGGGGGGGEEGGGGGGGDGGGGGCFGGGGGGGFGGGGGGGGGGGGGFGGGGGGGGGGGFGGGGFGGGGGEEG@FGGGGGGGGGGGEFGGGEE?GGGGGGGGGGFGCFGC9C:CFEE@FGGGGFCGGGGGGGGGGGFFGGGGGGEGFGGGEGAFFCBEFGFGDCC>EEGFGGGGGGGGGGGGGFGFGFGC<CGEGCFGGGFDGGCCCF;DCGGF=F@GGFFGGGGGGGCDFFDFGGFGG8FF8EFFDFFCGGG:C=C?GFEGGGGGGFGGGEEDCGGGGGGGGGGFFGGDGGGFEGE@ACDFFFGGGGGGGDGFCGFEGGFFGF,GGGGGGFCEEEGGGGGFGGGGEGGGEFGGDGGGGGDCGGGGFGEFGFGEGGGFGCCCCC
@WJQZ 40
TGAGGAATATTGGTCAATGGGCGAGAGCCTGAACCAGCCAAGTAGCGTGAAGGATGACTGCCCTATGGGTTGTAAACTTCTTTTATAAAGGAATAAAGTCGGGTATGCATAACAGTTTGAATGTACTTTATGAATAAGGATCGGCTAACTCCGTGCCAGCAGCCGCGGTAATACGGAGGATCCGAGCTTTATCGGGATTTATTGGGTTTAAAGGGAGCGTAGATGGATGTTTAAGTCAGTTGTGAAAGTTTGCGGCTCAACCGTAAAATTGCAGTTGATACTGGATATCTTGAGTGCAGTTGAGGCAGGCGGAATTCGTGGTGTAGCGGTGAAATGCTTATATATCACGAAGAACTCCGATTGCGAAGGCAGCCTGCTAAGCTGCAACTGACATTGAGGCTCGAAAGTGTGGGTATCAAACAGGATTAGATACCCT
+
CFCFGDFFGGGGGFGFGGGGGGGGCFFCEFGGG8CFG8CFFFCAEGGGGGGGGGC@C,<E:CFFF@FGG@FCBFGG?EFF9FFGGGGF?EFFGGGFGGCFCFG<><BAFCF,,,:,?,CBBBFAFF5,,AAFFDAFGGGG,,8CEC=E<?,<C8<FGFF:F>FGFC>G:>C@@CF0E@6=C@:@>@>#F8CCC#@=/;CFFC#>CFD<=CFGGGDEEE8=F@;+5GF=FFEEFBCCDGGDFFFD9FFFEF>>GCFGF@CFE0/C:DCFFFGDFGFFEC?<FEA9,GFCFDF8FA:?GGGGGGFEB4++GFEED=:EFFB,<FF@@+?FEDF<EFGGGFE@,GGFCFF@F<C,GFFDF<F:EEFFGDGGGGFEGFC6FC@,8FCEEDFDGFFFDGGF@:FFGFFGGGGGGGGGGGGGGGGGGCGGGGGGGFECCCCC
@WJQZ 41
TGGGGAATATTGGGCAATGGGCGCAAGCCTGACCCAGCAACGCCGCGTGAAGGAAGAAGGCTTTCGGGTTGTAAACTTCTTTTAAGAGGGAAGAGCAGAAGACGGTACCTCTAGAATAAGCCACGGCTAACTACGTGCCAGCAGCCGCGGTAATACGTAGGTGGCAAGCGTTGTCCGGATTTACTGGGTGTAAAGGGCGTGCAGCCGGGTCTGCAAGTCAGATGTGAAATCCATGGGCTCAACCCATGAACTGCATTTGAAACTGTAGATCTTGAGTGTCGGAGGGGCAATCGGAATTCCTAGTGTAGCGGTGAAATGCGTAGATATTAGGAGGAACACCGGTGGCGAAGGCGGCCGTCTGGTCTGTTGCTGACACTGAAGCACGAAAGCGTGGGGAGCAAATAGGATTAGATACCCT
+
CFGFGFEEFGGGCFGFGFGGFGGGGGEGGGGGGGGGGGGGEEGGGGGGFEFFFFGGGGGGDGG?FGGGGFFGGGGFGGGGGGGGGGGGFGGGGGGGGGFFG?FGGGGGEFGGGGGGCFGGFGGG=GGGGGGGGGDGFFG<FDF>GECBFGGGGGGGF@CFCCFGGGEFG<C@FF<<CEECEFGGGGGGFFCBFEGFGGGCFCGGDGGGG3FGCFGGGFEFGFGGFFGGFGGGGGGGGGGCEGFFFGGGFFFGFGGGGGFGDGGGFGGFDGGGGGGGGGGGGGDDGGE7EDGGGGGFGGGGGGGGEGGGGDGGGGGGGGGGGGGGGGGGGGGGFGGEGGGGGGGGGGGGGGDGGGGG@CEGFFGGGFGGGGGFGGGGGGGGGGGGGGGGGGFFGGGGGGGGGGGGGGGGGGGGGCC8CC
@WJQZ 42
TGAGGAATATTGGTCAATGGGCGAGAGCCTGAACCAGCCAAGTAGCGTGAAGGATGACTGCCCTATGGGTTGTAAACTTCTTTTATAAAGGAATAAAGTCGGGTATGCATACCCGTTTGCATGTACTTTATGAATAAGGATCGGCTAACTCCGTGCCAGCAGCCGCGGTAATACGGAGGATCCGAGCGTTATCCGGATTTATTGGGTTTAAAGGGAGCGTAGATGGATGTTTAAGTCAGTTGTGAAAGTTTGCGGCTCAACCGTAAAATTGCAGTTGATACTGGATATCTTGAGTGCAGTTGAGGCAGGCGGAATTCGTGGTGTAGCGGTGAAATGCTTAGATATCACGAAGAACTCCGATTGCGAAGGCAGCCTGCTAAGCTGCAACTGACATTGAGGCTCGAAAGTGTGGGTATCAAACAGGATTAGATACCCT
+
FFFGGGGG9FGGGGGGGGGGGGGGGGGGGGGGGGGGGGGGGGFGGFGGGGGGGGGGGGGGFGGGGGGGGGGGGGGGGGGGGGGGFDCFGGGGGGGGGGGGGGGGGGGGGGGFFGGEFGGGGGGGGGGGGGGGGFGGG;FG<<CFGGFGG@FDGGGDGGGGGGGGGGGGGGGDFGGGG>FEGGGGDGDGGCGFGGGGGGGGGGGGGGDEGGGGGGGAEGGCEGGGGG56CFGGGGGDDF<GGGGGFGGGGGFGFCGGFFFGGGGGGGFFFGGGGGGFFEGGGGFFCFF<FCFF=B,,AECFF=GGF7GGGGGGGFGEF@GGFGGGGGGGFDFGGGGGGGGFF9GGF?GGGFCFE::@GGGEGGGGGGGGGGGEGDGF9GF@FGGGGGGGGGGFFGGGGGGGGGGGGGGGGFGGGGGGGGGGGGGGFCGGGCDCCCCC
@WJQZ 43
TGGGGAATATTGCACAATGGGGGAAACCCTGATGCAGCGACGCCGCGTGGAGGAAGAAGGTCTTCGGATTGTAAACTCCTGTTGTTGAGGAAGATAATGACGGTACTCAACAAGGAAGTGACGGCTAACTACGTGCCAGCAGCCGCGGTAAAACGTAGGTCACAAGCGTTGTCCGGAATTACTGGGTGTAAAGGGAGCGCAGGCGGGAGGACAAGTTGGAAGTGAAATCCATGGGCTCAACCCATGAACTGCTTTCAAAACTGTTTTTCTTGAGTAGTGCAGAGGTAGGCGGAATGCCCGGTGTAGCGGTGGAATGCGTAGATATCGGGAGGAACACCAGTGGCGAAGGCGGCCTACTGGGCACCAACTGACGCTGAGGCTCGAAAGTGTGGGTAGCAAACAGGATTAGATACCCT
+
GGGGGGGFEGGCGGGGGGGGGGGGGGGCGGGFGGGGGGE6FFGGGGGGGGGFGGGGGGGGGGGGGGGGGFGGEGGGEFGGGGGGGGGFGGGGGGG<EFFCG@FGFGGGGGGFFF<>DGGFFG7CFCFF:FFGGFGFGGGGGFFG@FFFGGEFGFEC8DFF=0:FGEFC*=CGGEGGGCFC;CFCCF<B3FECFEGFEGEEGGGEGGD5EGDEGFE?<AGGGGEFFAC<GGGGFFF<DGGFCCEF7C;FCBFCCECCGGGGGFF6;=C8=?DFGFF><9E8GGGGGEGCF<GGFF@+CC:GGGGGEGGFFGF?FGGGGGGGGGEFB7GGGGFGFGFGFGGGGGGGFGGGGGGF<@@,FGGGF?FEFGGGGGGGGGGGGGGGFCGGGGFGFGGGGEGGGGGGGGGGGGGGGGGCCCCC
@WJQZ 44
TAGGGAATTTTCGTCAATGGGGGGAACCCTGAACGAGCAATGCCGCGTGAGTGAGGAAGGTCTTCGGATCGTAAAGCTCTGTTGTAAGAGAAAAACGACATTCATAGGGAATGATGAGTGAGAGATGGTATCTTACCAGAAAGTCACGGCTAACTACGTGCCAGCAGCCGCGGTAATACGTAGGTGGCGAGCGTTATCCGGAATGATTGGGCGTAAAGGGTGCGTAGGTGGCAGAACAAGTCTGGAGTAAAAGGTATGGGCTCAACCCGTACTGGCTCTGGAAACTGTTCAGCTAGAGAACAGAAGAGGACGGCGGAACTCCATGTGTAGCGGTAAAATGCGTAGATATATGGAAGAACACCGGTGGCGAAGGCGGCCGTCTGGTCTGTTGCTGACACTGAAGCACGAAAGCGTGGGGAGCAAATAGGATTAGATACCCT
+
FGGGGGGGGGGGGGGGGGGGGGGGGGGGGGGGCFGGGGGGGGGGGGGGEBFDFGGGGGGGGGGGGGGGGGGGGGGGGGGGGGGGGGGGGGGGGGGGGGGGGGGGGGGFGGGGGFGGFGGGGGGGFGGGGGGFGGGGGGGGGG6?>?GGGGGGGCFGGGGGFGGGGGGGGGGGGFFEGCCFEFGGFGG:<ECEEGGDGGGEEAEGGGGGGGGGGGFGGGGGFDGC?EGGGG<FGGGGGFFGFGGGFFGGGGFGGGFFGFFGGGGGGGGGGGFGGGGFGGGGGFFGGGGGFDFGF<GFEC,GGGFFGGGGGGGGF7GE8GGGF9GGGGGGGGGGGGGGGGGGGGGGGGGGGGGGF9F9EFEFGGGGGFGGGGGGGGGGGGGGGGGGGGGGGGGGGGGGFGGGGGGFFGGGGGGGGGGGFGGGGGGGGGGGGFFGF<GCCCCC
@WJQZ 63137
TCGGGAATATTGCGCAATGGAGGAAACTCGGACGCAGTGACGCCGCGTATAGGAAGAAGGGTGTCGGATTGTAAACTATTGACGGTAGGGAAGGGAAAGGACAGAACCTCAGGAGGAAGCTCCGGCCAACTACGGGCCCGCAGCCGCGGTCATACGGAGGGAGCGCGCGTTATCCGGAATTATGGGGTGTAAAGGGTGCGTAGACGGGAAGATCAGTTAGGTGGGCAATCCCTCGGCTTAACTGAGGAGCTGCAACTAAAACTTTTTTTCTTGCGTGCAGGAGAGGTCCGTGGACCTCCTAGTGTAGCGTTGAAATGCGTAGATATTAGGAGGAACACCAGGGGCGAAGGCGACTTACTGGCCTGTAACTGACGCTGAGGCGCGACAGCGTGGTGAGCAAACAGGATTAGATACCCT
+
;C@CFEEFF9EECC+@@B6CEFC@EF<EC:@+6C@@CGFCCFC7@7CF7?=F<CCF<,CE,,,+9?C7+BEC@5B<,?@,<,<?+BCF@:E84+B4=<ACA=<F,8D8<=,BF,B@=8><,,B:C+++@D8C>F7FCC*>C*>5>F7<BC*8<FGE*:B:EEGB@*>:?+2#>?4:8'/8(0'#=5E#?;8?EC?B3GFF1;C58<CE@8;98(BB6B,=*67,6,,,:>53*CFDF=D@,@,3,,:,C@,=3,EC8,<,>:8+A=?FGEEEF6FG@A,?,,A,=44++,9E:8+,,<EA:E=:+B@=9,@?<7F=>FFFAC,,FF@CGDCB98,<6@CC6,7,<,:77+,GDFEC6C8B,,E9GGFFB,-B:;@@@@:CDFD;,,,F@@FEC,;,E66,=EGGDC,<,@6,AC@@-
@WJQZ 46
TGGGGAATATTGCACAATGGGGGAAACCCTGATGCAGCGACGCCGCGTGGAGGAAGAAGGTCTTCGGATTGTAAACTCCTGTTGTTGAGGAAGATAATGACGGTACTCAACAAGGAAGTGACGGCTAACTACGTGCCAGCAGCCGCGGTAAAACGTAGGTCACAAGCGTTGTCCGGAATTACTGGGTGTAAAGGGAGCGCAGGCGGGAAGACAAGTTGGAAGTGAAATCTATGGGCTCAACCCATAAACTGCTTTCAAAACTGTTTTTCTTGAGTAGTGCAGAGGTAGGCGGAATTCCCGGTGTAGCGGTGGAATGCGTAGATATCGGGAGGAACACCAGTGGCGAAGGCGGCCTACTGGGCACCAACTGACGCTGAGGCTCGAAAGTGTGGGTAGCAAACAGGATTAGATACCCT
+
FGGFGFGGGGGFGGGGGGGGCFGGGGGGGGGGGGGGGGGEGGGGGGGGEGGGGFGECFGGGGGGFGG:BFFGFGGGGGGGFFGGGGGGGGEGGGGGFGGGGGGGGGGGGGGGGGGGGGGFGGGGGGGGGGGG>FFGGGGG8>FG9GGGGGGGGCEFGF#FGGGGGGGGCF>F?CGGGGG>FGGGGGFEFFFFFGGGG:GC:GGDFGFDEGEGFCGFGFGGGGGGGGGCGGGCGFF@79CEGFFGFGGFGGGGGGGGGGFGGGGGGGGGFCGGGGGGGGGGFA?GGGGGGGGGGDGFFGEEA,CGGGGGFGGE7GGGFFA;GGGGGGGGFEGGGGGFGGGGGGGGGGGGGGF<GGGGGGGEGFC89GFGGGGGGFGGGGGGGGGGGGGGGGGGGGGGGGGGGGGGGGGGGFDCCCCC
@WJQZ 69191
TGGGGGATATTGCACAATGGGGGAAACCCTGATGCAGCGACGCCGCGTGGAGGAAGAAGGTTTTCGGATTGTAAACTCCTGTCGTTAGGGACGATAATGACGGTACCTAACAAGAAAGCACCGGCTAAATACGTGCCAGCAGCCGAGGTAAAACGTAGGGTGCAAGCGTTGTCCGGAATTACTGGGTGTAAAGGGAGCGCAGGCGGACCAGCAAGTTGGAAGTGAAAACTATGGGCTCAACCCATAAATTGCTTTCAAAACTGCTGGCCTTGAGTAGTGCAGAGGTAGGTGGAATTCCCGGTGTGGCGGTGGAATGCGTAGATATCGGGAGGAACACCAGTGGCGAAGGCGGCCTACTGGGCACCAACTGACGCTGAGGCTCGAAAGTGTGGGTAGCAAACAGGATTAGATACCCT
+
C@EDGEE@FCG<DEFFGAFGGGGGCGGE7@EEGGFFF@FGEGE:FFGGCE@FCCFGGFGGFGGGGGGF?FGEFFCCCFGGFCFGFEFFFDF<>C=CCDEFF@FGG:A,3DFGG?DFFFFGFC:@++FF,@@8@<FC@DFFE@DB5/5C4=(/@;EBF<<C<CC2<<71C3C>B?CCEFF<77C?<FFGCFCFFCC*CCB::EC=:?>>:#-DGFF711:C*@#GFBEFF7/FFGCFEDF>FCBDCGGFB0@:ECF>C<<FGF7F=3<E>>AFFG-DFFF:EEFGFFEBDCFB,,FFEGGGEB:@++@,FC,FEFF7GDFE<ECGGF:C6,AFCF@6CGDGGCCD9F:GEEFCD@<FF88GCFFECC<F7FFFFGEA8@>GGFFF<8CGFEC8FFDFCEAEF<CA<@@@DEF@CCB@
@WJQZ 48
TGGGGAATATTGCACAATGGGGGAAACCCTGATGCAGCGACGCCGCGTGAGCGATGAAGTATTTCGGTATGTAAAGCTCTATCAGCAGGGAAGAAAATGACGGTACCTGACTAAGAAGCACCGGCTAAATACGTGCCAGCAGCCGCGGTAATACGTATGGTGCAAGCGTTATCCGGATTTACTGGGTGTAAAGGGAGCGTAGACGGAGTGGCAAGTCTGATGTGAAAACCCGGGGCTCAACCCCGGGACTGCATTGGAAACTGTCAATCTAGAGTACCGGAGAGGTAAGCGGAATTCCTAGTGTAGCGGTGAAATGCGTAGATATTAGGAGGAACACCAGTGGCGAAGGCGGCTTACTGGACGGTAACTGACGTTGAGGCTCGAAAGCGTGGGGAGCAAACAGGATTAGATACCCT
+
GGGGGGGGFGGGGGGGGGFDCFCGGGGGGGGGGGGGGGFFGGGGGGGGGGGGGGGGGGGGGGDGGGGFFDFEFG<EFE<FGGGFFGGGGGFGGGGGGGGGGFGCFDGGGGGGGGGGGFGGGGFGGGGGG9CFG=DFFGGDFFGFEFEDEED99D;FG>FGGGFG=FFEGGCFFFFG>*<FCD2F2GF4+CFCFFD=BFFEG<BCGE7:EGGGGGG7D@FD9FFGGCFECCGGF@FECF82;ED*#F5B<GD@@FFDFGDD@FCFD1<:EBBAC8@9A<DE9:FFA7EGGGGGFFC,AC,9GF@7GF>GGCGFGCEGFGGFFFAGFEDFDEFF>GGGGFEF@GGGGDGGGGGGGGGGGGDGGCFGGGGGEGGGGFFGGGGFGGFCGGCDGGGGGGFGGGGGGGGGFFEGFFFC@BCA
@WJQZ 49
TGGGGAATATTGCACAATGGGGGAAACCCTGATGCAGCGACGCCGCGTGAAGGAAGAAGTATCTCGGTATGTAAACTTCTATCAGCAGGGAAGATAGTGACGGTACCTGACTAAGAAGCCCCGGCTAACTACGTGCCAGCAGCCGCGGTAATACGTAGGGGGCAAGCGTTATCCGGATTTACTGGGTGTAAAGGGAGCGTAGACGGTGTGGCAAGTCTGATGTGAAAGGCATGGGCTCAACCTGTGGACTGCATTGGAAACTGTCATACTTGAGTGCCGGAGGGGTAAGCGGAATTCCTAGTGTAGCGGTGAAATGCGTAGATATTAGGAGGAACACCAGTGGCGAAGGCGGCTTACTGGACGGTAACTGACGTTGAGGCTCGAAAGCGTGGGGAGCAAACAGGATTAGATACCCT
+
,EFGECFGGGGGGGGGGGGGGGGGGGGGGG8FEEDGGE@F@7CFGGGGDEGGGGGGFGGGGGE<FGGCFGFFGGGEGGDGGFGGFGGGGGGGGGGGGGGGGGGDC=EEGGGGGG<DFCB<AFEEDGGG<BFFG8FFFFFGGGGFGGGGEGGCFFGFDGEGGGG:CFGEFDCFGCGDEC:CE>FGGGGGGC<?FGG@GCECE<EDEE<5EDGCGFFDA?:CDAGFECFGGFFDDFCFB<C?4F:CDFGGF;FFFGGFBFGGGGGGGGFEGFD<C4@4@=2=?EEECGGCEGGGFDGGGDFGGF7GC7GFGCAF7FC7FFFFA9FACGCFF<GFGGFE9E<F:GGGGGGFGGFGFCGGGGECDGFGGGFDGGGGFCGGFCGGCGGGGGGGGFEGFGGGGGGGGGFGGGGGGFECA<B@
@WJQZ 50
TGGGGAATATTGCACAATGGGGGAAACCCTGATGCAGCGACGCCGCGTGAGTGAAGAAGTATTTCGGTATGTAAAGCTCTATCAGCAGGGAAGAAAATGACGGTACCTGACTAAGAAGCCCCGGCTAACTACGTGCCAGCAGCCGCGGTAATACGTAGGGGGCAAGCGTTATCCGGATTTACTGGGTGTAAAGGGAGCGTAGACGGCTAAGCAAGTCAGAAGTGAAAGGCTGGGGCTCAACCCCGGGACTGCTTTTGAAACTGTTTGACTAGAGTGCTGGAGAGGTAAGCGGAATTCCTAGTGTAGCGGTGAAATGCGTAGATATTAGGAGGAACACCAGTGGCGAAGGCGGCTTACTGTACAGCAACTGACGTTGAGGCTCGAAAGCGTGGGGATCAAACAGGATTAGATACCCT
+
FFCFEFGGGGGGGGGDFFGGDCGGEGFFGGGGGFGGGG:@+@CEGGGFGF@CC:,:ECF,,CCFF@F,,C<9FFG9FGAFDDFCCCGDGG+FEDFGGE,AFE@=?FAFGFEE9C,<D8,F++@7CCCFFGC3:>3@<3@38>F,8C>F57>:CFGBFCFFDGDCCGGGG8FCFFGGGFC8AFGFFG7?FCGGGDE?DECGC>/+1F9E::,9G=F<6#>5CCGGGGGCDCEGGGFCDGEFF=7+F=AD2GFD*3@,FCGGGFFEE,C,GBAE=8GGFC,4,DDEFGCGGGGGGGGFF=FBGGGGGGGGGGFGGGGEF<GGGGGGGEF8FA9GF@E9FC,FF,GFE8,:FC8GF9FCGGF6C;,C,GGGGF@F@<GEF+CCGFGFCGEGGGGFF<C,FCGGGGGGGGGGGGGCCCCC
@WJQZ 61691
TGGGGAATATTGGGCAATGGGCGCAAGCCTGACCCAGCAACGCCGCGTGAAGGAAGAAGGCTTTCGGGTTGTAAACTTCTTTTAAGAGGGAAGAGCAGAAGACTGTACCTCTAGAATAAGCCACGGCTAACTACGTGCCAGCAGACGCGGTAATACGTCGGTGGCAAGCGTTGTCCGGATTTACTGGGTGTAAAGGGCGTGCAGCCGGGAATGCAAGTCAGATGTGAAATCCATGGGCTTAACCCATGAACTGCATTTGAAACTGTATTTCTTGAGTACTGGAGAGGCAATCGGAATTCCTAGTGTAGCGGTGAAATGCGTAGATATTAGGAGGAACACCAGTGGCGAAGGCGGATTGCTGGACAGCAACTGACGGTGAGGCGCGAAAGTGTGGGGAGCAAACAGGATTAGATACCCT
+
@FC,@8B,EFEFGGC<DF9CFFE7C:B@8FFG?<EEG8FC,@CF+CF:=FDE,:CFGGGGGGDGG@+:CF@FGFG9EGEADD9,,5CB,B:FFDGGFG8FFDGDEFG98EE=?FFGFDFFCADB7+>FGGDGGF7,,++:<@8D7>+>*3@FDDGF:C,1*1>FGCC8DC7F7CA<:E:FC<CCC=,C;,AFBFGFEC,@C@8C38F8C<@C@8@?9C=@:0<?:FDC@C8%<F?C>#CC?CFECFF8@<94CF<EGFFGGGFF<FE<B,,<DAGEFGGFF?A,?E<7GGF<E?B,9F8F8CFA=@EECGGDGGGGGGGFFEE=<?CFDFF<EFCEFECGGGFF7CFC:GGEFE<EGF<GEC@,<@<<EGGGFGGGGFCCGCF@9FCGGGGGGFFFFFDF6-EEFCAGGGFF9CCC@C
@WJQZ 52
TGAGGAATATTGGTCAATGGACGAGAGTCTGAACCAGCCAAGTCGCGTGAAGGAAGACGGATCTATGGTTTGTAAACTTCTTTAGTGCGGGAACAAAGCGGCGTCGAAACGCCTGATGAGTGTACCGCAAGAATAAGCATCGGCTAACTCCGTGCCAGCAGCCGCGGTAATAAGGAGGATGCGAGCGTTATCCGGATTTATTGGTTTTAAAGGGAGCGCAGGCTGCGAGGCAAGTCAGCGGTCAAATGACGGGGCTCAACCCCGGCCTGCCGTTGAAACTGTCCTGCTAGAGGTCGAGTGAGGTATGCGGAATGCGTTGTGTAGCGGTGAAATGCATAGATATGACGCAGAACTCCGATTGCGAAGGCAGCATACCAACTCGCGACTGACGCTGAGGCTCGAAAGCGTGGGTATCGAACAGGATTAGATACCCT
+
AFGFGFAFGFGGGGGGGGGGGGGGGGGGGGGGGGGGGGGGGGGGGGGGGGGDGGGFGFGDC::FEFGGGFFEFFGGGFFGGGGGEGFFGGGCCFGGGGGGGBFCEEGGGCFEEFGGGFGE9FFGGGEGGGGGGGGGGGGAFGDGGGGGG9@FFGGGGGGGGGG7FEGGGGFF,?:FG7:CF77C7**:FFEGGC80;;6#@:CE#F@EECG<?*2;=ED/4<EFGG9E<>5;:@<C1GFC+FDD<<AF#3F>88=DC?FEFE>7DGCCF@FGGGFGGFDFFEFDDGFA8,++7FB@,FBAFGFC@DF<CCEEF@@@FGEAEFECGGGGGFGAFAA?GFE?@<:77GGGGGGFCDGFE,@@:FFGFFEFFCGFAF8GGGGGGGGFAFGEFF8?FE8GGGGGGGGGGECFC<GCGGGGGGGGFF@<EAFFGCCCCC
@WJQZ 53
TGAGGAATATTGGTCAATGGTCGGCAGACTGAACCAGCCAAGTCGCGTGAGGGAAGACGGCCCTACGGGTTGTAAACCTCTTTTGTCGGAGAGTAAAGTGCGCTACGCGTAGCGGATTGCAAGTATCCGAAGAAAAAGCATCGGCTAACTCCGTGCCAGCAGCCGCGGTAATACGGAGGATGCGAGCGTTATCCGGATTTATTGGGTTTAAAGGGTGCGTAGGCGGCACGCCAAGTCAGCGGGTAAATTTCCGGGCTCAACCCGGACTGTGCCGTTGAAACTGGCGGTCTAGAGTGGACAAGAGGCAGGCGGAATGCGTGGTGTAGCGGTGAAATGCATAGAGATCACGCAGAACCCCGATTGCGAAGGCAGCCTGCTAGGGTGCGACAGACGCTGAGGCACGAAAGCGTGGGTATCGAACAGGATTAGATACCCT
+
FGGGGGGGGGGGGGGGAFFGFGGGGGGFCGGGFGCEFGGGFGGFEGGGGGGGD@FGGGGGGFFGFGGGEGGGGFFGDEEGCFAFFGGGGGG7CFFGGFGFGGGGGGGDE:BFGD++@CEFG,C@B<FGGCGCDFGCF:CGFGEGGGGGGGGGGC5FFGFGG7FF:EFEEFFGGCGCGG>FGGGG*FCCC=GCEGGD62EFFGDEGG-G5+FFGG+GGGG<>C?EEE/7ECCCFFFCC7F>CC#1FECEB#C:GF>E=>CGFAED3ECDFFFFC7>F?:,F@C88C8,5,F<F9FC,,>F<@F=?CC?:B,EE=:@::B7@F9EEGC@E9B,C5,DFF9A4A,,@ECFCCAGGCFFC@FFCGC@7BF9E>FCCDGGGGFGGFC+DC<GGGFBGFEACFD:CFCGGGF7GEEGGGGGGGGGGGGFGFDFGGGFB@8A6
@WJQZ 54
TGGGGAATATTGCACAATGGGGGAAACCCTGATGCAGCGACGCCGCGTGGAGGAAGAAGGTCTTCGGATTGTAAACTCCTGTTGTTGAGGAAGATAATGACGGTACTCAACAAGGAAGTGACGGCTAACTACGTGCCAGCAGCCGCGGTAAGACGTAGGTCACAAGCGTTGTCCGGAATTACTGTGTGTAAAGGGATCGCAGGCGGGAAGACAAGTTGGGAGTGAAATCCATGGGCTCAACCCATGAACTGCTTTCAGAACTGTTTTTCTTGAGTAGTGCAGAGGTAGGCGGAATTCCCGGTGTAGCGGTGGAATGCGTAGATATCGGGAGGAACACCAGTGGCGAAGGCGGCCTACTGGGCACCAACTGACGCTGAGGCTCGAAAGTGTGGGTAGCAAACAGGATTAGATACCCT
+
FGGGGGGGGGAEGFGGGFGGFGGG:CEGGFGGGFFGGGFGGGDCGGEFGEFF?4FFF,=FCFEGFGGGGD?FGFGGGDFGG9<EFGCFGGF=<AEFGGFGGGGGFGGGCGGGG8D8F>F9FFGEGCCCGGGGGD8F<F<<FFFCEF@FC8>:BFF>FF@<=GGCFFFCFDBFFGG1GGGGFFFG#G:GFFGGGGG?*DCGGGD5CC58CEGFG6CFGFFFEG:EFGEFGFFGCEFFCEFGGFGFFEG@C@?GGGD4FDFC@90FFCDGGGCFFFFGEC<<E?:D<CC@FEF<B9++GGGF,E>77F=F?E@C,,EGFFEFFFEGGGFFCCGGEFEEFFFCECCCECCF:@,E,CEE,F88GDF<FAE,EBFFFE@6,EGGGGGFAGGGEGGF<FCGGFFCFGFGFECEDE<C@6C<
@WJQZ 55
TGGGGAATATTGCACAATGGGGGAAACCCTGATGCAGCGACGCCGCGTGAGCGAAGAAGTATTTCGGTATGTAAAGCTCTATCAGCAGGGAAGAAAATGACGGTACCTGACTAAGAAGCCCCGGCTAACTACGTGCCAGCAGCCGCGGTAATACGTAGGGGGCAAGCGTTATCCGGATTTACTGGGTGTAAAGGGAGCGTAGACGGAATGGCAAGTCTGATGTGAAAGGCCGGGGCTCAACCCCGGGACTGCATTGGAAACTGTCAATCTAGAGTACCGGAGGGGTAAGTGGAATTCCTAGTGTAGCGGTGAAATGCGTAGATAGTAGGAGGAACACCAGTGGCGAAGGCGGCTTACTGGACGGTAACTGACGTTGAGGCTCGAAAGCGTGGGGAGCAAACAGGATTAGATACCCT
+
FFGGGBFGCFGGGGGGGGGGFGGGGGGGGGGGGGGGGGGGGGEGGGGFGGCFEGGEGAFFCFEFGGGEGGGGGGGFGF8FCFGGGGGGGGCGGGGGGGGGGFCFFGFGFGFDCGGFGCFGGGGGGFG<DFFGGACFFGFGGDBFDG@FC>CCCFFFGGG<CFGGGFGG<@GCFFGGGEC=FG=GGGCCCFGGGGGGDECEGDEGGGGGG<F<GGGGFEEGFGGGFDEGGGFCCCCGDCGFCEC:BDECEFGFFFFB99FCGGG?FGF<EE:FCEFACDG=+GFFGGFGGGEGFFCGF<8GGGGGGGGGGGGGGGGGFCGGGGFE,GGGGGF@EGGFGGGGECGGGDGGGGFDAECGGGGGFFCGFGGGGGGGGGGGGGGGGGGFGGGGGGGFGGGGFAGFDGGGFGGGGFFCCACA
@WJQZ 65828
TGGGGAATATTGCACAATGGGGGGAGCCCTGATGCAGCAACGCCGCGTGAAGGAAGAAGGTTTTCGGATCGTAAACTTCTATCAACAGGGACGAAGAAAGTGACGGTACCTGAATAAGAAGCCCCGGCTAACTACGTGCCAGCAGCCGCGGTAATACGTAGGGGGCAAGCGTTATCCGGAATTACTGGGTGTAAAGGGAGCGTAGGCGGCACGCCAAGCCAGATGTGAAAGCCCGAGGCTTAACCTCGTGGATTGCATTTGGAACTGGCGAGCTAGAGTACAGGAGAGGAAAGCGGAATTCCTAGTGTAGCGGTGAAATGCGTAGATATTAGGAAGAACACCAGTGGCGAAGGCGGCTTTCTGGACTGTAACTGACGTTGAGGCTCGAAAGCGTGGGGAGCAAACAGGATTAGATACCCT
+
GGGGGGGGGGGGGGGGGGGGGGGGGGGGGGGGGGGGGGGGGGGGGGGGGGGGGGGG@FGGGGGGGGGGGGGGGGGGGFGGGGGGGGGGGGGGEG:EFGEGG@@FGFGGGGGDGGGGGGGGGGG@CEGGGGGGGGGG>GGGGGGGGGGGGGGEGD;CEF:EGGCEGGGF>FGGGGGGGFEGEG<GGGGGFGEGFE@FGCCECGGGGGGEGG::EGGB:EGGGGGFCGGGGGGGGGECEGDCFGEFFGGGGGFGGFDFFFEGGGFA6FGGCFFFGFGGGGGGGGGGFGGGGGGEBFDDGGEF8CCGGGGGGGGGF9GGGGGGGFGEGFFAF<GGGGGGDFGFGGGGGGGGGGGGGGGGFCCGGGGGFE,GGFGGEGFGGGGGGGGGGGGGGGF7GGGGGGGGGFGGGGGFGEGGGGGCCCCC
@WJQZ 57
TGGGGAATATTGGGCAATGGGGGAAACCCTGACCCAGCAACGCCGCGTGAAGGAAGAAGGCCTTCGGGTTGTAAGCTTCTTTTACCAGGGACGAAAAAAGTGACGGTACCTGGAGAAAAAGCAACGGCTAACTACGTGCCAGCAGCCGCGGTAATACGTAGGTTGCAAGCGTTGTCCGGATTTACTGGGTTTAAAGGGCGTGTAGGCGGAGATGCAAGTTGGGAGTGAAATCCATTGGCTCAACCCATGAACTGCTCTCAAAACTGTATCCCTTGAGTATCGGAGAGGCAAGCTGAATTCCTAGTGTAGCGGTGAAATGCGTAGATATTAGGAGGAACACCAGTGGCGAAGGCGGCTTGCTGGACGACAACTGACGCTGAGGCGCGAAAGCGTGGGGAGCAAACAGGATTAGATACCCT
+
FGGGGGGGFFGGGGGGGFFA@CGGGGGGGGGGCGGGGFGGFGGGGGGGGGCGGGGEECCFGFFFGGGDFFGGGGGG9EGGGEGGCEG=EGFFGGGGGGDFDFGGGE:FFCFCFFG@FDEEC8D8DCF7:FG8<C<FCBCFCGFGF?FGGE<<@6<@CC>5CE2CFEFFBCFFEF7FCCGCCBBEF,FCF=#FFCFFGGGG=?::<CFEE8FFGFGFAB;F9E>,3,FGFCDGFFC&C:C@;=@<@=#D2FCG8@@<DFFDFEFFDCFEF7GGFDB@40F7DGGGGGFFB99F@,DFFEAFCA,A@:FCECF?FF<::EEBEEAEA,GF@CGFAGCGGFFEGGGGGGGGDGDEF@GFFFCFGGCCGGFE9<GGGGGGGGGGGGGEGGGGGFFCCC8@GGGGFFEGGGFGGFGGF8CCCB8
@WJQZ 82235
TGAGGAATATTGGTCAATGGACGTAAGTCTGAACCAGCCAAGTCGCGTGAGGGAAGACTGCCCTATGGGTTGTAAACCTCTTTTATAAGGGAAGAATAAGTTCTACGTGTAGAATGATGCCTGTACATTATGAATAAGCATCGGCTAACTCCGTGCCAGCAGCCGCGGTAATACGGAGGATGCGAGCGTTATCCGGTTTTATTGGGTTTAAAGGGTGCGTAGGGTGTTTATTAAGTTAGTGGTTAAATATTTGAGCTAAACTCAATTGTGCCATTAATACTGGTAAACTGGAGTACAGACGAGGTAGGCGGAATAAGTTAAGTAGCGGTGAAATGCATAGATATAACTTAGAACTCCGATAGCGAAGGCAGCTTACCAGACTGTAACTGACGCTGATGCACGAGAGCGTGGGTAGCGAACAGGATTAGATACCCT
+
CE<FGGG<CFCF,,CCEFGGGGG@FFFGGGGGFCFGGGDGGGFGGGGGGDFFGG?EFFGGE<C<ECFGGEFGFGGGFDE,<EFGGGGGGGEGF:FGAFFG?FECAF7<F,E9DFGGGEF9FEGFGG,C,FGFGFEGGGCFF,B:FFGGFC,DBF8FGGGD<>B-6BFDF@C=AFFEAEC@F2<@7>7FC:C:84/4,6B<@GGFGGFC>C?C@C==?7@@<F7##FFCFAE8E@GFD8GFG1=<FC<E<FEDECC?FFCFGF6FCECFGFFGCFFEGFGGF<F<CCEGFGGFCC?FFEF:GGGF=@@CFDFGGE9CFFF9FDGGGGFFFGGGGGFECGGGGGFFC,@C,FCFCBBGGFFECGGGGGGGGGGGGFEGFGGGFGGGGGGGGGGGGGGFGDF<FGFCGGFCGGGGGGGGFGGGGGGGGFGFCGCCCCC
@WJQZ 59
TGAGGAATATTGGTCAATGGGCGCTAGCCTGAACCAGCCAAGTAGCGTGAAGGATGAAGGCTCTATGGGTCGTAAACTTCTTTTATATAAGAATAAAGTGCAGTATGTATACTGTTTTGTATGTATTATATGAATAAGGATCGGCTAACTCCGTGCCAGCAGCCGCGGTAATACGGAGGATCCGAGCGTTATCCGGATTTATTGGGTTTAAAGGGAGCGTAGATGGATGTTTAAGTCAGTTGTGAAAGTTTGCGGCTCAACCGTAAAATTGCAGTTGATACTGGTTATCTTGAGTGCAGTTGAGGCAGGCGGAATTCGTTGTGTAGCGGTGAAATGCTTAGATATCACGAAGAACTCCGATTGCGAAGGCAGCTCACTGGACTGCAACTGACACTGATGCTCGAAAGTGTGGGTATCAAACAGGATTAGATACCCT
+
C<CDFFGGGFEGGEFEDCEFGGGGGGGGFFEG<FGFGGFFEG<FGGG@BFFG,C,EFGD8<@EF9AFGFGGEGG?FCG<FE<F<A,C?FGGGAF,C?<,<CC??FFFFFFE,,,95EFEEFC??ACFFG9E<9CA,BEFGA<?+@FEGG;=8+@8@><,:FDFF=>FCGEEF,?7C1B::5@1@7C*?>C8>,D:CFGFA9BGFFGGG:FGFFCDBEFCECE2C?FGCFE8CFCFBF,EEFCEDF72D3+7EFF==F@CCCFCD<GGGAFFFFFE>=,?C8<:9,;CCCDFCGFGFGEFFCFDAB++DGGGFCAFB+,<<FEC=87DFAGFC@E@8FGCF9EEE@CB6<6AFFF:7FF9,GFB@@CFE<C,8D<GFGGE8F@;,,FCC;;C6,DFC6+7CC@<FDGCCGEECC,C9GGGGGGGFGGFGE@FBA,@<
@WJQZ 60
TGGGGAATATTGCACAATGGGGGAAACCCTGATGCAGCGACGCCGCGTGAGCGATGAAGTATTTCGGTATGTAAAGCTCTATCAGCAGGGAAGAAAATGACGGTACCTGACTAAGAAGCACCGGCTAAATACGTGCCAGCAGCCGCGGTAATACGTATGGTGCAAGCGTTATCCGGATTTACTGGGTGTAAAGGGAGCGTAGACGGAGTGGCAAGTCTGATGTGAAAACCCGGGGCTCAACCCCGGGACTGCATTGGAAACTGTCAATCTAGAGTACCGGAGAGGTAAGCGGAATTCCTAGTGTAGCGGTGAAATGCGTAGATATTAGGAGGAACACCAGTGGCGAAGGCGGCTTACTGGACGGTAACTGACGTTGAGGCTCGAAAGCGTGGGGAGCAAACAGGATTAGATACCCT
+
EFDEGBBCFGGGFCFFEEGFGGGGEGEGCCEFGGGGGGGGGGGEGGGGGFF=C@CFCFFECE,F9CE:A7EEFFFGGFFGG9FFGGGGGGGGEFFGG9FCGEEGGCFG<,DCFFGFFGGGCFEGGCCFFAFFG6GGGGFCDF7FGC2C>BECCFF>>FFFGGFFGGGC>*=<F;FCB?8CFGF<<C>;<BBCF>GFGF?FCEEFGGED<CEGGAGGGCC2BFGGG8>CGF:FFCFEFF<@CC6CGD=<EGEFAGF,=?CCGGGFC?GEEGFFFFFGGGGF@FCGGGGFCGFB,8GGGFFF<GGGECGGFFFFFFB7FGGGGFDGGF@F?9CDDGGFFCFGGGEFCGGGGGF9GGGGFC@,F@GDGFCEEF<CGGGCGGEFGGF@GGGGGGEGFECGFEACGGGFFFEFF@8CCCCC
@WJQZ 61
TGGGGAATATTGGGCAATGGGCGCAAGCCTGACCCAGCAACGCCGCGTGAAGGAAGAAGGCTTTCGGGTTGTAAACTTCTTTTGTCAGGGACGAGTAGAAGACGGTACCTGACGAATAAGCCACGGCTAACTACGTGCCAGCAGCCGCGGTAATACGTAGGTGGCAAGCGTTGTCCGGATTTACTGGGTGTAAAGGGCGTGTAGCCGGGAGGGCAAGTCAGATGTGAAATCCACGGGCTCAACTCGTGAACTGCATTTGAAACTACTCTTCTTGAGTATCGGAGAGGCCATCGGAATTCCTAGTGTAGCGGTGAAATGCGTAGATATTAGGAGGAACACCAGTGGCGAAGGCGGATTGCTGGACGACAACTGACGGTGAGGCGCGAAAGCGTGGGGAGCAAACAGGATTAGATACCCT
+
FFGGGGGGGGGGGGGGGEGGGGEGGGGGGGGGFFGG@EFFGGGGGGGGCGFFFEGGGGGGGGGGGGGGGECFGGGGGGGGGGGGGDGGGGGGCFEGGF<FF<FGGGGDGFGGFGGGGCFGGGGG;GGGGCFFCGG>DGGGGGGGGGGGGG6GEG@FGCFGGFGGGGGGG>GEGGFGGGEGFFFFFFGG#CFFFFGCCGCEFEGFCFGEG>EEC5EFFCFFEGGGGGGCGC@<CFEF8CCCGFFC8FGGGGFEFGEFGGE<BFEC7FGGFGGGGGFGFBFF>EDG9GGC7GGGFFF@GGFF=5GGGEEC:AEFAFEEGDFC,FF?AFGFFGGGFGGGFC<FCGGFEGFCFECCE8GGFFFFC6<CE;AFF>GGGGE<?GGGGGGFGFGFF@:GGGGGGGFGGGGGFF<DE9FF<@C8B@
@WJQZ 62
TGGGGAATATTGGGCAATGGGCGCAAGCCTGACCCAGCAACGCCGCGTGAAGGAAGAAGGCTTTCGGGTTGTAAACTTCTTTTGTCGGGGACGAGTAGAAGACGGTACCTGGCGAATAAGCCACGGCTAACTACGTGCTAGCAGCCGCGGTAATACGTAGGTGGCAAGCGTTGTCCGGATTTACTGGGTGTAACGGGCGTGTAGCCGGGAAGGCAAGTCAGATGTGAAATCCACGGGCTTAACTCGTGAACTGCATTTTAAACTACTTTTCTTGAGTATCGGAGGGGCCATCGGAATTCCTAGTGTAGCGGTGAAATGCGTAGACATTAGGAGGAACACCAGTGGCGGAGGCGGATTGCTGGACGACAACTGACGGTGAGGCGCGAAAGCGTGGGGAGCAAACAGGATTAGATACCCT
+
FFGGGGGGGGGEG,@FGGEGGGGDGDGC,CFFE@@EDDFGCFG:FCFGCF@9CEEGGCFGGGGDC=FEFGD:E,B?FGGGA?<,B9CEDGFGEGGEFGFFCCD7FCFCFDFFF@6=F7,>FGCFGGG:EDGFGFG@:D:@FF=FB>C@>*1<*@=FFCFCG;9FCF,<:=18<<FCEG@C8F$4<:FC;C>FG+4:;CCF?E:99+:?CEGE:EFGG7@<<<FGG:1CCB>6CGFFCECGCC@:,:FGG>/32C9CGE#<9C8FFFG>,CCG>C?5@ACDDEGG+44++=7EC,:,,<<C,,E5+F87?5,:5,,4B8=59,C9,,GF?9,?AF=E,F9F@GGCC@B,CC@F8<<ADDGECF<:C<@EGFF7@C;E8@,GDGF:<C@8+6+-GCEEFF@FGDGEC6<E@<CFC8@,A-
@WJQZ 63
TGAGGAATATTGGTCAATGGACGCGAGTCTGAACCAGCCAAGTAGCGTGAAGGATGACTGCCCTATGGGTTGTAAACTTCTTTTATATGGGAATAAAGTGGTCCACGTGTGGATTTTTGTATGTACCATATGAATAAGGATCGGCTAACTCCGTGCCAGCAGCCGCGGTAATACGGAGGATCCGAGCGTTATCCGGATTTATTGGGTTTAAAGGGCGCGTAGGCGGATTGTTAAGTCAGTTGTGAAAGTTTGCGGCTCAACCGTAAAATTGCAGTTGATACTGGCAGTCTTGAGTGCAGTAGAGGGGGGCGGAATTCGTGGTGTAGCGGTGAAATGCTTAGATATCACGAAGAACTCCGATTGCGAAGGCAGCTCACTGGAGTGTAACTGACGCTGATGCTCGAAAGTGTGGGTATCAAACAGGATTAGATACCCT
+
GGGGFFFG@FGGEEFFGGGGFGGGE@@+CEFFFFFFGGGGGFCFDFGGGGGGGGGGGGAAE<<C8FEFFFEGGFGEGFGDGGGGGDFAFGGGFF9?CEFGECEAD5?4BF<+C,CA,<=FAFGFFFGF<FD<FDFEFGGF?E:=CC@D8,7BBFGG<BDE8FBEEGFGEGGFF5>CC=G7C@:CCC8BC::<@;FC,CBAFFGEFG0F@=C??C.#D?DCCFEG>C:52>;9AAC>@>FGBD=DFG,:<GF@3F@@DCGGDGGDAFFF?BC<@,<D><?8GFAFFFGGDGGFEGGGGEGGGGGGFBDGGGFDGGGECGFCGF:4B7FGGFEAGFGCF<FFFF<,<GFFGDGGF@CDGGGGGEGGFFGGGGGFFGGFFFF<<E9GGGFDGGGGGGGGGGGFFGGGFFB,GCGGFEGGGFGGGGGGGGGGGGGCCCCC
@WJQZ 55686
TGGGGAATATTGCACAATGGGGGAAACCCTGATGCAGCGACGCCGCGTGGAGGAAGAAGGTCTTCGGATTGTAAACTCCTGTTGTTGAGGAAGATGATGACGGTACTCAACAAGGAAGTGACGGCTAACTACGTGCCAGCAGCCGCGGTAAAACGTAGGTCACAAGCGTTGTCCGGAATTACTGGGTGTAAAGGGAGCGCAGGCGGGAAGACAAGTTGGAAGTGAAATCCATGGGCTCAACCCATGAACTGCTTTCAAAACTGTTTTTCTTGAGTAGTGCAGAGGTAGGCGGAATTCCCGGTGTAGCGGTGGAATGCGTAGATATCGGGAGGAACACCAGTGGCGAAGGCGGCCTACTGGGCACCAACTGACGCTGAGGCTCGAAAGTGTGGGTAGCAAACAGGATTAGATACCCT
+
GGGGGEGGGGGGGGGGGGGGCFDGGGGGGGGGGGFGGGGGGGGGGGGG7FEGGGGF<FGGFGGGFGGGGGGGGGGGGGGCGGFF@=FFFG=EFGFCGGDGGGGGCEDFGGGCFCGGGGGGGG?GGGGAE@AFG@FGGGGGGGGGEGGEEE8BGGGGG7FFG;CFDGGGGGC>GGGGE@FFFCFGGGGGGGGFGFGCGGGGGGDDEEGCEFDFEGFGFCGFCFGFFGF<FGD9EFGGGGFFGGGDGGGGGGGGFCFG=EDDGGGGFGFGGFFGGGGABAFB@B<GGF7GGGGFGGEGFEEFFAECGGGGGGGFGGF>GF9FGGEFGGEFGGGFEFCGGGGGFCGGGGGGGGGGGFGFGGGGFF@6,FDEGGGGGGGGGGGEC7FGGGFFGGGGGGFGGFGFFCGGFF9GGGGCCCCC
@WJQZ 75791
TGGGGAATATTGGGCAATGGGGGAAACCCTGACCCAGCAACGCCGAGTGAAGGAAGAAGGCCTTCGGGTTGTAAACTTCTTTTACCAGGGACGAAGGACGTGACGGTACCTGGAGAAAAAGCAACGGCTAACTACGTGCCAGCAGCCGCGGTAATACGTAGGTTGCAAGCGTTGTCCGGGTTTACTGGGTGTAAAGGGCGTGTAGGCGGAGATGCAAGTTGGGAGTGAAATCCATGGGCTCAACCCATGAACTGCTCTCAAAACTGTATCCCTTGAGTATCGGAGAGGCAAGCGGAATTCCTAGTGTAGCGGTTAAATGCGTAGATAATAGGAGGAACACCAGTGGCGAAGGCGGCTTGCTGGACGACAACTGACGCTGAGGCGCGAAAGCGTGGGGAGCAAACAGGATTAGATACCCT
+
F@FGGGGFGGGGCFGGGGFGGD7BEFFEF8C8CFFGE@FGEGE+F7CFCGGGGGGGGFFGFF<FE,BFFGGGFEF<BEGG9<?EGAFFGGEFEFGGGGDGE7AFGGGECA9?BCDFGFGFEDFFACCFGGFG9E<C<FG?FDFFFF7CCC5CCB=FFFCGGGGG<GG=F9CFGCB:GCEGGGDCFGGFFFFGGGG<FE5:-CG8<FEEGG>EGCFCCECF9FGFEE81DCACB<GGFC,>DF>FGGFACEFDGGDCGGCGFDEFDGEFC@8DDAFC>@<GFGGGFA<+=7FFEE<,FGFGCGGGDGCCGGFFC,<,:7DGAE9FEDBCC,8EE9FFF=C<FFGEGGEFF:@FB7CECE8GEB@,FE<GFGF@@-FFF@EF@C@CF?F7CDC7GGGGGGFEFEFFFE@ECDFFECCCCBC
@WJQZ 66
TGGGGAATTTTGGACAATGGGGGCAACCCTGATCCAGCCATGCCGCGTGCGGGAAGAAGGCCTTCGGGTTGTAAACCGCTTTTGTCAGGGACGAAAAGCTCCGGAGTAATATGCCGGAGTGCTGACGGTACCTGAAGAATAAGCACCGGCTAACTACGTGCCAGCAGCCGCGGTAATACGTAGGGTGCGAGCGTTAATCGGAATTACTGGGCGTAAAGCGTGCGCAGGCGGTTGGGTAAGACAGATGTGAAATCCCCGGGCTTAACCTGGGAACTGCATTTGTGACTGTCCGACTGGAGTACGTCAGAGGGGGGTGGAATTCCACGTGTAGCAGTGAAATGCGTAGATATGTGGAAGAACACCGATGGCGAAGGCAGCCCCCTGGGACGCAACTGACGCTCATGCACGAAAGCGTGGGGAGCAAACAGGATTAGATACCCT
+
FFGGGFGCGGGGGGGGGGGGGGGGGGGGGGGGAEDGGGGGGGGGGGGGGGGGGFGGGGGGGGGGGGGGEFGGGGGGGGGGGGGGGGGGGGGGGGEGGGGGGGGGGGGGFFGGGEGGGGGGGGGGGGGGEGCFGGGGGGGGGGGGGG>GGGGG8D;FCG>GGGGCG?GGGGGGGA:FGGGCFGGGDFGDEGGGGEGGCG7FGGCFFGF>GFGFGFEG17GEEGGGFEFCGEC>GFGGGG6EFGFGGGFFFFFCGGCEEDGGGGGFGGGGFFFC0,FEEAFGFCGFFDGFF@+GGDFCGGFDGECD8?GGGGFGFFGFFGEGGGGFCFGGF9FC,?GFDDGDGGFGFCGGGGGGGGGFEFEDFB:FGF@GGGEFGEDGGGGDEFCFGGGGGGFEGGGGGFFGFCGDGFGFFCF>EGGGGFF9GGGGGGGGGGGGGGGGCCCC@
@WJQZ 61860
TGAGGAATATTGGTCAATGGGCGCTAGCCTGAACCAGCCAAGTAGCGTGAAGGATGAAGGCTCTATGGGTCGTAAACTTCTTTTATATAAGAATAAAGTGCAGTATGTATACTGTTTTGCATGTACTTTATGAATAAGGATCGGCTAACTCCGTGCCAGCAGCCGCGGTAATACGGAGGATCCGAGCGTTATCCGGATTTATTGGGTTTAAAGGGAGCGTAGATGGATGTTTAAGTCAGTTGTGAAAGTTTGCGGCTCAACCGTAAAATTGCAGTTGATACTGGATATCTTGAGTGCAGTTGAGGCAGGCGGAATTCGTGGTGTAGCGGTGAAATGCTTAGATATCACGAAGAACTCCGATTGCGAAGGCAGCCTGCTAAGCTGCAACTGACATTGAGGCTCGAAAGTGTGGGTATCAAACAGGATTAGATACCCT
+
F8FGGGGGGGGGGGGGGGFFGGGGGGGGGGGGGGGGFGGGGGGGGGGGGGGGGGGFFGEDGGGGFFA,CFGGGGGGGGGGGGFGGGGGFGGGGGGEGGGGCFGGFFAFFFGGGGGGGGGGGGGGGGGGGGGGGGFGGGGGGGGCF?GGGGGGGGGEFGGGGGGGGGDCFGGGGGGGCDFGGGGGGGGGGGGGGGGG<F7FGGGGGGEEGFEFFGGGGGDFEGG@FGGGGGGGGGGFG9CFGGGGGGFFGGGGGCGGGGGFGGGGGEGFGGGGGFCFFGGFFGG?8FFCGGFA9GGGFDFA,E<FDGDGGGFC@EEFGEGGGGFGEDEFFFFC,CGFFAGGGECFGGGFFF9FCCEECGFCGGGCFFDCGGGEGGGFCGGEF?GGFFEGGGGFFCGGFF>F8FAC,FEEF9GGFGFACGGGGFFGFFGGGGECCCCC
@WJQZ 68
TGGGGAATATTGCACAATGGGGGACACCCTGATGCAGCAACGCCGCGTGAAGGAAGAAGGTTTTCGGATCGTAAACTTCTATCAACAGGGACGAAGAAAGTGACGGTACCTGAATAAGCAGCCCCGGCTAACTACGTGCCAGCAGCCGCGGTAATACGTAGGGGGCAAGCGTTATCCGGAATTACTGGGTGTAAAGGGAGCGAAGGCGGGAGAACAAGTTGGCAGTGAATTCCATGGGCTCAACCCATGAACTGCTTTCAAAACTGTTTTTCTTGAGTAGTGCAGAGGTAGGCGGAATTCCCGGTGTAGCGGTGGAATGCGTAGATATCGGGAGGAACACCAGTGGCGAAGGCGGCCTACTGGGCACCAACTGACGCTGAGGCTCGAAAGCGTGGGGAGCAAACAGGATTAGATACCCT
+
CA<FGGGDGGGFGFFGFEEFF7F:+CF<FCF<DEEF@AEAFFEFGGEGGG7,C,CFDGGGFGGGFBC=F7FEG@FEEFGGAFGFA<,:?CCFEFCCED8EFD?,B+B=FGGG<AD??,,C=D,@CF=FC@,@CCFGFGGCC<<<DFF@:>1>1>FGGC,?CCCE@EE<<FEGGG*CB@/65C:FCGFCFGGCFFGCC58C5E#F<;/8CD7$=>:9FFF>@<'@EED:;#6DA30GF8:>FCCFE:/FFFBF@@5,;F@ED@<8D@@,DFGFFFA,A8:D;,,=?,@GEDF@8FBB,@=7GGF=,F@87>=?F<9GGEEFGF=E=>@GCC:,F<E,FAGGGFCGCEF<B:+:+6,F,9FF8GCEC8E<GF,,;CC<GEE8@CGFFCFF6:EECF<<EAF<EFEE6,C6,C@9E;6C,86
@WJQZ 50734
TGGGGAATTTTGGACACTGGGGGCAACCCTGATCCAGCCATGCCGCGTGCAGGATGAAGGTCTTCGGATTGTAAACTGCTTTTGTCAGGGACGAAAAGGGATGCGATAACACCGCATTCCGCTGACGGTACCTGAAGAATAAGCACCGGCTAACTACGCGCCAGCAGCCGCGGTAATACGTAGGGTGCAAGCGTTAATCGGAATTACTGGGCGTAAAGCGTGCGCAGGCGGTTCTGTAAGATAGATGTGAAATCCCCGGGCGCAAACTGGGAAGTGCATATCTGTCTGCAGGACTTGAGTTTGTCAGGGGAGGGTGGAATTCCACGTGTGGCAGGGAAATGCGTAGATATGTGGAAGATCACCGATGGGGAAGGCAGCCCTCTGGGACATGACTGACGCTCATGCACGAAAGCGTGGGGAGCAAACAGGATTAGATACCCT
+
,C,E7BCFF9EGGGGG,,6@C+FFEFCCB@C@FGGG,CCEF@DFCFE+@CFGF,<AEFCF,CFEFFFECCFBC?FCC?FFCFFFFFF,FEEAFF+FFGGGGGGFFEGCFGGG:==EEEGFFDFEGGGGE7+=FGGGFGGGFFAB<CGE*8E:F7>FG7*5*><FFEFCFEDGFEFG?FFCGGGGG:54#?FB:CDCF?<@ED50<=F<<4;:8C8;CGF4;?E;8>CC;?F7:DCF;@7:9,3>@:AFC81C7E@<89<:/#C/:.<9CF=55,E<,,,5,,B,,<F<E<F7,AB:9FFA?B=@+A++@CDFF<@F<=FDC?,9+>FCA,@ECC,,<7F:@<EA;FBE@CFECFFC,<,,-CGFF<C9,A6,F@@<EF<CC6C,,<E9FFFFF@@+@,;@AFCB,FFE@@7F7EFF@GGGGCFFEFEFFEDECEAEA<8CB
@WJQZ 86725
TGGGGAATATTGCACAATGGGCGCAAGCCTGATGCAGCGACGCCGCGTGAGGGATGGAGGCCTTCGGGTTGTAAACCTCTTTTGTTTGGGAGCAAGCCTTCGGGTGAGTGTACCTTTCGAATAAGCGCCGGCTAACTACGTGCCGGCAGCCGCGGTAATACGTAGGGCGCAAGCGTTATCCGGATTTATTGGGCGTAAAGGGCTCGTAGGCGGCTCGTCGCGTCCGGTGTGAAAGTCCATAGCTTAACGGTGGATCTGCGCCGGGTACGGGCGGGCTGGAGGGCGGTAGGGGAGACTGGAATTCCCGGTGTAACGGTGGAATGTGTAGATATCGGGAAGAACACCGATGGCGAAGGCAGGTCTCTGGGCCATCACTGACGCTGAGGAGCGAAAGCGTGGGGTGCGAACAGGATTAGATACCCT
+
FGGGG:FGGGGGGGGGGGG8EGGGGGGGGGGGGFGGGGGGGGEGGGDFEGFCDGGGGEFGGGGGFGGGGGGGGGGGGGGGGGGGGGGCEDGGGGGGGGGGGGDGG@3FGGGGGGFGGGGGFGGF=FEGGGCGGGGGGGGCG8FGGGEGFGGGEE<FFFFEFG@BGEEFFGGGEDGGGGCCFE:;FGGFGGGEE=GGGGGGCEEGGG>EGG6EC>?EC=CEC<EECEGGGFGGCCFCCFFGGFFFGFGGGGFGFEFCGGGDGGFEFCEGGGE@GGFGGFCGC#GDGGGGGFFAFF<AFGGGGGGGGGGFGGGGGGGGGGGFFGGFGGGGGEFGGGGGFFGEGDGGCGDGGGGGGGGFEFDGGE<DGFFGCCGDGGGGGEGGGGGGGGGGEGGGGGGGGGGGGGGGGGFFGFGGGGFFFECBCCC
@WJQZ 76245
TGAGGAATATTGGTCAATGGACGTAAGTCTGAACCAGCCAAGTCGCGTGAGGGAAGACTGCCCTATGGGTTGTAAACCTCTTTTATAAGGGAAGAATAAGTTCTACGTGTAGAATGATGCCTGTACCTTATGAATAAGCATCGGCTAACTCCGTGCCAGCAGCCGCGGTAATACGGAGGATGCGAGCGTTATCCGGATTTATTGGGTTTAAAGGGAGCGTAGATGGATGTTTAAGTCAGTCGTGAAAGTTTGCGGCTCAACCGTAAAATTGCAGTTGATACTGGATATCTTGAGTGCAGTTGAGGCAGGCGGAATTCGTGGTGTAGCGGTGAAATGCTTAGATATCACGAAGAACTCCGATTGCGAAGGCAGCCTGCTAAGCTGCAACTGACATTGAGGCTCGAAAGTGTGGGTATCAAACAGGATTAGAGACCCT
+
GFFCFFFGGCFFDEGGGGG8CEEFGGGGGGFFFFFGGGGGGF<EFGGCFGGGGDGGGGGGG?FFDEGGGD:FGGGGGGGGGGGGFG??EFGCE:4FCFC?FEGGGGGGFGGAC9FDGFGGA<??F9FAFFGGEEFGFGFFEG?G@GGGG>FGDGF>?@=FGCGFFE:>FGEGFA7@E:CCGGGGGGGGGGF.CFDEGDCGGGGGGGFGGFFGGGDC5FEEFCFGFFGFFADC=@@D@9@A.DAFFFDD9F<@FFCE<7=FFGGCFGGGFGFGGGFFGEEC<C<D5,ECGGGDGFEA?CFA@EEFC<FEC<FB7D@GGGGGGFGECC:EEE,FCFCFGGFFEC,F@C:FFGECFEEGEFFCEGGFGGGFGFF:8EE9GFEFFE<FCCC,FDF9GGGFFFCE,:FF<,C@GGGGGFEAFCF<@EGGGGGFCE,CA@CA
@WJQZ 87212
TGGGGAATATTGCACAATGGGGGAAACCCTGATGCAGCGACGCCGCGTGGAGGAAGAAGGTCTTCTGATTGTAAACTCCTGTTGTTGAGGAAGATAATGACGGTACTCAACAAGGAAGTGACGGCTAACTACGTGCCAGCAGCCGCGGTAAAACGTAGGTCACAAGCGTTGTCCGGAATTACTGGGTGTAAAGGGAGCGCAGGCGGGAAGACAAGTTGGAAGTGAAATCTATGGGCTCAACCCATAAACTGCTTTCAAAACTGTTTTTCTTGAGTAGTGCAGAGGTAGGCGGAATTCCCGGTGTAGCGGTGGAATGCGTAGATATCGGGAGGAACACCAGTGGCGAAGGCGGCCTACTGGGCACCAACTGACGCTGAGGCTCGAAAGTGTGGGTAGCAAACAGGATTAGATACCCT
+
GG<@@@FFFGGGGDGEGFGCFC@FCFFFEGGGGCGGGG7@@CCCGGGGGG:FGFFFFGGGGGFGG,C,5C9A?EFCGGCECFGGGG8FGF8FFAFFC9??9FEFCFCECFAF,,,>B<9DDF?EDDC>FEFE7F<F<FC><DB<@:<>FDG?F<FCF>CF%8?;82,GCF:=FGGGGD8<9<=GGGFGFEGGGGEFDBF=FGDDEGG@5;88D8C<;<C2:GGFC<CECD>,@5><@.F@@?@9CFEFFFD@C/C<ACGFFGGFF?ECFBAD9GFF=5:E<9GGGDGGGGFFGGF:E7FF?9GGGGGGGGGGGGGGGFFGGGGCB@,FGFDCGGGGFGGCGGGGGGGGDGFGFFGGGGGGFC@FGGGGGGGGF?GGGFCFFCGGGGGGGFGGGGGGGFGFAFFFE9GGGGGCCCCC
@WJQZ 84459
TGGGGAATCTTGCGCCATGGGGGGAACCCTGACGCAGCGACGCCGCGTGCGGGACGGAGGCCTTCGGGTCGTAAACCGCTTTCAGCAGGGAAGAGTCAAGACTGTACCTGCAGAAGAAGCCCCGGCTAACTACGTGCCAGCAGCCGCGGTAATACGTAGGGGGCGAGCGTTATCCGGATTCATTGGGCGTAAAGCGCGCGTAGGCGGCCCGGCAGGCCGGGGGTCGAAGCGGGGGGCTCAACCCCCCGAAGCCCCCGGAACCTCCGCGGCTGGGGTCCGGTAGGGGAGGGTGGAACACCCGGTGTATCGGTGGAATGCGCAGATATCGGGTGGAACACCGGTGGCGAAGGCGGCCCTCTGGGCCGAGACCGACGCTGAGGCGCGAAAGCTGGGGGAGCGAACAGGATTAGATACCCT
+
FGGFGG7FGG9CFF@,@FGC<CFEGGGGGGGGGGGGGG7FFFGGEEE@F@CFCEE7FF@FGGGDFGGGGDEGGGGGF<:CEGGGFEG8CEFBF,B:CCC<FFCFGGACFGGGEFC?E6EF>8EECECCFGGFF5ECFCFFDGGGFEEEG**19@CEC:EE58CEEEGGECGG+,<;.288/<CC9CF>C0::8CE/9E>C::CCC:>8:EGF<CEE>5:8GGC;;EE>E?:EEDEC9C5#00;55>?;8:::EFGEECFFEC@@DGDGGF:3@EC>>@GFF=CFE<<F8>9@<>=CEECFF,DF@4+GGFC,FDGF>7<@,FECC@7GFFF<E=?7>:F8GFFF7FCCCECBB,ECGFGBEGCC9EEC@+@FGF8GEGFGF@7EF9FCEDGGFBF:@B,@E@GGGFAGGGGFCCCCC
@WJQZ 74
TGAGGAATATTGGTCAATGGTCGGCAGACTGAACCAGCCAAGTCGCGTGAGGGAAGACGGCCCTACGGGTTGTAAACCTCTTTTGTCGGAGAGTAAAGTGCGCTACGCGTAGCGTATTGCAAGTATCCGAAGAAAAAGCATCGGCTAACTCCGTGCCGGCAGCCGCGGTAATACGGAGGATGCGAGCGTTATCCGGATTTATTGGGTTTAAAGGGTGCGTAGGCGGCACGCCAAGTCAGCGGTGAAATCTCCGGGCTCAACCCGGACTGTGCCGTTGAAACTGGCGAGCTAGAGTGCACAAGAGGCAGGCGGAATGCGTGGTGTAGCGGTGAAATGCATAGATATCACGCAGAACCCCGATTGCGAAGGCAGCCTGCTAGGGTGCGACAGACGCTGAGGCACGAAAGCGTGGGTATCGAACAGGATTAGATACCCT
+
FFGGGEFFDFGGGGGGFFFFGGGGGGGGGGGGGGGGGGGGGGGGGGGGGGGGEEGGFGGGGGDGGGGGGGGGGGGGGGGGGGGGAFCEGEEGFEGGGGG9FEGGGGGGGGGGGGEEGGGGGFGGGFGGGGGGGGGGGGGGGGCGGGGFFGGGGGGDGCED7CCCFGGGGGGGGFGGECFGGCFFCC8:CECFGGE=;C<<<GGGGGCG4FGGEGB::EGGEGCFGG>7=ECGGFGDFFGFEDGGFCFEEDGGGGFFEFFGGGGFGGGG@-FGDGGGGFFFF@FEBBE9GGFA,?ECFFEFFE:GGF7GGGGGF:>::@GGGGEFCGGFF9<EC,DFF?GFCGFFEGGGF9GGGGGGGFGFFCFFGFGFDGGGGGCF8GGGGGGGGGGFCF@GGGGFCGGGGGFCEGEGGFFGGGFGGGGGGGF9FGGGGGEAA,B<
@WJQZ 75
TGAGGAATATTGGTCAATGGGCGAGAGCCTGAACCAGCCAAGTAGCGTGAAGGATGACTGCCCTATGGGTTGTAAACTTCTTTTATAAAGGAATAAAGTCGGGTATGCATACCCGTTTGCATGTACTTTATGAATAAGGATCTGCTAACTCCGTGCCAGCAGCCGCGGTAATACGGAGGATCCGAGCGTTATCCGGATTTATTGGGTTTAAAGGGAGCGTAGATGGATGTTTAAGTCAGTTGTGAAAGTTTGCGGCTCAACCGTAAAATTGCAGTTGATACTGGATATCTTGAGTGCAGTTGAGGCAGGCGGAATTCGTGGTGTAGCGGTGAAATGCTTAGATATCACGAAGAACTCCGATTGCGAAGGCAGCCTGCTAAGCTGCAACTGACATTGAGGCTCGAAAGTGTGGGTATCAAACAGGATTAGATACCCT
+
GGGGGGGGGGGGGGGGGGGFGGGGGGGGGGGDGGGGGGGGGGGGGGGGGGGGGGGGGGGGGGGGGGGFGCEGGG9FGGGFGGGGGGGGGGCGGGGGGGGGGG7FGG?FFCFGFFGGFGGGFGFGGGGGGGDGGGGGGGFD<FGFGGGEGF=FGGGGGGGGG<FFGGECFGGGGGGGGGGGGGFGGGCE;EGGGGG0GEGGGFGG<GGGGGGGGECFGGGGEGGCFD4=:CGGGGGFGFEFGGGGFEGGEG?GGGGGDBFGGFEFG9FEDDGGFGFEAEGFGGFF<;GF=<GGCFFDGGGGGFD<FDDGDF9?7GGGGGGGGGGGGGGGGGGGGFFFEGGGGFAB,FGGGGGGGGGGGGGGGGGGGGGGGGGGGGGCFCFFGGGFCEF@GGGGGGGGGGGGGFFGFGGEEGFFGFGGGGGGGGGGGFGGGGGCCCCC
@WJQZ 76
TGAGGAATATTGGTCAATGGACGCGAGTCTGAACCAGCCAAGTAGCGTGAAGGATGACTGCCCTATGGGTTGTAAACTTCTTTTATATGGGAATAAAGTGGTCCACGTGTGGATTTTTGTATGTACCATATGAATAAGGATCGGCTAACTCCGTGCCAGCAGCCGCGGTAATACGGAGGATCCGAGCGTTATCCGGATTTATTGGGTTTAGAGGGAGCGTAGGCGGATTGTTAAGTCAGTTGTGAAAGTTTGCGGCTCAACCGTAAAATTGCAGTTGATACTGGCAGTCTTGAGTGCAGTAGAGGTGGGCGGAATTCGTGGTGTAGCGGTGAAATGCTTAGATATCACGAAGAACTCCGATTGCGAAGGCAGCTCACTGGAGTGTAACTGACGCTGATGCTCGAAAGTGTGGGTATCAAACAGGATTAGATACCCT
+
CFFFGF@FGGGGGEGGGGGGGGGGGGDFGCGGGGFGGGGGFGGGFGGGGGGGGGGGGGGGGGGGGCGGGFGFFGGGGGGGGGGGGGGFFGGGGDGGFGFGGFFGGGGFGFGGGBFFGGGGGGDFGFAF,FEGGFCGEGGG?FG@G>GGGGGGG?GDFFGGGGGGGGGGGGFGGGGGGGGGCFDFGEGGGG@CE=FE8=BF>GFBGFF<8?F,C<FGGGGGEGGDFGCFGFGFFGGCDGFCC;<GF>DD@:7E:FFCF@?FGGGGGGGGGFGGGDFB<AGDGGGGFFFCFDAF9FEFCEFAGFFDGECGGGGGGGGGGFCFFFEGGGGGGGGFFGGGGGGGGGGGGGGGGGGGGGGEGGGGGGGDFGGGGGGGGGFGGGGGGGGGGFFGGGGGGGGGGGGGGGGGGGGGGGGGGFGFGGGFCGGGGGGGGGFA,BCA
@WJQZ 81476
TGGGGAATATTGCACAATGGGGGAAACCCTGGTGCAGCGACGCCGCGTGGAGGAAGAAGGTCTTCGGATTGTAAACTCCTGTTGTTGAGGAAGATAATGACGGTACTCAACAAGGAAGTGACGGCTAACTACGTGCCAGCAGCCGCGGTAAAACGTAGGTCACAAGCGTTGTCCGGAATTACTGGGTGTAAAGGGAGCGCAGGCGGGAGAACAAGTTGGAAGTGAAATCCATGGGCTCAACCCATGAACTGCTTTCAAAACTGTTTTTCTTGAGTAGTGCAGAGGTAGGCGGAATTCCCGGTGTAGCGGTGGAATGCGTAGATATCGGGAGGAACACCAGTGGCGAAGGCGGCCTACTGGGCACCAACTGACGCTGAGGCTCGAAAGTGTGGGTAGCAAACAGGACTAGATACCCT
+
FG,6@@F,FG9FGFFFDA,,@7CGGG?FF@,C,C<FGGGGGCCC7:7+CE7FFECFGGGGGGGGGGECFGF?FGGGF<FAFAEAFGGGGGFGF@EFGFFGGGGEGC,EEG<FFGFGGFFGGFG=CFGG8BFGGCGGGFGGG8CGCEGGCEDC@DEGGG<#?8CFG8FGGFCGGFECCFFFGGGGCFEF:ECFAEFFGGGFGDDGGGE;D:BB88A=/FD8:A8,CGFDC@,CD8GF@9EF>9CC@+FFFGFGFEC@:DGGGFEFFDAFGFFFCFGFGFGFEF,A*GEGCDFDFDGGGGFFGGGCCGGF9GFECBDGFFAE<+:>EFF@F<GGEFFC-GGGGGCC9C7FGGGGGDDGFGGGFFEGGGGGGGGGGGGGGGGGGGGGGGGGGGGFEGGGE9FCF9FFFFGGGGGCCCCC
@WJQZ 78
TGAGGAATATTGGTCAATGGACGCGAGTCTGAACCAGCCAAGTAGCGTGAAGGATGACTGCCCTATGGGTTGTAAACTTCTTTTATATGGGAATAAAGTGGTCCACGTGTGGATTTTTGTATGTACCATATGAATAAGGATCGGCTAACTCCGTGCCAGCAGCCGCGGTAATACGGAGGATCCGAGCGTTATCCGGATTTATTGGGTTTAGAGGGAGCGTAGGCGGATTGTTAAGTCAGTTGTGAAAGTTTGCGGCTCAACCGTAAAATTGCAGTTGATACTGGCAGTCTTGAGTGCAGTAGAGGTGGGCGGAATTCGTGGTGTAGCGGTGAAATGCTTAGATATCACGAAGAACTCCGATTGCGAAGGCAGCTCACTGGAGTGTAACTGACGCTGATGCTCGAAAGTGTGGGTATCAAACAGGATTAGATACCCT
+
AEGGGGEFCFGGFGGGGGGGGGGGGGGGGGFGGFGGGGCEFGGGGGGGC@F<FGFGGG9F<EFGF,FFDFFFGGGGGGGGGGGGGGGCGGGGGGGGGG?FCC==,E@BFGG7FCGD,?FFF9FEFGFGG,B9<FGGFGGFE4=4@FBDDCGFD8>EGGGFDCFFGC7@CGG5=GGGEFFGGGGG>FGG@GDCFCFED7FF/>FCFFB:F7:FGF>8GDC5GFEGGGGFEF:CE<F/GFGFBFGD@F?C?GDGEFBCGEFG@DGF9GGFB,<8->8FE?C:FEE/0GFFEGF?FGGGEBGGGFGFC@GGFCFBFF@CFF7GFGGGGGCAF9FFFGGGF<GFEB9GGFEGFGFDGGGFDGF@GGE<FAGGFEAGGGGGGGGGGGGGFGGDGGGGGGFGGGFACDGGGGGGGGFGGGGGGGGGGGGFCGEAF8FCCCCC
@WJQZ 75706
TGGGGAATATTGCACAATGGGGGAAACCCTGATGCAGCGACGCCGCGTGAGCGAAGAAGTATTTTGGTATGTAAAGCTCTATCAGCAGGGAAGAAAATGACGGTACCTGACTAAGAAGCCCCGGCTAACTACGTGCCAGCAGCCGCGGTAATACGTAGGGGGCAAGCGTTATCCGGATTTACTGGGTGTAAAGGGAGCGTAGACGGCTTAGCAAGTCAGAAGTGAAAGGCTGGGGCTCAACCCCGGGACTGCTTTTGAAACTGTTTGGCTAGAGTGCTGGAGAGGTAAGCGGAATTCCTAGTGTAGCGGTGAAATGCGTAGATATTAGGAGGAACACCAGTGGCGAAGGCGGCTTACTGGACAGTAACTGACGTTGAGGCTCGAAAGCGTGGGGAGCAAACAGGATTAGATACCCT
+
GGGGGFGGGGGGGGGGGGGGGGGGGGG<FGGFGFGGGGFCGGGGGGGFGGGGGGGGGGGGGGCF<FGGFGGGGGGGGCFGGGFGGFGGGFGFFGGGGFGGGGGGGGGGGGGADDBAF?GGGEGGGGGGGGGGGGCFGGFGGGGGG7AFCFCCFEFFGFGGGGGDGGGGGGGGGGGGGGGGGGGGGGFGGGFEGDGGGGGGGEECEF>E,:<EFGG+9EF<FGGFCFFFEC0GGEGGG#EFEGGGGGGDGGFFGEFAEDFGGGGF?FFCGGGFFGFFFDGFCGFFGGEGF8GFFEGCDFE<8CGGC@GFE5,EDGGGEGCGFFFF9GGFFGF9GGGGGGGGGGGGGGEEDGGGGGGGGDGGGFCGFGFCCGGGGFGGFGGGGGGGGGGGGFGGFGFGGGGGGGGGGGGGGGGCCCA8
@WJQZ 80
GCGCGTAAATTACCCAATCCTGACACAGGGAGGTAGTGACAATAAATCACAATGCGGGACTATCAGTCTTGCAATTGGATTGAGAACAATGTACAACTCTTATCGATAAGCCATTGGAGGGCAAGTCTGGTGCCAGCAGCCGCGGTAATTCCAGCTCCAATAGCGTATATTAACGATGTTGCAGTTAAAAAGCTCGTAGTTGAAGTGTGGGTGATCGATGTTGTGAGACTTCGGTCTCTCGATAGTAAGTCACCCCCTCCAGTATCAAGTAGTGGGTATTCAGTTACGTACTAATGTGTGTTGGTCGTTTGCTGTGAGAAAATTAGAGTTTTCAAAGCAGGCGTTTGTTTGAATAGATTAGCATGGGATAATAATTGAAGGCTTTCGTGTTCGATTTGATTGGTTTGTTCATGGAAGCAAGGTTAAAAGGAACAGTTGGGGGTATTCATATTCACTAGTTAGAGGTGAAATGCTCGGATTTATGGAAGATGAACAAGTGCGAAAGCATTTACCAAGGATGTTTTCATTACTCAAGAACGAAAGCTAGGGGATCGAAGAGGATTAGATACCCT
+
GGGEGGGGGGGGGGGGGGF8DDEFGGFGFFGGGGFGGFGGFEGGGGFGGGGGG9AFFCGGGGCGGGFFFGGGGGDCGGFGD8CFGGGGG@FGFFGGGDFFGGGFCFGFGGGGGGGFFFFGGGGGFFFGF?EDGFGGGGGFFGEGGGEFGGGGFFGFG?FCGFGGGEC7FFGGG9F*@FG?F9DFEGGGGGGGGFGEB:<:@CF@FCCFGCF1CCBCC*;<EFGGCFEFGG<FFGFF>7:CCD7FDGGCFG?GFECEGE@E66E@>F:+97FF;DFF98CF?<D>D/))91:;)3;4*33:8>96(*;84:*4@>FFGGGGFF=E7A;6,**5:,,96@,F8;6@5,,,@=7*;F@9;A=7FB9D@3,,FCC?,EE=>,8FFEGGGCDB@F=@,,AFED8AE+FFEE9GGGGCGFFF?,B;:D<?A?A5,A9FEDGECEFFEDF9FFE,CGGFECFEEAFE9ECGFC,FEF8+:7GF<FGFGGGGGFFEFC,EFAFGGFCECFFGGFCGGGGFGGGF@GGGGFCACFCCE8GGGGFF<GGFFCGGEFDGGGGGGFCFFGGGFGGFFFGCCCCC
@WJQZ 81
TGAGGAATATTGGTCAATGGTCGGCAGACTGAACCAGCCAAGTCGCGTGAGGGAAGACGGCCCTACGGGTTGTAAACCTCTTTTGTCGGAGAGTAAAGTGCGCTACGCGTAGCGTATTGCACGTATCCGCAGAAAAAGCATCGGCTAACTCCGTGCCAGCAGCCGCGGTAATACGGAGGATGCGAGCGTTATCCGGATTTATTGGGTTTAAAGGGTGCGTAGGCGGCACGCCAAGTCAGCGGTGAAATTTCCGGGCTCAACCCGGACTGTGCCGTTGAAACTGGCGAGCTAGAGTGCACAAGAGGCAGGCGGAATGCGTGGGGTAGCGGTGAAATGCATAGATATCACGCAGAACCCCGATTGCGAAGGCAGCCTGCTAGGGTGCGACAGACGCTGAGGCACGAAAGCGTGGGTATCGAACAGGATTAGATACCCT
+
CEGGGGGFCFFGGGGGGGGGGGGGGEGFF8FGFFGGDGGGEFAAGDGGGGGGGGGG<<FGEEGGGGGG@F,@FGCFGGDGG,E9BFGGGGGGFFGGGGGCGGGFFGGGGGG:FEGGGGFGG,:FFGDFG+<FEFGGGGGGC,@FF:<FFCGFFGF@DCFFGGGDEGGGGE@:FCCCGGGG?-7FCF>EGGG8C?8:<FCFFEFGGGGG50@@FF5+GEEGEEGC?8:<G5?CGGCEEGFGGF;,<<GGGFCDGGFCEFFFFF@3>FFCGFGGGEC@@CFEF:>:@GCFDFCGGFGGF@FFCFCFF++B=,GGGDGEFCGFF8GGCF>GGF?FDFGFDCAGGGGGGCEGFGGGGGGEEEFEGEDGFGGGGGGFCGGGGGGGGGF8@DGGGGGGCGGCGGFD@GGFGGGEGGGFGGGGGGGGGGGGFEFGGFFC@AC@
@WJQZ 82
TGGGGAATATTGCACAATGGGGGAAACCCTGATGCAGCGACGCCGCGTGAAGGAAGAAGTATCTCGGTATGTAAACTTCTATCAGCAGGGAAGATAGTGACGGTACCTGACTAAGAAGCCCCGGCTAACTACGTGCCAGCAGCCGCGGTAATACGTAGGGGGCAAGCGTTATCCGGATTTACTGGGTGTAAAGGGAGCGTAGACGGTGTGGCAAGTCTGATGTGAAAGGCATGGGCTCAACCTGTGGACTGCATTGGAAACTGTCATACTTGAGTGCCGGAGGGGTAAGCGGAATTCCTAGTGTAGCGGTGAAATGCGTAGATATTAGGAGGAACACCAGTGGCGAAGGCGGCTTACTGGACGGTAACTGACGTTGAGGCTCGAAAGCGTGGGGAGCAAACAGGATTAGATACCCT
+
GGGGGFEFGGGGGGGGGGGGGGGGGGGGGGGGGGGGGGGGGGGGGGGEGGGGGGGGGGGEFGGFGGGGGGGGGGGGGGGGGGGGGGGGGGGGGGGGGGGGGGGGGFGGGGGGFGGGGGGGGGGGGGGGGGGGG?GGGGGGGFGGCG?GFFCCFGGFFGGGGGGGGGGGEGDGGGGGGEGGGGFGGGFEFGGGGGGGGGGGEGGGEGGGGFGFFGGGGGFFGFGGGGFGGGGGGGGFFGGGGCFGGGGGGGFGGGGGGGGFGGGGGGFGFGGGGGGGGGGGGGGGGFDGF=CGGGGGGGGFGGDGGGGGGGGFDGGGGGGGFAGGGGGGGGFGGGGGGGGGGDGGGGGGGGGGGGGGGGGGGFFGGGGGGGGGGGGGGGGGGGGGGGGGGGGGGGGGGGGGGGGGGGGFGGGCCCCC
@WJQZ 79422
TGGGGAATATTGCACAATGGGGGAAACCCTGATGCAGCGACGCCGCGTGAGCGAAGAAGTATTTCGGTATGTAAAGCTCTATCAGCAGGGAAGAAAATGACGGTACCTGACTAAGAAGCCCCGGCTAACTACGTGCCAGCAGCCGCGGTAATACGTAGGGGGCAAGCGTTATCCGGATTTACTGGGTGTAAAGGGAGCGTAGACGGAATGGCAAGTCTGATGTGAAAGGCCGGGGCTCAACCCCGGGACTGCATTGGAAACTGTCAATCTAGAGTACCGGAGGGGTAAGTGGAATTCCTAGTGTAGCGGTGAAATGCGTAGATATTAGGAGGAACACCAGTGGCGAAGGCGGCTTACTGGACGGTAACTGACGTTGAGGCTCGAAAGCGTGGGGAGCAAACAGGATTAGATACCCT
+
GGEGEFEGGFGGGGGGGGGGGDGGGGGGGGGGGCGGGGGGGGGGGGGGGGGGGGGGGFGGGGGGGGGGGGGGGGGGGGGG9FGGFAFFGGFFGDGGGGGGGGCGGGGGGFFGGGGGGFFCCFGEEDFFF0GG<@ECFAFFGGGFGGGGGGDFGFFCGGGGGGGDGGG=CEGGFGGGGGGGGGGFGGCEGGFEGFCGGGDGGEC:CGGGGGGGGGGGF<CEFGFEEGGFFGGGGFGGGGGGGFEDGGFGGGGF@FGGGDEGFFFGGGGFCGGGEFGBCFDBGFDCGGGGGFEEE@A8GGGGDGGGGC:CGFFGFGGF@GGGGEGF9GGGFCFCBCECFFF@7GGGGGGGGGGGGFFCFGEEGDGGGGFGGGGDFDECE7GEGGGGGGGGGGGGGGGGGGGFGGGGGGGGGGGCCCCC
@WJQZ 61663
TAGGGAATTTTCGTCAATGGGGGGAACCCTGAACGAGCAATGCCGCGTGAGTGAGGAAGGTCTTCGGATCGTAAAGCTCTGTTGTAAGAGAAAAACGACATTCATAGGGAATGATGAGTGAGTGATGGTATCTTACCAGAAAGTCACGGCTAAATACGTGCCAGCAGCCGCGGTAATACGTAGGTGGCGAGCGTTATCCGGAATGATTGGGCGTAAAGGGTGCGTAGGTGGCAGAACAAGTCTGGAGTAAAAGGTATGGGCTCAACCCGTACTGGCTCTGGAAACTGTTCAGCTAGAGAACAGAAGAGGACGGCGGAACTCCATGTGTAGCGGTAAAATGCGTAGATATATGGAAGAACACCGGTGGCGAAGGCGGCCGTCTGGTCTGTTGCTGACACTGAAGCACGAAAGCATGGGGAGCAAATAGGATTAGATACCCT
+
FFCFGGGGGGGGGFGF,6@<ECG+7CFGGGGGGGFFDGGFC98F+F7FGCGG9CFFFGGDGFFGGGGE>FGGGGGGGGGGGGGGFFFGGGDGFGFGGG7EGGGGGG@FGGGGGFGGGEFC>FGGGGFFFGGC;FGGFGGGGGGCCAC>CE@7:+?:FFFGGGGGGGGFGCDEG52;#A,233<7,FCGC?5CG>:EC?<CCE<C@C9C3GFCB,FFCF@BCC8>8D:?:D>AFEEFGGGG,CGGGGG>GGF9CF<GEBC@C8DEGFEGGGGGFDDGFFFGDCFGGGGFFDGGD9FBFFGFGGGGFDFFCEDEFF<DGGEA<BGGGGF@GGGGGGGGGGGDFEGGGF9FEF,FC,FF??+@FBFGGDGGGEGGF@:C>CGFGGGDGFGGGGGGGGFC,FGGGGGFF7FGEAGGGGGGGGCGEGECFFFFAAFGGGGCCCCC
@WJQZ 85
TGAGGAATATTGGTCAATGGTCGGCAGACTGAACCAGCCAAGTCGCGTGAGGGAAGACGGCCCTACGGGTTGTAAACCTCTTTTGTCGGAGAGTAAAGTGCGCTACGCGCAGCGTATTGCAAGTATCCGAAGAAAAAGCATCGGCTAACTCCGTGCCAGCAGCCGCGGTAATACGGAGGATGCGAGCGTTATCCGGATTTATTGGGTTTAAAGGGTGCGTAGGCGGCACGCCAAGTCAGCGGTGAAATTTCCGGGCTCAACCCGGACTGTGCCGTTGAAACTGGCGAGCTAGAGTGCACAAGAGGCAGGCGGAATGCGTGGTGTAGCGGTGAAATGCATAGATATCACGCAGAACCCCGATTGCGAAGGCAGCCTGCTAGGGTGCGACAGACGCTGAGGCACGAAAGCGTGGGTATCGAACAGGATTAGATACCCT
+
GGFGGGGGGGFGFGGGGGGGGGGGGGG<FGGGGGGGGGGGGGG9FEGGGGGGGEFCCEFGFGGGGGGGGFFFGGGGGGGGGGGGGECFFCE+4=@FGGG,?FCGEGGGGGGEGGB@+B<<DFFGFGADFGFGGEFGGGGGFFD:FF@FGGCEFEFGGGGGGGGFGDGGGGFGGGGGGGGGF9FGGGGGGGGGGGG95CFF@CCGGG>CC<E5DEC8=?C8C<89<8#>ED>ECEG9/:ECCDD@.?DCFGBCGGFGGB?@2@;@DEC,;EGGEFD9FFCEGGFF7FGGGGGGGGGGEAGGFE9F@EGGGCFA7EEDGGGGGGFCEDEGCGGF9F9FE<GGGDGGEGGGGFGGGGDGGGFCF7GGGGGGGGGGGGGGGGGGDGGFCGGGEGGGFGGGGGGFFGGFEGGGGGGGGFFGGGGGGGGGGGFGGFGC<ACC
@WJQZ 62651
TGAGGAATATTGGTCAATGGGCGAGAGCCTGAACCAGCCAAGTAGCGTGAAGGATGACTGCCCTATGGGTTGTAAACTTCTTTAGTGCGGGAACAAAGCGGCGTCGAGACGCCTGATGAGTGTACCGCAAGAATAAGCATCGGCTAACTCCGTGCCAGCAGCCGCGGTAATACGGAGGATGCGAGCGTTATCCGGATTTATTGGGTTTAAAGGGTGCGTAGGCGGCACGCCAAGTCAGCGGTGAAATTTCCGGGCTCAACCCGGACTGTGCCGTTGAAACTGGCGAGCTAGAGTGCACAAGAGGCAGGCGGAATGCGTGGTGTAGCGGTGAAATGCATAGATATCACGCAGAACCCCGATTGCGAAGGCAGCCTGCTAGGGTGCGACAGACGCTGAGGCACGAAAGCGTGGGTATCGAACAGGATTAGATACCCT
+
GGGCGFGGDFGGFDFGGGFGGGGGGGGGGGGGGGFGGGGGGGCFGGGGGGFGGGGGGGFGFGFFGGGGGCFF@FGGGGGFGGGGGGCFEGCFCFGCGFGGGGG7FGFGGGGGGGEFDGGGGGGGGGGFGGGGGCGGGGGFCF7FFGGGGFGGFGG>GGGGFGGGG?GFGGGFFG:GEE:CFGGCFFGE:FEGGGGGF:ACEGGGGDGFFC>GGGFG8C>EGDCEGGGGGGGGGGGGGC@>GGGFGGDGGGGGGDGDGGGGC=FF>FGGEC<EGGGGGGFGFGGGGGGFFDGGGFGGGFFGFFEA+C7GFFE7C>GGGGGGGGGGGGGGGGGGDFGGFAGGGF@FGGGECGGGGGEEDGGGGGGGGGGGFGGGGGGGGGGGFCGGGGGGGGGGGGGGGGFAGGGGGGGGGGGGGGGGGGGGGGGGGGGGGGCCCCC
@WJQZ 81465
TGAGGAATATTGGGCAATGGGCGCAAGCCTGACCCAGCAACGCCGCGTGAAGGAAGAAGGCTTTCGGGTTGTAAACTTCTTTTATATGGGAATAAAGTTTTCCACGTGTGGAATTTTGTATGCACCATATGAATAAGGATCGGCTAACTCCGTGCCAGCAGCCGCGGTAATACGGAGGATCCGAGCGTTATCCGGATTTATTGGGTTTAAAGGGAGCGTAGGTGGATTGTTAAGTCAGTTGTGAAAGTTTGCGGCTCAACCGTAAAATTGCAGTTGAAACTGGCAGTCTTGAGTACAGTAGAGGTGGGCGGAATTCGTGGTGTAGCGGTGAAATGCTTAGATATCACGAAGAACTCCGATTGCGAAGGCAGCTCACTAGACTGTTACTGACACTGATGCTCGAAAGTGTGGGTATCAAACAGGATTAGATACCCT
+
C<CFGGGDCCFCFDGGGGGGGGGGGGGFGDFGGEFGGGGGEB7FEGGGGDFGGCFE@FCCFGGGGGGGGCFFGFGGCFGGGGGGGGGGGGGGFGGGGGGGCA<FGGGGGGGFFF8FFGGGGGGGGGGGG<FGGAFGGGGGGDGG?FGGDDGG7GGGGGFGGFGGEEGGGG5FCFEGGGFC8GGCEEGFGEDCFGGCGFCFFFGGGDFFGGGGGGGGGGE@CFFGFFAGGFFGGF7@FEEDGGGG%DD@FCGGGGCD7FFCCGGGGEGGGFFGFGFDGFFCGGGGGGFE<<FEC,99FGGGFDGGGGEGFFDDFEDGGGGFGGEE@7F9GFGFEFFDGFAF9GFGGEGGFAGFFDGGGFCGFGGCFDGGGGGFFFGGFFEDGGGGGGGFGGGFFFGGEEFCBFFFFEGGGGGFGGGGGGGGGGGGFDGGGGCCCCC
@WJQZ 88
TGGGGAATATTGCACAATGGGGGAAACCCTGATGCAGCGACGCCGCGTGGAGGAAGAAGGTCTTCGGATTGTAAACTCCTGTTGTTGGGGAAGATAATGACGGTACCCAACAAGGAAGTGACGGCTAACTACGTGCCAGCAGCCGCGGTAAAACGTAGGTCACAAGCGTTGTCCGGAATTACTGGGTGTAAAGGGAGCGCAGGCGGGAAGACAAGTTGGAAGTGAAATCTATGGGCTCAACCCATAAACTGCTTTCAAAACTGTTTTTCTTGAGTAGTGCAGAGGTAGGCGGAATTCCCGGTGTAGCGGTGGAATGCGTAGATATCGGGAGGAACACCAGTGGCGAAGGCGGCCTACTGGGCACCAACTGACGCTGAGGCTCGAAAGTGTGGGTAGCAAACAGGATTAGATACCCT
+
GGGGGGGFGGGGGGGGGGGGGGGGGGGGGGGGGGGGGGFGGGGGGGGGEGGGGGGGGGGGGGGGGGGGGGGGGGGGGGGGGGGGGGGGGGGGGGGGGGGGGGGGGGGGGGGGGGGGGGGGGGGGGGGGGGGGGGGGGGGGGCFFEGGGEGGGGGGGGGGGGGGGGGGGG?GGGGGCCFGGGGGGGGGGFGGGGGGGGGCCEGGGGGGGFE;CCGG?CFGGFGFGGFECGGGGGGGGGGGGGGGGGGGGGGGGGGFCFGGGGGGFDFGGGGFGFGGGGFGFGF@FGGGGGGGGGGGGGGGGGDEGGGGGGFFFFCGGGGGGGGGGFEGGGGGGGGGGGGGGGGGGGGGGGGGGGGGGGGGGGGGGGGGGGGGGGGGGGGGGGGGGGGGGGGGGGGGGGGGGGGGGGFGFGGDCCCCC
@WJQZ 89
TGAGGAATATTGGTCAATGGGCGAGAGCCTGAACCAGCCAAGTAGCGTGAAGGATGACTGCCCTATGGGTTGTAAACTTCTTTTATAAAGGAATAAGGTCGGGTATGCATACCCGTTTGCATGTACTTTATGAATAAGCTCCGGCTAACTACGTGCCAGCAGCCGCGGTAATACGTAGGGAGCAAGCGTTGTCCGGAATTACCGGGTGTAAAGGGAGCGCAGGCGGACCGGCAAGTTGGAAGTGAAAACTATGGGCTCAACCCATAAATTGCTTTCAAAACTGCTGGCCTTGAGTAGTGCAGAGGTAGGTGGAATTCCCGGTGTAGCGGTGGAATGCGTAGATATCGGGAGGAACACCAGTGGCGAAGGCGACCTACTGGGCACCAACTGACGCTGAGGCTCGAAAGCATGGGGAGCAAACAGGATTAGATACCCT
+
FFGGGCFEFGGGGGGFGGGGGGGGGGGGGGGGGGGGGGGGCGGGFGGGGGGGGGGGGGFFFGGGGGGGGFEFFFGGGGGGGFGGGGGGGGGGGGGGGGGGGGGFEGGGGGGGGGGGFGGGGCFGGGGGGGGGGGGGGG>?GG?DGGGGGGGGGGGGGGGGGGGGGGEGCFFBFGGAEGGGGGGGFGGGFEEGFGGGE>F>FCCCFF;FACC?CCEGGGGGGGGGGGGGG?CCEGG'GGGGGFFGGGGGG<FGGGFFEGFGGGGFFGGFFFGGGGFDFGGFFGC:EDFEGFFGEGFE8GFFGGGGGGFFGGFGFGGGDGGGGGGECGGFGGEGGGGGGFFF<B7GFBCGACGGGGGGGGGGGEGGGGGGGGGGGGGGGGFFGFF@GFGGGGGGGFGGGGGGGGGGGGGGGFEFGGGGGGGGGGGGGGGGGGFB@@CC
@WJQZ 90
TGAGGAATATTGGTAAATGGGCGAGAGCCTGAACCAGCCAAGTAGCGTGAAGGATGACTGCCCTATGGGTTGTAAACTTCTTTTATAAAGGAATAAAGTCGGGGATGCATACCCGTTTGCATGTACTTTATGAATAAGGATCGGCTAACTCCGTGCCCGCAGCCGCGGTAATACGGAGGATCAGAGCGTTATCCGGATTTATTGGGTGTAAAGGGAGCGTAGACGGAGTGGCAAGTCTGATGTGAAAACCCGGGGCTCAACCCCGGGGCTGCATTGGAAACTGTCAATCTAGAGTACCGGAGAGGTAAGCGGAATTCCTAGTGTAGCGGTGAAATGCGTATATATTAGGAGGAACACCAGTGGCGAAGGCGGCTTACTGGACGGTAACTGACGTTGAGGCTCGAAAGCGTGGGGAGCAAACAGGGTTAGATACCCT
+
@FFGDFFFFAFGGG9EGFGFG?CCFEEGFCGFGG<CF8DEFG,<9FEGEGFFFC@FFEGG88CCC<FFGCB@BFEFFGGADC,EFFG<FGC,E8,<CFA<?=F+@:FFFFFEGDF+9,=FEFGGF,?<5?<FG5<EF9?A<FCG:DCGGCC<>33@D,+>:F@<C6FG<@F@C,@C-F>C?7(FFE<B?9=,8>4?CF>;CC=?CF<1#?82C=E;CCCGGGDFDG><AFFGGFFF:?>@DB:B<+C>::@GGFFF/@7CGGE*=@CABC85C,GGFDFCEAC,F9?@,<,9,++GGEFFFFE,=?7>GFC?,<A8=<=9A<CFEFFFFE@C?7?=FCEA,9CF9GF=,?667F@E9CE:F:B@<::C7C,C<@<C,@@6DF<,;EC,,GGEFFFE<C,EC8,<;7FF:C@D8C9GFEC,AC;;,;6,CFF@C8C<
@WJQZ 82576
TGGGGAATATTGCACAATGGGGGAAACCCTGATGCAGCGACGCCGCGTGAGCGATGAAGTATTTCGGTATGTAAAGCTCTATCAGCAGGGAAGATAATGACGGTACCTGACTAAGAAGCTCCGGCTAAATACGTGCCAGCGGCCGCGGTAATACGTATGGAGCAAGCGTTATCCGGATTTACTGGGTGTAAAGGGAGCGTAGGCGGTCCTGCAAGTCTGATGTGAAAACCCGGGGCTCAACCCCGGGACTGCATTGGAAACTGTAGGACTAGAGTGTCGGAGGGGTAAGTGGAATTCCTAGTGTAGCGGTGAAATGCGTAGATATTAGGAGGAACACCAGTGGCGAAGGCGGCTTACTGGACGACCACTGACGCTGAGGCTCGAAAGCGTGGGGAGCAAACAGGATTAGATACCCT
+
<FGGGGGGGGGGGGGGGGGGGGDGGGGGGGGGGGGGGG7FGGGGGGGGGGGGGEFFFGFGFGFGGGGGGGGGGGGDFGCGFFFGGGGGGDEGG@FGGGGGFGG@+BEFCFGGGGGGFGGGFFCEGGGGGGGGDF8>8>FGGGGGGGGGGGG@GGGGG;F>=G8FFCCFFGEFGGGGG9GGFF:GGFCFFFG<FGFFGGGGGGG6CFGGGGGGGFEFCCFGGGG;CFFFGECGGGFGEGGGGGGEGGDEGFFFFGGEDGGGGGGGGGFD=GGGGGEEDFGDCGGGGCFFGGGGGCFE89GGGGGGGGECGFFGFEDFCCFFE=F<9FEGFFGGEFCFCFGGDGF@F7FF@+GFCEAGGGCFCF9GGGFFEF@FDAFCE@C8GFFFF7C7CCGGGFFFCFAEFGGGGGFGGGGCCCCC
@WJQZ 73021
TGGGGAATTTTGGACAATGGGGGCAACCCTGATCCAGCCATGCCGCGTGCAGGATGAAGGTCTTCGGATTGTAAACTGCTTTTGTCAGGGACGAAAGGGATGCGATAACACCGCATTCCGCTGACGGTACCTGAAGAATAAGCACCGGCTAACTACGTGCCAGCAGCCGCGGTAATACGTAGGGTGCAAGCGTTAATCGGAATTACTGGGCGTAAAGCGTGCGCAGGCGGTTCTGTAAGATAGATGTGAAATCCCCGGGCTCAACCTGGGAATTGCATATATGACTGCAGGACTTGAGTTTGTAAGAGGAGGGTGGAATTCCACGTGTAGCAGTGAAATGCGTAGATATGTGGAAGAACACCGATGGCGAAGGCAGCCCTCTGGGACATGACTGACGCTCATGCACGAAAGCGTGGGGAGCAAACAGGATTAGATACCCT
+
FGFDGGGGGGGGGGGGGGGGGEGGGGGFFDGGGGGGGGGGGGGGGFEFGGGGGGFFGFFFGGGGC@EFEC8??FCGF9EFGGGDFFGGFC7FCFGGGGGGGGGD@FFGFCFGGG>CBFFCEEFEGD7FCGGGGGGGGCFFCFFFGGE7BEFCFF,D>FFG3?DDEGFG<BF@C98<DCB>GCEGGGGGGE@@<F7=<CCE?CFF>E.FFGGFCCECDGGEE>B:GGDGFC6@C;?E;CGCFFFGGGGGFGGGGCGGFGFB<B;FF@GGFDGFFGGFFAGGGGGG5FF,FGGF@FAGFE,,FEC,DGGFFFGGGGGFGGF:CDFCGGGGGGFFGGGGGGGGEE9GGGGGGFFGGGGGFF7FF>GDGGGGGGFGGGGFEFGGFCGFEC,GFFCF7GGGGGGFGGF<FCFGFEGEGGGGFGGGGGGGGGGGF6DFFECC8CCC
@WJQZ 93
TGGGGAATTTTGGACAATGGGGGCAACCCTGATCCAGCCATGCCGCGTGCAGGATGAAGGTCTTCGGATTGTAAACTGCTTTTGTCAGGGACGAAAAGGGATGCGATAACACCGTATTCCGCTGACGGTACCTGAAGAATAAGCACCGGCTAACTACGTGCCAGCAGCCGCGGTAATACGTAGGGTGCAAGCGTTAATCGGAATTACTGGGCGTAAAGCGTGCGCAGGCGGTTCTGTAAGATAGATGTGAAATCCCCGGGCTCAACCTGGGAATTGCATATATGACTGCAGGACTTGAGTTTGTCAGAGGAGGGTGGAATTCCACGTGTAGCAGTGAAATGCGTAGATATGTGGAGGAACACCGATGGCGAAGGCAGCCCTCTGGGACATGACTGACGCTCATGCACGAAAGCGTGGGGAGCAAACAGGATTAGATACCCT
+
<FGGGFEF@EFFF,EFGGGGGGGGGGGGGGGGC,EFCFGEGGGGGGDFGGGGGGGFCFFCFG<FGGGGGGGGGGGGGGCGGGGG<B9EFC?F74FGGGGGFEGFGGGGGFGGGGGGGDFFFGEGGGGGCFFDDDFGGCGGFGFGGG<CCDCEEGAFFEGGGGFFBBFGGGGGG7FGGGGF@FFGDC7/=)CFG1CEGGGG?GDAAFEEEGFFEFE?<=EEGGG<GGFEEFD8EGDCD#<GGFFGFFGFGGGGGGFGGGGGGGF<FF89<C7:8*CCCDGGGGFGGFEF=CEC,AAGEFGFFEFGEAFDGFBB,FDFDFFC+7CGGF9FF,FFFGGGGCGDGFGGGFGGGGGGGGFFFGGGGEEGGGFF?GGGEE@EC@FCFGGGGGGF@FFGGGGGGGGGFEGDFFEGFGF>GEFFF8FGFFAFGGGGGGAGFAFGCBAA8
@WJQZ 61391
TGGGGAATATTGCACAATGGGGGAAACCCTGATGCAGCGACGCCGCGTGGAGGAAGAAGGTCTTCGGATTGTAAACTCCTGTTGTTGAGGAAGATAATGACGGTACTCAACAAGGAAGTGACGGCTAACTACGTGCCAGCAGCCGCGGTAAAACGTAGGTCACAAGCGTTGTCCGGAATTACTGGGTGTAAAGGGAGCGCAGGCGGGAGAACAAGTTGGAAGTGAAATCGATGGGCTCAACCCATGAACTGCTTTCAAAACTGTTTTTCTTGAGTAGGGCAGAGGTAGGCGGAATTCCCGGTGTAGCGGTGGAATGCGTAGATATCGGGAGGAACACCAGTGGCGAAGGCGGCCTACTGGGCACCAACTGACGCTGAGGCTCGAAAGTGTGGGCAGCAAACAGGATTAGATACCCT
+
GGGGGGGGGGGGGGGGGGGGGGGGGGFDGGGGGGGGGGFGGGGGGGGGGGGGGGGGFGGGGGGGGGDEDGDGGGGGGGGGGCGGGFGAGGFGFFFFGFDFGGGGGGCFGGGGFGGGGGGGGGGDFGGFGGGGGGGGGGGGGGGGEDFGGGFGGGGFEGGGGCDF9FGGG>GGGGGCCFCG;:0FFF+;FFFFGGGGGCGGGGGDGGGCGFFGGGGGCFCGGGFGGGGFC<>3:FAB@7GFFFGGFFFF<EGFFGEEFG>FCFGDFDGGGGFGFFFE81DDGGGGFGGGGFGGGGGGGGFGFACDGGGGGGGFF@@GGGGGGGGGCDGFE9GGGGCGFGGGGGGGGGGGGGGGFFGGFGGGGGGGGGGGDGGGFCGGGGEECDGGGGGGGGGGGFGGGGGGFGGGGGGGGGGCCCCC
@WJQZ 95
TGAGGAATATTGGTCAATGGACGAGAGTCTGAACCAGCCAAGTAGCGTGAAGGATGACTGCCCTATGGGTTGTAAACTTCTTTTATATGGGAATAAAGTATTCCACGTGTGGGATTTTGTATGTACCATATGAATAAGGATCGGCTAACTCCGTGCCAGCAGCCGCGGTAATACGGAGGACCCGAGCGTTATCCGGATTTATTGGGTTTAAAGGGAGCGTAGGTGGTTTGTTAAGTCAGTTGTGAAAGTTTGCGGCTCAACCGTAAAATTGCAGTTGAAACTGGCAGTCTTGAGTCCAGTAGAGGTGGGCGGAATTCGTGGTGTAGCGGTGAAATGCTTAGATATCACGAAGAACTCCGATTGCGAAGGCAGCTCACTAGACTGCAACTGACACTGATGCTCGAAAGTGTGGGTATCAAACAGGATTAGATACCCT
+
<C<<<8AFGGGF<6CFGGGFGGFGGGGGGACFFFGGFGGCF@66CECCF7FD<FE<FFGGFCG8,6EEFGCF:FFEEGC,C9FFGFGD,CFFFGFCFFFF9E,EFFCDFFGEC,=E,EFE9FFDFFFA?FF,FF<EE,?BAEEGF7CF,C4ECDC:5::BFGGGGGGC9FFGFCFEGCFCDFEGEC;EF@9FFDGG>BGFFGEF4C=D68DGFCGAEDFD6GGDF@#FGCFC@C@CC7:EF@C==><C9+CDGGGGECF<FEE79<FDFC:?CGECFFECGGFC>9,AE<,=?FA,CGEEGEGFCB=:GFAF7?ECB:<EFE7F7GGGFEF9GFGFFGGGGGEGFFGGGFFFCGF7GFC:GF@GGGGFFC9DFFC<,ECF@GGGFGFGGFFFCF8E9:GGFGGGGFB@7GGGGGGGGGFCGFEGGFFFF<FCCCCC
@WJQZ 50849
TGGGGAATATTGGGCAATGGGCGAAAGCCTGACCCAGCAACGCCGCGTGAAGGAAGAAGGCCTTCGGGTTGTAAACTTCTTTTACCAGGGGCGAAGGACGTGACGGTACCTGGAGAAAAAGCAACGGCTAACTACGTGCCAGCAGCCGCGGTAATACGTAGGGTGCGAGCGTTAATCGGAATTACTGGGCGTAAAGCGTGCGCAGGCGGTTGGGTAAGACAGATGTGAAATCCCCGGGCTTAACCTGGGAACTGCATTTTTGACTGTACGACTGGAGTACGTCAGAGGGGGGTGGAATTCCACGTGTAGCAGTGAAATGCGTAGATATGTGGAAGAACACCGATGGCGAAGGCAGCCCCCTGGGACGCAACTGACGCTCATGCACGAAAGCGTGGGGAGCAAACAGGATTAGATACCCT
+
EE@@FGGGGGGGFFGEFGGGGGGFGGGG?FGGGGGGGGGGCEDGGDGGGGGGGGG8AFGGFGGFGGGGGGDCGGGGGGGGGGGGD<FFEGGGG@FD@GEGEGG?FGFFCGCC@<FFGFGCCFGGGEGEEGGCCC:FGGGGGGGGGGGGGGGGGGGGGGACA7F9=CCA:BFGGGGGGGGGDF&CG:::88E2:CGDGE>>4B3<E=EDG:CCCEGF@G<GFCFCFCFC77EGGF@:D8:?FDFEFFFGFGFFFC52@9@-3AFF<FF#>>EGFGGGF=3C>8CGGEEGGGGGGE9FCEGGGGEFEGGGGGECC,@GGFCB<GBF9CGGGGGFGGGEEFFF?EEGGFC?FGGGDF@6+7C,9C:CGDFECC7CEFC@,E<FGFCEF<GDDGGGFF@8GAAFFEGGFFGGFFGFGFCCCCC
@WJQZ 63360
TGAGGAATATTGGTCAATGGACGCAAGTCTGAACCAGCCATGCCGCGTGCAGGATGACGGCTCTATGAGTTGTAAACTGCTTTTGTACGAAGGTAAACGCAGATACGTGTATCTGTCTGAAAGTATCGTACGAATAAGGATCGGCTAACTCCGTGCCAGCAGCCGCGGTAATACGGAGGATTCAAGCGTTATCCGGATTTATTGGGTTTAAAGGGTGCGTAGGCGGATTGATAAGTTAGAGGTGAAATTTCGGGGCTCAACCCTGAACGTGCCTCTAATACTGTTGAGCGAGAGAGTAGTTGCGGTAGGCGGAATGTATGGTGTAGCGGTGAAATGCTTAGATATCACGAAGAACTCCGATTGCGAAGGCAGCCTGCTAAGCTGCAACTGACATTGGGGCTCGAAAGTGTGGGTATCAAACAGGATTAGATACCCT
+
<FGCCF8,CEFGGGGGGGGGGGGDEGGGGGGGGC@FEFGGGGDGGGGGDBEGGGGGGGGDGGGFGG9FEGGGGGGGGG,EFFGFFFDFGGGGCGGGGGEGEGEFGGGGGGFFGGGGCGG,@FCCD?FFFGGGGF,+FFFFFF@FFFG5>ECFGGGGCFB<FF8FGGECGGGGDFCGGDDFGG?FGFGFFEBFGGGCFCF:;@GFGGGGCFGFDGGEEECEEGC;GG#FCECCGFEFGFG9EGFFDG<CGGGGFEGCECGGFGGCFGGGGGGG?@6FEBCFGFGF@@E@:,AAAFA,?,C@DGFCGEF7GGCECAEFECFF,=F>++GEF<,?<FB,@,FE@F9GFCCC@FFDC@:B:CGGFCBEEECGGGFCD<,<FCE<GGEGFGFGGCFGGGGFFC:<<EGGGFCDGGGGGGGGFFE-FAFFA9FFEFCCCCCC
@WJQZ 98
TGAGGAATATTGGTCAATGGACGCGAGTCTGAACCAGCCAAGTAGCGTGAAGGATGACTGCCCTATGGGTTGTAAACTTCTTTTATATGGGAATAAAGTGGTCCACGTGTGGATTTTTGTATGTACCATATGAATAAGGATCGGCTAACTCCGTGCCAGCAGCCGCGGTAATACGGAGGATCCGAGCGTTATCCGGATTTATTGGGTTTAAAGGGAGCGTAGATGGATGTTTAAGTCAGTTGTGAAAGTTTGCGGCTCAACCGTAAAATTGCAGTTGATACTGGATATCTTGAGTGCAGTTGAGGCAGGCGGAATTCGTGGTGTAGCGGTGAAATGCTTAGATATCACGAAGAACCCCGATTGCGAAGGCAGCTCACTGGACTGTTACTGACACTGAGGCTCGAAAGTGTGGGTATCAAACAGGATTAGATACCCT
+
EFFGGEFGFGGGGGGGGGGGGGGGGGGGGGGGGGGGGGFGGFFGGGGGGGGGGGGFGFCGGGGGGGGGGFGGGGGGGGGGGGGGGGGGGGGFFFGGGGFFGFEEFGFAFFFEG=FCCGGGGGGGGFFGGGCFGGCGGEFGF:;FGFGGGDEFGFGDFGG@FGGGGGGGFGGGGG=GGGGFFGGGGGDGGGGFF?>?@FGFFF>8FGGFEDFFGEGGGGGFEGCGGGGGGGFFGFGGGGGFDDDDFFGGGGGGFAF<CCFGGGGGGFGGFFFFGGGFE?FFFFFFDGGCGEGGDGGGGGGGGGGGGGGDGGGGGGGGGGGFFGGGDGGGGGGGFGGFAGGGDGGGFCGGFGGFFFGGGGGGGGGGGGGGGGGGGGGGGGFCGGGFGGGGFDFGFGGGGGGGGGFGGGGGGGGGGGGGGGGGGGGGGGFGFGGCCBCC
@WJQZ 99
TAGGGAATTTTCGTCAATGGGGGGAACCCTGAACGAGCAATGCCGCGTGAGTGAGGAAGGTCTTCGGATCGTAAAGCTCTGTTGTAAGAGAAAAACGACATTCATAGGGAATGATGAGTGAGTGATGGTATCTTACCAGAAAGTCACGGCTAACTACGTGCCAGCAGCCGCGGTAATACGTAGGTGGCGAGCGTTATCCGGATTTATTGGGTTTAAAGGGTGCGTAGGCGGCACGCCAAGTCAGCGGTGAAATTTCCGGGCTCAACCCGGACTGTGCCTTTGAAACTGGCGAGCTAGAGTGCACAAGAGGCAGGCGGAATGCTTGGTGTAGCGGTGAAATGCATAGATATCACGCAGAACCCCGATTGCGAAGGCAGCCTGCTAGGGTGCGACAGACGCTGAGGCACGAAAGCGTGGGTATCGAACAGGATTAGATACCCT
+
FFGGGFGFGGGGGGGGGGGGGGGGGGGFGGGGGGGGDGGGGGGFGGGCBFFEBCFFEGGGFGGGGFGGGDFGGGGGGGGGGGGGGDFGGGGGFGGGGGDGGFFGGGEGGGG8FC@FFG,DFGGGGCFGFGFFFFGFGGGGGGGCFGGDGCEGGGGGGGGGG<CFFEGGFGEGGGGGFGGGGGGGGGGGG>GGGGGGGGGGGGGFFFGGGGGGC>FFGGGGGGGGGGGCFGGGGF;C9DFGGGEEFECDGGFFGCFFGDGGGGGFGGFGEFGCFCFFB;#<DC>FFGGGCFB<FF?9FCGFFCGFGGGFFDBDGCFGFCFCFB,FCGGGGGGFAEGGGGGGFE9GGFGGFGGGGGGGGGGEFGFGFGGEGGFGGGGGFDCECGGFEGGFFF9GGGGGGGGGGGGGGFFAGGGGGGFEGGGGGGGFGGGGGGGGGGGFCCCCC
@WJQZ 100
TGGGGAATCTTGCGCAATGGGGGGAACCCTGACGCAGCGACGCCGCGTGCGGGACGGAGGCCTTCGGGTCGTAAACCGCTTTCAGCAGGGAAGAGTCAAGACTGTACCTGCAGAAGAAGCCCCGGCTAACTACGTGCCAGCAGCCGCGGTAGTACGTAGGGGGCGAGCGTTATCCGGATTCATTGGGCGTAAAGCGCGCGTAGGCGGCCCGGAAGGCCGGGGGTCGAAGCGGGGGGCTCAACCCCCCGAAGCCCCCGGAACCTCCGCGGCTTGGGTCCGGTAGGGGAGGGTGGAACACCCGGGGTAGCGGTGGAATGCGCAGATATCGGGTGGAACACCGGTGGCGAAGGCGGCCCTCTGGGCCGAGACCGACGCTGAGGCGCGAAAGCTGGGGGAGCGAACAGGATTAGATACCCT
+
GGGGGC,CAEGGFEDF@E<CFGGGEGGFGCGB<?BFGG@CFF=CFGGGGGGGGGCF@EEE@FFGGGGGGGB@@BC?F:7FFGFGGFGFGGFGGCC:B<FFCFFGCFF@<F::FG?FG6@F88:8*8>EFFGGFEFFDCEFF8CFGEGEGGGEEEGEG,8CEGGGGGGCGGEG+0<EG5;*<CF@FGD4EGE21<FC>CCE>EGE<?E>8C@;&1:C8=EEEGG:;88::7CGEGCGC<;1/C>G?CCG>CE8C<:#?B<BEGGFEC8FC:8,@C>C*ECCF>3@8++@DE,A=C@+B:3+3,8@CEGGEE?,EC@+GF?9CFCFEGGGGE<GFFCF8+EEGGGGFFCFCEEG@@C<8ABF,CF<AGGCC:CGGGGGGEGGFECGGFFFF@DGFGEEGGGFGFGGFF9GGGGGCB<CC
@WJQZ 66876
TGGGGAATATTGCACAATGGGCGCAAGCCTGATGCAGCGACGCCGCGTGAGGGATGGAGGCCTTCGGGTTGTAAACCTCTTTTATCGGGGAGCAAGCGAGAGTGAGTTTACCCGTTGAATAAGCACCGGCTAACTACGTGCCAGCAGCCGCGGTAATACGTAGGGTGCAAGCGTTATCCGGAATTATTGGGCGTAAAGGGCTCGTAGGCGGTTCGTCGCGTCCGGTGTGAAAGTCCATCGCTTAACGGTGGATCCGCGCCGGGTACGGGCGGGCTTGAGTGCGGTAGGGGAGACGGGAATTCCCGGTGTAACGGTGGAATGTGTAGATATCGGGAAGAACACCAATGGCGAAGGCAGGTCTCTGGGCCGTTACTGACGCTGAGGAGCGAAAGCGTGGGGAGCGAACAGGATTAGATACCCT
+
GGGGGEFGGGGGGGGGGCFEGGGGGGGFGGGGGGGGGGGGGGGGCFGFEGGGGGGEGGGGGGGGGGGCEFGEFGGGCFGGGGFGGGGGGGGGGGGCGGGGGGGGGGGGGGGGGGGGGGGGGGGGFGFGGGGG@>FGGGGGGGGFGDGGGGGGGDGGFGFFFFGGGGGCFCEFGGGGGGGFGGGGGGGGGGGGGEEGGGFGDGGGGGGGFGGEGGGECDGGGGGCEFFGGGFGGGGGGGECEGGGGEGGDGGGGGGGGGGGGFCCGGGGFGGGGFCCGCFGEEFGGGGGGF<FE+,GGGFGGGGGGGGGGGGGFF9GGGGGGGGGGGGGEGDFF9FDGDGGFCCFCCGEFF9GGGGGGGFG?ECGGDGGFACEFCGGGGGGGGGGFGGGGGGGGGGGGGGGGGGGFFFGGGGEGFGEC8CCC
@WJQZ 102
TGAGGAATATTGGTCAATGGGCGTAAGCCTGAACCAGCCAAGTCGCGTGAGGGATGAAGGTTCTATGGATCGTAAACCTCTTTTATAAGGGAATAAAGTGTGGGACGTGTCCTGTTTTGTATGTACCTTATGAATAAGGATCGGCTAACTCCGTGCCAGCAGCCGAGGTAATACGGAGGATCCGAGCGTTATCCGGATTTATTGGGTTTAAAGGGTGCGTAGGCGGCCTTTTAAGTCAGCGGTGAAAGTCTGTGGCTCAACCATAGAAGTGCCGTGGAAACTGGGGGGCTTGAGTATGGTGGAGGCAGGCGGAATGCGTGGTGTAGCGGTGAAATGCTTAGATATCACGCAGAACCCCGATTGCGAAGGCAGCCTGCCAAGCCATGACTGACGCTGATGCACGAAAGCGTGGGGATCAAACAGGATTAGATACCCT
+
GGGGGGGGGGGFC6CEFGGGGFFCFEFAFGFGGDCEFFCFFGGGGGECCFGGGGF:DFGGGFCFGGD8DCF7CEFGG8C6EFECFCFEFFC<EEFAFGCFGGDGC@FGD,F,C?FA<<9FFFFGGGF9EAFGGF9,CFCF<,@CG7=FFGGGD=8+DD,+3DCF+3CFFCGCC=<C+@C*,3>F1CG@F#67D8FE@F1FCFF<CCFFC5<54/3=?B=*CGDDCDG,BGF>=E?F0:<:9GGGFCCEFF4E8DFGF@?FCF39FECF$EC@7D@9G?F=CFCCD++EGFDGFFFEA,,?,FA?B+C=FFA58++:F?+=F@@C=GFBGGGGGGGGFC9FCDA:8,8=F9FDCGDCCD,:C,CGGGFEFA@C@@EGE@E<8GFGGGFF>GGGGGGFF@GFEGGFB@FF:FDCFCE<FCGFGGGGGGGGFGFA,CB@
@WJQZ 81392
TGAGGAATATTGGTCAATGGACGAGAGTCTGAACCAGCCAAGTCGCGTGAGGGAAGACTGCCCTATGGGTTGTAAACCTCTTTTATAAGGGACGAATAAGTTCTACGTGTAGAATGATGCCTGTACCATATGAATAAGGATCGGCTAACTCCGTGCCAGCAGCCGCGGTAATACGGAGGATCCGAGCGTTATCCGGATTTATTGGGTTTAAAGGGAGCGTAGGTGGATTGTTAAGTCAGTTTTGAAAGTTTGCGGCTCAACCGTAAAATTGCAGTTGAAACTGGCAGTCTTGAGTACAGTAGAGGTGGGCGGAATTCGTGGTGTAGCTGTGAAATGCTTAGATATCACGAAGAACTCCGAGTGCGAAGGCAGTTCACTAGACTGTCACTGACACTGATGCTCGAAAGTGTGGGTATCAAACAGGATTAGATACCCT
+
A@FG@<EGG,<<EEFFGA,EFGGG7CF<9C,C<FFGFFDFFF<<CCEEFGG,,@8C<FGGGGGF8FEFGGGGGGGGGAF@E<F?FF<FGGC8,+:>=CFGFACGC<F?F<FGG<EFFGAFEF9FCFGE?,C,EFFFGGGFCF7FGGGFF<DGDGDGGG8DFFDG=B<;9>+,8@@@GE7:82715GFGGF8FCFCCEFE99>F<;ED@<C8FGEB?>@EF8GGFC5EBF@>ECE>@<?@C7#A*;%C)B:CF.B<8CE@>C8GF@8EGFGFGGE9F;F<A,EGFFAFGFDE9EFFE9GEFF<DE?B+DFE?C:,CFC@<FFFFGFDC,EBE6EFFGFFF9GFGGFCFGEFEFCB@+C@F@+F@<@<,C,C,;,9AE,GGGGEEF<CECFFF<<,GFCFB,@:FC;,:>GFF@@C,F<FEGFCCFFGGGGFACCCCC
@WJQZ 70456
TGAGGAATATTGGTCAATGGACGAGAGTCTGAACCAGCCAAGTCGCGTGAGGGAAGACTGCCCTATGGGTTGTAAACCTCTTTTATAAGGGAAGAATAAGTTCTACGTGTAGAATGATGCCTGTACCTTATGAATAAGCATCGGCTAACTCCGTGCCAGCAGCCGCGGTAATACGGAGGATGCGAGCGTTAATCGGAATTACTGGGTGTAAAGGGAGCGTAGGCGGTCCTGCAAGTCTGATGTGAAAGGCCGGGGCTCAACCCCGGGACTGCATTGGAAACTGTAGGACTAGAGTGTCGGAGGGGTAAGTGGAATTCCTAGTGTAGCGGTGAAATGCGTAGATATTAGGAGGAACACCAGTGGCGAAGGCGGCTTACTGGACGACTACTGACGCTGAGGCCCGAAGGCGTGGGGAGCAAACAGGATTAGATACCCT
+
FGGDDE@FDGGGGGGGGGFFD8CFFGGGGFGGGGGGFCFGFFF@FGGGGGGFCFGEGGGECFCFGGGGGGGGGGGGGF?@EFGGDGGGGGGGGGGGGGGGGGGGGGFEFFEFGGGFFFGFGGGGGGGGFGGGGGFGGGGGFG7C:<?FCFG?FFGEGGGFFFF'<EGG<C0EFFCFGGGFG8?F@FGFGCEGCBF@@FA?FF9GFGCC:CCGGGC?C@C=FGEEFC7EFFCCCGFGFDEFGGGGGFGFFFGGGGGFGFGFCC:7GFCCFFGFGGGDGGGFGGGGFGDGGGGGFGGGEEGF@GFEEFFE<9BFFEFCGF@CGGGGGFEFGGGGFGGGCGGGGGFA<?GGECGF=@FCGGFGGGGGGF>GGGGGGGGGGGGGGGFCGFFFFF7GFFFAGGF@;D9GF8EEEGGGGGFGFGGFGFGGFECFGFGCCCCC
@WJQZ 105
TGGGGAATATTGGGCCATGGGGGCAACCCTGATCCAGCCATGCCGCGTGCAGAATGAAGGCCTTCGGATTGTAAACTGCTTTTGTCAGGGACGAAAAGGGATGCGATAACACAGTATTCCGCTGACGGTACCTGAAGAATAAGCACCGGCTAACTAAGTGCCAGAAGCCGCGGTACAACGTAGGGTGCAAGCGTTAATGGGAATTACTGGGCGTAAAGCGTGCGAAGGCGGTTTTGTAAGATAGATGTGAAAACCCCGGGCTCAACCTTGGAGTTGCTGATAGGACTGCAGGACTTGAGTGTGGCAGAGGAGGGTGGAATTCCACGTGTAGCAGTGAAATGCGTAGATATGTGGAATAACACCAATGGCGAAGGCAGCTCACTGGGACATGACTGACGCTCATGCACGAAAGCGGGGGGAGCAAACAGGATTAGATACCCT
+
CD@FCCFG,CAFDGG,BAFFGGG7FFGGGEFFC,CFBFFGEEGEFFGGGGGGGGFEEEEA,6:EACC,:=EEFAED?<DCEA9C,<E9FGC<CFGGCFGEC8=8BCEE79F<,,:C9?,C=C:EG8:@==38,,=AFFF,CFDFCGFECC8*@BCF,>@FC,F>,65FG7>714<*,,<*42,:82=CCAA7:1<A:<,<<*5C3B<FC<:EC:@<4<:CCEC=88@C>G888#,>AEF9):C9@<-@030@#77CCB.8ED*:2A6#<FC,,D,B7,,9E7,8:,4B,;@5E=FE?,+,,F9FCFA=@F@CBC,<5,<<:C:4+GFCECFF<EFFDBF=:<GFAFEEBC9A<C,6,,FFC9,,CFB,@FFFCGFF::,,,6GFC6,CF;,C7FCCGFFECFCC@C@C9BF@:6+GGFGCCGFGGFFCC,GFGCF8C<B8<
@WJQZ 75430
TGAGGAATATTGGTCAATGGGCGAGAGCCTGAACCAGCCAAGTAGCGTGAAGGATGACTGCCCTATGGGTTGTAAACTTCTTTTATAAAGGAATAAAGTCGGGTATGCATACCCGTTTGCATGTACTTTATGAATAAGGATCGGCTAACTCCGTGCCAGCAGCCGCGGTAATACGGAGGATCCGAGCGTTATCCGGATTTATTGGGTTTAAAGGGAGCGTAGATGGATGTTTAAGTCAGTTGTGAAAGTTTGCGGCTCAACCGTAAAATTGCAGTTGATACTGGATATCTTGAGTGCAGTTGAGGCAGGCGGAATTCGTGGTGTAGCGGTGAAATGCTTAGATATCACGAAGAACTCCGATTGCGAAGGCAGCCTGCTAAGCTGCAACTGACATTGAGGCTCGAAAGTGTGGGTATCAAACAGGATTAGATACCCT
+
FGFGGGFGGGC9FFGGFGGGDGGGGGGGGFGGGGGGGGGGGGFEEFEFGGGGGFFFDAAF@FGGGFFFGGGFGGGGGGGGGGGGGFGGGGFFGDFFFGGGGEGGGGGGGFGGGGEFFFGGGGGGGGGGGGFGGGGGGG=F?FF9EFGGGGAFGGFG?9DFGGGGGGGC:FF;@FEEGGGGGDFGGE@FFCFE@EFE7?C#@GFFFFFF=CCCAF>G>GGGDF@6F:F=F;8@FG79C:GGGGDEFGGGEFCFGGGGGFFFFBEFF,?<DFFEFGFG<BEC:FF<FF9GFEFBA<E9GFE,<89FEF@:=FEC7=:E@CGGGF7C7FC9FF9C,9CGFF99E9FDC7FFAGGGFCCCB@,7GGGGGFF<EF<GGGGFCFE@FGGGFEECGGGF9GGGGGGGGGFF<CBGGGGGGGFGGF6-GGGGGFFGF@FBC@CC
@WJQZ 107
TGGGGAATATTGCACAATGGGGGAAACCCTGATGCAGCGAAGCCGCGTGAGCGAAGAAGTATTTCGGTATGTCAAGCTCTATCAGCAGGGAAGAAAATGACGGTAACTGACTAAGAAGCCACGGCTAACTACGTGCCAGCAGCCGCGGTAATACGTAGGGGGCAAGCGTTATCCGGATTTACTGGGTGTAAGGGGAGCGTAGACGGCGAGGCAAGTCTGATGTGAAAACCCGGGGCTAAACCCCGTGACTGCATTGGAAACTGGTTTGCTTGAGTGCCGGAGAGGTAAGCGGAATTCCTTGTGTAGCGGCGAAATGCGTAGATATTAGGAGGAACACCAGTGGCGAAGGCGGCTTACTGGACGGCAACTGACGGTGAGGCTCGAAAGCGTGGGGAGCAAACAGGATTAGATACCCT
+
EEE8:FCGGGGGGG<FFAGFFFGGDFGGGGGGFF9AFC@CCFGEF7FCF7@,@C@C=FFEEE<CFGECEFEF<FFE9BBFG9FF?EFGGECFCFFGCFF?<FGE<+,C<?FEFFCCF<,D,BF>7CCFFGC@+,,+B=,@F<7>+5+3FCE,=,>EFDGE<FFE1=BF<:*CF;F7B7:CFFAF:FFE*7<C,<<CFDG?EGDGGG8?::3=D@FC?.<@CE2;;+;6:>>:C>CEG++<FC@58/>:,=<D=:AGFEF>?CF1:.D>=FC@CF<>A+@A,/=F=?C+C<?E,FB9,4:,E9@E@DGC8,,C4BFCDCA,E?CA?<EFC,,FBFE<@ECB,,,FFEC7EFCCFEC<,B:@@@,9CCC7B,;,E8CF@CC@<@?C7C:CEDCFFCC,F<E<<C,<EF9FF<CA,@CA
@WJQZ 75203
TGGGGAATATTGCACAATGGGGGAAACCCTGATGCAGCGACGCCGCGTGAAGGAAGAAGTATCTCGGTATGTAAACTTCTATCAGCAGGGAAGATAGTGACGGTACCTGACTAAGAAGCCCCGGCTAACTACGTGCCAGCAGCCGCGGTAATACGTAGGGGGCAAGCGTGATCCGGATTTACGGGGTGGAAAGGGAGCGTAGACGGTGTGGCAAGTCTGATGTGAAAGGCATGGGCTCAACCTGTGGACTGCATTGGAAACTGTCATACTTGAGTGCCGGAGGGGTAAGCGGAATTCCTAGTGTCGCGGTGAAATGCGTAGATATTAGGGGGAACACCAGTGGCGAAGGCGGCTTACTGGACAGTAACTGACTTTGAGGCTCGAAAGCGTGGGGAGCAAACAGGATTAGATACCCT
+
FGGGGGCFEDGGGGGGGGFGDG7@FGGGGCGGDFGGE8CCFGFGGGG@EGGGCCCA4CFEGFGAEEGGGGGGGGGFGG,?F9FGFF<:B=<FGCF9AAFABF7BD7?<F=EEGFGFDGGG+BFGGGGGCFFFC>DFF<3@>>@,CFFECB7FCGFFFGGGGGGEFGGG@#<<C/<FG*#?CF&CF@:8#<?CFG*;E1::::EFFEGGEGGGGGC<GGGE7CCCGGEDCCFGCA8F5CG'7CD,>CCGCF0GGFGGGF+AC?:DG79?>FCF@FFGFCEGGFFEGGFCFGF?8<FF=BE<FC88+CB,?AC,FF:FB9FC6,F,8GF@6CEAB6,6<C,FFC@C,C7EGGDFAFE6,FEGGFGGGGGGF@@E,FFC;+,CDFF<DGGC:C8,CECFCEEFEECFFAE<FF@A8CCC
@WJQZ 50792
TGGGGAATTTTGGACAATGGGGGCAACCCTGATCCAGCCATGCCGCGTGCGGGAAGAAGGCCTTCGGGTTGTAAACCGCTTTTGTCAGGGACGAAAAGCTCCGGAGTAATATGCCGGAGTGCTGACGGTACCTGAAGAATAAGCACCGGCTAACTACGTGCCAGCAGCCGCGGTAATACATAGGGTGCGAGCGTTAATCGGAATTACTGGGCGTAAAGCGTGCGCAGGCGGTTGGGTAAGACAGATGTGAAATCCCCGGGCTTAACCTGGGAACTGCATTTGTGACTGTCCGACTGGAGGACGTCAGAGGGGGGTGGAATTCCACGTGTAGCAGTGAAATGCGTAGATATGTGGAAGAACACCGATGGCGAAGGCAGCCCCCTGGGACGCAACTGACGCTCATGCACGAAAGCGTGGGGAGCAAACAGGATTAGATACCCT
+
EF<FG:BF8FFGDGGGFGGCGGFGGGGG@FGGGGCFFGGGGGEFGGGGGGGGGGGFFCGGGGFGGGGDGGGGGGGGGGGGGGGGGGGGGGGGGGBFGGFGGGGGGD7BFFGGGFGGGGEGGGGGGGGGGGGGGGGGGGGGGGGGGGGG@C=G>GGGGGGFGGGGGGCFGEFCFFCFCGG:EGDFFC:F>EGGGGG>C7EFGG8EFGGGEGGFGDGDCGGGGGG@CGGEGGGG?GGGGF?EFGGGGCCCFGGGFFGGGGFGGGF?FGFDFFCF=@FGGGGGFGFG@D7CE@8@B6,,<=8+FGGGGGGEGGEGFFEE?GGFGEFDCGDGGGGFGGGGGGEGGGFCGFFGGFEGGECGEGGFEEGFFGDGFGGGGGGGEEFEFGGGEF:GGGGEGFCEDFDGGGGFFGGGGFGGGGGCFDGGGGFEFFAGFGCGGF@@CCCCC
@WJQZ 68377
TGGGGAATATTGCACAATGGGGGAAACCCTGATGCAGCGACGCCGCGTGAGCGATGAAGTATTTCGGTATGTAAAGCTCTATCAGCAGGGAAGAAAGTGACGGTACCTGCAGAAGAAGTCACGGCTGACTACGTGCCAGCAGCCGCGGTAATACGTAGGTGGCGAGCGTTATCCGGAATTACTGGGTGTAAAGGGTGTGTAGGCGGGGTGTCAAGTCAGATGTGAAAACTGTGGGCTCAACCCACAAGCTGCATTTGAAACTGATACTCTTGAGAGTGGGAGAGGTAAACGGAATTCCTGGTGTAGTAGTGAAATGCGTAGATATCAGGAGGAACACCGGTGGCGAAGGCGGTTTACTGGACCACAACTGACGCTGAGACACGAAAGCGTGGGGAGCAAACAGGATTAGATACCCT
+
FCFGGEGGGGFFFGGGGGFGECFGGGGGGGGGGGCGGGDF@EGGGGGGG:CFGFGGGGGGGGDFGGGGGGGFGGGGDGFGGCFGGGGGGGGGGGGGD?FEGGGCGGGGGGGFAFGCFFF<FCGGGG=GGGGGGGGCFDFGFGGGGGGGEF50FC,-DFFGGGGC8CFGGGGGGGEGGGFGGGFFFGC;7GFGCGD7FDGEFG?CGCGGCC>@FGGCFGFGFFFAFFFGGGGFDFEFFGFCCFFFEGGGGDBFF7GGGFFFFCEFGFGGGDGGGGGGGFGA:=CF<CGFEGCGCF=<+EFF?8GGFFCFDFF9FCC=7EFFFFF9GFGF<CFGGGGGGGGGGGGGFC67@:<C,GGGFGFGFGFE,GFGCF;EC,GFEFECGGFGGEDGGGGGGGGGF@DCGGGGGGGGGGGCCCCC
@WJQZ 111
TGGGGAATTTTGGACAATGGGGGCAACCCTGATCCAGCCCTGCCGCGTGCGGGAAGAAGGCCTTCGGGTTGTAAACCGCTTTTGTCAGGGACGAAAAGCTCCGGAGTAATATGCCGGAGTGCTGACGGTACCTGAAGAATAAGCACCGGCTAACTCCGTGCCAGCAGCCGCGGTAATACGTAGGGTGCGAGCGTTAATCGGAATTACTGGGCGTAAAGCGTGCGCAGGCGGTTGGGTAAGACAGATGTGAAATCCCAGTGCTGAACCTGGGAACTGCATTTGTGACTGTCCGACTGGAGTACGTCAGAGGGGGGTGGAATTCCACGTGTAGCAGTGAAATGCGTAGATATGTGGAAGAACACCGATGGCGAAGGCAGCCCCCTGGGACGCAACTGACGCTCATGCACGAAAGCGTGGGGAGCAAACAGGATTAGATGCCCT
+
@EFEGC@<@AA<F8,E8,EFC>F@7CECFEFD9CECECF,EFGDCCECE7FEGCFGEG8FEGGGGGECFEGEAGDGGGGD7FEFFF9EGF7<@FDGGGCDDFEC+CFFGFGGA9<@7+3<,>FF=FGGGFGGCD,@DFGGGDFGFGGGC7*CFCF,?F8<<F,C<CFEGFEEB*<@BEFGGCCEGGDEEE:EE?8:@CGFGGDGFE+,<:2:E8:<E<<C<92::5C7C@C:GFFGD7@F?DC<,1@DGFF?CEF@#@$CFC#C@>C97;CCFD5.<D><AG@DFCFF6>7FFB8GFDA7CFCC88@7EF:DFGFFE=EFB8:,8EEAEGFACGFB,C:B4,C99GGGGFDFECEE,?6,B-FEBEF7CE9EF7EEF7@,7<C,+DGDFCFF76B+EFF9FCFBC6B,C;@FDEFFF8FAF,GFEC;,C,66,@C=,8,88
@WJQZ 112
TGGGGAATTTTGGACAATGGGGGCAACCCTGATCCAGCCATGCCGCGTGCGGGAAGAAGGCCTTCGGGTTGTAAACCGCTTTTGTCAGGGACGAAAAGCTCCGGAGTAATATGCCGGAGTGCTGACGGTACCTGAAGAATAAGCACCGGCTAACTACGTGCCAGCAGCCGCGGTAATACGTAGGGTGCGAGCGTTAATCGGAATTACTGGGCGTAAAGCGTGCGCAGGCGGTTGGGTAAGACAGATGTGAAATCCCCGGGCTTAACCTGGGAACTGCATTTGTGACTGTCCGACTGGAGTACGTCAGAGGGGGGTGGAATTCCACGTGTAGCAGTGAAATGCGTAGATATGTGGAAGAACACCGATGGCGAAGGCAGCCCCCTGGGACGCAACTGACGCTCATGCACGAAAGCGTGGGGAGCAAACAGGATTAGATACCCT
+
9EEEGFFFGGGGGGGGGGGGGGGGGGGFGGGGGGGGGGGGGCFGGGGGGGGGGGGGGGGG@FGGGGGGGGGGGGGGGGGGGGGGGFGGGGGGGGGGGGCFFFCEGGCFGGGDFFGGGGGDCGGGGGGGGFG99DFFGFFAAFCFG:FGGGGGGFDGGGGGGG5GFG/BFEGGG)FEGGGGGD:FDFGGG>GGE<CCF?:C8GEGFGGDEC=EEFEGGFFECCGGEEGDDCFGEGDEGGAC:CCGFCC<;C8<B@FFEDDGGGFFGFFA9GGGGDE@AFFF<DGFCF=+F=+FGGGFFGFGGFE9FCEGGDGGFGGFE?,ECGGFCEEFFFFGGFGGFGGGDGDEA9GFGGGGGGGGGGGGGEGFCGEGFFGGGGGGF@7CFCFGGEF:F9GGGGGEGGGGFGFGGEGGFGGGGEGEFFGGGGGGGGGGGFDGFGGFCCCCC
@WJQZ 113
TGGGGAATATTGCACAATGGAGGAAACTCTGATGCAGCGACGCCGCGTGAGTGAAGAAGTAGTTCGCTATGTAAAGCTCTATCAGCAGGGAAGAAAATGACGGTACCTGACTAAGAAGCACCGGCTAAATACGTGCCAGCAGCCGCGGTAATACGTATGGTGCAAGCGTTATCCGGATTTACTGGGTGTAAAGGGAGCGTAGACGGCTGTGTAAGTCTGAAGTGAAAGCCCGGGGCTCAACCCCGGGACTGCTCTGGAAACTATGCAGCTAGAGTGTCGGAGAGGTAAGTGGAATTCCCAGTGTAGCGGTGAAATGCGTAGATATTGGGAGGAACACCAGTGGCGAAGGCGGCTTACTGGACGATGACTGACGTTGAGGCTCGAAAGCGTGGGGAGCAAACAGGATTAGATACCCT
+
FFGGGGGGGGGGGGGGGGGG9EFGGGGGGGGGGGGGGGGGGGGFGGGGEGGADFFFEGGCFFGGGGGFF:FGGGGGEEGGGGGGGGGGGGFFFGGGG<EFGGG+DFFFFGGGGFEFFF=EGGGCF<FGGE?GG9FGGGEDGGCEFGGCFEG43@D>F@CGFGGGEGCFFCGGGGCFGEGACFFGGGFB@CFGGGE?GGGGGEG?FGGE?,FFFFEGFC>F;FFGFGFGGGGDGGFE3>FFCCEFACGGGGFGGFBFFDGGFE?D?FFGFFCCG4BEF@/GGGGGGFF,FF?EE<EEECGEF?EFE7EFFGE<=C@:EFF9FDGGGGGGFFACGFFFFFGGGFFCGGEEFCEFFFFAGGGEDEACF9GGGF@FEBGFCGGGGGGGGGGGECFGGGGGFAF<GGFGGGGGGGFCCCCC
@WJQZ 64707
TGGGGAATCTTGCACAATGGGGGCAACTCTGATGCAGCAACGCCGCGTGAGTGAAGAAGTATTTCGGTATGTCAAGCTCTATCAGCAGGGAAGATAGTGACGGTACCTGACTAAGAAGCACCGGCTAAATACGTGCCAGCAGCCGCGGTAATACGACGGGTGCAAGCGTTATCCGGATTTACTGGGTGGAAAGTGAGCGTAGGCGGATTTTCAAGTCTGATGTGAAAGCCCGTGGCTAAACCGAGGAAGTGCATTGGAAACTGAGAATCTAGAGTACGGAAGAGGAGAGTGGAACTCCTTGTGTAGCGGTGAAATGCGTAGATATTAGGAGGAACACCAGTGGCGAAGGCGGCTTACTGGACGGTAACTGACGCTGAGGCTCGAAAGCATGGGTAGCAAACAGGATTAGATACCCT
+
FC<FGGDG<CE@FFFGGGGGA,C+@C8,CEGGGGAEFGGGGGGGGGEEEGEFGGEGGGGG9FFGGGGEC7FE,E?<FEFGFG9E9,<F+CFGG,?,,<E9,+@:44BC9EFG<,,,E,,,A:>F743,:59C8?9CFGGFG.BF@75@9(<$@FC##,9>=C8EEC>C8<5CE:ECEC@?>3:C=C,?+C?>@*6*C84*>4*7>@,,7,,3D7F6GE,FAGFGEA<7CC+F@FDC:+CB+@,,,>,F9GGGFE<<E?A<F@<,,FA,<<5FFC9,+,9,9FGFB,,FC,EEBB,EB4+,F9DEEB@FC,GFBCEEGGGGFAFEC,AF@@9GEEGGGFGGGGGFFC@EDECFEA<<DGFF<F9GFGGEGEFBC8GGFCFCFCGGCGFC-9GEC,GFE<GGFFGGGGGGGFGCCCCC
@WJQZ 115
TGGGGAATCTTGCGCAATGGGGGGAACCCTGACGCAGCGACGCCGCGTGCGGGACGAAGGCCTTCGGGTCGTAAACCGCTTTCAGCAGGGAAGAGTCAAGACTGCACCTGCAGAGGAAGCCCCGGCTAACTACGTGCCAGCAGCAGCGGTAATACGAAGGGGGCGAGGGTTATCCGGATTCATTGGGCGTAAGGCGAGCGGAGGCGGCCCGGCAGGCCGGGGGTCAAAGCGGGGGGCTCAACCCCCCGAAGGCCCCGGAACCTCCGCGGCTTGTGTCCGGTAGGGGAGGGTGGGACACCCGGTGTAGCGGTGAAATGCGCAGATATCGGGTGGAACACCGGTGGCGAAGGCGGCCCTCTGGGCCGAGACCGACGCTGAGGCGCGAAAGCTGGGGGAGCGAACAGGATTAGATACCCT
+
GGGGGGEGEFGGGEGGGGGGGGG7FFGGGGGGFGFGGGEGEGGGGGGGDEGGGG@F*@FG<<8FCFG@>*>FFGGF:7FG+<FFGGE:FGGGGF:?,:<2,,8,<FCC,,8::?**=0280A*:*:*;F8,<8;,0:>9@5;8>**2:C8C53<7C*2;CGGCC8*/*:;*/2<<;**;5CGG77AF5ECEE*<*1*1***28>*?C*2*2858ECE5::*C<*2#?*8CCGECED:6C:/CC::8*,,***3***,CB8*<1****<>,GCD*CF@3:7>7GCFF<=>>=83,+++>@+=GGEGEFEFAE:,@EC++FDGFEEC@+7GGCFFGGGGEGGGGGGGGGGFDGGGFDC<@C@,,CDA@GGEEGCGGGGGGF@FEGGFFGGFF:EDEGGGFFFGEGGGGGGGGGGCCCCB
@WJQZ 77849
TGGGGAATATTGCACAATGGGGGAAACCCTGATGCAGCGACGCCGCGTGAAGGAAGAAGTATCTCGGTATGTAAACCTCTATCAGCAGGGAAGATAGTGACGGTACCTGACTAAGAAGCCCCGGCTAACTACGTGCCAGCAGCCGCGGTAATACGTAGGGGGCAAGCGTTATCCGGATTTACTGGGTGTAAAGGGAGCGTAGACGGTGTGGCAAGTCTGATGTGAAAGGCATGGGCTCAACCTGTGGACTGCATTGGAAACTGTCATACTTGAGTGCCGGAGGGGTAAGTGGAATTCCTAGTGTAGCGGTGAAATGCGTAGATATTAGGAGGAACACCAGTGGCGAAGGCGGCTTACTGGACGGTAACTGACGTTGAGGCTCGAAAGCGTGGGGAGCAAACAGGATTAGATACCCT
+
DFGFGGGDGGG<EGGGGGDFGGGGGGFFGGFGFE6FFFEGGGEGDDGEFGGFFCFGEFGGGGFFFEGFGDFFF9FGGGGGGGGGA@FGGGGG+,CFD<FDEFDEGGGGGGGCCB8FFFG8F7CFFECGG:DGGGFGEGA<FDFFEG?GEGEGFFFD:DFGGDECFECGFGFGGGGGGGDFGGGFGFE:ACECCFGGGDEC:CGE>C8GGGFFFFG<FA<D;FEAFGFDFFACFGGCFGGGCCFGGFDGGD8>:?DGGDDEGGGFEFF@DF8E8B@37AGGGGGGGFFGCFF??<FFA,CFGGGGEDGGFFGGFEGGGFGGGGGGFGGGGFGF@E<E<<DGGGGGGGGGGGGGGGGGEEGGFC<CGFFGGGGFFGGGGGGGFFFFFGGEGGGGGGGGGGGGFGGFGGGGGF@CCCCC
@WJQZ 117
TGGGGAATTTTGGACAATGGGGGCAACCCTGATCCAGCCATGCCGCGTGCGGGAAGAAGGACTTCGGGTTGTAAACCGCTTTTGTCAGGGACGAAAAGCTCCGGAGTAATATGCCGGAGTGCTGACGGTACCTGAAGAATAAGCACCGGCTAACTACGTGCCAGCAGCCGCGGTAATACGTAGGTTGCGAGCGTTAATCGGAATTACTGGGCGTAACGCGTGCGCAGGCGGTTGGGTAAGACAGATGTGAAATCCCCGGGCTTAACCTGGGAACTGCATTTGTGACTGTCCGACTGGAGTACGTCAGAGGGGGGTGGAATTCCACGTGTAGCAGGGGAATGCGTAGATATGTGGAAGAACACCGATGGCGAGGGCAGCCCCCTGGGACGCAACTGACGCTCATGCACGAAAGCGTGGGGAGCAAACAGGATTAGATACCCT
+
GG8DFFGAEEFFCGCFEE<EEEGDDGFF:FFF9AFFGGGGGGCFGGEFFE@F7FFEGGGG,CCFFGGCFC7FGGGGB:FEGGFGFFFCFF+D=@FGECC,A=FGGGGFGFGA,@9+3>FCEAF9F8F@FC7F,3>C@CFFCC?FGC,:F@EGGGGGCFG@F7EAF?<CGDGFG::<?FGG+2=7&/:9:E+):.8/C#3;0??C=CE@E:C5GFFC1>==8CEC:ECEDFGG,FFFCFFD1?EB@CC><849CGFFDFC?E5AF,<?GGFGGGGGFGFGC6@,3=FC83++AFCFDDFEEEFC,FFC:CCFF=CG?EEFFCF8FFDGGGGFFB,,C@?:CECGGDEFGFGGGGGF@DFGCB7@EEF>F7FGFFGFF>GGED@GF@F:EGFGGGFC:GFGGGGGDFFFCFGGGGGGGGGGGGFGGGGGGFEFGFFC8CBBC@
@WJQZ 118
TGAGGAATATTGGTCAATGGGCGAGAGCCTGAACCAGCCAAGTAGCGTGAAGGATGACTGCCCTATGGGTTGTAAACTTCTTTTATAAAGGAATAAAGTCGGGTATGGATACCCGTTTGCATGTACTTTATGAATAAGGATCGGCTAACTCCGTGCCAGCAGCCGCGGTAATACGGAGGATCCGAGCGTTATCCGGATTTATTGGGTTTAAAGGGAGCGTAGATGGATGTTTAAGTCAGTTGTGAAAGTTTGCGGCTCAACCGTAAAATTGCAGTTGATACTGGATATCTTGAGTGCAGTTGAGGCAGGCGGAATTCGTGGTGTAGCGGTGAAATGCTTAGATATCACGAAGAACTCCGATTGCGAAGGCAGCCTGCTAAGCTGCAACTGACATTGAGGCTCGAAAGTGTGGGTATCAAACAGGATTAGATACCCT
+
GGGGGGGGFGGGGGGGGGGGGFGGGGGGGGGGGGGGGGGGGGGGGGGGGGGGFF@FFGDFGGGGDGGGGGCFGGGGGGGGGGGGGGGGGGGGGGGGGGGGGGGCFGGFGGGGGFGDGFGGGFFGGGBFGGGGGGGGGGGGFGGGGGGGGGGGEGGGGGGFEFGGGGGGGGGGGGGGGGEFFFGGGGGGGGEGGGGDGGFGFFCGGGGGFFFGGGGGGGGFEGGGFFBFGGGFGGGFGGGGGGGGFGCFGF?GGGFCEGGGGGGGGGGGFGFFDFFECAE<GGGFFEGGGGGGEFGGGGFFGFGEC<GGGFGECDGGGGGFFGGCDGGGF<GGFGGGGEGGGGGE<GGFGGGGGGGFGDC:EGGFGGGGGG?GGGGFGFC<GGGGGGGGGGGGGGGGGGGGGGGGGGGGGGGFGGGGGGGGGGGGGGGFFDGCCCCC
@WJQZ 81482
TGGGGACTATTGCACAATGGGGGAAACCCTGATGCAGCGACGCCGCGTGAAGGAAGAAGTATCCCGGTATGTAAACTTCTATCAGCAGGGAAGATAATGACGGTAACTGACTAAGAAGCCCCGACTAACTAAGTGCCAGCAGCCGCGGTACTACGTAGGGGGCAAGCGTTATCCGGATTTACTGGGTGTAAAGGGAGCGTAGGCGGCGGTGCAAGTCAGAAGTGAAAGCCCGGGGCTCAACCCCGGGACGGCTTTTGAATCTGCCCTGCTTGATGTCAGGAGAGGTAAGCGGAATTCCTATTGTAGCGGTGAAATGCGTAGATATTAGGAGGAACACCAGTGGCGAAGGCGGCTTACTGGACGGTAACTGACGTTGAGGCTCGAAAGCGTGGGGAGCAAACAGGATTAGATACCCT
+
,,CE+,+6CEFEFFAF,C,;EFGE7AFGC@F8EF,ED,@C++8@+7C>FFGE,=F@F=8CFCDD8=B>CFC9F,,5?E<FE,BEGGGFGD7F+EFGG95??CCFC+AED?<9DG>:BC,:=+3+3+8C,>F8,@@<FG7CDF,,*>3<CF*,@,>DCAC@<**=@FCFCF7&<?:<BFG6?E/ECC>=+03+F<CFD5<2::<GF??EE#8:CFF7/FDCEC=CFE475E:GF8GGGC+@@5+7F7CEGGGGGGEFC:5+@BB++,A,FF?A,:,A8CEE=AFFFFEC7GFC5,EA:,,:,,FEEF:9FEGECCGEF,B;9;9GFGFFEC<,:EGF<@CCGEC<FFCFDEGFFGFGFFFF8FA<C,,GGGGGFFGGFGF8E@F8GGCGFFGGFFCCGFFEFCE9F<C@F8C-CCCC
@WJQZ 120
TGAGGAATATTGGTCAATGGACGAGAGTCTGAACCAGCCAAGTAGCGTGAAGGATGAATGCCCTATGGGTTGTAAACTTCTTTTATACGGGAATAAAGTGAGGCACGTGTGCCTTTTTGTATGTACCGTCTGAATAAGGATCGGCTAACTCTGTGCAAGCAGCCGCGGTAATACTGAGGCTCCGAGCGTTATCCGGATTTATTGGGTTTAAAGGGAGCGTAGGCGGAGGCTTAAGTCAGTTGTGAAAGTTTGCGGCTCAACCGTAAAATTGCAGTTGATACTGGGTGTCTTGAATACAGGAGAGGCAGGCGGAATTCGTGGTGGAGTGGTGAAACGCGTAGATATCACGAAGAACGCAGATTGCGAAGGCAGCCTGCTGGACTGTAACTGACGCTGATGCTCGAAAGTGTGGGTATCAAACAGGATTAGATACCCT
+
E,;EFC8CFFGGGGEFFECECFG7:CFFGGGGGG8FG8CCF8FFEE+@CFC,<CF,C,CCFFGDCE9D@FEF7CEGFFGGGG9EGGGGGGCC48EGE9C<,E8BFFFGG@EGG<E,B=FFG9EGG9FF<+,BEEFGGGGGFGD7FGEDFGGFCFGFGFFCF<,>+@:7FEEFGD,,@C7*,6@<*C*BFGGCF?:*>CFA6C9<F54<3:C,<C@:*3::CGDGF@:#@,AEE>>?1F<E@:>>,A@FEEFG:F<><69FGCD<CFAC=F>0@>;?.$<5<8,.:B=B,,AA7,,EA,E8?E,=447B7:5,?=@C:D<,E=:,8A,CAF=7+4++,,EA,,54:,6,CF@886+-<,CCCC8,@,,@@8A@<,EC,,@,E;,ECAC7E;C+<6FECF@CF7EE<GGEGGGGGFGFCFEEGDEFECC<,6FA6,B8
@WJQZ 71705
TGAGGAATATTGGTCAATGGACGCAAGTCTGAACCAGCCATGCCGCGTGCAGGATGACGGCTCTATGAGTTGTAAACTGCTTTTGTACGAGGGTAAACGCAGATACGTGTATTTGTTTGAAAGTAACGTACGAATAAGGATCGGCTAACTCCGTGCCAGCAGCCGCGGTAATAAGGAGTATTAAAGCGTTATCCGGATGTATTGGGTTTAAAGGGTCAGTAGGAGGTTTGATAAGTTAGGGGTGAAATTGCGGGGCTCAACCCTGAACGTGCCTTTAATACTGTTGAGCTTGAGTGTGTTTGCGGTAGGCGGAATGTCTGGTGTAGTGGTGAAATGCTTAGAGATCAAACAGAACACCGATTGCGAAGGCAGCTTACAAAACTATAACTGACGTTGAGGCACGAAAGCGTGGGGAGCAAACAGGATTAGATACCCT
+
ECEE8EEFFGGDF@FEFCF@A<FCEGGG9<FDDEFGCC@FEG8FGGEGGGF9F@FCFC:FFFCFFCA<,<E,CCE-,<,C<?D<EF,,CCCC7CE<FB@+>++CE?DE8E8F,CFE,B??9<BEE,,88=DF>>8DF,,,,BFF++F<<CCEEFFF<C,@<3>,+53**<<@B,@CC,,,58,,@,?E+<B,@FE*<B%;?:3FFF:FCFGF>9>F#,?><C4#7D7:73/'2<:;38@#F>;@=<7@+>>=3,:,37DAAB;>B6,33,E7,,,F?9DAA,E,C4,9EB,A4+,,A,+::6+B:+++48FGDFE=:,:?CFE?9,,E-F6AFF<CDEDFFFE,C<6,<,<FB8BC@DEFFC,FFFC,GEEC;<<,C,E;,@@CFC,F@9-7F8GEE@6,CFE@;CCCEFDGFECC,@FFEA@C,<E;9CFBCCCC
@WJQZ 122
TGAGGAATATTGGTCAATGGACGCAAGTCTGAACCAGCCATGCCGCGTGCAGGATGACGGCTCTATGAGTTGTAAACTGCTTTTGTACGAGGGTAAACGCAGATACGTGTCTCTGTCTGAAAGTATCGTACGAATAAGGATCGGCTAACTCCGTGCCAGCAGCCGCGGTAATACGGAGGATTCAAGCGTTATCCGGATTTATTGGGTTTAAAGGGTGCGTAGGCGGTTTGATAAGTTAGAGGTGAAATTTCGGGGCTCAACCCTGAACGGGCCTCTAATACTGTTGAGCTAGAGAGTAGTTGCGGTAGGCGGAATGTATGGTGTAGCGGTGAAATGCTTAGAGATCATACAGAACACCGATTGCGAAGGCAGCTTACCAAACTTTATCTGACGTTGAGGCACGAAAGCGTGGGGAGCAAACAGGATTAGATACCCT
+
CFGGGG?FFGGGGGGGGGGGFGEEFGFGGFGGGGGFGGGGGGGGGGGGEGGFEFFGFGGGGGGGGG9FFGGGFGGGGGGGGCEGGEFEGGEEF@FEGF>BE@FGGGGGGF,FEFGG9?EFGFGDFEFEDFDGEFGGGGGGEG7FGGGGGFEEF8DCF,@FGGGGGGGC7BFGGGGGCFF7F@AFC;F<G?/,@B:C?CF;0B=CGGGD7<FGG?@FG4FGGE=5CBC@E<CCFFFF:9CCGFDC/,8BEEFGGGFGFFFBAECFFGGFC#7=CFBFC<FGBF7>FFAFA,DFD?,F:E>+CC7FEF::CCF5,,FDC,CFEDF=+GFE,<<<FFE,CFEFE,:,EEECC,GFEF@C:CC@F@EFFDCC@F<D9E9CF@F9E@6,GCE>FDDEC,<E9<BC;B?8GGGEGFGGFGCGGEFCGADGECCCCE8CC8B8
@WJQZ 52612
TGAGGAACATTGGTCAATGGTCGGCAGACTGAACCAGCCAAGTCGCGTGAGGGACGACGGCCCTACGGGTTGTAAACCTCTTTTGTCGGAGAGTAAAGTGCGCTACGCGTCGCGTATTGCAAGTATCCGAAGAAAAAGCATCGGCTAACTCCGTGCCAGCAGCCGCGGTAATACGGAGGATGCGAGCGTTATCCGGATTTATTGGGTTTAAAGGGTGCGTAGGCGTCACGCCAAGGCAGCGGTGAAATTTCCGGGCTCAACCCGGACGGTGCCGTTGAAACTGGCGAGCTAGAGTGCACAAGAGGCAGGCGGAATGCGTGGTGTAGCGGTGAAATGCATATATATCACGCAGAACCCCGATTGCGAAGGCAGCCTGCTAGGGTGCGACAGACGCTGAGGCACGAAAGCGTGGGTATCGAACAGGATTAGATATCCT
+
GGG,C;EC<FFFF<FCDFGGEFGFFGGGGGGGG<:FDGC,CFEF@EFGD,6EEE,8=FCFGGEGD87CEGED:FGFGE,=FFG9E<ABF::+BFGAE9A,CC@FG:BCC++8CC5+@F,@,@=FGCAA7FEC@:CEF7:CFA*CFFGGGCC@C*1<*9<C:@C:CEGGEECBFGG?E;C5<<:.>?80<<</<,8?>C@<0;%DGC<*2A<9CFECECD/8>=28#881?8C>585GC=C,<>:F<<FG9DGGF?EFECCCDECF>:'CCC=CFGFD;=2>7CFFA,?9,,DDFFF?E,<8EFFE<B7FFE9@F7FF+<4FE@48+:CC,GGGGGGEE9C,EDFBB8+9,C=>>@+B<FDFFCDF9GGFEE+CFGFGFGFF@+,99F<FF@@,AC,DFF8FCGFB,GFGEGFFDFFBFEFEEFGFCFGEFFBBCCC
@WJQZ 124
TGGGGAATTTTGGACAATGGGGGCAACCCTGATCCAGCCATGCCGCGTGCAGGATGAAGGTCTTCGGATTGTAAACTGCTTTTGTCAGGGACGAAAAGGGATGCGATAACACCGTATTCCGCTGACGGTACCTGAAGAATAAGCACCGGCTAACTACGTGCCAGCAGCCGCGGTAATACGTAGGGTGCAAGCGTTAATCGGAATTACTGGGCGTAAAGCGTGCGCAGGCGGTTCTGTAAGATAGATGTGAAATCCCCGGGCTCAACCTGGGAATTGCATATATGACTGCAGGACTTGAGTTTGGCAGAGGAGGGTGGAATTCCACGTGTAGCAGTGAAATGCGTAGATATGTGGAAGAACACCGATGGCGAAGGCAGCCCTCTGGGACATGACTGACGCTCATGCACGAAAGCGTGGGGAGCAAACAGGATTAGATACCCT
+
FGGGGFEGGGGGGGGGGGGGGGCFGGFGGGGGGGGGGGGGGGGGGGGGGGGGGFFGFGGGGGGGGGGGGGGGGGGGGGGGGGGGGG<FGGGGDFCGGGGGFGGGGGGGGGGFGGGGGGFGGGGGCGGGEGGGGGGGCFGGGGGGFGGGGDDFGFGGGGGGG7FGGGGGGGGGGAFE9FG7<FFGG>GGGGGGGG7GFFFF?GGGGGCFGGGGGGEDF@CEEGGGGGGGGGG>8,,9DC9CCFFGFGGGD>@FFCFGGDCGGGGFGFFFGFGGGFFEFFEEACF8FF?E:EEGFGGDFGGF?GECCGDGGF=7GGGGGGGCGGGGGGGGGFCFFGFEAFECFFCDFAFFFFFCCGCGGDGGGGGGEGEGGGGGFEGFEC6,FDGGGFFCAEAGDGGGGGGGFGGGGFGFGDGGGGGGGGGGGFFGGGGGGGGGGGGECCCC@
@WJQZ 75003
TGAGGAATATTGGTCAATGGGCGAGAGCCTGAACCAGCCAAGTAGCGTGAAGGATGAAGGCTCTATGGGTCGTAAACTTCTTTTATATGGGAATAAAGTTTTCCATATGTGGAATTTTGTATGTACCATATGAATAAGGATAGGCTAAATCCGTGCCAGCAGCCGCGGTAATACGGAGGATCCGAGCGTTATCCGGTTTTATTGGGTTTAACAGGTGCGTAGGCGGTTTATTAAGTTAGTGTGTAAATATTTGAGCTAAACTCAATTGTGCCATTAATACTGGTAAACTGGAGTACAGACGAGGTAGGCGAAATAAGTTAAGTAGCGGTGAAATGCATAGATATAACTCAGAACGCCGATAGCGAAGGCAGCTTACCAGACTGTAACTGACGCTGATGCACGGGAGCGTGGGTAGCGAACAGGATTAGATACCCT
+
CE<EFGFGFFDGF9FFG@FFFGEGGFEGE<FGCF@FDGFFGGGAGGG,8BFGGFFFGG9FFCEFGAFDDFFCCGGGGGCFCEFGGGFEFEEFGGGCFGFGFGFFGFEGF?F9FDG8D<?F??FFF<EDFF9AFGCGF9A5=,B,4,,,,,,44+6:B<,:=BA8:>FCB=>FF9F2/+>CFFGGCCFBF7:F9<C/#CCC,F<=<&<BFB?=#:3E?CGE>CC(@=@8@:DFF8E?EG=F@8(CGE:B9FFFB:E3EDGFG9/CA8DA<D1GGGFC>FF@F<G>FEEFE,A=FF?CFED7E,GGF@ECEC,FF?59559,CGCEBCFGGFF?<@9<,E,F9F?,C,FFFFF@8++CB,@@,CFFCGFGFEFGGEAGGFF<GGGGGFEGGGGGGGFGFEC@FA7@@FCCC,FCGDGFAGGGGGGGGGGGGGCCCCC
@WJQZ 87734
TGGGGAATTTTGCGCAATGGGGGCAACCCTGACGCAGCAACGCCGCGTGCGGGACGACGGCGTCCGCGTCGTAAACCGCTTTCAGCGGGGAACACCTAACGAGGGTACCCGCAGAAGAAGCCCCGGCTAAATACGTGCCAGCAGCCGCGGTAATACGTATGGGGCGAGCGTTATCCGGCTTCATTGGGCGTAAAGCGCGCGTAGGAGGAGCGCTAAGCGGGACCTCTAACCCGAGGGCTCAACCCCCGGCCGGGTCCCGAACTGGCGCTCTAGAGTGCGGTAGGGGAGAGCGGAATTCCCGGTGTAGCGGTGGAATGCGCAGAGATCGGGAAGAACACCGACGGCGAAGGCAGCCCTCTGGGACATGACTGACGCTCATGCTCGAAAGCGTGGGGAGCAAACAGGATTAGATACCCT
+
GGGGGGGFDGGGGEGGFGCGGGGGGCC<FGGFFFEGGGGGFEEGDCFGG7F7=F7FG+@FEFGCCEGGGGGEFGG<F+>FFF,DACEFEGGGFG<FCFAEGCG7FC8CFGG<<CCFGF<,<C:FE>5CE8,,,,8<8C>FC*,;CCGD5*:EE99+:<C7CC,ACE8C>?8>C89,A**/:C9ECDFGCE>C>CFGGGC>C8:*A+;8*8:<08C<F=EE50.;:2;8<CCFD,C<7-:CF<;F:CFGG;E@C@@CFG<A#B:@+8?:B3,#E4F1?=5FDGGFFB7C:+ACFFCGEGF+8FFGEEF=FF@A,FFCF=E,DEA++B6,FEEEE=FGC@7+6+BF7CDEFB6,EC8GGGGGFFC<9F,GGGGF@FEC,9@BC,GGGGGGGGGGGGGGGGGGEEFGGGGGGFFCCC@CC
@WJQZ 127
TGGGGAATATTGCACAATGGGGGAAACCCTGATGCAGCGACACCGCGTGAGCGAAGAAGTATTTCGGTATGTAAAGCTCTATCAGCAGGGAAGAAAATGACGGTACCTGACTAAGAAGCACCGGCTAAATACGTGCCAGCAGCCGCGGTAATACGTATGGTGCAAGCGTTATCCGGATTTACTGGGTGTAAAGGGAGCGTAGACGGCTGTGTAAGTCTGAAGTGAAAGCCCGGGGCTCAACCCCGGGACTGCTTTGGAAACTATGCATCTAGAGGGTCGGAGAGGTAAGTGGAATTCCCAGTGTAGCGGTGAAATGCGTAGATATTGGGAGGAACACCAGTGGCGAAGGCGGCTTACTGGACGATGACTGACGTTGAGGCTCGAAAGCGTGGGGAGCAAACAGGATTAGATACCCT
+
C<<,@CFECGFGGFGFGGGF<CFFGGGGGGGGGGGGGDF@7CFCGEFGCBBC>@FEBFGFA<9FFFG:FCFFGGGEFGF9?E,EFFGGGGGGGGFGGGGGGGEFGCEE<BF<?FFEGG8EFFCCECFGGGGG7C@FDFFFFFFGGCGG?GGGGFG@F5?FF6GGFFGGGC:CFGGEC<F0FCCF2G;CFFFFFGGGGGGGFE;CFG,3@,<DDFF=,,9E:9GGGGGGEECFF:FF<FFGGED@>95EEDFEGGGFGEFGFC@=;DB8<FA=8@#<6EE=GGGGGEC,FGFECGGGGFEAE?7EDFCGGGF<BGGGFFGEFEFGFGFGFCFAGFFGGEFDGGGGDGCFCGFF99GGFGCGFFCFCFGFFFFEGGGGFCFCGGGGGDGGGFGGGFGGGGGGGGGGFCFGFF8@CCCC
@WJQZ 128
TGGGGAATATTGCACAATGGGGGAAACCCTGATGCAGCGACACCGCGTGAGCGAAGAAGTATTTCGGTATGTAAAGCTCTATCAGCAGGGAAGAAAATGACGGTAACTGACTAAGAAGCACCGGCTAAATACGTGCCAGCAGCCGAGGTAATACGTATGGTGCAAGCGTTATCCGGATTTACTGGGTGTAAAGGGAGCGTAGACGGCTGTGTAAGTCTGAAGTGAAAGCCCGGGGCTCAACCCCGGGACTGCTTTGGAAACTATGCAGCTAGAGTGTCGGAGAGGTAAGTGGAATTCCCTGTGTAGCGGTGAAATGCGTAGATATTGGGAGGAACACCAGTGGCGAAGGCGGCTTACTGGACGATGACTGACGTTGAGGCTCGAAAGCGTGGGGAGCAAACAGGATTAGATACCCT
+
<CCEFECEGGGFFGGGGFFE8CF:FGGCEFGGGGFFFG@EFCGGGGDFC,6C>CFFEFG?CCEFGGG,CCFFGDG?F<<FEFFB9=F@DGFEGFG8BFFFEC68B+?<?C4,5=FEFFF,,<FE7>:,>FFF7EF<BFF>?G-*7#8FFF>4@=D$@FEC7=FFGEFG=>CFCF@FE<=AB;CGGFFC:FEC<FF51FCFB=E:<F:B,#GDEFCG1EC53FDF<@CFCGGECGGD<0@3GGCCAC@,#DB9:<@FF-9?DFF=CCGGFFGGGEEF:=@578CEA?EAGGFFEA?7CF9,GDCFC77F<FF9GGGGF9GGGFGF,GEGFE<<CGGE?GFGGGGGGGGEGGGFFF<FE@CF8A<EFFCFBD<FFGGFFF7CFGFGECGGGF;C@FCFGGGGGGGGGFGFGGGCCCCC
@WJQZ 129
TGGGGAATTTTGGACAATGGGGGCAACCCTGATCCAGCCATGCCGCGTGCGGGAAGAAGGCCTTCGGGTTGTAAACCGCTTTTGTCAGGGACGAAAAGCTCCGGAGTAATATGCCGGAGTGCTGACGGTACCTGAAGAATAAGCACCGGCTAACTACGGGCCAGCAGCCGCGGTAATACGTAGGGTGCGAGCGTTAATCGGAATTACTGGGCGTAAAGCGTGCGCAGGCGGTTGGGTAAGACAGATGTGAAATCCCCGGGCTTAACCTGGGAACTGCATTTGTGACTGTCCGACTGGAGTACGTCAGAGGGGGGTGGAATTCCACGTGTAGCAGTGAAATGCGTAGATAGGTGGAAGAACACCGATGGCGAAGGCAGCCCCCTGGGACGCAACTGACGCTCATGCACGAAAGCGTGGGGAGCAAACAGGATTAGATACCCT
+
FGGGGGDFDGGGFGGGGGGGGGGGGGGGGGGGGGGGGGGGGGGGGGGGCFEEEDFFGGGGCGGGGFGGGDGGGGGFGGG>EEFCDCFGFGGGGGGGEGGGGGGGC@BFFAEDFGGFDGG<FGGGGCFGGGCFDGG?:FFFFFF<>B:EC@EGGGFGGGGGGGG7CEEGFEGEECFGGFG>FGGGGE>GG5?CE9C<CACGGGEFGGG>GGGFC/:EGGGE8CE;CCGGGFG>@GFEC>A9&9CFF9F:F@@FGGCCECGGFF9DF<E;@FFDD,7FEEDFBCADFFC+@+=>@=,FGGGFBB9GFGF>7>GGFCF9<F,DGCCF:FGFECFGDFGGGCC+CB,GFFDE4,FGGFCFEGFFF7DGGGGGGFAFFFB+GFEECGGGGCCGGGFFGGGGGGGGGGGB8FDGGEFCEGGGGGGGGGFAGGGFGGGGGFFF@CCCC
@WJQZ 130
TGAGGAATATTGGTCAATGGGCGAGAGCCTGAACCAGCCAAGTAGCGTGAAGGATGACTGCCCTATGGGTTGTAAACTTCTTTTATAAAGGAATAAAGTCGGGTATGCATACCCGTTTGCATGTACTTTATGAATAAGGATCGGCTAACTCCGTGCCAGCAGCCGCGGTAATACGGAGGATCCGAGCGTTATCCGGATTTATTGGGTTTAAAGGGAGCGTAGATGGATGTTTAAGTCAGTTGTGAAAGTTTGCGGCTCAACCGGAAAATTGCAGTTGATACTGGATATCTTGAGTGCAGTTGAGGCAGGCGGAATTCGTGGTGTAGCGGTGAAATGCTTAGATATCACGGAGAACTCCGATTGCGAAGGCAGCCTGCTAAGCTGCAACTGACATTGAGGCTCGAAAGTGTGGGTATCAAACAGGATTAGATACCCT
+
EEGGGEFFEFGGFGGGGGGEGGGGGEFDGGGGDGGGGGGGGGCFFGGGEFDFGEGFGGFGCFGCF8FFG9=FFFGGGCEGFEGDFFGGGGGGGGGGFG??FFCFC,BEFDGGFGGGGGGGGCEBFGFFDFFGGGG<FFGFF4@FDFGFFFGFGEF+FFGGGFFGGDCEGGG9@A@F>=G=G=G>GEGGGGG<C<B?*;?2@CEGFFFFB;2?FFCBC;BE<G=>CD4><,>3DCGGFECGGE7CFCGEEF:GGDFEFCEF=:E$GCFD<EFFFEC>F,?@EA9E;FDAF=A,,GGFEEEA8@CGGFF@EDFF7GEDEFFGFGGFCDFC,EE9FF9CFCF9AFCGCFFGFFFF@CF@GFGGGGFGFCGGGGGGFCGFFEC,FFGFEGGGGGGFFGGGGGGGFFGECGGGGFFFGGFAGGGGGGFGFDFGFCFCCCCC
@WJQZ 131
TGAGGAATATTGGTCAATGGTCGGCAGACTGAGCCAGCCAAGTCGCGTGAGGGAAGACGGCCCTACGGGTTGTAAACCTCTTTTGTCGGAGAGTAAAGTGCGCTACGCGTGGCGTATTGCAAGTATCCGAAGAAAAAGCATCGGCTAACTCCGTGCCAGCAGCCGCGGTAATACGGAGGATGCGAGCGTTATCCGGATTTATTGGGTTTAAAGGGTGCGTAGGCGGCACGCCAAGTCAGCGGTGAAATTTCCGGGCTCAACCCGGACTGTGCCGTTGAAACTGGCGAGCTAGAGTGCACAAGAGGCAGGCGGAATGCGTGGTGTAGCGGTGAAATGCATAGATATGACGCAGAACTCCGATTGCGAAGGCAGCATACCAACTCGCGACTGACGCTGAGGCTCGAAAGCGTGGGTATCGAAGAGGATTAGATACCCT
+
GGGGGGGGGGGGGGGFGGGGGGGGGGDFGGGGGGGGGFGGGFFGGGGGGGGGGGGGGGGGGGGGGGGEGGGGGGGGGFFGGGGCGGGGGDGGGGGGCFGGGGGGGGGDDFDEFDGGGGGGGFGGGGGGGGFCCGCCDCFGFGGGGGGG<;9FCDFGGGCFGGGGGGGGGGGGCFGGGGDG>=?GGGGGFEE>FEEGECC6AFCEFGED>EFFG?E?5E>EEFAGDEEE<CFCEGF@F7C:FGGGGGGECCBFGGDECCGGGGGBFFFFC,<GCGFFAGGGGEEF:DC5,GGF9DFGGEFEFGF@?CGGGGFCGGGGEGGGGGGEGFCGGGGGGFFGFFFEFE<FEGGGGFGGGEEFCF<FGGEGGGGFFFFGGFEGFAGEECEGEGGGGGGGGFGF@EGGDDGGDGGFGGGGGGGGGGGGFGFGGFEGGGGCCCCC
@WJQZ 55129
TGAGGAATATTGGTCAATGGACGAGAGTCTGAACCAGCCAAGTAGCGTGAAGGATGACTGCCCTATGGGTTGTAAACTTCTTTTATATGGGAATAAAGTATTCCACGTGTGGGATTTTGTATGTACCATATGAATAAGGATCGGCTAACTCCGTGCCAGCAGCCGCGGTAATACGGAGGATCCGAGCGTTATCCGGATTTATTGGGTTTAAAGGGAGCGTAGGTGGATTGTTAAGTCAGTTGTGAAAGTTTGCGGCTCAACCGTAAAATTGCAGTTGAAACTGGCAGTCTTGAGTACAGTAGAGGTGGGCGGAATTCGTGGTGTAGCGGTGAAATGCTTAGATATCACGAAGAACTCCGATTGCGAAGGCAGCTCACTAGACTGTCACTGACACTGATGCTCGAAAGTGTGGGTATCAAACAGGATTAGATACCCT
+
FGGFGGGGGGGGGFFGFGGFGGGGGGGGGGGGGGGGGGGGGGCFGGGGGGGFGGGGFFEFFFEFG8FGGFFFGGGGGGGGGGGGCGGAEFFGGGFFGGFGFGFGFGGFGDFGEEGC<EFGGGEGGFFGGGGGGFCGGGGFGC=DEGEGGGGGG@GFGGGGGGGGGGGGEE@.EFGGGGGECFGGCEGGGGGGGFF>CFEGFFFGGGEG:BFGGEE<FCGCFFEGGGGGFCGGGGGFEFFGGGGGGGGDC?FGGGGFEGGGGGFFFGGGGE=:GGFGGEEFGGGDGGGGFEA?GGGGGGGGGFCCGFEGEGGGGGGF>GF4?F@CEEGGGGGFCFGGGGGFE9GDFGGGGGGFF@ECGFF,EGGGGGGF@GGGGGFGGGGGGGGGGGFEFE9E9FGGFGEFGGGGGGGGGGGGFFEEGCDCGGGGGGGGGCFCCCCC
@WJQZ 133
TGGGGAATATTGCACAATGGGGGAAACCCTGATGCAGCGACGCCGCGTGAGCGATGAAGTATTTCGGTATGTAAACTTCTATCAGCAGGGAAGAAAATGACGGTACCTGACTAAGAAGCCCCGGCTAACTACGTGCCAGCAGCCGCGGTAATACGTAGGGGGCAAGCGTTATCCGGATTTACTGGGTGTAAAGGGAGCGTAGGCGGTCAGACAAGTCAGAAGTGAAAGCCCGGGGCTCAACTCCGGGACTGCTTTTGAAACTGCCTGACTAGATTGCAGGAGAGGTAAGTGGAATTCCTAGTGTAGCGGTGAAATGCGTAGATATTAGGAGGAACACCAGTGGCGAAGGCGGCTTACTGGACTGTAAATGATGCTGAGGCTCGAAAGCGTGGGGAGCAAACAGGATTAGATACCCT
+
GGGGG:FGGGGGGGGGGGGGGGGGGGGGGGGGGGGGGGGGGGGGGGGGGGGGGGGGGGGGGGGGGGGDGGGGGGGGGGGGGGGGGGGGGGGGGGGGGGGGGGGGGGGGGGGGGGGGGGGFFG?GEEGGGGGGGGGFGGGGGGGGGGGGGGG@DGGFEEGG>FFGGGFGFGGGGGGG?GGGGGGGGGFFFGGGGGGGGGGEEDGDFGGGGFFGGGGGGFFGGGGGGGGFGFGGGGGGGGGGGGGGGGGGGECGGGGGDGGGGGGFGGGGGFGGFFCFGFGFGFBFFGGGGGGFGFGGGGE9GGGGEGFGGFFADDGGGGGGGGGGGGGGGGGGGDGGGGFCEEGGGGGGGGGGGFGGGGGGGGGGGGGCFFDAGGGGGGGGGGGGGGGGGGGGGGGGGGGGGGGFGFGGGFGCCCCC
@WJQZ 51772
TGAGGAATATTGGTCAATGGACGCAAGTCTGAACCAGCCATGCCACGTGCAGGATGACGGCTCTATGAGTTGTAAACTGCTTTTGTACGAGGGTAAACGCAGATACGTGTATCTGTCTGAAAGTAACGTACGAATAAGGATCGGCTCACTCCGTGCCAGCAGCCGCGGTAATACGGAGGATTCAAGCGTTATCCGGATTTATTGGGTTTAAAGGGTGCGTAGGCGGTTTGATAAGTTAGAGGTGAAATTTCGGGGCTCAAACCTGGACGTGCCTCTAATATTGTTGAGCTAGAGAGTAGTTGCGGTAAGCGGAATGTATGGTTTAGCGGTGAAATGCTTAGAGATCATACAGAACACCGATTGCGAAGGCAGCTTACCAAACTATATCTGACGTTGAGGCACGAAAGCGTGGGGAGCAAACAGGATTAGATACCCT
+
FGC9DEEGEG9,FFEFCFF,,6@7C@:@@EFAFG@GGGGGGGDD,CCFF7D9@@FAEFFG+7FDF<EEEGD<,CCE?F9,,EFG9CCE<6,+88FFFC7FCEED9,DFFB,@@,5CFGFGFG,?F,<BABBBEG,+E<EF,,8BG=+D9FGGCFEF/F:DGD9@<C<<6#<;FGA@E>CCD1:EF#@GFCBA@,CE@;@07C7>CF92=?<:CGFF>=<>*:=E=FA@9C9DG@:CG@,<*FFFGFD0@+=:3::,/<36.5FEEF8CCFBC/78,:A,@CFEC,9?<,C<FFE9A,=4++@+FDCB+EECCFE<8DEC4C,+GDGFDGFDGCFFFC<GFC,<A<,,C,E@FFF@-B6C:EGGFGGGDEF,F@F,EEFE,AF,,F<FFDGFFEE88GGGFFCGFCEEFGGGGGGGGGGGGGGGGGGF9GGGCCCCC
@WJQZ 81264
TGGGGAATATTGGGCAATGGGGGAAACCCTGACCCAGCAACGCCGCGTGAAGGAAGAAGGCTCTCGGGTTGTAAACTTCTTTTACCAGGGACGAAGAAAGTGACGGTACCTGGAGAAAAAGCCACGGCTAACTACGTGCCAGCAGCCGCGGTAATACGTAGGTGGCAAGCGTTGTCCGGATTTACTGGGTGTAAAGGGCGTGTAGGCGGAGATGCAAGTCAGATGGGAAATCCTCGGGCTTAACCCGGGAACTGCATTTGAAACTGTATCCCTTGAGTATCGGAGAGGCAGGCGGAATTCCTAGTGTAGCGGTGAAATGCGTAGATATTAGGAGGAACACCAGTGGCGAAGGCGGCCTGCTGGACGACAACTGACGCTGATGCGCGAAAGCGTGGGGAGCAAACAGGATTAGATACCCT
+
F@EEF:BFGGGGGCGFGGGGGGDGGGGGGGGGGGGGGGCFEGGGG7CFGEGGGGGEG8<FEFFGGGGGGGGGGGGGGGGGGGGGFFFGGGGGGFEGGFFDE9<FCFFGDFGFG<FFFGGGEE.@FGEFFGFF9E4C<DGBCFG7D<F=GGGGE>FGGGCGFF>GFFFCE>CE@CEFGFGFG@FGFFC8*2F:CFGFGEEG2:CCFGEGF<>:;C@?57#;:EF?/,@CFGEEC<CE@:>FEFGGCC:CE;FFDGGFEGEEE1FGFGF@7CD2=FD=F@+3=C5,DCGGFCGEFCEB,FFE:9?,9GECFCBFFGFF@EDGFGGGDBC,<,=F<E??CEAGF<FCFCGGGGGGGF7F8GFGGCC@8;,@CFCF@-GFCECC+GGEGGGGGGEGGGGGGGGFGGFAGEGFFFCEFDCCCCC
@WJQZ 74385
TGGGGAATATTGCACAATGGGGGAAACCCTGATGCAGCGACGCCGCGTGGAGGAAGAAGGTCTTCGGATTGTAAACTCCTGTTGTTGAGGAAGATAATGACGGTACTCAACAAGGAAGTGACGGCTAACTACGTGCCAGCAGCCGCGGTAAAACGTAGGTCACAAGCGTTGTCCGGATTTACGGGGTGTAAAGGGCGTGCAGCCGGGCCTGCAAGTCAGATGTGAAATCCATGGGCTCAACCCATGAACTGCATTTGAAACTGTGGATCTTGAGTGTCGGAGGGGCAATCGGAATTCCTAGTGTAGCGGTGAAATGCGTAGATATTAGGAGGAACACCAGCGGCGAAGGCGGATTGCTGGACGATAACTGACGGTGAGGCGCGAAAGTGTGGGGAGCAAACAGGATTGGATACCCT
+
B<FEF,BFFGGFGGGGGCAEFGGGGGGGGG8FFAEGFGCFGDGGGGGGGGCCFGGGGGGGGFGGGGEGGGGGGGGGGGGGGGGGGGGGGGGGGGGGGGDGGGGEGGGEFGGGGGFDFFGG>>GGEGGGG<GGD+DFFGGGGGG>GGGGGEGGGGG7F:GG=CGGGGFFGGGGG?GGDGG8FG#GFFFG2GGGGGGGDFEEBEGEC5?CFGFGGGGFFGFF;F<GGGFCFCFGGGGGGGGGGGFF<,FFGGGCFGGGGFGGGFDFGEA9GD%GFCCGGGEGFGGGGF@CGGFEFEE<,FGFGFGGGGGGFFGGFC7F@GCFGEFCF<FGFEGECEEE7C@F>GCC,GGGGGGGGCGF?GGGFEFCFCEGGGGG@GGGCEGGCCGGGGGGGGGF@F<E8GGGGGGGGGGGGFDCCCCC
@WJQZ 137
TGGGGAATATTGCACAATGGGGGAAACCCTGATGCAGCGACGCCGCGTGGAGGAAGAAGGTCTTCGGATTGTAAACTCCTGTTGTTGAGGAAGATAATGACGGTACTCAACAAGGAAGTGACGGCTAACTACGTGCCAGCAGCCGCGGTAAAACGTAGGTCACAAGCGTTGTCCGGAATTACTGGGTGTAAAGGGAGCGCAGGCGGGAGGACAAGTTGGAAGTGAAATCCATGGGCTCAACCCATGAACTGCTTTCAAAACTGTTTTTCTTGAGTAGTGCAGAGGTAGGCGGAATTCCCGGTGTAGCGGTGGAATGCGTAGATATCGGGAGGAACACCAGTGGCGAAGGCGGCCTACTGGGCACCAACTGACGCTGAGGCTCGAAAGTGTGGGTAGCAAACAGGATTAGATACCCT
+
FGGGGGGGGGGGGGGGGGGG?FGGGGGGGGGGGGGDG<@FGGDGGGGFGC?FFGGGGGGGGGGGGGGGD7EFGGGGGGGGGGGGEFFFGGGGGGGGGGGGGGCFGGC9DGGGGGGGGG>5GCF?CGG<FGGGC?;FGFGFFGDFGGGGGGCFGGEGGFGGGGGGGFFG7FDCGGGGGGGFGFFFEFFG<FEGFCFGG<FCEGGGGGGFFED?E>CC9EFEACGFGGGFDGFGGGGGGGGGGFFCFFACFGGDDFFFGDCFFFGFGDFDFBG=GGGFFE9A7FGFGGGGFA,?94>7F7GGGGF:GGGGGCCGGGGGFE?DFFCF@FCD<9GF@FE:-CFGGGGFCFF:+GEGFD9FGGFFGF@AEDGGFCCEFGGGGGDFDDGGGGGGGGGGGGGGGGGGGGGGGGFCGGFCCCCC
@WJQZ 138
TGAGGAATATTGGTCAATGGACGAGAGTCTGAACCAGCCAAGTCGCGTGAGGGAAGACTGCCCTATGGGTTGTAAACCTCTTTTATAAGGGAAGAATAAGTTCTACGTGTAGAATGATGCCTGTACCTTATGAATAAGCATCGGCTAACTCCGTGCCAGCAGCCGCGGTAATACGGAGGATGAGAGCGTTATCCGGATTTATTGGGTTTAAAGGGTGCGTAGGCGGTTTATTAAGTTAGTGGTTAAATATTTGAGCTAAACTCAATTGTGCCATTAATACTGGTAAACTAGAGTACAGACGAGGTAGGCGGAATAAGTTAAGTAGCGGTGAAATGCATAGATATAACTTAGAACTCCGATAGCGAAGGCAGCTTACCAGACTGTAACTGACGCTGATGCACGAGAGCGTGGGTAGCGAACAGGATTAGATACCCT
+
EFGFGFCEGGGGFFGGGGGGGGGGFGGGGGFGGGGGGGFGGGGGGGGGGGGFFGEE8,@AFFGFGGGCDFCF?ECGG=8EFGGGFFGG,CFFGDGGFC<<<@F9EGFFGGGDG9FFGGGGGFGGGGGGGGGGCGFGGCGFD<FEGFFEFG,FCDB=DFFFGGFG>CGCGG@CCGGGE/>@<:#D;C/=>C2DCFEG->5C:FC>F8?19CF7CCFC5>@>9EGFEG=CBD:DGGG8GDFFFFE/DE?CEGFGGDFG@F?FFAFFGGG=GFCCGEFAFFFF<CFFEC,F<,FFFEFB@ECFE,8CGGFGGGFF?:,DAFFCFF@EFCEFGFFFCGGF<FACFGFCFF9FFGDFFEFEFG@F:ED<FECFFE,F@GFCGGGGFCFCGGGGGCGGGGFGFGFFF9CF@@+FFCGGGGGFEGGGGGGFAGGGGGCB,C<
@WJQZ 76954
TAGGGAATCTTCCACAATGGACGAAAGTCTGATGGAGCAACGCCGCGTGAATGAAGAAGGCCTTCGGGTCGTAAAATTCTGTTGTCAGAGAAGAACGTGTGTGAGAGTAACTGTTCACGTATTGACGGTATCTGACCAGAAAGCCACGGCTAACTACGTGCCAGCAGCCGCGGTAATACGTAGGTGGCAAGCGTTGTCCGGATTTATTGGGCGTAAAGGGAACGCAGGCGGTCTTTTAAGTCCGATGTGAAAGCCTTCGGCTTAACCGAAGTAGTGCATTGGAAACTGGAAGACTTGAGTGCAGAAGAGGAGAGTGGAACTCCATGTGTAGCGGTGAAATGCGTAGATATATGGAAGAATACCAGTGGCGAAAGCGGCTCTCTGGTCTGCAACTGACGCTGAGGTTCGAAAGCGTGGGTAGCAAACAGGATTAGATACCCT
+
FGGC,C,CFFFGGGGFFGGGGGGGGGGGGDFGGGFFFGGGGEEGGGGGGGGGGGGFFG<EEFGGGGFFGGGGGFGGGGGGGGGGGFGGGGGGGGGGGGDFG,AC?FFEGGGAFFGGGGGE8EBFFFGG::=FGFGGGGGGGGGGGGFGGGGG?@GGGGGGGFFGGGGGGGEF<CFGG@AFGGGGGGGGDGFGGEGGGGGGG?.GGGGGFGGGGGGGGFFEG>EDFECGDEFCFFFDGGGFCC@B@:AFFFAGFE7GGGGGGGGFFGGGGGGD<EFFDGGGFGFFGGGGGFBF<FGFGEFFECGGGGDGGECFGGEFC,<8F8GGGGGFC6DFCGFECDGEGGFDGGGFFEAGGFAFGGGGFGGGGGGC7CFFECDGGGGGGGGGGGGFGGGGGGGFGGGGGGEF@FGFGGGGGGGGGGGGGGGGGFGFGFFGGGGFCCCCC
@WJQZ 50015
TGGGGAATATTGCACAATGGGGGAAACCCTGATGCAGCGACGCCGCGTGAGCGATGAAGTATTTCGGTATGTAAAGCTCTATCAGCAGGGAAGAAAGTGACGGTACCTGACTAAGAAGCACCGGCTAAATACGTGCCAGCAGCCGCGGTAATACGTATGGTGCAAGCGTTATCCGGATTTACTGGGTGTAAAGGGAGCGTAGACGGAGTGGCAAGGCTGGTGTGAAAACCCGGGGCTCAACCCCGGGACTGCATTGGAAACTGTCAATCTAGAGTACCGGAGAGGTAAGCGGAATTCCTAGTGTAGCGGTGAAATGCATAGATATGACGCAGAACTCCGATTGCGAAGGCAGCATACCAACTCGCGACTGACGCTGAGGCTCGAAAGCGTGGGTATCGAACAGGATTAGATACCCT
+
GGFGGCFGGGGGGGGFGGGGGDGGGGGGGGGGGGGGGGDGGDCGGGGGGGGCFGGDCDGGGGGGGGGFEFGGGGGFFGGFFGFFCFGGGGGGGGGGGEGGGGG:F=F,BFGDGGGFGFGGFFFGGFGG>7GGGGGGGGG@GFGGFGGGAGECC:FBFCFGGGGGGGGGFGGGGGGGGFFCCGCE<GFF<FGFGGGBGFG7<CE7GFCCFEGEGGG&FFGGGGFDCGGGDF@EEEGE@CGGFDCGDC33CE5FF<FCGCCF<A?9ECFFDB:CDEGEFBGGGGGGD7GGGGE?E8DGFFFEFF@CDGGGGFGDCGFF?9GGGFF<=F?DFAF?8GFBGFF7GGGGGGGGGGGGFC<,EFFF:CFGGGGGGFFCFGF@GGGFGEGGGGGGGGGGGGGGGGGGGGGFGGGGGGDCCACC
@WJQZ 141
TGGGGAATATTGCACAATGGAGGAAACTCTGATGCAGCGACGCCGCGTGAGTGAAGAAGTATTTCGGTATGTAAAGCTCTATCAGCAGGGAAGAAAATGACGGTACCTGACTAAGAAGCACCGGCTAAATACGTGCCAGCAGCCGCGGTAATACGTATGGTGCAAGCGTTATCCGGATTTACTGGGTGTAAAGGGAGCGTAGGTGGCAAGGCAAGCCAGAAGTGAAAACCCGGGGCTCAACCGCGGGATTGCTTTTGGAACTGTCATGCTAGAGTGCAGGAGGGGTGAGCGGAATTCCTAGTGTAGCGGTGAAATGCGTAGATATTAGGAGGAACACCGGAGGCGAAGGCGGCTCACTGGACTGTAACTGACACTGAGGCTCGAAAGCGTGGGGAGCAAACAGGATTAGATCCCT
+
FGGFFBFGGGGGGGGGGGGGFGGGGGGGGDGGGGGGGGGGGGGGGGGGGGGFGGGGGGGGGGGGGGGFG7FGGGGGGGGGGGGGGGGGGGGGGGGGGGGGGGGGGGGGGGGFGGGGGGGGGGGGGGGGGGGCGGFGGGGGGGGF@GGGGGGCGFGGGEGG=GGGGGGGCGGGGGGGGFEGG=1GGGGGGFGGGGGGG:FCFGGGGGFFGGGGGGGGECFGGGGGFGGGGGGGDDGDGGGGGGDGFGGGFGCFGGGGGFFGGGGFGGFAFFF?DGFGGFGGEGGGG@++EFA<F=FDFGFFFFCCDFCFEDFGGGF7DCFCDGEC?GE@GCF@@,7BFCGGCEDGGEGGECFGGFFGGGGFCFGGGGEFGGCGGGGGGGGGGGGGGGGGGFGGGGGGGGGGGGGGFAGGGGCCCCC
@WJQZ 50401
TGAGGAATATTGGTCAATGGGCGAGAGCCTGAACCAGCCACGTAGCGCGAAGGATGACTGCCCTATGGGTTGTAAACTTCTTTTATATGGGAATAAAGTGGTCCACGTGTGGATTTTTGTATGTACCATATGAATAAGGATCGGCTAACTCCGTGCCAGCAGCCGCGGTAATACGGAGGATCCGAGCGTTATCCGGATTTATTGGGTTTAAAGGGAGCGTAGGCGGATTGTTAAGTCAGTTGTGAAAGTTTGCGGCTCAACCGTAAAATTGCAGTTGATACTGGCAGTCTTGAGTGCAGTAGAGGTGGGCGGAATTCGTGGTGTAGCGGTGAAATGCTTAGATATCACGAAGAACTCCGATTGCGAAGGCAGCTCACTAGACTGTTACTGACACTGATGCTCGAAAGTGTGGGTATCAAACAGGATTAGATACCCT
+
FGEEGGGGFGGG@@FGGGFGGFG@FCEFGGGGG<EGFGFG,CD,CFFCGGEGGGGGGGEGFGFGGFFGGGEFFGGGGGGFFGGGGGC,FGD@FECGDEGGG<FEFDFB?4F7A=FFFEFFGGFFGGF?FGFGFF,AB9FGCDF7FGEFFFGGG@FGGGGGGGGGGEFFCGFGCFG7CCEFEFEFGFGGFD87CFCEGE,C8>FFFGG;FGFFFFFFEEFEC?FCGGGGGGGFGFGFGGGGGGGFEFGG9<EFCGGGGDCDFGGGGGGGGGGGGFGFFEFGF@GFFFFAGGGGGGFF9GGGGGGGGGGCGFGFGGGEGFCGGGGGGGGGGGGCGGGGFGGGFDAGFFCDGGGGGFB7CF<DE>GGGGGGGGGGGGFEFFEEAGGGGGGGGGGGEGGGGGFACFGGGGFGGGGGGGFCGFGGFGGGGGGGFDFCCCCC
@WJQZ 143
TGAGGAATATTGGTCAATGGGCGCAGGCCTGAACCAGCCAAGTAGCGTGAAGGATGACTGCCCTATGGTTTGTAAACTTCTTTTATAGGGGAATAAAGTGGAGGACGTGTCCTTTTTTGTATGTACCCTATGAATAAGCATCGGCTAACTCCGTGCCAGCAGCCGCGGTAATACGGAGGATGCGAGCGTTATCCGGATTTATTGGGTTTAAAGGGTGCGTAGGCGGTTTGATAAGTTAGAGGTGAAATTTCGGGGCTCAACCCTGAACGTGCCTCTAATACTGTTGAGCTAGAGAGTAGTTGCGGTAGGCGGAATGTATGGTGTAGCGGTGAAATGCTTAGAGATCATACAGAACACCGATTGCGAAGGCAGCTTACCAAACTATATCTGACGTTGAGGCACGAAAGCGTGGGGAGCAAACAGGATTAGATACCCT
+
GGCGGGCFFFGGGGFGGGGGGGGEGGGFGFGGFGGGGGGGGGGGGGGGGGGGGGGGGGGGGGGGGFFFGGGEGGGGGGGGCFFGFGGGGGDFCFGFGGGGGGGGGGGGGGGGGFGCFEGGGFGGGG?FGGGGGGGGGGGGFGGGGGGGG9FFC?GGGGGGGGGGG8FGGGGG:FG<EGGGGGGGGGGGGG:FGFG?C<EFFGGGGGGGGGGGGGGFGGGGGF>AF:CFCF;>FFFF>CGGFGGGFGGGGGGGGGGFFFDEG=CGGF:DGGEFCF@CDFGGCFEFDGGGGFE8FF=EF@8GCCGGGGGGGGGFFGGGGGGGGGGGGGGGGGFGGGGGGEAFGGGFFGFCGGGFGGFEGGGEGGGGGGGGGGFFGGFFGGFE<CFDCFGGGGFGGGGGGGGFGGGGGDGGGGGEFGFGGGGGFGGGGGGGGGGCCCCC
@WJQZ 144
TGAGGAATATTGGTCAATGGGCGAGAGCCTGAACCAGCCAAGTAGCGTGAAGGATGACTGCCCTATGGGTTGTAAACTTCTTTTATAAAGGAATAAAGTCGGGTATGCGTACCCGTTTGCATGTACTTTATGAATAAGGATCGGCTAACTCCGTGCCTGCAGCCGCGGTAATACGGAGGATCCGAGCGTTATCCGGATTTATTGGGTTTAAAGGGAGCGTAGATGGATGTTTAAGTCAGTTGTGAAAGTTTGCGGCTCAACCGTAAAATTGCAGTTGATACTGGATATCTTGAGTGCAGTTGAGGCAGGCGGAATTCGTGGTGTAGCGGTGAAATGCTTAGATATCACGAAGAACTCCGATTGCGAAGGCAGCCTGCTAAGCTGCAACTGACATTGAGGCTCGAAAGTGTGGGTATCAAACAGGATTAGATACCCT
+
GGGGGFFGGGGAEFFGGGGGGGGGEGGGGGGGGGGGGGGGGGGFGGGGGGGGGGGGGGGGGGGGGGFFFDEFFFEEGGGAFGGGCEFGGGFGGGGGGGGGEDGFCEGGGGGGG<EFEG:BDGGCFGGGGGGGGGGGGGFGE,FFEFECGB9FGFD>>CA<AA@DFEEGC:C9=FFECFF@E>GFEGEEFGE:EFGG?DBFBC9FC2EF>:FFD=GGD:FGFGEFF<BFGFGGGCFCGGFEGGGGGGDDC@@GGGGFGEDGGGGGGFFE4FFD:F<A9E<FGFF==>9FECBGCGGGFGF@FGFED7CCFFEFGGGGEF=,GGGGCDGGGF9GFGGGGFC,E?,GGFGEFGFGCGECDGGEGCGGGGGGFEEDGGGFGEEEFGGGGGGGGGGGGGGGGGGGGGGGGGGGGGGGGGGGF<GGGGGGGGGGGGGCCCCC
@WJQZ 71246
TGGGGAATATTGCACAATGGGGGAAACCCTGATGCAGCGACGCCGCGTGGAGGAAGAAGGTCTTCGGATTGTAAACTCCTGTTGTTGAGGAAGATAATGACGGTACTCAACAAGGAAGTGACGGCTAACTACGTGCCAGCAGCCGCGGTAAAACGTAGGTCACAAGCGTTGTCCGGAATTACTGGGTGTAAAGGGAGCGCAGGCGGGAAGACAAGTTGGAAGTGAAAGCCATGGGCTCAACCCATAAATTGCTTTCAAAACTGCTGGCCTTGAGTAGTGCAGAGGTAGGTGGGATTCCCGGTGTAGCGGTGGAATGCGTAGATATCGGGAGGAACACCAGTGGCGAAGGCGACCTACTGGGCACCAACTGACGCTGAGGCTCGAAAGCATGGGTAGCAAACAGGATTAGATACCCT
+
GGGGGGFFGFGFGGGGGFGGGGGGGGG8FEFGGGEFFGFFEEGGGGGGGGGGGGGGGGGGGGGGGGG7CCFGGGGGDGGGGGFGGFGDEFFGGDDFGGGF9FD+BCFCGFGGGFDFGGGFFF5GG9FDBBFFGCDGFGGGGFGFCBFF@FCFGGGGCFECF>GF9CFG=EDBCFC@EG<AF9FGFC741CGGGGGFEGGFEEEGGGCE>CCFGGGGGGGFCGFFFF@#GCCFGGGGGGGFFFFEAFFFFGCFG9F<?DEFFGCFEGGEGGCGGFFA<DCCFFFGGGGGGGGGGGGGGF7FGGGGGGGGDGGGGEEGGGGGGGFF:GGGFFFFGGGGGFGGGGGGGGGGGGFC,6EGGGGGGGGFGGGEGGGGGGGFDFEGGGGGGGGGGGGDGGGGF9GGGGGGFAFGGGGCCCCC
@WJQZ 51696
TGGGGAATTTTGGACAATGGGGGCAACCCTGATCCAGCCATGCCGCGTGCGGGAAGAAGGCCTTCGGGTTGTAAACCGCTTTTGTCAGGGACGAAAAGCTCCGGAGTAATATGCCGGAGTGCTGACGGTACCTGAAGAATAAGCACCGGCTAACTACGTGCCAGCAGCCGCGGTAATACGTAGGGTGCGAGCGTTAATCGGAATTACTGGGCGTAAAGCGTGCGCAGGCGGTTGGGTAAGACAGATGTGAAATCCCCGGGCTTAACCTGGGAACTGCATTTGTGACTGGCCGACTTGAGTACGTCAGAGGGGGGTGGAATTCCACGTGTAGCAGTGAAATGCGTAGATATGTGGAAGAACACCGATGGCGAAGGCAGCCCCCTGGGACGCAACTGACGCTCATGCACGAAAGCGTGGGGAGCAAACAGGATTAGATACCCT
+
GFGG7C@@<FFGE@CEFFGGGCCFGGGGGGGGGC@EFGGGECCGGGCFFGDD7FFGFGGGFGGGGGGGGGGGGGGGG7FFCFGGGGCGGDGGGGGGDGG<FFFD7FG?F=<F=<FG+@7FGGGFGGGDGGBFFGGGGGGFCCGCFGF>FEGFCGGGGGGGGGGGGGCGFGGGG?EFGFG:2?FF:)CEGEEEG=GG>5FCEC>CGG7CFFGFGGGGFGGGGDGGGGGGGGGGGGGCGFEC@>@FGGFFGFGGDEFE:CFGGDGFCDEFCFFCFFGFGBAF7E9EFF:B6++GF=:,FGGGFCBD8GGFGGEF8FFDCE?C+CDECGGGGFF9EGGFEDGGGFGGGGGGFE9GGAFFGGGGGF@E7GGFCFCF8GGFFF@GGGGGGFFDGGGGGGGGGGFE<GEFCFGGFGGGGFCGGGGGGGGFGGGGGF,CGFGDCCCCB
@WJQZ 70017
TGAGGAATATTGGTCAATGGGCGAGAGCCTGAACCAGCCAAGTCGCGTGAGGGACGAATGGTCTATGGCCTGTAAACCTCTTTTGTCAAGGAAGAATAAATCGCACGGGTGCGATCTTGCCAGTACTTGACGAATAAGCATCGGCTAACTCCGTGCCAGCAGCCGCGGTAATACGGGGGATGCGAGCGTTATCCGGATTTATTGGGTTTAAAGGGCGCGTAGGCGGGACGTCAAGTCAGCGGTAAAAGACTGCAGCTAAACTGTAGCACGCCGTTGAAACTGGCGCCCTCGAGACGAGACGAGGGAGGCGGAACAAGTGAAGTAGCGGTGAAATGCATAGATATCACTTGGAACCCCGATAGCGAAGGCAGCTTCCCAGGCTCGTTCTGACGCTGATGCGCGAGAGCGTGGGTAGCGAACAGGATTAGATACCCT
+
EFFFGGGGGGGGGGGGGGGGFGGGGGGGGGGGGGGGGGGFGGGGGGEGG:FFGGGGGFGG8FFGGGFCFGGGGFGGGGGGGGGGFDGCFGFBFCGDEFFEGGFFGGCEEG7FF7FEDGGGGGGGGGGG<DFGG7D>FCG<FFC@FCFDFGEG@FFGGGGGFFD7>CGGE@:F,@=F7FFCCCG<FCEGEFGGFFEC@4=GECCECC8EG8C<8<ECEG=:8C?<FEE8CE;C9<<EFE:7EGGEEGGFCFGFFGDCFCFGE?<FFFFCFGG:ECDFF<CFGGFF@=@3=CFDCBDGFB=7GGGGGDEGGGGGF9GGFFGGF>7GGGFGDGGGGGGGGEEF=?<FFFCF9GGGFGGEGGGDGECGGGGECGGGGDFGGGGGDGGGGGDGGGGFECGGGGGGGGDFFEGGGGFGFEGGGGGGGGGGGGFFGFA-@CC
@WJQZ 71313
TGGGGAATATTGGGCAATGGGCGCAAGCCTGACCCAGCAACGCCGCGTGAAGGAAGAAGGCTTTCGGGTTGTAAACTTCTTTTAAGAGGGAAGAGTAGAAGACGGTACCTCTAGAATAAGCCACGGCTAACTACGTGCCAGCAGCCGCGGTAATACGTAGGTGGCAAGCGTTGTCCGGATTTACTGGGTGTAAAGGGCGTGCAGCCGGGTCTGCAAGTCAGATGTGAAATCCATGGGCTCAACCCATGAACTGCATTTGAAACTGTAGATCTTGAGTGTCGGAGGGGCAATCGGAATTCCTAGTGTAGCGATGAAATGCGTAGATATTAGGAGGAACACCAGTGGCGAAGGCGGATTGCTGGACGATAACTGACGGTGAGGCGCGAAAGTGTGGGGAGCAAACAGGATTAGATACCCT
+
FDFGFEFGGFFFGGGGDFGFGGGGGGGGGFFFFFFFGGGGGGGGGGGBFFGCGGGGGGGGCCFFGG>FGGGGGGGF9FFGGGGGGDFGGGGGGFCFGGGFGGGEGGGGCFGGGGGGGGGFGGF8FEGE7DFF,,FDFF7FFGGGGGG;GGGGGGGFCCFFG8GFGGFGFG7C9F9FEE+8>:CF:GGFGGFFFFBCEGGFD7CCEGGGGC-EFGGGCGFCGFGFFCFDGGGFAGDF>CGFFDFF@FGGFGFFAE9GFFDAFGGD/A@D>BFGGGGGF>FGD=FFECECGGEEAEFF9FD?,:AFF7GCFC?AFE@F,GGFDFGGGGGGCGEAFFEFCGFGFEGGGDGEGGGGGFFFGGGEFEC,AFF9GGCB-GGGGGGGEGGGFGGGGGEGGGGGFGFFGGGFFE,C,FGGGCCCCC
@WJQZ 149
TGGGGGATATTGCACAATGGGGGAAGCCCTGATGCAGCGACGCCGCGTGGAGGAAGAAGGTTTTCGGATTGTAAACTCCTGTCGTTAGGGACGATAATGACGGTACCTAACAAGAAAGCACCGGCTAACTACGTGCCAGCAGCCGCGGTAAAACGTAGGGTGCAAGCGTTGTCCGGAATTACTGGGTGTAAAGGGAGCGCAGGCGGACCGGCAAGTTGGAAGTGAGAACTATGGGCTCAACCCATAAACTGCTTTCAAAACTGCTGGCCTTGAGTAGTGCAGAGGTAGGTGGAATTCCCGGTGTAGCGGTGGAATGCGTAGATATCGGGAGGAACACCAGTGGCGAAGGCGACCTACTGGGCACCAACTGACGCTGAGGCTCGAAAGCATGGGTAGCAAACAGGATTAGATACCCT
+
FGGGGDGGGGGGGGGGGGGGGGGGGGGGGGGGGGGGGGGCFGGGGGGGGGGGGGGGGGGGGGGGGGGGGGGGGGGGGGGGGGGGGGGGGGGGGGGGGGGGGGGGGGCFGGGGGGGGGGGGGGGGGGGGGGGGGFGGGGGGGGGGDGGGEEGGGGG<FGGGGGFGGGGFGFEGGGGGGGGGGGGGGGCF@GF:CFGGGDC>CECCGGGGGFGDEEFFGCGGGFFGGGGFGGE<CGGGGGGFGEFD?GEDFGFDE$GGGFGGGGGGGGGF>EGGFGGFGGGFFFCFFGGGGGFGECGGGGGGGGGGGGGGFEE9GGGGGGGGFGGGGGGGGFGGGGGGGGGGGGGGGGGGGGGGGGGGGFE6FGGGGGGDGGGGGGGFCGGGGGGGGGGGGGGGGGGGGGGGGGGGGGGGGGGCCCCC
@WJQZ 150
TGAGGAATATTGGTCAATGGTCGGCAGACTGAACCAGCCAAGTCGCGTGAGGGAAGACGGCCCTACGGGTTGTAAACCTCTTTTGTCGGAGAGTAAAGTGCGCTACGCGTAGCGTATTGCAAGTATCCGAAGAAAAAGCATCGGCTAACTCCGTGCCAGCAGCCGCGGTAATACGGAGGATGCGAGCGTTATCCGGATTTATTGGGTTTAAAGGGTGCGTAGGCGGCACGCCAAGTCAGCGGTGAAATTTCCGGGCTCAACCCGGACTGTGCCGTTGAAACTGGCGAGCTAGAGTGCACAAGAGGCAGGCGGAATGCGTGGTGTAGCGGTGAAATGCATAGATATCACGCAGAACCCCGAGTGCGAAGGCAGCCTGCTAGGGTGCGACAGACGCTGAGGCACGAAAGCGTGGGTATCGAACAGGATTAGATACCCT
+
GGGGGDGGEGGGGGGGGGGGGGGGGGGGGGGGGGGGGGGGGGGGGGGGGGGGGGGGGGGEGGGGGGGGGGGGGGGGGGGGGGGGFGGGGFGDFGGEGGGGGDGGGGGGGGDGGGGGGGCGG,CFGGGGGGGGGGGGGGFGGGGCEFGGGGGGGGGGGGFGGGG>GDGDFGC9EGGGDGGG7G?G>GGGGGCCGGGGEGGGGFGFGGGGGCFFGGEGGEEEEGDFDEG5CGGGEEFCFDGGGGGGGGGGGGGGGGFGFGFGGGGFGGF@GEGDGFB<ED?GGGGGGGGF?9GFFGCGGGGGGGGGGFGCFGGECB+GGGFGGFGGGGGGGGFGFGGGFE9GGGGGGFFEGGGGGF>GF7FC7GGGGGGGGGGGDF9GGGGGEC+GGGFFGGGGGFGGEGEGGGGGGGGDGGGGGGGGGGGGGGGGFAGEGGFC@C?C
@WJQZ 75023
TGGGGAATATTGCACAATGGGGGAAACCCTGATGCAGCGACGCCGCGTGAGCGATGAAGTATTTCGGTATGTAAAGCTCTATCAGCAGGGAAGAAAATGACGGTAACTGACTAAGAAGCACCGGCTAAATACGTGCCAGCAGCCGCGGTAATACGTATGGTGCAAGCGTTATCCGGATTTACTGGGTGTAAAGGGAGCGTAGACGGAGTGGCAAGTCTGATGTGAAAACCCGGGGCTCAACCCCGGGGCTGCATTGGAAACTGTCAATCTAGAGTACCGGAGAGGTAAGCGGAATTCCTAGTGTAGCGGTGAAATGCGTAGATATTAGGAGGAACACCAGTGGCGAAGGCGGCTTACTGGACGGTAACTGACGTTGAGGCTCGAAAGCGTGGGGAGCAAACAGGATTAGATACCCT
+
FGGGGFGGGGGGGGGGGCFGCCCGGGGGGGGGGGGGGGGGEGG7CGGGCBFGEECCFC?<C<FAFGG,BFGGFGDGD?ED?CFGGC<FGGG<CGGCFFFBD:++:+C?<EEFFGGCFACAED@CDF=FC=FCF<BGFFF+@3FGECEGDGEFFGGFE<>FDFC>2>CEC:FC<CBCE<F;;C:==F78AGGFCCCFE</=2?ECG@8:C;@CGC>=3?F;GFFE@CC+FF3:CGFFAC@@GECEEGGCA<:<DCACFCGGGFF=GFC;89FGFDGGDEC>FGGGEFB+CDFFE=FFBFB,GGGGDGGFCC9FFCFEF<GGGGECF<FFFC@9FEF9GGFGEFEFGGGGGGGGGEC9GGGGFC9EGFGGED@GFEFE8F7EFEFF>GGFCGGGGFAGGGFGGGGGGGGGGGGCCCCC
@WJQZ 152
TGGGGAATTTTGGACAATGGGCGCAAGCCTGATCCAGCCATGCCGCGTGTCTGAAGAAGGCCTTCGGGTTGTAAAGGACTTTTGTCAGGGAAGAAAAGGATAGGGTTAATACCCCTGTCTGATGACGGTACCTGAAGAGTAAGCACCGGCTAACTACGTGCCAGCAGCCGCGGTAATACGTAGGGTGCGGGCGTTAATCGGAATTACTGGGCGTAAAGCGAGCGCAGACGGTTACTTAAGCAGGATGTGAAATCCCTGGGCTCAACCTAGGAACTGCGTTCTGAACTGGGTGACTAGAGTGTGTAAGAGGGAGGTGGAATTCAACGTGTAGCAGTGAAATGCGTAGAGATGTGGAGGAATACCGATGGCGAAGGCGGCCTCCTGGGATAAAACTGGCGTTCATGCTCGAAAGCGTGGGTAGCAAACAGGATTAGATACCCT
+
G<EGGC:CCFCD@FFGGGGG8FEEFGGGGGGGG9<CEFGG<FGGGGGGG6,<FFC9?FFG,6EGGFGEG7@FGGGA?,<C,C<FF9@FGGGFGGGFF<BFF9B,E4,+C<E,,B46+8,AEBFFGGGGDG+D?,:,CF,,<C<CD@FGG?EEGGGGGEBFFCGGGF@BD<G?GAGGCGGGGGFE;/<87#=BECG5*.CFG99FGC2,<FF8CCCEGFGGGGGGGGG5?CFCE;EFGGGC9>;GFFFGGFDE#>>;#0GEGGFGGFG#+=DE8#GFCA>?<<AGFE<BEE9GGCGFGFF9EC,,,GFEFB,A,FE,FEC,DB,E:GFGFGFC,FGGGF=,7FGGEBFFF<,GGEFCGADEBCF<CFF:GGEFC@+,@B,<8FFEC,@F<,,GGGF7GECF<CCGGGGGGGGEBCCECGFGGGGGGFCFFFFGGGGGCBCCA
@WJQZ 153
TGAGGAATATTGGTCAATGGGCGCGAGCCTGAACCAGCCAAGTAGCGTGAAGGATGAAGGCTCTATGGGTCGTAAACTTCTTTTATAAGGGAATAAAGTTCGGGACGTGTCCCGTTTTGTACGTACCTTATGAATAAGGATCGGCTAACTCCGTGCCAGCAGCCGCGGTAATACGGAGGATCCGAGCGTTATCCGGATTTATTGGGTTTAAAGGGTGCGTAGGCGGCCTTTTAAGTCAGCGGTGAAAGTCTGTGGCTAAACCATAGAATTGCCGTTGAAACTGGGGGGCTTGAGTATGTTTGAGGCAGGCGGAATGCGTGGTGTAGCGGTGAAATGCTTAGATATCACGCAGAACCCCGATTGCGAAGGCAGCCTGCCAAGCCATGACTGACGCTGATGCACGAAAGCGTGGGGATCAAACAGGATTAGATACCCT
+
AFEEGFGGGGGGF,EEGGGGGGGGCEC7FFGGCFGGGGGGFGFFFFGGGGGCEEFFFGGG@FFGGGGCEGGGGGGGGGGGGGGGGGGAFEAF<FGGGFCFGG>::FEGDFGFFGG8E:FEGGGGGGC@FFCFFDFG<BFF,3>CE<:F<3@DCDCEFGG7FCGGEGCGGG>GFGGG>F7C8FFGGGGC<C*<BCC>FBC;G:@GGGGF:FF<FCF?G>E>GG;6F<?FFFGD?FG>GCFF$GGGFFGGCFBFFC::D'8<B;1E>F:@EE<>@DC9GFFDGDGGGFDF>B,F=,CFGE9=,E9@F7GGGGGFFF@EFB<8?GGGE:FF<9FGGGGGFFE,FFFF,FFCDEGGFC@+GD<BGGGGFGGE@F@GGCF<7EF;CGFFGGGGGGGGGGGGDGGFFGGGGGGGGF@F<GCGGGGGGGGGGGGGGGFCCCCC
@WJQZ 154
TGGGGAATATTGCACAATGGGGGAAACCCTGATGCAGCGACGCCGCGTGAAGGAAGAAGTATCTCGGTATGTAAACTTCTATCAGCAGGGAAGAGATTGACGGTACCTGACTAAGAAGCCCCGGCTAACTACGTGCCAGCAGCCGCGGTAATACGTAGGGGGCAAGCGTTATCCGGATTTACTGGGTGTAAAGGGAGCGTAGACGGATGGACAAGTCTGATGTGAAAGGCTGGGGCTCAACCCCGGGACTGCATTGGAAACTGCCCGTCTTGAGTGCCGGAGAGGTAAGCGGAATTCCTAGTGTAGCGGTGAAATGCGTAGATATTAGGAGGAACACCAGTGGCGAAGGCGGCTTACTGGACGGTAACTGACGTTGAGGCTCGAAAGCGTGGGGAGCAAACAGGATTAGATACCCT
+
GGGGGGGGGGGGGGGGGGGGGGGGGGGGGGGGGGGGGGEGGGGGGGGGGGFGGGGGGGGGGGFGGGGGGGGGGGGGGGGGGGGGGGGGFEFGGGGGGFGGGGGGGCGGGGGGGGGGFEFEF9F7CEGGGGGDG<FFGG@GGGG>GDCGCGGGGGGCFGGGGGGGGGGGGGGFGGGEGFFCFGGGGGFFFFFFFEGFEGCGEEEFEE8EGGCGGFFDCGFBDFCGFC>FGGGGDFGDDCFFGGGGGF@1FEFFF9GGFFF?GFC+GCCFFFGGDFBE@GFD8FECFGFGGGGGFCEGFF<,E?GB7GGGGGFACCEGFFGGGGGFEFGGGGGGGEGGGGGGGGGGGGGGGFE<<GGGFGGGGGGFGGGGGGGFFEGGGGGGFGGGGEFEBGGGGGCGGGGGGGGGGGGGGGGCCCC@
@WJQZ 155
TGGGGAATATTGGGCAATGGGCGAAAGCCTGACCCAGCAACGCCGCGTGAGGGAAGAAGGGTTTCGGCTCGTAAACCTCTGTCCTATGGGACGAAGGAAGTGACGGTACCATAGGAGGAAGCCCCGGCTAACTACGTGCCAGCAGCCGCGGTAATACGTAGGGGGCGAGCGTTGTCCGGAATGATTGGGCGTAAAGGGCGCGTGGGCGGCCTGCTAAGTCTGAAGTGAAAGTCCTGCTTTCAAGGTGGGAAGTGCTTTGGATACTGGTGGGCTGGAGTGCAGGAGAGGAAAGCGGAATTACCAGTGTAGCGGTGAAATGCGTAGAGATCGGTAGGAACACCAGTGGCGAAGGCGGCTTTCTGGACTGAAACTGACGCTGAGGCGCGAAAGCGTGGGGAGCAAACAGGATTAGATACCCT
+
FGGGGGGGAFGGGGGGGGGGGGGGGGEGGGGGGGGGGGGGGGGGGGGFGEGGGGGGGGGGGGGGGGGGGGGGGGGGGGGGGGGGGC9FGGGGEGEGGGGCFFGGGGGGGGGGGGGGGGGGFGEEGGGGGGFG<FGGGGFGFGGGFGGGGGGCGGGGGGGGDGEGGGE7GFGGGGGGGGGGGFGGGFFGEGFEGGFGGGGGGGGGGGGEGCFGGGGGFGGGGGGGGGGGGFFGGGGGGGFG?FFGFEFGGGGGDEGGFGGGGGFF8F@:GFGC<FADFGGFGGGFGCGGGGGGGGGGGGGF8EGGCDGGGGGGGGGGGGGGEGGGGGGGGGGGGGDGFGF9FFCGGGFGGGGGGGGGGGGGGGGGGGGGGGGGGGGGGGGGGFFGGGGGGGGGGFGGGGGGGGGGGGGGGGGGDGCCCCC
@WJQZ 71403
TGGGGAATATTGCACAATGGGGGAAACCCTGATGCAGCGACGCCGCGTGAGTGAAGAAGTATTTCGGTATGTAAAGCTCTATCAGCAGGGAAGAAAATGACGGTACCTGACTAAGAAGCCCCGGCTAACTACGTGCCAGCAGCCGCGGTAATACGTAGGGGGCAAGCGTTATCCGGAATTACTGGGTGTAAAGGGTGCGTAGGTGGCCCGGCAAGTCAGAAGTGAAAGCCCGGGGCTTAACTCCGGGACTGCTTTTGAAACTGTCAGGCTAGAGTGCAGGAGAGGTAAGCGGAAGTCCTAGTGTAGCGGTGAAATGCGTAGATATTAGGAGGAACATCAGTGGCGAAGGCGGCTTACTGGACTGAAACTGACACTGAGGCACGAAAGCGTGGGGAGCAAACAGGATTAGATACCCT
+
CF8FE7FEFFFGGGGG<FF@@FGGFGGCFGG<<@EFF,FFFGGEGEF+@@CCFGGFGCFGGGGGGDFGGGGFFGGGGG=FFFGCCBEG7@D=FGG<FEFGGGGCDEFDGGGFG,BBFCFFGEFFGDDGFG9F+D<$FFGG@CFGGGCFECCFCGGF:ABCCCGDGGGGGGG:GG2?C7<F1?CFECCFFFFFGGC@>*><>=@A0;CF#@@CGGFGGGFF=EGFFF>CDGGEF=CCEGC8@F0CDCC>:CA;CEECFEFDA7GD<C???CFGGEEGGFFC:E=FGCDGF:?9B:,FFFFFECEEBGGGFFED@@B+FF<EDFAFC,GGFFDC,EFFFGFF:@@6E@EGFCGGFF<EDCGEEEAEEFFEFGEEC,CGGF@?F:GGCCGCGGGGGGFCGCFFGFGGGGFFFFC8-<A-
@WJQZ 66426
TGGGGAATATTGCACAATGGGGGAAACCCTGATGCAACGACGCCGCGTGGAGGAAGAAGGTCTTCGGATTGTAAACTCCTGTTGTTGAGGAAGATAATGACGGTACTCAACAAGGAAGTGACGGCTAACTACGTGCCAGCAGCCGCGGTAAAACGTAGGTCACAAGCGTTGTCCGGAATTACTGGGTGTAAAGGGAGCGCAGGCGGGAAGACAAGTTGGAAGTGAAATCCATGGGCTCAACCCATGAACTGCTTTCAAAACTGTTTTTCTTGAGTAGTGCAGAGGTAGGCGGAATTCCCGGTGTAGCGGTGGAATGCGTAGATATCGGGAGGAACACCAGGGGCGAAGGCGGCCTACTGGGCACCAACTGACGCTGAGGCTCGAAAGTGTGGGTAGCAAACAGGATTAGATACCCT
+
GFGGGEEGGGGGGGFFFFGCFCE@FCEFGGGGGGGGGFDFGCEFGGGGDGGGGFFGGAF?EGFGGGGGGGGGGCGGFFGGGGGGGCAFGGGGGBCFFGGGF>CFGEFGGGGGG?CDFFFGGG;EGFGCFFGD@D>FGGGGGFFGFGDEGGGGGGEFGC@B9@FFC<1FFEEGGGGGGGGGGGGGDGGEFGFGGGFF;D:CBCCEGGGEFBCCFGGF?FFGFFFGGGFGGGGGFFFC@CEGFGGGFFFFGF@EGGDCCD@FGGFC::2CFFCFFG*FFBFFGGGGGFGGGGGFFGGEGGDGFCGGGGEGAGFEDGCGFFGGEEC@CBGFC,<CEFCCGGGC,GDGGFCGGDGGFFDGGFGEF@@,<GGGGGGGGGEFFEC<FGFEFFGGGGGFGGFECGGGGGGGFGFGGCCCCCCC
@WJQZ 59804
TGAGGAATATTGGTCAATGGACGAGAGTCTGAACCAGCCAAGTAGCGTGAAGGATGACTGCCCTATGGGTTGTAAACTTCTTTTATACGGGAATAAAGTGAGCCACGTGTGGCTTTTTGTATGTACCGTATGAATAAGGATCGGCTAACTCCGTGCCAGCAGCCGCGGTAACACGGAGGATCCGAGCGTTATCCGGATTTATTGGGTTTAAAGGGAGCGTAGGCGGGTTGTTAAGTCAGTTGTGAAAGTTTGCGGCTCAACCGTAAAATTGCAGTTGATACTGGCGACCTTGAGTGCAACAGAGGTAGGCGGAATTCGTGGTGTAGCGGTGAAATGCTTAGATATCACGAAGAACTCCGATTGCGAAGGCAGCTTACTGGATTGTAACTGACGCTGATGCTCGAAAGTGTGGGTATCAAACAGGATTAGATACCCT
+
GGGGGFGGGGGGGGGGGGGCGGGGGGDGGGGGGGGGGGGGFGFG9FCFGGGEFGGGGFCFFGGGGCFFGGEGGGGGGGFGGGGGGGGCFGGGGG9FCGGFFDCBFGGFGCFCD@C=EFGGGGFGGGG>EGDEFGGGGGGGGFEGGGGGGFGGE?GEGFGGGGGFCGGGGCFDFGGGGDGGGGCFGF>GGGGGGGEEFGEGFG,GGFGGGFGGGGCFGEFGGF?CGFEFGGGGGGGGFGGGFGGGGGFGFFGFCFFE0EDGECGFGEGGFDGG=DCFDEFGGFF7>AC8FGGGGGF<9EECGGGGGEFGGGGFDDGCGDGGGGGGGGGGGGGGGGGGFF9FGGFGGGF7FDGGFC@GGGFGEFBGGGGGGGFGGGGGGGGGGGGGFGFDGGEGEFEFCGGGEEGGGGGGGGGGGGGGGGGFFFGGGGGGGGFCCCCC
@WJQZ 159
TGAGGAATATTGGTCAATGGGCGAGAGCCTGAACCAGCCAAGTAGCGTGAAGGATGACTGCCCTATGGGTTGTAAACTTCTTTTATAAAGGAATAAAGTCGGGTATGCATACCCGTTTGCATGTACTTTATGAATAAGGATCGGCTAACTCCGTGCCAGCAGCCGCGGTAATACGGAGGATCCGAGCGTTATCCGGATTTATTGGGTTTAAAGGGAGCGTAGATGGATGTTTAAGTCAGTTGTGAAAGTTTGCGGCTCAACCGTAAAATTGCAGTTGATACTGGATATCTTGAGTGCAGTTGAGGCAGGCGGAATTCGTGGTGTAGCGGTGAAATGCTTAGATATCACGAAGAACTCCGATTGCGAAGGCAGCCTACTAAGCTGCAACTGACATTGAGGCTCGAAAGTGTGGGTATCAAACAGGATTAGATACCCT
+
FGGGGGGGGGGGGGGGGGGGGGGGEGGGGGGGGGGGGGGGGGGGGGGGGGGFGFGGGGGGGGGGGGGGFGGGCFFGGGGGGGGGGGGGGGGGGGGGGGGGGGGGGGGGGGGGGGGGGGGGGGGGGGGGGGGGGGGGGGGGGGGGGEG5GDGGGGGGGGGGGGGGGGGGGGEG9FGGEGGC1FEG>FEG:FGGGGGEFFFGGGEEFGGGGFECFGGGGGGCEEGGGGCFFGGGGGGGGGGFGGGGFGGGGGGGGFFGGCGGGGGGGCFGFGGGFCFBDBGGFFFFCGGGADF8GGGGFFGGGGGGFDGGGGGGGCEEF@GGGGGGGGGGGGGGGGFFGGGGGGGGFFF7GGGGFEGGGGGCFGFGGGGGEGGGGGGGGF9@GGGGGGGGGGGGGGGGGGGGGGGGGGGGGGGGGGGGGGGGGGGGGGGGGFFCCBCA
@WJQZ 86887
TGGGGAATATTGCACAATGGGGGAAACCCTGATGCAGCAACGCCGCGTGAGTGATGACGGCCTTCGGGTTGTAAAGCTCTGTCTTCAGGGACGATAATGACGGTACCTGAGGAGGAAGCCACGGCTAACTACGTGCCAGCAGCCGCGGTAATACGTAGGTGGCGAGCGTTGTCCGGATTTACTGGGCGTAAAGGGAGCGTAGGCGGACTTTTAAGTGAGATGTGAAATACCCGGGCTCAACCTGGGTGCTGCATTTCAAACTGGAAGTCTAGAGTGCAGGAGAGGAGAATTGAATTCCTAGTGTAGCGGTGAAATGCGTAGAGATTAGGAAGAACACCAGTGGCGAAGGCGATTCTCTGGACTGTAACTGACGCTGAGGCTCGAAAGCGTGGGGAGCAAACAGGATTAGATACCCT
+
GGCCEEEGFFGGGGGGGGFDFGGGGGGGGCGGFFGGGGGGGGGGGGGGGGGFGGGCEFGGGGGGGGDDFEGFGEFAFGCFGCGGFGGGGFGGGGGGGFGGGGD:F+FDFG8@FG+BFGCE?FGFGDGGGGFG?3DFFFFFG8FGGG@F=EFCFFFFGGGGGCBCB8CGFGDFEG=CGEDBCGGGGGEGFFEFFCGACECCEEEEGGECGFGGFFGGGFCFGEFGGGFCFGGE?GGGFGGGGGGF8GFEECGFGFGGGGGGGGGGGGGGF<GGGFCGCGGGCFGGFFAEB,,FDFFE?FDGGGGGGGGGGGGGGGGGGGGGGGGGDGGGGGGGGGGFGGGGGGGGGGGGGEFF8GGGFGGFGGGFFFEGGGGGGGGGGEGFFBC,EDFGGFFFFCGGGGGGGGGGGGGFGFGCCCCC
@WJQZ 51555
TGGGGAATATTGCACAATGGGGGAAACCCTGATGCAGCGACGCCGCGTGAGCGATGAAGTATTTCGGTATGTAAAGCTCTATCAGCAGGGACGAAAATGACGGTACCTGACTAAGAAGCACCGGCTAAATACGTGCCAGCAGCCGCGGTAATACGTATGGTGCAAGCGTTATCCGGATTTACTGGGTGTAAAGGGAGCGTAGACGGAGTGGCAAGTCTGATGTGAAAACCCGGGGCTCGACCCCGGGGCTGCATTGGAAACTGTCAAGCTAGAGTACCGGAGAGGTAAGCGGAATTCCTAGTGTAGCGGTGAAATGCGTAGATATTAGGAGGAACACCAGTGGCGAAGGCGGCTTACTGGACGGTAACTGACGTTGAGGCTCGAAAGCGTGGGGAGCAAACAGGATTAGATACCCT
+
CFC@CFDEGGGFECEEEFG8;@CFGGG,FGGGG9FFGCFGDDCB@@C+@,BFCEGGGGG95CCFGAEB?F@EDGG-EFB?9E95E8FFGFC+@CGCFE,?FG+++B,CBFFDGFGA9F@FGFFDGD7><@FFFFAFGGFGGD1:1#>BF<09@<7)2>FCFGFGGFDGG<>F:F?<CB:FFF:FFG?FFBF,GGGFGC9?FECCEG5CGGFECFF><CF8D@22F<+3EGGEGFDG=9$C8GC>FEFD?>GGFGGEA.FF6GFFA:,,GFGF@F@+>7FFFGGFF+EF78FFGFAGGGCCGGGGGFBFFCGGGFCE@GGGGGGFGGGGFFGFB@FC9GFC@@E@FCGGGGGGFE,AGFGGFBC,<,GDGGGGGFGGGEFCGGGGGGGGGGGGGFGGFFGGGGGFECCDGFGCCCC<
@WJQZ 66442
TGAGGAATATTGGTCAATGGCCGAGAGGCTGAACCAGCCAAGTCGCGTGAAGGAAGAAGGATCTATGGTTTGTAAACTTCTTTTATAGGGGAATAAAGTGGAGGACGTGTCCTTTTTTGTATGTACCCTATGAATAAGCATCGGCTAACTCCGTGCCAGCAGCCGCGGTAATACGGAGGATGCGAGCGTTATCCGGATTTATTGGGTTTAAAGGGTGCGTAGGTGGTGATTTAAGTCAGCGGTGAAAGTTTGTGGCTCAACCATAAAATTGCCGTTGAAACTGGGTTACTTGAGTGTGTTTGAGGTAGGCGGAATGCGTGGTGTAGCGGTGAAATGCATAGATATCACGCAGAACCCCGATTGCGAAGGCAGCCTGCTAGGGTGCGACAGACGCTGAGGCACGAAAGCGTGGGTATCGAACAGGATTAGATACCCT
+
FFFCFFGGGGGGFDFGGG9CFGGGGGC@C8EFGEGFGGGGG<F9BFGGGDFECDF8FFGGGFGFGEGGGGGEFGCFFGFGGGGGGGGFGGG:FFGGGGC<E=?@EEGCCDFFCB??F4=E9,CAEFGGGFGGGFGFGGGGGGC@FGGGG9EFGGCCFCFCFGFGGC67<CF;;AFDGGDCGCAF:>6:5=ECFF@C9=BF9CFGGGGFFFCFGGGACGCFCGGGGGD-<GGGGGG>EFC:ACCFFGGGGGGFFEGFGDGFCFCFCCGGGGFGGGFGGF?FFFFCFDGFA8GGCGGGGEEAA?9FGFCF:8F@CFCDDGGFGFGGEGGGGGGFCAA?9EE9E;E?GGGGGFGF>FFCE@FCEGF@E@@F7FFDFGGFE8FDEF7GGEEFEEEGEFF<EDF@@FFFEGGGGGFFECGGGGGEFGGGGGGGGGGCCBCC
@WJQZ 163
TGAGGAATATTGGTCAATGGACGCGAGTCTGAACCAGCCAAGTAGCGTGAAGGATGACTGCCCTATGGGTTGTAAACTTCTTTTATATGGGAATAAAGTGGTCCACGTGTGGAATTTTGTATGTACCATATGAATAAGGATCGGCTAACTCCGTGCCCGCAGCCGCGGTAATAAGGAGGATCCGAGCGTTATCCGGATTTATTGGGTGTAAAGGGAGCGTAGGCGGATTGTTAAGTCAGTTGGGAAATTTTGCGGCTCACCCGTAAAATGGCAGTTGATACTGGCAGGCTTGAGTGCAGTAGAGGTGGGCGGAATTCGTGGTGTAGCGGTGAAATGTTTAGATATCACGAAGAACTCCGATTGCGAAGGCAGCTCACTGGAGTGTAACTGACGCTGATGCTCGAAAGTGTGGGTATCAAACAGGATTAGATACCCT
+
EGCEDEGGFGGGGCFFEFD8FFGGE77@FF,CFDCF?FCF<CCFFFG,@CFGGGDEGFCEFFFF8EF8EFGECF9FDFFFG<FGGG,,5E<CF=ECFA5AE?FGCDG@F?+4?,BA<FG?,CDFG<?B,F,CEF,B?,,8<,@7@@FFF,7AB3+@+:+8FEGDECF7F@FCE,,@::>7)9CF7EF:1CFFGG;*<F8,@@,<8<>#=485CE8>>;=:CFCF68,#EGFEAC>A3,E>@,33,D9,+EF@6=,>3+8+88CFD5,<B,D?CEGFABE555,4,,A,?B<?99,B:CGFFGFDF=>+B8FB<<>7,CFEFDCF7F@<E,5EAA,4,?FFF<CB@C6C,6@@FC7DEF8GF:C@FGGFFGGGGFFFFF<@DGGGGEC7FF67F9GGGECAGGGGGFFEFCC,F@GFFFAFCFEFFCFFEF8C@@B8
@WJQZ 83373
TGAGGAATATTGGTCAATGGGCGAGAGCCTGAACCAGCCAAGTAGCGTGAAGGATGACTGCCCTATGGGTTGTAAACTTCTTTTATAAAGGAATAAAGTCGGGTATGCATACCCGTTTGCATGTACTTTATGAATAAGGATCGGCTAACTCCGTGCCAGCAGCCGCGGTAATACGGAGGATCCGAGCGTTATCTGGATTTATTGGGTTTAAAGGGAGCGTAGATGGATGTTTAAGTCAGTTGTGAAAGTTTGCGGCTCAACCGTAAAATTGCAGTTGATACTGGATATCTTGAGTGCAGTTGAGGCAGGCGGAATTCGTGGTGTAGCGGTGAAATGCTTAGATATCACGAAGAACTCCGATTGCGAAGGCAGCCTGCTAAGCTGCAACTGACATTGAGGCTCGAAAGTGTGGGTATCAAACAGGATTAGATACCCT
+
EFGGGGGGGGFGGGGGGGGGGGGGGGGGGGGGGGGGFGGGGGGGGGGGGGGGGGGGGGGFGFFGGGGGFGDGGGFGGGGGGFGGGGGGGGGGGGGGGGGGGGGGGGGGGGGGGGGGGGGFCGFGGGGGGGGGGFFFBFFF:BFGGCG@?FFGGGGGGFFGGGGGFEGGGGFGGFG@CFEGGGGGEGGCFFDFFGGG9DF@@FEGGGEGGGGGGGGGGGFF;FEGGFFFGGGGGGGGFGGGGGGGGGGFGGGGGGGFFCGGGGGGGGGGGGGFFG@?FECGGGGGFGGGDGGFFFFGGGFFEFFFGGGGGGGGGGDEFGGGGGGGGGGFGFCEGGFGFF9CGGFDGEFGGGFEDFCGFFGFGGGGGGGGGGGGGGGGGGDFGGFGFFGGGGGGGGFF@CFFFGGFFGDGGGGGGGGGGGGGGGGGGGGGGGGCCCCC
@WJQZ 165
TAGGGAATCTTCCACAATGGACGAAAGTCTGATGGAGCAACGCCGCGTGAATGAAGAAGGCCTTCGGGTCGTAAAATTCTGTTGTCAGAGAAGAACGTGCGTGAGAGTAACTGTTCACGTATTGACGGTATCTGACCAGAAAGCCACGGCTAACTACGTGCCAGCAGCCGCGGTAATACGTAGGTGGCAAGCGTTGTCCGGATTTATTGGGCGTAAAGGGAACGCAGGCGGTCTTTTAAGTCTGATGTGAAAGCCTTCGGCTTAACCGAAGTAGTGCATTGGAAACTGGAAGACTTGAGTGCAGAAGAGGAGAGTGGAACTCCATGTGTAGCGATGAAATGCGTAGATATATGGAAGAACACCAGTGGCGAAAGCGGCTCTCTGGTCTGTAACTGACGCTGAGGTTCGAAAGCGTGGGTAGCAAACAGGATTAGATACCCT
+
GGGGGGGGGGGGGGGGGGGGGGGGGGGGGGGGGGFFGGGGGGGGGGGGGGGGGGGGGGGGGGGGGGGFGGGGGGGGGGGGGGGGGGGGGCFGGGGGGGGGGCFGGGGGGGGGGGGGGGGGGGGGGGGCFGGFGDGGGGGGGGGGGGGGGGGGGGGGGG:GG?FGGGGGGEGGEEGGGGGGGG?GGGGGGGGGGGGGGGGGGDEGGGGGGFGGGGGGGGGGGGGGGGGGGGGGCGGGGGGGGFCGGGGGGGGFFECGGGGGGGGFGGGGGGFGC:=EFFDGGGGGECCGGFGGGGFGGFGFGGGGGGGGGGGGGGFGFEGGGGFGGGFECEEFGCGGGEGGGGGGGGGGGGGGGGGGGGGGGGGFGGGGGGGGGGGGGGGGGGGGGGGGGGGGGDGGGGGGGGGGGGGGGGGGGGGFGGGGGGGGGGGGGGFGGGFGCCCCC
@WJQZ 166
TGGGGAATATTGCACAATGGGGGAAACCCTGATGCAGCGACGCCGCGTGAGCGATGAAGTATTTCGGTATGTAAAGCTCCATCAGCAGGGAAGAAAATGACGGTACCTAACTAAGAAGCACCGGCTAAATACGTGCCAGCAGCCGCGGTAATACGTATGGTGCAAGCGTTATCCGGATTTACTGGGTGTAAAGGGAGCGTAGACGGAGTGGCAAGTCTGATGTGAAAACCCGGGGCTCAACCCCGGGACTGCATTGGAAACTGTCAATCTAGAGTACCGGAGAGGTAAGCGGAATTCCTAGTGTAGCGGTGAAATGCGTAGATATTAGGAGGAACACCAGTGGCGAAGGCGGCTTACTGGACGGTAACTGACGTTGAGGCTCGAAAGCGTGGGGAGCAAACAGGATTAGATACCCT
+
GGFGGGGGGGGGGGGGGGGGGDGGGGGGGGFGGGGGGGFFGGGGGGGGEGGGGGGGFEFGGGGGGGGFECGGGGGGGGGGGGGGGGGGGGFGGGGGCGGGGGGGGGGGFGGGGGFGCGFFGG@EG+CFG7FGGGGGGGGGFGGGGGGDB:>BFG>DGGGGC@GEFDGGEFGGGFGGGGFFFGGGFGFGFGGGGGGGEGB<FGFDFF6F;CDGGFGGFGGGGGGEFFFGGGDGGGFEGGGFGG@D@FGFEGEFGGGGGGEFGFAGGGGFGGGGGGGGGGGGGGGGGGGCF8GGGGGF<F8EE=CGGDGGGGFCGEGCDFGCFGGGFCGGGFGGGGFCGGGGEGGGGFCGF@GFCGFFGGEGFGGGGGGGEGGDGGGGGGGEGGGGC@GGDGGGGGGGGGGGGGGGGF9GF8GCCBAA
@WJQZ 79926
TGGGGAATATTGCACAATGGGGGAAACCCTGATGCAGCAACGCCGCGTGAGTGAAGAAGTATTTCGGTATGTAAAGCTCTATCAGCAGGGAAGATAATGACGGTACCTGACTCAGAAGCTCCGGCTAAATACGTGCCAGCAGCCGCGGTAATAAGTATGGAGCAAGCGTTATCCGGATTTACTGGGTGTAAAGGGTGCGTAGGTGGCAGTGCAAGTCAGATGTGAAAGGCCGGGGCTCAACCCCGGAGCTGCATTTGAAACTGCTCGGCTAGAGTACAGGAGAGGCAGGCGGAATTCCTAGTGTAGCGGTGAAATGCGTAGATATTAGGAGGAACACCAGTGGCGAAGGCGGCCTGCTGGACTGTTACTGACACTGAGGCACGAAAGCGTGGGTAGCAAACAGGATTAGATACCCT
+
EAFF7CFGGGGF9FFGGGGGFEEGGGG8FGGFC,,CF?<FFE7CCCCGGGCACFCA9EFFEFGFFGECE,CEDF9CFGGGDF<FC,5,A>FD7FBBFGGF,F@CCCACFEFG,,BFFGGGG8B7F@+5895CD,,>+EFGF9AF:@C@<FCAA%@;==F=@F1/DDFFC=/DF;F=CFGGCC#F8GFCCFFFFFF/<<FEEGGGFGGFGFFF<?FEGCGCGG+;FGF7EEFCEEGCGGCC@,:FF<A0;GD9GGFFCFDDCF7>A7FGDCAE;B.3GFE7F8EGGF:EFFB<CGGGFFB,8GFF>GGFECFCEFCGEEFCFEFDCC@FEF9D@CGDGCGEFCGFGC@GFFFF@@<E8GEFFGFDC,GGFFF@CGFFDFBDEEGGGGF@GGGGFFGEF,GGGGGGGGGGGGGCCCCC
@WJQZ 73154
TGAGGAATATTGGTCAATGGACGTAAGTCTGAACCAGCCAAGTCGCGTGAGGGAAGACTGCCCTATGGGTTGTAAACCTCTTTTATAAGGGAAGAATAAGTTCTACGTGTAGAATGATGCCTGTACCTTATGAATAAGCATCGGCTAACTCCGTGCCAGCAGCCGCGGTAATACGGAGGATGCGAGCGTTATCCGGATTTATTGGGTTTAAAGGGTGCGTAGGCGGTTTATTAAGTTAGTGGTTAAATATTTGAGCTAAACTCAATTGTGCCATTAATACTGGTAAACTGGAGTACAGACGAGGTAGGCGGAATAAGTTAAGTAGCGGTGAAATGCATAGATATAACTTAGAACTCCGGTAGCGAAGGCAGCTTACCAGACTGTAACTGACGCTGATGCACGAGAGCGTGGGTAGCGAACAGGATTAGATACCCT
+
FGGFF@FFFGGFGGGGGGGGGGGGGGGGGGGGGCFGFFGFGGGGDGCFGG7C7@<FGFGGG@FG?EECCDFEGFGGFFGGGGGGCF<FDF8CED@FGACDGGGGGGGGFFGFC?BFFFFGGGGGGGGFDGFFAFGGF9FGCGD@FDC=FGGGCDGDGGGGDGC=8EE><FGGGGGGGC:C:,68<CCEGGG:EGGE;ECFGG>=<:/GGGDCFC0<4-FCEDEGE8C=E=FGEC?9<FCFGGGGFFD?7<FG<,1CEG8<@GCGGFFEEFCGGGCEFCEFCCFFEC<,GGGGGGFD8EFBE=AFCEFFFFFFDFFAEF<AFC>=7GGGFACFFC,,?FFGFEFE?B?,9GGGF@@+CEFFEFFEGFE@<@<<ECC,CGGF<9GDDFBFCB@FE<@FC7FFF=C8,@+B<EFGDEFFCFEDFAF@9FCCGFCCC@@
@WJQZ 169
TGAGGAATATTGGTCAATGGGCGAGAGCCTGAACCAGCCAAGTAGCGTGAAGGATGCCTGCCCTATGGGTTGTAAACTTCTTTTATAAAGGAATAAAGTCGGGTATGCATACCCGTTTGCATGTACTTTATGAATAAGGATCGGCTAACTCCGTGCCAGCAGCCGCGGTAATACGGAGGATCCGAGCGTTATCCGGATTTATTGGGTTTAAAGGGAGCGTAGATGGATGTTTAAGTCAGTTGTGAAAGTTTGCGGCTCAACCGTAAAATTGCAGTTGATACTGGATATCTGGAGTGCAGTTGAGGCAGGCGGAATTCGTGGTGTAGCGGTGAAATGCTTAGATATCACGAAGAACTCCGATTGCGAAGGCAGCCTGCTAAGCTGCAACTGACATTGAGGCTCGAAAGTGTGGGTATCAAACAGGATTAGATACCCT
+
EFFFGEFGGGGGGEGGGGGGFGGGCGGGGGGGGGGGGGGGGFFGGGGGG:FFFFDF<FCGG8FGGGGGGFEFGGFCGGDFGGGGGAFGGFEFAF<FGGEF4C:?@FGGGFE9F<C=FGGGGGFGFGFFGF9FGFGFGCFDEFEGGGGGGGGGGGGGC<>FDGGFFG7CFDFGGGGG5FFB:@DF:<@BF>7FG9C:<CCCAFGCGGGDEFEFF@CFGG>,;@3FA>BGF:GGEFACD7GGGGGG'GGC@C3<+/EF,EGGGGGCC9FGA0GGGFFF>?:FE9FE9E5,,B,<FEE9=;@5?,FB:++?EFEGGGEEEGGF=,::DEGGGFF?,<E?<E<9GFAFCFFGGGGGFC@-GGFFGGGGGGGGGGEFCFC,F@@@GGGGGGGFFGDGCGGGGGGGGEFGFGGGF9FGGGGGGGFGFFFGGGGGGFE@@CCC
@WJQZ 170
TGAGGAATATTGGTCAATGGGCGAGAGCCTGAACCAGCCAAGTAGCGTGAAGGATGACTGCCCTATGGGTTGTAAACTTCTTTTATAAAGGAATAAAGTCGGGTATGCATACCCGTTTGCATGTACTTTATGAATAAGGATCGGCTAACTCCGTGCCAGCAGCCGCGGTAATACGGAGGATCCGAGCGTTATCCGGATTTATTGGGTTTAAAGGGAGCGTAGATGGATGTTTAAGTCAGTTGTGAAAGTTGGCGGCTCAACCGTAAAATTGCAGTTGATACTGGATATCTTGAGTGCAGTTGAGGTAGGCGGAATTCGTGGTGTAGCGGTGAAATGCTTAGATATCACGAAGAACTCCGATTGCGAAGGCAGCCTGCTAAGCTGCAACTGACATTGAGGCTCGAAAGTGTGGGTATCAAACAGGATTAGATACCCT
+
GGGGDFCFGGGGGGGGGGGFEGGGDGGGGGGGGGGGGGGGGGGGGGGGGGGGGEFFFFCGGGGGGGGGGFGGGG9FGGGGGGGGGGGGAFEFGGGGGFFGGGGDFCEGFFDEGGCCEFGGGGGGGGGGGGGGGFGFGGGFEC:FGGGGGFFGGGGCDFFGGGFGG?G?'GGGGGG<53C:F>GC**:CF=7FFGGED@CFFGFGF;CGEFFGGG:BEGGE88=>D@,1CF@F;CF=,<<9<DFGFGGGCF#CFACAE>FB8689D9FEA?FFGDF<9'EEGFFDCEEGFFFGFGFGFCEA,FFFB+CEFDGFFCGGGGGFBFFFEEDGGGFGF??GGFDGFC,CFGGGGGFGFEFBGGDFGFEFGGGFEF8DD;,<<FC;AEGGGGFACGGGCGGGFEEFCDF9GGFGGGGGGGFAGGGGGGGGF<GGFFFCCCCC
@WJQZ 48461
TGGGGAATATTGGGCAATGGGCGCAAGCCTGACCCAGCAACGCCGCGTGAAGGAAGAAGGCTTTCGGGTTGTAAACTTCTTTTGTCAGGGACGAGTAGAAGACGGTATCTGACGAATAAGCCACGGCTAACTACGTGCCAGCAGCCGCGGTAATACGTAGGTGGCAAGCGTTGTCCGGATTTACTGGGTGTAAAGGGCGTGTAGCCGGGAGGGCAAGTCAGATGTGAAAGCCTCGGGCTCAACTCGTGAACTGCATTTGAAACTACTCGTCTTGAGTATCGGAGAGGCAATCGGAATTCCTAGTGTAGCGGTGAAATGCGTAGATATTAGGAGGAACACCAGTGGCGAAGGCGGCTTACTGGACGGTAACTGACGTTGAGGCTCGAAAGCGTGGGGAGCAAACAGGATTAGATACCCT
+
GAFDFDFG-EF<;@FFGGGGCFF@GEG@FFDGCEFGGGGGGGGGDGGGGGCEDF<FGFGG<FGGGCF>F,FFG<F?9FGGCFGGF,AFFFF=CG:4BF?,C,E7FCA+<E,DE++63>CFF::C><B<?B>=FFF<GGFFFFCBEE:3F>EGEA;<D:0=<5FCFGDGFG=CF#C<FCCB>3A7FGGFCG3GGFF9G=GFCCEC,GGFC#(<:CDCFGFCGFGGFFD>@**>+CFFFGF;CFEC,FAGFC3FC,AE,AGGGFF88+8+,EGFGFD>+?++EFFFCFC4+CCGGGGFAGGE=9GGGGGGEGGFGFEGGGGFCFGGF<E9GGDFBGGGGGGGGGGGGGGFCGGDGFEF@DGGGFCFADGGFGGGGGFCGGGGGGGGGGGGFC@GEGF9GGF@GGGGGGGGGGFAGCCCCC
@WJQZ 172
TGAGGAATATTGGTCAATGGGCGAGAGCCTGAACCAGCCACGTAGCGTGAAGGATGACTGCCCTATGGGTTGTAAACTTCTTTTATAAAGGAATAAAGTCGGGAATGCATACCCGTTTGCATGTACTTTATGAATAAGGCTCGGCTAACTCCGTGCCAGCAGCCGCGGTAATACGGAGGATACGAGCGTTATCCGGATTTATTGGGTTTAAAGGGAGCGTAGATGGATGTTTAAGTCAGTTGTGAAAGTTTGCGGCTCAACCGTAAAATTGCAGTTGATACTGGATATCTTGAGTGCAGTTGAGGCAGGCGGAATTCGTGGTGTAGCGGTGAAATGCTTAGATATCACGAAGAACTCCGATTGCGAAGGCAGCCTGCTAGGCTGCAACTGACATTGAGGCTCGAAAGTGTGGGTATCAAACAGGATTAGATACCCT
+
EFCGGGFFFGGGCCFFE<FC<FCG7C@EDFDGGFCFFFGG,6CEFF:CEGGGGGGFGG,C,,,CEDF8,:,=FFFFGGC9EFFF,BFGGCFFEC<FDC9@FCF+>,EEGFC?@C7+4<F9@CAGGGGCGGGDGGFGGGG,4,@CFBGGFF9AEG<F:72BC3.GC3;1,;@@@6D:;>:CF'BCCFGGG;::<7<84F>6.GFCDCGGFGCCEFF8C:E=FC?9FEED0ADAFFGD<C7FFACFFDCB@?+:=8FAC>F<F;FFF<F<AECDDDF<B<GF?F?+FE<?<E=8GGGGGGE=FEE8B+CGGF?FF8CFB,?8GGGGGGEFEF@<C,GFE<GGGFF@EEF7FC9FGFF@FF87F@EGGGGGGGEF@9GCFDC,GGFGCFGGGFDDGEEFGEF8GGGGFFCCBECGGFC9FDEFGGGGGEGFFFF@BB@<
@WJQZ 55271
TGGGGAATATTGCACAATGGGGGAAACCCTGATGCAGCAACGCCGCGTGAGTGAAGAAGTATTTCGGTATGTAAAGCTCTATCAGCAGGGAAGATAATGACGGTACCTGACTAAGAAGCTCCGGCTAAATACGTGCCAGCAGCCGCGGTAATACGTATGGAGCAAGCGTTATCCGGATTTACTGGGTGTAAAGGGTGCGTAGGTGGCAGTGCAAGTCAGATGTGAAAGGCCGGGGCTCAACCCCGGAGCTGCATTTGAAACTGCATAGCTAGAGTACAGGAGAGGCAGGCGGAATTCCTAGTGTAGCGGTGAAATGCGTAGATATTAGGAAGAACACCAGTGGCGAAGGCGGCTTTCTGGACTGAAACTGACGCTGAGGCTCGAAAGCGTGGGGAGCAAACAGGATTAGATACCCT
+
DGCFEGEGGGGGGGFGGGGGGGGGGGGGGG?FGFGGGGECEEEGGGG@FGGGGFGCFCGGFGGGFGDFFGFGDGFAEEGGGGGFFFFFFCGGGGGGGAFGGGGGFBFFFGGGGGGFGGGGGGG7FGCFFDGGC@8DCFF@FEGFGG>FECE>CEFEGGGGGGGG>GGGEFG>FGGGGEEFGFFGG<?CFGCFGGGFGGGGFGFGGGFFFGGGGGGGFFDFFFFGGFGGGGGGFCEGGFC>CGGGGGGECGFF@FFFFFFGGFFFFCFFG?FG=ECCFGGFCFGGG+>GGFCFFDFGGGGFCFFFC7EFGFFFF@7GFC9ECCFGGGFGGGGFEFFFGGCFGGEFGDGGGGFGFEFFFFGFFGGGGGGEGGGGGGFGGGGGFGGGFC7GGGGGGGFGFGGGGGGGFFGGGGGCCCCC
@WJQZ 174
TGGGGAATTTTGGACAATGGGGGCAACCCTGATCCAGCCATGCCGCGTGCGGGAAGAAGGCCTTCGGGTTGTAAACCGCTTTTGTCAGGGACGAAAAGCTCCGGAGTAATATGCCGGAGTGCTGACGGTACCTGAAGAATAAGCACCGGCTAACTACGTGCCAGCAGCCGCGGTAATACGTAGGGTGCGAGCGTTAATCGGAATTACTGGGCGTAAAGCGCACGCAGGCGGTTTGTTAAGTCAGATGTGAAATCCCCGGGCTCAACCTGGGAACTGCATCTGATACTGGCAAGCTTGAGTCTCGTAGAGGGGGGTAGAATTCCAGGTGTAGCGGTGAAATGCGTAGAGATCTGGAGGAATACCGGTGGCGAAGGCGGCCCCCTGGACGAAGACTGACGCTCAGGTGCGAAAGCGTGGGGAGCAGACAGGATTAGATACCCT
+
FGGGGEGGGGGGGGGGGGGGGGGGGGGGGGGGGGGGGGGGGGGGGGGGGGGGGEGGGGGGEGGGFGGDGGGGGGGGGGGGGGGGGGGGGGF7@FGGGGGGGGEGE:FGGFF<D<9>7+@FDGGGGGGGGG@FFFGGFF?FGGGGGDFFGCD@CCFFGFGGCGGGGGGGGGGGGGGG@GGGGGGGEFEGGGE;EEEE>FFCGEGGFGGGFFGG<FGGGF?G@ECEEGG=EFGGEGGGGGFFGGGFFGGGFFFC8CFGGFGGFCE@FGGGGFGGGCFBBFGGFFFCGGGFC@GGGGFGGFF>FF=9GGGGGFCFGFGEEF<FGGGDGGGGGGGFF9GGF=:DGFF,GGGFGGDGGEFECGGECGGGGGGGGGGGGGGGGEF@CGEGGGGGGGGGGGGGFFGGCGGGEGGGGGGGGGGGGGGGGGGFGGGGGDGGGFFGCCCCC
@WJQZ 79672
TAGGGAATTTTCGGCAATGGGGGCAACCCTGACCGAGCAACGCCGCGTGAGTGATGAAGGTCTTCGGATTGTAAAGCTCTGTTGTAAGGGAAGAACGGCATCTAGAGAATAGATGAGTGACGGTACCTTACCAGAAAGCTACGGCTAACTACGTGCCAGCAGCCGCGGTAATACGTAGGTAGCGAGCGTTATCCGGAATTATTGGGCGTAAAGGGTGCGTAGGCGGCCTGTTAAGTTTATGGTGAAAGCGTGGGGCTCAACCCCATAAAGCCATAGATACTGGCAGGCTAGAGTACTGGAGAGGGTAGTGGAATTCCATGTGTAGCGGTAAAATGCGTAGATATATGGAGGAACACCGGTGGCGAAGGCGGCTACCTAGACAGAGACTGACGCTGAGGCACGAGAGCGTGGGGAGCAAATAGGATTAGATACCCT
+
EAF,BEFGGFGGGGGGGCGAD7FGGGG8FFCGGGGGGGGGGGGEGDGEG>C9FEFGGGGFGGGGGGGGGGGFGGGGGFGGGCFGGFEGGGCGGGGG>EGGGGGGDGGGGGFGFG@AF,FFGGGGGGGGGGGGGGGDGGG9<FGGGGGGGGFCGGGGCGGG:<FFEGDGCF:FCFEGCFGGGFFEEGGGG<<FFFGEG4FF?ECFGCFG/EGGGGGGGGGGGEEFGDDCD<<FE?C<<EGG@,0ED6ACFE#GGFECF7EFFFGDGAF<F8DF@D@:9FFFGGGGFGEFFCFGGFFFFFFED9GGGFGGGGCCDF8B,GGGGGGGGGGGFFGGGGGGGGGGGCCGGGGDFCFBFGEDCGFGGF7GGGGGGFFEFGFGGFFF<<C,GFDGGGFEGFGF,FCFDGGFGF@GGGGGGGGGGGGGGGFCGDGGGFB@CCA
@WJQZ 176
TGAGGAATATTGGTCAATGGACGAGAGTCTGAACCAGCCAAGTCGCGTGAGGGAAGACTGCCCTATGGGCTGTAAACCTCTTTTATAAGGGAAGAATAAGTTCTACGTGTAGAATGATGCCTTTACCTTATGAAAAAGCATCGGCTAACTCCGTGCCATCAGCCGCGGTAATACGGTGGATGCGTGCGTTATCCGGATTTATTGTGTTTAAAGGGTGCGTAGGGGGTTTATTGAGTTAGTGGTTAAATATTTGAGTTAAACTCAATTGTGCAAGTAATACTGGTAAACTGGAGTACAGACGAGGTAGGCGGAATAAGTGAAGTAGCGGTGAAATGCATAGATATAACTGAGAACTCCGATAGCGAAGGCAGCTTACCAGACTGTAACTGACGCTGATGCACGAGAGCGTGGGTAGCGAAGAGGATTAGATACCCT
+
GCFFF,FF,CEECCAFFGFDFFGG+@FE@FFFFCC@FF@FFFFFGGGGECBCGE8CFGAE,9CFE,FG8,,,9C,CF:,:<FE9CE9C?CCC,=FG99CF9EFFFGGGF,BFGGGGG9,,BD,E5F,C@AFGCF,5BFFFF<CFGF7<=,,AB3=7<,,,7,>DF+@<FC:3@<<*,*53@>CF*@<E7:C7<<<5*=F@9,B,,7,?:D6;CCF:14=8:.:#CE>:=03,&700=>FCGDF*D@>:=DF7:.F+FB55CA7:CFF:FB7%:#@@<,BAFFCECE@,CF?A?,FDE>A:DFGFC@7F=A9FCC5,,<,<E=@+7F9EEGE<9FF?CF=C<,EEC,C<,AFC8+-@8,:GCCGGFFEC;,CFC,,F<<@FFGGFFFEF@BCDCFFC@FC,@EC,@F@-FGGGGDGFFFEEGGGF@GGGEGCCCCC
@WJQZ 177
TGAGGAATATTGGTCAATGGACGAGAGTCTGAACCAGCCAAGTCGCGTGAGGGAAGACTGCCCTATGGGTTGTAAACCTCTTTTATAAGGGAAGAATAAGTTCTACGTGTAGAATGATGCCTGTACCTAATGAATAAGCATCGGCTAACTCCGTGCCAGCAGCCGCGGTAATACGGAGGATGCGAGCGTTATCCGGATTTATTGGGTTTAAAGGGTGCGTAGGCGGTTTATTAAGTTAGTGGTTAAATATTTGAGCTAAACTCAATTGTGCCATTAATACTGGTTAACTGGAGTACAGACGAGGTAGGCGTAATAAGTTAAGTAGCGGTGAAATGCATAGATATAACTTAGAACTCCGATAGCGAAGGCAGCTTACCAGACTGTAACTGACGCTGATGCACGAGAGCGTGGGTAGCGAACAGGATTAGATACCCT
+
FGGGGFGFGGGGGGGGGGGGGGGGGGGDGGGGGGGGGGGGGGGGGGGGGGGGGGGGGGFGGGGGGGGFFCFEGGGGGGGFGGGGGGGGGGGFGGGFCFFGGGGGGGGGGFGCEGGGGGFGGGGDGGGGGGGGGGGGGGDGFDECFGEGGGGGGGGCGGGGFGFGEGGGGEGA@FCGEGGGGGGCGG<GGGGGGGGGCFFEEGFFGGGGG>F9BF?GGGGECGGGDGGCGDFFGGGFFGGGGFFGGGEFEGFG7?CCFFACGGFGCGB5E=EEFGDFFDGGG9F?;C9FFFCFGFGGGEGGGF?FFFCGGE9GGGFGGFGGFFBGDC<GGGGFCCGGFGGGFGEAGEFF,GFCGFFDGFCFCGGGGGGGGGGGGGGFGGGGGGGGGGGGGGGGGEGGFC;CGGFGGGGGGFGGEGGGGGGGGGGGGGGGGGCCCCC
@WJQZ 178
TGGGGAATATTGCACAATGGGCGCAAGCCTGATGCAGCGACGCCGCGTGAGGGATGGAGGCCTTCGGGTTGTAAACCTCTTTTGTTTGGGAGCAAGCCTTCGGGTGAGTGTACCTTTCGAATAAGCGCCGGCTAACTACGTGCAAGAAGCCGCGGTAATACGTAGGGCGCAAGCGTTATCCGGATTTATTGGGCGTAAAGGGCTCGTAGGCGGCTCGTCGCGTCCGGTGTGAAAGTCCATCGCTTAACGGTGGATCTGCGCCGGGTACGGGCGGGCTGGAGGGCGGTAGGGGAGCCTGGAATTCCCGGTGTAACGGTGGAATGTGTAGATATCGGGAAGAACACCGATGGCGAAGGCAGGTCTCTGGGCCGTCACTGACGCTGAGGAGCGAAAGCGTGGGGAGCGAACAGGATTAGATACCCT
+
CFEEFEDAAEFGGGGGFEFFFG@BGEGGFGGGFGGGGGGGDC@FGGECCFCGDCF@<FGECGGFGGGGGGGGGFGGF8FFF9<FG88ECFEGCFFG@+FFGFGGFFCF9F<FCF<DF9FF8<FGCE:F@CF7CFGGGE:C,>D*@F,DFGFFGDD<FF,B>F:<FEGFG*=<<CFF*<*,<FEC5C6E:<EGFFG6<CFFA2,:20*0@E6CED:E?EE:8>8=CEC9<AECFG=7C#A2:CCGFF<C6?;GGAB>CFGFE=,@/CFCC@EGDCFB,8EF@$@EDGGFFFFE4B,GGGGFFGCEGFGEG@F@,:GFF??,FGFEFFD9F>GEFFFGGGGGGGGGFEF>GGGGGGGFGGFFFEFFGFC>GGGGGFFDF@FGGGFGEE@CEGGDGGGGGGGEGGGGGGGGGGGGFGGGGECCCCA
@WJQZ 179
TGAGGAATATTGGTCAATGGTCGGCAGACTGAACCAGCCAAGTCGCGTGAGGGAAGACGGCCCTACGGGTTGTAAACCTCTTTTGTCGGAGAGTAAAGTGCGCTACGCGTAGCGTATTGCAAGTATCCGAAGAAAAAGCATCGGCTAACTCCGTGCCAGCAGCCGCGGTAATACGGAGGATGCGAGCGTTATCCGGATTTATTGGGTTTAAAGGGTGCGTAGGCGGCACGCCAAGTCAGCGGTGAAATTTCCGGGCTCAACCCGGACTGTGCCGTTGAAACTGGCGAGCTAGAGTGCACAAGAGGCAGGCGGAATGCGTGGTGTAGCGGTGAAATGCTTAGATATCACGCAGAACCCTGATTGCGAAGGCAGCCTGCTAGGGTGCGACAGACGCTGAGGCACGAAAGCGTGGGTATCGAACAGGATTAGATACCCT
+
FGGGGGGGGGGGGGGGGGGGFGEGGGGGGGGGGGGGGGGGGGGGGGGGGGGGGGGGGGGGGGGGGGGGGGGGGGGGGGGGGGGGGGGGGBF@FDFGFGGGGGGGGGGGGCFGFGGGGGGGGGDFGFGFGGGEFFGGGEGGDFGEGGGDGDGGGGGGGGGGGGGG9GGGGGEGGGGGC7CGGGFGGGGGGDGEEGGEG<:CFG9GGFEGFGGFCGGGGGGGGD=FC7CGGGCFGGGFFGGGGG@GGGDGGGFEFGGFEFFGFFEFGG@?EEFFFGFE::CGFGGFFEAGFGFECEC,,>><CDFGC=7F:8GF7>GBCEFAGGGFDGGGGFGGFEFB9,FAFCF8GGGEGAGGFGGGFGGCGEDFGGGGFD<DFGGGFGGGGGGFGFGFEGGGGGGGFF,GFGGGGGGGGGGGGGGGGGGGGGGGGFGFGFGCCCCC
@WJQZ 80963
TGAGGAATATTGGTCAATGGGCGAAAGCCTGATGCAGCGACGCAGCGTGAAGGATGAATTATTTCGGTATGTAAACTTCTATCAGCAGGGAAGAAAATGACGGTACCTGACTAAGAAGCCCCGGCTAACTACGTGCCAGCAGCCGCGGTAATACGTAGGAGGCAAGCGTTATCCGGATTTACTGGGTGTAAAGGGAGCGTAGACGGCTGTGTAAGTCTGAAGTGAAAGGCATGGGCTCAACCTGTGGACTGCTTTGGAAACTGTGCAGCTAGAGTGGCGGAGAGGTAAGTGGAATTCCTAGTGTAGCGGTGAAATGCGTAGATATTAGGAGGAACACCAGTGGCGAAGGCGGCTTACTGGACTGACAATGACGCTGAGGCTCGAAAGCGTGGGGAGCAAACAGGATTAGATACCCT
+
FGGG?EF<CFGEFAFGCDC,@<CCF:F@FDEDACAEF8E@CGD+CB7FEGG9<,=?FF,C?F9EFC76CFFFE,EFGDF<F,EFFAFFFGFF7EFFGGCFG+FEGGGGGD8FCFGEB4EB?CCFEGGDGA,DEBFGG<>@F<DFFEEFCFGGDGG8F8C#FC7CF5BBGECFGGC@>GDG>:3FFCF?2FFFFGFCFGFEFCEFFGCEE8@FCFEF9ABCCECFGGB6DF:BCF<>8AEGGGGGFFFFFFD@?:EC8CC?GFF<CDGFF+FEDF@>#@GFEE5GFFGFCFCECFCB8FE,FFEF>:=CAGFEGC7DFF9CEFB,,:,C,FCFBC,CCGCFEEDF@7B7::FCECF@CECE@<FEC,FFEGGGGF8GGEEE@FFGEGGGGGGGGFFF<FFCC<FGEFFEFEC@A,8C
@WJQZ 48093
TGGGGAATATTGCACAATGGGGGAAACCCTGATGCAGCAACGCCGCGTGAAGGAAGAAGGTTTTCGGATCGTAAACTTCTATCAACAGGGACGAAGAAAGTGACGGTACCTAACAAGAAAGCACCGGCTAACTACGTGCCAGCAGCCGCGGTAAAACGTAGGGTGCAAGCGTTGCCCGGAATTACTGGGTGTAAAGGGAGCGCAGGCGGACCGGCAAGTTGGAAGTGAAATCCATGGGCTCAACCCGTGAATTGCTTTCAAAACTGCTGGCCTTGAGTAGTGAAGAGGTAGGTGGAATTCCCGGTGTAGCGGTGGAATGCGTAGATATCGGGAGTAACACCAGTGGCGAAGGCGACCTACTGGGCACCAACTGACGCTGAGGCTCGAAGGCATGGGTAGCAAACAGGATTAGATACCCT
+
FFGFGEFGFGGGGGFFGGGGFGCCGGGEFCFGGGFGCCGGGGEEGGGGGGGGGGGFDFCFCFFFFGGGDGGGGGGDGGEGFG-EEFF<FEF7FCF@FFFFFGGFEC:D=C,A>DFF@<DFECDD<CGEEEGDFG/*<@>EFF@:4FEG<CECFECFGGCCCC94=:7<:7CFFGD4;=C@B@F9C<CFGF=CGFE7GGB=?:GC<C*:88>:C>5E58<;AC8CF@<FGCCB@@FFF:DCE5/79GGGGGGGGFFCF@GDDFDGGFGFF7FDFF@DFFF<E>#GFEGGFB8GGGGEFGGGFC@FGGGE@GFF?GDGGGGF9GGFFF7EF?FE9@<EDGGGGGGCGDGGF>FGF<EF<CDFFC;9CBF<GDGGEFFEFFGGEEFGF?<FFGGGGGGGGFGGGGFGGFF,AGGGGGCCCCC
@WJQZ 67943
TGAGGAATATTGGTCAATGGTCGGCAGACTGAACCAGCCAAGTCGCGTGAGGGAAGACGGCCCTACGGGTTGTAAACCTCTTTTGTCGGAGAGTAAAGTGCGCTACGCGTAGCGTATTGCAAGTATCCGAAGAAAAAGCATCGGCTAACTCCGTGCCAGCAGCCGCGGTAATACGGAGGATGCGAGCGTTATCCGGATTTACTGGGTGTAAAGGGAGCGTAGACGGTCAAGCAAGTCAGAAGTGAAAGGCTGGGGCTCAACCCCGGGACTGCTTTTGAAACTGTTTGACTGGAGTGCCGGAGAGGTAAGCGGAATTCCTAGTGTAGCGGTGAAATGCGTAGATATCGGGTGGAACACCGGTGGCGAAGGCGGCCCTCTGGGCCGAGACCGACGCTGAGGCGCGAAAGCTGGGGGAGCGAACAGGATTAGATACCCT
+
GGGGGGGGGGCGGGGGGFGFGGGGGGGGGGGGGGGGGGFGGG9FGGGGGGGGGGGGGGGGDGGFGGGGGGGEGGGGGGGGFFGGGEFGGDGGGEFGGGFGGGGGEFDGGFCEGGGGDGGGGGFFFFFGGGGGGGGGGGGGGGGDCFGGGGGGG7*>FGGGGGGFGGGG>FGGGFDDECGGGGGGGGGGEGGCF1GDFGAFGGDGGGCGFCCFGGGGGGGGGEEGGGDGGGGGGGF9FCGGGGFCFGEF=EGGGGGGGGEGGGGGGGGGGGGGFGGGF?@FCFCGGGGGGGFF6GGFB:FFFGDGGGGFGGF<CGGGGFGFFEFC+EEGGGGGC+CFFGGGGGGDGGEGGFGGGGEDGGGEFEGGFEEEGGGEGGGGCCEGGF<<GEFCGEFGGGC@CCGGGGGGGDFGGGGGGGGGEGFGGGGGGDGFGGGCCCCC
@WJQZ 183
TGGGGAATATTGGGCAATGGGGGAAACCCTGACCCAGCAACGCCGCGTGAAGGAAGAAGGCCTTCGGGTTGTAAACTTCTTTTACCAGGGGCGAAAGAAATGACGGTACCTGGAGAAAGAGCAACGGCTAACTACGTGCCAGCAGCCGCGGTAATACGTAGGTTGCGAGCGTTGTCCGGATTTACTGGGTGTAAAGGGCGTGTAGGCGGAGATGCAAGTTGGGAGTGAAATCCATGGGCTCAACCCATGAACTGCTTCCAAAACTGTATCCCTTGAGTATCGGAGAGGCAAGCGGAATTCCTAGTGTAGCGGTGAAATGCGTAGATATTAGGAGGAACACCAGTGGCGAAGGCGGCTTGCTGGACGACAACTGACGCTGAGGCGCGAAAGCGTGGGGAGCAAACAGGATTAGATACCCT
+
FGGGGGGGGGGGFGGGGGGGGGGGGGGGGGGGGGGGGGGGGGGGGGGGGGGGGGGGGGGGGGGGGGGGGGGGGGGGGGGGGGGGGGGGGDGGDEGDGGGGGGGGGGGGFFF,DCDGGGGGGGGGGGGG?DGGGGGFGGGGGGGGGGGGGGGGGGGGGGGGGGGFGGCFGFGGGGGGGG?GGGGFGGGGGGGGGGGGF>EGGGGGGGGGGGGGGGGGGGGGGEEGGGGGGGGGGGGGFFCGFCGGFGGGGGGGGGGGGGGGGGGGGGGGGFGGGGGGFCFGGGFDGGFD+GGEGGGGGGGGGGGGGGGGFGGGFGGGGGGGGGGGGGGGGGFFFGGGGGGGGGGGGGGGGGGGGGGFGGGGGGGDDGGGGGGGGGGGGGGGGFFF>GGGGGGGGGGGGGGGGGGGGGGGGGGGGGCCCCC
@WJQZ 67899
TGAGGAATATTGGCCAATGGTCGGCAGACTGAACCAGCCAAGTCGCGTGAGGGAAGACGGCCCTACGGGTTGTAAACCTCTTTTGTCGGAGAGTAAAGTGCGCTACGCGTAGCGTATTGCAAGTATCCGAAGAAAAAGCATCGGCGAACTCCGTGCCAGCAGCCGCGGGAATAAGGAGGATGCGAGCGTTATCCGGATTTATTGGGTTTAAAGGGTGCGTAGGCGGCACGCCAAGTCAGCGGTGAAATTTCCGGGCTGAACCCGGACTGTGCCGTTGAAACTGGCGAGCTAGAGTGCACAAGAGGCAGGCGGAATGCGTGTTGTAGCGGTGAAATGCATAGATATCACGCAGAACCCCGATTGCGAAGGCAACCTTCTAGGGTGCAACAGACGCTGAGGCACGAAAGCGTGGGTATCGAACAGGATTAGATATCCT
+
ECAE?FGGGG9FE8EEA@EDCFG7FBG8EFGFGFFGGFGGGF,E@FGFGGGGGGCGFFDG++8F<CFCGGEG7EFF,,4,9B?A9FGGGGE7?:?CF,9?,@+4@B@+8+@+:BF@+B<FFFF9=C<,CFGEFGGGGG>F3@FEF*7FE:9D<**<<C:EF:FFEGG=*4<:<,8<9@/*2+28*?:8?EGEC:*:;2/<+<9,0*2*?,:+0<8E>*:8EEG65>8=CED:?E,9<A3%>DGC>D7>8A13D,8>8(9C:C8;*F<3+>>+EFGFGEDFECCF=CEFFE,F99DEA47<FFA4,<FCCFGGFFEGC=?:,EC==C@:@?D9<FB-C,C,F@98B6=@,C<E:@EDGF@,GF:C,9E9F<,,@9C,EE8@69FEC,E@@DFF<ACC,8FFCFF@DECGEGFGGGGF@,FCEACFEGFEFAC8,BA-
@WJQZ 84182
TGGGGAATATTGCACAATGGGGGAAACCCTGATGCAGCGACGCCGCGTGAAGGAAGAAGTATCTCGGTATGTAAACTTCTATCAGCAGGGAAGATAGTGACGGTACCTGACTAAGAAGCCCCGGCTAACTACGTGCCAGCAGCCGCGGTAATACGTAGGGGGCAAGCGTTATCCGGATTTACTGGGTGTAAAGGGAGCGTAGACGGTGTGGCAAGTCTGATGTGAAAGTCATGGGCTCAACCTGTGGACTGCATTGGAAACTGTCATACTGGAGTGTCGGAGGGGTAAGCGGAATTCCTAGTGTAGCGGTGAAATGCGGAGATATTAGGAGGAGCACCAGGGGCGAAGGCGGCTTACTGGACGGTAACTGACGTTGATGCTCGAAAGCGTGGGGAGCAAACAGGATTAGATACCCT
+
<<FCF,BFGGDAFGF<A<FFGGCCFGFGEFFFFA,CFGGEF7FEGGGGGG7C,:,E?=8CF9C<FGGGGDFAFAEGGDFFDCFGFGAEGGCF:BEC9,,C,8+=@FCFEG8EFD8F,,BDG7B7>6BFG<FGGGGD<3D<65-#@C*CBC79;<@D:FGFCF>7CDDFGDE=AF<E?FGGGGFGGF#<CE?:<FC>8C=:,4;FEG88;?@;CFGGFA8GFGEGGGD@#8GF@CE>FFFGGCGCA6B>CF<8FGFCEC)=<9+9<DFC,:#D=806#EE@D:=C:=CEC?,FEE,9,:<EFE7+@+CGE9FC?4:?4,,=9,,<DGFEC=C6,,FE9FC8,7@CFF@@@+<C6,<6,:C@@7GGGFE7FCGGGGEE;+:EDEFGECCGF@C8FGGCGCGFGFFGGGEFC,@BCCCC
@WJQZ 70667
TGAGGAATATTGGTCAATGGGCGAGAGCCTGAACCAGCCAAGTCGCGTGAGGGAAGACGGCCCTACGGGTTGTAAACCTCTTTTGTCGGAGAGTAAAGTGCGCTACGCGTAGCGTATTGCAAGTATCCGAAGAAAAAGCATCGGCTAACTCCGTGCCAGCAGCCGCGGTAATACGGAGGATGCGAGCGTTATCCGGATTTATTGGGTTTAAAGGGTGCGTAGGCGGCACGCCAAGTCAGCGGTGAAATTTCCGGGCTCAACCCGGACTGTGCCGTTGAAACTGGCGAGCTAGAGTGCACAAGAGGCAGGCGGAATGCGTGGTGTAGCGGTGAAATGCATAGATATCACGCAGAACTCCGATTGCGAAGGCAGCTTACTAAACCATAACTGACACTGAAGCACGAAAGCGTGGGGATCAAACAGGATTAGATACCCT
+
ECFGGGGGFGEG?@CEEGG,E@FFGEGCFGGGGGGEGGFFGGCFGGG7FGGGGDGEFFFG7FDGDGDG@+,@FGGGGGGGGFG9FFA=FCEEGFFGGFAFGEE+FEFCGGGGGGGG7FFFFF9DFCF,@FC+CGFGFGFGFGECFGGGG9E:7FFFDGCCGGECF7CF<F=<:FFGDE@C:GC<FE>CC;?FFBCC*C6A8CFBCFFFFEF<@D8*;CEC>EEG>EDG7FCFGGGDEEEE@D,:FFFFECCFFFFDFFFE7GGGGFDCFC<0FCDGGFCCF?GDGFFF?B,FFCGGGGGE,<9F8FFC:DEECEGEF<F,BFFF8EGEFEGFDGFGFFF@9FGFCFGGGFGFFGGGGFFF7EGGFE@8EEGGFGGGGGGFEGGGGCFGGFGGFEGGGGGFFGGDGFDGEFDCFGFGGGE<EGGFEE<FGGFCA@CC
@WJQZ 187
TGGGGAATATTGCACAATGGGGGAAACCCTGGTGCAGCGACGCCGCGTGGAGGAAGAAGGTCTTCGGATTGTAAACTCCTGTTGTTGGGGAAGATAATGACGGTACCCAACAAGGAAGTGACGGCTAACTACGTGCCAGCAGCCGCGGTAAAACGTAGGTCACAAGCGTTGTCCGGAATTACCGGGTGTAAAGGGAGCGCAGGCGGGAAGACAAGTTGGAAGTGAAATCTATGGGCTCAACCCATAAACTGCTTTCAAAACTGTTTTTCTTGAGTAGTGCAGAGGTAGGCGGAATTCCCGGTGTAGCGGTGGAATGCGTAGATATCGGGAGGAACACCAGTGGCGAAGGCGGCCTACTGGGCACCAACTGACGCTGAGGCTCGAAAGTGTGGGTAGCAAACAGGATTAGATACCCT
+
GGGGGGGGGGGGGGGGGGGGGGGGGGGGGGGGGGGGGGCGGGGGGGGGGGGGGGGGGGGGGGGGGGGGGGGGGGG?BFGGGGGGGGGGDGGGGGGGGGGGGDGFGGFFGGGGGGGGGGGFGGGGG4GFG8GGGGCDGGGGGGGGGGGGGGGGGGGGGGGGG=GGFGFGFGCFGCGGGGGFFGGGGGGGGGGGGEEGCEGEGGDGGGGFFCD;?CGFAAGGGGGFFGFGGFGGGGFFGGGFGGGGFGGGGGGGDDFFFFGGGGGGGGGGFGFGGGFDDAFFGGFGGGGGFFFFDGGGGGGGGGGGGECGGGFFEGGGFFGGGGGGGFGFFGGGGGGGGGGGGGGGGGGGGGFFFGGGGGGGGFGGGGGGGGGGGGGGGGGFGGGGGCGGGGFGFGGGGGGGGGGGFGGGGGGCC@CB
@WJQZ 188
TAGGGAATTTTCGTCAATGGGGGGACCCCTGAACGAGCAATGCCGCGTGAGTGAAGAAGGTCTTCGGATCGTAAAGCTCTGTTGTAAGAGAAAAACGACATTCATAGGGAATGATGAGTGAGTGATGGTATCTTACCAGAAAGTCACGGCTAACTACGTGCCAGCAGCCGCGGTAATACGTAGGTGGCGAGCGTTATCCGGAATGATTGGGCGTAAAGGGTGCGGAGGTGGCAGAACAAGTCTGGAGTAAAAGGTATGGGCTCAACCCGTACTGGCTCTGGAAACTGTTCAGCTAGAGTACGGAAGAGGACGGCGGAACTCCATGTGTAACGGTAAAATGCGTAGATATATGGAAGAACACCGGTGGCGGAGGCGACCGTCTGGTCGGTTGCTGACACTGAAACACGAAAGCGTGGGGAGCAAATAGGATTAGATACCCT
+
CEADCFD,;@FFGGGGGGD@C,@CF+?FC<FECGDCCF@BAEEFCCEGBFFGF?,CEFDFADFGG?E+>6FDFCCFF=BF<,3DFD=FFC8@>FGGGGGGGGGDCFFGCC,,8,@7@:7?C:,<FFFFF9FFGC,<FFF7:CFDFG,8<**=BC?FC<<,44:CCF78CECE8:E>9+082<CGGC8CG58?EGE:;FCC>5EFC9EF:88/:?>;EGGG*2*:*::=CCG68ECC8*1EF+:8<E6;A?;EEF@3:@>F@#2+1>+C97>ADFCGGGFFDF98C7,:F@,F9FAC+8,,@,C,C7=7DFFCC@FA,,BB<9,=C,8+++EFCC9EC+B+DC,EGF@<DF?F<FCFCF:@@FFB@B8+:,:C::,,C+FC<F7FF@,,F68<C;,AFFE<,E,CC:;,,,C@+9C,EC,DF<FF<FAFFC99CF<BA,@@
@WJQZ 80221
TGGGGAATATTGCACAATGGGGGAAACCCTGATGCAGCGACGCCGCGTGGAGGAAGAAGGTCTTCGGATTGTAAACTCCTGTTGTTGAGGAAGATAATGACGGTACTCAACAAGGAAGTGACGGCTAACTACGTGCCAGCAGCCGCGGTAAAACGTAGGTCACAAGCGTTGTCCGGAATTACTGGGTGTAAAGGGAGCGCAGGCGGGAGAACAAGTTGGAAGTGAAATCCATGGGCTCAACCCATGAACTGCTTTCAAAACTGTTTTTCTTGAGTAGTGCAGAGGTAGGCGGAATTCCCGGTGTAGCGGTGGAATGCGTAGATATCGGGAGGAACACCAGTGGCGAAGGCGGCCTACTGGGCACCAACTGACGCTGAGGCTCGAAAGTGTGGGTAGCAAACAGGATTAGATACCCT
+
GGGGG@FGGGGGGGGGEGGGGCFDGGGGGGGGFGGGGGDGGEGGGGGGGGGGGGGGGGGGGGGGGGGEGCGGG<FGGGGGGGGGGGGGFFGFGGGGGGGGGGGEGGGGGGGGGGCGGGGGGGGFGGGGGGGGGGGGGFCFGGFCCCFGFFFFGGGGFFD>FGDFGFGGCGGGGGGGGGGGFGDGFGFGGGFGFFGFGGGGGGGGGGGGGGGGGGG>GGGGCCFGGGGGFFFFGGGGFEGFGGGDGFGGGFDGGGGFFGGGGGGGGGGGGFFGGGGFFFGFGGGGGEGGGDFFGGGGGGGGGGGGGGGGGFGFEFCGDGFGGGGCDGGGFEGGDGGGGGGGGGGFGGGGGGGGGGGGGGGFE8FGCFEFGGGEFGFGGGECGGFGGGEGGGGGGGGGGGGGGGGGGGGGGFF@CCCC
@WJQZ 190
TGGGGAATATTGCACAATGGGGGAAACCCTGATGCAGCGACGCCGCGTGGAGGAAGAAGGTCTTCGGATTGTAAACTCCTGTTGTTGAGGAAGATAATGACGGTACTCAACAAGGAAGTGACGGCTAACTACGTGCCAGCAGCCGCGGTAAAACGTAGGTCACAAGCGTTGTCCGGAATTACTGGGTGTAAAGGGAGCGCAGGCGGGAGAACAAGTTGGAAGTGAAATCCATGGGCTCAACCCATGAACTGCTTTCAAAACTGTTTTTCTTGAGTAGTGCAGAGGTAGGCGGAATTCCCGGTGTAGCGGTGGAATGCGTAGATATCGGGAGGAACACCAGTGGCGAAGGCGGCCTACTGGGCACCAACTGACGCTGAGGCTCGAAAGTGTGGGTAGCAAACAGGATTAGATACCCT
+
EFGGGGGGFGGGGGGGGGGGGGGGGGGGGGGGFGGGGGCCGCGGEFFGGGGGCGGGGGGFGGGGFGGFC:EGGGCFFGECFGGGGFGEGGG8FGGGGGGGCGD+FC9FFFDGEGC8BFD@FDFGF>FGGGGEC3BFFC<DFGGGGDGGFGGGGGFFFFG;,0>CFF<FGFDBFFEDC8FFGG>GGGF?@@GFFGECGDFGDEGDGED@>:FGF>D<<CGGCGGAFC@A9GGFCGGGGEGGGGFCGGGGGFF@CGFEFGGGGGEFGFGGGGGGFFCDGGGGGGFGF7GDEGFFGGGGGGFFGGGGGGGGGFADGGGGGGGGGDGGGEEGFAGGFFGGGGFGGGCGFEGGGGGGFGGFGGGGFF;8GGGGEGGGFGGGGGGGGGGGGGCGGGGGGGGGGGGGGGGGGGGFGFGCCCCC
@WJQZ 85627
TGGGGAATATTGGGCAATGGGCGCAAGCCTGATCCAGCAACGCCGCGTGAAGGAAGAAGGCTTTCGGGTTGTAAACTTCTTTTGTCAGGGACGAGTAGGAGACGGTACCTGTCGAAGAAGCCACGGCTAACTACGTGCCAGCAGCCGCGGTAATACGTAGGTGGAAAGCGGTGTCCGGATTTACTGGGTGTAAAGGGCGTGTAGCCGGGAGGGCAATTCAGATGTGAAATCCACGGGCTCAACTCGTGAACTGCATTTGAAACTACTCTTCTTGAGTATCGGAGAGGCAATCGGAATTCCTAGTGTAGCAGTGAAATGCGTAGATATTAGGAGGAACACCAGTGGCGAAGGCGGATTGCTGGACGACAACTGACGGTGAGGAGCGAAAGCGTGGGGAGCAAACAGGATTAGATACCCT
+
BCEEGC@FFGGG9,CFFGG?CA++@+CC,FCF,,6:CE<<CFEFGFG+CE,CFG<F8F@8C=F,EC7=BFFBFFCA,?FG?F?E=F<EGGGGGGGGGG,F<8C@@C+35<D,,B+:+8=FFG8F:>F2#9@@CCFBF?EF:98<<8:,4.49=.'0?B>B@.CC9ECE1C/C<FCEEC,%:&9<#<<F@F@BFFC>8=E8GECCC9FCG8@F@3,?#@8,EE1FFC@F<EFEGEGF6@,DFBCFGE;,DC,FB@9DC:ADEGF>CCC6/,?4,F;FC+C=CEEF,?DECF=8F?<A,B8:,CE9GEFEEDGFEFF@,CFE,EFA9EGDBDDEFFCF@69EDF7FEDCCFGFDFGGGGGGDEGFFFCCFFCGFF>GGFFEFC,@@ECFC@GGGECFFGGFFGGGGGGFCGGGGFBCCCC
@WJQZ 192
TGAGGAATACTGGTCAATGGACGTAAGTCTGAACCAGCCAAGTCGCGTGAGGGAAGACTGCCCTATGGGTTGTAAACCTCTTTTATAAGGGAAGAATAAGTTCTACGTGTAGAATGATGCCTGTACCTTATGAATAAGCACCGGCTAACTACGTGCCAGCAGCCGCGGTAATACGTAGGGTGCGAGCGTTAATCGGAATTACTGGGCGTAAAGCGTGCGCAGGCGGTTGGGTAAGACAGATGTGAAATCCCCGGGCTTAACCTGGGAACTGCATTTGTGACTGTCCGACTGGAGTACGTCAGAGGGGGGTGGAATTCCACGTGTAGCAGTGAAATGCGTAGATATGTGGAAGAACACCGATGGCGAAGGCAGCCCCCTGGGACGCAACTGACGCTCATGCACGAAAGCGTGGGGAGCAAACAGGATTAGATACCCT
+
GGGGGGGGGAGEFFGGGGGGGGGFGGGGGGGGGGFFGGFGGGFFGGGGG@FGGGGGGCFFFCFGGGGGGGGGGGGGGFFEFGGGGGGGGFEFGGGEEEGGGGGGGGGGFFGGFFGGGCGDFGGGGGGGFGGGGGGGGGFGFFGFGGDFGGF@FFF@FFGGGFGFGCFFCFECGGFCBEGGGGGGGFGGE>FG9@FEEFFGFGGGGFGG@FEGG==BGGGEGGGDGGFGFDGGCEG9FCCFFGGGFGFGGGCFGGGGGGFFF?FGFCFFBFFDFBFA9BEFFEFGEED@>,A9FGFCCGGFDEEF:>?,GGGGGGGGEFB+CCGFFFFFGEFAEGGGGGGGGFEFGGGFFFF<7GDGGFF7GEFCFC9GGGGGFBEFGGGGFCFGFGGGDGGGGFGGGGGGFEFCGGGGGGFECGGGGGGGGGGGGFGGGEE@CCCC
@WJQZ 66469
TGGGGAATATTGCACAATGGGGGAAACCCTGATGCAGCGACGACGCGTGGAGGAAGAAGGTCTTCGGATTGTAAACTCCTGTTGTTGAGGAAGATGATGACGGTACTCAACAAGGAAGTGACGGCTAACTACGTGCCAGCAGCCGCGGTAAAACGTAGGTCCCAAGCGTTGTCCGGAATTACTGGGTGTAAAGGGAGCGCAGGCGGGAGGACAAGTTGGAAGTGAAATCCATGGGCTCAACCCATGAACTGCTTTCAAAACTGTTTTTCTTGAGTAGTGCAGAGGTAGGCGGATTTCCCGGTGTAGCGGTGGAATGCGTAGACATCGGGAGTAACACCAGTGGCGAAGGCGGCCTACTGGGCACCAACTGACGCTGAGGCTTTAAAGTGTGGGTAGCAAACAGGAGTAGATACCCT
+
BC+@F8B6;E,<6CEFCFFEFG77F@F8FFF?FF@<E@C:CE+FGCFFFEGG,,,,:,,:49FFF??FGG,FA<B?EECAFFFBBFFGFGDEFGF,5CFCFEFGCG,:?FFFGG?@B<FF,,BFE+=<DEB8<@,+>FGGGG?FGD@FFEEF03>@FCC<E#F@CBCFF@:F,CCGC:BCFG/C029BB>CCFCF4GD>,>:8E.>E9FD82:*@98CB@@%A99F7DC-FFFE1<<8CD5@;FFD,D?CB3@FGGFFFCA<C=C;6;9FDAF;.=FGGEDFDFF=+=7>4,5,+F::+FDGFF>:CFFEGGCF7EEFFEC9,4EEGFCC96B:,C<FC@@F@:A@F@@+E<9FGGFAFEE:8,A<C887@7F<F<C,@,;,,@E,BC,GF8<EFFC,E<GDAE@,CGEF@@CCCC
@WJQZ 64937
TGGGGGCTATTGCACAATGAGGGAAACCCTGATGCAGCGACGCCGCGTGGAGGAAGAAGGTTTTCGGATTGTAAACTCCTGTCGTTAGGGACGATAATGACGGTAACTAACAAGAAAGCACCGGCTAACTACGTGCCAGCAGCCGCGGTAAAACGTAGGGTGCAAGCGTTGTCCGGAATTACTGGGTGTAAAGGGAGCGCAGGCGGACCGGCAAGTGTGAAGTGAAAACTATTGGCTCAACCCATAAATTGCTTTCAAAACTGCTGGCCTTGAGTAGTGCAGAGGTAGGTGGAATTCCCGGTGTAGCGGTGGAATGCGTATATATCGGGGGGAACACCAGTGGCGAAGGCGACCTACTGGGCACCAACTGCCGCTGAGGCTCGAAAGCATGGGTAGCAAACAGGATTAGATACCCT
+
@E8EE:+:FDGGFGGGGGGDFFGGGGGGDEFGG,CFFGGEG+@FFGGGFFFG7=FF8FGE<,CCFEGGG+,CFGG9<,EEE?-4=+B:BFFB>FGGEFGGGGECG+<@FF<FDDGGG,,BFBCC:CGGGGGG73::*>:BEGGFGDDG7<EG,,*2<B<*3*=AEFC8FEC=F:FF5FC<CE9FF7+8+8A7<:5/31?*:8E78?<1FFDEGEG9##<CGFEC<FFEFFDC#<@6:CFFFGGGFF9FF>AD@,82:C?FC630CC+,C=@6CD/F<FA*9<CDGGF@GECFE?7C@EF=,GFBB4+GGFCA-DEFF?<,,C:EE@+FC,F@:<FE<<E:C@:FGGEEECFF9GFFGGGGFGFE9GGFC@+FE8GGGGGFDCGGGGFEFEAFDCFCFFF-9ECF9F6FFEC8C@CB
@WJQZ 195
TGGGGCATATTGCACAATGGGGGAAACCCTGATGCAGCGACGCCGCGTGAAGGAAGAAGTATCTCGGTATGTAAACTTCTATCAGCAGGGAAGATAATGACGGTACCTGACTAAGAAGCCCCGGCTAACTACGAGCCAGCAGCCGCGGTAATACGTAGGGGGCAAGCGTTATCCGGATTTACTGGGTGTAAAGGGAGCGTAGACGGCAAGGCAAGTCTGATGTGAAAACCCAGGGCTTAACCCTGGGACTGCATTGGAAACTGTCTGGCTCGAGTGCCGGAGAGGTAAGCGGAATGCCTAGTGTAGCGGTGAAATGCGTAGATATTAGGAAGAACACCAGTGGCGAAGGCGGCTTACTGGACGGTAACTGACGTTGAGGCTCGAAAGCGTGGGGAGCGAACAGGATTAGATACCCT
+
FFGG:,8EEGFFGG<FGD9CFFDEGGGCEF<C<,,;ECCC:FEFEECCEECGGGFFFFEFD9?,CEFCFDFGCEFGGFEEGFEFG<E?=7DF@FC9EFFDF@:CFFG9FFGGAEFG9,F,BCF+@EFGGADFG+3FC?DGG8FGGD7F:CE;;DBDFFGGFFG><CD%GDEFG?>GCC?FFCFFGFC:FFFGGGDGDFGGGGGGEEGG#C?8CCB04/8C1FCEFC8<ECE:CF=9GGGGFFFF@75:,>870<,C8<:B99G?FFCFF:CF,7CC+4@E;?;<ECGGGFE55B9,,?8GFE>+GGGF<FF<CCE@BAF@<9,B,9FGGGGGGFGF9C,GFCCGGGECF@CC,CFF8F6,6,,FFECFBDFCGGFFCFC;,FFFF@@EFDFFGGEFB,GFFFGFF9CEGGEC8CCC
@WJQZ 196
TGGGGAGTATTGCACAATGGGGGAAACCCTGATGCAGCGACGCCGCGTGGAGGAAGAAGGTCTTCGGATTGTAAACTCCTGTTGTTGAGGAAGATAATGACGGTACTCAACAAGGAAGTGACGGCTAACTACCTGCCAGCAGCCGCGGTAAAACGTAGGTCACAAGCGTTGTCCGGAATTACTGGGTGTAAAGGGAGCGCAGGCGGGAAGACAAGTTGGAAGTGAAATCCATTGGCTCAACCCATGAACTGCTTTCAAAACTGTTTTTCTTGAGTAGTGCAGAGGTAGGCGGAATTCCCGGTGTAGCGGTGGAATGCGTAGATATCGGGAGGAACACCAGTGGCGAAGGCGGCCTACTGGGCACCAACTGACGCTGAGGTTCGAAAGTGTGGGTAGCAAACAGGATTAGATACCCT
+
GGGGGGGGGGGGGGGGGGGGGGGGGGGGGGGGGGGGGG7FGGGGGGGGGGGGGGFGGGGGGGGGGGGGGGGGGGGGFFGGGGGF=AD<FGGGGGGGGGG9FCGB7FFFDFGGGGGGGGGCDFEFECEFGDFDFG=<FGFFGGGGDGEDFGGGFGGGFFGGGCFGGFCECF*4:=FFEGGGGGGCECFEEFFGGGGGF?C<DGGDFFGCCE6;E@@BCFC89EDCGFF;FED>#FDC:/CCFFGFFGGG9E=CACGGGGFEFGGFGEFGFFGFGFF4DCCCGGGGGF@7GFGGFF+GGDCEF9GGGGGGGFFDGGGGGGGGGGEGGFCGGGGFGGGGGGGEGGEFF7GGGFF,FAGFEAGFCGFEGGGGGGGGGGGGGFC,GGGGGGFFGGGGGGGGGGGFGGGFF9GGGFGCCCC<
@WJQZ 197
TGAGGAATATTGGTCAATGGTCGGCAGGCTGAACCAGCAAAGTCGCGTGAGGGAAGACGGCCCTACGGGTTGTAGACCTCTTTTGTGGGAGAGTAGAGCGCGCTACGCGTAGCGTATTGCAAGTATCCGAAGAAAAAGCAAAGGCTACCTACATGCCCGCAGCCGCGGTAATACGGAGGATGCGAGCGTTATCCGGCTTTATGGGGTTTAAAGGGGGCGTAGGCGGCACGCCAAGTCAGCGGTTAAAGTTCCGGGCTCAACCCGGACTGTGCCGTTGAAACTGGCGAGCTAGAGTGAAGAAGAGGAAGGGGGAATGCGTTGTGTAGCGGTGAAATGCATAGATATCACGCAGAACCCCGATTGCGAAGGCAGCCGGCTAGGGTGCGACAGACGCTGAGGCACGAAAGCGTGGGTATCGAACAGGATTAGATACCCT
+
<FCGGG<C@@F6C,;CEEFEEECFEGGEGG?EE8<E8E-C<FDCECF@:7B9::F:,,@F+>FC,6BFC4,@,C5,EC,,CB,9FF,B4,48CFGG<,,8FFC7C+?FBF+>BCF=+:@9F,,CFF,<+@@+3DFC7FF:,,38,383@9,5,,,?,,>C*1*:CEEC1**8??*<8C:C6<4*8FCE:8*2<+;=*(@<CF#9A::5;;0#CC>*:22:>C89CF:EGGGGFCF<CG<6$DD#,>=#*<*7D>8/:4GFGGE,5CGGFFGFGG@79FCB@<@+36C,FC9<=8,9,,,F;?AEE<FCB,F?=B:=7C??<GGDECEGGFEFCFE9ACF@B,,B?::@E,EBDGGF@=,:+@6,GGEEB:BB:6<GFF<B:@+GFAEF7CCEFFFFCFB,CFFCC@FFCFFGFCC,CEEF9FGGFGGFFFCA,,CA
@WJQZ 78840
TGAGGAATATTGGTCAATGGACGAGAGTCTGAACCAGCCAAGTCGCGTGAAGGAAGACGGATCTATGGTTTGTAAACTTCTTTAGTGCGGGAACAAAGCGGCGTCGAGACGCCTGATGAGTGTACCGCAAGAATAAGCATCGGCTAACTCCGTGCCAGCAGCCGCGGTAATACGGAGGATGCGAGCGTTATCCGGATTTATTGGGTGTAAAGGGAGCGTAGGCGGCACGCCAAGCCAGATGTGAAAGCCCGAGGCTTAACCTCGCGGATTGCATTTGGAACTGGCGAGCTAGAGGACAGGAGAGGAAAGCGGAATTCCTAGTGTAGCGGTGAAATGCGTAGATATTAGGAAGAACACCAGTGGCGAAGGCGGCTTTCTGGACTGAAACTTACGCTGAGGCTCGAAAGCGTGGGGAGCAAACAGGATTAGATACCCT
+
<EAFGGGDFF,,CFGFFC<6FEDFGE:EFFFGE@CFGGGG8CE9:CB@+@DCEFGGGG76@CFCGGGG<EE,CEFGGGCFG<9EE<FD@CF+CEFFG<=FGGG+@7:CDF@@CFEG9FAFFGFG9BFGE7C,<FGGGGG=@F*@FGGG9,@:FEC<D,>?FGFGE9<<<FFGFE/C8FCBF7F2<FCDEC59EECE7E<CFEFE>?CGFCDF7<B;ED*GCCDGE7EF>8?8C<>;BFGEFCE8E.;7::<@FFEFGGG<C9E<:<>:,FF@C9F<+@<GGECE@F9GFEEF@:,EFDE?AFGFED7FC=,F=?,5<EFAGGECEC@FE,GFEF:CFFGGFA<FC6,DFFFFGGGEGEGGFCF<GEDGGGFCGFFGGGFDFGGFFCEF8-GGFGGFCDDFGFFFC>GF:F@GGFFGFC9DFAA<ECGGFFE<@CCB
@WJQZ 64158
TGGGGAATATTGCACAATGGGGGAAACCCTGATGCAGCGACGCCGCGTGAAGGAAGAAGTATCTCGGTATGTAAAGCTCTATCAGCAGGGAAGAAGAAATGACGGTACCTGACTAAGAAGCACCGGCTAAATACGTTCCAGCAGCCGCGGTAATACGTATGGTGCAAGCGTTATCCGGATTTACTGGGTGTAAAGGGAGCGCAGGCGGAAGGCTAAGTCTGATGTGAAAGCCCGGGGCTCAACCCCGGTACTGCATTGGAAACTGGTCATCTAGAGTGTCGGAGGGGTAAGTGGAATTCCTAGTGTAGCGGTGAAATGCGTAGATATTAGGAGGAACACCAGTGGCGAAGGCGGCTTACTGGACGGTAACTGACGTTGAGGCTCGAAAGCGTGGGGAGCAAACAGGATTAGATACCCT
+
GFFGGEGGGDFGGGGGGGDFGGGGGFGGG8EFGFGFFGGCEG@CGGGGGGGGGG8FFGGGGGGFGFGFEFGFGGGGGG?FGFFGGGDGGGGGGGGGGEFGGGGGGGGGGGFGGAFFFGFFFGGFEGDFGGGA,3F<,@>AAFGGF<FCFGEEGGGGG7B0FCFFGF,<FGGGF8@FCFC,8FAFFGGGFF<FGGCCFFECGGGGGDFF9F<C8C84C=<8FE;@<9@9EGGGGGGGGG>7B>CC+CCDGGGGGGGGFDDFEFC?DFFGG?CEFB<GEFF3FDGGGGFGGFFEB<B9?,FFFGGGGGDFGEF,AFGGEGFF?FGGGGEGEGGCGGEF@CDEFGFGGGGCCEGGFGGECGGGGEFGGGGFEGFCFDGGGGGGGGEFFGGGGFC8GGGGGGGGGGGGGGFAGGGGFBCACA
@WJQZ 52573
TGGGGAATATTGCGCAATGGGCGAAAGCCTGACGCAGCGACGCCGCGTGAGGGATGAAGGTCTTCGGATCGTAAACCTCTGTCAGAAGGGAAGAAACTAGGGTGCTCTAATCATCATCCTACTGACGGTACCTTCAAAGGAAGCACCGGCTAACTCTGTGCCAGCAGCCGCGGTAATACGGAGGGTGCAAGCGTTAATCGGAATCACTGGGCGTAAAGCGCACGTAGGCTGTTATGTAAGTCAGGGGTGAAATCCCACGGCTCAACCGTGGAACTGCCCTTGATACTGCACGACTTGAATCCGGGAGAGGGTGGCGGAATTCCCGGTGTAGCGGTGGAATGCGTAGATATCGGGAGGAACACCAGTGGCGAAGGCGGCCTACTGGGCACCAACTGATGCTGAGGCTCGAAAGTGAGGGTAGCAAACAGGATTAGATACCCT
+
FGGGGGGGGGGGGEGGGGFFGGGGEGGGGGGGGDGDGGGGGGGGGGGGGGGGGEGGGECFFGGGGGGDGGGGGGG9FGGGGGGGGGFGGGGGGGGGGGGFE<3FDDFEGGACFFFDDCFFGCFFGG:FEGGGFGGGGGGFGGGGGGGGGGGGGGGGFGFGGGGGGGGGGGGGGC@FFGGGGGGGGGGGGGGGGG=GFGGGFGGGGGGGFGG8CEGG@F?8=CCEGGGGGCFCC@<94@FFFDGGFFGGGCGGGGGGGFF>C<EEFGGGGFGGFGGGDGFFGD9FFBGC7FCDF,CGGE=FF>:8GFGGGFC@EGEECFGGGGF>GF<>CGGGGFAD<EFEEFGDGGGGGFGGEE<FEGGFCGGGGGGGGGGGGF7FCEAGGDFGGGCGGGGGGGFGGGGGGGGGGGGFFGGGGGGGGGGGGGGFGGGFFF,FGGFGCCCCC
@WJQZ 75172
TGAGGAATATTGGTCAATGAGCGCAGGCCTGAACCAGCCAAGTAGCGTGAAGGATGACTGCCCTATGGGTTGTAAACTTCTTTTATATGGGAATAAAGTTTTCCACGTTTGGAATTTTGTATGTAACATATGAATAAGGATCGGCTAACTCCGTGCCAGCAGCCGCGGTAATACGGAGGATCCGAGCGTTATCCGGATTTATTGGGTTTAAAGGGAGCGTAGGTGGACAGTTAAGTCAGTTGTGAAAGTTTGCGGCTCAACCGTAAAATTGCAGTTGATACTGGCTGTCTTGAGTACAGTAGAGGTGGGCGGAATTCGTGGTGTAGCGGTGAAATGCTTAGATATCACGAAGAACTCCGATTGCGAAGGCAGCTCACTGGACTGCAACTGACACTGATGCTCGAAAGTGTGGGTATCAAACAGGATTAGATACCCT
+
@8@,CCFFFG9@FGG<CFC,6E+CC7+CEFCGGGGE,,@FGGGEFG7F@@@CFG?88E,@,EEGGFDCFGGGGGGCCCDE,<ECFF,,,,4,,C,EFEEFF9<E95+:,:CFFGFGGD,A5EE@<,<5,AFA@F?AE9<<FC+:CFCFGCGFC@@=FC8D,A8DFE;1>:@=>>C9@0<#0-@FFCEG;C4<F=FEEEA&F>CFFD:<<:FFFGG=:<CF:F>;8,;8FC@E<9F7GCGGE;:C7?#DFECCCB:::>@<FDGGGG>FCCEGGGGGFE;CFF<F,8GGFF?9FFC,,DFGGGGGF@::8,E,C,GC7GEFCGGGEC@CGGGGGDFA9FCGFGFF@7CGFFCFCEGCFCC,CEGGGGFAFGE8GFEGGGGGGGGGC<FC,FGGGGGGFFC,CGGFGF@CGGGCFFCCFGFAGFDGDEFAGGGC@<C-
@WJQZ 202
TGGGGAATCTTGGGCAATGGGCGCAAGCCTGACCCAGCAACGCCGCGTGAAGGAAGAAGGCTTTCGGGTTGTAAACTTCTTTTAAGAGGGAAGAGTAGAAGACGGTATCACTAGAATAAGCCACGGCTAACCACGTGCCAGCAGCCGCGGTAACACGTCGGTGGCAAGCGTTGTCCGGATTGAATGGGTGTAAAGGGCGTGCAGCCGGTTTTGCAAGTCTGATGTGAAATCCTGGGGCTCAACCCATGAACTGCATTGGAAACTGTGGATCTTGAGTGCCGGAGGGGCAAGCGGAATTCCTAGTGTAGCGGTGAAATGCGTAGATATTAGGAGGAACACCAGTGGCGAAGGCGGATTTCTGGACGTTAACTGACGGTGAGGCTCGAAAGTGTGGGGAGCAAACAGGATTAGATACCCT
+
FDGGGGGG,EF<,6EFGGGGGGGDGGG,CFGG,,,C@EEFFFCGGGGGGEDFDFCACFCG=EEGGGG=<,@FGGGG<FGG9<9,5??E<FEFGG<<FGC,F<EGG8B+5,C<BD,,,8C,E<;>5.0#2BB%>8+$6@2@87>/>FD:C7EFG&,908%FG;CEFE8EFGGEDC@5@EFFC-;#,CF;7?6GGFF?668*DE>1/>E@,D,>,9EAF7E,GFC9D=<3,+:>++CFD,C+EFDD:,CF>C,;FCFE?,GGFAFAFC,,,,EEFF,86@+B7@FC=F9+?+4,GGFCAGF<4,F9F7CEGGGGGGFGGGGGGGGCFFCC,GFC6FGGGFGF8GGCGFGGGGFFDC,C,<@EGFCC,,GGGEGFEFFCGGGGGF8FE<DFC,+D@F8CFFF<FGGGGGGGGGGFFCCCCC
@WJQZ 60254
TGGGGAATATTGCACAATGGGGGAAACCCTGATGCAGCGACGCCGCGTGAGCGATGAAGTATTTCGGTATGTAAAGCTCTATCAGCAGGGAAGAAAATGACGGTACCTGACTAAGAAGCACCGGCTAAATACGTGCCAGCAGCCGCGGTAATACGTATGGTGCAAGCGTTATCCGGATTTACTGGGTGTAAAGGGAGCGTAGACGGAGTGGCAAGTCTGATGTGAAAACCCGGGGGCTCAACCCCGGGACTGCATTGGAAACTGTCAATCTAGAGTACCGGAGAGGTAAGCGGAATTCCTAGTGTAGCGGTGGAATGCGTAGATATCGGGAGGAACACCAGTGGCGAAGGCGGCCTACTGGGCACCAACTGACGCTGAGGCTCGAAAGTGTGGGTAGCAAACAGGATTAGATACCCT
+
@FGFGFFGGGGGGGGGGGGFGGGGGGGGGGGGGGGGGGGGGGGGGGGGGGGGGGGGGGGGGGGGGGGGGGGGGGGGGGGGDGGGGGGGGGGGGGGGGGGGGGGFGGGGGGGGGGGGGGGGGGGGGGGGGGGGFDCGGGG?GGGGGGGGGGE=;@GGFFFGGGGGGG=GGGGGGGGGGGGGGGGGGGEE;FGGGGGGGD=CFGDGGG<:3GGGGGG7C'FGGGCGGGFGFEGGGGGGGFFFGGFGDGGGGFGGC:F@EGGGFGFGFGGGGGFFGGGFEEFGG9EGGF7GGC8FFFFC8CFGGGDB:CGGGGGGGEGGGGGFGGGFCCGGGGGGGFC@FC,CGGGGGGGGGDGGFGGGGFFGFAFF@<EGEEGGGGGGGGGGGGGGGGGGGGGGGGGGGGGGGGGGGFGFGFEFCCCCC
@WJQZ 204
TGAGGAATATTGGTCAATGGACGCAAGTCTGAACCAGCCATGCCGCGTGCAGGATGACGGCTCTATGAGTTGTAAACTGCTTTTGTACGAGGGTAAACGCAGATACGTGTATCTGTCTGAAAGTATCGTACGAATAAGGATCGGCTAACTCCGTGCCAGCAGCCGCGGTAATACGGAGGATTCAAGCGTTATCCGGATTTACTGGGTGTAAAGGGAGCGTAGACGGACTGGCAAGTCTGATGTGAAAGGTGGGGGCTCAACCCCTGGACTGCATTGGAAACTGTTAGTCTTGAGTGCCGGAGAGGTAAGCGGAATTCCTAGTGTAGCGGTGAAATGCGTAGATATTAGGAGGAACACCAGTGGCGAAGGCGGCTTACTGGACGGTAACTGACGTTGAGGCTCGAAAGCGTGGGGAGCAAACAGGATTAGATACCCT
+
GGGGGGGGGGGGGGGGGGGGGGGEGGGGGGGGGGGGGGFGGGGGGGGGGGGGGGGGGGGGCFGGGGGGGGGGGGGGGGG@DGGGGGGFFEGGGGGGGGGGEGGDGGGGGDGGGGGGGGGDGFGGGGGGGGGGGGGGGGFFF9FFGGGGGGGG@?GGGGGGGGGGGGGGGDCFBDFEECFGFF7CFGGGGDGGFFFEFGGGGFGGGGGGAEFGGGGGGGGGGFFGFGGGGGFCGGG9FGGGGGGGGFFGGGGGGFGGFGFGGGGGGGGGFFGGFFFAGCGGCDGGGCGDD8GGGGGGEGGGGGGGGGGGGFGGGGGGFGGGGFGGGGGGGGGDGGGGGGGGGGGGGGFGGEFGGGGGGGGGGGGGGGDGGGGGGGGGGGGGGGGGGGGGGGGGGGGGGGGGGGGGGGGGGCGGGGGGGGGGGGGGGGGGGGGCCCCC
@WJQZ 205
TGGGGAATATTGCACAATGGGGGAAACCCTGATGCAGCGACGCCGCGTGGAGGAAGAAGGTCTTCGGATTGTAAACTCCTGTTGTTGAGGAAGATAATGACGGTACTCAACAAGGAAGTGACGGCTAACTACGTGCCAGCAGCCGCGGTAAAACGTAGGTCACAAGCGTTGTCCGGAATTACTGGGTGTAAAGGGAGCGCAGGCGGGAGAACAAGTTGGAAGTGAAATCCATGGGCTCAACCCATGAACTGCTTTCAAAACTGTTTTTCTTGAGTAGTGCAGAGGTAGGCGGAATTCCCGGTGTAGCGGTGTAATGCGTAGATATCGGGAGGAACACCAGTGGCGAAGGCGGCCTACTGGGCACCAACTGACGCTGAGGCTCGAAAGTGTGGGTAGCAAACAGGATTAGATACCCT
+
FFGGGGGFGGGGGGGGGGGGGFEGGGGGGGGGGGGGGGCGGGGGGGGFEEGGEEGACFGGGGGGGGGGGFGGGGGGGGGGGGGGDFGGFGGFCGGGGGGFFGGEGCGGGGGGGGGGGGG,FFGGGGGGF9FGDDGGGGGGGEGGEEGGGGGFFG=FFGGFEGGGGGCFGEGGFGFGCFFGGFCF+GCCACFFGGGGGGFCEGGEGGGFEEC8CGGGF?CGGEFGGGFFFFFGGGGFGCGGGGGGFGGGFFFGGGGGEFFGGFCGGG@GFGGGGFFFGFFGGFGGGGGGEE<DGGGFCGGGGGGGEGGFCAE,DGGGGFGFGECFEGGGGGGGGGGGGGGGGGGGGGGGEFGGF@CGGGGGGGGGGGGGGGGGGGGGGGGGGFF9DGGGGGGGGFCCFCGGGGGGGGGGGGGCCCCC
@WJQZ 77002
TGGGGAATCTTGCGCAATGGGGGGAACCCTGACGCAGCGACGCCGCGTGCGGGACGGAGGCCTTCGGGTCGTAAACCGCTTTCAGCAGGGAAGAGTCAAGACTGTACCTGCAGAAGAGGCCCCGGCTAACTACTTGCCAGCAGCCGCGGTAATACGTAGGGGGCGAGCGTTATCCGGATTCATTGGGCGTAAAGCGCGCGTAGGCGGCCCGGCAGGCCGGGGGTCGAAGCGGGGGGCTCAACCCCCCGAAGCCCCCGGAACCTCCGCGGCTTGGGTCCGGTAGGGGAGGGTGGAACACCCGGTGTAGCGGTGGAATGCGCAGATATCGGGTGGAACACCGGTGGCGAAGGCGGCCCTCTGGGCCGAGACCGACGCTGAGGCGCGAAAGCTGGGGGAGCGAACAGGATTAGATACCCT
+
FFFCGGGGGGGGGCGGGFCGGDEEFGGGGGGGGEGGGE7CGG7FEGGGGGGC@E>>CGEDCGCGGCF:FFEEGFGGGGGGGGGFEG@FF:FGGGGGGF9FGGF:<BFD<,=?<98CC,18;EEE*?8>F6<FG,<DFFFGGGFF@=?C8=C82C9FC?>AEGG>>E6GGFA;A@FECEDE?FGGGGGGE)F;;CECCE.E*EC8DEG>EGFGEGGEDGEGGGGE>GGDECGEE8EGE8:?@8FGGE?8>EGEEBGEGGFF=:F<EGGDF;GF@6F:C@GF7FFCEF@GFGGGFF:FCF@@GFCGGGGGFGGFE:FFC:B9GE7GGGEEEEFFFGFC7CCDEFEEGFFCCC@:@7,FEFDFFFEFGEFCECGGGGGGGEDEC6,FGAFFFFCCGGGGGGGGGDEFEF9FFEGFCCCCC
@WJQZ 207
TGGGGAATATTGCACAATGGGGGAAACCCTGATGCAGCGACGCCGCGTGAAGGAAGAAGTATCTCGGTATGTAAACTTCTATCAGCAGGGAAGATAGTGACGGTACCTGACTAAGGAGCCCCGGCTAACTACGTGCCAGCAGCCGCGGTAATACTTAGGGGGCAAGCGTTATCCGGATTTACTGGGTGTAAAGGGAGCGTAGACGGTGTGGCAAGTCTGATGTGAAAGGCATGGGCTCAACCTGTGGACTGCATTGGAAACTGTCATACTTGAGTGCCGGAGGGGTAAGCGGAATTCCTAGTGTAGCGGTGAAATGCGTAGATATTAGGAGGAACACCAGTGGCGAAGGCGGCTTACTGGACGGTAACTGACGTTGAGGCTCGAAAGCGTGGGGAGCAAACAGGATTAGATACCCT
+
GGGGGGGGGGGGGGGGGGGGGGGGGGGGGGFGGGFGGGCGEGGGGGGGGGGGFGGGGGGFDFFGGGGCDGGGGGG9?FGGGGFCCCFGGFFGGGGCEFED?@CFCEF<EFGGBFEFGGGE7FCEGFDGCGGG@,,C4<836EGGG?GGACBF;@.(;>><3;4:?BC7FFGGGGEDGCFCG?9FGGFE%CCCC2C5<C?DEEEGEEGDF;85C9@#E9GF;1FFFCC>5>7FCFGDFCGFFGFDFG6C<E>GFF@/GGFEFCC7CD<:GFGGGCFCF+EG?=CFGF>EGFFAD@FECG@AGEFGEGGGGFGGCB@FF<A,GGGGGGFFFC,GCFGGFF@EFEGFCE@GGGGF9F9EDCCBC7GGGFGF7GGGGFFGGGGGGGGFGGGGF?GFCCGGEFCGGGGGGGGGFGGCCCCB
@WJQZ 208
TGAGGAATATTGGTCAATGGTCGGCAGACTGAACCAGCCAAGTCGCGTGAGGGAAGACGGCCCTACGGGTTGTAAACCTCTTTTGTCGGAGAGTAAAGTGCGCTACGCGTAGCGTATTGCAAGTATCCGAAGAAAAAGCATCGGCTAACTCCGTGCCAGCAGCCGCGGTAATACGGAGGATGCGAGCGTTATCCGGATTTATTGGGTTTAAAGGGTGCGTAGGCGGCACGCCAAGTCAGCGGTGAAATTTCCGGGCTCAACCCGGACTGTGCCGTTGAAACTGGCGAGCTAGAGTGCACAAGAGGCAGGCGGAATGCGTGGTGTAGCGGTGAAATGCATAGATATCACGCAGAACCCCGATTGCGAAGGCAGCCTGCTAGGGTGCGACAGACGCTGAGGCACGAAAGCGTGGGTATCGAACAGGATTAGATACCCT
+
FGGGGFFGGGGGGGGFGGGGGGGGGGGGGGGGGGGGGGGGGEFGGGGGGGGGGGGGGGGGGGGGGGGGGGGGGGGGGGGGGGFGGFGGGFEGGGGGGGGCFGGGGDGDGGGGGGGGGGGGGGGGGGGGDGGGGGGGGGGGFD@FGGGGGGGFGGGGGGDGGGGGGGGFGGEG9CGGGGCCFGGGGGGGGGCFGGGGEGGGG>:CGGEGGGGFFGDDEGGECFDCEECEFGGGGGGEFFGGGGDGGF?FGEGGGGGGF>FGGGGFGDCGGGGGGGFFGDCFFDFF:FAGGCFB8F9GFAFGGGGGFCGGGGGFDGGGGGGGGGGGGGGGGGGGFCGGF,GGGCGGGGGGGFF?GGGGGGGGGGGGGCGGGGGGGGGGGGGGGGGGGGGFGGGGFCFGGFCC8GGGGGGGGGGGGGGGGFFGGGGGGGGGGGGCCCCC
@WJQZ 209
TGGGGAATATTGCACAATGGGCGAAAGCCTGATGCAGCAACGCCGCGTGAGGGAAGACGGTTTTCGGATTGTAAACCTCTGTTTTCGGTGACGAATAAATGACGGTAACCGAGTAGGAAGCCACGGCTAACTACGTGCCAGCAGCCGCGGTAATACGTAGGTGGCAAGCGTTATCCGGAATTACTGGGTGTAAAGGGAGCGCAGGCGGGATAGCAAGTCAGCTGTGAAAACTATGGGCTCAACCCATAAACTGCAGTTGAAACTGTTATTCTTGAGTGGAGTAGAGGCAAGCGGAATTCCGAGTGTAGCGGTGAAATGCGTAGATATTCGGAGGAACACCAGTGGCGAAGGCGGCTTGCTGGGCTCTAACTGACGCTGAGGCTCGAAAGTGTGGGGAGCAAACAGGATTAGATACCCT
+
FGGGGGGGGGGGGGGGGGGGGGGGGGGGGGGGGGGGGGGGGGGGGGGGGGGGGGGGGGGGGGGGGGGGGGGGGGGGGGGGGGGGGGGGGGGGGGGGGGGGGGGGGGGGFFGGDFGFFGGGGGGGGGGGGGGGGGGGGGGGGGGGGGGGGDFGGGGGGGGGGGGGGGGGGGGGGGGG?GGGGGGGGFGGGG@FGGGGGFGGGGGGGEGGGCBCF9EGGGGGGGGGGFGGGGGGGGGGGGFFGGGGGGGGGGFFGGFGGGGFGFBA?F=AFFGGGGGGGGGGGFDGGGGDEFCGGFGGGGF=EAGGGGGGGGGGGFCGGGGGFCGGGGGGGGFEGGGGGGGGGGGGGGGGGGCGGGGGGGGGGFGGGFFGGGGGGGGGGGGGGGGGGGFGGGGGGGGGGGGGGGGGGGGGGGGGGCCCCC
@WJQZ 210
TGGGGAATTTTGGACAATGGGGGCAACCCTGATCCAGCCATGCCGCGTGCGGGAAGAAGGCCTTCGGGTTGTAAACCGCTTTTGTCAGGGACGAAAAGCTCCGGAGTAATATGCCGGAGTGCTGACGGTACCTGAAGAATAAGCACCGGCTAACTACGTGCCAGCAGCCGCGGTAAAACGTAGGGTGCAAGCGTTGTCCGGAATTACTGGGTGTAAAGGGAGCGCAGGCGGACCGGCAAGTTGGAAGTGAAAACTATGGGCTCAACCCATAAATTGCTTTCAAAACTGCTGGCCTTGAGTAGTGCAGAGGTAGGTGGAATACCCGGTGTAGCGGTGGAATGCGTAGATATCGGGAGGAACACCAGTGGCGAAGGCGACCTACTAGGCACCAACTGACGCTGAGGCTCGAAAGCATGGGTAGCAAACAGGATTAGATACCCT
+
FGFEGCFGEGGGFGGGCFFDGGGGGGGGGFGGGGGGGGGGGGGGGGGGGGGGGGGGGGFGEFGGGGGDFGGGGFG<FDGFGGGGGGGGFG7DFFFGGG,8BFFEDEBFGGGAFDDBCFGECEGFGGGGGGGGG=:FGAFCFFFGGGGGGGGGGFGGGC>C<CFGGG?8FCFCEG:B;C9:*=CEE>8:#<C>BGE>=9@CCCCFCFGGFFF,88CGFGGGFD<FGEFGECGEGFFEGGFECFFEFGGFGEFFG6<>9CFGGF=7FFD=GGBA:FBBE<FFCCED>DCGFBDA,<?E=8E8EFEE==?,GF8FGFGGCGGGCF@GFGGGGGGGGGEED>GGDGFGF<FDGG@FEAFFGEEGCFEFCEGEGGGDGGGGFFDECGGGFGF@FGGGGGGCGGGGFFGDG@FFFAGFF9GGGGGGFFGGGGGGGGFFDFDGCCCCC
@WJQZ 211
TGAGGAATATTGGTCAATGGGCGAGAGCCTGAACCAGCCAAGTCGCGTGAGGGACGAATGGTCTATGGCCTGTAAACCTCTTTTGTCAAGGAAGAATAAATCGCACGGGTGTGATCTTGCCAGTACTTGACGAATAAGCATCGGCTAACTCCGTGCCAGCAGCCGCGGTAATACGGGGGATGCGAGCGTTATCCGGATTTATTGGGTTTAAAGGGCGCGTAGGCGGGACGTCAAGTCAGCGGTAAAAGACTGCAGCTAAACTGTAGCACGCCGTCGAAACTGGCGCCCTCGAGACGAGACGAGGGAGGCGGAACAAGTGAAGTAGCGGTGAAATGCATAGATATCACTTGGAACCCCGATAGCGAAGGCAGCTTCCCAGGCTCGATCTGACGCTGATGCGCGAGAGCGTGGGTAGCGAACAGGATTAGATACCCT
+
GGGGGGGCFGGGGFGFFGFGGGE:FGFGGGGGGGGGGGGGGGFFGGGGGGGGGGGFFGCFFFGGGGGGGFCFFFGGGFDFFFGGGEFGGGGGGCFGC,?FFF@FG@FFGCB=FF<FCFFGGGGGGGGFDFCFEGGGGGCCDF@:FFGGFFCGGGGGGGGFGCDFECGG*CC@FFFFEGGGGGG>5FFEF7=:C<:>18%CEGCACFCECFFGGFCECCEE>>?EGGGGGG?1;EDGCD13CDDFF;EECG*GGGGDFFCFGGGFFGGGGFC:EC:CGFCG?FF#8CGC<GFFC8,,DEF7FEEF+47EDGGGGGGGFFGFGGGECDGGGFFFGGGF?CFGGGGGGFFGFEGGGGDGGFEFFEGGGGGGGGGGFGFFFCGGGGGEFCGEGGGGGGFGGECC7FFDGGGGGGGGGGGGGGGGGGGGFGGGFFCCCCC
@WJQZ 63749
TAGGGAATTTTCGTCAATGGGGGGAACCCTGAACGAGCAATGCCGCGTGAGTGAGGAAGGTCTTCGGATCGTAAAGCTCTGTTGTAAGAGAAAAACGACATTCATAGGGAATGATGAGTGAGTGATGGTATCTTACCAGAAAGTCACGGCTAACTACGTGCCAGCAGCCGCGGTAATACGTAGGTGGCGAGCGTTATCCGGAATGATTGGGCGTAAAGGGTGCGTAGGTGGCAGAACAAGGCTGGAGTAAAAGGTATGGGCTCAACCCGTACTGGCTCTGGAAACTGGTCAGCTAGAGAACAGAAGAGGACGGCGGAACTCCATGTGTAGCGGTAAAATGCGTAGATATATGGAAGAACACCGGTGGCGAAGGCGGCCGTCTGGTCTGTTGCTGACACTGAAGCACGAAAGCATGGGGAGCAAATAGGATTAGATACCCT
+
FGGGEGGFGC,EFGGGGGGGGGDGGGGGGF@EGGG:FGGGAEFFEGGECCGGFGGGGGGGCGGGGDGCGDEFDFGFFFGFCFFGGFFAFFFGFCFGGGGGGGGGGGGFG8CFGGGFGFFGFGGGFGGGGGGGGGDGGGCFGGGGGGCC@ECGFG:FFGGGFFFCECGGCE58CCGCCCF*<CFDFGDG5CEEC8C:CCEEE58;C?FCC@E8GC:FGGC=CG*D>5:8FC;,@;FEC@7*'::CF;ECFFCGEFC<GFCCBB;CFGGGGDFGGDDF9FCB;ED?F>>,F9FD,EFFDABF9GGFGF=DF>BGGCDBEFECF?=9GGGFDGGGGFF?,:CGFE,GGGGE,F9FEFCA7FCCC:CGGGE@GF@C@CGCB:<,8GCGFGGGGFFGGGGGFEGFGGCEFEFEFACCECGGGGGFAGGGGGGGFFEDED@C9CCC
@WJQZ 213
TGGGGAATATTGCACAATGGGGGAAACCCTGATGCAGCGACGCCGCGTGGAGGAAGAAGGTCTTCGGATTGTAAACTCCTGTTGTTGAGGAAGATAATGACGGTACTCAACAAGGAAGTGACGGCTAACTACGTGCCAGCAGCCGCGGTAAAACGTAGGTCACAAGCGTTGTCCGGAATTACTGGGTGTAAAGGGAGCGCAGGCGGGAAGACAAGTTGGAAGTGAAATCTATGGGCTCAACCCATAAACTGCTTTCAAAACTGTTTTTCCTGAGTAGTGCAGAGGTAGGCGGAATTCCCGGTGTAGCGGTGGAATGCGTAGATATCGGGAGGAACACCAGTGGCGAAGGCGGCCTACTGGGCACCAACTGACGCTGAGGCTCGAAAGTGTGGATATCAAACAGGATTAGATACCCT
+
FGGGGDEGGGGGGGGFGGGGGGGGGGGGGGGGGGGGGGGGGGGFFEFGGGGGGGGFFGFGCDEFGGGGDCFFGGGDFAFDFGGGGGEGGGFGCFFFFACFEGGFEFFGGGFGGFGGGFFGGEGGG7FFF9>CC>DF>D?GFFGF2GEF:EGGGFGCFFE;;FGFFF=FFEFF>FFGG=FFFGGGGGCC:CFGGGGGGFGG>E:8FGGDECCCDCGD@3><FF@@FCCD@CDGDFGGFFFF<?<CFFGGGGGGGGFC?AGGGGGGDCBEF>FCGF;FA,$EBF>GFFEDDFEGGFFGGFC@GGGGDGGGDGFF:EGGFFF;EFFCCC:<FFGE7FF<FEFGGDGGGGGEF@,FFGFFGFFCCGGGGGGEGF7GGGFGFCCDGGGGFCEFF@9C,FE,FGGGGGGFCGGGFEEBCCCC
@WJQZ 78341
TGAGGAATATTGGTCAATGGGCGAGAGCCTGAACCAGCCAAGTAGCGTGAAGGATGACTGCCCTATGGGTTGTAAACTTCTTTTATAAAGGAATAAAGTCGGGTATGCATACCCGTTTGCATGTACTTTATGAATAAGGATCGGCTAACTCCGTGCCAGCAGCCGCGGTAATACGGAGGATCCGAGCGTTATCCGGATTTATTGGGTTTAAAGGGAGCGTAGATGGATGTTTAAGTCAGTTGTGAAAGTTTGCGGCTCAACCGTAAAATTGCAGTTGATACTGGATATCTTGAGTGCAGTTGAGGCAGGCGGAATTCGTGGTGTAGCGGTGAAATGCTTAGATATCACGAAGAACTCCGATTGCGAAGGCAGCCTGCTAAGCTGCAACTGACATTGAGGCTCGAAAGTGTGGGTATCAAACAGGATTAGATACCCT
+
EFFGGGGGGGGDEGGGGGGCGGGGF:+CFGGGGFGGGFGFGGFGCFGGGGGGGGGGGEGGGGGGGGGFGGGGGGFGGFGGGGGGDFGGGGGGGGGGGFDGGGGGGFGFGGGGFFEBBFGGGGGEGGGGGGFEFGGGGFFGFFGGGGDGFFGGGF9EGGGGGGGDCCFEEDDFDGGGGGG@=GGGGGGGGGEFGGG=C9>CGFDGGGGGGGGGFGGGG>CA=FGGCF;9GGGGGCD?D;>0GGGECGFEGGGGGGEGG@CFGFGGGFGFF>GFFFFA<FFFGGGGGGGFCGGGGGGGGGGGGGGGGGGGGGGGGGGFCGGGGGGGGGGGGGGGFDDGGGGGGGGGGGGGGGGGGGGEEF,6BCDFGGFFGGGFCFF9GFFDGGGGGGGFGGGGCGGFE@FCDGGGDGGGGEGGGGGGGGGGGGGGGGGGFFGCCCCC
@WJQZ 215
TGGGGAATATTGCACAATGGGCGAAAGCCTGATGCAGCGACGCCGCGTGAAGGATGAAGTATTTCGGTATGTAAACTTCTATCAGCAGGGAAGAAAATGACGGTACCTGACTAAGAAGCCCCGGCTAACTACGTGCCAGCAGCCGCGGTAATACGTAGGGGGCAAGCGTTATCCGGATTTACTGGGTGCAAAGGGAGCGTAGACGGCTGTGCAAGTCTGAAGTGAAAGGCATGGGCTCAACCTGTGGACTGCTTTGGAAACTGTGCAGCTAGAGTGTCGGAGAGGTAAGTGGAATTCCTAGTGTAGCGTTGAAATGCGTAGATATTAGGAGGAACACCAGTGGCGAAGGCGGCTTACTGGACGATGACTGACGTTGAGGCTCGAAAGCGTGGGGAGCAAACAGGATTAGATACCCT
+
AE@EGFFCGGGGGGFGGGGFGGGGGGGGGGFGGDFFFCGGGEGGGGD@>FFGGGEFGGGAEGGGGGGGFFGGGFEFF9EFGGGGGGAFCGDFGGGGGGGGFGE+B+CFFDECGGGGGFG<DGGE+6FFD<FFGCC<F?G+<DFF<ECFACG@FFG9FDEG;F7CFFFGEFGFFFGGGDCCGGFFGGFGGGG<:EEGEFEFCCEGGG=9FGFGGGGGG:D<FEECFFGCFGGGGCFCDGGGGG?CGFEDF@>>A,DFGFFGGGCEA>CFF4CGGGGGFAFGGGGGGGE9GDFEB,FEFFE,GGF?4EBE,GFGFGGGGFEAFFGDFGGGGCGGGGCFGCGGF,GFFF7GGEGGGGGGGGGGGFFCFFEFGGGGFFGGGGGGGGGF7CGGCFCFGGGGGFF<GGGGGFCEGCGCCCCC
@WJQZ 216
TGGGGAATATTGCACAATGGGGGAAACCCTGATGCAGCGACGCCGCGTGGAGGAAGAAGGTCTTCGGATTGTAAACTCCTGTTGTTGAGGAAGATAATGACGGTACTCAACAAGGAAGTGACGGCTAACTACGTGCCAGCAGCCGCGGTAAAACGTAGGTCACAAGCGTTGTCCGGAATTACTGGGTGTAAAGGGAGCGCAGGCGGGAGAACAAGTTGGAAGTGAAATCCATGGGCTCAACCCATGAACTGCTTTCAAAACTGTTTTTCTTGAGTAGTGCAGAGGTAGGCGGAATTCCCGGTGTAGCGGTGGAATGCGTAGATATCGGGAGGAACACCAGTGGCGAAGGCGGCCTACTGGGCACCAACTGACGCTGAGGCTCGAAAGTGTGGGTAGCAAACAGGATTAGATACCCT
+
FGGGG8FFFGGGGGGGGGGGGGGGGGGGGGGGGGGGGGEGGGGGGGGGGGGGGGGGGGGGGGGGGGGFGGGGGGGFDFGGGGGGGGGGGGGGGGGGGGGFGGGFFGGGGGGGGGGGGGGGGGGGGGGGGFGGGGGGGGGGGFGGGGGG>DCFFFEFGGGGGGGG@FAF=EEGGGGGGGFGGGGGGFGGFGGGGGGGGGGGGGGDGFGGGCFFGFGGGFFCGGGGGGGEFGGGG?GGGFGGFGDD<CFFFGGFGFGGGGFGGDGFF?FGGGGFGGGGGGGGGGGGGGGGFCGGGGGGGCBFEEGGEFGGGGGFFCCC@CGFEGGGGGGGGFGFGEFAGGGGGGGGGGGGGGGGGGGGGGGGGGGGGGGGGGGGGGGGCEFEGGGGGGEGGGGGGGGGGGGGGGGGGGGGGFGCBCCA
@WJQZ 58341
TGGGGACTATTGCACAATGGGGGAAACCCTGATGCAGCGACGCCGCGTGAAGGAAGAAGTATTTCGGTACGTAAACTTCTATCAGCAGGGAAGAAAATGACGGTACCTGACTAAGAAGCCCCGGCTAACTACGTGCCAGCAGCCGCGGTAATACGTAGGGGGCAAGCGTTATCCGGATTTACTGGGTGTAAAGGGCGTGTAGGCGGAGATGAAAGTTGGGAGTGAAATCCATGGGCTCAACCCATGAACTGCTTCCAAAACTGTATCCCTGGAGTATCGGAGAGGCAAGCGGAATTCCTAGTGTAGCGGTGAAATGCGTAGATATTAGGAGGAACACCAGTGGCGAAGGCGGCTTGCTGGACGACAACTGACGCTGAGGCGCGAAAGCGTGGGGAGCAAACAGGATTAGATACCCT
+
CE,CFG+CEFGGGGGGFEEFGGDGEGG<CGGGGGGGGGCC:FCGCFGGGC=DAFGF4EA<FFGFFEGGGGG@BFGGFDEFFFCFAEE<F@DFGGGFGFGGAFFGGGGGGGGGGGGGGFGGGGEGG.ECG2FG<D<'FGGGFGGGG>C<CCEFCFG@FFEDGGEGGFFG*4FFFFFEGEG>GFFFCGGFEEGF:<E*82//<CCCC8CGGDC#9GGFEC@FDGF;FF?-FG<,9CFF<7@DFFDFGFF?CGCDFF:BFGGFGGF#GFGFDC3F=EGFF7GF4EAF?FFGGF9<8GGGGCFFFCGEGGGFAE<C7?:GGDGFDFCFCFCC9EEF:FE-CF8FF7GGGGGFEFF?@FFFGF7FFFCDFDFCFGGGFF8CGEEGGGFFF>GGGGGGGGGGFGFEGFFDGEFAFGFCCCB6
@WJQZ 68524
TGAGGAATATTGGTCAATGGGCGAGAGCCTGAACCAGCCAAGTAGCGTGAAGGATGACTGCCCTATGGGTTGTAAACTTCTTTTATAAAGGAATAAAGTCGGGTATGGATACCCGTTTGCATGTACTTTATGAATAAGGATCGGCTAACTCCGTGCCAGCAGCCGCGGTAATACGGAGGATCCGAGCGTTATCCGGATTTATTGGGTTTAAAGGGAGCGTAGATGGATGTTTAAGTCAGTTGTGAAAGTTTGCGGCTCAACCGTAAAATTGCAGTTGATACTGGATATCTTGAGTGCAGTTGAGGCAGGCGGAATTCGTGGTGTAGCGGTGAAATGCTTAGATATCACGAAGAACTCCGATTGCGAAGGCAGCCTGCTAAGCTGCAACTGACATTGAGGCTCGAAAGTGTGGGTATCAAACAGGATTAGATACCCT
+
GGGGGGGGGGGGGGFGGGG,FEGGFGGGFGGGFFCEFGGGFGFG,EBFEGGEGGG@<9EFGGF8FFGFGGGGGGFGGGGFGGEGG9EFGGGGGGGGGGFGGGDFGCFGFFFGGGGGGGGGGGGGGGFGGGCGFGFGGGGGGG6FFGFFGGGGGGGGF?FGGGGGGGGDGCGFEGGC5FEEFGDFG82EFGGFFGGEFFCCFFFFCGFEGCFGGGEFEEGGGGGGGFCFFCFGFGFCFGFGGGGGFGGGGF<GFFEF8DCDCFGGGGGGGGGGE>FGFEFGGGGGGCEEEE@GGGGGDE=CFE9GGGF?C,GGFDGFDGGGGGGFGGGGGGGGFFGGFEAFFF@EFFE,GGGGGGGGGGGGGGGEFFFFF8CEDCDGCFGGGGGGGGFGGEFEE8EGFEDGGGGFGGGGGGGGFFFDFGGFFGGGGF9FGFFCC<CC
@WJQZ 219
TGAGGAATATTGGTCAATGGACGCAAGTCTGAACCAGCCATGCCGCGTGCAGGAAGACGGCTCTATGAGTTGTAAACTGCTTTTGTACGAGGGTAAACGCTCTTACGTGTAAGAGCCTGAAAGTATCGTACGAAAAAGGATAGGCTAACTCCGTGCCAGCAGCCGCGGTAATACGGAGGATCCAAGCGTTATCCGGATTTATTGGGTTTAAAGGGGGCGTAGGCGGTTTGATAAGTTAGAGGTGAAATGCCTGTGCTTAACACCGGAACTGCCTCTAATACTGTTGACCTAGAGAGTAGTTGCGGTAGGCGGAATGTATTGTGTAGCGGTGAAATGCTTAGAGATCATACAGAACACCGATTGCGTAGGCAGCTTACCAAACTATATCTGACGTTGAGGCACGAAAGCGTGGGGAGCAAACAGGATTAGATACCCT
+
<FEFDEFGGAF@@FE<E,C<CCC:FGGG,,CF<CCAFFFF<;C6@8BF:@CED@<EE9FEEC@,CFFGCECB,EFFD<F,C,E,C,C,C=:F>:=FGAF+++:,CFGEB8FGGGE?E?FFF9FC?8<:AFDCG,+>B=7A,,:=FGFG8@FBF+@++E<7:3@,8B>F*>C,@,D*>*5D;6CF@,=1<.##<?B=CF=FFBA=>7CC1?:B6?F#*31C:<:CCC9D@2A9EFE55:@7CE=@7@CCC:F*F=B@C5FCGC3>8/D3=>D*A+09@E9C3?CCFFB<?<E?=:,FA9+@7C=9,4+7C?,C,,<<FE,,F=4468@,,:,,C<CFEE<;E9,@6@,6F6<F7F@CB:6,GCCDFCEF@C,,C,<,C9F,FDF9FA<7FC,ECE@F<,@C,CD<C:GGGFGGFC,,F,FEFE69EEE,DE<C@?CC
@WJQZ 220
TGGGGAATATTGCACAATGGGGGAAACCCTGATGCAGCGACGCCGCGTGGAGGAAGAAGGTCTTCGGATTGTAAACCCCTGTTGTTGAGGAAGATAATGACGGTACTCAACAAGGAAGTTACGGCTAACTACGTGACAGCAGCCGCGGTAAAACGTAGGTCACAAGCGTTGTCCGGAATTACTGGGTGTAAAGGGAGCGCAGGCGGGAAGACAAGTTGGAAGTGAAATCCATGGGCTCAACCCATGAACTGCCTTCATAACTGTTTTACTTGAGTAGGGCAGAGGGAGGTGGAATTCCCTGTGTAGCGGTGAAATGCGTAGATATCTGGAGGAACACCAGTGGCGAAGGCGGCCTACTGGGCAACAACTGACGCTGAGGCTCGAAAGTGTGGGTAGCAAACAGGATTAGATACCCT
+
FGGGCEDD<EFGFFGGGGG8EED:FGGGGGGGGEDFGG7F+FGDGGGGG+BEFF<FG8=FGGGGGGGCEGCFFFGG<?FF7FGGGCCEFG8,EE,FECGA,8F+++CCF,A==F8A,>:$;<2@CC7C<,<F,0/#+@<6DC3DCF@A>C;7GFF@-C?,5C(CF80C<@:)<2???FCB<B:BEEF=F@AB?,C.>CE3GCCCC=588@#>9CB6<<D=1GCC@<56(362FDGGGCGFB@3,:,,B+E3@,C,,7,,GFFC4,45,GGGFF?9,,,=<8FEFE:,F?,GGGGEE::,,FF@CEFC,EFE5FGGGGFEA,GGFC,,GF99GGGF<F@<@GGGGFDGGDF8GF<C,FEDEC,;,<,GGGECGFGF<F@GF8GGFGDB,CGGEFDGGGGGGGFFGGFGFEC?CCCCC
@WJQZ 81153
TGAGGAATATTGGTCAATGGACGCGAGTCTGAACCAGCCAAGTAGCGTGAAGGATGACTGCCCCATGGGTTGTAAACTTCCTTTATATGGGAATAAAGTGGTCCACGTGTGGATTTTTGTATGTACCATATGAATAAGGATCGGCTAACTCCGTGCCAGCAGCCGCGGTAATACGTAGGGGGCAAGCGTTATCCGGAATTACTGGGTGTAAAGGGAGCGTAGGCGGCACGCCAAGCCAGATGTGAAAGCCCGAGGCTTAACCTCGTGGATTGCATTTGGAACTGGCGAGCTAGAGTACAGGAGAGGAAAGCGGAATTCCTAGTGTAGCGGTGAAATGCGTAGATATTAGGAAGAACACCAGTGGCGAAGGCGGCTTTCTGGACTGAAACTGACGCTGAGGCTCGAAAGCGTGGGGAGCAAACAGGATTAGATACCCT
+
CGEFGGGGGGGGGGGGGGGGGGGGGGGGGGGGGGGGGGGGGGGGGGGGGGGGGCFGAEFFFFGGGGGGGGGGGGGGGGGGGGGGGGGGGGGGGGGGGGGGGFGGGGGFGF@FGGGGGGGGGGGGGGGFGGGFGDDGFFGGGGGGGFGGG3GGG%GGFDGGGGGGG=GGFGDFGGGFGGGGGGGGGG=GGGGGGGGGCFFGGGGGGG+CCFGFGGGCEFGDDEGGGGDGGGGGGCFGGGGGGGGGGGGGGGGGGGGGGGGGGGGGGCFFEGGGGGFFFFGFFGGGGGGGGGGGGGGFGFDGGGGGGGGGGGGF9GFAF=,8GGGGGGGGGGGGGEGGGFGGGGFEGGFGGGGGGGGGGGGGGGGGGGGGGGGFFFGGGGGGGGGGGGGGF7GGEFE8GGGGGGGGFGGGGGGGGGGGGGGEGGGGGGGGGGGGCCCCC
@WJQZ 222
TGAGGAATATTGGTCAATGGACGCAAGTCTGAAGCAGCCATGCCGCGTGCAGGAAGACGGCTCTATGAATTGTAAACTGCTTTTGTACGGGGGTAAACGCTCGTACGTGTAAGAGCCGGAAAGTATAGAACGAAAAAGGAAGGGCAAACTCCGTGCCAGCAGCCGCGGTAATACGGAGGATCCAAGCGTTATCCGTATTTATTGGGTTTAAAGGGTGCGTAGGCGGTTTGATAAGTTAGAGGTTAAATTCCGGTGCTTAACCCCGGAACTGCCTCTAATACTGTTGAACTAGAGAGTAGTTGCGGTAGGCGGAATGTATGGTGTAGCGGTGAAATGCTTAGATATCATACAGAACACCGATTGCGTAGGCAGCTTACCAAACTATATCTGACGTTGAGGCACGAAAGCGTGGGGAGCAAACAGGATTAGATACCCT
+
,CCFGFFFGAAED<C@F9FFF<C@:FCEFAFFF,CFGG9E,FEEC@FFGGCFFDGGFEFG+6BDFCC<,<,C,CEFC,6:,:5<FFE,C++8@+BA<<C++=+@FEEGB3FFFEE,,+3++@B3C,,F,B,@C:+8@+FF,,@B**8>@,37@DFCF<?90>C:C1<F6<=22<F<CFGEDF7<1?1EE>;C26A&<??;29=C@#AABG;CF=CCEE8EGGGGFCFFF@3CFAFDGA@,>,@,<>33+CB7FF<B=+>8++3@,D9,888,FE?E;9EC<E?@F@,,F?9FFB9?=FECCGFB,=F7EFF<E9FBC,FEFGEFDGGGCFAGFGGGFGFFE@,EE6<9FGGGGFC-FFC:GGEGFCCFD<,FEGEDC9ACFFGFGFCFCC,FFFEE98EDCFEGEGCFCDEFF9FFEECFF9FFEEAGGGFCCCCC
@WJQZ 223
TGGGGAATATTGGGCAATGGGCGCAAGCCTGACCCAGCAACGCCGCGTGAAGGAAGAAGGCCTTCGGGTTGTAAACCGCTTTTGTCAGGGACGAAAAGCTCCGGAGTAATATGCCGGAGTGCTGACGGTACCTGAAGAATAAGCACCGGCTAACTACGTGCCCGCAGCCGCGGTAATACGGAGGGTGCAAGCGTTAATCGGAATAACTGGGCGTAAAGGGCACGCAGGCGGTGACTTAAGTGAGGGGTGAAAGCCCCGGGCTTAACCTGGGAATTGCATTTCATACTGGGTTGCTAGAGTACTTTAGGGGGGGGTAGAATTCCACGTGTAGCGGTGAAATGCGTAGAGATGTGGAGGAATACCGAAGGCGAAGGCAGCCCCGTGGGAATGTACTGACGCTCATGTGCGAAAGCGTGGGGAGCAAACAGGATTAGATACCCT
+
FGGGGGGGCFGGG8FGGGGGGGGGGGCFGGEGGGGGGGGGGGCGGGGGGD7FGGFFG8FGGGFGG@EGGGEF9FEGG:FEGGG<FFF,EFG<B=F@CFFFEA:+8=CFGGGGFCF+3+++3@A,@FECFG*@DF@D,>BC>=FCFFFFC7B*D@D;FEECFG,<FEEEFDECEF7<BGFD:B*:E;:C28?C9<8CG69@CC9@7<:FGFFDGAFEFFC5<*;C;CGGGGFG><@GGFFFCG*E=#B>CCF>9/CFDGGFECF@:<CFFGGGGGDGGF<E9C9CGGFF>3,,GGGFGFFFDFDGGECC>+GGF<A9GGGFC+,B+GGGGGGGGGGGGGGGGGFGGGGFCDECFGFGGGGGEGFGF7GGGGGGGGEGFGE@:,GGF<<E<GGGGGGGGGFF<FFFDGGGGGGFGGGGGGFAGF9GGGGGGGGGGGFDCCCCC
@WJQZ 49747
TGAGGAATATTGGTCAATGGACGCAAGTCTGAACCAGCCATGCCGCGTGCAGGAAGACGGCTCTATGAGTTGTAAACTGCTTTTGTACGAGAGTAAACGCTCTTACGTGTAAGAGCCTGAAAGTATCGTACGAATAAGGATCGGCTAACTCCGTGCCAGCAGCCGCGGTAATACGGAGGATCCGAGCGTTATCCGGATTTATTGGGTTTAAAGGGAGCGTAGATGGATGTTTAAGTCAGTTGTGAAAGTTGGCGGCTCAACCGTAAAATTGCAGTTGATACTGGATATCTTGAGTGCAGTTGAGGCAGGCGGAATTCGTGGTGTAGCGGTGAAATGCTTAGATATCACGAAGAACTCCGATTGCGAAGGCAGCCTGCTAAGCTGCAACTGACATTGAGGCTCGAAAGTGTGGGTATCAAACAGGATTAGATACCCT
+
FGFGGEEFGFGGGGGCEEFFGGGGGDFF@FGFFF<FGGGGDFGGCFGGGGFFGCGFGGGGGGGGGDFGGGD?FGG<F9CEFFGGGGFGCCFFFFGGGGGGGGGFGGGGGGDFCCABF<FG=FGGGFFBEFFEGGGGDFGDFFECEGGFD=EFG@DEFG?FGFGGGGFF>FGFGFGGGCG7=C?ECGGFCFCFGGFG:FE>:2:CC>GFEAG9><FFG<GFFFCFEGGCCGGGFGGFFFFCCGFF@CEGFF6DFB,GD>==C@28GEGFF4CF9DE55??:FAEEAGGGFGGGGFFFFGEGGGGGF<GFGF?FDCEFEGFCGFEGDGGGGEA<GGGGGGFFEA9FGGFFFC9EEB7CB<FGGE>GGDGGGGFGFFCFF@FFGCFFFGGGGGFGGFFE8FB,FFGGGGGGGGGGGGGFGGGFGGGGFGGGGGFCCCCC
@WJQZ 81860
TGAGGAATATTGGTCAATGGGCGAGAGCCTGAACCAGCCAAGTAGCGTGAAGGATGACTGCCCTATGGGTTGTAAACTTCTTTTATAAAGGAATAAAGTCGGGTATGCATACCCGTTTGCATGTACCTTATGAATAAGGACCGGCTAATTCCGTGCCAGCAGCCGCGGTAATACGGAAGGTCCGGGCGTTATCCGGATTTATTGGGTTTAAAGGGAGCGTAGGCCGGAGATTAAGCGTGTTGTGAAATGTAGATGCTCAACATCTGAACTGCAGCGCGAACTGGTTTCCTTGAGTACGCACAAAGTGGGCGGAATTCGTGGTGTAGCGGTGAAATGCTTAGATATCACGAAGAACTCCGATTGCGAAGGCAGCTCACTGGAGCGCAACTGACGCTGAAGCTCGAAAGTGCGGGTATCGAACAGGATTAGATACCCT
+
GGG9FDG?EFGGGGGGGGGGGGGGGGGGGGGGGGGGGGGGGGCFGGGGGGGGGECGGGGGEFGGGGGGGFDEGGGGGFGGGFGFFGGG,EFGGEFGCEGGFFDGGGFGGGGGG@CCFEFDGGGGGGFCEFFGFC<EFGGGGGGGEFGFGGFCEFFFFBFF<FGGGGGGGFGFGGFF8FECFGCFFGGGFFGGGGE?<:FGDBFFGGC<F:F@FFEGGGGGFCDFEGGGGGGDGDFFGGGGGGGGGGGGFGFCFFGGGGGF@EGGGGGGFFGGGGGFGGGGDFGGGGGFFAGGGGGGGGGGFFF8GGGGGGGFF<EBGFDCGGGFCFGGF<FGFDGGGGGGFFGF8GGGGGGGFGFFFGGDGGCFE9GGGGFFFGGGGGGGGGGGGGGGGGGGGGGGGFFDGGGGGGFGGGGGGGGGGGGGGGGFD<GGGGFBCCCC
@WJQZ 226
TGGGGAATATTGCACAATGGGGGAAACCCTGATGCAGCGACGCCGCGTGGAGGAAGAAGGTTTTCGGATTGTAAACTCCTGTCGTTAGGGACGATAATGACGGTACCTAACAAGAAAGCACCGGCTAACTACGTGCCAGCAGCCGCGGTAAAACGTAGGGTGCAAGCGTTGTCCGGAATTACTGGGTGTAAAGGGAGCGCAGGCGGACCGGCAAGTTGGAAGTGAAAACTATGGGCTCAACCCATAAATTGCTTTCAAAACTGCTGGCCTTGAGTAGTGCAGAGGTAGGTGGAATTCCCGGTGTAGCGGTGGAATGCGTAGATATCGGGAGGAACACCAGTGGCGAAGGCGACCTACTGGGCACCAACTGACGCTGAGGCTCGAAAGCACGGGTAGCAAACAGGATTAGATACCCT
+
GGGGGGGGGGGGGGGGGGGGFGGGGGGGGGGGGGGGGGFGGGGGGGDGGGEGGGGGGGGGGGGGGGGGGGGGGGGGGGGGGEGGGGGGGGGGGGGGGGGGGGGGFGGGGGGGFEFD<FGGGGDGGGGGGGGGGGFGGGGGGGGGGGGG<EEGGG?@GGGGGGGGCDFGGGCEGGCGEGGGGG>GGGGEGGGGGGGGGGGGGGGGGGGGGGGGECGFCFGGFFGGFC@CGGGGGGGCFGGGGGG>GGFDGGFGGGGGECFFGGF?F@8EGFGGGF7GFAGGGFGGGF@GGFGGGGF:F=FEBGGGC77GGGGGGGDGFGGGGGGC,GGGFEGGGGGF@CGGGGGGGGEGGGGGGGGGGEGGGGGGGGGGGGGGGGGGGGGGGGGGGGGGGGGGGGGGGGGGGGGGGGGGGGGCCCCC
@WJQZ 227
TGGGGAATATTGCACAATGGGGGAAACCCTGATGCAGCGACGCCGCGTGAGCGATGAAGTATTTCGGTATGTAAAGCTCTATCAGCAGGGAAGAAAATGACGGTACCTGACTAAGAAGCACCGGCTAAATACGTGCCAGCAGCCGCGGTAATACGTATGGCGCAAGCGTTATCCGGATTTACTGGGTGTAAAGGGAGCGTAGACGGAGTGGCAAGTCTGATGTGAAAACCCGGGGCTCAACCCCGGGACTGCATTGGAAACTGTCAATCTAGAGTACCGGAGAGGTAAGCGGAATTCCTTGTGTAGCGGTGAAATGCGTAGATATTAGGAGGAACACCAGTGGCGAAGGCGGCTTACTGGACGGTAACTGACGTTGAGGCCCGAAAGCGTGGGGAGCAAACAGGATTAGATACCCT
+
GCFGGGGGFGGGGGGGGGGG,6CGGGCCFFGGGGAFGG:FGGGGGGGGGGG=FFGGGGG<9FFGGGG?A?EFGFG<EFGG9@?@F85E<EGGGGGGGFGCEE:+:4AD<FGD<=FBF@D<DFFG:<<982=FFFDDFFF7F<>FE9<C:C@>DFG<>$?F#CDGCG??G57C:9<<FFCCC,:GGF3?=GFFGCG@GGF=E=8GFC557/::C>C:G>FFFGGFFFB6FCB<7GG>GDGCCF9D@</C#GGD<D@FE1FCCFGC,@@9FE,FE>F/@2ECGGGFF:GGC,GGGCCGGE9,GGGEDGGGGGGGGGGGGGGGGGGFF<DGFECGGGGGGGGGGGGGGGGGGEGEFC,@GGF@,FEFGGGGEGGFFAGGGGF@+GGGGGGF@FGGF<GGFAGGGGGGGGGGGGGCCCCC
@WJQZ 87648
TGGGGAATATTGCACAATGGGGGAAACCCTGATGCAGCGACGCCGCGTGAAGGAAGAAGTATCTCGGTATGTAAACTTCTATCAGCAGGGAAGATAGTGACGGTACCTGACTAAGAAGCCCCGGCTAACTACGTGCCAGCAGCCGCGGTAATACGTAGGGGGCAAGCGTTATCCGGATTTACTGGGTGTAAAGGGAGCGTAGACGGTGTGGCAAGTCTGATGTGAAAGGCATGGGCTCAACCTGTGGACTGCATTGGAAACTGTCATACTTGAGTGCCGGAGGGGTAAGCGGAATTCCTAGTGTAGCGGTGAAATGCGTAGATATTAGGAGGAACACCAGTGGCGAAGGCGGCTTACTGGACGGTAACTGACGTTGAGGCTCGAAAGCGTGGGGAGCAAACAGGATTAGATACCCT
+
GGGGGFGGGGGGGGGGGGGGGGGGGGGGGGGGGGGGGGGGGGGGGGGGGGGGGGGGGGGGEFGGGGGGGGGGGGGGGGGGGGGGGGGGGGGGGGGGGGGGGGGGGGGGGGGGGGGGGGGGGGGGGGGGGGGGGGFFGGGGGGGGGGGGGDGFFGGGGGGGGGGGGGGGGGGGGGFGGGGGGGGGGGBGFGGGGGGGGGGGGFDDGGGGGGGFGFFECFGGFFFCGGGGGGGGGGGGGGFGFGGGFGGGFGGGGFCGGGGFFGGGGGGGFGGGGFFGFGGGGGGGGGGGGGFDGGGGFGGFGGGF7GGGGGGFGGGEFGGGGGGGGGGGGGGGGGGGGGGGGGFCGGGGGGGGFGGGGGGGGGDGGGGGGGGGGGGGGEGGGGGGEGGGGGGGGGGGGFGGGGGGGFGGGGGCCCCC
@WJQZ 229
TAGGGAATCTTCGGCAATGGACGAAAGTCTGACCGAGCAACGCCGCGTGAGTGAAGAAGGTTTTCGGATCGTAAAGCTCTGTTGTAAGAGAAGAACGAGTGTGAGAGTGGAAAGTTCACACTGTGACGGTAACTTACCAGAAAGGGACGGCTAACTACGTGCCAGCAGCCGCGGTAATCCGTCGGTCCCGAGCGTTATCCGGATTTATTGGGCGTAAAGCTAGCGCAGGCGGTTAGATAAGTCTGAAGTTAAAGGCTGTGGCTTAACCATAGTACGCTTTGGAAACTGTTTACCTTGAGTGCAGAAGGGGAGAGTGGAATTCCATGTGTAGCGGTGAAATGCGTAGATATATGGAGGAACACCGGTGGCGAAAGCGGCTCTCTGTTCTGTAACTGACGCTGAGGCTCGAAAGCGTGGGGAGCAAACAGGATTAGATACCCT
+
FGGG7FGGGGGGGCEGGGGGFGGEEGGE,FEFA,@F::@<FEGGGD@@FG,FFGFGGGC@8F,FFE@FFGG<FG7BDFGFFG9EFFGGGGGGFFFGE@C:BAFGGGGGCDFGF,FFF<D<BDCAFCGG=F<CG9FCDFFGFG8D<CFC7EGCEF,>;,@D,*57,6::F,CCFG7FED,,4***4C:GB@E7(FE=BC<:CE5<CFGG#CCCCFEGCF7'&;;;:EGEG=E9BC@=>CC:DAE;9?CAFCCF?CFG@;CEGFE>C:D:9<D:>+6D5,0D9ECFG,F?AB;C,,FF88F;E=@,GFEFCFFE<EEAGGFE9,,,@E<FF8:BA,E,FCEEGGCFEF9FGFCFECFDCCFCCCB8GFC>EFFCEFCFCGEFGFC<,ECGF<AC8@@GGGGGGCC@8GFAD7CECGGFC8CFFFAEFGFEC,EAFDGGCC@A6
@WJQZ 230
TGGGGAATATTGCACAATGGGGGAAACCCTGATGCAGCAACGCCGCGTGAGCGATGAAGTATTTCGGTATGTAAAGCTCTATCAGCAGGGAAGAAAAAGACGTTACATGACTAAGACGCACCGGCTAAAGACGTGCCAGCAACCGCGGTAATACGTATGGTGCAAGCGTTATCCGGATTTACTGGGTGTAAAGGGAGCGTAGACGGAGTGGCAAGTCTGATGTGAAAACCCGGGGCTCAACCCCGGGACTGCATTGGAAACTGTCAATCTAGAGTACCGGAGAGGTAAGCGGAATTCCTAGTGTAGCGGTGAAATGCGTAGATATTAGGAGGAACACCAGTGGCGAAGGCGGCGGACTGGACGGTAACTGACGGTGAGGCTCGAAAGCGTGGGGAGCAAACAGGATTAGATACCCT
+
;,CECEC@FAAFGF9EC,,<<:@@BFC@,C<,C,CF,E-CFEG@FDFCF@=C>@CFFEFEDFFFGC7FC,C<<?<CE<C<<<5FF8,B=CD,?FF@CC+=F:+=B?,CFD8BC,,:,4==F7:CF3>B=,3B7+8BF,@F<FF?CGC*@8*=;>>@C,?CFBCC9D7FB**=3,=BC77<9<7,:<28=CFFF9*A**<FE8>E7E>C8C886/A0CCF,D?20<3<7B@2CEB>,7<C9F#94#EDFGC8@>7C9F?,5A5,0A:AA94@<#:7F=8=8EE,FB+B+?,<?<=?5ACB,@GF>47CEFFFC,B?CFC,=ECA,,C8F?<?9B==:-<AGGGF@F8:DEEC:8,,FCF@@CEF<EC<,6@;,;,CFEB@@,BA,;:CB7FFFGGGGGEGFCECC6;,FCC,CC@B-
@WJQZ 231
TGGGGAATTTTGGACAATGGGGGCAACCCTGATCCAGCCATGCCGCGTGCGGGAAGAAGGCCTTCGGGTTGTAAACCGCTTTTGTCAGGGACGAAAAGCTCCGGAGTAATATGCCGGAGTGCTGACGGTACCTGAAGAATAAGCACCGGCTAACTACGTGCCAGCAGCCGCGGTAATACGTAGGGTGCGAGCGTTAATCGGAATTACTGGGCGTAAAGCGTGCGCAGGCGGTTGGGTAAGACAGATGTGAAATCCCCGGGCTTAACCTGGGAACTGCATTTGTGACTGTCCGACTGGAGTACGTCAGAGGGGGGTGGAATTCCACGTGTAGCAGTGAAATGCGTAGATATGTGGAAGAACACCGATGGCGAAGGCGGCCCCCTGGGACGCAACTGACGCTCATGCACGAAAGCGTGGGGAGCAAACAGGATTAGATACCCT
+
FFGGGFGGFGFGGFGGGGGGGGGGGGGGGGGGGGGGGGGGGGGGGGGGGGGGGGGGGGGGGGGGGGGGGGGGGGGFF7CFGGGFGGGGGGGGGGGGGGGGGGGGGDGFFGGGGGGGGEFGGGCCFGEEFGEGFGGGGFGGGGGGGGGGGG<FGGGGGGGGFGGGGGFGG>FGGFGGFGGG<FFCGGGDEEEGGC;E=CFGGGGFGGGGGGGGG5CEGG:EFDEGGGEEEFGCEEGFDCCGCC:7FGGGGFCCGECDGGF@CFGFF<CFGGGGGEGC>AGGGGGFGFGGGDGGGGFF>=GGGGGFGGGGGCGFECDGGGGGGFFGFFGGGFFFCFFCGGGGGGF?FAF9GGGGGGGGGGGGGGGFDGGGGGGGGGGGGDGGGGGGGGGDGGGGGGGGGGGGGGGFGGGFGGGGGGGGGGGGGGGGGGGGGGEGGGGGCCBCB
@WJQZ 232
TGAGGAATATTGGTCAATGGGCGAGAGCCTGAACCAGCCAAGTAGCGTGAAGGATGACGGCCCTATGGGTGGTAAACTTCTTTTATAAAGGAATAAAGTCGGGTATGCATACCAGTTTGCATGTACTTTATGAATAAGGATCGGCTAACTCCGTGCCAGCAGCCGCGGTAATACGGAGGATACGAGCGTTATCCGGATTTATGGGGTGTAAAGGGAGCGTAGGTGGACTGGTAAGTCAGTTGGGAAAGTTCGCGGCTCAACCGTAAAATTGCAGTTGATACTGTCAGTCTTGAGTACAGTAGAGGTGGGCGGAATTCGTGGTGTAGCGGTGAAATGCTTAGATATCACGAAGAACTCCGATTGCGAAGGCAGCTCACTGGACTGCAACTGACACTGATGCTCGAAAGTGTGGGTATCAAACAGGATTAGATACCCT
+
GGGGGGGGGGGG?FFFGGGGF,FFCFCGGGGGACFGGG6ECF,;CFCFGGFCGG<FFC,:++6DFCFC<=,+6EFGGF,,<CE,C,CEFGGGG,EEFEF,B7F=+A<<<,C<<,9??CEFG<9,<EEABF9<?E,,AFFD9<F<F7FDF>>DCFGC8>FBBG>CE>FCC@3<275C><F#8#?18CFEE<F#@>C776,%:<2,<19#8FECGCC7CGG=8551F@86,FF>AA<C87@,,@C><,8>+3+3+FGCGCGFF83E:,CGGGGGFEEC,<,FGGFF:,B9FFFGFDE;F;GGGGFCCB+=F@C<C,>FB4,,FGGE>DGGGGGFGGFFECEA9FGFE@B,FA9FE@:-:DC:GGGGFE9GFCECCF9GGGGGGEACFGGGGGGFC<GGGGGGFGGGGGCGGGGGGFE9GGGGGGGGGFGGGGGCCCCC
@WJQZ 48893
TGAGGAATATTGGTCAATGGACGTAAGTCTGAACCAGCCAAGTCGCGTGAGGGAAGACTGCCCTATGGGTTGTAAACCTCTTTTATAAGGGAAGAATAAGTTCTACGTGTAGAATGATGCCTGTACCTTATGAATAAGCATCGGCTAACTCCGTGCCAGCAGCCGCGGTAATACGGAGGATGCGAGCGTTATCCGGATTTATTGGGTTTAAAGGGTGCGTAGGCGGTTTATTAAGTTAGTGGTTAAATATTTGAGCTAAACTCAATTGTGCCATTAATACTGGTAAACTGGAGTACAGACGAGGTAGGCGGAATAAGTTAAGTAGCGGTGAAATGCATAGATATAACTTAGAACTCCGATAGCGAAGGCAGCTTACCAGACTGTAACTGACGCTGATGCACGAGAGCGTGGGTAGCGAACAGGATTAGATACCCT
+
EFGGGGGGGGGGGGGGFCGFGGGGGGGGGFGGGGGGGGGGGGFGGGGGGGGGGGGGFEEGGGGGGGGGGGGGGGGGGFGGFGGGGGGGGGGGGGGGGGGGGGGGGGGGGGGDGGGGGGGGGGGGGGGGGGGGGGGGGGGGGGGEGGGGGGGGGGGGGGGG?GGFGGGGGGGFGGCCEFGGGGGGGGGE8FG@FGGGGGGG;GFGGGGGCFGGGGGGEGGGGDGDGFGGEGGGFGGF@CFCGGGGGGGGGGC<9<FFFGGGGGGFGGGGGGGFFFGEFDFGGGGGGGFGGGGGFGGGGGGGGGGFDGGGGFGGFF<EAEC,FGEDGGGFFF9FGGGEFGGCGFGF<C@EEGGGFFFCGC@FDGGGGGGGGGGGEFAGGGGGGGGGGGGGGCGGGGGFCEFCFFCCGEEGFFC@GGDGEFGGGGGGGGGGGGCCCCC
@WJQZ 48140
TGGGGAATATTGCACAATGGGGGAAACCCTGATGCAGCGACGCCGCGTGAGCGATGAAGTATTTAGGTATGTAAAGCTCTATCAGCAGGGAAGAAAATGACGGTACCTGAACAAGAAGCACCGGCTAAATACGTGCCAGCAGCCGCGGTAATACGTATGGTGCAAGCGTTATCCGGATTTACTGGGTGGAAAGGGAGCGTAGACGGAGTGGCAAGTCTGATGTGAAAACCCGGGGCGCAACCCCGGGGCTGCATTGGAAACTGTCAATCTAGAGTACCGGAGAGGTAAGCGGAATTCCTATTGTAGCGGTGAAATGCGTAGATATTAGTAGGAACACCAGTGGCGAAGGCGACTTACTGGACGGTAACTGACGTTGAGGCTCGAAAGCGTGGGGAGCAAACAGGATTAGATACCCT
+
CF@C@:F8F<,FFGFFFFFF<BF7BFGF@CF@<9EEGGFGGGDC@EEFEC:FF7EFGFGE,CFC<ECFFFCEFGGFGG8E?5AFE@FFFG7=BEEE?EDFFG++B+FAF4,,C3A,AB8FG,@FGGGGCFCAFFGGGGGGF<F7CFGGGGGGFBCDFFF>3:<:FC><0<FG=GECEC8<<FFGC90C+4FGCF<0=@A=?F098<FCFGFFGGFFGF@'2F;;CGGFECDGF@E8#;C@>47EGFDFGEF>,,FFFFEF=?FF#CFFFC<??C$GGEFD<FCDEB?B+8FGGGGGGFFC,,C:77CF9FFEB=FEGFFFE9AE9C@F<DFFB,E@C,GFCFF<FCBB+CDCGGFGGEGGGDGF<@ECDFGCFGGGGGGF8GGGGGGEEEFGGGGGGGGFFE<EC,,F@,DCCCCC
@WJQZ 235
TGAGGAATATTGGTCAATGGACGAGAGTCTGAACCAGCCAAGTAGCGTGCAGGAAGACGGCCCTATGGGTTGTAAACTGCTTTTATAAGGGAATAAAGTGAGTCTCGTGAGACTTTTTGCATGTACCCTATGAATAAGCATCGGCTAACTCCGTGCCAGCAGCCGCGGTAATACGGAGGATGCGAGCGTTATCCGGATTTATTGGGTTTAAAGGGGGCGTAGGTGGTGATTTAAGTCAGCGGTGAAAGTTTGTGGCTCAACCATAAAATTGCCGTTGAAACTGGGTTACTTGAGTGTGTTTGAGGTAGGCGGAATGCGTGGTGTAGCGGTGAAATGCATAGATATCACGCAGAACTCCGATTGCGAAGGCAGCTTACTAAACCATAACTGACACTGAAGCACGAAAGCGTGGGGATCAAACAGGATTAGATACCCT
+
CEEEGFFGGGGFGGGDGGGGGGGGGGFFGGGGGGGFGGGGGGCFFGGGG:FGFCFEDFGGCFDGFEGGGF@F:FGFGAFFFCECFFEFGGGEF8FFFGFFFF,CFFFFGGGGGEFFGGGCGGGGGFEGFGGGFGFFGGGD,B@FEGGGGCFFEFEFGFFFFGG/>FFGG<GFFBFEGGGGCGFFG<C9CGGFFEFC=E?0CGGFF.FB84?FCF708CECEEE6=E@@:FGFFFGCC>C@CFFBCFFGGGEGFCGFFCCEFDEGGDFGGGFF@5FF9FGF<EFFGEFAGGGGFFFFFFGGFEGGGGGDGGGGGEGGFCDFFE=>7GF9GFF9EFFGFAE,GEF,GGGGGGGFGGGGGFE:GGFFGCGGFGFGCGFAGEGECFE9GF9GGGDGEGGGFCGGGGGFGGGGFCFGFFGGFGGGGGGGGGGGGGGCCCCC
@WJQZ 81935
TGGGGAATATTGCACAATGGGGGAAACCCTGATGCAGCGACGCCGCGTGGAGGAAGACGGTCTTCGGATTGTAAACTCCTGTTGTTGAGGAAGATAATGACGGTACTCAACAAGGAAGTGACGGCTAACTACGTGCCAGCAGCCGCGGTAAAACGTAGGTCACAAGCGTTGTCCGGAATTACTGGGTGTAAAGGGAGCGCAGGCGGGAAGACAAGTTGGAAGTGAAATCCATGGGCTCAACCCATGAACTGCTTTCAAAACTGTTTTTCTTGAGTAGTGCAGAGGTAGGCGGAATTCCCGGTGTAGCGGTGGAATGCGTAGATATCGGGAGGAACACCAGTGGCGAAGGCGGCCTACTGGGCCCCAACTGACGCTGAGGCTCGAAAGTGTGGGTAGCAAACAGGATTAGATACCCT
+
FD8<CGGFGGGGGCEFFG,FGGGGGGFGGGFFG99FCEGCFEGGGGGGG7FGGGAEF,,BBCCGGFCCE>CF9,EE<=<9FEFFFA@,BFFF9<FDGADEF:FBBCCD9D8FF@C<A6DDGG?AA>F9<>FFF?BF?FC78CFGEEE.9CE?2>CGGF@7C1FF<FGGCE5;@EGC<8=7C4=CFDCFGCFCGGG7*?E;:F:*:B@C5>8>:CG?FCEF.DD=D5@8#A<:CGFDCFGFGDGGGEFGFGFF<EC<90EFGFCFFF886B9F8F,GDF@<CFDGGEGGC,FFGFDEGECGFFGGGGGGF9FFFDGEEEC,FEFEFEEGECGGFC<-FFC,GGGGFFC+F@FGFGFCGGGF@7+;6FFF@GF7FGGGGGC8CFECGGFGGGGGGCGGCFFFGFGGDGFFGFGCCCCC
@WJQZ 52903
TGGGGAATATTGGGCAATGGGCGCAAGCCTGACCCAGCAACGCCGCGTGAAGGAAGAAGGCTTTCGGGTTGTAAACTTCTTTTAAGAGGGAAGAGTAGAAGACGGTACCTCTAGAATACGCCACGGCTAACTACGTGCCAGCAGCCGCGGTAATACGTTGGTGGCAAGCGTTGTCCGGATTTACTGGGTGTAAAGGGCGTGCAGCCGGGTCTGCAAGTCAGATGTGAAATCCATGGGCTCAACCCATGACCTGCATTTGAAACTGTAGATCTTGAGTGTCGGAGGGGCAAGCGGAATTCCTAGTGTAGCGGTGAAATGCGTAGATATTAGGAGGAACACCAGTGGCGAAGGCGGATTGCTGGACGATAACTGACGGTGAGGCGCGAAAGTGTGGGGAGCAAACAGGATTAGATACCCT
+
<C8C7,8EFFE6E,CCFF9CFFECF@+C,,C,B,@EEFGFGEEG7FFEF,66<=,9,C,948=AFF++F=FGCFFFG<FFFFFGG,5C,?B<78,BFGGCCFGGDF<CGGFGGGFGGGA+B=@FG7:BFFCGCFEC,D<F>D8DCC3@CEEG7F=FCF%8F8D@7C:85BC:BFGG5<7CCFEG<:FFFC<CFFEF@<5:2CC73FCE>?8C8;GFG:9FFGFFEG817CFD6C7C:8CC=F6#:B*B@#7<C63,52CFFFA=52D2#CGDBED8:>7F?+B?=F:9CB+FFB,GGFFFB,B<F:7CCFB,,<=C:+,GFAFFC?C,,E9AF@DF@ECAFGGGF7GCFCGGGE9FCFCECC,FFDCFC:F@F7EFC@:FC+7CGFECB@CCGGFCCFEAEEEFGFCECGGGFCC9CC
@WJQZ 67752
TGGGGAATATTGCACAATGGGGGAAACCCTGATGCAGCGACGCCGCGTGGAGGAAGAAGGTCTTCGGATTGTAAACTCCTGTTGTTGAGGAAGATAATGACGGTACTCAACAAGGAAGTGACGGCTAACTACGTGCCAGCAGCCGCGGTAAAACGTAGGTCACAAGCGTTGTCCGGAATTACTGGGTGTAAAGGGAGCGCAGGCGGGAAGACAAGTTGGAAGTGAAATCCATGGGCTCAACCCATGAACTGCTTTCAAAACTGTTTTTCTTGAGTAGTGCAGAGGTAGGCGGAATTCCCGGTGTAGCGGTGGAATGCGTAGATATCGGGAGGAACACCAGTGGCGAAGGCGGCCTACTGGGCACCAACTGACGCTGAGGCTCGAAAGTGTGGGTAGCAAACAGGATTAGATACCCT
+
GGGGEGEGFGGGGGGGGGEGGGGGGGGGGGGGG@FGGGGGGGGGGGGGGCGCGECGGGGGEGGGGGDEGGGFGGGGGGGGGGFFGC<FCFGGGGGGGGGGGGGEGGGGGGGGGEDF<E=CFFF<FGGGGGGGEG@GGGGGGCFGGDCBFGFFGGGGGFEGGGFFCEGEFFEFC<FDEFGFGGFFF>FGFGFCCBCFGGGGEGGEFGGGGEFCCEG@FCFGCFE=EDFFGFAFGGFFFGGFFFAFCCCCE=?FGGGFGFCGGGEFGGFGFFGFGGG=FGFCGFFFFGGGFFGGGGGGBECFGGFDGGGGGEE<CEFCDE<CGDGEGGGGGDFFGGGGGGGGGGEGGEDGGGGGGE9@GGGGGGFGGGF>GGGFF8GGGGFCCDGFGGGGGFDGFECGGGFGEGGGGGGGGGGCB@CC
@WJQZ 239
TGAGGAATATTGGTCAATGGGCGAGAGCCTGAACCAGCCAAGTCGCGTGAGGGAAGAATGGTCTATGGCCTGTAAACCTCTTTTGTCAGGGAAGAATAAGGAGGACGTGTCATTCGATGCCCGTACTTGACGAATAAGGATCGGCTAACTCCGTGCCAGCAGCCGCGGTAATACGGAGGATCCACGCGTTATCCGGATTTATTGGGTTGAAAGGGTGCGTAGGCGGTTTGATAAGTTAGGGGTGAAATACCGGTGCTTAACACCGGAACTGCCTCTAATACTGTTGAACTAGAGAGTAGTTGCGGTAGGCGGAATGTATGGTGTAGCGGTGAAATGCTTAGAGATCATACAGAACACCGATTGCGAAGGCAGCTTACCAAACTATATCTGACGTTGAGGCACGAAAGCGTGGGGAGCAAACAGGATTAGATACCCT
+
FE<FGFDGGDGGCFGGGGFGFGGGGGDGFFGGGGCFFDFGGGFCFGGF@FGGGGDEFGGGGCC<E<EEGGGDFFGGFGGGGGGFGGDEEF8FC?E8?FEF99,8B+++B4,C,?@A9?9FC,84>C@F<ECCGDFF<E<D8,8B+@F8FGGFC33>+3>FC<F3CEF:*@F9CFGC51>:>=,?':F8F4GFC<<CC?8%$=+7?CFC#CF<C,F<;=42CC87:GGFC>3EFFFD:CB#D@21=?D:+<EGFF,FFB38+C@7CFCFF@FDCE@F>9E@?A?EFE?5EA9EAF,E8ECF@FGF8GFBFA,EFGGF@ECGGFECEF:<CFF?<,GFFFGGGGE<F@,,<CGGGGEFCDCBFFCC,,GFC8ADDFCECFFC<FGFGFDGFF@GFE<F@DCC,@FDGGGEF<FC,EFGFGGGGCFGEEFGEF@CCCCC
@WJQZ 240
TGGGGAATCTTGCGCAATGGGGGCAACCCTGACGCAGCGACGCCGCGTGCGGGACGAAGGCCTTCGGGTCGTAAACCGCTTTCAGCAGGGACGAGGCCGAAAGGTGACGGTACCTGCAGAAGAAGCCCCGGCTAACTACGAGCCAGCAGCCGCGGTAATACGTAGGGGGCGAGCGTTATCCGGATTCATTGGGCGTAAAGCGCTCGTAGGCTGCCCGCTAGGTCCGGGGTCAAATCCGGGGGCTCAACCCCCGCTCGCCCCGGATACCGGCGGGCTTGAGTCGGGTAGGGGAAGGCGGAATTCCAGGTGTAGCGGTGGAATGCGCAGATATCTGGAAGAACACCGGTGGCGAAGGCGGCCTTCTGGGCCTCGACTGACGCTGAGGAGCGAAAGCTGGGGGAGCGAACAGGATTAGATACCCT
+
FFGGGGGGGGGGGGGGFEFFGGGGGGGGGGGGGGGGEGEGDGGGGGGFE@CFEFGGGGGG,EEFGGG+ECFGGGGGGDGGGG9DC9DFGEF+@FEE@EE7CFG:EFGGGG8F>FGD8CFGGFGGFF8FCFF7:FFG@F,C*=CCFB=CFG5B**1*/89AF@:@CCEGGEEEGEE;EGCC::.1,1:3<+@?F*85:E=?+8DDEE@:FG::CC:;EGFFEDEEGGEFCC?A9C7@CCCCE?FFEFFGG0FC:4#428<8CFD:<F:F@@+FC@?@GGECF<F8DGFFE8GGEDGGGGGGGGGFDGFFF@8@7GGF?<?GFCEEFFE9,,FGGGGGGFFGGGF@,FGGFFFGGGFGFGGFCGCGEFGFEGEGFDGGGGGGGFEFC6@GGFFEGFEEGGGGEGGGGGGFGFFDGGGFGCCCCC
@WJQZ 61936
TGGGGAATATTGCACAATGGGCGAAAGCCTGATGCAGCGACGCCGCGTGAAGGATGAAGTATTTCGGTATGTAAACTTCTATCAGCAGGGAAGAAAATGACGGTGCCTGACTAAGAAGCCCCGGCTAACTACGTGCCAGCAGCCGCGGTAATACGTAGGGGGCAAGCGTTATCCGGATTTACTGGGTGTAAAGGGGGCGTAGATGGATGTTTAAGTCAGTTGTGAAAGTTTGCGGCTCAACCGTAAAATTGCAGTTGATACTGGATATCTTGAGTGCAGTTGAGGCAGGCGGAATTCGTGGTGTAGCGGTGAAATGCTTAGATATCACGAAGAACTTCGATTGCGAAGGCAGCCTGCTAAGCGGCAACTGACATTGAGGCTCGAAAGTGTGGGTAGCAAACAGGATTAGATACCCT
+
GGGGGGGGGFGFDDFGGGFFGFGGGGGG8EFEGG9CFGGC6@@E@BFFGGGA,E<FAE,F?CGGGDCGGGGFGGGGGGGGGGGDDG?@FG+E@FFGGGGFDCF?<CFGGFCFCGGGGGFGGGE@CCGCCGEGEACDGGG@0FFGGGGGC70@BFGFCFGGGGGC:CGFGGGFGGEGDEEFGGGFCF7?FCFBGGFEGGCEED3FGF=8CEEEGCGGGGGGGC@;GFF>AFGCFFGEEEGCG=EGGGFDDDAEGGGGEFGEGGGFGFGFFGCGGGGGGG=FFEECC++F78GFBFF=FEEFFCGGGGFAGFFCBB,GGDAGFFFCCCC7FGGGFCECGFGEGGGGGGGGGFCC,CGGFFF@F@,A9ACFGFGFDA?GFEGGFGGEFDGGGGGGGGE,CGGFFECFFCC@FFFBB9CC
@WJQZ 68964
TGAGGAATATTGGTCAATGGACGAGAGTCTGAACCAGCCAAGTCGCGTGAGGGAAGACTGCCCTATGGGTTGTAAACCTCTTTTATAAGGGAAGAATAAGTTCTACGTGTAGAATGATGCCTGTACCTTATGAATAAGCATCGGCTAACTCCGTGCCAGCAGCCGCGGTAATACGGAGGATGCGAGCGTTATCCGGATTTATTGGGTTTAAAGGGTGCGTAGGCGGTTTATTAAGTTAGTGGTTAAATATTTGAGCTAAACTCAATTGTGCCATTAATACTGGTAAACTGGAGTACAGACGAGGTAGGCGGAATAGGTTAAGTAGCGGTGAAATGCATAGATATAACTTAGAACTCCGATAGCGAAGGCAGCTTACCAGACTGTAACTGACGCTGATGCACGAGAGCGTGGGTAGCGAACAGGATTAGATACCCT
+
FGGGG<EGFFFGGGGFGGCFGFGGGGGCCFGGGFFFFGGGGGGGGGGGGCGEGEEFFDGGFGGGFGGGGGGFGD<FFEFGEFGGDFFGGGGF,:,CFFGGEEFGDEFCECFGGGGDFFFGDFGGGGEGGGGGGFFFGGGGGGGDEGGGFGGGGGG7>FGDFCFFGGGCF7@FGCFGGG8:D:A=FF27F>EGGGGGGDGGGGFEGGGGGGFGFCBFDGFEECF9GGGGFFCE@CF,<BECAFCC4FD>C;FDC<ACFDGGC>,D?<9F@DFCGGFG?4GGFGFAF<GFGFCCFECF8F<BFFFDFF7GFFFFGFEF<BEEGEGEEFAFFGGFFFE,GFECDGFEE@F<<C9FBFBBDGGGGGGFEAF<89FFFGGGFFEEFGGGGGGGGGGGGDFFGCAFFFFGGGEDGGGGDGGEFAFFDECE,FGGFGCCBCC
@WJQZ 243
TGAGGAATATTGGTCAATGGTCGGCAGACTGAACCAGCCAAGTCACGTGAGGGAAGACGGCCCTACGGGTTGTAAACCTCTTTTGTCGGAGAGTAAAGTGCGCTACGCGTAGCGTATTGCAAGTATCCGAAGAAAAAGCATCGGCTAACTCCGTGCCAGCAGCCGCGGTAATACGGAGGATCCGAGCGTTATCCGGATTTATTGGGTTTAAAGGGAGCGTAGGTGGATTGTTAAGTCAGTTGTGAAAGTTTGCGGCTCAACCGTAAAATTGCAGTTGAAACTGGCAGTCTTGAGTACAGTAGAGGTGGGCGGAATTCGTGGTGTAGCGGTGAAATGCTTAGATATCACGAAGAACTCCGATTGCGAAGGCAGCTCACTAGACTGCAACTGACACTGATGCTCGAAAGTGTGGGTATCAAACAGGATTAGATACCCT
+
EFGGGGGGGGGGFGGGGGGGGGGGGGGGGGGGGGGGGGGGGGGGGGGGGGGGGGGGGGGGGGGGGGGEGGGGGFGGGGGGGGGFGGGGGGGGF<FFGGGGEGGGGGGGGGGGGGGDGFGGGGFGFDFDGGGGGGGGGGGGCGCFFDGGGGGGGGGGGGGGGGGGGGGEFGG;FGGDGGGGGGGFCGFFC<FGGGGFFGGGGGGGGFGEEGGGFFEFGGGGGEDDFFGGGFFFFFGGGGGFFDCGFGGGGGFGGF=EGCFGGGGGGEGFGGGGGGGFAFCGGGG?GGFGGGGGCFCGFGEFGF8:FDDGFFGFGFGGGGGGFGGGDGGGFGGGGGGGGGGGFGFCGGGGGGGGGGDEGGGGGGGGGGGGGGGGGGGGGGGGGGFGGFEDGGGFCGGGGGGGGGGGGGGGGGGGGGGGGGGGGGGGFGGGGGGCCCCC
@WJQZ 244
TGAGGAATATTGCACAATGGGGGAAACCCTGATGCAGCGACGCCGCCTGAGCGATGAAGTATTTAGGGATGTAAAGCTCTATCCGCAGGGAAGAAAATTACGGTACCTGACTAAGAAGCACCGGCTAAATACGTGCCAGCAGCGGCGTTAATACGTATGGTGCAAGCGTGATACGGATTTACTGGGTGTAAAGGGAGCGTAGACGGAGTGGCAAGTCTGATGTGAAAGCCCGGGGCTCAACCTCGGGACTGCATTGGAAACTGGCAATCTGGAGTACCGGAGAGGTAGGCGGAATTCCTGGTGTAGCGGTGAAATGCGTAGATATGAGGAGGAACTCCGGTTGCGAAGGCGGCTCACTGGACGACCACTGACTCTGAGGCTCGTAAGCGTGGGGAGCAAACAGGATTAGATACCCT
+
FF,C<EFGGGGGGCAGEEFGGGGGEF<<FCEF9@<FFGE7@C>@EC7FFG8<>+CFGC,6CFEF<,=,4C?EEFGFFFGD9?,,4+4+=4+,8?BF8E,:,+B?DFBFE8<<?FFC<,AA,:@:7::>=<,C=,,>D9>>C,<+++6$)91@@C8+>8C0727:>B::F#5<#?FGGDG>>F#GFE<=CGEF<E;*4:E28<&3GG8,?F;;C<F@C<?CF;@C9EF'*2*7FF18/<D3C<#9B#,CB>=D=,,,D@<<D=,=7,9FEGFF=+@=88469C9B,:F@GGGEB,B+C<B,GGGCEC4DEE9,:7CGGFCFCEBFC,A<,?<CCC@+C@,+@,C@FCC@@+6,C;,C@@,C6CE<;9FCE<EE9GEFE7F:8@A,EEF@GGGGFCADFFGFGFFF@CC,<E,8@CA-
@WJQZ 245
TGAGGAATATTGGTCAATGGGCGAGAGCCTGAACCAGCCAAGTAGCGTGAAGGATGACTGCCCTATGGGTTGTAAACTTCTTTTATAAAGGAATAAAGTCGGGTATGCATACCCGTTTGCATGTACTTTATGAATAAGGATCGACTAACTCCGTGCTAGCAGCCGCGGTAATACGGAGGATCCGAGCGTTATCCGGATTTATTGGGTTTAAAGGGTGCGTAGGCGGCACGCCAAGTCAACGGGGAAATTTCCGGGCTCAACCCGGACTGTGCCGTTGAAACTGGCGAGCTAGAGTTCACAAGAGGCAGGCGGAATGCGTGGTGTAGCGGTGAAAGGCATAGATGTCACGCAGAACCCCGATTGCGAAGGCAGCCTGCTAGGGTGCGACAGACGCTGAGGCACGAAAGCGTGGGTATCGAACAGGATTAGATACCCT
+
G<EFGGFG9FDFGGFEFFGGFEC@BFFGFGGFGGFG8@FFGGGC@FC@EEEFGE9BDG9CDFGGG?EGFECFFCEFG9CCE<EGFFFFGGDFCFGGFF<E=FGCFFFFGGGF8FGGGGGGAFG<FF99FD9DGGDGGFFGFGGG7FCFG>9,:DFGG9,B9FGF+>F@FDEA,FCCCFGD,3DEEFGGGG?FG-::FEC9>CCFFFF0<<CFGCGCCCEGEECG4:/1:<E9EEC<:C#0A<#GB??*A<GGFECF@B@CC=CE@>CFGEFB3FFDE6G;FFFFF>A,FFA53B@,8@,DGF?8,<CFB<EC?BCC:GFF?,BC77@EFF9CE?,FF<A,?AC,@:?F<9BFEFC7GFE:FF,@FFGFCFDCFF@GGFDGCFCD8FED@EFGGGGFFFF:EBA,@:FEGFFCGCGGGGGFGGFGGFEDEFECCCCC
@WJQZ 62211
TGAGGAATATTGGTCAATGGACGAGAGTCTGAACCAGCCAAGTAGCGTGAAGGATGACTGCCCTATGGGTTGTAAACTTCTTTTATACGGGAATAAAGTGAGGCACGTGTGCCTTTTTGTATGTACTTTATGAATAAGGATCGGCTAACTCCGTGCCAGCAGCCGCGGTAGTACGGAGGATACGAGCGTTATCCGGATTGATTGGGTTTAAAGGGAGCGTAGATGGATGTTTAAGTCAGTTGTGAAAGTTTGCGGCTCAACCGTAAAATTGCAGTTGATACTGGATATCTTGAGTGCAGTTGAGGCAGGCGGAATTCGTGGTGTAGCGGTGAAATGCTTAGATATCACGAAGAACTCCGATTGCGAAGGCAGCCTGCTAAGCTGCAACTGACATTGAGGCTCGAAAGTGTGGGTATCAAACAGGATTAGATACCCT
+
GG<@FFGGFGGGGFEGGGGGGGGGEGGFGCFGDGGGGGGGGGC6CE:FGE<@FG<EFFEG@F,F<8E@FF7@=FGDGCCC<FFAEFD<FFFE+CFCEFEA?FE+8?FEEFFEGGD9<<F=AF<,CFFGGGFFGGGEGGGF=?FCE<B<FFBF>@C<BD@BGGG?=+@CE>:>C9D@CFE+@*D5BFEGFC:<B880=FC;>CEF>?6CFGGGGFCCEGG>FF36<@C=AB@AFGGFDCF:FFGFEE3:8+:@AEDCEGEFGGFFFG3GEGFEEFFE@B5=GFDE,9FGF?<GFFEAA@:,BFEGF<FGEFGGGGGFFDDFGGGCGGGGGGGGGGFFE9GGGGEFC,669FEDE:@7DGFBGGFDF<GFCC6@GFCCFC;;,<DE,9GGGGFF@,GGGGF@,GGGGGGGGGGFF<GFGFAGGGGGFGGGGGGCCCCC
@WJQZ 247
TAGGGAATCTTCGGCAATGGACGGAAGTCTGGCCGAGCAACGCCGCGTGAGTGAAGAAGGTTTTCGGATCGTAAAGCTCTGTTGTAAGAGAAGAACGAGTGTGAGAGTGGAAAGTTCACACTGTGACGGTATCTTACCAGAAAGGGACGGCTAACTACGTGCCAGCAGCCGCGGTAATACGTAGGTCCCGAGCGTTGTCCGGATTTATTGGGCGTAAAGCGAGCGCAGGCGGTTAGATAAGTCTGAAGTTAAAGGCTGTGGCTTAACCATAGTACGCTTTGGAAACTGTTGAACTTGAGTGCAAGAGGGGAGAGTGGAATTCCATGGGTAGCGGTGAAATGCGTAGATATATGGAGGAACACCGGTGGCGAAGGCGGCTCTCTGGCTTGGAACTGACGCTGAGGCTCGAAAGCGTGGGGAGCAAACAGGATTAGATACCCT
+
FGGGGGGGGGGGGGGGGGGGGGGGGGGGGGGGGGGGGGGGGGGGGGGFGGGGGGGGGGGGGGGGGGGGGGGGGGGGGGGGGGGGGGGGGGGGGGGGGGGGGGGGGGGGGGGGGFGGFGGGGGGGGGGGGGGGGGGGGGGGGGGGGGGGGEGDGGGGGGGGGGGGGGGGFGGGGGFGGGFGGFGGGGGGGGGGEGCEGGFFGEGGGGG0GFGG;G9EGGGGGEG>GG.GD<GGCECEFCCFGG<FF;GGGC4C<FGG=F+GGGFFGFGGFFGG<F?BB::GFGG:CA,C33,5,C8CGFCEFCD8F8GGGF,F9GGFEB<?,A:4,A,E@@GFFFBF?487F<FF;GDFFEC=FE,FF6B:6CCGGGGFDF@8+GEGFCE,8FGFC,C@C,AFEEF@EGE<FDGFCCBAD7FF@G@GGGGDFCFECEEGFADFEC;,A6<8-
@WJQZ 80816
TCGGGAATATTGCGCAATGGAGGAAACTCTGACGCAGTGACGCCGCGTGCAGGAAGAAGGTTTTCGGATTGTAAACTGCTTTAAACAGGGAAGAAAAAGACAGTACCTGTAGAATAAGCTCCGGCTAACTACGTGCCAGCAGCCGCGGTAATACGTAGGGGGCAAGCGTTATCCGGATTTATTGGGTGTAAGGGGTGCGTAGACGGGAAAATAAGTTAGTTGTGAAATCCCCATGCTTAACATGGGAACTGCGACTAAAACTGTTTTGCTTGAGTGCTGGAGAGGAAAGTGGAATTCCTAGTGTAGCGGTGAAATGCGTAGATATTAGGAGGAACACCAGTGGCGAAGGCGACTTTCTGGACAGTAACTGACGTTGAGGCACGAAAGTGTGGGGAGCAAACAGGATTAGATACCCT
+
F,BF@FGGGGGFF,8FGGGGFGDEGGE@FGGGEC7FG:-CFFGGFGEEGGGEFEFAFGG@=FGGGGG,,?<BFFG<,,BFFDF,9EFGGGGGCEGGG=F4F=@?FGG@A?B<AFFFF9,5BFF7C=FGGFGGEG8FFFAFG8,>FGCDGGGGGFF7GGGG+7>EGGFFCFGGGF7C<FEF?FFDGCFFFEF,GECACDC>;::9;F@4C;CFGGF<<F@CFFFGB>+0C=<:;8FCGGFGGGFDFFCFC+<FAC:E8?9FGF<EA4,,AE8=DGFE:DFFCGGGGGGGF9CFBFE<B,,EEFCG@F7GGGGFEGGGCGGGGGGEFFGE@,ECCGGDGF@DGFBCGGCF7FE6CDGEFGGFDFAEF<FGGGFFFAFCDF68C@GFGGF7GGEDGGGGFGGGGGGGFFGGGGFCCCCC
@WJQZ 67508
TGAGGAATATTGGTCAATGGGCGAGAGCCTGAACCAGCCAAGTAGCGTGAAGGATGACTGCCCTATGGGTTGTAAACTTCTTTTATAAAGGAATAAAGTCGGGTATGCATACCCGTTTGCATGTACTTTATGAATAAGGATCGGCTAACTCCGTGCCAGCAGCCGCGGTAATACGGAGGATCCGAGCGTTATCCGGATTTATTGGGTTTAAAGGGAGCGTAGATGGATGTTTAAGTCAGTTGTGAAAGTTTGCGGCTCAACCGTAAAATTGCAGTTGATACTGGATATTTTGAGTGCAGTTGAGGCAGGCGGGATTCGTGGTGTAGCGGTGAAATGCTTAGATATCACGAAGAACTCCGATTGCGAAGGCAGCCTGCTAAGCTGCAACTGACATTGAGGCTCGAAAGTGTGGGTATCAAACAGGATTAGATACCCT
+
DGGGGCCFFGGGGGGGGGGGGGGGGGGGGGGGGGGGGGGGGGGGFFDFEG<EFFGGGGGGGGGF8FFGGGGGGFGGGGGGGGGGEGGEGDFGGGFEGGGGGEGGGGCFGGGGGGGGGG@FFG<FFGGGFAFFFGGGGGGFFGDGGGG?GG;FFGGGGGCFGDFGGEGGGFGGCFGGDGG@CGGDEFFGFGEGGGFEEGGGCGGGCGGGGGGGGGGFCEEE=E>FGGFGF@8CCGGGFGGGFFFGG?GGCGGGGGFAFEFGGGEFGGGGGGGFGFFAF>CGGGFFF?FFGFCGFF?E<FA,,FFGF7GGFEGFCADCGGGGFEFC7GDGGGGCGGGGGFCGGFCGGGGGGGGGGGGEGGFF:GGGGGGGGFFGCFFGGGFFGDGGGGFGFAF@C8GGGGFFF,GGGGGGGGGGGGGGGGGGGGGFFGFGFFCBCCCC
@WJQZ 80359
TGGGGAATTTTGGACAATGGGGGCAACCCTGATCCAGCCATGCCGCGTGCAGGATGAAGGTCTTCGGATTGTAAACTGCTTTTGTCAGGGACGAAAAGGGATGCGATAACACCGTATTCCGCTGACGGTACCTGAAGAATAAGCACCGGCTAACTACGTGCCAGCAGCCGCGGTAATACGTAGGGTGCAAGCGTTAATCGGAATTACTGGGCGTAAAGCGTGCGCAGGCGGTTCTGTAAGATAGATGTGAAATCCCCGGGCTCAACCTGGGAATTGCATATATGACTGCAGGACTTGAGTTTGTCAGAGGAGGGTGGAATTCCACGTGTAGCAGGGAAATGCGTAGATATGTGGAAGAACACCGATGGCGAAGGCAGCCCTCTGGGACATGACTGACGCTCATGCACGAAAGCGTGGGGAGCAAACAGGATTAGATACCCT
+
FFGGGFDGFGGFFGFGFGFGFDGGGGGGGGGGGGFGGGGGGGGGGGGGGGGGGGGG<EGGGGGGGGGCFEGFGGGGGGGGGGGGGGGGGCGF:FC7FCGGFGECFFCFGF98CBD7FA,D8FGGGGGGGGEGGCFFG<FAFFGGGCFGGFGGGGGGGGGGGG?FGGFCGGGGGGGGGFGGGGGGCFGFGFFGEFGGG=GG9DGGDCFGDGGGDGGGCGEGCEGGGGGGGGGEGGFEGFFGFGGFFGGGGGGGFGGFCGGGGGGGGGGFGFFFGGFFDGGGFEFCG48FEGGEF9GGGFFFEBFFCGGGGGGCGGAGGGGGF@?,,GGGGFA=AFAGGGGGGGGGGGGGGGFFGFDGGGFEEFFFFGGGGGGGGGGFFF@GGGGGFFE6<FFGGEGGGGGFFE,GF@GGFGGFGGGGGGGGFCGGGGGGGGFGGFEGCCCCC
@WJQZ 251
TGGGGGATATTGCACAATGGAGGAAACTCTGATGCAGCAACGCCGCGTGAGGGAAGAAGGATTTCGGTTTGTAAACCTCTGTCATTGGTGACGATAATGACGGTAGCCGATGAGGAAGCTCCGGCTAACTACGTGCCAGCAGCCGCGGTAATACGTAGGGAGCGAGCGTTGTCCGGAATTACTGGTGTAAAGGGTGCGTAGGCGGGGGGCCAAGTCAGGTGTGAAAACTATCGGCTTAACCGGTAGCCTGCACTTGAAACTGGCCCTCTTGATTGAAGTAGAGGCAGGCGGAATTCCCGGTGTAGCGGTGAAATGCGTAGAGATCGGGAGGAACACCAGTGGCGAAGGCGGCCTGCTGGGCTTTAACTGACGCTGAGGCACGAAAGCATGGGTAGCAAACAGGATTAGATACCCT
+
FEFGDGGGGGGGGG@FGFGGCGDGGGGGGGGGGGGGGGGGGGGDGGCCGEGGGGGGGGGGGFGGGGGBFGGGG?FEC8EGGG,FFGGG:FGGGGDGGFGEEGGGGEFGGGCGFGGFFGGFD8=F@7FFFCF,CFFGGFEFGFEFFCEEFEEFGGGFCFGGGE>F=GEE08=CFGGEE<GD=F9BF9CACCFF/G@EC<45<E4:C:EC*>FCFG>CFEE(;?=3<@F<EC/EGF:GCB<4A:9D8F=7A:B<FGF><,<EC=:>CGGGGGF=,EE;=>98FDGGGGGGGGGGFB7GGGGGFB:+EC<AGDFCFCB7E<E@,C+:>7FGGCGGF@DGFFCGGGGFGDGFCF@@8@CFGGGFCGFFGGGGGGGGFGFFFCCCEFCDFGFGGGFGGGGFGGGGGAGFEGGGGGCCCCC
@WJQZ 80887
TGGGGAATATTGCACAATGGGGGAAACCCTGATGCAGCGACGCCGCGTGGAGGAAGAAGGTCTTCGGATTGTAAACTCCTGTTGTTGAGGAAGATAATGACGGTACTCAACAAGGAAGTGACGGCTAACTACGTGCCAGCAGCCGCGGTAAAACGTAGGTCACAAGCGTTGTCCGGAATTACTGGGTGTAAAGGGAGCGCAGGCGGGAAGACAAGTTGGAAGTGAAATCCATGGGCTCAACCCATGAACTGCTTTCAAAACTGTTTTTCTTGAGTAGTGCAGAGGTAGGCGGAATTCCCGGTGTAGCGGTGGAATGCGTAGATATCGGGAGGAACACCAGTGGCGAAGGCGGCTTACTGGGCACCAACTGACGCTGAGGCTCGAAAGTGTGGGTAGCAAACAGGATTAGATACCCT
+
FGGGGCGGFGGGGGGGGGGG8FGGGGF<FGGGGGGGGGGGGGGGG@EGGC:EGGGFGGG8C<FFGGG+CFGGGGGFA?FGFGF9F<FCFGGGDGCGGGGGGGGGGGF9F=F=A8DFFGD9FFGGDDFF=FFG>-FGGGCFGFFGEGGDGFG:GFGGFGD#?FFCGEGGGG/FGGECEEGGGG>GGGGGGGGGGGGFGGGGGF8GGGD@@/>>CFDFCCGGGGGGGGGGGG@>FFGGFGGFGD@79GGFGGGGGGG?,GGGFGFA:FGFFGFGGFF<,@>79GGFE@F7GFFEFE7F@:7CGGGGGGGGGF@5FFFC,GGFEFFC:CDGGGDFGGGGGGGGGGF?GGGGGGFFC,9GFGGF9DC6CFGGGGGGGGDGGGF8GGGGFFF@GGGGE9GFCGGFFGGEF<FGGGGCCCCC
@WJQZ 81373
TGGGGAATATTGCACAATGGGGGAAACCCTGATGCAGCGACGCCGCGTGAGCGATGAAGTATTTCGGTATGTAAAGCTCTATCAGCAGGGAAGAAAATGACGGTACCTGACTAAGAAGCACCGGCTAAATACGTGCCAGCAGCCGCGGTAATACGTATGGTGCAAGCGTTATCCGGATTTACTGGGTGTAAAGGGAGCGTAGACGGAGTGGCAAGTCTGATGTGAAAACCCGGGGCTCAACCCCGGGGCTGCATTGGAAACTGTCAATCTAGAGTACCGGAGAGGTAAGCGGAATTCCTAGTGTAGCGGTGAAATGCGTAGATATTAGGAGGAACACCAGGGGCTAAGGCGGCTTACTGGACGGTAACTGACGTTGAGGCTCGAAAGCGTGGGGAGCAAACAGGATTAGATACCCT
+
BEFFEBFGGGFAFFGFGGFE8CGGGDFGGGGGGGGGGFGGGGGGGGGGGEGGGEFGGGG5FFGCGGDGGGGGGGGGG9FAFDGG9FFFGG?FGGGG8F<EFEG:FFECFGFFGFDEFFGF8FGEFEEFGFGG<FCFGGGGGDF<FGEE?GGFGGE>F>:F<DG?GGFGFFFFGGEC=GGGEFFFGGCCCCGGGCFG@DFG?ABE:FFFGGFEECGEB6>EFEFFFFGGFGC>@E>8E@<<;ECF>GGGF>2DFAGFFGFFCCFGFECFFGFE;B<5A9?CDGEEB87F?<,,@BEF<GFECFEF+GDF9DFC8,GEEFEA,;<9E?GFAFF@,8GGGGFB,DFF9GGGEGGFDC,FDCGGGGFFGFE@@FF7E8FFE7@8F:F8;FF:GGED@C<FE,F9EEGGEEFEEGFCCCCC
@WJQZ 254
TGAGGAATATTGGTCAATGGGCGCTAGCCTGAACCAGCCAAGTAGCGTGAAGGATGAAGGCTCTATGGGTCGTAAACTTCTTTTATATAAGAATAAAGTGCAGTATGTATACTGTTTTGTATGTATTATATGAATAAGGATCCGCTAACTCCGTGCCAGCAGCCGCGGTAATACGGAGGATCCGAGCGTTATCCGGATTTATTGGGTTTAAAGGGAGCGTAGGTGGACTGGTAAGTTAGTTGTGAAAGTTTGCGGCTCAACCGTAAAATTGCAGTTGATACTGTCAGTCTTGAGTACAGTAGAGGTGGGCGGAATTCGTTGTGTAGCGGCGAAATGCTTAGATATCACGAAGAACTCCGATTGCGAAGGCAGCTCACTGGACTGCAACTGACACTGATGCTCGAAAGTGTGGGTATCAAACAGGATTAGATACCCT
+
FGFFGGGGFGGGFDGGFFGGCGGGGGGGGGGGGGGGGGGGGGGGGGGGGGGGGGGGGGGGEFGGGAFGGFFEEGGGGG9EFGGGGGGCFFGGGGGGGGGGGGGFGGGGGGGGGGFG9FFGGGGGFAEFGGEGGGGGGGFGCDEGG7FEGGGGEGFFGG8?GGGGGDEGGGGFFFGG@EG@CDDFCGEGFGGC<CFECFFFFGGGDGGGEFEGCFG=D5GDCGGCFEB7FDGFGFGGFDEDGFGFAFFFEEGGFCGGGGGGGGGGGFGCDGGFFGFFDFGGGFB,,GFGFGFF,GGGGGGFFF8GGGGGGGDFCFF?F7,<GGGECEDFC8CFDGGGGGGGGGGGGFGFGGGGGGCEGFCFGGGGGGGGGGDGGGFAGGGFFGFF9FEGGGGGGGGGGGGGGGGGGGGGCFGFGGGGGGGGGGGFFDGGGGGCCCCC
@WJQZ 255
TGGGGAATTTTGGACAATGGGGGCAACCCTGATCCAGCCATGCCGCGTGCGGGAAGAAGGCCCTCGGGTTGTAAACCGCTTTTGTCAGGGACGAAAAGCTCCGGAGTAATATGCCGGAGTGCTGACGGTACCTGAAGAATAAGCACCGGCTAACTACGTGCCAGCAGCCGCGGTAATACGTAGGGTGCGAGCGTTAATCGGAATTACTGGGCGTAAAGCGTGCGCAGGCGGTTGGGTAAGACAGATGTGAAATCCCCGGGCTTAACCTGGGAACTGCATTTGTGACTGTCCGACTTGAGTACGTCAGAGGGGGGTGGAATTCCACGTGTAGCAGTGAAATGCGTAGATATGTGGAAGAACACCGATGGCGAAGGCAGCCCCCTGGGACGCAACTGACGCTCATGCACGAAAGCGTGGGGAGCAAACAGGATTAGATACCCT
+
GGGGGGGGGGGGGGGGGGGGGGGGGFGGGGGGGGGGGGGGFGGGGGGGGFGGGGGGGGGGGFGFGGGGGGGGGGGGEEDGGGGGGGGGGGF<FEGGGGGGGGGGDGEGGGGGGFGFFGEEGGGGGFGGGGGGAFFGFFFFGGGGGGGGGGDGGGFGG?AFFGFFF>GGGEEFG<EGGGCFFGFGG@EDG5E?CCC=C<CFGGGGGGGGGFGGG?GFGCEE0C;C?EFEEEEFGFEGGGGG9CGGFGFFGFBFEGGEGCGGGGGFFGFE>GFFFAFFCBEFFD<GFGGGFCECFFB,ADGGGGGGF@EDGGGF<GGGGFCGGGDGGGGGGGFFDGGGFGGF7FEFAFGGGGGGGGGFGGGFDGGGFF:GDGGGGGFGGGEFFGGGGGFGGGGGGF;FCFGGGGGGEECGGGGGGGGGGGGGGGFGGGGGGGFGGGFGCCCCA
@WJQZ 256
TGGGGAATTTTGGACAATGGGGGCAACCCTGATACAGCCATGCCGCGTGCAGGATGAAGGTCTTCGGATTGTAAACTGCTTTTGTCAGGGACGAAAAGGGATGCGATAACACCGCATTCCGCTGACGGTACCTGAAGAATAAGCACAGGCTAACTACGTGCCAGTAGCCGCGGTAATACGTAGGGTGCAAGCGTTAATCGGAATTACTGGGCGTAAAGCGTGCGCAGGAGGTTCTGTAAGATAGATGTGAAATCCCCGGGCTCAACCTGGGAATTGCATATATGACTGCAGTATTTTAGTTTGTCAGAGGAGGGTGGAATTCCACGTGTAGCAGTGAAATGCGTAGATATGTGGAAGAACACCGGTTGCGAAGGCAGCCCTCTGGGACATGACTGACGCTCATGCACGAAGGCGTGGGGAGCAAACAGGATTAGATACCCT
+
AFGFGGGG8@FEFCFGGGFGGGG@EGFCFFG8<,<C@8CFGGGGGGGGGG@FGFGFGGGGGGGGGGDFE:FFFC,C9AFGGGGFGGFFGGDFFGEC7FGEG,F<@EGGG9?=BCEGGGGCFG@>FFGGGF:FCEFFGG7=F9FFGG8C<:E:FEGFFFGFGGG,%?DF>GC9CFFDFGGFBBC@CC<EFFGCE(F@<895FGGGC?:BCFGGDCEG2FCC8:5=?EED(FD6;>0CFEFA<C7FE@C,=C:GCFFC>@DFG#>=FGGGGGGDDCC?9F;<?0ECFAA,448,,,:=,DFEA:9FFGCA7==?AE,F,EGFCE<ACA9,?=GCGGGGGGGGDEEA9DGFE8DFE9GFDFFF@++<CC@GGEFF<@EECB8EC,FAFFF9GFAC:EECFCFFGGGGGDGGCE@EGCCFDGFFFAFCDFC,FAFEFEEGCCCCC
@WJQZ 257
TGAGGAATATTGGTCAATGGACGAGAGTCTGAACCAGCCAAGTCGCGTGAAGGAAGACGGATCTATGGTTTGTAAACTTCTTTAGTGCGGGAACAAAGCGGCGTCGAGACGCCTGATGAGTGTACCGCAAGAATAAGCATAGGCTAACTCCGTGCCAGCAGCCGCGGTAATACGGAGGATGCGAGCGTTTTCCGGATTTATTGGGTTTAAAGGGAGCGCAGGCTGCGAGGCAAGTCAGCGGTCAAATGTCGGGGCTCAACCCCGGCCTGCCGTTGAAACTGTCCTGCTAGAGTTCGAGTGAGGTATGCGGAATGCGTTGTGTAGCGGTGAAATGCATAGATATGACGCAGAACTCCGATTGCGAAGGCAGCATACCAACTCGCGACTGACGCTGAGGCTCGAAAGCGTGGGTATCGAACAGGATTAGATACCCT
+
@FDEFD<<CAEG,;CEFFGFGGGGGGGGGGGGDFGGGGFGGGGGGGG@FGGGCFGGGGGGEGE<FDCFGGGGGGGGGGEEFGGGGGGCED=FGFGGGGGGGGEC+@7FGEEGE,8D9FAFB,CF<FFCFGGDG9FGAFG9,@<<FFFGFGGFECECFCC:1CF3:>FGGGGF;*1*34F7CFGG7*F=F)<34<?EFF?<FEFEGC=8@F=FEEGGE?C<GCCFGGGGGE?EFF<@*EC9C@1DF?::C<<CE7CF>9@F6EGBFDDEFFCE4CE,GFEFFGFGD,A?<98GGGFE,F=<=FFF:@CGGF:CFC>7GGGGFC7ECEF<<5,,EFE<AGF<GGFF:CDGDFEB:FECFBCFCFGGGGGD<9FAF:FEF+@@7CEGFGGGGGGGGGGGGGGEFFCCGGGGGGGGFGGFGGGGGGGGGGGGGC@@CC
@WJQZ 258
TGGGGAATATTGCACAATGGGGGAAACCCTGATGCAGCAACGCCGCGTGAAGGAAGAAGGTTTTCGGATCGTAAACTTCTATCAACAGGGACGAAGAAAGTGACGGTACCTGAATAAGAAGCCCCGGCTAACTACGTGCCAGCAGCCGCGGTAATACGTAGGGGGCAAGCGTTATCCGGAATTACTGGGTGTAAAGGGAGCGTAGGCGGCACGCCAAGCCAGATGTGAAAGCCCGAGGCTTAACCTCGCGGATTGCATTTGGAACTGGCGAGCTAGAGTACAGGAGAGGAAAGCGGAATTCCTAGTGTAGCGGTGAAATGCGTAGATATTAGGAAGAACACCAGTGGCGAAGGCGGCTTTCTGGACTGAAACTGACGCTGAGGCTCGAAAGCGTGGGGAGCAAACAGGATTAGATACCCT
+
DFEFFGFGGGGGGGGGGGGGGGGGGGGGGGGGGGGGGGGGGGGGGGGCFGGGGGGGGGGGGGGGGGGGGGGGGGGGFGGGGGGGGGGGGGGGFEGGGGGF<FGGGG@FFGDFGFGGGGGGGGGG>FGEGGGGGGGGFGGGG<@@GGGE:EE7FGGGGFGAFFGGGGGGGGGC;E>GGGGGGG?FFCFGF?C/;FFGGGFGGGDGEGGDGF8<5F;8FFCFGFFFGFGGGGGGGFC8FDFFGGGG*@?DGGFDGGGFGFFDGFGFF@EGGEFF9<C5FGFEEGE8FGFEFFF@FEFGGGGGCFGF=E7GGGGGGGGGGGGGGGGGGGGGGGGGGGFGGGGGGGDGGGGGGGDGGGGGGGGGGGFCGGGGGGGGGGGGGGGGGEGGGGGGGGGGGGGGGGGGGGGGGGGGGGGGFFGCCAC@
@WJQZ 259
TGGGGGATATTGCACAATGGGGGAAACCCTGATGCAGCGACGCCGCGTGGAGGAAGAAGGTTTTCGGATTGTAAACTCCTGTCGTTAGGGACGATAATGACGGTACCTAACAAGAAAGCACCGGCTAACTACGTGCCAGCAGCCGCGGTAAAACGTAGGGTGCAAGCGTTGTCCGGAATTACTGGGTGTAAAGGGAGCGCAGGCGGACCGGCAAGCTGGAAGTGAAAACTATGGGCTCAACCCATAAATTGCTTTCAAAACTGCTGGCCTTGAGTAGTGCAGAGGTAGGTGGAATTCCCGGTGTAGCGGTGGAATGCGCAGATATCGGGAGGAACACCAGTGGCGAAGGCGACCTACTGGGCACCAACTGACGCTGAGGCTCGAAAGCATGGGTAGCAAACAGGATTAGATACCCT
+
FFGGGGGGGGGGGGGGGGGGGGG@FGGGGGGGGGFGGF+@FCGGGGGGGGEGGGGGGGGGGGGGGGGGGCFGGGGGFFGGGGGGGGCGGGGFGGGEGGGCFC@=F=DDGGGFF8>DGGGG@FCFEFFGGFGGFFGFGGGGGGGGGGGG:CEGGGCBFGFG@GGEC>EGGFFGGFFGEGCFGFGGGG#:6GFFGEG=GDFCCGGCEFGGGBEDC>@AGGGGGGGGGGCCG<CGGCFCC5FGGGFD@CG>GGGGGGGFFGFEDC=>DGGDGGGGGFFAFFFF;GFCFFB8GGGF8FCEGGFFGGGGGGGGGFGGFDGGEGFGGGEGGGGGGGGGGGGGFGGGGGGGGGGGGGGFGFGFGGGGGF7GFGGGGGGGGFGGGGDGGGFCGGGGGGGGFFGGGGGGGGGGGGGGGGGCCCCC
@WJQZ 260
TGGGGAATTTTGGACAATGGGGGCAACCCTGATCCAGCCATGCCGCGTGCGGGAAGAAGGCCCTCGGGTTGTAAACCGCTTTTGTCAGGGACGAAAAGCTCCGGAGTAATATGCCGGAGTGCTGACGGTACCTGAAGAATAAGCACCGGCTAACTACGTGCCAGCAGCCGCGGTAATACGTAGGGTGCGAGCGTTAATCGGAATTACTGGGCGTAAAGCGTGCGCAGGCGGTTGGGTAAGACAGATGTGAAATCCCCGGGCTTAACCTGGGAACTGCATTTGTGACTGTCCGACTGGATTACGTCAGAGGGGGGTGGAATTCCACGGGTAGCAGTGAAATGCGTAGATATGTGGAAGAACACCGATGGCGAAGGCAGCCCCCTGGGACGCAACTGACGCTCATGCACGAAAGCGTGGGGAGCAAACAGGATTAGATACCCT
+
EFGGGGGGGGGGDGGFDFGGGGCFGGGDFGGGGGGGGGGGCGGGGGGGGGGCEGGGGFEGFCCEFCCFGEG@EFGGGGGGGGFGGFGGEFGGEEEGGGDDDFG7C@+,<,CDAFFG77F+<FGGGGGGGGG9=FF8>F@:FFGGGGGGGGCFGGGGGGEF@FGGGG3GGGFFEFGFCGFGGG:FEDEEEEGG=C56CCCCEGG<FGGCEFG;8+C;CE:GFDGEG>GGGEEFFE<GG7CFFG67@;GFFFFFFFFGBGGFC-EBC+FE:@,=<=FCEAGGGGC<@FGGF@CBCD>9F@37GGFGGGGFF:@+FGGGGGFFCF+?=A,,GFE9,FFC,:7GFF?9F@?,88DGGDF9GGGGGGGGGGGGGGGGGCEGGGGGGGGGF@FCFC,GGCC@GGGGGGFCF8EGGCGGGGGGGGGFGGGGFGGFFFFFGGGGCCCCB
@WJQZ 49552
TGAGGAATATTGGTCAATGGACGTAAGTCTGAACCAGCCAAGTCGCGTGAGGGAAGACTGCCCTATGGGTTGTAAACCTCTTTTATAAGGGAAGAATAAGTTCTACGTGTAGAATGATGCCTGTACCTTATGAATAAGCATCGGCTAACTCCGTGCCAGCAGCCGCGGTAATACGGAGGATGCGAGCGTTATCCGGATTTATTGGGTTTAAAGGGTGCGTAGGCGGTTTATTAAGTTAGTGGTTAAATATTTGAGCTAAACTCAATTGTGCCATTAATACTGGTAAACTGGAGTACAGACGAGGTAGGCGGAATAAGTTAAGGAGCGGTGAAATGCATAGATATAACTTAGAACTCCGATAGCGAAGGCAGCTTACCAGACTGTAACTGACGCTGATGCACGAGAGCGTGGGTAGCGAACAGGATTAGATACCCT
+
CFFFFFFGEGGEDFGGGGGGGGGEGGGFGGGGGGGGGGCGGGDFEGGFGGGDGCFGEF9FDGEGFGGGGGDGGGGGGGGGGGGGGG9FGGGGFFGFGFGGEGFGGGFEFGGGDGGGGGFFGGGCFGGCFFGGGGFFGGGGGGGGG=@GGGC3EGFGGGGGGGGGGGGGEDGGGGG3>FGCDDFCEG@CGGGFGGGGGGFFGGGGGCFGGGFFFFEEEGGFGGEFGGGFCCFGFGGFF@EGFGGGGGEDECFG?9E<DC=@F7<GGFF9FGGGECD<F9FFFECFGGFA,GGGGGGFEEBCFFGCGEGGFGFFFGFGGGGAF@+EEGGFCFGGGFFGGGFFGGFCGGGFEGGFCECF@GEGGGGGGGGGGFGGGGGGEEFGGGFGCFFCEFGGGGGGGF<FGGGEEGGGGGGGGGFCGGGGGGGGGGGGGFCCCCC
@WJQZ 262
TCGGGTATATTGCGCAATGGAGGAAACTCTGACGCAGTGACGCCGCGTATAGGAAGAAGGTTTTCGGATTGTAAACTATTGTCGTTAGGGAAGATACAAGACAGTACCTAAGGAGGAAGCTCCGGCTAACTACGTGCCAGCAGCCGCGGTAATACGTAGGGAGCAAGCGTTATCCGGATTTATTGGGTGTAAAGGGTGCGTAGACGGGACAACAAGTTAGTTGTGAAATCCCTCGGCTTAACTGAGGAACTGCAACTAAAACTATTGTTCTTGAGTGTTGGAGAGGAAAGTGGAATTCCTAGTGTAGCGGTGAAATGCGTAGATATTAGGAGGAACACCGGTGGCGAAGGCGACTTTCTGGACAATAACTGACGTTGAGGCACAAAAGTGTGGGGAGCAAACAGGATTAGATACCCT
+
GGGGG<FGGGGGGGGGGGGGGGGGGGGGGGGGGGGGGGGGGGGGGGGGGEGFGGGFGGGGCFFGGGGGGGGGGFGGGGGGGFGGF7FGGGGGGGGGGGGGFGGGGGGGFGGGGGGGGCGFFFG2GGGGGGGGGGGGGGGGGGGGFFFFGEGGCCGGEDEGGGGGGGGGGCEGCFFFEGFFA<GFGGGDFBGGGGGGGGFFFFE;C=FGGF=;GFGGGGDGGGGGGGGGGGGGGFEGGGGFGGGFAGFGGFGGGGGEGDCFGGFFGGGEGGGGGFFFFGFEGFGGGGGGFGGGGGGGEGF@GGGGGGGGGGFGGGGGGGFGFGGGGGGGGGCGGDGDGGGGGGGGGGGGGGGGCGGGGGGGFGGGGGGGGGGGGGGGGGGGGGGGGGGGGCAGGGGFGGGGGGGGGGGGGGGFCA@C@
@WJQZ 80474
TGGGGAATATTGGGCAATGGGCGCAAGCCTGACCCAGCAACGCCGCGTGAAGGAAGAAGGCTTTCGGGTTGTAAACTTCTTTTGTCGGGGACGAGTAGAAGACGGTACCTGGCGAATAAGCCACGGCTAAATACGTGCCAGCAGCCGCGGTAATACGTATGGTGCAAGCGTTATCCGGATTTATTGGGTTTAAAGGGTGCGTAGGCGGCACGCCAAGTCAGCGGTGAAATTTCCGGGCTCAACCCGGACTGTGCCGTTGAAACTGGCGAGCTAGAGTGCACAAGAGGCAGGCGGAATGCGTGGTGTAGCGGTGAAATGCATAGATATCACGCAGAACCCCGATTGCGAAGGCAGCCCGCTAGGGTGCGACAGACGCTGAGGCACGAAAGCGTGGGTATCGAACAGGATTAGATACCCT
+
BFFFEFFGCECFDGGGGGGGGGGGGGGGGGGGGGGGGGGGGGGGGEGFGGGGGGGFGFGGGCCGGGGGGGGGGGGGGGGGGGGGGGGGGGGGGGGGGGGGGGGGGGGDGGFGGGCCCFGGGDFGC7>FDGGGFFG@/FGGGGGFFCF7CFEGGGGGGGG=FGGGEFGGGGGGEGGGGGG.CFCG=GGGGGGC@FFGE4'CGGGGGGGGE@@FE<GGGGGGGGGFEGFFGGGGGGGGGGEGG>E9CFFFFCGGEGGG<FGGGGGGGGGG@FFCGGFFDDGFFFFGFGDBGGGGGFGEFEFD7F=9FGEGGGGGGGCGF?,FFFE,DF7GFGFGGFGEGGEGGEF7F7GGCGGGGGFCGGGGGF@6BGGAFD7F7EGGGGGGFFFCGFGGGGGGGFBGGFCGGGGGGGGGGGGGGCCCCC
@WJQZ 72408
TGAGGAATATTGGTCAATGGGCGAGAGCCTGAACCGGCCAAGTAGCGTGAAGGATGACTGCCCTATGGGTTGTAAACTTCTTTTATAAAGGAATAAAGTCGGGTATGCATACCCGTTTGCATGTACTTTATGAATAAGGATCGGCTAACTCCGTGCCAGCAGCCGCGGTAATACGGAGGATCCGAGCGTTATCCGGATTTATTGGGTTTAAAGGGAGCGTAGATGGATGTTTAAGTCAGTTGTGAAAGTTTGCGGCTCAACCGTAAAATTGCAGTTGATACTGGATATCTTGAGTGCAGTTGAGGCAGGCGGAATTCGTGGTGTAGCGGTGAAATGCTTAGATATCACGAAGAACTCCGATTACGAAGGCAGCTCACTGGAGCGCAACTGACGCTGAAGCTCGAAAGCGCGGGTATCGAACAGGATTAGATACCCT
+
FGGGGGGGGGGGGGGGGGGGGGGGGGGGGGGGGGGDEGGGGGGGFFGGGGFGGGGFGGGGGGGGGGGGGGGGGGGGGGGFGGGGGGGGGGGGCFGGGFGGGGGGGFFGGGGGGGGGGGDGAFGGCFGGGGGGGGGGGF?AFFD<FGGFGGGGGGGGGFGGGGGGFGGGGGGGFGCGEGGDEGGGGCFGGGGGGG?C<FF>CGGGGGGGGGGGGGFGDGGGGGGGFGFFGGGGGGGCFGGGGGGGGGGGEF9ECFGGGGGFGGGGGGGGGGGGGGGGGGGD9EGB?AGF?GCGGGFE8GGGGGGGGGGGGFGGGGGGGGFGGGGGGDDGGGGGGGGFAFGGGFGFF7GGGGGGGFCEDGFGE<GGGGGGGGGGFFCFF8GGGFFFEE9GGGFEGFCGGGGFFBFGGGGEGGGGGGGFGGFF<9GGFE9<GE<CCCCC
@WJQZ 51802
TGGGGAATATTGCACAATGGGGGAAACCCTGATGCAGCGACGCCGCGTGAAGGAAGAAGTATCTCGGTATGTAAACTTCTATCAGCAGGGAAGATAATGACGGTACCTGACTAAGAAGCCCCGGCTAACTACGTGCCAGCAGCCGCGGTAATACGTAGGGGGCAAGCGTTATCCGGATTTACTGGGTGTAAAGGGAGCGTAGGCGGCGGAGCAAGTCAGAAGTGAAAGCCCGGGGCTCGACCCCGGGACGGCTTTTGAAACTGCCCTGCTTGACTTCAGGAGAGGTAAGCGGAATTCCTAGTGTAGCGGTGAAATGCGTAGATATTAGGAGGAACACCAGTGGCGAAGGCGGCTTACTGGACTGACAATGACGCTGAGGCTCGAAAGCGTGGGGAGCAAACAGGATTAGATACCCT
+
EGGCF@FFGFGGGGGGGGGGGDFFGGGGGGGGFFEGGGGGGEGGGGGGGGGGGGG8AFGGGCEFGGGGACFGGGGGGGGGFFAF9FFG@FCGFGDGG9EFFGDFD+,AFGGGGDBECD,B=>FEGGGGG@GGE?CF<E7@FEFFC>CF9FEC8?5>FEFDGFGCFGFCFFGGFGFCEFGGGG8EFF<>DCC8CC>FGCCEEGDECEDGC>CEGCFFGFGCFGGFGCFGEFGGECECC8:>6C?=GGCC:@3:CFGGGGEFEEF==;.=F?F@A+.:>>FD>GGFGDFEDCFCFGF8E<FCCGGGGEGGGGGGGGDGFCACFFC5C9FGFFEEFF8FF8FCF@GGFEGGGFCGFCAGGGGFGGGGGGGGDGFCGGGGGFF<@DGGGGECGGGGGGGGFFGFE,CF59GGGGGCCCCC
@WJQZ 87588
TGGGGAATATTGCACAATGGGGGAAACCCTGATGCAGCGACGCCGCGTGAAGGAAGAAGTATTTCGGTATGTAAACTTCTATCAGCAGGGAAGAAAATGACGGTACCTGACTAAGAAGCCCCGGCCAACTACGTGCCAGCAGCCGCGGTAATACGTAGGGGGCAAGCGTTATCCGGATTTACTGGGTGTAAAGGGAGCGTAGACGGAGAGGCAAGTCTGATGTGAAAACCCGGGGCTCAACCCCGGGACTGCATTGGAAACTGTTTTTCTAGAGTGTCGGAGAGGTAAGCGGAATTCCTAGTGTAGCGGTGAAATGCGTAGATATTAGGAGGAACACCAGTGGCGAAGGCGGCTTACTGGACGATGACTGACGTTGAGGCTCGAAAGCGTGGGGAGCAAACAGGATTAGATACCCT
+
FGGDECGGGFFDGGGGGGG@E@FEGGGGGGCFGGGGGG@CGGGEGGGGGGFFGGGFFEFGGGGGGGGGGGGGGGGGGGGGGGGGGGGGGGFGGFGFGGGGGGGGGGGC<FGGGGGAEEGGGGGGGGG@CGGGC3FGGGGG??FGGGGGGDEFCCFGGFGDCED@F1<FGGGGGGGGGGGGGGGFGGGGEGGGGGGGECFFGCCFGGGGGGGGGGGGGGGGGFGGGGCCGEGGGGGGGGGCDFCCEGGCFFGGFEFFGFGFGGGF>GFEFGGFGGFGGGGGFGGGGF@EF8GGGFGGGGGGGDEGGGDGGGGGEF@F?GGGGF9FECGGGDDGGGGFGGGGGDGGGGGGFDFF9GDGGGGGF8GGGGGGGGGGGGGGGGFDFEFDGGGDGFGGGGGGGGGGGGGGDFGGGGGC@CCC
@WJQZ 267
TGGGGAATATTGCACAATGGGCGAAAGCCTGATGCAGCGACGCCGCGTGAGTGAAGAAGTATTTCGGTATGTAAAGCTCTATCAGCAGGGAAGAAAATGACGGTACCTGACTAAGAAGCCCCGGCTAACTACGTGCCAGCAGCCGCGGTAATACGTAGGGTGCGAGCGTTAATCGGAATTACTGGGCGTAAAGCGTGCGCAGGCGGTTGGGTAAGACAGATGTGAAATCCCCGGGCTTAACCTGGGAACTGCATTTGTGACTGTCCGACTGGAGTACGTCAGAGGGTGGTGGAATTCCACGTGTAGCAGTGAAATGCGTAGATATGTGGAAGAACACCGATGGCGAAGGCAGCCCCCTGGGACGCAACTGACGCTCATGCACGAAAGCGTGGGGAGCAAACAGGATTAGATACCCT
+
GFGGGDGGFGGGGGGGGGGGGDGGGGGGGGGFGGGGGGFGGGGGGGGFFBFFFFGGFGGFFGGGGGGFEFGFGGGACFGGGGGGFGGGGGGGGGGGGGGGGGGGGGGGGGGFGGGGGGFGFGGDG,EGGGGGGGGGGGG@?GGGGGGGGFEGGGF?GGGGGCFFEGDGC:F>CFGGGGG:GF=GGGGGGFGGCFGGGGGGGC?DGGE/GGGGGGGGGEGGCFGGGGB?EFGGFFGGFGGGFGGGGGGGGFFECFFGFFFGGGG=7@GGFAFFFFFGGGGGGGGGFB,CGGGGEGGGGGGEGGGGGGFDGGGEB7CGGFAGFCF8DAFGGGGGGFEGGGFCGGEFGGGGEGCGFFB<GGGFFBC9FFEGGGFGGGGFGDF8EGGGGF>GGGGGGGGGGGGGGGGGGGGGGGGCCCCC
@WJQZ 268
TGGGGAATATTGCACAATGGGGGAAACCCTGATGCAGCGACGCCGCGTGAGCGATGAAGTATTTCGGTATGTAAAGCTCTATCAGCAGGGAAGAAAATGACGGTACCTGACTAAGAAGCACCGGCTAGATACGTGCCAGCAGCCGCGGTAATACGTATGGTGCAAGCGTTATCCGGATTTACTGGGTGTAAAGGGAGCGTAGACGGAGTGGCAAGTCTGATGTGAAAACCCGGGGCTCAACCCCGGGACTGCATTGGAAACTGTCAATCTAGAGTACCGGAGAGGTAAGCGGAATTCCTAGTGTAGCGGTGAAATGCGTAGGTATTAGGAGGAACACCAGTGGCGAAGGCGGCGTACTGGACGGTAACTGACGTTGAGGCTCGAACGCGTGGGGAGCAAACAGGATTAGATACCCT
+
<FDFGGGGGGGGGGGGGGG?<CG:CFGFGGGGFGGGGGCFGGGGDFE:CEGGFFDEGGFFGGGGGGGE<+BFGGGFGGGGGGFGGGGFDFEFGGGGFGFCGGC:FGGGGGGCDABF9DGFF@F7@CFFGGFGGEC+><AFG<<FEE@FECEGGGF:F,CC>,>5@F?GG>C:79<FE7<BFGCFGFFEFEFFG?CEF7CCEGG3C>8F@FG5GFCFF,21<5,;@ECE?:GFCA@>CCEFFC<:>>77:FECCEC8FFFCCDCD?FFCFBCAAF=>=@=C9GGFFBC7GGFA=,CGEFEEF9EEEDGGGGGGCGGGGF9FEA<FE,@FGGGFB,,EEFGGGGGFGGGFF@@+@,CC@FF:@@CGFDF@GGF;<@FGEFB,FBFFC+EDFCFGAFAFEAF@EGGFGGGGGGFCCCCC
@WJQZ 86271
TGGGGCATATTGCACAATGGGGGAAACCCTGATGCAGCGACGCCGCGTGGAGGACGAAGGTCTTCGGATTGTAAACTCCTGTTGTTGAGGAAGATAATGACGGTACTCAACAAGGAAGTGACGGCTAACTACGTGCCAGCAGCCGCGGTAAAACGTAGGTCACAAGCGTTGTCCGGAATTACTGGGTGTAAAGGGAGCGCAGGCGGGAGAACAAGTTGGAAGTGAAATCCATGGGCTCAACCCATGAACTGCGTTCAAAACTGTTTGTCTTGAGTAGTGCAGAGGTAGGCGGAATTCCCGGTGTAGCGGTGGAATGCGTAGATATCGGGAGGAACACCAGTGGCGAAGGCGGCCTACTGGGCACCAACTGACGCTGAGGCTCGAAAGGGTGGGTAGCAAACAGGATTAGATACCCT
+
ECE<F,@FEFGGGGG9EE<EF@F@CDFCGCFGGDGFGGEEEGGG>FCFGGD@CE<FF7C+BFDGFFE:CCFFEF9<<?EF8FF9<FG,FDFEGCF,E<,@FFE@FGEFFCD,DABF@GF9@FBF7FEGG,<@:>,>F9FGG>EGEEECFFEGGGG?7F7,@EFG?FGGCF93CCCCC7<CCFGFGFFGGC@CCFGFGECG6:?:DGFCG=F;GC>:GEFE@;C@:B6<6CDC<;8@F@6>CFGGFGGC@>99#EEGAFBBEFC0>F3FF@ED<AAGF,><=A,EB>GFF<?EE?7EGGFFFEB7DGGFE?GGGF,B,FEEA:GGGGF@CFA6@:,C-,FB,CC<FCF@GGFEC,GFE,DFC,@<CE<CCCFDGFFGDFCAF@GFFD6,@-?GGFFC<CEEEFGDEE9FFF,CCC<C
@WJQZ 270
TGGGGAATATTGCACAATGGGGGAAACCCTGATGCAGCGACGCCGCGTGAGCGAAGAAGTATTTCGGTATGTAAAGCTCTATCAGCAGGGAAGAAAATGACGGTACCTGACTAAGAAGCACCGGCTAAATACGTGCCAGCAGCCGCGGTAATACGTATGGTGCAAGCGTTATCCGGATTTACTGGGTGTAAAGGGAGCGTGGACGGCACGGCAAGCCATATGTGAAAGCCCGGGGCTCAACCCCGGGACTTCATTTGGAACTGCTGAGCTAGAGTGTCGGAGAGGAAAGTGGAATTCCTAGGGTAGCGGTGAAATGCGTAGATATTAGGAGGAACACCAGTGGCGAAGGCGGCTTGCTGGACGATGACTGACGTTGAGGCTCGAAAGCGTGGGGAGCAAACAGGATTAGATACCCT
+
GGFDD,@FFFGGGGGGGGGGCGGDDGGGGFGGFGG9E8FFGDGGGDFGGDGGGGGEGGGFGGGGGGGFGGGGGCFEFGGGGFGGGGGGGGGGGGCFCG9EFCF7F@DAAFDGGG89FFGF=8CEFEEFGFCG7F@GGGGGGGF@CCFEBE*,@@>:F9C8@:CGGFG7CFCFGGGE5:BFGFFGDFGGGGC99CF@EC<*8C;CG=8:CGGGEGGC,0#9;CFCFFGCF9;>CED5*@>:E<@DBCEGGE$'GGGF<FFC6?A6<G2GFA<FEGGF@487*E<FC:DGF<9EFDDC<E,BE?4++>,9EF<E:@,>,6,@C9CDFC9,<,9F?FFE-FFCGEGFFCEEF@,CGGGGGGGGGGGGEFFDGGGGFE<FFGDEFCGGGGGGFE7CGGGGGGGGGFFE6,FFFE<CACCC
@WJQZ 65736
TGGGGAATTTTGGACAATGGGGGCAACCCTGATCCAGCCATGCCGCGTGCAGGATGAAGGTCTTCGGATTGTAAACTGCTTTTGTCAGGGACGAAAAGGGATGCGATAACACCGCATTCCGCTGACGGTACCTGAAGAATAAGCACCGGCTAACTACGTGCCAGCAGCCGCGGTAATACGTAGGGTGCAAGCGTTAATCGGAATTACTGGGCGTAAAGCGTGCGCAGGCGGTTCTGTAAGATAGATGTGAAATCCCCGGGCTCAACCTGGGAATTGCATATATGACTGCAGGACTTGAGTTTGTCAGAGGAGGGTGGAATTCCACGTGTAGCAGTGAAATGCGTAGATATGTGGAAGAACACCGATGGCGAAGGCAGCCCTCTGGGACATGACTGACGCTCATGCACGAAAGCGTGGGGAGCAAACAGGATTAGATACCCT
+
FGGGGGGGGGFFGGFGGGGGGDGEFFDCFFGGGGADFGGGGGCFGGGFGGGGGGGGGGGGGFFGFGGGGGGGGGGCGFGGGGGGGGGGGGGGGEDGGGGGGFEGGGGGGGGGGGGDGG9?FGGGFGGGGF=EFFCGGGGGGGGFGDCFGGCCCFFFDGDFGFFFGG7FFGEG?8EFGFGGCFFCGFG@CFGGGE<:=CGGGGGGGGGGGEGGGCEG7C=CCCEGFG>EC>E,GF@C@C7CC?DFGGGFFEDGGGGGGGFGGGGFGGF-CFFGFFFFFBFFFGG?FGFDECFFAFGF@GGGFGFFFGGGGGFGFCFGFECGGFFFGFGGFCEE?EEF<7FF@BCFFCGF<C<EF<9GF@FC-GGGGGGDFFFE,B68FCGGGCCFFGGGGGGGGGEFGGGGGGGFGEGCF7GGGGGGGFDGFFGGFGGFGGGFGGGFCCCCA
@WJQZ 71577
TGGGGAATCTTGCACAATGGGGGAAACCCTGATGCAGCGACGCCGCGTGAGCGATGAAGTATTTCGGTATGTAAAGCTCTATCAGCAGAGAAGAAAATGACGGAACCTTACTAATAAGCCCCGGCCAAATACGTGCCAGCAACAGACGTAATAAGTAGGGTGCAAGCGTTATCCGGATGTAATGGGTGTAAAGGGAGCGTAGACGGAGTGGCAAGTCTGATGTGAAAACCCGGGGCTCAACCCCGGGATTGCATTGGAAACTGTCAATCTGGAGTACCGGAGAGGTAAGCGGAATTCCTAGTGTAGCGGTGAAATGCGTAGATATTAGGAGGAACACCAGTGGCGAAGGCGGCTTACTGGACGGTAACTGACGTTGAGGCTCGAAAGCGTGGGGAGCAAACAGGATTAGATACCCT
+
FFG,@6:E-CF<F9FCFGGGG:+@7FC8FG,,CFCF<FB++@FE7@>6@FGDEG<F9FE?CFEG9,C+,+:55FE<DFGEFFEF,8?F,+B=8?B,BFGGFGG+4@4,,:DFD<,F,,53BCFGG++3@C,3<@@CDFCFG,>,,,,537@0D%77,,EFFC8?FGFG>CF7C<CCE6%3,#1:F?4E:<?FCC:&34135CFGE@E71FFCCEFFE9B9GGFC:CC?)<<ED?8>F@+<CC5.<,C,#A>@F;DAEA9FF??C9?<F<B,<=44>=+,,9GDFB+=EF<??@E,CE98CA,GDEFGGGGF<GFFFD<9GFFEC6CADFEFB=<F@F,8C:EEDE,EE@F<C,<AC8FFBFGGFCFF:F@-GFGGGGGF8FEFC7GFCF9GGDDGFCFFFCEFEEAFGFADA-BCC
@WJQZ 70734
TGAGGAATATTGGTCAATGGTCGGCAGACTGAACCAGCCAAGTCGCGTGAGGGAAGACGGCCCTACGGGTTGTAAACCTCTTTTGTCGGAGAGTAAAGTGCGCTACGCGTAGCGTATTGCAAGTATCCGAAGAAAAAGCATCGGCTAACTACGTGCCAGCAGCCGCGGTAATACGGAGGATGCGAGCGTTATCCGGATGTATTGGGTTTAAAGGGTGCGTAGGCGGCACGCCAAGTCAGCGGTGAAATTTCCGGGCTCAACCCGGACTGTGCCGTTGAAACTGGCGGGCTAGAGTGCACAAGAGGCAGGCGGAATGCGTGGTGTAGCGGTGAAATGCATAGATATCACGCAGAACCCCGATTGCGAAGGCAGCCTGCTAGGGTGCGACAGACGCTGAGGCACGAAAGCGTGGGTATCGAACAGGATTAGATACCCT
+
FGGGCFCGGGGC9FFGEGGFFDEGGGGGGGGGGGFGGFGGGCEGCEGGGGG,BFGCFGGGD7C9F@FGGDGGGFCFGGFF99FFGGDGGFGGEGGE9<FFGGGGF:EGGEEG7FCE7DCGEFGFG9=FFGG7CF8FGGGGAC@FEFEGGG,>BDDFFFFFG8A8@EGGGGGFGFGDGGGG#:FF7F@67CEFFF*DGE#64F@9C#FC;EAFG.E68C8?C?;E>E5EC:?F==,#0AFCCD2@>EFGGC?EGGGDEFCGEG(ECF;CFEFEGFGGFDB5C=<>+DFDDCGF8GEF8?9?<8AB,7ECBAEF@7DEEGGFGGEF7FCE5,,CEF?9GGGGGEC,GGGGGGGFCGFDG@@>GEGDFCCGFE8@@9GGGGFCFDF8FEACF7FGGGGGGGGGGGEGGGGGGGFFGGGGGGGGGGFGFFGGGFFB@CCC
@WJQZ 274
TGAGGAATATTGGTCAATGGTCGGCAGACTGAACCAGCCAAGTCGCGTGAGGGAAGACGGCCCTACGGGTTGTAAACCTCTTTTGTCGGAGAGTAAAGTGCGCTACGCGTAGCGTATTGCAAGTATCCGAAGAAAAAGCATCGGCTAACTCCGTGCCAGCAGCCGCGGTAATACGGAGGATGCGAGCGTTATCCGGATTTATTGGGTTTAAAGGGTGCGTAGGCGGCACGCCAAGTCAGCGGTGAAATTTCCGGGCTCAACCCGGACTGTGCCGTTGAAACTGGCGAGCTAGGGTGCACAAGAGGCAGGCGGAATGCGTGTGTAGCGGTGAAATGCATAGATATCACGCAGAACCCCGATTGCGAAGGCAGCCTGCTAGGGTGCGACAGACGCTGAGGCACGAAAGCGTGGGTATCGAACAGGATTAGATACCCT
+
FGGGGGGG@FGGGGGGGGGGGGGGGGGGGGGGGGGGGGGGGGGGGGGGGGGGEGGGGGGGGGGGGGGGGEGEGGGGGGGGGGGGGGGGGFEGGFGGGGGGGGGGGGGGGGGGFGGGGGGGG,CFAFGGGGGGGGGGGGGGGGGGGGFGGGGGGGGGG9FF,>FGGGGGGGG>GGFGGGGGGGGG@FGGGGGDGF;GEFEG@FFGGGGGD?FGGFEEGGGGDGCC<CGGGGGFE9?CCDCGGDFGFFGGGGFCFEEGDFFFGGGFGGGEF7CGGGDFFF<:FGFF:DAA38++,FEA=BF=,88B,+GGDFFGECEC:FF?GGGEGGGGGGF9GGGGFGGGGGFFGGEFDFEGF@EGFEC+GGGGGGFGGGGGGGGGGGGGGGGGGGGGGGGGGGGGGGDCGFGFGEEGGFGGGGGGGGGGGGGGGGGFGCC8CC@
@WJQZ 76691
TGGGGAATCTTGCGCAATGGGCGAAAGCCTGACGCAGCGACGCCGCGTGAGGGATGAAGGTCTTCGGATCGTAAACCTCTGTCAGAAGGGAAGAAACTAGGGTGCTCTAATCATCATCCTACTGACGGTACCTTCAAAGTAAGCACCGGCTAACTCCGTGCCAGCAGCCGCGGTAATACGGAGGGGGCAAGCGTTAATCGGAATCACTGGGCGTAAAGCGCACGTAGGCTGTTATGTAAGTCAGGGGTGAAATCCCACGGCTCAACCGTGGAACTGCCCTTGATACTGCACGACTTGAATCCGGGAGAGGGTGGCGGAATTCCAGGTGTAGGAGTGAAATCCGTAGATATCTGGAGGAACATCAGTGGCGAAGGCGGCCACCTGGACCGGTATTGACGCTGAGGTGCGAAAGCGTGGGGAGCAAACAGGATTAGATACCCT
+
EFFFGEEGCFGCGEGFEGFG8FFGGGGGGGGGG>CFGG7FGEGFDE7@FCFEECGE@GFGG9FGG?F:F:FGGGGGGGGGGFC9,?FF8?FGEGGF8?<,=,,+8C,CFGFEDG<<AAFGFFGGGGGEGGGFFF@BAEF,8F9FF,DFGGGGGGGGFGGGGGG@FGGGGGGGGGECGGGFGGGG>$FGDFGG>EG#;%FC8CEE;CFFFEGFGFECCFGG@ECE8===?FFFG<@9<E8FC:CGFFGGGFGGGGGGGGFGGFGCCFC>;CFFF+?FBF,<<D@,DFBB+>=9F?D?=6:C=C<E<EFGFFC7FDFFGFGCGGFF8GGGGFFFCGGGGFFB7GGGGGFA9?8GGGFEFCFFC-DGGGFEDEGGGGGEC,,C,FGGF@::F<EC:FGGGGGGGEGFF7EGFFGGGGGGGFFGGGEFEGGGGGGFGGGGCCCCC
@WJQZ 276
TGAGGAATATTGGTCAATGGTCGGCAGACTGAACCAGCCAGGTCGCGTGAGGGAGGACGGCCCTACGGGTTGTAAACCTCTTTTGTCGGAGAGTAAAGTGCGCTACGCGTAGCGTATTGCAAGTATCCGAAGAAAAAGCATCGGCTAACTCCGTGCCAGCAGCCGCGGTAATACGGAGGATGCGAGCGTTATCCGGATTTATTGGGTTTAACGGGTGCGTAGGCGGCACGCCAAGTCAGCGGTGAAATTTCCGGGCTCAACCCGGACTGGGCCGTTGAAACTGGCGAGCTAGAGTGCACAAGAGGCAGGCGGAATGCGTGGTGGAGCGGTGAAATGCATAGATATCACGCAGAACCCCGATTGCGAAGGCAGCCTGCTAGGGTGCGACAGACGCTGAGGCACGAAAGCGTGGGTATCGAACAGGATTAGATACCCT
+
GGGGGGGGGFFGFGGGGGGGGGEEGGGGFGGFGGGGECFGGFEFCFEGEEGCGFGGCFGGEGGFEGFGGEGGECF<FFGFGGAFCFGGGGGEFFGG,@FGGE>CGEEFCCF>FCF@GFGGGGGGGFGGG+>E:<:BFEDFFCEGFGDGGGGGD@>C:,?FFDGGGGGGGDGGGFGCE71*92FBECEEE:*/<EC=EGGGC96FGGGG=FF#<E5/;:8EG==9C58=EGGFFFGGCGCFECDFFCFFGGFFCC:,>>FGGGEF3@>CB0C8FEFF@1<)3ACFFFAD<DB=9E;:,GCFGFFFFBEFGFE@B::GDGEEFF@@B7GGEFFE<FEFACAEE,F48,FF<<FFEEEEF<FCGGGFDF<EFCE@,GGFCGGGGGGFDFF,FC8:E,CC9GDDGGFD;DFGF-GGGGGGDGFGFFGGGGFFFFECCCCC
@WJQZ 277
TGGGGAATATTGCACAATGGGGGAAACCCTGATGCAGCGACGCCGCGTGGAGGAAGAAGGTCTTCGGATTGTAAACTCCTGTTGTTGAGGAAGATAATGACGGTACTCAACAAGGAAGTGACGGCTAACTACGTGCCAGCAGCCGCGGTAAAACGTAGGTCACAAGCGTTGTCCGGAATTACTGGGTGTAAAGGGAGCGCAGGCGGGAGAACAAGTTGGAAGTGAAATCCATGGGCTCAACCCATGAACTGCTTTCAAAACTGTTTTTCTTGAGTAGTGCAGAGGTAGGCGGAATTCCCGGTGTAGCGGTGGAATGCGTAGATATCGGGGGGAACACCAGTGGCGAAGGCGGCCTACTGGGCACCAACTGACGCTGAGGCTCGAAAGTGTGGGTAGCAAACAGGATTAGATACCCT
+
GGGGGGGGGGGGGGGGGGGGGGGGGGGGGGGGGGGGGGGGGGGGGGGGGGGGGGGGGGGGGGGGGGGGGGGGGFGGGGGGGGGGGGGGGGGGGGGGGGGG9FGGGGGGGGGGGGGGGGGGGG?GGGGCGGGGGGGGGGGGGGGGGGGGGGGGGGGGGGGGGGGGGGGGFGGGGGGGGGGGGG.GGGFEEGGGGGGFGGGEGGGGGGGGGEGGGG>FFGGGGFFGGGGGGGGGGGGGDFGGGGFGFFGGGGFGGGGGGGGGGFGGGGGGGF5GGDFGGGGGGGGGF@GGFBEGGGGFC=+FGGGGGGGGGGGFCGGGGGGGGGGC:GGCF,FGGGGGGGGGGGGGFGGGGGGGGGGGGGGGGGGGGGGDGGGGGGGGFGFFGDGGGGGGGF<GGGGGGGGGGGGGFECGGFGCBCCC
@WJQZ 66991
TGGGGAATATTGCACAATGGGGGAAACCCTGATGCAGCGACGCCGCGTGGAGGAAGAAGGTCTTCGGATTGTAAACTCCTGTTGTTGAGGAAGATAATGACGGTACTCAACAAGGAAGTGACGGCTAACTACGTGCCAGCAGCCGCGGTAAAACGTAGGTCACAAGCGTTGTCCGGAATTACTGGGTGTAAAGGGAGCGCAGGCGGGAGAACAAGTTGGAAGTGAAATCCATGGGCTCAACCCATGAACTGCTTTCAAAACTGGTTTTATTGAGTAGTGCAGAGGTAGGCGGAATGCCCGGTGTAGCGGGGGAATGCGTAGATATCGGGAGGAACACCAGTGGCGAAGGCGGCCTACTGGGCACCAACTGACGCTGAGGCTCGAAAGTGTGGGTAGCAAACAGGATTAGATACCCT
+
F,CFCFEFGD9CFFFGGFCEG7EGCFGGEFGAFGGGGGG@FG++C7FFEGC888=FGGGGGFGDGGGEDEFEFF<C9FBCE?FDE8FFGCGGGGGGGGCFF@:CFDFGGGGGGFCGGFGGGDGEGGDB8FFGCGD+3EFE<FGGGGD7*CCCGGGGGGGFGG8FGFFCCEEFG9FC<<CCF76FCFF<7><C:CCCGF=7:>C<DGGGGCFFGGG:FFFFFA<CFFFFCFGGG@CCFGFFDB;=9CEA,C@D<9CCGG9D<DC0FD@,,,CG;B1--4;CGEDGGGGFFFCGGEF+:>GF?,FB84=@CA<FC,@EFC5,ECC=C:?,C@<<B:,C@8EGFF@6F@CCDFEFE,FC,<F8@@C,,EC,@F@FFB,EDGEF,CCFACEGGFC,DCFC@GFFFDGGF<GFEDDC@A,B
@WJQZ 279
TGAGGAATATTGGTCAATGGCCGAGAGGCTGAACCAGCCAAGTCGCGTGCAGGAAGAAGGATCTATGGTTTGTAAACTTCTTTTATAGGGGAATAAAGTGGAGGACGTGTCCTTTTTTGTATGTACCCTATGAATAAGCATCGGCTCACTCCGTGCCCGCAGCCGCGGTAATACGGAGGATGCGAGCGTTATCCGGATTTATTGGGTTTAAAGGGTGCGTAGGTGGGGATTTAAGTCAGCGGTGAAAGTTTGTGGTTCAGCCATAAAATTGCCGTTGAAACGGGGTTACTTGAGTGTGTTTGAGGTGGGCGGAATGCGTGGTGTAGCGGTGAAATGCAGAGATATCACGAAGAACTCCGATTGCGAAGGCAGCTTACTAAACCATAACTGACACTGAAGCACGAAAGCGTGGGGATCAAACAGGATTAGATACCCT
+
GGEGFCCEEFDGGGGGGDFFFGG76@F7F@EFFFGFEGG8FFGA@F7@B,CED@8,9EF8CFEFCGCF,CCFFGC?EE<EEGFGEEGGGFGD7=9C,?9AF<,B4BFE+BFG,B5AE++B9<CE@?FFEA5ED<<EF9FD,B>BEDFGG9>>BD8F+,8::++@FEGDFCGCFG@7C*>F8CGG7<*CG:CGG0CC1<39:F8BCC1,=7BCGC;B8<E88F923D7&<GF@CF:@7C9CGGCFFCGGGGFFCC:#B:BBF:79AC<B45F+GGFGG;<C@0=F=@A:5E9A,8,DFE9=8F:B7B++B,B,:,4>CC,GGFCDEDFEFGGFFC@<:6,,<DEF<F@FC,FE9B7@B<8CF7FFFFEGEFFCFGGGGGGEF8DC,FFGFFF9EFFF<CC<FFGGFFFF7GGFFCFEEEF<EFFF<FGGFEE@CC@C
@WJQZ 280
TGGGGAATATTGCACAATGGGGGAAACCCTGATGCAGCGACGCCGCGTGAGCGATGAAGTATTTCGGTATGTAAAGCTCTATCAGCAGGGAAGAAAATGACGGTACCTGACTAAGAAGCACCGGCTAAATACGTGCCAGCAGCCGCGGTAATACGTATGGTGCAAGCGTTATCCGGATTTACTGGGTGTAAAGGGAGCGTAGACGGAGTGGCAAGTCTGATGTGAAAACCCGGGGCTCAACCCCGGGACTGCATTGGAAACTGTCAATCTAGAGTACCGGAGAGGTAAGCGGAATTCCTAGTGTAGCGGTGAAATGCGTAGATATTAGGAGGAACACCAGTGGCGAAGGCGGCTTACTGGACGGTAACTGACGTTGAGGCTCGAAAGCGTGGGGAGCAAACAGGATTAGATACCCT
+
GGGGGFEFGGGGGGGGGGFFGGGEGGGGGGGGGDGGGG@FFEGGGGGGGGGGGGGGGGGGDGGGGGGGDGGGGGGGGGGGEGFGGGGGF:4EFGGGGGFFGGGGGGGGGGGFFFGGGGGA<FG@FEGGGGGGFFGG?GGGGGGGGG;GGE>CCCFFF@FE@FFFGGG)=DGGFGGGGCEGFGFFG=GF<FGFGGGGGFGEEGGGGGGFFFGGG@GF>@FFGGGGGG>EGGGFD<EGDGGGGGCDFGDEEFFGFGGFGFFFFGFF9C:9FBCFGG>C><GGGGGGGGGGGFCE=,GFGEB?CGGGGEGGGGE<CF7CFGGFGCDFC,GGGFFEGGGFFFCGCCGGGCGGGCGGGGGGGGGGGFFADGF7F@EEFFGFGGGGGGGGGGGGGFFFGF9GGGGGGGGGF9GGDF?CCCCC
@WJQZ 281
TGAGGAATATTGCACAATGGGGGAAACCCTGATGCAGCGACGCCGCGTGAGCGGAGAAGTATTTCGGTATGTAAAGCTCTATCAGCAGGGAAGAAAATGACGGTACCTGACTAAGAAGCACCGGCTAAATAGGTGCCAGCAGCCGCGGTAATACGTATGGTGCAAGCGTTATCCGGATTTACTGGGTGTAAAGGGAGCGTAGATGGCACGGCAAGCCAGATGTGAAAGCCCGGGGCTCAACCCCGGGACTGCATTTGGAACTGCTGAGCTAGAGTGTCGGAGAGGCAAGTGGAATTCCTAGTGTAGCGGTGAAATGCGTAGATATTAGGAGGAACACCAGTGGCGAAGGCGGCTTGCTGGACGATGACTGACGTTGAGGCTCGAAAGCGTGGGGAGCAAACAGGATTAGATACCCT
+
FGGGGFGGGGGGGGGGGGGGGGGGGGGGGGGGGGGGGGFEGGGGGGGGGGGGGGGGGGGGGGGGGGGGGGGGGGGGGGGGGGGGGGGGGGGGGGGGGGGGGGGGGGGGGGGGGGGGGGGFGFGGGGGGGGGGGGFGGGGGGGGGGGGGGGGGGGGGGGGG%DGGFGGG;GGGGGGGGGG>GGGGGGCC%FFGGGGGGGGGGFGGGGGGFFEECGFGGFAD@DGGGDEFGFGGGGGGGGGGGGGGGGG>?EDCFGGGGGGGGGGFGE?FFGGGGGGGECGFFGFGE?FGGGGGFGGGGGGFF<GDGGGGGFGGGGGGGFAGGFGFGFGGFAGGGGGGGGGGGGGFEFDGGDGGGFAGGGGGGGCGGFEEGGGGGFGGFEGFDCFGGCDGGGGGGGGGFGGGGGGGFFGGGGGCC@CC
@WJQZ 282
TGGGGAATATTGCACAATGGGGGAAACCCTGATGCAGCGACGCCGCGTGGAGGAAGAAGGTCTTCGGATTGTAAACTCCTGTTGTTGAGGAAGATAATGACGGTACTCAACAAGGAAGTGACGGCTAACTACGTGCCAGCAGCCGCGGTAAAACGTAGGTCACAAGCGTTGTCCGGAATTACTGGGTGTAAAGGGAGCGCAGGCGGGAAGACAAGTTGGAAGTGAAATCCATGGGCTCAACCCATGAACTGCTTTCAAAACTGTTTTTCTTGAGTAGTGCAGAGGTAGGCGGAATTCCCGGTGTAGCGGTGGAATGCGTAGATATCGGGAGGAACACCAGTGGCGAAGGCGGCCTACTGGGCACCAACTGACGCTGAGGCTCGAAAGTGTGGGTAGCAAACAGGATTAGATACCCT
+
GGGGGGGGGGGGGGGGGGGGGGGGGGGGGGGGGGGGGG@FGDGGGGGGGGGGGGGGGGGDGGGGGGGGDGGGGGGGGGGGGGGGFGGFFGGGGGGGGGGGGGGGGGGGGGGGGFGGGDGFGGGGGGGGGGGGEG@GGGGGGG;GGGGCGGGGGGGGCCFGFGGGGGDFFGGGGGGGE?:CFGFFGGGGGGGGGGGGGGGGGGGEGGGGFGEGFGGGGGGGGGGGGGGGGGEGFGGGD9FFFFGGGDF@AF8BFGGGGGGFGGGGFFFGFFGFGGGGGGEFFGGGDEGGFCCGGEC@+F7GGF=7EF>GGDFGGFF@7GDFFC@FFFBGGFGFEGGGGGGDGGGGGGGFGGGFFGGGGFGGGGGFGGGGGGGGGFGGGGF?GGGGGGGGGGGGGGGGFGGGGGGGGGGGGGGCCCCC
@WJQZ 283
TGGGGAATATTGCACAATGGGGGAAACCCTGATGCAGCGACGCCGCGTGGAGGAAGAAGGTCTTCGGATTGTAAACTCCTGTTGTTGAGGAAGATAATGACGGTACTCAACAAGGAAGTGACGGCTAACTACGTGCCAGCAGCCGCGGTAAAACGTAGGTCACAAGCGTTGTCCGGAATTACTGGGTGTAAAGGGAGCGCAGGCGGGAAGACAAGTTGGAAGTGAAATCCATGGGCTCAACCCATGAACTGCTTTCAAAACTGTTTTTCCTGAGTAGTGCAGAGGTAGGCGGAATTCCCGGTGTAGCGGTGGAATGCGTAGATATCGGGAGGAACACCAGTGGCGAAGGCGGCCTACTGGGCACCAACTGACGCTGAGGCTCGAAAGTGTGGGTAGCAAACAGGATTAGATACCCT
+
GGGFEEGGFGGGGGGGGFDF<CFFGGGGGGGGGGDGGGEEFGGGGGGGGGGGDCFC=ECFF9AFFFGGGDFFGGGGGGCFFEGGCFCFGFFFGFGGFFGCECE=@E,<FGG<DFDCGGGFGC/@@FCG17FD+FGGF:<FGGGGGGGF:C>,GCF>FGG?4GGG:CC#GEAF@FEC?FFGC)CE9FFFFGGGFFGGGGFE8=E5EFECE->?EAGGGFCFCGGGGFFGD<CGFEFCGEFECE1FGCFBCGGEGFEDCGGDDGGGGGGGFFGGFFGGFDDGGFFGGGGGGGGGGGGGGF@,GFBFCGGECGGGGGGGFFFECEDGGGCGGCFGGGGGGGFGGGGFDGGGFGGGGGDGGGGF<GCFCFGGGGGGGGGGGGGGGGFF9GEGGGFGF9GGGGGGGGGGFCGGGGGCCCCC
@WJQZ 284
TAGGGAATCTCCCACAATGGACGAAAGTCTGATGGAGCAACGCCGCGTGAATGAAGAAGGCCTTCGGGTCGTAAAATTCTGTCGTCAGAGAAGAACGTGCGTAAGAGTAACTGTTCACGTATTGACGGTATCTGACCAGAAAGCCACGGCTAACTACGTGCCAGCAGCCGCGGTAATACGTAGGTGGCGAGCGTTGTCCGGATTTATTGGGCGTAAAGGGAACGCAGGCGGTCTTTTAAGTCTGATGTGAAAGCCTTCGGCTTAACCGAAGGAGTGCATTGGAAACTGGAAGACTTGAGTGCAGAAGAGGAGAGTGGAACTCCATGTGTAGCGGTGAAATGCGTAGGTATATGGAAGAACACCAGTGGCGAAAGCGGCTCTCTGGTCTGTAACTGACGCTGAGGTTCGAAAGCGTGGGTAGCAAACAGGATTAGATACCCT
+
FGGGGGGGGFEDFGGEGFGFFGGGGGGGGGFDGGGGGGGGGGGGDGGGG@DFFGCFGGGGGFGGGGGGGGGGG=FGGGFGFGGGGGFGGGGGGGGGG@FGGFC7FFGGFGGGFGGGGGGGGGGGGGGGGFFGG<CDGFFGGGFCFGGGGEEGCGFAC<FAFFGGGGGGGGG?GG>GGGGGGGFEDF=B=C@FGDGGCF>F<7?FEGGGGFGGGGG5FGGC5/#288FCGGGDC@CCGFFFFFFCAFCFGGFGGG=EFFGGGGGGGEFG<FG#<?,GGGGFGGGFFGFGE;GGFE88ECGGFGGGGFF9FF?EBGCFEB<<GGGGGGFCCDGGGGGGGGGGGGGGGGGGGGGGGGGGGGDGFE,DFCDGGF,C7GGGGGGFGFGDFEFEGGGGGGGGGFCE,GGGGGGGFGGGDGF<GGGGGGFGGGGGGGGGGGGGCCCCC
@WJQZ 74378
TGAGGAATATTGGTCAATGGACGAGAGTCTGAACCAGCCAAGTCGCGTGAAGGAAGACGGATCTATGGTTTGTAAACTTCTTTAGTGCGGGAACAAAGCGGCGTCGAGACGCCTGATGAGTGTACCGCAAGAATAAGCATCGGCTAACTCCGTGCTAGCAGCCGCGGTAATACGGAGGATGCGAGCGTTATCCGGATTTATTGTGTTTAAAGGGAGCGCAGGCGGCGAGGCAAGTCAGCGGTCAAATGTCGGGGCTCAACCCCGGCCTGCCGTTGAAACTGTCCTGCTTGAGTTCGGGTGAGGTATGCGGAATGCGTTGTGTAGCGGTGAAATGCATAGATATGACGCAGAACTCCGATTGCGAAGGCAGCATACCAACTCGCGACTGACGCTGAGGCTCGAAAGCGTGGGTATCGAACAGGATTAGATACCCT
+
GGECGGFGFGGGCCFF9FG@,@:FFE@@EC,;@CFF@FFEC8C<@FEGECFGFFFBFCFG::@6CEFGE<FFFFGFCCE?FFA9,CACF7B@FG,?F<==>:=FEG7@FGGGGFDFFGF=3<DFGEG7:@CFGF,@B<>=DG+@@7F>,,>B<:BBA@C9F,<::B<==FFBFCC<8B=CC<:*<C<41<:0<:CE8*3,9+A+<EG60<23+5C:8:EGE85/C8C9CE#EC53,3A<F>>@C@9FF=<CEG8-CGCBFCG:C77:EF6C@5AGFCCDAB39@99FB,EGGEC@8,6,?,CB:FCF=FEEF>>F=BFGFF7GGEFCFFGFECFF<GEF;GFF@8CFCFFCC>-EGFCFCGGGGGGFFGGFC<@F:,@@CCCCDGGGGEGFFFE8GGGFEGFCGFEDFGFFFC,GGGGGGGGGGFGFDGCCCCC
@WJQZ 286
TGGGGAATATTGCGCAATGGGGGAAACCCTGACGCAGCAACGCCGCGTGATTGAAGAAGGCCTTCGGGTTGTAAAGATCTTTAATCAGGGACGAAACAAATGACGGTACCTGAAGAATAAGCTCCGGCTAACTACGTGCCAGCAGCCGCGGTAATACGTAGGGGGCAAGCGTTATCCGGATTTACTGGGTGTAAAGGGAGCGTAGACGGTCAAGCAAGTCAGAAGTGAAAGGCTGGGGCTCAACCCCGGGACTGCTTTTGAAACTGTTTGACTGGAGTGCTGGAGAGGTAAGCGGAATTCCTAGTGTAGCGGTGAAATGCGTAGAGATTAGGAGGAACACCAGTGGCGAAGGCGGCTTACTGGACGATGACTGACGTTGAGGCTCGAAAGCGTGGGGAGCAAACAGGATTAGATACCCT
+
FFGGGGEFGGGGGGGGGEFGGGGGGGGGGGFGGGGGGGGGCFGGDGGGGGGGGGGGGGGGGG<FEFGGGEGGGG,BFFGGFGGFGGFFGGGFGGGGGFFGFGEGDCGG>F,EFGFF8F9FFGFCFFCDC@FGGFEFGGGGG>FGGGFEGGG@F<@F9F1F>EEFGGEGGFGGEG=GCFC;9</G<:GFCGGFDFGFCGDCCEEGC>CEF>@:C<EFGGFEAE@FFFGFECCFGFGFGGEFCGGG>GFFCGGFFF:?C9FAFGFEFFFGGGFF<EGDB0EGGFFFGFGFCFCFGFEFGFGGFDCGFGGDGGGGEFCCCDGDGGFE?,GGGGGGGGGGGGGCGGDGGGGGGGGGGGGGGGGGGGGFFFGGGEGGGGGGGGGGGGGGGGGFCGGEGGGFGGGGGGGGGGGGGGGGGGCCCCC
@WJQZ 65689
TGGGGAATATTGCACAATGGAGGAAACTCTGATGCAGCGACGCCGCGTGAAGGATGAAGTATTTCGGTATGTAAACTTCTATCAGCAGGGAAGAAAATGACGGTACCTGACTAAGAAGCCCCGGCTAACTACGTGCCAGCAGCCGCGGTAATACGTAGGGGGCAAGCGTTATCCGGATTTACTGGGTGTAAAGGGAGCGTAGACGGCACGGCAAGCCAGATGTGAAAGCCCGGGGCTCAACCCCGGGACTGCATTTGGAACTGCTGAGCTAGAGTGTCGGAGAGGCAAGTGGAATTCCTAGTGTAGCGGTGAAATGCGTAGATATTAGGAGGAACACCAGTGGCGAAGGCGGCTTGCTGGACGATGACTGACGTTGAGGCTCGAAAGCGTGGGGAGCAAACAGGATTAGATACCCT
+
GGGGGFGGGGGGGGGGGGGGGGGGGGGGGGGGGGGGGGGGGGGGGGGGGGGGGGGGDGGGGGGGGGGGGGGGGGGGGGGGGGGGGGGGGGFGGGGGGGGGGGGGGGGGGGGGGGGGGGGGGGGGGGGGGGGGGFGGGGGGGGGGGGGGGGGGGGGGGGGGGGGGFEFGGGGGGGGGGGGGGG=GGGGGFFGGGFGGGGGGFGGFFGGGGGGGGFCFGGGGGGGGGGGGGGGGGGGGGGGGGGDFD>8F:GGGFECEEF?EGGGFGFCGGGGGGGGEFGGGGGGGGFGGGGGGGGGGGGGGGGGGGGGFGGGGDGFGDGGGGGGGGGGGFFGGGGGGGGGGGGGGGGEGGGGGFGGGGGGGGGGGGGGGGGGGGGGGGDGGFGGGGGGGGGGGGGGGGGFFEGGGFFGGGGGCCCCC
@WJQZ 288
TGGGGAATATTGCACAATGGGGGAAACCCTGATGCAGCGACGCCGCGTGAGCGATGAAGTATTTCGGTATGTAAAGCTCTATCAGCAGGGAAGAAAATGACGGTACCTGACTAAGAAGCACCGGCTAAATACGTGCCAGCAGCCGCGGTAATACGTGTGGTGCAAGCGTTATCCGGATTTACTGGGTGTAAAGGGAGCGTAGACGGAGTGGCAAGTCTGATGTGAAAACCCGGGGCTCAACCCCGGGACTGCATTGGAAACTGTCAATCTAGAGTACCGGAGAGGTAAGCGGAATTCCTAGTGTAGCGGTGAAATGCGTAGATATTAGGAGGAACACCAGTGGCGAAGGCGGCTTACTGGACGGTAACTGACGCTGAGGCGCGAAAGCTGGGGGAGCGAACAGGATTAGATACCCT
+
FGGGGFGG<FGGGGGGGGGGFEGGGGGGGGGGGGGGGG:FGGGGGGGGGGGFGGEEGGGGFGGGGGGFGCGGGGGAFGGGGGAFFFFGGGGGGGGDFCFFGEEFFCFFFGGGFGGGGGGGGGEG:DFGFGG<FGGFGGGGGGGGGGEG<CEFFGG>FDGFFGGGFFGEFFFECBFGDFGCFE#GGGCCFGFFGGGGGDFEEE,GGF6C?FGGGFGGEGGGGGGGGEEFGGGGGGGGGDG?>6EDGGGGFGGGGGGGGGGGFFFFGG7,7=,FGGFFGDFGGFGGGFDDGGFGGFGFGDFAGGGGGFGGGGGGGGGGGGGGGGGGGGGGGGGGGGGGGGGGGGGGGGGGGGGGFFGGGGGGGGFGGGGGGGGGGGGGGGGFCGGGGGGGGGGGGFGGGGGGGGGGGGGGGGGC8CCC
@WJQZ 289
TGAGGAATATTGGTCATGGACGAGAGTCTGAACCAGCCAAGTCGCGTGAGGGAAGACTGCCCTATGGGTTGTAAACCTCTTTTATAAGGGAAGAATAAGTTCTACGTGTAGAATGATGCCTGTACCTTATGAATAAGCATCGGCTAACTCCGTGCCAGCAGCCGCGGTAATACGGAGGATGCGAGCGTTATCCGGATTTATTGGGCGTAAAGCGCGTCTAGGTGGTTATGTAAGTCTGATGTTAAAATGCAGGGCTCAACTCTGTATTGCGTTGGAAACTGCATGACTAGAGTACTGGAGAGGTAAGCGGAACTACAAGTGTAGAGGTGAAATTCGTAGATATTTGTGGGAATGCCGATGGGGAAGCCAGCTTACTGGACAGATACTGACGCTAAAGCGCGAAAGCGTGGGTAGCAAACAGGATTAGATACCCT
+
GGGGGGGGGGGGGFGGGGGGGGFGGGFFGGGGGGGGGGGGGGGGGGGDFGGGGGGGGGGGGGGGGGGGGDGGGGGGGGGGGGGGGGGGGGGGGGGGGGGGGGFGGGGGGGGFGGGGGGDGGGGGGGGGGGGGGGGGGGGGGGGGGGGGGGGCF+@FFG7FFFFGGGGGEGGGGGGGDGGGGGGCEDGEGGGGGGGGGGGFGGGDGGGFEEFGFEEGGDEFFGACGEGGGFFFGGGGGDCF?7#GGGFFE8GGFFD@GFFCGFGFGEFFGEFGFFGFAAFGGGGGGGEFDGGGGGFGGFGGFFC>DFEGGFDFFFDAFE8FGGGFAGGGGGCF8GGFGGGGGGGGGGF9GGFGGC@CFFGDFFF?GGGGGGGGFGFGGGGGGGFGGGGGGGGGGDGGGGEFFGGGGGGFFFGGGGGGGGGGGFFFGGGFFCCCCC
@WJQZ 85583
TGGGGAATATTGGACAATGGACCAAAAGTCTGATCCAGCAATTCTGTGTGCACGATGACGTTTTTCGGAATGTAAAGTGCTTTCAGTTGGGAAGAAAAAAATGACGGTAACAACAGAAGAAGTGACGGCTAAATACGTGCCAGCAGCCGCGGTAATACGTATGTCACAAGCGTTATCCGGATTTATTGGGCGTAAAGCGCGTCTAGGTGGTTATGTAAGTCTGATGTGAAAATGCAGGGCTCAACTCTGTATTGCGTTGGAAACTGCATGACTAGAGTACTGGAGAGGTAAGCGGAACTACAAGTGTAGAGGTGAAATTCGTAGAGATTTGTAGGAATGCCGATGGGGAAGCCAGCTTACTGGACAGATACTGATGCTAAAGCGCGAAAGCGTGGGTAGCAAACAGGATTAGATACCCT
+
C6CFDGGGGGGGGGGGGD<EGCFEFGGGGFEFGGGGGGFFFFFGCFFFGFFEF8B?FFGGFCA7CEF@FG7@CC9FE,<<F?EFGGAFFFG,?FFCEFGE@FGGGGFGG+CFFGGGGGG@BFEFF9CFEGEGCFEGG<A5DAE=DFG<?>DFFEGGFG?FGFGCFFGGFGGC>8FCG9FFCFFGGFG?FEFEFCFGFG>+CEEGFFC<CC9FFCECFGACC9;F;CFFGGGGGGGDEFEDFGGFCGF<FE7GGECB@A?C@EFFGGGGFEF4FAE>FCED?@GGF<F8F::EEFCEC5,<CFBCDFGCFEGE?<F@FE?,EE@<,,F,C,,@GGGGGF>GGGEFGGFFEE@8EAFE<F<GGGCFFFF9FFFE@DFEFC@CGGGGGFD7GGGGGGGFFD9FFGFF9GFGGFGFF8CCCCC
@WJQZ 70528
TGAGGAATATTGGTCAATGGACGTAAGTCTGAACCAGCCAAGTCGCGAGAGGGAAGACTGCCCTATGGGTTGTAAACCTCTTTTATAAGGGAAGAATAAGTTCTACGTGTAGAATGATGCCTGTACCTTATGAATAAGCATCAGCTAACTCCGTGCCAGCAGCCGCGGTAATACGGAGGATGCGAGTGTTATCCGGATTTATTGGGTTTAAAGGGTGCGTAGGCGGTTTATTAAGTTAGTGGTTAAATATTTGAGCTAAACTCAATTGTGCCATTAATACTGGTAAACTGGAGTACAGACGAGGTAGGCGGAATAAGTTAAGTAGCGGTGAAATGCATAGATATAACTTAGAACTCCGATAGCGAAGGCAGCTTACCAGACTGTAACTGACGCTGATGCACGAGAGCGTGGGTAGCGAACAGGATTAGATACCCT
+
FGFGGFFGGGGFGAFGGGGGFFGGGGGGGGGGGGGGGGGGGGGGGGGGGGGGGGGGGGFG8FFGGGGGEGGGGGGGGGGGGGFGGFGGGGGGGEGGDGFGGFGGGDB,AEFFGGGGGDGGGGEGFGGGGGGGGF9FFEFFFFGDG<?FFAEGGGGGGGGGGGGGGGGGGGGGGGGGGGEEGFFGGGGGFFGGGGGGGGGGGGDGGGGFGGGGGGGGGGCEEEEGGGGGGGGGGGGFGGGGEFFGGGFGFGGGGCGGFGGGGFFGGGGGGGBDFFGGEFGGGGGFGFAFCCCGGGGGDFA7GGGFGF7GFFFGFEFFGFGGFGFCCDGFFFAF9FGGFGGGGFGGF@FCEFGFGFB+CE7GGGGGFGEFFF?FGGGGGF<GGGGGGGGGGGGGGF9<FGGGGGF;CDGGGGGGGGGGGGGGGGGGGGGGGGCCCCC
@WJQZ 54539
TGGGGAATATTGCACAATGGGGGAAACCCTGATGCAGCGACGCCGCGTGAAGGAAGAAGTATCTCGGTATGTAAACTTCTATCAGCAGGGAAGATAGTGACGGTACCTGACTAAGAAGCCCCGGCTAACTACGTGCCTGCAGCCGCGGTAATACGTAGGGGGCAAGCGTTATCCGGATTTACTGGGTGTAAAGGGAGCGTAGACGGTGTGGCAAGTCTGATGTGAAAGGCATGGGCTCAACCTGTGGACTGCATTGGAAACTGTCATACTTGAGTGCCGGAGGGGTAAGCGGAATTCCTAGTGTAGCGGTGAAATGCGTAGATATTAGGAGGAACACCAGTGGCGAAGGCGGCTTACTGGACGGTAACTGACGTTGAGGCTCGAAAGCGTGGGGAGCAAACAGGATTAGATACCCT
+
FGGGGGGGFGGGGGGGFFFFCFEGGGGGGGGGGGGGGGGGGGGGG7FEGGGGGGGGGGGGGGGGGGGEGGGGGGGGGGGGFGGGGGGGGGGGGGGGGGGGGGGGGGGGGGGGGGGGGGGFDFFE7FGGGGGGGGGCEFCFFGGGGGGGFEE0GGGFGGGGGGGGGGEGGGGGGGGDEEG9GG>GFGFF=@FGGGGCGGGGGGGGGGGGGFGGGEGGFGGGFFCEFDGGFDEFGGGGGGGGGGGGGGGGGGDFFGGGFFFGGGFFGGFGGGGGGGGGFFGGFEDFGGF@F8FBGGGGGFB,<EDGDGDGGGGGEGFFCFGGGGFGGF<FAFFFGGGGGGGGGGGGGGGGGGGGGGGGGGGGGGFGGGGGGGGGGGGGGGEGF@GGGGGGGGGGGGGGGGGGGGGGGGGGGGGCCCCC
@WJQZ 55118
TGGGGAATATTGCACAATGGGGGAAACCCTGATGCAGCGACGCCGCGTGAAGGAAGAAGTATCTCGGTATGTAAACTTCTATCAGCAGGGAAGATAATGACGGTACCTGACTAAGAAGCCCCGGCTAACTACGTGCCAGCAGCCGCGGTAATACGTAGGGGGCAAGCGTTATCCGGCTTTACTGGGTGTAAAGGGAGCGTAGACGGCGCAGCAAGTCTGATGTGAAAGGCAGGGGCTTAACTCCTGGACTGCATTGGAAACTGCTGCGCTTGAGTGCCGGAGGGGTAAGCGGAATTCCTAGTGTAGCGGTGAAATGCGTAGATATTAGGAGGAACACCAGTGGCGAAGGCGGCTTACTGGACGGTAACTGACGTTGGGGCTCGAAAGCGTGGGGAGCAAACAGGATTAGATACCCT
+
A<FFFEEFFFCFGGGGGGGFGGFGGGGGGGGCFGGGGGGGCGGGGGGGFCFAFFE,,CFGGDFFGGGGGGFGFFGFGGGGG9FGGGGGFDGGGGGGGGGGGDGGGEECD,8,FGFGGFGEEFFFGGGFGFGGGGGGGCFGCFGGGGCFEEG8GGGCFGEGFGGGFC?CFFFFFGG>#<;:BF(=<FCCC8FCFCCCE:BC@CEGGGGGE9C:EGGGCDFCCFGD,<GFG5.C:GEEFGDFGFGGF@8F;FGFDDFCF9FFGFGFGGFE7?<C8GFCFC=FGGF/GGFCB,C9,,EFEEFAFEEDECDGGGGFCBF@FF9GFGGDGGCGGFCDDGGEFGGGDGGGGGGGGGGGGGGFFDEGGGFFCGGGF9EEEFGEF:@,GGFGEF>GEFGGGFGG?GCFGGGGFCFFFDFCCCC-
@WJQZ 86973
TGGGGAATATTGCACAATGGGGGAAACCCTGATGCAGCGACGCCGCGTGGAGGAAGAAGGTCTTCGGATTGTAAACTCCTGTTGTTGAGGAAGATAATGACGGTACTCAACAAGGAAGTGACGGCTAACTACGTGCCAGCAGCCGCGGTAAAACGTAGGTCACAAGCGTTGTCCGGAATTGCTGGGTGTAAAGGGAGCGCAGGCGGGAAGACAAGTTGGAAGTGAAATCCATGGGCTCAACCCATGAACTGCTTTCAAAACTGTTTTTCTTGAGTAGTGCAGAGGTAGGCGGAATTCCCGGTGTAGCGGTGGAATGCGTAGATATCGGGAGGAACACCAGTGGCGAAGGCGGCCTACTGGGCACCAACTGACGCTGAGGCTCGAAAGTGTGGGTAGCAAACAGGATTAGATACCCT
+
GGGGGGGGFGGGGGGGGEC?FCFGGGGGGG@8FCGGGG@+C@CFFGGGEGGGGGGF?CEGGGGGGGCC@C,,@FGGGGGCFDGGFDFGGGGGGGGGGGGGGGGGGGFFEGDCCFGGEGGGGGGGCGGGFGFFGGGGGGG@GGGGGGDGFGGGGFGGGGCCGGGEFGGEFGCFGFGG>FCGGC=GCGC?FGFFGGGFFGGCC=EGGGGFFCFFGGGEGGGGGGGFGFDGDC>EGGFC>+CDCFGGFGGFEF@FGFC<GFGFGFFFF@FFFGGGFGGFED9FFCFGGEDGEFAEFEF87E@=ECGEEEC<GFDFGGGDGFGEFC7GDGDFF9EFCFCFE8EGGGGGGGEEEDGFDFGGGCFFF@F@GGGGGGGGGFGGEFCF@@GGGGGGGGGGFEGGGEGGFFEFDFGFF@GCCB9C
@WJQZ 295
TGAGGAATATTGGTCAATGGTCGGCAGACTGAACCAGCCAAGTCGCGTGAGGGAAGACGGCCCTACGGGTTGTAAACCTCTTTTGTCGGAGAGTAAAGTGCGCTACGCGTAGCGTATTGCAAGTATCCGAAGAAAAAGCATCGGCTAACTCCGTGCCAGCAGCCGCGGTAATACGGAGGATGCGAGCGTTATCCGGATTTATTGGGTTTAAAGGGTGCGTAGGCGGCACGCCAAGTCAGCGGTGAAATTTCCGGGCTCAACCCGGACTGTGCCGTTGAAACTGGCGAGCTAGAGTGCACAAGAGGCAGGCGGAATGCGTGGTGTAGCGGTGAAATGCATAGATATCACGCAGAACCCCGATTGCGAAGGCAGCCTGCTAGGGTGCGACAGACGCTGAGGCACGAAAGCGTGGGTATCGAACAGGATTAGATACCCT
+
EEFGGGGGGGGGGGGGGGGGGGGGGEGGGGGGGGGGGGGGGGFFGGGGGGGGGGEFGGGG:FFFGGGGGGGGGGGGGDGDEFFCFDEFGGGGG8BEFGGFGEE7C@:FE@CGGGGGGGGGGGGGGFGEGGECFGFFGGFGFGGGGGGGGGGFGGGCF?G@FGGGGEGGF@GGECF@EFGGFGGGAFFGFGGGGGGGEFE9<@FGFEGDCFFGGGGDDD:EEEDCGGGGCEGGGFGCCCGCEEFGFFGG=GFEEGGGG?EEGGDGF@FGFFFGGGGFGGGGGFD879FGFGGGGF@::AGGDFGFD=FGGGECEEDGGDGGGGGGGEGGGFFCGFF9F<GGGGFF7DGGGDCGGEGEGFFFFGGGGGGGGGFGGGGGGGGGGGGCFGGGGGGGGGGGGGFFGGGGGGGGGGGFGGGGGGGGGGGGGFGGGEFCCBCC
@WJQZ 296
TGAGGAATATTGGTCAATGGACGAGAGTCTGAACCAGCCAAGTCGCGTGAAGGAAGACGGATCTATGGTTTGTAAACTTCTTTAGTGCGGGAACAAAGCGGCGTCGAGACGCCTGATGAGTGTACCGCAAGAATAAGCATCGGCTAACTCCGTGCCAGCAGCCGCGGTAATACGGAGGATGCGAGCGTTATCCGGATTTATTGGGTTTAAAGGGAGCGCAGGCTGCGAGGCAAGTCAGCGGTCAAATGTCGGGGCTCAACCCCGGCCTGCCGTTGAAACTGTCCTGCTAGAGTTCGAGTGAGGTAGGCGGAATGCGTTGTGTAGCGGTGAAATGCATAGATATGACGAAGAACTCCGATTGCGAAGGCAGCATACCAACTCGCGACTGACGCTGAGGCTCGAAAGCGTGGGTATCGAACAGGATTAGATACCCT
+
,EFGC,EFDFGGGCGGGGGGGGGGDEGFGGGGGGGGGGGFFGGGGGGGGGFGGGEFGGDGFEGGGGFFGGGFFFGGGGGGFGGGGGFGGEGGFFGGGGGGGGD:CCFGGGCFEAFGGGGCGDFGGGG7FGGGGGGFFFGCF**CFDGGGFFDCCE@FEFGGGGCGG>FFDGGFG>:<CFE>FFFE></:58EGCGEC,CFFFGFCC<F6AC=GF@CGEE<GCE6G<GGGGGDC5<GEC:CEC9FGGGGFGFG,>E8@>FEGGGBDGGGFFGG)<9F>C7FFFA7F??<CF?GGDFGGGGGGGFB77EFGECGDGGCGGFB@GGGGGGGGGGFGFCGGFFGGGGFF@C,GGGGGFGFFGGEGGGGGGGGFGGGGGGGGGGF@E>GGGGGGDF<DDGEGFGGGGGGGGFGFFGGGGGGGGGGFFFGGFFEGCCCCB
@WJQZ 297
TGAGGAATATTGGTCAATGGTCGGCAGACTGAACCAGCCAAGTCGCGTGAGGGAAGACGGCCCTACGGGTTGTAAGCCTCTTTTGTCGGAGAGTAAAGTGCGCTACGCGTAGCGTATTGCAAGTATCCGAAGAAAAAGCATCGGCTAACTCCGTGCCAGCAGCCGCGGTAATACGGAGGATGCGAGCGTTATCCGGATTTATTGGGTTTAAAGGGTGCGTAGGCGGCACGCCAAGTCAGCGGTGAAATTTCCGGGCTCAACCCGGACTGTGCTGTTGAAACTGGCGAGCTAGAGTGCACAAGAGGCAGGCGGAATGCGTGGTGTAGCGGTGAAATGCATAGATATCACGCAGAACCCCGATTGCGAAGGCAGCCTGCTAGGGTGCGACAGACGCTGAAGCACGAAAGCGTGGGTATCGAACAGGATTAGATACCCT
+
<F<@FFGGGGGG9CFGGGGGGGGE+@CFFGGGFCGGGGGGGFFGGGGGG8@FGGFEGCFG7F7FG<FCGGGEFFGF,EFEFGGFFG9BF:>BF,BFEDEDFGGGGG7FCFE:+C+@+>,3<FFEGGG,+@CC:FCFG73A*@B>7DFCFF:88**6>BFF:DFE?EGGC7@CECFGGGG<GGGG8FCECCC8>FCE>C3A:@7GCFEC+BEC<8=#DEE>EG><:=8EEA,4?EF?D74+GGGGGGGEBEDGFGGFD>DGGEGD,::C8FCGECFFGFF9FEGCFD9FEEGGGFEFF=AFFGFGE?DGFFGGFC@+B4+F,FDGGGGCDGGGGGGFF<GGGGGGGGEEFADGGFCDGGGDGGGGGGGGGF<GGGCFGF@GGFCFGGFGGGGGGFEGFCC8EGGFGGGGGGFFGGGCF9GGGGGGGGGGGEFC@@CC
@WJQZ 298
TGGGGGATATTGCACAATGGAGGAAACTCTGATGCAGCGACGCCGCGTGAGTGAAGAAGTATTTCGGTATGTAAAGCTCTATCAGCAGGGAAGAAAATGACGGTACCTGACTAAGAAGCCCCGGCTAACTACGTGCCAGCAGCCGCGGTAATACGTAGGGGGCAAGCGTTATCCGGATTTACTGGGTGTAAAGGGAGCGTAGACGGCGATGCGAGTCTGAAGTGAAATACCCGGGCTCAACCTGGGAACTGCTTTGGAAACTGTATGGCTAGAGTGCTGGAGAGGTAAGCGGAATTCCTAGTGTAGCGGTGAAATGCGTAGATATTAGGAGGAACACCAGTGGCGAAGGCGGCTTACTGGACGGTAACTGACGTTGAGGCTCGAAAGCGTGGGGAGCAAACAGGATTAGATACCCT
+
GGGGCCFFGGGGGGGGGGGGGGGEGGGGGGGGGGGGGGFCGGGGEGGFGGGGGGGGFGGGGFFFGGGGGGGGGGGGGGGGGGGGGGGGFGGGGGGGGGGGGGGEG@FGGGGGGGGGGGGDFCGGGCFGGGGGGGFGGGGGGGGGEE:FGGEGGGGGGGGGFEGGGGFGF<F@FGGCECCFGFGGCFGEFGGGGGGGGGGGGGGGGG<ECEGGGFFCFGGCFCDCFCGGEGFFEGGEGGGGGGFFGGGGGGFFFGGFGGGFGGGGGEEGC9?<CF@F@FFFFF>GEGGECGFCFFGGGE8D@GC7CEEGF?ADGFGGD?FFFGF<9DGGGFGGGGGFGFFEGGGGGGGGGGGGGGGGGGGGGEFEEAGEGGGGGGGE8GGGGGGGGGGGGGEGGGGGGGGGGGGFF9GGGFGCCCC@
@WJQZ 299
TGAGGAATATTGGTCAATGGTCGGCAGACTGAACCAGCCAAGTCGCGTGAGGGAAGACGGCCCTACGGGTTGTAAACCTCTTTTGTCGGAGAGTAAAGTGCGCTACGCGTAGCGTATTGCAAGTATCCGAAGAAAAAGCATCGGCTAACTCCGTGCCAGCAGCCGCGGTAATACGGAGGATGCGAGCGTTATCCGGATTTATTGGGTTTAAAGGGTGCGTAGGCGGCACGCCAAGTCAGCGGTGAAATTTCCGGGCTCAACCCGGACTGTGCCGTTGAAACTGGCGAGCTAGAGTGCACAAGAGGCAGGCGGAATGCGTGGTGTAGCGGTGAAATGCATAGATATCACGCAGAACCCCGATTGCGAAGGCAGCCTGCTAGGGTGCGACAGACGCTGAGGCACGAAAGCGTGGGTATCGAACAGGATTAGATACCCT
+
GGFGGGGGGGGGGGGGGGGGGGGGGGGCFGGGGGGGGGGGGGGGGGGGGGGGGGGGGGGGGGGGGGGGGGGGGGGGGGFGGGGGGGGGGGGGGFGGGGGGGGGGGGGGGGGGGGGGGGGGGGGGGGGGGGGGGGGGGGGGGGGGGGGGGGGGGGGGGGGGGGGGGGGGGGGGFGGGGGGGGGGEGGGGGGGGGGGGCEEFCGGGGGGGGGGGGGGGGGGGGGGGGGGGGGGFGGGGCGFFGGGGGFGGGGGGGGGGGFFGGGEFGEGGGGGGFGGFAFFGGGGGFF;GGGGGGFFFGGGGGGGGGGGGGGGGGGECFFGGGGGGGGGGGGGFGGGGFF9GGGGGGGGGFAGGGGGCGGGGGGGGGGGGGGGGGGGGGGGGGGGGGFGFGGGGGGGGGGGGGGGGGGGGGGGGGGGGGGGGGGGGGFGGGGGCCCCC
@WJQZ 300
TGGGGAATATTGCACAATGGGGGAAACCCTGATGCAGCGACGCCGCGTGTAGGAAGAAGGTCTTCGGATTGTAAACTCCTGTTGTTGAGGAAGATAATGACGGTACTCAACAAGGAAGTGACGGCTAACTACGTGCCAGCAGCCGCGGTAAAACGTAGGTCACAAGCGTTGTCCGGAATTACTGGGTGTAAAGGGAGCGCAGGCGGGAAGACAAGTTGGAAGTGAAATCCATGGGCTCAACCCATGAACTGCTTTCAAAACTGTTTTTCTTGAGTAGTGCAGAGGTAGGCGGAATTCCCGGTGTAGCGGTGGAATGCGTAGATATCGGGAGGAACACCAGTGGCGAAGGCGGCCTACTGGGCACCAACTGACGCTGAGGCTCGAAAGTGTGGGTAGCAAACAGGATTAGATACCCT
+
GGFFGGGGGGGGGGGFGGGFFGCGGGFGGGGGGGGGGG@FGGGGGGGGG7=CFCFGGGGGGGGGGGGGGGGFGGFGGDGGGGGGGGCEGGFFCFFGFGGGGGGGGGGGGGGGGGDFCGC4BFF=GGEGG9AD@FFF?FF@GGGGGDCFFEGGFFGGGGGG>+FEFGFFGGECFGFGGGFFFCGFGGGGGGGGGEGGDC:FFGGGFGE@C8;GF?CGGGGGGGGGFECGGGFCFDFGFCCFGGGGFGGGGFD@,@CGCG)FDGGGCFEGGGGGGGGGGFFCGGGGGFC7FAEGGFDGGGEGFE=DGDGGGGGGGGGEGFF=FGGGGECECFGGGGGF@8FGGGGGGGGGGGGGGGGGGGGGGGGGGGGGGGGGGGGGGGGGGGGGFFEEFFGGGGGGGGGGGGGFEGGGGGGCCCCC
@WJQZ 301
TGGGGAATATTGCACAATGGGGGAAACCCTGATGCAGCGACGCCGCGTGAGCGATGAAGTATTTCGGTATGTAAAGCTCTATCAGCAGGGAAGAAAATGCCGGTACCTGACTAAGAAGCACCGGCTAAATACGTTCCAGCAGCCGCGGTAATACGTATGGTGCAAGCGTTATCCGGATTTACTGGGTGTAAAGGGAGCGTAGACGGAGTGGCAAGTCTGCTGTGAAAACCCGGGGCTCAACCCCGGGACTGCAGTGGAAACTGTCAATCTAGAGTACCGGAGAGGTAAGCGGAGTTCCTAGTGTAGCGGGGAAATGCGTAGATATTAGGAGGAACACCAGTGGCGAAGGCGGCTTACTGGACGGTAACTGACGTTGAGGCTCGAAAGCGTGGGGAGCAAACAGGATTAGATACCCT
+
CE@EDEGGFFGAF,C@F<FFGGGG@FGGGG8FFGGGE<@@F::EGE@BEEFFFGDCF9FCDGGG,,8BE7<?,EFFFFFA,??EFGGFFEGG7FFDGCC,BF:=>+BF9A,,<CD9F,AF8,@++8+>C<@AFF,,DA<AFCG:::<FEFG?C<>370:F@FG8;/=CFGFGF<BGGFCAFFCC<=CGFFFCF?<GEF:EC,CCGF?FCE=CGDFCC<E&FGGD<<C>B:7@7,,7GFDFFC@+<<8<>GF@,9@9F<,C,GGGFEA,A9FFCECF7FEDFEGFFF?=ECGGECDEFEE?GGGGGEEFC,FGGGFBB6,49,B9F=<FF,GCC8GGGFD>F7EEFGDGDEGGF9C,GGF@F:AGGGFGDGGGGGGF@@B,FFFCGGFGF@GGGFGE8GGGGGFGFFGGGFF8,CCA
@WJQZ 50728
TGAGGAATATTGGTCAATGGTCGGCAGACTGAACCAGCCAAGTCGCGTGAGGGAAGACGGCCCTACGGGTTGTAAACCTCTTTTGTCGGAGAGTAAAGTGCGCTACGCGTAGCGTATTGCAAGTATCCGAAGAAAAAGCATCGGCTAACTCCGTGCCAGCAGCCGCGGTAATACGGAGGATGCGAGCGTTATCCGGATTTATTGGGTTTAAAGGGTGCGTAGGCGGCACGCCAAGTCAGCGGTGAAATTTCCGGGCTCAACCCGGACTGTGCCGTTGAAACTGGCGAGCTAGAGTGCACAAGAGGCAGGCGGAATGCGTGGTGTAGCGGTGAAATGCATAGAAATCACGCAGAACCCCGATTGCGAAGGCAGCCTGCTAGGGTGCGACAGACGCTGAGGCACGAAAGCGTGGGTATCGAACAGGATTAGATACCCT
+
EFG@DEEF9FFGGGGCGGC,CCEGEFCCCCEGFGGGGGGGGGFGF:FGDEDGGGGFGFGGDEC7FFB:B@CFGGFGGFCFGFGGGEBFECCG@,CDF9EFGCDGGGFEGGGGGGGG>@<CFFF<<@==FCFGGGGGGGFGG>FGGCFF:F@>F@F9F1>>@FG8FEFFFGCFC>CFEEEG?FGGD*C5?CE>C9AEEE>FGGGGGGGGGFDFFC5#;GEGCGGCFEEFFEEFEEGE9C@<EFF@5CG7CEGGFFFFFEEGGCC8GFCFFCF9+FGFGFEFGEFF@,GF<FCFFGGGGE99F8FFAAGGGGGFEF@FC@=<DGGGGEEEGFDFFEEGGF?9C?E8EGCFE,9GGEGCC7F@7GGGGF<FFC8GGFFFFGFGGGGGGFFF,CCDGGF<A@FFCEGFGGGGGGGGGGGGGFEFGFFF9GGGFFGCCCCC
@WJQZ 303
TGAGGAATATTGGTCAATGGGCGAGAGCCTGAACCAGCCAAGTAGCGTGAAGGATGACTGCCCTATGGGTTGTAAACTTCTTTTATAAAGGAATAAAGTCGGGTATGCATACCCGTTTGCATGTACTTTATGAATAAGGATCGGCTAACTCCGTGCCAGCAGCCGCGGTAATACGGAGGATCCGAGCGTTATCCGGATTTATTGGGTTTAAAGGGAGCGTAGGCGGATTGTTAAGTCAGTTGTGAAAGTTTGCGGCTCAACCGTAAAATTGCATTTGATACTGGATATCTTGAGTGCAGTTGAGGCAGGCGGAATTCGTGGTGTAGCGGTGAAATGCTTAGATATCACGAAGAACTCCGATTGCGAAGGCAGCCTGCTAAGCTGCAACTGACATTGAGGCTCGAAAGTGTGGGTATCAAACAGGATTAGATACCCT
+
CFFECFGGGCGGFEFGGGGG8CBFCFGDFGGGF<6FFG-;<EEFFFCCC@F<@E9FCEFF,FFEFFGG86FC,EEG<AAC<CGGG9FFCFFFF@ADGGF,:CC4C,BFGGF5BFFFGGGGFFE?FF9<DEF9EFEFG9EE@*:BFGGGGGGGDFDE<?BE>@=,@CCCCFCEFGFG:*8:D578<B*FFC@7B9GCEGFC@C9>F7<<';F;GEFFG7:@EFECCD,F<CFFC8@,2FFD<7FF>CF>9<+2C8B8/+7B58DFF,A<<G.GG=FFCFFG>FE4C9,AFGFGGGFEFAEA,FBE87BCE=GGFC+FCD:,FFFC@C?EGGGF<?FB<,FGGGGFDC:,FGGFC@@GGGFCGEEF@@9<CF8DF<FCDC;,8GFF<GGGGGGFC8GGGGGFGGFGGGGGGGGGGGGGGGGFGGGGGGGGGGGCCCCC
@WJQZ 76456
TGAGGAATATTGGTCAATGGGCGCTAGCCTGAACCAGCCAAGTAGCGTGAAGGATGAAGGCTCTATGGGTCGTAAACTTCTTTTATATAAGAATAAAGTGCAGTATGTATACTGTTTTGTATGTATTATATGAATAAGGATCGGCTAACTCCGTGCCAGCAGCCGCGGTAATACGGAGGATCCGAGCGTTATCCGGTTTTATTGGGTTTAAAGGGAGCGTAGGTGGACTGGTAAGTCAGTTGTGAAAGTTTGCGGCTCAACCGTAAAATTGCAGTTGATACTGTCAGTCTTGAGTACAGTAGAGGTGGGCGGAATTCGTGGTGTAGCGGTGAAATGCTTAGATATCACGAAGAACTCCGATCGCGAAGGCAGCTCACTGGACTGCAACTGACACTGATGCTCGAAAGTGTGGGTATCAAACAGGATTAGATACCCT
+
FGGG,CEGFGGGGFFFFAFGGG77B@7CFGCFCC,CFE8EFFGFCAF@7CFFGGCE,CFF886EFEGGFEDFCFEGGG9FFFGGGGGFFFGGGFFFGD<ACEGCEEFFGF,,,FF@CGGCEFGGGFGEE9?E9EGGCDFE<8C.FFGGFGG@E@DGFGF@FFGFG>FA=F@E:2<FGGGGGGD:FFGGEGG=@<>8#=<,>FFFD<GFBCF9F6<*%<B=@CECFB@53-GFCFGFGGGGFFFGE@E@CC@FCEEF>7>CFCFFFFCFGGFCGGFFFBB<GEFFC,4,,EED8GFCGFFE,EFB@7CCEDE,FE@+?,7@GFGFCE@DAF?EGFGFF9GFGFGFFFFFDFFE<@CFC@@6GGCFGFDFGGDGFE<GEF@FC<9E,CDFFFFFC@,G@GGGGGFCCFFGEFDFCGGF8FF9F@GGGGGFFEEACC<@
@WJQZ 305
TGGGGAATATTGCACAATGGGGGAAACCCTGATGCAGCGACGCCGCGTGGAGGAAGAAGGTCTTCGGATTGTAAACTCCTGTTGTTGAGGAAGATAATGACGGTACTCAACAAGGAAGTGACGGCTAACTACGTGCCAGCAGCCGCGGTGAAACGTAGGTCACAAGCGTTGTCCGGAATTACTGGGTGTAAAGGGAGCGCAGGCGGGAAGACAAGTTGGAAGTGAAATCCATGGGCTCAACCCATGAACTGCTTTCAAAACTGTTTTTCTTGAGTAGTGCAGAGGTAGGCGGAATTCCCGGTGTAGCGGTGGAATGCGTAGATATCGGGAGGAACACCAGTGGCGAAGGCGGCCTACTGGGCACCAACTGACGCCGAGGCTCGAAAGTGTGGGTAGCAAACAGGATTAGATACCCT
+
GGGGGGGGGGGGGGGGGGGGGGGGGGGGGGGGGGGGGGDGGGGGGGGGGGGGGGGGGGGGGGGGGGGGGGGGGGGGGGGFGGFGFGFGGGGGGGGGGGGGFGGEGEEGGGGGGGGGGGGFGGGEGEGGGGGGGGCFFGGGGGGFGGGGGGGGGGGEGGGFGCFGGGGGGGGGFGGGGGGGGGFGGGGGFE?FGGGGGGGGGGGGGGFGGCF@GGGGGFFF?FGGGGGGGGGGGGGGGFGGGGGGGGGGGGGGGE?CFFGGGGGGGFFGFGGGFGGF=GGGGG@GGGGDGGGGGFGGFEGGGGFCEGGGFFFE@GGEFC9FGGGGGEEEGGGGGGGGGGGGGGEDGGGGGGGFFGGGGGGGGGGFGGGGGGGGFCGGGGGGGGGGGGGGGGFGGGGGGGGGGGGGGGGGGGGCCCCC
@WJQZ 64682
TGGGGAATATTGCACAATGGGCGAAAGCCTGATGCAGCGACGCCGCGTGAAGGATGAAGTATTTCGGTATGTAAACTTCTATCAGCAGGGAAGAGAATGACGGTACCTGACTAAGAAGCCCCGGCTAACTACGTGCCAGCAGCCGCGGTAATACGTAGGGGGCAAGCGTTATCCGGATTTACTGGGTGTAAAGGGAGCGTAGACGGCTGTGCAAGTCTGAAGTGAAAGGCATGGGCTCAACCTGTGGACTGCTTTGGAAACTGTGCAGCTAGAGTGTCGGAGAGGTAAGTGGAATTCCTAGTGTAGCGGTGAAATGCGTAGATATTAGGAGGAACACCAGTGGCGAAGGCGGCTTACTGGACGATGACTGACGTTGAGGCTCGAAAGCGTGGGGAGCAAACAGGATTAGATACCCT
+
FFG?EGGGGGGGGGGGGGGGFGGGGGGGGGGGGGGGGGGGGGGGGGGGGEGGGGGGGFGFDGGGGGGFEGGGFGGGGGGGGGGGGGGGGGGGGGFGGGGGGGGGGGFGFFGGFGCDGFGGGGGGGDECFC>FFDFGGGG@CFGGFGFGGGGGGGGFGGGGGGGDFC:FGGGGGGGGGGGEGGGFGG;D:CGGGGGGGGGGGGGEEGGGFGGGFFFFGGGGGGGGFGGGGGFGGGGFGGGGCFGGGGFFFGFDC9FFGEFFGGGFGGGGFGFGGGGF7GFGGFGGGCGGGFGEFAF,FDGEFGFFCGGGGGGFCECGGGGGGGFFGFDFECGC@EF<FGDGGGEGGF:EGGFGGFGGGGDGFCGGFGFFCGGGFCGGGGEFDGGGEGGGGGGGGGFFCFGGGGGGGGGGGGGCCCCC
@WJQZ 307
TGGGGAATATTGCACAATGGGGGAAACCCTGATGCAGCGACGCCGCGTGAGTGAAGAAGTATTTCGGTATGTAAAGCTCTATCAGCAGGGAAGAAAGTGACGGTACCTGAATAAGAAGCCCCGGCTAACTACGTGCCAGCAGCCGCGGTAATACGTAGGGTGCAAGCGTTAATCGGAATTACTGGGCGTAAAGCGTGCGCAGGCGGTTCTGTAAGATAGATGTGAAATCCCCGGGCTCAACCTGGGAATTGCATATATGACTGCAGGACTTGAGTTTGTCAGAGGGGGGTGGAAGTCCACGTGTAGCAGTGAAATGCGTAGATATGTGGAAGAACACCGATGGCGAAGGCAGCCCTCTGGGACATGACTGACGCTCATGCACGAAAGCGTGGGGAGCAAACAGGATTAGATACCCT
+
EFFFCCFFCE,C@@F@CEFFG,+@FF<,BD<FF@CEGFCCGG++@CC@C,BCEF<F<<EFC9C?,4F4CFFEA9FEG9=DEF,5@,CFGG<FC<F8EEFEC++??F<,C4AFFGF9F<<3=>FCECFCD=3>F>7FFF@FCC@7F79<<<:@@;F:,3?FDEGGCC:CCCC<:9FG/6,,;2:CF>FGEEE.CGGGGED7C>:@5?CC5,*7@2@?7A@<CECE@FG=:@@-2FB39C>BFCCGFCAFGGG@C47C=?DBGF<CDE;GGG5A0FE;A<C5=F=F@++DFE<D?:,+8,,CFGCA,FGEGGGFECCEFF<=E9E8EC99E@GFCF7EGGGDGDGFEFFECCEEFCCFGF@<FF9DF@FBCEFCF@C6,FB,CEFFBFCFDEBGF<GFFDGGFGGFE9GGGDFCCACC
@WJQZ 308
TGAGGAATATTGGTCAATGGACGAGAGTCTGAACCAGCCGAGTAGCGTGAAGGATGACTGCCCTATGGGTTGTAAACTTCTTTTATACGGGAATCAAGTGAGCCACGTGTGGCTTTTTGTATGTACCGTATGAATAAGGATCGGCTAACTCCGTGCCAGCAGCCGCGGTAATACGGAGGATCCGAGCGTTATCCGGATTTATTGGGTTTAAAGGGAGCGTAGGTGGACTGGTAAGTCAGTTGTGAAAGTTTGCGGCTCAACCGTAAAATTGCAGTTGATACTGTCAGTCTTGAGTACAGTAGAGGTGGGCGGAATTCGTGGTGTAGCGGTGAAATGCTTAGATATCACGAAGAACTCCGATTGCGAAGGCAGCTTGCTGGACTGTAACTGACGCTGATGCTCGAAAGTGTGGGTATCAAACAGGATTAGATACCCT
+
AEFGGGGGGGGGGGGFGGGGGGG@EEGGGGGGGGGGGGFGGEGGGGGGFGGGGGGGGGGGGGGG@FGGGGGGGGGGGGGGGGGGGGGGGDGGGG,E,FFFGGGGGGGGGGDGG@FGGGGGDGGGGFGGGGFGGFFGGGGGBAFGGGGFFFFGGGGGGGFGGGDFGGGGGGGGGGGGGFEGFGGGGEDGFGEGGGGGCFGGFEFGGGGGGGGGGECFEEGGFGGGCGGGGGDGGGFGCFF;GGGGFDFFCGGGGDGGGGGFFCFAGGGGGGGGGFFFDEFFGGFCFGFGGCGGGGGGGFGGEGGGEDGF78FCGGGGGGGGFFFF+CGFGGGGFFGGGGGGFCGGGCGFGGGGGCC@7DFGGGGGGGGGGGGGFCGGGGGGGGGGGGGGGGGEGGGGGGGGFGGGGFGGGEGGGGGGGGGGGGGGGGGGGGGCCB<C
@WJQZ 309
TGGGGAATATTGCACAATGGGGGAAACCCTGATGCAGCAACGCCGCGTGAAGGAAGAAGGTTTTCGGATCGTAAACTTCTATCAACAGGGACGAAGAAAGTGACGGTACCTGAATAAGAAGCCCCGGCTAACTACGTGCCAGCAGCCGCGGTAATACGTAGGGGGCAAGCGTTGTCCGGATTTACTGGGTGTAAAGGGAGCGTAGACGGTTTTGCAAGTCTGAAGTGAAAGCCCGGGGCTTAACCCCGGGACTGCTTTGGAAACTGTAGGACTAGAGTGCAGGAGAGGTAAGTGGAATTCCTAGTGTAGCGGTGAAATGCGTAGATATTAGGAGGAACACCAGTGGCGAAGGCGGCTTACTGGACTGTAACTGACGTTGAGGCTCGAAAGCGTGGGGAGCAAACAGGATTAGATACCCT
+
FGGGGGGGGGGGGGGFGGGGGGGGGGGGGGGGGGGGGGFGGGGGGGGGGGGGGGGGGGGGFGGGGGGGCGGGGGGGGGGGGGGGFGGGGGGGGGG@FGGGFGGGGGGGCDEFDGFGGGGGFGECFGGGGGGGGGGGGGGGGGGGGGGGGGG>FCFGGGEFGGGGGDGGFGGGDGGGGGEGG@GGGFGGGGGFGGGGGGFGGGGGEGDGGGDFGGGGGGGEGGGGGGGGGGGEFGGGGEGGGGGGCCCGGGFEGGFFEGGGGGFGGFG=GFECCGGFDGGFFGGGGGGGGGGGGDGGGGGGGGGGGGGEC7GFAGGGGGGGFFECA,BECFGFAGGGGGGGGFGBDGGGGGGGGGGGGGGGGGGGGGGGGGGGGGGGGGGGGFCGGGGDGGGGGGGGGGGGGGGGGGGGGGGGGGCCCCC
@WJQZ 65074
TGGGGAATTTTGGACAATGGGGGCAACCCTGATCCAGCCATGCCGCGTGCGGGAAGAAGGCCTTCGGGTTGTAAACCGCTTTTGTCAGGGACGAAAAGCTCCGGAGTAATATGCCGGAGTGCTGACGGTACCTGAAGAATAAGCACCGGCTAACTACGTGCCAGCAGCCGCGGTAATACGTAGGGTGCGAGCGTTAATCGGAATTACTGGGCGTAAAGCGTGCGCAGGCGGTTGGGTAAGACAGATGTGAAATCCCCGGGCTTAACCTGGGAACTGCATTTGTGACTGTCCGACTGGAGTACGTCAGAGGGGGGTGGAATTCCACGTGTAGCAGTGAAATGCGTAGATATGTGGAAGAACACCGATGGCGAAGGCAGCCCCCTGGGACGCAACTGACGCTCATGTACGAAAGCGTGGGGAGCAAACAGGATTAGATACCCT
+
FGGGGGGFGCGFGCFFGGGD@CGGGGGGGGGGGFGGGGGGGGGGGGGGGCGEGGGGGGGGGGGGFGGGGDFEGGFGGGGGGGGGGGGFGGGGGGGGGGGGGGGGGGCFFGGGGGGCGGGGGGGGGGGGGFEGCCFGGFGGGGGGGGGCA:BFGG@GGGGGG@CGGFGGGGGGGGEGFGGGGGGGGFGCC8DEGGGG:CCF98CEGGGGGEG/CC;?F>DEGG?ECGGGGB<8DEGGGGGGFGGGGGGGGFFC97GEGGGGEGGFGFGFG>GFFGFGFGGFFGFFEGECFC7FFCDDC+FFCC9BAFF@GGGGGGGGCGGFCB,GGFCFGGFCGGGGGGGGGGFGGGGGFFGGGFE9FEB:BGEGGGGGEF<FGGGEFF7CGGFGGEFCGFCGFGGEGGGF<GGGGGGFF7GGGGGGGGFGGGGGGGGGGGGGGGGGC8CCC
@WJQZ 50257
TGAGGAATATTGGTCAATGGACGAGAGTCTGAACCAGCCAAGTCGCGTGAGGGAAGACTGCCCTATGGGTTGTAAACCTCTTTTATAAGGGAAGAATAAGTTCTACGTGTAGAATGATGCCTGTACCTTATGAATAAGCATCGGCTAACTCCGTGCCAGCAGCCGCGGTAATACGGAGGATGCGAGCGTTATCCGGATTTACTGGGTGTAAAGGGAGCGTAGACGGTGTGGCAAGTCTGATGGGAAAGGCATGGGCTCAACCTGTGGACTGCATTGGAAACTGTCATACTTGAGTGCAGGAGGGGTAAGCGGAATTCCTAGTGTAGCGGTGAAATGCGTAGATACTTGGAGGAACACCAGTGGCGAAGGCGGCCTACTAGGCACCAACTGACGCTGAGGCTCGAAAGTGTGGGTAGCAAACAGGATTAGATACCCT
+
GGCFCCEFGGGEDEFGGGGG@FGG+FGFGGGG<EDGCG@F,E;EFGGGGGGGGGCCGGGGFDGCF<FGFEF+CFGGGFE<FGGGFEAEFGF8E:FG<F9EFGGCFGGC@FGFFCFEGGFGGG9EFGFFGGFFEFEEGGDFE8@EG@CFGF=FFDCEGGCFFGGGGGGC8FGGGGFCEGGG?:>F6GGC<F7<@30?,C=FGG><CG2?9FGABC>=EEGDCFGGGED@EGCE6<CFC:FGF>#;F:F>:<=:8FD<>@CEE>#=;AC:8FGDCGGGFGEEFGFC,5C<5?CFDE,,A,B7GF=FF7FCC<C?CGGGEGEFGGGEGGGGGGGGGGGGDGGGGFGF@C,GGFGF7CGGGGGGGGGGGGGGGGGGFCF@GFAF,GFEDGGGGGCGFCGGFGF<D:FGGGFCGGGFECGGGGGGGGGGFCGGGGGCCCCC
@WJQZ 48305
TGGGGAATATTGCACAATGGGGGAAACCCTGATGCAGCGACGCCGCGTGAAGGAAGAAGTATCTCGGTATGTAAACTTCTATCAGCAGGGAAGATAGTGACGGTACCTGACTAAGAAGCCCCGGCTTACTACGTGCCAGCAGCCGCGGTAATACGTAGGGGGCAAGCGTTATCCGGATTTACTGGGTGTAAAGGGAGCGTAGACGGTGTGGCAAGTCTGATGTGAAAGGCATGGGCTCAACCTGTGGACTGCATTGGAAACTGTCATACTTGAGTGCAGGAGGGGTAAGCGGAATTCCTAGTGTAGCGGTGAAATGCGTAGATATTAGGAGGAACACCAGTGGCGAAGGCGGCTTACTGGACGGTAACTGACGTTGAGGCTCGAATGCGTGGGGAGCAAACAGGATTAGATACCCT
+
ECFF@:FFCFEEFGGGCGC88FGGFEC,BCFGGGGGGGDFGEGGGGGEGGGGGGGGGEGGGFEGGGGFGG8FFGGDEFFFGGCGGGGGGGGGGGGGGGGGGGG4B:?FAFGGGG,CF<<>FCF+@F+3,,C<FFGFGGF7<>DCG:FDCE*,@<EFFFC7C+>FCFFGE:FGGF:CE9F;<=:=6,5C<@FFGDFCEEED7*;<;@2>9GGFC?FC><F;FFCCC,<83CCGFF<@FE?FEGGGF=,C<FEDD?9GGFCDFFG>5:<@C<E;DE?FA2B+9FFF<87GGGGGFCFF8@DFGGEGGGEFGFFCC>GGGFF4,,GFFFFC<FFEFFFE9FCDGGFEFB7GF>GGFFGGGFFB9,CGGFCGEGGFFDFCFC6,ECEC8+CEGGFEGGGFFCCEAFFGGGEGFGFCCCCC
@WJQZ 313
TGGGGAATATCGCACAATGGGGGAAACCCTGATGCAGCGACGCCGCGTGAGTGAAGAAGTATTTCGGTATGTAAAGCTCTATCAGCAGGGAAGAAAATGACGGTACCTGACTAAGAAGCCCCGGCTAACTACGTGCCAGCAGCCGCGGTAATACGTAGGGGGCAAGCGTTATCCGGATTTACTGGGTGTAAAGGGAGCGTAGGCGGTCTGACAAGTCAGAAGTGAAAGCCCGGGGCTCAACTCCGGGACTGCTTTTGAAACTGCCGGACTAGATTGCAGGAGAGGTAAGTGGAATTCCTAGTGTAGCGGTGAAATGCGTAGATATTAGGAGGAACACCAGTGGCGAAGGCGGCTTACTGGACTGTAAATGACGCTGAGGCTCGAAAGCGTGGGGAGCAAACAGGATTAGATACCCT
+
GGG,@CFFFGGGGGGGGGFGGGGGGGGGGGGGGGGGGGEGGGGGGGGGGGGGGGDFFGGECFGGGGG@EEFFGGFGGGGGGGGFGGGGGGGGGGGG?GGGCFFGGGGDFGGGGGGGGGEGGGGGGGGGGGGGDFDFDG7FF@FGGGGGGGGGGGGGGGF9GFGGG7FG;GGECFFGEE:FFG0CGGFGGFGFFGGGGDEEEGGGDGEEEGFFFGGGGFFEGGGGGGGGFGGGFGGFFFG<E<CGGGGGGGGGGGGGG>FFEFGGGGGGGFGGFGGGGGFG<GGFGFE9GGGGGGGFDDFCFCGGGGGGFEB9FGGEGFDFF9DCFFGGGE@GGGGGGGFECGGGGGGGGGGGGGGGGGGGGGGGGGGGDGGGF?GGGFF8FGGGGGGGGGGGGGGGGGGGGGGGGGGGGGGCCCCC
@WJQZ 78737
TGAGGAATATTGGTCAATGGACGAGAGTCTGAACCAGCCAAGTCGCGTGAAGGAAGACGGATCTATGGTTTGTAAACTTCTTTAGTGCGGGAACAAAGCGGCGTCGAGACGCCTGATGAGTGTACCGCAAGAATAAGCATCGGCTAACTCCGTGCCAGCAGCCGCGGTAATACGGAGGATGCGAGCGTTATCCGGATTTATTGGGTTTAAAGGGAGCGCAGGCTGCGAGGCAAGTCAGCGGTCAAATGTCGGGGCTCAACACCGGCCTGCCGTTGAAACTGTCCTGCTAGAGTTCGAGTGAGGTATGCGGAATGCGTTGTGTAGCGGTGAAATGCATAGATATGACGCAGAACTCCGATTGCGAAGGCAGCATACCAACTCGCGACTGACGCTGAGGCTCGAAAGCGTGGGTATCGAACAGGATTAGATACCCT
+
FGGGGCEGGFFGGFFGGFGGGGGGGGGGGFGGGGGGGGGGGGEFGGGGGGGGGG8FEEFGFCGFEAFFGGGGGFFGGDFGFGGGGGGGGFDGGGGGGGGCFCGEGCDGGDGGGDFD9FGGGFFGFFEGGFGGGGGGGGGCFCGGC@FFF,>CFGGGE,>CEFFEFGEEFGFE,<F<E7:FEGFEG*=<:>28GGEE88C399@9C08CCFGFGGGGGGC5CCE88>ECGGGGFCC<<F:FEFECFFGFF?GFC:GCE>>>#:8EGF7EEECG?EEFCGGGFF:>GGFFDF8GDFF,CGGGFF<B7ECEB,++B=DFGFGGGGGGGGFGFAFGDDC<,,E,GGFBCCE9GGGGGGGGE:CGGGGCDFFFF<C69GFFC:DGGGFEAGGGGGGGGGGCGGGCFGGGFCGGGGGGDGGEFFGGGFGGGGFCGCCCCC
@WJQZ 315
TGGGGAATACTGCACAATGGGGGAAACCCTGATGCAGCGACGCCGCGTGAGCGATGAAGTATTTCGGTATGTCAAGCTCTATCAGCAGGGAAGAAAATGCCGGTACCTGACTAAGAAGCCACGGCTAACTACGTGCCAGCAGCCGCGGTAATACGTAGGGTGCAAGCGCTATCCGGCATTATTGGGCATAAAGGGCTCGTAGGCGGTTCGTCGCGTCCGGTGTGAAAGTCCATCGCTTAACGGTGGATCCGCGCCGGGTACGGGCGGGCGTGAGTGCGGTAGGGGAGACTGGAATGCCCGGTGAAACGGTGGAATGTGTATATATCGGGAAGAACGCCAATGGCGAAGGCAGGTCTCTGGGCCGTGACTGACGCTGAGGAGCGAAAGCGTGGGGAGCGAACAGGATTAGATACCCT
+
E@,6@7CF@CFGGGC9F9AEFG:EEGFD@FCFGGGFFG@@FCC7@FCF+?:CFCF@F99?<?<?,EFCECD,<,<CE<E5CBE99B,B7:B=CFE8,?B,B@F:@@???D,:F555,3D<,B:+=@:,:DEGG@,++E,+@CCF*@**>FE@CC>>C,**6<CEGFF<*4FFFFC7:C7,+CFE,CC+4<7F@@C=GF5CCFE+2::EGGGGE8=1:*&GC<7FFGF+8=,:80=B>+:@41:F<C2'561@8:F@:<3CF7CC7@@,,FA,38+++B,+@F>?,E,<5E5A8446++@E?FA,@F@E9C<5CFACD?B9,4C@4CEFFE<=@B>,,,FB7C7FFFF8CFFFEA@C@8+GEB7FF,FC,GGGF8FGFC<@7FAC@C7GF@CF:<F7FAEF,GGFE@<E9E,@CCC<
@WJQZ 86807
TGGGGAATATTGCACAATGGGGGAAACCCTGATGCAGCAACGCCGCGTGAAGGAAGAAGGTTTTCGGATCGTAAACTTCTATCAACAGGGACGAAGAAAGTGACAGTACCTGAATAAGAAGCCCCGGCTAACTGCGTGCCAGCAGCCGCGGTAATACGTAGGGGGCAAGCGTTATCCGGAATTACTGGGTGTACAGGGAGCGTAGGCGGCACGCCAAGCCAGAGGTGAAAGCCCGAGGCTTAACCTCGTGGATTGCATTTGGAACTGGCGAGCTAGAGTACAGGAGAGGAAAGCGGAATTCCTAGTGTAGCGGTGAAATGCGTAGATATTAGGAAGAACACCAGGGGCGAAGGCGGCTTTCTGGACTGAAACTGACGCTGAGGCTCGGAAGCGTGGGGAGCAAACAGGATTAGATACCCT
+
FGGGGGGFGGGGGGGGGGFGGGDGGGGCEDGGGGCFGGGGGG:FEEBC:FFFGGFGGGCFFC9FGGGGGGDGFFGGGFFCF,C<FFGEECFGGBFCGFFF9BEEF=FGGGGGCF,CFFDF<FBF@=CGGF,DFGGGGGGGGFGGGC@CECEFEFCFGFBFCEC<<9G<B97=1F/9CGGGEFE2A?GC0:<<<#GF<F@;EF>C?*=C<E58CEGGGGGGCCB&C=CCGGFDGGG@F9@@FFFFC6;5:DB<CFDEGG9GGGCFDGGGFC5DGGGGF<E.:9E8DEAFFCDF:EE?5,FEGFF9GEF7>::<FFFC,::FFE9GGFGFC,<,EF<F?C,EFC,@,GDFF@C@+7GGFE8E8GFFFGGFE<@C:CFGGDEE8EGGFCA7CDGFEDEGGFFGFGFGGFFGFDGGDFF@B@,B
@WJQZ 317
TGGGGAATATTGCACAATGGGGGAAACCCTGATGCAGCGACGCCGCGTGGAGGAAGAAGGTCTTCGGATTGTAAACTCCTGTTGTTGGGGAAGATAATGACGGTACCCAACAAGGAAGTGACGGCTAACTACGTGCCAGCAGCCGCGGTAAAACGTAGGTCACAAGCGTTGTCCGGAATTACTGGGTGTAAAGGGAGCGCAGGCGGGAAGACAAGTTGGAAGTGAAATCTATGGGCTCAACCCATAAACTGCTTTCAAAACTGTTTTTCTTGAGTAGTGCAGAGGTAGGCGGAATTCCCGGTGTAGCGGTGGAATGCGTAGATATCGGGAGGAACACCAGTGGCGAAGGCGGCCTACTGGGCACCAACTGACGCTGAGGCTCGAAAGTGTGGGTAGCAAACAGGATTAGATACCCT
+
GGGFGGGGGGGGGGGGGGGGGGGGGGGGGGGGGGGFFGFGGGGGGGGGGGGGGGGGGGGGGGGGGGGGGGGGGGGGGGGGGGGGGGGGGGGGGGGGGGGGGGDGGGGGGGGGGFGGGG>GGGG?GGGGGGGGGGGGGGGGGGGGGGGGGGGGGGGGGGGGGFGGGGGGGGGGGGGGGGGGGGGGGGGGGGCGFGGGGGGGGGGGGGGGGGGGGGGGFGGFGGGGGGGGGGGGGGGGGGGGGGGGGFGGGGGGFGGGGGGGGGGGGGGGDGGGGGGFGGGGGGGGGGEGGGFGGGGDGGGGGGGGGGGGGGGFGGGGGGGGGFEGGFGFGGGGGGGGGGGGGGGGGGGGGGGGGGGGGGGGGGGGGGGGGGGGGGGGGGGGGGGGGGGGGGGGGGGGGGGGGGGGGFGGGGGCCCCC
@WJQZ 318
GCGCGTAAATTACCCAATCCTGACACATGGGGGTAGTGACAATAAATCAAAATGCGGGACTATCAGTCTTGCAATTGGATTGAGAACAATGTACAACTCTTATCGATAAGCCATTGGAGGGCAAGTCTGGTGCCAGCAGCCGCGGTAATTCCAGCTCCAATCGCGTATATTAACGTTGTTGCAGTTGAAAAGCTCGTAGTTGAAGTGTGGGTGATCGCTGTTGTGAGACTTCGGTCTCTCGATGGTAAGTCACCCCCTTCCAGTATCAAGAAGGTGGTATTCAGTTACTGTCTATTGTGTGTTGGGCGTTTACTGTGAGAAAATGAGAGTGTGCAAAGCAGGTGTTTGCTTGAATAGATTAGCATGGAATAATAATTGAAGGATTTCGTGTTCGATTGGATTGGTTTGTTCACGGAAGCAAGGTTAAAAGGAACAGTTGGGGGTATTCATATTCACTAGTTAGAGGTGAAATGCTCGGATTTATGGAAGATGAACAAGTGCGAAAGCATTTACCAAGGATGTTTTCATTAATCAAGAACGAAAGCTAGGGGATCGAAGAGGATTAGATACCCT
+
F@@@FFFBFFFEFEEGGGF,ED,,CF8,CEFEGGGGAFGCFFGG9,CC,,C9CC@C@EDGGFGFGGGGF<FGGGGCGGFFFGGGFFGGFFFEFCFG8FDG9CFCFGGGGFD<EEGE8,48>BAFG9,C,3CFG8BFGG@FG:FG@C:FGAF<EE6<,FDCCE**35><:;<;FFE82,8<C@,,7>,@CEC:CFCA<C*=7,>2FA:FCCFEECG<8CFDCGCECF7CF7C,/:C*9+9+/9;C0<CFCGGF<::?8@4?5<+:CEG+)9+2)*0C4><:*/27<:.(1))++2)(BA?64*?*4(5DE7<766CCFF@:;@<9,9F6>,,<**3,;*,,C@,:@A>37,9E0;?FGGDFCD=@,=<FE,D<CFF>EE3,FB,CEGFF7F8F<B,F=,FGGGGF8GGGFF+E@EE9GF?B;,GECGFFFE,9FF?EC7F@GFFFFF?,FFFGGGEFBEGGGFCFFGGGFFE@+@F48FGGGFAEGGGE,<CE@EGGGGDGGGGGFGFFFAGGGGGFGGGFGGGGGGFFFCGFGGGEC8GGGGGGFGFFGEFGFGGGFEDGFFFCGGGGCCCCC
@WJQZ 319
TGGGGAATATTGCACAATGGGGGAAACCCTGATGCAGCGACGCCGCGTGAGCGATGAAGTATTTCGGTATGTAAAGCTCTATCAGCAGGGAAGAAAATGACGGTACCTGTCTAAGAAGCACCCGCTAAATCCGTGCCAGCAGCCGCGGTAATACGTATGGTGCAAGCGTTATCCGGATTTACTGGGTGTAAAGGGAGCGTAGACGGAGTGGCAAGTCTGATGTGAGAACCCGGGGCTCAACCCCGCGACTGCATTTGAAACTGTCAATCTAGAGTACCGGAGAGGTAAGCGGAATTGCTAGTGTAGCGGTGACAAGCGTAGAGATTAGGAGGAACACCAGTGGCGAAGGCGGGTTCCTGGACGGTAACTGACGTTGAGGCGCGAAAGCGTGGGGAGCAAACAGTATTAGATACACT
+
FFFGCFFGGGCGFGG9FEF?E7C:F8@EF8FFC<FFEE+7@CEF@FFFE7:FE7,:EEF,<,CFGDCB,B4CFFFGGEFEGFGC,F,,AF<<F8FGBE5,BF+8+B,78,:E?,55F<D,B,+@@633,C,,88DFGCFGGGFGGG*<FE8F<;*7D>:><F5C29:A=:::;BFC>-C:9?F:F:*<)FCFFC=6*<@CEG8.?<?B?2:A@9C/<+42?@&8F8::EEEFED)?<9E#FF>83#/7F;<==@)#3+88+1,;C,;<F?A5,DEC+@=,?FEB8+7B4,<9,,95,E45B,@4+7C<EC94,4,CGFA,C4,EDEE<CGEF?FCC<GDGF:C@FB@7++,,,C,,,,8,@:F<FEC,,D@CE;6,6::8,:9DB,76+-C6@<9F@GFFF;<,,<<@CFC6A,8-
@WJQZ 320
TGGGGAATATTGCACAATGGGGGAAACCCTGATGCAGCGACGCCGCGTGAGCGAAGAAGTATTTCGGTATGTAAAGCTCTATCAGCAGGGAAGAAAATGACGGTACCTGACTAAGAAGCACCGGCTAAATACGTGCCAGCAGCCGCGGTAATACGTATGGTGCAAGCGTTATCCGGATTTACTGGGTGTAAAGGGAGCGTAGACGGCTGTGTAAGTCTGAAGTGAAAGCCCGGGGCTCAACCCCGGGACTGCTTTGGAAACTATGCAGCTAGAGTGTCGGAGAGGTAAGTGGAATTCCCAGTGTAGCGGTGAAATGCGTAGATATTGGGAGGAACACCAGTGGCGAAGGCGGCTTACTGGACTGTAAATGACGCTGAGGCTCGAAAGCGTGGGGAGCAAACAGGATTAGATACCCT
+
GGGGGGGGGGGGGGGGGGGGGGGGGGGGGGGGGGGGGG@FFEGGGGGGGGGGGGGGGGGGGGGGGGGGGGFGGDGGGGGGGGGGGGGGGGGGGGGGGGGGGGE7F:FFFGGGGGGGGGGGGGGGGGFGGGGGGFGGGGGGGGGGGGGGGGGFFGGGGGGGGGGGGGGGECDFGGGGCEGGGGGGGGGGGGEGGGGGGGGGGGGFGCECGFAFFGFFFFGGGGGGGGGGGGGGGGGFGGFCGGGGFGGFCGGGGGGGGGGGGGGGGFFFFCFGGGGGGGGGFFDGGGGGGGGGGGFFGFCGGGGGGEFGGGGGCGGGGFFDGGGFFCGGFFGGEGGGGGGGGGGGGGGGGGGGGGGGGGGGGGGGGGGGGGGGGGGGGGGGGDGGGGGGGGGGGGGGGGGGGGGFGAGGGFCCCCCC
@WJQZ 321
TGAGGAATATTGGTCAATGGACGAGAGTCTGAACCAGCCAAGTCGCGTGAAGGAAGACGGATCTATGGTTTGTAAACTTCTTTAGTGCGGGAACAAAGCGGCGTCGAGACGCCTGATGAGTGTACCGCAAGAATAAGCATCGGCTAACTCCGTGCCAGCAGCCGCGGTAATACGGAGGATCCGAGCGTTAGCCGGATTTATTGGGTTTAAAGGGAGCGTAGGCGGACGCTTAAGTCAGTTGTGAAAGTTTGCGGCTCAACCGTAAAATTGCAGTTGATACTGGGTGTCTTGAGTACAGTAGAGGCAGGCGGAATTCGTGGTGTAGCGGTGAAATGCTTAGATATCACGAAGAACTCCGATTGCGAAGGCAGCCTGCTGGACTGTAACTGACGCTGATGCTCGAAAGTGTGGGTATCAAACAGGATTAGATACCCT
+
GGGGGGGGGGGGGGGGGGGGGGGGGGGGGGGGGGGFGGGGGGGGDGGGGGGGGGGGGGGGFFGFGGGGGGGGGGGGGGGGGDGGGGGGGGGGGGGDFFGGGGGGEG7CFGGGGGGCGGFGGGGGGGGGEGGFCGGGGGFFGCEGGGGF?FGGFGFFFFFDFGFGGGGEEGF>>FGGGGEEFGG=FFBGGG+GGGGGGDGGGGGGGGGFGGGGGGFGGGGGGGGGGGEGGGGGGGFGFEGGGGGGGGGGDGGGGGGGGGGGGGFEGGCGGGGGGGGGGFFGGGGGGGGGGGGGGGGGGGGGGFCGECGGGGGGGGGGGF=GGGGGGEGGGFGGFFGGEGGGGGGGGGGGGGGGGGGGGGGGFGGGGGGGGGGGGGGGGGGGGGGGGGGGGGGGGGGGGGGGGGGGGGGGGGGGGGGGGGGGGGGGFGGGGGCCCCC
@WJQZ 322
TGGGGAATATTGCACAATGGGGGAAACCCTGATGCAGCGACGCCGCGTGAGCGATGAAGTATTTCGGTATGTAAAGCTCTATCAGCAGGGAAGAAAATGACGGTACCTGACTAAGAAGCACCGGCTAAATACGTGCCAGCAGCCGCGGTAATACGTATGGTGCAAGCGTTATCCGGATTTACTGGGTGTAAAGGGAGCGTAGACGGAGTGGCAAGTCTGAGGTGAGAACCCGGGGCTCAACCCCGGGACTGCATTGGAAACTGTCAATCTAGAGTACCGGAGAGGTAAGCGGAATTCCTAGTGTAGCGGTGAAATGCGTAGATATTAGGAGGAACACCAGTGGCGAAGGCGGCTTACTGGACGGTAACTGACGTTGAGGCTCGAAAGCGTGGGGAGCAAACAGGATTAGATACCCT
+
CEFGGFEEGGGGGGGGGGFEFGFCFFGFGGGGCF9,@FFEGGGGGCGGGGGGGEGGGGGGFGGGGGGGFDGDCGGGGGGGGGGCFECDF@EGGGGGGGG9FCBBFFGGGGGF<F<CGFGGGGG?EGGGGGAFEGFGGGG;B@DGECFGG>E4;FCDF?:>;FECDGGGGECFGGEFGGFDEGEF<ECF:FFGGGD@CFGGGGGFCECDGFGGGFF?><E2#DE@C?FGG=EFGGDDCEFCCGCGF?@CGFGG;EGGGGFFGGFGGGFGGFE<9@(CGGEGGGGFFB:CE@FDGGGGGFGDGGGGGGGGGFFFB,,CD9GGGGFEECGGGGGGEFGGGGFB,EGGFDGFCEGGFGGGGGFGFGGFFFGGGGGGGGGFFFBCFGGGGGGGGGEFFC<GGFFFFGGGGDCFFEFC@BCC
@WJQZ 323
TGGGGAATATTGGGCAATGGGCGCAAGCCTGACCCAGCAACGCCGCGTGAAGGAAGAAGGCTTTCGGGTTGTAAACTTCTTTTGTCAGGGACGAAACAAATGACGGTACCTGACGAATAAGCCACGGCTAACTACGTGCCAGCAGCCGCGGTAATACGTAGGTGGCAAGCGTTATCCGGATTTACTGGGTGTAAAGGGCGTGTAGGCGGGAGTGCAAGTCAGATGTGAAAATTATGGGCTCAACCCATAACCTGCATTTGAAACTGTACTTCTTGAGTACTGGAGAGGCAGGCGGAATTCCGTGTGTAGCGGTGAAATGCGTAGATATACGGAGGAACACCAGTGGCGAAGGCGGCCTGCTGGACAGCAACTGACGCTGATGCTCGAAAGTGTGGGTATCAAACAGGATTAGATACCCT
+
GGGGGGGGGGGGGGGGGGGGGGGGGGGGGGFGGGGGGG@FGGGGGGGGGGGGGGGGGGGGFFGGGGGGGGGGGGGGGGGGGGGGGGGGGGGGGGGGGGGGGFGGGGGGDGCFGGGGGCFGGFGFD>GF9FGGGGGGDFGGGGGGGGGGG5GEGGFFGGFCFGDFGGGFEFGGGGGGGGGGGGGFCGFFFFFFFFGEGGFGGGGFGGGGGGGGGFGGGGGFEGGFFEGGEEF<GGGGGGGGGGGGGFGFFFGGGGGGGFDGGFGGGFFF9FFDFEGFGGGGGGGGGGGGFGGCGGGGB:EGGGGGFGFCGEEAGGGGGGDFGGGGGGFFFCFGDGGGGGGGGGGGGGGGGGEGGGGGFGGGGGFFGFGGGGGGGGGGGGGGGGGGGGGGGGGGGGGGGGGGGGGGGGGFCGGGGGCCCCC
@WJQZ 65789
TGGGGAATATTGCACAATGGGGGAAACCCTGATGCAGCGACGCCGCGTGGAGGAAGAAGGTCTTCGGATTGTAAACTCCTGTTGTTGAGGAAGATAATGACGGTACTCAACAAGGAAGTGACGGCTAACTACGTGCCAGCAGCCGCGGTAAAACGTAGGTCACAAGCGTTGTCCGGAATTACTGGGTGTAAAGGGAGCGCAGGCGGGAAGACAAGTTGGAAGTGAAATCTATGGGCTCAACCCATAAACTGCTTTCAAAACTGATTTTCTTGAGTAGTGCAGAGGTAGGCGGAATTCCCGGTGTAGCGGTGGAATGCGTAGATATCGGGAGGAACACCAGTGGCGAAGGCGGCCTACTGGGCACCAACTGACGCTGAGGCTCGAAAGTGTGGGTAGCAAACAGGATTAGATACCCT
+
EGGGGGCFGGGGGGGFGGGGGEGGGGGGGGGGGGGGGGGEGGGDGGFFFGGGGGGGGGGGFGGGGGCG@GGCGGGGGGGFGFGGGCFEEFGGGGFGGGGGFGGEGB,AFFFGGGGGGG3GGCEGAFFGGGGGCFCGFGGDFGGGGGGGEEGGGGDACGGGGFGGFF>F8FGGGGDGEGGGCCGFGGGG=FF<GGGFGGGGGGGGFFC9CC>@F8FCGGFCAGFFFEGCFGFFCFFDCGGGGGGGFFGDEFCGGGFGGGFDGFDFGGGFFGGFDGF<<9FF@AFGGDGGGGFCGGGGGGDGFGGEDGGGEGFFBB7GGGGGGGGGGGF@EFDCGFAFFGCGGDGDGGDGGGGGGFGFGGGGGGGGGGGGGGGGGGGDFGGGGGFEFGGGGGGGGGGGGGGGGGGGGF<FF8GCCCCC
@WJQZ 325
TGAGGAATATTGGTCAATGGACGAGAGTCTGAACCAGCCAAGTCGCGTGAAGGAAGACGGATCTATGGTTTGTAAACTTCTTTAGTGCGGGAACAAAGCGGCGTCGAGACGCCTGATGGGTGTACCGCAAGAATAAGCATCGGCTAACTCCGTGCCAGCAGCCACGGTAATACGGAGGATGCGAGCGTTATCCGGATTTATTGGGTTTAAAGGGTGCGTAGGCGGCACGCCAAGTCAGCGGTGAAATTTCCGGGCTCAACCCGGACTGTGCCGTTGAAACTGGCGAGCTAGAGTGCACAAGAGGCAGGCGGAATGCGTGGTGTAGCGGTGAAATGCATAGATATCACGCAGAACCCCGATTGCGAAGGCAGCCTGCTAGGGCGCGACAGACGCTGAGGCACGAAAGCGTGGGTATCGAACAGGATTAGATACCCT
+
GGCGGGGGGGGGGGGGGGGGGGGGGGGGGGGGGGGGGGFGGGGGGGGGGGGGFGGGEFGGFDEGGGGGGGGGGGGGGGGGGGGGGGGGGGGGGGGGGGGGGGGGGGGGGGGGGGFGGGGGGGGGGGGGGGGGFGGGGGGGGGGGGGGGGGGGGGGGGGGGGGFGFGGFFGGFGGGGGGGGGGGDFGGFGGGGGGGCEEGGGGGGGEGGGGGGGGGGGGGGGGDGGGGEEDFGGGGFGGGGGGGGFGEFGGGGGGGGGGGGGGEDFGGGFGGGGGGGGGGGGGGEFCGGFDCGDGGGGGGGGGGGGGEGGGGEGCDGGGGGGGGGGGGGGGGGFGGGGGGGGGGGGGGGGGGGGGDGGGGGGGGGGGGGGGGGGGGGGGGGGGGGGGGGGGGGGGGGGGGGGGGGGGGGGGGGGGGGGGGGGGGGGGGGGGCCCCC
@WJQZ 48948
TGAGGAATATTGGTCAATGGACGAGAGTCTGAACCAGCCAAGTCGCGTGAAGGAAGACGGATCTATGGTTTGTAAACTTCTTTAGTGCGGGAACAAAGCGGCGTCGAGACGCCTGATGAGTGTACCGCAAGAATAAGCATCGGCTAACTCCGTGCCAGCAGCCGCGGTAATACGGAGGATGCGAGCGTTATCCGGATTTATTGGGTTTAAAGGGAGCGCAGGCTGCGAGGCAAGTCAGCGGTCAAATGTCGGGGCTCAACCCCGGCCTGCCGTTGAAACTGTCCTGCGAGAGTTCGAGTGAGGTATGCGGAATGCGTTGTGTAGCGGTGAAATGCATAGATATGACGCAGAACTCCGATTGCGAAGGCAGCATACCAACTCGCGACTGACGCTGAGGCTCGAAAGCGTGGGTATCGAACAGGATTAGATACCCT
+
CFFFDE8<AF9EFFFCCEGGGGGGGF7EFCGGGFFGGG@FFFFGGGGCCCEEGGGDFFFFFEEGGDCGGGGGFEGGGGCEFGDGGGGGGGGGGGGGGGGGGCE:FECGGEGGGCGFCDGF<FBCFGGCFED8FFGGGG=ED@@E*FGGGCFGG>EGGGFGGGFEGGGGGCCFG>FCEGEGGGGFCFEFGGCGGGGCCEG<CCCF=85CFFGFGE=GGGG:/?ECF>GAEG>EG=1F<ECE5,'FFE:FC7FCEDGE8C%C:32<:#':>C;CFGGGFC+,B@<8F>F<FGGGGF7FCFGFGFE?EFGGGGGGGGGGGGGGGGGGGGGGGGFADC?<GGGGGFCFBBF,GGGDGFCGGGECGGGE9GFCDGFGFFDC,CDGGGGGGDGGGGGGGFECFFGGGGGGGGGGGGEGGGGGGGFGGGGGGGFCFC@CCC
@WJQZ 327
TAGGGAATCTTCCGCAATGGGGGCAACCCTGACCGAGCAACGCCGCGTGAGTGAAGAAGGTTTTCGGATCGTAAAGCTCTGTTGTAAGTCAAGAACGAGTGTGAGAGTGGCAAGTTCACACTGTCACGGTAGCTTACCAGAAAGGGACGGCTAACTACGTGCCAGCAGCCGCGGTAATACGTAGGTCCCGAGCGTTGTCCGGATTTATGGGGCGTAAGGCGGGCGCAGGCGGTTTGATAAGTCTGAAGTTAAAGGCTGTGGCTAAACCATAGTTCGCTTTGGAAACTGTCAAACTTGAGTGCAGAAGGGGAGGGTGGAATTCCATGTGTAGCGGTGAAATGCGTAGATATCGGGAGGAACACCAGTGGCGAAGGCGGCCTACTGGGCACCAACTGACGCTGAGGCTCGAAAGTGTGGGTAGCAAACAGGATTAGATACCCT
+
GDFGGGFF9FFE,6BEFGGFGGEEGGGGGGGGFF:EEG@FGGGGGGG@FB@FGGGDCFFGG,EFGGGGGGGGGGG9?,AFGGGGG?EEFDFGGF@ECCF:=,E,B?DAAD+=FFG9?FDFGED?,<>7:3D@FGFCD,9,:,<3@3D+C:8FFG,FFDFG::FFFCCCD7F7@*1<1?2?8,7=CFC@CCE:CFFD:2<<5C;8C9,<#GFF*E8:A#=C1'8:/?5DE<C?/?>C>1C9@001DC?7.:AGGGF.>@5CCFG#C<0FF=F8/CEGD<FGDGF>FCCF9C9DCCGGGGFA75CE8CFCED+B,FFFFGGGFFF,?GGGGGGGGEGFCGGGEDFEAGFCGGGGFGGGGGFGGGGGGGGGGGEGGFCGGGGGGGGGGGGGFGFGGGGGGGGGGGGGGGGGGGGGGGGGGGGGGGGFFGGGGGGGGGDFCCCC-
@WJQZ 328
TGGGGAATATTGCACAATGGGGGAAACCCTGATGCAGCGACGCCGCGTGGAGGAAGAAGGTCTTCGGATTGTAAACTCCTGTTGTTGAGGAAGATAATGACGGTACTCAACAAGGAAGTGACGGCTAACTACGTGCCAGCAGCCGCGGTAAAACGTAGGTCACAAGCGTTGTCCGGAATTACTGGGTGTAAAGGGAGCGCAGGCGGGAAGACAAGTTGGAAGTGAAATCCATGGGCTCAACCCATGAACTGCTTTCAAAACTGTTTTTCTTGAGTAGTGCAGAGGTAGGCGGAATTCCCGGTGTAGCGGTGGAATGCGTAGATATCGGGAGGAACACCAGTGGCGAAGGCGGCCTACTGGGCACCAACTGACGCTGAGGCTCGAAAGTGTGGGTAGCAAACAGGATTAGATACCCT
+
GGGGGGGGGGGGGGGGGGGGGGGGGGGGGGGGGGGGGGFFGGGGGGGGGGGGGGF=FGGGEGGGGGGGGGFGGGGGGGGGGGGGGGGGGGGG?FGGGGGGFGGFGGGGFFGGGFGDEGGFFFGDGGGGGG:FEDFCCCGFGFFCFGGFGEGGGGGGGGCGFGGGGFFGF<FGFG@FEFGGG>FGGG9EEFGGGGDGGDGGGGEGGGEF9C6;FFGGGGGGGGGGGGGGGGFCFCFGGCGF@7FGFFGGFGFGGGGGFGGGGGGGGGGGGGGGGGGGFFFFGGGGGGGGGGGGGGF@GECGGFGGGGDGGGGFFDGGGFGGGGGGGGGGGGGGGGGGGGGGGGGGGGGGGGGGGGGGGGGGGGGFGGFGGGGGGGGGGGGCGGGGFGGGGGGGGGGGGFFFFGGGFGGGGFGCCCCC
@WJQZ 73522
TGGGGAATATTGCACAATGGGGGAAACCCTGATGCAGCAACGCCGCGTGAGTGAAGAAGTATTTCGGTATGTAAAGCTCTATCAGCAGGGAAGATAATGACGGTACCTGACTAAGAAGCTCCGGCTAAATACGTGCCAGCAGCCGCGGTAATACGTATGGAGCAAGCGTTGTCCGGATTTACTGGGTGTAAAGGGCGTGCAGCCGGGTATGCAAGTCAGATGTGAAATCCATGGGCTCAACCCATGAACTGCATTTGAAACTGTAGATCTTGAGTGTCGGAGGGGCAATCGGAATTCCTAGTGTAGCGGTGAAATGCGTAGATATTAGGAGGAACACCAGTGGCGAAGGAGGATTGCTGGACGATAACTGACGGTGAGGCGCGAAAGTGTGGGGAGCAAACAGGATTAGATACCCT
+
FFG8CBFFC@<EGGCFGCEFFDGFFGGDGFFGGGGGA@CEFGGGDGEGEGDCE,CEFEFG<FFCGGGEGFGG9EFGGGGGGGFGFE9F+C+,?<FCAFAEFGG:D7EFFG?AFFFGGGFFGCFGGGCGGGGGGCCFFCFFDCFGGGGGDCGGGGGCF&FG=G;GCEDD>GCGGGG?C:G>7@FCFFFEGFGGCFECFFCCFC@FGGGC#9DFGGGGGGGGGFE7,=FAC@<CFEFF>=GGF=EGG,E?AEFGFAFFAGFE<CGFB<?FDGGEGGGFF@@@4<EED+F7FFF9FFGFFFA99,CF8GGEFF<E:7EGGGFEFDEGF9FF<GFGGGGGGGGGGF:CFCFF:,C,C;,,<@GGGGFFGGGGGGEGFE;,,+:BGGFCGFF;CFFC,CF<DFFECGGGGGGGGFGCC?CC
@WJQZ 330
TGAGGAATATTGGTCAATGGACGCAAGTCTGAACCAGCCATGCCGCGTGCAGGATGACGGCTCTATGAGTTGTAAACTGCTTTTGTACTAGGGTAAACTCACCTAAGTGTAGGTGACTGAAAGTATAGTACGAATAAGGATCGGCTAACTCCGTGCCAGCAGCCGCGGTAATACGGAGGATTCAAGCGTTATCCGGATTTATTGGGTTTAAAGGGTGCGTAGGCGGTTTGATAAGTTAGAGGTTAAATGTGAGGGCTCAACCCTGAAACTGCCTCTAATACTGTTGAGCTAGAGAGTAGTTGCGGTAGGCGGAATGTATGGTGTAGCGGTGAAATGCTTAGAGATCATACAGAACACCGATTGCGAAAGCAGCTTACCAAACTATATCTGACGTTGAGGCACGAAAGCGTGGGGAGCAAACAGGATTAGATACCCT
+
F<EF8@<CEFFFF,6@CCFFGGGGECFCFEFEC<C<EDDCFFFCB@7@+BCECCFGGGGG@7CEGAFGGGFE,CEGGGGGFFG5E<E,CCFF84FFGGGEGFA,F,EFF9E,<CAFGFE8<?<5B<?<,@@CF,4:?,=A<8?:>A>A,E9B@B;CD<FCDGFFGD70+5=8>65*@F9FE9CD;CF7C@F:<<<C8??0@F@@<<9DBBFFCC7A8>?5EFCFCC8FF@<,9CCAFGEDFE@,<9,,,,,CF=D>@CB38CFFBAA,B7CCFECF9DCFFC,:FCGFC99E;@DECEDGGCC4,GGGCFFGGFFFF9GGGGGGGGGFCB,C,E9FGFG;F9E<@F@,C,GGGFFB7FE@7C@EF9GF8<DFFCGF@GFECFGFFGGGGGGEF<@C,FCDFCF96:GGEFC<@DFFDFF@CFGGEFFFCC8CCCCC
@WJQZ 52500
TGGGGAATATTGCACAATGGGGGAAACCCTGATGCAGCAACGCCGCGTGAAGGAAGAAGGTTTTCGGATCGTAAACTTCTATCAACAGGGACGAAGAAAGTGACGGTACCTGAATAAGAAGCCCCGGCTAACTACGTGCCAGCAGCCGCGGTAATACGTAGGGGGCAAGCGTTATCCGGAATTACTGGGTGTAAAGGGAGCGTAGGCGGCACGCCAAGCCAGATGTGAAAGCCCGAGGCTTAACCTCGCGGATTGCATTTGGAACTGGCGAGCTAGAGTACAGGAGAGGAAAGCGGAATTCCTAGTGTAGCGGTGAAATGCGTAGATATTAGGAAGAACACCAGTGGCGAAGGCGGCTTACTGGACGGTAACTGACGTTGAGGCTCGAAAGCGTGGGGAGCAAACAGGATTAGATACCCT
+
FGGGGECGGGGGGEFGGGGGGGFGGGGGGGGGGGGGGGFFGGFEGGGGGDFFGGGGGEGGGFEF9BGFBEGFFGGFFC9FDFAFGFGGGGGGGEG:FG@FGC<FFCEFFF,FFFD9FGGC>F@BE:3C@FDF<FC@DFBCFCFFF77<<@C>B7DFGGFECFEGGGGDCFDGEGCCCCFG8*3:<3GGFGGGGFCFEE>>>>=/:5C>EC5CGF@EEGG@GGGGGCDFEGDC>FE=GEGFFCFDEBDFGFGGGGGFGGFFGGDEDGGGDFDFCFFGGGFEE9FD9FGFEE>FGGGGGGEFGFCFECF7GDGGGGGGGGGGGGGGGGFFEGGGGGGGFGGFEC,CEGGGGGGGF7CGGE<FFCCCDGFGGFF7FFFGFEFCFCGFGGGFDGFGGGGGGGGGGGGGGGGGGEGGGGGCCCCC
@WJQZ 332
TGAGGAATATTGGTCAATGGTCGGCAGACTGAACCAGCCAAGTCGCGTGAGGGAAGACGGCTCTACGGGTTGTAAACCTCTTTTGTCGGAGAGTAAGGTGCGCTACGCGTAGCGTACTGCAAGTATCCGAAGAAAAAGCATCGGCTAACTCCGTGCCAGCAGCCGCGGTAATACGGAGGATGCGAGCGTTATCCGGATTTATTGGGTTTAAAGGGTGCGTAGGCGGCACGCCAAGTCAGCGGTGAAATTTCCGGGCTCAACCCGGACTGTGCCGTTGAAACTGGCGAGCTAGAGTGCACAAGAGGCAGGCGGAATGCGTGGTGTAGCGGTGAAATGCATAGATATCACGCAGAACCCCGATTGCGAAGGCAGCCTGCTAGGGTGCGACAGACGCTGAGGCACGAAAGCGTGGGTATCGAACAGGATTAGATACCCT
+
GGGGGGGGGGGGGGGFFFFGGGGGGGGGGGGGGGGGGGGGGGGGGGGGGGGGGFGGGGDEGDGGGGGGGGGGGGGGGGGGGGGGGGGGGGEGFEGFGGGD?FGDCGGFDCFFGGGGGGGGGFGGGFGFCGGDGGGGGGGGG>CGGGGGGGGGGGGGGCFFFFG9GGGGGGGGGGCG5@@C2GFGCDGGGEGGGGGGEGGGGGGGG=>EEGGGBDGGEGGGGFGDECCGGFEEEGEFFGGEGFD<FEGEE<GGGGGGGGGGGGGFGGGGGGGGGGGEFGGGCGGECFGGFFFGCDFAFEAFGGFGE@GGGGGFEF@CE?GGFGGGEEGE9GGGFGGFA<FFGGGGGGGGGCGGGGEEGGGFGGGGGFGGC@DEGFGGFCGGGFEGFFGGGGGGGGGGGGEFFGFF7GGGGGGGGGGGGGGGGGGGGGGGGGCCC8CC
@WJQZ 57298
TGGGGAATATTGTTCAATGGACGCGAGTCTGAACCAGCCAAGTAGCGTGAAGGATGACTGCCCTATGGGTCGTAACCTTCTTTTATATGGGAATAAAGTGGTCCACGTGTGGATTTTTGTATGTACCATATGAATAAGGATCGGCTAACTCCGTGCCAGCAGCCGCGGTAATACGGAGGATCCGAGCGTTATCCGGATTTATTGGGTTTAAAGGGAGCGTAGGAGGATTGTTATGTCAGTTGTGAAAGTTTGCGGCTCAACCGTAAAATTGCAGTGGATACTGGCAGTCTTGAGTGCAGTAGAGGTGGGCGGAATGCGTGGTGTAGCGGTGAAATGCGTAGATATCACGAAGAACTCCGATTGCGAAGGCAGCTCACTGGAGTGTAACTGACGCTGATGCTCGAGAGTGTGGGTATCAAACAGGATTAGATACCCT
+
GG,CFC@,CEF9,;,C<FFF<D:+6C@+;EEFDGGG8<FGGCCFAFEGGGGGG8FFGEFFFG,66FEFFGFEEGG:EEG,CFGF?EGA9EFGDFC,ABB?<?=<,:B=B,B:,CFDF<FF,C,5<F,,?,EEFB9F,ADF,>F+@=FE,CEC:=@>7<=FFGG=:9GCF9:;,95@%@F7:::C:8C:FFB#C<CE>?CC-?@DF:BFC@BCFGFC?-GGFD>#<?2,2:@CGFD40CGFFEGFC@959EGFCBB:?>D>%2GGF0EEC:F3D38,=8(E8FFA,5=:,BFE=EE,FE;EFE@GECF:C,GFEF@7FCGGGGGCEGGGGCGEFCC>=,GEGGGFECFFAFDFDBCCC<8CF7GFGGGGFDGFCGFE<FFFGFDGGCFDGGGFF?GFC@EF8BGFCGGGGGGGGGGGGFGFCGGGFFEDAGFA9B-C
@WJQZ 52755
TGGGGAATATTGCACAATGGGGGAAACCCTGATGAAGCGACGCCGCGTGAGCGAAGAAGTATTTCGGTATGTAAAGCTCTATCAGCAGGGAAGAAAATGACGGTACCTGACTAAGAAGACCCGGCTAACTACGTGCCAGCAGCCGCGGCAATAAGTAGGGGGCAAGCGTTATCCGGATTTACTGGGTGTAAAGGGAGCGTAGACGGCGACACAAGTCTGAAGTGAAATACCTGGGCTCAACCTGGGAACTGCTTTGGAGACTGTCAATCTAGAGTACCGGAGAGGTAAGCGGAATTCCTAGTGTAGCGGTGGAATGCGTAGATATTAGGAGGAACACCAGTGGCGAAGGCGGCTTACTGGACGGTAACTGACGTTGAGGCTCGAAAGCGTGGGGAGCAAACAGGATTAGATACCCT
+
<@@<CCGGCCFG9FFG<@C@<@7@C@AE:;C<BA,C,,+@F+CFGDG:787F7+=@:F8FGGGFFFGGFGFFGDEEACFEFGCFF<,=BBDFEGGGGGFGGGDB7F,CBFGFCC=FGF<FFGGGGGDDFGGFGFF?EGFFF88>@*<:**:,33,,7@FEGGGCCFFGFD<;F>D>;C/@EG8?B;GDGE1<CGD*:C8?EEEF=DGGD7FE@CF,BE3;CFAGFF:E@D<FDCGCF>ECFCB>CGG+;C=6,@<:,598;18>D9E?<GFFEFC>4+EE6FAC,48++EDEA89GE9FB,5>8++7,5:,,:8,+DCF@9GGGEFEC,<FC=FEC-FF@,,6,C,7FCCE<;,C68FFCC,,@C@CCCCCCF8C6;+@,:8E<C7FCC9GGFC6C,9C,CF;,,CCCC6;8-9CB
@WJQZ 58840
TGAGGAATATTGGTCAATGGGCGAGAGCCTGAACCAGCCAAGTAGCGTGAAGGATGACTGCCCTATGGGTTATAAACTTCTTTTATAAAGGAATAAAGTCGGGTATGTGTACCCGCTTGAATGTACTTTATGAATAAGGATCGGCTAACTCCGTGCCAGCAGCCGCGGTAATACGGAGGATCCGAGCGTTATCCGGATTTATTGGGTTTAAAGGGAGCGTAGGTGGATGATTAAGTCAGTTGTGAAAGTTTGCGGCTCAACCGTAAAATTGCAGTTGATACTGGATATCTTGAGTGCAGTCGAGGCAGGCGGAATTCGTGGTGTAGCGGTGAAATGCTTAGAGATCACGAAGAACTCCGATTGCGAAGGCAGCCTGCTAAGCTGCAACTGACATTGAGGCTCGAAAGTGTGGGTATCAAACAGGATTAGATACCCT
+
6EFFGGGGGGGGGGGFCFDFFGD:+@F,ECF<FGGGGGGG<E@FGGGGGGGEGFFFGGGGGCF@FCF,CCC,CFFFCGFAAEGG,EFFA<FEECEEG?CFC>7,@B@,,<B<,,8+@FG,BC@FDAE9FFFAFFFGGG,A=BF+87=FGFG,=F@GGGAE8FC=FCFCC7:>FF7<C8::?>D:>B;BCFG;CFGD:CF<@FFFCG;EBEFGFBF:ECEEGGCEBF:@?#FGGFFCC;@,=@9>,;:D7C=C<D@DC=882+,@B=FA,ADFE8DDAFGGGGGF?FFFG@EGFB9E4C8=+?GEB+GCB,?GFEFC7FGCGGGEC@@C9FGCFGFCGEFEC4,,8C:,<EDCFFB:BCGGGGGFGF@FF8FGGFFCFFEC<FC,<FC9GFFEEGGGFGGGFGGGFFE@EFEDC,CEF9GFGFFGGGFGGFCCCCCC
@WJQZ 57688
TGGGGAATATTGCACAATGGAGGAAACCCTGATGCAGCGACGCCGCGTGGAGGAAGAAGGTCTTCGGATTGTAAACTCCTGTTGTTGAGGAAGATAATGACGGTACTCAACAAGTAAGTGACGGCTAACTACGTGCCAGCAGCCGCGGTAAAACGTAGGTCACAAGCGTTGTCCGGAAGTACTGGGTGTAAAGGGAGCGCAGGCGGGAGAACAAGTTGGAAGTGAAATCCATGGGCTAAACCCATGAACTGCTTTCAAAACTGTCTTTCTTGAGTAGTGCAGAGGTAGGCGGAATTCCCGGTGTAGCGGTGGAATGCGTAGATATCGGGAGGAACACCAGTGGCGAAGGCGGCCTACTGGGCAGCAACTGACGCTGAGGCTCGAAAGTGTGGGTAGCAAACAGGATTAGATACCCT
+
GCFFG@FGGGGGGGGGGGGG,6BFGGGFGGGGFF-EFGCFGGGGGGGGGD7FGGEFGGGGCCFGGGGGG7FGFGFF,5BFGGGGFGFAFGBDGGFFG,E<E74BDFA?FEE<E885F?C,8,3@F7>=FGFF7;>FFGGCFF<FD>EG2DC@FF?>CFCC9:FCCD>CE55F@F=<+@5@=FBFCGGGFGF*FCDGEFFFECEGFD>8E-:8C6@>6::;FGCGGF@,D>9'@C@<@$@8<@C8.FEE8FD?@C+<,8DBCFB/:9,,D?#DDDCF47A9GFFF;++GGFFCDGFF7>7GGFF7@DGFF<@,:F=CCGFAGGDEC7GGFGGF@EGGGGFGFCECECGGEEFF<99FGGGFEC,,@AECF@FCC,GGGCGFFEGFFGCC7GGGGGGGE<FC<GGGGGGGGFGCCCCC
@WJQZ 337
TGAGGAATATTGGTCAATGGGCGAGAGCCTGAACCAGCCAAGTAGCGTGAGGGATGAAGGCTCTATGGGTCGTAAACCTCTTTTATATGGGAATAAAGTTTTCCACGTGTGGAATTTTGTATGTACCATATGAATAAGGATCGGCTAACTCCGTGCCAGCAGCCGCGGTAATACGGAGGATCCGAGCGTTATCCGGATTTATTGGGTTTAAAGGGAGCGTAGGTGGATTGTTAAGTCAGTTGTGAAAGTTTGCGGCTCAACCGTAAAATTGCAGTTGAAACTGGCAGTCTTGAGTACAGTAGAGGTGGGCGGAATTCGTGGTGTAGCGGTGAAATGCTTAGATATCACGAAGAACTCCGATTGCGAAGGCAGCCTGCTAAGCTGCAACTGACATTGAGGCTCGAAAGTGTGGGTATCAAACAGGATTAGATACCCT
+
GGGGGGGGCFGGGGGGGGGGGFGGDG:FGGGGGGGGGGGGGGCFGGGGF@FFGFGEFGGDFCFGGGGGGGGGGGGGGGGGGGGGGFGGGGFGGGGGGGGGGGCAEE79FFDCDEGGGGGGGGGGGGGFGGGGGGGGGGGGFEBBFCCFGGDFDFGGGGGGGGGGE6FFFGGFGGG?GGGEGFGGEEEDGEBGFF@55CACFFC6FCCFFFFFFF:0E?D?GGGCGF?GGGFFFGGGFGGGGGFCFFCD@<GEFFEGGGEGEGGGDBFFFFDCEEC<<ACF>GFGDFFGGFDA8GGGGFGFGGGGGGGGGGCFGGGGGFD@FF7GGGFFGGGGFGGGFFFGGFF@,DEGGGGGFF@-DGFCGGFGFFGGCFGGGGGGDGFAGFGGGGGGGGGGEFGGGDGFDGGGGGFGGGGEF<CGGGGGFGGGGGGGFFGCCCCC
@WJQZ 338
TGGGGAATTTTGGACAATGGGGGCAACCCTGATCCAGCCATGCCGCGTGCAGGATGAAGGTCTTCGGATTGTAAACTGCTTTTGTCAGGGACGAAAAGGGATGCGATAACACCGCATTCCGCTGACGGTACCTGAAGAATAAGCACCGGCTAACTACGTGCCAGCAGCCGCGGTAATACGTAGGGTGCAAGCGTTAATCGGAATTACTGGGCGTAAAGCGTGCGCAGGCGGTTCTGTAAGATAGATGTGGAATCCCCGGGCTCAACCTGGGAATTGCATATATGACTGCAGGACTTGAGTTTGTCAGAGGAGGGTGGAATTCCACGTGTAGCAGTGAAATGCGTAGATATGTGGAAGAACACCGATGGCGAAGGCAGCCCTCTGGGACATGACTGACGCTCATGCACGAAAGCGTGGGGAGCAAACAGGATTAGATACCCT
+
FGGGGFGGGGGGGGGGGGGGGGGGGGGGGGGGGGGGGGGGGGGGGGGEGGGGGGGGGGGGGGFGGGGGGGGGFGGGCGGGGGGGGGFFGGGGGGGGGGDGGDGGDEGGGGGGGGGGGGFGGGGGGGGGGGGGGGGGGGGGGGGFGGGGDEGGGGG;FGGGGGGGGGGGGGGGG>GG@>GG@GGGGGGCGGGGGGGGGGGGGDEF>GGGFGGFDCEGGFGGDCGGGGGGDGGFCA7CGGGDFGGGFCGGFGFEGGGGFEFCGGGFGGGGGGGFGGF@FFGGFGEGFFA,9GFFCCGGGGGGFFEEFGGFGFCB8GGDCGGGGGGGGGGGGGGGCGGGGFFF:GGGGGGGGGGGGGGGGFC>F7GGGGGGGGGGGECEGDF@FGGGFC<AFDGGGGGGGFCEAFFB,FGGGGGGGGGGGGGGECFAGGGGGGGGGGGGCCCCC
@WJQZ 339
TGGGGGATATTGCACAATGGAGGAAACTCTGATGCAGCGACGCCGCGTGAGTGAAGAAGTATTTCGGTATGTAAAGCTCTATCAGCAGGGAAGAAAATGACGGTACCTGACTAAGCAGCCCCGGCTAAATACGTGCCAGCAGCCGCGGTAATACGTATGGTGCAAGCGTTATCCGAATTTACTGGGCGTAAAGGGAGCGCAGGCGGAAGGCTAAGTCTGATGTGAAAGCCCGGGGCTTAACCCCGGTACTGCATTGGAAACTGGTCATCTAGAGTGTCGGAGGGGTAAGTGGAATTCCTAGTGTAGCGGTGAAATGCGTAGATATTAGGAGGAACACCAGTGGCGAAGGCGGCTTACTGGACGATAACTGACGCTGAGGCTCGAAAGCGTGGGGAGCAAACAGGATTAGATACCCT
+
ECFGGECGFGGGGGGGGFGCF8BEGGCEFGGGGGFGGG@FGGGGGGGGGGGGGG9FGGG<<EFGGGG,E,CFFGG,EFGGGGGGG8?FB>9FFCFEFGGDC+F=BF9FEFGGFFG,C,6D+BCC+3BD>,,C+C,+BDGGGCFF,F:>4'>9F9D=E4GGCECAFF>F8*08C<:#=F;FGFGF@:=GFG=CF3*3C</*EF85@/29F>>GGFF12,E;CGGGGECCCC*C7GFF@+F<@6++<C,8,E8DA9GGGGFGFFF=A,,CEB,@D7EEF+8@GGGGF9GGGGGFF<?CFFFAGFF7>7GGEFC?EGGGGGGGGGGFDC@FGFAGGFFGFGFCGGGGGGGGECFFFC,FGFFC,DDAGGGGGGEGGGGGGGGGGGGGGEGFFGGGGGGGGEGGFGGGFGGGGFFACCCA
@WJQZ 340
TGGGGAATTTTGGACAATGGGGGCAACCCTGATCCAGCCATGCCGCGTGCGGGAAGAAGGCCTTCGGGTTGTAAACCGCTTTGGTCAGGGACGAAAAGCTCCGGAGTAATATGCCGGAGTGCTGACGGTACCTGAAGAATAAGCACCGGCTAACTACGTGCCAGCAGCCGCGGTAATACGTAGGGTGCGAGCGTTAATCGGAATTACTGGGCGTAAAGCGTGCGCAGGCGGTTGGGTAAGACAGATGTGAAATCCCCGGGCTTAACCTGGGAACTGCATTTGTGGCTGTCCGACTGGAGTACGTCAGAGGGGGGTGGAATTCCACGTGTAGCAGTGAAATGCGTAGATATGTGGAAGAACACCGATGGCGAAGGCAGCCCCCTGGGCCGCAACTGACGCTCATGCACGAAAGCGTGGGGAGCAAACAGGATTAGATACCCT
+
@EDFGCEFEFGGGGGGG@FGGGGGGGGGGFGGGGGGGFFGFFGCCFGGGGGGEFGGFEEFGGFGGFEGFGGGGGGGGGGGEF9<FGFGGCFGFGGGGGGDFFGGFGEGGGGGFGGGGG+C<FGFCFGGGGGFCFDFCFFGGGGGGGGGGGDFDEF,:FGFGGGFCEFGFEEEF:FF+,<FFCFEG*:5>>EGG?<A8C7CEGGFFGFGGCFGEEGGGF>G5;;GGGGG>=FE5>*GFCEF7>7FFCGFCFFFGEFGFGFGGGFGGGGGGGFCFGFFE@FFGFB<FF:GGGECGEB=D@7E@CD>,FF@FGFGFGF?CDFEEEE8GGGFFCGFCGFGFFGGGGEE9GGGGFAGGGFCGFF7CCEE@GF=7F9DFDGFCCDDGGGGF@+CEAGFGEC7GGGD9FFCEEEFGGGGGGFGGGGGGGGGGGFGGFCC9GGCCCCCB
@WJQZ 341
TGAGGAATATTGGTCAATGGGCGAGAGCCTGAACCAGCCAAGTAGCGTGAAGGATGACTGCCCTATGGGTTGTAAACTTCTTTTATAAAGGAATAAAGTCGGGTATGGATACCCGTTTGCATGTACTTTATGAATAAGGATCGGCTAACTCCGTGCCAGCAGCCGCGGTAATACGGAGGATCCGAGCGTTATCCGGATTTATGGGGTTTAAAGGGAGCGTAGATGGATGTTTAAGTCAGTTTTGAAAGTTTGCGGCTCAACCGTAAAATTGCAGTTGATACTGGTTATCTTGAGTGCAGTTGAGGCAGGGGGAATTCGTGGAGTAGCGGTGAAATGCGTAGATATCGCGAAGGACTGCGATTGCGAAGGAAGCCTGCTAAGCTGCAACTGACATTGAGGCTCGAAAGTGTGGGTATCAAACAGGATTAGATACCCT
+
@@CFGFFEEFGGGGGGG6C6,;@B:@FFFGFEF8EGCFG8EEFCFGGEGEFFCFGGFFGF88<CE,6,CFEFGC<CFF9E9<?C,BECEC<F,CCCFFEF,:+:=EE8,B5B,BFGGGGF,5E<FF9EFFGFFFGGGGGGFCG7C<FGGF9D:D+8DFD@EFFGGG7::FDGGFEGECCFFGCG7CFG:@E@C7C:F,F;CF#FF5=,CAFG@B<1+)>CGC82CCE=CCGC,A;?DA>A:<@><01:3<907F=,<5><CF=@CDEDFC%?FGGD=)AFF<BF,,5,,F<A,,FEA==E9A,48<>6,,?94,+B:AEFA,@474:E5E<?8,,:D<:,C8,+++,,,GFFCB@8-C,7FC,9@<6,6,6+,,<6,C;,,,FC;EC,,;C@6,,E@@BC98?69EEF;FEC6<9FAEFFF;C;,,6<EF;6B,@A
@WJQZ 61599
TGGGGAATATTGGGCAATGGGCGCAAGCCTGACCCAGCAACGCCGCGTGAAGGAAGAAGGCTTTCGGGTTGTAAACTTCTTTTGTCAGGGACGAGTAGAAGACGGTACCTGACGAATAAGCCACGGCTAACTACGTGCCAGCAGCCGCGGTAATACGTAGGTGGCAAGCGTTGTCCGGATTTACTGGGTGTAAAGGGCGTGTAGCCGGGAGGGCAAGTCAGATGTGAAATCCACGGGCTTAACTCGTGAACTGCATTTGAAACTGTTCTTCTTGAGTATCGGAGAGGCAATCGGAATTCCTAGTGTAGCGGTGAAATGCGTAGATATTAGGAGGAACACCAGTGGCGAAGGCGGCTTACTGGACGGTAACTGACGTTGAGGCTCGAAAGCGTGGGGAGCAAACAGGATTAGATACCCT
+
FFDFGGFGGGGGGGGGGGFGFGGGGGDGGFGGGGGGGGGGGGGGGGGGGGGGFGGGGGGGGGFCGGGGGGGGGGGGGGGGGGGGGGGGGGGGGGGEGGGGGGGGGGGGGG9=FGDGGGAFGGGGEGE;GGGGGGGCEGGFFEFFGGGGGG?GGCFGG?FGG;CGF@FFGGCC7C@FEEDGGGGGGGGGFFBGFFECGGG9DCGGGGGGGFGD>DFGGFCCEFFF?GGGGGGGGGGGGGGGGGGFGGGGGGGGGGGGGGGFGGGGGGGGEF;EGGFF=,GEDGGGGGF7CGEGGFFEEFFFE,F9GGGGEFEFGGGGCDGFFFEFFBFGGFDCGGEGEAFFGGGFFDEBDGGGGGGGGGGGF@@GGFGGGGFCGGGGFF?GGGGGF8GFDGGGGGFGFFEFGGGGGGGGGGGFFCCCCC
@WJQZ 343
TGGGGAATATTGCACAATGGGCGCAAGCCTGATGCAGCGACGCCGCGTGAGGGATGGAGGCCTTCGGGTTGTAAACCTCTTTTGTTTGGGAGCAAGCCTTCGGGTGAGTGTACCTTTCGAATAAGCGCCGGCTAACTACGTGCCAGCAGCCGCGGTAATACGTAGGGCGCAAGCGTTATCCGGATTTATTGGGCGTAAAGGGCTCGTAGGCGGCTCGTCGCGTCCGGTGGGAAAGTCCATCGCTTAACGGTGGATCTGCGCCGGGTACGGGCGGGCTGGAGGGCGGTAGGGGAGACTGGAATTCCCGGCGTAACGGTGGAATGTGTAGATATCGGGAAGAACACCGATGGCGAAGGCAGGTCTCTGGGCCGTCACTGACGCTGAGGAGCGAAAGCGTGGGGAGCGAACAGGATTAGATACCCT
+
EGGGGFFCGGGGGGGGGGGGGGGGGGGGGGGGGGGGGGGGGGGGGGGGG:CFGGGGCFGGGGGGGGGGGDGGFGGGGGGGGGGGGCFGGGGGCGGGGGGGGGGGGGCFFFCGGGGGGGGGGGGFGGGGGGGGGDGGGGGGGDGGGGGGGG5FFDE/F:FF<GACFDG=GDG<<FEEGGGGGG0EEE?FGGGGGFDEGGF7DCACFGGCGGDEGGGEGG>D>F<CEEE+>#CFGGGFFFFFGGDGFGCFGF9DGGF=AGGFBEGCDGGGGGGGGFF>GGG/8#9FGGFFDGGD<GGGGGGGGGCGGEFF7GEGGGGGGFEE?GGGGGFF7CGGGGGGGFGEF7GGGGGGGFDGGGGFFFGGGFFCGGGGGGGGGGGGGC7GGGGGGGEGGGGGGGGGGGGGGGGGGGGGGGGFGGGGGGCCCCC
@WJQZ 344
TGGGGAATATTGCACAATGGGGGAAACCCTGATGCAGCGACGCCGCGTGAGTGAAGAAGTATTTCGGTATGTAAAGCTCTATCAGCAGGGAAGAAAATGACGGTACCTGACTAAGAAGCCCCGGCTAACTACGTGCCAGCAGCCGCGGTAATACGTAGGGGGCAAGCGTTATCCGGAATTACTGGGTGTAAAGGGTGCGTAGGTGGCCAGGCAAGTCAGAAGTGAAAGCCCGGGGCTTAATTCCGGGACTGCTTTTGAAACTGTCAGGCTAGAGTGCAGGAGAGGTAAGCGGAATTCCTAGTGTAGCGGTGAAATGCGTAGATATTAGGAGGAACATCAGTGGCGAAGGCGGCTTACTGGACGACAACTGACGCTGAGGCGCGAAAGCGTGGGGAGCAAACAGGATTAGATACCCT
+
FFGGG:FFGGGGGGGGGGGGGGGGGGGGGGGGGGGGGGFGGGGGGGGGGDGGEFGGFGGEGGGGGGGFGGGGGGGGGGGGGGGGGGGGGGGGGGG@FFGGGGGGGGGGGGGGGFFFGGGFGFGGGGGGGG?GGGCGFGGGGGGGGGGGFFGCGGF>FFGGGGGGGGGG=F87FFGDGGEFGF=GGGA<CFGGGGGFEDGCGFDEFGCGFCFGGGGFGFGG<F?FCGGCEEGGGFEFCFGEGFGGFEGGGGGFFFGGGGFEFGGGFGGGE?CGGFGGFAFF,EDDFGGGDE<FFAECDE?,E=C++@EFGGGEB7CE?GGCGGGGFGFDGGGGCFE?9DGGGEGGGFCEDGF9EC<C<GED,GFEGGGEEF,GGFGF@7GGEEFGCGGGGGGGGGGGFDGGGGFGFECGGGF@@@C@
@WJQZ 80055
TGAGGAATATTGGTCAATGGGCGAGAGCCTGAACCAGCAGAGTAGCGTGAAGGATGACTGCCCTATGGGTTGTAAACTTCTTTTATAAAGGAATAAAGTCGGGTATGGATACCCGTTTGCATGTACTTTATGAATAAGGAACGGCTAACTCCGTGCCAGCCGCCGAGGTAATACGGAGGATTCGAGCGTTATCCGGATTTATTGGGTTTAAAGGGTGCGTAGGCGGCACGCCAAGTCAGCGGTGAAATTTCCGGGCTCAACCCGGACTGTGCCGTTGAAACTGGCGAGCTAGAGTGCACAAGAGGCAGGCGGAATGCGTGGTGTAGCGGTGAAATGCGTAGATATCACGCAGAACCCCGATGGCGAAGGCAGCCTGCTAGTGTGCGACAGACGCTGAGGCACGAAAGCGTGGGTATCGAACAGGATTAGATACCCT
+
@C;@FGGGCFG9EEFGGGFECFGG:FGGGGGGDFFFGG8;;D,,CFGGGGGFFA9AE<,@8FEG<@F<DD7:6EFGGGF?,EF9,6ECFG9C,:FG,CCE7@:<+:FGG<DFEC+BBEC,?FCAEF?9FGFF,E,,5,CA,,C7C+>,8C,88A+6D<8B+8+8++@+@F<@0@<:C:C*6$C>2F@F<:58@C5/<.4F>;+E;<F8FFC5E:=2G;FC;FDDF</=*;?<FC:E;CF7GFGFB;?'@0CCECGG8<GCA>3<7,:;C9F)7;7AGGGGGGF@+D,DGE,GFGFGFF?GEF@F=+::GFEBB+++B+?GGGGGGGGFFGEFCEFF?,GFF=9A,??+EC?CFB=7GCE@F,GGGFCGGFFGF<FCGD@C+7FDC@C@CGCF<8FF<ECC,GGE;@CGECFFC,GCCCC,ECFFEDGGGGGCCCCC
@WJQZ 346
TGAGGAATATTGGTCAATGGGCGAGAGCCTGAACCAGCCAAGTAGCGTGAAGGATGACTGCCCTATGGGTTGTAAACTTCTTTTATAAAGGAATAAAGTCGAGTATGCATACCCGTTTGCATGTACTTTATGAATAAGGATCGGCTAACTCAGTGCCAGCAGCCGCGGTAATACGGAGGATCCGAGCGTTATCCGGATTTATTGGGTTTAAAGGGTGCGTAGGTGGTGATTTAAGTCAGCGGTGAAAGTTTGTGGCTCAACCATAAAATTGCCGTTGAAACTGGGTTACTTGAGTGTGTTTGAGGTAGGCGGAATGCGTGGTGTAGCGGTGAAATGCATAGATATCACGCAGAACTCCGATTGCGAAGGCAGCTTACTAAACCATAACTGACACTGAAGCACGAAAGCGTGGGGATCAAACAGGATTAGATACCCT
+
CFFGGGGGFGGEGGGGCFGGGGGGGDF?FFCFGGGGEF9FFG<FGGGGGGGGGGGFGCFGGGGGGEFEFGDEEFCFEFGGFGGG9FFFGGG,BF@FGGAFGEEFGFFEGGGGFFGFEGGCEED9FAFGGGGGFEEGFGAFBFEGGCFFGGG9<6>DGGF@?CC:CGGDGGG>GG=G>>335C9@C:FE<>:DFDDC?7EBFGGGFGGGGGFCBCC9CDCFCFEFFA9=FGGGGFGC@+@7CGGFFD>C;@4GGGGFCGFFFGFFCGF@>GEGFDGFD@CGGGGFFFD@=F88F:FEG@GGFFE8<7GGGFFFGGGE@@DEC@@EEGGF?FGFCGFA@<GFC,,B7@FGFEGGDFC>GGGGGGGGGGFCCFFFGFGGFGGEEFGGGGGGGGGGGGGGGFGF<GGGGC@FF9@GFGGGGGFGFFFFF<9GDFGCCCCC
@WJQZ 79737
TGAGGAATATTGGTCAATGGACGAGAGTCTGAACCAGCCAAGTCGCGTGAAGGAAGACGGATCTATGGTTTGTAAACTTCTTTAGTGCGGGAACAAAGCGGCGTCGAGACGCCTGATGAGTGTACCGCAAGAATAAGCATCGGCTAACTCCGTGCCAGCAGCCGCGGTAATACGGAGGATGCGAGCGTTATCCGGATTTATTGGGTTTAAAGGGAGCGCAGGCTGCGAGGCAAGTCAGCGGTCAAATGTCGGGGCTCAACCCCGGCCTGCCGTTGAAACTGTCCTGCTAGAGTTCGAGTGAGGTATGCGGAATGCGTTGTGGAGCGGTGAAATGCATAGATATGACGCAGAACTCCGATTGCGAAGGCAGCATACCAACTCGCGACTGACGCTGAGGCTCGAAAGCGTGGGTATCGAACAGGATTAGATACCCT
+
EFFGGCFGCFFCFAFCFGGGGGGG7@FFGGGAF<DFGGGF,@<EGGGGGGGGGFFFFDF7:@CF9FAEDFGGGGGGGFGGGFEDGECFGCEEEFGG@FF>GGGG7CFEGG>@EFC8FGGGCCGGFGGGGG@FFFCDGGFDFC7FCF8DFFFF::8FFDFGF8FGG>FFGGGC1:FEG<B./=21CCF<BC8FGG5FGGC;FFGGFCEGFFCCC:CEGGGC:EDFFGEFFGEE5ECEA<C>>1:@;E@GECEEFECGFFGGGGFGGCE?FCGDF&DDDF<CGGFFGDDCFDDD,F?FFFGGGGECEFDFGGFGGGEGDGCEC+ECCGF9AC<,,FEC9FEAEA7F=CF9GGFGGGGGGFDGGFGGGFGGGFDCFB8FFBF::GFGGGECCFF8GGGGGGGGGEEGEDGDEFGGFF7FEGGGGGGGGGFF;8CBCA
@WJQZ 73714
TGGGGAATATTGCAAAATGGGGGAAGCCCTGATGCAGCGACGCCGCGTGAGCGATGCAGTATTTCGGTATGTAAAGCTCTATCAGCAGGGAAGAAAATGACGGTACCTGACTAAGAAGCACCGGCTAAATACGTTCCAGCAGCCGCGGTAATACGTATGGTGCAAGCGTTATCCGGATTTACTGGGTGTAAAGGGAGCGTAGACGGTGTGGCAAGTCTGATGTGAAAGGCATGGGCTCAACCTGTGGACTGCATTGGAAACTGTCATACTTGAGTGCCGGAGGGGTAAGCGGAATTCCTAGTGTAGCGGTGAAATGCGTAGATATTAGGAGGAACACCAGTGGCGAAGGCGGCTTACTGGACGGTAACTGACGTTGAGGCTCGAAAGCGTGGGGAGCAAACAGGATTAGATACCCT
+
CF,CFE@8CD9DFF,CA<DFGGGGGGFFGGG<<@6;BFFFFEC7+@FCFEGDFGFF,FFFDGCFCFEEFGGFGFGGFF8FG?CCDEEFC:EFCFFGGGGGGGD@FGGFFGGG9FFCFDCFBFGGGGGGGGGG7F)GFFFCFFFGGED1EA>AD9E>GG?FFG98A)CFFC:C<FGDDGGGFCFGGGF:'BFB<,F5FFEGDB>CFE@DE1GFF7C2<<C:CGG9FGGFFGF>EFGGF<GDGGE=FCFC@FDDFE9CF:CFGDFFCGGGFGFGGGGGFCGDDGGGG7FEFF?FGFEE<F<FFGEFC=7FE9FACGEEFEGEE<?GFGFF<<EEEFGGDCDGFEGGGGDGGGGFFGGGGGGGFGGGFEC@EFDB,8FFFCFE,EGFECGGCGE<AGEFFGGGFGGGGGGGFGGCCCCC
@WJQZ 60686
TGGGGGATATTGCACAATGGAGGAAACTCTGATGCAGCGACGCCGCGTGAGTGAAGAAGTATTTCGGTATGTAAAGCCCTATAAGCAGGGAAGAAAATGACGGTACCTGACTAAGAAGCCCCGGCTAACTACGTGCCAGCAGCCGCGGTAATACGTAGGGGGCAAGCGTTATCCGGATTTACTGGGTGTAAAGGGAGCGTAGACGGCGACGCAAGTCTGAAGTGAAATACCCGGGCTCAACCTGGGAACTGCTTTGGAAACTGTGTTGCTAGAGTGCTGGAGAGGTAAGCGGAATTCCTAGTGTAGCGGTGAAATGCGTAGATATTAGGAAGAACACCAGTGGCGAAGGCGGCTTGCTGGACAGTAACTGACACTGAGGCACGAAAGCGTGGGGAGCAAACAGGATTAGATACCCT
+
DFFE+@@FCFGGGGGGGGGGGGFFFGGGGGGGGGGFFGEFGGGGGGGGGGGGFGGGFGGFFGGGCFGGGGGGGGGFCFGGGGEFGGFGGGGGGGGGFCBFGGGGGGFGGGGGGGGGGGGGGG7::GGF><FGDGFGGFFGGGDGG>GEGGEF>FFFFGGGGCEFGG;CFCFFGGGGGD=GFGGGFFGGGGGFGGGGGGGEEGGGGE:E>5>EGGGFD>CGGFFGEB<@CGFGEECG7FFFFGGGGGGGFGGGGFGGGGGFEGGGGGGGFGGGGFGGGE<GGFGFGGGGGF9EFGGFE9GAFFGGEDGEGFECCGGFFGGGGFGFCGGGDFEC6:,E<F<7DEGFE@F@:6DF<8GEFGFGGGGGFGGGGGGFGGFDFFGGGFFFEEDGFCEFGGGF8FFFGGGGFGGGGGGCC8CC
@WJQZ 350
TGGGGAATATTGCACAATGGGGGAAACCCTGATGCAGCGAAGCCGCGTGAAGGAAGAAGTATCTCGGTATGTAAACTTCTATCAGCAGGGAAGATAATGACGGTACCTGACTAAGAAGCCCCGGCTAACTACGTGCCAGCAGCCGCGGTAATACGCAGGGGGCAAGCGTTATCCGGATTTACTGGGTGTAAAGGGAGCGTAGGCGGCGTAGCAAGTCAGAAGTGAAAGCACGGGGCTCAACCCCGGGACGGCTGTTGAAACTGCCCTGCTTGATTTCAGGAGAGGTAAGCGGAATTCCTAGTGTAGCGGTGAAATGCGTAGATATTAAGAGGAACTCCAGTGGCGAAGGCGGCTTACTGGACTGACAATGACGCTGAGGCTCGAAAGCGTGGTGAGCAAACAGTATTAGATACCCT
+
<F<FGGGGGFGGGAFGG9EFGCCCEGE<FFGGACEFFEG@+@+:CEEGDGCECGFFFGGCFFFECFF4CDEECEE,,CF9F<FFC,EAFE==8?<EGF9EEFGGGGGGGG?,EAEFD<E,BFFGE+BDGDGG@,FF=FFF,<<F@FC@F88FCFD*><<1CCCF@B:BFGG8C6=FG7?FFF2<BCCC87FFEDF=EEEEEF>FGEEF#EEGFBCF<FFFGGF9CC@:@#:GFCEFFFCGGECFB5EDGEC;>#F92<?B??+?+E?,EGFAC<=;?9=7FC59?=B4B?AF=8FEDEB5FCF:=:?B,F9C8,EGGFEGF9FFE@@,CGAF@FC-FF6CB,,C<@@B:@C<<EFCD@E;,6C,,<GCFC@@<FE<C@@FC@;,CF:@DDF<,@<CC,GFF@6,6<<CAFFCCCC@
@WJQZ 351
TGGGGAATATTGCACAATGGGGGAAACCCTGATGCAGCGACGCCGCGTGGAGGAAGAAGGTCTTCGGATTGTAAACTCCTGTTGTTGAGGAAGATAATGACGGTACTCAACACGGAAGTGACGGCTAACTACGTGCCAACAGCCGCGGTAAAACGTAGGTCACAAGCGTTGTCCGGAATTACTGGGTGTAAAGGGAGCGCAGGCGGGAGAACAAGTTGGAAGTGAAATCCATGGGCTCAACCCATGAACTGCTTTCAAAACTGTTTTTCTTGAGTAGTGGAGAGGTAGGCGGAATTCCCGGTGTAGCGGTGGAATGCGTAGATGTCGGGAGGAAAACCAGTGGCGAAGGCGGCCTACTGGGCACAAACTGACGCTGAGGCTCGAAAGTGTGGGGAGCAAACAGGATTAGATACCCT
+
GGGGGGGGGGGGGGGGGGGGG:F7FGEGGGGGGGGGGG:F:CFGGGGGG7F8FGGGGGGGFFGGGGGBFGGGGGG9F=EG,FB<4,B,BFG8FGDE?5FG<=+++8C?F<=F73++887DFA:FE+=B<C,@+,3@3,35F,5@<F7F*78@FG5?<FC<FFEFC2.*1818/3495CB.<1FCFE981?GGEC;72*,*1<3*7F?,,736,;,:D9FCD=39AE5,@D,>@GF>><FF7FD8,F=@,8B99DB3,GGGF<:,6,3,EEFDDD3C6,,,,A9GGF7FB,F9AFFF@GGDGE@++==8FB9GGF=BB9F?9,8+B+:EC,BF@C,C9C,C,FC@A,ECC@FFCF@<FCEFC,C,,FCB@@CF@@CC,BC,F@DDGE@;@;,DC,99<GFF;,@F<@FCCC;6CCCB
@WJQZ 63816
TGGGGAATTTTGCACAATGGGGGAAACCCTGATCCAGCCATGCCGCGTGAAGGATGAAGGTTTTCGGCTTGTAAACTGCTTTTGTCAGGGAAGAAAAGGGATGCGATAACATCGCATTCTGCTGACGGTACCTGAAGAATAAGCAACGGCTAACTAAGTGCCAGCAGCCGCGGTAATACGGAGGGTGCGAGCGTGATCCGGATTTACTGGGCGTAAAGCGTGCGCAGGCGGTTGGGTAAGGCAGATGTGAAATCCCCGGGCTTAACCGTGGAATTGCATTTGAAACTGTCTGACTGGAGTACATAAGAGGGAAGTGGAATTCCACGTGTAGCGGTGAAATGCGTAGATATGTGGAAGAACACCTGTGGCGAAGGCGGCCGCCTGGTATGTAACTGACGCTGATGCTCGAAAGCGTGGGGAGCAAACAGGATTAGATACCCT
+
GFF@C8C<,;EE,;FEFGCG,BC+@C;<FFGGG,CEFG,C<FGGGGG@F,,,C,,AEGGF,9CDFEE8=7@FGFG,,,5E<F<AEBBEECD,@:B?B=F+9B?,+88+B,C,,8488+,,8,5AF=F:F<><,38:,B<BC,C<F,,C@77CFF9>,,3@,,3@CECCD*>FFFD:@CF@#2>=C#:=*<<5>:(8#%1;:C#:6+3GFFGGGACCFF:E@EC?:EGEDEEE<:EE5507#929@@<?CGGE:EC4#@?GFAGE?EC,$==31#FEAC8,9C,=FFF8?5,,5A,>F:GDAC,,,GFFB5,,,9FAE?E,FB,:+A,GGEFB,E<GGFGGFDFGFFFF<C,AAFGCFBC<9@C,:GGGGF?,:F@+C@8,,E9E;,,6<,EFB,FCF8FF66+FE,GGGFEC+:GFFECGFF@AGGGGFDGGGGGFCBCCC
@WJQZ 87103
TGGGGAATTTTGGACAATGGGGGCAACCCTGATCCAGCCATGCCGCGTGCGGGAAGAAGGCCTTCGGGTTGTAAACCGCTTTTGTCAGGGACGAAAAGCTCCGGAGTAATATGCCGGAGTGCTGACGGTACCTGAAGAATAAGCACCGGCTAACTACGTGCCAGCAGCCGCGGTAATACGTAGGGTGCGAGCGTTAACCGGAATTACTGGGCGTAAAGCGTGCGCAGGCGGTTGGGTAAGACAGATGTGAAATCCCCGGGCTTAACCTGGGAACTGCATTTGTGACTGTCCGACTGGAGTACGTCAGAGGGGGGTGGAATTCCACGTGTAGCAGTGAAATGCGTAGATACGTGGAAGAACACCGATGGCGAAGGCAGCCCCCTGGGACGCAACTGACGCTCATGCACGAAAGCGTGGGGAGCAAACAGGATTAGATACCCT
+
GGGFGG7FEEGFEFFGGFGGGFGC7FGGGGCFF<@FFGFFGGGGGGGGGGGDGFEEGGFF8=FGGFGGGDGGGGGDGFGGGEFFFGGGGGGGEG>F=EFGF8FEEFCDFAAFC,B>C:B:FFGD9DGGEF:FBFGGGGACFFC9FFGG7CCEGF;FFGGCGFGGCC=FGGGGGGCCFGFGFGFFGGG>?>EEGGGEGGCGGGGFD?97?FG>C?5<:F@C?C>E5GEEG88/F?CCEF:@7GFFFGFEFGCFC>FCGE<GGDECGGGGFF@FFFGGGGGFGE?:9CC@C@:BFBB8GGFF>F9@:,CCFECB8FEFEEGFCEFFCA,GGFFF<GGGFGGGDGGGGFA,A,CGFFGGFEFF?=F8CDGGGGGFGDFFFCCC,@FGCGGECFAFF;C@+;,,9E8EGFGGGFGFEGGFFFCGFFGGGFFGGF@GFFFCCCCCC
@WJQZ 62351
TGGGGAATATTGCACAATGGGGGAAACCCTGATGCAGCAACGCCGCGTGAGTGAAGAAGTATTTCGGTATGTAAAGCTCTATCAGCAGGGAAGAAAATGACGGTACCTGACTAAGAAGCACCGGCTAAATACGTGCCAGCAGCCGCGGTAATACGTATGGTGCAAGCGTTATCCGGATTTACTGGGTGTAAAGGGAGCGCAGGCGGGAAGACAAGTTGGAAGTGAAATCTATGGGCTCAGCCCATAAACTGCTTTCAAAACTGTTTTTCTTGAGTAGTGCAGAGGTAGGCGGAATTCCCGGTGTAGCGGTGGAATGCGTAGATATCGGGAGGAACACCAGTGGCGAAGGCGGCCTACTGGGCACCAACTGACGCTGAGGCTCGAAAGTGTGGGTAGCAAACAGGATTAGATACCCT
+
GGGGGGGGFGGGFDFCEFGGGGGGGF8CFEGGGGGGGGGGGGGGGGGGGGGGGGFFGGGA?FGGGDECFFFEFFGGGGGGGCFGC<FF@FGGDFFEFFGGAFEFEGGGGGGDFGGGGGEGEFGCFEF8FAF<F=DFGDGFGGGGGGCGGGC,<>F,GFGGC9FFGFFFFDFBFE1=EC2CGGGGGGFFFFFGGGGGGEFFCC8=DEG8>E>FFGE<<CFFGF?FGGGCGFGFFFDF,CFGF;FGFFGGGGFFGGCF9FFFGGGGFF@FFDCGGGGFGGGGGFFGGF7GGFFCGGFCGGGECCEGEF7F9FF<DGGGGFF9E@GGGEEEE@9GEGFECGGDGGGGGGCGGGFCC,EFFGGGFF68GGGGGDGGGGGGGGGFGGGF9GGGGGGGGGGGF9GGGGFGGGGFFFGCCCCC
@WJQZ 355
TGGGGAATATTGCACAATGGGGGAAACCCTGATGCAGCGACGCCGCGTGGAGGAAGAAGGTCTTCGGATTGTAAACTCCTGTTGTTGAGGAAGATAATGACGGTACTCAACAAGGAAGTGACGGCTAACTACGTGCCAGCAGCCGCGGTAAAACGTAGGTCACAAGCGTTGTCCGGAATTACTGGGTGTAAAGGGAGCGCAGGCGGGAGAACAAGTTGGAAGTGAAATCCATGGGCTCAACCCATGAACTGCCTTTAAAACTGTTTTTCTTGAGTAGTGCAGAGGTAGGCGGAATTCCCGGTGTAGCGGTGGAATGCGTAGATATCGGGAGGAACACCAGTGGCGAAGGCGGCCTACTGGGCACCAACTGACGCTGAGGCTCGAAAGTGTGGGTAGCAAACAGGATTAGATACCCT
+
FEGGGGGGGGGGGGGGGGGGGGGGGGGGGGGDGGGGGGGGGGGGGGGGGGGGGGGGGFFGGGGGGGDGGEGGGGGGGGGGGGGGGGGGGGGGGGGGGGGGGGGEGGGFFGGGGGDGGFGFGGGGGGGGGGGG7F<EGGFGGGGGGG?GGGGGGGGGGGGGGGGGGGGGCFGGGGGGDGGGGGGGGGFGGGGGGGGGGG=EECEGGGG<FAEFGGGGGGGGGFE;GGGGGGGGFGFFDGGGFGGGFFFFFGGGGGGGGFGGGGGGGGFGFFGGGEGE@FFGGGGGGGGGGGGGFFGGEGGGGGGGGGGGGGGFGGGGFFFGFGGGGGGGGGGGGGGGGGGGGGGGGGGGGGGGGGGGGGGGF?GFAGGGGGGGGGGGGGGFGGGGGGGGGGGGGGFGGGGGGGGGF<GGGGGCCCCC
@WJQZ 50282
TGGGGAATATTGCACAATGGGCGCAAGCCTGATGCAGCGACGCCGCGTGAGGGATGGAGGCCTTCGGGTTGTAAACCTCTTTTATCGGGGAGCAAGCGAGAGTGAGTTTACCCGTTGAATAAGCACCGGCTAACTACGTGCCAGCAGCCGCGGTAATACGTAGGGTGCAAGCGTTATCCGGAATTATTGGGCGTAAAGGGCTCGTAGGCGGTTCGTCGCGTCCGGTGTGAAAGTCCATCGCTTAACGGTGGATCCGCGCCGGGTACGGGCGGGCTTGAGTGCGGTAGGGGAGACTGGAATTCCCGGTGTAACGGTGGAATGTGTAGATATCGGGAAGAACACCAATGGCGAAGGCAGGTCTCTGGGCCGTTACTGACGCTGAGGAGTGAAAGCGTGGGGAGCGAACAGGATTAGATACCCT
+
FFGCEG7CFGGGGGGGGGGGGGGGGGGGDGGGFFGDGFGGGGGGGGCFGGGGGGGGGGGGDGGGGGDEBCCCGGGGGFFFGCFAEGFGGGCGGFGGGGGGGCEGGFCFGGGGGGDGGF99EFFGGGGGGGGGC@FFGG7BFGFFGGFGFGG>FFGGGGGGGGGGFFGCFCGG<=FGFGGGCBFF>GG/CFF=GGGDFGGEC>GGGGGC?GDGEEGGDEGFCCE5FGFE9GF<>F<CCGCFE7EGFGE<AFCC0GGFC>ECFE7<=@GGGGGGGF<FE>GGGGDGGGGGFE,GFCFGGFF7>EF7GGGGGGGEFCGGFGGGGCGFGFF=+EDGGGGGGGGGFFGGGGGGGGFFDFCGFGFGFDDGGFCEGFCGGEGGGGGGGGGGGDAGGF7FFGGGFCFGEEGGFGGEF,6F<C,C<CCCC
@WJQZ 73840
TGGGGAATATTGGGCAATGGGCGCAAGCCTGACCCAGCAACGCCGCGTGAAGGAAGAAGGCTTTCGGGTTGTAAACTTCTTTTGTCGGGGACGAGTAGAAGACGGTACCTGACGTATAAGCCACGGCTAACTACGTGCCAGCCGCCGCGGTAATACGTAGGTGGCAAGCGTTGTCCGGATTTACTGGGTGTAAAGGGCGTGTAGCCGGGAGGGCAAGTCAGATGTGAAATCCACGGGCTTAACTCGTGAACTGCATTTGAAACTACTCTTCTTGAGTATCGGAGAGGCAATCGGAATTCCTAGTGTAGCGGTGAAATGCGTAGAGATAAGGAAGAACACCAGTGGCGAAGGCGGATGACTGGACGACAACTGACGGTGAGGCGCGAAAGCGTGGGGAGCGAACAGGATTAGATACCCT
+
GFGGG@FFGAFGGGGGGGGGFGGGDGGGGGDFF88EFEGGGDEGGGGGG7FGCCGFGGCEFDEFGGGCGC7=FFGFCFCFGFGGGGEEEGGGGGGEGGFF9,DFFGGDFGGEG>3DFGGFEGFGGGGGEFFGFFG:CDFF::*5CFFGG>EFEGGGF<?FCG<F8F-<FG*CCFCC@5'?EF/,<EEFFCG>GGGGC:FFEC*<79C;:8/CDDFE@F7,8BDD;8<,1>CF8CDECCG@CFCFG=EFGDGGG;;<ECFE?@FF?GFE=::DDFAF<@CG8??GGGF@CFBFA?DFEE<C,?EEF@=E?E9FGDGEGDFFFEC9,,GFGGGGGF=F<FFFEF@BEFFEC@C7GDFGFEE8FDFCC6,FFFCGFGFFFFF@C@F@GFEEGFFGGGEFGGDGGGGGGFFCGFECFCA-9C
@WJQZ 358
TGAGGAATATTGGTCAATGGGCGAGAGCCTGAACCAGCCAAGTAGCGTGAAGGATGACTGCCCTATGGGTTGTAAACTTCTTTTATAAAGGAATAAAGTCGGGTATGCATACCCGTTTGCATGTACTTTATGAATAAGGATCGGCTAACTCCGTGCCAGCAGCCGCGGTAATACGGAGGATCCGAGCGTTATCCGGATTTATTGGGTTTAAAGGGAGCGTAGGTGGACATGTAAGTCAGTTGTGAAAGTTTGCGGCTCAACCGTAAAATTGCAGTTGATACTGTGTGTCTTGAGTACAGTAGAGGTGGGCGGAATTCGTGGTGTAGCGGTGAAATGCTTGGATATCACGAAGAACTCCGATTGCGAAGGCAGCTCACTGGACTGCTACTGACACTGAGGCTCGAAAGTGTGGGTATCAAACAGGATTAGATACCCT
+
FGGGGGGGGGFDGGGGGFGGGGGGGGGGGGGGGGGGGGGGGGGGGGGGGEGGGGGGGFEFFFFGGGGGGGGFGFGGGGG,<AFGCCFGGGGGGGGGGGGGEGGCGGGGGGGFFGG@EGGGGGGGGFFGGGGGGGGGGGGGFGGGGGGGFEFGCFFFFFGGGGG8@BFGFFF@GGFGG'EGGGFFG=G4FCECFDGC:::AFGGCCFGGCF@EG@=GGGG@;F(EGGG6?=AGFGGFFFGDC>?CFCGGBAFGGFEGGCEDFCGGGFEFFFFEGGGGD<GFFFG:GGGGFGF9GGGGFGGFCFCEGGGGGFGFGFGGGGGGGGFFCGGGFFFGFGGFCFA4<E<FCFCGFFGGGGGFCFF7GEGGGFGGGGGFCGFFFGGGCGGGFEGGFFGGFGGGGGF<FGGGFDGGGGGGGGGGGGGGGGGGGGGGGGGCC,CC
@WJQZ 359
TGGGGAATATTGCACAATGGGCGCAAGCCTGATGCAGCCATGCCGCGTGTATGAAGAAGGCCTTCGGGTTGTAAAGTACTTTCAGCGGGGAGGAAGGGAGTAAAGTTAATACCTTTGCTCATTGACGTTACCCGCAGAAGAAGCACCGGCTAACTCCGTGCCAGCAGCCGCGGTAATACGGAGGGTGCAAGCGTTAAACGGAATTACTGGGCGTAAAGCGCACGCAGGCGGTTTGTGAAGTCAGATGTGAAATCCCCGGGCTCAACCTGGGAACTGCATCTTATACTGGCAAGCTTGAGTCTCGTAGAGGGGTGTAGAATTCCAGGTGTAGCGGTGAAATGCGTAGAGATCTGGAGGAATACCGGTGGCGAAGGCGGCCCCCTGGACGAAGACTGACGCTCCGGTGCGAAAGCGTGGGGAGCAAACAGGATTAGATACCCT
+
GG@EFBBEFCFFGGGG@FAFGEGDGCGGFGF8@AF9EAEECGFGGCB66@EFGDGAC8FGCFG8FFGGEFEEG<A<F??CFFFCC<FGCC+@FGDFEGFGBFFFG,FCFCFF>,5DA?5?C<DFF9BFGC+3=:CFFG?,@<FFFF,C*34>FFDFCFFCGGGDEFGGDFG@C<FC?B,C=*128CCEG9FGGCC5@#<28C<5</+3C:;GFFC1;FGGGC8=*B?ED@C:CCFG,<)?&FCCCFFFFCFGG-FF<:>GCD/@:@@@:F;FFED<;@CF<#GFF>,GGGFECCCAB=7CCGGGFF=FC>=8,FF?FEGGFGCGFFA@=+GGFGGFFCC:F7?ECF<GFFCEEFEGFGDEFGGF@CF@DDEF7F:CGGGGFFB,,<FFCE@FEDGGGGFF7+FCCCDF<CGFCFCEGGDC<FGFGGGFGFCDGGFDCCACC
@WJQZ 51960
TGGGGAATATTGTACAATGGGGGAAACCCTGATGCAGCGACGCCGCGTGGAGGAAGAAGGTCTTCGGATTGTAAACTCCTGTTGTTGAGGAAGATAATGACGGTACTCAACAAGGAAGTGACGGCTAACTACGTGCCAGCAGCCGCGGTAAAACGTAGGTCACAAGCGTTGTCCGGAATTACTGGGTGTAAAGGGAGCGCAGGCGGGAGAACAAGTTGGAAGTGAAATCCATGGGCTCAACCCATGAACTGCTTTCAAAACTGTTTTTCTTGAGTAGTGCAGAGGTAGGCGGAATTCCCGGTGTAGCGGTGGAATGCGTAGATATCGGGAGGAACACCAGTGGCGAAGGCGGCCTACTGGGCACCAACTGACGCTGAGGCTCGAAAGTGTGGGTAGCAAACAGGATTAGATACCCT
+
@CDEE8FFGGGGFGFD96<CFGGGGFGGC8CEFFFGGGGDB@@CCEE:FGCE=CGBFFFGGGGGGGGGEGGGGGGFGGGGGFGGGGGGGGEE@FGGGGGGGGGBFCCGGGEGGF<FFGEDFFGGCGGGAFGG@BCD@DECF;F,CFGGFEEGG?F<DFGC;::FCE<CCE>BGCFCEGFFCFGCFGFFFCFFFGB=C:FEEGG7CEE-EEGEF>G9?<1CGG@FCFFECEGFFGECFGGG3@5FGFFGDDFF<EGGGFFCFGGGG=FF.FFGGFGGFFGGGGGFDGGGECEC,AGF>ECEF@EFGGGEFEE9CGGGGGGGGGGGGGGFECFC,FEFEGGGGGGGGGDGGFFGGFEFFFCDGDGDGF<EEGF@ACGGFGF8F>GGGGDGFFEE@FGFGGGEGFFGDFGGF?FCCA9C
@WJQZ 361
TGGGGAATATTGCACAATGGGGGAAACCCTGATGCAGCGACGCCGCGTGAGTGAAGAAGTATTTCGGTATGTAAAGCTCTATCAGCAGGGAAGAAAATGACGGTACCTGACTAAGAAGCCCCGGCTAACTACGTGCCAGCAGCCGCGGTAATACGTAGGGGGCAAGCGTTATCCGGAATTACTGGGTGTAAAGGGTGCGTAGGTGGCCAGGCAAGTCAGAAGTGAAAGCCCGGGGCTTAACTCCGGGACTGCTTTTGAAACTGTCAGGCTAGAGTGCAGGAGAGGTAAGCGGAATTCCTAGTGTAGCGGTGAAATGCGTAGATATTAGGAGGAACATCAGTGGCGAAGGCGGCTTACTGGACTGAAACTGACACTGAGGCACGAAAGCGTGGGGAGCAAACAGGATTAGATACCCT
+
GGGGGGGGGGGGGGGGGGGGGGGGGGGFGGGGGGGGGGGGGGGGGGGGGGGGGGGGGEFGGGGGGGG:FFGGGGGFGFGGG9FGGGGGGGGGGGGGFGFEEFGFGGGCEFGGGGGGG>GEFFCCFGGGGGGGG9FGGGFCGGGGG@GGCEEGFFF?FGGGGGGGEFE-GFGGGGGGGGGFGGGG8FCF=GGGGGGGGDGFFFDFD;CCFGFFFFGGGGFGFGGFGDGGGGFEGGGGGGGGGEGGFDEGGDFGGEFFGFFGGGGFFE?FF?FGFGGGGGGGGGGFD@GFGGGDGGGFCFE9F==@+GGGFGGGFDGGGGGGF9FGGGGGGGGGFAGFGFCF@CBFADEEGGGGGGFGGGGGGGGGCFFFGGFGFGGGGGGGGGGFGGGGGGGGGFGGGGGGGGGGF@FFGGGCCCCC
@WJQZ 362
TGAGGAATATTGGTCAATGGACGAGAGTCTGAACCAGCCAAGTCGCGTGAGGGAAGACTGCCCTATGGGTTGTAAACCTCTTTTATAAGGGAAGAATAAGTTCTACGTGTAGAATGATGCCTGTACCTTATGAATAAGCATCGGCTAACTCCGTGCCAGCAGCCGCGGTAATACGGAGGATGCGAGCGTTATCCGGATTTATTGGGTTTAAAGGGTGCGTAGGCGGCACGCCAAGTCAGCGGTGAAATTTCCGGGCTCAACCCGGACTGTGCCGTTGAAACTGGCGAGCTAGAGTGCACAAGAGGCAGGCGGAATGCGTGGTGTAGCGGTGAAATGCATAGATATCACGCAGAACCCCGATTGCGAAGGCAGCCTGCTAGGGTGCGACAGACGCTGAGGCACGAAAGCGTGGGTATCGAACAGGATTAGATACCCT
+
GGEGGFGGGGGGGFGGGGGGGGGGGGGGGGGGGGGGGGFGGGGGGGGGGGGGGGGGGGGGGGGGGGGGGGEGGGGGGGGGGGGGGGGGGGFGGGGGGGGGFGGGGGGFGGGGGGGGGGGGGGGGGGGGGFFGGGGGGGGG>FGG?GGGGGGGG?GDGGGFGFGGG6CEGGGGGGFGGGGGGGGG>GGEGGGFGGGGGGEFGGGGGGGGGFGGGGGCEEGGGGGGFGEEGEGGGGGEGGGGGGDDFEGGGGFGGGGGDFFGGEEFDGDGFDGGGGGGGFGGGGGGGGGGGFGGGFF?,GFFGGGFB+7EGGGGGGGGGGGGGFEDGGDGGGGGGGGGFCGGGGGGGGGGGFGGFFDGGGGFFFC@FGGGGGGEFCGFGGGGGGFGFGGGGGGGGGGGGGGGGGFGGGGGGGGGGGGGGGCGGGGGGGGGGGGCCCCC
@WJQZ 75067
TGGGGAATTTTGGACAATGGGGGCAACCCTGATCCAGCCATGCCGCGTGCGGGAAGAAGACCTTCGGGTTGTAAACCGCTTTTGTCAGGGACGAAAAGCTCCGGAGTAATATGCCGGAGTGCTGACGGTACCTGAAGAATAAGCACCGGCTAACTACGTGCCAGCAGCCGCGGTAATACGTAGGGTGCGAGCGTTAATCGGAATTACTGGGCGTAAAGCGTGCGCAGGCGGTTGGGTAAGACAGATGTGAAATCCCCGGGCTTAACCTGGGAACTGCATTTGTGACTGTCCGACTGGAGTACGTCAGAGGGGGGTGGAATTCCACGTGTAGCAGTGAAATGCGTAGATATGTGGAAGAACACCGATGGCGAAGGCAGCCCCCTGGGACGCAACTGACGCTCATGCACGAAAGCGTGGGGAGCAAACAGGATTAGATACCCT
+
GGGFGFGGGGGGGGGGGGGGGGGGGGGGGGGFGGGGGGGGGGGGGGGGGGGGGGGGGGGGGGGGGGGGGGGGGGGGGGGGGGGGGGGGGGGGGGGGGFGGGGGGGGCFFFGGGGGGGGGGGGGGGGGGGGGGCFGGGGGGGGGGGGGGGD>FGGGGGGGGGGGGGGGGGGGGG?FGGGGGGGFGGF>CGDGDEFGC>FGGGG<FEGGFGGGGGFGEEFFGGDDGGGGGGGGG>GGGGGCGFCFGGGGGGGFGGGGGGGFEGGGFGGCFGGGGGGGBFGFGGF<GDGGGEF@FGFFFA6F7GGGF@FGDGGGDGFFGCGF@GGDGEFCFEGGGGGGGGGGGGGGEGGGDGEGGGGGGGGGGGGGGEGFGDGGGGGGGGFE@F8GGGGFCGGGGGGGGGFFGAE,CGGGGGGGDGGFEGGGGGGGGGGGGGGCEGGGGCCCC@
@WJQZ 364
TGGGGAATCTTGCGCAATGGGGGGAACCCTGACGCAGCGACGCCGCGTGCGGGACGGAGGCCTTCGGGTCGTAAACCGCTTTCAGCAGGGAAGAGTCAAGACTGTACCTGCAGAAGAAGCCCCGGCTAACTACGTGCCAGCAGCCGCGGTAATACGTAGGGGGCGAGCGTTATCCGGATTCATTGGGCGTAAAGCGCGCGTAGGCGGCCCGGCAGGCCGGGGGTCGAAGCGGGGGGCTCAACCCCCCGAAGCCCCCGGAACCTCCGCGGCTTGGGTCCGGTAGGGGAGGGTGGAACACCCGGTGTAGCGGTGGAATGCGCAGATATCGGGTGGAACACCGGTGGCGAAGGCGGCCCTCTGGGCCGAGACCGACGCTGAGGCGCGAAAGCTGGGGGAGCGAACAGGATTAGATTCCCT
+
GGCFGGGGGGGGGGGGGGGGGGGGGGGGGGCFGGGGGGGGGGGGGGGG@FGGGGGGCFGGGGGGGGDGGGGGGGGGGGGGGGGGFFGGGEGGGGGGGGGGGGGGGGGGGGGGGGGGGGGGGGGGGDGEFGGGGCF6CFG68CFGGGGGGGGGGFF@.CEGDEGGGGGGGGG>5GGCEGEGGGF0GDGGGGGGGFFEEDEGGGGGGCEE>EEFEEEGGGGGGGGCEGEFGGGGGGFEGGGGGGG3@GGGDGEEDGGCFFGGGGGCC>8FDBFGGGFF?GGGGGGFEFCFFCDCGGEDEGFC@GGGEGGGGGGGGGGGGFE,GGGGGGGGGGGGGGGGGGGGGCGGCGGGGGGGGF?GGFDGGF7GGGGGGGGGGGGGGGGGGGCGGGGFGGGGGGGGGGGGGGGGGGGGGGGGCCACC
@WJQZ 365
TGGGGAATATTGCACAATGGGGGAAACCCTGATGCAGCGACGCCGCGTAAGCGATGAAGTATTTCGGTATGTAAAGCTCTATCAGCAGGGAAGAAAATGACGGTACCTGACTAAGAAGCACCGGCTAAATACGTGCCAGCAGCCGCGGTAATACGTATGGTGCAAGCGTTATCCGGATTTACTGGGTGTAAAGGGAGCGTAGACGGAGTGGCAAGTCTGATGTGAAAACCCGGGGCTCAACCCCGGGACTGCATTGGAAACTGTCAATCTAGAGTACCGGAGAGGTAAGCGGAATTCCTAGTGTAGCGGTGAAATGCGTAGATATTAGGAGGAACACCAGTGGCGAAGGCGGCTTACTGGACGGTAACTGACGTTGAGGCTCGAAAGCGTGGGGAGCAAACAGGATTAGATACCCT
+
GGGFGBFGGGGGGEFGGGGGFGGGGGGGGGGGGGGGGGGGGGGGGGGGCEGGGGCGGGGGGGGGGGGGGGGGGFFGGGEGGDGFGGFFGGGGGGGGGGGGGGGGGGGGCGGGGGGFFFGGGGGGGGGGGGGGGGGGGGGGGGGGGGGGGEGCGGG<FEGGEFGFBFFGFGEFGFED>CGGGDBGFGFFF<ECFGG@F7FEGEC.EE8EGGGGFFCGFGGG7CFGGGDGGEGGGGGG<FCFFGDGFGGDEFFGFCCF=FCDDCF=:GGFGFGGGGGGGGFEDG?FEFEEGFGGGGGGGFB,?GGFB+GGGDGGC@@ECEAGFCGGGGGFF<DFGFGGGFGGGGGEGGGGEGGGFGFGCGGGGGFFGGGGGGGGGGGGGGGFGGGF>GGGGGFCGGGGGGGFAGGGGGGGGF<CCCCC
@WJQZ 366
TGGGGAATATTGCACAATGGGGGAAACCCTGATGCAGCGACGCCGCGTGAGCGATGAAGTATTTCGGTATGTAAAGCTCTATCAGCAGGGAAGAAAATGACGGTACCTGACTAAGAAGCACCGGCTAAATACGTGCCAGCAGCCGCGGTAATACGTATGGTGCAAGCGTTATCCGGATTTACGGGGTGTAAAGGGAGCGTAGACGGAGTGGCAAGTCTGATGTGAAAACCCGGGGCTCAACCCCGGGACTGCATTGGAAACTGTCAATCTAGAGTACCGGAGAGGTAGGCGGAATTCCTAGTGTAGCGGTGAAATGCGTAGATATTAGGAGGAACACCAGTGGCGAAGGCGGCTTACTGGACGGTAACTGACGTTGAGGCTCGAAAGCGTGGGGAGCAAACAGGATTAGATACCCT
+
GFGFGFEGFFGGGGGCCGGD,BCDGFFFC8<FGEFFFGGGCGGFEE7CCFFGG>FGGGGEFGGGEFG:BBFGGGFFGGGGGGAFGGFFGEEGDGG8FGFCFEEFGCEFFFGGGGFFFFFECGEFGGGGGGF1FFEGGFAFDCFGC@FGEGG@ACC:F$C>D0#@;DCFFGEFG@<4'4=-FG/EFG7FFECCGCG>7CEGEEECEEFEGFFEEFFCFCFFDDFCGGECG+DFCF<D<EGGF/878<EDCEFGF8(<CBFGDGFFGGGF8FCGGGGGEEGG:BGFBCB+FE9E?B,GGEF,FF@+EDGGGGGEEFC@B,DFE<FFC,=CE?<E>GGGFE<B,C@,GFGGGEFFF<,,8GEFCCCGFFFEFDC6,GGGFFGFFEGGFFFGCGGGGGGFFFFFGGGGGGGGGGFCCCCC
@WJQZ 67612
TGAGGAATATTGGTCAATGGTCGGCAGACTGAACCAGCCAGGTCGCGTGAGGGAAGACGGCCCTACGGGTTGTAAACCTCTTTTGTCGGAGAGTAAAGTGCGCTACGCGTAGCGTATTGCAAGTATCCGAAGAAAAAGCATCGGCTAACTCCGTGCCAGCAGCCGCGGTAATACGGAGGATGCGAGCGTTATCCGGATTTATTGGGTTTAAAGGGTGCGTAGGCGGCACGCCAAGTCAGCGGTGAAATTTCCGGGCTCAACCCGGACTGTGCCGTTGAAACTGGCGAGCTAGAGTGCACAAGAGGCAGGCGGAATGCGTGGTGTAGCGGTGAAATGCATAGATATCACGCAGAACCCCGATTGCGAAGGCAGCCTGCTAGGGTGCGACGGACGCTGAGGCACGAAAGCGTGGGTATCGAACAGGATTAGATACCCT
+
CCFFGGDCEGGGGGGGFFG@FFECFEGGCC@EAFFGG<CAFGGF@FGGGGCGGGF@DFGGC:FGGGBGGGGFFFGGGFCFGGGGGGGGG:@FGFFGFGGGFEGGGG7FEGGGGGGGGGGG9FEGDFC9FEEDFGGGGGGFFFGFGGGGG93FG=FGFFGGGFFFGCF<C>:>C<F>EEFDE=8FGDEFCE18@FCGGEDF?FGFGFCGG?9@CFGFGGGGCFCEEEBEGGGCE:CFEGGGGCC@>?@<<ACFDFEGCF7CCEEFCC:5EFGGGGGG&DFGGGFFEDGFFA9FEEGGDFAD=?FA4+CC+GGGCF>DFBFEA5+:@GGEEC,9FFF9EEFAEE,<@FFEAE?E8CFEC7FGFCEFGGFFCFF@,E,F8FGGGF@B:FFF@FCEFGFEGFECGGGGEGDGFCEE>GGGGFEFCFFGF@<CGFC@CCCC
@WJQZ 62416
TGAGGAATATTGGTCAATGGACGAGAGTCTGAACCAGCCAAGTCGCGTGAGGGAAGACTGCCCTATGGGTTGTAAACCTCTTTTATAAGGGAAGAATAAGTTCTACGTGTAGAATGATGCCTGTACCTTATGAATAAGCATAGGCTAACTCCGTGCCAGAAGCCGCGGTAATACGGAGGATGCGAGCGTTATCCGGATTTCTTGGGTTTAAAGGGTGCGTAGGCGGTTTATTAAGTTGGTGGTTAAATATTTGAGCTAAACTCAATTGTGCCATTAATACTGGGAAACTGGAGTACAGACGAGGTAGGCGGAATTAGTTAAGTAGCGGTGAAATGCATAGATATAACTTAGAACTCCGATAGCGAAGGCAGCTTACCAGACTGTAACTGACGCTGATGCACGAGAGCGTGGGTAGCGAACAGGATTAGATACCCT
+
GGCCFFGGGGGF<,C<FGG?FGGGCGGGGGGGGGCGGGDG<FFD@FGGGGGCGGGGGGGGAFFGGGGGGC=FEFGGG8<F,CEFEGEFGGGGFEGGGG9FFFF9BEG8=BEF9?FDGA,?FGFFFGGFGGFGGGCEFC?F<,?BEGGGCFF,CBFBFGG,@BE@FEG:>B:@,3DF:C<*@>DFEGEEFFE>C;CEFECC.12@B=:F1<84?CF=E-FC>FC1FG><E3D@9,A>;#F3>CF8FF7A7@8F?9A8F?:@F<FGGGFFGBF7:CFF>=@F5GF<C,EFE8FC9F5GGGF+FBFE8+7DFF@A9,,,AFF<AEF7F@AFFF<DGGFACE;GFFFEC9F<EGGGGF:BF<DGGGFFFFGEC<CFC,CE,<FEGGGGGFGGGEGGGGGEGGFDGFC;GEFBGFGGGGGGGGGGFGGEFGGGGGCCCCC
@WJQZ 369
TGAGGAATATTGGTCAATGGACGCGAGTCTGAACCAGCCAAGTAGCGTGAAGGATGACTGCCCTATGGGTTGTAAACTTCTTTTATATGGGAATAAAGTGGTCCACGTGTGTATTTTTGTATGTACCATATGAATAAGGATCGGCTAACTCCGTGCCAGCAGCCGCGGTAATACGGAGGATCCGAGCGTTATCCGGATTTATTGGGTTTAAAGGGAGCGTAGGCGGATTGTTAAGTCAGTTGTGAAAGTTTGCGGCTCAACCGTAAAATTGCAGTTGATACTGTCAGTCTTGAGTACAGTAGAGGTGGGCGGAATTCGTGGTGTAGCGGTGAAATGCTTAGATATCACGAAGAACTCCGATTGCGAAGGCAGCTCACTGGACTGCAACTGACACTGATGCTCGAAAGTGTGGGTATCAAACAGGATTAGATACCCT
+
FGFEGFDEFGGGFFFFGGGCGGGGGG@FFGFFGGGGGFGGGGGFFGGGGGGGGGGGGGDFGGGGGGC8FFEGGGGGGGGDGGGGGGFGGGGFFGGGGGGGFEFAFGC<?EG,,<F@<EFFGFFFCFEFDEC<FDFFFGDEGGCFGGEFGGFFGGGGGGGGFGGGGG@BFCGGFFC<;BFFFGGGGGGCFG:<F@=:*<5FBF<991CFGDFEFFE@CDCC>FCEEECGGF@FGBC9/C9DFE.1CEEFFGFC0FC,87=:+>:9FEFE@FA<GFA<GGGFGGGG@EFAFFEGGFEE,,;AFF@EB:GGFCEAFGGGGGFEFF@48GGFFF9FC9GE@9GFF9FEFGGGGGFB6FCGGGGGGEDGGFGGGGGGDE9F<AECGFGGFGGGGGGFGGGCGFCGFCGGGGGGGFGGGFGGFGEE6DEFGGGGGFECC@CC
@WJQZ 370
TGGGGAATATTGCACAATGGGGGAAACCCTGATGCAGCGACGCCGCGTGAGCGATGAAGTATTTCGGTATGTAAAGCTCTATCAGCAGGGAAGAGAATGACGGTACCTGACTAAGAAGCACCGGCTAAATACGTGCCAGCAGCCGCGGTAATACGTATGGTGCAAGCGTTATCCGGATTTACTGGGTGTAAAGGGAGCGTAGACGGAGTGGCAAGTCTGATGTGAAAACCCGGGGCTCAACCCCGGGACTGCATTGGAAACTGTCAATCTAGAGTACCGGAGAGGTAAGCGGAATTCCTAGTGTAGCGGTGAAATTCGTAGATATTAGGAGGAACACCAGTGGCGAAGGCGGCTTACTGGACGGTAACTGACGTTGAGGCTCGAAAGCGTGGGGAGCAAACACGATTAGATACCCT
+
GGGFGGGGGGGGGGGGEGGGGGGGGGGFGGGGGGGGGGEGGGGGGGGGEGGGGGFFGGGGFGGGGGGGGDCGGFGGGGGGDEGGGFGGGGF,C@FFGGGDFEGGGGGGGFFFFGCEGGGFGGGGCEECCFGGFF@CCF@GGGGDEGFEGGCGGGG@GGGG8GGGGCFEEEE>GGGEEFG>;:CGGGGGGGGGGGGFEFC@EEGGGGGGGGG<GGGFEGGGFFGGGGGFGGGGGGGGGFGFFGGGECDDGGFE@GGCF?BCCEF;G1FFFECGFFFGGGGGGGFF?GGFC=AGCGGGFFGEGGGGEGCEGGGGEF?,GGGGGGGGE<GGGGGCCGEFE<FF@EGFEGGF@CF9EDFGGGGGGDGGGFCGGGGFE,GGFFGFGGGGGGGGGGGGFGGGGGGGFEDGFGGGGGFCCCCC
@WJQZ 371
TGGGGAATCTTGCGCAATGGGGGGAACCCTGACGCAGCGACGCCGCGTGCGGGACGGAGGCCTTCGGGTCGTAAACCGCTTTCAGCAGGGAAGAGTCAAGACTGTACCTGCAGAAGAAGCCCCGGCTAACTACGTGCCAGCAGCCGCGGTAAAACGTAGGTCACAAGCGTTGTCCGGAATTACTGGGTGTAAAGGGAGCGCAGGCGGGAAGACAAGTTGGAAGTGAAATCCATGGGCTCAACCCATGAACTGCTTTCAAAACTGTTTTTCTTGAGTAGTGCAGAGGTAGGCGGAATTCCCGGTGTAGCGGTGGAATGCGTAGATATCGGGAGGAACACCAGTGGCGAAGGCGGCCTACTGGGCACCAACTGACGCTGAGGCTCGAAAGTGTGGGTAGCAAACAGGATTAGATACCCT
+
GGGFGGGGGGGGGGGFGGGFGGGGGGGGGGFD8CFGCG=FGGGEGGGGGGGGGGC7CFEC:DEDCGGEGFFGGGFG8FCEGGGGGGGGF7CGGGG9FF9:FFCFGG,?CCFGGGE6,<8FG>E>EEEGGGGGG586C8FCFFG>CEGGGDG8CCC02CC<ACFFG>G5;.E>CF?GGGGGG?FCGGGGF?CECGEEFEE=C?F?EDGGC::<%GFGFGGGGFE@9D6<F9GFFF@FF9FFF<GGDFGGF.DBFGF=CCF==CAB:?>FFFGFGFFA>46ECGGGGF=DGDFGGGGF@:7FEFCCFEE@GGFC,CFCF7E9GGGGFCEEGFAGGFFCFCGGGGGGFF,EGCFCGGGGGGEDFC,FCFFFGGGGGGFGGFCFCFCGGGGGGGGFEFDGGGGGGGGGGGGGGGF<ACCCC
@WJQZ 372
TGGGGAATATTGGTCAATGGGCGAGAGCCTGAACCAGCCAAGTAGCGTGAAGGATGACTGCCCTATGGGTTGTAAACTTCTTTTATAAAGGAATAAAGTCGGGTATGGATACCCGTTTGCATGTACTTTATGAATAAGGATCGGCTAACTCCGTGCCAGCAGCCGCGGTAATACGGAGGATCCGAGCGTTATCCGGATTTATTGGGTTTAAAGGGAGCGTAGATGGATGTTTAAGTCAGTTGTGAAAGTTTGCGGCTCAACCGTAAAATTGCAGTTGATACTGGATATCTTGAGTGCAGGTGAGGCAGGCGGAATTCGTGGTGTAGCGGTGAAATGCTTAGATATCACGAAGAACTCCGATTGCGAAGGCAGCATGCTAAGCTGCAACTGACATTGAGGCTCGAAAGTGTGGGTATCAGACAGGATTAGATACCCT
+
FF8@FCGGFFGGGGGGGGGC8AEGEGGGGGGGGGGGGGGGGGGGCGGGCEF,<EGGGGGGGGGGGGGEFGGGGGGGGGGGFGGGDFGFGGFFCEGGGGGGED7FCEGF9AF,9=:@EEEFFFGFGFFGGGG9FFGGDFGGCF@CFGGDGGGGE>+CEF@FFFFEGGGCF7FFDFF>EC:BD7CDG:CFGC@EGCFGG@BFGDFFDCFGGCGGGGCEDGGEEGGCC@C9>@ACCFGC8FEGEFEFEFACE@FFEFB8D@EGEGGGGGFEFFFC<@B@78CF=EFD,;E9F@GF8E@FA,8,EFFGFB@?:,F?7E@7:@DEGE7@DDFGGGFEF<B@99GGFGCFC,A@FGGFFF@-:@E,FEC<9GFE9FGFC,FCCFF,GF<F<GF9GGFFGGGGGFEGFDGGGGGGGFGGGGCEAFCGGGFFF9EGFFFA,8CA
@WJQZ 373
TGAGGAATCTTGGTCAATGGGCGAGAGCCTGAACCAGCCACGTCGCGTGAAGGATGACTGCCCTCTGGGTTGTAAACTTCTTTTATAAAGGAATAAAGTCGGGTATGCATACCCGTTTGCATGTACTTTATGAATAAGGATCGGCTAACCCCGTGCCAGCAGCCGCGGTAATACGGAGGATCCGAGCGTTATCCGGATTTATTGGGTTTAAAGGGAGTGTAGATGGATGTTTAAGTCAGTTGTGAAAGTTTGCGGCTCAACCGTAAAATTGCAGTGGATACTGGATATCTTGAGTGCAGTTGAGGCAGGCGGAATTCGTGGTGTAGCGGTGAAATGCTTAGATATAACGAAGAACTCCGATTGCGAAGGCAGCTCACTGGAGCGCAACTGACGCTGAAGCTCGAAGGTGCGGGTATCGAACAGGATTAGATACCCT
+
FC6FFCFG,EFDF<<FFGGGGGGGCF:FFGGF<66E<FCF,CD,BFGGCCDGGGG,F@CC<<CF,=E==667CFGGGGG,CEGA<<E<A<CE8BFEFFE,C:+4+B,E@<,9,9++:,8,,C,AFFGGGGGG,,C<FCEG9BF+3=B8<,664@/:C%/:@,<<@>>EC70@:0F>7F?:>3B=CG<CCF<:F34E=GGF;FF7GE@F7GDF@.GCA:>CCFF.,89GFF9GGFFCDGEDE9CFECFFE>8<#C-3F6EFCC:CGF>DCFGFFGF(DAF'DCG,765,FEAFGFGFE;EA8F@E<+B+F,C,D8=CFA4<FGGGEB>GECGFF9F@C,FGGGFFC,A,GGGGGGFB:C,@@7GGGGGE<CEE9C@CCFGFDGEGFEFGF7C7GGGFE@7CFGGGF@C8++GEF8FFGFGGGGGGFGGDF<6A,,8A
@WJQZ 74411
TGGGGAATATTGCACAATGGGGGAAACCCTGATGCAGCAACGCCGCGTGAAGGAAGAAGGTTTTCGGATCGTAAACTTCTATCAACAGGGACGAAGAAAGTGACGGTACCTGAATAAGAAGCCCCGGCTAACTACGTGCCAGCAGCCGCGGTAATACGTAGGGGGCAAGAGTTATCCGGAATTACTGGGTGGAAAGGGAGCGTAGGCGGCACGCCAAGCCAGATGTGAAAGCCCGAGGCTTAACCTCGCGGATTGCATTTTGAACTGGCGAGCTAGAGTACAGGAGAGGAAACCGGAATTCCTAGTGTAGCGGTGAAATGCGCAGATATTAGGAAGAACACCAGTGGCGAAGGCGGCTTTCTGGAGTGAAACTGATGCTGAGGCTCGAAAGCGTGGGGAGCAAACAGGATTAGATACCCT
+
FFFGGDBFGCGGGGGCG9CEE::CFGFECGGC,CCEF8@FFGGDDGGCFF@,C8FEFFFGF,E7,@FFGC7EFCDEFFFFFAGGGCFFFFC7FFCF7FFF?9B9B:FCFGGA8B@FBAF9<F<ABBEDCGGGFG3F<FEFGCBCD,@>CECF:<DFFG>F,=*<:EFC7+,2,?,,4=B*B08CFCFF7;=#8FC=?18>5>C>:C4:<*>C*<<::;7FFE,@;B<,B><#;@/>DECC36@.@#(@8C=<GGGFDCFC#A::>?97CAGF9/EC,FBAGGFFAFAB9::8+,DB9,,<F:,CDEGECC:E@9<E?,@>+<,,C99GGGFC,FFF:FF<EC,@@::,@66:6+,<C,C@,ECAC,CF<EFAC;6,EFCFF@@AD8<<GGFE7FF@FEGGFGFEFC@F,<6,@FGCCCCC
@WJQZ 375
TAGGGAATCTTCCACAATGGACGAAAGTCTGATGGAGCAACGCCGCGTGAATGAAGAAGGCCTTCGGGTCGTAAAATTCTGTTGTCAGAGAAGAACGTGCGTGAGAGTAACTGTTCACGTATTGACGGTATCTGACCAGAAAGCCACGGCTAACTACGTGCCAGCAGCCGCGGTAATACGTAGGTGGCGAGCGTTGTCCGGATTTACTGGGTGTAAAGGGAGCGTAGACGGCTGTGCAAGTCTGAAGTGAAAGGCATGGGCTCAACCTGTGGACTGCTTTGGAAACTGTGAAGCTAGAGTGTCGGAGAGGTAAGTGGAATTCCTAGTGTAGCGGTGAAATGCGTAGATATTAGGAGGAGCACCAGTGGCGAAGGCGGCTTACTGGACGATGACTGACGTTGAGGCTCGAAAGCGTGGGGAGCAAACAGGATTAGATACCCT
+
FGGGGGFGGGGGGGGGGGGGGGGGGGGGGGGGGGGGGGGGGGGGGGDGGEGGFGFG<FGCFGGGGGGDGGGGGGGGGGGGGGGGGGGGGGGGGGGGGG<FEFEGCFGGGGGGGGFGGGGGGGG9DFEDEGGGG?DGGGGGGGGGGGGGGGGGGGGGGDGGGGGGGGGGGGGGGGGGGFGGGGGGGGGGFGGGGGGGGG?GGGGGGGG<FGGGFFCFEFGEFGGGGGGGGGGGGEAFFGGGGGGGGGFGGGGGFDFGGGGGGGGFGCGFFFGGFFGFB6GGGFBFG9FF9E,GGF,GFDCCF7GGGFGGGFGGGGGGGGGFGE?GGGGGGEGGGGGGGGGGGGGGGGGFF<@GGGGGGGGGF@8GF@GGFGGGGGGGGCGGGGGGGGGCFEGGGGGGGGGGGGGGGGGGGGGGGGGGGGGGGGGGGGGGGGGGGGGGCCCCB
@WJQZ 376
TGGGGAATCTTGCGCAATGGGGGGAACCCTGACGCAGCGACGCCGCGTGCGGGACGGAGGCCTTCGGGTCGTAAACCGCTTTCAGCAGGGAAGAGTCAAGACTGTACCTGCAGAAGAAGCCCCGGCTAACTACGTGCCAGCAGCCGCGGTAATACGTAGGGGGCGAGCGTTATCCGGATTCATGGGGCGTAAAGCGCGCGTAGGCGGCCCGGCAGGCCGGGGGTCGAAGCGGGGGGCTCAACCCCCCGAAGCCCCCGGAACCTCCGCGGCTTGGGTCCGGTAGGGGAGGGTGGAACACCCGGTGTAGCGGTGGAATGCGCAGATATCGGGTGGAACACCGGTGGCGAAGGCGGCCCTCTGGGCCGAGACCGACGCTGAGGCGCGAAAGCTGGGGGAGCGAACAGGATTAGATACCCT
+
GGGGGGGGGGGGGEFGGGGGGGGDGGGGGGGGGGGGGGGGGGGDGGGGGGGGGGGGFGGGGGGGGGGGGGGDGGGGGGG>@FGFGGGGGGGGGGGCFGGGGGGGGGCECFFGGGGGGGGGEGGCGGGGGGGGGGC>FGGGGGGDGGGGGGGG7E+8+<CECEGGGGGGGEGG52<C5AC*AEF#GGG=GEGGGEGE88EG>EG80EGC5?>ED5;58CEDGGEC=E*:EGGGGGGGEE::A9F<3>CGG,ECEECFF>8(4C7F>=E>>@GGEEFC:EF>@:FBCFGGGGGGGGEGEGGEDGGGEGC7?FFFFF:GGGGF@F:7EGGGGGGFGGGGFCGGGGGCFFF7CGCCGDGGGFFFC@@F<7EDGGGGGGGGGFDGGGGGFGGGGGGGGGGGGGGGGGFEFAGGGGGGCCC@C
@WJQZ 76812
TGGGGAATATTGCACAATGGGGGAAACCATGATGCAGCAACGCCGCGTAGAGGAAGAAGGTCTTCGGATTGTAAACTCCTGGTGTAGAGGACGATAATGACGGTACTCAACAAGGAAGTGACGGCTAACTACGTGCAAGAAGCCGAGGTAAAAAGTAGGTCACAAGCGTAATTCGGAATCACTGGGTGTAAAGGGAGCGCAGGCGGGAGAACAAGTTGGAAGTGAAATCCATGGGCTCAACCCATGAACTGCTTTCAAAACTGTGTTTCTTGAGTAGGGCAGAGGTAGGCGGAATTCCCGGTGTAGCGGTGAAATGCGTAGATATCGGGAGGAACACCAGTGGCGAAGGCGGCCTACTGGGCACCAACTGACGCTGAGGCTCGAAAGCGTGGGTAGCAAACAGGATTAGATACCCT
+
@FEECCCCFGG9,,6EFFGFGEEGG,C<,6CF<6CFFF-C<@:6@7F@+@:CC@C,<<E8FC<E,CFEFC,,5F,E,FEFG,,4F,FECFG++6?+4A,<,B+++8FEFG8?<F8C88=CC9FE7:FBCDCF+8>F+>,,:>@,+8+*@FEFF:*37@AF,>FC38:<C$#'#10<5,>$'7<FFF<F1<C:CFC&5(<::C*)><C#-:::FC@=9'9CD3,,>@<@F@<>DFC38/ED:9:77E?>@C9FCFC8#B@3>>,,,D,CC:,8=8FA3,C,FA,B8:C=DEFE<F::+@+8EEC8+779FF@,EGFDGFC,D>C+F:7GGGGFBC8FGFCFFB,@EFB+@@,C,6F68CFC;:8,,GFBGFB6FFFC,@B8CCF<EC7+DGFCF<GGEEFEGGGGGGFECGFCCCCC
@WJQZ 378
TGAGGAATATTGGTCAATGGACGCGAGTCTGAACCAGCCAAGTAGCGTGAAGGATGACTGCCCTATGGGTTGTAAACTTCTTTTATATGGGAATAAAGTGGTCCACGTGTGGATTTTTGTATGTACCATATGAATAAGGATCGGCTAGCTCCGTGCCAGCAGCCGCGGTAATACGGAGGATCCGAGCGTTATCCGGATTTATTGGGTTTAAAGGGAGCGTAGGTGGACTGGTAAGTCAGTTGTGAAAGTTTGCGGCTCAACCGTAAAATTGCAGTTGATACTGTCAGTCTTGAGTACAGTAGAGGTGGGCGGAATTCGTGGTGTAGCGGTGAAATGCTTAGATATCACGAAGAACTCCGATTGCGAAGGCAGCTCACTGGACTGCAACTGACACTGATGCTCGAAAGTGTGGGTATCAAACAGGATTAGATACCCT
+
FGGGFFCFGGGGGEFGGGGFGGGGEGGGGGGGFGGGGGGGFGGGGGCGGGGGFGGGFGGGFGFGGGGGGGGGGGDGGGGGGGGGGGGFGGFGGGGFGGFGGGGGEF+AEFGGA?FGGGEGFGGGGGF9FG9BFFGFGGGGFGGGFFGGGGDGCE6-GDEGCFGGCCF?CGGGFGGGGGCCFGFCCGEGFEGGFD@CC;FGFGGGEFGGGGFGGDEDGDGFEGGGFFCGEGFFFCFGGGGGGGGGFGGFFGFF@FDEF7FFGGGFGGGFFGGGGGGEEDGG@GFCGFA:,8GGGGGGFGGEGFGGF7ECC8FEDF:>FDECGGGGGGDGGGGGGGFGGFGGGFGFCF<CGGGGFF:BBDF7FDGGGGGGGGGGGGFGGGGGFC,GFGGGGGGGFF@GFFCC,CGGGGFDGGGGGEGGGGGGGGGGGFGGGGGCCBCC
@WJQZ 67178
TGAGGAATATTGGTCAATGGCCGAGAGGCTGAACCAGCCAAGTCGCGTGAAGGAAGAAGGATCTATGGTTTGTAAACTTCTTTTATAGGGGAATAAAGTGGAGGACGTGTCCCTTTTTGTATGTACCCTATGAATAAGCATCGGCTAACTCCGTGCCAGCAGCCGCGGTAATACGGAGGATGCGAGCGTTATCCGGATTTATTGGGTTTAAAGGGCGCGTAGGCGGGACGTCAAGTCAGCGGTAAAAGACTGCAGCTAAACTGTAGCACGCCGTTGAAACTGGCGCCCTCGAGACGAGACGAGGGAGGCGGAACAAGTGAAGTAGCGGTGAAATGCATAGATATCACTTGGAACCCCGATAGCGAAGGCAGCTTCCCAGGCTCGTTCTGACGCTGATGCGCGAGAGCGTGGGTAGCGAACAGGATTAGATACCCT
+
EEFGGFGECFFDFAFFGGCDFCEGGGGGGGGGGGGGGGGCFEFFGGGEGGGFFGGGGFGFGFGGGGGGFFGGGGFGGGFGFFFGGDFFGGEGGGGGGFFGGG8EGFGFEFFFFCGG95@EFFGCFEE,CF<FGGGGGFGG9ACCEG@F8,@FF+3>DGGGFCCFECFC7FGGGFG2CEGG.GFCFG:@FFGCFGFE<C<FGGC1F<CFFFFECCF>BEG2*:CCFCGFEE99C=>:+3A+9GGFGFCCC:<E:9C<F<FCFFFF@@<CFGCDCFAFCFFCGF<88FGF<GDD>+F8GFFEGEGFGGGGGEGGFF<C,E?,FGGGGCEFF9GGGGFE,GGGDGGFCFEGGGGGFEEE7ECFFGGGGGGGGFCGGGCEEFCGGGEFF9GGGGGGGGGEEGGEFEGFGGGDGGFGFDGGGGGGGGGGGGGGFFA8CCC
@WJQZ 380
TGAGGAATATTGGTCAATGGACGCAAGTCTGAACCAGCCATGCCGCGTGCAGGATGACGGCTCTATGAGTTGTAAACTGCTTTTGTACGAGGGTAAACGCAGATACGTGTATCTGTCTGAAAGTATCGTACGAATAAGGATCGGCTAACTCCGTGCCAGCAGCCGCGGTAATACGGAGGATTCAAGCGTTATCCGGATTTATTGGGTTTAAAGGGTGCGTAGGCGGTTTGATAAGTTAGAGGTGAAATTTCGGGGCTCAACCCTGAACGTGCCCCTAATACTGTTGAGCGAGAGAGTAGTTGCGGTAGGCGGAATGTATGGTGTAGCGGTGAAATGCTTAGAGATCATACAGAACACCGATTGCGAAGGCAGCTTACCAAACTATATCTGACGTTGAGGCACGAAAGCGTGGGGAGCAAACAGGATTAGATACCCT
+
FCGGGEFGGGGGGGGGGFGGGGGGGGGGGGGGGGFFGGGGGFGGGGGGGGFGGGGGGG7FGGGGGGGGGFGGGGGGGGGGGGGGGGGGGGGGGGGGGEG>FFGGGGGGGFFGGFFGGGGG,FEFFGGEGGGGGGGGGGGGDGCCGFGGGGGGDGCFGG<9@FGFGG6C>GGGGGCFC@CCEGGGGGGGGGEGGFG)FDCFFFGGECGFCCFGEG>CGGGGGGGGGDDGFFCC7:<@FFFFGCCFFCCCGGEFGGGGFCFGG,C@FFFFGDFC<FFEFFFGF1F<G@4++5GGGGGFF8C7FGGGF=GGGFEAGGFF?FCFGGFFE>GGGFAGGFF8AFFGFFFC9FCGGGDGGF@F@,GFEGGFGFFGGGGGGGGGGGGD<AFDGGF>GF,F<E8FGGFFCGEF@EGGGGGDAGGGGGGFGFGGFGGGGGGCCCCC
@WJQZ 381
TGGGGAATATTGCACAATGGGGGAAACCCTGATGCAGCGACGCCGCGTGAGCGATGAAGTATTTCGGTATGTAAAGCTCTATCAGCAGGGAAGAAAATGACGGTACCTGAAGAATAAGCACCGGCTAACTACGTGCCAGCAGCCGCGGTAATACGTAGGGTGCAAGCGTTAATCGGAATTACTGGGCGTAAAGCGTGCGCAGGCGGTTCTGTAAGATAGATGTGAAATCCCCGGGCTCAACCTGGGAATTGCATATATGACTGCAGGACTTGAGTTCGTCAGAGGAGGGTGGAATTCCACGTGAAGCAGTGAAATGCGTAGATATGTGGAAGAACACCGATGGCGAAGGCAGCCCTCTGGGACATGACTGACGCTAATGCACGAAAGCGTGGGGAGCAAACAGGATTAGATACCCT
+
GGGFGG@FFFGGGFGGGGGG?C7BFGG@FGDDGGGGGFGDCGGGGGCF:F>FE:CFE<FEDAFGGGGG,=EF@FGGGGGG9CF,CE<FCE=AFGGDDFFFGGEGGGGGC<BFFFG9<FFGGGGGGG:,BF9AFAAFFCFFC<7FEG>FCC>F<EFCECCD==GGC=7CG7FGFFGG*<FGD:FFFC=C;FFC@GGGGEEGGGGDFCGGGFGFC?CED7FFFEGCCFFGGC@@EGGFGFE68FFFFGGE<CECC:FE??B3ACCFFGGGFFGGFFFA'FA?;E:77F=8EGGGGE:+CEB,E,5,E,BF9FFEB,?+<E9FGEFF<E@<<FGGGF@-CC8CC,B6,,F8C,<@8,8CFEFDCC@F6CC:@CB:,FC,C6CGFC?@F:@EEEGFFCDGEFFFGGFFC,6<9GGCC@B@
@WJQZ 86747
TGGGGAATATTGCACAATGGGGGAAACCCTGATGCAGCGACGCCGCGTGAAGGAAGAAGTATCTCGGTATGTAAACTTCTATCAGCAGGGAAGATAATGACGGTACCTGACTAAGAAGCCCCGGCTAACTACGTACCAGCAGCCGCGGTAATACGTAGGGTGCGAGCGTTAATCGGAATTACTGGGCGTAAAGCGTGCGCAGGCGGTTGGGTAAGACAGATGTGAAATCCCCGGGCTTAACCTGGGAACTGCATTTGTGACTGTCCGACTGGAGTACGTCAGAGGGGGGTGGAATTCCACGTGTAGCAGTGAAATGCGTAGATATGTGGAAGAACACCGAGGGCGAAGGCAGCCCCCTGGGACGCAACTGACGCTCATGCACGAAAGCGTGGGGAGCAAACAGGATTAGATACCCT
+
EGGGG,BFFGGG<FGFGFGFGGGGGGG<FGGGGGGGGGGFFGGEGGGEGGGGGGGGGGGGFGGGFGFEGFG9EGGGFGGGGGGGGFGGGGFGGGGGGGFGGGGCFFGGFGGFGGG9FFG?DGF;GEGGGDGGG?GFDGGGGGGG=CECCC:FGGG;GFEGF,ED<CGFE;<B:C<78<;FCF>EECGFFFFGFGGGGGEEEGC8FGGECEDFFEF=<CEBCCCGGBF7FFGGGEGGCGGFGGGGGGCFGGGGFGGGGGCFCCFF+<EGD-FFDD>@5DF:DFGGGGGFEAFFFCFEGFEGGGFCF=AGGGGGGGFGCGFFGGGDFGEC,GEFFF=8-@6@,EGGGGGGGGGGGGGGGGECC6GFFCFEFCGGGFGGGGGFDGGGEGEGGGGGGF9GGGGFGFFCGFFFE8ECCCCC
@WJQZ 85694
TGAGGAATATTGGTCAATGGGCGCTAGCCTGAACCAGCCAAGTAGCGTGAAGGATGAAGGCTCTATGGGTCGTAAACTTCTTTTATATAAGAATAAAGTGCAGTATGTATACTGTTTTGTATGTATTATATGAATAAGGATCGGCTAACTCCGTGCCAGCAGCCGCGGTAATACGGAGGATCCGAGCGTTATCCGGATTTATTGGGTTTAAAGGGAGCGTAGGTGGACTGGTAAGTCAGTTGTGAAAGTTTGCGGCTCAACCGTAAAATTGCAGTTGATACTGTCAGTCTTGAGTACAGTAGAGGTGGGCGGAATTCGTGGTGTAGCGGTGAAATGCTTAGATATCACGAAGAACTCCGATTGCGAAGGCAGCTCACTGGACTGCAACTGACACTGATGCTCGAAAGTGTAGGTATCAAACAGGATTAGATACCCT
+
EFCGGGGFFFDGGFGGD<<F,E@CGGGCCGGGGGFFFGFGF<6CECFFGGGF?8FCFC<FGG?<FGGGGG8FGFGFGFG9FFGFGFC,,C<:?FGGGF5CFGFFGGFFGCE<<,5?EA8F,@FEEEABFFGGG<EFFFGGFFGGGG@FDCFFEFGGGGEFDFCFEGGCFGGCF<CEGGGGGFGGGE:CF@C;FEGEFGGFFFGGFF;=<<CBCC:8@CFGGGC<GFF>CGGFC@A5;<C@FDGGGGGGECGFEFEC/7GGG>F9FAFCFDEGFFFEA?CE:GGF@GGFEGFF=EEB=GFCFGGCCGF=CFFFFFGGGGGFEFFEEF7GFGFFEFGGGGFDF9FCFGFFFGFGFFCFCGF:GGGGFFAFFCGFCFFGFEFFEGGGEFEDGGFEFGGGEE@GFCGGGGGGGGGGGFFGGGGGGGGGDGFGGGGCCCCC
@WJQZ 80617
TGAGGAATATTGGTCAATGGACGTAAGTCTGAACCAGCCAAGTCGCGTGAGGGAAGACTGCCCTATGGGTTGTAAACCTCTTTTATAAGGGAAGAATAAGTGCTACGTGTAGAAGGTTGCATGTACCTTATGAATAAGCATCGGCTAACTCCGTGCCAGCAGCCGCGGTAATACGGAGGATCCGAGCGTTATCCGGATTTATTGGGTTTAAAGGGAGCGTAGATGGATGTTTAAGTCAGTTGTGAAAGTTTGCGGCTCAACCGTAAAATTGCAGTTGATACTGGATATCTTGAGTGCAGTTGAGGCAGGCGGAATTCGTGGTGTAGCGGTGAAATGCTTAGATATCACGAAGAACTCCGATTGCGAAGGCAGCCTGCTAAGCTGCAACTGACATTGAGGCTCGAAAGTGTGGGTATCAAACAGGATTAGATACCCT
+
DGGGGEFGGGFGGGGDFGGGGFGB@FGCGCGGGGGGGFCFGGFDGGGGGG7FGGCCEFFGFGGCGGGGGFFFFGGFFC<FGGGGGGGG<F8FGCFG,C,<C,<EF9F44AF9A,,4,9?E,@FGFF,CACAFGGGFGG<F??FGGCCG@FGGGGCFCFFFEBEF>DEECGGFGGGGGGGGGGGGDEGGEEE7GGGGGEF3FDGGGGFGFFCFGFGGDDGE@E5BFEFB;GGGGG@8<FEFCF=CGFGGGGGGFGGFG>GFFFGEFCFFGGFFA=FF=FFFGGGFCGGGGGGFGGGGGGFGFA9CEDDGGF?CD8GGGGGGCFFC+7GCDFEAGGGGGGFDC,@<,<@GGGGGGGFGGFFFCDGGGGGGGGGGGGFF<FC8GGGGGGGGFGF<9GGGDGGGGGGGFGFF,AGFFDDFFFGGGGFFGEFGGGGCCCCC
@WJQZ 83575
TGGGGAATATTGCACAATGGGGGAAACCCTGATGCAGCGACGCCGCGTGGAGGAAGAAGGTCTTCGGATTGTAAACTCCTGTTGTTGAGGAAGATAATGACGGTACTCAACAAGGAAGTGACGGCTAACTACGTGCCAGCAGCCGCGGTAAAAAGTAGGTCACAAGCGTTGTCCGGAATTACTGGGTGTAAAGGGAGCGCAGGCGGGAGAACAAGTGGGAAGTGAAATCCATGGGCTCAACTCATGAACTGCTTTCAAAACTGTTTTTCTTGAGTAGTGCAGAGGTGGGCGGAATTCCCGGTGTCGAGGGGGAATGCGTAGATATCGGGAGGAACACCAGTGGCGAAGGCGGCCTACTGGGCACCAACTGACGCTGAGGCTCGAAAGTGTGGGTAGCAAACAGGATTAGATACCCT
+
@CECEB6,6<<EGGFCFGF8@FGE7-<@7D,C9C,C<,6@ECF+@FFFCC7=F7C,=ED<FFDCFF7F+4AFFE<?<?EEEFEFD@DEFGGGDGF9?F9,B:F@F+C,?<:A<,=,:,58@CEF>B:FD=DC:DEDFC,@B<,,5@7>:*>FE,>7@<F@DFA>,23=+<<C,3<B@C*<+,?FCFAC<::8<CF5-ECFC:>5E<8%?:8:?FE2$8?@<@.,#6;CFGGFFD@:<@<<@#@:C,B<@>2,<<<D<@AFD=F=9D@;,,?F9D8C8DDD,=A>B8+FCAFCFE=644+<+:=++C4+F9FFDGF@4?9AFCCGGGFE<,EA@6<@AFFC,F@@DB:CDFCFGD@,CCCCC8@8GCDFCGGGGCGF<F@F8GFC<F6CC@F<DE9<C<D<GGGGGGGFGGGCC8CC
@WJQZ 61447
TGGGGGATATTGCACAATGGGGGAAACCCTGATGCAGCGACGCCGCGTGGAGGAAGAAGGTTTTCGGATTGTAAACTCCTGTCGTTAGGGACGATAGTGACGGTACCTAACAAGAAAGCACCGGCTAACTACGTGCCAGCAGCCGCGGTAAAACGTAGGGTGCAAGCGTTGTCCGGAATTACTGGGTGTAAAGGGAGCGCAGGCGGACCGGCAAGTTGGAAGTGAAATCCATGGGCTCAACCCGTGAATTGCTTTCAAAACTGCTGGCCTTGAGTAGTGCAGAGGTAGGTGGAATTCCCGGTGTAGCGGTGGAATGCGTAGATATCGGGAGGAACACCAGTGGCGAAGGCGACCTACTGGGCACCAACTGACGCTGAGGCTCGAAAGTGTGGGTAGCAAACAGGATTAGATACCCT
+
GGGFGDGGFGGGGGGGFGG8CCGGGG,FGGGGGGGGGGGGGGGGGGGEGGGGGG8?AFGDGGGGGGGGGGGGGGGGGGGGFFGGFGFE8AFFGFGGGGGFGGGCCCFDFFGGGGGGGGGGGGGGGGGFGFFGDGEBBFGG#CFGGGC7BF>FGFGFFFGFGGGGGGFGCFDEFGFEGDGGC:0GGGGGGGGGFGGGCDEEEGGDFEGGGFFCFGGEAACCFGGGGGGGFFGGGGGGGGGGGGGGCFGFFFGGDGGFGGGGFGGGFGG,F=FFCF#GGGGGEFDGF<?FA,DGGGGGGGGGGGF:C>CGGCGGGGGGGGFGGGF@,:7EAFGGGEGGGGGGGGGGGGDGGGGGGGGGGFGGGGGGGGGGGGGGGGFGF@GGGGGGFFDGGGGGGGGGGGFFDGGGGGGGGGGCCCCC
@WJQZ 387
TGAGGAATATTGGTCAATGGGCGTAAGTCTGAACCAGCCAAGTCGCGTGAGGGAAGACTGCCCTATGGGTTGTAAACCTCTTTTATAAGGGAAGAATAAGTTCTACGTGTAGAATGATGCCTGTACCCTATGAATAAGCATCGGCTAACTCCGTGCCAGCAGCCGCGGTAATACGGAGGATGCGAGCGTTATCCGGATTTATTGGGTTTAAAGGGTGCGTAGGCGGTTTATTAAGTTAGTGGTTAAATATTTGAGCTAAACTCAATTGTGCCATTAATACTGGTAAACTGGAGTACAGACGAGGTAGGCGGAATAAGTTAAGTAGCGGTGAAATGCATAGATATAACGTAGAACTCCGATAGCGAAGGCAGCTTACCAGACTGTAACTGACGCTGATGCACGAGAGCGTGGGTAGCGAACAGGATTAGATACCCT
+
GGGGGFGGGGGGGGGGGGGGGGGGGGGGGGGGGGGGGGGGGGGGGGGGGGGGGGGGFGGGGGGGGGFFGGGGGGGGGGGGGGGGGGGGGGGGGGGGGGGGGGGGGGGGGGGFGGGGGGGGGGGGGGGFGGGFGGGGGGGGGGGGGGGDGGGGGGGGGGGGGGGGGGGGGGGGGGD<FGGGGFGGGGGGGGCFFGGGGGGGGGGFGGGDGFGFGEGF=EGGGGGGGGGGGCGGFGGCGFGFGFGGFGGGGGFGFF<FFGGGGGDGFFGGGFGGGGGGGGGGGFGGGGGFFGGGGGGGGGGEGGGGGGGGGGFGGFGGGGGFGGGGF7GGGGGGGGGGGGGFAGGGGF<,GGGGGFC@@GGGGGGGGGGGGGGGGGGGGFFGGGGGGGGGGGDFFGGEDEFCCFFEGGGGGGGGGGGGGGGGGGGGGGGGFGCCCCC
@WJQZ 388
TGGGGAATATTGCGCAATGGGCGAAAGCCTGACGCAGCGACGCCGCGTGAGGGATGAAGGTCTTCGGATCGTAAACCTCTGTCAGAAGGGAAGAAACTAGGGTGCTCTAATCATCATCCTACTGACGGTACCTTCAAAGGAAGCACCGGCTAACTCCGTGCCAGCAGCCGCGGTAATACGGAGGGTGCAAGCGTTAATCGGAATCACTGGGCGTAAAGCGCACGTAGGCTGTTATGTAAGTCAGGGGTGAAAGCCCACGGCTCAACCGTGGAACTGCCCTTGATACTGCACGACTTGAATCCGGGAGAGGGTGGCGGAATTCCAGGTGTAGGAGTGAAATCCGTAGAGATCTGGAGGAACATCAGTGGCGAAGGCGGCCACCTGGACCGGTATTGACGCGGAGGTGCGAAAGCGTGGGGAGCAAACAGGATTAGATACCCT
+
DGGFGFGGCFGGGGGGFGGGGGGGGGGGGGGGGGGGGGGGGGGGGGGGGEGGGGGGFGGGGFGGGGGC:CGFGGGGGGGGGFGGGG<FFF<AFFAFGGGGFGGGDGFCFFFGECFGFGGGGGGGGG>@FGGGGGGGFGGFEG7DCFFE7@EG88DGGEGGE>,FGFGGGEG?G?>@?GCF:C:FEG>GGGGGGGGG><FGC>EGGGFF@=;FEGGGGFGGGGGGFF<EFG;<<<,:'B@FGGGG8C@9CG@FDGG>EGFFFGGFD:CEFGGFD7GC@0E@=@:CFF>B+@+GD?9GF6C>GGGGGGGGGGGF>GFF<8EEAGFGGGGGGGGFFGGGGGGCF?GGGFF,GGFGF<<?FFFFEFFGFEFB,GGGEEFEFFFGCGGGGGGGGGFDGGGGFGC,GGGGGGGGGGGGGGGGFCGGGFGGGGGGGGGGGGFFC8CCC
@WJQZ 389
TGGGGAATATTGGGCAATGGGCGCAAGCCTGACCCAGCAACGCCGCGTGAAGGAAGAAGGCTTTCGGGTTGTAAACTTCTTTTGTCAGGGACGAGTAGAAGACGGTACCTGACGAATAAGCCACGGCTAACTACGTGCCAGCAGCCGCGGTAATACGTAGGTGGCAAGCGTTGTCCGGATTTACTGGGTGTAAAGGGCGTGTAGCCGGGAGGGCAAGTCAGATGTGAAATCCACGGGCTCAACTCGTGAACTGCATTTGAAACTACTCTTCTTGAGTATCGGAGAGGAATCGGAATTCCTAGTGTAGCGGTGAAATGCGTAGATATTAGGAGGAACACCAGTGGCGAAGGCGGATTGCTGGACGACAACTGACGGTGAGGCGCGAAAGCGTGGGGAGCAAACAGGATTAGATACCCT
+
GFF?FEGGGGGGGGECDGGGGGGGGGGGGG8EGGGGGGGGGGGGGGGGGEGCFFGG8EFCEGGGGDG>FGCGGGGGGGGGGGGGGGGGGGFGCE=FGGGFGGGDDFFFGGG<DFEEGGGGGGGGGEGGGGGGCGCGGGGGGGGCFG@GGGGGGGGGGFFEGFGG=GGGG.CGCFGGGGGGGGCFEFGFEGGFFFGFCCDF8BC>CFGGE3GF>EGA@DCFFFGGGGGGGEGGFFGGGDC;GGGGFFFGGGFGFAGGGGFGFFGFF:DEFFGCF?FFBC>CDGGGGGGGGGEGGGGGGFFCGF9GGED>GGGEAGGGCGGFFFBFFCGGGFAFCGGGGGGGGGGGGGGGGDEF?GGGGGGGGGEGGGGFCGGGFCGGGEGECGCGGGGGDGGGGGGGGGGGFEEFEGGGGGGFBC@CA
@WJQZ 390
TGGGGAATATTGCACAATGGGGGAAACCCTGATGCGGCGACGCCGCGTGGAGGAAGAAGGTCTTCGGATTGTAAACTCCTGTTGTTGAGGAAGATAATGACGGTACTCAACAAGGAAGTGACGGCTAACTACGTGCCAGCAGCCGCGGTAAAACGTAGGTCACAAGCGTTGTCCGGAATTACTGGGTGTAAAGGGAGCGCAGGCGGGAAGACAAGTTGGAAGTGAAATCCATGGGCTCAACCCATGAACTGCTTTCAAAACTGTTTTTCTTGAGTAGTGCAGAGGTAGGCGGAATTCCCGGTGTAGCGGTGGAATGCGTAGATATCGGGAGGAACACCAGTGGCGAAGGCGGCCTACTGGGCACCAACTGACGCTGAGGCTCGAAAGTGTGGGTAGCAAACAGGATTAGATACCCT
+
GGGGGGGGGGGGGGGGGGGCFGGGGGGGGGGGGGGEGG:FGGGGGGGGGCGGGGGGGGGGGGGGGFEFGGGGFGGGGGGGFGGFGGGGGFEGGGGGGFGFFEEFGGFGGGGGGGFGFF>GGGGGG?GGGGFGCFGGFGGGFGGGCGGGGGG:FFEGGGGGGGFGGGGGFG=FFGGGGGFFFGGGFGECGGGGGGGGCCCEGDGDGGGEEGDFGGGCGGFFFFFGGGFGGCF7GGGEFCCF@CGGGGGGEF?FGGGGGGGGGGGFGGGGGFDFCF@FFGD<FGGGE:GGGGGGFF@+CGC8FGGGEGGGGGGFGGGDGGFCGGGGGGFGFDGGGGGGCGFF@@GFGEGGEGFGGGGGGFECGFGFGGGGGGGGGGGGGGF@GCGGGGFCGCGGGGGGGGGGGGGGGGGGGGGCCCCC
@WJQZ 81771
TGAGGAATATTGGTCAATGGGCGAGAGCCTGAACCAGCCAAGTAGCGTGAAGGATGACTGCCCTATGGGTTGTAAACTTCTTTTATAAAGGAATAAAGTCGGGTATGCATACCCGTTTACATGTACTTTATGCATAGGGATAGGATAACTCCGTGCCAGCAGCCGCGGTAATACGGAGGATCCGAGCGTTATCCGGATTTATTGGGTTTAAAGGGAGCGTAGATGGATGTTTAATTCAGTTGTGAAATTTTGCGGCTCAACCGTAAAATTGCCGTTGATACTGGATATCTTGAGTGCAGTTGAGGCAGGCGGAATTCGTGGTGTAGCGGTGAAATGCTTAGATATCTCGAAGAACTCCGATTGCGAAGGCAGCCTGCTAAGCTGCAACTGACATTGAGGCTCGAAAGTGTGGGTATCAAACAGGAGTAGATACCCT
+
@FCEFGFGGGGFD,CFGEF<FE7F:B@FC<,CE<CFFGCF<,CCEEG@CEFEFF,EFD,FGDEGGFFGCE,+?FFCC,6?,,C,C,CEFGF,?8FEE<5C,74?B<,9B<FFFB@E8B+CBF,,CE,5<FFF9<,C,,AE,,B8,,C?F-3BCF#@<?$>FE>ECC@:>FG;<=7>7;@C7,>1*C7F>8D=4?FEFC88GFF=@75?@BDFG)7F>;4?CDBCF8#:32<C;?,CGGGE=,9GB8@,@++7F?FDF@8B7GFEDF<D3EB@+FGFF<FFFC5C,@,<FE<E,GFD?DFA=?F=CFEGGFEFFFFFF<DECGGGGECGFECGGFGGGFF9GGFF@:,DGFE@8B@@7@E7GGGDF@9CBC@F8F<ECA@;FFCFFFFFGGGFFGF?GGF@9CGGEFF7FFADGGFGGDAGGGGFA,C9GGFCC@CA
@WJQZ 392
TGGGGAATATTGCACAATGGGGGAAACCCTGATGCAGCGACGCCGCGTGAAGGAAGAAGTATCTCGGTATGTAAACTTCTATCAGCAGGGAAGATAATGACGGTACCTGACTAGGAAGCCCCGGCTAACTACGTGCCAGCCGCCGCGGTCATACGTAGGGGGCAAGCGTTATCCGGATTTACTGGGGGTAAAGGGAGCGTAGGCGGCGGAGCAAGTCAGAAGTGAAAGCCCGGGGCTCAACCCCGGGACGGCTTTTGAAACTGCCCTGCTTGATTTCAGGAGAGGTAAGCGGAATTCCTAGTGTAGCGGTGAAATGCGTAGATATTAGGAGGAACACCAGTGGCGAAGGCGGCTTACTGGACTGACAATGACGCTGAGGCTCGAAAGCGTGGGGAGCAAACAGGATTAGATACCCT
+
FGGGGEGGGGGFGGGGGGGGGGGD7FDFFFGGGG<CFFG+FF7FG@C=FEGGGDFG,<FFFAF,EEFFFFGFF9?FFCFGAFD,CFFFGGDGGGGFC9ADAFGGGGGGCEFFDFAFFF8F@FCCG@>FGDDE7<FFGGCF+@CFEG@FF*>F9FFF<FGC*<CE:>7C:F8C92:FCCCFGGGGDF&86FF<<CG=CEG5EGECE7>C?;<:CFGG9EG;;CFEF<CEEF7GFFC>@CE<FF3ECCGD=FF8EDEFGFFGGGFFGFFF<<<?DF9996FFA<=B=CFCF8<E<A?A,CCAGCGGGGGFCFF<CFDGGFG;@@E?GGF<E9@AGFFCDECCFCCD<@@@++C<,FFF,<FC@C<ECAEE@EFEFB6E@C@C8CF<@EFEF9F8EFGFFGFEGGGGGEFC,EC8,<@8
@WJQZ 78765
TGAGGAATATTGGTCAATGGTCGGCAGATTGAACCAGCCAAGTCGCGTGAGGGAAGACGGCCCTACGGGTTGTAAACCTCTTTTGTCGGAGAGTAAAGTGCGCTAAGCGTAGCGTATTGCAAGTATCCGAAGAAAAAGCATCGGCTAACTCCGTGCCAGCAGCCGCGGTAATACGGAGGATGCGAGCGTTATCCGGATTTATTGGGTTTAAAGGGTGCGTAGGCGGCACGCCAAGTCAGCGGTGAAATTTCCGGGCTCAACCCGGACTGTGCCGTGGAAACTGGCGAGCTAGAGTGCACAAGAGGCAGGCGGAATGCGTGGTGTAGCGGTGAAATGCATAGATATCACGCAGAACCCCGATTGCGAAGGCAGCCTGCTAGGGTGCGACAGACGCTGAGGCACGAAAGCGTGGGTATCGAACAGGATTAGATACCCT
+
CDEFGGEEFGGFGFFGGGG?FEGGDGFFFFGFFGGEFFFFFFEFEGGCEGGGGEE?AFGGGGGGGGGGDFDGGGFGFF<FECFFFGGBF:ECFFE,F,<A?CEEF+B,F:FEFEC+3,,C9BEFD9FFFE:>+DFGGD7F9<F@F7F<F,9FCF8CFFFG?9F9>5FC>FEFGGCFGDG@<FF<<FFC=C@<FG>C;GC<4F5G=FE?9CFFGFGF:CG,CC=E:FEG7CCC?FFCGEFEEE>,D<B:<CFEFFCCFCBEGGGG:5GGGFEF34D0FFA:GGGGED9DGGF8FGGFEGGGGFCFGGGEGFF?B+>DGFGF<FDGCGGGFGFGDFFFE?GFAACA,FC=C,,?=@CC7FF@GGGGGFCGGGFEGFFDFGCGE@:C,FFF,GCGFGGFFGGFCCEGGGGGGGGF7FGGGFFDGGGGGGGGGGFCA,CB
@WJQZ 394
TGGGGAATATTGCACAATGGGCGAAAGCCTGATGCAGCAACGCCGCGTGAGGGAAGACGGTTTTCGGATTGTAAACCTCTGTTTTCGGTGACGAACAAATGACGGTAACCGAGTAGGAAGCCACGGCTAACTACGCGCCAGCAGCCGCGGTAATACGTAGGTGGCAAGCGTTATCCGTAATTACTGGTGTAAAGGGAGCGCAGGCGGGATAGCAAGTCAGCTGTGAAAACTATGGGCTCAACCCATAAACTGCAGTTGAAACTGTTATTCTTGAGTTGAGTAGAGGAAAGCGGAATTCCGAGTGTAGCGGGGAAATGCGTAGATATCGGGAGGAACACCAGTGGCGAAGGCGGCCTACTGGGCACCAACTGACGCTGAGGCTCGAAAGTGTGGGTAGCAAACAGGATTAGATACCCT
+
FG8EFEGGGGGGGGGGGGGGGGGGGGGGGGGFGGGGCFFGGGGGCFGBF:BCFGGDFFGCFGDGFFEGGDCFGFGCFDGGGFDDFGGCG7BF7FGGGGGGGGGDGG@C99C+@3,A?CEG8DDGGCGGEGGGGG+@>CFCECF8=DGGGGEEEEG?GAB<:7:FFGG@FGGF<=FGG#;E687<CFF:=/:@CEGE//1C*5GD;:FC@E,@48GFCCC@?9FC-<E7AD@@D<FF@C;FBDFDFFE,E8FD?FAC8<<DC9C?CED<=FFC:8B12=:4,6:7E<4F?+,CD<F=>7F<F<EDFBCCAF,GFGDFCDCFEC>7F6@8,ECFFGFF<GGFGGEF@F7GFDEE@A@9GGGGFE8C;9GGGGGGGGGF8FGGGF:EGGGFGFGGGGGGFFCFFAGGCFGFFGFCCCCCC
@WJQZ 395
TGGGGAATATTGCACAATGGGGGAAACCCTGATGCAGCGACGCCGCGTGAGCGATGAAGTATTTCGGTATGTAAAGCTCTATCAGCAGGGAAGATAATGACGGTACCTGACTAAGAAGCTCCGGCTAAATACGTGCCAGCAGCCGCGGTAATACGTATGGAGCAAGCGTTATCCGGATTTACTGGGTGTAAAGGGAGCGTAGGCGGTCCCGCAAGTCTGATGTGAAGGGCCGGGGCTCAACCCCGGGACTGCATTGGAAACTGTAGGACTAGAGTGTCGGAGGGGTAAGTGGAATTCCTAGTGTAGCGGTGAAATGCGTAGATATTAGGAGGAACACCAGTGGCGAAGGCGGCTTACTGGACGACGACTGACGCTGAGGCTCGAAAGCGTGGGGAGCAAACAGGATTAGATACCCT
+
FEF8CCEFFGGGGGGGGGGGFFGGGGGGGGGFFGGGGG+CFGGGDGCGGGGGDGFGGGGGCFGGGGCF=FEFGGG<DGGGFEEGGDAF?@@GGFGGFCGFEG7=7?FGC=FFFFGA?FCGGGG7FFGEFGCG<B<FGGGGGFFF:C<@FB*7DDFG:FF@@C><,,<*8CCGCF:-8CFFFF6F8FEDEG@:FFGG>EFFE>C9/4C>CC8:EEEGCGGG8FG@@>:E:C<CFG8EGCCFGCDDFEGDGFFGGGGFFFFEGGFFF<FFFD,GFGF>DAGGGGGGF9FE,9?FFB?,,FFE=E7EEC:FFB@9:=F7@GFFFA5C96AC6,GGFCEF<EGEEDF<FEFF:@,GGGFGDC,DC:GF@,C,GGGGGGDGF@@<C,GGGGGGEGEE<GGEDGGFCF@GGFF@FFF@,,@C
@WJQZ 396
TGGGGAATATTGCACAATGGGGGAAACCCTGATGCAGCGACGCCGCGTGAAGGAAGAAGTATCTCGGTATGTAAACTTCTATCAGCAGGGAAGATAGTGACGGTACCTGACTAAGAAGCCCCGGCTAACTACGTGCCAGCAGCCGCGGTAATACGTAGGGGGCAAGCGTTATCCGGATTTACTGGGTGTAAAGGGAGCGTAGACGGACTGGCAAGTCTGATGTGAAAGGCGGGGGCTCAACCCCTGGACTGCATTGGAAACTGTTAGTCTTGAGTGCCGGAGAGGTAAGCGGAATTCCTAGTGTAGCGGTGAAATGCGTAGATATTAGGAGGAACACCAGTGGCGAAGGCGGCTTACTGGGCTTTAACTGACGCTGAGGCTCGAAAGCGTGGGTATCGAACAGGATTAGATACCCT
+
DGGGGEEGFGGGGGGGGGGGGGGGGGGGGGGFGGGGGGFGGGGGGGGGGGGGGGGGGGGGGGGGGGCGGGGGGGGGGGGGFGGGGGGGGGGGGGGGGGGGGGGGGGGGGGGGG<FGGGGGGGGGGGGG8GGGEG80GGGGGGGGGGDG?GG@EGGGGGGDGGEEGFGGEFEGGGGGGGGGG=GGGFCE=GGFFGGGD<EGGGEFGGGC:GGGFFGFGGGGGGGGGGGGFGGGGGGGGFGFGGCGFGGGGGFGGGGGF?FGFGGFGGFD9=<?FF=GFFGGFFGGGGGCB,9DGFC,8EGGGGCDGGGGGGFFGGGGGGGGGFFGGFGGGFGGF<8DEFFGGGC@GGGGGFDFD<GGE<DGFCFFCFFCCFFGGGGFGFF,D@GGGGEGGGGGGGGGGGGGCGGGGGGGGGGCCCCC
@WJQZ 397
TGGGGCATATTGGGCAATGGGCGCAAGCCTGACCCAGCAACGCAGCGTGAAGGAAGAAGGCTTTCGGGTTGTAAACTTCTTTTAAGAGGTAAGAGTAGACGACGGTACCTCTAGAATAAGCAAAGGCTAACTACGTGCCAGCAGCCGCGGTAATACGTAGGTGGCAAGCGTTGTCCGGATTTACGGGGTGTAAAGGGCGTGCAGCCGGGTCTGCAAGTCAGATGTGAAATCCATGGGCTCAACCCAGGACCTGCATTTGAAACTGTAGATCTTGAGAGTCGGAGGGGCAATCGGAAGTCCTAGTGTAGCGGTGAAATGCGTAGATGTTAGGAGGAACACCAGTGGCGAAGGCGGATTGCTGGACGATAACTGACGGTGAGGCGCGAAAGTGTGGGGAGCAAACAGGATTAGATACCCT
+
GGGDF,:FEFGGGDCCFFF;,6@FGGGGGGGG8EFGGFCFFEF+8FFFE:FAECFFF,EEGG=FDGEG@GGGFGDGG9C?9,CEFGGG8F=FF,B9CBE,++64:CD7CF,CFGGFFGGEG<,,8>,=FD<9DFDF<>CF8BFGG@@CBEG*9D9BED,3<DG>D8FGGEG7:<CCE?EGCFC<-ECFF:FCF@FFEDGGE?B?CFEGG:::EC<?FF6ECF$CE<FCC:C>3<>FGGGDGGF:E</FF%BDFF?CFFF<CFFAFAFGFFCC9F=8#7:<8E:C,EC=@@FF5<<A,E=,EECGEFCGEGFFFDEF?>@GFEEEGGE9GEAEGGCC8FCF,7F:GFGFFE@@EDGEC,C,,8GDC<FC6GFCGGF<GGDGF@DFECC,B,FE7GECFGFEF9GGFFF9GFGFGCC8CB
@WJQZ 60267
TGGGGAATATTGCACAATGGGGGAAACCCTGATGCAGCGACGCCGCGTGGAGGAAGAAGGTCTTCGGATTGTAAACTCCTGTTGTTGAGGAAGATAATGACGGTACTCAACAAGGAAGTGACGGCTAACTACGTGCCAGCAGCCGCGGTAAAACGTAGGTCACAAGCGTTGTCCGGAATTACTGGGTGTAAAGGGAGCGCAGGCGGGAGAACAAGTTGGAAGTGAAATCCATGGGCTCAACCCATGAACTGCTTTCAAAACTGTTTTTCTTGAGTAGTGCAGAGGTAGGCGGAATTCCCGGTGTAGCGGTGGAATGCGTAGATATCGGGAGGAACACCAGTGGCGAAGGCGGCCTACTGGGCACCAACTGACGCTGAGGCTCGAAAGTGTGGGTAGCAAACAGGATTAGATACCCT
+
GGGGGGGGGGGGGGGGGGGGGGGGGGGFGGFGGGGGGGGGDGGGGGGGGGGGGGGGGFDGFGGGGGGEECGGGGGGGGGGGGGG=FGGGGGGGGGGGGGGGGGGGGGGGGGGGGGGGGGGGGGGG?GGFFGGDGGGGFFGGGGGGGGGGGGFGGGGGGGGGGGGGGGGGGCFGGGGGC7CFGGGFFGGGGFGGFDAFFFGGGGGGGGGGGFGGFGGDFGGGGGGGGC7FGGGGGGGGGGGGEFGGGGGGGGGGGFGGFFFFGGGFCGGGGGGGGGGFFFFGGGGGGGGGFGEA87GEC:GGGGGGGGGFFB,EGGGGGGGFF7FCEEEGFDGGGGGGFGGGGGGGGGGEEGGGGGGGGGEGGGGGGGGGGGGGGGGGGGFFGGFGGGGGGGGGGGGGGGGFGFGFEGGGGGCCCCC
@WJQZ 399
TGGGGAATATTGCACAATGGGCGCAAGCCTGATGCAGCGACGCCGCGTACGGGATGACGGCCTTCGGGTTGTAAACCGCTTTTGACTGGGAGCAAGACCTTCGGGGTGAGTGTACATTTCGAATAAGCACCGGCTAACTACGTGCCAGCAGCAGCGGTAATACGTAGGGTGCAAGCGTTATCCGGAATTATTGGGCGTAAAGGGCTCGGAGGCGGTCCGGCGCGTCCGGTGTGAAAGTCCATCGCTTTACGGTTGATCCTCGCCGGGTACGGGCGGGCTTGAGTGCGGTAGGGGAGACTGGAATTCCCGGTGTAACGGTGAAATGTGTAGATATCGGGAAGAACACCAATGGCGAAGGCAGGTCTCTGGGCCGTCACTGACGCTGAGGAGCGAAAGCGTGGGGAGCGAACAGGATTAGATACCCT
+
,@<@@CE8;F@FGG@CFFGGGDC@F@@8FG,C<<EFA,+@@::BE@FG+==77F>C8?CFC7=,,FFC,8>FEF95E@:77F,C4EE<EFFEF<<<3>FD93=7::+@<,@9,,<,=@<@CBDDFGC@:>::@*:*8?AFF*,85CFGGGFE,=CFC*<:,7,4?2<CC+41,<?<;4=*8,,*4**;+<F+,2*;/:8:<G;58:C4#:>>9E58*E:/2*==1**C<2EC?2+9E?=*,=7GC=8+844,:,>,F>>*@*>@,@:>35+GEGFDGFFGGEGGE:@EGF@A,?AFGFDF?=8F::7ECCGCC8:4,5,:,,DGEF9FEB>+7EFB,GF9F7C=FE9DGEGGGGGGGGGGGGFF8GGGGGFCFCFF7DGGEE8GGFGGGEGGGGF7GGGCGFCDGGGGGFCCFFDCF9F<C,BA-
@WJQZ 400
TGAGGAATATTGGTCAATGGACGTAAGTCTGAACCAGCCAAGTCGCGTGAGGGAAGACTGCCCTATGGGTTGTAAACCTCTTTTATAAGGGAAGAATAAGTTCTACGTGTAGAATGATGCCTGTACCTTATGAATAAGCATCGGCTAACTCCGTGCCAGCAGCCGCGGTAATACGGCGGATGCGAGCGTTATCCGGATTTATTGGGTTTAAAGGGTGCGTAGGCGGTTTATTAAGTTAGTGGTTAAATATTTGAGCTAAACTAAATTGTGCCATTAATACTGGTAAACTGGAGTACAGACGAGGTAGGCGGAATAAGTGAAGTAGCGGTGAAATGCATAGATATAACTTAGAACTCCGATAGCGAAGGCAGCTTACCAGACTGTAACTGACGCTGATGCACGAGAGCGTGGGTAGCGAACAGGATTAGATACCCT
+
FCFGGFGGGAFGFFDCCEFGGGGGGGGGGGGGGFFGFG@FGGCF7FECG,8FDEEGGG9FDEFGGGGGGFCFGGGGGGGGFGGFFGGGGGGF,CEFEFA5BFGGGGFFGGFFBEGEFA9F<<<FG9@EGFFCFFFGGGGGGGD7FF@EFCFGGF++AFFGGF8:CEDCCGFGA9F7*@E7CGGGG7CEGGGFFGGDF7F,7FFFDCCCBFGFE>FB4@:CE=C78FF=5FDF@C9FDG>CFFCCF9FD<BFE9ABCFA=ECD/FGFEFFFGAFC89GGGGGGFGGFC,B,FDF=FC@GFF?4,=GGGEDCECDC??,E<GFGGGFC<GCGGGFFA,,DAGFE<<FEECFEF<CC7DGGGGFCF9DGGF8FCGGGGECGGGGGGGGGGGGGGGGFF9CGDGFE8@C@CC@GGGDGEFEEFFGGGDGGGGFFCCCCC
@WJQZ 401
TGAGGAATATTGGTCAATGGGCGAGAGCCTGAACCAGCCAAGTAGCGTGAAGGATGACTGCCCTATGGGTTGTAAACTTCTTTTATAAAGGAATAAAGTCGGGTATGAATACCCGTTTGCATGTACTTTATGAATAAGGATCGACTAACTCCGTGCCAGCAGCCGCGGTAATACGGAGGATCCGAGCGTTATCCGGATTTATTGGGTTTAAAGGGAGCGTAGATGGATGTTTAAGTAAGTTGTGAAAGTTTGCGGCTCAACCGTAAAATTGCAGTTGATACTGGATATCTTGAGTGCAGTTGAGGCAGGCGGAATTCGTGGTGTAGCGGTGAAATGCTTAGATATCACGAAGAACTCCGATTGCGAAGGCAGCCTGCTAGGCTGCAACTGACATTGAGGCTCGAAAGTGTGGGTATCAAACAGGATTAGATACCCT
+
FDGGGCFFCFGFGFGGFCDC?FFGEGGGGGGGGGGGGGDFDF,C@FCGDCEEFFFFGF,C<DGFGGF?ACBFEGGACFFFGGGG<,CFFFCFFFGGG,,,8@+BFFC,?5??FF+?=<:FFFGFGGFGGGEFGGGGCC9?,,8+8:B,,>=>==D7FFFGGGGGFG7FFFCFGGF;8;14<EGF<EGEGEEFFFEA-=:CEFGDFF@@CDFDFD-?;5);C7+;,,9=F@<CFG9+*CGGGGGGFGD@A0=@<E5,:.@FFC8CC2;F<GEGGGF485<<FB@4,4,,,CGGGF?98E=8=5:AB++=+8EA@@GEEDB,GFGC=7:E,FF9FGGFGE?CEGFB8FF,GGFDGFEFGGGGGGGGGGFFCFGF@CFGGF;,,GDFAGFGGFGF,8GGF7FCD7GGGGGF@F8GGFC@@AEFFGGFF6C9GGGCCCCC
@WJQZ 402
TGGGGAATATTGCACAATGGGGGAAACCCTGATGCAGCGACGCCGCGTGGAGGAAGAAGGTCTTCGGATTGTAAACTCCTGTTGTTGAGGAAGATAATGACGGTACTCAACAAGGAAGTGACGGCTAACTACGTGCCAGCAGCCGCGGTAAAACGTAGGTCACAAGCGTTGTCCGGAATTACTGGGTGAAAAGGGAGCGCAGGCGGGAAGACAAGTTGGAAGTGAAATCCATGGGCTCAACCCATGAACTGCTTTCAAAACTGTTTTTCTTGAGTAGTGCAGAGGTAGGCGGAATTCCCGGTGTAGCGGTGGAATGCGTAGATATCGGGAGGAACACCAGTGGCGAAGGCGGCCTACTGGGCACCAACTGACGCTGAGGCTCGAAAGTGTGGGTAGCAAACAGGATTAGATACCCT
+
EFGGGGGGGGGFGGGGE9F@FFGGGGFFGGGGGGGGCGGGGGGGGDBFCEGDFEGGGGGGGGGGGGGGCF?BFFCFGGAFGGFFF8FFGGGGGGGGF,CEEGG=FGECFGGDGGGGGCGGGFEG>@CG,EF8:BFGGFGGGGFCEGDDGEGGGGGGGFG>9GGGGFFG*=FEFDEDEC:FF9FFCF<;#BCCFFGGG*CFEGEGFGGFFC>?FDBFFE8FGGGDCBFFGGGFGFF>:+@AEDDGFGFFGF;FFFF8ECGGFFGBF%GGGGGDGGGFGGGGGGDGGGGFB,FGGE7GCF>A,<EF@GDGGGGE=CE>@F<;AGF:?:=FFCEFGFGGCCGDGFCGGGGGGGGGGGGGGGFGFGGFFE9GGCF+GGGFGGGGGFF9GGEEGFAGGGGGGGGEAE@FGFGGGFFCCCCC
@WJQZ 56116
TGAGGAATCTTGGTCAATGGGCGCTAGCCTGAACCAGCCAAGTAGCGTGAAGGATGAAGGCTCTATGGGTCGTAAACTTCTTTTATATAAGAATAGAGTGCAGTATGTATACTGTTTTGTATGTATTATATGAATAAGGATCGGCTAACTCCTTGCCAGCAGCCGCGGTAATACGGCTGATCCGAGCGTTATCCGGATTTATTGGGTTTAAAGGGAGCGTAGGTGGACTGGTAAGTCAGTTGTGAAAGTTTGCGGCTCAACCGTAAAATTGCAGTTGATACTGTCAGTCTTGAGTACAGTAGAGGTGGGCGGAATTCGTGGTGTGGCGGTGAAATGCTTAGATATCACGAAGAACTCCGAGTGCGAAGGCAGCTCACTGGACTGAAACTGACACTGAGGCTCGAAAGTGTGGGTATCAAACAGGATTAGATACCCT
+
FFGGCF8F,@EC<,CFFGCDFE++7CFE<FF8FEFGFE6,CFFGFFGGGG7FG8<E<F<FGDGFCCFFGG8CFGFEGC9F9CCE,CC<CF,,,5?,,9<CE<<<9,5@C,,C,<EEFGC?,?FGGFD,CEFDF9<EF9?EGGDGFDGFEAF,,7@8FCBEEGGG+=BFG8BFG?G>##<BE@=GC7<>CF78F?F89<<<BC7?<>4F>4GFBC@*>DCBCCCCF@3%CF><AFD3::>29CGDFFF@<CCE=B93;:B<CF3,,.2419F:CFBFE5?CGGGE5FA9B<FFFGFEA9EFFE<B+?@?F=FFFFF7GFGGGGF=CCFEAE<FCCB,F9,GDGGGGGF@DGFFGGGCFDC@+@GGGFDFGGGGFE,FFD<DGFC,,EFCEECCCAGFC+@;,7GGFEB-GGGGF<ECGGFC6GEFE9GGGFFCCCC<
@WJQZ 56212
TGAGGAATATTGGTCAATGGACGCGAGTCTGAACCAGCCAAGTAGCGTGAAGGATGACTGCCCTATGGGTTGTAAACTTCTTTTATATGGGAATAAAGTGGTCCACGTGTGGATTTTTGTATGTACCATATGAATAAGGATCGGCTAACTCCGCGCCAGCAGCCGCGGTAATACGGAGGATCCGAGCGTTATCCGGATTTATTGGGTTTAAAGGGAGCGTAGGCGGATTGTTAAGTCAGTTGTGAAAGTTTGCGGCTCAACCGTAAAATTGCAGTTGATACTGGCAGTCTTGAGTGCAGTAGAGGTGGGCGGAATTCGTGGTGTAGCGGTGAAATGCTTAGATATCACGAAGAACTCCGATTGCGAAGGCGGCTCACTGGAGTGTAACTGACGCTGATGCTCGAAAGTGTGGGTATCAAACAGGATTAGATACCCT
+
EGGFFFFGGGGGFGGGGGGGGGGGGGEFGGGGGGGGGGGGGGGGFGGGGGGGGGGGGGFFFGGGGGFFGFGGGGGGFGGFGFGGGGGGGGFGEFGGGGGFFAFGGGG@FE@C?A?ECFGGGGGGGFGGAAEGGGGGGDEF:FGGGGGGGGGGDGGGFGGGGGGC@C>GGGG-DFGGGGGGGGGG>E@FFGCFGGFECFGGFGGGFGFFGFFGGGEGGGFEECC:GGGGGGGGFFGFGFGGGGFGGEGFGGGFEGGGGGGGGGGGGGFGGFGCFGFGFGGGEFGGGGGGGGGFCFGGGGGGFE8GGGGGEGGGGGDGGGGGGGGGGGGGGFFAFGGGGGGFFDF8GGGGGGGGFGFFGGGGGGGGFGGGDGGGGGGGGGGGGGFGFCGGGGFEGGGF@GGFGGFGGGGGGGGFFGGGGGGGGFGGGGCCGGGCCCCC
@WJQZ 405
TGAGGAATATTGGTCAATGGACGCGAGTCTGAACCAGCCAAGTAGCGTGAAGGATGACTGCCCTATGGGTTGTAAACTTCTTTTATATGGGAATAAAGTGGTCCACGTGTGGCTTTTTGTATGTACCATATGAATAAGGATCGGCTAACTCCGTGCCAGCAGCCGCGGTAATACGGAGGATCCGAGCGTTATCCGGATTTATTGGGTTTAAAGGGAGCGTAGGCGGATTGTTAAGTCAGTTGTGAAAGTGTGCGGCTCAACCGTAAAATTGCAGTTTATACTGGATATCTTGAGTGCAGTTGAGGCAGGCGGAATTCGTGGTGTAGCGGTGAAATGCTTAGAGATCACGAAGAACTCCGATTGCGAAGGCAGCCTGCTAAGCTGCAACTGACATTGAGGCTCGAAAGTGTGGGTATCAAACAGGATTAGATACCCT
+
FGFGGF8FGGGGGGGFGGGFDGGGGGGGFGFGGGGGGGGG,CEAFFGG@GG9CGGGGGGGGG,FFGGGFFGGGGGGGGGGGGGGGFFFAEFG8EFFF9CFCFCFEG7D,BFB+=FFCA+:CFEEGA@AFGGAD9AFGA@FCD7FEE7FGGGDBF+@FFFFGGC=5B<CEC:BF=;3;5>*@,2@8?>FAFGGFEF=FGG?GGF189,FFGFEGCBCEG8?EFCFGFCCEFFGF<7CGGEBFFDGGGGFC#GE=FFGF@;<6CGF>FFFFFC<GEAC$GGGFE?*:DA,E??FCFE@:EE8@FAFEB@@DGFFF=C@:D4,GGGGGF@E9GGGGFF89GDAAE9GGCFFGGFF<B6-7GGGCGGGGGGGGFF@,9F<9GFCF?GGEDGGGGGGFECGFFEFGFFGGDFBF9GGFFGGGGGFGFGGCGFGGGGCCCCC
@WJQZ 406
TGGGGAATATTGCACAATGGGCGCAAGCCTGATGCAGCGACGCCGCGTGCGGGATGACGGCCTTCGGGTTGTAAACCGCTTTTGACTGGGAGCAAGCCCTTCGGGGTGAGTGTACCTTTCGAATAAGCACCGGCTAACTACGTGCCAGCAGCCGCGGTAATACGGAGGGTGCAAGCGTTAACCGGAATTATTGGGCGTAAAGGGCTCGTTGGCGGTGCGTCGCGTCCGGTGTGAAAGTCCATCGCTTAACGGTGGATCCGCGCCGGGTACGGGCGGGCTTGAGTGCGGTAGGGGAGACTGGAATTCCCGGTGTAACGGTGGAATGTGTAGATATCGGGAAGAACACCAATGGCGAAGGCAGGTCTCTGGGCCGTCACTGACGCTGAGGAGCGAAAGCGTGGGGAGCGAACAGGATTAGATACCCT
+
CFGGGEFGGGGGGGGGGGGGGGGGGGGGGGGGGGGGGGGGGGGGGGGGGGGGDGGGGGGDDFGGGGGCGGGGGGGGGGGGGGGGGGG9DGGGGGGFGFGG@FEEGGGDFFCFFFGFGGGG>FFFFGCFGGGDGGGDGGGGGGGCFFFGGGGGGCE7FFFE4FE?'?>FGGDGGGGGGCEGGGGGG6CE.<AFC<FGGGDDFGGGGCCGGGEGGGGE#EE=8CC50GGGGGGFCB?GFGFGGGGFFFGGF=F>;GC@GCEF>B?BGGGEFCGGGEGGGDGFGGFCFFGGGGGGFF<FF?CGGGGGGDDGGGGGFCF7GGGGFFFFFFFFGGGGGGGGGGGGDGGGEECGGGGFCGGGGGFGGGGFGGGGGFCGGGFGGGGF>GGGGGGFFFCGGGGGGGGGGGGGGGGGGFGGGGGGGGGGCCCCC
@WJQZ 407
TAGGGAGTATTCGGCAATGGAGGGAACTCTGACCGAGCAACGCCGCGTGAATGACGAAGGTCTTCGGATTGTAAAATTCTGTTATATGGGAAGAAAGATAAGATAAGGAAATGTATTTTATTTGACCGTACCATATGAGAAAGCCCCGGCTAACTACGTGCCAGCAGCCGCGGTAATACGTAGGGGGCAAGCGTTATCCGGAATTACTGGGTGTAAAGGGAGCGTAGGCGGCACGCCAAGCCAGATGTGAAAGCCCGAGGCTTAACCTCGCGGATTGCATTTGGAACTGGCGAGCTAGAGGACAGGAGAGGAAAGCGGAATTCCTAGTGTAGCGGTGAAATGCGTAGATATTAGGAAGAACACCAGTGGCGAAGGCGGCTTTCTGGACTGAAACTGACGCTGAGGCTCGAAAGCGTGGGGAGCAAACAGGATTAGATACCCT
+
GGGGGGGGGGGGGGGGGGGGGGGGGGGGGGGGGGGGDGGGGGGGGGDGDGFGGGGGGGGDGGGGGFEFFCFGGGGGFGGGGGGGGFGG9AFGGGGCCGGGGGFGGGGGGGGGGGGGGFGGGGGGGGFEFGGGGGGGGGGGGGGGFGGGGEGDFFGGGFGCGGGGGGGGGGFGEGGGGGGFGD:FGGGGGGGGGG>DFGFGGGGFGC?GGGG=GGFGGGGEGGGGGGGGGEFECEGGFDCCDFGFFGGGGFGGEGGGC>FFCGGFC<80>DGGGGGFGGGDCDGGGFBEFEEGGFCFGDEB,ECGFEEAGGGGGGGGCGGFF<C9FGF9GGGF:GGGGGGGF@?FDBGGGGGGGGGGGGGGFGGGGGGGGGGGGGGGFGGGDGGGGGGGGGGGGGDGGGGGGGGGF@FEGGGGGGGGGGGGGGGGGGGGGGFC,GGFGCCCCC
@WJQZ 408
TGGGGAATATTGGGCAATGGGGGAAACCCTGACCCAGCAACGCCGCGTGGATGAAGGCCTTCGGGTTGTAAACTTCTTTTACCAGGGGCGAAAGAAATGACGGTACCTGGAGAAAAAGCAACGGCTAACTACGTGCCAGCAGCCGCGGTAATACGTAGGTTGCGAGCGTTGTCCGGATTTACTGGGTGTAAAGGGCGTGTAGGCGGAGATGCAAGTTGGGAGTGAAATCCATGGGCTCAACCCATGAACTGCTTCCAAAACTGTATCCCTTGAGTATCGGAGAGGCAAGCGGAATTCCTAGTGTAGCGGTGAAATGCGTAGATATTAGGAGGAACACCAGTGGCGAAGGCGGCTTGCTGGACGACAACTGACGCTGAGGCGCGAAAGCGTGGGGAGCAAGCAGGATTAGATACCCT
+
@CEGGGEFFFGCGGEG<E@FGGGGGGC,:CCD<,CFEFFGFFG:BFGGGGD,CFEF<66=,CCEC=FEG<<,,<CEFFBEGFF9F7:CCFFGGGFGDGGGFECCFBDFGE@CAD8D,:FFCGGGFCC@F;FGG>FGGGGGFFFFCFEG*4:9<FFCFG7==C'F:E:.G<FF,85C2ECE?<FF9FCEGFCECFG.FFC:EFGC8G2>:@9<54>4(1:CA82:EFCDFFCFCFF<>FGCFDDDFFGFE<A8D3+>EFDEFFG7C@+=#:?C,CFB>>GGFGGGC++FC=GCFFFEFE4,FDF=E7=DAFA,FCCGGGDEA<CFGEE<C6,EBF,CAFEECB8,E@@@7CFCDCEDE:C<FFFCEFF7C@@FCFC6,+7F@FA,;BGGECFF8@DFC6C6C,C@;;,,9FC8A,A8
@WJQZ 409
TGAGGAATATTGGTCAATGGACGAGAGTCTGAACCAGCCAAGTAGCGTGAAGGATGACTGCCCTATGGGTTGTAAACTTCTTTTATATGGGAATAAAGTGAGCCACGTGTGGCTTTTTGTATGTACCATACGAATAAGGATCGGCTAACTCCGTGCCAGCAGCCGCGGTAATACGGAGGATCCAAGCGTTATCCGGATTTATTGGGTTTAAAGGGAGCGTAGGCGGACTATTAAGTCAGCTGTGAAAGTTTGCGGCTCAACCGTAAAATTGCAGTTGATACTGGTCGTCTTGAGTGCAGTAGAGGTAGGCGGAATTCGTGGTGTAGCGGTGAAATGCTTAGATATCACGAAGAACTCCGATTGCGAAGGCAGCTTACCGGACTGTAACTGACGCTAATGCACGAGAGCGTGGGTAGCGAACAGGATTAGATACCCT
+
GGGGGGGG<EGGGGGGGGGGGGGGGGGGGGGGGGGGGGGEFFGFGGGGGFGGGGGGAFGGGGGGGGGGGGGGGGFGGGGGGGGGGGGGGGCFGF95EFGGGGGGGGGG?FGGGGGGGGGGGGGGGGF9FGGGGGGGG99EFFGEGGGGGGGGD*GGGFGGGG@F>GGGGGGG:DFEGGGGGGGGFFFCF>FGGF7:?FFFFGGGGGGGGGFGFFGCEGGGGG=CEEE@CFFFFAFFD@CFCGGGGGGGGGFFGGGGGEFGGGGGGGGGGGGD@=F>F?GGGGGEDGFFEF,CCGEFGGGFGGGFCCGGEFC,GGGDGGGGGGGECF@FGFGGGGGGGGF9GGGGGGGGGGFFGGGEGGGGGGGGGGGGGGGGGGGGECFFGGFDFGGGGGGGGDGGGGGGGGGGGGGGGGGGGGGGGGGGFGGGGGGGGGFCCCCC
@WJQZ 71350
TGAGGAATATTGGTCAATGGTCGGCAGACTGAACCAGCCAAGTCGCGTGTGGGAAGACGGCCCTACGGGTTGTAAACCTCTTTTGTCGGAGAGTAAAGTGCGCTACGCGTAGCGTATTGCAAGTATCCGAAGAAAAAGCATCGGCTAACTCCGTGCCAGCAGCCGCGGTAATACGGAGGATGCGAGTGTTATCCGGATTTATTGGGTTTAAAGGGTGCGTAGGCGGCACGCCAAGTCAGCGGTGAACTTTCCGGGCTCAACCCGGACTGTGCCGTTGAAACTGGCGAGCTAGAGTGCACAAGAGGCAGGCGGAATGCGCGGTGTAGCGGTGAAATGCATAGATATCACGCAGAACCCCGATTGCGAAGGCAGCATGCTAGGGTGCGACAGACGCTGAGGCAGGAAAGCGTGGGTATCGAACAGGATTAGATACCCT
+
GFFGC<,@C@AF9EFECEGFFC@EGE:FF@@FAFC<<EFEF<CFFFEGGGGCGF8,AE@FFGGG,CC,=FFGGGGGGGG?CFD<CFE@C:++8:@AFFG9FGGG@GGGDGDGGDGGGGGG,DCFFGGGGGGDEGGGGFFGEGGGGGGGGFF<*@7EG9>FGGGGGGA>CFEGFGGDGG:::FCG:7?<FCB8GGGDEE>FC=GGGGCEEGGFGG.@GEB:EE:<FC=FECGGCGGFE7CCCCGGF?,:CFFFGGCFFFG3;FEGCCDEF>GGGGGFFFFFGGC@;,B,,9DF8FD?=E,FGECGGFEGEEFF:CEGDGF@F<FCGGF9GCDEF@,FF?,BEC,F67B7FFGFCFB+-@C,B7F<@E@CC9F66,@CGGGEFF+CCCC8GFFEGF8GGGDF@,GF7EGCGEGGGFEECFGFGGGGGGGFEGDCC?CC
@WJQZ 63443
TGGGGAATATTGCACAATGGGGGAAACCCTGATGCAGCGACGCCGCGTGAGCGATGAAGTATTTCGGTATGTAAAGCTCTATCAGCAGGGAAGAAAATGACGGTACCTGACTAAGAAGCACCGGCTAAATACGTGCCAGCAGCCGCGGTAATACGTATGGTGCAAGCGTTATCCGGATTTACTGGGTGTAAAGGGAGCGTAGACGGAGTGGCAAGTCTGATGTGAAAACCCGGGGCTCAACCCCGGGACTGCATTGGAAACTGTCAATCTAGAGTACCGGAGAGGTAAGCGGAATTCCTAGTGTAGCGGTGAAATGCGTAGATATTAGGAGGAACACCAGTGGCGAAGGCGGCTTACTGGACGGTAACTGACGTTGAGGCTCGAAAGCGTGGGGAGCAAACAGGATTAGATACCCT
+
GGGGGGDGGGGGGGGGGGGGGGGGGGGGGGGGGGGGGGGGGGGGGGGEGGGGGGGGGGGGGGGGGGGGGFGGGFGFGGGGG,EFAFG8FDGGGGGGGFGFGGGEGGGGGGGGGGGGGDGFGFFGGGGGGFGGG7DGGGGGGGCGGGGGGGGGGGFFFCFGGFGGGFFGGF<GFGGGGGGDCFCGFFFGGGFFGGGGGGGGGGGGGGGGDEFGGGGFFGFCGGGGGGGGGCEFGGGGGFGGGGGGGGGGGGFGGGGGGFGGGGGGGGGGGFGGFEFEFEEEA:GGGGGGGGDFGGGGGEGFGGGGGGGGGGGEDGDEGFFAGFEE,F8FFCFGGGGGDGGGFC7GFDGGGGFGFGGGFGDFCGGGGGFCGFGGGGGFGGGGFGFFCGGGGFGGGGGGGGGGGGGGGGGGGGGCCCCC
@WJQZ 70589
TGGGGAATTTTGGACAATGGGGGCAACCCTGATCCAGCAATGCCGCGTGCGGGAAGAAGGCCTTCGGGTTGTAAACCGCTTTTGTCAGGGACGAAAAGCTCCGGAGTAATATGCCGGAGTGCTGACGGTACCTGAAGAATAAGCACCGGCTAACTACGTGCCAGCAGCCGCGGTAATACGTAGGGTGCGAGCGTTAATCGGAAGTACTGGGCGTAAAGCGTGCGCAGGCGGTTGGGTAAGACAGATGTGAAATCCCCGGGCTTAACCGGGGAACTGCATTTGTAACTGGCCGACTGGAGTACGTAAGAGGGGGGTGGAACTCCACGTGTAGCAGGGAAATGCGTAGATATGTGGAAGAACACCGATGGCGAAGGCAGCCACCTGGGACGCAACTGACGCTCATGCACGAAAGCGTGGGGAGCAAACAGGATTAGATACCCT
+
<FF?CFEGFFE<@<EF@FGG,@FCFG8@FGGGFGGEFFGCEFGGDGGECFFGGG+FEEF8,CFFFGCFE8FFFGGGGCFGGGGGGGCFCF7CCFGCEGFGGGEGG+33D<<F=<<7B<:FAFGGGGGDGGC9BCFGGG?9FFGFA<CGGGGCFFFCFGGGGGFGGCCGF::FD;GGGGFGCGGGD5E7CDD>CGG5C<A8<<0%<F?:GGFEGGG:CDGEEEGGGDC=GG=&FFF<;CCGBC,G>FBCFGF>:GF?@*GGFGFDGGF#CDFGGDFG*FGF;F:9GFCB+++FFA,,5DBA8:,,?FGEFGGEFGFFEGFB+74A+GFGFEDF?=,EF?,,FCF<DEF9A,FFGCGFFCFCCF@9B:FC7GGFFC:CC,6,@AAFDFF6<9GGDGGGGGF,6A8ED,GGGGGGEDFGFFGGFE@FFEGGGGGFGGGGCCCCC
@WJQZ 413
TGGGGAATCTTGCGCAATGGGGGGAACCCTGACGCAGCGACGCCGCGTGCGGGACGGAGGCCTTCGGGTCGTAAACCGCTTTCAGCAGGGAAGAGTCAAGACTGTACCTGCAGAAGAAGCCCCGGCTAACTACGTGCCAGCAGCCGCGGTAATACGTAGGGGGCGAGCGTTATCCGGATTCATTGGGCGTAAAGCGCGCGTAGGCGGCCCGGCAGGCCGGGGGTCGAAGCGGGGGGCTCAACCCCCCGAAGCCCCCGGAACCTCCGCGGCTTGGGTCCGGTAGGGGAGGGGGGAACACCCGGTGTAGCGGTGGAATGCGCAGATATCGGGTGGAACACCGGTGGCGAAGGCGGCCCTCTGGGCCGAGACCGACGCTGAGGCGCGAAAGCTGGGGGAGCGAACAGGATTAGATACCCT
+
FGGGGGCGG9FFGGGGDGGGGGGDEEGGGDGGGGEBCFGGGGGGGGGGGGEFE:F7FFGGGGGGGGGDGFGCFCEFFCFEGFG:<FCC7FFEGGGEFGCF@FGFGFGGG7FFGEF+<:CF;8EGCGGCCFG9ECECFFF?FFGGGGDCEC*;EC@5C?C8EGGGC88EGCECEGGGGEG5FCC3FGGGGECGC<CEE8<C4EC9CCEGDG>5:*7C5EDGGEAEEE:5E:GGGEEE:3;E<9D>BEGGD8><GG=E=3,::FC@GDEFB>GFGGF::@FD8CGGEF@F>B,9BB8+==7CGE=:3>7:GGFE8=:CC7E,DGF:::@FB<,FA=B=@4+DGFEB,<:CFCCF@B78F8GGFC<DGEF@+CFF@,?GGGGDGGGGFFGFFCFGGGGGF@FFFACFF<EECA@C688<A
@WJQZ 55771
TGGGGGATATTGCACAATGGGGGAAACCCTGATGCAGCGACGCCGCGTGGAGGAAGAAGGTTTTCGGATTGTAAACTCCTGTCGTTAGGGACGATAATGACGGTACCTAACAAGAAAGCACCGGCTAACTACGTGCCAGCAGCCGCGGTAAAACGTAGGGTGCAAGCGTTGTCCGGAATTACTGGGTGTAAAGGGAGCGCAGGCGGACCGGCAAGTTGGAAGTGAAAACTATGGGCTCAACCCATAAACTGCTTTCAAAACTGTTTTTCTTGAGTAGTGCAGAGGTAGGCGGAATTCCCGGTGTAGCGGTGGAATGCGTAGATATCGGGAGGAACACCAGTGGCGAAGGCGGCCTACTGGGCACCAACTGACGCTGAGGCTCGAAAGTGTGGGTAGCAAACAGGATTAGATACCCT
+
FEDFGGF:EFGGGAFGFCFG@FEGGGGGG,EFGGCFGGGGEGGDGGG@FGGGGFGGFGGGB9BFGFGGGGGGGGGFGFFGFGGGGGGGGGGGGGGGGGGGGGGGGEGDGGGGGGGGGF8FFEEGGGGG=@FGG<CGCFFGGGGC<FGGFCCFGGGGGFGGGGGGGGGGG@E3FFCEECC7FF@FFFEGGFGGFECFGGGDEC:CEGGEEGFCEGGGFGGGFGFCFGGFGGFFFGGG>8EGCCE=CGGGFCFF9DAEFFFGGEGGFGGGGGGGGGGAE@CGFEEFGF@?:ACGFCGFCG@FGGGFGGGFAFFF@FGGGGGGF7CC?+EEDGFFC@FGDGF@GEGFFFC7GGGFEEFEFFGGGGEGGGGGGGGGGFGGGGGGGFGGGGGGGGGGGGGGFFGGGGGGFEFGGFDCCCCC
@WJQZ 415
TGAGGAATATTGGTCAATGGACGAGAGTCTGAACCAGCCAAGTCGCGTGAAGGAAGACGGATCTATGGTTTGTAAACTTCTTTAGTGCGGGAACAAAGCGGCGGCGAGACGCCTGATGAGTGTACCGCAAGAATAAGCATCGGCTAACTCCGTGCCAGCAGCCGCGGTAATACGGAGGCTGCGAGCGTTATCCGGATTTATTGGGGTTAAAGGGAGCGCAGGCGGCGAGGAAAGTAAGCGGTAAAATGTCGGGGCTCAACACCGGCCTGCCGTGGAAACTGGCCGGATAGAGTTCGAGTGAGGTATGCGGAATGCGTTGTGTAGCGGTGGAATGCTTAGACATCACGAAGAACTCCGATTGCGAAGGCAGCTTACTGGATTGTAACTGACGCTGATGCTCGAAAGTGTGGGTATCAAACAGGATTAGATACCCT
+
DFDEFFGFGGGGFEGGGGGGGGGGEF+CFGGGCEFEGGFGGGGGGGGG@,:CFC<EFGECEDFCE9F8FC,,CEFGGGG9CCCFAG99BCCG@FGGFC<CFFG+3+@FEG@C@,3>DD,,8EFC;FGGCEEGFEFFCFE;::CF::CEGCC7*44<>,<FCG><7CECB<BFF7CCC**2;E>::**::>@:CCE:*;<,::::F*/1;7,+<C5::EEEEED(4;;/85#;FD,':>+FFF4/D?FFFBCFGGGD3+9C/:;F>86+>C@,@8,9FEF=4+8+,8,EEE8EGEFD;D8FEF?B+CCGGFFF8+=EFGGGF=EF7FGFGF9GFE<FA9E?9@?GFFGFFEC@C7FCFF@:7FF<FGFCC99EF9GGGFCE9GGGEDGGGGF?GFDF7CGGGGFGGGGGGGGGGGF<FGFGGGGGGGGGFCCCCC
@WJQZ 79720
TGAGGAATATTGGTCAATGGGCGAGAGCCTGAACCAGCCAAGTAGCGTGAAGGATGAAGGCTCTATGGGTCGTAAACTTCTTTTATATGGGAATAAAGTATTCCACGTGTGGAATTTTGTATGTACCATATGGATAAGGATCGGCTCACTCCGTGCCCGCAGCCGCGGTAATACGGAGGATCCGAGCGTTATCCGGATTTATTGGGTTTAAAGGGTGCGTAGGCGGTTTGATAAGTTAGAGGTGAAATTTCGGGGCTCAACCCTGAACGTGCCGCTAATACTGTTGAGCTAGAGAGTAGTTGCGGTAGGCGGAATGTATGGTGTAGCGGTGAAATGCTTAGAGATCATACAGAACACCGATTGCGAAGGCAGCTTACCAAACTATATCCGACGTTGAGGCACGAAAGCGTGGGGAGCAAACAGGATTAGATACCCT
+
C<FFA,EFFGGG,,C<;@CF,CCE+CFCEE<CECDFCGGG8,C,,FCC7F,6<C<EF@9,EGGGFFACFFFFGG,C,CECFGGGD<9E,,9C8F@,?,C?FEFECFEB<FFE,A<E9EBF?FDF99BFFGA95CFG,,=@FFD+>A+=,E,BBD8>9$8@CE;>C@+45989@FF562<*2,C;5E<BF:*8<?FGFGGC:)FE;9=F<:F:CCB658CF/E>EF<5,/4@@,GF>B@B:F>GEE7<89<:D3:8-C=CFBC>CF@<F>>@++=?5C8,FF9GCGFF555EGDFFFAGF@+>4GFBFFE?F9GGGGFCGEGFGGEGECFGGGGGGFF?DFFFEA,F<<GGGGFC6-GGGGGGGGGGGGGGGGGFGGGFCDGGFGFEGCCGGGFGFFF8F8E7GFCEDCCFCGFGGGFGGGGFGGGGGFGF@CCBCC
@WJQZ 417
TGAGGAATATTGGTCAATGGACGAGAGTCTGAACCAGCCAAGTCGCGTGAAGGAAGACGGATCTATGGTTTGTAAACTTCTTTAGTGCGGGAACAAAGCGGCGTCGAGACGCCTGATGTGTGTACCGCAAGAATAAGCATCGGCTAACTCCGTGCCAGCAGCCGCGGTAATACGGAGGATGCGAGCGTTATCCGGATTTATTTGGTTTAAAGGGAGCGAAGGCTGCGAGGCAAGTCAGCGGTCAAATGTCGGGGCTCAACCCCGGCCTGCCGTTGAAACTGTCCTGCTAGAGTTCGAGTGAGGTATGCGGAATGCGTTGTGTAGCGGTGAAATGCATAGATATGACGCAGAACTCCGATTGCGAAGGCAGCATACCAACTCGCGACTGACGCTGAGGCTCGAAAGCGTGGGTATCGAACAGGATTAGATACCCT
+
<<FEDFFFEEEEEAFGGEF8FCCFCEGGGGFGGGGGGGGGGGGCFFCFEGFFGGGGFGEDFGGGGGFGGFC=FDGGGGGFFFGGGGCGDEF@EFGGGGGECGC+CFECFCFEGFGFFG,CFFFFFG+8@FEF<=<F>=FGCECFFCCGGFCCGGGF;:BCFGEDEG7=*<FGGFGG5<EAE+*<CF@>EDFCFC>5CEF7CC7AEED>8C,:7>C:58*185CC887C==:C<;<CDFEEG5)EBA7*<C:CE@/EC@F@58>>CCEEFFFEGDGG>C0<>3>=E,?<EA=B3,@EE?,,,FFFC>GFFGF=:CC?4?,FCC87BEECFECFFDFCEE@<<8:GEEFCE?@FF-F7F@@67,A9FFCFC,F6,F8DF@++7F:<F@;C@:88CGF@,,<:9DF@+EFEFFC<F8GFCF@FFFGFFGGFFBCAB-
@WJQZ 67113
TGGGGAATATTGCACAATGGGGGAAACCCTGATGCAGCGACGCCGCGTGGAGGAAGAAGGTCTTCGGATTGTAAACTCCTGTTGTTGAGGAAGATAATGACGGTACTCAACAAGGAAGTGACGGCTAACTACGTGCCAGCAGCCGCGGTAAAACGTAGGTCACAAGCGTTGTCCGGAATTACTGGGTGTAAAGGGAGCGCAGGCGGGAAGACAAGTTGGAAGTGAAATCCATGGGCTCAACCCATGAACTGCTTTCAAAACTGTTTTTCTTGAGTAGTGCAGAGGTAGGCGGAATTCCCGGTGTAGCGGTGGAATGCGTAGATATCGTGAGGAACACCAGTGGCGAAGGCGGCCTACTGGGCACCAACTGACGCTGAGGCTCGAAAGTGTGGGTAGCAAACAGGATTAGATACCCT
+
,CEG@CFFFGFGFFGGFFGCG>:FGGGFFAEGGD<6EECGGGGG:CGFGDGGE@@,,:FGFDFDFFC7=:F,EFGFBFFA8EFDF,,<FDFFFF9FF<<?FFGBDFA<ABFFFF@=A<FFD9:C@4CCF$C>4<D@@<BCCBC8EEFFDFFFGGCBFCEB=;1@3C:F:=FGGGG7EFF3=AFFFC<FFGGGFGEC7*5FC?E:FCC<C/2FDCC9:@<1?F<C>@:GF.CD<<:/F7EFFEFFGFDC:DF>AC+8<DECCEFGGGGFD:<,,CGGFGGGGE9FB=+GEFFFD?EEBEFGFFFC7EFGFEEFGGF@GFCEC+B,GFF<EA9GGGGFGFGGDGGGFF:GGGEDFFEFGF@GFDCAFFECEEGFGGCF8CFEFEFEGGGGGGGGF@E@DCGDGGGGGGGGGGGCCCCC
@WJQZ 64811
TGGGGAATTTTGGACAATGGGGGCAACCCTGATCCAGCCATGCCGCGTGCAGGATGAAGGTCTTCGGATTGTAAACTGCTTTTGTCAGGGACGAAAAGGGATGCGATAACACCGTATTCCGCTGACGGTACCTGAAGAATAAGCACCGGCTAACTACGTGCCAGCAGCCGCGGTAATACGTAGGGTGCGAGCGGTATTCGGAATTACTGGGCGTAAAGCGTGCGCAGGCGGTTGGGTAAGACAGATGTGAAATCCCCGGGCTTATCCTGGGAAATGCATTTGTGACTGTCCGAATGTAGTACGTCAGAGGGGAGTGGAATTCCACGTGTAGCAGTGAAATGCGTAGATATGTGGAAGAACACCAATGGCGAAGGCGGCCCCCTGTGACGCAACTGACGCTCATGCACGAAAGCGTGGGGAGCAAACAGGATTAGATACCCT
+
CEFGGGC@FEFGGGGFGGGGGDGDGGGGGGG?FCFF@GGFFGGGGEGG7@<E,8CAACFFEFGGFF:B@FGDFAFCCEGF<AFDGGFD8FFCGGDFEFEE88B,4:D7:,CE?C>A:BDAEGCC=,3+>F@9FDBDFCFCEFGD>FFFG/>GDC@C?CFGC<D><FF8CC@FGE:@2FGECEGGBEE<:<C44#=##??FDC>8FFF@EED<;FGF:FCGFE9C?><?,GF8F@83CEF@50,FF@FF@99<:CFGD7GCE@>6#6FE9GF;7/FC9@,<FGFGC+FB:,,DA5B<FFF=C>4,FEB8FEB:,FAFFCFFF7DF7GFE5@E9E<FGFCGGGGGGGFFDGFGGGGDFGFC@E@C,,DEF=B7FF@++CB7,FEF8,@++<,AE@C@F@@89<F8GGGEGF7F@FEEEGGGGFFGFGGGDFFGFGGGFCCCCC
@WJQZ 85823
TGGGGAATTTTGGACAATGGGGGCAACCCTGATCCAGCCATGCCGCGTGCGGGAAGAAGGCCTTCGGGTTGTAAACCGCTTTTGTCAGGGACGAAAAGCTCCGGAGTAATATGCCGGAGTGCTGACGGTACCTGAAGAATAAGCACCGGCTAACTACGTGCCAGCAGCCGCGGTAATACGTAGGGTGCGAGCGTTAATCGGAATTACTGGGCGTAAAGCGTGCGCAGGCGGTTGGGTAAGACAGATGTGAAATCCCCGGGCTTAACCTGGGAACTGCATTTGTGACTGTCCGACGGGAGGACGTCAGAGGGGGTTGGAATTCCACGTGTAGCAGTGAAATGCGTAGATATGTGGAAGAACACCGAAGGCGAAGGCAGCCCCCTGGGACGCAACTGACGCTCATGCACGAAAGCGTGGGGAGCAAACAGGATTAGATACCCT
+
FGGGGGCFCAFFCFF@CFG?EBEDGGFFGGGGGGGGGGGEEFGGGGFF@EEGGGGGGFFG?FGGGFGDGGGGGGCDGGDEGGFCEGGGDFGGFDCFGDDCFFCFGD=DGGGFC=F+7:FGGCFA9<:EGGGGC9FE:DCGGF,@:FDEEGGDFF9>FGF8<@9BFGDFGG:FDF7<<<:*<,CFG:F58*:8CCED5?CCGCEEGG>>GGGFE>CE5=C5:C3?E?C:GFFC6E>E>F9@?CCEFFCEC:?+7CEGGGDG:=D::6<AFFGFFF>FFAGF@<9FC+:@+:>7D@+FFC>+++EE8FEGEF@FB,FEFEFGB4,<7F9F?AGGFAFF9GGGGDCC9EE,<E9GGFGGFFB,-=,CGGEGGGFFGGGEEGGGGFC>FCECGGGGGGGGGGGGGGGGF@FFCGGFCGFGFGGGGGGGFFAGGGGGGGFFCC<CC
@WJQZ 421
TGGGGAATATTGCACAATGGGGGAAACCCTGATGCAGCGACGCCGCGTGAGCGATGAAGTATTTCGGTATGTAAAGCTCTATCAGCAGGGAAGATAATGACGGTACCTGACTAAGAAGCTCCGGCTAAATACGTGCCAGCAGCCGCGGTAATACGTATGGAGCAAGCGTTATCCGGATTTACTGGGTGTAAAGGGAGCGTAGACGGTGTGGCAAGTCTGATGTGAAAGGCATGGGCTCAACCTGTGGACTGCATTGGAAACTGTCATACTTGAGTGCCGGAGGGGTAAGCGGAATTCCTAGTGTAGCGGTGAAATGCGTAGATATTAGGAGGAACACCGGAGGCGAAGGCGGCTCACTGGACTGTAACTGACACTGAGGCTCGAAAGCGTGGGGAGCAAACAGGATTAGATACCCT
+
FEFGGEGGGGGGGGGGGGGGGGGGGGGEFGGGGGGGGGDGGGGGGGGGGGGGGGGGGGGGGGGGGGGGGGGFGGGDGEGGGGGFDGGGGGGGDGFFGGGGGGGGGGFFGGFFFGGFGGGGGGGGG?GGGGGGF?8FDGGGGGGGDF7CGGGGFGGGGGGFGGGGGFGGGCGGGGGGEECFGFGGFGGDGGFGGGGFGGGGGGGDGGGFGGGGGCEFGGGGGGGGGGGFFGGGGGGGGDGFFGGG@FGGGGCCADG9AFAFGGGFFGDGGGGGGGFFECCB:<DDG7GEGGGGGGFF=,<FF9GGGGCGGGGFCC,GGGGFGGGFEFGGGGFBCGGGGGFCEEECGGGGGGGGFGGGGGGGGGFGFFGGGGGGGGGGGEFEFCGGGGGGGGGGGGGGGGGGGGGGGGGGGFCBC@C-
@WJQZ 422
TGGGGAATATTGCACAATGGGGGAAACCCTGATGCAGCAACGCCGCGTGAAGGAAGAAGGTTTTCGGATCGTAAACTTCTATCAGCAGGGAAGAAAATGACGGTACCTGACTAAGAAGCCCCGGCTAACTACGTGCCAGCAGCCGCGGTAATACGTAGGGGGCAAGCGTTATCCGGATTTACTGGGTGTAAAGGGAGCGTAGGCGGGACGTCAAGTCAGCGGTAAAAGACTGCAGCTAAACTGTAGCACGCCGTTGAAACTGGCGCCCTCGAGACGAGACGAGGGAGGCGGAACAAGTGAAGTAGCGGTGAAATGCATAGATATCACTTGGAACCCCGATAGCGAAGGCAGCTTACCAGACTGTAACTGACGCTGATGCACGAGAGCGTGGGTAGCGAACAGGATTAGATACCCT
+
GGGGGGGGGGGGGGGCGGGGGGGGGGGGGGGGGGGGGGEGGGGGGGDFGGGGGGGGGCGGGFGGGGGGGGGGGGGGGGGGGGGGGGGGGGGGGGGGGGGFGGGGGGGGGFGGG9AFGGGGGGGGGGGCGFGGGGFGGGC8GG>GGGGGGGGGGF>FCGGGDDDCGFG1CCF:FG?GGGGGG;FFGGGGFFF@FGGGGGDEEGDFGEDEDGEEFEGGGGGGGGGFCFC?CFCFGCFGFGGGGGG;FFFFF@3CCE:GFFFGGFGFGEEGFFGG=FEGGGFDFCGGFCGFEF9FCEFGF9GFDGGGGCGFGGGGGGGGGGGFGGGGGGFEAGGGGFCEBGGGGGGGGFFCGGGDGGGGGGGGFGGGGGGGGFCGGGGFFF8GFAGGGGGGGGGGGGGGGGGCGGGGGFCGFGCCCCC
@WJQZ 423
TGGGGAATATTGCACAATGGGGGAAACCCTGATGCAGCGACGCCGCGTGAGCGAAGAAGTATTTCGGTATGTAAAGCTCTATCAGCAGGGAAGATAATGACGGTACCTGACTAAGAAGCCCCGGCTAACTACGTGCCAGCAGCCGCGGTAATACGTAGGGGGCAAGCGTTATCCGGATTTACTGGGTGTAAAGGGAGCGTAGACGGCAAGGCAAGTCTGATGTGAAAACCCAGGGCTTAACCCTGGGACTGCATTGGAAACTGTCTGGCTCGAGTGCCGGAGAGGTAAGCGGAATTCCTAGTGTAGCGGTGAAATGCGTAGATATTAGGAAGAACACCAGTGGCGAAGGCGGCTTACTGGACGGTAACTGACGTTGAGGCTCGAAAGCGTGGGGAGCAAACAGGATTAGATACCCT
+
FFGGGFEGFGGGGGGGGGGGDGGGGGGGGGGGGGGGGGGGGGGGGG:FGGGGDGFG@FGGFGGGGGDFGGGGGGGFFGGG9FGGGGGG7:?EFFGGGGGGGGGGGGGGGGGGGFDGFGGGGGGGGEC@F@FG@GC=GGGGFDFFCFAEFGGFFGFGGGFGG@CEGF?FFGGFFEEEGGEF?=*FCFGGGCEGGGEGDCCCEEDCFCGFGFGGGFGGDCCCGGFFFFCFGGG:GGFEF<FFGCGGFFD@CFFGCFGGFDFGGGC7C5FG:57GGEFCFFGGGFG?GCGGGEE9GEF@B,GGGGGGGGEGGFGGGGGGFFGGGGF?CEGGGGCGFF@GDFFGGFDFGGGGGCFGFFFGGGFFGEGGGGGGGGGDGGGGGGE8F>GGGEGEGGGDGGGGFFGGGGGGGGGGGFFCCCCC
@WJQZ 69089
TGAGGAATATTGGTCAATGGTCGGCAGACTGAACCAGCCAAGTCGCGTGAGGGAAGACGGCCCTACGGGTTGTAAACCTCTTTTGCCGGAGAGTAAAGTGCGCTACGCGTAGCGTATTGCAAGTATCCGAAGAAAAAGCATCGGCTAACTCCGTGCCAGCAGCCGCGGTAATACGGAGGATGCGAGCGTTATCCGGATTTATTGGGTTTAAAGGGAGCGCAGGCTGCGAGGCAAGTCAGCGGTCAAATGTCGGGGCGCAACCCCGGCCTGCCGTTGAAACTGTCCTGCTAGAGTTCGAGTGAGGTATGCGGAATGCGTTGTGTAGCGGTGAAATGCATAGATATGACGCAGAACTCCGATTGCGAAGGCAGCATACCAACTCGCGACTGACGCTGAGGCTCGAAAGCGTGGGTATCGAACAGGATTAGATACCCT
+
GFFDFC@FGDFAFFGCFEFCEC@+@F@@EEGDCFFGGGGGGGFFGGGGG:F,BFEF=F@FDEFGGGGGF>FFGFGGFG?FFFGGFGGGGEFCBECFFGFGGCC:+@CEFFGDFGBGF@FFF<>BB9BFGC+CFCGFGGGGG,>C7:FFFGFGEDBF:9FG7F:FC:@@F<CF@88CE@FFFGF7<B;GGGC:<F5?<C54;2<GFGCFFFFCGC:@CD@::?EG88CE9EGGDFFC5<C+EC<5@@>?C@FGEEE?+EFCCBCD<F8C-DFGE1=C@<C7C<FF?A9?FBB8FD=A,,FFC,B,+++7F<CFEGGC++FF9GGGGGGGGGGF@C,AC,AGFFCCGF:E6FFF?:DGGFEEGGGGFFEFGFECEE:FE:EF7FC,GEC@DGGGGFCC@7F@CFGGGGGGGGFGFFGGFFE<GGGFGGGFF@C8CCC
@WJQZ 425
TGGGGAATATTGCACAATGGGGGAAACCCTGATGCAGCGACGCCGCGTGGAGGAAGAAGGTCTTCGGATTGTAAACTCCTGTTGTTGAGGAAGATAATGACGGTACTCAACAAGGAAGTGACGGCTAACTACGTGCCAGCAGCCGCGGTAAAACGTAGGTCACAAGCGTTGTCCGGAATTACTGGGTGTAAAGGGAGCGCAGGCGGGAGAACAAGTTGGAAGTGAAATCCATGGGCTCAACCCATGAACTGCTTTCAAAACTGTTTTTCTTGAGTAGTGCAGAGGTAGGCGGAATTCCCGGTGTAGCGGTGGAATGCGTAGATATCGGGAGGAACACCAGTGGCGAAGGCGGCCTACTGGGCACCAACTGACGCTGAGGCTCGAAAGTGTGGGTAGCAAACAGGATTAGATACCCT
+
FGDFGDCDFGGGGGGGGGGGGGGGGGGGGFFGGGGGGGGGGGGGGGGEGGGGGGGGGGG8FGGGGFDGGGGGGGGGGGGGGFGGCFFGCFGGGGGGGGGGGGG7FFFGDFGGCGCFGGGGGGGEGGGFFGGG6*GGGGG@GGGGG?6DGGGFEFGGDFGGFGGGGGGGGE>FFG>CCGCGGGFGGGGGGGGFFGFCGGGGGGGGGGGCFFFGGGGEGGGGGGGGGGGFGGGGGGGGGGGFG7DGGGGFGFFGFFGFFFFGGGGFGGFFFGGGGGGGGGGFDFGGGDGGDGGFGGEGCF>GGGGGGGGGGGFGEGDECGGGGGGGGGGGFACGGGGGGFGGGFGCGCGGGGGGCGGGGGGGGFGGGGGGGGGGGGGGGGGFGDGGGGGFGGFGGGGGGGGGFGGGGGGGGGGCCCCC
@WJQZ 77651
TGGGGAATATTGCACAATGGGGGAAACCCTGATGCAGCGACGCCGCGTGAAGGAAAGAAGTATCTCGGTATGTAAACTTCTATCAGCAGGGAAGAAAATGACGGTACCTGACTAAGAAGCCCCGGCTAACTACGTGCCAGCAGCCGCGGTAATACGTAGGGGGCAAGCGTTATCCGGATTTACTGGGTGTAAAGGGAGCGTAGACGGTGTGGCAAGTCTGATGTGAAAGGCATGGGCTCAACCTGTGGACTGCATTGGAAACTGTCATACTTGAGTGCCGGAGGGGTAAGCGGAATTCCTAGTGTAGCGGTGAAATGCGTAGATATCGGGAGGAACACCAGTGGCGAAGGCGGCCTACTGGGCACCAACTGACGCTGAGGCTCGAAAGTGTGGGTAGCAAACAGGATTAGATACCCT
+
<DFFGGGGFGGFGGGGGGGGD@CGGGGGFGGGGGGGGGGGGGGGGGGEGE?CGGFGG<8FFFGGA?EFFGGGGGGFGGEEFEFGG,EFFGGGGEFGGFDGFFGFGE7FCAFC9E?FGA@FGGGEEGGGGDD<DC1CEFFBFGGGGGEGGA>F9FGFB?F<CGF7GGGFFC<8<CGFGGGGFGGCFGGFCFBFAFGC@CEGGGGGGGGEGGGGGFGFFDGFFEFCFECCFDGFFFFF@8FFFGGFFEGGFGGGGF9DGGGFGGFGFFF9GGGGGGGGG=GGEFFAGFFCC?,GDFCDFCGDCGGGFCGCGGGFGGGGGGGFDGGEFECGFF9GFGEGFFF8EGGGGFFGGGGGGFACEGGFCA?FFFGFGGGGGGGGGGGFDCCFFCGFFCGGFGGGGGGGGGGGGFGGFFC,CC,CC
@WJQZ 427
TGGGGAATATTGCACAATGGGGGAAACCCTGATGCAGCGACGCCGCGTGAGCGATGAAGTATTTCGGTATGTAAAGCTCTATCAGCAGGGAAGAAAATGACGGTACCTGACTAAGAAGCACCGGCTAAATACGTGCCAGCAGCCGCGGTAATACGTATGGTGCAAGCGTTATCCGGATTTACTGGGTGTAAAGGGAGCGTAGACGGAGTGGCAAGTCTGATGTGAAAACCCGGGGCTCAACCCCGGGGCTGCATTGGAAACTGTCAATCTAGAGTACCGGAGAGGTAAGCGGAATTCCTAGTGTAGCGGTGAAATGCGTAGATATTAGGAGGAACACCAGTGGCGAAGGCGGCTTACTGGACGGTAACTGACGTTGAGGCTCGAAAGCGTGGGGAGCAAACAGGATTAGATACCCT
+
GGGGGGGGGGGGGGGGGGGGGGGGGGGGGGGGGGGGGGGGGGGGGGGGGGGGGGGGGGGGGGGGGGDGGGGAFGGCFGGGGGGGGGGGGGFGGGGGGGGGGGGGGEGGFGGFFGFG<FGGGGGGGGGGGGGG8FDGGGGGGG;GEGFEGDG:FGG?GGGFGFGGFFGDFGE=FG;FEGGGGGGGGGGGGGGFGGGGGGGGGGDDFGGGGGG<GFGFGGGGGFGGGGGGGGEGFGGEGGEGGGGDDGGFEGFCFCFGGFFGGGFFGGGGF=GFEGFFGGCFFGGGGEFGGDE,CFAFGGGGFF7DGGGGGGGFGF@FDE,BFGDECDGF?GFGEGFGECC>GGGFGGGGDEGF9FFGGGGGGGFGFGGGGGGGGGGGGFC,FCGGGGDDGFGEFGGGGGGGDGGGGGGGGGGCCCCC
@WJQZ 428
TGAGGAATATTGGTCAATGGGCGAGAGCCTGAACCAGCCAAGTAGCGTGAAGGATGACTGCCCTATGGGTTGTAAACTTCTTTTATAAAGGAATAAAGTCGGGTATGCATACCCGTTTGCATGTACTTTATGAATAAGGATCGGCTAACTCCGTGCCAGCAGCCGCGGTAATACGGAGGATCCGAGCGTTATCCGGATTTATTGGGTTTAAAGGGAGCGTAGATGGATGTTTAAGTCAGTTGTGAAAGTTTGCGGCTCAACCGTAAAATTGCAGTTGATACTGGATATCTTGAGTGCAGTTGAGGCAGGCGGAATTCGTGGTGTAGCGGTGAAATGCTTAGATATCACGAAGAACTCCGATTGCGAAGGCAGCCTGCTAAGCTGCAACTGACATTGGGGCTCGAAAGTGTGGGTATCAAACAGGATTAGATACCCT
+
FGFGGGGGGGGGGGGGGGGGGGGGGGGGGGGGGGGGGGGGGGGGGGGGGGGGGGGGGGGGGGGGGGGEFGGGGGGGGGGGGGGGGGGGGGFFCGGGGGGGGGGGGGGGGGCFGGDFFGFGGGFGGGGGGGGGGGGGGGGGGGGEGGCF8DGGGGGGFGGGGGGGGGGGDDFFGGGGGGGEGGGGGCEGGGEGCFGEFFGGGCFGGGFGFEFGFGGFEGGGFCGDCFCGGGDGGGGCFGGGGGGGGGGFGGFGFGGEFCFGFGGEGGGGFGFGGEEFD<FEFGGFEGGFGE=CGGGGE;E=FFEGFGGGGCFFFFDF:D7FGGGGGGGGGGGGGGGGGFGGFEFFGFGFGEFFEF@-:7GGGGGGFGGGF<GGDGGGGFF68C,F9EC9GGGGGEGF8FC6GGGGGGFGGFGGGFGGGGGGGGGGGGGGFGCCCC<@
@WJQZ 52624
TGGGGAATATTGCACAATGGGGGAAACCCTGATGCAGCGACGCCGCGTGGAGGAAGAAGGTCTTCGGATTGTAAACTCCTGTTGTTGAGGAAGATAATGACGGTACTCAACAAGGAAGTGACGGCTAACTACGTGCCAGCAGCCGCGGTAAAACGTAGGTCACAAGCGTTGTCCGGAATTACTGGGTGTAAAGGGAGCGCAGGCGGGAAGACAAGTTGGAAGTGAAATCCATGGGCTCAACCCATGAACTGCTTTCAAAACTGTTTTTCTTGAGTAGTGCAGAGGTAGGCGGAATTCCCGGTGTAGCGGTGGAATGCGTAGATATCGGGAGGAACACCAGTGGCGAAGGCGGCCTACTGTGCACCAACTGACGCTGAGGCTCGAAAGTGTGGGTAGCAAACAGGATTAGATACCCT
+
FGFFGGCFGGFGGGGAEFGFFGGGEGGGDGGGGGGGFGGG7CFEFG@GDEEGGDE=A=<EFGGFGFD?CEFGGGGFGFGGGGAF<AFBDGGGGGGGGACGGEC+DFG<FGF,DCFFGGG<DFGGGGGEFGFCFGGGEFFGGFG>FGGGFGCEGGEGGGGE<GGGFDAF?<:8F<CGGGFFFFFFFGFGFFCFFGGGG:CFGEGGEEE@8C8;EFGFFE@=<FGF>DGFFFCFGFC@8BFGFGGGGGFEF=8EE>B9C<GGGGFDFFFEDGGFFGGGGFF9ECGFE@CF7=9FCFC+GGFEB,GC7DGGGFF?7GGGGGGDGGGFC77GE<FDCF@C<F,EEGFCGFFF@EGGFGFGFEC,FDC<9EFCCCGGGCFD8FB,F:F<E@EGGFFFGGGGEDF<CGGGGFGFDFC-CCCC
@WJQZ 430
TGGGGAATATTGCACAATGGGGGAAACCCTGATGCAGCGACGCCGCGTGAGTGAAGAAGTATTTCGGTATGTAAAGCTCTATCAGCAGGGAAGAAAATGACGGTACCTGACTAAGAAGCCCCGGCTAACTACGTGCCAGCAGCCGCGGTAATACGTAGGGGGCAAGCGTTATCCGGAATTACTGGGTGTAAAGGGTGCGTAGGTGGCCAGGCAAGTCAGAAGTGAAAGCCCGGGGCTTAACTCCGGGACTGCTTTTGAAACTGTCAGGCTAGAGTGCAGGAGAGGAAAGCGGAATTCCTAGTGTAGCGGTGAAATGCGTAGATATTAGGAAGAACACCAGTGGCGAAGGCGGCTTTCTGGACTGAAACTGACGCTGAGGCTCGAAAGCGTGGGGAGCAAACAGGATTAGATACCCT
+
FGGGGGGF@FGGGGFFFGGGGGGGGGGGGGGGGGGGGGCEGGGGGGGGGGGFGGGGGGGGGFGGGGDCFFGFGGGFGGGGGGGGCGGGGGGGGDG@GGFFGGGGGGGGFGGGG<8DEDGFGGGGGGGG7@GG78,FFGGFFDFGFGCFGCGBGFGDCFCGEGGGC8<FFF7FGGECG7FBFG=GGGGGGGFBFCB:;C=0EGGFGFFGGGF,FFGGGGGGFECBFF?:CEEEEGGGCDFCFFGCGGFCCFFGGGGGGGGFFGGDGGGGCFGGGGGF?GE<;9GGGGGCGDFEFF9D<<8GGFGGGGGGGGFAGGGG?FGEFFAFECGGGGGGGGGGGFGGGGGGGGGGFEGFGEFGGGGGGFGGFFEGGGGEF8GGGGGGGGGGGGGGGGGGGGGGGGGGFGGGGGGGGGGCB,CB
@WJQZ 431
TGAGGAATATTGGTCAATGGGCGAGAGCCTGAACCAGCCAAGTAGCGTGAAGGATGACTGCCCTATGGGTTGTAACCTTCTTTTATAAAGGAATAAAGTCGGGTATTCATACCCGTTTGCATGTACTTTATGAATAAGGATCGGCTAACTCCGTGCCAGCAGCCGCGGTAATACGGAGGCTCCGTGCGTTATCCGGATTTATTGGGTTTAAAGGGAGCGTAGATGGATGTTTAAGTCAGTTGTGAAAGTTTGCGGCTCAACCGTAAAATTGCAGTTGATACTGGGTAGCTTGAGTGCAGGTGAGGCAGGCGGAATTCGTGGTGTAGCGGTGAAATGCTTAGATATCACGAAGAACACCGATTGCGAAGGCAGCTTGATAGGGTGCGACAGACGCTGAGGCACGAAAGCGTGGGTATCGAACAGGATTAGATACCCT
+
GGFCFFFFGGGFGEGGFGGG8EFGGGGGGGGGGGGGGG@E<AFFFCFGEFFFGGGGGG,@CCEF,EF,,C7@FGG9FFGGGGGCFGGGCC9<,CFC?AC,8@+,49,5,ECEG8:F,,@,5A?F9FFGGGGDF<EDDFF,:?@+@F:<FF9D+@+BED<D,@8D<;CC--5>E97,6>F#9->:(7>CFFC:FGD@C:FCFE1GECC@ACCCD<:=;:9:CF=<FC:@@4FEECF?D@@<;DFGFFFFGGBFF<<CC>DFC*E@DACFB,=9FCCABDFGGEF=EEB9GFGGFFEFE9E8?<CFF7GGGEEA<E78+FFF89GGEEGGGGF9FGFFGEGGF@54:7B,9GGGGFB@F<,CF@GFGGGGGFC<6,FC,E<B+CCC,FFFCGGGGFGGFCFFFEFGGGGGGGGFC<@8FAGGGFGGGGGGGGFC8CB8
@WJQZ 432
TGGGGAATATTGCACAATGGGGGAAACCCTGATGCAGCGACGCCGCGTGGAGGAAGAAGGTCTTCGGATTGTAAACTCCTGTTGTTGAGGAAGATAATGACGGTACTCAACAAGGAAGTGACGGCTAACTACGTGCCAGCAGCCGCGGTAAAACGTAGGTCACAAGCGTTGTCCGGAATTACTGGGTGTAAAGGGAGCGCAGGCGGGAGAACAAGTTGGAAGTGAAATCCATGGGCTCAACCCATGAACTGCTTTCAAAACTGTTTTTCTTGAGTAGTGCAGAGGTAGGCGGAATTCCCGGTGTAGCGGTGGAATGCGTAGATATCGGGAGGAACACCAGTGGCGAAGGCGGCCTACTGGGCACCAACTGACGCTGAGGCTCGAAAGTGTGGGTAGCAAACAGGATTAGATACCCT
+
CFDFGFGFGGGGGGGGGGGFGGGGGGGGGGGGGGGGGGGGGGGGGGCFGGGGGGGGGGGGGGGGGGDFEGGGGGGGGGGGGFGGDE8FGGGGGGGGGGGGGGGGFGGGFGGDFFBFGGGGGGGGGGGFGGGFG?GGGGGGCGGGGG?GEGGGGGGGGGGGGGGGGGGGFGBFGGGGGDGGFGGGFFCC:FFGFCDCCF@EEGGGGCFGGGFFGFGGFGGGGGGGGDCFGFFFCFGGGGGGGGDFFGGGGFGFGGGGGGFGGGGFFGGFFFGGE<=FGFEGGGGGFEGGGGGGGGGEGEGGGGGGCGGGGGFFGGGGGFFEE>FGGGGGGFGGGECGFCGGGGFCFEGGGGGGGGGGGGGFF@F<GGFDGGGCF<<GGGGGGGFDGGGGGGGGGGGFDGGGDFFDGGGFGGGCCCCC
@WJQZ 433
TGGGGAATATTGCACAATGGGGGAAACCCTGATGCAGCGACGCCGCGTGAGTGAAGAAGTATTTCGGTATGTAAAGCTCTATCAGCAGGGAAGAAAATGACGGTACTCTATAAGAAAGCCACGGCTAACTACGTGCCAGCAGCCGCGGTAATACGTAGGTGGCGAGCGTTATCCGGAATTATTGGGCGTAAAGAGGGAGCAGGCGGCACTAAGGGTCTGTGGGGAAAGATTGAAGCTTAACGTAGGTAAGCCATGGAAACCGTAGAGCTAGAGTGTGTGAGAGGATCGTGGAATTCCATGTGTAGCGGTGAAATGCGTAGATATATGGAGGAACACCAGTGGCGAAGGCGACGATCTGGCGCATAACTGACGCTCAGTCCCGAAAGCGTGGGGAGCAAATAGGATTAGATACCCT
+
FFGGGGCFFGGGGGGGGGGGGGGGGGG8FFGGGGEGGG@CFGGGDFGGGGGFFFEEGGGGFGGGGGGFFFFGGGGGGGGGCFCEBCGFCFGGGGGGG9FFFEGE<+?F99A?F<B?BFGGFG+@C=><FFFFC>8FGGGGGDFGGDGGCBB;FGGBDCCFG7,=:EDGC***28=FCG*<@:,CBF>C<B<7,2<>5;ED>8EEGCEEG+<GC@F3868,@25(E>EEGC#3,,;FCFED@'C#FF<DFE?A:EFGGFF>:,0>D=?,9FDGG2CF>%FFFFGFD>+GGGEDE9FGGGFFGGGGFCFGGGGGGGGGGEFEFFC,FGGGGFGGFFGGFGECEFFGGGGEFF<FCCGGGFB,<,GGFFFGDGFE8CFGF@+:DGGGGGDEGGGGGGGDFGFCGGGGGGGGGGCCCCC
@WJQZ 434
TGGGGAATATTGCACAATGGGGGAAACCCTGATGCAGCGACGCCGCGTGAGCGATGAAGTATTTCGGTATGTAAAGCTCTATCAGCAGGGAAGAAAATGACGGTACCTGACTAAGAAGCACCGGCTAAATACGCGCCAGCAGCCGCGGTAATACGTATGGTGCAAGCGTTATCCGGATTTACTGGGTGTAAAGGGAGCGTAGACGGAGTGGCAAGGCTGATGTGAAAACCCGGGGCTCAACCCCGGGACTGCATTGGAAACTGTCAATCTAGAGTACCGGAGAGGTAAGCGGAATTCCTAGTGTAGCGGTGAAATGCGTAGATATTAGGAGGAACACCAGTGGCGAAGGCGGCTTACTGGACGGTAACTGACGTTGAGGCTCGAAAGCGTGGGGAGCAAACAGGATTAGATACCCT
+
GGGGGGGGGGGGGGGGGDGGDGGGGGGGGGGGGGGGGGGGGGGGGGGGGGGGGGGGGGGGGGGFGGGEGGGGGGGGGGGFEEFFGGGGGGGGGGGGGGGGGGDGGGGGGCFGFFF9?FFCFGGGGGGDGGC<CCFFGGGGDEGGCGGGFE9@FGGGFFGGGGGGGGGGFEFGFGDD5<FFFFGGGGGGGGGGGFGGGGGGGEGGGGEG>C?EFCF(FGGFFGGFGGGGGGGGGFEEDGGFGCDGGGFGGGFDFFDFCCGGGGFBFGFFFDGGGFFGGCGF@FDEGGGGGGGGGGGGCCGGGGGCGGGGGGGGGGGGGGGGGGFF9GGGFCGGEE8DC@GGGGGGGGGGGGGGGGGFFGGGGGCGGGGGGGGGGGGGGGF@GDGGGGGEGGGGGGGGFGGGFGGGFFGGGFGCB<B@
@WJQZ 49073
TGAGGAATATTGGTCAATGGACGTAAGTCTGAACCAGCCAAGTCGCGTGAGGGAAGACTGCCCTATGGGTTGTAAACCTCTTTTATAAGGGAAGAATAAGTTCTACGTGTAGAATGATGCCTGTACCTTATGAATAAGCATCGGCTAACTCCGTGCCAGCAGCCGCGGTAATACGGAGGATGCGAGCGTTATCCGGATTTATTGGGTTTAAAGGGTGCGTAGGCGGTTTATTAAGTTAGTGGTTAAATATTTGAGCTAAACTCAATTGTGCCATTAATACTGGTAAACTGGAGTACAGACGAGGTAGGCGGAATAAGTTAAGTAGCGGTGAAATGCATAGATATAACTTAGAACTCCGATAGCGAAGGCAGCTTACCAGACTGTAACTGACGCTGATGCACGAGAGCGTGGGTAGCGAACAGGATTAGATACCCT
+
CGCEGFGGGFFAEFFGGGGGGGGGGGFGGFGGGGGGGGGGGFGGDGGGDGGGGFGFGGGGGGGGGGGGGGGGGGFGGGGDGGGGGGGCGGFGFDFGGGGGGGGGGGFGGG=F<FFFFGEGGGGGGGGGGGGGG9FGGGGGGGEGFGGGG?EGCGGGGCFF<DFFEGGEFGC=;FFECFGGDCFEGDGEFGFGFGGF@FGGDGGFFGGGGFGCFGGGEEGFGCEGGGGFFCFGGGGGCGGFGGGGGGFC@GGG<<FEGGEFGFFGGGGGGGGFFGGFGEFCCFGFGGEEA,GGFAGGGGGGGGGFGGGGDFFFGEDFGGGGFGGGGDGF9GGGGGFEGGGGGGFEGGF<DGGGFF7CFGGFCFCGGGGGEGGFCGGGFGGFGGGGGF>GGFDGFGGFGECGGGGGGGGGGGGGGGGGGFGGGGGGGDFGDFC8CCC
@WJQZ 436
TGAGGAATATTGGTCAATGGACGAGAGTCTGAACCAGCCAAGTCGCGTGAAGGAAGACGGATCTATGGTTTGTAAACTTCTTTAGTGCGGGAACAAAGCGGCGTCGAGACGCCTGATGAGTGTACCGCAGGAATAAGCATCGGCTAACTCCGTGCCAGCAGCCGCGGTAATACGGAGGATGCGAGCGTTATCCGGATTTATTGGGTTTAAAGGGAGCGCAGGCTGCGAGGCAAGTCAGCGGTCAAATGTCGGGGCTCAACCCCGGCCTGCCGTTGAAACTGTCCTGCTAGAGTTCGAGTGAGGTATGCGGAATGCGTTGTGTAGCGGTGAAATGCATAGATATGACGCAGAACTCCGATTGCGAAGGCAGCATACCAACTCGCGACTGACGCTGAGGCTCGAAAGCGTGGGTATCGAACAGGATTAGATACCCT
+
FGGFGFGGFGGGGAFGGGGGGGGGGGG<FEGGGGGGGGGGGGGGGGGGGCFGCGGGGGGCFGGGGGECFGGGGGGGGGGGGGGGGGAFEDG:@DFGGGGGGGGGGG@FGDEGGGGGGGCFGGFGGFEGGDGGGGGGGGGGGECGGGGGGGGGGGGGGGGGFGGGG>CFGCCCG7@FGGGG8FECGDCEGGCGGGGGG9G8EFGGCGGDAA<GCCGGDGGG5EGFGEEGGGGA<;<CGGDFGF<GFFGGECGGGFEEGFE@FGGGGGGEF>FE=>GFDD7CGGGEFF<<AFGGFF7D;F=CGGGEF:G@FGFC7ECGGGGGGGGGDGGEFGEGGGGGGFGFEF>GFFC,GGGGGCEEGGG>GGGGGGGFGFCCGGGGGGEFCGCGGGGEF7GGFGGGF8GDGGGGGGFEGGGGGGGGGGFGGGGGGGGGGCCCCC
@WJQZ 437
TGGGGAATTTTGGACAATGGGGGCAACCCTGATCCAGCCATGCCGCGTGCGGGAAGAAGGCCTTCGGGTTGTAAACCGCTTTTGTCAGGGACGAAAAGCTCCGGAGTAATATGCCGGAGTGCTGACGGTACCTGAAGAATAAGCACCGGCTAACTACGTGCCAGCAGCCGCGGTAATACGTAGGGCGCAAGCGTTAATCGGAATTACTGGGCGTAACGCGTGCGCAGGCGGTTCGGTAAGATAGATGTGAAATCCCCGGGCTCAACCTGGGAATTGCATATATGACTGCAGGACTTGAGGTTGTCAGAGGAGGGTGGAATTCCACGTGTAGCAGTGAAATCCGTAGATATGTGGAAGAACACCGATGGCGAAGGCAGCCCTCTGGGACATGACTGGCGCTCATGCACGAAAGCGTGGGGAGCGAACAGGATTAGATACCCT
+
EEFGGFEE8FGG7EGDAFGGG@FEGG8CFGGGG99FFFCFFFGFDGGGGDCFGGGGGFFGFGGGGGGGFCCEGGGF<:EGDCFF<DEFGGGGEGEEGG<5,BBCE7BBFCF=ACEEG7<:FG=FGDEEFF*@CA@F:FEFGGGFGGGGGEECGG9<AE:FCCC:CCE,CFFGGF1=+<2<32*<C8?7C8C3<<2<7C./?9%CA<<F=CG??;?C&7==*25:*EEDEFEGC3$/B><@#D?@?,;.D866EEGGGGFB,FDF=B@,A<GGGFDD=,@,D>,@EFFF9E=5,,FBE==,F9GA?GFFFF7GECEE?8BFEGGGEGFGGGFAFFFB,GGFC<9FFC,?FFGGGGGGCGFCFGGGCGEEGGGGGGFEGF7DGGFGE9E,AGGGGFCDGFCGDF<DCFGFCGGGGGGGFFFGFB<DFGGGGGFAFCEFCCCCC
@WJQZ 78811
TGGGGAATATTGCACAATGGGGGAAACCCTGATGCAGCGACGCCGCGTGGAGGAAGAAGGTCTTCGGATTGTAAACTCCTGTTGTTGAGGAAGATAATGACGGTACTCAACAAGGAAGTGACGGCTAACTACGTGCCAGCAGCCGCGGTAAAACGTAGGTCACAAGCGTTGTCCGGAATTACTGGGTGTAAAGGGAGCGCAGGCGGGAGAACAAGTTGGAAGTGAAATCCATGGGCTCAACCCATGAACTGCTTTCAAAACTGTTTTTCTTGAGTAGTGCAGAGGTAGGCGGAATTCCCGGTGTAGCGGTGGAATGCGTAGATATCGGGAGGAACACCAGTGGCGAAGGCGGCCTACTGGGCACCAACTGACGCTGAGGCTCGAAAGTGTGGGTAGCAAACAGGATTAGATACCCT
+
FGGDGFFGFGGGGGGGGEFGGGGGGGGGGGGGGGGGGGGFGGDGGGGGEDGGEEGGGGGGGGGGGGGGGGGGGGGGGGGGGGGGGGGGGGGGGEGGGGGGGGGGGGGGGGGGGGGGGFGFFGCGFEGGGGFGGFGGGGFGG<FCGGGGGGGGGGGGGGFFGGGGGGGGEEDGGGGGGGGGFGGGGGFGFGGGGGECFGFGGGGEGGFEGCGGGFGGGGFGGGGGGG@GGFFGGGGGGGGFGGGGGGGGGFFGEGGGGGGGGGGGGFFGGGGFFGFGFFGGGGGGGGGGGGGFGECFEGGGGGGDGFC@GGGGEGGGGGGGGGGGGGGGFFFGGFCE@GGGGGGGGFCGGGFFF<GFFFFGGGFFGGGGGGBGGFGFACECGGFAGFGGGGGFFGGGGGFFEGGF9GGGGGFCCCCC
@WJQZ 439
TGAGGAATATTGGTCAATGGACGAGAGTCTGAACCAGCCAAGTCGCGTGAAGGAAGACGGATCTATGGTTTGTAAACTTCTTTAGTGCGGGAACAAAGCGGCGTCGAGACGCCTGATGAGTGTACCGCAAGAATAAGCATCGGCTAACTCCGTGCCAGCAGCCGCGGTAATACGGAGGATGCGAGCGTTATCCGGATTTATTGGGTTTAAAGGGAGCGCAGGCTGCGAGGCAAGTCAGCGGTCAAATGTCGGGGCTCAACACCGGCCTGCCGTTGAAACTGTCCTGCTAGAGTTCGAGGGAGGTATGCGGAATGCGTTGTGTAGCGGTGAAATGCATAGATATGACGAAGAACTCCGATTGCGAAGGCAGCATACCAACTCGCGACTGACGCTGAGGCTCGAAAGCGTGGGTATCGAACAGGATTAGATACCCT
+
FFFGGGGGCGGGGGGGGGGGGGGGGGGFGGGGGGGGGGGGGGF<FGGGGGGGDFCGFGG,@FGGGGFAFGGGGGGGGGFGGGGGGGAFGGG+>FGGGFGGGGG:FFF:BF=CFGFCGC3DAFGGGGDGGEGFGGGBEGCGG7BEGGGGGFB:FDCFFFGFB>EG=(CFCFCFGGGGEE>>GCFEE;E:FF>@CGG=9GGGF.CG>CE-FC@::EG5CEDEFCGGGGG=F>?;EFCCFGFE;GGGGGEFCCGFB>=-@C?F#@?>3BEGFC7B@.DGFFCGFEFCFGFCGGFFC=+DCC,GFGGGDGGCFBF@@>GCF=?9GGGGCE9CGGFGFCF?<;F,<FGFBFF,GGFF>-?CFE@GCFGGGFE9GGDGGEFCEGGGFGGGGGGGGGCEA@FFCCDDGFGEFF@9GGGGGFGGGGGEGGFGGGGGGCC@CA
@WJQZ 440
TAGGGAATCTTCCACAATGGACGAAAGTCTGATGGAGCAACGCCGCGTGAATGGAGAAGGCCTTCGGGTCGTAAAATTCTGTTGTCAGAGAAGAACGTGTGTGAGAGTAACTGTTCACGTATTGACGGTATCTGACCAGAAAGCCACGGCTAACTACGTGCCAGCAGCCGCGGTAATACGTAGGTGGCAAGCGTTGTCCGGATTTATTGGGCGTAAAGGGAACGCAGGCGGTCTTTTAAGTCTGATGTGAAAGCCTTCGGCTTAACCGAAGTAGTGCATTGGAAACTGGAAGACTTGAGTGCAGAAGAGGAGAGTGGAACTCCATGTGTAGCGGTGAAATGCGTAGATATATGGAAGAACACCAGTGGCGAAAGCGGCTCTCTGGTCTGCAACTGACGCTGAGGTTCGAAAGCGTGGGTAGCAAACAGGATTAGATACCCT
+
FGGGG@FGGGGGGGGGGGGGGGGGGGGGGGGGGG?EFGGGGGGGGGGGGGFGGCGGGGGFGGGGGGGGGGGGGGGGGGGGGFGFGGGGGGFGGGGGGGGGGGGGGFGGGGGGGGGGGGGGGGGDFGGGGGGGG9CFFGGGGGGGGFGGGGGGGGGGGG?GGGDGFGGGGGGGGGGGGGGGFFFGGGGGGEEFGGGD:=FEGEEGGGGGFGGGFFGGGGGEGGGGGGGGGFGFCGGGGGFFFGGGGGGGFFBD@EGGGFFGGGGGGGGGEADECDFGGGGFGGGGGF9GGGFFGGFGGFGCF9FGGGFEF:58CFAGEFB45E,GGGGGGEF:F9FGGGGGF?GGGGGGGGGGGGGGGGF8FD8GGGGGEGGGGGGGGEFEEGGGFC9@GGFFF>GFDGGGGGGGGGGGGGGGGGGGGGGGF?GGGGGGFFGGGGGGCCCCB
@WJQZ 81638
TGGGGAATATTGCACAATGGGGGAAACCCTGATGCAGCGACGCCGCGTGGAGGAAGAAGGTCTTCGGATTGTAAACTCCTGTTGTTGAGGAAGATAATGACGGTACTCAACAAGGAAGTGACGGCTCACTACGTGACAGCAGCCGCGGTAAAACGTAGGTCACAAGCGTTGTCCGGAATTACTGGGTGTAAAGGGAGCGCAGGCGGGAGGACAAGTTGGAAGTGAAATCCATGGGCTCAACCCATGAACTGCTTTCAAAACTGTTTTTCTTGAGTAGTGCAGAGGTAGGCGGAATTCCCGGTGTAGCGGTGGAATGCGTAGATATCGGGAGGAACACCAGTGGCGAAGGCGGCCTACTGGGCACCAACTGACGCTGAGGCTCGAAAGTGTGGGTAGCAAACAGGATTAGATACCCT
+
GFGCGGDF@FCC,FFFCFGGGDEFGGF8FEGG9@CFFGFGGGGGGGGGGGGGGGGGFGGGGFDFFGGEECGGGGF9<<EFGGGGGGFFFGGGGC,,CFFA9?F?FGDF9A=FFF8<ECEDEDFC::+-:DD@5F.-=2<>F>>C:@>>F>CFFGGAFDFFAFEF<CCFCGF8CGCCE<GFGGGGGGAFF<?8FCFGF9EEFCEC:F@@?:3;A2A=;9DECFB@,FE4,AC@FFD8,<EFCGGGGGFB=<GGFFED.GGFFFCGE@-GGGGGGGF:=<=9GE?GF@:GDGGGGGGCGF>FF<CBCCGFFEDF@C=DGGGFCGGFCGGGGGF9GFGFEDCGGGGGFEF:GGGGEFCFEFEC,FB@@GEEGGFGFGFGGGGGGGGFEFCGGGGGGGGGGFGGGGGE<AGGGGFB8CCC
@WJQZ 442
TGAGGAATATTGGTCAATGGACGCGAGTCTGAACCAGCCAAGTAGCGTGAAGGATGACTGCCCTATGGGTTGTAAACTTCTTTTATATGGGAATAAAGTGGTCCACGTGTGGATTTTTGTATGTACCATATGAATAAGGATCGGCTAACTCCGTGCCAGCAGCCGCGGTAATACGGAGGATCCGAGCGTTATCCGGATTTATTGGGTTTAAAGGGAGCGTAGGCGGATTGTTAAGTCAGTTGTGAAAGTTTGCGGCTCAACCGTAAAATTGCAGTTGATACTGGATATCTTGAGTGCAGTTGAGGCAGGCGGAATTCGTGGTGTAGCGGTGAAATGCTTAGATATCACGAAGAACTCCGATTGCGAAGGCAGCCTGCTAAGCTGCAACTGACATTGAGGCTCGAAAGTGTGGGTATCAAACAGGATTAGATACCCT
+
FGGGFEFGGGGGGGGGGGGGGGGGGGGGGGGGGGGGGGGGGGGGGGGGGGGGGGGGGGGGGGGGGGGFGGGGGGGEGGGGGGGGGGGGGDGFFGGGGGGGGGGGGGGGGGGE?FEFDFCF<FGGFFGGGGGGGGGGGGG?GGGGGGGGGGGGGGGGGGGGGGGGGGGGGCFGEFGDEFEGGGGGGGGFGGGGFGGDFGDFFGGGGGGGGDGGGGGFGGGGGGGGGGFFGGFGGGGGGGGGGGGFFGFGGGFGGGFGC>FGFGGFGGGGGGFFFFGEFFGGFEEGFE9EGGGGGGFF8FFFGGGGFFGGGGFFGGGGGGGFGGGGGGDGGGGGGGGGDFGGGGGF8GGGGGGGGFFC@GGGGGGGGGGGGGGGGGGGGGGGGFGGFGGGGGGGGGGGGGGGFGGGGGGGGGGGGGGGGGGGFGGGGGGGGGGCCCCC
@WJQZ 443
TGAGGAATATTGGTCAATGGACGCAAGTCTGAACCAGCCATGCCGCGTGCAGGATGACGGCTCTATGAGTTGTAAACTGCTTTTGTACGAGGGTAAACTCACCTACGTGTAGGTGACTGAAAGTATCGTACGAATAAGGATCGGCTAACTCCGTGCCAGCAGCCGCGGTAATACGGAGGATTCAAGCGTTATCCGGATTTATTGGGTTTAAAGGGAGCGTAGGTGGATTGTTAAGTCAGTTGTGAAAGTTTGCGGCTCAACCGTAAAATTGCAGTTGAAACTGGCAGTCTTGAGTACAGTAGAGGTGGGTGGAATTCGTGGTGTAGCGGTGAAATGCTTAGATATCACGAAGAACTCCGATTGCGAAGGCAGCTCACTAGACTGTTACTGACACTGATGCTCGAAAGTGTGGGTATCAAACAGGATTAGATACCCT
+
CFGGGGGGGGGGGGGGGGGGGGGGGGGGGGGGGGGGGGGGGGGGGGDGGGGGGGGGGGG@FGGGGGFGGG9FGGGGFGGCGGGGGGGGGGGGGGGGGGGGGGGGGGGGCGFCFF9<FFFGGGGGGGEFA8=FFFGGGGGGC@FGGGGGGGGGGGC>GGGGGGGGGGGG?F:DGFFAB;GFFC3GFGGFF?<FFGCE:FCFFFFFFGGGCD:BFFGGGGGGFGGF<FGGGG?CCF;GGGEFFFDF@9FDDDGGFFGFFBFGGGGEGGGGFGFFDC@<DAGGFGGFGGFF<CGFDFGFCGGGGGGEDCGGGFFFFC>EEGFGGGGGEF7GGGGGGFGFGCGGGGGFFCGDFGFGFGGF@,FGGGGFCGGGF<GGFFAGGGGGGGGGCFGGGGGGGGGGGGGFFGGGGGGGGGFFGGGGGGGGGGGFCEEAGFFCC@C<
@WJQZ 444
TGGGGAATATTGCACAATGGGGGAAACCCTGATGCAGCGACGCCGCGTGGAGGAAGAAGGTCTTCGGATTGTAAACTCCTGTTGTTGAGGAAGATAATGACGGTACTCAACAAGGAAGTGACGGCTAACTACGTGCCAGCAGCCGCGGTAAAACGTAGGTCACAAGCGTTGTCCGGAATTACTGGGTGTAAAGGGAGCGCAGGCGGGAAGACAAGTTGGAAGTGAAATCCATGGGCTCAACCCATGAACTGCTTTCAAAACTGTTTTTCTTGAGTAGTGCAGAGGTAGGCGGAATTCCCGGTGTAGCGGTGGAATGCGTAGATATCGGGAGGAACACCAGTGGCGAAGGCGGCCTACTGGGCACCAACTGATGCTGAGGCTCGAAGGTGTGGGTAGCAAACAGGATTAGATACCCT
+
GGGGGFFGGGGGGGGGGGGGGGGGGGGGGGGGGGGGGGFGGGGGGGEGG>FGGGGGGGGGGGGGGGGGGGGFGGGGGGGGGGGGGGGFFFFGGGGFGGGGGGG7FGGGGGGGGGGGGGGGGG?GGGGGGGGG?FDFGFGGGGFFFGGCFGGGGGGGGGGGGGGGGGGGCFEGGECFGGGFCFFFGGGCFGGGGGGGGGGGGGGGGGGGGGFFGFFFGGGFGGGGGGGGGGGGGGGGGEFGGGGGGGGGGGFGCGGFGGGFFGFFGGFGFGGGGGGGGGGGGGGGCCGGFGGGGGEGGGGGGGFEGGGGGFCGGGGGGGGGGGGFDGGGGGGGGFGGFGGGGGGGGGGGGGGGGGGGGGFGGGGGGGGGGGGGGFFGGGFFGGGGGGGGGGGGGGGGGGGGGGGGGGGGGGGCCCCA
@WJQZ 445
TGAGGAATATTGGTCAATGGTCGGCAGACTGAACCAGCCAAGTCGCGTGAGGGAAGACGGCCCTACGGGTTGTAAACCTCTTTTGTCGGAGAGTAAAGTGCGCTACGCGTAGCGTATTGCAAGTATCCGAAGAAAAAGCATCGGCTAACTCCGTGCCAGCAGCCGCGGTAATACGGAGGATGCGAGCGTTATCCGGATTTATTGGGTTTAAAGGGTGCGTAGGCGGTTTATTAAGTTAGTGGTTAAATATTTGAGCTAAACTCAATTGTGCCATTAATACTGGTAAACTGGAGTACAGACGAGGTAGGCGGAATAAGTTAAGTAGCGGTGAAATGCATAGATATAACTTAGAACTCCGATAGCGAAGGCAGCTTACCAGACTGTAACTGACGCTGATGCACGAGAGCGTGGGTAGCGAACAGGATTAGATACCCT
+
GGGGGGGGGGGGGGGGGGGGGGGGEGGGGGGGGGGGGGGGGGEFEFGGG@FAFGGGFGGGC7CCF8FGGEGCCFGGGFGFGGGGGGFGGGGGGEFGGGGGGGG>FEFGGGGGGGCFBE<FEFGGGGGDFDFGGGGGGGGGGFGEFCGF8=DFGDGGGFGFCFGGGG;FFGEECGGGGF7FC7=C:EGGFCEF@CEEC?8FF>CCFGGGCCGEDGFGC>CCEEGDGFCFGFFGFFFEECGGFGGGGFEDFFFFB1CGGGFFGG@FGGGGFFCFGGGFGFGGGGGGF<E8FDFAGGFGGCA+GCGGGGDGGGGGGGFECGFAGGGGGGGGGGGGGGGGGGGGGGFGFFF<GGGEFFCCCFEGGGGGGGGGGGGGGGGGGGGGGGGGGGGGGGGGGFFFDFCFGGGGGGGGGGGGGGGGGGGGGGGGGGGGGGCCCCC
@WJQZ 446
TGAGGAATATTGGTCAATGGACGCAAGTCTGAACCAGCCATGCCGCGTGCAGGATGACGGCTCTATGAGTTGTAAACTTCTTTTGTACGAGGGTAAACTCACCTACGTGTAGGTGACTGCAAGTATCGTACGAATAAGGATCGGCTAACTCCGTGCCAGCAGCCGCGGTAATACGGAGGATTCAAGCGTTATCCGGATTTATTGGGTTTAAAGGGAGCGTAGGTGGATTGTTAAGTCAGTTGTGAAAGTTTGCGGCTCAACCGTAAAATTGCAGTTGAAACTGGCAGTCTTGAGTACAGTAGAGGTGGGTGGAATTCGTGGTGTAGCGGTGAAATGCTTAGATATCACGAAGAACTCCGATTGCGAAGGCAGCTCACTAGACTGTTACTGACACTGATGCTCGAAAGTGTGGGTATCAAACAGGATTAGATACCCT
+
EFGGGGGGFFGAFGGGGGGGGGGDGGGGGGGGGGGGGGGGGGAFEFEGGGGGGGGGGGGCGEGGGG99CFGGGGFGGG,CFGGGFGGGD7@EEFGGGGFDEFFG@ABA<FF<CB,:AF,,:CFGGFC+EF<7FEGGF<FGGG7@FFGGGGGGGGFC?FGGGFG>GGE7@FCF>FFCEFGGC<FCE=FCF=GGGGGGCCFGFFGFFCCFFF@C@?FFCGGGGGEFG<CF%3<GGGGFCCF?GGGFFF<EEGFF:D<>BBFGGGGGGGGGFGGFFEBAEGFGGGGFA9FAF8GFFEAGGGGGGGGGGFCGGFGFFE=GFGFGGGFGEGGGGCFGGGFF9GFGGGGGFGGCGGGGFF@6CCGGGGFDGGGGGGGFEE,FGGEGFAGFEFGFGGFF<?GCGFFCFCGGGGGGGGGGGGGGGGGGCGGGGGGGGEFCCCCC
@WJQZ 72235
TGGGGAATTTTGGACAATGGGGGCAACCCCGATCCAGCCATGCCGCGTGCAGGATGAAGGTCTTCGGATTGTAAACTGCTTTTGTCAGGGACGAAAAGGGATGCGATAACACCGTATTCCGCTGACGGTACCTGAAGAATAAGCACCGGCTGACTACGTGCCAGCAGCCGCGGTAATACGTAGGGTGCAAGCGTTAATCGGAATTACTGGGCGTAAAGCGTGCGCAGGCGGTTCTGTAAGATAGATGTGAAATCCCCGGGCTCAACCTGGGAATTGCATATATGACGGCAGGACTTGAGTGTGTCAGAGGAGGGTGGAATGCCACGTGTAGCAGTGAAATGCGTAGGTATGTGGAAGAACACCGATGGCGAAGGCAGCCCTCTGGGACATGACTGACGCTCATGCACGAAAGCGGGGGGAGCAAACAGGATTAGAGACCCT
+
EGGEGGGGFFFGEGGGGGGFGD7CFGGGGGGGFGGGGGG<FGGGGGGGGGGGGGGGG9EAEFGGGGGGEFGAFFFGGGGGGGGGGGGGGGGGGGDECFEGGGGGGGFGGGGGGGGGGGGFFFGCGGD@FFGGGGGEGGGG9F9AFGGGGGECCGGGGGG>CGFGGGGGGGGGC2C7;9FFG<>F:<FEGCF@GC8C8CGGG5CC8CF@FFF4C:CG8CGGGEC:*#:E=GGFEEGFCFFFCC<EF;DCFFGF@EGEFEGFGGEEF?FCGGGFG+GGDAFD:CGG8+,B9DGGF?,<FD=A,,C,CFDFGGGFEFEF<?<B++,A+FGGGGGGDFCGGGGDGGGGGGGGGGGGGGFGGEC::FEEDGGGFGFGGFF@:>CEGCGGGFFE<FGGGEF@FFCF@F<EFCFFFEFEDGGGFFGFDECGGEFGGGGFFFC,CCCCB
@WJQZ 448
TGAGGAATATTGGTCAATGGACGCAAGTCTGAACCAGCCACGCCGCGTGCAGGAAGACGGCTCTATGAGTTGTAAACTGCTTTTGTACGAGAGTAAACGCTCTTACGTGTAAGAGCATGAAAGTATCGTACGAATAAGGATCGGCTCACTCCGTGCCAGCAGCCGCGGTAATACGGAGGATCCAAGCGTTATCCGGATTTATTGGGTTTAAAGGGTGCGTAGGCGGTTTGATAAGTTAGATGTGAAATACCGGTGCTTAACACCGGAACTGCCTCTAATACTGTTGAACTAGAGAGTAGTTGCGGTAGGCGGAATGTATGGTGTAGCGGTGAAATGCTTAGAGATCATACAGAACACCGATTGCGAAGGCAGCTTACCAAACTATATCTGACGTGGAGGCACGAAAGCGTGGGTAGCGAACAGGATTAGATACCCT
+
G@FGGGGGFGFEFFGGDC,@EF@C@7FCFFFFFFFGGGGF,@CFEEEEDGGG8,CFDFGC::FFE<C,FCFEEEEGGG9CFFFG,E9,9:+>+BF<FFFE7FDCA,FFBFGE,5==,:E9<<9EF9CEFG+8BFFFGG?<<B:+F@+DFBC<FGGD@><7,DCFDCF@G*>FC,>C5<?#8<F:23*2==84<:C=7FFFDE9CA><CG@AEF@E=CEC8:CGD0@/:CCCEDE,9?C93#@9==9FC:2=D:=8>F,>C9E-65E5,8@F6228CA-1FFGFGFFE?A,,A,E;B==8++4+,F@:C=AE<GFGGE9=,EA7+@7,AFFFEGGFE<EFFGF@9,,<6C,FCC@7C@C,GGGEGGFACE@DC9F,FF9E<EFFACC,C7GGFF<,GFDFC;CGDB@@6FCGGGEEFEGGFGGGGFCGGGGFC@CC@
@WJQZ 82208
TGGGGAATATTGCACAATGGGGGAAACCCTGATGCAGCGACGCCGCGTGAGTGAAGAAGTAATTCGTTATGTAAAGCTCTATCAGCAGGGAAGAAAATGACAGTACCTGACTAAGAAGCCCCGGCTAACTACGTGCCAGCCGCCGCGGTAATACGTAGGGGGCAAGCGTTATCCGGATTTACTGGGTGTAAAGGGAGCGTAGACGGCCGTGCAAGTCTGATGTGAAAGGCTGGGGCTCAACCCCGGGACTGCATTGGAAACTGTATGGCTGGAGTGCCGGAGAGGTAAGCGGAATTCCTAGTTTAGCGGTGAAATGCGTAGATAGTAGGAGGAACACCAGTGGCGAAGGCGGCTTACTGGACGGTAACTGACGTTGAGGCTCGAAAGCGTGGGGAGCAAACAGGATTAGATACCCT
+
E<C@CFCCDFCFED@FD<,<C:F:FGGFFG@FFGGGGGEGGC:CEDGCGEFEAFEFGGGGCFCDE,C,=F<F9FGFFGGGAFFFA<<F@FGFGGGGGDFBEFFBF<9FA?EE<FCFGFGGECG+>=F8D=FDBF87F,<F+@@C**57CFEFCCD>C<EC:FE8**1<:<FG:CF@C<:<4=>FGGG7#:B<CGECE*,=?8EFCECG@E808FCFGCFDDCGF?DFFGGGGC<FF>8C9FC;EB8FD:9=F<D<,C69BCGFFBADA>D<:GGFD==FFCFFFGBB47EFF@FEE@99FA,+FDE=:5,AA:F@F<EFF?EC5,GG@GGFEF:,C-<CEFCCFECEGGGGGGGGFFFGEGGE@,AFB;DC,CB,@F@:<C,FGGDF@C<@D<F<FEFF<CEFEEFGGFF<B?CB9
@WJQZ 85422
TGAGGAATATTGGTCAATGGTCGGCAGCCTGAACCAGCCAAGTCGCGTGAGGGAAGACGGCCCTACGGGTTGTAAACCTCTTTTGTCGGAGAGTAAAGTGCGCTACGCGTAGCGTATTGCAAGTATCCGAAGAAAAAGCATCGGCTAACTCCGTGCCAGCAGCCGCGGTAATACGGAGGATGCGAGCGTTATCCGGATTTACTGGGCGTAAAGCGTGCGCAGGCGGTTCTGTAAGATAGATGTGAAATCCCCGGGCTCAACCTGGGAATTGCATATATGACTGCAGGACTTGAGTTTGTCAGAGGAGGGTGGAATTCCACGTGTAGCAGTGAAATGCGTAGATATGTGGAAGAACACCGATGGCGAAGGCAGCCCTCTGGGACATGACTGACGCTCATGCACGAAAGCGTGGGGAGCAAACAGGATTAGATACCCT
+
GGGGGFGGGGGFFEFFGGGFEDECEGE,CFGGGFGGGGGGGGFGDGGGGGGFGFFGGFG>CBEGECFDGGEFFGGFG<<E=FE,BA,BFCFEGEGGGGE<FGCEGG7FGE+CCCBFCE9<F=FFCG9DFCGG@>FFGEG8CFEC<<<DF7AF8BDFGCEDFFEGFGGGE>FDCFFGGCGG,E9BFGGGFGEG=CEE*?@FGF#GGGFF=CE1=:EE7CGEEEGEGGCFCFG7C?F9E9C;<GGGDDFDFC@C>DE<F:GGFGE?GGGGGGFDFE<C8.<FCFF?FEF?GGGGGGEDEEACGGGFD4:FGGGGFGFFB,,:GGGGGFE,FGGGGGGGGGGGGFF8FFCGFECGGEGFEFC@GGGGGGGGCB6:FC@@<9FE,GFGGGGGGGGGFFF9GGGGFCGGGGGGGGGGGGGGFGGGGGGGGGGGGGGCCCCC
@WJQZ 451
TGAGGAATATTGGTCAATGGACGCAAGTCTGAACCAGCCACGCCGCGTGCAGGAAGACGGCTCTATGAGTTGTAAACTGCTTTTGTACGAGAGTAAACGCTCTTACGTGTAAGAGCCTGAAAGTATCGTACGAATAAGGATCGGCTAACTCCGTGCCAGCAGCCGCGGTAATACGGAGGATCCAAGCGTTATCCGGATTTATTGGGTTTAAAGGGTGCGTAGGCGGTTTGATAAGTTAGAGGTGAAATACCGGTGCTTAACACCGGAACTGCCTCTAATACTGTTGAACTAGAGAGTAGTTGCGGTAGGCGGAATGTATGGTGTAGCGGTGAAATGCTTAGAGATCATACAGAACACCGATTGCGAAGGCAGCTTACCAAACTATATCTGACGTTGAGGCACGAAAGCGTGGGTAGCGAACAGGATTAGATACCCT
+
@FDEGGDFFFGGGCFFFA<@FGGGGGGF<EFCFFFGGCDFA@CFCGGG7CFFFGGFFFCCFCGFGFFG<CCE<<CF<9,,EEFGFFGGG++CEEFGGGGGEEGF<<FGG@<@FCEE,EFFF955ED?C@FB:F<FFFG9ED8FEFFFDFF;<7D:+<CFFFCCF@8FGCCFC9,>C*CFGFD7C7@7CGG;=F:*:951$7=/FFGB8+C<9C+C?GG,1A>C+@B:C5=9GEF:B9E>CFGGGF<FFGD4D9DFC<)BAEGC3FDCFCFG8C:BF@<FCFFFFC;@C5,,?=B9,,>CC++@:,=@DGF<FGEFGDGGGF@FBDF7GFFCEFEGEAEGFFFAACF@9FCFGGGGCCGGEFFC<FCCGFE@ECDGGGGEC<,EFFGECCC8EF8F@@CEDC,ED7B@7C<CFGGGGGFGGGFGFFCC@CGEB8BCA
@WJQZ 452
TGGGGAATATAGCACAATGGGCGAAAGCCTGATGCAGCAACGCCGCGTGAGCGATGAAGGTCTTCGGATCGTAAAGCTCTGTCCTTGGGGAAGATAATGACGGTACCCTTGGAGGAAGCCCCGGCTAACTACGTGCCAGCAGCCGCGGTAATACGTAGGGGGCAAGCGTTATCCGGAATTATTGGGCGTAAAGAGTGCGTAGGTGGTTACCTAAGCAGGGGGTGAAAGGCTATGGCTTAACCATAGTCAGCCCCCTGAACTGGGTACCTTGAGTGCAGGAGAGGAAAGCGGAATTCCTAGTGTAGCGGTGAAATGCGTAGATATTAGGAGGAACACCAGTGGCGAAGGCGGCTTTCTGGACTGTAACTGACACTGAGGCACGAAAGTGTGGGGAGCAAACAGGATTAGATACCCT
+
CFGCG@FGFG,FGGGGGGGCGGGGGGDGGGGGGGGGGGDG<FGGGDGEFGGFGDGGGGGGGGGGGGGG7FFEFGFGGGGGGGGGCDEGGGDGGGCGGGGGGGG7B+,E@FF8DFGGGGGFGGGGGGGGF,EDC@<FFGFGGGGG?>@GFCE9@DFFGGGGCEDGGGGGA:CFGGGGG:FFGGGGFGGFCE;FFCBDFCGFGGGGCEFFFFFC@CFFFGGGGG<CGFGGGGGGFGGGGFEGEGGFGD?CFGGGGEDFGGGGGGGFFGFEBFFGGGGFAFEFC5FE@ECDFEFF8FGGGF9GGFDGDGGGF<CDGGEF@GFB9GGGFA8GCGFCGFGFGFFCCDGFCCGDE8GGFFFCC,9FGGFECFGGGGGGFGFFGGFF@DGGCGGFFGFFF<FFFF@FGGFGGGGGGGCCCCC
@WJQZ 453
TGGGGAATCTTGCGCAATGGGGGGAACCCTGACGCAGCGACGCCGCGTGCGGGACGGAGGCCTTCGGGTCGTAAACCGCTTTCAGCAGGGAAGAGTCAAGACTGTACCTTCAGAAGAAGCCCCGGCTAACTACGGGCCAGCAGCCGCGGTAATACGTATGGTGCAAGCGTTATCCGGATTTACTGGGTGTAAAGGGAGCGTAGACGGAGTGGCAAGTCTGATGTGAAAACCCGGGGCTCAACCCCGGGACTGCATTGGAAACTGTCAATCTAGAGTACCGGAGAGGTAAGCGGAATTCCTAGTGTAGCGGTGAAATGCGTAGATATTAGGAGGAACACCAGTGGCGAAGGCGGCTTACTGGACGGTAACTGACGTTGAGGCTCGAAAGCGTGGGGAGCAAACAGGATTAGATACCCT
+
FGFGGGGGEFGGGGGEGGGGE:F78CFDFGGGF7FGGG+FFG@FGGEGDG7FEE:C@*FDGGFGG@GGGGGEFGGFF:CCFG<<BCGGGGFGGFFFC9<FA:::F:@FF,FC2>9<88CFCCG>*<<FC9<,>B&<;8>AEDDECG?FFC:339<722:E9@F<<<E8C8ADCEFGEGCE<230<C@;8AGCCGGE>DF#CFF7DC?83;CD-FAF4GGFEGEC<GEB5AC8F<CF@98=@89+5DF:DDFED<@CGFEG;EEC;A:>>@'EGGF@C:4=4A<FEB+=+GEGCGFE=B,B,F@GGGGGFGGGGGFEGF?CGGF??C9GFGGGGFEFEEE<CC7GFGGGGEC8F9FGGGGGFC,CGFFGGGGGDGECEF@GFGCGGGC@+FAGGGFGAE<GFFGGGGGGGGFGCCCCC
@WJQZ 454
TGGGGAATATTGCACAATGGGGGAAACCCTGATGCAGCGACGCCGCGTGAGCGAAGAAGTATTTCGGTATGTAAAGCTCTATCAGCAGGGAAGAAGAATGACGGTACCTGACTAAGAAGCACCGGCTACATACGTGCCAGCAGCCGCGGTAATACGTATGGTGCAAGCGTTATCCGGATTTACTGGGTGTAAAGGGAGCGCAGGCGGTACGGCAAGTCTGATGTGAAATCCCGGGGCTCAACCCCGGTACTGCATTGGAAACTGTCGGCCTAGAGTGTCGGAGGGGTAAGTGGAATTCCTAGTGTAGCGGTGAAATGCGTAGATATTAGGAGGAACACCAGTGGCGGAGGCGGCTTAATGGACGATTACTGACGCTGAGGCTCGAAAGCGTGGGGAGCAAACAGGATTAGATACCCT
+
FGGGEF7FFFFGGGGGGGGGGDD7FFG,FFG,FEFGGGCCEGGGGGGFEGFC+74FBEFE?FCFFDG:FBFCECFFGGGGFFADGGFG7FFFEEEFFEEAFF7F:+CFGAFFFGDGGA<D,D8F@C@F,3C,@<33<FGGFF<FGCGGGCCFGCE7DFCFGFCGFGF7CB(/#@CF79=1C9=FFGCEE%FGCFGG<FEC>GF<4F>>*/CCCC>CCFC:F7,7AC:FCFEGFEE>75>>+39CFCFD:?6C><9FG9ED?FCCC6;9%$E<=)+@GGGE@=AEDFFE<GFFF@FFFGFEAF<BCEEF9GFA,:?:DGFF=FFADFF9:,E?<:,FC9FDEEC7FF@7@CC8AFFFE,@F<C,FE<GG@FBCFCF@ECCC8GCF8FDGGGFCCEFFEFFFEFCDE<CFFGFCCCCC@
@WJQZ 455
TGGGGAATATTGCACAATGGGGGAAACCCTGATGCAGCAACGCCGCGTGAAGGATGAAGGCCTTTGGGTCGTAAACTTCTGTTCTAAGGGAAGATAGTGACGGTACCTTAGGAGCAAGTCCCGGCTAACTACGTGCCAGCAGCCGCGGTAATACGTAGGGGGCAAGCGTTATCCGGAATTATTGGGCGTAAAGAGTACGTAGGTGGTTTTCTAAGCACGGGGTTTAAGGCAATGGCTTAACCATTGTTCGCCTTGTGAACTGGAAGACTTGAGTGCAGGAGAGGAAAGCGGAATTCCTAGTGTAGCGGTGAAATGCGTAGATATTAGGAGGAACACCAGTGGCGAAGGCGGCTTTCTGGACTGTAACTGACACTGAGGTACGAAAGCGTGGGGAGCAGACAGGATTAGATACCCT
+
FGGGGGGGGGGGGGGGGGGGGGGGGGGGGGGGGGGGGGGGGG@FGGGGGGGGGGGGFGGGGGGGGGGGGGGGGGGFGGGGGGGGGDFGGGAFFGGGGGGGGGGGGGGAFGGGGGGGFGFFFGGEGGGGGGFGGGFGFG<DFGGFGGGGCGGFGEDDFGGGGGGGFFGGCCFFG7GCEGCFFFFFGGGGFFFDGGGGG5CCFGGGGGFCFGGFGGG<GGC8EGDGGGGGGGGGGFGFGFGGEDFGFGGGGG>FGGGGGGFFGGGFDGF9GFFFFDFDAGGFGGGGGGGDDBFGGGFGGDGGGGGEEF<GFE,,,7CDFEDGFFEEGGGGFFFFDGFCGGGGGFFEGGGGGGGFGGGDGFGGGGGGGGGGGGGGGGGGGGGGGGGFEF7GGGFFGGGGF?GGGGGGGGGGGGCCCCB
@WJQZ 456
TGGGGAATATTGCACAATGGGGGAAACCCTGATGCAGCGACGCCGCGTGAGCGATGAAGTATTTCGGTATGTAAAGCTCTATCAGCAGGGAAGAAAGTGACGGTACCTGACTAAGGAGCACCGGCTAAATACGTGCCAGCAGCCGCGGTAATACGTATGGTGCAAGCGTTATCCGGATTTACTGGGTGTAAAGGGAGCGTAGACGGAGTGGCAAGTCTGATGTGAAAACCCGGGGCTCAACCCCGGGACTGCCTTGGAAACTGGCAATCTAGAGTACCGGAGAGGGAAGCGGAATTCCTAGTGTAGCGGTGAAATGCGTAGATATTAGGAGGAACACCAGTGGCGAAGGCGGCTTACTGGACGGTAACTGACGTTGAGGCTCGAAAGCGTGGGGAGCAAACAGGATTAGATACCCT
+
FFEFGFEFGGGGGGGGGGGGCFG@FGCGGGGGGGGGGGFGGGGGGGCGGDGGGGECGEAGCEFGGFGGGGFGCGGFGGGGGFGG9FFFFGGGC8F?EGGGGGG7+?EFCFFGF<BCDFBDCFGF<CFGEFF@<>8FG7<FFFGG:@CEE9;%9DCFFG?FGCFG9CFFFF7FFGG>E<GFF?<GFGCEFG<:GGGDDC918CCCFC;C/FEECCC:A,7GGGGGFFEEGGGF@@>?7CGGG@CGGFEEEFF@%E(GGFB?C;D0DGGFFFFGGCB2-EAE:FGFFFFCF8GGGGGF8GGFGGGGGGGGGGGGGGGGGGGGFE,9FGFFEAGGGGFE?FGGGGGFGGGGGGGGFFCGGGGGGEFGFFGGGGGGGGGGGGFE@GGGGGGEGFGGGGGGGGGGGGGGFCFGGGGCCCCC
@WJQZ 51736
TGGGGAATATTGCACAATGGGCGCAAGCCTGATGCAGCGACGCCGCGTGCGGGATGACGGCCTTCGGGTTGTAAACCGCTTTTGACTGGGAGCAAGCCCTTCGGGGTGAGTGTACCTTTCGAATAAGCACCGGCTAACTACGTGCCAGCAGCCGCGGTAATACGTAGGGTGCAAGCGTTATCCGGAATTATTGGGCGTAAAGGGCTCGTAGGCGGTTCGTCGCGTCCGGTGTGAAAGTCCATCGCTTAACGGTGGATCCGCGCCGGGTACGGGCGGGCTTGAGTGCGGTAGGGGAGACTGGAATTCCCGGTGTAACGGTGGAATGTGTAGATATCGGGAAGAACACCAATGGCGAAGGCAGGTCTCTGGGCCGTCACTGACGCTGAGGAGCGAAAGCGTGGGGAGCGAACAGGATTAGATACCCT
+
GGF8FCFFGGGGFGGG,EDCFGGGGGGGGGGGFGFGGGGGGGGGGGGGGEGGGGGGGG:FFGGFGGGGFGEGGFGFG7F@@FGGGGCGGGGGGGGGGGGFFDFGGDEFE<@EFFCGGGGGGGGGGGFFGGGGGGCGGGGGDG2@C=CCFEDGFGGGG<@F9GGGGGFGFEGFFGGGGC;C5EFEGGCEGGFDGGCFGGEEGGGGFGGGGGGGEEEEEGGE>GEGGECEC9CEGFEGGGFC<:C:EF:GECCCA:@CFB:GGGGGGGGEGFFC:;GGGF<DF6FC@7GGFGGGGGGFBAFGFGGGGGGGGGGEGGFGFFFFGGGFGGGGGDGGGGEGFGGGGGGFF9GGCGGGGFEDGGGGF8F?GFGGGGGGCGGFGGGGGGGGGGFC7DC9GGEGGGGDGGGGGGCFGGGGGFFGGGGGCCCCC
@WJQZ 69711
TGAGGAATATTGGTCAATGGGCGCAGGCCTGAACCAGCCAAGTAGCGTGAAGGATGACTGCCCTATGGGTTGTAAACTTCTTTTATATGGGAATAAAGTTTTCCACGTGTGGAATTTTGTATGTACCATATGAATAAGGATCGGCTAACTCCGTGCCAGCAGCCGCGGTAATACGGAGGATCCGAGCGTTATCCGGATTTATTGGGTTTAAAGGGAGCGTAGGTGGACAGTTAAGTCAGTTGTGAAAGTTTGCGGCTCAACCGTAAAATTGCAGTTGATACTGGCTGTCTTGAGTACAGTAGAGGTGGGCGGAATTCGTGGTGTAGCGGTGAAATGCTTAGATATCACGAAGAACTCCGATTGCGAAGGCAGCTCACTGGACTGCAACTGACACTGATGCTCGAAAGTGTGGGTATCAAACAGGATTAGATACCCT
+
GG<FGFGGGGGGFGFDFGGE@FGGGDDGGGGGGGGGGGGFGGGGGGGGGGGGGGGGGGGGGGGEGFGGGGEFFDGDFGGFGGGGGGGGGGFGGGGGGGCACGGEFGGGGGGGGGGFGCGGGCGGGFEFFGGGGCEEFCGGG8CGG?GGGGGGDGGGGGGGGGGGGGGGGCFGGGFEGGFGFFFGGGGGGGFGFGGC<F?GCCEGGGF@CC+AGG@DGGGFBFFGGGGGGGFGGGFGGFFC8FGGFFEGGGGGFGEFEGGGGGGGGGGGGGGGGGF?9@GGGGFGFA=9=FCGGGFFGGGGGGGGGGGGF8GFD<C=GGD<GGFGGGGGFGGGFFFGGGDGGGGGGGFGFCGGFEFFDGGEGGGGGGGFFGGGE9F<<GGGGGGGGGGGGGGGGFGGGGGGFFF<GGFGGGGFC<FGGGGGGGGGGFGFFD9CCCCC
@WJQZ 459
TGGGGAATCTTGCGCAATGGGGGGAACCCTGACGCTGCGACGCCGCGTGCGGGACGGAGGCCTTCGGGTCGTAAACCGCTTTCAGCAGGGAAGAGTCAAGACTGTACCTGCAGAAGAAGCCCCGGCTAACTACGTGCCAGCAGCCGCGGTAATACGTAGGGGGCGAGCGTTATCCGGATTCATTGGGCGTAAAGCGCGCGTAGGCGGCCCGGCAGGCCGGGGGTCGAAGCGGGGGGCTCAACCCCCCGAAGCCCCCGGAACCTCCGCGGCTTGGGTCCGGTAGGGGAGGGTGGAACACCCGGTGTAGCGGTGGAATGCGCAGATATCGGGTGGAACACCGGTGGCGAAGGCGGCCCTCTGGGCCGAGACCGACGCTGAGGCGCGAAAGCTGGGGGAGCGAACAGGATTAGATACCCT
+
GGGGGGGGGGGGGGGGGGGGGGEGGGGGGGGGGGGGGGGGGGGGGGGGGGGGGGGGDFGGGGGGGGGGGGGGGGGGGGGGGGGGGGGGGGGGGGGGGGGGGGGGGGGGGGGGGGGGGGGGGGGGGGGGGGGGGGGGGGGGGGGGGGGGGGGGGGGGFGGDGGGGG>G?==GGFFGGGGGCFFGFFGGGGEGGGGFEEGGG<GECDGDCECFGEGGGGGGGGGGGGGEFGGGGGGGGGGFEGGGGFGEDGGGGGGGGGGFGGGGFGEECDEDFFCEGFGGE7GGGGFCGGGGGGGEGGGGGGGGGGDGGGGGGGEDEDDGFGDEGGGGGGGGGGGGGGGGGGGGGFGGGGGGGGGGDFDGGGGGGGGGGDGGGGGGGGGGGDGGGGGGGGGGGGGGGGGGGGGGGGGGGGGGGCCCCC
@WJQZ 460
TGGGGAATCTTGCGCAATGGGGGGAACCCTGACGCTGCGACGCCGCGTGCGGGACGGAGGCCTTCGGGTCGTAAACCGCTTTCAGCAGGGAAGAGTCAAGACTGTACCTGCAGAAGAAGCCCCGGCTAACTACGTGCCAGCAGCCGCGGTAATACGTAGGGGGCGAGCGTTATCCGGATTCATTGGGCGTAAAGCGCGCGTAGGCGGCCCGGCAGGCCGGGGGTCGAAGCGGGGGGCTCAACCCCCCGAAGCCCCCGGAACCTCCGCGGCTTGGGTCCGGTAGGGGAGGGTGGAACACCCGGTGTAGCGGTGGAATGCGCAGATATCGGGGGGAACACCGGTGGCGAAGGCGGCCCTCTGGGCCGAGACCGACGCTGAGGCGCGAAAGCTGGGGGAGCGAACAGGATTAGATACCCT
+
GGGGGGGGGGGGGGGGGGGGGGGGGGGGGGGGGGGGGGFGGGGGGGGG7FGGGGGGGGGGGGGGGGGGGGGGGGGGGGGGGGGGGGGGGGGGGGGGGGGGGGGFGGGGGFFDCGGGGGDFGEEGGGGGGGGGGCGFGGGCFGGGGGGGGGGGFGGGEGGGCEGGGGGGGGGGFGGGDG>:GGGGFGFGGFGEA?>E1C>G>GEGGGGG>>CACCEGGEGGEC??EDE=CCGGEGFDD8EE?8>EDGECC=GGGEEDGE@@CFEFGE8F>,/GGFFF@?FGGGGEGGCGGGGFFEFCEFC:GGFGFEFDGGFGFDGGGGGEGGDGGGGGF8<FGGGGGGGGGGGGGGFCGGGGGGGFGGGGGGECGEGCECGGGGGGGGGGGGDGGFGFFGEGGGGGGGGGGGGGGGGGGGGGCCCCC
@WJQZ 461
[truncated: 41,385,892 more chars]
