# Supplementary material for: Compositional distinction of gut microbiota between Han Chinese and Tibetan populations with liver cirrhosis
Source: PeerJ. 2021 Sep 15;9:e12142. doi: 10.7717/peerj.12142 (PMC8449536; doi:10.7717/peerj.12142)
Supplement: Supplemental Information 14 [file peerj-09-12142-s014.zip › THC10.clean.fastq]

@ZRBM 1
TGGGGAATATTGCACAATGGAGGAAACTCTGATGCAGCGACGCCGCGTGAAGGATGAAGTATTTCGGTATGTAAACTTCTATCAGCAGGGAAGAAAATGACGGTACCTGACTAAGAAGCCCCGGCCAACTACGTGCCAGCAGCCGCGGTAATACGTAGGGGGCAAGCGTTATCCGGATTTACTGGGTGTAAAGGGAGCGTAGAAGGCACGGCAAGCCAGATGGGAAAGCCCGGGGCTCAACACCGGGACTGCATTTGGAACTGCTGAGCTAGAGTGTCGGAGAGGCAAGTGGAATTCCTAGTGTAGCGGTGAAATGCGTAGATATTAGGAGGAACACCAGTGGCGAAGGCGGCTTGCTGGACGATGACTGACGTTGAGGCTCGAAAGCGTGGGGAGCAAACAGGATTAGATACCCT
+
E<FGEEGCFDF9AFFFGGGGGGGEGGGGFCGCEDCGFGGB7@7::@@@C7@CAFF?ACFGDFFFAEFFGGGFEFGEGGGFCGGC9FFG7F+BFFGGGAFCF7:F+CEF,:?E,=,EF,,8=:F7BE>FGD=B=F,=+,@@FCDCEG7:F*67@,D:<EFG:<FEF>7FC:FE9=:7CFCFEF9C@BFGGFF,?CGGGGGGG>#'1:5C*::C:EFFF8E/,<43<C4*B>8E3<<:<9C@C#1=DDCFEG>;<EFBE97GFABA=CGF?<DFD@#F:7EA4,?FF9C9E?ADFFBAGGDB,ECEE7FE9FFCCC,GB?F:,A9B,9GGGGGFGFGFEFFGFGGGFBC:GGGGFC,CGGF@FF<GFEEGEFDDEEFF8FCF<FGCGGGDEFFFCC<GGGGGFGFGGDGGEGFCC8C-
@ZRBM 2
TGGGGAATCTTCCGCAATGGACGAAAGTCTGACGGAGCAACGCCGCGTGAGTGATGACGGCCTTCGGGTTGTAAAGCTCTGTGATCGGGGACGAATGGCTGGTATGCTAATACCATATCAGAGTGACGGTACCCGAATAGCAAGCCACGGCTAACTACGTGCCAGCAGCCGCGGTAATACGTAGGTGGCAAGCGTTGTCCGGAATTATTGGGCGTAAAGCGCGCGCAGGCGGCTTCTTAAGTCCATCTTAAAAGTGCGGGGCTTAACCCCGCGATGGGACGGAAACTGGGAGGCTGGAGTATCGGAGAGGAAAGTGGAATTCCTAGTGTAGCGGTGAAATGCGTAGAGATTAGGAAGAACACCGGTGGCGAAGGCGACTTTCTGGACGACAACTGACGCTGAGGCGCGAAAGCGTGGGGAGCAAACAGGATTAGATACCCT
+
FGEEFGGGGGGDGGGGGGGGGGGEFGGGGGGGGGGGGGGGGGGGFGFCFGGGFGGGFGGGGGGGGGGGGEGCFGGEFF?FGGGGEAFGGGG=FFC,AFFGGGGGGGGFGGGGGGGGGGGCFFGGGGFGGGGFGGGGGDGAFG,FFCGEGGGGGGCEG,>FFFG9CEC:@FGCCG*<8EFGGFFG>FGFFFFGGGGCGG7CCED:CEGCCFG>8CCGE*F?E5C<E=EEGGFFFAFFFFFGGGFG?<7CDFFGGGGF@GGGGGG8>:<A@>>CFDFFBD8EGGGGGDD+FA,GFFFFFCGCC@48GCFCFCFGGGGGF<FGGGFFFGGGGGGGFGGGE=CEFF<F;GF<ECFGFGGGGGDGGGGGDGGGGGGF@7GEGGFFGGGGFDCCF9GFGGGEEEFFCGGGGGGGFCDGGGGGGGGGGGGGGGGGFFAGGGGFCCCA-
@ZRBM 70559
TGGGGAATATTGCACAATGGGGTAAACCCTGATGCAGCGACGCCGCGTGGAGGAAGAAGGTCTTCGGATTGTAAACTCCTGTTGGTGAGGAAGATAATGACGGTACTCAACAAGGAAGTGACGGATAACTACGTGACAGCAGCCGCGGTAAAACGTAGGGCACAAGCGTTGTCCGGAAGTACTGGGTGTAAAGGGAGCGCAGGCGGGAAGACAAGTTGGAAGTGAAATCTATGGGCTCAACCCATAAACTGCATTCAAAACTGTTTTTCTTGAGTAGTGTAGAGGTAGGTAGAATTCCCGGTGTAGCGGTGGAATGCGTAGATATCGGGAGGAACACCAGTGGCGAAGGCGGCCTACTGGGCAACAACTGACGCTGATGCTCGAAAGTGTGGGTAGCAAACAGGAGTAGATACCCT
+
FFFC:,6CFGAAFGGCFGFGGG+8CEGGGGGFEEFGFGGDEGEGGGGGGGC@ECE,,CFE,E<CCFG:,FC<ECFEFF@A8E<,,4B?EFBAFADE9FFF,:4===EFCFEFG,B?E8=,,,=>+385B9>FE33,+C,8>7:8:@F<874$@E:<2D<*,>:=38688F:8>CEF72#ABB:<<;FGFEFCF:CE=GDF5:CC=C97@@=EFC@=5<F;:GGD=FE=C,,EDFFFF>9@D>FGFFDFF,=3,>C<7FFEF>8,,68,<<ED8F??A;@,FGFFE9=C<,??,D@:CF@B?GGGEC@GFE<ECGGGGE,;?7EEC:=@CFGGGFCF9GF:FB,GGFCC+CEF@C,,GF@C9E6<@9E:EGF:?F@6C+8,,7FGGGCGGGFCFFF9GGGGGDFB,,<GDGEC<6A-
@ZRBM 4
TGGGGAACCTTCCGCAATGGACGAAAGTCTGACGGAGCAACGCCGCGTGAGTGATGACGGCCTTCGGGTTGTAAAGCTCTGTGATCGGGGACGAATGGCTGGTATGCTAGTAACATATCAGAGTGACGGTACCCGAATAGCAAGCCACGGCTAAATACGTGCCAGAAGCCGCGGTAATACGTATGGTGCAAGCGTTATCCGGATTTACTGGGTGTAAAGGGAGCGCAGGCGGTGCGGCAAGTCTGATGTGAAAGCCCGGGGCTCAACCCCGGTACTGCATTGGAAACTGTCGTACTAGAGTGTCGGAGGGGTAAGCGGAATTCCTAGTGTAGCGGTGAAATGCGTAGAGATTAGGAAGAACACCGGTGGCGAAGGCGACTTTCTGGACGACAACTGACGCTGAGGCGCGAAAGCGTGGGGAGCAAACAGGATTAGATACCCT
+
GGCEGDDFFGDGDGGEGGGGGGGGGEGFFGGGGDGGGGGG<CGGGGFFGGGGCEEFFGGEGGGGGGGGGFGCGGG<EFGGG9BFEGFGEGGFFGGGGGGGGGGGG,CF9FFF,@FFG9DCFDEFGFGGGGGGGGGGGGCF>F,DFFGGGCE*CCFF9BFFGG?=A%<>C24<FEF@CCGFFFG>FFFAFGGGFGF=>E7CEEEGGGFA7CCG;?/AFGGCC55:EEEEGCEEEF:7:CCEF.GF@ACFCFA8CGGEF7CED::<>C?EGGFGGFFE<FGFAE4GGFGGGFDEGFB<FF8C:C@+8=67GGFF:CEFFC,<F<FFA,457DEDGGGGFFGFC@7F9CE,EFGCGFFFCGFF7GGGGGGGGGGGGGGGGEGFGGGEFFD:F@ECFFFC;CGGGGGGGGGEFGGGGGGFGGGGGGGFCGGFAGGGGGF<DCCAA-
@ZRBM 5
TGGGGAACCTTCCGCAATGGACGAAAGTCTGACGGAGCAACGCCGCGTGAGTGATGACGGCCTTCGGGTTGTAAAGCTCTGTGATCGGGGACGAATGGCTGGTATGCTAGTACCATATCAGAGTGACGGTACCCGAATAGCAAGCCACGGCTAAATACGTGCCAGCAGCCGCGGTAATACGTATGGTGCAAGCGTTATCCGGATTTACTGGGTGTAAAGGGAGCGCAGGCGGTGCGGCAAGTCTGATGTGAAAGCCCGGGGCTCAACCCCGGTACTGCATTGGAAACTGTCGTACTAGAGTGTCGGAGGGGTAAGCGGAATTCCTAGTGTAGCGGTGAAATGCGTAGAGATTAGGAAGAACACCGGTGGCGAAGGCGACTTTCTGGACGACAACTGACGCTGAGGCGCGAAAGCGTGGGGAGCAAACAGGATTAGATACCCT
+
CEGGGGEFGGGGGGGGFGGFGGGGGGGFGGGGGGGGGGGGGGGGGGGGGGGFGGGGGGGGGGGGGGGGGGGGGGGFGDGGGGGGGG7FGGGGGGGGFCFDGDGGG<AFGGDEDFGCFACFGGG9DFGGGGG7F9CFEGFDFGF,F*>DFEGGEGCGGGC@:D5;CFD:CF=>EE:=85C9:)FFGGC@<FC<FFC7*2C9>CCCEC9;,EF:#A=2GGF<?/<CC=ECCCEF8F@FB9GFGFEEC?FCFCCCCECGGGFGFFFFFF>EEFGG>FBCFCGGGGGFGGGECCFFADD9GGGGEFC7GGFF8F?7CGGE?CFFGGCDEBGGGGGDGGGGGFEFCGGGGGGF9FFGFAGGGGEGGGEEGGGGGFGGGGGGGGGFF9GGDGFFDGGFEGGGGGGGGGGGGFCGGGEGGGGGGGGGGGGGGGGGGGFGGGGFGCCCCC
@ZRBM 66562
TGGGGAATATTGCACAATGGGGGAAACCCTGATGCAGCGACGCCGCGTGGAGGAAGAAGGTCTTCGGATTGTAAACTCCTGTTGTTGAGGAAGATAATGACGGTACTCAACAAGGAAGTGACGGCTAACTACGTGCCAGCAGCCGCGGTAAAACGTAGGTCACAAGCGTTGTCCGGAATTACTGGGTGTAAAGGGAGCGCAGGCGGGAAGATAAGTTGGAAGTGAAATCCATGGGCTCAACCCATGAACTGCTTTCAAAACTGTTTTTCTTGAGTAGTGCAGAGGTAGGCGGAATTCCCGGTGTAGCGGTGGAATGCGTAGATATCGGGAGGAACACCAGTGGCGAAGGCGGCCTACTGGGCACCAACTGACGCTGAGGCTCGAAAGTGTGGGTAGCAAACAGGATTAGATACCCT
+
FGGGGEGGGFGGGGGGGCDGGGGGGGGGGGGGGGGGFGGEGFFGGGGGGGGGB?FFGGEFGGGGGGGEGGGGGGGGGGGGGGGGGGFGGGGGGGFFGFEGGGGGGGGGGFGGGGGGGGGGGGGFG?GFFGGGGGGGGGF@GGGGDGGGGGGGGGGGGGGG<GGGGCFGGGGFFFGGGGGGFF>GGGFGFGGCGGGGGGGGGGGEGGGCGFFGGGGGGGGGFGGGFGGGGGGGGGFFGGGGGFGFEFGGGGGGGGFFGGGFFGGFGDF>CFGFFFA2D;9FFGGGGCGGFDGFF<EGDGGGGGGGEGGFEBFFEGGGGFGGGGGF?CGGGGGGGFFACF?GGGGGGGGGGGGFE9AFGGCGGFGDEDEGGGGGGGGFFFE@F@FGFGGGGGGGGGGGGGGGGGGGGGGGGFCCCCCC
@ZRBM 7
TGGGGAATATTGCACAATGGGGGAAACCCTGATGCAGCAACGCCGCGTGAGTGAAGAAGTATTTCGGTATGTAAAGCTCTATCAGCAGGAAAGAAAATGACGGTACCTGACTAAGAAGCCCCGGCTAACTACGTGCCAGCAGCCGCGGTAATACGTAGGGGGCAAGCGTTATCCGGATTTACTGGGTGTAAAGGGAGCGTAGACGGTTTTGCAAGTCTGAAGTGAAAGCCCGGGGCTTAACCCCGGGACTGCTTTGGAAACTGTAGGACTAGAGTGCAGGAGAGGTAAGTGGAATTCCTAGTGTAGCGGTGAAATGCGTAGATATTAGGAGGAACACCAGTGGCGAAGGCGGCTTACTGGACTGTAACTGACGTTGAGGCTCGAAAGCGTGGGGAGCAAACAGGATTAGATACCCT
+
GGFGGGGGGGGGGGGGGGGGGGGGGGFFGGGGGGGGDGGGEFGGGGGGGGGGGGGGGGGEFGDGFGGFEFGGGGGGGGGGGGGGGGGGGGGGGGFFGGGGGGGG@FGGGFGA<FFFGGGFGGGGGGGGGGGGGGGGGGGGGGGGGGEEFDE@<FGGGFFGGECBFFFGGGG7FFGGGE@FFGGG<GFEBEFFGGGDFCFGGGGGGGGGGFFFGGGFGFFGGGGGGGGGGFCFGGGGGGGGGGGF@GCGGGFGFDGFGFFGGGF?FFFEFE?FDGFDCFGGFGGGDCGGGFGFDFGFEGFGGCFCC>GFCFDGFCGEFCGGGGGGFF=CFGGGFDFEEGEGFFCFGEF@77CFAFFGGEDGFGFGGGGGEFCGGFDGGCCGDDFGGDGGEGFFGGGGGGGGGGFF9ECFDFEAA<B<
@ZRBM 8
TGAGGAATATTGGCCGATGGGCGCAGGCCTGAACCAGCCAAGTAGCGTGAAGGATGACTGCCCTATGGGTTGTAAACTTCTTTTATAAAGGAATAAAGTCGGGTATGTATACCCGTTTGCATGTACTTTATGAATAAGGATCGGCTAACTCCGTGCCAGCAGCCGCGGTAATACGGAGGATCCGAGCGTTATCCGGATTTATTGGGTTTAAAGGGAGCGTAGATGGATGTTTAAGTCAGTTGTGAAAGTTTGCGGCTCAACCGTAAAATTGCAGTTGATACTGGATATCTTGAGTGCAGTTGAGGCAGGCGGAATTCGTGGTGTAGCGGTGAAATGCTTAGATATCACGAAGAACTCCGATTGCGAAGGCAGCCTGCTAAGCTGCAACTGACATTGAGGCTCGAAAGTGTGGGTATCAAACAGGATTAGATACCCT
+
9FFFECCF@FFGGGCGCGGGGFEGGDFGFFGFEGFGCDFFFFFFEGGG>EFGF@@AFCFGFGACF@FFFGGGGGGGGFACFGGGGGG9EFEFFGGGGGFGGGG<C@@?EBFFFCE:FFEG9EAFEDAFGGGFGCFFEEFGEGFGGGGGGFGFGFEF0C8F=CFG>GEFFGG@FGGGGGG<63:FC==BFEF,@FGE:EFCFF7GFFFCFGGG@F@=DEEEEE77@8:@8CFFGFGGCFGFGGGFFGCFC7GGCFE:DFFGGEEFEGGFFFGDCCCGGFDFCGEC7E,9F?FFE8F9FCEAAA,E=+=EF8GGGGGGGFGFGGGGGGFCEGFFGGFF@CA;9FGGGGFFGGGGGGE:GECCGGEEGFGGGGGGGFE9GFF<F?DF9FGGGGGGGGGGGGGGECGGGEDECE8GGGGGGGGGGGGFFECGGFFCCCB8
@ZRBM 56731
TGAGGAATATTGGTCAATGGGCGAGAGCCTGAACCAGCCAAGTAGCGTGCAGGAAGACGGCCCTATGGGTTGTAAACTGCTTTTATAAGGGAATAAAGTGAGTCTCGTGAGACTTTTTGCATGTACCTTATGAATAAGGACCGGCTAATTACGTGCCAGCAGCCGCGGTAATACGGAAGGACCGGGCGTTATCCGGATTTATTGGGTTTAAAGGGAGCGTAGGCCGGAGATTAAGCGTGTTGTGAAATGTAGACGCTCAACGTCTGCACTGCAGCGCGAACTGGATTCCTTTAGTGCGTACAAAGTGGGCGGAATTCGTGGTGTAGCGGTGAAATGCTTAGATATCACGAAGAACTCCTATTGCGAAGGCAGCTCACTGGAGCGCAACTGACGCTGAAGCTCGACAGTGCGGGTATCGAACAGGATTAGATACCCT
+
CFGGGGGGGGGGGGGGCF9@FFGGGGC<EFGFGFFFFD@FGGFFEGGGGGGGGDGGGGGGE7F7F@AFGGGGGGGCFDFGGAEFFFGGGF<FCCFGG9FDFC<FGGG<ED+C,?FFAFED@AAFFFGCFF9FFFFFFFFF=3@FFCFDA<,3BD8>7FDCFC<D7CF7BF@FFAFGGC:>#2*>:C<<C<FCFG@CFGC:AC9:<G0FFCFCCFG>E(?FF>FGGC5/95<=;9:<E;C8;@;82,E;GGFCE9@;83:<C88<,72=FCF@789>>9>EFFGG;<FDFF=8G==+<F9,FA9,F?@+BA,,+,@+?+DBEA>:+47,EAE<-EAFECA,<,C,,C,C?EF?,F<FFC,,+,@FF@@86,,<E9GGED@6+C@,@6,,B-FCGGCCACF@<EFC,ECC+EGGGGFFEECCCC,@<C,DFFECC8CC
@ZRBM 60914
TGGGGAATATTGCGCAATGGGCGAAAGCCTGATGCAGCGACGCCGCGTGAAGGATGAAGTATTTCGGTATGTAAACTTCTATCAGCAGGGAAGAAAATGACGGTACCTGACTAAGAAGCCCCGGCTAACTACGTGCCAGCAGCCGCGGTAATACGTAGGGGGCAAGCGTAATCCGGATTTACTGGGTGTAAAGGGAGCGTAGACGGCTGTTCAAGTCTGAAGTTAAAGGCATGGGCTCAACCTGTGGACTGCTTCGGAAACTGTGCAGCTAGAGTGTCGGAGAGGTAAGTGGAATTCCTAGTGTAGCGTTGAAATGCGTAGATATTAGGAGGAACACCGGTGGCGAAGGCGGCTTACTGGACGATGACTGACGTTGAGGCTCGAAAGCGTGGGGAGCAAAGAGGATTAGATACCCT
+
E,;@FBFGFGGGGEGGGFFE@FGGGGGGGGGGFFCFGG@FGGDG:FGGGGG9FFGFFGFFGGFGGGG7?BFGGGGG,EFFFGAE,=FFCCFFCFGFG9EF<=@CDEFGFGGAF9ABAE,,DCB:7:+<<3FGFG?+DF7+>,@:7:<>*>C@FF@GGGDC***<<5F@C*8=<81<EGF9;##C<E;C:@FFCGG>E::8;88<<,2,:,43D9@7,,,7<59GGFGCEECFECF><3AE:D,<FE@<8,+88++GFFB:,,B,CF<<,59EDFCF@+9,,FDCDAAFDEC,EFGFFEFAFGGFEC@C,,GGEEEGGFGGECEA,,8GFEFFC:FFC@FEECCEFDEFBEFFFFEF@C6C6C,<CDFGGGEGF8FF8FBC@CCGGGGGGGEFFGAF<,EC,GGGGGGFGGGCCCCC
@ZRBM 11
TGGGGAATATTGCACAATGGGGGAAACCCTGATGCAGCGACGCCGCGTGGAGGAAGAAGGTCTTCGGATTGTAAACTCCTGTTGTTGAGGAAGATAATGACGGTACTCAACAAGGAAGTGACGGCTAACTACGTGCCAGCAGCCGCGGTAAAACGTAGGTCACAAGCGTTGTCCGGAATTACTGGGTGTAAAGGGAGCGCAGGCGGGAAGACAAGTTGGAAGTGAAATCTATGGGCTCAACCCATAAACTGCTTTCAAAACTGTTTTTCTTGAGTAGTGCAGAGGTAGGCGGAATTCCCGGTGTAGCGGTGGAATGCGTAGATATCGGGAGGAACACCAGTGGCGAAGGCGGCCTACTGGGCACCAACTGACGCTGAGGCTCGAAAGTGTGGGTAGCAAACAGGATTAGATACCCT
+
GGGGGGGGGGGGGGGGGGGFGGGGGGGGGGGGGGGGGGGGGGGGGGGGGGGGGFGFFGGGGGGGGGGGGGGGGGFGGGGGGGGGGGGGGGGGGGGGGGGGGGGGGGGGGGGGGGGGGGGGGGGGEGGGG<AFGFCFGGEFGGGGGGGGCGGGGGGCGGG@GGGGG>GGGFECGGGGGGBFGGGGGGGFFGGGGGGGGDGGGGGGGGGFCE@FFGGGGGGGGFFGGGGFGEFGGGGFFGGGFGGGGGFGDFFGGGGGGFFGGGGGGGFGFFGGGGFGFDGGFFFGGGEDGGGFFGGGGGGFEFGEDGGGFFFGC:DGGGGFGGGGGGGGGGGGGGGGGGFGGGGGGGGGGGGGGGGFGGGGFGGGGGGGGGDGGGGGGGGGGGGGGGGGGGGGGGGGGGGGGGGGGGGGGGGCCCCC
@ZRBM 60318
TGAGGAATATTGGTCAATGGGCGAGAGACTGAACCAGCCAAGTAGCGTGCAGGATGACGGCCCTATGGGTTGTAAACTGCTTTTATAAGGGAATAAAGTGAGAGTCGTGACTCTTCTTGCATGTACCTTATGAATAAGGACCGGCTAATTACGTGCCAGCAGCCGCGGTAATACGGAAGGTCCGGGCGTTAGCCGGAGTTATTGGGTTTAAAGGGAGCGTAGGCCGGAGATTAAGCGTGTTGTGAAATGTAGACGCTCAACGTCTGCACTGCAGCGCGAACTGGTTTCCTGGAGTACGCACAAAGTGGGCGGAATTCGGGGTGTAGCGGTGAAATGCTTAGATAGCACGAAGAACTCCGATTGCGAAGGCAGCTCACTGGAGCGCAACTGACGCTGAAGCTCGAAAGTGCGGGTATCGAACAGGATTAGATACCCT
+
,C,<EDFGGGGGGGGGGGA@,CFFCEE,E9<EGGGGEF<CFFEG9ECFBFFGGDGEF<FEFGDCCFGGG,CFCGFA,FF,CEFGG99FCFCEFCFGFBFGFE<EFAFE+=F@,:CCE9,BF9FGGCFF,EBEGB,CEFFEE+FE@+CDF97FF:D:>AD<==>FDGGG@FB9FCCF*>5C:>GGE<=BFE1#E?=C@#,;CF,FE9CB:CCFF77@B=<FG>GGGFGFCE80FGFGEFEEGG=FFGFDFFC@FACC57#@0C@7EFGGGGG-CCFGCB=FGGFBAA+B,:,,EGGFFFGGFEGGGGGGEEDCFFCCF@+FGGFF@FCF<E?,F<EEEFF=C9FB7GEFECFFD?C@GGFCGF7DE,GGFGGGFFGGGGFC@7CEC@FCEGEGDFGGGGGDF>FF8GGEDFCFEF<DDGF<FEEFGFFGGFGCCCCC
@ZRBM 13
TGGGGAATATTGCACAATGGGGGAAACCCTGATGCAGCGACGCCGCGTGAAGGAAGAAGTATCTCGGTATGTAAACTTCTATCAGCAGGGAAGATAGTGACGGTACCTGACTAAGAAGCCCCGGCTAACTACGTGCCAGCAGCCGCGGTAATACGTAGGGGGCAAGCGTTATCCGGATTTACTGGGTGTAAAGGGAGCGTAGACGGACTGGCAAGTCTGATGTGAAAGGCGGGGGCTCAACCCCTGGACTGCATTGGAAACTGTTAGCCTTGAGTGCCGGAGAGGTAAGCGGAATTCCTAGTGTAGCGGTGAAATGCGTAGATATTAGGAGGAACACCAGTGGCGAAGGCGGCTTACTGGACGGTAACTGACGTTGAGGCTCGAAAGCGTGGGGAGCAAACAGGATTAGATACCCT
+
GFGFGGEE,CFGGGFGGGGGFGGGFGGGGGGGGGGGGGGGGGGGEEEFGGGGGGGGGGGGGGFCGDCGGGGF,AFFEFFFGFE<F,5FFGCFEGGGGCC9?@EFFFGGGFGF9FE,CCGGGDEDG7>FF@GGDDGFGGGGDGGGEF<CCGEFGGGC<CGG/FFGCGFGGEEG9FCGG:EF?C7F8BFGGG?CFGG8GC>-:EGGGG,'?0F9B,@2;<C;@CCC<CGC7FFEEGEF,GFCF>D@@/FDAFFCGFCDGFDFDFD:DEG<<FFGGGFF:.@48EGGF@B+7E<9B<98<=GFGGGGGGGFF9<GCF7EB,AGFA9GGGGGFAFFCGGGGGFE@EGGGDGF7GGGGGGGGGDGGGGFFFGGGGGGGGGGGFFCCFFCGGFGGGGGGGGGGGGGGGGGGGGGGFGCCCB@
@ZRBM 14
TGAGGAATATTGGTCAATGGGCGAGAGCCTGAACCAGCCAAGTAGCGTGCAGGATGAAGGCCCTATGGGTTGTAAACTGCTTTTATAAGGGAATAAAGAGAGAGTCGTGACACATTTTGCATGTGCCTTATGAATAAGGACCGGCGAATTGCGTGCCAGCAGCAGCGGGAATACGGAAGGTCCGGGCGTTATCCGGATTTATTGGGTTTAAAGGGAGCGTAGGCCGGAGATTAAGCGTGTTGTGAAATGTAGGTGCTCAACATCTGCACTGCAGCGCGAACTGTTTTCCTTTAGTACTCACCACGTGGGCTGAATTCGTGGTGTAGCGGTGAAATGCTTAGAGAGCACGAAGAACTCCGATTGCGCAGACAGCTCACTGCAGCGCAACTGACGCTGAAGCTCGAATGTGCGGGTATCGATCAGGATTAGATACCCT
+
FGGGG<CFG9<EEEEGGAE@EFEGCEDG,,CECFGF<FD@E@CC<CF@:,CC8@,@E,9CC,F:C<F<,:66,CAF,,?C,C9C<,<C<A<EFC5,FE,EFCD=9FFGE8E9B,,,CFGF<A?C99B,CFD<9FA,CFGF84:@++8:++,:BBE:CAF+5<<CF?CF*>3>D<:EE*>>5DC@8FC8>CF*?>C2=3169CGCCE=<A:<=+3;*?8CEECC9<@27$>A+<BFCE>7FE975<'<::<?<.FC&9:GF<<7FCCCGF4C,06>3,8CDCF>,FD<,<B5,=9@,F,6+4,4++,+F,C,<F8@:B:+8BCF@+=855B,5,??CCEE95,:,7DGF,AC,,B+-@C,FF@+8,,,9,,C,9FD<EC@+@++,99FF,7@@,FGF8BCE,<E@;++@76,C@CE@@C;,9,FFE9FFF8FC@,B@
@ZRBM 57386
TGAGGAATATTGGTCAATGGGCGAGAGCCTGAACCAGCCAAGTAGCGTGCAGGATGACGGCCCTATGGGTTGTAAACTGCTTTTATAAGGGAATAAAGTGAGTCTCGTGAGGCTTTTTGTATGTACCTTATGAATAAGCATCGGCTAACTCCGTGCCAGCAGCCGCGGTAATACGGAGGATGCGAGCGTTATCCGGATTTATTGGGTTTAAAGGGAGCGCAGACGGGTCGTTAAGTCAGCTGTGAAAGTTTGGGGCTCAACCTTAAAATTGCAGTTGATACTGGCGTCCGTGTGTGCGGGTGAGGTGTGCGGAATTCGTGGTGTAGCGGTGACATGCTTAGATATCACGAAGAACTCCGATTGCGAAGGCTGCACACTAAGCCGTAACTGACGTTCATGCTCGAAAGTGTGGGTATCAAACAGGATTAGATACCCT
+
DFG9CCFGGGGGGGGGFGGGGGGG>FGGGGGGGGGGGGGGGFDF9F:FGGGGGGGGGGGGG:FFGGGFF<CEFFEGFGGGGGGGGGGGDFGGGGGGGGCGGGGGFGGFFFGGDFGGDGGGFFFGFFFAFFGGGGGGGDGF9?:CFCFGGGF,>FFG7DGGFF@F@>F>G<FG(,7CE:CF=FFFGGGGGDGGGGD36?GFFF@FFGCE7:<?CF=CECFCEG:CGGGF=FGFF?>2A7:<FGGGFF0CCFGCGGCFFEFGFGFFF<GGGFFGGGC89GFFCECF@8++>+C?+GGF@E,,DGGGGGEEFFGFFEFCEDGGFGC@+=:=9F?C-FCFF?<FFEAGGGGGFAEFF@:GGGGCB:FGGGFFEGGGFFCGFFGGF7CEFGGEFGGGFGFGGGFE,CGGGFF7GGGGGGFGF<CGGGFGGFGGFFGCCCCC
@ZRBM 57419
TGGGGGATATTGCACAATGGGGGAAACCCTGATGCAGCGACGCCGCGTGGAGGAAGAAGGTTTTCGGATTGTAAACTCCTGTCGTTAGGGACGATAATGACGGTACCTAACAAGAAAGCACCGGCTAACTACGTGCCAGCAGCCGCGGTAAAACGTAGGGTGCAAGCGTTGTCCGGAATTACTGGGTGTAAAGGGAGCGCAGGCGGACCGGCAAGTTGGAAGTGAAAACTATGGGCTCAACCCATAAATTGCTTTCAAAACTGCTGGCCTTGAGTAGTGCAGAGGTAGGTGGAATTCCCGGTGTAGCGGTGGAATGCGTAGATATCGGGAGGAACACCAGTGGCGAAGGCGACCTACTGGGCACCAACCGACGCTGAGGCTCGAAAGCATGGGTAGCAAACAGGATTAGATACCCT
+
GGGGGGGGFCGFGGGGGGGFEGGGGGGGGGGGGGGGGGEGGGGGGGGGGCGGGGGGGEFGGGGGGGGCEGGGGGGGGGGGGGGFFGGGGGGGCGGCGGGGGGGEGGGCFFG?FGGGGGGGGEF?GEGGCGGFG@FGGGGGGGGGGGGG@FGGGGG@GGGG=GDFCC7F:FGGFGGGCEFFFDBFGGFG=CCGGGGFGEECBCC?EF?7GGGGFGG2<FGGFGGGGGFFGGGGGGFFFCGFGFGGGGGGGFDECF@CFCGGGGFFEBFGGFDFFGGDBFFCGGGGGFGFFGFEEF7GDGEFDGGGDGGGGGGGGGGGGGGGGGGFB:CGE9GGGGGGGGGGGGGGGGGGGGFFF@EFFFFE6,:F@EGGGGGGGGGGGGF?FGGGGCFGGGGGGGGGGGGGGGGGGGGGGGFCACCB
@ZRBM 17
TGGGGAATATTGCACAATGGGGGAAACCCTGATGCAGCGCCGCCGCGTGAGTGATGAAGTATTTCGGTATGTAAAACTCTATCAGCAGGGAAGATAATGACGGTACCTGACTAAGAAGCACCGGCTAAATACGTGCCAGCAGCCGCGGTAATACGTATGGTGCAAGCGTTATCTGGATTTACTGGGTGTAAAGGGTGCGTAGGTGGTATGGCAAGTCAGAAGTGAAAGGCTGGGGCTCAACCCCGGGACTGCTTTTGAAACTGTCAAACTAGAGTACAGGAGAGGAAAGCGGAATTCCTAGTGTAGCGGTGAAATGCGTAGATATTAGGAGGAACACCAGTGGCGAAGGCGGCTTTCTGGACTGAAACTGACACTGAGGCACGAAAGCGTGGGGAGCAAACAGGATTAGATACCCT
+
AAFGGGEFDADFFGGGGGGGGGEGGGGGGGFEFEFGGGE7@@FFCGGGCEG<EFFE,CFFCEGFFCFF4<FFGG@FFFCDE?E?E8<FGGFFGGGGGFCFGGGGG@FFGGGGGDDFFFGGGCGGCBEGA=FCEFGFFGEFFDFECFGGFGFF=BCB(FFFGG9FCFCGCF4FFFDFCCC:)CFFGG:CFFC<>CF2C<FC>CBCFBFFFFF/AFCAGFFFGC:F<<CEGG@GGGGD>7EFFGEDFGDFCFFGGGGCF>FFF,<FCAFFADFACCFFFCFFDGFGGFC@GFGGGGGFGGGEEAGDEFBBC,B9EGGGGFGFFFADGECGGCGGGGFCGGGGFFGFFGGFFCGGGFFGFGFGC@@DCGGEGGGGGFGGGGGGGGGGGGGGGGFCGGGGGGGGGGFF@GEFGGGCCCC8
@ZRBM 18
TGGGGAATATTGCACAATGGGCGAAAGCCTGATGCAGCGACGCCGCGTGAGCGAAGAAGTATTTCGGTATGTAAAGCTCTATCAGCAGGGAAGATAATGACGGTACCTGACTAAGAAGCACCGGCTAAATACGTGCCAGCAGCCGCGGTAATACGTATGGTGCAAGCGTTATCCGGATTTACTGGGTGTAAAGGGAGCGCAGGCGGTGCGGCAAGTCTGATGTGAAAGCCCGGGGCTCAACCCCGGTACTGCATTGGAAACTTTCGTACTAGAGTGTCGGAGGGGTAAGCGGAATTCCTAGTGTAGCGGTGAAATGCGTAGATATTAGGAGGAACACCAGTGGCGAAGGCGGCTTACTGGACGATAACTGACGCTGAGGCTCGAAAGCGTGGGGAGCAAACAGGATTAGATACCCT
+
@FGGGFFGGGGGGGGGGGGFGGGGGGGGGGGGGGGGGGFGGGGGGGGFEFGGEEFFEGGFFGGGGGG=FFFGGGGGGGGGGGGGGGGGGGGGGGGGGGGGGGGGGFGFGGGFDFGDFGGGGG?GDEGGGGGFGGCGGGGGGGFFDG?GGGGCGFF3DDFGGCGGGGGGFGGGGGGGGDFFFGGGGGGFFFGGGGGGECGEEEEGGGGGDGGGGGGFFCFGFGGGGGGGGDFCCGGGGGGGGGE>FGGGFFFGGFEFCFFGGGFGGGFGGFGGGGFFGDGDGGEFGGGGGFGFFF9FFGGFGFGGGGGGGGGGDGGGGFGGGGGGGGGGGGGGGGGGGGGGGGGGGGDGGGGFCGGGGGEFGFFFGECGGGGGGGGGGGGGGGGGGGGGGGGGGGGGGGGGGGGGGGGGGGFCCCCC
@ZRBM 19
TGAGGAATATTGGTCAATGGGCGAGAGCCTGAACCAGCCAAGTAGCGTGCAGGATGACGGCCCTATGGGTTGTAAACTGCTTTTATAAGGGAATAAAGTGAGAGTCGTGACTCTTTTTGCATGTACCTTATGAATAAGGACCGGCTAATTCCGTGCCAGCAGCCGCGGTAATACGGAAGGTCCGGGCGTTATCCGGATTTATTGGGTTTAAAGGGAGCGTAGGCCGGAGATTAAGCGTGTTGTGAAATGTAGATGCCCAACATCTGCACTGCAGCGCGAACTGGTTTCCTTGAGTACGCACAAAGTGGGCGGAATTCGTGGTGTAGCGGTGAAATGCTTAGATATCACGAAGAACTCCGATTGCGAAGGCAGCTCACTGGAGCGCAACTGACGCTGAAGCTCGAAAGTGCGGGTATCGAACAGGATTAGATACCCT
+
@FGFCCFFCEGGGGGGGGGFGGGGGGGGGGGGGGGGGGGFGGGGGDGCFEEFGFEGGGGG@CFGFFGGFF7>BFGGF9EEFGGGGGGAFGGCFGFGFFGGGFGG5?@FEG7?FAFGGGGGGGGFEF<EGGGGFGGGGGGF,<FCB7FFG9EFG:>CFGGCFCFFEEGGGFGGBFEEEGGGGGCFGG7CG@FACFF3.?FA?FFCFFFGFF@FFGEGECGC;:CCGGECEEFFDCFCC?8CFG7GFGGGGCFF@GGFF?FGFGFGEF7GDGEGFE@1EF?9FF@FGDGGGFGDCFBFFE@5,<9,B:=?+GFFFEDGGGGFGGGGGGFCEEF9EAFGGGEFAGFFCF,FE,GFGGGDGFEBFCCDGGCF?FGGGFFGGGGGEGGFEADEFEFGD9GFFDGFGFDGGGGGGEGGGGFGGGFGGGGFFFGFFCGCCCCC
@ZRBM 20
TGAGGAATATTGGTCAATGGGCGAGAGCCTGAACCAGCCAAGTAGCGTGCAGGATGACGGCCCTATGGGTTGTAAACTGCTTTTATAAGGGAATAAAGTGAGCCTCGTGAGGCTTTTTGCATGTACCTTATGAATAAGGACCGGCTAATTCCGTGCCAGCAGCCGCGGTAATACGGAAGGGCCGGGCGTTATCCGGATTTATTGGGTTTAAAGGGAGCGTAGGCCGGAGATTAAGCGTGTTGTGAAATGTAGACGCTCAACGTCTGCACTGCAGCGCGAACTGGTTTCCTTGAGTACGCACAAAGTGGGCGGAATTCGTGGTGTAGCGGTGAAATGCTTAGATATCACGAAGAACTCCGATTGCGAAGGCAGCTCACTGGAGCGCAACTGACGCTGAAGCTCGAAAGTGCGGGTATCGAACAGGATTAGATACCCT
+
GGEGGGF<EFGGGGGGGGGGGGGGGEGGFGGGGGGGGGFGGGGGGGGGGGGFFGGGGFGGF@FGGGGGGF7FGGGFFFGGGGGGGGGGGGGGFCGFGGGGGGGGEGFGGGGGFCFFEFFFFFGEGGGCFGGGGGGGGGGG8DCFGGGGGG:FF=;CFFGGGGGGGGGGGGGGGGGGGGGG&?F>EGDGGGFEFEFE*:CFGFGFGGC<@CF:FFGCGGGGGEGGGFC;GFGGGGGFGFGGFD7C>@EDF78ECFFGCFBGGGFECG7<@;GCDGGGGGGFGGGGGFFFGGGCGEFCGGGGGEFFF?7CDGGFFFGGEGGGGGGGGGDGGGGGFDFFGGFGGGDFFGFDE9GGFF>7FDF7F@FFGGGGGFC8GGGGGGGGGGF9GGGF@C;EGGGGGDDGGGGGGCEGGGGGFFAEEGGGGFEFE<CE<EGCCCCC
@ZRBM 59379
TGAGGAATATTGGTCAATGGGCGAGAGCCTGAACCAGCCAAGTAGCGTGCAGGATGACGGCCCTATGGGTTGTAAACTGCTTTTATAAGGGAATAAAGTGAGCCTCGTGAGGCTTTTTGCATGTACCTTATGAATAAGGACCGGCTAATTCCGTGCCAGCAGCCGCGGTAATACGGAAGGTCCGGGCGTTATCCGGATTTATTGGGTTTAAAGGGAGCGTAGGCCGGAGATTAAGCGTGTTGTGAAATGTAGATGCTCAACATCTGCACTGCAGCGCGAACTGGTTTCCTTGAGAACGTACAAAGTGGGCGGAGTGCGTGGTGTAGCGGTGAAATGCTTAGATATCACGAAGAACGCCGATTGCGAAGGCAGCTCACTGGAGCGCAACTGACGCTGAAGCTCGAAAGTGCGGGTATCGAACAGGATTAGATACCCT
+
<F,CADFG<E<CFGGG@F<C8CCC@CFCEFGFEGGFG@C<CFGCFGGG7FFEGG<<=FF@7@FF<FF@FFF=B9FFDDAFFCGGAFCEA5<4=E=CAEFG9FFGGFEAF8B,BBFE,ACGFFEF<FA9FFFAFE<FFGGCABFCCGGGGDFBEGCEGFDF?=FGC>CFEEG9=FFF>717><;5>:<9CEECFGGEEC<;:FFF:F;<<BBFGGFGEGGE/C79+9C=EFF=EDFCECCDFFCC@FCFAFCD3A,3<CFGFGG;C><EFC78:@9EB9DD=F@FC:><<D9F@8,A38,AFC,F4:FFGCE,8+8+B++FF=>47@+FE5959,<=@E9,?AF@8C9,CF@=7C>+B,C@7,7FFE,@C,<@C:C,@FE@DGGFFC@@,6-F9B;,67FCD@,6@+6+F:EF8,,C,F<GCF<FEC;,6,FA8CCC
@ZRBM 22
TGAGGAATATTGGTCAATGGGCGAGAGCCTGAACCAGCCAAGTAGCGTGCAGGATGACGGCCCTATGGGTTGTAAACTGCTTTTATAGGGGAATAAAGTTAGCCACGTGTGGTTTTTTGCATGTACCCTATGAATAAGGACCGGCTAATTCCGTGCCAGCAGCCGCGGTAATACGGAAGGTCCGGGCGTTATCCGGATTTATTGGGTTTAAAGTGAGCGTAGGCCGGAGATTAAGCGTGTTGTGAAATGTAGCTGCTCAACAGCTGAACTGCAGCGCGAACTGGTTTCCTTGAGTACGCATAAGGTGGGCGGAATTCCTTGTGTAGCGGTGAAATGCTTAGATATCACGAAGAACTCCGATTGCGAAGGCGGCTCACTGGAGCGCAACTGACGCTGAAGCTCGAAAGTGCGGGTATCGAACAGGATTAGATACCCT
+
GFEFGFFFDEGGCEEGGGGG@FGG@FE8FGGG,<CFCGFGGGE@FFGGGGFFGGDFGEF766@FFCF,F,,@?FFEGFF@AEC<5E?FGFGF=,BA<F,,9FCF9,@FFFGG,<F7A:@9EEFFGFE,EEGFGGA9,BFGB=CEG@FFDA,>3,+38,8+5DFF@5@E@C287-*<8;C@F:<2BF*1C<2EGB@E/38?5F<CC<<<AFF<?*8?3D9<5GD:*F?729GEC9>*CGGGGFFFF>,E>7,,,DGFC=>3:E7AGCD@<@+E>EF>89GGFD,FFD<=GGGGGFC4@,4C,,,::7FCGGFFE,=FA,9,FEGGGGGGGGCFCFGGED?FGFCF<44=AA<FGF@-@FC6F7GGGGCF@C,GGFFFGGFF:CGFFGFGGGGGGFGGF:GGGGGFFCFCC@FGGFGEFCGGGGGGGEFGGCGC@,CA
@ZRBM 60540
TGAGGAATATTGGTCAATGGGCGAGAGCCTGAACCAGCCAAGTAGCGTGCAGGATGACGGCCCTATGGGTTGTAAACTGCTTTTATAAGGGAATAAAATGAGCCTCGTGAGGCTTTTTGCATGTACCTTATGAATAAGGACCGGCTAATTCCGTGCCAGCAGCCGCGGTAAGACGGAAGGTCCGGGCGTTATCGGGATTTATTGGGTTTAAAGGGAGCGTAGGCCGGAGATTAAGCGGGTTGTGAAATGTAGATGCTCAACATCTGCACTGCAGCGCGAACTGGTTTCCTTGAGTACGCACAAAGTGGGCGGAATTCGTGGTGTAGCGGTGAAATGCTTAGATATCACGAAGAACTCCGATTGCGAAGGCAGCTCACTGGAGCGCAACTGACGCTGAAGCTCGAAAGTGCGGGTATCGAACAGGATTAGATACCCT
+
FGGFFFEAFGF9EEFAFGGDGGGGGGGEFGGGEEFGG8DGDFFGGGGG>7FFGGFGFGGCBB7@F8FGFFGCFGEFF9FFGGFGGG<FGGDCG@FGF,<EDF,?FFG@FF7BEB<F?EFCF9EAF9ADFEDGGCFGBCDFA@+CC@CF9,3<D>GCFFGFEFF>EG2C*5F,CBDCEGG7@CCCFE1<C<:7#%@E?FFAFFCCCF<CFGGGFGDECC8CEE=3=889CC>C<CA12#7@7,;ACFDFC@3DCFFFFE:GGFFAFC:GGA@C7E@+7CGGGFB=,:FFEDDE>CFFC9FGDFFCGGGGGGFE@FF7EGFFFGGGGGEGFGFFD?5-F<GGGGGFCEAGGFCF<GGDGFECCCEGGGGFEFFFFCFFGF@@CDGGFFFGGGEEGGGGGDGFFDGGFDFFEGGF@GGGGGGGGGGGFGFAGGGCCCCC
@ZRBM 73274
TGGGGAATATTGCACAATGGGGGAAACCCTGATGCAGCAACGCCGCGTGAGTGATGAAGGTTTTCGGATCGTAAAGCTCTGTCTTTGGGGAAGATAATGCCGGTACCCTAGGAGGAAGCCACGGCTAACTACGTGACAGCAGCCGCGGTAATACGTAGGTGGCGAGCGTTATCCGGATTTACTGGGCGATACGGGAGCGTAGGCGGATGATTAAGTGGGATGTGAAATACCCGGGCTCAACTTGGGTGCTGCATTCCAAACTGGTTATCTAGAGTGCAGGAGAGGAGGGTGTAATTCCGAGTGTAGCGGTGAAATGCTTAGTGATTAGGAAGAACACCAGTGGCGAAGGCGACTCTCTGGACTGTAACTGACGCTGAGGCTCGAAAGCGTGGGGAGCAAACAGGATTATATACCCT
+
@CFCCCCEFAFF9F,CF,F<E7CF@FGF78,EFFCG98FGF+@CEG:8@,B?ACCA<F9ACEGGGGE7:==EA<@<?,,,B,9?F,A=+@?B+,C<EAA,9FCBE@,5,4B<EE@FFEF,33+@+@FFFFG8+D=,3,@<DD,,@>CC>71@;9?3>8F7:FCC:C6243FGCFEFDGC'@F@FGGCB##<#B=:(8?EGC8*=:E8&E+D8:0<3CCFF=EGCEFF:CGFFCCEC:;#3<-@678<8FE,,<EC9<:2</@CGFC0C,,?A+977+1E9547=CD@,95B5,+B++F8?=98++7:C9EE9<59,C,F;9,E,6,,9AE9E8,,C-,<B:@86,6,,F@C68,<C,GFC<,,,AF<EFF-C,6@C,+7;,,C@FC@+F<F@FFCF6<C=,CC,,E;=,6<@8CCC
@ZRBM 61798
TGGGGAATATTGCACAATGGGGGAAACCATGATGCAGCAACGCCGCGTGAGTGAAGAAGTATTTCGGTATGTAAAGCTCTATTAGCAGGGAAGAAAATGACGGTACCTGACTAAGAAGCCCCGGCTAACTACGTGCCAGCAGCCGCGGTAATACGTAGGGGGCAAGCGTTATCCGGATTTACTGGGGGTAAAGGGAGCGTAGACGGCGAGACAAGTCTGAAGTGAAGGCCCGGGGCTCAACCCCGGGACTGCTTTGGAAACTGCCTTGCTAGAGTGCTGGAGAGGTAAGTGGAATTCCTAGTGTAGCGGTGAAAGGCGTAGATATTAGGAGGAACACCAGTGGCGAAGGCGGCTTACTGGACAGTAACTGACGTTGAGGCTCGAAAGCGTGGGGAGCAAACAGGATTAGATACCCT
+
G?FGDEDGFGGCFFFFCFGGGGGGCEFF,CFG9FFFEG@@AF7FFCF7CCFEC99CDFFCC9,CFCEFGGGGFFCFCEEDFGDFG8FEGGGGGGGGGGGGGGGGGGFDFG@<?EGGGGAD@FFE:@CFGFG,F<DDCGGGCCCFFFDGFEGCFAF>DFFDEG=GFFC@C;:=GCFGEGGGGC=GGF#CFE?CEFGGGED>>CE7CG8E3E,CEFGGGFEGFGBCF<<-ECCC@EEGG5@<GCCCCFEG>@F33AEA=?FCGFFF=F;FGGE:FE=GFD@FDAF=:,FCGGFEF?GCGF4C=DFCEGEGFF<?:4+EFCGFE9CGFF=EEF<EB6,-GFFEGGFDFFEEFC?GGGGCFE8F<CC,GFGGECFCC@FC?GGGGFCF7GEEFCGFAC,GGGGFFGFGFGGGGGE@@CCB
@ZRBM 71557
TGAGGAATATTGGTCAATGGGCGAGAGCCTGAACCAGCCAAGTAGCGTGCAGGATGACGGCCCTATGGGTTGTAAACTGCTTTTATAAGGGAATAAAGTGAGCCTCGTGAGGCTTTTTGCATGTACCTTATGAATAAGGACCGGCTAATTCCGTGCCAGCAGCCGCGGTAATACGGAAGGTCCGGGCGTTATCCGGATTTATTGGGTTTAAAGGGAGCGTAGGCCGGAGATTAAGCGTGTTGTGAAATGTAGATGCTCAACATCTGCACTGCAGCGCGAACTGGTTTCCTTGAGTACGCACAAAGTGGGCGGAATTCGTGGTGTAGCGGTGAAATGCTTAGATATCACGAAGAACTCCGATTGCGAAGGCAGCTCACTGGAGCGCAACTGACGCTGAAGCTCGAAAGTGCGGGTATCGAACAGGATTAGATACCCT
+
GGGGGGGGGGGFEFFGFFFFGGGGEGGDGGFGGDFGGGGGGGGGGGGGEGGAFGGFGGG>CCGGGFG8F<C+BFGGGGCEGFGF,CFGGGDAAFGGGGGGCF<FFGGGFFEFFCEC9FCFCGGFF,AFFFGGFA@EEAFFFGGGEC@DFFGGFF6>FFGGGFGEC@>FFEGFFF:CBCF88FFGGFGFFFFGGGF6<CEFAC:GDGFGGGGFGF88EECC>E+)EEGGG<D9AFGGEFCCGGFFCFGGEFE8EFCFDFGGGCGFFFFGGF@>FCEGCEFDCGGDC,FC=<FGGFF?C9=F,FFFGEGGGGFGFGGGGGGGGGGGGF7GGGGGGGFEGFGFFE,FF@EDDEFFFCF7B@F@FF7GGGFGFEFFE99GGGGFFC@FCEEGEDEGCDCFCF:E,7GGGEFGEEGGECGGGGGGFGGGGFGGFGGCCCCC
@ZRBM 76923
TGGGGAATATTGCACAATGGGGGAAACCCTGATGCAGCGACGCCGCGTGAGCGAAGAAGTATTTCGGTATGTAAAGCTCTATCAGCAGGGAAGAAGAAATGACGGTACCTGACTAAGAAGCACCGGCTAAATACGTGCCAGCAGCCGCGGTAATACGTATGGTGCAAGCGTTATCCGGATTTACTGGGTGTAAAGGGAGCGCAGGCGGAAGGCGAAGTCTGATGTGAAAGCCCGGGGCTCAACCCCGGTACTGCATTGGAAACTGGTCATCTAGAGTGTCGGAGGGGTAAGTGGAATTCCTAGTGTAGCGGTGAAATGCGTAGATATTAGGAGGAACACCAGTGGCGAAGGCGGCTTACTGGACGATAACTGACGCTGAGGCTCGAAAGCGTGGGGAGCAAACAGGATTAGATACCCT
+
EFGGGGGGGGGFGGGGGFGFFGGGGGGFCGGGFGGGGGE@EGGGGGGBFEF8FFGGGGGGGGGGGGGGGGGGGGGGGGGGGFCFGGG8FEFGGGGEEF<FGGGGEGGGDGGGCGGGGFD8FGGBF7F<7FFFAC<DFFGFDFFFGGDGEDEGCGGGG?G?GGE9F8;F?FF=G>FEEFCCC<CFFGGGGGGGFFGGEDGGGGGG8>CGFFCE>#FFCCCGGFFG<GGFFGFGFGGGFF?FECFD7FA@CEG?FGFFFGGFFGGGGFCE9CGFAFCG<>F@DGDEGFBC??F:F?FGF<GGGGGGGC8CGFDCGGGE7GFGFGGFEGGFEGGFFFBGFGGFCGGGGGGGGGGGCFEF,FGDGGGGFECFFGGGGGFGGGGGGF8EGGGGGGFGGGGGGGFEGGGEFAGCGGFGECCCCC
@ZRBM 28
TGGGGAATATTGCACAATGGGGGAAACCCTGATGCAGCAACGCCGCGTGAGTGAAGAAGTATTTCGGTGTGTAAAGCTCTATCAGCAGGGAAGATAATGACGGTACCTGACTAAGAAGCTCCGGCTAAATACGTGCCAGCAGCCGCGGTAATACGTATGGAGCAAGCGTTATCCGGATTTACTGGGTGTAAAGGGTGCGTGGGTGGCAGTGCAAGTCAGATGTGAAAGGCCGGGGCTCAACCCCGGAGCTGCATTTGAAACTGCTCGGCTAGAGTACAGGAGAGGCAGGCGGAATTCCTAGCGTAGCGGTGAAATGCGTAGATATTAGGAGGAACACCAGTGGCGAAGGCGGCCTGCTGGACTGTTACTGACACTGAGGCACGAAAGCGTAGGGAGCAAACAGGATTAGATACCCT
+
<FGGGCFGGFGGGGGGFGFGGGGGFGF?F@FGFF@FFGGG8@CCFCGEGGGGGGFFGGGFEAEGGGG,?BCFFGGEDEGGGFGGGDGGGGGGGG<<FFGFGGGGG:EGGGGGGG8EFGCFFDFG79AFGFGGG@DGDGGFGDCGGGGGGDC@DFGCEFAF;GGGFFGGF>FCGCFGGEFFFG>EGG>FACGFFGGGGCGGGGGGGGGFFD<GCFGBGGGGGGGGDACCBEGGGGGCFGCGGGEFDCEDCAGGFGGGFFBCGCCCGCFCFFGGFGGGG>ECGGGFF<@7CCGGGGFBEGCCGFFBCEGFGF9GGGGGGGGGGGGGGGGGGGGGGGGGGGCEGGGGGGGGGFDGFF?GGGGDCGGGGGGGFEEFCGGGGGGFFGGGGGGFC@@F8GFGGGGGGCFFFGGGGGFCCCCC
@ZRBM 29
TGGGGAATATTGCACAATGGGGGAAACCCTGATGCAGCAACGCCGCGTGAGTGAAGAAGTATTTCGGTGTGTAAAGCTCTATCAGCAGGGAAGATAATGACGGTACCTGACTAAGAAGCTCCGGCTAAATACGTGCCAGCAGCCGCGGTAATACGTATGGAGCAAGCGTTATCCGGATTTACTGGGTGTAAAGGGTGCGTGGGTGGCAGTGCAAGTCAGATGTGAAAGGCCGGGGCTCAACCCCGGAGCTGCATTTGAAACTGCTCGGCTAGAGTACAGGAGAGGCAGGCGGAATTCCTAGCGTAGCGGTGAAATGCGTAGATATTAGGAGGAACACCAGTGGCGAAGGCGGCCTGCTGGACTGTTACTGACACTGAGGCACGAAAGCGTAGGGAGCAAACAGGATTAGATACCCT
+
AFGGGGGGGGGCFGGFFGGFGGGGGGFFGGGGGGFGEFEFFGFGGEGFGGGFFGEGGEG<?CFGFGG4,8BFGGGAEFFGGD,<EEFGGGCFE=?FFFCFGFCB<8EFFGGGGFGGGECEEGGGG4BFG?BF<@BFGG<FG4FGGFBC@FC<@FFB<;@FGGGGGF<CFBFEGFFCCFCFFGE@GG>;AFFGGGC51DF=CFCC<=5CCGGGFFGCFCFCCFFGGECFGEF7FFFGFEGGFC<C>EEDBE?GDGFGFFGFFBEFDGDFCFE;GFEAGFECGGGFGCGEGEFFA,EF<FC?F7GGGGGGGGFCFDGGGGGGGGGGGFCFA@FCGGGGGGGFFEFFGGE@GGGFGE@DGGGGGGGGGGGGGGFFCGGGCGFF8GGGEGGGFE,FFGGGGGGGGGGGGGGGGFGCCCCC
@ZRBM 30
TGAGGAATATTGGTCAATGGACGAGAGTCTGAACCAGCCAAGTAGCGTGCAGGATGACGGCCCTATGGGTTGTAAACTGCTTTTATAAGGGAATAAAGTGAGCCTCGTGAGGCTTTTTGCATGTACCTTATGAATAAGGACCGGCTAATTCCGTGCCAGCAGCCGCGGTAATACGGAAGGTCCGGGCGTTATCCGGATTTATTGGGTTTAAAGGGAGCGTAGGCCGGGGATTAAGCGTGTTGTGAAATGTAGATGCTCAACATCTGCACTGCAGCGCGAACTGGTTTCCTTGAGTACGCACAAAGTGGGCGGAATTCGTGGTGTAGCGGTGAAATGCTTAGATATCACGAAGAACTCCGATTGCGAAGGCAGCTCACTGGAGCGCAACTGACGCTGAAGCTCGAAAGTGCGGGTATCGAACAGGATTAGATACCCT
+
GGGGGGGGGGGGFFGGGEGGGGGGGGGFGGGGFFGGGGGGDGEFGGGGGGGGGG8FFFGG:@CFFGGGGFGGGGGGGGG?FGGGGGFGGGFFGGG?FGGFFGFCG8FGGGGFF?E@FGGCDGGGGGFEFGGGDG9B??FGF5C@GEGGGGAAE5CEGGFD9G>GGBFE2C::<0@C?FFG3<CGGGCC7CCGGCC=<9C=F9>F?EGGGFGFGFC>C9<CCEC6CFF;G>FCC@FD7?>CGGGGFFDFFFFD@AF:=FGGFFEFC:7<,FG;ECGDFFFGGGGGFDA=GGFB6GFCF9F<GFA,C7GEDGFFCGEGF??FEEGDCF:FFFCEFGGGEGGGGGFE6,97FGGGGGGGGFC,GGGGGGGGGGGGGGGFGFFC@CEECGFDGGGGGGGGGGGGFEGGGGEC@CGEBFGDFCGFGGGGGGGGGGGCCCCC
@ZRBM 31
TGGGGAATATTGCACAATGGGGGAAACCCTGATGCAGCGACGCCGCGTGAGCGAAGAAGTATTTCGGTATGTAAAGCTCTATCAGCAGGGAAGATAATGACGGTACCTGACTAAGAAGCTCCGGCTAAATACGTGCCAGCAGCCGCGGTAATACGTATGGAGCAAGCGTTATCCGGATTTACTGGGTGTAAAGGGTGCGTAGGTGGCAGTGCAAGTCAGATGTGAAAGGCCGGGGCTCAACCCCGGAGCTGCATTTGAAACTGCGCGGCTAGAGTACAGGAGAGGCAGGCGGAATTCCGAGTGTAGCGGTGAAATGCGTAGATATTAGGAGGAACACCAGTGGCGAAGGCGGCCTGCTGGACTGTTACTGACACTGAGGCACGAAAGCGTGGGGAGCAAACAGGATTAGATACCCT
+
GGGGGFGGFGGGGGGGGGGGGFGGGGGGGGGGGGGGGG+CFGGGCGGCGGGGCEGGFFGA<FGGGGGB==FCGFGCFGGGFFBFCCFGFGGGGGA?BFB<F7F@4:AF,DFBCFDFG8<5D,<FF83B;E>FFFDGFFG+D<D7E08@<B<7CEF?</C>4GCFCC@FC7>CDBBGCB=:11)FCF7FFCGGFFEEC?>/C<8FF>@<C:FEE=GGGGGCGE:/GF>>>GFCGGGFGGGFFC39F=@9DGD=GFGF<GFF?E@+GC8FG98DGFF?GGFF?FEF<+:GGGGFF7FGFB,EGGGGGFDGFGGG@EGGF<GDGGGFAFFGGCCEDGGFDGGGGEGGGGFGGGGGGFF@CFGFEGGEFCGGGFEF6GGGGF@C,GGGGGGFEGGGGGGGGGGGGFGGGFGGGFFCCCCC
@ZRBM 55744
TGAGGAATATTGGTCAATGGGCGAGAGCCTGAACCAGCCAAGTAGCGTGCAGGATGACGGCCCTATGGGTTGTAAACTGCTTTTATAAGGGAATAAAGTGAGAGTCGTGACTCTTGTTGCCTGTACCTTATGCATAAGGCCCGGCTCATTCCGTTCCAGCAGCCGCGGTAATACGGAAGGTCCGGGCGTTATCCGGATTTATTGGGTTTAACGGGAGCGTAGGCGGGAGATTAAGCGTGTTGTGAAATGTAGATGCTCAACAGCTGCACTGCAGCGCGAACTGGTTACCTTGAGTACGCAAAAAGAGGGCGGAATTCGTGGTGTAGCGGGGAAATGCTTAGATATCACGAAGAACTCCGATTGCGAAGGCAGCTCACTGGAGCGCAACTGACGCTGAAGCTCGAAAGTGCGGGTATCGAACAGGATTAGATACCCT
+
F<6CFG8CCFFC,CCEFGF8C<FC:EC?FGGG<@CFGG,CFG,;EFGGGG?6ECF?AFG+:++C6CFF?,B:,CFGFF?@9FFFFF?,5=:=,CAEGF@B<E9E<FEF@DGGGFG,C,:<,CB?FG9,EFFA,FF,C?5,8?:+C::AFC;<<8,3@F,<<DGF95A<@C<<A;>F8:8:@:CG8>>C@*#*,C;<9#<<2<5GF?<;#B<<FFEFGEC;B?8:,<,,,@;C>4GEEGFAFGGGFD3,CDAFF9EEE3DBD,,3,F<F<FC7GEF>+CDDEEEF??C,F8FB6FFFC,+A,,5,4+=8=,EFFFECGFCGGFF:EGGGE,GGGF9F@9GGFFAA6,,,EFFFEBC-CDEDGDGDFFGFFEGGFF,CEE@F@C8C@CGFCGGGGGGFF7GGGGGFFF@F@:GGGFF8GGGGGGGGFEDCGECC9C9B
@ZRBM 33
TAGGGAATATTGCACAATGGAGGAAACTCTGATGCAGCCATGCCGCGTGTGTGAAGAAGGCCTTCGGGTTGTAAAGCACTTTCGGAGGGGAGGAAGAAAATGACGTTACCCTCAGAAGAAGCACCGGCTAACTCCGTGCCAGCAGCCGCGGTAATACGGAGGGTGCAAGCGTTAATCGGAATAACTGGGCGTAAAGGGCATGCAGGCGGTTCATCAAGTAGGATGTGAAATCCCCGGGCTCAACCTGGGAACAGCATACTAAACTGGTGGACTAGAGTATTGCAGGGGGAGACGGAATTCCAGGTGTAGCGGTGGAATGCGTAGATATCTGGAAGAACACCAAAGGCGAAGGCAGTCTCCTGGGCAAATACTGACGCTCATATGCGAAAGCGTGGGTAGCAAACAGGATTAGATACCCT
+
EFGGGEFGGGGGGGGGGGGGGGGGGGGGGGGGGGGGGGFGFGGGGGGGCCGGEFFFFGGGGGGGGGGGGDGGGGGGFGGGGGGGGFGGGG:FFFGGDFG?DEFFD7DEG,E<FGEFGGGGGDFFE?GGDGGG;?GEGGGGGFFGGG7<FGGGGGGGGFF=FGGFDEGFGFGFC>FACFFGGGFGGGGGGFGEFFGGGEG::ECFGGCCFFGGGFGGGGGGGGCGGGCGFGEGGGGFDGEFGFFFDGGGGGF<@GGGFFGGGFGFFGGCFDGFECFCFGGGFGGGGDFE?,B,CGFGCGGGGGGGGGGGGFFCFFFB:FEFFFGGGD@ACGGCGGGGGGFFFFF@C,FGGFGGGFD<GFGFFF9GGCFDGGGGGGGGGFEDEDEEGGGGGGGDGGGGGGGGGFFGGGGGGGGEGGCCCCC
@ZRBM 34
TGGGGAATATTGCACAATGGGGGAAACCCTGATGCAGCGACGCCGCGTGAAGGAAGAAGTATCTCGGTATGTAAACTTCTATCAGCAGGGAAGATAGTGACGGTACCTGACTAAGAAGCCCCGGCTAACTACGTGCCAGCAGCCGCGGTAATACGTAGGGGGCAAGCGTTATCCGGAGTTACTGGGTGTAAAGGGAGCGTAGACGGACTGGCAAGTCTGATGTGAAAGGCGGGGGCTCAACCCCTGGACTGCATTGTAAACTGTTAGTCTTGAGTGCCGGAGAGGTAAGCGGAATTCCTAGTGTAGCGGTGAAATGCGTAGATATTAGGAGGAACACCAGTGGCGAAGGCGGCTTACTGGACGGTAACTGACGTTGAGGCTCGAAAGCGTGGGGAGCAAACAGGATTAGATACCCT
+
FGGGGGGGGGGFGA9@CFFGGGGGGGGGEGGGGGEDFGFG7FF@CFGGGGGGGGGEFGGFGGGGGFG@FFFFFGFCEGFGG,BBBEEFFGGB+B<EFFGFGGEC7BEAGGG<FGGCDGFEFE>G66CF<E<AE,#FCG>@B;<CEEEE>C83@DC*?,FFCEGGGG?CFF21764<C#<2;F&F1GC'BFC<FFG;GFB=43;9CGGFC-GFGFGFE7@,GGGGFEEF5GGGGGGFFBCB89CDF8CG.GCGFAFA$.AG7F8CGGE7FFFDD:@4<C@979?FCF7EFAGGGGFFE=B9DFGGGGGGFFFDEGFF,CCEFCFCGD?FFEB9DGGGGGGCGGGFGGF@GFGGFFDFFECEFB,ACDFBEGGGGGGGGGEFFFEFDGGGGGGGCFECFGFEGGGGFGGGGFGCCCCC
@ZRBM 61255
TGGGGAATATTGCACAATGGGGGAAACCCTGATGCAGCGACGCCGCGTGAGCGAAGAAGTATTTCGGTATGTAAAGCTCTATCAGCAGGGAAGAAGAAATGACGGTACTCAACAAGGAAGTGACGGCTAACTACGTGCCAGCAGCCGCGGTAAAACGTAGGTCCCAAGCGTTGTCCGGAATTACTGGGTGTAAAGGGAGCGCAGGCGGGCGATCAAGTTGGAAGTGAAATCCATGGGCTCAACCCATGAACTGCTTTCAAAACTGGTCGCCTTGAGTAGTGCGGAGGTAGGGGGAATTCCCGGTGTAGCGGTGGAATGCGTAGATATCGGGATGAACACCAGTGGCGAAGGCGGCCTACTGGTCACCAACTGACGCTGAGGCTCGAAAGTGTGGGTAGCAAACAGGATTAGATACCCT
+
C<,<@CEGGF<6ECFG8EFCGFCF7EFEF?,;EFF9EF+7FDCCFG+CC::AC:@C,CF?FF9AEEFCFF?,EDEGGGG9FA@AFGGGCFFFEGGGGGCA<EFGGGCEDGGGGGGGFGGGGFFG@FGFF,,CFGECAFDB>C,@,@EEE7>BFGGCE>FGFC,,=B7<B:<7FFCC>:CFC7::-<FCC<+?>CC:>:=ECE:FGC<8628;CB;C3=0?FFFFCCCCFCE:@FF@8;*C16*:-<CD>F@86FCG7C<FGGDCECF@7$/FGFCFFECF>+A:<8<<C=B,9??8B@C+==F9GGC:>,CFEE,CC=CFFEFEBB:7EF<6,GEFEECEAGGDGGFC@CDGF9EFGEGFC;,,C<EE6B,EGGFFFC,7GGF:BC9C7DGGGFCGFF;,FEFEE9FF@FEC,@A,@C
@ZRBM 52535
TGGGGAATCTTCCGCAATGGACGAAAGTCTGACGGAGCAACGCCGCGTGAGTGATGACGGCCTTCGGGTTGTAAAGCTCTGTGATCGGGGAAGAATGGCTGGTATGCTAATACCATATCAGAGTGACGGTACCCGAATAGCAAGCCACGGCAAACTACGTGCAAGCAGCCGCGGTAAAACGTAGGTGGCAAGCGTTGTCCGGAATTATTGGGCGTAAAGCGTGCGCAGGCGGTTCTGTAAGACAGATGTGAAATCCCCGGGCTCAACCTGGGAATTGCATTTGTGACTGCAGGACTAGAGTTCATCAGAGGGGGGTGGAATTCCAAGTGTAGCAGTGAAATGCGTAGAGATTTGGAAGAACACCAATGGCGAAGGCAGCCCCCTGGGATGCGACTGACGCTCATGCACGAAAGCGTGGGGAGCAAACAGGATTAGATACCCT
+
FFFGGFGGGGGGGGGGGGGGGGGGGGGGG,CFFGGGGGGFGGGGEGGGGEGEDFGGGE7C@FDDGGG=FCFFGGGBFGGGGGGGG<BFCC:+@FFFGF8<EE@FF<@ADG9<<>DFG,,AFDEGDG9FG=EBDGGGG3D=@CFFFFF:C7@*5:,,?DGCGG6,D>E7FDFEFDBC8$?FE<:F@=CF:CC>4:?CC?A:CCE8F<AC9GE>C>1:7:<CB18?GGGEGDGGEGBF;GF:D:FFGDFF@FFGGEE/GFDGGF<0@A@DFFCECCCFCDEB>1F7<BF=B,,;BF???,8FD<C9,,8CGGEF7GGGFCAEEFGGF9GGGGGGF9GGDF@@CFD?FEF9,CGCGGGGFE,CGFGFFCEGGFGGFCC@+ECFB8FGGCCGGGFFC:,GGGGGFCGFCC,CAGEF:F6@ED8EGGGDEFGGGGFCFGGGGCCCCC
@ZRBM 37
TGAGGAATATTGGTCAATGGGCGAGAGCCTGAACCAGCCAAGTAGCGTGCAGGATGACGGCCCTATGGGTTGTAAACTGCCTTTATAAGGGAATAAAGTGAGTCTCGTGAGACTTTTTGCATGTACCTTATGAATAAGGACCGGCTAATTCCGTGCCAGCAGCCGCGGTAATACGGAAGGTCCGGGCGTTATCCGGATTTATTGGGTCTAAAGGGAGCGTAGGCCGGAGATTAAGCGTGTTGTGAAATGTAGACGCTCAACGTCTGCACTGCAGCGCGAACTGGTTTTCTTGAGTACGCACAAAGTGGGCGGAATTCGTGGTGTAGCGGTGAAATGCTTAGATATCACGAAGAACTCCGATTGCGAAGGCAGCTCACTGGAGCGCAACTGACGCTGAAGCTCGAAAGTGCGGGTATCGAACAGGATTAGATACCCT
+
GGGGGGGGFGGGFFFFGGGGGGGGGGGGGGGGGGGGFGFG8FFGGGGGGGGGGGGGFGGGEGGGGFGGGGGGEGGGGGGEFGGFDFGGGGGGGGGGGGGGGGEGFFGGGGGFGGGGGFGGFGGGGFGFGGGGGGFGGCFFF<FGGGGGGGGGGGFFFFGGGDFGGDGGFGGGGFGGGGGGGECFGGGGGGGGGFGE?@CFFGGGFGGFFGGFGGGGGGGGG>GGGFGGEGGGGGGGGC8;F@EFFFGGGFCEFF:FFDDGGGGFEGGGCGFGGDGEEADGGGGGGGGFFFFF6EFCF9>BAA:AGGCCGFFFGFECEGFDGGGGGGGGEGGGFAGDGGGGEFGFEFGGGGFGDFC7GGGEGGGGGGGGGGGGGGFGGGGGFEGGGDCGGGGGGGGGFCGFFCFGFGFGF@GGGGGGGGGGGGGGGGFGGFFCCC?C
@ZRBM 56484
TGAGGAATATTGGTCAATGGGCGAGAGCCTGAACCAGCCAAGTAGCGTGCAGGATGACGGCCCTATGGGTTGTAAACTGCTTTTATAAGGGAATAAAGTGAGAGTCGTGACTCTTTTTGCATGTACCTTATGAATAAGGACCGGCTAATTCCGTGCCAGCAGCCGCGGTAATACGGAAGGTCCGGGCGTTATCCGGATTTATTGGGTTTAAAGGGAGCGTAGGCCGGAGATTAAGCGTGTTGTGAAATGTAGATGCTCAACATCTGCACTGCAGCGCGAACTGGTTTCCTTGAGTACGCACAAAGTGGGCGGAATTCGTGGTGTAGCGGTGAAATGCTTAGATATCACGAAGAACTCCGATTGCGAAGGCAGCTCACTGGAGCGCAACTGACGCTGAAGCTCGAAAGTGCGGGTATCGAACAGGATTAGATACCCT
+
EDGGG@FFFGGGGGGGGGGFFGGGGGGGGGGGGGGGGGGGGGFGGGGGGGGGGGGGGA@EGFFGGGGGFG:FGGGGGG9FGGGGGGG?FGFGGGGGGFGCA9EE5CFFGFCBC,EGGCG@FGGGGGGDFGGGGGGGGGGGEFFFGGG<?FFGGGGGGGGGGGGGEEGDGGGGCFGDC7FEGGGG7FFGGGGGGGCECGG,GG&GGGFCFGGGGGGFGFEFEFD:<C+#CCCCCCC7DCCCFGGEBG@7,=2D9:FFFFEGF6/F<C@F@GGFGG6@3-CFDCFG@3,,DGGGGFCGFFE?B,E<?++EF<A<=DGGECFGGGGDGGGGFFDGF<CFFGFFFGFFFFFGEGGGEEGEFGFGGGGGFFGGGGGGFC,FFFGGFCCF,FFFFFGGGCGF@CEGF7GFGEGGFCGGGGGGFAGGFGGGGGFFFEGCCCCC
@ZRBM 68608
TGAGGAATATTGGTCAATGGACGAGAGTCTGAGCCAGCCAAGTAGCGTGCAGGATGACGGCCCTATGGGTTGTAAACTGCTTTTATAAGGGAATAAAGTGAGCCTCGTGAGGCTTTTTGCATGTACCCTATGAATAAGGACCGGCTAATTCCGTGCCAGCAGCCGCGGTAATACGGAAGGTCCGGGCGTTATCCGGAGTTATTGGGTTTAAAGGGAGCGTAGGCCGGAGATTAAGCGTGTTGTGAAATGTAGATGCTCAACATCTGCACTGCAGCGCGAACTGGTTTCCTTGAGTACGCACAAAGTGGGCGGAATTCGTGGTGTAGCGGTGAAATGCTTAGATATCACGAAGAACTCCGATTGCGAAGGCAGCTCACTGGAGCGCAACTGACGCTGAAGCTCGAAAGTGCGGGTATCGAACAGGATTAGATACCCT
+
GGGGGGGGGGGG?GGGGGFGGGGGDGGGGFFFGGGGGGGGGGGGGGGGGGGGGGFGGGGGGEGGFFGGGGGFFFFGCGGFFFCEGCGGGGGGFGGGGGEGDFFGGFGGGFGGGGCGGGGGGGGGFFGGGGGGGFFGAFFFGGDEGGGGGGCFE=8FGGGFAEFEDE>EECFF,?FGGGCFGGGGEGGGG9C7?=EEG#CCFFCGFFBFGFFGFFGFGGGGDE7CECGFFFFGGGGFGEEEFFFGGFFCGFEFCFCC,G<FCFFGG>9CFFEEFDFFFFF;FGGF?A<B,=AFFGEFEC?GGFGGGGGGEFF<CFGGGFFGFEEE@EF?GFEC<,C,AFE=B9FA,FEC,FGGFEGGGGGEGGGGGFGGFGFGGF9F8FF@B:+CA9E7GF@EGFFFC:EFGGGFGF@7@GFCGFCGGFGEGGGGCAAEFFFCCCCC
@ZRBM 40
TGAGGAATATTGGTCAATGGGCGAGAGCCTGAACCAGCCAAGTAGCGTGCAGGATGACGGCCCTATGGGTTGTAAACTGCTTTTATAAGGGAATAAAGTGAGAGTCGTGACTCTTTTTGCATGTACCTTATGAATAAGGACCGGCTAATTCCGTGCCAGCAGCCGCGGTAATACGGAAGGTCCGGGCGTTATCCGGACTTATTGGGTTTAAAGGGAGCGTAGGCCGGAGATTAAGCGTGTGTTGAAATGTAGATGCTCAACATCTGCACTGCAGCGCTAACTGGTTTCCTTGAGTACTCACAAAGTGGGCGGAATCCGTGGTGTAGCGGTGAAATGCTTAGATATCACGAAGAACACCGATGGCGAAGGCAGCTCACTGGGGCGCAACTGACGCTGAAGCTCGAAAGTGCGGGTATCGAACAGGAGTAGATACCCT
+
EFAFGFGGGGGGGGGGGGGGGGEGGGDGGG@FGGGGGG?FEFFGGGGGGGGGFF@FC@CG:FEFFFGGFFCFGGGGGGCF<FCFFFGFGGFEFGGGFFEFGGGGGGDFEDFGAEGG9=+<FFGGG9?<FGAEAF<FFGGGG7FC@CEF$GGFG08FFF<7:CCF-EF;<CFGE;=GGDGFEBCC7F<FFFGGFCE=<CGFFF<FDGFFACCECFGDE9CGEEGF>CE;FCGGCFGGGGEF87=<GEE0CFF@CFE<9F=@6C36=<+<BD:9FF@69*FGFCGFC=<8GFGGFFFEC,EEF9CEGGGGGFFEBGGGGGGGGGGGGGGGFGGECGGGGFGFFDBE<EGFFGFGCFB-EGFC@,GGFDGFC,AF<FEE7CF@:ECGFGGGGGEGGGGGGGDGFGGGGGGGGEGFGGFDDGGGGGGFF6GGGFECA,C<
@ZRBM 41
TGAGGAATATTGGTCAATGGTCGGCAGACTGAACCAGCCAAGTCGCGTGAGGGAAGACGGCCCTACGGGTTGTAAACCTCTTTTGTCGGAGAGTAAAGTACGCTACGCGTAGCGTATTGCAAGTATCCGAAGAAAAAGCATAGGCTAACTCCGTGCCAGCAGCCGCGGTAATACGGAGGATGCGAGCGTTATCCGGATTTATTGGGTTTAAAGGGTGCGTAGGCGGCACGCCAAGTCAGCGGTGAAATTTCCGGGCTCAACCCGGAGTGTGCCGTTGAAACTGGCGAGCTAGAGTGCAGAAGAGGCAGGCGGAATTCGTGGTGTAGCGGTGAAATGCATAGATATCACGAAGAACCCCGATTGCGAAGGCAGCCTGCTAGGGTGCGACAGACGCTGAGGCACGAAAGCGTGGGTATCGAACAGGATTAGATACCCT
+
GFFGGGGG<FGFGFGGGGGFEEGGDFE,CFGGGGGGGGFGAFFGGGGGGGGGGGGGGCFG7>CFF<C=++,4?EFEG@,,5CED,4,B:+4@FFGC?E@,EFC@:>BEG7F+=FGGGFFG93FFG9F9FCG:CAEFECEF,,>FF:F@:CFA<@<4?DG7?7:>FGCG2<;,<31<=B:CEGGG7<=CF@B5E9ADFFC@FCDFGFC<5GFFFF>?9;DC8F<9F=:F:E-#EFGE>>>3:F:CFFG>C=31GGGFGGGFCC@5DEAB7EF87CGCGGGGGGG=DFFGGF<DGGGF?@,GGGGFFEGGGGGGGFF+EDCAGGGGGGGGGGGGFFGFE,DGGGDGF<96C,EGFEC7FD9,FCGGGGGFGF8GGFGGFE6B++@:,CFC;GGGGGGGGFFFCGGGGGGGGGGGFFFDFAGGGGGGEFGGGGGCCCCC
@ZRBM 42
TGAGGAATATTGGTCAATGGGCGAGAGCCTGAACCAGCCAAGTAGCGTGCAGGATGACGGCCCTATGGGTTGTAAACTGCTTTTATAAGGGAATAAAGTGAGAGTCGTGACTCTTTTTGCATGTACCTTATGAATAAGGACCGGCTAATTCCGTGCCAGCAGCCGCGGTAATAAGGAAGGTCCGGGCGTTATCCGGATTTATTGGGTTTAAAGGGAGCGTAGGCCGGAGATTAAGCGTGTTGTGAAATGTAGACGCTCAACGTCTGCACTGCAGCGCGAACTGGTTTCCTGGAGTACGCACAAAGTGGGCGGAATTCGTGGTGTAGCGGTGAAATGCTTAGATATCACGAAGAACTCCGATTGCGAAGGCAGCTCACTGGAGCGCAACTGACGCTGAAGCTCGAAAGTGCGGGTATCGAACAGGATTAGATACCCT
+
FFGGGFGGGGGGGGGGGGGGGGGGGGGGGGGGGGGGGGGGGGFGGGGGGGGGGGGGEFFF:FGGGGGFGE7CFGGGGGGGGGGGGGGGGGGGGGGGGGFGGGEFFGDGGGGGGGD<FCFGGGGGGGGGGGGGGGGGGGGG,+@EGGGGGG9FGEGGGFFGGGGGGDE:EGGGF%>FECFEGEFGGGGGGCECFFFGFCFGGCFGGFCC7<GGGGGBECGGG:CFFGGD-GCBC@@?CD5GGGGEF;<DCEFFDFEEGCDFGGGGGCFGGFFGGGFECFGGGGFFGGFCFB,CECCCFEFE:<FFGDGGGGFFFDGFC==@GGGEEC:<CC,,DGF<EDEF9GGCGGGGGFC,EEF:GCGGDGGGGGGGGGGGGGFGGGGGGGGGGGFF@GFEGGFFFGGGGGGGGGGGEC@GGGGGGGGGGGGGF<GGGGGCCCCC
@ZRBM 43
TGGGGAATATTGCACAATGGGGGAAACCCTGATGCAGCGACGCCGCGTGGAGGAAGAAGGTCTTCGGATTGTAAACTCCTGTTGTTGAGGAAGATAATGACGGTACTCAACAAGGAAGTGACGGCTAACTACGTGCCAGCAGCCGCGGTAAAACGTAGGTCACAAGCGTTGTCCGGAATTACTGGGTGTAAAGGGAGCGCAGGCGGGAAGGCAAGTTGGAAGTGAAATCCATGGGCTCAACCCGTGAACTGCTTTCAAAACTGTTTTTCTTGAGTAGTGCAGAGGTAGGCGGAATTCCCGGTGTAGCGGTGGAATGCGTAGATATCGGGAGGAACACCAGTGGCGAAGGCGGCCTACTGGGCACCAACTGACGCTGAGGCTCGAAAGTGTGGGTAGCAAACAGGATTAGATACCCT
+
@FGFGGGGGGGGGGGGGGGCFDGGGGGGCGGFGGGGFGFF+@FEGGC@FEGFGGGGFGGCEF,FGFGGGGGGGGFGGGFFGFFGFGFCGGGGG?FEGGGGFGEGGGGGFGGGGGGGGGG,C?FCGGGFGGGGGGCFGGGGCC;EEGGGGCECGGFC>D<>95FEGFG>@FGGGF2G7+CA=<<FFGFC:FC@F:861=171FE=8EG<CC;9EACCCFF6<;@9CCGFGFGGGGFDFGGGGGD<BGGFC@FGGFGGGF$GGGCGGFGGCBGF@9DFGGGGGGGGGC>ECGGGGGFGGGCGGCEGGGGFGFBFBGFGDGGGGFFEF7GFGEFGFF?FFCFEF@GGFFDF:FFGDGGGGFEEE?GFFFF7CFGGGFFFGGGGD@GGGFEEGGFFGGGEE@,FGE<GFFFFFFCBC@C@
@ZRBM 44
TGGGGAATATTGCACAATGGGCGAAAGCCTGATGCAGCGACGCCGCGTGAGCGAAGAAGTATTTCGGTATGTAAAGCTCTATCAGCAGGGAAGATAATGACGGTACCTGACTAAGAAGCACCGGCTAAATACGTGCCAGCAGCCGCGGTAATACGTATGGTGCAAGCGTTATCCGGATTTACTGGGTGTAAAGGGAGCGCAGGCGGTGCGGCAAGTCTGATGTGAAAGCCCGGGGCTCAACCCCGGTACTGCATTGGAAACTGTCGTACTAGAGTGTCGGAGGGGTAAGCGGAATTCCTAGTGTAGCGGTGAAATGCGTAGATATTAGGAGGAACACCAGTGGCGAAGGCGGCTTACTGGACGATAACTGACGCTGAGGCTCGAAAGCGTGGGGAGCAAACAGGATTAGATACCCT
+
FFGGGGGFAFGGGGGGGGGFCGGGGGGFGGGGGGGGGGEGGGGGGGGGGGGGFFGGEFGFEGGGGGG?F@FGGGGFGGGGGGGGGGGGDGGGGGGGGGGGGGGGBCCFFFGGFGGGGCFGGGFGG>GFGGGGGF8FGGGGGDFFCCDFGFEFGGG:FAFCGFGGGGFE=FEGGCEGGFCCEC<FGGEEFGGFFCDFGD=FCGGGEGE,GFEGGCGF)GGGGGGGFDFEGGFCCGGGGGGFF<<=DCCFEGGGFFGFGFECCFFC:EFFFC:FFGFF<AC:ED7GGECCGGF9GGGGDCFFGGGGGGDGFFGFFDGGGFGGGGGGGCGGF,GFEEGGGFGGGGGGGGGGGGGGGGGGGGFE8GFGGGGGGGGGGFDGGGGFGGGGGGGGGFGGFCGGGGGGGGGGGGGFAGGBCCCC
@ZRBM 63137
TGGGGAATTTTGGACAATGGGGGCAACCCTGATCCAGCCATGCCGCGTGCAGGATGAAGGCCTTCGGGTTGTAAACTGCTTTTGTCAGGGACGAAAAGGACCGTGTTAATACCATGGTCTGCTGACGGTACCTGAAGAATAAGCACCGGCTAACTACGTGCCAGCAGCCGCGGTAATACGTAGGTGGCAAGCGTTGTCCGGAATTATTGGGCGTAAAGCGCGCGCAGGCGGCTTCTTAAGTCCATCTTAAAAGTGCGGGGCTTAACCCCGTGATGGGATGGAAACTGGGAGGCTGGAGTATCGGAGAGGAAAGTGGAATTCCTAGTGTAGCGGTGAAATGCGTAGAGATTAGGAAGAACACCGGTGGCGAAGGCGACTTTCTGGACGACAACTGACGCTGAGGCGCAAAAGCGTGGGGAGCAAACAGGATTAGATACCCT
+
GGGGGGGGGGGGGGGGGGGGGGGGGGGGGGFGGGGGGGDGFGGGGGGGGGGGGGGGFFGGGGGGGGGGGGGGGGGGGGGGGGGGGGGGGGGGGGGGGGGGGGGGGGGGGGGGGGGG?FGGGGGGGGGGGGGGGGGGGGGGGGGGGGGGGGGGGGGGGG>GGGGGGGGGFGGGGGGGGGGGGGGGGGGGGGGGGGGGGGGGGGGGGFGGFGGGGGGGGGGGGGGGGGGGGGGCFEGGGFFGGGGGGGGGGGGFG?GFGGGGGGGFGGGFEGGGGGGGGGGGGGGGF8GGGGGGFFGGDC7GGGGGGFGGFFFCGGGGGGGGGFFCGGGGGDGGGGGGGGGGGGGFGGEAF9GGGGGGGGGGGGGGGGGGGGGGGGGGGGGGGGGGGGFAGGGGGGGGGGGGGGGGGFGGGGGGGGGGGGGGGGGGFGGGGGGGGFGCCCCC
@ZRBM 46
TGGGGAATATTGCACAATGGGGGAAACCCTGATGCAGCGACGCCGCGTGAGTGATGAAGTATTTCGGTATGTAAAACTCTATCAGCAGGGAAGAAAATGACGGTAACTGACTAAGAAGCACCGGCTAAATACGTGCCAGCAGCCGCGGTAATACGTATGGTGCAAGCGTTATCCGGATTTACTGGGTGTAAAGGGAGCGTAGACGGCACGGCAAGCCAGATGTGAAAGCCCGGGGCTCAACCCCGGGACTGCATTTGGAACTGCTGAGCTAGAGTTTCGGAGAGGACAGTGGAATTCCTAGTGTAGCGGTGAAATGCGTAGATATTAGGAGGAACACCAGTGGCGAAGGCGGCTTGCTGGACGATGACTGACGTTGAGGCTCGAAAGCGTGGGGAGCAAACAGGATTAGATACCCT
+
FGGGGEGGFGGGFGGGGGGG8CFFGG8@FGGGGGFGGGC@FGGGGGGGCFGAFCFECFGD9<DF<EF8C4CFGGGGGGGFABEFGG9FF>=FGG,,BFGCFG:?F:EB?<DGFBCGG<,<B<+@>@F=D<A=FBB@7FG7D3@FFGCGCE5,@AC84$,97>CCE9EFC<>C4<<FE<9>E;,@8F>C=?<GF<FECFCFC8)?CGE<<0CBFA@2;<B??C$FGGCGGFB7GFF>9FC3@78GFGFF<AD9FGD@,,,?65,4=4,A?E,E@+++F@DEEEF=:,,GGGGGGGFEFE95GGGEDGGFFGGGFCGGGGGGFFF?GGGGGGFF@CGEGF8GDGGGGEEFCCGF@FCGGGDFDF@9FFFFGGGGGFFF6+EFGGF@C7GGGGGFFCFFGFFFGFGFFCC<F<DCC<@@
@ZRBM 69191
TGAGGAATATTGGTCAATGGGCGAGAGCCTGAACCAGCCAAGTAGCGTGCAGGATGACGGCCCTATGGGTTGTAAACTGCTTTTATAAGGGAATAAAGTGAGCCTCGTGAGGCTTTTTGCATGTACCTTATGAATAAGGACCGGCTAATTCCGTGCCAGCAGCTGCGGTAATACGGAAGGTCCGTGCGTTATCCGGATTTATTGGGTTTAAAGGGAGCGTAGGCCGGAGATTAAGCGTGTTGTGAAATGTAGATGCTCAACATCTGCACTGCAGCGCGAACTGGTTTCCTTGAGTACGCACAAAGTGGGCGGAATTCGTGGTGTAGCGGTGAAATGCTTAGATATCACGAAGAACTCCGATTGCGAAGGCAGCTCACTGGAGCGCAACTGACGCTGAAGCTCGAAAGTGCGGGTATCGAACAGGATTAGATACCCT
+
GGGGGFFGGGGGGGGGGGG8,CFGFGG8FFGGGGGGGFGGGGGGGGGGGGGGGGGFFGGGGGGGGGGGGGGGGGGGGGGGGGFGFGGFDGGGGGGGGGGGCGCDGGGFGGG8FFFGFGDGGGGGGGFFGFGGGGGGGGGGGGGEF#CCFDGGCFGGGFGGGGG&FGGGGGGGGFGGDGGG:9DE#EEGECCFGFGGCFC:<CCEGGGGA?FAGGG<EDEFECGGFGGGGGGGGFGGE>GFCF=DGGGGGGCG?E<GFFGCECG*GGGG:GGEE@GGGDFGGGGGGGFFF8F,6GGGGFCE?9FCGGDGGGGFD?GFFDEFGGGGDDGGGGFGEGGGGGGGCFGGCGGGFGGGFGGGGGGGGGGGGGGFGGGGGGGGFFGF:EDGGGCGGGGGGEDGGGGGGGFGFGGGGGGFEE<ECGGFFFEFGGGGGFC@CCC@
@ZRBM 48
TGAGGAATATTGGTCAATGGACGCGAGTCTGAACCAGCCAAGTAGCGTGAAGGATGACTGCCCTATGGGTTGTAAACTTCTTTTATATGGGAATAAAGTTGTCCACGTGTGGATTTTTGTATGTACCATATGAATAAGGATAGGCTAACCACGTGCCAGCAGCAGAGGTAATACGGAGGATCCGAGCGTTATCAGGATTTATTGGGTTTAAAGGGAGCGTAGGCGGATTGTTAAGTCAGTTGTGAAAGTTTGCGGCTCAACCGTAAAATTGCAGTTGATACTGGCAGTCTTGAGTGCAGTAGAGGTGGGCGGAATTCGTGGTGTAGCGGTGAAATGCTGAGATATCACGAAGAACTCCGATTGCGAAGGCAGCTCACTGGAGTGTAACTGACGCTGATGCTCGAAAGTGTGGGTATCAAACAGGATTAGATACCCT
+
CFFGGGGGGGGGGEGFFGGG<FCE@CGGGGFGFEDGGGFGFGFFEAEFGEGGEGEFF9FFE8DGCFGGGFGFGGGFFGA,CDFGGEECGGFFFGFFAE,@,CBEECCD,:DEFF9<DFGEGGGGGFFGGGGDGF,,:E5C,,:EC8FG,,,:83,8A5<>DGGC8&@+B7,9B>FE8.87@@@FEG:FFFCC;#@<>@C8@D9-@>F@=>8;F9B)GC:*=C=GF>CF@2F@97'090#@D9D@4E?CEF>39DFFB>:,C6,,<DD?CD>6,,,F99GGGGFFEEAEFBE,FEA,,,;9GFE>GGGCF8FEDFFFGFA?GFCGGGGGFFCGGGGFEF<CF?B8GFA7GGCFGF:BDGF@GCDGGGFCGFFFFAF,GGGEFDEECFGGGGGGGGGGGFC@FGGFGGFEGGGGGFGFGGGGGGFFAGGGFEFCCCCC
@ZRBM 49
TGGGGAATATTGCACAATGGGGGAAACCCTGATGCAGCGACGCCGCGTGGAGGAAGAAGGTCTTCGGATTGTAAACTCCTGTTGTTGAGGAAGATAATGACGGTACTCAACAAGGAAGTGACGGCTAACTACGTGCCAGCAGCCGCGGTAAAACGTAGGTCACAAGCGTTGTCCGGAATTACTGGGTGTAAAGGGAGCGCAGGCGGGAAGACAAGTTGGAAGTGAAATCTATGGGCTCAACCCATAAACTGCTTTCAAAACTGTTTTTCTTGAGTAGTGCAGAGGTAGGCGGAATTCCCGGTGTAGCGGTGGAATGCGTAGATATCGGGAGGAACACCAGTGGCGAAGGCGGCCTACTGGGCACCAACTGACGCTGAGGCTCGAAAGTGTGGGTAGCAAACAGGATTAGATACCCT
+
FGGGGFFGFGGGGGGGGGGGGGGGGGGGGFGGGGGGGGFGGGGGGGGFGGGGGGFFDFGGFGGGGGGFG>EFGGGGGGGGGGGGGGGGFGGGGGGGGGGGGGG>DEFFFGGGGGGGGGGGGGGGGGGGGGGGDFGGCFFGGFCFFGGGGGGGGGEAFGGFFFGGGGGGCFGGGGGEEF>FGF@EGGFEFFFGFGGGGEGGEEGDGGGGFGDEDFGFE8GDFFGGFCCFDGEFGGGGGGGFGGFGGGGFF<@FGGGGGFFFG?FBFFDFFFGGFDFCAGGFFCGGGGGDGGFGGGGGGGGGFGGGGEGGFFGGGDGGFFFFFFEC:GEFGGGGGGGGGGGGGFFCGCGGGGGGGGGGGGGGGGGGGGGGGGGGGGGGGGGGGGGGGGEGGFFGGGGGGGGGGGGGGGGGGGGCCCCB
@ZRBM 50
TGGGGAATATTGCACAATGGGGGAAACCCTGATGCAGCGACGCCGCGTGAGCGAAGAAGTATTTCGGGATGTAAAGCTCTATCAGCAGGGAAGAAGAATGACGGTACCTGACTAAGAAGCATCGGCGAAATACGTGCCAGCAGCCGCGGTAAAACGTATGGTGCAAGCGTTATCCGGATTTACTGGGTGTAAAGGGAGCGTAGGCGGTGCGGCAAGTCTGATGTGAAAGCCAGGGGCTCAACCCCGGTACTGCATTTGAAACTGTCGTACTAGAGTGTCGGAGTGGTAAGTGGAATTCCTAGTGTAGTGGTGAAATGCGTAGATATTAGGAGGAACACCAGTGGCGAAGGCGGCTTACTGGACGATAACTGACGCTGAGGCTCGAAAGCGTGGGGAGCAAACAGGATTAGATACCCT
+
<FGGGGGDGFFGGFFCGFAE@CEEGGCFGGGGGGGGFG@F@FCFGGECC@F<==@@CGG9,,5?EFE+8FFGGGGGC,BF<?,CF8EGFEBFCGGGD=9EE?CFEGEADFGF9FFCF<8=A,:@8@+3@F,@>CF,8:@FGCC8AFG<CC=F,6,7+3?FC@C7;?<:FC<:49CB8FFF.CEEFFF<F2=F?FC,CECE#:<C9::::=@8?C>@;<,FECC<FFGGEF>):F@CGF/<+#=87CFCFC>GF9E9'FCGE;EFCAE:@=B3A>GF>FCE,FF9GGFFFGDE9=,F?EB:9GFFF@7<E?C,C,7C@FEEFFE5,FF=GGGAGGF@<FFAB::B:@,,+C78FEECCGGFFFFGGFFFDFCEFCGFFFC6,6@5,FC+C:GGFFFC@C,9GGFE@C6@CDGECCCA@
@ZRBM 61691
TGAGGAATATTGGTCAATGGGCGAGAGCCTGAACCAGCCAAGTAGCGTGCAGGATGACGGCCCTATGGGTTGCAAACTGCTTTTATAAGGGAATAAAGTGAGCCTCGTGAGGCTTTTTGCATGTACCTTATGAATAAGGACCGGCTAATTCCGTGCCAGCAGCCGCGGTAATACGGAAGGTCCGGGCGTTATCCGGATTTATTGGGTTTAAAGGGAGCGTAGGCCGGAGATTAAGCGTGTTGTGAAATGTAGATGCTCAACATCTGCACTGCAGCGCGAACTGGTTTCCTTGAGGACGCACAAAGTGGGCGGAATTCGTGGTGTAGCGGTGAAATGCTTAGATATCACGAAGAACTCCGATTGCGAAGGCAGCTCACTGGAGCGCAACTGACGCTGAAGCTCGAAAGTGCGGGTATCGAACAGGATTAGATACCCT
+
@FE@8DCFC9FE9FEFGGF,ECGG:FDGF?FGFF?CEEGFGFFFGGDF7C7<8FDGGGEGGGGFGF,6,CFEF@CFGGFGGGCECFGG9,,:FFF?FGGFGFGDFGGCEFCCC,BFDG@GGGFGFGFGAFGCAFFCAF/E,D:0FE@FGGGGG=CCGFFGG7BDCEGGGFCFFGFCE@C7?:FF:>F@FGCCCG=9:F=FAC(7F:<=F,C?FGG@GEB<(*:8C?2<=F?E=F5GGGGGGD=F9=GFCFFCGFGFCFDFFC;7:FBFCFC@7E@CCFEFFF1D:GFB,BE?6@+?@E8GGGGGGGGGF<<A<F=@?7GGGFF7E>45EAFFEGFE9E,GGGFEEFFCGGGGFB7B7EFGEGGDGCGGGGGGDGGGGDEECGDGGGF@CGGEGGDFGCFC9,9F@7EGFCGGGGFC,FAAGGGFFFFFECCC<9CC
@ZRBM 52
TGAGGAATATTGGTCAATGGGCGAGAGTCTGAACCAGCCAAGTAGCGTGCAGGATGACGGCCCTATGGGTTGTAAACTGCTTTTATAAGGGAATAAAGTGAGTCTCGTGAGACTTTTTGCATGTACCTTATGAATAAGGACCGGCTAATTCCGTGCCAGCAGCCGCGGTAATACGGAAGGTCCGGGCGTTATCCGGATTTATTGGGTTTAAAGGGAGCGTAGGCCGGAGATTAAGCGTGTTGTGAAATGTAGATTCTCAACATCTGCACTGCAGCGCGGACTGTGTTCCTTGAGTACGCACAAAGTGGGCGGAATTCGTGGTGTAGCGGTGAAATGCTTAGATATCACGAAGAACTCCGATTGCGAAGGCAGCTCACTGGGGCGCAACTGACGCTGAAGCTCGAAAGCGCGGGTATCGAACAGGATTAGATACCCT
+
CFGGGGGFGGCFGGGGGGGDEFCGDEGDFFCEFGGGGGFGG?FEGGGGDGGFFECF,C@FFEG<F<CEFCFFEGGGGGGCGFDCGGGGGGGFFEFE<F?EEGGCFAFFFGFFFAFCF<@<EEGGGGFC9EAEAFEFG,AE?+C@CFGGGG9FFGF7FDEEF?FGEE7FFGGGCE7C*@:FGCFG>GEGFFCBG937,<:AFFE<CDC@<?<GFG=*D<C:CEGDGEB3@FCB=@EDEF7DED<5FCCFC@=C,8#7399ECCA6FGFFFGG;@>CCGFF*B@,,,GGDB<F<DCBFCD8F99FDEEF7GCFE<AGEF<B48E:GGCCEFA?FFFGGGGFFAEF8?F@FEE9FGEF:GFFEGGEEFDFD8FF8GFFFEF@@FE@GF9FEDGGGGGGFE:78GGGGGGGGGF@GGGGGGGGGGGGGGGGGFGFC<@8C
@ZRBM 53
TGGGGAATATTGCACAATGGGGGAAACCCTGACGCAGCAACGCCGCGTGAGTGAAGAAGTATTTCGGTATGTAAAGCTCTATCAGCAGGAAAGAAAATGACGGTACCTGACTAAGAAGCCCCGGCTAACTACGTGCCAGCAGCCGCGGTAATACGTAGGGGGCAAGCGTTATCCGGATTTACTGGGTGTAAAGGGAGCGTAGACGGTTTTGCAAGTCTGAAGTGAAAGCCCGGGGCTTAACCCCGGGACTGCTTTGGAAACTGTAGAACTAGAGTGCAGGAGAGGTAAGTGGAATTCCTAGTGTAGCGGTGAAATGCGTAGATATTAGGAGGAACACCAGTGGCGAAGGCGGCTTACTGGACGATGACTGACGTTGAGGCTCGAAAGCGTGGGGAGCAAACAGGATTAGATACCCT
+
FGFGGGGGGGGGGGFGGGGGGGGGGCEFGGGGGEGGEGDFEFE@FGECEEFFFGGFGFGFGDGGGGG4EEEEGGFFFFFFFF9?FCFEDEGGFGGFFFFGGGGCFCFGGGG,?BEFFGGFDGGEC+=DCBCFC,DFGGFGGFGD@FEC87>FBBF7DAFDG0GGGGGGEGGGGFEGEFG=GGDG99CB:CFFFCFFECE4:>8?GEGGC<>FDAFGFEE<@FFFC<GDEFEFG,GGGGFCCFGGEC:FB@:8BEC8FFFGGF@5C,<CGFCFC=AAACEF,F9GGFEEDEGF<EFEEE<,=9@CEF=9GGEEDGGCF,9CGGGGFFBEGGGGGFDECGGEF:,D@FCF7GGFD<EAGFB@<E<,GFDGGFFEFFGGGGGGGGGGGGGEGGGFFE9GGFGFGGGGFEFGFFGCCCCC
@ZRBM 54
TGGGGAATATTGCACAATGGGCGAAAGCCTGATGCAGCGACGCCGCGTGAGCGAAGAAGTATTTCGGTATGTAAAGCTCTATCAGCAGGGAAGATAATGACGGTACCTGACTAAGAAGCACCGGCTAAATACGTGCCAGCAGCCGCGGTAATACGTATGGTGCAAGCGTTATCCGGATTTACTGGGTGTAAAGGGAGCGCAGGCGGTGCGGCAAGGCTGATGTGAAAGCCCGGGGCTCAACCCCGGTACTGCATTGGAAACTTTCGTACTAGAGTGTCGGAGGGGTAAGCGGAATTCCTAGTGTAGCGGTGAAATGCGTAGATATTAGGAGGAACACCAGTGGCGAAGGCGGCTTACTGGACGATAACTGCCGCTGAGGCTCGAAAGCGTGGGGAGCAAACAGGATTAGATACCCT
+
GGGGGGGGGGGGGGGGGGFGCGGFGGGGGGGGGFGGGGGGGGGGGGGGDGGF>@FFF?EE<<ECFGGBFFDFGGFGFFFFFFGGFG9FFGBFGGGGGGGGGG@CFCFCFFFGFGGGGF8,DFGC7=FFGGGGGE,@F9FCCCFFG7<FGGGGGGCFGDGGEC:7CCCFGC73@ECGG;CCCG#<:E+<4C<C;C:?*:<2C=:EGGGFECE+5:8(<#E@GEACEFCGFG>:FG5>C3:6GE>D>E>CEF<EAGF<G>FDC-09D;8E>F?8DFCFBCEG7EGFEB:+F,GFF@FFGFF?CFFCB:+FEE?,B,,=7CC,9FECEE,GFGAFCF8FEF8GGECFF>GCEGGGGGGE8GF@FGFAGGGGFC+FCE@CF@DGGFDCFCGEFFED@F99GGFAGGGGFGGGGGF<B8A8
@ZRBM 55
TGGGGAATATTGCACAATGGGGGAAACCCTGATGCAGCGACGCCGCGTGAGTGAAGAAGTATTTCGGTATGTAAAGCTCTATCAGCAGGGAAGAAAATGACGGTACCTGACTAAGAAGCCCCGGCTAACTACGGGCCAGCAGCCGCGGTAATACGTAGGGGGCAAGCGTTATCCGGATTTACTGGGTGTAAAGGGTGCGTAGGTGGTATGGCAAGTCAGAAGTGAAAGGCTGGGGCTCAACCCCGGGACTGCTTTTGAAACTGTCAAACTAGAGTACAGGAGAGGAAAGCGGAATTCCTAGTGTAGCGGTGAAATGCGTAGATATTAGGAGGAACACCAGTGGCGAAGGCGGCTTTCTGGACTGAAACTGACACTGAGGCACGAAAGCGTGGGGAGCAAACAGGATTAGATACCCT
+
CFGGG:@FFD9EFGGGGF9EDEG7EF,FGGGGGGF@9@@:CFCEGCFFGFFFF<FFFFECEGCCFDC,,:FGGGGDGE<?E,CEGGFGGGC<CEFFGBEEFDGC?FC9,ACAFGFFGFFFCFF:>@CF,,D<++3@7BCG8CCCGG:F<FC@<;88CCFGEFD;F8CG:2:(8C8<968?FG>GGFFGFCCEFFG,>D:,,F5GGGGFF<F9FFD?339>0FGFE<3@7C37DEGEFFCEG>GGFFFEEE=DCGFF@9CFFE9;EFFA7>CF@29GEGFCDGGFD<CDGGFEFDFFFFB,EEGGGGGGGGFCCGEDFGGGFGGGFGGGGFGGGCGGGGFGECGGGGFEEGGFFGGGGGGGGGFAGGGGGGGGFFGGGGGGGGGFGGFCGGGGGGGGGGGGGGGGGGGGFCGCCCCC
@ZRBM 65828
TGGGGAATCTTCCGCAATGGACGAAAGTCTGACGGAGCAACGCCGCGTGAGTGATGACGGCCTTCGGGTTGTAAAGCTCTGTGATCGGGGACGAATGGCTGGTATGCTAATACCATATCAGAGTGACGGTACCCGAATAGCAAGCCACGGCTAACTACGTGCCAGCAGCCGCGGTAATACGTAGGTGGCAAGCGTTGTCCGGAATTATTGGGCGTAAAGCGCGCGCAGGCGGCTTCTTAAGTCCATCTTAAAAGTGCGGGGCTTAACCCCGTGATGGGATGGAAACTGGGAGGCTGGAGTATCGGAGAGGAAAGTGGAATTCCTAGTGTAGCGGTGAAATGCGTAGAGATTAGGAAGAACACCGGTGGCGAAGGCGACTTTCTGGGCGACAACTGACGCTGAGGCGCGAAAGCGTGGGGAGCAAACAGGATTAGATACCCT
+
GGGGGGGGGGGGGGGGGGGGFGDGGGGGGGGGGGCFGGGGGGGGGGGGGGGGGGGGGGGGGGGGGGGGGGGGGGGGGGGGGGGGGGGGGDGG7CGCFFCFGFGGGFF?DFGGGGGG@@FFGGGFDAGGCGGDGGGD>:::EFFFGGCFECEGGGGGGG7FCGGGGGG<CGG*:C7<=FFGF<FCG@9<FBFGGGFEEEGG<E9CF?FF>GGG8CEGGGGGGGGC>8?ECECC88C4:@CC?8D@GGF?GCGFC?1@FFGFGFGFGFE>CEG?FFED8FF<EGGGFGGGGF8FGFE@FC@CGF@GGGGGGGGGFE<GCGFFFGGGGGFCGGE>GFGGGGGGGGGGGGFECFFGGGGGGGFGEGDGDF@EGGGGGGGGGGGGGGGGGFEFFGGFCGGFGFEFF@GGEGGGGGGGEGFGGGGGGGGGGGGGGGGGGFCGCCCCC
@ZRBM 57
TGAGGAATATTGGTCAATGGACGAGAGTCTGAACCAGCCAAGTAGCGTGCAGGATGACGGCCCTATGGGTTGTAAACTGCTTTTATAAGGGAATAAAGTGAGCCTCGTGAGGCTTTTTGCATGTACCTTATGAATAAGGACCGGCTAATTCCGTGCCAGCAGCCGCGGTAATACGGAAGGTCCGGGCGTTATCCGGATTTATTGGGTTTAAAGGGAGCGTAGGCCGGAGATTAAGCGTGTTGTGAAATGTAGACGCTCAACGTCTGCACTGCAGCGCGAACTGGTTTCCTTGAGTACGCACAAAGTGGGCGGAATTCGTGGTGTAGCGGTGAAATGCTTAGATATCACGAAGAACTCCGATTGCGAAGGCAGCTCACTGGAGCGCAACTGACGCTGAAGCTCGAAAGTGCGGGTACCGAACAGGATTAGATACCCT
+
FFGGGFGGGGGGGGGGGGGGGGGGGGGGGGGGGGGGGGGGGGGGGGGGGGGGGGFFGGDEEGGGG8FGGGDFFGGGGGGGGGFGCGGGGFFGGGGAFFGGGGGGGGFGGGEFFGGGFCF?FGGGGGGGGGGGGG9EGGGGFCGGGGGG?GG2BFDDFGFGGGG8FGGGGGGCFBFGGGGGGGGGGGCGF>>?FGGC4@C;GGDFGGGFCBFEFFC@EGGDGGGGGEEGFCFCECGGGGGFFFEDFCFFGFC?FGGGFGGFDGGAFFGGGGGGGGFCCBFEFCB,CGF8GGGFDGGGGGGF4,:CGGGGDFE,+GGGGGGGGGEEDEGGFGGGEEFFFEGGCGFF<GGGGGGGGGEGGGGFGGGGGGGGGGGGGGGGGGGGGGDGGFF>GGEGGGGGFGEGCGGGGGFGGGGGGGGGGGFGGGGGDGGGGGFCC8CC
@ZRBM 55315
TAGGGAATTTTCGGCAATGGGGGAAACCCTGACCGAGCAACGCCGCGTGAGCGAAGAAGGCCTTCGGGTCGTAAAGCTCTGTTGTAAAGGAAGAACGGCGCATACAGGAAATGGTATGCGAGTGACGGTACTTTACCAGAAAGCCACGGCTAACTACGTGCCAGCAGCCGCGGTAATACGTAGGTGGCGAGCGTTATCCGGAATCATTGGGCGTAAAGAGGGAGCAGGCGGCCGCAAGGGTCTGTGGTGAAAGACCGAAGCTAAACTTCGGTAAGCCATGGAAACCGGGCGGCTAGAGTGCGGAAGAGGATCGTGGAATTCCATGTGTAGCGGTGAAATGCGTAGATATATGGAGGAACACCAGTGGCGAAGGCGACGGTCTGGGCCGCAACTGACGCTCATTCCCGAAAGCGTGGGGAGCAAAGAGGATTAGATACCCT
+
GGGGGGGFGGGGGGGGGGGGGGGGGGGGGDGGGGGGGGGGGGGGGGGGGGGGGGGGGGGGGGGGGGGGGGGGGGGFGGFGGGFGGGGGGGGGGGGGGGGGGGEGGGGFFGGGGGGGFGGGGGEGGGGGGGGGGGGGGGGGGGGGGGGGDGGGGGGGGG>GGGGG>>FFF?GGGGGGGGGGGGGGGGGGGGGGGGGDFGGGGGGGGGGGGGGGGGFGGGCFGGGGGGGGGGGGEGDGGGGGGGFCGGGFGGGGFGFFG=DEGGGFCFCFFGGGGGGGGFFGGGFG7FGCE>GGFGGFB:CDDGGCFFEGFBC7GGFEFGGGGGGFFEEFDGGGGGGGGGFEFAGGGGGGGE8GF?EFGGGEFFCGGGGGGGGGGGEGGGGGGGGGGGGCCFFFGF@EFFGGGGGGGGGGGGGGGGGGGGGGGGGGGGGGGGGGGGGCCCCC
@ZRBM 59
TGAGGAATATTGGTCAATGGGCGAGAGCCTGAACCAGCCAAGTAGCGTGCAGGAAGACGGCCCTATGGGTTGTAAACTGCTTTTATAAGGGAATAAAGTGGGTCACGTGTGACTTTTTGCATGTACCTTATGAATAAGGACCGGCTAATTCCGTGCCAGCAGCCGCGGTAATACGGAAGGTCCGGGCGTTATCCGGATTTATTGGGTTTAAAGGGAGCGTAGGCCGGGGATTAAGCGTGTTGTGAAATGTAGTGGCTCAACCTCTGCACTGCAGCGCGAACTGGTCTTCTTGAGTACGCACAACGTGGGCGGAATTCGTGGTGTAGCGGTGAAATGCTTAGATATCACGAAGAACTCCGATTGCGAAGGCAGCTCACTGGAGCGCAACTGACGCTGAAGCTCGAAAGCGCGGTTATCGAACAGGATTAGATACCCT
+
<EFGGFGGGGGFGFCGGEDFG8CEE+@DFFGGGGGGGGG8CF6CFCFGGEFGC8CEFFGGGGGGG8CFGGG:FEEGGGFGGGGGAGGGGGGEFFGFFGFGFG=FG<FGF<FFF,EFFGGGGGGGGFGGGGGGFFBGFABDBFEEGGGDFGFFGGDEGGD@FGFGCCECGEFDFFGGGCFEG>FBCGGGF=FFGG=GB@:<BC:?CCFGD:FGGFCGGGGAE>EFG=<CG9CCGGF@C&CE@4>,@CEDFFF<FGF>A@FGGDC?FFGGFF<CC=+F>.FEFF><:B<,CF?F8FF=C9GCA<A+F::+FEA57GGGGCB,ADEF@7F9GFE<AFE8?CAFFFFGDDF?FFFE,6FFCCE@+CCCEC<C6<C,E,,EEFC@EGCGGGGEF@6:9F@AE@,E8FFC6+GEC7E;,FEECFFDFCCC,,,,,C,<A,B<
@ZRBM 60
TGAGGAATATTGGTCAATGGACGAGAGTCTGAACCAGCCAAGTAGCGTGCAGGATGACGGCCCTATGGGTTGTAAACTGCTTTTATAAGGGAATAAAGTGAGCCTCGTGAGGCTTTTTGCATGTACCTTATGAATAAGGACCGGCTAATTCCGTGCCAGCAGCCGCGGTAATACGGAAGGTCCGGGCGTTATCCGGATTTATTGGGTTTAAAGGGAGCGTAGGCCGGAGATTAAGCGTGTTGTGAAATGTAGATGCTCAACATCTGCACTGCAGCGCGAACTGGTTTCCTTGAGTACGCACAAGGTGGGCGGAATTCGTGGTGTAGCGGTGAAATGCTTAGATATGACGAAGAACTCCGATTGCGAAGGCAGCCTGCTGTAGCGCAACTGACGCTGAAGCTCGAAAGCGTGGGTATCGAACAGGATTAGATACCCT
+
CFGGGGGGEGGGGGGGGGGGGGGGGGGGGGGGGGGGGGGFECFFDGGGGGGGGGGGFGGGGGGGGFGGGGGGEGGGGGGGGGDGFFGFGGGEGGGGGGGGGGGGGGGGGGGGGC<FGGGGGGGGGGFFGGGGGGGGGGGGGGEGGGCFGFGGGG?GGGGGGGGGGGGGGGFFFFFDEGF?GGGGGGGGGGGGGGGGGGGGGGGGGGGFFGGGFGGFGGGGGGGGGGC;FFF>FGGFGGGGGGGGFGGGGFFF:GGGGFFGGGGFGGGGFFGFGFFBFFGC:CGGGFF><CGCGGFF7GFGFFA+GF7GGFFAGGGEFCF@<FGEDGGGGGCDGGEGGGGGGGFGGGGGGGGF=GGEF7@CGGGGGGGGGFFCGGGGGGGGGGGGGGGGGGGCGGGGGGGGGGGGGGGGGGGGGGGGGGGGGGGGGFF9GGFCCCCC
@ZRBM 61
TGGGGAATATTGCACAATGGGGGAAACCCTGATGCAGCGACGCCGCGTGAGTGAAGAAGTATTTCGGTATGTAAAGCTCTATCAGCAGGGAAGAAAATGACGGTACCTGACTAAGAAGCCCCGGCTAACTACGTGCCAGCAGCCGCGGTAATACGTAGGGTGCAAGCGTTAATCGGAATTACTGGGCGTGAAGCGTGCGCAGGCGGTTCTGTAAGACAGATGTGAAATCCCCGGGCTTAACCTGGGAATTGCATTTGTGACTGCAGGACTAGAGTTCATCAGAGGGGGGTGGAATTCCAAGTGTAGCAGTGAAATGCGTAGATATTTGGAAGAACACCAATGGCGAAGGCAGCCCCCTGGGATGCGACTGACGCTCATGCACGAGAGCGTGGGGAGCAAACAGGATTAGATACCCT
+
EGGGGGGGGGGGGGGGGGGGGGGGGGGGGGGGGGGGGGEGGGGGGGGGGEFGGGGGFGG9EFGGGGGGGGGGG9FFGGGGGDGGGDEFGGGGGGGDGGGGGGGGGGGGGGGCGGGGGGGGGE>GGGGGG2FGGGGGGGGGGGGGGGGGDGGFFFGCGGGGGGGGEFCFFDGFFFGGGC<<CFGGFGGGCGGGGGGGGDGCEGDCEGGGGGGFFFGGGFFFGGGGGGGGGFGFEEGGGFGDGGGGFGGGGF?GFFG?FGGGGGCFGFG<F?FGGFBGGGGGFGGGGGGGGEGCFFGCGGGGFGGGGFFFGGGGGGGGGGFGEGGGGGGGGGGGGGGGGGGGGGGGGGGGGCEECDEDFGGFGDGGGFEGGGGGGGGFAGEFGGFGGGGGGGGGGGGGGGGGGGGGGGGGGGFC@@CA
@ZRBM 62
TGAGGAATATTGGTCAATGGGCGAGAGCCTGAACCAGCCAAGTAGCGTGCAGGATGACGGCCCTATGTGTTGTAAACTGCTTTTATAAGGGAATAAAGTGAGCCTCGTGAGGCTTTTTGCATGTACCTTATGAATACGGATCGGCTACTTCCGTGCCAGCAGCCGCGGTAATACGGAAGGTCCGGGCGTTATCCGGATTTATTGGGTTTAAAGGGAGCGTAGGCCGGAGATTAAGCGTGTTGTGAAATGTAGAGGCTCAACAACTGCACTGCAGCGCGAACTGGTGTCCTTGAGTACGCACAAAGTGGGCGGAATTCGTGGTGTAGCGGTGAAATGCTTAGATATCACGAAGAACTCCGATTGCGAAGGCAGCTCACTGGAGCGCAACTGACGCTGAAGCTCGAAAGTGCGGGTATCGAAGAGGATTAGATACCCT
+
GGEGGGCE@FGGGFGGGEGGGGGGGGGGGGGGGGGGGGGG<FFGGGFGGGGFGGGFEEGDCFFG8FFF<FFFGFGGGGGGGGGGFGGFGGGFCFF<<FGGFGFGGGGGFGDFGFFGG9BA?FGGFGGDDFGGFFG9ADF@:>CFCEC,BE>C7@6CFF8FG8FF8>:->CE@FGGG5B;F=><C8FGGGGCFFF7C*<FFGF=GGGGDG8<;GGC:DGC=EF=EGED=F;?#E?BCGCD>8GGGFD,;C:9@:#GF+@FC?C@=<GFGGCFC1EC>>GFE=BDD>=8DAB<GCGGGCF@@E?F8GGGGF8GFGE+C@F7FF<F++>CGGFEFDF?E@,<BFE,F8FFGGGGGFEC7C<CBC7C<FDFFECFDE,<D@GEF7C6C9GGF,FDGFFGGGGECCDGE<ECGC:GFFCF,FGFGGEFF@9GFGE@CB6<A
@ZRBM 63
TGGGGAATATTGCACAATGGGGGAAACCCTGATGCAGCAAAGCCGCGTGAGTGATGAAGGTTTTCGGATCGTAAAGCTCTGTCTTTGGGGAAGATAATGACGGTACCCAAGGAGGAAGCCACGGCTAACTACGTGCCAGCAGCCGCGGTAAAACGTAGGTAACAAGCGTTGTCCGGAATTACTGGGTGTAAAGGGAGCGCAGGCGGGAAGACAAGTTGGAAGTGAAATCCATTGGCTCAACCCATGAACTGCTTTCAAAACTGTTTTTCTTGAGTAGTGCAGAGGTAGGCGGAATTCCCGGTGTAGCGGTGGAATGCGTAGATATCGGGAGGAACACCAGTGGCGAAGGCGGCCTACTGGGCACCAACTGACGCTGAGGCTCGAAAGTGTGGGTAGCAAACAGGATTAGATACCCT
+
FGGGGGGFFGGFGFGFFGGFCBFGGDGFEGGGFCFGDGFG,E,9CCGCFC@<CFGFGACFF9<FFEG7,7?ECFDFFF,<,FDF<F9<CG7F:F,C?FFFGCCC@FFE@4=@,8=7?<<FFFGGGEGFEGDF7D,<7B@FCCFGG7>@FCEGGGG@FF:,#;D;:>FGGE?G,F@GGCFF;F;GGGCCFCFGFCFGGCE5EEDDGGG5:1;9D8EGCCF4GGE@9:3,<DF9#F@CC:CFF@;>@?FGGGGFCGGDGGGGFFGFFFFCCFAFGGGDEDG<FFFFFCGGGGGGGGEDF=7GGGGGGGGGGFC,CEGGCCGGGGGFBC>GGFDGGGF9FFC,FGGGFGGGGF@GGCGGGGGF9GFFDGGGGGGGGGGFGGGFGGGFGGGGGGGGGGGGGGGGGGGGGGGGGGECCCCC
@ZRBM 55686
TGAGGAATATTGGTCAATGGGCGAGAGCCTGAACCAGCCAAGTAGCGTGCAGGATGACGGCCCTATGGGTTGTAAACTGCTTTTATAAGGGAATAAAGTGAGCCTCGTAAGGCTTTTTGCATGTACCTTATGAATAAGGACCGGCTAATTCCGTGCCAGCAGCCGCGGTAATACGGAAGGTCCGGGCGTTATCCGGATTTATTGGGTTTAAAGGGAGCGTAGGCCGGAGATTAAGCGTGTTGTGAAATGTAGACGCTCAACGTCCGAACTGCAGCGCGAACTGGTTTCCTTGAGTACGCACAAAGTGGGCGGAATTCGTGGTGTAGCGGTGAAATGCTTAGATATCACTAAGAACTCCGATTGCGAAGGCAGCTCACTGGAGCGCAACTGACGCTGAAGCTCGAAAGTGCGGGTATCGAACAGGATTAGATACCCT
+
FGGGGGFGGGGGGGGGGFGGG?FGFGGGGGGGFFGGGGGGGGCFFGGGDCDFGGGGGGGGGFGGFAFFGGGGGGFGGGGFFFFGGDFFGFD,EDEGGGGGGGGFCGGGGGFFGGGGGGGGGDFFFFGEFGGGGG,C<FFE,DFGGGGCFCDDGG:BFGGGGDBFEEE;CCF#38FGGD:F=:5FEFC:C;F7FGG2@C<BBFEGGGE*ACFCGCC:CCF?ECECEEC<F:>CEGFFGCECFGGEFFGFCD<>:<FFFG>ECG:D=,&;FGGGCCD@90CFGGGGD<A8GGGGGGGGGGEDGFFGDF:B7FEF?,GFEFFGFFF@+:C:-EFCGGF@GF<AEE<EE<CC,<@F=FC@FDGGGGGGGGFCFFFGGFFFFGGGGGFCEFAGGGGGGFGGGEDGGEFFGGGGGEGEEEFCCC@<EECGDEEFEFGCCCCC
@ZRBM 75791
TGAGGAATATTGGTCAATGGGCGAGAGCCTGAACCAGCCAAGTAGCGTGCAGGATGACGGCCCTATGGGTTGTAAACTGCTTTTATAAGGGAATAAAGTGAGAGTCGTGACTCTTTTTGCATGTACCTTATGAATAAGGACCGGCTAATTCCGTGCCAGCAGCCGCGGTAATACGGAAGGTCCGGGCGTTATCCGGATTTATTGGGTTTAAAGGGAGCGTAGGCCGGAGATTAAGCGTGTTGTGAAATGTAGACGCTCAACGTCTGCACTGCAGCGCGAACTGGTTTCCTTGAGTACGCACAAAGTGGGCGGAATCCGTGGTGTAGCGGTGAAATGCTTAGATATCACGAAGAACTCCGATTGCGAAGGCAGCTCACTGGAGCGCAACTGACGCTGAAGCTCGAAAGTGCGGGTATCGAACAGGATTAGATACCCT
+
GGFGGFGGGGGGGGGGGGGGGGGGGGGGGGGGGGDFFFGGGGGGGGGGGGGGGFGGFGGGFGGGGGGGFGGGGGGGGGGGGGGGGGGGFGGGGGGGGFGGGGGFFGGGGGGGGGGGGGGFBFFGGGGGGFFGFF<FFGGGGGGGGGGGGGGGGECEFFGGGGGGGGGGGEGGGGFGGGEDFFGGGFGGEGGF:CFGCFGF@FGGGFCC@FFCGGGG5EFEEEGC@EFGEFGGGGGGGGECGGGFF@F<GFEFCGGGEGG@GDEFGGGGGGGFDGGGGAGGGGGGD@F<GCGFDGGGDGFGEEFGB7GGGGFECF>+GFGFGGGDGGGGGGFFF9GGGGFDGGGF<GF@FFFE?EFCECCEGGGGGGFEGGGGGGEFGGGEGGDFFGFGGGECE,GGGCGFFEGGGGGGGGGGGGGGGGGGGGGGGGGGGGGC@ACC
@ZRBM 66
TGGGGAATATTGCACAATGGGGGAAACCCTGATGCAGCGACGCCGCGTGAGCGAAGAAGTATTTCGGTATGTAAAGCTCTATCAGCAGGGAAGAAAATGACGGTACTCAACAAGGAAGTGACGGCTAACTACGTGCCAGCAGCCGCGGTAAAACGTAGGTCACAAGCGTTGTCCGGAATTACTGGGTGTAAAGGGAGCGCAGGCGGGAAGACAAGTTGGAAGTGAAATCCATGGGCTCAACCCATGAACTGCTTTCAAAACTGTTTTTCTTGAGTAGTGCAGAGGAAGGCGGAATTCCCGGTGTAGCGGTGAAATGCGTAGATATCGGGAGGAACACCAGTGGCGAAGGCGGCCTACTGGGCACCAACTGACGCTGAGGCTCGAAAGTGTGGGTAGCAAACAGGATTAGATACCCT
+
GCFGGGGGEGGAFGGGGGGGGGGGGGCDFFCGGGAFGG@GGGGGGGGFDGGFGGGGGGG<EFFGGFE=B?FGGGGGGGGGGGGGFFGGDFGGGGGGDGGFE+CF<=,,EFG=A@GFG8>,@<+8C>>,@>FF@>FFFG@FGFFF=GGGEGC7GEC:FG><CFFEFGGFCFEDF;FCCEE8GGGFCF#38FB:?9G@DC:4<CC7>?*5@:.;:FF;9<CFDFGGGFFF?7,#2/F<DGGCFFD@8<F49FDECFCF1GFFGG64=D0GGFF>CF8,F@@CFFFFC+=7C,GFEAC7GE7F?GGF@EDFFE@,FCCEGGGDDGGGGGGGFFCGGGGGFGGGGGGGGGGGEGGFFDFCAEF@E,@CDGGECGGGGGGFF:B,F:GGGEB6>FDGGCGGGGGGGFFFEDEC<FFCC8@@
@ZRBM 61860
TAGGGAATATTGCACAATGGAGGAAACTCTGATGCAGCCATGCCGCGTGTGTGAAGAAGGCCTTCGGGTTGTAAAGCACTTTCGGAGGGGAGGAAGAAAATGACGTTACCCTCAGAAGAAGCACCGGCTAACTCCGTGCCAGCAGCCGCGGTAATACGGAGGGTGCGAGCGTTAATCGGAATAACTGGGCGTAAAGGGCATGCAGGCGGTTCATCAAGTAGGATGTGAAATCCCCGGGCTCAACCTGGGAACAGCATGCTAAACTGGTGGACTAGAGTATTGCAGGGGGAGACGTAATTCCAGGTGTAGCGGTGGAATGCGTAGATATCTGGAAGAACACCAAAGGCGAAGGCAGTCTCCTGGGCAAATACTGACGCTCATATGCGAAAGCGTGGGTAGCAAACAGGATTAGATACCCT
+
GGGGGGGGGGGGGGGGGGGGGGGGGGGGCGGGGGGGGGGGGCFGGGGGG7FGGGFFFGGGGAFGGGGGGFCFGGGGGGFGGGGGGDGGGG@FE@EGFEEGFFCFG:FGGAEGGDFGE8FGG8<FCCEGGGGGGGGGFGGGGGGGGGGEGGEGGGGGGGGGGGGFGGD7CGG@BCFDGGFGG7FGGGFGFFGFFFGGFGE?EFDGGGGGGG81<AEDFGGGGFFFGGGGBEGGGGGFFFGFEFDFDCEFFGGGGFFFEFC3GFFFGGGGFEFGGGFBFFFGGFGEGGGEE?9,FFAECGFGFCGFEFFCGEFGGFGGGFCEF9GGFGFDGFF@GFCGFD<GFA@:GGFEEDGGGGGCGDCFFGGGGGD@E@CF7FGGFFFCGGGGGGGDGGCGGFFCGGGGFFCGEFCFGEGGGGCCCCC
@ZRBM 68
TGGGGAATCTTCCGCAATGGACGAAAGTCTGACGGAGCAACGCCGCGCGAGTGATGACGGCCTTCGGGTTGTAAAGCTCTGTGATCGGGGACGAATGGCTGGTATGCTAATACCATATCAGAGTGACGGTACCCGAATAGCAAGCCACGGCTAACTACGTGCCAGCAGCCGCGGTAATACGTAGTTGGCAAGCGTTGTCCGGAATTATTGGGCGTAAAGCGCGCGCAGGCGGCTTCTTAAGTCCATCTTAAAAGTGCGGGGCTTAACCCCGTGATGGGATGGAAACTGGGAGGCTGGAGGATCGGAGAGGAAAGTGTAATTCCTAGTGTAGCGGTGAAATGCGTAGAGATTAGGAAGAACACCGGTGGCGAAGGAGACTTTCTGGACGACAACTGACGCTGAGGCGCGAAAGCGTGGGGAGCAAACAGGATTAGATACCCT
+
CFCFGGEFGGGCFE@FGGGGGFGGGGGEFGFGGGGGGGGGGGGGGGGGGCFCGGGGGGGGGGGDEGGGGGGGGCFEFFGGFFCFFGFGGGE7=FFFGGFDGCDFGGGGGG9C<=FFF<FFF@<FGG9CCFG7FFGBFFGGGGG8@FFF6#>>>=FFGG7=D:>FFGGFFFFGE<108FE?EEEC#:FFFCCGGGEDEG:CGGE:;6<CG?CCCC;GG/+5>CDEGGGGGGCCFF><FFGG?7CDECC7EDGFB>:9CDFDE@,<13GC@>G393EB:FF=FE<CCF<EFA,+,A,<F;B++:+BE9E;<EEGCGFF9GGFEE?GF8GDEEF?C,:,GF@,C<CGFGGDAGGGGGGGFEGF:GGFCF7FCFAE9C,GEDFCDFCGGFFDFFGF:BF;CDGGGF:GDGGGGGGEEF<EFDGGGGGGGGFFGGGGGGCF@B,C@
@ZRBM 69
TAGGGAATTTTCGTCAATGGGGGGAACCCTGAACGAGCAATGCCGCGTGAGTGAGGAAGGTCTTCGGATCGTAAAGCTCTGTTGTAAGAGAAAAACGGCACTCATAGGGAATGATGAGTGAGTGATGGTATCTTACCAGAAAGTCACGGCTAACTACGTGCCAGCAGCCGCGGTAATACGTAGGTGGCGAGCGTTATCCGGAATGATTGGGCGTAAAGGGTGCGTAGGTGGCAGATCAAGTCTGGAGTAAAAGGTATGGGCTCAACCCGTACTGGCTCTGGAAACTGATCAGCTAGAGAACAGAAGAGGACGGCGGAACTCCATGTGTAGCGGTAAAATGCGTAGATATATGGAAGAACACCGGTGGCGAAGGCGGCCGTCTGGTCTGGATTCTGACACTGAAGCACGAAAGCGTGGGGAGCAAATAGGATTAGATACCCT
+
GGGGGGGGGGGGGGGGGGGGGGGGGGGGGGGGGGGGGGGGGGGGGGGEEFGFGGGGGGGGGGGGGGGGGGGGGGGGGGFGGGGDGGGGGGGGGGGGGGGGEGGGGGGGGCGFGGGGGGGGGGFFFGGFFGGGGGGGFGFGGGGGDGGGGGGGGGGGGG:GGGGGGGGGGGGGGGGG8EEFGGGGGGGGECGGGGGGDDGGGGGGGGGCGFFCEFGGGGGEGGGGFGGGFGGGGFFGGGGGGFFF?CFGFGGGGFGGGGFFCGGGGGGGGFGGGFGGGGFFGCFFGEFCC,,FFC9F?E?CGFGFF;7GGGGGGGFF@FEFFGGGGFECGGGCGFAEEFECFFF9C,<9F9EFGGGGGGDEGGGGGGGGGGGGGGGGGGFGFEGFFGGGGGGGGGGCGGGGGGGGGGGGGGGGGGGGGGGFGGGGGFGFGGFGGGFGCCBC@
@ZRBM 61481
TGAGGAATATTGGTCAATGGGCGAGAGCCTGAACCAGCAAAGTAGCGTGAAGGATGACTGCCCTATGGGTTGTAAACTTCTTTTATAAAGGAATAAAGTCGGGTATGGATACACGTTTGCATGTACATTATGAATAAGGACCGGCTAATTCCGTGCCAGCAGCCGCGGTAATACGGAAGGTCCGGGCGTTATCCGGATTTATTGGGTTTAAAGGGAGCGTAGGCCGGAGATTAAGCGTGTTGTGAAATGTAGACGCTCAACGTCTGCACTGCAGCGCGAACTGGTTGCCGGGAGTACGCACAAAGTGGGCGGAATGCGTGGGGTAGCGGTGAAATGCTTAGATATCACGAAGAACTCCGATTGCGAAGGCAGCTCACTGGAGCGCAACTGACGCTGCAGATCGAAAGTGCGGGTATCGAACAGGATTAGATACCCT
+
,;6C<FGF@FA9EFGGGCC,@<@CFCFGGCGFF8CF,E,;<EEEFGEGCEE9FC9AAFGC,CE@,<CFFECC6<FFCFGCEFFGCFGDCC,,:5=,C9,A,8@,+:8AC?A?<==F84=F,?,C@F9?@EFG9F,CEAFBEFECEEE=EF;EF7+==9F+,:DC:8C@F@7@9A@@EG>:>F9CFCCBFG*3CFGE9@CCFB+:F=@?C:<FFCFFEEGGCCE9CEGE@:8,;5C7C8ECFFFGGFDCC#9CE,DEEGEG=CGF<A9949FC:F@+$@6CCFFFCC@C>,,GEBB@@,,F579A+>FDF<<F==@+C8++,4++>C@FFCGDFAGFF9E4<,,F=CF<EE,?C,F@CC8CFCB<EE9GDEEF<C<E@,GE:C@,;,<,GGFF<F@E,@C,CFFEFCFGE:EDFFFDCCFE<FFAE9C<FEACCCCC
@ZRBM 76245
TGAGGAATATTGGTCAATGGGCGAGAGCCTGAACCAGCCAAGTAGCGTGCAGGATGACGGCCCTATGGGTTGTAAACTGCTTTTATAAGGGAATAAAGTGAGCCTCGTGAGGCTTTTTGCATGTACCTTATGAATAAGGACCTGCTAATTCCGTGCCAGCAGCCGCGGTAATACGGAAGGTCCGGGCGTTATCCGGATTTATTGGGTTTAAAGGGAGCGTAGGCCGGATGTTAAGCGTGTTGTGAAATGTAGATGCTCAACATCTGCACTGCAGCGCGAACTGGTTTCCTTGAGTACGCACTAAGTGGGCGGAATTCGTGGTGTAGCGGTGAAATGCTTAGATATCACGAAGAACTCCGATTGCGAAGGCAGCTCACTGGAGCGCAACTGACGCTGAAGCTCGAAAGTGCGGGTATCGAACAGGATTAGATACCCT
+
GGGGGGGGGGGGGGGGGGGGGGGGGDGGGGGGGGGGGGGGGGGGGGGGGGGGGGGFGGGGGGGGGGGGGGGGGGGGGGGGGGGFGFGGGGGCFFGGGGGGGFDGGGGGFGGGGFGGGGGGGGDGGFGGGGDGGF<FGFGFGF(CFGGGGGGFFFGGGGGGGCGGGGGGFGGFGGFGGGGGGGGGGEFGFGEGGGGGEGFFGG?FGG:FEGGGGGGFGGGGGGGGFGGGGGGECFEFD,GGFGEF:GFFCEGGGGGFECFGGCF?GF<CGGGGGGGFDFCGGGGGGGDFFGDGFGGGDCGGFCGFFE>GFCGFFFGGGGGGGGGGGDGGGGGGGGGDFCGGFE,GGFGGFFGGGGFEEF@@GGGGGGGGGGGGGGFEGGEEFGGGFFGGGGGGGGGGGGECFGGEFGGGGGGGGGGGGGGGGGDGGGGGGGFCCCCC
@ZRBM 54607
TGGGGAATATTGCACAATGGGGGAAACCCTGATGCAGCAACGCCGCGTGAGTGAAGAAGTATTTCGGTATGTAAAGCTCTATCAGCAGGGAAGACAGTGACGGTACCTGACTAAGAAGCTCCGGCTAAATACGTGCCAGCAGCCGCGGTGATACGGAAGGTCCGTGCGTTATCCGGATTTATTGGGTTTAAAGGGAGCGTAGGCCGGAGATTAAGCGTGTTGTGAAATGTAGATGCTCAACATCTGCACTGCAGCGCGAACTGGTTTCCTTGAGTACGCACAAAGTGGGCGGAATTCGTGGTGTAGCGGTGAAATGCTTAGATATCACAAAGAACTCCGATTGCGAAGGCAGCTCACTGGAGCGCAACTGACGCTGAAGCTCGAAAGTGCGGGTATCGAACAGGATTAGATACCCT
+
GCCGGGCFGGGFGFGGGGGGGGGGGGF@FCGCEEFGGFFGEE>FCGDGGGGGFGGGGGG<,C9FEFG?EFFGGEFEGGC<9EEEC,B<?C+:?EFFEF9B,?EFGGGGGF4?E,F,A4F?EECBFGE<AC9F@DFEFGG7=CAD7:<:C3*8,7D7>:5>,FA>31*:FF@E;GC=ECGE;FBFF<#:FEFF<F=3=EFFGE?CCFC,F;?>63<>C;EEFF9FCCFF@C<D1>::@FEGFFFGCEG?@E@<EB36/CCC58AACCFC:B??8>@/?:FCECA.C@CCCGGFBF=+:<GEF<B>7ECA?FEFCFFFFE,EE4C,<ECC,EFFDB7-FDACECCDCFECCFFCEAGFF<C7EC:DEFFGCGFCFF9A<CCFC@GGGGGGF:GFCCGFFEFEGGDGEDGFGGCBCCB@
@ZRBM 60155
TGGGGAATATTGCACAATGGGGGAAACCCTGATGCAGCGACGCCGCGTGAGTGAAGAAGTATTTCGGTATGTAAAGCTCTATCAGCAGGGAAGAAAATGACGGTACCTGACTAAGAAGCCCCGGCTAACGACGTGCCAGCAGCCGCGGTAATACGTAGGGGGCAAGCGTTATCCGGATTTACTGGGTGTAAAGGGAGCGTAGACGGCTAAGCAAGTCAGAAGTGAAAGGCTGGGGCTCAACCCCGGGACTGCTTTTGAAACTGTTTGGCTAGAGTGCTGGAGAGGTAAGCGGAATTCCTAGTGTAGCGGTGAAATGCGTAGATATTAGGAGGAACACCAGTGGCGAAGGCGGCTTACTGGACAGTAACTGACGTTGAGGCTCGAAAGCGTGGGGAGCAAACAGGATTAGATACCCT
+
FG8EEEG8FGFDEEFGEFFCFFGDEF8AFGCF9,CFFFFG7@@FGGGGGGG,CFFGFFFG9FFGGGGFF@FFFGG<CA<?EF<,EFGFCFFGFEGGCGGGACG@FG,,C=?<BDB?AFGFF+>@+@+>,3=B+8B7<FFCB<<7:>>9><B<<?C9<CFECCGGG5DCFC=BC@CFGF9FGGGFCFC;AA?43:EGG:E8@CE;8C#@?<@:CECCCGCCFCCF@9,FDFFFDCFFCCE:>-8F<8DC1GFDEGF<9FB<F?219<B?9F=DGGGGGF:D??DE<C7GGFAFE?GGF<F9DE7GGGGGGGFFE=7E@9?,F;FC,C@DGGGGGEC<GFGGGFDGF>GEEGGGGGGGGF<FFE9GGGGFGGFEFGF8F7GGF@FCGEDGCCGGGFGGGGGGGGGGGGCGGFGCCCCC
@ZRBM 74
TAGGGAATTTTCGTCAATGGGGGGAACCCTGAACGAGCAATGCCGCGTGAGTGAGGAAGGTCTTCGGATCGTAAAGCTCTGTTGTAAGAGAAAAACGGCACTCATAGGGAATGATGAGTGAGTGATGGTATCTTACCAGAAAGTCACGGCTAACTACGTGCCAGCAGCCGAGGTAATACGTAGGTGGCGAGCGTTATCCGGAAGGATTGGGCGTAAAGGGTGCGTAGGTGGCAGCTCAAGTCAGGAGTAAAAGGTATGGGCTCAACCCGTACTGGCTCTGGAAACTGATCAGCTAGGGAACAGAAGATGACGGCGGAACTCCATGTGTAGCGGTAAAATGCGTAGATATATGGAAGAACACCGGTGGCGAAGGCGGCCGTCTGGTCTGGATTCTGACACTGAAGCACGAAAGCGTGGGGAGCAAATAGGATTAGATACCCT
+
@FFA>FGGCFGGEFEGG<EFGCGDFGGDCGGGGGC@CDF8FF,,CF@FECFGGCFGGGGDEGGG9DF@>CFGGGGGC@F,@FFEG9FFGCF@FE>>:C@CC<FDCGG>,>:@CF,<;F3C=CFFFFCGEF;BCFFDCE?FGCF:2<FGEEEGGGGGGD,,=CCFDFGGGG*:C8CFE<#<5<FCCEF6?==2?>C57FEGGDC/AA=7EFFC:8BCFF:?2:?<1E;;C?@FC8?#/>@F=:#:@GGC9FGFE2,5:@FC5F>CGFF?FFEGGGED@:C,GGDF<A,?B:AA3,,8,@5;E4@CFE4+:GDGCC9?,GGGGGGGGE@F@7:C,EB,,8,C<9E?4,FFF9GGDGGFB6C:CGC:CGGFEB:7@@+7@:FF8FD8DGCF<EGFFFGFFFEE<FC7FFEB@GGDGGGEF?GFFCGGGF9FFAC@9GF<C<,A@
@ZRBM 75
TGGGGAATATTGCGCAATGGGGGAAACCCTGATGCAGCGACGCCGCGTGAGCGAAGAAGTATTTCGGTATGTAAAGCTCTATCAGCAGGGAAGAAGAAATGACGGTACCTGACTAAGAAGCACCGGCTAAATACGTGCCAGCAGCCGCGGTAATACGTATGGTGCAAGCGTTATCCGGATTTACTGGGTGTAAAGGGAGCGCAGGCGGAAGGCTAAGTCTGATGTGAAAGCCTGGGGCTCAACCCCGGTACTGCATTGGAAACTGGTCATCTAGAGTGTCGGAGGGGTAAGTGGAATTCCTAGTGTAGCGGTGAAATGCGTAGATATTAGGAGGAACACCAGTGGCGAAGGCGGCTTACTGGACGATAACTGACGCTGAGGCTCGAAAGCGTGGGGAGCAAACAGGATTAGATACCCT
+
ECEGFFGG9FGAF:FEECFGC6@FGCF<FGGGGGFGGG:CFGGGGGGGGGGGGGFCGGGF,EFFGGG=A4BFGGG<FFFGGGGGF,,EFGGGGGG8<ECFGAC:CFD75,:FFFAD8,CDF0BGC7:FC@5DCFFF,C>@-*CCGA<3><CGGGD8<<,5@97CBCFGFCFC@FC9C@C8B6=DGEAC2E=@FFGEB/8/?:1GC:CE:,:?,EFGD?FGEEFGGF@C8ED@<+CCCD>/FFF>@#C9=DFDF?#C:<F<<CGFFC9161GEFGEF@GFFCEGGDA??FGFCF<GFGGFF?9GF>BDGGGFF9FGGGGFGGGGFFBC,EFGGGGEGFEGGGEF7@FGGGGGGGFFE6,GGGGEFFCGGFGEGGGFCGGGGGGFCFGGGCGCEEFF<FEC,EEGGFGGGGGGDCCCCCC
@ZRBM 76
TGAGGAATATTGGTCAATGGACGAGAGTCTGAACCAGCCAAGTAGCGTGCAGGATGACGGCCCTATGGGTTGTAAACTGCTTTTATAAGGGAATAAAGTGAGCCTCGTGAGGCTTTTTGCATGTACCTTATGAATAAGGACCGGCTAATTCCGTGCCAGCAGCCGCGGTAATACGGAAGGTCCGGGCGTTATCCGGATTTATTGGGTTTAAAGGGAGCGTAGGCCGGAGATTAAGCGTGTTGTGGAATGTAGATGCTCAACATCTGCACTGCAGCGCGAACTGGTTTCCTTGAGTACGCACAAAGTGGGCGGAATTCGTGGTGTAGCGGTGAAATGCTTAGATATCACGAAGAACTCCGATTGCGAAGGCAGCTCACTGGAGCGCAACTGACGCTGAAGCTCGAAAGTGCGGGTATCGAACAGGATTAGATACCCT
+
FFGFGFFGGGGGGFGGGGGGGGGGGGGGGGGGGGGGGGFGGGGGFGGGGGGGGGFFGGGGEGEDGGGGGGGGGGGGGFGGFGAFGGGGGGFCECFFFFFGGGGGGGGGGGGGGCGGEGGGGFGGGGGFGGGGG<FFFGFFAFC>GG=GFGFAFFFDC9FBD>GG>GGGAFFGGGFGGGGG0@FFGGFG<EGCCFFFEGGFFGFGGGC<;:CCG:FGGGGGGGGCCFE>EFDFGGGCE9GFG9ED+GFGGC9B9GGGGGGFCFAFFGGGFFGGGGFC8AGGGGFCGGGGGGGGGGGFEDEFF9FEGDFCGGGF?GEGGEGFDEFF8CCGGGGFGGGGGGGGFGGGGGFGGGGGGGFCGFGGGGGGGFDGGGFGGGGGGGGGDGGGGGGGGGEGGGGGGGGGGGGGFGGGFCGFGGGGGGGGGDGFGEDGFFGC@8C@
@ZRBM 77
TGAGGAATATTGGTCAATGGGCGAGAGCCTGAACCAGCCAAGTAGCGTGCAGGATGACGGCCCTATGGGCTGTAAACTGCTTTTATAGGGGAATAACGTGAGCCACGTGTGGTTTTTTGCATGTACCCTATGAATAAGGACCGGCTAATTACGTGCCCGCAGCCGCGGTCATACGGAAGGTCCGGGCGTTATCCGGATTTATTGGGTTTAAAGGGAGCGTAGGCCGGAGATTAAGCGTGTTGTGAAATGTAGATGCTCAACATCTGAACTGAAGCGCGAACTGGTTTCCTTGAGTACGCATAAAGTGGGCGGAATTCGGGGTGTAGCGGTGAAATGCTTAGATATCACGAAGAACTCCGATTGCGAAGGCAGCTCACTGGGGCGCAACTGACGCGGAAGCTCGAAAGCGCGGGTACCGAACAGGAGTAGATACCCT
+
EFFGG;CFEEFFCGCFFGFGGGGEEEGGGFGGGFFFGFGDEGFFFG:B7CCFGDFCFGDF6@FFFFFFFEEFEEFDGGFCFDGGCFEGGFG=CGCG=F,+FCFEFFCFEDGGE+,A=C@FGGFG<,C<?AFFGFFGAB9F<FCF7FFDB,,:<>6C+,3@FEGCEGFGG*6@DFFGGGGGC::BCEDDEEG><CCE-C<CE=CF6EAE+337<@>EG#;F:9<9FE9;:7FFCFFGGCEECGGGGFFFD8FECDF'@@@<##D@=GDFF?4.C:FCEF6GGFF@,DEF9:8,?+GGEF=9GFD@F=B:78,<8BC+FC78?<@:>8+?9C,@<FB8E9,;CAA,,C4F<C59C,7CEFE,7FEGFD@E@FFE@<,F,F@@@ECFFFFGGGF7FF;9DC@,8C9GFF7GCB@CFCFCEEFF<FFFE9GFDE8C@CC@
@ZRBM 78
TGGGGAATCTTCCGCAATGGACGAAAGTCTGACGGAGCAACGCCGCGTGAGTGATGACGGCCTTCGGGTTGTAAAGCTCTGTGATCGGGGACGAATGGCTGGTATGCTAATACCATATCAGAGTGACGGTACCCGAATAGCAAGCCACGGCTAACTACGTGCCAGCAGCCGCGGTAATACGTAGGTGGCAAGCGTTGTCCGGAATTATTGGGCGTAAAGCGCGCGCAGGCGGCTTCTTAAGTCCATCTTAAAAGTGCGGGGCTTAACCCCGTGATGGGATGGAAACTGGGAGGCTGGAGTATCGGAGAGGAAAGTGGAATTCCTAGTGTAGCGGTGAGATGCGTAGAGATTAGGAAGAACACCGGTGGCGAAGGCGACTTTCTGGACGACAACTGACGCTGAGGCGCAAAAGCGTGGGGAGCAAACAGGATTAGATACCCT
+
FFGGGGDEFGGGGGGGGGGGGGGGGGGGGGGGGGGGGG@FGGGGGGGGGGGGEFGGGGD>FGGGGGGDGGGGGGGFFGGGDGDFGD<FFGGGGGEB,,,BFGCCFGGGGGA,EDGGF<FFGGGCDDDGGGGGGCCEGGGGG9@>DFGGEGGGDFFFFFGFFDGGFGG<FCFGEGCFGGGGFC<:7FEGGGGF**;>CC@:;50'CFGGC?GFG50EGGGGG7D8=:1EDDF>8<:9D9CFGFFFD<<CDCFGGGG?9GFFCFC4C<F?:8E2><DA@>CCFGFF><FE@@8FGEF@FD@+CGGGGFECFE9FFE9EFEFFCF?9BGGGEDCFF?FBF:F:GGGGGFE9GGGGGGGGGGGGGGDGGGGGGGGGGGGGFGGFAFEB<<FCC<GCGGGGGGGGGGGEFGF9GGEFGCGEGGGGGGGGGGGGGGGFCFGGC?CCC
@ZRBM 75706
TGGGGAATATTGCACAATGGGGGAAACCCTGATGCAGCGACGCCGCGTGGAGGAAGAAGGTCTTCGGATTGTAAACTCCTGTTGTTGAGGAAGATAATGACGGTACTCAACAAGGAAGTGACGTCTAACTACGTGCCAGCAGCCGCGGTAAAACGTAGGTCACAAGCGTTGTCCGGAATTACTGGGTGTAAAGGGAGCGCAGGCGGGAAGACAAGTTGGAAGTGAAATCCATGGGCTCAACCCATGAACTGCTTTCAAAACTGTTTTGCTTGAGTAGTGCAGAGGTAGGCGGAATTCCCGGTGTAGCGGTGGAATGCTGAGATATCGGGAGGAACACCAGTGGCGAAGGCGGCCTACTGGGCACCAACTGACGCTGAGGCTCGAAAGTGTGGGTAGCAAACAGGATTAGATACCCT
+
GGFGGGG@EGGGFFGGGGFEFDBEGGGGGCFFFDGGGG7FGEGG7EGFGEGGGGCC,C=DFGGGGGGEC@FF9,,CEAFGGBFEF@FFGEEFFGGG9EC5CFEEDGDFGGFE<FF8,BFDECF+B=<BF9,D7FGGGF,+:3<FCF<FGE;F9FGF3>B=FEFGCFG7<@:CF<CCEEGGGCAF,GGFCCCCFCG=7EEGGEEGFF;;D:ACFFFG;<:F,CECFFCFFF98GFCEE=FFG=5GFCF:GEB</C9EE)AFED<A3FF/67GGGFC?FEC9E<,=E+B=C,FEA<=+F=7CFGC>GC7GGFAFFFA:,,,BF:F@GEGFF<ECB66--F8GEGGFGFGGGGFDC,9FFEE@C,@6,9FFCGF:8GF8ACGFC@FAAFC@GFEFGCGFCFGGGEGGGGDFFGGCC@<C
@ZRBM 80
TGAGGAATATTGGTCAATGGGCGAGAGCCTGAACCAGCCAAGTAGCGTGCAGGATGACGGCCCTATGGGTTGTAAACTGCTTTTATAAGGGAATAAATTGAGCCTAGTGAGGCTTTTTGCATGTACCTTATGAATAAGGACAGGCTAATTCCGTGCCAGCAGCCGCGGTAATACGGAAGGTCCGGGCGTTATCCGGATTTATTGGGTTTAAAGGGAGCGTAGGCCGGAGATTAAGCGTGTTGTGAAATGTAGATGCACAACATCTGCACTGCAGCGCGAACTGGTTTCCTTGAGTACGCACAAAGTGGGAGGAATTCGTTGTGTAGCGGTGAAATGCTTAGATATCACGAAGAACTCCGATTGCGAAGGCAGCTCACTGGAGCGCAACTGACGCTGAAGCTCGAAAGTGCGGGTATCGAACAGGATTAGATACCCT
+
FGGGGGGGGGGGFFF,FGA<EFEGFCE,CFGG<<FGFGFFC@EFCEGEE7CFG>EGGGDGDGGG8<EGC<CCFFGFEE<FF<FFFGEFCF<F@F?,B,5,,5,,F,49,A,,:,B,5F7FGA,,<<<CFGG9FEGGGF9,,,++8,:5B,=<DE?@FCA@FDFFED2:<:><BA94.@@F>GGG@G@GFF74<<<76CF67EFG9F<@6GGEE:<CE>EGEECDG?8:EFF7AF?C*/EFG=GC@<@7FGF;<@<C<FFF=@@:FDFF@D>DC6/C9%DGGCGBDFA89F9D8C+CEF@?4,,,EB=BC,EEF@F<C+A,GGGGGF7FAECCDCFFE?,GFFCFF:,@F9GGFC>-CFE7GEF<CGGGGGGGFACGFF@F7GFECFFGGDFGGGGDFCEECGGFCGF@@@8GGGF<GGGGGGGF@FGGGFCCC@CC
@ZRBM 81
TGAGGAATATTGGTCAATGGACGAGAGTCCGAACCAGCCAAGTAGCGTGCAGGATGACGGCCCTATGGGTTGTAAACTGCTTTTATAAGGGAATAAAGTGAGTCTCGTGAGACTTTTTGCATGTACCTTATGAATAAGGACCGGCTAATTCCGTGCCAGCAGCCGCGGTAATACGGAAGGTCCGGGCGTTATCCGGATTTATTGGGTTTAAAGGGAGCGTAGGCCGGAGATTAAGCGTGTTGTGAAATGTAGACGCTCAACGTCTGCACTGCAGCGCGAACTGGTTTCCTTGAGTACGCACAAAGTGGGCGGAATTCGTTGTGTAGCGGTGAAATGCTTAGATATCACGAAGAACTCCGATTGCGAAGGCAGCTCGCTGGAGCGCAACTGACGCTGAAGCTCGAAAGTGCGGGTATCGAACAGGATTAGATACCCT
+
,CEGGFEGGGGGGEGGGGGGGGGGGGGDGGGGGGGGGGGGGFFGGGGGGGGGGGGGGGGGGGGGFCGGFF@FGGGGGGGCFGGGGGGGGGGGGGGGGGGGGGGGGGGGGG7FGFFFGGGGGGGGGGGGGGGGGGGGGGGGGG77>GGGGGGGGGGCFGGGFGGGGGGG?GGGG?GGEFCFGGGGGGEFEFGEFGGGGGDFCCFGGFDECFF<FGEGGGGGG>GGGCECGFGGFGGGGD88@;7CFDCFCFCCCC=GFF7?FCFGGGFFGGGGF7GCGGGGGGFFFGF@F8FAFCF:FE@5EFF8GGFC7GFFF8GGCB+,FGGGGGFE<GGFEGFGFGGGGFED8F?GGGGGEB:7:DF7GGGGFAGFCAEFFCGGGGGGEGGFCDAGGGFFCGFFEEEFGCGGGGGGDCGGF@GGGGGFGGGFCGGGGGFC@@CA
@ZRBM 82
TGAGGAATATTGGTCAATGGACGGGAGTCTGAGCCAGCCAAGTAGCGTGAAGGATGACTGCCCTATGGGTTGTAAACTTCTTTTATACGGGAATAAAGTGGTCCACGTGTGGATTTTTGTATGTACCGTATGAATAAGGATCGGCTAACTCCGTGCCAGCAGCCGCGGTAATACGGAGGATCCGAGCGTTATCCGGATTTATTGGGTTTAAAGGGAGCGTAGGTGGATTGTTAAGTCAGTTGTGAAAGTTTGCGGCTCAACCGTAAAATTGCAGTTGATACTGGCAGCCTTGAGTACAGTAGAGGTGGGCGGAATTCGTGGTGTAGCGGTGAAATGCTTAGATATCACGAAGAACTCCGATTGCGAAGGCAGCTCACTGGACTGCAACTGACACTGATGCTCGAAAGTGTGGGTATCAAACAGGATTAGATACCCT
+
EFGFGGGGGGGGFGGGGGGGGGGCEG+@FGG@FFGGGGGGGGFGGGGGGGGGGGFGGGFF?<ED,CFF8CB76FGGGGE<EGGGEFGEFD:CFDGGFGGGCCEFGGGEF<DEG,??F,+B<<<FGGGGGFCCF,EGCGFGDEFDFFGGGGGGG7;CD2D?FFGFGGGDFFC<@,B@EGGE,@CG@FEGGE?=<>=,FE<<FF<GGFFCFFCC9==87CD@3GGGF>CFFF<ECFC'CFGCGFFFFCGFFGGFFCCD:DFGCCAAC7EGFFF?A@GGEC<FFFF?,==,GGFEEE=EFEFCGGFGGGGEGFGDCGGGFFF,GGGDGGGF?GGGFFGGGDGGGGEB:@BFFE,GDGGCGGFEGGGFFFGGGGFFFCGGGGGGGGGGGGGGGGGGGGGFFGGFFGGGFFFGFEGGGGGGGGGGGGGGGGGGGGFCCCCC
@ZRBM 83
TGAGGAATATTGGTCAATGGGCGAGAGCCTGAACCAGCCAAGTAGCGTGCAGGATGACGGCCCTATGGGTTGTAAACTGCTTTTATAAGGGAATAAAGTGAGCCTCGTGAGGCTTTTTGCATGTACCTTATGAATAAGGACCGGCTAATTCCGTGCCAGCAGCCGCGGTAATACGGAAGGTCCGGGCGTTATCCGGATTTATTGGGTTTAAAGGGAGCGTAGGCCGGAGATTAAGCGTGTTGTGAAATGTAGATGCACAACATCTGCACTGCAGCGCGAACTGGTTTCCTTGAGTACGCACAAAGTGGGCGGAATTCGTGGTGTAGCGGTGAAATGCTTAGATATCACGAAGAACTCCGATTGCGAAGGCAGCTCACTGGAGCGCAACTGACGCTGAAGCTCGAAAGTGCGGGTATCGAACAGGATTAGATACCCT
+
FFGGFGGGGGGGGGGGGGGGGGGGGGGGGGGGGGGGGGGGGGGFCFGGGGGGGGGGGGGGEFGGGGGGGGDFGGGFGFDGGGGGGGGGGGGFGGGGGGGFGGGFFGGDGGGDFDGGGGGGGGCFGGFGGGGAFGGGGGFGFGGDEGGGCC@FFGDFGGGGFFF>FEGCCFGGGGGGEGDCFGFEGDGGGGGGGGGD?<CCA(9<GGGEFGGGGGGFD?8DEECCC?GGGGF>EFGGEE>9ECECFGCFFFFG@F9EFCBGFFFFF@,35376FDC>CGGF8FGGGF<GFAF9?7GGGGFECAFEGGGEFFF,FA=FGGGGGGE>GGFAGGGFGGGGGGGGFGFGFGGGGGGFGGFFDGF@GGGGGGGGGGGGGGGGGGGGGF7FGF<DGEGGGGGGGDGGGGGGGGGGGGGGGGGGGGGGGGGGGF9FEE@AC8CC
@ZRBM 61663
TAGGGAATTTTCGTCAATGGGGGGAACCCTGAACGAGCAATGCCGCGTGAGTGAGGAAGGTCTTCGGATCGTAAAGCTCTGTTGTAAGAGAAAAACGGCACTCATAGGGAATGATGAGTGAGTGATGGTATCTTACCAGAAAGTCACGGCTAACTACGTGCCAGCAGCCGCGGTAATACGTAGGTGGCGAGCGTTATCCGGAATGATTGGGCGTAAAGGGTGCGTAGGTGGCAGATCAAGTCTGGAGTAAAAGGTATGGGCTCAACCCGTACTGGCTCTGGAAACTGATCAGCTAGAGAACAGAAGAGGACGGCGGAACTCCATGTGTAGCGGTAAAATGCGTAGATATATGGAAGAACACCGGTGGCGAAGGCGGCCGTCTGGTCTGGATTCTGACACTGAAGCACGAAAGCGTGGGGAGCAAATAGGATTAGATACCCT
+
FFFDGGGGGGGFF8FFGGGGGGGGGGGGG8BFGGGGGGGFFGGGGGGFEBFEGGGGGGGGGGGEEFFFGGGGGGGFGGGGGGGFFEGGGGGGGGFGDGGGG8FFG?FCDFGGGFGGGGBBFGCCFGGFAEF@FGGGFFGGGGGGGGGGG<;FGFCF@GCCGGGGFFGGFGGGGGGGGGFECCFAFFGGGGEEGFE9;@8?ECCCFGFFEGGGGFFC8GEE@>CC;ECEFGG>FC;?FGGGGGGGGGFD9DCFCE8EFGDCFGFCFG+ED9EEDEFFBAGFD@<CDDF<C9FD9FCE53,,CFE<GFCGEFEFB:AB8FFEGFE,8FF@FE7FF<,GEB7GFFECC,,<AEGGGGEFEC7CCGFGF:@CE7GGGF:C@GDC;<FGGGGGGFEEAGGGF9GGGFCF@,GGGGGGGGGEFGGFFDFFFAFAFF<DGGGGCCCCC
@ZRBM 85
TGGGGAATATTGCACAATGGGGGAAACCCTGATGCAGCAACGCCGCGTGAGTGAAGAAGTATTTCGGTATGTAAAGCTCTATCAGCAGGGAAGATAATGACGGTACCTGACTAAGAAGCTCCGGCTAAATACGTGCCAGCAGCCGCGGTAATACGTATGGAGCAAGCGTTATCCGGATTTACTGGGTGTAAAGGGTGCGTAGGTGGCAGTGCAAGTCAGATGTGAAAGGCCGGGGCTCAACACCGGAGCTGCATTTGAAACTGCTCGGCTAGAGTACAGGAGAGGCAGGCGGAATTCCTAGTGTAGCGGTGAAATGCGTAGATATTAGGAGGAACACCAGTGGCGAAGGCGGCCTGCTGGACTGTTACTGACACTGAGGCACGAAAGCGTGGGGAGCAAACAGGATTAGATACCCT
+
G@FGGBFFFFGCGGEFGEACDCFGBEFFEFGGGG,CFFGGGGGGEFE+@FDEFGGAEGGGGFGFGFG,EDFFFFFDCEGGGFGGGGGFFGCEFFEFFEFF,4+B?CFGAFGGGGGGGGGG<FCCEEGGGGCFF#9BFFFGFFFGGGGGGGG?EDGFFFFFGGGFGGGE9>>#F04FEE@FCAFFG@,=<@<CCG*;CGGGCFEFGFGGG<?FFCCGGGGGDD@:C<FCEGGGGGC8GGGGC#CCFA,F?E:8A:ECFFCGGGGFF+EGEFFGGGFFF>CFGFAFFCGGGDCFGGFF89GAEF=:EF7GGFFFEGFEFC,FA@GGFFAFGEF<FC,GGFGGGGGFGGCGDFECC8C,89GFFFC,FGFFE@C9FFFC9CFFFEFCB,CCFEEDGFGGGGDFGGGFFF@FFGFC@@CC
@ZRBM 62651
TGGGGAATATTGCACAATGGGGGAAACCCTGATGCAGCGACGCCGCGTGTAGGAAGAAGGTCTTCTGATTGTAAACTCCTGTTGTTGAGGAAGATAATGACGGTACTCAACAAGTAAGTGACGGCTAACAACGTGCCAGCAGCCGCGGTAAAACGTAGGTCACAAGCGTTGTCCGGAATTACTGGGTGTAAAGGGCGCGCAGGCGGGAAGACAAGTTGGAAGTGAAATCCATGGGCTCAACCCATGAACTGCTTTCAAAACTGTTTTTCTTGAGTAGTGCAGAGGTAGGCAGAATTCCAGGTGTAGCGGTGAAATGCGTAGATATCGGGAGGAACACCAGTGGCGAAGGCGGCCTACTGGGCAAAAACTGACGCTGAGGCTCGAAAGTGTGGGTAGCAAACAGGATTAGATACCCT
+
AF8EEC7CFEFFGGGFFEG<E:+CEGFGFF,CFFFGGGCF68CEFDGGC7C<,EGGGFGCFGFFF,C9FFDFFGFA?<FGCE-54:<9<FC8AFGF<DF9,++B?+B,C,,AE4,,C,@?F,++@=7>=,:C8+:D@C>7F-@CCC>:BF<FGG75D188DCC??1>;<:4=<,C?6EC<7F7CC9@C*FFGF<+#*#F8:9:*FF9CC>839CGGFEFGFFCAF@,,,,,7F,E<F:C@=C3<CFAFFA,7,EB,,D@E,DB,?,B5,E5F8GEE49A8FBFE,F=<C5,FGFB,,B,?C@ECGGF?GF?9GCGGFGFFF@64,+FDECEE@:6CECFF,EC7GFDGGGGFECAF@FEE@+:,,@F@CF@7F<C,E@B,C,FEE<FEGGGFF9GGEGFFCGGFF<EF@C9AA--B
@ZRBM 66355
TGGGGAATATTGCACAATGGGGGAAACCCTGATGCAGCGACGCCGCGTGAGCGAAGAAGTATTTCGGTATGTAAAGCTCTATCAGCAGGGAAGAAAATGACGGTACCTGACTAAGAAGCCCCGGCTAACTACGTGCCAGCAGCCGCGGTAATACGTAGGGGGCAAGCGTTATCCGGATTTACGGGGCGGAAAGGGAGCGTAGACGGCAAGGCAAGTCTGATGTGAAAGGCTGGGGCTCAACCCCGGGATTGCATTGGAAACTGTCCTGCTGGAGTGCCGGAGAGGTAAGCGGAATTCCTAGTGTAGAGGTGAAATGCGTAGATATTAGGAGGAACACCAGTGGCGAAGGCGGCTTACTGGACGATCACTGACGTTGAGGCTCGAAAGCGTGGGGAGCAAACAGGATTAGATACCCT
+
CFFF:8@F6@FEGGGGGGGCFG+@C8FFGGFGFC9E<FFGG@7C@FGD7=FGG>FD,CFFGGGGGGG?FCFGGGGGGFFFGGGG,?FE<=CDEGGGGF<AEBCEGGGA,,3,8FFGFDCFCCF=:FF@<FA,<FFFFE7>DFFFGGEC>EBFF910DEC::<:7CFGGC=;FFD4*?<5?CC&FCFF53FC::41EEGDE2:EF@DEGGFDGGDF@<DF,AFFCGGG2AFGFD,@&<:GFC6C5>:EDADFGFCF+E@CCDFFFGAECFC@FD@8@=48E5E?GFE@DFEACFEDGGF<CGGGGE?,FF,?<GGGGGGFGGGFEF<FFGFF@CCC-9CGGECCC<B@CF@8@<C,@C,C@CFEFE6C,@<C;CF?GFGGF,FFFF@GFGFFDEAGCEECFFEGDF@GGGFEC@CCC
@ZRBM 88
TGAGGAATATTGGTCAATGGGCGAGAGCCTGAACCAGCCAAGTAGCGTGCAGGATGACGGCCCTATGGGTTGTAAACTGCTTTTATAAGGGAATAAAGTGAGAGTCGTGACTCTTTTTGCATGTACCTTATGAATAAGGACCGGCTAATTCCGTGCCAGCAGCCGCGGTAATATGGAAGGTCCGGGCGTTATCCGGATTTATTGGGTTTAAAGGGAGCGTAGGCCGGAGATTAAGCGTGTTGCGAAATGTAGACGCTCAACGTCTGCACTGCAGCGCGAACTGGCTTCCTTGAGTACGCACAAAGTGGGCGGAATTCGTGGTGTAGCGGTGAAATGCTTAGATATCACGAAGAACTCCGATTGCGAAGGCAGCTCACTGGAGCGCAACTGACGCTGAAGCTCGAAAGTGCGGGTATCGAACAGGATTAGATACCCT
+
FGFGGGGGGGGGEFFFFGGFDGGGGDEGGFFFCCDFGF<FGG<EFGGG@BFGGEGGFGGG@CCFGFGGGGEEFGGGGGGDAFGGGCFFFG<EA,CFFECFDFFGEGG<BFGCF,CEEFEFGGGGGGGFGGGGGG<F9E@F<FFEGGGGG9DECDDC+>B<F8DFGEFEFE<B;FG?DGFGG9C>'D:@EFDEC;F?F:@FFGFCFG>GF<2?FBBEGG@-C8D?CEG7@E<CECFCCGGEG:8GCEB?E98<@F@6@>@G<@<CDFF@:FE9FE:FEFFFFGGGCFF<GFFGFF@+C=@7A,F<GEECCGGFGGGGEEFFFGGGGEF<C,,FGGFF??FGGFFE=GFEE<<EFF@-@FE@GGGGGGFGGGGCEFGFGGGFCGFFFGEGGEGF9GGDF@CFDFGGDGGFF@CFFCGGGGGGGGGGGFGCFDFC@<CC
@ZRBM 89
TGGGGAATATTGCACAATGGAGGAAACTCTGATGCAGCGACGCCGCGTGAAGGATGAAGTATTTCGGTATGTAAACTTCTATCAGCAGGGAAGAAAATGACGGTACCTGACTAAGAAGCCCCGGCTAACTACGTGCCAGCAGCCGCGGTAATACGTAGGGGGAAAGCGTTATCCGGATTTACTGGGTGTAAAGGGAGCGTAGACGGCACGGCAAGCCAGATGTGAAAGCCCGGGGCTCAACCCCGGGACTGCATTCGGAACTGCTGAGCTAGAGTGTCGGAGAGGCAAGTGGAATTCCTAGTGTAGCGGTGAAATGCGTAGATATTAGGAGGAACTCCAGTGGCGAAGGCGGCTTGCTGGACGATGACTGACGTTGAGGCTCGAAAGCGTGGGGAGCAAACAGGATTAGATACCCT
+
CEGGGFGGGGGGGFGGGGGGGGGGGGGGGFGFDGGGDFGGFFFGGGGGEGGGGGFFGFFCFDGFEFGFEGGGEEFCEFGGDFFFGGGGCEG8FFGGGGGGGGGGGGGGFGGFFGFGAFF=DGGGC7FGGFGGGFGFGGF7FGGGGGGGFBCGFGGDEFEGGG#CCCCFGCFFF;CFGGGFFG5F=GFCCCFGGGD#<CE:FC;FGGGE<CCECCEFGGEFGFCGGGGCGGGEGG@F<FFFGFGGFGGGGGFGGGCCE>?EGFFGFCEF@B,GEGCEF@FGFE9FDCF<9GFED<F<B54BF<EEDCEE,E?C,,:CGGGEF,EDGF?C,?,FAFC-GGGGFCC@@@,:7@DCFFFFFECGGGGDGFGF@,DC8FEC,:7FCC?C;CCEDGGDE<<E<<F6FC<E,,AFEC66A,86
@ZRBM 90
TGAGGAATATTGGTCAATGGGCGAGAGCCTGAACCAGCCAAGTAGCGTGCAGGATGACGGCCCTATGGGTTGTAAACTGCTTTTATAAGGGAATAAAGTGAGCCTCGTGAGGCTTTTTGCATGTACCTTATGAATAAGGACCGGCTAACTCCGTGCCAGCAGCCGCGGTAATACGGAAGGTCCGGGCGTTATCCGGATTTATTGGGTTTAAAGGGAGCGTAGGCCGGAGATTAAGCGTGTTGTGAAATGTAGATGCTCAACATCTGCACTGCAGCGCGAACTGGTTTCCTTGAGTACGCACAAAGTGGGCGGAATTCGTGGTGTAGCGGTGAAATGCTTAGATATCACGAAGAACTCCGATTGCGAAGGCAGCTCACTGGAGCGCAACTGACGCTGAAGCTCGAAAGTGCGGGTATCGAACAGGATTAGATACCCT
+
FGGGGGGGDFGGDGGGGGGGGGGGFGGGGGGGGGGGGGGGCFFGGGGGGGGGGGGGGFGGGGGGGGGGGGGFGGGGGGGGGGGCGGGGGGGGGGGGGGGGFGGGDGCFGGGFF<EFGGFGGGGGFE9FGGGGGGGGFFFGFFFCGGGGD6EFFDFCGGGGFGGCGGCGGGGGGGGGGGGGGGGGGGGGGGGFFGGCEFGFFFCFFGFGGFCFGGGGGGGFGGGCFGE=GFGGGCFF/FGGGGGFGFFGG@FE7DGGGDFGGGGFGF?GGFFCCCGGGGGGGGGGGGGFGGGGGFEEGGFEEGF<GGGGGGGGGGGGGFFEAFGDGGGGGCGGGGGGFGGGGGGGCFGGGGAGFEGDGGGGGGGGGGGGGGGEE<<DFGGGGGGGEGGGGGGGGGGGGGGGGFFCGGGFGDGGGGGGGDGGGGGGGFGGGGGCCCCC
@ZRBM 91
TGGGGAATCTTGCGCAATGGGGGAAACCCTGATGCAGCAACGCCGCGTGAGTGAAGAAGTATTTCGGTATGTAGAGCTCTATCAGCAGGAAAGAAAATGACGGTACCTGACTAAGAAGCCCCGGCTAACTACGTGCCAGCAGCCGCGGTAATACGTAGGGGGCAAGCGTTATCCGGATTTACTGGGTGTAAAGGGAGCGTAGACGGTTTTGCAAGTCTGAAGTGAAAGCCCGGGGCTTAACCCCGGGACTGCTTTGGAAACTGTAGGACTAGAGTGCAGGAGAGGTAAGTGGAATTCCTAGTGTAGCGGTGAAATGCGTAGATATTAGGAGGAACACCAGTGGCGAAGGCGGATTACTGGACGGTAACTGACGGTGAGGCGCGAAAGCGTGGGGAGCGAACAGGATTAGATACCCT
+
EGGGGEDFFGGGGGGGGGGFGGGGGGGGGGGGGGGGGGGGGGGGGGGGGGGGGG9FFCFGGGGFGGGGFF<FGGGGGGGGGGFGGGGGGGGGFFGGGCCGGGGGGGGGGGGGGGGGGGGGGDFGGGGGG@GGGGFGGGGGGGF=GGGGFCCFFF?EGGG<GDGGGFFGGGGGGGD?DEGGGGGGFF?=CCCCFGDFGE18EGG<EGG;EGGGG9<<FGGG9CFGFGGGGGGGD@EEDFGFDECC8FCD=CDFFCFC@FFGFGFCGGGFCGFF:EFA66@?9CGCFACFFGGFD8GFF=C?FGGGGGGFA9GGEF=CB,A,9GGGDGGGFE,9@FGFGGFEGGDGGEFFCDDFFDF<GDFFCGE@GFEEFF8GGFFEGFEGGGF?ECDEGGGFFECGGGGFGGGCGGGGF8CC@?CC
@ZRBM 73021
TGGGGAATATTGCACAATGGGGGAAACCCTGATGCAGCAACGCCGCGTGAGTGAAGAAGTATTTCGGTATGTAAAGCTCTATCAGCAGGAAAGAAAATGACGGTACCTGACTAAGAAGCCCCGGCTAACTACGTGCCAGCAGCCGCGGTAATACGTAGGGGGCAAGCGTTATCCGGATTTACTGGGTGTAAAGGGAGCGTAGACGGTTTTGCAAGTCTGAAGTGAAAGCCCGGGGCTTAACCCCGGGACTGCTTTGGAAACTGTAGAACTAGAGTGCAGGAGAGGTAAGTGGAATTCCTAGTGTAGCGGTGAAATGCGTAGATATTAGGAGGAACACCAGTGGCGAAGGCGGCTTACTGGACTGTAACTGACGTTGAGGCTCGAAAGCGTGGGGAGCAAACAGGATTAGATACCCT
+
GGFDGGCFCFDGGGGGGGGGGGGGGGGGGGGCEFGGGG@FFGGGGGGGGGG<F?FFGFGGGGGGGGGGGGDFGGGCG9FGGGCCFFGGGGGGFGFCFFFGGGGGGGGGGGGGGGGGGGGGGGGGGGGF><FGGGGGGGGGGFCFGGGGGGGGGGG<EGGDCEGEECBFFGGGGGGEEGEGFF9CFGCGGGGCGGGGGGGCFEECGFCGGGCGGFGFGGGGGGFGGGGGGGGGGGGEGGB@FFE5CFEGDFFGGFFFCAGGGGGGGGCGFFFGGGGGGGE@CGGGGGGGGFFDFF?FGGGDGGGGGGGGGGGFB:F7GDGGGFDFCFF<EC,EGFDFFDFGGGGGGGGEDGGGFF9GFFGGGGGGFEEGGGGGGGGGGGGFDCGGEGGDGGGGGGGGGGGGGGGGGGGGGGGCCCCC
@ZRBM 93
TGAGGAATATTGGTCAATGGGCGAGAGCCTGAACCAGCCAAGTAGCGTGCAGGATGACGGCCCTATGGGTTGTAAACTGCTTTTATAAGGGAATAAAGTGAGCCTCGTGAGGCTTTTTGCATGTACCTTATGGATAAGGACCGGCTAATTCCGTGCCAGCAGCCGCGGTAATACGGAAGGTCCGGGCGTTATCCGGATTTATTGGGTTTAAAGGGAGCGTAGGCCGGAGATTAAGCGTGTTGTGAAATGTAGCCGCTCAAAGTCTGCACTGCAGCGCTAACTGGTTTCCTTGAGTACGCACAAAGTGGGCGGAATTCGAGGTGTGGCGGTGAAATGCGTAGATATCTCGAAGAACTCCGGTGGCGAAGGCAGCTCTCTGGAGCGCAACTGACTCTGAAGCTCGAAAGTGTGGGTATCGAACAGGATTAGATACCCT
+
CCFFGGGGFFFFGCFAFFGGGGGDGGGGFDEGFGGGGDFF?F,C@9FFCC@FF:6E<F7FCEE7=<EFFCC=BCAFFCEFF,CDEGFFGGG<,:?F9FAFAFGF8A?=?FFFF,FFFGG?FCEGC?F?FGGGCC,CEC5C,:@++=FE9;=9FFDFFGD@8@DCEGEG*3*<@,>FC<CED,,>>FD:0=3*?FGCF<,;0CCFFGE9=8<CCBF7;<C=;?=CCB?:;<C(B<C0&9CE@9FG@5909+(;2,:<:%@9#,,383,,38+@7@CC38??F<B,,,8<DFCFGF:CEE8FA,,8F?::F4C,+<BC?B,7FA?8++EGGGGFECFCB,GGGFFB6,,CC,FAFF:7@6C,F@FDGFGCCFE8C@6,8FC@6+CC,@CC6CFC,E<C@CGGFCA,,8C6GGGECEEF,EGGGFFC,CAFEF8CCCC<
@ZRBM 61391
TGGGGAATATTGGTCAATGGACGAGAGTCTGAACCAGCCAAGTAGCGTGAAGGATGAAGGTCCTACGGATGGTAAACTTCTTTTATAAGGAAATAAACCCTCCCACGTGTGGGAGCTTGTATGTACCTTATGAATAAGCATCGGCTAACTCCGTGCCAGCAGCCGCGGTAATACGGAGGATGCGAGCGTTATCCGGATTTATTGGGTTTAAAGGGAGCGCAGACGGGTCGTTAAGTCAGCTGTGAAAGTTTGGGGCTCAACCTTAAAATTGCAGTTGATACTGGCGTCCTTGAGTGCGGTTGAGGTGAGCGGAATTCGTGGTGTAGCGGTGAAATGCTTAGATATCACGAAGAACTCCGATTGCGAAGGCAGCTCACTGGAGCGCAGCTGACGCTGAAGCTCGAAAGTGCGGGTATCGAACAGGATTAGATACCCT
+
CG,CCE@FFGGGD6CEGFGCCFGG:FF,CFGGGGGGGGDFEF,,EFGGGGFCGGDF8FAEECEF@FGGGG+AE<FFDGGFEFCFFFGGGGGG<FFGGGFEGGGEGGGGG8A74EFEF<F<A9F@9@F9@,8EFAEGGGF9<?FFCB:BDDGGBDFC+CF<:C>D3>FCGEEFGGGGG77<@>CC:FGFG:FF<(;=:B?,FF/FGGFF7CA?FGGFGGF>CG9<F<<EEGCCGDF@FCFCEEFF@C<BCF@EG=CCF<EA6CEGGEEFECFEFGGGE2<F@CF<3,F@FDDGGGFB:BFA<E@GFC>+DFFFEFGFFB+BGGGGDGDGGCGGGGGGFAGFGFGFE<ECEGFFGFECEF<CGGGGGGGFGGEGCFGGGFCB8++,,FCGGDGGGGGGGGGGGGGFFGGEEGGGGGGFEGGGGGGGGGGGGGGCCBC@
@ZRBM 95
TGCGGCATATTGGTCAATGGGCGAGAGCCTGAACCAGCCAAGTAGCGTGCAGGATGACGGCCCTATGGGTTGTAACCTGCTTTTATAAGGGAATAAAGTGCGCCTCGTGAGGCTTTTTGCATGTACCTTATGAATAAGGACCGGCTAATTCCGTGCCAGCAGCCGCGGTAATACGGAAGGTCCGGTCGTTCTCCGGCTTTCTCGGGTTTAAAGGGAGCGTAGGCCGGAGATTAAGCGTGTTGTGAAATGTAGATGCTCAACATGTGAACTGCAGCGCGAACTGGTTGCCTTGAGTACGCATAAAGTGGGCGGAATTCGTGGTGTAGCGGTGAAATGCTTAGATATCACGAAGAACTCCGATGGCGAAGGCAGCTCACTGGGGCGCAACTGACGATGAAGCACGAAAGCGCGGGTAGCGAACAGGATTAGAGACCCT
+
GC@CC+@F,CF@DFCCFGG8FFE:@F:FFFEEECDCFGGFFFC,6C:@FGFGFFFGGGGGGGGFF<F88FEEDFF,CFGFFFGGG9,,9,,,49=9FG,?,+:+C:+=E@F8B,BA<B+,8C<F9F?DGGFFA,,CC9,,33+88>@@B@;=,@>@C;,*@7:B:8B:>>>D@<FF5@1<@F9CE1C8FC*<F<C5*=FF,++:@+1'FB<2<#80CGG*;>=EC8?CF.%EBFF?#2>CF47,C8D?EA7:,;8,6D@4:@9#EF1@9=F6F@>F@@<B@:F7F@+5,,CA=F@8+>6,,<=,F4>BC,B,EFEEC9+:GFEC@F7CGGGGFGFF9E9EBB?===B7ACFFE?>-GCFB@,GFGGFGFGGFEC9CF7C@:CCEAFGCFECFC,FCC,CC,@GGDGFGFCFE@6@7ECFE@GGGGGGFE8,BA,C@
@ZRBM 96
TGGGGAATATTGCACAATGGGGGAAACCCTGATGCAGCGACGCCGCGTGAGCGAAGAAGTATTTCGGTATGTAAAACTCTATCAGCAGGGAAGATAATGACGGTACCTGACTAAGAAGCACCGGCTAAATCCGTGCCAGCAGCCGCGGTAATACGTATGGTGCAAGCGTTATCCGGATTTACTGGGTGTAAAGGGTGCGTAGGTGGTATGGCAAGTCAGAAGTGAAAGGCTGGGGCTCAACCCCGGGACTGCTTTTGAAACTGTCAAACTAGAGTACAGGAGAGGAAAGCGGAATTCCTAGTGTAGCGGTGAAATGTGTAGATATTAGGAGGAACACCAGTGGCGAAGGCGGCTTTCTGGACTGAAACTGACACTGAGGCACGAAAGCGTGGGGAGCAAACAGGATTAGATACCCT
+
GGFGGFGGGGGFGFGGGGGGFGEGGGF@FGGGGAFGGGCGGGGGGGDGGGDEFFFCFGG<<E9FFAFEEFGFFFFGGGG<FFGGE8FFFE7FGGGGGGGFBCEEGGFGGECFGFGCCFGGGGGGEGGGGG,@BFCG7FGG?GGF=>BEFB:FFGFCFACCFGFC;;CGC<FGFFCGGCEBFGFGGGCC=7EGFGEFCFFFFFC:EFFC@<@ECFFF27EDGGCFFG3GFFFCFFCD>/FFGGGGGE:EEEFD9FFDGDFGCFCFD;CG>G=ECAFGFEEC1GGFE=EEGFEFFCFGFFGCGGGGCCEFGGGGFBF@DEE;ECE@6<<C,F9GEFCFEGF@B,GFGGGGF@CFGGF<8@,FGGF,FFFACFGGFEE@FCCGEEFDC@GGGGCGGGGGFFGGGGGGFEEEGGGCCCCC
@ZRBM 63360
TGAGGAATATTGGTCAATGGGCGAGAGCCTGAACCAGCCAAGTAGCGTGCAGGATGACGGCCCTATGGGTTGTAAACTGCTTTTATAAGGGAATAAAGTGAGCCTCGTGAGGCTTTTTGCATGTACCTTATGAATAAGGACCGGCTAATTCCGTGCCAGCAGCCTCGGTACTACAGAAGGTCCGGGCGTTATCCGGATTTTTTGGGTTTAAAGGGAGCGTAGGCCGGAGATTAAGCGTTTTTGGAAATGTAGATGCTCAACATCTGCACTGCAGCGCGAACTGGTTTCCTTGAGTACGCACAAAGGTGGCGGAATTCGTGGTGTAGCGGTGAAATGCTTAGATATCACGAAGAACTCCGAGTGCGAAGGCAGCTTACTGGAGCGCAACTGACGCTGAAGCTCGAAAGTGCGGGTATCTAACAGGATTAGATACCCT
+
GGGDGGFGFFF;CFFGGGGC,C:+@C:DGGGFCGGFFGGGFF6FGGGGGGG<CGFCFGDGGFFFDFG@,C=+?FFGCFGFGGGGFG9AD9CF?EFDGGFGGC8,?=FB<FBC+F=E=EC<,5,5AF<FEAA<FGGFGGEFDFFFD=>FD=@C,3=+@D@F8F>@33>@FG+,=C,,@>8>,8>::::EF78,CB4*4BA@$=++,<9<2':=C:4FC7<=<*4<B>>-7;FFF:CC&##9A7.ABF@?,@<:3333<EFGGGG9C?EF/>:6<>4C0B?EGFCFBAB,?AFF?@?8+,,A,,5,,++C4,FFD=C4+7A,A9++B::5C,95<,:,,C,FE=AB<7CCC9FFCB7@8,CB7BCC,9FFDC<66,,<@,GEEE@CCEC,F@C:9EEE,@@C87A<CF:+@+F8FC,F;,CC,;@9EFGGGFGCC@<C
@ZRBM 98
TGAGGAATATTGGTCAATGGGCGAGAGCCTGAACCAGCCAAGTAGCGTGCAGGATGACGGCCCTATGGGTTGTAAACTGCTTTTATATGGGAATAAAGTGAGAGTCGTGACTCTTTTTGCATGTACCTTATGAATAAGGACCGGCTAATTCCGTACCAGCAGCCGCGGTAATACGGAAGGTCCGGGCGTTATCCGGATTTATTGGGTTTAAAGGGAGCGTAGGCCGGAGATTAAGCGTGTTGTGAAATGTAGATGCTCAACATCTGCACTGCAGCGCGAACTGGTTTCCTTGAGTACGCACAAAGTGGGCGGAATTCGTGGTGTAGCGGTGAAATGCTTAGATATCACGAAGAACTCCGATTGCGAAGGCAGCTCACTGGAGCGCAACTGACGCTGAAGCTCGAAAGTGCGGGTATCGAACAGGATTAGATACCCT
+
GGGGGGGGGGGGGGGGGGGGGGGGGGGGGGGGGGGGGGGGGGGGGGGGGGGGGGGGGGGGGGGGGGGGGGGGGGGGGGGGGGGGGGGFGFGGGGGGGGGGGGGGGGGGGGGGGGGFGGGGGGGGGGGGGGGGGGGGGGGGGGGGGGGGFGGGGGGGGGGGGGGGGDGGGGGFGGCEEEGGGGGGGFGGGEEGGGGGBGFCDGGGFGFGFEFGGGGCEGECGGGGGGGECEGGGGGGGGGGGGFGFGFGFFFC:A:FFBFGGGGGGGFGFGGGGGGGGFGGDGGGGGGGGDGFGGGFGGFFCCFGGGEGGDGGGFGFCGGCGGGGGGGGGGGGGGGGGGGGGGGGDGGGGGGGGGGEGF8CFGGGGGGGGGGGGF9GGGGGGGGGGFGGGGGGGGGGGGGGGGGGGGGGGEGGGGGGGGGGGGGGGGGGGFECCCCC
@ZRBM 99
TGGGGAATATTGCACAATGGGCGAAAGCCTGATGCAGCGACGCCGTGTGAGCGAAGAAGTATTTCGGTATGTAAAGCTCTATCAGCAGGGAAGATAATGACGGAACATGACTAAGAAGCACCGGCTAAATACGTGACAGCAGCCGAGGTAATAAATATGGTGCAAGCGTTATCCGGATTTACTGGGTGTAAAGGGAGCGCAGGCGGTGCGTCAAGTCTTATGTGAAAGCCCGGGTCTCATCCCCGGTACTGCATTGGAAACTTTCGGACGATAGTGTCGGAGGGGTAAGCGGAATTCCTAGTGTATCGGTGAAATGCGTAGATATTAGGAGGAACACCAGTGGCGAAGGCGGCTTACTGGACGATAACTGACGCTGAGGCTCGAAGGCGTGGGGAGCAAACAGGATGAGATACCCT
+
FGGGGGGGEGFGFFFGGGG8DGGGGGGGGGGFEFFGGGDGG+@FG+@,:C6@FECFCFGFF,C<FFE,C,:,EFG9??F<FE95C,?F4@B<:FB<FGGFCBC+8@,C4A,<?F<EF?,ABBF>+83=BBF9@3F,>DFGF8<,++8>8D37@7@;BCEF9=;@FB+2:9@?C8;66887;2#8/C2=1@CDF=CCG(48,FDC7ECB<,,,,4,0>,<@;,=,<,*5EF>>>,,<>3+*C::C@,,F>FFD9DCFD@,<F:C:8+,,@,5,@+EEC>>::FFFDCCF8:,,FFE,GEFFCF=>+7:<CC,?7EFC?<F=,CGDFA==AFAGFEGFCE<7@C:GGGGGCEFGGF@;C,BFE<EGFFEFFB7GGGGGGGGGGFF@<@BC8E;FGGFEFFFCGGGGGF9GGFGCCB6-
@ZRBM 100
AGAGGAATATTGGTCAATGGGCGAGAGCCTGAACCAGCCAAGTAGCGTGCAGGATGACGGCCCTATGGGTTGTAAACTGCTTTTATAAGGGAATAAAGAGAGTCTCGTGAGAATTTTTGCATGTACCTTCAGAATAAGGACCGGCTAATTCCGTGACAGCAGCCGCGGTAATACGGAAGGGCCGGGCGTTATACGGCTTTATCGGGTTTAAAGGGAGCGTAGGCCGGAGATTAAGCGTGCTGTGAAATGTAGACTCTCAACGTCTGCACTGCATCGCTAACCGGTTTCCTTGAGTACTCACAAATTGGTCGGAATTCGTTGTGTAGCGTGGAAATGCTTAGATATCACGAAGAACTCCTATTGAGAAGGCAGCTCACTGTAGCTCAGCTGACGCTGAAGCTCGAAAGTGCGGGTATCAAACAGGATTAGATACCCT
+
+@@::<<FCAFGGC9<@9E8,;@:CFGFC8FF@,6CE,6::E<<FC@@FG<@C:EFFGGGGGD7C:9EFC=4B?CAF<EE,?BDF,?BFEFCFCDFG<,BFE?,A@9AF<ED,,,A,<BFGD,F<E,?EF,C,85BB5AEF+@CC7FFDACFEFC+@=9BFGFFGEGC*51,@FED5<CE*6C7B@<C<F@7<<F5*<*82++4C****+,<<9E/32CE>*CG@:A@CEFEC3<<C98>;>E,8<<@<:9C5*#,C(32CDF<@9CF=C+=>#7ED0CC>C>FDDGGEB9,,?,94,=F9,,9,@84+4C,4<FA:??,49CFC:4B,@,,C<?FFC,,<9C,@FB7E6<,EFE9CC,,C@C,@<,F8<A@FAFCCCC,@EE,E<,68,,@C,E<@::E<B,CDEGCDFC@,C,<@,ECFCFACF@@C6CCC<<9
@ZRBM 66876
TGGGGAATCTTCCGCAATGGACGAAAGTCTGACGGAGCAACGCCGCGTGAGTGATGACGGCCTTCGGGTTGTAAAGCTCTGTGATCGGGGACGAATGGCTGGTATGCTAATTCCATATCAGAGTGACGGTACCCGAATACCAAGCCACGGCTAACTACGTGCCAGCAGCCGCGGTAATACGTAGGTGGCAAGCGTTGTCCGGAATTATTGGGAGTAAAGCGCGCGCAGGCGGCTTCTTAGGTCCATCTTAAAAGTGCGGGGCTTAACCCCGTGATGGGATGGAAACGGGGAGGCTTGAGTATCGGAGAGGAAAGTGGAATTCCTAGGGTAGCGGTGAAATGCGCAGAGATTAGGAAGAACACCGGTGGCGAAGGCGACTTTCTGGACGACAACTGACGCTGAGGCTCGAAAGCGTGGGGAGCAAACAGGATTAGATACCCT
+
EDF,FFCCAA,6ECCCCE@EGGGGGFFF9,EFDCEGDCFCF:FGECEGGGCAFA?EG?CE+@FGGCCF,4>CFCGFGGGFEC9EFCEE>F77CGEF<8>,:FCFFC,@=FC,,3:=,,@<<FGE;DE7F::FGG7:@**,788>C7,,<<:*=3B9=<::BEFFC8F@FCEFFGGGGF@E5FGG599A6CC/*;*/8;<CCE;886@7?,2**;/:<AFGC8>*8#3::*?C/@E;A,4#6832@<,A0GFC+4;ECFD8,,8+C3GEF=C,<8B:3,,GGGFDC=@EFB<<D<DDGECGEFCGGGGGGGGGFE,ACE<FGFF,EB,GGGGDGGGFFFECGFC99FE,?9C9F?,EFC?CCGFCGGGF@GGEGFB<9FDGEGGBCC,;,CCEGGGCGFGGGFECF,GGGGGGCEGGGGFGFF9FCGGGGFGF<C,GCCCCC
@ZRBM 102
TGAGGAATATTGGTCAATGGGCGAGAGCCTGAACCAGCCAAGTAGCGTGCAGGATGACGGCCCTATGGGTTTTAAACTGCTTTTATAAGGGAATAAAGTGAGCCTCGTGAGGCTTTTTGCATGTACCTTATGAATAAGGAACGGCTAATTCCGTGCCAGCAGCCGCGGTAACACGGAAGGTACGGGCGTTATCCGGATTTATTGGGTTTAAAGGGAGCGTAGGCCGTAGATTAAGCGTGTTGTGAAATGTAGATGCTCAACATCTGCACTGCATCGCGAACTGGTTTCCTTGAGTACGCACAAAGTGGGCGGAATTCGTGGTGTAGCGTTGAAATGCTTAGATATCACGAAGAACTCCGATTGCGAAGGCAGCTCACTGGGGCGCAACCGACGCTGAAGCTCGAAAGCGCGGGTATCGAACAGGATTAGATACCCT
+
CEEGGGFGGGGF?FCGFFGFGGFGGCGFGEGGGGGG?EFGGGGGGGGG7FFGC@FGGG7@7FFGGGG,EC=,6CFG,<<F9FFFFGGGGF8<FD9FGGGGGGC<FGEGEFD,:AEG9EGG9@9FFFGFC9<<FF9FG?<F,>+3FCFGG-=A8DCF8D<>:F,<@847FFEFF?F:CCFCG0D>8EE?<F:AF@C?FFFCFGF:?FF:A9FEG0FEGCA:CF5CFE)7C;GECGF9/$1:CCFGFCC?9C?FCECC<F3;C=678,<<C@F9:#79B99EEGFA:GFE@>FD=F=FCFCF:?F8GF@:78GGCDC:C<B<,FDGGF4?,GGGGGGGFFE;,E9,F@FFC9FF8FECDFGFGCC,GGGFFF9DCAAF7F@+F7FF:EFGFC@@CF9FFDGGGCGGGFCGF@GF:GFGGCGGGFCFFC,EE<EA8,A6
@ZRBM 103
TGGGGAATATTGCACAATGGGGGAAACCCTGATGCAGCGACGCCGCGTGAAGGAAGAAGTAACTCGGTATGTAAACTTCTATCAGCAGGGAAGATAGTGACGGTACCTGACTAAGAAGCCCCGGCTAAATACGTGCCAGCAGCCGCGGTAATACGTATGGGGCAAGCGTTATCCGGATTTACTGGGTGTAAAGGGAGCGTAGGCGGTATGGCAAGTCAGAAGTGAAAGCCTGGGGCTCAACCCCGGAATTGCTTTTGAAACTGTCAAACTAGAGTGTCGGAGGGGTAAGCGGAATTCCTAGTGTAGCGGTGAAATGCGTAGATATTAGGAGGAACACCGGTGGCGAAGGCGGCTTACTGGACGACCACTGACGCTGAGGCTCGAAAGCGTGGGGAGCAAACAGGATTAGATACCCT
+
FGGGGGGGGGGGFGGGGGFGGGGGGGGCCEGGGGFEFFGEGGGGGGEGEFEGGGGE<ECC,,CCFFC?EGGFGGGGGGGFGFFGGGFGGG=EFGGGGGGGGFEF7CFDE=B9EAEGGG8BFFGEEEF<DDGGGDFFGGCEFC<>7F<C7>>FEFGBA.?DGGGGGE<@<:BF<>CCB?B99FFB:FCC=GGGFFD<<CF8CCEEEGC'8<CFCCFFGGFFGGCFGGFGGGFGGGD>FD@FGGEFFC>GGGFBEFGFFFFFC?,BCGGGGGGFFF;GGGGE?GGDGGGGGFEB,CEGGGECF9@+++7FGFE9,=?:@FFFF9GGGGFFFAF@7FCCFGGGFF@7F@BF7EGFEEC,GEGGF@C,,AEDGEF@<EC<8EDGGEE,@EFC:CDGFEFGFDFFF<AGCECGFEE@CCCC
@ZRBM 70456
TGGGGCATATTGCACAATGGGCGAAAGCCTGATGCAGCGACGCCGCGTGAGTGAAGAAGTATCTCGGTATGTAAAGCTCTATCAGCAGGGAAGAAAATGACGGTACCTGACTAAGAAGCCCCGGCTAACTACGTGCCAGCAGCCGCGGTAATACGTAGGGGGCAAGCGTTATCCGGATTTACTGGGTGTAAAGGGAGCGCAGACGGCGATGCAAGTCTGGAGTGAAAGCCCGGGGCTCAACCCCGGGACTGCTTTGGAAACTGTATGGCCAGAGTGCTGGAGAGGCAAGCGGAATTCCTAGTGTAGCGGTGAAATGCGTAGATATTAGGAGGAACACCAGTGGCGAAGGCGGCTTGCTGGAAGACAACTGACGCTGAGGCGCGAAAGCGTGGGGAGCAAACAGGATTAGATACCCT
+
A<FED:FFGEFFFFGFEFFGGGGGGGDFGCFFCFCFEACFC@FCFG7FEGG9EFAFEA8FEFFCF<F:FG8FFCFFA?FFAFGCFG<,BC4<B<?FF9FGG:=FF7,<B,=?FDGCEBD,BF:FG+C8FFG<:33DFFCFFC,<@<::3@BEGG5:3>7FEGE7FGGGE>EFFGG?GCEFCF>G;=FF;?<=<=*EEDGEG:87EGDC:*F9FF@7D9CFGGGGEFDGGFC>FFE@35<+<GGFCFE.::(>FGDAFF,<<@B<A9D<>,E<=F;C8EF818675+?+=,FFFDF?FFGFFA@C+F7FFFFFC=:C<EGFFA,9,<FDC<?EEFGGEC,EFB,<F@:C7GE@<GGFECEE6,<GFCF:,:@@<,FF,CGEGDGGGGEGEGGFGGGGGGGGGFCECGGFFEF@8CCC
@ZRBM 105
TGAGGAATATTGGTCAATGGGCGAGAGCCTGAACCAGCCAAGTAGCGTGCAGGATGACGGCCCTATGGGTTGTAAACTGCTTTTATAAGGGAATAAAGTGAGAGTCGTGGCTCTTTTTGCATGTACCTTATGAATAAGGGCCGGCTAATTCCGTGCCAGCAGCCGCGGTAATACGGAAGGTCCGGGCGTTATCCGGATTTATTGGGTTTAAAGGGAGCGTAGGCAGGAGATTAAGCGTGTTGTGAAATGTAGATGCTCAACATCTGCACTGCAGCGCGAACTGGTTTCCTTGAGTACGCACAAGGTGGGCGGAATTCGTGGTGTAGCGGTGAAATGCTTAGATATCACGAAGAACTCCGATTGCGAAGGCAGCTCACTGGAGCGCAACTGACGCTGGAGCTCGAATGTGCGGGTATCGAACAGGATTAGATACCCT
+
GGGFGGGFGGGGCFFGGGGGGGGGEECFEGGCFGGGGGGG8EFGGGGGGGGGDFGGGGGG7FCEEGGGGGDFFFGGGGGGGGGFFGGGFGDFADFGGFECEFGFFGGFC7CFC=FF,<+EEFGGGGF?FE<9<,5EFEGCF7FGGEDG=,E>DB8+DEFF/>FCECG:->E(FGGD7FF>>EGDEGGGGDGDEF75<?(EEFGCGGGFCFGGCGG@DCGGG>8F#C89CEFEDFF?CFCGGGGGGFD9@<>C:CGDGFEFDFCC>@GFF'>?FGFG>AGGGGGCE@D>,8EADEDGFE8C,,A+CB7GCGF?@DGGGFFEGGFEC7GGGGGCEGGGFFDF?GGGFFGGGFCGFB+-@7GEF@ED@D@CGGFGGEFGFCDGGFE<DF@DGGGGGGGF<EDF@EEEC+CGF:GGGFGGGGFGGGGGGFGGFDFCB8CC
@ZRBM 75430
TGGGGAATCTTCAGCAATGGACGAAAGTCTGACGGAGCAACGCCGCGTGAGTGATGACGGCCTTCGGGTTGTAAAGCTCTGTGATCGGGGACGAATGGCTGGTATGCTAATACCATATCAGAGTGACGGTACCCGAATAGCAAGCCACGGCTAACTACGTGCCAGCAGCCGCGGTAATACGTAGGTGGCCAGCGTTGTCCGGAATTATTGGGCGTAAAGCGCGCGCAGGCGGCTTCTTAAGTCCATCTTAAAAGTGAGGGGCTTAACCCCGTGATGGGAGGGAAATTGGGAGGCTGGAGTATCTGAGAGGAAAGTGGAATTCCTAGTGTAGCGGTGAAATGCGTAGAGATTAGGAAGAACACCGGTGGCGAAGGCGACTTTCTGGACGACAACTGACGCTGAGGCGCGAAAGCGTGGGGAGCAAACAGGATTAGATACCCT
+
6;6,::FFGGGG9FCA@,;EEFDFEGE<FCGGGGGGGFF<C@+CFEFB:FGACAFDE9BCCEFDFG,@<=@CF,ECF,=FG<EC,@DFGDG@FGGFGEFGFF,?,:B<?F?B,BBFF9DF<BEFE,,8>++@>ABFGGFCFGFC7B@<FCE>>F,?F>C><FE,8;FC,<F*<<*=C:<,:CFFG,?F8+<CF7&7;C?;C:/820*<,GCC5:AEG<F?E5C585585?FFECF;CGGFGE:AC?7:@GFFFGFB#FCB@:,9>=7ECCFD>,@C?>6#FAD?@,,C>>8FEA,E,8?;8,4,@FE?GGGFGGGFC@DF@CEACEEDGGEEFCFGGFEGDGFFDB,,F9FGGFCCCB8@6+C8GGGGGGGDGGGF<GFF<@EEGFGGFFCFGEC7GGGGGDGF@EGFGFFDGGGFDEAFAEC-CFFGGFCCGF@FAC@AA
@ZRBM 107
TGAGGAATATTGGTCAATGGGCGAGAGCCTGAACCAGCCAAGTAGCGTGCAGGATGACGGCCCTATGGGTTGTAAACAGCTTTATAAGGGAATAAAGTGAGCCTAGTGAGGCATGTGGCATGGACCTTATGAATAAGGAACGGCTAATTCCGTGCCAGCAGCCGCGGTAAAACGGAAGGTCCGGGAGTTATCCGGATTTATTGGGTTTAAAGGGAGCGTAGGCCGGAGATTAAGCGTGTTGTGAAATGTCGATGCTCAACATCTGCACTGCAGCGCGAACTGTTTTCCTTGAGTACGCACAAAGTGGGCGGAATTCGTGGTGTAGCGGTGAAATGCTTAGATTTCACGAAGAACTCCGATTGCGAAGGCAGCTCACTGGAGCGCAACTGACGCTGAAGCTCGACAGTGCGGGTATCGAACAGGATTAGATACCCT
+
,FDFG@DFFFGGFEGFF9FEFG7F6FCGGGGFF,DFFGC<@E,CCEFFCFDCCF8@CFCG7CEED8C==E,>B<FFE,C<<CEF9@C?EFDE8FDD5C,CE,,B,4CEE5E++9:E,,:<CE,?ED,?C,,:58<??EC,,8@F+:5<3,@,:>=@==+,6@,C+B***@,,,3<*>>*?;9<:;*<@7;:@6<<;F??9;<CFG#<FC?:7E8<9DF@8BC:8888=5G<CFED5=*?,/>/:CGGEF$53=AGFDE3,:C9FGFFFDC>GC8++@9CFBFA@FED=DF9D@@+@,GFE<:E@FF7EBEC+8CCB+B,EB@>4+4,9F9CCACFGFA9<C:,<<<GF,?9FBGGFFC7C@:DE@<F8CAF9GGGGGGFBB@,9ECCF@FGFGGDE@@+FFFC,7FC:@C,FDDGGFC,,CDEBEAGFEFA@BCA
@ZRBM 75203
TGAGGAATATTGGTCAATGGGCGAGAGCCTGAACCAGCCAAGTAGCGTGCAGGATGACGGCCCTATGGGTTGTAAACTGCCTTTATAAGGGAATAAAGTGAGTCTCGTGAGACTTTTTGCATGTACCTTATGAATAAGGACCGGCTAATTCCGTGCCAGCAGCCGCGGTAATACGGAAGGTCCGGGCGTTATCCGGATTTATTGGGTTTAAAGGGAGCGTAGGCCGGAGATTAAGCGTGTTGTGAAATGTAGACGCTCAACGTCTGCACTGCAGCGCGAACTGGTTTCCTTGAGTACGCACAAAGTGGGCGGAATTCGTGGTGTAGCGGTGAAATGCTTAGATATCACGAAGAACTCCGATTGCGAAGGCAGCTCACTGGAGCGCAACTGACGCTGAAGCTCGAAAGTGCGGGTATCGAACAGGATTAGATACCCT
+
EFGGGGFGGGGGGFGFGGGGGGGGGGGGGGGGGGGGGG9FGGGGGGGGGGFGGGGGG9FGGGGGGGFGCEEFCFGGDGGGFGCEGGGGFGFFGGFFGGGGGGGGGGFFGGGGGGGFGGGGGGFEFGGFGGGGGGGGGCGEF<FEDCGGG6GAFFEGGEF@FGGGGDEFFCFFGGFGGGECE>GFFFCEF5FGGFGC?GFFFGGGGEE<GGGGGFG@FEGGGGECGCF*F;>GGGGEEGGGFGGDFCGGGGGFCFACGGGGEGFGCCFGFFGG7E=D;<<BDFAFE8F8GGGGGDFFC7,<9EF,GGEDGGGGGGGGFB7EGFGEGGGFGFDCGFGCF?FCGGGFGGGDGF9<CGEDGGFGGEGGGGGGGGGGGGGGGGEDGGGGGGGGGGGGGGGGGGGGGGGGFGGGGGGGGGFGGGGGGFGGGDGGFEFCCCCC
@ZRBM 109
TGGGGAATATTGCACAATGGGGGAAACCCTGATGCAGCGAAGCCGCGTGGAGGAAGAAGGTCTTCGGATTGTAAACTCCTGTTGTTGAGGCAGATAATGACGGTACTCAAAAAGGAAGTGACGGCTAACTACGTGCCAGCAGCCGCGGTAAAACGTAGGTCACACGCGTTGTCCGGAATTACTGGGTGTAAAGGGAGCGCAGGCGGGAGGACAAGTTGGAAGTGAAATCTATGGGCTCAACCCTTAAACTGCTTTCAAAACTGTTTTTCTTGAGTAGTGCAGAGGTAGGCGGAATACCCGGTGGAGCGGTGGAATGCGTAGATAGCGGGAGGAACACCAGTGGCGAAGGCGGCTTACGGGACTGTAACTGACGTGGAGGCGCGAAAGCGTGGGGAGCAAACAGGATTAGAACCCT
+
ECCFGEF8,CFFGF<E<FCFGGEDFCFG7E@FF@FDEF@F7@CF:@:+@+BC7BFEF,FEGGGGFGGGCFGG9FG<BF=FC?ADGE<FFG+B=C<EFCFFGGGCGEFFG,,?<BBF8>FF,?FGGDCDFGFG7DGGGGGC>FFGDGG>>CGG9>:,6,1F<,<F,>@FCC@F?GGG'FCFD@CFF=/DGF:<FGGGF9EGGECC@D8@@8,;CGG:=CGCBDB<B>;8</5ECGGFCCFC;7.#::766<9>9E?,<@@#<BGFD?GEFFCF?A7<DAE8E<>B<FFEDFE?@<@+=CGF?,E8:>C=E<C,=:CC7FCGFC:4+GFDC,@C?C9C6C@B,DGGFGDGFEEFFFFC@,@ECCDGFCFC@CC7FC,F@@7:@GF<@CGBFFFC,9CGGEFC,<GEC;,GGFCBCC@
@ZRBM 68377
TGAGGAATATTGGTCAATGGGCGAGAGCCTGAACCAGCCAAGTAGCGTGCAGGATGACGGCCCTATGGGTTGTAAACTGCTTTTATAAGGGAATAAAGTGGGCCTCGTGAGGCTTTTTGCATGTACCTTATGAATAAGGACCGGCTAATTCCGTGCCAGCAGCCGCGGTAATACGGAAGGTACGGGCGTTATCCGGATTTATTGGGTTTAAAGGGAGCGTAGGCCGGAGATTAAGCGTGTTGTGAAATGTAGACGCTCAACGTCTGCACTGCCGCGCGAACTGGTTTCCTTGAGTACGCACAAAGTGGGCGGAATTCGTGGTGTAGCGGTGAAATGCTTAGATATCACGAAGAACTCCGATTGCGAAGGCAGCTCACTGGAGCGCAACTGACGCTGAAGCTCGAAAGTGCGGGTATCGAACAGGATTAGATACCCT
+
GEC@ECEF-FFE<FCFGGG8CFCFBEGGGFE@@@<EGCD@FGFFGGGGDFEC<FFCFGGGGCEGG?FGG,CF@FFGGCFFGGAGGGGGGDFAFF9EFFGGDGGGGGEFAF=EDFGFG9+AFGCFFGEACFFGFEGGA,=F,F?>B>CF=@CDGGGCFF?<DF3DFCEGG=C998D@*CFEF#>=EGBFGECCCF7?<?8C<CE<GFC<B?FFGGEE=DFGCC=CFGC;GFFECC<9E=EGFCC=@B9GGF@7>@B<A5CFGD;EFCGGGGGC%FF77AFFFFFFA,FGFFGGGEGGGFEA,GFFFB>:+89GGGGCCFDGF=+GGGGGGGDAE?9FF5FEGGGFCEBDCCGGGFFBFFCEGDGGGFFGGFGGFFC6,C+C@7GFDFGGGFB@9FEFE@C8DEDFDFGDGGGGGGGGGGF@EGFGGFC,GF@CCCC<
@ZRBM 111
TGGGGAATATTGCACAATGGGGGAAGCCCTGATGCAGCGACGCAGCGTGAGTGAAGAAGTATTTCGGTATGTAAAGCTCTATCAGCAGGGAAGTAAATGACGGTACCTGACTAAGAAGCCCCGGATAACAACGTGCCAGCAGCCGCGGTAATACGTAGGGGGCAAGCGTTATCCGGATTTACTGGGTGTAAAGGGAGCGTAGACGGTAAAGCAAGTCTGAAGTGAAAGCCCGGGGCTCAACCCCGGGACTGCTTTGGAAACTGGTTAACTAGAGTGCTGGAGAGGGAAGCGGAATTCGTAGTGTAGCGGTGAAATGCGTAGATATTAGGAGGAACACCAGTTGCGAAGGCGGCTTACTGGACAGTAACTGACGTTGAGGCTCGAAAGCGTGGGGAGCAAACAGGATTAGATACCCT
+
EF8,@FDFGGGGGDFGGGA?FB:CFGFFGGGGCFGGGCFG+@C7BCE:BGG?ECFFFGFFAFAFGGG,9CFFFGGAE99C<EA<F?EFGGBCC,CEF9EAF+@?FGGGGGFDFEB<EFFF@FEE:=B?D,5:F>7<BBEDBDFCG:CFF@AB;EF?@CEG#:C1==<FGAFFFG?>5BFA>98FF@?8F@BEFFGGGFFC;<17FE<FFCFBACF:@EA<;E@<FCEFC<5:C-FBG>GFF=-77A7D=D>@59CCEFFGGFF#EAFGFF?GFGFFF>B:8@FE9+4BDFF?B=F?4,E9F<EECEEFGGGGEF@GFCF9DFFGGFB,C6,CFFC6F@,+C,:F@:EEC:<GFFAFF9EDFC<@CFFCFCFGECFGFCC8FE?FECCCF<C,C,C,C,GFEGGGFFGGGGGCCCCC
@ZRBM 112
TGGGGAATATTGCACAATGGGGGAAGCCCTGATGCAGCGACGCCGCGTGAGTGAAGAAGTATTTCGGTATGTAAAGCTCTATCAGCAGGGAAGAAAATGACGGTACCTGACTAAGAAGCCCCGGCTAACTACGTGCCAGCAGCCGCGGTAATACGTAGGGGGCAAGCGTTATCCGGATTTACTGGGTGTAAAGGGAGCGTAGACGGTAAAGCAAGTCTGAAGTGAAAGCCCGGGGCTCAACCCCGGGACTGCTTTGGAAACTGTTTAACTAGAGTGCTGGAGAGGTAAGCGGAATTCCTAGTGTAGCGGTGAAATGCGTAGATATTAGGAGGAACACCAGTGGCGAAGGCGGCTTACTGGACAGTAACTGACGTTGAGGCTCGAAAGCGTGGGGAGCAAACAGGATTAGATACCCT
+
GGGGGGGGDGGFGGGGGGGFGGGGGGGGGGGGGGGGGGGGGGGGGGGECEGGFGGFFDFFFGGGGGG:AFGGGGGGGGGGG,FFFGGGGGGGGGGGGGGGGGGGGGGGGGGCGGGGGGGGGGGGGDCFGGGGG?FGGG@GF9DCGGGGCGEGGGGGGGGGGGEG?:F=GGGGGGGGGGGGFG=G?FCEBFFGFGDGGGGGEFFGGGGGDFGGGFGGGGGGFGGGGGGGGGFFEEEFDGFFFFEGGGGGGGFGGGGGGFAFGFFBGFGGFCFGGGGGGGFFFGGFGEGGCGGFECGGGGGGGGGGGGGGGGGGGGGGGGGGGGGGGGGGGFGCFFFGGGFGGGGGGGGGGDGGGEGGGGGGGGGGGGFCEGGGGGGGGGGGGGGFGGGGGGGGGGGGGGGGGGGGFFFCEGFCCCCC
@ZRBM 113
TGGGGAATATTGCACAATGGGGGAAACCCTGATGCAGCGACGCCGCGTGAGCGAAGAAGTATTTCGGTATGTAAAGCTCTATCAGCAGGGAAGAAGAAATGACGGTACCTGACTAAGAAGCACCGGCTAAATACGTGCCAGCAGCCGCGGTAATACGTATGGTGCAAGCGTTATCCGGATTTACCGGGTGTAAAGGGAGCGTAGACGGATGGGCAAGTCTGATGTGAAAACCCGGGGCTCAACCCCGGGACTGCATTGGAAACTGTTCATCTAGAGTGCTGGAGAGGTAAGTGGAATTCCTAGTGTAGCGGTGAAATGCGTAGATATTAGGAGGAACACCAGTGGCGAAGGCGGCTTACTGGACAGTAACTGACGTTGAGGCTCGAAAGCGTGGGGAGCAAACAGGATTAGATACCCT
+
EFGGGGGGGGGGGGGGGGGGGGGGGGGGGGGGGGGGGGGGGGGGGGGGGGGGGGGGGGGDGGGGGGGFG?FGGGFGGGGGGGGGGGGGGGGGGGGGGGGGGGGGGGGGGFGGGGGGGGGGGGG?FEGGGGGGGGG>FFGGGFGGGGGGG2GGGGGGG?GFFG@FGGGGGGGGGGGGGG=FF<FGFGGG<FFFGGG>GFGGGEDEGGGGFEGGGFGGGGFFFEGGFGGGGGGGGGGGGGGGGGGGGGGGGGFGEEFGGGGGFFGE;GGGGGGGGGFGGFFDEGGGGGGGFAFGGFDFGGGGGFGGGFDF>GEFGGFCDGGGGGGDGGGGGGFAGFGFFCGGGCGGGGGGGGGGGGGGGGGGGGGGGGGGGGGGGGGGGGGGGFGGGGGGGGGGGGGGGGGGGGGGGGGGGGGGGCCCCC
@ZRBM 64707
TGAGGAATATTGCACAATGGAGGAAACTCTGATGCAGCGACGCCGCGTGAGTGAAGAAGTAGTTCGCTATGTAAAGCTCTATCAGCAGGGAAGATAGTGACGGTACCTGACTAAGAAGCTCCGGCTAAATACGTGCCAGCAGCCGCGGTAATACGTATGGTGCAAGCGTTATCCGGATTTACTGGGTGTAAAGGGTGCGTAGGTGGTATGCAAGTCAGAAGTGAAAGGCTGGGGCTCAACCCCGGGACTGCTTTTGAAACTGTCAAACTAGAGTACAGGAGAGGAAAGCGGAATTCCTAGTGTAGCAGTGAAATGCGTAGATATTTGGAGGAACACCAATGGCGAAGGCAGCCCCCTGGGATGCGACTGACGCTCATGCACGAAGGCGTGGGGAGCAAACAGGATTAGATACCCT
+
FGGGGGGGGGGGGGGGGGGGGGGGGGGGGGGGGGGGGGGGGGGGGGGFGGGFGGGGGGGGGGGGGGGGGDGGGGGGGGGGGGGGGGGGFGGGGEGGGGGGGGGGGGGGGEFGGGFGGGGGGGGGGGGGGGGGGGGGGGGGGGGGGGGGGGGGGGFGGGCCGGGGGGGGGGGGGGGGGGGFGGGGGGGGFFFGGGGGGDGFFGGFFFCFFGGGGGGGGGGGGGGGGGFGEEGGGGGFGEFCBEEGFGGGGGGGGGGFGGGGGGFGGFFGGGGGGFGGFGGFGGFDF?7F8DFFE9EGGGGEFEAGGGGGGGF>GGGFGGGGGGGGGGGGGGGGGGGGGGGGGGGGGGGGGGGGGGGGGGGGGGGGGGGGGGGGGGGGGGFGGGGFGGGGGGGGGGGGGFGFGGGFFCFF?GCCCCC
@ZRBM 115
TGAGGAATATTGGTCAATGGGCGAGAGCCTGAACCAGCCAAGTAGCGTGCAGGATGACGGCCCTATGGGTTGTAAACTGCTTTTATAAGGGAATAAAGTGAGCCTCGTGAGGCTTTTTGCATGTACCTTATGAATAAGGACCGGCTAATTCCGTGCCAGCAGCCGCGGTAATACGGAAGGTCCGGGCGTTATCCGGATTTATTGGGTTTAAAGGGAGCGTAGGCCGGAGATTAAGCGTGTTGTGAAATGTAGATGCTCAACATCTGCACTGCAGCGCGAACTGGTTTCCTTGAGTACGCACAAAGTGGGCGGAATTCGTGGTGTAGCGGTGAAATGCTTAGATATCACGAAGAACTCCGATTGCGAAGGCAGCTCACTGGAGCGCAACTGACGCTGAAGCTCGAAAGTGCGGGTATCGAACAGGATTAGATACCCT
+
CFGGGF@GGGGGGGGGGGGGGGGGGGGGGGGGGGGGGGGGGGGGGGGGGGGGGGGGGGGGGGGGGGGFGGGGGGGGGGGGGGGGGGGGGF8EFFGGGGGGGGEGGFGGGGGFGGGGGGGGGGGGGGGGGGFGGGGGGGGGCEFGGGGDG@GGGGGDGGGGG8FGG?GGGGFFCFGGE@FGGFGGGGGGFFEFGFGGECFGGGGG=GGCAAFGGGGDGGGGGGDC<EG@FFGGGCFGGGGGFFFGFGFEC8FGGFGGFFFGGFFFGGGGFFFFGGGGGGGGGGFCGGGGGGGGGGEFF9FAFCCGGGGGGGGFGGEGGGGGGFEGDGEFEGGEGGGGGGGGFFGGEGFGGGGGGGF7GDGGGGGGGGGGGGGGGGGGGGGGGDGFGGGGGGGGGGGGGGGGFGGGFGFGGGGGGGGFGGGGGGGFGGGGGFFCA,<C
@ZRBM 116
TGGGGAATATTGCACAATGGGGGAAACCCTGATGCAGCGACGCCGCGTGAGTGATGAAGTATTTCGGTACGTAAAACTCTATCAGCAGGGAAGATAATGACGGTACCTGACTAAGAAGCACCGGCTAAATACGTGCCAGCAGCCGCGGTAATACGTATGGTGCAAGCGTTATCCGGATTTACTGGGTGTAAAGGGAGCGTAGGCCGGAGATTAAGCGTGTTGTGAAATGTAGATGCTCAACATCTGCACTGCAGCGCGAACTGGTTTCCTTGAGTACGCACAAAGTGGGCGGAATTCGTGGTGTAGCGGTGAAATGCTTAGATATCACGAAGAACTCCGACTGCGAAGGCAGCTCACTGGAGCGCAACTGACGCTGAAGCTCGAAAGTGCGGGTATCGAACAGGATTAGATACCCT
+
FGFFGEGGGGGGGGGGGGGGGGGGGGGGGGGGGGGGGGGGGGGGDGGGGGGGGGFEFGGGGGGGGGGGGGGGGGGGGGGGFGFGGCFGGGDGGGGGGGGGGGGGDBFGGGGGGGGGGG8FGGGGGCEGGGGGGCGGCFFFEGGGGGGG?GG@GGGFFEFGDCCGFGGGFGGGCCBCEG:EGGFGFGFGFGFFFGEGGGFEGEGGDFCCGGGGFFGFCGGGGGGFGFFGFFG??GGFGFGGGGCGGGGGGGFE@EFEGDECGGGGGGGGFFGF?GGGFD@=DCCFGGGGGEE,7?EGGFCGFGGGGGGFEGF9CGGGFCFFFFDFEFDGGGGCGGGGDGGGGGGGGGGGGGGGGGFGGFF7GGGGGEGCEGGGGGGGGGGGGGGGGGGGGGGGGGGGGGGGGGGGGGGGGGFCCBCC
@ZRBM 117
TGGGGAATATTGCGCAATGGGCGAAACTCTGATGCAGCCATGCCGCGTGTGTGAAGAAGGCCTTCGGGTTGTAAAGCACTTTCGGAGGGGAGGAAGAAAATGACGTTACCCTCAGAAGAAGCACCGGCTAACTCCGTGCCAGCAGCCGCGGTAATACGGAGGGTGCAAGCGTTAATCGGAATAACTGGGCGTAAAGGGCATGCAGGCGGTTCATCAAGTAGGATGTGAAATCCCCGGGCTCAACCTGGGAACAGCATACTAAACTGGTGGACTAGAGTATTGCGGGGGGAGACGGAATTCCAGGTGTAGCGGTGGAATGCGTAGATATCTGGAAGAACACCAAAGGCGAAGGCAGTCTCCTGGGCAAATACTGACGCTCATATGCGAAAGCGTGGGTAGCAAACAGGATTAGATACCCT
+
GGGGGFGGGGFGGGGGGGGGGGGGGGGAFDGGGGGGGGGGGGGGGGGGGFGEGGGGGGGGCGDGGGGGGGGGGGGGGGGGGGGGGGGGGGC7>FGGGGGGGGGGGCFG@9FDFEGGGFGGGFGE9BFEGGGGEDGG>>>CFGGGGFGGGFB><C>FDFC@GGDFFGGGGGGF:BFFFGGGD@@EEAFC<CCFCFFFGE8:*;FDGGGGGFFFFFEGFGCFGGGCGFFFCGGGFCFEGGG=<C9FFGGGGFFGC=FEGFGCGGGFFFFB<EFFFDFAB2EGEEEDDEFB?<=BEE<GFFGGGGGGFGGGGGGFGGFGEGGGGGGFGGGGGGFEAGGGGGGFEE,7GGGGGGGGFAFGFFDGF?FFFCEFECEFCGGFCGDF@EFCGGGGGGGEGGGGGGGGGGGGGFEB9GGGGGC<CCC
@ZRBM 118
TGAGGAATATTGGTCAATGGGCGAGAGCCTGAACCAGCCAAGTAGCGTGCAGGATGACGGCCCTATGGGTTGTAAACTGCTTTTATAAGGGAATCAAGTGAGCCTCGTGAGGCTTTTTGCATGTACCTTATGAATAAGGACCGGCTAATTCCGTGCCAGCAGCCGCGGTAATACGGAAGGTCCGGGCGTTAGCCGGATTTATTGGGTTTAAAGGGAGCGTAGGCCGGAGATTAAGCGTGTTGTGAAATGTAGATGCTCAACATCTGCACTGCAGCGCGAACTGGTTTCCTTGAGTACGCACAAAGTGGGCGGAATTCGTGGTGTAGCGGTGAAATGCTTAGATATCACGAAGAACTCCGATTGCGAAGGCAGCTCACTGGAGCGCAACTGACGCTGAAGCTCGAAAGTGCGGGTATCGAACAGGATTAGATACCCT
+
FGGGGGGFGGGGGGGGGGFF,C:FFGDGFGDGGGGGGFGGDFGF9FGCCGG<CFDF@E:7FCGGGGFGFEGG=9FFAAEGGGG?F,<EEC=EEG,AEGGGGGF<:ECFGG:BCDFG@,@EFFFFGGGGFGGGGC,EGD?E:A=@FG>FF3EDF=8CFDF@=FGD+@C7>FE@<=F?CF1>6G@FE:7C7F4&FF5C*C#?C>GG?FFFFEFFGCGEEDFGGFDC<C83::F<GECCGG<CED:EFC6F@7$@<=<<D9DFGE29ECGGFEF8CCF=BEDFFD1DGEA,,GGGDFCF?4659<F?ECFCEEEFCGGGC<7FFC++8@4A,<E,99GGFGFCGF9GGGGE<AFGFB+@-CF7GEGGDDEE,,E8GGGGGGGGEGGF9FGGECFCE9GGGGFFD:GFFEFCGEF8GGGGGEF@E9FFAFCDEEEB<,A<
@ZRBM 75229
TGGGGAATATTGCACAATGGGGGAAACCCTGATGCAGCGACGCCGCGTGAGCGAAGAAGTATTTCGGTATGTAAAGCTCTATCAGCAGGGAAGAAGAAATGACGGTACCTGACTAAGAAGCACCGGCTAAATACGTGCCAGCAGCCGCGGTAATACGGATGGTGCAAGCGTTATACGGATTTACTGGGTGTAAAGGGAGCGCAGGCGGAAGGCTAAGTCTGATGTGAAAGCCCGGGGCTCAACCCCGGTACTGCATTGGAAACTGGTCATCTAGAGTGTCGGAGGGGTAAGTGGAATTCCTAGTGTAGCGGCGAAATGCGTGGATATTAGGAGGAACACCAGTGGCGAAGGCGGCTTACTGGACGATAACTGACGCTGAGGCTCGAAAGCGTGGGGAGCAAACAGGATTAGATACCCT
+
GDF8CEE8FGGF9FFFGFFGG>@@CF,FECAFAF@FGGCFBFGG7FCGGEGCFECGGGGGGGGGDCFFEF8FGGGFGGGGGFGG9EFGGG7,C=<<F=FGGGGEGGGGFG,BF9?B,CFGGGGGC:FEECD=FC7FFGGG8F8AFFG@E7B<CFGGF#4?:31<;<<3;-FFCF#CCGFFG<:3<EF9CFF?<<?@<FD:FACECCEGFFE7$<FGGFGGGGGGFFCGEGE<*F:-CEE:9GEC>GEFFF=E,GGGF9FDGF==FDFDF<9FBGFF=:7CCGF:F8GFFAGGGECGGGGFE9GGGEEF@F?AEE:GGGEGDDGFEBE9FEFGDFGFFAFFFGFC7FGCCC+E<@FEFF@:,FGGF9FGGFECB+C,EFCC:8CEE8EFGGGFGGGGGGGGGGGGFGGFE9FGFCC<CA
@ZRBM 120
TGGGGAATATTGCGCAATGGGCGAAAGCCTGACGCAGCGACGCCGCGTGAGGGATGAAGGTCTTCGGATCGTAAACCTCTGTCAGAAGGGAAGAAACTAGGGTGCTCTAATCATCATCCTACTGACGGTACCTTCAAAGGAAGCACCGGCTAACTCCGTGCCAGCAGCCGCGGTAATACGGAGGGTGCAAGCGTTAATCGGAATCACTGGGCGTAAAGCGCACGTAGGCTGTTATGTAAGTCAGGGGTGAAATCCCACGGCTCAACCGTGGAACTGCCCTTGATACTGCACGACTTGAATCCGGGAGAGGGTGGCGGAATTCCAGGTGTAGGAGTGAAATCCGTAGATATCTGGAGGAACATCAGTGGCGAAGGCGGCCACCTGGACCGGTATTGACGCTGAGGTGCGAAGGCGTGGGGAGCAAACAGGATTAGATACCCT
+
CCFFEEGGGGGGGGGGFEGGGGGGGGGGGDGGGGFFGGGGGGGGGGGGGGGGGGGGGGGGGGGGGGEGGGGGGGGGGGGGGGGGGFGGGGGGGGGGGGGGGGGGGGGEFFGGGGGGGGGGGGGGGGGDFGGGGGGGGGGGGGGGGGGGGGGGGGGGGGGFGGGGGGGGGGGG?GGGGFGGGGGGGFGGGGGGGGEGFGGGGGEG;EGGGGGG<GGFGFCGDECCGGGGGGG/GFGGGGFGGGGGFFGGG:DFFFGFGGFGGGGFGGGFGFCFFFF??7EGFFF7FDFF=A+GGGFGGE7GEDGGGFGGECGGGGGGFFGFGGGGF<<GFFFA,FBGGGGFCFGGF9GGGGGGDECGGGGGGFGGGGGGGGGGGGGGFCC<FGGGGEDGGGGGGGFGGFFGGGGGGGDGGGFGGGGGGGGGGGGGGGGGGGGF<C6FCCCCC
@ZRBM 71705
TGGGGAATTTTGCGCAATGGGGGAAACCCTGACGCAGCAACGCCGCGTGCGGGATGAAGGCCTTCGGGTTGTAAACCGCTTTCAGTAGGGAAGAAAATGACGGTACCTACAGAAGAAGCTCCGGCTAACTACGTGCCAGCAGCCGCGGTAATACGTAGGGAGCGAGCGTTATCCGGATTTATTGGGCGTAAAGCGCGCGTAGGCGGGCTATTAAGTCAGGTGTTAAAGCCCGGGGCTCAACCCCGGCCCGCACCTGAAACTGGTAGTCTTGAGTCTGGTAGGGGAAAGTGGAATTCCCAGTGTAGCGGTGAAATGCGCAGATATTGGGAAGAACACCAGTGGCGAAGGCGGCTTTCTAGGCCACGACTGACGCTGAGGCGCGAAAGCTAGGGGAGCAAACAGGATTAGATACCCT
+
EGGGGGGFGGGGG7FFGGGGGGGGGGGFGGGGGGGGGGGGGGGGGGGGGGDFGDGEGGCFFGGGGGGGGGCFGFGGGGGGGGGFGGGGGGGGGGGFDFAAFGGGGGGDB8FGGGGGGFG<FGGGDCGGC9A@>F8FFGGF=>FGDGGG=<E9<BCCGGEG8=E:GGCFGE@FEFGG8A8<EFGGGGGGGGGGGECCG5CEEGGGEGEFF:FCCFFF7:EFGGGGGFGGCGGGFGGCGF>GFE>FCCBCFC>EGGFGFFFCFGGDGEC0FFCDFEFAAFGGGFEEGGGGGGGFFFCF?<EGGF@>GGGFGGGGGFGGFFGGGGGGFFGGDGGDGF<GGFGGGGGGGGGGGDGGGGGFGGGEFCGFF,GGGGGGGGEGCGGGGFGFGFAFFGGFEEF8FGGGGGFA9GGFFGCCCCC
@ZRBM 122
TGGGGAATCTTCCGCAATGGACGAAAGTCTGACGGAGCAACGCCGCGTGAGTGATGACGGCCTTCGGGTTGTAAAGCTCTGTGATCGGGGACGAATGGCTGGTATGCTAATACCATATCAGAGTGACGGTACCCGAATAGCAAGCCACGGCTAACTACGTGCCAGCAGCCGCGGTAATACGTAGGTGGCAAGCGTTGTCCGGATGTATTGGGCGTAAAGCGCGCGCAGGCGGCTTCTTAAGTCCATCTTAAAAGGGCGGGGCTTAACCCCGTGATGGGGTGGAAACTGGGAGGCTGGAGTATCGGAGAGGAAAGTGGAATTCCTAGTGTAGCGGTGAAATGCGTAGAGATTAGGAAGAACACCGGTGGCGAAGGCGACTTGCTGGACGACAACTGACGCTGAGGCGCGAAAGCGTGGGGAGCAAACAGGATTAGATACCCT
+
EGGGGGGFGGGADFCFG@@FGGGGGGBFFFFCFGGDGCDGGGGGGGGFEGGGGC<FGCEGDFGGGGGGFGGGFGGFF9EFFG9,B<FCGGF7FF@8F8=DFFGF9B9?FG?D9F9CFD<D<@FFGGAFEGGGGGGGCCC>CCFGF7@,*4:FCFCGG:FF7:FF<93<<<:*4='<C137?>7CFG8A>CFE>@8*:20<EEA#*?FEEEE87C;FC:EF<##:@$CD5FCCED?E>C;C7:>C@99EECGC8C/6#GF<,/>>@C06E@FCD:DB<:%F@=9GGGGF:,,=,FDFDEGEE@7EA9FE9FCB,F<FGGFGGFF<CGGGEDFCF<FGFCCGFD<GFF<GF?CBGFGGGEGFFFC<FC,GGGEGGFFC6CFF8GEGGFF<FCCFB,GGGGE@GGGGFFGFC@GGDGGGGGFGGGGGGGGGGGGGGGGGCCBCA
@ZRBM 52612
TGAGGAATATTGGTCAATGGGCGAGAGCCTGAACCAGCCAAGTCGCGTGCAGGATGACGGCCCTATGGGTTGTAAACTGCTTTTATAAGGGAATAAAGGGAGCCTCGTGAGGCTTTTTTCATGTACCTTATGAATTAGAACCGGCTAATTACGTGCCAGCAGCCGCGGTAATACGGAAGGTCCGGGCGTTATCCGGATTTATTGGGTTTAAAGGGGGCGTAGGCCGGAGATTAAGCGTGTTGTGAAATGTAGACGCTCAACGTCTGCACTGCAGCGCGAACTGGTTTCCTTGAGTACGCACAAAGTGGGCGGAATTCGTGGTGTAGCGGTGAAATGCTTAGATATCACGAAGAACTCCGATTGCGAAGGCAGCTCACTGGAGCGCAACTGACGCTGAAGCTCGAAAGTGCGGGTACCGAACAGGATTAGATACCCT
+
F8FEFCFGG<FGF<EDF9EC8EGEGGGGGGGGGCGG8DGFGGF,6@FCC7FGGEF89,::+@FCFGA,,CFGEGG9FA,,EFG?9FG,,,,B,BEFA,,+:?F7F8BF8F:,AE,B9E+,5?,B?F<?DDG9B@C,<<@?AF@CBCB=>D$EF<GC@FFFD9F>2/5#6FEF;B4DC>E:??FC::FC#C><FFGFAGGF<CCC?79CFGF>GGC:C5DFCEDECFEFEC9GG:7EE5EF@FF=6CFFECFC:@DF@GFD:CFFGF3<CFC7GGGEGDAFFFDF3>888,FGGFF?7=8ECGGGGGGGECEFGFCGGGGGGGGDGGCGGGGGGGGGF9GGGFEDGEGFE9GGFC+CCFFGF@GFGGGG@8GF@FCGGGGGGF@E,GGGGCGEFFFFFBB,:7GGGGEGF7FGGGGGGGGGGGGGF<GGFGECCCCC
@ZRBM 124
TGAGGAATATTGGTCAATGGGCGAGAGCCTGAACCAGCCAAGTAGCGTGCAGGATGACGGCCCTATGGGTTGTAAACTTCTTTTATACGGGAATAAAGTGGTCCACGTGTGGATTTTTGTATGTACCGTATGAATAAGGATCGGCTAATTCCGTGCCAGCAGCCGCGGTAATACGGAAGGTCCGGGCGTTATCCGGATTTATTGGGTTTAAAGGGAGCGTAGGCCGGAGATTAAGCGTGTTGTGAAATGTAGATGCTCAACATCTGCACTGCAGCGCGAACTGGTTTCCTTGAGTACGCACAAAGTGGGCGGAATTCGTGGTGTAGCGGTGAAATGCTTAGATATCACGAAGAACTCCGATTGCGAAGGCAGCTCACTGGAGCGCAACTGACGCTGAAGCTCGAAAGTGCGGGTATCGAACAGGATTAGATACCCT
+
EFFGGGGGGGGGGFGGGGGGGGGGGGGGGGGGGGGGGGGGGGGGGGGGGGGGGGFFFGGGCGG7FGGGGC7CFGGGGGGGGGGFGAGFGGG?FGGCFFFFG?FGGGGGGGGGG9FFG,@EFGGGGF<FGGGGGG9FEFGGEFFGGDGF1E;FFFCFGGGFEG>DFE:FFGFGG?FGBBE7DEFGG>GGGBFFG9FEEFF2AGGFFGEC;2FEGGGC:GFECEDGFCCCGED<FCGDGGGGFE;DFGFGGGFGC>:7D9EF<CE;GFEF=FFEDGFECGGG5GFFDDFCGGFEFGF:GCGGFFFEGFCBFGGGGFGGFGF8GGGGGGGGGGEGGGFDFFGGFGEDFGGGGGGGGFFFGGGFGGGGGGGGGGGGF<9GGGGGGGGGGGFFGGGGFGGGGGGFFGGGGEGDGDFFGFCGGGGGGGGGGGGDFF@CCCCC
@ZRBM 75003
TGGGGAATCTTGCACAATGGGGGAAACCCTGATACAGCGACGCCGCGTGGAGGAAGAAGGTCTTCGGATTGTAAACTCCTGTTGTTGAGGAAGATCATGACGGTACTCAACAAGGAAGTGACGGCTAACTACGTGCCGGCAGCCGCGGTAAAACGTAGGTCACAAGCGTTGTCCGGAATTACGGGGTGTAAAGGGAGCGCAGGCGGTAAGGTAAGTCGGAAGTGAAAGCCATTGGCTCAACCGATGAACTGCATCGAAAACTGGTGTTCTTGAGTAGTGCAGAGGAAGGCGGAATTCCCGGTGTAGCGGTGGAATGCGTAGATATAGGGAGGAACACCAGTGGCGAAGGCGGCCTACTGGGCACCAACTGACGCTGAGGCTCGAAAGTGTGGGTAGCAAACAGGATTAGATACCCT
+
GCFGFGFG9FC9EGGGGGGD<:FEGGDCFFGGG96CFG+@FGGGGGGGG7,,BCGGGGGGGAGGGGGGG+EFGGG9,,BFFGGGGFD59EFGGGC,5E,?=FF=4+,,CFGD,,B,BF<5FDGGD=+3>BDFB8>FF>CCF:@F:>2>276<F;::7C0?9#:</,*12F?B=,877<:<90/F9F#E6C<,F8GFGDCC7GGDF?,,73,,CCF@*9FE;GGFD:@,>,,,,FB@<EC>8@,9,FFC,BC@,@+,,GCFA8+,DA,,BFFFEF8,49F<GGFEC+::=,GCGF=FE@+,FGEF7GGGGGF9GGGGGFGGGGFEC,GFEC,CFGGGGFGGGGGGGGGGGFGGF6<,GGGF;:,6,GGDGGGGGGCGGGGGGGGGGFB8@,GGGFGGGGGGGFFGGGGGGGGCCCCC
@ZRBM 126
TGGGGAATCTTCCGCAATGGACGAAAGTCTGACGGAGCAACGCCGCGTGAGTGATGACGGCCTTCGGGTTGTAAAGCTCTGTGATCGGGGACGAATGGCTGGTATGCTAATACCATATCAGAGTGACGGTACCCGAGTAGCAAGCCACGGCTAACTACGTGCCAGCAGCCGCGGTAATACGTAGGTGGCAAGCGTTGTCCGGAATTATTGGGCGTAAAGCGCGCGCAGGCGGCTTCTTAAGTCCATCTTAAAAGTGCGGGGCTTAACCCCGTGATGGGATGGAAACTGGGAGGCTGGAGTATCGGAGAGGAAAGTGGAATTCCTAGTGTAGCGGTGAAATGCGTAGAGATTAGGAAGAACACCGGTGGCGAAGGCGACTTTCTGGACGACAACTGACGCTGAGGCGCGAAAGCGTGGGGAGCAAACAGGATTAGATACCCT
+
GGGFGGGGGGGGGGGGGGGGGGGGGGGGGGGGGGGGGGGGGGGGGGGGGGGGGGGGGGGGGGGGGGGGGGGGGGGGGGGGGGFGGGGGGGGGGGFCFGGGGGGGGDGFGGGGGFGGG9=FGFGGDGGGGGGGGGGGGGFGFG,,>FGGGGGGGGGGGGGGGFGGG>?GGGGGG83FD<?FGGDCGC@FFFGCEFE;>EGGG?:CFGGCFCFGGGGGGGGGDGG>GGGDGGGGGF?FFGGFGGG>@GGGGGGGGGGGGFGGGGGFG9CFGFGDDAGGGGGGGGGGGF?GGGGGGFDDFB>+7DGGGFGFGGGGGGGGGGGGGGFGGGGFF7GCGGGGGDGGFEFEGGGGGGGGGGGGF>GEGGGGGGGGGGGGGGGGGGGGGGGFGFGGGDGGGGGGGGGGGGGGGGGGGGGGGGGGGGGGGGFGGGGGGGGGGGEFCCCCC
@ZRBM 127
TGAGGAATATTGGTCAATGGACGAGAGTCTGAACCAGCCAAGTAGCGTGCAGGATGACGGCCCTATGGGTTGTAAACTGCTTTTATAAGGGAATAAAGTGAGCCTCGTGAGGCTTTTTGCATGTACCTTATGAATAAGGACCGGCTAATTCCGTGCCAGCAGCCGCGGTAATACGGAAGGTCCGGGCGTTATCCGGATTTATTGGGTTTAAAGGGAGCGTAGGCCGGAGATTAAGCGTGTTGTGAAGTGTAGATGCTCAACATCTGCACTGCAGCGCGAACTGGTATCCTTGAGTACGCACAAAGTGGGCGGAATTCGTGGTGTAGCGGTGAAATGCTTAGATATCACGAAGAACTCCGATTGCGAAGGCAGCTCACTGGAGCGCAAATGACGCTGAAGCTCGAAAGTGCGGGTATCGAACAGGATTAGATACCCT
+
FFGG8FCE6FGGCF9FGGG@FGGCE7CFCFGGFFGCGDFFEEFFGGGGGGGGCFGFDG@C:FC<E<FGCEFEFFCFC<ECEF<E,CFGGFG<EFE<F9FFGGFGGFCGGG>FG8DGGG+BEA@EFGGGGGGFAFFFGFGEFFDGDGGFCAAF8DCF<,,B:8FFDEG>:@F,@F@FGGECDCF>2<FGGECG;F=>?F<@AFFFF<E?B:FEE+<6DEGGGCE:AC?=EEFC><>@>,7E#GFE838D>:@@<F@F<@@CE00FFF,<D>6?CC>@7FFFFFBAC,DB9FEC@>+FCCEE=ABB::C+ECGGGGF+GGGFGFCB>CFF<BAGFGGFFE5GFDD8@DAF9GFEFF@B7F<7GGGFE6,EDDC<<GGFCFFC7FEFDF@8GGGGGF<CA:7<C,,C8CGC@CGFCFAGGGFGEDFFCAE<FE,A8CC@
@ZRBM 128
TGAGGAATATTGGTCAATGGGCGAGAGCCTGAACCAGCCAAGTAGCGTGCAGGATGACGGCCCTATGGGTTGTAAACTGCTTTTATAAGGGAATAAAGTGAGCCTCGTGAGGCTTTTTGCATGTACCTTATGAATAAGGACCGGCTAATTCCGTGCCAGCAGCCGCGGTAATACGGAAGGTCCGGGCGTTATCCGGATTTATTGGGTTTAAAGGGAGCGTAGGCCGGAGATTAAGCGTGTTGTTAAATGTAGATGCTCAACATCTGCACTGCAGCGCAAACTGGTTGCCTTGATTACGCACAAGGTGGGCGGAATTCGTGGTGTAGCGGTGAAATGCTTAGATATCACGAAGAACTCCGATTGCGAAGGCAGCTCACTGGAGCGCAACTGACGCTGAAGCTCGAAAGTGCGGGTATCGAACAGGATTAGATACCCT
+
F<FFFFFGFGGFGCFGGGGG8FFGCFGGGFGGGFGGGGGGFGFFGGGGGGGGGGFGGGGGF@CEFGGGGGG:FGGGGGF@FGGGAAD<CE8EEEGDF9F99ABF8FGGFFDC7<?AE<@D,C?EFFGGGCF9ED<FC,CFDDCEGGCGD9C9>DEFG9>EGCAFE2E@2@F<CEGE2FCFF9BFGGEE<F:C:<FECGGFFFGGCFF@FCCCCC:EDCA8CC5+@?>0FFFC8C>+GGGBABA#@@<FGGF:6=@<<2FGC/FF@CGGFFBE>8+F92FE=GFA66+,,9FC+::7GCFCE5A+=:C?CAEB7GFF?B:,GGGGGDGGFAAGEGFEA,EFDF9B:,BGFFCGGFCEGD68GGFGGFEGFF@C<@@9GGGGGFEFAGGGGGGGGGGGFFGGGDGGFF@++7GGGGGFGFEGGFGGGGGDGGFA@,C8
@ZRBM 129
TAGGGAATTTTCGTCAATGGGGGGAACCCTGAACGAGCAATGCCGCGTGAGTGAGGAAGGTCTTCGGATCGTAAAGCTCTGTTGTAAGAGAAAAACGGCACTCATAGGGAATGATGAGTGAGTGATGGTATCTTACCAGAAAGTCACGGCTAACTACGTGCCAGCAGCCGCGGTAATACGTAGGTGGCGAGCGTTATCCGGAATGATTGGGCGTAAAGGGTGCGTAGGTGGCAGATCAAGTCTGGAGTAAAAGGTATGGGCTCAACCCGTACTGGCTCTGGAAGCTGATCAGCTAGGGAACAGAAGAGGACGGCGGAACTCCATGTGTAGCGGTAAAATGCGTAGATATATGGAAGAACACCGGTGGCGAAGGCGGCCGTCTGGTCTGGATTCTGACACTGAAGCACGAAGGCGTGGGGAGCAAATAGGATTAGATACCCT
+
GFGFGGGGFGGGGGGGGGGGGGGGGGGGGGGGGGGEGGGGGGGGGGGFGGGGGFFGGGGGGGGGGGGGDGGGGGGDGGGGGGGGGGGGGGGGGGGGGGGGGGGGGGGGGGGGGGGGGGGGGGGGGGGGGGFGGGGGGGGGGGG:?FGFEGEGGGGGGDFGGGGFGGG@GGGGGGGGGFGGFFGGGGFF;CEGGGGG:FGGGGGGGGG>GG>GGGGGDGGGFDCGCGGGGGGGGGEGGGGGGFGGFCFECGGGGGGGGFEEFGGGGGGGFEFFGGFDB>FFFGGD,,,AAGGGFF:A,@5,CEE,EC4>:@GGE@FF<?8DGFCFGGGDGGGGGGGGF@7EFFFAF?FBE9GGFGFFEGEEFB<F@EF6CEGGGGGGGGGGFF?GGGGGGGGFGGGGGFAGGGGF@EFGGGGGGGGGGGGGGGGGGCGGGGGGGGGGCB8CC
@ZRBM 130
TGGGGAATATTGCACAATGGGGGAAACCCTGATGAAGCGACGCCGCGTGGAGGAAGAAGGTCTTCGGATTGTAAACTCCTGTTGTTGAAGAAGATAATGACGGTACTCAACAAGGAAGTGACGGCTAACTACGTGCCAGCAGCCGCGGTAAAAAGTAGGTCACAAGAGTTGTCCGGAATAACTGGGTGTAAAGGGAGCGCAGGCGGGAAGAAAAGTTGGAAGTTAAATCTATGGGCTCAACCCATCAACTTCTTTCAACACTGTTTTTCTTGAGGAGTGCAGAGGTAGGCGGAATTCCCGGTGTAGCGGTGGAATGCGTAGATACCGGGAGGAACACCAGTGTCGAAGGCGGCCTACTGGGCACCAACTGACGCTGAGACTCTAAAGTGTGGTTAGCAAACAGGATTAGATACCCT
+
<CFCF@CEGG9FAFECFEF?@FE@FFCAFGGFAE,EFGC@CCC+C+6@F:?E>CG<9EFE,C<<5=F,++?EF<E9FEE<<5,CBBFFF9CE<BABEFFFF+@CDCGFGF<E?DEFF?,,,,8>:+B>DBFD+,::<FBCF8<7FF:CFEEFF,>,@8<,7>>;FG7<,;=@<B@FE<*,5@99+B+B<:7<,/4AG14*<BC#:;CCFE31@;8+A::@:D1#=E8FF?GFFE#B65:CFC##3#198D#G=FF<862EGFC3=D0BE=A*2:#.8EC;F,FA,B+4=B?,<,@+:F>44A84++8,,:,<FFCDFCEEA,B@+C@8DGFCGGCGEE8FC:CF@@:@EC@C<CFFFFFF9F;FFEGGEGF@6C,,,;,C<6<EFF7C-AEC,C,EC@C,E9@<FE<CE<A@<CC<
@ZRBM 131
TGGGGAATATTGCACAATGGGCGAAAGCCTGATGCAGCAACGCCGCGTGAGCGATGAAGGCCTTCGGGTCGTAAAGCTCTGTCCTCAAGGAAGATAATGACGGTACTTGAGGAGGAAGCCCCGGCCAACTACGTGCCAGCAGCAGCGGTAATACGTAGGGGGCTAGCGATATCCGGAATTAATGGGCGTAAAGGGTGCGTAGGTGGTTGCTTAAGTCAGAGGTGAAAGGCTAAGGCCAAACCGTAGTAAGCCTTTGAAACTGGGAAACTTGAGTGCTGGAGAGGAGAGTGGAATTCCTAGTGTAGCGGTAAAATGCGTAGATATTAGGAGGAACACCAGTTGCGAAGGCGGGTCTCTGGACTGTAACTGACACTGGGGCACGAAAGCGTGGGGAGCGAACAGGATTAGATACCCT
+
EF8EGEGGGGGCFG@FGGFGGGGGGGGGGCFGFFGGGGEFFGGEGGGGD:,CFCGGGACFG8AFGGGGGCFFF@EEFFCF,BFFCFGEEFCFFGCF,,,@FF@+BFE<,EEF<F:FB=D,F+@:+@FFCD<<3>,D@FC<F,<,7DE*838;<DEFF,<F*><C:;FD*,4<FF:<87<7<,,,?<C**=@FGGC*2;>*:*33:;D@#,><6=<959@93;E>@3,@3,8,,8:++8>:++,EDDD,C?D<D?C,DAEGFGFCFEFCFFE8E=:=,>49E,FCFE9FEFDGFGGGF=?F<GEDGGGGFFGDGGDDCAFFEB<<FFEFFGGGFFCFC@@@:GFFGGGEFAC,GGFEEFC,CFGGFF9FCEEEC@C,FBCEEFCB,F:6-GGGGGC@,GGGGGGGGGGFCGCCCCB
@ZRBM 55129
TAGGGAATTTTCGTCAATGGGGGGAACCCTGAACGAGCAATGCCGCGTGAGTGAGGAAGGTCTTCGGCTCGTAAAGCTCTATTGTTAGAGAAAAACGGCACGCATAGGGAATGATGAGTGAGTGATGGTATCTTACCAGAAAGGCACGGCTAACTACGGGACAGCAGCTGCGGTAATACGTAGGTGGCGGGCGTTATCCGGAATGATTGGGCGTAAAGGGTGCGTAGGTGGCAGATCAAATCTGGAGTAAAATGTAGGGGCTCAACCCTTACTCGCTCTGGAAACGGATCAGCTAGAGAACAGAAGAGGACGGCGGAACTCCATGCTTAGCGGTTAAATGCGTAGATATATGGAAGAACACCGGTGGCGAAGGCGGCCGTCTGGTCTGGATTCTGACACTGAAGCACGAAAGCGTGGGGAGCAAATAGGATTAGATACCCT
+
DFDAFFGG,FEEGGGCGE@<EC@7FEG7:FF?FF8EFEGGFF88CFGCGDDEB,<FDA,B=DFGGGG+==FFCFGGGF8,,@FGF,@@DFFGF@C<FFEF7+*18:FCC<CCA8@;9?FDFEFB3CCFFFFECFCF8F?*<<C*4<2<@**=F:9<FE*2*2;@**,8,<,/:*1;?@:FC?5;AE>6E****1=A/<;<:1:5F:@7FB;8?A?:<:C:AC7;$A=41+C,3?2,,D99<4,GFCFGFFE=6>F:**8D,@88@C6,,:3@8+@,6,,,363:A5,,A<=9,,59,383,A3=<E?44++4:+ACAF?B4A<,FF+7FCC?,:,B:EEDEA<EE,@9@,<C,FCABCC=:F?GEFGFFB:7@F@+7F@EE<CC6,@;,C,9FF<E<@FAFE@>FC@?9,CECEFEFFC9AFDFEAFC,<9E9D@FCCC@B
@ZRBM 133
TGGGGAATATTGCACAATGGGGGAAACCCTGATGCAGCGACGCCGCGTGGAGGAAGAAGGTCTTCGGATTGTAAACTCCTGTTGTTGAGGAAGATAATGACGGTACTCAACGAGGAAGTGACGGCTAACTACGTGCCAGCAGCCGCGGTAAAACGTAGGTCACAAGCGTTGTCCGGAATTACTGGGTGTAAAGGGAGCGCAGGCGGGAAGACAAGTTGGAAGTGAAATCCATGGGCTCAACCCATGAACTGCTTTCAAAGCTGTTTTTCTTGAGTAGTGCAGAGGTAGGCGGAATTCCCGGTGTAGCGGTGGAATGCGTAGATATCGGGAGGAACACCAGTGGCGAAGGCGGCCTACTGGGCACCAACTGACGCTGAGGCTCGAAAGTGTGGGTAGCAAACAGGATTAGATACCCT
+
GGGGGGGGGGGGGGGGGGGGGGGGGGGGGGGGGGGGGGGFEGGGGGGGGGCFGGGC4FGGFDGGGGGGGGGGGGGGGGGGGGGGGGGGGGGGGGGGGGGFGGGCDGGGGGGGGGGGGFGFGGGGGGGGGGGG:FGGGGGFGFGCF@GG?GGGC?FGFGGFGGGGEFGFGGDGGGGGEGFECFGGGGGG@8FFGGGFGFEDGGDEGGG@>8FAEGGD?GGFGGGFFGF<AFGGGGGGGGGGGCFGGFCGFE<9:FFFFFFGGGGGFC>EF2GGDGF:A<9EGGGGGEGFF<GFCGF7ECGGFEGEEGGFGFGGGGGF=FGFCGECEFGGGGGGGGGGGGGF7GGGGF77GGGGGGGGGGGGGFB?GGGF7GGGDFFCF@GDGGGGGGGEEGGGEGGGGGGGGGGGF@<GFGGCCCCC
@ZRBM 134
TGGGGGATATTGCACAATGGAGGAAACTCTGATGCAGCAACGCCGCGTGAGTGAAGAAGTATTTCGGTATGTAAAGCTCTATCAGCAGGGAAGAAAATGACGGTACCTGACTAAGAAGCCCCGGCTAACTACGTGCCAGCAGCCGCGGTAATACGTAGGGGGCAAGCGTTATCCGGATTTACTGGGTGTAAAGGGAGCGTAGACGGCGACGCAAGTCTGAAGTGAAATACCCGGGCTCAACCTGGGAACTGCTTTGGAAACTGTGTTGCTGGAGTGCTGGAGAGGTAAGCGGAATTCCTAGTGTAGCGGTGAAATGCGTAGATATTAGGAAGAACACCAGTGGCGAAGGCGGCTTACTGGACAGTAACTGACGTTGGGGCTCGAAAGCGTGGGGAGCAAACAGGATTAGATACCCT
+
CEGGEFFGGGGCGGGGGGGGGGDGGGGFGGGGGGGGGG<FGGGGGGGGGEGGGFGGGDGGGGCG9<CFF@FAFGACFGGGGGGGFGGGGG<FGGGFFAFFFGG@FGGFGGGGGGCF,<<FDFGEGGGGGACDEGFGGFGGGGGGGGGG?GDGGGG@GGGG>EG7FCCGCFEGGGG=GCFGG=FGGGFEGGFFGGEGGEDEGGGGGC<GDCFDFGGCFFEF?DEGGGGGFCFEEDFDGGGC?CGFFGFFFFFGGGGG<6DFCFGFGGFFF@F,CEGFFFGE,?EGDEDEGFFADGGGFFA?F@GGGGGGF9GGGEFFDCFFGGFF9GGGGGGGGGFGGGF@F7GGGGGGGEFGGGGGFF8FFCGGGGGGGGGGEGCGDGGGGGGGGGGEGDGGGGGGGGGGGGGGGGGGGDECCCCB
@ZRBM 135
TGGGGAATATTGCACAATGGGGGAAACCCTGATGCAGCGACGCCGCGTGGAGGAAGAAGGTCTTCGGATTGTAAACTCCTGTTGTTGAGGAAGATAATGACGGTACTCAACGAGGAAGTTACGGCTAACTACGTGCCAGCAGCCGCGGTAAAACGTAGGTCACAAGCGTTGTCCGGAATTACTGGGTGTAAAGGGAGCGCAGGCGGGAAGACAAGTTGGAAGTGAAATCCATGGGCTAAACCCATGAACTGCTTTCAAAGCTGTTTTTCTTGAGTAGTGCAGAGGTAGGCGGAATTCCCGGTGTAGCGGGGGAATGCGTAGATATCGGGAGGAACACCAGTGGCGAAGGCGGCCTACTGGGCACCAACTGACGCTGAGGCTCGAAAGTGTGGGTAGCAAACAGGATTAGATACCCT
+
FFGGG@FFFGGGGGGGGGGGGDGGGGGGGGDGFFFFFF@FGFGGGGGGG+CFCFGGGDGGGGGGGGG+B=<EEFGFCEFGGGG9AEFAFCGGGGGFGFGGGGEFF7E,EFG++++@AAB5DD>FC>:B>F=ACD<FFF7<F8FGF>3C<CG?FGD:B7:3?=CFCCF<<>:4@FF7-=B5E92F@F5=:?CFFC*/:DC@5F4GGF$F><>;<FFB9<B6:F?E?FF;FF>F@F3;@+F@:@@<GGGGEGEE,B@C@GF=:FF9>8FCGGFC8EA1A;ECGGGFB+:7F=GFEB+F7CFFGEF@GGGFC,AEDDEGDFF9EEF@,>7ECFBGGFCFGFGGGEF7FECFEFFC,<<GGGGE,CB,<FFCGGGEGFGGGGGFFGGGFFB@CGGGGGGGFCGGGGGGGGGGGGGCCCCC
@ZRBM 74385
TGAGGAATATTGGTCAATGGACGAGAGTCTGAACCAGCCAAGTAGCGTGCAGGATGACGGCCCTATGGGTTGTAAACTGCTTTTATAGGGGGATAAAGTGTGCCACGTGTGGCATATTGCAGGTACCCTATGAATAAGGACCGGCTAATTCCGTGCCAGCAGCCGCGGTAATACGGAAGGTCCGGGCGTTATCCGGATTTATTGGGTTTAAAGGGAGCGTAGGCCGTTTGGTAAGCGTGTTGTGAAATGTCGGGGCTCAACCTGGGCATTGCAGCGCGAACTGCCAGACTTGAGTGCGCAGGAAGTAGGCGGAATTCGTCGTGTAGCGGTGAAATGCGTAGATATGACGAAGAACTCCGATTGCGAAGGCAGCTTGCTGTAGCGCAACTGACGCTGAAGCTCGAAAGCGTGGGTATCGAACAGGATTAGATACCCT
+
AF<FFEFGFGGG<CFGGGGG@EGGEGFEFFFGGGGGGGFG8FFFFEGGDGDFEECFGDG+@:@F,<F<<FEEFFGEGG,EEEGG,CFFFGG@CFE9FCE9AEF?AA:<FGG7F@FC<B,C,C8ABEFGGGGAED<FDD9FFFGGFEFFFFC3>?FG@@FC7FCFD6@FF9@FGG@C7<E<CDEEEGBCA71/??CC<<FF$<8EGEGCAGGGFCFFECA??CC#ACE:FGGEE<F5DGFEFGC;CD>5=CFGFGGDCFEGGCEFFF8E<GGGE@<C.<FF@8<,GGGFGFGGEFFCCA7D?GGFGFCCGGGFDFEF4+=+GGGGGGGGFGGGGGEEC9GGGGGGF7DDGGGFE=F7FCF@:EGGGGGGGGD@C,GCFFF:::CGFGGGGGGGFCGFFGGGGGGGGGGGGGGGGGGFGGGGDGGGGGGGGGGCCCCC
@ZRBM 137
TGAGGAATATTGGTCAATGGGCGAGAGCCTGAACCAGCCAAGTAGCGTGCAGGATGACGGCCCTATGGGTTGTAAACTGCTTTTATAAGGGAATAAAGTGAGAGTCGTGACTCTTTTTGCATGTACCTTATGAATAAGGACCGGCTAATTCCGTGCCAGCAGCCGCGGTAATACGGAAGGTCCGGGCGTTATCCGGATTTATTGGGTTTAAAGGGAGCGTAGGCCGGAGATTAAGCGTGTTGTGAAATGTAGATGCTCAACATCTGCACTGCAGCGCGAACTGGTTTCCTTGAGTACGCACAAAGTGGGCGGAATTCGTGGTGTAGCGGTGAAATGCTTAGATATCACGAAGAACTCCGATTGCGAAGGCAGCTCACTGGAGCGCAACTGACGCTGAAGCTCGAAAGTGCGGGTATCGAACAGGATTAGATACCCT
+
EFGGGFFGGGGGGGGGGGGGGGGGCGGGGGGGGGGGGGGGCGGGGGGGGGGGGGGGGGGGGGGGGGGGGGGGGGGGGGGGGGGGGGGGGGGGGFGGGFGGC99FDGGGGGGGGDGGGGGGGGGGGGGGEDFFGGGGGGGGDGCGGGGGGGGGGGGGGFGGGFFGGDEFGGGFGFFD5FDFGGGGDGEGFCECGEGEFGEFGGGFF=CG6CCFGFGDDCGGGCEGFECAFEGFGGGDECGGCCEGGGGGFGFF>CGGFF@FFGGFFGEFFFGFGGGGEFFGGGGGGF>8CFGFD@GGGGGEAEC,?7EGGGGGFCGGGGF<GGGGGGFF<GFDGGGGGGGGGGGGGGGGGGGGGFFBGGGGGGGGFFFGGGGGGGFGGGGGGGGGGGGGGGGGGGGGGGGGGGGGGGGGGDGGGGGGGGGGGGGGGGGGGGFC<CC@
@ZRBM 138
TGGGGAATCTTCCGCAATGGACGAAAGTCTGACGGAGCAACGCCGCGCGAGTGATGACGGCCTTCGGGTTGTAAAGCTCTGTGATCGGGGACGAATGGCTGGTATGCTAATACCATATCAGAGTGACGGTACCCGAATAGCAAGCCACGGCTAACTACGTGCCAGCAGCCGCGGTAATACGTAGGTGGCAAGCGTTGTCCGGAATTATTGGGCGTAAAGCGCGCGCAGGCGGCTTCTTAAGTCCATCTTAAAAGTGCGGGGCTTAACCCCGTGATGGGATGGAAACTGGGAGGCTGGATTATCGGAGAGGAAAGTGGAATTCCTAGTGTAGCGGTGAAATGCGTAGAGATTAGGAAGAACACCGGTGGCGAAGGCGACTTTCTGGACGACAACTGACGCTGAGGCGCGAAAGCGTGGGGAGCAGACAGGATTAGATACCCT
+
FGGGGGGGGGGGGGGGGGGGGGGGGGGGGGGGGGGGGGGGGGGGGGGGGGGGEFGGGGGGGGGGGGGGFEGGGGGGGEGGGFGGFGGGGGGEGGGGGGGGGGGGFGGGFGGGGGGGG9FGGGGGGFFEGGGGGGGGGGGGFGGFGFGDGGGDG>FGFGG>>GGG5GGGGGGCGGCFEFEFF?FAGGG>GGGGDG>EGEFGGGGGGGGGGG.GGEFGGGEFGGGGDEGGGGGGEGF@CDFG>8CGFDGGGGFGGGEGGGGGGGFFF>C9F@F@F9FGFFGFAFFFBEGGFD@F<=C,9,7GF=7GDAAGFGGGGGFE9FFF?GGGFGGGGGGGGGGGEGGGGGFGGFF9GGGGGGF9GGFFFGGGGGGGGGGDGGGGGGGGGGGGGFFE<FAGGFF,CFGGGGGGGGGGGGGGGGGGGGGGGGGFGGGGGGGGGGGGCCCCC
@ZRBM 76954
TGAGGAATATTGGTCAATGGACGAGAGTCTGAACCAGCCAAGTAGCGTGCAGGATGACGGCCCTATGGGTTGTAAACTGCTTTTATAAGGGAATAAAGTGAGCCTCGTGAGGCTTTTTGCATGTACCTTATGAATAAGGACCGGCTAATTCCGTGCCAGCAGCCGCGGTAATACGGAAGGTCCGGGCGTTATCCGGATTTATTGGGTTTAAAGGGAGCGTAGGCCGGAGATTAAGCGTGTTGTGAAATGTAGATGCTCAACATCTGCACTGCAGCGCGAACTGGTTTCCTTGAGTACGCACAAAGTGGGCGGAATTCGTGGTGTAGCTGTGAAATGCTTAGATATCACGAAGAACTCCGATTGCGAAGGCAGCTCACTGGAGCGCTACTGACGCTGAAGCTCGAAAGTGCGGGTATCGAACAGGATTAGATACCCT
+
CFFFGGGGGGGGD,E@E<EFGGGG@FG,ECFGFCFGGGFDGF<FCFGGGGFGFGGGGGGGGG@EGFFFGGGG6FFGG9CFCFCCFGGECEFCF<FFG9CFGE8?=8?FGGGFGFGGC<B<F9FFEGCF,?FEFGFGFGFFE@C:C8GGGFGC=FFG<AF>FFFGECFFCFE9CFFGGGEGG5ECEFEGG>CFFG0DE><?FCEGF<:FC?FGFFE>;78CC<CFC@F<BC9BCCEGGCCEGFFD@AFCFGC,9<<>CGEGGG,#CF>>CFCC7AFC@C?CDGGFD@,GF=,<FFE?C=A5,D<B?+77DGFFFFGEE7FCCGGFE8E9FGFE?59CCGGGGGFA,FEFFFFDFCGDEGFGF7FFGFGGFGDDFD<<FFFB,+F<<,9GGGEEFGGGGGGGFGGGGGGCGEGFC@@CGGFFFFGGGGGGGGFCCCCC
@ZRBM 140
TGGGGAATATTGCGCAATGGGGGAAACCCTGACGCAGCAACGCCGCGTGCAGGAAGAAGGTCTTCGGATTGTAAACTGTTGTCGCAAGGGAAGAAGACAGTGACGGTACCTTGTGAGAAAGTCACGGCTAACTACGTGCCAGCAGCCGCGGTAATAGGTAGGTGACAAGCGTTGTCCGGATTTACTGGGTGTAAAGGGTGCGTAGGTGGCAAGGCAAGTCAGATGTGAAAGCCCGGGGCTCAACCCCGGTACTGCATTTGAAACTGTCTAGCTAGAGTGCAGGAGAGGTAAGCGGAATTCCTAGTGTAGCGGTGAAATGCGTAGATATTAGGAGGAACACCAGTGGCGAAGGCGGCTTACTGGACTGTAACTGACACTGAGGCACGAAAGCGTGGGGAGCAAACAGGATTAGATACCCT
+
GGGGGDFGGGGGGGGGGGGGGGDGGGGGGGGGGGGGGGGGGGGGEGGGGGGGGG8EGGGGCFGGGGGGGGGGGGGGFEFGAGGGGEGGGGGGEGGGGGFG<FFEGGGGGFGGGDCCD,<FFGGGEBBF:FGGGGGCCGGGGGG,DEFG@CE6@7>F%@<FEGCC<>GGGFGFGDEFCEE7CGGG@GGGGEFFBACEGE7GGGGFGGDCB>#,F?,FBCB@FFGCC:CF><<43;CFFF@EGD*F>EEFFC5?FFFGE5ACGFFA9EFFFCFAC>GGGGGGGGFFFGGGGFCEFFFFGFE?,GAGGGGGGGGF9FFCEDEGDFF<CGFGFCGFFGGGFCGFFEEEGE?GGGGGGGGGGGGFGFAGGFF<ECGGF<<EFGFGGEFFGGGGGGGEEGFGFGGDFGGGGGGFFGGGGFCCCCB
@ZRBM 141
TGGGGGGTATTGCACAATGGGGGAAACCCTGATGCAGCGACGCCGCGTGGAGGAAGAAGGTTTTCGGATTGTAAACTCCTGTCGTTAGGGACGATAATGACGGTACCTAACAAGAAAGCACCGGCTAACTACGTGCCAGCAGCCGCGGTAAAACGTAGGGTGCAAGCGTTGTCCGGAATTACTGGGTGTAAAGGGAGCGCAGGCGGACCGGCAAGTTGGAAGTGAAAACTATGGGCTCAACCCATAAATTGCTTTCAAAACTGCTGGCCTTGAGTAGTGCAGAGGTAGGTGGAATTCCCGGTGTAGCGGTGGAATGCGTAGATATCGGGAGGAACACCAGTGGCGAAGGCGACCTACTGGGCACCAACTGACGCTGAGGCTCGAAAGCATGGGTAGCAAACAGGATTAGATACCCT
+
GGGGGGGGGGGGGGGGGGGGGGGGGGGGGGGGGGGGGGFFGGGGGGGGGGGCGGFCGGGGGGGGGGGGGFFGGGGGDGGGGGGGGGGGGGFFFGGGGGGGGGGGGGGGGGGGGFGGGGGGGGGGGGGFGGGGEFDGGGGG5FGGGGGG>CEGGGG@GGEGFGGGGGDEFE>EGGGGGGGGGG%G<CCE2GAFGGGGGGEEGGGGEGGEGGGGGEFGGFGGGGGFGGGGGGGFCFE:GGGFGGFFFFGGGGFDGGG8CFFCCGCDGGFDGFGG:F>GGGFFFGFFE?GGGGGGGGGGGGCECGEFCGGGGGGGGGFGF<,BFGGGDGGGFEGFFEGGGGGGGGGGGGGGGGGGGGGGGGGGGGGGGGGGGGGGGF<GGFF<GGGGGGGGGGGGGGGGGGGGGGGGGEFGGGGC<CCC
@ZRBM 142
TGGGGAATATTGGGCAATGGGCGCAAGCCTGACCCAGCAACGCCGCGTGAAGGAAGAAGGCTTTCGGGTTGTAAACTTCTTTTAAGAGGGAAGAGCAGAAGACGGTACCTCTAGAATAAGCCACGGCTAACTACGTGCCAGCAGCCGCGGTAATACGTAGGTGGCAAGCGTTGTCCGGCTTTACTGGGTGTAAAGGGCGTGCAGCCGGGTCTGCAAGTCAGATGTGAAATCCATGGGCTCAACCCATGAACTGCATTTGAAACTGTAGATCTTGAGTGCCGGAGGGGCAATCGGAATTCCTAGTGTAGCGGTGAAATGCGTAGATATTAGGAGGAACACCAGTGGCGAAGGCGGATTGCTGGACGATAACTGACGGTGAGGCGCGAAAGTGTGGGGAGCAAACAGGATTAGATACCCT
+
EGGGGFGFGGGFFGGGGGGGGGGGGEGGGGGD@FGGGGGGCGGGGGGEF=FGCFEFFGGGGGGGGGGGGGGGFFEFGGGGGGFGGGGFGGGGGGFG,BEFGGG7FFGEGGGFF9FGGGD9D,DDFEG?GGGGGGCGFGG@-DFEGGGEGEEGGGGG9>?>F;GFGG9CFGGDFCFCE*#22F<C<CGFFFBB<FCCEGGF8?BCCCCCGCEFF;FFGGDFD;<@FGGGCGGFGGGGCFACFGGCDGFGFE?GFFG,B<CGGGGFCEDEF9CE=:?FEGGGGGGG8FE7@=7FDEGFFFE5,CFGGGGGCGFFGGGGGE@FGGGGGFE9FGF9DGGGGFCFCF@CDFF:EGGGGFGGFECECE8GGGFFGGGGFGGGFGGGGEFGGFDGFFFCGGGGGGFFGGAGGGGGGGGG@CCCCC
@ZRBM 143
TGGGGAATATTGCACAATGGGGGAAACCCCGATGCAGCGACGCCGCGTGGAGGAAGAAGGTCTTCGGATTGTAAACTCCTGTTGTTGGGGAAGATGATGACGGTACCCAACAAGGAAGTGACGGCTAACTACGTGCCAGCAGCCGCGGTAAAACGTAGGTCACAAGCGTTGTCCGGAATTACTGGGTGTAAAGGGAGCGCAGGCGGGAAGACAAGTTGGAAGTGAAATCTATGGGCTCAACCCATAAACTGCTTTCAAAACTGTTTTTCTTGAGTAGTGCAGAGGTAGGCGGAATTCCCGGTGTAGCGGTGGAATGCGTAGATATCGGGAGGAACACCAGTGGCGAAGGCGGCCTACTGGGCACCAACTGACGCTGAGGCTCGAAAGTGTGGGTAGCAAACAGGATTAGATACCCT
+
A<DFGGGCFGGGGGF@F<FFEGGGGGGGDCFGFGGGGGGGGGDGEGGCFGEF=?FEFFGGGFFGGGGGGFGFFGGFG9FCFGGGF,=FEEGGGGGGFFCFGGGGGGGGGGEGGGGFFGFGGGGGCD>D>>FGD>FCCGGGFCC@FEFFEGCFC9FBFF+/@FGFFGGGCFGCFGGGG7FFFFCCFGGFFFGF=<?EEEC#?E;C7F?8C?A=GFF@9<<CFF:@CFGFFGGFCFFFGFCG>5CCE:CFF67FGEB<CGFEEBGDF6=B,GGGGFABF;<E9FE=D+@DGGGDGGFBGF@,A5+DGCC,EFC,BFEFF<GF9CFEEFDGGFGGEGFCFFGGB@GGFECGGGFGFFCACGGGFFBFGGFGGGGGGGGECGGGGFFC,FDGGGGFGGGGFDFGGFEFFCAFGGCCCCCC
@ZRBM 144
TGAGGAATATTGGTCAATGGGCGAGAGCCTGAACCAGCCAAGTAGCGTGCAGGATGACGGCCCTATGGGTTGTAAACTGCTTTTATAAGGGAATAAAGTGAGCCTCGTGAGGCTTTTTGCATGTACCTTATGAATAAGGACCGGCTAATTCCGTGCCAGCAGCCGCGGTAATACGGAAGGTCCGGGCGTTATCCGGATTTATTGGGTTTAAAGGGAGCGTAGGCCGGAGATTAAGCGTGTTGTGAAATGTAGATGCTCAACGTCTGCACTGCAGCGCGAACTGGTTTCCTTGAGTACGCACAAAGTGGGCGGAATTCGTGGTGTAGCGGTGAAATGCTTAGATATCACGAAGAACTCCGATTGCGAAGGCAGCTCACTGGAGCGCAACTGACGCTGAAGCTCGAAAGTGCGGGTATCGAACAGGATTAGATACCCT
+
FFGGGGGFGGGG9EFGFGGFFFGGGEGGGGGGCEF<FG@EFGFEGFFGGEGFGGGGEGEEFGGGGGGGGFGGGGGEGFGGEGGGFCFEGGFEFGGGGGGFGGGFGGGGGGGFGFGGGGGGGGGGGGGGGGGGFGDGGGGG8F?GGGGGGGGEFGGGGFG@?GGGGGGDAFFCGGGG5FEEGGGGGGCCF:B=FF<E?FFG;FCGEFBF9BGFFFGGECGGEGECFGGEF=CFGGGDGFEEGGGDGGFFGFC>,GFGGFF@FFGFGGGGFFGGGGGGGFGFGFFGFCCDGGGGGFFCFA8GGF9?FCCGGGDFF8GFF7FFDGF>CGGGFE9CCFEFF,GGGFFFGGGGFGGGGGGGDFF@@,C,@GFFFEFCC,EEGGGGDGGGCEFEGGGGFGGGFCFECB9GGEFEGEEEBEFGECCFEGGGGGGGGCGCCCCC
@ZRBM 71246
TGAGGAATATTGGTCAATGGGCGAGAGCCTGAACCAGCCAAGTAGCGTGCAGGATGAAGGCCCTATGGGTTGTAAACTGCTTTTATAAGGGAATAAAGTGAGCCTCGTGAGGCTTTTTGCATGTACCTTATGAATAAGGACCGGCTAATTCCGTGCCAGCAGCCGCGGTAATACGGAAGGTCCGGGCGTTATCCGGATTTATTGGGTTTAAAGGGAGCGTAGGCCGGAGATTAAGCGTGTTGTGAAAGGTAGCCGCTCAACGTCTTCACTGCAGCGCGAACTGGTTTCCTTGAGTACGCACGAAGTGGGCGGAATTCGTGGTGTAGCGGTGAAATGCTTAGATAGCACGAAGAACTCCGATTGCGAAGGCAGCTCACTGGAGCGCGACTGACGCTGAAGCTCGAAAGTGCGGGTATCGAACAGGATTAGATACCCT
+
AFGGGG8FEGGFC6F9FG9EFGGGDG>8FFCFG8CFDGCF<F@FGGGGGEEAFC8FF@DFFE7C8@FFGGGGGGGAFFGGGAFGGCFGF9E@FC,CCFGFGFGGDFFAFECF@8EFC=7FGCF?EFFEF9,<FEAEC9EE,8F7FEF8FC;FG@6@=C<@FDGGF>GF<FEGFFFGEGGEFFFGGGGCCE7<F;2:CCFCFEGFCCFFFCFCFAFFC@CF1=5:CFEEGGCE>DFFGEE:FFFF?2<(,<9<#GFCEGGDED2.8#A@3/:B:>:9;%<<FGCF<DDDGEGEGF7EC>A8+,C,?F7GGFFFGCGGGGGGFF7GDFFCGGGFF9BE?<B;EGFA,EFGGFEEC=@-EGGEGGGGFFEFEDGGGGFFCGFF@++:@<FCEF;CC,GFF@F,DGGGGGEGGFGFEGFEFEFFGFEGGFGGGGGCCCCC
@ZRBM 146
TGAGGAATATTGGTCAATGGACGAGAGTCTGAACCAGCCAAGTAGCGTGCAGGATGACGGCCCTATGGGTTGTAAACTGCTTTTATAAGGGAATAAAGTGAGCCTCGTGAGGCTTTTTGCATGTACCTTATGAATAAGGACCGGCTAATTCCGTGCCAGCAGCCGCGGTAATACGGAAGGTCCGGGCGTTATCCGGATTTATTGGGTTTAAAGGGAGCGTAGGCCGGAGATTAAGCGTGTTGTGAAATGTAGATGCTCAACATCTGCACTGCAGCGCGAACTGGTTTCCTGGAGTACGCACAAAGTGGGCGGAATGCGTGGTGTAGCGGTGAAATGCTTAGATATCACGAAGAACTCCGATTGCGAAGGCAGCTCACTGGAGCGCAACTGACGCTGAAGCTCGAAAGTGCGGGTATCGAACAGGATTAGATACCCT
+
@EFGCDFFGGGGGGGGGGGGFGGGGGG8FGGGGGGGCGGGF<FDFGGGGGGFGGGFCEGGGGGCGFGGGFGEGFGGGGGGGCGGGFGF9FE8EFEFDFGGGFEFGGGFGGFCF?FGGG7FGGGFDFGFGGGGGGCFFFGGFFEDD9FFGGCGG?GGGA8FD<@EGGGG9GFGGG7F3:<FGGGDGGCE@FFFGGGE6=GFFGGFGFFGFGGFGEEGG>GDE8DCEEEGCCFCCEC?EGGGGGGGFGGFCGCF?BFCFC?GGGEFGCCGFGGGGFFCFFDGGGGFGFC@DA,AGGGGFAGGGFF8C+GFECFEC=@+F=@8GGEGEGEFF<?GCGGGFFCCFE9FFGFGGFGGGGGFF@E7F:B@GGGFGCGGGGFGGGCCGEGFGGGGGGGGGFGGGGGGFEGFGGGGGGGGGGGFEFD<GGGGGGGFFCGCCCCC
@ZRBM 70017
TGGGGAATATTGCACAATGGGGGAAACCCTGATGCAGCGACGCCGCGTGAGCGAAGAAGTATTTCGGTATGTAAAGCTCTATCAGCAGGGAAGATAATGACGGTACCTGACTAAGAAGCCCCGGCTAACTACGTGCCAGCAGCCGCGGTAATACGTAGGGGGCAAGCGTTATCCGGATTTACTGGGTGTAAAGGGAGCGTAGACGGTAAGGCAAGTCTGATGTGAAAACCCAGGGCTTAACCCTGGGACTGCATTGGAAACTGTCTGGCTAGAGTGCCGGAGAGGTAAGCGGAATTCCTAGTGTAGCGGTGAAATGCGTAGATATTAGGAAGAACACCAGTGGCGAAGGCGGCTTACTGGACGGTAACTGACGTTGAGGCTCGAAAGCGTGGGGAGCAAACAGGATTAGATACCCT
+
EFGGGEFGEGGGGGGGDGFGGGGGGGG@FGGG9FGDGGGGGGGGEG>FGGGFGGGFGGGGGGGGGGG@FGGGFGGFGGGGFFEGEFC@FGGGGFGG9F9CGDFGGEDFGDFFCGGFGGGFGGGDGGDG8CGF)48DGFD7FDFGGGGD:5>FFGEFFC8:FC@8FGGGGCFGGGGE6=<8EF=FGGGFEGFGGFGCA:EGG,;@EGGFEFFGFGGFDFFFGFGGGDFG??:2FGGFFCGGGGGGFFGGGGFGG<FFF=FEGGGGDDEGF=#GGFFGA0FFGGFFEDDGGEECGGGGGFF<GGEFDGGGGGGGGGGGGGGGE9EGGGGFFDAF@FGFFFE:EGEFGEFFCEFGFGGGGGGGFB<GFFFGCDD;,FGGFDGGGGGFF7F@FEGDGGGGGFC<FGGGGGGGGGFBCCCC
@ZRBM 71313
TGGGGAATATTGCACAATGGGGGAAACCCTGATGCAGCGACGCCGCGTGGAGGAAGAAGGTCTTCGGATTGTAAACTCCTGTTGTTGAGGAAGTTAATGAAGGTACTCAACAAGGAAGTGACGGCTAACTACGTGCCAGAAGCCGCGGTAAAACGTAGGTACCAAGCGTTGTCCGGAATTACTGGGTGTAAAGGGAGCGCAGGCGGGAAGACAAGTTGGAAGTGAAATCCATGGGCTCAACCCATGAACTGCTTTCAAAACTGGTTTTCTTGAGTAGTGCCGAGGTAGGCGGAATTCCCGGTGTAGCGGTGGAATGCGTAGATATCAGGAGGAACACCAGTGGCGAAGGCAGCTTACTGGGCACCAACTGACGCTGAGGCTCGAAAGTGTGGGTAGCAAACAGGATTAGATACCCT
+
FFFFGGGGGGGGGFFGGCFGCFEFBFF8CEFGAAEFGGCFDF@7CFGGG+BFGC<FFCFFFG,EG7F=CF8,5BB,,::BEGG9=F@DGF<F4,5BFBA9,CFCFDGF?<<ED<8<=8<<C?FFG7F@BF<<+:,390=%,/:5.:>@F*@,@3>9>5@'<-C,#GFFEC*C<@FFCF:=;.GGGFE=F=C@GGGDCCB*EF9C<DGE.28,,@@0#0F;AGFFFF:8<@FF,2GFCC99C<E3DCCGFDB0#;6>,,GCF>=3FD:<DFGCFCEA6+6++CDFGCCEFFEDFFEF@+:FEFF7EEFFDEC,EC:@DAGGCFGGFC,CFDCCGGFEFC,,C,CGGDFFEC,6;,<FDF<C,,,6AGGGGGGFGFGFF@FAC,GGF@BC;9GGGGGFFCGGGGGGGFGGGFGCCCCC
@ZRBM 149
TGAGGAATATTGGTCAATGGGCGAGAGCCTGAACCAGCCAAGTAGCGTGCAGGATGACGGCCCTATGGGTTGTAAACTGCTTTTATAAGGGAATAAAGTGAGCCACGTGTGGTTTTTTGCATGTACCCTATGAATAAGGACCGGCTAATTCCGTGCCAGCAGCCGCGGTAATACGGAAGGTCCGGGCGTTATCCGGATTTATTGGGTTTAAAGGGAGCGTAGGCCGGAGATTAAGCGTGTTGTGAAATGTAGATGCTCAACATCTGAACTGCAGCGCGAACTGGTGTCCTTGAGTACGCATAAAGTGGGCTGAATTCGTGGTGTAGCGGTGAAATGCTTAGATATCACGAAGAACTCCGATTGCGAAGGCAGCTCACTGGGGCGCAACTGACGCTGAAGCTCGAAAGCGCGGGTATCGAACAGGATTAGATACCCT
+
EGGGGGGCFGGGGGGGGGCAGGGGGGGGFGGCFGGGGGGGGGGGFGGGGGGGGGGGGGGGFFGGGGGGFFFGGGGG9FFGFFFC<FGGGGGFFFGFGGGFGGFGFDFGGGGGFDFDGDGGGGGEFFGGGFGGGGFGGGGGGGDGGEFGGGGGGG6FGGGGF7FFCGGCFGGGAFF;EGGGGG91:FGFFFGCGGEEF7BFFFGGGGEGCFEGGG>CCGGGEEDFGGC0GFFGGGGGGGEGGEDFGFGGGFFF@GGF@B?CFC=FGGGFFFGGGGGGGGGGGGGFD,A<<BAF?GEGEGGEA?98FFEGF?,GGGGCF<7,EGFEEGDGEFFAFGGFGGFAGFF8CFGGGGF9GF@EGGGGGGGGGGGGFGGGGGF<CFC:GGEGGFFDGC@:GGGGFGFED7FCGGFGGEGGGGGGGGGGGGGGE9FGFFFCCCCC
@ZRBM 150
TGGGGAATATTGCACAATGGGGGAAACCCTGATGCAGCAACGCCGCGTGAGTGATGACGGCCTTCGGGTTGTAAAGCTCTGTCTTCAGGGACGATAATGACGGTACCTGAGGAGGAAGCCACGGCTAACTACGTGCCAGCAGCCGCGGTAATACGTAGGTGGCGGGCGTTGTCCGGATTTACGGGGCGTAAAGGGAGCGTAGGCGGACTTTTAAGTGAGATGTGAAATACCCGGGCTCAACTTGGGTGCTGCATTTCAAACTGGAAGTCTAGAGTGCAGGAGAGGAGAATGGAATTCCTAGTGTAGCGGTGAAATGCGTAGAGATTAGGAAGAACACCAGTGGCGAAGGCGATTCTCTGTACTGTAACTGACGCTGAGGCTCGAAAGCGTGGGGAGCAAACAGGATTAGATACCCT
+
DGGGGDFFGGGGGGGFGGDGFDGGGGGGGCFGFGFFF<CFGGGGCCEGCFGGGGGGGGCEEFC@FGGGG7BFGGGFGFGDGGGGGCFGGGGGGGGGGGAFFFGEF7EFFFGFDF:FGCGEFFF@>FGG8DF@C<DFGGGGF<C@><3:CCCBFCFG@FC3<=<<#:7#F5#1FCEDC@CC6F<7=44C4:CFDFGGGECE@@E<5C8:CEFFC@D::8FD3,@3<@8ECGF=BFEEC,<CFFCF8F8FBEFCCGFE<F=EACF?CC?A=CFC:?GFE=@=9FFFE<,B,<9CE8GGGFFA8F7GGGGFCEF<B?CCBE9GFAFCFAGFGFFGGGFEC@?DFCDFFFGFGGGGFEFFFFC,D<FAEAF@B,GGEGGGGF:FD6AC7GEGEFEGFGCGGGGGGGGGGGGGGFEAA,A@
@ZRBM 75023
TGAGGAATATTGGTCAATGGGCGAGAGCCTGAACCAGCCAAGTAGCGTGCAGGATGACGGCCCTATGGGTTGGAAACTGCTTTTATAAGGGAATAAAGTGAGAGTCGTGACTCTTTTTGCATGTACCTTATGAATAAGGACCGGCTAATTCCGTGCCAGCAGCCGCGGTAATACGGAAGGTCCGGGCGTTATCCGGATTTATTGGGTTTAAAGGGAGCGTAGGCCGGAGATTAAGCGTGTTGTGAAATGTAGACGCTCAACGTCTGCACTGCAGCGCGAACTGGTTTCCTTGAGTACGCACAAAGTGGGCGGAATTCGTGGTGTAGCGGTGAAATGCTTAGATATCACGAAGAACTCCGATTGCGAAGGTAGCTCACTGGAGCGCAACTGACGCTGAAGCTCGAAAGTGCGGGTATTGAACAGGATTAGATGCCCT
+
GGGGGGGGGGGGGGGGGGGGGGEEGGGGGGGGGGFGGFDFGGGGGGGGGGGGGGGGGGGGGGGGGGGGFGGGGGGGGGGGGFGGGGAFCFG=FFGGGFGEFDGFFG@FGFFFGGGAFGGGGGGGGGGGGGGGGFCGGGGGGGGGGGGGGGCEFGGGGGGGGCCFGGGGGGGGGDFGGEEC?>FFEFFGGGGCGGECF,FFGGGGG=GG=FFGGFF@EGEFGGDGBAFCCCFGCEFFCEG7GGGG,GGGGGCFGGGGFFEGEGGGGGFGFFFGCGF:7EDGGGGGFFD,FFGGGGGEECCGGGFGGGFFE?GFB8CEFCFFF9F=+>GGGGGGFGF?F?GFCFE,C9B7EGFFFCB7CGGGGCGGF@,FGGF?FGGGGGEGGGEDFFGFEC;CFBFFFECFCCE<FEGGGGGGFGF@,AFEDC9GF9FDFGGCCCCC
@ZRBM 152
TGAGGAATATTGGTCCATGGGCGAGAGCCTGAACCAGCCAAGTAGCGTGCAGGATGACGGCCCTATGGGTTGTAAACTGCTTTTATAAGGGAATAAAGTGAGCCTCGTGAGGCTTTTTGCATGTACCTTATGAATAAGGAACGGCTAATTCCGTGCAAGCAGCCGCGGTAATACGCAAGGTCCGGGCGTTATCCGGATTTATTGGGTTTAAAGGGGGCGTAGGCCGGATATTAAGCGTGTTGGGAGAGGTAGATGCTCAACATTTGCACTGCAGCGCGAACTGGTTTCATTGAGTACGCAAAAAGTGGGCGGAATTCGTGGTGTAGCGGTGAAATGCTTAAAGATCACGAAGAACTCCGATTGCGAAGGCAGCTCACTGGAGCACAACTGACGCGGAAGCTCGAAAGTGCGGGTATCGAACAGGATTAGATACCCT
+
<CF9E8<F<<@EFEF,,CC,FCEGD@6CFCGCEE@AFC9AFAFFFDCFGCGGC@FC@EF7CFC7FFF@E8=FGG9E<EFEFEFGA<CEEF,,4EFEA<?E,=B8FFCAF8?,F8<<FA+C,B<FGF<@AC,5CBE,B?D<,:+BFCCBFCG>DD8@<=>+=3>:CCCFCB7;E3**455*>F,*>:*BCF7F@,<1**<F:93,8<*8842*F8=*#/51CE?4A367#//ECCC<5?1DE,,F8,6,,F>,9GF:AA<@<7,,,>,383++B7C:8<<DDD<FFF?:,3,9+@7F7E@7,9DD7C>?+8<EB<CFEDB,4<BECGCC,<?9,GFA<9@A,<,F=,ADCC6<:6@-:CAC7GDCGFCF<@C<ECE6C,C9CEB,FDAECCFB@@,FCGGACCBFE@@@+FE6@8F,GF9FF<DDGFFFFFCA8,8-
@ZRBM 153
TGGGGAATTTTGGACAATGGGGGCAACCCTGATCCAGCCATGCCGCGTGCAGGATGAAGGCCCTCGGGTTGTAAACTGCTTTTGTCAGGGACGAAAAGGACCGTGTTAATACCATGGTCTGCTGACGGTACCTGCAGAATAAGCACCGGCTAACTACGTGCCAGCAGCCGCGGAAATACGTAGGGTGCAAGCGTTGTCCGGAATTATTGGGCGTAAAGCGCGCGCAGGCGGCTTCTTAAGTCCATGTTAAAAGTGCGGGGCTTAACCCCGTGACGGGATGGAAACTGGGAGTCTGGAGTATCGGAGAGGAAAGTGGAATTCCTAGTGTAGCGGTGAAATGCGTAGAGATTAGGAAGAACACCAGTGGCGAAGGCGACTTTCTGGACGACAACTGACGCTGAGGCGCGAAAGCGTGGGGAGCAAACAGGATTAGATACCCT
+
GGGGGGGGFGGGCFGGGGGGGGGDGGFGGGGGGGGGFGFFFGGGGGGGG:DFFGCGGGGGGG,CFFGGFGGGGGGFF9FF<FGFGCFGGFF@CGE@FG?D<+84B8=E,?8F@9,,=C<FGGFB?,>+CFDFGA,:D3,9EB=CFG<C+@>CFEGCGGGC<@;F:,,>:CBCE*1*5<9C9:A:CGG>:FGF<F<:1?8C7+,1AF<9CFG7FCCECGGE;CCE=E4:*<:C78,<>:-2>9,70#CF@92CC5C:>@/EGGGF@FFG>5@20#>5?,:279EFDAB,,,A,GFEGFFF+++8E;A,GGDFFGGFAGGFF=9E9GGGGDGFDFGGF=:EGGGFE9F9DFAGFFGFGGFC:@C,FBEEFCEEFECF<FGF@8GF,CFC6,GGGFGGGGGGGGGFC,GGCDGGGGGGGGGGGGGGGGGGGEFGGGGGCCCCC
@ZRBM 154
TGGGGAATATTGCACAATGGGGGGAACCCTGATGCAGCGACGCCGCGTGAGCGAAGAAGTATTTCGGTATGTAAAGCTCTATCAGCAGGGAAGAAGAAATGACGGTATCTGACTAAGAAGCACAGGCTAAATACGTGCCAGCAGCCGCGGTAATACGTATGGTGCAAGCGTTATCCGGATTTACTGGGTGTAAAGGGAGCGCAGGCGGAAGGCTAAGTCTGCTGTGAAAGCCCGGGGCTCAACCCCGGTACTGCATTGGAAACTGGTCATCTAGAGTGTCGTGGGGGTAAGTGGAATTCCTAGGGTAGCGGTGAAATGCGTAGATATTAGGAGGAACACCAGTGGCGAAGGCGGCTTACTGGACGATAACTGACGCTGGGGCTCGAAAGCGTGGGGAGCAAACAGGATTAGATACCCT
+
GFFGGFFGGGGGGGGGFGFFGCFCCEEGGGGGDGAEFG=F+>6>CCFFFGGGG7+@B=BC<,<@F8C+@DFGCF@FEFFGEF@;FGGGGG<FGGFCFGDFFCGECFF*<FCF9,?CFFFFGCC,,FFE,8:,>CECC7CF:<<CFGG*=:ECGGGGG62<88<CC6@?FGGC;CFFGC*8:9<#CCE51A?CC<<FG;:><EGC9*A?22?03F?FFGE>C(,3CE>:C>ECC88:CCC><C7@6>E@,/9GGG8FF?;<FFA@FGEGF4<??62,=63+B&@D4,FE9CF<EB8FFFFFF9E,ECEF@FFGDECFC@7FCEEE,E<AGGFCGGGFEAFEECEGGGFGGGF7@GGFF<A:B,69<6FE@FE@BCGGGGFGGFFEGGGGFEGGEC<@9GFFGGGGGGGGGGFGFCACCC
@ZRBM 155
TGGGGAATATTGCACAATGGGGGAAACCCTGATGCAGCGACGCCGCGTGAGTGATGAAGTATTTCGGTATGTAAAACTCTATCAGCAGGGAAGATAATGACGGTACCTGACTAAGAAGCACCGGCTAAATACGTGCCAGCAGCCGCGGTAATACGTATGGTGCAAGCGTTATCCGGATTTACTGGGTGTAAAGGGTGCGTAGGTGGTATGGCAAGTCAGAAGTGAAAGGCTGGGGCTCAACCCCGGGACTGCTTTTGAAACTGTCAAACTAGAGTACAGGAGAGGAAAGCGGAATTCCTAGTGTAGCGGTGAAATGCGTAGATATTAGGAGGAACACCAGTGGCGAAGGCGGCTTTCTGGACTGAAACTGACACTGAGGCACGAAAGCGTGGGGAGCAAACAGGATTAGATACCCT
+
FGGGGFFGGGGGGGGGGGGGGGGGGGGGGGGGGGGGGGGGGGGGGGGGGGGGGGGGGGGGGGGGGGGCGGGGGGGGGGGGGGGGGGGGGGGGGGGGGGG9FGGGGGGGGGGGGGGGGGGGGGGGGGGGGGGGGGGGGGGGGGGGGGGGGGGGGGGGGFGGGGGGGGGGGEGEGGGGGDGGGGGGG<<GGFGFFGGGGDFDCEGGGGGGGGGGGGGFFGGGGFGGGGFFGGGGGFEGGGGGGGGGGGGGEGGGGGFGGGGGGFGGFG=GFGGGGGFGGGGGGGGGGGGFF8CFGFFGF9FGGGGGGGGGGGGGGGGGFGGGGCCGF@GGGGGGGGCGGGGGEGGGGGGGGGGGGGGGGGGFGGGDCGGGGGGGEGGFDGGGGGGGGGGGGGGGGGGGGGGGGGGGGGGGGGGCCCCC
@ZRBM 71403
TGGGGAATATTGCACAATGGGGGAAACCCTGATGCAGCGACGCCGCGTGAGCGATGAAGTATTTCGGTATGTAAAGCTCTATCAGCAGGGAAGATAATGACGGTACCTGACTAAGAAGCACCGGCTAAATACGTGCCAGCAGCCGCGGTAATACGTATGGTGCAAGCGTTATCCGGATTTACTGGGTGTAAAGGGTGCGTAGGTGGTATGGCAAGCCAGAAGTGAAAGGCTGGGGCTCAACCCCGGGACTGCTTTTGAAACTGTCAAACTAGAGTACAGGAGAGGAAAGCGGAATTCCTAGTGTAGCGGTGAAATGCGTAGATATTAGGAGGAACACCAGTGGCGAAGGCGGCTTTCTGTACTGAAACTGACACTGAGGCACGAAAGCGTGGGGAGCAAACAGGATTAGATACCCT
+
FGGFGC,EFGFGGGGFGGGGGGGDGFGGGGGGGGGGGGEFEFGFGFGGGEGAFEGGGFGGGGFGGGGEEGGGEFGGGFFGAFGGGFAFGGFFFGGGFFGGGCFFGEGFGGGFFFGGGGGGGGCGEGGGGGGGG<DFGGFFGGGGGGGGGGGFGFFFC<GFFGGGG?7CCGFGGFG?GE:?EF,FGGCCBA9>CFCFF@EGFFCFFGCFGGGEFCFF@E9BCFFGFADFFFFFFCE>C;?GFGECEGGED:CFFGGGGF?FGFEGEGGGFBGFGGGGGGGFCFFCCC@B7GGGFEFB,EGF=FFDGGGCCF?DCGEB<9F9FFC5D<FFC<@B8<FCFGFFB@GGGGGGDGFACGGGGFC,GF<ECEFFGGGFEEFC9GEGGGGCFCCDGGGGGGGGFFGGGGGGGGFFFGGCCCCC
@ZRBM 66426
TGGGGAATATTGCACAATGGGCGAAACCCTGATGCAGCCAAGCCGCGTGCATGATGAAGTATTTCGGTATGTAAAACTCTATCAGCAGGGAAGATAATGACGGTACCTGACTAAGAAGCACCGGCTCAATACGTGCCAGCAGCCGCGGTAATACGCATGGTGCAAGCGTTATCCGGATTTAGTGGGTTTAAAGGGTGCGTAGGTGGTATGGCAAGGCAGAAGTGAAAGGCTGGGGCTCAACGCCGGGATTGCTTTTGAAACTGTCAAACTAGAGTACAGGGGAGGAAGGCGGAATTCGTAGTGTAGCGGTGAAATGCTTAGATATGAGGAGGAACACCAGTGGCGAAGGCGGCTTTCTGGACTGAAACTGACACTGAGGCACGAAAGCGTGGGGAGCAAACAGGATTAGATACCCT
+
EF8<CCFGGGGGF9FCFFFC8,@F@FE,CEFF@6EFFG-E,C6CF@FGE7,<E9FEF9FF,,<FGGGGGGFF9FGGGDF,,C<9F,5=DGGFF<EFGGF?,B>=DFFFGCCF,59??=D,,4@+@=+67FFB.8?A,C,+/96@8+A963C<C=D#,*<22FF,<E@CB4/*40=>7AC;8*FC8CC,B4B:C44*=*GCCC9DGF,AC>3,;;7,7=@,9FGGFCCB87CGFFEE@>C@6++7DGDC,F<4,85,,,A7<EFA,C,FF9<F=@C?A,++,??,C88+CE,DEDF:8,A9F9GGGGFGECGFAB9FF9FCFF6,C8FEFC,FFFF:EE,,F7GGFFEFEF<GGFC,8FC,C,,F,GFF6AEC6FCC6,C@@EFFF:CGGGGGF@E<,9GGGGGGFAFCACCC@CCC
@ZRBM 59804
TGGGGAATATTGCACAATGGGCGAAAGCCTGATGCAGCGACGCCGCGTGAGCGAAGAAGTATTTCGGTATGTAAAGCTCTATCAGCAGGGAAGATAATGACGGTACCTGACTAAGAAGCACCGGCTAAATACGTGCCAGCAGCCGCGGTAATACGTATGGTGCAAGCGTTATCCGGATTTACTGGGTGTAAAGGGAGCGCAGGCGGTGCGGCAAGTCTGATGTGAAAGCCCGGGGCTCAACCCCGGTACTGCATTGGAAACTGTCGTACTAGAGTGTCGGAGGGGTAAGCGGAATTCCTAGTGTAGCGGTGAAATGCGTAGATATTAGGAGGAACACCAGTGGCGAAGGCGGCTTGCTGGACGATAACTGACGCTGAGGCTCGAAAGCGTGGGGAGCAAACAGGATTAGATACCCT
+
FFFGGEEGGGGGGGGGGGGGGGGGGGGGGGG@GGGGFGGGG>EEFGGGGGGFGGFGGEGGGGGGGDGGGFGGFGGGG<FGGFFGDGFFGCFGGGFGGGGGGGGGGGGGGGGGDFGGGGGCGGDFEGGGF?GCC<CFFF7FF/F>EFFFG)CF@FFFGGGGGGGGEDGC7FCGEFEGGGGGGGGGGGGGGGGGGGEGFGGGGGGGGGGCEEGGGFFGDFGCFF9GFFGCFGGEGGCFECGFFEECGFFC,F>?BCAGGG=ECFCFGGGF?CGGGGGGGCEF.FGFGGGGFDFFFGGFGEGFGGGGGGGGGGGFCGDGGGFFGGGGGEGGFFGGGGGGDGGGGGGGGGGGGGGGGGGGGGGGGGFGGFFGDGF7FF@GGGGGGGGGGGEEF<GGGGGGGGGGGGGGGGFGGGGCCCCC
@ZRBM 159
TGAGGAATATTGGTCAATGGACGAGAGTCTGAACCAGCCAAGTAGCGTGCAGGATGACGGCCCTATGGGTTGTAAACTGCTTTTATAAGGGAATAAAGTGAGCCTCGTGAGGCTTTTTGCATGTACCTTATGAATAAGGACCGGCTAATTACGTGCCAGCAGCCGCGGTAATACGGAAGGTCCGGGCGTTATCCGGATTTATTGGGTTTAAAGGGAGCGTAGGCCGGAGATTAAGCGTGTTGTGAAATGTAGATGCTCAACATCTGCACTGCAGCGCGAACTGGTTTCCTTGAGTACGCACAAAGTGGGCGGAATTCGTGGTGTAGCGGTGAAATGCTTAGATATCACGAAGAACTCCGATTGCGAAGGCAGCTCACTGGAGCGCAACTGACGCTGAAGCTCGAAAGTGCGGGTATCGAACAGGATTAGATACCCT
+
FGGGGGGGGGGGGGGGGGGGGGGGGGGGGGGGGGGGGGGGGGGGGGGGGGGGGGGGGGGGFFGGGGGGGGGGDEEFGFG9FFGGGGGGGGGFGDGGGFGGGGGGGGGGGGGCFEGGGDFGGGC<AAEFGGGGGGGGGGGGECFGGG@FGG$FFGGFFFGGGGGGGGGGFGEGFGGGGGGGGGGEGGDEGGGGFGGG?:GFFFCGGGCFFGGGFEECEGDGEECCGEGEEGGGGGGGGGGGGGGGFFFDEGFGCFCFDFGGEGGFGGGGGGGGGGGGGGGGGGGGD8GFGGGGFEGEGFE<9FF,C7F::<,FGGGGGGGGGGGGDGGGGGGFFGGGGGGGGFGFEDBCGCGGGFC@FDGDGGGGGGGGGGGGGGGGGGGGEGGGGGGGGGGGGGGGFC,GFGGGGDGEGCCGGGGGGGDGGGGGGGGGGGGCCCCC
@ZRBM 160
TGAGGAATATTGGTCAATGGGCGAGAGCCTGAACCAGCCAAGTAGCGTGCAGGATGACGGCCCTATGGGTTGTAAACCGCTTTTATAAGGGAATAAAGTGAGAGTCGTGACTCTTTTTGCATGTACCTTATGAATAAGGACCGGCTAATTCCGTGCCAGCAGCCGCGGTAATACGGAAGGTCCGGGCGTTATACGGATTTATTGGGTTTAAAGGGAGCGTAGGCCGGCGATTAAGCGTGTTGTGAAATGTAGATGCTCAACATCTGCACTGCAGCGCGAACTGGTTTCCTTGAGTACGCACAACGTGGGCGGAATTCGTGGTGTAGCGTTGAAATGCTTAGATATCGCGAAGAACTCCGATTGCGAAGGCAGCTCACTGGAGCGCAACTGACGCTGAAGCTCGAAAGTGCGGGTATCGAACAGGATTAGATACACT
+
<@FF8EFEGAFCCFFGGFGGGGC7@@FDFFGFFGF<FB<FAFEFGFEGEDGCFFEFF<@CGEC,C6CCFGGDGGCFF8CE=CCFFFAECB<9BBEDG9FFFC9<BFGB+E7<FFC9FGGFDAEF9FFF9AF9EE@@<?5=FGGGDDGFFFGFCB6FGF8FCCC,5B@7B:B,F;FFG<:E,2<>8C*1*<C*,><:<<1,?<CCDEF7CFGGFG7CEGGGG>C90*2*/*:88<<?C58*;7CDBGGCFFFFGC9CC7B979FF7+<@@6@F>C51>3G:>696@8,,,AD?+C@3+@++A,6+B+8::??<+,+6++=FF=@7+++5,FB<??:,F5BCGF=B>8,,,FE6<C:B-C,,@,@,5969,,,@6,FAF9@7CB7,,FC,@@6+EC9C,C@@@8,6,@@F:6E<@<,C6CCCE;,6,,6,6<,,A,,6
@ZRBM 161
TGAGGAATATTGGTCAATGGGCGAGAGCCTGAACCAGCCAAGTAGCGTGCAGGAAGACGGCCCTATGGGTTGTAAACTGCTTTTATAAGGGAATAAAGTGGGTCACGTGTGACTTTTTGCATGTACCTTATGAATAAGGACCGGCTAATTCCGTGCCAGCAGCCGCGGTAATACGGAAGGTCCGGGCGTTATCCGGATTTATTGGGTTTAAAGGGAGCGTAGGCCGGAGATTAAGCGTGTTGTGAAATGTAGATGCTCAACATCTGCACTGCAGCGCGAACTGGTTTCCTTGAGTACGCACAAAGTGGGCGGAGTTCGTGGTGTAGCGGTGAAATGCTTAGATATCACGAAGAACTCCGATTGCGAAGGCAGCTCACTGGAGCGCAACTGACGCTGAAGCTCGAAAGTGCGGGTATCGAACAGGATTAGATACCCT
+
FFFGGGGGGGGGGGGGGGGGGGGGEGGGGGGGGGGGGGGGGGGGFGGGGEGGGGGGFGGGGGGGFGGGFGGGGGGGGGGGGGGGGGGGGGGFGGGGGGGGGGCGGGGGGGFFGDAEFFFGGGCGGGGGGGGGFGGGFGGGGGGG>EGGG9EFGGGG?6FGG9GGGGFD<CFDGCGFGGECCF:CEEE<FCFGGFEGFCFDFCF<AC?CFEFCGC@@GDECCEEFDCEE<GGGGGFGGGGGGGD,GFGGGGFGDFG?F=@FFCCGGGGEFGCEEGFCEFGGFCGGGGGFF<DDCCEEGGGFFEC,F:EFFGFB?=GC>GGDGGGEDGGDGGGGFGGGFFGGGGGGGFEGGGGGGCGGGGGGGGGGGGGGGGGGGFCGGGGGFF7GAFFFG@GGGGGGGGGGGGGGGGGGGGGGGGGGGGCFGGGFCGGGGGGCCCCC
@ZRBM 66442
TGGGGAATATTGCACAATGGGGGAAACCCTGATGCAGCGACGCCGCGTGAGCGATGAAGTATTTCGGTATGTAAAGCTCTATCAGCAGGGAAGAAAATGACGGTACCTGACTAAGAAGCACCGGATAAATACGTGCCAGCAGCCGCGGTAATACGTATGGTGCAAGCGTTATCCGGATTTACTGGGTGTAAAGGGAGCGTAGACGGCTGTGTAAGTCTGAAGTGAAAGCCCGGGGCTCAACCCCGGGACTGCTTTGGAAACTATGCAGCTAGAGTGTCGGAGAGGCAAGTGGAATTCCCAGTGTAGCGGTGAAATGCGTAGATATTGGGAGGAACACCAGTGGCGAAGGCGGCTTGCTGGACGATGACTGACGTTGAGGCTCGAAAGCGTGGGGAGCAAACAGGATTAGATACCCT
+
FFGFC:FCGGFGCFGGGGGGGG7CGGGGG@E8FFCFGG@FGGGGGG:FEC:AC:DCAFFFGGACFFGCF?FGGGGGGGGGGGGGGGGGGGDFGGGGGGGDGCGGGDGGGGGGGGGGGFFFG,@E+3BFFFFCFFBFGGGGG>C<CEFCF7EFGGG8FFFFFFGGGGGE+<F,@FFEEGDEGGGGGFEGFFFEFFE@FGGGFGCCEGC?E8CC;>EFFFFFFGFGGGEF7;CGGFGG@CFBE>8EEGGG=GGFCFFF@DCEGCBCCGGGGFDFCFDGC>EFEFCGGFGFGGGF<8F<GGGGGGDGGGF?GGGFFFGC7GFCGGGGFGGFFE,6FFC<GGF@GGGGGF:EFEF??GGGGGGGGGFFEE<FC<FGFF<F8GF<6:FGGGFEGGFD,FFFCDECGFEEFGCGFAE@@<C@
@ZRBM 163
TAGGGAATTTTCGGCAATGGGGGAAACCCTGACCGAGCAACGCCGCGTGAGCGAAGAAGGCCTTCGGGTCGTAAAGCTCTGTTGTAAAGGAAGAACGGCGCATACAGGAAATGGTATGCGAGTGACGGTACTTTACCAGAAAGCCACGGCTAACTACGTGCCAGCAGCCGCGGTAATACGTAGGTGGCGAGCGTTATCCGGAATCATTGGGCGTAAAGAGGGAGCAGGCGGCCGCAAGGGTCTGTGGTGAAAGACCGAAGCTAAACTTCGGTAAGCCATGGAAACCGGGCGGCTAGAGTGCGGAAGAGGATCGTGGAATTCCATGTGTAGCGGTGAAATGCGTAGATGTATGGAGGAACACCAGTGGCGAAGGCGACGGTCTGGGCCGCAACTGACGCTCAGTCCCGAAAGCGTGGGGAGCAAACAGGATTAGATACCCT
+
GGGGGGGGGGGGGGGGGGGGGGGGGGGGGGGGGGGGGGGGGGGGGGGGGGGGGGGGGGGGGGGGGGGGGGGGGGGGGGGGGFGGGGGGGGGGGGGGGGGGGGGGGGGGGGGGGGGCGGGEFGGGGGGDGGGGGGGGGGGGGGGGEFGGGGGGGGGFGECFGGGGG>@C>GGGGGGGGGGGGGGGGGGD5CE>G?GGFGGDGGGGG8C=GGGGG9GGGGFGGD=CGGGGGEGGEE9FGGGGC:FGFFFCCFECFGGFE@@CGGGGGGF??ED<GGGGFCFGGGGFGGGGGEFC,,DCCGGGEGGGGGGGGF7EGGGGGCGGFFFGGGGGGFCGFFGGGGGGGGGGGGGGGF?FFFCGGGGGFGFGGGGGGGGGF7FBGGGGFGGGGCEGGGGDGGFECGGFC+GF@DGGEGGGGGGGGGGGGGGGGGGFFGGGGGGCCCCC
@ZRBM 164
TAGGGAATTTTCGGCAATGGGGGAAACCCTGACCGAGCAACGCCGCGTGAGCGAAGAAGGCCTTCGGGTCGTAAAGCTCTGTTGTACAGGAAGAACGGCGCATACAGGAAATGGTATGCGAGTGACGGTACTTTACCAGACAGCCACGGCTAACTACGTGCCAGCAGCCGCGGTACTACGTAGGTGGCGCGCGTTATCCGGCATCATTGGGCGTAAAGGGGTGGCATGCGGACGCAAGGGTCTGTGGTGAAAGACCGAAGCTAAACTTCGGTAAGCCATGGAAACCGGGAGGCTAGAGTGCGGAAGAGGTTCGTGGAATTCCATGTGTAGCGGTGAAATGCGTAGATGTATGGAGGAACACCAGTGGCGAAGGCGACGGTCTGGGCCGCAACTGACGCTCATTCCCGAAAGCGTGGGGAGCAAACAGGATTAGATACCCT
+
GGGGGGGGGGGGG>GCFGGGFEFGGGFGGGGGFGGGG7EGGGGGGG+8:FGGEGCBFEGFG8@FE+B+BFGGGGG9FCFGFGG,<C,B,84A8,B=@:FEGGGGGGDFGGG<DFFG,<,@B:FFF;FGFC@ECEFG<FFF*>>CB@EGFECGGG?FDFGGGGGFGFC<*4<FEGDCCF7:*2;*<<FC*****1:5@+9;C*:@4;<E8:/;8/CC#:#:?*++3*)9:<3*F?,E?;*?>,,C>GFC,>5*7C7FF<?,,@F>@8DFFDD8D8@?DACGFF7C@7F:>,GFDFFFEGGECGFF@F:F@+C@GGFCCEFBBC<CGGGGGGGFDGFEF?7GGGGGFFFFFGGGGGGGGGGGGFFCGGGGGGGGGDEGGGCGGDGGEGFFGGGGGGGFEGGFFC+F@GGGGGGGGGFFFFGGGGGGGDGGF9GGFFFCCCBA
@ZRBM 165
TGGGGGATATTGCACAATGGAGGAAACTCTGATGCAGCGACGCCGCGTGAGGGAAGACGGTCTTCGGATTGTAAACCTCTGTCTTAGGGGAAGAAAATGACGGTACCCTAAGAGGAAGCTCCGGCTAACTACGTGCCAGCAGCCGCGGTAATACGTAGGGAGCGAGCGTTGTCCGGAATTACTGGGTGTAAAGGGAGCGTAGGCGGGATGGCAAGTTGGATGTTTAAACTAACGGCTCAACTGTTAGGTGCATCCAAAACTGCTGTTCTTGAGTGAAGTAGAGGCAGGCGGAATTCCTAGTGTAGCGGTGAAATGCGTAGATATTAGGAGGAACACCAGTGGCGAAGGCGGCTTTCTGGACTGAAACTGACACTGAGGCACGAAAGCGTGGGGAGCAAACAGGATTAGATACCCT
+
FGGGGGGGGGGGGGGGGGGGGGGGGGGGGGGGGGGGGGEGGGGGGGGGGGGGGGGDGGGGGGGGGGGCGDDGGGGGGGGGGGGGGGGGGGGGGGGGGGGGGGGGGGGGGGGGGGGFGGGGGGGGGGGGGGGGGGDDCG7DGGG?FGGDCFEA@=FEGGGGGGGGGGGGFGGEGGGGG<GGGGGGGGFGGGCGGG1GGEGBAEEGGGGFGGGDFGGGGGGGGFDFGGGFCEGGGFGGFFGGGGGGFGGGGGGGGGGGGGGFGGFFFGGGFGGGGGFCDFGGGGFGGGGGGGGFFE?8EGGAE7:+FCGGGGGEGGFF<EAFFF9GGGGGFGGFFGGGGGGGGGGGGDGGGGFCCGGGGGGGGGGGGGGGGGGGGGGGGGFGGFGGGDGGGCFGGGGGGGGGGGGGGGGGFGCCCCC
@ZRBM 166
TCGGGAATATTGCGCAATGGAGGAAACTCTGACGCAGTGACGCCGCGTGCAGGAAGAAGGTTTTCGGATTGTAAACTGCTTTAGACAGGGAAGAAAAAAGACAGTACCTGTAGAATAAGCTCCGGCTAACTACGTGCCAGCAGCCGCGGTAATACGTAGGGAGCGAGCGTTATCCGGATTTATTGGGTGTAAAGGGTGCGTAGACGGGAAGTCAAGTTAGTTGTGAAATCCCTCGGCTTAACTGAGGAACTGCAACTAAAACTGATTTTCTTGAGTACTGGAGAGGAAAGTGGAATTCCTAGTGTAGCGGTGAAATGCGTAGATATTAGGAGGAACACCGGTGGCGAAGGCGACTTTCTGGACAGAAACTGACGTTGAGGCACGAAAGTGTGGGGAGCAAACAGGATTAGATACCCT
+
FFGGGGGGEGGGGGGGGGGGGFGGGGFFGGGGGGGGGCFGGGGGGGGGGGGGFEDFFGGGEGGGGGGGG@FGGGGGFGGFGGEFFFFGGGGGGCF,BE=EGG,EFFFGADB<CFFGGGDF?,FF=F:B<,EGGC8CFFDFGGCFG>FEGEDF3DFG3:FC:;@C>>FGC@016,@DBFB?9ACBCEF@F>FFFFFEGFGG05FDDEGGDC?EFGFEAE9EGGFCGFGG-EF@CCGGFGGGFFGGFGGFAFEGGGFFFFGFFF?=EFGGFFEFEDF-:>,,?=GGGGFECFGCEGEA<F<EEA@GGGGGGGGGGFGGGGGGGGGGFFC8GGGGGGGGEGGGGGGGGGEEEGDFCGGFGGGGGFFGGGGFGGGGGGF8GGGGFCGGGGGGGGGGGGGGGGDFGGGGGGGGGGGGCCCCC
@ZRBM 167
TAGGGAATTTTCGTCAATGGGGGGAACCCTGAACGAGCAATGCCGCGTGAGTGAGGAAGGTCTTCGGATCGTAAAGCTCTGTTGTAAGAGAAAAACGGCACTCATAGGGAATGATGAGTGAGTGATGGTATCTTACCAGAAAGTCACGGCTAACTACGTGCCAGCAGCCGCGGTAATACGTAGGTGGCGAGCGTTATCCGGAATGATTGGGCGTAAAGGGTGCGTAGGTGGCAGATCAAGTCTGGAGTAAAAGGTATGGGCTCAACCCGTACTGGCTCTGGAAACTGATCAGCTAGAGAACAGAAGAGGACGGCGGAACTCCATGTGTAGCTGTAAAATGCGTAGATATATGGAAGAACACCGGTGGCGAAGGCGGCCGTCTGGTCTGGATTCTGACACTGAAGCACGAAAGCGTGGGGAGCAAATAGGATTAGATACCCT
+
FFGFGGGGGGGGGGGGGGGFFGGGGGGGGGGGGGGGGGGGGGGGGGGGGGGCFGGGGGGGGGGGGGGGGGGGGGGGGGGGGGGGGGGGGGGGGGGGGGGGG@EG9FGGGGG8FFGGGGGGGGFGGGGGFGGGGGGGGGGGGFFFGGFFFGGGGG@GGG?GGGGGGGGGGGGGGGGGGGGGGGGGGGGGGGGGGGGGGGG?GEGGGGGCGEFGG;GGGGGG>GDGDEGGGGGGGGF@FFCGGFFGFGGFGGGGFFGGGGFGGFF?EFGGFFGGGGGFFGGFGFGGGFF<GGFGFGEFA=C,FFE=EFGGFGGGDGGGGFFGGGFGGFDF?E?,ECA9GEGGFGGGF<FAEFFCGFGE>GGGGGFGGGFDFGGGGEGGGEF<EGGGGGGFGGGGGGGGFEGGGFGGGGGGGGGGGGGGGGGGGGGGGGGGGGGGGGGGCCCCC
@ZRBM 73154
TGGGGAATATTGCACAATGGAGGAAACTCTGATGCAGCGACGCCGCGTGAGTGAAGAAGTAGTTCGCTATGTAAAGCTCTATCAGCAGGGAAGATAGTGACGGTACCTGACTAAGAAGCCCCGGCTAACTACGTGCCAGCAGCCGCGGTAATACGTAGGGGGCAAGCGTTATCCGGATTTACTGGGTGTAAAGGGAGCGTAGACGGACTGGCAGGTCTGATGTGAAAGGCGGGGGCTCAACCCCTGGACTGCATTGGAAACTGTTAGTCTTGAGTGCCGGAGAGGTAAGCGGAATTCCTAGTGTAGCGGTGAAATGCGTAGATATTAGGAGGAACACCAGTGGCGAAGGCGGCTTACTGGACGGTAACTGACGTTGAGGCTCGAAAGCGTGGGGAGCAAACAGGATTAGATACCCT
+
FFGCFEGGGGGGGGGGGDGFCGGGGGFGFGGGGGEFGGCGGGGGGGGGGGEEFGGGGGGEEDFEGGGCC7FFFEE5EFGGGCF@CC?8AFFGGGEGGCGCF:CFF7<EGGGDEE,5FFEADC.@FFFFGGFFCB:B>FFGG>CCEB4>:FB$GFGCCFFFC79=<:FG:FECEGGGCEGFFGFGGFF?<FFCGCE>:<CEB?7?<CC?<.GGGGGGFGFFGFEGGGGGGGFEFFGGGFFGFF@DECFE,FFFEFFGGGFDFGF=<GE?AFFE:GFFFEEEGGGGGEGEGFGFFFFF<C,9GGEGEC>FCFGGEGEC,GCFGGGFE,,CC99GGFECDDFGGGGGGGGGGGGGDGACGCGFCGFE@F@FDGGGGGGGF@FEGGFCGGGGGGGGGGFFEFCGGGGGGFFCGGGCCCCC
@ZRBM 169
TGGGGAATATTGCACAATGGGGGAAACCATGATGCAGCGACGCCGCGTGAGTGATGACGTATTTCGGTATGTAAAACTCTATCAGCAGGGAAGATAATGACGGTACCTGACTAAGAAGCACCCGCTAAATACGTGCCAGCAGCCGCGGTAATACGTATGGTGCAAGCGTTATCCGGATTTACTGGGTGTAAAGGGTGCGTAGGTGGTATGGCAAGTCAGAAGTGAAAGGCTGGGGCTCAACCCCGGGACTGCTTTTGAAACTGTCAAACTAGAGTACAGGAGAGGAAAGCGGAATTCCTAGTGTAGCGGTGAAATGCGTAGATATTAGGAGGAACACCAGTGGCGAAGGCGGCTTTCTGGACTGAAACTGACACTGAGGCACGAAAGCGTGGGGAGCAAACAGGATGAGATACCCT
+
,CFFDG@EFGE<FFGEFF9<C@7+@FGG8C9FGGGGG8F@@+@FFG7FDBBFGFGDFGE=7FFGFF7B8F8?B,,CEGGGGFFGDF9F7+DF7FFBEFFGGGGG?GFFC8FF9><9DFGFGG+>FC7+,=<F+CAFCGGGB8<C+7<7FEC?C;>FGFGEGFG@@FF8CC<E=FCC1/;F?FF<=E<GGGCDGGGFEFD=B88FFGFFFCFGFDFGGCD@EF:.FFD#<CCCB,FEDCC@F4C35A:A:CE?CFEE9E?ECF?=>CA;FFA<6FDFF8FGB=FAFD=:+8FFE5,GGECFFGGGEC?C,,AGF>EGFAGGFF9FCE<8ACF9FCFE-EEBCFFFE7CGGGGFFGGGGGGGGFFGGFE9FGGGFB8GGFFGFC?F7EGGEGFFCC<9GGFFFFGGFC,FE<8CCCCA
@ZRBM 170
TGGGGAATCTTCCGCAATGGACGAAAGTCTGACGGAGCAACGCCGCGTGAGTGATGACGGCCTTCGGGTTGTAAAGCTCTGTGATCGGGGACGAATGGCTGGTATGCTAATACCATATCAGAGTGACGGTACCCGAATAGCAAGCCACGGCTAACTACGTGCAAGCAGCCGCGGTAATACGTAGGTGGCAAGCGTTGTCCGGAATTATTGGGCGTAAAGCGCGCGCAGGCGGCTTCTTAAGTCCATCTTAAAAGTGCGGGGCTTAACCCCGTGATGGGATGGAAACTGGGAGGCTGGAGTATCGGAGAGGAAAGTGGAATTCCTAGTGTAGCGGTGAGATGCGTAGAGATTAGGAAGAACACCGGTGGCGAAGGCGACTTTCTGGACGACAACTGACGCTGAGGCGCGAAAGCGTGGGGAGCAAACAGGATTAGATACCCT
+
FGGGGGGGGGGGGGGGGGGEFGGGGGGGGGGGGGEGGEGGGGGGGGGGEGGGGFGDEGGGGGGGGGGGFGDGGGGGGGGCGCFGGGGGDGGGEFFEGGGGGGGGGGGFAFCFGGGGGFGGGGGGFFGGCFFGGGGGG:FGGFFFGGFFGEGGGGGGG:?FF>#2?F>BDBF@CF@CEE:7;<,=C:FB=FEFFG7:C8EFG8CEFFGGFFCC*9?CC8EGCCEGDCGG?7<:AGE;EB<CFDDFGEDFDC=F>:9>@GFGGEF7>0GEC;C:74GFCGDF7CCFFFCC@F8==3,<GCFEGGEEFBGEFGGGGFFF?8CGFFF8EGGFC7CCGGFC,@@EGDFF9GGFGFGGFFFGGDFC+GGFEEEFF9@GGDGGGGGGGGF7GFGGFGGGFEGGGGGFGFF@7F@E8DGGGGGGGGGGGGGGGGFFFFEAFEGF@C<BA
@ZRBM 171
TGAGGAATATTGGTCAATGGACGAGAGTCTGAACCAGCCAAGTAGCGTGCAGGATGACGGCCCTATGGGTTGTAAACTGCTTTTATAAGGGAATAAAGTGAGCCTCGTGAGGCTTTTTGCATGTACCTTATGAATAAGGACCGACTAATTCCGTGCCAGCAGCCGCGGTAATACGGAAGGTCCGGGCGTTATCCGGATTTATTGGGTTTAAAGGGAGCGTAGGCCGGAGATTAAGCGTGTTGTGAAATGTAGATGCTCAACATCTGCACTGCAGCGCGAACTGGTTTCCTTGAGTACGCACAAAGTGGGCGGAATTCGTGGTGTAGCGGTGAAATGCTTAGATATCACGAAGAACTCCGATTGCGAAGGCAGCTCACTGGAGCGCAACTGACGCTGAAGCTCGAAAGTGCGGGTATCGAACAGGATTAGATACCCT
+
FGGGGGGGGGGGGGGGGGGGGGGG7CFFGGGGGGFGGGGGGGFGGGGGGGGGGGGGGFGGGGGGGGGGGFGGGGGFFGGGGDGGGGGGGGG@EFGGGGGGGGGGFGGFGGDFGAFGGGGGFGGGGG9EGGGFFFAFFDCGFGGGGGGGEGFGGGGGGGGFGEGGGGEGFGGGGGGGDFEFCFFG:FFGFEC6EGE<<:FFCC;=<EF@FFFFGGGGGGGGEEEFGE;CFGGGGG@FGGGGGGGGGGGFGGFFCF>C@@FGGGD?@CGGFFG?DG1CCCFDGFFGGDGGGFF<+7FCF9>5,E?,B+CCFE,<=F@EGFFEFGGGGEFBC9FE9DFE,GFGGGFGGGFFCGGFFFC-DFFCF7GCGGGGGGGGGGGGGGGEFDGGFA<GGGGGDGGGFDGCGGGGGGGGEDGGGGDGGGGGGGGGGGGGGGGCCCCC
@ZRBM 172
TGGGGAATATTGCACAATGGGGGAAACCCTGATGCAGCGACGCCGCGTGAGCGAAGAAGTATTTCGGTATGTAAAGCTCTATCAGCAGGGAAGAAGAAATGACGGTACCTGACTAAGAAGCACCGGCTAAATACGTGCCAGCAGCCGCGGTAATACGTATGGTGCAAGCGTTATCCGGATTTACTGGGTGTAAAGGGAGCGCAGGCGGAAGGCTAAGTCTGATGTGAAAGCCCGGGGCTCAACCCCGGTACTGCATTGGAAACTGGTCATCTAGAGTGTCGGAGGGTTAAGTGGAATTCCTAGTGTAGCGGTGAAATGCGTAGATATTAGGAGGAACACCAGTGGCGAAGGCGGCTTACTGGACGATAACTGACGCTGAGGCTCGAAAGCGTGGGGAGCAAACAGGATTAGATACCCT
+
EFGGGFGGGGGGGGGGGGGFGGGGGGGGGGGGGGGGGGGGGGGGGGGGGGFGGFGGGGGGGGGGGGGGGFGGGGGGGGGGGGGGGGGGGGGGGGGGGGGGGGGGGGGGBFGGGDGGGGGGGGGG,GCFGFGGGGFGGFGFGGFGGGGGGGEGGGGGGFGGFFFGGGGGGCFGGGGGEGFEGFGGGGGGEFFFFFFFGGGCEGEGGGGGGFECFGGFGFGGGGGGFGGGGGGGFEGGDGFCFFGEC:GGGGDGGGGGGGGGFFGGGGGGGGFCAGF?GGGGGGGFGF9GGGGGFA8FEFGGGGGGGGGGEGFGGGEGGGGGGGFGGGGGGGFEGGGEFGFDDDGGFGGGGGGGGGGGGGGGGGGFFDFGGGGGGGGGGGGGGGGGGGGGGGGFGGGGGGGGGGGGGGGGGGGFGCC@CC
@ZRBM 55271
TGGGGAATATTGCACAATGGGGGGAACCCTGATGCAGCGACGCCGCGTGAGTGAAGAAGTATTTCGGTATGTAAAGCTCTATCAGCAGGGAAGAAAATGACGGTACCTGACTAAGAAGCCCCGGCTAACTACGTGCCAGCAGCCGCGGTAATACGTAGGGGGCAAGCGTTATCCGGAATTACTGGGTGTAAAGGGTGCGTAGGTGGTATGGCAAGTCAGAAGTGAAAACCCAGGGCTTAACTCTGGGACTGCTTTTGAAACTGTCAGACTGGAGTGCAGGAGAGGTAAGCGGAATTCCTAGTGTAGCGGTGAAATGCGTAGATATTAGGAGGAACATCAGTGGCGAAGGCGGCTTACTGGACTGAAACTGACACTGAGGCACGAAAGCGTGGGGAGCAAACAGGATTAGATACCCT
+
GGGGGGGGGFG9FGGGGGGDGDGGGGGFGGGGGGGGGGCFGGDFFFGCGGGGGFFGGGGGGGGGGGGGGGGGGGGFGGGGGGGGGGGGGGGGGGGGGGGGGG:FGGGGGGFGFGGGGGG:FGGGGDFGGGGGD@CGGGGGGGGGGGGCGGGGGGGEGGGFGGGGG>FEEGGGGGGEEEGE<AGGGGGGFFFGGGGGGGGFDGGGGGGGGGFGG:=@CCFGGFFGGGGGGGGGGGGGGGGGGGGFGGFEECEGGGGFGGFFGFGGGGGGGFGGGGGGGGFGGGFGGFCCGGGEFGCGGGFFGEEC=E>GFCGGGGGGGF9CFFCEGGFGFECGGGGGFGGFDGGEGCEGGGGGGGGGGGGGGGGGGFGGGGGGEGGGGGGGGGGGGGGGGGGGGGGGGGGGGGGGGGFGGGGCCCCC
@ZRBM 174
TGGGGAATATTGCACAATGGGGGAAACCCTGATGCAGCGACGCCGCGTGAGCGAAGAAGTATTTCGGTATGTAAAGCTCTATCAGCAGGGAAGAAGAAATGACGGTACCTGACTAAGAAGCACCGGCTAAATACGTGCCAGCAGCCGCGGTAATACGTATGGGTCAAGCGTTATACGGATTTAATGGGTGTAAAGGGAGCGCAGGCGGAAGGCTAAGTCTGATGGGAAAGCCCGGGGCTCAACCCCGGTACTGCATTGGAAACTGTTCATCTAGAGGGTCGGAGGGGTAAGTGGAATTCCTAGTGTAGCGGTGAAATGCGTAGATATTAGGAGGAACACCAGTGGCGAAGGCGGCTTACTGGACGAGAACTGACGCTGAGGCTCGAAAGCGTGGGGAGCAAACAGGATTAGATACCCT
+
FE8EF@FCFCGGGGGGFGFGGGGGGGFGGGGG9EFGGGBEGGGGCFG@GFGCFGFGGGGGGGAAFGGFFFGGGGGGGGFGGG,EF?FGGGFGEGC8,FFFGAFF7F?FFFDF8FGGFGGGGCFGDGCF7FFC,,@C8CCG<F,,>>*@CCGGGG@9F,CCE:&#4/<EF<C:;<#?C.8+<9F#6F@F>,+C?CF#C>8:E:8FE8AF:;F?,/>?F+9=,9>C&9F@8626;4F8FD@8C><36+,,,CCCCGEE@9DE,?FF5,C3,<F?F<,F=:7C7CGF8FGGGGFFF9F8GGGFFAGGFC8@,EFGFFCGFF7GFGFFDGGFFFFF9GGGGGGGGGGGGGGGGGGF8GGGGGGGEF@CC,,FGDGGGGGFGGGGGGFFEF;GEGGFEEGGGGGDGGGGGFFFAFGFGC@A@<
@ZRBM 175
TGGGGAATATTGCACAATGGGGGAAACCCTGATGCAGCGACGCCGCGTGAGCGAAGAAGTATTTCGGTATGTAAAGCTCTATCAGCAGGGAAGAAAATGACGGTACCTGACTAAGAAGCACCGGCTAAATACGTGCCAGCAGCCGCGGTAATACGTATGGTGCAAGCGTTATCCGGATTTACTGGGTGTAAAGGGAGCGTAGACGGATGGGCAAGTCTGATGTGAAAACCCGGGGCTCAACCCCGGGACTGCATTGGAAACTGTTCATCTAGAGTGCTGGAGAGGTAAGTGGAATTCCTAGTGTAGCGGTGAAATGCGTAGATATTAGGAGGAACACCAGTGGCGAAGGCGGCTTACTGGACAGTAACTGACGTTGAGGCTCGAAAGCGTGGGGAGCAAACAGGATTAGATACCCT
+
FGGGGB:FGGGGGGGGGGGGGGGGGGGGGGFFGGGGGGFGGGCGEGGGGGGGGGGGGGGGFFGGGGGFFDGGGGGGGGGGGGGGGGGDGEGGGGGGGGGGGGGEFGGGGGGGGGGCGGGGGGGGGGGGGC9F?BGGGGGGGGGGGGGGGGD2GGGFGGGGGDFGGGGGEG<<@CGGGDGGGGGGGGFEFGFGGGGGGGGGGEGGGGGFGGGGGF:EGGGDGEFGGGD=FECEGGDGGGGGGFGDFE*FGFFCFFFGFF=@FGGGGFFGGFDGGGFGGFGGGGGGF<GGGGGGGEDFFEB<GGGGGGDGGGDGEGGGFEE=GGFCGDGGFFFEEEGGGGGGGGGGGGGGGEFGFGGGGGGGFGGGDGGGGGFGGGGGFGDFGGGGGDGGGGGGGGGGFGCGGFEFE9GGGGFCCCCA
@ZRBM 176
TGGGGAATATTGCACAATGGGGGAAACCCTGATGCAGCAACGCCGCGTGAGTGAAGAAGTATTTCGGTATGTAAAGCTCTATCAGCAGGGAAGAAAATGACGGTACCTGACTAAGAAGCCCCGGCTAACTACGTGCCAGCAGCCGCGGTAATACGTAGGGGGCAAGCGTTATCCGGATTTACTGGGTGTAAAGGGAGCGCAGGCGGTCTGGCAAGTCTGATGTGAAATCCCGGGGCTCAACCCTGGAACTGCATTGGAAACTGTCAGACTAGAGTGCCGGAGAGGTAAATGGAATTCCTAGTGTAGCGGTGAAATGCGTAGATATTAGGAGGAACACCAGTGGCGAAGGCGGCTTACTGGACGGTAACTGACGCTGAGGCTCGAAAGCGTGGGGAGCAAACAGGATTAGATACCCT
+
GGGGGFGGGGGGGGGGGGGGGGGGGGGGGGGGGGGGGGGGGGGGGGGGGGGGGGFFFGGGGGGGGFGGGGGGGGGFGGGGGGGGGGGGGGGGGGGGGGGGGGGGGGGFGGGGGFGFCFGGGG>GDEGGGF?F@D9FG@GGGGGG>GG4FGGGGGGFGGDGGGGG;1=CCEFFFGFCCGCFCFFGGGEECGGGGGEGGGGEEGGGGGGEGGGGFFFFGCFGFGGGGGGGGGGEGGGGGGGGGGGGGGGDGFFFEGGGGGGGGFFGGGGGGGGGGGGGGGGGGGGGGGGGGGGGGGGGGFFGGGGGGGGGGGGGGGGGGGGFGGGGGGGGGGGGCCGGGGGGGGGGGGGGGGGGGGGGGGGGGGGGGGGGGGGGGGGGGGGGGGGGGGGEGGEGGGGGGGGGGGGGGGGGGGGCCCCC
@ZRBM 177
TGGGGAATATTGCACAATGGGGGAAACCCTGATGCAGCGACGCCGCGTGAGCGAAGAAGTATTTCGGTATGTAAAGCTCTATCAGCAGGGAAGAAGAAATGACGGTACCTGACTAAGAAGCACCGGCTAAATACGTGCCAGCAGCCGGGCTAATACGTAGGGTGCAAGCGTTATCCGGATTTACTGGGTGTAAAGGGAGCGCAGGCGGAAGGTTAAGTCTGATGTGAAAGCCCGGGGCTCAACCCCGGTACTGCATTGGAAACTGGTCATCTAGAGTGTCGGAGGGGTAAGTGGAATTCCTAGTGTAGCGGTGAAATGCGTAGATATTAGGAGGAACACCAGTGGCGAAGGCGGCTTACTGGACGATAACTGACGCTGAGGCTCGAAAGCGTGGGGAGCAAACAGGATTAGATACCCT
+
GFGGGGGGAFGDGGGGGGGGG7C@FFEFGFGGGGFGGG:FEGGGGGGEGGE8>FGGGGGGCFFGGGG+?+EFDEG<FAFG,A<EFC,=CFGGG?FGG@@EFC<+@F@=,5,8=F,<FADCF<3>=:>F<@:@8>F<F<C@,8,,FF>*5*>CF;5:838,C69=CF?8<F6:44/9<7?9?;>39:F>2<6C>7?8*4=*C?E=:EC@C38?#F;EF:;8FCGDCG?F+E@C58CE?GF>F:F@.::D5C<GFD<DFGGGFGGGGFA3<<DA<F7GGEF0B5GFEB?A,FE<FGGFFEEE<<GGFFCGGGGGFFE@CGGGGDGAEF9GGEC,FBEF8GGGFFGGGFGGFF7EGGGFAGFFF<FFFCE<GGGGFC8GFCGGGFFGGGGGCGGGFGGGGGEFGFGGGGGFFGFFGCCCC@
@ZRBM 178
TGGGGAATATTGCACAATGGGGGAAACCCTGATGCAGCGACGCCGCGTGAGCGAAGAAGTATTTCGGTATGTAAAGCTCTATCAGCGGGGAAGAAGAAATGACGGTACCTGACTAAGAAGCACCGGCTAAATACGTGCCAGCAGCCGCGGTAATACGTATGTTGCAAGCGTTATCCGGATTTACTGGGTGTAAAGGGAGCGCAGGCGGAAGGCTAAGTCTGATGTGAAAGCCCGGGGCTCAACCCCGGTACTGCATTGGAAACTGGTCATCTAGAGTGTCGGAGGGGTAAGTGGAATTCCTAGTGTAGCGGTGAAATGCGTAGATATTAGGAGGAACACCAGTGGCGAAGGCGGCTTACTGGACGATAACTGACGCTGAGGCTCGAAAGCGTGGGGAGCAAACAGGATTAGATACCCT
+
GGGGGGGG9FG9FFGGGGGGC7FGGGGFGGGGGGFGGGCFGGGGGGGGGGGFGGDGGGGEAFGGGGG?A+BFGFF?FFGGAFFGGF+@EFGGGGGGGFEFGAF7FFCC<BD8FFAFCDFFGCDE>626:D:=FF888>CFC>65DGECFDEGGFFC=98<<&#5CEA<FGCC7EEBFE?F@CC<CEGF;FFGECGFGFGDFDCFDCEE,=<?5FGGG>ECF9FDEGFCCGEF@EFCDG@:EFFC+:>@CE>FFEFGFBFFFCA==0ACCFGGFGGGGGGGGGGGGGGEAGGGGGGFFFDFB,GGGGGGGGGGGGFGGGFCGGGCGGGGGGGGGGGEFCCGGGGGGGGGEEGDGGGGGFDGGGEFCDGGGGGGFEGGGGGGGFGGGGGGGGGGGGGGGGGGGGGGGGGGGGGGFCCCCC
@ZRBM 179
TGGGGAATATTGCACAATGGGGGGAACCCTGATGCAGCGACGCCGCGTGAGTGAAGAAGTATCTCGGTATGTAAAGCTCTATCAGCAGGGAAGAAAATGACGGTACCTGACTAAGAAGCTCCGGCTAACTACGTGCCAGCAGCCGCGGTAATACGTAGGGGGCAAGCGTTATCCGGATTTACTGGGTGTAAAGGGAGCGTAGACGGCGAGACAAGTCTGAAGTGAAAGCCCGGGGCTCAACCCCGGGACTGCTTTGGAAACTGCCTTGCTAGAGTGCTGGAGAGGTAAGTGGAATTCCTAGTGTAGCGGTGAAATGCGTAGATATTAGGAGGAACACCAGTGGCGAAGGCGGCTTACTGGACAGTAACTGACGTTGAGGCTCGAAAGCGTGGGGAGCAAACAGGATTAGATACCCT
+
GGEEFEEDFGGGGGGFDEGFGGGCGGEGEGGGGGFGGG=FGGGGGGGCEEGGAA@DFGG<@FF9FFGCFGGFFGGGFGGGGGGFCB=FFGFFCGFFGGFGGCCFG@FGGGGDFGFCCFGCGGGGGGGGGGGGG>FGGGGGGGGGGGGGECC9EFF9@@FEGCEAEFGG>ECDFGGCCEG:F*GGGFCG5CFDGGGGGGGGGGGCFFEE>ED?FFGFGGFD<FGGGFGGGGCGGFDEF=GGGGC9DFGFCGGGFGFFFAFGGGG<ECFAFGGGGFE?EF9DFFE/5,FFFGGGGGF8F@E?,CGGGGGGF<FFCDFECGGFFADEC,FGGFGGGGGGFEGGGFCGGEGGGGGGGGGFFGGGGGEGGGFGGGGGGFFFGFC8GGGGGGGGGGGFFGGGGGGGGGFFFGGGGGFCCCCC
@ZRBM 67427
TGGGGAATATTGCACAATGGGGGAAACCCTGATGCAGCGACGCCGCGTGGAGGAAGAAGGTCTTCGGATTGTAAACTCCTGTTGTTGAGGAAGATAATGACGGTACTCAACAAGGAAGTGACGGCTAACTACGTGCCAGCAGCCGCGGTAAAACGTAGGTCACAAGCGTTGTCCGGAATTACTGGGTGTAAAGGGAGCGCAGGCGGGAAGACAAGTTGGAAGTGAAATCCATGGGCTCAACCCATGAACTGCTTTCAAAACTGTTTTTCTTGAGTAGTGCAGAGGTAGGCGGAATTCCCGGTGTAGCGGTGGAATGCGTAGATATCGGGAGGAACACCAGTGGCGAAGGCGGCCTACTGGGCACCAACTGACGCTGAGGCTCGAAAGTGTGGGTAGCAAACAGGATTAGATACCCT
+
FEGCCEF8CCEGGGFFDGCEFFFGGGG<BF@FGAFGGGGGGDEEFGGGGGGGGGFGFGGEFFGGF7FC77EFGFGGEBFFEFCFF8FEF8FFGGFFGFGFGGGGFCCEGGGGGC@8BADCFFFCEGGGGGGGCFEFFGGGGCCG7:F7<:>EGGEFGEEFCFF@FGGG=4FEFC=ECEGGFGG7FFGG7BF@CCB@FDGGGGGC:E9@2-,;FEEE<C?;;D@8EFE,CCFFFFC@FEFGGGCAFF?C9<<>@E@.GFFCGFECF8FFF=,8=GFADFC<GE<CFBC@F=C,AB+@7F@B?,F>+:@FFF@?7C7GFC9GGGGGEEB8GEEE@FGF?FGGGGGGGEEEGFFFGFGGFEEC<,@C,,EGGGGDFFFFFECEFBE@<8C7GGFEAFFFF@9GGGGGGGFGGGFCCCCC
@ZRBM 181
TGAGGAATATTGGTCAATGGGCGAGAGCCTGAACCAGCCAAGTAGCGTGCAGGATGACGGCCCTATGGGTTGTAAACTGCTTTTATAAGGGAATAAAGTGAGCCTCGTGAGGCTTTTTGCATGTACCTTATGAATAAGGACCGGCTAATTCCGTGCCAGCAGCCGCGGTAATACGGAAGGTCCGGGCGTTATCCGGATTTATTGGTTTTAAAGGGAGCGTAGGCCGGAGATTAAGCGTGTTGTGAAATGTAGATGCTCAACATCTGCACTGCAGCGCGAACTGGTTTCCTTGAGTACGCACAAAGTGGGCGGAATTCGTGGTGGAGCGGTGAAATGCTTAGATATCACGAAGAACTCCGATTGCGAAGGCAGCTCACTGGAGCGCAACTGACGCGGAAGCTCGAAAGTGCGGGTATCGAACAGGATTAGATACCCT
+
GGGGGGFGGGGGGGFGGGG?EFGGGGGGGGGGGGGGGGGCFC@FGGGGGGGGFGGGGGGG+@C,C=EGFFFCGGFFF9EFFCCEG9FFGGGGGGFCFF?EC<8FFFEBEFGGGEEC9FGGGFGGGGGGGGACFCEFFFACF77F#7FGG@A<>FC>F9F7CFFGGGGGGGGGGG>DD5EGGEDGEEE;@EE2C=<=:GCA64?,F#1EABCFFF7E98FFGFC6EGGFFAFGC9<>GFEGGE<,F9FC@@@CCFF<@FFFGEG=FGFEGFFC:E:C8GGFFFGGGD>5,B,,=7E>GGFDEFC,77F:GGFF<8CEEGGGFFC+CEC5C<AFE9GGGGGGF9GF8GGCFECDGFCGCDCFCEGFGFFGFFGGCAFGEFGGEC7FFCF,7CC7FB,EEGGGGCE9GF@+EFEGF@GGGGGGGGFFF<ADGFGCC?CC
@ZRBM 67943
TGGGGAATATTGCACAATGGGCGAAAGCCTGATGCAGCGACGCCGCGTGAAGGATGAAGTATTTCGGTATGTAAACTTCTATCAGCAGGGAAGAAAATGACGGTACCTGACTAAGAAGCCCCGGCTAACTACGTGCCAGCAGCCGCGGTAATACGTAGGGGGCAAGCGTTATCCGGATCTACTGGGTGTAAAGGGAGCGTAGACGGCTGTGCAAGTCTGAAGTGAAAGGCATGGGCTCAACCTGTGGACTGCTTTGGAAACTGTGCAGCTAGAGTGTCGGAGAGGTAAGTGGAATTACTAGTGTAGCGGTGAAATGCGTAGATAGTAGGAGGAACACCAGTGGCGAAGGAGGCTTACGGGACGATGACTGACGTTGAGGCTCGAAAGCGTGGGGAGCAAACAGGATTAGATACCCT
+
C@CFCD>EEEFAFCEFFFEC8FED7F7DFF<,CCC,EE@@CFEF@E@FGG,?F,EEFF9FDFGFG,7?,F8F?F<F<E<EBAE,?FA,+@+,FF8EFGA9F+:CFFGGC8EFCCF,CD<FCEEEGGCBF<9D7<,@F,@F8<<F>@<B>CEF9F5<<:B*>*<7*;E7FC*2>F*:*<:<9:B<<8C<F,<<C=1:::<:=C5@FCC*:;=<@@<5@87C7@<FCC38,:>:;D<::85:2AE?.=@,0F=602BC=4:B:1B:F:C898AED@+>++@B?F?FA,F?C,EA<9,99,95A,@++@,GEE<AB?,B:<6AB4,5,,EEC<EC,C::-,AFCCF7F<6C:,E9:,+6+,CED,GFECC,;C:,C,,CC@:6,@F@B8+:C-GGGFCCFEFEC<FF@C9ECC6A6,,-
@ZRBM 183
TGGGGAATATTGCACAATGGGGGAAACCCTGATGCAGCGACGCCGCGTGAAGGAAGAAGTATCTCGGTATGTAAACTTCTATCAGCAGGGAAGATAGTGACGGTACCTGACTAAGAAGCCCCGGCTAACTACGTGCCAGCAGCCGCGGTAATACGTAGGGGGCAAGCGTTATCCGGATTTACTGGGTGTAAGGGGAGCGTAGACGGACTGGCAAGTCTGATGTGAAAGGCGGGGGCTCAACCCCTGGACTGCATTGGAAACTGTTAGTCTTGAGTGCCGGAGAGGTAAGCGGAATTCCTAGTGTAGCGGTGAAATGCGTAGATATTAGGAGGAACACCAGTGGCGAAGGCGGCTTACTGGACGGTAACTGACGTTGAGGCTCGAAAGCGTGGGGAGCAAACAGGATTAGATACCCT
+
FFGGGGGGGGGGGGGGGGGGGGGGGGGGGGGGGGGGGGFGGGGGGGGGGGGGGGGGFGGGGGGGGGGGGGGGGGGGGGGGGGGGGGGGGGGGGGGGGGGGGGGEGGGGGGGGGGGGGGGGGGGGGGGGGG?GGFGGGGGG?9GGGGGGGGGFFGGGFGGGEGGG>FGDGEGGGGGGGGGGGGGGG=FGCFGGGGGGGGGCGGGFGG5CGGGGGAFGGGGC@EGGGGGGGFGGGEGGCGFGGFFDFGGGGE<FCGEGGFFGGGGGGGGFFF;?CGGGGGGGFD?GGGF7F?EFFGGFEGGFFEGGGGGGGGGGGGGGGGGFGCDGGGGGGEGGGGGGGFGGGGGGGGGGGGGGGGGGGFGGGGGGGGGGGGGGGGGGGGGGGGGGGGGGGGGGGGGGGGGGGGGGGGGGGGGCCCCC
@ZRBM 67899
TGGGGAATATTGCACAATGGGGGAAACCCTGATGCAGCAACGCCGCGTGAGTGAAGAAGTATTTCGGTATGGAAGGCTCTATCAGCAGGGAAGAAAATGACGGTACCTGACTAAGAAGCCCCGGCTAACTACGTGCCAGCAGCCGCGGTAATACGTAGGGGGCAAGCGTTATCCGGATTTACTGGGTGTAAAGGGAGCGCAGGCGGTGCGGCAAGTCAGATGTGAAAACCCGGGGCTCAACCCCGGGACTGCATTTGGAACTGCTGAGCTAGAGTGTCGGAGAGGCAAGTGGAATTCCTAGTGTAGCGGTGAAATGCGTAGATATTAGGAGGAACACCAGTGGCGAAGGCGGCTTACTGGACGATAACTGACGCTGAGGCTCGAAAGCGTGGGGAGCAAACAGGATTAGATACCCT
+
FGGGGFGCFGGGGGGGFEDGDGGGEGGGGGGGGGGGGGGGFGGEGGGFGGGFFFFFGGGGFG,FFGF?<FF,CFGGGCDFFFFGFFGGGGGGGGGFFGFGGGEGFGGGFAFEGFGGFFGFFDFCEFG8FC@G<CDFFDFEFGGGGG7BFCEGG9D@CFGEGGFEGGFDCC=:FEGDGGFFE<CFGGECF<<BFEGDCCFGGGGGFEECEEEGCFFF<@C@CFF;<AFEGGGGFCGGGGFFF8>E>C,?CFGDCF@FEC5<GGFGGFGG9E?ED@9C9C=FFFDDGFGFGGFEE?F<FCGEF<FCECEGGFEFGGGGGGFFAFCFGFFGFGFFFEECG@FF@FGGCFECCCGGGGGGGEFFFCCFGGFFGGGFE8GGGEGFCCAFCGGGGGGGGGGFGGFEGGGFGGGGGGFCCCCC
@ZRBM 185
TGAGGAATATTGGTCAATGGGCGAGAGCCTGAACCAGCCAAGTAGCGTGCAGGAAGACGGCCCTATGGGTTGTAAACTGCTTTTATAAGGGAGTAAAGTGGGTCACGTGTGACTTTTTGCATGTACCTTATGAATAAGGACCGGCTAATTCCGTGCCAGCAGCCGCGGTAATACGGAAGGTCCGGGCGTTATCCGGATTTATTGGGTTTAAAGGGAGCGTAGGCCGGAGATTAAGCGTGTTGTGAAATGTAGATGCTCAACATCCGCACTGCAGCGCGAACTGGTTTCCTTGAGTACGCACAAAGTGGGCGGAATTCGTGGTGTAGCGGTGAAATGCTTAGATATCACGAAGAACTCCGATTGCGAAGGCAGCTCACTGGAGCGCAACTGACGCTGAAGCTCGAAAGTGCGGGTATCGAACAGGATTAGATACCCT
+
FGGGGGGGGGGGGGGGGFGFGGGGFGGGGGGGGGGGGGGGGGFGGGGGGGGGGGGGGGGGGGGGGGGGGEFFGGGGGGGGGGGGGGFGGGGGFF?DGGGGGGFGGGGGGGGGGGGGGGGGGGGGGGGFGCEGGGGGGGGCCFEEGGGGGGGGGGGGGFFFGGGGGGGGGGGFGFGGGGGGGGGGGGGGGGEEGGGGC?FFGGGGGFFFFGGFGEFCEEFGGDGGGGGDGGGGEEGGGGEGGGGGGGGGGFFCCFGGGFGGGCC6FEGGFGGGGGGGGGGGGGGGGFGGGGFA6FECFFGGGGF,GGGGGDFFFGGGGGGGGGGGGGGGGGGCFFGGFE9GGGGGFGGGGGGGGF:EGGFCGGGGGGGGGGGGGGGGGGGGGGFFAFAGGGGGGGGGGGGGGGFGFFGGGGGGGGGGGGGGGGGGGEGGGGFCCCCC
@ZRBM 70667
TGGGGAATCTTGCACAATGGGGGAAACCCTGATGCAGCGACGCCGCGTGGAGGAAGAAGGTCTTCGGATTGTAAACTCCTGTTGTTGAGGAAGATAATGACGGTACTCAACAAGGAAGTGACGGCTAACTACGTGCCAGCAGCCGCGGTAAAACGTAGGTCAAAAGCGTTGTCCGGAATTACTGGGTGTAAAGGGAGCGCAGGCGGGAAGACAAGTTGGAAGTGAAATCCATGGGCTCAACCCATGAACTGCTTTCAAAACTGTTTTTCTTGAGTAGTGCAGAGGTAGGCGGAATTCCCGGTGTAGCGGTGGAATGCGTGGATATCGGGAGGAACACCAGTGGCGAAGGCGGCCTACTGGGCACCAACTGACGCTGAGGCTCGAAAGTGTGGGTAGCAAACAGGATTAGATACCCT
+
GCFGDFGE-EFGGGGGFFG8CCFGGG<,BFGGEGFFGG7FGGGGDGGGGGCFGGCFFGF8<FFFGGGB?+AFF<FCECFGGGGGGCCEGG8ECGD<F9F9,+>F<CAFFF,=FFC,AD><FFDFGCAFFFF14:7><FF(DC><FGGGG#CFF953<FC9C2$2<C@C<F7:?CFFDGFFC<<F7C#,FFCCFEEFCEEEECEGGEC@<>D>GFFCCFA2;FACFGF8FCBCCFF@F<DF9?C@FFGF<CE8<FF@GGGFF<BA>FF9CDFFGEFCFGGGFAGGGGGGC8GFGGGGGEGFEF@>+EGGGFFAGGGGGFC4F:=CGEF8GFCGEFFF9GGGGGGGGGGGGGGFE@<<GFE6<EBFGFFGFBC+DFAFFFCGFGCFCGFCDGGGFCFFEEGFGGGGGCGGGGGCCCCC
@ZRBM 187
TAGGGAATTTTCGGCAATGGGGGAAACCCTGACCGAGCAACGCCGCGTGAGCGAAGAAGGCCTTCGGGTCGTAAAGCTCTGTTGTAAAGGAAGAACGGCACATACAGGAAATGGTATGCGAGTGACGGTACTTTACCAGAAAGCCACGGCTAACTACGTGCCAGCAGCCGCGGTAATACGTAGGTGGCGAGCGTTATCCGGAATCATTGGGCGTAAAGAGGGAGCAGGCGGCCGCAAGGGTCTGTGGTGAAAGACCGAAGCTAAACTTCGGTAAGCCATGGAAACCGGGCGGCTAGAGTGCGGAAGAGGTTCGTGGAATTCCATGTGTAGCGGTGAAATGCGTAGATATATGGAGGAACACCAGTGGCGAAGGCGACGGTCTGGGCCGCAACTGACGCTCATTCCCGAAAGCGTGGGGAGCAAATAGGATTAGATACCCT
+
GGGGGGFGGGGGGGGGGGGFGGGGGGGFGGGGGGGGGGGGGGGGGGGGDCEFEEGGGGGGGGGFFGGGGGGGGGGGGGGGGGGGFEGFFFFFGGGGGGGGGGGGGGGGGGGGFGGGFFGGGGGGGGGGGGGGGGGGGGGGGGGGDGGGGGGGGGGGGGGGFDGGGGGGGGGGGGGG>GGGFFFGGGGGG>GGGGGGGGFEDGEGGGGGGGG>E>CEFG7FEGGG#7FGGGGG5:5CFDGG6<8GFFG4GGFGGGG<?>EGGE<CCEEFCFCC@CFCGFBFDGGG5GGGGCGGGAGFGFCCFFGGGGGF@+F:GFGGF9GGGGGGGGGGGGGGGFGGGEGGFFFFFEFCGGGGGFCGGGGFGGFGGEGFGEGGGGGEGGGGFGGGGCGGGGGGGGGGGGGGGFCFCGGGGCGGGGGGGGFGFGGGGGFF@,FGGGFCCCCC
@ZRBM 188
TGAGGAATATTGGTCAATGGGCGAGAGCCTGAACCAGCCAAGTAGCGTGCAGGATGACGGCCCTATGGGTTGTAAACTGCTTTTATAAGGGAATAAAGTGAGCCTCGTGGGGCTTTTTGCATGTACCTTATGAATAAGGACCGGCTAATTCCGTGCCAGCCGCCGCGGTAATACGGAAGGTCCGGACGTTATCTGGATTTATTGGGGTTAAAGGGAGCGTAGGCCGGAGATTAAGCGTTTTGTGAAATGTAGATGCTCAACATCTGCACTGCAGCGCGAACTGGTTTCCTTGAGTACGCACAAAGTGGGCGGAATTCGTGGTGTAGCGGTGAAATGCTTAGATATCACGAAGAACTCCGATTGCGAAGGCAGCTCACTGGAGCGCAACTGACGCTGAAGCTCGAAAGTGCGGGTATCGAACAGGATTAGATACCCT
+
FFFGGGGGGGGGDEEEGGGG8FGGEGGGGGGGGGGGGGGGFFF<EFECC@F<ACCEEEFGFECGGGGCFG@:FFEEFGGFGGGGAFFGGG@E8AFFAD,?AFB=,EF<E+@@GGGGGF+CFFGGDDCFGGGGGG9FG<FDGDGE@3C=DF<8=>DEG<8<#1@EG?C72GFFGB?>>F:FDCCCE.FG?=.:4%;C<FF62F2<F+#FFC<FF;=C81/#=889;>E5F,F<:@FFC:,CGF@,GGEB;=,<,FFGFFGFC?FDEFF>@ECCBC=:@,GGGGFF:8D,FD??6FC+DCEA48:,FF@?+DGGGFGCCCFCFGGGEFCCF9CFGFFGFCGGGAGGFFGGGGFGGC:@GFE7GGGGGFGFCFGFFC,FFGFGGEF9;,FCF@@GFCGFFFC?DGGGFGGGGDGGFEGFF9FGGGGFDEGGGFFB8@B@
@ZRBM 71134
TGGGGAATATTGCACAATGGGGGAAACCCTGATGCAGCGACGCCGCGTGAGCGAAGAAGTATTTCGGTATGTAAAGCTCTATCAGCAGGGAAGATAAGGACGGTACCTGACTAATAAGAACCGGCTAAATACGTGCCAGCAGCCGCGGTAATACGTATGGTGAACGCGTTATCCGGATTTACTGGGTGTAAAGGGAGCGCAGGCGGTTGGTTAAGTCTGATGTGAAAGCCTGGTGCTCAACCCCGGTAGTGCATTGGAAACTGTCGTACTAGAGTGTCGGAGGGGTAAGTGGAATTCCTAGTGTAGCGGTGAAATGCGTAGATATTAGGAGGTACACCAGTGGCGAAGGCGGCTTACTGGACGATAACTGACGCTGAGGCTCGAAAGCGTGGGTAGCAAACAGGATTAGATACCCT
+
DCEFFGGF-FFACGGGECEFGGCFGGC,BFFGGG9EGGGCGGGGGGGEE?BCFE+@,CE,5EFFCFF??<FCFAF9F,AEEFFFDF?F<FGG=AEEG,E,,+8??+,:5BD95A,<??AFG8+>++=-8,3=D,>DC<8+@7@FC7.4<6<3@FDC9@<,.:3C1:6E@4<C8G;E628?9:9EFC6C:CA?FF834:2*7GCC>**>,73,,*7,BD>,CCC>7,CD:8,,3,@3,+>C@@6+<@8,,ED8F@,9F<DB@3@+88,<EGFGFFC=47C7FD=FE,AFGF??,E,F=:,,<A@8+7CGFGFCFF4:,FF=EF9BC<8FACE<,C8-FFGGGGGGGEGGGGGGFE<CFFFC;,<CGFDFGFF@CGGFGGEFFCFGGGGGEGGGE@EFAFGDGFGGGGGGFC@A8,CA
@ZRBM 190
TGAGGAATATTGGTCAATGGGCGAGAGCCTGAACCAGCCAAGTAGCGTGCAGGAAGACGGCCCTATGGGTTGTAAACTGCTTTTATAAGGGAGTAAAGTGGGTCACGTGTGACTTTTTGCATGTAACTTATGAATAAGGACAGGCTAATTCCGTGCCTGCAGCCGCGGTAATACGGAAGGTCCGGGCGTTATCCTGATTTATTGGGTTTAAAGGGAGCGTAGGCCTGAGATTAAGCGTGTTGTGAAATGTAGATGCTCAACATACGCACGGCAGCGCGAACTGGTTTCCTTGCGTACGCACAAAGTGGGCGGAATTCGTGTTTTAGCGGTGAAATGCTTAGATATCACGAAGAACTCCGATTGCGAAGGCAGCTCACTGTAGCGTAACTGACGCTGAAGCTCGAAAGTGCGGGTATCGAACAGGATTAGATACCCT
+
6FFGGGCCEDF<E@AFGCD8,@FF7CCCFAEFGGFD@@C8<@,;E9FGG79:C@<EEFGGFEG7=8,C,CFGEF<C,,C=FFCE9<?F5E,:BFFGG,C,,,+4:,+,,,+<,<E<,CC9<<,AF,CFFCBFFEAEE5EE=,A<DDAF4;EA<EC40%?>GD9EG::>+@:,@F87C*E8C1GE><7B<*1=F,%<<><8@FFBGFGEA<:=***;87=52*<C;DEC@@3=*6<*5FC?@B<B9CD?,7,,@8,,,3@38***C@+++,CB8+++>9<?FD,A,6,+7=>8+:=CCGDGDE,<GCEF=8<?B,@F@EGFAE7F84,?,CFF9CFBFEA@,<?,<C,,9DFGF:DGEF@7GEGGGGF8DGGGFF9EE,+7FC@6,F<,B886,AFFDF7FGGGGF7F@+7GFEFAGCA9AEEFGGGGFEC8CB@CC
@ZRBM 191
TGGGGAATATTGCACAATGGGGGAAACCCTGATGCAGCGACGCCGCGTGAAGGAAGAAGTATTTCGGTATGTAAACTCCTATCAGCAAGGAAGAAAATGACGGTACCTGACTAAGAAGCCCCGGCTAAATACGTGCCAGCAGCCGCGGTAATACGTATGGGGCAAGCGTTATCCGGATTTACTGGGTGTAAAGGGAGCGTAGACGGCACAGCAAGTCTGATGTGAAAGCCCGGGGCCCAACCCCGGAACTGCATTGGAAACTGTCAGACTAGAGTGTCGGAGAGGTAAGTGGAATTCCTAGTGTAGCGGTGAAATGCGTAGATATTAGGAGGAACACCAGTGGCGAAGGCGGCTTACTGGACGATAACTGACGCTGAGGCTCGAAAGCGTGGGGAGCAAACAGGATTAGATACCCT
+
GGGGGGGGGGGGGGGGGGGFGGGGGGGGGGGGGGGGGGGGGGGEGGGFGEGGGGGGGGGGGGGGGGGGGGGGGGGGGGGGGGFFGGGGGGGGGGGGGGGGGEEEGGF<<FFFFF<FGGGGFGGGGGGGGGGGG*GDCGFGGFGFGGGDGGDGGGGGGFGGGGGGGFGGEGGGGGGGGGGFFFGGFGFE:FFFGFGGGGGGGGGGEGGFDFGGGFGFGGGGGGGGGGGGGGGGGGGGGGGGGGGGGFGGGGFGFGGGGGGFGGGFGGGGFFF?GGGGF>AFECGGGF9GGFFF8GFEFFFEGGGGEGGGGGGGGGGGGGGGGGGGF9GFFAGGGGGFGGGGGGGGFEEGGGGGGGGF?FDGFGFFGGGGGGGGGDGGFGDFGGFFGGGEGGGGGGGGGGGGGGGGGGFGFGGCCCCC
@ZRBM 192
TGAGGAATATTGGTCAATGGGCGAGAGCCTGAACCAGCCAAGTAGCGTGCAGGATGACGGACCTATGGGTTGTAAACTGCTTTTAAAGGGGAATAAAGTGAGCCACGTGAGGTTTTTTGCATGTACCCTATGAATAAGGACCGGCTAATTCCGTGCCAGCAGCCGCGGTAATACGGAAGGTCCGGGCGTTATCCGGATTTATTGGGTGTCAAGGGCGCGTAGGCCGGAGATGAAGCGTGTTGTGAATGGTAGAGGCTCAACATCTGAACTACAGCGCAAACTGGTTTCCTTGAGTACGCATAAAGGGGGCGGAATTCGTGGTGTAGCGGTGAAAGGCTTAGATATCACGAAGAACTCCGATTGCGAAGGGAGCTCACTGGGGCGCAACTTACGCGGAAGCTCGAAAGCGCGGGTATCGAACAGGATTAGATACCCT
+
GGGECFCE<CC@6CCCCFA,@ECCF::D,@FFFG,CFF9<FC,6,CBCB@@AF:F,,,@:8:@,6?,CFFEGDGFEGGGGCC,,<,C,CB:::FCFFF,CCF8BEG+9:,8,:,,+4+>AECGGG9,5?=AFDF9<AFCF@++@C7:F<3,:@,3CFEDGF<7:FGGGGE7FCGECCCFGG9CB**=BB*:*,21:<CF:FB+<FF<**02AF8**/*:@:*81<-<0@:,#<)1*4,1,@FC@86,,27,83,<,,983,ACFF@A@@3*>3+<33,<,,D<=FFF8B>83+8++F;;,,5333+:B+:,A?8@@B@B:,,4+BC+B,AFC,:,E?<F=?<9=C4,,F<EACB4FE@EF@GFFE9C<E,FCC6,E7E@@@++,CGGGF@CGDF@C@:C8<:<CC@EF:CE@7?GFDFFGGGECE9GGGGGC@,CC
@ZRBM 66469
TGAGGAATATTGGTCAATGGACGAGAGTCTGAACCAGCCAAGTAGCGTGAAGGATGAAGGTCCTACGGATTGTAAACTTCTTTTATAAGGGAATAAACCCTCCCACGTGTGGGAGCTTGTATGTACCTTATGAATAAGCATCGGCTAACTCCGTGCCAGCAGCCGCGGTAATACGGAGGATGCGAGCGTTATCCGGATTTATTGGGTTTAAAGGGAGCGCAGACGGGTCGTTAAGTCAGCTGTGAAAGTTTGGGGCTCAACCTTAAAATTGCAGTTGATACTGGCGTCCTTGAGTGCGGTTGAGGTGTGCGGAATTCGTGGTGTAGCGGTGAAATGCTTAGATATCACGAAGAACTCCGATTGCGAAGGCAGCACACTAATCCGTAACTGACGTTCATGCTCGAAAGTGTGGGCATCAAACAGGATTAGATACCCT
+
@FFGGFGGGGGGEEGGGGGGGGGGGGGGF<EFGGGGGGGGGGGEGGGEGGGGF:FFFGGGGGGGGGGGEDGEF<FGGGGGGGGGGGGGGGGGGGGGGGGGGGGGGGGFGGGGCFEGFGGGGGGGGGGGGGGGGECFFFFCFFEGGGGGGFGGGGGGGGG@GGGGEEEGGGG<GGG7CG>=GFGCFCGDCC=GGDCEECC<8FBFCE;DFCFFGGG2BEEEGGEGFGGGGGFGGGCC?7BC:@<F;<EGFGGFF>C<CBBGGGFFGGGGGGGGG?DFFEFFF@FFCE<B,<EE@:DGGGE8F8GF<@7:GFFGGGGGFCA,EFBEC@@,CEFGGFF8EGF;BAE,ECDGEFEE<@@--FDFGGEFGGFEED<AEGAFGFCC7GGGGGFGGGFCDGFECDGGFFFCFFEGGGGGGGGGGGGGFECFFFF<GGGCCCCC
@ZRBM 64937
TGGGGAATATTGCACAATGGAGGAAACTCTGATGCAGCGACGCCGCGTGAAGGATGAAGTATTTCGGTATGTAAACTTCTATCAGCAGGGAAGAAAATGACGGTACCTGACTAAGAAGCCCCGGCTAACTACGTGCCAGCAGCCGCGGTAATACGTAGGGGGCAAGCGTTATCCGGATTTACTGGGTGTAAAGGGAGCGTAGACGGCACGGCAAGCCAGATGTGAAAGCCCGGGGCTCAACCCCGGGACTGCATTTGGAACTGCTGAGCTAGAGTGTCGGAGAGGCAAGTGGAATTCCTAGTGTAGCGGTGAAATGCGTAGATATTAGGAGGAACACCAGTGGCGAAGGCGGCTTGCTGGACGACGACTGACGTTGAGGCTCGAAAGCGTGGGGAGCAAACAGGATTAGATACCCT
+
FGG?FFEGGGGGGGGGGGGGGGGGGGGGGGGGGGGGGGEDGGGGDGGGGGFGGGGGGGGGGGGGGGGGGGGGGGGGGGGGGGGGGGGGGGGGGGGGGGGGGGGGGGGGFGGGGGGGGGGGGGGG?GGFGGGGEFGFGGGGGGGGDGDGEG;<GGGGGFGGFGGGFGGG0GGEEFGGDGGGGGGGGGGGGGGGGGGGGGGGGGGGGGGFFFGGGGGGGGGGGGG@?GDGGGGGGGGGGGGGGGDGGGGGGGGGGAFFGGGGGGGGGGFGGGGGGC<GGGGF?GGFE,GGGGGGGGGGD@F9GGGGGGDGGGGGGGGGGGGGGGGFF9GGGFDFGGGGF8GGGGGGGGGGGGGGGGGGGGGGGGGGDFFFGGGGGGGGGGDGGDGGGGGGGGGGGGGGCGFEGGFGGGGGGGGCCCCC
@ZRBM 195
TGGGGAATCTTCCGCAATGGACGAAAGTCTGACGGAGCAACGCCGCGTGAGTGATGACGGCCTTCGGGTTGTAAAGCTCTGTGATCGGGGACGAATGGCTGGTATGCTAATACCATATCAGAGTGACGGTACCCGAATAGCAAGCCACGGCTAACTACGTGCCAGCAGCCGCGGTAATACGTAGGTGGCAAGCGTTGTCCGGAATTATTGGGCGTAAAGCGCGCGCAGGCGGCTTCTTAAGTCCATCTTAAAAGTGCGGGGCTTAACCCCGTGATGGGATGGAAACTGGGAGGCTGGAGTATCGGAGAGGAAAGTGGAATTCCTAGTGTAGCGGTGAAATGCGTAGAGATTAGGAAGAACACCGGTGGCGAAGGCGACTTTCTGGACGACAACTGACGCTGAGGCGTGAAAGCGTGGGGAGCAAACAGGATTAGATACCCT
+
FFGGGCCFGGGGGEGGGGGGGGGGGGGFGGGGGGGGGGGGGGGEGGGGGFGGGGGGGGGGGGGGGGGGC@FGGGGGFFGGFGGFGGFGGGE@EGFCFGGC=FGG9DFGGGDFFFGGGEFDFGGGGDGGGGGGGCFGGDCFCGC8<FFFFC8:FGGGGGGDFFGGGGGGFGGGGG@<ECFEFFFGG:FEG;C9:F:EGG7CGGGGGG:CE>GGGC8EG>CECEGGGG/CEEGEC;?,BDEEFFFBB7FFFCFFGGFGFGGGCEGFGFGGGGFDD<DEDDCDGGGGGFFB,88FFFFAE8GCF:8>EFCAGGFAGGGFE?GGGFFFAF<EF@FCE,FGFGGGFGFBFEF9AAGGGFGGGGGGEGGFCGGGGGFEEF:EFGFFGGGGDDFAEGGGGGGGGGGFGGGFGFCGGGGGGGGGGGGGGGGGGGGFCGFGFFE8CCCCC
@ZRBM 196
TGGGGAATATTGCACAATGGGGGAAACCCTGATGCAGCGACGCCGCGTGAGTGATGAAGTATTTCGGTATGTAAAACTCTATCAGCAGGGAAGATAATGACGGTACCTGACTAAGAAGCACCGGCTAAATACGTGCCAGCAGCCGCGGTAATACGTATGGTGCAAGCGTTATCCGGATTTACTGGGTGTAAAGGGTGCGTAGGTGGTATGGCAAGTCAGAAGTGAAAGGCTGGGGCTCAACCCCGGGACTGCTTTTGAAACTGTCAAACTAGAGTACAGGAGAGGAAAGCGGAATTCCTAGTGTAGCGGTGAAATGCGTAGATATTAGGAGGAACACCAGTGGCGAAGGCGGCTTTCTGGACTGAAACTGACACTGAGGCACGAAAGCGTGGGGAGCAAACAGGATTAGATACCCT
+
GGGGGGGGGGGGGGGGGGGGGGGGGGGGGGGGGGGFGGGGGGGGGGGGGGGGGGGGGGGGGGGGGGGGGGGGGGGGGGGGGGGFGGEGGGGGGGGGGGGFGGGGGGGGGGGGGGGGGGGGGGGGGGGGGGGGGGFGGGGGGGGGGGGGGGGGGGGGGGGGCFGGGGGGC<>CFGGGGG<GGGGFFFG<=FGGGGGGGGDGGEFFFDDFGGGFGFGGFC>9GCGGGGGEGGGGGGGGDGFGGFGGFGDEGG<DFGGGGGGEFF?FGGGGGFGGGGFGFGGGFGGGFGGGGGGGGGGGF@GGGFFDGGGGGGGGGGEGGGGGGGGGGGGGGFFECGGFFFGGGCGGGGGGGGGGGGGGGGGGGGGGGGGGGGGGECGGFGGGGGEGGGGGGGGGGGGGGGGGGFGGGFFGFAGCCCCC
@ZRBM 197
TGAGGAATATTGGTCAATGGGCGAGAGCCTGAACCAGCCAAGTAGCGTGCAGGATGACGGCCCTATGGGTTGTAAACTGCTTTTATAAGGGAATAAAGTGAGAGTCGTGACTCTTTTTGCATGTACCTTATGAATAAGGACCGGCTAATTCCGTGCCAGCAGCCGCGGTAATACGGAAGGTCCGGGCGTTATCCGGATTTATTGGGTTTGAAGGGAGCGTAGGCCGGAGATTAAGCGTGTTGTGAAATGTAGATGCTCAACATCTGCACTGCAGCGCGAACTGGTTTCCTTGAGTACGCACAAAGTGGGCGGAATTCGTGGTGTAGCGGTGAAATGCTTAGATATCACGAAGAACTCCGATTGCGAAGGCAGCTCACTGGAGCGCAACTGACGCTGAAGCTCGAAAGTGCGGGTATCGAACAGGATTAGATACCCT
+
GGGGGFEFGGGGGGGGGFFGCFGGGGGGCGGGGGGGGGGGGGGFGGGGGGFGFGGEFFGEFGFGGGGGFGGGGGGGD9FGGGGDGGGGGGFCGFGGFFGGGGFGFGGFFFFGFGGGGGGGGFAFGGGFFGFGGGFGGGGCFG77@==FG@GGGGFGGGGGGGGGGGCDFGG'FGGGD7:FFEFGGCGGGGFCFGGGGGF;?DGGGGC<F+FFGG=EEDGGEGGFGGD;<CGGFFFFECEFCGFGFGFFFFFFFFGG?,GCFE;9FFCFGCF?FFFFEFECFGGGFF=B,GGGEDGGGGGGFAFE@F4EGGFFFDEF?=+8GFEGGGGF9GGGFGGGGGE9F9FBFCDGFCGGF?:FEFFCGCCGFEFDCGGGGGGGE<@,DGDGGGGGFF@:DGFGEFCAF7E9DCBGF@GGCFCGFFFEFCC@<DCACEFA@8AA
@ZRBM 54726
TGAGGAATATTGGTCAATGGGCGAGAGCCTGAACCAGCCAAGTAGCGTGCAGGATGACGGCCCTATGGGTTGTAAACTGCTTTTATAAGGGAATAAAGTGAGCCTCGTGAGGCTTCTTGCATGTACCTTATGAATAAGGACCGGCTAATTCCGTGCCAGCAGCCGCGGTAATACGGAAGGTCCGGGCGTTATCCGGATTTATTGGGTTTAAAGGGAGCGTAGGCCGGTGATTAAGCGTGTTGTGAAATGTAGATGCTCAACATCTGCACTGCAGCGCGAACTGGTGTCCTTGAGTACGCACAAAGTAGGCGGAATTCGTGGTGTAGCGGTGAAATGCTTAGATATCACGAAGAACTCCGATTGCGAAGGCAGCTCACTGGAGCGCAACTGACGCTGAAGCTCGAAAGTGCGGGTATCGAACAGGATTAGATACCCT
+
FFEGF@FFFFGF@FGGGGGGGF>CCGCEGGGGAFGGGGGGFGGGGFFFFFDEFFFGGGDGGCFGGGFGGEFGGGEGGGFGGGCFEFE,EFGGGGGGGGEFDFEEEGGFEFEEFGG8EGGCEFFF9FF<EFFF99?,C?<9A7F7F+F@ECA,:=DBCC<+5<>C:.<7>F8*7358#6@*46DCC843C6$7FF:C69CC'F=CF9CFFFF9GFGDEGGB?C::ECC#:8@:GGGECGGGGFFGFFFB:C>A.5FC<:CDG9CCCFFD<G9FF@>ECAFD8FDA:,,,E<GGGFF@@E,EA<F9F:+FC8GGFFGF:C7EFE7GEF>GFGGGFA,AECGGFEDEE6C7GGFGDFF@>GGGGF@,FF<CC,CCFC9,,,GGGGGFDGFGGEEGE9FECEGGCDGGGGF@@@GGGGF<C9FFFGGGGGGGFCGCCC9C
@ZRBM 64158
TGGGGAATATTGCACAATGGGGGAAACCCTGATGCAGCGACGCCGCGTGAGTGATGAAGTATTTCGGTATGTAAAACTCTATCAGCAGGGAAGATAATGACGGTACCTGACTAAGAAGCACCGGCTAAATACGTGCCAGCAGCCGCGGTAATACGTATGGTGCAAGCGTTATCCGGATTTACTGGGTGTAAAGGGTGCGTAGGTGGTATGGCAAGTCAGAAGTGAAAGGCTGGGGTTCAACCCCGGGACTGCTTTTGAAACTGTCAAACTAGAGTACAGGAGAGGAAAGCGGAATTCCTAGTGTAGCGGTGAAATGCGTAGATATTAGGAGGAACACCAGTGGCGAAGGCGGCTTTCTGGACTGAAACTGACACTGAGGCACGAAAGCGTGGGGAGCAAACAGGATTAGATACCCT
+
FDFGGGGGGGFGCFECFFGGGEGGGCFEFF8FGGFFFGCEGEFGGGFFFGGGGG,C?CFECEEGCFG:C:BBFGFGGDGGF,,CEFFGGGGGGG9FFA?EGEE+D?<<FG,CEDFEGFCF;88FGDC>A;DDF788?=F7C3>CE78EB?C4DFGEFFEGFG;CFEDE9<CB=CECCCFDCG#CFGGGCFGFEGE=CCFC:GEGGCEF+$FGFEG@7@GGGF?E;GFFF+CEGFE#?DFFEFC+D:FGEGGFEGECAFGEFEC9FCGEFFGFFGGGGFFGGGFGGC:@:FFGFCEGGGFAGGGFCGGGFEGFEDGGGGGGGFFEFC,EC,9GGFGEGGFGDGGGGEFGGGGFGDFE,EFFEGFFCFCGGFFF<GGFAFC<FGGEGEGGFGFFFC9@CDGFGGGGGGGGFAFCCCCC
@ZRBM 52573
TGGGGAATATTGCACAATGGGGGAAACCCTGATGCAGCGACGCCGCGTGAGTGATGAAGTATTTCGGTATGTAAAACTCTATCAGCAGGGAAGATAATGACGGTACCTGACTAAGAAGCACCGGCTAAATACGTGCCAGCAGCCGCGGTAATACGTATGGTGCAAGCGTTATCCGGATTTACTGGGTGTAAAGGGTGCGTAGGTGGTATGGCAAGTCAGAAGTGAAAGGCTGGGGCTCAACCCCGGGACTGCTTTTGAAACTGTCAAACTAGAGTACAGGAGAGGAAAGCGGAATTCCTAGTGTAGCGGTGAAATGCGTAGATATTAGGAGGAACACCAGTGGCGAAGGCGGCTTTCTGGACTGAAACTGACACTGAGGCACGAAAGCGTGGGGAGCAAACAGGATTAGATACCCT
+
FGGGGCEGFFGGGGGGGGGFCGGEGGGGGGGFGGGGGGFFGGGGCFGGGGGGGGGGGGGG<ECFGGDGGGGGGGGFGGGGGGGFGFFGGGC8CFGGGFGFG7EFFGGGACEFFFG9FFGGFGGGGGEDFGFGDG8F>FGGFGGGGFFFGGGGFGGGFFGGGGGG?EGFGGGGGGGDCFGGGGGFGFFGGGFGGGGGGGGFGFFGGFFGCDGGGGGGGFGGGFFFGGGFGGGGGGFFFGGGGCEEFEEC:FFFGDFFGGDFCGGFGGGFFFEFGGGGGFFGGGGFEF>DGFEA<F98DFFFFGFCEF7FFCFFFGGGFECGGFAGGGGGGGGF>GGFGGGGGFGGGGEGGGGFGGGGGGGGFAAGGFFDGGGFFFGGFDCCDGGFGGGGGGGFGGGGFGGGFEFCFFGGFEEC8CCC
@ZRBM 75172
TAGGGAATATTGCACAATGGAGGAAACTCTGATGCAGCCATGCCGCGTGTGTGAAGAAGGCCTTCGGGTTGTAAAGCACTTTCGGGGGGGAGGAAGAAAATGACGTTACCCTCAGAAGAAGCACCGGCTAACTCCGTGCCAGCAGCCGCGGTAATACGGAGGGTGCAAGCGTTAATCGGAATAACTGGGCGTAAAGGGCATGCAGGCGGTTCATCAAGTAGGATGTGAAATCCCCGGGCTCAACCTGGGAACAGCATACTAAACTGGTGGACTAGAGTATTGCAGGGGGAGACGGAATTCCAGGTGTAGCGGTGGAATGCGTAGATATCTGGAAGAACACCAAAGGCGAAGGCAGTCTCCTGGGCAAATACTGACGCTCATATGCGAAAGCGTGGGTAGCAAACAGGATTAGATACCCT
+
GGGGGGGGGGGGGGGGGGGGGGGGGGGGGGGGGGGGGGGGGEGGGGGGGGGGGGGGGGGGGGGGGGGGGGGGGGGFGGGGGGGGGGGGGGFGGGGGGGGGGFGGGGGGEGGGGGGGGGGFCFGGGGGGGGC@%<FEFG8CEGGGGGGGGGGG>A;GGGC>CEGGGEGGGGGGGEGFGGGG@8C@GFGGGGGFEGGGGGGGGGEFGFDGGGEGGGGGFGGGGGGGGFGFFGGDFGGGGGGGGGFGGEGFGGGGGCFGGGGFFFGGDGGFGFGFGGGGGGCGGFFFEFDGFCDGGFGGFFCGGGEEFFCCGGGFCFF7GGDFEADCFGFCGGGGGGGGGGGEFGGGGGGGGGGGGGFFCFGGGGGGGGGGGGGGGGGGFGGGGGGGGGGGGEDGDGGGGGGGGGGGGGGGGGFGCF@CC@C
@ZRBM 202
TGAGGAATATTGGTCAATGGACGAGAGTCTGAACCAGCCAAGTAGCGTGCAGGATGACGGCCCTATGGGTTGTAAACTGCTTTTATAAGGGAATAAAGTGAGCCTCGTGGGGCTTCTTGCATGTACCTTATGAATAAGGACCGGCTAATTCCGTGCCAGCAGCCGCGGTAATACGGAAGGTCCGGGCGTTATCCGGATTTATTGGGTTTAAAGGGAGCGTAGGCCGGAGATTAAGCGTGTCGTGAAATGTAGATGCTCAACATCTGCACTGCAGCGCGAACTGGTTTCCTTGAGTACGCACAAAGCGGGCGGAATTCGTGGTGTAGCGGTGAAATGCTTAGATATCACGAAGAACTCCGATTGCGAAGGCAGCTCACTGGAGCGCAACTGACGCTGAAGCTCGAAAGTGCGGGTATCGAACAGGATTAGATACCCT
+
GGGGGGGGGGGGGGGGGGFGGGGGEGGGGGGGGGGGGGFGGGGGGGGGGGGGGGGGGGGGGGGGGGGGGGGGGGGGGGGGGGGGGGGGGGGGGFGGGGGGGFGGGGGGGGGDGGFFGGGGGGGGGGGGGGGGGGGGGGGGGGGDG?GGGGGGGGGGGCFGGFGEFGGG@@C?GGGGGEGGGGGGGGGGEGGGG:GG?EC;F?CFF=FFECGGGGEGGGGFGGDGGGGGGGGGGGGGGGGGGGGGFFGGGGFGGGGFFFGGGGGGFGFGFFFFGGGFFFGGGFGFGGGEDFFGFGGGF>,EF@@+:C7GE@GGGGGFCA+<GGGFGE@AFGFAFGGGGFGGFFGGFGGGGGGGFF@-GGFEDEGGGGGGGGGGGGCGGGGGGGGGGGGGGGGGGGGGGGGFGGGGGGGGGGGGGGGGGGFGGGGGFGGGGGGCCCCC
@ZRBM 60254
TGAGGAATATTGGTCAATGGGCGAGAGCCTGAACCAGCCAAGTAGCGTGCAGGATGACGGCCCTATGGGTTGTAAACTGCTTTTATAAGGGAATAAAGTGAGAGTCGTGACTCTTTTTGCATGTACCTTATGAATAAGGACCGGCTAATTCCGTGCCAGCAGCCGCGGTAATACGGAAGGTCCGGGCGTTATCCGGATTTATTAGGTTTAAAGGGAGCGTAGGCCGGAGATTAAGCGTGTTGTGAAATGTAGATGCTCAACATCTGCACTGCAGCGCGAACTGGTTTCCTTGAGTACGCACAAAGTGGGCGGAATTCGTGGTGTAGCGGTGAAATGCTTAGATATCACGAAGAACTCCGATTGCGAAGGCAGCTCACTGGAGCGCAACTGACGCTGAAGCTCGAAAGTGCGGGTATCGAACAGGATTAGATACCCT
+
FFGGGGGGGGGGGGGGFGGGFGGGCCFGGGGGGGGGGGGGGGFGAFGGGGGFFFCFGGGGGGGGGGGGGFC>?FGGGGGGGGGGGGGGGGGFFGGGGGGFCGGGEFFFFFGGGDGC9FGGGFGGGGFFFFDGDGGGFGGFFFGGD7FDGGGGGGGGGFFGFGGGGDFGGGGFGFGGGGGGGGGGFGFFGGFGGGG9=CFCCG<FFFGGFGGGGGGEGGFGGFCCFGGCEEFEGGEE:GFFGCFGFGFFG<CFFCC>1FFGGGFFFFFGFFFCEEDGECGGGFGGGEGFGEDF8GGFCGGFGFAGGGF7GGFC7CGDGFF?,GGGGECCFA<FCGGGFGGGGDGGGGF<EAE9FCDGGGGGGGGDGGGGGGF?GGGGFGFGGGGGGGFGGGGGGGGGGDGGGGFGF:F7>GGGGGGGGGGGGFCGGGGGGGGCCCCC
@ZRBM 204
TGGGGAATCTTCCGCAATGGACGAAAGTCTGACGGAGCAACGCCGCGTGAGTGATGACGGCCTTCGGGTTGTAAAGCTCTGTGATCGGGGACGAATGGCTGGTATGCTAATACCATATCAGAGTGAAGGTACCCGAATAGCAAGCCACGGCTAACTACGTGCCAGCAGCCGCGGTAATACGTAGGTGGCAAGCGGTGTCCGGACTTATTGGGCGTAACGCGCGCGAGGGCGGCTTCTTAAGTCCATCTTAAAAGTGCGGGGCTTAACCCCGTGATGGGATGGAAACTGGGAGGCTGGAGTATCGGAGAGGAAAGTGGAATTCCTAGTGTAGCGGTGAAATGCGTAGAGATTAGGAAGAACACCGGTGGCGAAGGCGACTTTCTGGACGACAACTGACGCTGAGGCGCGAAAGCGTGGGGAGCAAACAGGATTAGATACCCT
+
GGDFGGEFFFGFGGGGGFCCGEGGGGGFGGGGGC7FFEGFFGGGGGGE@FGGGGGGGGGGFFEGGGD7FECGFGGGFFFGFFEFFGFDEGGGGGFFAC<<FGGGGFGFFF9DBDFDGCFG9<F=D<,<@CCFFGGGEGFGFD=DFGGGDG*>FFEGGEEGF<F<C;,38<:FEC7:CD9C*22<CABCA:<*1F*25;8CGEE8*+<<A<9580'?82?:#2*18&#?:::C-88:>3FFCD:;E9D=FCCD:<C0F:C8>EG+>FCC4=CEF>DB<<FE@GFFGGGFDA,7GEFBFDCCF48EDFFEEAB<E<CFDB<9CFFAGGGGGGF:,EEGGEEFF7FDGGGGGGGFFGGGGGEGGE:CB,>EFFGEGGFFE@D@GGCGFFEEE@EEFFBGGGGEFC@C@7CGGGGGGGGGGGGGGGFGGGGGGGFGGGGFCCCA-
@ZRBM 205
TGAGGAATATTGGTCAATGGACGAGAGTCTGAACCAGCCAAGTAGCGTGCAGGATGACGGCCCTATGGGTTGTAAACTGCTTTTATAAGGGAATAAAGTGAGCCTCGTGAGGCTTTTTGCATGTACCTTAGGAGTAAGGACCGGCTAATTTCGGGCCAGCAGCCGCGGTAATACGGAAGGTCCGGGCGTTATCCGGATTTATTGGGTTTAAAGGGAGCGTAGGCCGGAGATTAAGCGGGTTGTGAAATGTAGATGCTCAACATCTGCACGGCAGCGCGAACTGGTTTCCTGGAGTACGGTTAAAGTGGGCGGAATTCGTGGTGTAGCGGTGAAATGCTTAGATATCACGAAGAACTCCGATTGCGAAGGCAGCTCACTGGAGCGCAACTGACGCTGAAGCTCGAAAGTGCGGGTATCGAACAGGATTAGATACCCT
+
DGGGGGGGGGGGGGGGGGGGGGGG+C@EFGGGGGGGGGGGGGFGGFFGEGDGGGAG8EFGGGGFGGGGG<FFE,CFGCFGGGGG9BF?FGG,=,CE95?C?FDE,AF4E8C?7<,95,+5B<C,<EF<?,,:<BF,?EFEE>;FE::FC,$C,#/9@,B3><CF=4-A8C><?8:>5=EF=,C:=G7C>F928<;:9+8)4C+7FC@:87@GGC*,D9FCCEC5:F>,;,>=85GD=*ECEF@CGFGFE@,F9FC7F;EF:GGFFF@3:,F+:+:@6,DF@D>DA>+FFD8GFFB?@6,,,,,,FBDGGEAFDE>7+GGGGGGGDGGGGGGGDCGGDF9GGGGDGGFGCGGGFFC>GGGGGGGFFFGF@<GFFFCFE6C6:7GF,GFDGGGGGGCGF7C8<CFFF@GFGEGGGFGGCGGGGGGGF9GGFFDCC8CC
@ZRBM 77002
TGGGGAATTTTGGACAATGGGGGCAACCCTGATCCAGCCATGCCGCGTGCAGGATGAAGGCCTTCGGGTTGTAAACTGCTTTTGTCAGGGACGAAAAGGATCGTGATAATACCATGGTCTGCTGACGGTACCTGAAGAATAAGCACCGGCTAACTACGTGCCAGCAGCCGCGGTAATACGTAGGGCGCAAGCGTTAATCGGAATTACTGGGCGTAAAGCGTGCGCAGGCGGTTCTGTAAGACAGATGTGAAATCCCCGGGCTCAACCTGGGAATTGCATTTGTGACTGCAGGACTAGAGTTCATCAGAGGGGGGTGGAATTCCAAGTGTAGCAGTGAAATGCGTGGATATTTGGAAGAACACCAATGGCGAAGGCAGCCCCCTGGGATGCGATTGACGCTCATGCACGAAAGCGCGGGGAGCAAACAGGATTAGATACCT
+
FGFGGDGFFFGGGGGGGGGGGGGGGGGGGGGGGGGGFGEFFGGGGGGGEFGFGGEFGG9FFGGGGGG>FGGGGGGGGGGGGGGGGGGGGGGGGGGGGGGGCFGCE8FGGGGGGGCFGGGGGGGGGFGGEGGGDFFGGGGGGGGGGGCGEGGGGGGGGGFFF*E@FCFGGGGFG*CECGFFFGGFGCFGGFF7F:*=C:CFEC@FCF<CCEE<=?EGGGF68;>E>EEE<CGGFC<CG1@8/6#>DF+AFFGDFGGGEFDD@C,>#D@,<FFFFFC6$9EGDGGGGGDD<;FDC5<,,5DC:,3,<FFBEGGGGGGGEE,FBGE,AGGFE<F?-FCGFFCFCBEC,F<E9FGGFEFEECC--CFGFGGGGGGGGFCB:C7GGGFFCGDGFC<CC:7@CF<GGGGGFCGGCGGDEFCCCF9AGGFEAFFGFFFEC,FA,CCB
@ZRBM 207
TGAGGAATATTGGTCAATGGGCGAGAGCCTGAACCAGCCAAGTAGCGTGCAGGATGACGGCCCTATGGGTTGTAAACTGCTTTTATAAGGGAATAAAGTGAGCCTCGTGAGGCTTTTTGCATGTACCTTATGAATAAGGACCGGCTAATTCCGTGCCAGCAGCCGCGGTAATACGGAAGGTCCGGGCGTTATCCGGATTTATTGGGTTTAAAGGGAGCGTAGGCCGGAGATTAAGCGTGTTGTGAAATGTAGATGCTCAACATCTGCACTGCAGCGCGAACTGGTTTCCTTGAGTACGCACAAAGTGGGCGGAATTCGTGGTGTAGCGGTGAAATGCTTAGATATCACGAAGAACTCCGATTGCGAAGGCAGCTCACTGGAGCGCAACTGACGCTGAAGCTCGAAAGTGCGGGTGTCGAACAGGAGTAGATACCCT
+
GGGGGFFGFGGGFFGDGGGGGGGGGGGGGGGGGGGGGGGG<EFFGGGGGGGGEGFGFGGGD>FF<FG?,E::FFGGGCEEGGGGGGGGFGFCFGFAEAFFGGGGGGGGGF:F7FDFGGGGGGGGFGDGG9FFAEGF?FFFFGGEGGGFFEGGEDFDGGGG1FGGC;<CGEG0CFGGG=>C.;CF7FEGGEGGCBF=3CB9FEG@CG<F.GGGGEEFGGGCEFEGGFEC@;CECEGF4:BEGFFFFGGFEC@@@F@%@;FCFED@GFCFFFGGFECF@CFECGGFA,DFB,FFDF6@+F@EFCF<F:GFC8F9GGGFCGCEF<GFE7GGGGGGGGGGGF,FFAGF=DFFGGF9EFGFFGGGFCGDGGGGGGGFCDGGF<FBCB@FAGFGGGGGGGGGGFFFGGGGGGGGEEGFGGGGEAGGFGFEB,FGGGGCCCCC
@ZRBM 208
TGAGGAATATTGGTCAATGGGCGAGAGCCTGAACCAGCCAAGTAGCGTGCAGGATGACGGCCCTATGGGTTGTAAACTGCTTTTATAAGGGAATAAAGTGAGAGTCGTGACTCTTTTTGCATGTACCTTATGAATAAGGACCGGCTAATTCCGTGCCAGCAGCCGCGGTAATACGGAAGGTCCGGGCGTTATCCGGATGTATTGGGTTTAAAGGGAGCGTAGGCCGGAGATTAAGCGTGTTGTGAAATGTAGATGCTCAACATCTGCATTGCAGCGCGAACTGGTTTCCTTGAGTACGGACAAAGTGGGCGGAATTCGTGGTGTAGCGGTGAAATGCTTAGATATCACGAAGAACTCCGATTGCGAAGGCAGCTCACTGGAGCGCAACTGACGCTGAAGCTCGAAAGTGCGGGTATCGAACAGGATTAGATACCCT
+
AFCFGGGGGGGGCECFGGGFGGGGDGEGGGGGGGGGCEGGGGFGFFGGGGFGFFFFG9@FF>ECCEFGGEECFEFGFFGGGGGGGGGGGGFFGFGF,F5?EF?B=EFG:EFEFFFCFGGF<BFGG9ECFGEGGG9@FFGE,BCGGE:FCGGGGG?FFAFGDEFGGGGGGGGGGGGGEGCGGFD?:=7;C74*<>B#:<#2GGFGGGGF:CFFGGG#:?8A84;<FEG3<2FCBFE<C,GFCFF=@?9DCFF#9C<@7F=F:,7BE:7<$>8):C:B@2<FFFGFCD6,9DC,+FA6+8,CFBC,EEC:@FFBF=CC@DDAFGGEGGEF<GGFGGGFADGGGFEE@GDGGGGGFGGEGFFFDEEFF9FCFEFECEFFFGGFCGFGGGGGGGEGE9GFGEGGFCAFGEFGEDGFGGFFB,AFCFGGGGFGGFGCCCCC
@ZRBM 209
TGAGGAATATTGGTCAATGGGCGAGAGCCTGAACCAGCCAAGTAGCGTGCAGGATGACGGCCCTATGGGTTGTAAACTGCTTTTATAAGGGAATAAAGTGAGCCTCGTGAGGCTTTTGCATGTACCTTATGAATAAGGACCGGCTAATTCCGTGCCAGCAGCCGCGGTAATACGGAAGGTACGGGCGTTATCCGGATTTATTGGGTTTAAAGGGAGCGTAGGCCGGAGATTAAGCGTGTTGTGAAATGTCGACGCCCAACGTCTGCACTGCAGCGCGAACTGGTTTCCTTGAGTACGCACAAAGTGGGCGGAATTCGTGGTGTAGCGGTGAAATGCTTAGATATCACGAAGAACTCCGATTGCGAAGGCAGCTCACTGGAGCGCAACTGACGCTGAAGCTCGAAAGTGCGGGTATCGAACAGGATTAGATACCCT
+
6CFGFEA<FFGGFEFCFAFFGGGGGGGGDEGGGGGGGFFGFG9<CFGGCEFFCE8@CCFGF@FGA8FG@=BFFGGCFCF9D9EFEFFGGGCEEAEFGFCEAG,?8F?9FFGD<,,4CFFE?FGGGA?AF,5,C,8?BE=4:@>:7FD,,8@D<DC@C>BFF@B7+5<#358C6F(:>>:,#7?CB'@@CF.'8FFEC<:FFC>C>@C@8C<<>;/F20>DDE3<:;:GC;BC?F8;A>C;;=3,,*C:>**@:,:@,+:>6F@CD>FCD7B+EC86,<?=A,GCGGFD=D?6F?FF9EA,A9,EFGFB4FC9,F=CDDFFFGGC@,C,,E,FFF8ECFF<FD<CC<F9GFGCFF:BGGCGEFFDFCGFFEC,GE<GGGF7F@,E,CGGGGGGFF<@7FC@8;,CGEEF@@,EFFGFGGGGGGGGFCFGGGC@8C@
@ZRBM 210
TGAGGAATATTGGTCAATGGGCGAGAGCCTGAACCAGCCAAGTAGCGTGCAGGATGACGGCCCTATGGGTTGTAAACTGCTTTTATAAGGGAATAAAGTGAGCCTCGTGAGGCTTTTTGCATGTACCTTATGAATAAGGACCGGCTAATTCCGTGCCAGCAGCCGCGGTAATACGGAAGGTCCGGGCGTTATCCGGATTTATTGGGTTTAAAGGGAGCGTAGGCCGGAGATTAAGCGTGTTGTGAAATGTAGACGCTCAACGTCTGCACTGCAGCGCGAACTGGTTTCCTTGAGTACGCACAAAGTGGGCGGAATTCGTGGTGTAGCGGTGAAAGGCTTAGATATCACGAAGAACTCCGATTGCGAAGGCAGCTCACTGGAGCGCAACTGACGCTGAAGCTCGAAAGTGCGGGTATCGAACAGGATTAGATACCCT
+
GGDGGGGFGGGAFFGCFG9CCFGEBEFFGGGGGGFGGGCDFFFGGGGEFECFGDDFEFEGGGG@@AFGGFGGG9EFGCGGGGG9F9AEEFGCE<FGGGGCF98FCFDF,BBFF<?EGG+AE<BGGFF,?<FGGCAFGG9<F<F:FCCFGG(F>)(C?:-3@FE?@CEEEEF?G?@BEEGCDFDEGGC6<4<<?BECFFE6AFF=<9FC6BFCFECGC::CE52F6CCGC;C<CEGGGGGFFD<DGGGGGFF@<F:D<CEFF@7F>FGF@GGGFC@C>9DF9,CFC,@?FFC?+C:=@,,F=9F8B+EEFDEEGEEF??+,FFGEE>,FCFGE<9,CFAGFECFEEGFGGGGGGGFCG@ECF@C@FA9FGFC8C9ECE@@C7GGGGGFGGGGFEFGGGCGFCGGGFFFCC>GFGGGGDFGGFGGFGGGGFE8BC<CC
@ZRBM 211
TGGGGAATCTTCCGCAATGGACGAAAGTCTGACGGAGCAACGCCGCGTGAGTGATGACGGCCTTCGGGTTGTAAACTGCTTTTATAAGGGAATAAAGTGAGCCTCGTGAGGCTTTTTGCATGTACCTTATGAATAAGGACCGGCTAATTCCGTGCCAGCAGCCGCGGTAATACGGAAGGTCCGGGCGTTATCCGGATTTATTGGGTTTAAAGGGAGCGTAGGCCGGAGATTAAGCGTGTTGTGAAATGTAGACGCTCAACGTCTGCACTGCAGCGCGAACTGGTTTCCTTGAGTACGCACAAAGTGGGCGGAATTCGTGGTGTAGCGGTGAAATGCTTAGATATCACGAAGAACTCCGATTGCGAAGGCAGCTCACTGGAGCGCAACTGACGCTGAAGCTCGAAAGTGCGGGTATCGAACAGGATTAGATACCCT
+
FGGGGGGGGGGGGGGGGGGGGGGGGGGGGGGGGGGGDGGGGGGGGGGGGGGGGGGGGGGGGGGGGGGGGGGGGGGGGGGGGGGFGGGGGGGGGGGGGFDGGGGEGGGGGGFDFGGGDEGGGGGGGGGGGGGG9BCFGGGGGGGGGEGGGGGGFF5FGGGGGGGGGGGGGGGGGGGGGGGFGGGGGGGGGGGGFFGGGFFEGFFGGGGFGGGGGEEEGGGGGGGGGGGFGGGFFGGEGEGFCFGGFGGFGGGGGGGGEFFGFFD@GGGGGGGGGGGGFFEGGGGGGGFFFGGGGEFFE>5,9FEGEF>GGF9?DGGGGGGGGGGGGGGGGGGGFGGGGGGGGGFGGGGGGGGFECGGGGGGGGGGGGGGGGEFA9GGGGGGGDFAFGGEGGGGGGGGGGGGGGGGGGGGGGGGGGGGGGFGGGGGGGGGGGCCBCC
@ZRBM 63749
TGGGGAATATTGCACAATGGGGGAAACCCTGATGCAGCGACGCCGCGTGAGTGATGAAGTATTTCGGTATGTAAAACTCTATCAGCAGGGAAGATAATGACGGTACCTGACTAAGAAGCACCGGCTAAATACGTGCCAGCAGCCGCGGTAATACGTATGGTGCAAGCGTTATCCGGATTTACTGGGTGTAAAGGGTGCGCAGGTGGTATGGCAAGTCAGAAGTGAAAGGCTGGGGCTCAACCCCGGGACTGCTTTTGAAACTGTCAAACTAGAGTACAGGAGAGGAAAGCGGAATTCCTAGTGTAGCGGTGAAATGCGTAGATATTAGGAGGAACACCAGTGGCGAAGGCGGCTTTCTGGACTGAAACTGACACTGAGGCACGAAAGCGTGGGGAGCAAACAGGATTAGATACCCT
+
EFFDG6@FFGFGGGGFGAF8FGGGGGGGGGG8FACFF<+CFGGEGGGGGGDEFFCFFGGGFD9E<EGCFFF9DGFGG,5BE,CF9FEBFGGGGGGFF<FCFFCGGCE<,BFFGGGGFFD?CFEFCE<FC9EF7=CFGFGFFFGC>EGGGGE9CBD<F0FGC?FF:>,<+=::FGGCCEGFGFG??FCC+<CFCC:5=34#>C>6@GFF@,@CEGG=EGFFF;G>0:<FCF@2;EEDFBEBCB+FGGFEEFFDFGGFFGGFCGFF<A<GF9FA8DFEB=GCFC?C8<7EFGFC@?E<GFF9GGGFGGEFCFGGGGGEFFF9GGFAA9F@FCGGEGFAGFGEDGDFC7EGFCFFGFFCFCDD<FEFFDFEACFECGFEF<GGFEDFF@7FF,FGFEFC<FC-FFA@AFF9GFDCCCCC
@ZRBM 213
TGAGGAATATTGGTCAATGGGCGAGAGCCTGAACCAGCCAAGTAGCGTGCAGGATGACGGCCCTATGGGTTGTAAACTGCTTTTATAAGGGAATAAAGTGAGAGTCGTGACTCTTTTTGCATGTACCTTATGAATAAGTACCGGCTAATTCCGTGCCAGCAGCCGCGGTAATACGGAAGGTCCGGGCGTTATCCGGATTTATTGGGTTTAAAGGGAGCGTAGGCCGGAGATTAAGCGTGTTGTGAAATGTAGATGCTCAACATCTGCACTGCAGCGCGAACTGGTTTCCTTGAGTACGCACAAAGTGGGCGGAATTCGTGGTGTAGCGGTGAAATGCTTAGATATCACGAAGAACTCCGATTGCGAAGGCAGCTCACTGGAGCGCAACTGACGCTGAAGCTCGAAAGTGCGGGTATCGAACAGGATTAGATACCCT
+
GGGGGGGGGGGGGGFFGGGGGGGGGGGGGGGGGGGGGGGGGGGGGGGE@FGGGGGGGGG>@FGCFGGGGGGGEFGGGFFFGGGGGGGGGGGGGGGGGGGGGFGGFFGGGGGGGFGGGGGGGGGGGGGGGGGGGGGGGF#@FGDGGGGGDFGGGGCGGGGGG??GGEGGECFCCCGFGFGFFGGFEE?D@FE>GFE=4CF9:<BFFFFEEFFFGC>CEEEGG:;EFC>,:EFGGGGGGGECGGGFACGFFF?FCGGFGFEFGGGFGGGFCF@9GECFEDC<DGGGDDCF@GFCFC:GGF@CFGFAC+DGF8GGFCGFGGGEFGGEGGDFFFGGFGGGGGGGGGGFCGGGGGGGCF:B7GGGGGEDGGFGGGGF<@DGGGFC7GEFGGGGGFB7FFCGGFC8FGGGGGGGGGFGGGGGGGGGFGGGFFGGGGGCCC<A
@ZRBM 60170
TGGGGAATATTGCACAATGGGGGAAACCCTGATGCAGCGACGCCGCGTGAGCGAAGAAGTATTTCGGTATGTAAAGCTCTATCAGCAGGGAAGAAGAATGACGGTACCTGACTAAGAAGCACCGGCTAAATACGTGCCAGCAGCCGCGGTAATACGTATGGTGCAAGCGTTATCCGGATTTACTGGGTGTAAAGGGAGCGCAGGCGGTGCGGCAAGTCTGATGTGAAAGCCCGGGGCTCAACCCCGGTACTGCATTGGAAACTGTCGTACTAGAGTGCAGGAGAGGTAAGTGGAATTCCTAGTGTAGCGGTGAAATGCGTAGATATTAGGAGGAACACCAGTGGCGAATGCGGCTTACTGGACTGTAACTGACGTTGAGGCTCGAAAGCGTGGGGAGCAAACAGGATTAGATACCCT
+
F@FFGFFGFGDCGGGGFFGGGGGGGGGFGGGEGGFGGGGGGGGDGGGGGGGGGGGGGGGGF9,FGGDFGGGGGGGGGGGCF9FGGGGFGGGGDGGGGGGFFAFGGGGFCDCFGGGGGGGG@FFFFG7FGGGGGGGGGGGF7F5>CCFGGGEEGCGGCC-GFFCFGCF:E<EFC===?@FCFGFFGGG<CAGFFGGBBF>FFGGGGGG8CEGGGGGFCFGGCE@=CFGGG>@FECGGDECFCECDGFGFEEFGGGGGGDFGCFF@FFGGGGFFC?GGFDGGGGGGGCGGF9FFFGFFECGGGFGDGGGGGGGGFEGCDFCGGGGGCEGFFEEFFEEFC9CGGFC7GGGC+GEGGGGGGFGGGGGGGGEF7GGGGGGFGGF@,C7GGGGGGGGGGGGFF8GGGGGFGGGGGGFGCCCCC
@ZRBM 215
TGAGGAATATTGGTCAATGGGCGAGAGCCTGAACCAGCCAAGTAGCGTGCAGGATGACGGCCCTATGGGTTGTAAACTGCTTTTATAAGGGAATAAAGTGAGAGTCGTGACTCTTTTTGCATGTACCTTATGAATAAGGACCGGCTAATTCCGTGCCAGCAGCCGCGGTAATACGGAAGGTCCGGGCGTTATCCGGATTTATTGGGTTTAAAGGGAGCGTAGGCCGGAGATTAAGCGTGTTGTGAAATGTAGATGCTCAACATCTGCACTGCAGCGCGAACTGGTTTCCTGGAGTACGAACAAAGTGGGCGGAATTCGTGGTGTAGCGGTGAAATGCTTAGATATCACGAAGAACTCCGATTGCGAAGGCAGCTCACTGGAGCGCAACTGACGCTGAAGCTCGAAAGTGCGGGTATCGAACAGGATTAGATACCCT
+
GGGGGGGGGGGGGGGGGGGGGGGGDGGGGGGGGGGGGGGGGGGGGGGGGGGGGGGGGGGDGGGGGGGFGGGGGGGGGGGGGGGGGGGGFGGGFGFFA,FFF<E?=BFFGGGGGGGGFFGG9?FFGGGGGGGGGGFGGGGGFGGGGGGGG@GGFGGGGGGGGGGGGGGG,GGGGGFFGGEG9FGGGGGGG?GFGGGG*?FFFCGGGGFGFGF@CGCCGGFGEGGFGGGFGEGGFGGGGGCEGGE(DCFGCFFFFGFFC=8AFF@@GDGG;F@EGFEGGGGGGGGFFDD8FB,AFGGGCF@,CF:GF7GGGGGGGGCGGGCE,GC>+@,FGGGDGGGGGGGGGGEGEGGGGGCFCF@E@FE:GGGGGDGGFF@FFGCFGGGGGFCC9EEECFCFEAGGFGGGGGGGGFF>GGGGGGGGGGGGGGFEGFGGGCGCCCCC
@ZRBM 216
TGGGGAATATTGCACAATGGGGGAAACCCTGATGCAGCGACGCCGCGTGGAGGAAGAAGGTCTTCGGATTGTAAACTCCTGTTGTTGAGGAAGATAATGACGGTACTCAACAAGGAAGTGACGGCTAACTACGTGCCAGCAGCCGCGGTAATACGTAGGTGGCAAGCGTTGTCCGGAATTATTGGGCGTAAAGCGCGCGCAGGCGGCTTCTTAAGTCCATCTTAAAAGTGCGGGGCTTAACCCCGTGATGGGATGGAAACTGGGAGGCTGGAGTATCGGAGAGGAAAGTGGAATTCCTAGTGTAGCGGTGAAATGCGTAGAGATTAGGAAGAACACCGGTGGCGAAGGCGACTTTCTGGACGACAACTGACGCTGAGGCGCGAAAGCGTGGGGAGCAAACAGGATTAGATACCCT
+
GGGGGGGGGGGGGGGGGGGGGGGGGGGGGGGGGGGGGGFGGGGGGGGGGGGGGGGGGGGGGGGGGGGGGGGFFGGGGGGGGGGGGGGGGGGGGGGGGGGGGGGGGGGGGGGGGGGGGGGG6?GGG=G:FGGFGFGGGGGGFGGFGGGGGGGGGGGFGGGGGFFGGGGGFE:FGGGGC<GGGGGGGGGGGGGGGGGGGDFEGGGGGGGFGGGGGGGFFFGGGGGGFGGGGGGGGGGDFGGGFGGEFCF>FFFGGGGGFGGGGGGGGGGGGGFAGGGGGGGGGFGGGGGGGGGGGGGGGGGGGGGGGGGGGGGGGGGGGGGGGGGGGGGGGGGGGGDGDGGGDFDGGG@GGGGGGGGGGGGGGGGGGGDGGGGGGGGEGGGGGGGGGGGGGGGGGGGGGGGGGGF<DGGGFGCCCCC
@ZRBM 58341
TGAGGAATATTGGTCAATGGGCGAGAGCCTGAACCAGCCAAGTAGCGTGCAGGATGACGGCCCTATGGGTTGTAAACTGCTTTTATAAGGGAATAAAGTGAGCCTCGTGAGGCTTTTTGCATGTACCTTATGAATAAGGACCGGCTAATTCCGTGCCAGCAGCCGCGGTAATACGGAAGGTCCGGGCGTTATCCGGATTTATTGGGTTTAAAGGGAGCGTAGGCCGGAGATTAAGCGTGTTGTGAAATGTAGATGCTCAACATCTGCACTGCAGCGCGAACTGGTTTCCTTGAGTACGCACAAAGTGGGCGGAATTCGTGGTGTAGCGGTGAAATGCTTAGATATCACGAAGAACTCCGATTGCGAAGGCAGCTTACTGGATTGTAACTGACGCTGATGCTCGAAAGTGTGGGTATCAAACAGGATTAGATACCCT
+
GGGGGGGGFGGCF9FFGGFGGGGGGGGGGGGGGFFGGGGGGGGGGGGGGGGGGGGGGGGGGGGGGGGGGFGGGEGGGGGGGGGGGGGGGGGGGGGGGGGGGFGGGGGGGGGGGGGGGGGGGGGGGGGGGGGDGG9FGF>GGEFEG=FCECFGGGGGG>DFGGGGGGF@>F:EGFFGEDECFDCFEECFFD1CFGGEEGGGFCFE@FFGGFFGGGGBGGGEGGECEGG=FCF;CFCC5:GGGGGGGDFC?FGF<:GFFGFGGE?AGGGGFGGFGEF@EFFGGGGF<GFFEGGGGFCGDF8GCFEFGGGFF8GGGGGGF@F8GGGGGGGGGGGGGGCFFAGGGEEAC9,<GGGGFCF7EDFDGEGFFGGGGGGGDGFDGGGFCGGGGGGGGGGGGGGGGEGGGEGGGGGEGGGGGGGGGGGFGGGFDCGGGGGCCCCC
@ZRBM 68524
TGGGGAATATTGCACAATGGGGGAAACCCTGATGCAGCAACGCCGCGTGAGTGAAGAAGTATTTCGGTATGTAAAGCTCTATCAGCAGGAAAGAAAATGACGGTACCTGACTAAGAAGCCCCGGCTAACTACGTGCCAGCAGCCGCGGTAATACGTAGGGGGCAAGCGTTATCCGGATTTACTGGGTGTAAAGGGAGCGTAGACGGTTTTGCAAGTCTGATGTGAAAACCCGGGGCTCAACCCCGGGATTGCATTGGAAACTGTTCATCTAGAGTGCTGGAGAGGTAAGTGGAATTCCTAGTGTAGCGGTGAAATGCGTAGATATTAGGAGGAACACCAGTGGCGAAGGCGGCTTACTGGACAGTAACTGACGTTGAGGCTCGAAAGCGTGGGGAGCAAACAGGATTAGATACCCT
+
FFFEGBFFEGGGGGGGGG9,@@E:FCFGGGGGGGGGGGGGGGGGGGGGGGGGGGGGFC<FAFGGGGGFGFGGGGGFGGFC9FFGG?FGGEGFFGGGFGCE9FEGGGGGGFFGGGFFGGGGGEGGGGGGGGCFGG8FE<DDFGGF7CGGFGGGGAEFGGGGDGG2=>C<9<FFGGGCEDDFEG>GGG,=:FBC@=GFG7<6,>55C<8EEC83@<@6FECF73<FFGC9CC7C/8CFEFFGGG)@8F/8#FGGE;@GGGGFGGFFA9A3F,FD;F;94;:8DGFBF9FGGGFDGFCGGGGGGGEGGFEFGGFCFCGGDFGGGGGGGAGFGE<GGGGGGGGGGGGGGGF:GGGGGGFFGFFFCF,E@EGGGGFGGGGGGGEFCGGGGGGC:GGGGGFAECGGGGGFFGFCGGFCCCCC
@ZRBM 219
TGGGGAATTTTCGTCAATGGGGGGAACCCTGAACGAGCAATGCCGCGTGAGTGAGGAAGGTCTTCGGATCGTAAAGCTCTGTTGTAAGAGAAAAACGGCACTCATAGGGAATGATGAGTGAGTGATGGTATCTTACCAGAAAGTCACGGCTAACTACGTGCAAGCAGCCGCGGTAATACATAGGTGGCGAGCGTTATCCGGAATGATTGGGCGTAAAGGGTGCGTAGGTGGCAGATCAAGTCTGGAGTAAAAGGTATGGGCTCAACCCGTACTGGCTCTGGAAACTGTTCAGCTGGGGAACAGAAGAGGACGGCGGAACTCCATGTGTAGCGGTAAAATGCGTAGATATCTGGAAGGACACCGGTGGCGAAGGCGGCCGTCTGGTCTGGATTCTGACACTGAAGCACGAAAGCGTGGGGAGCAAATAGGATTAGATACCCT
+
FGGGDEFGGGGGGGGGGFFFGDGGGDFFGGGGGGGGGGGGF?=F:CEF@FCFD?DGFGGGFFFGAEEG:@CFCBCFGGGGG9DFFFFFGGGGGGGFGD>FGE8><@FFGFC<AFFF@87<C<F<;FFGGGC<;CFFGGCBC2CFFFGEE7CCFG9FFGFA@*<FFGGGGGG>CECG97,+<CFCF6FF58CEG;C-8:FCEGD9>FG<=>FC?C>?FGGG6*5C==ECC98#2>9C7?FGF:CDF,B@EFFGDD<C.CFB@:CFFGE@>B5DB,@<@$;DDE9B:,3,GFDD:D,C,EC,F@C,,FC=++EC7GGGFBADFCFFFCB>GE@GGFFF,:=7D,C,C,?<C,F<6<<<,?>:=@8EC7C@EC@6+::CCF<CF8CFFCGFE,,ACFGGFFGGGGGF8FEGGGF7GGGGGGFGFDCFDEGFGF<<FFFCAA,8<
@ZRBM 220
TGGGGAATATTGCACAATGGGGGAAACCCTGATGCAGCGACGCCGCGTGAGCGAAGAAGTATTTCGGTATGTAAAGCTCTATCAGCAGGGAAGAAGAAATGACGGTACCTGACTAAGAAGCACCGGCTAAATACGTGCCAGCAGCCGCGGTAATACGGATGGTGCAAGCGTTATCCGGATTTACTGGGTGTAAAGGGAGCGCAGGCGGAAGGCTAAGTCTGATGTGAAAGCCCGGGGCTCAACCCCGGTACTGCATTGGAAACTGGTCATCTAGAGTGTCGGAGGGGTAAGTGGAATTCCTAGTGTAGCGGTGAAATGCGTAGATATTAGGAGGAACACCAGTGGCGAAGGCGGCTTACTGGACGATAACTGACGCTGAGGCTCGGAAGCGTGGGGAGCAAACAGGATTAGATACCCT
+
GGDGDBCFGGGFGGGGGGGGGGGGGGGGEGGDGGGGGGFGGGGGGGEFGGGG@FGGGGGGGGGGCGG@FGGGGGFDFFGGGGGGGGGGGGGE:FGGGGGGGGFGEEGGCCFGCFFG,?FCGGGGG,C+CDFFGFFFFG<FCGGGGGGG4GGGGCFCF#@CGGGGFFFGGGEGGGGG5FCCEGGGFGGG>F1?CCECCFGDFGEGDGGGFEEEC;FCFGGFGD<FF@F,GGEFFGGGGGD;@6F@=EFDEEE71CGGFFF<FEFCF<9@F@CFFGGFDGFE@GGGFGFAAGGGGEFCE5DGFDF@@@CECGGFEC>GGGFFF9FDGGFFGGGFGGGGGFEC,DF@GGFGGGGGGGFEFFGGGGFCGFGGEFEGEF8GGGGFEGGF?:DGGGGFCGGFGGGCGFEAGFE,GGGGGC@CCC
@ZRBM 221
TGAGGAATATTGGTCAATGGGCGCAGGCCTGAACCAGCCAAGTAGCGTGAAGGATGACGGCCCTATGGGTTGTAAACTTCTTTTATAAAGGAATAAAGTCGGGTATGTATACCCGTTTGCATGTACTTTATGAAAAAGGATCGGCTAACTCCGTGCCAGCAGCAGCGGTAATACGGAGGATCCGAGCGTTATCCGGATTTATTGGGTTTAAAGGGAGCGTAGATGGATGTTTAAGTCAGTTGTGAAAGTTTGCGGCTCAACCGTAAAATTGCAGTTGATACTGGATATCTTGAGTGCAGTTGAGGCAGGCGGAATTCGTGGTGTAGCGGTGAAATGCTTAGATATCACGAAGCACTCCGATTGCGAAGGCAGCCTGCTAAGCTGCAACTGACATTGAGGCTCGAAAGTGTGGGTATCGAACAGGATTAGATACCCT
+
GGFGGGGG9FG9C,CFFGGGFGGGGEEGGGGGCFDFGG9F<FFGFFGGGGGFGG9FGC,CF@+D8ECEE,,84EFGGGCACDF,,?,CEFCFE=AE9FFFFG@:>,FFG<F<9,@=F<FFG<EEFG9EFGFEGG,C=>CD,BC>CAFF8BE<>F>F@:B->@B#>46CC<>,@FC<5<>>D@?5CF<CFD5EF7=5F>GFAGB@FE9C-FC<BC.?D:FCDE:9@?+@<9D>F?CFD:E@FGGFFCCC:>@;F?GGGEEFF>GFFAFDC::FFGF<@>CFFFE8,,F9FGFGGGF?GF8A8GGF89+:F<GF<E:CB,D8FGGGGGFF,GGFFGGGGGGFCAFE<<@7GGCE@B@6@CCCGGGGGGFFC,8GF9GFFF@6,FFFADGFFCEE@FGFGGGGGGFGF8F@@EGGGGD8GGGGGGGFFGFFGGGCCCCC
@ZRBM 222
TGGGGAATATTGCACAATGGGGGAAACCCTGATGCAGCGACGCCGCGTGAGCGAAGAAGTATTTCGGTATGTAAAGCTCTATCAGCAGGGAAGAAGAAATGACGTTACCTGACTAAGAAGCACCGGCTAAATACGTGCCAGCAGCCGCGGTAATACGTATGGTGCAAGCGTTATCCGGATTTACTGGGTGTAAAGGGAGCGCAGGCGGAAGGCTAAGTCTGATGTGAAAGCCCGGGGCTCAACCCCGGTACTGCATCGGAAACTGGTCATCTAGAGTGTCGGAGGGGTAAGTGGAATTCCTAGTGTAGCGGTGAGATGCGTAGATATTAGGAGGAACACCAGTGGCGAAGGCGGCTTACTGGACTGTAACTGACGTTGAGGCTCGAAAGCGTGGGGAGCAAACAGGATTAGATACCCT
+
GGGGDEGGGGGGGGG<FGGGGEE:FGGGGGGGG9FGGGCFGGGGGGGEGDEGGGDCGDGGGGGGGGGGGG8?EFGGFGGGFFGGGGGGGGGGGFFFGGGGGGGG+AD7CDF8F?BBFGG@<CFG47/AF<FFFFFE<>FFF3GGF>GGG:GGC@DFF?FFGFG9<FFCFGGGGG=?BFECGGGFFCFG<$FGFFGGEG?CCCB85+C<9CFE>FGFFCGGGDFCDCGGGGFGGEGGD<EGG6F<EFGFGDEGF?FC3GFGGFGFGFFGFAD/<GGGGGGGGGEFA,DFGFE<FFCFBE<EF9CCEGEGGDEFA5:@,+D<GGGGGFCFGGGFFE@GGCGGFGGGEDGGEFC>GFFFGFCFCEF9GFFGGGGGGFCFAGGGDGFGGFC7GEDGGGGGFGGGGGGGGGGGGFGGGCCCCC
@ZRBM 223
TAGGGAATATTGCACAATGGAGGAAACTCTGATGCAGCCATGCCGCGTGTGTGAAGAAGGCCTTCGGGTTGTAAAGCACTTTCGGAGGGGAGGAAGAAAATGACGTTACCCTCAGAAGAAGCACCGGCTAACTCCGTGCCAGCAGCCGCGGTAATACGGAGGGTGCGAGCGTTAATCGGAATAACTGGGCGGAAAGGGCATGCAGGCGGTTCATCAAGTAGGATGTGAAATCCCCGGGCTCAACCTGGGAACAGCATACTAAACTGGTGGACTAGAGGAGTGCAGAGGGAGACGGAAGTCCAGGTGTAGCGGTGGAATGCGTAGATTTCTGGAAGAACACCAAAGGCGAAGGCAGTCTCCTGGGCAAATACTGACGCTCATATGCGAAAGCGTGGGTAGCAAACAGGATTAGATACCCT
+
FCGDC6C<@EEAF9FC@EFFFFDFFCECCCECEAFGGF9EFFFFGD:FFF@CC,E@:CFE,CEFE@F@FF>FFGFF?ACFC9CFGGCGGG@FG>,4:=EFAFFG>FFF:5:=+BBEFDFG<F,AF+8=CFGFG9BC77F@<=+FFF7F:CG(>E.@FFC7:C>FF:B<CCFGB==#<FFCE<9FF9FFG:=#=FCFDA/DGG=BDFDDG#7=88CF99CEGGG7<1<F>?9>?:GFD>C=;CB<DGFFC8A9GD;<=<9FCGF3FB@CC,B,,C924,4,FGFA9,E9E<B:+AFAA,GFGFFGFB:CC7?GF<EF=:EAC<C69:,,<,CF<EFGGGFECE@CGEFBFAC@<<D<@FC,GGCFEC@DAEFF7FC<E6<ACB,C:BEF@CF7ECEE<<EFAGFEAGGFEE6;,C@CCCA
@ZRBM 224
TAGGGAATATTGCACAATGGAGGAAACTCTGATGCAGCCATGCCGCGTGTGTGAAGAAGGCCTTCGGGTTGTAAAGCACTTTCAGAGGGGAGGACGAAAATGACGTTACCCTCAGAAGAAGCACCGGCTAACTCCGTGCCAGCAGCCGCGGTAATACGGAGGGTGCGAGCGTTAATCGGAATAACTGGGCGGAAAGGGCATGCAGGCGGGTCAACAAGTAGGATGTGAAATCCCCGGGCTCAACCTGGGAACAACATACTAAACTGGTGGACTAGAGTATTGCAGGGGGGGACGGAATTCCAGGTGTAGCGGTGGAATGCGTAGATATCTGGAAGAACACCAAAGGCGAAGGCAGTCTCCTGGGCAAATACTGACGCTCATATGCGAAAGCGTGGGTAGCAAACAGGATTAGAGACCCT
+
EFGCC8CFFAECFDEFC,@F,C@;C@F,,,;<EEFCF<FFGGGFDG:8:,,:,6E<CF@CED,C,6B:,B7FEDE<<FFF8EF,9BC<,@FEGE+7>>:FGCFFC=@<@A@9DF,C?,,4F8F,A:++@+33C=FE<D+<<,@CCFCE+8>@CB9=>C>*1>56F:*84=F*=7:,<F**;<F@9C<:FD<*2267,</:*E<F=CG>C#:-8#,62,5,3397;3D8,>*GGDC@336,:B:+6=8,7,>3,,A<DFFFA?C=,FEFA??F<FD=<CA,CFGF@>:<C7DFA??<CFFCDEFA=8++GFDFGFE:FC@,EE,9FE@C,FC,@ABB:,-6,F:@F:,E<@FE,9FE7F@CC<,AA<C99E:@B66AB<C<,,:,GGDB,GGCFE@EFCCEEE<9EEFE,FFC,,A8,A8
@ZRBM 60878
TGGGGAATTTTGGACAATGGGGGCAACCCTGATCCAGCCATGCCGCGTGCAGGATGAAGGCCTTCGGGTTGTAAACTGCTTTTGTCGGGGACGAAAAGGACCGTGTTAATACCATGGTCTGCTGACGGTACCTGAAGAATAAGCACCGGCTAACTACGTGCCAGCAGCCGCGGTAATACGTAGGGTGCAAGCGTTAATCGGAATTACTGGGCGTAAAGCGTGCGCAGGCGGTTCTGTAAGACAGATGTGAAATCCCCGGGCTTAACCTGGGAATTGCATTTGTGACTGCAGGACTGGAGTCCATCAGAGGGGGGTGGAATTCCAAGTGTAGCAGTGAAATGCGTAGATATTTGGAGGAACACCAATGGCGAAGGCAGCCCCCTGGGATGCGACTGACGCTCATGCACGAAAGCGTGGGGAGCAAACAGGATTAGATACCCT
+
DFGGGGGGCGGGEGGGGGFGFCFGGGGFGGGGDGGGGGGGGGGGGGGGGGGGGGGGGFGGFGGGGGGGGGGFGGGGG9FGGGGGGGGGGGGGGGGEGGGGGGG=BFFDGFGGFFFFGGCA8FF8FGFGEGGGGCCFFFGGGGGGGGG7CCE>E896FG6:FFF@CCFFGGGCFEGCEGC@?FCEGEFGEFFFGGGGGGFEEAEFGF?EFGGD88CC:<0E>EE8CEEDEED-/8G9C<FEGGCA@<FGEG7CF9FFFGFFGGGFGCGGFFF@=FFGFF@9,D9DFGGGFGGF,FBD=DD8F9E,FFFECF7F,GGFDGGGGFGGFEDGGGGGEGGGGGGGGGFEFFF<FFEGFFCDGGGGGGGGDGGEFGFGGGFFEC+CDGGGF>GGF,FGGGGGDGGFAGGCF8GGGGGGGGGEGFFGGGGFEEGGGGGGGGGGCCCCC
@ZRBM 226
TGGGGAATATTGCACAATGGGGGAAACCCTGATGCAGCGACGCCGCGTGAGCGAAGAAGTATTTCGGTATGTAAAGCTCTATCAGCAGGGAAGAAGAAATGACGGTACCTGAGGAGGAAGCTCCGGCTAACTACGTGCCAGCAGCCGCGGTAATACGTAGGGAGCGAGCGTTGTCCGGAATTACTGGGTGTAAAGGGAGCGTAGGCGGGATCGCAAGTCAGATGTGAAAACTATGGGCTTAACTCATAAACTGCATTTGAAACTGTGGTTCTTGAGTGAAGTAGAGGTAAGCGGAATTCCTTGTGTAGCGGTGAAATGCGTAGATATTAGGAGGAACATCAGTGGCGAAGGCGGCTTACTGGGCTTTAACTGACGCTGAGGCTCGAAAGCGTGGGGAGCAAACAGGATTAGATACCCT
+
F@FGGGGGFGGFGGGGGGGGECFGGGGGGGGGGGGGFG:FGGGGGGGGGGGGGGGGGGGGFFFGGFG7<DFFFFG9FGGGBEFDCF9FFGFGGGG?<EFFFGGCBFCFCFFGGGGGGCFF50,7=CC@FGFG<,3@3GFFCFDCD<?@C@EGGCC4F@@FDF?FGGDEGGCCGGC<E?@9EB7@?GFFCFFCGFFGGGGGGGGGEDFEG/+AEDGGG>GGGGGGGFDFF?@FCFCGGGGFFDC?FFDFGF5GGGGECFG=GGFFD9GFF9GFGGGG;F9DFDGF;EB7C7C=E?8FFFAE:,FGGDGGGGGGGGGGGGGFGGGGGFF9GGGEAGFGFFCF?GGGGGFGGGGGGGGGGGGGFCGGGFGFFGGGGGGFGGGEGGGGGGGGGGEGGGGGGGGGGGGGGGGGFGGFGCCCCC
@ZRBM 227
TGAGGAATATTGGTCAATGGACGAGGGTCTGAACCAGCCAAGTAGCGTGAAGGATGAAGGTCCTACGGATTGTAAACTTCTTTTATAAGGGAATAAACCCTCCCACGTGTGGGAGCTTGTATGTACCTTATGAATAAGCATCGGCTAACTCCGTGCCAGCAGCCGCGGTAATACGGAGGATGCGAGCGTTATCCGGATTTATTGGGTTTAAAGGGAGCGCAGACGGGTCGTTAAGTCAGCTGTGAAAGTTTGGGGCTCAACCTTAAAATTGCAGTTGATACTGGCTTCCTTGAGTGCGGTTGAGGTGTGCGGAATGCGTGGTGTAGCGGTGAAATGCTTAGATATCACGAAGAACTCCGATTGCGAAGGCAGCACACTAATCCGTAACTGACGTTCATGCTCGAAAGTGTGGGTATCAAACAGGATTAGATACCCT
+
GFFGGGGGGGGGCDGGGGGGGGG:EFGGGGGGGGGFGF@FGGGGGGDGGGGGGGGGGGGGGGGGGGGGCFFGGGGGGGA<CFGGGGGGGGGGGGGFGGGGGGGGGGGGGGGGGEGGGFFGCGGGDGFGGGGGGFGGGGGGGGGGG?GGGGFCEFG>GGDGGGGGGGGGGGF;FGGGGGGGCE:CEC:CFEGCGGGGDFG>FEGFCFGFFGGGGGGGGGGGGGGGGG>GGGGGGGGGGGGGGFFGFEEGGGFGD*DEC@FGFGGFGGGG@GGGGGFGDDFFCGGF:8?EDGGFDGGF@EGGGGGGGGGGGGGGGF>+EGGGGGGFECCGGGGFDE,FEEGDGGGGGFGGGGGFGGFGGGFDGDGGGGGGGGFGGGFFGGGFGECGCGF>GGGGGGGGGGFEGGGGGGGGGGGGGGGGGGGGGGGGGEGGGGGCC@CC
@ZRBM 228
TGAGGAATATTGGTCAATGGACGAGGGTCTGAACCAGCCAAGTAGCGTGAAGGATGAAGGTCCTACGGATTGTAAACTTCTTTTATAAGGGAATAAACCCTCCCACGTGTGGGAGCTTGTATGTACCTTATGAATAAGCATCTGCTAACTCCGTGCCAGCAGCCGCGGTAATACGGAGGATGCGAGCGTTATCCGGATTTATTGGGTTTAAAGGGAGCGCAGACGGGTCGTTAAGTCAGCTGTGAAAGTTTGGGGCTCAACCTTAAAATTGCAGTTGATACTGGCGTCCTTGAGTGCGGTTGAGGTGGGCGGAATTCGTTGTGTAGCGGTGAAATGCTTAGATAGCACGAAGAACTCCGATTGCGAAGGCAGCACACTAATCCGTAACTGACGTTCATGCTCGAAAGTGTGGGTATCAAACAGGATTAGATACCCT
+
GGGGFGGGFGFFGCEFGGF@FGCG+@FGGFGFGGGGGGGGGGGGFG:CGG<A8FC,EF,,E<FGGGGGGED8FFGGFGGGGGGGGGGGDF,EFGCFEEC7<C7FFED<=,++BFCCGFG@9FFFFFGFFFGDDFGGGGGGF,,8CBFGGGAF+D+C<D@DE=FEC>F;C@8@<D++@55FF=FG>7EB5C108F1GG9;FAFC@FCCFFGFCFEEE=ECE:1:CC&EDGGGF:AFCFCCFGFE;9<:FFFFCFCF<<5DFFDCGFGGGF,,FCDFF<<:BEFF4CEC?,FGGEGEE>GGGFF8FB?++>FGGCCGF@FF9DFF@8C:AFFFE9FFFGFE;@99,,DFCGGGGGGFC:CGFF>EFGGGF<GFEA@CGGFC,F7GFGGFDGF<8EFGGGEFCGFGFFFCGGGGF<GGGGGGGGGFF@,GGFEGCC@CC
@ZRBM 229
TGGGGAATCTTCCGCAATGGACGAAAGTCTGACGGAGCAACGCCGCGTGAGTGATGACGGCCTTCGGGTTGTAAAGCTCTGTGATCGGGGACGAATGGCTGGTATGCTAATACCATATCAGAGTGACGGTACCCGAATAGCAAGCCACGGCTAACTACGTGCCAGCAGCCGCGGTAATACGTAGGTGGCAAGCGTTGTCCGGAATTATTGGGCGTAAAGCGCGCGCAGGCGGCTTCTTAAGTCCATCTTAAAAGTGCGGGGCTTAACCCCGTGATGGGATGGAAACTGGGAGGCTGGAGTATCGGAGAGGAAAGTGGAATTCCTAGTGTAGCGGTGAAATGCGTAGAGATTAGGAAGAACACCGGTGGCGAAGGCGACTTTCTGGACGACAACTGACGCTGAGGCGCGAAAGCGTGGGGAGCAAACAGGATTAGATACCCT
+
FCFGDFFGFGGGGCGGGGGGGGGGGGGGGGGGGDEGGGDGFGGGGGGGGGGGGGCAEGGGGGDGGGGGGGDGGGGGGGGG9<<??AFGFGGGGFF@FDGGGGGGGGFGFCFGGGGGF<FFGFGD<BEGEG<@F@FGGGGFGGFGGGGGDGGCCFGG@FEGGGGD<CFC:<CFDE@<E?<FCGFFD9<C@FG@5C858C,F<E5>872CF8<>5:+GGGGGG>EGEE1GGGGG>??CFE<4$CCD?B;6@CFGEF<<<@@?FFC@FEGGGDGF<<GFDGGGGGFFFFCGFFFGFA,,FCGFCFB@FCFDGFGGFFGFF=8F@BA??FD@DGGGGGGGGGGGGGF9F9FC,GGEGGGGGGF:@GGGGGGGGFGGGGGGCGGGGGGCDFEGFAFF7GGGGFFF>GGGGGEGGGGFEGGGGFGGGGFF@GGGGGFGGFGGCCC<@
@ZRBM 230
TGGGGAATATTGCACAATGGGGGAAACCCTGATGCAGCGACGCCGCGTGGAGGAAGAAGGTCTTCGGATTGTAAACTCCTGTTGTTGAGGAAGATAATGACGGTACTCAACAAGGAAGTGACGGCTAACTACGTGCCAGCAGCCGCGGTAAAACGTAGGTCACAAGCGTTGTCCGGAATTACTGGGTGTAAAGGGAGCGCAGGCGGGAAGGCAAGTTGGAAGTGAAATCCATGGGCTCAACCCATGAACTGCTTTCAAAACTGTTTTGCTTGAGTAGTGCAGAGGTAGGCGGAATTCCCGGTGTAGCGGTGGAATGCGTAGATATCGGTAGGAACACCAGTGGCGAAGGCGGCCTACTGGGCACCAACTGACGCTGAGGCTCGAAAGTGTGGGTAGCAAACAGGATTATATACCCT
+
GGGGGG7EE<FGGGGGGGGGGGGGGGGGGGGGGGFGGEEGGGGCFGG7CC7CFFGGFGGGGGFGGGG7CBEEFFFFFDFGGFFGGGFGGGEGGGGGEFGGDCCBBCFFGFFGFDDDEGGGGGCFG>CGGGGC71:<FFGGG?DFGFGGEGG@GGGEGFEGFGC>FCFE5DFFFGEG?BCC<,CGCE+=CFG?FGG5>GEFCCC@:CEGFEE9@FGFD@?GFECFCFG@CGGGCAD,CGGGGF:CCGG#8FDAD;FFGFFGGFF8GEA#F=GFEB=<DBGFGGGGGFCEGFC,GGCEFC4AFFCFB7EFFE?<=FC7FC<GFC=7,=,C,,B,GFF<DFEE7EGGGGGGGGGGGGGGFFC;,GGGGGGGGGGGGGGFFEFDCCEGGF@EEFGGCGGGCEFGGGFGGGFF9GGCCCCB
@ZRBM 231
TGGGGAATATTGCACAATGGGGGAAACCCTGATGCAGCGACGCCGCGTGGAGGAAGAAGGTCTTCGGATTGTAAACTCCTGTTGTTGAGGAAGATAATGACGGTACTCAACAAGGAAGTGACGGCTAACTACGTGCCAGCAGCCGCGGTAAAACGTAGGTCACAAGCGTTGTCCGGAATTACTGGGTGTAAAGGGAGCGCAGGCGGGAAGACAAGTTGGAAGTGAAATCCATGGGCTCAACCCATGAACTGCTTTCAAAACTGTTTTTCTTGAGTGGTGCAGAGGTAGGCGGAATTCCCGGTGTAGCGGTGTAATGCGTAGATATCGGGAGGAACACCAGTGGCGAAGGCGGCCTACTGGGCACCAACTGACGCTGAGGCTCGAAAGTGTGGGTAGCAAACAGGATTAGATACCCT
+
FGGFFEEFFGGGGGGGGGGGGGGGGGGGGGGGGGFGGGGGGGGGGGGGEDEFCFGGGGGGGGGGGGGGGGGGGGGGGGGGGGGGGFCFGGGGGFFGGGGGGGGFGEGGGGGGGGGGGGG<FF@FGGGGGGGGC/BFGFGFGFGGFGGGGGGGGDEGGG;FFFFFFEFGCFGGGGGG><BFGC=GG=CGFGGGGGGGGGFGGGGGGGGGDEFGGGFEGGGGGGGGGGGGGFFFGGGGCCCGGGGGGGGGFFEFGGGFGFAGCFCDGGGFFFGGFCF=8DCD<C:FGFCGECGFGGFF@FFFFEEGC@CFFF?,4,?7FFGGFEFF7EGCGGF@FDGCGGGGFGF@A@@GEGGGGGGGGGGFFF;FFGGEFEGGGGGGGGGGGGGGFFE7GFGFFFFGGGGGGGGFGGGGGGGCCCCC
@ZRBM 232
TGGGGAATATTGCACAATGGGGGAAACCCTGATGCAGCGACGCCGCGTGGAGGAAGAAGGTCTTCGGATTGTAAACTCCTGTTGTTAAGGAAGATAATGACGGTACTCAACAAGGAAGTGACGGCTAACTACGTGCCAGCAGCCGCGGTAAAACGTAAGTCACAAGCGTTGTCCGGAATTACTGGGTGTAAAGGGAGCGCAGGCGGGAAGACAAGTTGGTAGTGAAATCCATGGGCTCAACCCATGAACTGCTTTCAAAACTGTTTTTCTTGAGTGGTGCAGAGGTAGGCGGAATTCCCGGTGTAGCGGTGGAATGCGTAGATATCGGGAGGAACACCAGTGGCGAAGGCGGCCTACTGTGCACTAACTGACGCTGAGGCTCGAAAGTGTGGGTAGCAAACAGGATTAGATACCCT
+
@<,E7BC<FAFFGF<EG9<DFGGEGGGGGGGGGCGGFC7F:CCCGGG:FCF88BF,=C,CC9F,EGGD::EE9EE9,?FGCFAF4=,<FFFG8??9CF9DA:FFGE?E9DFCD,<FG85B?FFGGG>EGFFG7<<+@FGGGGF7FGCF:CC3@E>>>,8@9<,?F>FFG74=F9CEGDF,AFGGF7?C<CGCA2::*1::BCGCGD*EE?,C>209:1.#2/;<<3@@3A99C;>;FFG@F<9<=3;<C=FED@B%FFCE6<.*8FDFFGGGEF=,E@9,CFE?8C7BCGFFB,B7CCCDGGEF=:+8FC@,,GFCDC<GF+@+?6CFFGGFFFC6C8FEF@C9FDF6:C,D@AAC<;,,<C6C,E<GE@B68GFC,F7GGCE,ECECCFFFECDGF9GGGGGFFC,F<E<@A8@@
@ZRBM 233
TGGGGAATATTGCACAATGGGGGAAACCCTGATGCAGCGACGCCGCGTGGAGGAAGAAGGTCTTCGGATTGTAAACTCCTGTTGTTGAGGAAGATAATGACGGTACTCAACAAGGAAGTGACGGCTAACTACGTGCCAGCAGCCGCGGTAAAACGTAGGTCACAAGCGTTGTCCGGAATTACTGGGTGTAAAGGGAGCGCAGGCGGGAAGGCAAGTTGGAAGTGAAATCCATGGGCTCAACCCATGAACTGCTTTCAAAACTGTTTTTCTTGAGTAGTGCAGAGGTAGGCGGAATTCCCGGTGTAGCGGTGGAATGCGTAGATATCGGGAGGAACACCAGTGGCGAAGGCGGCCTACTGGGCACCAACTGACGCTGAGGCTCGAAAGTGTGGGTAGCAAACAGGATTAGATACCCT
+
GGGGGGGGGGGGGGGGGGGGGGGGGGGGGGGGGGGGG@CCEGGGGGGGGGGGGGGGGGGGGGGGGGGGGGGGGGGGGGGGGGGG4=FFGGFFGGGGGFGGGGG@B?FGFG<FAF>FGCFGGGGGGGGGGGGFFC<F@CAFGFF<FGDGGGFDDFGFGFGGDG?C8E6FGFC<FFGGCG<FFFGGGFFEFFFGGFCFGFGGGF:GGGFFF>CF>GFFFFFFGGEGGGGGGC@FGGGGGGGGG'EGFCAFFGF=9DEGGGGGGFEFGCFGFFCFCGGEFDD8GGGGGGEDFCGF?FGFEFCFCGGFEC>GGGGGCGGGGGGGFFFCFECEECGGGGGFFGGGCGGGGGGGGCGFGCEGGGECECFDGFGCDGGGGGGGGGGGGGGGGGDGGGGGGGGGGGGGGGGGGGGGGGGCCCCC
@ZRBM 234
TGAGGAATATTGGTCAATGGACGAGAGTCTGAACCAGCCAAGTAGCGTGCAGGATGACGGCCCTATGGGTTGTAAACTGCTTTTATAAGGGAATAAAGTGAGCCTCGTGAGGCTTTTTGCATGTACCTTATGAATAAGGACCGGCTAATTCCGTGCCAGCAGCCGCGGTAATACGGAAGGTCCGGGCGTTATCCGGATTTAGTGGGTTTAAAGGGAGCGTAGGCCGGAGATTAAGCGTGTTGTGAAATGTAGATGCTCAACATCTGCACTGCAGCGCGAACTGGTTTCCTTGAGTACGCACAAGGTGGGCGGAATTCGTAGTGTAGCGGTGAAATGCTTAGATATCACGAAGAACACCGATGGCGAAGGCAGCTCACTGGGGCGCAACTGACGCTGAAGCTCGAAAGCGCGGGTATCGAACAGGATTAGATACCCT
+
FFDFDCFGGGGGGFGGGFGGGGGGGGCEG9EGAAGGGGGGGGGGGGGGGGGGGFGGFFGE@@+CEFGCCFG7=FGDFGFGFGGF,@FCEDFFC==FGFEGFGGGGG7FGFGDGAFACAEFA<FE9?9?FCEF?FFGGGGAD+>CGDEFGGFEDDBC@CG;>8D=C:CEFGGGFGDGG>BCGCFGEGDC<CF<3FC=<<,*C,GGFF@F=GFGFECCCGG85?GD<CGE<#0C<82:CGEGGGGF@D71+<0:AGF<BDGGF<FCBF3BCGCEGEFF>C=FGFD>:@<DEB,AF@>=C9=A4,?48++FEGFFB8FC?B,,GGGEGGGGGGGFFEFEFFEADFGGGFGFFECGGF8-F@C6C,GFFGGGGFCFFC:,GGEC6:@E;GGGGGGGGGGGDE@E8FFFDGGGC7FE@,FDGFGGGGGGGECFF<CCCCCC
@ZRBM 235
TGGGGAATCTTCCGCAATGGACGAAAGTCTGACGGAGCAACGCCGCGTGAGTGATGACGGCCTTCGGGTTGTAAAGCTCTGTGATCGGGGACGAATGGCTGGTATGCTAATACCATATCAGAGTGACGGTACCCGAATAGCAAGCCACGGCTAACTACGTGCCAGCAGCCGCGGTAATACGTAGGTGGCAAGCGTTGTCCGGAATTATTGGGCGTAAAGCGCGCGCAGGCGGCTTCTTAAGTCCATCTTAAAAGTGCGGGGCTTAACCCCGTGATGGGATGGAAACTGGGAGGCTGGAGTATCGGAGAGGAAAGTGGAATTCCTAGTGTAGCGGTGAAATGCGTAGAGATTAGGAAGAACACCGGTGGCGAAGGCGACTTTCTGGACGACAAATGACGCTGAGGCGCGAAAGCGTGGGGAGCAAACAGGATTAGATACACC
+
GGFF7FGGGGGGGGGGGEFGGGGGGGGGGGGFGGGCECFGGGFGGGGGGGGGGGGGGEGDGGGGGGFGGGGGGCFAEFFGGGGFGGGGGGGGGGG<<FC@EGGGGFFFGGGGGCEFGACFF,CFGDDCGGGGF>BF>7FFFG;:FEFGGCEFEGGFGFGF>GGGFGFBEG@@FC*=C:CDGFFGCACE7FF@5:EG>C<?E;CCCC9C=9E88@CFFCF?>CCE<G;DD7FGDEC8BFGCFG<GFCGGGFFFGGCC<>DGGED+@EGFF3GFB/D9?@@?BGGGGF8B8FFDFDDBBE:7=4=,CFDFFFEB9FCC?8FE@GFFBFFCCC@C,9CE<BGF@FFFFGFFA9,FFGGFA=C:GEF8GGCFGCFF::BEC666F,B7GGGGGFFC,:FCFDGGGCCC@C@,8C@C+EECE8FF<CFGFFC,,,,<@<E;88,8-
@ZRBM 72875
TGGGGAATATTGCACAATGGGGGAAACCCTGATGCAGCGACGCCGCGTGAAGGAAGAAGTATTTCGGTATGTAAACTTCTATCAGCAGGGAAGAAAATGACGGTACCTGACTAAGAAGCCCCGGCTAACTCCGTGCCAGCAGCCGCGGTAATACGGAGGATGCGAGCGTTATCCGGATTTATTGGGTTTAAAGGGAGCGCAGACGGGTCGTTAAGTCAGCTGTGAAAGTTTGGGGCTCAACCTTAAAATTGCAGTTGATACTGGCGTCCTTGAGTGCGGTTGAGGTGTGCGGAATTCGTGGTGTAGCGGTGAAATGCTTAGATATCACGAAGAACTCCTATTGCGAAGGCAGCACACTAATCCGTAACTGACGTTCATGCTCGAAAGTGTGGGTATCAAACAGGATTAGATACCCT
+
DFFECECFEGCAFG<FGGFCCCCGGGGCE<FFGDFGFCGCFECFGCE:CFFEGFCGFGGGG9<FGEE,C,FFGGG9,5,CEFAFFC<FFEGGGGFEE?FGFECCF?FCFGGGGGFGGGGFC7CEC=FGG9,<B+DCFFFGFG0GCF0<CE:9@9>C>FEGF=C1EGCFB<2=<B<FGCC38CECEF<BCEFFC<<@C?C3CFCCE>:7>:>GFA@F><E@FFE<(>CFD3>FE&E@>8C4C1DD=,=CGFC3<GEFC3GFGEC6FF>FFCC=2@@>7FEC+2#7FC@+=A,<C,@+B,BE,FF@+F@9<B,?9FEGEDEF<CECCF<D,,<<FFC<FC,,@@,CFCDGGFE9FFC,BC,,:@8,,,<B;CCECEFFDCGFF@?9C<,EGDEEC<,A<9@@EFC5,GFGGFE<69CA
@ZRBM 52903
TGAGGAATATTGGTCAATGGGCGAGAGCCCGAACCAGCCAAGTAGCGTGCAGGATGACGGCCCTATGGGTTGTAAACTGCTTTTATAAGGGAATAAAGTGAGCCTCGTGAGGCTTTTTGCATGTACCTTATGAATAAGGACCGGCTACTTCCGTGCCAGCAGCCGCGGTAATACGGAAGGTCCGGGCGTTATCCGGATTTATTGGGTTTAAAGGGAGCGTAGGCCGGAGATTAAGCGTGTTGTGAAATGTAGATGCTCAACATCTGCACTGCAGCGCGAACTGGTTTCCTTGAGTACGCACGAAGTGGGCGGAATTCGTGGTGTAGCGGTGAAATGCTTAGATATCACGAAGAACTCCTATTGCGAAGGCAGCTCACTGGAGCGCAACTGACGCTGGAGCGCGAAAGTGCGGGTATCGAACAGGAGTAGATACCCT
+
F,EECFFFAFGAFFDDEE<FFGEC@FEFGGGGEG+CCEFCAFGGGGDFE7D@ECFFFE,CCFB7,C?A=FGEGGCC<EEFGFGCAFE<@F?,:,=5E9BCEGGF,FGFAF7FFEEBFGEFFAAFFGEBF,CAAFECCD?FGFGCFCF,>;=8+<:FFG@B,,:>7@**>FE,@CCGG'#=:9?1<:<<<<*5>:<8CCC?F<?CFEGG6<FFEC;8>*C<CCC:FEDCEEGFGGG7:8C?F:>CDFEFE1?F:@FFCFFFG9FGF.,:0?70@<DGGF>::,9,>,F8<FC,8+F>@:FA=,EFFCGGCEGFA8>B7FC@F9@@7CBDEFE9<?,@GF?EC,B,F6B,9<CF<ECC6C,,@7ED9@E<FGECGFFFFE@86@+@,FF@ECFGGGFC@F7@,CFC6@@FBB@8FC<CB6C6F9EEC,FF@<;,8,B@
@ZRBM 67752
TGGGGAATATTGCACAATGGGGGAAACCCTGATGCAGCGACGCCGCGTGAGCGAAGAAGTATTTCGGTATGTAAAGCTCTATCAGCAGGGAAGAAGAAATGACGGTACCTGACTAAGAAGCACCGGCTAAATACGTGCCAGCAGCCGCGGTAATACGTATGGTGCAAGCGTTATCCGGATTTACTGGGTGTAAAGGGAGCGCAGGCGGAAGGCTAAGTCTGATGTGAAAGCCCGGGGCTCAACCCCGGTACTGCATTGGAAACTGGTCATCTAGAGTGTCGGAGGGGTAAGTGGAATTCCTAGTGTAGCGGTGAAATGCGTAGATATTAGGAGGAACACCAGTGGCGAAGGCGGCTTACTGGACGATAACTGACGCTGAGGCTCGAAAGCGTGGGGAGCAAACAGGATTAGATACCCT
+
EEFFGFGGGGGGFGFGCE@CFEEGGGGGGGGGFFGGFGEFEF7FGFGGGGGGGGGGGGGGGAFFFFGEFGG9EGGGGGFG<<FFGGGFCFGFG,EEFGGGG,?7FFFEGGCECFGGGGGGGGGCCGGGGGGGGFCF8FGGGGG@CGGGGGGGGGGGGCFCFC-9.C9FECGFD=FC0@?F=G9E9FFEC@AGG.GEGFGGGGGEC5C<>GF@;GGGG?CFF;@EC<FCGEG>EGGGCEB<F9FFGGFFFF<DFG=FCGGGFGGGFFFFDB=GGFGGC=E9DCDGGGGGCGGFDEE<,EFGF9GCGC7FGGDDFFGFGGGGGFFFACGGGGGGGGGGGGGGGGGGGEGGGGGDGGGGGGFFCFAD9GGGFF7DEGGDFGGGFE@GGGGGGGGGGGFGGGGGFFGGGFFEFFEEDCCBCB
@ZRBM 239
TGGGGAATATTGCACAATGGGGGGAACCCTGATGCAGCAACGCCGCGTGAGTGAAGAAGTATTTCGGTATGTAAAGCTCTATCAGTAGGGAAGATAATGACGGTACCTGACTAAGAAGATCCGGCTAAATACGTGCCAGCAGCCGCGGTAATACGTAGGTGGCAAGCGTTATCCGGATTTACTGGGTGTAAAGGGCGCGTAGGCGGGGATGCGAGTCAGATGTGAAATCTATGGGCTTAACCCATAAACTGCATTTGAAACTGTATCTCTTGAGTGCTGGAGAGGTAGACGGAATTCCTTGTGTAGCGGTGAAATGCTTAGATATAAGGAAGAACACCAGTGGCGAAGGCGGTCTACTGGACAGTAACTGACGCTGAGGCGCGAGAGCGTGGGGAGCAAACAGGATTAGATACCCT
+
GGGGEEEGEGGGGGFGGGFGGGGCF@FFGCGGGGGGFGFCFFBEE7F>FGCFGFGGCGGDBFGGGGGGGGGGFAFFFFFFCF9@F<FFFGFFGGGGFGGGGGG@FF<@CFAFGFGGGG:F>CGFFGCCFGC<C/EFFCFDF,=23F@C7C@<<)?FGFGFFFCFGGGGEGGGGFGGCGGFGGFFFFCEFGGGGGCCE0::AFCDF@EGC+FEFAF?;7FFEFFGGGBEFGGGGGGGGGFFGGFGGGGGGGGGFGGFD<FGGGFFE@<<9BFFGFDAEFG+F)FGDB=B:<B5FEF?,DGGGFFF@7FC,FGGFEA8E,GECCFCGGGGGFFFGGGGGGGEGGGGGGE@7GFFEEFCECFFCGGCGGGF@DGGGGFCCEFCEEGFBGCGGFFF@GGGGGFFDGFFFACGFE,CCCCC
@ZRBM 240
TGAGGAATATTGGTCAATGGACGAGAGTCTGAACCAGCCAAGTAGCGTGCAGGATGACGGCCCTATGGGTTGTAAACTGCTTTTATAAGGGAATAAAGTGAGCCTCGTGAGGCTTTTTGCATGTACCTTATGAATAAGGACCGGCTAATTCCGTGCCAGCAGCCGCGGTAATACGGAAGGTCCGGGCGTTATCCGGATTTATTGGGTTTAAAGGGAGCGTAGGCCGGAGATTAAGCGTGTTGTGAAATGTAGATGCTCAACATCTGCACTGCATCGCGAACTGGTTTCCTTTAGTACGCACAAAGTGGGCGGAATTCGTGGTGTAGCGTTGAAATGCTTAGATATCACGAAGAACTCCGATTGCGAAGGCAGCTCACTGGAGCGCAACTGACGCTGAAGCTCGAAAGTGCGGGTATCGAACAGGATTAGATACCCT
+
CFEFGFGFGGGGGDGGGGGGGGGDGGGFGGGG,CFGFGGGGGGGGGGEFGFEEED@CF,@8+@CEEGFG8CFGF<F9<<FAF9F9?FFGGCGGCAFGGF9E9EF=F7?ED4EF<8<E9CEF<FFEEEF,?E,AEFFFFGG@@=:F+BFF9CEGGGGGGGFFFF?@6BF7CC,<,>:*FFECCFE:>=<F;=<B>EEG7/>FFFCG=??6<FF<FB8C7?6C<:0<>8:GGGF>EFG5,GGFGGFDCGE67380<<339@FCEA0F<@<AE36C#@FC@5CDFFDEEA5,,C,8GGCGFGFCDC,7F@+F<C,+<C7CF78FFFE@@,C,,FGEGFFGGGFFGFFF7GGFAAGFFCB@:,EEGGFFFCFF8GEEEAC8FGC+67FA<ECCCC:GF9GFGFAFEE6,EFF+6?GCGFEFE,9GFGGFEEEFCCCCCCB
@ZRBM 61936
TGGGGGATATTGCACAATGGGGGAAACCCTGATGCAGCGACGCCGCGTGAGGGAAGACGGCCTTCGGGTTGTAAACCTCTGTCCTCGGGGACGAATAAATGACGGTACCCGAGGAGGAAGCCACGGCTAACTACGTGCCAGCAGCCGCGGTAATACGTAGGTGGCAAGCGTTGTCCGGAATTACGGGGTGTAAAGGGAGCGTAGGCGGGGAGGCAAGTTGAATGTCTAAACCATCGGCTCAACTGATAGTCGCGTTCAAAGCTGCCACTCTTGAGTGCAGTAGAGGTAGGCGGAATTCCTAGTGTAGCGGTGAAATGCGTAGATATTAGGAGGAACACCAGTGGCGAAGGCGGCCTACTGGGCTGTAACTGACGCTGAGGCTCGAAAGCGTGGGTAGCAAACAGGATTAGATACCCT
+
FGGGGGGGGGGGGGGGGGGGGGGGGGGGGFGGGGGGGGGGGGGGGGGGGGGGGGGDDGGGGGGGGGCFEGGGGGGCGGGGCAFEFGGGGDCEFGGGGGGGGGGG>FGGGFGCFGGGGGFFGFF8FGGGGFCGCFCF@FCGFFG>FGGGGGCECFFFGGGGG?CFFGGFEC22,+CFGGGGFBCC#GGGFGGFGGGGGEGEGGGGG?FEFG8CFDGBF<:FFCFGGFCE>CGEF?<GFDGGFFFGFGGGGGGGGEEFEFAGFFFF:GC9FFBE8CGFEFGF=9DGGGGFEEFEFGGGGGFGFGGGGC7DGGGGGCCCGDGGGGGGFFGGGGGGGGGGGCGGGGGGGGGGGDGGFEGGGFFGFECFEGGGFDGGFF8AGGEGFF>GFEDGGGGGGGGFFECGGGGGGGFGGGGFC9CCC
@ZRBM 68964
TGAGGAATATTGGTCAATGGGCGAAAGCCTGAACCAGCCAAGTAGCGTGCAGGATGACGGCCCTATGGGTTGTAAACTTCTTTTATAAGGGAATAAAGTGAGCCTCGTGAGGCTTTTTGTATGTACCTTATGAATAAGGACCGGCTAATTCCGTGCCAGCAGCCGCGGTAATACGGAAGGTCCGGGCGTTATCCGGGTTTATTGGGTTTAAAGGGAGCGTAGGCCGGAGATTAAGCGTGTTGTGAAATGTAGATGCTCAACATCTGAACTGCAGCGCGAACTGGTTTCCTTGAGTACGCACAAAGTGGGCGGAATTCGTGGTGTAGCGGTGAAATGCTTAGATATCACGAAGAACTCCGATTGCGAAGGCAGCTCACTGGAGCGCAACTGACGTTGAAGCTCGAAAGTGCGGGTATCGAACAGGATTAGATACCCT
+
FDFGGFGFEGGGGGGFFGFEFFG7+6@FGGGDFFFFFGGGGEGFFGGGE@FFGGGGGFCCCFGGGGGGGCGGGCFEGG,FGFGGGGA<EFFFGGGGFGG9,,BF<EF=FAFF<,BEFGG,ECGGGCFEGGGGGGGG9FGG<BCFGGGGC8GGGGGGFFGGGG@GGGGGGGGGGGGGD/<06FGGBEGE@FBFGGGG4FEGFGFCCFGGCGFGGGGFGCFFECE96CD/:,CFGGGG</FEGGGEFFCD#D;<C<DEGGGGGG66,@#F9FFGGD+8+-<B=FCG7A,,E3EFFGF@?7,,,9EFC=FECE?<DE47GGFGFFGDGGEFEBFGE9FGFEEACFC,FGGGGFGGFF:FED@CGGGGFFCGGGGFC,,6FF66+++FF<@FGGF;6,CEE@CEE@FFF7@:@+FFGGGGF9GFFGGGGGGEAGFC<CC-
@ZRBM 243
TGGGGAATATTGCACAATGGGGGAAACCCTGATGCAGCAACGCCGCGTGAGTGAAGAAGTATTTCGGTATGTAAAGCTCTATCAGCAGGGAAGATAATGACGGTACCTGACTAAGAAGCTCCGGCTAAATACGTGCCAGCAGCCGCGGTAATACGCATGGAGCAAGCATTATCCGGATGTACTGGGTGGAAAGGGTGCTTAGGTGGCAGTGCAAGTCAGATGTGAAAGGCCGGGGCTCAACCCCGGAGCTGCATTTGAAACTGCTCGGCTAGAGTACAGGAGAGGCAGGCGGAATTCCTAGTGTAGCGGTGAAATGCGTAGATATTAGGAGGAACACCAGTGGCGAAGGCGGCCTGCTGGACTGTTACTGACACTGAGGCACGAAAGTGTGGGTAGCAAACAGGATTAGATACCCT
+
B:FF7CFFFFFCFGGGFGGFGC:FCEEEFFFGFFDFGGGG?F:C+@@CCGEFGFA,,CEEEGFFGGGEF@EFFFGGAEFGGFFGGG9<<FEFCEEEFFG9FCF=FG9FFF=EECFGFGCFAB=:FBFCF9DFC,=FF>FFDFG<BD<CF7CFGGGFCGDG,>CFGFFD:;8;9?E5->#C=FA<@<?C#CCCFC==@:#GCEGGCFGFG.,CD;FB786:DCGGGGFF>GFFCCDGDDFDF675=E;B3<BGAC<E-DB8<9G>CFCEB<FG>GGF??EC7/FF8FEGGFB,<8GFFCDEA,F@+FCF<,C,:FF=:,,F<A9ECFGFEEFEFEEC-DCFCECFECEFGGF@68D8GGGGGFFEEFFGFCC,F8GFFFFCFEF@EEGGGGGFEGGFF<CFFEF9E9FFC,8A6,A8
@ZRBM 244
TGGGGAATATTGCACAATGGGGGGAACCCTGATGCAGCGACGCCGCGTGGAGGAAGAAGGTCTTCGGATTGTAAACTCCTGTTGTTGAGGAAGATAATGACGGTACTCAACAAGGAAGTGACGGCTAACTACGTGCCAGCAGCCGCGGTAAAACGTAGGTCACAAGCGTTGTCCGGAATTACTGGGTGTAAAGGGAGCGCAGGCGGGAGAACAAGTTGGAAGTGAAATCCATGGGCTCAACCCATGAACTGCTTTCAAAACTGTTTTTCTTGAGTAGTGCAGAGGTAGGCGGAATTCCCGGTGTAGCGGTGGAATGCGTAGATATCGGGAGGAACACCAGTGGCGAAGGCGGCCTACTGGGCACCAACTGACGCTGAGGCTCGAAAGTGTGGGTAGCAAACAGGATTAGATACCCT
+
DFGGGFGFGGGGGGGGGGGGGDGGGGGGGGGGGGGGGGGGGGGGGGGGGGGGGEGGGGGGFGGGGGGGCCGGGGGGFFGGGGGGFGGFGGGGGGG9FFFFGEEFGCFFGGGGGGGGGGFGFFG4G@8F<6>GGFCGGGG@GGGGGGGG'GGGGGGGGG5=CGFGGCGGEEGEDGEGG;F>G:CFFGGGFGGGGFGGGGGGGGEGGGDDC:,<FFGGGFEFGGGFF@C8EGGFFFGGF<FGGACCF?CCCFFCFGFGGGGF@8>0GFGFF=GGEFFBFDFCGGGGGGFBCGGGFE:GEGCGGGGF7GGGGGF<EGGGDCGGGFCFCEGFADCFFGGGGGGGGGGGGEGGGGGGFCGGGGGGF@FCGGGGGGGGGFGGGGGGGGGGGGFGEGGGGGFGGCGGGGGGGFGGGGGCCCCC
@ZRBM 245
TGGGGAATTTTGCGCAATGGGGGCAACCCTGACGCAGCGACGCCGCGTGCGGGACGAAGTCATTCGTGACGTAAACCGCTTTCAGCGAGGAAGAACCATGACGGTACTCGCAGAAGAAGCCCCGGCTAACTACGTGCCAGCAGCCGCGGTAATACGTAGGGGGCGAGCGTTATCCGGAATCATTGGGCGTAAAGCGCGCGCAGGCGGGCTTTCAAGCGGCGGCGTCGAAGCCGGGGGCTCAACCCCCGGAAGCGCCCCGAACTGGAAGCATCGGCTGCGGCAGGGGGAGGCGGAATTCCCGGTGTAGCGGTGAAATGCGCAGATATCGGGAAGAACACCGACGGCGAAGGCAGCCTCCTGGGCCGGCATCGACGCTGAGGCGCGAAAGCTGGGGGAGCGAACAGGATTAGATACCCT
+
GGGGGGGGGGGGGGGGGGGGGGGGGGGGGGGGFCFGGGGGGGEGGGGGGGDGGDGG@FGGGGGGGGFFFGGGGGGGGCFFEGGGGF>CFE7FFGGGGFGGGGGGGGGGEFGGGGGGGGGGGGGGGCCFFGGC8F:8FFGG<:7FFGGGFGGG9+<FCGGGGGGEGGGEGGGGGGGGGEG5EGGGFGGGGGGEGG?CEG>CEGGGEEDEC0FGG%<FGGGGGGGG<EGGGGEFGGGGFGCF?:CGDDECEGFF>EGGGFF=FFCFGGGF>07FDG(3@CEE@EGEEFC7GGGGGFAB@:7:F<,GGGDGGEGFCDGFF7FE9F7@++DFFEFGFCGF=>+>+BCE@FFGEC68@:CCGGGGGF@@FFAF>EFB+GFGFEEGGGGGGGFCFF:GGGGGGGGGEGGGGGFFEEFCCCCCC
@ZRBM 62211
TGAGGAATATCGGTCAATGGGCGAGAGCCTGAACCAGCCAAGTAGCGTGCAGGATGACGGCCCTATGGGTTGTAAACTGCTTTTATAAGGGAATAAAGTGAGAGTCGTGACTCTTTTTGCATGTACCTTATGAATAAGGACCGGCTAATTCCGTGCCAGCAGCCGCGGTAATACGGAAGGTCCGGGCGTTATCCGGATTTATTGGGTTTAAAGGGAGCGTAGGCCGGAGATTAGGCGTGTTGTGAAATGTAGATGCTCAACATCTGCACTGCAGCGCGAACTGGTTTCCTTGAGTACGCACAAAGTGGGCGGAATTCGCGGTGTAGCGGTGAAATGCTTAGATATCACGAAGAACTCCGATTGCGAAGGCAGCTCACTGGAGCGCAACTGACGCTGAAGCTCGAAAGTGCGGGTGTCGAACAGGATTAGATACCCT
+
FGGGGGGGGGGGGGGGGGGGGGGGGGDGGGGGGCGGGGGGGGGGGGGGGGGGGGGGGGGDGGGGGGGGGGGGGGGGGGGGGGGGGGGGGGGGFGGGGFGGGGGGGGGFGGGCFFGGGGCFFGGGGGGGGGGGFGGGGGGGGGGGGGGGGGGGG@GGGGGGGGGGGGGGGGGGDGGGGGGGFGGGGGGCFGFFGGGEFGEGCFGGGGGGGFGGGGGFCEECGGGGGGGFFFGCGFFGGGGGGGGGGGGGFGGGFGGGGGGGGGFGGGGGGGF>GFEGGGGFGGGGGGFFGGGGGFCGDGGGFGGGGGGGGFCGGGGGFC7GGGGGGGGGGGGGGGGGFEEFFEA8?FGFGGGGGGGFGGGFGFCGGGGGGCGGGGFGGGGGGDGGGGGGGGGGGGGGCCGFDEFFFGGGGGGGGGGGGGGGGGFFAEGGFFGCCCCC
@ZRBM 247
TGAGGAATATTGGTCAATGGACGAGAGTCTGAACCAGCCAAGTAGCGTGCAGGATGACGGCCCTATGGGTTGTAAACTGCTTTTATAGGGGGATAAAGTGTGCCACGTGTGGCATATTGCAGGTACCCTATCAATAAGGACCGGCTAATTCCGTGCCAGCAGCCGCGGTAATACGGAAGGTCCGGGCGTTATCCGGATTTATTGGGTTTAAAGGGAGCGTAGGCCGTTTGGTAAGCGTGTTGTGAAATGTCGTGGCTCAACCTGGGCATTGCAGCGCGAACTGCCAGACTTGAGTGCGCAGGAAGTAGGCGGAATTCGTCGTGTAGCGGTGAAATGCTTAGATATGACGAAGAACTCCGATTGCGAAGGCAGCCTGCTGTAGCGCAACTGACGCTGAAGCTCGAAAGCGTGGGTATCGAACAGGATTAGATACCCT
+
EGGGGGGGGGGGGGGGGGGGGGGGGGGGGGGGGGGGGGGGGGFGGGGGGGGGGGGECFEGGGGGFGGGGGGDEFGGGGGGGGDGGGFGFGGGGGGGGGGGGGGGGGGGGGGGG<FFGGGGGGGGGGGGGGGGGGGFGGGGGGGG?GGGGGGGG?1GGFFFFGGFGGGGGGGFFGGGEGGGGGGGGGDEF=G/ECFECCC>9?EEEGCGDFGGFCFFGDGGGFECGGG>CEGGGGGFDCEEFGGGFGGGGGF8CGDGGGFBCFGGGGFD:GFEFFF>9BE<FCF8DE,<FGDCCEGGCFFFFGGGGFGGGGGF=?GFF7F7GGGGCCCGGGGF?9FGGGGFGFGFDGFGGFGGGEEFCEGFGGFEFGGGEFEFFFFGEGGGDGGGGGGGGGGGGGGGFFB6,:FGGGGFEFGGGGGGCGGGFGGGGFGFFGFCC8CB
@ZRBM 63456
TGGGGAATATTGCACAATGGGCGCAAGCCTGATGCAGCGACGCCGCGTGAAGGATGAAGTATTTCGGTATGTAAACTTCTATCAGCAGGGAAGAAACTGACGGTACCTGACTAAGAAGCCCCGGCTAACTACGTGCCAGCAGCCGCGGTAATACGTAGGGGGCAAGCGTTATCCGGATTTACTGGGTGTAAAGGGAGCGTAGATGGCAGGGCAAGTCTGAAGTGAAAGCCCGGGGCTTAACCCCGGGGCTGCTTTGGAAACTGTTAAGCTGGCGTGCAGGAGAGGTAAGCGGAATTCCTAGTGTAGCGGTGACATGCTTAGAGAGTAGGAGGAACACCGGTGGCGAAGGCGGCTTACTGGACTGTAACTGACATTGAGGCTCGAAAGCGTGGGGAGCAAACAGGATTAGATACCCT
+
<CFF:,FFE@@@CFGF,CF?8,CEE@@FCFC,C@F9EDG@F+@@FFGCCFGGGFGEACDEFD9FCFC,<FCEEFGGGFGDGFGG9E<4BEFGEFCE,5BEC+44=?<9EA<CFFDGD,A3>=FGGDGGGGG8C<DCEGDB>,,3*3CCC*633FE7::CFEG7<C1<F<CEF@FGD8F<7<F9<:&*=CF<CGF5F6<%:;CCFGD;8.;F567C+@.FEC,C<7230>C4:FC@D8;<:87#:>88#1:@>,FFC;<?=FE+AEEGFEFD@#FBEA95F9??CC+FB+<<F<B,,,<E,?9@@+:CC?:,5,C,?C,C,,4,9,<B,<6C,@6:C:EFF@CCF,8,67@CAC<@GBFE<C9,EC,;<FFFFCC@<,@6,6@GFC:GF@,CCCEF9@CDEFEE,FFCGFE9C@BCA
@ZRBM 67508
TGAGGAATATTGGTCAATGGGCGAGAGCCTGAACCAGCCAAGTAGCGTGCAGGATGACGGGCCTATGGGTTGTAAACTGCTTTTATAAGGGAATAAAGTGAGCCTCGTGAGGCTTTTTGCATTTACCTTATGAATAAGGACCGGCTAATTCCGTGCCAGAAGCCGCGGTAATACGGAAGGTCCGGGCGTTATCCGGATTTATTGGGTTTAAAGGGAGAGTAGGCCGGAGATGAAGCGTGTTGTGAAATGTAGATGCTCAACATCTGCACTGCAGCGCGAACTGGTTTCCTTGAGTACGCACAAAGTGGGCGGAATTCGTGGTGTAGCGGTGAAATGCTTAGATATCACGAAGAACTCCGATTGCGAAGGCAGCTTACTGGAGCGCAACTGACGCTGAAGCTCGAAAGTGCGGGGATCGAACAGGATTAGATACCCT
+
@<;FFGFFCFGC<FFGEEEFGGGGFGCDGGDF86DFFE:C8CEFGGDGG@<FFCGGGCBF++@:,?-9C:6+B?F,E,C9D,,9C?CFEFCD,:E,,99?<<E=F,B=B@+,+BF,<<=B,,,CB,C9A,8CF9<,:,7583=CEB+,C,C9=3++8,@,8D>:<CBE>@*@@,8:C<C*?2,?CD:@0<*$F93977=$AFF<:++><#<2?8*68'C6=):)<,2BC@8*>;*5B1*,CD9FCB7,3,,8,,8,3FEE5,,E3>3<@@B>+B8+@,FGGGB<:,F8GFAEECF8:A,,E89,C+DEF8FB?,C7F<?,GGE:8B:FEFGGGGGGFCGFEA<,,EFCA9FC,F>-@7F7EEF@FCGGGGFFE<,C@C+FCGE<AC<EDFFF,FEC,+CF8EFC;@@6+:GF;CC<CFFEFGGGGGFGGE8CCCCC
@ZRBM 250
TGAGGAATATTGGTCAATGGGCGAGAGCCTGAACCAGCCAAGTAGCGTGCAGGATGACGGCCCTATGGGTTGTAAACTGCTTTTATAAGGGAATAAAGTGAGCCTCGTGAGGCTTTTTGCATGTACCTTATGAATAAGGACCGGCTAATTCCGTGCCAGCAGCCGCGGTAATACGGAAGGTCCGGGCGTTATCCGGATTTATTGGGTTTAAAGGGAGCGTAGGCCGGAGATTAAGCGTGTTGTGAAATGTAGATGCTCAACATCTGCACTGCAGCGCGAACTGGTTTCCTTGAGTACGCACAATGTGGGCGGAATTCGTGGTGTAGCGGTGAAATGCTTATATATCACGAAGAACTCCGATTGCGAAGGCAGCTTACTGGAGCGCAACTGACGCTGAAGCTCGAAAGTGCGGGTATCGAACAGGATTAGATACCCT
+
FGGGGGGFFFFG<EEFFGGFGGGGDGGGGGGGGGGFGGGGCEG,EFEGGGGGGGFGGGGGGGGGGGGGFGGGGGGGGGGGGGGFFFFEGGCFF=FGGFECFGGEFFGG<AFGFEAEGFEGCFFEBFGFGGGGGFEGG<FFFFF@FECFGGG<,,CCF<=FFGF0:<FGE<FC'DF8EE:CFGGE>G?GCFGGGGG7&*FCFCCCFFC?17FGFECBCC@EEFDC:>C3@:?B><:FEFE;FE<#FE3>5<6,,<:7CFFGF@0=F<7CCGGGGGEF@,AGFEF>8B<8>>,,GGFCFEEFA?A+GGGGGGGGGGGCGC@=FGFCGGGFFGF<9GGFFEFF9FGGGF<FCFCGGFFBGGFDEEGGGGGGCC,EE<,C<GFF6@:FDGFEGGGGFFGF@+EEFFGGFDGEGDGGGGGGGGGGGGFFCGGGGGFCB8CB
@ZRBM 251
TGAGGAATATTGGTCAATGGGCGAGAGCCTGAACCAGCCAAGTAGCGTGCAGGATGACGGCCCTATGGGTTGTAAACTGCTTTTATAAGGGAATAAAGTGAGCCTCGTGAGGCTTTTTGCATGTACCTTATGAATAAGGACCGGCTAATTCCGTGCCAGCAGCCGCGGTAATACGGAAGGTCCGGGCGTTATCCGGATTTATTGGGTTTAAGGGGAGCGTAGGCCGGAGATTAAGCGTGTTGTGAAATGTAGATGCTCAACATCTGCACTGCAGCGCGAACTGGTTTCCTTGAGTACGCACAAAGTGGGCGGAATTCGTGGTGTAGCGGTGAAATGCTTAGATATCACGAAGAACTCCGATTGCGAAGGCAGCTCACTGGAGCGCAACTGACGCTGAAGCTCGAAAGTGCGGGTATCGAACAGGATTAGATACCCT
+
GGCGGGCFFGGGGGGGGGGFGGGGFGGGGGFGGGGFGGGGGGGGGGGGGGGGGCFGFGGDGGGGGDFE,CFGGGGAFGGGGGGGGGGFGGCFGGGGDFGF9FGGGGGGCGCFECEEGGGGGDAEFFFFGFGCCDFGGGG9FFCGEG:DFF>FDGGGFFFGG7FGEEGGGEEFFGGGFFGG4GGGGGFFCF-FGGGC6<AFFBE=FG@FEF/GGGG?EGCEDED?EFF<F@;EGFGFGDGFGGG>FFECGGFFDGFACFFGGFA9F@CCFGGGGC<F>FFFCGFFDD=8FFGGEFBC+>,5,CGFGGGGFCGGGGGGGFFGGF>+GGGGGFGGGFGGGGGGFF,GGEFFGGGGGGGGFFGGGFGFGGGGGGGGGECGGGGEGFCGGGGDGGGGGGGGGGGFDEGGGEF@GGGGFFGGGGGGGGGGDGGGGGGCCCCC
@ZRBM 252
TGAGGAATATTGGTCAATGGGCGAGAGCCTGAACCAGCCAAGTAGCGTGCAGGATGACGGCCCTATGGGTTGTAAACTGCTTTTATAAGGGAATAAAGTGAGCCTCGTGAGGCTTTTTGCATGTACCTTATGAATAAGGACCGTCTAATTCCGTGCCAGCAGCCGCGGTAATACGGAAGGTCCGGGCGTTATCCGGATTTATTGGGTTTAAAGGGAGCGTAGGCCGGAGATTAAGCGTGTTGTGAAATGTAGATGCTCAACATCTGCACTGCAGCGCGAACTGGTGTCCTTGAGTACGCACAAAGTGGGCGGAATTCGTGGTGTAGCGGTGAAATGCTTAGATATCACGAAGAACTCCGATTGCGAAGGCAGCTCACTGGAGCGCAACTGACGCTGAAGCTCGAAAGTGCGGGTATCGAACAGGATTAGATACCCT
+
GGGGGGGGGGGGGGGGGGGGGGGGGGGGGGGGGGGGGGGGGGGGGGGGDGGGGGGGGGGGGGGGGGFGGGGGGGGGGGGGGGGGFGGGGGGFFFGGGGGGGGGGGGGGGGGFGGGGGCEGGGGGGGGFGFFGGFGGG9FGGGGE??GCFFDFGGCFFFGGFGGDECFGGGGGG?GGCEGGCFGGEFEGGGGGFGGGEGGGCCCEEFFGGFFGGGGFGGGGGFCFGGGGGGGGGBFFGGGGGGGGGGFECF?@CCGFC2FGGGGGGGGGGGGGGGFE<GGFGEGFA,FGGGGGGGGEFAGFAEABDGGGGGGGGGGGCGFEGGGGGGGGGGGGGFGGGGGGGFGGGFGGGGGGGGEEGGGGGGGGGGFGGGGGGGGGGGGF:FDGDCGGEGGGGFCGGGGGFGFA@EEEGDGGGGGGGGGGGGGGGGDFGGGCCCCB
@ZRBM 253
TGAGGAATATTGGTCAATGGGCGAGAGCCTGAACCAGCCAAGTAGCGTGCAGGATGACGGCCCTATGGGTTGTAAACTGCTTTTATAAGGGAATAAAGTGAGAGTCGTGACTCTTTTTGCATGTACCTTATGAATAAGGACCGGCTAATTCCGTGCCAGCAGCCGCGGTAATACGGAAGGTCCGGGCGTTATCCGGATTTATTGGGTTTAAAGGGAGCGTAGGCCGGAGATTAAGCGTGTTGTGAAATGTAGACGCTCAACGTCTGCACTGCAGCGCGGACTGGTTTCCTTGAGTACGCACAAAGTGGGCGGAATTCATGGTGTAGCGGTGAAATGCTTAGATATCACGAAGAACTCCGACTGCGAAGGCAGCTCACTGGAGCGCAACTGACGCTGAAGCTCGAAAGTGCGGGTATCGAACAGGATTAGATACCCT
+
FEGGGG8FFGGGGGGGGGGGGGGGGGGGGGGGGGGGGGGGGGGGGGGGGGGGGGGGGGGGFEGGGGGGGGGGGGGGGGGGFGGGGGGGGGGGGGGGGGFGGG?BFFGGGGGGGGGDFGGGGGGGGGGGGGGGGGGGGGGGBFF<CEGFGGGGG?GGGGGGGGFGGGGGEFGFFFFFE>FGGGDGGGGGGGGGGFEFFGFFFGEGGGFGECFFGGGGDCFEEGDEGGGGGEGGGGFGDGGGGGGGGGFFFF=FCGFGF<FGGGGFGGFGFFFGFDGGGGD9GFGGGGGGEEFCFGEGFGCCCEF=FEGGGGFFFAGFAFGGGGGGGGGGGGGGGDGGGGGGGFGGGGFCGGGGFFF@FDGEGGGGFGGGGGGGGFFFFGGE>GGGGGGGFGGGGGGGGGGGGGGGFDGEECGGGGGGGGFGGGFF9CGGGFGCCCCC
@ZRBM 254
TGGGGAATATTCCGCAATGGACGAAAGTCTGACGGAGCAACGCCGCGTGAGTGATGACGGCCTTCGGGTTGTAAAGCTCTGTGATCGGGGACGAATGGCTGGTATGCTAATACCATATCAGAGTGACGGTACCCGAATAGCAAGCCACGGCTAACTACGTGCCAGCAGCCGCGGTAATACGTAGGTGGCAAGCGTGTTCCGGAATTATTGGGCGTAAAGCGCGCGCAGGCGGCTTCTTAAGTCCATCTTAAAAGTGCGGGGCTTAACCCCGTGATGGGATGGAAACTGGGAGGCTGGAGTATCGGAGAGGTAAGTGGAATTCCTAGTGTAGCGGTGAAATGCGTAGAGATTAGGAGGAACACCGGTGGCGAAGGCGACTTTCTGGACGACAACTGACGCTGAGGCGCGAAAGCGTGGGGAGCAAACAGGATTAGATACCCT
+
;E8<:FGG,CFGFDBFECFFCECEC@FGGAFDGEGG>@FGGGEEGDCFGGGGGGGGGG7FECCFGFGECGCC<DFFGFGGDA<FEEDFG=FGGEGC,,=DCCFCGGFGDFGFFDEFFGGFC,>=D<FBFEGGGFF:<F7>FC9C7DFGEGGG>FGGFGCBGFCFGGG,CF=0?F:C:=?E@05@8<BFFGGCCCE'#2<7::C8790<<EFF869EGGGGC<GC41C5FFFC<<E<C;C,4,)D?FC1B@@?'8#<:CFD@:EFGGFF+8,#,6@8%C//<>CF>D8F>3,<FFB,F=@+BGEFDEF9FC,GFEFGF=B,@GF=<A,F@4+F9F<EF=??F<C?=AEF?CC@GFC6,,8+@6+C6,EFDFB6@7B6,CA<@CFCDCB6;@9GEFCBBC,;,B+6+,CGF@:CGEGGE<C@,;6CE,CC@,,<<EEC@@,8-
@ZRBM 255
TGGGGAATATTGCACAATGGGGGAAACCCTGATGCAGCAACGCCGCGTGAGTGAAGAAGTATTTCGGTATGTAAAGCTCTATCAGCAGGGAAGAAAATGACGGTACCTGACTAAGAAGCCCCGGCTAACTACGTGCCAGCAGCCGCGGTAATACGTAGGGGGCAAGCGTTATCCGGATTTACTGGGTGTAAAGGGAGCGTAGACGGCGAGACAAGTCTGAAGTGAAAGCCCGGGGCTCAACCCCGGGACTGCTTTGGAAACTGCCTTGCTAGAGTGCTGGAGAGGTAAGTGTAATTCCTAGTGTAGCGGTGAAATGCGTAGATATTAGGAGGAACACCAGTGGCGAAGGCGGCTTACTGGACAGTAACTGACGTTGAGGCTCGAAAGCGTGGGGAGCAAACAGGATTAGATACCCT
+
GGGFGDGGGGGFGGGGGGGGGGGGGGGGGGGGGFGGGGGGGDFE@FGCCFGGGGGGFGGGFFGGGGGGGGGFAFGFGGGGGGGGGCBF+:=FFCFEGGGGGG+F<FGFGGGGF9FGGF@EFEEGGGDGGGGG>DFGGGGGG8BF+@FGG7@BFGG9DCGGGDFEGGGCFGDGGGEGGGGGGGGGGG+;,FG9<<C?EEGEECDGGDDG*C8CGGFFGGG?<EGGGFGFGCADFGGGGCG>FF8CGCFGGFF@@FFGFFF<CGFFFGGGGGGGFGGGGFFFCFGFGGFFAFF<GGFGFFGGFFGGGC@FGED<F@4+GGGFFF<GEEEEGGGG@GGFCFCGEC7@FEFDGGGGEGFFGGGGFEE9EFEGEC<FGFGFFCDFFFCGGGGGGGGGFFDE@9E@C9FFDEECEC,@8C@C
@ZRBM 256
TGAGGAATATTGGTCAATGGGCGAGAGCCTGAACCAGCCAAGTAGCGTGCAGGATGACGGCCCTATGGGTTGTAAACTGCTTTTATAAGGGAATAAAGTGAGAGTCGTGACTCTTTCTGCATGTACCTTATGAATAAGGGCCGGCTAATTCCGTGCCAGCAGCCGCGGTAATACGGAAGGTCCGGGCGTTATCCGGATTTATTGGGTTTAAAGGGAGCGTAGGCCGGAGATTAAGCGTGTTGTGAAATGTAGATGCTCAACATCTGCACTGCAGCGCGAACTGGTTTCCTTGAGTACGCACAAAGTGGGCGGAATTCGTGGTGTAGCGGTGAAATGCTTAGATATCACGAAGAACTCCGATTGCGAAGGCAGCTCACTGGAGCGCAACTGACGCTGAAGCTCGAAAGTGCGGGTATCGAACAGGATTAGATACACT
+
GGGGEEFGGGGGGGG<ECFCFG@EGEGGGGG8FACCFF-CEFGFFGGCGGEGFFGDFGGGGGEEFF9FG,CEGF<FFEGGG9CFCFGGGFCFFFGGGGGGGGGGGGDG=<FEEECEGFGGGGGGGGGFF9FCGACGGGG,?BFDGEGGGGGGC=DD@,=BFGGCEGGG7CC%C4>44:>@8>GGCC:CCF/=B=@=EG<>F)9FFF+=9FFGGECBCEFE#F:CF>EEG5FCCFGGGGGGGE@9@7CGG?FCF:8@A7@FFGGFGGFGGFGFGG#=.GEDGDFFG,GD9=DE8>+GGFEC7,EFBCEGGFE,<@C+EGF<EBC>+CGGCFGCGFEB,<,F<FDFCFFFC?CAF?:GGFEBFFB,E<ACCFEFCC,68C@7:F7E9FEGGFF@,GGGEFB,D:GFDFEGEDGFCF9EGGFFFGGEE<9FC<,8,,B8
@ZRBM 257
TGGGGAATATTGCACAATGGGGGAAACCCTGATGCAGCGACGCCGCGTGAGTGAAGAAGTATTTCGGTATGTAAAGCTCTATCAGCAGGGAAGAAAATGACGGTACCTGACTAAGAAGCCCCGGCTAACTACGTGCCAGCAGCCGCGGTAATACGTAGGGGGCAAGCGTTATCCGGATTTACTGGGTGTAAAGGGAGCGTAGACGGTAAAGCAAGTCTGAAGTGAGAGCCCGGGGCTCAACCCCGGGACTGCTTTGGAAACTGTTTAACTAGAGTGCTGGAGAGGTAAGCGGAATTCCTAGTGTAGCGGTGAAATGCGTAGATATTAGGAGGAACACCAGTGGCGAAGGCGGCTTACTGGACAGTAACTGACGTTGAGGCTCGAAAGCGTGGGGAGCAAACAGGATTAGATACCCT
+
FGGGGFFGGGGGGGGGGGGGGGGGGGGGEGGGGGGGGGGGEGEGGGGFFCEGGGGGGGGFEGDGGGGFGFGGGGGGGGGGGGGGGGGGGGGGGGGGGGGFGGGGGGFFGGGGGGGGGGGFFGGGGGGGG4GGGCFGGGGGGGGGGGGGFGEGGFGBFGGGGGGEGGGGFEGGGGGGGCEFGGGGGGFEFGFFFFGGGFE@CEGFGEGGEG?CGGGFE=EGGGGDD6GGGGEEEFGCGGGGGGGGFGGB>GCGGDGGGFAFFFFGGFEGGFGGGGGFEDFFFGGGGGGGGGGFEDGGGGFAF?GGEGFFDFGFDGGGGGGFGGGGGGGGGEFDGFGEGGGGGGGGGGGGGGGGGGGGGGGCGGGGGGFGGFGGGGGGFEGGGGGGGGGGGGGGGGGGGGGGGFGGGGGGGGGCCCCC
@ZRBM 258
TGAGGAATATTGGTCAATGGGCGAGAGCCTGAACCAGCCAAGTAGCGTGCAGGATGACGGCCCTATGGGTTGTAAACTGCTTTTATAAGGGAATAAAGTGAGCCTCGTGAGGCTTTTTGCATGTACCTTATGAATAAGGACCGGCTAATTCCGTGCCAGCAGCCGCGGTAATACGGAAGGTCCGGGCGTTATCCGGATTTATTGGGTTTAAAGGGAGCGTAGGCCGGAGATTAAGCGTGTTGTGAAATGTAGATGCTCAACATCTGCACTGCAGCGCGAACTGGCTTCCTTGAGTACGCACAAAGTGGGCGGAATTCGTGGTGTAGCGGTGAAATGCTTAGATATCACGAAGAACTCCGATTGCGAAGGCAGCTCACTGGAGCGCAACTGACGCTGAAGCTCGAAAGTGCGGGTATCGAACAGGATTAGATACCCT
+
FGGGGGGGGGGGGFGFGGGGFGGGGGGGGGGGGGGGGGGGFGFGGGGGGGGGGGGGGGGGGEGEGGGGGGGGGFFGFGGGGFG?FFFCFEFGGGGGGFFFFFGGCGGGGDCFF8FFF9FGGGGGGDFFFGGFGGFGGG<G5G+EG?GGCEDGG@C=FG<@FFGCFD?GFGCFFGFEGFGGGGGGGGFEGGG=>:CCCFF?ACFFGGFF;<GGFGEFEDFFEEEGGGGG<GGEEGFFGCGGGGGGFDF@FCFF@9DDGGGGFGFFGGFFFFFGGGFB>>FEFGC9FGGGGGGCGGGFFFEEE<E,::7C:FE9F8GGF7C@GGGGGFC<EGGGDGGGGFFFFGGGEGGFGF9FCCFDFD@,GEGGGFGCGGFGGFCGGGGGGEGGGGDCGFBGGGGECGGGFC,FFCGGGGGGGGGGGGGGGGGGGGFCGGGCCCCC
@ZRBM 259
TGAGGAATATTGGTCAATGGGCGAGAGCCTGAACCAGCCAAGTAGCGTGCAGGATGACGGCCCTATGGGTTGTAAACTGCTTTTATAAGGGAATAAAGTGAGCCTCGTGAGGCTTTTTGCATGTACCTTATGAATAAGGACCGGCTAATTCCGTGCCAGCAGCCGCGGTAATACGGAAGGTCCGGGCGTTATCCGGATTTATTGGGTTTAAAGGGAGCGTAGGCCGGAGATTAAGCGTGTTGTGAAATGTAGATGCTCAACATCTGCACTGCAGCGCGAACTGGTTTCCTTGATTACGCACAAAGTGGGCGGAATTCGTGGTGTAGCGGTGAAATGCTTAGATATCACGAAGAACTCCGATTGCGAAGGCAGCTCACTGGAGCGCAACTGACGCTGAAGCTCGAAAGTGCGGGTATCGAACAGGATTAGATACCCT
+
AFGGGFGGGGGGFFGGGGGGGFGGFGGFGGFGGGGGGGGGGGGGGGGGDGFGGGGGGAFEFG@FEFGGGFFEGEGG9FF<DGGGFFCFGGGFGG9FEF<FGCEFGGGGGFGFGECF@FCEFFGGGF?EEDFGGGGGGGGGEGDGG=F@F;FG.$9:FCC@GGGFC6FECF:FCFG>8FEGFGGF8?7CCF7FC:FE?FGFFCCCCC@CFCCF<BF8CGGG5FEF6CEGGGGGFGGGCGGEGCFC;?FD@F4,F==<<.@EFGFFGGGGFD:CGGF=B9GDEFFGFD,<9GAEA+GFBE><CGF=++GGGFFEECF:C7F?GGGFEF=<FGGGEFFEB?A9GGGGGGGGGGF<CGECB,FF7GGGFGGGGFFGFF<GFGGDGGGFGGGGGGFFFAFEFDEGGGGGDF::CCGGGGGFFCEEGGGGGFEGDFFCCCC<
@ZRBM 260
TGGGGGATATTGCACAATGGGGGAAACCCTGATGCAGCGATGCCGCGTGGAGGAAGAAGGTTTTCGGATTGTAAACTCCTGTCGTAAGGGAAGAGGAAGGACTGTACCTTAAAAGAAAGCTCCGGCTAACTACGTGCCAGCAGCCGCGGTAATACGTAGGGAGCGAGCGTTGTCCGGAATGACTGGGTGTAAAGGGAGCGTAGGCGGGATGGCAAGTAAGATGTGAAACCTGAGGGCTCAACCTTCAGACTGCATTTGAAAATGCTGTTCTTGAGGGAAGTAGAGGTAAGCGGAATTCCTGGTGTAGCGGTGAAATGCGTAGAGATCAGGAGGAACATCGGTGGCGAAGGCGGCTTACTGAGCTTTTACGGACGCGGAGGCTCGAAAGCGTGGGGAGCAAACAGGATTAGATACCCT
+
F<EFCFFE,C@AFGFFGDFF<FGCF,E@:<E8FG9CEF@8CFGGGG7:FGDGG?==FGGFEFGFGGFGDCFFGDCEFFGGFF@G+ABEEB?EFGFGGFFEGCE?FFGCFCA,<AAFFGF89>FEGD3C88>FGFCEGBFFFGGFGGGGC@EGF9EGC3,CFGG7CC;F=E1==<FG#C6&1:?<BBF;<=F<CCC*/2:8CCFCFFGDECCGE;B@+-98E@C=;;E?C7;>;CFG3CGGFGGFFF?DEFFG)@CFFFBGF,@>DFCFFBFDFFD*;FFFEFECFB::7CFDEE8CECGGF<?+F>:@FEE,E=C+C4<,,EAGGFFFFC,BC?C,8++C,,,CFGCEFB7AC,FCFC,:,,FCC8,E6+@+@,+,C,@GFFCFDB@@CCCFCFFGE<DGGGGGGGFEFCGGCCCCC
@ZRBM 261
TGAGGAATGTTGGTCAATGGGCGAGAGCCTGAACCAGCCAAGTAGCGTGCAGGATGACGGCCCTATGGGTTGTAAACTGCTTTTATAAGGGAATAAAGTGAGCCTCGTGAGGCTTTTTGCATGTACCTTATGAATAAGGACCGGCTAATTCCGTGCCAGCAGCCGAGGTAATAAGGAAGGTCCGGGCGTTATCCGGATTTATTGGGTTTAACGGGATCGTAGGCCGGAGATTAAGCGTGTTGTGAAATGTAGACGCCCAACGTCTGCCCTGCAGCGCGAACTGGTTTCTGTTAGTACGGAAAACGTGTGAGGAATCCGTGGTTTAGCGGTGAAATGCTTAGATATCACGAAGAACTCCGATTGCGAAGGCAGCTCACTGGAGCGCAACTGACGCTGAAGCTCGAAAGTGCGGGTATCGAACAGGATTAGATACCCT
+
C<FFFDEEEFGGG7AEEE@EAFGGGGDGGGGGGG@AFF@FF<CFFCFGGGGGGGFAEFGEFGDGFCGGGFGGGAEGGGCGG9FEFAFF,FC<BA,FCBEAF,EF8?FEGGCCF8,A9E+EDAEFF9F?FFGGGGGGGA=F,<C7CECEF=DF,@D7@C=<F@,53+8>8>@;,,,,>FEDFFE>2>78=*4,3C7C4::8.;+88CF=38?#FB73%DE@17?GGGG;GCGGGEGDCDEFDFGF<6,;?:6,9'*>17B=DG7037+#<DCEG@@3+,?EA,8F:8>:,<F<A=87+8,+,,A+<??,B,B,C=@+4+FB4C+7GGFECA,EC?,CFFGF99DB6,,D<,,FDFFF@C6,C@,7GGF8GFF<<AFFGFC7FCFC,FFGEF7FAFCGGGFC:,FFGGFC@BGGDGGGGGGCGGGGFFCAADGC@CCC
@ZRBM 262
TGAGGAATATTGGTCAATGGGCGAGAGCCTGAACCAGCCAAGTAGCGTGCAGGATGACGGCCCTATGGGTTGTAAACTGCTTTTATAAGGGAATAAAGTGAGCCTCGTGAGGCTTTTTGCATGTACCTTATGAATCAGGACCGGCTAATTCCGTGCCAGCAGCCCCGGTAATACGGCAGGTCCGGGCGTTAGCCGGATTTATTGGGTTTAAAGGGAGCGTAGGCCGGAGATTAAGCGTGTTGTGAAATGTAGATGCTCAACATCTGCACTGCAGCGCGAACTGGTTTCCTTGAGTACGCACAAAGTGGGCGGAATTCGGGGTGTAGCGGTGAAATGCTGAGATATCACGAAGAACTCCGATTGCGAAGGCAGCTCACTGGTGTGCAACTGACGCTGAAGCTCGAAAGTGCGGGTATCGAACAGGATTAGATACCCT
+
FEE@FGGG,EE,,6CFGGGFDEFGCGGCFGGGGGGGFGGG,CE<EFEEGGGGGGGGGABE@B@@,:F@F6CF:FGGGGGGGGAFEFFEFA4FBDFCGGG9E@F8=,F?BFG,+BF<FA45,<CFCF?EDGGGGGF,??F8=<FCF@=>D,77<3@CFF?GGD,3#4@5>CBFE=BB#@//3<CFCGGECCC#<<:CC9FFFFGF9F5DC8CDGECCC<FA-*220>;=@:<ECEC;77@;CEFGFF*,9FF:9<<99=4<DD<6D=<=3D=</C7>>%8F@'FF:@<B9<DF=@=+F9@F:?A,=+:+F,FFD?>@+@+FGFGGGF7GFDGFFFFBC,,EDE,FFC9<GGGFE@GCF9,@EDF7GFCDDFCFCC;C,CB;,C,FCFDFCGFCGGDFGDGFGEGFGFFC@CGGGGGCGGGGGFGGGGGFFFFB<8CB
@ZRBM 263
TGAGGAATGTTGGTCAATGGGCGAGAGCCTGAACCAGCCAAGTAGCGTGCAGGATGACGGCCCTATGGGTTGTAAACTGCTTTTATAAGGGAATAAAGTGAGCCTCGTGAGGCTTTTTGCATGTACCTTATGAATAAGGACAGGCTAATTCCGTGCCAGCAGCCGCGGTAATACGGAAGGTCCGGGCGTTATCCGGATTTATTGGGTTTAAAGGGAGCGTAGGCCGGAGATTAAGCGTGTTGTGAAATGTAGACGCCCAACGTCTGCACTGCAGCGCGAACTGGTTTCCTTGAGTACGCACAAAGTGGGCGGAATTCGTGGTGTAGCGGTGAAATGCTTAGATATCACGAAGAACTCCGATTGCGAAGGCAGCTCACTGGAGCGCAACTGACGCTGAAGCTCGAAAGTGCGGGTATCGAACAGGATTAGATACCCT
+
GGGGGGGGFGGGGGGFGGGGGGGGGGGGGGGGGGGGGGGGGGGGGGGGGGGGGGGGGGGGGGGGGGGGGGGGGGGGGGGGGGGGGCFFFGFFFGGGGGFGGGGGGEGFGDFFGGGFCFGGGGGGGAFGGG9,FEEGGGGGG#A>GGGGG;FF88EGGGGGGGGFC69C2@FCAFFGGGGGGG9FGEFGFC<<CCFC<<GGFGEF=+CGFCGFFGCB3<C*:FGDECEC<FFEFGGGGDGGGGGGGGFGFFFG:FCGGDBGGGD>GEFGFFFEFG@>FFGEFGGG:D8CFF?AFGGGEGFF4EF=GGGGGGFFGGDGGGFEGGGGEFGGGGGGFGGEC,FE9FC,CGGGGGGGGGGDGGGGGGGGGGGGGGGGGGFAGGGGEGGGGGGGGGGGGGFFFCFGGGGGFGFEGDGGGGGGGGDGGGGGGGGGGGGCCCCC
@ZRBM 72408
TGAGGAATATTGGTCAATGGGCGAGAGCCTGAACCAGCCAAGTAGCGTGAAGGATGACGGCCCTATGGGTTGTAAACTGCTTTTATAAGGGAATAAATTGAGCCTCGTGAGGCTTTTTGCATGTAACTTATGAATAAGGACAGGCTAATTACGTGCCAGCAGCAGCGGTAATACGGAAGGTCCGGGCGTTAGCCGGATTTATTGGGTTTAAAGGGAGCGTAGGCCGGAGATTAAGCGTGTTGTGAAATGTAGATGCTCAACATCTGCACTGCAGCGCGAACTGGTTTCCTTGAGTACGCACAAAGGGGGCGGAACTCGTGGTGTAGCGGTGAAATGCTTAGATATCACGAAGAACTCCGATGGCGAAGGCAGCTCACTGGAGCGCAACTGACGCTGAAGCTCGAAAGTGCGGGTATCGAACAGGATTAGATACCCT
+
FFFEF@FFEC9E<CFD@E9C8FGGEED88FGGGGFGFECGGGAFGGGGG@7FGG,?A<FFF7+CF<FEEC,68CFEFAAFECGFCFFGGGG@,?:<9,EE5E8,BF:BE?=8F4?FG9CFGFEF9,@5@<EFF,AEGG9==,ADFFGGF,,FB?BCEBGDAFG#=DFF@C>FCBGDGEEFFGGGGC>>>FE*=EFE=FF2FE@EFF0C<8FCCEFGCC7=84/:4<?5,CDFDCE781GGGFD@>>9>F@0A@F8><GEDA@FG7@FC?G<97C#+69BC7DFF<3,,C8GEEFBC@E@,EA?+4+:8F=E?BC+GFD<F,GGGGGGGGDE9FGGFEFF9GFGGEFED<DGGCFC@FEE7C,EDFGGGGGGF9GEFFF@B+:7C,AF@,7CCCFF9GEFGFGEFEC@CF7CGGGGFB,FFCFFFGGFEC8,@8CCC
@ZRBM 51802
TGAGGAATATTGCACAATGGGGGAAAAACTGATGCAGCAACGCCGCGCGAGTGAAGAAGTATTTCGGTATGTAAAGCTCTATCAGCAGGAAAGAAAATGACGGTACCTGACTAAAAAGCACAGGCTAACTACGTGCCAGCAGCCTCGGTCATACGTAGGGGGCAAGCGTTATCCGGATTTACTGGGTGTAAAGGGAGCGTAGACGGTTTTGCAAGTCTGAAGTTAAAGCCCGGGGCTTAACCCCGGGACTGCTTTGGAAACTGTAGAACTAGAGTGCTGGAGAGGTAAGTGGAATTCCTAGTGTATCGGTTAAATGCGTAGATATTAGGAGGAACACCAGTGGCGAAGGCGGCTTACTGGACTGTAACTGACGTTGAGGCTCGAAAGCGTGGGGAGCAAACAGGATTAGATACCCT
+
F8,,,<C<EFFDGFF9,C,,C:6C@D,,C,6,EEC@AF?EFGGGE7FG7C:+CEF9,CF,C,6EF<C,=<,,CEFGA,,9CAE@B,CA<C=E@FG@FC,AFCF+=:F9,,8?A5,,A=E,B,BDF8DDF9FGCD@CDE8>B<8,,:@::++3=BCFDC7CCGE<*>*<<*FC;F*<=C<<E>#@7<18#@F<7B:;<FFG@EG1FGD#=-,0GF66<CF=1C%#FGGGG<;<C@8,C+>@6ECE,D:<?A>08EC<,'?98FF,AA<@:<,::ABA,AE<A<5,,FCFDFB99,?5,:,?A,7=6+EF95,9CCEECEF@,C,FGGGGC@C,,,66<,@F7GCD9EDEFBF@C<GFGFGFFECFE6C7CF<DF@F@6+CGFEEFFC@7GGDGFFCGGGGFFGFGFGGGGGEA8CC<
@ZRBM 266
TGGGGAATATTGCACAATGGGGGGAACCCTGATGCAGCGACGCCGCGTGAGTGAAGAAGTATCTCGGTATGTAAAGCTCTATCAGCAGGGAAGAAAATGACGGTACCTAACTAAGAAGCCTCGGATAACAACGTGCCAGCAGCCGCGGTAATACGAAGGGGGAAAGCGCGATACGGAATTACTGGGTGTAAAGGGTGCGTAGGTGGTATTGCAAGTCCGAAGTGAATACCCAGGGCTTAACTCTGGAACTGTTTTTGAAACTGTCAGACTTGAGTGCAGGAGAGGTAAGCGGAATTCCTAGTGTAGCGGTGAAATGCTTAGATATTAGGAGGAACATCAGTGGCGAAGGCGGCTTACTGGACTGAAACTGACACTGCGGCACGAAAGCATGGGTAGCAAACAGGATTAGATACCCT
+
F@EFFCEFFCF@9FFFGGEFFFFBEFD7F8FGGF?EFC@EGGECEG+8>FGDCDC=3CF8,@3=EDF+:>F3=CE,@,:@:@,@F,8,>:>F7FFAF9FD>FC*>FD,,83?CAFEGD,,,8C@F*<F9,22<+8<BFFDA,4<C7:CG*/0<C5*/*8C*/1;8CF>**:*28>2*2D:3B8>,<;?+C>:C@5)**DD6+++,<>,;@3,>0++++EC,DFBB6,3DGF=889<FD@5,=75,,,A4@8+5@<@DAFFE,<,,@?,F4,AAGGFA9,,GE;A,B++B,C,FFFFCF8?GFF:@7@FC?E,?A,?,,GFF@:5C,8FC,,FC9,C9CGEC@F<DC@@8+FC<FC<F<FE;EFC6FCCC<,6@CF@+FEFEGF<GGGF9GGGGEFDF,EGGGGGFEGGGGFC@CCC
@ZRBM 267
TGAGGAATATTGGTCAATGGGCGAGAGCCTGAACCAGCCAAGTAGCGTGCAGGATGACGGCCCTATGGGTTGTAAACTGCTTTTATAGGGGAATAAAGTGAGCCACGTGTGGTTTTTTGCATGTACCCTATGAATAAGGACCGGCTAATTCCGTGCCAGCAGCCGCGGTAATGCGGAAGGTCCGGGCGTTATCTGGATTTATTGGGTTTAAAGGGAGCGTAGGCCGGAGATTAAGCGTGTTGTGAAATGTAGATGCTCAACATCTGCACTGCAGCGCGAACTGGTTTCCTTGAGTACGCACAAAGTGGGCGGAATTCGTGGTGTAGCGGTGAAATGCTTAGATATCACGAAGAACTCCGATTGCGAAGGCAGCTCACTGGAGCGCAACTGACGCTGAAGCTCGAAAGTGCGGGTATCGAACAGGATTAGATACCCT
+
FGGGGGGGGGGGGGGGGGGGGGGGGGEGGGGGCFGGGGGGGFGGGGGGGGGGGGGGGGGGGGGGG?FGGGGGGGGGGGGGGGGGGGGGGGGGGGGGGGGGGGGGGGGGGGGGGGFGGGGFGGGGGGGGGGGGGGGGGGGGGGGGGGGGGGGGGGGGFGFGEFFFGGGGGGGGGGGGGFGGGGFFDFGGGGG8GFGF?FCGGGGGGGGF@>FFFGGGGGGDEGGGGGGGG;CCGGFFGGGGGGGGFGGGGGFFFGFFGFFFFAEFGGGGFFGGGGGGFFGGGGFGGGF@FF9F=+GGGGGGGGFFGGFBF@EGGGGGEGFGGGGFGGGGGGGGGGGGGCGGGGGFCGFGGGGGGGEGGGFFECGGGGGGGGGGGGFGFDGGGGGGGGGGGGEGGGGGFCGF8GGGGGGGGCFGGGF@GGGEGGGGGGGGGFGCCCCC
@ZRBM 268
TGGGGAATCTTGCGCAATGGGGGGAACCCTGACGCTGCGACGCCGCGTGCGGGACGGAGGCCTTCGGGTCGTAAACCGCTTTCAGCAGGGAAGAGTCAAGACTGTACCTGCAGAAGAAGCCCCGGCTAACTACGTGCCAGCAGCCGCGGTAATACGTAGGGGGCGAGCGTTATCCGGATTCATTGGGCGTAAAGCGCGCGTAGGCGGCCCGGCAGGCCGGGGGTCGAAGCGGGGGGCTCAACCCCCCGAAGCCCCCGGAACCTCCGCGGCTTGGGTCCGGTAGGGGAGGGTGGAACACCCGGTGTAGCGGTGGAATGCGCAGATATCGGGTGGAACACCGGTGGCGAAGGCGGCCCTCTGGGCCGAGACCGACGCTGAGGCGCGAAAGCTGGGGGAGCGAACAGGATTAGATACCCT
+
FGGGGGFGGGGGGGGGGGGGGGGGGGGGGGGGGGGGGGGGGGGGGGGGGGGGGGGGGGGGGGGGGGGGGGGGGGGGGGGGGGGGGGGGGGGGGGGGGGFGGGGGGGGGGGGGGGFGGGGGGGGEGGGGGGGGGGGGGGGGGCDGGGGGGGGGGGGGGGGGGGGGGGGGGGEG:GGGEEE5FGGGGGGGGGGGGGGGGGGGDGGGGCCCDEGGGGGDGGGGGGGCCEEEDEGGGGGGG5@E1C=EEECCE:CEGGGGGCFCCF;FGGCF>,+GGCFDFEGGG9GGGGGGF<9GGFC>+FF=GGGGGGEEA?<FFCGGGGGGGCF>GCGGGDGGGGGF=FDGCGEFEFEEGEGGGGGGGGEGEFCGGFGFB7GGFGFGGGGGGGDGGGGGGGGFCFGDGDGGGGFGFC,GGGGGCCCCC
@ZRBM 269
TGAGGAATATTGGTCAATGGGCGAGAGCCTGAACCAGCCAAGTAGCGTGCAGGATGACGGCCCTATGGGTTGTAAACTGCTTTTATAAGGGAATAAAGTGAGCCTCGTGAGGCTTTTTGCATGTACCTTATGAATAAGGACCGGCTAATTCCGTGCCAGCAGCCGCGGTAATACGGAAGGTCCGGGCGTTATCCGGATTTATTGGGTTTAAAGGGAGCGTAGGCCGGAGGTTAAGCGTGTTGTGAAATGTAGACGCTCAACGTCTGCACTGCAGCGCGAACTGGTTTCCTTGAGTACGCACAAAGTGGGCGGAATTCGTGGTGTAGCGGTGAAATGCTTAGATATCACGAAGAACTCCGATTGCGAAGGCAGCTCACTGGAGCGCAACTGACGCTGAAGCTCGAAAGTGCGGGTATCGAACAGGATTAGATACCCT
+
FGFGGGGGGGGGGGGGGGGGGGGGGGGFGGGGFFDGGGDGFGGCGGGGGGFFGG8BEFGGGGGGFFGGGGCFFEGGGGGGGGGGGCFGGGGGGFGFGGGGGFDG8FGDFGGGFFGGGGEDG9FFGGFGGGFGGF9EEGGGGFFGG==GG?FGGFGGGFGDGGGCFCFGEEFCF?CF>CGGGFFGGGECGCGEF9==FGGACGGGGGCFAC?FGGGFECGEGGGDGGGGGGGGGGGGE?GGDEDGFE?FEFFFCGGEGFBGFFFEFGFCCGGGGGGFBACEFFDGGGGGGGGGFFDGGGGGEGGFGGEFCFGDGGGGGFFFBFCF@7FCFGFC9GGGGGGGGGFEFGEGFGCCGGGGGGF@GC@GGGGGGGGGGGGGGGGGEGGGGGGGGGGGGGGGDGGGGGGGGGGGGEFFGGGGGGCFGGGGGGGGGFGCCCCC
@ZRBM 270
TGGGGAATTTTGGACAATGGGGGCAACCCTGATCCAGCCATGCCGCGTGCAGGATGAAGGCCTTCGGGTTGTAAACTGCTTTTGTCAGGGACGAAAAGGACCGTGTTAATACCATGGTCTGCTGACGGTACCTGAAGAATAAGCACCGGCTAACTACGTGCCAGCAGCCGCGGTAATACGTAGGGTGCAAGCGTTAATCGGAATTACTGGGCGTAAAGCGTGCGCAGGCGGTTCTGTAAGACAGATGTGAAATCCCCGGGCTCAACCTGGGAATTGCATTTGTGACTGCAGGACTAGAGTTCATCAGAGGGGGGTGGAATTCCAAGTGTAGCAGTGAAATGCGTAGATATTTGGAAGAACACCAATGGCGAAGGCAGCCCCCTGGGATGCGACTGACGCTCATGCACGAAAGCGTGGGGAGCAAACAGGATTAGATACCCT
+
<FFEGDGGGGGGGGGGGGGGGGGGGGGGGGGGFGGGGGGGGGGGGGGGGGGGGGGGGGGGGGGGGGGGGGGGGGGGGGGGGGGGGGGGGGGGGGGGGGCGGGGGFGGGGGGGGGGGGGGGGGGGGGGGGGGGGFGGGGGGGGGGGGGGGGGGGGGGGG:GGG@GGGGGGGGGGFGG@GGGGGGCGFGGGGGGGGGDFGGGE>EFGGGGGGGGEEGGGDGG?DEGGGDEGGGFFCGGGGGGFGGGFGGGGGGGGGGGGEGGGDFFGGGGGGGGGGFGGGGFFEGGGGFGFFGGGGGGFCGEEEEGCDGGGGGGGGGGGGGGGGCGGGGGGGGGGGGGGGEFFFGGFFCGFGAGGGGGGGGGGFGGGGGGGGGGGGGGGGF7FGGGGGGGGGGGGGGGGGFGGGGGGGGGGGGGGGFGGGGGGGGGGEGGGGGGGGGFCCCCC
@ZRBM 65736
TGGGGAATATTGCACAATGGGGGAAACCCGATCCAGCCATGCCGCGTGCAGGATGAAGGCCTTCGGGTTGTAAACTGCTTTTTTCAGGGACGAAAAGGACCGTGTTAATCCCATGGTATGATGACGGTACATGAAGAGTAAGCACCGGCTAACTACGTTCCAGCAGCCGCGGTAATACGTAGGGTGCAAGAGTTAATCGGAATTACTGGGCGTAAAGCGTGCGAAGGCGGTTCTGTAAGCAAGATGTGAAAGCCCCGGGTTTAACCTGGGGATTGCATTTGTGACTGCAGGACTAGAGTTCATCAGAGGGTGGTGGAATTCCAAGTGTAGCAGTGAAATGCGTAGATATTTGGAAGAACACCAATGGCGAAGGCAGCCCCCTGGGATGCGACTGACGCTCATGCACGAAAGCGTGGGGAGCAAACAGGATTAGATACCCT
+
C@F8:B@F-CFGG9FFF,@,C@@CFFGF,@C:CCFF8FE,6,EB:@F>FFFF,C,AF<FFGGGGGGEEC745CED<FFFF99,+9@BF8+B+>FFE,+,,+@?,,B<<A,B>,,D,,,5,,C<CA=FCC7,C,,:EB8FFC,EF,>3FECCBGGA,3,,6<@375C6><<F7C90@9<FCCCFGGD>B:<%?<?:@(-@<61FF5?CGGGGF=7<:61C;/1:##CD?7=,/,:<<:C0#(9;4,GGFF>93+7F7FB:,EEDB:+D>@FD<9FFE<F<EEF?F8GFEFA,FFEFD;GFCAE9ECFCF7D8F,,9FFC,,DB<GFA?A,DC<GGEEB:C@,,,,,AFFF,AE?,ADGFCFD<9=:GGGGGDA@@+CC@:@GFGF@F@@,CGE>GCCFDFCE<F@@CGGGGGGGGGGF9GGGGGFAGFF9EFDFFFCCCCC
@ZRBM 71577
TGAGGAATATTGGTCAATGGGCGAGAGCCTGAACCAGCCAAGTAGCGTGCAGGATGACGGCCCTATGGGTTGTAAACTGCTTTTATATGGGAATAAAGTGAGCCTCGTGAGGCTTTTTGCATGTACCTTATGAATAAGGACCGGCTAATTCCGTGCCAGCAGCCGCGGTAATACGGAAGGTCCGGGCGTTATCCGGATTTATTGGGTTTAAAGGGAGCGTAGGCCGGAGATTAAGCGTGTTGTGAAATGTAGATGCTCAACATCTGCACTGCAGCGCGAACTGGTTTCCTTGAGTACGCACAAAGTGGGCGGAATTCGTGGTGTAGCGGTGAAATTCTTAGATATCACGAAGAACTCCGATTGCGAAGGCAGCTCACTGGAGCGCAACTGACGCTGAAGCTCGAAAGTGCGGGTATCGAACAGGATTAGATACCCT
+
GGCFFGGGGGGGGFGGGGGGGFGGGGGGGGGGGGGGGGGGGFGGFGGGGGFGGGFGGDGDGEGGGGGGGGGG:FGGGGGGFFAE9C<DFGFGGGGGGDFGG?FFFFCFFGGGGCEEGGGGGGGGGGGGGGGGGGGBFFGGFGGGGEGGGGGGGGFE>FFEGGCGGEFFFFGFFGGDEGCFFD9<FEGGGGEDGGGG5FFFFDGGGGGDCBCGEGGGGGDEGGGFCGDCGFFFFGGGGGGGGGGGGGFFFG?F@GGGG?GGGGGGGGGGGGG@F<DF;GDFGGGGFF?FGGCGGEFC@F8EBE9GGGCEGFEEGFFB:GGFFFGFEB7GGGFCFFA,E55,GGGGGCFFAGFF8GFBGGF7EEGFEFDFEDGFFFGGF?GGGFCGGGGGGGFGGGFFFGDGGEGGGGGGGEGGGGGGFEGGGGGGGGFEFFGCCCCC
@ZRBM 70734
TGAGGAATATTGGTCAATGGACGAGAGTCTGAACCAGCCAAGTAGCGTGCAGGATGACGGCCCTATGGGTTGTAAACTGCTTTTATAAGGGAATAAAGTGAGCCTCGTGAGGCTTTTTGCATGTACCTTATGAATAAGGACCGGCTAATTCCGTGCCAGCAGCCGCGGTAATACGGAAGGTCCGGGCGTTATCCGGATTTATTGGGTTTAAAGGGAGCGTAGGCCGGAGATTAAGCGTGTTGTGAAATGTAGATGCTCAACATCTGCACTGCAGCGCGAACTGGTTTCCTTGAGTACGCACAAAGTGGGCGGAATTCGTGGTGTAGCGGTGAAATGCTTAGATATCACGAAGAACTCCGATTGCGAAGGCAGCTCACTGGAGCGCAACTGACGCTGAAGCTCGAAAGTGCGGGTATCGAACAGGATTAGATACCCT
+
DFGGGFFGFGGGF,CFFGGGGGGGDFGGGFGGGCFFGGGGGGEGGGGGGGFEFC8FECGGGCGFGGFFCFCFCFGGGGGGGGGGGAFFDFGCEFGGGGGFC9FG?EFFG@F<DFFEGDEGGGGFGEEEFF<EFF,C<5CEF+3CFEGG?GFGGG<CD9==F8F>FCFE?GG+<B:C*>>7<GCEGGGGCFEFGGG94FGFGGCFDGFFGGF?FFEFEDG<EEDECEGEFGGGGGGFEDC;EFE9DGEGGFGFBDFFEGGGGGFFFGFCCF@#@7F=7E?F.ACB8GFEABFF8FFGFD8??FGGCGFEF8EFFF7EFD7<?9FGEC7FCGFGGGFC,EGGFGGFFGGGFGFCEEGC@DC@:,GGGGGGGGGEGFAFGGFB+F@FDEAFF7GDFGGGCDF?GGGGGGGGGDGFGGGFFGGGGGGFGGGGFEC,?CCC
@ZRBM 274
TGAGGAATATTGGTCAATGGGCGAGAGCCTGAACCAGCAATGCCGCGTGAGTGAGGAAGGTCTTCGGATCGTAAAGCTCTGTTGTAAGAGAAAAACGGCACTCATAGGGAATGATGAGTGAGTGATGGTATCTTACCAGAAAGTCACGGCTAACTACGTGCCAGCAGCCGCGGTAATACGTAGGTGGCGAGCGTTATCCGGAATGATTGGGCGTAAAGGGTGCGTAGGTGGCAGATCAAGTCTGGAGTAAAAGGTATGGGCTCAACCCGTACTGGCTCTGGAAACTGATCAGCTAGAGAACAGAAGAGGACGGCGGAACTCCATGTGTAGCGGTAAAATGCGTAGATATATGGAAGAACACCGGTGGCGAAGGCGGCCGTCTGGTCTGGATTCTGACACTGAAGCACGAAAGCGTGGGGAGCAAATAGGATTAGATACCCT
+
GGGGGGGGGGGGGGGGGGGGGGGGGGGGGGGGGGGGGGGGGGGGGGGGGGGGGGGGGGGGGGGGGGGGGGGGGGGFFAFGGGGGGGGGGGGGFGGGGGGGGGGGDFGGFFGGGGFFGGGGGGGFGGGG?FGGGGG9FGGGFGGGG>GDGGCFGFFGGG8F7DFGG?CFCEGGGGFG>FFGGGGEFFFCFGE:FEEFEFFGEGEGFFF=GFGCE8GGGGGGCEDGFCDE?CCCGGGGGFFGGGGGFDGGFFGGGGFAFGGFFFGFGGGE>FGGGDF;,9FGFD<FEFA?DGGFGGFFFDGGGFE=9FEGCECCG@GGGGEGGGFGGFC@CCDGGFECGFFCCFFBA9<GGGGGFE,C:GE@GGFEGGGGGEEGGGGGDGGF,FFGGCFEFAFGF<FE,FGGGGGF?GGGGGGGGEFGGGGGFGGGGFGGGGGGGGGGCCCCA
@ZRBM 76691
TGGGGAATATTGCACAATGGGGGAAACCCTGATGCAGCGACGCCGCGTGAGTGATGAAGTATTTCGGTATGTAAAACTCTATCAGCAGGGAGGGTAATGACGGTACCTGACTAAGAAGCACCGGCTAAATACGTGCCAGCAGCCGCGGTAATACGTATGGTGCAAGCGTTATCCGGATTTACTGGGTGTAAAGGGTGCGTAGGTGGTATGGCAAGTCAGAAGTGAAAGGCTGGGGCTCAACCCCGGGACTGCTTTTGAAACTGTCAAACTAGAGTACAGGAGAGGAAAGCGGAATTCCTAGTGTAGCAGTGAAATGCGTAGATATTAGGAGGAACACCAGTGGCGAAGGCGGCTTTCTGGACTGAAACTGACACTGAGGCACGAAAGCGTGGGGAGCAAACAGGATTAGATACCCT
+
EGCFG@@FFFFGGGGGGGGGGGGGGGGGGGGGGGGGGG7FGGGGGGGGGGGGGGCEFGGGGGGGGFEGGFG<FGGGGGGGGGGGFGGGGGGGG@FFFFFFGEEFGGGFFGGGGGFGFGGGGGGGEGEDGGGG7FAFGGCFC8DCEF7EGG*&GFF@3CFGGBBCGGGECF<FFGCFGGGGFGGFGFGGDFCGFGF9FGGCFEGGGGGGGFFGGFF9?FGGGGGGGFDDFGGGGGGGGGDGGEEDGGCC8GFGFFEGGGGFCFFDFGDECFDFEFFGFFGGFFGGEGGCEFGDEE,GF?FGGGCFF=9AGFFCEEFB7FF=C,,EEGGGGGGGGFDGGFGFCGGCGGGGGGGGGGGFFDFGGGGGGGGGGGGEGGFGGF@C8DGGGGEEGFBDADFFGGGGFGGGGGGFGGFCCCCC
@ZRBM 276
TGAGGAATATTGGTCAATGGACGAGAGTCTGAACCAGCCAAGTAGCGTGCAGGATGACGGCCCTATGGGTTGTAAACTGCTTTTATAAGGGAATAAAGTGAGCCTCGTGAGGCTTTTTGCATGTACCTTATGAATAAGGACCGGCTAATTCCGTGCCAGCAGCCGCGGTAATACGGAAGGTCCGGGCGTTATCCGGATTTATTGGGTCTAGAGGGAGCGTAGGCCGGAGATTAAGCGTGTTGTGAAATGTAGATGCTCAACATCTGCACTGCAGCGCGAACTGGTTTCCTTGAGTACGCACAAAGTGGGCGGAATTCGTTGTGTAGCGGTGAAATGCTTAGATATCACGAAGAACTCCGATTGCGAAGGCAGCTCACTGGAGCGCAACTGACGCTGAAGCTCGAAAGTGCGGGTATCGAACAGGATTAGATACCCT
+
CF9FEFGGGGGGFGGGGGGGGGGFFFGFGGGGGGDFGGGGGGFFGGGGGGGFGGCFEEEGDCFFFFFGGGGGGFGGGDCFGGF?FGGGGGGGGGGGGGGGGGCGGGDGF,?AFEFGGGGGFDFGGGGFFFGGFGFGFGEFFF@FGGGGAFGGGGDGFG<<FFFGC8>:<FF9FGCC8FC;GFDFCF6EECEEGAE=;FF;CCGGG=0F2=CFEGGG>G>?8=;7<F?9FGGFGGGCGGGGGGGFFGGFDCFGGGFGGGGFCFFFGCCF4?<E:>FGEFEECGGFGGF8F<FD=>BCGGGGCE,?+GGGGFGFGECFCB+,GGGGEGDGGGGGFFGFFEGFGFFCFD<CGGGGGF@6FGFGGGGGGGGGGGGFFGGGGGFGGFEFC9GGGGGGGGGGFGGEFGGGFEEGGEGGGGGGGGGGGGGGGGEFE?GCCCCC
@ZRBM 277
TGGGGAATCTTCCGCAATGGACGAAAGTCTGACGGAGCAACGCCGCGTGAGTGATGACGGCCTTCGGGTTGTAAAGCTCTGTGATCGGGGACGAATGGCTGGTATGCTAATACCATATCAGAGTGACGGTACCCGAATAGCAAGCCACGGCTAACTACGTGCCAGCAGCCGCGGTAATACGTAGGTGGCAAGCGTTGTCCGGAATTATTGGGCGTAAAGCGCGCGCAGGCGGCTTCTTAAGTCCATCTTAAAAGTGCGGGGCTTAACCCCGTGATGGGATGGAAACTGGGAGGCTGGAGTATCGGAGAGGAAAGTGGAATTCCTAGTGTAGCGGTGAAATGCGTAGAGATTAGGAAGAACACCGGTGGCGAAGGCGACTTTCTGGACGACAACTGACGCTGAGGCGCGAAAGCGTGGGGAGCAAACAGGATTAGATACCCT
+
FGGGGGCFFGGGGGGGFGGGGGGGGGGGGGGGFG@FGGGGGGGGFGGGGCFGGGGGGGGGGGGGGGGGGBFEGGGGGGGGGGDGGGGGGGGGFGCFDFGGGDFGGGGGGGGFCF<@<8@,,:CFEGGGGGGGGGGDGGFAFG9FFCFF@@CFFFFFFDC:FGGFGGDFFGGGGGCGEFE?F2@BEC8<CFFGGG<.:CFGGG+:F::FC0ECCFEF<:FGGGGCEG*5CGF>5;@@GFFGGFFG@C?GGGFCGB+50CFCGGFFFF9CEGGFDGFFGGFFGGGGFGGEFF8FB>=FF8F>:+CFGEAGFFFEEGGGFFFGGFFF<GFGEGGGGGFGFEDDGGFEGGGGGGGGGGGGFFCF7GGGGF@C<ECCGGGGFFGFFGGGGGGGGFGFCEGGGGFFGGGGGGFCDCGGGGFGGGGGGGFGGGGFGGGGGGGFCCCCC
@ZRBM 66991
TGGGGAATTTTGGACAATGGGGGAAACCCTGATCCAGCCATGCCGCGTGCAGGATGAAGGTCTTCGGATTGTAAACTGCTTTTGTCAGGGACGAAAAGGGACGCGATAACACCGTGTTCTGCTGACGGTACCTGAAGAATAAGCACCGGCTAACTACGTGCCAGCAGCCGCGGTAATACGTAGGGTGCAAGCGTTAATCGGAATTACTGGGCGTAAAGCGTGCGCAGGCGGTTTTGTAAGATAGATGTGAAATCCCCGGGCTCAACCTGGGAATTGCATATATGACTGCAAGACTTGAGTTTGTCAGAGGAGGGTGGAATTCCAAGTGTAGCAGTGAAATGCGTAGATATTTGGAAGAACACCGATGGCGAAGGCAGCCCTCTGGGACATGACTGACGCTCATGCACGAAAGCGTGGGGAGCAAACAGGATTAGATACCCT
+
GGGGGEDD@FFGGGGFFEGGGGGGGGCFGGGGGGFGFGGGGGGGGGCEEGGGG7FFFFFGGFGGGGGGGGGFGFGGGGFFGGGGGGGGGGGGGGGGGGDGGGGGGGGGGCGGGGGGGGGGGDGGFCGGGGGGGCCEFFGFGGGGGGGGGGGGGGCFGGGGGGGGGGDFGGGGCEGGGG?FFGFGCGGEG<GGFEEEGGGGG?GFGGGGGGGGGGEGFGGGEGGGGGGECCECGGFGFFC?:CG?FFCC@GGGGGGGGEEGGGFFGGGGGGEGGGGGGFGGFFBECGGGFEDGFGGGGEGEGGGFFCFGE?GGGGGFFGGGGGGGFGFFFFGGGCGGCEEGGEGGEEF9FFA<GGGGGEF7EGECFDGGGGGGGGGFGGGGFDACFGGFGGGGGGGGEGFGFGGGFGGGGGGGGGGGGGGGGGGGFGFGGGFGGGGGCCCCC
@ZRBM 279
TGAGGAATATTGGTCAATGGGCGCGAGCCTGGACCAGCCAAGTCGCGTGAGGGATGACGGTCCTATGGATTGTAAACCTCTTTCGTCGGGGAGCAAAAGACGCCACGTGTGGCGTTCCGAGAGTACCCGAAGAAAAAGCATCGGCTAACTCCGTGCCAGCAGCCGCGGTAATACGGAGGATGCGAGCGTTATCCGGATTTATTGGGTTTAAAGGGTGCGCAGGCGGGACGCCAAGTCAGCGGTCAAATTTCGGGGCTCAACCCCGACCTGCCGTTGAAACTGGCGTCCTCGAGTGGGCGAGAAGTAGGCGGAATGCGTGGTGTAGCGGTGAAATGCATAGATATCACGAAGAACTCCGATTGCGAAGGCAGCATACCGGCGCCCCACTGACGCTCATGCACGAAAGCGTGGGTATCGAACAGGATTAGATACCCT
+
GGGGGGGGGGGGGGGGGGGGGGGGGGGGGGGGGGGGGGGGGGFGGGGGGGGGCFGGGGFGEGGGGGGGFGFGGGGGGGGGGGGGEGGECFGGGGGGGGGGGGGGGGGGGG<CFGGGGGDGGGGGGGGG7FGGGGGGFGGGGGGGGGGGFFGG7D8FFFFGGFGC9CFGFGG=CFGGECC;E7=G;EGGGGGDGGGEEGGCEFFGGGGGGFGCGGEGGGDGGG=EEGG=EGG=GGFFFFFEFFD<FGGGGGFGGFGG?+=FGFGFG3F:@FC=FFFFFCCFF<@;DCF7B7GFGDGGGDGFFD<D+:+GGGFEEC7FFGGGGGGCEEGGGGFFEGGFFGGGGGEGGFEE,GGFF>7CFFCGF:<GGGFECGGGGGGECFC@F@FF<F,GGGGGGDFFFBDFEGGGCGFGGGGGGGGGGGGGGGGGGFAGGGCCCCA
@ZRBM 280
TGAGGAATATTGGTCAGTGGGCGAGAGCCTGAACCAGCCAAGTAGCGTGCAGGATGACGGCCCTATGGGTTGTAAACTGCTTTTATAAGGGAATAAAGTGAGCCTCGTGAGGCTTTTTGCATGTACCTTATGAATAAGGACCGGCTAATTCCGTGCCAGCAGCCGCGGTAATACGGAAGGTCCGGGCGTTATCCGGATTTATTGGGTTTAAAGGGAGCGTAGGCCGGAGATTAAGCGTGTTGTGAAATGTAGACGCTCAACGTCTGCACTGCAGCGCGAACTGGTTTCCTTGAGTACGCACAAAGTGGGCGGAATGCGTGGTGTAGCGGTGAAATGCTTAGATATCACGAAGAACTCCGATTGCGAAGGCAGCTCACTGGAGCGCAACTGACGCTGAAGCTCGAAAGTGCGGGTATCGAACAGGATTAGATACCCT
+
FGGGGGGGGFGGGEFGGGGFGFGGGGGGGGGGFGFGGGDFGGGGGGGGGGGGGGGGGGDC@FEGFGGGGGDGGGGGGCEGGGGGGGGECFGGFEFGGGGGG9FFGFGGGGGGFEFF@9B9FGFGGCFFGGGGGGGGGGGGFFE>CEFGGG;DFFGGGDFGGFGGG?EEEGF;CFGDGGGDFFGGGGEEG2FCF;E=4<FGCFEFGFDF=GFCGGGGGGGGE<53AGGGGGG>CC@CEFCECFGFFFECFFDGGFGF#BGGGGGCCE:EFGG=GECCCGFFDF@FEFGF=,AFFFGGCE8FGFGF:@GGGCGFGC@+CGFFGGGGGEGGGGGGGGGGFGGGFEDCGGGGGFFGGGC@7C<7GGF<DGGGGFGGGGGGGGGFC+7GGGEFCCCGGCGGGCEFGGGF?GGGGEGGGGGGGGGFCGGGGGGGGFGCCCB<
@ZRBM 281
TGGGGAATATTGCACAATGGGGGAAACCCTGATGCAGCGACGCCGCGTGAGCGAAGAAGTATTTCGGTATGTAAAGCTCTATCAGCAGGGAAGAAGAAATGACGGTACATGACTTAGAAGCACCGGCTAAATACGTGCCAGCAGCCGCGGTAATACGTATGGTGCAAGCGTTATCCGGATTTACTGGGTGTAAAGGGAGCGCAGGCGGAAGGTTAAGTCTGATGTGAAAGCCCGGGGCTCAACCCCGGTACTGCATTGGAAACTGGGCATCTAGAGTGTCGGAGAGGTAAGCGGAATTCCTAGTGTAGCGGTGAAATGCGTAGATATTAGGAGGAACACCAGTGGCGAAGGCGGCTTACTGGACTATAACTGACGCTGAGGCTCGAAAGCGTGGGGAGCAAACAGGATTAGATACCCT
+
G<EFGEGG@FGAGGGGGGGG,,CFGGA<FFGGGG<FGG7FGGGGGGGGGGGFFG+CFGGFAFGGGGG:B7FFGGG,FGGGCF<@<5:EBFGGGGG8F<BFF9FCG?@7?C,A,F,A,5C?>3,,$38+<B9<14#3:;4@4,:,@E8FFBBGGFFC:B:#:33.GF:GCF@::F,;FFFFFC<7FGFF,FFGEGF<E6GGF8EEC8FC2//(#GEGF>D9CGFGGGGG=E:@>/CGGGD5FCF@+>AFEF,GGGGF<GDGGGFAB,,=,,GF<GGGFF=>@,FE,FB+DGGFGGGFEGGF=<GGGGGGGGFFFGEEDGGGGGGGGGF6@GFC,GGGGGGGGGGGGGGGGGGGGGFFCEGGFC;C,,AGGGGGGGGGGGGGGFGGGGGDGFCGGGFAGFF<GGGGGGGGGGGGFCCACA
@ZRBM 282
TGGGGAATATTGGACAATGGGCGAAAGCCTGATCCAGCGACGCCGCGTGAGCGATGAAGTATTTCGGTATGTAAAGCTCTATCAGCAGGGAAGAAAACGACGGTACCTGACTAAGAAGCCCCGGCTAACTACGTGCCAGCAGCCGCGGTAATACGTAGGGGGCAAGCGTTATCCGGATTTACTGGGTGGAAAGGGAGCGTAGACGGCATCACAAGTCAGAAGTGAAAATCCGGGGCTCAACCCCGGAACTGCTTTTGAAACTGTGGAGCTGGAGTGCAGGAGAGGTAAGCGGAATTCCTAGTGTAGCGGTGAAATGCGTAGATATTAGGAGGAACACCAGTGGCGAAGGCGGCTTGCTGGACGATGACTGACGTTGAGGCTCGAAAGCGTGGGGAGCAAACAGGATTAGATACCCT
+
<CFFCFCGC,CFEFEF@EFGDFEGGDFG8,CF9FEEFGGFDEGGDEGGGGFECEAEG,EC<?FCFCFFGDFGGGG<F,,,EEEFFDAEC7DE?8FEE8@CECF=FEF,?FE9DD8CF<,3DFFGGGCF<DCFEC,@<=3@C:,DBCFEFEE=FFFFF7:F71<@F**<=#4CB<<F3;>?CFFCC7>8%GFFFF=:8#;F:@DCCFGFE$GGCCFFFFFFBFFGGE@3?@@:BCFFF<FFC55@:CEG:@/65FD9GGGGFGGEC6CCA:8'/EFF>AGFEBCEF=CFC,F<=<9FCDFGGFGCEECFF,AC7@4=C9GFAGGGGFGFE?FGGFFAE<<7DGGGGGGGDGGGFCGFE@FF<GFFFCFECGF@EFCGGCC8GCGGGGGGGGGGFCGFFEE<GFFF9FEAFCGCCCC@
@ZRBM 283
TGGGGAATATTGCACAATGGAGGAAACTCTGATGCAGCGACGCCGCGTGAAGGATGAAGTATTTCGGTATGTAAACTTCTATCAGCAGGGAAGAAAATGACGGTACCTGACTAAGAAGCCCCGGCTAACTACGTGCCAGCAGCCGCGGTAATACGTAGGGGGCAAGCGTTATCCGGATTTACTGGGTGTAAAGGGAGCGTAGACGGCACGGCAAGCCAGATGTGAAAGCCCGGGGCTCAACCCCGGGACTGCATTTGGAACTGCTGAGCTAGAGTGTCGGAGAGGCAAGTGGAATTCCTAGTGTAGCGGTGATATGCGTAGATATTAGGAGGAACACCAGTGGCGAAGGCGGCTTGCTGGACGATGACTGACGTTGAGGCTCGAAAGCGTGGGGAGCAAACAGGATTAGATACCCT
+
FGFGGGGGGGGGGGGGGGGGGGGGGGGGGGGGGGGGGGGGGGGGGGGGGGGGGGGGFGGGGGGGGGGGGGGGGGGGGGGGGGGGGGGGGGGFGGGGGGGGGGGGGDGGGGGFFGGGGGGGFGGEGGGGGGGGG8>GGGGGGGGGGGGGFGGGGFFFFFGGGGGGGGGGFGGGGGGGGGGGGGGGFGFGGGGGGGGGGGGGGGGGGG>>GGGGGGGGFFGGFGGGGGGGGGEGDGGGGGGFCGGFEGGGGFFGGGFFFFGGGGGFGFGGFFGGGGFGEEFE:GGGGEGGGGGGGGGGGGGGGFGGGGGGGGF9EGGGGGGGCGGGGFFGGGGGGGGGGGFCGGGGGGGGGGFGGGGGGGGGGGGGGGGGGGGGGGGGGGGGGGGGGGGGGGGGGGGGGGGGGGGGGGGGGFGCCCCC
@ZRBM 284
TGAGGAATATTGGTCAATGGGCGAGAGCCTGAACCAGCCAAGTAGCGTGCAGGATGACGGCCCTATGGGTTGTAAACTGCTTTTATAGGGGAATAAAGTGAGCCACGTGTGGTTTTTTGCATGTACCCTATGAATAAGGACCGGCTAATTCCGTGCCAGCAGCCGCGGTAATACGGAAGGTCCGGGCGTTATCCGGAGTTATTGGGTTTAAAGGGAGCGTAGGCCGGAGATTAAGCGTGTTGTGAAATGTAGATGCTCAACATCTGAACTGCAGCGCGAACTGGTTTCCTTGAGTACGCACAAAGTGGGCGGAATTCGTGGTGTAGCGGTGAAATGCTTAGATATCACGAAGAACTCCGATTGCGAAGGCAGCTCACTGGAGCGCAACTGACGCTGAAGCTCGAAAGTGCGGGTATCGAACAGGATTAGATACCCT
+
FFGGGGFG9FGGGGGGGGGGGGGGGGGGGGGGGGGGGGGGGGGGGGGGGGGGGGDFGGGGGGGGGGGGGGGGGGGGGGGGGGAFGD<FEFEG7?FFGGFGGGGGGGGGGGGGEGFGFGGGGGGGGGGGGGFGGFC<FGGGGGGGGGFGFGGGGFFGGG@GFGG>;EEEGGDGGAFEGEF?G>G7EGGGGGGGGG;7/#>FF>GGGGDGEGGGGG7GGGEGGGCCFDECF;EGGGGGD<GGGFGGABFGGGGF<FFFFFDFG;FFGEFGGGGGGGFEDFGGFCGGFGGGGGGGFGGGC9GGGGGGGGGGGGGGDAC7C+7DFGGF7GGGGGGGGEGFFGGFGGFB,GF?GGGGFGGGGGFGGGGGGGGGFGGFC<GGCGGGGF7FGFGGGGFGGGGGFGECFBFAGGGGGEEGGGGGGGFFAFGGGFGGGGGC@<CC
@ZRBM 74378
TGGGGAATATTGCACAATGGGGGAAACCCTGATGCAGCGACGCCGCGTGGAGGAAGAAGGTCTTCGGATTGTAAACTCCTGTCGTTAGGGACGATAATGACGGTACCTAACAAGAAAGCACCGGCTAACTACGTGCCAGCAGCCGCGGTAAAACGTAGGGTGCAAGTGTTGTCCGGAATTACTGGGTGTAAAGGGAGCGCAGGCGGGAAGACAAGTTGGAAGTGAAAACCATGGGCTCAACCCATGAATTGCTTTCAAAACTGTTTTTCTTGAGTAGTGCAGAGGTAGATGGAATTCCCGGTGTAGCGGTGGAATGCGTAGATATCGGGAGGAACACCAGTGGCGAAGGCGGTCTACTGGGCACCAACGGACGCTGAGGCTCGAAAGCATGGGTAGCAAACAGGATTAGATACCCT
+
GGGGGDEGGGGGGGGGGGCFGDGGGGGGGGGGGGGGGGGGGGGGGGGGGDEFGGGGGGGGGGGGGGGGGGGGGGGGGGGGFGFGDFFEGGGGG>FFGGGGGGGEFGGGGDFGGFGGGFF;FGDCGG:C@FFG7=8FFFGGGFFGGGGGCFGGGFGG8FGEGDEFGGFGGGGFCFCEEGGGGG>GGFFFGEFGGGGGGDGGGEGGGGGFEGGGGGGGGGGGFFGGGFGFGGGGGGGGGGGGGGGGGGGGGGGGGGGGGGGGGFCFGGEGGFGGGGGGGGDGGFGGFCGF?GGGGGCF7DGGGGFC@F:<FFDEGGGGFGGGGFCGDFC=6,CGFE8GGFFFGGGGGEGGGGGGGGGFGGGFC,FE7EC@+FF7E?GGGFCACGGGGGFFFGGGFFDFCGGGGGFGGFGGFF8CCBCC
@ZRBM 286
TGAGGAATATTGGTCAATGGGCGAGAGCCTGAACCAGCCAAGTAGCGTGCAGGATGACGGCCCTAGGGGTTGTAAACTGCTTTTATAAGGGAATAAAGTGAGTCTCGTGAGACTTTTTGCATGTACATTATGAATAAGGACCGGCTAATTCAGTGCCAGCAGCCGCGGTAATACGGAAGGTACGGGCGTTATCCGGATTTATTGGGTTTAAAGGGAGCGTAGGCCGGAGATTAAGCGTGTTGTGATATGTAGATGCTCAACATCTGCACTGCAGCGCGAACTGTTTTCCTTGAGTACGCACAAAGTGGGCGGAATTCGTGGTGTAGCGGTGAAATGCTTAGATATCACGAAGAACTCCGATTGCGAAGGCAGCTCACTGGAGCGCAACTGACGCTGAAGCTCGAAAGCGTGGGTATCGAACAGGATTAGATACCCT
+
EFDFFFFGGGGGDF<@EFEEFGGGEEFFGGGGG@F@FGDFFGFDEG@FFG<C<8,BCCFGGGDFF,=FGC@F,CF<5,C5?FF,?FFFGFF,BBFFGGGGGG<<F9E+BBCFF9,EFFGAFGFEFG,A,,,5<FF?DC5C00-F+6FCC;E3=FEC;FAEGGF2@>CGFFG.<8BE)>7DE#C>>FE>7;67<7>CC<CABGF=8>+#A@<CFC=C,8:@CCDGF??;=CEECGF7@C>CFD@,<#E;AFB@<<>0@#@CFD@3>@#88:==79>C8F?DFDF:CEA,GFC,64C?CE>9,<E=7==7FDECGGGGGDFFGGF>8@C,FFEAFFFEBEFGEFGFCF=C<FEEC8+@CCC@GGECF@GGFFFC:,,6FE@8+7FC,9FGGGFBCGFFFBF,FFFCGF@+B-GGGGGGGGGGGGGFFGGGGGGCCCCC
@ZRBM 65689
TGGGGAATCTTCCGCAATGGACGAAAGTCTGACGGAGCAACGCCGCGTGAGTGATGACGGCCTTCGGGTTGTAAAGCTCTGTGATCGGGGACGAATGGCTGGTATGCTAATACCATATCAGAGTGACGGTACCCGAGTAGCAAGCCACGGCTAAATACGTGCCAGCAGCAGCGGTAATACGTAGGTGGCAAGCGGTGTCCGGAATTATTGGGCGTAAAGCGCGCGAAGGCGGCTTCTAATGTCTAGCGTAAAAGTGCGGGGCTAACCCCCGTGATGGGATGGAAACTGGGAGGCTTGAGTATCGGAGAGGAAAGTGGAATTCCTAGTGTAGCGGTGAAATGCGTAGAGATTAGGAAGAACACCGGTGGCGAAGGCGACTTTCTGGACGACAACTGACGCTGAGGCGCGAAAGCTTGGGGAGCAAACAGGAGGAGATACCCT
+
FC8;C6BFFGGFGCGGGGGGFFCFDFGGGG,CEFFEDFGGFGG7BEEFFDFGFFFDD?FF=8FFFGCE<BCFGDF@ACFGGGFFFF44@CF:BEE,FFFDGGGF<D9DA,<B<,BC<,:,C,<CF=BFE7FB9@:F:35>;F,3:F8,@5>*CF,@FFFG:C<FAFFCC<3<1<11;?:,=2?CE,<<FEF:C7*;<*?,<:;**+3<CEGG*:*2C*<<8>ECE**9/328FF<<<+2,024*;**,GCF:7C=*>1,8,,8*3*+@+3@CB:,8GD=A8@5F8FABA63A,<,,GFF>=F=?<C9CEAAGCGGFB,CFBB<B,E=@7+EFE?<F??:FCB9?E<9,GGF?CC9,,GFEFB@,6GF@D,@F@+7FCEF<GGFC,GEEC@C<CEGF@;,,B@7@@,FAGFC,C-EFC,@CFFFAF@FC,9<@FCFCCCC@C
@ZRBM 288
TGGGGAATATTGCACAATGGGGGAAACCCTGATGCAGCAACGCCGCGTGAGTGAAGAAGTATTTCGGTATGTAAAGCTCTATCAGCAGGGAAGAAAATGACGGTACCTGACTAAGAAGCCCCGGCTAACTACGTGCCAGCAGCCGCGGTAATACGTAGGGGGCAACCGTTATCCGGATTTACTGGGTGGAAAGGGAGCGTAGACGGTAGCGCAAGTCTGAAGTGAAAGCCCGGGGCTCAACCCCGGAATGGCTTTGGAAACTGTGCAGCTAGAGTACCGGAGGGGTAAGCGGAAGTCCTAGTGTAGCGGTGAAATGCGTAGATAGTAGGAGGAACACCAGTGGCGAAGGCGGCTTACTGGACGGTAACTGACGTTGAGGCTCGAAAGCGTGGGGAGCAAACAGGATTAGATACCCT
+
E,F@ECFCCDEFGGGGGGF8FCEGCFGGGFGGGG9,AFFFGEG+@F@@=FCE<AE,CFFGGFEECE7CFFEGGG<CACFGGG9FFFFGGC<8@EFFGC,,C@+CDE?EADE<?F,CF4EC@GC7FCFGGFCFFE8F7B<D8,5D:C3FFGE,;D*>F7EG>E@BF*44<BFCFGG7EG7=FFFCBECE&CEFFFBA:<?CG8;CEEEFCCEEGGEFCFGFGC5D@C6>:6EF>CD:<CFC@5>5DEEGGG@GGDGDEA5B:FB,39<97<2DACFCCECCCFCGFB=4@CGF?9,E,:,AFE@7+F@C,,B5,=877FE,E9,C,=<CEC@C?<FFEC8F@:B,FGEEC+ECAE,ECFC@@7GE@EC,GGEBEGEFAEDE:@GEEEF7EGG@FFAC8GGGGGGGGGGGGFEC@CCC
@ZRBM 289
TGAGGAATATTGGTCAATGGACGAGAGTCTGCCCCAGCCAAGTAGCGTGCAGGATGACGGCCCTATGGGTTGTAAACTGCTTTTATAAGGGAATAAAGTGAGCCTCGTGAGGCTTTTTGCATGTACCTTATGAATAAGGACCGGCTAATTCCGTGCCAGCAGCCGCGGTAATACGGAAGGTCCGGGCGTTATCCGGATTTATTGGGTTTAAAGGGAGCGTAGGCCGGAGATTAAGCGTGTTGTGAAATGTAGATGCTCAACATCTGCACTGCAGCGCGAACTGGTTTCCTTGAGTACGCACAAAGTGGGCGGAATTCGTGGTGTAGCGGTGAAATGCTTAGATATCACGAAGAACTCCGATTGCGAAGGCAGCTCACTGGAGCGCAACTGACGCTGAAGCTCGAAAGTGCGGGTATCGAACAGGATTAGAGACACT
+
GGGGGGGGGGGGGGGGGGGGGGGGGGGGGGGGGGGGEECFFG9@@EGGGGFDGGGFGGEGFCFFCEFGFEBBFGGGFGFFDDFGGGGGGGGGGFGGGGGGEFF<8EFFGFGGG@FGGGGGGGGFFFGF?FGGGGGGGGGGGBFEGECFGGGFGGG>FDF?DDDGGGGGGGGGGBFEEE?BCBFGGGGGGDCFFFG?C:<?BFGFF<FCAGFF=?GFGEGFC<A6CCE#@BC8ECCDEFFGGFF9GFFFFGFFGFFGFFFGGGE9>;@FFFGEFGGFBB=C=A)GGFFGGFFF=4FC:E,EEFGE7DEGGEGFGFF7GGGFGGGGGGGGFF?DFCGGGGGGGGGGGFFDF9GF8FGFB7FGFEGGGDC@CDF<GF@FFFGGGGGGGGGGGGGGGDGGGGGGGGGFECGGGGGFGFCGGGGGGGFF<<ECFCFCB<C@
@ZRBM 290
TAGGGAATATTGCACAATGGAGGAAACTCTGATGCAGCCATGCCGCGTGTGTGAAGAAGGCCTTCGGGTTGTAAAGCACTTTCGGAGGGGAGGAAGAAAATGACGTTACCCTCAGAAGAAGCACCGGCTAACTCCGTGCCAGCAGCCGCGGTAATACGGAGGGTGCAAGCGTTAATCGGAATAACTGGGCGTAAAGGGCATGCAGGCGGTTCATCAAGTAGGATGTGAAATCCCCGGGCTCAACCTGGGAACAGCATACTAAACTGGTGGACTAGAGTATTGCAGGGGGAGACGGAATTCCAGGTGTAGCGGTGGAATGCGTAGATATCTGGAAGAACACCAAAGGCGAAGGCAGTCTCCTGGGCAAATACTGACGCTCATATGCGAAAGCGTGGGTAGCAAACAGGATTAGATACCCT
+
FGGFGGGGGGGGCGGGGGFFGGGGGGGFG9FGGGGGGGGGGEGGGGGGGCFFFGGGGGGGGGGGGGGGGGGGGGGFGGGGGAFFGBFFGGEGGGGGGGGGGDGGGCGFFF?EGGGGFCEG@FFE8CFFGFFA?FFGGGGFGGGGGGGGGGEAFBFGGGGGG<GGGDGFCGGG>CFC??FF@<@EGGFGGEFABCFEFGFGGFCFGDDCGDCCFCFECFGFCCEF<GGFFEECFF9GGGGFBDFGFCGFCDDBFGGFEFGFFEFCF@FFAGFEAAE8G?GGGGGDGGFAGEF<GGGGGGFGFFFA9GEDGFDGGGGGGGGGGGGGGCGGGGFGGGGGGGGGFAF7GGGGGGGGGGGFCFDFFFAGFFFEEGDGGGGGGGGGGGGGGGFDGGGGGGGGGGGGGGGGGGGGGGGGGFCCCCC
@ZRBM 70528
TGAGGAATATTGGTCAATGGGCGAGAGCCTGAACCAGCCAAGTAGCGTGCAGGATGACGGCCCTATGGGTTGTAAACTGCTTTTATAAGGGAATAAAGTGAGCCTCGTGAGGCTTTTTGCATGTACCTTATGAATAAGGACCGGCTAATTCCGTGCCAGCAGCCGCGGTAATACGGAAGGTCCGGGCGTTATCCGGATTTATTGGGTTTAAAGGGAGCGTAGGCCGGAGATTAAGCGTGTTGTGAAATGTAGACGCTCAACGTCTGCACTGCAGCGCGAACTGGTTTCCTTGAGTACGCACAAAGTGGGCGGAATTCGTGGTGTAGCGGTGAAATGCTTAGATATCACGAAGAACTCCGATTGCGAAGGCAGCTCACTGGAGCGCAACTGACGCTGAAGCTCGAAAGTGCGGGTATCGAACAGGATTAGATACCCT
+
FGGGGFGGGGGGGGGGGGFFGGGGGGFGGGGGGGGGGGGGGGGGFGGGGGGGGGGGGGEGGCGGGGGGGGEGGGFFGGGCGFGCF,FFGGGGGGGEFFFFGGGGFGGGGGGGGGGGGDGGGGGGFGGFGFGGGGGGGGGGGGGGGGFGGGGGFDFGGGGGGCCC::FGFDGEFGGGCF7FGGDGGE*EGGGDEGG7FEEFGF=FGGGGGGGGGGGGGGFFEEDDCGGDGGGG?CFGGCGFF=FDDGGGGDEEGGGGDGGGGGFGFFGGFGFGFECDGDEGFGGGGGFGGFD<=7GGGGGGFFAFC7BB+GGFFGGGF?FFGFEGGGF,?,FEGGDCEFCEC,<CFFFFGGGGCFCEDCGDGGDGGGGFF@FCFCD<GGEGFGGGGGGEGF@GGGFFGGGECFF<C@CEDDGGGGGFGFFFGGGGGFGGGGFCCCCC
@ZRBM 54539
TGGGGAATATTGCACAATGGGGGAAACCCTGATGCAGCGACGCCGCGTGAGTGAAGAAGTATCTCGGTATGTAAAGCTCTATAAGCAGGGAAGAAAATGACGGTACCTGACTAAGAAGCCCCGGCTAACTACGTGCCAGCAGCCGCGGTAATACGTAGGGGGCAAGCGTTATCCGGAATTACTGGGTGCAAAGGGTGCGTAGGTGTTATGGCAAGTCAGAAGTGAAAACCCAGGGCTTAACTCTGGGACGGCTTTTGAAACTGTCAGACTGGAGTGCAGGAGAGGGAAGCGGAATTCCCAGTGTAGCGGTGAAATGCGTAGATATTAGGAGGAACATCAGGGGCGAAGGCGGCTTACTGGACTGAAACTGACACTGAGGCGCGAAAGCGTGGGGAGCAAACAGGATTAGATACCCT
+
EFFEEFEFFGGGGGGADFF8CCECFFG8,EEFCF,6FFGFGGFEGCFFGGGGGGGGFEFGGGGAFFF8FFG?CEEF9?EFGC,E5EFE<EFGC,E<BEGD5B+4D+B,CBFFGGFCFFGD<>F>=+3:,,<F@,BD7C>DFEGFF+FF*@EF;1D>:#8<FFDCFF7CF>B7FFFGGFFFFFC<7:<&#8CF<BF=G;C?8<C#:#';@@E*CC>@CEC<<FEFD<CFB<CEFFG-FE@9A8D>CEGGG#<DCGFDEF?ECEAEEE=E3A<FCF?GGFE<FFEBC+?FC=<B?E=<A:,FFFEB8CC<<?,CF,CGGGFEC,,FFGFCEC9GE,E-CC,@,FFD9CCGGGFCAGGGGGGGFGGEE9@CFFFE<GEF7C:7@B5,,EGGGGGGGCFGGEF<GGFGGGFDEFCCCCCC
@ZRBM 55118
TGAGGAATATTGGTCAATGGGCGAGAGCCTGAACCAGCCAAGTAGCGTGCAGGATGACGGCCCTATGGGTTGTAAACTGCTTTTATAAGGGAATAAAGTGAGAGTCGTGACTCTTTTTGCATGTACCTTATGAATAAGGACCGGCTAATTCCGTGCCAGCAGCCGCGGTAATACGGAAGGTCCGGGCGCTATCCGGATTTATTGGGTTTAAAGGGAGCGTAGGCCGGAGATTAAGCGTGTTGTGAAATGTAGATGCTCAACATCCGCACTGCAGCGCGAACTGGTTTCCTTGAGTACGCACAAAGTGGGCGGAATTCGTGGTGTAGCGGTGAAATGCTTAGATATCACGAAGAACTCCGATTGCGAAGGCAGCTCACTGGAGCGCAACTGACGCTGAAGCTCGAAAGTGCGGGTATCGAACAGGATTAGATACCCT
+
FDGGGEEFEGFGGGGGGFGFGGDGGGGGGGGGGGGGGGGGGGGDGGGGGGGGGFFGEFCFGGGFGGGGGFECFGFGGGGGGGGGGGGGFGGGGG9A?FGGGGGGFFGGGGGGGGGGGGGFGGGGGGGFFGGG9FGGGGGGDCG>FGGGG@GGGGGGGGDGDDGDGDDEECFGGGGCGGGEC;EFFGGGGGDEFGCEFGGFCFCDGGFFGGCAFGGCGGGEEEGGGGFCFEFFGGGGGGFCGGGDGGGGGGGF9CFEGFFFGGFGGGFFGGGGFEGGEFEGGGD@B,GCF?EGGGGFDF8F<<FCF:DGGGGFD<F>GGGBFGGGGEGGGGGFFGGGGGFDFEFF<GFGGGGGGFECGGGGEEGFFGGGGGGGGGGGGGGGGGGGGFGGGGGGGGGGGGGDGGGFDGGGGDGGGGGGGGGGGGGGFDGGGFGCCCCC
@ZRBM 294
TGGGGAATATTGCACAATGGGCGAAAGCCTGATGCAGCAACGCCGCGTGAGCGTTGAAGGCCTTCGGGTCGTAAAGCTCTGTCCTCAAGGAAGATAATGACGGTACTTGAGGAGGAAGCCCCGGCTAACTACGTGCCAGCAGCCGCGGTAATACGTAGGGGGCTAGCGTTATCCGGAATTACTGGGCGTAAAGGGTGCGTAGGTGGTTTCTTAAGTCAGAGGTGAAAGGCTACGGCTCAACCGTAGTAAGCCTTTGAAACTGGGAAACTTGAGTGCAGGAGAGGGGAGTGGAATTCCTGGTGTAGCGGTGAAATGCGTAGATATTAGGAGGAACACCAGTTGCGAAGGCGGCTCTCTGGACTGTAACTGACACTGAGGCACGAAAGCGTGGGGAGCAAACAGGATTAGATATCCT
+
EGGGGGGGGGGGGGGGGFGFGGGGGGGGGFGGFGGGCGGGGGGGGGGG>FFEF+B@FFGGEE@FCGGGFCEEEFGGGAEF,CC<FDGGGGGGGG?FGGGFGGGFGGGCGFGCA7@EF,A,BCEFG7CDE9BF+>,@FFG7:FGGEGEG:BEFFFF,FFGGGGG@FCFE6=BAF?@FGGFC:E7GFGGGCEECFGCCEE>E3>C168:@F8E;ECFCCEGCFG@$>EDECC?8B;:<(9FE/7C@A71<@FD9GG=GGGFGFE<A,GFGGGGDFFFFEEF,GGEGE=9EAGEG@FDB4B,DGGGGGGGGGFGGGGGFFGFGGGGGGGFC@EGEFFFGGFCGGFCGCDGGGGGFFECFF8DGFEAGGGGGFGGGGFGFCFFFCGGGGGGGGGGGGGGGGGGGGGGFF<GGGGCCCCC
@ZRBM 295
TGAGGAATATTGGTCAATGGGCGAGAGCCTGAACCAGCCAAGTAGCGTGCATGATGACGGCCCTATGGGTTGTAAACTGCTTTTATAAGGGAATAAAGTGAGATTCGTGACTCTTTTTGCATGTACCTTATGAATAAGGACCGGCTAATTCCGTGCCAGCAGCCGCCGTAATACGGAAGGTCCGGGCGTTATCCGTATTTATTGGGTTTAAAGGGAGCGTAGGCCGGAGATTAAGCGTGTTGTGAAATGTAGATGCTCAACATCTGCACTGCAGCGCGAACTGGTTTCCTTGAGTACGCACAAAGTGAGCGGAATTCGTGGTGTCGCGGTGAAATGCTCAGATATCACGAAGAACTCCGATTGCGAAGGAAGCTCACTGGAGCGCAACTGACGCTGAAGCTCGAAAGTGGGGGTATCGAACAGGATTAGATACCCT
+
CCFF,ECDC<ECFGFGFAEGG8@+@@C<C<E<FFGGE,6C<FEAFDDC,F@,6,CFGG>FGCE7C<C=CFGCE,<C?CCE9,55CF9F<==,4CE?F,@,?BC,,C+A+49?5B9@EE+C,?@FF9F<9EA,E<8ED,=5AFFGGGGGGGG9,88FGG8FED<D+B+3CCGEFCFDC>37D=F7*>*BCFECFGD?7<<:>DG=:FFE:?FGEEF*DC=?EC;>6E#,2/@EGB52C,>,@@;33.3;<@,8AF9F;9FF@<C@F?C:<F9FC77C9@=EE5FGGEA,<<GGD>+@?E=?:,=CE+6+CB??+DC>+FFFF:@+++EE,9F<C:,,F9<,?,?<C69,6E<C:@:6-C6,:EF95C66,,F<CEC<,67F@@@FFFE@;@;@FE6;68,;,6?6ADC@7-FAEE<F@<FCE69F<,,E<F;88@,A
@ZRBM 296
TGAGGAATATTGGTCAATGGGCGAGAGCCTGAACCAGCAAAGTAGCGTGCAGGATGACGGCCCTATGGGTTGTAAACTGCTTTTATAAGGGAATAAAGTGAGTCTCGTGAGACTTTTTGCATGTACCTTATGAATAAGGACCGGCTAATTCCGTGCCAGCAGCCGCGGTAATACGGAAGGTCCGGGCGTTATCCGGATTTATTGGGTTTAAAGGGAGCGTAGGCCGGAGATTAAGCGTGTTGTGAAATGTAGACGCTCAACGTCTGCACTGCAGCGCGAACTGGTTTCCTTGAGTACGCACAAAGTGGGCGGAATTCGTGGTGTAGCGGTGAAATGCTTAGATATCACGAAGAACTCCGATTGCGAAGGCAGCTCACTGGAGCGCAACTGACGCTGAAGCTCGAAAGTGCGGGTATCGAACAGGATTAGATACCCT
+
EFFGGGFFGGGGGDGGFFGGGGGGGGGGGFGFFGGGGG-CFG9@FFGGGGFGFECFFGGG@CE7FEGGGF:F6FGGFDGCGGGFFFEEFFD9B,EFFG<FFG,F<,B?FGGGGC99,,CEFFA<B9<<,B?FFFCECFGG,BC:+@FFF9>DFBFF7DFGFGFDFEGGCFE<CC>>EGGGC:FFEGCCFBE78?CECE>$<C:<?C@C88FB:C7;EEEEE:C?FGGGG<FECFG<D9EGFF@GFFCFFCFE:GFGFGCFCG>GGGF<DCC@FCF>>FEFDA.FDDBCCFGD@+=@@,@5,<A,C?>GGGEGGGGGFBF<GGGGEECC,C599CBGGFA;?9FFFGGGFCGFE:FEED@,GGGGGGFF<8GGGF<GGGGGCEEFGDGGFCBFGGGF@7GGGFFF8F:@ECCGGGGGGFAGGFGGF@FGGGGCCBCC
@ZRBM 297
TGGGGAATATTGCACAATGGGGGAAACCCTGATGCAGCGAAGCCGCGTGAAGGAAGAAGTATCTCGGTATGTAAACTTCTATCAGCAGGGAAGATAGTGACGGTACCTGACTAAGAAGCACCGGCTAACTACGTGCCAGCAGCCGCGGTAATACGTAGGGGGCAAGCGTTATCCGGATTTACTGGGTGTACAGGGAGCGTAGACGGACTGGCAAGTCTGAGGTGAAAAGCTGGGGCTCAACCCCGGGACTGCATTCGAAACTGTTAGTCTTGAGTGCCGGAGAGGTAAGCGGAATTCCTAGTGTAGCGGTGAAATGCGTAGATATTAGGAGGAACACCAGTGGCGAAGGCGGCTTACTGGACTGTAACTGACGTTGAGGCTCGAAAGCGTGGGGAGCAAACAGGATTAGATACCCT
+
GEGCF,@EDEFEFGGFGDFFFGGCE@FCGGGGGGGGGGCE+@+:FCEBF:@FCC<DD,C?C?E<FCD?CF?FFGFGG?AEFGEFG?EFGGDFEB,EFEGGFGEGFCCD9BFFFGFEGGG<F8C7:FGGGGFGC<=BFFD@FAFFCC7F@CGCFGCCEFEDEEGGGGGDC>BFFGGGGGDC9C@CFFC=CF9:FDC5F<@:<?;?CEE827>C>FG65<<C#BE@3A:,#*4ECCD>9<9FCF#F452=A8=C(CF#,=AGGGD?A@A#FFGF;B8101>99CDEECB+CAB5:9,,B,,,FFF:EEFBEE?EB7FC<C,9FDF?FC,E9<GECCCECDGFCF@FGGFFC+C<,9GFFFFC<;,,FFACGFDGFCGFFFBC@DFCEF>F@E@,FGGGFGGFGGGFFFFGEFCBB<C<
@ZRBM 298
TGAGGAATATTGGTCAATGGGCGAGAGCCTGAACCAGCCAAGTAGCGTGCAGGATGACGGCCCTATGGGTTGTAAACTGCTTTTATAAGGGAATAAAGTGAGCCTCGTGAGGCTTTTTGCATGTACCTTATGAATAAGGACCGGCTAATTCCGTGCCAGCAGCCGCGGTAATACGGAAGGTCCGGGCGTTATCCGGATTTATTGGGTTTAAAGGGAGCGTAGGCCGGAGATTAAGCGTGTTGTGAAATGTAGACGCTCAACGTCTGCACTACAGCGCGAACTGGTTTCCTTGAGTACTCACAACGTGGGCGGAATTCGTGGTGTAGCGGTGAAATGCTTAGATATCACGAAGAACTCCGATTGCGAAGGCGGCTCACTGGAGCGCAACTGACGCTGAAGCTCGAAAGTGCGGGTATCGAACAGGATTAGATACCCT
+
EFEGGEFGGGGGGGGGGGGGGGGGGGGGGGFFFGGGGGGGGGFAFGGGGGFFGFEBFFGGGGDGGGGGGEFFFFGGEFEF9CFDF9FFFFFGGCEEGGDFGGGG8FFDGFFGG8,<,=FGFAFEGG<<,?<FFF,BFG6G<FFGD7B=EAFFGGGGDEFCCFFEF?FFGEG9D:FGEEGGFGCGGGDEF>:C<<=ECCC:FCGFGGC?+><ECBECEGEFEECEEGC:FEGFFGGGG=GGFCFCCFFCFFFG?FGFCFCFFGFCFFFFGB.CFCFBBFDE<FDCGFGGGD?A3,=DE,EGFAA+EB>FGFGFB,GEF+DBGGGGGGGFEFDF9EFGGFFCF9DFCC,GGFCGGEEDFFFBGEGGGGGGGGGGGGGFGFGCECFDGFFGGGGGGGGF<EGGGGGGFGCGF@FC7FGGGGGGGFCFCEEGGFGCCAC@
@ZRBM 299
TGAGGAATATTGGTCAATGGACGAGAGTCTGAACCAGCCAAGTAGCGTGCAGGATGACGGCCCTATGGGTTGTAAACTGCTTTTATAAGGGAATAAAGTGAGCCTCGTGAGGCTTTTTGCATGTACCTTATGAATAAGGACCGGCTAATTCCGTGCCAGCAGCCGCGGTAATACGGAAGGTCCGGGCGTTATCCGGATTTATTGGGCTTAAAGGGAGCGTAGGCCGGAGATTAAGCGTGTTGTGAAATGTAGATGCTCAACATCTGCACTGCAGCGCGAACTGGTTTCCTTGAGTACGCACAAAGTGGGCGGAATTCGTGGTGTAGCGGTGAAATGCTTAGATATCACGAAGAACTCCGATTGCGAAGGCAGCTCACTGGAGCGCAACTGACGCTGAAGCTCGAAAGTGCGGGTATCGAACAGGATTAGATACCCT
+
CEGDGGGFFGGGFCFGGGG8EEFG>@FFEDFGGFDGG@FGA@FFFGGGGEGGFGG8C,@:@FGGGGGDG8CFF?FGGGG9CFGCEGGFGGGFFFGGDGGFGGGGGGGGGGDFGF88FCG9BCFFGFFGGGDFGGFGFFGC,+C@FFFGGGB>FGGGGGG+GD>GGC<FAFGGGGGC*>:<5E<?ECCEGEC@A><<3GF@CGGFFFGCB:CEFF@EGGGGGCD?E5>AGEGGCC<4GGGFFGG>GGGGGFF<FGDEFC<EFFFFGC:8GF>C:@EGGGFB,GGFF8FD<DAD8GDGGFFGFFFEEGGGEGGFGGGFEGGEFGGGGGCE,FGGGGGFF<9GFACEFFEFGGGGGFEEDGF@:GGFGFGGGFGGGGGGGGGCGGGGGGGGGGFFC9GCGDGFF79GGGGGGGGGFGGGGGGGGGGGFGGGGGGCCCCC
@ZRBM 300
TGGGGAATATTGCACAATGGGGGAAACCCTGATGCAGCGACGCCGCGTGAGTGATGAAGTATTTCGGTATGTAAAACTCTATCAGCAGGGAAGATAATGACGGTACCTGACTAAGAAGCACCGGCTAAATACGTGCCAGCAGCCGCGGTAATACGTATGGTGCAAGCGTTATCCGGATTTACTGGGTGTAAAGGGTGCGTAGGTGGTATGGCAAGTCAGAAGTGAAAGGCTGGGGCTCAACCCCGGGACTGCTTTTGAAACTGTCAAACTAGAGTACAGGAGAGGAAAGCGGAATTCCTAGTGTAGCGGTGAAATGCGTAGATATTAGGAGGAACACCAGTGGCGAAGGCAGCTTTCTGGACTGAAACTGACACTGAGGCACGAAAGCGTGGGGAGCAAACAGGATTAGATACCCT
+
GGGGGGGGGGGGGGGGGGGGGGGGGGGGGGGGGGGGGGGGGGGGGGGGGGGGGGGGGGGGGGGGGGGGGGGGGGGGGGGGGFGGGGGGFEGGGGGGGGGGGGGGFGFEGGGFGGGGGGGGGGGGGGGGGGGGGGGGGGGGGGGGEGGGEGGFFFGGGGGGGGFGGGGGGGFGGGGGGEDGGGGGGGGGGGGGGGGFGGGEEFGFFGGFFFGGGGGGGGGGGGGGGGGGGGEGGGGGGGGGGGEEFEGGFGGGGGGGFGGFGGGGGFFGFGGGGFGFFGGGGGGGFFCGCCGGGGF=CGGGGGGGGGGGGGGGGGGGFFGGFGGGGGGGGFGGGGGGGFGGGGGGGGGGGGGGGGGGGGGFGGGGGGGGGGFFFGGGGGGGGGGGGGGGGGGGGGGGFGGGGGGGGGGGGGGCCCCC
@ZRBM 301
TGGGGAATTTTGGACAATGGGGGCAACCCTGATCCAGCCATGCCGCGTGCAGGATGAAGGCCTTCGGGTTGTAAACTGCTTTTGTCAGGGACGAAAAGGACCGTGTTAATACCATGGTCTGCTGACGGTACCTGAAGAATAAGCACCGGCTAACTACGTGCCAGCAGCCGCGGTAATACGTAGGGTGCAAGCGTTAATCGGAATTACTGGGCGTAAAGCGTGCGCAGGCGGTTCTGTAAGACAGATGTGAAATCCCCGGGCTTAACCTGGGAATTGCATTTGTGACTGCAGGACTAGAGTTCATCAGAGGGGGGTGGAATTCCAAGTGTAGCAGTGAAATGCGTAGATATTTGGAAGAACACCAATGGCGAAGGCAGCCCCCTGGGATGCGACTGACGCTCATGCACGAAAGCGTGGGGAGCAAACAGGATTAGATACCCT
+
GGGGGGGGGGGGGGGGGGGGGGGGGGGGGGGGGGGGGGGGGGGGGGGGGGGGGGGCGGGGGFGGGGGGGGGGGGGGGGGGGGGGFGGGFGGGGGGGGGGGGGGEG<FGGGFGCFDGGGGFGDAFDGGGEGGGGGGGGGGGGGAFGGGGGGGGGGFGGG@BFFGGGFGFGGGGGGGGFGGGGGFGEEGG8AFGGGDE=CGG?EGGF>GGGCFGGGGGCDCGBGGGFEFGGGGGGFCGFGGF@DFGFGEGFFFEFGGGGECFGGGGFFCEC<CFFGGGGCGF=;C,,,,3,6,GFCFGGGGEF99><8GGGECEDGFFFE9FFGFCFE<E?,,GFGGGGGGCEFGGGFGGGGGFGGGGGFE7<GGGEDGGGGGGGGGGGGGGGGGGGGDEEGGGGGGF@FGGDFCGGGGGGGGGGGGGGGGGGGGGGGFGGGGGGGGGCCCCC
@ZRBM 302
TGAGGGATATTGGTCAATGGACGCGAGTCTGAACCAGCCAAGTAGCGTGAAGGATGACTGCCCTATGGGTTGTAAACTTCTTTTATATGGGAATAAAGTTGTCCACGTGTGGATTTTAGTATGTACCATATGAATAAGGATCGGCTAACTCCGTGCCAGCAGCCGCGGTAATACGGAGGATCCGAGCGTTATCCGGATTTATTGGGTTTAAAGGGAGCGTAGGCGGATTGTTAAGTCAGTTGTGAAAGTTTGCGGCTCAACCGTAAAATTGCAGTTGATACTGGCAGTCTTGAGTGCAGTAGAGGTGGGCGGAATTCGTGGTGTAGCGGTGAAATGCTTAGATATCACGAAGAACTCCGATTGCGAAGGCAGCTCACTGGAGCGCAACTGACGCTGAAGCTCGAAAGTGCGGGTATCGAACAGAATTAGATACCCT
+
GGGGGGGGGGGGGGGGGGGGGGGGGGEGGGGGGGGGGGGGGFFGGGGGGGGGGGGGGGGGGGGGGGGGGGGGGGGGGGGGGGGGGGGGGGGGGGGGGGGGGGGGGGGGGGGD9FCGFGGGGFGGGFGGGGGFGGGGGGGGGEFEGGGGGGGGGGGGGGGGGGGGGGGGGGGGGGGGGGGGGGGGGGGGGGGGGGGGEGGGGGGGGGGGGGGGGGGGGGGGGGDGGGGGGGGGGGGGGGGFGFGGGGGGGGGGGGGGGFGGGGGGGGGGGGGGGGGFFFGFFGGGGGFE?FGFGFGGGGGGGGGGGGGGGGGEGGGGFDGFGFEFGGGGGGGGGGGGGGGGGGGFDFFCGFFGGFCGGGGGGGGGGGGGGGGGGGFGGGGGGGGGGGGGGGEGGGGGGGGGGGGGGGGGGGGGGGGGGGGFFGGGGGGGGGGCCCCC
@ZRBM 303
TGGGGAATTTTGGACAATGGGGGCAACCCTGATCCAGCCATGCCGCGTGCAGGATGAAGGCCTTCGGGTTGTAAACTGCTTTTGTCAGGGACGAAAAGGACCGTGTTAATACCATGGTCTGCTGACGGTACCTGAAGAATAAGCACCGGCTAACTACGTGCCAGCAGCCGCGGTAATACGTAGGGTGCAAGCGTTAATCGGAATTACTGGGCGTAAAGCGTGCGCAGGCGGTTCTGTAAGACAGATGTGAAATCCCCGGGCTTAACCTGGGAATTGCATTTGTGACTGCAGGACTAGAGTTCATCAGAGGGGGGTGGAATTCCAAGTGTAGCAGTGAAATGCGTAGATATTTGGAAGAACACCAATGGCGAAGGCAGCCCCCTGGGATGCGACTGACGCTCATGCACGAAAGCGTGGGGAGCAAACAGGATTAGATACCCT
+
CFEFGDGGGFCFC@FGGFGGGGGGGGGGGGG8FFDGGGGGGGGGGGGGGGGGGGGGGGFFGGDCFGGGFGGEGFGGGGDGGGGGGGGGGG?FGGGGGGGGFGGGFGGGGGGGGGGFFGGGGGGGGGGGGGEFGCCD=CEFGGGGFGGGGGGGFFCFGD@E@?FGGDFGFEFGGGGGGGGF0GFGGGGFCFGFCFGGFFFGDGGFFGGGGEFFFCCFGCB5ACEGGDGGGCGGGDGGFGGGFGGGGGGGFEGGFGGGGGGF9GGGFFGGGCGGFGGFDEF?FGEGGF<DEFFFFDADA,GGGFFGGGGF@BGEGFGFGGGDEF9GGFGFFA@CGFAGGGGGGGFGGGFGGGFGE<GGGFC7F8GDCFCCFFCGGGGGEGGGCGFGGGGGGGGGGGGGGGGGFCGGGGGGGGGGGGGGGGGGGFFEFCFGGGEE@<FFCCCCB
@ZRBM 76456
TGGGGAATTTTGGACAATGGGGGCAACCCTGATCCAGCCATGCCGCGTGCAGGATGAAGGCCTTCGGGTTGTAAACTGCTTTTGTCAGGGACGAAAAGGACCGTGTTAATACCATGGTCTGCTGACGGTACCTGAAGAATAAGCACCGGCTAACTACGTGCCAGCAGCCGCGGTAATACGTAGGGTGCAAGCGTTAATCGGAATTACTGGGCGTAAAGCGTGCGCAGGCGGTTCTGTAAGACAGATGTGAAATCCCCGGGCTTAACCTGGGAATTGCATTTGTGACTGCAGGACTAGAGTTCATCAGAGGGGGGTGGAATTCCAAGTGTAGCAGTGAAATGCGTAGATATTTGGAAGAACACCAATGGCGAAGGCAGCCCCCTGGGATGCGACTGACGCTCATGCACGAAAGCGTGGGGAGCAAACAGGATTAGATACCCT
+
FGGGDGEGGFGGDFFEF<F8ECEEGGGGGGGGGGGGGDFGGFFGGGGG>:DGGCFDEGGDFGGFGGGGFGGGFFGFACFFDFFGFFGGGGGGGGGGGG7FFFCB,,BF?FF,E9?DF,,<ABFGGGGDEG7D9FFF9FDFGG9<=CGGECA<@FFGGGGGCF:4>FGFGEBFE::F?FFCEFGFGGGGEGGGFCEEFGGGG?FGF97FFCFFGFEC=F:GFEEGDCEEEFGFGCFGFDEB9FCCBFCEAGGGFFF@FEGGF=<DFFGGFFGFCGGGGFGFGGFFF=,=>9GF@=?AFDAC9GFE,DGGGGGGGGGFBFFFFGGFFE?GGGGGGGCGGGFDGGFFAGGGGFDGGF<GGGFFEGGGGDGGGFFGGGEEFCEGFGGGGF7GGGGGGFEEEFGGDF@FFGGGGGGGGGGGGFGGGGGGGGGGGGGGGGGGCCCCC
@ZRBM 305
TGAGGAATATTGGTCAATGGGCGAGAGCCTGAACCAGCCAAGTAGCGTGCAGGATGACGGCCCTATGAGTTGTAAACTGCTTTTATAAGGGAATAAAGTGAGTCTCGTGAGACTTTTTGCATGTACCTTATGAATAAGGACCGGCTAATTCCGTGCCAGCAGCCGCGGTAATACAGAAGGTCCGGGCGTTATCCGGATTTATTGGGTTTAAAGGGAGCGTAGGCCGGAGATTAAGCGTGTTGTGAAATGTAGAGGCTCAACCTCTGCACTGCAGCGCGAACTGGTCTTCTTGAGTACGCACAACGTGGGCGGAATTCGTGGTGTAGCGGTGAAATGCTTAGATATCACGAAGAACTCCGATTGCGAAGGCAGCTCACGGGAGCGCAACTGACGCTGAAGCTCGAAAGTGCGGGTATCGAACAGGATTAGATACCCT
+
GGDFGGGGEGGGFFFGGGGFGGGGGGCGGGGGGGGGGGGG<FGGGGGGGGGGGGGGGGGGGGGGGFGEGGGGGGGGGGAFGGGGGGGDGGGF8CCEGGGGGGGCFFGDDC+EFEGDEEEGFCFAFGFFFFFGGF9<FFCFGDE>GGGCFFEFFGGGGAC>FDDGDCGEFF>=DD=GFGECFGGGGGCFFGGFGGGCCCGGFGGGGF>FGCFGGEFGGGGGGGGGGGEEGFFECFGEDGGGGGGGGGGFFCGFCGGGFCGG@CCBFFFF8FFFGGFE@GFF>GGFF,A,<,7GFFCGEFGFFGFFGGGCGGGGGGFGGGGGGDGGGGDGGGGGFGGGGGGGGGGGGFE@GGGGGGGGGGGGGGGGGGGGGGCGGFBGGGGGFC+GGGGGGGGGGGGGGFGGFDGGFFC:FCGGGDGGGGGGGGGGGGGGGGGCCCCC
@ZRBM 64682
TGAGGAATATTGGTCAATGGGCGAGAGCCTGAACCAGCCAAGTAGCGTGCAGGATGACGGCCCTATGGGTTGTAAACTGCTTTTATAAGGGAATAAAGTGAGCCTCGTGAGGCTTTTTGCATGTACCTTATGAATAAGGGCCGGCTAATTCCGTGCCAGCAGCCGCGGTAATACGGAAGGTCCGGGCGTTATCCGGATTTATTGGGTTTAAAGGGAGCGTAGGCCGGAGATTAAGCGTGTTGTGAAATGTAGATGCTCAACATCTGCACTGCAGCGCGAACTGGTTTCCTTGAGTACGCACAAAGGGGGCGGAATTCGTGGTGTAGCGGTGAAATGCTTAGATATCACGAAGAACTCCGATTGCGAAGGCAGCTCACTGGAGCGCAACTGACGCTGAAGCGCGAAAGTGCGGGTATCGAACAGGATTAGATACCCT
+
FGGGGCEFGGGG9CEFEFG?FGGGCGEGGGGGGGGGGGGGGFGFGFGGGGGGGGGGGGGGCFGGC8,FEFEGGGFGGFGFGGGGGFFGGGFCECEFGGEFGGGGGFGFGGGGD<=EGGDFGGGGGGFGDFFDFGGGGFFFFGGGGGGGGGGGFFFGGGGFFGGFFECGC?FGCF?CA>C>EEGGGGGGFFEFEGGD<:FGAGFC:F?GFFFGC<CFGGCCEFE=CEGDGG;CGFGEGGGGFGGGGFGGGGC?7>@CCCGGGGFDGFG>FCFG7CGECBGEF@CB8GF?FDFD?EGGEFEF9E=BC+GGGFE?DBEF7F7BGGEDGGGGGFDGFCGFEFCGGGGGFEECGGFGFF@-GGF7DEDGGGGGGFFGFACGFGGGGEGGGEEF7GEEGGGGGGF@,EFGGFC+GGGGGGGGGGGGGGGGGGGGGGFCCC<C
@ZRBM 307
TGAGGAATATTGGTCAATGGGCGAGAGCCTGAACCAGCCAAGTAGCGTGCAGGATGACGGCCCTATGGGTTGTAAACTGCTTTTATAAGGGAATAAAGTGAGAGTCGTGACTCTTTTTGCATGTACCCTATGAATAAGGACCGGCTAATTCCGTGCCAGCAGCCGCGGTAATACGGAAGGTCCGGGCGTTAGCCGGATTTATTGGGTTTAAAGGGAGCGTAGGCCGGAGATTAAGCGTGTTGGGAAATGTAGATGCTCAACATCTGCACTGCAGCGCGAACTGGTTTCCTTGAGTACGCACAAAGTGGGCGGAATTCGTGGTGTAGCGGTGAAATGCTTAGATATCACGAAGAACTCCGATTGCGAAGGCAGCTCACTGGAGCGCAACTGACGCTGAAGCTCGAAAGTGCGGGTATCGAACAGGATTAGATACCCT
+
EFDFGGGGGGGGGGFGGGGGGGGGGGGGGGGGGGGGGGGGGGGGGCFGGGGGGGGGGGEGGG7DFECCFGGGGGGG9FDFFG9FGGFGGGFEFGGGFGGGGGGGGG7FFGGFGFFGDFGGGGGGGFFGGGCFGFGGFFGG=FGGGGGGGFGGGGGCFFGCF7DFC=EGGCFGFEDCGGGG?GGGFDGGG>C#GEFE7FFGGGEFFGFC:C<CFGGFDC=GGF8:@E5?CF;GGGGFGGEEE2#2DGFBCGGFGGGF<FGGFGF879GGC>CCCFF>9GFABFEGGEGGGGGCGGFF?AE<DCFEFF@FB8C<+<+EGGFDFGF@:FCEFB99CGFFCGFFFCGGGGGGGGGCF?CCDGGEGGF?GGGGGFC?FECGGGGEF7+GGGEGGEEFFCGGGGGGFCFFGGFFB7FGGFGGFGGFGFGFB9GGGGGCCCCC
@ZRBM 308
TGAGGAATATTGGTCAATGGACGAGAGTCTGAACCAGCCAAGTAGCGTGCAGGATGACGGCCCTATGGGTTGTAAACTGCTTTTATAAGGGAATAAAGTGAGCCTCGTGAGGCTTTTTGCATGTACCTTATGAATAAGGACCGGCTAATTCCGTGCCAGCAGCCGCGGTAATACGGAAGGTCCGGGCGTTATCCGGATTTATTGGGTTTAAAGGGAGCGTAGGCCGGAGATTAAGCGTGTTGTGAAATGTAGATGCTCAACATCTGCACTGCAGCGCGAACTAGTTTCCTTGAGTACGCACAAAGTGGGCGGGATTCGTGGTGTAGCGGTGAAATGCTTAGATATCACGAAGAACTCCGATTGCGAAGGCAGCTCACTGGAGCGCAACTGACGCTGAAGCTCGAAAGTGCGGGTATCGAACAGGATTAGATACCCT
+
DGFGGGGGGGGGGCFFEGGGGGGGGGGGGGGGGGDGFGFGGGGGGGGGGGGGGGGGGGGGGGGGGGGDFEFFEGGGGGGGGGCFEEGFGGGGGGGGGGGGGGGGGFEGGGGGDGGCGGGFFGGGGFFGFGGGGGGGGGGGGFGGGGGGGGGGGGGGGGDFGFGFGGGGGGGGGGGGGGGGGGFGGGGGGGG<CEFGEGGCEGGGGGGGGGGGFFFC7CGGGFGGFC>:CCCGGGGFGGGGGGGGFGGFEGFCEGFFDFGFFFGGGGFFFFGFFGGFF;CGEGFEDFF8D>FD6EGGGGCFF?FF7EF=GGGGGGFECFFCEGGGFFCB,GFGGGFCGDGGGFGGGGFFFEFF8CDGDGDGGDGEFD@FGGGGGGGFFGGEFFEFGGGDEEFEFFFCGGGGFEGGGGGGGEFE:<GGGGGGGGEFGGGFFGGCCCCC
@ZRBM 309
TGAGGAATATTGGTCAATGGACGAGAGTCTGAACCAGCCAAGTAGCGTGCAGGATGACGGCCCTATGGGTTGTAAACTGCTTTTATAAGGGAATAAAGTGAGCCTCGTGAGGCTTTTTGCATGTACCTTATGAATAAGGACCGGCTAATTCCGTGCCAGCAGCCGCGGTAATACGGAAGGTCCGGGCGTTAGCCGGATTTATTGGGTTTAAAGGGAGCGTAGGCCGGAGATTAAGCGTGTTGTGAAATGTGGATGCTCAACAGCTGCACTGCAGCGCGAACTGGTTTCCCTGAGTACGCACAAAGTGGGCGGAATTCGTGGTGTAGCGGTGAAATGCTTAGATATCACGAAGAACTCCGATTGCGAAGGCAGCTCACTGGAGCGCAACTGACGCTGAAGCTCGAAAGTGCGGGTATCGAACAGGATTAGATACCCT
+
@ECFFGGFEFGFG<EFGGGFGFGGGEDFEGGGFFFFGG@FEC@CCFFGFDFFGD@AFFEC:++:C,EFFEFECFGF9E9<EGFGC9?FGGFCGGGGFGFFGGG?FEF<8BEFC8=<=9FFFGGGCFEFFCFGFGCGFGFGFDFGECEFFFFF?@DF@EGFGEDGD?CC>D:=GB8<8>:CEB<CEGCCF58,GE<FCFGCGDGFGGE?<C<=CBGBDDF<=C8<CGG9DEECEECCDEEGGGGGGF@,@,:C9GG7CDAF=5#2=FFB<DD?FFEG>GGGGFFGF<GGFCGGGGCFF9FE,EF8FFF+GGGGGGEEFDFFGGGGEDGFGGGGGGGGGFGGGGFEE7FGEGFGFFGCGFC7GGGFFFDGGGFGGF9EGGGF@@FFDGFGGGGGGGFAFEGFGGGGF@@:CGGGGGGGGGGGGGGGGGGGGGFCCCCC
@ZRBM 65074
TGGGGAATATTGAACAATGGGGGACACCCTGATGCAGCGACGCCGCGTGAAGGAAGAAGTATTTCGGTATGTAAACTTCTATCAGCAAGGAAGAAAATGACGGTACTTGACTAAGAAGCCCTGGCTAAATACGTGCCAGCAGCCGCGGTAATACGTCTGGGGCAAGCGTTATCCGGATTTACTGGGTGTAAAGGGAGCGTAGGCGGTAAGACAAGTCAGAAGTGAAAGGCTGGGGCTCAACCCCGGGACTGCTTGTGAAACTGTTGGACTGGAGTGCTGGAGAGGTAAGCGGAATTCCTAGTGTAGCGGGGAAATGCGTAGATATTAGGAGGAACACCAGTGGCGAAGGCGGCTGACTGGACAGTAACTGACGTTGAGGCTCGAAAGCGTGGGGAGCAAACAGGATTAGATACCCT
+
@ECEC@F8FGGE,C@E,@,CFCE:+9CD+CFG,<EAF,8@FEEEGGG7@FEF=EC8F,,CCD<<,4@FECDFGG<AFAEFEGGFAFGFCF8DAEFGC9,<A?+8B=9,?E@EDDFBEBEFF,405:<<>1FFD876*C@FGGC;@C=G9CC7;FCC%DBF::>=:8*?.=<:FECFG7::.:<(:>C@C:<=:<CEC4EC==9<>F59>CE+C?3<@9:BCADDC<FFCEFF@FE;F3=8827GCFF?3,>3,,,FFDCDA7FEA,C,E:,A8AFA,,E8CGGFB+47:=B<<A,,E5=ABGF7DGCFC,<CF:DF7FGGGGFGGFFC,,GGFCC9C,,@FFC@FBB7ECCGEC,;EGFFEF@GFFC,GGFF@,FE@CECDCF<7CGGGGGFGECFF9GFFFEGGF@@<FE@C<@<
@ZRBM 311
TGAGGAATATTGGTCAATGGGCGAGAGCCTGAACCAGCCAAGTAGCGTGCAGGATGACGGCCCTATGGGTTGTAAACTGCTTTTATAAGGGGATAAAGTGAGCCTCGTGAGGCTTTTTGCATGTACCTTATGAATAAGGACCGGCTAATTCCGTGCCAGCAGCCGCGGTAATGCGGAAGGTCCGGGCGTTATCCGGATTTATTGGGTTTAAAGGGAGCGTAGGCCGGAGATTAAGCGTGTTGTGAAATGTAGACGCTCAACGTCTGCACTGCAGCGCGAACTGGTTTCCTTGAGTACGCACAAAGTGGGCGGAATTCGTGGTGTAGCGGTGAAATGCTTAGATATCACGAAGAACTCCGATTGCGAAGGCAGCTCACTGGAGCGCAACTGACGCTGAAGCTCGAAAGTGCGGGTATCGAACAGGATTAGATACCCT
+
GGGGGGFGGGGGF<EGGGGGGGGGGGGGGGGGGGGGGGFGCFEEFGGGGGGGGGGGGGGGGGEFGFGEG=FGGGGGGGGGGGGGGGGGFGGEGGGGGGGCGGGGGGGGGGCCFGGE<<FEFGFGGGE9FGGGGGFGGGGGGGGGF@EF>FCGGGFGGGCFDBFGC:FGDFGGGFFGFGEGGGGGGGFFEFCCFFFC?CFFGGGGGGGFFCGGGEEFGGGFGGGGGGCEGEGGEDFCEGEGGGGGGGGFGFGGFEFGGEGGF@F<BFGGFGEEGGGGCGGGFEF@<=8FGFEGGGGEFDFF<9FFGC@7FCGGGGGGGFFGGGGGGGGGGGFGGGGGGEGGGGGFGFFFGGGGGFF7FC,:GGGFGGGGGF9GGFCFGGGFFF7GGGGGGGGGGGGGGGGGGDGGGFC@7DGGGGGGGGGGGGGGFFGGGGGCCCCC
@ZRBM 312
TGGGGAATATTGCGCAATGGGGGAAACCCTGATGCAGCGACGCCGCGTGGAGGAAGAAGGTCTTCGGATTGTAAACTCCTGTTGCTGAGGAAAATAATGACGGTACTCAACAAGGAAGTGATGGCTAACTACGTGCCAGTAGCCGCGGTAAAACGTAGGTCACAAGCGTTGTCCGGAATTACTGGGTGTAAAGGGAGCGCAGGCGGGAAGACAAGTTGGAAGTGAAATCCATGGGCTCAACCCATGAACTGCTTTCAAAACTGTTTTTCTTGAGTAGTGCAGAGGTAGGCGGAATTCCCGGTGTAGCGGTGGAATGCGTAGATATCGGGAGGAACACCAGTGGCGAAGGCGGCCTACTGGGCACCAACCGACGCTGAGGCTCGAAAGTGTGGGTAGCAAACAGGATTAGATACCCT
+
GCGGGGGGGGGGGGGGGGGGGGCCFGGFFGGGGFGGGG@FGGGGGGGGGGGCGGGGGFGGGGGGGGGGGGGGGGGGDGGGGGFGGD9FGGGGGGGGGGGGGGGF@8CFGFDCCFDFFCBFFGGGGGGGGGGGGDGGGGFGGFCGFGEGGGGGGGCDGGGGFEGC<CF-8CFE<FGDGFFGGGGGGFFCFGGGGGGEDGF=GGD<CGGGFFC>FFGGGGGGGGGGGGGGGF>CGGGFFCFFG6;GDGGF<FFFCFCFGFGGFFE>=CGFGGGFGFGFDBFFGFFGG7GGGFGGGGGGGGDGGGGDGGGGFFGCGGGGGFGGGGCFEC7GGGFGGGGGGGEGGEFDGGGGGGGFGGGGGFEF;,,7GGGC7GGGGGFDGGGGGGGGGFFGGGGGGGGGGFGGGF@F9FFGGGGCCCCC
@ZRBM 313
GAGGGAAGGGGAGGAAAGGGGGGAAAAATTGACAGTGAAACGCCGCGTGAGCGAAGAAGGCCTTCGGGTCGTAAAGCTCTGTTGTAAAGGAAGAACGGCGCATACAGGAAATGGTATGCGAGTGACGGTACTTTACCAGAAAGCCACGGCTAACTACGTGCCAGCAGCCGCGGTAATACGTAGGTGGCGAGCGTTATCCGGAATCATTGGGCGTAAAGAGGGAGCATGCGGCCGCAAGGGTCTGTGGTGAAAGACCGAAGCTAAACTTCGGTAAGCCATGGAAACCGGGCGGCTAGAGTGCGGAAGAGGATCGTGGAATTCCATGTGTAGCGGTGAAATGCGTAGATATATGGAGGAACACCAGTGGCGAAGGCGACGGTCTGGGCCGCAACTGACGCTCATTCCCGAAAGCGTGGGGAGCAAAGAGGATTATATACCCT
+
66@7:;8888++76,6,;<::CC::8,,4:C5,,:CA9CFFGGGGGGGGGGGDFGEEGGGGGGGGGGGGGGGGGGFGGCFGFCFGGGGGFFFGGGGGGGEGGEEGGGGGGGGGGGGGGFGGEGGGGGGEGEGGGGGGGFGGGC,;FCGGD*;,3AFGDFGGG:+8CFG58*8?CEG<7<:<FFC<9A/;5?CEGGGGGF<?A8C,@CFEGG;GB<ECF+;CC<F8<'CGGE@:?3GF9<C8C,GFFFCCFF>B+:DGFC?<CFCFFGCCD8,GFF?:D0FGGGFEFEECFFC,,F>+CGGGGGGGGGCA+::GGGGGGFCGFGFFFGGGGFFFGGGGGGG@EDEFFAGGGGGGGGGGGFAGGGGFFGCGGGDGFGEGGGFGGGGGGDGGGGGGGGGGGGGGEFBGGGGGEGGGGGGGGGFGGGE,GGGGDFC,FFCCCCC
@ZRBM 314
TGGGGAATATTGCACAATGGGCGAAAGCCTGGTGCAGCGACGCCGCGTGAGCGAAGAAGTATTTCGGTATGTAAAGCTCTATCAGCAGGGAAGATAATGACGGTACCTGACTAAGAAGCACCGGCTAAATACGTGCCAGCAGCCGCGGTAATACGTATGGTGCAAGCGTTATCCGGATTTACTGGGTGTAAAGGGAGCGCAGGCGGTGCGGCAAGTCTGATGTGAAAGCCCGGGGCTCAACCCCGGTACTGCATTGGAAACTGTCGTACTAGAGTGTCGGAGGGGTAAGCGGAATTCCTAGTGTAGCGGTGAAATGCGTAGATATTAGGAGGAACACCAGTGGCGAAGGCGGCTTACTGGACGATAACTGACGCTGAGGCTCGAAAGCGTGGGGAGCAAACAGGATTAGATACCCT
+
GGGGGGGGGGGGGGGGGGGGGGGGGGGGGGGFFGGGGGGGGGGGGGGGGGGFGGGGGGGGAFFGGGGGGFGGGGGGGGGGGGGGGGFGGGGGGGGGFGGGGGGGGGFGGGGGGGGGGGGGGGGGGGGGGGGGGGGGGGGGGGGGGGGGGGGGGGGGGGGGGGFEGGGGFGGGGGGGGGGGGGCGGGGGFGGGGGGGGGGGGGGGGGGGGGGGGDFGDDGGGGGGGGGGGGGGGGGFCGGGGGGGGGGGGGGGGGGGGGGGGFGGGGGGGGFGGGGGFEGGGGGGGFFGFGGGGGGGGGGGGGGGGGGGGGGGGGGGGGGGGGGGGGGGGGGGGGGGGGGGGGGGGGGGGGGGGGGGGGGGGGGGGGGGGGGDGGGGGGGGGEGGGGGGGGGGGGGGGGGGGGGGGGGGGFFCCCC@
@ZRBM 315
TGAGGAATATTGGTCAATGGGCGAGAGCCTGAACCAGCCAAGTAGCGTGCAGGATGACGGCCCTATTGGTTGTAAACTGCTTTTATAAGGGAATAAAGTGAGCCTCGTGAGGCTTTTTGCATGTACCTTATGAATAAGGACCGGCTAATTCCGTGCCAGCAGCCGCGGTAATACGGAAGGTCCCGGCGTTATCCGGATTTATTGGGTTTAAAGGGAGCGTAGGCCGGAGATTAAGCGTGTTGTGAAATGTAGACGCTCAACGTCTGCACTGCAGCGCGAACTGGTTTCCTTGAGTACGCACAAAGTGGGCGGAATTCGTGGTGTAGCGGTGAAATGCTTAGATATCACGAAGAACTCCGATTGCGAAGGCAGCTCACTGGAGCGCAACTGACGCTGAAGCTCGAAAGTGCGGGTATCGAACAGGATTAGATACCCT
+
GGGGDFFGGGGGGGGGGGGGGGEGGGGGGGGGGGGGGGGGGGGGGGGGGGGFGGGGGGGGGGGGGGGGGGGGGGEGGGGGGGGGGGGGGGGFFGGGFGGGGGGGGGEGGGDGGGFGGGGGGGGGGGGGGGFGGGGGGGGGGGGGGGGGGGGGGGGGGGGG?GGGGGGGGGGGGGGGGGDGGGGGEGGGGGEGGGGECFFGGFGFGGGGGGGFGFGGGGGGGGGGGGGFFEGGGCFGCCEEGGGGGGGGGGGFFGGGGGGFFCGGFGGGGGGGGGGGGGFGGGGGGGGGGGGGGGGEGFFGEGGGGGGEGGFGGGGGGGGGGGGGGGGGGGGGGGGGGFGGGFFGGFGGGGGGFGF@GGGGGGGGGGGGGGGGGGGGGGGGGGGGGGGGGGGGGGGGGGGGGGGGGGGGGGGGGGGGGGGGGGGGGGGGGGGCCCCC
@ZRBM 316
TGGGGAATCTTCCGCAATGGACGAAAGTCTGACGGAGCAACGCCGCGTGAGTGGTGACGGCCTTCGGGTTGTAAAGCTCTGTGATCGGGGACGAATGGCTGGTATGCTAATACCATATCAGAGTGACGGTACCCGAATAGCAAGCCACGGCTAACTACGTGCCAGCAGCCGCGGTAATACGTAGGTGGCAAGCGTTGTCCGGAATTATTGGGCGTAAAGGGCATGCAGGCGGTTCATCAAGTAGGATGTGAAATCCCCGGGCTCAACCTGGGAACAGCATACTAAACTGGTGGACTAGAGTATTGCAGGGGGAGACGGAATTCCAGGTGTAGCGGTGGGATGCGTAGATATCTGGAAGAACACCAAAGGCGAAGGCAGTCTCCTGGGCAAATACTGACGCTCATATGCGAAAGCGTGGGTAGCAAACAGGATTAGATACCCT
+
FEEGGGGGFGGGGGGGGGGGGGGGG:7CFFGCCCFFGGGGGGGGGDG6FBFFGGGGGGGGGG7BFGGGGGGDGGGGGGGGGFGGGGGGC7FCFFG8FGEGGCDFGG<9FGGGGGFFFF9FGG9FGFCGCGF*EF7FE@FGGGGFG?GGD:CFCFGF-,1,,<EGGBC>>CFEGGGGG@GGFFFFEC1C>@FFCGG>C<CCE<73<+F>EGGGGE=GFGGGGFGGGFCFFGCFE:FFGGGGGGGGGGGGGGGGDGGGGFGGGFD9GGFGGFGGGF?FFGGFFEFFGF8GFGGGGGCGDGFGGGF@DFEGGGFC@FGGDGGGGFFGGGGGGGGGGGGGGGGGGGGGGGGGGGFGGGGGGGF@GGFCGGGGGGGGGFF@GF?CFGGGGGGGGGGCGGGGGGGFFAF>GGGGGGGGGGGGGGGGGGGGGGGGGGGGGGGFGCCCCC
@ZRBM 317
TGGGGAATTTTGCGCAATGGGGGAAACCCTGACGCAGCAACGCCGCGTGCGGGATGAAGGCCTTCGGGTTGTAAACCGCTTTCAGTAGGGAAGAAAATGACGGTACCTACAGAAGAAGCTCCGGCTAACTACGTGCCAGCAGCCGCGGTAATACGTAGGGAGCGAGCGTTATCCGGATTTATTGGGCGTAAAGCGCGCGTAGGCGGGCTATTAAGTCAGGTGTTAAAGCCCGGGGCTCAACCCCGGCCCGCACCTGAAACTGGTAGTCTTGAGTCTGGTAGGGGAAAGTGGAATTCCCAGTGTAGCGGTGAAATGCGCAGATATTGGGAAGAACACCAGTGGCGAAGGCGGCTTTCTAGGCCACGACTGACGCTGAGGCGCGAAAGCTAGGGGAGCAAACAGGATTAGATACCCT
+
GGGGGGGGGGGGGGGGGGGGGGGGGGGGGGGGGGGGGGGGGGGGGGGGGGGGGGGGGGGGGGGGGGGGGGGGGGGGGGGGGGGGGGGGGGGGGGGGGGGGGGGGGGGGGGGFEFGGGGGGGGGGGGCGGGGGGGGGGG@GGGGGGGGGGGGEGGDC:CCG?GDG>GGGFEGGGGGDGE-FGG3FGGGGGGGGGGGGGGGGGGGGGGGGCCGGGGGFFGGGGFE<GGGGGGGGGGGGGGGGGGGGGGGGGEGGGGGGGGFGGGGDFGGGFDEFFGGGGGFFGFGGGGGGEEGGGGGGGGGGGGGGGGGGGGGGGGGGGGGGGGGGGGGGGGGGGGFGFGGGGGGGDGGGGGGGGGGGGGGGGEGGGGGGGGGGGGGGGGGGGGGGGGGGGGGGGGGGGGGGGGGGGGGGGGCCCCC
@ZRBM 318
TGAGGAATATCGGTCAATGGACGAGAGTCTGAACCAGCCAAGTAGCGTGCAGGATGACGGCCCTATGGGTTGTAAACTGCTTTCATAAGGGAATAAAGTGAGCCTCGTGAGGCTTTTTGCATGTACCTTATGAATAAGGACCGGCTAATTCCGTGCCAGCAGCCGCGGTAATACGGAAGGTCCGGGCGTTATCCGGATTTATTGGGTTTAAAGGGAGCGTAGGCCGGAGATTAAGCGTGTTGTGAAATGTAGATGCTCAACATCTGCACTGCAGCGCGAACTGGTTTCCTTGAGTACGCACAAAGTGGGCGGAATTCGTGGTGTAGCGGTGAAATGCTTAGATATCACGAAGAACTCCGATTGCGAAGGCAGCTCACTGGAGCGCAACTGACGCTGAAGCTCGGAAGTGCGGGTATCGAACAGGATTAGATACCCT
+
FGGGGGGGDFGGGFGDGGGFGGGGFGGGGGGGGGGGGGFGGGGGGGGGGGGGGGFGGGGGGGGGFFGGGGGGGGGGGGGGGGGGGGGFGGGGGGGGGGGGGGGGFFGFGGGCFGGGGGGGGGFGGGGGGGGFGGGGGGGGGGGEFGGGGGGGGGGGGGCGCFFGGGGGFGGFFGGGGGGDGGGGGGFGGGGGFGEGFFFGFGCGGGGGGGFFGCFGGDGGGFGGGGCCGGFFGGGDGFGGGGGGGGGGGGGFFGGGGFGGFGGGFFGG?GGGGFGGGGGGFGGGGGGFGCGGGFCEEGGE9FFFGGGGGGGGGGGGGGGGGGGGGEFFGGGGGGGGGGEGGGGGGGGGGGGGGGGGGGFCEGGGGGGGGGGGGGGGGGGDGGGGGGGGGGGGGGGGGGGGGGCGGGGGGGGGGGGGGGGGGGGGGGGGGGGCCCCC
@ZRBM 319
TGAGGAATATTGGTCAATGGGCGAGAGCCTGAACCAGCCAAGTAGCGTGCAGGATGACGGCCCTATGGGTCGTAAACTGCTTTTATAAGGGAATAAAGTGAGCCTCGTGAGGCTTTTTGCATGTACCTTATGAATAAGGACCGGCTAATTCCGTTCCAGCAGCCGCGGTAATACGGAAGGTCCGGGCGTTATCCGGATTTATTGGGTTTAGAGGGAGCGTAGGCCGGAGATTAAGCGTGTTGTGAAATGTAGATGCTCAACATCTGCACTGCAGCGCGAACTGGTTTCCTTGAGTACGCACAAAGGGGGCGGAATTCGTGGTGTAGCGGTGAAATGCTTAGATATCACGAAGAACTCCGATTGCGAAGGCAGCTCACTGGAGCGCAACTGACGCTGAAGCTCGAAAGTGCGGGTATCGAACAGGATTAGATACCCT
+
GGGGGGGFGGGFGGGGFGGGGFGGGFDFGGGGGGDCFDCCFGAFGCBFEGGGGEFGGGGGGGGGGGGCCF,FFGFGGFGGFGGGCCFGGGDEFGGGGCFFEFCFFG@FDEEGGGFGFGGGFEGEDFFFFGGGGGGGGFFGGGGGGGGGGGGFCD,BDD>FGG?CFE@FG@@,;CFGCECCF<,*>E<8F7<<=EC<<2><<EFFCF=G7?FCF@@:@EFCGF<<<<?*FC;AFDGGGFE>;GFDBC9C<CFF@FFFFCGEFCFGFEFCGGGE:EF@4<>,@<FGFGFGGEGF8=@FCFFAF8,+@+CCF=FF<EF>=7GGFFGGCGFCGEAAF<<@E,FDFFEFFCC7EGGGFF@DDFE7FBCDFEFCGGGGFFGFGFGEF@@ECGFEGGFGGECECFDF8GGGGGFEEFGGGGGGFCEGF9EF<<C,ECC6CBCA
@ZRBM 320
TGAGGAATATTGGTCAATGGGCGAGAGCCTGAACCAGCCAAGTAGCGTGCAGGATGACGGCCCTATGGGTTGTAAACTGCTTTTATAAGGGAATAAAGTGAGCCTCGTGAGGCTTTTTGCATGTACCTTATGAATAAGGACCGGCTAATTCCGTGCCAGCAGCCGCGGTAATACGGAAGGTCCGGGCGTTATCCGGATTTATTGGGTTTAAAGGGAGCGTAGGCCGGAGATTAAGCGTGTTGTGAAATGTAGATGCTCAACATCTGCACTGCAGCGCGAACTGGTTTCCTTGAGTACGCACAAAGTGGGCGGAATTCGTGGTGTAGCGGTGAAATGCTTAGATATCACGAAGAACTCCGATTGCGAAGGCAGCTCACTGGAGCGCAACTGACGCTGAAGCTCGAAAGTGCGGGTATCGAACAGGATTAGATACCCT
+
GGGGGGGGGGGGGGGGGGGGGGGGGGGFGGGGGGGGGGGGGGGGGGGGGGGGGGGGGGGGGGGGGGGGGGGGGGGGGGGGGGGGGGGGGGGGGFGGGGGGGGGGGGGGGGDGGGGGG?FGGGGGGGGGGGGGGGGGGGC-BGGGGDGGGGGGF@GGGFGGGGGGGGGD@EFGGGGGDGGGGGGGGGGGGDCFGFGCFGGGGGGGGGEGFGFGGGDGG7EGGCE?GGGGGEDFFGGGEEGEGGGGGGGGDGGGGFFGGGGFFGFGFFGGGFECEGFFBGGGGGGGGEF@F<CGGGGEGFCGCFF<EGEGGGGGGGGGFEFCGGGGGGGGGGCGGGGGGFGGFFFGGGGGGGGCFGGECDGGEGGGGGGGFFGGGGGGGGGGGGGGFFEF@GGGGGGGGGGGGGGGGGFEGEGGGGGGGGGFGGFGGGDGGGGCCCCC
@ZRBM 321
TGGGGAATATTGCACAATGGGGGAAACCCTGATGCAGCGACGCCGCGTGGAGGAAGAAGGTCTTCGGATTGTAAACTCCTGTTGTTGAGGAAGATAATGACGGTACTCAACAAGGAAGTGACGGCTAACTACGTGCCAGCAGCCGCGGTAAAACGTAGGTCACAAGCGTTGTCCGGAATTACTGGGTGTAAAGGGAGCGCAGGCGGGCGATCAAGTTGGAAGTGAAATCCATGGGCTCAACCCATGAACTGCTTTCAAAACTGGTTGTCTTGAGTAGGGCAGAGGTAGGCGGAATTCCCGGTGTAGCGGTGGAATGCGTAGATATCGGGAGGAACACCAGTGGCGAAGGCGGCCTACTGGGCACCAACTGACGCTGAGGCTCGAAAGTGTGGGTAGCAAACAGGATTAGATACCCT
+
GGGGGDGGGGGGFGEFGCEEFCEEFGGACFGGFFGFGD@CGGDCFFEFGEE?CCF<F,CFDFCEFFGC@CEFFAGGGGA?EFGGF<FFGGFE?=EFGGFGFGCCFFFGGEGGFFFFFDGFGGGDG@DEG5,@F<BEGFGGGCFGE?FFG>;3DFGGG:F-=EF9<:7CFCFGGGGDGEGG22,ECGFFFGG/GGGFGCGCEECEGGGECF?CEFGG<FCEGEFAD=GFDFDE98CFGFB@A6EFGFFGCC8FC$GFEDFF@FEDF@<<DGFF@GFF6$650FECGC7GGGFCGGF@7@CGGGGDGGGFC,C,CCF@,?GGGGGFEC7EFFEGGFE@<AE@GCEDFF7FGGEGGFGGGGFCF<F@GGGGGGGGGGGGFBF,DCGGGFFGEFGFFCGGFCGEFFGFFCGGFGGCCCCC
@ZRBM 322
TGAGGAATATTGGTCAATGGGCGAGAGCCTGAACCAGCCAAGTAGCGTGCAGGATGACGGCCCTATGGGTTGTAAACTGCTTTTATAAGGGAATAAAGTGAGAGTCGTGACTCTTTTTGCATGTACCTTATGAATAAGGACCGGCTAATTCCGTGCCAGCAGCCGCGGTAATACGGAAGGTCCGGGCGTTATCCGGATTTATTGGGTTTAAAGGGAGCGTAGGCCGGAGATTAAGCGTGTTGTGAAATGTAGATGCTCAACATCTGCACTGCAGCGCGAACTGGTTTCCTTGAGTACGCACAAAGTGGGCGGAATTCGTGGTGTAGCGGTGAAATGCTTAGATATCACGAAGAACTCCGATTGCGAAGGCAGCTCACTGGAGCGCAACTGACGCTGAAGCTCGAAAGTGCGGGTATCGAACAGGATTAGATACCCT
+
GGGGGGGGGGGGFGGGGGGGGGGGGGGGGGGGGFGGGGGGGGGGGGGGGGGGGGGGGGGGGGGGFGGGGGGGGGGGGGGGGGGGGGGGGGGGGGGGGGGGGGGGGGGGGGGGGGGGGGGGGFGGGGCFGGGFGGGGGGGGGGGGGGGGFGGGGGGGGGGGGGGGGGGGGFGGGGGGCGGGG?GGGGGGGFGGGGGFFFGGGGGGFGE<GGGGGGGFGGGGGGGGGGG5F9CEFGGGGEGGGGGGFGG?FFFF<GECEFGCFGFFFFGFFGGGGGGGDGGGGFFGGGGGGGGGGGFEFCDF9FCGGGGGGGGGGGGGGGGGGGGGGGGGFCGGFGGGGGGGGCEGGFEDGGGGGGGEGGGGGGGFGGFGGGGGGGGGGGGGEFCGGGGGGGGGFGFGGGFCGCGGGGFGGGGGGGGFGGGGGGGGGGGGGGGCCCC@
@ZRBM 323
TGGGGAATATTGCACAATGGGGGAAACCCTGATGCAGCGACGCCGCGTGGAGGAAGAAGGTCTTCGGATTGTAAACTCCTGTTGTTGAGGAAGATAATGACGGTACTCACCAAGGAAGTGACGGCTAACTACGTGCCAGCAGCCGCGGTAAAACGTAGGTCACAAGCGTTGTCCGGAATTACTGGGTGTAAAGGGAGCGCAGGCGGGCGATCAAGTTGGAAGTGAAATCCATGGGCTCAACCCATGAACTGCTTTCAAAACTGGTTGTCTTGAGTAGTGCAGAGGTAGGCGGAATTCCCGGTGTAGCGGTCGAATGCGTAGATATCGGGAGGAACACCAGTGGCGAAGGCGGCCTACTGGGCACCAACTGACGCTGATGCTCGAAAGTGTGGGTAGCAAACAGGATTAGATACCCT
+
GG,CCFGFGCFFCFGGG<@FGDB@CGGAGGG<CCCFEEF@FGGEC7>>CGGGDCG<FGEFFGFGCFD+:F,E@<,BCBF<E,CF4ECFFGGFGGGFG,EECECGGGAFG8DFDFEFF8FFFDEEGGGGGFCC7AAFFGGGGFCFEGGG:FEFFGEFCCE;F,>CCFGCGD@=G;F-0<:FCCFEFG8<*>FGFFGCC=5CGG>>CGC>ED8@,FCC9?D,CEE@CF:EDBFEFGFCF:F<CFEC<C@801FDFFFCFD<AFFGDGGGFFFED00BDGGGGED=B??+F:,BB:,+4:4+FF,F7C@@@B:,FB,,+FGGEA+B@EF@ADC<F@:,ECA8GEFB,:,,EEGGGFCCFC,@CC,B;,FEF@,C@,,C,6+7EC,B<CEECB-@FCAEEF9C6F<@<@,6<<FF@@,A8
@ZRBM 65789
TGAGGCATATTGGACAATGGACGAGAGTCTGAACCAGCCAAGTAGCGTGCAGGATGACGGCCCTATGGGTTGTAAACTGCGTTTATAAGGGAATAAAGTGAGCCTAGTGAGGCTTTTTGCATGTACCTTGTGAATACGGGCCGGCTAATTCCGTGCCAGCAGCCGCGGTAATACGGAAGGTCCGGGCGTTATCCGGATTTATTGGGTTTAAAGGGAGCGTAGGCCGGAGATTAAGCGTGTTGTGAAATGTAGATGCTCAACAGCTGCACTGCAGCGCGAACTGGTTTCCTTGAGTACGCACAAAGTGGGCGGAATTCGTTGTGTAGCGGTGAAATGCTTAGATATCACGAAGAACACCGGTTGCGAAGGCAGCTCACTGGAGCGCAACTGACGCTGAAGCTCGAAAGTGCGGGTATCGAACAGGATTAGATACCCT
+
FFFGF<EGFEG9C,CCF9@FGGGE+CFFEEGGAEFGGG,ECFEAFEGGDFCFFG@FGFGG7@:D<,,6==BC=FFGGGGG,CC:,C<C<CBABFGFF9BEA9,9A,BFGGF,44B895@BF9,A?FFFG9,,?EDF,B>820*+C:FFG9,?@@CD@>DFF338E@AACFC6@?FF7>CCCB9B*E:CC=<<9-=9F@F,3C<EFB@<FFEF:C7BC:FEE:CDG>,:*8@FFC??EEC9EFB;F<F;D8CF:>GFCFFFF9#9FECF@5C8<:E>=,5B?DDBFD>,E,?F8FGFF9GEAFFFGECFC,E9A,7EBC:,4,7+==:DGEFGGFCGFGFFADF<:,B7CF,?:8+6DFE+F,ECGGGGGGFE9C9CDGEFC7+GFC@GGGGGGGGGGCFCFGFFCF@@DCAGDGGF@9GGFGGFDEE9F@FBC@CC
@ZRBM 325
TGGGGAATCTTCCGCAATGGACGAAAGTCTGACGGAGCAACGCCGCGTGAGTGATGACGGCCTTCGGGTTGTAAAGCTCTGTGATCGGGGACGAATGGCTGGTATGCTAATACCATATCAGAGTGACGGTACCCGAATAGCAAGCCACGGCTAACTACGTGCCAGCAGCCGCGGTAATACGTAGGTGGCAAGCGTTGTCCGGAATTATTGGGCGTAAAGCGCGCGCAGGCGGCTTCTTAAGTCCATCTTAAAAGTGCGGGGCTTAACCCCGTGATGGGATGGAAACTGGGAGGCTGGAGTATCGGAGAGGAAAGTGGAATTCCTAGTGTAGCGGTGAAATGCGTAGAGATTAGGAAGAACACCGGTGGCGAAGGCGACTTTCTGGACGACAACTGACGCTGAGGCGCGAAAGCGTGGGGAGCAAACAGGAGTAGATACCCT
+
GGGGGGGGGGGGGGGGGGGGGGGGGGGGGGGGGGGGGGGGGGGGGGGGGGGGGGGGFGGGGGGGGGGGGGGGGGGGGGGGGGGGFEGGGGGGGGGGGGGGGGGGGFGGGGGGGGGGGFGGGFCFGGGGGGGGGGEGGGGFGDGGGGGGGGGGGGFGFF@CFGGGFGGGGGGGDGGGGGCGGFGGC1GFGFCCGGGC8CFGGEEGGGGGGGGFGGGGGFFFGGGGGGGGGGGEGGGGGGGFGGGGD.FGGGGCGEFGGGGGFGGGEFFCCDGGFGGGFFDFEGFGGDCGGF=A<@GGFFFCEGCDECGGGGGGGGGGGFFGGGFCFGGEGGGDGGGGGGGGGGFCGFGGGGGFFC9GGGGGGGGGGGGGGGGGGGGGGGGGGGGGGGGGGGGGGGGGGGGGGDGEGEDGGGGGGGGGGFFGGGGGGGFFFC,GGGGGCCCCC
@ZRBM 326
TGAGGAATATTGGTCAATGGACGAGAGTCTGAACCAGCCAAGTAGCGTGAAGGATGAAGGTCCTACGGATTGTAAACTTCTTTTATAAGGGAATAAACCCTCCCACGTGTGGGAGCTTGTATGTACCTTGTGAATAAGCATCGGCTAACTCCGTGCCAGCAGCCGCGGTAATACGGAGGATGCGAGCGTTATCCGGATTTATTGGGTTTAAAGGGAGCGCAGACGGGTCGTTAAGTCAGCTGTGAAAGTTTGGGGCTCAACCTTAAAATTGCAGTTGATACTGGCGTCCTTGAGTGCAGTTGAGGTGTGCGGAATTCGTGGTGTAGCGGTGAAATGCTTAGATATCACGAAGAACTCCGATTGCGAAGGCAGCACACTAATCCGTAACTGACGTTCATGCTCGAAAGTGTGGGTATCAAACAGGATTAGATACCCT
+
FGGGGGGGGGGGGGGGGGGGGGGGGGGGGGGGGGGGGGGGGGGGGGGGGGFGGGGGGGGGGGGGGGGGGGGGGGGGGGGFGGGGGGGGGGGGGGGGGGFGGGGGGGGGGGGGGFCFEEGGGGGGGGGGGGGGGGGG<EGGGGGGGGGGGGGGGGGGGGGGGGGGGCFGGGGGGGGGDGGGFGGGGGGGGGGGGEFGC<GGGGGGGGGFGGGGGGGGGGGGGGGGGGGGGGGGGGFGGGFGGGGGGGGGGGGGGGGFGGGFFGGGGGGGGGGGGGGGGGGGGGGGGGGGGGGGGGGGGGGGFFGGGGF7GFGGGGGGGGGGGGGGGGGGFGGGGGGGGGGGGGGGGGGGGGGGGGGGGFGGGGGGGGGGGGGGGGFGGGGGGGGGGGGGGGGGGGGFGFGEGGGGGGGGGGGGGGGGGGGGGGGGGGGGGGGCCCCC
@ZRBM 327
TGGGGAATCTTGCGCAATGGGGGGAACCCTGACGCAGCGACGCCGCGTGCGGGACGGAGGCCTTCGGGTCGTAAACCGCTTTCAGCAGGGAAGAGTCAAGACTGTACCTGCAGAAGAAACCCCGGCTAACTGCGTGCCAGCAGCCGCGGTAATACGTAGGGGGCGAGCGTTATCCGGATTCATTGGGCGTAAAGCGCGCGTAGGCGGCCCGGCAGGCCGGGGGTCGAAGCGGGGGGCTCAACCCCCCGAAGCCCCCGGAACCTCCGCGGCTTGGGTCCGGTAGGGGAGGGTGGAACACCCGGTGTAGCGGTGGAATGCGCAGATATCGGGTGGAACACCGGTGGCGAAGGCGGCCCTCTGGGCCGAGACCGACGCTGAGGCGCGAAAGCTGGGGGAGCGAACAGGATTAGATACCCT
+
FGGFGGGGGGGFGGGGGGGGGGGGGGGGGGGGGGGGFGGGGGGGGGGGGGGGGGGGGGGGGGFGGGGGGGGFGGGGGGGGGFGGGGGGGGGGGGF<CFFGGGGGGEFFGGGGGGFGGGGGFEGGGGEG<<AFGE4EEGGGGGGGGG=GGCE>FGGGE6CDEGGGGGGGGG>GGGGGGGGCFGGFGGGCFGGGGFGC8C>C5;CGFEGD8CCEEGGED?ECCEG@E88EGGGDGFGGFC:+CCFC<GGG=?C8CFEGFGFG>GGFC>C@CCGFGE7F:FGGCFEEGD+CD==CGFFC7GGGGGGFGGEEFF,FFC@G@GFGFGFC7GDEBF9GFCFCEDGGGGGGGF?=7EGGGGGFGGF@,DFFF>EF@7GF@CFGGGGFCGGGGFGGGGDGGGGGGGGGEC9FFDFGFFFFCCCCC
@ZRBM 328
GGGGGAATATTGCACAATGGAGGAAACTCTGATGCAGCGACGCCGCGTGAGTGAAGAAGTAATTCGTTATGTAAAGCTCTATCAGCAGGGAAGATAGTGACGGTACCTGACTAAGAAGCTCCGGCTAAATACGTGCCAGCAGCCGCGGTAATACGTATGGAGCAAGCGTTATCCGGATCTACTGGGTGTAAAGGGAGTGTAGGTGGCCATGCAAGTCAGAAGTGAAAATCCGGGGCTCAACCCCGGAACTGCTGTGGAAACTGTAAGGCTAGAGTGCAGGAGGGGTGAGTGGAATTCCTAATGGAGCGGTGAAATGCGTAGATATTAGGAGGAACACCAGTGGCGAAGGCGGCTCACTGGACTGTAACTGACACTGAGGCTCGAAAGCGTGGGGAGCAAACAGGATTAGATACCCT
+
,@@+=CFGGGGGGGGAFGG<FGGGGG?<FGGGGFCC9=>CFFG7FECG7+8,,C=FF,>8BBCF,BB8@@,<@FC-@>,,,,<,F8A>F@@FCGFAF,@FB:C@FF@CFF,>EFG9;<F<F,C*<CFFCEB?C2,*=F:CFGFFGG7C*:*CF3;<C>GG=8A8CFCE+EE<:@?,?FGD?9CAFFEGB?<=<DEC>9>><<<ECF6GGGG77<<:FC>6<CD@F:EGFDDGGGCCFFGFCDCE;F=FBDF6B#C#,GFEE9GFFF/FE>F?GG=FDBA@DFFBF@FFFF?ECF?AGFFE?E4+EECGGGGGGGGEGGGGFEAGGGGGGE<FCF@DGGGGGDGGFCEGGGDGFGGGGFEGGFEFFGGF9GGFGFGF8FCE<GFFF@GGGGGFGFFECGGDFFAGF9DGGGGCCCC@
@ZRBM 73522
TGAGGAATATTGGTCAATGGACGAGAGTCTGAACCAGCCAAGTAGCGTGAAGGATGAAGGTCCTACGGATGGTAAACTTCGTTTATAAGGGAATAAAACCTCCCACGTGTGGGGGCTTGTATGTACCTTATGAATAAGCATCGGCTCACTCCAAGCCAGCAGCCGCGGTAATCCGGAGGATGCGAGCGTTAACCGGATGTATTGGGTTTAAAGGGAGCGTAGGGCGGAGATTAAGCGTGGTGTGAAAGGTAGATGCTCAAAATTTGCAATGCAGCGCAAACTGGTTTCCTTGAGTACGCACAAAGTGGGCGGAATTCGTTGTGTAGCGGTGAAATGCGTAGATATCACGAAGAACTCCGATTGCGAAGGCAGCTCACTGGAGCGCAACTGACGCTGAAGCTCGAAAGTGCGGGTATCGAACAGGATTAGATACCCT
+
FE,@FFGGGGFC@CFEFEFGDFGF+@@EFGGG,CDCFGFFGG9@FFFFGG7,C<EFGGGDEE@F9FFG7@+B6CF?FGAE,CC@DEF<FG88E<FEF,9?=,<+BFCAE,4CFEGF7?:EAF<E5@,AB??,,,C,,:A,,B>+6<+3B,,,,6,>=AFFAD@,>BBGGC*3,@C*>1**183BCCF991C#2:<+4+)?9<:FFCGG-8CF:CE;8=8C+:4*$/2:;<C96C??=B>%;:FB==<)631@:E,++,@@,@;,87,<,8+++>C3,,F=DFB636,,=DCGFFB?@,A9,,7,B+EEGFFC4EB4+8=?FGECE>FFC9GFGGECB,B,AEGFC,9,FFBF<CC78,C,DFGFE<C@@F,C,EC9,FCCC:+<,FFF7FCGCF@C@@@<C@F9CCB@6+F8F8E,C9GGGFEFE,FEGFGCCCCC
@ZRBM 330
TGGGGAATATTGCACAATGGAGGAAACTCTGATGCAGCGACGCCGCGTGAGTGAAGAAGTAATTCGTTATGTAAAGCTCTATCAGCAGGGAAGATAGTGACGGTACCTGACTAAGAAGCTCCGGCTAAATACGTGCCAGCAGCCGCGGTAATACGTATGGAGCAAGCGTTATCCGGATCTACTGGGTGTAAAGGGAGTGTAGGTGGCCATGCAAGTCAGAAGTGAAAATCCGGGGCTCAACCCCGGAACTGCTTTTGAAACTGTAAGGCTAGAGTGCAGGAGGGGTGAGTGGAATTCCTAATGTAGCGGTGAAATGCGTAGATATTAGGAGGAACACCAGTGGCGAAGGCGGCTCACTGGACTGTAACTGACACTGAGGCTCGAAAGCGTGGGGAGCAAACAGGATTAGATACCCT
+
GGGFGGGGGGGGGGGGGGGGGGGGGGGGGGGGGGGGGGFEGGGGGGGGGGGGGGGGGGGGGGGGGGFFGGGGGGGGGGGGFGGGGGGGGGGGGGGGGFFGGEGGGGGGGGGGGFC<FCG<EEFGGGGGGGFGGGFGGGGGFGGGGGGGGGGGGGGFBGFC;CFCFGGGGD)DDGGGGGGGGG>GGG;GFFGFFCGGGGFGGGGGGGGG=:FFGGGGGGGGGGGGGGFFGGFGGEGGGGGGGFGGGGFGFFFFGGGGG+GGFFGGGGGGGFGGDG>FFFCEDFGGG,GFGGFFGFGFFFGFGGGGGGGGGFGGGGGGGGGGGFCFDFGGGGGGGGGGFGGGDEGGGGGGGGGGGGFGGGGGGGGGGGGGGGGFFGGGFGGGGGGGGGGGGGGGGGGGGGGGGGGGGGGGGGGCCCCC
@ZRBM 52500
TGGGGAATCTTCCGCAATGGACGAAAGTCTGACGGAGCAACGCCGCGTGAGTGATGACGGCCTTCGGGTTGTAAAGCTCTGAGATCGGGGACGAATGGCTGGTATGCTAATACCATATCAGAGCGACGGTACCCGAATAGCAAGCCACGGCTAACTACGTGCCAGCAGCCACGGTAATACGTAGGTGGCAAGCGTTGTCCGGAATTATTGGGCGTAAAGCGCGCGCAGGCGGCTTCTTAAGTCCATCTTAAAAGTGCGGGGCTTAACCCCGTGATGGGATGGAAACTGGGAGGCTGGAGTAGCGGAGAGGAAAGTGGAATTCCTAGTGTAGCGGTGAAATGCGTAGAGATTAGGAAGAACACCGGTGGCGAAGGCGACTTTCTGGACGACAACTGACGCTGAGGCGCGAAAGCGTGGGGAGCAAACAGGATTAGATACCCT
+
FGCFCF7FGGGGGFGGGG98FFEEFGDGGGFAFCFCGGGGFGCGG7@FGGGGGGGGGGDGGGGGGGGGGGGCGGAFGFG9F,,:CEGD=FGGGGGD,DFF7CGGG?FG@=FFDBF<FFGGFFGGC+@<FFGG=F7CFCGGFGFGGGGC<*=CCFF?CFFGFG7F8CG,FA*=<@*7;FFGGGG7C<FFGGF8C5/>CCFG?DGGC9<C>CE@CACFCEC@:ECCEG5EDEGGGCG?FGCCEGCECB::GGFBFC<>9GGEEDGFGGGFF>5,,,8FGDC:9CFCGD,GFFD+A=FFF8@+4+F@FEGGC<FGFC,AEA?9FEDDFF@C>7CGFGGGGEF7EGGFEB9FAECFFGGGGGFCF@@CGGEGFB:CEGGFFFC,CGGEFCCFFEFE7DGGEGFE,,:CFCF?CGGGGGGGGFACGGGGEGGFGGFDCGGGC@CC<
@ZRBM 332
TGGGGAATTTTGGACAATGGGGGCAGCCCTGATCCAGCCATGCCGCGTGCAGGATGAAGGCCTTCGGGTTGTAAACTGCTTTTGTCAGGGACGAAAAGGACCGTGTTAATACCATGGTCTGCTGACGGTACCTGAAGAATAAGCACCGGCTAACTACGTGCCAGAAGCCGCGGTAATACGTAGGGTGCAAGCGTTAATCGGAATTACTGGGCGTAAAGCGTGCGCAGGCGGTTCTGTAAGACAGATGTGAAATCCCCGGGCTCAACCTGGGAATTGCATTTGTGACTGCAGGACTAGAGTTCATCAGAGGGGGGTGGAATTCCAAGTGTAGCAGTGAAATGCGTAGATATTTGGAAGAACACCAATGGCGAAGGCAGCCCCCTGGGATGCGACTGACGCTCATGCACGAAAGCGTGGGGAGCAAACAGGATTAGATACCCT
+
FGGGGGGFGGGGGGGGGGFCGGEGGGGGGGGGGGGGGGGGGGGGGGGGGEGGGGGGGGGGGGGGGGGGGGGGGGGGGGGGGGGGGGGGGGGGGGGGGGGGGGGGFFGGGGGGGGGGGGGGCFGGGGGGGFGCFFGGGGGGGGGGGGGGGGGGGGF:FEGGGG8GGGGGGGGGGFGGGGCGGGGGG:DGGGGGG:BEGEFGDGDCCBFGGGGGGFFCEFCEEDC88GGGGGGGGGGGGGGFFGGGGGGGGGGCGFGGGGGE@FCGFFFFAGFFFGGGGGGGGGGGF8FFAC<8,B,GFCGGGGF9GFDGGEGGGGGGGGGGGF,GGGGGGGGGGGGGGFC,GGGGFE?9FFGGGGGGGGGGGGFFGGFEGGGGGGGGECGGFCGGFGGGGGGGGGGGCFGGFGGGFGFGGGGGGGGGGGGGGGGGGFGGGFGGGGFGCCCCA
@ZRBM 57298
TGAGGAATATTGGTCAATGGACGAGAGTCTGAACCAGCCAAGTAGCGTGCAGGATGACGGCCCTATGGGTTGTAAACTGCTTTTATAAGGGAATAAAGTGAGTCTCGTGAGACTTTTTGCATGTACCTTATGAATAAGGACCGGCTAATTCCGTGCCAGCAGCCGCGGTAATACGGAAGGTCCGGGCGTTATCCGGATTTATTGGGTTTAAAGGGAGCGTAGGCCGGAGATTAAGCGTGTTGTGAAATGTAGACGCTCAACGTCTGTACTGCAGCGCGAACTGGTTTCCTTGAGTACGCACAAAGTGGGCGGAATTCGTGGTGTAGCGGTGAAATGCTTAGATATCACGAAGAACTCCGATTGCGAAGGCAGCTCACTGGAGCGCAACGGACGCTGAGGCTCGAAAGCGTGGGGAGCAAACAGGATTAGATACCCT
+
GGGGGGGGGGGGGGGGGGF?FGGGGGGGGGGGGGGGGGGGGGGGGGGGGGGGGGGGGGGDGGGGGGC8FGG@FGGGGFGGGGGGGGGGG@FFFFFFGGGGGFFFGECFGGGGGGGGGGGGFFFGGGGGGGGGGGFFGCFEFGGGFGGDFGGGF;FGGGGGGGGGGDEGGGGGGGGCBGGDFGGGGGGFGGGGGGGGGGGGGGGFGGGFGGGGGGGGGGGGGGDGGGGDGGGGGDEFGFFGGGGGFEGGGEGGFGF??=FFGGGFCGFFCGGGGGGGGFGGGGGGGGGGFFFFGC+FFF@EFFEEF:GFEFFCGGGGDGGFGGECGGGGGGGFEFGFFEFBCFGGGGGGF<FGGFFF:CGGF@FCGGGGGGGGGF?GGGGGGGGGGGFCCEGGGGDGGGFCD7GGGGGGGFDGGGGGGGGGGGGGGFGGGGFCCCCC
@ZRBM 52755
TGAGGAATATTGGTCAATGGGCGAGAGCCTGAACCAGCCAAGTAGCGTGCAGGATGACGGCCCTATGGGTTGTAAACTGCTTTTATAAGGGAATAAAGTGAGAGTCGAGACTCTTTTTGCATGTACCTTATGAATAAGGACCGGCTAATTCCGTGCCAGCCGCCGTGGTAATACGGAAGGTCCGGGCGTTATCCGGATTTATTGGGTTGAAAGGGAGCGTAGGCCGGAGATTACGCGTGTTGTGCAATGTAGAAGCTAACATCTGCACTGCAGCGCGAACTGGTTTCCTTGAGTACGCACAGAGTGGGCGGAATTCATGGTGTAGCGGTGAAATGCGTAGATATCACGAAGAACTCCGATTGCGAAGGCAGCTCACTGGAGCGCAACTGACGCTGAAGCTCGAAAGTGCGGGTATCGAACAGGATTAGATACCCT
+
<FFG8FECGGF@FGGGGGECDFCEGGGFF,CFFGCGGGGGGFGGGFGFGDFFEGGGGGG77@FDF@F@FFFG7<C-C5FFC,CFFGFFGGGGGCEEG9,,<BFG=9:++:>,BD,,C9+,<EFFFFFA?EFEFC,<C<,F?DGG77+DCGAD8C>B@FCF+@:<C>CC:,@<@5>FEECCDC5:>FEC9CCD@9FC<:E7CCCGGGCF$GGFA9DDE8B:C11F=?CFFC;E;#5:CFGEEGG@#CC9FB:;<#AGDFF=?9<C3DFGFC0F@>7>GFCFFFACFDCGGGGFGGGGF9C?9,,=8+++CGFFBBC,ECFEEEE@>?F?D?97=7BD,B;C?,<:,,7DFF?<CCECF8FFF@D:<6AGGE@FFF9GGF@DGGFAFE@@@@CFFC,8CFE66F68FCCF7C,GFCGGGDF<CC9C,,,9GF@@@@B
@ZRBM 58840
TGGGGAATCTTCCGCAATGGACGAAAGTCTGACGGAGCAACGCCGCGTGAGTGATGACGGCCTTCGGGTTGTACAGCTCTGTAATCGGGGACGAATGGCTGGTATGCTAATACCATATCAGAGTGACGGTACCCGAATAGCAAGCCACGGCTAACTACGTGCCAGCAGCCGCGGTAATACGTAGGTGGCAAGCGTTGTCCGGAATTATTGGGCGCCAAGCGCGCGCAGGCGGCTTCTTAAGTCCATCTTAAAAGTGCGGGGCTTAACCCCGTGATGGGATGGAAACGGGGAGGCTGGAGTATCGGAGAGGAAAGTGGAATTCCTAGTGTAGCGTTGAAATGCGTAGAGATTAGGAAGAACACCGGTGGCGAAGGCGACTTTCTGGACGACAACTGACGCTGAGGCGCGAAAGCGTGGGGAGCAAACAGGATTAGATACCCT
+
FEFEE7FGGG9FFGGGGBC,FF7@CFGFGCEFF,+B@FGGFFDCCGEGEGGGEFGGGEG@F7@AGFGDFD:FD,BFF@FE9C,5,,BFEDGGGGFEG8FGGGEGGFCGFGGF9D><BFGCF,DFGDG+@CCF,@F>7>FGGCFGGEGCF>>F:FGGG8>>FFFGGGG8B7*4<BC:*C:FC,C:F,,C+=FFGGFGGGGGGGD*8CC?FDGFGGG38CCFCE9C8B?CCEEGDEGFCAF9CF?720<<<ECGGC#F5G@GFFC+@?FEFCGFD>C=>=C:1EF<B++=,,,+F3,D9ACCF@+:FE9,,CEGFAGFCFFE<8=8EE?8+++?EB<<,,8=@BC<=B,?E9F:,EEEE=F=7:+8EFFEDA6,B+CF<F<C,DF,:6CGEFAE>FB@@6<C8,EDFCBFC7@>DGF@,GCFGFCGFFFCBF,FEFF,CCCCC
@ZRBM 57688
TGGGGAATATTGCACAATGGGGGAAACCCTGATGCAGCGACGCCGCGTGAGTGAAGAAGTATTTCGGTATGTAAAGCTCTATCAGCAGGGAAGAAAATGACGGTACCTGACTAAGAAGCCCCGGCTAACTACGTGCCAGCAGCCGCGGTAATACGTAGGGGGCAAGCGTTATCCGGATTTACTGGGTGTAAAGGGAGCGTAGACGGTAAAGCAAGTCTGAAGTGAAAGCCCGGGGCTCAACCCCGGGACTGCTTTGGAAACTGTTTAACTAGAGTGCTGGAGAGGTAAGCGGAATTCCTAGTGTAGCGGTGAAATGCGTAGATATTAGGAGGAACACCAGTGGCGAAGGCGGCTTACTGGACAGTAACTGACGTTGAGGCTCGAAAGCGTGGGGAGCAAACAGGATTAGATACCCT
+
FC@@+BFGGGGAFGGGGGFGGGEFGGGFGGGGGGGFFGEGGDEGEFEBFFFGCFGGGGGFG9FGGDFFFFGGGGAFFGGGFCF9FCGGGGGGEGGGGGGGGCEGGGGEFFEFFGGGGFGFGG0EG*CF>;F?GFFDGG7FF<FCCDACFGG?GGGFGGGGGGEEFGFGFD4CFGGEGGFB;CFFCGGG=8FCFCEFC8FCC4?CCCEFCCFGGCG=CGFGGGGGGGGG?+@C>EGGBCFC@C8:<CGGF=BE9FEFGEEFGGFFG<A<C7#=CFFEF9FGFGGGFEGGECECGCCFGGGGGFGGGGGGGGDGEGGGFFEAFCGFG@FGAGGFCCEC-CCGGF7GGF:GFCGCFGFECFFC<DCFGFFGDFGGFBED@GFEC6EDDGGGGGGGGGGGFGFFGGGGGFGGGDGCCCCC
@ZRBM 337
TAGGGAATATTGCACAATGGAGGAAACTCTGATGCAGCCATGCCGCGTGTGTGAAGAAGGCCTTCGGGTTGTAAAGCACTTTCGGAGGGGAGGAAGAAAATGACGTTACCCTCAGAAGAAGCACCGGCTAACTCCGTGCCAGCAGCCGCGGTAATACGTAGGGAGCGAGCGTTATCCGGATTTATTGGGCGTAAAGCGCGCGTAGGCGGGCTACTAAGTCAGGTGTTAAAGCCCGGGGCTCAACCCCGGCCCGCACCTGAAACTGGTAGTCTTGAGTCTGGTAGGGGAAAGTGGAATTCCCAGTGTAGCGGTGAAATGCGCAGATATTGGGAAGAACACCAGTGGCGAAGGCGGCTCTCTAGGCCACGACTGACGCTGAGGCGCGAAAGCTAGGGGAGCAAACAGGATTAGATACCCT
+
GGGAEGGGGGGGGGGGGGGGGGGGGGGGGGFGGGGGGGGGGGGGGGGGGBFEGGGGGGGGGGGGGGGGGGGGGGGEGGGGGGGGGGGFGGFEFEGGGGGGGGGGGFGGCFGFGGGFFGGFFG8<FFEGF>FGGGGGG?GGGGGGGGGGGEGFGDGGGGFCCGGGGEDGGGDEFFGFGGG8G=<CEFFEFGGGFGGGGE>GGEE3EEFGGGEE@?ECFDCF>GFGGFCFDFEG>FGF><CCCF>GFEEFEGBGGGGGFCGGGGDFC?:CFCGF<FFF5<AEGGGFGGFGGGGGFFGGEGFGFGGGEFGFEGGFGFEGGGGF9GGGGGFAFFGGGGEGFGGGGF>GGGGGDGGF@FGF<FGFDGE@7GGGGGGGEGGGGGGGGGGDFGGFFF@CGGGGGGGGGFGGGGGFGGGFFCCACA
@ZRBM 338
TGAGGAATATTGGTCAATGGACGAGAGTCTGAACCAGCCAAGTAGCGTGCAGGATGACGGCCCTATGGGTTGTAAACTGCTTTTATAAGGGAATAAAGTGAGCCTCGTGAGGCTTTTTGCATGTACCTTATGAATAAGGACCGGCTAATTCCGTGCCAGCAGCCGCGGTAATACGGAAGGTCCGGGCGTTATCCGGATTTATTGGGCTTAAAGGGAGCGTAGGCCGGAGATTAAGCGTGTTGTGAAATGTAGATGCTCAACATCTGCACTGCAGCGCGAACTGGTTTCCTTGAGTACGCACAAAGTGGGCGGAATTCGTGGTGTAGCGGTGAAATGCTTAGATATCACGAAGAACCCCGATTGCGAAGGCAGCTCACTGGAGCGCAACTGACGCTGAAGCTCGAAAGTGCGGGTATCGAACAGGATTAGATACCCT
+
<CFGGGGGGGGGGGGCFGGGGGGGGGEFGGGGGGGGGGFGGGGGGGGGGGGFGEGGFGGGFGGGEFFFG<FFGGGGGGGGGGGGGGGGGCFFGFGGGGFFGGGDFGG7<FGGFFGGGFGCFGGGG?CFGFFFGGGGFD?=EFC;FDGG9,@FECD:@D<DFGGGGGGGGFF@EAFEGCEGGFCGE@7GGECC4>:C*><FFGFF@FFCF@ECFGC095CCEEGGGGG78EGGEFCCDCGGGGFCFFGEGFD8CFCGGGGGDGGFCADDFGGGGGFECFGGFF7FDCGGGEGFGGGEGGCFFFEFEFFCGFCEFGGGGGGGGGGGEGGGGGGF9FGGGGGGF,CFFFFGGGGGGGFGGFE7@EF7GGGGGGGFFFFGGGGGGGGGGGGGGGGGGGGGGGGGGGGFCGFGGGGGGGGGGGGGGGGGFFGFGGFCCCCC
@ZRBM 339
TGAGGAATATTGGTCAATGGGCGAGAGCCTGAACCAGCCAAGTAGCGTGCAGGATGACGGCCCTATGGGTTGTAAACTGCTTTTATAAGGGAATAAAGTGAGCCTCGTGAGGCTTTTTGCATGTACCTTATGAATAAGGACCGGCTAATTCCGTGCCAGCAGCCGCGGTAATACGGAAGGTCCGGGCGTTACCCGGATTTATTGGGTTTAAAGGGAGCGTAGGCCGGAGATTAAGCGTGTTGTGAAATGTAGATGCTCAACATCTGCACTGCAGCGGGAACTGGTTTCCTTGAGTACGCACAAAGTGGGCGGAATTCGTGGTGTAGCGGTGAAATGCTTAGATATCACGAAGAACTCCGATTGCGAAGGCAGCTCACTGGAGCGCAACTGACGCTGAAGCTCGAAAGTGCGGGTATCGAACAGGATTAGATACCCT
+
FFGGGGGGGGGGFGGGGGGGFGGGDGGGGGGGGGGGGGGGGGGGGGGGGGGGGGGGGFGGEGCFGGGGGFGGGGGGGGGGGGGGGGGGGGGEGGGGGGFGGGDFGGGGGGGGGGGGGFGFGGGGGFDFGGFGGGGGGGFGEFF@E7FFAAGGGGFG?GGGGGGGGGGGEEECFFGGEEGGGDDFGGEGGFD@FGFC7?<FFGGFFFFFAGGFGGGF4<EEGGGGGGGDGGGGGFGDDGE@EGFGFCGGGFGGGGFGGFFGGGFFGGGGFFFGGGGGFFDGGGGFCGDDGGDGFGGGGGGGGGFFGGDGGFFE<8CC:+GFFGGGGGGGFGEFFGGGDFGGGGGGGFGGFCGGGGGDGGGGGEEGGGGGGGGFGGGGGGF@:GGGCGGEGGEGFDFGGGGGFFGGGGEDGGGGGGGGGGGGGGGGGGGGGGGCCCCC
@ZRBM 340
TGAGGAATATTGGTCAATGGACGAGAGTCTGAACCAGCCAAGTAGCGTGCAGGATGACGGCCCTATGGGTTGTAAACTGCTTTTATAAGGGAATAAAGTGAGCCTCGTGAGGCTTTTTGCATGTACCTTATGAATAAGGACCGGCTAATTCCGTGCCAGCAGCCGCGGTAATACGGAAGGTCCGGGCGTTATCCGGATTTATTGGGTTTAAAGGGAGCGTAGGCCGGAGATTAAGCGTGTTGTGAAATGTAGATGCTCAACATCTGCACTGCAGCGCGAACTGGTTTCCTTGAGTACGCACAAAGTGGGCGGAATTCGTGGTGTAGCGGTGAAATGCTTAGATATCACGAAGAACTCCGATTGCGGAGGCAGCTCACTGGAGCGCAACTGACGCTGAAGCTCGAAAGTGCGGGTATCGAACAGGATTAGTTACCCT
+
FGGGGGGGFFGGGFFGGGGCFGGGGGGFFGGFGGGGGGFGGGGGGFGFGGGFFGGGFGG>FGGGFFDGGFCFFGGGG9<EFFAFFFFGGGGGGGGGGGGGGGDGGFGGGGGGGGGGGGGGGGGGGGGGGGGGGGGGGGGGEDE?GEGGGGGGFGEEGGGGGGGGGGGGGFC9FGGGGGGGGGGGDGGGGGEGGG?GEGGGFFGGGGGGFGCFFEE@EEGGEEGGGGGGGG@GGGGGGGGGGGFGFGGGGGFGCFFFGFFGGGEFGDFF8GFECEGGEGGGCFGGGGGFGFAF8C7GGGCGGGFFC@EF=8GE@GF>GCFFDE@7GFGGGFAGGGGGGDFAAFF?GGGFC,9FCGGGGFFGGECGGGGGGGGFGGFGFGGF:GGEE9CBGGGGGFGGGGEFF7GGGGEGECFFGFGGEGFGGGGGGGGGGGGCCCCC
@ZRBM 341
TGGGGAATATTGCACAATGGGGGAAACCCTGATGCAGCGACGCCGCGTGAGCGAAGAAGTATTTCGGTATGTAAAGCTCTATCAGCAGGGAAGAAGAAATGACGGTACCTGACTAAGAAGCACCGGCTAAATACGTGCCAGAAGCCGCGGTAATACGTATGGTGCAAGCGTTATCCGGATTTACTGGGTGTAAGGGGAGCGCAGGCGGAAGGCTAAGTCTGATGTGAAAGCCCGGGGCTCAACCCCGGTACTGCATTGGAAACTGGTCATCTAGAGTGTCGGAGGGGTAAGTGGAATTCCCAGTGTAGCGGTGAAATGCTTAGATATTAGGAGGAACACCAGTGGCGAAGGCGGCTTACTGGACGATAACTGACGCTGAGGCTCGAAAGCGTGGGGAGCGAACAGGATTAGATACCCT
+
GGGFG7FFEFGAFGGFFCEEEEC6@<CF@FFEFFCFGFCEGE@EEGEF::BFCC:C@EFCFG<?,B=BBFFBCE@?DF8FFFCFGFAFGGFGGGG,FF@FBFAFG++8,5<F<FCFGGGGGGFCFG7<FG,@F,@FD>@FA,5@F,FFGGGGGGG@B>:=<<C:FFFFG<C7C27>;=>EDFGFFECFCC=<<#</C9D.CFGFFEGFC<?E;B?FFF<ACCCFFF>9C8;@;CEGD+,+>8267::>EGEF<7FFFGFEF?FFFFC9GFFACFFFFFA9EEFD8CEFAEFF9<E<ECGGGFA,E=C@,,E<F?FFAF?5CFAAEBGFGGFAFEFEE?F@C:6>GGGFCCB:F9AFF<GGGFDEGEFCFCC@886,@C,@@,FDGFECF@6CCC+C,66,GGFGFGGGGGGGGCCCCC
@ZRBM 61599
TGGGGAATATTGCACAATGGGGGAAACCCTGATGCAGCGACGCCGCGTGAGCGAAGAAGTATTTCGGAATGTAAAGCTCTATCAGCAGGGAAGAAGAAATGACGGTACCTGACTAAGAAGCACCGGCAAAATACGTGCCAGCAGCCGCGGTAATACGTATGGTGAAAGCGTTATCCGGATTTACTGGTGTAAAGGGAGCGCAGGCGGAAGGCTAAGTCGGATGTGAAAGCCCGGGGCTCAACCCCGGTACTGCATTGGAAACTGGTCATCTAGAGTGTCGGAGGGGTAAGGGGAATTCCTAGTGTAGCGGTGGAATGCGTAGAGATTAGGAGGAAAACCAGTGGCGAAGGCGGCTTACTGGACAATAACTGACGCTGAGGCTCGAAAGCGTGGGGAGCAAACAGGATTAGATACCCT
+
FEEAF,BFGGGGFFGGGGCFFEGGEGGEFGGGGGGFGGGCG7CGFGGGGG,C7FFGGGGGC?FFGGG8+DFFFGG-?5=FEEEE9,EFGG@ED,F<CEFEGGFEEG+=A5,3,?C9BFGFFGGDFE:+>3D,:@FECGFGDF,,6@FBEGGGG;B,C<,?:,3,,6,8,CC3@5@FE7>=;<7,<FCCC+CCFFGGFGGGDGGE=FCCF8,;887FCC#F@CFGGGFFCC>;EFFEF<5FFB;@:DFDFDFGE9FFC6?FFAEC+C3,5,B<GGCEECCCC<AEGFEB,B,GFGGGEFFEEDFF=E@+GGFC,EGGEDGFFE9,?<ECGFFFFD<,DGGGGEF@CEGEDEGFCFF@F?FFECC,<EEC,GEGGGFGGGEGGF@GGFE@@GGGGGFGGGGGGFGGGF9FGFFGCCCC<
@ZRBM 343
TGAGGAATATTGGTCAATGGGCGAGAGCCTGAACCAGCCAAGTAGCGTGCAGGATGACGGCCCCATGGGTTGTAAACTGCTTTTATAAGGGAATAAAGTGAGCCTCGTGAGGCTTTTTGCATGTACCTTATGAATAAGGACCGGCTAATTCCGTGCCAGCAGCCGCGGTAATACGGAAGGTCCGGGCGTTATCCGGATTTATTGGGTTTAAAGGGAGCGTAGGCCGGAGATTAAGCGTGTTGTGAAATGTAGATGCTCAACATCTGCACTGCAGCGCGAACTGGTTTCCTTGAGTACGCACAAAGTGGGCGGAATTCGTGGTGTAGCGGTGAAATGCTTAGATATCACGAAGAACTCCGATTGCGAAGGCAGCTCACTGGAGCGCAACTGACGCTGAAGCTCGAAAGTGCGGGTATCGAACAGGATTAGATACCCT
+
FGGGGGGGGGGGGGGGGGGGGGGGGGGGGGGGGGGGGGFGGGGGGGDGGGGGGGGGGGGGDFGGGGGGGGGGGGGGGGGGGGGGGGGGGGGGFGGGGGGGGGGDDFGGGGGFFGGFGF7FGGGGGGDDFFFFGGDFGFGGGGFGGGGGGGGGGGGDGGGGGFGFFBFG>FEGFGGGGEGG?9FFG>CGGEGGGFGGEFGFCGFFGGGFFF?CEGGFGEFGGEDDGGGGGGFEGGGGGGGGGGGGFGAGFCFFEGGGGGFGG?FGGGFFFDC?FFECE?DD?GGGGGFACGFGGF:EFA8FGGFGGEFC@8AAGGGGGFFGGGGGGGGGGF9GGGGGGGGGGGGGGGGGGGGGGGGGGFFFEGGGGGGGGGGGGGCGGGGEDDGGGGGGGGGGGGGGGGFFGGGGGGGGGCGFEGGGGGGFFGGGGGAGF<FCCCCC
@ZRBM 344
TAGGGAATATTGCACAATGGAGGAAACTCTGATGCAGCCATGCCGCGTGTGTGAAGAAGGCCTTCGGGTTGTAAAGCACTTTCGGAGGGGAGGAAGAAGATGACGTTACCCTCAGAAGAAGCACCGGCTAACTCCGTGCCAGCAGCCGCGGTAATACGGAGGGTGCAAGCGTTAATCGGAATTACTGGGCGTAAAGCGTGCGCAGGCGGTTCTGTAAGACAGATGTGAAATCCCCGGGCTCAACCTGGGAATTGCATTTGTGACTGCAGGACTAGAGTTCATCAGAGGGGGGTGGAATTCCGAGTGTAGCAGTGAAATGCGTAGATATGTGGAAGAACACCAATGGCGAAGGCAGCCCCCTGGGATGCGACTGACGCTCATGCACGAAAGCGTGGGGAGCAAACAGGATTAGATACCCT
+
EGFD:<EFGGGGGG96CFEGGGGCGGF9FEFGGDFGDCEFF@FGGGGF:FF@<FGGGFGF8EFFGGGGG?FFGGGGGGGGFCFGGEGGDGCFGCF?FFDCGFCF7CDFCFFEFGGDF8BAF,<<D@FE7F,,CCDEG78BFFGGFG7FFGGGGGGGF7C8*C*>C5AFFFGFGGC,?FEGD:;;197CDGEFCFG=GCC7CEEG<::?/ECGCDFDFF0@FCF)FGDFF9CE@@FGF@/?CF4F4C=DFDD,D><DCBA;DFAFGFGGGFDC4CF=FEFFFGFFGGGGF+FA?A<<<C>F=,GFGFFGEFF@,CGGCEF7DCFBC,<C,DGGGFFDFGGFFF:?CB,GDGGGGF@::,<FEEE:FGGGGGEFEE@FEFGGGGFF7GFEB@@EFFCFAGCGFGFCGFGCEC<AFGCCCCC
@ZRBM 66594
TGGGGAATCTTCCGCAATGGACGAAAGTCTGACGGAGCAACGCCGCGTGAGTGATGACGGCCTTCGGGTTGTAAAGCTCTGTGATCGGGGACGAATGGCTGGTATGCTAATACCATATCAGAGTGACGGTACCCGAATAGCAAGCCACGGATAACTACGTGCCAGCAGCCGCGGTAATACGTAGGTGGCAAGCGTTGTCCGGAATTATTGGGCGTAAGGCGCGCGCAGGCGGCTTCTTAAGTCCATCTTAAAAGTGCGGGGCTGAACCCCGTGATGGGATGGAAACTGGGAGGCTGGAGTATCGGAGAGGAAAGTGTAATTCCTAGTGTAGCGGTGAAATGCGTAGATATTAGGAGGAACACCAGTGGCGAAGGCGGCTTTCTGGACTGAAACTGACACTGAGGCACGAAAGCGTGGGGAGCAAACAGGATTAGATACCCT
+
EFGGDEGGGGCFGEGGGGGGGGGGGGGFGGGGGGGGGGGGFGGGGGGGGGGGGAFGGFGGDGGFGGGG@FFGGGGGGGGGGGGGG9FGGCFEFG:<B<EGGDGGFGCFGGCGGFGFFDFDFFCFFF<F7CFFAF73>:D@FBFFGGGGCE*8<DFCCGCFCDFCCFF:CFBC1*<FEE?<:7CF?E<=><<<CGFCEE99:EFC;FCFC@FGE5+<;#4*:ED:ECEEGEE6@D?CFFCG):GFGFDF<DF>FFEFCCGFDAC#894<?EAC8?CF8GDGGGGGGFEF?DFA,,FGGFGEEF@GCEDGFFEFDEEB,GDBE,AFGGGGGEDGGGGECFGGGFGGGCFFGFF@FAGGGGFFDGFGGFFEGGGGGCGGF@@FFEE@EAFFGCFDGGFDFEGGGGFEFFF?8EGGGEGDGGGGGGGFCGGGGGGGGGGGCCCCC
@ZRBM 346
TGGGGGATATTGCACAATGGGGGAAACCCTGATGCAGCGACGCCGCGTGAGGGAAGACGGTTTTCGGATTGTAAACCTCTGTCTTTGGGGACGAAAAAAATGACGGTACCCAAGGAGGAAGCCACGGCTAACTACGTGCCAGCAGCCGCGGTAATACGTAGGTGGCAAGCGTTGTCCGGAATTACTGGGTGTAAAGGGAGCGTAGGCGGGGAGACAAGTTGAATGTTTAAACTATCGGCTTAACTGATAGTCGCGTTCAAAACTATCACTCTTGAGTGCAGTAGAGGTAGGCGGAATTCCTAGTGTAGCGGTGAAATGCGTAGATATTAGGAGGAACACCAGTGGCGAAGGCGGCCTACTGGGCTGTAACTGACGCTGAGGCTCGAAAGCGTGGGTAGCAAACAGGATTAGATACCCT
+
FGGGGDGGGGGGGGGGGGGGGGGGGGGGGGGGGGGGGGGGGGGGGGGEGGGGGGGGGGGGGGCFFGGGGGGGGGGGGGGGGGGGGGFGGGFEGGGGGGGGGGGGGGGGB<FFGGGGGEFFGGGGGGGGGGGGGGGGGGGGGGGGGGGGG?G=FG??GGFCFGDFGGGFGGGGGGGFGGGGGFGGGFGGGFE?GGGGGFGGGGEEEGGGGGGBEGGFGGFGGGGGGGFFGGFGECCFCDGGGGGGFGGGEFFEEGGEGDGGGFAFGG<FEEDCGF?:GGGGGGGGGGGGGFB<9GGFFGGGGGGGGGGGGGGGGGGDGGGGGGGGGGGGGGGFFC>FGGGGGGGGGGGDGGGGGGGGGGGGGGGGGGGFAGGGGGGGGGGGGGGGGFGGGGGGGGGGGGGGGGGGGGGGGGGGFCCCCC
@ZRBM 65470
TGGGGAATATTGCACAATGGGGGAAACCCTGATGCAGCGACGCCGCGTGGAGGAAGAAGGTCTTCGGATTGTAAACTCCTGTTGTTGAGGAAGATAATGACGGTACTCAACAAGGAAGTGACGGCTAACTACGTGCCAGCAGCCGCGGTAAAACGTAGGTCACAAGCGTTGTCCGGAATTACTGGGTGTAAAGGGAGCGCAGGCGGGAAGACAAGTTGGAAGTGAAATCCATGGGCTCAACCCATGAACTGCTTTCAAAACTGTTTTTCTTGAGTAGTGCAGAGGTAGGCGGAATTCCCGGCGTAGCGGTGGAATGCGTAGATATCGGGAGGAACACCAGTGGCAAAGGCGGCCTACTGGGCACCAACTGACGCTGAGGCTCGAAAGTGTGGGTAGCAAACAGGATTAGATACCCT
+
GGGGGGGGGGGGGGFGGFFGGGGGGGGGGGG8CFFCCFDCEDGGGGGGGGGGGGGGGGGGGGFGGGGGGGGFGGGGGGGGGFGGFGGGGGFGFFGGGGGFGGGGGGGGGGGGGGGFGGGGGG?EGGGGGGGGGGGFFGGGGFCFGGEGGGFFFGGEFCEGF8FFFEEGGD@CGDFGEFGGGGGGGFFFCFGGGGGGGGFGGCGGGGC5C>@FGGGCEGGDFGGGGGGFDGFGGGGGFGGFGGFGFFCFFFFGCFGGGFFFCGGGF@CEEGGGFGGGFA=FFGGGGGGGGGGFEGGGEDGGF7F7C>EGCGGGFCCGFD9GGGGFCBF?GGGFDGGGGGGGFFFFEEGGGEFGGGFA8FFGGGGGGGFCCGGGGGGGFFF8FEFFGGEGGGFCGFGGFAEEFE@FAFFGGGGCCCCC
@ZRBM 73714
TGGGGAATTTTGGACAATGGGGGCAACCCTGATCCAGCCATGCCGCGTGCAGGATGAAGGACTTCGGGTTGTAAACCGCTTTTGTCAGGGACGAAAAGGACCGTGATAATACCATGGTCTGCTGACGGTACCTGAAGAATAAGCACCGGCTAACTACGTGCCAGCAGCCGCGGTAATACGTAGGGTGCAAGCGTTAACCGGATTTACTGGGCGTAAAGGGTGCGCAGGCGGCTCTGTAAGTCAGATGTGAAAGCCCCGGGCTCAACCTGGGAATTGCATTTGAGACTGCAGGGCTAGAGTTCATCAGAGGGGGGTGGAATTCCTAGTGTAGCGGTGAAATGCGTAGATATTAGGAGGAACACCAGTGGCGAAGGCAGCCCCCTGGGATGCGACTGACGCTGATGCACGAAAGCGTGGGGAGCAAACAGGATTAGATACCCT
+
FGGGGGGGFGGG7EFGFGGGGGGDCDGGGGGGG<FFFGDG<AFF@FEGG7,CFGD<EGG,,6CFGGG74CFEGGGA,+@C+B,CFEFFGGG7>F+4>,BF,:=FEDF9<5A,5C<A,5:F<?<E9,338++BC988BFC<FD<F-FFFFD<CDF?:F7<<G==B9:>=D9FDBD=CF=885,#FA,GF?CG<FF;1**C2<6+@=67CGEGGGFCCFC*GEE3:*BF::F,,;<FFFGF?,DGGFEGGFF:>1*C7@FGGGFCDF@>FFGGFAGGGGGGFFC3,FFBB,=8,,D<9GFC,9FE,8GGFF@++GGFGGGGGFE<,GGGEFEF:,GGGGGGGGGGGGFC,FEF8GGD9GGGGGF=E,CGGGGGGGFC+EEFB,GGEC+C@C@CGGGGGCCFE,F<F<GGGGFGF@GGGGFDCGGGGFEGGGGGGGGGCCBCCB
@ZRBM 60686
TGGGGAATATTGCACAATGGGGGAGACCCTGGTGCAGCGACGCCGCGTGAGTGATGAAGTATTTCGGTATGTAAAACCCTATCAGCAGGGAAGATAATGACGGTACCTGACTAAGAAGCACCGGCTAAATACGTGCCAGCAGCCGCGGTAATACGTATGGTGCAAGCGTTATCCGGATTTACTGGGTGTAAAGGGTGCGTAGGTGGTATGGCAAGTCAGAAGTGAAAGGCTGGGGCTCAACCCCTGGACTGCTTTTGAAACTGTCAAACTAGAGTACAGGAGAGGAAAGCGGAATTCCTAGTGTAGCGGTGAAATGCGTAGAGATTAGGAAGAACACCGGTGGCGAAGGCGACTTTCTGGACGACAACTGACGCTGAGGCGCGAAAGCGTGGGGAGCAAACAGGATTAGATACCCT
+
FGGGGEFFFGGGGGGGGGGGGGGGEGGGGGGGFFGGGG7@EGGGGEDGGEGGFCACGGGGDDFGGGGC<FFGGGGDDFGGGFGGCEFFGGFGGGGGGGGGGG7FGGGGFGGFFEFGGGGGGGGGGGGGGFGGFGEGGGCFFFFCCFGGGDE;FGGGGFGG=EFGGGFEFEGGGGF?EFFFFGGGGF?F0GGGGGG=GEGFFCF4FD9DBFFGGGGGDCBGEEFFC@GCCF9FGFCEEFCFGFCE$B<FAFFGGFFFGGGGGGE@CC@CFCAFFGCA8=8FGFGGGFB=+FGCGGF8EFFFGGGGGGGGGGGGGGGGGGGEC;5C<FGGGGCGGGGGGF<GGGGGFEEGEEF@GGFAFGFF<GFGGFFGFCCCGGGGGGGF@GGGGGGGEGGGGGGGFGGGGGGGGGGGGFGCCCCC
@ZRBM 350
TGGGGAATTTTGGACAATGGGGGCAACCCTGATCCAGCCATGCCGCGTGCAGGATGAAGGCCTTCGGGTTGTAAACTGCTTTTGTCAGGGACGAAAAGTACCGTGTTAATACCATGGTCTGCTGACGGTACCTGAAGAATAAGCACCGGCTAACTCCGTGCCAGCAGCCGCGGTAATACGTAGGGTGCAAGCGTTACTCGGAATTACTGGGCGTAAAGCGTGCGCAGGCGGTTCCGTAAGACAGATGTGAAATCCCCGGGCTCAACCTGGGAATTGCATTTGTGACGGCAGGACTAGAGTGCATCAGAGGGGGGTGGAATTCCAAGTGTAGCAGTGAAATGCGTAGATATTTGGAAGAACACCAATGGCGAAGGCAGCCCCCTGGGATGCGATTGACGCTGATGCACGAAAGCGTGGGGAGCAAACAGGATTAGATACCCT
+
EEFDFC7,CFGGEGGF<<FF8CEGGGGG:<C,CEFGGGFEG8FF@F>FF@CFFEFF<FFG89FFEGC:CCCFCGGGG9EE?DFFGD5AF?BFEEEEGG,,,C:?B?=FFF,?=<E<DFCA8DFD9DF+8+>FFFEGGGDB<F9FCF7FE7:F,,,,@*@<*DFFGFEFF:EC<=FAECCFCFEGD8<9FEFF@F85+,8CF6*4C:7:C=DEC@?E:<FEGCEEGGFC>CFEG5:FEBCC?D=7BECFGG?F+<@3A@FG=EFFCFFFF@GFD<FFFDGG=C-:B+,F,@=DC,,9@FFC,GEE8CEGFCCB=AGFGGEAFGCGGGFGGGF9FC<FFEDFC@FFGCE?E<9FFF9GGGFDC-C6,:CGEGFGFFF:F:+,88GFF:,CF8@E,;7FCFEC,C,B66GGGGGFCCFEGGGGGGGGGFFGFA,GGFDFCAAA-
@ZRBM 351
TGAGGAATATTGGTCAATGGGCGAGAGCCTGAACCAGCCAAGTAGCGTGCAGGATGACGGCCCTATGGGTTGTAAACTGCTTTTATAAGGGAATAAAGTGAGCCTCGTGAGGCTTTTTGCATGTACCTTATGAATAAGGACCGGCTAATTCCGTGCCAGCAGCCGCGGTAATACGGAAGGTCCGGGCGTTATCCGGATTTATTGGGTTTAAAGGGAGCGTAGGCCGGAGATTAAGCGTGTTGTGAAATGTAGACGCTCAACGTCTGCACTGCAGCGCGAACTGGTTTCCTTGAGTACGCACAAAGTGGGCGGAATTCGTGGTGTAGCGGTGAAATGCTTAGATATCACGAAGAACTCCGATTGCGAAGGCAGCTCACTGGAGCGCAACTGACGCTGAAGCTCGAAAGTGCGGGTATCGAACAGGATTAGATACCCT
+
<FGG?<FGGGGGGFGGGGGGGFCCFGGGGGG?EGGGC@CFFGGGGFFFCGC9CFFFGD@FF@:=EFGDAFGE@FGFFGGGF<E<FGGGGDEFEDFCFGF?E9FEFGGGGGGGGGGFFGGEEEFFEGGFGCF9FFDDFGGFGGGGGDEGBFCD<D+F@FEGFGGGCC@:FBF9F=CGC)+>DA/>/=<CF?G/3FB5FCF<FFCFA59CF<C?;@*1?EFFG4;C<?5>EEG=FFDDGCECGGECE9FD?+8C>CCD:,FFFEGFGF<EF=FDGG:+89DEFGFFFDD:,GFD8+F?7A8CFA4,F:CCGGGFD,@B?A+8B<F+B7FF<FAC,<?AA5?FC,9FE@?C9GFDCFEF7GFFF@EC@EEF,@CC,,C@CFGEEF7FCFF7B;C+EE,GEE7F@,DFFGGEF@FCFFGGFDF<GFFGEC<EEFCCC?CC
@ZRBM 63816
TGAGGAATATTGGTCAATGGACGAGAGTCTGAACCAGCCAAGTAGCGTGCAGGATGACGGCCCTATGGGTTGTAAACTGCTTTTATAAGGGAATAAAGTGAGCCTCGTGAGGCTTTTTGCATGTACCTTATGAATAAGGACCGGCTAATTCCGTGCCAGCAGCCGCGGTAATACGGAAGGTCCGGGCGTTATCAGGATTTATTGGGTTTAAAGGGAGCGTAGGCCGGAGATTAAGCGTGTTGTGAAATGTAGATGCTCAACATCTGCACTGCGGCGCGAACTGGTTTCCTTGAGTACGCACAAAGTGGGCGGAATTCGTGGTGTAGCGGTGAAATGCTTAGATATCACGAAGAACTCCGATTGCGAAGGCAGCTCACTGGAGCGCAACTGACGCTGAAGCTCGGAAGTGCGGGTATCGAACAGGATTAGATACCCT
+
<EFGE<FFGGGGFFFGGGGGE,FFGGCC<FEGG6@FG8CF,CC,CCFFG@FGFGFGG<FG+@FGG8FFGCECGGGGA,CEFGGDEFFGGGGGF@CADF@F<F,9,?CFEFGFD,,EF,>@GDFEGDG,,?DFGA?FAECFEFCCE77FFF>FCFCC=FFGGFG7C+FGE7:DFBFFEC70/?FFEGGGC@'C<.CC<<F9FGFFGFC<FCFF<GGEC3CCCGGC8GE@<:?@CCCGGFED;GGGDE>FF@>F3FGFA;AFCE;DFCFCFC<>7@832D;EGFGGFDF<GFGFFC@4@,EDE9<?GGEGECFCCFDF?+@GGGGGGGGGGGGFFFGGGGEGFC,,CFEDFE?9FF@-GF<:GGGGGFFGGGFGFCCGF<FB+++CGGGGGGGEFEFF<:FCGGF<GGGFF:FDEDC,FAGGGGGGGFGGGGF@CC@C
@ZRBM 69145
TGAGGAATATTGGTCAATGGGCGAGAGCCTGAACCAGCCAAGTAGCGTGCAGGATGACGGCACTATGGGTTGTAAACTGCTTTTATAAGGGAATAAAGTGGGAGTAGTGACTCTTTTTGCATGTACATTATGAATAAGGACAGACTAATTCCGTGCCAGCAGCCTCGGTAATACGGAAGGTCCGGGCGTTATCCGGATTTATTGGGTTTAAAGGGAGCGTAGGCCGGAGATTAAGCGTGTTGTGAAATGTAGATGCTCAACATCTGCACTGCAGCGCGAACTGGTTTCCTTGAGTACGCACAAAGTGGGCGGAATTCGTGGTTTAGCGGTGAAATGCTTAGATATCACGAAGAACTCCGATTGCGAAGGCAGCTCGCTGGAGCGCACCTGACGCTGAAGCTCGAAAGTGCGGGTATCGAACAGGATTAGAGACCCT
+
<<CDFDFCF,EFGACD@C9F@CFGGEGGGG8<FEGFFEF@GFEDF<C,88CEDCE<4C@@@BFCC<CAD,6@:FFGFEGFGG,=C,5E,=A<F<CE,CA<FEDG:4E,,5,5,C9?,B:FEFFGF<,CE<<E,BAFGEDDA,B,4A9C,5,,<,+3+CF+AFF:0>66:FD<FFG<.3C7@:>8<>7F#F=38,<=EFC;FF2-CC86+CF=<BC*5CB=GF://@>8,CFG@DB=GFCGGFFCCFGGFE<B@=@4@#<1EFF9FF>=C=F,CEF>D&GG2GGFFGFF,FGFDC7@8,A7,FA<FDGGEFFF7<GGEF8<EE:GEF?<EC,E9FF@GFGFFFGF=D8GGGGFGGFF7GFGGGFFGEEEGGGEFC@,CFGDGGGGFF,BC@FBGDGGD@,CFCFC;+EF@@8C+GFEBGFAGGGGGGGGDC-CCC@<
@ZRBM 62351
TGAGGAATATTGGTCAATGGGCGAGAGCCTGAACCAGCCAAGTAGCGTGCAGGATGACGGCCCTATGGGTTATAAACTGCTTTTATAAGGGGATAAAGTGAGTCTCGTGAGACTTTTTGCATGTACCTTATGAATAAGGACCGGCTAATTCCGTGCCAGCAGCCGCGGTAATACGGAAGGTCCGGGCGTTATCCGGATTTATTGGGTTTAAAGGGAGCGTAGGCCGGAGATTAAGCGTGTTGTGAAATGTAGACGCTCAACGTCTGCACTGCAGCGCGAACTGGTTTCCTTGAGTACGCACAAAGTGGGCGGAATTCGTGGTGTAGCGGTGAAATGCTTAGATATCACGAAGAACTCCGATTGCGAAGGCAGCTCACTGGAGCGCAACTGACGCTGAAGCTCGAAAGTGCGGGTATCGAACAGGATTAGATACCCT
+
FFGGGGGGFCFGGGGGDFDGG@F@@7:CFGGCFGGFF8EEFGAFFGGGGGF<FFAFFECCEDGGFGGGGGFGFFGGGGGGGCGGFFFGF9FGCGGGGCFGC9FCFFFGGGEGGFGFGFGGGFCFFGFG9?EFGG9AB?DFGFGGGGGGDGGFFF*DFGGGGGGGCCF@GCEFFFGGGGGGGF:9FGFGGEFGGGGGGGGC9FGGFFCEGCFGFFC7EGD8EDG6@EECFGGFFGCCGGGGFGGFCC@FGGFFCGGGGGFFGGGGGGCEGGCFFFGGEAD?AAEGGFFDGFFGGGF::FCF<A9F?7CCECFCDF@F?GGGGGF>6>GFGGGGGFAGGFE;E9@,CGECCGFGFFCEFCFDGGGFFFDCE@FGGDCFEFCGFF+@,FEECGGGGE@FC::@,CAGGGGGGEGGGGFF;DFFFECEE<EFF@F@BCCB
@ZRBM 355
TGAGGAATATTGGTCAATGGGCGAGAGCCTGAACCAGCCAAGTAGCGTGCAGGATGACGGCCCTATGGGTTGTAAACTGCTTTTATAAGGGAATCAAGTGAGAGTCGTGACTCTTTTTGCATGTACCTTATGAATAAGGACCGGCTAATTCCGTGCCAGCAGCCGCGGTAATACGGAAGGTCCGGGCGTTATCCGGATTTATTGGGTTTAAAGGGAGCGTAGGCCGGAGATTAAGCGTGTTGTGAAATGTAGATGCTCAACATCTGCACTGCAGCGCGAACTGGTTGCATTGAGTACGCACAAAGTGGGCGGAATTCGTGGTGTAGCGGTGAAATGCTTAGAGATCACGAAGAACTCCGATTGCGAAGGCAGCTCACTGGAGCGCAACTGACGCTGAAGCTCGAAAGTGCGGGTATCGAACAGGATTAGATACCCT
+
EFCAFFGGGGGGGFGGGFGCCFG@FFEDGGGGGGGGGGGGGFFGGGGGGGGCEGGGGGGGEGGCGGGFGECFEGGGGGFFGGGGGAFFGGGC?F,B<FFGGG9FFGGF78DFGGGGGGDGGGGGGFAFGGGGGGGGGGF9EF7FGG7FGGEFFGGDFAFGGGGFGE<FG7;@<>FEGGGGG,?CEGGCG<CGF>71:GFF:CFC:<C;G@>B+C@FE,>GEC7FFGGCEGGDEECCC.GGGEGFCCGGFFBBCF>9CBFFEGEFF,@FFGC>FFF>39FF8CFFF,,,,FCGGF@FC4,FFFC?@7EGGCACFGGFCB48GGEF>EEFCFFDFFCF,GGFFF?8FGFCGGCFFC@EGFGFGEGCGFGGDCDGGGDGGGEEFF7CFF9GGGEDGFEGE@GFGDGGGDFEG>GFECFFB9CGFGGGGEGGGGGCCCCC
@ZRBM 356
TGGGGAATATTGCACAATGGAGGAAACTCTGATGCAGCGACGCCGCGTGAGTGAAGAAGTAATTCGTTATGTAAAGCTCTATCAGCAGGGAAGATAGTGACGGTACCTGACTAAGAAGCTCCGGCTAAATACGTGCCAGCAGCCGCGGTAATACGTATGGAGCAAGCGTTATCCGGATTTACTGGGTGTAAAGGGAGTGTAGGTGGCCATGCAAGTCAGAAGTGAAAATCCGGGGCTCAACCCCGGAATTGCTTTTGAAACTGTGAGGCTAGAGTGCAGGAGGGGTGAGTGGAATTCCTAGTGTAGCGGTGAAATGCGTAGATATTAGGAGGAACACCAGTGGCGAAGGCGGCTCACTGGACTGTAACCGACACTGAGGCTCGAAAGCGTGGGGAGTAAACAGGATTAGATACCCT
+
FGGGG::FEFGGGGGFFCFFFDGGGGGGGGGGGGFFGGGGG7FF7FC7CCFFCFCFGFGGFGGGGGGG7DGEFGG9EFGG9FFFGFGGGGGGGGFFF?FGGG@7FGGFFCFGCFGGGG?FGF:94@FGF=<DE0GGGD?FFGGFGGGD7:C9FEFFFCFGFGF@FFG=FEGFEE<CCC?FGGFFFGFDFFGGGFFGFCGGGFC:FC8F9F>FFFGF%7CFDFGGFGFCGGGGGFG<8GGGGEEFDA=C#AFFFC4FGGGGGGGDF<DGAFF.DEDFFEGGGGGGGFGGGGGGGGFGFFGGGGGGDGGGF,GGGEEF@CC,<9GGDGGGGGCGGF8GF8GGGEC@GGEGGGGFEF9GGGGEEGGGGGGEGGGFAGGFFGCF@DGGGGGGGGGGGGFGGGFGFGGGGGGGGGGCCACB
@ZRBM 73840
TGAGGAATATTGGTCAATGGACGATAGTCTGAACCAGTCAAGTAGCGTGCAGGATGACGGCCCTATGGGTTGTAAAATGCTTTTATAAGGGAATAAAGTGAGCCTAGTGAGGCTTTTTGCATGTACATTATGAATAAGGACCGGCTAATTCCGTGCCAGCAGCCGCGGTAATACGGAAGGTCCGGGCGTTATCCGGATTTATTGGGTTTAAAGGGAGCGTAGGCCGGAGATTAAGCGTGTTGTGAAATGTAGATGCTCAACATCTGCACTGCAGCGCGAACTGGTTTCCTTGAGTACGCACAAAGTTGGCGGAATTAGTGGTGTAGCGGTGAAATGCTTAGATATCACGAAGAACTCCGATTGCGAAGGCAGCTCACTGGAGCGCAACTGACGCTGAAGCTCGAAAGTGCGGGTATCGAACAGGATTAGATACCCT
+
<C9@<,CCC,@CEG9<;6,@<;@B,8BEFFG<98C@C,;EEC6CF9:FG>D<E,CF=<,77@C7@CFG8C@4,CCF,CEFA,6,FCFFGFE=FFFCEE?FCE,AF<?AEDD@F8,,5C>=?FC5<55EC5<,@<,AD9,?4+4C:F:8B,E,=5DCDGC7F@A<F%3GCF=5=>CD+3@.>A<CGDDG?<>84E4=F=G:@F)7B:CFA:<<=+4<BCCFE5#C7EG8FF?,<CE5C>EEE;@9FC@CD@C;9GGGGFEF=CFFF@0<@,@996+C>-=,EA<EAA,GF=9CECC6=?,A,5,,+=4@CE?CAE<B,BF4EE>46+4,,,5C<998FA<;C9,,AC,7ECCFCGGDEGDGCFCC,ECFDFE@9CCC,,@@FF@;,FE@@;6@9@AE,GGFD@EFE@+FGEFGF<C,7FECEE9GFGFE,<EA--8A
@ZRBM 358
TGAGGAATATTGGTCAATGGGCGAGAGCCTGAACCAGCCAAGTAGCGTGCAGGATGACGGCCCTATGGGTTGTAAACTGCTTTTATAAGGGAATAAAGTGAGAGTCGTGACTCTTTTTGCATGTACCTTATGAATAAGGACCGGCTAATTCCGTGCCAGCAGCCGCGGTAATACGGAAGGTCCGGGCGTTATCCGGATTTATTGGGTTTAAAGGGAGCGTAGGCCGGAGATTAAGCGTGTTGTGAAATGTAGATGCTCAACATCTGCACTGCAGCGCGAACTGGTTTCCTTGAGTACGCACAAAGTGGGCGGAATTCGTGGGGTAGCGGTGAAATGCTTAGATATCACGAAGAACTCCGATTGCGAAGGCAGCTCACTGGAGAGCAACTGACGCTGAAGCTCGAAAGTGCGGGTATCGAACAGGATTAGATACCCT
+
GGGGGGGGGGGGGGGGGGGFGGGGGEEGGGGGGGGGGGGFGGGGGGGGGGGFGGGGFGG@@CFGCGG8DFGGGFGGGGGGGGGGFGFGGGGGGGGGGGGGFFGGGGG<FGGGGGGGGGGGCFFFGGGGGFGGG<FCGGDFFGGGGGGGGFCFFGGGGFFGGGGGEEEEEGGGGGGGGGGGFGGGECFFGCEGGECC<CEFFF9FCEC@FFEEFGGGGGDCEEEFGFGGGCD>GGFGCGEEFGFGEFGCCFFGCEFFD?FGGF<FGCFC4EF6CC:>>FGGGGGGGFF<9=E?+C7=:CEE,GFAF@FCDDGCGGGGGGCFA,GGGGDGFDGGFGGFDGFGGFDGF=<FGGGGFF::F7GGGGGGGGGGGDGFCCCGGGGFDE,GFFE7EGCCGGFGGGGFD7GGGGGFF7GGGGFCEGGGFDGGGGGGGFGCCCA8
@ZRBM 359
TGGGGAATATTGCACAATGGAGGAAACTCTGATGCAGCGACGCCGCGTGAGTGAAGAAGTAATTCGTTATGTAAAGCTCTATCAGCAGGGAAGATAGTGACGGTACCTGACTAAGAAGCTCCGGCTAAATACGTGCCAGCAGCCGCGGTAATACGTATGGAGCAAGCGTTATCCGGATTTACTGGGTGTAAAGGGAGTGTAGGTGGCCATGCAAGTCAGAAGTGAAAATCCGGGGCTCAACCCCGGAACTGCTTTTGAAACTGTGAGGCTAGAGTGCAGGAGGGGTGAGTGGAATTCCTAGTGTAGCGGTGAAATGCGTAGATATTAGGAGGAACACCAGTGGCGAAGGCGGCTCACTGGACTGTAACCGACACTGAGGCTCGAAAGCGTGGGGAGTAAACAGGATTAGATACCCT
+
GGGGGGGGGGGGGGGGGGGGGGGGGGGGGGGGGGGGGGGGGGGGGGGGGGGGGGGGGGGGFGGGGGGGGGGGGGGFGGGGFGGFGGGGGDGGGFGCFGGFGGGGGGGGGGGGGGDGGGGGGGGGG?GGGGGGGGDFGG:FEFGGGGGGGGGGGGGGGGGG>FGFGFGGGGCFGGGDEEGGGGGGGCGGGGFGGGGGGGGGGFCGFGGGFGGFGGGGGGGGGGGGGGGGGGGGGGGGGGGEFFGDGGGEEGFGGGGGGGGGGGGGGFFGGFGGGGGF88GGFGGGGFGDFGGGGGGGFE<GGGGEGGGGGFGGGGGECGFGGGEFECGGFFGGGGGGFFGGGGGFGGGGGGGFAF<GGGGGGGGGGGGGGGGFGFGGGGGGFDGGGGDGGGGGGGGGGGGGGGGGGGGGGFGCC@C<
@ZRBM 51960
TGGGGAATATTGCACAATGGGGGAAACCCTGATGCAGCGACGCCGCGTGGAGGAAGAAGGTCTTAGGATTGTAAACTTCTGTTGTTGAGGAAGATAATGACGGTACTCAACAAGGAAGTGACGGCTAAATACGTGCCAGAAACCGCGGTAAAACGTAGGTCACAAGCGTTGTCCGGAATTACTGGGTGTAAAGGGAGCGCAGGCGGGAAGACAAGTTGGAAGTGAAATCCATGGGCTCAACCCATGAACTGCTTTCAAAACTTTGTTTCTTGAGTAGTGCAGAGGTAGGCAGAATGCCCGGTGTAGCGGTGGAATGCGTAGATATCGGGAGGAACACCAGTGGCGAAGGCGGCCTACTGGGCACCAACTGACGTTGAGGCTCGAAAGTGTGGGTAGCAAACAGGATTAGATACCCT
+
FDFGDC:EFFGGGFGFGFE,,@FFGG,6B6CAEGEF9DCCGG@@GGG7F@@<C=EFBE<FFFGF,CFB,AFEEGGGG,5,BEGAAEEFGGD@EA?F,EEE9FF:FEAEFFFFGFC@CFFFFCFCEE@C<,@>+:,+3>FF@,58/><.5>E0@:9>@EECF0B9=87<=6;CGF>CEEC<FCAFG>?8<CFFFGFGF:8F7FC8FCE@C>@770C<3773<ACF6<=FBB:DFGF<@:2<<=:@D9FDFB,FDFCDFFFC:,,A,<8FDFGDEB,FF=FEA5,,<AFCF?5GFEF7GGGGGFEEC7CGEA?E?:FCB,6FCCF7F:F8GECGECEEGCE@GGGGFGGFF7CFGCFFGCFGGFCECCC@FF<FC,GE@:CGGGFFFGEGFCGGDGGGGGGGFGGGFFGGFEFCC@CC
@ZRBM 361
TGAGGAATATTGGTCAATGGGCGAGAGCCTGAACCAGCCAAGTAGCGTGCAGGATGACGGCCCTATGGGTTGTAAACTGCTTTTATAAGGGAATAAAGTGAGAGTCGTGACTCTTTTTGCATGTACCTTATGAATAAGGACCGGCTAATTCCGTGCCAGCAGCCGCGGTAATACGGAAGGTCCGGGCGTTATCCGGATTTATTGGGTTTAAAGGGAGCGTAGGCCGGAGATTAAGCGTGTTGTGAAATGTAGATGCTCAACATCTGCACTGCAGCGCGAACTGGTTTCCTTGAGTACGCACAAAGTGGGCGGAATTCGTGGTGTAGCGGTGAAATGCTTAGATATGACGAAGAACTCCGATTGCGAAGGCAGCCTGCTGTAGCGCAACTGACGCTGAAGCTCGAAAGCGTGGGTATCGAACAGGATTAGATACCCT
+
EGFGGGGGGGGGDGGGGGGGGGGGGGGGGGDGFGGGGGGGGGGGGGGGGGGGGGGGGGGGGGGGGGFGEFEGGGGGGGGGGGGGGGGGGGGF8DFCE<FFGGGGGGGC+BFDAEFGGGGGDGGGGGGGFGGGGAFFGFGGGGGGGGEGGGGGFGGGGGGGGFGGEGGG?GG7GF@E:FCG?GGCGGGGGGGFFGDEEFFCFGFGGGGFEFCCGDGFEEGGGGGGGGGGGCFCGFFCDGGGGGGGFGGDGGFFFGGFGFGGGGGGFGGGGGGGGGFGECGGGGGGFGGGGEFGEGDF@>,E=CE@GDF@FCGGGFF::=+FGGGFBGDGGGFGDGGGFGGGFFAGFGCGGFFGGFCEGGGEFBCDGGGGGGGGGGGGGGCGFF7GGGGGGGGGGGGGGGFCGCGFDGGGGGGGGGGGGFGGGGGGGFFGFCGCCCCC
@ZRBM 362
TGGGGAATATTGCACAATGGGGGAAACCCTGATGCAGCGACGCCGCGTGGAGGAAGAAGGTCTTCGGATTGTAAACTCCTGTTGTTGAGGAAGATAATGACGGTACTCAACAAGGAAGTGACGGCTAACTACGTGCCAGCAGCCGCGGTAAAACGTAGGTCACAAGCGTTGTCCGGAATTACTGGGTGTAAAGGGAGCGCAGGCGGGAAGACAAGTTGGAAGTGAAATCCATGGGCTCAACCCATGAACTGCTTTCAAAACTGTTTTTCTTGAGTAGTGCAGAGGTAGGCGGAATGCCCGGTGTAGCGGTGGAATGCGTAGATATCGGGAGGAACACCAGTGGCGAAGGCGGCCTACTGGGCACCAACTGACGCTGAGGCTCGAAAGTGTGGGTAGCAAACAGGATTAGATACCCT
+
AFGFGEEFEGFGFGGGCGGFCGGGGGGGEGFGGGGGGF@CGGGGGGGEGCEGGEDFGGGGGGGGFGG:C7=FGGGFGG8EEFFFA8=BFG<BFGGGGCGFCGGCFGFFGGG9<,DFCGG9DAFGGGGF<FCGCDC:DFFFECGGDFGGGGGGDFGF7CFFGGGGGFGGC>CFEGECCCFFFG<FFG5?1??7FEGCFEGGGFC>AGFFC?36;AF=GGFA<CFAFCF?9GFEFFGGGDFDC:>DFGFGGGFA@CC;CGEFGGF=@<CFA,FEDEF=<C?7EE@?GEGF@F@AFF@+F@CDGGGGGGGGGFCEGGGGGGGGF:CFBF@FFEFCFC,GGGGGGGGGGGGGGGFE9GFFGGGGGGFA@,FGGGGGGGGCGFC,FGGGGGGGGFGFE,FGGGGGGGGGGGDGGGFCCCCC
@ZRBM 75067
TGAGGAATATTGGTCAATGGGCGAGAGCCTGAACCAGCCAAGTAGCGTGCAGGATGACGGCCCTATGGGTTGTAAACTGCTTTTATAAGGGAATAAAGTGAGAGTCGTGACTCTTTTTGCATGTACCTTATGAATAAGGACCGGCTAATTCCGTGCCAGCAGCCGCGGTAATACGGAAGGTCCGGGCGTTATCCGGATTTATTGGGTTTAAAGGGAGCGTAGGCCGGAGATTAAGCGTGTTGTGAAATGTAGACGCTCAACGTCTGCACTGCAGCGCGAACTGGTTTCCTTGAGTACGCACAAAGTGGGCGGAATTCGTGGTGTAGCGGTGAAATGCTTAGATATCACGAAGAACTCCGATTGCGAAGGCAGCTCACTGGAGCGCAACTGACGCTGAAGCTCGAAAGTGCGGGTATCGAACAGGATTAGATACCCT
+
GGGGGGGGGGGGGGGGGGGGGGGGGGGGGGGGGGCFGGGGGGFGGGGGGGGFGGGGGGGGEGGGFFGGGFGGGFFGGGGGGGFGGGGGGGFFGGGGGGGGGGGGGGGGGGGGGGGFGGGGGGGGGGGGGAFFGDFGGGGGGGGGGGGGGGGGG7GGGGGGGGGGGGGGEDCBGFGFFFGGG9FFGDGGGGGGGGGG:<BFFDFFCGGEEEFEGGGFGGGFGGGGGGGGFEEGGGFGGCGGGGGGGGGGGGGGGGGGGGGGGGGGGGGGGFGGGGGGGGGGGGGGGGFEDGFE?DGGGF?FCFFCGF7GGGGGGGECFDCGGGGGGGGDGGGGGGGFGFFGGGDFFFGGGGGGGFF@GGECEGGFGCGGGGGGGGGGGGGGEGDGGGGGGGGGGGGFGGGGFCGFFCGGGDGGGGGGGGGFFGGGGGGGGGGCCCCC
@ZRBM 364
TGGGGAATATTGCACAATGGGGGAAACCCTGATGCAGCGACGCCGCGTGGAGGAAGAAGGTCTTCGGATTGTAAACTCCTGTTGTTGAGGAAGATCATGACGGTACTCAACAAGGAAGTGACGGCTAACTACGTGCCAGCAGCCGCGGTAAAACGTAGGTCACAAGCGTTGTCCGGAATTACGGGGGGTAAAGGGAGCGCAGGCGGGAAGACAAGTTGGAAGTGAAATCTATGGGCTCAACCCATAAACTGCTTTCAAAACTGTTTTTCTTGAGTAGTGCAGAGGTAGGCGGAATTCCCGGTGTAGCGGTGTAATGCGTAGATATCGGGAGGAACACCAGTGGCGAAGGCGGCCTACTGGGCACCAACTGACGCTGAGGCTCGAAAGTGTGGGTAGCAAACAGGATTAGATACCCT
+
GGGGEEEGGGGFFFGGGG<CFFGG;ECDEGG<CDA@<<67@FGEGF:C6:=E=FGGGGFCCAFGGFGGGCCFGGCFCED?<FGG@8EFFFGFGFG9FF,B,B=FFEC9FGDG,3<DFEFGFGC:BGC8BEFGGG@C7EFFCGGGDGGGG>8FECC>F:F<FCGFFC@(3?C9<.;CGDGCG,(C<C+<FFGGCCFF7>85EFCEDEEF@<,??:C00<E@EF<;@CCF>C,9F>AG@EF@C4,<FCGFF8B@3=8<EC,<E8CCGED<>7CFFF=856CFFF>,<+4B4,FB<B4+7:C<GF:CB8+:,5,5:7C:=E<FB=++F:F99FCGGE@EGFCFEGF@C,@@+GGGDCAC<8GFC68,,DFGGGGFC@<,E6,CC6AAAC@,FE@<FFGFGGFE6,,ECFA<9EFC?CA-
@ZRBM 365
TGAGGAATATTGGTCAATGGGCGAGAGCCTGAACCAGCCAAGTAGCGTGCAGGATGACGGCCCTATGGGTTGTAAACTGCTTTTATAAGGGAATAAAGTGAGCCTCGTGAGGCTTTTTGCATGTACCTTATGAATAAGGACCGGCTAATTCCGTGCCAGCAGCCGCGGTGATACGGAAGGTCCGGGCGTTATCCGGATTTATTGGGTTTAAAGGGAGCGTAGGCCGGAGATTAAGCGTGTTGTGAAATGTAGACGCTCAACGTCTGCACTGCAGCGCGAACTGGTTTCCTTGAGTACGCACAAAGTGGGCGGAATTCGTGGTGTAGCGGTGAAATGCTTAGATATCACGAAGAACTCCGATTGCGAAGGCAGCTCACTGGAGCGCAACTGACGCTGAAGCTCGAAAGTGCGGGTATCGAACAGGATTAGATACCCT
+
GGGGGGGGGGGGDFGGGGGGGGGGGGGGGGGGGGGGGGGGGGGGFGDGDGGF?GGGDGGDEGGGGGGGGGGGGGGFGGDGGGGGAGFFFGGGGGGCGGGGGGGGGGGG8<EGGGGGGFGD,E<FDFFGGGGDBFGGFGFGGDFCGEFFGG9F,D9CFBFGC@FG@EEF<D;@ADCFCFEEDAFGGG?G9BFC<AEE<FFG9CFFCGGGGCFEC=FGGGGEGGDGGFGEGGGGGG?:5CGFFGGFFFGGGGFGCFFCC@FFFCFFFFGF9FGGGG=@>;9C>GFFFEA,F,GGGGFCCFGF,FGCEGGGGFCCFFCGGFBGFAGGGGGGGGGFFGFFECCGGGGGFDEGGGDGGGF@FC,@@@CCGGGGGGFF@AFGFGGGGGEGGGGGGGGGGGFGDEF8<,GGFCEEGGGFGFDFGGGGGGGGFDGGGGGCCCCC
@ZRBM 366
TGGGGAATATTGCACAATGGGGGAAACCCTGATGCAGCGACGCCGCGTGGAGGAAGAAGGTCTTCGGATTGTAAACTCCTGTTGTTGAGGAAGATAATGACGGTACTCAACAAGGAAGTGACGGCTAACTACGTGCCAGCAGCCGCGGTAAAACGTCGGTCACAAGCGTTGTCCGGAATTACTGGGTGTAAAGGGAGCGCAGGCGGGAAGACAAGTTGGAAGTGAAATCTATGGGCTCAACCCATAAACTGCTTTCAAAACTGTTTTTCTTGAGTAGTGCAGAGGTAGGCGGAATTCCCGGTGTAGCGGTGGAATGCGTAGATATCGGGAGGAACACCAGTGGCGAAGGCGGCCTACTGGGCACCAACTGACGCTGAGGCTCGAAAGTGTGGGTAGCAAACAGGATTAGATACCCT
+
GGGGGFGGGGGGGGGGGGF8FGGEGGGGGGFGGFGGCFCEGGGGDGDFGDGFGFGGGFGDFGGGGGDFCGGGGGGGGGGFGGGGGGGFGFFGGGGGGGGGGGGGGGGGGGFGCGGGGG9GGGCG;GGGGGGGGGDFGGGGGGGGEF>CEGGFCGGF#>:>FGGFEFGG:FCGGGGCCE<;@GGGGFFGGGGDGGGGC,8EGFEGFFGGFFF<GFF9GGGFGFGGFFGFGEGGGFGGG<EGGGCGGGCFGGFEGGC=<GGGD<GGGGGGFFFEDGF98GGGGGGGGGGFC8GFGGGGGDEGF?GFEF>GGGGFFGGGGGGGGGGGEE@<FAGDGFGF@GFGF:CCF7GGGGFCCGFGGGGGF?GFGGGGGGGGGGGGGGGFF7GGGGGCGGGGGFGGGGGGGFGGGGGGFFFC<CCC
@ZRBM 67612
TGAGGAATATTGGTCAATGGGCGAGAGCCTGAACCAGCCAAGTAGCGTGCAGGATGACGGCCCTATGGGTTGTAAACTGCTTTTATAAGGGAATAAAGTGAGAGTCGTGACTCTTTTTGCATGTACCTTATGAATAAGGACCGGCTAATTCCGTGCCAGCAGCCGCGGTAATACGGAAGGTCCGGGCGTTATCCGGATTTATTGGGTTTAAAGGGAGCGTAGGCCGGAGATTAAGCGTGTTGTGAAATGTAGATGCTCAACGTCTGCACTGCAGCGCGAACTGGTTTCCTTTAGTACGCACAAAGTGGGCGGAATTCGTGGTGTAGCGGTGAAATGCTTAGATATCACGAAGAACTCCGATTGCGAAGGCAGCTCACTGGAGCGCAACTGACGCTGAAGCTCGAAAGTGCGGGTATCGAACAGGATTAGATACCCT
+
FGGGGGGGGCGFGGGGGGGFGGEECFGGGGGGGGGGG?@EGDEFGGGFGGFEE@FFGF@CD@CGE<FG=FEFGGFFFGGGFFFG9EFGGFFFFGFGGFGGCFFGGGGGGFFGFGGFFGGGGGGFGFGADFFFGCGGGGGGGGG<CFGGGG@GFDEGGGGGGCGGGD<F<FGFGGGGGDGFE:FE<*<GFGGFGGGC@C2CCCGCFCFECCFFGGEEFGFGGEGGF<CF7EFGCFGC>EFG;FE59EDDEFGGFCE>CFG9F6ED=9AFF9FCFCDE>FDAGF@CGFC9DB7,8>F:CCEEA=,EB+CECCFGGF@GGGFGFCEFCC,C?C9E?AF@GGGDGGGEFFB,CGGGFGGFCD@B+EGEGFC,AFECEC@FCGFF7@+GGGFCCCFGGGGFGF:E,GGGGDDGGEGGEGGCGGGFFEFE<FFGGFEA<8@C
@ZRBM 62416
TGGGGAATCTTCCGCAATGGACGAAAGTCTGACGGAGCAACGCCGCGTGAGTGATGACGGCCTTCGGGTTGTAAAGCTCTGTGATCGGGGACGAATGGCTGGTATGCTAATACCATATCAGAGTGACGGTACCCGAATAGCAAGCCACGGCTAACTACGTGCCAGCAGCCGCGGTAATACGTAGGTGGCAAGCGTTGTCCGGAATTATTGGGCGTAAAGCGCACGCAGGCGGCTTCTTAAGTCCATCTTAAAAGTGCGGGGCTTAACCCCGTGATGGGATGGAAACTGGGAGGCTGGAGTATCGGAGAGGAAAGTGGAATTCCTAGTGTAGCGGTGAAATGCGTAGAGATTAGGAAGAACACCGGTGGCGAAGGCGACTTTCTGGACGACAACTGACGCTGAGGCGCGAAAGCGTGGGGAGCAAACAGGATTAGATACCCT
+
FFGFGGFGFGGGGGGGGGGGGGGGGGGGGGGGGGGGGGGGGGGGDFGGGGGGGGGGGGGGGGGGGGGGGDGGGGGGGGGGGGG9FGGGGGGGGGGGGGGGGGGGGCDFAFFGGFGGGFGGGGGGGGGGGGGGGGGFFE@FGEBGFFGGGG7CGGGGGFGGF>GDFFG8FGGGGGCFECFGGGGGGGGGGGGFEFEEEGGGG?GEGGFGGGGG;GGGGGGFGGEGGGECEEGECC?FGGGGGGGGGFFGECGFCFGGGGGGGGGFGGGGGGGGFFGGCGEFGGGGGGFCGFGGFF>FDGFCFF@CGGGGGGGGGGDFGGFC,FGGFGFEGGGGFGGGFGGGEFDCGGGGGGGGGGGGGGGGFGGFGGGGGGGGGEDGGGFGGFGGF<GFGFGGGGGGGFCEB7FGGGFFDGGGGGGGGGGGGGFGGGGGGGGGGGGGCCCCC
@ZRBM 369
TGGGGAATATTGCACAATGGGGGAAACCCTGATGCAGCAACGCCGCGTGAGTGATGACGGCCTTCGGGTTGTAAAGCTCTGTCTTCAGGGACGATAATGACGGTACCTGAGGAGGAAGCCACGGCTAACTACGTGCCAGCAGCCGCGGTAATACGTAGGTGGCGAGCGTTGTCCGGATTTACTGGGCGTAAAGGGAGCGTAGGCGGACTTTTAAGGGAGATGTGAAATACCCGGGCTCAACTTGGGTGCTGCATTTCAAACTGGAAGTCTAGAGTGCAGGAGAGGAGAATGGAATTCCTAGTGTAGCGGTGAAATGCGTAGAGATTAGGAAGAACACCAGTGGCGAAGGCGATTCTCTGGACTGTAACTGACGCTGAGGCTCGAAAGCGTGGGGAGCAAACAGGATTAGATACCCT
+
GGGGGGGFGGGGGGG9FGGGGGGGGGGGGGGGGGFFFGGGGGGGGGGGGGGGGCFGGFGG@FGGGGGGGGGGGGGFFDFGGGGGF9FFGGBDGGGCFDGGGGGDGDGGGGGFCFEGFGFGGGDEC>CGFGGFGG>FCEGGGGGGGGGGCEFFGCFFFGGEFFFEGGEGGGGGFGGGEGGGGGFCEGCDCFFCGGGFGDGEECEFGGGFFCCFF@F'CFGGGGGGFFD.GGDEEGGFDFFGFGGFFGFB:GFF,:FFDFFCGFGGFGFFF9FGGFFDCFGGEEFED,,FGGGGGFEGFE??=5+>GGGGGFCGGGGDGGGFFGFEDCDGGGGGGGGGGGCFCGEFFDGGGGGGGGFGGGGGGGGFFFEC;CCEGGGGGGGDEDGGGGGGEF>GGGGGGGGGGGGGFCGGGGGCCCCA
@ZRBM 370
TGAGGAATATTGGTCAATGGACGAGAGTCTGAACCAGCCAAGTAGCGTGCAGGATGACGGCCCTATGGGTTGTAAACTGCTTTTATAAGGGAATAAAGTGAGAGTCGTGACTCTTTTTGCATGTACCTTATGAATAAGGACCGGCTAATTCCGTGCCAGCAGCCGCGGTAATACGGAAGGTCCGGGCGTTATCCTGATTTATTGGGTTTAAAGGGAGCGTAGGCCGGAGATTAAGCGTGTTGTGAAATGTAGATGCTCAACATCTGAACTGCAGCGCGAACTGGTTTCCTTGAGTACGCACAAAGTGGGCGGAATTCGTGGTGTAGCAGTGAAATGCTTAGATATCACGAAGAACTCCGATTGCGAAGGCAGCTCACTGGAGCGCAACTGACGCTGAAGCTCGAAAGTGCGGGTATCGAACAGGATTAGATACCCT
+
GGGGGFGGGGGF?F,<FFGGGGGGGFGGGGGGGGGGGGGC8@FFGGGGGGGGGGGGFFEEFGGGGGGGGGGEF,FEGGAACFFGGGGC9EDFGGCCFFGGGC,:?FEGGGGGGGGGGGDG9FGGGCCGGGGGGEFFGC@CF@EGEFECFGFGDG6:F,=DDFGGD6CF2>CFFFF?DCEDGGGGGC:8FGGCC<FFCCFG9F?EFGFCECGGFCGGGGFCEGECFGG'EEGGD:>9>GEGGCGGGGGFFGFF9FGF@8DC;F<<C@BCFFCGDGDGGGGGEGGGDB8DC49ECC:F:6,?:GFACEF87GFE4E7GCD<FGGFFGGGGGGGGGGGGGGFFGGGFGGFEFGFGGF:BCFGGGF7DFCCGGGFF@A@FGCGGGF:C,GGGGDGGGDCGGGFC8GGGGGGGGGFDGGGGEEGGFGGGGGGGF@DC<@CC
@ZRBM 371
TGGGGAATATTGCACAATGGGGGAAACCCTGATGCAGCGACGCCGCGTGGAGGAAGAAGGTCTTAGGATTGTAAACTCCTGTTGTTGGGGAAGATAATGACGGTACCCAACAAGGAAGTGACGGCTAACTACGTGCCAGCAGCCGCGGTAAAACGTAGGTCACAAGCGTTGTCCGGAATTACTGGGTGTAAAGGGAGCGCAGGCGGGAAGACAAGTTGGAAGTGAAACCTATGGGCTCAACCCATAAACTGCTTTCAAAACTGTTTTTCTTGAGTAGTGCAGAGGTAGGCGGAATTCCCGGTGTAGCGGTGGAATGCGTAGATATCGGGAGGAACACCAGTGGCGAAGGCGGCCTACTGGGCACCAACTGACGCTGAGGCTCGAAAGTGTGGGTAGCAAACAGGATTAGATACCCT
+
GGGGGFGGGGGGGGGGGGGGGGGGGGGGGGGGGGGGGGGGGGGGGGGGGGGGGGGGGGGGFGGGFGGGGGGGGGGGGGGGGGGGGCGGGGGGGGGGGGGGGGGGGGGGGGGGGGGGGGGGGGEGGGGGGGGGEGDFFG@GGGGGGGGGGGGGGGGGFGG;FGGGGFGGGGEGGGGGGGFGGGGGFD<EFGFGGGGGGGG>EGGGGGGGEECGGFCGGGGGFFGGGGGGGGGGGGGGGGGFGGGGGG1GGGGGGGGFGGGGGGFFG?EGFFGGCGFGGDFFGGGGGGGGEGGGGGGEGGCGGGGGGGGGGGGGEGGGCGGGGGGGF7GGGGGGDGGGGGGGGGGGGGGGGGGGFEGGGGGGGGGGGGGGGGGGGGGGGGGGGEGGGGGGGGGGGGGGGGGGGGFGGFGGGGGCCCCC
@ZRBM 372
TGAGGAATATTGGTCAATGGGCGAGAGCCTGAACCAGCCAAGTAGCGTGCAGGATGACGGCCCTATGGGTTGTAAACTGCTTTTATAAGGGAATAAAGTGAGCCTCGTGAGGCTTTTTGCATGTACCTTATGAATAAGGACCGACTAACTCCGTGCCAGCAGCCGCGGTAATACGGGGGATGCGAGCGTTATCCGGATTCATTGGGTTTAAAGGGTGCGTAGGCTGTGCGTCAAGTCGGGGGTGAAATTCCGGTGCTCAACACCGGGGCTGCCCTTGATACTGTCGCGCTGGAGTGCGGATGCCGCCGGAGGAATGAGTGGTGTAGCGGTGAAATGCTTAGATATCACTCAGAACACCGATTGCGAAGGCATCTGGCGAATCCGTAACTGACGCCGAGGCACGAAAGCGTGGGGATAGAACAGGATTAGATACCCT
+
FFGGGGGGGGGGGFGGGGGGGGGGGGGGGGGGGGGGGGGGEEFGGGGGGGGGGGGGGGGGG@FGGGFFFFGGGGGGGGGGGGGGGGGGGGGGGGGGGFGGGGGGGGGGGGGFGFGGGGGGGFGGGGGGGGGGGG9FGGGGGGGGGGGGG@GGG?GDFGGDAGGGGGGGGGGFFFGGGGGGGGFFEGGG=GGGGBCEFEGGGGGCGG5CEGFGGGGCGGFGCGGGGGGGGG;EEGGGCGEFGGGGGGGGGGEGD5@GEC<F>GGGGGGEEFDCF>@1EFGGGGGGGEFFD,GGEGGGF8GGGGECCCDGFCGGGGGGGGGGGGGGGGGGGGGGGFGFDGGGGGGGGFGGGGGGGGGGGGGGFCGGGGGGGGGGGGGGDGGGGF7GGGGGGGGGGGGGGGFCFGGGGGGGGGGGGGGGGGGGFGGGFGGGGGGCCCCC
@ZRBM 373
TGAGGAATATTGGTCAATGGGCGAGAGCCTGAACCAGCCAAGTAGCGTGCAGGATGACGGCCCTATGGGTTGTAAACTGCTTTTATAAGGGAATAAAGTGAGCCTCGTGAGGCTTTTTGCATGTACCTTATGAATAAGGACCGGCTAATTCCGTGCCAGCAGCCGCGGTAATACGGAAGGTCCGGGCGTTATCCGGATTTATTGGGTTTAAAGGGAGCGTAGGCCGGAGATTAAGCGTGTTGTGAAATGTAGACGCTCAACGTCTGCACTGCAGCGCGAACTGGTTTCCTTGAGTACGCACAAAGTGGGCGGAATTCGTGGTGTAGCGGTGAAATGCTTAGATATCACGAAGAACTCCGATTGCGAAGGCAGCTCACTGGAGCGCGACTGACGCTGAAGCTCGAGAGTGCGGGTATCGAACAGGATTAGATACCCT
+
GGGGGGGGGGGG?FGGGGGCCFGGGGGGGGGGGGGGGGGGGGGGAFEGGGGGFGGGGGGGGGGDGGFGD<F>FGGFGGGGGGGGGGGGGFDGGGGGGFGFGGGGGGDDFGGGGCE<<FGGGGGGGGGGGGGFGGGGGGGG,D:CFGGGGF9EFFFDF%@:CCECCEFD@7CCCF7>EFGGGGGGGEGGGGFGGC@C=7FF>;F:CFGGGEFEGGGG<CGCE<ECFFC9GGGGGGGCD.;FFGGFCBCFGGF><@CC=>CCGEGFGFCGFG<GGEGGGCGGFGGGFFDFGGFFD=7GGGGGGGFGGEFGGGGFFGGGGGFGGGEGGGEF<<<FGGGGFF,GGGEAE<DFFFFFFFCFGDGGGGGCGGGFGGFFFGCGFGGGGGFF:,GGGGGGGGGGGGGGGGGFGGEGF7GGGGGGGGGGFGGGFDGGGGGCCCCC
@ZRBM 74411
TGAGGAATATTGGTCAATGGGCGAGAGCCTGAACCAGCCAAGTAGCGTGCAGGATGACGGCCCTATGGGTTGTAAACTGCTTTTATAAGGGAATAAAGTGAGCCTCGTGAGGCTTTTTGCATGTACCTTATGAATAAGGACCGGCTAATTCCGTGCCAGCAGCCGCGGTAATACGGAAGGTCCGGGCGTTATCCGGATTTATTGGGTTTAAAGGGAGCGTAGGCCGGAGATTAAGCGTGTTGTGAAATGTAGATGCTCAACATCTGCACTGCAGCGCGAACTGGTTTCCTTGAGTACGCACAAAGTGGGCGGAATTCGTGGTGTAGCGGTGAAATGCTTAGATATCACGAAGAACTCCGATTGCGAAGGCAGCTCACTGGAGCGCAACTGACGCTGAAGCTCGAAAGTGCGGGTATCGAACAGGATTAGATACCCT
+
GGGGGGGGGGGGGGGGGGECGGGGGGGGGGGGGGGGGGGGGGFFGGGGGGGGGGDGGGGGEGGGGGGFFGGGGGGGGGGGGGGGGGGGGGCFGG@FAEFFFFGGGFGFCEFFGGGGGGGGGDFGGGGGGGGGGGGGGGGGGGGGFEGD<FDFFGGFFFFCFGGGGGEGGGGGFFFFEGGGGGGGGGGGGGGGGGEGEF7B<AECEGFEGDFCFFFFGGGGGEEGGFE;EEFGEFGGGGEFGGGGFGGGFFG<<GGGFEFGGGGGGGGGGGGGGGGGEEGFGGGGFCGGGGGGGGGF7FGFFFFGGGGGGGGFGGGGGGFFGGGGGGGFC,GGGGGFF9GCGGGGGGGDGGCGGFDDGGGEGGGGGGGGGGGGGGGGGGGGEFGGDGGGGGGGGGGGF7GGGGGGGGF7EEGGGGGGGFGGGGGGGGGGGGECCCCC
@ZRBM 375
TGAGGAATATTGGTCAATGGGCGAGAGCCTGAACCAGCCAAGTAGCGTGCAGGATGACGGCCCTATGGGTTGTAAACTGCTTTTATAAGGGAATAAAGTGAGCCTCGTGAGGCTTTTTGCATGTACCTTATGAATAAGGACCGGCTAATTCCGTGCCAGCAGCCGCGGTAATACGGAAGGTCCGGGCGTTATCCGGATTTATTGGGTTTAAAGGGAGCGTAGGCCGGAGATTAAGCGTGTTGTGAAATGTAGACGCTCAACGTCTGCACTGCAGCGCGAACTGGTTTCCTTGAGTACGCACAAAGTGGGCGGAATTCGTGGTGTAGCGGTGAAATGCTTAGATATCACGAAGAACTCCGATTGCGAAGGCAGCTCACTGGAGCGCAACTGACGCTGAAGCTCGAGAGTGCGGGTATCGAACAGGATTAGATACCCT
+
GGGGGGGGGGGGGGGGGGGGGGGGGGGGGGGGGGGGGGGGGGGDFFEFEGGGGGGGGGGGGGGGGGGFGGGGGGGGGGGGGGGGGGFGGGGGGGFGCGGGGGGGGGGGGGGGGEFGGGGGGGGGGGGGGGGFGGGGGGGGGGGGGGGGGGGGFGFEFFFGCFFGGGGGGF;CDFFE5FG>,FG>EGG>FGGGGGGGCFFGFFGGGFFCFEFGGGGGGGGGGEGGGGGGGEGEGCGGGFEFGGGGF<EGGGFEFCFEEFGGGGGFGGGFFFGGGGGGGGGGGGGFF,8GGGGFGGF@FE8GGGGGGGGDGFF<DEE@EF@GFGGGGGGGGFGGGGGGGGGGF9GGGGGGGGGGGGEGGGGGGGGGGGGGGGGGGDGGGGGF>GGGFFGGGGGGGFCGGGF@ECFGGGGEGGGGGGGFGGGGGGGGFFGGGGGCCCCC
@ZRBM 376
TGAGGAATATTGGTCAATGGGCGAGAGCCTGAACCAGCCAAGTAGCGTGCAGGATGACGGCCCTATGGGTTGTAAACTGCTTTTATAAGGGAATAAAGTGAGCCTCGTGAGGCTTTTTGCATGTACCTTATGAATAAGGACCGGCTAATTCCGTGCCAGCAGCCGCGGTAATACGGAAGGTCCGGGCGTTATCCGGATTTATTGGGTTTAAAGGGAGCGTAGGCCGGAGATTAAGCGTGTTGTGAAATGTAGATGCTCAACATCTGCACTGCAGCGCGAACTGGTTTCCTTGAGTACGAACAAAGTGGGCGGAATTCGTGGTGTAGCGGTGAAATGCTTAGATATCACGAAGAACTCCGATTGCGAAGGCAGCTCACTGGAGCGCAACTGACGCTGAAGCTCGAAAGTGCGGGTATCGAACAGGATTAGATACCCT
+
FGFCGFFFEGGGGGGGGGGFFGGGGGGGGFAF@FGGGGGGGGGGGGGGGGGGGGGGFGGGFGGGGGGGGGGGGGGGGGGGGGGGFGGGGGGFFFGCGGGGGGGGGGGGGGGGGGGGEGGGGGGGGFFGGGGGGFECGDFGFG78CFFD8G?GGGGGGGGGGGGGGGGGEGGGGFFDBEEGGFGGGGGGGGGGGGGC5BFG<EFFFGGGF@FDGGGGGGGGGGGGGGG5FEGGGGGGEGGGGGGFCDFFGGC@A7FDF@FFFGGFGGGGFGGGGGFFFFGGFGGGGEFFF8GGFE8FF@,F:E9=C7GGGGGFGGF7GGFGGGGGGGGGGGGGGGGGF<GFGGGGGGEGGGGGGGFCF,GGGDGGGFFGGGGF9GFGGGGF7GDGGGFGEGGGGGGGFCF@FGGGGDGGGEGFGFGGGGGGGGGGGGGGGFFCCCCC
@ZRBM 76812
TGGGGAATATTGCACAATGGGCGAAAGCATGATGAAGCGACGACGCGTGAGCGAAGAAGTATTTCGGTATGTAAAGCTCTATCAGCAGGGAAGATAATGAAGGTACCTGACTAAGAAACACTGGCTAAATACGTGACAGCAGCTGCGGAAACACGTATGGCGCAAGAGTTATCCGGATTTACTGGGTGGCAAGGGAGCGCAGGCGGTGTGGCAAGTGGGAGGTGAAAGCACGGGGCTCAACCCCGGTACTGCATTGGTAACTGTCGTCCTAGAGGGTCGTAGGGGTAAGCGGAATTCCTAGTGTAGCGGTGAAAGGCTTAGATATTAGGAGGAACACCAGTGGCGAAGGTTGCTTACTGGACGATAACTGACGCTGAGGCTCGAACGCGTGGGGAGCAAACAGGATTAGATACCCT
+
E@8FEFG,@FFF,6EEFEF8C<FEEGG8,,CEFC<EC8CG+@++@+CBEEG8=F7CCCFC99,C5CCFC7F,EF9-<<:5??9EBF9<@+?:B,BFF9,@,A=,CCFAFF=,<,?F<,3AD,8,,B?>F9@,<,,:B9E@=>,,:@+5+8@,,,6@FFC8,*8>B8,8,,7,,,8=C*<??9,@:@:=*,2,*=@C7*=@:*1<7E8C*8CC:EC9++2;*11;<+<C8:,C**?E?E,6:+;@-FC:CB:7,8322#<)+>@>:@D?FE4+,+++?6,+F??<BB++@=5?<B?F8DE<<=CF47CEC@A9FB,,<,DEA96FCC:6,6<,8,,-CF,:6,FFB6@,:,,AEC,C:,6C,CCC<C,FFB-@,,6;<@BE6,C+@+E@7GF@C@9FC;=-66;<5C<FFFFAA,8B
@ZRBM 378
TCGGGACTATTGCGCAATGGAGGAAACTCTGACGCAGTGACGCCGCGTGCAGGAAGAAGGTTTTCGGATTGTAAACTGCTTTAGACAGGAAAGAAACAAGACAGTACCTGTCGAATAAGCTCCGGCTAACTACGTGCCAGCAGCCGCGGTAATACGTAGGGAGCGAGCGTTATCCGGATTTATTGGGTGTAAAGGGTGCGTAGACGGGAAAATAAGTTAGTTGTGAAATCCCTCGGCTTAACTGAGGAACTGCAACTAAAACTGTTTTTCTTGAGTACTGGAGAGGAAAGTGGAATTCCTAGTGTAGCGGTGAAATGCGTAGATATTAGGAGGAACACCAGTGGCGAAGGCGACTTTCTGGACAGAAACTGACGTTGAGGCACGAAAGTGTGGGGAGCAAACAGGATTAGATACCCT
+
EFFEG@+C<CFGGG7+CFFFFGGGGGGDGEGGGGGGG:FGGG>FGGGGGGGCGEGGECFEGGGGG7FCEFGGGGGGFCGGGGE9ECFGFDCGDFGGGG@F?FFFEGFF<FF,<FFF@<BEFF8>FEGGDFFDGCFFFDFG7F<37:?G9ECE<:>4@9FFFGFFG,FGE:CGGFGEGDCFCFGGGG>EEGF:>AGCFDFEGCCFCFGG?GFF/FCGGGFF@9FGGGGGEFCEGEFCFGGCDCDGFGFFGG9CEGE<CFFGGGGEFF@FF?F9F=GFFCECGGGFDFFFEF9F<8F9@8FDEA,@+CGEGGFGGGGGGGGGGFGGGGFF8DEGFEFGGEFGGGGGGGGGGGGGCFEE@@GGGFAGFAFFGGFC,8FGGFGE@F>FFCFBCCF7GGGGGFGGGGGGGFGFGGFGCCCCC
@ZRBM 67178
TGGGGAATATTGCACAATGGGGGAAACCCTGATGCAGCAACGCCGCGTGAGTGAAGAAGTATTTCGGTATGTAAAGCTCTATCAGCAGGGAAGATAATGACGGTACCTGACTAAGAAGCCCCGGCTAAATACGTGCCAGCAGCCGCGGTAATACGTATGGAGCAAGCGTTATCCGGATTTACTGGGTGTAAAGGGTGCGTAGGTGGCAGTGCAAGTCAGATGTGAAAGGCCGGGGCTCAACCCCGGAGCTGCATTTGAAACTGCGCGGCTAGAGTACAGGAGAGGCAGGCGGAATTCCTAGTGTAGCGGTGAAATGCGTAGATATTAGGAGGAACACCAGTGGCGAAGGCGGCCTGCTGGACTGTTACTGACACTGAGGCACGAAAGCGTGGGGAGCAAACAGGATTAGATACCCT
+
DFGCGFGG9FGFGFGGGG9C@FCFGGGGGCFGGGGGGGGGGDGGCFGGGGGGFGGGGGGGGGGFGCGGGGGGGGGGGGGGGGGFGGGGFGGGGGGGGGGGGGGEGGGGGGGGGGGFGGGGGGGFGGGGGGGGG<GGGGFFA9FGGGGGGGCFGFFF@<GF9EFGFFGGCGDGGGGG8FCFFGGGGGGFAFF@GGGC8<GF@FCFGFFGGGGGGGGDEGFEGF@CBGGECCGGCFD?EFGGGGGGFD8DGGFGGGGFFAFF?@BCDGGC>CGGGFFEFG>E9GGGF7FCB,FFFGDF<@DF?,GGEFBGGGGFC7GGGGGGGFCGFCGGGCFGFFCGGGGGBEGFGGGGGGGFEDGFCGGGGGGGCFFF<GF@@FGGGGECGGGFCGGGGGGGGGFF8FFGGGGGGFFDGGGCCCCC
@ZRBM 380
TGGGGAATATTGCACAATGGGGGAAACCCTGATGCAGCGACGCCGCGTGAGCGAAGAAGTATTTCGGTATGTAAAGCTCTATCAGCAGGGAAGAAAAAATGACGGTACCTGACTAAGAAGCACCGGCTAAATACGTGCCAGCAGCCGCGGTAATACGGAAGGTCCGGGCGTTATCCGGATTTATTGGGTTTAAAGGGAGCGTAGGCCGGAGATTAAGCGTGTTGTGAAATGTAGATGCTCAACATCTGCACTGCAGCGCGAACTGGTTTCCTTGAGTACGCACAAAGTGGGCGGAATTCGTGGTGTAGCGGTGAAATGCTTAGATATCACGAAGAACTCCGATTGCGAAGGCAGCTCACTGGAGCGCAACTGACGCTGAAGCTCGAAAGTGCGGGTATCGAACAGGATTAGATACCCT
+
GGGCEGGGGGGGGGGGGGFGGGGGGGGGGGGGGGDFGFGGGGGGGGGEGGGEEGGGGGGFCFFEGGGGDG<FFGFFGGGGGFGGGGGGGGGFGGFGGGGGG9DGDCDEFACFGGG<CDCFFGF<CEGDCFFFAEGGG7FFGGGGGGDGGGGDGGGCFEFGGD>GGGGGGGCFFDGG5>FEFCEGFFGGGGFBFFGGGGGECEEGCFGECFEF?7FGGGGGEGFFGDFFFFFCGEGFGFF<FGGGGGGGGGGCFGC@CEEFCGFFFGFFDDFFGGFGGEFE=>EE9E?EGGCCGGGGEB:FFE,GGGDGGGGCFC9<CFFCC,<<E<E7FFDGGGGGGGGGGDGFEFCGFGFEF8GFFEECCBEGGGFGDCFB@FGFCGFGDGDGGGFGGCGGGGGDE@@,FEDGFGFFEFFEGCCCCA
@ZRBM 381
TGGGGAATATTGCACAATGGGGGAAACCCTGATGCAGCGACGCCGCGTGAAGGAAGAAGTATCTCGGTATGTAGACTTCTATCAGCAGGGAAGATAGTGACGGTACCTGACTAAGAAGCCCCGGCTAACTACGTGCCAGCAGCCGCGGTAATACGTAGGGGGCAAGCGTTATCCGGATTTACTGGGTGTAAAGGGAGCGTAGACGGACTGGCAAGTCTGATGTGAAAGGCGGGGGCTCAACCCCTGGACTGCATTGGAAACTGTTAGTCTTGATTGCCGGAGAGGTAAGTGGAATTCCTAGTGTAGCGGTGAAATGCGTAGATATTAGGAGGAACACCAGTGGCGAAGGCGGCTTACTGGACGGTAACTGACGTTGAGGCTCGAAAGCGTGGGGAGCAAACAGGATTAGATACCCT
+
GGGGGGGGCGGGGGGGGGGGGGGGGGGGGGGGGGFGGGGGGGGGGGEGGGGFGGGGGFCFGGFA9CDFGGGGGGFFGGGGGGFFCCFEGGGGGCEFFGF9FGGGGGGGGGF9?FGGGGGGFGGGEFEGFCFGGFGFGFGGGGGGGGGGEEDCEFFD?GGGGGGGEGGDCGGGGGGGGGGGF<8=C9<FBCFG<FCC8EG@CAFGGEDCE;GFG9D<<CGGGGEC<FFCCGGCEGGCFCEGG=>D:FGFCFFGCGFE;C8DCFAFFCCCFFFF@#FFB@EGFG=FD9GGFFGFCFACGGE<CFGGGDGGFFFGGGDGGGFGGDFACE8FGGAF7GGFFGEC7C@C,,7B::8AEEED<:7F@GGGGGGEGFEGEB6<A>EF8FE@EDGFGGGGEFCGGGF@DCEFB,<EEDDCCCC@
@ZRBM 60755
TGGGGAATCTTCCGCAATGGACGAAAGTCTGACGGAGCAACGCCGCGTGAGTGATGACGGCCTTCGGGTTGTAAAGCTCTGTGATCGGGGACGAATGGCTGGTATGCTAATAACATATCAGAGTGACGGTACCCGAATAGCAAGCCACGGCTAACTACGTGCCAGCAGCCGCGGTAATACGTAGGTGGCAAGCGTTGTCCGGAATTATTGGGCGTAAAGCGCGCGCAGGCGGCTTCTTAAGTCCATCTTAAAAGTGCGGGGCTTAACCCCGTGATGGGATGGAAACTGGGAGGCGGGAGTATCGGAGAGGAAAGTGGAATTCCTAGTGTAGCGGTGAAATGCGTAGAGATTAGGAAGAACACCAATGGCGAAGGCAGCCCCCTGGGATGCGACTGACGCTCATGCACGAAAGCGTGGGGAGCAAACAGGATTAGATACCCT
+
A,EEGGGGGGG9FEGGDG,,;CCFECFFFGCFGEF:@CGFFFGG7C:F@FGGCDGGGC:=FECA9CFG@E7FGGGFFFCDDFFGGC++:+>C7FCGDEGGEGGGFFCGG9BA,=FDD,C,@>>>FFGEGGGGGF7BGEGGGGG8BB8FGC>FGCEGGGEGGGGGE2B</<>7CF:FEC3C4,?FFFE@FFG798*:8ECF>E>C0C<8C><C>E>?CFG<CGCCC?CDCCFE8?,,CB;3'><?DA?FCE9G<B0@;GE@==<CC:@<>,<<CCD>=DFFDFD=B8AEFGFF@+8GFDEFC+F8FED9GFF<FEBCB,GGFF??,F<C@BGFE9EFAGGGGGGFGFFFEC,FGFF?C,C,CE?E7FGEFFCGGGFECC:C,FFGFEFCGCAFEEECEDFCCAFF8CGFGGGGDEGGGGFCGGFGF<FGGEGFGGF@ABB@A
@ZRBM 383
TGGGGAATCTTCCGCAATGGACGAAAGTCTGACGGAGCAACGCCGCGTGAGTGATGACGGCCTTCGGGTTGTAAAGCTCTGTGATCGGGGACGAATGGCTGGTATGCTAATACCATATCAGAGTGACGGTACCCGAATAGCAAGCCACGGCTAACTACGTGCCAGCAGCCGCGGTAATACGTAGGTGGCAAGCGTTGTCCGGAATTATTGGGCGTAAAGCGCGCGCAGGCGGCTTCTTAAGTCCATCTTAAAAGTGCGGGGCTTAACCCCGTGATGGGATGGAAACTGGGAGGCTGGAGTATCGGAGAGGAAAGTGGAATTCCTAGTGTAGCGGTGAAATGCGTAGAGATTAGGAAGAACACCGGTGGCGAAGGCGACTTTCTGGACGACAACTGACGCTGAGGCGCGAAAGCGTGGGGAGCAAACAGGATTAGATACCCT
+
GGGGGGGGGGGGGGGGGGGGGGGGGGGGGFFGGGGGGGFGGCGGGGGGGGGGCFGCEFGGGGGGGGECFEDFGGGFGGGG9FFBFGFG>7FGCFCFGGFFGCGGGDGGGGDCFGGAFDGGAFGG9CGGGGGGGGDEGGFG:=FBFGGGGGGDCC?FGGGG:>F?CF9CCFG?GCFCCB,FE>FFGF<CABA<7<FB:;EFGDGGG?FGGEEC8E8EE>??EEEEEDGGGGGGCCCGGC<GCCFFGGGGGGGGC@CEGGDGFCGFGGGGFFGGG=DEDAFFGGGGG<FGGGGGC>DDDBF7GFE=E;9GGGGGFB9FGGGGCGFFAF9GGGGGGGAGGGGGGGGGGGGFFGGGGGGGGGGF=7+GGEEGFGGGDGGGGCFCGGGGGGGGGFGGGGGGEGGGGEGF7GGGGGGGGGGGGGGGGGGGGGGGGGGGFGFCC@CBA
@ZRBM 51981
TGAGGAATATTGGTCAATGGACGAGAGTCTGAACCAGCCAAGTAGCGTGCAGGATGACGGCCCTATGGGTTGTAAACTGCTTTTATAAGGGAATAAAGTGAGCCTCGTGAGGCTTTTTGCATGTACCTTATGAATAAGGACCGGCTAATTCCGTGCCAGCAGCCGCGGTAATACGGAAGGTCCGGGCGTTATCCGGATTTATTGGGTTTAAAGGGAGCGTAGGCCGGAGATTAAGCGTGTTGTGAAATGTAGATGCTCAACATCTGCACTGCAGCGCGAACTGGTTTCCTTGAGTACGCACAAAGTGGGCGGAATTCGTGGTGTAGCGGTGAAATGCTTAGATATCACTAAGAACTCCGATTGCGAAGGCAGCTCACTGGAGCGCAACTGACGCTGAAGCTCGAAAGTGCGGGTATCGAACAGGATTAGATACCCT
+
FGGGGFGGGGGGGGGGGGGGGGGGGGGFFEGGGGGGGGGGGGGG<FFGGGFEFCCFFGGGGGGGEFGGGGGGCFGGGFGDCDCFFGGGGDCFGGGGGGFFGGGFGGGGGGGGGGGFGGG9FGGGGEDFGFFGGGFCFGGGFGEEGGGGGFG9FFGGGGD<DFDGGG*GGG>;FGF@@GFCE2DCCFE@=F>FGGEGF<FGFGGEF;ECCCEFFGGFGG<CCCE@<FG@<DFGEGDEDGGGECEEFFGCC@EFC<GFC@CFG=DCC9CFFGG@<AFGEGFEGGGGGGFDGEED6ECGGGFDE<,BCGGGGGGFF8GFCFCFCGEDGGFCFC,<-,?,GGF9FFE9<C,C,FF9<7C@CF8GGEEFC,9GFCDEEFGGGFGF7DGGFE<GFEEGGGGF,DGGGGGE<CEGGGGGGGGFFFGFGGFEFEFFFE<@CCCC
@ZRBM 385
TGAGGAATATTGGTCAATGGGCGAGAGCCTGAACCAGCCAAGTAGCGTGCAGGATGACGGCCCTATGGGTTGTAAACTGCTTTTATAAGGGAATAAAGTGAGAGTCGTGACTCTTTTTGCATGTACCTTATGAATAAGGACCGGCTAATTTCGTGCCAGCAGCCGCGGTAATACGGAAGGTCCGGGCGTTATCCGGATTTATTGGGTTTAAAGGGAGCGTAGGCCGGAGATTAAGCGTGTTGTGAAATGTAGATGCTCAACATCTGAATTGCAGCGCGAACTGGTTTCCTTGAGTACGCACAAAGTGGGCGGAATTCGTGGTGTAGCGGTGAAATGCTTAGATATCACGAAGAACTCCGATTGCGGAGGCAGCTCACTGGAGCGCAACTGGCGCTGAAGCTCGAAAGTGCGGGTATCGAACAGGATTAGATACCCT
+
GGEGGGGGGGGFFGGGGGGGGGGGGGGGGGGGGGGGGGGGGGGGGGDGGGGGGGGGGGGGGGGGGGCFGGGGGGGGGGFFGGGGFGFGGG?,EGGGGGGGGGAFFFGGG8FFGFGGGGEGGGGGGGGGGGGGGFFGAFGDGFDEGGEFGFAFDFGEGGG>GGG>GEGG?GGGGGGDCF8>FGGGGGGGGGGGGGGGFFGGFG.GFFGGFCFFGGGEEGEGGGGGGGFEGEFFGGGGGGGGGFFCFGGGGF9CF?F>CFFG(GF=DCECBFCFGEBEGGGGGEFGGCGFCFGFGGGGFE8FFEA@GEDEGEE9DGGGGGGFGGGGGGGGGGGGGGGGGGGGFGCGFGEGGGGGGGFFC@GGEGGGGGGGFFGGGGGGGGGEEGCGFGGGGGGGGGEGGGFCFBGFGGGGGGGGGGGGGGGGGGGGGFFCFE8CCBCC
@ZRBM 61447
TGGGGAATATTGCACAATGGGGGAAACCCTGATGCAGCGACGCCGCGTGAGTGATGAAGGATTTCGGTATGTAAAACTCTATCAGCAGGGAAGATAATGACGGTACCTGACTAAGAAGCACCGGCTAAATACGTGCCAGCAGCCGCGGTAATACGTATGGTGCAAGCGTTATCCGGATTTACTGGGTGTAAAGGGAGCGCAGGCGGAAGGCTAAGTCTGATGTGAAAGCCCGGGGCTCAACCCCGGTACTGCATTGGAAACTGGTCATCTAGAGTGTCGGAGGGGTAAGTGGAATTCCTAGTGTAGCGGTGAAATGCGTAGATAGTAGGAGGAACACCAGTGGCGAAGGCGGCTTACTGGACGATAACTGACGCTGAGGCTCGAAAGCGTGGGGAGCAAACAGGATTAGATACCCT
+
F8<E7B:EFGGGGGGGGGG,FFFGGGGGGGGGGGGGGFFGGEGGDGGGGGGGGGFGGGF,CEGGGGGEFGFF@EFGGGGGGGDFFFFFF>FGGGGG,,@,BCFGCGGGFGGA,CF9FGGFE,:@CFGFFGGG7FG7:FFGGGGGGGG;CGDGGGGGCEFDGGGFGGG7EFG8FGGGE>GGCF0CFCFGDGFGFFCFGECCCEGDGFFEGGGGFFFFG?D?GF=GFGF@F:GFGGFGGFGFDF:GFGGFGGF@BFCCG6EFFGFEGGCCBFCGGGFFFC?E<FFGGFFA,9EGFFFAFF=9EFEECF:,EAFE?GGGGGGGGFEC,CE=9,C,@EFCFFGGECGFEB,EECGGFGGFGGGFDGFEECGGGFEFECGGGGGGGFF,7GGGFCGGGGGFDCGGGEC9GFCGGGFCCCCC
@ZRBM 387
TGAGGAATATTGGTCAATGGGCGAGAGCCTGAACCAGCCAAGTAGCGTGCAGGATGACGGCCCTATGGGTTGTAAACTGCTTTTATAAGGGAATAAAGTGAGCCTCGTGAGGCTTTTTGCATGTACCTTATGAATAAGGACCGGCTAATTCCGTGCCAGCAGCCGCGGTAATACGGAGGGTCCGGGCGTTATCCGGATTTATTGGGTTTAAAGGGAGCGTAGGCCGGAGATTAAGCGTGTTGTGAAATGTAGATGCTCAACATCTGCACTGCAGCGCGAACTGGTTTCCTTGAGTACGCACAAAGTGGGCGGAATTCGTGGTGTAGCGGTGAAATGCTTAGATATCACGAAGAACTCCGATGGCGAAGGCAGCTCACTGGAGCGCAACTGACGCTGAAGCTCGAAAGTGCGGGTATCGAACAGGATTAGATACCCT
+
GGGGGGGGGGGGEFGGGGGGGGGGGGGGGGGGGGGGGGGGGGAFGCGEGGGGGGGGGGGGGGCGGGGGGGGGGGGGGGGGFGGGGGGCGFGGGGGFGFGGGGGGGGGGGGGGGGCFGGGGGGGGFGGGFGGCFFGGGGGFG@F@FGFFEGGG@#DFFGGGGCGGGGGGGGEGGGGDEGGGGGFCEGEGG?GCCFGEFC@FGGGFGGCFFCFGGF?CE>*=EGGGGFGCFEF>8AFFG:GFGFGGFFGGGGFGGGGGF<C@6CFFE7,<@FDGGGGGGGGGFFFGGGGF=,GGGGGF?8,@9E?<C7GGGGGGGGGGCD7FGGGGEDGFCAEC<,FCDFACE?<<<GFFF?AFFF@@CGFCF,GGGGGGGGGGGGGGGGGGGDGGGGGFBGCF9FGGGGGGFDGGGGEGGGFCGGGGGGFGGGGGFDGGGGGCCCCC
@ZRBM 388
TGGGGAATCTTCCGCAATGGACGAAAGTCTGACGGAGCAACGCCGCGTGAGTGATGACGGCCTTCGGGTTGTAAAGCTCTGTGATCGGGGACGAATGGCTGGTATGCTAATACCATATCAGAGTGACGGTACCCGAATAGCAAGCCACGGCTAACTACGTGCCAGCAGCCGCGGTAATACGTAGGTGGCAAGCGTTGTCCGGAATTATTGGGCGTAAAGCGCGCGCAGGCTGCTTCTTAAGTCCATCTTAAAAGTGCGGGGCTTAACCCCGTGATGGGATGGAAACTGGGAGGCTGGAGTATCGGAGAGGAAAGTGGAATTCCTAGTGTAGCGGTGAAATGCGTAGAGATTAGGAAGAACACCGGTGGCGAAGGCGACTTTCTGGACGACAACTGACGCTGAGGCGCGAAAGCGTGGGGAGCAAAGAGGATTAGATACCCT
+
CFC<F7@ECFGDGGG:FEE8FFGEGGGCFEGGGEDGGGGGGGD:FEC@:FFGGGGGGGG77FFFGF@7B:FFGGA,E9B<9EFGGGFG7:>CFFF<EDGGGGGFGCG9FD9<FGFGGFFG9E,CFFF7EE7+EFGGE7F3C,7@*DEGEE>7FGGGGFEG,>FGG5:F,F@CF@FGE9C@E,?F*?,3+CB<FGC=5:<FC5?8@9C:<30=#:?+F4@8C::8CC>E5:#4C9:F9CGFGDFG@?FGFF9D9>+FCCCCEF3FF@5EF@<38>D=.G=FF>93==DF,GGFGFCGFFGEF@@=GCCCFFGEFFGE<GFGFGGFGDECGGEFAFFFECFF>GFFGFFF9ECFGGGGGGFB@+7FGFB,@ECDGFB,FCGCF8C7GFCEE9GGGGGGGGFF@@C+CCCGGGEF7EGGGGGGGGFGGF9GGFEFEFFCCB,CB
@ZRBM 389
TGGGGAATATTGGGCAATGGGGGAAACCCTGACCCAGCAACGCCGCGTGAAGGAAGAAGGCCTTCGGGTTGTAAACTTCTTTTACCAGGGGCGAAAGAAATGACGGTACCTGGAGAAAAAGCAACGGCTAACTACGTGCCAGCAGCCGCGGTAATACGTAGGTTGCGAGCGTTGTCCGGATTTACTGGGTGTAAAGGGCGTGTGGGCGGAGATGCAAGTTGGGGGTGAAATCCATGGGCTCAACCCATGAACTGCTTCCAAAACTGTATCCCTGGAGTATCGGAGAGGCAAGCGGAATTCCTAGTGTAGCGGTGAAATGCGTAGATATTAGGAGGAACACCAGTGGCGAAGGCGGCTTGCTGGACGACAACTGACGCTGAGGCGCGAAAGCGTGGGGAGCAAACAGGATTAGATACCCT
+
FCFGGGEGGGGGGGGGGGGGGGGGGGGGGFGGGGGGGGGGGG7FFDGGGGGGGGGGEGDGGGFGGGGGGGGGGG9FFGGGGGCFGGGGEGEDGGGEDGFGGFGGGEGGGGFFFGGGGGFG:FEDFGEGGGGGFGFG8:FCFFFGGGGGCEE<CCEFGGGGGDAFCFG>CFGGGDGGGGGEB<@FGGGGDEE5GGGGGE*:?E>GGGCFF:FFFFCDAFCGGGG<GGCCGGFCGGFCF@5,CFCGFGG<GFFGGFCC/@,GFGGFGGFF4@C,C-<9CGECEEEGGGFFFGEF<FFEFFF=?,9FFC+DGGGECCCGFB7GDEFCA,B,<FEFCFFGGGGGFCEGGGFE@GF7CGFEFFGGGEF<CFGGGFECCB+8GGGGGGDDGGGGEGGGFCGGGGGGGCGGFFFFAGGGGGCCCCA
@ZRBM 390
TGGGGAATATTGCACAATGGGGGAAACCCTGATGCAGCAACGCCGCGTGAGTGAAGAAGTATTTCGGTATGTAAAGCTCTATCAGCAGGGAAGATAATGACGGTACCTGACTAAGAAGCTCCGGCTAAATACGTGCCAGCAGCCGCGGTAATACGTATGGAGCAAGCGTTATCCGGATTTACTGGGTGTAAAGGGTGCGTAGGTGGCAGTGCAAGTCAGATGTGAAAGGCCGGGGCTCAACCCCGGAGCTGCATTTGAAACTGCTCGGCTAGAGTACAGGAGAGGCAGGCGGAATTCCTAGTGTAGCGGTGAAATGCGTAGATATTAGGAGGAACACCAGTGGCGAAGGCGGCTTTCTGGACTGAAACTGACACTGAGGCACGAAAGCGTGGGGAGCAAACAGGATTAGATACCCT
+
FGGGGGEGFGGGGGGGGGGGGGGGGGGGGGFGGGGGGGGGGGGGGGGGGGGGGGGGGGGGGGGGG?CGGFGGGGGGGGGGGGGGGGGGGGGFGGGGGGGGGGGGGGGGGGGGGGGGGGGGGGGGGGGGGGGGD-DGGGGGGGGGGGGGGGGGGGGGGGGGGGGGGFGGEGGGGGGGG9CFGGGGGGGGGGGGGGGFEGGGGGGGGGGGG<GGGFGGGGGGGGGGGGGGGGGGGGGGGGGGGGG3FFCD<GFGGGGFGGGFFGGGGGGGFFGGFGFFFACGFGGGGCDGGFGBGGGGGGGGGGGGGFCGGGGGGGGGGGGGGGGFCCCGGGGGGGGGGGGGGGGGGGGFGGGGGFGGGGGGGGGGFFGGGGGGGGGGGGGFGGGGGGGGGGGGGGGGGGGGGGGGGGGGGGGCCCCA
@ZRBM 391
TGAGGAATATTGGTCAATGGGCGAGAGCCTGAACCAGCCAAGTAGCGTGCAGGATGACGGCCCTATGGGTTGTAAACTGCTTTTATAAGGGAATAAAGTGAGCCTCGTGAGGCTTTTTGCATGTACCTTATGAATAAGGACCGGCTAATTCCGTGCCAGCAGCCGCGGTAATACGGAAGGTCCGGGCGTTATCCGGATTTATTGGGTTTAAAGGGAGCGTAGGCCGGAGATTAAGCGTGTTGTGAAATGTAGATGCTCAACATCTGCACTGCAGCGCGAACTGGTTTCCTTGAGTACGCACAAGGTGAGCGGAATTCGTGGTGTAGCGGTGAAATGCTTAGATATCACGAAGAACTCCGATTGCGAAGGCAGCTCACTGGAGCGCAACTGACGCTGAAGCTCGAAAGTGCGGGTATCGAACAGGATTAGATACCCT
+
FFEGGGGGFGGFE@FGGGGGGGGGGGGFGGGGGGGGG@DF6<FGGGCGGGG<DGEDEDECGDCF<FF@FGGGGGGGGGFFDGGGGGGGFGFGFFGCEFGAFCFGFFEGFGE<DFAEFC:FACBFGGFGGGGGFFG,,5=FFG=FGGFFGFFGFG,@FCFCFCEF?EGCGGEG>CF?>F:FDFF>GE<BFGGCFFF??F>F<GGGCC<9FGFFC<GDGGG=GFCF9DC=F=<8GFGD>GCEGGGGGF7;ECCEBFCA@@FECF99@CFF9FG>B7>D>FGGGGFA78D8A@GGGGGGF98F9<C,C4++FCFCF=7GDFGGGGGGGGGFFBGEFFFE,<GGGFAFC,6<GFFGGF@8DFC:EGGGGGGGFFE8<F9EGFFFB@@FCGGFCGFGGGGGF7GGF7FGGGF@@DGGGFC<@,GFGGGGGGFGFGGCCCCB
@ZRBM 392
TGAGGAATATTGGTCAATGGGCGAGAGCCGGAACCAGCCAAGTAGCGTGCAGGATGACGGCCCTATGGGTTGTAAACTGCTTTTATAAGGGAATAAAGTGAGCCTCGTGAGGCTTTTTGCATGTACCTTATGAATAAGGACCGGCTAATTCCGTGCCAGCAGCCGCGGTAATACGGAAGGTCCGGGCGTTATCCGGATTTATTGGGTTTAAAGGGAGCGTAGGCCGGAGATTAAGCGTGTTGTGAAATGTAGATGCTCAACATCTGCACTGCAGCGCGAACTGGTTTCCTTGAGTACGCACAAAGTGGGCGGAATTCGTGGTGTAGCGGTGAAATGCTTAGATATCACGAAGAACTCCGATTGCGAAGGCAGCTCACTGGAGCGCAACTGACGCTGAAGCTCGAAAGTGCGGGTATCGAACAGGATTAGATACCCT
+
FGGGGGGGGGGGGFFGGGGDGGGGGGGGGGGGGGGGGGGGGGGGGGCFGGGGGGGGGGGGGGGGGGDGGGGGGGGGGGGGGGGGGGGGC<FFFGGGGGGGGGGGGGGGDFGCGGGGGGDGGGGGGGGGGGGGGGGGGGGGGGGGGGGGGGGGGG?FGFG8CFGGGGGGEGG@GGGDFGGGEGGGGGGGGGEGGGCC*CFFFGGFFGCCFCCFFGGFGECFGDDGGGGFGEEF?FEGGGEEGGGGGGGGGGFEGGGFF=FCFGFFGGGGFGGGFCFGEGFDFGGGGE<D=B,FGGCFDF8GEGGFF:FEECGFGGGGGGFFGGGGGGGGGDGGGGGFFFGGFCBB,GGGGGGGFGGECGGGGGGGGGGGFDFGGGGGGGGGGGGGGGGDGGGGGGGGGDGEFDGGGGFCGEGGF@GGGGGGFGGGGGGGGGGCCCCC
@ZRBM 393
TGAGGAATATTGGTCAATGGACGAGAGTCTGGACCAGCCAAGTAGCGTGCAGGATGACGGCCCTATGGGTTGTAAACTGCTTTTATAAGGGAATAAAGTGAGCCTCGTGAGGCTTTTTGCATGTACCTTATGAATAAGGACCGGCTAATTCCGTGCCAGCAGCCGCGGTAATACGGAAGGTCCGGGCGTTATCCGGATTTATTGGGTTTAAAGGGAGCGTAGGCCGGAGATTAAGCGTGTTGTGAAATGTAGATGCTCAACATCTGCACTGCAGCGCGAACTGGTTTCCTGGAGTACGCACAAAGTGGGCGGAATTCGTGGTGTAGCGGTGAAATGCTTAGATATCACGAAGAACTCCGATTGCGAAGGCAGCTCACTGGAGCGCAACTGACGCTGAAGCTCGAAAGTGCGGGTATCGAACAGGATTAGATACCCT
+
E<F<E@CFGGGGGGFGGGGGGGGGG:CGGGGGGGGGGGGGDFDGFFEGGGGGFGGG@FGC7FGGGGGGGFGGGGGGGGGGGGGGGGGGAFFCEFFFGGFCFGGEFGGGGFGG7FFGGD7<<D,AFEEFDFCGFGGDFFGFGG87FFCGFFDDFEFGF?>BDGFGG?FGGGDGFFF?3>CFFDDGEBCFGC*=>C:C:?=F9+GFB@<ECEGFGGE0GDF::@?EFCEGDEFCFFFGGCC;GCDGDGGGCA@FCCEC@0GFGGCFGFAAFGGGEC>F>FGGGGGFFDEFAB39GFCGFA@AFGFGCC@4F8DFG@F>GGGFGGGFGEEFGFCGGGGF<AGFD<FDCGGF9GGGE?C@GDC,+CGCFEDE8@E@9F9FFFCFEGCFAGFEGGGGGFGFGEEFD:9GFGGGGGGFFFFFC,GE@EACFFFFGGFCC8CB
@ZRBM 394
TGGGGAATTTTGCGCAATGGGGGAAACCCTGACGCAGCAACGCCGCGTGCGGGATGACGGCCTTCGGGTTGTAAACCTCTTTCAGTAGGGAAGAAAATGACGGTACCTACAGAAGAAGCTCCGGCTAACTACGTGCCAGAAGCCGCGGTAATACGTAGGGAGCGAGCGTTATCCGGAGTTATTGGGCGTAAAGCGCGCGTAAGCGGCCCGGCAGGCCGGGGGTCAAAGCGGGGGGCTCAACCCCCGGAGGGCCCTGGAACCTCCGCGGCTTGAGTGTGGGAGGGGAGGGTGGAACACCCGGTGTAGCGGTGGAATGCGCAGATATCGGGTGGAACACCGGTGGCGAAGGCGGCCTTCTGGGCCGAGACCGACGCTGAGGCGCGAAAGCTGGGGGAGCGAACAGGATTAGATACCCT
+
GG,CFEGGFGGGGDGGGGGG8,@FBF@@CGGGGCGGGG@C8F:@CG7FC@CGDGGGG9+=@E:FECFCDC7CEEFEG8,?FG9,8EFAFG:F:,BFD?<?FE+8FGFFC<<F9>B@C,@FFGGDCC788@FD7F8C*3<,8<C8*5**4B57@EGF3*=*?<7<**<CEFFG9FE5**1*0<+<+*;CG*/*,<CCC*8CE**+:E5588>CECCGCEE89<)0#1/:C(<>GFA82*::;:35**2**:*4,,,CCEF:C1:5<*C@F<F@,@8,,337FC7FD+7FD,FFB@++EC7FGFGGGGGGGGF<FDDF7GCGGGGGF47GGDFFGF7CF:AGEFC,FFFGGFGFF6,6EF@B,,9@6:@+:GGGGGFEFGF@B,FGFGGF:@GGGGGGF,FFGGFGGGGGGFC@8A8C
@ZRBM 395
TGAGGAATATTGGTCAATGGACGAGAGTCTGAACCAGCCAAGTAGCGTGCAGGATGACGGCCCTATGGGTTGTAAACTGCTTTTATAAGGGAATAAAGTGAGTCTCGTGAGACTTTTTGCATGTACCTTATGAATAAGGACCGGCTAATTCCGTGCCAGCAGCCGCGGTAATACGGAAGGTCCGGGCGTTATCCGGATTTATTGGGTTTAAAGGGAGCGTAGGCCGGAGATTAAGCGTGGTGTGAAATGTAGACGCTCAACGTCTGCACTGCAGCGCGAACTGGCTTCCTTGAGTACGCACAAAGTGGGCGGAATTCGTGGTGTAGCGGTGAAATGCTTAGATATCACGAAGAACTCCGATTGCGAAGGCAGCTCACTGGAGCGCAACTGACGCTGAAGCTCGAAAGTGCGGGTATCGAACAGGATTAGATACCCT
+
@EFFGGGGCGGGGFFGGGGFGGGGDFEFFGCFCGGDGGGGGGGGGFEGGGGGGEFGGGGGCFEFGGFFFECFGGGECFGGGGGGGG9?ADGGCEFFFGGGG9FGGEGGGGC,<?CFG,@FGGGGGECGGGGD<FFEFGDFGGDGGGGGGGGFC0DCFG8DGGGGGGDG>EGG<F.FGGGGGFGGGCF4FGGGG?EECF8<,5EEFFGC::??FFGGGGGGBECFGEG=FFGEG>GGGGE,FDCGFGGFGF@CF@CAGCD@:@3D@=<@FFEEFGFGGGFFEFDF<,A,9FFD6GEF?C8F,GFBFGGGGGF<BF@+FFF8GF7FEFCFFGGFGGGGGGGFFEF8FCE7EDCGGEFFC7GEGGFFGGGGGGGFFFDFCCF7@CFEFFECFGGGGGGFGGDGFBGFFFFGGGGGGGFF>GGGFFGGGGGGGGFCCCCC
@ZRBM 396
TAGGGGGTATTCGGCAATGGAGGGAACTCTGACCGAGCAACGCCGCGTGAATGACGAAGGTCTTCGGATTGTAAAATTCTGTTATATGGGAAGAAAGATAAGATAAGGAAATGTATTTTATTTGACCGTACCATATGAGAAAGCCACGGCTAACTAAGTGCCAGCAGCCGCGGTAATACGTAGGTGGCAAGCGTTATCCGGAATTATTGGGCGTAAAGAGAGAGCAGGCGGTTATTCAAGTCTGAAGTGAAAAGCAGTGGCTTAACCATTGTAGGCTTTGGAAACTAGATAGCTAGAGTGCAAGAGAGGTTAGCGGAACTCCATGTGTAGCGGTGAAATGCGTAGATATATGGAAGAACACCAGTGGCGAAGGCGGCTAACTAGCTTGAAACTGACGCTCAGTCTCGAAAGCGTGGGTAGCAAATAGGATTAGATACCCT
+
GGGFGCF:FGGGGGGGGGGGGGGGGGGGGGGGGGGGCCFGGGEGGGEGGGGGGGGGGGGGGGGGGGGGGGGGFGGFFGGFGGCFFFGGGGGGGGGGGFAFCEFFE<FFFGGGFGGFDFGGGGGGGGGGGGGGF9=<FGGGF@FG7<EGGGGGGFFG,>FAFDGEFGGGCFDFGGE7EFFGGFFG=GEFGGG=G:CEGG:CF;CFC<C>CGF<GGDGGE@;;88C::CC7FFFFCCGFCFCE:FGGEFDFFFGFGGGGGFCFFGFFFFGGGFFFGGGFEFEE9GGDGGFAE?9FFF?CFGCGFE<CGFGFCGGGGGGGF8B8FF9@GGGEGDGFEDF7GGGGGGGE<F<GFFAEFGGGGGGGGGGGFEGGF@F:+,GFFFCFFGGGGGGFGGGEFCEFGFGFFE8FGGFCECDGGGGGFFGCGGGGGFEC,<CC,,CCC@B
@ZRBM 397
TGGGGAATATTGCACAATGGGGGAAACCCTGATGCAGCGACGCCGCGTGAGCGAAGAAGTATTTCGGTATGTAAAGCTCTATCAGCAGGGAAGAAGAAATGACGGTACCTGACTAAGAAGCACCGGCTAAATACGTGCCAGCAGCCGCGGTAATACGTATGGTGCAAGCGTTATCCGGATTTACTGGGTGTAAAGGGAGCGCAGGCGGAAGGCTAAGTCTGATGTGAAAGCCCGGGGCTCAACCCCGGTACTGCATTGGAAACTGGTCATCTAGAGTGTCGGAGGGGTAAGTGGAATTCCTAGTGTAGCGGTGAAATGCGTAGATATTAGGAGGAACACCAGTGGCGAAGGCGGCTTACTGGACGATAACTGACGCTGAGGCTCGAAAGCGTGGGGAGCAAACAGGATTAGATACCCT
+
FGGGGFGGFGGGGGGGGGGGGGGGGGGGGGGGGGGGGGFGGGGGGGGGGFGGGGGGGGGGCGGGGGGGGGFGGFGGGGGGGGGGGGGGFGGGGGGGGGFGGAFGGGGGGGGGGGGGGGDDGGGGDGG?GGGFAFFG8FGGFGFGGGGGFGGCCFGGFFGGGG>G=G?FFGGGE>GGDGCGGG<<FEFFGFFGFFGFGGGGGGGGCGGGFFEE;GFAF;FGGGGGGGGFGFFGGGGGGGEGFCFGEGGGFFBEGGGGGGFGGGGFGF<FFFGFFF?GGGGCCEGGGGFCGGGGGFEF9GFEDGGGGGGGGGGGGGGC?C@FFGGGGFFGGGFCGGFGGGFGGGGGGGGGGGGGF<,FGGGGDGGGGGGGGGDDGGGGGGGGF<GDGGGGGDGGFGGGGGGGFC,GGGGGGGFAFCC8CC
@ZRBM 60267
TGGGGAATTTTGGACAATGGGGGCAACCCTGATCCAGCCATTCCGCGTGCAGGATGAAGGCCTTCGGGTTGTAAACTGCTTTTGTCAGGGACGAAAAGGACCGTGTTAATACCATGGTCTGCTGACGGTACCTGAAGAATAATCACCGGCTAACTACGTGCCAGCAGCCGCGGTAATACGTAGGGTGCAAGCGTTAATCGGACTTACTGGGAGTAAAGCGTGCGCAGGCGGTTCTGTAAGACAGATGTGAAATCCCCGGGCTTCACCTGGGAATTGCATTTGGGACTGCAGGACTAGAGTTCATCGGAGGGGCGTGGAATTCCAAGTGTAGCAGTGAAATGCGTTGATATTTGGAGGAACACCAATGGCGAAGGCAGCCCCCTGTGATGCGACTGGCGCTCATGCACGAAAGCGTGGGGAGCCAACAGGATTAGATACCCT
+
EA8EF7:CFCEF7EFFFF,C8CC7FFGGGFFGGFDGGGG8E,C<E@CFGG7FF:EFFGG8,CFGGDF7CCCFCFFF<A<FGGGGGGG9FGGGG@FEE,CE<FF+8?FGFGGABFF,:E,C4BFFGG>CCFEFCAFG99F9D=8CDF<FCFGGGGA;F7:F*DF?BFGGGGG*>*<B,,@7:F<<*@:<CGGGG:@C*2<8<C*=FFGCF8F+4=FAE++:CCDGGGEE5*:EG8@@C7E7CFF6,@@<9@,5A0ECG5,E8EG)C=9BFCCFEDCCABD<9+$FG,D=,CF<C5,,:,,,9+>+8+?<@+:8+CA95=?5,::,?CE??,:,<CECC+4CF=:,,FAE,GFFC,5,9@C<CC,E8,GCCB6,,@,+@+::6C:,,CFGDEAE@@8++FCAC@CC<C:9CFEGGCF7FCF,E@,EFGGF@E;CCEC<A<CCC
@ZRBM 399
TGGGGAATCTTCCGCAATGGACGAAAGTCTGACGGAGCAACGCCGCGTGAGTGATGACGGCCTTCGGGTTGTAAAGCTCTGTGATCGGGGACGAATGGCTGGTATGCTAATACCATATCAGAGTGACGGTACCCGAATAGCAAGCCACGGCTAACTACGTGCCAGCAGCCGCGGTAATACGTAGGTGGCAAGCGTTGTCCGGAATTATTGGGCGTAAAGCGCGCGCAGGCGGCTTCTTAAGTCCATCTTAAAAGTGCGGGGCTTAACCCCGTGATGGGATGGAAACTGGGAGGCTGGAGTATCGGAGAGGAAAGTGGAATTCCTAGTGTAGCGGTGAAATGCGTAGAGATTAGGAAGAACACCGGTGGCGAAGGCGACTTCCTGGACGACAACTGACGCTGAGGCGCGAAAGCGTGGGGAGCAAACAGGATTAGATACCCT
+
GGGGGGGGGGGGGGGGGGGGGGGGGGGGGGGGGGGGGGFGGEGGGGGGDGEGGGGFEGEEGGGGGGG>GGGGGGGCCGGGFFDEFGGDGGGGGFFFGGGGGCFGGFFGFFGGGGGGGDFGFFGGAEFEFGFGGGECCFGCGCFFGGGG?DG=CGFG9F<FCFGGGG7<EFF>GDGGGE?F8<>FGGCB:GECCFGGECFFCE5CF6CFGEFF0FFG8<@9CECE88CGDFGEGC<)CGCF9>:;GD?FGGDCFC<27GFD:;FFGFGG>DGCFCGFD>1FFEFGFC@GFGFGGCCGGGGDF7GGGFGGGGGGGGGGGFF9GGFEFGGGGEGGGGDGGGGCDGGGGGFGD<CGGGGGF@GGGGGGF:EF<GGGFEC9@F@:8FGGGFCFE<GGGGGGGGGGGGFF7ECGFFFDDGGGGGGGGFGGGGGGGGGGGGGGCBCCC
@ZRBM 400
TAGGGAATTTTCGTCAATGGGGGGAACCCTGAACGAGCAATGCCGCGTGAGTGAGGAAGGTCTCCGGATCGTAAAGCTCTGTTGTAAGAGAAAAACGGCACTCATAGGGAATGATGAGTGAGTGATGGTATCTTACCAGAAAGTCACGGCTAACTACGTGCCAGCAGCCGCGGTAATACGTAGGTGGCGAGCGTTATCCGGAATGATTGGGCGTAAAGGGTGCGTAGGTGGAAGATCAAGTCTGGAGTAAAAGGTATGGGCTCAACCCGTACTGGCGCTGGAAACTGATCAGCTAGAGAAAAGAAGAGGACGGCGGAACTCCATGTGTAGCGGTAAAATGCGTAGATATATGGAAGAACACCGGTGGCGAAGGCGGCCGTCTGGTCTGGATTCTGACACTGAAGCACGAAAGCGTGGGGAGCAAATAGGATTAGATACCCT
+
@FF9@ECFGFDG7;CFGGGGCGCCFEGGGGGGGFGGGGGGGFFFG@EFDEC8A,5BFFC@D,DDE>7+3=CFGGGGGGAFGGG,DBFFFCFFGGGGGGGGG,><FFEG,,8>?9C,@,3?<:FCGGF9,CFFFGGGGG,<:C7CEG9**4=7<+5<FEG8CGGBEGGGFE?7:EC;>FG0<98;<<0<;/:E+?E>F<77./2,FADF:CEFC=G=GF?E@E8CGCC:FG@#CF38>F6+3:E>;@C3:BGE8:CC:<8,>@CFC7AEEFFCCF@C-GGFF>FA,GF?C3FC,FDGCE?,,DC,E,C:46+?:+E<=<,B:9EEFDCF7EFC,EFCB:CFDCFFAE9GGFEGGGGGFGGGFB8@C,:7GEFGGDEGCDGGCFFCFCEFGGFGE9GGGGCFCFGGFFCGFGGECGGGGGGFF9GGFGGGGFEGGGGFA8@A6
@ZRBM 401
TGAGGAATATTGGTCAATGGGCGAGAGCCTGAACCAGCCAAGTAGCGTGCAGGATGACGGCCCTATGGGTTGTAAACTGCTTTTATAGGGGAATAAAGTGAGCCACGTGTGGTTTTTTGCATGTACCCTATGAAAAAGGAACGGCTAATTCCGTGCCAGCAGCCGCGGTAATACGGAAGGTCCGGGCGTTATCCGGCTTTATTGGGTTTAAAGGGAGCGTAGGCCGGAGATTAAGCGTGTTGTGAAATGTAGATGCTCAACATCTGAACTGCAGCGAGAACTGGTTTCCTTGAGTACGCATAAAGTGGGCGGAATTCGTGGTGTAGCGGTGAAATGCTTAGATATCACGAAGAACTCCGATTGCGAAGGCAGCTCACTGGGGCGCAACTGACGCTGAAGCTCGAAAGCGCGGGTATCGAACAGGATTAGATACCCT
+
@FGGGFF,CFFFC<CF@@FGGGEGCCGG,CF@AE<EEECDFFFFGGEGCEFGC:@E@FEG7@@CFGGFFFFFGGGGGGA=FECFCAAFAEE@F=FGGGFGEGFGGGDCE=BFCGG<=+45,A@FAFFFF<<9DD,?DEB6,:@CE@CGFGCA<BFG+,8@:,,>@*@FCFCFC97F75:>4::::7*:FFFAF?76,9=CAF9FF-<?0,BECCE;DEG?87DD:EGGGFCCE?C9877CFFG<:<DDCFBC,2G<E3@EF?/:'FFFC:>5+CC@*<FFGFBC<EDCAA,,6EEFGFECC57,C+>7DGF?=<C@+7EF@GFGE@+EAGGGGGCFC<AFEA,B,<AGFGFFCEGCGFFCFCBCFGGFFGGGGFFDEDE:CF@E,CEGGGGGGFGF@EEGFDGF@FCF@7GDGGGGGGGGGGGGGGGGGGFC<CCA
@ZRBM 402
TGAGGAATATTGGTCAATGGGCGAGAGCCTGAACCAGCCAAGTAGCGTGCAGGATGACGGCCCTATGGGTTGTAAACTGCTTTTATAAGGGAATAAAGTGAGAGTCGTGACTCTTTTTGCATGTACCTTATGAATAAGGACCGGCTAATTCCGTGCCAGCAGCCGCGGTAATACGGAAGGTCCGGGCGTTATCCGGATTTATTGGGTTTAAAGGGAGCGTAGGCCGGAGATTAAGCGTGTTGTGAAATGTAGATGCTCAACATCTGCACTGCAGCGCGACCTGGTTTCCTTGAGTACGCACAAAGTGGGCGGAATTCGGGGTGTAGCGGTGAAATGCTTAGATATCACGAAGAACTCCGATTGCGAAGGCAGCTCACTGGAGCGCAACTGACGCTGAAGCTCGAAAGTGCGGGTATCGAACAGGATTAGATACCCT
+
FGGGGGGFFGGGGGGGGGGGGFGGFGGFFFGGGGGGGCCFGGGGGGGGEGFGGDE8FG>FCF>FGGGGGGFFGGGGGGGGGFGGGGGCFGG?FGFEG9FFEECFGG7F@,4FFGGEGG@FGGGGFDGGGGGGGGGG9FCFGD7+>FFFFFG,:@6FF9>>FDGGGGG>FCE9@>=CEGG>F1<FEDGGEGG7FDB<FEFFF=GGC>4<FBFCC5C@2#E?FFCC:C:2C2@EGFGGGFD;8DGBEGGGG:=@,/@CF@;F+FCCGFC@CGGC:>==7=E*8CFDFDADFFED=:7C4E@,CEE8GGEGCFF<=::CB@+GFE>+GGCFF@9ECE9E9,GFFFC=E:,,GGGDEF=@FGGFCBGFGGF@CFF<9<<F<CGGF@+F@GGECGFCEFEFEF7E,GGGGFC@@7GGGFGGGGGGGGGGFACFGFE@CC<A
@ZRBM 56116
TGAGGAATATTGGTCAATGGGCGAGAGCCTGAACCAGCCAAGTAGCGTGCAGGATGACGGCCCTATGGGTTGTAAACTGCTTTTATAAGGGAATAAAGTGAGAGTCGTGACTCTTTTTGCATGTACCTTATGAATAAGGACCGGCTAATTACGTGCCAGCAGCCGCGGTAATACGGAAGGTCCGGGCGTTATCCGGATTTATTGGGTTTAAAGGGAGCGTAGGCCGGAGATTAAGCGTGTTGTGAAATGTAGATGCTCAACATCTGCACTGCAGCGCGAACTGGTTTCCTTGAGTACGCACAAAGTGGGCGGAATTCGTGGTGTAGCGGTGAAATGCTTAGATATCACGAAGAACTCCGATTGCGAAGGCAGCTCACTGGAGCGCAACTGACGCTGAAGCTCGAAAGTGCGGGTATCGAACAGGATTAGATACCCT
+
CFGGGGCG<DFGGGGGFGFGGGGGGGG8FFGCFGGGGGGGGFEGGGGGGGGGGGGGGGEGGEEGGGGGGGGGGGGGGGGGGGGGGGGGGGGGGGGGGGFFFGG@8FEFGGGGGGGFGGGGFGFGGGGGGGFGGGCGGGGGC@EDGGGF=3$8FFGGGGFG,@FGGGGGEE73@FDFEE:>FFFEGCFGGGGCF>@=6?9FECCCCFCFCFGGGGEBCGDECEC9FGGGEFFGEFGF@CEGGG39GFFFGFEGFAGGFA;GGGFCGFG?FGGGGFGFE>DFGGGGFFGGGGDGDGGGGFEDB<?CFFBCEAFGGGGGF<@GGGGDGF7GFFAC9GGFDCGGGGGGGFECFGGGFGGCCFE:EGGFGFGFF89FGGGGCGGC7DGGGGGGGGGGGGGGGGGGGEGGGGGGGGGGGGGGGGGGGGGGGGGGGGGCCCCC
@ZRBM 56212
TGAGGAATATTGGTCAATGGGCGAGAGCCTGAACCAGCCAAGTAGCGTGCAGGATGACGGCCCTATGGGTTGTAAACTGCTTTTATAAGGGAATAAAGTGAGCCTCGTGAGGCTTTTTGCATGTACCTTATGAATAAGGACCGGCTACTTCCGTGCCAGCAGCCGCGGTAATACGGAAGGTCCGGGCGTTATCCGGATTTATTGGGTTTAAAGGGAGCGTAGGCCGGAGATTAAGCGTGTTGTGAAATGTAGACGCTCAACGTCTGCACTGCAGCGCGAACTGGTTTCCTTGAGTACTCACAAAGTGGGCGGAATTCGTGGTGTAGCGGTGAAATGCTTAGATATCACGAAGAACTCCGATTGCGAAGGCAGCTCACTGGAGCGCAACTGACGATGAAGCTCGAAAGTGCGGGTATCGAACAGGATTAGATACCCT
+
AE@FEGGFGEDFFGGGFDF<FCGGEGFGGGGGGFGFEFFGGGFFFFGGGGGGGGFGGFGC:FGGDFD8AFC@CFFCFGEFGGGFEF<C<C@DEF=F,?FGFG,BFFGDCGE,<<==@<=FFGGFG9,CF,,?F,5CFGCCF@BF:FC,B>;DC3DC+CFGG<F2#4@CFC:@=FGDGG@F1F?FGG>FEEE4<<FE@FC3@A9FG(7F'CECGDGFEC8::C5C<:<@5@9EEFGFB,C@-GGGFCECCFF65<EF@CFGED;8GF/FF7CDGGFCE?DDF>5CA,B,CE?,9CA9,,:FC,5<F?:EGCFBA:++B++ECGFB=GFAC,,CFFB=EE9GGGF8FD66?<EFC@F@:69,:,DGFDGGFFFFEECFEE7F@+7<C,CEGGFC,,GFC@@<F:9F<:++F@EE+FCGEEFFFFFEEDGFCFC69CCC
@ZRBM 405
TGAGGAATATTGGTCAATGGGCGAGAGCCTGAACCAGCCAAGTAGCGTGCAGGATGACGGCCCTATGGGTTGTAAACTGCTTTTATAAGGGAATAAAGTGAGCCTCGTGAGGCTTTTTGCATGTACCTTATGAATAAGGACCGGCTAATTCCGTGCCAGCAGCCGCGGTAATGCGGAAGGTCCGGGCGTTATCCGGATTTATTGGGTTTAAAGGGAGCGTAGGCCGGAGATTAAGCGTGTTGTGAAATGTAGATGCTCAACATCTGCACTGCAGCGCGAACTGGTTTCCTTGAGTACGCACAAAGTGGGCGGAATTCGTGGTGTAGCGGTGAAATGCTTAGATATCACGAAGAACTCCGATTGCGAAGGCAGCTCACTGGAGCGCAACTGACGCTGAAGCTCGAAAGTGCGGGTATCGAACAGGATTAGATACCCT
+
FFGGGGGGGGGGFGGGGGGGGGGGGGGGGGGGGGGGGGGGFFGFGGGGGGGGGGGGGGGGCGGGCFFDFGGGGGGGGGGGGGGGFGDF9FCFGFGGFGGGGGGGGGGGFGGGGFGGGGCGGGGGFFGGGGGFGGGGGGGGGGDE>4GFGGGGGGFGGGGGGGGGGGGGGGCECFGGCEFGGGGGGGGGGGGGGGGGGGGGGGGFGGGEG:FGFGGGGEGGGGCEGGGCGEFGGGGGDGGGGFGGFGGGGGFECACEF?FGFAEFGFGC@@CGD<FGFFGGGGGFA8<,FFB9F@6@@=,FFGGGGGGGCEA?CGGECB+,GGGGGFCGFGGGGGGE<AGGGGGFFGGGGFGGGGEC@FGGEEC,GGGGFFGF9GGGGFGEGGDFAGGGGGGDGGGFGGGGDDGGGGFGGGFEF,GGGGGGGGGGGGCFGGGCCCCC
@ZRBM 406
TGGGGAATATTGCACAATGGGGGAAACCCTGATGCAGCGACGCCGCGTGAGCGAAGAAGTATTTCGGTATGTAAAGCTCTATCAGCAGGGAAGAAGAAATGACGGTACCTGACTAAGAAGCACCGGCTAAATACGTACCAGCAGCCGCGGTAATACGTATGGTGCAAGCGTTATCCGGATTTACTGGGTGTAAAGGGAGCGCAGGCGGAAGGCTAAGTCTGATGTGAAAGCCCGGGGCTCAACCCCGGTACTGCATTGGAAACTGGTCATCTAGAGTGTCGGAGGGGTAAGTGGAATTCCTAGTGTAGCGGTGAAATGCGTAGATATTAGGAGGAACACCAGTGGCGAAGGCGGCTTACTGGACGATAACTGACGCTGAGGCTCGAAAGCGTGGGGAGCAAACAGGATTAGATACCCT
+
FGGGGEGGGGGGGGGGGGGGGGGGGGGGGGGGGGGGGGGGGGGGGGGGGGGGGGGGGGGGGGGGGGGFGGGGGGGFGGGGGFGGGGGGGDDGGGGGGEGGGGGGGGEGFGGGGFFGGGGGGGGGGGGGGGGGGGGGGGGGCGGCEGGGGGGGEGFGGFFGGC<)FG;FGGG?FGGGGGGGEFGG>GGGGFACFGGGG@FGGGGFCCGEFEEGGGGAFGGGGFGGGGGGGEGGGEGGGGFCGGFDDDFGEGFGGGGGGGFGFF@GGGGGGFFGGGGGGGGCBGGGGGGFGGGGFCGGGGGGFCDGGGGGGGGGFGECDGGGGGGGGGGDGGGGGGGGFFECGGGGGGGGGGGGGGGGGGGGGGFCGGGGGEGGGGGGGGGGGFGGGGGGGGGGGGGGGGGGGGGGGGGGGGGGGCCCCC
@ZRBM 407
TGGGGAATATTGCACAATGGGGGAAACCCTGATGCAGCGACGCCGCGTGAGTGAAGAAGTATCTCGGTATGTAAAGCTCTATCAGCAGGGAAGAAAATGACGGTACCTGACTAAGAAGCCCCGGCTAACTACGTGCCAGCAGCCGCGGTAATACGTAGGGGGCAAGCGTTATCCGGAATTACTGGGTGTAAAGGGTGCGTAGGTGGTAGGGCAAGTCAGAAGTGAAAACCCAGGGCTGAACTCTGGGACTGCTGTTGAAACTGTCAGACTAGAGTACAGGAGAGGAAAGCGGAATTCCTAGTGTAGCGGTGAAATGCGTAGATATTAGGAGGAACACCAGTGGCGAAGGCGGCTTTCTGGACTGAAACTGACACTGAGGCACGAAAGCGTGGGGAGCAAACAGGATTAGATACCCT
+
FFFF@FGCFGGGGGGGGGGGGGGGGGG@FGGGGGGGGFFGGGDGDGGGGGGFGGFFFGFF<EFCFFGGGCFFD9?CGDGG<FGCCDDFBCEGGGGGGGGGGGCCF:FCFGGGGGGGCDGFGGGGGEG=,E<AEF@F<A,3D@7BFGGGGDEGGGCGG:<FEDEFGGGGE9D4GGGGAC;G7F:EFFG8<@9FFEEFG%GGEFGGGG>:):CGG@@FGCEFCGGGFGGCG#C<=DCDD#CFDGCFFCE<C3>C:#ABEE=A96:ECFE<?,9GFFGG?>FGFEGEEFFFGGGGGGGC?GGEEAF>7@,GGE9GGGGFFEA;GFCFFCFE<<FEB,FGFCFGEGCF,F>GGGGGFGGGGGGCFFFGGGFFFFGGFFFC9FC8FCFGGFFEEEBDCF<GGGFGGGFAFGEEEACC8CBA
@ZRBM 408
TGAGGAATATTGGTCAATGGGCGAGAGCCTGAACCAGCCAAGTAGCGTGCAGGATGACGGCCCTATGGGTTGTAAACTGCTTTTATAAGGGAATAAAGTGAGAGTCGTGACTCTTTTTGCATGTACCTTATGAATAAGGACCGGCTAATTCCGTGCCAGCAGCCGCGGTAATACGGAAGGTCCGGGCGTTATCCGGATTTATTGGGTTTAAAGGGAGCGTAGGCCGGAGATTAAGCGTGTTGTGAAATGTAGATGCTCAACATCTGCACTGCAGCGCGAACTGGTTTCCTTGAGTACGCACAAAGTGGGCGGAATTCGTGGTGTAGCGGTGAAATGCTTAGATATCACGAAGAACTCCGATTGCGAAGGCAGCTCACTGGAGCGCAACTGACGCTGAAGCTCGAAAGTGCGGGTATCGAACAGGATTAGATACCCT
+
FFGGFFFGFGGGGGGGGGGDGGGGD+@FF@FGFGGGGGGGGGDGGG>FCGGGFGGGGGG7FGGGGGA<EFCEGGGGGGCFGGGGFGGGGDFAFFGGGGGGGGCFGGGG@FGGGGCFFGGGCFGGGGFGGGGGFFFGE?EFGFG/FGGGGGGGGGGFCFBBCFGGDGGDFGBC@FF:>>BD<CFCEGCEGC<CGFGE7<?CA:C;CFGFFFFFGGGGGECCCCCEFGEGEGGGF>CFDGGGGGGGGGFDFF=F9A@AGCFFF?@6AGGGCCG?DCFFGGGGBFFGF8FFGFA9F==CCE8FAFFFC+ECGFF,CFGGGGGGGGGGGGGGFGGGF<AGGFGGGFGGGGGFGGGGGFF:7GGEGGGFGGGGGGGFE99GFCGGGFCFAFC,DGF:EF@CGDGGFBGGGF:DGFGFFDGGGGGGGGGGFF9GGGFBA@CC
@ZRBM 409
TGGGGAATATTGCACAATGGAGGAAACTCTGATGCAGCAACGCCGCGTGAGTGAAGAAGTATTTCGGTATGTAAAGCTCTGTCAGCAGGGAAGAAGAAATGACGGTACCTGACTAAGAAGCACCGGCTAAATACGTGCCAGCAGCCGCGGTAATACGTATGGTGCAAGCGTTATCCGGATTTACTGGGTGTAAAGGGAGCGCAGGCGGAAGGCTAAGTCTGATGTGACAGCCCGGGGCTCAACACCGGTACTGCATTGGAAACTGGTCATCTAGAGTGTAGAAGAGGTAAGTGGAATTCCTAGTGTAGCGTTGAAATGCGTAGATATTTGGAAGAACACCAGTGGCGAAGGCGGCTTACTGGACGATAACTGACGCTGAGGCTCGAAAGCGTGGGGAGCAAACAGGATTAGATACCCT
+
<<FFGGEGGGGAFGGGGGFG9FGCFF@,CEEFGGGGGGEFFG+CFEGGE,FDFCFD@FGC9ACFGGG@8CCEFFF9F,CFF<,CF8EC,@=FGGG,==FF995+48<+5,C4,CE,?EEGFC,6+6333B??FF@<C+8@=<<FDGD=F@EEEFGGFF9>>>@GDEC9FG>2+CG8#:<+FFF;FFECC<:<@7,ACF:&4*GF76?3,48*,2?B742532@A,F8+E6C:3+GFCGFEC+F8DFAABD?C8?DE,CEFCE8E<8,9GF<F<F,8EFC,@,EE,FEAGFEEF,E=FFGF9,FGEFCF@F<GFFB8,>4,FGF,,5:6,EE<,GFCEGF<@FB6,7FGGGEGGGGDCFF7FF<<<,,FADGGFFCGGFFEC88GEFFDGGFFB,C9GGGGFGGGGGGGGGGGFCB<CA
@ZRBM 71350
TGAGGAATATTGGTCAATGGACGAGAGTCTGAACCAGCCAAGTAGCGTGCAGGATGACGGCCCTATGGGTTGTAAACTGCTTTTATAAGGGAATAAAGTGAGCCTCGTGAGGCTTTTTGCATGTACCTTATGAATAAGGACCGGCTAATTCTGTGCCAGCAGCCGCGGTAATACGGAAGGTCCGGGCGTTATCCGGATTTATTGGGTTTAAAGGGAGCGTAGGCCGGAGATTAAGCGTGTTGTGAAATGTAGATGCTCAACATCTGCACTGCAACGAGAACTGGTTTCCTTGAGTACGCACAAAGTGGGCGGAATTCGTGGTGTAGCGGTGAAATGCGTAGATATCACGAAGAACTCCGATTGAGAAGGCAGCTCCCTGGAGCGCAACAGACTCTGGAGCTCGAAAGTGCGGGTATCGAACAGGATAAGATACCAT
+
FFGGGGGGGGFDFGEGFECFGG:F+@FFFGGGEFGG8BFEFF,CFGGGC,,EEFDDFDGEC+F,<CEGCGGGGFFGGD9FFDGGCG9EECDGGGGGGFEGDGGG<FEGGFGEGGG8FFEGGFGEBFC9BCBAFFAFG9FEEGGEGGGFFECDCD;@<A<BDFGFE>F7FC*=,3FF7C:CD9FCE7FCEF*<9FF=<FGG;;9C;EC,CC<FBFE>>@5/CCE6+FE;D20<:D@,EFD8DCFGFDC,.%1@GG83,;DE?9AFGBCGFGCGG#<,%C59<2C+DA8,BAAC+CCF:C,9,,,=?@DGDGF?+E>8+++B=<C=++ECGF@5-846,,9EGFAA:,,7FF@E98+-FC,,<,6,,C<@EGF7C@B,,@@7@++9CFC,,6<,,B,6,@7F@BF,;+:EE@FF7F@<=AFCC@,5,6,C@C----88
@ZRBM 63443
TGGGGAATATTGCACAATGGGGGAAACCCTGATGCAGCAACGCCGCGTGAGTGAAGAAGTATTTCGGTATGTAAAGCTCTATCAGCAGGGAAGATAATGACGGTACCTGACTAAGAAGCTCCGGCTAAATACGTGCCAGCAGCCGCGGTAATACGTATGGAGCAAGCGTTATCCGGATTTACTGGGTGTAAAGGGTGCGTAGGTGGCAGTGCAAGTCAGATGTGAAAGGCCGGGGCTCAACCCCGGAGCTGCATTTGAAACTGCATAGCTAGAGTACAGGAGAGGCAGGCGGAATTCCTAGTGTAGCGGTGAAATGCGTAGATATTAGGAGGAACACCAGTGGCGAAGGCGGCCTGCTGGACTGTTACTGACACTGAGGCACGAAAGCGTGGGGAGCAAACAGGATTAGATACCCT
+
GGGGGGGG<FEFGGGGFGGGGGGGGGGGGFGGGGGGGGFGGGGGGGGGGGGGGGGGGGGGGGGGGGGGGGFGDFGFFFGGGGEFGGFFGGGGGGGGGGGFGEGFFGGFFFGGGFGGGGFGGGDFEFFFGFGGGB=FFFGGGEGGGGEFFFC;FGGG?FCFCFGGGGFGFE*>CFCC7BFECFCFGGEFFGGGGEGCEEC>>FGF>FDFGFFCGFGGGGFGFGGF<D@FCF8GGGGGG:GGFGGGGDDDDFFFE:FFGFFGGGFCFF:FFC?GGGGGGGGEFGFGFF7:C@GEEGGGGGGGGGFEGEGGGGGGGGGGGGDGGFEGGGGFGDFGGGGFGGGGGGFD9GGGGGEFC,GGGGGGFGGGGFFGGGGGFGGGFFCC,GGF7GGECGGGFCGGGGGGGGGGGGGGGGGCCCCC
@ZRBM 70589
TGGGGAATATTGCACAATGGGGGAAACCCTGATGCAGCGACGCCGCGTGAGCGAAGAAGTATTTCGGTATGTAAAGCTCTATCAGCAGGGAAGAAGAAATGACGGTACCTGACTAAGAAGCACCGGCTAAATACGTGCCAGCAGCCGCGGTAATACGTATGGTGCAAGCGTTATCCGGATTTACTGGGTGTAAAGGGAGCGCAGGCGGAAGGCTAAGTCTGATGTGAAAGCCCGGGGCTCAACCCCGGTACTGCATTGGAAACTGGTCATCTAGAGTGTCGGAGGGGTAAGTGGAATTCCTAGTGTAGCGGTGAAATGCGTAGATATTAGGAGGAACACCAGTGGCGAAGGCGGCTTACTGGACGATAACTGACGCTGAGGCTCGAAAGCGTGGGGAGCAAACAGGATTAGATACCCT
+
GFGGGGGGGGGFGGGGFGGGGGGGGGGGGGGGGGGGGGGGGGGGGGGGGGGGGFGGGEGGGGGGGGGGGGGGGGFGGGGGGGGGGGGGGGGGGGGGGGGGGGGGGGGGCGGGGFGGGGFGGFGGGGGGGFGGGGG7GGGGGGGGGGGGGGGGGGGG??GGGGGGGFGFCFEG=CFFG<CFG>GGGGGGGGGGGGGGGGGEGGDGGGGGGGGGGGGGGGGGGGGGGGGGGFFF@GGGGGGGGGFGGFGGGFEGGGGGGGGFFGGGGFAEFG?CFG8F><FEGGGGGGGGFFGGFECEAF@9=DGGGGGGGGGFGGGDGGFFF9FFE9GFCCEAFGGGGGGGGGGGGGGGGGGGGGGGGGGGEGFGFAGGGGGGGGGGGGEGFEC@FGGGFGGFGGGGGGGGGGGGGGGGGGGGGC<CCC
@ZRBM 413
TGGGGAATATTGCACAATGGGGGAAACCCTGATGCAGCGACGCCGCGTGAGCGAAGAAGTATTTCGGTATGTAAAGCTCTATCAGCAGGGAAGAAGACATGACGGTACCTGACTAAGAAGCACCGGCTAAATCCGTGCCAGCAGCCGCGGTAATACGTATGGTGCAAGCGTTATCCGGATTTACTGGGTGTAAAGGGAGCGCAGGCGGAAGGCTAAGTCTGATGTGAAAGCCCGGGGCTCAACCCCGGTACTGCATTGGAAACTGGTCATCTAGAGTGTCGGAGGGGTAAGTGGAATTCCTAGTGTAGCGGTGAAATGCGTAGATATTAGGAGGAACACCAGTGGCGAAGGCGGCTTACTGGACGATAACTGACGCTGAGGCTCGAAAGCGTGGGGAGCAAACAGGATTAGATACCCT
+
<FDF7BEGFFF<<,<F8<EFGGDGGGGGGCGGGGGCFGEGGGGGCGGGDCEGFDFCGGGG9FCFF8@CEFGGFG?FFGGG9FG9EE9E<EFGDGFGG8,C,,BC:FFG<EDDFFDC8FFGGFGFE@FG7F<A,@BF++@=,:,,@<7C7*>*CFF>FCBFEF0<GF;C?CC38(C,EGGGDF95:FG5<FAF<FFGGECDGFGFEG<8>.:,;ED93;AEGGGFFFC?96GGGEGE3<>C?@9>5CEG9E@FCDC8FFEADDC,8><AB?EC7GFGFFECECDFF@E9GEAECEGFGGGGGGFFGEEDCFEFGGGGGGGGGGGGFFGFFGGGGGCCCFCGGGEGF<FGGGGEF?FFEGGGFFC?GGFGFC@GGDGGFF<7FE<:GGGGGDGGGGGGGGGGGGGGGGGFFGGFFCBCCB
@ZRBM 55771
TGAGGAATCTTGGTCAATGGGCGAGAGCCTGAACCAGCCAAGTAGTGTGCAGGATGACGGCCCTATGGGTTGTAAACTGCTTTTATAAGGGAATAAAGTGAGCCTCGTGAGGCTTTTTGCATGTACCTTATGAATAAGGACCGGCTAATTCCGTGCCAGCAGCCGCGGTAATACGGAAGGTCCGGGCGTTATCCGGATTTATTGGGTTTAAAGGGAGCGTAGGCCGGAGATTAAGCGTGTTGTGAAATGTAGACGCTCAACGTCTGCACTGCAGCGCGAACTGGTTTCCTTGAGTACGCACAAAGTGGGCGGAATTCGTGGTGTAGCGGTGAAATGCTTAGATATCACGAAGAACTCCGATTGCGAAGGCAGCTCACTGGAGCGCAACTGACGCTGAAGCTCGAAAGTGCGGGTATCGAACAGGATTAGATACCCT
+
GGFDGGGG,CFGDFGGGGGGDGGGGGGGGGGGGGGGGFGGFGGGGGGGGGGGGGGGGGGGFGGGGGGFGGGGGGGGGGGGGGGF<FGGGG=FFGGG<FGGGGGGFFGGGGGGGCFGGGGGGGGFGFGDFFGGGGGDGGFGGGGGGGGFGGGGF=CFFGGGCGGGG@FFGGCFFGGDEFGGGGEFCFDGFGGGGGGE?F@EGGEGGGGGCGFCGFEGGGCCGGGGGGGGGGFGECFGGFGGGGGGGGGGGGGGFGGGGGFGGB;FFGGF9GGEFCCGGFFGGGGGFFC?GGFGGFCEGE8FAGFGGGGGGGGFGGEDF++8GGGGGGGGGGGGGGFGFFGGGFFGGGFFGFGGECC@-FFGFBF7GGGGGGFGGGEEFCC7EF:FFGGGGGGGGGGGGGGGGGGGGGGGGGGGGGGGGGGFGGGGGGGGGGGCCCCC
@ZRBM 415
TGAGGAATATTGGTCAATGGGCGAGAGCCTGAACCAGCCAAGTAGCGTGCAGGATGACGGCCCCATGGGTTGTAAACTGCTTTTATAAGGGAATAAAGTGAGCCTCGGGAGGCTTTTTGCATGTACCTTATGCATAAGGACCGGCTCATTCCGTTCCAGCAGCCGCGGTAATACGGACGGTCCGGGCGTTATCCGGATTTATTGGGTTTAAAGGTAGCGTAGGCCGGAGATTAAGCGTGTTGTGAAATGTAGATGCTCAACATCTGCACTGCAGCGCTTACTGGGTTCCTTGAGTACGCACAAAGTGGGCGGACTTCGTTGTGTAGCGGTCAAATGCTTAGATATCAAGAATAACTCCGATTGCGAAGGCAGCTCACTGGAGCGTAACTGACTCGGCAGCTCGAAAGTGCGGGTATCGAACAGGATTAGATACACT
+
AFFFFCA,CCCCFFCDG,CE8E+66@CEF,F8CFD<<6-CCFF<ED+8,8CE@@<AEF7C@F@FGGCFFEGC,CCF,C?ECF?5,,<CFGG<=BF?F,,,C=FF,,+++@+++9,4EF@9,<FFGECB<,CF,CFFG<9FFF7+3+8=,9,@8D,8533,,8377@*@:BC9DFC7>*5<**<7*=:CEGGGDF:****?FFF<&<>?;<CFFC#;?C4CEF59<8DE,CA>><33*9*@@9E=@,4CEC,89<,>%FF@,<-?@<,F<@@3+=33,,,@FC:7AFF@E89,++:84,,,,,7,8+::GC??B+B++:<CFEC7@8+C::,59?54,,:,,?95<:,,,6,,,B@::GFF7FB:C<6,<<F<FF@C:,7:@,8,,C,C;,C:68,,,@,;,,5C,8+::C<C6,E<@@C,F<<,<<,C6C,6@,A-
@ZRBM 65623
TGGGGAATCTTCCGCACTGGACGAAAGTCTGACGGAGCAACGCCGCGTGAGTGATGACGGCCTTCGGGTTGTAAAGCTCTGAGATCGGGGACGAATGGCTGGTATGCTAATACCATATCAGAGTGACGGTACCCGACTAGCAAGCCACGGCTAACTACGTGCCAGCAGCCGCGGTAATACGTAGGTGGCAAGCGTTGTCCGGAATTATTGGGCGTAAAGCGCGCGCAGGCGTCTTCTTAAGTTCATCTTAAAAGTGCGGGGCTTAACCCCGTGCTGGGATTGAAACTGGGAGGGTGGAGTATCGGAGAGGAAAGTGGAATTCCTAGTGTCGCGGTGAAATGCGTAGAGATTAGGAAGAACACCGGTGGCGAAGGCGACTTTATGGACGACAACTGACGCTGAGGCGCGAAAGCGTGGGGAGCCAACAGGATTAGATACCCT
+
ACFF7CFGGFGGGCGG@FCEFFEFG7CEFFGD9,@F+8CCFGGGCEFGGGGGA<CFGE@CDEGG9D?::FCFCFGFGGGFF,CEEFGFBFEF=83,CEFBE+,<,BFGGDFGBFA<DFGCDGGGFFGGEG7:FCFE7:F,D,@F7DBFEC:FC7CFGGGCF7<F8C,8<CCEGGGCGF,?C,FGCG?F+*</*1*1:?F7*8558+3:<,AEDE>CCFFGE>5*:CEE5EE/8852<CE+::+2:++0+<:@<@<=1>>8+>?:<+C>@:2,3,8,,C@8,3,<33,+=>++,,B,=FCCC=:6,,?,<?,C,A,EA:,<==F<B>+8++:EFFC,FFB7CB<<9A;?,CF?C<EFGEC>@F@@EF7B69@,8+7FGFCFC@:8,,@9FDEDCEC-FFB6,@@:F7CA,CBDGEFF@ECAE6<ECE6,<56,ECE66C8A@
@ZRBM 417
TGGGGAATATTGCACAATGGGGGAAACCCTGATGCAGCAACGCCGCGTGAGTGAAGAAGTATTTCGGTATGTAAAGCTCTATCAGCAGGGAAGATAATGACGGCACCTGACTAAGACGCTCCGGCTAAATACGTGCCAGCAGCCGCGGTAATACGTATGGAGCAAGCGTTATCCGGATTTACTGGGTTTAAAGGGTGCGTAGGTGGCAGTGCAAGTCAGATGTGAAAGGCCGGGGCTCACCCCCGGAGCTGCATTTGAAACTGCTCGGCTAGAGTACAGGAGAGGCAGGCGGAATTCCTAGTGTAGCGGTGAAATGCGTAGATATTAGGAGGAACACCAGTGGCGAAGGCGGCCTGCTGGACTGTTACTGACACTGAGGCACGAAAGCGTGGGGAGCAAACAGGATTAGATACCCT
+
GF8<EE:ECFGGGGCFGDECFFGDGGG8F<86CFCD,B<EGDGCCFC@F@:ECEGGFGFEFGDCF?@4ECFF9FFFFFCFEDGGGGA8+@AFG<FFFFEA<::BEGG@BEFDFGCF9?EGGFCFFEGFGGFF@=,+<>F<DFGCFG7CFEGFFGGGAF:,;FFCFFGGGGGFGF::**8?FGGGCF;(':<:FCE62<7:<:;FA:F4<?CCD41FF,@>:GFFG@0:5*<CEECGCC@(87CCGF8FCFD;C;ACE<DF,<@7C@E<A.FF4:@?FDCFFGF@EB=+=,,E<DFE?,DEFF>>7C7FCGGGFF=@D6<F9GFEE9GDGFFCGFFF9@GCECF@GGEC++:@,,,@E9GFFFEFFEC9GCF@FFFF<C,@FCAGGGFFC-;ECFF9F@FFF9FFGGGCFE@B@A<A
@ZRBM 67113
TAGGGAATTTTCGTCAATGGGGGGAACCCTGAACGAGCAATGCCGCGTGAGTGAGGAAGGTCTTCGGATCGTAAAGCTCTGTTGTAAGAGAAAAACGACATTCATAGGGAATGATGAGTGAGTGATGGTATCTTACCAGAAAGTCACGGCTAACTACGTGCCAGCAGCCGCGGTAATACGTAGGTGGCGAGCGTTATCCGGAATGATTGGGCGTAAAGGGTGCGTAGGTGGCAGAACAAGTCTGGAGTAAAAGGTATGGGCTCAACCCGTACTGGCTCTGGAAACTGTTCAGCTAGCGAACAGAAGAGGACAGCGGAACTCCATGTGTAGCGGTAAAATGCGTAGATATATGGAAGAACACCGGTGTCGAAGGCGGCCGGCTGGTCTGTTGCTGACACTGAAGCACGAAAGCGGGGGGAGCAAATAGGATTAGATACCCT
+
FCFGDGGGGGGGGGGGGGG?F7F7>FGGG@FG8FGGGEG<FFGGGG@FEEDFGGGCGGGEGGGGGGCFGDGFGGEGGFGGGGGGGCFCFFEGCFGG>FGGGCGDGCGGC8<AFCFF@FFCFGGGGGFFGGF<FGCFGGGGDGGGGGGGGGGGGGG,?*C:CFGGGG8CFEGG>EGEGCFGGGFGGFGFEE5*?EEC/<E85E0;@>=GGGGGGGGGFF9EGG>CC<CFGFF9FFFAEF7;C?FEB7<<@FGFGGGG,D>EECFF@*EC=DDCC7C:4FGGCFDFFFEF:C;=C7E>+FAFA@,5AFGF@@C@F7FFB48=,,,,A:GFE>+B9F?AB+EF7E@;B9E,9FC,,GFE4?@4:EFFB6,,,:7@@7@7@+D,FC8GFEFE<;,,EC;,FE,<<CFDC:FCF+@@6+C,E,9C,9FGGF@@@9FFCC-CC9CC
@ZRBM 64811
TGAGGAATATTGGTCAATGGGCGAGAGCCTGAACCAGCCAAGTAGCGTGCAGGATGACGGCCCTATGGGTTGTAAACTGCTTTTATAAGGGAATAAAGTGAGAGTCGTGACTCTTTTTGCATGTACCTTATGAATAAGGACCGGCTAATTCCGTGCCAGCAGCCGCGGTAATACGGAAGGTCCGGGCGTTATCCGGATTTATTGGGTTTAAAGGGAGCGTAGGCCGGAGATTAAGCGTGTTGTGAAATGTAGATGCTCAACATCTGCACTGCAGCGCGAACTGGTTTCCTTGAGTACGCACAAAGTGGGCGGAATTCGTGGTGTAGCGGTGAAATGCTTAGATATCACGAAGAACGCCGATTGCGAAGGCAGCTCACTGGAGCGCAACTGACGCTGAAGCTCGAAAGTGCGGGTATCGAACAGGATTAGATACCCT
+
DFFFEFFGGGGGGGGG<FFGGGEDFGG,FFA@EF@EFGG8FGGGGGGGGGGGGGGGGGGGGGEEE8?DEFGCFFFGGGFF9FFGGGDEGGD,BFEFFGGGGFGGEFGCE<F9EGGFE@FDGG9FGGFGG9FFFGGDADC9EFFECFE8FFGCFDDFGFFGGGGG88CD7FFC;FGGGC:F=,?FFCGGGGGFGGG9<ACEG$GGGGC<=CFCFEBCGGEGG=;C<9?-:9AEBECE8FFEC9GGGGGGGGGG?,@F<EFF<EEFGFGEFGGGG+0<)FEDCGGGF8FF>,,C+>FGFDGEE:DEGFCF:?F?44+@@@=DGGC=BEDGFFCAGFDFF9GGFAGEC,=C<EFGC>C+FDC@EGED@GFDEF<@99<F<E@@CCEFCDC8,;@7C,9FFF7FD:FDEBDF@+EGGGGFFAEFE<FGEE,CEGGCCCCC
@ZRBM 420
TGAGGAATATTGGTCAATGGGCGAGAGCCTGAACCAGCCAAGTAGCGTGCAGGATGACGGCCCTATGGGTTGTAAACTGCTTTTATAAGGGAATAAAGTGAGCCTCGTGAGGCTTTTTGCATGTACCTTATGAATAAGGACCGGCTAATTCCGTGCCAGCAGCCGCGGTAATACGGAAGGTCCGGGCGTTATCCGGATTTATTGGGTTTAAAGGGAGCGTAGGCCGGAGATTAAGCGTGTTGTGAAATGTAGATGCTCAACATCTGCACTGCAGCGCGAACTGGTTTCCTTGAGTACGCACAAAGTGGGCGGAATTCGTGGTGTAGCGGTGAAATGCTTAGATATCACGAAGAACTCCGATTGCGAAGGCAGCTCACTGGAGCGCAACTGACGCTGAAGCTCGAAAGTGCGGGTATCGAACAGGATTAGATACCCT
+
GGGFG<F@@FGFGGGGGGGGGGGGGGGGGGGGGGGGGGGGGGGGGG:FCGGGFGGFEEFDEGGGGGG?FGGDGGGGGGGGGGGGGGGGAFGFAFGFGGGGGFGGGCEGFGGFGGGGGGGGGGGGFGFGGDFAB5EFG<DCGGE:=>EFGGFGGGGGG4<FDGGGC>CEGD;<@D:?,>FEFGCGEGGGGGCCCE;FCCFC=BFGFFFGF>G<GGGEEGG<GGGFGGC5GGFGGFGGEDGGGDFFFGFGGFFGFCF9EFFFGDCFGFCCEGGG>E<F>FGFFFGG@BA,GD9D?F7GFECGGFFGGGGGGGGEGGFF:@CFFGFGEGFAGGGGGGGFE9FEFE9GGFGGGGGGGGGEG@FCGFF7GGDFE8GFAC<GFGGFFF:E9GGGGGFCFGGGGCFEF7GGGFCEGFFGGFGCGGGGGGGGGGEGGFGCCCCC
@ZRBM 421
TGGGGAATCTTCCGCAATGGACGAAAGTCTGACGGAGCAACGCCGCGTGAGTGATGACGGCCTTCGGGTTGTAAAGCTCTGTGATCGGGGACGAATGGCTGGTATGCTAATACCATATCAGAGTGACGGTACCCGAATAGCAAGCCACGGCTAACTACGTGCCAGCAGCCGCGGTAATACGTAGGTGGCAAGCGTTGTCCGGAATTATTGGGCGTAAAGCGCGCGCAGGCGGCTTCTTAAGTCCATCTTAAAAGTGCGGGGCTTAACCCCGTGATGGGATGGAAACTGGGAGGCTGGAGTATCGGAGAGGAAAGTGGAATTCCTAGTGTAGCGGTGAAATGCGTAGAGATTAGGAAGAACACCGGTGGCGAAGGCGACTTTCTGGACGACAACTGACGCTGAGGCGCGAAAGCGTGGGGAGCAAACAGGATTAGATACCCT
+
FGGGGGGGGGGGGGGGGGGGGGGGGGGGGGGGGGGGGGGGGGGGGGDGGGGGGGGGFGGGGGGGGGGGGGGGGGGGGGGGFGGGGGGD@FGGGGBGGGGGGGGGGCFGFGGGGGGGGGGGGGGGGGGGGGGGGGGGGGGGGGGGGGFGGGEGGGGGCFGGAFGGGG7FFGGGGGGGGGGGGGGGGGFGGGGGGGGGEEFGGG;CFG@CFDF5CGGGGGGFGGGGGG>GGDFEGFFGFFFFGFGGFGGGGFFFCEGGFGGGGFGFGGGGFBGGGFGGGGDEDGGGGFGGGGGGGGDGFFGGFCGGGGGGGGGGGGGGFGDBGCFCFGGGCGGGGGGGGGGGGGGGGGGGGGGGGGGGGGGGGDCGGGDGDGGGGGGGGFGGGGGGGGGGGGGGFEGGGGGGGGECCGGGGGGGGGGGGGGGGFGGGGGGGGGGGGGGCCCCB
@ZRBM 422
TGGGGAATATTGCACAATGGGGGAAACCCTGATGCAGCGACGCCGCGTGGAGGAAGAAGGTCTTCGGATTGTAAACTCCTGTTGTTGAGGAAGATAATGACGGTACTCAACAAGGAGGTGACGGCTAACTACGTGCCAGCAGCCGCGGTAAAACGTAGGTCACAAGCGTTGTCCGGAATTACTGGGTGTAAAGGGAGCGCAGGCGGGAAGACAAGTTGGAAGTGAAATCCATGGGCTCAACCCATGGACTGCTTTCAAAACTGTTTTTCTTGAGTAGTGCAGAGGTAGGCGGAATTCCCGGTGTAGCGGTGGAATGCGTAGATATCGGGAGGAACACCAGTGGCGAAGGCGGTCTACTGGGCACCAACTGACGCTGAGGCTCGAAAGTGTGGGTAGCAAACAGGATTAGATACCCT
+
FGGGDEEGGGGGGGGGGGGGGGGGGGGGGGGGGGGGGGGFFGGGGGGGGGGGGGGGFGGGGGGGGGGGDGGGGGGGGGGGGGGGGEGGGFFGGGGGGGGGGGGGG@FFBFGGBFGGGDFFFGGGGGGGGGGGDGCF>CEFGGG>G?GDGDEAFGEGGFCFC<CFFC5GFGCEG?@CC@<FFGCFGG98C#F+GGCCGGGGGGE>CFGF@,8;EFCEGGFGFCE@C?<?@C<F,F@EDF9FG?E9@GGGFCFGF?FCFGFGGGGGGFFCAEGGGGFDGFDBFE:<E:7GF8F?F<7GGDEFGGFCGGEFCC,EFGECF9CGGGGEC:DGDCGF@GGFCGGCEEDFGGGGGFEC;,FGGGGGFFFFFEFGGGEDGGGGGGGFG@DFGGF7GGGFGGGFGGGGGGGGGGGGGGFCCCCC
@ZRBM 423
TGGGGAATATTGCACAATGGGGGAAACCCTGATGCAGCGACGCCGCGTGGAGGAAGAAGGTCTTCGGATTGTAAACTCCTGTTGTTGAGGAAGATAATGACGGTACTCAACAAGGAAGTGACGGCTAACTACGTGCCAGCAGCCGCGGTAAAACGTAGGTCACAAGCGTTGTCCGGAATTACTGGGTGTAAAGGGAGCGCAGGCGGGAAGACAAGTTGGAAGTGAAATCCATGGGCTCAACCCATGAACTGCTTTCAAAACTGTTTTTCTTGAGTAGTGCAGAGGTAGGCGGAATTCCCGGTGTAGCGGTGGAATGCGTAGATATCGGGAGGAACACCAGTGGCGAAGGCGGCCTACTGGGCACCAACTGACGCTGAGGCGCGAAAGCGTGGGGAGCAAACAGGATTAGATACCCT
+
CFFGGCEFGFGFGGGGGGG,EFEGGGGGGGGGGGGGGGCFCCFFGGGGFCFGFEGGGGGGGGGGGGGEGGGFGGFGGGGGGGGCF,,E<8EFGGGGGGGGGGFCDCFGGC,,BD@FF,A>FGEGGGGGGGGG-)DFDGCFF;FGGGE@>EGDCCEGFEGGGGGGGCCFCF>FGGG<5F71FGGGGGG:<GFFFEC7:@BE5CECF9G=GC@CDGFC9CGFD8<9CFCGGFFGFCF5DFGFGF<@5:FFGG=FGE:CGGGGFF;F7C4E?FDFDD8EFGFGFGGGGEEGF8F,GD>F=7FDFGDGGGGGGF?,=GGGCGGGGGFFFGEGGGGGGGGGGGGGDE@,GC7GDECFFGGGFGGFF,FFEFECGGGGGGGGGGGDGGGGGGGGGFGEFFFGGGFF9GGGGGGGEFGCCCCC
@ZRBM 69089
TGAGGAATATTGGTCAATGGACGGGAGTCTGAACCAGCCAAGTAGCGTGAAGGACGACTGCCCTATGGGTTGTAAACTTCTTTTATACGGGAATAAAGTGGTCCACGTGTGGATTTTTGTATGTACCGTATGAATAAGGATCGGCGAACTCCGTGCAAGCAGCCGCGGTAATACGGAGGATCCGAGCGTTATCCGGATTTATTGGGTTTAAAGGGAGCGTAGGCCGGAGATTAAGCGTGTTGTTAAATGTAGATGCTCAACATCTGCACTGCAGCGCGAACTGGTTTCATTGAGTACGCACAAAGTGGGCGGAATTCGTGGTGTAGCGGTGAAATGCTTAGATATCACGAAGAACTCCTATTGCGAAGGCAGCTCACTGGAGCGCAACTGACGCTGAAGCTCGAAAGTGCGGGTATCGAACAGGATTAGATACCCT
+
GFGCG8EGGGGGGF@EFEEFEEEECF:@FCGG,CCFFFFFGFCFGGDGDGGGGF,8:@,@FCE,EFFGGFFC,CCFA,?CFCAEGGGGCCECF,=?B?CE=5,=<5BAF<FDF<?FGGFFFFEGCB,4BBFGGDGFFFGCF@FCD++>@<B3>+@:+8DDCFGG7CE@>F7F<CEGDGD:,:<CFG,<:FCGG>48.F=.,G<CEGC,;C8'?125CD<1::CCB?588#;F9<>@B@EC8F8#@@9@@F789<CF=GDGC80?FC70@84>=:#503#3GFEC,,C5,@DGFEGGGFA7E,C,FEC++?<?=A+@FFFEFCCF@4@GEFDED?9GGFC,AFAEFFEDC,@EEC,9-,,CGFFC,E9CGF<FC,,6DGFB+@+;,9C@@CB@,AEF8EDE<CFECBF>FCFEGGGEGFGFCGFGGFFGGFEA@<CA
@ZRBM 425
TGGGGAATATTGCACAATGGGGGAAACCCTGATGCAGCGACGCCGCGTGGGGGAGGAAGGTCTTCGGATTGTAAACTCCTGTTGTTGAGGAAGATAATGACGGGACTCAACAAGGAAGTGACGGCTAACTCCGTTCCAGCAGCCGCGGTAAAACGTAGGTCACAAGCGTTGTCCGGAATTACTGGGTGTAAAGGGAGCGCAGGCGGGAAGATAAGTTGGAAGTGAAATCTATGGGCTCAACCCATAAACTGCTTTCAAAACTGTTTTTCTTGAGTAGTGCAGAGGTAGGCGGAATTCCCGGTGTAGCGGTGGAATGCGTAGATATCGGGAGGAACACCAGTGGCGAAGGCGGCCTACTGGGCACCAACTGACGCTGAGGCTCGAAAGTGTGGGTAGCAAACAGGATTAGATACCCT
+
FE8FGDEFFCGGAFGGGGGGGGCFGGGFGGGGGFGGGGEGGEGGGGGEFCGGGGFEGFF7?FFGAFGCEDG?FGGAFGGC@FGDC8AFGGGGFFGGGGGGGGG7:BDFGGFF<DDGGFB,C#FGEGFGGG18:>#8,FFCCC6::5>@FDGGGF=?GFGGFFGGGGF8:BBFCFCFGECGFGFFDFF=6GFFFFG@D8F=?CG;:CEFCE@#DFGGFFGCCFFCCECCF@@8CFGG<+CFE?FAFGCF@FF@0AFCGGGG'FC?FFGGGFFC;FFFACGFDFFEGGGGF@F9F@EF7EGGGGGGGGEFEFECGGGGGGGGGGGCCGCGGGGFGGGGFCFGGGGCGGGFFCCFCC,,GGGFFDF@9GFGGGGDGGF?GEFGFGGGGGGGGGFFDFGGGGGGGGGGGDGGGFFCCBC@
@ZRBM 426
TGGGGAATATTGCACAATGGGGGAAACCCTGATGCAGCGACGCCGCGTGAGCGAAGAAGTATTTCGGTATGTAAACTTCTATCAGCAGGGAAGAAAATGGCGGTACCTGACTAAGAAGCCCCGGCTAACTACGTGCCAGCAGCCGCGGTAATACGTAGGGGGCAAGCGTTATCCGGATTTACTGGGTGTAAAGGGAGCGTAGACGGCATTGCAAGCCAGATGTGAAAGCCCGGGGCTCAACCCCGGGACTGCATTTGGAACTGTAGAGCTAGAGTGTCGGAGAGGCAAGTGGAATTCCTAGTGTAGCGGTGAAATGCGTAGATATTAGGAGGAACACCAGTGGCGAAGGCGGCTTGCTGGACGATGACTGACGTTGAGGCTCGAAAGCGTGGGGAGCAAACAGGATTAGATACCCT
+
FFGGGFFGGGGGGGGGGFG@FFGGGGGGGGGGGGGGGFFGCGGEGGDFEGFGGGGGGGGGGGGGGFGGGFGGGGGGGG9FCEGFFGGGGGGGGGGFFFGGGGGEGFGGFGGGGC,FFGGGGGGGGDGGFGGGGFFGGGGFGGFF7FGGG:E9C@>CFGGGCGG7<C:F=:BCFGGGDC?FFGGGGG(/6CF<EGGGE58EEDDDACCF>FGCCFFGCFFF=FFCFFGGFF:GGGGFFGFFFCDDFGGCGGGGFGFCCFFEFFGC=:GFFB?CCGGF<EEF8GGGGFGEF?GGFEFGGGGGGGEGE@GFGGGCC7F@B<9GGGGGGGGGGGFGGGGGGFECDGGGGGGGGGGFGGGFEECCGFEDGGGEGGCGGGGGGFF,GGDCGDEGGGGGGGGGGFFGGGGGGGGGGFGCCCCC
@ZRBM 427
TGGGGAATATTGCACAATGGGGGAAACCCTGATGCAGCGACGCCGCGTGAGTGATGAAGTATTTCGGTATGTAAAACTCTATCAGCCGGGAAGAAAATGACGGTACCTGACTAAGAAGCACCGGCTAAATACGTGCCAGCCGCCGCGGTAATACGTATGGTGCAAGCGTTATCCGGATTTACTGGGTGTAAAGGGTGCGTAGGTGGTATGGCAAGTCAGAAGTGAAAGGCTGGGGCTCAACCCCGGGACTGCTTTTGAAACTGTCAAACTAGAGTACAGGAGAGGAAAGCGGAATTCCTAGTGTAGCGGTGAAATGCGTAGATATTAGGAGGAACACCAGTGGCGAAGGCGGCTTTCTGGACTGAAACTGACACTGAGGCACGAAAGCGTGGGGAGCAAACAGGATTAGATACCCG
+
FCFFGEGGFCFGFGGGGGGGGGG7FGGFEGCFFCFFGG@FCFFGEGGCGGGGFFEFGFGEGGGGGGGEGFGGGGGGGGGGGGFA?F,:FBCFGE,:BCDEDFCFD+CFCF<,CF=EEF=AC,3=FFDFG,EFFFGGFFEC+3@:@F;F*4C5E;=,4%<<)@9:CGGG9>5=CGEFCFEC;<7<?FCC<B:3FFG6EEG5@3;DD;DDFFF<F+2<7F@EECGGGFD:@7EGFFGCDGFC7EC@A:FF:GFFFGGFG>FGF5@+CFGGFA>ED@=EGEFE,?9GGGEFC8GFC?FBA,F?@GGGGGBDEF9F?CEEEFFFECFEDGCFF9GGDFCFDGGFFB,FGGEGEFE8C,GEFGFE9CDGGEC@,9@CEAGFFF7FFEF@B,DFDFCF8FECGF<ECEEFCGFFF@ECCCA-
@ZRBM 428
TGAGGAATATTGGTCAATGGACGAGAGTCTGAACCAGCCAAGTAGCGTGCAGGATGACGGCCCTATGGGTTGTAAACTGCTTTTATAGGGGGATAAAGTGTGCCACGTGTGGCATATTGCAGGTACCCTATGAATAAGGACCGGCTAATTCCGTGCCAGCAGCCGCGGTAATACGGAAGGTCCGGGCGTTATCCGGATTTATTGGGTTTAAAGGGAGCGTAGGCCGTTTGGTAAGCGTGTTGTGAAACGTCGGGGCTCAACCTGGGCATTGCAGCGCGAACTGCCAGACTTGAGTGCGCAGGAAGTAGGCGGAATTCGTCGTGTAGCGGTGAAATGCTTAGATGTGACGAAGAACTCCTATTGCGAAGGCAGCCTGCTGTAGCGCAACTGACGCTGAAGCTCGAAAGCGTGGGTATCGAACAGGATTAGATACCCT
+
DFFGGGGGFGGGGFGGGGGGGGGGGGGGGGGGGGGGGGGGGGGGGGGGGGGGGGGGGGGGGGGGFGFDGGGGGGGGGGGGGGGGGGGGGGGEGGGGGGGGGGGGGGGGFGGGGAAEGGGGGGGGGCFGGGGGGGGGGGGGGFGGGGGGGGFGGFGGGGFGGFCFFGGGGCFGGGGGGGGFFGGGGEG;%FF>GGG6FGD?:FFGGGGGGCFGDGGGGGFGGGGGGGCEGGGGDCGGG>GGGGCC8GFGEEGGFF@C8@FGGGGGGGGGFFGGGEF>6EGF>GEFGGF5=,GGEGDGCFGGFFFFFEFCGGGFGCGGEDEEGGGGGEGGGGGGFFGGGFGGGGGGGGGGGGGGGGGFEA<EGGGGGGGGGGGGGGGGGGGF@DGGGGGDGGGGFGGGFGGGFCGGGGDGGGGGGGGGGGGGCGGGGGGGGGGCCCCC
@ZRBM 52624
TGGGGAATTTTGGACAATGGGGGCAACCCTGATCCAGCCATGCCGCGTGCAGGATGAAGGCCTTCGGGTTGTAAACTGCTTTTGTCAGGGACGAAACGGACCGTGTTAATACCATTGTGTGCAGACGGTACCTGAAGAATAAGCCCTTGCTAACTACGTGCCAGCAGCCGCGGTAATACGTAGGGTGCAAGCGTTAATCGGAATTACTGGGCGTAAAGCGTGCGGAGGCGGTTCTGTAAGACAGATGTGAAATCCCCGGGCTTAACCTGTGAATTGCATTTGTGACTGCAGGACTAGTGTTCATCAGAGGGGGGTGGAATTCCAAGTGTAGCAGTGAAATGCGTAGATATTTGGAAGAACACCAATGGCGAAGGCAGCCCCCTGGGATGCGACTGACGCTCATGCACGAAAGCGTGGGGAGCAAACAGGATTAGATACCCT
+
CAEFEEGG-CFFEEDECFFF<7FGGFGGE,<C<FGGGGGGGGDAF:7FCFF<<?CFC<9F8,CF<D:CF7F7?FGGGFCFEGGCEFGF8,?BCEFG7CCCG7=+,BAF9FEF@,E,5?,B<,?DFG+BFFD,CDF8FFGDCF,3,@<,:>CGF:;F7@:@*6=::,D8FEGD*C03?7?<2>:#9<CFCCGFC<C=FFF>7CC@7?CBFFC>?:1<@<CECE18#1:5>GF@<E@>CFG7C?<+7CCE8<:2#3.)7FFFDGFE:<=<F%=99GDFDFG<B@,<?CFB,,A58,DE:,:,,,,,A=7DGF7EFE@B,EF,,,FCGGGCGE<,?AFCGFC,+,<,FGCFGFEEC,,EFC<DF9E9EGFCCGFCFE@C@+6,,AAEC@,CE@E<DGGF@F8<9GGGEGECD7GECGGGGGFEF<FFFFGFGGE9GGGFC8A8C
@ZRBM 430
TGGGGAATTTTGGACAATGGGGGCAACCCTGATCCAGCCATGCCGCGTGCAGGATGAAGGCCTTCGGGTTGTAAACTGCTTTTGTCAGGGACGAAAAGGACCGTGTTAATACCATGGTCTGCTGACGGTACCTGAAGAATAAGCACCGGCTAACTACGTGCCAGCAGCCGCGGTAATACGTAGGGTGCAAGCGTTAATCGGAATTACTGGGCGTAAAGCGTGCGCAGGCGGTTCTGTAAGACAGATGTGAAATCCCCGGGCTTAACCTGGGAATTGCATTTGTGACTGCAGGACTAGAGTTCATCAGGGGGGGGTGGAATTCCAAGTGTAGCAGTGAAATGCGTAGATATTTGGAAGAACACCAATGGCGAAGGCAGCCCCCTGGGATGCGATTGACGCTCATGCACGAAAGCGTGGGGAGCAAACAGGATTAGATACCCT
+
CDGFGCFFGGGGGGGGGGGG8FGGGGGGGFFFFGGGGGGGGGGGGGGGGGGGFCGFGGGGGGGGGDC7FGGGFGGGGGGGGGGGGGGGGG7FGDGGGGGGGGG@EFGGFGGGG9FDFGDFCFGGGAFGGGGCD,B,F<FF=FDGFGGGGE?EEGGGGGFFF:B?DCG8:GGGEGCGFGGGGGFGDCCCGFF:CFG>CFFGGGGFFGF1EEGECCEGCGGGEGD=5EEDCGFGFFCF?CFGCB<C@GFG:FFEEFGGEFGFCD@FGGE9FGFFBFFFEFGGFGGGGGGGGGFFE,>GGFCFFCGGGGGDGGGGEGFF?@GCFE,GFGGFCGF9GGGGGGGGGFGFGGGGFA<GGGGGGGGGF<CEGEEF7GGGGGDEGDC7CGFFF@F@GGGGGGGGGGGGFGGGGGGGGGGGGGGGGGGGFDGFEFGFGGFDEFDGCCCCC
@ZRBM 431
TGGGGAATATTGCACAATGGGGGAAACCCTGATGCAGCGACGCCGCGTGAGTGATGAAGTATTTCGGTATGTAAAACTCTATCAGCAGGGAAGATAATGACGGTACCTGACTAAGAAGCACCGGCTAAATACGTGCCAGCAGCCGCGGTAATACGTATGGTGCAAGCGTTATCCGGATTTACTGGGTGTAAAGGGTGCGCAGGTGGTATGGCAAGTCAGAAGTGAAAGGCTGGGGCTCAACCCCGGGACTGCTTTTGAAACTGTCAAACTAGAGTACAGGAGAGGAAAGCGGAATTCCTAGTGTAGCGGTGAAATGCGTAGATATTAGGAGGAACACCAGTGGCGAAGGCGGCTTTCTGGACTGAAACTGACACTGAGGCACGAAAGCGTGGGGAGCAAACAGGATTAGATACCCT
+
FEFEGFGG<FGDGGGGGGGGE@FGGGGEFGGGGGCGFG:FGGGGGGGGGGGGGGGGFFGGFGGGGGGEC<FGGFGGGGGG?E<BBFEF+CFGGGD<F?FCF:@F@F,AFGGGF98AFFGFGGGEC6=<FBDGFF=FGBA<FEFGG@BFADCFFG>GFFFGFDDB;C@C68*/F<<CFEGAC1GGFFAFFFCFGF>#GC<#>FDFFFF<C;G<8EC0;CCFEFGGGGCF7FBFDFDDF+FFEGDGDFGGDGF.@@C4GFGFGGC9CC?F??<=GGFAGF@=GGGGGGGGGFFF8FDEEEB?GGGGGGDGD9GGGGGGGFFEFAAFA9GGGGGGGGFF9GGGGGGFGGGGGGGFCE,FCFDGEGGF9GFGGGFC<GGGEGFC@DGGGFFECGGGGDGGF,FGFGGGGGGGGFFCCCCC
@ZRBM 432
TGGGGAATTTTGGACAATGGGGGCAACCCTGATCCAGCCATGCCGCGTGCAGGATGAAGGCCTTCGGGTTGTAAACTGCTTTTGTCAGGGACGAAAAGGACCGTGTTAATACCATGGTCTGCTGACGGTACCTGAAGAATAAGCACCGGCTAACTACGTGCCAGCAGCCGCGGTAATACGTAGGGTGCAAGCGTTAATCGGAATTACTGGGCGTAAAGCGTGCGCAGGCGGTTCTGTAAGACAGATGTGAAATCCCCGGGCTTAACCTGGGAATTGCATTTGTGACTGCAGGACTAGAGTTCATCAGAGGGGGGTGGAATTCCAAGTGTAGCAGAGAAATGCGTAGATATTTGGAAGAACACCAATGGCGAAGGCAGCCCCCTGGGATGCGACTGACGCTCATGCACGAAAGCGTGGGGAGCAAACAGGATTAGATACCCT
+
CFGGGGGGFGFGGGFFGGGGGGGGGGGGGGGGGGGGGGGGGGGGGGGGGGGGGGGGGGGFCGGGGFEGGGGGGGGGGGGGGGGGGGGGFGFGFGGGGGGGGGGFEFFEFFGGGGGGGGGGGGGC9FGGGGGGGDDFGGGGFGFGGGGGGEEEFGGGGCFGFGGGGGGGGGGGGGGG@G@G@CCFCFEECG?F<<FGFGGGGGGGGGG>GCBF8/7<FFGGGGGGGDE<CEGGGGGGGFFFFGGGGGGGFFFCCCFGGFDEGGFCFGGGGGGFCFFD>@CEFGGGG8FA=GGGF?DF<9FFC,FE=:7GGFEEGEFAA8AEB,,EDEB?AE<9FGGGGDGGGGGGGGGGGGGGF9FAEEEFC-FGGGGGCGFGGGGGF>GGGGGGEGGGFCEDGGGGDGGGGGGGGGGGGGGGGGGGGGGGGGGGGGGGGGGFFFGGCCCCC
@ZRBM 433
TGGGGAATATTGCACAATGGGGGAAACCCTGATGCAGCAACGCCGCGTGAGTGAAGAAGTATTTCGGTATGTAAAGCTCTAACAGCAGGGAAGATAATGACGGTACCTGACTAAGAAGCCCCGGCTAACTACGTGCCAGCAGCCGCGGTAATACGTAGGGGGCAAGCGTTATCCGGATTTACTGGGTGTAAAGGGAGTGTAGACGGCTGTGCAAGTCTGAAGTGAAAGGCATGGGCTCAACCTGTGGACTGCTTTGTAAACTGTGCAGCTAGAGTGTCGGAGAGGTAAGTGGAATTCCTAGTGTAGCGGTGAAATGCGTAGATATTTGGAGGAACACCAGTGGCGAAGGCGGCTTACTGGACGATGACTGACGTTGAGGCTCGAAAGCGGGGGGAGCAAACAGGATTAGATACCCT
+
FGFGGGGGGGFEGFGGCF<FGDE@@EG,@<F<FFGGGFCDGGGGGGEFGGGGGFFGFFFGG<FFGGEFFFFFGFFGGFGGG,,:?AAFGGF4BEGGGGGGFGGFGGGGFGGGFCFFFB8FCEG7FC:=D>ADGGFGG,@FCAF>EEEECC9=AFGFGC<EGGFGCFGGCFGFGG@E5B:CGGD=FFDFFC@CFGDCF<ACFC<FCFGDE86@CF@9FDG=FFGFGFGEFC@@<CFCDF@ACD6<=FFD?8;?GDD9C?FFFC89,<F5,?CFCDGDGCCEFE3=DGFAFFA?@F9GCFF<A,C+47CFEFFCF?=DFF?DFCEAC:,=9C,<==FCCD<FF::C@::@EFFFGGFFFBCCGFGFFEF@CCF@8A;6,@:C96,C67EFB7GGFECF,FFEFC@C<@<C@DE8CC@-
@ZRBM 434
TGAGGAATATTGGTCAATGGGCGAGAGCCTGAACCAGCCAAGTAGCGTGCAGGATGACGGCCCTATGGGTTGTAAACTGCTTTTATAAGGGAATAAAGTGAGCCTCGTGAGGCTTTTTGCATGTACCTTATGAATAAGGACCGGCTAATTCCGTGCCAGCAGCCGCGGTAATACGGAAGGTCCGGGCGTTATCCGGATTTATTGGGTTTAAAGGGAGCGTAGGCCGGAGATTAAGCGTGTTGTGAAATGTAGATGCTCAACATCTGCACTGCAGCGCGAACTGGTTTCCTTGAGTACGCACAAAGTGGGCGGAATTCGTGGTGTAGCGGTGAAATGCTTAGATATCACGAAGAACTCCGATTGCGAAGGCAGCTCACTGGAGCGCAACTGACGCTGAAGCTCGAAAGTGCGGGTATCGAACAGGATTAGATACCCT
+
FGGGGGGGGGGGGFGGEGGGGGGGGGGGGGGGGGGGGGEGFGFGGGGGGGGGGG8EGGGGCFGFGGGDF<@FGGGGGGFGGGGGGGGGFGGGGGG9FFFA<EEFGGDGGGF8DFGGGGGGGGGGGGGGGGGGC<A@DFGGF=FC??GG/GCFG>8FGGG?>GFGEFFE>GFCGEFGDGGGGGGGGGGGFGGGG9F9:<>>DFFFGGGGGFDFGGGGGEGFGGGGGGG,GFGEFFGGGDGGGGGGGFFGGFEFDGGDGFFGGGFFGFCFGGEDGGFGEGGGGGGGGGFDGGGGGGGGGDGF?DC,FCF7F8GGGGGGGGF@GGGF=@DGGFGGGFGFCGGFF99CEFGGGGGFFGFCDFF:7DGGGGGGGGGGEF9FGGGGGGGFGGGGGGGGGGGGGGGGGGGGGFCCGFGFGGGGGGGGGGGGFDGGGGGCCCCC
@ZRBM 435
TGGGAAATATTGCACAATGGGGGAAACCCTGATGCAGCGACGCCGCGTGAAGGAAGAAGTATCTCGGTATGTAAACTTCTATCAGCAGGGAAGATAATGACGGTACCTGACTAAGAAGCCCCGGCTAACTACTTGCCAGCAGCCGCGGTAATACGTAGGGGGCGGGCGTTATCCGGATTTACTGGGTGTAAAGGGAGCGTAGACGGCGTATCAAGTCTGATGTGAAAGGCAGGGGCTTAACCCCTGGACTGCATTGGAAACTGGTATGCTTGAGTGCCGGAGGGGTAAGCGGAATTCCTAGTGTAGCGGTGAAATGCGTAGATATTAGGAGGAACACCAGTGGCGAAGGCGGCTTACTGGACGGTAACTGACGTTGAGGCTCGAAAGCGTGGGGAGCAAACAGGATTAGATACCCT
+
FFGDEGEFCFDGGGGGGGGFGGGGGGGCEGDGGGGGGGEGEEGGGDGFFGGGGFGFCEFGGFGFFGCFGFGGGGGGGGCFFGGGGG9FGCFFFFGGGGGFGGDGFGAFEDFGGGGGGGCGGGGCFFFGGFDF,EA9DFG?,9F=GGDCGGC4,DD?FGGGDGGG&*CFF7ABFF7EDEGGGGGGCCECEFFGFGGFEGFGDDEFGGGAECEGGGD;,:@CCEGFGF9CGFEFEFACF<CFE>DDFBCBCGD;FE<FGFFGGFFFGGFGGFFGGFCGFBGGFGGGFFCC@8F9CGFGGGGFF@GGGGGGGGFEEDEF7GGGGGGGFFGGFCEFCGFF9GGGGGGFGEDF7GGFCGFEEGFB@GGF<EECGGGGGFEC,F@FD7F@@@EGGFDGGGFGGGFGFEFFGFF<ADFC@CCC
@ZRBM 436
TGGGGAATTTTGGACAATGGGGGCAACCCTGATCCAGCCATGCCGCGTGCAGGATGAAGTTCTTCGGATTGTAAACTGCTTTTGTCAGGGACGAAAAGGGATGTGATAACACCACGTTCTGCTGACGGTACCTTAAGAATAAGCACCGGCTAACTACGTGCCAGCAGCCGCGGTAATACGTAGGGTGCAAGCGTTAATCGGAATTACTGGGCGTAAAGCGTGCGCAGGCGGTTGTGTAAGATAGATGTGAAATCCCCGGGCTCAACCTGGGAATTGCATATATGACTGTAAGACTAGAGTGTGGCAGAGGAGGGCGGAATTCCAAGTGTAGCGGTGAAATGCGTAGATATTTGGAAGAACACCGGTGGCGAAGGCAGCCCTCTGGGACATGACTGACGCTCATGCACGAAAGCGTGGGGAGCAAACAGGATTAGATACCCT
+
FGGGGFGGFGGG@CGGGGGGF@F7FFGGGGGGGFGGGGFGAEGGGGGGEFD@<FGGGGG,C9FGGGG,BFGFEGGFDAGFFGGGGGGGGGG7FGCFGFEC8FGGGG<AEF?<CFB?B=FFFGGGG8BBF3BFD,B3>FFCGG9D>FFG78CEFGFFF@FGF<;<FGC@5EC4:-4<EF@<?<:C988FBCFFFG=:1<4?F*;CFG:<>CFGGFGC==)CEGDGGEF7EFB#/&AFF=A6+;,D=FECCB:@:8+32GFCEFCCB+,=FFF>FCGF9F@56:0=F>7,9,4AEEA,GDB4,A8,,GGFFA+=8?,GGGGGGF??GGGGGE@,,FCGDGGGGGGGGEFEA:,,GFE,EFFEF@+6,@EE@GGGGFB<B,,,8FDEC,6,FCFEFGGFCF@F9FGEF<FGGGGF7GGGFGGGGEFGGGGGGGGGGFGGCCCCC
@ZRBM 437
TGAGGAATATTGGTCAATGGGCGAGAGCCTGAACCAGCCAAGTAGCGTGCAGGATGACGGCCCTATGGGTTGTAAACTGCTTTTATAAGGGAATAAAGTGAGCCTCGTGAGGCTTTTTGCATGTACCTTATGAATAAGGACCGGCTAATTCCGTGCCAGCAGCCGCGGTAATACGGAAGGTCCGGGCGTTATCCGGATTTATTGGGTTTAAAGGGAGCGTAGGCCGGAGATTAAGCGTGTTGTGAAATGTAGATGCTCAACATCTGCACTGCAGCGCGAACTGGTTTCCTTGAGTACGCACAAAGTGGGCGGAATTCGTGGTGTAGCGGTGAAATGCTTAGATATCACGAAGAACTCCGATTGCGAAGGCAGCTCACTGGAGCGCAACTGACGCTGAAGCTCGAGAGTGCGGGTATCGAACAGGATTAGATACCCT
+
FEGGGGGGGGGGGFFGGGGGGGGGGGGGGGGGGGGGGGGGGGGFFF@FEGGGGGGGGGGGGGGG@FFFGGGGGGGGGGFGFGGGGGGGCFGFGEGGGGGGGGGGGGGGGGGGGECFGGDDAFGF<FGGGGGDEGGGGGGG@FEDGE@FGGGGGGFCGGFGGCGGGGGG4GGGGGGGGGGDEGD>?CEGEEGGGGGGCGGFFGGGEGFGGGGGGGGEECGGGGGGGGGEGGGGGGGGEGGGGGGFAFFGGGFGCGFFGFFGGGD@FC<GFGGGFECGGGGGEFGFC8FFFGGFDGGGGFFGGGFCGGGFF8CFGGFF>GDDGGGCEECGGGEFGGGGDAGFF9GFFFFFGFGGGGGFECGGF7GGGGGGGGGGFF9GGGGEDGDF9GFGGGGGGFGGFFFFC:FGGGGGGGGFGGGGGGGGGGGGGGGGGGGCCCCC
@ZRBM 438
TGGGGAATATTGCACAATGGAGGAAACTCTGATGCAGCGACGCCGCGTGAGTGAAGAAGTAATTCGTTATGTAAAGCTCTATCAGCAGGGAAGATAGTGACGGTACCTGACTAAGAAGCTCCGGCTAAATACGTGCCAGCAGCCGCGGTAATACGTAGGGAGCAAGCGTTATCCGGATTTACTGGGTGTAAAGGGAGTGTAGGTGGCCATGCAAGTCAGAAGTGAAGATCCGGGGCTCAACCCCGGAACTGCTTTTGAAACTGTGAGGCTAGAGTGCAGGAGGGGGGAGTGGAATTCCTAGTGTAGCGGTGAAATGCGTAGATATTAGGAGGAACACCAGTGGCGAAGGCGGCTTACTGGACGATAACTGACGCTGAGGCTCGAAAGCGTGGGGAGCAAACAGGATTAGATACCCT
+
FFGGGGGGGGGGGGGGGGGGGGGGGGFGGGGGGGGGGGGGGGGGGGGGGGGGGGGGGGGGFGFGGGCGGGGGGGGGGGGGGGGFCFGGGGGGGGGFGGGGGGGGFGGGFGGGGGGGGGGGGGGGGGGGGGGGGGFGGGGGGGGFGGGEGGDGGGGGG$FGGFCCGGGGGGGGGGGGEFFFGGCEFGFFGGGGFGGFE=GFEEFGGGG<G<G<GGGGGGGFCFGGGFEGFFGGGGGGDFGGGFDDGGGFEGEFFCE8GGFGGGGGGGFFF*GFCGGGGGGFDGDDG,GGGFGGGFCFCFGGGGGFCCCGGFF9F7GGGGGGDCFE9GGGGGGGGGGGEGGGGGGGGGGGGGEFCGGGCGDGGGFDFFFDGGGGGGGGFFFF8GGGGGGGEGGGGGGGGGGGGGGGGGGGGGGCCCCC
@ZRBM 439
TGGGGAATATTGCACAATGGGGGAAACCCTGATGCAGCGACGCCGCGTGGAGGAAGAAGGTCTTCGGATTGTAAACTCCTGTTGTTGAGGAAGATAATGACGGTACTCAACAAGGAAGTGACGGCTAACTACGTGCCAGCAGCCGCGGTAAAACGTAGGTCACAAGCGTTGTCCGGAATTACTGGGTGTAAAGGGAGCGCAGGCGGGAAGACAAGTTGGAAGTGAAATCTATGGGCTCAACCCATAAACTGCTTTCAAAACTGTTTTTCTTGAGTAGTGCAGAGGTAGGCGGAATTCCCGGTGTAGCGGTGGAATGCGTAGATATCGGGAGGAACACCAGTGGCGAAGGCGGCCTACTGGGCACCAACTGACGCTGAGGCTCGAAAGCGTGGGGAGCAAACAGGATTAGATACCCT
+
FGGGGDGGGGGGGGGFGCFGGGGGGGGGGGGGGGGGGGGGGGGGGGGGGGEGGGGGGGGGGGGGGGGGGGGGGGGGGGGGGGGGGGGGGGFGGGFGFGGGGGGGGGFFGGGGFEGGGGGGGGEGGGGGGGGGE><FFGGGGGGGGGEGGGFBFFGGGFGGGGGGFCFFFFEGGGGGGGGGGG>GFFCFFGGGGGGGGGFCEGEGFGGGGF<;FFFGGEEFEEGGFGGGGGGGGGGFGGFD@CGGFGGGGGGGGEC@FGFG:GGGF>CD?GGGGFFFFD9FGGGGGGGGGGGEF=7GEDGGGGGGGGGGGGGCGGGFFDGGDECFDGEFE,FGGF?GGGGGGGGGGGGGGGGGGGCGGGGGF8GFGGFGFEGGGGGGGGGGGGGGGDGGGGGGGGGGGGGGGFGEFEGDFFC<CCC<
@ZRBM 440
TGGGGAATCTTCCGCAATGGACGAAAGTCTGACGGAGCAACGCCGCGTGAGTGATGACGGCCTTCGGGTTGTAAAGCTCTGTGATCGGGGACGAATGGCTGGTATGCTAATACCATATCAGAGTGACGGTACCCGAATAGCAAGCCACGGCTAACTACGTGCCAGCAGCCGCGGTAATACGTAGGTGGCAAGCGTTGTCCGGAATTATTGGGCGTAAAGCGCGCGCAGGCGGCTTCTTAAGTCCATCTTAAAAGTGCGGGGCTTAACCCCGTGATGGGATGGAAAATGGGAGGCTGGAGTATCGGAGAGGAAAGTGGAATTCCTAGTGTAGCGGTGAAATGCGTAGAGATTAGGAAGAACACCGGTGGCGAAGGCGACTTTCTGGACGACAACTGACGCTGAGGCGCGAAAGCGTGGGGAGCAAACAGGATTAGATACCCT
+
GGGGGGGGGGGGGGGGGGGGGGGGGGGGGGGGGGGGGGGGGGGGGGGGGGGGGGGGGGGCFGGGGGGDGEGGGGGDGGGGGG9EFF?FDEGGGGFEFFBFGDFGGFDGGGGGGGFFG@@<FDEFFGFGGGCGGF7:FGFCEGG@FGFFEEGGG,>FFFEGCDGGGFGCGGCEGGGGCE@GC?FGDFFCFFEF5GGC:;EEGE98FD8CGFDFD>8>E5CB?0DC?=:CE>GCEFF8FGFEDF7;;@DGGFFGFEA@@FGGDDEFGG@E>BGEDCGF>FCFGGGGG,GGGGGFGGGFGGEF?FCGFGGGGGGGGF<FEEGGGCC,GGGGGGGCGGGGFGGGGGGGGGGGFGFGGGGGGGGGGGGFGGGGEGGGGGEFCFGGGGGGGGEDFGGGGGGGGGGGGGGGFCEGGGGF7EFGGGGGGGFGGGGGGGFGGGGGC@CCC
@ZRBM 54034
TGAGGAATATTGGTCAATGGTCGGCAGACTGAACCAGCCAAGTCGCGTGAGGGAAGACGGCCCTACGGGTTGTAAACCTCTTTTGTCGGAGAGTAAAGTACGCTACGCGTAGCGTATTGCAAGTATCCGAAGAAAAAGCATCGGCTAACTCCGTGCCAGCAGCCGCGGTAATACGGAGGATGCGAGCGTTATCCGGATTTATTGGGTTTAAAGGGTGCGTAGGCGGCACGCCAAGTCAGCGGTGAAATTTCCGGGCTCAACCCGGAGTGTGCCGTTGAAACTGGCGAGCTAGAGTGCACAAGAGGCAGGCGGAGTGCGTGGTGTAGCGGTGAAATGCATAGATATCACGCAGAACCCCGATTGCGAAGGCAGCCTGCTAGGGTGCGACAGACGCTGAGGCACGAAAGCGTGGGTATCGAACAGGATTAGATACCCT
+
,EFEFDFGGGFGGGGGG<EEFFGGGGGDGGGGGGFFGGGGGCFFGFFGGGGCGGGGGGG7@FG@FFGDE>CFGGGGGGFEGGGGGGGGGGGGGFGFDFGGGGD7FGDGDEGGGGCGEGGCGFFFGGFGGGGFFGGGGEGGFFFGGGGGGGGGCFG@FFFGGGG:F<CE=GGGGGGC5FF9CFGCE8FCGEGGG<C=C>50C@FFFCGCG?CGGFEDGGGGGEGGGGG=E5<AEG?<EFGCGGGGGGFF8FFFGDG:?<EFEGEFD<C97CF@F?<GFFGGGEGF:FFGFFFF9FB?,A,FFGDGF@GGGGGF:EGDEFFFECC+CECFCFECGGFDFDAAFA<<B,::F9FFCCE:C,F7GEEGGGGGGGGGFGGFA<GFCEF@@FGGEGGEEFEC9GGGEGGGGGGGGGGGGGGGGEF<GGGGGGEGGFGC8CCC
@ZRBM 442
TGAGGAATATTGGTCAATGGGCGAGAGCCTGAACCAGCCAAGTAGCGTGCAGGATGACGGCCCTATGGGTTGTAAACTGCTTTTATAAGGGAATAAAGTGAGCCTCGTGAGGCTTTTTGCATGTGCCTTATGAATAAGGACCGGCTAATTCCGTGCCAGCAGCCGCGGTAATACGGAAGGTCCGGGCGTTATCCGGATTTATTGGGTTTAAAGGGAGCGTAGGCCGGAGATTAAGCGTGTTGTGAAATGTAGACGCTCAACGTCTGCACTGCAGCGCGAACTGGTTTCCTTGAGTACGCACAAAGTGGGCGGAATTCGTGGTGTAGCGGTGAAATGCTTAGATATCACGAAGAACTCCGATTGCGAAGGCAGCTCACTGGAGCGCAACTGACGCTGAAACTCGAAAGTGCGGGTATCGAACAGGATCAGATACCCT
+
GGGEGGFFGGGGGGGGGGGGGGGGGGGGGGGGGGGGGGGGGGGGGGGGGGGGGGGGGGGCEGGGGFGGGF@CGGGGCGCFGGGGGFGGGGG=FFGEGGGGGGGGG8:CCFGCDEFGGGGGGGCFCFGGGGG<FFFGGGGFEFEGGCFGGGFFG8?@FDFC8AE=FGGGGGGGGCF:CFGGGGFGGEEDGEFGGCGE<FF>FFCCFGFGFGFFFFG=58EEGCE?FGECECCFGGGGE>E3GFD;C>DFGG?DC;GEFBFGFEEDCECB8GFCFG<GEAGFGGGGCB8DGGGGE:@GFBGF9FGGGFECF8GCGGGGGGGGGGGGGGGGGGGGFGGFFGFFFFBCFDGFGGGGFFF7E?GGGCF@GGGGGGGF9GGGGGGF:@CGGGGGGGGGGFGGFGGFC7GGGGGGGFGFEFGGGGGGGGGGGGGGFGGC@CCC
@ZRBM 443
TGGGGAATATTGCACAATGGGGGAAACCCTGATGCAGCGACGCCGCGTGAAGGAAGAAGTATCTCGGTATGTAAACTTCTATCAGCAGGGAAGATAATGACGGTACCTGACTAAGAAGCCCCGGCTAACTACGTGCCAGCAGCCGCGGTAATACGTAGGGGGCGAGCGTTATCCGGATTTACTGGGTGTAAAGGGAGCGTAGACGGCGTATCAAGTCTGATGTGAAAGGCAGGGGCTTAACCCCTGGACTGCATTGGAAACTGGTATGCTTGAGTGCCGGAGGGGTAAGCGGAATTCCTAGTGTAGCGGTGAAATGCGTAGATATTAGGAGGAACACCAGTGGCGAAGGCGGCTTACTGGACGGTAACTGACGTTGAGGCTCGAAAGCGTGGGGAGCAAACAGGATTAGATACCCT
+
FGGGGFFGGGGGGGGGGGGGGGGGGGGGGGGGGGGGGGFGGGGGGGE@FCGCFGGGGGGGGGGGGGGGGFGGGGGGGGGGGGGGGGGGFCDEFGGGGDGGGGGGGDGGGGGGGGEGGGGGG>FGGGGGGGFG+DCGCF,@DCFFCEFG?>GFGGGGGGGG7@FG>GGG<2>GGEEGG>8FG:FGFG3;?EF@CEE@DFGFFBDCEEEGGG:>F?CCDCCCEFFD@<FCD>7CFECEGGGGGCF@>FFGGGFDCEGGFFFC6GF:FF8FFD=A9FFGGEBC@GGFD?@EC@FCFGGGGGFFGGGGGFCGGGFE?=F8,AGGFGFEACFCFFGGGFDGGGGGECE7FEGGGGGFEGGGGGGF@GGFAFGFCF<BCB,<CEF<CEGGGGGGF9GGGGGGGFGGGGGFFDGGGFGCCCCC
@ZRBM 444
TGAGGAATATTGGTCAATGGGCGAGAGCCTGAACCAGCCAAGTAGCGTGCAGGATGACGGCCCTATGGGTTGTAAACTGCTTTTATAAGGGAATAAAGTGAGAGTCGTGACTCTTTTTGCATGTACCTTATGAATAAGGACCGGCTAATTCCGTGCCAGCAGCCGCGGTAATACGGAAGGTCCGGGCGTTATCCGGCGTTATTGGGTTTAAAGGGAGCGTAGGCCGGAGATTAAGCGTGTTGTGAAATGTAGATGCTCAACATCTGCACTGCAGCGCGTACTGGTTTCCTTGAGTACGCACAAAGTGGGCGAAATTCGTGGTGTAGCGGTGAAATGCTTAGATATCACGAAGAACTCCGATTGCGAAGGCAGCTCACTGGAGCGCAACTGACGCTGAAGCTCGAAAGTGCGGGTATCGAACAGGATTAGATACCCT
+
@FFFGGGFGEGGGFGFFGGFFGGGGGGGGGGFGGDFGGFFGGGGGGGGGGGGGGGGGGGGGGGGGGGCFCBFGGCCEGFDDCFGGGGGFGGGGGGGGGGGGGFFGGGFEGGFGEGFGC:FGGGGGG9EFFFEGCEGDFDCDF@FGGG9F,@>=DG>EGG:GGGGGGGGEGGGGFGDGGGGGG,>1CGGGGGGFFF5##CFBFCFGFFGEDDEFGECDCEEEECGFGEGGE6C>FCDGGGGGGGDFCFGFCGEGGGGFAFGG?86CAGGFFECCE7GCFCF?GED=8F8AFAFFDDGFC,EAFFFGGGFFFE,FB7GGE@FCGFGGCEF9F9FFFF8FAGGFCE?FFGGGGGGFBB7EFE:F7B,GFFGGGGFCEAFFAGECF7FGGGGEGF>GF<GFGF<CCGGGGFFECFFDGGGGGGGGGCFFCEGGFGC8CCC
@ZRBM 445
TGGGGCATATTGCACAATGGGGGAAACCCTGATGCAGCGACGCCGCGTGAAGGAAGACGTATCTCTGTATGTAAACTTCTTTCAGTAGGGAAGATAGTGACGGTACCTGACTAATAAGCTCAGGCTAACTACGTGCCAGCAGCCGCGGTAATACGTAGGGTGCAAGCGTTATCCGGATTTAGTGGGTGTAAAGGGAGCGTAGACGGACGGGTAAGTCTGATGTGAAAGGCGGGGGCTTAACACCTGGACTGCATTGGAAACTGTTGGTCGAGAGTGCCGTAGAGGTAAGCGGAATTCATAGTGTAGCGGTGAAATGCGTAGATATTAGGAGGAACACCAGTGGCGAAGGCGGCCTGCTGGACTATTACTGACGCTGAGGCACGAAAGCGTGGGGAGCAAACAGGATTAGATACCCT
+
EFCEEBFEFGGFGFFFGGGG,BFE;FCCFFFGF9CEAF+@C7+@:CEGDFFG?E8EE8FGG9CFF,FE<FCFFGCCA<,5,C,,,,<AEG8=:8,,CFF,FD+4BF9FD,BEFF<A,,,,,,3,3,5B<A<:)F8E,.,;GC,,G:A858@==<@>?>;2**1*/86?+):*46(?9>,62*:EGGGFA8B<CE:5GGFFC:CC<:1*52,,E>F;,,F@,FCGFC*:>+7GGCF=@,@:,,,,3@,BBEB,<@,B,F<F<F:A@+8,+:,GD@+48+C,,,,FFCB:GGGFGFC5,BF9GFFGGGEGGDGGGGGGF?E9CC,:,,FC,,,FGGE@<C9,F:GGGGGGFC,FC66,E,@9ECC,F9EGFGF7<<GGGGECCGGFGGGEEFGGGGGGGGGGGGGGGGGGGDGCA@BA
@ZRBM 446
TGGGGAATATTGCACAATGGGGGAAACCCTGATGCAGCGACGCCGCGTGAAGGAAGAAGTATCTCGGTATGTAAACTTCTATCAGCAGGGAAGATAGTGACGGTACCTGACTAAGAAGCCCCGGCTAACTACGTGCCAGCAGCCGCGGTAATACGTAGGGGGCAAGCGTTATCCGGATTTACTGGGTGTAAAGGGAGCGTAGACGGACTGGCAAGTCTGATGTGAAAGGCGGGGGCTCAACCCCTGGACTGCATTGGAAACTGTTAGTCTTGAGTGCCGGAGAGGTAAGCGGAATTCCTAGTGTAGCGGTGAAATGCGTAGATATTAGGAGGAACACCAGTGGCGAAGGCGGCCTGCTGGACTGTTACTGACACTGAGGCACGAAAGCGTGGGGAGCAAACAGGATTAGATACCCT
+
FGGGGGGGGGGGGGGGGGGGGGGGGGGGGGGGGGGGGGCGGGGGGGGEGGGGGGGGGGGGFGGDGGGGGGGGGGGGGGGGGFGCCGGGGDGGGGGGGGGGGGGDGGGGGGGGGGGGGDGGGGGGGGGGGGGGG4FFFGGGGGGGGGGGGGGFGGGGGGGGGGGGGGGGGGGCFGGGGGGGGGGGGGGG2GGGGGGGGFGGGGGGGGGGGGGGGFG?CGGGGGGGGGGGGGGGGGGGGGGGGGGGGGGGGGGGGGGGGGFGGFGFGGG?FFGGGGGGGGGGGGGGGGGGGGGGGFCGGFAGGGGEGGDGGGGGGGEGGGGGGGFFCFGGGGGGFGCGGGGGGGGGGGGGGGGEGGGGGGGGFFAGGGGGFEEC,GGGGGGGGFGGGGGGGGFGGGGGGGGGGGGGGGGGGGGCCCCC
@ZRBM 72235
TGAGGAATATTGGTCAATGGACGAGAGTCTGAACCAGCCAAGTCGCGTGCAGGATGACGGCCCTATGGGTTGTAAACTGCTTTTATAAGGGAATAAAGTGAGTCTCGTGAGACTTTTTGCATGTACCTTATGAATAAGGACCGGCTAATTCCGTGCCAGCAGCCGCGGTAATACGGTAGGTCCGGGCGTTATCCGGATTTATTGGGTTTAAAGGGAGCGTAGGCCGGAGATTAAGCGTGTTGTGAAATGTAGATGCTCAACATCTGAACTGCAGCGCGAACTGGTTGCCTTGAGTACGCACAAAGTGGGCGGAATTCGTGGTGTAGCGGTGAAATGCTTAGATATCACGAAGAACTCCGATTGCGAAGGCAGCTCACTGGAGCGCAACTGACGCTGAAGCTCGAAAGTGCGGGTATCGAACAGGATTAGATACCCT
+
CC@FG@@ECFGGFCFGGD<FGFGG@FGFGGGGGFFFGGGGD<C,BFGGEFGGGGCEFEFGEGCFFGGGCEEGEGFGFFGDEEGFC<FAFE8<A4ECEE9EFFE9?<AFDFGEGAFFGGGCGGGGGGFGFGGCEFGGGAEGGBCCF4B:AE=FF;@BFDGF.D<DBEGE<@BCEBF5$FCFGFCGDDCF;=@:FCC=FEFFCFCCFFE<F@FEGGEGGGFCEB=+<FGFEE>GEEDGGGGEGGGGGGGGFGG@'GCGFCFFCGF=GG=GEGGGGGFGCBEFGGGFFFFFDGFFCDGGGGFF?FGFGGGGGEEDEGGGDGCGGGGGGDEFAFFAFF9@E?<CFCF:,D=CGGFFEFCCDGGCGGGGGGGGGGFF9GGGGGEF7C7FCEEGGGGDGGGGGGGGGGGGFEGFCCGGGGGFGGGGGGGGFEGGGGCCCCCC
@ZRBM 448
TGGGGAATATTGCACAATGGGGGAAACCCTGATGCAGCGACGCCGCGTGAGCGAAGAAGTATTTCGGTATGTAAAGCTCTATCAGCAGGAAAGAAAATGACGGTACCTGACTAAGAAGCCCCGGCTAACTACGTTCCAGCAACCGCGGTAATACGTAGGGGGCAAGCGTTATCCGGATTTCCTGGGTGTAAAGGGAGCGTAGACGGTTTTGCAAGTCTTAAGTGAAAGCCCGGGGCTTAACCCCGGGACTGCTTTGGAAACTGTAGGACTAGAGTGCAGGAGAGGTAATTGGAATTCCTAGTGTAGCGGTGAAATTCGTAGATAGTAGGAGGAACACCAGTGGCGAAGGCGGCTTACTGGACTGTAACTGACGTTGAGGCTCGAAAGCTTGGGGAGCAAACAGGATTAGAGACCCT
+
G,@<@,,6C<C,<F<@CE,@8,@FDF8@@FGGF,CD<B@@+@+FFFG++8BF+@:CBEF9C,99<AFCE7BEEAC,C,5<?<,5BAFAF+:BECFG8AFGCEC+B><,,3B<FC@FF8D,=FGGCCFGE,@F+@,:DFC7@,7:B7CF@7CA@,>FFFE23=:<4C2?F:C<F1;<*)<,#CFF:EB9#C<<CC>FG>9:E*;CCGB@0G<C;9CFE@47C;G8GGECC>FF>=:CFFFGG#9C@AE?>@7FGG&GDB9@CFFEF;990?$,9&1FFC9/>E?C5?:C,,FC9,9F,C<<D9F7=7GFCE:9,BB,F99F<5,@,DFF<AF@C,<FCFC,:CEFFEFC@@8FDGFFCE@EGFF,<C<68<8F<FGFFCCGGGFEGCGF;FGDA<GFEGGFAFDCB,FAEC,CCCCC
@ZRBM 449
TGAGGAATATTGGTCAATGGGCGAGAGCCTGAACCAGCCAAGTAGCGTGCAGGATGACGGCCCTATGGGTTGTAAACTGCTTTTATAAGGGAATAAAGTGAGAGTCGTGACTCTTTTTGCATGTACCTTATGAATAAGGACCGGCTAATTCCGTGCCAGCAGCCGCGGTAATACGGAAGGTCCGGGCGTTATCCGGATTTATTGGGTTTAAAGGGAGCGTAGGCCGGAGATTAAGCGTGTTGTGAAATGTAGATGCTCAACATCTGAATTGCAGCGCGAACTGGTTTCCTTGAGTACGCACAAAGTGGGCGGAATTCGTGGTGTAGCGGTGAAATGATTAGATATCACGAAGAACTCCGATTGCGAAGGCAGCTCACTGGAGCGCAACTGACGCTGAAGCTCGAAAGTGCGGGTATCGAACAGGATTAGATACCCT
+
FGFGGGGGGGGGGGGGGGGGGGGGFGGGGGGGGGGGGGGGGGGGGGDGGCFGFFGFGGGGDEGGGGGFFGDGGGGGGCGGGGGEFAECCGF,ECFFC,BEDGC8BC@FCFFFF<F9F9:EFFGGCFGFEEGDF<9FCGG@<FGGGGGGF9DAFGF7<<B7FCE#?C7>@2@FDGGGEFEGE:CCFGG>E>FFG?764FFFGGGCA=5FGFFF<?F@9:GF:8CFGGD#GFGFGFFGEGGGGGGGFFGGFG6@CF<>%<FFCAC?CGGF=D@:FECGGFGFGCGGD@,<GGGGCFCCFE8AA??FC>GFF?GDGGF:EFD@GGGFCEGGGGGGFCFE,GGGGGGGGFEGGGGGGFFE@GGEGGGFGFGFCDGGGFFFCFGGGGCGFFGF>GCGGFEEGGDF<EFAGCEFCEGGGFGFGFFEGGGGGGFFFFCB@8CC
@ZRBM 450
TGGGGAATATTGGGCAATGGGGGAAACCCTGACCCAGCAACGCCGCGTGAAGGGAGAAGGCCTTCGGGTTGTAAACTTCTTTTACCAGGGCCGAAAAAAGTGACGGTACCTGGAGAAAAAGCAACGGCTAACTACGTGCCAGCGGCCGCGGTAATACGTAGGTTGCAAGCGTTGTCCGGATTTACTGGGTGTACAGGGCGTGTAGGCGGAGCTGCAAGTTGGGAGTTAAATCCATGGGCACAACCCATGAACTGCTCTCAATACTGTATCCCTTGAGGATCGGAGAGGAAAGCGGAATTCCTAGTTTAGAGGTGAAATGCGAAGATATCGGGTGGAACACCGGTGGCGAAGGAGGCCCGCTGGGCCGAGACCGACGCTGAGGCGCGAAAGCTGGGGGAGCGAACAGGATTAGATACACT
+
FGED:CFCFGGGGGDGGEFCFCDCFEFFGFGCFGEFC<CF@EGGC7FFCE,,6=8CCEF<A=CF,7F+BFFGGGF9B<@E9CF,E<FC7C+BCF=FGFFDG9F<CCFCCGGFF,BFC,3<3@F7CGGE<>AFG,>:FCFFCCF@EFG*<BEC7*?FCFFG::FF7>,:2:FFE:C,<C*/;EG?FGCGGGGEF7CCF5C>CEG;=7C:>CC*C?FC.<A*CF8;2C#<<?F8<>+ED<6#:F<:@GGGEGF83=E9C@,C<#<:<3>C,B>BF=CCF-<+8/F>9,C,+>+><AB>,5:,,:,6,,,E47,FD<D?:=:4@,FC8++@4?<E,9?C8+84+GGFB4,?9,9,,=++:6,C67@,,,C:C@7C@CCFB,8@8++B,FFGFGGGGFC+CEGFFFFFC;,,6,6,CFAA6B@
@ZRBM 451
TGGGGAATATTGCACAATGGGGGAAACCCTGATGCAGCGACGCCGCGTGAGCGAAGAAGTATTTCGGTATGTAAAGCTCTATCAGCAGGAAAGAAAATGACGGTACCTGACTAAGAAGCCCCGGCTAACTACGTGCCAGCAGCCGCGGTAATACGTAGGGGGCAAGCGTTATCCGGATTTACTGGGTGTAAAGGGAGCGTAGACGGTTTTGCAAGTCTGAAGTGAAAGCCCGGGGCTTAACCCCGGGACTGCTTTGGAAACTGTAGGACTAGAGTGCAGGAGAGGTAAGTGGAATTCCTAGTGTAGCGGTGAAATGCGTAGATAGTAGGAGGAACACCAGTGGCGAAGGCGGCTTACTGGACTGTAACTGACGTTGAGGCTCGAAAGCGTGGGGAGCAAACAGGATTAGATACCCT
+
GFGGGGGGGGGFGGGGEEEFGGGGGGGGGGGGGGGGGGFGGGGGGGGGGFGGGGGGG@FEADCEFGGGGGGGGGGGGGGGGGEGGGGGGGGGGGFDGCFGGGCCGGGGGFFDADGGGFEGG7CFGGGGGGGGCF8CFGGGGCD=G?CGEEEGFGGFGGGGDGGG:EEECFGFGGGGGG;GGG#EFGAC.CCGFGGG>;DE;C*9:E?:F>EGGGG2<<GGGG<FFFCC?EFGGGDCDDGGGFGFEFBDDGFFFGGF9E>GGGGGGFFFFFFGGGGGFGFF?CDGGGGGGGFFED?B8FFGGFGFDGGGGGGFEF>GGGFDE<,C,FDFFCFFCCA<EEGGGEEDFFEF@+GE9CGGGGGGGGGGGGGGCGGGFDFGFGCE<GGGEFFCGGGGFGGFFEEDFGGGGGDGFGGCCCCC
@ZRBM 452
TGGGGAATATTGCACAATGGAGGAAACTCTGATGCAGCGACGCCGCGTGAGTGAAGAAGTAATTCGCTATGTAAAGCTCTATCAGCAGGGAAGATAGTGACGGTACCTGACTAAGAAGCTCCGGCTAAATACGTGCCAGCAGCCGCGGTAATACGTATGGAGCAAGCGTTATCCGGATTTACTGGGTGTAAAGGGAGTGTAGGTGGGCAGGCAAGTCAGAAGTGAAAGCCCGGGGCTCAACCCCGGGACTGCTTTTGAAACTGCAGGGCTAGAGTGCAGGAGGGGAAAGTGGAGTTCCTAGTGTAGCGGTGAAATGCGTAGATATTAGGAGGAACACCAGTGGCGAAGGCGGCTTGCTGGACTGTAACTGACACTGAGGCTCGAAAGCGTGGGGAGCAAACAGGATTAGATACCCT
+
GFGGGFEF<EFFGGGFFCCFFCFBFEFGGGGGGGFEGGD@F7FFEGGFGGCEDGGGGCGFE,FCEFCC@=FGGGGFGFGGGG,@E8EGGGFGCGF,FAF<BB:8++8CEFGGF<EFFF8EF@FEG>=>BD<FDEFFCGGGGGGGDC@F@@C,BF7@F9731@BCEFF9926#<>FG5<2>9,<CDFC<BE?<CFG5<CCC8=9?><#>><FFCEFBC?E9<C%FF>CCF:FEGGC,,@>C8FD:D,E?CFD8,@<C?E?@#,B,>GFE@>FE68FB>CB:??9<<,<CGFCCFCFFF=,,DE88+F:,,BFC:EFDGGGFFEAEE@EFDCF<:CGFGAEFB7EFFC@@F:FFC,;,8EAE9GGFFCF9EFFC<,CCCGGEDFGDCGF@+-GCEGDFC9GGFFGGFAFGFE8CCCCC
@ZRBM 453
TGGGGAATCTTCCGCAATGGACGAAAGTCTGACGGAGCAACGCCGCGTGAGTGATGACGGCCTTCGGGTTGTAAAGCTCTGTGATCGGGGACGAATGGCTGGTATGCTAATACCATATCAGAGTGACGGTACCCGAATAGCAAACCACGGCTAACTACGTGCCAGACGCCGCGGTAATACGTAGGTGGCACGCGTTTTCCGGAATTATTGGGCGTAAAGCGCGCGCAGGCGGCTTCTTAAGTCCATCTTAAAAGTGCGGGGCTTAACCCCGTGATGGGATGGAAACTGGGAGGCTGGAGTATCGGAGAGGAAAGTGGAATTCCTAGTGTAGCGGTGAAATGCGTAGAGATTAGGAAGAACACCGGTGGCGAAGGCGACTTTCTGGACGACAACTGACGCTGAGGCGCGAAAGCGTGGGGAGCAAACAGGATTAGATACCCT
+
GGGGGGGGGGGGGGGGGGGFFFFEGFFDCFFGG,CFDGGGGDGGGGDCGGGGGGGGGGGCCF7FFGGGGG7FGGGCE9FAEEFFBE+8>7FBFEGFD@DFDDFA9FAFGGFF9FCFF9DGGFGGGG9EECFG9C+7F*>FFGGFFGGGGG5FFF>,?DCFFC7;?6*=1FCB<CC<89F92>>E9::8EF'48:70*2,<AEE>C?C22<ED8FCECCEFE:C83*89<C<2,?72>39CD<>B@C,?FEGGGG9BCDGE@<,<F:@C+7FD<$D=)GFDAFCFGGGF,GFD8F>FFGGGF+8EDDGGFE,FCFGFAGE9GF9B9FGGGGC7GGFECGGGGGGGGGFAFGGGGGFEF:C===@EF@GGFCDGECGFF<FGGGGGGGFC69GGFEGEGGGGGGGF:CGF?GFEGGGGGGGGGGCGGGGFGEGDGGGGCCCB<
@ZRBM 454
TGGGGAATCTTCCGCAATGGACGAAAGTCTGACGGAGCAACGCCGCGTGAGTGATGACGGCCTTCGGGTTGTAAAGCTCTGTGATCGGGGACGAATGGCTGGTATGCTAATACCATATCAGAGTGACGGTACCCGAATAGCAAACCACGGCTAACTACGTGCCAGCAGCCGCGGTAATACGTAGGTGGCAAGCGTTGTCCGGAATTATTGGGCGTAAAGCGCGCGCAGGCGGCTTCTTAAGTCCATCTTAAAAGTGCGGGGCTTAACCCCGTGATGGGATGGAAACTGGGAGGCTGGAGTATCGGAGAGGAAAGTGGAATTCCTAGTGTAGCGGTGAAATGCGTAGAGATTAGGAAGAACACCGGTGGCGAAGGCGACTTTCTGGACGACAACTGACGCTGAGGCGCGAAAGCGTGGGGAGCAAACAGGATTAGATACCCT
+
GFGGGGGGGGGGGGGGGGGGGGGGGGGGGGGGGGGGCFGGGGGGGGGGGGGGGGGGGGGGGGGGGGGGGGGGGGGGGFGGGGGFEGGGGGDGGGGFGGGGGGGGGCGEGGGGGGGGGCFGGGGGGFGGGGGGGGGGFFGGGGFFGGGGGGGGGG<GGGG1GGGD<GDCFGGCGD<FG??FFEGGGGGGDCCFEGDGEGGGGGCEFGGC2EFA:CEEGD?FGEGGFCGGGDFGGGGGGGGGGGGGFFGGGGGFGFE?FGGGGGGFGGGGGFG:CCGFGGG>GGGGGGGGGGGGGGFGGGGGGGGGGGGGGGGGGGGGGGGGGGF8GFGGGGGGGGGGGGGGGFGGGGGFBCGGGGGGGGGGGGGGGEGE7GGGGGGGGGGGGGGGF8DGGGGGGGGGGGGGDGGGGGGGGGGGGGGGGGGGGGGGGGGGGGGGGGGGCCCCB
@ZRBM 455
TGGGGAATATTGCACAATGGGGGAAACCCTGATGCAGCGACGCCGCGTGAGTGATGAAGTATTTCGGTATGTAAAACTCTATCAGCAGGGAAGATAATGACGGTACCTGACTAAGAAGCACCGGCTAAATACGTGCCAGCAGCCGCGGTAATACGTATGGTGCAAGCGTTATCCGGATTTACTGGGTGTAAAGGGTGCGTAGGTGGTATGGCAAGTCAGAAGTGAAAGGCTGGGGCTCAACCCCGGGACTGCTTTTGAAACTGTCAAACTAGAGTACAGGAGAGGAAGGCGGAATTCCTAGTGTAGCGGTGAAATGCGTAGATATTAGGAGGAACACCAGTGGCGAAGGCGGCTTTCTGGACTGAAACTGACACTGAGGCACGAAAGCGTGGGGAGCAAACAGGATTAGATACCCT
+
GGGGGGGGGGGGGGGGGGGGGGGGGGGGGGGGGGGGGGGGGGCG>CEGGGGGGGGGGGGGGGGGGGGGFCFGGGGGGGGGGGGGGGGGGGFGGGGGGGFGGGCFCEGGGGGGGGFCGGGGGGGGGGGGD7GGGGGGGGGGCFGGGEGGGEC@GGGGGGEFGGFBEFGGGGGGGGGGGGGGF;GGGGFGGCFFGGGGGEGGFGGFGG<FFFFFEFGGFGGGGFGGGGGFGGGGGGGGGGGGGFGGFGDF=EFGGGGGGGGGEFGGGGGGFFGFCDGGGGGGGGFGGGGFDGGGGFCGGFGGFGEC87FF<GGGGGGGFFDGFFFE<9FFF<EE7FC:FGFFC8,,FGDGGGGFGGFGGGGGGFGGGGGFFGGFEB8ECFGFFGGGGGGGGGEGGGGGFCFFFCAFFFFFE8FCBCA8
@ZRBM 456
TGAGGAATATTGGTCAATGGACGAGAGTCTGAACCAGCCAAGTAGCGTGCAGGATGACGGCCCTATGGGTTGTAAACTGCTTTTATAAGGGAATAAAGTGAGCCTCGTGAAGCTTTTTGCATGTACCTTATGAATAAGGACCGGCTAATTCCGTGCCAGCAGCCGCGGTAATACGGAAGGTCCGGGCGTTATCCGGATTTATTGGGTTTAAAGGGAGCGTAGGCCGGAGATTAAGCGTGTTGTGAAATGTAGATGCTCAACATCTGCACTGCAGCGCGAACTGGTTTCCTTGAGTACGCACAAAGTGGGCGGAATTCGTGGTGTAGCGGTGAAATGCTGAGATATCACGAAGAACTCCGATTGCGAAGGCAGCTCACTGGAGCGCAACTGACGCTGAAGCTCGAAAGTGCGGGTATCGAACAGGATTAGATACCCT
+
FGGGGGGGGGGFGGGGGGGGGGFGGGGGGGGGGGGDGGGGGGGGGGGGGGGGGGGGGGGGGGGGGGFGGGGGGGGDGGGGGGGGGGGGGDGGGGFGFGGGGGGGGGGGGGGGGGGGCCCGGG9F@EEGGGGGGEFGFGG9EFDEGGGDFGGGGGCFGGFGGGG>GGGGCFGG<CCE8FEG7GGGCBFGGCFCFGGE<BFGABGGGGGGG8CCFGE:DCCECFGGDGFFGF;E4AGGEGGGG4FCGGGGFGFCFGGGE@BGGFFCAGGFFC;GF@=@>9FFE@FF8DD8GFGFDCCGGEFGFGFFGDGGFDGFGFB7GFD<GGGGEGEGGGGGFEDGFF,GGFFGFDGGGGGGFF77GFGC7GGFGGGGGGGGDFEFGE@CGC:F9AGGGGGGGGFGCGGFGCGGFEEGF7GFFEGGDGGGGGGFEGGGGFDCC@CB
@ZRBM 457
TGAGGAATATTGGTCAATGGACGAGAGTCTGAACCAGCCAAGTAGCGTGCAGGATGACGGCCCTATGGGTTGTAAACTGCTTTTATAAGGGAATAAAGTGAGCCTCGTGAAGCTTTTTGCATGTACCTTATGAATAAGGACCGGCTAATTCCGTGCCAGCAGCCGCGGTAATACGGAAGGTCCGGGCGTTATCCGGATTTATTGGGTTTAAAGGGAGCGTAGGCCGGAGATTAAGCGTGTTGTGAAATGTAGATGCTCAACATCTGCACTGCAGCGCGAACTGGTTTCCGTGAGTACGCACAAAGTGGGCGGAATTCGTGGTGTAGCGGTGAAATGCTTAGATATCACGAAGAACTCCGATTGCGAAGGCAGCTCACTGGAGCGCAACTGACGCTGAAGCTCGAAAGTGCGGGTATCGAACAGGATTAGATACCCT
+
<CF9<;8FFCF9EAEFGGGFFGGG7FGGGGGGGGGGGCFEGGFGGGDF>EG9FE<8EGD7@CGGGGGGGGDGGGGGGGFFGGGGGGGF<=F=BE=FGGGGGFFCDFDGFGCCB<CACFCGGG,AC?FGFGGGGGFGGACFFB:FGG+BFFGGGF?CEG87/1@FE8GG=7BFCCDD<F:9@DEEDG4GEGGGD<F?FFCFFG9FFCCCF:CECGC;8CDCEF9D<:C9G=FEE?AEDGGGG3CGDGGFEC=FC@,D@=FF49;9CEF:9GECCGGEC9EF>FF9F==8,,GGGF?4+FEC49A?GGGGEEE9DE+C>GGGGGGFECBAGGGGGGGF9E9CFGGGFCGDCGFGGF@-:,F7GCGGGGGGFCFE,<CGGGGGG@:GGGFGGGGGFFGFGGEEFDGGGGF@C78FF<FFGFFGGGGGGGGFDF@CCA8C
@ZRBM 69711
TGGGGAATATTGCACAATGGGGGAAGCCCTGATGCAGCGACGCCGCGTGAGTGATGAAGTATTTCGGTATGTAAAACTCTATCAGCAGGGAAGATAATGACGGTACCTGACTAAGAAGCACCGGCTAAATACGTGCCAGCAGCCGCGGTAATACGTATGGTACAAGCGTTATCCGGATTTACTGGGTGTAAAGGGTGCGTAGGTGGTATGGCAAGTCAGAAGTGAAAGGCTGGGGCTCAACCCCGGGACTGCTTTTGAAACTGTCAAACTAGAGTACAGGAGAGGAAAGCGGAATTCCTAGTGTAGCGGTGAAATGCGTAGATATTAGGAGGAACACCAGTGGCGAAGGCGGCTTTATGGACTGAAACTGACACTGAGGCACGAAAGCGTGGGGAGCAAACAGGATTAGATACCCT
+
GGGGGE@FEEFFFGGGGFG8EFGDGGGGGGGGGGGGFFEFGGGGGFGFGDFFGGGGGFFCFGGGGGCFFCABFFEGFFGGFGGG9EAA?FGGGFCFGFGFGGEGGGGGGG?9EFFCFGF?FGGCE@FGGGGG?,,DCGGGFGG>:ECEGGDGG@GG@CGGD=9GDDFG?CFG9FF;EEC:=@'CF:FCF=B=GFGC5=:787<FCC;@9C65FE@FGEGGEFFGFFG>5F?;@D8EGGGGGFCGFFA?=DB8CGDGFB<EFFFACGEFDFFGFCBCAACFGFFFFDCF@GDFGGGFGFCFGGGGEC,F?,FGGGGGGGGGFFGGGGGGFDECGFF<FGFEEGEGGFGGGFDA@<FC,GGFGFGFD<@GDC-AFCCGGGCCGFFFDGCDGFGGGGFFGFFEGGGFCDFGFC9BCCCC
@ZRBM 459
TGGGGAATATTGCACAATGGGGGAAACCCTGATGCAGCGACGCCGCGTGAGCGAAGAAGTATTTCGGTATGTAAAGCTCTATCAGCAGGGAAGAAAATGACGGTACCTGACTAAGAAGCACCGGCTAAATACGTGCCAGCAGCCGCGGTAATACGTATGGTGCAAGCGTTATCCGGATTTACTGGGTGTAAAGGGAGCGTAGACGGCGGGGTAAGTCTGAAGTGAAAGCCCGGGGCTCAACCCCGGGACTGCTTTGGAAACTATGCAGCTAGAGTGTCGGAGAGGTAAGTGGAATTCCCAGTGTAGCGGTGAAATGCGTAGATATTGGGAGGAACACCAGTGGCGAAGGCGGCTTACTGGACGATGACTGACGTTGAGGCTCGAAAGCGTGGGGAGCAAACAGGATTAGATACCCT
+
GGGGGFGGGGGGGGGGGGGGGGGGGGGGGGGGGGGGGG@CGGGGGGGGGGGGCGGGGGGGGGGGGGG@FCGGGGGCFGGGFGGFCGFDCEGGGGGGFGGGGGG:>FAFGGGGGGGGGGGGGGGGGGGFGGGF?@GDDFCFGGGGGGCCFGDGGDGGGGGGFCGGF?FCGFDGFGBF<FCC8<=F7FFG0FGFCGGDFCFEFD>GFEG*?#C??AGGGGFFFDFGGFGCCDGGGGGFFEGFGGGFFF=FCGFB1GGGGGGFF5<DF94GF??F8C@GEGGGFFFGEDGFEGGGGGGGGFEGGGGGGGEGGGGGGGGGGGGGGGGF@GEGGGGGGGGGFGGGGGGGGGGGGGGGGGGGGGGGGGGGGGGFGGGGGGGGGGGGGGGGGGGGGGGGGGGGGGFGGGGGGGGGGGGCBBCA
@ZRBM 460
[truncated: 44,824,960 more chars]
