# Supplementary material for: Compositional distinction of gut microbiota between Han Chinese and Tibetan populations with liver cirrhosis
Source: PeerJ. 2021 Sep 15;9:e12142. doi: 10.7717/peerj.12142 (PMC8449536; doi:10.7717/peerj.12142)
Supplement: Supplemental Information 15 [file peerj-09-12142-s015.zip]

Archive with 3 entries (3 files):
- TLC2.clean.fastq
- TLC3.clean.fastq
- TLC1.clean.fastq
