# Supplementary material for: Compositional distinction of gut microbiota between Han Chinese and Tibetan populations with liver cirrhosis
Source: PeerJ. 2021 Sep 15;9:e12142. doi: 10.7717/peerj.12142 (PMC8449536; doi:10.7717/peerj.12142)
Supplement: Supplemental Information 15 [file peerj-09-12142-s015.zip › TLC2.clean.fastq]

@BS 1
TGGGGGATATTGCGCAATGGGGGCAACCCTGACGCAGCAACGCCGCGTGAAGGATGAAGGTTTTCGGATTGTAAACTTCTTTTATTAAGGACGAAAAATGACGGTACTTAATGAATAAGCTCCGGCTAACTACGTGCCAGCAGCCGCGGTAATACGTAGGGAGCAAGTGTTGTCCGGATTTACTGGGTGTAAAGGGTGCGTAGGCGGCTTTGCAAGTCAGATGTGAAATCTATGGGCTCAACCCATAAACTGCATTTGAAACTGTAGAGCTTGAGTGAAGTAGAGGCAGGCGGAATTCCCCGTGTAGCGGTGAAATGCGTAGAGATGGGGAGGAACACCAGTGGCGAAGGCGGCCTGCTGGGCTTTAACTGACGCTGAGGCACGAAAGCGTGGGTAGCAAACAGGATTAGATACCCG
+
DGGFDGGGGGGGGGGGGGGGGGGGGGGGGGGGGGGGGGGGGGGGGGCFF7CE8<F@E9E8FFGGGDD7FECFFDFFGGGGGGGCFFAA9CCFGGGGGGGGGGGGFFFFF,BD9,BEFFCCCFDC:FE7BCFAF+F<FEDGDF<FFCCB@EC@CF?FFC:FCFGGGG7CCC?3FC:FG7FGC7CEFF<B,CGFFGGDF>CGEGF>CCEEGGGGFF?,@GGFD@FCFGGA<CDECCCFF<E@<>FGFGFGFEFFG@9CFFFFGGGFGED>DBB?GGFFFE<FGFGGFB+CB=,FEEF7CGEGCFFC+EC@FEDFFF=7E@DFFEFB48:DGFGGGGGGGF@EF7CF7GGGGGGEDGFFCFFCFC,,,DGGEGGGGGGFGGFBCFEGGFFB:FCFEE9GGEGGGGGGGFGGGG?GCC8C-
@BS 2
TGAGGAATATTGGTCAATGGACGAGAGTCTGAACCAGCCAAGTAGCGTGAAGGATGACTGCCCTATGGGTTGTAAACTTCTTTTATATGGGAATAAAGTATTCCACGTGTGGAATTTTGTATGTACCATATGAATAAGGATCGGCTAACTCCGTGCCAGCAGCCGCGGTAATACGGAGGATCCGAGCGTTATCCGGATTTATTGGGTTTAAAGGGAGCGTAGGTGGATTGTTAAGTCAGTTGTGAAAGTTTGCGGCTCAACCGTAAAATTGCAGTTGAAACTGGCAGTCTTGAGTACAGTAGAGGTGGGCGGAATTCGTGGTGTAGCGGTGAAATGCTTAGATAGCACGAAGAACTCCGATTGCGAAGGCAGCTCACTAGACTGCAACTGACACCGATGCTCGAAAGTGTGGGTATCAAACAGGATTAGATACCCT
+
CFFGGCEFGGGGGFFFGGGGGGGGGGGFGGGGGGGGGGGGGGFGGGDFEEFFGGEGGGGGGDGGGGGGGGGEGGGGGGGGGGGGGGGGGGGGFEGGGGGGGGGGFGGGGGGGAEEGGGGGGGGGGGF9ACFGGCF<FFDGAAFGCFEGG;?GGGGGG9DGDFDEDEGCGGFGGFCEGGGG-FFGGGFGFCCFF5@EFGFGGFE<:DGFA<FFGGBCGEGCEGG+CF=FF=FGFFD;@CCBGGCGFCCGGGC+GGFDD@GGGEE1FADFFFGGGFGEGGGGGGFCDADGGGGFFEF;FGGGGGGGGDEEGGGFGFGGGGGFFGGDGGGGGGGGGGGGGFEEGFFB,FGGGGGFGGGEGGGGGEGFGFGGDGGGGFFGGFCGGGEECGGGGGGDGGGGGGEFGGGGGGGGGGGGGGGEGGGGGGGGGGGGGFFCB<A-
@BS 70559
TGGGGAATCTTGCACAATGGGGGAAACCCTGATGCAGCAGCGCCGCGTGAAGGAAGAAGTATCTCGGTATGTAAACTTCTATCCGCAGGGAAGATCATGACGGTAACTGACTAAGAAGCCCCGGCTAACTACGTGCAAGCAGCCGCGGTAATACGTAGGGGGCAAGCGTTAGCCGGATTTACTGGGTGTAAAGGGAGCGTAGACGGCGAGGCAAGTGTGATGTGCAAACCCGGGGCTCAACCACGTGACTGCATTGGAAACTGTTTTGCTGGAGTGCCGGAGAGGTAAGCGGAATTCCTAGTGTATCGGTGAAATGCGTAGATATTAGGAGGAACACCAGTGGCGAAGGCGGCTTACTGGACGGCAACTGACGTCGAGGCTCGAAAGCATGGGGAGCAAACAGGATTAGATACCCT
+
C<EF76B<,<FFGFGGC,CCC7FCFEECF,;EEECEFC,:,7@FE:7:6C<FFGAFDFGF,,,,<FFCFFCFFGGFCFGGGCF,+=>FDFFGF@<,B<F9?::?D+<?FFCGGFFABD,3D+>F:CGGA,8BF3DF+ED+:3,@<CBF*CCF9F*7787FEFFC<B8+C:F*>BEFEE*CE@FF7F+C7<C:CCACEGGECE<5A1*:3::::C<:#C><EC=7#>9FF>CGEF>DC5GEC<&+::8F=F8F9D=B<A=CCEG;?8F>3,#:3<FCC5EA@EEB=8++=9<,EEE=GFGEGGGF@+GF@,B9=B,7DDEAE=FFCE<6<6<F,EEFEFFGGGF@F@F:CFE<FFFFFC@F@+<FCEC,CFC@GEC<FC7EEF?FAFFC-@FD<DGFF9GFFFFDGCFFGECA6-CB
@BS 4
TAGGGAATCTTCCACAATGGACGCAAGTCTGATGGAGCAACGCCGCGTGAGTGAAGAAGGTCTTCGGATCGTAAAACTCTGTTGTTAGAGAAGAACACGAGTGAGAGTAACTGTTCATTCGATGACGGTATCTAACCAGCAAGTCACGGCTAACTACGTGCCAGCAGCCGCGGTAATACGTAGGTGGCAAGCGTTGTCCGGATTTATTGGGCGTAAAGGGAACGCAGGCGGTCTTTTAAGTCTGATGTGAAAGCCTTCGGCTTAACCGGAGTAGTGCATTGGAAACTGGAAGACTTGAGTGCAGAAGAGGAGAGTGGAACTCCATGTGTAGCGGTGAAATGCGTAGATATATGGAAGAACACCAGTGGCGAAAGCGGCTCTCTGGTCTGTAACTGACGCTGAGGTTCGGAAGCGTGGGTAGCAAACAGGATTAGATACCCT
+
FGFGGFFGGGGGGGGGGGGGGGGGGGGFGCGFFGGGGGGGGGGGGGGGG@FGGFGGFFGGFGGGGGGGCGFGGGGGGGGFGGGGGGGGGGGGGGGGGGGEGCFGGGGFGGGGGGGGGF9FGAEFGGGGGGFGGGGGGGGGGGGDFGGGGGGGGGGGGGDGGGGCCFGFGGGGGGGGGGGGGGFGGGGGGGGGGGEEGGFFCCBFFGGGFGGGFCFFFF1GGFFGDEFD7EFG8EGGGGFGGFCGGGGGGFGGGGGGEC@GDCGFGFEGGFGEF>98FACF6EGGGGFB4,GFEFFEGFGGGGGGGGGGGGFGEGFE<FFGGFGGGFGFCCFGGGGGGGGFDGGGGGGGFFFGGGGGGGFFFGGGGGFEGGGGF>GGGGGGGGGGFGGGGFE<GGGFGGGGGGGGGGGGGGGGGGGGGGGGGFDGGGGGGGGGGGGGCCCC9
@BS 80026
TAGGGAATCTTCCACAATGGACGCAAGTCTGATGGAGCAACGCCGCGTGAGTGAAGAAGGTCTTCGGATCGTAAAACTCTGTTGTTAGAGAAGAACACGAGTGAGAGTAACTGTTCATTCGATGACGGTATCTAACCAGCAAGTCACGGCTAACTACGTGCCAGCAGCCGCGGTAATACGTAGGTGGCAAGCGTTGTCCGGATTTATTGGGCGTAAAGGGAACGCAGGCGGTCTTTTAACTCTGATGTGAAAGCCTTCGGCTTAACCGGAGTAGTGCATTGGAAACTGGAAGACTTGAGTGCAGAAGAGGAGAGTGGAACTCCATGTGTAGCGGTGAAATGCGTAGATATATGGAAGAACACCAGTGGCGAAAGCGGCTCTCTGGTCTGTAACTGACGCTGAGGTTCGAAAGCGTGGGTAGCAAACAGGATTAGATACCCT
+
GGGGEFDEFGGGGGGGGAFGGGGGGGGGGGGGGGGGGGGGGGGGCCFFGGGGGGGGGDGGFGGGGGGGGGGGGGGGGGGGGGGGGGGGGFGGGGGGGFGGGGFGGFEGGGGGGGGGGDFFFGGGGGGGCFGGFGGGGGGGGGGGGGGGGGDGGG>FGG8GGGGFFGGGGEEGGEGGGDGGGGGGCGGGGGGGGGGGGGGGGGDGGGFGGGGGFFGFFGGGG>ECGGGGGGGGCGGGGGG,GGFGGFGGGGGFGGFFGEGGFFCGGGGGGFGGGFFB>CFGGGGFF9GGGEEFGFFDGGGFGGGGGGGGGGGGGGGGGGGGGGGGFF9GGGGGGD@9GFEGGFGGFF9EGGGGGGGGFCCCAGGGGEGFFFFEEGGGGGGGGGGGGGGGGGFCGGGGGGGGGGGGGFFFGGGGEEFGGGGGGGGGGGGGGGGGGGGGCCCCC
@BS 66562
TGGGGAATATTGCACAATGGGGGAAACCCTGATGCAGCGACGCCGCGTGGAGGAAGAAGGTCTTCGGATTGTAAACTCCTGTTGTTGAGGAAGATAATGACGGTACTCAACAAGGAAGTGACGGCTAACTACGTGCCAGCAGCCGCGGTAAAACGTAGGTCACAAGCGTTGTCCGGAATTACGGGGTGTAAAGGGAGCGCAGGCGGGAAGACAAGTTGGAAGTGAAATCCATGGGCTCAACCCATGAACTGCTTTCAAAACTGTTTTTCTGGAGTAGTGCAGAGGTAGGCGGAATTCCCGGTGTAGCGGTTGAATGCGTAGATATCGGGAGGAACACCAGTGGCGAAGGCGGCCTACTGGGCACCAACTGACGCTGAGGCTCGAAAGTGTGGGTAGCAAACAGGATTAGATACCCT
+
CFEFG@CF@DFGGFFEEGDEGGEGGGGG@FGFFCCFGGFEFGGECCG:FGGGGG<FFGGGGFGGGGGFECFCFGGGGGGGGGGG8=<D<F8FF?,,C,EFFGGE+B,7FGFGGGGG<FFGGE=G:CBDGG?3FDDFF@A+DGGGGGCCFED<D??>FFGGAFFGGGGGGC<FFGFD5F7CFF*CFFCFDF8DCE@FGGD*:E98>DEEDF8?A:2?D8GGGGFCEGFC,<30<FFCGCFGCGGGGFFFFC?GD><:FFCEFCFGGF=CFF#FFFG?AEFFAFFGGGGGFECC@GFFEGGGGDGFCF:EEE<FDGGGFGGGECCGGEFGGCGFFCFDFFCGGGGGFEEF@7GFE9FGGGGGGD@DFFC@GGEGGGGGGGEFGGGGGGGDGGGGGGGGGGGGGGFEGFGGGFFCCCAC
@BS 112738
TGGGGAATATTGAACAATGGGGGAAACCCTGATGCAGCGACGCCGCGTGGAGGAAGAAGGTCTTCGGATTGTAAACTCCTGTTGTTGAGGAAGATAATGACGGTACTCAACAAGGAAGTGACGGCTAACTACGTGCCAGCAGCCGCGGTAAAACGTAGGTCACAAGCGTTGTCCGGAATTACTGGGTGTAAAGGGAGCGCAGGCGGGAAGACAAGTTGGAAGTGAAATCCATGGGCTCAACCCATGAACTGCTTTCAAAACTGTTTTTCTTGAGTAGTGCAGAGGTAGGCGGAATTCCCGGTGTAGCGGTGGAATGCGTAGATATCGGGAGGAACACCAGTGGCGAAGGCGGCCTACTGGGCACCAACTGACGCTGAGGCTCGAAAGTGTGGGTAGCAAACAGGATTAGATACCCT
+
<F<ECB@FGGGG,;C,;ECFGGGFGGGGGGGGGGGGGGGGGGGEGGGGGGGFGG<AFFGGGEFGGGGGG:FFFFGGGGGGGFFGGGGFGGDCGGGGGGGGGGG7B+,<BFFBFGGGGGG?DFEC6CCEGGFBFGGCFGGGGGGCEGGGGGGFFFD5>FGFGGGGDG;GGFGCFFGG%FG1FGGGGGGGGFGGGGGGGGC=>:EGEGGGGF<>GGGCDFGGGF8FCCC;G,@C7FE>C8?4C@CEGACFG=F?ADGFGGGGGGGEFCDE?8GGFFFG24GGGGGGGEGEFCBAFC@CCB7FE9B7GGGGFGGFGGDFFE<FFEGC>E=E9EE9GFCGGGGGGFGGGGFF:CFGFGFGFEDCGGF@CGFFDGEGGCEGGGEFGFGE@FGGDGFFGFGGGGGGGGGGGFGGGFECCCCC
@BS 109900
TGGGGAATATTGCACAATGGGGGAAACCCTGATGCAGCGACGCCGCGTGAGCGAAGAAGTATTTCGGTATGTAAAGCTCTATCAGCAGGGAAGAAGAATGACGGTACCTGACTAAGAAGCACCGGCTAAATACGTGCCAGCAGCCGCGGTAATACGTATGGTGCAAGCGTTATCCGGATTTACTGGGTGTAAAGGGAGCGCAGGCGGTGCGGCAAGTCTGATGTGAAAGCCCGGGGCTCAACCCCGGTACTGCATTGGAAACTGGTCATCTAGAGTGTCGGAGGGGTAAGTGGAATTCCTAGCGTAGCGGTGAAATGCGTAGATATTAGGAGGAACACCAGTGGCGAAGGCGGCTTACTGGACGATAACTGACGCTGAGGCTCGAAAGCGTGGGGAGCAAACAGGATTAGATACCCT
+
GGGGGEGGGGGGGGGGFEGEFGGGEGGGGGGGGGGGGGGGGGGGGGGGGCEGGCFGFGGGGGGGGGGGGGGGGGGGGGGGGGG<AFFGDFGGGGGCCFFGFFGGGGGGGGFGGFFGGGFFFGG?GF?EGGGGGG@EGGGGGGGGGGGGGGGG9GGFGFFGCGGGF;:EG=GDGGGGGD7FFGGGGGGFGFGGGGGGGGGGGGGGGGGGGFGGCEEGFGGFFDC@FCFEGFGGGGGGGGGGGGFGGGGFFCGFGGGGGFGFFGGGGGGGFCFGGGGCGGEGGFGGGGGGGGGGGGFBCFF@GEFC>@EDGGGFFEF7GGGGGFFAFFFGGGFGGEFDF9GGGGGGCGDGGGGGFCAFGGGGGGGFFFGFCGGGGGGGGGGGGGGGGGGGGGEGGGGFGGFGGGGGFE9GGGGFCCCCC
@BS 56731
TGGGGAATATTGCACAATGGGGGAAACCCTGATGCAGCGACGCCGCGTGGAGGAAGAAGGTCTTCGGATTGTAAACTCCTGTTGTTGAGGAAGATAATGACGGTACTCAACAAGGAAGTGACGGCTAACTACGTGCCAGCAGCCGCGGTAAAACGTAGGTCACAAGCGTTGTCCGGAATTACTGGGTGTAAAGGGAGCGCAGGCGGGAAGACAAGTTGGAAGTGAAATCCATGGGCTCAACCCATGAACTGCTTTCAAAACTGGTTTTCTTGAGTAGTGCAGAGGTAGGCGGAATTCCCGGTGTAGCGGTGGAATGCGTAGATATCGGGAGGAACACCAGTGGCGAAGGCGGCCTACTGGGCACCAACTGACGCTGAGGCTCGAAAGTGTGGGTAGCAAACAGGATTAGATACCCT
+
CFFG>8CCCCFGGGGGGGGGGGGGGGFGGCFGGGDGFGGGGGGGGGGGGFEGDGGG<FGGGGGGFFGGGCGFGGGGGGGGGGGGGGGG@CFGGGGGGFEFFGGEFGGGGGGGF?DGFF6GGG#>CGGFGG@FF@8FGGCGG8FGCFGGEGGGGGECFGCFF>+C?:B<<CC<CC<EGGGGGG>FCFEC<C:BFGGC=DGCB:<EGEECC?>CFEFGFG@CGGGCCEEG?FFEGGFFGGGG@CECFFFC:C2DC;CCGGFF6,F4F,EG79F;CF8-ACGDGGGFGGEGGGGGF<F@FB@,FGGGGGGGGF@C,FCGGFFAF87GGGGGGGFGGGGFFGFGGGGGGGGGGGDGEGGGGFF8GGGGGGGGFCFF8GGGGGGGGGGF9ECCGGGGGGGGGGGGGGFEEGCGFCGCCCCC
@BS 102117
TGGGGAATATTGCACAATGGGGGAAACCATGATGCAGCGACGCCGCGTGGAGGCAGAAGGTCTTCGGATTGTAAACTCCTGTTGTTGAGGAAGATAATGACGGTACTCAACAAGGAAGTGACGGCTAAATACGTGCAAGCAGCCGCGGTAAAAAGTAGGTCACAAGCGTTGTCCTGAATTACTGGGTTTAAAGGGAGCGCAGGCGGGAGAACAAGTTGGCAGTGAAATCCATGGGCTCAACCCATGAACTGCTTTCAAAACTTTTTTTCTTGATTAGTGCAGAGGTAGGCGGAACTCCCGGTGTAGCGTTGGAATGCGTAGGTATCGGGAGGAACACCAGTGGCGAAGGCGGCCTACTGGGCACCAACTGACGCTGAGGCTCGAAAGTGTGGGTAGCAAACAGGATTAGATACCCT
+
CFGGGCCGG<FF9E,CECGGF,@CEFGE,C,CEAFGGFGEGC7FCF7>:FEFC,BCD,EFDACGGGGDFEGEFGGECFGGGGGFFGFGGGCEEFAFEGGGGGC7CCFF<ECGFC@BFFEFDDFC3CCG,@F9FCF++@D7><DE:>FFCB8>F%>7;@>DDF,DF>?FFA8CCG#FGGFGCE=FAFB#=<FCDF@8<*14CEC5FCCCFFFD5:89EAE%<;@E,@<9<8<:'FED>7CFF5E@9GD<FB8D@,>8CCA@C8+8GFDA,CCE,8GGGFF5,FFF8F7GGCGEEB+GGGGFEGGGEEFC,FBC8,:F7CAGGGFCCCGGFEFECCDEEGFGGFGFGGGGEEFC9GGFGGFF9GFFF<ECCCFF,GFE<ECFF@,EDGGFGDGFF<GGGGFGGGGGGGGEF8ACCCCC
@BS 78328
TGGGGAATATTGCACAATGGGGGAAACCCTGATGCAGCGACGCCGCGTGAGCGAAGAAGTATTTCGGTATGTAAAGCTCTATCAGCAGGGAAGAAGAAATGACGGTATCTGACTAAGAAGCTCCGGCAAAATAAGTGCCAGCAGCCGCGGTAATACGTAGGGGGCAAGCGTTATCCGGATATACGGGGTGTAAAGGGAGCGCAGGCGGTACGGCAAGTCAGATGTGAAATCCCGGGGCTCAACCCCGGTACTGCATTGGAAACTGTCGGACGAGAGTGTCGGAGGGGTAAGTGGAATTCCTAGTGTAGCGGTGAAATGCGTAGATATTAGGAGGAACACCAGTGGCGAAGGCGGCTTACTGGACGATTACTGACGCTGAGGCTCGAAAGCGTGGGGAGCAAACAGGATTAGATACCCT
+
GGFFGGGGCGGFFGGGG9,6<777@EFACFG,@C96@<FGGGG+@FCFCGG8C7CFGGGG9FFFFFEEEGGGGGGGDFGGAD<,@?EEFG+E=FF4E,85?,C:+44+88,,C5,5A<?DF,8A:7+++:>B3,@8=EFECF,,@FFEE>:*:@<?DFD>@<%576;F7F<<C1@?B*#3*>76:EFC?F-F>GGGG:=/238?8>F128:F:2AEC>6,6,,C,;>,5****:F>@88*>83:+CFF9B,,D@AGGEEC83+@B7@FC38,,GGGFF:+@+FF<CFDFFGFFE=B,B,GDEF@GFCBEDFGFEC=B8,C,FFAGF<9FF,EFF:@:--CFGFGECFC:FCEFDF9FC<66,@CFCE,EECEGEE8CFE:8,,,FFGGC@DGEDDFGGDFFCFC6;,AD@EFEBCC<C
@BS 60318
TGGGGAATATTGCACAATGGGGGAAACCCTGATGCAGCGACGCCGCGTGGAGGAAGTAGGTCTTCGGATTGTAAACTCCTGTTGTTGAGGAAGATATTGACGGTACTCAACAAGGAAGTGACGGCTAACTACGTGCCAGCAGCCGCGGTAAAATGTAGGTCACAAGCGTTGTCCGGAATTACTGAGCGTAAAGGGAGCGCAGGCGGGAGAACAAGTTGGAAGTGGAATCCATGGGCTCAACCCATGAACTGCTTTCAAAACTGTTTTTCTTGAGTAGTGCAGAGGTAGGCGGAATTCCCGGTGTAGCGGTGGAATGCGTAGATATCGGAAAGAACAACAGAGGCGAAGGCGGACTACTGGGCACCAACTGACGCTGAGGCTCGAAAGCGTGGGTAGCAAACAGGATTAGATACCCT
+
@DEGG@@FCDDFC9CFGFGFFFECFF,,BFEG<@E9EE:@+@F@F@FGGDCC4BEE9C,CEFFF<FE7CGGGFGFG<,A?=F?,<FF?BF<FG8BE,<,@FGEEGGGGGGG?FCF,::ABD<@FE7><<>B,83DF+=>FF<F,F***>F>?F,,7DFFFGC=G3,<C=1.(:/<F2??F?CF?#8#,FCFGF@FF@=GC:>>;/FBF9CDGFF,?;5<8ECGG<FGDF?@99,BAC@CCGCFFFEFGFEG,71CCF-:DCCF<D<FD5BF>6D@=A$#,,5,GGGEGEA,???7@F7=,FFEF7GFEC<DFGF:EGFEE?+646@:6,,,E@:,,,GFB,FCD97CC@,F@CFC@EFC6,,F8FFF:GCEEE<FFF7GFGF?C8C+BFCAGDGGFFCDCF9ACACGEFFC8,CCB
@BS 109996
TAGGGAATCTTCCACAATGGACGCAAGTCTGATGGAGCAACGCCGCGTGAGTGAAGACGGTCTTCGGATCGTAAAACTCTGTTGTTAGAGAAGAACACGAGTGAGAGTAACTGTTCATTCGATGACGGTATCTAACCAGCAAGTCACGGCTAACTACGTGCCAGCAGCCGCGGTAATACGTAGGTGGCAAGCGTTGTCCGGATTTATTGGGCGTAAAGGGAGCTCAGGCGGTCTTTTAAGTCTGATGTGAAAGCCTTCGGCTTAACCGGAGTAGTGCATTGGAAACTGGAAGACTTGAGTGCAGAAGAGGAGAGTGGAACTCCATGTGTAGCGGTGAAATGCGTAGATATATGGAAGAACACCAGTGGCGAAAGCGGCTCTCTGGTCTGTAACTGACGCTGAGGTTCGAAAGCGTGGGTAGCAAACAGGATTAGATACCCT
+
FGGCFGGFGGGGGGGGGGGGFFGGGEGFGGGGGA9FGFGGGEGGGEGGGGGGGGGGG,CFFEEGGGGGGGGFEGGGGGGGGGGGGGGGGDGGGGGGGGDGGEFGGGGGGGGGGGGGGGGGGDGGGGGGEFGFCDAF8FAFGGGGGGGGGGDGFGFGF7<;FGGGGGGGGE@FEGGGGGF;FGGGAGG>GGGGFE4?>GCEGDGGGGCGGGFDFFGFCGFGGFD>GGFGEEFDEDFGEFFA?9E>?CFGFCGFFGFGGGGGGFEGGGGGGDB@GGGGGGCFFFEFGGGGGGGGFCA8ECF;EBCFEFGGGGFFEF9GGGFGFE58FGGGGGGEFGGGFEGGGFCGCF=GGFEFGFGGGGFFCEGGGGGGGGCEEGGGGF@DFGGGGFGGGFFGEEF@DGGGGGGGGGGGGGDGGGGGGGGGGGGGFFGGGGGGGGFFCCCCC
@BS 118992
TGGGGAATATTGCACAATGGGGGAAACCCTGATGCAGCGACGCCGCGTGAGCGAAGAAGTATTTCGGTATGTAAAGTTCTATCAGTAGGGAAGAAGAAATGACGGTACCTGACTAAGAAGCACCGGCTAACTACGTGCCAGCAGCCGCGGTAATACGTATGGTGCAAGCGATATCCTGATTTATTGGGCGTAAAGCGAGCGCAGGCGGTTTGATAAGTCTGAATTTAAAGGCTGTGGCTCAACCATAGTTCGCATTGGAAACTGTCAACCTTGAGTGCAGAAGGGGAGAGTGGAATTCCATGTGTAGCGGTGAAATGCCTAGATATATGGAGGATCACCGGTGGCGAAAGCGGCTCTCTGGTCTGTAACTGACGCTGAGGCTCGAAAGCGTGGGGAGCGAACAGGATTAGATACCCT
+
CFDEGCED@FFFFFF@EAEFG,CCEG@8FA8CE<CFGF@@FGGGGEGFGCCEFFCCGFGFFGCDA@F+4<B,EFGC,,??BF55E,9BACEEFAE8FGFFGFE=>?++,,:F=FFGG,BFGG8<C:CE+B,,@3<D,+@E8FCFC,5@@*>1CFGG*8,83@32<,,8<1*38<CC+7,2+,??FB:4*411*8<<FC77/*2=8<@>8?5EC:FFG<:@)3,#,%>CE8?F<#,>><81CF6F,88:7F@B?#CA<;F??AAC6,,7,9FGGGGEE9:=,A=,F=E,,AF9F=CE=?,CFGGFCCCCCCGGF9EB4:,A,FDB:,<,,E6,EC,C6>+,@FC@BC66+CFDF7F@8GGGGGGGFFEEEFFCF6DFCF@EFGGFFCGGF:FEEC8GCCDFGGGGGGGFFFF<B9CCC
@BS 77512
TGGGGAATATTGCACAATGGGGGAAACCCTGATGCAGCGACGCCGCGTGAGCGAAGAAGTATTTCGGTATGTAAAGCTCTATCAGCAGGGAAGAAGAAATGACGGTACCTGACTAAGAAGCGCCGGCTAAATACGTGCCAGCAGCCGCGGTAATACGTATGGTGCAAGCGTTATCCGGATTTACTGGGTGTAAAGGGAGCGCAGGCGGAAGGCTAACTCTGATGTGAAAGCCCGGGGCTCAACCCCGGTACTGCATTGGAAACTGTCGTACGAGAGTGGCGGAGGGGGAAGTGGAATGCCTAGTGTAGCGGTGGAATGCGTAGATAGCGGGGGGAACACCAGTGGCGAAGGCGGCCTACTGGGCACCAACTGACGCTGAGGCTCGAAAGTGTGGGTAGCAAACAGGATTAGATACCCT
+
FGEEG,BFFFGDGFGFEFAFGGGGGGGGGGGGGGGEFGC:FGGGGEEFGDGFGGG>F,CFECFGGGDFDFGGGA?BFFFGCFGG,BFEEGGGGG8=ACFF,FFCCGGGGGF8FEF<F9DFF7FGFCC@F<,=9D+E8FFABBF:FF:F7>B<<FGG>3F91<<ECCECFC,A<3FFEGG9C;@:-CG<FEF?<EGGG=GDEG@FC>GFACFEC<EC#5<=@<>?CGFF7FGFGCEG;@CCFFAF8?F@:@>1FFGFCFFEF>AFFFGCFDC#GFEC58#0=:BFB<E,DGGCEEEB5,CFBCEFF7EFCFE9EDFFEGGFBFF?+@+GGGGGFGCAGGECFGGGEDGE@GGGGFGGGF@CGFAGFECCFFCFF@C,GDFEFCC@ECGFC,FCGGFEFFGGFFEGGFE,FFFEC6CCCB
@BS 57419
TGAGGAATATTGCTCAATGGACGAGAGTCTGATCCAGCCAAGTCGCGTGGAGGATGAATGCCCTCTGGGTTGTAAACTTCTTTTATATGGGAATAAAGTATTCCACGTGTGGAATTTTGTCTGTACAATATGAATAAGGATAGGCTAACTCCGTGACGGCAGCCGCGGTAATACGGAGGATCCGAGCGTTATCCGGATTTATTGGGTGTAAAGGGAGCGTAGGGGGACTGGTAAGTCAGTTGTGAAAGGTTGCGGCTCAACCGTAGAATTGCAGTTGATACTGTCAGTCTTGAGTACAGTAGAGGTGGGCGGAATTCGTGGTGTAGCGGTGAAATGCTTAGATATCACGAAGAACTCCGATTGCGAAGGCGGCTGACTGGACTGCAACTGACACTGATGCTCGAAAGTGTGGGTATCAAACAGGATTAGATACCCT
+
G?@CFG?E<FG@,6CFFGGGGCFG+FCGFGGG96CEFG9F8F@<7:FEFGF8F,CFE,6C,6,:,CEAGE,66?9EFG,<,CFFDFF,CFF8E,:5<EC9?F9E?<+AFF7+BEE,,<AB,CEGFE,<,AE,?AE,E<FG@FG4?ED;:A,BC=>*C/::3C6GGDF<<8&<F:FEC;<*3:DD8EFE<=*#?4=?C0@37C<GFEF#F;>GGECA54F:EC.#GF@,D<;GFFFA,,+4FGGGCAD@+:8::>DDB+FFC6=7C,9BCGFGE=C,EF<FF<AB8DEBFB<CEA@,F;C,ECFFB+8:GE<ECGEFC=@ECGGEEGECGGGGGGGFF?FFFGGCFCB,GGGGGGFEFD,BGGGGGGGGF:,DFF,GGGGGGGGFCGGGGEFC,C8DF7ECFGGGGFF7EGGGFFC,GFGGEGGGGFFFGFFCCCCC
@BS 93885
TGGGGAATATTGCACAATGGGGGAAACCATGATGCAGCGACGCCGCGTGAGCGAAGAAGTATTTAGGTATGTAAAGCTCTATAAGCAGGGAAGAAGAATGACGGTACCTGACTAAGAAGCACCGGCTACATACGTGCCAGCAGCCGCGGTAATACGTATGGTGCAAGTGTTATCCGGATTTACTGGGTGTAAAGGGAGCGCAGGCGGTGCGGCAAGTCTGATGTGAAAGCCCGGGGCTCAACCCCGGTACTGCATTGGAAACTGTCGTACTAGAGTGTCGGAGGGGTAAGTGGAATTCCTAGTGTAGCGGTGAAATGCGTAGATATTAGGAGGAACACCAGTGGCGAAGGCGGCTTACTGGACGATAACTGACGCTGAGGCTCGAAAGCGTGGGGAGCAAACAGGATTAGATACCCT
+
EEECF7CE6C<AFEF,C<<EC@@@@@<,,;;,C@CEEC@CFECGG7+8+=FFEEFGGGCE?EFA,EF9@EFGFFDFGDECFF-5@,CFFEDFEB=D,FFGGFCEGGGG,A=FGC,>,CF8,,B+6+8C,>B<FC,DBFFB;><<C7FC@2FE@<FG@9<BC6CE<BEC;@<@EF4::+FC9<<,CFECFCF8><9<:C<FE8B>DFC:@<?:ECEE8F9C1CF=GGCCCGGEFDFCCFF@EDCEDEC<GFCCGCC?F@7<AEGCFC1BB2A2AC4=@8(8<CFCG??,DFFCFE=5FF=B,FGF:E77CEF<<EEFCFGFFAEEFF6DE?,<FCC@FCCGGFBEF<FCFGFFC,C,C,,EDFD<DFFGFC@B+C@CCE7EFC@CDC:CF@DEFCFAFCAGFCFFGGFFFGGGCCCCC
@BS 18
TGGGGAATATTGCACAATGGGGGAAACCCTGATGCAGCGACGCCGCGTGGAGGAAGAAGGTCTTCGGATTGTAAAATCCTGTTGTTGAGGAAGATAATGACGGTACTCAACAAGGAAGTGACGGCTAACTACGAGCCAGCAGCCGCGGTAAAACGTAGGTCACAAGCGTTGGCCGGAATTACTGGGTGTAAAGGGAGCGCAGGCGGGAAGACAAGTTGGAAGTGAAATCCATGGGCTCAACCCATGAACTGCTTTCAAAACTGTTTTTCTTGAGTAGTGCAGAGGTAGGCGGAATTCCCGGGGTAGCGGTGGAATGCGTAGATATCGGGAGGAACACCAGTGGCGAAGGCGGCCTACTGGGCACCAACTGACGCTGAGGCTCGAAAGTGTGGGTAGCAAACAGGATTAGATACCCT
+
GGE8C,@FCEGFGGGGGGGGCGGGGGGGGGFGGGGGGG7CGGGGGGC>FGGGGEGGGGGGCGAFGGGGG?EFGGG9E8FGGGFFE8,99FFFGGFEFFFFCEG+B?9?FFGGGGDFGFGEFGGGE>BDG<CGC++@FCFGG>CFG/FEGC5>FGGCCFGGGG<;C;FCF:;#?,#=:F<GCFECCFCBAFGFGEGGGCCFEECCG?:?CE8AE,CDD7D>@C<EFGGFE6<FFFC7FFFCACDCFF:F<1DCDFB>CGEFDFC<>:CFGFCGGFADAC@(FGGFFCECGFE?,B++GGF=FF@GDGGGGFF<FEGEGGGGGGCCE@,GEC<F7GFCEFAC8,EG?GFCGGGEFC@CEEEFFFCCFFFGGGGEF?GGGGGFGGGFGGDFFEF@GGGGGGGGFGGGGGGGGFFCCCCC
@BS 19
TGGGGAATATTGCACAATGGGGGAAACCCTGATGCAGCGACGCCGCGTGAGTGAAGAAGTATTTCGGTATGTAAAGCTCTATCAGCAGGGAAGAAAATGACGGTACCTGACTAAGAAGCCCCGGCTAACTACGTGCCAGCAGCCGCGGTAATACGTAGGGGGCAAGCGTTATCCGGATTTACTGGGTGTAAAGGGAGCGTAGACGGTAAAGCAAGTCTGAAGTGAAAGCCCGGGGCTCAACCCCGGGACTGCTTTGGAAACTGTTTAACTAGAGTGCTGGAGAGGTAAGCGGAATTCCTAGTGTAGCGGTGAAATGCGTAGATATATGGAGGAACACCGGTGGCGAAAGCGGCTCTCTGGTCTGTAACTGACGCTGAGGCTCGAAAGCGTGGGGAGCGAACAGGATTAGATACCCT
+
FGGGGGGGGGGGGGGGGGGGGGGGGGGGGGGGGGGGGGGGGGGGGGGGGFFFGGGG?FGFGGGGGGGCGGGGGGGGGGGGGGGGGGGGGGGGGGGGGGGGGGGCFCGGGGGGGGGGGGGGGGGEGFGGGGGGG?GGGGGGGGGGGGGGFGGGGGFFGGGGGGGGGGGGGGGGGGGGGFFFFGGGGGF8=CFCFFGGGEGGGGGGGGGGGGGGGFEFCGGGGGGGGGGGGGGGGGGEFGGGGGGGGGGGFGFGGGGGGGFGGGFFFFGGGFGGGGFGGFCGFGGGGGGDGGGFEFFAGGGEGGGGGGFCGGGGFGGGGGGGGGGGGGGGGGGGGEEF@GGGGGGGGGGGGGGGGGFFFGGGGGGGGGGGGGGGGGGGGGGDGGGGGGGGGGGGGGGGGGGGGGGFB9GFF8GCCCCC
@BS 20
TGGGGAATATTGCACAATGGGGGAAACCCTGATGCAGCGACGCCGCGTGAGCGAAGTAGTATTTCGGTATGTAAAGCTCTATCAGCAGGGAAGAAGAAATGACGGTACCTGACTAAGAAGCACCGGCTAAATACGTGCCAGCAGCCGCGGTAATACGTATGGTGGCAAGCGTTGTCCGGATTTATTGGGCGTAAAGGGAACGCAGGCGGTCTTTTAAGTCTGATGTGAAAGCCTTCGGCTTAACCGGAGTAGTGCATTGGAAACTGGAAGACTTGAGTGCAGAAGAGGAGAGTGGAACTCCATGTGTAGCGGGGAAATGCGTAGATATATGGAAGAACACCAGAGGCGAAAGCGGCTCTCTGGTCTGTAACTGACGCTGAGGTTCGAAAGCGTGGGTAGCAAACAGGATTAGATACCCT
+
GGGGGEFFEFGGGGGGGGGFGGGGEGGEFGGGGGGGGGGGFGGEGGGFEGGGGEGE<CFFFGGGGGG7EGGGGGGGGGGGFGGGGGGGGGFGG<FEDBFCFFFGGGFD9FGGGGGGGGGGFEGCFDGGGG9=<,@@><FFGFGGFFG@>GGGGGGGGGFCFCFGGGE?BCFGGGDGFFEG;C;CC<F9FFFFGGGGFGEEC?1*<8;FGECF@<FFF@/CFCGGGCGGGGFEGGEEDGFFEFGB=EFCFFCGFDD<D6?GFDEFFEGG,?0GEEFGGGGGGGGGGFGF9E9FGEEF8FGGGGFFF@4+CEGF9GGGDFEFCFFFCGGGGGGGDFFC<GFFFEEBCFCGFEEEEFFBF@F@C,<GGGEE6<@GCFGGFEC8GDEEGFCFCGGGCGGGGFGEGGFFFFDGGGFGGFA@?CA
@BS 59379
TGGGGAGTATTGCACAATGGGCGCAAGCCTGATGCAGCGACGCCGCGTGCGGGATGACGGCCTTCGGGTTGTAAACCGCTTTTGATCGGGAGCAAGCCTTCGGGTGAGTGTACCTTTCGAATAAGCCCCGGCTAACTACGTGCAAGCAGCCGCGGTAATACGTAGGGTGCAAGCGTGATCCGGAATTATTGGGCGTAAAGGGCTCGTAGGCGGTTCGTCGCGTCCGGTGTGAAAGTCCAGCGCTTAACGGTGGATCTGCGCCGGGTACGGGCGGGCTGGAGTGCGGTAGGGGAGACTGGAATTCCCGGTGTAACGGTGGAATGTGTAGATATCGGGAAGAACACCAATGGCGAAGGCAGGTCTCTGGGCCGTTACTGACGCTGAGGAGCGAAAGCGTGGGGAGCGAACAGGATTAGATACCCT
+
C<,FFG:8C,FFEGGGGD98F,FEE+FC@FF8<,6CB,@CEE+@F@CCFEC+=+4@F??CGGDE,AFEGG+4CAED<FF++?:,8FFFE:63CDFG===,8B7+:++@@DFC@@=FFCG@CFDFC,3>C@*>:>BF?BCF:,1#CC>0D9=@74-*7<)#7>F*'2;:@:<C7*;2&/;GCCA5:<8F?<E9>;CEE=EC81859::8EEGEEEE>C:GG>GDEGGFGF;C<9C.=*C1*BC=F7EGGGFF>CCFEEFEC*CC7FF@>==@36=<8,BA+GGFCEEA8GF?F9DFGGGF@GGGGGGGGFGGGGC@CGGFFE9GFECCFB==,BFCFGGFCF<GFECFGFCFFFFFDFCFDDFE<DFCC@CGF<GGEEFF<FFEC@CCEDGGGECCFDEGCCGGGFGFF<CF@9EFFE<CC8CC
@BS 22
TAGGGAATCTTCGGCAATGGGGGCAACCCTGACCGAGCAACGCCGCGTGAGTGAAGAAGGTTTTCGGATCGTAAAGCTCTGTTGTAAGTCAAGAACGAGTGTGAGAGTGGAAAGTTCACACTGTGACGGTAGCTTACCAGAAAGGGACGGCTAACTACGTGCCAGCAGCCGCGGTAATACGTAGGTCCCGAGCGTTGTCCGGATTTATTGGGCGTAAAGCGAGCGCAGGCGGTTTGATAAGTCTGAAGTTAAAGGCTGTGGCTCAACCATAGTTCGCTTTGGAAACTGTCAAACTTGAGTGCAGAAGGGGAGAGTGGAATTCCATGTGTAGCGGTGAAATGCGTAGATATATGGAGGAACACCGGTGGCGAAAGCGGCTCTCTGGTCTGTAACTGACGCTGAGGCTCGAAAGCGTGGGGAGCGAACAGGATTAGATGCCCT
+
FGFGGFGGGGGGGCGGGGGGGGGGGGGGGGGGGGGGGGGGGGGGGGG@FDFFFGGGGGGGGFGGGGGGGEGGGFGFGEDEGGGGGFGGFFFGGGGGGGGEFFFFFGGFGGGGGGGGFGFGGGGDDFDEEGGGGGGGGEGGGGGGGGGCFGGDGGFGG8FGGFGGGGGFGCF7FG:CD0B:AA6<;?5?CF<@7FC>886@;ECFEGFGGGGGEC<<=@F@>88::CEGGGGGG9BACGGGGCGF@FGFEC=96GGFCAFFFFGCF@ED?GFGGGGFFDGGFGGGDFGGGGFFFGFFGE8DGGE8F8CAEFCDBFFF?AAGGGGGGGGGGGGECGD9FB:,GGGGFGGGGGFGGGFGGGGGFGFGGGGCGGFB+CGGGGFEFGFGGFGGGGGGGGGGGGGGGGGGFGDGGGGGGGGGFGGGGFFFGGGGGGGGGGFGCCCCC
@BS 60540
TGAGGAATATTGGTCAATGGACGAGAGTCTGAACCAGCCAAGTAGCGTGAAGGATGACTGCCCTATGGGTTGTAAACTTCTTTTATATGGGAATAAAGTATTCCACGTGTGGAATTTTGTATGTACCATATGAATAAGGATCGGCTAACTCCGTGCCATCAGCCGCGGTAATACGGAGGATCCGAGCGTTATCCGGATTTATTGGGTTGAAAGGGAGCGTAGGTGGATTGTTAAGTCAGTTGTGAAAGTTTGCGGCTCAACCGTAAAATTGCAGTTGAAACTGGCAGTCTTGAGGACAGTAGAGGTGGGCGGAATTCGTGGTGTAGCGGTGAAATGCTTAGATATCACAAAGAACTCCGATTGCGAAGGCAGCTCACTAGACTGCAACTGACACTGATGCTCGAAAGTGTGGGTATCAAACAGGATTAGATACCCT
+
F8F9EFFGFGFFFGFFCFFDFGD+@FCFGGGFFFD<FFGGGFFEFGEFEEFC8F,E<F<,,6CCEFGD8FEEFFFGGGFEFGF<AFF9FDFG8EFGGGGG9AA,CFGFGEFCCFFF<?,9CF9,@FF9E<B,EFCFGGD=EDFGGFG8FEAF@=DFFF,BF@@B+6CBFEEFAFF7.@F7>F5<:<:BFECC90;9,CDFDC;DCFGF->@?>7:C5CC8@>DD@,-,CFCGCG>86,EFFEFGGF<==FB:<FDCBEC=G,=:E<AAFG#@5FC9GDCFFDGGGGFF<CFE;FA@A,,AE?,ECF@4,9E?C,+EF<F?,CF7B7CACFADFA<@C<,;EA@E,<BC,EGFGFF:GCFDEGCDE@FEE6,C,99GF<F<GGF;,CC,CCGFFGGGFE@ADCFGFFDGDGGGFCFFAFE@FDCGEDC<GFA@CCB@
@BS 115399
TGAGGAATATTGGTCAATGGACGAGAGTCTGAACCAGCCAAGTCGCGTGAAGGAAGACGGATTTATGGTTTGTAAACTTCTTTAGTGCGGGAACAAAGCGGCGTCGTGACGCCGGATGAGTGTACCGCAAGAATAAGCATCGGCTAACTCCTTGCCAGCAGCCGCGGTAATACGGAGGATGCGAGCGTTATCCGGATTTATTGGGTTTAAAGGGAGGGCAGGCTGCGAGGCAAGTCAGCGGTCAAATGTCGGGGCTCAACCCCGGCCTGCCGTTGAAACTGTCCTGCTAGAGTTCGTGTGAGGTATGCGGAATGCGTTGTGTAGCGGTGAAATGCATAGATATGACGCAGAACTCCGATTGCGAAGGCAGCATACCAACGCGCGACTGACGCTGAGGCTCGAAAGCGTGGGTATCGAACAGGATTAGATACCCT
+
<FFFFFGGGGGGGFE@EFE@FFED:C@F<<,CF@@EFFGCFFEEGGGGGDFFFC<4?FFGDC:@FGGGGGGC<EFGGGGFG,6EEF9FC@FGFFCF8<FGEGEFED7:EFB:CCC+3>F,33<FFFB++>BF<EFDA@FC8<CDDF>DF:F,FF7,@,>FGG7<CECF7<C288<@CE*<2=CC:EF:;C>:AECCE:A7<F5E3CDEACCEC652#:EG:8CF?$78EB:>CC:<<C8?/,CCF717A0CF>EGEC.CE;>EC,@EE>#@FDAAF2GFFCCCEDFDDBAE@>FFDD,FFDGFGGGEGFFEGEF@EFFAA7CEGEE@GGGGGGFFGGGFFFGGGGGGGFE<C@7GGGFFEFGFAFGGGGF8@GGGEF@6++7@EGGDGGGGGGGGGECECFGGGCGEGGGEGGGGFE,GGGGGGGGGGGCCCCC
@BS 86712
TGGGGAATATTGCACAATGGGGGAAACCCTGATGCAGCGACGCCGCGTGAGCGAAGAAGTATTCCGGTATGTAAAGCTCTATCAGCAGGGAAGAAGAAATGACGGTACCTGACTAAGAAGCACCGGCTAAATACGTGCCAGCAGCCGCGGTAATACGTATGGTGCAAGCGTTATCCGGATTTACTGGGTGTAAAGGGAGCGCAGGCGGAAGGCTAAGTCTGATGTGAAAGCCCGGGGCTCAACCCCGGTACTGCATTGGAAACTGGTCATCTAGAGTGTCGGAGGGGTAAGTGGAATTCCTAGTGTAGCGGTGAAATGCGTAGATATTAGGAGGAACACCAGTGGCGAAGGCGGCTTACTGGACGATAACTGACGCTGAGGCTCGAAAGCGTGGGGAGCAAACAGGATTAGATACCCT
+
GGFFGEGGGGGGGGFGGGFFFGGGGGG8FGGGGGGCGGEFGG7FGGGGGGGGGGGGGGGGGGGAFGGFFFGGGGGGGFFGGGG9FEDFGGFFEGGGGGFGGFGGDGGGGGGGGGGGGGGGGGFFGGCFFFFGGGFGFGGGGGGFGGDFGEGEF;FFG@<FGGGG9FGGGGEGCCFGGCFFGGGGGGEF@?6:<EFGGC=C88::CEDGGFFEGGFFGGGFFCFGGGGGGGGFCFGGGGFGGCFGGGGGGGGGGGGFCCFFGGGGGF9:FFGGGGGGGGGGGFCFGDGGFFGGF<GFE<GGFCFCGGGGGGGGGGGGGGFGFFGGFGGGGGFCGFGFF<GFGGGEFDFGGGGGGGGGGGGGGGFFGGGGFFGGFCGGGGGGDGGGGGGGGGGGGGGGGGGGGGGGGGFC,GGGGCCCC9
@BS 97037
TGGGGAATATTGCACAATGGGGGAAACCCTGATGCAGCGACGCCGCGTGGAGGAAGAAGGTCTTCGGATTGTAAACTCCTGTTGTTGAGGAAGATAATGACGGTACTCAACAAGGAAGTGACGGCTAACTACGTGCCAGCAGCCGCGGTAAAACGTAGGTCACAAGCGTTGTCCGGAATTACTGGGTGTAAAGGGAGCGCAGGCGGGAAGACAAGTTGGAAGTGAAATCCATGGGCTCAACCCATGAACTGCTTTCAAAACTGTTTTTCTTGAGTAGTGCAGAGGTAGGCGGAATTCCCGGTGTAGCGGTGGAATGCGTAGATATATGGAGGAACACCGGTGGCGAAAGCGGCTCTCTGGTCTGTAACTGACGCTGAGGCTCGAAAGCGTGGGGAGCGAACAGGATTAGATACCCT
+
FGGGGFGGGGGGGFGGGGGGGGGGGGGGGFGGGGGGGG>EGGGGGGGGGGGGGGGGGGGGFGGGGGGGGGGGGGGGGGGGGFAFFFGGCFGGFGGAFEGFGDGEGGGGGGGGGGFGGFFGGG?CFEECFCFGG@8FFGGGFGGGGGGGGGDFGGEFG@F><FF;FCGGCCDFGEGGEF&FFF<FCGGGFFGGGGECGCE8EEDGGGGGF:;GFFGGFGGGGFE@:<;GGFGGGGGFGFFG;FCEFGGGGGGFGGFGFECFFGGGEF><DFGGGGGGGGGGFFFGF+=FCDFFF8ECGGDGGGGGGGGGGGGGGGGCGFGGGGEFGE@FCCGGGGGGGGFEGFGGGGGGGGFFGFFGGFGGGGGGGGGGGGGGGGGGFGGGGFECEECGGGGGGGFGGGGGGGGGGFAGGGGC<CCC
@BS 86988
TAGGGAATCTTCCACAATGGACGCAAGTCTGATGGAGCAACGCCGCGTGAGTGAAGAAGGTCTTCGGATCGTAAACCTCTGTTGTTAGAGAAGAACACGAGTGAGAGTAACTGTTCATTCGATGACGGTATCTAACCAGCAAGTCACGGCTAACTACGTGCCAGCAGCCGCGGTAAAACGTAGGTCACAAGCGTTGTCCGGAATTACTGGGTGTAAAGGGAGCGCAGGCGGGAAGTCAAGTTGGAAGTGAAAGCCATGGGCTCAACCCATGAATTGCTTTCAAAACTGGTTGTCTTGAGTAGAGCAGAGGTAGGCGGAATTCCCGGTGTAGCGGTGGAATGCGTAGATATCGGGAGGAAAACCAGTGGCGAAGGCGGCCTACTGGGCAGTAACTGACGCTGAGGCTCGAAAGTGTGGGTAGCAAACAGGATTAGATACCCT
+
FGGGGGCEEEFDGGGDDFFEDFG7FF@,;<FFGG?C<FGGGGGEEGEFGCFFFFDF,CE8C<FFGFG7?FGGGGF<FGGFCFF,BBFGBAEG@CCGGFECFE<FGF8EGGFGC@F<FDF9,,CE,ECFCFGFFEGFGGGGGF?F9@FG7=CCFGGFCE<,BFFDGGG>F::F7<CC?F@75<;<CCFG9?EFCGD=:=BF5<-=?CFCFFFCC6CF29FC>CCE5:8*CF?>2@8#1/GFGGCFFGGGGGF:5<@CFG*GFFFGE;8-C*EEF#?FEACFCCFFFFCB6,A,DFDGGEC,55,F8GGFFF?C7F<AEGFEF+4+,GGGGGGGFGGF<GGGGGGFGFC7EF7:EFE@FDC,GGGGGEGGGGEEEGFEC,,FC?GFC,<,,,GFGDFFCFEGGFGGFFBGGGGGGEFGGGGGDGGFGGGGFEFGGF@E@A-9C
@BS 98086
TGAGGAATATTGGTCAATGGACGAGAGTCTGAACCAGCCAAGTAGCGTGAAGGATGACTGCCCTATGGGTTGTAAACTTCTTTTATATGGGAATAAAGTATTCCACGTGTGGGATTTTGTATGTACCATATGAATAAGGATCGGCTAACTCCGTGCCAGCAGCCGCGGTAATACGGAGGATCCGAGCGTTATCCGGATTTATTGGGTTTAAAGGGAGCGTAGGTGGATTGTTAAGTCAGTTGTGAAAGTTTGCGGCTCAACCGTAAAATTGCAGTTGAAACTGGCAGTCTTGAGTACAGTAGAGGTGGGCGGAATTCGTGGTGTAGCGGTGAAATGCTTAGATATCACGAAGAACTCCGATTGCGAAGGCAGCCTGCTAAGCTGCAACTGACATTGAGGCTCGAAAGTGTGGGTATCAAACAGGATTAGATACCCT
+
FGGGG,,CFGDFGGGGGGGCGGGGGEGEGGGGGFGGGFFG?FEFGGDGDE?CFFFFFGGGGCEGGDGGDFCEGGGGGGGGGGGGGGGFFGGGGGGGGGGGFGGGGGGCFEGGGFDCGGGGGGGC<<EGGFGGGFGGGGFGFEEGGFFGGGGGGGGGGF<FFFGGGGGGEDBA@F<EE<CC@FCFGGGFFGG:FCGECFE:A:GGGFGFCFGGGGGCEFFDBGF<GGDC,=<GEFFFGGGGGDFCEGFGGGGGE<B:FECFGDGGGGGGGGGGGFGF9FEGGFGGGGGGFEFGGGGGGGFGGGGFCEF@:CFEDCGDGGFFGFEFDGDGGGFFGGFCFEGGGGGEF<AFFCFF8CF7EFF@GGGGGGFD7GGGGGFFGGGGGCGGFFEGFGGGFGGF@EEGFC,FFFFCGGGGGFCFGGGGFFGFGGGEFEE<CCCC
@BS 96189
TGGGGAATATTGCACAATGGGGGAAACCCTGATGCAGCGACGCCGCGTGAGCGAAGAAGTATTTCGGTATGTAAAGCTCTATCAGCAGGGAAGAAAATGACGGTACCTGACTAAGAAGCCCCGGCTAACTACGTGCCAGCAGCCGCGGTAATACGTAGGGGGCAAGCGTTATCCGGATTTACTGGGTGTAAAGGGAGCGTAGACGGCGAGGCAAGTCTGATGTGAAAACCCGGGGCTCAACCCCGTGACTGCATTGGAAACTGTTTTGCTTGAGTGCCGGAGAGGTAAGCGGAATTCCTAGTGTAGCGGTGAAATGCGTAGATATTAGGAGGAACACCAGTGGCGAAGGCGGCTTACTGGACGGTAACTGACGTTGAGGCTCGAAAGCGTGGGGAGCAAACAGGATTAGATACCCT
+
FGFGGCFGGGGGGGGGGGGGGGGEGGGGGGGGGGGGGGGGGGGE>FEGGGEGGGGGG8FGGGGGG8=?F7FFFGGFGGGGGGCECGGGGGGD7FG<FDGCEEEC+F9FGFFGEFGFGGGCGDCGGGGFFGGGGGG?FGFDFGGGDE@F:FGGFFDC,5E@CFFE*EEFFFCDFGCAEC;?<FCGGFCFGGECGGD>GCEEC::9GGGG9:FFFGGFFFFGGGGFG<>CFCEGF?CFEGGGGGGGF#F;DGGEB9FGC<GFFFCEFGF=AFGFF@BGGFE@CGGGFCGEGGGGGGF?GFFGGGEDGGGGGGGGGF,GEE<9DA,EF9GGFDFFB8GGGGFEGGGGGGGGGGGGGFGGFEGEGGEF9FGGGGGFAF8GGFC,FGGGGGGCECGGGFGGGGGGFGGGGGFGFDGCCCCC
@BS 97769
TAGGGAATCTTCCACAATGGACGCAAGTCTGATGGAGCAACGCCGCGTGAGTGAAGAAGGTCTTCGGATCGTAAAACTCTGTTGTTAGAGAAGAACACGAGTGAGAGTAACTGTTCATTCGATGACGGTATCTAACCAGCAAGTCACGGCTAACTACGTGCCAGCAGCCGCGGTAATACGTAGGTCACAAGCGTTGTCCGGAATTACTGGGTGTAAAGGGAGCGCAGGCGGCTTTGCAAGTCAGATGTGAAATCTATGGGCTCAACCCATAAACTGCATTTGAAACTGTAGAGCTTGAGTGAAGGAGAGGCAGGCGGAATTCCCCGTGTAGCGGTGAAATGCGTAGAGATGGGGAGGAACACCAGTGGCGAAGGCGGCCTGCTGGGCTTTAACTGACGCTGAGGCACGAAAGCGTGGGTAGCAAACAGGATTAGATACCCT
+
CFFFGFGGEEGGGGGGF<F<FDGGGGGGGFFGGGGGGF9FFGGGGGGGGEDFGFG9FGGGGGGGC@FE7FGGGDGGGGGGGGGGGFGGGGGGFGGGFGE7=FFGGCFGGGGGGGGGG9EFGDGFCGGDF+FFDFDFFGFDGFGFGGGGGGDGGGGGFGG,@C,@CFGGGGGGEGGEGGGGGFB75FFG?FCCECGGGGG?GG:CEGFGGFFGFFE@GFGGFEE>EEG9EFGGFGFD9<>FFGGFFGGGGFGGGGFFGFFGGGGG>EGEFG,CC<DF<AAGFFDGGFA?9D><A,,CGGGGGFEA,EFEF8D+GFEFGGFCFCFFCGGGFDGFDC,CGGEEGGGF;GFGGGGEF,CDGEFGGFGFGEDEGFF7GGGGFGGEF8FGGGGGCA<FGGEGGGGGGFF@CC:FFGGGGGGGGFGGGGGGGGGGGFCGGGGGCCCCC
@BS 49979
TGAGGAATATTGGTCAATGGGCGTTAGCCTGAACCAGCCAAGTAGCGTGAAGGATGAAGGCTCTATGGGTCGTAAACTTCTTTTATATAAGAATAAAGTGCAGTATGTATACTGTTTTGTATGTATTATATGAACAAGGATCGGCTAACTCCGTGCCAGCAGCCGCGGTAATACGGAGGATCCGAGCGTTATCCGGATTTATTGGGTTTAAAGGGAGCGTAGGTGGACTGGTAAGTCAGTTGTGAAAGTTTGCGGCTCAACCGTAAAATTGCAGTTGATACTGTCAGTCTTGAGTACAGTAGAGGTGGGCGGAATTCGTGGTGTAGCGGTGAAATGCTTAGATATCACGAAGAACTCCGATTGCGAAGGCAGCTCACTGGACTGCAACTGACACTGATGCTCGAAAGTGTGGGTATCAAACAGGATTAGATACCCT
+
GGGGGCCFFGGGGFGGGGGGGGGGGGGGGGGGGGGGGGGGGGGGGGGGG:FGGGGGGGGGGGGGGGGGGGGGGGFGGGGGGGGGGGGFFFGGFGGCGGGGGGGGGGFGGGGGGGGGGGGGGGGGGFGGGGGGGFGGGGGGFCFGGGGGGGGGGGGGGGGGGDFGGCGGGGEGGGGGGGGG>GGGGGGGGGGGGGFCFGFGEGGGGGGGCGFGGGGGGGGGGGGGGGCFCFGGGGGGFFGGGGGGGGGGGGGGGGGGGGGGGGGGGGGGGGGG>GFFCFGGGGGGGGGGGGGGGGGGGGGGGGGGGGDGDGGGGGGGGGFGGGGGGGGGGGGGFGGGGGGGGFGGGGGGGGGGGGGCGGGGGGGGGGGGGGGGGGGGGGGGGGGGGGGGGGGGGGGGGGGGFGGGGGGGGGGGGGGGGGGGGGGGGGGGGGGCCCCC
@BS 115446
TAGGGAATCTTCCACAATGGACGCAAGTCTGATGGAGCAACGCCGCGTGAGTGAAGAAGGTCTTCGGATCGTAAAACTCTGTTGTTAGAGAAGAACACGAGTGAGAGTAACTGTTCATTCGATGACGGTATCTAACCAGCAAGTCACGGCTAACTACGTGCCAGCAGCCGCGGTAATACGTAGGTGGCAAGCGTTGTCCGGATTTATTGGGCGTAAAGGGAACGCAGGCGGTCTTTTAAGGCTGATGTGAAAGCCTTCTGCTTAACCGGAGTAGTGCATTGGAAACTGGAAGACTTGATTGCAGAAGAGGAGAGTGGAACTCCATGTGTAGCGGTGAAATGCGTAGAGATATGGAAGAACACCAGTGGCGAAAGCGGCTCTCTGGTCTGTAACTGACGCTGAGGTTCGAAAGCGTGGGTAGCAAACAGGATTAGATACCCT
+
DFGAFDGFG9EFGGGGGGF8FFEC@FGGGCEFFAFFGGGGGGG:FEFEEGDGECFFEFG<FFDCGGGGGGGGFFFGDGGFGGGGGGFFGGGGGGF8E<FC+4?F<FGGGGG9F<?9DCCEGFF9EFGDC+<9FFGGGGCFFG<FDGCE:EE:=FC?D@>CF@FFG>FGF7FC<<F8@F->8CF:98?<F>GG7FGDBCFFD<?FFFGFCF>G88<FFGFDG488**C@E:E5:EFE?@CE#FFC<DGCFFG?@2GFD;#F9FGEGF+@>DDA8FB<GGGGGEGGFGFFC5,,,9GDGF9FACE=CFA,<<?,EEE9GFFECDF8<8CGDEDFFGGFGEEEC=9F@,E,DCGGFECF9DFFC:6C,CGF@FFGDGFC8EGFCECC,EFECFEF@F@GGFGGCFEA8GFA,,,CCC-DC,F,FFCC<GGGFGFGGFFDCCCCC
@BS 118962
TGGGGAATATTGCACAATGGGGGAAACCCTGATGCAGCGACGCCGCGTGAGCGAAGAAGTATTTCGGTATGTAAAGCTCTATCAGCAGGGAAGAAGAATGACGGTACCTGACTAAGAAGCGCCGGCTAAATACGTGCCAGCAGCCGCGGTAATACGTATGGTGCAAGCGTTATCCGGATTTACTGGGTGTAAAGGGAGCGCAGGCGGAAGGCTAAGTCTGATGTGAAAGCCCGGGGCTCAACCCCGGTACTGCATTGGAAACTGGTCATCTAGAGTGTCGGAGGGGTAAGTGGAATTCCTAGTGTAGCGGTGAAATGCGTAGATATTAGGAGGAACACCAGTGGCGAAGGCGGCTTACTGGACGATAACTGACGCTGAGGCTCGAAAGCGTGGGGAGCAAACAGGATTAGATACCCT
+
CG?FFBFFGGAEGGGGFGF<FGGGGGGGGGGGGGGGGGFGGGGGGGGGGCFCEFGGDGGGGGGGGGG7FFGGGGGGFGGGGGG<,BFFFGGGGGGG?FGGFEEEGGDGGGGGFGFGGGGFEGGDGGDCFCEFGFA5@FFGF<FFFGGGGGGECFGGGGGGGGGGFCEFGGDG>GFGG7FFFGFGFCFDGFFGGFEGFE<;:8FEDGGFCGGGGGGGGGGFFFGFCGFGGGGGGGFGGEFEEGEDGGGGGGGGGEFCDGGGGGGGGGEAEG8?GGGFC>>GFBGGGF9EC,9DGGGFEEGGGGGGGGGGGGFFFF7CCCFGGGGFFE,GCEDFGGFGGGGGECFC?GGGGGGGGF9GDGGGGGGGFFFEGGFB:GGGFGGF@DGGGGGGGECGGGGGGGGFGGFGGFC9@C@F@@CCC
@BS 34
TGGGGAATATTGCACAATGGGGGAAACCCTGATGCAGCGACGCCGCGTGGAGGAAGAAGGTCTTCGGATTGTAAACTCCTGTTGTTGAGGAAGATAATGACGGTACTCAACAAGGAAGTGACGGCTAACTACGTGCCAGCAGCCGCGGTAAAACGTAGGTCACAAGCGTTGTCCGGAATTACTGGGTGTAAAGGGAGCGCAGGCGGGAAGACAAGTTGGAAGTGAAATCCATGGGCTCAACCCATGAACTGCTTTCAAAACTGTTTTTCTTGAGTAGTGCAGAGGTAGGCGGAATTCCCGGTGTAGCGGTGGAATGCGTAGATATCGGGAGGAACACCAGTGGCGAAGGCGGCCTACTGGGCACCAACTGACGCTGAGGCTCGAAAGTGTGGGTAGCAAACAGGATTAGATACCCT
+
CGGGGFFFGGGGGGGGGGGG?@CGGGGFGGGGGGGGGGEGGGGGGGGGGGGGGGGGGGGGGGFGGGG?CFFGGGGGGGGGGGGGFGGGGGGGGGGGGGDDFGGDGE9FFGEFGGGGGGDDFFGGGGGGGGFGGGFGFGGFG7@GGGGGGGGFGGG<GG86G>GGGG@FFEEEFFGFEGCFGGGGGGGFFGGGGGGGGGGGGGGGGGGFGFBFGFCGGGGGFADCGGGFGGGFFGGGGGGGFCGGGGBFGFDFFEFGGGGGGGGDGDFFGGGGGGFC<9CCGGGGGF=F7GGGGGF@GCGGGGGGGGGGGFCGGGGGGGGGGGGEF@CGGFGGGGDCE8GFFCFGGGGGDGFGGGGGGGF<FGGGGGGGFGGEGGGGGGGGGDGGGGGGGGGGGGGGGGGGGGGGGGGGGGGCC@CC
@BS 61255
TGGGGTATATTGCACAATGGGGGAAACCCTGATGCAGCGACGCCGCGTGGGGGAAGTAGGTCTTCGGTTTGTCAACTCCTGTTGTTGAGGACGATAATGACGGTCCTCAACAAGGAAGTGACGGCTAACTACGTGCCAGCAGCCGCGGTAAAACGTAGGTCACCAGCGTTGTCCGGAATTACCGGGTTTAAAGGGAGCGCAGGCGGGAAAACAAGTTGGAAGTGAAATCCAAGGGCTCAACCCATGAACTGCTTTCAAAACTGTTTTTCTTGAGTAGTGCAGAGGTAGGCGGAATTCCCAGGTTAGCGGTGGACTGCGTAGATATCGGGAGGAACACCAGTGTCGAAGACGGCCTACTGGGCACCAACTGACGCTGGGGCTCGAAAGTGTGGGTAGCAAACAGGATTAGATACCCT
+
FGC@@+,;CCEGGGFGCCC,,@CFGGEF,CEFFEDCECCEFGG@FG@66++8=+B+,,5,9BE<?D748B@E<@FFFGFGGGGCFAFCFG8+8@CCEEG,5++B+8>F,B><D,33F8>,,,8CECFGFF,@FFC*DFCG,8,>***<F7:;@,*=FCCF,2,,7*CC*<*=FE7***1,??,<88:**63<C1;C>C>4,?*2?<:C.FCA;#<C8.CC%?;>CC8:@<,,@@<>++F=:4CF9FAFDCBB>C+F=?CC,,DGGFGGFA?A=8E9CDGFEFDFFF:+:,,?=EEE@F:,4,+:=7+,,5<,B+,+FC,@B4@>,=B9,,@C@@CECFGFFB69CF@6+@F@CCFGFFEEFGF8FCF:@;CEE@B8,8,FC:BC;@@@CC6,E<9GGGECFAC,EC69GGGCCA8B
@BS 52535
TGGGGAATATTGCACAATGGGGGAAACCCTGATGCAGCGACGCCGCGTGGAGGACGAAGGTCTTCGGATTGTAAACTCCTGTTGTTGAGGAAGATAATGACGGTACTCAACAAGGAAGTGACGGCTAACTACGTGCCAGCAGCCGCGGTAAAACGTAGGTCACAAGCGTTGTCCGGAATTACTGGGTGTAAAGGGAGCGCAGGCGGGAGAACAAGTTGGAAGTGAAATCCATGGGCTCAACCCATGAACTGCTTTCAAAACTGTTTTTCTTGAGTAGTGCAGAGGTAGGCGGAATTCCCGGTGTAGCGGTGGAATGCGTAGATATCGGGAGGAACACCAGTGGCGAAGGCGGCCTACTGGGCACCAACTGACGCTGAGGCTCGAAAGCGTGGGTAGCAAACAGGATTAGATACCCT
+
CCEDGD@8FFDGGGCF,,;CCFGGFCCFFDGCF<<CC@F@CFFCCCFGGD,E:@,+@+FFGGGEBFE:FGGGGGGGGGGGFFFF<FBF@FFGGGGGFFGGGGGCGCFEGGFCGGFFGFGGCFGGGF:FGGGGGGCFFGGGGFG>EFGEGDEFGFE>,BFF8;FFCF?BFEG<ACGG/=CGGG@=CF0:FFGGFGGGE??C>EEEGGGGGGFDFGGF@GCD<GGGGGFFFGDF;FFG@FEFEGGGGGGFFGFAD<@F7=DBF9FBDCFFGD,D9FFFFFFFGGGGF>GGGFFCEFC7CF@GGGC=GCF?B?F?BCB@<GGGFF7F7GGFC6CC8:,9EF8CGGGGFCGGGGGGFFGGGCFFCFF8GFFFF;C7FF,DFGFCFFFFCECGGGGGFFF<FEECDFGGGGGGFFF9CCCC
@BS 37
TGGGGAATATTGCACAATGGGGGAAACCCTGATGCAGCGACGCCGCGTGAGCGAAGAAGTATTTCGGTATGTAAAGCTCTATCAGCAGGGAAGATAATGACGGTACCTGACTAAGAAGCCCCGGCTAACTACGTGCCAGCAGCCGCGGTAATACGTAGGGGGCAAGCGTTATCCGGATTTACTGGGTGTAAAGGGAGCGCAGGCGGTGCGGCAAGTCTGATGTGAAAGCCCGGGGCTCAACCCCGGTACTGCATTGGAAACTGTCGTACTAGAGTGTCGGAGGGGTAAGTGGAATTCCTAGTGTAGCGGTGAAATGCGTAGATATTAGGAGGAACACCAGTGGCGAAGGCGGCTTACTGGACGATAACTGACGCTGAGGCTCGAAAGCGTGGGGAGCAAACAGGATTAGATACCCT
+
FGGGGGGGGGGGGGGGGGGGGGGGGGGGGGGGGGGGGGGGGGGGGGGGGGGFFGFFGDFFFGGGGGGCGDFGGGGGGGGGGGGGGFGGGGGGGGGGGFGGGGGEGGGGGGGGGGGGGGGFCGGGGGGGGGGGDFFGGGGGGCFFGGGGFGGGGGGFGFGGGGGDFGGGFCGGGGGCCFGFFG5EFG<CFGGGGGGGGCGGCGGGGGGGECF;FFGFA?<C@CFFGGEGEFEGGGGFGGGGGFGD>GFFFFFFDFGGGFFGGGGGGGGGFB9GGGGGGGECGFFGGGCGFF9GFFGGGGGGFFGGGGGGGGGGGDGGGCFGGGGGGFGGGAGGGGGFGFGGGEFFGGFCGGGGGGGGGGGFFGCGGGGGGGGGGGGGGGGGGDGGEGGGGGGGGGGGGGGFGGGGGGGGGGGCCCCC
@BS 56484
TGGGGAATATTGCACAATGGGGGAAACCCTGATGCAGCAACGCCGCGAGAGTGAAGAAGGATTTCGGTATGTAAAGCTCTATCAGCAGGGAAGATAATGACGGTACCTGACTAAGAAGCCACGGCTAACTACGTGCAAGCAGCCGCGGTAATACGGAGGGGGCAAGCGTTATCCGGATTTACTGGGTGTAAAGGGAGCGGAGACGGCGAGGCAAATCTGATGTGAAAACCCGGGGCTCAACCCCGTGACTGCATTGGAAACTGTTTTGCTTGATTGCCGGAGAGGTACGCGGAATTCCTAGTGTAGCGGTGAAATGCGTAGATATTAGGAGGAACACCAGTGGCGAAGGCGGCTTACTGGACGGCAACTGACGTTGAGGCTCGAAAGCGTGGGGAGCAAACAGGATTAGATACCCT
+
<@CFDE6C<6,CEDEF<9EE@C8@:<FF,,CCEC9A@<<<:@@@@CF+8>C,CCCEFFG,C,:,9CC,=CE,<B??:BFFB,<5EBA=DFCFEG9BAAFGEFGGFFFF,=,5CFGGFE8:3D@CC7>FE,3B:,B+3>=@<FGGE<:E3FC8>41#93</=CFGCF:F0;4*<==FECCFE98FFGC?:CFC@F8FGEC-C=;8F?C:?>&?CE@;:?>AFGA;:FFFE<CCFC/C=C;EE:E@:#/<B8<818FFG<CFGGEFFGFFF<=D@#>59>DFEFEGCC4+CAEAFFFF=9,,EE>>6@6<<@,,B:BCD,E@<,EFDE@FFC,@:@DEDEF@EGFDE>DGDGGFGFECE@C+8@,CEEECEDC@@@EC,FFCCEF<>EGF@FFC@<<FEFFFFFFFFAGGGEECCACC
@BS 68608
TGGGGAATATTGCACAATGGGGGAAACCCTGATGCAGCGACGCCGCGTGGAGGAAGAAGGTCTTCGGATTGTAAACTCCTGTTGTTGAGGAAGATAATGACGGTACTCAACAAGGAAGTGACGGCTAACTACGTGCCAGCAGCCGCGGTAAAACGTAGGTCACAAGCGTTGTCCGGAATTACTGGGTGTAAAGGGAGCGCAGGCGGGAGAACAAGTTGGAAGTGAAATCCATGGGCTCAACCCATGAACTGCTTTCAAAACTGTTTTTCTTGAGTAGTGCAGAGGTAGGCGGAATTCCCGGTGTAGCGGTGGAATGCGTAGATATCGGGAGGAACAGCAGTGGCGAAGGCGGCCTACTGGGCACCAACTGACGCTGAGGCTCGAAAGTGTGGGTAGCAAACAGGATTAGATACCCT
+
FDEFDFG8CFFGGGGF,FCFGG7F,EEE:FGGGF,FFEFGGGCFGGEFECEFGGGFGGCFFFGGFGE7FF8?DCGGFGGGFFFCFFGGDGFDDGGGGGGGFGEEFGGGGGGGEGGGGGGGGFGGGGGFFGFGGGFFFFFGGGFCGGGGFDC<DFGFGF=FFFGGFE9CCFGDGGGGGGFFGFDEFAFGECGCFGGFEEGGGGGGGFGDGGGGFGFD,CGGGGGGGGDCFEFFGGFGGGGGFF@9GGFCEGGG7<GFFFCDGGGGFDFGFGGGFFCGF:GGDF@GGGGGFCGGFFGDC7FEF9EFCCEFEED?C=EGGGGGGDGF:GEFGGGGFFE<-GGGDFF<E@::CGFGGGGF<FC@9FFFAGFCGGECCGFGGEDFC:AFAGGGGGGFA@DFFGFFCGFGGDCGGGGCC@CC
@BS 40
TGGGGAATATTGCACAATGGGGGAAACCCTGATGCAGCGACGCCGCGTGGAGGAAGAAGGTCTTCGGATCGTAAACTCCTGTTGTTGAGGAAGATAATGACGGTACTCAACAAGGAAGTGACGGCTAACTACGTTCCAGCAGCCGCGGTAATACGTAGGTGGCAAGCGTTGTCCGGATTTATTGGGCGTAAAGGGAACGCAGGCGGTCTTTTAAGTCTGATGTGAAAGCATTCGGCTTAACCGGAGTAGTGCATTGGAAACTGGAAGACTTGAGTGCAGAAGAGGAGAGTGGAACTCCATGTGTAGCGGTGAAATGCGTAGATATATGGAAGAACACCAGTGGCGAAAGCGGCTCTCTGGTCTGTAACTGACGCTGAGGTTCGAAAGCGTGGGTAGCAAACAGGATTAGATACCCT
+
CFCGGGGGGGGGGGGGGGGGFEGGGGGGGGGGGGGGGGGGEFE@FGGGGCGGE=CFGFGGFGGGACFBB8BBFGGGGGCFE<E9F@GGGGCFEFGGG9AE<FE:A>FGDFFGGG88B@3:@BE77CGCEFGE+,,7.@@<FFB>FCC<C8E,@DC@FGGGF=>FC>*=FGGCC,FFG<F;C=GGECFGECF4FFEC=;:/>FE5:E*9FFCGF?F?@9D=CCEF<C#*C$0GEC>EC+@:@>D9B<DC<GF5GGCFE9GFF6@C4,,FFF>FGFCB=AGECGFGE5E,CEFF<=<GFGFFGGGGGGGGGGGGCGGGGGGCFEDF<,,9GGGGDGF9GGF@B,7GGFC+GGGGGFC@GGGGGFCEFGGGGGGGFFGF@CGGGGGGGGGEF9GEFGFGFAGGGGGGGGGGGGFCCCCC
@BS 41
TGGGGAATATTGCACAATGGGGGAAACCCTGATGCAGCGACGCCGCGTGAGCGAAGAAGTATTTCGGTATGTAAAGCTCTATCAGCAGGGAAGAAGAAATGACGGTACCTGACTAAGAAGCACCGGCTAACTCCGTGCCAGCAGCCGCGGTAATACGGAGGATCCGAGCGTTATCCGGATTTATTGGGTTTAAAGGGAGCGTAGGTGGATCGTTAAGTCAGTTGTGAAAGTTTGCGGCTCAACCGTAAAATTGCAGTTGAAACTGGCAGTCTTGAGTACAGGAGAGGTGGGCGGAATTCGTGGTGTAGCGGTGAAATGCGTAGATATCACGAAGAACTCCGATTGCGAAGGCAGCTCACTAGACTGTCACTGACACTGATGCTCGACAGTGTGGGTATCAAACAGGATTAGATACCCT
+
CCFEG@C<CEFGGGGG@AEGGGGGEFG@GGGGGFAFGGEGGGGGGGDFGGGGGE7@BCEFFAEFFFG+BFFAFGGGGFGGGG9FFEE=@GFGGFGGGGGGGEFEGGD>?<A3F9?A<FD8FFF=ECFGEFFBFCF>C@@FG77FGFE7C@EFGCDGGGCCDFFGFG:C(*,<<A<<CG=,<:<F9CGG<,CGFDCDE;E>:E58::FE83:9CEFFD@<?CEGEDEFC613:4;8C<A8FGFGGCGGEFC,>EG9CFEEFEFA/:A@FD?<FFEA9FEGEF+DCFFC+44FF?E7C7@?4,4GGEE>B=<?FFGCDFFB,GFGFEE<C6FFFGGGGFDFCE,DDGFFGFFDFFGEFECE<,CCF9GGGFGGGEGDGFFC+7@<GFE,FCE@GFE,FDCFFGGGFGFC,<GGGFCB6BA
@BS 102045
TGAGGAATATTGGTCAATGGACGAGAGTCTGAACCAGCCAAGTCGCGTGAAGGAAGACGGATCTATGGTTTGTAAACTTCTTTAGTGCGGGAACAAAGCGGCGTCGTGACGCCGGATGAGTGTACCGCAAGAATAAGCATCGGCTAACTCCGTGCCAGCAGCCGCGGTAATAAGGAGGATGCGAGCGTTATCCGGATTTATTGGGTTTAAAGGGAGCGCAGGCTGCGAGGCAAGTCAGCGGTCAAATGTCGGGGCTCAACCCCGGCCTGCCGTTGAAACTGTCCTGCTAGAGTTCGAGTGAGGTATGCGGAATGCGTTGTGTAGCGGTGAAATGCATAGATATGACGCAGAACTCCGATTGCGAAGGCAGCATACCAACTCGCGACTGACGCTGAGGCTCGAAAGCGTGGGTATCGAACAGGATTAGACACCCT
+
CFGGGEFGGFGGGGGGGGGGGGGGGGGFGGFGGFGGGGEGGGFG@FFEGGGGGGGEFECCC:FFFFGGGFGGFGGGGGFGFAFFGFGFFGDEGDGGGGDGGGGBFFGGG=FFGGGGCFGGFGGGDFFGGEGGGGGFGFFC8BBF7FGGCECF<FCFGGGGFGGGEGE<EECG,CCFFGGGCFGGG7C?EE8E?CEGEEF6GEFG=#FAC@CEFG=G*CE7EGEFFEE=FE9;CC=<<=8CEFEGFFCCGEFCCEF=FE/GGEEEFEGEFEFECF9F<FGGFGFCA,9D9A,FFFFC,FFGGGFEGEGGGGFCCC:GGGDGFEDGF?FA<GFGGGF,GGAAE88+,EDGFFF:F=CGFDGF7GGGGGFGGGF9F7GF:BGGFFFGGGGGEGGGGGCGGGGGFF;GGGGGGGFFCGGGEAGGGFGGEGFC7CCCCC
@BS 43
TGAGGAATATTGGTCAATGGGCGATGGCCTGAACCAGCCAAGTAGCGTGAAGGATGACTGCCCTATGGGTTGTAAACTTCTTTTATAAAGGAATAAAGTCGGGTATGCATACCCGTTTGCATGTACTTTATGAATAAGGATCGGCTAACTCCGTGCCAGCAGCCGCGGTAATACGGAGGATCCGAGCGTTATCCGGATTTATTGGGTTTAAAGGGTGCGTAGGTGGTGATTTAAGTCAGCGGTGAAAGTTTGTGGCTCAACCATAAAATTGCCGTTGAAACTGGCAGTCTTGAGTACAGTAGAGGTGGGCGGAATTCGTGGTGTAGCGGTGAAATGCTTAGATATCACGAAGAACTCCGATTGCGAAGGCAGCTCACTAGACTGTCACTGACACTGATGCTCGAAAGTGTGGGTATCAAACAGGATTAGATACCCT
+
CFGFGFGGGFGGGGGGGGGGGGGGEGGGGFGGGGGGGGGGGGGGGGGGGGGGGGGGGGCFFGGGGGGFGFGFFGGGGGGGGGGGGGGGGGGGG<FFGGGGGGGGGGGGGGGGGGGGGGGGFDFCGGGGGGGGGEFGGFFDEF?GGGGGGFGGG/4FFFGF>GGGGGGGGGFGGGGGG4GEGGGGGGGBGGG<FG>GBCBFFGFGGGEGFGGFCFG@DDCECEE#@=DF:GCFFEGGGGGFEGGGGDFGFECFDFGGGGGGFCEFGGGGEFGGFGFFFFGFFEGCGGGGGGGGFGGGGGFE9GCGGGFEFCGEF8GGGFFFFCFF>GEGFGFGFFGGGGGGGGF@GGGGGGF<GGGGGFFBGEEGGGGFGGGGGDEGGFGGGGGGGGGGGGGFAGGGGGGGGGGGGGFGGGGGGGGGGGGGGGGGGGGGGDGCCCCC
@BS 44
TGGGGAATATTGCACAATGGGGGAAACCCTGATGCAGCGACGCCGCGTGGAGGAAGAAGGTCTTCGGATTGTAAACTCCTGTTGTTGAGGAAGATAATGACGGTACTCAACAAGGAAGTGACGGCTAACTACGTGCCAGCAGCCGCGGTAAAACGTAGGTCACAAGCGTTGTCCGGAATTACTGGGTGTAAAGGGAGCGCAGGCGGGAAGACAAGTTGGAAGTGAAATCCATGGGCTCAACCCATGAACTGCTTTCAAAACTGTTTTTCTTGAGTAGTGCAGAGGTAGGCGGAATTCCCGGTGTAGCGGTGGAATGCGTAGATATCGGGAGGAACACCAGTGGCGAAGGCGGCCTACTGGGCACCAACTGACGCTGAGGCTCGAAAGTGTGGGTAGCAAACAGGATTAGATACCCT
+
FGGGEFFGGGGGGGGGGGGGGGGGGGGGGGGGGGGGGGGGGGGGGGGGGGGGGGGGGGGFGGGGGGGGGGGGGGGGGGGGGGGFFGGGGGGGGGGGGGGGGGGGGGGGGGGGGGFGGFGGGGGEFDGDDGGGGGGGGGGGGGGGGGGGGGEGGGD8@GD9F>GGGFGFFGD>GGGGGGEFEFGGGGFFGGGGGGGGGEGGGGD9CFG<8C;FGFGGGFFCBEDCFFFGGGGGGGGGFCGFGCDDCFFGFDGGGGGFGFGGGGFGFG<GGGGGFGD>FGFECGGGFEEFFFFFGF:FEEGGGGGGGGGGGGGGFCGGGFF,E7GGGGGGGGGGGFGGGGGCGGGGGGGGGFGCCGGGGGGGGGGGGGGGGEFFCGGGGGFDGGGGGGGGGGGGGGGFEGGGGGFGGGGGGFGCCCCC
@BS 63137
TAGGGAATCTTCGGCAATGGGGGCAACCCTGACCGAGCAACGCCGCGTGAGTGAAGAAGGTTTTCGGATCGTAAAGCTCTGTTGTAAGTCAAGAACGAGTGTGAGAGTGGAAAGTTCACACTGTGACGGTAGCTTACCAGAAAGGGACGGCTAACTACGTGCCAGTAGCCGTGGTAATACGTAGGTCCCGAGCGTTGTCCGGATTTATTGGGGGTAAAGCGAGCGCAGGCGGTTTGATAAGTCTGAAGTTAAAGGCTGTGGCTCAACCATAGTTCGCTTTGGAAACTGTCAAACTAGAGTGCAGAAGGGGAGAGTGGAATTCCATGTGTAGCGGGGAAATGCGTAGATATATGGAGGAACACCGGTGGCGAAAGCGGCTCTCTGGTCTGTAACTGACGCTGAGGCTCGAAAGCGTGGGGAGCGAACAGGAGTAGATACCCT
+
GGGFDFGGGGGGG7FGFGGGGG7:CGF<@EGGGGG@CCBEFDGCGGGGGGGGGGFG,EF8CCFCACB:FCFGFG7FECFF<FFGGCFFFFEGFFBEE+C:F<?<FFFGGFG@<,CABFD<FCCD93@F+BBC<FFGCGGG?F8FFG7CCBEEGGGGFFGGGC:BCFEDF9C*4F7<CB,,1?C,4?,<*4<<4<=:<F:27127:$2:<CD8#+%<=ECGEDC8ECC/GFB:?@C,C@=>CC9@9@,DGGGFE>FCFF8>E@,<D@C8/DGF9B:CEBCFF9GFDFDB5,9FF58,AFAE=FFGFFFBCFE8GEE?9B,<E:,5,,A+:C:=,C9GFCCC7CFA@F=EE?E<<<9GFF=@+:+FFB6,F@<7CC@@D:E6,E6,8GCFACGFFB6,F<B688@:F87EC@67EFDGFF@GGFAFFF<<C;,ACEE<CB,CC
@BS 46
TAGGGAATCTTCCACAATGGACGCAAGTCTGATGGAGCAACGCCGCGTGAGTGAAGAAGGTCTTCGGATCGTAAAACTCTGTTGTTAGAGAAGAACACGAGTGAGAGTAACTGTTAATTCGATGACGGTATCTAACCAGCAAGTCACGGCCAACTACGTGCCAGCAGCCGCGGTAATACGTAGGGAGCAAGCGTTGTCCGGATTTACTGGGTGTAAAGGGTGCGTAGGCGGCTTTGCAAGTCAGATGTGAAATCTATGGGCTCAACCCATAAACTGCATTTGAAACTGTAGAGCTTGAGTGCAGTAGAGGCAGGCGGAATTCCCCGTGTAGCGGTGAAATGCGTAGAGATGGGGAGGAACACCAGTGTCGAAGGCGGCCTGCTGGGCTTTAACTGACGCTGAGGCACGAAAGCGTGGGTAGCAAACAGGATTAGATACCCT
+
FDFGEGGGFFGAEFGGGGGGGGGGGGGFGGGGGGGGGGGGFGG7FFFCEFGEEF@EEFGG,E<FGGG:,@CEFGGGCE=EF<E<,=AEFG<FACFGGBFE@+:<EBF,EECAD,<5CC?EB<9FFDEFE=+8,CDF8>F=FGE,CFFGG8=FGGGGGG8FEF@FEDBECEGGA>FF@FFFGFFGG:FCBFGGEFD>GG>@CCCGFFFGGGG0:6CEGGFG8DGFECE&3GF6F7@,,GFFGGFDFFD<:CFE@,,<C9CFF<:F=E?=<@=FF<E8,9ADF;<,?8FC,,@,FGDFGFGGE:FFGGGGGFFBBB,GFFGGDFF>EGGGGGGGGGGGFCCGEF<GFEC,F<ECGGGGFGGGFFEF7FB,GGGEDFFF:8GFDGFDEGDFGEE9GGGGGFEGEAFFC,F9DGFCEFDGFGGGGGGGGGFGGGGGGFEEB<BCC
@BS 69191
TGAGGGATATTGGTCAATGGGCGAGAGCCTGAACCAGCCAAGTAGCGTGAAGGATGACTGCCCTATGGGTTGTAAACTTCTTTTATAAAGGAATAAAGTCGGGTATGGATACCCGTTTGCATGTACTATATGAATAAGGATCGGCTAACTCCGTGCCAGCAGCCGCGGTAATACGGAGGATCCGAGCGTTATCCGGATTTATTGGGTTTAAAGGGAGCGTAGGTGGACTGGTAAGTCAGTTGGGAAAGTTTGCGGCTCAACCGTAAAATTGCAGTTGATACTGTCAGTCTTGGGTACAGTAGAGGTGGGCGGAATTCGTGGTGTAGCGGTGAAATGCTTAGATATCACGAAGAACTCCGATTGCGAAGGCAGCTCACTGGACTGCAACTGACACTGATGCTCGAAAGTGTGGGTATCAAACAGGATTAGATACCCT
+
DGGGGGGGGGGGGFGGGGGFGGGGGGGGGGGGGGGGGGFGGGCFGGGGGGGGGGGGGGGGFFGGGGGGGFGFGFGGGGGGGGGGGGGGGGGGGGGGGGGGGGGFGGGGGCGGDFGGGGGGGGGGGFFDFGGGGGGGGFFGCFGGGGGGGGGGGGFGGFGGGGGGGDGGGGGFFFGGGGG>>FGGGGGGGGGGGGGGGGFGGGGGGCGFFGGFGGGEGGGGEGGGGGGGGGGGGGGGGGGGGG%GGFAFGGGGGGGGGGGGGGGGGGGGGGGGGGGFFAGGGGFF8GGGGGGGGGGGGGFCGGFDF@GCGGEGFGCGGGGGGGFCGEDGGGGGGGGGFFGGFE,GCFF@GGGGEFDFGGGGEEGGGGGGGGGGFGFFGFGGGGGGFDGGGGGGFEFFGEGGGFGGGGGGGGGGGGGFGGGGGGGGGGGGGGGCCCCC
@BS 48
TGGGGAATATTGCACAATGGGGGAAACCCTGATGCAGCGACGCCGCGTGGAGGAAGAAGGTCTTCGGATTGTAAACTCCTGTTGTTGAGGAAGATAATGACGGTACTCAACAAGGAAGTGACGGCTAACTACGTGCCAGCAGCCGCGGTAAAACGTAGGTCACAAGCGTTGTCCGGAATTACTGGGTGTAAAGGGAGCGCAGGCGGGAGAACAAGTTGGAAGTGAAATCCATGGGCTCAACCCATGAACTGCTTTCAAAACTGTTTTTCTTGAGTAGTGCAGAGGTAGGCGGAATTCCCGGTGTAGCGGTGGAATGCGTAGATATCAGGAGGAACACCAGTGGCGAAGGCGGCCTACTGGGCACCAACTGACGCTGAGGCTCGAAAGTGTGGGTAGCAAACAGGATTAGATACCCT
+
GFGGGFEGDGGGGGGGGGGGGGGGGGGGGGGGGGGGGG:FGGGGGGGGGGGGGGGGGGGGGGGGGGGGGGGGGGGGGGGGGGGGGGGFGGGGGGGGGFGFFFE:7+B?FGGEGGGGGCFCFGGGFFGGGGGGEGDGFFGCGD>FGEEGBC;FGGF<3@FFG=GGGGGGGEBGFCF:CGEFGGCGCFCCFGFFGGGGGGFGDFECEEE9F:CGGFGGGGGGGGFGGGFGGGDGGGGGGGGGGFGGFCF<DD87=FCDBFFFCFFF@=F<FFGGGGE2@FGGGGGGGEF7GFGGGFGFC@+,GGGGGGGGGGGGGGGGGGGGGGGGGFDGGGFDGGGFGGGGGGGGGGGGGEF9GDGDGGGGGFCEFFGGGGGGGGGGGGGFDGGGGFFCGGGGGGGGGGGGGGGGGGGGGGGCCCCC
@BS 49
TGGGGAATATTGCACAATGGGGGAAACCCTGATGCAGCGACGCCGCGTGAGCGAAGAAGTATTTCGGTATGTAAAGCTCTATCAGCAGGGAAGAAGAAATGACGGTACCTGACTAAGAAGCACCGGCTAAATACGTGCCAGCAGCCGCGGTAATACGTATGGTGCAAGCGTTATCCGGATTTACTGGGTGTAAAGGGAGCGCAGGCGGAAGGCTAAGTCTGATGTGAAGGCCCGGGGCTCAACCCCGTGACTGCATTGGAAACTGTTTTGCTTGAGTGCCGGAGAGGTAAGCGGAATTCCTAGTGTAGCGGTGAAATGCGTAGATATTAGGAGGAACACCAGTGGCGAAGGCGGCTTACTGGACGGCAACTGACGTTGAGGCTCGAAAGCGTGGGGAGCAAACAGGATTAGATACCCT
+
FGGGGEGGGGGGGGGGGGGGGGGGGGGGGGGGGGGGGGGGGGGGGGGGGFGEGGGGGGGFFFGGGGGCFGGGGCGFE?FGGGCFGGGGGGFGGGGCGEGGGFGGGGGGBFFGGFGG<BAFDGGGGGGCFFF?FFCFFEDFFC<GFGGF@BFGGGGGG?FFCFFCFGFGCGCGFFGFFECCGFGGCFFGFEFGGFGGGFGGFFGGGGGGGFFEDFFFGGGGGDGGFGGGGGGGGGECFDACCDGGGGGGGFFFCEGGGCGGGGGGGGGGEE<CGGGGFB@?GGGGGGGGEEGGGFGGF?GGFEGGGGGGGGFGGFGGGGGGGGGGGGGGGGGFFCGFGGGGGGGGGGGGGGGGGGGGGGGGGGGGFGGGGGGGGGGGGGGGGGFGGGGFGGGGGGGGGGGGGGGGGGGGGGGGGCCCCC
@BS 101011
TGGGGAATATTGCACAATGGGGGAAACCCTGATGCAGCGACGCCGCGTGAGCGAAGAAGTATTTCGGTATGTAAAGCTCTATCAGCAGGGAAGAAGAATGACGGTACCTGACTAAGAAGCACCGGCTAAATACGTGCCAGCAGCCGCGGTAATACGTATGGTGCAAGCGTTATCCGGATTTACTGGGTGTAAAGGGAGCGCAGGCGGTGCGGCAAGTCTGACGTGAAACTCCGGGGCTCAACTCCGGAACTGCGTTGGAAACTGTAAGGCTTGAGTGCCGGAGAGGTAAGCGGAATTCCGAGTGTAGCGGTGAAATTCGTAGATATTAGGAGGAACACCAGTGGCGAAGGCGGCTTACTGGACGGCAACTGACGTTGAGGCTCGAAAGCGTGGGGAGCGAACAGGATTAGATACCCT
+
CGFDFEGGGGGGGGGGGEGC<F7FGGGFEFGGFGGGFFGGGGCEGGGGGE@8CFFFE<<FAEGF9E:8=FGDFFGGGGGGGFGGGGGFGGGCGFFCE8<ECFGGGGGGGGGGCGF?FDGGEFFGGGGGGGGGGGFGGGFF>8FF7F7FEFDEFFFCCFGGG/2?C;:FGG8<?:EFD::CEFF=GGGFFECGGGGGFGFEEEF>CEGGGGGCE9:<<CCFGGFGGGFGG><FGFACF?DDFFF8GEFGFFEC;CBCFFDFDGDGGFCFFCEFF8GEGFFGGGF?EFF7EFFDFCFFF?B,FGGGGGGEFFFGGFB,,FFFFFGGGFGFGFE9GDGFEGGFGEGFFE:CCCGGGGFFFCB+@B@E9GGFGGGGGDFF<<ECFGFADC7EGFDGFGGGGGGGFGGGGGGDGGGGCCCCC
@BS 92448
TAGGGAATCTTCCACAATGGACGCAAGTCTGATGGAGCAACGCCGCGTGAGTGAAGAAGGTCTTCGGATCGTAAAACTCTGTTGTTAGAGAAGAACACGAGTGAGAGTAACTGTTCATTCGATGACGGTATCTAACCAGCAAGTCACGGCTAACTACGTGCCAGCAGCCGCGGTAATACGTAGGTGGCAAGCGTTGTCCGGATTTATTGGGCGTAAAGGGAACGCAGGCGGTCTTTTAAGTCTGATGTGAAAGCCTTCGGCTTAACCGGAGTAGTGCATTGGAAACTGGAAGACTTGAGTGCAGAAGAGGAGAGTGGAACTCCATGTGTAGCGGTGAAATGCGTAGATATATGGAAGAACACCAGTGGCGAAAGCGGCTCTCTGGGCTGTAACTGACGCTGAGGTTCGAAAGCGTGGGTAGCAAACAGGATTAGATACCCT
+
DFFCFFGGGFGGGGGGFGGGFGEEG@CGGGDCEGDGGGGGFGDGGGGFG>BFGGGFFCFGGGGGGFGGGCFFGFCFGGGGGGGCG?FGGFGGGGGGGGGGG?<,ACD=FGGGGGGFGABA??EDBEFGEFGGGDGGGGFFGGGGFGGGG>E>FG?GGGC>CFGGGG<<FFGG>FCE@9FFFGFGGGGFGGGGGGCGGGGGGGCCC99>?FFGCCEFGGGGDGDFCGDGCEFD2;GGGF@<GGGGGGFGDGFFE8>@FFBEEGGFGGDGFEA8FF>B69FGGFGGCEEFGCGGGGFGGGGFFECGGGGFGF?,9GGFCGGGGF=GGGGGGGGGFGGGGGGGGGGFACGF9EGGFFADGFEECDFFGGGGGGFF@FCGGEFCGGGFD,FGFAGGGGGGGGGGGGGF<<FFFEDGGFCFDFF9F8FGFGGGGFACFD8GCC<CC
@BS 94626
TGGGGAATATTGGTCAATGGACGAGAGTCTGAACCAGCCAAGTCGCGTGAAGGGAGACGGATCTATGGTTTGTAAACTTCTTTAGTGCGGGAACAAAGCGGCGTCGTGACGCCGGATGAGTGTACCGCAAGAATAAGCATCGGCTAACTCCGTGCCAGCAGCCGCGGTAATACGGAGGATGCGAGCGTTATCCGGATTTATTGGGTTTAAAGGGCGGGCCGGCGGCGAGGTAAGTCAGCGGTCAAATGTCGGGGCTCACCCCCTGCTTGCTGTTGAAACTGTCCTGGTAGAGTTCGAGTGAGGTATGCGGAATGCGTTGTGTAGCGGTGAAATGCATAGATATGACGAAGAACTCCGATTGCGAAGGCAGCATACCAACTCGCGACTGACGCTGAGGCTCGAAAGCGTGGGTATCGAACAGGATTAGATACCCT
+
;EFFCFF8EFCFG<FAEFGDGFGG@FGEGGFGGGGGGGGGGDFG:F:FEGDGG7FEEGGFFEGFFFGGGFGCFE?FF9FEAAFGGGFE+@FEG7EFFFFGEC:C7==FFF+BF7CE>>BF9=FFFGDGGGEFGCFF:CG9FDGG*>,,82,*8*=CF@FGG>F:F>CFGGG@:<<CG71?F78CE>C8EC+>4;EEDG,0+*?@A3)9:C?:<;&;#:4'C:5#8CEC?E#;/C<GDE@FC9;@9GEF>*CF>3,*@5+@C@8,>:,GGFDCGAGDFFGD7F>,>,,GFD8DA,GGEFFADGGE@>+<9?C::7FB=<F<@7+GFDGFGFGFGGGGGEC;GGFB,C<,9E=?GGFD@:DGGFGFF@EFGGGGGGF@C::7ECEGFFF@CGGGGGFDEFGFFCCEGGGGGFGGEFCGFDGFFEFGGGGGEB@,8B
@BS 53
TGAGGAATATTGGTCAATGGACGAGAGTCTGAACCAGCCAAGTCGCGTGAAGGAAGACGGATCTATGGTTTGTAAACTTCTTTAGTGCGGGAACAAAGCGGCGTCGTGACGCCGGATGAGTGTACCGCAAGAATAAGCATCGGCTAACTCCGTGCCAGCAGCCGCGGTAATACGGAGGATGCGAGCGTTATCCGGATTTATTGGGTTTAAAGGGAGCGCAGGCTGCGAGGCAAGTCAGCGGTCAAATGTCGGGGCTCAACCCCGGCCGGCCGTTGAAACTGTCCTGCTAGAGTTCGAGTGAGGTATGCGGAATGCGTTGTGTAGCGGTGAAATGCATAGATATGACGCAGAACTCCGATTGCGAAGGCAGCATACCAACTCGCGACTGACGCTGAGGCTCGAAAGCGTGGGTATCGAACAGGATTAGATACCCT
+
@EGGFFGGGGGGFGGGGGGGGGGGGGGGGGGGGGGGGGFGGGFGGGGGGGGGGGGGGEFGEFFGGGGGGGGGGGFGGGGGGGGGGGGGGGGGGGGGGGGGGGGFFGGGGGGGCFGGFEGGGFGGFGGGGGGGFEGGG9:BFGGGFEGGCFGGGFEGGGGGGGGGGGGCFFGGGG?GGGG?8EFEGGGGG+F>F6GD<EFEFCFGGCCFF@CFG5/EGGEGGGGDGGGGGGCFFD:<:GECGF9GFGEEFGFGGGGEGCCGGGGFGGGGFFGGFGGGGFGGFGGGGGFGFCCCF8GFDFGEGGFCGGGGGFCDCGECGFFFDGGGGGF,FCF9GGFDAGGGGGGGFF99FF@EFCFGGGGGGGGGGGGGGGGGGGGGGGGGEGGFFGGGGGGGGGGDFGGGGGGGGGGGGGGGGGGGGGGGGGGGGGGGGCCCCC
@BS 119840
TAGGGAATCTTCCACAATGGACGCAAGTCTGATGGAGCAACGCCGCGTGAGTGAAGAAGGTCTTCGGATCGTAAAACTCTGTTGTTAGAGAAGAACACGAGTGAGAGTAACCGTTCATTCGATGACGGTATCTAACCAGCAAGTCACGGCTAACTACGTGCCAGCAGCCGCGGTAATACGTAGGTGGCAAGCGTTGTCCGGATTTATCGGGCGTAAAGGGAACGCAGGCGGTCTTTTAAGTCTGATGTGAAAGCCTTCGGCTTAACCGGAGTAGTGCAGTGGAAACTGGCAGGCTTGAGTGCAGAAGAGGAGAGTGGAACTCCATGTGTAGCGGTGAAATGCGTAGATATCGGGAGGAACACCAGTGGCGAAGGCGGCCTACTGGGCACCAACTGACGCTGAGGCTCGAAAGTGTGGGTAGCAAACAGGATTAGATACCCT
+
G@CEGFGGFGFEGFFGGGFCDGEGGGGEFGDFE<@EEFFFGCECGGFF7BCFGGFAF,FGEEFFFFG:@+?FGGGAF@EGAFFFEF9<?FFFAFGGGGDGGDGFG9FGEC<,48BF,<,FFFFD9EFF:BAFGDGGGGGDG88:38>BFC>CF>?GG>;5@@<3@CG?#DB>F<F@@F9FFC<EFE=F>FC7FCF>=<B@F-=CG.?6FCB:CEE.CFGF=GGGFGEDDF:></,<@FFG@D93'9@/G<:7CCCFF=EFGG@C>FFGG=B,D@FED,)19F@CF>,F3,,6,CGCGGGGGGFE?EEFGCDF?FEF<B,,GF9FFE9GGGGGGFFGGFEF@BCBGF:GGGCGGGEAFCGGFEGE:GGGGGGFCGFEGFEFE6,DEFDCCDFGGFGCGGGDGGGGGGEGGFGF;GGFFC,GGFCGGFGGGGGGGFCFCCCCC
@BS 55
TGGGGAATATTGCACAATGGGGGAAACCCTGATGCAGCGACGCCGCGTGAGCGAAGAAGTATTTCGGTATGTAAAGCTCTATCAGCAGGGAAGAAGAAGTGACGGTACCTGACTAAGAAGCACCGGCTAAATACGTGCCAGCAGCCGCGGTAATACGTATGGTGCAAGCGTTATCCGGATTTACTGGGTGTAAAGGGAGCGCAGGCGGAAGGCTAAGTCTGATGTGAAAGCCCGGGGCTTAACCCCGGTACTGCATTGGAAACTGGTCATCTAGAGTGTCGGAGGGGTAAGTGGAATTCCTAGTGTAGCGGTGAAATGCGTAGATATTAGGAGGAACACCAGTGGCGAAGGCGGCTTACTGGACGATAACTGACGCTGAGGCTCGAAAGCGTGGGGAGCGAACAGGATTAGATACCCT
+
CFGGGFFGGGGGGGFGG9EE?FGDCGGG@FCFGGGGGGGGGGGGGGGGGGGFC@FCCFGFC9,FFFGGGGGGFGGGG<FFE@FGGGGFCF+F7FGGGEGGGEAFGCFGGGEGGCAFGGFFFGDFFGGCGGGGGGGCFCFCFGGGFGED<GGGEFFGF?B@D<FGGGGGGGCGG>EBEFFGFFACFGGG<CFFGGFFEFGGFGEGGDGGGFGGGGGCGGGFFGGCFDFGGGGF<FC3DD?GGFC6GGGGGGA9FCFEC6=@BEABFFE@,<FGGGFGGGFEEGGGGFCGFAGGFFCGFFGGFEFEGFCDFE<FAEC?BGGGGGGFGFGGFFDFFGDGFFF<FGC@GFEFF7CGGGGGGF?GGFGFF9GFEB7EFGFGGGGGGGFEFECCDGGGGFEGGGGGGGGGGGGGGGGGFCCCCB
@BS 65828
TGGGGAATATTGCACAATGGGGGAAACCCTGATGCAGCAACGCCGCGTGAAGGAAGAAGGTTTTCGGATCGTAGACTTCTATCAACAGGGACGAAGAAAGTGACGGTACCTGAATAAGAAGCCCCGGCTAACTACGTGCCAGCAGCCGCGGTAATACGTAGGGGGCAAGCGTTATCCGGAATTACTGGGTGTAAAGGGAGCGTAGGCGGCACGCCAAGCCAGATGTGAAAGCCCGAGGCTTAACCTCGCGGATTGCATTTGGAACTGGCGAGCTAGAGTACAGGAGAGGAAAGCGGAATTCCTAGTGTAGCGGTGAAATGCGTAGATATTAGGAGGAACACCAGTGGCGAAGGCGGCTTTCTGGACGATGACTGACGTTGAGGCTCGAAAGCGTGGGGAGCAAACAGGATTAGATACCCT
+
FF@FEDEEFFAGGGEEFAFGGGDGEGGGGFGGFGGGGGGGFGGGGGGGGGGGGG<FEEDFGEGDFGFGCGGGGGDGGFFFFGGFGGGGGGGFFGFEGGEFBFGGGGGGGGFFGFFGEFFGCFFBEGGCFGGGGCFFGGGFGG<FGG:FGBEFGE9@>F@:CFGGGEGC9<E<FF*<9FEFGCECC:GFFFG8<CCEFE@CGG>C?:6FEEGFEE9GGGFGDGEFFGGFGGFGGFE;GFCGGGGGGGFEGGGG9FGGGGGGEFFGGFEEDFEFGFFFE79CCFFGGGGGGCFCEF9GGFGF@GGGGEFFC7EFGGGGFCEFBGGGGGGFGGGGEFFEC<F<@GFGGGEGGEFGGGGFC8C9GDGGGFEFFGGGGGGGGGGGGGGGGGGGFCGGFE@GFCGGGGF@FFGGGFCGGGGCCCCC
@BS 57
TGGGGAATATTGCACACTGGGGGAAACCCTGATGCAGCGACGCCGCGTGGAGGAAGAAGGTCTTCGGATTGTAAACTCCTGTTGTTGAGGAAGATAATGACGGTACTCAACAAGGAAGTGACGGCTAACTACGTGCCAGCAGCCGCGGTAACACGTAGGTAACAAGCGGTGTCCGGAATTACTGGGTGTAAAGGGAGCGCAGGCGGGAGAACAAGTTGGAAGTGAAATCCATGGGCTCAACCCATGAACTGCTTTCAAAACTGTTTTTCTTGAGTAGTGCAGAGGTAGGCGGAATTCCCGGTGTAGCGGTGGAATGCTTAGATAGCGGGAGGAACACCAGGGGCGAAGGCGGCCTACTGGGCACCAACTGACGCGGAGGCTCGAAAGTGTGGGTAGCAAACAGGATTAGATACCCT
+
,C;F7FF<EFGGGGCG,;,;EFGCGGF@CECDGEAF,:@+@BBFGG@FEGCFGGF<:CEEFGAF@F78+8BFGC9FGFFDFAFE89?AC,BBFFFGGGGE9+C+B>?BFEAFFD<FF<D=DF>:@FGG,,=F>F8DBCFF<<<,<:F7*>>,<:CAFGGF0=F;FEFG7<<1?<FDG28,;F<F3E<849?7;8<C<<EFEC87<:;%28FC?;@<=<GFFD><<,,9(:@A@:BFGGEFC5CFGGCF.C+@4CCCA<B=C<<::D@3,<FA?FDD:=C0:+9<,E@GGGF<<DDGF:4,B?=:+8+,ACFE5?CFE,EDGEBC+FCDAEEB?9C6-9,8,7:,FC:@:C69<@,;8CC,9@@8GFC7B@8+C7,FC@CE<BA@CECFDFFFCDDACGGFFC<C;,EEFC,<@@6C
@BS 82235
TAGGGAATCTTCCACAATGGACGCAAGTCTGATGGAGCAACGCCGCGTGAGTGAAGAAGGTCTTCGGATCGTAAAACTCTGTTGTTAGAGAAGAACACGAGTGAGAGTAACTGTTCATTCGATGACGGTATCTAACCAGCAAGTCACGGCTAACTACGTGCCAGCAGCCGCGGTAATACGTAGGTGGCAAGCGTTGTCCGGATTTATTGGGCGTAAAGGGAACGCAGGCGGTCTTTTAAGTCTGATGTGAAAGCCTTCGGCTTAACCGGAGTAGTGCATTGGAAACTGGAAGACTTGAGTGCAGAAGAGGAGAGTGGAACTCCATGTGTAGCGGTGAAATGCGTAGATATATGGAAGAACACCAGTGGCGAAAGCGGCTCTCTGGTCTGTAACTGACGCTGAGGTTCGAAAGCGTGGGTAGCAAACAGGATTAGATACCCT
+
GGGFGFFGGGGGGGGGFGGGGGFGGGGGGGGGGGGGGGFFGGGGGGGG>FEGGGGCFGGGGGGGGGGGGGGGGGGGGGGGGGGGGGGGGGGGFGGGGGG7CEGGGGDEGGGGGGGGGGGFGFDFFFGGGGGGGGGGGGGCFGFGGGGGGG?EGGGGGGGFGGGGFGFGFGGGGCGGGGGG?GGGGGGGGGGGGGGGDGGGGGFFGGGGGGGGGGFFGGGGGFGGGGGGGGGGFGGGFGEFGFGGGGGGDGGFGGGGGGGGGGGGFGECGDCFFCDGFFGGFFGEFGGGGGFFB9GGGGGFACGGGGGGFF?CGFFEAFDGGGGGGGGGGGGGGFFGGGGGGGGGGGGGGGGGGFCGGGGGEGGGGGGGGFFECGGGGGGF@GGGGCGGGGGGGGGGGGGGGFCGGGEFGC>GGFEGGGGGGFGGGGFFFGCGGGGFCC8CC
@BS 59
TGGGGAATATTGCACAATGGGGGAAACCCTGATGCAGCGACGCCGCGTGAGCGAAGAAGTATTTCGGTATGTAAAGCTCTATCAGCAGGGAAGAAGAATGACGGTACCTGACTAAGAAGCACCGGCTAAATACGTGCCAGCAGCCGCGGTAATACGTATGGTGCAAGCGTTATCCGGATTTACTGGGTGTAAAGGGAGCGCAGGCGGTGCGGCAAGTCTGATGTGAAAGCCCGGGGCTCAACCCCGGTACTGCATTGGAAACTGTCGTACTAGAGTGTCGGAGGGGTAAGTGGAATTCCTAGTGTAGCGGTGAAATGCGTAGATATTAGGAGGAACACCAGTGGCGAAGGCGGCTTACTGGACGATAACTGACGCTGAGGCTCGAAAGCGTGGGGAGCAAACAGGATTAGATACCCT
+
FFGGGFFGGGGGGGGGGGGGGGGGGGGGGGGGAFGGGGGGGGGGDGGGGGGCFE=FFFGGGGGGGGG+EFFGGGGGGGGGGGGGGGGGGGFGGGEFFFFGCFGFGGGGGFGGGGGGGGGGFGGGGGEGGGGGGC4FGGFFCFCDFGGGGGGGGGGG9C,@FGGGGGD?FCFGFGCGGGFGGGFFCGFCGFGGFFGE7GGFGGGGGGF1GGGGGFGGFFGFCC@9FCGGEC;@EEEGGB<7CFFGFGGGFFFFGGGGGFGGGGFFEGGGG/9GGGFAEGDGGGGGGGGGGGGGGGGGF@GFF49ECGGGGGGGEGGGEFGGGGGE<GGGGF9FAEFGGGGGGGGGGGGGGGGGFGGGGFCDFGGCFGGGGGGGGGGGGFGGGGGF?GGGGGGGGGGGGGGGGGGGGGGGGGGFB,@CB
@BS 60
TGGGGAATATTGCACAATGGGGGAAACCCTGATGCAGCGACGCCGCGTGAGCGAAGAAGTATTTCGGTATGTAAAGCTCTATCAGCAGGGAAGAAGAAGTGACAGTACCTGACTAAGAAGCACCGGCTAAATACGTGCAAGAAGCCGCGGTAATACGTATGGTGCAAGCGTTATCCGGATTTACTGGGTGTAAAGGGAGCGCAGTCGGAAGGCTAAGTCTGATGTGAAAGCCCGGGGCTTAACCCCGGTACTGCATTGGAAACTGGTCATCTAGAGTGTCGGAGGGGTAAGTGGAATTCCTAGTGTAGCGGTGAAATGCGTAGATATTAGGAGGAACACCAGGGGCGAAGGCGGCTTACTGGACGATAACTGACGCTGAGGCTCGAAAGCGTGGGGAGCGAACAGGATTAGATACCCT
+
C,<@@:FFGCFGGGEFGFFFCGDGCFFDFGFGFFGDFFC@:CEEGFGFCFF,7=FFEFD?<FFGGGG?EGGCFGG<E9FGC9@FGFGGGGFGCGGDFGAE,C?,B,,AFGACFGFFCFFGCCF8CEC:CFDFF<B=>F+@C<>,<FC@C<CGEFG@F>>?EFF;>D;:C<1<CFC;8<CG5C9FBCEC7:#<GFGGGFDGDC*<#?CFC;ECFFFGGFACFECDCCF+:?EF5>>FEE8F>9C+EDG?FFFFEGF8FFF,9EFFFC0GFBCDA>FB:CGE@=:GFF?9<EA<FDF8EFFA,:ADCDGCGE?FC,,,B+DEE9,GFFFE,FEC,CGEGGFDF@,7EFFCCE@FGGFE9FGF@E@CFFGCC:7GGGFFFFGCFCE:F<GEF7GGGGGGEFCFFFFGGFFCGGGF,CCCCC
@BS 61
TGAGGAATATTGGTCAATGGACGAGAGTCTGAACCAGCCAAGTCGCGTGAGGGAAGACTGCCCTATGGGTTGTAAAGCTCTATCAGCAGGGAAGAAGAAATGACGGTACCTGACTAAGAAGCACCGGCTAAATACGTGCCAGCAGCCGCGGTAATACGTATGGTGCAAGCGTTATCCGGATTTACTGGGTGTAAAGGGAGCGCAGGCGGAAGGCTAAGTCTGATGTGAAAGCCCGGGGCTCAACCCCGGTACTGCATTGGAAACTGGTCATCTAGAGTGTCGGAGGGGTAAGTGGAATGCCTAGTGTAGCGGTGAAATGCGTAGATATTAGGAGGAACACCAGTGGCGAAGGCGGCTTACTGTACGATAACTGACGCTGAGGCTCGAAAGCGTGGGGAGCAAACAGGATTAGATACCCT
+
CCCFGEE@FDFGGGGGFDEGFDG8@@CFGCFCE<D<AEDF<EF9@C8@@CEGCCCFE6CFC@@8C,CE<CBB8CEFF<,CFD<CE<CFEGC,:49BBA8F,FE,BCCD:E9FACFGDFFFE8?ADEB>=@GDBF9F8DFFFD&BF42@@BE?D@FGFG<BC>C@FCD@FGFF:>F</@DEFC:BGFG=GFFAFFCC5G9DDFC5ED?FFFCF?3?D>ED6FF:CD<3<CGGEF@GGGGFFCF:FC/@9GGGGFADD;A<<F?FFFGGF+,@A<,=,>6F7EEFF=A49GGGGFFFFF9<GEDAEGFGGECF?EF9C@FCGGF;B5,9GGGFGFFGEDGGGFFGGEEFFC7C@7GGGGGFFCD,GDFFFGFF@CBF<GFFCECF<GFC;>F@:GECFFCGFCF@GFECE@6DFEACCCCC
@BS 112965
TAGGGAATCTTCCGCAATGGACGCAAGTCTGATGGAGCAACGCCGCGTGAGTGAAGAAGGTCTTCGGATCGTAAAACTCTGTTGTTAGAGAAGAACACGAGTGAGAGTAACTGTTCATTCGATGACGGTATCTAACCAGCAAGTCACGGCTAACTACGTGCCAGCAGCCGCGGTAATACGTAGGTGGCAAGCGTTGTCCGGATGTATTGGGCGTAAAGGGAACGCAGGCGGTCTTTTAAGTCTGATGTGAAAGCCTTCGGCTTAACCGGAGTAGTGCATTGGAAACTGGAAGACGTGAGTGCAGAAGAGGAGAGTGGAACTCCATGTGTAGCGGTGAAATGCGTAGATATATGGAAGAACACCAGTGGCGAAGGCGGCTCTCTGGTCGGTAACTGACGCTGAGGTTCGAAAGCGTGGGTAGCAAACAGGATTAGATACCCT
+
GGFFCGGGGGGGGEGGGFGGGGG7FEGGGFGGGGGGGGGGGGGEEGGGGGGGFFFG9EFGFAEFGGG7:FFGG,FFGGGGGGGCGFFGGGGGCFGFFFF+>?D,C?EGGF9FGFG<F@E9<CFFGGGG@3BFFGDGGCFDFGGCAFGGGGGDFFFGGGGGGGGFFFEFGGGGGGGGFFGF:FGGGFGGGGGFGGGGG9CFC>F&:BF>FCGGCFD@;GGG@:GFCGDDEFGG8EGFFG&CF9FCDGGGGGE@CEG.FFFGGGCEFGGED:5,FFE@<CF9GGGGG,?B,+,FFF4@FDB,GGGGFAGFGGGGFFFBAA<GGFFDFCGGGEEFEC9,AFB:FBCEGGGGGGGGGGGCFB=8E9GGGFF@DFC8+DGGGGGFGGGFGEF9GGFGGGECGGGGFGCE,GEGFGGGGGGGGGDGFFCGFFDF@9GFEE@,CCBCC
@BS 63
TAGGGAATCTTCGGCAATGGGGGCAACCCTGACCGAGCAACGCCGCGTGAGTGAAGAAGGTTTTCGGATCGTAAAGCTCTGTTGTAAGAGAAGAACGAGTGTGAGAGTGGAAAGTTCACACTGTGACGGTAACTTACCAGTAAGGATCGGCTAACTCCGTGCCAGCAGCCGCGGTAATACGGAGGATCCGAGCGTTATCCGGATTTATTGGGTTTAAAGGGAGCGTAGGTGGATTGTTAAGTCAGTTGTGAAAGTTTGCGGCTCAACCGTAAAATTGCAGTTGAAACTGGCAGTCTTGAGTACAGTAGAGGTGGGCGGAATTCGTGGTGTAGCGGTGAAATGCTTAGATATCACGAAGAACTCCGATTGCGAAGGCAGCTCACTGGACTGCAACTGACACTGATGCTCGAAAGTGTGGGTATCAAACAGGATTAGATACCCT
+
FGGGGGGGGGGGGGGGEGGGGGGGGGGGGGGGGFGGGGGGGGGGGGGGGGGGGGGGGGGGGGGGGGGGGGGGGGGGGGGGGGGGGGGGFGGGGGGGGGGGGGGGGGFGG7C<FGGGGGGGGGGGGFGFGGGGGGGGGGGGGGCFFG@,C98*@EGFGFGGGGGFCGGGGFGGCG>CEFBFFGDGG:=E>CCGGG@EFGGGEFFFFCEGGGGGGFC@E:F?<;GGGFFFGFGFCGFE9FFCF:DDGGGE<GFGFGFFEGGGGGFGGGGGGGFGGGFFFE<8FGF<??A,B,AGFF<AFFDGGGFGGFGGGGDGGC>GGGFFGGGGFFFFGGGGGGFFGGFFE8GGGFDFFGGF@GGGGGGEF>GGGCGGGGGGGGGGGGGGGGGGGGGGGGFGGGGGGGCGGGGGGGGGGGFGFGGGCGGGGGGGGGGGGGGFCFGGGCCCCC
@BS 55686
TGGGGAATATTGCACAATGGGGGAAACCCTGATGCAGCGACGCCGCGTGAGCGAAGAAGTATTTCGGTATGTAAAGCTCTATCAGCAGGGAAGATAATGACGGTACCTGACTAAGAAGCCCCGGCTAACTACGTGCCAGCAGCCGCGGTAATACGTAGGGGGCAAGCGTTATCCGGATTTACTGGGTGTAAAGGGAGCGCAGGCGGTGCGGCAAGTCTGATGTGAAAGCCCGGGGCTCAACCCCGGTACTGCATTGGAAACTGTCGTACTAGAGTGTCGGAGGGGTAAGTGGAATTCCTAGTGTAGCGGTGAAATGCGTAGATATTAGGAGGAACACCAGTGGCGAAGGCGGCTTACTGGACGATAACTGACGCTGAGGCTCGAAAGCGTGGGGAGCAAACAGGATTAGATACCCT
+
GGGGGFGFGGGGGGGGGGGGGGGGGGGGGGGGGGGGGGGGGGGGGGGGGGGGGGGGGGGGGGGGGGGGGGGGGGGGGGGGG9FFGGGGGGGGGGGGGGGGGGGGGGGGGGGGGGGGGGGGGEEGGGGG?EGGGGGGGGGGGGGGGGGGGEG@GGFFGGGGGGGGGGGFFGGGGGGGGGGGGGGGGGGGEGGGGGGGGGGGGGG>EGEGEGGGGGGGGGGGGGGGGGGGGGGGGGGGGGGGFGDGGGGGGGGGGGGGGGGGGGGFGGGGGGGGGGGGGDGDGGGGGAGGGGGGFFCGGGGGGGGFGEFGGGGGGGGGGGGGGGGGGGGGGFGGGGGGGGGGEGGGGGGGGGGGGGGGGGGGGFEGGGGGGGGGGGGGGGGGGGGGGGGGGGGGGGGGGGGGGGGGGGGGGGGCCCCC
@BS 92316
TGGGGAATATTGCACAATGGGCGCAAGCCTGATGCAGCGACGCCGCGTGAGGGATGGAGGCCTTCGGGTTGTAAACCTCTTTTATCGGGGAGCAAGCGAGAGTGAGTTTACCCGTTGAATAAGCACCGGCTAACTACGTGCCAGCAGCCGCGGTAATACGTAGGGTGCAAGCGTTATCCGGAATTATTGGGCGTAAAGGGCTCGTAGGCGGTTCGTCGCGTCCGGTGTGAAAGTCCATCGCTTAACGGTGGATCCGCGCCGGGTACGGGCGGGCTTGAGTGCGGTAGGGGAGACTGGAATTCCCGGTGTAACGGTGGAATGTGTAGATATCGGGAAGAACACCAATGGCGAAGGCAGGTCTCTGGGCCGTTACTGACGCTGAGGAGCGAAAGCGTGGGGAGCGAACAGGATTAGATACCCT
+
FEGGGGGGGGGGGGGGGGGFGGGGG@CDFGGGGGGGGGGGGF7FCG7FCGGGGGGGGGGGGGGGGGDFFGGGGGGGGGGGGFFFGGGGGGGGCGGGGGFGD:BFF9,CFGFFGGGGGFCFGDGCFGCBCGFG,>FGGGFGGFFFG7FFAFGGE<6C9BFFFGFGG9FF$<<*;;/FF@CFEGGGFFFFGEF;E>CCGGGE*;/EEGGC<GGCC?CEGGCGEEGGGCC8?<EACF@FFC<CEGGGFCC:::C@FFEGGEEGGGE;FF>GFCGFCDDDFCFCF7EE+<?FGFCFC,GGFGFCGGEDGFGGF=EGGGGGGGGGGGFEGGGGGEGGGFGGGGGGGDFF:EGFCFEGFC8GGGGGGGGGGFCGGAGFGGGGGGGGGGFDCFFGGGGGDGGGGGFCEFAGGGGGGGGGGGGGCCCCB
@BS 66
TGGGGAATATTGCACAATGGGTGAAACCCTGATGCAGCGACGCCGCGTGAGCGAAGAAGTATTTCGGTATGTAAAGCTCTATCAGCAGGGAAAAAGAAGTGACGGTACCTGACTCAGAAGCACCGGCTCAATACGTGCCAGCAGCCGCGGTAATACGTATGGTGCAAGCGTTATCCGGATTTAATGGGTGTAAAGGGAGCGCAGGCGGAAGGCTAAGTCTGGTGTGAAAGCCCGGGGCTTGACCCCGGTACTGCATTGGAAACTGTCGTACTAGAGTGTCGGAGGGGTAAGTGGAATTCCTAGTGTAGCGGTGAAATGCGTAGATATTAGGAGGAACACCAGTGGCGAAGGCGGCTTACTGGACGATAACTGACGCTGAGGCTCGAAAGCGTGGGGAGCAAACAGGATTAGATACCCT
+
FGGFCEGFFFGGGGGCDFGGG8BFGGGFGGGGGGGGFFCGGDFCFDEGGGGFGEGEFDF5E?F9<CF=8CFFGGGE9FGGGGCGAFEFFGFBFFG@F=FF9EEFEEFGFFGG8E,A=<DFFGGFGGG@+>FAFFCGGG+@>CEFGFCDFGGGG2#,?DCF:<DFGGGGG<3<B@AF8<@B;</#+#>>584<GGFEE4GGGC=FG:E>,<CE8;E?<CC?GGFFCEGFGGGGGGFGC.@#+CE6GCGGGGDEFDAGF@FGGFCC?EFC.<D62?4=7E=C8:1FDFFEGGGFGGGGDEEA:,F9C@7F@CGGF?GGGGFAGFFGFEGF8CFCF97GGFGFFGEGEFGGGFEEGCFAFGF@6CC6C9FGGGGGEGGGGGFGDGGGFDGEGEGGGFC,FGFGFAGGFAFGGGGGGCCCCC
@BS 91705
TGGGGAATATTGCACAATGGGGGAAACCCTGATGCAGCGACGCCGCGTGAAGGAAGAAGTATTTCGGTATGTAAACTTCTATCAGCAGGGAAGATAGTGACGGTACCTGACTAAGAAGCCCCGGCTAACTACGTGCCAGCAGCCGCGGTAATACGTAGGGGGCAAGCGTTATCCGGATTTACTGGGCGTAAAGGGAGCGTAGACGGTGTGGCAAGTCTGATGTGAAGGGCATGGGCTCAACCTGTGGACTGCATTGGAAACTGTCATACTTGAGTGCCGGAGGGGTAAGCGGAATTCCTAGTGTAGCGGTGAAATGCGTAGATATTAGGAGGAACACCAGTGGCGAAGGCGGCTTACTGGACGGTAACTGACGTTGAGGCTCGAAAGCGTGGGGAGCAAACAGGATTAGATACCCT
+
FGGGGDGCGGGGGGGGGGGCC:F@7FG?EFFGGGGGFF7CECEGGGDGGGGGGGGG,CFFCEFFGGGGCCGGGGGGGGGGA?EBEFFGFGFGGGFGFEFGGGGGFGGGFGGGGFGGGGGGGDGGGGGFGGGGFGFGGGGFFGGGEGGGCF@FFGGGGFGFGGGG@CFFGGGGGGEGGDGFG>GGGGGFCFFFGGGGGGGGGGEGGGEGGGGGCC;FGGGFFEGFGGFF:EFFGGGFFFGGGGGGFD8FFGGGGGGGGGDFF?F;GGGGGGGGG=GGGGGGGGGGGEFCGGGF<?FDFEDFGGFDGGFFAGFGEEGGFFGFGGGGGGGGFGGGGFFFCGGGGGGGFF:GGGGGGGGGFGEGGCGGGFGGDGGEGGGGGGGGFCGGGGGGGGGGFGFGGGGGGGGGGGGGGGGCCCCC
@BS 68
TAGGGAATCTTCCACAATGGGCGCAAGCCTGATGGAGCAACACCGCGTGAGTGAAGAAGGGTTTCGGCTCGTAAAGCTCTTTTGTTATAGAAGAACGTGCGTGGGAGCAACTGTTCGCGCAGGGACGGTATCTACCCAGAAAGTCACGGCTAACTACGTGCCAGCAGCCGCGGTAATACGTAGGTGGCAAGCGTTATCCGGATTTATTGGGCGTAAAGCGAGCGCAGGCGGTTTGTTAAGTCTGATGTGAAAGCCTTTGGCTTAACCAAAGAAGGGCACCGGAAACTGTCAGACTTGAGTGCAGAAGAGGACAGTGGAACTCCATGTGTAGCGGTGGAATGCGTAGATATATGGAAGAACACCAGTGGCGAAGGCGGCTGTCTGGTCTGCAACTGACGCTGAGGCTCGAAAGCATGGGTAGCGAACAGGATTAGATACCCT
+
GCGGGFGG@FGFEFGGGGGGGGGGGGGGGGGGGGDGGGCGGDGGGGGGEFG,CC<FCFGG7CFGGGG7D@GFGGG9E<FG9F,:FA,,9CFCEFFC@++++48+44+8DFGB,,<:++4=@:+@=FCG73DFCG9FFC7<<<<,@C,@>9@:>9<@7?9=G:7D:BGGG7?<AC>FGCG?+?<53#FCB,FFFGEGFF7<<5;FFFFGFFGF,FFGGCFE>>;E/EFCDFGGFF>#BD:>CCCBCGFDG@D<D3C:CB,GGGGGFB,,DEFDB,,+B8+GGFF?E<CE,GGGDGGGGGGGGGFE9FADGEC,GFGGGFF9FEF89GGGGGEGGGFAFGFEFBGFDB9GGF<GGGFGFGGGGGGFCCGGGGGGGGFDFEEDGCGFE,F9F;,GGGGGGGGFCE@C,,DGGGFFF<FFF@,GGGGGGGGGGGGGGGCFC@CCC
@BS 108802
TGGGGAATATTGCACAATGGGGGAAACCCTGATGCAGCGACGCCGCGTGAGCGAAGAAGTATTTCGGTATGTAAAGCTCTATCAGCGGGGAAGAAAATGACGGTACCTGACTAAGAAGCACCGGCTAAATACGTGCCAGCAGCCGCGGTAATACGTATGGTGCAAGCGTTATCCGGATTTACTGGGTGTAAAGGGAGCGTAGACGGCTGTGTAAGTCTGAAGTGAAAGCCCGGGGCTCAACCCCGGGACTGCTTTGGAAACTATGCAGCTTGAGTGTCGGAGAGGTAAGTGGAATTCCCAGTGTAGCGGTGAAATGCGTAGATATTGGGAGGAACACCAGTGGCGAAGGCGGCTTACTGGACGATGACTGACGTTGAGGCTCGAAAGCGTGGGGAGCAAACAGGATTAGATACCCT
+
E<C<@::FFG9EFFFFGGG,FFGGGGGGG,;CFFAFG<+@FEGGGG7F+8=ECCEGDGGGCEGFGG>?9DFEFCE9EFFGGGGGCFCFDCE>CGGGGGGFFG7CFG9,3>FFCFF<F,,>FECGG7:FGGFGDG/<C9-=9AF=GGGGG9;9;1B3%2GFEFFC<9BEFFFGGGG>5CCC:43CCG.3+?FCGGGGECF8:?EGGGG@CC6CGFG:9FGGGGGGE<79CFGF<@:8EGGGGECCGGGFEFF@CFGGGFFF@??EGGGGGGGGGGGGC>8GCEFDGGGGGGGDFFF@FB9GGCGEECBFF9GGEGGGFCFGFFDGGGGGFDFFGF?GFGGF7GDGFGGGGGGFCFGGGGGGFCGGGGFDEGGGGGGGGGFEFEGGGGGDGGGGFGGGGGFGGGFGGGGGGDGCCCCC
@BS 86725
TAGGGAATCTTCCACAATGGACGCAAGTCTGATGGAGCAACGCCGCGTGAGTGAAGAAGGTCTTCGGATCGTAAAACTCTGTTGTTAGAGAAGAACACGAGTGAGAGTAACTGTTCATTCGATGACGGTATCTAACCAGCAAGTCACGGCTAACTACGTGCCAGCAGCCGCGGTAATACGTAGGTGGCAAGCGTTGTCCGGATTTATTGGGCGTAAAGGGAACGCAGGCGGTCTTTTAAGCCTGATGTGAAAGCCTTCGGCTTAACCGGAGTAGTGCATTGGAAACTGGAAGACTTGAGTGCAGAAGAGGGGAGTGGAACTCAATGTGTAGCGGTGAAATGCGTAGATATATGGAAGAACACCAGTGGCGAAAGCGGCTCTCTGGTCTGTAACTGACGATGAGGTTCGAAAGCGTGGGTAGCAAACAGGATGAGATACCCT
+
GGGG7,FEGGDFGGGFFFEFGGGCFF7CCDFFGGGF8C@FGGEEGGGCFEGGGGFGGGFCFFGGGGC=?CEFEGGCFGGGGGGGGGFCFFEEG<FGGF@FGCEGGGGCGGGGGF9@FFFGGGFAEFC7BFCFCGGGGGGCGGGFGGGGGGG:FGGGGECF@FG7FFGGG7FFGFCCC@FGFGGGGFDFGGCFGGEG7GFGC:EEGFFG<@CFEEDE::CEGFGG*:CDCCE?-CFFGG<@C6ECGFGGFFFAFFFEGGGEC:EGF<FGG9F<CFFFDAFFGDEEGE?FGGGGGGGFGF?,<EE;GEFF=:,FGGFC,AE<C,,F=EF@++:@GFFDGGGCFBF9GGF??CFFEFE@@:FGFDFGEEF@7FDC:EGFCF?FEC,FGFFGGGGFGGGGFC,FGFF<F,7ECGGGGCFFEGGGFGGFEFE@FB,,DC,FC@@@@
@BS 97919
TGGGGAATATTGCACAATGGGGGAAACCCTGATGCAGCGACGCCGCGTGAGCGAAGAAGTATTTCGGTATGTAAAGCTCTATCAGCAGGGAAGAAGAAATGACGGTACCTGACTAAGAAGCACCGGCTAAATACGTGCCAGCAGCCGCGGTAATACGTATGGTGCAAGCGTTATCCGGATTTACTGGGTGTAAAGGGAGCGCAGGCGGAAGGCTAAGTCTGATGTGAAAGCCCGGGGCTCAACCCCGGTACTGCATTGGAAACTGGTCATCTAGAGTGTCGGAGGGGTAAGTGGAATTCCTAGGGTAGCGGTGAAATGCGTAGAGATTAGGAGGAACACCAGTGGCGAAGGCGGCTTACTGGACGATAACTGACGCTGAGGCTCGAAAGCGTGGGTAGCAAACAGGATTAGATACCCT
+
GGGGGGGFFGGFGGGGGCFFGGGGDFGGCFGGFGGCFFFEGGEGCEGEGGFGGGGGGGGGCFFFGGGCAFFGGFGEFDFGGGFEGEFFGGG@?FA8FFGFEFGFEGGGGGFGGGCG8DCFGGGCFEGGCF9EGGGGGGGGCFCFFGGGFFGEGEGGG9<B;<A>0;8?FEFGGG.F;G1;5BFG1CFBB>3F:FEFC@CFCEGGGEFC@GFF?ACECC>,?CEBGFF>>>ECGGFGGCG>GFGFCBEGGFCFGFFCGFECCF8FCF;EEGFF#FA@<FFDGF<FFEGGFDFEEEB=FFFFB9:,EB7CC<C,9C:CCFFE<GFC,GFCFFC<GEEGGGGGEF7FCGGGGGGGGFF<9GGGGFACGFGGGGCGGGGFFFC@B,GGGFB7EGFE?GGGEGGGGGFFGFE,DGGFGCCCCC
@BS 87212
TGGGGAATATTGCACAATGGGGGAAACCCTGATGCAGCGACGCCGCGTGGAGGAAGAAGGTCTTCGGATTGTAAACTCCTGTTGTTGAGGAAGATAATGACGGTACTCAACAAGGAAGTGACGGCTAACTACGTGCAAGCAGCCGCGGTAAAACGTAGGTCACAAGCGTTGTCCGGAATTACTGAGTGTAAAGGGAGCGCAGGCGGGAGAACAAGTTGGAAGTGAAATCCATGGGCTCAACCCATGAACTGCTTTCAAAACTGTTTTTCTTGAGTAGTGCAGAGGTAGGCGGAATTCCCGGTGTAGCGGTGGAATGCGTAGATATCGGGAGGAACACCAGTGGCGAAGGCGGCCTACTGGGCACCAACTGACGCTGAGGCTCGAAGGCGTGGGTAGCAAACAGGATTAGATACCCT
+
,EEEGGGGGDFGGGGGFFGEGGGGGGGCEGGGGGGGGGGGGGCEGGGFGGGDFFFGGGGGGGGGGG7FFGGGFGGFGGFDGGGGGFFFGGFGGGG?FDFGGGGCGGGGGGGGGGGGGGCGGGGGGGGG8BFGGGGG+EFGGFGGCGGG:C@FFGGFGGD=<F=CFCGFCG=<EFGDGFGGFEFG:FFC:GGGGFGGG>FGGECEEGCFFGFGGGGCEFGGFGFGEEFFGGGGG?GGGGGGGFGGGCFGGGGGEDCDFGGEFGCFFDCF<8FFFGGGFFD@GGGGGEDGEEADGGFBCDGGGCGFCGGCGGGFBF@EGGGGGGF@,FB8EDGFFE8GGGGGFCGFDGFFBEFFGEFGGGGGGFGGFGGGGGGGF@FGFFEGGCFGGGGEEGF@GGGGGGGFEGGGGGFCFGGCCCCC
@BS 84459
TAGGGAATCTTCCACAATGGACACAAGTCTGATGGAGCAACGCCGCGTGAGTGAAGAAGGTCTTCGGATCGTAAAACTCTGTTGTTAGAGAAGAACACGAGTGCGAGTAACTGTTCATTCGATGACGGTATCTAACCAGCAAGTCACGGCTAACTACGTGCCAGCAGCCGCGGTAATACGTAGGTGGCAAGCGTTGTCCGGATTTATTGGGCGTAAAGGGAACGCAGGCGGTCTTTTAAGTCTGATGTGAAAGCCTTCGGCTTAACCGGAGTAGTGCATTGGAAACTGGAAGACTTGTGTGCAGAAGAGGAGAGTGGAACTCCATGTGTAGCTGTGAAATGCGTAGATATATGGAAGAACACCAGTGGCGAAAGCGGCTCTCTGGTCTGTAACTGACGCTGAGGTTCGAAAGCGTGGGTAGCAAACAGGATTAGATACCCT
+
GGFCCFGFGFFGGG,CCDF@FFDGGDF6F<FGFEECFFDE,@BCFG:@+,@EDFFA,CCDGGAFF7=BFFBEG8FGCECCFGDDGFFDF,9CEFGGGGGGG++548>@FGGGA,5EFECGFDCGGG>C:CC?DGGG,8FFGF,?<BF4:6CFGG;,B75FGFFGGFBCEFF7F@FG?CFF5GFGCGGG==FGCFEEF<=<F69>CFC=:FFFFFFFCGFEEFGGF@FCCCCFGFCGEFFGFEFFDCCFCFGGFF@EG:FFCGF@C=DFFCE<AGFG?FGGGGFCFD<E,9FGF8<CECGEGFFGFFE58FCFBAGGGGGFFFEGGFFGGGGGFCE5E4,F>GGGGGGFEFCEECFCGGGGFGGGGGGGGGGFFGGGGGGFGGGGFE@ECCFEF;F@GEF8FDFFCFGGGGGGGEGGGFGGGFEEFGGGGGGFEFCFCCCCC
@BS 74
TAGGGCATCTTCGGCAATGGGGGCAACCCTGACCGAGCAACGCCGCGTGAGTGAAGAAGGTTTTCGGATCGTAAAGCTCTGTTGTAAGTCAAGAACGAGTGTGAGAGTGGAAAGTTCACACTGTGACGGTAGCTTACCAGAAAGGGACGGCTAACTACGTGCCAGCAGCCGCGGTAATACGTAGGTCCCGAGCGTTGTCCGGATTTATTGGGCGTAAAGCGAGCGCAGGCGGTTTGATAAGTCTGAAGTTAAAGGCTGTGGCTCAACCATAGTTCGCTTTGGAACCTGTCAAACTTGAGTGCAGAAGGGGAGAGTGGAATTCCATGTGTAGCGGTGAAATGCGTAGATATATGGAGGAACACCGGTGGCGAAAGCGGCTCTCTGGTCTGTAACTGACGCTGAGGCTCGAAAGCGTGGGGAGCGAACAGGATTAGATACCCT
+
FFEFG,@FGGGGGGCEGGGCGCFDGGGGGGGGGGDCGGG<FEGGGGGGEFFFFG9EFFGGFGGGGGGGGDGGGGGGGFFGGGGGGGGABFFGGG,B:CFFFEA@<5,EFFCCCFGFFC9FFFGF<@DGG7=CCFDGGCC@G8FGDEG+FECEG7BFF8::C<CFF9<FF@>+=FFCFFGFGF:CGGGG1C>E*DFGGG,<4CCFC;+F3CCE>ECEGGGFGGE=?C1CE>GGGGGECFF<<;:DC9CGF;FEFFG>F>AFCCB9FFGGGFDCFFCGFGFF@DBC+GGGGGF<GFGFFDFGGFFEF8GFGFGFFFFGGGGGFFGGEFGFECEDGGFCF:EGGGGGFGGFF9FGGGCGGGGGFGGGGGGGGGGGGGGGGDGGGFDCEGGGFGFGGGGFGEGGGGGDGGGGGDGGGGGGGFE7GGGGGGFGGGGGGGFFCCCCC
@BS 75
TGGGGAATATTGCACAATGGGGGAAACCCTGATGCAGCGACGCCGCGTGAGCGAAGAAGTATTTCGGTATGTAAAGTTCTATCAGCAGGGAAGAAGAAGTGACGGTACCTGACTAAGAAGCACCGGCTAAATACGTGCCAGCAGCCGCGGCAATACGTATGGTGCAAGCGTTATCCGGATTTACTGGGTGTAAAGGGAGCGCAGGCGGAAGGCTAAGTCTGATGTGAAAGCCCGGGGCTCAACCCCGGTACTGCATTGGAAACTGGTCATCTAGAGTGTCGGAGGGGTAAGTGGAATTCCTAGTGTAGCGGTGAAATGCGTAGATATTAGGAGGAACACCAGTGGCGAAGGCGGCTTACTGGACGATAACTGACGCTGAGGCTCGAAAGCGTGGGGAGCAAACAGGATTAGATACCCT
+
FGGGGFGGGGGGGGGGGGGGGGGGGGGGGGGGGGGGGGGGGGGGGGGGGGGGGGEEEGGEFGGGGFGCFGGGGGGGGGGGGGGGGGFGGEFFGGGGGFGGGGGGDGGGCGGGGGGFGGGGGGGG<FG4GG>GGGGGGGGF@@FGGFGGCEGGGGGGGFGGFGF/GGGGGGGGGGGGGG<<AGGGGGGGCFACGGFFFFGGGEECEDGGCCFE,CFGGGGGD9GGGECFFGGGGEFGGGEFF@DECFGGGGGGGGGEFFFFFFGGGFGGGGGFGGFEFF7DECDGGFGGCGGGGGGGGGGFF<8CGFDGGGGFAFGGGGGFGGGGGGDEGGGCGF>FCADGGGGGEGGGGGFCEF<<9F?GGGGGGGGFEGGGGGGGGGGGEFGGGGGGGFGGEGFGGCGGFGGFFFF@EFF8ABCCBA
@BS 76
TGAGGAATATTGGTCAATGGGCGAGAGCCTGAACCAGCCAAGTAGCGTGAGGGAAGAATGGTCTATGGCCTGTAAACCTCTTTTGCCAGGGAAGAATAAAAGGTACGTGTACCTTCTTGCCAGTACCTGACGAATAAGCATCGGCTAACTCCGTGCCAGCAGCCGCGGTAATACGGGGGATGCGAGCGTTATCCGGATTTATTGGGTTTAAAGGGCGCGTAGGCGGGACGCCAAGTCAGCGGTAAAAGACGGCAGCTAAACTGTAGCACGCCGTTGAAACTGGCGACCTGGAGACGAGACGAGGGAGGCGGAACAAGTGAAGTAGCGGTGAAATGCTTAGATATCACTTGGAACCCCGATAGAGAAGGCAGCTTCCCAGGCTCGATCTGACGCTGATGCGCGAGAGCGTGGGTAGCGAACAGGATTAGATACCCT
+
GFCFC,;FFCCCFFFFCFGF8CCE7CCGGGGGGFGGGGFGGCC,CCGB:FFGECEGFGGGGGGGGGGG?FGFFFCGGFGDFGGGGGFEGF@FAEGGAA,,C<+:BAFGFC8FGEB<FA,EFFAF5E?<EEFGDGC7AFAEFGGDGG7FFFG<836>FFG7DF?,@EGEGG7FF,3:5CCFED7FGCCEGGGGFGDECGCGGGEC?F@CGD?CGFGC5CC???895EG=E@::=>2A1F7C5C9@;D41:?#CCC7<FF=FEGF.F9<GE7C69DD9=A8:7GECD58,CCFCFA84E7A+F=C=@:7C@5?BE<AE9<<??7GGFEFAGGE<?9GFFFFFFGEF<FA?9FGF:C6+,CC,EC,CFFCGEEFCCE?DFFFEDEDC<A@:@@@C,6FDF@@EGFCF7GGFDD<CEFF7GDFCGGFGEF<F8FCC@CC
@BS 81476
TGAGGAATATTGGTCAATGGACGAGAGTCTGAACCAGCCAAGTAGCGTGAAGGATGACTGCCCTATGGGTTGTAAACTTCTTTTATATGGGAATAAAGTATTCCACGTGTGGAATTTTGTATGTACCATATGAATAAGGATCGGCTAACTCCGTGCCAGCAGCCGCGGTAATACGGAGGATCCGAGCGTTATCCGGATTTATTGGGTTTAAAGGGAGCGTAGGTGGATTGTTAAGTCAGTTGTGAAAGTTTGCGGCTCAACCGTAAAATTGCAGTTGAAACTGGCAGTCTTGAGTACAGTAGAGGTGGGCGGAATTCGTGGTGTAGCGGTGAAATGCTTAGATATCACGAAGAACTCCGATTGCGAAGGCAGCTCACTAGACTGCAACTGACACTGATGCTCGAAAGTGTGGGTATCAAACAGGATTAGATACCCT
+
CAFFGGCEGGGGGGGGGGDGGGG@FDGFEGGG,CDFGGF8AFFFFGDEEGGGGGGGGGGGGGGG<EECGGGGGGGFGGGGGGGGGGFFGGCFFGGGGGGCGGFCGGDA<FGG,EEFGG,E@DEFEE<FGGGGGGGGGF,?<FC7F7FGEFDE+D@GGGFGGD8FCGDGGGGFFGGG<A<5CC>@FFG7FGC:DGGG<CFGDF<EG;C@FFGGF:CBECF<FEFFGGFFCE;GGFFEFFEGFGEGGGCGFGGFCA>BEEFFGGFCGEFGGG:2FFAFFFGGFFBCAAF?9EGCFGGFFGGGGEFC++GGCFCD=CF=7GDFFFEC7C:F6,FDEE@FDE9GGGGFFFAGFGFF@@@-7FGGGGEDEEFFGGGGGF<E,FGGGFGFGGFADEGFGGGGF:EF@CGFFFCGGGGFFFCGGGGFEFE<@DGGGGGCCCCC
@BS 102659
TAGGGAATCTTCGGCAATGGACGGAAGTCTGACCGAGCAACGCCGCGTGAGTGAAGAAGGTTTTCGGATCGTAAAGCTCTGTTGTAAGAGAAGAACGAGTGTGAGAGTGGAAAGTTCACACTGTGACGGTATCTTACCAGAAAGGGACGGCCAACTACGTGCCAGCAGCCGCGGTAATACGTAGGTCCCGAGCGTTGGCCGGATTTATTGGGCGTAAAGCGAGCGCAGGCGGTTAGATAAGTCGGAAGTTAAAGGCTGTGGCTTAACCATAGTACGCTTTGGAAACTGGTTAACTTGAGTGCAAGAGGGGAGAGTGGAATTCCATGTGTAGCGGTGAAATGCGTAGATATATGGAGGAACACCGGTGGCGAAAGCGGCTCTCTGGCTTGTAACTGACGCTGAGGCTCGAAAGCGTGGGGAGCAAACAGGATTAGATACCCT
+
GGFGGGGGGGGGFCEGGGCFEFGFGGCEFFGGGG7FFGGGGGGGGGGEGGGGGGA?FFGGGGGGGGGGGGGGCFGGGGGGGGGFGFFFGGGGFGGGGGFGGFCF<FFGG7<F<=EFGGGGDCFFEGGGGE<DGGGFGGG8<BFF<FECG7@FGF8FEFCFGFGGDDF>FGECCCF:8?8,;<,=7,,?:@EEDECE7#@9>5,2CCCGGEF>8A:<=8@:?CCC>ECEC:GGG<CFD<C9<<5*;3#@;CFE.>FCCC@F@@FFBFFAFCF@CCCDB;GGGFDGFFFC,CEEGGB8GGF?FAE8GGF@FE9CFCEFDEAFF,DFGGGGFCC7CGFGGGGDGFFECEGGGGFCGECCGGGGGGEFGGGEFFEECGFFGGGGF8CGF9FDGFFFCGGFFGGGGGGF8FEGGGGFCGGGGGGGF<AGECGEFE69GGGCCCCCC
@BS 115929
TAGGGAATCTTCCACAATGGACGCAAGTCTGATGGAGCAACGCCGCGTGAGTGAAGAAGGTCTTCGGATCGTAAGACTCTGTTGTTAGAGAAGAACACGAGTGAGAGTAACTGTTCATTCGATGACGGTATCTAACCAGCAAGTCACGGCTAACTACGTGCCAGCAGCCGCGGTAATACGTAGGTGGCAAGCGTTGTCCGGATTTATTGGGCGTAAAGGGAACGCAGGCGGTCTTTTAAGTCTGATGTGAAAGCCTTCGGCTTAACCGGAGTAGAGCATTGGAAACTGGAAGACTTGAGTGCAGAAGAGGAGAGTGGAACTCCATGTGTAGCGGTGAAATGCGTAGATATATGGAAGAACACCGATGGCGAAGGCAGCCCTCTGGGACATGACTGACGCTCATGCACGAAAGCGTGGGTAGCAAACAGGATTAGATACCCT
+
FGGGGGGGGGGGGGGGGGGGGGGGGGGGGGGGGGGGGGGGGGGGDCFGGGGGGGGGGGGGGGGGGGDGGGGGGGFGGGGGGGGCGGGGGGGGEGGGGGGGGEFFGFCEFFGGGGGGGFGGFGGGGGDEGGGGG?DFFGGGGGD>GGGGGGGGGGGGGGGFFGGGGGFCGGGGGGGGGFGGCCGGFFFGFEEFEGGGGGGGC?CCFGGFFGDEGFFFGGGEGFGGGGGGDDE8EGGGGGCF<DGFGGGGGGGGFFGGGFGGGGGFGGGGGEFGFDCGGGGGGGGGGGGFGCFFF?DGGGGGGGGGGGGFGGGGGGGFDE=,GGFGFFGGDGGGGGGGGGGGGFGGGGGF<FGGGGGFF7EF@GEFDGGGFGCGGGGGEEFEFGGGFFFCGGGEDGGGGGGGGGGGGGDFFEGFCECGGGGGGGGGGGGGGGE9DGGFC8CCC
@BS 80
TAGGGAATCTTCGGCAATGGGGGCAACCCTGACCGAGCAACGCCGCGTGAGTGAAGAAGGTTTTCGGATCGTAAAGCTCTGTTGTAAGTCAAGAACGAGTGTGAGAGTGGAAAGTTCACACTGTGACGGTAGCTTACCAGAAAGGGACGGCTAACTACGTGCCAGCAGCCGCGGTAATACGTAGGTCCCGAGCGTTGTCCGGATTTATTGGGCGTAAAGCGAGCGCAGGCGGTTTGATAAGTCTGAAGTTAAAGGCTGTGGCTCAACCATAGTTCGCTTTGGAAACTGTCAAACTTGAGTGCAGAAGGGGAGAGTGGAATTCCATGTGTAGCGGTGAAATGCGTAGATATATGGAGGAACACCGGTGGCGAAAGCGGCTCTCTGGTCTGTAACTGACGCTGAGGCTCGAAAGCGTGGGGAGCGAACAGGATTAGATACCCT
+
GGGGGGGGGGGGGGGGGGGGGGGGGGGGGGGGGGGGGGGGGGGGGGGGGGGEFGGEEFGGFGGGGGGGGGGGGGGGGGGGGGGGGGGGEGGGGGGGGGGGGFGGGCFFGFFGGGGGGGGGGGGGGFGGGCGEGGGGGGGGGG@GGCAFGGGGGG@>FFGGFGGGGFFFFGGDGG:C>GGGGFFFGGGGGGGG>E<CGEGCCECCEAFGGGGFFGGGGGGFEGGGGCCCGGGGF@CFGGFGGGGFFFGG<GFGGGFCGGCDFADGFGGFGGGGGGEFGGGGGGGGGGGGFGE9CGGFDFEGFGGGGGGDGGGGFEAGGGGGGGFDGGGGGCGGGFGGGGGGGGFGGGGGGGGGGGFGFGFF>GFFBGGGGGGGFGGGGGGDGGGGGGGGGEFGGGGFGGGGFGGGGGGGGGGGGGGGGGGGGGGGGGGGGGGGGGGGCCCCC
@BS 81
TGAGGAATATTGGTCAATGGACGAGAGTCTGAACCAGCCAAGTCGCGTGAAGGAAGACGGATCTATGGTTTGTAAACTTCTTTAGTGCGGGAACAAAGCGGCGTCGTGACGCCGGATGAGTGTACCGCAAGAATAAGCATCGGCTAACTCCGTGCCAGCAGCCGCGGTAATACGGAGGATGCGAGCGTTATCCGGATTTATTGGGTTTAAAGGGAGCGCAGGCTGCGAGGCAAGTCAGCGGTAAAATGTCGGGGCTCAACCCCGGCCTGCCGTTGAAACTGTCCTGCTAGAGTTCGAGTGAGGTATGCGGAATGCTTTGTGTAGCGGTGAAATGCATAGATATGACGCAGAACTCCGATTGCGAAGGCAGCATACCAACTCGCGACTGACGCTGAGGCTCGAAAGCGTGGGTATCGAACAGGATTAGATACCCT
+
GGGGGFEF@DGF9CFGGGGGGGGGEGGGGGGGEFGFFGCGGFEGGGGGGGGGGGFFGGGG@:@FGGGFGGFFEGGGGGG9EFFFGFFECCEF>FGFGF:=7@@4CFC@FGGGGGDB=FGGC=EF9A<<CF:88,@;@EFA:<@FBFGGFFFE:*6>FG7B::FGCGG7CCCC9*=CEFD,>:F*B8>ED>*3,/?CCDF#:+:EC<9EFG09C5;58:G/>EG=FCFEFD::C/0<:ECE=<$F?0EBF9<<:2:5*7030EF>3:97E>EFD9GGGFDF7FED,9AA,E?GFFD4,<A9A,F?+@GGGGGGGFB,DGGFGEGCGGGGGGGGFAE,GGFE<<F>8=?,D<CGF:GF8EGGGGGGGGGECFECECFE,:CEFGEDCGGGGGGGGGGGGFGGGGGGGGDGGGGGGGGGGGGGFGFFEAF8GCCCCC
@BS 104694
TGGGGAATATTGCACAATGGGGGAAACCCTGATGCAGCGACGCCGCGTGGAGGAAGAAGGTCTTCGGATTGTAAACTCCTGTTGTTGAGGAAGATAATGACGGTACTCAACAAGGAAGTGACGGCTAACTACGTGCCAGCAGCCGCGGTAAAACTTAGGTCACAAGCGTTGTCCGGAATTACTGGGTGTAAAGGGAGCGCAGGCGGGAAGACAAGTTGGAAGTGAAATCCATGGGCTCAACCCATGAACTGCTTTCAAAACTGTTTTTCTTGAGTAGTGCAGAGGTAGGCGGAATTCCCGGTGTAGCGGTGGAATGCGTAGATATCGGGAGGAACACCAGTGGCGAAGGCGGCCTACTGGGCACCGACTGACGCTGAGGCTCGAAAGTGTGGGTAGCAAACAGGATTAGATACCCT
+
E@FFG@EGGGGGGGGGGGGFGGGGGGGFGCFGGGGGGGGGGDGGGGGGGDGGGGGGGGGGGGGGGGGGGGGGGCGGGGGGGGCFGGGGGGGGGGGGGFGGGGGEGGGEGE=FGGGG6BBFGGGGGGGFGGGGGGGGGGCCGGGGGGGGGGGCF:FGGGGGGGCGGGGGFEGGGGFEEGFGGFGFGGGFFFGEGGGFGFGGDEGEGGGGGFFGGGGFGGGGGFGGGFGFDGGGGGGGGGGGGGGGGGFGFGGFCECEGGGGGFGGGGGGGF@FEF:GGGFF==FFGGGGDFGGFFGF7EF<EGFC@+:EFE9GGGGGGGGGGGGGGGEFE<GGEFGGGGGGGGGGGEGGGGGGGECGGGGGGFCCGGFFCGGGGFDGGGGGGGGGGGEGGGGFFGGGGGGGGGGGFCFFGGGCCCCC
@BS 79422
TGAGGAATATTGGTCAATGGACGAGAGTCTGAACCAGCCAAGTCGCGTGAAGGAAGACGGATCTATGGTTTGTAAACTTCTTTAGTGCGGGAACAAAGCGGCGTCGTGACGCCGGATGAGTGTACCGCAAGAATAAGCATCGGCTAACTCCGTGCCAGCAGCCGCGGTAATACGGAGGATGCGAGCGTTATCCGGATTTATTGGGTTTAAAGGGAGCGCAGGCTGCGAGGCAAGTCAGCGGTCAAATGTCGGGGCTCAACCCCGGCCTGCCGTTGAAACTGTCCTGCTAGAGTTCGAGTGAGGTATGCGGAATGCGTTGTGTAGCGGTGAAATGCATAGATATGACGCAGAACTCCGATTGCGAAGGCAGCATACCAACTCGCGACTGACGCTGAGGCTCGAAAGCGTGGGGAGCAAACAGGATTAGATACCCT
+
DEFGGGGGGGGDFGGGGGFGGGGGEGGFGGGFGGGGGGGGFFGGGEFEGGFGGGGGGGGG7@FGGGAFDGGGGGGGGGFFGGGGGGGCEGGEGGDGGGC+CFC>FFECEEB@FGGGGCGFFGFGGGFC7FGFGEGGDGGFFDCGFGGGG9DF<<@FG8FGGGFED>@/=78GDFEEGFEBC:CFECG<AEFGGGG9CE6FAFGGDEGGFGEF:EFG*:88;EG8FEFFFEGGGFCECFEFGC-FGGGFFGGGGGCCFGGF=:EEC2CGDGCFFCD@B<@F?F?FFGFGGFFDD=7GEGFFFF@@FGCCFFEGF>GGDFGGGGGFDGFFFF<GFFGGGGFDCF@@,@F9EFF?@CFFC,EECDFEAFGFEFGGFGFFEGEGCGEFFGGGGGF8GGGGFCDCFFCFEFCAGGFFFFCECGGGGGGGGGFEAA<CCC
@BS 110749
TGGGGAATATTGCACAATGGGGGAAACCCTGATGCAGCGACGCCGCGTGGAGGAAGAAGGTCTTCGGATTGTAAACTTCTTTTATTAAGGACGAAAAATGACGGTACTTAATGAATAAGCTCCGGCTAACTACGTGCCAGCAGCCGCGGTAATACGTAGGGAGCAAGCGTTGTCCGGATTTACTGAGTGTAAAGGGAGCGCAGGCGGAAGGCTAAGTCTGATGTGAAAGCCCGGGGCTCAACCCCGGTACTGCATTGGAAACTGGTCATCTAGAGTGTCGGAGGGGTAAGTGGAATTCCTAGTGTAGCGGTGAAATGCGTAGATATTAGGAGGAACACCAGTGGCGAAGGCGGCTTACTGGACGATAACTGACGCTGAGGCTCGAAAGCGTGGGGAGCAAACAGGATTAGATACCCT
+
EFFFGCFGGGGGGGGGGGGCFGDEFGGFGGGGGGGGFFGEGGGGGEFGGGGFEE8<FEFAFGGGGGGGDGGFGGGFGGGGGGGCFGGFGGGGEFGGFGGFF?B@FGGGFGCFGGGGGGGG>GGGGGGGG>GGGGGDFGGGGGGGGGGGGGGCE@DFGGGG=FGGGCFGEGDG:FFD8CFGGGG4G>GGFFGGGFGDGGEGGEGEGFGEGGFGFFGGGGGGGGGGGFGGFGGGGGGGGGGGGGCG@CFC:>GGF8FGFFCFCFCGGFGGGFAEEGC=EEFDGFFEFGGGGGGFFC?GGGGGGGGGGGGEGGFFF=7GGGGGGFGGF,FGGGGGFCGGEFGGFCECGGGEGDGGGGGGFCDGEF@GGFGFB7GFC8GGGE@C<<DGGGGGGGGGGGGGGGFFFGGGGGGGGGGGCCCCC
@BS 85
TGAGGAATATTGGTCAATGGACGAGAGTCTGAACCGGCCAAGTCGCGTGAAGGAAGACGGATCTATGGTTTGTAAACTTCTTTAGTGCGGGAACAAAGCGGAGTCGTGACGCCGGATGAGTGTACCGCAAGAATAAGCATCGGCTAACTCCGTGCCAGCAGCCGCGGTAATACGGAGGATGCGAGCGTTATCCGGATTTATTGGGTTTAAAGGGAGCGCAGGCTGCGAGGCAAGTCAGCGGTCAAATGTCGGGGCTCACCCCCGTCCTGCCGGTGAAACTGTCCTGCTAGAGTTCGCTTGAGGTATGCGGAATGCGTTGTGTAGCGTTGAAATGCATAGATATGACGCAGAACTCCGATTGCGAAGGCAGCATACCAACTCTCGACTGACGCTGAGGCTCGAAAGCGTGGGTATCGAACAGGATTAGATACCCT
+
CF@DFFGG@CFGGGGFFGGDGGGGF@FFGGGGG8FFDEDGGGGGGGGEGGGCCCDFFGF7?=CFFCFGFFFFDFGGGFFEGECGEFFCGCC:F?<FDGFEE+=B<FFGGGG@FF7:7CFFFGFFGEDFEGBC@FCCACFCGDEEF783BF4>FE*DFF@CFDGE>C@F7B?:B:C:C1*2>+**:*2*1829AGGG8CC,8EAAF0;8:;3@C-/2:CE1CE3CD5C>>EEEGCF40>ACE,/9FECC@CF=?C/+85)EE@>7#>:E@CGD$F@<,FF<+>7=C<9<,9,7>:?=,<CEF8@FC@C?F,B+F@@+CE@FDF=::B,,FFFCEEE9FEF9GGEFCC<9FCFGGGGFC,GGFD9FGGFDGGFFE@CF9CCE8,FFFCFB,GGGFGGDGGFGGFCGCGGGGFFFFFEGGGGFFF@CAGGGGCCCCC
@BS 62651
TAGGGAATCTTCCACAATGGACGCAAGTCTGATGGAGCAACGCCGCGTGAGTGAAGAAGGTCTTCGGATCGTAAAACTCTGTTGTAAGAGAAGAACGAGTGTGAGAGTGGAAAGTTCACACTGTGACGGTAACTTACCAGAAAGGGACGGCTAACTACGTGCCAGCAGCCGCGGTAATACGTAGGTCCCGAGCGTTATCCGGATTTATTGGGCGTAAAGCGAGCGCAGGCGGTTAGATAAGTCTGAAGTTAAAGGCTGTGGCTTAACCATAGTACGCTTTGGAAACTGTTTAACTTGAGTGCAGAAGGGGAGAGTGGAATTCCATGTGTAGCGGTGAAATGCGTAGATATATGGAGGAACACCGGTGGCGAAAGCGGCTCTCTGGTCTGTAACTGACGCTAAGGCTCGAAAGCGTGGGGAGCAAACAGGATTAGATACCCT
+
GGGGGGGGGGGGGGGGGGGGGGGGGDEGGGGGGGGGGGGGGGGGGGGGGGGGGGGGGGGGGGGGGGGGGGGGGGGGGGGGGFDCGCFGFCFGGGGGGEGGGFFFGGGGGGGGFFGGFGGGGFFFF,FFFGGGGFGF?DFGGGFGDGGGGGGDGGGGGGGGD9GGGGGFGGGDF?GGGDGF5<:<EGGGGGG;<ECBGFGGGGGGGGFFGGGGGFGGGG=<ECGGGGGGGGGEEFFFGGDEEFGGFGGGGGGBECFGGGGGGGGGFGFFFGFFEF>DFFGGGGFFFA9FGCCF?F<GGGGGGGGGGGGGFFCE9GGGGFEB8GFCCFFGGGF7GGGGGEFGGGGGGGGGGGFGGFGGGFFFEGGGDGGGGGCC7GGGF,CFF8GGGGGGGFAGGGGGGGGEGFCGGGGGGGGEGGGFGGGGGGDGGGFGGGGGGGFGCCCCC
@BS 81465
TAGGGAATCTTCCACAATGGACGCAAGTCTGATGGAGCAACGCCGCGTGAGTGAAGAAGGTCTTCGGCTCGTAAAACTCTGTTGTTAGAGAAGAACACGAGTGAGAGTAACTGTTCATTCGATGACGGTATCTAACCAGCAAGTCACGGCTAACTACGTGCCAGCAGCCGCGGTAATACGTAGGTGGCAAGCGTTGTCCGGATTTATTGGGCGTAAAGGGAACGCAGGCGGTCTTTTAAGTCTGATGTGAAAGCCTTCGGCTTAACCGGAGTAGTGCATTGGAAACTGGAAGACTTGAGTGCAGAAGAGGAGAGTGGAACTCCATGTGTAGCGGTGAAATGCGTAGATATATGGAAGAACACCAGTGGCGAAAGCGGCTCTCTGGTCTGTAACTGACGCTGAGGTTCGAAAGCGTGGGTAGCAAACAGGATTAGATACCCT
+
G9FDEE@EFGGFCFFF,CFD9DEGFGGFGDGGFFGEGFFGFGGGGGFCCCFGG,CAE8FFFGGGGGG+=FGE,CFFFFGGGGDFGGCFEGGGGGGG?GG:CBDCE,,AFFFFFFGGGGGGG9EGCFGDGG?FFF9FGGGGGGGGGAFGGGGEGGFFGGGGGGGGGGGGGGGGGGGGGDFGFDGG8GFGFEFGGE>GFFFEG94)FFBBFGFGGGGGGGEG8FFGGGFCEGGEGGGF<EC@1:1FFFFGFFF7D;FFGFFFEGGCFFGGFAFCGDGGGDEFGGFGFGFGF9GFEE=<FD=9CCGFAGEFE=9DAF?<EGFAFCAAF8F:7GGGGFA9GGEEGCFEGFBFDDF9GDF,FCFGCGF8F@GGGGGGEGGFFB,E8EDDGEF@AFCFGCGEGGFGFDGGFDGGGDGGGGGFEFAFGGGGGGGGGFFFGGGGCCCCC
@BS 113843
TGAGGAATATTGGTCAATGGACGAGAGTCTGAACCAGCCAAGTAGCGTGAAGGATGACTGCCCTATGGGTTGTAAACTTCTTTTATATGGGAATAAAGTATTCCACGTGTGGGATTTTGTATGTACCCTATGAATAAGCATCGGCTAACTCCGTGCCAGCAGCCGCGGTAATACGGAGGATGCGAGCGTTATCCGGATTTATTGGGTTTAAAGGGTGCGTAGGTGGTGATTTAAGTCAGCGGTGAAAGTTTGTGGCTCAACCATAAAATTGCCGTTGAAACTGGGTTACTTGAGTGTGTTTGAGGTAGGCGGAATGCGTGGTGTAGCGGTGAAATGCATAGATATCACGCAGAACTCCGATTGCGAAGACAGCTTACTAAACCATAACTGACACTGAAGCACGAAAGCGTGGGGATCAAACAGGATTAGATACCCT
+
DFGFGF,CFGGGGAFFGGGGGGGGGGGEGGGGGGGEFG<FGGGGGGGGGEFFGFFFGGGGGGGFGGGGEGGGGGGGGFDFGGCGGGGC,<FEAFFDDGG9EC,FFGG,=FGGFFGG99FFGGAFFF<FFGGGFCFGGGGGFG7C7FF8>EEFGGGGFGGFFDGGGDGGGD@9FFCC7+CE>GGGGDDEFFGGGGGGGEGGGG?FDCA@FFGDFGGFGGGGDDGGGFGFFFGFGGFFCFGGGGGGDGGGGGGGGFCGGF:@FGGGGGFGED=GFGGGFFAFF?<CFFFAGGGGGGGGGGFAA<CGGGGGGGFECCEGCDGGGFGGEFCE<GGDGGCFFFB,C,GFDGGGGGGGE@FBFGGFCGGGFAFGGGGGFGEGGGGFAGFDGFFE,FCGGGGGGGGGGGGGGGGGGFGGGGGGFGGFCFGFGGFFGGFCCCCC
@BS 89
TGAGGAATATTGGTCAATGGGCGATGGCCTGAACCAGCCAAGTAGCGTGAAGGATGACCGCCCTATGGGTTGTAAACTTCTTTTATAAAGGAATAAAGTCGGGTATGCATACCCGTTTGCATGTACTTTATGAATAAGGATCGGCTAACTCCGTGCCAGCCGCCGCGGTAATACGGAGGATCCGAGCGTTATCCGGATATATTGGGTTTAAAGGGAGCGTAGATGGATGTTTAAGTCAGTTGTGAAAGTTTGCGGCTCAACCGTAAAATTGCAGTTGATACTGGATGTCTTGAGTGCAGTTGAGGCAGGCGGAATTCGTGGTGTAGCGGTGAAATGCTTAGATATCACGAAGAACTCCGATTGCGAAGGCAGCCTGCTAAGCTGCAACTGACATTGAGGCTCGAAAGTGTGGGTATCAAACAGGATTAGATACCCT
+
FGCFGGGF@FFGCCCEFFGFGGG7FB,CFGFCEFFFGGGGDDF,CFCBE,,CEF@FFGFF7F@FDFGF?CFCCEC,CC?6CFGGEFG<?DC4,:,CAFFC:CGGG<<EBC,CEEF@EE7?F,EE<E<AF,5CE,EE9<9=?<4>FCEFGCGG@8F7=D,>+@C:@>>>CCB3@CFE9+11$?,3-*?CF<F,4=CC11,*2#5FCFC/BC:?GGGFGFEGG9DCFD;<@?9@,3A&:CC;028ED9DFBC=9.GFA:6FACC?BFGGF?GGGFD:6<,1/F9EF<,EFE@FCGGGFFE=AA8GGFDC7:A<<FFFC77?GGFEDGFFGFFFGGFCFA,GGCF9FDDFFGF<@EFF7C?FFGCGGGGGFF;,CFFACEFCDEECGFFC,,CF9@8FGGGGFFFGFEEFGGGGFC<E9GFGGFGFFF9FGFFFCCCCC
@BS 90
TAGGGAATCTTCGGCAATGGGGGCAACCCTGACCGAGCAACGCCGCGTGAGTGAAGAAGGTTTTCGGATCGTAAAGCTCTGTTGTAAGTCAAGAACGAGTGTGAGAGTGGAAAGTTCACACTGTGACGGTAGCTTACCAGAAAGGGACGGCTAACTACGTGCCAGCAGCCGCGGTAATACGTAGGTCCCGAGCGTTGTCCGGATTTATTGGGCGTAAAGCGAGCGCAGGCGGTTTGATAAGTCTGGAGTTAAAGGCTGTGGCTCAACCATAGTTCGCTTTGGAAACTGTCAAACTTGAGTGCAGAAGGGGAGAGTGGAATTCCATGTGTAGCGGTGAAATGCGTAGATATATGGAGGAACACCGGTGGCGAAAGCGGCTCGCTGGTCTGTAGCTGACGCTGAGGCTCGAAAGCGTGGGGAGCGAACAGGATTAGATACCCT
+
GGGGGGGGGGGGFGGGGGGGGGGGGGGGGGFFCFGGGGGGGCGFGGGFEFGGGFGFFGGGFGGGGGGGGGGGFGGFFGGFEFGGGGGGEFGGGGGGCGGG?AFGGGGGGGGFCGGGGGGGGGGGFFFGGGG7FEGC,@FFEG7<<FGGGEEGEDGGGGFFFFGGFGGGGFGGGGGGG>C5FFCF9/<CCGGGGGG7/2<EC:C9CFFFGEC;8@EGGGGF32DC=::C5CEGGFGFDFGC@:D<FDEGGCCGEGFF<FFFFC@@<CFDFGFFFGCFFDFGGDD<>GGFAFFGGF3,GGGEFFGFCGGGGFCGGGGFFGGFFFFE<FEC7GEFBFCDFCC+E@FGFGGGGFGGGGDGGGGGGEGGGGEFEGGE@GGGGF:@,GGGGGGGGGGGFDFEGFGGGGGGGGGGD@GGGGFGGGGGGGGGGGGGGGGGGGCGCCCCC
@BS 82576
TGGGGAATATTGCACAATGGGCGCAAGCCTGATGCAGCGACGCCGCGTGAGCGAAGAAGTATTTCGGTATGTAAAGCTCTATCAGCAGGGAAGAAGAATGACGGTACCTGACTAAGAAGCACCGGCTAAATACGTGCCAGCAGCCGCGGTAATACGTATGGTGCAAGCGTTATCCGGATTTACTGGGTGTAAAGGGAGCGCAGGCGGTACGGCAAGTCTGATGTGAAATCCCGGGGCTCAACCCCGGTACTGCATTGGAAACTGTCGGACTAGAGTGTCGGAGGGGTAAGTGGAATTCCTAGTGTAGCGGTGAAATGCGTAGATATTAGGAGGAACACCAGTGGCGAAGGCGGCTTACTGGACGATTACTGACGCTGAGGCTCGAAAGCGTGGGGAGCAAACAGGATTAGATACCCT
+
EFGGGGGGGGGGGGGGGGGGGGGGGGGGGGGGGGGGGGDFGGGGGGGCFEFGGGGGGGGGGFGGGGGGGGGGGGGGGGGGGGGGGGGGGGGGGGGGGGGGGGGGGGGGGGGGGGGGGFFGGGGGGGGGGG<GGG@GGGGGGGGGGGGGGGGG?FGGGGGGGGGGGFGGGGGEGGGGGGGGFGG>GGGGGGGGGGGGGGGGGGGGGFGGFGGEG@FGGGGGGGGGGGGGGGGGGGGFGGGGGGGGGGGFGGGGGGGGGEFBFGGGGGGGGGGGGGGGGGEGGGGGGGGGGGGFFFGGGGGGGGEGGDGGGFCGGGDGGFEFGGFFEF9GGGGGGGGGGGFGGGGGEGGGGGGGGGGGGGGGGGFGGGGGGGGGGGGGGGGGGGGGGGGGGGGGGGGGGFGGGDFGGGGGGGGGCCCCC
@BS 73021
TGGGGAATATTGCACAATGGGGGAAACCCTGATGCAGCGACGCCGCGTGGAGGAAGAAGGTCTTCGGATTGTAAACTCCTGTTGTTGAGGAAGATAATGACGGTACTCAACAAGGAAGTGACGGCTAACTACGTGCCAGAAGCCGCGGTAAAACGTAGGTCACAAGCGTTGTCCGGAATTACTGGGTGTAAAGGGAGCGCAGGCGGGAGAACAAGTTGGAAGTGAAATCCATGGGCTCAACCCATGAACTGCTTTCAAAACTGTGTTTCTTGAGTAGTGCAGAGGTAGGCGGAATTCCCGGTGTAGCGGTGGAATGCGTAGATATCGGGAGGAACACCAGTGGCGAAGGCGGCCTACTGGGCACCAACTGACGCTGAGGCTCGAAAGTGTGGGTAGCAAACAAGATTAGAGACCCT
+
FFGF7ECF@DDFFCEECEFCG7C+BFC<FAFFF,,CCFFGDFDFGG+>FEGEBBFG<@FF8EFFC?74BCF9,<FF?FGFGGGG,,<?<E,BFFGGAF9@<+@BB?BFG,DCFC=>,DDF<FGGGCFFEFCF7D<@@FF,3F<D@FEEFE8FEFG>FF78+FF/8=:F:C.<48+<;<,?53:FFC<F*GGGGFC8EE:>>E--DDC5>;;EC+3;D;8,@9FCC(@CGFGGGGGFD@:FFF@EFF>@,CFG,8<CF8C?,AF@-73/==,FAEF5FGF8GFEEEF7FF?A,E<+EFF@GF9GCDGFFCB5,-CCF=C:F<+F=:E7FADEF@DCE<CC6,FFCFEEGECCC,9FEE6FE9<B;,GFGGGGGGFFFCGEEFFFFFE8,@-FFF9GGF;EFE<<GGGFGF<-CCCCC
@BS 95499
TGGGGAATATTGCACAATGGGCGCAAGCCTGATGCAGCGACGCCGCGTGCGGGATGACGGCCTTCGGGTTGTAAACCGCTTTTGATCGGGAGCAAGCCTTCGGGTGAGTGTACCTTTCGAATAAGCTCCGGCTAACTACGTGCCAGCAGCCGCGGTAATGCGTAGGGAGCAAGCGTTGTCCGGATTTACTGGGTGTAAAGGGTGCGTAGGCGGCTTTGCAAGTCAGATGTGAAATCTATGGGCTCAACCCATAAACTGCATTTGAAACTGTAGAGCTTGAGTGAAGTAGAGGCAGGCGGAATTCCCCGTGTAGCGGTGAAATGCGTAGAGATGGGGAGGAACACCAGTGGCGAAGGCGGCCTGCTGGGCTTTAACTGACGCTGAGGCACGAAAGCGTGGGTAGCAAACAGGATTAGATACCCT
+
EEFGGDEGGGGGGGGGGGFFGGGGGGGGGGGGGGGGGG7CGGEG:FGGFGE7CCEGGGGGGGGGGGGGA:EFGFGGGCDEGCGGGGGGGCFECGGGGGGGGGGGGGFGGGGGGGGGGGGGGFGGFF>:FGGGGDGGFFDE.0GGG:CG>EF87<C<FEGFF><CEGGGCFGGEEFEGCEGGGCEGDCEFGGGGGGFFFG:GG@EEEEEE?GGFEGGGFGG>FGCFFFGGGGFGFCGGGGGFFGGFGFFFFBECFGGGGGGGGGGFCFDF9FFF=EDBFDFFFCFF=A,ECGGFGGCFAGGGGGGGGDGGGGGEGEFCFAF:DF7DFF9GFCGGEFGGFF@FFGGGGGGGGFF7GGGF>GGFGECGCEGGGGGGGGGGGDGGGFAFCCCCFF;CGGGFDGGFFGFFFFGGGGGFFCGGFCC@CC
@BS 61391
TGGGGAATATTGCACAATGGGGGAAACCCTGATGCAGCAACGCCGCGTGAGTGAAGAAGTATTTCGGTATGTAAAGCTCTATCAGCAGGGAAGAAAATGACGGTACCTGACTAAGAAGCCACGGATAACTACGTGCCAGCAGCCGCGGTAATACGTAGGGGGCAAGCGTGATCCGGATTTACTGGGGGTAAAGGGAGCGTAGACGGCGAAGCAAGTCTGAAGTGAAAACCCAGGGCTCAACCCTGGGACTGCTTTGGAAACTGGTTTGCTAGAGTGTCGGAGAGGTAAGTGGAATTCCTAGTGTAGCGGTGAAGTGCGTAGATATTATGAGGAACACCAGTGGCGAAGGCGGCCTACTGGGCACCAACTGACGCTGAGGCTCGAAAGTGTGGGTAGCAAACAGGATTAGATACCCT
+
GG<FEGGGGGGAECFFEGGGGGGGGG@FGGGDA<EFFDFG,@@+@@FGGG@,C<EF9FEF,F<EFFGGDEC<<??AFFFCF<FFFCGFGGGGEFF@GGEFFG@:7FFEF,:<<E@<ABDG,BFG++35CDEFGFFFGGGDGBBFG?EC':*.DFGFA0<;:FFDGC<FG'FFGGEGGF><BBFC<C#F:8?FCFF5:=@<FF;:C@8CC8CDFGGB:CFFA@:FF+F>AED1GFFE4CCGF.FE@C@GFFGFFF<B0F1C:CG#FFF?,C5A=BDGE@C=9DGFFEB,ECFFGDFGFF=9GGGF6FFGGGGGGGGGGFGFGGEGFA<,GCFA:FEC9EGGGGGFFGGDGEDCGGFFFEFE,C@?FFCB,,7GGECGDCCCGGGGGGDFCEECGFFDFFFEGGGFGGGGFGFCCCA6
@BS 95
TGGGGAATATTGCACAATGGGCGCAAGCCTGATGCAGCGACGCCGCGTGAGGGATGGAGGCCTTCGGGTTGTAAACCTCTTTTATCGGGGAGCAAGCGAGAGTGAGTTTACCCGTTGAATAAGCACCGGCTAACTACGTGCCAGCAGCCGCGGTAATACGTAGGGTGCAAGCGTTATCCGGAATTATTGGGCGTAAAGGGCGCGTAGGCGGGTCGTCGCGTCCGGTGTGAAAGTCCATCGCTTAACGGTGGATCCGCGCCGGGTACGGGCGGGCTTTAGTGCGGTAGGGGAGACTGGAATTCCCGGTGTAACGGTGGAATGTGTAGATATCGGGAAGAACACCAATGGCGAAGGCAGGTCTCTGGGCCGTTACTGACGCTGAGGAGCGAAGGCGTGGGGAGCGAACAGGATTAGATACCCT
+
CFCFGFEFGGGGGGGFFFF@FDFEGGGGGCFGGFGGGGE@F@:FEGE=FFC,?FFGGEDG,C,C5<FCFGD:EGGFFFGGGGDDFGGGGGG@FFGFFECBCFFGFGGGFFDFG7>FGCFGGFFFEFFFC*5CFGCFFE,:FGC:FCC>E*>CB*41FGGGFGGEG:@@ECGGD*<C5,<FD@C:-;A9>?FC:CCA;A9C=#;0CEEG9C>/:>;;:EGGECEEGDF@?<<9FC<=7<:;FGFCFA@?GFCGGGFGGFEBF6:5CC5>@>DEF>B.-8FF?+@6?,?,<GF9FGGFE:,7GGGGFGFC=+FCFGF9GFGFFGFFF?>>:77FC6GGCCECAC<C,@,@,EE<GF@F@@CDCGGGF7GFFGFFFEGFEGGF8DFF7EFFCE,GEGE,DCGFDFAGGGGFF9GGGGFF@A,C@
@BS 50849
TGGGGCATATTGCACAATGGGGGAAACCCTGGTGCAGCCAAGCCGCGTGAGCGAAGAAGTATTTCGGTATGTAAAGCTCTATCAGCAGGGAAGAAGAAATGACGGTACCTGGCTAAGAAGCACCGGCTAAATCCGTGCCAGCAGCCGCGGTAATACGTATGGTGCACGCGTTATCCGGATTTACGGGGTGTAAAGGGAGCGCAGGCGGAAGGCTAAGTCTGATGTGAAAGCCCGGGGCTCAACCCCGGTACTGCATTGGAAACTGGTCATCTAGAGTGTCGGAGGGGTAAGTGGAATCCCTAGTGTAGCGGTTAAATGCGTAGATATTAGGAGGAACTCCAGTGGCGAAGGCGGCTTACTGGACGATAACTGACGCTGAGGCTCGAAAGCGTGGGGAGCAAACAGGATTAGATACCCT
+
;F8<:,@FDGFGGGGFFGG,CFDGG<CF@CA8F@CFEFFG,F@GGGGDEEFFGFG+@FC<6<9<?CFFC<FFDC,-,5,CFEECEF,B7FFGGGGGCFGGFFFCFFF7E,,,B4CFGGG8DFFF+>FBFBF,BAFFE7+EC@CF733@:>80>@EF7$,0:83CFG#>CGGG7/BGDE71C,FG/FFF>C:FFE@EE@F@@5?=EGGG8:CEFGDD?<,0>F<DD:7G:ECG=CFCC@C6752:7GGGF=CBBFC9FGGFDB8CE:?6FCCCA*,FC@7:7GGFE@FDFGGFA,,99,GGFB8A@+8DEF?<9FFC,C7FGGEBAC,GFGF?CCFCC-<FEDEFCD<B:GGGFGGDGGGE>FGGGGGGFEEECDFFGGGGCC<CGGGGGGF9EFC,FGGGGGFGGGGGGDFCFBA<C@
@BS 63360
TAGGGAATCTTCCACAATGGACGCAAGTCTGATGGAGCAACGCCGCGTGAGTGAAGAAGGTCTTCGGATCGTAAAACTCTGTTGTTAGAGAAGAACACGAGTGAGAGTAACTGTTCATTCGATGACGGTATCTAACCAGCAAGTCACGGCTAACTACGTGCCAGCAGCCGCGGTAATACGTAGGTGGCAAGCGTTGCCCGGATTTATTGGGCGTAAAGGGAACGCAGGCGGTCTTTTAAGTCTGATGTGAAAGCCTTCGGCTTAACCGGAGTAGTGCATTGGAAACTGGAAGACTTGAGTGCAGAAGAGGAGAGTGGAACTCCATGTGTAGCGGTGAAATGCGTAGATATATGGAAGAACACCAGTGGCGAAAGCGGCTCTCTGGTCTGTAACTGACGCTGAGGTTCGAAAGCGTGGGTAGCAAACAGGATTAGATACCCT
+
GGGGGGGGGGGGGGGGGGFGGGGGGGGGGGGGGGGGGGGGGGGGGGGGGEGGGGGFGGGGGGGGGGGGGGGGGGGGFGGGGFGGGGGGGGGGGGGGGFGGGGGGGGGGGGGGGGGGGGGG9FGGGGGGGGGGGGGGGGGGGGGGGGGDEE,GGGGFGD<FGFGGGCCGGGGEG?GDFGGGGGCFFECGGEGDDFGGGGGGD?GGGGCCFFGGGGGCGGGGGFGGGGCEGGGGDGGGGG?@FGGGAFFGGGGGGGFGGFGFCCGGGGGGGFGACFGBFFFFFEGGGFCFGGGGGCGGFFGGGGFFFFGFED<GGGGFGFDFFFDFGGGGGGGGGGGGGGGGGGGGGGGGGGGGGGGGFEE<AFFGCF>GBGGGEFF8C@8FGGGGCGGGGGGGGGGGGFCCFC+GGGGGGF>GGGFCGGGGGGGGGGGGGGGGGGGGCCCCC
@BS 98
TGGGGAATATTGCACAATGGGGGAAACCCTGATGCAGCGACGCCGCGTGAAGGAAGAAGTATCTCGGTATGTAAACTTCTATCAGCAGGGAAGATAATGACGGTACCTGACTAAGAAGCCCCGGCTAACTACGTGCCAGCAGCCGCGGTAATACGTAGGGGGCAAGCGTTATCCGGATTTACTGGGTGCAAAGGGAGCGTAGACGGCGCAGCAAGTCTGATGTGAAAGGCAGGGGCTTAACCCCTGGACTGCATTGGAAACTGCTGTGCTTGAGTGCCGGAGGGGTAAGCGGAATTCCTAGTGTAGCGGCGAAATGCGTAGATATTAGGAGGAACACCAGTGGCGAAGGCGGCTTACTGGACGGTAACTGACGTTGAGGCTCGAAAGCGTGGGGAGCAAACAGGATTAGATACCCT
+
FFGGGGGGGGGGGGGGGFEFGGGGGGCEGGGGGGGGFGEGEGGGGGGGGGGGCFFFEEFFEGGGGGGCDGGGGGGGFGGGGGGGGGGGGGGGGGGGGGGFGGGGGGGGGGGGGGGFGCGGEGGGGCCFGGGGG8<CGGGGGGGGGGGE@EG@GGFFFFGGGGGEGGGGDGGGGGGGGGGFFGGEGFCEFGGGGGGGGGGDGCCGEGCGGGGGGGFFGGFFFGFDGGGGGGGGGEGGGFGGGEFGGGFC8CFGGGGGGF<AGGGFGGGGAFDGCGEGEGGGGGGGGDGGGGGFF8FGGGCGGGGGGGGGGFGGFEGGGGGFE,9CAGGFFEFFDGGGGGGGGGFCGGGGDGGFGGFGGGGGGGGGGGGGGCGGGGGGGGGGGEFGGGGGF9GGGFFGGGGGFGGGEGGFGFEBA,C@
@BS 90463
TGGGGAATATTGCACAATGGGGGAAACCCTGCTGCAGCGACGCCGCGTGGAGGAAGAAGGTCTGCGGATTGTAAACTCCTGTTGTTGAGGAAGATAATGACGGTACTCAACAAGGAAGTGACGGCTAACTACGGGCCAGCAGCCGCGGTAAAACGTAGGTAACAAGCGTTGTCCGGAATTACTGGGTGTAAAGGGAGCGCAGGCGGGAGAACAAGTTGGAAGTGAAATCCATGGGCTCAACTCATGAACTGCTTTCAAAACTGTTTTTCTTGAGTAGTGAAGAGGTAGGCGGAATTCCCGGTGTAGCGGTGGAATGCGTAGATATCGGGAGGAACACCAGTGGCGAAGGCGGCCTACTGGGCACCAACTGACGCTGAGGCTCGAAAGTGTGGGTAGCAAACAGGATTAGATACCCT
+
<FG8CFEGFDFDGC<6@C;<ABFECGGGGGGEFEEFGF7FCFGGDEGFE+BF7?C8AFFFG9F,?FEEEGGFGGCCCEDFEFGGFG,<FGGGGGCGF,<AFGFF7:F9?F8FFF?F@FF<DB@FGGGFCFAF7(<C9F:FGGFBFD:?>FEGGGB?FGC<#>?B94<FGDGECE;<;48<>FFFFCE?<A?CC@<CEDFFGE5C:EBE%/?:CEFFDFC;BEFCGFCDFFEGFDD7FDFE@#FFDGFC#>C9CE96F>DACGF=FDGD5CGF9DFFCDC,FFGGGEGEEFF9FGEEF>:GGGGEDGGCFFE9=B,CC,AE<GGF@FC@FCF@@CF@<FFBF@CEDGGF@+FFFGGFGFGGGDC@FDFEGGGGGGFFCCGGFFAE9F:GFGFGFEGGGDGGGGGGGGGFFECCCCCC
@BS 100
TGGGGAATATTGCACAATGGGGGAAACCCTGATGCAGCGACGCCGCGTGAAGGAAGAAGTATCTCGGTATGTAAACTTCTATCAGCAGGGAAGATAATGACGGTAACTGACTAAGAAGCCCCGGCTAACTACGTGCCAGCAGCCGAGGTCATACGTAGGGGGCAAGCGTTATCCGGATTTACTGGGTGCAAAGGGATCTTAGACGGCGCAGCAAGTCTGATGTGAAAGGCAGGGGCTTAACCCCTGGACTGCATTGGAAACTGCTGTGCTTGAGTGCCGGAGGGGTAAGCGGAATTCCTAGTGTAGCGGCGAAATGCGTAGATATTAGGAGGAACACCAGTGGCGAAGGCGGCTTACTGGACGGTAACTGACGTTGAGGCTCGAAAGCGTGGGGAGCAAACAGGATTAGATACCCT
+
ECFGGDEGGGGCDGGGGGGFFGGFGGG8FGCFFFGGAFCFGGGGGGGGGEGGGGGFFGG<FFDFFFG7ECFGGGGGFFGGG,BFGGGGGEFF7,EFGGFFFGF:F+B9EFFDGGGGFGGG7F7FEGCF<FEDEC<FCF,8@FCFF**<:,@,=EGDFFDEFGGEFCFF<1<=GGG?GEE$;<<<?FFEEFFCFF?2#=#2;@?@EFCGF:GGG?CC,::@:CGGGGG>>/8F:CFFGGFFCCD@F@,E3<3F<EAB@FGGGFDFGGFDGFGCGFFC@4@80:=8FEFEFDGCFGGGFGFFF9FGCGGGEFF<,C:7BCEFD<ACCEFGEEFCGGEAF8GGGGGGGGGGGGGGGGGGGGGGGGGCGGGGGGGGGFCCGGGFGGDGDGGGGDGGGGGGGGFFCEGGGGGGGFFCCCCC
@BS 66876
TGGGGAATATTGCACAATGGGGGAAACCCTGATGCAGCGACGCCGCGTGAGCGAAGAAGTATTTCGGTATGTAAAGCTCTATCAGCAGGGAAGAAGAATGACGGTACCTGACTAAGAAGCACCGGCTAAATACGTGCCAGCAGCCGCGGTAATACGAATGGTGCAAGCGTTATCCGGATTTACGGGGTGTAAAGGGAGCGCAGGAGGTGCGGCAAGTCTGATGTGAAAGCCCGGGGCTAAACCACGGTACTGCATTGGAAACTGGCGTACTAGAGTGTAGGAGGGGGAAGTGGAATTCCTAGTGTAGCGGTGAAATGCGTAGATATCAGGAGGAACACCAGGGGCGAAGGCGGCTTACTGGACTATAACTGACGCTGAGGCTCGAAAGCGTGGGGAGCAAACAGGATTAGATACCCT
+
CE<,+,@CEEEEGGGE<C<E@EFFGGF,@CFFFGD<FGGEGGGGGEEGGGGGGGGGGGGGEFGGCCF+ABFGGFGGF<FGGFDFGGF8<@DGGFDGF8ECA<C7FFGABBC,<AE8F9B,,:3:3==FGGGFGDFFGGG@FGCFG@7<:B8<,,?<*,3FGG9FFEFF=<<CFFC:=*<<:?=&89;5<2:FFFC811)6&:C*#1E>:1:E-2=333,CCGFCED>7C>EFGF3@3B,D<F@3FC3,>AGD=AGFF;?77+C7+:AFGGFDGGD8E,,CBCC,B,,9FAFF?<FC,8EE,CEGFCFF<DFF?GF,FDEFGFFF?,,DFFE@6,EFGGFC@,:CFFFGGGGGFDCDFEDF@CC,E,EEEEGB7E<CGFF@<,@B<@,FDGGEFFGGGEFFF9FFFGGGGGGGCCCCC
@BS 102
TGGGGCATATTGCACAATGGGGGAAACCCTGATGCAGCGACGCCGCGTGAAGGAAGAAGTATCTCGGTATGTAAACTTCTATCAGCAGGGAAGATAGTGACGGTACCTGACTAAGAAGCCCCGGCTAACTACGTGCCAGCAGCCGCGGTAATACGTAGGGGGCAAGCGTTATCCGGATTTACTGGGTGTAAAGGGAGCGTAGACGGTGTGGCAAGTCTGATGTGAAAGGCATGGCTCAACCTGTGGACTGCATTGGAAACTGTCATACTTGAGTGCCGGAGGGGTAAGCGGAATTCCTAGTGTAGCGGTGAACTGCGTAGATATTAGGAGGAACACCAGTGGCGAAGGCGGCTTACTGGACGGTAACTGACGTTGAGGCTCGAAAGCGTGGGGAGCAAACAGGATTAGATACCCT
+
EFDAC,8E@EGGFG@FGDGFCEGGDF8ECGGGGGGGGGGGEECCGGGC=C=CEDCCFGFCE?FFCAFFFDEFFFGGGC,@CA995=AFDEGFGGGGF<FCFGDGFG9<AEEGFGGFFFEDFCFE7FCFFGADFGFFFFFFEC@FEEEEFCEFG9>>D>7@FG<=F8<F<F7=?:BFGGGGCB9CE72.CEFCA<>FGGGGEGC9CGFG<?E>E=9@C@4.EFC;GGCEC=@D@FGFFGFA?E;GFGD4>8=FC<CGF4:A9<D;@CC?8ACC>:?:=C>GGGGFGGGE@<E<BFE<,CCGE>@7CFA?CFE8+F7DCGEFE<E9FFDCAFGF8GFCFC,@@8@9>ECCGFFCGFGGF@,FB9EGFGFCC@@C8GFFFFCGGGCBCEF@FF<DFEEC;,<F9FFAACC,<ACCCC@
@BS 81392
TGGGGAATTTTGGACAATGGGGGCAACCCTGATCCAGCCATGCCGCGTGCAGGATGAAGGTCTTCGGATTGTAAACTGCTTTTGTCAGGGACGAAAAGGGATGCGATAACACCGCATTCCGCTGACGGTACCTGAAGAATAAGCACCGGCTAACTACGTGCCAGCAGCCGCGGTAATACGTAGGGTGCAAGCGTTAATCGGAATTACTGGGCGTAAAGCGTGCGCAGGCGGTTCTGTAAGATAGATGTGAAATCCCCGGGCTCAACCTGGGAATTGCATATATGACTGCAGGACTTGAGTTTGTCAGAGGAGGGTGGAATTCTACGTGTAGCAGTGAAATGCGTAGATATGTGGAAGAACACCGATGGCGAAGGCAGCCCTCTGGGACATGACTGACGCTCATGCACGAAAGCGTGGGGAGCAAACAGGATTAGATACCCT
+
FGGGGGFGGGGGGGFFGGGFGGGGGGGGGGGGGGGGGGGGGGGGGGDGDGGGGGGGGGGGGGGGGGGEGGGFFGGGGGGGGGGEGGGGFGGGGEGGGGGGGGGGGGG7FGDGGGGGGGGGFGGEEGGGGFGGFF<FFGGGGGG>GGGGECFFDGGGGEGFGFGGGGGGGCFGGGGGGCGCFCGGGGDEFCFGFCGDG=GGGGGGGGG>GGG>FGGGGG>GGGGGGGGGCFDEGGGGCF9FCCGGFFGFGGFEGFCFFGGGGGGGFEGGGGGGGGGGAFGGFGGGFFGF9GGGGGFDGGGGGEFDGGGGGGGGGFFEAGFFB,,GEFGEC,9CGECGGGGGGGGGFGGGGGGFGGGGFFFCF7GGF@EC7GGGFF:GEGGEGGGGGFGDGGGEGGGGGGFGGGGGFGGFFDGGGGGGGGGFGGGGFDGGGGGGGGFFC@8CC
@BS 70456
TGGGGAATATTGCACAATGGGGGAAACCCTGATGCAGCAACGCCGCGTGAAGGAAGAAGGTTTTCGGATCGTAAACTTCTATCAACAGGGACGAAGAAAGTGACGGTACCTGAATAAGAAGCCCCGGCTAACTACGTGCCAGCAGCCGCGGTAATACGTAGGGGGCAAGCGTTATCCGGAATTACTGGGCGTAAAGGGAGCGTAGGCGGCACGCCAAGCCAGATGTGAAAGCCCGAGGCTTAACCTCGCGGATTGCATTTGGAACTGGCGAGCTAGAGTACAGGAGAGGAAAGCGGAATTCCTAGTGTAGCGGTGAAATGCGTAGATATTAGGAGGAACACCAGTGGCGAAGGCGGCTTACTGGACGATAACTGACGCTGAGACTCGAAAGCGTGGGGAGCAAACAGGATTAGATACCCT
+
FFFGGEEGGFFGGGGGGGGG@FGGGGFCFFGFGGGGGGGGFGGGDGGFFGGGGGGGGGGGEFCGGGGGGGGGGGGGGGGDGGGGGGGGGGFGGGGGGGGGGGGGGGGGGGFFGGGGGGGGDEEFGGDGDGGGGGGGEGCFGGGGGGGGGG>>CGGGGGFGGGGGGGG=8CE<F8EDBEFFGF<GGGFFGFG>GFGFGEFGGFGD:C6CEFEFCFEEGGGECFCF@;@FGGGFGGEEGEGGGGGGGGFDEB:AEFGGGFFF?FGGGGGEFGGGGFCF?EFAGGGGFGGGGDGEGGGGGGGGFGGGGGGF@GGGFEGGGGGGGGGGFGFFGFFGFGGGFECGGGGGEEGGF>GGGGGGGFGFFGGFFFECGGGGGGGGGGGGGGEGFFECFDEGGGGGGGGGGGCEDFFEGGGGGGGCCBCC
@BS 108628
TAGGGAATCTTCCACAATGGACGCAAGTCTGATGGAGCAACGCCGCGTGAGTGAAGAAGGTCTTCGGATCGTAAAACTCTGTTGTTAGCGAAGAACACGAGTGAGAGTAACTGTTCATTCGATGACGGTATCTAACCAGCAAGGCACGGCTAACTACGTGACAGCAGCCGCGGTAATACGTAGGTGGCAAGCGTTGTCCGGATTTATTGGGCGTAAAGGGAACGCCGGCGGTCTTTTAAGTCTGATGTGAAAGCCTTCGGCTTAACCGGAGTAGTGCATTGGAAACTGGACGACGTGAGTGCAGAAGAGGAGAGTGGAACCCCAGGTGTAGCGGTGAAATGCGTAGATATATGGAAGAACACCAGTGTCGAAGGCGGTTCTCTGGTCTGTAACTGACGCTGAGGTTCGAAAGCGTGGGTAGCAAACAGGATTAGATACCCT
+
AE<EFC6CE<EFFG<FFE,EFFGEGEBCFFE99@,6BAD,@FC@FGEGEE7CFCCDFAFCCF?CCFF@CFEFGFGCEGFAFFFFE,@E,@7CFEFGFFCF>+A,,CEGGGGFGFGGGCEGGF<,,CCEC7DDD,FFFGG8>@C+@D8>F+:3DF9>DF8>CCFC,,<CG:*>F>**,@;FC<C+?CFCGCD>;=:7/8<=C<-=,7?,?FF7FAC<:F=2;?/:/:2/*8FEEF<,GCCA<DC<DC=GF8><@CF=EFDFGF8?7=C+1%=,<DED@.0CFG?AAF7EF@+A88,?A4B,,AC4,,,5<F<B,?,B4@47+,:,,EEC:7=CEEF?<FECDFC<CGFFDDFEAEFFF@C@@FF<B7FC<E@CCC:;;,,8@C,9,C,EGGDGC@EGGGFEC,+6,:8?9,@BCCDFFF,F@C9FEFFFFFCEGGF8C@8CC
@BS 75430
TGAGGAATATTGGTCAATGGGCGCGAGCCTGAACCAGCCAAGTAGCGTGAAGGCTGAAGGCTCTATGGGTCGTAAACTTCTTTTATATGGGAATAAAGTTTTCCACGTGTGGAATTTTGTATGTACCATATGAATAAGGATCGGCTAACTCCGTGCCAGCAGCCGCGGTAATACGGAGGATCCGAGCGTTATCCGGATTTATTGGGTTTAAAGGGAGCGTAGGTGGATTGTTAAGTCAGTTGTGAAAGTTTGCGGCTCAACCGTAAAATTGCAGTTGAAACTGGCAGTCTTGAGTACAGTAGAGGTGGGCGGAATTCGTGGTGTAGCGGTGAAATGCTTGGATATCACGAAGAACTCCGATTGCGAAGGCAGCTCACTAGACTGCAACTGACACTGATGCTCGAAAGTGTGGGTATCAAACAGGATTAGATACCCT
+
EFCEEF@FEFD<ECEF<FGFFGE@+@BFFFCFC,<C@@DF@FF,<@:,@C,C<,CE,CFGDDAFEFEFG8,7CEFCFGGEFCFGGGFFGCFFGGFGGGGGFF,EGGG=E,<CFFGG9FCGFFGGE?FF,BB9FFFAF9<FEA>FFGGGFEF989:CEGG7FGGCFDEF@EGGGB7CEGCEGC>G@E@DF@FGFCFFBEGGGGGGFFFFFFGFGFD7:@8,/CEGGFCC@@C,CF@);CEEGDGCCAGEFGFGC>8:DCEFCFG9F>GGGGEE<FGGG>?CCACECEEA,,,GDF;C9,A,9GFGGF7@FE5,:,GFCCF4FE>4=E@,9,AC,@C?FEC,@A68GGGFE9CCDEEC:FF@7GDGGFFGGFE,<CCFCGGFGGFF@C<GGFGGFFGFCGGF<GGGEFEEFFF@GGGGGGFFGGGFFFAGFFE<C@CC
@BS 110906
TGAGGAATATTGGTCAATGGGCGCGAGCCTGAACCAGCCAAGTAGCGTGAAGGATGAAGGCTCTATGGGTCGTAAACTTCTTTTATATGGGAATAAAGTTTTCCACGTGTGGAATTTTGTATGTACCATATGAATAAGGATCGGCTAACTCCGTGCCAGCAGCCGCGGTAATACGGAGGATCCGAGCGTTATCCGGATTTATTGGGTTTAAAGGGAGCGTAGGTGGATTGTTAAGTCAGTTGTGAAAGTTTGCGGCTCAACCGTAAAATTGCAGTTGAAACTGGCAGTCTTGAGTACAGTAGAGGTGGGCGGAATTCGTGGTGTAGCGGGGAGATGCTTAGATATCACGAAGAACTCCGATTGCGAAGGCAGCTCACTAGACTGTAACTGACACTGATGCTCGAAAGTGTGGGTATCAAACAGGATTAGATACCCT
+
GGGGG,,CECFGGGGGGGFFGGGCG@:BFEGGFDGGFFCEDCFEFFGFGCDDFF9FGGG<<<,9FFFGGGGGGGGCGGGGGGGGGGGFGGGFFGGGDEGFGGFGGGG==FGGGGFCFGGGGGGGF<AEGGGGGFAAEGGGGG77FGCGG9FGG4GGGGGF?8FGEGGGACGGGGGG*3CCC=FFGGGGGGEFGGG8*GF2?;CFGGCFFFGGGGG.CFDFCFGCCFCC;GFGGGGGGGGGGG@@=F7>?GGGGGGGGGCFGGGGGGFAFGFGFC,FFACFF9FEFAEC,B,?;F9FAGFF<ECCC7GF>CEGFC7FDGGGFFECCGFB:,A<:,A@9ECAC,FECF@7EF<FGEFCGGFGGEFFFDE@@CFCDFAF,FGGGE@FC,FGGFE<@FCFF@CCGFGGDFGFEEE?FFFGGGFGGFFFFFAFGGGCCCCC
@BS 75203
TGGGGAATATTGCACAATGGGGGAAACCCTGATGCAGCGACGCCGCGTGAGCGAAGCAGTATTTCGGTATGTAAAGTTCTATCAGCAGGGAAGAAGAAATGACGGTACCTGACTAAGAAGCACCGGCTAAATACGTGCCAGCAGCCGCGGTAATACGTATGGTGCAAGCGTTATCCGGATTTACTGGGTGTAAAGGGAGCGTAGGTGGACTGGTAAGTCAGTTGTGAAAGTTTGCGGCTCAACCGTAAAATTGCAGTTGATACTGTCAGTCTTGAGTACAGGAGAGGTGGGCGGAATTCGTGGTGTAGCGGTGAAATGCTTAGATATCACGAAGAACTCCGATTGCGAAGGCAGCTCACTGGACTGCAACTGACACTGATGCTCGAAAGTGTGGGTATCAAACAGGATTAGATACCCT
+
FFGFG@CGGGGGGGGGG9@C,BFFGF@F8ECFFGGGGG+CFGGGGGGGEEFFFFFG+CE,CEFFGGGFEDF,BFGFGGGGGGEFFGGGFGGGCFFGFGFF,CFFEFGC99FCFGFGGGGGGGGGGDGCEGGGFG93>><=FC8<@FGD1GGGEG<5>?:,?FFF:CCCF,BCCFCFFCABA<FF9CFFFFFCFFGGGCECFEC@CFFFGF<FEFEGGFGFAGFFGGGFFGGGE;:FFGGGEGC@FGGFEGGFGGGFGFFACFFFA@CEGFE1GFEEEC=CF,FF@GC:F>FFGFFE7DE@CF=CGGGF=,E9GFGGF@<CE9D;CFFEEGFAGFGEGFFFFC+GGFFFCGGFE8GGFCGGGECGGFGGGGGGGGGGGGGGEEC7FGGGCGGGGGGGGGGFECGGFFE,GGGFF@CCCC
@BS 88809
TGGGGAATATTGCACAATGGGGGAAACCCTGATGCAGCGACGCCGCGTGGAGGAAGAAGGTCTTCGGATTGTAAACTCCTGTTGTTGAGGAAGATAATGACGGTACTCAACAAGGAAGTGACGGCTAACTACGTGCCAGCAGCCGCGGTAATACGTAGGTGGCAAGCGTGGTCCGGATTTATTGGTCGTAAAGGGAACGCAGGCGGTCTTTTAAGTCTGATGTGAAAGCCTTCGGCTTAACCGGAGTAGTGCATTGGAAACTGGAAGACTTGAGTGCAGAAGAGGAGAGTGGAACTCCATGGGTAGCGGTGAAATGCGTGGATATATGGAAGAACACCAGTGGCGAAAGCGGCTCTCTGGTCTGTAACTGACGCTGAGGTTCGAAAGCGGGGGTAGCAAACAGGATTAGATACCCT
+
E8FG@FCF<FDGA6C<@FFFG>F7CEGDGGD89<AA@FEEGEGGGGGCF7F<FDFEFECEGGEFFD:B@EG?E,@,AAFFGFA9,BB@F8ED8,CF?FFGG:C7FFFFDD,,BADF8,B>F9CCCFGGGFGGC<<;@F@FF,@3C@DF@-6,83>@D:FC@FGFFG?C+#<FCFEGGEE2<<F?F#CEGEGFGFG5AECCC:CEFEGEGGGGFFF9AFCGGCCACD--@DFC6@;C*EBB@FCF9FF=BGGFGGGGGDAAGFGFFGGGGGGGGGGF9=E2FEDGDEFFFEFFFFCFFFEBA,GF@FCCGFAFEGF@,GFEDFGDEA<E<FAAF=@EEFDGGF>CFC@@ECEFB?GFGF<EGF@AFDAGGGGGGFGGGGGFC:FDEFC@@-FEE6FFEFF9GFFGFADGGGDCCCCC
@BS 117709
TGAGGAATATTGGTCAATGGGCGATGGCCTGAGCCAGCCAAGTAGCGTGAAGGATGACTGCCCTATGGGTTGTAAACTTCTTTTATAAAGGAATAAAGTCGGGTATGCATACCCGTTTGCATGTACTTTATGAATAAGGATCGGCTAACTCCGTGCCAGCAGCCGCGGTAATACGGAGGATCCGAGCGTTATCCGGATTTATTGGGTTTAAAGGGAGCGTAGATGGATGTTTAAGTCAGTTGTGAAAGTTTGCGGCTCAACCGTAAAATTGCAGTTGATACTGGATGTCTTGAGTGCAGTTGAGGCAGGCGGAATTCGTGGTGTAGCGGTGAAATGCTTAGATATCACGAAGAACTCCGATTGCGAAGGCAGCCTGCTAAGCTGCAACTGACATTGAGGCTCGAAAGTGTGGGTATCAAACAGGATTAGATACCCT
+
GGGGGFGFFGGGGGGGGGGGGGGGGDFGGGGGGGGGGGGGCGFGGGCFFGGGGGGGGGGGGGGGGGGFFGGGGGGGGGGGGGGGGGF?FGGGCFGGGGGGGGGGGGFFFGGGGGGGFGGGGGGGGGGGGGGGAFGGGGGGGGGGEGCGGGGGG@FGGGGGGGGGGGGGGGGGGFGGGGGGGGGGGGGGGGGGGGGGGGGGGG1GGGGGGGGGGGGDEEGGGGGGGGG.GGGGGGGGGGGGGGGCDFFFGGGGGGGGF=GGGGG:GGGGGGFGGGGFFFGGGGDFCA?<:,GFDGFF<DFGGGFFE7GGGGGGGGGGGGGGGGGGGGGGGGGGGGGGFCGGGGGGGGGGGGGGFF7:DGGGGGDGGGGGGGFFCGFGFGF<FCFGCGFGGGGGGGGGGGEAC7GGGGEGGGGGGGGGGGGGGGGGGGGGGGGCCCCC
@BS 111
TGGGGAATATTGCACAATGGGGGAAACCCTGATGCAGCGACGCCGCGTGAGCGAAGAAGTATTTCGGTATGTAAAGCTCTATCAGCAGGGAAGAAGAAGTGACGGTACCTGACTAAGAAGCACCGGCTAAATCCGTGCCAGCAGCCGCGGTAATACGTATGGTGCAAGCGTTATCCGGATTTACTGGGTGTAAAGGGAGCGCAGGCGGTGCGGCAAGTCTGATGTGAAAGCCCGGGGCTCACCGCCGGTACTGCATTGGAAACTGTCGGACTAGAGCGTCGGAGGGGTAAGTGGAATTCCTAGTGTAGCGGTGAAATGCGTAGATATTAGGAGGAACACCAGTGGCGAAGGCGGCTTACTGGACGATAACTGACGCTGAGGCTCGAAAGCGTGGGGAGCAAACAGGATTAGATACCCT
+
DDFGGGGGGGGGGGGGGGGGGGGGGGC<FCFGGGGGGGCGGGGGGGGGGGGCCG=FGGG?CECGGGGEEFFFGGECFGGGFGGGGGFGGGGGGGGBAEFGGFG7FFED,ADEDFGG<5EBGGEB@FCEEFFG,3CFGE@F<=9DCFFCCDEGG92?>?F$FGFCFF,<FDF:<FC@5AACC97?FGGG?CFGGGGGG9=<CC:?88?E.E8EDCGFGGGGGFGGGGGGGEGEGGGGGG@:C0D)57D>CC,GGFFGCFFG<F>993>8,ADAFGC>AFC:@GGE9GE9GFGGGGFB,?E@FFGGGGGGGGGGGGGGGGGGGFFF,FGGGGGFFGGGFE?GGGGGGGGGGGGGGGEGFGGGGGGGGFGGGGFF7F<GGGGGGGGGGGGGGGGGGGFCGGGFGGGGGGGCEGF@GCC<CC
@BS 112
TGGGGAATATTGCACAATGGGGGAAACCCTGATGCAGCGACGCCGCGTGGAGGAAGAAGGTCTTCGGATTGTAAACTCCTGTTGTTGAGGAAGATAATGACGGTACTCAACAAGGAGGTGACGGCTAACTACGTGCCAGCAGCCGCGGTAAAACGTAGGTCACAAGCGTTGTCCGGAATTACTGGGTGTAAAGGGAGCGCAGGCGGCGGAGCAAGTCAGAAGTGAAAGCCCGGGGCTCAACCCCGTGACGGCTTTTGAAACTGCCCTGCTTGATTTCAGGAGAGGTAAGCGGAATTCCTAGTGTAGCGGTGAAATGCGTAGATATTAGGAGGAACACCAGTGGCGAAGGCGGCTTACTGGACTGACAATGACGCTGAGGCTCGAAAGCGTGGTGAGCAAACAGGATTAGATACCCT
+
FFGGGCEGGGFCFGGGFGGGGGGGGGEFGGGGGDGGGC+@FE7:@FGCC7:FFFFGGGGGEGD9FGGD7FFGGGGGGG?FFFGGGGGGGFGGGGGGECFCC+C:?FGFGGGGGGFG,>>FCGEFG>F<FCGD7FE@FGGGG>F<C@FG(DEGGG?FGG>,?BCFCG%F8>5CEFC<9;1?EG=?E@CC@<BEFCC@EGDFEE>5<E5GF<BCFAGGGGGCGFCGGFFGGG8CEEGGGGGEEDGFB#=FCGF>2@,FDFCFFA89#8EA9GFC,?=C,98DEFEFGGGGGGGFF=?FCGGEEGGGGGGGEFEDCGFGGFGFGGGGGGGFFFGAGGGGFGF:GEFFFEGGGGGGGGFCGGGGFGFE,GGGGDGGGGGGGGEFEFFFEFF;@C;C,FGGGGGGGGGGGFGFF8E@<CCC
@BS 104001
TGGGGAATATTGCACAATGGGGGAAACCCTGATGCAGCGACGCCGCGTGGAGGAAGAAGGTCTTCGGATTGTAAACTCCTGTTGTTGAGGAAGATAATGACGGTACTCAACAAGGAAGTGACGGCTAACTACGTGCCAGCAGCCGCGGTAAAACGTAGGTCACAAGCGTTGTCCGGAATTACTGGGTGTAAAGGGAGCGCAGGCGGGAGAACAAGTTGGAAGTGAAATCCATGGGCTCAACCCATGAACTGCTTTCAAAACTGTTTTTCTTGAGTAGTGCAGAGGTAGGCGGAATTCCCGGTGTAGCGGTGGAATGCGTAGATATCGGGAGGAACACCAGTGGCGAAGGCGGCCTACTGGGCACCAACTGACGCTGAGGCTCGAAAGTGTGGGTAGCAAACAGGATTAGATACCCT
+
EFGGGGGGGGGGGGGGGGGGGGGGGGGGGFGGGGGGGGGGGGGGEGGGGGGGGGGGGFFGGGGGGGGGGGGGGGGGFFGGFFGGGGGGFGGGFFGGGGGGGGGEGGGGGGGGGGFGGG=GGGGGGGGGG@GGGGGGGGFGGGGGGEGG/EGGGGEFGCEG=GGF@CFFFGGGGGGGGFGGGCFGGFGGFFFFGGGGGGGDGCEGGGGFGFCFGFFECAFGGGGGGGGGGFGGGGGGGGGGFFGDFGGGGGGGGGGGGGFFGFGFDFFFGGFGFGFG>;GGGGGGGGGGGGGGGGGGGGGGGGEEE@GGGFEGGEGFGGFFGFDGGGGGGGGFGGGGGGGGGGGFGGEFECGFDFFCGGGGGF;FGFEGGGGEGGGGGGDGGGGGGFF@GGGGGGGGGGFFGFGGFGGGGGFCCCCC
@BS 64707
TGGGGAATATTGCACAATGGGGGAAACCCTGATGCAGCGACGCCGCGTGAGCGAAGAAGTATTTCGGTATGTAAAGCTCTATCAGCAGGGAAGAAGAAATGACGGTACCTGACTAAGAAGCACCGTCTAAATACGTGCCAGCAGCCGCGGTAATACGGAGGATTCAAGCGTTATCCGGATTTATTGGGTTTAAAGGGTGCGTAGGCGGTTTGATAAGTTAGAGGTTAAATCCCGGGGCTTAACTCCGGAACTGCCTCTAATACTATTAGACTAGAGAGTAGTTGCGGTAGGCGGAATGTATGGTGTAGCGGTGAAATGCTTAGAGATCATACAGAACACCGATTGCGAAGGCAGCTTACCAAACTATATCTGACGTTGAGGCACGAAAGCGTGGGGAGCAAACAGGATTAGATACCCT
+
AFCDFCFEFCGFFGGGFGFDFEGGGGGGGFCGGGGGF8C@FGGGGGGGGGEDCFCGGCFG9?FGGGCCFFGGGG9-9EFGGGGFGGD,+C=E@<<AF=E9EGGGGGF@<BF@,5C9BFFCDDFGC3=8<F<F,D@F8@>C>FG,<DC@@ABG::EFGDCCE>9?C@FF?GFC/<F;*=.17CCCC@?;G;G8FECFCF6>B:DCCC@>8ECCE@=3=<FFD??.<#,8CCFGFC?=>9FGGG9EECGFFBC>:8;=E9B@:<F?@A?FE??9FFFF;E@CEFC:CGGGGGGGECFGGFGFGCFEGFB7C<<FGECFFB6,CCFE9<@GFCC,GGGEFEGGGGCGFC5<,8CEF<69AGEAFFF,<FC<,@7FFGFF@E<<DFFCEFECGGGGEFGEFE8FCFF<9GEEFGGGFCCCCC
@BS 91582
TAGGGAATCTTCCACAATGGACGCAAGTCTGATGGAGCAACGCCGCGTGAGTGAAGAAGGTCTTAGGATCGTAAAACTCTGTTGTTAGAGAAGAACACGAGTGAGAGTAACTGTTCATTCGATGACGGTATCTAACCAGCAAGTCACGGCTAACTACGTGCCAGCAGCCGCGGTAATACGTAGGTGGCAAGCGTTGTCCGGATTTATTGGGCGTAAAGGGAACGCAGGCGGTCTTTTAAGTCTGATGTGAAAGCCTTCGGCTTAACCGGAGTAGTGCATTGGAAACTGGAAGACTTGAGTGCAGAAGAGGAGAGTGGAACTCCATGTGTAGCGGTGAAATGCGTAGATATATGGAAGAACACCAGTGGCGAAAGCGGCTCTCTGGTCTGTAACTGACGCTGAGGCTCGAAAGTGTGGGGAGCAAACAGGATTAGATACCCT
+
GGGGGGGGGGGGGGGFFCFCFGGGFGCDG<FGFGGGGGFGFCGEFGGF:BFGEFFG<EFE<?DF,6CFGGCFGFGGGGCEGGGGGGGGGGFGGGGG8AEGGCFGGGGGGGFGGFD,FC9FGGGGGCFG+DFF,ACF=DFGGGGGGF?FFFGGGGGFFGFGGGGCFECFFGGEGGGGGF?CDGFDGFF>EGGFFC=BFBFFEFFCBFGGFFEGGGGGGGCEGCEEECGGDFGFB;?FGGFGGGGGFGGGFDCFGGGGG1GGFGFFGGCGFFGCFEGGGEEGGGCFGDGFF?;CGGFFFGFAFGFGF9EAGFFF9GGFDCDGGGGGGGGFCGGEGGGGGFDGGGGGFFDFGGGGGEAGGGGGFFCFGFDGGGEGGGGGDGGGGFEDGFDGGFD@GGGGGGGGGGGGGGGGF<FGGGGGFGGDGGGF9GFFFFF9FGGECCCCC
@BS 77849
TGGGGAATATTGCACAATGGGGGAAACCCTGATGCAGCGACGCCGCGTGAGCGAAGAAGTATTTCGGTATGTAAAGCTCTATCAGCAGGGAAGAAGAAATGACGGTACCTGACTAAGAAGCACCGGCTAAATACGTGCCAGCAGCCGCGGTAATACGTATGGTGCAAGCGTTATCCGGATTTACTGGGTGTAAAGGGAGCGCAGGCGGAAGGCTAAGTCTGATGTGAAAGCCCGGGGCTCAACCCCGGTACTGCATTGGAAACTGGTCATCTAGAGTGTCGGAGGGGTAAGTGGAATTCCTAGTGTAGCGGTGAAATGCGTAGATATTAGGAAGAACACCAGTGGCGAAGGCGGCTTACTGGACGGTAACTGACGTTGAGGCTCGAAAGCGTGGGGAGCAAACAGGATTAGATACCCT
+
CFGCFE7FFFGDGGGGFGGGGGGEGGGGFFGGGGGGGG7@@BGGGGDGGFEGGGDGGGGGFGGGGGCCFGGGGGGGCFGGEGGGGGF@7CGGEFGGGGGGG<FCCG@+CFE8FGFFGF9>FCEFG>CFFGCF>FF?CGCG?CFBFGDCE:BFEFGGGG:EGGFFGGGGFGGGGFGGGG7CECGGGGFF<FFGCFFGFCECGFEFGGGGFGGF8FECF>A;FFGGGGFFFFGGGGEFFC@FGGFE>GGFCFCEDFG9GFFG<GGGGGGGCC>FGFFGGGEGDGGGCGGECDAF9DCGGGGFE9F@E@GGGGGGGGGGGGGGGGFF9?C,GFAE,CGGGFFFDGGGGFGGGGGGGGGGGGGGGGGGGEFEDGGGGDGGGGGGFFFDGGGGGGGGGGGGGGGGGGGGGGGGFGGFCB@CCC
@BS 117
TGGGGAATATTGCACAATGGGGGAAACCCTGATGCAGCGACGCCGCGTGAGCGAAGAAGTATTTCGGTATGTAAACTTCTATCAGCAAGGAAGAAAATGACGGTACTTGACTAAGAAGCCCCGGCTAAATACGTGCCAGCAGCCGCGGTAATACGTATGGGGCAAGCGTTATCCGGATTTACTGGGTGTAAAGGGAGCGTAGACGGCATGGCAAGCCAGATGTGAAAGCCCGGGGCTCAACCCCGGGACTGCATTTGGAACTGTCAGGCTAGAGTGTCGGAGAGGAAAGCGGAATTCCTAGTGTAGCGGTGAAATGCGTAGATATTAGGAGGAACACCAGTGGCGAAGGCGGCTTTCTGGACGATGACTGACGTTGAGGCTCGAAAGCGTGGGGAGCAAACAGGATTAGATACCCT
+
@FFGGEGGGGGGGGGGGGGGGGGGGGGGGGGGGGGGGGGGGGGGGGGGGGGGGGGGFFFFGGGGGGGBCFGGGGGGGGGGGGGGGGGGGGFGGGGGGCGGGGG7F>FGGCFGGGGFD8FFEBFFFGGGGG?GGGGGGGFGGGGG>GEFFEGGGGGFFFGGGGGGGGFGG@FGGGGGGGC<FF9FFG:E<FGFGGGGGDGE;EGFFDEEGGGGGGGCGGDCGFGGGGGGFFEFGGGCDGGGGGGGFFFEBE,DGFGFFGGGGGCGGGGGGFFGFGGGGCGE5GGGGGGGGGGGGGGGGGFFGGGGGFGGFGGGGGGFCFFGGGGGGGGGGGGGFFFGGGGGGGGGGGGGGGGGGGGGGGGGGFCGGGFGGGGGGFGGGGGGFGGGGGGGGGGGGGGGGGGGFGGGGGGGGGGCCCCC
@BS 118
TGGGGAATTTTGGACAATGGGGGCAACCCTGATCCAGCCATGCCGCGTGCAGGATGAAGGTCTTCGGATTGTAAACTGCTTTTGTCAGGGACGAAAAGGGATGCGATAACACCGTATTCCGCTGACGGTACCTGAAGAATAAGCACCGGCTAACTACGTGCCAGCAGCCGCGGTAATACGTAGGGTGCAAGCGTTAATCGGAATTACTGGGCGTAAAGCGTGCGCAGGCGGTTCTGTAAGATAGATGTGAAATCCCCGGGCTCAACCTGGGAATTGCATATATGACTGCAGGACTTGAGTTTGTCAGAGGAGGGTGGAATTCCACGTGTAGCAGTGAAATGCGTAGATATGTGGAAGAACACCGATGGCGAAGGCAGCCCTCTGGGACATGACTGACGCTCATGCACGAAAGCGTGGGGAGCAAACAGGATTAGATACCCT
+
CEFFGGG@<FGGDGGGGGGGCFGCFGFGGGGGGGFGFFGGGGGGGGGGGGGGFFFGGGGGGGGGGGGGGGGGGGGGEGGGFGGGGGGGGGFCFCFGGGGG@F?DFFEGGEFFCEGGGFF9FFGGGGGGGGEGGGGGGGC9FCFGFG<FGGGGGGGGGGGGG@GGGGCFGGGGGCGGGFFGGGGGG::CFFGGGGGGGFGGGG8ECGC*GGGGGGGG>GGC?GEEGEGDGGFFE?D<EGGG+,/@=DGGGFFG3E9FA>FGFGFCGCE8DGEAFGGFGFFEGCFFEA4=,DGFB,8FEDEFCF>;FFFFEF+GFFFGFGFFCFCGGDFFFFEEEGGGGGGGGGGGGGGGGFDGGGGGGGGGGGGGGGGGGGGGGGGCFGGFGGGGGFDFEFFFEGGGGGGGGGGEF8GGGGGGGGGGGGGGGGGGGGGGGGGGDFCGCCACA
@BS 81482
TGGGGCATATTGCACAATGGGGGAAACCCTGATGCAGCGACGCCGCGTGAGTGAAGAAGTATCTCGGTATGTAAAGCTCTATCAGCAGGGAAGAAAATGACGGTACCTGACTAAGAAGCCCCGGCTAACTACGTGCCAGCAGCCGCGGTAATACGTAGGGCGCAAGCGTTGTCCGGAATTATTGGGCGTAAAGAGCTCGTAGGCGGCTGGTCGCGTCTGGCGTGAAAACTTCCGGCTCAACCGGGGGCTTGCGGTGGGTACGGGCCGGCTAGAGTGCGGTAGGGGTAACGGGAACTCCTGGTGTAGCGGTGGAATGCGCAGATATCAGGAAGAACACCGATGGCGAAGGCAGGTTACTGGGCCGTTACTGACGCTGAGGAGCGAAAGCGTGGGGAGCGAACAGGATTAGATACCCT
+
FFFGC,8EFF9@FGGFFGF@D@F@CFGCBFGGFGFFGGDFGGGGGDGGGGGFGFGGFFFFFGGGGGGFEDFFGGGDGGGGGG-@9FFGDGGGGGGGFFGGGGFB=+B,BFFGFGGGGG,A<FFGE:@>B<,BCFFFBDF<F<,DFGGGGCC<EFFF8>FE<GDCCDCFGC</8<C7;GFF<C8<CFGGCF@FF9C;EECC:5CCEG,CEE<,EDG:48:#2F-GFC@:@8FCGGFFDCCF??CC1:?CGGEFEEGGB5E@CEGD+>GFADDF@ACF@7C6D?FDC7BB8,FE<9=F@E7FCEEF@EGGGGF9EGGFFC,FDFEB6AECFEDF:B=6CC<BEFDFGGGFECCC,F@CGGF@DGGGF9GGGFFFC8GF,EGFFCFGGGGGEGEGFCGGEFFFGGGGGGGFF<FCCCCC
@BS 97799
TGGGGAATATTGCACAATGGGGGAAACCCTGATGCAGCGACGCCGCGTGGAGGAAGAAGGTCTTCGGATTGTAAACTCCTGTTGATGAAGATAATGATGGTACTCCTCAAGGAAGTGACGGCTAACTACTTGCCAGCAGCAGCGGTAAACGAAGGTCACAAGCGTTGTCCGGAATTACGGGGTGTAAAGGGAGCGCAGGCGGGAGAACAAGTTGGAAGTGAAATCCATGGGCTCAACCCATGAACTGCTTTCAAAACTGTTTTTCTTGAGTAGTGCAGAGGTAGGCGGAATTCCCGGTGTAGCGGTGGAATGCGTAGATATCGGGAGGAACACCAGTGGCGAAGGCGGCCTACTGGGCACCAACTGACGCTGAGGCTCGAAAGTGTGGGTAGCAAACAGGATTAGATACCCT
+
FF8EGFEFGGGFGGGGGGCGGGGGGGGGGGGGGGGGGGGGGGGGGGG>C>FGGG<FFFFGGGGGGGGGGGGGGGGGGGGGGFGGF,CF,?F,<FFCF,5,5<8B,,,:EF98F,B=>5,B>F7+:3,B>,,/,/8,BFFG#@C:B>;2909#$785<'78=2(FCC11*8C<CC<62**FC>+?+EDFGGC>E?CFEC;7GFE@FFFDEFFEGGGFCF;=99;CGGF@FF@,F:@6+,GGGGFD8FF9,FF=GD=FAD=,F:FF9DD8DGFEDFD<FGGGGGGGGE<EE8GGDGGFGGGGGGEFEC,C:CCGFGGGGGGGGGGGFCCFDFE<DGEEGGGFFCGEGGGGFFFC,FGF9F@CEFEFEEFGFGFGGGGFFGGGFDGGGGGGGGGGGGGGGGGGGFFFE,FC@9CC
@BS 96849
TAGGGAATCTTCCACAATGGACGCAAGTCTGATGGAGCAACGCCGCGTGAGTGAAGAAGGTCTTCGGATCGTAAAACTCTGTTGTTAGAGAAGAACACGAGTGAGAGTAACTGTTCATTCGATGACGGTATCTAACCAGCAAGTCACGGCTAACTACGTGCCAGCAGCCGCGGTAATACGTAGGTGGCAAGCGTTGTCCGGATTTATTGGGCGTAAAGGGAACGCAGGCGGTCTTTTAAGTCTGATGTGAAAGCCTTCGGCTTAACCGGAGTAGTGCATTGGAAACTGGAAGACTTGAGTGCAGAAGAGGAGAGTGGAACTCCATGTGTAGCGGTGAAATGCGTAGATATATGGAAGAACACCAGTGGCGAAAGCGGCTCTCTGGTCTGTAACTGACGCTGAGGTTCGAAAGCGTGGGTAGCAAACAGGATTAGATACCCT
+
GFF9:CEFFFFGGGGFGGGFFFGGGGGEF,CFFGFGGGGGGGGGGD76FCFGGGFFDGGGGGGGCFFDGGGGGGGD,EEFGG9?FGGGGGGGGGGDEEG@G7FGG9,?FFGFGGCGGFGGGGGDEFGGFGFCFGFGGEFGGGG<DFGGGGGGGG7GGGDGGGGGGGGF8DFBFFGGGGGFGGGGFFCBCFF7FFGDGFCBFEFC@FFFCCFFGG<FFGFGCFFEDGGGEE@5'CGGGEGFFC7CEFGGGGCACDECGGGF0GGFFGGGGGFEFFED8FFGGGGGGFEGFB9FGGGGGFGFEBEAFGEE,EAGGGGFFDFDFFCGGGGECEGGGGGGGDGFCGEEDE9C@DGGGFDAGEGGFGDDGGGGGGGC>GFCCGGFFFGFGDGF9GFDFG@EGGGGGGGGGGGGGGGGGGGGGFFCGGGGGGGGGGF@FGGGCCCCC
@BS 122
TGAGGAATATTGGTCAATGGACGCAAGTCTGAACCAGCCATGCCGCGTGCAGGAAGACGGCTCTATGAGTTGTAAACTGCTTTTGTACGAGGGTAAACTCACCTACGTGTAGGTGACTGAAAGTATCGTACGAATAAGGATCGGCTAACTCCGTGCCAGCAGCCGCGGTAATACGGAGGATTCAAGCGTTATCCGGATTTATTGGGTTTAAAGGGTGCGTAGGCGGTTTGATAAGTTAGAGGTGAAATCCCGGGGCTTAACTCCGGAACTGCCTCTAATACTGTTAGACTAGAGAGTAGTTGCGGTAGGCGGAATGTATGGTGTAGCGGTGAAATGCTTAGAGATCATACAGAACACCGATTGCGAAGGCAGCTTACCAAACTATATCTGACGTTGAGGCACGAAAGCGTGGGGAGCAAACAGGATTAGATACCCT
+
FGGGGGGGFGGGGGGGGGGFGGGGGGGGGGGGGGGGGGGGFGGGGGGGGFGGGGGGGGGCEFGGGGGGGGGGGGGFGGGGCGGGGGGGGGGGG@FGGGGGGGGFGGGGGGGEFEFGGGGGGGGGFFDGFFFEGGGGGGGG:BF>GGGGGGFGGGGGGF=FFGGGE>FFDGCFGGGGGG.DDFGGGGGGGGFGFFDC<;:FAFFFGGGFFCFCGFGFEGGGDGGGGGFB;CCGECFCAF@<FGFGGGGGGGGGFGGDGGBCFGGFFGGGGCFEF=?AFFGGGGGFF9?CFGFEFF9GGFGEEEDGGGGGGGFCFFECFCB,GGGGGGGGGGCGFGFGGFGGDGGFGGGFFGGFFEGGGGGGGGGGGGGGGGGGGGGGGGGGGGFDEACEGGGGGGGGGGGFEGGGGGGGGGGGGGGGGGGGGGGGFGFCGFGCCCCC
@BS 52612
TGGGGAATATTGCACAATGGGGGAAACCCTGATGCAGCGACGCCGCGTGAGCGAGGAAGTATTTCGGTATGTAAAGCTCTATCAGCAGGGAAGAAGAATGACGGTACCTGACTAAGAAGCACCGGCTAAATACGTGCCAGCAGCCGCGGTAATACGTATGGTGCAAGCGTTATCCGGATTTACTGGGTGTAAAGGGAGCGTAGGTGGCAAGGCAAGCCAGAAGTGAAAACCCGGGGCTCAACCGCGGGATTGCTTTTGGAACTGTCATGCTAGAGTGCAGGAGGGGTGAGCGGAATTCCTAGTGTAGCGGTGAAATGCGTAGATATTAGGAGGAACACCGGAGGCGAAGGCGGCTCACTGGACTGTAACTGACACTGAGGCTCGAAAGCGTGGGGAGCAAACAGGATTAGATACCCT
+
FGGCEGGGGGGGGGGGGCGGCFFGGGGGGGGGGGGGGFCGGGGGCGGGGGGGGEGGGCGGGGFGGGG:EFFGGGGFFEFGGGGGGGGGGGGGGGDGGGGG9FFGGFFFFFFGGGGGGFG?GGGGGGDGGGFGGG@GGGGGFGFGGGGG?GGFGGFFDFGGGFGGGGGGGGGGFFFGDGGGGFG,FGGGGFGFGGGGFGEFCGFFGGFGGGFGFFFGGGGGGGFFFCEFFGGGGGGFG>:EFFGGGGGDCFFGGGFGGFDGGGGFFGGGGGFGFGGGGGGGGGGGGGGFEEFFGF<,B8E8GGGGGGGGGFFGGFF7GGFFGGGGGGGGGFFDAGGGFEFFDGGGGGGGGGGGGFFEGGGFGFGFACFFGGGGFEGGGFGGDFGGGGGGGEGGGFGGGGGGGGGGGGGFGGGECCCCC
@BS 124
TAGGGAATCTTCCACAATGGACGCAAGTCTGATGGAGCAACGCCGCGTGAGTGAAGAAGGTCTTCGGATCGTAAAACTCTGTTGTTAGGGAAGAACACGAGTGAGAGTAACTGTTCATTCGATGACGGTATCTAACCAGCAAGTCACGGCTAACTACGTGCCAGCAGCCGCGGTAATACGTAGGTGGCAAGCGTTGTCCGGATTTATTGGGCGTAAAGGGAACGCAGGCGGTCTTTTAAGTCTGATGTGAAAGCCTTCGGCTTAACGGGAGTAGTGCATTGGAAACTGGAAGACTTGAGTGCAGAAGAGGAGAGTGGAACTCCATGTGTAGCGGTGAAATGCGTAGATATATGGAGGAACACCGGTGGCGAAAGCGGCTCTCTGGTCTGTAACTGACGCTGAGGCTCGAAAGCGTGGGGAGCGAACAGGATTAGATACCCT
+
GGGGGGGGGGGGGGGGGGGGGGGGGGGGGGGFGGGGGGGGGGGGGGGGEGGGGGGGGGGGFGGCFGGGGGGGGGGGGGGGGGGGGGFGGFF<?FFFCFG+>FFFFEFGFGGGGFFDGGGGG9FCFGGGCFGGFGGGGGGCFGGGGGGGGGGGFCGGGG1GGFGGGEECGEEGGGGGCFCFGGGGGGGGGFCFGGDEGGGDGGGGGGGGGGFFGGDGGEEEF>GGCGGDDEFGFGGGGGFGFEFDAFGGGGFGGGGG9GGFF=8FDFEED<,8GGGFDAGGFG>GEGFC,,=<,F<BEFDGGGGGGGGGGFAGEGGGGGGGGGGGGFFGCGGGGGFFFFDDGCGGGGGFGFGGGGEECGGGGGDFGGGGGFDGDGGGGGFCFGGGGFGCGFGEGGGGGGGGGGGGGGGGGGGGGEGGGGGGGGGGGGGGGGFGGGFFCCCCB
@BS 75003
TGAGGAATATTGGTCAATGGACGCAAGTCTGAACCAGCCATGCCACGTGCAGGAAGACGGCTCTATGAGTTGTAAACTGCTTTTGTACGAGGGTAAACTCACCTACGTGTAGGTAACTGAAAGTATCGTAAGAATAAGGATCGGCTAACTCCGTGCCAGCAGCCGCGGTAATACGGAGGATTCAAGCGTTATCCGGATTTATTGGGTTTAAAGGGTGCGTAGGCGGTTTGATAAGTTAGAGGTGAAATCCCGGGGCTTAACTCCGGAACTGCCTCTAATACTGTTAGACTAGAGAGTAGTTGCGGTAGGCGGAATGTATGGTGTAGCGGTGAAATGCTTAGAGATCATACAGAACACCGATTGCGAAGGCAGCTTACCAAACTATATCTGACGTTGAGGCACGAAAGCGTGGGGAGCAAACAGGATTAGATACCCT
+
,=EEFGAFGFFFF,C9EGGGGGG@:FGGDFFGGGGGGG9@E,CF,C:CCFCEGDGGFF:F@ED,CEGGA,CEEFFFGFDCA9FCFGFFCFEEEG8FC<9CBE,,FFGFGFGGGF,9:CFEFGEEE9AFGG,<FFFGG,C<C:FG/+8A91C<FC:FF9:0FEB8F(EFFD@@FC:C5F<A?CFGG3;CCF8=@?FGG?2,FF9F?E<F<C<F<<8=E7C5?77E<CGDGCE=<GGFCGD><CE3/F>A8+2B8?>ECFE@C>6FCC;FB6FCA4,EFAEFFEGGFF<<<BFA,GGCGGGGGDFA,ECGGFC?FFCF9GGEGGFCCDEFCC?<,ADC9FDGFGGF9DDGGGFGCC7B,@C,:GC,CFFDF@CACFFGFGGGGGGGGFGEEGFCGFGGDGF8FBFGGGEGGGGGGGGGGGEEFFGFFGGGF8FCCCCC
@BS 87734
TAGGGAATCTTCCACAATGGACGCAAGTCTGATGGAGCAACGCCGCGTGAGTGAAGAAGGTCTTCGGATCGTAAAACTCTGTTGTTAGAGAAGAACACGAGTGAGAGTAACTGTTCATTCGATGACGGTCTCTAACCAGCAAGTCACGGCTAACTACGTGCCAGCAGCCGCGGTAATACGTAGGTGGCAAGCGTTGTCCGGATTTATTGGGCGTAAAGGTAACGCAGGCGGTCTTTTAAGTCTGATGTGAAAGCCTTCGGCTTAACCGGCGTAGTGCATTGGAAACTGGAAGACTTGAGGGGTGCAGAGGTAGGCGGAATTCCCGGTGTAGCGGTGGAATGCGTAGATAGCGGGAGGAACACCAGTGGCGAAGGCGGCCTACTGGGCACCAACTGACGCTGAGGCTCGAAAGTGTGGGTAGCAAACAGGATTAGATACCCT
+
DGG@FFGGGGFFGCFGGGFFGFGD@FFFFEGFGGCEGDGCFC@FGGGGGGGGGDEGG<<CEEGGFFGCFCCFGGDGFGEFCEFGGGGFFGGFGFFGGGGEG7FFFA@EGGFGGGGEECGGGAFGFGE:F+:FGGGGGGFCDB@?9<>EEG6+DFGGGGGGGFGCCCCCACF<CCFE;@FGG,<B>CFGCBFGGFE=C:FGGDEFCA>FGCF8FGCFFC=#4CCE:EGEGEF79FF<<?0+,:=:,CFG:@?>8:CECCGAF9FCEFE>:#GGF39A>B9B<A<<EGGFD@F<DC,>=6@+,<AD8<E9ECGFFGFGFFFF:EF=BEEC++>+AFF??B,CB@GFFGGF:7GECEC,ECCDFFFC7GGGGGEEF:7@FFFCCGGEEGGGGGFE@EGGGGFE<@GGGFEFFCGGDGGGGGGFFFGFFFAC6,EGFFFEC@8CB
@BS 127
TGGGGAATATTGCACAATGGGGGAAACCCTGATGCAGCGACGCCGCGTGAGCGAAGAAGTATTTCGGTATGTAAAGCTCTATCAGCAGGGAAGAAGAAATGACGGTACCTGACTAAGAAGCACCGGCTAAATACGTGCCAGCAGCCGCGGTAATACGTATGGTGCAAGCGTTATCCGGATTTACTGGGTGTAAAGGGAGCGCAGGCGGAAGGCTAAGTCTGATGTGAAAGCCCGGGGCTCAACCCCGGTACTGCATTGGAAACTGGTCATCTAGAGGGTCGGAGGGGTAAGTGGAATTCCTAGTGTAGCGGTGAAATGCGTAGATATTAGGAGGAACACCAGTGGCGAAGGCGGCTTACTGGACGATAACTGACGCTGAGGCTCGAAAGCGTGGGGAGCAAACAGGATTAGATACCCT
+
CEFFGDGGGGGGGGGGFFGGCEGGGGGFFGGGGGFGGGFGGGGGGGGGGGGGFEGGCFGGGGGGFDGEFFGEFCGGGCFGFGGGGGFGGGGFDGGGGGGGG9F++BFGFFGGGGFF?FG8=<8FDGGDGG?C>GFGF@FGGF/<FFGGG.>D@*C81?FCEFGGGEGFFGFECFGFEE<;?FG9CF5B<F+FFGFCCC7*CFEEGDFE6/>CE@EFGGGFFFFGFCFECE@CCGGFCFFEGDDCCGFDAFFE=8DDF@AGGGGGGGFEC@FFFD<@,EGGFFA9G8GFF9F9FC@CGGGFB,F<=7GGGGGGFF:7DGGGGGGGGGGFGGF9FF@FFGGGGGGGGGGFDGFEGGGGGFGGGGGGFCGGGGGGGGGGGGGGEGGFDGGGGGGFGGGGGGGGGGGGGGGGGGFCGCCCCC
@BS 128
TAGGGAATCTTCGGCAATGGGGGCAACCCTGACCGAGCAACGCCGCGTGAGTGAAGAAGGTTTTCGGATCGTAAAGCTCTGTTGTAAGTCAAGAACGAGTGTGAGAGTGGAAAGTTCACACTGTGACGGTAGCTTACCAGAAAGGGACGGCTAACTACGTGCCAGCAGCCGCGGTAATACGTAGGTCCCGAGCGTTTTCCGGATTTATTGGGCGTAAAGCGAGCGCAGGCGGTTTGATAAGTCTGAAGTTAAAGGCTGTGGCTCAACCATAGTTCGCTTTGGAAACTGTCAAACTTGAGTGCAGAAGGGGAGAGTGGAATTCCATGTGTAGCGGTGAAATGCGTAGATATATGGAGGAACACCGGTGGCGAAAGCGGCTCTCTGGTCTGTAACTGACGCTGAGGCTCGAAAGCGTGGGGAGCGAACAGGATTAGATACCCT
+
GGFFGGGGGGGGGGGGGGGGGGGGGGGGGGGGGGGGGGGGGGGGGGGGGGGGGGFFFGFFFGGGGGGGGCGGGEDFFGGGGGGGG9EFFGGGGGGFGGGGGEGGGGGGGGGGGGGGGGGGGGGGAFGGGGGGGGGGGGGGGGCGGEGGGGGGGGGGGGDG7FGGGF7@FGGGGGEGEGGFFFFG?FFGGC1C7FC5#:99A8;C=CFGGFGGGGGFGFGGGGGGGG,DEGGGEFF@CGFGGFAGFFGGCFGGFGGGGDCFFGF?GGGFGGGGF@GFGGGGGGGGGGGFGGGGGGFFCGGGGGGCGFGGGFA=GGGGFDEEGGGGDGGGGCGGGGGGFGGGGGGGGDGGGDGGGGGGGGFGGGGGGGGGGGGFFGGGFDGFGGGGGFFGGGGGGGGGGGGGGGGGGGGGGGGGGGGGGGGGGGGGGGGGGGGGGG@GCCCCC
@BS 129
TGAGGAATATTGGTCAATGGACGAGAGTCTGAACCAGCCAAGTAGCGTGAAGGATGACTGCCCTATGGGTTGTAAACTTCTTTTATATGGGAATAAAGTATTCCACGTGTGGGATTTTGTATGTACCATATGAATAAGGATCGGCTAACTCCGTGCCAGCAGCCGCGGTAATACGGAGGATCCGAGCGTTATCCGGATTTATTGGGTTTAAAGGGAGCGTAGGTGGATTGTTAAGTCAGTTGTGAAAGTTTGCGGCTCAACCGTAAAATTGCAGTTGAAACTGGCAGTCTTGAGTACAGTAGAGGTGGGCGGAATTCGTGGTGTAGCGGTGAAATGCTTAGATATCACGAAGAACTCCGATTGCGAAGGCAGCCTGCTAAGCTGCAACTGACATTGAGGCTCGAAAGTGTGGGTATCAAACAGGATTAGATACCCT
+
ECGGGGGGGGGG9EFGGGGEGGGGGGGGGGGGGGGGGGGGGGDFGFGGGGGGGGGGGGGGFGDGGGGGGGGGGGGGGGGGGGGGGGGGGF8FGGFGGGGGGGGGGGGBFGGGGGGGFGCGFFCFGGGGGGGGGFGGEGFG@FFGGGGGGGFGD<FGGF?FGDFGGEEGCFGFC>CGGEFBC@FFEGFGGGFGGBFFFFFAFFFFG7FGFC>CFGGCGEGCFGGGGFGGGFCGGF?F:FCEDGCCGGGGGGFGGGGCGEGGGGGFGGEGFGGGCGGFFGGGGGGGGGFFFGGGGGFGGE9FF=,+CEGCGGGGGFGGGFDFGGGGGGGGGGGGFGGGGGGGFEAGGGGGGGGGGGGGGGGGGGGGGGGGGGGGGGGGGF@8GGGGGAGFGGGGGGGGGGGGGGFEGGGGGGGGGGGGGGGGGGGGGGGGFDFCCCCC
@BS 130
TAGGGAATCTTCGGCAATGGGGGGAACCCTGACCGAGCAACGCCGCGTGAGTGGAGAAGGTTTTCGGATCGTAAAGCTCTGTTGTAAGAGAAGAACGAGTGTGAGAGTGGAAAGTTCACACTGTGACGGTATCTTACCAGAAAGGGACGGCTAACTACGTGCCAGCAGCCGCGGTAATACGTAGGTCCCGAGCGTTATCCGGATTTATTGGGCGTAAAGCGAGCGCAGGCGGTTTGATAAGTCTGAAGGTAAAGGCTGTGGCTCAACCATAGTTCGCTTTGGAAACTGTCAAACTTGAGTGCAGAAGGGGAGAGTGGAATTCCATGTGTAGCGGCGAAATGCGTAGATATATGGAGGAACACCGGTGGCGAAAGCGGCTCTCTGGTCTGTAACTGACGCTGAGGCTCGAAAGCGTGGGGAGCAAACAGGATTAGATACCCT
+
CGFFDFGFGGGGGGGGGDG@FEGDGGGGGGFGEFGGGGGGGGGGGGGGGGFFEFGCFFGG@FGGGGGGGGGGGGGFCGGGGFGGG?;F9CCFFFGGGGGFGGGGGGGGGGGGGG<FFFCCFGG<FCFEFGGGFGGGGGG6EGFGG>E5EEDCGGGGGECEFGGGGGGFGGG:8?02A+0<CFFFGCF6EEECGG;/*:<@ED:C?F<=:@=;CC;GGFGEGGE=C=CEECFGFDECFCC)CEFB:@@6#9ECCFF@FF>C>DE7CEFCF?CF@+CB1FC?<?FFFECC9FGDGGGGGGGFCGGGGGGGGGGGGGGGGFC5GGFGGGGGGGGGC>GGGGGGGGGGGGGGFGGGGGAGGGGGGEGFEEGGGGGGGGGGGDF@FGGGGGGGGGGGGGGGGGGGGGGEGGGFFGGGGDFFDFFGGGGGGGGGGF9GFFE<B@CA8
@BS 94056
TGAGGAATATTGGTCAATGGGCGATGGCCTGAACCAGCCAAGTAGCGTGAAGGATGACTGCCCTTTGGGTTGTAAACTTCTTTTATAAAGGAATAAAGTCGGGTATGCATACCCGTTTGCATGTACTTTATGAATAAGGATCGGCTAACTCCGTGCCAGCAGCCGCGGTAATACGGAGGATCCGAGCGTTATCCGGATTTATTGGGTTTAAAGGGAGCGTAGATGGATGTTTAAGTCAGTTGTGAAAGTTTGCGGCTCAACCGTAAAATTGCAGTTGATACTGGATGTCTTGAGTGCAGTTGAGGCAGGCGGAATTCGTGGTGTAGCGGTGAAATGCTTAGATATCACGAAGAACTCCGATTGCGAAGGCAGCCTGCTAAGCTGCAACTGACATTGAGGCTCGAAAGTGTGGGTATCAAACAGGATTAGATACCCT
+
GFGGGGFGGGGGGGGEFGG8FGGGGGCGFGGGGGGGGGGGGGFGGGGGGGFGGFGGFGGGGGGGFGGGGGGGGGGGGGGGGGGGGGGGGGGDFGGGGGGGEGGGGGGGGGGGGGGGGGEGGGGGGGFGGGGGGGCGGGC9=EEGGGGGGGGGGGGGGFFGGGGGGGGGGGGGGGFGEFFE>FGE=GF@FG:CCFGGEFFFGG=GGGGDECFGGGGFGCFCEGCFGGGGGGFGGGGGGGGGGFGGGGGGGGGGGDEGDFGGGGGGGGGGFGGFGGGGFFGGGGGGGGGFAGFFEFCFCEFGGGGGF?GGFEFFDD@GGGGGGGF@CGGGGGGGGGCFCFGEGGGGGGGGGGGGGGGGGFCGGGEGGGFGGGGEFGGGGGGGFCGGDGGGGGGGGGFCGGGGGGGFC8GGGGGFDGGGGGGGGFGGGGGGGGGCC<CC
@BS 55129
TGAGGAATATTGGTCAATGGACGAGAGTCTGAACCAGCCAAGTAGCGTGAAGGATGACTGCCCTATGGGTTGTAAACTTCTTTTATATGGGAATAAAGTATTCCACGTGTGGAATTTTGTATGTACCATATGAATAAGGATCGGCTAACTCCGTGCCAGCAGCCGCGGTAATACGGAGGATCCGAGCGTTATCCGGATTTATTGGGTTTAAAGGGAGCGTAGGTGGATTGTTAAGTCAGTTGTGAAAGTTTGCGGCTCAACCGTAAAATTGCAGTTGAAACTGGCAGTCTTGAGTACAGTAGAGGTGGGCGGAATTCGTGGTGTAGCGGTGAAATGCTTAGATATCACGAAGAGCTCCGATTGCGAAGGCAGCTCACTAGACTGCAACTGACACTGATGCTCGAAAGTGTGGGTATCAAACAGGATTAGATACCCT
+
GGGGGGFGGGGGGGGFFGGGGGGGGFGFGGGGGGGGGGGGGEFGGFGGGGGGGFGGGGGGGGGGFGGGGGGGGGGGGGGGGGGGGGGGGFGGGFFFGGGGGGGGDGGGGGGGGGFGFGFGGGGG<BFFGFFFGGGGGGGGGGEGGGGGGGGGG:GGGGGGGGGGDEDGGGGGDGGGEGGEGGGGGGGGGGDGGGGG@FGGGF=GGGGGGGGGGGGFGGGF;FGFGFGGGFGGGFGFFGGGFFGG@C@C9GGGGGFGGFGGFGGFGGFGGGGGGGGGFFEGGGGGFGFC,F9GGGGGGGGGGGGGGGGGGDGGGGGFGFFGGGGFB7GGGGGGGGGGFFFGFE@EE7FGGFFFFFGCCFFEEEGGGGGGFDGGGGFGFGGFGGGGGCGGGGGGGGGGGGGF@GGGGGEDGGGGGEGGFGGGGGGGGFGGGCGCCCCC
@BS 109300
TAGGGAATCTTCGGCAATGGGGGCAACCCTGACCGAGCAACGCCGCGTGAGTGAAGAAGGTTTTCGGATCGTAAAGCTCTGTTGTAAGTCAAGAGCGAGTGTGAGAGTGGAAAGTTCACACTGTGACGGTAGCTTACCAGAAAGGGACGGCTAACTACGTGCCAGCAGCCGCGGTAATACGTAGGTCCCGAGCGTTGTCCGGATTTATTGGGCGTAAAGCGAGCGCAGGCGGTTTGATAAGTCTGAAGTTAAAGGCTGTGGCTCAACCATAGTTCGCTTTGGAAACTGTCAAACTTGAGTGCAGAAGGGGAGAGTGGAATTCCATGTGTAGCGTTGAAATGCGTAGATATATGGAGGAACACCGGTGGCGAAAGCGGCTCTCTGGTCTGTAACTGACGCTGAGGCTCGAAAGCGTGGGGAGCGAACAGGATTAGATACCCT
+
FFAEFECFGGAFGGG7@FFFGDDGGDGGG8FFG<CFGG7EFCGGGGGCFGGFGG9<F<FFF9FDGGGGGGGGCGGGGAFDGGGGGFGGGFGEGGGGGGGGG9D<EBDFAEAFGGGGGGGGGCGFFC<FCBEEFGADGGFG<FF,DFGDFGGGDFGFF87FFGGDFGGGGFFGEE7<1,,2B:FCFEF*><FE*<FD=8<CE:2;:ECCF7@E>EEECEGC>::2:EEGGGGGFCBE<AFG?CCFFFCGGCFCFGGGCFFCCF5EGFFF>=FGFF:>EFD9DDCB<GGGGGGFD9F8GE<C9:,F?GEFGGGGFDEFFF9C:,E=FGGFEGGF?,A<DGGEF@DF;FFGGGGGFCFGGGGECDGGGGGGGFFDGGF8CFCGGGCFEEFGGGGGFFFBCC<,F@DGGFEFFEEGFC<GGGFCFBAGGGGGGGFGGGGGCCC@C
@BS 51772
TGGGGAATACTGCACAATGGGGGAAACCCTGATGCAGCGACGCCGCGTGAGCGAAGAAGTATTTCGGTATGTAAAGCTCTATCAGCAGGGAAGAAGAAATGACGGTACCTGACAAAGAAGCACCGGCTAAATACGTGCCAGCAGCCGCGGTAATACGTATGGTGCAAGCGTTAGCCGGATTTACTGGGTGTAAAGGGAGCGCAGGCGGAAGGCTAAGTCTGATGTGAAAGCCCGGGGCGCAACCCCGGTACTGCATTGGAAACTGGTCATCTAGAGTGTCGGAGGGGTGAGTGGAATTCCTAGTGTAGCGGTGAAATGCGTAGAGATATGGAAGAACACCAGTGGCGAAAGCGGCTCTCTGGTCTGTAACTGACGCTGAGGTTCGAAAGCGTGGGTAGCAAACAGGATTAGATACCCT
+
FEFFDBCFFFACF,C,;EFFGECF@@FG:CCEFG9@AFCFGD7:@@B>>?B<B:+8CFCFDGGDFFF=F+B,AEFGFGGGFGDDGGGGGG7FGGGGFGCGFCDGGGF+85CFD,,:B>C>FGDFFCFGGCAC,@7:<<C>8D,@FGGDFD?G>EFF@,?,@FCF#<EE:<E?7#<FC9C<E9C?@?FF<CAC<C@ED6FECEEC:CE8'9F?,GFFCC=0:#@F=GGFCFEC>?:F<8*7FCGG?FFC888,=8D@F<GGEFCGAFCEE<GC<A8C:=+=84F8,<E:,FDGCEF=E<@B=<FFGFCCCD<FE<7ECGGGFF?,,,<FAE9EEECFFGGFFF7CEDDFF+FC,FFFED@@FCCFFFEECF@GFF@,FF@B@,CGFF@@EB;FFGFGGGGFFGFFEF@,GGFF8CCCCC
@BS 119365
TGGGGAATATTGCACAATGGGGGAAACCCTGATGCAGCGACGCCGCGTGGAGGAAGAAGGTCTTCGGATTGTAAACTCCTGTTGTTGAGGAAGATAATGACGGTACTCAACAAGGAAGTGACGGCTAACTACGTGCCAGCAGCCGCGGTAAAACGTAGGTCACAAGCGTTGTCCGGAATTACTGGGTGTAAAGGGAGCGCAGGCGGGAAGACAAGTTGGAAGTGAAATCCATGGGCTCAACCCATGAACTGCTTTCAAAACTGTTTTTCTTGAGTAGTGCAGAGGTAGGCGGAATTCCCGGTGTAGCGGTGGAATGCGTAGATATCGGGAGGAACACCAGTGGCGAAGGCGGCCTACTGGGCACCAACTGACGCTGAGGCTCGAAAGTGTGGGTAGCAAACAGGATTAGATACCCT
+
GFFGGFFEFGGCFGGGGF@CFGGGGGGDGGGGGGGGGGEGGGGGGGGGGGGGE,C@EFCFFFGGGGGDGGGGGGGGGFGGGGGGGGGAEFGGGGGGFGAFFEGGGGFGGGF?FGDGGG@:FGGFGGGG?CFF@DFGGGGGGGGGGGGGGGGFGGGFGGGG=GGGFGGC=FFGFF?7CCG:CFFFCG?FCFGGGGGGEGGGGGGGGGGC@EFFFFFGGGGF1@E>FCEF?FCGFF<;FGGGF=C9=<FCGGGGGF7CFGGGGGGFFCEF;FGGGFFGGGGDGGGGGGGGGGFEFFGGEECFGFECEGGGFAFF@GEGGF<AGEGGGEGFDGFFFE8EC8GGGGGGGGEEGGGGFFGGGFGFE8FCFFFCGGGDGGGGGGGGGGGGGGF,GGGGGGGGGGGFGGGGGGGGGEFCCCCC
@BS 107016
TGGGGGATATTGCGCAATGGGGGCAACCCTGACGCAGCAACGCCGCGTGAAGGATGAAGGTTTTCGGATTGTAAACTTCTTTTATTAAGGACGAAAAATGACGGTACTTAATGAATAAGCTCCGGCTAACTGCGTGCCAGCAGCCGCGGTAATAAGTAGGGAGCAAGCGTTGTCCGGATTTACTGGGTGTAAAGGGTGCGTAGGCGGCTTTGCAAGTCAGATGTGAAATCTATGGGCTCAACCCATAAACTGCATTTGAAACTGTAGAGCTTGAGTGAAGTAGAGGCAGGCGGAATTCCCCGTGTAGCGGTGAAAAGCGTAGAGATGGGGAGGAACACCAGTGGCGAAGGCGGCCTGCTGGGCTTTAACTGACGCTGAGGCACGAAAGCGTGGGTAGCAAACGGGATTAGATACCCT
+
GGFG7FECC<E@F@FGGGGGG>@7@,C,BFF,CBFGECF,CCGGGGGGCE@EF,5EFEFGEGAFFDG+=FGAFDAEDFGGGGGGFGCEDFGGGC7BC=FC9<FCCFGGFADGFCGFE,=AEGFEG@C-@C=FFG7CFGFFG:DDBGE:<E18=<#=>GGD7AA<=7BCEGGGBFFEG:FGFFF&GGGGGGGCCFDGFCGGCGFECFGGGGGFG9GFA>A@<<CGGGA<FGGDCGGEF@FGFFFGGFGFCGGGGGFFGGF8+3)GG<FFECAGGFGF>65>CGG<F8FGEFEEE5BB8+CF@CFEF>:DGFFDCC,,+7FF;B,CF8FB6,E<GCECC6@,GFCB6:,6+:EEDGFFE<C8FGFFGGFF:CGFEEFC,E@:DCC9GEFCEGEGGGGGF,FECB,<FC,C9CFDCCC@C
@BS 137
TGGGGAATATTGCACAATGGGGGAAACCCTGATGCAGCAACGCCGCGTGAGTGAAGAAGTATTTCGGTATGTAAAGCTCTATCAGCAGGGAAGATAATGACGGTACCTGACTAAGAAGCTCCGGCTAATAACGTTCCAGCAGCCGCGGTAATACGTATGGGGCAAGCGTTATCCGGATTTACTGGGTGTAAAGGGTGCGTAGGTGGCAGTGTAAGTCAGATGTGAAAGGCCGTGGCTCAACCCAGGAGCTGCATTTGAAACTGGTCGGCTAGAGTACAGAAGAGGCAGGCGGAATTCCTAGTGTAGCGGTGAAATGCGTAGATATTAGGAAGAACACCAGTGGCGAAGGCGGACTGCTGGACTGTAACTGACGCTGAGGCTCGAAAGCGTGGGGAGCGAACAGGATTAGATACCCT
+
GG,CFFGG9FGFFFFGGGFG8,@FCF,CFGGGGGGGGGFG<FGGGGGGFCCCEF<EFGGCCF9CFFG8,CE<CFF99FFGFG,<,,C4BF=FGF<AFGG9FCC+7?9CAFFF995A?8A=FC4>FA<1#%:?B-#6B=FFD5,B<F+@A93&@=@7)$<5.->>CEBGG;BFC9FCE7=21$CCFF7B+FCCFEG:CE@8CE2%>C#0FB@#69>;2#>#GFCC<CGECF:G*FGGGF@>1@+&1F@,<GFFDC,5=9FCGF@4++?9FC5C,GDFFFE9FEFE:+8=F=E?EEF8FEB,FDGDGGEECGFGGEFCCAGGGGFEECFEAE,FF<FEGF8FECGGGGGGFCEE6,E8GFEFFFFF6,GGGGF@,FGGGFCC,CFDEFC@+FGDF<GGF9GGGGGGGGGGF<FCCCCC
@BS 138
TAGGGAATCTTCGGCAATGGGGGCAACCCTGACCGAGCAACGCCGCGCGAGTGAAGAAGGTTTTCGGATCGTAAAGCTCTGTTGTAAGTCAAGAACGAGTGTGAGAGTGGAAAGTTCACACTGTGACGGTAGCTTACCAGAAAGGGACGGCTAACTACGTGCCAGCAGCCGCGGTAATACGTAGGTCCCGAGCGTTGTCCGGATTTATTGGGCGTAAAGCGAGCGCAGGCGGTTTGATAAGTCTGAAGTTAAAGGCTGTGGCTCAACCATAGTTCGCTTTGGAAACTGTCAAACTTGAGTGCAGAAGGGGAGAGTGGAATTCCATGTGTAGCGGTGAAATGCGTAGATATATGGAGGAACACCGGTGGCGAGAGCGGCTCTCTGGTCTGTAACTGACGCTGAGGCTCGAAAGCGTGGGGAGCAAACAGGATTAGATACCCT
+
FFFGGGGGGGGGGGGGGGGGGGDGGGGGGGGGGGGGGGFGGGDGGGGGGGGGGGGGGGGGFGGGGGGGGGGGGGGGGGGGGGGGGGGGEGGGGFGGGGG:FFGGGBBAFFFGGGGGGGGGGGGGE@FGGC?7>EGFFGFGGGGGFD>GGGGCFGGFGGGGGGGGGGFFGFGDGGEFEGFFFFGGGGGFGGGGCGFEEEFG?ECEFABFGEGFCFFCFFGGGGGGGGGC7EEGGGGCDFGGGFGG?EFGGGGFDDGGGFFFDGGEFEGGGFGGGF:B4FGGFGGGGGFGGFGFF?GGFCFFGFE@GGGGGGCGFGGGGGGGGFDGGGGGEGGGGGGGGECGDGFGGGFGGGGGGGGGGGGGDGGGGGGGGFGGEGGGGGGGFGGGGGFGF9GGGGGGGGGGGGGGGGGGGGGFGGGGGFGGGGGGGGGGGF<GGGCGCCCCA
@BS 88753
TGAGGAATATTGGTCAATGGGCGCGAGCCTGAACCAGCCAAGTAGCGTGAAGGATGAAGGCTCTATGGGTCGTAAACTTCTTTTATATGGGAATAAAGTTTTCCACGTGTGGAATTTCGTATGTACCATATGAATAAGGATCGGCTAACTCCGTGCCAGCAGCCGCGGTAATACGGAGGATCCGAGCGTTATCCGGATTTATTGGGTTTAAAGGGAGCGTAGGTGGATTGTTAAGTCAGTTGTGAAAGTTTGCGGCTCAACCGTAAAATTGCAGTTGAAACTGGCAGTCTTGAGTACAGTAGAGGTGGGCGGAATTCGTGGTGTAGCGGTGAAATGCTTAGATATCACGAAGAACTCCGATTGCGAAGGCAGCTCACTAGACTGCAACTGACACTGATGCTCGAAAGTGTGGGTATCAAACAGGATTAGATACCCT
+
GGGGGFGGGFGGGGGGGGGGGGGGGGGGGGGGGGGGGGGGGGGGGGGEC:FEFCFEFFFGGGGGGGFDGFGGGFFGGFGGGFGGGGGGGGGGFGGGGGGGGGGFGECFFGGGGGGGGGGGGGGGGGGGGGGGGGGGGFGGGG:FEGGGGGGGGGGGGGGGGGGGGGGGGGGGGGGGGGGGFFGFGGGGGGGGGGGGGGGGGGGGGGFGGFGGGGGDEGGGGGGGGGFF<EEGGGG@CFGGGGGGFGFGGGGGEGGEGDGGGGGGGGGGGGGGGGFFGGGGGGGFFGGFFGGGGGCGGFDGGGGGGGGGG?GECGDGDFFGGGGGGGGGGGGGGGGGGGGGFCGDCGGGGGGGGEGGEGFGGFB,GGGGGGGGGGGGGGGGGGGGGGFDGGGFFFGGGGGGGFGGGGGGGGGGGFFCGGGGGGGGGFGGGGFBCCCC
@BS 97178
TAGGGAATCTTCGGCAATGGGGGCAACCCTGACCGAGCAACGCCGCGTGAGTGAAGAAGGTTTTCGGATCGTAAAGCTCTGTTGTAAGTCAAGAACGAGTGTGAGAGTGGAAAGTTCACACTGTGACGGTAGCTTACCAGAAAGGGACGGCTAACTACGTGCCAGCAGCCGCGGTAATACGTAGGTCCCGAGCGTTGTCCGGATTTATTGGGCGTAAAGCGAGCGCAGGCGGTTTGATAAGTCTGAAGTTAAAGGCTGTGGCTCAACCATAGTTCGCTTTGGAAACTGTCAAACTTGAGTGCAGAAGGGGAGAGTGGAATTCCATGTGTAGCGGTGAAATGCGTAGATATATGGAGGAACACCGGTGGCGAAAGCGGCTCTCTGGTCTGTAACTGACGCTGAGGCTCGAAAGCGTGGGGAGCGAACAGGATTAGATACCCT
+
GGGGGGGGGGGGCEGGGGGGGGGDGGGGGFGFGGGGGGGGGGGGGGGGGGGGGGGGGGGGFGGGGGGGGGGGGGGGGGGGCGGGGGGGDDGGGGGGGGGGGGGGFGGFFG9FFGGGGGGGGGGGGGGGDG+BADFGGGG8<F8FCFGGGCC<CFFCFEDGGGGGCC<FFFGEG?;CGGC>GCFCFG9BFFFC:5F#8FFGGGGDGDEGGGCB0FECE*<?E;E:EGGGGGGDGGC>CCFCF@C.BACFGFGF7CFGGG=F>C>FGFGC@=FGCC?DDAGGGGGGGGGGGFFGF9GGGGGFGFEE8CF8FGFGGGGGGGGGGGGFGGGGGGDGGGGGGGGCEDEFEEE,FGFGGFDGGFGEGGGGGGGGGFGGFGGFDEF8GGGGGGGGGGGGGGGGGGGGGF7GFGDGGGGGDGGGGGGGGGFGGGGGGGGGGGEGCCCCC
@BS 141
TGGGGAATATTGCACAATGGGGGAAACCCTGATGCAGCGACGCCGCGTGAGTGAAGAAGTATTTCGGTATGTAAAGCTCTATCAGCAGGGAAGAAAATGACGGTACCTGACTAAGAAGCCCCGGCTAACTACGTGCCAGCAGCCGCGGTAATAAGTATGGTGCAAGCGTTATCCGGATTTACTGGGTGTAAAGGGAGCGCAGGAGGTGCGGCAAGTCTGATGTGAAAGCCCGGGGCTCAACCCCGGTACTGCATTGGAAACTGTCGTACTAGAGTGTCGGAGGGGTAAGTGGAATTCCTAGTGTAGCGGTGAAATGCGTAGATATTAGGAGGAACACCAGTGGCGAAGGCGGCTTACGGGACGATAACTGACGCTGAGGCTCGAAAGCGTGGGGAGCAAACAGGATTAGATACCCT
+
FGFGGGGGGGGGGGGGG,EFFFGEGGGGEGGGGGGGGG:FGGGEDGGGEGGGFFF,::CCFFGGGGGFGCFCGGGFC9FGG9,EB=CFCGGGGFFGGCCDFCFC7:FGGGGGFGFAGGF,>+8:FEGFGGGFDGCEFF>CFG@FFGECFBE9;;5@CDFGBC<>DCFGA5FA@?GF6:C<C@<:C7??1GFGFCGCGGFFGC:#F:=8EC@CEACCC4GGGGGFFGGE?6FEEF><9GGGGEDCCEEDE?BD9FGFGFFFFCFEGFFFCFGGCF7>,GGGGGGGGCGGGGGFFCFGGCGGFCF7GGGGGFGF?7GGGGFF?BGGF@FFE9FGC=C<GFFGGGCGFFCGGGFECFGFF7GEGGFECEFF@FC@FFFFGC:<CC9GGGGEGGGGGGGGGFDGGGGGFGGGGGGCCCCC
@BS 101594
TGGGGAATATTGCACAATGGGGGAAACCCTGATGCAGCGACGCCGCGTGAGCGAAGAAGTATCTCGGTATGTAAAGCTCTATCAGCAGGGAAGAAGAAGTGACGGTACCTGACTAAGAAGCACCGGCTAAATACGTGCCAGCAGCCGCGGTAATACGTATGGTGCAAGCGTTATCCGGATTTACTGGGTGTAAAGGGAGCGCAGGCGGAAGGCTAAGTCTGATGTGAAAGCCCGGGGCTCAACCCCGGTACTGCATTGGAAACTGGTCATCTAGAGTGTCGGAGGGGTAAGTGGAATTCCTAGTGTAGCGGTGAAATGCGTAGATATTAGGAGGAACATCAGTGGCGAAGGCGGCTTACTGGACTGAAACTGACGCTGAGGCACGAAAGCGTGGGGAGCAAACAGGATTAGATACCCT
+
EEEFGEFCFGGGGGGFCFCEGDGGEGGGGFFFAEF<FGGGGGG@FGCCGEGGGGGGGGGGGGFEGG<FFGGGFGGGFGGGGGGGGGGGGGC8+,EEF4FD9,B@F:D:5?<3<CB<8F,BBFFEF7@==<FGGFFFE@C>C<<DDGGEC<0E;;9BG?93<<;C#/0CEDF@7*GGC>:<B%FCCECFFCCC<FFGG@C?ECC<:EFE61EG5;E<<9>0<B=@<CCF@);;<GGG5?8C@>7GEFEC/>:GFF5*FCGGF?DFGFC,=AC,:<C@>8/46:+:CFFAGF?,E<EFCGGGGFGGGGGGDGFGGGFFCB7E9FACCGGGGFGFGFDGFCCGGGDEFFEEEFCCGFGFGFGFE<FC,E<DCFGEF@,@F@FDCDAFEGGGGCDGGGGGFFGGFFFAFFFGGGFDFC@8B-
@BS 143
TGGGGAATATTGCACAATGGGGGAAACCCTGATGCAGCGACGCCGCGTGAGCGAAGAAGTATTTCGGTATGTAAACTTCTATCAGCAGGGAAGATAATGACGGTACCTGACTAAGAAGCCCCGGCTAACTACGTGCCAGCAGCCGCGGTAATACGTAGGGGGCAAGCGTTATCCGGATTTACTGGGTGTAAAGGGAGCGTAGACGGCGCAGCAAGTCTGATGTGAAAGGCAGGGGCTTAACCCCTGGACTGCATTGGAAACTGCTGTGCTTGAGTGCCGGAGGGGTAAGCGGAATTCCTGGTGTAGCGGTGAAATGCGTAGATATTAGGAGGAACACCAGTGGCGAAGGCGGCTTACTGGACGGCAACTGACGTTGAGGCTCGAAAGCGTGGGGAGCAAACAGGATTAGATACCCT
+
FFGGEBFFGFGGGGGGGGGGGGGGGGGGGGGGDFFGGGDGCGEEGGGFCEGFFEGGDGG,EFGFGGG@BBEFGGG9A<FGFC?FF=FEGGFFGF<FFFGECGG7F:FFFGGCDFEFGFGDDC>EEFFG<>AAC@FF@F?79=FCC<FE<CEFEGG2CFGGFGGGGG<EGDFEGCCEGGFG@F#FF=>C6FFF=:A=GGEFG<EFEC>E,:?EE;C>GFD<FDGGCFECFE>GGEGGGGGFEGFGGGDDFEFEGGFFFFADGFECCGFADFFFFF::ECCG>CCFGGGDFFGFGFGDGFF8EFCGGEFDFGFCB:CGFGGCECGFGGCGGDGGGGGFGF8GGGGGGGF7GGGFFFEAGEFC,C,CCGFCEFGFEGGGGGGGGGDFGGGF@CGGGGGGGGGGGGGGGGFGGCFCCCCC
@BS 111831
TAGGGAATCTTCCACAATGGACGCAAGTCTGATGGAGCAACGCCGCGTGAGTGAAGAAGGTCTTCGGATCGTAAAACTCTGTTGTTAGAGAAGAACACGAGTGAGAGTAACTGTTCATTCGATGACGGTATCTAACCAGCAAGTCACGGCTAACTACGTGCCAGCAGCCGCGGTAATACGTAGGGAGCAAGCGTTGTCCGGATTTACTGGGTGTAAAGGGTGCGTAGGCGGCTTTGCAAGTCAGATGTGAAATCTATGGGCTCAACCCATAAACTGCATTTGAAACTGTAGAGCTTGAGTGAAGTAGAGGCAAGCGGAATTCCCCGTGTAGCGGTGAAATGCGTAGAGATGGGGAGGAACACCAGTGGCGAAGGCGGCCTGCTGGGCTTTAACTGACGCTGAGGCACGAAAGCGTGGGTAGCAAACAGGATTAGATACCCT
+
FGGGGCEFGGGGGGGGGGFGGGGGGGGGGGGGGCEGGGGGGGGGGGCFCGGGFGGGGGGGGGGGGGGGGGCFGGGGGGGGGFGGGGGFFFGGGGGGGGEGGGGGDGGF<EGGGCFGGGGGGGFFFGGGGGGGGGGGGGFGGGGGGGGGGFGGGGGGGC%DFGGFFFGGGCFGGGGCFGGG?CFF@CC<CFCFGGGGGGGGG7FFGGGGFGGGGEGGGGGGGGCEEEGGGEFEGGGFFGGGFGFGGGGGGGGGGGGGGGGGFGGFGGGGGGGGGCDGGGFF:FFGFFADFFFGGFGGGGFACGGGFGFFF7=CFC8GFFGF7DEFBE9GGGGGGGFGGC@CF7GGGECCFFDGGFCGDFFGDGGGGGGGGGGFC@7EGGGGGFFEGGGGFGGGGGGGGGGGGGGF8FGGFGE@CGGGGGGGGFAGFFGGFGGGGGGGCC@CB
@BS 71246
TGGGGAATATTGCACAATGGGGGAAACCCTGATGCAGCGACGCCGCGTGGAGGAAGAAGGTCTTCGGATCGTAAACTCCTGTTGTTGAGGAAGATAATGACGGTACTCAACAAGTAAGTGACGGCCAACTACGTGCCAGCAACCGCGGTAAAACGTAGGTCACAAGCGTTGTCCGGAATTACTGGGTGGAAAGGGAGCGCAGGCGGGAAGACAAGTTGGAAGTGAAATCCATGGGCTCAACCGATGAACTGCTTTGAAAACTGTTAGTCTTGAGGAGGGCAGAGGTAGGCGGAATTCCCGGTGTAGCGGTGGAATGCGTAGATAGCGGGAGGAACACCAGTGGCGAAGGCGGCCGACTGGGCACCAACTGACGCTGAGGCTCGAAAGTGTGGGTAGCAAACAGGATTAGATACCCT
+
F@F,CFCE,CFEGFGGFFFGCDCGGDC<CCEFFFCFFF@FECGGCF@=+@:8CFGFGFEFGCFGGG7B7+BEFGGG<,BEFGGGE@C9=FBFGGD<9?@,CF@+++8,CDE9ADBFCDF9F<++@++3+D<D3@>@FF,+:,3@5<*>>/)8CF7%27341CCACC8;1:0/:;A8142-2<,C>?+>+BFE@CE>CDFCE:=5C;@,,3,,FDD56,FF@FDGGFF@@,,<>FF<DDECB4,D9GF>:C@,3@@,AFFF<,:,,,,ACBBD@8,3,,A,GGFDB++CC8GFGF@:C:+8FCC:GGEGEFDFB@DGGFFAF=C@+EGGGF9FEGFF9GGGGGGGGGGGGGGF@8,6FGDFA@B;,9E>GGGFFGGGGGGFFBFAGFB,-GGGGGGFGGGGGGFFE,GGFDFC<A-C
@BS 51696
TGGGGAATATTGCACAATGGGGGAAACCCTGATGCAGCGACGCCGCGTGGAGGAAGAAGGTCTTCGGATTGTAAACTCCTGTTGTTGAGGAAGATAATGACGGTACTCAACAAGGAAGTGACGGCTAACTACGTGCCAGCAGCCGCGGTAAAACGTAGGTCACAAGCGTTGTCCGGAATTACTGGGTGTAAAGGGAGCGCAGGCGGGAGAACAAGTTGGAAGTGAAATCCATGGGCTCAACCCATGAACTGCTTTCAAAACTGTTTTTCTTGAGTAGTGCAGAGGTAGGCGGAATTCCCGGTGTAGCGGTGGAATGCGTAGATATCGGGAGGAACACCAGTGGCGAAGGCGGCCTACTGGGCACCAACTGACGCTGAGGCTCGAAAGTGTGGGTAGCAAACAGGATTAGATACCCT
+
GGGGGFGGGGGGGGGGGGGGGGGGGGGGGGGGGGGGGGFGGGGGGGGGGGGGGGGFGGGGGGGGGGGGGGGGGGGGGGGGGGGGGGGGGGGGGGGGGGGGGGGEGGGGGGGGGGGGFGGGGGGGGGGGGGGGGGCGGGGGGGGGGGGGGGGGGGEFGGGGGGGGGGGGGGGGGGGGGGGGGGFGFGGGGGGGGGGGGGGGGGGGGGGGGGGGGGGF?CGGGGGGGGGGGGGGGGGGGGGGFGGGFGFFGFGGGGGGGGGGGGGGGGGFGGGGGGGGGGGGGGGGGDGGGFFGGGGGGGGGGGGGGGGGGGGGGGGGGGGGGCCGGGGGGGGGGGGGGGGGGGGGGGGGGGGGGGGGGGGGGGGGGGGGGGGGGGGGGGGGGGGGGGGGGGGGGGGGGGGGGGGGGGGGGGGCCCCC
@BS 70017
CGAGGAATATTGGTCGATGGGCGAGAGCCTGAACCAGCCAAGTAGCGTGAAGGATGACTGCCCTATGGGTTGTAAACTTCTTTTATAAAGGAATAAAGTCGGGTATGGATACCCGTTTGCATGTACTTTATGAATAAGGATCGGCTAACTCCGTGCCAGCAGCCGCGGTAATACGGAGGATCCGAGCGTTATCCGGATTTATTGGGTTTAAAGGGAGCGTAGATGGATGTTTAAGTCAGTTGTGAAAGTTTGCGGCTCAACCGTAAAATTGCAGTTGATGCTGGATGTCTTGAGTGCAGTTGAGGCAGGCGGAATTCGTGGTGTAGCGGTGAAATGCTTAGATATCACGAAGAACTCCGATTGCGAAGGCAGCCTGCTAAGCTGCAACTGACATTGAGGCTCGAAAGTGTGGGTATCAAACAGGATTAGATACCCT
+
@FFCE8CCF<FF?CEGGDCCFGGG@CFGG8FEEFFFFDFFFFCAEFGGDE7EF,CEFGFFFGF8FGGGFF:CCGGGGGGDDFF9AFGGGEFGFFGGGGGGGGGGGGGGGGCEG8E:F8FGGGFFEGGGGGDFGGCFGGGGCFGGGBGGGFGGG@DGGGGFFDFGGGGGFG@EFGGGGGGF=FFC:CEGGFGFGGGGFC<EFFGFFGFCFGGGFFGDGECF=CCFFGGFGFCFFCFFDFC7FGFDCCEFFFGCDFDC=EBCGGGGGFFGFFF=#:<8GFBGGGFFEEF?CGEE8FFEGFEGFFGGF@GGGGGGGGGGED7CGGGGDGGGGGGGGGGGFFDFGFCF8GGGGGGGDGF>CFGGGGGGGGGGEFGGGGGGGGF<GFGGGFFFGFFGGGGFFGGGGEGGGFCGGGFGFFEGGFFFGGGFGGFCGGFCCCCC
@BS 71313
TGGGGAATATTGCGCAATGGGGGCAACCCTGACGCAGCCATGCCGCGTGAATGAAGAAGGCCTTCGGGTTGTAAAGTTCTTTCGGTAGCGAGGAAGGCATTTAGTTTAATAAACTAGGTGATTGACGTTAACTACAGAAGAAGCACCGGCTAACTCCGTGCCAGCAGCCGCGGTAATACGGAGGGTGCGAGCGTTAATCGGAATAACTGGGCGTAAAGGGCACGCAGGCGGTGACTTAAGTGAGGTGTGAAAGCCCCGGGCTTAACCTGGGAATTGCATTTCATACTGGGTCGCTAGAGTACTTTAGGGAGGGGTAGAATTCCACGTGTAGCGGTGAAATGCGTAGAGATGTGGAGGAATACCGAAGGCGAAGGCAGCCCCTTGGGAATGTACTGACGCTCATGTGCGAAAGCGTGGGGAGCAAACAGGATTAGATACCCT
+
F@EEEDFFFCGGGCGGGGGGGGGGDGGGGDFGGDGCGGGGGFGGGEGGGGFGGGGCAFGFGGGGFCGEGGGGGGGFFGGGGGGCFGGGGGGDGGGFGGGGGGGGGGGGGGFGGGGFGGGGGGFDGGGGGGGGF=FF8FFFGGCGGGFCCEEGGGGGGG@GGGFGGGGGGDGGEGFE2GGGG@EGGGGGGGDGGGGGFGGGEGGGGECFGFGGGGGGGFGEEGEFCEEGGFCED@CCGGGGGGGFFEGGEGFFFAFGCGFFEEGFFGGGGGFAAFFGGFFGGGGGG8GGGF@7C,DGFD<,FCF=GGGFF+GGGGCFEEAF4E8GEGGGDGGGGGGGGEGF@,FGGGGGGGGGGGGGFGGGFDGGGFC@7GGGGGGGGEF8CGGGCGGGGGGGFCFBCGGGDGDGGGGGGGGGGGGGFFGGGGGFGGGGGGGGGGGDCCCCC
@BS 149
TAGGGAATCTTCCACAATGGACGCAAGTCTGATGGAGCAACGCCGCGTGAGTGAAGAAGGTCTTCGGATCGTAAAACTCTGTTGTTAGAGAAGAACACGAGTGAGAGTAACTGTTCATTCGATGACGGTATCTAACCAGCAAGTCACGGCTAACTACGTGCCAGCAGCCGCGGTGAAACGTAGGTCACAAGCGTTGTCCGGAATTACTGGGAGTAAAGGGAGCGCAGGCGGGAAGCCAAGTTGGAAGTGAAATCCATGGGCTCAACCCATGAACTGCTTTCAAAACTGTTTTTCTTGAGTAGTGCAGAGGTAGGCGGAATTCCCGGTGTAGCGGTGGAATGCGTAGATATTGGGAGGAACTCCAGTGGCGAAGGCGGCCTACTGTGCACCAACTGACGCTGCGGCTCGAAAGTGTGGGTAGCAAACAGGATTAGATACCCT
+
DFEG7FF@F9FGFCCFEFEFFFGCFEGGC9F9<CEE@<C@EFEGGGEG7F,CCF9FGCFGGF<<?CB=?:??C=D<=CFEF,?CFFFGFAFFEECCGBCGCGGC?FFGGCE9EG9F<F?<F@FEECCE?F<FFC,?F<DGG,D,7@,>:+@8:BFFFDFDBFCF7><8<F7@@<*5?<DF::FEF,,?;<:<<<=7*CGCEE*<,<>F<2<*4;:?@<:CFCDG4ECECCCG56,&D:>?=,#60<F77,9@DA7F:EF8F8EEAF@87FCF<F=C=EAF>ECD<38+=A3,FCFDA,,,,A,,8,C,,4++4+,FFB,44FGGGFEC4+:6??B95,,=7F?5AEE:,C,B,AF<FEC6-CF<GC8,@98,@7@6,,,<,,;;,,F@<CFF@@,@@+F@+++7FC,?@,@7GFEF,6<<F@CC6C,,;,6,;@<;6A,8-
@BS 150
TGGGGAACATTGCACAATGGGGGAAACCCTGATGCAGCGACGCCGCGTGAGCGAAGAAGTATTTCGGTATGTAAAGCTCTATCAGCAGGGAAGAAAATGACGGTACCTGACTAAGAAGCCCCGGCTAACTACGTGCCAGCAGCCGCGGTAATACGTAGGGGGCAAGCGTTATCCGGATTTACTGGGTGTAAAGGGAGCGTAGACGGCGAGGCAAGTCTGATGTGAAAACCCGGGGCTCAACCCCGTGACTGCATTGGAAACTGTTTTGCTTGAGTGCCGGAGAGGTAAGCGGAATTCCTAGTGTAGCGGTGAAATGCGTAGATATTAGGAGGAACACCAGTGGCGAAGGCGGCTTACTGGACGGCAACTGACGTTGAGGCTCGAAAGCGTGGGGAGCAAACAGGATTAGATACCAT
+
FGFFGEE,;CFGGGGGGGGGGGGGGGGGGGGGFGFGFFGEGGGGGGGCFEFGGGGEBFFCEFEGGEF:,BFGGFGFGFFGGFFGFCFGGEGGGGGFGGGGGGGFGGAF<FGGGGGGGGEGGGEGD7FGGG?GCFEGGGGG?GG;GGGGCGGGGGGEFGGFFGGGFGGGFGGFGFGG<7FFFGFGEC:B@CGFGG8FGGGFECEEEFBE<?C?>;E<C?><F<DCGGGEEGCGECEE,9FGGEECBCBEA=5GFFDEDFCGFCE?GGGFFFGDGFFGGEEEFFGGGGDDGGGGGGGGGFF<GGGGGDGFCFF9FGFCDCDECFGGGGFFAEEGEFGEGGGGFB,7FGGGGGGGGGGFGGDGEGFFGGGGGGGGGGGGGGGGGGGGGCGGGEFFGGGFGGGFGGGGGGGGGGGCCCCC
@BS 75023
TGGGGAATATTGCACAATGGGGGAAACCCTGATGCAACGACGCCGCGTGGAGGAAGAAGGTCTTCGGATTGTAACCTCCTGTTGTTGAGGAAGATAATGACGGTACTCAACAAGGAAGTGACGGCTAACTACGTGCCAGCAGCAGCGGTAAAACGTAGGTCACAAGCGTTGTCCGGAATTACTGGGTGTAAAGGGAGCGCAGGCGGGAAGACAAGTTGGAAGTGAAATCCATGGGCTCAACCCATGAACTGCTTTTAAAACTGTTTTTCTTGAGTAGTGCAGAGGTAGGCGGAATTCCCGGTGTAGCGGTGGAATGCGTAGATATCGGGAGGAACACCAGTGGCGAAGGCGGCCTACTGGGCACCAACTGACGCTGAGGCTCGAAAGTGTGGGTAGCAAACAGGATTAGATACCCT
+
CFGG7E7FEGG9@CFGGGFGG:7FGGAFEG,C;CFGCF+F+@CF@@:@=F7,CFG8?EFGGFFFGGGCEGGGGGAEF<F@FF-:FF8BECF=FFAEG9CFAC:+B+?F9,B=F@<EF4,,<A:3>:FCC7EG@:@@C>FFCCF/<<>FCEE;F17)5GC?:FC>?D,@<4:FF;:<=*=<@9=C89?<C;>FFGECCCEBGE75GFFFCCFCFDFD<FFCFGGGCCCF7<@FGGFGBCCDC6?E*EGGDGFGFDC#<9=F<FC:CFGFFFFFFEFAED:=GGGGGGFCFEEA,FEEGGCAFFEFCC7EGGGAGGGGFGGGGF>7=CDGGGGDFF@FEGGGGGGGGGGGGDGF<,GFDFGFF<8;,ADGGGGFF@FGGGGGFEFGEFEGGGGFGFGFCGCEGFFGGEGGGGGCCB@C
@BS 152
TGGGGAATGTTGCACAATGGGGGAAACCCTGATGCAGCGACGCCGCGTGGAGGAAGAAGGTCTTCGGATTGTAAACTCCTGTTGTTGAGGAAGATAATGACGGTACTCAACAAGGAAGTGACGGCTAACTATGTGCCAGCAGCCGCGGTAAAACGTAGGTCACAAGCGTTGTCCGGAATTACTGGGTGTAAAGGGAGCGCAGGCGGGAGAACAAGTTGGAAGTGAAATCCATGGGCTCAACCCATGAACTGCTTTCAAAACTGTTTTTCTTGAGTAGTGCAGAGGTAGGCGGAATTCCCGGTGTAGCGGTTGAATGCGTAGATATCGGGAGGAACACCAGTGGCGAAGGCGGCCTACTGGGCACCAACTGACGCTGAGGCTCGAAAGTGTGGGTAGCAAACAGGATTAGATACCCT
+
@CEGGGGGGFGGGFFGGGGGGGGGEGGFGGGGGFGGGGEFGDEGGGGGGGGG>FCFGGGGFG,FFGGEFDGFFFFGGGGGGGGG8EFGGGGGGGFGGGGFFGGEFFF9?FFDCGGDFF2-FGG>F?GGF:F9B>ACFFGFGGGGGEGGFDCFFGEEFCG=GFFFGGGGCF:CFFGFGBBFFFCF?;2-1BCFFGGGGF8:FFEDFGGCFC>CFFF:<AFEFGF@FECEC7CFDFEED>F@C@D9FGGFD@?FGCF81A0FGGGFGDGFFGGC=@GF?ADF=FGGGGGGGGGGFB+C@:EGGGGGEC:DFE,FCC7GFFFFGGEFEF=,FFFGGGGF<EGDGEECGGGDGGGGGGFFCFGGGGGFGGGDGGGGGGGGGGCGGGGGGGFGGGGGGGGFGGGGFGGGGGGGGDGCCCCC
@BS 153
TGGGGAATGTTGCACAATGGGGGAAACCCTGATGCAGCGACGCCGCGTGGAGGCAGAAGGTCTTCGGATTGTAAACTCCTGTTGTTGAGGAAGATAATGACGGTACTCAACAAGGAAGTGACGGCTAACTATGTGCCAGCAGCCGCGGTAAAACGTAGGTCACAAGCGTTGTCCGGAATTACTGGGTGTAAAGGGAGCGCAGGCGGGAGAACAAGTTGGAAGTGAAATCCATGGGCTCAACCCATGAACTGCTTTCAAAACTGTTTTTCTTGAGTAGTGCAGAGGTAGGCGGAATTCCCGGTGTAGCGGTGGAATGCGTAGATATCGGGAGGAACACCAGTGGCGAAGGCGGCCTACTGGGCACCAACTGACGCTGAGGCTCGAAAGTGTGGGTAGCAAACAGGATTAGATACCCT
+
EFFGGGEFGFF@<CCFEFGGGGGGGF,FCFFGGG<CE<FG:FCFGGG@C7FGG,BBFFFGF<AFFGG@F+EFGGG9EGGGGEGGFGGCGGGGCFGGDGGAEGG+AFAFGBFGGGGGGGDFGA:CFGDFDEEFC#CF>DFGF<F,@FG3CB>FFGGGGGG09?FGGFCF@FGEFG@CE=CCGC@FCFFC:FB<FCEBFD:FC:E9CGGC;;FEC9C9>AFDFDCBC?FGFFDFGCCDFGGGG,E<8AE,EEFFFFFFFFCFF<9/EFD?53CCCA=FAFCFC,0GFFGGGGGF?GFB787F<<+FC=@D?99DFFDGGFF49=C@GGFF<@F9GFDFEDDECGGGGGEGGFFE9GGGEFF;GF;FGAA@BBFGFECAAGEECGGGFGCFC<FGGGGGGGGGGGGGGGGGFF@@8CC@
@BS 154
TGGGGAATATTGCACAATGGGGGAAACCCTGATGCAGCGACGCCGCGTGGAGGAAGAAGGTCTTCGGATTGTAAACTCCTGTTGTTGAGGAAGATAATGACGGTACTCAACAAGGAAGTGACGGCTAACTACGTGCCAGCAGCCGCGGTAAAACGTAGGTCACAAGCGTTGTCCGGAATTACTGGGTGTAAAGGGAGCGCAGGCGGGAAGACAAGTTGGAAGTGAAATCCATGGGCTCAACCCATGAACTGCTTTCAAAACTGTTTTTCTTGAGTAGTGCAGAGGTAGGCGGAATTCCCGGTGTAGCGGTGGAATGCGTAGATATCGGGAGGAACACCAGTGGCGAAGGCGGCCTGCTGGACATTAACTGACGCTGAGGCGCGAAAGCGTGGGGAGCAAACAGGATTAGATACCCT
+
FEFFGEFGGGGGGGGGGGGGGGGGGGGGGGGGGGGGGGGGGGGGGGGGGCGGGGGGGGGGFGGGGGCCFCCFGGGFGGGGGGGGGGGFGGGGCFGEGGGGGGGFGGGGGGGGG<DFGGGFDGGGDFGGGGFG?FCFCCFEFGGGGGCFGGG@GFEFGGDGGFGGGGG>EGEFGGGGGGGFGGGGFF7'@GGGGGGFGGGGGEGGGGGFEFFGGACFECGEGFGGFFFCFCGGGGGGGFFFFGGGFFGGGFCCFFGFGGGGGGGFGFGGGGGGGGFDCFDDGFGGGGFEEFFGGFF+F>:FGGGGGGGGGGGGGEEGFGGCGGFF7F>GGDGGFFFGGGGGGGGGGGGGGGGGGGGGGGGGGGFGGGFEGGCGGGGGGGGGGGGGGGGGGGGGGGGGGGGGGGGGGGGGFFFCCCCC
@BS 155
TGAGGAATATTGGTCAATGGACGAGAGTCTGAACCAGCCAAGTCGCGTGGAGGAAGACGGATCTATGGTTTGTAAACTTCTTTAGTGCGGGAACAAAGCGGCGTCGTGACGCCGGATGAGTGTACCGCAAGAATAAGCATCGGCTAACTCCGTGCCAGCAGCCGCGGTAATACGTATGGTGCAAGCGTTATCCGGATTTACTGGGTGTAAAGGGAGCGCAGGCGGAAGGCTAAGTCTGATGTGAAAGCCCGGGGCTCAACCCCGGTACTGCATTGGAAACTGGTCATCTAGAGTGTCGGAGGGGTAAGTGGAATTCCTAGTGTAGCGGTGAAATGCGTAGATATTAGGAGGAACACCAGTGGCGAAGGCGGCTTACTGGACGATAACTGACGCTGAGGCTCGAAAGCGTGGGGAGCAAACAGGATTAGATACCCT
+
,EFGGGGGGGGGGGGEGGGGGGGGGGGGGGGGGGGGGGGGGGFGGGGGGGGGGGGGGGGGGFGGGGGGGGGGGGGGGGGGGCFGGGDEFGDEF+FFGGGGGGGGGGFGGGGGEGGGGGG,@AF,@FGGGGGCFFGGGGG9FEFG8<GF<F8C.>GGG5GFGGGGGGAAFF?GGFFGGGCF=GGDCEFCCEC:CCEGEDGGG>GGG>FFGGGGEGBDD:EEGGEGGGGE*5DCEFCFGF@FGFFGFGGFGGGFGGGGGF?F@EEEFGGEEFFFGGGFDFFEFFGGGF,FEFGGGGGEEC=GFCGFGFCCGFFGGFEF?GFFGGGEGGGFFB,FFBGGFE9GGGGGGGGGGGGFFFDFFGF@EGFFEGF@7GGGGGGGGEFFGGGGGFFFF@GFFGGFGGGGGFCE>GGGGGGFFGGF<GGGGFFECDGGGFCA8C@
@BS 119813
TGGGGAATATTGCACAATGGAGGAAACCCTGATGCAGCGACGCCGCGTGAGCGAAGAAGTATTTCGGTATGTAAAGCTCTATCAGCAGGGAAGAAGAAATGACGGTACATGACTAAGAAGCACCGGCTAAATACATGCCAGCAGCCGCGGTAATACGTATGGTGCAAGCGTTATCCGGATTTACTGGGTGTAAAGGGAGAGCAGGCGGAAGGCTAAGTCTGATGTGAAAGCCCGGGGCTTAACCCCGGTACTGCATTGGAAACTGGTCATCTAGAGTGTCGGAGGGGTAAGTGGAATTCCTAGTGTAGCGGTGAAATGCGTAGATATTAGGAGGAACACCAGTGGCGAAGGCGGCTTACTGGACGATAACTGACGCTGAGGCTCGAAAGCGTGGGGAGCAAACAGGATTAGATACCCT
+
GC<FEGGGFDFFGGCGGGGF,;,CFGFFGGGGGAECEFEGGGGGGGGF@F?ECFFCFGGFGG,CFGG:C=FFGGCA9FFGG,9F<F?F+CDGFGGEFDFFGFECC?+?,A?,5CF9BEC3D8>F7=+38>F9FD,8@,3EFD<>7,@+@:EGG,@FF,DCEE,2:B9?CF*81CFFC@/,CCF?9FFA<<*8<<C:<:F#=FF:F#F?#AC85,<3<9CECAEFD><E?GCF:DG>DD@#CC8C$:855FEFDG#GFDBA<,A,@DEFC5G?:F?B@<FGFCFCEBB,9GEF<<E@FDB,,,A,@+CGGEFFGGGEGGGFGCGGGGGFAECEEE6C,<EF@FCGCGGF>GGGGDEE,FGFCCC8F@CFFFFB-EEFGGF:@CFGGGGF@EGGGFE9GFFEGFGFFABGGGGF<@CCCC
@BS 102160
TGAGGAATATTGGTCAATGGACGAGAGTCTGAACCAGCCAAGTCGCGTGAAGGAAGACGGATCTATGGTTTGTAAACTTCTTTAGTGCGGGAACAAAGCGGCGTCGTGACGCCGGATGAGTGTACCGAAAGAATAAGCATAGGCTAACTCCGTGCCAGCAGCCGCGGTAATAAGGAGGTGGCAAGCGTTGTCCGGATTTATTGGGTGTAAAGGGAGCGCAGGCGGAAGGCTAAGTCTGATGGGAAAGCCCGGGGCTCAACCCCGGTACTGCATTGGAAACTGGTCATCTAGAGGGTCGGAGGGGTAAGTGGAATTCCTAGTGTAGCGGTGAAATGCGTAGATATTAGGAGGAACACCAGTGGCGAAGGCGGCTTACTGGACGATAACTGACGCTGAGGCTCGAAAGCGTGGGGAGCAAACAGGATTAGATACCCT
+
FFFDF8EFF,6CAC9E@F9CFFEFGCFECFAGFFG8FG8CFF@ECCCFF7F<FDFFFDFBF@CFFF9C<CCFFGCFGCGGFEEEFGFG:@FCG7E8FDGGGGGCFFFG,+8=FC>@+=,>3@D9@<+++8CFFCGGGGGA9FDC7FCF9D;FG*46DEFGGGGCDB<=**C,,,,88FFF*2+8*=:<**4001:??E+90<CFGE:8:CE?CC*:861EGGGEC:?8C@0DGGC<?B?47#620C@DFGGCCFE,GFC:>=:<E/9D>9F<ACEF<9<FFB?5,5,,?EFCF:=:7:CFGGFF9GGGGFE?5:,,,FFF=@+CCB?CFF<=,@C7FFEEEADFFGGDCCE@:,F@@GCFB@@CB,CGGGGFF<EFFF8CECGGFDGEEFF,GGGGGGEDGGGF@GCGGGGDGFGGFCEFDGFFEEGGGGCCCCC
@BS 59804
TGGGGAATATTGCACAATGGGGGAAACCCTGATGCAGCGACGCCGCGTGAGCGAAGAAGTATTTCGGTATGTAAAGCTCTATCAGCAGGGAAGAAGAAATGACGGTACCTGACTAAGAAGCACCGGCTAAATACGTGCCAGCAGCCGCGGTAATACGTATGGTGCAGGCGTTATCCGGATTTACTGGGTGTAAAGGGAGCGCAGGCGGAAGGCTAAGTCTGATGTGAAAGCCCGGGGCTCAACCCCGGTACTGCATTGGAAACTGGTCATCTAGAGTGTCGGAGGGGGAAGTGGAATTCCTAGTGTAGCGGTGAAATGCGTAGATATTAGGGGGAACACCAGTGGCGAAGGCGGCTTACTGGACGATAACTGACGCTGAGGCTCGAAAGCGTGGGGAGCAAACAGGATTAGATACCCT
+
GGGGGBFGDFGGGGGGGGFGGGGGGGGGGGGGGGGGGG>CGGGGGGGGGGGFG>FFFFGGFGFGGGGGDFFFGGGGFFCDFGGGGGGEFGGGGGGGG@GGFGGGGGGGFGGCFFGEFFGGGGGGCGGGGGG?GF@<GCFGGGFDFGDGGGCCFGGGG?GGGGGGGGGGGF@FEFGGGGGGGG9FFGGGFEGGGGGGGGGGGGGGGGFGGFGGGGFCFGGGGGFF9DGGFGGGGGGGGGF;FFGGEGGGGFFGGEEFGGGGGFGGFFFGGGGGGGFGDGGGEFCFG,<,FGFGFGGGGGGGGGGGGGGGGGGGGGGGECGGGGF=9GFCGGGFGGGGGGGGGGGGGGGGGGGGGGCGGGGGGGGGFGGGFGFGGEFGGGGGGGGEGGGGGGGFGGGGGGGGGGGGGGFFGGGGGCCCCC
@BS 159
CAGGGAATCTTCCACAATGGACGCAAGTCTGATGGAGCAACGCCGCGTGAGTGAAGAAGGTCTTCGGATCGTAAAACTCTGTTGTTAGAGAAGAACACGAGTGAGAGTAACTGTTCATTCGATGACGGTATCTAACCAGCAAGTCACGGCTAACTACGTGCCAGCAGCCGCGGTAATACGTAGGTGGCAAGCGTTGTCCGGATTTATTGGGCGTAAAGGGAACGCAGGCGGTCTTTTAAGTCTGATGTGAAAGCCTTCGGCTTAACCGGAGTAGTGCATTGGAAACTGGAAGACTTGAGTGCAGAAGAGGAGAGTGGAACTCCATGTGTAGCGGTGAAATGCGTAGATATATGGAAGAACACCAGTGGCGAAAGCGGCTCTCTGGTCTGTAACTGACGCTGAGGTTCGAAAGCGTGGGTAGCAAACAGGATTAGATACCCT
+
GGGGGGGCGGGGGGGFFGGGGGGGGGGGGGGGGGGGGGFGFGGGGEDGGGEGFGGGGGGGGFEFG?FGDFGGGGGGGGFGFGGFGFGDEGGGGGGFFGEEGDG9AFGEFGGEFFECFGFG,<?,BFFGGGGGGGGGDFEFGEDBFEFDCEGGGGGGFFCC7FFGGGFGDFECCFGDCC>FFC<<+GCCGDEFGDGE2<C/CEB8?BCFC<FFDAGGGGGC<8;DGGGGGG::FFCFCGA7CFCGAGCGGGGDACF@GFGGEA:EFAC@/BGGGFDGFAEFGGGGGFGGGGGFEGFGGGGFFGGGFE,EFE9F9GGGGEF?FB,GGF,CEGGCFDGGGF:EGF?GFGFGFCACFGGGGFECFGFC:@FGGGD@@FF<<DGE@8GGGF<@FCGGDGGGGFGGGFFFF8@AGFCEGCEGGGGFEE9GGGFDFF@GGGGGCCCCC
@BS 86887
TGGGGAATTTTGGACAATGGGGGCAACCCTGATCCAGCCATGCCGCGTGCAGGATGAAGGTCTTCGGATTGTAAGCTGCTTTTGTCAGGGACGAAAAGGGATGCGATAACACCGCATTCCGCTGACGGTACCTGAAGAATAAGCACCGGCTAACTACGTGCCAGCAGCCGCGGTAATACGTAGGGTGCACGCGTTAATCGGAATTACTGGGCGTAAAGCGTGCGCAGGCGGTTCTGTAAGATAGATGTGAAATCCCCGGGCTCAACCTGGGAATTGCATATATGACTGCAGGACTTGAGTTTGTCAGAGGAGGGTGGAATTCTACGCGTAGCAGTGAAATGCGTAGATATGTGGAAGAACACCGATGGCGAAGGCAGCCCTCTGGGACATGACTGACGCTCATGCACGAAGGCGTGGGGAGCAAACAGGATTAGATACCCT
+
FGGGGGGGFGGFGGGFGGGGGGGGGGGGGFGFDGGGGE@FGGGGGGGGGGGGCGFFGGGFGGGGGGGGGGGGGGCFFGGGGGGGGGGGGGGGGGGDGFBEGGGGGEDEGGGGGGGDGEGFGGGGGGGGGGFGCCGGGGGGGGGGGGF@GGGGGGGGGGGGGGGGGGGGGGGGGGGGFGGGGGGDGGDGG7GGGGGCC#<EEC?FGGCGGGGGGGGGGGGG>EGGGEGEGGDGGCCC@CDFCFECFCFGBFGGGGGEFCFFGDGGGGGFGDGGGFGGFGGGGGG:GFFGGGGGGGGFFAFGEF;;GGFGFB+EFFFGGGGGGC@F>CCGGFFFFGGGGGGEFFGGGEF<GGGGGFFFDCEGGGCFDGGGGGFFFGGCGGEGFCFFFFEGGGCGGGGGGGGFGGGGGFGGGCGGGGGGGGGGGGGGGGFGGGGGGGGGCCCCC
@BS 51555
TGGGGAATATTGCACAATGGGGGAAACCCTGATGCAGCGACGCCGCGTGGAGGAAGAAGGTCTTCGGATTGTAAACTCCTGTTGTTGAGGAAGATAATGACGGTACTCAACAAGGAAGTGACGGCTAACTACGTGCCAGCAGCCGCGGTAAAACGTAGGTCACAAGCGTTGTCCGGAATTACTGGGTGTAAAGGGAGCGCAGGCGGGAGAACAAGTTGGAAGTGAAATCCATGGGCTCAACCCATGAACTGCTTTCAAAACTGTTTTTCTTGAGTAGTGCAGAGGTAGGCGGAATTCCCGGTGTAGCGGTGGAATGCGTAGATATCGGGAGGAACACCAGTGGCGAAGGCGGCCTACTGGGCACCAACTGACGCTGAGGCTCGAAAGCGTGGGTAGCAAACAGGATTAGATACCCT
+
GGGGGFGGGGGGGGGGGGGGGGGGGGGGGGGGGGGGGGFGGGGGGGGGGGEGGGGGGGGGGGGGGGGGGGGGGGGGGGGGGGGGGGGGGGGGGGGGGGGGGGGGGGGGGGGGGGGGGGGGGGGGGGGGGGGDG@GGGGGGGGGGGGGGGGGGGGGGGGGGGGGGGGGGGGFGGGGGGGGGGGGGGGGGGGGGGGGGGFGGGGGGGGGGGGGGGGGGGGGGGGGGGGGGGGGGGGGGGGGGGGGGGGGGGGGGGGGGGGGGGGGGGGGGGGGGGGGGFFGDGGGGGGGGGGGGGGGGGGGGGGGDGGGGGGGGGGGGGGGGGGGGGGGGGGGGGGGGGGGGGGGGGGGGGGGGGGGGGGGGGFGGGGGGGGGGGGGGGGGGGDGGGGGGGGGGGGGGGGGGGGGGGGGGGGGCCCCC
@BS 66442
TAGGGAATCTTCCACAATGGACGCAAGTCTGATGGAGCAACGCCGCGTGAGTGAAGAAGGTCTTCGGATCGTAAAACTCTGTTGTTAGAGAAGAACACGAGTGAGAGTAACTGTTCATTCGATGACGGTATCTAACCAGCAAGTCACGGCTAACTACGTGCCAGCAGCCGCGGTAATACGTAGGTGGCAAGCGTTGTCCGGATTTATTGGGCGTAAAGGGAACGCAGGCGGTCTTTTAAGTCTGATGTGAAAGCCTTCGGCTTAACCGGAGTAGTGCATTGGAAACTGGAAGACTTGAGTGCAGAAGAGGATAGTGGAACTCCATGTGTAGCGGTGAAATGCGTAGATATATGGAAGAACACCAGTGGCGAAAGCGGCTCTCTGGTCTGTAACTGACGCTGAGGTTCGAAAGCGTGGGTAGCAAACAGGATTAGATACCCT
+
CFGFGECFGGGGGGGGGGGGGFGEGGGGGGGGGGGGGGGGGGGG@EGFFFFGGGGGGGGGGGGGGGGGGGGFGGGA<FGGGGGGGGFGGGGGGGG8E<FEGFG9<EFGGGGGGGGGGAEFGGCFBFCGGGGGFGGGGGGGGGGGGGGDFGEEGG?GGGF?GGFGGF@>FGGGGDFEGFGGGFCFCGGGGGGFG>DECFGGG<GCGGGCG>GGGGGFFGGGGGGGGGGGCGGCAGGFFCCGGGGGGGGFCFGGGGGGFFFGGGGGGGGGF><GFB?<DCF<GGFGGGGFF<9FB9GGGGGGDCFF9FD9GGGGGGGGGGFE<GGGGGGGGECGFGEFEGFCGGCGGGGF9FFGFFCGGGGGGGGGGGGGGF7GDGGGGEFFGGGGGGGGGGCFGGGGGGGGGGGFFCGGGECGGGGGGFFGGGGGGGFFGGGGGGGGCC@CC
@BS 163
TGGGGGATATTGCGCAATGGGGGCAACCCTGACGCAGCAACGCCGCGTGAAGGATGACGGTTTTCGGATTGTAAACTTCTTTTATTAAGGGCGACAAATGACGGTACTTAATGAATAAGCTCCGGCTAACTACGTGCCAGCAACCGCGGTAATACGTAGGTGGCAAGCGTTGTCCGGATTTATTGGGCGTAAAGGGAACGCCGGCGGTCTTTTAAGTCTGATGTGAAAACTGTGGGCTCAACCCACAGCTTGCATGTGAAACTGTTTTTCTTGATTCCTGGAGAGGCAGATGGAATGCCTAGTTTAGCGGTGAAATGCGTAGATATTAGGAGGCACACCAGGGGCGAAGGCGATCTGCTGGACAGCAACTGACGCTGAGGCGCGAAAGCGTGGGGATCAAACAGGGTTAGATACCCT
+
@,C<@FCGDFCFGGGC7,<<,B7@FFGFE@E,@@C:CGCF8FCGEG++@BEFG<C?<:CCFB+BFFGGDG8E<?,AFEEFGF9FGGGGD9F:FG7:EC,AEF+@FF+3BFDDFGFGGCEG9FEGGDEGGFGF8+@C*8@C<:,@,55>FEEF;;C@,8<FB9<:FC7*=F:FFEFCEF:)>AF>2?:CEE<88@7E<=10=1>)5DE@BECEFG<DD9@67;9@1).C;ECF>9FC>DF==$==9C5/8#6$D<=#EE9@B<A1B@FEEF?897$%#,3@?FAFFFFFB9,,9C,B,=<5,9,@++C@,,:,<,,:F=,E;<,C<DFFFECC<,FFC-9@@:F7FFB,6,C,,,FECGFECFCE66,EFCFF@EBE@,+F:@CFEFB@8FFFE9FF,<GGFFGGFA@9FAF<@CCCC
@BS 90345
TAGGGAATCTTCCACAATGGACGCAAGTCTGATGGAGCAACGCCGCGTGAGTGAAGAAGGTCTTCGGATCGTAAAACTCTGTTGTTAGAGAAGAACACGAGTGAGAGTAACTGTTCATTCGATGACGGTATCTAACCAGCAAGTCACGGCTAACTACGTGCCAGCAGCCGCGGTAATACGTAGGTGGCAAGCGTTGTCCGGATTTATTGGGCGTAAAGGGAACGCAGGCGGTCTTTTAAGTCTGATGTGAAAGCCTTCGGCTTAACCGGAGTAGTGCATTGGAAACTGGAAGACTTGAGTGCAGAAGAGGAGAGTGGAACTCCATGTGTAGCGGTGAAATGCGTAGATATATGGAAGAACACCAGTGGCGAAAGCGGCTCTCTGGTCTGTAACTGACGCTGAGGTTCGAAAGCGTGGGTAGCAAACAGGATTAGATACCCT
+
FGG9FFGGGGGGGGGGGGGGGGDEGGGGGFGGGGGGGGGGGGGGGEG@FGGGGGGGGGGGEGGGGFDGGGGGGGGGFGGGFGGGGGGF9?<EFGGGGGGCFEFGGGGGGGGGGGGGGFDGGCGGGGGCFGGFGGGGGFGFFGGGGGGGGEGF?FGGGGG8FFGGGG<FFGGDGEGEFGGG@GFGGEGGFGCFGGG:=AF@F3C<C93FFC@FGG1=BCFE;EC::CE>ECD:8AFCFG>FE9A@DFCFFF::CDG=GGGCEGEFFGEFCGGGC?:A8>,GEDD<EFCFGGFFB,<FEF@<FEFF<FF9GE?A<FAF<B8GF<C?GC@F+EEFE,CCFCFB=FGGGGFF<GGFGEFB@CEFC@FGGGGGFFC:CEGGGFCEEGFCFFE9GGGFGGGEEFFAGGGEFFGFFGGGEC9E@CEFFFFEEFC@F9GGFGGGC@,C@
@BS 165
TAGGGAATCTTGCACAATGGACGCAAGTCTGATGGAGCAACGCCGCGTGAGTGAAGAAGGTCTTCGGATCGTAAAACTCTGTTGTTAGAGAAGAACACGAGTGAGAGTAACTGATAAGTCGATGACGGTATCTAACCAGCAAGTCAGGGCAAACTAAGTGCCAGCAGCCGCGGTAATACGTAGGTGGCAAGCGTTGTCCGGATTTATTGGGCGTAAAGGGAACGGAGGCGGGCTTTTAAGTCTGATGTGAAAGCCTTCGGCTTAACCGGAGTAGTGCATTGGAAACTGGAAGACTTGAGTGTAGAAGAGGAGAGTGGAACTCCATGTGTAGCGGTGAAATGCGTAGATATATGGAAGAACACCAGTTGCGAAAGCGGCCCTCTGGTCTGTAACTGACGCTGAGGTTCGAAAGCGTGGGTAGCAAACAGGATTAGATACCCT
+
GGGGGGGG,EF,CEFCFCEF@FG:FGG<FFGGFGCGGGGGGGGGGGFFB,8CFCAEEFGF<<CF,DEFEDGGGFDG5CFGA?FFFGGGGGGGGG,,B<BF:8D95?AEGGG95,@,C,C<8++C5,++++3B,<,C@FGGG@,:,,,B>7+3,>;9,@,@;=%46931<3+@CFGGGGDG29FF2FFFGGF)=(30.@5=7.=FA0<=4=C?9FBFF@BB$/;/#EF=FGF,DGC9GGFDFGFFE@,FFGFD6DFC+@FF9GGGGF?8CCF:?5CGGGGF9GGGGFFE=,;,BDFFGEBC,,,FDGGFF:,A9GFF?CF8FB5=?GGDGGGGGGEAGEDF:DFFCGF,FD9CGGGFGGGGEF6C8+EGGGDC+GFC,B,,CGGFC,FECF9GGGGEGGGGGF7FFDGGGF7GGGFGFC,FGGGGGGFFDGGGGGDGCCCCC
@BS 120664
TAGGGAATCTTCGGCAAGGGGGGGAACCCTGACCGAGCAACGCCGCGTGAGTGAAGAAGGTTTTCGGATCGTAAACCCCTGTTGTTAAGGAAGAACGAGTGTGAGAATGGAAAGTTCCTACTGTGACGGTACTTAACCAGAAAGGAACGGCTAACTACGTGCCAGCAGCCGCGGGAATACGTAGGTCCCGAGCGTTGTCCGGATTTATTGGGCGTAAAGCGAGGGCAGGCGGTTGTTGAAGTCTGAAGTTAAAGGCTGCGGCTCAACCCTAGTTCGCTTTGGAAACTGGTAAACTTGAGTGCAGAAGGGGAGAGTGGAATTCCATGTGTAGCGGTGAAATGCGTAGATATATGGAGGAACACCGGTGGCGAAAGCGGCTCTCTGGTCTGTAACTGACGCTGAGGCTCGAAAGCGTGGGGAGCGAACAGGATTAGATACCCT
+
EFC<,CF8EEFFDC+@F,F@CE@FGGFDCGFGGGGC3:FGFGEEEDDCFD@:FFG<E@FF8:C7?FFEE:<FFEG,<28CFGGGGCGFFFGGCGFFGGEEGGGFGGC7:FGD<+<C:,<F6<,09?CEDC889CCGGCC/2C:,/,22?5?CGEFGG?:CFFD9CFF,;85C>E*<CE/08#5;C=E<1:CE>F;52;<<880FA2?C.EEF<D8C=2++@@=#/CEC5BC>,3,,,,?<<,2,@,;F9CEF>GEF>8+@,::37,,3,,3=88+D7,,DFDFGFEDC,,,FFGFFGDEE<,,8=,7A,FEFCGGFF<E@GE:,5=,GCGGGGGGGGGGFCC,GGGFCFC,<EEF9GFBCBGGF7F7GGGFF7GG@GF8DFGGGFACF@@EFEFCGGGGGFF7GFGGGGFBFBFCEGGCGGEGFEGGGGGFGGECFCCCCC
@BS 79926
TGGGGAATATTGCACAATGGGGGAAACCCTGATGCAGCGACGCCGCGTGAGCGAAGAAGTATTTCGGTATGTAAAGCTCTATCAGCAGGGAAGAAGAATGACGGTACCTGACTAAGAAGCACCGGCTAAATACGTGCCAGCAGCCGCGGTAATACGTATGGTGCAAGCGTTATCCGGATTTACTGGGTGTAAAGGGAGCGCAGGCGGTACGGCAAGTCTGATGTGAAATCCCGGGGCTCAACCCCGGTACTGCATTGGAAACTGTCGGACTAGAGTGTCGGAGGGGTAAGTGGAATTCCTAGTGTAGCGGTGAAATGCGTAGATATTAGGAGGAACACCAGTGGCGAAGGCGGCTTACTGGACGATAACTGACGCTGAGGCTCGAAAGCGTGGGGAGCAAACAGGATTAGATACCCT
+
EEF<CCCGA9FCEGFFFFF8FGGGGGGGGGGGG<FGEGFFGGGGGGDGGCFCGGGGGFGFF<9DCGF@FFFGGGGGFGFGGGGFFGGGGGEFEGGGGGGGGGEFFGCD@FFGFGGFGC@FGFF7F+@C@F4CF7F<F9FF<>FFGGG?DGG:<DFF:28?F6#:><FFGGGGGCFEGGGGFGGGGFGGGGGFGGGGDFEGGE>DGGGGEFD?:@88CGF@GFF(FEFFC?GGFGFECFFDFFGGE8FEDEGFACFCDDBFF6+:>EFGCCBAGGF;-77FCBA:FFGGDFGEDFFA@8EB,GGDGDGGGGGGGGGGGFGGGGGGFFFGFE<,<,FCFGGGGEGGFGGGGGGGGGGGGFGGFFCFC<FGGGGGGCF8?GGGFFFF?GGGGGGGGGGGGGDDDFCEGGFGGGGGCCCCC
@BS 111417
TAGGGAATCTTCGGCAATGGGGGCAACCCTGACCGAGCAACGCCGCGTGAGTGAAGAAGGTTTTCGGATCGTAAAGCTCTGTTGTAAGTCAAGAACGAGTGTGAGAGTGGAAAGTTCACACTGTGACGGTAGCTTACCAGAAAGGGACGGCTAACTACGTGCCAGCAGCCGCGGTAATACGTAGGTCCCGAGCGTTGTCCGGATTTATTGGGCGTAAAGCGAGCGCAGGCGGTTTGATAAGTCTGAAGTTAAAGGCTGTGGCTCAACCATAGTTCGCTTTGGAAACTGTCAAACTTGAGTGCAGGAGGGGAGAGTGGAATTCCATGTGTAGCGGTGAAATGCGTAGATATATGGAGGAACACCGGTGGCGAAAGCGGCTCTCTGGTCTGTAACTGACGCTGAGGCTCGAAAGCGTGGGGAGCGAACAGGATTAGATACCCT
+
GFGFGEEFGGGGEEEF@FGFGEFEGGFGGGGGG<FGGGGGGGGGGGGGGGGGGGFGGFGG@<FGGEGEE@FGGGGGGGGGGGGGG9BF95EFGGGGGFEGGECFGFGG<A<D98BD<?<@,3DFFGGGGGGFFFCFC<>F<FFGC@F>FGDEGGGGGFGFGFGGG>CDF>EG?DGGG29FGCFGGF,D?;*=:BFGEECFGG,CEGFGG:CECFCEGGGGG=CEGDGGGGGGCE:EEGGGGGFF:CG>FBGFFF:,:F<CDFF@FGFGGF#::@7D>8'FGFFGGC,A,<GF<FF8@CFFFAFFBEBDGGGGGFEEEAC5FE<<AGGGGGGGGGGGFGGFDGGGGGGGCDFCGGFFGEGFCGGGGEFEGGEB7GGFF7FEGGGGGFFAFFGFCBBF>GGGGGGGGGGGGFCGGGGGGGGGF7EGGGGGGGEAGGF8CCCCC
@BS 169
TAGGGAATCTTCCACAATGGACGCAAGTCTGATGGAGCAACGCCGCGTGAGTGAAGAAGGTCTTCGGATCGTAAAACTCTGTTGTTAGAGAAGAACACGAGTGAGAGTAACTGTTCATTCGATGACGGTATCTAACCAGCAAGTCACGGCTAACTACGTGCCAGCAGCCGCGGTAATACGTAGGTGGCAAGCGTTGTCCGGATTTATTGGGCGTAAAGGGAACGCAGGCGGTCTTTTAAGTCTGATGTGAAAGCCTTCGGCTTAACCGGAGTAGTGCATTGGAAACTGGAAGACTTGAGTGCAGAAGAGGAGAGTGGAACTCCATGTGTAGCGGTGAAACGCGTAGATATATGGAAGAACACCAGTGGCGAAAGCGGCTCTCTGGTCTGTAACTGACGCTGAGGTTCGAAAGCGTGGGTAGCAGACAGGATTAGATACCCT
+
FGGGGGGGGGGGGGGGGGGGGGGGGGGGGGGGGGGGGGGGGGGGGGGGEGGGGGGGGGGGGFFGGGGGGGGGGGGFFGGGGGGGGFGGGGGGGGGGGFGCFGGGGGGGGGGGGGGGGGCGFFGGGGGGGGDGGGGGGFGGGCF:GGGGGGGGGGGGG@:GGGGGGGGGGGGGGGGGGGGGGGGGGGGGGFGGGFGEFGGGGFFGFFGGGGGGGGGGGGGGGGGGGGGGGGFFCGGGFG@FGFCFFGGGGFFGGFCFGFGGFGGGFF?DCGGF>GGGFBGGFFGGFF9FE,CGFE<FGFGFFGGFGGFGFF<8E,<AGGFAGFGGGGFF+ECGGGGGGDGGGFFFGGGGGGGGGGGGGGGGGGGGGGGEGGFC@GGGGGFDFFGGGGGGFAGGGGGGGGGGGGGGGGGGGGFGGGGGGGGFGFF8FGGGGFC,FGFGCCCCC
@BS 170
TGGGGAATATTGCACAATGGGGGAAACCCTGATGCAGCGACGCCGCGTGAAGGAAGAAGTATCTCGGTATGTAAACTTCTATCAGCAGGGAAGATAATGACGGTACCTGACTAAGAAGCCCCGGCTAACTACGTGCCAGCAGCCGCGGTAATACGTAGGGGGCAAGCGTTATCCGGATTTACTGGGTGTAAAGGGAGCGTAGACGGCGCAGCAAGTCTGATGTGAAAGGCAGGGGCTTAACCCCTGGACTGCATTGGAAACTGCTGTGCTTGAGTGCCGGAGGGGTAAGCGGAATTCCTAGTGTAGCGGTGAAATGCGTAGATATTAGGAGGAACACCAGTGGCGAAGGCGGCTTACTGGACGGTAACTGACGTTGAGGCTCGAAAGCGTGGGGAGCAAACAGGATTAGATACCCT
+
FGGGGGGGGGGGGGFGGGGGGGGGGGGGGGGGGGGGGGGGGGCGGGGGEGGGGGGGFGGFGGG9FGG:FFGGGGGGGGGGGGGGGGGGGGGGGGGGGGGGGGGDGGGGGGGGGGGGGGGBFGEGGGGGGG?GCFFGG@GG?GGGGGGGGGGCGGGFGGGGGGG>GGGGFECFF@FFEEGGGGGGGGFE@GGGGGGFGEGGGGGGEGGGCEGEGFGGFGGFGGGGGFFGFGFGGGGDFCFFGFGGFGFF2FF@FGFFF?FGGGFFGGGGFFGGGGFGC=GGFGGGGCGFEGGFFGGGGFEAGGGGGDGGFFGFFGGGGDGGGGGGGGGGFC9GFFCEGGGGGF:GGECGGGGGGGFFGGGGGGGGGGGGGGGGGGGGFGGGGGGFGGGGGEGGGGGGGGGGGFFFEC<CGGGCCBCC
@BS 171
TAAGGAATCTTCCACAATGGACGCAAGTCTGATGGAGCAACGCCGCGTGAGTGAAGAAGGTCTTCGGATCGTAAAACTCTGTTGTTAGAGAAGAACACGAGTGAGAGTAACTGTTCATTCGATGACGGTATCTAACCAGCAAGTCACGGCTAACTACGTGCCAGCAGCCGCGGTAATACGTAGGTCCCGAGCGTTGTCCGGATTTATTGGGCGTAAAGCGAGCGCAGGCGGTTTGATAAGTCTGAAGTTAAAGGCTGTGGCTCAACCATAGTTCGCTTTGGAAACTGTCAAACTTGAGTGCAGAAGGGGAGAGTGGAATTCCATGTGTAGCGGTGAAATGCGTAGATATATGGAGGAACACCGGTGGCGAAAGCGGCTCTCTGGTCTGTAACTGACGCTGAGGCTCGAAAGCGTGGGGAGCGAACAGGATTAGATACCCT
+
GGGGGGGGGGGFGGGGGGGGGGGGGGGFGGFFFGFGGGGGGGGGGGGGGFBGGGGGGGGGGGGGGGGFEGGGGGGGGDGGGGFFCFGGGGGGGGGGGFECC+BFGFCFFGGGFFF9EGGGAEEEGGGGGGDGDFGGGGDCGGGF94FFGGGGGGGGGEGGGGGGGGGGGGGGDFGGFE@E:FGGF8C=7:0FFEEECFGGGGCEFCF<FFG*CEFGGGGGGGGGG.GGGGGGF@>@:CFGGEFGFGGGFF@<F?>CF7@GGF8?EAC79EGEF8G@FGDDFDDFGGGF;CF9GGGGFGGGGGFFCCDFFEF9GGGGGDFFFF<9GGGGGGGGDGGGGGGGF9GGF<,GGGCGGFGGGGGGGGGGGGGGGGGEGGGGGGGGGGGFGGGGGGGGGGGGGGGGGGGFDGGGGGGGGFGGGGGGGGGGGGGGGGGGF@GCCCCC
@BS 172
TAGGGAATCTTCGGCAATGGGGGCAACCCTGACCGAGCAACGCCGCGTGAGTGGAGAAGGTTTTCGGATCGTAAAGCTCTGTTGTAAGTCAAGAACGAGTGTGAGAGTGGAAAGTTCACACTGTGACGGTAGCTTACCAGAAAGGGACGGCTAACTACGTGCCAGCAGCCGCGGTAATACGTAGGTCCCGAGCGTTGTCCGGATTTATTGGGCGTAAAGCGAGCGCAGGCGGTTTGATAAGTCTGAAGTTAAAGGCTGTGGCTCAACCATAGTTCGCTTTGGAAACTGTCAAACTTGAGTGCAGAAGGGGAGAGTGGAATTCCATGTGTAGCGGTGAAATGCGTAGATATATGGAGGAACACCGGTGGCGAAAGCGGCTCTCTGGTCTGTAACTGACGCTGAGGCTCGAAAGCGTGGGGAGCGAACAGGATTAGATACCCT
+
GGGGGFFGGGGGGGGGGGGGGGGGGGGGGGGGGGGGGGGGFGGGGGGGGGGFFFGGGGGGGGFGGGGGGGGGGGGFFEGEFGGGGGGGFGFGFGGDGGGEGGGGGGGGGGGGGGGGGGFGGGGGFDFGGGGGGGGGGFGGGG:FGG>F:8>7FFFG@CCFGGGGGGGGGFGGCGCF8CFGGGFGGFFFGCFFFGFECCFGEDEEG9GGGGGGGGFGGCEGGGGGFF7GCDGGGE@;FFGGGFDFDC4FFGGGGGGGFGFGGGG@GGFD@FFE=>@DB:EGGGGGGGGGGGGGGGGGGFE;9CDGGGGGGGGGGGGGGGGFBF98FFGGGGGEFGGGGGGGGGFFGGGGGGGGGFFFGGCGEGGFFFCGGGGGEGGGGGGGGGGGGGGGGGGGGGGGGGGGGGGGGGGGGGGGFECEGEEGGGGGGGGGGGGGGGDGCCCCC
@BS 55271
TGGGGAATATTGCACAATGGGGGAAACCCTGATGCAGCGACGCCGCGTGGAGGAAGAAGGTCTTCGGATTGTAAACTCCTGTTGTTGAGGAAGATAATGACGGTACTCAACAAGGAAGTGACGGCTAACTACGTGCCAGCAGCCGCGGTAAAACGTAGGTCACAAGCGTTGTCCGGAATTACTGGGTGTAAAGGGAGCGCAGGCGGGAAGACAAGTTGGAAGTGAAATCCATGGGCTCAACCCATGAACTGCTTTCAAAACTGTTTTTCTTGAGTAGTGCAGAGGTAGGCGGAATTCCCGGTGTAGCGGTGGAATGCGTAGATATCGGGAGGAACACCAGTGGCGAAGGCGGCCTACTGGGCACCAACTGACGCTGAGGCTCGAAAGTGTGGGTAGCAAACAGGATTAGATACCCT
+
GGGGGGGGGGGGGGGGGGGGGGGGGGGFGGFCGGFGGGECGGGGGGGGGE>FGE<F@FGGGGGGGGGG7FDFFGFGGFGGFGGGGCFGGGGGGFGGFGFGGCGEGGGEFGGFFBDCFDFGGGGGGGEGGGG@E>GFFFFGGGDGEFGGGFG@FCBFCFGCFFFG9E@FFFG>GFGCEGGGFGCECFGGFGEFFGGGGGGGGFGDGFFFFCCG9FGFGGGFGGGGGGGGGFCGGGGFGFGGFFGGFGGGGGGGC7EF@BGGFECFGGGGGFGGGGGGGFDGGGGGGFF:CFEFGGGGEF>4E<77ECDGGF9EFF,FFGGGGGFEGGEFEFGGGGGGFGGGGGGCGFGGGDGGFGGFGGFDGFGDGGGEDGGGGGEGGGGGGGGGGFEGDGGGGGGGGGGGGGEFAGGGGGFCCCCC
@BS 174
TAGGGAATCTTCCACAATGGACGCAAGTCTGATGGAGCAACGACGCGTGAGTGAAGAAGGTCTTCGGATCGTAAAACTCTGTTGTTAGAGAAGAACACGAGTGAGAGTAAATGTTCATTCGATGACGGTATCTAACCAGCAAGTAACGGCTAACTACGTGCCAGCAGCCGCGGTAATACGTAGGTGGCAAGCGTTGTCCGGATTTATTGGGGGTAAGGGAACGCAGGCGTTCTTTTAAGTCTGATGTGAAAGCCTTCGGCTTAACCGGAGTAGTGCATTGGAAACTGGAAGACTTGAGTGCAGAAGAGGAGAGTGTAACTCCATGTGTAGCGGTGAAATGCGTAGATATATGGAAGAACACCAGTGGCGAAAGCGGCCCTCTGGTCTGTAACTGACGCTGAGGTTCGAAAGCGTGGGTAGCAAACAGGATTAGATACCCT
+
6EEEECFGFGGGGGGGGGGFCECEGFGGFGFGDFGGGGGGCC,8CFEFGGGFECFECFGG8EFG,CFG>FEFGGFGGGG9FFFFEFDDEGDGGGGCFFEEG+DFGGFFFF,<C@EEE<A,EE@FF,CCFG7<,FDF,FFFGFG,,7CCB@>CBEGG8C8,<@FBF>FFGFGCFFGDCFGC-5>#:3CEG>GFEFB?=?;FC,F>F1F<4F>#F@CEF8CGFEGG=8<CB&G>F;@3:AC?@@DFA@#F@AFG6GGFF8GFGFFBB6&<B8FDBE==9CEGFDF?AA?;,E75AFGE@,C,CFGGCAFE5,=AC?C,,B,,FF<FE==@=@?F9FGECC7@B,EC,,E<?,E<E9FE:EC-F9C@B,6EFF@>EC:E@DGDFA<FCECEEGDFDEGFGGGFF@FGGFA,F@F@-@C,9GGFFCGGGGGGGFFGGGECC8C@
@BS 121530
TGGGGAATATTGGGCAATGGGCGCAAGCCTGACCCAGCAACGCCGCGTGAAGGAAGAAGGCTTTCGGGTTGTAAACTTCTTTTAAGTGGTAAGAGTAGAAGACGGTACCACTTGAATAAGCCACGGCTAACTACGTGCCAGCAGCCGCGGTAATACGTAGGTGGCAAGCGTTTTCCGGGTTTATTGGGCGTAAAGGGAACGCAGGCGGTCTTTTAAGTCTGATGTGAAAGCCTTCGGCTTAACCGGAGTAGTGCATTGGAAACTGGAAGACTTGAGTGCAGAAGAGGAGAGTGGAACTCCAGGTGTAGCGGTGAAATTCGTAGCTATAGCGAAGAACACCAGCGGCGAAAGAGTCTCTCTGGTATGTAACTGACGCTGAGGTTCGAAAGCGTGGGTAGCAAACAGGATTAGATACACT
+
FGGFGGGGGF9<<FFGGGGGGFGGGE+FDFGGGGGGGG8CEGEECCGGGGGGGG8FFAG8EGFGGCEGGGDFFFGFGGGGGGGFGGE9F5BEGF9DFF9<DCF7CEFGF<B=>3BBFF<FDF<D@GGGECEFFF7D@FC9,>>BFCFCEGDECFGFG9<F7,<:CF9CEE<F*=:FE**4BFFG9,,4*8CCGFD+;C*1**5*2*/:88CFC:<:<3:CGFFGG7E</CC@8C>C=EGD?FFF3/9DF<::89;<C?@B<989@,4)A:@07<=>:FCEGGFGG,59FACFC9?B,9,CFB4,++GGEGGGGFCB4,69,4,,E7B8,,C,CC69,6@FF@+8,,<C,C6,;6,66C,CAC;,,DGGE@@8-EC@<C@:<C<,A9,6@6,9F,ECFGDGFEF;6<@,C9EE6-A-88
@BS 176
TGGGGAATATTGCACAATGGGGGAAACCCTGATGCAGCGACGCCGCGTGAGCGAAGAAGTATTTCGGTATGTAAACTTCTATCAGCAGGGAAGAAAATGACGGTACCTGACTAAGAAGCCCCGGCTAACTACGTGCCAGCAGCCGCGGTAATACGTAGGGGGCAAGCGTTATCCGGATTTACTGGGTGTAAAGGGAGCGTAGACGGTATGGCAAGTCTGATGTGAAAGGCCAGGGCTCAACCCTGGGACTGCATTGGAAACTGTCGAACTAGAGTGTCGGAGAGGTAAGTGGAATTCCTAGTGTAGCGGTGAAATGCGTAGATATTAGGAGGAACACCAGTGGCGAAGGCGGCTTACTGGACGATAACTGACGCTGAGGCTCGAAAGCGTGGGGAGCAAACAGGATTAGATACCCT
+
CGGGGGGCFGGGGGGGGGGGDEGGGGGGGGGGGGGGGGGGEGGGGGGGGGDGCFF>BFGDFGGGGGG:FGGGGGGGGFGCGCFGGGGGGGGGGGGGFDGFGGGDDGGGGDFCFGGGGFCFG@FGG7CG9<FCE<CFGFDBFGC:FGGGCECFF>>5<FGGGDGGGGGGFCF>FF?GGCCCFG,FGGFECCFGGGGFEC>/>8>FGGGGDGFGGFFFE9C@FCGGFGGECF<8GGFDFDGFGE8FDGFFFE8GFE<FF>FAF=EDCFFFFFGFGGGGE@E=>FFFFDFFGFGGGFGGFC,EGGGGGGGGGGGGGGGGGFGDGGGGGGGGGGGGGGFEGFGGEGCGGGGGGDGDGGFGGGEF<FGGGGGGGGGGGGGGGGGGGGGEGGDEGGGGGGGGF9CGGGGGGGGFFED@CCCC
@BS 177
TGAGGAATATTGGTCAATGGACGAGAGTCTGAACCAGCCAAGTCGCGTGAAGGAAGACGGCTCTATGGTTTGTAAACTTCTTTAGTGCGGGAACAAAGCGGCGTCGTGACGCCGGATGAGTGTACCGCAAGAATAAGCATCGGCTAACTCCGTGCCAGCAGCCGCGGTAATACGGAGGATGCGAGCGTTATCCGGATTTATTGGGTTTAAAGGGAGCGCAGGCGGCGAGGCAAGTCAGCGGTCAAATGTCGGGGCTCAACCCCGGCCTGCCGTTGAAACCGTCCTGCTAGAGTTCGAGTGAGGTATGCGGAATGCGTTGTGTAGCGGTGAAATGCATAGATATGACGCAGAACTCCGATTGCGAAGGCAGCATACCAACTCGCGACTGACGCTGAGGCTCGAAGGCGTGGGGAGCAAACAGGATTAGATACCCT
+
FEGGGFGGGGGGGGGGGGFGGGGGGGGGGGGGGGGGGGGGGGGGGGGGGGGFGGGGGGGG+@FGGGECCFGGGGGGGGGGEFGGFGGGGGDFFGGGGGCCC@FGGEECF?EEDCFCCCEFFFG<@FCF7@FFGFGGCGGFGDGGEEGGGCGEFGDGFFG8FFGGEEDGCCFG?<FE87CFGGE<C8EGC8;9CEDDC*A9+3<<F*CC@FF+A5/;C:E9EGG&CCEC8=895>ACCF<EC<DDFC7CFFGGGGG5C<0CCGGGGGEGGFFFF9GGFFEC5C:CGEDDAE,F@FDE=FFAGGGGGGGGGF@B++7EGGGFGFDEGFEFGFF9FEECGFGGFBF@87F9GGGGEECEFBFCFD@CGEGGGGGGFFGFCCGCE@7GGGGGGGGGFGFGEGFFEF88GEGGFFFEGGGFGGGGGGFFEFFDF@CBCB
@BS 178
TGGGGAATATTGCACAATGGGGGAAACCCTGATGCAGCGACGCCGCGTGAGCGAAGAAGTATTTCGGTATGTAAAGCTCTATCAGCAGGGAAGAAGAAGTGTCGGTCCCTAACTAAGAAGCACCGGCTAAATACGTGCCAGCAGCCGCGGTAATACGTATGGTGCAATCGTTATCCGGATTTACTGGGTGTAAAGGGAGCGCAGGCGGAAGGCTAAGTCTGTTGTGAAAGCCCGGGGCTCAACCCCGGTACTGCATTGGAAACTGGTCATCTTGATTGGCGGAGGGGTAAGTGGAATTCCTAGTGTAGCGGTGAAATGCGTAGATATTAGGAAGAACACCAGTGGCGAAGGCGGCTTACTGGACGGTAACTGACGCTGAGGCTCGAAAGCGTGGGGAGCAAACAGGATTAGATACCCT
+
F8FFGEGGGGGFGFGGGFCFE,+:FE8<FFGFCDFCEECFFG>FGGGGDG7,>:BCCGC,<5C?C<>+:9B5@5?AEAFGE<???,5<7:+ECCF,E8EF,,5+@++6B<,,=F?F8,7,A,,@F;G:03#30-@@,7CDB>:CB:*>CAAFC<9?C3?,6+4FFE9#:C:8F11>43<<CAF/CFC;=?28F7@8C05:;*<=E*,84,@,,,2*>01,*,,,;D>255CC3:FB<<>C@GFC8@,C,GDFFCFBE,=?ACA,3,9,,C=F,A,+F=+4=8+FE<A,<9AFDFB,9CFF=5A,@+87CFFF@?=7>GFF?,@<DFFE?,<C,F7EC9<GECC,FC@B66++6,@,C<FB+C@FF,GGFE>FCDFFFC<@EGF@?@;@C67FGC@F<FE9EFGEEC6,FEC@<@B,A6
@BS 179
TGGGGAATATTGCACAATGGGGGAAACCCTGATGCAGCGACGCCGCGTGGAGGAAGAAGGTCTTCGGATTGTAAACTCCTGTTGTTGAGGAAGGTAATGACGGTACCTAACGAATAAGCACCGGCTAACTACGTGCCAGCAGCCGCGGTAATACGTCGGGTGCAAGCGTTAATCGGAATTACTGGGCGTAAAGCGTGCGCAGGCGGTTCTGTAAGATAGATGTGAAATCCCCGGGCTCAACCTGGGAATTGCATATATGACTGCAGGACTTGAGTTTGTCAGAGGAGGGTGGAATTCCACGTGTAGCAGTGAAATGCGTAGATATGTGGAAGAACACCGATGGCGAAGGCAGCCCTCTGGGACATGACTGACGCTCATGCACGAAAGCGTGGGGAGCAAACAGGATTAGATACCCT
+
GGGGGGGGGGGGGGGGGGGGGGGGEGGGGGGGGGGGGGCFFGGEGGGGGGGGGGGFFGGGGACFFFG?FGGFGGGGFFGGEGGG8FGGGGGGG7FGFGGFGGGEDFFGFGGGGGGGGADGGGGGG:CFG>BCFF8FFGFGCCFGCC<E>9>FFGGG%FGGGGGCF?7CFCGC:?FGGGGGGG@GEGFGGGGGEFGAD>FFEFD7FEGF9CGGGFGFFC@,FGFDF<<;GGEC8CGFDFFFCDGD>FDDFGGGGECFGFFGGGFFFFGFFGGGFGFFA@:FFGGGGGGGGGGEGGGGGFFCGGGGGGFFGGGGEF>GGFGGEFCGGFFGGGGGEFGFGDGGGGGGGGGGDGGGEGGGGGGGGFCGGGGGGGGGGGFEGFFC<GGGGGGGGGGGGFGGGGGGGGGGGGGGGGGCCCCC
@BS 80963
TGGGGAATATTGCACAATGGGGGAAACCCTGATGCAGCGACGCCGCGTGAGCGAAGAAGTATTTCGGTATGTAAAGCTCTATCAGCAGGGAAGAAGAATGACGGTACCAGACTAAGAAGCACCGGCTAAATACGTGCCAGCAGCAGCGGTAATACGAATGGTGCAAGCGTTATCCGGATTTACTGGGTGTAAAGGGAGCGCAGGCGGTGCGGCAAGTCTGATGTGAAAGCCCGGGGCTCAACCCCGGTACTGCATTGGAAACTGTCGTAATAGAGTGTCGGAGGGGTAAGTGGAATTCCTAGTGTAGCGGTGAAATGCGTAGATATTAGGAGGAACACCAGCGGCGAAGGCGGCTTACTGGACGATAACTGACGCTGGGACTCGAAAGCGTGGGGAGCAAACAGGATTAGATACCCT
+
GG?FGG,CE@EGGGGAFGGEDGDGEGG?FECGGGGEEFFEFGGGCCE=CEF8FFGEGFF9?F9EFGCCFGGGGGG9EFGGGGGGGFGGGGFGGGGDFFFCFGD7FGEG,5BF<CEFFFFFGGGGEGCE?>F9FFCC>CGGCF8F5>FGGEGE9@DF#A:D<9C88BE?FFGEE><?ECC7F',GEFE3=3CF:FEEFF78=CEGGGCC>EFCCGCGFGFC<FFFGECBDEF:DFB@>C7GFCEE>9FC==4B:?EG6FGGB9<>@=;8C*85FCC@8++/@DF?GGGFGGGGF8EFGGGGFGGGGGGGFFGGF>GGGGFFEDCBFFCFFFC<ECCFEGGGGFGGGGFECCFFCCFGE?GGGFGGGGFEFF7GGFEGFEFEECEGGGGGGGGGGGEFDFC9EFGGFGGGGFEGCCCCC
@BS 181
TAGGGAATCTTCCACAATGGACGCAAGTCTGATGGAGCAACGCCGCGTGAGTGAAGAAGGTCTTCGGATCGTAAAACTCTGTTGTTAGAGAAGAACACGAGTGAGAGTAACTGTTCATTCGATGACGGTATCTAACCAGCAAGTCACGGCTAACTACGTGCCAGCAGCCGCGGTAATACGTAGGTGGCAAGCGTTATCCGGATTTATTGGGCGTAAAGGGAACGCAGGCGGTCTTTTAAGTCTGATGTGAGAGCCTTCGGCTTAACCGGAGTAGTGCATTGGAAACTGGAAGACTTGAGTGCAGAAGAGGAGAGTGGAACTCCATGTGTAGCGGTGAAATGCGTAGATATATGGAAGAACACCAGTGGCGAAAGCGGCTCTCTGGTCTGTAACTGACGCTGAGGTTCGAAAGCGTGGGTAGCAAACAGGATTAGATACCCT
+
GGGGGGGGGGGGGGGGGGGGGGGGGGGGGGGGGGGGGGGGGGGGGGGEGGGGGGGGG?FF@FFGGGGGGGGGGGGGGFFGGGGGGGGGGGGGGGGGGGGGGFGGGGGGGGGGGFGGGGGGFGGGFFGGGGGGFGGGGGGGGGGGGGGGDCEGGGD;FECFGGGGGGG@GGGGGGGGDGGGGG?GEGGGGGGGGGCCFGGGDE9CAFG>GEFGFFGGFFGGGGGGGGGGGGGGCFGDFGGGGGGGFCEFGF#CGGGGFFFGGFEFGFGFFDFGGGGFFGGFFGGGGGGFFDGGF@FGGFGGF9EC9F?GGF?FCGFFAFFGGE,GGGGGGGGFCGF9CEGEDFFGFFGFCGGGFFCGGFGFEDGGGEGGGD7EEGGGGFF8GGGGGGGGGFFCCFGECGGGFCGEC@GGFGDGFEFGGGGGGGGGGFGFEBEECFFGCCCCC
@BS 67943
TGAGGAATATTGGTCAATGGACGAGAGTCTGAACCAGCCAAGTAGCGTGAAGGATGACTGCCCTATGGGTTGTAAACTTCTTTTATATGGGAATAAAGTATTCCACGTGTGGAATTTTGTATGTACCATATGAATAAGGATCGGCTAACTCCGTGCCAGCAGCCGCGGTAATACGGAGGATCCGAGCGTTATCCGGATTTATTGGGTTTAAAGGGAGCGTAGGTGGATTGTTAAGTCAGTTGTGAAAGTTTGCGGCTCAACCGTAAAATTGCAGTTGAAACTGGCAGTCTTGAGTACAGTAGAGGTGGGCGGAATTCGTGGTGTAGCGGTGAAATGCTTAGATATCACGAAGAACTCCGATTGCGAAGGCAGCTCACTAGACTGCAACTGACACTGATGCTCGAAAGTGTGGGTATCAAACAGGATTAGATACCCT
+
FFFGGGGGGGGGGGGGGGGGGDGGCG@FGEFGGEGGGGGEGGGGFFFGGGGG@FFEFG9F8EFGFFGCFGGEGGGFGGGFGGGGGGGGG98FDGFEGFGGGGGGGGGFFFECEFA=F9FFFGGD<?<BFEFFGFGGGDDC=F:CGGCGCGGGGFGGGFFGDGF8FEGDGGGGGFF>EGC:CFFFG>FGGGG-GGFGFDF2GGGGGGGCFGGGGGGFEGD<8FGGGGGGEFF.FFG8CGGFFGCFGGGFFDGF3FDA/=CGGGGGGGGFE4C2FGGFC@EFGGGFE?EFEFFAGFCGFFGGGGGGGGGCF8EFGGGGGGGFF9GGEGGFFA,FGGGGGGGCGGGGGFF7GGDFEB6DGFCDGGGFGGCGFCDFCGFGDGGFFCGFCFEGFGFCGGGGGEFFC@FEAGGGGGGGFDFEGGGGGGGGGGGCFFGCCCCC
@BS 183
TGGGGAATATTGCACAATGGGCGCAAGCCTGATGCAGCGAAGCCGCGTGAGGGATGGAGGCCTTCGGGTTGTAAACCTCTTTTATCGGGGAGCAAGCGAGAGTGAGTTTACCCGTTGAATAAGCACCGGCTAACTACGTGCCAGCAGCCGCGGTAATACGTAGGGTGCAAGCGTTATCCGGAATTATTGGGCGTAAAGGGCTCGTAGGCGGTTCGTCGCGTCCGGTGTGAAAGTCCATCGCTTAACGGTGGATTCGCGCCGGGTACGGGCGGGCTTGAGTGCGGTAGGGGAGACTGGAATTCCCGGTGTAACGGTGTAATGTGTAGATAACGGGAAGAACACCAATGGCGAAGGCAGGTCTGTGGGCCGTTACTGACTCTGAGGAGCGAAGGCGTGGGGAGCGAACAGGATTAGATACCCT
+
GGGGDCEFFFGGGFGCFCDFFF@:FDGCFFG?CFAEFFEDCF+,@FBFDECCGFGEC,CCCFFFGGGDFEFGGGGGF8,,?9C?9?<FGCEECFGFGG>CCFFFGFFGG95?CF:FEFFGGCBAFG,@FC@G,3,@F@@,:F>FFCBFGG*<<C*C9FGGCFC@C,C<FGGGG7FEFGD@8F<C8:<9C97**:85*CF8;**/:CFGDC>EE*:8:2*:EEDEE9<:?F7EC8BBCG<;C=<7@FGDC>>/>#@@GFCED8EE>CF@CEDDB7FFA6EF@FDEC,C:B9,=FF<DE=B+++@=AGGF:8<GGFFA9GFEAF9?96<:,,=9<?<BDB@CECAFCBDGFFEEC@FGGFCFB,CC@6+FFEGGFEF@<9DC6,@<7CFFEFD:FEEFC@<:GCFC6,9GGDGGFFFC<B8A-
@BS 67899
TGGGGAATTTTGGACAATGGGGGCAACCCTGATCCAGCCATGCCGCGTGCAGGATGAAGGTCTTCGGATTGTAAACTGCTTTTGTCAGGGACGAAAAGGGATGCGATAACACCGTATTCCGCTGACGGTACCTGAAGAATAAGCACCGGCTAACTACGTGCCAGCAGCCGCGGTAATACGTAGGGTGCAAGCGTTAATCGGAATTACTGGGCGTAAAGCGTGCGCAGGCGGTTCTGTAAGATAGATGTGAAATCCCCGGGCTCAACCTGGGAATTGCATATATGACTGCAGGACTTGAGTTTGTCAGAGGAGGGTGGAATTCCACGTGTAGCAGTGAAATGCGTAGATATGTGGAAGAACACCGATGGCGAAGGCAGCCCTCTGGGACATGACTGACGCTCATGCACGAAAGCGTGGGGAGCAAACAGGATTAGATACCCT
+
F@FGGCCDFDGGGGGGGGGCGGGGGGGGGFGGGGGGGGGGG?EFGGGGGEGGGGGGGC<EGGGFGGDFGGGFFGGGGGGGGGGFGGGGGGGGCGGGGGDDDFDDFEGGGCFGGGGFFFGGDGGGEGGGGGGGGCFGFAFFGGFGGGGGDEGGGCGGGE@GGGGG@GGGGGGGGFCBCF?CCCEEGGGGGGGGGGGGFGGGGGFF=GGGGGGGGGFG=FC>>GGD?CEGGGFFFDFFGGGGGDFCCFGFBGGFGGGGGDGGGGCF@FFGGGGGFFGGGFFF<FFFF?,GEGGFC<BFC,FGGFEE?CGGGGGGGGGF9GGGF=,F,GGGDGECGFDGGGGDGGGGFFGGGCGGGFEGGEF7GDGGGGFCDGGFGGFGFDFEGGGGGFFCGFGFGGGGGGGFGGGC@E:FGGGGGGGGGGGGGCGGGGGFFEGGGGGGCCCCC
@BS 84182
TGGGGAATATTGCACAATGGGGGAAACCCTGATGCAGCGACGCCGCGTGAGCGAAGAAGTATTTCGGCATGTAAAGCTCTATCAGCAGGGAAGAAGAAATGACGGTACAAGACTAAGAAGCACGGGCTAACTACGTGCGAGCAGCCGCGGTAATACGTAGGGTGCAAGCGTTATCCGGATTTATTGGGTGTAAAGGGAGCGTAGGCGGCAAGGCAAGTCTGATGTGAAAACCCAGGGCTTAACCCTGGGACTGCATTGGAAACTGTCAGGCTCGAGTGCCGGAGAGGTAAGCGGAATTCCTAGTGTAGCGGTGAAATGCGTAGATATTTGGAAGAACACCAGTGGCGAAGGCGGCTTACTGGACGGTAACTGACGTTGAGGCTCGAAAGCGTGGGGAGCAAACAGGATTAGATACCCT
+
C@<EFFCFCFF,EFGGGGCF8@FGGGC,BAFCFG,CFF+@BFEGGGGGGGGFGG+@F@F?,AFGGGG+48EEFGG,CFEDEE-5?55E<C=FFFF4FEEDFGG+=C385,8,B<,C,:=DF02#42A:3@&<,FB5C>#@55<DEEC:<<2C<9585::5:?9FC*CGFFC<5EFC6/),:CA*GGEFFGFFEFC:CEEE?*;;**C?7,,,>2@27C;,>,9GFCF@>,F@,:7FF=@7FD8889DB,C,FFFE,,GFGFEA,:,:,+C>B+GDEF>6+E49F<FF=CGC,EEF8CFFC,,GGGGEGDGGGGGGGGGFF<EACF??9,FCE<FGEF9GGGGDCGGGGGGGGGFAAE<GGFB,@,GFC6GFCFGFGGGGFC8GF9GGEEC@GGGF<GGE@F9GFGGGFGGGGFCCCCC
@BS 70667
TGAGGAATATTGGTCAATGGGCGATGGCCTGAACCAGCCAAGTAGCGTGAAGGATGACTGCCCTATGGGTTGTAAACTTCTTTTATAAAGGAATAAAGTCGGGTATGCATACCCGTTTGCATGTACTTTATGAATAAGGATCGGCTAACTCCGTGCCAGCAGCCGCGGTAATACGGAGGATCCGAGCGTTATCCGGATTTATTGGGTTTAAAGGGAGCGTAGATGGATGTTTAAGTCAGTTGTGAAAGTTTGCGGCTCAACCGTAAAATTGCAGTTGATACTGGATGTCTTGAGTGCAGTTGAGGCAGGCGGAATTCGTGGTGTAGCGGTGAAATGCTTAGATATCACGAAGAACTCCGATTGCGAAGGCAGCCTGCTAAGCTGCAACTGACATTGAGGCTCGAAAGTGTGGGTATCAAACAGGATTAGATACCCT
+
<EFFEFGGGGGFFGFGGGGFFGGGF@7FG<CFGDFF8CFFGFEF,CCFEFFCGFGG@F@CFFGFGGFCEFGFGGGGGGGFFGGGGGGGGGACFGGGC9,CFGGGGFBCAFGGGGE=ED7DGD9FFF9-FFGGGG,C?<,C:AFEECGDGGG?G@FGDD:=DGFFFEC79F;>=FFCBFFGGGBE@=DCFEEBFGEGCFF<A3,F@CFEGGGGFF:<:GEFEE<C9D?9ECD5FE>68?GGFGFC@:DFCF:GGGECGGGFDGGFDFFFCFGCE9GDF7D<FE<9AF9,AFF8FEFGGEGGGGFCFDCGGFF?+FFFGGGEFEC=BFF<EE?AFFGFCF5,GGF?GGGGGGEACEGFCEC7GGGFCFCFFCEB<EEFCGECFCGGGCGGGGF9FGGGGGGFD>GGFGGGGGFGGFAEFACFF<GGGFC<C<C@A-CB
@BS 187
TGGGGAATATTGCACAATGGGGGAAACCCTGATGCAGCGACGCCGCGTGAGCGAAGAAGTATTTCGGTATGTAAAGCTCTATCAGCAGGGAAGAAGAAATGACAGTACCTGACTAAGAAGCACCGGCTAAATACGTGCCAGCAGCCGCGGTAATACGTATGGTGCAAGCGTTATCCGGATTTACTGGGTGTAAAGGGAGCGCAGGCGGAAGGCTAAGTCTGATGTGAAAGCCCGGGGCTCAACCCCGGTACTGCATTGGAAACTGGTCATCTAGAGTGTCGGAGGGGTAAGTGGAATTCCTAGTGTAGCGGTGAAATGCGTAGATATTAGGAGGAACACCAGTGGCGAAGGCGGCTTACTGGACGATAACTGACGCTGAGGCTCGAAAGCGTGGGGAGCAAACAGGATTAGATACCCT
+
GGGGGGGGGGGGGGGGGGGGGGGGGGFFGGGGGGGGGFFGGGGGGGGGGGGFFGGG@AFEFFFGGFGBFFFFGGGGGAGGGGFGGGGF=FFFGFFGGGGDGFGGGEGFFFFDFGFGFGFGGD8FFEG:7FFG?G<@FFGFGFFGGFGGGGGDFFGGG>CFFGGGGFGGFFCCEGCFEFEGFFGBEGGGEF2<GFGEE9DDFC8EED@CC:FC=GFFGGGFGFFGFGCFFGGGGCEGGFGGFCGG>CFDFFFB=CEDDDDFGFEDFAGFGFAFCF9GGGGEBCCFGGFAFGGGGGGEFFFEB,FGGF7DEGFFF,7CFB@GGGFFFGGGGGGFGGFFEEGF?GEFEGGGGGF@FGGGGGGEGGFEF9GFGGGGGFEGGFGGGGGGGF@7GEGGGGGFFGEFGFGGGGFGGGGFGCCCCC
@BS 188
TAGGGAATCTTCGGCAATGGGGGCAACCCTGACCGAGCAACGCCGCGTGAGTGAAGAAGGTTTTCGGATCGTAAAGCTCTGTTGTAAGTCAAGAACGAGTGTGAGAGTGGAAAGTTCACACTGTGACGGTAGCTTACCAGAAAGGGACGGCTAACTACGTGCCAGCAGCCGCGGTAATACGTAGGTCCCGAGCGTTGTCCGGATTTATTGGGCGTAAAGCGAGCGCAGGCGGTTTGATAAGTCTGAAGTTAAAGGCTGTGGCTCAACCATAGTTCGCTTTGGGAACTGTCAAACTTGAGTGCAGAAGGGGAGAGTGGAATTCCATGTGTAGCGGTGAAATGCGTAGATATATGGAGGAACACCGGTGGCGAAAGCGGCTCTCTGGTCTGTAACTGACGCTGAGGCTCGAAAGCGTGGGGAGCGAACAGGATTAGATACCCT
+
@FFEFEFGFGGGGGGGCFGGGGGGGGGGGGGGGGGGGGGGGGGGGGGFGGGFFGGGGGGGCFGGGGGGGGECGGG9FGGGGGGGGGGGFGEGGGGGGGEGFE<FGFGGFGGGGGGGGGGGGGGGFGGGGGGGGGGGGGGGGGGGFGGGGGG:GGGGGGGGGGGG@GGGGFG7<FECEGGGGGGGGFCCFEG@GGFGGFCGGG>C>EFGGEFFFGGFG.ECCCCEGEGGGGGGFDCFCD@FF7EFBCFG=C9@,<FDCFCCFFFFFFGGFA@C:EEDFGGGGGGGCGGGGFGGGGGGFGGGGGE8FGGGGGEGC<9FDEFCFEFGGGGGFB7GGFAGGFDGFCGCGGGGGFFGFE,GGGFFGGGGGGGGGGFFDGGGGFC6FFGGGFFGFGGGGGGGGFGGGGGGGGGGF@GGGGGGGGGDGGGGGGEGGGGGGFE8C8CCC
@BS 80221
TGGGGAATATTGCACAATGGGGGAAACCCTGATGCAGCGACGCCGCGTGAAGGAAGAAGTATCTCGGTATGTAAACTTCTATCAGCAGGGAAGAGATTGACGGTACCTGACTAAGAAGCCCCGGCTAACTACGTTCCAGCAGCCGCGGTAATACGTAGGGGGCAAGCGTTATCCGGATTTACTGGGTGTAAAGGGAGCGCAGGCGGAAGGCTAAGTCTGATGTGAAAGCCCGGGGCTCAAACGCGGTACTGCATTGGAAACTGGTAATCTAGAGTGTCGGAGGGGTAAGTGGAATTCCTAGTGTAGCGGTGAAATGCGTAGATATATGGAAGAACACCAGTGGCGAAAGCGGCTCGCTGGTCTGTAACTGAAGCTGAGGTTCGAAAGCGTGGGTAGCAAACAGGATTAGATACCCT
+
CF,CCCFGGGGGGGEGGGGGGGGC:FGGGGGGFAFGAFCE+F@C6FCF@6<ECGAFF,,5,CDEF,<FFF,E<ACD9B,B,C-,<5<,+>AE?,AABFDFGF+?B:FF54F9?,,8<,D,FF=7:FC8>D,B:FC<,,,>F,:D<:8@%7:99DB,9C;<<;=7888<=C8=9FFE7C4</61<@:9FF1FGGGGCEG:/C84+E>=,C20EF:>*B5?%3D#=GGGFCC<<<F@+,>@@8++:88,C,FFAB,FFD@8:,GE,:,A,9FAGE@+:=+GGDDFGGFCDFAFAEF,<GFF:?<F7GGGGFAGFGGFCCFFGGGGFFC,9FFFF:GFEGFF7CCF,GEB@F@:C7@@,,,FF<9FFCEEFAFC,<8GGFCGGFCGGGGCEF@GGFEFF8GGGGGGGGGFFF8FCCCCC
@BS 190
TGAGGAATATTGGTCAATGGGCGATGGCCTGAACCAGCCAAGTAGCGTGAAGGATGACTGCCCTATGGGTTGTAAACTTCTTTTATAAAGGAATAAAGTCGGGTATGCATACCCGTTTGCATGTACTTTATGAATAAGGATCGGCTAACTCCGTGCCAGCAGCCGCGGTAATACGGAGGATCCGAGCGTTATCCGGATTTATTGGGTTTAAAGGGAGCGTAGATGGATGTTTAAGTCAGTTGTTAAAGTTTGCGGCTCAACCGTAAAATTGCAGTTGATACTGGATGTCTTGAGTTCAGTTGAGGCAGGCGGAATTCGTGGCGTAGCGGTGAAATGCTTAGATATCACGAAGAACTCCGATTGCGAAGGCAGCCTGCTAAGCTGCAACTGACATTGAGGCTCGAAAGTGTGGGTATCAAACAGGATTAGATACCCT
+
CEGGGGEFDFFGGFGGGGFGFFEGGCGDGFGGFCFGGGFGGDGGFGGEGGFFGGGGGAFFGFGGGFGGGD@FFGGGFFGAFAFGFGGGGGGGFFGFFACA:F:F7,=<AEFGGGGGDFGDGDFGGGCFFFFGGGCGGGFGFGGDG<CGG9EGE8>CGGGGG?GGCGGG%FGCECGG?GGGGFGDBC7,CFCFFGGEFGFFAGFGG:>8=<EGFBCEDC:A;C7C9FF=DFFDFFGFD:GGFD@#FDCGGFF@C-FEGGEFCEF9FAFGDFE@,29FE4F?GFEGF8FE=E,A=B,,FCGGDDFEA++CGGGDCFGGFCFB>,:FGECAFGGCGGGGGFFGFA@FFGFGGEDFGF@7GGGGGGGGGGGGGFDGGGGGFFC6GGGGGGGGGGGDGGGDFGGGF@FGGGGGGFGGGGGGGFGGGGFGGCFGFCFC8BCC
@BS 85627
TGGGGAATATTGCACAATGGGGGAAACCCTGATGCAGCGACGCCGCGTGAGCGAAGAAGTATTTCGGTATGTAAAGCTCTATCAGCAGGGAAGAAGAATGACGGTACCTGACTAAGAAGCACCGGCTAAATACGTGCCAGCAGCCGCGGTAATACGTATGGTGCAAGCGTTATCCGGATTTACTGGGTGTAAAGGGAGCGCAGGCGGTGCGGCAAGTCTGATGTGAAAGCCCGGGGCTCAACCCCGGTACTGCATTGGAAACTGTCGTACTAGAGTGTCGGAGGGGTAAGTGGAATTCCTAGTGTAGCGGTGAAATGCGTAGATATTAGGAGGAACACCAGTGGCGAAGGCGGCTTACTGGACGATAACTGACGCTGAGGCTCGAAAGCGTGGGGAGCAAACAGGATTAGATACCCT
+
FGGCDEGGGGGGGGGGGGGGGGGGGGGGGGGGGGGGGGGGGGGGGGGGGGGGGGGFFEGGGGGGGGGGGGGGGGGGGGGGGGFGGGGGGG4EFGGGGGGCFGGGGGGGGGGGGGGGGGGGGGGGGGGFGF@GGGGFGGGGGGGGGGEGGGGCFFGGCGGFGGGGGGGFGGGGGGGEGGGCF<C0GGFFGFGGGGGGGGGGGGGGGGGGDGGGGGGGFGGGGGGGGGGEGGGGGGGGFEGGFGGGGGGGFEGGGGGGGGGGGGGGGGGFGGGGGGGGGCC:EEFGGGFGDGGGGGGFGGCGGGGGGDGGGGGGGGF=C7GGGGFFGGGGGFFGFGGGFGGGGGGGGF:GGGGGGFAGGGEGGGGGGGGGGGGGGGFFGGGGGFCGFFEGGGGGGGGGGGGGGFGGGGGGGGFDCCCCC
@BS 192
TGGGGAATATTGCACAATGGGGGAAACCCTGATGAAGCGACGCCGCGTGAGTGAAGAAGTATTTCGGAATGCAAAGCTCTATAAGCAGGGAAGAAAATGACGGTACCTGACTAAGAAGCCCCGGCTAACTACGTGCCAGAAGCCGCGGTAATACGTAGGGGGCAAGCGTTATCCGGATTTACTGGGTGTAAAGGGAGCGTAGACGGTAAAGCAAGTCTGAAGTGAAAGCCCGGGGCTCAACCCCGGGACTGCTTTGGAAACTGTTTAACTAGAGTGCTGGAGAGGTAAGCGGAATTCCTAGTGTAGCGGTGAAATGCGTAGATATTAGGAGGAACACCAGTGGCGAAGGCGGCTTACTGGACAGTAACTGACGTTGAGGCTCGAAAGCGTGGGTAGCAAACAGGATTAGATACCCT
+
@FFF:BF8FFGGFGGFGDFFFEEGGGF<FC<CFE,CEF+F:FF+@+CC7:F,9<CECEEEACAE,CC,=+?,FFFEDEEF?,<9E?5BCECEEGGGG9FF<FG=FCB?BFCA<<B?C,A,++@B@F=<9.<>:,796F@,16>F>C>F3>43@;D14=FEFF6BCCF6C14<7>@<E<FAFF=FEGBE4CFC@@CC:5B88?E;C>;C?@;;D8E:E9><.C2F@F/E>C7:BFFF=:AEFF>C?C/F>><BFE<ECFF?G>FFFE<?FCEE:A=FEE>C;F9FE@:CBADFD@FGGGEAGGEEECCEFC,F:F?+FEFGFFEFFF,GGECBCFE-GGGDGFCFGGDGFDDGGFGGGGGFGFECGGGGFFFFFCGGGECGGFF8GGGGFCFE;,;,ECGGGGFFFCCGGFF@BAC@
@BS 66469
TGAGGAATATTGGTCAATGGACGAGAGTCTGAACCAGCCAAGTCGCGTGAAGGAAGACGGATCTATGGTTTGTAAACTTCTTTAGTGCGGGAACAAAGCGGCGTCGTGACGCCGGATGAGTGTACCGCAAGAATAAGCATCGGATAACTCAGTGCCAGCAGCCGCGGTAATACGGAGGCTGCGAGCGTTATCCGGATTTATTGGGTTTAAAGGGAGCGCAGGCCGCGAGGCAAGTTGGCGGTACAATGTCGGGGCTCAACCCCGGCCTGCCTTTGAAACTTTACTGCTAGCGTTCGAGTGAGGTATACGGAATGCGTGGTGTAGCGGTGAAATGCATAGATATGACGCAGAACTCCGATTGCGAAGGCAGCATACCAACTCGCAACTGACGCTGATGCTCGAAAGTGTGGGTATCAAACAGGATTAGATACCCT
+
,,CFGGGGGFGFFAFFEACDFFGGGEFGCFFGGF,CC<,CEF<EFGGDEG@DEGDFFFGGE:FFEGC8?ACFFFCFFGCF<FGFDFEFGECFFC8BFG,6C+@+@C3CA+8C7+>>+6,@F9CFGGG++>CB,,8F:E,,8@:*>FEF9,,83;D9D:*:FC,***4*<*<EC<:*:**2;*=1<851**;CF>5C*8:33,29>+:;C9C=@?C>8:1&3:**CCCCFC?84/***:C@,;@2FC7F@*<8:,,D88C>7:>C:++>8,,,B<,<?<CE,C,FFBGE@?+<9,7EEBA<5<,5,,<FA58444++B,A<:C=CEFEE<E,E?,A<F@6,FGFCEF<EFC@:@--GF@+C8<@CCGFFFFF9FGFCEFC++AGGFFEFGFF<<;,FCF@B,@,EBF;FF8GF9CE,FFGCEEC,C,FCEC@CCC
@BS 64937
TAGGGAATCTTCCACAATGGACGCAAGTCTGATGGAGCAACGCCGCGTGAGTGAAGAAGGTCTTCGGATCGTAAAACTCTGTTGTTAGAGAAGAACACGAGGGAGAGTAACTGTTCATTCGATGACGGTATCTAACCAGCAAGTCACGGCCAACTACGTGCCAGCAGCCGCGGTAATACGTAGGTGGCAAGCGTTATCCGGATTTACTGGGTGTAAAGGGAGCGTAGACGGACTGGCAAGTCTGATGTGAAAGGCGGGGGCTCAACCCCTGGACTGCATTGGAAACTGTTAGGCTTGAGTGCCGGAGAGGTAAGCGGAATTCCTAGTGTAGCGGTGAAATGCGTAGATATTAGGAGGGACACCAGTGGCGAAGGCGGCTTACTGGACGGTAACTGACGTTGAGGCTCGAAAGCGTGGGGAGCAAACAGGATTAGATACCCT
+
GGDFGFFFGGAFGGGGFGGCFGGGEEFGGEFGEFGGGGGGGGGGGG:FFG@FGFGGGGGGGGGGGGGE,@FFGGGFGGGFFFFGGGGGGGGGFDFFFCFGG+8BFGCFFGGGGGGGGFGGGCFF9FCEEGGGFFGGGGGGGGGGGGGGDG8CGGGGG>=FGGGGGF?GGGG?GED<>FFGGFGGGGEFGFC@FFFGFCFCE=@F>GGFFCFC8=FGGGFGGGGG<CE8FCC;C-FGGFGGGFCC2CFFF@CECFGFEGGGGCFGGGGFBGGGGGGFBADFFDB:FE,8FA,6,,=8FD@DFCBGFFGFCGGGEDFEDEAF8=@EACGEEGGGGFGGFGGGGGGGFGFCCFDFGGGGFGFGGGFGGGGGFFGCFDGFFGFCEGGGFGGGGGGGGGGGDGGGGGGEFFGGGGGEDEGEGGGGGFEEGF9FF@@@FFGFCCCCC
@BS 117704
TGAGGAATATTGGTCAATGGACGAGAGTCTGAACCAGCCAAGTCGCGTGAAGGAAGACGGATCTATGGTTTGTAAACTTCTTTAGTGCGGGAACAAAGCGGCGTCGTGACGCCGGATGAGTGTACCGCAAGAATAAGCATCGGCTAACTCCGTGCCAGCAGCCGCGGTAATACGGAGGATGCGAGCGTTATCCGGATTTATTGGGTTTAAAGGGAGCGCAGGCTGCGAGGCAAGTCAGCGGTCAAATGTCGGGGCTCAACCCCGGCCTGCCGTTGAAACTGTCCTGCTAGAGTTCAAGTGAGGTACGCGGAATGCGTTGTGTAGCGGTGAAATGCATAGATATGACGCAGAACTCCGATTGCGAAGGCAGCATACCAACTCGCGACTGACGCTGAGGCTCGAAAGCGTGGGTATCGAACAGGATTAGATACCCT
+
GGGGGG8FFGGGGGGGGGGGGGGGGGGGGGGGGGGGGGGGGGGGGGGGGGGGGFGFFGGGGGGGGGGDGGGGGGFGFGGGGGGGGGGGGGGGGGGGGGGGGGGGGGGGGGGGGGGDFGGFCFGGFGGGGGGGFFGGGGGFCGGGGCFGGGGG1GGGGGGGGGGGGGGGG7=9FGGGGEGEFFG>5CEG?GGGGGD?EEFFCFFGC<EGFCFGGGGGEFEG:EEGGGGGGGDFGGEGCGEEGCEGGGE@GGGFFEGEGFGGFGGFGDGGGGGGFAGGGGGGGGGGFA,GGGGGDAFGGGGGGFC:FCF8GGGGGGGFCGGGGEEB7GGGGGGGGGGFGGGGDCFCCECCGFFGGGGGGEGGECGGGGGGGGGGGGGFGF:CCGDGGEGGGGGFFGGFDGFGGGGGGGGGGGGGGGGGFGFGGGGGGGGGGCCCCC
@BS 112551
TGGGGAATATTGCACAATGGGGGAAACCCTGATGCAGCGACGCCGCGTGGAGGAAGAAGGTCTTCGGATTGTAAACTCCTGTTGTTGAGGAAGATAATGACGGTACTCAACAAGGAAGTGACGGCTAACTACGTGCCAGCAGCCGCGGTAAAACGTAGGTCACAAGCGTTGTCCGGAATTACTGGGTGTAAAGGGAGCGCAGGCGGGAGAACAAGTTGGAAGTGAAATCCATGGGCTCAACCCATGAACTGCTTTCAAAACTGTTTTTCTTGAGTAGTGCAGAGGTAGGCGGAATTCCCGGTGTAGCGGTGGAATGCGTAGATATCGGGAGGAACACCAGTGGCGAAGGCGGCCTACTGGGCACCAACTGACGCTGAGGCTCGAAAGTGTGGGTAGCAAACAGGATTAGATACCCT
+
GGGGGGGGGGGGGGGGGGGGGDDGGGGGGGGGGGGGGGGGGGGGGGGGGGGGGGGGGGGGGGGGGGGGGGGGGGGGGGGGGGGGGGGGGGGGGGGGGGGGGGGGGGCDGFGGGGGGGG>GGGGGGGGGGGGGGGGGGGGGGGGGGGGGGGGGGGEFGGGGGGGGGGGGGGGGGGGGGGGGGGGGGGGGGGGGGGGGGGGGGGGGGGGGGGGGGGGGGGGGGGGGGGGGGCFGGGGGGGGGGGGGGGGGGGGGGGGGFGGGGGGGGGGGGGGGGGGGGFFGGGGGGGGGGGGGGGGGGGGGGGGGGGGGGGGGDGGGGGGGGFCFCGGGGGGGGGGGGGGGGGGGGGGGGGGGGGGGGGGFGGGGGGGGGGGGGGGGGGGGFCGGGGGGGGGGGGGGGGGGGGGGGGGGGGGCCCCC
@BS 197
TGAGGAATATTGGTCAATGGACGCAAGTCTGAACCAGCCATGCCGCGTGCAGGAAGACGGCTCTATGAGTTGTAAACTGCTTTTGTACGAGGGTAAACTCACCTACGTGTAGGTGACTGAAAGTATCGTACGAATAAGGATCGGCTAACTCCGTGCCAGCAGCCGCGGTAATACGGAGGATTCAAGCGGTATCCGGATTTATTGGGTTTAAAGGGTGCGTAGGCGGTTTGATAAGTTAGAGGTGAAATCCCGGGGCTTAACTCCGGAACTGCCTCTAATACTGTTAGACTAGAGTGTAGTTGCGGTAGGCGGAATGTATGGTGTAGCGGTGAAATGCTTAGAGATCATACAGAACACCGATTGCGAAGGCAGCTTACCAAACTATATCTGACGTTGAGGCACGAAAGCGTGGGGAGCAAACAGGATTAGATACCCT
+
GGCFFGGGDGGF<;EGGGGGGGGGGGGGFGGGGGGGGGFG,FGGGGGGGDDFFEFGGGGGC@FFGAFFF?,EFFFGGGGGCFGFGGGFDCCCFFGEG9FFGGFA<EFF=BFFFGGFFC<EC?F<F<EF<FDB:E=DFAFG,=@>FDEDFFDFEFGGGFFGGGGCE>EC<FCCCDFFECGGCFGEEGGFGC>@CFC?=FF<FGEFGGFGFGGFGGGFGGGGGGGGCGFGFAAECFFCAGGGGFCCGFCFGEECGGGGG?FCFG+EGGFFCEGFGCD<CFEEFDFGDCFFFEEGAE,GEFC:@GDGFF@CGGGGGGE,@EFEGGGGGGGGGGFGDGGGGGGGFE9FGEE,FCGGGGGGGGFFGGGGGGGGGF,GFF;CFCC,@FF<GGGGGGFGGFGGGGEFCGGGFEGGGGGGGGGFF9GGGGGGGFGGGGGCCCCC
@BS 78840
TGGGGAATATTGCACAATGGGGGAAACCCTGATGCAGCGACGCCGCGTGAGCGAAAAAGTATTTCGGTATGTAAAGCTCTATCAGCAGGGAAGAAGAAATGACGGTACCTGACTAAGAAGCACCGGCTAAATCCGTGCCAGCAGCCGCGGTAATACGTATGGTGCAAGCGTTATCCGGATGTACTGGGTGTAAAGGGAGCGCAGGCGGAAGGCTAAGTCTGATGTGAAAGCCCGGGGCTCAACCCCGGTACTGCATTGGAAACTGGGCATCTAGAGTGTCGGAGGGGTAAGTGGAACTCCTAGTGTAGCGATGAAATGCGTAGATATTAGGAGGAACACCAGTGGCGAAGGCGGCTTACTGGACGATAACTGACGCTGAGGCTCGAAAGCGTGGGGAGCAAACAGGATTAGATACCCT
+
@,C87CE@FFGCEFFAEEFG,,@CFGGCFGGGGGGGGGDF7@FCCEG::BCACE7+8CFGEFAEDFG7F+BAFFEE,C<,CEFF,BFF@E<FBFGGGFFF<FFDGGGGGGDFG9DF8CC8AC,D,88>FGGC#?@<F?<=B@A8FF:EFGGGGFFEGFFFFCEF:?,8*GGGECFCCEG>'<28GFFFC<=:FGCGECFG8CF:8*:>EG8D?CFFFFFGGGF@CGGA@FF;CE><CFCFGGGG6GGFE:7FGGFFGGEFF>C?:,#,2?CEFGG8+/<-GGGGFCGFFCFGFGFF8GFFF9FFF:=7GEFFF9EGEC7F<GGGGFGFFFGFF?EE@9FGGEFF@DGFC@:F<FGGF<FF>GGCGGGGFGGEGGGGGFGGFED:FGGCCCGGGGFFEGGFF<@AFFFGFGGGGCCCCC
@BS 64158
TGGGGAATATTGCACAATGGGGGAAACCCTGATGCAGCGACGCCGCGTGAGCGAAGAAGTATTTCGGTATGTAAAGCTCTATCAGCAGGGCAGAAGAATGACGGTACCTGACTAAGAAGCACCGGCTAAATACGTGCCAGCAGCCGCGGTAATACGTATGGTGCAAGCGTTATCCGGAGTTACTGGGTGTAAAGGGAGCGCAGGCGGTGCGGCAAGTATGATGTGAAAGCCCGGGGCTCAACCCCGGTACTGCATTGGAAACTGTCGTACTAGAGTGTCGGAGGGGTAAGTGGAATTCCGAGTGTAGCGGTGAAATGCGTAGATATTAGGAGGGACACCAGTGGCGAAGGCGGCTTACTGGACGATAACTGACGCTGAGGCTCGAAAGCGTGGGGAGCAAACAGGATTAGATACCCT
+
GGFFFFFGFFFFFGGGGFEGF7CGGFFFGFGGGGGGGCEGGGGEGECGFG7<FFEGGGGGAFGGGGFFGGCEFDFGGGGFEAFFGFDGGG+AFFFFG8EFGGGCF==FCF=FD9FG9DFGC@A>FEGGEC@@F<F8DFGFFFFFGC>:FEDFGDFEDFBF0@:CCC5?GG>F@FC<5<#=9FGGGGCFGGF8CFG:#17::EEEE8C/FEFGGEEG:#2BFCFFGFDGDGFGDFFGGDGGGGECGG=FFFCCFCFGCC=CCFGCCFEABF2EAD=8F@<==<?EGFFGCGGFF<GGGF9,5F9FDEFCGFFFF@GGGGGCFGGEEE=8:=C:<,8GFFGDEEFECFCC+C:CFGFEEE8,GFFC<9GF@C;BB<ECC,:@FFEFFCGGGEFGGGDFGFFGFGEFD<FFFFD@<C9CA
@BS 52573
TGGGGAATATTGCACAATGGGGGAAACCCTGATGCAGCGACGCCGCGTGGAGGAAGAAGGTCTTCGGATTGTAAACTCCTGTTGTTGAGGAAGATAATGACGGTACTCAACAAGGAAGTGACGGCTAACTACGTGCCAGCAGCCGCGGTAAAACGTAGGTCACAAGCGTTGTCCGGAATTACTGGGTGTAAAGGGAGCGCAGGCGGGAAGACAAGTTGGAAGTGAAATCCATGGGCTCAACCCATGAACTGCTTTCAAAACTGTTTTTCTTGAGTAGTGCAGAGGTAGGCGGAATTCCCGGTGTAGCGGTGGAATGCGTAGATATCGGGAGGAACACCAGTGGCGAAGGCGGCCTACTGGGCACCAACTGACGCTGAGGCTCGAAAGTGTGGGTAGCAAACAGGATTAGATACCCT
+
-@EGGDEEFEFGGFG9FGGGGGGDGGGGGFCFDFEEFGGGCEFGEEGCEGFGGGGGFAGGFFGGGGGGDCEFFGGGGGGFGGGCBGGGGGGC,:C<FGCFE@F+B+57BGDDF8=,B<F,??FGBFGGF3DFE<>CGA>CFFGFCFFFDCGFGFE<DFGF?GGGGGFGGDFGCGFFEGGFFGFGGGGFCCGGGGGFGFF=EFEEGGGFEGFGFCFFGGGGGGFFGFEGFGGFFGFGGGGGGGFGGFFCGGGGF9C8GGGGCFC<GGGGFGGGFD8GGGGGGGGFGGGGGGGGGGGGGGGGGGGGGGF@GFFEGGGGGGFGGEDDGGGGGGGGGGGFGGGGGGGGGEDGGGGGGGGGGFGEGGGCDGGGGGGFFGGGGGGGGGGGGGGGGGGGGGGGGGGGGGGGGGGGGGGCCCCC
@BS 75172
TGGGGGATATTGCGCAATGGGGGCAACCCTGACGCAGCAACGCCGCGTGAAGGATGAAGGTTTTCGGATTGTAAACTTCTTTTATTAAGGACGAAAAATGACGGTACTTAATGAATAAGCTCCGGCTAACTACGTGCCAGCAGCCGCGGTAATACGTACGGTGCAAGCGTTATCCGGATTTACTGGGTGTAAAGGGAGCGCAGGCGGAAGGCTAAGTCTGATGTGAAAGCCCGGGGCTCAACCCCGGTACTGCATTGGAAACTGGTCATCTAGAGTGTCGGAGGGGTAAGTGGAATTCCTAGTGTAGCGGTGAAATGCGTAGATATTAGGAGGAACACCAGTGGCGAAGGCGGCTTACTGGACGATAACTGACGCTGAGGCTCGAAAGCGTGGGGAGCAAACAGGATTAGATACCCT
+
EF8ECFEEGGGGGGGGGGGFGGGEEGGGGGG<F@-@FDFGGGFGGGGGGGDGGGGGGGGG9FDFGGGGGGGGDGGGGGGGGGGGGFGGGFFGFFCCG8DFGFEGGGGGGGGGGGGGGGCEDFFBEGGGGGGGGF?8FGGCGFGDEGGGGGGF6FGGGGGGDGGGEGGGGECB;FEG?7-@E@FGGFCCEFFFGGGE>C7CFE?EGFGFF<@;>F>E3GECFGG9FFF@FGGFGFFGGGGGFCC=FCFFEEFFFFGGGFFGFF<EGGCCFFGGGE?@GGGGGEDEDGGGGGF5B,GFECGFGGFEFCEGGGGFF:EBCGGGGE=9F9GGFC,DEBCECGGGFCC@EEF:CGGEGGGGGGCGGGGGGFEEGGGFGGF,FEGDDE@GFCGGGGF;FEC9FFFFFAEEFECGGFGFC9CCC
@BS 100098
TAGGGAATCTTCGGCAATGGACGGAAGTCTGACCGAGCAACGCCGCGTGAGTGAAGAAGGTTTTCGGATCGTAAAGCTCTGTTGTAAGAGAAGAACGAGTGTGAGAGTGGAAAGTTCACACTGTGACGGTAACTTACCAGAAAGGGACGGCTAAATACGTGCCAGCAGCCGCGGTAATGCGTATGGTGCAAGCGTTATCCGGATTTACTGGGTGTAAAGGGAGCGCAGGCGGAAGGCTAAGTCTGATGTGAAAGCCCGGGGCTCAACCCCGGTACTGCATTGGAAACTGGTCATCTAGAGTGTCGGAGGGGTAAGTGGAATTCCTAGTGTAGCGGTGAAATGCGTAGATATTAGGAGGAACACCAGTGGCGAAGGCGGCTTACTGGACGATAACTGACGCTGAGGCTCGAAAGCGTGGGGAGCAAACAGGATTAGATACCCT
+
CEFGGGGGGGGGGGGGGGGCGGGGCEGGGGGGGGDGGGGGGGGGGGGGGGGGGGGGGGGGGGGGGGGFGGGFGGGGGGGGGGGGGGGGGGGGGGGGGGGGGGFGGGGGGGGFGFFGGGGGGGGGGGGGGGGGGGGGGGGG8F<FGGFFGGGGGGFFFGGGFGGGFFFFGGE7CFGGE<EGGGGGGGGGGGGGGGGGGGGGGGGGGGGF=GGGGFCCEFFFEBGGGGCGGGGEEFFGFGGGGGGGFFDFFGGGGGGGGGGGEDE=GGGGGGGGGGFGGGFAGFGGFFGGFB9FDFGGGGFGCF7GGGGGGGGGGGGGGGGGGEGCE9FGGCCGGFD9GGGGGGGGGGGGGGGFGGGGGGGGGFGGGFCGGGGGGGGGGGGGGGGGGGGGGGGGFGGGGGGGGGGGGF@GFFGGGGGGGGGGGGGFGGGGGGGFGGGFFCCCCC
@BS 111513
TGGGGAATATTGCACAATGGGGGAAACCCTGATGCAGCGACGCCGCGTGGAGGAAGAAGGTCTTCGGATTGTAAACTCCTGTTGTTGAGGAAGATAATGACGGTACTCAACAAGGAAGTGACGGCTAACTACGTGCCAGCAGCCGCGGTAAAACGTAGGTCACAAGCGTTGTCCGGAATTACTGGGTGTAAAGGGAGCGCAGGCGGGAAGACAAGTTGGAAGTGAAATCCATGGGCTCAACCCATGAACTGCTTTCAAAACTGTTTTTCTTGAGTAGTGCAGAGGTAGGCGGAATTCCCGGTGTAGCGGTGGAATGCGTAGATATCGGGAGGAACACCAGTGGCGAAGGCGGCCTACGGGGCACCAACTGACGCTGAGGCTCGAAAGTGTGGGTAGCAAACAGGATTAGATACCCT
+
GGGDGGEFGGGGEGGGFGGCGGGGGGGGGGGGGGGGFGGGGGGGGGGGGGGGGGGGGGGGGGGGGGGGGCGGGGFGGGGGGEEFFGGGGGGFGGGFGGGGGGGCFFAFGGGGGFGFGGGGGFDFGGGGGGFGG@GGGGGGGFGGGGGDGGGFFGDCFGG>GGGEGGGEFGDGFC:FGGFFGFCCEFFF@?FCGGE8CCGGGGGDFFG@FCFFGDCFCFGGGGGGGGFGFFGFGGGGCGEFGGGGCFCFGF<EF;DG?C=E@FFGFFGGFFFGFDEGGGGFEFGFCGGGGGGDFFCGGGGGFCGGEGGGGFCFFF:DGGFFGGGCFGGCCFGGEGFGGGGGGGGGGGGGGGGGGDGF@,FGGGGGGFGGGGGGGGGGGEGFGGGGGGFCGGGGGGGGGGGGGFFGF9EGGGGCCCCC
@BS 204
TGGGGAATATTGCACAATGGGGGAAACCCTGATGCAGCGACGCCGCGTGAGCGAAGAAGTATTTCGGTATGTAAAGCTCTATCAGCAGGGAAGATAATGACGGTACCTGACTAAGAAGCCCCGGCTAACTACGTGCCAGCAGCCGCGGTAATACGTAGGGGGCAAGCGTTATCCGGATTTACTGGGTGTAAAGGGAGCGTAGACGGACTGGCAAGTCTGATGTGAAAGGCGGGGGCTCAACCCCTGGACTGCATTGGAAACTGTTAGTCTTGAGTGCCGGAGAGGTAAGCGGAATTCCTAGTGTAGCGGTGAAATGCGTAGATATTAGGAGGAACACCAGTGGCGAAGGCGGCTTACTGGACGGTAACTGACGTTGAGGCTCGAAAGCGTGGGGAGCAAACAGGATTAGATACCCT
+
FGGFGCCFFGGGGGGGGGFGGGGGGGGGGGGGGGGGGGGGGGGGGGGGGCEGFGGGGGGFGGGGGGGECFGGGGGGGGGGGGGGGGGGFGGGGGGGGGGFFGGGGGGGGGGGGGGGGFGGGG=G?GGGGGGGGGGGFGGGGGGCGGGGCEG@CGGFAFGGGGCFGGFGGGGGGGGDE@?9C;@GGF@;FGFGGGGGGCEGGGEGGGGGGGGGGACCC?FCFGGGGG?EGGGEGEGFDFGGFCCFFGGFFFDECDDFFGGFFGGGGGGF=FFEFF7GGDGFFCGGGEGFC@GDFGGFGGF9=FF7CGGGFGCFDGGGGFGFFGGFGGGGGDGFGGGGGGGGDECGGGGGGGGGGGGGGGGGGGGGGGGGGGGGGGGGFGGGGGGFGGGGGFEFGGGGGGFFGGGGGGGGF8FCCCC@
@BS 205
TGGGGAATATTGCACAATGGGGGCAACCCTGATGCAGCAACGCCGCGTGGAGGAAGAAGGTCTTCGGATTGTAAACTCCTGTTGTTGAGGAAGAAAATGACGGAGCGCAACAAGGCAGTGACGGATAACTACGTACCAGCAGCCGCGGTAAAACGTAGGTCAAAAGCGTTGTCCGGAATTACTGGGTGTAAAGGGAGCGCAGGCGGTAAGCCAAGTTTGAAGTGAAAGCCTTGGGCTCAACCCATGAACTGCTTTCAAAACTGTTATTCTTGAGTGGTGCAGAGGTGGGCGGAATTCCCGGTGTAGCGGTGAAATGCGTAGATATCTGGAGGAACACCAGTGGCGAAGGCGGCCTTCTGGTCACCAGCTGACGCTGAGGCTCGAAAGCGTGGGTAGCAAACAGGATTAGATACCCT
+
G8E8FCEG6FG,EFGGGGGG,:F+CF@6@FGGGG@FGG-EFGGGGGGGB=6CBF8<EFGG89EGGGG4,+BE<FF9,5BFFGGGGGGC<FCFGG,,,CF,,BC+++++@FGA33,+:3,,C,>@*:39,#3@>5#DFFGBFC@FE0FB<C</FEE+)@C2C2*:CDFFF:5G<-=3?9FF=2F8<F+,;7F:=*C@DD85GF9*<D?,,,,;9FC=,7,,@@CC:D>*>:*F<GF<@+GF@3,D,CF<,GFE9E:8,FGGGFF39,<9FGGFCFA689E8GGFFB++++,FEF=:GFB:<GGGGGGGGEGE,EGGGGGGGGGGFF=,FC,,GGGGGGGGGGGGGGGGGGGGFC,;8EEFC,C;CFE,GGGGGGGGGGGGGGGGGFC@+-GGGCFCEC,FGGGGGGFGFGFFCCCCC
@BS 77002
TGGGGAATATTGCACAATGGGGGAAACCCTGATGCAGCGACGCCGCGTGAGCGAAGAAGTATTTCGGTATGTAAAGCTCTATCAGCAGGGAAGAAGAATGACGGTACCTGACTAAGAAGCACCGGCTAAATACGTGCCAGCAGCCGCGGTAATACGTATGGTGCAAGCGTTATCCGGATATACTGGGGGTAAAGGGAGCGCAGGCGGTGCGGCAAGTCTGAGGTGAAAGCCCGGGGCTCAACCCCGGTACTGCATTGGAAACTGTCGTACTAGAGTGTCGGAGGGGTCAGTGGAATTCCTAGTGTAGCGGTGAAATGCGTAGATATTAGGAGGAACTCCAGTGGCGAAGGCGGATTACTGGACGATAACTGACGCTGAGGCTCGAAAGCGTGGGGAGCAAACAGGATTAGATACCCT
+
@C@DEFFGGFFFAFECE<,EFGGECFEAEFFFEBFFEGGGDCFG+@F@CCFFGGCC,CECFC@FAFGCGFGGGGGGGFF<FGGGFGGGGGFGDFEFG8EFEGGGGF:DEGFGGGFGGGGFFF<CFGC+@CFGFGC<@F,,<FCFFEDECCC*@DFCD<,8,,3C<,31<:BFE,:4C+<F=9B0<FG-BDFCFFCEFE8E:EE,$=:?CCEGEGCG87A@,%GEFC>EGF>7EFFGD>FCCF&=3CF<=FAEFF<GFDFDACFC@+7A3#9??FCA7@GEEFEF<F?,FEDC?B8GFA9FFF<GEGGGFFDF9EC?=FF9FECGFGGGFEFC<696,CEFCDECC@:CC,C6;,<FF<:CDC8GGGFAFCGCECFFC<EEFFGGDGEB7EFGGFAFFEFFFGFEGGGGGGFE8@CCC
@BS 96167
TGGGGAATATTGCACAATGGGGGAAACCCTGATGCAGCAACGCCGCGTGAGTGAAGAAGTATTTCGGTATGTAAAGCTCTATCAGCAGGGAAGATAATGACGGTACCTGACTAAGAAGCTCCGGCTAAATACGTGCCAGCAGCCGCGGTAATACGTATGGAGCAAGCGTTATCCGGATTTACTGGGTGTAAAGGGTGCGTAGGTGGCAGTGCAAGTCAGATGTGAAAGGCCGGGGCTCAACCCCGGAGCTGCATTTGAAACTGCATAGCTAGAGTACAGGAGAGGCAGGCGGAATTCCTAGTGTAGCGGTGAAATGCGTAGATATTAGGAGGAACACCAGTGGCGAAGGCGGCCTGCTGGACTGTTACTGACACTGAGGCACGAAAGCGTGGGGAGCAAACAGGATTAGATACCCT
+
FGGGGFCFGGGFGGGGGGGDGGGFGGGGGGGGGGGGGGGGGGGGGGGGDGDGFFGGGGGGGFGGGGDCGGGGGGGGGGGGGGGGGGGGGGCGFGGGFGFGGGGGGEGFGGGGGGGGGGGGGG@9FFFGGGGGGFCGGGDFGGGGGGEDGGGGGGGGGGGG=GFGGGGGFFFGFGGGGFCEGGGGGGFFFFFAGGGD=CFGGFEGGGGFGGGGGGGFGGGGGCGGGFFEEEEGEFB8CGGGGGGGFF=BCGGGGCGFFGGGGGGGGGGGGGGGGC@ADGDGFFFGG<GEEGGFGGGGGFFCBEGGGGDGGEDGGGGGCGGGFE,FAGGGGGGGEFFDGGGF:GGGGGGGFCGGFGGGGGGGGGGGGFF9EGFEFDGFAGEEFGGGEGEGGGGGGGGGGGGGGGGGGGFGGGGCCCCC
@BS 208
TGGGGAATATTGCACAATGGGGGAAACCCTGATGCAGCGACGCCGCGTGGAGGAAGAAGGTCTTCGGATTGTAAACTCCTGTTGTTGAGGAAGATAATGACGGTACTCAACAAGGAAGTGACGGCTAACTACGTGCCAGCAGCCGCGGTAAAACGTAGGTCACAAGCGTTGTCCGGAATTACTGGGTGTAAAGGGGGCGCAGGCGGGAAGACAAGTTGGAAGTGAAATCCATGGGCTCAACCCATGAACTGCTTTCAAAACTGTTTTTCTTGAGTAGTGCAGAGGTAGGCGGAATTCCCGGTGTAGCGGTGGAATGCGTAGATATCGGGTGGAACACCAGTGGCGAAGGCGGCCTACTGGGCACCAACTGACGCTGAGGCTCGAAAGTGTGGGTAGCAAACAGGATTAGATACCCT
+
FAEGGGGGGGGGGGGGGGGGGGGGGGGGGGGGFGGGGGCGCFCEGGGGGEGGGGGGG8FFEF<FFGGF@EFAFGGE<EEAFGGGGGGGGGGGGFGGGGGGFGGCFGGFGGCGCFC<BFG;FDFGG>EFDC2E44>CCFFCFFGFEGEGGDGFGGG??>F>1:FFGGCGF@7EEFGGGGFCGF7FFGA=FGGGGEFGDCECEGDDFFEFD;D?G>GC5<C?CGGGGGGE@DFBEGGGDEDFFCDDFFFGGGGGDFEFGGGGGGGGGGGGGFGGGGDGF>FF>GGGGGGGGGGGGGGGGGGGGGGGGGGGGGFDGGGFF<GGGGGGF>CGGFGGGGGGGGGEGGEGGGGGGGGGGFGGGGGGGFBE@GFDGGGGGGGGGGGGGGGGGGGGGGGGGGGGGGGGGGGGGGGGFCGCCCCC
@BS 209
TGGGGAATATTGCACAATGGGGGAAACCCTGATGCAGCGACGCCGCGTGGAGGAAGAAGGTCTTCGGATTGTAAACTCCTGTTGTTGAGGAAGATAATGACGGTACTCAACAAGGAAGTGACGGCTAACTACGTGCCAGCAGCCGCGGTAAAACGTAGGTCACAAGCGTTGTCCGGAATTACTGGGGGTAAAGGGAGCGCAGGCGGGATGACAAGTTGGAAGTGAAATCCATGGGCTCAACCCATGAACTGCTTTCAAAACTGTTTTTCTTGAGTAGTGCAGAGGTAGGCGGAATTCCCGGTGTAGCGGTGGAATGCGTAGATATCGGGAGGAACACCAGTGGCGAAGGCGGCCTACTGGGCACCAACTGACGCTGAGGCTCGAAAGTGTGGGTAGCAAACAGGATTAGATACCCT
+
GGF<F6CFFFGDGGGGGGGGFDEGGGGCGFGGGGGEFF@FGGGGGGGGGF=4?B8FFGGGDFGGGGGCEFFEGAG<FGG?FGGFFGGCFGFGGFGAF<FAB7CF7FG?F8FFFEFGGGE<DA@=FC+<FFCFEF<FFGGGFD>FF->FEEEFGGGFGGGAFCCEGCFFE7FFGGGGGDFFGGGGDF#CCCC<>,F5:CC8:F6<CD>7#;8C6FF:9<FGFGGFCF6<EG7FFCD3>CF@F@:CFFFCD<=F3<>CFFDDD@CFC:CFFCGFEFF>A:GEGGGGGF=CF<FF8FEGEF=GFFGEC7GFGGGGFDGGFF9FF7GGGGFCEFGGEGGGGGGGGGGFGGGEGGGEEADFFFFFFCCEFGGDGGGGGGGCGGGGGEFFDGGGGFGGGGGGFFGGGGGGFGFCGGEC8CCC
@BS 210
TAGGGAATCTTCGGCAATGGGGGCAACCCTGACCGAGCAACGCCGCGTGAGTGAAGAAGGTTTTCGGATCGTAAAGCCCTGTTGTAAGTCAAGAACGAGTGTGAGAGTGGAAAGTTCACACTGTGACGGTAGCTTACCAGAAAGGGACGGCTAACTACGTGCCAGCAGCCGCGGTAATACGTAGGTCCCGAGCGTTGTCCGGATTTATTGGGCGTAAAGCGAGCGCAGGCGGTTTGATAAGTCTGAAGTTAAAGGCTGTGGCTCAACCATAGTTCGCTTTGGAAACTGTCAAACTTGAGTGCAGAAGGGGAGAGTGGAATTCCATGTGTAGCGGTGAAATGCGTAGATATATGGAGGAACACCGGTGGCGAAAGCGGCTCTCTGGTCTGTAACTGACGCTGAGGCTCGAAAGCGTGGGGAGCGAACAGGATTAGATACCCT
+
GGGGG@FGGGGGFEFGGGGGGGGGGGGGGFGGGGGGGGGGGGGGGDGGGGGGGGGGGGGGGGGGGGGGGGGGGGGDGFGGGGGGGGGGFGFFGGGGGGG@FFFGGCGGGGGGGFFGFGFCFGGGFFFFEGFCEGGGGGGGGGC<FCGGDEGGGGCCFGFFGGGF7CGCFGDGGG:41?F<525GGFEGGD/>CFFDFG7C8?CEGGGGFCCF/?EEGGG7?CC5E>*;5CGGFFFCGGGGFFEE6FFGG9GFCFFFGGFGGGEFFF@EEFGF:C9FB<GGGGGFGGFGGGGFFFFFDGGFDGGGGDC,FE,GGGGGFFGGGGGGGGGGGGGGGGGGGGGGGDCGGFGGGGGGGFFGFCGGGGGGGGGGGGGGEGGGFGGFGGGGGGGGGGGGGGGGGGGGGGGGGGGGGCCGEGF@GGGGGGGGGGGGGGGGGGGGCCCCC
@BS 211
TGGGGAATATTGCGCAATGGGGGCAACCCTGACGCAGCCATGCCGCGTGAATGAAGAAGGCCTTCGGGTTGTCAAGTTCTTTCGGTAGCGAGGAAGGCATTTAGTTTAATAAACTAGGTGATTGACGTTAACTACAGAAGAAGCACCGGCTAACTCCGTGCCAGCAGCCGCGGTAATACGGAGGGTGAGAGCGTTAATCGGAATAACTGGGCGTAAGGGGCACGCAGGCGGTGACTTAAGTGAGGTGTGAGAGCCCCGGGCTTAACCTGGGAATTGCATTTCATATTGGGTCGCTAGAGTACTTTAGGGAGGGGTAGAATTCCACGTGTGGCGGTGAAATGCGTAGAGAGGTGGAGGAATGCCGAAGGCGAAGGCAGCCCCTTGGGAATGTACTGACGCTCATGTGCGAAAGCGGGGGGAGCAAACAGGATTAGATACCCT
+
@C@F::,,CEC,9FEEC,;CCFDFDCE@@EE<F@FEGEEFGGG8CC:@>FFFCFFGGDDG,=EC9DFEGDEG,BEGFCFFFFFEGGGFFEE7:FFG>FG,<CFCEFFFCFGGAC<FDDCFGDDCFFG:7BEFGGGGGGGCFC,,33,3<E5CFGEFB:8*>*>F*6,DF*>FFGGGGFAF*<<::<**4,2*=1FEGB04.5;0AACCCE;CE?CE#+:E62//::F9C@;9EFF?,64ECFCE7CC43<,<+:6:EE3CCC@8<GFCGE>GGFFCC<>:=FF7>+BC8C3+C,<@?AFDGDE>,::GEGGFFAAC,F<BB+,?@CA==+B7B<CFFC@++DFFEEAB4,,?FC9FBCDGF:,C86CCC,F<F::F:7FCC8GFFFGGGGGGGFB:CC,;,9EEFC:EFB@EF@+EGFCCFFCF@CGGDGGGGGGFCCACB
@BS 116049
TGAGGAATATTGGTCAATGGGCGAGAGCCTGAACCAGCCAAGTAGCGTGAAGGATGAAGGCTCTATGGGTCGTAAACTTCTTTTATATGGGAATAAAGTTTTCCACGTGTGGAATTTTGTATGTACCATATGAATAAGGATCGGCTAACTCCGTGCCAGCAGCCGCGGTAATACGGAGGATCCGAGCGTTATCCGGATTTATTGGGTTTAAAGGGAGCGTAGATGGATGTTTAAGTCAGTTGTGAAAGTTTGCGGCTCAACCGTAAAATTGCAGTTGATACTGGATGTCTTGAGTGCAGTTGAGGCAGGCGGAATTCGTGGTGTAGCGGTGAAATGCTTAGATATCACGAAGAACTCCGATTGCGAAGGCAGCCTGCTAAGCTGCAACTGACATTGAGGCTCGAAAGTGTGGGTATCAAACAGGATTAGATACCCT
+
GGEFGGGGGGGGGGGGGGGGGGGGGGGGGGGGGGGGGGGGGGGGGGGGGEGGGGGGGGGGGGGGGGGGGGGGGGGGGGGGGGGGGGFFGGGFFEGGGGGGGGGGGGGGGGGGGGGGGGGGFGGGGGGFGGGGGGGGGGGGGGGGGGGGGFGGGGFGGGGGGGGGGGGGGGGGFGGGGGGG>GGGGGGGGGGGGGGGCGGGGGGGGGGGGFGFGGGFGGGGGGGGGFGCGGGGGGGFCGGFFGGGGGGGGGGGGGGGF@GGGGGEGGGFGFGGGGFAGFGGGGGGGGDGF<DGGGGGGGGFGGFGGFGFGGGGGFDGGGGGGGGGGFGGGCGGGGGFAGFGGFCEFGGGGGGGGEFFDGGGGGGGGGGGGGGGFGGGGGGGGGGGGGGGGGGGGGGGGGGGFGGGGGGEGGGGGGGGGGGGGGGGGGGGGGGCCCCC
@BS 122925
TGGGGAATATTGCACAATGGGGGAAACCCTGATGCAGCGACGCCGCATGGAGGAAGAAGGTCTTCGGATTGTAAACTCCTGTTGTTGAGGAAGATAATGACGGTACTCAACAAGGAAGTGACGGCTAACTACGTGCCAGCAGCCGCGGTAAAACGTAGGTCACAAGCGTTGTCCGAAATTACTGGGTGTAAAGGGAGCGCAGGCGGGAGAACAAGTTGGAAGTGAAATCCATGGGCTCAACCCATGAACTGCTTTCAAAACTGTTTTTCTTGCGTAGTGCAGAGGTAGGCGGAATTCCCGGTGTAGCGTTGTAATGCGTAGAGTTCGGGAGGAACACCAGTGGCGAAGGCGTCCTACTGGGCACCAACTGACGCTGAGGCTCGAAAGTGTGGGTAGCAAACAGGATTAGATACCCT
+
GGGCCF7@FFEGGGGGGFFEFE>FGGGGGFGGFEGGGGGG@FCCFGGGECFECFFFEGGGFDFCGGGGGGGGGGGGFGGGGGGFFGEGGFEEFGFGGGGGFFEGFFFFFFGGFFFGGGFGGGEE7=FGGFGGG8FCFGEFGFG?F>CE7FEGGGGFCFF,;=CBF=G%BCCEFF<<CFG1?FFC<F92;GFFFGCG<C;2<FCGGG<>>>CD8@F=<<0<EF<F5FGF@3FGCCC@0F>CCDC54CFFF=CGGGGFA<<=C6CGGGGCGF>:#BDFCGEE:C5=EB7C:E99E8CEEF@?E9>F6C4C?A,,GFC:CEF=?9++GGGF<FGF:C:<GF?GGDGGGGFGEFC,FEC,FFF@,GCGGF<GGFGEGGF<,EGGEFFE<GGGGFF,FFGFCEAAGGGGGGGGGGGCCCCC
@BS 111232
TGAGGAATATTGGTCAATGGACGAGAGTCTGAACCAGCCAAGTCGCGTGAAGGAAGACGGATCTATGGTTTGTAAACTTCTTTAGTGCGGGAACAAAGCGGCGTCGTGACGCCGGATGAGTGTACCGCAAGAATAAGCATCGGCTAACTCCGTGCCAGCAGCCGCGGTAATACGGAGGATGCGAGCGTTATCCGGATGTATTGGGTTTAAAGGGAGCGCAGGCTGCGAGGCAAGTCAGCGGTCAAATGTCGGGGCTCAACCCCGGCCTGCCGTTGAAACTGTCCTGCTAGAGTTCGAGTGAGGTATGCGGAATGCGTTGTGTAGCGGTGAAATGCATAGATATCACGAAGAACTCCGATTGCGAAGGCAGCCTGCTAAGCTGCAACTGACATTGAGGCTCGAAAGTGTGGGTATCAAACAGGATTAGATACCCT
+
GGGGGGGGGGGGFCFGGG9FGGGGDGGGGFGGGGGGGGGGGGFGGGGGGGGGGGGGGGGG:FFGGGGG<EGGGGGGGFAF9EGGGG9AFGGDGGGGGGGGG>C@FFGCFFGGGGGGFEGGGGGFFGGGEGGGFAFGACFFGGEGGGFFGFCEC*>FGGGDFEGEGG7FFFFGGGGGGGGG7CCCGCCCEGGGGGGD#'FA<<FG>;EFGGGFG?;<CGGGDDCFFGFGF>CEGEEGFGCEC@?EFGGGGGGGGGGFC@@8FEGBCEFGGFGGF9GGGGGFDGGGFFAFEFDE8EGGGFECEGGGGCGGFFCEEGGGF<GGGFCC@C<?FFCGGF9GGGGGGFFFFGFFFFEBCFDFGGGGGGGCGGGGGGFGGGGGGGGGFGDFEGGFF9FGGFFGGFFEGEFGGGGGGGGGGGGGGGGGGGFEFGFAFACCCC
@BS 110873
TGAGGAATATTGGTCAATGGACGAGAGTCTGAACCAGCCAAGTCGCGTGAAGGAAGACGGATCTATGGTTTGTAAACTTCTTTAGTGCGGGAAAAAAGCGGCGTCGTGACGCCGGATGAGTGTACCGCAAGAAAAAGCATCGGCTAACTCCGTGCCAGCAGCCGCGGTAATACGGAGGATGCGAGCGTTATCCGGATTTATTGGGTTTAAAGGGAGCGCAGGCTCCGAGGCAAGTCAGCGGTCAAATGTCGGGGCTCAACCCCGGCCTGCCGTGGAAACTGTCCTTCGAGAGTTCGAGTGAGGTATGCGGAATGCCTTGTGTAGCGGTGAAATGCATAGATATGACGAAGAACTCCGATTGCGAAGGCAGCATACCAACTCGCGACTGACGCTGAGGCTCGAAAGCGTGGGTATCGAACAGGATTAGATACCCT
+
F8,FFEFGGGGGF9@FEGGGGGG7BGGFGCFFA86CEFFGGGFGGGGGGGC9EC@F?EFE7FFF,EEEFC=FFGDCFFDDEGGD,CFDBEGFC<F4:C,@F+@=+CB+F+3=7F:>FE,3=FF9DGGCBFE:3,@D:,@,>BF*@:??,F;FGCE@,>*83=FFEDGF*4:?>**=*=1F7+8*:*/2;C>CC8?**;,<<?<C+2AE8,,0:5/***:88CE**2A55?/A8F,#12C7*$1@>840<@FGGDE;31@57@9F>@::C8CEC8GGFD4=F=@.@,FDDGFE8,@A,=,FDFE8+EFEC,F===B,<GGGGCDFEGFFF,E@9A?,C,<,FFC4,,C,9EEF=7FCGCCCFDEGCF?GGFE@<,E,,@6++C:CF@GDGFCEFDFGGGF@FGEEFC,FDGGGGGGGGGGGFF9E,GGFGCCBAC
@BS 216
TGGGGAATATTGCACAATGGGGGAAACCCTGATGCAGCGACGCCGCGTGAGCGAAGAAGTATTTCGGTATGTAAAGCTCTATCAGCAGGGAAGAAGAAATGACGGTACCTGACTAAGAAGCACCGGCTAAATACGTGCCAGCAGCCGCGGTAATACGTATGGTGCAAGCGTTATCCGGATTTACTGGGTGTAAAGGGAGCGCAGGCGGAAGGCTAAGTCTGATGTGAAAGCCCGGGGCTCAACCCCGGTACTGCATTGGAAACTGGTCATCTAGAGTGTCGGAGGGGTAAGTGGAATTCCTAGTGTAGCGGTGAAATGCGTAGATATTAGGAGGAACACCAGTGGCGAAGGCGGCCTGCTGGGCTTTAACTGACGCTGAGGCACGAAAGCGTGGGTAGCAAACAGGATTAGATACCCT
+
AFGFGEGGGGGGGGGGGGGGGGGGGGGGGGGGGGFF@FFGFGEGFFFGGGGGGGGGGGGGGGGGGGGCEFGGGGGGGGGGG9DGGGGGGGGGEFGGGGFFEGGGGEGCGACEFGAFGGDFCGEEF<G?GGG@GGGFFG;>CFFGGGDFEGEFGGCFG?F7?CGGGGGGGGFECACFCF>FDGGCCGGFCCACGGC?FEFGF>>EGEGG9CFGGGGGGCFCFFGF?FF?CFCCFEGGFF<FC=GE8>CD:GDFDFGGGFFGFFD=CCF?FEF?>F@BF:CEDEGGFGFAGGGGFDFF9FEGFGGFCEECCAEE9FGFB7GFGGGGGGGGFGGGGGGGCFGGGGGGGGFEFGE>GEGFE,CFDFGGGGGGFEGGGGGGGGGGGF@GGGEDGGGGGGGGGGGGGGGGGGGFFEE@EAC<BA
@BS 58341
TGGGGAATATTGCACAATGGGGGAAACCCTGATGCAGCGACGCCGCGTGAGCGATGAAGTATTTCGGTATGTAAAGCTCTATCAGCAGGGAAGAAAATGACGGTACCTGACTAAGAAGCCCCGGCTAACTACGTGCCAGCAGCCGCGGTAATACGTAGGGGGCAAGCGTTATCCGGAATTACTGGGTGTAAAGGGTGCGTAGGTGGTATGGCAAGTCAGAAGTGAAAACCCAGGGCTTAACTCTGGGACTGCTTTTGAAACTGTCAGACTAGAGTGCAGGGGGGGTAAGCGGAATTCCTAGTGTAGCGGTGAAATGCGTAGATATTAGGAGGAACACCAGTGGCGAAGGCGGCTTACTGGACGGTAACTGACGTTGAGGCTCGAAAGCGTGGGGAGCAAACAGGATTAGATACCCT
+
GGGGGGGGFGGGGGGGGGGGGGGGGGGGGGGGGGGGGGFEGGGGGGGGGGGGGGGGCFGG9FFGGGGGGGFGGGGFGGGGCFGGGGGGGGGGGGGGGGGGGGDGGGGGFGGGDFC,FFGGGGGGGGGGGGGGG@GGGGGGGGGFGGGGFFA?GGGFGGGGGGGGGFGFG>CGGGFEGGGGFGGGGGFGGGGFGGGFCCFGEFE:FGGECFFFGGGGGGGGGGGGFCF<FGG@GGGGFGFGGGGGFGGGGGGGGGGGGFCGGGGFGGGGGGGGGFGGGGGGGGGGGGGGGGGGGGGGFGGGGGGGGGGGGFFFGF@GFGGFGGGGFGGGGGGGGGGGGGGGGGGGGGGGGCGGGGGGGGGGGGGGGGGGGGGGGGGGGGGGGGGGGGGGGGGGGGGGGGGGGGGGGGGGGGGCCCCC
@BS 92441
TGGGGAATATTGCACAATGGGGGGAACCCTGATGCAGCGACGCCGCGTGAGCGAAGAAGTATTTCGGTATGTAAAGCTCTATCAGCAGGGAAGAAGAAATGACGGTACCTGGCTAAGAAGCACCGGCTAAATACGTGCCAGCAGCCGCGGTAATACGTATGGTGCAAGCGTTATCCGGATTTACTGGGTGTAAAGGGAGCGTAGACGGACTGGCAAGTCTGATGTGAAAGGCGGGGGCTCAACCCCTGGACTGCATTGGAAACTGTTAGTCTTGAGTGCCGGAGAGGTAAGCGGAATTCCTAGTGTAGCGGTGAAATGCGTAGATATTAGGAGGAACACCAGTGGCGAAGGCGGCTTACTGGACGGCAACTGACGTTGAGGCTCGAAAGCGTGGGGAGCAAACAGGATTAGATACCCT
+
EGGGGGEGGGFGGGGFGGFCGGG>FGGGGFFEGGGGGGECFGGGGGDGG:FGDEEGFFGG<FGGGGD@CFCGGGFDFGGG=FGGGGGGGCFGG:F,3FCCFFFC*>C@FC9,8=FFFE<.>BFGFBACC7FF9CFFB8FFDBC9<C281227CCCF>2<FE@,FC;<?:C9F83<@@?8?EC<@CGCC9FA?:CFEE=E:B:CCCGEF<8BC>C<C?,D<FGGD0<@C@C@C5<FGGDC++@><DGGDFFF9GGGGGGGGCGFFFFFGGFGGG>CFF:<DFGGGGGFEGFCCGGGFAE=FGGGGGGGGGGGEGGGGGGGGGGGGGEFCGGCGGGGGGGE8FCEGE?GGGGGGFEGGGGGGGGGCF<CFE:7GGCFB,GGGGGGEGGGGFGGGGGGGGGGGGGGGGGF<CEGGGCCCCC
@BS 118913
TAGGGAATCTTCCACAATGGACGCAAGTCTGATGGAGCAACGCCGCGTGAGTGAAGAAGGTCTTCGGATCGTAAAACTCTGTTGTTAGAGAAGAACACGAGTGAGAGTAACTGTTCATTCGATGACGGTATCTAACCAGCAAGTCACGGCTAACTACGTGCCAGCAGCCGCGGTAATACGTAGGTGGCAAGCGTTGTCCGGATTTATTGGGCGTAAAGGGAACGCAGGCGGTCTTTTAAGTCTGATGTGAAAGCCTTCGGCTTAACCGGAGTAGTGCATTGGAAACTGGAAGACTTGAGTGCAGAAGAGGAGAGTGGAACTCCATGTGTAGCGGTGAAATGCGTAGATATATGGAAGAACACCAGTGGCGAAAGCGGCTCTCTGTTCTGTAACTGACGCTGCGGTTCGAAAGCGTGGGTAGCAAACAGGATTAGATACCCT
+
GGGGGGGGGGGGGGGGGGFFFGEGCFEGGGFGGGGGGGGGGGFGGGGGFGGGGGGGGGGG66CEFFGGCFGCFFFFAE5,C<9FEFFGGGGGFGGFGGGGG=FFGFGFGFG,EB@FF9FCGD<FF?FGFGGGAGGGCFGFFGGDGF9FGE>FF<ADAGBF3FFG@7>>>BCF?<<>9F;F9CEED>DCFG=D3E8CECFCF<CF@><FC?;42:CFGGGEGE?CEGGGGGEGGGGFFCCEFGEEFE@CEFFFGF;CCCD@CFF>FC=:FDGA<9FF@9CC<CFGFF?,E4,C,FE?A9BECF@99GF9FFC,F9E?<,,GFGGFB<E:B87?,EC<E4,FFB,FCC,F<C,,,C,EF::E-GE87CF:B9@,@BCE<GFGGGFF8GGGGFE9GFC@GDGF@+@<FFF?,;:>EFC8CAFD<C<ECGGGGEFGGGGGCCCCC
@BS 114677
TGGGGAATATTGCACAATGGGGGAAACCCTGATGCAGCGACGCCGCGTGAAGGAAGAAGTATCTCGGTATGTAAACTTCTATCAGCAGGGAAGAAAATGACGGTACCTGACTAAGAAGCCCCGGCTAACTACGTGCCAGCAGCCGCGGTAATACGTAGGGGGCAAGCGTTATCCGGATTTACTGGGTGTAAAGGGAGCGTAGACGGATGGACAAGTCTGATGTGAAAGCCCGGGGCTCAACCCCGGGACTGCATTTGGAACTGTCAGGCTAGAGTGTCGGAGAGGAAAGCGGAATTCCTAGTGTAGCGGTGAAATGCGTAGATATTAGGAGGAACACCAGTGGCGAAGGCGGCTTTCTGGACGATGACTGACGTTGAGGCTCAAAAGCGTGGGGAGCAAACAGGATTAGATACCCT
+
GGGGGGGG<EGGGGGGGGGGGGGGGGGGGGFGGGFGGFFGGGGGGGGGGGFGGGFFFFGGGG9F9CFFCDGF9FFGGGGGGGFEFFFFGGGGGGGGGCGGFCFFGCFFCFGGDFGFC@EFGEEGGCGF=F?C?FGFEFCFF8FGGGCE?EGEGGG:;@EGCF@FGGGGGECEFGGE@FGGDGFGCFFGAFGGGGGBGCCCEE:CCE>CEG=FFGFGGCGGGGGGGFEGFGCGGGG@B8GGGG8CFEEGCDEFFF9@EFDFGGGFGFFFGF9FFG=GF=>EFFGGGGGGGGGFGGGFGEEEGGGEGGGGGGEDGGEGFGGGGGGGGEGGGF9GDGGFGGGF@GGGGGGGGDGGGGGGGGGGDGGEGGFGGGGGGCGGGGGGGGGGGGGGGGGGGGGFF<GGGGGGGGGFGGGCCCCC
@BS 95954
TGGGGAATATTGCACAATGGGGGAAACCCTGATGCAGCGACGCCGCGTGAGCGAAGAAGTATTTCGGTATGTAAAGCTCTATCAGCAGGGAAGAAGAATGACGGTACCTGACTAAGAAGCACCGGCTAAATACGTGCCAGCAGCCGCGGTAATACGTATGGTGCAAGCGTTATCCGGATTTACTGGGTGTAAAGGGAGCGCAGGCGGTGCGGCAAGTCTGATGTGAAAGCCCGGGGCTCAACCCCGGTACTGCATTGGAAACTGTCGTACTAGAGTGTCGGAGGGGTAAGTGGAATTCCTAGTGTAGCGGTGAAATGCGTAGATATTAGGAGGAACACCAGTGGCGAAGGCGGCTTACTGGACGATAACTGACGCTGAGGCTCGAAAGCGTGGGGAGCAAACAGGATTAGATACCCT
+
G8@EC@FEGGGAFFGGGGF8FCEC;CF@CFF<FFGCFGGGGGGGGGGGGG:8CFCFGGGG,CFFGG7?FEFEGGGGGG@CFGGGAFGGDGGGGGGGFGGFFGGGEGGGGFFDGGG?FFGGGGGGGGE>F,E,EFGGGGGGGDFGGGEBFE5>FFGGGGGGG<>9@;,<=C<FFGGEE.<FC6;CEFC;FFGCFFGDFGGGGGCECGGD.CFCCGGEFFFGGCFD?9<FCFCGGGDGGGF=BDGGFFGGF888EB,GGFBCCGGDGD=;FFE8E8FCEE=EDEGFFFGFCFEF?BFFFFFEAF@F@>:DFFE9F:=7@GFEGFEEGGGEFC9,@CF<CFF8GGGFD,@,:DGGGGGGGF:CFECGFCFC@;FFCFEC6,@,<,@,GFF@CCAGFGFFFCEFEF<CC,EC,EEC@@-A@
@BS 222
TGGGGAATATTGCACAATGGGGGAAACCCTGATGCAGCGACGCCGCGTGAGCGAAGAAGTATTTCGGTATGTAAAGCTCTATCAGCAGGGAAGATAATGACGGTACCTGACTAAGAAGCTCCGGCTAAATACGTGCCAGCAGCCGCGGTAATACGTATGAAGCAAGCGTTATCCGGATTTACTGGGTGTAAAGGGTGCGTAGGTGGCAGTGCAAGTCAGATGTGAAAGGCCGGGGCTCAACCCCGGAGCTGCATTTGAAACTGCTCGGCGAGAGTACGGGAGAGGCAGGCGGAATTCCTAGTGTAGCGGTGAAATGCGTAGATATTAGGAGGAACACCAGGGGCGAAGGCGGCCTGCTGGACTGTTACTGACACTGAGGCACGAAAGCGTGGGGAGCAAACAGGATTAGATACCCT
+
GFGGGGGGGGGGGGGGGGGGFGGGGGGGGGGGGGGGGGCGGGGGGGGGGGGGGGGGGGGFGGGGGGGEGGDGGGGGGGGGGGGGFGGGFGGGGGGGGGGGGGGGGGGFGGGGGFGGGFGGGGGGGGGGG@GG?)%FGGGGGGGGGGGGGG9;FEGCG=FGGFGGGG:C<CFGGGGGGFFGEF9GGFFEGFGCGEB<GGGGFGGGGGGFFFCFGGGFGGGGGGGGGGGGGGGGGGGGFFGGGFCFDC7DEGGGGGGGGGFFGGG@GFGG:&CGGGBFGFEEDGGGFDGGGGGGFGGGGGGFGGGGGGGGGGGGGF,GGGGGGGGGGCGGGFGGGGGGGGGC,GGFGGGGGDGGCFGGGGGGGGGGGGGGGGF9DGGGGGFDDGGGGGGGGGGGGGGGGGGGGGGGGGGGGGGCCCCC
@BS 109135
TGGGGAATATTGCACAATGGGGGAAACCCTGATGCAGCGACGCCGCGTGAGCGAAGAAGTATTTCGGTATGTAAAGCTCTATCAGCAGGGAAGAAGAATGACGGTACCTGACTAAGAAGCACCGGCTAAATACGTGCCAGCAGCCGCGGTAATACGTATGGTGCAAGCGTTATCCGGATTTACTGGGTGTAAAGGGAGCGCAGGCGGTGTGGCAAGTCTGATGTGAAAGCCCGGGGCTCAACCCCGGTACTGCATTGGAAACTGTCGTACTAGAGTGTCGGAGGGGTCAGTGGAATTCCTAGTGTAGCGGTGAAATGCGTAGATATTAGGAGGAACACCAGTGGCGAAGGCGGCTTACTGGACGATTACTGACGCTGAGGCTCGAAAGCGTGGGGAGCAAACAGGATTAGATACCCT
+
F8CEGGGGGGGGGGGGGGAFG7CFEGGGGGGGGGGGGGGGGDGGGGGGGGGGGFEFGGGCECGGGFE@CCFGGFFFGGGGFFGGFFGGGGFGEFAFC8FGGFCCGGGFGGFGGGGGGGFGGGGGGGGGGGGGGGCFGGGGGGG8FGGGCFGGGGDF>E/CFF9CFGFGCG>GCEGGG;GCFGG>GGG<G=GG@FCEF8EE>GFE=CCC1#C?GGGGGGGEEAC,C@DC9EE:GGFEGG>FCDE75BD;DCGFDGFFDFE<CC<>>99-AFE7C,<CEF>2?/BEC??<AADFE?5,B<:45?GGEECCECFGGFF,+C?,FDC,ACFGFFF<FB@EC-GFGGGFECFC:@+FE<C6,8GGF@DECFFFF;>FFFFDFCGEEF:9F;@FCGFFD<FFFDGFAGFE9AGGGGGEB@-CC
@BS 95825
TGGGGAATATTGGTCAATGGACGCAAGTCTGAACCAGCCATGCCGCATGCAGGAAGACGGCTCTATGAGTTGTAAACTGCTTTTGTACGAGGGTAAACTCACCTACGTGTAGGTGACTGCAAGTATCGTACGAATAAGGATCGGCTAACTCCGTGCCAGCAGCCGCGGTAATACGGAGGATTCAAGCGTTATCCGGATTTATTGGGTTTAAAGGGTGCGTAGGCGGTTTGATAAGTTAGAGGTGAAATCCCGGGGCTTAACTCCGGAACTGCCTCTAATACTGTTAGACTAGAGAGTAGGTGCGGTAGGCGGAATGTATGGTGTAGCGGTGAAATGCTTAGAGATCATACAGAACACCGATTGCGAAGGCAGCTTACCAAACTATATCTGACGTTGAGGCACGGAAGCGTGGGGAGCAAACAGGATTAGATACCCT
+
DEEFGFGGCEFCDFGGGGGGFCEGEGGFFGGFGGGGGGGGFFGGGGEGGFDGGGFBFGC:FEFG<FDCFFF9FGFGGGC?FGGGGGFFFF:=FFGFGGDFCFFDFG:FDF?,CFF9EFF8?<?F<EF7FEGEC<=4??9<ADGEFGGGGGGGGGGCDGFGGFGGF8FEC@CC@F*>CEG+??FF:CFGF>FFGGCE1CF??FGGC@;F=AFCGECEGEBF@FCFFD<GFG5:F98$GCD<EFFDGGGGGGEGFGFFGGFEEFE+G=AFBGFD9FECF@,FAA#9GFFAFEFGGE?A,FC>7GCGFCF@GGGGFF@FF?<FGGGDGFFCFGGGGFA?6,GGGGGGGGGGGGGGGGGGDGGE7GGFFGGGGGGGDEFF:E@,E,CEFE9GGGGGFEFGGGF<FFF;GGGGGGGGGGGGGGDGGGGGGFDGGGGCCCCC
@BS 105635
TGGGGAATATTGCACAATGGGGGAAACCCTGATGCAGCGACGCCGCGTGGAGGAAGAAGGTCTTCGGATTGTAAACTCCTGTTGTTGAGGAAGATAATGACGGTACTCAACAAGGAAGTGACGGCTAACTACGGGCCAGCAACCGCGGTAAAACGTAGGTCCCAAGCGTTGTCCGGAATTACTGGGTGTAAAGGGAGCGCAGGCGGGAAGACAAGTTGGAAGTGAAATCCATGGGCTCAACCCATGAACTGCTTTCGAAACTGGTTGTCTTGAGTAGTGCAGAGGTAGGCGGAATTCCCGGTGTAGCGGTGGAATGCGTAGATATCGGGAGGAACACCAGTGGCGAAGGCGGCCTACTGGGCACCAACTGACGCTGAGGCTCGAAAGTGTGGGTAGCAAACAGGATTAGATACCCT
+
FEF?FFGGEFGCFGGGGGGC,6@FEF<FGGFGGGAFGG7BFFGGGGGGGCG8CGC<EGGG@CGGGFGBFCAFGGGG9,FGFGGGGGGCFFGGFG,9EAFCC7:84+,8EFE,A,,3BA=5,85@6+CC913DF(.@FGGCF$3CC:6<>+36FG@B:=<,@79:,5FGGGDB7FCC&4CC;:>FD<582+DGFBGFEGC@GGECGF277,8,DFGFDFF>=F@9CCF?CGGGGGFGFEEFD,5,CGGGFEF>8@+8,<FF@38,,6,FGGGGGGFDFAD=FF9GGCFBC,FGFFFCC8+9E?GGGGGGFFE9EFGGGGFDF@7FF7GGGGEGEFGGGGGGGGGGGGGGDGGGF<<<GFFFCC8C,GGGDGGGFCGGGCFFGEFFDFF;;GGGFGGGGGGGGGGGGGFFGFGCCCCC
@BS 226
TGGGGAATATTGCACAATGGGGGAAACCCTGATGCAGCGACGCCGCGTGGAAGAAGAAGGTCTTCGGATTGTACACTCCTGTTGTTGAGGAAGATAATGACGGTACTCAACAAGGAAGTGACGGCTAACTACGTGCCAGCAGCCGCGGTAAAATGTAGGTCACAAGCGTTTTCCGGAATTACTGGGTGTAAAGGGAGCGCAGGCGGGAGAACAAGTTGGAAGTGAAATCCATGGGCTCAACCCAGGAACTGCTTTCAAAACTGTTTTTCTTGAGTAGTGCAGAGGTAGGCGGAATTCCCGGTGTAGCGGTGGAATGCGTAGATATCGGGAGGAACACCAGTGGCGAAGGCGGCCTACTGGGCACCAACTGACGCTGAGGCTCGAAAGTGTGGGTAGCAAACAGGATTAGATACCCT
+
GG8FD@FGGGGFGGFEEGGG,,:FGFGGGFFGFFGGGGEFGEGGDG:CF+,,:EFG,C,<F<9?E<::B@,:B,CFFGGGCFG?EE8B=EGF,:FGGG,EEBFFF+<,5BEEC8=D<>F>:F?<56B5;?=B72C4DF?<5CCF8:,38F8@F,73D@C5=E6;FC>;*F,GEC:<EDGF@FG<>05<=<-<CEC=?4GC;#9?CD97=@F;F65=3,C@,CGGGCF@7CGGGGGFFEFF7@7@,,7<8DFFC,B39GFFD@B8,,,A9GCGGFCCGGGGGGGGD:GGGGGGGGEFC4+GF@DFGFB<C,CCF7GDGFFGGDGGECGGF@FFCAGGE@GGEGGGGGGGF@C9GGGCGF8GE<@8CCF:DF@GF@FGGFGFFCFGGFF@GGGFADGGGGGGGGFGGGFGGGGCCCCC
@BS 227
TGGGGAATATTGCACAATGGGGGAAACCCTGATGCAGCGACGCCGCGTGAGCGAAGGAGTATTTCGGTATGTAAAGCTCTATCAGCAGGGAAGAAGAAATGACGGTACCTGACTAAGAAGCACCGGCTAAATACGTGCCAGCAGCCGCGGTAATACGTATGGTGCAAGCGTTATCCGGATGTACTGGGTGTAAAGGGAGCGCAGGCGGAAGGCTAAGTCTGATGTGAAAGCCCGGGGCTCAACCCCGGTACTGCATTGGAAACTGGTCATCTAGAGTGTCGGAGGGGTAAGTGGAATTCCTAGTGTAGCGGTGAAATGCGTAGATATTAGGAGGAACACCAGTGGCGAAGGCGGCTTACTGGACGGTAACTGACGTTGAGGCTCGAAAGCGTGGGGAGCAAACAGGATTAGATACCCT
+
C8FFC@FGCFFFGGFGGGGFF@FFGGGGGGFGFGGGGGCFGDGGEGG7FBCGGGGGEGGGGFFGFGEFFDFEFFFEGGGGFC9?BFGGGGGGCFGGCFFGGFFE@FGE9FFGGF?DFFFGCGG8@C7<FG<FG,:,@+>FG7:DF7FFFGG7FGFGF<:FF<@FFF>CFEEEFGG9BCFE#CG,)FFFF;EFFFFAFFGDGGCEGGFEDEGC0DGFG=@C9<:FEGFGGFGGGGGGGG>FGGDGGEGFFGDDF.,AE?GFFBFFFFFFF9A5:E=F7GGGCGG?GGGGEEFE,,CEAGGEFCFGGDGGGGGGGGGGGEF<GGGGFDGGF=C,E?GGFFFCGGFCGCGGGGGGFGGGGGGGGGFECGGCGGGGFF,FGGGGGGGGGGEGGGEGGF?GGGFGGFGGGFE,GGGDGCCCCC
@BS 105769
TGGGGAATATTGCACAATGGAGGAAACTCTGATGCAGCGACGCCGCGTGAAGGATGAAGTATTTCGGTATGTAAACTTCTATCAGCAGGGAAGAAAATGACGGTACCTGACTAAGAAGCCCCGGCTAACTACGTGCCAGCAGCCGCGGTAATACGTAGGGGGCAAGCGTTATCCGGATTTACTGGGTGTAAAGGGAGCGTAGACGGCACGGCAAGCCAGATGTGAAAGCCCGGGGCTCAACCCCGGGACTGCATTTGGAACTGCTGAGCTAGAGTGTCGGAGAGGCAAGTGGAATTCCTAGTGTAGCGGTGAAATGCGTAGATATTAGGAGGAACTCCAGTGGCGAAGGCGGCTTGCTGGACGATGACTGACGTTGAGGCTCGAAAGCGTGGGGAGCAAACAGGATTAGATACCCT
+
FGGGGGGFFGGGGGGGGGGGGGGGGGGGGGGGGGGGGGGGGGGGGGE@FEFGGDFEEFECFEEGGFG=FFFGGGGGFFEFGGGGGGGGGG=FGGGGGGGFFFGGFGGGGGG9<FGGGGGBDFCGECFG@<4FG=FFGFGCGGGFFGGG@FEAEGG>AFGE=GGGGF:C<<F8GEGEGFE>FCFFGG3?@?FFEFECECEGG>EGGEEEF?CCEGFECFGGEECF>FFFECEE<CEFFFCFFDGF8FFCDD?>GDDB5C<<@5<>FGEFFB9CGGGGGEEDEFFGDGFEFAE,<8GGGFE5FDEGEC@9FF9FCFE>FCGGFCECGFDFC,EGBCC-GGGFF:GFGEEGCGGGFFE,FGGGFFECD<FCFFFGGGFF8GGGGGGGGFFCBGF<C,AFFGFDGF<FGFFGGFGCCCCC
@BS 229
TAGGGAATCTTCGGCAATGGGGGCAACCCTGACCGAGCAACGCCGCGTGAGTGAAGAAGGTTTTCGGATCGTAAAGCTCTGTTGTTAGTCAAGAACGAGTGTGAGAGTGGAAAGTTCACACTGTGACGGTAGCTTACCAGTAAGGGACGGCTAACTACGTGCCAGCAGCCGCTGTAATACGTAGGTCCCGAGCGTTGTCCGGATTTACTGGGTGTAAAGGGAGCGTAGGTGGCAAGGCAAGCCAGAAGTGAAAGCCCGGGGCTCAACCGCGGGATTGCTTTTGGAACTGGCATGCTAGAGTGCAGGTGGGGTGAGCGGAATTCCTAGTGTAGCGGTGAAATGCGTAGATATTAGGAGGAACACCGGAGGCGAAGGCGGCTCACTGGACTGTAACTGACACTGAGGCTCGAAAGCGTGGGGAGCAAACAGGATTAGGTACCCT
+
GGFDG8EFGGGF87FFGGGGG@FGEGGGGGGG8F7@@CFFAF:CFFGGGGGEFF<EFFGGG99CE=F:=7=,4BF,FG,,5CF,B,E5,5<F<,FFCC7FC5?,??BGGFGAA<FFD57,BFGGADGGDF3CFAFG8<=<,:,@<,@5:<EBA;6>=FC%1>><CE<F)16*$<47=58:9,$=:7<8*:=<CGF5DF<>FEC???9#FGGF>;+<<AGGC?C5:1>F4D?3,7,,8*84F>9FD2CGGGGFB*8FDF7GEGGFGFE?8+>:8=<DCD,AEF@,CGFAB,,EFFFFAGFFEGGGC@+@,FC@4+GGGGF@EGF5EEGGGGGGGGGFGFGGGGE?GFGFGFCGGGFF,GGGFBC@:,67GGGGGGGFCGFF6EGF<EFGGGGGGGGGFFCDGEFCGGGEGGFFGEGGGGFFF9GGFFGGGGGGGGFCGCCCCB
@BS 230
TAGGGAATCTTCCACAATGGACGCAAGTCTGATGGAGCAACGCCGCGTGAGTGAAGAAGGTCTTCGGATCGTAAAACTCTGTTGTTAGAGAAGAACACGAGTGAGAGTAACTGTTCATTCGATGACGGTATCTAACCAGCAAGTCACGGCTAACTACGTGCCAGCAGCCGCGGTAATACGTAGGTGGCAAGCGTTGTCCGGATTTATTGGGCGTAAAGGGAACGCAGGCGGTCTTTTAAGTCTGATGTGAAAGCCTTCGGCTTAACCGGAGTAGTGCATTGGAAACTGGAAGACTTGAGTGCAGAAGAGGAGAGTGGAACTCCATGTGTAGTGGTGAAATGCGTAGATATATGGAAGAACACCAGTGGCGAAAGCGGCTCTCTGGTCTGTAACTGACGCTGAGGTTCGAAAGCGTGGGTAGCAAACAGGATTAGATACCCT
+
GGGGGGGGGGGGGGGFGGGGGGFGGGGGGGGGGGGGGGGGGGGGGGGGGGGFGGGGFGGGGGFGGGGGGGGGGGGGGGGGGGGGGGGGGGGGGGGGGGGGGEGGGGGGGGGGGGGGGGGGGGFGGGGGGGGGGGGGGGGGGGGFFFGGGGGGGGGGGGGGGGGGGCFGGGGGGGGGGGGGGGGGGGGGGGGG>GGGGGGGGGGGGGGGEGGGE@FFFFFGFGGGGGGDGGGGGGGGGFFGGFGGFGGGGGFGGGGGGFFGGFGFGGGGFFE#GGGGGGGFFGF<FE9F;;GGGGGGFGF;FGGGGGGGFF,GFGGGGGGGGGGGGGGGGGGGGGGGGGGGGGGGGGGGGGGGGGGEDEFF<FFAGGGGGGGGGGGGGGFGGGGGGFGFGFGFGGGGGFCGGGGGGGGGGGDGGGGGGGGGGGGGFGGGGGFFGGGGCCCCC
@BS 231
TGGGGAATATTGCACAATGGGGGAAACCCTGATGCAGCGACGCCGCGTGAGCGAAGAAGTATTTCGGTATGTAAGGCTCTATCAGCAGGGAAGAAGAAATGACGGTACCTGACTAAGAAGCACCGGCTAAATACGTGCCAGCAGCCGCGGTAATACGTATGGTGCAAGCGTTATCCGGATTTACTGGGTGTAAAGGGAGCGCAGGCGGAAGGCTAAGTCTGATGTGAAAGCCCGGGGCTCAACCCCGGTACTGCATTGGAAACTGGTCATCTAGAGTGTCGGAGGGGTAAGTGGAATTCCTAGTGTAGCGGTGAAATGCGTAGATATTAGGAGGAACACCAGTGGCGAAGGCGGCTTACTGGACGGTAACTGACGTTGAGGCTCGAAAGCGTGGGGAGCAAACAGGATTAGATACCCT
+
GGGGGGGGGGGGGGGGGGGGGGGGGGGGGGGGGGGGGGGGGGGGGGGGGGGGFGGGGGCGFGGGGGGFFGDGGGGGFFGGFGGGGGGGGGGGGGGGGGGGGGGDDGGGGF9FGGGGGGGFGGGGGFGDGGGGGGGGGGGGGGGGFGE@GGGGGFFGG94$@CC;<BFFFGEG>FBFG:GGGGGGFCFFCFFFGGFF@CGEEFGGGGGGFFFGGGGGGGGGGGFGGFCCFGGGGGGGGGGFGFEG>GEFDC7FGGDFEGFFFGGGFGFFCFC<DGDCAEGFCECFDGFAEE9FGFE<CGFFFFGFGEDGGGGGGGGGGGGCGDGGGFGGFGGGFCGGGGGDGGGEGGGGGGGGGGGGGGGGGGGGGGGGGGGGGGGGGGGGGGGGGGGGGGGGGGGGFFFGCGGGGGFFGGGFGCCCCC
@BS 232
TGAGGAATATTGGTCAATGGGCGCTAGCCTGAACCAGCCAAGTAGCGTGAAGGATGAAGGCTCTATGGGTCGTAAACTTCTTTTATATAAGAATAAAGTGCAGTATGTATACTGTTTTGTATGTATTATATGAATAAGGATCGGCTAACTCCGTGCCAGCAGCCGCGGTAATACGGAGGATCCGAGCGTTATCCGGATTTATTGGGTTTAAAGGGAGCGTAGGTGGACTGGTAAGTCAGTTGTGAAAGTTTGCGGCTCAACCGTAAAATTGCAGTTGATACTGTCAGTCTTGAGTACAGTAGAGGTGGGCGGAATTCGTGGTGTAGCGGTGAAATGCTTAGATATCACGAAGAACTCCGATTGCGAAGGCAGCTCACTGGACTGCAACTGACACTGATGCTCGAAAGTGTGGGTATCAAACAGGATTAGATACCCT
+
GGGGGFGF@FGFFEFGGGGFFGGEEFGGGGGGGGGGGGFGCFEAFGGEGGEFGGFFGGGG8@<FA9FCE@<FFEGGGGGEFGGGGAFEFFFGCDGFGGEFCD?,B<CEF9<?,?FGFDFFGFGGGFCFGGGGEFFCGFG3C8C=CGGGFG>?=D>CCDGFFGEGD6FECFF==6@@CGGD8F,D@FFGGCC0G@F(CFFAFGCGFGFGECFEGCEEGCEDEFCFEFCCCECFEBFGFFFGGGGGGFFGEFDGEFFGF@FBGGGGFFAFFFGBGFFGFFEGGGGGDGGGGGGGFFGEGGGFGGGGGDGGGFGFFF:GFGGFGGGGEC@GECGCCFGGGGGGGGGDGD@DGFGGGGFCFCC:GGGGGGGGGFF@<E@<GGGFFGFFCFGGGGGFCGGGGGGGGGGGGGFCFFGGGGGGFFGGGGGGGGFGGGGCCCCC
@BS 119622
TAGGGAATCTTCCACAATGGACGCAAGTCTGATGGAGCAACGCCGCGTGAGTGAAGAAGGTCTTCGGATCGTAAAACTCTGTTGTTAGAGAAGAACACGAGTGAGAGTAACTGTTCATTCGATGACGGTATCTAACCAGCAAGTCACGGCTAACTACGTGCCAGCAGCCGCGGTAATACGTAGGTGGCAAGCGTTATCCGGATTTATTGGGCGTATAGGGAACGCAGGCGGTCTTTTAAGTCTGATGTGAAAGCCTTCGGCTTAACCGGAGTAGTGCATTGGAAACTGGAAGACTTGAGTGCAGAAGAGGAGAGTGGAACTCCATGTGTAGCGGTGAAATGCGTAGATATATGGAAGAACACCAGTGGCGAAAGCGGCTCTCTGGTCTGTAACTGACGCTGAGGTTCGAAAGCGTGGGTAGCAAACAGGATTAGATACCCT
+
GFGGGGFEFGGFGGGGGFGGGGGGGGEGG<FGGGGGGGG@FGGGGGFFGGGGGFGFGFFGFCEFEFGEFGEGGGGGGGGGGGFGGGGGFGGGGGGGGGGFCFGFEE,FFGGGGGGGGCEGECFG9<FGGGGGCGGGGGGGGGG9FFGGGGGGGGF>GEF.GFFGGG9GGGEDFEGFGGGGCFFFF9FGGGGGGGGGFGGGGCFF?CFCGGFGGECCEGGGECGFGGGGGGFGEGGGGGGGGGFGFGEE9FEFGGGEFFEGGGFFGGGGFDFB<<D=89FF9=;FCGGGGGGGFGGGGGFAFGFF9DGGFFDEGGGGDF<FFGFDGGGGGGGGGGGFGEGGEGF,FGGGGFGGGGFFEFC8FGGGCFEFC<<F@GGGGGGGGGGGGGFFGGGGGGEEGGGGFGGFFGEGFCDGGGGGDFGGGFDGGGGGGGGGGGGFCB-A@
@BS 234
TAGGGAATCTTCGGCAATGGGGGCAACCCTGACCGAGCAACGCCGCGTGAGTGAAGAAGGTTTTCGGATCGTAAAGCTCTGTTGTAAGTCAAGAACGAGTGTGAGAGTGGAAAGTTCACACTGTGACGGTAGCTTACCAGAAAGGGACGGCTAACTACGTGCCAGCAGCCGCGGTAATACGTAGGTCCCGAGCGTTGTCCGGATTTATTGGGCGTAAAGCGAGGGCTGGCGGTTTGATAAGGCTGAAGTTAAAGGCTGGGGCTCAACCATAGTTCGCTTTGGAAACTGTCAAACTTGAGTGCAGAAGGGGAGAGTGGAATTCCATGTGTCGCGGTGAAATGCGTAGATATATGGAGGAACACCGGTGGCGAAAGCGGCTCTCTGGTCTGTAACTGACGCTGAGGCTCGAAGGCGTGGGGAGCGAACAGGATTAGATACCCT
+
EGEEGFGGGGGGGGGGGFGDGCGGGGGGGGGGGGGCCFCFFGGGGGGGGFGGDGGFFEFGGGGGFGGGDGCFGGGAFEC9FGGFGFFGEGFGGGGGGGGGCDGGGFGGGGG9FFGGGGGGGFGGGGGGG7BFFCFGGGGGGCCFCCFGG7C:FFFFGFGCGGFG?FGGGC:@EE<<C<?>CFCGEGGGFEFG:<FCEEGGCE7C??EG=FGGDFEGGC@:EGD#15#:>EGGFFCGFFGGF#GFFAF=ACFGGGGG>F$@EFCFGG6@C@F6F:=DDFFGGGGFE<9FF99DFEFEF8D;GGEFEFGFEE9GGFEE<@A@FEB8GGGFF+GGGFGGFEFGFGGGFFFFCGGGGGGGGGGGFE>GGFFGGGGGFEFFFF8AEAGGFGGGGGGFCEGGGGGGFCGCFFFFCFF7@+FGFGGGGGGGGGGGGFAGGGGDCCCC<
@BS 235
TGGGGGATATTGCGCAATGGGGGCAACCCTGACGCAGCAACGCCGCGTGAAGGATGAAGGTTTTCGGATTGTAAACTTCTTTTATTAAGGACGAAAAATGACGGTACTTAATGAATAAGCTCCGGCTAACTACGTGCCAGCAGCCGCGGTAATACGTAGGGAGCAAGCGTTGTCCGGATTTACTGGGTGTAAAGGGTGCGTAGGCGGCTTTGCAAGTCAGATGTGAAATCTATGGGCTCAACCCATAAACTGCATTTGAAACTGTAGAGCTTGAGTGAAGTAGAGGCGGGCGGAATTCCCCGTGTAGCGGTGAAATGCGTAGAGATGGGGAGGAACACCAGTGGCGAAGGCGGCCTGCTGGGCTTTAACTGACGCTGAGGCACGAAAGCGTGGGTAGCAACAGGATTAGATACCCT
+
@EEGGGGGGGGCGGEG@FGGGDDGFGGGGGCFGEGGGGGGGGG+:FEGGCFCCCGFFGFG?<FF9@:B@FAFEGGGFGGGGGGGGDGGGGGGGGGGECDFGGDGEFFFGFDDFGGGGFGGFGGGGGGGGG9FEGFGGGFGFGGCFG:FG8CC,BFGFFFGD<FGGGGGGGC:<CFEGGDGGGGFGG<BEEGFFCCEGGEC;5/GEFGGGGGFD@DGF@:DFFDE;GGFFG<CC<F@F@:CF:F@BGFBCCFGGFGFEFFGFD>GGEBEFAA<@>D8FECC7,?:DGGDF>GFB<<GGGGGGFEEGCDGGGFFGGCEDGGFDE,A8FEGFAAFC,CCC,FFGGF:7GGFF7:EFCFGGFFF<FGGGFFF>GGFC<<CCGFFC@@,GF@EGGF<DFFCFC,GFFGGDECDGGFCC8CC
@BS 81935
TGAGGAATATTGCACAATGGGGGAAACCCTGATGCAGCGACGCCGCGTGGAGGAAGAAGGTCTTCGGATTGTAAACTCCTGTTGTTGAGGAAGATAATGACGGTACCTGACTAAGAAGCACCGGCTAAATACGTGCCAGCAGCCGCGGTAATACGTATGGTGCAAGCGTTATCCGGATTTACTGGGTGTAAAGGGAGCGCAGGCGGTACGGCAAGTCTGATGTGAAATCCCGGGGCTCAACCCCGGTACTGCATTGGAAACTGTCGGACTAGAGTGTCGGAGGGGTAAGTGGAATTCCTAGTGTAGCGGTGAAATGCGTAGATATTAGGAGGAACACCAGTGGCGAAGGCGGCTTACTGGACGATTACTGACGCTGAGGCTCGAAAGCGTGGGGAGCAAACAGGATTAGATACCCT
+
GGGGGGFGGGGGGGGGGGGF@FGGGGGGGGGDFGFGGGEFGGEGGGGGGGGGCFGGGGFFGFGGDGGGEGGGGGGGGGGGG9EFGFGGGCGFFGFGGGGGGGCFFGGGGGGGGGGFGGGCF=C+FEEGGGGGGGEFFGFFFGGGGGGGGGEG;FFCFGGCFFGGGG=GEE83FFGGGGGG=GFGFGGG0F1FGGEGGGGGGGCGGEGDGGG<CEGGFGGFGGGGGGGGGGFGGGFDDGFFGECEDGEFGFF8GGFFE<FCFB<>FGEEF<<C7F7:B@FGEGGGGGGGGGFACFFF8GGGGFFDEGCFFF?FFGEGGFFAGGGGFGFEE<EF7FFFFF8GGCCFFB:GGGFGGGGGFEGGFGFGGAFGGGGCE8GGGEEFFCFGFCDGE@EGGGGGGGGFGGGGGGGGGGGCCCCC
@BS 52903
TAGGGAATCTTCGGCAATGGGGGCAACCCTGACCGAGCAACGCCGCGTGAGTGAAGAAGGTTTTCGGATCGTAAAGCTCTGTTGTAAGTCAAGAACGAGTGTGAGAGTGGAAAGTTCACACTGTGACGGTAGCTTACCAGAAAGGGACGGCTAACTCCGTGCCAGCAGCCGCGGTAATACGTAGGTCCCGAGCGTTGTCCGGATTTATTGGGCGTAAAGCGAGCGCAGGCGGTTTGATAAGTCTGAAGTTAAAGGCTGTGGCTCAACCATAGTTCGCTTTGGAAACTGTCAAACTTGAGTGCAGAAGGGGAGAGTGGAATTCCATGTGTAGCGGTGAAATGCGTAGATATATGGAGGAACACCGGTGGCGAAAGCGGCTCTCTGGTCTGTAACTGACGCTGAGGCTCGAAAGCGTGGGGAGCGAACAGGATTAGATACCCT
+
GGGGGGFGGGGGGGGGGGGGFGGGGGGFGGGGGGGGGGBFGEGGEGGGGGGGGGEFGDFGFFFGGGFGGGGGFGGFGGGGGGGFGGGGGCFGFFDGGGGGGFGGGGGGCFFGGGGGGGGGG8=FFEGEGGGGGGGGGGGGGGFGFCC@FFGGGCFA,@>FCFFC@E,>D:FFEGFGEFGF:<CE>=:B7=*11C<:42C?EGC?89CE,FGGGGGEC+:@EEEE?<EEGGGGG@8?<C@<FGGGFG=@FFGG@GF?GFFF@,F?CFCGD;FFFG6=9FGFGGFDD9AGEFGFFFCGFF?@<AEFFGGEEFFEFFGFEFGFGGFE,GGGGDGGGGGGGGGGGGGFBEEDGFFGGFCFF:BC+GCCGGGGEGFGEGGGECF8GFGGGGCE9GGGDGGFCFE8GEECGFGGGEGGDGGGGFEEGCCFFGGGGGGFGGGGCCCCC
@BS 67752
TAGGGAACCTTCGGCAATGGGGGCAACCCTGACCGAGCAACGCCGCGTGAGTGAAGAAGGTTTTCGGATCGTAAAGCTCTGTTGTAAGTCAAGAACGAGTGTGAGAGTGGAAAGTTCACACTGTGACGGTAGCTTACCAGAAAGGGACGGCTAACTACGTGCCGGCAGCCGCGGTAATACGTAGGTCCCGAGCGTTGTCCGGATTTATTGGGCGTAAAGCGAGCGCAGGCGGTTTGATAAGTCTGATGTGAAAGCCTTTGGCTTAACCAAAGAAGTGCATCGGAAACTGTCAGACTTGAGTGCAGAAGAGGACAGTGGAACTCCATGTGTAGCGGTGGAATGCGTAGATATATGGAAGAACACCAGTGGCGAAGGCGGCTGTCTGGTCTGCAACTGACGCTGAGGCTCGAAAGCATGGGTAGCGAACAGGATTAGATACCCT
+
FGGGGGFFFFGGGGGGGGGFEFDGGGGGGFFGGGEGGGGGGGGGGGGGG>FFGGGDEGGFGGGGGDEFFGGGGFGGGGGGGFGGG9FCFEGGFCGGGFGGGGGFGGGGGGGCFGFGGGGGGGGGGGGCFGGDFGGGGGGGGGGG:@FGEGGGGGGGCC@;FGG<FGGGFGEGCECDEGGGDFFFECFGGGGGGGGGDEFEEGFGGGFFCGGGGGEGGFGGGEGEGGGEGDFGGGDFGFGFGFGGGFGGGGGGGFGGGGGGFFGGGEFGFGGGGGGGGGGGGGGGGFEBGGGGFGFFGGGGGGDGGGGGGGGF<GGFGFGFFGGDGFGGFDGGGGGFFGGGGGGGGGFFCGFFGGGFGGEFFC-GFGGGGGGGDGGGGGGGGE?DGGGGGGGGGGEGGEGGFGGGGFFCGGGGF?GFGGGGGGDGGGGGGGGGGGGGFA@A,-
@BS 239
TAGGGAATCTTCGGCAATGGGGGCAACCCTGACCGAGCAACGCCGCGTGAGTGAAGAAGGTTTTCGGATCGTAAAGCTCTGTTGTAAGCCAAGAACGAGTGTGAGAGTGGAAAGTTCACAATGTGACGGTAGCTTACCAGAAAGGGACGGATAACTACGTACCAGCAGCCGCGGTAATACGTAGGTCCCGAGCGTAGTCCGGATTTATTGGGCGTAACGCGAGCGCAGGCGGTTGGATAATTCTGAAGTAAAAGGCTGTGGCTCAACCATAGTTCGCTTTTGAAACTGTCAAACTTGAGTGCAGAAGGGGAGAGTGGAATTCCATGTGTAGCGGTGAAATGCGTAGATATATGGAGGAACACCGGTGGCGAAAGCGGCTCTCTGGTCTGTAACTGACGCTGAGGCTCGAAAGCGTGGGGAGCGAACAGGATTAGATACCCT
+
GGGGGCEFGGGFGGGGGGG8FGGGGGGGGGFGGECGGGFGGDGGGGGEEFGEFGGCFGGGFGCGGGGCFEGGGGGA99FCFGGGG5CEBEEFGGF8=:CCFDFAEGFDB<B=FFF9<EFD,A?FE93=FBDCEE93,3,@FF<>FFF<CE**@,,@@<@>,>CFGG?F8<CCC<<CE9<?*?<F7FA<@FFC:C**44<CEG88*000<C?8**2*2*1://:+/1;;>CED@7#2,;?F+,A@5,3,,3,@,B:,8,,<>:3+GFDEF<<CGFC8EFDC,FGGGFFD=,=AEGGGDFGFF=9FGFFAFE<FDGGGDDFGGF=B,GGGGGDGGFFGGGEEGFCFGGGFFFECFFFFEGGGEGF8GEGGGGGF@C@,FCFEFF8FF<FEFGGFGGF@GGGGGGGGGGGGGGEGGGGGDEGGGGEGGGFGGFGGGGGFCC@C<
@BS 240
TGAGGAATATTGGTCAATGGGCGATGGCCTGAACCAGCCAAGTAGCGTGAAGGATGACTGCCCTATGGGTTGTAAACTTCTTTTATAAAGGAATAAAGTCGGGTATGCATACCCGTTTGCATGTACTTTATGAATAAGGATCGGCTAACTCCGTGCCAGCAGCCGCGGTAATACGGAGGATCCGAGCGTTATCCGGATTTATTGGGTTTAAAGGGAGCGTAGATGGATGTTTAAGTCAGTTGTGAAAGTTTGCGGCTCAACCGTAAAATTGCAGTTGATACTGGATATCGTGAGTGCAGTTGAGGCAGGCGGAATTCGTGGTGTAGCGGTGAAATGCTTAGATATCACGAAGAACTCCGATTGCGAAGGCAGCCTGCTAAGCTGCAACTGACACTGATGCTCGAAAGTGTGGGTATCAAACAGGATTAGATACCCT
+
GGCGGGGGFGGGFGGGGGGGGFGGG@FGGGGGGGCFFGCFGFCFEFEGGGGGGGGGC<FFEEFFGCGD@<FGFGGDFGGGGGG96ECFFGFGGGGDGGA<F+8BFF<AFGGGCF7F@FECFGGFGGCAFGGCGF,@EEEE<EGGGGG?EC9FECB@FF8@FF,86>+3CC=<F3<C5CF1<DCBBFGDF;BFFF@C>2#87<FC9,>:0>EFGGGDDEF<ECCFE1C>GFFGFFGD:6@3CFGCFF>:0GGGBEE?E>C@::E#FDDE5GGGDGDAEFF=GGGGGEF=,<F=FGGGGFE,GGGEF7CCGGGGGFC>EGF8E?GGCGGGFGGGDFGGGGGGGGGGGFGFGGGGGGFCDGF:FFF8GGGGGGFEF@FGEE<@GGGFAFGGGGGGGECGF+C,FGGFCAEEGGGGGGGGGGGGGGFFA,GGF8GCCCCC
@BS 96762
TAGGGAATCTTCCACAATGGACGCAAGTCTGATGGAGCAACGCCGCGTGAGTGAAGAAGGTCTTCGGATCGTAAAACTCTGTTGTTAGAGAAGAACACGCGTGAGAGTAACTGATAATTCGATGACGGTATCTAACCAGCAAGTCACGGCTAACTACGTGCCAGCAGCCGCGGTAATACGTAGGTGGCAAGCGTTGTCCGGATTTATTGGGCGTAAAGGGAACGCAGGCGGTCTTTTAAGTCTGATGTGAAAGCCTTCGGCTTAACCGGAGTAGTGCATTGGAAACGGGAAGACTTGAGTGCAGAAGAGGAGAGTGGAACTCCATGTGTAGCGGTGAAATGCGTAGATATATGGAAGAACACCAGGGGCGAAAGCGGCTCTCTGGTCTGTAACTGACGCTGAGGTTCGAAAGCGTGGGTAGCAAACAGGATTAGATACCCT
+
C;F@D;@,FECGCGGCFGGGFGDCCCG<E@FFGDFGF@-CE7CFGGG@@CFACF9FG,CCF9<<FFGF7BFEGCFGCDGCCAFFF,FFGCFGBFGFFFB+@@FGGFGCFGGGG,C,B,8,B,AF<EEGFB+CDBF<D9@FGGGBD@DFEF@CGG?FFG8,7DFC@>DBBF7FEBCEFG4?;FCC>GGFGFF?EEFGFFFCE3C:8<#FFFGCG><EFGGGG>D>58?EGEC5FF;GDFGFFF?FGEFCFFCGGGGFG6CGFGEEBGGFFCFC?C,5=G?GEFEB@+,CGGEAAF<EE8EC;EC,E9DFFB<B,FA9,=8GF=FFEEDBC7GGGGGGGDGGGGGGGGGFBFGGGGGGFFE<9GFFF7:CFADECGGGGGGGGGGFFFE9CFFEC;C>GGGGCFBC,@@<F;:GGGGGGGFGGGDGFFGGGGGFEAFECCCCC
@BS 68964
TGGGGAATATTGCACAATGGGGGAAACCCTGATGCAGCGACGCCGCGTGGAGGAAGAAGGTCTTCGGATTGTAAACTCCTGTTGTTGAGGAAGATAATGACGGTACTCAACAAGGAAGTGACGGCTAACTACGTGCCAGCAGCCGCGGTAAAACGTAGGTCACAAGCGTTGTCCGGAATTACTGGGTGTAAAGGGAGCGCAGGCGGGAAGACAAGTTGGGAGTGAAATCCATGGGCTCAACCCATGAACTGCTTTCAAAACTGTTTTTCTTGAGTAGTGCAGAGGTAGGCGGAATTCCCGGTGTAGCGGTGGAATGCGTAGATATCGGGAGGAACACCAGTGGCGAAGGCGGCCTACTGGGCACCAACTGACGCTGAGGCTCGAAAGTGTGGGTAGCAAACAGGATTAGATACCCT
+
GGCFGGGGG9FAE<FGFFEGFC+:7@@EEFGFGFCGF?FGCFC@FGFGG7:<CCFFFG<FFG<EFFGGGGCGGGGGGGGGCEFDFCF<BE@EFGGFGGEFDGGGGGGACFCFFGGGG<+EFFG?GG78DFGGFFGFGFBCGG@DGFADFCC<BFGAA:936F8GFGDGGGGCEAECEEC6:@:CAFGG1G6FFFEFCFCEGCC8CGG:??9CCGFDECF@FG,CFGGFFFEFF@CFFEFGFF;@88BCGBB,B;B@C@#DFDCDFA<F>=GDEEE<FFDC<E9FFCGEC=F<8E@77GDFFFEEC:BC?C,C8,=CGFBFFB=GEB?<EE,F@FAF<GFGGGFD,@66+@E<<FFE<8F<6:,<EEFC;FBCFFCCF7CFC@F;C,>GGGFC69GECEE@FC,<F,CAFFE6A8@C
@BS 243
TGGGGAATATTGCACAGTGGGGGAAACCCTGATGCAGCGACGCCGCGTGAGCGAAGAAGTATTTCGGTATGTAAAGCTCTATCAGCAGGGAAGAAAATGACGGTACCTGACTAAGAAGCCCCGGCTAACTACGTGCCAGCAGCCGCGGTAATCCGTAGGGGGCAAGCGTTATCCGGATTTACTGGGTTTAAAGGGAGCGCAGGCTGCGAGGCAAGTCAGCGGTCAAATGTCGGGGCTCAACCCCGGCCTGCCGTTGAAACTGTCCTGCTAGAGTTCGAGTGAGGTATGCGGAATGCGTTGTGTAGCGGTGAAATGCATAGATATGACGCAGAACTCCGATTGCGAAGGCAGCATACCAACTCGCGACTGACGCTGAGGCTCGAAAGCGTGGGTATCGAACAGGATTAGATACCCT
+
FEGGGGGF9FEFGGGGGGGGFGGGGGGGGGGGGGGGFG@FG@EGCFDFGGGGGEGCFGGFFGGFGGGGGGGGGGGFFDGGGGGGFGGGGGGFEGCFFGGCEFGGGCFFBFFFCGGGGGDGFCFGGGGGGFFGEF8F:BC7FFGG>FFGFGC@,6:=FCEGC7F*=CG@BBC:FFGCE<FGG9EEC>GF?CGCECG>C<E>:CEGGGDG3>CCE:E=7CFFGGE*GGG>G?FGGGGG>7FFGDCGFGGGCFB@EEGGFE=D<B0FFGGGGFGGGGFFF?FGGDGFFF:C<FEGFCCFBGGGGGGGGGGGGGGGFDCE9GGGGFCF7CFGFGGFEFFGGFGEE@GGGFGGGFGGGGGGGEGDFGGFGGGGGGGGGGGGGGGGGGGGGGGGGGGGGGGGGGGGGGGGGGGGGGCCCCC
@BS 244
TAGGGAATCTTCCACAATGGACGCAAGTCTGATGGAGCAACGCCGCGTGAGTGAAGAAGGTCTTCGGATCGTAAAACTCTGTTGTTAGAGAAGAACACGAGTGAGAGTAACTGTTCATTCGATGACGGTATCTAACCAGCAAGTCACGGCTAACTACGTGCCAGCAGCCGCGGTAATACGTAGGTGGCAAGCGTTGTCCGGATTATTGGGCGTAAAGGGAACGCAGGCGGTCTTTTAAGTCTGATGTGAAAGCCTTCGGCTTAACCGGAGTAGTGCATTGGAAACTGGAAGACTTGAGTGCAGAAGAGGAGAGTGGAACTCCATGTGTAGCGGTGAAATGCGTAGATATATGGAAGAACACCAGTGGCGAAAGCGGCTCTCTGGTCTGTAACTGACGCTGAGGTTCGAAAGCGTGGGTAGCAAACAGGATTAGATACCCT
+
GGGGGGGGGGGGGGGGGGGGGGGGGGGGGGGEFGGFFGGGGGGGGGGGGGGGGGGGGGGGGGGGGGGGGGGGGGGGGGGGGGGGGGGGGGGGGGGGGGGGDFEGFGGGGGGGGGGGGGGGGGCDCGGGGGGGGGGGGGGGGGGFGGGGGGGGGGFGGGGGGGFGGGGGGGGGGGGG>GGGGGFGGGGGGGGGGGGGGGF@CECCFFFFCGEEFGGGGGGGGDEGGG>GGGGFGGGGGFFFGGGGGFGGGGGGGGGGGGGGGEGGGFGGGFGGFFFFGGGGGFGFGGGFACEGF<GGGGCEAFFFGGGGGFGGGGGGGGGGGFF9F9GGGGGGGGGGGGEGGGGGGGFCGGGGGGFGGGGGFGGGDGGGGGFCGGGGGGGGGGGGGGGGGGGGGGGGGGGGGFE<GGGGGGGGGGGGGGGGGGGGGGGGGGGGGGGCCCCC
@BS 245
TGGGGAATATTGCACAATGGGGGAAACCCTGATGCGGCGACGCCGCGTGAGCGAAGAAGTATTTCGGTATGTAAAGCTCTATCAGCAGGGAAGAAGAATGACGGTACCTGACTAAGAAGCACCGGCTAAATACGTGCCAGCAGCCGCGGTAATACGTATGGTGCAAGCGTTATTCGGATTTACTGGGTGTAAAGGGAGCGCAGGCGGTGCGGCAAGTCTGATGTGAAAGCCCGGGGCTCAACCCCGGTACTGCATTGGAAACTGTCGTACTAGAGTGTCGGAGGGGTAAGTGGAATTCCTAGTGTAGCGGTGAAATGCGTAGATATTAGGAGGAACACCAGTGGCGAAGGCGGCTTACTGGGCGATAACTGACGCTGAGGCTCGAAAGCGTGGGGAGCAAACAGGATTAGATACCCT
+
FGGGGGGFGGGGGGGGGGGGGGGGGGGGGGGGGGGEGGCGGGGGGGGGEGGGEGGGGGGFGGGGGGGCGFFAFGGGGGGGGGGGGGGGGGFGGGGGGGGDCFGGGGGGGGGGGGDFGGGGGGGGGG4@CGGGGGGGGGGCFGGGFGGGGGGGGGGGCFGGGGFFGGGGGGFFE<FGGGEGFEGFCCFBF<CGFGGGBGEEEEGGGGGGG>FGGGFGGGGG5GGGGGGGGGGEGGGGGGGGGGGGEGGGGDGGGGGGFFGGFFGFDGFCGFCFG>GDGF9GGGGGGGGGGGGGGGFGGGFFAF@GGDGGGGGGGGGGGFGGGFGGGFCGGGFFGGGGDGGGGDGGFGGGGGGGGGGGGGGGGGGGGGGGGGGGGGGGGGGGFGGGGGGGGGGGGGGGGGGGGGGGGGGGGGGGCCCCC
@BS 62211
TGGGGAATATTGCACAATGGGGGAAACCCTGATGCAGCGACGCCGCGTGAGTGAAGAAGTATTTCGGTATGTAAAGCTCTATCAGCAGGGAAGAAAATGACGGTACCTGACTAAGAAGCCCCGGCTCACTACGTGCCAGCAGCCGCGGTAATACGTAGGGGGCAAGCGTTATCCGGATTTACTGGGTGTAAAGGGAGCGTAGACGGTCAAGCAAGTCAGAAGTGAAAGGCTGGGGCTCAACCCCGGGACTGCTTTTGAAACTGTTTGACTGGAGTGCTGGAGAGGTAAGCGGAATTCCTAGTGTAGCGGTGAAATGCGTAGATATTAGGAGGAACACCAGTGGCGAAGGCGGCTTACTGGACAGTAACTGACGTTGAGGCTCGAAAGCGTGGGGAGCAAACAGGATTAGATACCCT
+
GGGGGGGGGGGGGGGGGGGGGGGGGGGGGGGGGGGGGGCEGGGGGG:FDEGGFEFFCFFGFFGGGF7FCFEFEAEGGGGGEGGEEFED7F=,BFAEGGFGG7BFDGGGAAFGFEFA?FFGGGCDFG+,BF,D=FCFGGFFFFF>FGF7F8<@9?FFE@GFFCCEC:F@CFFF>GFD8/F8CF%EFF?CGFGFGGG>CECGCFCEFC81DC?CGFBFGGEEGFCGGGGFCAFGGF>C9GGF:FEGFGDFCFFGGGG<FCFFCF@FG<FC>@GGGFAAF9FF@GFGGCFECDGGFA?A45,FA,FCGGEGGFGGGF7GGFFGFE,E<AGGGGGGFF<C-@FF:GECGGGGFFFE<FCFEAGGF9GF9EC7EGGEGFDGGFF<@@GGGGGDGGGGGGGGGGGGFGGGGGFGGGGCCCCC
@BS 247
TGGGGAATATTGGTCAATGGACGAGAGTCTGAACCAGCCAAGTCGCGTGAAGGGAGACGGATCTATGGTTTGTAAACTTCTTTAGTGCGGGAACAAAGCGGCGTCGTGACGCCGGATGAGTGTACCGCAAGAATAAGCATCGGCTAACTCCGTGCCAGCAGCCGCGGTAATACGGAGGATGCGAGCGTTATCCGGATTTATTGGGTTTAAAGGGAGCGTAGATGGATGTTTAAGTCAGTTGTGAAAGTTTGCGGCTCAACCGTAAAATTGCAGTTGTTACTGGACGTCTTGAGTACAGTAGAGGTGGGCGGAATTCGTGGTGTAGCGGTGAAATGCTTAGATATCACGAAGAACTCCGATTGCGAGGGCAGCTCACTGGACTGCAACTGACACTGATGCTCGAAAGTGTGGGTATCAAACAGGATTAGATACCCT
+
FFFGGGGG<FGGGGGGGGGFGGGGEFGGGFGGGGGGCGGGFGFFGGGFGGCFFDGEFGGGEDEFCFFD??FCGGGGGGF9CFGGGFGFCFGGGGGFGFEGEGG:@ECGGFEC@FG>FGFCCFGGGGGGGGE8>,EF9A,,8>FF7FFFCFGD&FCFGF7F9BFGE<4=1CCC:A<1;<1*<8CEGDGFCE<:5;ECC><,=1<<9EAEFGFGGEFD:D#:81F98EGGFGGFG6,3GGGGGFGAFGFCGGF+:EEF:CFDGGFDDGFDF@GG/F<@$<<A9-C?CGGEGGFDE9GGGGGGGGGFCGGGGFGFECGCGF?GFEGGGGGFGFD9GGGGFFC,GGFADGFFEEFFFGEEFEFGGGFEDGGFFF@<EEEDFEC,GGFEF<GFGGGEFFCCCCEGFAGGGEGGEGFFFGFFFGGGGGGE9EDC,GCCCCC
@BS 80816
TGGGGAATATTGCACAATGAGGGAAACCCTGATGCAGCAACGCCGCGTGAGTGAAGAAGTATTTCGGTATGTAAAGCTCTATCAGCAGGGAAGATAATGACGGCACCTGACTAAGAAGCTCCGGCTAAATACGTGCCAGCAGCCGCGGTAATACGTATGGAGCAAGCGTTATCCGGATTTACTGGGTGTAAAGGGTGCGTAGGTGGCAGTGCAAGTCAGATGTGAAAGGCCGGGGCTCAACCCCGGAGCTGCATTTGAAACTGCTCGGCTAGAGTACAGGAGAGGCAGGCGGAATTCCTAGTGTAGCGGTGAAATGCGTAGATATTAGGAGGAACACCAGTGGCGAAGGCGGCCTGCTGGACTGTTACTGACACTGAGGCACGAAAGCGTGGGGAGCAAACAGGATTAGATACCCT
+
EFFGGGGGGCGGGGGGGGGFGGEGGGGGGGGGGGEEFGFFGGCGCGGGGGGGGGGGGGGGGGA,CFGFGGFGGGG9EFFGGGGGGGG<FGGGDFFGFFC<AFEE7FFF,FFGGGFG,FGFGG@GG/GDAFGGDA=FGFG@9>>GFGCFFCCAFFF<CCFCAEGGFGFF<FGFFEGCECEFGGFGF@#FA(@EGGGGG7EFEFEFGGGFFGDFGGFFFECDCGGGFFGGGGGGGFCED.FCGGEEFG<A?GFFGGGGGGGFGGCFFCGGFC9GGGGGGFCF8GGFEDDGEEC<CGGGGGGGFGFGGGFGGGGGEGCGFEB;<FAC<CGGFCFE:8CGGFGF>GGGGGGGGGGGGF@F?GGGFCFGGGGGGGFE@FGFGGGGGGFFCFC7CGGGGGGGFFAGGFFFGECGFFECCCCC
@BS 67508
TGAGGAATATTGGTCAATGGACGAGAGTCTGAACCAGCCAAGTAGCGTGAAGGATGACTGCCCTATGGGTTGTAAACTTCTTTTATATGGGAATAAAGTATTCCACGTGTGGAATTTTGTATGTACCATATGAATAAGGATCGGCTAACTCCGTGCCAGCAGCCGCGGTAATACGGAGGATCCGAGCGTTATCCGGATTTATTGGGTTTAAAGGGAGCGTAGGTGGATTGTTAAGTCAGTTGTGAAAGTTTGCGGCTCAACCGTAAAATTGCAGTTGAAACTGGCAGTCTTGAGTACAGTAGAGGTGGGCGGAATTCGTGGTGTAGCGGTGAAATGCTTAGATATCACGAAGAACTCCGATTGCGAAGGCAGCTCACTAGACTGCAACTGACACTGATGCTCGAAAGTGTGGGTATCAAACAGGATTAGATACCCT
+
GFGGGGDDFFGFFFFGGFFGGGGGGGECFCEGGGCFFGGGGGGGGGGGGGGGGGGGGGGGGGGGGGGGGGGGGDFFGGGGGGGGGGGGGGFGGGGGGGGGGGGGGGEFECGGGCFGFGCGGGGGGGFCFGGGGGGGG?CFFEG<FCFE9FGGG@GGGGGGGGGGGEGEGGDGGGCCEC@7@FFF<FEGGGCDG@@5<FGGGCEEFFDCGFFGGGGFGEFFEFFGGFFCC9CECGFFGEGGGFFGD<F@@FGGG>CEGGGGFFGGGGGGCGGCGFFGGGEFEFGFCCF?9E?FFDEC,E=,GGFCGGF=ECF<FFGFC<,8F=FECE@GEBAGFF9B<E<FDGECFEGGFFGGFCECGGGGF@DFGFGFFGFECC9GGFGGGGFF9FFFGGF9GGGGGGGFD:AFFGDDGFFGGGGFGFDFE,CC,,GGFFF@@@CC
@BS 80359
TGGGGAATATTGCACAATGGGGGAAACCCTGATGCAGCGACGTCGCGTGGAGGAAGAAGGTCTTCGGATTGTAAACTCCTGTTGTTGAGGAAGATAATGACGGTACTCAACAAGGAAGTGACGGCTAACTACGTTCCAGCAGCCGCGGTAAAACGTAGGTCACAAGCGTTGTCCGGAATTACTGGTTGGAAAGGGAGCGCCGGCGGGAGAACCAGTTGGAAGTGAAATCCATGGGCTCAACACACGCAATGCTTTCAAAACTGTTTTTATTGTGTAGTGCAGAGGTAGGCGGAATGCCGTGTGTCGCTGTGGAAGGCGTATATATCGTGAGGAACACCAGTGGCGAAGGCGGCCTACTTGGCACCAACTGACTCTGAGGCTCGAAATCGTGGGTAGCAAACAGGATTAGATACCCT
+
6CADGGG?CEGFFFGGGGGGDECCGFGGDFFC@6CFFGECEG+6@FGGGED8?@EF<CFGFGDF,CFFD7,?,BFAFF<AFGFD,<?9EFEFGGFEC<,CFEE+8=FGGE<B@FDGE==<DFG+6+8,BFB,>F,B<<FGG8F<BFE<*@*@FEG,D:@,><,3,>AE*<<*8?@FGGF,97<2:,,=*,,2**<*<:F*4*:88EE5CEGG5C*99ACC9EFG7<FFG89:CCFGFG69C+2:)2*:**96C9+<:>F9FCC7EC*/*2C6#B:8494.,,,,4+FF:A9FCC@+@++9::78+,,,E?,,-B+:C,:,,@,B6,6,9,,@B9,-C,C,B@B9<B,@66,<6,<E,E6;,,,DCC,FFDEE,8FEC6,88E<DEF8+@GEFFEC,F9FC,9F9A,FGGEEBBAAA
@BS 90854
TGAGGAATATTGGTCAATGGGCGCTAGCCTGAACCAGCCAAGTAGCGTGAAGGATGAAGGCTCTATGGGTCGTAAACTTCTTTTATATAAGAATAAAGTGCAGTATGTATACTGTTTTGTATGTATTATATGAATAAGGATCGGCTAACTCCGTGCCAGCAGCCGCGGTAATACGGAGGATCCGAGCGTTATCCGGATTTATTGGGTTTAAAGGGAGCGTAGGTGGACTGGTAAGTCAGTTGTGAAAGTTTGCGGCTCAACCGTAAAATTGCAGTTGATACTGTCAGTCTTGAGTACAGTAGAGGTGGGCGGAATTCCTGGTGTAGCGGTGAAATGCTTAGATATCACGAAGAACTCCGATTGCGAAGGCAGCTCACTGGACTGCAACTGACACTGATGCTCGAAAGTGTGGGTATCAAACAGGATTAGATACCCT
+
E<6CFEGGGDFFGCAEDC9FG?FF7FG8F,EFCADGGG?@FFEGGGCEC7D<@,,EFGGGFGF@F<FD8<CF:EEDFCEFGGGGGGGGGF,C?,CEE<CFDCFCBEFFF9AA,EF,EFG8F9F<<B,<EDFGA@EFFEF@9EECF<C@GGG?5?<=DF@<CE83CEGDFCFD=FFGEC:3@A:,5@DF<FFFFF<8?GGFFCGGCC9GFFCFFCG7;BF?GGE1B@1?EG59CFCFCGEGF?FCCECFC7GDGGGGGGGGFGGFEGCFCF:=B<FFE<C:<A8FF9FFFFFF;FE9?9EGFFFE7=::,,FEC<C48,FCF<>C7E@FGGF<<9GGGEDGGFEAC<@D@<AEDC7DFC@CGGGGGFEE@C,CECGGGFGGGFEFFFEDC6<66FFF@F7FD,ACF<F@@FC,<,FF@CDFGFECF9FEC8FCCCCC
@BS 80887
TGAGGAATATTGGTCAATGGGCGCTAGCCTGAACCAGCCAAGTATCGTGAAGGATGAAGGCTCTATGGGTCGTAAACTTCTTTTATATGGGAATAAAGTTTTCCACGTGTGGAATTTTGTATGTACCATATGAATAAGGCTCGGCTAACTACGTGCCAGCAGCCGCGGTAATACGGAGGATCCGAGCGTTATCCGGAGTTATTGGGTTTAAAGGGAGCGTAGATGGATGTTTAAGTCAGTTGTGAAAGTTTGCGGCTCAACCGTAAAATTGCGGTTGAAACTGGCAGTCTTGAGTACAGTAGAGGTGGGCGGAATTCGTGGTGTAGCGGTGAAATGCTTAGATATCACGAAGAACTCCGATTGCGAAGGCAGCTCACTAGACTGCAACTGACACTGATGCTCGAAAGTGTGGGTATCAAACAGGATTAGATACCCT
+
@EC9FF,EFGCCACCEC@,C,EFGGGGGGGGGGDFC@FGGGCGG,CFFECDFF<CDFGGC,<8EGGGG8CEGEGGFFGGGAF<EEC,,5?AFFFGGEF,ACFFGGGGGFFG>FDC89EEG9FGEFAA,CFEDGG9FGGG,B,FF@7B,BF;FFFC=FFFF8DCF+8C@>FGFC@FECGG#>F*:C@C7?>>FFC<:##1<F9FF@E;C@CEGGF#.:5C@#<E??FGGC@<=CCCE99EFE=D@:<CFCF::FGBEFFFE?CEFGF,CECDE<:>B>FGGGGFFCF<A<=FGGFGFFFDECFE+EBF?B,,FGFFCGGGFEB+48EFDDE6C-B<@<C,=<<C,@FGGFFFE@CGF7FF:>EEDAC,EGFFE<CC6,EGEF<CCGEFE6,FAFACA<@GFFGFGFGCGEECF9GDFGFGFFGGFCGGCA<FC@CCC
@BS 81373
TGGGGAATATTGCACAATGGGCGCAAGCCTGATGCAGCGACGCCGCGTGAGGGATGGAGGCCTTCGGGTTGTAAACCTCTTTTATCGGGGAGCAAGCGAGAGTGAGTTTACCCGTTGAATAAGCACCGGCTAACTACGTGCCGGCAGCCGCGGTAATACGTAGGGTGCAAGCGTTATCCGGAATTATTGGGCGTAAAGGGCTCGTAGGCGGTTCGTCGCGTCCGGTGTGAAAGTCCATCGCTTAACGGGGGAACCGCGCCGGGTACGGGCGGGCTTGAGTGCGGTAGGGGAGACTGGAATTCCCGGTGTAACGGTGGAATGTGTAGATATCGGGAGGAACACCAGTGGCGAAGGCGGCCTACTGGGCACCAACTGACGCTGAGGCTCGAAAGTTTGGGTAGCAAACAGGATTAGATACCCT
+
CFFECEGGFFGFGGGGG96EFFECFGG8FGGGCF9FEFEGFCEGGGGGGGG8EFGGCFFGFFFGGGG==CCFGDFEE<FFF<A9BFGGE>C=:D=FCD=F@B<,EA?<DFE,>:>FE?DA9>AFEGEBCBF*,8BAF@FE+F*>FGFG7:C77<*FCFGG@,<F:?:CGFA:CFC<C<FEEE#;C79C?9CECCGDGC9C#A;;32/8@/E:C>'<C<8CECEGGFC;;<GFF:,<+#:<?:EEFCCD#<>E#@CGGGGEFEE:EG:?5&7CC=B7B>EF<GFE7GGGEE<,<9GFAB,4+DGGEFAB,,,GFGF@9?BBE?E<AGCEGF:@FCFCE:C,<EFAGCCFDGC@@ECDC,,FC8FFA9FF8DFEF@;B+GFF@CECFF7GFDDCGGGFFFECFC,EEGGGGFCF9GDE@C<<C
@BS 254
TGGGGAATATTGCACAATGGGGGAAACCCTGATGCAGCGACGCCGCGTGAGCGAAGAAGTATTTCGGTATGTAAAGCTCTATCAGCAGGGAAGAAGAAGTGACGGTACCTGACTAAGAAGCACCGGCTAAATACGTGCCAGCAGCCGCGGTAATACGTATGGTGCAAGCGTTATCCGGATTTACTGGGTGTAAAGGGAGCGTAGACGGCGCAGCAAGTCTGATGTGAAAGGCAGGGGCTTAACCCCTGGACTGCATTGGAAACTGCTGTGCTTGAGTGCCGGAGGGGTAAGCGGAATTCCCGGTGTAGCGGTGAAATGCGTAGATATATGGGAGAACACCAGTGGCGAAAGCGGCTCTCTGGTCTGTAACTGACGCTGAGGTTCGAAAGCGTGGGTAGCAAACAGGATTAGATACCCT
+
GGGGGGGGGGGGGGGGGGGGGEGGGGGGGGGGGGGGGGCGGGGGGGGGGGGGGFFGGGGGFGGGGGGFFFGGGGGFGGGGGGGGGGGGGGGGGGGGGGGGF@FGGEGGD?FCFFGGGGGGGGCFGGGGGGGGGGGGFGGFF>FGGGECGEGGGGGGGC43GGFGGGEFFGGGGGGGGGEGEFCEGGGGGGCFGGGGGDFGGGGGEGGGDGFCFEGGGGG<GGGGGGFFGGGCCEFGGGGGGGFF>FFGGGFFCGGCGFAFEFFCFEGGFFGGGDFF:GGGC=GGGGGDGGGGGGGGGGGGGGGGDGGGGGGGGGGGGGGGGGGGGGGGGGGFGGEFCGGGGGGGGGGFC7GGGGGGFGFGGGGGGGGGFGGGGGGGGGGGGGGGGGGGGGGGGGGGGGGGGGGGGGGGGGGGGCCCCC
@BS 108409
TGGGGGATATTGCACAATGGAGGAAACTCTGATGCAGCGACGCCGCGTGAGTGAAGAAGTATTTCGGTATGTAAAGCTCTATCAGCAGGGAAGAAAATGACGGTACCTGACTAAGAAGCCCCGGCTAACTACGTGCCAGCAGCCGCGGTAATACGTAGGGGGCAAGCGTTATCCGGATTTACTGGGTGTAAAGGGAGCGTAGACGGCGACGCAAGTCTGAAGTGAAATACCCGGGCTCAACCTAGGAACTGCTTTGGAAACTGTGTTGCTAGAGTGCTGGAGAGGTAAGCGGAATTCCTAGTGTAGCGGTGAAATGCGTAGATATTAGGAAGAACACCAGTGGCGAAGGCGGCTTACTGGACAGTAACTGACGTTGAGGCTCGAAAGCGTGGGGAGCAAACAGGATTAGATACCCT
+
GGGGGG>@FEFGGGGFGGGGGGGGGGGGGGGGGGGGGGGGGGGGGGGGGGGGGGGGGGGGGGGGGGGGFGGGGGGGGGGGFFGGGGGGGGGGGGGGGGGGGGGGGGGGGGGFGGGGGDFGGGGGEGGGGGGGCFFFGGGGGFGGGGGGGGGGDGGGGGGGDGGGGGGGGGFGGGDGEGGF9==GGGCFGGGGGGGGGGGGGGGGGGGECEE<GCFCAFGGGCFFFFCECEGGGGGGGGGGFGGGGGFFGGGFAGGGGGFGGG7FDACFDGGFGGGGGFGGGGGGF7EECFFFF8DFFAB?FFGDGGDGGFEC7CC:=FGFGFCEFDGFFGGEEF@EFFEGGGGGFECEGGFEEAFGFEGGFCGGFFFC,DGGGGGGGDEED:FDCB7GGGGGGGGFAEGFFFGGGGGGFFGCCCCC
@BS 123206
TAGGGAATCTTCGGCAATGGGGGCAACCCTGACCGAGCAACGCCGCGTGAGTGAAGAAGGTTTTCGGATCGTAAAGCTCTGTTGTAAGTCAAGAACGAGTGTGAGAGTGGAAAGTTCACACTGTGACGGTAGCTTACCAGAAAGGGACGGCTAACTACGTGCCAGCAGCCGCGGTAATACGTAGGTCCCGAGCGTTATCCGGATTTATTGGGTGTAAAGGGCTCGTAGGCGGTGCGTCGCGTCCGGTGTGAAAGTCCATCGCTTAACGGTGGATCCGCGCCGGGTACGGGCGGGCTTGAGTGCGGTAGGGGAGACTGGAATTCCCGGTGTAACGGTGGAATGTGTAGATATCGGGAAGAACACCAATGGCAAGGCAGGTCTCTGGGCCGTTACTGACGCTGAGGAGCGAAAGCGTGGGGAGCGAACAGGATTAGATACCCT
+
GGAECFGGGGGGGGGGGGG<FGGGGGGGGGGGGGGFGGGGGGGGGEGGG@EGGGGGCFGGGGGGGGGGGGGGGFGFGGGGGGGGGGGGGEFGGGGGGGGEG9<FFCEFGGG9FFFGGAFGG?GDAFCGGEFCFGGGFFGF<F@FGGFGGDDEFGG5;FF8FGCFGGGGGFGGGGB<8AF:CFGGDCCFDE8F?FFEEFCCEE?A6FGFECFG8FGGGGFCCCCGGC8>CEGCE#GGE>EECGGCDE5FFF>E:A<DGG=CEE<ECBDGF<:F>+GFGFGGFEGF/EDF>GFFFE,FGFGGGGGGGGGGGEE5FEFGGGGGGECGGGGGGGEFFGGGGGFFEGGGFGFGGGGGGGGGGGGF@FGGEAGGGFGGGGGGGGGGGGGEGEF7GGFGFCGGGGGGGGGF@FCGGGEDGGGGGGGGGGGGGGGFGGGGGGGGCCCCC
@BS 257
TGGGGAATATTGCACAATGGGGGAAACCCTGATGCAGCGACGCCGCGTGGAGGAAGAAGGTCTTCGGATTGTAAACTCCTGTTGTTGAGGAAGATAATGACGGTACTCAACAAGGAAGTGACGGCTAACTACGTGCCAGCAGCCGCGGTAAAACGTAGGTCACAAGCGTTGTCCGGAATTACTGGGTGTAAAGGGAGCGCAGGCGGGAAGACAAGTTGGAAGTGAAATCCATGGGCTCAACCCATGAACTGCTTTCAAAACTGTTTTTCTTGAGTAGTGCAGAGGTAGGCGGAATTCCCGGTGTAGCGGCGGAATGCGTAGATATCGGGAGGAACACCAGTGGCGAAGGCGGCCTACTGGGCACCAACTGACGCTGAGGCTCGAAAGCGTGGGTAGCAGACAGGATTAGATACCCT
+
GGGGGGGGDGGGGGGGGGGGGGGGGGGGGGGGGGGGGGGGGGGGGGGGGGGGGGGGGGGGGGGGGGGGGGGGGGGGGGGGGGGGGGGGGGGGGGGGGGGGGGGGGGGGGGGGGGFGGGGGGG?G:GEGGGGGG#FGGGGGGGGGGGGGGGGGGGGGGGG=GGGGFGGGFGGGGGGGGGGGGGGGGGGGGGGGGGGGGGGGGGGGGGDCGGGGGGGFFGGGGGGGGGGGGGGGFGGFDDGGGGGGFFFFFGGGGGGGGGGGGGFGDGGGGFGGGFFFD6GGFGGGGGF7GGGGFGGGGDGGGGFCDGGGGGGGGGFCFGGGGGGGGGGGGGFGGGGGGFGGFGGGGGGGGGGGGGFGGGGGGFGGGGGGGGGGGGGGGGGFGGGGGGGGGGGGGGGGGFCGGGGGGFGGF8FCC@CA
@BS 92376
TGGGGAATATTGCACAATGGGGGAAACCCTGATGCAGCGACGCCGCGTGGAGGAAGAAGGTCTTCGGATTGTAAACTCCTGTTGTTGAGGAAGATAATGACGGTACTCAACAAGGAAGTGACGGCTAACTACGTGCCAGCAGCCGCGGTAAAACGTAGGTCACAAGCGTTGTCCGGAATTACTGGGTGTAAAGGGAGCGCAGGCGGGAGAACAAGTTGGAAGTGAAATCCATGGGCTCAACCCATGAACTGCTTTCAAAACTGTTTTTCTTGAGTAGTGCAGAGGTAGGCGGAATTCCCGGTGTAGCGGTGGAATGCGTAGATATCGGGAGGAACACCAGTGGCGAAGGCGGCCTACTGGGCACCAACTGACGCTGAGGCTCGAAAGTGTGGGTAGCAAACAGGATTAGATACCCT
+
FFGCGGGF@DFGGGGGGGGGFDGGGGGGGGGGGGFGGGGGGGGGGGGGGGDGGGGGGGGGFGGGGGGEEDCFGGGGFGGGGGGGECGGGFGGGGGGFGGGGGEFFGGGGGGGGGGGGGGGGGGGGGGGGGGGCFCGFGGGGGGGGGGGGGGGFGGGGGG4GGGFDECFGG>CFFGGEF9@CB=FEFGFFGGFGGGGGGGGGGGGGGGCCFAGGGGFFGGGGGGEGFFCDFFGGGGGFGGGGFGE@:9GFGFFEGGFGGFC==@FGFGGGGGFFGGFCFC<FFDFGGGGEFGGGGGGEFEDGFGGEFCFFFFFGFGFCGFEGGGGGGGGF<CGGFDF<8FGGGGGF@7GGFEGGGGGGGGFFGFCFFGGEGDGGGGGGGGGGGGGGGGGGGGGGGGGFGGEGFFFGFFGGGEAC<C@
@BS 259
TGAGGAATATTGGTTAATGGGCGCGAGCCTGAACCAGCCAAGTAGCGTGAAGGATGAAGGCTCTATGGGTCGTAAACTTCTTTTATATGGGAATAAAGTTTTCCACGTGTGGAATTTTGTATGTACCATATGAATAAGGATCGGCTAACTCCGTGCCAGCAGCCGCGGGAATACGGAGGATCCGAGCGTTATCCGGATTTATTGGGTTTAAAGGGAGCGTAGATGGATGTTTAAGTCAGTTTTGAAAGTTTGCGGCTCAACCGTAAAATTGCAGTTGATACTGGATATCTTGAGTGCAGTTGATGCAGGCGGAATTCGTGGTGTAGCGGTGAAATGCTTAGAGATCACGAAGAACTCCGATTGCGAAGGCAGCCTGCTAAGCTGCAACTGACATTGAGGCTCGAAAGTGTGGGTATCAAACAGGATTAGATACGCT
+
C<@EFCFEDEDFGGGGG,<EEGGGGGGGGGGGDEFGG?<FFCFEFGEGC@FGCFGFCFGG8EEFGGF@FGFFGGGGGCFGG9GEFEGGGGFGGGGFGGFEAE9BFFGGFGGGG9?FGGFFEFFFGFGGDFGGGD9BFF,?<?>C@FEGGFG<C<>CDDDCGFFGGCE/#FE.GCCCCEECDFEG7CFG?FGGGGGDGEF?G>FFFEC@BCF<:CCBEEGGCCCE;F?:DCGGFGF7GFCE<#:DFGFFGGFGFCCD;3GFFGDEGFGGCFF::ECAAFEFFFGGGFFEA,=E,FEEFBF?EA;8GGGEDGGEGFC>:F7BDE=7CGCF?FCCC,EFEDF@@C,,FCF,E<C@@,+6:@E,7GFCF9GGGGGGGFEGGEC,E9E9DF9GGFE9FEFFGCB6@CFGGGGEDGFGGGFFGGGGFFCFFCE@E@,C@,C@
@BS 260
TGGGGAATATTGCACAATGGGCGCAAGCCTGATGCAGCGACGCCGCGTGAGGGATGGAGGCCTTCGGGTTGTAAACCTCTTTTATCGGGGAGCAAGCGAGAGTGAGTTTACCCGTTGAATAAGCACCGGCTAACCACGTGCCAGCAGCCGCGGTAATACGTATGGGGCAAGCGTTATCCGGATTTACGGGGTGTAAAGGGAGCGCAGGCGGTGCGGCAAGTCTGATGTGAAAGCCCGGGGCTCAACCCCGGTACTGCATTGGAAACTGTCGTACTAGAGTGTCGGAGGGGTAAGTGGAATTCCTAGTGTAGCGGTGAAATGCGTAGATATTAGGAGGAACACCAGTGGCGAAGGCGGCTTACTGGACGATAACTGACGCTGAGGCTCGAAAGCGTGGGGAGCAAACAGGATTAGATACCCT
+
FGGGGGGGGGGFGGGGGGGGFFGGGGGGGGGFCCGGGGGGFGGFGFEFDFGGGEGF@DEEEGGGGGGDGGGDGFCGGGGGEFFGGGGGGGGGDGFGGG7>FEFGGGGGFGGFGGGGGGGFG<FF9DGGDGEEFFFFEGECFGGG@@EGFCEDGGG7,8<FCCF<<#EFGF<@B:<B2?FCE?>GC,8.CFF@>CGGBFFCFD75CE<?EED#::FCEG>FGFG;@;@<,?>EFCGGDGGDEDGF?5:C:9FF=DD<C,AGGDECFGD:/9*7F?(DDGGFCF>CCGGGFFADCFECF?@EEB9FCFFEDGCGGGFGGEEGGGEF;GGGFDGGEE,FEFF8FFFEC,CB,FC7EEFFGEF@,CCGGFCFCGGGGGFEGGFFFCGGGFGFGEGGEGGGFFE9E8CFCGGFEEEEFF?GCCCCC
@BS 49552
TGAGGAATATTGGTCAATGGGCGATGGCCTGAACCAGCCAAGTAGCGTGAAGGATGACTGCCCTATGGGTTGTAAACTTCTTTTATAAAGGAATAAAGTCGGGTATGCATACCCGTTTGCATGTACTTTATGAATAAGGATCGGCTAACTCCGTGCCAGCAGCCGCGGTAATACGGAGGATCCGAGCGTTATCCGGATGTATTGGGTTTAAAGGGAGCGTAGATTGATGTTTAAGTCAGTTGGGAAAGTTTGCGGCTCAACCGTAAAATTGCAGTTGATACTGGATGTCTTGAGTGCAGTTGAGGCAGGCGGAATTCGTGGTGTAGCGGTGAAATGCTTAGATATCACGAAGAACTCCGATTGCGAAGGCAGACTGCTAAGCTGCAACTGACATTGAGGCTCGAAAGTGTGGGTATCAAACAGGATTAGATACCCT
+
<CC<6<FDE,F9C@<@<,,@6EFG@FGGEA<FGGGGFF<FGFCF<EGGGGDGCD9EFEGF8AEGG8FF,66@FGGGGG96<FCFC9CEFGF<AFFG9,<<CC@,C,AAFFCFFDGEFAFDFG,5C,,FFEAEFFGAEFCF@,=FGEFD:EABF>ECFG8DGGGF@+8@5@F,@9*@EDE:DG7F::FGC7F:CFFC=<27;35FG<BDCB><>354=8ECCF8,*<C9A>.GFCD633CF@#9FE6GGGGGGFD=3,+CDEEGFB?ACGFEEA>5BC,,A??A9GCE9<DEEAAF9E=95,:B8F7FFB,AE<8GE=<C,,GEGGGGFCA<,-,@C,AFAFCCD@?GFFFEFFC@:EFFEF@8,FGGGFF<E;@69C,<;?DECECEFFFFF,,GFCF@CGGFDFFCDGGGGFGGGFEDGGGGGDCFGFFFAB?CC
@BS 262
TGGGGAATATTGCACAATGAGGGAAACCCTGATGCAGCGACGCCGCGTGAAGGAAGAAGTATCTCGGTATGTAAACTTCTATCAGCAGGGAAGATAATGACGGTACCTGACTAAGAAGCCCCGGCTAACTACGTGCCAGCAGCCGCGGTAATACGTAGGGGGCAAGCGTTACCCGGATTTACTGGGTGTAAAGGGAGCGTAGACGGCGCAGCAAGTCTGATGTGAAAGGCAGGGGCTTAACCCCTGGACTGCATTGGAAACTGCTGTGCTTGAGTGCCGGAGGGGTAAGCGGAATTCCTAGTGTAGCGGTGAAATGCGTAGATATTAGGAGGAACACCAGTGGCGAAGGCGGCTTACTGGACGATAACTGACGCTGAGGCTCGAAAGCGTGGGGAGCAAACAGGATTAGATACCCT
+
FFGGGGEFGGGGGGGFGGG9FGGGGGGGGGGGGGGGGGFGGGGGGGGGGEGGGGGGFGGFGGGFGGGGGGGGGGGGGGGGGGGGGGGGGGGGGGGGEDFFGE@FGEGGGGFGGGGGDFGFGGGGE?GGFGGGE0FGGGFD@FFGGGGG?GG@@;FFGGGGGGGG:;FGGGGGG:CGGGG?GGFGGGGGF@FGGGEDDFFEFD?DEFEGD58CFGE$FACCGGFGFGFGFGFFCGGGFGGGGGGFDFFGGGGFGCDFGGEFFGD?GEGGFFGGCF0GFFGEGFDGGCCFFGGCGGFFEFFEGGGGGF7FF,GGFGGEFGGGGGGGGGFGFAGGGGGGGGGGDGGGGGGGGGGGGEF<?GGGDGGFGGGGGGGGGGGGGGGGGGGGGGGGGGEGGGGGGGGGGGFGF9GGGGGCCAB6
@BS 91089
TGGGGAATATTGCACAATGGGGGAAACCCTGATGCAGCGACGCCGAGTGAGTGAAGAAGTATATCGGTATGTAAAGCTCTATCAGCAGGGAGGAAGAAATGACGGTACCTGACTAAGAAGCACCGGCTAGATACGTGCCAGCAGCCGAGGTAATACGTATGGTGCAAGCGTTATCCGGATTGACTGGGTGTAAAGGGAGCGTAGGCGGCATGGCAAGTCAGAAGTGAAAGCCTGGGGCCAAACCCCGGAATTGCTTCTGAAACTGTCAGGCTAGAGTGTCGGAGGGGTAAGCGGAATTCCTAGTGTAGCGGTGAAATGCGTAGATATTAGGAGGAGCACCGGTGGCGAAGGCGGCTTACTGGACGATTACTGACGCTGAGGCTCGAAAGCGTGGGGAGCAAACAGGATTAGATACCCT
+
CFECCFE,C,@EGFEFFCF,C@78BFFE:8@FF9FFGF:FCE7@C+@CFGGDF,EFG@F?EFA,F7>?FEFEFGGGE9=?FFEFFFEGFGFFCFF@<FGGG9EFDFF7FEF=F9E<B<F83=F8C=-:FGEFFFG<<<9@BCFFCCF#@C;FG97:@?ACEAGFFCGC:C>CE/@FG<?GF2@B;@FG=C@8CCFGGCC?C7ECEFFDEF8>>CCCF=<9>CGGF@@FC<>86,;FFC@:*CB5/3EAFDDBFD<A@FCFCFCFD=FAGGFBCF8@+F>B+C+GGGGGGEEF9E?8E,DDBGF<GGCEGFGGFF@C:C<GGGFGGGEGFEC<=96CF@+GGFC7GGGGGGGGGGGGFC,EGGGGFCFFE@7GGGGGGGGGGGGGFCCEEGGGGGFCGGF9FDFFGGGFF@@,GCCCCC
@BS 100723
TGAGGAATATTGGTCAATGGGCGCTAGCCTGAACCAGCCAAGTCGCGTGAAGGATGAAGGCTCTATGGGTCGTAAACTTCTTTTATATAAGAATAAAGTGCAGTATGTATACTGTTTTGTATGTATTATATGAATAAGGATCGGCTAACTCCGTGCCAGCAGCCGCGGTAATACGGAGGATCCGAGCGTTATCCGGATTTATTGGGTTTAAAGGGAGCGTAGGTGGACTGGTAAGTCAGTTGTGAAAGTTTGCGGCTCAACCGTAAAATTGCAGTTGATACTGTCAGTCTTGAGTACAGTAGAGGTGGGCGGAATTCGTGGTGTAGCGGTGAAATGCTTAGATATCACGAAGAACTCCGATTGCGAAGGCAGCTCACTGGACTGCAACTGACACTGATGCTCGAAAGTGTGGGTATCAAACAGGATTAGATACCCT
+
EEFGGDGCFCF9<,CCFGGGGGGGGGGGF9FGFGGGGGGGFGF9:CGCDGGE,FFGE9FFF<FCFGGFGGGDEGG=F9F,CEGEFFGGCFFGGFCFGF<FEF<,CECFFDFGCEGG,EEFBFGCGGG,<<,AFGEFGG2FGGCC?7CE>9EFGE9@FFFGGCGGBCG7FFB<9@FC@GGGGFEFGGEGFGFFFCFGCFGFCF9GGEECGGFFGGE5E>FECCEFCGF7F>9FFDE?FGFFFGGGGFGEEGDGEGF:GGFGGGGGFFFGGGGFFGGGGGGGGGGGFFGGF8?AEGGGEF9E9GGGGGFDGGGGGFFCGGGGGGGF7FCEGFGFF,,FF9FCGGGGFGEFFAEFGF@BGGGGGGGGGGGGGGGFFFDGGFEEFGGGFGGGGGGGFGGFGEGFFGGFAFEGGGGGGFGCGGGGFGGGGGGGF<FCC@CC
@BS 51802
TGAGGAATATTGGTCAATGGACGAGAGTCTGAACCAGCCAAGTAGCGTGAAGGATGACTGCCCTATGGGTTGTAAACTTCTTTTATATGGGAATAAAGTATTCCACGTGTGGAATTTTGTATGTACAATATGAATAAGGATCGGCTAACTCCGTGCCAGCAGCCGCGGTAATAAGGAGGATCCGAGCTTTATCCGGATTTATTGGGTATAAAGGGAGCGTAGGTGGATTGTTAAGTCAGTTGTGAAAGTTTGCGGCTCAACCGTAAAATTGCAGTTGAAACTGGCAGTTTTGAGTATAGTAAAGGTGGGCGGAAGTCGTGGTGTAGCGGTGAAATGCTTAGATATCACGAAGAACTCCGATTGCGAAGGCAGCTCACTAGACTGCAACTGACACTGATGCTCGAAAGTGTGGGTATCAAACAGGATTAGATACCCT
+
EFDEFGGFGGGGGC<FGGGFFCCGGCF@FGDGGFFFFFDFGDEFFFCFGGGDGED9ECEFF,CFC<FFCFBC:FEG9CCEEFGGGFFFGGCEEFGGFGGG9EDCFE,9:CDFFF,,5?CFFFEAF9,CFGC@E95E<CF@EB=BBDFFGGD=FGE7FECF@8AE78F@FG7<@D9DFFGGFCD>@<9#7B/8<CC:/:FF9)@@CGC#=FCFC?;<*:B@@:>G@D8FDDCCFEGAGFC@?ADC,:AFCF:CBFE>ED3B?=@7D2FE4F:EE=?A:>GGGGFFFEE,,A,CDDC5,?4,,,?+CFCCB:EEC8+BCFGGGGF@C>?,<<FGGFEDGFFGFEC,GGGGGFB<FB+,@DCCGGGGGGGGGFF@EC<,F<A@FGFCAFFGF9GF<FF@F:CEC:EC;@:@EEEE@C,<GFFCGFFGGFEAFGGCCCCC
@BS 87588
TAGGGAATCTTCGGCAATGGGGGCAACCCTGACCGAGCAACGCCGCGTGAGTGAAGAAGGTTTTCGGATCGTAAAGCTCTGTTGTAAGAGAAGAACGAGTGTGAGAGTGGAAAGTTCACACTGTGACGGTAACTTACCAGAAAGGGACGGCTAACTACGTGCCAGCAGCCGCGGTAATACGTAGGTCCCGCGCGTTATCCGGATTTATTGGGCGTAAAGGGAGCGCAGTCGGTTAGATAAGTCTGAAGTTAAAGGCTGTGGCTTAACCATAGTACGCTTTGGAAACTGTTTAACTTGAGTGCAGAAGGGGAGAGTGGAATTCCATGTGTAGCGGTGAAATGCGTAGATATATGGAGGAACACCGGTGGCGAAAGCGGCTCTCTGGTCTGTAACTGACGCTGAGGCTCGAAAGCGGGGGGAGCAAACAGGATTAGATACCCT
+
CFGGGGGGGGGG,@B@FFFGEC7:FGG8FFFGFGFCGEGFGGGGGGGGGCDFAFCFGFGFE9FFGGD7FGGGGGGFGGGGGGGFGGGGFFGGFFGGGEGDGFFGGGFFF+=BFFCD@FGFGGF<B<DFDCFGGGFGGGCAFGFFC<<<FEC*>EC,388>5CBC,DF:F<C<C7FFEFGGC:+2FFF,<<*44*:8CCFCC.1AC<:F:FCE3::?E@E#;7=*:>#4(1EEGG=?<;3'E=:@;1;EFFFE>FFGF@<::@FFFDF#:9C=G9+GGAGFFGGGGCB<<<7,?E8FFGFFGCFFGEGFFB<CFFFC5,FCGD9EGE<=@7EGGGFAFEGGF7GGGFFCGGGGGF<FFEFFCF>,FEEGEGGCCGGGGGGGGFGGDGFFGFDAGGGFGGGGGGGGFFDGFGGGF@7GGFAGEF9GFFGGFCGECEEFA9CCC
@BS 110794
TAGGGAATCTTCCACAATGGACGCAAGTCTGATGGAGCAACGCCGCGTGAGTGAAGAAGGTCTTCGGATCGTAAAACTCTGTTGTTAGAGAAGAACACGAGTGAGAGTAACTGTTCATTCGATGACGGTATCTAACCAGCAAGTCACGGCTAACTACGTGCCAGCAGCCGCGGTAATACGTAGGTGGCAAGCGTTGTCCGGATTTATTGGGCGTAAAGGGAACGCAGGCGGTCCTTTAAGTCTGATGTGAAAGCCTTCGGCTTAACCGGAGTAGTGCATTGGAAACTGGAAGACTTGAGGGCAGAAGAGGAGAGTGGAACTCCATGTGTAGCGGTGAAATGCGTAGATATATGGAAGAACACCAGTGGCGAAAGCGGCTCTCTGGTCTGTAACTGACGCTGAGGTTCGAAAGCGTGGGTAGCAAACAGGATTAGATACCCT
+
FGGGGFGGGGGGGGGGGGGGGGGGGGGGGGGGGC9FFFGGGGGGG7EGGGGGGEFCGGGGGDGGGGGGGGGGG<FGGGGGGGGGGGGG9FGFGCFGCFGDGGFG@FFFG<EFFGFGGGGGGDGF<?@FG<FGGGGGGGGGGGCFFGGGGGGGGGCFGG<FFGCFGGFGGDGGEGGGGGGDG>CG:FFF@FGFB@CEFFGGGGGFG9:+FFFGE=GGFDGGFGCEGGGGCEGGGGGGGG?EFDFGFCFGGFF@@C@GGGFDDG;BDC;GFB>DGGF@D=@GGGFA@9ACFEGFEF,EE8B=FFGFFFECEE5BF9FGFGFFFD<E9GCGGGFFCGGGEFFCGGGFEFA,CFFGGEGGGFDFGGFFGFGGGGF7CGGCFCEEFCFCC@FGGFFCFEGEFCGDGGGFDFFGF@EGGGFGFFDGGDDGFFFGGGGGGECGCC9CC
@BS 268
TGGGGAATATTGCACAATGGGCGCAAGCCTGATGCAGCGACGCCGCGTGAGGGATGGAGGCCTTCGGGTTGTAAACCTCTTTTATCGGGGAGCAAGCGAGAGTGAGTTTACCCGTTGAATAAGCACCGGCTAACTACGTGCCAGCAGCCGCGGTAATACGTAGGGTGCAAGCGTTATCCGGAATTATTGGGCGTAAAGGGCTCGTAGGCGGTTCGTCGCGTCCGGTGTGAAAGTCCATCGCTTAACGGTGGATCCGCGCCGGGTACGGGCGGGCTTGAGTGCGGTAGGGGAGACTGGAATTCCCGGTGTAACGGTGGAATGTGTAGATATCGGGAAGAACACCAATGGCGAAGGCAGGTCTCTGGGCCGTTACTGACGCTGAGGAGCGAAAGCGTGGGGAGCAAACAGGATTAGATACCCT
+
FGGGGGDGGDGGGGGGGGGCGGEGGGGGGGGGGGGGGGGGGGGGGGGGGGGGG=FGFGGGGGGGGGGDFGGGFGGGGGGGGFGGGGGGDGGGGGGGGGDFDFGGGGFGGGGGGGGFGF9BFCGGCFGEGGGGGGGAGG.GGGGGGGGGGGECF>EEC=EFCBFGGFG>GCGGCFGGGGGGGCGFFGGFGFCFGGEGGGGEEFGG>ACEFCC88*CCGEGECEECEEG-GDGFGGGGFGEFFFFGFGGGGGFFCCFFGFBGGGGFFGGGGGGGGDGFFGGEFEFGGGGFB<,9EF<GFECFCEGGGF<GGGFGGGGGDFGFGGGGGFGFGFCGGGGGGDGGFGFFGGEC7GGGGGGGGGGFCGGGGGGEGGGGGGGGGGFEGGGGGGGGGGGGGGGGGGGGGGGGFGGGGE9FFGGFCCABC
@BS 86271
TGAGGAATATTGGTCAATGGACGAGAGTCTGAACCAGCCAAGTCGCGTGAAGGAAGACGGATCTATGGTTTGTAAACTTCTTTAGTGCGGGAACAAAGCGGCGTCGTGACGCCGGATGAGTGTACCGCAAGAATAAGCATCGGCTAACTCCGTGCCAGCAGCCGCGGTAATACGGAGGATGCGAGCGTTATCCGGATTTATTGGGTTTAAAGGGAGCGCAGGCTGCGAGGCAAGTCAGCGGTCAAATGTCGGGGCTCAACCCCGGCCTGCCGTTGAAACTGTCCTGCTAGAGGTCGAGTGAGGTATGCGGAATGCGTTGTGTAGCGGGTAAATGCATAGATATGACGCAGAACTCCGATTGCGAAGGCAGCATACCAACTCGCGACTGACGCTGAGGCTCGAAAGCGTGGGTATCGAACAGGATTAGATACCCT
+
GGFDGGGFFGGGGGGGGGGGGGGGGGGGGGGGGGGGGGGGGGGGGFGGGGGGGGGGGGGGGDGGGGGGGGGGGGGGGGFGGGGGGGGGGGCFGGGGGGGGGG@EFGFGGGGGGGGGDGGGGGGGGGGGGFFCFGGGGGGGGGGGGGGGG9EFGGGGGGGC@FFGGGCBCF:FCC7FEGB:EGG=F40'ACCFGG6;CGGFFFFGGCEGGFGGGGGGGGGGGGGGGGCEEGGGGF9ACC0FECEGGGGGGGGGGE:B;CEEFCEGCEEGF@FDDEGFFF@D<CFGFD<D<A+++FFD9CGGGGGGFEECFF=?@@+GGGFF@+B@@FB,,EGFFAEC<,ACEGEGFFDCFGGGFB7GGGGGGEGGGGGGGGGGGDGGGGGGGGFAGGGGGGGGGGGGGGGGGGGGGGGGGGGGGGGGGGGGGGGGGGGFFCCCCC
@BS 270
TAGGGAATCTTCGGCAATGGGGGCAACCCTGACCGAGCAACGCCGCGTGAGTGAAGAAGGTTTTCGGATCGTAAAGCTCTGTTGTAAGTCAAGAACGAGTGTGAGAGTGGAAAGTTCACACTGTGACGGTAGCTTACAAGAAAGGGACGGCTAACTACGTGCCAGCAGCCGCGGTAATACGTAGGTTCCGAGCGTTGTCCGGATTTATTGGGCGTAAAGCGAGCGCAGGCGGTTTGATAAGTCTGAAGTTAAAGGCTGTGGCTCAACCATAGTTCGCTTTGGAAACTGTCAAACTGGAGTGCAGAAGGGGAGAGTGGAATTCCATGTGTAGCGGTGAAATGCGTAGATATATGGAGGAACACCGGTGGCGAAAGCGGCTCTCTGGTCTGTAACTGACGCTGAGGCTCGAAAGCGTGGGGAGCGAACAGGATTAGATACCCT
+
GAFAFGGGGGGG@CF+FE@EECGGGGCFGG?FGGGGGG7FEFGCCFG>:,BC<FGGCFCAEFGG,CEEEG>FCGGEAEFGCGGDGG,EFEEF9FFGDGGGCF<E9BFCE7FBF,CDF,ECFGGFCG9=7+:BBFFGGAFCCA<FG7CBC7BEEFGGDD7F:F:F@EFEFFG:ECFGGC,?5?EF><,35C*4<@F7*=C0C**2A6,C+9,;,5%?EF:+@;D=DDEC;>EEEG)-7F9EF7@:@@,E71D,6GEE@F><,,<%:9;,4%GFFG=A=,ACGFFCGFF<AGGFGFB46,,GFFFE8:CFGFE<<EFFCFC:<FDEFGGFC8C>GEGGGEFDGFGFFGFCGGGFFFACFB?CFF:?GGGGCFF@7GGGF7F<GFGFDGGGGEFGF7C@CC8CGGFC8CDGGGFCGGGGFF<ECCCCGGFFCF9FGGGGCCCCC
@BS 65736
TAGGGAATCTTCCACAATGGACGCAAGTCTGATGGAGCAACGCCGCGTGAGTGAAGAAGGTCTTCGGATCGTAAAACTCTGTTGTTAGAGAAGAACACGAGTGAGAGTAACTGTTCATTCGATGACGGTATCTAACCAGCAAGTCACGGCTAACTACGTGCCAGCAGCCGCGGTAATACGTAGGTGGCAAGCGTTGTCCGGATTTATTGGGCGTAAAGGGAACGCAGGCGGTCTTTTAAGTCTGATGTGAAAGCCTTCGGCTTAACCGGAGTAGTGCATTGGAAACTGGAAGACTTGAGTGCAGAAGAGGAGAGTGGAACTCCATGTGTAGCGGTGAAATGCGTAGATATATGGAAGAACACCAGTGGCGAAAGCGGCTCTCTGGTCTGTAACTGACGCTGAGGTTCGAAAGCGTGGGTAGCAAACAGGATTAGATACCCT
+
GGGFGGGGGGGGGGGGGGGGGGGGGGGGGGGGGGGGGGGGGGGGGGGGGGGGGGGGGGGGGGGGGGGGGGGGGGGGGGGGGGGGGGGGGGGGGGGGGGGGGCGFFFGGGGGGGGGGGGGGGGGGGGGGGGGGGGGGGGGGGGGGGGGGGGGGGGCFGGGGGGGGGGGGGGGGGGGGGGGGGGGGGGGGGGGGEFGGGGFGG?DGGGGGFGGGGGGGGGGGFGGGDGGGGGGFDGGGGGGGGFGGFGGGGFFGFGGGFBGGFGCFGFGFGGGGGGGGGGFGGGGGGGGGGGFC<GFGGGGFGFFFFGGFGGFECGEEFGGFGGGGGGGGGGGGGGGGCDGGGGGGDGGGGGGGGGGGGGFEAEGGGGGGGGGGGGGFD,,,E8DGGGGGGGGGGGGGGGGGGGGGGGDGGGEGGGGGGGGGGGGGFCGGGGGGGGGGCCCCC
@BS 71577
TAGGGAATCTTCCACAATGGACGCACGTCTGATGGAGCAACGCCGCGTGAGTGAAGAAGGTCTTCGGATCGTAAAACTCTGTTGTTAGAGAAGAACGCGAGTGAGAGTAACTGTTCATTCGATGACGGTATCTAACCAGAAAGTCACGGCTAACTACGTGCCAGCAGCCGCGGTAATACGTAGGTGGCAAGCGTTATCCGGATTTACTGGGTGTAAAGGGAGCGCAGGCGGTGCGGCAAGTCTGATGGGAAAGCCCGGGGCTCAACCCCGGTACTGCATTGGAAACTTTCGTACGAGAGATGAGGAGGGGTACGTGGAATTCCTAGTGTAGCGGTGAAATGCTTAGATATTAGGAGGAACACCAGTGGAGAAGGCGGCTTACTGGAAGATAACTGACGCTGAGGCTCGAAAGCGGGGGGAGCAAACAGGATTAGATACCCT
+
=,CC,6C8<EEA,<FA8FD?EFGG++6E@C@EEA9CFEFEFFCFCGEEC:F69C@?FF<DEFFGGGEF@C7ECGGGG?FGGGGG<ACFGFCF<FGGC:C:FC+,=FFFDGGAEGF9FDGGFGGGGG7CFDGGGF,=FGG,>3DG<D=+B7EBGGG9<@FFFFGFCF@F,*<*>CEE;F@FGGFGFG7CCC<7FE:*=:CFFBFGGGGGGGGGGEFFG9,*2;E?C5:/9B:25:?/C-?F1-8C<<7#360C@C@C<78CC?C8<C:GFCD5D<C5/<,<<CA7?8+,++<BB+,,?=:,9,,GGCDF:D,B+,AE<EBE8B5,9:,CCEBGCFB@FFFC,,,FFFE@,<9A66,9F@E<:-8FC,FC,@B@C::E<9EFC,AE<,<ECAFEB>GGC@6,FFBB;,,FC6@:F@+EDECFDF<F@CEC;5,FAFCFCCCCC
@BS 70734
TGGGGAATATTGCACAATGGGGGAAACCCTGATGCAGCGACGCCGCGTGGAGGAAGAAGGTCTTCGGAATGTAAACTCCTGTTGTTGAGGAAGATAATGACGGTACTCAACAAGGAAGTGACGGCTAACTACGTGCCAGCAGCCGCGGTAAAACGTAGGTCACAAGCGTTGTCCGGAATTACTGGGTGTAAAGGGAGCGCAGGCGGGAAGACAAGTTGGAAGTGAAATCCATGGGCTCAACCCATGAACTGCTTTCAAAACTGTTTTTCTTGAGTAGTGCAGAGGTAGGCGGAATTCCCGGTGTAGCGGTGGAATGCGTAGATATCGGGAGGAACACCAGTGGCGAAGGCGGCCTACTGGGCACCAACTGACGCTGAGGCTCGAAAGTGTGGGTAGCAAACAGGATTAGATACCCT
+
FG8FGGGGGGGGGGGD<FGGGGGGGGGGC@FFFGGFFGGGGGGG@CEC@FGGDFG=EFCGEFFDGGGG:DBGGGGFGGFGECGGGGGGGGGGGF9FGDGGGFF:DCFDFGEFGGFGGGG9,DFGF?GG<F=8C.DCCFGFGCFGFDGGADGGGGGCCGCB@FGEGG9F;F@CF6ACEFFCFFGFGGCGFGFGGGGCGEFCEG9C4>E?>?8CFFFGECCCEGFFFFFGGGCFEFGGGEEFC?DEFC<=GF<F9DB=1GFFGFF<FF>@FGGFAFDFFFB<?E?FEC7GEFFFFGDGGGFDGF@@6+GFFCA<-DGFFGF;<++7FBGFE<EA@F89FEC7EF,GGGGGEFGF<CE@GGGFEC;FEFEF@,FCFGFF<@,E<CF<<CEF@ED<@E,GGGFAGF9GGGGGGGFCBAA<
@BS 115912
TGGGGAATATTGCACAATGGGCGCAAGCCTGATGCAGCGACGCCGCGTGAGGGATGGAGGCCTTCGGGTTGTAAACCTCTTTTATCGGGGAGCAAGCGAGAGTGAGTTTACCCGTTGAATAAGCACCGGCTAACTACGTGCCAGCAGCCGCGGTAATACGTAGGGTGCAAGCGTTATCCGGAATTATTGGGCGTAAAGGGCTCGTAGGCGGTTCGTCGCGTCCGGTGTGAAAGTCCATCGCTTAACGGTGGATCCGCGCCGGGTACGGGCGGGCTTGAGTGCGGTAGGGGAGACTGGAATTCCCGGTGTAACGGTGGAATGTGTAGATATCGGGAAGAACACCAATGGCGAAGGCAGGTCTCTGGGCCGTTACTGACGCTGAGGAGCGAAAGCGTGGGGAGCGAACAGGATTAGATACCCT
+
GGG8@CCGGGGGFDGGGFF8FGEGGFCFGGGGFFGGGGEGGGGGGGGGGGFGGGGGCG=FGGGGGDG7FFGEGCGGFFGGGCFFGGGGGGFFEGGGGGGDGGGFGFGFGGGGGGGGGGGGC=CFDCFGGFGDGGGGGGGGGGGEFCCFAGECC7@E;@F@FGGGG/GGFGGGFEGC:<F@>FD=F?C#GGGGGGG8CGCEEFGG5EGGFGG*?5:2CE9GGGEGD+9FFFFGBCFGGGGGGF@CFCFD>FF:CFGGGFFGGGGGGGEGEDGDGGGGFEF@C7GGF@FEFF9GFAFGEGGGGGGGGGGGGGGGGGGGFEFFGGEE,9CDGDGGGGGGGGGGGE9GGFGEFDFFFGGFGGGFGGGGGGGCGFAFDGFF7GGGGGGGGGGGGGDGGGGGGGFGGGGGGGGGGFFGGGGGCCCCC
@BS 76691
TGGGGAATATTGCACAATGGGGGCAACCCTGATGCAGCGACGCCGCGTGAGCGAAGAAGTATTTCGGTATGTAAAGCTCTATCAGCAGGGAAGAAGAAGTGACGGTACCTGACTAAGAAGCACCGGCTAAATACGTGCCAGCAGCCGCGGTAATACGTATGGTGCAAGCGTTATCCGGATTTACTGGGTGTAAAGGGAGCGCAGGCGGAAGGCTAAGTCTGATGTGAAAGCCCGGGGCTCAACCCCGGTACTGCATTGGAAACTGGTCATCTAGAGTGTCGGAGGGGTAAGTGGAATTCCTAGTGTAGCGGTGAAATGCGTAGATATTAGGAGGAACACCAGTGGCGAAGGCGGCTTACTGGACGATAACTGACGCTGAGGCTCGAAAGCGTGGGGAGCAAACAGGATTAGATACCCT
+
FFFEEGGG@EFFGDGCEGGGF@F+@FF<FFGFGGFGFDCFG@GGGGGGGGGGGGGGGGGFFGGFGGGCFDFGGGGAFFGF,CFG9EDFDGGGGGG?FCFEGCFGGGDCFGFFFGCBDGGGGGG:CFEGGG$5FGEEC?4FD<DEGGCFGCGCGGG?C%1*EF<FFGE<FFGG7FFGFG@FF@<FFGGB<C:FFGFFDFBCEGGCEEE:;:CCC>CGGFFGE<<FGFFFFGGFFCDC8?:EF>E:ECEGGGGGGGGGGGGGFAGGGFA,??FFDFFFCFA=??EGFFFC,GFADFCGGGFF<CE,FGCGEEGGEGGGGF<GGFDFE,GGE=<C<EEGFEF88GGGGFF7DGGGGGGGGGGGGGFF9FFGGGGEEGGGGGGGGGGGGGGEDGGGGGGGGGGFGGGGGGDGGGGGGCCCCC
@BS 276
TGGGGAATATTGCACAATGGGGGAAACCCTGATGCAGCGACGCCGCGTGAGCGAAGAAGTATTTCGGTATGTAAAGCTCTATCAGCAGGGAAGAAGAATGACGGTACCTGACTAAGAAGCACCGGCTAAATACGTGCCAGCAGCCGCGGTAATACGTATGGTGCAAGCGTTATCCGGATTTACTGGGTGTAAAGGGAGCGCAGGCGGTGCGGCAAGTCTGATGTGAAAGCCCGGGGCTCAACCCCGGTACTGCATTGGAAACTGTCGTACTAGAGTGTCGGAGGGGTAAGTGGAATTCCTAGTGTAGCGGTGAAATGCGTAGATATTAGGAGGAACACCAGTGGCAAAGGCGGCTTACTGGACGATAACTGACGCTGAGGCTCGAAAGCGTGGGGAGCAAACAGGATTAGATACCCT
+
EFGGGGGGGGGGGGGGGEFGGGGGGGGGGGGGFGGGGG:F@EG7FGGGGGEFGGGFGE@FFGGGGGG8BFGGGGFBFGFFCF<FEGGGGG7FGGG8ECEGCFEEGGGDDDFG,E<8DGGFGGFGDGG>DFFGGF8FFFCC+,DFGG?@AFCCFFFG3BFFCCDFC;C?<FCC:FFFA,C=@AFGGFF?EFFGGGGGFGGGFEFEGGGCC:EFCEGGGG?FCGGFGGGEFGDGGGGGGGGGGGGEEDFCD,GGGGGFEGGDDGGGCFCCFFE9GGGFFBC@@?A9FF9GFGGGGGFCGGGGFFGGGEGGF<GGGGGGGFGGGFGGGGGGGGGGGGGFGGGFFGEGGAGGGGGGGFFGFGGGGGFACGGF:7GGGGGGGGGGGGGGGGGGGGGGGGGGGGGGGGGGGGGGGGGGCCCCC
@BS 277
TGAGGAATATTGGTCAATGGGCGAGAGCCTGAACCAGCCAAGTAGCGTGAAGGATGACTGCCCTATGGGTTGTAAACTTCTTTTATAAAGGAATAAAGTCGGGTATGGATACCCGTTTGCATGTACTTTATGAATAAGGATCGGCTAACTCCGTGCCAGCAGCCGCGGTAATACGGAGGATCCGAGCGTTATCCGGATTTATTGGGTTTAAAGGGAGCGTAGATGGATGTTTAATTCAGTTGTGAAAGTTTGCGGCTCAACCGTAAAATTGCAGTTGATACTGGATATCTTGAGTGCAGTTGAGGCAGGCGGAATTCGTGGTGTAGCGGTGAAATGCTTAGATATCACGAAGAACTCCGATTGCGAAGGCAGCCTGCTAAGCTGCAACTGACATTGAGGCTCGAAAGTGTGGGTATCAAACAGGATTAGATACCCT
+
F,;@FFFGGGGGGFEFGFEAFGGGCFGGGGCGGCFGFGFGFGAFCFGG@FGGGFDGGGGGG8<FGEGGFGDEC<CFFGD<FCCFGGGGGGCEGGGGGGG<FGD,>FG,,:EFEFGGGGGGFFFGG<FGGGGGGGGGFFGGFEEE@7FFG9DFCEECCFD7FGFCCDCGEGGG>GFGE7CFC@,>.>FGGGGDFFFGGEF>FGGGFFGE>EFFF9FCEC88FEGFGGCGGFEFF?#0D>+1FGGF<ECGGGGDGD,DC3GGGGGFFGAF>F79<FFFD<BAFCCCE9F,BFGFFFA@EFE@FFFGDGGGGGGFFAFFFCFCGGGEECFECGDECFFFGGGGGFF@CF@?GFGFFFECFFC7GGGFFFGGGGGF@CGF<FC;EGFGGFFFGGFGGGGGGGEFGGGGGGGGGGGGGGDGDACAGGGF<<F9F@DCCCCC
@BS 66991
TGGGGAATATTGCACAATGGGGGAAACCCTGATGCAGCGACGCCGCGTGAAGGAAGAAGTATCTCGGTATGTAAACTTCTATCAGCAGGGAAGAAAATGACGGTACCTGACTAAGAAGCCCCGGCTAACTACGTGCCAGCAGCCGCGGTAATACGTAGGGGGCAAGCGTTATCCGGATTTACTGGGTGTAAAGGTAGCGTAGACGGATGGACAAGTCTGATGTGAAAGGCTGGGGCTCAACCCCGGGACTGCATTGGAAACTGCCCGTCTTGAGTGCCGGAGAGGTAAGCGGAATTCCTAGTGTAGCGGTGAAATGCGTAGATATTAGGAGGAACACCAGTGGCGAAGGCGGCTTACTGGACGGTAACTGACGTTGAGGCTCGAAAGCGTGGGGAGCAAACAGAATTAGATACCCT
+
,6CFG:F@FDFGGFFFGGGCGGGGGGFC:EFFGGGGGGGGGDG+@FEFGCFFFGF,EDF?,CF9EGCGFFGGGGFFGGAFEFG9A<,FDG<=@EFGDFGGFE>+ABED<F8FGGGFG8A<BFC7CFC,B>EFEFBFE<<CFGCA:CB:<CE@,?D<?FGGGCCCFBFCCEF6<?GD5C3F>F-FCGEEG@CAFC#-EEB=8*?9CCE<E<'5;CF<?,<E=@FF7FFB>FGGFD:?C8FFG7E3<:DDEBFCGFDE6FF<:F<F?*::5CFFEFF?C=E==C1CGFGCCGECF<C=?,8GGGEF7GGGF99FFGGF7EFFGGGGGFF<E9GFE@GFECCGEFCCB:C+DEFE9GGGGGECF:AEFFGDEGGGFGGFGCCE<@EGF@CGGGGGFFCDGGGGGGF9FFFGFCA@CCCC
@BS 279
TGAGGAATATTGGTCAATGGACGAGAGTCTGAACCAGCCAAGTAGCGTGAAGGATGACTGCCCTATGGGTTGTAAACTTCTTTTATATGGGAATAAAGTATTCCACGTGTGGAATTTTGTATGTACCATATGAATAAGGATCGGCTAACTCCGTGCCAGCAGCTGCGGTAATACGGAGGATCCGAGCGTTATCCGGATTTATTGGGTTTAAAGGGAGCGTAGGTGGATTGTTAAGTCAGTTGTGAAAGTTTGCGGCTCAACCGTAAAATTGCAGTTGAAACTGGCAGTCTTGAGTACAGTAGAGGTGGGCGGAATTCGTGGTGTAGCGGTGAAATGCTTAGATATCACGAAGAACTCCGATTGCGAAGGCAGCTCACTAGACTGCAACTGACACTGATGCTCGAAAGTGTGGGTATCAAACAGGATTAGATACCCT
+
EFGGGFFGGGGGGGCGGGGGGGGGGGGGGGGGGGGGFGFFGFCCGGGGGGGGGGGGGG9FEGGGGGGGGFFGGGGGGGGFGGGGGGGGGGFFGFGGCFGGGG9FGGGEGGDFEFGFFFFGGGGGGGGGFFFGGFFGGGGGGGFFGGEFGGFGDGGGFFGGGGF/>CEGGGDGFFGG>FGEGEGGCFECFG77B>FC>FGAF>;CFEGFB<BCFGDCEBFCCFEFFFCFGFFECFBFGFGGGFCCFDFDCFFGGGGCEEGFEGGFFGGGF?7CGGFGFFFFGGGFG9GF@F?FCGGGGGGFF8CGDGGFF8GFGFE>GGF8GGECEBDGGDFGGGFDFAGFCFAGFGGGGGGGGGGFCDGEEGGGGGGGGGGGFGGGGGGGGFGGGGGGGGGFGGCGGGGFDEGGGFC7DGGGGGFCGGDGGGGGGCEGGGFCC@CC
@BS 92989
TGAGGAATATTGGTCAATGGACGAGAGTCTGAACCAGCCAAGTAGCGTGAAGGATGACTGCCCTATGGGTTGTAAACTTCTTTTATATGGGAATAAAGTATTCCACGCGTGGAATTTTGTATGTACCATATGAATAAGGATCGGCTAACTCCGTGCCAGCAGCCGCGGTAATACGGAGGATCCGAGCGTTATCCGGATTTATTGGGTTTAAAGGGAGCGTAGGTGGTTTGTTAAGTCAGTTGTGAAAGTTTGCGGCTCAACCGTAAAATTGCAGTTGAAACTGGCAGTCTTGAGTACAGTAGAGGTGGGCGGAATTCGTGGCGTAGCGGTGAAATGCTTAGATATCACGAAGAACTCCGATTGCGAAGGCAGCTCACTAGACTGTTACTGACACTGATGCTCGAAAGTGTGGGTATCAAACAGGATTAGATACCCT
+
FFFFCFGGDFGCACEFGGGGGGGG7FEEFDGGGGGGGGGGD8C9EGGGGEFEFGG<FFFGGFGFFGF@EE@CBCFFGGEFGGGFEFEFFGGG8<FEGGGGGGFGFCF+87CF8CADFGGGGGAFFGGCFEF9FFEFEADFD=CDFCCECFEGG:>+FF8=F<<A+=FBBCFDFFC7CE7*<>BFEGECBCCFGCEEC?<>F<;GF9?<F6CF<GECGCFD@F<+>F&GEGGGGGFC:,@8GFGGGFFCFGCCEFBCEGCGEED9FDFC2FEFG><AADCECFGFEGEE54AGFGGEEAGFCFEFF@EBF<FC=FB>C8+:CFGFGC7FAGGFGFECFECGFFF8FCEC<GGFCFGDFF<BGEGF<FFGGGGGFCFF99EFFGGGF9FGGGGFEDGGGF7CF7DFFAFCCGGGFFF<FFGFFACB9ECGGFF@CCCC
@BS 281
TGGGGAATATTGCACAATGGGGGAAACCCTGATGCAGCGACGCCGCGTGGAGGAAGAAGGTCTTCGGATTGTAAACTCCTGTTGTTGAGGAAGATAATGACGGTACTCAACAAGGAACTGCCGGCTAACTACGTTCCCGCAGCCGCCGTAAAACGTAGGTCACAAGCGTTGTCCGGACTTACTGGGTGTCACGGGAGCGCAGGCGGGCAGACAAGTTGGAAGTGAAATCCATGGGCTGAACCCATGAACTGCTTTCAAAACTGTTTGTATTGAGTAGTGCAGAGGTAGGCGGAATTCCAGGTGGAGTGGTGGAATGCGTAGATATAGGGAGGAACACCAGTGGCGAAGGCGGCCTACTGGGCACCAACTGACGCTTAGGCTCGACAGTGTGGGTAGCAAACAGGATTAGATACCCT
+
GGDFC>FG,FG9FGGFGGGC,BE77,6EF<CFFCDFFC@77+7C7FCCFC7FEG8<,C4CFFGGGGG7C:=C@FFFFFFEFGGGGGF<FEGC<EEEFGF9FC>?FGGB<E@<=,DF8,7C,A=FE:FEFDDF@F,@@,@:@BCECF*>C*>*@98>7,*CFGG@::C@*6*8,,**3*4?9F:<BEG5F,<<BE*:C88*CE8**2?*:CC;@6C31;<@988C:>,0<,.0<>C*3#98;C9>DF-:?9BC.<+<;<?CA<A9,4,,,?,D=FA,A,=A,GFF<+EFC8FEEB,8FB,EA9,,FA8?<55,,ECGFC,9CE<=,,,GF<,FB@,C-,<C7GGGFDGFF@669EE@EFFGF@F,9GF@7DFF<B,CCE@F<@FC,GFDGGGGGFGFFEE@9GGFB@F9GGGAA@,A
@BS 88150
TAGGGAATCTTCCACAATGGACGCAAGTCTGATGGAGCAACGCCGCGTGAGTGAAGAAGATCTTCGGATCGTAAAACTCTGTTGTTAGAGAAGAACACGAGTGAGAGTAACTGTTCATTCGATGACGGTATCTAACCAGCAAGTCACGGCTAACTACGTGCCAGCAGCCGCGGTAATACGTAGGTGGCAAGCGTTGTCCGGATTTATTGGGCGTAAAGGGAACGCAGGCGGGCTTTTAAGTCTGATGTGAAAGCCTTCGGCTTAACCGGAGTAGTGCATTGGGAACTGGAAGACTTGAGTGCAGAAGAGGAGAGTGGAACTCCATGTGTAGCGGTGAAATGCGTAGATATATGGAAGAACACCAGTGGCGAAAGCGGCTCTCTGGTCTGTAACTGACGCTGAGGTTCGAAAGCGTGGGTAGCAAACAGGATTAGATACCCT
+
GGGGGGDGFGGGGGGGGFGGGGGGGGGGGGFCEFFGGGGGGGGCFFGGEGDGEEFFAEEEFFCCFGG?FFFGGGGGGGGGFGFGGGGGGGGGGGGEGGGGGFFFGGGGFGDFGFCCFCE9FFGGGECFFGFGGGGGFDFGFFFFCGGGEGGGGGFACFFGG?FGGGFGGGGGGGGGFGGGGGGGGGFGGGCCFGGEFCFGGE;FBCFGFFGFGGDDFGGCFEGGFEGE:CC#@BAFFGGGCFFCFGGGGGFFDCFGFC9>EGEDEGGGFFGF3FFDFFGFGGGGGDGF?9FEGGGGGGFECFGFDCGFGFCGFFGEFF8DGFDGGFFGGECEGGGGGEGF@=FEFFE,FCFFCDFAE:C8CGGFGGGFFGGGCDGFGGGFGGGFGGGGGGFEDGGDGGGFCGFDFGFFGCEGGGGGGFFCGGGGGGGGFGFEFC@FCC?CC
@BS 119901
TGGGGAATATTGCACAATGGGGGAAACCCTGATGCAGCGACGCCGCGTGGAGGAGGAAGGTCTTCGGATTGTAAACTCCTGTTGTTGAGGAAGATAATGACGGTACTCAACAAGGAAGTGACGGCTAACTACGTGCCAGCAGCCGCGGTAAAACGTAGGTCACAAGCGTTGTCCGGAATTACTGGGTGTAAAGGGAGCGCAGGCGGGAAGACAAGTTGGAAGTGAAATCCATGGGCTCAACCCATGAACTGCTTTCAAAACTGTTTTTCTTGAGTAGTGCAGAGGTAGGCGGAATTCCCGGTGTAGCGGTGGAATGCGTAGATATCGGGAGGAACACCAGTGGCGAAGGCGGCCTACTGGGCACCAACTGACGCTGAGGCTCGAAAGTGTGGGTAGCAAACAGGATTAGATACCCT
+
<C6<F7@EDEGGGGEGGG9FFGD:C@FEFCAFCDFGGGDFCFGFGFG:FFEG7CGGGFFGGGGFGGC+BCFGGGCD9ED?=:CCEE8?FGGGADFGGDEEDGGEFG?FFFFGGFGFFFGEGGGGGGGGGFGFE<CCFGCGGCG@FDFGGGGFFGG8FGCFGFFGG8FGGGGFGCEFG7<<CC=FC=FEFFGGGEGGGCE8EECGFCFEGFGGF?E<GFFGFFFF@@FFFGGGFGCFBECFGGGGF9FB@FGFFGGGGF#=GGGFFFACGFFF>:FFGGFFGFCEFGFGGGEE<FCC7>=@CEEF+C7GFGDF=?DGFGGGF7GFCDGGF<FF@@E6CCGGGGFFFFBBFEFC9GGFEGCEFFEGGGFE>GGEGD@GFEECFCFE;,C7GGGGGGGGDF<FFECGFFDFGE8C@CCC
@BS 284
TGGGGAATATTGCACAATGGGGGAAACCCTGATGCAGCGACGCCGCGTGGAGGAAGAAGGTCTTCGGGATGTAAACTCCTGTTGTTGAGGAAGATAATGACGGTACTCAACAAGGCAGTGACGGCTAACTACGTGCCAGCAGCCGCGGTAAAACGTAGGTCACAAGCGTTGTCCGGAATTACTGGGTGTAAAGGGAGCGCAGGCGGGAAGACAAGTTGGAAGTGAAATCCATGGGCTCAACCCATGAACTGCTTTCAAAACTGTTTGTCTTGAGTAGTGCAGAGGTAGGCGGAATTCCCGGTGTAGCGGCGGAATGCGTAGATATCGGGAGGAACACCTGTGGCGAAGGCGGCCTAATGGGCACCAACTGACGCTGAGGCTCGAAAGTGTGGGTAGCAAACAGGATTAGATACCCT
+
@CFEEEGCGGGGGCGFGA@CFDC+BFDC:FGFECFGGE@+@F7+B7:CC+B4,8EFFGFFCFFGGGG+4F:?EGDFG,B5::??,,?<E=BFFFGFB9<<,4++8C??F,8,F,D<<CCCFFC7FEG,<,3DBFFEGFFGG@>F***1>:>FGGG@,<F#<<C->8:EFEEGFFG/;CFFAEFGCFFEGF8@FEB7<C@*EFC8EC>-E?:,<AFCCGFFCC,3,<ED7<<FGGC.>,GF>F9DFFC@9@?F7.F=GF4@F=?:CD'GBGFA8FFGF=@,FDCD>+?CEA,F=B+@@7CGE9F7ECGF=,F,B?CGGFE;<++=8>FCCCFA@C6-6,,ECBF<GECBF@CC@,<,,,;C9,68FDFGECGF?CE@,CF<:,F<ECEGGFEDF@9F@GFFFCEC<CEDF@8BCCCC
@BS 74378
TGGGGCATACTGCACAATGGGGGAAACCCTGATGCAGCGACGCCGCGTGGAGGAAGAAGGTCTTCGGATTGTAAACTCCTGTTGTTGAGGAAGATCATGACGGTACTCAACAAGAAAGTGACGGCTAACTACGTGCCAGCCGCCGCGGTAAAACGTAGGTCACAAGCGTTGTCCGGAATTACTGGGTGTAAAGGGAGCGCAGGCGGGAAGACAAGTTGGAAGTGAAATCCATGGGCTCAACCCATTAACTGCTTTCAAAACTGTTTTTCTTGAGTAGTGCATAGTTAGGCGGAATTCCCGGTGTAGCGGTGGAATGCGTAGATATCGGGAGGAACACCAGTGGCGAAGGCGGCCTACTGGGCACCAACTGACGCTGAGGCTCGAAAGTGTGGGTAGCAAACAGGATTAGATACCCT
+
,CEG>6F8<ECFGFFEFFGGC@ECCCEF@EFFGGF9<ACGGDECGDEEFCEGCEFA?FDCGGGGGFGGGEGFGGGGGGGDGFGAE<AEGGGGGFD,??9,5BC:++,:C=<=FC,,:B,,,<+@+@C:>FFCEG8D7=BC+CGGC:FECEC;9;CAFFECCFGG::<E.<CCE,=B=FEF@B:F9F<BC9:EC=F<C=/?<C*GFCC<8>8D>C@<;6<<FFEBD,@C?C?#:ECAFC<FCE;;@#F38FFF=CB3,C@<,GCFCB,C>>7:=8D?9FA9A,EB,CC:@8<EFFGGEDCF,GEGGGDFD?<<,GGFDFGGGGEFCCCGGGGE@<<DDFFDGGFFGC7GGGGGGGCFFFDGGGGGGGGGGGGF,@,FE@EGFGGGGGDFCFAFGGGGFGGGGEFCFFEFEGD@CCCC
@BS 286
TGGGGAATATTGCACAATGGGGGAAACCCTGATGCAGCGACGCCGCGTGGAGGAAGAAGGTCTTCGGATTGTAAACTCCTGTTGTTGAGGAAGATAATGACGGTACTCAACAAGGAAGTGACGGCTAACTACGTGCCAGCAGCCGCGGTAAAACGTAGGTCACAAGCGTTGTCCGGAATTACTGGGTGTAAAGGGAGCGCAGGCGGGAGAACAAGTTGGAAGTGAAATCCATGGGCTCAACCCATGAACTGCTTTCAAAACTGTTTTTCTTGAGTAGTGCAGAGGTAGGCGGAATTCCCGGTGTAGCGGTGGAATGCGTAGATATCGGGAGGAACACCAGTGGCGAAGGCGGCCTACTGGGCACCAACTGACGCTGAGGCTCGAAAGTGTGGGTAGCAAACAGGATTAGATACCCT
+
FGGGGGCFFGGEGGGGGGGGFGGGGGGGGGGGGGGGGGGGGGGGGGGGGGGGGBGGGGGGGGGGGGGCEGGGGGGGGGGGGGGGGGGGGGGGGGGGGGGGGGDGGGEGGGGGGGGGGGGGGGGGGGGGGGFGC.FGGGGGGGGGGGGGGGGGGGGGGGGGGF@FGGGGGGGGGGGGGGGGGGFGGGGGAGFGGGGFGGGGEGGGGGGFGGGGGFFCGGGGGGGGGGGGGGGGGFGGFCGGGFGGGGFGGGFGGGGGGFGGGGGCGGGGGGGGGGGGDGFGGGGGGGGGGFGGGGDGGDGGGCGCGGGGGGGGFF7GFGEFGFDGDGGGGGGGGGGGGGGGGGGGGGGGGGGFFDGGGGGFGFEGGGGGGGGGGGGFGGGGFEGGGGGGGGGGGGGGGGGGGGGGFFGGGGGCCCCC
@BS 95853
TGAGGAATATTGGTCAATGGGCGAGAGCCTGAACCAGCCAAGTAGCGTGAAGGATGACTGCCCTATGGGTTGTAAACTTCTTTTATAAAGGAATAAAGTCGGGTATGGATACCCGTTTGCATGTACTTTATGAATAAGGATCGGCTAACTCTGTGCCAGCAGCCGCGGTAATACGGAGGATCCGAGCGTTATCCGGATTTATTGGGTTTAAAGGGAGCGTAGATGGATGTTTAAGTCAGTTGTGAAAGTTTGCGGCTCAACCGTAAAATTGCAGTTGATACTGGATATCTTGAGTGCAGTTGAGGCAGGCGGAATTCGTGGTGTAGCGGTGAAATGCTTAGATATCACGAAGAACTCCGATTGCGAAGGCAGCCTGCTAAGCTGCAACTGACGTTGAGGCTCGAAAGCGTGGGGAGCAAACAGGATTAGATACCCT
+
FGGGGFGGGGDFGFGGGFGGGGGGGGDFGFGGGGGGGGGGGFDFFGGG@EGGGFDFDFGGDEGFGFCDECBF:FGDFGF?FGFGFEFGGGGFGGGGGGFFFGG<FGGGGGGDFGG+AEEFF9@BFFDFGGCGFGGGGECEBBCCFGEGGFGDFFGGGFD9DFDGGDGG>>C/AFFFEGGEEE@FGGDD;EGGFCFFEC8?CFGGGFFFGFGFGGGFGCCGFEFEFFF@FCFFFCGGFCCGGGFFGEGGDF@+GGDGFCAF:GGGFD9FFGFDCF9FE<FF=?FFFGGF<8GFFFAD8DGGGGGFGGGFCGGGGGGFGFCFGGEGGGGGGFFFECDGFCDFFFGGGGGGGGGGGGGGGFGGGGGGGGGGGGFGGGGGFDF8GGGGFDFGGGFGGGGGFDGFGGGGGDGGGGCFFGGGGGGGGGFFEFFGGGFCCCCC
@BS 288
TAGGGAATCTTCCACAATGGACGCAAGTCTGATGGAGCAACGCCGCGTGAGTGAAGAAGGTCTTCGGATCGTAAAACTCTGTTGTTAGAGAAGAACACGAGTGAGAGTAACTGTTCATTCGATGACGGTATCTAACCAGCAAGTCACGGCTAACTACGTGCCAGCAGCCGCGGTAATACGTAGGTGGCAAGCGTTGTCCGGATTTATTGGGCGTAAAGGGAACGCAGGCGGTCTTTTAAGTCTGATGTGAAAGCCTTCGGCTTAACCGGAGTAGTGCATTGGAAACTGGAAGACTTGAGTGCAGAAGAGGAGAGTGGAACTCCATGTGTAGCGGTGAAATGCGTAGATATATGGAAGAACACCAGTGGCGAAAGCGGCTCTCTGGTCTGTAACTGACGCTGAGGTTCGAAAGCGTGGGTAGCAAACAGGATTAGATACCCT
+
FGGGGGGGGGGGGGGGGGGGGGGEGGGGGGGGGGGGGGGGGGGGGGGGGGGGGGFGGGGGGGGGGGGGGGGGGGGGGGGGGGGGGGGGGGGGGGGGGGGGGGGGGGGGGGGGGEFGGGGGGGGGGGGGGGGGGGGGGGGGGGGFF9FGGGGGGG?GG?GGGCFGGGGGGGGGGGGGGGG>FGGGGGGGGGGGGGGGGGGGGGGGGGGGGFEGGGGGGGGGG5EGGGGDGGGGFEGFGGFFFGGGGGGGGGFGGGGGGFGGGGGFGDFGDDFFGFCGFAGGFGGGGAAGGFGGGGGGCCGFGGGFFGGGGGFGGGGGGGFGGFCGGGGGGGGGGGGGGGGGGGFFE<FGGGGFFGGGGGGGGGGGGGGGGGGGEGEGGGGFGGGGGDGGGGGGFGGGGGGGGGGGGGGGGGGGGGGGGGGGGGGFFFEGGGGGCF?GCCCCC
@BS 289
TAGGGAATCTTCCACAATGGACGCAAGTCTGATGGAGCAACGCCGCGTGAGTGAAGAAGGTCTTCGGATCGTAAAACTCTGTTGTCAGAGAAGAACACGAGTGAGAGTAACTGTTCATTCGATGACGGTATCTAACCAGCAAGTCACGGCTAACTACGTGCCAGCAGCCGCGGTAATACGTAGGCGGCAAGCGTTGTCCGGATTTATTGGGCGTAAAGGGAACGCAGGCGGTCTTTTAAGTCTGATGTGAAAGCCTTCGGCTTAACCGGAGTAGTGCATTGGAAACTGGAAGACTTGAGTGCAGAAGAGGAGAGTGGAACTCCATGTGTAGCGGTGAAATGCGTAGATATATGGAAGAACACCAGTGGCGAAAGCGGCTCTCTGGTCTGTAACTGACGCTGAGGCTCGAAAGCGTGGGGAGCGAACAGGATTAGATACCCT
+
EFGGGGGGGGGGGGGGGGGGGGGGGGGGGGGGGGGGCFGGGGGGGGGGGGGGGGFGGGGGGGGGGGGGGGGGGGGGGGGGFGGGGGGGGGGGGGGGGGGGGGGGGDFDEGDGGGGGGGGGGADFGGGGGFDGGGGGGGGGGGGGGGFGGGGGGGGGGE<FGGGGGF:FGEGGG:FGCDFGGGGGGGGEGGGGGGGECFFGGCGGGGGGGGGGGGGGFFFG8CCCFGGGGDGFFGFFCCFGFFFFFGGGGF?FCCGGFFFGGGGGGDGGFAGDGFFGGGGGGGFADFGGFCGGFGF?GGGGGGGFFFGGFGFFCGGGGGGFGGEA<GGGGGFCAGGGGGGGGGGGGGGGGGGGGGGGGGGGGGGGCCGGGGFFFDGFFGGFGGGGGGGGGGGGGGGEGGFFGGGGGGGGGGEFCGGGGGGGGGGGGGGGGGGGGGGFCCCCC
@BS 96233
TGGGGGATATTGCGCAATGGGGGCAACCCTGACGCAGCAACGCCGCGTGAAGGATGAAGGTTTTCGGATTGTAAACTTCTTTTATTAAGGACGAAAAATGACGGTACTTAATGAATAAGCTCCGGCTAACTACGTGCCAGCAGCCGCGGTAATACGTAGGGAGCAAGCGTTGTCCGGATTTACTGGGTGTGAAGGGTGCGTAGGCGGCTTTGCAAGTCAGATGTGAAATCTATGGGCTCAACCCATAAACTGCATTTGAAACTGTAGAGCTTGAGTGAAGTAGAGGCAGGCGGAATTCCCCGTGTAGCGGTGAAATGCGTAGAGATGGGGAGGAACACCGGTGGCGAAAGCGGCTCTCTGGTCTGTAACTGACGCTGAGGCCCGAAAGCGTGGGGAGCAAACAGGATTAGATACCCT
+
FGGFDECEFFGGGGGDFGGGGGGGGGGGGFGGGEGGGGGGGGGGGGGEEGGGGGGGGGGGGCGGGGGFGGFGGEAFGGFGGGGDGGEFGGFGGGGGGGGGGGGGFG=ADFGGFGGGFFFFA8F:CFGGFFGGGGGFFGGFFFGGGEBCFGGF3GFGFFFEDFCEGGGFEGC<CFFEGG9CCGFGGEGGG@ECFFGDFG5GGGGGGGGGFECFFGGGFGFGGFGFFGGFBCFFECGGGFGGGFFGFEGGCFGFFFF=GFFGEGFFCCF@GCGGFDGGFAFCE7DFGGGEGCCEGGGGGGF>GGGGGGGGFFF@,F7@GFGGFGGGFFFEGFFGGDGGGGCGGCGGGGGDDGGGGGGGGGFGFFGEGGFGGGGGGF8GGGEGDGGF<CGGGGGGGGGGFCGGGGGGGGFCFFGGCCCCC
@BS 70528
TGAGGAATATTGGTCAATGGACGAGAGTCTGAACCAGCCAAGTAGCGTGAAGGATGACTGCCCTATGGGTTGTAAACTTCTTTTATATGGGAATAAAGTATTCCACGTGTGGAATTTTGTATGTAACATATGAATAAGGATAGGCTAACTCCGTGCCAGCAGCCGCGGTAATACGGAGGATCCGAGCGTTATCCGGATTTATTGGGTTTAAAGGGAGCGTAGGTGGATTGTTAAGTCAGTTGTGAAAGTTTGCGGCTCAACCGTAAAATTGCAGTTGAAACTGGCAGTCTTGAGTACAGTAGAGGTGGGCGGAATTCGTGGTGTAGCGGTGAAATGCTTAGATATCACGAAGAACTCCGATTGCGAAGGCAGCTCACTAGACTGCAACTGACACTGATGCTCGAAAGTGTGGGTATCAAACAGGATTAGATACCCT
+
DAEFGFC6CEFFGGGGF;CCGGGGEEG@@<FGCEFGCC@FFFFFFGGCEGGGGGGGFGGF8FG8FFGGG6C>FFGGGGGGGEFGFFGGGCEEDEGGGGG9CFB?9FCBFFGGE,EG?EAFFAFFF,A,CEFGGGGG,<<FA,=FFGGGG9@,?FFGGFG?EEC<B0C7FCEFGFF@CCCG9=3@FC=GGGG>9;FC?FC9,GGEDCDF<GFGF><5CGFED@<BFG@GFCFDCG;CAF<F=,?CFEDFCF#CFB=AB=FC>3:9FDGGF:FFEC4FDGFFFDB,F?EGF<FGFECFGF?,GGF>GGGGF=CC<FF:CFF<GGFC=GGFDFF9F@9EECEEC,,=C7EFFGFFEB7B8,87GGEFGFAFFFGGGGGFEFC;6@DE9FGGGFEFFFCEF7CC<@FFGGGGEGGGGGGFEDGGFFGGGFGGFCEBA,CC
@BS 54539
TGAGGAATATTGGTCAATGGGCGAGAGCCTGAACCAGCCAAGTAGCGTGAAGGATGACTGCCCTATGGGTTGTAAACTTCTTTTATAAAGGAATAAAGTCGGGTATGGATACCCGTTTGCATGTACTTTATGAATAAGGATCGGCTAACTCCGTGCCAGCAGCCGCGGTAATACGGAGGATCCGAGCGTTATCCGGATTTATTGGGTTTAAAGGGAGCGTAGATGGATGTTTAAGTCAGTTGTGAAAGTTTGGGGCTCAACCGTAAAATTGCAGTTGATACTGGATATCTTGAGTGCAGGTGAGGCAGGCGGAATTCGTGGTGTAGCGGTGAAATGCTTAGATATCACGAAGAACTCCGATTGCGAAGGCAGCCTGCTAAGCTGCAACTGACATTGAGGCTCGAAAGTGTGGGTATCAAAGAGGATTAGATACCCT
+
FGGGGGGGGGGGGGGGGGGFFFGEEGGGGGGGGGGGDGGGGGGGGGGGGCFGGGGGGGGGGGGGGGGGGGGGGGGGGGGGGGGGGGCCEGGCFGGGGGG9FGE<FFGCAFE<FGCCFGGGGGGGGGGGGGGGGGGGGGG@FGG?GGGG/FBFGGGGGGFGGGGGGGGGGDGGGGGGGDGEGGGG;EGFFGCFGGGGGGG;CGDFGFFGGGGGGGGGGG@=CECCFF73FFFGGGGCGCCFGGGGGGFDCEFG#GGFF=9BFGGGGEFGGGGGGGD'?4AFCFD?,EAEFEF<CGGGF??,DGGFFFGDGEFEDECC:<F?GGDGDGGFGGF<9GGGGGGFGGGFF<GGGGGGFF@,GGGGGGGGGFGGGFFCDEAFEFC;6,CC,GGGGGGGFGFEE@GGGCGGGFFCGGGGGGGGGGGGGGGFGGGGGF9C<CCC
@BS 100428
TGGGGAATATTGCACAATGGGGGAAACCCTGATGCAGCGACGCCGCGTGAAGGAAGAAGTATCTCGGTATGTAAACTTCTATCAGCAGGGAAGATAATGACGGTACCTGACTAAGAAGCCCCGGCTAACTACGTGCCAGCAGCCGCGGTAATACGTAGGGGGCAAGCGTTATCCGGATTTACTGGGTGTAAAGGGAGCGTAGACGGCGCAGCAAGTCTGATGTGAAAGGCAGGGGCTTAACCCCTGGACTGCATTGGAAACTGCTGTGCTTGAGTGCCGGAGGGGTAAGCGGAATTCCTAGTGTAGCGGTGAAATGCGTAGATATTAGGAGGAACACCAGTGGCGAAAGCGGCTCTCTGGTCTGTAACTGACGCTGAGGTTCGAAAGCGTGGGTAGCAAACAGGATTAGATACCCT
+
FGGCGEGGGGFGGFGGGGGGGGGGGGGGGGFGGGGFGGGGGGGGGGGGGGGGFGGGGEGGGGGGGGGGGGGGFFGGGGGGGGGGGGGGGGG<FFFDGGGGGGGGGGGGGGGGGGGGGGGGGGGGGGGGGGGGGGGGGGGGGGGGDGEGGCE2GGGFGGGFGGGGFGGG=:@FGGDGGGGGGGGGGGGGGGGGGGGFGGGEGGCGGGGGGGGGGFGGGGFFGGGGGFCFGGGGGFGGFEFGGG8GGDFFGGGGGFGGGGCGGGGGFDCFGGGGGGGEGGGGGFGGE7ECDGFEFGGGCGGGGGDGGGGFFDGGGGGGGFFDFFFGFFFGFCCEECGGGGGGGGGCFGGGGGFGEGGGGGGGGGFFCDFGGGGGGGGGEBGGGGGGGGGGGGGGGGGGGGGGGGFGGGGGGGGCCCCC
@BS 86973
TAGGGAATCTTCCACAATGGACGCAAGTATGATGGAGCAACGCCGCGTGAGTGAAGAAGGTCTTCGGATCGTAAAACTCTGTTGTTAGAGAAGAACACGAGTGAGAGTAACTGTTCATTCGATGACGGTGTCTAACCAGCAAGTCACGGCTAACTACGTGCCAGCAGCCGCGGTAATACGTAGGTGGCAAGCGTTGTCCGGATTTATTGGGCGTAAAGGGAACGCAGGCGGTCTTTTAAGTCTGATGTGAAAGCCTTCGGCTTAACCGGAGTAGTGCATTGGAAACTGGAAGACTTGAGTGCAGAAGAGGAGCGTGGAACTCCATGTGTCGCTGTGAAATGCGTAGAGATATGGAAGAACACCAGTGGCGAAAGACGCTCTCTGGTCTGTAACTGACGCTGCGGTTCGAAAGCGTGGGTAGCAAACAGGATTAGATACCCT
+
,C,EFGG8FGGGCGFF8<CC,E:CCDFF,<C9,,CFGGGGCF+@@F7:FGGG9EFFCF,CFEE9FFFFGE,44C,<CFGFF?-CFFGCFG9FFGG@8FCEDFF9?FGGGG,,,@EEF<9FGG,CAA:C@=CFCFGAFFECFEDDC=FC=EEFGGG9,8@FGFFGFGGFFGCE9EGG7@B>D3:C<<FFCCF<<FFDGFGGGGGCACFGGF78CFF<FFG@EEEC5?C:ECEEG=F@?;+@<9CF@<@<:FCF?F;F9FFDGGEGGGCCF=C3<E=<+#<E?,<,<,?59CCFF9FEE9CF?<4?FGFFFB+@+99E?<<GF<=B,>7>++,,,-:95,7:@FC,EFC,,<C,C666FFE<@@FCF:@FB6<6B8++:,8E:,,8GDCCCG<C,:68+@+7++@,C8CFC@,BCGGE8FFFF8FC-F@CC,6;,GF6@C@86
@BS 115955
TGGGGAATATTGCACAATGGGGGAAACCCTGATGCAGCGACGCCGCGTGAGCGAAGAAGTATTTCGGTATGTAAAGCTCTATCAGCAGGGAAGAAGAAATGACGGTACATGACTAAGAAGCACCGGCTAAATACGTGACAGCAGCCCCGGTAATACGTATGGTGCAAGCGTTATCCGGATTTACTGGGTGTAAAGGGAGCGCAGGCGGAAGGCTAAGTCTGATGTGAAAGCCCGGGGCTCAACCCCGGTACTTCATTGGAAACTGGTCATCTAGAGTGTCGTAGGGGTAAGTGGAATTCCTAGTGTAGCGGTGAAATGCGTAGATATTAGGAGGATCACCAGTGGCGAAGGCGGCTTACTGGACGATAACTGACGCTGAGGCTCGAAAGCGTGGGGAGCAAACAGGATTAGATACCCT
+
<,EDEEEG9EFEGGGGFG96,F:FGGD8@FGGGDFDAF7CCFDGGE+=FFGGEDGGE<EFA<AFGGE:?AFFFBFGGGGGFF,B<FFFF7FGGGGFECFG,A,?+8>C,,8?D<FBDB?AFD8D+8+@CFF=@@F9F<DDFFE@F,#*@5>FEF9FC?>DF><D:DFF7<?@E.)@8*<<;FFGGFFF>GFCFC<>CF>DE,:8E2,99C?,,GFFCFCFA.EGCE>C@+0>DFGDD1:EFD?+C7F9DCFE,DD6,A9GGGGGF9FDFFFGGF?FC+@7FFFFF8FACF?EAEB8<FFFFE<=C>BC?<FGF<CGCGGEFFFFFFFGCFEC,EC,E@<GGFEEGGGGGGGGFCCAACGFEFF6,GGGEDEFCCCFC;,F>GFEDGFCF@CDC8GGGF@GFEGCCFGEEGGFCC@CCC
@BS 107731
TGAGGAATATTGGTCAATGGACGAGAGTCTGAACCAGCCAAGTAGCGTGAAGGATGACTGCCCTATGGGTTGTAAACTTCTTTTATATGGGAATAAAGTATTCCACGTGTGGAATTTTGTATGTACCATATGAATAAGGATCGGCTAACTCCGGGCCAGCAGCCGCGGTAATACGGCGGATCCGAGCGTTGTCCGGATTTATTGGGTTTAAAGGGAGCGTAGGTGGATTGTTAAGTCAGTTGTGAAAGTTTGCGGCTCAACCGTAAAATTGCAGTTGAAACTGGCAGTCTTGAGTACAGTAGAGGTGGGCGGAATTCGTGGTGTAGCGGTGAAATGCTTAGATATCACGAAGAACGCCGATTGCGAAGGCAGCTCACTAGACTGCAACTGACACTGATGCTCGAAAGTGTGGGTATCAAACAGGATTAGATACCCT
+
FFGFCEFFGGGCFDFCCAFFGGG7+CFFAEFGGFGFCF@FFGGGGGGGEFGCF<F,<FCF<FGGG,,@<C7B:EEFGC<F,CE<EFGCCFFGGGGGGGGG9FBCF,=<FGCEFA95<BE=,,C,59@EEFGG@C9FFGCEFECCC77EEDFG7)+E<<.$D<FGECGGCCC<,EFG-8>FGECC:E>GF>DEFFEEEG7FDFGGGCFF>CFFCEE>EEGCEEGGFFDAEDGGGFFDFGB,ACFECFCFGGEFCDFCDCGGGGGFFCGFGGGGGFD9FF?EGGGGFGGEDAGFGGGGGGGFGGGGGGF+BCDED,CGGGGGFGFCGGGGGFFFFCEFDFFAGB9FFFFFAF@7B@@+GFE@@@,GGGGGGGFGGGGGGGFGGGGF9GGGGGGGGGGGGGGGGEGGFGGGGGGFFGDGGFEAGGGGGGFCF<CA-CCC
@BS 297
TGGGGAATACTGCACAATGGGGGAAACCCTGATGCAGCGACGCCGCGTGAGCGAAGAAGTATTTCGGTATGTAAAGCTCTATCAGCAGGGAAGAAGAAATGACGGTACCTGACTAAGAAGCACCGGCTAAATACGTGCCAGCAGCCGCGGTAATACGTATGGTGCAAGCGTTATCCGGATTTACTGGGTGTAAAGGGAGCGCAGGCGGAAGGCTAAGTCTGATGTGAAAGCCCGGGGCTCAACCCCGGTACTGCATTGGAAACTGGTCATCTAGAGTGTCGGAGGGGTAAGTGGAATTCCTAGTGTAGCGGTGAAATGCGTAGATATTAGGAGGAACACCAGTGGCGAAGGCGGCTTACTGGACGATAACTGACGCTGAGGCTCGAAAGCGTGGGGAGCAAACAGGATTAGATACCCT
+
GGGGGGGGGGGGGGGGGEGFGGGGGGGGGGGGGGGGGGFGGGGGGGGCE@FGEFCFGGGEFGGGGGF?AFGFGGGFCFGGFGGGGGGGGGFFGGGGGGGGGFGGECFEFGFGGGGFEGDFGBEFCFGGGGFGCFF3GGGGC@;GGGGGGCEGF9BFF?FDFGFGGGCFFCCFEEFGEBCFGGGGGGGFGGCFGFGEEGEEEEGGGGFECEFGFGGGGGGGGFGFFBF7GGECGGGFDF;@GFGFDDGDCFBFGGFFGGGG=FGFGFE9CFEFEGFEFFGGFGDDGFGGFE<CGEGFGFF@EBF9GGGGGGFGGGGGGEFCGFGCGGGF<CFCGGGGF9FGGGGGGGGGGGEDGGGGGGGGGGGGGFGGGGGGGGGGGGGGGGGGGGGGGGGGGGGGGGGGGGGGGGGGGFFFECC?CC
@BS 109997
TGGGGAATATTGCACAATGGGGGAAACCCTGATGCAGCAACGCCGCGTGAAGGACGACGGTTTTCGGATTGTAAACTTCTTTTCTTAGTGACGAAGACAGTGACGGTAGCTAAGGAATAAGCACCGGCTAAATACGTGCCAGCAGCCGCGGTAATACGTATGGTGCAAGCGTTATCCGGATTTACTGGGTGTAAAGGGAGCGCAGGCGGAAGGCTAAGTCTGATGTGAAAGCCCGGGGCTCAACCCTGGTACTGCATTGGAAACTGGTCATCTAGAGTGTCGGAGGGGTAAGTGGAATTCCTAGTGTAGCGGTGAATTGCGTAGATATTAGGAGGAACACCAGTGGCGAAGGCGGCTTACTGGACGGTAACTGACGTTGAGGCTCGAAAGCGTGGGTATCGAACAGGATTAGATACCCT
+
FFFGGDECGGGGGGGCCEFEFC>FFF@FG?EGGFAFFFGFFGCGEGDGGGG9FFGCFGGGGGDGGDFDGDDGGFGFGGCFGFFFADGGGGF<:FG7FGFFFF9F:@FFGFGGC<DFGGFGGGGGD>DGGCCF8FGFGF<DFEGGGFFC9#>FECF;FGGB+GFFGCCFCFEFEECCB<::EEFFGCGGGFGFFGGFFFFGGFCEEEDGG>FFGCGGFFE@GGGFGGGGDCGG=GGGGGDE>D9CFE9ACFF<GDF9CFADGFFBFGCFCCD<FFGGE?ECEFGGFGFE,GF?,FCFFF8GGGGGGFC87EAFF<C8+,@GEGGGFFEFA<F<9GGGF<FGFCGF:F<9DGEDECDFGGGGGGGGGGGGF9GGFGGGGGGGC7FFFE6,7CDGGFGGGGGGGGFGFGGGFE9E,FBA?CC
@BS 94699
TGGGGAATTTTGGACAATGGGGGCAACCCTGATCCAGCCATGCCGCGTGCAGGATGAAGGTCTTCGGATTGTAAACTGCTTTTGTCAGGGACGAAAAGGGATGCGATAACACCGTATTCCGCTGACGGTACCTGAAGAATAAGCACCGGCTAACTACGTGCCAGCAGCCGCGGTAATACGTAGGGTGCAAGCGTTAATCGGAATTACTGGGTGTAAAGGGAGCGCAGGCGGGAAGACAAGTTGGAAGTGAAATCCATGGGCTCAACCCATGAACTGCTTTCAAAACTGTTTTTCTTGAGTAGTGCAGAGGTAGGCGGAATTCCCGGTGTAGCGGTGGAATGCGTAGATATCGGGAGGAACACCAGGGGCGAAGGCGGCCTACTGGGCACCAACTGACGCTGAGGCTCGAAAGCGTGGGTAGCAAACAGGATTAGATACCCT
+
FGGGGCFAFAEGEFGFGFFFGGGGGGGGEFGFGGGFGGCEG<@FGGGGGGFFGCFFFGGGEFC?FGGGGGEFFFGGC?FGGGGFGGGFGGDGE7BCDGDEGGEGFCEGDGEFFGGGGGFFFCEGGGGGGGGGGDFGGGGGGG9AFGGDGGGG:FGGAF?>GFGDCFDGGGGEGGEFF@FGGGFC99:88CFFCFGC8CEAFC6,@EG?FFDCGFEGGFGGCBE?C::EGGGG78>>GFFFGCGCFCGD@F?9FFGCECCFGGGG@E@E,DFFF@FGEDGCF@,CFGFEFF@=<,B,FEFCCCECFGGGGFGEGE<GFE@CEEE@FGCGF>EEFGFEEEFBF<ECGEC@FC@,E6<?FCE=-FFC6,FEFF@@B7FC@AC<C,F@<C,:CFFEC,EEECFGFF@CF@:F8GGGGGGFGGFGFFEE9GGGFF9FEGGGCCCCC
@BS 300
TGGGGAATTTTGGACAATGGGGGCAACCCTGATCCAGCCATGCAGCGTGCAGGATGAAGGTCTTCGGATTGTAAACTGCTTTTGTCAGGGACGAAAAGGGATGCGATAACACCGTATTCCGCTGACGGTACCTGAAGAATAAGCACCGGCTAACTACGTGCCAGCAGCCGCGGTAATACGTAGGGTGCAAGCGTTAATCGGAATTACTGGGCGTAAAGCGTGCGCAGGCGGTTCTGTAAGATAGGTGTGAAATCCCCGGGCGCAACCTGGGAATTGCATATATGACTGCAGGACTTGAGTTTGTCAGAGGAGGGTGGAATTCCACGTGTAGCAGTGAAATGCGTAGATATGTGGAAGAACACCGATGGCGAAGGCAGCCCTCTGGGACATGACTGACGCTCATGCACGAAAGCGTGGGGAGCAAACAGGATTAGATACCCT
+
FCEFGGG<FFFGGGGGG<ECFGGGGGGD:FGGGGGGGGDFGGG,CEECCCCGFBGG8FFGGGFCGGG@CFGFAC<FGEEEEGGGGGGGDGDFFFEGGFGGFC==FFCF:EFFGGGGGGGGCFGGGGGC:3=9F9DGGGGGFFGFFGFGG:CC@DGGCCFFGGGGGGGGGCCCC1FECGGGEGGEGC@5FGGFGGGGGG9<:C8FEFG>F8FCGECEGGG;GG8=ECEEGGGG8;@83CCFED@C*:DFGGCECGFFCDFE7*,GF<==9FFFFEFFEDGFFEFFFFGFFGFFC,FGGF<FEEE4,98ACB+BAA?E?=E=F@EB,?F<C9,FF5,F9GGGC<<F=EF<F<9GF@EBFCBB:7DFF:F8DGGCFCF@7:@E<,DC9DEEFFFFGFDFGGFAECD@CEEE@C:CGEFEDECFFFFGEFAEFECGGGGF<CCBB
@BS 301
TGGGGAATATTGCACAATGGGGGAAACCCTGATGCAGCGACGCCGCGTGGAGGAAGAAGGTCTTCGGATTGTAAACTCCTGTTGTTGAGGAAGATAATGACGGCACTCAACAAGGAAGTGACGGCTAACTACGTGCCAGCAGCCGCGGTAAAACGTAGGTCACGAGCGTTGTCCGGAATTACTGGGTGTAAAGGGAGCGCAGGCGGGAAGACAAGTTGGAAGTGAAATCCATGGGCTCAACCCATGAACTGCTTTCAAAACTGTTTTTCTTGAGTAGTGCAGAGGTAGGCGGAATTCCCGGTGTAGCGGTGAAATGCGTAGATATATGGAAGAACACCAGTGGCGAAAGCGGCTCTCTGGTCTGTAACTGACGCTGAGGTTCGAAAGCGTGGGTAGCAAACAGGATTAGATACCCT
+
FGEGGGDEGGGGFGGGGDFFCEGGGGGDFGGGGGGGGG@F7FFFGGGGGGGGGG8FFGGGGG9FFFGCFGGCDGGFEC=??FFC=FFFGGCFF8EFGFGACCD+@FA>BDFAFGG8FD@=FBEG:CECCFCF?FCDFFCC@FFE>.FEF>CEFGGAFC@3:EFCEBCGGFGGGGGGG9?<AFCFCF<:BGF>GGFGGGGEGEGDGGFBF>CFGFFCGFGCAFFC@D><FCGFFEFACCFCF@DG4CFF=GGF>:F?EGFFFGG;A>8CAGGGGFA4-9E?,DFGGGCEGGGGGFFF=@CGGFGGGGGGGGFFFFEFA,AFF9F<?<BCGGGGGGGFGGFC7DGGGF@:GGGFCFGFGF@FDC,FFGGFCGGGGGGGGEFGF@FFFFFEGGGGGGGGGGGGFGGGFF,FECDCCCCC
@BS 50728
TGGGGAATATTGCACAATGGGGGAAACCCTGATGCAGCGACGCCGCGTGAGCGAAGAAGTATTTCGGTATGTAAAGTTCTATCAGCAGGGAAGAAGAAATGACGGTACCTGACTAAGAAGCACCGGCTAAATACGTGCCAGCAGCCGCGGTAATACGTATGGTGCAAGCGTTATCCGGATTTACTGGGTGTAAAGGGAGCGCAGGCGGAAGGCTAAGTCTGATGTGAAAGCCCGGGGCTCAACCCCGGTACTGCATTGGAAACTGGTCATCTAGAGTGTCGGAGGGGTAAGTGGAATTCCTAGTGTAGCGGTGAAATGCGTAGATATTAGGAGGAACACCAGTGGCGAGGGCGGCTTACTGGACGATAACTGACGCTGAGGCTCGAAAGCGTGGGGAGCAAACAGGATTAGATACCCT
+
GGGGGGGGGGGGGGGGGGGGGGGGGGGGGGGGGGGGGGFGGGGGGGGGGGGGGFGEGFFFGGGGGGGEGGGGGGGGFGGGGGGGGGGGGGGGGGGGGGGGGGGGGGFGDFGGGGFGGGGGGGGGGGGGGGGGGGGGGEGGGGGGGGGGGFGGGGFFFFFFGGGGGGGGGGGGEGGGGG<GEGGG.GGGGGFGGFFGE=F7CCECGGFGC>EGFFFFG<GGGGGFEDGGGGGFEEGDEG:GGGGGGGEGGGDF<GGGFFGFGGGGGGGGGGGGGGGGGGGGGGCFGGGGFGGGGGFCFFF?,AFF@>GGGFFEGCGGGGGGGGGGGGGGGGGGGGGGDFGGGGGGGGFGGGGGGGGFGGGGGGGFDGGGGGGGGGGGGGGGGGGGGGGGGGGGGGGGGGGGGGGGGGGGGGGGGCCCCC
@BS 303
TGGGGAATATTGCACAATGGGGGAAACCCTGATGCAGCGACGCCGCGTGGAGGAAGAAGGTCTTCGGATTGTAAACTCCTGTTGTTGAGGAAGATAATGACGGTACTCCACAAGGAAGTGACGGCTACCTACGTGCCAGCAGCCGCGGTAAAACGTAGGTCACAAGCGTTGTCCGGAATTACTGGGTGTAAAGGGCGCGCAGGCGGGAAGACAAGTTGGAAGTGAAATCCATGGGCTCAACCCATGAACTGCTTTCAAAACTGTTTTTCTTGAGTAGTGCAGAGGTAGGCGGAATTCCCGGTGTAGCGGTGGAATGCGTAGATATCGGGAGGAACACCAGTGGCGAAGGCGGCCTACTGGGCACCAACTGACGCTGAGGCTCGAAAGTGTGGGTAGCAAACAGGATTAGATACCCT
+
F,,C:BBCFFF9AEFFFGGC8@:@@AE<FADCE,<,,A+@F7EEGCCFFG7E,,CB=<FFFGFGF,4FGG8F<,9BB<FFFFE<BDGGGBEFFFDFGF9ECCEG<FE,,:E<E8,3:,A,AD++>7C,:DFC+B<>FC<C@FF<FG>FC@*,@9:>D<CB9F:CF5F<FF*8CFEGGDG:+7,2>*FCF2?<?CF#9*:C;>EEGG<E68F#6?><,<D1=CE;@C'<D>2AFF@CF8C6;9C<8';?CFFCEFB9E<FC,@818#6<;GGGEA1A=A9GFE49GDGCC<E,EF:EF7DGFA8+++CFGF<EE=::FC,DF=7:CEB=9EFGGGFGGGFGGCGF<:B@CCDCCEEFE<CDAFGGGGFB7;EGF@GGGFCGD:CCGF@;;CC,EEEFFF<FFGFGFC,CCE@CCB<B
@BS 76456
TGGGGAATATTGCACAATGGGGGAAACCCTGATGCAGCGACGCCGCGTGAGCGAAGAAGTATTTCGGTATGTAAAGCTCTATCAGCAGGGAAGAAGAAATGACGGTACCTGACTAAGAAGCACCGGCTAAATACGTGCCAGCAGCCGCGGTAATACGTATGGTGCAAGCGTTATCCGGATTTTCTGGGTGTAAAGGGAGCGCAGGCGGAAGGCTAAGTCTGATGTGAAAGCCCGGGGCTCAACCCCGGTACTGCATTGGAAACTGGTCATCTAGAGTGTCGGAGGGGTAAGTGGAATTCCTAGTGGAGCGGTGAAATGCGTAGATATTAGGAGGAACACCAGTGGCGAAGGCGGCTTACTGGACGAGAACTGACGCTGGGGCTCGAAAGCGCGGGGAGCAAACAGGATTAGATACCCT
+
EEFF7FCGGGGGGGGGGGFGGDC@CFF@@FGGFFFGGGGGG7FEGGGGGGG8FFEGGFGG<FFGGG@FG7FFGGGFGGGGGGGGGGFGGGFFGGF<F8FDFFEEFFFGFFFFGEDDGG9FGFC<CFDCF8=CFGFGDGGGGGGGG@81CBFFFGGGGGGGGGGGCFCEFGGGFCFF@?FCCEGGGGGGFFFGGGFGE9:BFFGGDEEGEFF>F2AGGFCACCCGGGGGGGGGGFCEGGEGGFFEE@EA@3.<FGG@F?F<>C@3GGGGGGGCGGFFCGFECFCGGGGGGFGGGGGGGFGGFFGEC+GGGGF@AFGEFB7GGFGGGFE?GGCDDGFDFECGGGDGF<DGGGGGGGGGGGGGECFEE<,EFDGGGGGGFCFEEC<EGFEGEGGGGGGGGGCF<ECDEE<9GGGGGCCCCC
@BS 305
TAGGGAATCTTCCACAATGGACGCAAGTCTGATGGAGCAACGCCGCGTGAGTGAAGAAGGTCTTCGGATCGTAAAACTCTGTTGTTAGAGAAGAACACGAGTGAGAGTAACTGTTCATTCGATGACGGTATCTAACCAGCAAGTCACGGCTAACTACGTGCCAGCAGCCGCGGTAATACGTAGGTGGCAAGCGTTGTCCGGATTTATTGGGCGTAAAGGGAACGCAGGCGGTCTTTTAAGTCTGATGTGAAAGCCTTCGGCTTAACCGGAGTAGTGCATTGGAAACTGGAAGACTTGAGTGCAGAAGAGGAGAGTGGAACTCCATGTGTAGCGGTGAAGTGCGTAGATATATGGAAGAACACCAGTGGCGAAAGCGGCTCTCTGGTCTGTAACTGACGCTGAGGTTCGAAAGCGTGGGTAGCAAACAGGATTAGATACCCT
+
GGGGGGGGGGGGGGGGGGGGGGGGGGGGGGGGGGGGGGGGFGGGGGGGGGGGGGGGGGGGGGGGGGGGGGGGGGGGGFGGGGGGGGGGGGGGGGGGGGGFGCGGGEGFGGGGGGGGGGGGGGGGGFGGGGGGGGGGGGGGGGGGGGGGEEGEGGGGGGGGGGGGGGGGFGGGGFGGGGGGFGGGGGFFGGGFCFGG1GGGGEFGFGGGCFGGGGGGFGGGGGGGGGGGGGFCEEGGGGGFGEFGGGGGGGGGCGGGGGGGGGGFGGFGGFGGFGE@BFGGDGGFFFGFCFGGGGGGGFGF;;DGFGGGGGFGGGGFCGGGGGFGGGGGGGDC<E,DGGGGGGGGGGGGGGGDGGGGGGCGCGGGGGGGGFDEGGGGGEF?GGGGGGFGGGGGGGGGGGGGGGEFGGGGGGGGGGGGGGGGGGGGGGGFGEGGGGGGCCCCC
@BS 64682
TGGGGAATATTGCACAATGGGGGAAACCCTGATGCAGCGACGCCGCGTGGAGGAAGAAGGTCTTCGGATTGTAAACTCCTGTTGTTGGGGAAGATAATGACGGTACCCAACAAGGAAGTGACGGCTAACTACGTGCCAGCAGCCGCGGTAAAACGTAGGTCACAAGCGTTGTCCGGAATTACTGGGTGTAAAGGGAGCGCAGGCGGGAAGACAAGTTGGAAGTGAAATCTATGGGCTCAACCCATAAACTGCTTTCAAAACTGTTTTTCTTGAGTAGTGCAGAGGTAGGCGGAATTCCCGGTGTAGCGGTGGAATGCGTAGATATCGGGAGGAACACCAGTGGCGAAGGCGGCCTACTGGGCACCAACTGACGCTGAGGCTCGAAAGTGTGGGTAGCAAACAGGATTAGATACCCT
+
FFGGGG,EFGGGGGGGGGGFGGGGGGGGGFFGGGGGGGFFGGGGGGGGGDGGGGGGGGGGGGGGGGGGGGGGGGGGGGGGGGGGGGGGGGGGDGGEGGGGGGGGGGGGGGGGGGFF=FGEGGDGFGGGGGGGCEDFFGGFGGGGGGGDFGGFGGGGGGGGGGGGGGGG>GEGFGEGEGGGCFGGGGGGDCFFGGGGGGGGGGGGGGECFBCGGFGGGGGGGGGGGG7DC<FGGGGGGFGGGGGGGGFFFGGGGGGGGGGGGGGGGGGGGGFGDD>GGGGFGGGGGGGGFAEGGF7GDGDGGGGGGGGGGGGGGGEGFGGGGGGGGGGGGGGGGGGF?GGGGEGGGDGGGGFF9GGGGGFGGEFEFGFGGGGGGF?GDGGGGGGGGGGGGGGGGGGGGGDEFEGF<AFGGGGCCCCC
@BS 307
TGGGGAATATTGCACAATGGGGGAAACCCTGATGCAGCGACGCCGCGTGGAGGAAGAAGGTCTTCGGATTGTAAACTCCTGTTGTTGAGGAAGATAATGACGGTACTCAACAAGGAAGTGACGGCTAACTACGTGCCAGCAGCCGCGGTAAAACGTAGGTCACAAGCGTTGTCCGGAATTACTGGGTGTAAAGGGAGCGCAGGCGGGAAGACAAGTTGGAAGTGAAATCCATGGGCTCAACCCATGAACTGCTTTCAAAACTGTTTTTCTTGAGTAGTGCAGAGGTAGGCGGAATTCCCGGTGTAGCGGTGGAATGCGTAGATATCGGGAGGAACACCAGTGGCGAAGGCGGCCTACTGGGCACCAACTGACGCTGAGGCTCGAAAGTGTGGGTAGCAAACAGGATTAGATACCCT
+
GGGGGGGGGGGGGGGGGGFGGGDGGGGGGGGGGFGGGGGEGGGGGGGGGGEGGGGFFFFF4EFGGGGGGGGGGGGGF@GGGGGFEFFFGGGGGGG<FGGGGGCEFGGGGGGFFDCGGGFECFGGGGGG<CGGGGGGGGGGFGGGGGCGGGGGGGEGGFGGGGGGGGGG9@CFCGGGGGGGGGGGGGFEC9FGGGGGGGGFEFEGGGG?8F88FGGFFFGGGGGFGGGGGG#<GGGGGGGGGDGGFGGGGGFGEGGFCGGGGGFFBDFCFGDGFF=<AEGFFGGGGFCEGGGGGGEF@B+FDGGGGGGGFCDFGGCGGGGGGGGFFGFGFAGGGFDFF?GGGGGGGGGGGGGFAGGGGGGGFCFCGGGGGGGEF8GGGGGGGGGGGGGGGGGGGGGGGGGGGGGGFGFGFFGCCCB-
@BS 308
TAGGGAATCTTCGGCAATGGGGGCAACCCTGACCGAGCAACGCCGCGTGAGTGAAGAAGGTTTTCGGATCGTAAAGCTCTGTCGTAAGTCAAGAACGAGTGTGAGAGTGGAAAGTTCACACTGTGACGGTAGCTTACCAGAAAGGGACGGCTAACTACGTGCCAGCAGCCGCGGTAATACGTAGGTCCCGAGCGTTATCCGGATTTATTGGGTTTAAAGGGAGCGCGGGCTGCGAGGCAAGTCAGCGGTCAAATGTCGGGGCTCAACCCCGGCCTGCCGTTGAAACTGTCCTGCTAGAGTTCGAGTGAGGTATGCGGAATGCGTTGTGTAGCGGTGAAATGCATAGATATGACGCAGAACTCCGATTGCGAAGGCAGCATACCAACTCGCGACTGACGCTGAGGCTCGAAAGCGTGGGTATCGAACAGGATTAGATACCCT
+
GFGGGGGGGGGFFECEGGGGGGGGGGGGGGGGGGGGGGGGGGG@FGGFCFGEAFCEFFFFCFGGDEGFGGGFGGFEGGGFGGGGFGGGEFGGGEFFGEGGGFFGGGGFGGGFGFFCBFFGGG<@FGGGGEGGGGGFDFGGGGFFFGGGGGGGFGGGGFGCEE:BE*3>,<FEFEFC5CFGGCGCCCEGFC7<CE:*;FFGCCE8/7#8C;6C3;<<C=ECECDE>:#>758:*::?C3ECGGEFGECDC-B@@EEEDDGFG5,>FGGGGEF=DFEC8:=FGGGGFFCFF@DFADFCF?GGGGGEGGGGGF:7@FA,C+GGGFEFGFECECGGGGGGGEFFAB9?=DFFE,DGGGFGFGFC7FDE7FEEFF<CCGGCGFE6@FGDGGGGGGGGGGFGGGGGGGGGFGGGGEGGGEFGGGGGGGGGGFGGGFGFGGGGCCCCC
@BS 108155
TAGGGAATCTTCCACAATGGACGCAAGTCTGATGGAGCAACGCCGAGTGAGTGAAGAAGGTCTTCGGATCGTAAAACTCTGTTGTTAGAGAAGAACACGAGTGAGAGTAACTGTTCATTCGATGACGGTATCTAACCAGCAAGTCACGGCTAACTACGTGCCAGCAGCCGCGGTAATACGTAGGTGGCAAGCGTTGTCCGGATTTATTGGGCGTAAAGGGAACGCAGGCGGTCTTTTAAGTCTGATGTGAAAGCCTTCGGCTTAACCGGAGTAGTGCATTGGAAACTGGAAGACTTGAGTGCAGAAGAGGAGAGTGGAACTCCATGTGTAGCGGTGAAATGCGTAGATATATTGAAGAACACCAGGGGCGAAAGCGGCTCTCTGGTCTGTAACTGACGCTGAGGTTCGAAAGCGTGGGTAGCAAACAGGATTAGATACCCT
+
FFF9FCFGGGGGA9FFGGD,CDGC+@FEGFGGGFGCGGGGGGF+C+@FFD9FCF,E?FFFFGG,FE,BF+B,C9D9FFECEFGG8FEGCCFFCGGGG?F7=+D,?AF8EEFCGF?<ECCEFFF9,,?7B4+BEFGGC9CFGGGGE;FGDGG@EGFFGGGFF:<DB:>,@C:@F9?CDFBFGF@F$D>>FF=0BCGDEFEGGGGGGGG>FFFFGFCECGFE@FDCC8FCCC:.FFF>EGGGFGF,FFGGF8FDGGGGGGBEFGCECCGEFA8GDAADAGFGE7:2<FECF9GFFCGGFFCDAGFFADF?<ECF9<GGFGGF?,C,GGGGGGGGGFEB,?=7GFFE;?CFFFC,,EE,EGFCFFFEC,GGGGGFCGC@DC8DGGGCGGGGGFC<:;@@GGGGFFGFCFGFFDGGFCFGGGGGGGGGGGGGEEAGGEDEA@68A
@BS 65074
TGGGGAATATTGCACAATGGGGGAAACCCTGCTGCAGCGACGCCGCGTGAGCGAAGAAGTATTTCGGTATGTAAAGTTCTATCAGCAGGGAAGAAGAAATGACGGTACCTGACTAAGAAGCACCGGCTAAATACGTGCCAGCAGCCGCGGTAATACGTATGGTGCAAGCGTTATCCGGATTTATTGGGTTTAAAGGGAGCGTAGGTGGACTGGTAAGTCAGTTGTGAAAGTTTGCGGCTCAACCGTAAAATTGCAGTTGATACTGTCAGTCTTGAGTACAGTAGAGGTGGGCGGAATTCGTGGTGTAGCGGTGAAATGCTTAGATATCACGAAGAACTCCGATTGCGAAGGCAGCTCACTGGACTGCAACTGACACTGATGCTCGAAAGTGTGGGTATCAAACAGGATTAGATACCCT
+
EDG8@BCFGGGGGGGFG9FFGGGGEGGEFGG,EFGGGGFCGFGG@FGGGGCCEGGGGFFFGGGCFGG@F7FGGGGFGGGCFAADG8FEFEDGEGGGGGGGGGGCCF?7?<D<FCC>,C<D@BFFC@7FGFACAF@GF+@DFFCFGGGE7>=BFCCFG?F+C><@0FGGCEGGGGFGG@>?8#CB:FGG9BB;F>GF>BC7EEGECECG,1+F>FGEDA>:CFFFF:3<D@EC'*CFBC:;FFGFDEGGFCFF2DFFAFE:FFEGG9#?FECCFGEGF>FAGFAFGGGGGGFGE9DFEGGGGGFGGGGGGFGGGGFGGFGGGGFFA@FFGF@9FGGF@:DGGCGGEFEFFGGGGGGFEFGGGGGGGEC@GGGGF@FFGGGGGFGGGGGGFEFFGGGGGGCGGGGGGGGFGFFFGCCCCC
@BS 50257
TGGGGAATATTGCACAATGGGGGAAACCCTGATGCAGCGACGCCGCGTGAGCGAAGAAGTATTTCGGTATGTAAAGCTCTATCAGCAGGGAAGAAGAAATGACGGTACCTGACTAAGAAGCACCGGCTAAATACGTGCCAGCAGCCGCGGTAATACGTATGGTGCAAGCGTTATCCGGAGTTACTGGGTGTAAAGGGAGCGCAGGCGGAAGGCTAAGTCTGATGTGAAAGCCCGGGGCTCAACCCCGGTACTGCATTGGAAACTGGTCATCTAGAGTGTCGGAGGGGTAAGTGGAATTCCTAGTGTAGCGATGAAATGCGTAGATATTAGGAGGAACACCAGTGGCGAAGGCGGCTTACTGGACGATAACTGACGCTGAGGCTCGAAAGCGTGGGGAGCAAACAGGATTAGATACCCT
+
FGGFF@EGGGGGGGGGGGFGDGG@@FFGGFGFGD<9EF7+:C7CFGGGGGFFG>@FEGGGDGEEFFGFFGGFEECEGGF?AEEEFDGGGGDFGCEGG8A,CFGGFGGDFGFC8<DDFFEA,,BDFCE@CFFGF,<@B<BFFF<FG:@?F:+CFDFGGDC1FFG:5C;?BC+CFDFC4<<&?FCF:FF><C69CBFGE:=FFEGCC<EEC<F?CFFFGFGD:<EEDGEGEE@FCGGF<F@;GGEEEEEE,=B<@DA@CCF?DCDA:3<,9:FCFE@FCGCCEG>GDCFFFFB,EFFFCGCFF<GGGEFEFC,FFFF?@CFGGFGGGF9GC@GFGEEFFEFFGGGFF@FB:@+7FFCGGG@DGGGGGCGGGF@GGFF<@F@CCCGGGGGEGGGGFC,FGGEGGFF@<EE@<FEFCCCCCC
@BS 312
TGAGGAATATTGGTCAATGGGCGCTAGCCTGAACCAGCCAAGTAGCGTGGAGGATGAAGGCTCTATGGGTCGTAAACTTCTTTTATAAAGGAATAAAGTCGGGTATGCATACCCGTTTGCATGTACTTTATGAATAAGGATCGGCTAACTCCGTGCCAGCAGCCGCGGTAATACGGAGGATCCGAGCGTTATCCGGATTTATTGGGTTTAAAGGGAGCGTAGATGGATGTTTAAGTCAGTTGTGAAAGTTTGCGGCTCAACCGTAAAATTGCAGTTGATACTGGATGTCTTGAGTGCAGTTGAGGCAGGCGGAATTCGTGGTGTAGCGGTGAAATGCTTAGATATCACGAAGAACTCCGATTGCGAAGGCAGCCTGCTAAGCTGCAACTGACATTGAGGCTCGAAAGTGTGGGTATCAAACAGGATTAGATACCCT
+
FFGGGFEGFGGGCFGGGGGGGGGGGGGGGGGGGGFGGGFGGGGGGGGGGGFGGGGGGGGGGDCEGGGGGGF@FGGGGGGGGGGGGGGGGGGGFFGGGG?FFDGFEGGGGGGFFGGGGGEFFFEDFGGCGGGGGGFGGFGG@FGGGGGGFFGCEGEFGGGGGGGGGGGGEGGGGGGGGG4GEC7FCEGGGGGFGGGECFFG>GCFG-GFAFFFGFGGGGGCBFGFFGFFGFGGGFGF>GGGGFGGFFFGGFEEGGGEE:CFDGGGFFFGGGGGFGGGGFGFFFEFFGFGFGGGGGGGFFF?GGGGGGGGGEFFGCGGGFGFCGGGGGGGGGGGGGFGGFGFFGGGGGGGGGGGGGFFGGGGGGGGGGGGGGGGFGGGFFFFGGFGGGGGGGGGFGGGGGGFFGGGGGGGGFGFGGGFGGGGGGGGEAGGEFGCCCCC
@BS 99568
TGGGGAATATTGCACAATGGGGGAAACCCTGATGCAGCGACGCCGCGTGAGCGAAGAAGTATTTCGGTATGTAAAGCTCTATCAGCAGGGAAGAAGAATGACGGTACCTGACTAAGAAGCACCGGCTAAATACGTGCCAGCAGCCGCGGTAATACGTATGGGGCAAGCGTTATCCGGATTTACTGGGTGTAAAGGGAGCGTAGGCGGCATGGCAAGTCAGAAGTGAAAGCCTGGGGCTTAACCCCGGAATTGCTTTTGAAACTGTCAGGCTAGAGTGTCGGAGGGGTAAGCGGAATTCCTAGTGTAGCGGTGAAATGCGTAGATATTAGGAGGAACACCGGTGGCGAAGGCGGCTTACTGGACGATTACTGACGCTGAGGCTCGAAAGCGTGGGGAGCAAACAGGATTAGATACCCT
+
FGGCFGGGGGGGGGFFGGGG,:C:FFGGGCFGGGGFEGC7FFGGGGGGGGGGGGGEGGGGFGGGGGGFFFCFGGGGFDGCEFGGGDGGGECE@GG8F,?EF9FGGGGG9DFDFFCBDEFFFGGDGG5GGGGGGF:FGFGFGGFGGCFGGE7FF;GD>F,GGGGGGGGGGECFC<<F8FGDG;<FFGG?FGFGCF9:4FDE?EGGCFFGGGGGEEFFFFGGFGCE9DGGGGFCEG>E<FFE@DFFFDFCFEGGGGGFFEGFGGDCGFGGFGAFGEF?6<A*C<DCGECF7CB<E8EFFFFDDFGCF@EBCC?FGGFBE7FFEF9FGGGFF?<GFGF@@EEGFB:B@E@@+7GGGGGGGGGGGFFFEEFFDGGFFFEGEFGCAFCA,@CF@BFEF<@CC,FECCFEEEFC,EE@<CCCA
@BS 78737
TAGGGAATCTTCCACAATGGACGCAAGTCTGATGGAGCAACGCCGCGTGAGTGAAGAAGGTCTTCGGATCGTAAAACTCTGTTGTTAGAGAAGAACACGAGTGAGAGTAACTGTTCATTCGCTGACGGTATCTAACCAGCAAGTCACGGCTAACTACGTGCCAGCAGCCGCGGTAATCCGTAGGTGGCAAGCGTTGTCCGGATTTAGTGGGCGTAAAGGGAACGCAGGCGGTCTTTTAAGTCTGATGTGAAAGCCTTCGGCTTAACCGGAGTAGTGCATTGGAAACTGGAAGACTTGAGTGCAGAAGAGGAGAGTGGAACTCCATGTGTAGCGGTGAAATGCGTAGATATATGGAAGAACACCAGTGGCGAAAGCGGCTCGCTGGTCTGTAACTGACGCTGAGGTTCGAAGGCGTGGGTAGCAAACAGGATTAGATACCCT
+
GDFGECF<EFGCFF9FGFGF,E@@C@@,CECFFCCF@FG<<:7C@EGFFFGGGGEFB=EFEGFGGGGGGGCFFDGG9FFGGE<,:,C<DF<<AFGGGG7F:F@F=,=FDGGG<FFFA,,B?+?CCFEE=DFGGA9<FGFGGGGBDFGEGGE+<D,D<EGGF:,@+4:1@CF4<-427)C<ECCE?<CE?>FFGGCCFGFC1<C8+<#2<38@/0:?FECCEFCCEG???EC;:0@,ACA9<FFEF;AFG<CF@::<9<DBCFEFC7E?B6</+?GDA:/1C6E:BFGFA@,F?,BBFGGFFDEDGGGFFB,F<FC??CF@GFE@@GFF7EF:CGGGECB,GFGGEF<EFC,FFEEFF:CGEEFFFEF7GFD@7GECCCC7,FCCC9<CC,CC7GGFGCCFFECC,F<ECE,GGGGFF9AGFF@EFFFGGGGFEC<FCA9CC
@BS 315
TAGGGAATCTTCGGCAATGGGGGCAACCCTGACCGAGCAACGCCGCGTGAGTGAAGAAGGTTTTCGGATCGTAAAGCTCTGTTGTAAGTCAAGAACGAGTGTGAGAGTGGAAAGTTCACACTGTGACGGTAGCTTACCAGAAAGGGACGGCTAACTACGTGCCAGCAGCCGCGGTAATACGTAGGTCCCGAGCGTTGTCCGGATTTATTGGGCGTAAAGCGAGCGCAGGCGGTTTGATAAGTCTGAAGTTAAAGGCTGTGGCTCAACCATAGTTCGCTTTGGAAACTGTCAAACTTGAGTGCAGAAGGGGAGAGTGGAATTCCATGTGTAGCGGTGAAATGCGTAGATATATGGAGGAACACCGGTGGCGAAAGCGGCTCTCTGGTCTGTAACTGACGCTGAGGCTCGAAAGCGTGGGGAGCGAACAGGATTAGATACCCT
+
GGGEGCFGGGGFGDGGGGGGGGGGGGGGGGGGGGGGGGGGGFGGGGGGEGGGGFGGFGGGFFGGGGGGGGGFFFGCGGGGGGFFGGGG?FFFGGGGGGGGGGGGGGGFGGFGDEFGGG9FGGGGA,CEG7BFGGGFGGGDGGGGGGGCCBC0GGGGGGCFGGGGFGGGGCC@CG=E>FGGGGGGGGFFGGGGGG>ECEGFEE;FEC>GFGFGGGEGGGGGGGGGGGDEEGGGGDC:GDFGGGGGFG,C'FFECFFFB<FC;FFGGGGGGGGGGGECECGGFGG<<BEFFFGGGGGGGFGGGGCFECEEEFGFFGGGGGDEGGGGGGFGEGGGGGGGF77?:CGGGGGGGGFGGGDGGGGEFGGGGGGGFFGEEDGGFCGGGGGGGGGGGGGGGGGCGGGGGGGGGGEFGGGGGGGGGGGGGGGGFGGFFFFGGGGGCCCCC
@BS 86807
TGGGGAATATTGCACAATGGGGGAAACCCTGATGCAGTAACGCCGCGTGAGTGAAGAAGTATTTCGGTATGTAAAGCTCTATCAGCAGGGAAGATAATGACGGTACCTGACTAAGAAGCTCCGGCTAAATACGTGCCAGCAGCCGCGGTAATACGTATGGAGCAAGCGTTATCCGGATTTACTGGGTGTAAAGGGTGCGTAGGTGGCAGTGCAAGTCAGATGTGAAAGGCCGGGGCTCAACCCCGGAGCTGCATTTGAAACTGCTCGGCTAGAGTACAGGAGAGGCAGGCGGAATTCCTAGTGTAGCGGTGAAATGCGTAGATATTAGGAGGAACACCAGTGGCGAAGGCGGACTGCTGGACTGTTACTGACACTGAGGCACGAAAGCGTGGGGAGCAAACAGGATTAGATACCCT
+
GGGGGGGGGGGGGGGFGGGGFGGGGGGGGGGGGGGGGGGGGGGGGGGGGGGGGGGGGGGGGGGGGGG=FGGCGGGGGGGGGGGGGGGGGGGGGGGGFGGGGGGGGGGGGGGGGGGGGFGGGGGGGEGGGGGGGCFGGGGGGG@GGGGGGGCFFGGGGGGFFGFFFGGGGGGGGGGGEGFGGGGGGGGGGFFGGGGGGGGFGGGGFGGFGFGGGGGGGGGGGGGGFGGGGGFDGGGGEEFFFGGGGGGGGGGGGGGGGGGGGGGGGGGGGGGGGGFGGGGGGGGGGGGGGGGGGGGGGFEGGGDGCGGGGGGGGGGGGGGGGGGGGGGGGGGGGGGGGGGGGGGGGGGGGGGGGGFEFGGGGGGFCGGFGGGGGGGGGGGGGGGGGGGGGGGGGGGGGGGGGGGGGGGGGGFCCCCC
@BS 104961
TGGGGAATATTGCACAATGGGGGAAACCCTGATGCAGCGACGCCGCGTGGAGGAAGAAGGTCTTCGGATTGTAAACTCCTGTTGTTGAGGAGGATAATGACGGTACTCAACAAGGAAGTGACGGCTAACTACGTGCCAGCAGCCGCGGTAATACGTAGGGGGCAAGCGTTATCCGGATTTACTGGGTGTAAAGGGAGCGTAGACGGCGAGGCAAGTCTGATGTGAAAACCCGGGGCTCAACCCCGTGACTGCATTGGAAACTGTTTTGCTTGAGTGCCGGAGAGGTAAGCGGAATTCCTAGTGTAGCGGTGAAATGCGTAGATATTAGGAGGAACACCAGTGGCGAAGGCGGCTTACTGGACGGCAACTGACGTTGAGGCTCGAAAGCGTGGGGAGCAAACAGGATTAGATACCCT
+
FF@FGDGGGGCGGGGGGDC8FEFCGFGCGGCFFEGGG,@FGFGCECFGDFDGGFGC?EGGG9FFFGGGGGGFG?F9FG?FFFGGGGGGGGFFEEFGGGGGFCE:F+AFGGGGGGGGF8FGGGDFG?GG8FFG>CFCFFDGFF8FGGGDCCEFGGGGGCEGGG>CCEFCE>F@FGGGECC=FGGEFB<F<CBFFGEFGFGEGGGGGFD<E7CCFGGC9;CDCC?GGFAEGGGGGGFFGFGGCD=EFEE);FGFGGGGFEDFGCFF8GGFACFFGF=>94@EGGDGGGE@C@GCFGGGGFGFGGGGGGDDGFDFFEEGGGGGGGGGGGGGFGFFFCFGGGGEDGEDGEDF>DGGGGGEFF@@E7FC@AGGGGGGGGDFFC@,@GGGDGGEEGFCFGGGGFGGGGGFFFGGGGGC?CCC
@BS 318
TGAGGAATATTGGTCAATGGACGAGAGTCTGAACCAGCCAAGTCGCGTGAAGGAAGACGGATCTATGGTTTGTAAACTTCTTTAGTGCGGGAACAAAGCGGCGTCGTGACGCCGGATGAGTGTACCGCAAGAATAAGCATCGGCTAACTCCGTGCCAGCAGCCGCGGTAATACGGAGGATGCGAGCGTTATCCGGATTTATTGGGTTTAAAGGGAGCGTAGATGGATGTTTAAGTCAGTTGTGAAAGTTCGCGGCTCAACCGTAAAATTGCAGTTGATACTGGATATCTTGAGTGCAGTTGAGGCAGGCGGAATTCGTGGTGTAGCGGTGAAATGCTTAGATATCACGAAGAACTCCGATTGCGAAGGCGGCCTGCTAAGCTGCAACTGACATTGAGGCTCGAAAGTGTGGGTATCAAACAGGATTAGATACCCT
+
FFGFGGGGGGGGGFGGGGGGGGGGGGGGGGGGGGGGGGGGGGGGGGGGGGGGGGGGGGGGGFGGGGGGGGGGGGGGGGGGGGGGGGGGGGGGGGGGGGGGGGGBFGGGGGGGGGGGGGGG<<FGGGGGGGGGGGGGGFGFFGGGGGGGGGGGGGGGGGGGGGGGGGG?GGGGCFGGGDEFGGGGGGGGGGCGFEGGEFGFGGGGGGGGGGGFGGFEEGGGGEGGGGGGGGGGGGGGGGFFGGGGGGGGGFECGFGGGGFGGGGGGGGGGFGGGFFEAGGGGGGGGGGGGGFGGGGGGGFGF9GGGGGGGGFDGGGGGGGGGGGGGGGGGGGGGGGGGGFGGGGGGFGGGGGGGGGGGGGGGGGGGGGGGGGFGGGGGGFGGGGGGGFGGGGFGGGGGGGGGGGGGGGGGGGGGGGGGGFGGGFEFEGGCGCCCCC
@BS 319
TGGGGAATATTGCACAATGGGGGAAACCCTGATGCAGCGACGCCGCGTGAGCGAAGAAGTATTTCGGTATGTAAAGCTCTATCAGCAGGGAAGAAGAATGACGGTACCTGACTAAGAAGCACCGGCTAAATACGTGCCAGCAGCCGCGGTAATACGTATGGTGCAAGCGTTATCCGGATTTACTGGGTGTAAAGGGAGCGCAGGCGGTGCGGCAAGTCTGATGTGAAAGCCCGGGGCTCAACCCCGGTACTGCATTGGAAACTGTCGTACTAGAGTGTCGGAGGGGTAAGTGGAATTCCTAGTGTAGCGGTGAAATGCGTAGATATTAGGAGGAACACCAGTGGCGAAGGCGGCTTACTGGACGATAACTGACGCTGAGGCTCGAAAGCGTGGGGAGCAAACAGGATTAGATACCCT
+
GGGFGCGGGGGGGGGGGGGGGGGGGGGGGGGGGGGGGGFFGGGGGGGGGGGGGGGGGGGGGGGGGGGGGGGGGGGGGGGGGGGGGGGGGGFGGGGFGGGGGGGGGGGGGEFGGGGGGGGGGFGGGGGGGGGGGGGGGGGGGGGGGGGGGGGGCDFGFGFGGGGGGGGGGGEGGGGGCCFFFFFFGGGGGGGGGGGGGGGGGGGGGGGDFGGGGGGGGGGGGGFFGGGGGGGGGGGGGGGGGGGGEGGGFFGFGGGGGGGGGFFCGGGGGFGGGGGGFAEGGGGGGGGGGGFFGGGGGGGGFGGGFGGGGGGGGGGGGGGGGFGGGGCGGGGGGF@GGGGGGGGGGGGGGGGGGGGGGGGGGGGGGGGGGGGGGGGGGGGGGGGGGGGGGGGGGGGGGGGGGGGGGGGGGGGGCCBCC
@BS 320
TAGGGAATCTTCCACAATGGACGCAAGTCTGATGGAGCAACGCCGCGTGAGTGAAGAAGGTCTTCGGATCGTAAAACTCTGTTGTTAGAGAAGAACACGAGTGAGAGTAACTGTTCATTCGATGACGGTATCTAACCAGCAAGTCACGGCTAACTACGTGCCAGCAGCCGCGGTAATACGTAGGTGGCAAGCGTTGTCCGGATTTATTGGGCGTAAAGGGAACGCAGGCGGTCTTTTAAGTCTGATGTGAAAGCCTTCGGCTTAACCGGAGTAGTGCATTGGAAACTGGAAGACTTGAGTGCAGAAGAGGAGAGTGGAACTCCATGTGTAGCGGTGAAATGCGTAGATATATGGAAGAACACCAGTGGCGAAAGCGGCTCTCTGGTCTGTAACTGACGCTGAGGTTCGAAAGCGTGGGTAGCAAACAGGATTAGATACCCT
+
GGGGGGGGGGFGGGGGGGGGGGGGGGGFGGGGGGGGGGCGGCGCGGGFGGGGGGGGFGGGGGGGGCCGEGGGGGGGGGGGFGGGGGGGGGGGGGGGGGGEFEGGGFFGGGGGGGG,,EEEGGGGFGGGGGGGGGGFGGGGGGF9?FGEEEGEG>CFGDEGFGDFF:<FGGGGGGGGFGGGGGGGGEFEGGGGGGGGEFGGEEFFFFCFGGFFGFGCFGFG9EGFGEGGECGGFFFFGGFFFGGGGGGFFF:GD8GEGFFGGGFGGGFCFFGFGGFEFGGGGGFGCGGCFDGGGFGCEFF;FFGGGEE:B5,A<GGFGGGF,@CGFGGGGEDDGGGGGEGGCECGGGGFGGGGGFFGGGGGGGGGFFDGGGEC7GGGGGFEEFGGGGGGFFGGGGGGGGGGGFFEDDGGGEGGGGGGGGDGGGFFEGGEEAEFFGFGCC@CC
@BS 321
TGGGGAATATTGCACAATGGGGGAAACCCTGATGCAGCGACGCCGCGTGAGCGAAGAAGTATTTCGGTATGTAAAGCTCTATCAGCCGGGAAGAAGAATGCCGGTACCTGACTAAGAAGCACCGGCTAAATACGTGCCAGCAGCCGCGGTAATACGTATGGTGCAAGCGTTATCCGGATTTACTGGGTGTAAAGGGAGCGCAGGCGGTGCGGCAAGTCTGATGTGAAAGCCCGGGGCTCAACCCCGGTACTGCATTGGAAACTGTCGTACTAGAGTGTCGGAGGGGTAAGTGGAATTCCTAGTGTAGCGGTGAAATGCGTAGATATTAGGAGGAACACCAGTGGCGAAGGCGGCTTACTGGACGATAACTGACGCTGAGGCTCGAAAGCGTGGGGAGCAAACAGGATTAGATACCCT
+
G?FGGEGG@FGGGCGGGGGGGCEGDGCGGGG8FGGDFFCFGGGGGG:FB@EEFFCEC@F<FGGGGCG=<FEGGGG<EGGGFGGGGC,4CFGG>AFCG8FG,8@CFGE?F,3=5F<BGFGG@?>C:ECFFG@EF@D<@BFFF75@FEGGG9?C69:<9FFFCFDDEGGFF@21EC>F=@ECFCC7GF@#F>F>+FBE>E:C5GF?=GF:::F?1:FF99,>2<GFGGGGCCFBCFFG=FCGGFFD>FCDCEGFFGGGGEDFFFEF:C0@FCF9GGGFC@+F=CGGGE,GGGGGGF@CGFCBCGGGGEGGGGGGGGGEGEGGGGDFFE6GGGDGGGGDGGGGGGGGGGGEGGGDF9F,DGEFF@CC6@CGGGGGGGGFGGGEF<GGGGGGFFFGGGGGGF9GGGGGGFFGGGGGCB,A-
@BS 322
TGGGGAATATTGCACAATGGGGGAAACCCTGATGCGGCGACGCCGCGTGGAGGAAGAAGGTCTTCGGATTGTAAACTCCTGTTGTTGAGGAAGATAATGACGGTACTCAACAAGGAAGTGACGGCTAACTACGTGCCAGCAGCCGCGGTAAAACGTAGGTCACAAGCGTTGTCCGGAATTACTGGGTGTAAAGGGAGCGCAGGCGGGAGAACAAGTTGGAAGTGAAATCCATGGGCTCAACCCATGAACTGCTTTCAAAACTGTTTTTCTTGAGTAGTGCAGAGGTAGGCGGAATTCCCGGTGTAGCGGTGGAATGCGTAGATATCGGGAGGAACACCAGTGGCGAAGGCGGCCTACTGGGCACCAACTGACGCTGAGGCTCGAAAGCGTGGGTAGCAAACAGGATTAGATACCCT
+
,,EFDGGFDFGCAFFGCEEFG>FGGFFGEGDFGFGCEDFGFGGEGGGGGFGGGGGEGGF-BFGGGGGGGGGGGGGGG@FFGGGGGGFFGGGEG=FFGGAEFEGCGGGGGGGFGGGFFGGGGGGG?GCCFGGGDFGFFFFGG>ECGFCG?GFFGGGGGGDF=DGGGGGGFFGGGGGD<<CFFGGGGGC;FFGGGFEFEGGGGGGGFFEFCGFFGGGFFGGGGGGGGGGGGGGGGDCG,DGGGGA=EFDGFCF@AFEFFGFFGGFBG<CC<GGGGGGGGGGGGGGFFF@GGDGGFCCDEGGGGGFCEFCGFGGGEFGGGGGGGGGGGGGGGFFGGGDGGGFCFFGGGGGGGGGGGGGFFGFGFD:CGGGGGGGGGGGGGDGGGGGGGGDGGEFFGFGGGGEDGGFF9GGGGGGCCCCC
@BS 323
TAGGGAATCTTCCACAATGGACGCAAGTCTGATGGAGCAACGCCGCGTGAGTGAAGAAGGTCTTCGGATCGTAAAACTCTGTTGTTAGAGAAGAACACGAGTGAGAGTAACTGTTCATTCGATGACGGTATCTAACCAGCAAGTCACGGCTAACTACGTGCCAGCAGCCGCGGTAATACGTAGGTGGCAAGCGTTGTCCGGATTTATTGGGCGTAAAGGGAACGCAGGCGGTCTTTTAAGTCTGATGTGAAAGGCTGGGGCTCAACCCCGGGACTGCATTGGAAACTGCCCGTCTTGAGTGCCGGAGAGGTAAGCGGAATTCCTAGTGTAGCGGTGAAATGCGTAGATATTAGGAGGAACACCAGTGGCGAAGGCGGCTTACTGGACGGTAACTGACGTTGAGGCTCGAAAGCGCGGGGAGCAAACAGGATTAGATACCCT
+
GGGGGGGGGGGGGGGGGGGG<FGGGGGGGGGGGGGGGGGGGGGGGGGGGGGGGGFGGGGGGGGGGGGGGGGGGGGGEGGGGGGGGGGGGGGGGGGGGGGGGFFCFGGGGGGGGGGGGGGGGFGGGGGGGGGGGGGGGGGGGGGGGGFGGGGGGGGGGGGGGGGGGGGGGGGGGGGGGGGGGGGGGGGGGGEFGGGDGGFEGG=G>GGGGGGGGGGFGGGGDEDGGGGGGGGGFFEGGGGGG=;;FFGGGGGGGGGGGFDGGDGFGGGEF@GGDDGGGGGGGGGGGGGGEGGGGGGGGFGGGDCFFFGFF@CGGGGGGGGFEFGGDFGGGGGGFFGGGGGGGGFFGGFEFGGGFE,GGF<GGGGGGFGFGGGGGGGFGGGGGGFFGGGGGGGGGGGGGGGGGGGGGGGFGGGGGGDEGGGGGGGGGGGGGGGGGGGGCCCCC
@BS 65789
TGAGGAATATTGGTCAATGGACGAGAGTCTGAACCAGCCAAGTCGCGTGAAGGAAGACGGATCTATGGTTTGTAAACTTCTTTAGTGCGGAACAAAGCGGCGTCGTGACGCCGGATGAGTGTACCGCAAGAATAAGCATCGGCTAACTCCGTGCCAGCAGCCGCGGTAATACGGAGGATGCGAGCGTTATTCGGATTTATTGGGTTTAAAGGGAGCGCAGGCTGCGAGGCAAGTCAGCGGTCAAATGTCGGGGCTCAACCCCGGCCTGCCGTTGAAACTGTCCTGCTAGGGTTCGAGTGAGGTATGCGGAATGCGTTGTGTAGCGGTGAAATGCATAGATATGACGCAGAACTCCGATTGCGAAGGCAGCATACCAACTCGCGACTGACGCTGAGGCTCGAAAGCGTGGGTATCGAACAGGATTAGATACCCT
+
FFFFGGGGGAFGGGGFDFE@FFCC@FFFGGGGFGECFGFFFGF<@FCFGGEG8C,FFFGG@@F,CEEFFGGGGFGGGGGGG?<,?F9C=F:@FFGGGGGE:FEEGFC,D+CBFE>F@FFFGGGGGGGGEEFGFGCGFCAF@CFGDF8,>2>>:8<>FG8A>FGF7*44<FGGGG7F:*8:>*;FCE5;*/20;@*:8C,<9++2**;<:C,3;EG588:8?E,*8GEDC2ACF:,<EEEEEGE9<3<FCCEGG8>+>7*CEGGEFEE<@9FE@?DFDD<B33:FFCFCB=FGGFB=8=?,8GGGECFE,EEFC>=?,GFEC7GEF@EEF9FCFGFGGFF?A,@,FCCGFCB7@FGCB@EGGFCEFC,CGFGCCECFB@7FC@6CBCFF@FFFDE@GF8FEGEDGDGGGGGGGGEFGFGFFEECGFEC@BCCCC
@BS 325
TAGGGAATCTTCGGCAATGGGGGCAACCCTGACCGAGCAACGCCGCGTGAGTGAAGAAGGTTTTCGGATCGTAAAGCTCTGTTGTAAGTCAAGAACGAGTGTGAGAGTGGAAAGTTCACACTGCGACGGTAGCTTACCAGAAAGGGACGGCTAACTACGTGCCAGCAGCCGCGGTAATACGTAGGTCCCGAGCGTTGTCCGGATTTATTGGGCGTAAAGCGAGCGCAGGCGGTTTGATAAGTCTGAAGTTAAAGGCTGTGGCTCAACCATAGTTCGCTTTGGAAACTGTCAAACTTGAGTGCAGAAGGGGAGAGTGGAATTCCATGTGTAGCGGTGAAATGCGTAGATATATGGAGGAACACCGGTGGCGAAAGCGGCTCTCTGGTCTGTAACTGACGCTGAGGCCCGAAAGCGTGGGGAGCGAACAGGATTAGATGCCCT
+
GEFAFGGGGGGGGDGGGGGGGGGGGGGGGGGGGGEGGGEGFGDGGGGGG:CFFGFGF@FGFGEGFDGCFGGFFGGGFGGGGGGGFFGFFDGGDAFGE+CFD?FGGFGGGGGGCFGGFFDFCGGGGCFGGCCFFFGGGFGGGGDGFEGGDEGGGGFGGGGGFCFFGGGGGBEGDEFGGFCCFFFFGEFCFGGGG>:<:8::C8EFFFFG+FFF8EDGFEGCCEGGDCEGGGGGGG8CCCC<DGFFFGGGGGG9@FGFGGFE@@EFE=FGE?9+-GEFB%GGGGGFCGFB;EECFGFGGGGGGGDFCE7A8E9GGGGGGGGGGF@E9GGGFGGGGGGGGGGGGGGGGGGGGGFFFGFFGGGGFGGGEGEGGGGGEGGGGDGGFGGGGGGGGFGGGGGGGGGGGFFGGEEGGGGGGGFGGGGGGGGGGGGGGGGGGGGGCCCCC
@BS 326
TGAGGAATATTGGTCAATGGGCGATGGCCTGAACCAGCCAAGTAGCGTGAAGGATGACTGCCCTATGGGTTGTAAACTTCTTTTATAAAGGAATAAAGTCGGGTATGCATACCCGTTTGCATGTACTTTATGAATAAGGATCGGCTAACTCCGTGCCAGCAGCCGCGGTAATACGGAGGATCCGAGCGTTATCCGGATTTATTGGGTTTAAAGGGAGCGTAGATGGATGTTTAAGTCAGTTGTGAAAGTTTGCGGCTCAACCGTAAAATTGCAGTTGATACTGGATGTCTTGAGTGCAGTTGAGGCAGGCGGAATTCGTGGTGTAGCGGTGAAATGCTTAGATATCACGAAGAACTCCGATTGCGAAGGCAGCCTGCTAAGCTGCAACTGACATTGAGGCTCGAAAGTGTGGGTATCAAACAGGATTAGATACCCT
+
GGGGGGGGGGGGGGGGGGGGGGGGGGGGGGGGGGGGGGGGGGGCFGGGGGGGGGGGGGGGGGGGGGGGGGGGGGGGGGGGGGGGGGGGGGGGGGGGGGGGGGGGGGGGGG9?FGGGGGGGGGGGGGGGGGGGGGGFGGGGGGGGGGGGGGGFGGGGGGGGGGGGGGGGGGGGGGGGGGGGGGGG>GGGGGGGGGGGGGGGGFGGGGGGGGGGGGGGGGGGGGGGGGGGGGGGGFGFGGGGGGGGGGGGGFGGGGGEGDGGGGGGGGGGFFGGGGGFGGGGGGGGGGGGGGGGFGGGGFF<GGGFGGGGGFGGGGGEGFCGGGGGGGGGGGGGGGGGGFGGGFE8CGGFGFFGGGGFGGGGGGGGGGGGGGGGGGGGGGFCGGGGFGGGGGGGGFGGGGGGGGGGGGGGGGGGGGGGGGGGGGGGGGGGGGGCCCCC
@BS 327
TGAGGAATATTGGTCAATGGGCGTTAGCCTGAACCAGCCAAGTAGGGTGAAGGATGAAGGCTCTATGGGTCGTAAACTTCTTTTATATAAGAATAAAGTGCAGTATGTATACTGTTTTGTATGTATTATATGAATAAGGATCGGCTAACTCCGTGCCAGCAGCCGCGGTAATACGGAGGATCCGAGCGTTATCCGGATTTATTGGGTTTAAAGGGAGCGTAGGTGGACTGGTAAGTCAGTTGTGAAAGTTTGCGGCTCAACCGTAAAATTGCAGTTGATACTGTCAGTCTTGAGTACAGTAGGGGTGGGCGGAATTCGTGGTGTAGCGGTGAAATGCTTAGATATCACGAAGAACCCCGATTGCGAAGGCGGCTCACTAGACTGCAACTGACACTGATGCTCGAAAGTGTGGGTATCAAACAGGATTAGATACCCT
+
<,CFGGFGGGGFGDFFFFGG,,F::BFFGGGGG8CFFGCEFFGAA,@@FGCG8EFFFGGGF8FFFFGF8FD:FG@DFCCFGGECGEGEFC9,BFGEFGFDCFFEF9?FFFF@,B<,,,??F,@F9<EFFFGEFFEAEE9F:8C7@DEFDCGGG@FGF9<FFGGGGGGGGCFGC:@GG6C:65DFGGGGEGGF@FGCCF:CF@1FGGFC8@CFGC:DGECEEGGFFCCF@,FFGFGGGGGGGFE<@7FGGGGGGGD:C8FGFGGGG>GGGGFD<GC1FBFFGG@GFFFGFFE9CGGGGGGEGGEFEGEGGFFAGGGGDGF8GGGFGFC9FF?CFGGGFGGDFCGGDFFFF,DF@@+7GGFF:GECGGGGGGFGGGGGGGF?GGGFFFGFFCCGGGDGGGGGGGGGGGGEDFE8GGGGGGGGGGEGGGGGGGGCCCCC
@BS 328
TGGGGAATATTGCACAATGGGGGAAACCCTGATGCAGCGACGCCGCGTGGAGGAAGAAGGTCTTCGGATTGTAAACTCCTGTTGTTGAGGAAGATAATGACGGTACTCAACAAGGAAGTGACGGCTAACTACGTGCCAGCAGCCGCGGTAAAACGTAGGTCACAAGCGTTGTCCGGAATTACTGGGTGTAAAGGGAGCGCAGGCGGGAGAACAAGTTGGAAGTGAAATCCATGGGCTCAACCCATGAACTGCTTTCAAAACTGTTTTGCTTGAGTAGTGCAGAGGTAGGCGGAATTCCCGGTGTAGCGGTGGAATGCGTAGATATCGGGAGGAACACCAGTGGCGAAGGCGGCCTACTGGGCACCAACTGACGCTGAGGCTCGAAAGTGTGGGTAGCAAACAGGATTAGATACCCT
+
FG<FEG7C<FGEFEGGGGGFGGGGGFAEGGFG<EFGGG:FEGDGGGGGG@FFGGFGGFGGEFEFGFG@FGCF<FGG955BAFGGGGF9=F@FF8EFGGGAEFGGGG<5CEFAD<F<DA<6FAFDC<CC93>8FEGGFFFCD50E<5)C>C;3G?EGG@C>?CFBE=6F=CBFCFGGGDFD;F<GGGFFGFGGF>CFGCFCECCEFG,3:EGDGCFCC/D;1GGGGEEF77<F<FFC8FGGGFD@@DFE9FCE1;CBC>BGFDBFAC<#GGGFGGGA<97/FGFAF:DGGFAGGGEC>4@GGGGGGFDGGFE9GDGGGFGGGGGGGFDGFF<GEGFGFF9,F7GGGGGGGEGGFCF@@C;,FC6@FGGGGGGGGFGGGGDFGGGGGGGGGGGGGGGFGGGGGGGGFGGFGFFCCCCC
@BS 73522
TAGGGAATCTTCCACAATGGACGCAAGTCTGATGGAGCAACGCCGCGTGAGTGAAGAAGGTCTTCGGATCGTAAAACTCTGTTGTTAGAGAAGAACACGAGTGAGAGTAACTGTTCATTCGATGACGGTATCTAACCAGCAAGTCACGGCTAACTACGTGCCAGCAGCCGCGGTAATACGTAGGTGGCAAGCGTTGTTCGGATTTATTGGGTGTAAAGGGAGCGCAGGCGGGAGAACAAGTTGGAAGTGAAATCCATGGGCTCAACCCATGAACTGCTTTAAAAACTGTTTTTCTTGAGTAGTGCAGAGGTCGGCGGAATTCCCGGTGTAGCGGTGGAATGCGTAGATATCGGGAGGAACACCAGTGGCGAGGGCGGCCTACTGGGCACCAACTGACGCTGAGGCTCGAAAGTGTGGGTAGCAAACAGGATTAGATACCCT
+
FGGGGGCEEFGG9EAEGGCCEFGFFEFFGAECFGGFFGGGEDGGGEFECGGGGG9<,C<=FFFFEFGGCCFGGGDFFGGGGGFGFFFGGDFF,EFGGGGDGGGGGFGGGGGGGGGFE?9<<FGGBFFGGGFFFGFGGGGGGGCBFDFGGG>:DC9CFGF8FFA<7?@@CE7:FFCCEGGFCGGGGGGF>FGGEFC:<B98CCG<9?C,B7F;C>FGGFFC8GECEE=888:FC9<;C6;8C>FC?C@<CD?CGG$@>CC:DGFBFGCEF,GGF>FGGF@<#CFCG>7CGFFFC,,@@,8DFD,FBD>:@+3+7>GFAGGEC7F@GGFGGEEEFEB<?BDGFFFEE<CCFB>EFFFGEFC8FF8FCCEDFB@7DGFAFGFFE,@C<GFB,GGFECBEEGFEFFFDGFEGFEECGGGGFEGFECFFEGCCE@E<<FFGCCCB9
@BS 98426
TGGGGAATATTGCACAATGGGGGAAACCCTGATGCAGCGACGCCGCGTGAGCGAAGAAGTATTTCGGTATGTAAAGCTCTATCAGCAGGGAAGAAGAAATGACGGTACCTGACTAAGAAGCACCGGCTAAATACGTGCCAGCAGCCGCGGTAATACGTATGGTGCAAGCGTTATCCGGATTTACTGGGTGTAAAGGGAGCGCAGGCGGTGCGGCAAGTCTGATGTGAAAGCCCGGGGCTCAACCCCGGTACTGCATTGGAAACTGTCGTACTAGAGTGTCGGAGGGGTAAGTGGAATTCCTAGTGTAGCGGTGAAATGCGTAGATATTAGGAGGAACACCAGTGGCGAAGGCGGCTTACTGGACGATAACTGACGCTGAGGCTCGAAAGCGTGGGGAGCAAACAGGATTAGATACCCT
+
@FGGGCFDGGGGGGGGGGGGGGGGGGGGGFEGGGGGGFEGGGEGDEGGGGGCCFGED4EFGGGGGGGCGGGGGGGGGGGGGFGGFGFFGGGGEGG@EFFFGFCCGGGGAFGGGGGGCDFFGGGGDGGGGGGGG<FGC@FGGGGGGG>GGDEGGGG9?FCFCGGGFGGGCCF@<FCCGEECCF@F0GFFG70CFGGGFFF:FEGEG:FGCCEFGG>CC7EFGFCE=GFF:ECDGGGGGGC>C8CCCEGGGF=ECFFGGFGFGGECCFGFFF;FCGFEEEG@CGCFFF,<?GFDFDFFF88F=CFECFDGGGGGGGEFCEDDAGFDGFC,FFFEEGFEFEFD?GGGGGFEGGGGFFCGFGGGGGGGGGGGFEGGGEFF@GGGGEDDGGGGGEGGCD8GGGGGGGGGGGGGFGGEGCCCCC
@BS 52500
TGGGGAATATTGCACAATGGGGGAAACCCTGATGCAGCGACGCCGCGTGAGCGAAGAAGTATGTCGGTATGTAAAGCTCTATCAGCAGGGAAGAAGAAATGACGGTACCTGACTAAGAAGCACCGGCTAAATACGTGCCAGCAGCCGCGGTAATACGTATGGTGCAAGCGTTATCCGGATTTACTGGGTGTAAAGGGAGCGCAGGCGGAAGGCTAAGTCTGATGTGAAAGCCCGGGGCTCAACCCCGGTACTGCATTGGAAACTGGTCATCTAGAGTGTCGGAGGGGTAAGTGGAATTCCTAGTGTAGCGGTGAAATGCGTAGATATTAGGAGGAACACCAGTGGCGAAGGCGGCTTACTGGACGATAACTGACGCTGAGGCTCGAAAGCGTGGGTAGCAAACAGGATTAGATACCCT
+
GGFCCGGFEFGCGFFFGFGGGGGCEFGGGGGGGGFGGGGEG@@FGDGGGEG,BF7@FFGDFG,C?F7@B<8,C@,,CEFDFGCFGFFFCEG8+EF,BFGGDGGG7:B+AE,BDAEGGF9=EGGGC7F<>F<<FG<F@GDFGFGFD285BFB@FGGGG??4;<C9:2<E8<FFFGCFE>C?=#C=FGGF@21CDF@EC<:*:CCEGGGGFFC?-GE?><C0C@GFFFFFGDGECDEEGD11F3770FCFCDFBBC,3CFD9FCFGGFFE=FC?CFGCF7CCGEGGFF<9<FFE99GGFGFAE9GFGGGGGFGGGGFCGF<GGGGGGE9FFFC,GFFCGF8GGGGGGGF>GECGFC,FFAGGF@EFGGGFGGEGGGFGGGFGGF@CGGGGGGGGFGF9GGGGGGGGGGGGGGF?GCCCCC
@BS 332
TAGGGAATCTTCCACAATGGACGCAAGTCTGATGGAGCAACGCCGCGTGAGTGAAGAAGGTCTTCGGATCGTAAAACTCTGTTGTTAGAGAAGAACACGAGTGAGAGTAACTGTTCATTCGATGACGGTATCTAACCAGCAAGTCACGGCTAACTACGTGCCAGCAGCCGCGGTAATACGTAGGTGGCAAGCGTTGTCCGGATTTATTGGGCGTAAAGGGAACGCAGGCGGTCTTTTAAGTCTGATGTGAAAGCCCGGGGCTCAACCCCGGTACTGCATTGGAAACTGTCGTACTAGAGTGTCGGAGGGGTAAGTGGAATTCCTAGTGTAGCGGTGAAATGCGTAGATATTAGGAGGAACACCAGTGGCGAAGGCGGCCTACTGGGCACCAACTGACGCTGAGGCTCGAAAGTGTGGGTAGCAAACAGGATTAGATACCCT
+
GGGGGGFGGGGGGGGGGGGGGGGGGGGGGGGGGGGGFFDFGGGGGGGGGGGGGGGGGGGGGGGGGFGGGGGGGGGGGGGGGGGGGGGGGGGGGGGGGGGGGEGGGGGGGGGGGEFAFFGGFG9FFGGDGGGGGGGGGGGGGGGGGGGGDE?GGGGFGGFDFDCGGGGGGGGGGGGGGGGGGFCFFGGGGGGGGGGGGGGEEGGGGGGGGGGGGGDF9GGGDGGGGGGGGGGEGGGGFGGGGD;GGGGGGGGGGGGGGFGGG<FGGGGGGGGGGGGGFGFFGGGGGGGGGGEA<DGGGGGGGGGDGGGGGGGFGGGGGFGGGFFGGGGCCGGGGGGGGGGGGGGGFFFFEEGGGGGGGGGFGFGGGGGGGGGGGGGGGGGGGGGGGGGGGGGGGGGGGGGGGGGGGGGGGFGGGGGGGGGGGGGGFGGGGGCCGGGGCCCCC
@BS 57298
TAGGGAATCTTCCACAATGGACGCAAGTCGGATGGAGCAACGCCGCGTGAGTGAAGAAGGTCTTCGGATCGTAAAACTCTGTTGTTAGAGAAGAACACGAGTGAGAGTAACTGTTCATTCGATGACGGTATCTAACCAGCAAGTCACGGCTAAATACGTGCCAGCAGCCGCGGTAATACGCAGGTGGCAAGCGTTGTCCGGATTTAGTGGGCGTAAAGGGAACGCAGGCGGTCTTTTAAGTCTGATGTGAAAGCCTGCGGCTTAACCGGAGTAGTGAATTGGAAACTGGAAGACTTGAGTGCAGAAGAGGAGAGTGGAACTCCATGTGTAGCGGTGAAATGCGTAGATATATGGAAGAACACCAGTGGCGAAAGCGGCTCTCTGGTCTGTAACTGACGCTGAGGTTCGAAAGCGTGGGTAGCAAACAGGATTAGATACCCT
+
GDEFGFF<CFEE<FFDFF9EDCE7C@C<E,@@FGGFGGGGFGGEGDGCFEFCFGGGDFGFFCGGGFGEGGCDEFGGDGGGGDFFG8FGGGGGGGGGGGGGG+D?EFGGGGG,?,?FFFDGAF9FGCGCF@FGD<FA8AFGGGGD3,,8CCGGG,@F,+3D<CGGGFGGGGGGDEGCF;?F@?FGFCFFG?*<GF7,=C<EGG8=//:EEEF4FB?CCFFE>*;5,>@:>-GCF/EGGFA>427:=1FCF<D800AC#=F/=GGFE9C:A9GF4A9?#?FFCF?EBF<BC,=9EEB,ECFEEC99E<::F?5,?<D@?=4,GFF8FGCC7GGGFGGFDFB@C7GFFGGF<9CEFCEAFGFFAGGGGGFB,EFCCEF?FF@E8FGGGGGGGGGFGGGGGGGGGFEFFGFFEFCCCFFGGGGGGGGGGFGGFDGGGGGGCC@CC
@BS 52755
TGGGGAATATTGCACAATGGGGGAAACCCTGATGCAGCGACGCCGCGTGAGCGAAGAAGTATTTCGGTATGTAAAGCTCTATCAGCAGGGAAGAAAATGACGGTACCTGACTAAGAAGCCCCGGCTAACTACGTGCCAGCAGCCGCGGTAATACGTAGGGGGCAAGCGTTATCCGGAATTACTGGGTGTAAAGGGTGCGTAGGTGGTATGGCAAGTCAGAAGTGAAAACCCAGGGCTTAACTCTGGGACTGCTTTTGAAACTGTCAGACTGGAGTGCAGGAGAGGTAAGCGGAATTCCTAGTGTAGCGGTGAAATGCGTAGATATTAGGAGGAACATCAGTGGCGAAGGCGGCTTACTGGACTGAAACTGACACTGAGGCACGAAAGCGTGGGGAGCAAACAGGATTAGATACCCT
+
GGGGGECFGGGGGGGGGGGGGGGGGGGGGGGGFGGGGGB+@FGGGGGGGGGGGGGGCFGGGFGGFGDBFGGGGGGGGFGGFF<EFFGFGDGGCGGGGG<,AFCBF:EFGGFDFFFFFFCC<FDFE=G@<GFGGFGGGGCFGGGGGGEGFBE<F?F=;DCCFGEFFFCFFGGGGFF>CGGCCFFFFFFFEGGGGGGGGGEEEECEGG?GGGFFGAFE@CDECFGGGECFGGEEGC>C%GFGGGGFFFE<FGGGGGGGGG<FFFEFGFFEFFGGGFFFFFGFFGFFA7B+7EDCFGGGGGGCFDGCGGGGGFGEF:DGGFGGGGCGGGGGGGFGGGGGFGGF@GGGGDGGGGGGGGGFGFGGFDGF<GGGGGGFFGGGGGGFGGGGGGGGGGGGGGGGGGGFGFGGGGGGGGGCCCCC
@BS 58840
TGGGGAATATTGCACAATGGGGGAAACCCTGATGCAGCGACGCCGCGTGAGCGAAGCAGTATTTCGGTATGTAAAGCTCTATCAGCAGGGAAGAAAATGACGGTACCTGACTAAGAAGCCCGGGCTAACTACGTGCCAGCAGCCGCGGTAATACGTAGGGGGCAAGCGTTATCCGGATTTACTGGGTGTAAAGGGAGCGTAGACGGCGAGGCAAGTCTGATGTGAAAACCCGGGGCTCAACCCCGTGACTGCATTGGAAACTGTTTTGCTTGAGTACAGTAGAGGTGGGCGGAATTCGTGGTGTAGCGGTGAAATGCTTAGATATCACGAAGAACTCCGATTGCGAAGGCAGCTCACTAGACTGCAACTGACACTGATGCTCGAAAGTGTGGGTATCAAACAGGATTAGATACCCT
+
CFGGGGGGGGGGGGGGGFGGFGGGEGGGGGGGGGGGGGGGGGGG>FEGGGGGGGGC+CFGDFGGGGGGDFGGGGGGFGGGGGGGGGGGGG+BFGGGFFGGGGGGGGGFGGGGGGGGGGCFGF>EGGGGGFGGGGGCFGGGGGFGGGGGGEG>DGFGGGGDGGGD>GGCFGGGGGG=GGGGGGGGGGGGDGFGGGEFGGGGGGGGGGGGDGGGGGGGGFGG<GGGGGGGGGGFEGGGGGGGGFEECDCFGGGGGGGGGGGF<CGGGFGGGFGGGFFGGGGGGGGGFECGGDDAGGGGGGGGGGGDGGGGGFFFFGFFGGGFGGGGFFB@FFDFEFC7GGGGGGGEGGGGGGGGGGFEC<CGGGGGGGGGFCGGGGFGGGGE@@GGGGGGGGGGGGGGGGGGGGGGFFFGGGFA-<CC
@BS 57688
TGGGGAATATTGCACAATGGGGGAAACCCTGATGCAGCGACGCCGCGTGAGCGAAGAAGTATTTCGGTATGTAAAGCTCTATCAGCAGGGAAGAAGAAATGACGGTACCTGACTAAGAAGCACCGGCTAAATACGTGCCAGCAGCCGCGGTAATACGTATGGGGCAAGCGTTATCCGGATTTACTGGGTGTAAAGGGAGCGCAGGCGGAAGGCTAAGTCTGATGTGAAAGCCCGGGGCTCAACCCCGGTACTGCATTGGAAACTGGTCATCTAGAGTGTCGGAGGGGTAAGTGGAATTCCTAGTGTAGCGGTGAAATGCGTAGATATTAGGAGGAACACCAGTGGCGAAGGCGGCTTACTGGACGATAACTGACGCTGAGGCTCGAAAGCGTGGGGAGCAAACAGGATTAGATACCCT
+
GGGFDGGGGFGGGGGGCDFGGGDGGCFGGFFFGGGGGGE+F+FCEGGGGDCEGG7C,C=FFFCG<,CEFGFFGAF<FFGGFGF9FGCFFC@FCGGDGFCA,BB:CFGGGF9FGDF,<<?D@DFGGGG@E<.@.:@@DFF9<F?<?GG>9EGGCFFFF=,D@4'EDGE?EEG;EFFFCF9<?<FB<F:<?FF9FF:C*:F=E5EGFEGGEEE5<CFC7AFFEDFGGGGFGGGGGFF@9D:FCFGF@79@=FFFB@CGFGGGGDCFFFG8D?CEGG;C>4/97FCFFCFCGGGGGGGGGGFGGGF<G@GGDGGGGGGCEDGGGFGFGGDGGGGGGGGGGGGGGGGCF?GGGGGDGFGGGF@DGCGGFFDAGGEGGGGDGGGF@GEGGGGEGGGGGGGGGFDGGGGFFGFFFFFCGCCCCC
@BS 101505
TGGGGAATATTGCACAATGGGGGAAACCCTGATGCAGCGACGCCGCGTGGAGGAAGAAGGTCTTCGGATTGTAAACTCCTGTTGTTGAGGAAGATAATGACGGTACTCAACAAGGAAGTGACGGCTAACTACGTGCCAGCAGCCGCGGTAAAACGTAGGTCACAAGCGTTGTCCGGAATTACTGGGTGTAAAGGGAGCGCAGGCGGGAAGACAAGTTGGAAGTGAAATCCATGGGCTCAACCCATGAACTGCTTTCAAAACTGTTTTTCTTGAGTAGTGCAGAGGTAGGCGGAGTTCCCGGTGTAGCGGTGGAATGCGTAGATATCGGGAGGAACACCAGTGGCGAAGGCGGCCTACTGGGCACCAACTGACGCTGAGGCTCGAAAGTGTGGGTAGCAAACAGGATTAGATACCCT
+
F<EEGEE,CFGFFGFGGGFFCGDDEGFGEG8FE9FFGGFCEEGGGEFGGDEGGGGGGGGFCFGGGGGGEGC?<EFGDFGGGGGGGFGG@=EFGGGGGGFGGF:4BFFFFFGF,DFFGFEDGGGGGEFG8FGFGGCBFEDGFFGGGG?GGBBFFGGGGGGGGDFCFFFG><8CFG?GGCF=+?CFFFGG6B?FGGE=FFFGGGGEGGGEEGGFDFCGGGGF9GGGFFF?@FEFFGFFFF*AGCGFFF>CFGD?CCC<9?FF@<BCFFGGFGFGCDACFEF8CFGGGGGGC:ABBDEEF>:,BGCC=FBFGGFCFDEGGFEGGGF>?EGGFCECEGGFFFDEGGGFDFEEECGFCGFFFEE,F<B8GECF@FB:E@GGGEEF8CGEDGGGGGGFFFCGFGGGGFFCGAGGGGGCCCCC
@BS 338
TGAGGAATATTGGTCAATGGACGAGAGTCTGAACCAGCCAAGTCGCGTGAAGGAAGACGGATCTATGGTTTGTAAACTTCTTTAGTGCGGGAACAAAGCGGCGTCGTGACGCCGGATGAGTGTACCGCAAGAATAAGCATCGGCTAACTCCGTGCCAGCAGCCGCGGTAATACGGAGGATGCGAGCGTTATCCGGATTTATTGGGTTTAAAGGGAGCGCAGGCTGCGAGGCAAGTCAGCGGTCAAATGTCGGGGCTCAACCCCGGCCTGCCGTTGAAACTGTCCTGCTAGAGTTCGAGTGAGGTATGCGGAATGTATGGTGTAGCGGTGAAATGCTTAGAGATCATACAGAACACCGATTGCGAAGGCAGCTTACCAAACTATATCTGACGTTGAGGCACGAAAGCGTGGGGAGCAAACAGGATTAGATACCCT
+
DEGGGGGGGGGGGGGGGGGGGGGGGGGGGFGGGGGGGGGGGFGGGGGGGFGGGGGGGGGGGGGGGGGGGGGGGGGGGGGGGGGGGGGGGGGFFFGGGGGGFEFFGGGGGGGGGGGG7FGGGGGGGGGGGGGGGGGGGGG9FFGGFGGGGGGGGGGGG7GGGGGGGGGGGEGCFGGDE<<A>FGEECG?GGGGGGGGGGGFGFGGGFFGGGFGGGGGGDGGGGGGGGGEFG?ECF=@:GGFEG8GGGGGGGGGGGGFFF6CCCFFGGGGFGGGFEGGGGGGFGGGGGEBFGGECFFGFGFGGGGFGGGGGGGGGGGFGGGGGGGGGGGGGGGGGGGGGGFGGGGGGFGFGGGGGGGGFEGGGFGGGGGGGGGGGGGDGGFFGFGGGDGGGGGGGGGGGFGGGGGGGGGGGGGGGGGGGGGGGGGGGFFCGCCCCC
@BS 339
TGGGGAATATTGCACAATGGGGGAAACCCTGATGCAGCGACGCCGCGTGAGCGAAGAAGTATTTCGGTATGTAAAGCTCTATCAGCAGGGAAGAAGAAATGACGGTACCTGACTAAGAAGCACCGGCTAAATACGTGCCAGCAGCCGCGGTAATACGTATGGTGCAGGCGTTATCCGGATTTACTGGGTGTAAAGGGAGCGCAGGCGGAAGGCTAAGTCTGATGTGAAAGCCCGGGGCTCAACCCCGGTACTGCATTGGAAACTGGTCATCTAGAGTGTCGGAGGGGTAAGTGGAATTCCTAGTGTAGCGGTGAAATGCGTAGATATTAGGAGGAACACCAGTGGCGAAGGCGGCTTACTGGACGATAACTGACGCTGAGGCTCGAAAGCGTGGGGAGCAAACAGGATTAGATACCCT
+
FGGGGCGGGGGGGGGGGGGGGGGGGGGGGGGGGGGGGGGGGGGGGGGGGGGGGGGGGGGGGGGGGGGFGGGGGGGGGGGGGFGGGGGGGGGGGGGFGGGGGGGGGGGGGGGGGGGGGGGGGGGGGEGGGGGGGGG?GFGGFGGGCGGEEGEGGGGGGFGGGCGCGGGGGGEGEGGFEG@FFGGGGGGGCF=GGGGGECGGGFEGEGGGFB?E;CFFGFGGGGGGGGFGDEFGGGGGGGFFC@FG@EGGGGEFF@:ECGFGFDGGGGCFFAFFCGGGGGEGGF@GGGGGGGGGGGFAFFFFF?GGGGGGGGGGFGEEGGGGGGGGGGGEFGGGGGGDFGFGFGGGDGGGGGGGGGGGGGGGGGGGGGGGGGEGGGGGGGGGGGFEGGGDDFEFGGGGGGGGGGGGGGFGGGGGFACCCC
@BS 104422
TGGGGAATATTGCACAATGGGGGAAACCCTGATGCAGCGACGCCGCGTGGAGGAAGAAGGTCTTCGGATTGTAAACTCCTGTTGTTGAGGAAGATAATGACGGTACTCAACAAGGAAGTGACGGCTAACTACGTGCCAGCAGCCGCGGTAAAACGTAGGGCACAAGCGGTGCCCGGAATTACTGGGTGTAAAGGGAGCGCAGGCGGGAGAACAAGTTGGAAGTGAAATCCATGGGCTCAACCCATGAACTGCTTTCAAAGCTGTTTTTCTTGAGTAGTGCAGAGGTAGGCGGAATTCCCGGTGTAGCGGTGGAATGGGTAGATATCGGGAGGAACACCAGGGGCGAAGGCGGCCTACTGGGCACCAACTGACGCTGAGGCTCGAAAGTGGGGGTAGCAAACAGGATAGATACCCT
+
GFGCEGBC-FF9FFGGFGDGG@FEGGGFFG?FFGFAFG7FGGGGCEEGGE,,B?<FCEGGG<CFDFE+C4FFGGDFDEEFFFGGGG8BAFF8E8EAEFF9EB7BFFG?9EFF8B,:=DF,CFEEG+FDFAC@BBDDFFGFCFGGFE<FGC7B3D8D>B/#:C5G9>FE#F:CFCBF<=:FGF*CF@2;<AF@<EFFE<EGDE.<GFD7@;?1E8CEEGD;AFGGGF<EGFE>FD@8:.BFBCCGF@685CDCF,@3D>?FFF@+FC.FGF;G?GFFFEDC/FAGEGGF?,FEFBC:GCEGGEGE=F=FF9CC?ACB,?4?C++CDDEFFCEE=E-EC6,@,GF<EC@C@+GFF,GFE<GGFFB6CEFB;@;@,@CEAFF;:,FGGFC=C,FEGEAF<CFC,AGE9GGGGF@@C9C
@BS 112209
TGGGGAATATTGCACAATGGGGGAAACCCTGATGCAGCGACGCCGCGTGAAGGAAGAAGTATCTCGGTATGTAAACTTCTATCAGCAGGGAAGATAGTGACGGTACCTGGCTAAGAAGCCCCGGCTAACTACGTGCCAGCAGCCGCGGTAATACGTAGGGGGCAAGCGTTATCCGGATTTACTGGGTGTAAAGGGAGCGTAGACGGTGTGGCAAGTCTGATGTGAGAGGCATGGGCTCAACCGGAGTAGTGCATTGGAAACTGGAAGACTTGAGTGCAGAAGAGGAGAGTGGAACTCCATGTGTAGCGGTGAAATGCGTAGATATATGGAAGAACACCAGTGGCGAAAGCGGCTCTCTGGTCTGTAACTGACGCTGAGGTTCGAAAGCGTGGGTAGCAAACAGGATTAGATACCCT
+
GG8FGDEFGGGGGCFGGGGGGGCFEFGEGFGGGFFFGFGGGGDGGFGGGGGGGFGEEGGGGFGACAFFGGGGGGGGGGFGFCEEGG9F7FFCCFGGGGCCGFCFDGGG9EE8FFDD?=FGGG>EGCEC<DFF<D<CEDFGD9BFF7CE6>GEFFGGGDGCFCG:FCCEGFDEGGGDCGDCGF2FGFGGFGGGGGGGG<GGFCFGEGGGGGFCFGG?CGGGGGFD=CCGCGGFF=FEG=EGGGGFFEFFGGFCEGFGEEECC9GGGGDFFCGGGGEF,=GGFECGFFGGGGEEFEGGGGGGF@CCEEF<EFCF:CF77FE,GGGGGFGGGGGFEGFAGGGGGGGFGEFCF:ECGGGGEGFDGGGFFFFGGGGGGFGFFGGGFEGGDGGGGGCFFAGFGFGGGGFFGGGGF,C@CCCC
@BS 61599
TAGGGAATCTTCCACAATGGACGCAAGTCTGATGGAGCAACGCCGCGTGAGTGAAGAAGGTCTTCGGATCGTAAAACTCTGTTGTTAGAGAAGAACACGAGTGAGAGTAACTGTTCATTCGATGACGGTATCTAACCAGCAAGTCACGGCTAACTACGTGCCAGCAGCCGCGGTAATACGTATGGTGCAAGCGTTATCCGGATTTACTGGGTGTAGAGGGAGCGCAGGCGGTGCGGCAAGTCTGAGGTTAAAGCCCGGGGCTCAACCCCGGTACTGCATTGGAAACTGTCTTACTAGAGTGTCGGAGGGGTAAGTGGAATTCCTAGTGTAGCGGTGAAATGCGTAGATATTAGGAGGAACACCAGTGGCGAAGGCGGCTTACTGGACTATAACTGACGCTGAGGCTCGAAAGCGTGGGGAGCAAACAGGATTAGATACCCT
+
GGGGGGGGGGGGGGGGGCFFFFEGGGGGFCFGGDEFGGFGF@7FGGGGFC:EGGFGGFGGDGFGGGGGGGGGGGFEFFDGFAEC,EFGGCGG8FE=EBFEG+A<BE<<FEB@?CEDF,C?BE<EFGGD+A=F,BCFFGGGGGGG,FGGG@7CGGGGGGG?7FACCGCFG@EF:<5+@FF@DFC:BFFGFGCC:FCCGEFCFGEFC<3<<@C=<88:CFCA=C<8EEED5CBCECG>FDE?CGFD6#>>#2GE@5EGECF@CF:EFF8ECFA/CF;F?GGGDGGGFF>59A,F@FFCGECFC:+C:A?FFF9GGGGGECDAGGFFFFDEGGGEGFFACEGGGFFFE9GGGGFFDCDGGGGGFDFGGGGGGGGGGGGFFCC6FEEDE<C,<FGGGGFFCGEFGGGGGGGFC;GGFDFGGF<99F<GFGFGGGFFGGGFCCCCC
@BS 343
TGAGGAATATTGGTCAATGGACGCAAGTCTGAACCAGCCATGCCGCGTGCAGGATGACGGCTCTATGAGTTGTAAACTGCTTTTGTACGAGGGTAAACGCAGATACGTGTATCTGTCTGAAAGTATCGTACGAATAAGGATCGGCTAACTCCGTGCCAGCAGCCGCGGTAATACGGAGGATTCAAGCGTTATCCGGATTTATTGGGTTTAAAGGGTGCGTAGGCGGTTTGATAAGTTAGAGGTGAAATTTCGGGGCTCAACCCTGAACGTGCCTCTAATACTGTTGAGCTAGAGAGTAGTTGCGGTAGGCGGAATGTATGGTGTAGCGGTGAAATGCTTAGAGATCATACAGAACACCGATTGCGAAGGCAGCTTACCAAACTATATCTGACGTTGAGGCACGAAAGCGTGGGGAGCAAACAGGATTAGATACCCT
+
FAFGGGGGGGGGGGGGFGGDGGGGGEGGGGGGGGGGGFGGGGGGGGGGGGFGGFGEEFGGGDGGGGGGGCGGFFFEGFGGGFGGGGGGGGGGGCFGGGGGGGGGGGG=FFFGGGGGGGGFGGG<EFFDGGGGGGCGFGGE9D.GGGGGGGFGGGGGGGGGGGFGGGGGGGGCF@FCEFGGGGGGGG9EGFEFF9FCFGGFFGEFEGF>CFGFGFGEGGGEGGDDFEFGFE7FFFGGFGGFGFFFAGGEEGGGGGGDG:FGFGGGGFF:DBCFGGEBCCFFFFFGGDAFA?EGFB,GFFGGGGEGGGGGGGGGGGFCFEFFGEGGGDFGGGGGGGGGGGGFGGDFFF<C<9FFDGGGGGFFFCFFFGGGFGCFGGGGGGGEEGGGGFDCCFFGGCGGGGFF@EGGGGGGGGGGGFFGGFGGGGGGGGFCGGGCCBCC
@BS 344
TGAGGAATATTGGTCAATGGACGAGAGTCTGAACCAGCCAAGTCGCGTGAAGGAAGAAGGATCTCTGGTTTGTAAACTTCTTTAGTGCGGGAACAAAGCGGCGTCGTGACGCCGGATGAGTTTAACGGAAGAATACGCATCGGCCAACTCCGTGCACGCAGCCGCGGTAATACGGAGGATGCGAGCGTTATCCGGATTTATTGGGATTAAAGGGAGCGCAGGCTGAGAGGCAAGTCAGCGGTCAAATGTCGGGGCTCAACCCCGGCCTGCCGTTGAAACTGTCCTGCTAGAGTTCGAGTGAGGTATGCGGAATTCGTTGTGTAGCGGTGAAATGCATAGATATGACGCAGAACTCCGATGGCGAAGGCAGCATACCAACTCGCGACTGACGCTGAGGCTCGAAAGCGTGGGTATCGAACAGGATTAGATACCCT
+
FAFFGCFGFGGG@;EFGGGGGGGGCFGGGEGGGEDFGF-CFGGGGGGGGGFGGGCEE,CE6CFG,,EFF9FFFGGGGGCAEFGF9?,,@B4@>BFE,B<FF=484@FEGC=+==+6+@=,,,:3,@B++8@DG,@,@>:3**@B*>F<<C?>8>B*,@44=EFGGGG<FGF:A:FC8<F,++:/:5::CE8+0/:5*:@,0<+<F*<80<,<CEFEGGG5CE5;8*C7,E522:3<.::>C;&D??7,#%F<CCGE=@?;75(B/<2GEB@C8>,FGFECEC79GGGE<FFD6,A8,,GFGGFDFCF,GFEF=+:DFGFGGCDGGGGGGGFGCFACFGGGAFFBBFA9GFGF=-?B,BC,CGGGGGGECGFCGEFGF@7GGGGFGGFEEGGFGGGGGGGGGGGGGEFGGGGGGGGGGGGGGGGGGGFCGCCCCC
@BS 80055
TAGGGAATCTTCCACAATGGACGCAAGTCTGATGGAGCAACGCCGCGTGGGTGAAGAAGGTCTTCGGATCGTAAAACTCTGTTGTTAGAGAAGAACACGAGTGAGAGTAACTGTTCATTCGATGACGGTATCTAACCAGCAAGTCACGGCTAACTACGTGCCAGCAGCCGCGGTAATACGTAGGTGGCAAGCGTTGTCCGGATTTATTGGGCGTAAAGGGAACGCAGGCGGTCTTTTAAGTCTGATGTGAAAGCCTTCGGCTTAACCGGAGTAGTGCATTGGAAACTGGAAGACTTGAGTGCAGAAGGGGAGAGTGGAATTCCATGTGTAGCGGTGAAATGCGTAGATATATGGAGGAACACCGGTGGCGAAAGCGGCTCTCTGGTCTGTAACTGACGCTGAGGCTCGAAAGCGTGGGGAGCAAACAGGATTAGATACCCT
+
FFGGGGGGGFGFGFFFGGG8FGGGGGGGGGGGGGGGGFFGGGGGGGGGGEFGGGEFGGGGGGGGGGGGGGGGGGGGGGGGGGGGGGGEGGFGGGGGGGGGGCBFGFGGGGGGGGGGFFGGGA<?FGCCGGGGGGAF=FFFGGGGG>GEDEGGGGCFGECFFGG0FFGGGGGFGFGGGGGGGFGGGGGGGGGGGECEGGGFFCBC:?GEGGFFGFGGGGGGDCGFGGGECFGFGGGFFDCGFFFFFGGGGGGGGGFGGGGGGFEGGGCGGFFCDF9GGGGGGGGDFGGGGGGGGGGGGGGFFCFGGDGF8CFGGGGFAGGGGGCGGGGGGGGGGGGGGGGDGGGGGGGGFAGGFDGFF@FCGEGGGGGGGFD@@GGGGF<8GGGGGGGFGGGGGGGGGGEGFGCFEGGGGGGDGGGGGFAGFGGGGGGGGGGGGGFECCCCC
@BS 346
TGGGGAATATTGCACAATGGGGGAAACCCTGATGCAGCGACGCCGCGTGAGTGAAGAAGTATCTCGGTATGTAAAGCTCTATCAGCAGGGAAGAAAATGACGGTACCTGACTAGGAAGCCCCGGCTAACTACGTGCCAGCAGCCGCGGTAATACGTAGGGAGCAAGCGTTGTCCGGATTTACTGGGTGTAAAGGGAGCGTAGACGGTGTGGCAAGTCTGATGTGAAAGGCATGGGCTCAACCTGTGGACTGCATTGGAAACTGTCATACTTGAGTGCCGGAGGGGTAAGCGGAATTCCTAGTGTAGCGGTGAAATGCGTAGATATTAGGAGGAACACCAGTGGCGAAGGCGGCTTACTGGACGGTAACTGACGTTGAGGCTCGAAAGCGTGGGGAGCAAACAGGATTAGATACCCT
+
CFGECBCGEEEEGGGGECFGGGGGGGGGGGGGFGGGGGGEGGGGGGGGGGGGGGGGFGGFFCCEFGG7FDCEFGGEGGGFGGGFGGGGGGCGGGGBFFGGGEGGGGGGGGEAEFDFGFCGGGGGE9CEGGCFC>DF+@>C=GGG>GGEFGEC@F=FGFGG>GGGGGGGEB7EGFG2E<F@>CFFGGCE=FGGGFGGGGGG>GEFGGEFGGCEE6F@<C<GGCEGGGGGED;FFGGGGDCF?FFGFFCC:EDDE=FEFFFFGGGGGGFGGDFA=@@C>7BCEEGGGECGDGGGFCFFFEDFGFEGGEFE<FFGGGGGGFFFGGFDFC<FE<CGEGGGGGGCGGGGGGGGGDGFGGFGGGGGGEGGGGGGGGGGGGGGFGGGGGGGGDDGFA;FEFC9GGGGGGGGGGGGGFGB<8BA
@BS 79737
TAGGGAATCTTCGGCAATGGGGGCAACCCTGACCGAGCAACGCCGCGTGAGTGAAGAAGGTTTTCGGATCGTAAAGCTCTGTTGTAAGAGAAGAACGAGTGTGAGAGTGGAAAGTTCACACTGTGACGGTAGCTTAACAGAAAGGGACGGCTAACTACGTGCCAGCGGCCGCGGTAATAAGTAGGTCCCGAGCGTTATCCGGATTTATTGGGCGTAAAGCGAGCGCAGGCGGTTAGATAAGTCTGAAGTTAAAGGCTGTGGCTTAACCATAGTACGCTTTGGAAACTGTGTAACGTGAGTGCAGAAGGGGAGAGTGGAATTCCATGTGTAGCGGTGAAATGCGTAGATATATGGAGGAACACCGGTGGCGAAAGCGGCTCTCTGGGCTGTAACTGACGCTGAGGCTCGAAAGCGTGGGGAGCAAACAGGATTAGATACCCT
+
EC9FFGGG,C<FF>CEGGGFGGFGEGCFGFGGGGFGEG@FGGEEGCGGGGGAFGEFGCGGFAFGGGG@EGEFCEFAFG@F,EE<FFFC9FFFGGGGGEEGG9FGGGGGG7>F,3CEAF<FGGGFA3CCCC+=C@FF,@CCFC3FF@<FG*8C*DFF,FGFFGFGGG*4CGEECCF*892,0,7<<?F:<FF555C**/,0;**1A6AEFG=A8CCGC8E<E,CEGC8=:8F;CCF9FEE==<;EFGGCGGGFD@<@CF<CC3FF=CFFGFD=<>CD>$CEAFDCFCCE:+68FF,GFGFFC,,FF8GEFB?,<GF9GGGGEF9EFGDFGGGGGFFFCGDGDGEFCGGFC<<=CC<FC6,+@EFEC,CGEFD:FGF@GFC<CFC,C,GGEEFEGGGGGGGGGGEFF8EFFCGGGFGGGGFFA@GGFFAGGF9GGGFFCCCCC
@BS 121471
TGGGGGATATTGCGCAATGGGGGCAACCCTGACGCAGCAACGCCGCGTGAAGGATGAAGGTTTTCGGATTGTAAACTTCTTTTATTAAGGACGAAAAATGACGGTACTTAATGAATAAGCTCCGGCTAACTACGTGCCAGCAGCCGCGGTAATACGTAGGGAGCAAGCGTTGTCCGGATTTACTGGGTGTAAAGGGTGCGTAGGCGGCTTTGCAAGTCAGATGTGAAATCTATGGGCTCAACCCATAAACTGCATTTGAAACTGTAGAGCTTGAGTGAAGTAGAGGCAGGCGGAATTCCCCGTGTAGCGGTGAAATGCGTAGAGATGGGGAGGAACACCAGTGGCGAAGGCGGCCTGCTGGGCTTTAACTGACGCTGAGGCACGAAAGCGTGGGTAGCAAACAGGATTAGATACCCT
+
GGGGGGGGGGGGGGGFGGGGGGGGGGGGGGGGGGGGGGFGGGGGGGGEGGGGGGGGGDEGGFGGGGGGGGGGGGGGGGGGGGGGGGGGGFGGGGGGGGGGGGGGGGGGGFGGGGGGGDGGFFGGEGGGGGGGGGGGGGGGGGGGGGGGGGGFGGGGGGGGCFGGGGGGGGGGGGFGGGGDCEGGGGGGGGGGGGGEGGEFEGGGFGGGGGGGGGGGGGGGGGGGGGGGGGGGGGGGGGGFGGGGGFGFGGCFGFGGGGGFFGGFFGGGGGGGGCGGGGGGGGGGGGGGGGGGF@FC7GGGGGEGDGGGGGGGGGGEE?GGGFGGGGGGGGGGGDFGFFGGGGGGFFGGGGGGGGGGGGFGFGGGGGGGGGGGGGGGGGGGGGGGFGDDGGGGGGGFGGGFFGGGGGGGGGFGCCCCC
@BS 60686
TAGGGAATCTTCCACAATGGACGCAAGTCTGATGGAGCAACGCCGCGTGAGTGAAGAAGGTCTTCGGATCGTAAAACTCTGTTGTTAGAGAAGAACACGAGTGAGAGTAACTGTTCATTCGATGACGGTATCTAACCAGCAAGTCACGGCTAACTACGTGCCAGCAGCCGCGGTAATACGTAGGTGGCAAGCGTTGTCCGGATTTATTGGGCGTAAAGGGAACGCAGGCGGTCTTTTAAGTCTGATGTGAAAGCCTTCGGCTTAACCGGAGTAGTGCATTGGAAACTGGAAGACTTGAGTGCAGAAGAGGAGAGTGGAACTCCATGTGTAGCGGTGAAATGCGTAGATATATGGAAGAACACCAGTGGCGAAGGCGGCTGTCTGGTCTGCAACTGACGCTGAGGCTCGAAAGCATGGGTAGCGAACAGGATTAGATACCCT
+
GGGGGGGGGGGGGGGGGGGGGGGGGGGGGGGGGGGGGGGGGGGGGGGGGGGGGGGGGGGGGGGGGGGGGGGGGGGGGGGGGGGGGGGGGGGGGGGGGGGGGFGGGGGGGGGGGGGGGGGGGFGGGGGGGGGGGGGGFGGGGGGGG>GGGGGGGGGGGGGGGGGGGGGGGGGGGGGGCFGGGGGGGGGGGGGGGGGGGGGGGGGGGGGGGGGGGGGGGGGGGGGGGGGGGGGGFGGGGGGGGGGGFGFGGGGGGGGGGGFGGGGGGGGGGGGGFFGFFGGGGGGG?GGGGGFFGFFGGGGGGGGGGGGFGGGGGGGGFGGGGGGGGGGGGGGGGGFGGGDGGGGGGGGGGGGGGGGGGGGFCGGGGGGGGGGGGGGGGGGGDGGGGGGGGGGGGGGGGGGGGGGGGGGGGGGGGGGGGGGGGGGGGGGGGGGGGGGGCCCCC
@BS 350
TGGGGAATATTGCACAATGGGGGAAACCCTGATGCAGCGACGCCGCGTGGAGGAAGAAGGCCTTCGGATTGTAAACTCCTGTTGTTGAGGAAGATAATGACGGTACTCAACAAGGAAGTGACGGCTAACTACGTGCCAGCAGCCGCGGTACAACGCAGGTCACAAGCGTTGTCCGGAATTACTGGGTGTAAAGGGAGCGCAGGCGGGTAGACAAGTTGGAAGTGAAATCCATGGGCTCAACCCTTGAACTGCTTTCAAAACTGGTTTTCTTGAGTAGTGCAGAGGTAGGCGGAATTCCCGGTGTAGCGGTGAAATGCGTAGATATCGGGAGGAACACCAGTGGCGAAGGCGGCCTACTGGGCTCCAACTGACGCTGAGGCTCGAAAGTGTGGGTAGCAAACAGGATTAGATACCCT
+
GGFGGGGGAFGGGFGGGGGGG7FGGG<FGGGGFFGGGG7FCGGDGGGGGDEE?C,BEEGG,9,CFEGCGCEFEGG<<5=E@FGCEEE,EF=EG@,?FC<FC++4BF5,C?<=F<DC@<:0B.5FF>AE/)>E=8D<<<D<DC<CE:FD6/%5E7*#5>F7,;CCF89FFBEF8EECECFA9/GGFE>(FFFF?CFFGGF=GFC;:C6#8;88FFG=:?DC;G==@5;8,>+<<GG9GGGFC5,,,3=E,FF@,C:,,@,AFEGFD>=AECGFACFC3,D,GGGGGF:GGGEFGGEEC8CEEEFDEGGFFF5,EGF7D9GGGCGGF>,EEC9GGFFFGF<FF7GGGGGGGDFGGF@C8<<,8C,,EGGGGGFC6,FGGGGGGGGCGGFGDGGGGGGGGFGGGGGGFFGGGGGCCCCC
@BS 351
TGGGGAATCTTCCGCAATGGACGAAAGTCTGACGGAGCAACGCCGCGTGAACGAAGAAGGTCTTCGGATTGTAAAGTTCTGTGATTCGGGACGAAAGGGTTTGTGGTGAATAATCATAGACATTGACGGTACCTGACTAAGAAGCCCCGGCTAACTACGTGCCAGCAGCCGCGGTAATACGTAGGGGGCAAGCGTTGTCCGGATTTATTGGGCGTAAAGGGAACGCAGGCGGTCTTTTAAGTCTGATGTGAAAGGCGGGGGCTCAACCCCCGGACTGCATTGGAAACTGTTAGTCTTGAGTGCCGGAGAGGTAAGCGGAATTCCTAGTGTAGCGGTGAAATGCGTAGATATTAGGAGGAACACCAGTGGCGAAGGCGGCTTACTGGACGATAACTGACGCTGAGGCTCGAAAGCGTGGGGAGCAAACAGGATTAGATACCCT
+
FGGGGGGGGGGGGGGGGGGGGGGGGGGCFGGGGGGGGGGGGGGGGGGGGGGFFEGGGGGFGGGGGGGCE+BFGGGGFG<FFFGGGGCFFGDBFFGGGGG,4BBBFD>FFGAFGFFFEGGGGGGFB>,BFCFGG9FFGC>FAFFGGGGE?GG7FGFFFGCFFG8FDFFDGGG@FGBFE:9CFB?FC0GE7C;E5EGDEEF>CFCCE?9GEFCF?E@CC>FGGGGFEDEGG9:CC;GGFB<<GFAGE@GGEC@E?CCFC7GGGFGFGFGGGEGGGF>GGD:A>DEFDGGGGGFFFFDGGFFGGGGGGFGGGFCF:DGEGGFE9GGGFEGGFFEGGGGGGGGGGGGGGGGGGGGGGGGGGGGDF<GGGGGGGFGGGGGGGGGGGGGGGGFFGDGFEGGGGGGGGGFDFFGGCGGCGGGGGFGGGGGGGGGGGGGGGGF8GCCCCC
@BS 97998
TGGGGAATATTGCACAATGGGGGAAACCCTGATGCAGCGACGCCGCGTGGAGGAAGAAGGTCTTCGGATTGTAAACTCCTGTTGTTGAGGAAGATAATGACGGTACTCAACAAGGAAGTGACGGCTAACTACGTGCCAGCAGCCGCGGTAAAACGTAGGTCACAAGCGTTGTCCGGAATCACTGGGTGTAAAGGGAGCGCAGGCGGGAGAACAAGTTGGAAGTGAAATCCATGGGCTCAACCCATGAACTGCTTTCAAAACTGTTTTTCTTGAGTAGTGCAGAGGTAGGCGGAATTCCCGGTGTAGCGGTGGAATGCGTAGATATCGGGAGGAACACCAGTGGCGAAGGCGGCCTACTGGGCACCAACTGACGCTGAGGCTCGAAAGTGTGGGTAGCAAACAGGATTAGATACCCT
+
EFGGGEGGGGGGGGGGGGGGGEGGGGGGGGGGGGGGGGGECEGGGFGEGFGCFGFFGGGGEFFGGGG@?CEFGGGGFFGFFFFFFF8CE?FGGGFGGGFFGG>FDCFGGGGGG8DFG8F9DFGGGGGGFFFFCCCFFGGGGFGGGD<CCFG,DCGGGGDF<GFCCFFGG4/C<CCED:7<C1,FF=<FGGFGGGB=FC43CCGCFGFGFB;FGGGGDCFD<FFFFDGGGGF7DFECEGGGD<9:AFCCF9GGGFGB<FGG9GDGEA<FBFFFDGFD<:C0FGDGGGGGGGFGGGGGGGDGGGEGGGGGGGGEGGGGCAGFGGF=:F:GGGGGEGGGGDGGGGGGGGGGGGFFD@AFDFE<DFGGGFFDGGGGGGGFGGGGGGEGGGGGGGGGGGGGGGGFCFGGGGGGGGFCCCCC
@BS 103277
TAGGGAATCTTCCACAATGGACGCAAGTCTGATGGAGCAACGCCGCGTGAGTGAAGAAGGTCTTCGGATCGTAAAACTCTGTTGTTAGAGAAGAACACGAGTGAGAGTAACTGTTCATTCGATGACGGTATCTAACCAGCAAGTCACGGCTAACTACGTGCCAGCAGCCGCGGTAATACGTAGGTGGCAAGCGTTGTCCGGATTTATTGGGCGTAAAGGGAACGCAGGCGGTCTTTTAAGTCTGATGTGAAAGCCTTCGGCTTAACCGGAGTAGTGCATTGGAAACTGGAGTACTTGAGTGCAGAAGAGGGGAGTGGAACTCCATGTGTAGCGGTGAAATGCGTAGATATATGGAAGAACACCAGTGGCGAAAGCGGCTCTCTGGTCTGTAACTGACGCTGAGGTTCGAAAGCGTGGGTAGCAAACAGGATTAGATACCCT
+
FAFDCGFGGGGEGGGGGGFFFGGG:FEEFD<EFGFFGG@8F@FEGGGGGGGFGGFGGGG?EEFGGGGGEEGGGGD9FGGG<FEEF=EFGGGGGGCAFAFE=+=9=FFG9FFGF5<?FA<EE,AFF,8>?B+FFFGFFGGGGFEDDDCFCF6>>?GG;EFC;@FDD>@>E><0655;,D;<:FFFFF=CEFFGG734FEFGC@F;ACF=FCGGFEGFCBGE=;;D>DGGGGFD=8=AFFFF@CFFFCFFCG8FEA<@:CGGGGGGFC>:<9GDF<GFDGGGGFFDFA,,,5,<FCFFGGGFFGGFFGFE@B,<<FFFFFF?FCFE9GGGGEGGFCCGGGGGGGGGGGGGEGEECED9GFFGFGGGGCGGEFCC+GGGGGFFE@CFF<FF9GGGGGGEGGGGCFEGGGFGGEEDGGGGGGGGGGFF@CFFE,A9GFAFCB,CC
@BS 92545
TAGGGAATCTTCCACAATGGACGCAAGTCTGATGGAGCAACGCCGCGTGAGTGAAGAAGGTCTTCGGATCGTAAGACTCTGTTGTTAGAGAAGAACACGAGTGAGAGTAACTGTTCATTCGATGACGGTATCTAACCAGCAAGTCACGGCTAACTACGTGCCAGCAGCCGCGGTAATACGTAGGTGGCAAGCGTTGTCCGGATTTATTGGGCGTAAAGGGAACGCAGGCGGTCTTTTAAGTCTGATGTGAAAGCCTTCGGCTTAACCGGAGTAGTGCATTGGAAACTGGAGGACTTGAGTGCAGGAGAGGAGAGTGGAACTCCATGTGTAGCGGTGAAATGCGTAGATATATGGAAGAACACCAGTGGCGAAAGCGGCTCTCTGGTCTGTAACTGACGCTGAGGTTCGAAAGCGTGGGTAGCAAACAGGATTAGATACCCT
+
GGGGGFGGGGGGGGGGGGGCGGGGGGGEGFGGGGFFFFGGGGGGGGGGG@FFGFGGGGGGGGGGGGGGGGGGGGGGGGGGGGGGGGGGGGGGGGGGGGFBFEGGGGGGGGGGGGGGG9FGGFGGGGGG@FGGGGGFFGGGGGGGGGGGGGGGGGGGGGGGGGGGGGGEGGGGGGGGGGGGFGFGGGGGGFFGGGGGGGGGEGBC@:FFFFGGG=GGGGGEGF@FEGGGGGG:GGGGGGGGFGGGBCGGGGEAB@CDGEGFDGEGGGCGFCGGGGGGGFGGGGGFGGGGGFGFF<8GGFGGGFFFGFFEGGFFDGGGGGGGGGGGFD@GGGGGGGFFGGGGGFGGGGGGGGFGGGGGGFGDFFGGGGEFCGGGGGGGGGFE?GGGGGGGGDFDFGGGGGCGGGGFGGCDGGGGGEGEFAFGE<GGGGGGGGGGGGGGCCCCC
@BS 355
TGGGGAATATTGCACAATGGGGGAAACCCTGATGCAGCGACGCCGCGTGGAGGAAGAAGGTCTTCGGATTGTAAAACCCTGTTGTTGAGGAAGATAATGACGGTACTCAACACGTAAGTGACGGCTAACTACGTGCCAGAAGCCGCGGTAAAACGTAGGTCACAAGCGTTGTCCGGAATTATTGGGTGTAAAGGGAGCGCAGGCGGGAGAATAAGTTGGAGGTGAAAGCCAGGGGCTCAACCGATGAACTGTTTTCAAAACTGTTGTTCTTGAGTACAGAAGAGGTGGGCGGAATTCGTGGTGTAGCGGTGAAATGCGTAGATATCGGGAGGAACACCAGTGGCGAAGGCGGCCTACTGGGCACCAACTGACGCTGAGGCTCGAAAGCGTGGGTAGCAAACAGGATTAGATACCCT
+
GGGGGGDGGGGGGDGGGGGG,B@FGGC,FFGGGGGGGG7C:CEGGGGGGCGGGGGGGGGG=ECEGGGCFG?<EFG,,+89FFGGFGFC@EEF=<AFGG9<C7BBDGDFGGGG+=3AD<D,CACE7+83@3,,8,,3+@F,@,5@*<8>)8CEEBE7FCG;>8CCC8:C8CFCF;FBCCGA>&,C:FABCDGGGECCCCGFEF//?EE,7/8#GF@<<1>,9FE=C9C,A88$EFA>2B&83-$8,GFECDB#'>><9FDFFGFBA,D?FFF?A@A9,,,,9FEFCB+7GDFFCCC@B++GGGGGGFCFE9F<GGGEFFEGF7GGFEEDDF,?:C6:<DFEGEDGGGCFC@,9C,ECE8<CC:,8AGGGGGGGGGGGGGGGFEGGGGGGGGGGFFF9DFGGGGGGCGGGGGGCCCCC
@BS 50282
TGAGGAATATTGGTCAATGGGCGAGAGCCTGAACCAGCCAAGTAGCGTGAAGGATGACTGCCCTATGGGTTGTAAACTTCTTTTATAAAGGAATAAAGTCGGGTATGGATACCCGTTTGCATGTACTTTACGAATAAGGATCGGCTAACTCCGTGCCAGCAGCCGCGGTAATACGGAGGATCCGAGCGTTATCCGGATTTATTGGGTTTAAAGGGTGCGTAGGCGGCTTTGCAAGTCAGATGTGAAATCTATGGGCTCAACCCATAAACTGCATTTGAAACTGTAGAGCTTGAGTGAAGTAGAGGCAGGCGGAATTCCCCGTGTAGCGGTGAAATGCGTAGAGATGGGGAGGAACACCAGTGGCGAAGGCGGCCTGCTGGGCTTTAACTGACGCTGAGGTACGAAAGCGTGGGTAGCAAACAGGATTAGATACCCT
+
GGGGGGGGGGGGGGGGGGGGGGGGGGGGGGGGGGGGGGGGGGGGGGGGGGGDGGGGGGGGGGGGGGGGGGGGGGGGGGGGGGGGGGGGGGGGGGGGGGGGGGGGGGGGGGGGGGGGGGGGGGGGGGGGGGGGGGGGGGGGFGGGGGGGGGGG?GGGGGGGGGGGGGGGGGGGGGGGGGGGGGGGGGGGGGGGGGGGFGGGGGGGGGGGDFGGGGGGGGGGGGEGGGGGGGGGGGGGGGGGFGGGFGFFGGGGGGGGGGGGGGGGGGGFFGGGGGFGFAGGGGGFGGGGGGGGGGGGGGGGGGGGGGGGGGGGGGGGGGGGGGGGGGGGGGGGGGGGGGGGGGFGGGGGGGGGGGGGGGGGGGGGGGGGGGGGGGGGGGGGGGGGGGGGGGGGGGGGGGGFEGGGGGGGGGGGGGGGGGGGGGGCGGGGGGGCCCCC
@BS 104525
TGGGGAATCTTCGGCAATGGGGGCAACCCTGACCGAGCAACGCCGCGTGAGTGAAGAAGGTTTTCGGATCGTAAAGCTCTGTTGTAAGTCAAGAACGAGTGTGAGAGTGGAAAGTTCACACTGTGACGGTAGCTTACCAGAAAGGGACGGCTAACTACGTGCCAGCAGCCGCGGTAATACGTAGGTCCCGAGCGTTGTCCGGATTTATTGGGCGTAAGCGAGCGCAGGCGGTTTGATAAGTCTGAAGTTAAAGGCTGTGGCCCAACCATAGTTCGCTTTGGAAACTGTCAAACTTGAGTGCAGAAGGGGAGAGTGGAATTCCATGTGTAGCGGTGAAATGCGTAGATATATGGAGGAACACCGGTGGCGAAAGCGGCTCTCTGGTCTGTAACTGACGCTGAGGCTCGAAAGCGTGGGGAGCGAACAGGATTAGATACCCT
+
GGFFGGGCGGGGGGGGGGF@FGGGGFGFGFFDGGGEGGGGGGFGGGGFEGBEFCFFGFGG8FF=FFGGGGFGGGFFGBDGFGFGFGGGDFGCFGGGGGG:<EEGGGG@CFFGGFFGGGGGFGFADFFEGCGGFFCGGGFGFCFGGGGGGCEDEGGGGGG>BGECEGGGD7FCEG=GGGGGG@AFGFGGGGGGCECCEECFFF;?CFFFFGGGEGCCGGFE=DEECEGEGCGGFDC<GFCFFFGGFGGGGGGGGFF@*EFFGC-E<ECFFCGBFCEC<GFCCFGFFFFGFF9FGFCF@,F<9FE8E7DFGFB,FGEFFCFFCFFFFFE:@EFC,,,<:CFED9FFF9FCGFFCC,ACDCFFGGEEECFGDD@GGGGFGGGGFGGFECDFGEFB88-EFEC6,CEFDCCFFCGGGGEFGFCGGGGGGGGGGGGFGFECCCCC
@BS 358
TAGGGAATCTTCGGCCATGGAGGCAACCCTGACCGAGCAACGCCGCGTGAGTGAAGAAGGTTTTCGGATCGTAAGGCTCTGTTGTAAGTGAAGAACGAGTGTGAGAGTGGAAAGTTAACACTGTGACGGTAGCTTACCAGAAAGGGACGGCTAACTACGTGCCAGCAGCCGCGGTAATACGTAGGTCCCGAGCGTTGTCCGGATTTATTTGGCGTAAAGCGAGCGCAGGCGGTTTGATAAGTCTGAAGGTAAAGGCTGTGGCTCAACCATAGTTCGCTTTGGAAACTGTCAAACTTGAGTGCAGAAGGGGAGAGTGGAATTCCATGTGTAGCGGTGAGATGCGTAGATATATGGAGGAACACCGGTGGCGAAAGCGGCTCTCTGGTCTGTAACTGACGCTGAGGCTCGAAAGCGTGGGGAGCGAACAGGATTAGATACCCT
+
FFEFDGFEFFGGG:F,6,CE,;C;BF8,B<FFGFEEGGGF,@+@@7F@CCGFC6CEEFFC,CFGGGE,:FCFFF,:B<=,CFEGG9BA<,CFAFGGGDEGGFCGFGCFFFEDE<ED,,,<FAFGFCAFCEF@,FDGDGFFFBF><FFGGG5F7DGGG8FCFGFFG5::FFG7F@*<BFCC*7<C7>FFFCGDCFE=@FD,=ECE?C=CF#<C'?:FB@EE;:;8E:#*GCCD@EG@3/EFCDF;EF=C#(B@CCC>@GFAE@D4@<;CBFGFFFGGDFFFFF8@:,CDA7FDC,F=?,GGF;=>=FCCEB,<CF<9EA?9FGFF,BAC7CDGF<FC,+:EGGGGFC,B@C??CC,9EC?7F@EDFCF:7GFCEF:GFED<GFFCGE@<C<FFFCF@CGGFGGEDGFBF@CEFF7FF8FE@FCFGFFFFFF<DGFC,CCA,B
@BS 359
TGGGGAATATTGCACAATGGGGGAAACCCTGATGCAGCGACGCCGCGTGGAGGAAGAAGGTCTTCGGATTGTAAACTCCTGTTGTTGAGGAAGATAATGACGGTACTCAACAAGGAAGTGACGGCTAACTACGTGCCAGCAGCCGCGGTAAAACGTAGGTCACAAGCGTTGTCCGGAATTACTGGGTGTAAAGGGAGCGCAGGCGGGAGAACAAGTTGGAAGTGAAATCCATGGGCTCAACCCATGAACTGCTTTCAAAACTGTTTTTCTTGAGTAGTGCAGAGGTAGGCGGAATTCCCGGTGTAGCGGTGGAATGCGTAGATATCGGGAGGAACACCAGTGGCGAAGGCGGCCTACTGGGCACCAACTGACGCTGAGGCTCGAAAGTGTGGGTAGCAAACAGGATTAGATACCCT
+
GGGGDBFFGGGGGGGGGGGFGGGGGGGGGGGGGGGGGGGGGGGEGGGGGGGGEGGGFGGFGGGGGFGGGGFGGGGGGCDGGGDGDCFFFGGFFGGGGGGGGGGFGEGGGGGGGGGGGGGGGDFFFGGGGGGGECCDGGGGGFCGGGGGECCFGGF@FGGFGFGGGGGGCF=GGGGGGGEFG99FFG9.CGFGGGGGGFEDGGGGFGECC:FGGFGCEFFGGGFGFFG?GGFGCGGGGEFGFGFFF<CCBBBCFGGGGCFFGGGFGGGGGGGFGGFGGGGAEFGFGF7GGFGFF8GCCCEGFECGGGGGGGGGEGGDFFGGGGFGGGGGGGGGGGGGGGGGGGGGFEDGGGGGGGGEGGGFFCGGFDFGGGGGGGGGGGGGGGAGGGGGGGGFGGGGGGGGGGFGGGDFFGEBCCCC
@BS 51960
TGGGGAATATTGCACAATGGGGGAAACCCTGATGCAGCGACGCCGCGTGAAGGAAGAAGTATCTCGGTATGTAAACTTCTATCAGCAGGGAAGAGATTGACGGTACCTGACTAAGAAGCCCCGGCTAACTACGTGCCAGCAGCCGCGGTAATACGTAGGGGGCAGGCGTTATCCGGATTTACTGGGTGTAAAGGGAGCGTAGACGGATGGACAAGTCTGATGTGAAAGGCTGGGGCTCAACCCCGGGACCGCATTGGAAACTGCCCGTCTTGAGTGCCGGAGAGGTAAGCGGAATTCCTAGTGTAGCGGTGAAATGCGTAGATATTAGGAGGAACACCAGTGGCGAAGGCGGCTTACTGGACGGTAACTGACGTTGAGGCTCGAAAGCGTGGGGAGCAAACAGGATTAGATACCCT
+
GGGGGGGGCGGGGFGGGFGGGGGGDGGGGGGGGGGGGGFGGGGGGGGGGGGGGGGGGGGFFGGGGGGGGGGGGGGGFGGGGGGGGGGGGGGGEGGFGGGGGGGGGGGGGGGGGGGGGGGGGGGGGGGGGGFGGGFGGCFGGGGFGGGGGGFGGGGCFFGGGGGGGGGGGGGGGGGGGDGGFF.FGGGGGGFGGGGGGGGGGGGFGGGGGGFFGGGGGGGGGGGGGGGGGGGGGGGGFGGGGGGGGGGGEGGGGGGCGFFFCFEGGGFGGFGGGGGFFFGGFGFGGGGGGGGGGGFGGGFGGGGGGGGGGGGGGGGGGFEAFE,GGGGGGGDGGGGGGGGGGGGFGGGGGGGFGGGGGGGGGGGGGGFG@GGGGGGGGGGFCCGGGGGGGGGGGGFGGGGGGGGGGGGGGGGCCCCC
@BS 361
TGGGGAATATTGCACAACGGGGGAAACCCTGATGCTGCGACGCCGCGTGAGCGAAGAAGTATTTCGGTATGTAAAGCTCTATCAGCAGGGAAGAAGAAATGACGGTACCTGACTAAGAAGCACCGGCTAAATACGTGCCAGCAGCCGTGGTAATACGTTTGGTGCAAGCGTTATCCGGATTTACTGGGTGTAAAGGGAGCGCAGGCGGAAGGCTAAGTCCGATGTGAAAGCCCGGGGCTCAACCCCGGTACTGCATTGGAAACTGGTCATCTAGAGTGTCGGAGGGGTAAGTGGAATTCCTAGTGTAGCGGTGAAATGCGTAGATATTAGGAGGAACACCAGTGGCGAAGGCGGCTTACTGGACGATAACTGACGCTGAGGCTCGAAAGCGTGGGGAGCAAACAGGATTAGATACCCT
+
FFFGECFGFCFGGGFGFEDEEGGGGGGGGGGGGGGGGGGGEGGFGGGCEGGGCCGECDFFFFFGGFG?EBFGGGGGGGGGF<FGF8CFFGGGGGG8FFFGGGGCECF@FGDFGAFGGCGFGFF@FDFCFFGAEFGGFFGFG:FGFGGB>B8FGFGFG<CFFEGGGEFFF=GDGFF;EGGGGFEGFCCGGF<FGGG9C8EGGGG88*:FCFEEFGF4EGGCCECCCFFFFFGGGEFGGGGGGGGFEDFFFFEGFECCE4FCFGGFFFDGFGFFGFCCGEFEGGGGGGGA9GGGGGF8F@FFGFFGGGCGGFDGGGCCGDGGGCGFEF9CGGGGGGGFGFFACGGGGGGGGGGCGGGGGFFGECGGGFFEFCFC@GGGGGGGGGGGGGGDGGGFDGGGGGGFGGGGGFDFGGGFFCCCCC
@BS 118434
TGGGGAATATTGCACAATGGGGGAAACCCTGATGCAGCGACGCCGCGTGAGCGAAGAAGTATTTCGGTATGTAAAGCTCTATCAGCAGGGAAGAAGAATGACGGTACCTGACTAAGAAGCACCGGCTAAATACGTGCCAGCAGCCGCGGTCATACGTATGGTGCACGCGTTAACCGGATTTACTGGGTGTAAAGGGAGCGCAGGCGGTGCGGCAAGTCTCATGTGCAAGCCCGGGGCTCAACCCCGGTACTGCGTTGGAAACTGTCGTACTTGAGTGTCGGAGGGGTAAGTGGAATTGCTAGAGTAGCGGTGAAATGCGTAGATATTAGGAGGAACACCAGTGGCGAAAGCGGCTTACTGGACGATAACAGACGCTGAGGCTCGAAAGCGTGGGGAGCAAACAGGATTAGATACCCT
+
A@EFGGGGGFFFGGGG8C,EFCD:CGF,BCECG9EDEE@@FGGCEGGC:7,6C:BCFCFFDFFFCFE49BFGG9FFGGFGGFDAE,C<?>4AFFGGG@FA9B7>FBG9<,AFFGGGFFGGGGGGE>+CF<FGGGGFCGAFG8FGGGDDCF7>FGGF@:<,,@:9,,8<<F*<+2<F8:C*<FC?:BCFGGGG,?CEDEGEDCCCGDE8*88ECC:@0+++39CF7+2+<C*8:C58CEG++9:+>CCD>EFE6#<7,A+&0=<3CC,?</:#A,#-8<9::8?F>9FGFCGF?5C9:,FFAA,C=@+4C,FC,4,?7BFC9E9?596,,,C6E@E8C9ECB,6,,,96++CC@6CCEE@66,GF9FFC,,;F@CAC;6::FC@?<B,@@+@FD;@FC,E;-6;6<,9@EFEA@B-<C
@BS 122857
TAGGGAATCTTCGGCAATGGGGGCAACCCTGACCGAGCAACGCCGCGTGAGTGAAGAAGGTTTTCGGATCGTAAAGCTCTGTTGTACGTCAAGAACGAGTGTGAGAGTGGAAAGTTCACACTGTGACGGTAGCTTACCAGAAAGGGACGGCTAACTACGTGCCAGCAGCCGCGGTAATACGTAGGTCCCGAGCGTTGTCCGGATTTATTGGGCGTAAAGCGAGCGCAGGCGGTTTGATAAGTCTGAAGTTAAAGGCTGTGGCTCAACCATAGTTCGCTTTGGAAACTGTCAAACTTGAGTGCAGAAGGGGAGAGTGGAATTCCATGTGTAGCGGTGAAATGCGTAGATATATGGAGGAACACCGGTGGCGAAAGCGGCTCTCTGGTCTGTAACTGACGCTGAGGCTCGAAAGCGTGGGGAGCGAACAGGATTAGATACCCT
+
GGGGGGEGG9FG@EGGG<EEFGGGGGGGGGGGGCCFGGCFGGFEGCGFDGFGGGGGGGGFGGGGFGGGDEGE8FGFGGGGFGGGGG,BFE:FAF,BFEEGGAFGFGGGGGGGGGGGGGGGCGGGGGGGGGGCFFGBFGGGGCGG7CFD7FCGGGGGGD7<FGFG?FFGGFGGDEFD6CC<@C7*=FCC7CEEGGFEE<C4;C;CEGFCGF=DFC2:EFGC>>8:EGCE5>CGB@AEFFG7C9<CE>C+<FFCDDGGGGGG+5FGGFDEGFFF<AFC@FGGGGFAGFF9BBEGGFGGGFFF?,GGGE@,8D?E5,CCFE<AEF@GFGGF:CGEGGGGGGGGGGGGGCEEAAAGGCFACF7GEGGGEGGGFGGEDGGGGGGGGFFFGGGFGGGGGGF@FFEGGFGCEGFFDGCEGFCFEBFEGGGGGDGGGGGGGFCGCB<CC
@BS 364
TGAGGAATATTGGTCAATGGGCGAGAGCCTGAACCAGCCAAGTAGCGTGAAGGATGGCTGCCCTATGGGTTGTAAACTTCTTTTATAAAGGAATAAAGTCGGGTATGGATACCCGTTTGCATGTACTTTATGAATAAGGATCGGCTAACTCCGTGCCAGCAGCCGCGGTAATACAAAGGATCCGAGCGTTATCCGGATTTATTGGGTTTAAAGGGAGCGTAGATGGATGTTTAAGTCAGCTGTGAAAGTTTGCGGCTCAACCGTAAAATTGCAGTTGATACTGGATATCTTGAGTGCAGTTGAGGCAGGCGGAATTCGTGGTGTAGCGGTGAAATGCTTAGATATCACGAAGAACTCCGATTGCGAAGACAGCCTGCTAAGCTGCAACTGACATTGAGGCTCGAAAGTGTGGGTATCAAACAGGATTAGATACCCT
+
FGGGGGGGFCGGGEGGGEFC8FGGGGDGGGGGGGGGGGGGGGFFGGGGFFFFGFFE<E<FFFGGGCGCFEFF=FGGGGGFFFGGGGGGGGGGFFGGGGGFEGEEEGGFE9FFFGEEFCFGGCFGGGFCGFCAFG,?FFGFECFGGGGFFGGGEGGGFDF3,@FFGDE?3FGFG+;%6@C9FGCGEGGGGG<CF9C?4?<,<CGFFFFCCGFFFCGGGGGGGFGFFGGGFGGGGFFGGGGGGGGGFGGGGGGGEGGGGCEFDGFFGGGGGGGGGGFFD>GGFGGGFA?GGGGGGGGGGFGFA@GFF=+CGGGGGFCGGGF?GGGGGEFGGGGFFFGGGGGGGGGFCCGGGGGGFGFEGGF7GGFFFFGGGGGGDGGGGFEC8FGEFFFGGFGGGGGGFCFEDEGAFEGGFCGGGGGGGFGGGFGGFGGGGCGCCCCC
@BS 365
TGGGGAATATTGCACAATGGGGGAAACCCTGATGCAGCGACGCCGCGTGGAGGAAGAAGGTCTTCGGATTGTAAACTCCTGTTGTTGAGGAAGATAATGACGGTAATCAACTAGTCAGTGACGGCTAAATACGTGCCAGCAGCCGCGGTCAAACGTATGGTGCAAGCGTTAGCCGGATTTACTGGGTGTAAAGGGAGCGCAGGCGGAAGGTTAAGTCTGATGTGAAAGCCCGGGGCTCAACCCCGGTACTGCATTGGAAACTGGTCAACTAGAGTGTCGGAGGGGTAAGTGGAATTCCTAGTGTAGCGGTGAAATGCGTAGATATTAGGAGGAACACCAGTGGCGAAGGCGGCTTACTGGACGATAACTGACGCTGAGGCTCGAAAGCGTGGGGAGCAAACAGGATTAGATACCCT
+
GEGGGGGGFGG9FEGGGGGG,@FGGGDCFGGGDFEGGG@FFGGGGGGGGE@<FGGGGGGGGCGGGGGGG7FFGFG9,5EFFGGGGGC<FGGGGG9BFAFFBEG:=+85EFG,,5,,<,A<,5+@@:==3E@F+:>FGGGGGGDFC+3@5**,89*5>1;<2>9?23=<88<&??<6.38<>=FFCF2:<CF'F=C0:=<*C7:5?C*3BC+E?;<*?D29GGFGFGDCFGGEGFFCD:CF?6ECC4DE:A@DGDGDDGGFCFFC,<<#9,<DGGGGF=GF?A,FC,GGGFFE@GFFA,:?GGGGGGGGGFGGGGGGGGGGFEDFF68GGGGGGGGGGGGGGGGGGGGGGGGGGGFDGGGFCC,<GGDGGGGGGGFGGFF<8GGGGGGGGGGGGGGGF<GGFGGGGGGGGGGCCCCC
@BS 366
TAGGGAATCTTCCACAATGGACGCAAGTCTGATGGAGCAACGCCGCGTGAGTGAAGAAGGTCTTCGGATCGTAAAACTCTGTTGTTAGAGAAGAACACGAGTGAGAGTAACTGTTCATTCGATGACGGTATCTAACCAGCAAGTCACGGCTAACTACGTGCCAGCAGCCGCGGTAATACGTAGGTGGCAAGCGTTGTCCGGATTTATTGGGCGTAAAGGGAACGCAGGCGGTCTTTTAAGTCTGATGTGAAAGCCTTCGGCTTAACCGGAGTAGTGCATTGGAAACTGGAAGACTTGAGTGCAGAAGAGGAGAGTGGAACTCCATGTGTAGCGGTGAAATGCGTAGATATATGGAAGAACACCAGTGGCGAAGGCGGCTCTCTGGTCTGTAACTGACGCTGAGGTTCGAAAGCGTGGGTAGCAAACAGGATTAGATACCCT
+
FGGFGGGGGGGFGGGGGGGGGGGGGGGFFGGGGGGGGGGGGGGGGGGEGGGGGGGGGGGGGGGGGGGGGGGGGGGGGGGGGGGGGGGGGGGGGGGEDDECGGFGFFGGGGGGGGFGFCEFFFFGGAGGGGGGGGGGGGFCGGGFGGGGGGGGGGGGGG?>GFGGGEFGGGDGGEGG@FGCBFFGGGGGGGGGEGEE=FFGFGFGGGGGGFGFGGGGFGCEGFDEGGGGCEGC,CFF;FAGGGGFFGFGGGGGGFFGGFCDFF5GFFDGFDFCCFGFDCGFGGGGGGGGF9;A<GGGGGGGGGGGGGGGGGFGGGGGGGGGGGGGGGGGGGGGGGGGGGGGGGGGGGGGGGGGGGFGGGGGGGGGGGGGGGGF+GGGGFEFGGGGGGGFGFFGGGGGGGGGGGGF@GFGGGGGECGGGGGGGE9GGGGGGGGGGFFGCCCCC
@BS 67612
TGGGGAATATTGCACAATGGGGGAAACCCTGATGCAGCGACGCCGCGTGAGCGAAGAAGTATTTCGGTATGTAAAGCTCTATCAGCAGGGAAGAAGAATGACGGTACCTGACTAAGAAGCACCGGCTAAATACGTGCCAGCAGCCGCGGTAATACGTATGGTGCAAGCGTTATCCGGATTTACCGGGTTTAAAGGGAGCGCAGGCGGTGCGGCAAGTCTGATGTTAAAGCCCGGGGCTCAACCCCGGTACTGCATTGGAAACTGTCGTACTAGAGTGTCGGAGGGGTAAGTGGAATTCCTAGTGTAGCGGTGAAATGCGTAGATATTAGGAGGAACACCAGTGGCGAAGGCGGCTTACTGGACGATAACTGACGCTGAGGCTCGAAAGCGTGGGGAGCAAACAGGATTAGATACCCT
+
GGFGG:CFGGGGGFFEFCFGGGGG:EDGGGGGFFGGGGCFGGD@FGEGGGGGGGGGG<FFGG5FFGGFEFGE@FGBFFGEA<AEBDFFGGAFGFGFFFGGGGGGGG:DEGGG?FCCFFG8FFFG7FAFGGGAB?FDGGFFDCGFGDC;C?GEFFFF:FFFCE9AFGGCGGGGGGGGEF@EFGG2FFF?#<FGFFFGG<CEEEGGGGGECCEEDCCGGFE@;FF<#FB<>CGGGGGGGFCEC@:>.FF>>2GGGF>71GDCFGGGDEF8?FFAGDGEFCCGGFFFGGGCGGGCGGGGFFCFAGGGF>DGGGGFFEDGGGGGGGGEDCFGFGGGGGGFFGGEB,:GFFDGGGGCGGGGFGGGGGFAGGGGGGDGGGGFGF>GGGGGGGGGGGGGFGGGGGGFEGGDGGGGGGGGCCCCC
@BS 113660
TGAGGAATATTGGTCAATGGGCGTTAGCCTGAACCAGCCAAGTAGCGCGAAGGATGAAGGCTCTATGGGTCGTAAACTTCTTTTATATAAGAATAAATTGCAGTATGTAAACTGTTTTGTATGTATTATATGAATAAGGATCGGCTAACTCCGTGCCAGCAGCCGCGGTAATACGGAGTATGCGAGCGTTATCCGGCTTTATTGGGTTTAAAGAGAGCGCAGGCTGCGAGGCAAGTCAGCGTTAAAATGTCGGGGCTCAACCCCGGCCTGCCGTTGAAACTGTCGTGCTAGAGTTGGGGTGAGGTATGCGGAATGCGTTGTGTAGCGGTGAAATGCATAGATATGACGTAGAACTCCAATTGCGAAGGCAGCATACCAACTCGCAACTGACGCTGAGGCTCGAAAGCGTGGGTATCGAACAGGATTAGATACCCT
+
FF@@ECFGGEE<,,;CFEG<FFG:@FEGGFGGDADGGGFEFG<<FFGDGG7@FFAEFGG8FF<D,,C,8C==@8F<FGAECFGF,EG,E<AEC?,BE,CFGGGGGAEGF,99,5C5?,4BFFDF9FFEFCEEF9,,<EG@FDEBC@FCDDE>CED7FDGF,8FFFGGGGGGG,@FF7<33,,,8*5>FF7B@@;:844<<A;;<FFF>7,8<?,=5=7=:8<==::;CE?88*/;<<:=68#@#10+1'02FF?7,:9CGGA8:80CC870B,BBFF5C<GCF6,E?<<FF8B+@+8,BAA,EC+F7GGFEC7FCC+FBFGGGDGGFFFFGFFC:,6FCEF<FCC9,<,BCFFF--:,,+DGDGGGGFC,C,,FFF<866++C6,FGEF@GGGGFFGFCDCFFF@DEGGFGFAEGGGGGGGGGFGGGGFECCCCC
@BS 369
TAGGGAATATTGCACAATGGGGGAAACCCTGATGCAGCGACGCCGCGTGGAGGAAGAAGGTCTTCGGATTGTAAACTCCTGTTGTTGAGGAAGATAATGACGGTACTCAACAAGGAAGTGACGGCTAACTACGTGCCAGCAGCCGCGGTAAAACGTAGGTAACAAGCGTTGTCCGGAATTACTGGGTGTAAAGGGAGCGCAGGCGGGAAGACAAGTTGGAAGTGAAATCCATGGGCTCAACCCATGAACTGCTTTCAAAACTGTTTTTCTTGAGTAGTGCAGAGGTAGGCGGAATTCCCGGTGTAGCGGTGGAATGCGTAGATATCGGGAGGAACACCAGTGGCGAAGGCGGCCTACTGGGCACCAACTGACGCTGAGGCTCGAAAGTGTGGGTAGCAAACAAGATTAGATACCCT
+
FFEFGCEFFFFGGGFCE9FGFGGGGEFFCGGGGFGFGGGGGGGGGGGGEGGGEDGGGGGGGDGFGGGGDCFGGGG<F<FFGGGF4,:?FFFFGGGGGGGFFGG7AC,CCFCGFF,A>D>5EEGGGGCFF=DFGC:F?DFFGDFFG@FF>EEGGFE:FCG?);DEDF9GEBFFFFFFGCFFAFCFFGEFCFGGGGGGEC@GGGGDFFFFCDD;;;FC>AA?CGCFFGFDEGCFEBEBFCCCF,@CEGGD=FFGGGGGFFFGFEGGGGGGFGGGDFBFGGF;GGGGGGGEFEF?E,>+F@>EFGGGGGGGGGGFCGGGGFGGGGGCBFGGEFCFFFF9GGGGGGGGGGGGGGGF<FGFEEGGGF;FF9GGGECFCGGGGGGGGGGGFGF@BFC,FFFGGGGGGGDGGGFGGFGCCCCC
@BS 370
TGGGGAATATTGCACAATGGGCGAAAGCCTGATGCAGCGACGCCGCGTGAAGGATGAAGTATTTCGGTATGTAAACTTCTATCAGCAGGGAAGAAAATGACGGTACCTGACTAAGAAGCCCCGGCTAACTACGTGCCAGCAGCCGCGGTAATACGTAGGGGGCAAGCGTTATCCGGATTTACTGGGTGTAAAGGGAGCGTAGACGGTGTGGCAAGTCTGATGTGAAAGGCATGGGCTCAACCTGTGGACTGCATTGGAAACTGTCATACTTGAGTGCCGGAGGGGTAAGCGGAATTCCTAGTGTAGCGGTGAAATGCGTAGATATTAGGAGGAACACCAGTGGCGAAGGCGGCTTACTGGACGGTAACTGACGTTGAGGCTCGAAAGCGTGGGGAGCAAACAGGATTAGATACCCT
+
FFF8EFBEFFGGGGFFFFA@FGGGGD+CEGCGGGFGFGEGFCFGGDGGCGGGF@EGGGGCFC,<FFGFGGGGGFFEFGAFGAGFGGCFGGFGEGGGGGGGGGEEFFEFDFGGGGGGGGGFG7EF>@FGCG3GDCCC<CEDGCCAFC@CFE>9AEB:CEFGGGGCF5C%CAF@A85CCEC:CF1:B:GFB8GFF5GCCEGCE8/DCGFDCACGDFF@FFD?FB<CFE<ECCDGGFFCGGGFCFGFGE@86FDCFGGFE:0<FG99GCF@EACDD<?GGGGFGFA9CGGDGFE<=?GGGEGFFFGFB::EFFAGCGF@,<GGFDGGFF<GGFGF@EFEGGGGF::FDGDGGGGEGFDGFGGGGFF9GGGGGGGGFCFCCCGGGGGGEGGGFECDEGGGGGFGF<GGF9GFF8FC<CCC
@BS 371
TGGGGAATATTGCACAATGGGGGAAACCCTGATGCAGCGACGCCGCGTGAGCGAAGAAGTATTTCGGTATGTAAAGCTCTATCAGCAGGGAAGAAGAAGTGACGGTACATGACTAAGAAGCACCGGCTAAATACGTGCCAGCAGCCGCGGTAATACGTAGGGTGCAAGCGTTATCCGGATTTACTGGGTGTAAAGGGAGCGCAGGCGGAAGGCTAAGTCTGATGTGAAAGCCCGGGGCTCAACCCCGGTACTGCATTGGAAACTGGTCATCTAGAGTGTCGGAGGGGTAAGTGGAATTCCTAGTGTAGCGGTGAAATGCGTAGATATTAGGAGGAACACCAGTGGCGAAGGCGGCTTACTGGACGATAACTGACGCTGAGGCTCGAAAGCGTGGGGAGCAAACAGGATTAGATACCCT
+
@FFGGCFGGGGGGGDFGGGFEGGFGG@EFGGGGGFGGGFFGGEECGGGFGGFFEDCCGGFDDFGGGG+?+EFGFGGGGGGFECEFFFFGGGGCEG8FEFFGG9F7B?>,,BACDE=,FF8<=D745@FCGEC9:<<F<F@<D9<CGE>:<<FGEF6533$FF=FCC<BFGF:<CF>CDG7A6>2?FDE9=A<CFC:CCFCGECFEDEC;FDE<CCGG>GGCAGE=CGGGC@<@/CFGFC:<CFD:GEFCC5D8G>GGGGFA?F8GFC39CGFCF=GCC7GECFF:E9?AEE,?<E=,GFE,,GGCGGFCDGGGGGGCEDFFEEF9FC=8GGFFGDGFGGGGGGGGGFGDDGGGGFC<<FGEF@C,DAGGGGGEF,8GGFGEFFGGFGGGF@EC8FCGGEC9GGGFAGGFGFFEC@CCA
@BS 372
TGGGGAATATTGCACAATGGGCGAAAGCCTGATGCAGCGACGCCGCGTGAAGGATGAAGTATTTCGGTATGTAAACTTCTATCAGCAGGGAAGAAAATGACGGTACCTGACTAAGAAGCCCCGGCTAACTACGTGCCAGCAGCCGCGGTAATACGTAGGGGGCAAGCGTTATCCGGATTTACTGGGTGTAAAGGGAGCGTAGACGGTGTGGCAAGTCTGATGTGAAAGGCATGGGCTCAACCTGTGGACTGCATTGGAAACTGTCATACTTGAGTGCCGGAGGGGTAAGCGGAATTCCTAGTGTAGCGGTGAAATGCGTAGATATTAGGAGGAACACCAGTGGCGAAGGCGGCTTACTGGACGGTAACTGACGTTGAGGCTCGAAAGCGTGGGGAGCAAACAGGATTAGATACCCT
+
GGGGGGGGGGGGGGGGGGGGGGGGGGGGGGGGGGGGGGGGGGGGGGGGGFFGGGGECFGFFGFGGFGGGGGGGGGGGGGGGFGGGGGGGGGGGGGGGGGGGGGGGCFGGGGGGGGGGGFGGGGG?GGGGGGGDG:GFGGGFGCGGGGGGDEGGGGCFFGGGDF@@CGGGGDGFF5GGGCFEG:FGGCEFGFGFGGGGGGGGGGGGGGGFFGGGGGFFFGGGGGGGGGGGGFGGGFCFFGGGGGGFGGGGGGGGGGGFAFFFGFFGGGGGGGFGGGGCDGGCGGGGGGGGGGFGGGFFFB,GGGGGGGGGGGGGGGGGGGGGGGFCGGGFAGGGDGGGGFGGGGGF7GGGGGGGGGGGGGGGFGGGGGGGGGGGGGGGGGGGGGDCGGGGGGGGGGGGFGGGGGGGGGGGGGCCCCC
@BS 373
TGGGGAATATTGCACAATGGGGGAAACCCTGATGCAGCGACGCCGCGTGAGCGAAGAAGTATTTCGGTATGTAAAGCTCTATCAGCAGGGAAGAAGAATGAAGGTACCTGACTCAGAAGCACCGGCTAAATACGTGCCAGCAGCCGCGGTAATACGTATGGTGCAAGCGTTATCCGGATTTACTGGGTGTAAAGGGAGCGCAGGCGGTGCGGCAAGTCTGATGTGAAAGCCCGGGGCTCAACCCCGGTACTGCATTGGAAACGGTCGTACTAGTGTGTCGGAGGGGTAAGTGGAATTCCTAGTGTAGCGGTGAAATGCGTAGATATTAGGTGGAACACCAGTGGCGAAGGCGGCTTACTGGACGATAACTGACGCTGAGGCTCGAAAGCGTGGGGAGCAAACAGGATTAGATACCCT
+
C88C::CCFD<,EFCFFFA<,,6@FFGGGF,@EFGGGGCFE@B:C:F>FGGFEFECFDGDC@E,?FC?F@BFAEC<??EFE9@FGCGFFEGC?B8?<,??F,BB<F,5,CF<<,BFFFDGGGGE7=ECEDFC<+,3D>FCFG@FEG7>F@*>DEFC>F>FB@@:<C::@F7C7FCE1*8C@FF:BCFC<<7?,?,7<C<:@54:*CF::*?>+::@FF?C;C3<CC:E::F=>CDGDF;@+BCG(FC@2<2DDFDGF=:<.>#@?GG=AFEF6#C/FCCB5ADDEAFF?FD??B5,FF<BCBE+FB@:?EAE94,=7@?FAB@,9EC9,C,FGGFF9GGFB,@,EFFCFF+FFAFECCF7CECFD9F@GGGEGGGGGGGDGFFC,,FF@6-7GGGFAFF<CEACFA;,AFEFA<ACB
@BS 109580
TGGGGAATATTGGGCAATGGGCGCAAGCCTGACCCAGCAACGCCGCGTGAAGGAAGAAGGCTTTCGGGTTGTAAACTTCTTTTATGAGGGACGAAGGAAGTGACGGTACCTCATGAATAAGCTCCGGCTAACTACGTGCCAGCAGCCGCGGTAATACGTAGGGAGCGAGCGTTATCCGGATTTACTGGGTGTAAAGGGCGTGTAGGCGGGGAAGCAAGTCAGATGTGAAAACCAGTGGCTCAACCACTGGCCTGCATTTGAAACTGTTTTTCTTGAGTGATGGAGAGGCAGGCGGAATTCCGTGTGTAGCGGTGAAATGCGTAGATATACGGAGGAACACCAGTGGCGAAGGCGGCCTGCTGGACATTAACTGACGCTGAGGCGCGAAAGCGTGGGGAGCAAACAGGATTAGATACCCT
+
GGGGGFGGFGGGGGGGGGGGGGGGGGGGGGGGGFGGGGGGGGGGGGGGGGGGGGGGGGGGGGGGGGGGGGGGGGGGGGGGGGGGGGGGFDGGGGGGGGGGGGGGGDGGGGGGFGGGGGGGGGGGGGGGGGGGGFFGGCFGGGGGGGGGGGGGGEFGGGGGGEGGGGG>GGGGGGGFGGGGGGGFG>GGGGGFFGGGFEEGGCEGGGGGGGGGGGGGGGGGGGGGGGFG0CDFGGGGGFEFGGFFGGFFEFDGGGGGGFFGGGFGGGFGGGFGGGGGGGGGGGGGGGGF?GGGGGGGGGFCFFAGGGGGGGGGGGGEGEEGGGFGFFGGGGGGFGGGGFF?GGGGGGGGGGGGGGGFGGGGGGGGFGGGGGEEGGGGGGGGGGEGDGGGGGGGGGGGGGFFGGGGGGGGGGGGGGCC@CC
@BS 109603
TGGGGAATATTGCACAATGGGGGAAACCCTGATGCAGCGACGCCGCGTGAAGGAAGAAGTATCTCGGTATGTAAACTTCTATCAGCAGGGAAGATAATGACGGTACCTGACTAAGAAGCCCCGGCTAACTACGTGCCAGCAGCCGCGGTAATACGTAGGGGGCAAGCGTTATCCGGATTTACTGGGTGTAAAGGGAGCGTAGACGGCGCAGCAAGTCTGATGTGAAAGGCAGGGGCTTAACCCCTGGACTGCATTGGAAACTGCTGTGCTTGAGTGCCGGAGGGGTAAGCGGAATTCCTAGTGTAGCGGTGAAATGCGTAGGTATTAGGAGGAACACCAGTGGCGAAGGCGGCTTACTGGACGATAACTGACGCTGAGGCTCGAAAGCGTGGGGAGCAAACAGGATTAGATACCCT
+
EFGGGDCF<FEFCAFGGGGGGCGGGCGFGGGGG9EFGG@FEFEGGGGGGCFGE,FFF=FCEGFGGGGBE<<FFEGGGGGGE,EF<8FFFGGGEGDE<EEGG>FGG+FFEFGGGGFAFDFDGDEGG?GGG,>D:DDFGGGCF<<FEGGD7FC<B5GF?DFGG8DF:C:<=CF@BFFE7CFGD0=<ABCF:F?,CFFF=CCGGCCCGGE??,;D@CFFGGCCGFGFFFFD7E=@CEF;@8EFGD87@:889GFEGGGFG:DFF4F>,CGGGCGGFF@F:9F+<A,FE:FC>FFFEFGF8??<GFFC7DGGGGGFC?7FCC,CF9ACFEGE?EF9EDGFFFGGGGGGGEECGGDFFFCGGFCECC9<GFFE7FF:DEFFECCEE>GFGGF7GGGFGGGGEGFEGGGFFFEGGGGCC8CC
@BS 376
TGGGGAATATTGCACAATGGGGGAAACCCTGATGCAGCGACGCAGCGTGAGCGAAGAAGTATTTCGGTATGTAAAGCTCTATCAGCAGGGAAGAAGAAGTGACGGTACCTGACTAAGAAGCACCGGCTAAATACGTGCCAGCAGCCGCGGTAATACGTATGGTGCAAGCGTTATCCGGATTTACTGGGCGTAAAGGGAGCGCAGGCGGAAGGCTAAGTCTGATGTGAAAGCCCGGGGCTCAACCCCGGTACTGCATTGGAAACGGGTCATCTAGAGTGTCGGAGGGGTAAGTGGAATTCCTAGTGTAGCGGTGAAATGCGTAGATATTAGGAGGAACACCAGTGGCGAAGGCGGCTTACTGGACGATAACTGACGCTGCGGCTCGACAGCGTGTGGAGCAAACAGGATTAGATACCCT
+
;@@FGFEGF@FFFGFFCE@EGGGDDGFEF8C;,;C;@<@CFGC+@@@8:CCC=@CFC,C<CF9,5C=,4CCEFFGGGFC<F9FFG?EFGD+:BFFEFBF<E<ECFFGG,,E,4,,:BF9DFFGGGD7+BBACF9<DFF@=>@FFFGDGGE>:>EGFB?F3@F9FGGEGG<<*<,3CBFF@*7<@,@CC>FF9@:>EF7CF98=F5CCE8CC4;F<@A:CCGCCC;CE>?CEF:<CE89EB9.C<:FC7;DG;=8AEGF;=8)@$2CE=6FB@:CF-+4&CEF=AC=5,A,?<<<9,?EFBF9=A=BBFF?,,,<B,FCFC99<,,EC,<FDFE<B<E6D@GEF:@C5,,B:FC<6EC9,8,8GGCFAGFF:@6@7ECF:@CFF@A8,6:CFCC,,6,E;,C=ECDF<A@<EE@A<A,-
@BS 76812
TGGGGAATATTGCGCAATGGGCGAAAGCCTGACGCAGCGACGCCGCGTGAGGGATGAAGGTTCTCGGATCGTAAACCTCTGTCAGGGGGGAAGAAACCCCCTCGTGTGAATAATGCGAGGGCTTGACGGTACCCCCAAAGGAAGCACCGGCTAACTCCGTGCCAGCAGCCGCGGTAATACGGAGGGTGCAAGCGTTAATCGGAATAACGGGGCGTAAAGCGCACGTAGGCGGCTTGGTAAGTCAGGGGTGAAATCCCACAGCCCAACTGTGGAACTGCCTTTGATACTGCCAGGCTTGAGTACCGGAGAGGGTGGCGGAATTCCAGGTGTAGGAGTGAAATCCGTAGATATTTGGAGGAACACCGGTGGCGAAGGCGGCCACCTGGACGGTAACGGACGCTGAGGTGCGAAAGCGTGGGTAGCAAACAGGATTAGATACCCT
+
CFCFEEGG9FDFGGGGGGGFGGGGGGGGGGGGGGGCFGDGGFGFGCGGEEFFGE<B<F9FGGGGGGGGGDEGGGGG@DFGGGGGG8=EGGGGEGGGC<EGFEEDGGFFDGGGF92CF7CDEGGFGC:CEGGE70;EGGGG6EF6AFGGGDGGGGGGGG>@8E8CEGGFGGG5E8:CEF,CFD81;C.CCFGG<CE7CG<9-C8A8)<E+GGDECC;<<<<::::>;;C:<FFEECCEE:B0GGGGGFFGGEGF@GFF@CE5C>**>CCC<<9FC39:,2<DCE;F87EGFD8GF@GFF8CFEGGGFEGGGGGGGGFCFFCEACGFDFFFEEF?BGGFF:+B,7GFGFFFEC,FFEDEEBB7FF>GGGGF?GF:DFCD8F@CEGGEGFCC::<C@CGGEFFCFFE:GGGGFFECEDGGGFFGGGGECGDGFEFGFGFFC<AA@
@BS 378
TGAGGAATATTGGTCAATGGGCGAGAGCCTGAACCAGCCAAGTAGCGTGAAGGATGACTGCCCTATGGGTTGTAAACTTCTTTTATAAAGGAATAAAGTCGGGTATGGATACCCGTTCGCATGTACTTTATGAATAAGGATCGGCTAACTCCGTGCCAGCAGCCGCGGTAATACGGAGGATCCGAGCGTTATCCGGATTTATTGGGTTTAAAGGGAGCGTAGATGGATGTTTAAGTCAGTTGTGAAAGTTTGCGGCTCAACCGTAAAATTGCAGTTGATACTGGATATCTTGAGTGCAGAAGGGGAGAGTGGAATTCCATGTGTAGCGGTGAAATGCGTAGATATATGGAGGAACACCGGTGGCGAAAGCGGCTCTCTGGTCTGTAACTGACGCTGAGGCTCGAAAGCGTGGGGAGCAAACAGGATTAGATACCCT
+
FGGGGGGGGFGFGGGGGGGGFFGGDGGGGGGGGGFGGGGGGF<FGGGGGGGGGFCFFGGGFGGFFGGGGGGEGGGGGGGGGDFGFGGGGGGGGGFGGCFF@FCFCFGFGCGGGG:C@FG>?FGGGGGGFGGGGGGEGGGGFCGG:FFGGGGGGGGGEFGGFGGFFGCFGGGGGGGGGGFFG>DFEGDCF=BGFGGGGGFFFFCCCGFC@CBBF2>*GGGFD9FCBDFCGGGFGGGFFFGEAGGDF?FFEFFDGFGF=@FGGCGGGGGGGGGGGGGF@<GFFFFGCGFGGGFF=AFA9AEE?GGGF<GGGGGFFDFGBE9,FGFFDDGGGGGGGCGGEGGFGGFA,GGGFAGGFFGGGGGCCGGGGFF7GGGGGE?GGGGGGGFCGGGGGGGGGGGGFDGGGGGGGGGGEFEGCGGGGGGGGGGGGGGGGGGCCCCC
@BS 89561
TGAGGAATATTGGTCAATGGGCGAGAGCCTGAACCAGCCAAGTAGCGTGAAGGATGACTGCCCTATGGATTGTAAACTTCTTTTATAAAGGAATAAAATCGGGTATGGATACCCGTTTGCATGTACTTTATGAATAAGGATCGGCTACCTCCGTGCCAGCGGCCGCGGTAATACGGAGGATCCGAGCGTTATCCGGATTTATTGGGTTTAAAGGGAGCGTAGATGGATGTTTAAGTCAGTTGTGAAAGTTTGCGGCTCAACCGTAAAATTGCAGTTGATACTGGATAGCTTGAGTGCAGGTGAGGCAGGCGGAATTCGTGGTGTAGCGGTGAAATGCTTAGATATCACGAAGAACGCCGATTGCGAAGGCAGCCTGCTAAGCTGTAACTGACATTGAGGCTCGAAAGTGTGGGTATCAAACAGGATAAGATACCCT
+
9C9FGGGGGGGG<CCFGGEGGFGG7+7CFFGG,CFGGGDEF,CCCFCGGDG,CE<FG,,6CE<F,6F8,CEF,CF,FG,6?F-?,?EC?FCF8CFAF,<,FC4F:AB,,E<F8=+?EF+C,@,:,5,<<BE9F,5,5,9C=A=CF=?,8<,D+A3F@<=@7CC+8:FG<<38B,)&4511>3DD:CEFGD7<CCF?0,?1#?#@:0,@?:FFGFB>EGGFB=238<C,=DA=9CG#@8*71FCF9GFD@%CGDCG<:+><CC9:5A=GFGF@C>'CA?&EFFAA6FA,=,?FGGFE?,==FFGFE+:@EFGGEEFF:@FEFA:GGEGGFGFEGGGEE?FFFF9CF@F<CFECEF@+GFA@EEDGCACC,8FFF,F99F6CFAEC,GFFFAGGGGGGGGFDFDGGGGFCGGGEC,C,GGGGGFCFEC,FGGFBA8CC
@BS 380
TGGGGAATATTGCACAATGGGGGAAACCCTGATGCAGCGACGCCGCGTGAGCGAAGAAGTATTTCGGTATGTAAAGTTCTATCAGCAGGGAAGAAGAAATGACGGTACCTGACTAAGAAGCACCGGCTAAATACGTGCCAGCAGCCGCGGTAATACGTATGGTGCAAGCGTTATCCGGATTTACTGGGTGTAAAGGGAGCGCAGGCGGAAGGCTAAGTCTGATGTGAAAGCCCGGGGCCCAACCCCGGTACTGCATTGGAAACTGGTCATCTAGAGTGTCGGAGGGGTAAGTAGAATTCCTGGTGTAGCGGTGAAATGCGTAGATATTAGGAGGAACACCAGCGGCGAAGGCGGCTTACTGGACGATAACTGACGCTGAGGCTCGAAAGCGTGGGGAGCAAACAGGATTAGATACCCT
+
FGGGGDGGGGGGGGGGGGGGGGGGGGGGGGGGGGGGGCFGGGGGGGGGGGGF@@FGGFGFGFFFFDC?FFG9BA@F,<FFGCDGGFGEFDFGFFFGGGFCGCFFDCDEGFGFFGCFEFFFG=BFFGGCBFDFD=FFCGGG,@@FFD<CCEBCCCFCF>F$@>%FFGEFFF6<>CE@:<*CGF<@9FGG::4?FFFCB*<CCEGFE5?EC?>EFFFFFCC<CCFF?FFG?FCCEGGGGGGGEGGGCEE<>EC=>F4AF<@3<<=DCDFE=FFB,FF?FCFBBEDFD=<E,AEC,EE<=F@E9,FEF@4+49,E@C4CC:GF@AE,FFFF8FGGEE,FC6:F@7:C7CACB@CFF@ACC@FEEC<CE<GGGFECFC8GEC8FEGGEF@;:@DGGGFFE<GCEFFF<C<@FGGGGFCCAAA
@BS 90083
TAGGGAATCTTCCACAATGGACGCAAGTCTGATGGAGCAACGCCGCGTGAGTGAAGAAGGTCTTCGGATCGTAAAACTCTGTTGTTAGAGAAGAACACGAGTGAGAGTAACTGTTCATTCGATGACGGTATCTAACCAGCAAGTCACGGCTAACTACGTGCCAGCAGCCGCGGTAATACGTAGGTGGCAAGCGTTGTCCGGAATTACTGGGTGTAAAGGGAGCGCAGGCGGGAAGACAAGTTGGAAGTGAAATCCGTGGGCTCAACCCATGAACTACTTTCAAAACTGTTTTTCTTGAGTAGTGCAGAGGTAGGCGGAATTCCCGGCGTAGCGGTGGAATGCGTAGATATCGGGAGGAACACCAGTGGCGAAGGCGGCCTACTGGGCACCAACTGACGCTGAGGCTCGAAAGTGTGGGTAGCAAACAGGATTAGATACCCT
+
GGGDGGGGGGGCFFGEDFGGGGGGGFGGGGGGGGGGFGGGGGCGGGGGGGGGGGGGGGFGGGFGGGGGEGGGCFFGGGGFF<EFGGGGCGFGGGBFGGDFDCGCFG8FGGGGGGDEGGCGF,EFCFGGGGGDADGGGGGGGGGCFFGGGGG+DDFGGEGGGGGGDGGGGGGCG<>:CFGGGGGG=GFGGGFEGFCE<FFGGGGG@CC9FFGCFFEFCFGGGGGGGG>75EGFCEECCGGGGGGFFGFFGG<GGGF8GF@EGCFFDDCEFCCFGG79EFFC8GGEE,,EGGEGGFFFGGGGGGGGGGGFFF:CGFBFFE8GCFCGGFCFC7@CDGFGGGGGGGDGFF@+77GCF9@FFDGFEFE8DDGFGGEGGGGGGFAFFGGGGGGGGGGF@GFFGGGGGFGECEFD@9E:GGF@CCFAGFGFDGGGGGGGGGGCCCCC@
@BS 86747
TGGGGAATATTGCACAATGGGGGAAACCCTGATGCAGCGACGCCGCGTGGAGGAAGAAGGTCTTCGGATTGTAAACTCCTGTTGTTGAGGAAGATAATGACGGTACTCAACAAGGAAGTGACGGCTAACTACGTGCCAGCAGCCGCGGTAAAACGTAGGTCACAAGCGTTGTCCGGAATTACTGGGTGTAAAGGGAGCGCAGGCGGGAGAACAAGTTGGAAGTGAAATCCATGGGCTCAACCCATGAACTGCTTTCAAAACTGTTTTTCTTGAGTAGTGCAGAGGTAGGCGGAATTCCCGGTGTAGCGGTGGAATGCGTAGATATCGGGAGGAACACCAGTGGCGAAGGCGGCCTACTGGGCACCAACTGACGCTGAGGCTCGAAAGTGTGGGTAGCAAACAGGATTAGATACCCT
+
GGFFGGGGGGGGGGGGGGGGG7FGGGGGGGGGGGGGGGGGDGGGGCEGCF@EGGGF<FGGGGGGGGGFEGFFGGGGFGGGGGFGFGGGGCFGGGGGCGGFFGG:+CFGGGGGGGFEDFFF9EFEGEGGGGFFGGGFGGGGGGGGGGGGGGGBFFGGGGGFGFGGGGGGEGGGGGGGGGCGGGGGGGGGGGAFGFGGEGFDDGGGGGGGGFFCGFGFCCCFFCECECGGGGGGGGGGGGGGGGGGGGGGGGFA<EFFGFGFGFGGGGGGGGGGGGGGGGEA?EFGGFCGGFDGGFGGGGF=FGGGGGGFGGGGEGGGGGDGGFEGCECFGGGFDGGGFGGGEGGGGGGGGEFCAFGGFFGGFFF8GGGGGGGGGGGGFFEEFGGDFDFCGGGGGGGGGGGDGGGGGGGGGGGCCCCC
@BS 110954
TGGGGAATATTGCACAATGGGGGAAACCCTGATGCAGCGACGCCGCGTGAGCGAAGAAGTATTTCGGTATGTAAAGCTCTATCAGCAGGGAAGAAGAAATGACGGTACCTGACTAAGAAGCACCGGCTAAATACGTGCCAGCAGCCGCGGTAATACGTATGGTGCAAGCGTTATCCGGATTTACTGGGTGGAAAGGGAGCGCAGGCGGAAGGCTAAGTCTGATGTGAAAGCCCGGGGCTCAACCCCGGTACTGCATTGGAAACTGGTCATCTAGAGTGTCGGAGGGGTAAGTGGAATTCCTAGTGTAGCGGTGAAATGCGTAGATATTAGGAGGAACACCAGTGGCGAAGGCGGCTTACTGGACGATAACTGACGCTGAGGCTCGAAAGCGTGGGGAGCAAACAGGATTAGATACCCT
+
GGGGGECFGFFGGGGGGG9FGGGGGGGGGGGGG9FGGGGGDCEGGGGGGGGGGFGEGCFFEGCEGGGGGFGGGGGFDFGGGFEFGGGGGGGGGGGGGGGGFAFGGGGCFGGGGADFGBDGGGFGG>F?E<DFFFG,GG@FF?GGFGGGGGGGGGFFGFFFF8)FEFGFFEFE<CFFGE<<<CAF6FG28=3FFGGEFCGFGGGGGGGGFFEF9GGGF?:FEFFEFGGGGECEFCGFFGCGGFFGFEECFCCADEGGGFGFCC?GFDCCFEG9GEFGEGGFCGCGGF9GGGFFGEC?GGGGF<EE7CCCGGGGGGGF7F7GGFFCGGFFEGGDGFGFFEGGFEEGGGGGEGGGGGCFGGGGGGGGGGGEEF@GGGGGGGFGGFDGGGGGDGGFEEGGGGFFGGGGGGGGGGFFFCCCCC
@BS 80617
TAGGGAATCTTCCACAATGGACGCAAGTCTGATGGAGCAACGCCGCGTGAGTGAAGAAGGTCTTCGGATCGTAAAACTCTGTTGTTAGAGAAGAACACGAGTGAGAGTAACTGTTCATTCGATGACGGTATCTAACCAGCAAGTCACGGCTAACTACGTGCCAGCAGCCGCGGTAATACGTAGGTGGCAAGCGTTGTCCGGATTTATTGGGCGTAAAGGGAACGCAGGCTGTCTTTTAAGTCTGATGTGAAAGCCTTCGGCTTAACCGGAGTAGTGCATTGGAAACTGGAAGACTTGAGTGCAGAAGAGGAGAGTGGCACTCCATGTGTAGCGGTGAAATGCGTAGATATATGGAAGAACACCAGTGGCGAAAGCGGCTCTCTGGTCTGTAACTGACGCTGAGGTTCGAAAGCGTGGGTAGCAAACAGGATTAGATACCCT
+
CFAFGGD<;FFA9FGGG,CECFGGGEG,,<EFFGFFGFGGCG@+@:F@B:FFEFGFFGGGCF9CEFDGCFEFGGGGCFGGFG9E,FFFGCE8FFFFECGE@4<?=CFAEEFCAFDFE9<EGG,@?EEGGF7D9FGG8A><=DDFAFAECC8BBFFGFE<FC<FB<CCA:C:FFG7FF9D;@?F:6AFGE=G7;FC:F<FE7=GGC?<GFC<CG=GFFFGGG>@C6B:6D#FD<FFEE9FDFFD?>CCDC0<EG70FF>/EGGGF<B%,:/9#09GG4E;9,<ECFEFCE@<F<EFF?AGGGGFA,GCF?F9GFFE,<,48E=E8GFEECEECGFFCE7GGGGGGFAGFAFDF9CEC<,CC-FE8C@F@EFFF@7DGGGGGGFCFCGF<<FGGGGEFGFGGGGGFGGGFF7DGC@ECFFC<C8FF-E,6GGGFGF<@<CBC@
@BS 123218
TGGGGAATATTGCACAATGGGCGAAACCCTGATGCAGCGACGCCGCGTGAGCGAAGAAGTATTTCGGTATGTAAAGTTCTATCAGCAGGGAAGAAGAAATGACGGTACATGACTAAGAAGCTCCGGCTAAATACGTGCCAGCAGCCGCGGTAATACGTAGGGGGCAAGCGTTATCCGGATTTATTGGGTGTAAAGGGAGCGCAGGCGGAAGGTTAAGTCTGATGTGAAAGCCCGGGGCTAAACCCGGGAACTGCATCGGAAACTGGTAAACTAGAGTGTCGGAGGGGTAAGTGGAATTCCTAGTGTAGCGGTGAAATGCGTAGATATTAGGAGGAACACCAGTGGCGAAGGCGGCTTACTGGACGATAACTGACGCTGAGGCTCGAAAGCGTGGGGAGCGAACAGGATTAGATACCCT
+
F8FGGFGGFGFGGFFFCFFGG8FCGG7EFGGGFFGGG?+@:B:FFEGGGC:,@F>CGC,5,5CEDFG:ECEE9CFBAB@F,C,9@8F=DGCFEFF<4BE<,,E:>C33,CAFEEF?,,B8,,,,++8@+,,,8:+,7:>@5::5@EC74->7<472)(3)2)6C/*EG<FC8*;*E;<92>36*+FC9;GFC@@C<83CEC;EC8?C>,,,:;;?2>CDF>,;CCF?FF>CC3*GFBF@+FFB3+,=C,E<DF=@GEGGGFDF,FC,,,9GFCFCC>F::F:DF?EC,:9FE<GFFEFE?,9GFC:DF7FC5,9GFBDFFFFEC,C,98FF<<GEFFGGGGGGGGGGGDEGEFCEEC9FGCF<FC,FFGGGEF@FCGFEFCC@@GGGGF:7GGGEFGFB,GFCGGGFFEGGGGCCCCC
@BS 61447
TGAGGAATATTGGTCAATGGACGAGAGTCTGGACCAGCCAAGTCGCGTGAAGCAAGACGGATCTATGGTTTGTAAACTTCTTTAGTGCGGGAACAAAGCGGCGTCGTGACGCCGGATGAGTGTACCGCAAGAATAAGCATCGGCTAACTCCGTGCCAGCAGCCGCGGTAATACGGAGGATGCGAGCGTTATCCGGATTTATTGGGTTTAAAGGGAGCGCAGGCTGCGAGGCAAGTCAGCGGTCAAATGTCGGGGCTCAACCCCGGCCTGCCGTTGAAACTGTCCTGCTAGAGTTCGAGTGAGGTATGCGGAATGCGTTGTGTAGCGGTGAAATGCATAGATATGACGCAGAACTCCGATTGCGAAGGCAGCATACCAACTCGCGACTGACGCTGAGGCTCGAAAGCGTGGGTATCGAACAGGATTAGATACCCT
+
GGGGGGGGGGGGGGGGGGGGGGGDEGGGGFFGGGGGGFGGGGGGGGEGDE@FGGGGGGGGFGGGGGGGGGGGGGGGGGGGGGGGGGGGDGGGGGCGGGGDGGE7FCFFGGGGGCGGGGGGGFFFGF@@FGGGGBFGGGGGGGGGGGGFGGGGC:ECFBEG>F>G?GGGGDFGG@EEGGDG9F@<C;FGDEGCGGDCFGFCE-EFGGGDFGFFCBFGGGGGGGGFCGCEGGGGCC=CGGGGGGGGFGECCCGGFCEFCGFGGGGGGFEGGGGGFGGGFGFCDBFEFFDFGGGGDF7AFF8DGFCGF@GEACCGGGGGGGGGGDGEEF?GGGCF<FAGGGGGFGGGEEF<GGGGGGGGGFGGGGGGGGFFFF8CFCGFCGF:7GEGGGGGGGGFGGGGGGGGGGGGGGGGGGGGFFDGGGGGGGGFGGGFGCCCCC
@BS 106464
TGAGGAATATTGGTCAATGGGCGCTAGCCTGAACCAGCCAAGTAGCGTGAAGGATGAAGGCTCTCTGGGTCGTAAACTTCTTTTATATAAGAATAAAGTGCAGTATGTATACTGTTTTGTATGTATTATATGAATAAGGATCGGCTAACTCCGTGCCAGCAGCCGCGGTAATACGGAGGATCCGAGCGTTATCCGGATTTATTGGGTTTAAAGGGAGCGTAGGTGGACTGGTAAGTCAGTTGTGAAAGTTTGCGGCTCAACCGTAAAATTGCAGTTGATACTGTCAGTCTTGGGTACAGTAGAGGTGGGCGGAATTCGTGGTGTAGCGGTGAAATGCTTAGATATCACGAAGAACTCCGATTGCGAAGGCAGCTCACTGGACTGCAACTGACACTGATGCTCGAAAGTGTGGGTATCAAACAGGATTAGATACCCT
+
FFGGGGGGC@FGGGGGGGGGGGGGGFFGGGGGGGGEGGGGFFEGGGCFG,CFFGGGGGGFFCCE6EFGC,<CFFGGFGCGGGGGGGGGG9FGCEFGGGEFGFFCFEGGGEFGFG<?EFFGGGGGGGGGGGGGGGGGGGGG>B<E74=8FF?=FFC<GGDG<<?GGGGGGE@CFGG7ECFG8F<FCE<FG#GGGCGGB;9BDCFGGC;ECFFFF><7@EC:EC@-GFFGGGGFFFG:CGGCGGFFFB,/CECGFFB8F@EF8DGGEEFG,FFFAF?>EFFFE?4,,<FGFFGFEFC5GGFCGGGGGGFECFFEGGCC@=<8GGGGEECGFAGGGGFE<<FFGGGF8C,,GGGGFC7-F7F@:CGFGDGGGGFGGDCAEFDFF<EFADFF@FFC,GFCE@7E8GGGGEC@GFFFFCC,GFGGGGFGFDGFGGGCCCCC
@BS 388
TGAGGAATATTGGTCAATGGGCGAGAGCCTGAACCAGCCAAGTAGCGTGAAGGATGACTGCCCTATGGGTTGTAAACTTCTTTTATAAAGGAATAAAGTCGGGTATGGATACCCGTTTGCATGTACTTTATGAATAAGGATCGGCTAACTCCGTGCCAGCAGCCGCGGTAATACGGAGGATCCGAGCGTTATCCGGATGTATTGGGTTTAAAGGGAGCGTAGATGGATGTTTAAGTCAGTTGTGAAAGTTTGCGGCTCAACCGTAAAATTGCAGTTGATACTGGATATCTTGAGTGCAGTTGAGGCAGGCGGAATTCGTGGTGTAGCGGTGAAATGCTTAGATATCACGAAGAACTCCGATTGCGAAGGCAGCCTGCTAAGCTGCAACTGACATTGAGGCTCGAAAGTGTGGGTATCAAACAGGATTAGATACCCT
+
GEFGGGFGFCFFGGGGGGGGGGGGCF@,CFGFGGGGGGFF,C<EDFFGGGFCFFDFGGGGCFFFFEFGGFEFFGGGGGGFGCCFGGGGGGFGDEGEFGEFGCG,@EFGGGGGFGG7=FCFFCGGGGGGGGGGFG9FGDGF=EEGGCFFECGAG-EGFF@F>6FFEGGCCEGF;2@C9FEEC:CG7FECCC:<C=CGGF#?FDGGFF=@BFDGFCGFEGFGDEGFFF6:C@7CGGDFGDC<9@F9(EFFE?-EEFEFDCEFFEFCFGGGGGF8E,?EA=?E98CFDFE9GGGFCFA4?,><8CCF=7:?EABAFEFGFCB,F9F>B@EADGFGDF9FF9FGGF<FC,6,DFFFEF7EC@8FGGGFF9GFC@6F8FCF9F9E8GGFEAGDGFFE@@FGGGGFGFGEFEFF7GECCDGGF9GGFGGE9DCGGGFCCCCC
@BS 389
TAGGGAATCTTCGGCAATGGGGGCAACCCTGACCGAGCAACGCCGCGTGAGTGAAGAAGGTTTTCGGATCGTAAAACTCTGTTGTAAGTCAAGAACGAGTGTGAGAGTGGAAAGTTCACACTGTGACGGTAGCTTACCAGAAAGGGACGGCTAACTACGTGCCAGCAGCCGCGGTAATACGTAGGTCCCGAGCGTTGTCCGAATTTATTGGGCGTAAAGCGAGCGCAGGCGGTTTGATAAGTCTGAAGTTAAAGGCTGTGGCTCAACCATAGTTCGCTTTGGAAACTGTCAAACTTGAGTGCAGAAGGGGAGAGTGGAATTCCATGTGTAGCGGTGAAATGCGTAGATATATGGAGGAACACCGGTGGCGAAAGCGGCTCTCTGGTCTGTAACTGACGCTGAGGCTCGAAAGCGTGGGGAGCGAACAGGATTAGATACCCT
+
GFGGGGFGGGGGGGGGGGGGFGGGGGGGGGGGGGGGGGGGGGGGGGGFEGFEEEFFGGGGGGGGGGGGGDGGGGGGGGGGGGGGGGGG<EDGGGGGEGGGGFGGGFGGGGGGGFGGAFDGGGGGDGFGGGGGGGGGGGGGGGCFGCFFFEGCFGG9FGGFGGFFGGFGGGGEGGEGCFGGGGFFEEGGGGDGGGGGGGGDEGGGGGGGFCGGGGGGGGGGGGGDGGGEGEGGGGGGGGFCFCFGEGFDB?E@FGFGGFF<GFGFEFEGFFFGGGGF@6GFFGGFFFCGGGGGFFEGFAF=;9DGFGGFGGEGFGGGFCGFGGGGGGGGGGCEGGGGGEGGGGGGFGGGGGGGGGFGGGGEGGEGGGGGGGGGGGGGGFGGGGGGGGGGGGGGGGGEEGGGGGGGGGGGGGGGGGGGGGGGGGGGFCCGFCGGGGFGC<CCB
@BS 390
TAGGGAATCTTCCACAATGGACGCAAGTCTGATGGAGCAACGCCGCGTGAGTGAAGAAGGTCTTCGGATCGTAAAACTCTGTTGTTAGAGAAGAACACGAGTGAGAGTAACTGTTCATTCGATGACGGTATCTAACCAGCAAGTCACGGCTAACTACGTGCCAGCAGCCGCGGTAATACGTAGGTGGCAAGCGTTGTCCGGATTTATTGGGCGTAAAGGGAACGCAGGCGGTCTTTTAAGTCTGATGTGAAAGCCTTCGGCTTAACCGGAGTAGTGCATTGGAAACTGGAAGACTTGAGTGCAGAAGAGGAGAGTGGAACTCCATGTGTAGCGGTGAAATGCGTAGATATATGGAAGAACACCAGTGGCGAAAGCGGCTCTCTGGTCTGTAACTGACGCTGAGGTTCGAAAGCGTGGGTAGCAAACAGGATTAGATACCCT
+
GGGGGGGGGGGGGGGGGGGGGGGGGGGGGGGGGGGGGGGGGGGGGGGEGGGGGGGGGGGFGGGGGGGGGGGGGGGGGGGGGGGGGGGGGGGGGGGGGGEGGFFGGGGGGGGGGGGGGFGGGDFGGGGGGGGGGGGGGGGGGGGGGFGDGG?GGGGGGGGGGGGGGGGGGGGGGDGGGGGGGGGGGGGGGGGGGGGGGGBFGEGGGGGGGFGGGGGGGGGGGFGGGGGGGGGCEGGGGGFFGGGGGGGGGGGGGGGGGGGGGGGGGGGGFFGGGGGGGFGFGGGGGGFFGEFFGGGEGGGGGGGGGGGGGFDFGGGGGGGGGFGGGGGGGGGGGGGGGGDGGGGGGGGGFDGGGGGGGGGGGGGGGGGEGGGGGGGGGGGFGGGGGGGGGGGGGGGGGGGGGGGGGGGGGGGGGGGGGGGGGGGGGGGGGGGGGGGGCCCCC
@BS 81771
TAGGGAATCTTCGGCAATGGGGGCAACCCTGACCGAGCAACGCCGCGTGAGTGAAGAAGGTTTTCGGATCGTAAAGCTCTGTTGTAAGTCAAGAACGAGTGTGAGAGTGGAAAGTTCACACTGTGACGGTAGCTTACCAGAAAGGGACGGCTAACTACGTGCCAGCAGCCGCGGTAATACGTAGGTCCCGAGCGTTGTCCGGATTTATTGGGCGTAAAGCGAGCGCAGGCGGTTTGATAAGTCTGAAGTTAAAGGCTGTGGCTCAACCATAGTTCGCTTTGGAAACTGTCAAACTTGAGGGCAGAAGGGGAGAGTGGAATGCCATGTGTAGCGGTGAAATGCGTAGATATATGGAGGAACACCGGTGGCGAAAGCGGCTCTCTGGTCTGTAACTGACGCTGAGGCTCGAAAGCGTGGGGAGCGAACAGGATTAGATACCCT
+
GGGGEFGGGGFGGGGGGGGGCFGGGGGGGGGGGGGGFGGGGGGGGDD@F:FFFFGGGGGGGGGGGGGGFGGGGFFGGFGGGGGGG,EFGFGGDFGGGDCFGFAEFFEFGGGGGGFFFEGGGGGGGGGGGGGGGGGGGFGGGGGFGGGGGGGGGGGFFGGGC<FGCGFGGGGGGGEG5=CGGFGGGGGGGGGGGGGEGEGGGDGE+FFGGFFGGGGGGDFGGCEEGEGGGGGGGGGGGGGCCGFFFGGGGGGGGFGFFF1FGGCFGGGGFGGFFGFGBFGGGGGCF9FFDGGFGG@FCFE,F9GGGGGGFBEGEGGFCGFF8GGGFGGGGGGGGGGGGFGGGGGGGGGGFDGGGGGGGGGGGGGGGGGGGGGGGGGGGGFCGGGGGAGGGGGGGGGGGGGGGGGGGGGGGGGGGGGGGGGGGGGGGGGGGGGGGF?GCCCCC
@BS 392
TGAGGAATATTGGTCAATGGGCGATGGCCTGAACCAGCCAAGTAGCGTGAAGGATGACTGCCCTATGGGTTGTAAACTTCTTTTATAAAGGAATAAAGTCGGGTATGCATACCCGTTTGCATGTACTTTATGAATAAGGATCGGCTAACTCCGTGCCAGCAGCCGCGGTAATACGGAGGATCCGAGCGTTATCCGGATTTATTGGGTTTAAAGGGAGCGTAGGTGGACTGGTAAGTCAGTTGTGAAAGTTTGCGGCTCAACCGTAAAATTGCAGTTGATACTGTCAGTCTTTAGTACAGTAGAGGTGGGCGGAATTCGTGGTGTAGCGGTGAAATGCTTAGATATCACGAAGAACTCCGATTGCGAAGGCAGCTCACTGGACTGCAACTGACACTGATGCTCGAAAGTGTGGGTATCAAACAGGATTAGATACCCT
+
EFFEGGFGGGGGFFGCFCFEFFGGGEGGGGGGGGGGGGGGGGAEGGGGEBFFDDGGEF<EF,EAFCFGGG@FGGFGGFFAFGGGFDGFGGFGGGEGGGGFGGFFGGGGFGGCE@FCFEFGGGGGGD?FGGFGGGDGGFGGCGDGGGDDDFFGGGGEFGGF>GGGG6FGCGGGGGGGGFE@C<CFEFDCFEBFF@E<FEGBFFEB0GFFAGFFEEFFGGGFFC983:@CGGGGGFGGGFG>GGGGDEGGGGGGGGGGGGGGGGGGGGGGGGGDCGFFBDGGGGGGGFGGFFF,DGDGGFGGGCGDGGGCGFGFF8EFCGGGGGGGCBCDGGGGFFGGGGGGGGGGGFFGGGGGGGGEGCGEGGGGGGGGGFGGGGGGGGGGGGGGGECFFGGGGGGGFGGGGGFFGGGGGGGGFGGGGGGFGGGGGGGGF8GCCCCC
@BS 114454
TGAGGAATATTGGTCAATGGACGAGAGTCTGAACCAGCCAAGTCGCGTGAAGGAAGACGGATCTATGGTTTGTAAACTTCTTTAGTGCGGGAACAAAGCGGCGTCGTGACGCCGGATGAGTGTACCGCAAGAATAAGCATCGGCTAACTCCGTGCCAGCAGCCGCGGTAATACGGAGGATGCGAGCGTTATCCGGATTTATTGGGTTTAAAGGGAGCGCAGGCTGCGAGGCAAGTCAGCGGTCAAATGTCGGGGCTCAACCCCGGCCTGCCGTTGAAACTGTCCTGCTAGAGTTCGAGTGAGGTATGCGGAATGCGTTGTGTAGCGGTGAAATGCATAGATATGACGCAGAACTCCGATTGCGAAGGCAGCATACCAACTCGCGACTGACGCTGAGGCTCGAAAGCGTGGGTATCGAACAGGATTAGATACCCT
+
EGGGGGGGFFGGGGGGGGGGGGGGGGDAFGGGGGGGGGGF<<E<FGGGGGFGGGGGGGGGGGGGAFGGGFGGGGGGGGGGGGG9FGGGGCGGGGDGGFGG7FBCFGGGGGGGGGGEGCE<FEGGGGDGGGGGGFAFFGGFG@FGG@FDFFGGE7>FFGGGGGGGGGGFGGC,C:C*CG*B>CFFFE4EGCFCFCEGEEGCEF>CF<6CC<CFFGAEE=8>EG5<;,GGFE:CFEC<<<CFEC,CE=<CG7GGG?C:F*>;GGEGFCEGF8DFAFGEBDCFFGFEFF<AGGGF?FFGGGFFFFFGGCCFF<DF7EDEEFGGGGGGDGGGGGGGGGGFGE@,9GGEGGF?GGGGDEDGF:EFF7GFCGGGGGFGFGFEGGEGGGGGECGGGEGGFGGGGGGFFGGGGGGGFGGGEGGGGGGGGGGGGGFF@@<@CC
@BS 96442
TAGGGAATCTTCGGCAATGGGGGCAACCCTGACCGAGCAACGCCGCGTGAGTGAAGAAGGTTTTCGGATCGTAAAGCTCTGTTGTAAGTCAAGAACGAGTGTGAGAGTGGAAAGTTCACACTGTGACGGTAGCTTACCAGAAAGGGACGGCTAACTACGTGCCAGCAGCCGCGGTAATACGTAGGTCCCGAGCGTTGTCCGGATTTATTGGGCGTAAAGCGAGCGCAGGCGGTTTGATGAGTCTGAAGTTAAAGGCTGTGGCTCAACCATAGTTCGCTTTGGAAACTGTCAAACTTGAGTGCAGAAGGGGAGAGTGGAATTCCATGTGTAGCGGTGAAATGCGTAGATATATGGAGGAACACCGGTGGCGAAAGCGGCTCTCTGGTCTGTAACTGACGCTGAGGCTCGAAAGCGTGGGGAGCAAACAGGATTAGATACCCT
+
GGGGDFFGGGGGGGGGGGGGDGCFGGGGGGGGGCEGGGGGGGGGGGGGGDGDFGGGGGGGGFGGGGGGGGGGGGGGGGGGGGGGGCFAFGGGFFFG7@:?F,CFDEE=EFFFGGGFFGGGGCGGGGGGDEGGGGFFGDGGGGGDG>FGGGG=GGFB@G?*D<FFFGGGFCGGGGGGGGGGGGFGG=GFGGGEGGGGGGGCG7:GC9:C?8BFGGGEGGFEEEG>E>EEGGGGGG>FFFF:FGGGGGFEAGGGGGGGGGGGFGGGGGGGGGGGEGF>1GGGGGGGGGGFFCFFE=,GGGGGGGFEEFGGGGGGGGGGFGGGFGEB9GGGGGGGGGGGGFCFFFFF=EFGGGGGGGGGFGECEGDFGGGGGGGGGGGGGGGFDFEGGGGGGGGGGGGGGEFGGGGGGGGGGGGGGGGGGGGGGGFGGGGGGGGGGGGGCCCCC
@BS 395
TGAGGAATATTGGTCAATGGGCGATGGCCTGAACCGGCCAAGTAGCGTGAAGGATGACTGCCCTATGGGTTGTAAACTTCTTTTATAAAGGAATAAAGTCGGGTATGCATACCCGTTTGCATGTACTTTATGAATAAGGATCGGCTAACTCCGTGCCAGCAGCCACGGTAATACGGAGGATCCGAGCGTTATCCGGATTTATTGGGTTTAAAGGGAGCGTAGGTGGACTGGTAAGTCAGTTGTGAAAGTTTGCGGCTCAACCGTAAAATTGCAGTTGATACTGTCAGTCTTGAGTACAGTAGAGGTGGGCGGAATTCGTGGTGTAGCAGTGAAATGCTTAGATATCACGAAGAACTCCGATTGCGAAGGCAGCACACTGGACTGCAACTGACACTGATGCTCGAAAGTGTGGGTATCAAACAGGATTAGATACCCT
+
<FGGGGGGGGGGGGGGGGGGGGGGGGGGGCFGGGGGGGGGGGGGGGGGGGGGGGGGGGGGGGGGGGGGGEFGGGGGGGGFGGGGGGGGGGGGGFGGGGAFGGGGGGGGGGGGGGGGFGGGFDGGGGFGFGGGGGGGGGGGGGFEGGGGGGFGGFGGGGGGGGGGGGGGGGG@GGGGG?GGGGGGGEG<EGGDGDFEFEFFFGGGGGGGFGGGGEFEEGGGEEGDGGGGGGGGGGGGFGGFGGGGFGGGGGGGGGGGGEGGGGGGGGGGFEDEDGGGFFGFFGCAFGGFABFFCGFEGGGGGGGGGGGGGGGFGDGGGGGGGGGFFFFFGGGDGGGGGGDGGGGGGGEGGFDGGGGCGGGFGGGGGGGGGGGGGGGGGGGGGGGGGGGGGGGGGGGGGGGGGGGGGGGGGGGGGGGGGGGGGGGGGGGGGCGCCCCC
@BS 94635
TGGGGAATATTGCACAATGGGGGAAACCCTGATGCAGCGACGCCGCGTGGAGGAAGAAGGTCTTCGGATTGTAAACTCCTGTTGTTGAGGCAGATAATGACGGTACTCAACAAGGAAGTGACGGCTAACTACGTGCCAGCAGCCGCGGTAAAACGTAGGTCACAAGCGTTGTCCGGAATTACTGGGTGTAAAGGGAGCGCAGGCGGGTAGACAATTTGGAAGGGAAATCCATTGGCTCAACCCATGAACTGCTTTCAAAACTGTTTTACTTGAGTAGTGCAGAGGTAGGCGGAATTCCCAGTGTAGCGGTGAAATGCGTAGATATTAGGAGGAACACCAGTGGCGAAGGCGGCTTTCTGGACTATGACTGACGTTGAGGCTCGAAAGCGTGGTGAGCAAACAGGATTGGATACCCT
+
EFGGGGGGCAEFFGGGGGFGGGGGGGGFGGEFCF-CFFEGEGGGGGFFFCBFCFAFGFGFDAFEGGGFECBFCBFCAEAGF<FFFGG<?EDEC<,BFEF,,B:B?>,5ECCFG8<3DF=,B>=>CBCFEC<FE?DFFGF5>FGG>ACGE,4?D:8@FG8@)0FCCC;.8<11@CCC8/@<EA<F>B9GGF@FFCCCC@8C>:5;538#2@8272&=#9@=3-#@<@F,CFBF,F<@3+66+8,F<GF?BBB6,C8,,D<EE,<?@E:,,8EGFFE9,,E@FFAGF@DFF8?FGFCFF:,5FGGGE7GEEFAGDGGGGFEFFF9C?96,GFEGGFF<E8CGGGGGGF@DGGGFDFCC,E@<,C,,F9F@,F<FCBEC,7DGFEF<7EGGFFFC,FCFGFFFD@CFGGE9GFC@CCCC
@BS 122362
TAGGGAATCTTCCACAATGGACGCAAGTCTGATGGAGCAACGCCGCGTGAGTGAAGAAGGTCTTCGGATCGTAAAACTCTGTTGTTGGAGAAGAACACGAGTGAGAGTAACTGTTCATTCGATGACGGTATCTAACCAGCAAGTCACGGCTAACTACGTGCCAGCAGCCGCGGTAATACGTAGGTGGCAAGCGTTGTCCGGATTTATTGGGCGTAAAGGGAACGCAGGCGGTCTTTTAAGTCTGATGTGAAAGCCTTCGGCTTAACCGGAGTAGTGCATTGGAAACTGGAAGACTTGAGTACAGAAGAGGAGAGTGGAACTCCATGTGTAGCGGTGAAATGCGTAGATATATGGAAGAACACCAGTGGCGAAAGCGGCTCTCTGGTCTGTAACTGACGCTGAGGTTCGAAAGCGTGGGTAGCAAACAGGATTAGATACCCT
+
GGGGGGGGGGGGGGGGGGGGGGGGGGGGGGGGGGGGGGGGGGGGGGGGGGGGGGFGGGGGGGGGGGGGGGGGFGGGGGGGGGGGGGGGGGGGGGGGGGGGGGGGEGGGGGGGGGGGGGGGGFGGCGGDEFFGGGGGGGGGGGGG?GGGGG?GGGGFG7?GGGGGGGGGGGGGGGGGGGGGGFGGGGFFGGGGGGGDFGGGGCFGGGGGGGGGGGGGGGGGGGGGGGGGDGGDCEFFGGGFEFGGFGGGGGFGGGGGGGGGGGEGGGGGGGGGEGGGGGGGGGGGGGGEGFAGGGFGGFGGGGGGFGGGGGFGFGGGGGGGGGGFFGGGGDGGGGFGFEGGGFCFGFGGGGGGGGGGGGGGFGGGECGGGGFCCGGGGGFCGGGGGGGGGGGGGGGGGGGGGGGGGGGGGGGGGGGGGGGGGGGGGGFFGFDGGGGGCCCCC
@BS 60267
TGGGGAATATTGCACAATGGGGGAAACCCTGATGCAGCGACGCCGCGTGAGCGAAGAAGTATCTCGGTATGTAAAGCCCTATCAGCAGGGAAGAAGAAATGACGGTACCTGACTAAGAAGCACCGGTTAAATACGTGCCAGCAGCCGCGATAATACGTATGGTGCAAGCGTTATCCGGATTTACTGGGTGTAAAGGGAGCGCAGGCGGAAGGCTAAGTCTGATGTGAAAGCCCGGGGCTCAACCCCGGTACTGCATTGGAAACTGGTCATCTAGAGTGTCGGAGGGGTAAGTGGAATTCCTAGTGTAGCGGTGAAATGCGTAGATATTAGGAGGAACACCAGTGGCGAAGGCGGCTTACTGGACGATAACTGACGCTGAGGCTCGAAAGCGTGGGGAGCAAACAGGATTAGATACCCT
+
GCFFGC@FGGFGGGGGCCGFGGCFEFGGGCEGGFFGGF@FGGGF@EDGGGEGGG:FFF8FFG9FFGGGFCGGGGGGG<FGCFGD<FEDFEGFGGGD8=FFAEFGCFF7D<DFGC<,8BEDFFC<BECGGCFFGEG9<+5>CFC<FFFFE*>FFEGGGGGGF/=FF>??<@FE@<@CE7C=G7F9+F<FFC:7>=B;E<FF@CG>C/??8:C4-077<;6FFFFFDCF>FCGFCCFEDC@@F:DDE:AF>FF9GD?<F?CABEGGFGD9A%5FFGGGGEFCGGFF:@E9FCFEFFGGGGFFDGFACGEDGGFEEC@7CF@AFGFFEF?9GGGDFGEFGFFGFE@GGFFEGGGGGGGFGFGFEGGGGGGFF7EEGGGGGGGGGGGGGGGGGGGGGGGGGE8FGGGGGGFFFFGGGCCCCC
@BS 399
TGGGGAATATTGCACAATGGGGGAAACCCTGATGCAGCGACGCCGCATGCAGGAAGAAGTATCTCGGTATGTAAACTTCTATCAGCAGGGAAGATAGTGACGGTACCTGACTAAGAAGCCCCGGCTAACTACGTGCCAGAAGCCGCGGGATTACGTAGGGGGCAAGCGTTATCCGGATTTACTGGGTGTAAAGGGAGCGTAGGCGGTGTGGCAAGTCTGATGTGAAAGGCATGGGCTCAACCTGTGGACTGCATTGGAAACTGTCATACTTGAGTGCCGGAGGGGTAAGCGGAATTCCTAGTGTAGCGGTGAGAGGCGTAGATATTAGGAGGAACACCAGTGGCGAAGGCGGCTTACTGGACGGTAACTGACGTTGAGGCTCGAAAGCGTGGGGAGCAAACAGGATTAGATACCCT
+
FGGGGGGGFGGGGGGFGGFFGGGGGGDFGGGGGGGGGGCGDGGGGG+CC,9?EFFGFGGFGGCFGGGGGGGGGGGF9FGGFGGFCFGGGGGGGGGFEE@,9B@:ECAFF@@FF9BA<C<=FBEGGGDBFGCFCGADD,D,:9@FCBFE#>#,DDFFGCC=GGC<<FGG-8=:=<C<>CFG=,?F:CFC<CC<CA;=DDGGEC#DGGB@>ECF>0F>CDGFCEACFB<C:,?GF8GGFFE3877C/+A3+1FD9FF=GGF?FF<A,3.EGCFGGF@B7>C:D<:GF7GGGGGGF@FEFEF?8?GGGGGGGEECCE:GGGGFCFAF<CGGFFGGCFGGFGGGGGGFFGGGGGGGGGGGGGFB,DCGGGGCCGGGG@GGGGGGGGGGGGGGGGGGGGGGGFAFGGGGCAGGGGGCCCCC
@BS 400
TGGGGAATTTTGGACAATGGGGGCAACCCTGATCCAGCCATGCCGCGTGCAGGATGAAGGTCTTCAGATTGTAAACTGCTTTTGTCAGGGACGAAAAGGGATGCGATAACACCGTATTCCGCTGACGGTACCTGAAGAATAAGCACCGGCTAACTACGTGCCAGCAGCCGCGGTAATACGTAGGGTGCAAGCGTTAATCGGAATTACTGGGCGTAAAGCGTGCGCAGGCGGTTCTGTAAGATAGATGTGAAATCCCCGGGCTCAACCTGGGAATTGCATATATGACTGCAGGACTTGAGTTTGGCAGAGGAGGGTGGAATTCCACGTGTAGCAGTGAAATGCGTAGATATGTGGAAGAACACCGATGGCGAAGGCAGCCCTCTGGGACATGACTGACGCTCATGCACGAAAGCGTGGGGAGCAAACAGGATTAGATACCCT
+
FGFCEFFGEGGGGGGGGGGGFGGGGGGGEGGGGCFGGGGGCFGGGGGGGGFGGG@FFAGGEGGGGAFGCCFGGGGFDGGGGGGFEGFGGGGGGF7F7EG7BEF8=CFGGEGFGGDGGCA9FCFGGGGGGGDG9,BBEGFFCGFCDE@FGGGGFCDG4@<FG;FGFGGGGGGGGFEFGG9FFG?FFGFGBFEFGEEGGGGGEG)C=CFFFFGCEEGGGGGG5DCCEDGGGGGC@8#GGGEG?FGGFGGFGFFGGGE=FDEGGGGFDEE99GGGGGFE;?258,EDGGFB8,4,FGFDGGGF@FC,,9F?FFDFCFFGGGGGGCGECGFGFGGGEFGGFGGGGGFFGGGFGGGGGGGGGGGGEGGFGGGGFFGGGEGFF7EGGGGGFCFGGFGGEGGGGFFGFFDEGFGGGFGGGGGFCGGGGGFGGGGGGGGGGGGGCC@CC
@BS 401
TGGGGAATATTGCACAATGGGGGAAACCCTGATGAAGCGACGCCGCGTGAACGAAGAAGTATGTCGGTATGTAAAGTTCTATTAGAAGGGAAGAAGAAAGGACGGTACCTGACTAAGAAGCACCAGATAAATACGTGCCAGCAGCCGCGGTAATACGTATGGTGCAAGCGTTATACGGATTTACTGGGTGGAAAGGGAGCGCAGGAGGAAGGCTAAGTCTGATGTGAAATCCCGGGGCTCAACCCTGGTATTGCATTGGAAACTGGTCATCTTGAGTGTCGGAGGGTTAAGTGGAATTCCTCGTGTAGCGGTGAAATGCGTAGATATCTGGAGGAACACCAGTGGCGAAGGCGGCCTTCTGGGCACCAACTGACGCTGAGGCTCGAAAGTGTGGGTAGCAAACAGGATTAGATACCCT
+
EEC<FGCFDCGFFFGCFEFEFEGEGGGGGGGGG9,CFD+CFGGGGGG77?,,CFC:=F<,C,5CEFG=EEGGEGF<E9?ACF,5,,C5EGGGFFGBB==,:E,+84BC,5,BD,B>,8C,,B:=,:,,<B92BC7+DF:3>%CD;CE2@:CGGCCFF?<3DFD8:DCDCE>8+C29@CC3/AAB>CFC<C=CCF@259D(F#8:1,#?/.2/0E;FFD>9>,FD@9FCC5GF7GGGFGFC<<EE@,B,3C,FCD<DF?,<9FBA,F;,9FGB<D,FCEC7GF8F9E5BB9CGGFCFFFGC8+FEGGEECDF9DC,7F@,FGCEAF,F<<GFFGGFCCCEAE@GGGGGGGGEGGGECC,FGEFE,,,C,DGGE;EDFFCCDGFGGGFFFECFEFCGGGGGGFAGEGGGGGGGFGCCACC
@BS 402
TGGGGAATATTGCACAATGGGGGAAACCCTGATGCAGCGACGCCGCGTGGAGGAAGAAGGTCTTCGGATTGTAAACTCCTGTTGTTGAGGAAGATAATGACGGTACTCAACAAGGAAGTGACGGCTAACTACGTGCCAGCAGCCGCGGTAAAACGTAGGTCACAAGCGTTGTCCGGAATTACTGGGTGTAAAGGGAGCGCAGGCGGGAGAACAAGTTGGAGGTGAAATCCATGGGCTCAACCCATGAACTGCTTTCAAAACTGTTTTTCTTGAGTAGTGCAGAGGTAGGCGGAATTCCCGGTGTAGCGGTGGAATGCGTAGATATCGGGAGGAGCACCAGTGGCGAAGGCGGCCTACTGGGCACCAACTGACGCTGAGGCTCGAAAGTGTGGGTAGCAAACAGGATTAGATACCCT
+
FGGGGFFFFGGGGGGGGGGGGGGGGGGGGGGGGGGGGGGGGGGGGGGGGGGGGGGGGGGGGGGGGGGGGGGFGGGGGGGGGGGGGFGGGGGGGGGGGGGGGGGGGFGGGGGGGGGGGGGFGGGGGGGGGGGGFGFGGGGGGGFEEGGGGGDGGDGFGGGGGGGGGGGGFCEGGGG?GGGGGGDGGG+=CFGGGGEFGGGGGGGGGGGDGGFGFFGFFGGF9EGGGGGFG7FGGGGGFGGGGGGGGGGFFE<GGGGGFGGGGGGFF8FGEFGCGGGGGFCCGGGFGGEGGGGGGGGGFC4,GGGGECGGGGGGGGGDGFGGGFCDGGGGFCFGFFFGGGGGGGEGGGGGGGGGGGGGGGGFGGGGGGGGGGEGGGGGGGGGGGGGGGGGGFCGGGGGGGGGGGFGGGGGFCGCCCCC
@BS 56116
TGGGGAATATTGCACAATGGGGGAAACCCTGATGCAGCGACGCCGCGTGAAGGAAGAAGTATCTCGGTATGTAAACTTCTATCAGCAGGGAAGATAATGACGGTACCTGACTAAGAAGCCCCGGCTAACTACGTGCCAGCAGCCGCGGTAATACGTAGGTCCCGAGCGTTGTCCGGATTTATTGGGCGTAAAGCGAGCGCAGGCGGTTTGATAAGTCTGAAGTTAAAGGCTGTGGCTCAACCATAGTTCGCTTTGGAAACTGTCAAACTTGAGTGCAGAAGGGGAGAGTGGAATTCCATGTGTAGCGGTGAAATGCGTAGATATATGGAGGAACACCGGTGGCGAAAGCGGCTCTCTGGTCTGTAACTGACGCTGAGGCTCGAAAGCGTGGGGAGCGAACAGGATTAGATACCCT
+
GG8FGFGGEFGGGGGGGGGGGGGGGGGGGGCEGGGGGGGFGGGGEGGGGGGGGGGGGGGGFGGEGGGGGGGGGGGGGGGGGGGGGGFGGDGGGGGGGGFFGGFFCGGGD<FFAFGGF<FFDFGGGDGGGGGGGG8FGC:FFGFFGGGDGGG>@CFFCEFFFF>GGE=GE@:FGGGGCEGFG9=:FG<GCC@FFG7CGGEE:;?EGG5FCFFFE?CG=GGFCFGFCCFFGGGF:DCGGFGFFGFFFG?DGGGGFGCFFB7<FFFFFFDF<@G#DCC9FGFDGFE5-CEGGGFF??<FFF<CFGFDGGGGFGGEF,GGGGGGGFAGGFGECGFFC:GECE7DGGGGF6CGEFFF8AAGGGGGGGGGGGDGGGGGF8GGGF8GGF<CEFGGEDFFFEGGGGGEGGFF@GGGGGCCCCC
@BS 56212
TGGGGAATATTGCACAATGGGGGAAACCCTGATGCAGCGACGCCGCGTGAGCGAAGAAGTATTTCGGTATGTAAAGCTCTATCAGCAGGGAAGAAGAAGTGACGGTACCTGACTAAGAAGCACCGGCTAAATACGTGCCAGCAGCCGCGGTAATACGTATGGTGCAAGCGTTATCCGGATTTACTGGGTGTAAAGAGAGCGCAGGCGGAAGGCTAAGTCTGATGTGAAAGCCCGGGGCTCAACCCCGGTACTGCATTGGAAACTGGTCATCTAGAGTGTCGGAGGGGTAAGTGGAATTCCTAGTGTAGCGGTGAAATGCGTAGATAGTAGGAGGAACACCAGTGGCGAAGGCGGCTTACTGGACGATAACTGACGCTGAGGCTCGAAAGCGTGGGGAGCAAACAGGATTAGATACCCT
+
DFFCFEGFGGGGFCGGGGGGGEGGCGGGGGGGG<FGGG@FCFCFGGGGGGGGGDCFED<E<FGGGEGDFGG9BFFEGGGC<FAE,?FFDG+B:,EBFC<FGFCE+FBF,E5><?F9<DDEGFG8+3+@CF<@CA<,D7<FCFF=G/33>*>FEG9FFBCCC<EFCF=FCF<@>CCF;8<<722C,DGGFFF?:<FFGGEGEE8EECF<,:FA8FFEGGGGGDCGGFGFC@<,GGGGFF=FGGGDECDCC8BEGEFCCFDFCFECFF69BAFGEFCGE:B:ECDA,FFFFDF,FCGGFDCFE?FFFCGGGGGGGGGGGEDFGGGFC59GGEFGGGGGGGGGGEF@EGGGGEGEGGGFECF7CFGGGFGFF>GGGFFC,GGGGGGGGGCGFGGGGGGGGGGGGFFEFGGFFGGGGCCCCC
@BS 405
TGGGGAATATTGCACAATGGGGGAAACCCTGATGCAGCGACGCCGCGTGAGCGAAGAAGTATTTCGGTATGTAAAGCTCTATCAGCAGGGAAGAAGAAGTGACGGTACCTGACTAAGAAGCAACGGCTAAATACGTGCCAGCAGCCGAGGTAATACGTATGGTGCAAGCGTTATCCGGATTTAATGGGTGTAAAGGGAGCGCAGGGGGGAGGCTAAGTCTGTTGTGAAAGGCCGGGGCTCAACCCCGGTACTGCATTGGAAACTGGTCAGCTTGAGTGTCGGAGGGGTAAGGGGAATTCCTAGTGTAGCGGTGAAATGCGTAGATATTAGGAGGAACACCAGTGGCGAAGGCGGCTTACTGGACCATAACTGACGCTGAGGCTCGAAAGCGTGGGGAGCAAACAGGATTAGATACCCT
+
GF@FECFG<FGGDEFFGGGG,BFDEGD,FGGCCGGFFGFGGGGEEFGGG769C@8=4FFF?FAFFFGFGGFGCFGCACFFF<F?DFG877+E+B=8==FF<5?+=F@E9CDDDFCGDB,BBF,368CFFBCFF9+@F73FFFFGGGG*:BB,@;BFG:<CFGC9>FEFGG3>FFGF*1:FE9,'FBF=GGB@C7CC<C<C888FG#<8,B<:9GDFG:.<B#DD<<BDC>#**ECEED,7CF@+C@9F;B3=,DB@C,ECAGFGGFC,>,E<,EDECEEE7F=4:FFB,?,,DDFGECCAE,FCEFB@:9FC??EF:B@ECCE9GFAGE6C,DGFF,CAE<@:7FDA7GGFF8GFEEC<6CEC;,,9<AGEGFFC8E<;+8,,CDGFC::B<FGGGGGGFF<CGGGGCGGGGGCCCCC
@BS 406
TGGGGAATATTGCACAATGGGGGAAACCCTGATGCAGCGACGCCGCGTGAGCGAAGAAGTATTTCGGTATGTAAAGCTCTATCAGCAGGGAAGAAGAAGTGACGGTACCTGACTAAGAAGCACCGGCTAAATACGGGCCAGCAGCCGCGGTAATACGTATGGTGCAAGCGTTATCCGGATTTACTGGGTGTAAAGGGAGCGCAGGCGGAAGGCTAAGTCTGATGTGAAAGCCCGGGGCTCAACCCCGGTACTGCATTGGAAACTGGTCATCTAGAGTGTCGGAGGGGTAAGTGGAATTCCTAGGGTAGCGGTGAAATGCGTAGATATTAGGAGGAACACCAGTGGCGAAGGCGGCTTACTGGACGATAACTGACGCTGAGGCTCGAAAGCGGGGGGAGCAAACAGGATTAGATACCCT
+
FGGDGGGGGGGGGGG,FGGGGCDGGGGGGGGGGGGGGGGGGGGGGEGGGGGGGGGGFGGGGGGGGGGGDGGGGGGGGGGGGGGGGGGGGGFGEGCCGAFGGGGDGGGGGGGGGFDGFFGGGGGG,G?GGGAFGGG#DGGGGFFGGGGGGGGGGGG?)5FGGGGGGGGGGGGGGGGGGD*ECG9GFFGFFGFGGFGGEGEGFEEGEEEGCC<FGGGGGGFGGFFGGGGGFGGF<EGGGGGGFCGGEEDFC=@FFFGGGFFGGFF?FFFFF?FFGGFGGGGGFGBGGFB,GGGGGGGGGCCFF=:,+++GGGF<GFGGEECGGGGGFE<9GFE6FGCGF<CGFF:GGGFGGGGGGFFGGGGGGFFCGFADFEGGEGGGGGFFCDC@EGEGGF@+EGGGGGGGGGGGGGGGGGF@GCCCCC
@BS 88768
TGGGGAATATTGCACAATGGGGGAAACCCTGATGCAGCGACGCCGCGTGGAGGAAGAAGGTCTTCGGATTGTAAACTCCTGTTGTTGAGGAAGATAATGCCGGTACTCAACAAGGAAGTGACGGCTAACTACGTGCCAGCAGCCGCGGTAAAACGTAGGTCACAAGCGTTGTCCGGAATTACTGGGTGTAAAGGGAGCGCAGGCGGGAGAACAAGTTGGAAGTGAAGTCCATGGGCTCAACCCATGAACTGCTTTCAAAACTGTTTTTCTTGAGTAGTGCAGAGGTAGGCGGAATTCCCGGTGTAGCGGTGGAATGCGTAGATATCGGGAGGAACACCAGTGGCGAAGGCGGCCTACTGGGCACCAACTGACGCTGAGGCTCGAAAGCGTGGGTAGCAAACAGGATTAGATACCCT
+
CF@<F:CAFFGGGGGFEFFGGGGGGGGDGF8FGGGGFGF+6@C@:BEGGGGGGGGGFAEGFFGFGCFBFFGGGGGGGG=EFCFGGGGG?C,AF?EFC,,,BFC+F7EFG=FFFFCFF=C<FCBF2AGGGGGFFFGDCF2,@@<CCC:@CFFFF8>.3>E>?CFFB>-8F=,EFGFC?C<FFGCGFF:C<FFGGCF4GGGFEEDGFCED>C@FGFFFD9DCFGGGGFCC7DFFGGGGGGEFGFFFC<G%GGFF6@?7FDFFGGCGGGCFAEDCFGFFGFF@GG>GGGGGGGFEFCGGGFGGGGEC>GGGGGDF@DGGFEB@C+GGFFGGGFGGEFF<FFCEEEEFE7EGGGGGGGGGGGFDGGGGGFFEF@DGGCFFGGF?GGGGGGGCGGGGGGGGGFE,E9GFGGGFGDGCCCCC
@BS 408
TGGGGAATATTGCACAATGGGGGAAACCCTGATGCAGCGACGCCGCGTGAGCGAAGAAGTATTTCGGTATGTAAAGCTCTATCAGCAGGGAAGAAAATGACGGTACCTGACTAAGAAGCACCGGCTAAATACGTGCCAGCAGCCGCGGTAATACGTATGGTGCAAGCGTTATCCGGATTTACTGGGTGTAAAGGGAGCGTAGACGGCTGTGTAAGTCTGAAGTGAAAGCCCGGGGCTCAACCCCGGGACTGCTTTGGAAACTATGCAGCTAGAGTGTCGGAGAGGTAAGTGGAATTCCCAGTGTAGCGGTGAAATGCGTAGATATTGGGAGGAACACCAGTGGCGAAGGCGGCTTACTGGACGATGACTGACGTTGAGGCTCGAAAGCGTGGGGAGCAAACAGGATTAGATACCCT
+
DGDGGEGGFGGGGGGGEDFEFGGGFGGGGGGGGGGGFGGGGGGGGGGGGGGGGGGFFGGGGGGGGGGFFFGGGGGGGGGGGGGFAFGGGGFECFGCGGD9FFFFFFG9FGGFGGGBCFGGGGGCGDFGGGGGG&DFGGGFGGGFEEGG7FCFFGFGGGGGFFGFGGGGGGGCGGGGGGG&CFCGGGGFFGGFFDE=GGFFF>EGGGGGGGGGFEG9EGFGFGGGGGGGGGGGFGGFDGGGGCCDFGGGF@F?F;FCE9FGGFGFGDFFFECGGGGGFCECFGGGGGGFGGGGGGGGGGCFGGGGGGGGGGGGDFDGGGGGGFECFGGGGFGGGGGGGGGGGGGGGGGGGGGGGGCFGGGGGGGFGGGGGGDGGFGGGGGGGGGFEGGGGGGFGGGGGGGGGGGGGGGGGGGCCCCC
@BS 115427
TAGGGAATCTTCCACAATGGACGCAAGTCTGATGGAGCAACGCCGCGTGAGTGAAGAAGGTCTTCGGATCGTAAAACTCTGTTGTTAGAGAAGAACACGAGTGAGAGTAACTGTTCATTCGATGACGGTATCTAACCAGCAAGTCACGGCTAACTACGTGCCAGCAGCCGCGGTAATACGTAGGTGGCAAGCGTTGTCCGGATTTATTGGGCGTAAAGGGAACGCAGGCGGTCTTTTAAGTCTGATGTGAAAGCCTTCGGCTTAACCGGAGTAGTGCATTGGAAACTGGAAGACTTGAGTGCAGAAGAGGAGAGTGGAACTCCATGTGTAGCGGTGAAATGCGTAGATATATGGAAGAACACCAGTGGCGAAAGCGGCTCTCTGGTCTGTAACTGACGCTGAGGTTCGAAAGCGTGGGTAGCAAACAGGATTAGATACCCT
+
GGGDFGF<F,CFDGGGGGGDFGDGGCEE99FFGGGGGGGGGGGGCEG7@FGGGGGGGG8EFAG9<DF>7F7FGGGGGGG9FGGF@FGFFCFFGCCFG8EGGG@FFGGFEFDGGFGGGC9EGFFFGGGG+FEFGGGGGG8DFGDDFFG;GECFG>GF80CFCCAAFE<F8FGGCCGG?G?@EFFEGGFGGGGGDG:DB:F>FC<FFGGGFC=FFFCFG<GE9FFC5::>CD@@;GGFD:FFGGFCCGGGF?FGFAFFGCFGFDEEFGECFFFFCGGGGGGGGGEE<E9EC,FF9GGGGFGGGGFDAE<FF?GGCEGGGFCFFF<DEFGEGGGFC9GEE,GDGGGGGFGGFFCF,F9FAEFFGEGGGFCB@FDF@@+8CGGCGGGGEGGGGGGEEGGFGGGGGGGFGGFGF;GDGGGFGGGGGGF<EFCFFFFC,F@CCCCCC
@BS 71350
TAGGGAATCTTCCACAATGGACGCAAGTCTGATGGAGCAACGCCGCGTGAGTGAAGAAGGTCTTCGGATCGTAAAACTCTGTTGTTAGAGAAGAACACGAGTGAGAGTAACTGTTCATTCGATGACGGTATCTAACCAGCAAGTCACGGCTAACTACGTGCCAGCAGCCGCGGTAATACGTAGGTGGCAAGCGTTGTCCGGATTTATTGGGCGTAAAGGGAACGCAGGCGGTCTTTTAAGTCTGATGTGAAAGCCTTCGGCTTAGCCGGAGTAGTGCATTGGAAACTGGAAGACTTGAGTGCAGAAGAGGAGAGTGGAACTCCATGTGTAGCGGTGAAATGCGTAGATATATGGAAGAACACCAGGGGCGAAAGCGGCTCTCTGGTCTGTAACTGACGCTGAGGTTCGAAAGCGTGGGTAGCAAACAGGATTAGATACCCT
+
DGGCC<CFGFDGGGGGGCGFCGFGGGGGFAFGGFGGGGGGG>FGGGGFGGGFEGGFGGFCGGGGGC7BCFGGFGGCGGGGGGGFFGGGGGGGGGGGGGGGGGCFFG<BFGGGGDEEEFFG9FGGGGGCGFFGGGGGGGFFGDDFFFFCFEGFCCCGG7FDGGGGGGGA/@CGGE'>CGFFGGFGFGFGGFCFGGGGGGFDFACCGGGGGGGGB7GGGGGGFGFGGGGEGGGGEEGGGFECCF$GGGGFGGFFF>EF@3CDE>EECCBC8?=DDF=FGGGGGGGGFDFGGGGGGGGGEGFDGGGFBBCCCGGGGGGFFE?,AE5=EGGFFB7GGFCAC4:GEFDFAGFFCAFGGEFDE:6DEDCC@,C:BF@F:CGGGFFECFGFGGECE,EE@,CBCFFCC@EEF<@FEEFB7EFGECAGFGFFCAGGGGGGGGGGCCCCC
@BS 63443
TAGGGAATCTTCGGCAATGGGGGCAACCCTGACCGAGCAACGCCGCGTGAGTGAAGAAGGTTTTCGGATCGTAAAGCTCTGTTGTAAGTCAAGAACGAGTGTGAGAGTGGAAAGTTCACACTGTGACGGTAGCTTACCAGAAAGGGACGGCTAACTACGTGCCAGCAGCCGCGGTAATACGTAGGTCCCGAGCGTTGTCCGGATTTATTGGGCGTAAAGCGAGCGCAGGCGGTTTGATAAGTCTGAAGTTAAAGGCTGTGGCTCAACCATAGTTCGCTTTGGAAACTGTCAAACTTGAGTGCAGAAGGGGAGAGTGGAATTCCATGTGTAGCGGTGAAATGCGTAGATATATGGAGGAACACCGGTGGCGAAAGCGGCTCTCTGGTCTGTAACTGACGCTGAGGCTCGAAAGCGTGGGGAGCGAACAGGATTAGATACCCT
+
GGGGGGGGGFGGGGGGGGGGGGGGGGGGGGGGGGGGGGGGGGGGGGGGGCFFEGGFGGGGEGGGGGGGGGGGGGGGGGGGGGGGGFGGEFGGGGGGGGGGGDF?FGGCFGGGGGGGGGGGGGCFAFGGGGF7FGGGGGGGGGGG7E=<GGDGGGGGGGGFG>BFGGF@EGECEGFFGFGGGGGGGFGFGGGEEGGGEGGFGEG?C9FGC?CFF>8GFEFFDDCEGG.?EEFGGGGGGGFFGFGGGGGGFGGFGGGGGGFGFD/?FFCG>GFFGG,F>4GGFGFGG@FFFFCFGGGGGGGGGGGGGGGGGGDGFGGGGFGGFCGGGFD@EC=7FCGFE:?7GGFAAFCFF9GGGF<EAEGF>GGGGGGGEFDEEDGGGCGFCGGGGGGGCEAGGGGGGGGGGGGGF@GGGGGGGGGGGGGGGGGGGGFGGGGGGGGGCCCC@
@BS 70589
TGGGGAATATTGCACAATGGGGGAAACCCTGATGCAGCGACGCCGCGTGAGCGAAGAAGTCTTTCGGGATGTAAAGCTCTATCAGCAGGGAAGAAGAAATGACGGTAACTGACTAAGAAGCACCGGCTAAATACGAGCCAGCAGCCGCGGTAATACGGATGGTGCAAGCGTTATCCGGATTTACTGGGTGTAAAGGGAGCGCAGGCGGAAGGCTAAGTCTGATGTGAAAGCCCGGGGCTCAACCCCGGTACTGCATTGGAAACTGGTCATCTAGAGTGTCGGAGGGGTAAGTGGAATTCCTGGTGTAGCGGTGAAATGCGTAGATATTAGGAGGAACACCAGTGGCGAAGGCGGCTTACTGGACGATAACTGACGCTGAGGCTCGAAAGCGTGGGGAGCAAACAGGATTAGATACCCT
+
GGGGGEFGGGGGGGGGGGGFGGFGGGGGGDGFGGGGGGEG@GEGGGG@GCC,@FGFGGGA,,CFFGG+@FEGGGGGC?FFCFGGGG<BDFFE@FFFAEGA<E?@CFC:>F<DFFF<B3=F,B<3>C+@BF=@<B++8<EAC*@CG<E;><EGG*:@<#82<<FFFGC:@F<7:*,?:CF*EC?C/CGF;C:FFC<8C-CCCEGA:5:BC0C>8CCGGGF#>:,C?FF7@C8DE>GFE@>C<CB@9;CF<AFGFGEE<9CAFFGFFFA9<A<FAFCGGEC:=7FFCEEC,?F<5DFE8GGF=,GFGGEGGGGGGGEFECGGFGGFFECC@FFFDADGFFGGFGGGGEEB,GGGFFCF@FGGGFEF<99CCDDGGFDCFDGFB,DGGGGGGGGGGFFECGFGGFGFFGGGGGGGGCC@CC
@BS 109454
TGAGGAATATTGGTCAATGGACGCAAGTCTGAACCAGCCATGCCGCGTGCAGGATGACGGCTCTATAAGTTGTAAACTGCTTTTGTACTAGGGTAAACTCACCTACGTGTAGGTGACTGAAAGTATAGTACGAATAAGGATCGGCTAACTCCGTGCCAGCAGCCGCGGTAATACGGAGGGTGCGAGCGTTAATCGGAATAACTGGGCGTAAAGGGAGCGCAGGCGGAAGGCTAAGTCTGATGTGAAAGCCCGGGGCTCAACCCCGGTACTGCATTGAAAACTGGTCATCTAGAGTGTCGGAGGGGTAAGTGGAATTCCTAGTGTAGCGGTGAAATGCGTAGATATTAGGAGGAACACCAGTGGCGAAGGCGGCTTACTGGACGATAACTGACGCTGAGGCTCGAAAGCGTGGGGAGCAAACAGGATTAGATACCCT
+
FGFGGGGGGGGGGGGEFGGGGGGGGGGGGFGGGGGGGGGGGFGGGGGGGGGGGGFGFGGGCFGGGGGFGGGGGGGGGGGGGGGGFGFGCFGGGGGGFGGGGGGGGGGGGFGGGFGGGCCG9FGGEGGGGGGDFGGGGGFGFCG7FFGDGGGGG.GGGGF;9=FGGEGG:<:;FGGGGGGGGGGG>GGGGGGCFGGGGDFGGG.GGGEGC:GGGGGFGGGGGGGGGGGEGFFGGGGFCGGGGGGGGGGGGGFGGFCEEGGGGCEDGGGGGGGGGGGGFGGECGGGGGGGFAAGFGGGGGGGGGGGGGGGGGGGF@?8FGFCF=GGGGGGGGGGGGGGGGGGGGFFF9GGGECGDGFGGCGG@GGGGGGGGDFGGGGGGGGGGGGGGDFGGGGGGDGGGGGFF7GGGGGGGGGGGGGGGGGGGGGGGGF9GGGCCCCC
@BS 55771
TAGGGAATCTTCCACAATGGACGCAAGTCTGATGGAGCAACGCCGCGTGAGTGAAGAAGGTCTTCGGATCGTAAAACTCTGTTGTTAGAGAAGAACACGAGTGAGAGTAACTGTTCATTCGATGACGGTATCTAACCAGCAAGTCACGGCTAACTACGTGCCAGCAGCCGCGGTAATACGTAGGTGGCAAGCGTTGTCCGGATTTATTGGGCGTAAAGGGAACGCAGGCGGTCTTTTAAGTCTGATGTGAAAGCCTTCGGCTTAACCGGAGTAGTGCATTGGAAACTGGAAGACTTGAGTGCAGAAGAGGAGAGTGGAACTCCATGTGTAGCGGTGAAATGCGTAGATATATGGAAGAACACCAGTGGCGAAAGCGGCTCTCTGGTCTGTAACTGACGCTGAGGTTCGAAAGCGTGGGTAGCAAACAGGATTAGATACCCT
+
GGGGGGGGGGGGGGGGGGGGGGGGGGGGGGGGG9FGGGFGGGDFFGGGG7FGGGGACFFEFFGGGGD@EGGGGGGGGGFFFFGFFGGGGGGGFGGGG8CEGGFFCFFCGGGGGF<FGCFGCGGGGGDGGGFC9F,FFGGFGFGGFGGGGGGGGG8GGGGGGFDF@EFGGFDGECE@1@FF?FFEFCGFGGCEFGCCFGGGGGGGGGFGGGGFGFGFFGGC>CEC=EFEDGCDFCGFACFFGFE89GFFGGGGGCE<GGGGGCEFGB?GGGGGGGGGFE@GFEE9EFCGGFDF9FGGGCFFF9FGGGGFEEFFFGGGGGGFGGGGGGGGEGFDGGGFFGGGGGGGGGGGGGGGGGGGGGGGGGGGGGGGCGGGDGGGGEGFGGGGGGGGGGGGGGGGGGGGGGEE,GEGGGGGGGGGGGGGGGGGGGGGGFFGFGGGCCCCC
@BS 94269
TGAGGAATATTGGTCAATGGGCGAGAGCCTGAACCAGCCAAGTAGCGTGAAGGATGACTGCCCTATGGGTTGTAAACTTCTTTTATAAAGGAATAAAGTCGGGTATGGATACCCGTTTGCATGTACTTTATGAATAAGGATCGGCTAACTCCGAGCCAGCAGCCGCGGTAATACGGAGGGTCCGAGCGTTATCCGGATTTATTGGGTTTCAAGGGAGAGTAGATGGATGTTTAAGTCAGTTGTGAAAGTTTGCGGCTCAACCGTAAAATTGAAGTTGATACTGGATGCCTTGAGTGCAGTTGAGGCAGGCGGAATTCCTGGTGTAGCGGTGAAATGCTTAGATATCACGAAGAACTCCGATTGCGAAGGCGGCCTGCTAAGCTGCAACTGACATTGAGGCTCGAAAGTGTGGGGATCAAACAGGATTAGATACCCT
+
CFC9EFGG9CECFEEF,FFGGGGE+CFGGGGGFDFGG<DE,ECF<DFGGG7FFFFGFGGF8<,C8FCFFFGG=FFGFFF,,CDFGGFGGCFG<CE?FCCACD+47=FDE,9A,,@C<<4F@FFGGGFCFGGF98B?AEFG9<FFGD+B8,6BF++3@=>=3>F<@CG7@7;>CECFC+5*+,,*:FEG<C8:8<(??CF67?;FC&<F)'FCFF<FE$>7:BC5C<8@,>:D3<<:8E?>%:CC@@>)0@>+6FD<FC>C:,,?B:<?=GG%?D:G>C,EAFFE6A+,FFFEEE,,F=:9,BEFA+CFF<FFGGFFB,FFGFCFC>@FFCFGFGEFECEFFFCGCF=@@E<FCCF@FC,:GCEDGF@FC@,@DEFF<C98GFFFEFDGGGGF<@E,,CGFF7GGGGF@GFDEF@<<DGGFFFEGGFFGGFFC,,AA
@BS 79720
TGGGGAATATTGCACAATGGGGGAAACCCTGATGCAGCGACGCCGCGTGAGCGAAGAAGTATTTCGGTATGTAAAGCTCTATCAGCAGGGAAGAAGAATGACGGTACCTGACTAAGAAGCACCGGCTAAATACGTGCCAGCAGCCGCGGTAATACGTATGGTGCAAGCGTTATCCGGATTTACTGGGTGTAAAGGGAGCGCAGGCGGTACGGCAAGTCTGATGTGAAATCCCGGGGCTCAACCCCGGTACTGCATTGGAAACTGTCGGACTAGAGTGTCGGAGGGGTAAGTGGAATTCCTGGTGTAGCGGTGAAATGCGTAGATATTAGGAGGAACACCAGTGGCGAAGGCGGCTCACTGGACGATTACTGACGCTGAGGCTCGAAAGCGTGGGGAGCAAACAGGATTAGATACCCT
+
GFFGGGCFGGFAFEGFFDFGGG7C,CA6BFFACEFDFC:FEFGGEGGEGGGCCGEEGGGEFFFFGGGGGGFFFGGGGGGGGF9FF8EFGEGFG8EFD?EF,?FGF<FF9FCEDF@<<BFGGGFEGGG7<DF,CFGGGFGGGGFGGGGECCG7C,$>FB:EGA8C><>:CFGGGGGGC9FGCF<GGGGGGF@GGGG6DGECF@:?8<41/GGECDFGDF;GFGGGGFD7DGCCFDFDFECGCC::=9FFCCGCF8GGGGFD<FE@FGCGFADC6AFCCFFBCEGGGGGGGGFFEEGFDCF9,D?GFB@@FGGGC?4=CGFCFEACF?@FEF??D=C6FFFEC,FCCFCCEECFFGGDFCDGFE@F<CCF7FEEGFFEGGGEC@:FGGGGGGGGGFAFGGGFCGGGGF9GFCF<CCCCC
@BS 417
TGGGGAATATTGCACAATGGGGGAAACCCTGATGCAGCGACGCCGCGTGGAGGAAGAAGGTCTTCGGATTGTAAACTCCTGTTGTTGAGGAAGATAATGACGGTACTCAACAAGGAAGTGACGGCTAACTACGTGCCAGCAGCCGCGGTAAAACGTAGGTCACAAGCGTTGTCCGGAATTACTGGGTGTAAAGGGAGCGCAGGCGGGAAGACAAGTTGGAAGTGAAATCCATGGGCTCAACCCATGAACTGCTTTCAAAACTGTTTTTCTTGAGTAGTGCAGAGGTAGGCGGAATTCCCGGTGTAGCGGTGGAATGCGTAGATATCGGGAGGAACACCAGTGGCGAAGGCGGCCTACTGGGCACCAACTGACGCTGAGGCTCGAAAGTGTGGGTAGCAAACAGGATTAGATACCCT
+
GGFGGGGGGGGGGGGGGGGGGGGGGGGGGGGGGGGGFGCFGDGGGGGGEGGGGGGGGGGGGGGGGGGGGGGGGGGGGGGGGGGGGGGGGGGGGGGGGGGGGGGGGGGGGGGGGGGGGGG?FGG?GDGGGGGGGGGGGGGGGFGGGGGGGGGGGGGGGGGGGGGGGFGGGFEEGGGGGGGGGGGGGGGEFGGFGGGGGGGGGGGGGGGGDGCFGGGGGGGGFGGGGGGGDFGGGFFFGFGGGGGGFGGGGGFGGGGGGGGGGGGFGGGGGGFGGGGGFGGGFGGGGGGGGFGCFGGGGGDGGGGGDGGGGGGFGGGGGGFFFFDGFGGGGFGGGDGGGFDGGGGGGGGGGGGGGGGGGGGGGGGGGGGGGGGGGGGGGGF8GGGGGGGGGGGGGGGGGGGGGGGGGGGGGGFCCCCC
@BS 67113
TGGGGAATATTGCACAATGGGGGAAACCCTGATGCAGCGACGCCGCGTGGAGGAAGAAGGTCTTCGGATTGTAAACTCCTGTTGTTGAGGAAGATAATGACGGTACTCAACAAGGAAGTGACGGCTAACTACGTGCCAGCAGCCGCGGTAAAACGTAGGTCACAAGCGTTGTCCGGAATTACTGGGTGTAAAGGGAGCGCAGGCGGGAGAACAAGTTGGAAGTGAAATCCATGGGCTCAACCCATGAACTGCTTTCAAAACTGTTTTTCTTGAGTAGTGCAGAGGTAGGCGGAATTCCCAGTGTAGCGGTGAAATGCGTAGATATTAGGAGGAACACCAGTGGCGAAGGCGGCCTGCTGGACTGTTACTGACACTGAGGCACGAAAGCGTGGGGAGCAAACAGGATTAGATACCCT
+
GGEFGGGGGGGFGGGGGGGGGGGGGGGGGGGGGGFFGGFFGEGGGGGGE7FGGGGGGGGGGGGCGGGGGGGGGGGGGGGGGGGGGGGGGGGGGGGGGGGGGGGGGGGGGGGGGGCGGGFFGEF@FCGFGFFGGC8FGGGGG>FGGGDFGEGGGGGFFGFCFC<FGGGFGGGGGGGGGGG<CFGGGGFFFGGGGGF@GGGGGGGGGGFDFEGGGGGFGGGFFFDFFGGGGGGGGGFFGGGGGGGGGFFGGFGGGGEGGGGGGGGGGGFGEFFCGGGGGGGGGFGGGECGGGGGGGGGGGGGGGGFCGGGGGGGGGF7FE9FGDGGGGGFECGFBFF9GFFGGGGGGGFDGFDGGGGCFCGGGGGGGGEGGGGFGGGFGGFCCEGGFGGECEFCGGFGGDE@,GGGGGGFGFFCCCCC
@BS 64811
TGGGGAATATTGCACAATGGGGGAAACCCTGATGCAGCGACGCCGCGTGAGCGAAGAAGTATTTCGGTATGTAAAGCTCTATCAGCAGGGAAGAAGAATGACGGTACCTGACTAAGAAGCACCGGCTAAATACGTGCCAGCAGCCGCGGTAATACGTATGGTGCAAGCGTTATCCGGATTTACTGGGTGTAAAGGGAGCGCAGGCGGTGCGGCAAGTCTGATGTGAAAGCCCGGGGCTCAACCCCGGTACTGCATTGGAAACTGTCGTGCTAGAGTGTCGGAGGGGTAAGTGGAATGCCTAGTGTAGCGGTGAAATGCGTAGATATTAGGAGGAACACCAGTGGCGAAGGCGGCTTACTGGACGATAACTGACGCTGAGGCTCGAAAGCGTGGGGAGCAAACAGGATTAGATACCCT
+
GFFGGGGGGGGGDFGGGGFGGCCGGGGGGGGGGGGEFFGGGGGGGGEGGGDGGGGECFEGFADFAFEC8<FFGGFEGGGGGGGFGGGGGGGGGFG8FFFCAFEGGGGGGGFGGGCFGGGGGGGGGGG+FFGGGGG@FGGGFGGGGGGGG?EGFC2D,?CFCGG=GGG:EFEFFCF<CGG*CFG4FGGGGFGGGGGEGF:F@EC:8?CFE>EEGFFEEFGGGFFGGGG>FGGEGGGEDGFGGGGGGGGCECGFGGGD9AFFGGGGGGGFGGGGFFGFEFCECDGEG9C9FGFFC9,<,EFFF=,EEDFCEC,FGFDGGDEF;E=9FGGGGFCGD@FFFGFF:@FF,FCGGGC8FFFEECGFEEEEFFCC@FB-GGFGF?EEFCGGGGGGGGGGFFCFFCGGFGGGGF<FFF@GCCCCC
@BS 85823
TAGGGAATCTTCCACAATGGACGCAAGTCTGATGGAGCAACGCCGCGTGAGTGAAGAAGGTCTTCGGATCGTAAAGCTCTGTTGTTAGAGAAGAACACGAGTGAGAGTAACTGTTCATTCGATGACGGTATCTAACCAGCAAGTCACGGCTAACTACGTGCCAGCAGCCGCGGTAATACGTAGGTGGCAAGCGGTGTCCGGATTTACTGGGTGTAAAGGGTGCGTAGGCGGCTTTGCAAGTCAGATGTGAAATCTATGGGCTCAACCCATAAACTGCATTGGAAACTGGAGAGCTTGAGTGAAGTAGAGGCAGGCGGAATTCCCCGTGTAGCGGTGAAATGCGTAGAGATGGGGAGGAACACCAGTGGCGAAGGCGGCCTGCTGGGCTTTAACTGACGCTGAGGCACGAAAGCGTGGGTAGCAAACAGGATTAGATACCCT
+
GGEEEGCEFFGGDFGGGGGFGGGGGGGGGFGEEF<ACAFGGGGG7B+CCFGGGGADF,C8,CEGCFG@@:7<CEF,?59C9CFFGFGGF9EF=EFFE4C>BCGA=FFGCFGFGGG9,,CECF9FGGG+C=7DF9F?FD@FGGGA<@<C+>>FECGDCFDFCFGGFGG<2:<FB651-@AD&BF?<FGG,@CCC(FCFF3<:FEEC%FFFGGCF@B<<<FB*E>D>;CD*FE69F9@<FGGG<GF;EGEFCFF@<CD#C<F58EGE@2#,GFFFAGFDC;B#<ACDA,A,BD<EB>8GFDACEC4,,A,EFFDGGEEDFGF@+EF:FFC77CEEFAEFC@BCGFEGGFE<F@FF?<DFEGFCCGFFDGGFFB6++:BFC,C,8EFE6@FCCFEGEGF:GGCFCCCFCDF<GGGGGGGGGFFDEFFFFGGGF<C@CC-CB6AA
@BS 421
TAGGGAATCTTCCACAATGGACGCAAGTCTGATGGAGCAACGCCGCGTGAGTGAAGAAGGTCTTCGGATCGTAAAACTCTGTTGTTAGAGAAGAACACGAGTGAGAGTAACTGTTCATTCGATGACGGTATCTAACCAGCAAGTCACGGCTAACTACGTGCCAGCAGCCGCGGTAATACGTAGGTGGCAAGCGTTGTCCGGATTTATTGGGCGTAAAGGGAACGCAGGCGGTCTTTTAAGTCTGATGTGAAAGCCTTCGGCTTAACCGGAGTAGTGCATTGGAAACTGGAAGACTTGAGTGCAGAAGAGGAGAGTGGGACTCCATGTGTAGCGGTGAAATGCGTAGATATATGGAAGAACACCAGTGGCGAAAGCGGCTCTCTGGTCTGTAACTGACGCTGAGGTTCGAAAGCGTGGGTAGCAAACAGGATTAGATACCCT
+
GGGGGGGGGGGGGGGGGGGGGGGGGGGGGGGGGGGGGGGGGGGGGGGFEGGGGGGGGGFFGGGGGGGGGGGGGGGGGGGGGGGGGGGGGGFGGGGGGGGGG=FGGGFGGGGGGGGGGGGGGGGGGGGGGGGGGGFGGGGGGGGFGGGGGG?GGGGGG@3GGEGFFFGGGGGGGGGGDGFGGGFGGGDFGGGFGGFGGGFGGCGGGGGGFGGGGGGGGGGGFGGGGEEGGGG=FGFFFDFGFFGGFGGGGGGGGEGGGGGGGGGGGGGGGGGG>GGGGGGGGGGGGGGGFGGGGGGGGGGGGGGGGFGGGCEE8GGGFECGGFGGGGGGGGGGGGGGGGGGGGGGFGGGFFGGGGFGGGGGGGGGDGGGGGGDGGGGGGECGGGGGGFFGGGGGGGGGGGGGGCGGGGGGGGGGGGGGGGGGGGGGGGGGGGGGF?GCCCCC
@BS 422
TAGGGAATCTTCGGCAATGGGGGCAACCCTGACCGAGCAACGCCGCGTGAGTGAAGAAGGTTTTCGGATCGTAAAGCTCTGTTGTAAGTCAAGAACGAGTGTGAGAGTGGAAAGTTCACACTGTGACGGTAGCTTACCAGAAAGGGACGGCTAACTACGTGCCAGCAGCCGCGGTAATACGTAGGTCCCGAGCGTTGTCCGGATTTATTGGGCGTAAAGCGAGCGCAGGCGGTTTGATAAGTCTGAAGTTAAAGGCTGTGGCTCAACCATAGTTCGCTTTGGAAACTGTCAAACTTGAGGGCAGAAGGGGAGAGTGGAATTCCATGTGTAGCGGTGAAATGCGTAGATATATGGAGGAACACCGGTGGCGAAAGCGGCTCTCTGGTCTGTAGCTGACGCTGAGGCTCGAAAGCGTGGGGAGCGAACAGGATTAGATACCCT
+
GGGGGGGGGGGGGGGGGGGGGGGGGGGGGGGGFGGGGGGGGGGGGGGGGGGDFGGGGGGGFGGGGGGGGGGGGGGFGGGGGGGGGGGGGGGGFGGGGGGGG9FFGGGFGFFGGGGFGGGGGGGGFGGGGGGGGGGGGFGGGGFCDGGGGEGGGGGGGGGGGFFGGGFCG>FGEGGGEGGGGEEFC-CEFG>CFEGGGG?CEE0GFGGGGGGEEE9FF<E>C:C:CCEGCFFC8FFCFFGGF,:=@DFGCFDE@GGCFGGGGFF?GFGGFFGFC:GG@FDFDGGGGGGGGGFEFGGFGEE,FCGGGGGGGGFGGGGGGGGFEGGGGGGGGGGDGGGGGGGFGFDGGGGGGGGGGFCGGGGGGCGGGDGGCGGF:GGGGGGFGGGGGGGGGGGGGGGGDGGGGGGGGGGGGGGGGGGGGGGGGGGGGGGGGGGGGGGGCCCCC
@BS 423
TGGGGAATATTGCACAATGGGGGAAACCCTGATGCAGCGACGCCGCGTGGAGGAAGAAGGTCTTCGGATTGTAAACTCCTGTTGTTGAGGAAGATAATGACGGTACTCAACAAGGAAGTGACGGCTAACTACGTGCCAGCAGCCGCGGTAAAACGTAGGTCACAAGCGTTGTCCGGAATTACTGGGTGTAAAGGGAGCGCAGGCGGGAAGACAAGTTGGAAGTGAAATCCATGGGCTCAACCCATGAACTGCTTTCAAAACTGTTTTTCTTGAGTAGTGCAGAGGTAGGCGGAATTCCCGGTGTAGCGGTGGAATGCGTAGATATCGGGAGGAACACCAGTGGCGAAGGCGGCCTACTGGGCACCAACTGACGCTGAGGCTCGAAAGTGTGGGTAGCAAACAGGATTAGATACCCT
+
GFGFGGGFGGGGGGGGGGGGGEGGGFGGGGGGGGGGGGEGGGGEGGGGFGGGGGGEFFGGGDGGGGGGGGFGGGFFGGGGFGGGGFGGGGFGGGFGGGGGGGGFGGFFGGGGGGGGGG=FDF?GGGGGGDGGC==FGGGGGGGFEDFGGGGGGGGGGGGGGGGGGGGGGFEGGGGGGGFFGGFF=FFGCCGFGGGFGFFAEGDDGEEGFC??;@EFDEEGGGFGGG=FCCFGCGGGGGGGC@DFGFGGFFB@9FFFGGFGGGGFF<GGGFGGGGCGGGD<?GGGGEFFGGGGGFGGGGFFFGFFCDDGGGGGGGGFGCFEGEDGGGGGGFGGGGGGGGGGGGGGGGGGGGGGGGGGFGGFGGGGGFFEGGGGFGGGGGGGGGGGGGGGGGGGGGGGGGGGGGGGF<GGGFGCCCCC
@BS 69089
TGGGGAATATTGCACAATGGGGGGAACCCTGATGCAGCGACGCCGCGTGAAGGAAGAAGTATCTCGGTATGTAAACTTCTATCAGCAGGGAAGAGATTGACGGTACCTGACTAAGAAGCCCCGGCTAACTACGTGCCAGCAGCCGCGGTAATACGTAGGGGGCAAGCGTTACCCGGATTTACTGGGTGTAAAGGGAGCGTAGACGGATGGACAAGTCGGATGTGAAAGGCTGGGGCTCAACCCCGGGACTGCATTGGAAACTGCCCGTCTTGAGTGCCGGAGAGGTAAGCGGAATTCCTAGTGTAGCGGTGAAATGCGTAGATATTAGGAGGAACACCAGTGGCGAAGGCGGCTTACTGGACGGTAACTGACGTTGAGGCTCGAAAGCGTGGGGAGCAAACAGGATTAGATACCCT
+
<FFECCFG@GGGGGGEFFFGGG+:4CDFEFFFGGGGGGGGGDCFGGGGG>FG?FAFEGGDGGDFGFGEFGFBA@DDFGGGGFFGGFGG7FGGEGFF;,>FFGGEFEFGFCGGGGDCFAEFGGGGGGGFGGGGGGDGCGG7<FGCG8<E8?FGGGCCCECECC8:CFFFEG5*GF8C+++<CF?BC*;;0FC<GGGDEGEGGEGGGG5<:,?<8;CFF$#<GGFGGGGGEECED:B>FEGGG9>DGGGGFFFF9CFA@A>@FEF8;+F9DBAGF@08EECFGFAGGGFCF8AB,FAGDGGEFGGGGGGGGGGGF7EECGGGGGGFGFFDFCFFCFCC-@FGGGGGFEEGGEGFGGGGGGGGGGGGGFGEGGGFGGGGGFECGGFDGGGGGGGGGFCDFFCGGGGFF@FAGCFC8CCC
@BS 425
TGGGGAATATTGCACAACGGGGGAAACCCTGATGCAGCGACGCCGCGTGGAGGAAGAAGGTCTTCGGATTGTAAACTCCTGTTGTTGCGGAAGATAATGACGGTACTCAACAAGGAAGTGACGGCTAACTACGTGCCAGCAGCCGCGGTAAAACGTAGGTCACAAGCGTTGTCCGGAATTACTGGGTGTAAAGGGAGCGCAGGCGGGAAGACAAGTTGGAAGTGAAATCCATGGGCTCAACCCATGAACTGCTTTCAAAACTGTTTTTCTTGAGTAGTGCAGAGGTAGGCGGAATTCCCGGTGTAGCGGTGGAATGCGTAGATATCGGGAGGAACACCAGTGGCGAAGGCGGCCTACTGGGCACCAACTGACGCTGAGGCTCGAAAGTGTGGGTAGCAAACAGGATTAGATACCCT
+
GGFGGG7EFGGGGFFGG7FGC@FGGGDDGGGG9CFGGG:FFGGEGGGGGDGGGGFGGGGGEFEFGGG:BF8BAFGA5:B?CEGG<E,,8F>F=@EGGA,,5BF>DF,>DDFF8<DFBF<BFDEED>FFFA=<?@CGF?@@CCCEE7<A<8<4BFF=<9<86:<:BC@CC:5CFFCGGD<7CFCCCG>A>FFFGEG>GD5C:GGCFDG5:?6;GFFFD7E5<FGGG<<C8AC<-<CFFCFGGFEGGGFF-FGFE:FCFCFGGGGF,DDGGF>FDGF966E:>GGGGGGGGFGGGFEGF@7GGGFGGGGGGF?<EGGGGGGGGEGDFF7AGE9GEFC9FEC,FBGGGGGEDEFFEGGEFFF89C@CDGGGGGGGGGGGGCGGGGGFGGGEFGGGGGFAGGGGGGGGF9FFGGGCCCCC
@BS 77651
TAGGGAATCTTCGGCAATGGGGGCAACCCTGACCGAGCAACGCCGCGTGAGTGAAGAAGGTTTTCGGATCGTAAAGCTCTGTTGTAAGTCAAGAACGAGTGTGAGAGTGGAAAGTTCACACTGTGACGGTAGCTTACCAGAAAGGGACGGCTAACTACGTGCCAGCAGCCGCGGTAATACGTAGGTCCCGAGCGTTGTCCGGATTTATTGGGCGTAAAGCGAGCGCAGGCGGTTTGATAAGTCTGAAGTTAAAGGCTGTGGCTCAACCATAGTTCGCTTTGGAAACTGTCAAGCTTGAGTGCAGAAGGGGAGAGTGGAATTCCATGTGTAGCGGTGAAATGCGTAGATATATGGAGGAACACCGGTGGCGAAAGCGGCTCTCTGGTCTGTAACTGACGCTGAGGCTCGAAAGCGTGGGGAGCGAACAGGATTAGATACCCT
+
GFGCBFGGF<EFGGGGGGGFFFGGGGGGGF8FGGGGGGGGGGGGGGG@FGFGFGGAEFGCGGGGGGGGGEGGGGGFGGGGGGGFGGGGCFGGCFFGGGGGGGDGFGFGGGGDGCFFGGGGGFFGGGGGEGG7DGGGGGGGFCFFCGGFGGGGGGFG@CBFCFFEFFFFGGGGEGEF?GGGGGGFEFFGGGFGGDEGFE?FCE>8EGGGGGGGGGGGFEGGGGGGGGGGGGGGGGGFGGGFGGGGGGFGFFGCGFFF>@CFCFFGGFGGGFGFDGGGFFFGFGGGGGAFA,FD<GGGF9GFF<AFGDGGGFEF?E9DFFGGGFEECGGGGEGGGGGGGEGGGGGGFDFGGFGGFGFFGGFDGF@EEEGEGGGGGGGGFDFGGGGGGG@GGGGGGGGGDFCGGGGF@F7GGGGGDGGECGGGGGGFGGGGFE9GGGGFCCCCC
@BS 427
TGGGGAATATTGCACAATGGGGGAAACCCTGATGCAGCGACGCCGCGTGAGTGAAGAAGTATTTCGGTATGTAAAGCTCTATCAGCAGGGAAGAAAATGACGGTACCTGACTAAGAAGCCCCGGCTAACTACGTGCCAGCAGCCGCGGTAATACGTAGGGGGCAAGCGTTATCCGGAATTACTGGGTGTAAAGGGTGCGTAGGTGGTATGGCAAGTCAGAAGTGAAAACCCAGGGCTTAACTCTGGGACTGCTTTTGAAACTGTCAGACTGGAGTGCAGGAGAGGTAAGCGGAATTCCTAGTGTAGCGGTGAAATGCGTAGATATTAGGAGGAACATCAGTGGCGAAGGCGGCTTACTGGACTGAAACTGACACTGAGGCACGAAAGCGTGGGGAGCAAACAGGGTTAGATACCCT
+
FGGFGGGGGGGGGGGGGGGGGGGGGGGGGGGGGGGGGGGGGGGGGGGGGGGGGGGGGGGGGGGGGGGFGGFGGGGGGGGGGGGGGGGGGGFGGGGGGFGGGGDEGGGGGGGGGGGGGGGGGGGGGGGGGGGGDFDGDFGGGGGGGGGGGGGGGGGEGGGGDGGGGGFGFCECGGGGGGFGGGGGGGFGGGGGGGGGG>EGGGFDFGGGFFGGGGG=@FGGGGGGGGGGGFGCGGGGFGFFGFGGGGGGGGDGFGGGFGFGGGGFGGGGGGGGFFFFFCGFFGDGGGGGGGGGGGGGGGFAGGGGGGGGFGGFGGGGGGGGGGGFFGGGGFGGGGFF9GGGGGGGGGGGGGGGGGFFGGGGGGGGGGGGGGGFGGGGGGGGGGGGGGGGGGGGGGGGGGGGGGGGGGGGGCGCCCCC
@BS 428
TGGGGAATATTGCACAATGGGGGAAACCCTGATGCAGCGACGCCGCGTGGAGGAAGAAGGTCTTCGGATTGTAAACTACTGTTGTTGAGGAAGATAATGACGGTACTCAACAAGGAAGTGACGGCGAACTACGTGCCAGCAGCAGCGGTAAAACGTAGGTCACAAGCGTTGTACGGAATTACTGGGTGTAAAGGGAGCGCAGGCGGGAAGACAAGTTGGAAGTGAAATCCATGGGCTCAACCCATGAACTGCTTTCAAAACTGTTTTTCTTGAGTAGTGCAGAGTTAGGCGGAATTCCCGGTGTAGCGGTGGAATGCGTAGATATCGGGAGGAGCACCAGTGGCGAAGGCGGCCTACTGGGCACCAACTGACGCTGAGGCTCGAAAGTGTGGGTAGCAAACAGGATTAGATACCCT
+
CEFFD7ECFF<FGFDCEEFFGFGGGEFEFGGGFG9EEG@FGGGEGC@8>FGGGDGGFGGGACCCFFGE+8BCFGG9E,B,=AAE<,EFGGGFGGGGGDFFFGD?F+,FEF<BEFGDFGDFFBFCC+@CFFBCGD<C<FFFF,@,>DFG>@C9D9>>F7C?,3?<FE<F*=C78@BFE=:C@:?<EGA,=9A:FFDG:<FGEGE:DEECEEF,EA>=+(9C4FAF:DFC@<<>CFGF<9C@@<;FCCFFG3DD=>8,,1=FFEFFGGGFF=C3=F:=>@<A?,E?,FFC7EFEB,>GCC:8EF=F8F>,CC,<@GGGFFGCAGF:CCB=C@CDFFFFGF8EFB,C<CFC7EGGGGGFFFE@FC,6,CFFCGFF8CEFGFF,GFA,GGEEDFFCEGGFF@@<GFFFFFC9E,FCCCCC
@BS 101800
TGGGGAATATTGCACAATGGGGGAAACCCTGATGCAGCGACGCCGCGTGAGCGAAGAAGTATTTCGGTATGTAAAGCTCTATCAGCAGGGAAGAAGAATGACGGTACCTGACTAAGAAGCACCGGCTAAATACGTGCCAGCAGCCGCGGTAATACGTATGGTGCAAGCGTTATCCGGATTTACTGGGTGTAAAGGGAGCGCAGGCGGTGCGGCAAGTCTGATGTGAAAGCCCGGGGCTCAACCCCGGTACTGCATTGGAAACTGTCGTACTAGAGTGTCGGAGGGGTAAGTGGAATTCCTAGTGTAGCGGTGAAATGCGTAGATATTAGGAGGAACACCAGTGGCGAAGGCGGCTTACTGGACGATAACTGACGCTGAGGCTCGAAAGCGTGGGGAGCAAACAGGATTAGATACCCT
+
GGGFGFEFGGFGFGGGGGFFG>CFGGG8FDFGGGGGGGGGGCEGGGGGGGGGGDGEG<FGFCFGGFGFEDGGGFFEFFGGGEAFG8EEFGGGGGG8F8FFGCFDCGDDGDGGAED8ACGEFFCEBFFGGGGGGD48FCFFGFF@GGGGGEGGCGGG:FGFE0GGGFGGGGGC7<FC.=:CBC<<FFF;C6FCFGDGFDDGGGEGGFDCF@F9;CCF<GC>6<BCFG@EGGGGGGGGFEC@EC9C78FFFFGGGG,AEFCFFGDFGGGDGGFDGEC4CF@>FEGFGFGGGGGDEFFGGGAA<F=EGEGGGGGGGGGGFCGGGGGFE,CAGFCGGFCFFGGGGGGDGF>GGGGGGGGGGGGGGGGFC<@EEGEFGGGFG@C,FGGGGCGGGEGGGFFGGFFFE,GGGGGGGGGGCCCCC
@BS 99167
TGGGGAATATTGCACAATGGGGGAAACCCTGATGCAGCGACGCCGCGTGGAGGAAGAAGGTCTTCGGATTGTAAACTCCTGTTGTTGAGGAAGATAATGACGGTACTCAACAAGGAAGTGACGGCTAACTACGTGCCAGCAGCCGCGGTAAAACGTAGGTCACAAGCGTTGTCCGGAATTACTGGGTGTAAAGGGAGCGCAGGCGGGAGAACAAGTTGGAAGTGAAATCCATGGGCTCAGCCCATGAACTGCTTTCAAAACTGTTTTTCTTGAGTAGTGCAGAGGTAGGCGGAATTCCTGGTGTAGCGGTGGAATGCGTAGATATCGGGAGGAACACCAGTGGCGAAGGCGGCCTACTGGGCACCAACTGACGCTGAGGCTCGAAAGCGTGGGTAGCAAACAGGATTAGATACCCT
+
<FGGGGGGGFGGGGGGGGDFGGGEGGGCEFGGGGGDFFECGGGGGGGGGGGGEFGGGGGGFFGGGGGFEDGGGFGGGGGGFFGFFGGGGGGFGFGGFGGGGGGGGGGFGGGGGGGFGGGCGGCGGGGGD<FGGFFGGGGG?DGGGGGG@GGGGGGGGGG>GGGGGG?GFF@FGGGEE@FGCG>FFFGGGGCGGGG?FFFDECGCGGGEGGGGFGGGFFFDGGGGGGGFFGGGGGGGFFEAFCGFGFGEFGGGGGGGGGGGGGGGGFGFGGGGGGGGFGFFGFFGGDEFC8FFEEB7EGGGDFGGGGGGGFEF::EE7EE;FGFCDEDGFGGGCEGFF8GCEGFEFGGGGGFFF<9GD@FFGF@EFGFF@@67F8DFFE:8@GGFC@GECFEGGGGGGGGGGGGGGGGGGGGCCCCC
@BS 102526
TGGGGAATATTGCACAATGGGGGAAACCCTGATGCAGCGACGCCGCGTGAGCGAAGAAGTATTTCGGTATGTAAAGCTCTATCAGCAGGGAAGAAGACATGACGGTACCTGACTAAGAAGCACCGGCTAAATACGTGCCAGCAGCCGCGGTAATACGTATGGTGCAAGCGTTACCCGGATTTACTGGGTGTAAAGGGAGCGTAGACGGCAAGGCAAGTCTGATGTGAAAACCCAGGGCTTAACCCTGGGACTGCATTGGAAGCTGTCTGGCTCGAGTGCCGGAGAGGTAAGCGGAATTCCTAGTGTAGCGGTGAAATGCGTAGATATTAGGAAGAACACCAGTGGCGAAGGCGGCTTACTGGACGGTAACTGACGTTGAGGCTCGAAAGCGTGGGGAGCAAACAGGATTAGATACCCT
+
C,C8C:CFGFEGFAFCFGGCF,@FFGA<FDGFFA<<<F7@@FG7@E7CCFFCCCFEGG8F<CGGG8CCEF?FGGGFFGGGGGGGF8CFCG+EFGGBF8E?5,?F7FFGGGGGGFGGGCGG/=FCF>C6EFC@?B<>C@<9F@FFFGGECGEGGFFFGEGGGF/DEE$BCEFE:FFGEFCFECAFFDGGGGFF@GGEDEGGCGFCGGGGGGGFFA>DGEE2FFFGFFCFC<;EF=GGGFGECGFC89GGF<>GGGFGCGGFF.4DD03,:C@8CGGFCE?GF<FGFFE7GECGGGGGFFF<CGF9EGGEFCGGFFGGGGGGGFFFFF?CEGGGGFFC,F9GGGGGGEGFGGGEFF<FGGFDGFFEGDGGGGGGGGGDGGGGGGGGGF@GGGGGGGGGGGGGGGGGGFFCGGGGGCCCCC
@BS 432
TGGGGAATATTGCACAATGGGGGAAACCCTGATGCAGCGACGCCGCGTGAAGGAAGAAGTATCTCGGTATGTAAACTTCTATCAGCAGGGAAGCTAGTGACGGTAACTGACTAAGGAGCCCCGGCTAACTACGTGCCAGCAGCCGCGGGAATACGTAGGGGGCAAGCGTTATCCGGATTTACTGGGTGTAAAGGGAGCGTAGACGGTGTGGCAAGTCTGATGTGAAAGGCATGGGCTCAACCTGTGGACTGCATTGGAAACTGTCATACTTGAGTGCCGGAGGGGTAAGCGGAATTCCTAGTGTAGCGGTGAAATGCGTAGATATTAGGAGGAACACCAGGGGCGAAGGCGGCTTACTGGACGGGAACTGACGTTGAGGCTCGAAAGCGTGGGGAGCAAACAGGATTAGATACCCT
+
GGFGGFFF@FFGGFFGFGGFFGGGGGGEGGGGEGEFFF7EEFG@6FFFEFFGGCFGGGGD99FAFFGC<<FGGGGGGFGGGFFFFFFFDGFF+45E9?FGEEGFF:=FCFFGGC?@ECEFEC+@F>FGG,BD:8<FGFGGGCEBCEGG**14CEG,7=FE=EFB=@F1<#C,?:CEGCF9FFGFF>;,:<9<FCE7CE</:C5/>;8CGFGGFEG?6%@,B@GFGGFCF=F-CGF?GFE<::F8$=,B6,,FD@9E,F<<CCFDFE<GFFGGFGF@@@GFGCFFF@:GGGEABFCGGEEFGFEGGGGGFAFGGGGGGGGEA,AGGFGFE9AF:C<GGF@C,GFDEFF7GFFEEEE<EEEB@C,E,FFCDGGCFE,GGGFC8GGGGGDGDGGGGFGGGGGGGGFGGGGGFFFCBACC
@BS 433
TGGGGAATATTGCACAATGGGGGAAACCCTGATGCAGCGACGCCGCGTGAAGGAAGAAGTATCTCGGTATGTAAACTTCTATCAGCAGGGAAGATAGTGACGGTACCTGACTAAGGAGCCCCGGCTAACTACGTGCCAGCAGCCGCGGTAATACGTAGGGGGCAAGCGTTATCCGGATTTACTGGGTGTAAAGGGAGCGTAGACGGTGTGGCAAGTCTGATGTGAAAGGCATGGGCTCAACCTGTGGACTGCATTGGAAACTGTCATACTTGAGTGCCGGAGGGGTAAGCGGAATTCCTAGTGTAGCGGTGAAATGCGTAGATATTAGGAGGAACACCAGTGGCGAAGGCGGCTTACTGGACGGTAACTGACGTTGAGGCTCGAAAGCGTGGGGAGCAAACAGGATTAGATACCCT
+
EFGGGFEGGGGGGGGGGGGGGGGGGGGGGGGGGGGGGGGGGGGGGGGGGGGGGGGGGGGGGGGFGFGGGGGGGGGGGGGGGGGGGGEGGGGGGGGGFGA9FGGGFGGGGGGGGGFGGGFEFG:FGGGGGGGGGG8CFGGGGGFGGGGGGGGGCCFDGGGGGFGCGGGGGGGGGGGGGGGGGG=GG<GGFGGGGGGFGGEGGGGGGGGF9GGGFGGGFGGGGGGGGGGGGGGGGGGGGGGFGGDF?GGFFFFGFGGGGGFGGFGFGF<GFGGG>GGGGGGGGGGFGEGGGGGGGGDGGGGFGEGGGGGGGGGGGGGGGGGGGFGGGGGGFCGGGGGGGGGGGGGGGGGGGGGF9GGFGGGGGGGGGGGGGGGGGGGGGFF8GGGGGGGGGGGGGGGGGGGGGGGGGGGGGGGCCCCC
@BS 434
TGGGGAATATTGCACAATGGGGGAAACCCTGATGCAGCGACGCCGCGTGAGCGAAGAAGTATTTCGGTATGTAAAGCTCTATCAGCAGGGAAGAAGAAATGACGGTACCTGACTAAGAAGCACCGGCTAAATACGTGCCAGCAGCCGCGGTAATACGTATGGTGCAAGCGTTATCCGGACTTACTGGGTGTAAAGGGAGCGCAGGCGGAAGGCTAAGTCTGATGTGAAAGCCCGGGGCTCAACCCCGGTACTGCATTGGAAACTGGTCATCGAGAGTGTCGGAGGGGTAAGTGGAATTCCTAGTGTAGCGGTGAAATGCGTAGATATTAGGAGGAACACCAGTGGCGAAGGCGGCTTACTGGACGATAACTGACGCTGAGGCTCGAAAGCGTGGGGAGCAAACAGGATTAGATACCCT
+
@FFGGCCFGGFGGGFGGCFFGEEGGGFGGGGGGGGGFGFFGGGGGGGFGGGF@CCEEGGGGF9?FFFF@7FGGGFEFGGGD,CFFFFGFGGGGGGGGGGGGG9?C:FGEGGGG,CBFCG8CFGG@FCEF8FFGGG,DCCFG@>>CBGG#>8FEBCF7<8<;>383>CGGC@=8EF,1C?FFA=99GFFDFFGGFGEGGGGG*5FC>GFF@C@;GGFF>FCFCFGFDFFGECEF<>EFFCEGGGGGGGGEF<>GGEEC&9FADF8FG;DBDC#FD=8,#+#E<CGFGFCF9GGFEFEGGFF,EFFGGGGGGGGGD=>GGGGGGGGGGGGFEF<GF@FE9GGGGGGFFE@EGGGGGGGGGGGGFAFE@F<9GGECGGFGGGEFFCGGGGGGGGGGGGGGGGGGGGGGGGCGGF@GCCCCB
@BS 435
TGGGGAATATTGCACAATGGGGGAAACCCTGATGCAGCGACGCCGCGTGGAGGAAGAAGGTCTTCGGATTGTAAACTCCTGTTGTTGAGGAAGATAATGACGGTACTCAACAAGGAAGTGACGGCTAACTACGTGCCAGCAGCCGCGGTAAAACGTAGGTCACAAGCGTTGTCCGGAATTACTGGGTGTAAAGGGAGCGCAGGCGGGAGAACAAGTTGGAAGTGAAATCCATGGGCTCAACCCATGGACTGCTTTCAAAACTGTTTTTCTTGAGTAGTGCAGAGGTAGGCGGAATTCCCGGTGTAGCGGTGGAATGCGTAGATATCGGGAGGAACACCAGTGGCGAAGGCGGCCTACTGGGCACCAACTGACGCTGAGGCTCGAAAGTGTGGGTAGCAAACAGGATTAGATACCCT
+
GGGGGFGGCGGGGGGGGGGGFGGGGGGGGGGGGGGGGGFGGGGDGGGGGGFFGGGFGGGGFGGGGGDBCFGFGGGGGFFGFGGDFFEFGGFGGFGGGGGGGGGGFGBFGGGFDCFFGFFGGGGCFGGGGG9FBFCFEFFGGGGGEE?GCGCFGFF?FFEFCEGFFGFF1FFFGFCGC@GFCC#GGGC?@<CGGFGGGDFGDGDDFGG8<B?@C6F<#5-5AGFFGFF<EGG0GGGGGGGGGGE7<>#FGGGFAF7B,F@GGCGFD8CCGGFFCFFFFDEEEF:FGCF@FEAGFCCEFC:FGGGGDEGGGF<9EFCF?<CGGGGCGGGGFFGGGGFFFF@FEF:GGGGGGGGEFFFEGGEGGFF<DGGGGGGGGGGGGGGGGGGGGGGGGGGGGGGGGGGGGGGGGGGGGGGCCCCC
@BS 107775
TAGGGAATCTTCCACAATGGACGCAAGTCTGATGGAGCAACGCCGCGTGAGTGAAGAAGGTCTTCGGATCGTAAAACTCTGTTGTTAGAGAAGAACACGAGTGAGAGTAACTGTTCATTCGATGACGGTATCTAACCAGCAAGTCACGGCTAACTACGTGCCAGCAGCCGCGGTAATACGTAGGTGGCAAGCGTTGTCCGGATTTACTGGGTGTAAAGGGAGCGCAGGCGGAAGGCTAAGTCTGATGTGAAAGCCCGGGGCTCAACCCCGGTACTGCATTTGAAACTGCTCGGCTAGGGTACAGGAGAGGCAGGCGGAATTCCTAGTGTAGCGGTGAAATGCGTAGATATTAGGAGGAACACCAGTGGCGAAGGCGGCCTGCTGGACTGTTACTGACACTGGGCCACGAAAGCGTGGGGAGCAAACAGGATTAGATACCCT
+
GGGGGGGGFGGGGGGGGGGGGGGGGGGGGGGGGGGGGGFGGGGGGGGGGGGGGGGGGGGGGGGGGGGGGGGGGGGGGGGGGGGGGGGGGGGGFGGGGGGGGEFGGGGGGGGGGCGGGGGGGGGGGGGGGGGGFFFGGGGGGGGFGGGGGGGGFGGGGG<EFGFGGGGGGGGGCFGD@GGGGGGGGGGGGGGGGGEGGFGGEEGGGGGGGGGFFFFF@FGD:CEGGGGGGGGGGGGGGGGGGCGGGGFCGFECECCEFDGGGGGFGGGGGGGFFGGGFFGGGGGGGGGGGGGGGFBDEDAGFFFFEA<98FCGGGGGFGGFGGFGEGFC@GGGGFEGCGGEGGGDFFGGGGGGGGEGGGGFFGGGGGGGGGDGGGGGEF@GGGGFFGGGGGGGGGGGGGGFECGEGGGGGGDGDGGGGGGGGGGFCGGGFE<GGGGFCCCBC
@BS 437
TAGGGAATCTTCGGCAATGGGGGCAACCCTGACCGAGCAACGCCGCGTGAGTGAAGAAGGTTTTCGGATCGTAAAGCTCTGTTGTAAGTCAAGAACGAGTGTGAGAGTGGAAAGTTCACACTGTGACGGTAGCTTACCAGAAAGGGACGGCTAACTACGTGCCAGCAGCCGCGGTAATACGTAGGTCCCGAGCGTTGTCCGGATTTATTGGGCGTAAAGCGAGCGCAGGCGGTTTGATAAGTCTGAAGTTAAAGGCTGTGGCTCAACCATAGTTCACTTTGGAAACTGTCAAACTTGAGTGCAGAAGGGGAGAGTGGAATTCCATGTGTAGCGGTGAAATGCGTAGATATATGGAGGAACACCGGTGGCGAAAGCGGCTCTCTGGTCTGTAACTGACGCTGAGGCTCGAAAGCGTGGGGAGCGAACAGGATTAGATACCCT
+
FFFGGEEGGGGGGDFGGGGGGGGGGGGGGGEFGGGGGGGGGGGGGGGGGGGGGGGGGDFGGFGGFEGGGGGFGGGGGGGGGGGGGFGD?EGGGFEGGGEGGFFGG?FGGGGGGGGGFGGGGGFGGGGGGGGGGGGGGGGGFGGGGGGGGGGDGGCGEFEFGFGGGGGGGGGGGGEF<FCGGGGGGFCCFGCGGGADF7<CEGCFFFGFDGGGGGGFGFGGEEG8CE<GGFCGGGGFCCFGGGCDFFGGGGGGFFDDGGGGGGGDGGGDGF<F=GGCF9GGGGFAGF,?CGGGGGGGGGGGGGFFEFECGD<GFGGGFFCGGGCFGGGGGGGGGGGGG@GEGGFGDGGGGGGGGGFGGGCGGGGGGGGGGF@F@CGGGGGGGGGGGGGGGGGGGGGGGGGGGGGGGGGGGGGGGGGGFGGGGGGGGGGGGGGGGGFFCCCCC
@BS 94813
TGGGGAATATTGCACAATGGGGGAAACCCTGATGCAGCGACGCCGCGTGGAGGAAGAAGGTCTTCGGAATGTAAACTCCTGTTGTTGAGGAAGATAATGACGGTACTCAACAAGGAAGTGACGGCTAACTACGTGCCAGCAGCCGCGGTAAAACGTAGGTCACAAGCGTTGTCCGGAATTACTGGGTGTAAAGGGAGCGCAGGCGGGAAGACAAGTTGGAAGTGAAATCCATGGGCTCAACCCATGAACTGCTTTCAAAACTGTTTTTCTTGAGTAGTGCAGAGGTAGGCGGAATTCCCGGTGTAGCGGTGGAATGCGTAGATATCGGGAGGAACACCAGTGGCGAAGGCGGCCTACTGGGCACCAACTGACGCTGAGGCTCGAAAGTGTGGGTAGCAAACAGGATTAGATACCCT
+
FGGGGEEGGGGGGGGCFGGFGGGGGGGGGG8FGGGGGGGGGGGGGGGGGGGFFFFFGGGFFGGGGGGGGGGGGGGGGGGGGFGGGGGGGGGGGFGGGGGGGGGDGGGGGGGCGGGGGGGGGGGGG2GGGGGGGGGGGFGGDEGGGDCFGDCDFGGCGGG1GGGGFFGGFFGGGG6CEEGFGGGGGGGGGGGFFGGFGGGGGGGGGFGCC:;CECGGFFGGGGGGGGDCGGGGFFGGFFGGGGGGGGGGGGGFGGGGFFFGGGGFG<GGFGGGGFCDFFGGGFFGGDGGGGFEFGGGGGEGGGGEEGGGFGFGGF7GGF<GEF7FFGGFCCGGEGFFGGGGC:GGGGGGFGGGGGGGGGGGGGF?FFFGGDGGGGGFFFED@DFFFGFCGGGGGGGGGGGFGGGGGGGGGFFCCCCC
@BS 439
TGGGGAATATTGCACAATGGGGGAAACCCTGATGCAGCGACGCCGCGTGGAGGAAGAAGGTCTTCGGATTGTAAACTCCTGTTGTTGAGGAAGATAATGACGGTACTCAACAAGGAAGTGACGGCTAACTACGTGCCAGCAGCCGCGGTAAAACGTAGGTCACAAGCGTTGTCCGGAATTACCGGGTGTAAAGGGAGCGCAGGCGGGAGAACAAGTTGGAAGTGAAATCCATGGGCTCAACCCATGAACTGCTTTCAAAACTGTTTTTCTTGAGTAGTGCAGAGGTAGGCGGAATTCCCGGTGTAGCGGTGGAATGCGTAGATATCGGGAGGAACACCAGTGGCGAAGGCGGCCTACTGGGCACCAACTGACGCTGAGGCTCGAAAGTGTGGGTAGCAAACAGGATTAGATACCCT
+
EFFGGGGGGGGGGGGGFGGGGBFGGGGGGGGGGGGGGGFEGEGGGGGEGGGGGGGG?FGFFGGGFGDGE7FFGDGGGFGGGGGGGFFDG=FGGGGGGFFGGEE++B?FGGGGGG@FFFGGGGGEGCEFG6GG@<ACFGGGGGGGGFDC>GFCGGE70>C>@=CEGEFCFCGGGGGEGGGF?FCEGE<GFFGGGGGGGDFFGFCECFGEF>@CFFGFCGGGGFCCGGGGGGFGGGGGGFGGGFGFFCGFGFDD9GFF9FFFGFGGFFD?EGGGFE@FFEEA?GGGGGDGGGGGF?GDFECEGGGGGGGGGGGGGGGGGFGGGEF@GGGGFEGGGGGGGGGGEGGGGGGGGGGGFEGFGGGGGGGFGGGGGG@GGGDGGGGFGGGGGGGGGGGGGGGGGGGGGGGGGFGGGGGCCCCC
@BS 118430
TAGGGAATCTTCGGCAATGGGGGCAACCCTGACCGAGCAACGCCGCGTGAGTGAAGAAGGTTTTCGGATCGTAAAGCTCTGTTGTAAGTCAAGAACGAGTGTGAGAGTGGAAAGTTCACACTGTGACGGTAGCTTACCAGAAAGGGACGGCTAACTACGTGCCAGCAGCCGCGGTAATACGTAGGTCCCGAGCGTTGTCCGGATTTATTGGGCGTAAGGCGAGCGCAGGCGGTTTGATAAGTCTGAAGGTAAAGGCTGTGGCTCAACCATAGTTCGCTTTGGAAACTGTCAAACTTGAGTGCAGAAGGGGAGAGTGGAATTCCATGTGTAGCGGTGAAATGCGTAGATATATGGAGGAACACCGGTGGCGAAAGCGGCCCTCTGGTCTGTAACTGACGCTGAGGCTCGAAAGCGTGGGGAGCGAACAGGATTAGATACCCT
+
FEFFG@FFGGGGGCEEEGGGGGGECFGFGGGGGGDGGGGGGEGGCBGEGGE<CFFFGFGGFGFGGGGC:FGGGGGGGGGGFGGGGAFGFADFGGGGGEFFEBEB<<FFFFFDGAF?DFGGGFFF9<AFCFGGGGFGGGFFGCGGGGFCFBCCGGB8F<FC7>FF::BFFFFGFGFEEFC2CEAFGF<C:8CF8F8DEC>6E?9GFFFC:EFDFE8C=#CFC=D:=*8/C<:FDAFF;AFDFGGGFFCF#<F9@GFC<F8C@;CCGGCE58CFFGCFGFDGGFGEFGGG?<E75,:,A3FE,C9GGGGFFF9@GGGGFGGCFCCEDGGGGGGGGGGGGGGGGFF9GFFB,AEDFEFFGFFCEGFCGGGGGGFF@GGGGGFF?GGGFD<AGFGGGEGGGGGGGFGGGGGGGGGGGGGGGGGGGGCGGEFEGGGFGGGGCCCCC
@BS 81638
TGGGGAATATTGCACAATGGGGGAAACCCTGATGCAGCGACGCCGCGTGAAGGAAGAAGTATCTCGGTATGTAAACTTCTATCAGCAGGGAAGATAATGACGGTACCTGACTAAGAAGCCCCGGCTAACTACGTGCCAGCAGCCGCGGTAATACGTAGGTCCCGAGCGTTGTCCGGATTTATTGGGCGTAAAGCGAGCGCAGGCGGTTTGATAAGTCTGAAGTTAAAGGCTGTGGCTCAACCATAGTTCGCTTTGGAAACTGTCAAACTTGAGTGCAGAAGGGGAGAGTGGAATTCCATGTGTAGCGGTGAAATGCGTAGATATATGGAGGAACACCGGTGGCGAAAGCGGCTCTCTGGTCTGTAACTGACGCTGAGGCTCGAAAGCGTGGGGAGCGAACAGGATTAGATACCCT
+
FFGDCFGGGGGFGGGGGGGGGGGGGGGGGGGGGGGGGGGGGGGGGGGGEFCFFFGGGGGFGGGGGGDGFGGGGGGGGGFGGGGGGGGGGGGGDGCEGFEFFGGGGGGGFGGGFGGGGFGGFGGGGGGGGGF@EFBGDGFGFGGGDGGGECEGCFGGGGGFFFGGGGGF:CF7GGGGDEGGGGGFFC;DGEGGGGGGGGGDGGGGFCDFGGB<CFFFFFEFGFGGFGCCFG-FGFFGGFGFD:GGFB=FFEECGGF;CGCGGGGGGGGGGGGDFGFFGGGGGGGGCGGGGF<FEEFFFCAFFEF8CGGGGFAGGGGGGGGGGCFA9GGGFEEEGGGGGFFCCECFDGEECGGEDGGFCCGGFGGGGGGGEFEFFGGGGGGGGGGGEGDGGGGGGGGGGGFGGGFGFGGGGFCCCC9
@BS 442
TGAGGAATCTTGGTCAATGGGCGAAACCCTGAACCAGCCACGTAGCGTGCAGGATGAATGCCCTCTGGGTGGTAAACTTCTTTTATAGGGGAATAAAATGAGCCAAGTGTGGCAATATGTATGTACTCTATGAATAAGGAACGGCTAACTACGTGCCAGCAGCCGCGGTAATACGGAGGATCCGGGCGTTATCGGGATTTATTGGGTTGAAAGGGAGCGTAGATGGATGTTTAAGTCGTGTGTGAAAGTTTGGGGCTCAACCGGAAAATTGCAGTGGAAACTGGATGTCTTGAGTGCAGTAGAGGCAGGCGGAATTCGTGGTGTAGCGGTGAAATGCTTAGATATCACGAAGAACACCGATTGCGAAGGCAGCCTGCTAGGCTGCAACTGACATTGAGGCTCGAAAGTGTGGGTAGCAAACAGGATTAGATACCCT
+
FF9FGGGG9FGG,;EFGEG8F<FCGG+FGGGG<6DGGG9F<C@@FGGGG,CFFGCF,9,CAGDG,CFFC==+8EGCG95,CFC5<5FGGG:44=:9,5,EE,,9=,9,C@,+B4,A,,A9C<<A,<,5,,CDB<BFGFAF,4F=F@E=<EBD@6=:+C<+,@<DF6FC6>5@=C28@2F86F77#>@EC7C,8#11%99%FGDGFF48#;?3FCGFGGG=>>?2FDG7?(:>B9773++,,E;78,GE=+:B+FF,GCF@8+,,,,GGE9=@,EA5;<,,E5,,7,FAFE8CEE,C:,EC,D:B:++CC,GCFGGFB,FF8FGGGCCGFFFFFDFCEFEGGFGGFFB@C,,GFC86F@E,EDCGGGGGFE8EFECGFEC,FC,FFFFGGFEFC,GGF:E@<FFDFFB,-<FFE9GGGGGGGGGGGGGGGGFCCCCC
@BS 118395
TAGGGAATCTTCCACAATGGACGCAAGTCTGATGGAGCAACGCCGCGTGAGTGAAGAAGGTCTTCGGATCGTAAAACTCTGTTGTTAGAGAAGAACACGAGTGAGAGTAACTGTTCATTCGATGACGGTATCTAACCAGCAAGTCACGGCTAACTACGTGCCAGCAGCCGCGGTAATACGTAGGTGGCAAGCGTTGTCCGGATTTATTGGGCGTAAAGGGAACGCAGGCGGTCTTTTAAGTCTGATGTGAAAGCCTTCGGCTTAACCGGAGTAGTGCATTGGAAACTGGAAGACTTGAGTGCAGAAGAGGAGAGTGGAACTCCATGTGTAGCGGTGAAATGCGTAGGTATATGGAAGAACACCAGTGGCGAAAGCGGCTCTCTGGTCTGTAACTGACGCTGAGGTTCGAAAGCGTGGGTAGCAAACGGGATTAGATACCCT
+
@FFEDFGGGGGGGGGGGGGGGGGGGGGGGGGGGGGGGGGGGGGGGCGFEFGGCCFFGFFGFGGGGGG>7@FGGGGGGGGGGGGGFGGGGDDAEFGGGGGGDCGGGGFDGGGGGGGGGFGGGGGGGDGGGGGG9FGGGGGGGGGFEGGGGGGGGGGGGGGGGGGGGGGGGGEGGCFFCFGGFFGGGGGGGGGFGGD=GGGGGGDCFFGGGFFGGGGGGGGGGFEGGGEGEGGCFGGGGGGGGGGGFGGGGGGFEFEGFCFGGFGFGCFGFGGGDGGFGGGGFGFEGCDEE,FFC,F@@CGEA,CAGGFFGF?E?FCFCCEGGFDGGGGEEGGGGFFDFCGGGGGGGF9GGGGGGGGGFFFFEFFGGFGCEF7F:EEGFGGGGGGGGGFCFFC,EGGGGCGGGGGFECEGGGGGEEGFGGFFF@DCFFFGGGFE9GCFBCC@C
@BS 444
TAGGGAATCTTCGGCAATGGGGGCAACCCTGACCGAGCAACGCCGCGTGAGTGAAGAAGGTTTTCGGATCGTAAAGCTCTGTTGTAAGTCAAGAACGAGTGTGAGAGTGGAAAGTTCACACTGTGACGGTAGCTTACCAGAAAGGGACGGCTAACTACGTGCGGGCAGCCGCGGTAATACGTAGGTCCCGAGCGTTGTCCGGATTTATTGGGCGTAAAGCGAGCGCAGGCGGTTTGATAAGTCTGAAGTTAAAGGCTGTGGCTCAACCATAGTTCGCTTTGGAAACTGTCAAACTTGAGTGCAGAAGGGGAGAGTGGAATTCCATGTGTAGCGGGGAAATGCGTAGATATATGGAGGAACACCGGTGGCGAAAGCGGCTCTCTGGTCTGTAACTGACGCTGAGGCTCGAAAGCGTGGGGAGCGAACAGGATTAGATACCCT
+
FGCFEGFGGGGGGCEFGGGFDGGGGGGGGG8FGGGGGGGGGGGGGGD7FEFEFGGGGGGFGGGGGGGGGGGFG8FFGGGGAFGGGDFFGFGGFCFGGGG@CF<,<?FEFFGGGGDG9?<FFCDADF<CFECEGGGGG<DFGGGF/FFCE>EFGGFGGGGG*>FCGGGEDGGE7F7:EG@::?FFG>EFGGF@CE:5CB<9;>?EEGFFFFFFEGE>E5930DGGC=CEGGGGDE>GGGFFGG=GGGED<EGGGFFCGFGCFG5+EECEGFFFGGGG?GGGGFFFF@FFDGFCGFGGGGGGGF=GGGF?GGGGGGF?<=F=CFGGGGECDGGGFF,FC@CEGFGGGGGGGGFGGFEFEGGFF>7GGGGGGGEB+GGGF@EFGFFFECGGGFGGGGGFECCDFGGGGGGGGCCGGGGEGGGGGGGGGGGFGF9GFF?GCCCCC
@BS 445
TGGGGAATATTGCACAATGGGGGAAACCCTGATGCAGCGACGCCGCGTGGAGGAAGAAGGTCTTCGGATTGTAAACTCCTGTTGTTGAGGAAGATAATGACGGTACTCAACAAGGAAGTGACGGCTAACTACGTGCCAGCAGCCGCGGTAAAACGTAGGTCACAAGCGTTGTCCGGAATTACTGGGTGTAAAGGGAGCGCAGGCGGGAAGACAAGTTGGAAGTGAAATCCATGGGCTCAACCCATGAACTGCTTTCAAAACTGTTTTTCTTGAGTAGTGCAGAGGTAGGCGGAATTCCCGGTGTAGCGGTGGAATGCGTAGATATCGGGAGGAACACCAGTGGCGAAGGCGGCCTACTGGGCACCAACTGACGCTGAGGCTCGAAAGTGTGGGTAGCAAACAGGATTAGATACCCT
+
FGGGGFEGFGGGGGGGGGGGGGGGGGGGGGGGGGGGGGGGGGGGGGGGGGGGFGGGGGGGGGGGGGGGGGGGGGGGGGGGGGGGFGGGGGGGGGGGGGGGGGGGDGGGFGGGGCFCGGGGGGGGGGGGGGGGG:>GGGGGGGGGGGGGGGGGGGGGGGGGGGGGCEGGFGGGG?GGGGFGGGGGGGGGGGGGGGGGGGGGGGDGGGGFCCDGFGGGGGGGGGGGGGGGGGGGGGGGGGGGGGFFFGGGGGGGGGFGGGGGGGGFGGGCGFFFGGGGGGGFGGGGGGGGGGGGGGGGFCGGGGGGGGGGGFFGGGGDFCGGGGGGGGGGGGGGGGGGGGGGGGGGGCGGGGGGGGGGGGGGGGGCGGGGGGGGGGGGGGGGGGGGGGGGGGGGGGGGGGGGGGGGGFGGGGGCCBCC
@BS 99436
TGAGGAATATTGGTCAATGGACGAGAGTCTGAACCAGCCAAGTAGCGTGAAGGATGACTGCCCTATGGGTTGTAAACTTCTTTTATATGGGAATAAAGTATTCCACGTGTGGAATTTTGTATGTACCATATGAATAAGGATCGGCTAACTCCGTGCCAGCAGCCGCGGTAATACGGAGGATCCGAGCGTTATCCGGATTTATTGGGTTTAAAGGGAGCGTAGGTGGATTGTTAAGTCAGTTGTGAAAGTTTGCGGCTCAACCGTAAAATTGCAGTTGAAACTGGCAGTCTTGAGTACAGTAGAGGTGGGCGGAATTCGTGGTGTAGCGGTGAAATGCTTAGATATCACGAAGAACTCCGATTGCGAAGGCAGCTCACTAGACTGCAACTGACACTGATGCTCGAAAGTGTGGGTATCAAACAGGATTAGATACCCT
+
FGGGGGDFGGGGGGGGGGGGGGGGGGGFGGGGGGGGGGGGEGFFGGGGGGGGGGGGGGGGGGGGGFFG8FGGCAEFGGGGGGGGGGGGGGGGGGGCGGGGGGGGGGGFFFGGFGCGFGCFFGFFFCGCGGGGGFCGGGGGGG?FFFEGGGGGDGGGGGGGDDFGGDGE?GGGGGGDGEGGGFGGCFD9>F>EBAFGFGGGGGGFFGGGFGFFGGGGEEE>CCGCFCCFGGGGGFGFFFGFGGGGGGFFEFGGGGFEGGGGGGFCGGGFGGE<EFGFFGFFFCGGFFF<9GGGGGGGGGGFGGGGGDGGF@GGGGGGGGGFGCGGGGGGGGGFGGGGGGGGGGGGDGGGGGGGDFGGGGGEFDGGGGGGGGGGGGFGGGGFFGGGGGFFGFGGFGGGGGGGFGGGGGGGGGGGGGGGGGGGGGGGGFGGGGDCCCCC
@BS 72235
TGGGGAATATTGCACAATGGGGGAAACCCTGATGCAGCGACGCCGCGTGGAGGAAGAAGGTCTTAGGATTGTAAACTCCTGTTGTTGAGGAAGATAATGACGGTACTCAACAAGGAAGTGACGGCTAACTACGTGCCAGCAGCCGCGGTAATACGTAGGTGGCAAGCGTTGTCCGGATTGTTTGGGCGTAAAGGGAACGCAGGCGGTCTTTTAAGTCTGATGTGAAAGCCTTCGGCTTAACCGGAGTAGTGCATTGGAAACTGGAAGACTTGAGTGCAGAAGAGGAGAGTGGAACTCCATGTGTAGCGGTGAAATGCGTAGATATATGGAAGAACACCAGTGGCGAAAGCGGCTCTCTGGTCTGTAACTGACGCTGAGGTTCGAAAGCGTGGGTAGCAAACAGGATTAGATACCCT
+
<FCEEGGGGGGGGGGGGGF@CGGGGGGFEG8FC,CECGGGGGGG@FG:FGGFGGGGGGFFCFGF,?AC5EF,CFGAFGG,BFGGC8E?,,BFGFGGGGC,CFC7?=?FFGGGFGCFGGGADAFGGGG9<6FEF/CF@FF@CFDFDFGGCB2<@CE<GFGGGGGGGGCFGGBFFCFDA*=)#<GGDFCFFE<<FFEDEFC>?EE>GGG@GGEGGFFFGDC@EFGF<DD<<FFFEDAC,8CGGEEDCGE#52F=AEEF<@(FEGGFGGFF9FF=FGDGGGGGFGGGFFF9GFFE=<CFFGDGGFGGGGGGFGFAGGGGCGFFCA,GF9FGFGGCGGFE9FGGE@7GFGCCGGFGFGFCFGGFE9FF<F@@B;FEC8GGGDGEDCEDFF@+@GGFGGFCGGGEDDFGD9GGGDF9CCCC
@BS 448
TGGGGAATATTGCACAATGGGGGAAACCCTGATGCAGCGACGCCGCGTGGAGGAAGAAGGTCTTCGGATTGTAAACTCCTGTTGTTGAGGAAGATAATGACGGTACTCAACAAGGAAGTGACGGCTAACTACGTGCCAGCAGCCGCGGTAAAACGTAGGTCACAAGCGTTGTCCGGAATTACTGGGTGTAAAGGGAGCGCAGGCGGGAGAACAAGTTGGAAGTGAAATCCATGGGCTCAACCCATGAACTGCTTTCAAAACTGTTTTTCTTGAGTAGTGCAGAGGTAGGCGGAATTCCCGGTGTAGCGGTGGAATGCGTAGATATCGGGAGGAACACCAGTGGCGAAGGCGGCCTACTGGGCACCAACTGACGCTGAGGCTCGAAAGTGTGGGTAGCAAACAGGATTAGATACCCT
+
FGGCFBFFGGGGGGGGGGGGGGGGGGGGGGGGGGGGGGGDFGGGGGGGGGGGGGGGGGGGGGGGGGGGGGGGGGGGGGGGGGGGFFGGGGGGGGGGFGGGGGG7FGGGGGGGGGGGFFGDGDGGGDGGCFGCEE8FCFGGGGGGGG<GCGGGGGGGGGGGGFGGGGGFGFGGGFGGGFDFGGGFGGG.GGGFF=FEEGGGEGGGGGGGFFFFGGGFGGGGGGGGGGGGGGGFGFGCFFGGF9GCCCCFGGFGGGGFGFGGGGGFGGGFFEGGGGGGGGGGGFCFGGGCGGGGGGGFGEGFGGEDGGGGGGGFGGGG@FAFGGGGGFDGGEFFDGGGGGGGGGGGGGGGEGFGGGGGGGF<GGGGGGFFGGGGGGGGGEGGGGGGGGGGGFGGGGGGGGDGGGGGGGGGGFGCCCCC
@BS 98593
TAGGGAATCTTCGGCAATGGACGGAAGTCTGACCGAGCAACGCCGCGTGAGTGAAGAAGGTTTTCGGATCGTAAAGCTCTGTTGTAAGAGAAGAACGAGTGTGAGAGTGGAAAGTTCACACTGTGACGGTAACTTACCAGAAAGGGACGGCTAACTACGTACCAGCAGCCGCGGTAATACGTAGGTCCCGAGCGTTATCCGGATTTATTGGGCGTAAAGCGAGCGCAGGCGGTTAGATAAGTCTGAAGTTAAAGGCTGTGGCTTAACCATAGTACGCTTTGGAAACTGTTTAACTTGAGTGCAGAAGGGGAGAGTGGAATTCCATGTGTAGCGGTGAAATGCGTAGATATATGGAGGAACACCGGTGGCGAAAGCGGCTCTCTGGTCTGTAACTGACGCTGAGGCTCGAAAGCGTGGGGAGCAAACAGGATTAGATACCCT
+
CF,,8EFGGGFGGGGDFG9EFGGGCE7FFFGGGCFGGGFGGGFEEGEFGGG<FGFFFFFGGG9CFCFEE+?EFG79FF?E<F-CFCD9?FGGGGGG+++BB,CFGCGCF7=FGFFFGGDDG8FA?<CCECFGG,EEFDFFFFF8@>>+<FE@FGFDE>C>,*9;CCF@C>7<FE9CEFFGGFF<<ECBF<FGGG<=11=<788;>6CFFFCFCGGGG@C<EC:18>CCECE@:EE;#7<@C8CFFGGGGGGFCFFCFF=::8FCC@DE?<2@5C@<??;CDFDFFFE,F@9FGGFGFFFDFFGGFAFFFGGFCFFCC?9GGFFFFAGF@7CEFGFFGGGGGFCF,GGGGGGGGGGGFCFFBEGGFEGGGF<:CGGGGFGGGCC<GF@,C<FCCF@EGFFFF8GFFC7FDFDGGEFFDEC,F<EEDFAGFGFGGGGGCC<CC
@BS 95152
TGGGGAATATTGCAAAATGGGGGAAACCCTGATGCAGCGACGCCGCGTGGAGGAAGAAGGTCTTCGGATTGTAAACTCCTGTTGTTGGGGAAGATAATGACGGTACCCAACAAGAAAGTGACGGCTAACTAAGTGCCAGCAGCCGCGGTAAAACGTAGGACACAAGCGTTTTCCGGAATTACTTGGTGTAAAGGGAGCGCAGTCGGGAAGACAAGTTGGAAGTGAAATCTATGGGCTCAAACCATAAACTGCGTTCAAAACTGGTTTTCTTGAGTAGTGCAGAGTTAGGCGGAATTCCCGGTGTAGCGGTGGAATGCGTAGATATCGCGAGGAACACCAGTGGCGAAGGCGTCCTACTGGGCACCAACTGACGCTGAGGCTCGAAAGTGTGGGTAGCAAACAGGATTAGATACCCT
+
FF,,7BF8EFAC<F,;E<E9@7+@FF,FFGFGD6<CFFCCEED7CF:C:7,EBEEFF8C,4,CEDGGDFDGFFGDEEEFG<EF9BEEFGGE+BC?E<@CC9++3:+?,,3=+=<FFF8FF<,+@C7<FEFF8F3@FFG,+,,8@FEGGGG*;FFGC:C7,7,<BFC1@<6)*?:>7;F7?><#(FG7F(CCF@=F5E2?*B<$5E;D3?@<,;:0?C=1@1B<+331=8@C;@;>5@+4,,D@,,,;CC<<@,9F8DDDB<AB,<C=FGFFA9ED>8GGFCGFF=FFB==,EF<>8+64:?<EGEGGF<EDFF@F>:<FFE@,GF>6,,<9GEGDGFGFEF7GGGGGGGFE,FE9CC@<CEC;GAGEGDGGCFFCFFGEGFDFECF7GGGGFGFGGFEFFFGGFGFCFGGFCCCCC
@BS 451
TGGGGAATATTGCACAATGGGGGAAACCCTGATGCAGCGACGCCGCGTGGAGGAAGAAGGTCTTCGGATTGTAAACTCCTGTTGTTGAGGAAGATAATGACGGTACTCAACAAGGAAGTGACGGCTAACTACGTGCCAGCAGCCGCGGTAAAACGTAGGTCACAAGCGTTGTCCGGATTTATTGGGCGTAAAGCGAGCGCAGGCGGTTTGATAAGTCTGAAGTTAAAGGCTGTGGCTCAACCATAGTTCGCTTTGGAAACTGTCAAACTTGAGTGCAGAAGGGGAGAGTGGAATTCCATGTGTAGCGGTGAAATGCGTAGATATATGGAGGAACACCGGTGGCGAAAGCGGCTCTCTGGTCTGTAACTGACGCTGAGGCTCGAAAGCGTGGGGAGCGAACAGGATTAGATACCCT
+
FGGGGEGGGGGGGGGGGGGGGGGGGGGGGGGGGGGGGGGGGGGGGDGGGGGGGGGGGFGGGGGFGGGGGDGGGGGGGGGGGFGGGGGGGGFGGGGGGGGGGGGDFFFFGGGAGFGGGG@DFFGGGGGGGGGGGGGCGGGGGGGGGGGGGEGGGGGGGGGDFGGGGGGGADCFGGDDE?2B?GGEFGGGGGGGGGGGGGGEGGGGGGFFGGGFFFGEFGGFGGFCGGGGGGFGFGGFGGGGGGGCFGGGGGGFFCBEGFGGEC<@GGDFFFFGGGGG?G>DGGGGGGGGGFGGGFFGF?GFGGFDGEFFDGGGGGGGGFGGGGGGGGGFCGGGGGEGGGGGGGGGGGGGGGGGGGGGGGGGGGGGGGGGGGCGGGGGGGFGGGGGGGGGGGGGGGGGGGGGGGGGGGGGGGCCCC@
@BS 452
TGAGGAATATTGGTCAATGGACGAGAGTCTGAACCAGCCAAGTCGCGTGAAGGAAAACGGATCTGTGGTTTGTAAACTTCTTTAGTGCGGGAACAAAGCGGCGTCGTGACGCCGGATGAGTGTACCGCAAGAATAAGCATCGGCTAACTCCGTGCCAGCAGCCGCGGTAATACGGAGGATGCGAGCGTTATCCGGATTTATTGGGTTTAAAGGGTGCGTAGGCGGTTTGATAAGTTAGAGGTGAAATTTCGGGGCTCAACCCTGAACGTGCCTCTAATACTGTTGAGCTAGAGAGTAGTTGCGGTAGGCGGAATGTATGGTGTAGCGGTGAAATGCTTAGAGATCATACAGAACACCGATTGCGAAGGCAGCTTACCAAACTATATCTGACGTTGAGGCACGAAAGCGTGGGGAGCAAACAGGATTAGATACCCT
+
CEFGFGFGFGGFFCFEFGGGGGGGGGGFGFGGGGGGGGGGGGGGGGGGGGGGGGGGGGFEGDEGGCFGGFGGGGGGGGGFFGGGDFGGGGGGG+EFFF@FEDECEGGGGCFG>CFGC+,:@FFFGDGDFGFGGGGFFCGFGFCFGGFDFEC<FC><FF@FGG?:FGG@FCFGGGGG8734>CE*DDFFCG>CFDE<GGFFGGF?CCF8<FEGEE=E>GCCGGCG:9AFF7D>7<FGEFCFGFGFFGGGGGGGG8CGGGG,GGGGGGGGCC?EGGF;B9F<FGGFEFGGFFGFBAGFDGGGGCGGGGDGGGFCGF9C,GFGGGGGGEGGGGGGGGGGGGGFGGGFEAAGGGGGGGGGGFEGGGGGGGGGGGGFFGGGGGGGGGFGGGGGGGGGEGFAGGFFDGGGGGGGGGGGGGGCGGGGGGGGCGGGGGCCCCC
@BS 90576
TGGGGAATATTGCACAATGGGGGAAACCCTGATGCAGCGACGCCGCGTGGAGGAAGAAGGTCTTCGGATTGTAAACTCCTGTTGTTGAGGAAGATAATGACGGTACTCAACAAGGAAGTGACGGCTAACTACGTGCCAGCGGCCGCGGTAAAACGTAGGTCACAAGCGTTGTCCGGAATTACTGGGTGTAAAGGGAGCGTAGACGGCTTTGCAAGTATGACGTGAAACTCCGGGGCTCAACTCCGGAACTGCGTTGGAAACTGTAAGGCTTGAGTGCCGGAGAGGTAAGCGGAATTCCTAGTGTAGCGGTGAAATGCGTAGATATTAGGAGGAACACCAGTGGCGAAGGCGGCTTACTGGACGGCAACTGACGTTGAGGCTCGAAAGCGTGGGGAGCAAACAGGATTAGATACCCT
+
<FEFGGEGGCGGGGGGGGGCFGGGGGGGGGGGGGFGGGGGGGGGGGGGGGGFEGGGGGGGGGGGCGGGGGGGGGGGGGGGGGGGGDGGGGGGG?FFGGGGGGGGGGGGGGGGGGFFGGF@FFGCGGGGC?GGGFFGGGFGGGGGGGGD*C;CFGGGGGGFCG:FGGGGGGGGGFGGGG7FGGCFCF;CCFFFGFCFGGGCFEGGGGGFEGFGCFFE&+@@FE;CFF?FECFGGGCCGFFCC5DGFEFFGGGGGGEFEEFF1FGCGF@?<FGGGGFEF;FGFGFGGG@F@@FFFFGGGFGCDC+++C7FGFAGFF?C?GFGFFFFDFFGGGGGGFFGGGFGCGGGGGGGEGGGFDGGGGEGFFCGCGGGEFGGGGGGGEGGGGGGGGGGGGGEEF9GGGGGGGFGGGGGGGGCCCCC
@BS 454
TGGGGAATATTGCACAATGGGGGAAACCCTGATGCAGCGACGCCGCGTGAAGGAAGAAGTATCTCGGTATGTAAACTTCTATCAGCAGGGAAGATAGTGACGGTACCTGACTAAGAAGCCCCGGCTAACTACGTGCCAGCAGCCGCGGTAATACGTAGGGGGCAAGCGTTATCCGGATTTACTGGGTGTAAAGGGAGCGTAGACGGATTAGCAAGTCTGATGTGAAAGGCAGGGGCTCAGCCCCTGGACTGCATTGGAAACTGCCAGTCTTGAGTGCCGGAGAGGTAAGCGGAATTCCTAGTGTAGCGGTGAAATGCGTAGATATTAGGAGGAACACCAGTGGCGAAGGCGGCTTACTGGACGGCAACTGACGTTGAGGCTCGAAAGCGTGGGGAGCAAACAGGATTAGATACCCT
+
FGGGGFCGGGGGGGGGGGGGGGGGGGGGGGGGGGGGGGGGGGGEGGGFGCFGGGFEFFGFGGGGGGGGGGGGGGGGGGGGGFF9AFFFFDGGGGGGGGGGGGB:FGGFGGGGFGGGGGGDGGGFDGGGG@GGG1GGGGGGGGGGFGFGACEFGGG?FFECGGGFFGG=DGGGGGGCEBF33?2FFGF-FFFGFGGGEGGGGEEFGEEFEGGGGFGGGGGGGGGGGGGGGGFGGGGGGGGGGFD7GFGFFFFGFGGGGGFGGGFFGDGGGGGGGGGGGGGGGECGGEGGGGGFFGGGGGGDGGGGGGEGGGEE?>GGGGGGGGFGGGGGFECGGGGGGGGGGGGGGGGGGGGGGGGGGGGGEGGGGGGGGGGGGGGGGGGGGGGGGGGGGGGGGGGGGGGGGGGGGGGGGCGCCCCC
@BS 455
TGAGGAATATTGGTCAATGGACGAGAGTCTGAACCAGCCAAGTAGCGTGAAGGATGACTGCCCTATGGGTTGTAAACTTCTTTTATATGGGAATAAAGTATTCCACGTGTGGAATTTTGTATGTACCATATGAATAAGGATCGGCTAACTCCGTGCCAGCAGCCGCGGTAATACGGAGGATCCGAGCGTTATCCGGATTTATTGGGTTTAAAGGGAGCGTAGGTGGATTGTTAAGTCAGTTGTGAAAGTTTGCGGCTCAACCGTAAAATTGCAGTTGAAACTGGCAGTCTTGAGTACAGTAGAGGTGGGCGGAATTCGTGGTGTAGCGGTGAAATGCTTAGATATCACGAAGAACTCCGATTGCGAAGGCAGCTCACTAGACTGCAACTGACACTGATGCTCGAAAGTGTGGGTATCAAACAGGATTAGATACCCT
+
EFGGGGGGGGGGGFGGGGGGGGGGGGGGGGGGGGGGGGGGGGGGGGGGGGGGGGGGGGGGGGGGGGGGGGGGGGGGGGGGGGGGGGGGGGGGGGGGGGGGGGGGGGGGGFGGGGGGGGGGGGGGGGGGGGGGGGGGGGGGGGGGGGGGGGGGGFGFGGGGGGGGGGGGEGGGGGGGEGGGGGGG>GGGGGGGGGGGCGGGFGGGGGGGGGGGGGGGGGGGGGGFGGGGGGGGGGGEFGGGGGGGFGGGGGGGGGGGFEGGGGGGGGGGGGGGGGGGGFEFFGGGFGGGGGGGGGGGGGGGGGGGGGGGGGGGGGGGGGGGGGGGGGGGFGGGGGGGGGGFCGGGGGGGGGGGGGGGGGGEGGGFGGGGGGCGGGGGGGGGGGGGGGGGGGGGGGGGGGGFGGFGGGGGGGGGGGGGGGGGGGGGGGGGFFGCCCCC
@BS 456
TAGGGAATCTTCGGCAATGGGGGCAACCCTGACCGAGCAACGCCGCGTGAGTGAAGAAGGCTTTCGGATCGTAAAGCTCTGTTGTAAGTCAAGAACGAGTGTGAGAGTGGAAAGTTCACACTGTGACGGTAGCTTACCAGAAAGGGACGGCTAACTACGTGCCAGCAGCCGCGGTAATACGTAGGTCCCGAGCGTTGTCCGGATTTATTGGGCGTAAAGCGAGCGCAGGCGGTTTGATAAGGCTGAAGTTAAAGGCTGTGGCTCAACCATAGTTCGCTTTGGAAACTGTCAAACTTGAGTGCAGAAGGGGAGAGTGGAATTCCATGTGTAGCGGTGAAATGCGTAGATATATGGAGGAACACCGGTGGCGAAAGCGGCTCTCTGGTCTGTAACTGACGCTGAGGCTCGAAAGCGTGGGGAGCGAACAGGATTAGATACCCT
+
GGGGGGGGDGGGGGGGGGGGGGGGGGGGGGGGGGGGGGGGGGGGGGGGGGGFGGGGGGGGFGGGGGGGGGGGGGGGGGGGGGGGGGGGGGGGCFGGCEGGGEGGGGGGGGGGGGGGGGGGGCEGFGGGEGGGGGGGGGCGGGGGFGGCGGDGGCFGGCGGCEGGGGGFGGGDDBGF6,?EFF@FDCFGGGGGDGC>FEGGDG@FCCFF=FGGGG=GGCGGGGGGGGGGGGGG:GGEGCCF<#:GGFFGFGFFGFFGGFFGFFF:GGGGGGFEEGFGGFGGFGGGGF9FFGGGGGGGGGFEFACFB@EGFB,<AGGGGFFC,<FGEGGGGDGGGGFFFFCEGGGGGGGGGGFGGGFGGGGGGEEGFCCGEFGGGGGFFF68GGGGGGGGGGGFGGGGGGGGGGGGGGGGGGGGGGGGGGGGGGGGGGGGGFAGGGGGCCCCC
@BS 51736
TAGGGAATCTTCCACAATGGACGCAAGTCTGATGGAGCAACGCCGCGTGAGTGAAGAAGGTCTTCGGATCGTAAAACTCTGTTGTAGAGAAGAACACGAGTGAGAGTAACTGTTCATTCGATGACGGTATCTAACCAGCAAGTCACGGCTAACTACGTGCCAGCAGCCGCGGTAATACGTAGGTGGCAAGCGTTGTCCGGATTTATTGGGCGTAAAGGGAACGCAGGCGGTCTTTTAAGTCTGATGTGAAAGCCTTCGGCTTAACCGGAGTAGTGCATTGGAAACTGGAAGACTTGAGTGCAGAAGAGGAGAGTGGAACTCCATGTGTAGCGGTGAAATGCGTAGATATATGGAAGAACACCAGTGGCGAAAGCGGCTCTCTGGTCTGTAACTGACGCTGAGGTTCGAAAGCGTGGGTAGCAAACAGGATTAGATACCCT
+
FFFFGEGGGGGGGGGGGGGGGGGGGGGGGFFGGFGGGGGGGECEGGGGGGGGGGGGGGGGCFFGGGGGDGGGGGGGGGGGGGGGGGCCB<F<AF<F,B:BBC<F?F?CFA5<BF9E9EFFG,F<FCGGCFA,,CCFFEFGGGG<FFEC#8@,*37@<,<>F9FGGG?BC:5:>BC9?<>FFFGGGGFCFECEECB*EGFE:FB85=3EGGGFFFGGGFGC98CFGGDGDDF>,FFGFGGGGFGGF;CGGG6F>CGFCF9:GGGFCFGGEGFFGGGGGGGGGEGEDAGFCGE?FFGGGGFFFFGGGGGGGFFGE9GGGEFGGFFCGGGGGGEEE9GGCCFCFGGGGGGGGGGGGFGGGGGGGFGGGGEFFFC@GGGGGGFFGGFE9GGGGGGGGGGGGGGGGGGGGGFGGGGGGGGGGGGFCGGGGGFGGGGGGGGCCCCC
@BS 118527
TGGGGAATATTGCACAATGGGGGAAACCCTGTTGCAGCGACGCCGCGTGGAGGAAGAAGGTCTTCGGATTGTAAACTCCTGTTGTTGAGGAAGATAATGACGGTACTCAACAAGGAAGTGACGGCTAACTACGTGCCAGCAGCCGCGGTAAAACGTAGGTCACAAGCGTTGTCCGGAATTACTGGGTGTAAAGGGAGCGCAGGCGGGAGAACAAGTTGGAAGTGAAATCCATGGGCTCAACCCATGAACTGCTTTCAAAACTGTTTTTCTTGAGTAGTGCAGAGGTAGGCGGAATTCCCGGTGTAGCGGTGGAATGCGTAGATATCGGGAGGAACACCAGTGGCGAAGGCGGCCTACTGGGCACCAACTGACGCTGAGGCTCGAAAGTGTGGGTAGCAAACAGGATTAGATACCCT
+
DGDFGGGDFGGFG@FAFCEFG@FGGGGGGGGGGCFGGG7FFCGGDFGGGGGGGCFFG=F8FGGGGFG7FCFF9@9EGAFG,EDBFF89EFFFFFGGGGGGGCFEGGGGGGG9FGCF9:BADGCAFGGFGFGG153@FFFGGFGGCGECFEFF>>FBCFGGGGGGF:CFEG7FFGDDECFFFFEGGGGGFGGGGGGCEEGGDDGGGEFCEACGGGGGFCGG<GGGGGGGFFFFC<@EGGGFGFEF<CFF8FDGC;FGGGGF<FGDEGGFG@FF:GGDD9GFGGGGGDGFCDGFFE+4F:7GFDGGEECGGGGGGGGGGGGGFCGF7GGGEEF<GGFFFFFF7EEDGGGGGGGGCCFGGGGFF8EFGGFF@GGGGGFGFFB,GEGGGGGGGGGFFFGGGGGGGCGGFFGGFE@CCCCC
@BS 459
TAGGGAATCTTCGGCAATGGGGGCAACCCTGACCGAGCAACGCCGCGTGAGTGAAGAAGGCTTTCGGATCGTAAAGCTCTGTTGTAAGTCAAGAACGAGTGTGAGAGTGGAAAGTTCACACTGTGACGGTAGCTTACCAGAAAGGGACGGCTAACTACGTGCCAGCAGCCGCGGTAATACGTAGGTCCCGAGCGTTGTCCGGATTTATTGGGCGTAAAGCGAGCGCAGGCGGTTTGATAAGTCTGAAGTTAAAGGCTGTGGCTCAACCATAGTTCGCTTTGGAAACGGTCAAACTTGAGTGCAGAAGGGGAGAGTGGAATTCCAGGTGTAGCGGTGAAATGCGTAGATATATGGAGGAACACCGGTGGCGAAGGCGGCTCTCTGGTCTGTAACTGACGCTGAGGCTCGAAAGCGTGGGGAGCGAACAGGATTAGATACCCT
+
GGFGG8CCFGFG8,CFGGGGFFGGGGGGGGGGGGGGEGEGGGGGEEGGG,??FGFGGAFGGGECF,BFFCGFGGGAF<EFFGGFGEGFGGGGGGGGEGGECEFFGFGGGFGFFFGEFDA@FEFG,@FE7FGF8DFGGG=FGFGGGGAFE8C@>;>FFC*DFFGCCEFFGGGDCF@EEGFGFFGGGGGGGGGG:FF*<C;<CE+AE+:F6EEF5;+B3/<@CGC?EGEGDGGC8C;<9FFF/EA;FBFGGGDGF@EC8GFF@/:7F@4;9?DFCFBFFFGGFDF@B@,?9FGFEEF3,GGGGGGGFGGCFE,@EE,GF8GGE=8?,GGGDGGGGFCFFF@7FCDGGGGGFC<B<F<GGCCDFB@GGGFB<FFB+GGED@8A@GGGGEC,GGGFF@F@+CFGF@GFFCEGGGGFCFAGGGGFEEFGGGGFEGEGGGGGCCCA6
@BS 110868
TAGGGAATCTTCGGCAATGGGGGCAACCCTGACCGAGCAACGCCGCGTGAGTGAAGAAGGTTTTCGGATCGTAAAGCTCTGTTGTAAGTCAAGAACGAGTGTGAGAGTGGAAAGTTCACACTGTGACGGTAGCTTACCAGAAAGGGACGGCTAACTACGTGCCAGCAGCCGCGGTAATACGTAGGTCCCGAGCGTTGTCCGGATTTACTGGGTGTAAAGGGAGCGCAGGCGGAAGGCTAAGTCTGATGTGAAAGCCCGGGGCTCAACCCCGGTACTGCATTGGAAACTGGTCATCTAGAGTGTCGGAGGGGTAAGTGGAATTCCTAGTGTAGCGGTGAAATGCGTAGATATTAGGAGGAACACCAGTGGCGAAGGCGGCTTACTGGACGATAACTGACGCTGAGGCTCGAAAGCGTGGGGAGCAAACAGGATTAGATACCCT
+
FGGGGGGGGGGGGGGGGGGGGGGGGGGGGGFFGGGGGGGGGDGGGGGGGGFFGGGGGGGGGGGGGGGGGGDGGGGGGFGGGGGGGGGGGGGGGGGGGGGGGFEGGGDFGFGGFDGGFFGGGGGGGGFGGD@GGGGGGGGGGGGGGGGGDGGGGGGGGGG&GGGGGFFGFGGGGGGGGGGGGGGGGFGGGGGGDFGGGEGGGGGGGGGGGGGGGGFCCCFGGEGGGGGGGGGGGFGG=FFGGGGGGFGGFFGDEFFGGGGGGFCGGGGGFGGFCFFGGFGGGGGGGGGGGGF;<,AFGGGGGGGC>GGGGGGGGGGEGGGFCGGGGGGGGGGGGCGGGFGGGGGGGGGGGGGGGGFGGFGFFCGGGGGGGGGGGGGGFGGGGGGGGGGGGGGGFGGGFCGGGGGGGFGGGGGGGGGGGGGGGGGGGGGGGGGDFGGGGCCCCC
@BS 461
TGGGGAATATTGCACAATGGGGGAAACCCTGATGCAGCAACGCCGCGTGAGTGAAGAAGTATTTCGGTATGTAAAGCTCTATCAGCAGGGAAGATAATGACGGTAACTAACTAAGAAGCTCCGGCTAAATACGTGCCAGCAGCCGCGGTAATACGTATGGAGCAAGCGTTATCCGGATTTACTGGGTGTAAAGGGTGCGTAGGTGGCAGTGCAAGTCAGATGTGAAAGGCCGGGGCTCAACCCCGGAGCTGCATTTGAAACTGCTCGGCTAGAGTACAGGAGAGGCAGGCGGAATTCCTAGTGTAGCGGTGAAATGCGTAGATATTAGGAGGAACACCAGTGGCGAAGGCGGCCTGCTGGACTGTTACTGACACTGAGGCACGAAAGCGTGGGGAGCAAACAGGATTAGATACCCT
+
<FGGGD@AFGFFGGGGFGGGGGGGGGFFFGGGGGGGFGFGFGGGGGG@CFGGGGGFGGFFFCFFGGDC,,C<EFGDFA@FF,<FFGGGGGGG7B?F99<FFEC7<+:,,BF,C<EC9,A8BFCGG7CFGGEF<,,BFGFGG8FF+@CF+@@9@;CEB7@E27>FAF-@+*63#@;CG=<,-<=FFF,=C9FCFCE<GGGFCBFCCDE:F:FCDFFF>5B<@1CF8@>=B@/><<E5,F@@FFDGFGGFCDBCCGGF-AGGGEGF@BEFEE?9=F;9:DFFFFFGDDGECFFAEAB,:,FGGDCC@+FB9GGF@FFGGGFCE9DGFE<GFAFFC8GGGGFFFCFFEGGGGFGGDCC8GGGGGGE<GFGGGGGF<GGGGGGGFGGFF7GCCECDAE9GGGECGGGGGGGGF<FCCCCC
@BS 99276
[truncated: 42,601,339 more chars]
