# Supplementary material for: Compositional distinction of gut microbiota between Han Chinese and Tibetan populations with liver cirrhosis
Source: PeerJ. 2021 Sep 15;9:e12142. doi: 10.7717/peerj.12142 (PMC8449536; doi:10.7717/peerj.12142)
Supplement: Supplemental Information 15 [file peerj-09-12142-s015.zip › TLC3.clean.fastq]

@CRWD 1
TGGGGAATATTGCACAATGGGCGCAAGCCTGATGCAGCCATGCCGCGTGTGTGAAGAAGGCCTTCGGGTTGTAAAGCACTTTCCGCGGGGAGGAAGGCGGTTAGGTTAATAACCTTGTCGATTGACGTTACCCGCAGAAGAAGCACCGGCTAACTCCGTGCCAGCAGCCGCGGTAATACGGAGGGTGCAAGCGTTAATCGGAATTACTGGGCGTAACGCGCACGCAGGCGGTTTGTTAAGTCAGATGTGAAATCCCCGGGCTCAACCTGGGAACTGCATCTGATACGGGCAAGCTTGAGGGTCGGAGAGGGGGGTAGAATTCCAGGTGTAGCGGTGAAAGGCGTAGAGAGCGGGAGGAATACCGGTGGCGAAGGCGGCCCACTGGACGAAGAATGACGCTCAGGTGCGAAAGCGTGGGGAGCAAACAGGATTAGATACCCG
+
EFGFGGGGFGGGGGGGGGGGGGGGGGGGGGGDGGGGGGGGGGGGGF@C7@7E89,:<,,,,:EFF7:+C=+8??<<?,CCEE?,,8++++::CFCFCFFDG++,,<>,,<,,38@C,@>++@@7,>*@F,>BC*>***,?,F7><B7**:8:,?CCCFF*CCCCCC+=C<F7*2*8@7<>*85**;*;+008*;87*3<****2<+<E7C8F5E582;:EE?*:CEG*:**11;5;<CFDGF*:*3::A+*+<<?8;B:C5:@4*:8<F:5C6CF??B?<7C3'>8,@>,3>38,,F@@3+++=,ECCF@+?5<,,?58,B,,??F=@+C>+FE@B<B:+@+B,AFD@7++,C?CGFC9+@++,@,FB,FF@F@@C96,,,,7:FC,@@@9C,7@@+FB,,FF@,@BADCB8+@-FFFFCGFFFEGGFGFFCFGGFC@AB-
@CRWD 2
TGGGGAATATTGCACAATGGGCGCAAGCCTGATGCAGCCATGCCGCGTGTATGAAGAAGGCCTTCGGGTTGTAAAGTACTTTCAGCGGGGAGGAAGGTGTTGAGGTTAATAACCTCAGCGATTGGCGTTACCCGCCGAAGAAGCACCGGCTAACTCCGTGCCAGCAGCCGCGGTAATACGGAGGGGGCAAGCGTTAATCGGAATTACTGGGCGTAAAGCGCACGCAGGCGGTCTGCCAAGTCGGATGTGAAATCCCCGGGCTCAACCTGGGAACTGCATTCGAAACTGGCAGGCTAGAGTCGAGTAGAGGGGGGTAGAATTCCAGGTGTAGCGGTGAAATGCGTAGAGATCTGGAGGAATACCGGGGGCGAAGGCGGCCCCCTGGACAAAGACTGACGCTCAGGTGCGAAAGCGTGGGGAGCAAACAGGATTAGATACCCG
+
GGGGGEGGGGGGGGGGGGGGGGGGGGGGGGGGGGAEFGGGFGCGGEFEFEFFGC<EDEG8<CFFF,:+C=:FGGGFFFFGGFE?C5>FDC@CFGACGGGGGG,B8=FACF,,B3B=D,,++DFE<DEFGD7@>@@*@CGCGGGFGFCE@CCCCEGFGGGGGGGGGGDCFCCE:FCFF6CF*:EGC#FC:FFFEGEG*<CFC58;@9<EF?EGD:GCGE??>8GFGGG9CC<(*0;7DGFGGE(DBGGGGCGE9GFE>CFGGGCFFCDCCFFFGFFDFFGG;FGFD<@>,:GF<<@<C@8,+,,C,GFGF@=A,FFDFFC,GGGGGFCEEC=7B9CGFGGFC7GGFGGF?,,,FFEDGEDEC@++=,EDGGGGGGGCGEEF<GGFFE9A@FGGGGGGGGGCDGGFFCCGFGFF7@9GGGGGGGFGGGGGGGGGGFGGCCCB-
@CRWD 70559
TGGGGAATATTGCACAATGGGCGCAAGCCTGATGCAGCCATGCCGCGTGTATGAAGAAGGCCTTCGGGTTGTAAAGTACTTTCAGCGGGGAGGAAGGGAGTAAAGTTAATACCTTTGCTCATTGACGTTACCCGCAGAAGAAGCACCGGCTAACTCCGTGCCAGCAGCCGCGGTAATACGGAGGGTGCAAGCGTTAATCGGAATTACTGGGCGTAAAGCGCACGCAGGCGGTTTGTTAAGTCAGATGTGAAATCCCCGGGCTCAACCTGGGAACTGCATCTGATACTGGCAAGCTTGAGTCTCGTAGAGGGGGGTAGAATTCCAGGTGTAGCGGTGAAATGCGTAGAGATCTGGAGGAATACCGGTGGCGAAGGCGGCCCCCTGGACGAAGACTGACGCTCAGGTGCGAAAGCGTGGGGAGCAAACAGGATTAGATACCCT
+
DFGDGG7FGFGFGGGGGGG,CEFGEG>FGGCFGGGGGGGGGFFGGGGGGGGGGDFFFGFGGGGGGFGGGGGEFGDFGGGGGGGGGGGGCGFGG?F@FGGGGFGGGGGFGGGAFGGFFD9?DFFGGGGEGGGFGDF7:CF7FF8AFGGGGGGEFGGGGC2GGFFFGGGFGCC>EGFEGGGGGGGGG=8GGFCFGCEEGGGEGGCFGGG9CFGGGGDGGFFGG5C8E>FCECE<GECFFF9FF92<8CE@CCGGGGGGGG3EE:GFGDFGGGGGFFGGFF9FFG@<F7FFFCD<9@@EGGGGEF=9GGGGEGCGFEEDGGFCFFGGGFDGCGFF9GGF9GF7EDFCGGGFGGGGGFGGGFF>F=FE7GGEDGGGGGGGFEF:GGGGGGGFGGGGFGGFDFGGGGCGGECFGGGGEGGGGGGGGGFEDGGFFAGEGGGFA,C<<
@CRWD 4
TGGGGAATATTGCACAATGGGCGCAAGCCTGATGCAGCCATGCCGCGTGTATGAAGAAGGCCTTCGGGTTGTAAAGTACTTTCAGCGGGGAGGAAGGCGATAAGGTTAATAACCTTGTCGATTGACGTTACCCGCAGAAGAAGCACCGGCTAACTCCGTGCCAGCAGCCGCGGTAATACGGAGGGTGCAAGCGTTAATCGGAATTACTGGGCGTAAAGCGCACGCAGGCGGTCTGTCAAGTCGGATGTGAAATCCCCGGGCTCAACCTGGGAACTGCATTCGGAACTGGCAGGCTAGAGTCTTGTAGAGGGGGGTAGAATTCCAGGTGTAGCGGTGAAATGCGTAGAGATCTGGAGGAATACCGGTGGCGAAGGCGGCCCCCTGGACGAAGACTGACGCTCAGGTGCGAAAGCGTGGGGAGCAAACAGGATTAGATACCCG
+
FGGGGGGGGGGGGGGGGGGFGGGGGGGGGGGGGGEGGGGGGGGGGGGFGGGFGFEFGGGGFEFGGGE7FEGFFFGGGGGGGGG9CFGGDGF7FGGFGGGGGGD99ACDEFDFD<FGAFGEGGGGGGGDFGE9F@F:FCDFGGGGCGGGGCEFGDFFGGGFGGGGGGGGGEGDEFGGGDB:8FGGDEGECEFGGGGGGG7F5CCCCFF:>FFGGGGGFCCGCEGDCEG:=EC58CGGGGGDGGCGFGGGFEGGFEFFF>BGGEGGGGGGGGGGGFGB@3<@+E,EF7FF>,D>C,A>FGGCB:9F9GEGGGCDCFGDGFFGGGGGGFFF:E>FFF,GFDCCFDGFDGGEB,8CCFFGGGGGF@+GGGGC7F@DGGGEGGGF<GGFGFCE@FGFB,GFGGFF<GCFF7FGGGGECF9GGGGGGGGGGGGGGGFFGE,FC@@A-
@CRWD 80026
TGGGGAATATTGCACAATGGGCGCAAGCCTGATGCAGCCATGCCGCGTGTGTGACGAAGGCCTTCGGGTTGTAAAGCACTTTCAGTGGGGAGGAAGGCGTTAAGGTTAATAACCTTGTCGATTGACGTTACCCGCAGAAGAAGCACCGGCTAACTCCGTGCCAGCAGCCGCGGTAATACGGAGGGTGCAAGCGTTAATCGGAATTACTGGGCGTAAAGCGCACGCAGGCGGTCTGTCAAGTCGGATGTGAAATCCCCGGGCTCAACCTGGGAACTGCATTCGAAACTGGCAGGCTAGAGTCTTGTAGAGGGGGGTAGAATTCCAGGTGTAGCGGTGAAATGCGTAGAGATCTGGAGGAATACCGGTGGCGAAGGCGGCCCCCTGGACAAAGACTGACGCTCAGGTGCGAAAGCGTGGGGAGCAAACAGGATTAGATACCCT
+
@F8FEFGFGGGGGGFDFFDGGCG@GGGGGGGFGCFCFDCGCFGGGGGGE7FFFF,@?=CFGGGGGFGGCBF,9CEFGFGGGCFGGEFGGGGGGGGGGGGGEGGFF,FGGGGGGDFA<FCFFGGFGCE+DFEFF:FCGGGCFGGFGGGGGCGGG??FFGFGGGGGGGCFGEGGGEGGDGGGGGECGGFFGGGG;GGCCCE8EEDGFGGFGGGGG>EGGGGG?GGGGGGGCEG5C<8,<EGGGGFFDGFF;GCGGGGGGGCEEFFGGGGCEFFFGGF9ECFFFGCDFGFGGFD,F=B9F=GGFFDGF8FC@+DE,GGE?DAGGGGGGEFC7EFCCEC,9GECCFGGGCGFFFGGGF9GGFD+CEDGGGGGFGGGGGGGGGGGGGGFFC<FFGGGGGGFGFCGFF:DGGGGGCGGGGGGGGGDGGGDFFGGGGGGGGGGCCCA6
@CRWD 66562
TGGGGAATATTGCACAATGGGCGCAAGCCTGATGCAGCCATGCCGCGTGTATGAAGAAGGCCTTCGGGTTGTAAAGTACTTTCAGCGGGGGGGAAGGGAGTAAAGTTAATACCTTTGCTCATTGACGTTACCCGCAGAAGAAGCACAGGCTAACTCCGTGCCAGCAGCCGCGGTAATACGGAGGGTGCAAGCGTTAATCGGAATTACTGGGCGGAAAGCGCACGCAGGCGGTTTGTTAAGTCAGATGTGAAATCCCCGGGCTCAACCTGGGAACTGCATCTGATATTGGCAAGCTTGAGTCTCGTAGAGGGGGGTAGAATTCCAGGTGTAGCGGTGAAATGCGTAGAGATCTGGAGGAATACCGGTGGCGAAGGCGGCCCCCTGGACGAAGACTGACGCTCAGGTGCGAAAGCGTGGGGAGCAAACAGGATTAGATACCCT
+
C@<,7FGGGGDGGGGGGGAD<FEDEEFDFGGGG9FFFFCFEFF@CFEGGFGA<E,F?CEFFGGFGGGGCGDGDDGFGGGDGG9C?F=@FG+>*/;88*1;E:,<,<CGFFCFFEGG7EF?,<<3CGG8@F>E68CE5*A+<FGGG>2C5CFFGGGGGDFFG8@?CEGGFG**:C?E+C<E8*:CEE>?8:C5EC?EGF9FE>E9GFF.EC;CE&>CCCFGGEEFFCC?8<CGGFFF9CCCFC7<,4FFFFB<CCFGCF>A;>6DFEF6:AFCFEFF>:3E9A578,AGFD>F>:,B=,FB>BBE><:>GGGF<EC5CFGFCFDEGGGGECCFF?@A9FGF@:,EDEC,,FFBEC<9,EC+C@EF=:BEDGEC>7CBF@6B,FEBF;6,CF9E@7C@C,<@CFFEEGDGGGGGGEGFFEGGGE<GGGFFGE9GFADGCCCCC
@CRWD 7
TGGGGAATATTGCACAATGGGCGCAAGCCTGATGCAGCCATGCCGCGTGTATGAAGAAGGCCTTCGGGTTGTAAAGTACTTTCAGCGGGGAGGAAGGGAGTAAAGGTAATACCTTTGCACATTGACGTTACCCGCAGAAGAAGCACCGGCTAACTCAGTGCCAGCAGCCGCGGTAATACGGAGGGTGCAAGCGTTAATCGGAATTACTGTGCGTAAAGCGCACGCAGGCGGTTTGTTAAGTCAGATGTTAAATCCCCGGGCTCAACCTGGGAACTGCATCTGATACTGGCAAGCTTGAGTCTCGTAGAGGGTGGTAGAATTCCAGGTGTAGCGGTGAAATGCGTAGAGATCTGGAGGAATACCGGTGGCGAAGGCGGCCCCCTGGACGAAGACTGACGCTCAGGTGCGAAAGCGTGTGGAGCAAACAGGATTAGATACCCG
+
C@FG@EGGGGGGGCDEGFG8FGDGGG7@<FGGGGGGGDFGCFGFGGEF@CFG<<CCEGGG<FFF,DFCFGGGGGGGGGGGGGGGD,CCFGFGGDFFFECCE<ECF,E<DFFFFBFFC9,:B9FFGGDEGGGGCCCFEC<@FF@CFDCFGGECGDGC,>;DFGGGGGGFCCCGGCC<CFCF5578GGGGGF7FDG55889AC?8F#CF:E.F5>A?CCCCC591=ECFEEG//FFGFFGF?F,,6/;<93CFCE>@C3>GGEC,D9CCF@@<@C,>@759,=;<:FGGGFAFDFF,<DGFC:+DECDFFF=<8FE9?A=9?FE@ECGD>787FFGGFGDFCGFGDGF@8FC,?FFFFGGFGEGGGGFBEF<,=@:CGGBBCDGGGGDFF<<6GEC@C:F@@<FEEF@F9FGGEGFFC,GFGGGDGGGFFFFFDFC,BCCBA-
@CRWD 8
TGGGGAATATTGCACAATGGGCGCAAGCCTGATGCAGCCATGCCGCGTGTATGAAGAAGGCCTTGGGTTGTAAAGTACTTTCAGCGGGGAGGAAGGTGTTGAGGTTAATAACCTCAGCAATTGACGTTACCCGCAGAAGAAGCACCGGCTAACTCCGTGCCAGCAGCCGCGGTAATACGGAGGGTGCAAGCGTTAATCGGAATTACTGGGCGTAAAGCGCACGCAGGCGGTCTGTCAAGTCGGATGTGAAATCCCCGGGCTCAACCGGGGAACTGCATTCGAAACTGGCAGGCTAGAGTCTTGTAGAGGGGGGTAGAAGTCCAGGTGGAGCGGTGAAATGCGTAGAGATCTGGAGGAATACCGGTGGCGAAGGCGGCCCCCTGGACAAAGACTGACGCTCAGGTGCGAAAGCGTGGGGAGCAAACAGGATTAGATACCCG
+
GGGFGB7C;EFGGFD<FGGCFGGGGGGFFF8FFFGGF@FFGGGGGG7FEFGGCD9A9EFGGCGGGFGEEFGGE<EEF<FGGFECG7CGEE:B7EFFFDFGGFFGGG9,EF?FGDFGFFF,CFDCFGGGDGEFECGC7FFB@CC3@7C:FE>FGGFGGGFCG;FFEFGG7B@C>GGCCFFE5CCGEG>FGGFGGG>5ECEE>E8=%CG>8EGG2GGGGGGGGGDE5C?EGGGG61,CCFFC<ADD>CFGFE??::=;:<81:9F6CF#GGGFC5FFEC@;EGGFFC,:,,FCFC,DF@B,,,FFFFCEGGGGFGGFFF5,??FF?A,=>GGGGGFGFEF:C@GGFFFGGF8AGGCGGED+GFEGEFGGGFDGF7GF>F:@F8CGEGGGGFCF8,FCGGGFDGGEGF:FFBB@:EEGGGGCFCGFGFGCGFFGGGFGCCCB-
@CRWD 56731
TGGGGAATATTGCACAATGGGCGCAAGCCTGATGCAGCCATGCCGCGTGTATGAAGAAGGCCTTCGGGTTGTAAAGTATTTTCAGCGGGGGGGAAGGGAGTAAAGTTAATACCTTTGCTCATTGACGTTACCCGCAGAAGAAGCACCGGCTAACTCCGTGCCAGCAGCCGCGGTAATACGGAGGGTGCAAGCGTTAATCGGAATTACTGGGCGTAAAGCGCACGCAGGCGGTTTGTTAAGTCAGATGTGAAATCCCCGGGCTCAACCTGGGAACTGCATCTGATACTGGCAAGCTTGAGTCTCGGAGAGGGGGGTAGAATTCCAGGTGTAGCGGTGAAATGCGTAGAGAGCTGGAGGAAGACCGGTGGCGAAGGCGGCCCCCTGGACGAAGACTGACGCTCAGGTGCGAAAGCGTGGGGAGCAAACAGGATTAGATACCCT
+
EGFCFGCFFGGGGGGGGGGCCCFFFECGGGGGGGGGGGCGGGGGFGGGGGGGGDFGGGCEFFGGGGGGG?FGDFGCGFGGGGGGAFDG>FCGGDEE*?FGGGGEFGGG9FFGGGGGGGGGGGGGEG>GGGEFGCGCEGGGGGFFGGGGGGEECGGGGCGFGG9EG>GGGGGGGGCG8GF?CCGGGGGGGFCGCEEG86CDGGGFFGG=GGFEEEGEGGGGGCGFEGGEDCCCEGGGGGFGGGFFFGGGGFDFGFFEGGGFFGGGGGGGGGCCG>CCG>FGFGGG:FFGF7FFB9GGFE@3FC+@,GGGGCGGFFE<EGFGGGGGGGFGDGGEGFEDFEF@F7GFGGGE=,,,GGFFCGE:GCGGGGGEFGGGGGGGE:7CF<:GGF8GFCGGGGGE:FGFGGGEGFFGGGGGEEGGFDGGGFGGGGFEGGFFGGGGCCCCC
@CRWD 60914
TGGGGAATATTGCACAATGGGCGCAAGCCTGATGCAGCCATGCCGCGTGTATGAAGAAGGCCTTCGGGTTGTAAAGTACTTTCAGCGGGGAGGAAGGTGTTGAGGTTAATAACCTCAGCAATTGACGTTCCCCGCAGAAGAAGCACCGGCTAACTCCGTGCCAGCAGCCGCGGTAATACGGAGGGTGCAAGCGTTAATCGGAATTACTAGGCGTAAAGCGCACGCAGACGGTCTGTCAAGTCGGATGTGAAATCCCCGGGCTCAACCTGGGAACTGCATTCGAAACTGTCAGGCTAGAGTATTGTAGAGGGGGGTAGAATTCCAGGTGTAGCGGTGAAATGCGTAGAGATCTGGAGGAATACCGGTGGCGAAGGCGGCCCCCTGGACAAAGACTGACGCTCAGGTGCGAAAGCGTGGGGAGCAAACAGGATTAGATACCCT
+
GGG8FGGGGGGDFGGCFGCGG8C7FF@FGGGGGAFGCFFGC8FFGGGGG,CAFGGGFGGGCGFGFCE@FGDGGFG?FFCG9ECCEGGGGGGGDGD<+B<BCFF@EFF,EFGGGGG,DG8,B8>=D9+8D,=F,+<+@FE,F<FFBGFEC7>CFGFFB:*>B:FFCC1GG@EC7F<<;G0:BC7CFGGGFGF>E;2:2+F6;CECFG7<>GFFGFFEGCCCC3:ECFCEGF<42$;1CFG42:A<2:?,,B?0<??F@CDCEG8DF66@FF;FF@@77<C6C9GGFGFB,,,FFF<<GD>C,,,DBGFGGF7FFE,<ECFE<CF<GGGGEEGCFGFF9DGGEFGGGGFFGGGGGFFGGGFEEGGDGF>GGGGGGGGGC@+6,GGGGFFF<,<GFCBCFE8E,GDFCF@FFEEC@GGFD<GGGGGGF9DFFGGGGGGF@@CA-
@CRWD 78328
TGGGGAATATTGCACAATGGGCGCAAGCCTGATGCAGCCATGCCGCGTGTATGAAGAAGGCCTTCGGGTTGTAAAGTACTTTCAGCAGGGAGGAAGGCGATAAGGTTAATAACCTTGTCGGTTGACGTTACCCGCAGAAGAAGCACCGGCTAACTCCGTGCCAGCAGCCGCGGTAATACGGAGGGTGCAAGCGTTAATCGGAATTACTGGGCGTAAAGCGCACGCAGGCGGTCTGTCAAGTCGGATGTGAAATCCCCCGGCTCAACCTGGGAACTGCATTCGAAACTGGCAGGCTAGAGTCTTGTAGAGGGGGGTAGAATTCCAGGTGTAGCGGTGAAATGCGTAGAGATCTGGAGGAATACCGGTGGCGAAGGCGGCCTCCTGGATGAAGACTGACGCTCAGGTGCGAAAGCGTGGGGAGCAAACAGGATTAGATACCCT
+
EGGFEGGGGGFGGGGGGGFCCFGGGGGGGGCFFGGGGGEFFGGGGGG@FCFFGGFFDFGGGG8CEGEGGEGGGGGFGGGGGCEGGG9EEGGGEFGFGGGGGGGGFBDGGFABF@FFFEFGDFGGGFGCGGGGGEGGGGGGGF<CGGGGGGGGGGCGCE:DCFGFFF8FGGGGDGGEGGGG8<CFCFC@FFCFGGG:48<CEE>FFGF;EGFGE*:?@FFG#(5CGEC=:EFFCFCE<A?EEEEC>9CCACGFCF:<3#<FEFFGGGGD$GGGGFFG>DFFCFFGFD<<@<A88,FBFE=>,A=DFGGEFC7=9?EC?,FFGGGGGFEECDGGGGFCEGGGGGGFGGFGFFCGGGGFFCD7FF@CGFFFDGCCECFF:@B,CGGGFGGFF<GFGF;@8,8C,<+GGEGGFFECF:EGGGGFFECCFGGGGGFGGGGGCCCCC
@CRWD 60318
TGGGGAATATTGCACAATGGGCGCAAGCCTGATGCAGCCATGCCGCGTGTATGAAGAAGGCCTTCGGGTTGTAAAGTACTTTCAGCGGGGAGGAAGGTGTTGAGGTTAATAACCTCAGCAATTGACGTTACCCGCAGAAGAAGCACAGGCTAACTCCGTGCAAGCAGCCGCGGTAATACGGAGGGTGCAAGCGTTAATCGGAATTACGGGGCGTAAAGCGCACGCAGGCGGTCTGTCAAGGCGGATGTGAAATCCCCGGGCTCAACCTGGGAACTGCATTCGAAACTGGCAGGCTTGAGTCTTGTAGAGGGGGGTAGAATTCCAGGTGTAGCGGTGAAATGCGTAGAGATCTGGAGGAATACCGGTGGCGAAGGCGGCCCCCTGGACGAAGACTGACGCTCAGGTGCGAAAGCGTGGGGAGCAAACAGGATTAGATACCCT
+
@FDEGGGGGGGGGGGFGFG,CFGGGGGGGGGGGGGGGG9F@<DGGGGEGEFGGGGGFGG8F8=FGGGGEEGGGGGGGGFGFGGFGGCGGGFE7FG@@EFGFG9EG<8DF?<@,>C,BF8FF,:FF9:B@>>F=7F7CFB,DFDGGF,@7DFCFF9,7>>FE7>D:DFCF7*1<1=B@C2<87:FFBECCFGGG*<E5ACCEDGF6DF$C<-9<12;/<31658:CC=:CCC',7/?0<99)A8B52FEGGC<<:+C1FGCFF:D@:87@CD9F,;FD,:F7ECB>@CB@,5+GFB,FC3,,3A=,FGGEE=,?GE9FFF<E8EAEFFC+DEDGGGFFCGGGECGGGFGFFGGGGFCGCEECGGGGGCEGGEEGFCGGGGEECGGCFGFCCDGEEEGEGGFCE7GGF:AGGGGGGGGGFGGGGGGGGGGGFAGGGGGCCCCC
@CRWD 13
TGGGGAATATTGCACAATGGGCGCAAGCCTGATGCAGCCATGCCGCGTGTATGAAGAAGGCCTTCGGGTTGTAAAGTACTTTCAGCGGGGAGGAAGGGAGTAAAGTTAATACCTTTGCTCATTGACGTTACCCGCAGAAGAAGCACCGGCTCACTCCGTGCCAGCAGCCGCGGTAATACGGAGGGTGCAAGCGTTAATCGGAATTACTGGGCGTAAAGCGCACGCAGGCGGTTTGTTAAGTCAGATGTGAAATCCCCGGGCTCAACCTGGGAACTGCATCTGATACTGGCAAGCTTGAGTATCGTAGAGGGGGGTAGAATTCCAGGTGTAGCGGTGAAATGCGTAGAGATCTGGAGGAATACCGGTGGCGAAGGCGGCCCCCTGGACGAAGACTGACGCTCAGGTGCGAAAGCGTGGGGAGCAAACAGGATTAGATACCCG
+
GGGGGEGGGGGGGGGGGGGCFDFEGGGGGGGGGGGGGGGGFFGGGGGGGCFGGGGFFGGGGGGGGGGGFEGGGGGGGGGGFFGCGGGGGG:FGGGGGGGGGGGGCFFGGGGGDGGGCFFFGGGGGAF:FGGFGCEDECGGGGFGGGGGGGG*DFFFFGGGCCFGGG<FG>GGGGGDGGGGGGGEGFDEGFFFGF8EFG?FCE8FGG<DEGGFGGGGGGFEC@;5EGE?DGGC>:5:FCFCECFFGGGGGFFGFC9>8GGFFFCFGFFCGGGGFC,>E>GGFEFFGGGF:DGFCC@GGE@+3FFGFCGGGF@A<@9FGGGGGEF88GGGDGGGGFEGGEGEFFCGGGFGGGGGGGDFGGFCGGGGEEGGGGGGEGGGGGGGGGGGDGGGFEGGGGGFDGCDGGGGGGGGGGGGGGGGGGGGGGGGGGDGGGGGGGGFCA<A-
@CRWD 14
TGGGGAATATTGCACAATGGGCGCAAGCCTGATGCAGCCATGCCGCGTGTATGAAGAAGGCCTTCGGGTTGTAAAGTACTTTCAGCGGGGAGGAGGGCGATAAGGTTAATAACCTTGTCGATTGACGTTACCCGCAGAAGAAGCACCGGCTAACTCCGTGCCAGCAGCCGCGGTAATACGGAGGGTGCAAGCGTTAATCGGAATTACTGGGCGTAAAGGGCACGCAGGCGGTCTGTCAAGTTGGATGTGAAATCCCCGGGCTCAACCTGGGAACTGCATTCGAAACTGTCAGGCTAGAGTCTTGTAGAGGGGGGTAGAATTCCAGGTGTAGCGGTGAAATGCGTAGAGATCTGGAGGAATACCGGTGGCGAAGGCGGCCCCCTGGACAAAGACTGACGCTCAGGTGCGAAAGCGTGGGGAGCAAACAGGATTAGATACCCT
+
GG?EGFGGEFGGGGGGGGGG<FGGGGGGGGGGGGGGGGGGGGGGGGGGGFGGGFGGGFGGFFCEGEFCFG@=EFGFGDEFGGEFGGGGGG+FEBB=FEGGGEGGG?,??CAFCDDEFGF@F7<@F9C<FGGCF:F@*C>@FCDEGAFCE8CF,?=FG@*8C:<B*?CBFEGGEGB:+7<B**<;:8CGECFCGGG=FC?<;EEG7A/79@CF<8A?C@#;88<;:8FEEGE*$GFCDFGF;#:9>C,9GGFGCB7:8<5CE@<F@FG<FGGGF>5,,4E:6909GGGD3BB@3D9FDEB,3>>,FFGGGEDCGFA,9DGEF8E@GGDDGGGGGGGGDGGEFB,FGGGGFFCFFE9FGGCCGGGFCEEGGGGGGGFCGF@,AFCDCFF<@CC<GGGEFF<FC8F@6@EF@GGGGGGGFFFGGGGGGGGGGGGGGGFFA@<A-
@CRWD 77512
TGGGGAATATTGCACAATGGGCGCAAGCCTGATGCAGCCATGCCGCGTGTGTGAAGAAGGCCTTCGGGTTGTAAAGCACTTTCAGCGGGGAGGAAGGCGATAAGGTTAATAACCTTGTTGATTGACGTTACCCACAGAAGAAGCACCGGCTAACTCCGTGCCAGCAGCCGCGGTAATACGGAGGGTGCAAGCGTTAATCGGAATTACTGGGCGTAAAGCGCACGCAGGCGGTCTGTCAAGTCGGATGTGAAATCCCCGGGCTCAACCTGGGAACTGCATTCGAAACTGGCAGGCTAGAGTCTTGTAGGGGGGGGTAGAATTCCAGGTGTAGCGGTGAAATGCGTAGAGATCTGGAGGAATACCGGTGGCGAAGGCGGCCCCCTGGACAAAGACTGACGCTCAGGTGCGAAAGCGTGGGGAGCAAACAGGATTAGATACCCT
+
FFGFCFGGGGFGGGGGGGG88FFFGGGGG8EFGGGGGGGGGGGGGGGGF:FGGCGFFGGG?EE8FFGFFEFFAFGGGGGGGGGGGGGGGGGFE?FGGGFEGGGFGGGGGGGGGGGGGGFGF=,FDGGFGGGGDFEGGGGGGGGGGGGGGGEGGFGGG@<FGGGDGFFGGGGG?GCFCF<BCBEC;FGGGGGGGGDGGGFCEEDGFGGFGGEAE?EEFGGGGGGGDGGGGGG:<C-FC?ECF?FGFGECFCGGGGGC:FEG?:FGCGF?FGFEGGFD?FGFGGGEEGC>,3,@,<@,@,CFFD:,<@DGGDGGFFF9F8GGGGGFGFFF47B=BFF<F@GF>GGFF?9E9GGGGAGGGGGGFEGGGEGGGGGGGDDGGGGGDGEGCCFFCAD<GGGGCCGFDEGF@;GF<>GGGGGDFDFFGGGF@GGGFFCGGGFECAA@<
@CRWD 57419
TGGGGAATATTGCACAATGGGCGCAAGCCTGATGCAGCCATGCCGCGTGTATGAAGAAGGCCTTCGGGTTGTAAAGTACTTTCAGCAGGGAGGAAGGCGATAAGGTTAATAACCTTGTCGATTGACGGTACCCGCAGAAGAAGCACCGGCTAACTCCGTGCCAGCAGCCGCGGTAATACGGAGGGTGCAAGCGTTAATCGGAATTACTGGGCGTAAAGCGCACGCAGGCGGTCTGTCAAGTCGGATGTGAAATCCCCGGGCTCAACCTGGGAACTGCATTCGAAACTGGCAGGCTAGAGTCTTGTAGAGGGGGGTAGAATTCCAGGTGTAGCGGTGAAATGCGTAGAGATCTGGAGGAATACCGGTGGCGAAGGCGGCCCCCTGGACAAAGACTGACGCTCAGGTGCGAAAGCGTGGGGAGCAAACAGGATTAGATACCCT
+
F@EFDBCFGGGGFFFEEFAFGGGDGGGGGFGGGG<FFGGGGGGFGGGGCFFFFGGGGGFFFG8=FGGCGGF:DFAAFGGGGGGFFGGGGGGGDEG8CEGGGGDGG<ABFFGGGGGGAFFGGGGGFCG+BFFGFGE:CGFFGF@CFGGGGGGGGGGGGGGG<FGG>CCFGG7CFFGG?GGGGGGGGGGEGGGGGE>G;CFFGGGGGFF7<CFGC6GGEFFGGEEGGGGGGDGCCEGCFFGEECGGGGGGGCCGCEFFG<EGGGGFGGGGFF9FDFGGF>GG:<FFC>3@8DCGFFGFFCF8FGGGGGGGGGFAFF<@B8GF?GFDF8EDGEEGGGGGGEGEFFGFGGGGFF?GGGFGF<7CFCCGGGGGGGEECGGF7F7C8GFFFEFGGGGGDGDF@C,EDGE@,86FF@EFCGGGGGEGGGGGFGGGGGFGGF<@A-CC9
@CRWD 17
TGGGGAATATTGCACAATGGGCGCAAGCCTGATGCAGCCATGCCGCGTGTATGAAGAAGGCCTTCGGGTTGTAAAGTACTTTCAGCGGGGAGGAAGGGAGTAAAGTTAATACCTTTGCTCATTGACGTTACCCGCAGAAGAAGCACCGGCTAACTCCGTGCCAGCAGCCGCGGTAATACGGAGGGTGCAAGCGTTAATCGGAATTACTGGGCGTAAAGCGCACGCAGGCGGTTTGTTAAGTCAGATGTGAAATCCCCGGGCTCAACCTGGGAACTGCATCTGATACTGGCAAGCTTGAGTCTCGTAGAGGGGGGTAGAATTCCAGGTGTAGCGGTGAAATGCGTAGAGATCTGGAGGAATACCGGTGGCGGAGGCGGCCCCCTGGACGAAGACTGACGCTCAGGTGCGAAAGCGTGGGGAGCAAACAGGATTAGATACCCT
+
FGGGGCEGGGGGGGGGGGGGGGGGGGGGGGGGGGGGGGGGGGGGGGGGGGGGGGGGGGGGGGGGGGGGGGGGGGGGGGGGGGGGGGGGGGFFGGGGGGGGGGGGG<DGGGGGGGGGGGGGGGGGGGGFGGFGGGGGFGGFGGGGGGGGGGGGGGGFGGGGGG;GGGGGGGGGGGGGDGGGGGGGGFFEGGGFGGGGAC?F2G>FGGGGGGGFEFGGEFGEGDCFEEGDCGF?GGGGGGGGGFFGGGGGFGFFGGGGGFGGGGGGGFGGGGGGGFGCCFGFFFGCGGGFFGGGGGFFFGECCGGGFGDGGGGGCEF9GFFFBFGGGGGGGGGGGGGGFGGGGGGGGFFCGGFGFF9GGGGEGGGGGGGF@FEGGGGGGGGGCGGGGGGGGGGGGGGGGF8FGGDGCCGGGGGGGGGGGGGGGGGGGGGGGGGGGGGGCCBB-
@CRWD 18
TGGGGAATATTGCACAATGGGCGCAAGCCTGATGCAGCCATGCCGCGTGTATGAAGAAGGCCTTCGGGTTGTAAAGTACTTTCAGCGGGGAGGAAGGGAGTAAAGTTAATACCTTTGCTCATTGACGTTACCCGCAGAAGAAGCACCGGCTAACTCCGTGCCAGCAGCCGCGGTAATACGGAGGGTGCAAGCGTTAATCGGAATTACTGGGCGTAAAGCGCACGCAGGCGGTTTGTTAAGTCAGATGTGAAATCCCCGGGCTCAACCTGGGAACTGCATCTGATACTGGCAAGCTTGAGTCTCGTAGAGGGGGGTAGAAGTCCAGGTGTAGCGGTGAAATGCGTAGAGATCTGGAGGAATACCGGTGGCGAAGGCGGCCCCCTGGACGAAGTCTGACGCTCAGGTGCGAAAGCGTGGGGAGCAAACAGGATTAGATACCCT
+
FGGGGGGGGGGGGGDGGGGGGGGGGGGGGGGGGGGGGGFGGGGFGGGGGCFFFGCFFGGG8CFGGGGGGGGGGGGGGGGGGGGGGGGGGGFEGGGGGGGEGE?FGGCDGGGGGGGGGGFCGGGGGGGFFGGGGGGGGGFGGGGCFGG?GGGGGG/DFFGGGGGGGGGGGDGGGGGG?CGFECGGGGFGGGGGGG:ECCFGGGGGCFG:CFGGGGGGGGCEEGGGEGGGGGG8:GGFCCFGFGGGFGGGGGFGGGGFF>BFECCGFGGGFFGG8CFFFAFF4@,FGFGC:GGGGGGGD,:>EEGFGGCDGF7D?9F9EEC,GFCFFEDFEEEFCGGGGGGGDGFFFGGGGGGGGGFGGGGEGGGGGGEGGGGDGGEGECGGGGCFC8GFFEGFGGGGGGEFGGGGFCEGGGGGGCFEGFGGFGGGGGGGGGGFGFGFCB8CC
@CRWD 19
TGGGGAATATTGCACAATGGGCGCAAGCCTGATGCAGCCATGCCGGGTGTATGAAGAAGGCCTTCGGGTTGTAAAGTACTTTCAGCGGGGAGGAAGGGAGTACAGTTAATACCTTTGCTCATTGACGTTACCCGCAGAAGAAGCACCGGCTAACTCCGTGCCAGCAGCCGCGGTAATACGGAGGGTGCAAGCGTTAATCGGAATTACTGGGCGTAAAGCGCACGCAGGCGGTTTGTTAAGTCAGATGTGAAATCCCCGGGCTCAACCTGGGAACTGCATCGGATACTGGCAAGCTTGAGTCTAGTAGAGGGGGGTAGAATTCCAGGTGTAGCGGTGAAATGCGGAGAGATCTGGAGGAATACCGGTGGCGAAGGCGGCCCCCTGGACGAAGACTGACGCTCAGGTGCGAAAGCGTGGGGAGCAAACAGGATTAGATACCCT
+
GGGGGCFGFGGGGGGFGFGGGGFFGGGGGGGGGGFG9FGG9,FFECGEGGFGGGGFF@FGFFGGGGGGGGGGFGGEGCGGGF<CF9FG>EF+CF<<EF@FGE9?FGCFFFGGGGFEBFGGA<FE9FGCGCF<FFG7FF,DFGFGGGGG778@83DC@:F:BF:7>FGGGGG?GBFG49:71=DGG4GGE:<<FFEG=6GGGCECFGFG/<?CE*CEFECEEGDDE=4:CEG<EGECDGG@909?2:;FGFBBCCFCF>3C5>;?FCGGF9FEGGFF>7F8#E@4FFGGF8A<9FBFEEB,39,GFGGGGGGFCGGDGFFE=GGGGGGGDGGEFF9GGF@FB+B,FFF@FC,8GFAGGGD7GCFEF:GEFGGGGGGGGF:78CCGGGGFGGGFGGGGFC,F,E@@@CFGGGDDGEEGFAFGGGGGGGGGGFGCGGFCCCCBC
@CRWD 20
TGGGGAATATTGCACAATGGGCGCAAGCCTGATGCAGCCATGCCGCGTGTATGAAGAAGGCCTTCGGGATGTAAAGTACTTTCAGCAGGGAGGAAGGGAGTAAAGCTAATACCTTTGATCATGGCCGATACCCGCAGAAGAAGCACCGGCTAACTTCGTGCCAGCAGCCGAGGCAATACGGAGGGTGCAAGCGTTATCCGGAATTACTGGGCGTAAAGCGCACGCAGTCGGTTTGTTAAGGCAGAGGTGAAAGCCCCTGGCTCAACCTGGGAACTGCATCTGAAACTGGCAAGCTTGAGTCTCGTAGAGGGGGGTAGAATTCCAGGTGTAGCTGTGAAATGCGTAGAGATCTGGAGGAATACCGGTGGCGAAGGCGGCTCCCTGGACGAAGTCTGACGCTCAGGTTCGAAAGCGTGGGGAGCAAACAGGATTAGATACCCT
+
FGGGG@FGCFGGGGGGGGFG<@F:FG:,DFGGGGFGGG-E<<FGGGDGG,EFGF9FFFFC8<EFGGDC+@F<FGG<FCCF9EFGCG,CFEG+@FC,47,+84??<,559<,,B,,5<,,<,,55,:>+3@:F@E:+3>,,833BBE<B+:++@D,,7>:C@3,@*,3>>:B::*6<2?:>4FCFG7*1>CE8@A7.#,::,918?;C,8?ECF8@A5?0C812C#GG.CF>63,::9?*G?6?,C;GFGGD@*36*,,F8FB@33+8GFC@,F>EA@,D<=33,FF>8+,9GDFDFFE+++C+DFCGEF@+,5<FAACGGDGF<=GFGDFE5,GGGGGGGFF,GGFC,FF<FGGGGGGGFFE7AFCGF@GGDGGGGFB,,8GGGGGF9F<F9GGGEEA8FCGGGGGGGFGFC:8@B,GGGGGGGGGGFGGGGGGGFABCCC
@CRWD 59379
TAGGGAATCTTCGGCAATGGACGAAAGTCTGACCGAGCAACGCCGCGTGAGTGAAGAAGGTTTTCGGATCGTAAAACTCTGTTGTTAGAGAAGAACAAGGATGAGAGTAAAATGTTCATCCCTTGACGGTATCTAACCAGAAAGCCACGGCTAACTACGTGCCAGCAGCCGCGGTAATACGTAGGTGGCAAGCGTTGTCCGGATTTATTGGGCGTAAAGCGAGCGCAGGCGGTTTCTTAAGTCTGATGTGAAAGCCCCCGGCTCAACCGGGGAGGGTCATTGGAAACTGGGAGACTTGAGTGCAGAAGAGGAGAGTGGAATTCCATGTGTAGCGGTGAAATGCGTAGATATATGGAGGAATACCGGTGGCGAAGGCGGCCCCCTGGACAAAGACTGACGCTCAGGTGCGAAAGCGTGGGGAGCAAACAGGATTAGATACCCT
+
FGGDFFCCGE<FGGGGGGGGGGGGGGGGGGGGGGGGGGEGGGGGGGGG@FGFFFGGGD@GGGGGGGGGGGGGGGFGGGGGGGGGGGGCFGGCEFCGGFEFFGFGGGFECGGFGFGGGGGGGGGGCFGGGG7FFGFGGGGGFGEGGGGGGDEGGGGGFGGGGCDAFFGGGGG=GGGGGGGGFFFGGFGGGFFFGGG7BFFFGGDGG#GGGGGCFG9CE/88EDEGGGGGEEFGEGGGFFGGGFEGGFEGGGGFCGGCGGGGGEDDFGGGGGGGGGGGFGGGGGEGG>F8GGGGGGFFDFCFFGFGGGGGGGGGGGGGGGGFE<E<ACGGGGGGGGGGGGFDGFDGFFGGGGGGGGGGFFFFECCCGGCFGGGGGGGGFF@F7FCEGGGFGGGGFGGGGCGGGFFEGGF7GGGGGGGGGFGGFGGGFC9GGGGFFEFF@C<-@-
@CRWD 22
TGGGGAATATTGCACAATGGGCGCAAGCCTGATGCAGCCGTGCCGCGTGTGTGAAGAAGGCCTTCGGGTTGTAAAGCACTTTCAGCGGGGAGGAAGGCGGTGAGGTTAATAACCTCATCGATTGACGTTACCCGCAGAAGAAGCACCGGCTAACTCCGTGCCAGCAGCCGCGGTAATACGGAGGGTGCAAGCGTTAATCGGAATTGCTGGGCGTAAAGCGCACGCAGGCGGTCTGTCAAGTCGGATGTGAAATCCCCGGGCTCAACCTGGGAACTGCATTCGAAACTGGCAGGCTAGAGTCTTGTAGAGGGGGGTAGAATTCCAGGTGTAGCGGTGAAATGCGTAGAGATCTGGAGGAATACCGGTGGCGAAGGCGGCCCCCTGGACAAAGACTGACGCTCAGGTGCGAAAGCGTGGGGAGCAAACAGGATTAGATACCCT
+
FGFGGGGGGGGGGGGGGGGGGGGGGGGGGGGGGGGGGGGGGGGGGGGGGFGGEFFFGGGGFFGGGGGGGGGGGGGGGGGGGGGGGGGGGGFEEGFGGFGGGGGGGBEFGGGGGGC<FFGGGGADGEF<FFGGGGGDE@FCCGGGGGFGGGGGGGGCFGFGGGGGGGGDFGGGGGGG-<>EG8GGGGGEFGG8CEEGFCG;EDEFC?CDCFGEEGGGGCEGGGGGGGGDGGGGGGFFFFFGGGGEFGFCEGFFGGGG,GFFGGGFGGFFFFGGGGGGCAGFEGGGFGGGGDBAGFFDFCGGGFAFDFGGGGFA9GFDE@EEFGGGGFC++GGFF9FFFEGGEFC@,F9EF9FGGGGGGGGGFCFCGGGGFEECDGGGGGGGGFGFEGFFCFGGGECF@C668CGGGGGGGGGGEEGGGGGFGGGGGGGGGGGGGGFF@A,A-
@CRWD 60540
TGGGGAATATTGCACAATGGGCACAAGCCTGATGCAGCCATGCCGCGTGTGTGAAGAAGGCCTTCGGGTTGTAAAGCACTTTCAGCGGGGAGGAAGGCGATAAGGTTAATAACCTTGTCGATTGACGTTACCCGCAGAAGAAGCACCGGCTAACTCCGTGCCAGCAGCCGCGGTAATACGGAGGGTGCAAGCGTTAATCGGAATTACTGGGCGTAAAGCGCACGCAGGCGGTCTGTCAAGTCGGATGTGAAATCCCCGGGCTCAACCTGGGAACTGCATTCGAAACCGGCAGGCTAGAGTCTTGTAGAGGGGGGTAGAATTCCAGGTGTAGCGGTGAAATGCGTATAGATCTGGAGGAATACCGGTGGCGAAGGCGGCCCCCTGGACAAAGACTGACGCTCAGGTGCGAAAGCGTGGGGAGCAAACAGGATTAGATACCCT
+
FGCGGGGGFGFGGGGGGGFGGGGGGGGGGFGGGGGGGDGGGGGFGGGGGGFGGGGFFGGGFFAFAFCFDGGEGGAFCFGGGDCFFCFGGGGGGGGGGGDGGGGGG<FCGCFF9FGGGGGEBFGGGCC@=FEGFGDGGGGGGG::FEE?FGGGFFFFEEFFGGGG@GGGG=CCECCE?GGFG@CCGFGGG?FGGEGEFGCCEGEGG>FGGGGGGG8EGGGGG8CEEGGGEE(CCGFGGGFGFGC85;EGDGGCCGEFGGGGFFGGF?FC9GGGDCFGFCCCCFFGGC>GF?GF=<,GGFDGGFCFCCDFCC<EE5FFEF?B4,FEAEFGGEF@5,ECFCGGFF9F;,GGGGGGFECFADGF@DEGEFC,GGGGGGF:EFF:@,FFGGGFA9EFCGGGEDCGF8GFEFGFF8,DGGGGGGGGGGGFEGGGGGGGGGGGCCCCC
@CRWD 73274
TGGGGAATATTGCACAATGGGCGCAAGCCTGATGCAGCCATGCCGCGTGTATGAAGAAGGCCTTCGGGTTGTAGAGTACTTTCAGCGGGGAGGAAGGCGTTGTGGTTAATAACCACAGCGATTGACGTTACCCGCAGAAGAAGCACCGGCTAACTCCGTGCCAGCAGCCGCGGTAATACGGAGGGGGCAAGCGTTAATCGGAATTACTGGGCGTAAAGCGCACGCAGGCGGTCTGTCAAGTCGGATGTGAAATCCCCGGGCTCAACCTGGGAACTGCATTCGAAACTGGCAGGCTAGAGTCTTGCAGAGGGGGGTAGAAGGCCAGGGGGAGCGGTGAAAGGCGTAGAGATCTGGAGGAATACCGGTGGCGAAGGCGGCCCCCTGGACAAAGACTGACGCTCAGGTGCGAAAGCGTGGGGAGCAAACAGGATTAGATACCCT
+
EF,@FEEFFFCGGGGGFFCFG8@EGGDEGGGDFFEGGGFGGFGFGE7FGGGGGA,,:E@FFGGG9FFCGGGGCFDFFGGGGGGGGGGGDGGCFGGGDF>F7+BFEGFDFGGGGGGDBDCF:FGGGGGGGGF9F>FFG*@<FFFCFFGD>FEGGGGCG7FGGGFGGFGGGGCF7CFGGGFC5F<EE%EECFCGG3D<G6GGGG>;<F>#C<21FCGGCFFE58CE>EGGCF=1:9FC?CFGGFEG@EE7EFG76EG+;2FC5:2,7:DAGFF>?5-F?,,C>D@;A,BGFAC<F<=<EEB,,<=FFFFFGGGGFF,9FB?4,CGFF@+>+GGGGE<E,BA+F+GGGF=E?9ECGF9GGDF7FCFFF7GFCEEDGGDGFDECGFGGGEDE<CGEF7GGGFAGCGGGGGGGGFGF7GGGGGFDFCEGGGGGGGGFGGFDC?CA-
@CRWD 86712
TGGGGAATATTGCACAATGGGCGCAAGCCTGATGCAGCCATGCCGCGTGTGTGAAGAAGGCCTTCGGGTTGTAAAGCACTTTCAGCGGGGAGGAAGGCGATAAGGTTAATAACCTTGTCGATTGACGTTACCCGCAGAAGAAGCACCGGCTAACTCCGTGCCAGCAGCCGCGGTAATACGGAGGGTGCAAGCGTTAATCGGAATTACTGGGCGTAAAGCGCACGCAGGCGGTCTGTCAAGTCGGATGTGAAATCCCCGGGCTCAACCTGGGAACTGCATTCGAAACTGGCAGGCTAGAGTCTTGTAGAGGGGGGTAGAATTCCAGGTGTAGCGGTGAAATGCGTAGAGATCTGGAGGAATACCGGTGGCGAAGGCGGCCCCCTGGACAAAGACTGACGCTCAGGTGCGAAAGCGTGGGGAGCAAACAGGATTAGATACCCT
+
FGGGGGGGGGGGGGGGGGGGFGEGGGGGGGGGGGGGGGGGGGGGGGGGGGGGFGGGGGGGGGGGGFGEGGFGFGGGGGGGGGGGGGGGGGGGGGGGEEEEGGCFGGGGGGGGGGGGGGDGGGGFGGDF@FGGGGGGGGGGGGGGGGGGGGGGGG@GGGGGGGDFGG<GGEGGGDGFGGGFEEGGGGGGGGDFFGGGGGEGGGGGFGGGGGGFGCCGFFFGGEGGGGGGGGGGGGGGGGGGGGGGGGGGEGFGGGGGGFFGGGGGGGGFGFGFDG>@BCGGGFFGGGGGEFFGGFDEF8F8FCFGF8@DGGGGFFF@C8EFF@GFGGGGGCGDGGGFCGGGGGGGGGGGGFGGF9GGGGGGGGEGGGGCGGGGGGGEEEGCEFGGGGFAGGFFECGGGFCFFC+GGEFCGGGGGGGGFEFCGGFGFFGGFECFAGGCCCCCC
@CRWD 77999
TGGGGAATATTGCACAATGGGCGCAAGCCTGATGCAGCCATACCGCGTGTATGAAGAAGGCCTTCGGGTTGTAAAGTACTTTCAGCGGGGAGGAAGGCGATAAGGTTAATAACCTTGTCGATTGACGTTACCCGCAGAAGAAGCACCGGCTAACTCCGTGCCAGCAGCCGAGGTAATACGGAGGGTTCAAGCGTTAATCGGAATTACTGGGCGTAAAGCGTACGCAGGCGGTCTGTCAAGTCGGATGTGAAATCCCCGGGCTCAACCTGGGAACTGCATTCGAAACTGGCAGGCTAGAGTCTTGTAGAGGGGGGTAGAATTCCAGGGGTAGCGGTGAAATGCGTAGAGATCTGGAGGAATACCGGTGGCGAAGGCGGCCCCCTGGACAAAGACTGACGCTCAGGTGCGAAAGCGTGGGGAGCAAACAGGATTAGATACCCT
+
FGGF7:FFGGFGCFGEFEC@<@EEGGDGFGGFEGEF9EFECGGGGG7@@6FGGA<FFGDC@8,C@=C@,8>FEEC<FGDG9F?D5C7@FED+:BB8:,>BCFE<DFFGFF,?,>DFG9DGGGG+>D7F?BC9AFGG@EFFGC:8D,,>:*BFFE,?C*8>:<,31?B@CG7*<CFGG9C7*4<F@*+4?CCCC:*;FFEFEEEFGGG,,,;A80:C:>EECEC85C>C<=C=&?2A:CF<C9<51;C=@6<:+EG=F7FFCF>85+C?<@8,8EF<:2>+82=>8GGF:D,:9>33,@8,8:=D<,CF@CGGFFEGF=?FEB+B:,,44+:@,<?,D@=7+4,,=:,F<ECEEC,F9?7>=+FC,FB,GF6CEEEGCC66,C<FCC@E<,E<7FC+C;,;,FCF@,@C67:EFCF@@EDFFC,9FEEC,F<@FE@FC@CC<
@CRWD 86988
TGGGGAATATTGCACAATGGGCGCAAGCCTGATGCAGCCATGCCGCGTGTATGAAGAAGGCCTTCGGGTTGTAAAGTACTTTCAGCGGGGAGGAAGGGAGTAAAGTTAATACCTTTGCTCATTGACGTTACCCGCAGAAGAAGCACCGGCTAACTCCGTGCCAGCAGCCGCGGTAATACGGAGGGTGCAAGCGTTAATCGGAATTACTGGGCGTAAAGCGCACGCAGTCGGTTTGTTAAGTCAGATGTGAAATCACCGGGCTCAACCTGGGAACTGCATCGGGTACTGGCAATCTTGGGTCTCGGAGAGGGGGGGAGAATTCCAGGTGTAGCGGTGAAATGCGTAGAGATCTGGGGGAATGCCGGTGGCGAAGGCGGCCCCCTGGACGAAGACTGACGCTCAGGTGCGAAAGCGTGGGGAGCAAACAGGATTAGATACCCT
+
FFFGGDCEDGCCGGGGGFFGFGGGGEFGGGGGFFDFCFGGFGFFGGCGGCFGFGGGGGGGFGFGGGGGGGGGGGAEFF9EFGC9EFEGGGDGE>FF?7=FCA9DFADFGGGGF9FGFDGGADDFGGCFFF:FGGGGCC>FFGFGGGGF7F7FF:9FCFFFDFFCGGGGFGG>9:6=F:FGG:GFDEGD8BCFEFGCCGFGE:5;<FG>GCEFGGE>GGCGEC:9<8:#6>ECC8?C+CC<9B+::@C9:CFFFGC@CE5ECCFCEF+FFFGFFGFBECFC#:#=BD,C:>;@,F@@>6DGGEGD,EDGCC7GFC,ADADCEFB,FEGF@GGGGFBFAEFFCFFFGDFF=E?>>,BCC,+++FFE7F:C,F=:@+GGEECFECFBDEFCGEFEC@-7F@CGFFGF@CBFC;GGGGGGFE<@FC,FFGGGFFFFFEFGCCCCC
@CRWD 28
TGGGGAATATTGCACAATGGGCGCAAGCCTGATGCAGCCATGCCGCGTGTATGAAGAAGGCCTTCGGGTTGTAAAGTACTTTCAGCGGGGAGGAAGGCGTTGTGGTTAATAACCACAGCGATTGACGTTACCCGCAGAAGAAGCACCGGCTAACTCCGTGCCAGCAGCCGCGGTAATACGGAGGGTGCAAGCGTTAATCGGAATTACTGGGCGTAAAGCGCACGCAGGCGGTCTGTCAAGTCGGATGTGAAATCCCCGGGCTCAACCTGGGAACTGCATTCGAAACTGGCAGGCTAGAGTCTTGTAGAGGGGGGTAGAATTCCAGGTGTAGCGGTGAAATGCGTAGAGATCTGGAGGAATACCGGTGGCGAAGGCGGCCCCCTGGACAAAGACTGACGCTCAGGTGCGAGAGCGTGGGGAGCAAACAGGATTAGATACCCT
+
FGGFF@CFGGGGGGGGEGGFGGFGGGEGGGGGGGGGDG<FFGGGGGGGECGFGGGGGGGGFFGGGGGGGGGGGGGFGGGGGGGGGGGGGGFEFGFGDGGGDGGGGFEFGGGGGGGGGGGGGGGGGGGCGGGFGGGGGGGFGGGGGGGGGGGGGGGGGGGGGGGGGGGGGGCAC=FGCFF28CFEGGGGGGGGGEEGGDAEEGEFFFGFGGGGG@:;CFGGEDEGGGGG=GGFCGGGGEEEDGFGFGFFGGFGGEFGGF7FCFFCFGF?>FEGFFFFFFGGGGGGGGGF?GGFCGFFF=8CGGGGGGGGGGGGGGGGGGGGGGGGGGGGGGGGGGGGGGGGGGFGGFAGGGGGGGFFFGGGGDGGGGGGGGGGGGGGGDGGGGGGGGGGGGGFGGGEGGGGGGGGGGGGGGGGDGGGGGGGGGGGGGGGGGGGFFDFBCCCC
@CRWD 29
TGGGGAATATTGCACAATGGGCGCAAGCCTGATGCAGCCATGCCGCGTGTATGAAGAAGGCCTTCGGGTTGTAAAGTACTTTCAGCGGGGAGGAAGGCGATAAGGTTAATAACCTTGTCGATTGACGTTACCCGCAGAAGAAGCACCGGCTAACACCGTGCCAGCAGCCGCGGTAATACGGAGGGTGCAAGCGTTAATCGGAATTACTGGGCGTAAAGCGCACGCAGGCGGTCTGTCAAGTCGGATGTGAAATCCCCGGGCTCAACCTGGGAACTGCATTCGAAACTGGCAGGCTAGAGTCTTGTAGAGGGGGGTAGAATTCCAGGTGTAGCGGTGAAATGCGTAGAGATCTGGAGGAATACCGGTGGCGAAGGCGGCCCCCTGGACAAAGACTGACGCTCAGGTGCGAAAGCGTGGGGAGCAAACAGGATTAGATACCCT
+
DFGGG:CFGGDGGGGFF<F8FDGGGGGGGGGGEFC@F@CFDGGGGGCFCFGEEFGECFFG<FEFFGGGGGGGGGGG9FFGAAFG<AFFGG:C+CEFGCFGGGGGG9<CDFFGCC,=,,,BDC9FF>CF7FFC,@>:FGEGGGGDEGCGGG8FFC,,6FFGGGFGFGGGGEEGEGECFC<FEFE8C*:EGGGGGGCA:A%4:CF<FFFCGGGFG=CEGGG=8?C:GGGDGGE8CCC?:7EGFF9G@;C@FCGCEFGCFB.FB>CDFFG=F89EDE5A:<:GFGGFDEFBFD9D>,,E3,GGFGGFF8C7@+GGCFEFGFEE=8FB,GFECGGEFFGFGCGFGD,GCFF<9FGEFCCGGFF7@F+GGGECGFDGGGECB+F7FFC,FDFGGFFEGGGGGFFFFF:@7CGGGGFCCEEF<DCGGGAGGGGGGGGFA<F8CC@CC
@CRWD 30
TGGGGAATATTGCACAATGGGCGCAAGCCTGATGCAGCCATGCCGCGTGTATGAAGAAGGCCTTCGGGTTGTAAAGTACTTTCAGCGGGGGGGAAGGGAGTAAAGTTAATACCTTTGCTCATTGACGTTACCCGCAGAAGAAGCACCGGCTAACTCCGTGCCAGCAGCCGCGGTAATACGGAGGGTGCAAGCGTTAATCGGAATTACTGGGCGTAAAGCGCACGCAGGCGGTTTGTTAAGTCAGATGTGAAATCCCCGGGCTCAACCTGGGAACTGCATCTGATACTGGCAAGCTTGAGTCTCGTAGAGGGGGGTAGAATTCCAGGTGTAGCGGTGAAATGCGTAGAGATCTGGAGGAATCCCGGTGGCGAAGGCGGCCCCCTGGACGACGACTGACGCTCAGGTGCGAAAGCGTGGGGAGCAAACAGGATTAGATACCCT
+
CFGGGFGCFFFGGGGGGGGFGGGGGGGGFFFDFFGGGGGGGGGGGGGGD:ECEFC::CFGGGFGGFGGF:BFGGGGFGFGFGFGFGGGGGEGGGGGGGGGGGGGG:?FGGGF?CF7C7<FGGGGGEE+AEGGGGGG8EGGGGGFGDGGGGGGGGGGFG5EGGF4FFG8CG?EEEGGFFGGGGG=GGGFECFGGGGGG9@;E?;GEGGGFGGGCCEEGGCEGGDFGGGGGGGFFBFGCCGGFFFGFGGFCFFGC@@EGGFFFGCD(FAD:AFGF9:@E>FFCEFCF:GCCFFF9GEA7C+ECGGGGCC77:B,FFACGED<FEGFF<FCEEC=FC?FFEEGGF9FFCGFGGGGGFFGFEC@+GGFFB,EGGEFCFGGGGGGGFFED@@,,,FCGGGFEFEGFFGDGEF?,GGEGGGGGGGGGFFGGGGGGGFGGGGGCC@CC
@CRWD 49979
TGGGGAATATTGCACAATGAGCGCAAGCCTGATGCAGCCATGCCGCGTGTATGAAGAAGGCCTTCGGGTTGTAAAGTACTTTCAGCGGGGAGGAAGGGAGTAAAGTTAATACCTTTGCTCATTGACGTTACCCGCAGAAGAAGCACCGGCTAACTCCGTGCCAGCAGCCGCGGTAATACGGAGGGTGCAAGCGTTAATCGGACTTACTGGGCGTAAAGCGCACGCAGGCGGTTTGTTAAGTCAGATGTGAAATCCCCGGGCTCGACCTGGGAACTGCATCTGAAACTGGCAAGCTTGAGTATCGTAGAGGGGGGTAGAATTCCAGGTGTAGAGGTGAAATGCGTAGAGAACTGGAGGAATACCGGTGGCGAAGGCGGACCCCTGGACGAAGACTGACGGTTAGGTGCGAAAGCGTGGAGAGCAAACAGGATTAGATACCCT
+
C<,C7,66CFGFCA6F@A@,;<6F@FEGGDGGGCCE@8<FGFGGEGGGGCEFE<F9<6FDFCEEEDC7EC@CGF<F?<CCC<EE<E:F@=C++FEE+=,+BFFF<<5FFF9F=E<FEFGC<,?CGG:8>FEFDF>+++@D<FCFGGGEDEEC:DDFGGGFB@A<<:FFFC<<FGBFC<<FCCFG7FE7:CEG:C?5@,,/AC*/<C7C,,2;CCE5F?FGDGC<:CCCDGGCCC,3;C4C1=,:9@FGGG7<CCGFC57<,/;78D,99DEFEEBEE:@98C6#9FCGFF=F,C,5A3+6+F@FC,:CBFBE,<?DE<C,4,,=<FA,,,:,5,,,,7@B7D<,,,EC9,,66,E,FC=7>C:<EGGEF@8,,+@:,6@,E8GGEFF66C,FC6@C+;,;,C@+@B6?C@GGCFCC,,E;,<9F@DFC<5<@F@C@<CB<<
@CRWD 55744
TGGGGAATATTGCACAATGGGCGCAAGCCTGATGCAGCCATGCCGCGTGTATGAAGAAGGCCTTCGGGTTGTAAACTACTTTCAGCAGGGAGGAAGGCGATAAGGTTAATAACCTTGTCGATTGACGTTACCCGCAGAAGAAGCACCGGCTAACTCCGTGCCAGCAGCCGCGGTAATACGGAGGGTGCAAGCGTTAATCGGAATTACTGGGCGTAAAGCGCACGCAGGCGGTCTGTCAAGTCGGATGTGAAATCCCCGGGCTCAACCTGGGAACTGCATTCGAAACTGGCAGGCTAGAGTCTTGTAGAGGGGGGTAGAATTCCAGGTGTAGCGGGGAAATGCGTAGAGATCTGGAGGAATACCGGTGGCGAAGGCGGCCCCCTGGACAAAGACTGACGCTCAGGTGCGAAAGCGTGGGGAGCAAACAGGATTAGATACCCT
+
G8FFGGG<AFFCGGGGFGE8FCGG7CCGGGGGGGGGGGGGF8EFEGGGGCEGGFGGDFGGFEFGGGDGGG>CGGGGGGGFGGGGGGGGGGGGGEGGDFGGGDGGCFFAFGGGGGFGGGGGGGFFGGGEFFFGGGGGGGCCGGGFGFGGGGEGGGFFGGGGGGGGGGGGGCEGGGGEF>GCEC%=FEFGGG=GG@FGG:FGGGD:F>C=GGGGEGFEFFGGGGEGGGGCDGGCECGGGGGGGFGE;CFGGGFC@>GGFDCFFGFFFFFDCGFGC-FEFF>CCEFFF<<DFDFFF<BDFFGFFCGGFCECGGGGFFFEFAGGFGF@GGEFDGEGF=9GGGGC@<GFFGFGGGGGGEEC?,ECCEDFFBF,7GECGGGFCF7B,FGGGFGFFCGGGGFECFF<<GGGEEGGGGGGGGGGGFGFEC@EAFFFF9FGGEFFCCCCC
@CRWD 81529
TGGGGAATATTGCACAATGGGCGCAAGCCTGATGCAGCCATGCCGCGTGTATGAAGAAGGCCTTCGGGTTGTAAAGTACTTTCAGCGGGGAGGAAGGCGATAAGGTTAATAACCTTGTCGATTGACGTTACCCGCAGAAGAAGCAGCGGCTAACTCCGTGCCAGCAGCCGCGGTAATACGGAGGGTGCAAGCGTTAATCGGAATTACTGGGCGTAAAGCGCACGCAGGCGGTCTGTCAAGTCGGATGTGAAATCCCCGGGCTCAACCTGGGAACGGCATTCGAAACTGGCAGGCTAGAGTCTTGTAGAGGGGGGTAGAATTCCAGGTGTAGCGGTGAAATGCGTAGAGATCTGGAGGAATACCGGTGGCGAAGGCGGCCCCCTGGACGAAGACTGACGCTCAGGTGCGAAAGCGTGGGGAGCAAACAGGATTAGATACCCT
+
DGGGGGGGGGGGGGGGGGGGGGGGGGGGGGGGGGGGGGGGGGGGGGGGGFGGGGGGGGGGFGGGGGGGGGGGGGGGGGGGGGGGGGGGGGGGGGGGGGGGDFFEGFGGGGGGGGGGGGGGGGGGGGGGGGGGGGGGGGGGGGGGGGGGGGGGGG<GG@@GGGGFGGGGGGGGGGGGGGEBCCGFG;GGGGGGGCCGGGGGGGDGGGCGGGGGGFGGGGGGGGGGGEGGGGGEFGGFCGGGGGGGGGEFCGGGGGGGGGGGGGGGFGGGGGGGGGGGFFGGGGFGGGGGGGGGGGFGGGGFCGAGGGGGGGGGGGGFGGGFGGGGGGGGGGGGGGGGGGGGGGGGGGGGGGGGGGGGGGGGGGGGGGGGGGGGGGGGGGGGGGGGGGGGGGGGGGGGGGGGGGEGGGGGGGGGGGGGGGGGGGGGGGGGGGGGGGGGCCCCC
@CRWD 34
TGGGGAATATTGCACAATGGGCGCAAGCCTGATGCAGCCATGCCGCGTGTATGAAGAAGGCCTTCGGGTTGTAAAGTACTTTCAGCGGGGAGGAAGGGAGTAAAGTTAATACCTTTGCTCATTGACGTTACCCGCAGAAGAAGCACCGGCTAACTCCGTGCCAGCAGCCGCGGTAATACGGAGGGTGCAAGCGTTAATCGGAATTACTGGGCGTAAAGCGCACGCAGGCGGTTTGTTAAGTCAGATGTGGAATCCCCGGGCTCAACCTGGGAACTGCATCTGATACTGGCAAGCTTGAGTCTCGTAGAGGTGGGTAGAATTCCAGGTGTAGCGGTGAAATGCGTAGAGATCTGGAGGAATACCGGTGGCGAAGGCGGCCCCCTGGACGAAGACTGACGCTCAGGTGCGAAAGCGTGGGGAGCAAACAGGATTAGATACCCT
+
EFCEGGGGGGGGGGGGCFGGGGGGGGGGGGGGFGGGGGGGFFGGGGGGGCFGFGEFGFGDFGGGGGGGFC:FGGGGGGGGGGGFGGGGEF@>CGFEGGAFGFFEFEFGGGGGEGFCEGAFGGGGFFGFGGGGCCFG@F7DEGGGGG73:CEGGGFGGGGCFGFFFF>CFGGGGFEFCFF78<CC<CFDFG17CA;E=<EF9E:CBFGGG88@<:E3;EE?CEECFGGCGGGGGFFFB?@F@DC,799CF8GFGFGGGFE@CE>,7CFDGGGGGGFFFFFG@C;C,FC>+>DGFGGGGGGEC+7CGGGFCB,FGGF<EFAFFGF8GGFFBB7GGGFDFFCECFGCGF9GGGFFGGAGFGGF:GF?GFCFEF>GECGFC@7F<GEGGFDGGFGFEGFEGGGGFGGGGGGGGDGGGGGGF<EGFDGGGGGGGGGGGGFF@CCCC
@CRWD 61255
TGGGGAATATTGCACAATGGGCGCAAGCCTGATGCAGCCATGCCGCGTGTATGAAGAGGGCCTTCGGGTTGTAAAGTACTTTCAGCGGGGAGGAAGGTGTTGAGGTTAATAACCTCAGCAATTGACGTTACCCGCAGAGGAAGCACCGGCTAACTCCGTGCCAGCAGCCGCGGTAATACGGAGGGTGCAAGCGTTAATCGGAATTACTGGGCGTAAAGCGCACGCAGGCGGTCTGTCAAGTCGGATGTGAAATCCCCGGGCTCAACCTGGGAACTGCATTCGAAACTGGCAGGCTAGAGTCTTGTTGAGGGGGGTAGGATTCCAGGTGTAGCGGTGAAATGCGTAGAGATCTGGAGGAATACCGGTGGCGAAGGCGGCCCCCTGGACAAAGACTGACGCTCAGGTGCGAAAGCGTGGGGAGCAAACAGGATTAGATACCCT
+
GGGGGFFFFFGGGGGAFGGGFGGGGGGGGGGGGGFF9FFGGGGGGFFGGGGGGGGGGGGGEGGGGGGGEFGGGGG9FFFGFGGGGGGGGGGEEGGCFCDDFGGGGDGCEGGGGGGGGGGGGGGGGGGGCFFGGGGGGGG7CFFGGGGCBCCEGGCFFGCF7FDFGFGGGGG7C;FFGGEGECDGGGGEFCG>EG>8CFGCEGGCFGGGGGGGE7C>@<CGGE?EGCCGDFGFCCFFCFGGGGGGGGGGGGFGFEGGGFFEEGFGFFGGGGGGGFGGFC7FFFFFFF7GF<<F<<FGFGFDGF:BGGECGF7F8E9EDGGDGFCGGGGGGGF=GGFFCGGGED,FFGGGDGGGGGFGFFD7GGGGGGGGGGGGGGGFGDF@8GGGGGGGDFFGGGGGGFEGGGGECFCGFGGF:GGEGGGFAGFGGFGFCAGGGGGGCCBBC
@CRWD 52535
TGGGGAATATTGCACAATGGGCGCAAGCCTGATGCAGCCATGCAGCGTGTATGAAGAAGGCCTTCGGGTTGTAAAGTGCTTTCAGCGGGGAGGAAGGCGATAAGGTTAATAACCTTGTCGATTGACGTTACCCGCAGAAGAAGCACCGGATAACTCCGTGCCAGCAGCCGCGGTAATACGGAGGGTGCAAGCGTTAATCGGAATTACTGGGCGTAAAGCGCACGCAGGCGGTCTGTCAAGTCGGATGTGAAATCCCCGGGCTCAACCTGGGAACTTCATTCGAAACTGGCAGGCTAGCGTCTTGTAGAGGGGGGTAGAATTCCAGGTGTAGCGGTGAAATGCGTAGAGATCTGGAGGAATACCGGTGGCGAAGGCGGCCCCCTGGACAAAGACTGACGCTCAGGTGCGAAAGCGTGGGGAGCAAACAGGATTAGATACCCT
+
;,C,C@CFF9CEFGGGGEFCGF@@FEDFDFFEDFEEFFGAAFF<EF68BCG9EFDF<CCEC,EFFFGGF,@?EFFCFFGGCFFEF9BFGGG7>CCFGCFGGGGGG?CA:?DEA=<9D?9>@7<FGGGEFFGG8F7CEDCCGG<8BF,FE*>>D:;FFG<>F:FC7CFCFGC7F<CFFGGCCC7F@<CFGGGCE<CE:@7;CECC@F:<<?CCCFEEFGFCEGGGGGGDGFGFGGF@*:<E:EA5<0C@C<<ACFCCF(FC#F@CEEBACF5C=@0#*,EFEFFCGGGFFCFF>F>@8+,<,GEEFC@CF>+,?,FFFFCCCEFF<FCGCCCC,BEEB-FB7GFF9FGFCEF<FFCFFA<GEEFEFC=,7BB,7EFCCF@,,CAF<,FF,<<AEFFCGFFCFDEC:;@9DFGC7FECD<GCFAF9FFGGFGEFFDFFC8<@C
@CRWD 37
TGGGGAATATTGCACAATGGGCGCAAGCCTGATGCAGCCATGCCGCGTGTATGAAGAAGGCCTTCGGGTTGTAAAGTACTTTCAGCGGGGAGGAAGGGAGTAAAGTTAATACCTTTGCTCATTGACGTTACCCGCAGAAGAAGCACCGGCTAACTCCGTGCCAGCAGCCGCGGTAATACGGAGGGTGCAAGCGTTAATCGGAATTACTGGGCGTAAAGCGCACGCAGGCGGTTTGTTAAGTCAGATGTGAAATCCCCGGGCTCAACCTGGGAACTGCATCTGATACTGGCAAGCTTGAGTCTCGTAGAGGGGGGTAGAATTCCAGGTGTAGCGGTGAAATGCGTAGAGATCTGGAGGAATACCGGTGGCGAAGGCGGCCCCCTGGACGAAGACTGACGCTCAGGTGCGAAAGCGTGGGGAGCAAACAGGATTAGATACCCT
+
EDEGGGGGDGGGGGGDGGGFGGGGGGGGGGGGGGGGGGGGFGGGGGGGGFGGGGGGGGGGFFGFGGGEFCFGGGGFGGGGGGGGGGGGGGDFGGGFEGFGGGFGGEFGGCF?FGGGCCFGFGGFGGGFGGECGGEEGGGGGGGGGGGGGGDCFGGCFGGGGGGGGGGGGGGGGEGG<GFGGGGGG<>GGGGGGGGGFGFFEGGGFG?CGGGGEGEEGGGGG5GGGGGGGDF::C:FCGCECGGGFGGGGGFC8GGEFBCGC3;DFFFD@GFGF9FF@AFF=C@#FFAFCEFFE@FGGFF>:FCGFFDGGGGFFGFCGGGGGGGCFGGGGGGGGGGGGGGGGGFEAGGFFFFGGFDGGGGGDGGGGGGGGGGGEGGGGGGGGFCEFFC9GFEFGGGGGGGGGGGGGFFFDGDGGFFGGGGGGGGGGFGGGFFGGFCGCCCCC
@CRWD 56484
TGGGGAATATTGCACAATGGGCGCAAGCCTGATGCAGCCATGCCGCGTGTATGAAGAAGGCCTTCGGGTTGTAAAGTACTTTCAGCGGGGAGGAAGGTGTTGAGGTTAATAACCTCAGCAATTGACGTTACCCGCAGAAGAAGCACCGGCTAACTCCGTGCCAGCAGCCGCGGTAATACGGAGGGTGCAAGCGTTCATAGGAATTACTGGGCGTAAAGCGCACGCAGGCGGTCTGGTAAGTAGGATGTGAAATCCCCGGGCTCAACCGGGGAACTGCTTTCTAAACGGGCAGGCTAGAGTCTGTTAGAGGGGGGTAGAATTCCAGGTGTAGCGGTGAAATGCGTAGAGATCTGGAGGAATACCAGTGGCGAAGGCGGCCCCCTGGACAAAGACTGACGCTCAGGTGCGAAAGCGTGGGGAGCAAACAGGATTAGATACCCT
+
EEEA7@@F9@E@F9FGFC,,,C+@:FGGDFGGGG9FFF9<CEFFGGEECF@D,6C?FCG,,ED6EFGGFCGG,C<E,EDC9<5??A+>F74@FF8,BBEFFFA<>B=C<FFFD@,,A>,,BBFFFACCFEFGG::83+3,8:,@FFC*<8CFGEC>AFFCG@FCFG8AEEDGG:**>2CGCFEGDG7ECGDGE>8*<<,<CFGFCCFGG8;EG:CEG1A8=E/85<CEE:FCEGF.#205*#B8,BFGGF@<>CCC<.8:8=>><8E#GFGF@76@6%<C8#@:C+8GFFD=8,F=:38,55,,,FF:@6+,9EA9?F?9,88E,F56@+C@GGGGGEGECCC?EE,,,9,F<<EE99C<:6<,F:FB,GCEEF7@+++8,8GEC,,<,,CDGFEF86,,,,GC@@,F@FEGF+GF@@<AFECGFFFGGGFFEEEDCBA<C
@CRWD 68608
TGGGGAATATTGCACAATGGGCGCAAGCCTGATGCAGCGACGCCGCATGAGGGATGACGGCCTTCGGGTTGTAAACCTCTGTTAGCAGGGAAGAAGAGAAATTGACGGTACCTGCAGAGAAAGCGCCGGCTAACTACGTGCCAGCAGCCGCGGTAATACGTAGGGCGCGAGCGTTGTCCGGAATTATTGGGCGTAAAGAGCTTGTAGGCGGTTTGTCGCGTCTGCTGTGAAAGGCCGGAGCTTAACTCCGTGTATTGCAGTGGGTACGGGCAGACTAGAGTGCAGTAGGGGAGACTGGAACTCCTGGTGTAGCGGTGGAATGCGCAGATATCAGGAAGAACACCGATGGCGAAGGCAGGTCTCTGGGCTGTAACTGACGCTGAGAAGCGAAAGCAGGGGGAGCGAACAGGATTAGATACCCT
+
FGGGGGGGGGGGGGGGGGGGGGGEGGGGGGGGGGG<FGGGGGGGGGGGGGGGGGGGGGGGGGGGGGGGGGGGGGGGGGGGGGGGGGGGGGGGGFGGGGGGGGGGGGGG:FEGGFGGGGGGGGGGGGEGGGGGGGGGGFAFGGGGGGGGGG:GGGG<AAFGGGGGG>GGEGECFEE87CCGEC??,@?FCFCFGGGDGGGGGGGGGGGG:CE>GGG5@GCCEGEFDGGGFFGGGGGGGGGGEFFGFFCEGGFGGGGGGFG?29CFCFEGFGEFECG?GGFGFEGFGGFFGGEAGGFD<DFGGGF@FFGGGGGGGGGGGGGGGGDGFGGGGFGFGGCGGGGGGGGGGGGGGGGF@AFC,GGGGGGGGGGGGGGGGFGGCEGGGGFFDDGEGGGGGGGGGGGGGGGGGGGGGGGGGGGGGC@CCC
@CRWD 40
TGGGGAATATTGCACAATGGGCGCAAGCCTGATGCAGCCATGCCGCGTGTGTGAAGAAGGCCTTCGGGTTGTAAAGCACTTTCAGCGGGGAGGAAGGCGATAAGGTTAATAACCTTGTTGATTGACGTTACCCGCAGAAGAAGCACCGGCTAACTCCGTGCCAGCAGCCGCGGTAATACGGAGGGTGCAAGCGTTAATCGGAACTACTGGGCGTAAAGCGCACGCAGGCGGTCTGTCAAGTCGGATGTGAAATCCCCGGGCTCAACCTGGGAACTGCATTCGAAACTGGCAGGCTAGAGTCTAGTAGAGGGGGGTAGAATTCCAGGTGTAGCGGTGAAATGCGTAGATATCTGGAGGAATACCGGTGGCGAAGGCGGCCCCCTGGACGAAGACTGACGCTCAGGTGCGAAAGCGTGGGGAGTAAACAGGATTAGATACCCT
+
EFFGG7BDEFFFGGGGGGGGD?F7FGGFFGGGGGGGGG<F@FGGGGGGG,CEFGGGGGGGCFFFGGGGGGGGGGGCEFGGFGGGF94CC@FEGCFFFFGCFGGEDA??FEEFCD9>BC>FGGGG,>EFC>@,>@C7*@FBFD<>FCFFE7CCFGFD<FFFEGGG*B<FFGGCGGGGGFEEEF:CE8CGGGGF;:>GC8@CEE*29=.<FC0;E=>;EFGC:5:?CGDDEGFECECC%/2<0C?D52E=CGF>C8>:8<CGFC@@9<<EFAFCFGACDAGGEFGGGD<@,F>BFBB,DFF>3@,GGFGFGFA,CECEAFCFE=CGGCGGEDGGGFFAFB@GGGFF;F<,9EE,FEAGGFC7GCF8DGGFFFEEFCF@7C7C@FB:GFFCFEEGGGGGGGGGGFCF@,GGGGGGGGGDF@CFEAGFCGGFGGGGGGGGCCCCC
@CRWD 41
TGGGGAATATTGCACAATGGGCGCAAGCCTGATGCAGCCATGCCGCGTGTATGAAGAAGGCCTTCGGGTTGTAAAGTACTTTCAGCGGGGAGGAAGGCGATAAGGTTAATAACCTTGTCGATTGACGTTACCCGCAGAAGAAGCACCGGCTAACTCCGTGCCAGCAGCCGCGGTAATACGGAGGGTGCAAGCGTTCATCGGAATTACTGGGCGTAAAGCGCACGCAGGCGGTCTGTCAAGTCGGATGTGAAATCCCCGGGCTCAACCTGGGAACTGCATTCGAAACTGGCAGTCTAGAGTTTTGTAGAGGGGGGTAGAATTCCAGGTTTAGCGGTGAAATGCGTAGAGATCTGGAGGAATACCGGTGGCGAAGGCGGCCCCCTGGACAAAGACTGACGCTCAGGTGCGAAAGCGTGGGGAGCAAACAGGATTAGATACCCT
+
FGGGGGGGGGGGGGGGGGFGGGGGGGEGGGGGGGGGGGGGCFGGEGDCGFFCFGGEGFCGFGFCGGGGGGGGGGGGGFGGGGGGFGGGGGGGGGG?FGGGGGFGFFAFGGGGDGGFAC9BF@FGGFGGFC@FCDED7CFBFGFGGGGGGGGG@8FGGFF<<@C7<EFGGGGGGGGEFFCGDGGG@?EEFAACC8C*A+:@;58>88C9@FFGE0FEEFCEEGGGGCEGDFG*,;4<CE:<CCDD>FGGC9FGEGEFFEGFFE<F@>AA:>GFF@FB6AF<+<CDF>CF>,GGFD9>FE>,,,GGF8GEGGGGGGFGGGFEGGFE,FA+GGGCE<F9FFFGGGGGGGCFGGFF=<CFF<F7EF>:,7CCGGGGGGGFGFGGDGFFAFE<C,DFGGECGDGGEFDCCF:GGGEGF:FGFGGGGGGGGGGGGFGGGGFGCB@CC
@CRWD 42
TGGGGAATATTGCACAATGGGCGCAAGCCTGATGCAGCCATGCCGCGTGTATGAAGAAGGCCTTCGGGTTGTAAAGTACTTTCAGCGGGGAGGAAGGGAGTAAAGTTAATACCTTTGCTCATTGACGTTACCCGCAGAAGAAGCACCGGCTAACTCCGTGCCAGCAGCCGCGGTAATACGGAGGGTGCAAGCGTTAATCGGAATTACTGGGCGTAAAGCGCACGCAGGCGGTCTGTTAAGTCAGATGTGAAATCCCCGGGCTCAACCTGGGAACTGCATCTGATACTGGCAAGCTTGAGTCTCGTAGAGGGGGGTAGAATTCCAGGTGTAGCGGTGAAATGCGTAGAGATCTGGAGGAATACCGGTGGCGAAGGCGGCCCCCTGGACGAAGACTGACGCTCAGGTGCGAAAGCGTGGGGAGCAAACAGGATTAGATACCCT
+
EFGGGFGGGGGGGGGGGGGFDFGGGGGGGCFGGGGGGGGGGGGGGGGGGGGGGGGGGGGGFGGGGGGGGGGGGGGGGGEGGGGGGGGGGGFGGGGGGDGGGGGGFEFGFGGGGFGGGGGGFGGCFFGGGGGGGGDCG:FFGGGGGGGGGGGGGFGGGGGCEGGGG?GGG>GGGGGGGGG>=FEEE>GGGGGGGDGGG>GGGGGFGGGGGGGCEGGGGGGGGEGGGE>=EGG9EFGGFFGGFGGGGGGGGGFFGG7ECCFGFGGFC>GGGGGGGGGGGFGFFGDFGGCGGFGGGGFFGDFFFGGGGGGGGGGGGGGGFEDF<GGGFFEB7GGFEGGGGGF7EGGGGGF8GGGGGGGGGFCBGF7GGGGGGGGGGGGGGGF@FGGGGGGGGGGGEGGGGGGGGFGEGGGGGGGGGGGGGGGCGGGGGGGFGFDGGF<<CCCCC
@CRWD 43
TGGGGAATATTGCACAATGGGCGCAAGCCTGACGCAGCCATGCCGCGTGTGTGAAGAAGGCCTTCGGGTTGTAAAGCACTTCCAGCGGGGAGGAAGGCGATAAGGTTAATAACCTTGTCGATTGACGTTACCCGCAGAAGAAGCACCGGCTAACTCCGTGCCAGCAGCCGCGGTAATACGGGGGATGCGAGCGTTATCCGGATTTATTGGGTTTAAAGGGTGCGCAGGCGGGGCGTTGAGTCGGCGGTAAAATTTCGGGGCTCAACCCCGACGAGCCGTTGAAACTGGCGTGCTAGAGTGGGCGAGAAGTATGCGGAATGCGTGGTGTAGCGGTGAAATGCATAGATATCACGCAGAACTCCGATTGCGAAGGCAGCATACCGGCGCCCAACTGACGCTCATGCACGAAAGCGTGGGTATCGAACAGGATTAGATACCCT
+
,CFFEFGG<FFFGGGGGGGFGFEGGGF<F8F@FGGEGCFFFGFGGCFGGCFGGGGGGGGGFCGGGGGDFGDEGGGGGCEGCFGGE@FGDEFEGGGGGGGECGGDF=FGGGGGB8<FGGFEGGCCFFGGGGGGGFGGECFGGGGGGG7BFGGGGGGGGG@FGGG7FGGGCGD@FCCC9FFFC>EE>;EGCEGDEGGE;9<EEE:8C=GGGGG<AECF:FG178:585EECED#C<CB>1C?4G#C:FFGGGFGGF<9*F>CECA?GF>G>DDC:CB3@DGGFFCGFEEDGGFFDB<A8EEC@C@F9EAFF>GEGGGF7FF7C7GFFDEDE@7FFGE<<GFFC,CGDGEEFC4F?,ED8FC@>GF:GF7FEEGEFGGFGF@:GGGF@C@,CFFDGGGFA@GGGGGFCGGGGGGCEFFAFEFGGFFGGGGGGF9FE@ECCCCC
@CRWD 44
TGGGGAATATTGCACAATGGGCGCAAGCCTGATGCAGCCATGCCGCGTGTATGAAGAAGGCCTTCGGGTTGTAAAGTACTTTCAGCGGGGAGGAAGGGAGTAAAGTTAATACCTTTGCTCATTGACGTTACACGCAGAAGAAGCACCGGCTAACTCCGTGCCAGCAGCCGCGGTAATACGGAGGGTGCAAGCGTTAATCGGAATTACTGGGCGTAAAGCGCACGCAGGCGGTTTGTTAAGTCAGATGTGAAATCCCCGGGCTCAACCTGGGAACTGCATTCGAAACTGGCAGGCTAGTGTCTTGTAGAGGGGGGTAGAATTCCAGGTGTAGCGGTGAAATGCGTAGAGACCTGGAGGAATACCGGTGGCGAAGGCGGCCCCCTGGACAAAGACTGACGCTCAGGTGCGAAAGCGTGGGGAGCAAACAGGATTAGATACCCT
+
EGGGGCFGFGCEEGDFFGC8CEEGGGGGGGGGGGFGFFGG9EEFCGGGEFFGAECEE<EC6CFFD<CGG:@CFFFFFGGGGGGGGDGDGG@:>+=FFEFGEGGF<@?EGGGCGAFFFG9,@<FFGGGFFG@,C>@FEGF?F>7FFGGEC**>DF?DGGEG*1>FFFFGCFEEDC7FFFGFGG7FC*=EG9EFECEC:?3A5>GGGGGD9CFGGGG?2<:BE::8=CEGG5F:788C7FG?FF>CFCFF<EFC:9CFGD3?<>BF@E6,9:GF@>EF?@E+@;9FFFF8FGGFB,:,8,CFGFCGGGGGGGGGGFFDFF9E4B4F<=,7@+7FAFAECBGGGEEAC,5::,8GFFCDFGGECECCEGGFDB=:FCGCGGF:<CC<,FAFGFF<EGEGGGFGGFEF@,C<DCECC7GEFCFDFEF<9FFFFGFFGECFB6@CC
@CRWD 63137
TGGGGAATATTGCACAATGGGCGCAAGCCTGATGCAGCCATGCCGCGTGTATGAAGAAGGCCTTCGGGTTGTAAAGTACTTTCAGCGGGGAGGAAGGGAGTAAAGTTAATACCTTTGCTCATTGACGTTACCCGCAGAAGAAGCACCGGCTAACTCCGTGCCAGCAGCCGCGGTAATACGGAGGGTGCAAGCGTTAATCGGAATTACTGGGCGTAAAGCGCACGCAGGCGGTTTGTTAAGTCAGATGTGAAATCCCCGGGCTCAACCTGGGAACTGCATCTGATACTGGCAAGCTTGATTCTCGTAGAGGGGGGTAGAATTCCAGGTGTAGCGGTGAAATGCGTAGAGTTCTGGAGGAATACCGGTGGCGAAGGCGGCCCCCTGGACGAAGACTGACGCTCAGGTGCGAAAGCGTGTGGAGCAAACAGGATTAGATACCCT
+
CC@F>FE,EFAF9FFFFF,;C,C:CGG?FCFCCFFGGGFGGGFFECEFE@FGEGEGGGGGGGCCCDFGFGGGGGGCFFEEDCFFFGGGEEGGGGFFGGCFGGF9FFFFGGGF8A<AGGBD??DFGCF@FDEF8F@CCFGGGGGEFFFFEEDCF,DFEG@EGFFC@?<3:FEG*<<C?C?F<:@F<9/1<FGGG=C>CCE;?C9::C<C/:8CGGFEEGGGGGGGGG5:8EGFGFGFBC?C;B:FCCG7@FGGFCFFCFEGF>CFGFFAFGGD@@CED?DECF;>CF@:+,F<9DGGF@+7F@+C>,@+@+>B,FEC98CFFEECFEA@4=7CB?E<,CC@EGB?9FC:,DFBF59<GFGF@GGC=B6CC<B,66:+@@+7EC:C@6C6<,,C:;CFCC<<C8:@FB@C,7DEEEFC,<,FEE9FFFCE9EC6,ECEC@@@A
@CRWD 46
TGGGGAATATTGCACAATGAGCGCAAGCCTGATGCAGCCATGCCGCGTGTATGAAGAAGGCCTTCGGGTTGTAAAGTACTTTCAGCGGGGAGGAAGGCGATACGGTTAATAACCGTGTTGATTGACGTTACCCGCAGAAGAAGCACCGGCTAACTCCGTGCCAGCAGCCGCGGTAATACGGAGGGTGCAAGCGTTAATCGGAATTACTGGGCGTAAAGCGCACGCAGGCGGTCTGTCAAGTCGGATGTGAAATCCCCGGGCTCAACCTGGGAACTGCATCCGAAACTGGCAGGCTTGAGTCTCGTAGAGGGAGGTAGAATTCCAGGTGTAGCGGTGAAATGCGTAGAGATCTGGAGGAATACCGGTGGCGAAGGCGGCCTCCTGGACGAAGACTGACGCTCAGGTGCGAAAGCGTGGGGAGCAAACAGGATTAGATACCCT
+
=FFGGGGGGGGGGGGGGGGGGGGGGGGGGGGGGGFGGGEFGGGGGGGGGGGGGGGGGGGGFGGDGGCFFGGGGFGEFGGGGGGGGGGGGGGFGEGFGCEGECEFDFGGGGGFC>FC83@FDGGGGGGEFDGGGGG:>FEFGGGGGG@CCEEFFG9CGGGGGGGGGGGGGGGGGGGG?<FCGGGGGEEGGGGCGGGGGCFCEGDGGG?FCFGGGGEEE:CE3EGEGGGDCE8C,GCFGGFGDGGGFGGGFFFGGGFCFFFEFEFFGGFGF@DFGGF?C<@CF=DGFFC=F:@B@FGFA,@@+CGGGFEFFA,@F@<,GFACGGGGFEGGGGGGGGGGGGFB7GGFFGCGGGGGGFCGGGGCGGGGGGGGGGC7F7FDGGGFFGFCGGGFEEGGGGGGGGGF8FDEFCGDGFEGGGEGFFFGGFDDGGGGGGGGFGGGCCCCC
@CRWD 69191
TGGGGAATATTGCACAATGGGCGCAAGCCTGATGCAGCCATGCCGCGTGTATGAAGAAGGCCTTCGGGTTGTAAAGTACTTTCAGCGGGGAGGAAGGGAGTAAAGTTAATACCTTTGCTCATTGACGTTACCCGCAGAAGAAGCACCGGCTAACTCCGTGCCAGCAGCCGCGGTAATACGGCGGGTGAAAGCGTTAATCGGAATTACTGGGCGTAAAGCGCACGCAGGCGGTTTGTTAAGTCATATGTGAAATCCCCGGGCTCAACCTGGGAACTGCATCTGATACTGGCAAGCTTGAGTCTCGTAGAGGGGGGTAGAATTCCAGGTGTAGCGGTGAAATGCGTAGAGATCTGGAGGAATACCGGTGGCGAAGGCGGCCCCCTGGACGAAGACTGACGCTCAGGTGCGAAAGCGTGGGGAGCAAACAGGATTAGATACCCT
+
,C@FGEGGGGGGGGGGGGCFGGGGGGGG@FFGG9@FGGGGC@FFFGGGGECEFEGFFGGGCFGGGGD@FGBFGFGGCGFFGFGGGFCCEEGG>FFGG+<F3BDFGGGGGGGFGDFFAF9FFGCGC<B3DDGFGEGDCFGBFDE:FGFEGGGGGGG9?:<:CCGGFFFGFGGGGGGGGGCFG*<AC<C/.<C6<EGG5-@FEG8FD?G>GFGC,=C+;CFCEGE/:2ECC<E>E:G=C<;<<F@*FFCCCFF.C@><GFEEGGGFGFGGFFF@<8FDFFE<<CFCCGGGFDC<:,B3@,GEFF:9FD@FFCGFEDFFGFFGGFGFF8FDGE>4,GGFC-CGGGGFAGCFFA8GFE??F?,+FF=E=CFEFGF@@EC@CG>F8F:B@,FGFGGECEFCGEEFFF+E7C:FCFGGGGGGGFAGGFDFGGFEGDFDEEF8C@CCC
@CRWD 48
TGGGGAATATTGCACAATGGGGGAAACCCTGATGCAGCGACGCCGCGTGAGCGAAGAAGTATTTCGGTATGTAAAGCTCTATCAGCAGGGAAGAAAAAAATGACGGTACCTGACTAAGAAGCCCCGGCTAACTACGTGCCAGCAGCCGCGGTAATACGTAGGGGGCAAGCGTTATCCGGATTTACTGGGTGTAAAGGGAGCGCAGGCGGGGCGGCAAGTCTGATGTGAAAGCCCGGGGCTCAACCCCGGGACTGCATTGGAAACTGTCGTACTTGAGTATCGGAGAGGTAAGTGGAATTCCTAGTGTAGCGGTGAAATGCGTAGATATTAGGAGGAACACCAGTGGCGAAGGCGGCTTACTGGACGATAACTGACGCTGAGGCTCGAAAGCGTGGGGAGCGAACAGGATTAGATACCCT
+
CEGFGFGGCGGGGGGGGGGGGGGGGGGGGGGGFGGGGGFGGGGGGGGGGGGGGGGFGGGGFGGGGGGGGGGGGGGGGCFGGGGGGGGGGGGGGGGGGGGGGGGGGGGGFGCAFFGGGFGGGGFGFGGGDGGGGGGGGCFGGF9FGBFGEGG9GG7GGGGGFGEEGGGGGGGGGEEGCFGD:C@GGGGGGGGCCGGCEECGEGGGGCCEE(,EGFDFFFCGEB@;FGE@DECEFFGGGGGF<DCGFGGFGGFFFGGFGFFFCEGCFF<GGDG@EC@GFFFEFGGGGGGF<FFFFF,B,AGCGF9FGGGGEFFGGGFF7GGFFE,9FF<F9FE9AFFF@FFFGGGFGFC9>DGGGGGGGGGGGGGFC,CGGGGGGGGGGGGGDGGGGFFFGGGGGGGGGGGGCGGGGFGGGFGGGFCCBBC
@CRWD 49
TGGGGAATATTGCACAATGGGCGCAAGCCTGATGCAGCCATGCCGCGTGTATGAAGAAGGCCTTCGGGTTGTAAAATACTTTCAGCGGGGAGGAAGGGAGTAAAGTTAATACCTTTGCTCATTGACGTTACCCGCAGAAGAAGCACCGGCTAACTCCGTGCCAGCAGCCGCGGAATACGGCGGGTGCAAGCGTTAATCGGAATTACTGGGCGTAAAGCGCACGCAGGCGGTTTGTTAAGTCAGATGTAAAATCCCCGGGCTCAACCGGGGAACTGCATCTGAGACTGGCAAGCTTGAGTCTCGTAGAGGGGGGTAGAATTCCAGGTGTAGCGGTGAAATGCGTAGAGATCTGGAGGAATACCGGTGGCGAAGGCGGCCCCCTGGACGAAGACTGACGCTCAGGTGCGAAAGCGTGGGGAGCAAACAGGATTAGATACCCT
+
GGDFGBFG@EGCFDGGGGGG8<F7FGEFFFGCFF<FG8EFAEFGGGG:C:8@FAFFAGDG,CFFFGGEF=FFFGG,C<EGGGCFG9FFEG=CFCGBCE<FCC<EF9<<FCG,=BFCGG,3,CFADFG@<<>=F>++8@F@FGF?FADCFC*CCGC<<>*>CBF@FGFAFGCFGCF?C>><(*FD:E8:FF8C:;5C7?FD138/2,<:FF'C=8EGF8C<DDCF<FC<:E/?8?/<27:7A2C3FG>G=FCGGGGGGGGCF*F>C8,GGGFD@,,CFD<<@3,>F9GGGE<:,,FGEC7@GGGFGGGGGGGGGGF?<FE8GFFF<9FC7GFF9GFFFB:CBEFGGGGGGGFFFEF@FGEDGGGF=@EFFDGGGGGGEEE@GGGGGGGGGGFEDGGEF<@GGGCCGGGGGDGEGGGF<EE<GGGGGGFAC,;GGEGCCCCC
@CRWD 50
TGGGGAATATTGCACAATGGGCGCAAGCCTGATGCAGCCATGCCGCGTGTATGAAGAAGGCCTTCGGGTTGTAAAGTACTTTCAGCGGGGAGGAAGGGAGTAAAGTTAATACCTTTGCTCATTGACGTTACCCGCAGAAGAAGCACCGGCTAACTCCGTGCCAGCAGCCGCGGTAATACGGAGGGTGCAAGCGTTAATCGGAATTACTGGGCGTAAAGCGCACGCAGGCGGTTTGTTAAGTCAGATGTGAAATCCCCGGGCTCAACCTGGGAACTGCACCTGATACTGGCAAGCTTGAGTCTCGTAGAGGGGGGTAGAATTCCAGGTGTAGCGGTGAAACGCGTAGAGATCTGGAGGAATACCGGTGGCGAAGGCGGCCCCCTGGACGAAGACTGACGCTCAGGTGCGAAAGCGTGGGGAGCAAACAGGATTAGATACCCT
+
GFEDFCCGGGGGGGGGGGGFFFCFGGGGGGGGGGGGGGGG9FAEG>FFEFFEFGGGGGGFEFGGGGGEF@FEEGGGGGGCFDCFGGGGGGGGGGG,CECFEGGGG@FGFFFFFFF9FGCCFGFFGGGEFGGFGEGG:FG7FAFFGGGGGGGGGGFFFG@CF<DFGGGGGGGGGDGGFGGGGGGG>/GGGGGGGGC>:C<F;6>C6F?CFFGGGGGGGFF=>CDCEEGGGFGFGGFFCC<:F=>FF?FDGFFFCF9CGC?:E,<:<@GGGGGGGFFFFD?@88C;:F>?GGGFGCFFCFFCEGGGF,F@:CF?GFDFDFCFFDGGGFFGGGGGGGFFCFFF@GFGGGGFEC,FFECF9GFGGGGD@CEGFGGGGGEGGGEF8GGGGGFFF<9FGGEEGCGF8FGGGDGCCGGGGCDGGGGGGCCGGGFGGGFF9FGGC@<C@
@CRWD 61691
TAGGGAATCTTCGGCAATGGACGAAAGTCTGACCGAGCAACGCCGCGTGAGTGAAGAAGGTTTTCGGATCGTAAAACTCTGTTGTTAGAGAAGAACAAGGATGAGAGTAAAATGTTCATCCCTTGACGGTATCTAACCAGAAAGCCACGGCTAACTACGTGCCAGCAGCCGCGGTAATACGTAGGTGGCAAGCGTTGTCCGGATTTATTGGGCGTAAAGCGAGCGCAGGCGGTTTCTTAAGTCTGATGTGAAAGCCCCCGGCTCAACCGGGGAGGGTCATTGGAAACTGGGATACTTGAGTGCAGAAGAGGAGAGTGGAATTCCATGTGTAGCGGTGAAATGCGTAGATATATGGAAGAACACCAGTGGCGAAGGCGGCTCTCTGGTCTGCAACTGACGCTGAGGCTCGAAAGCATGGGTAGCGAACAGGATTAGATACCCT
+
GGGFGGGGGGGGGGGGGGCGGGGGGGGCFGGGGGGFGGGGGGGGGGGFGGGGGGEFFFGGEGGGGGGGGGGDFGFGGGGGGGGGGGGGGAFG?FFGGGGGGGGGGGGGGGGGGCFGGGGGGGFFFDGGDGGGGGGGGG9CFGGCFFFEFACCFFFFCFFGGGGGGGGGGGDG<GGGDFGGFGGFGGGGGGGGGGGGGECGGGGGGGGGGGGGGGGGG=GGGEEGGGGGGGGGGGGGEECF?DGGGGFFFGGGEFGFFDCCGGGGGEGGCGFGGGF>E??;EGGGGBF8F:,,,,DFB8EB,FFGFGGFF8GGGGGFEFGGGGGGFFFGGGGGGFF9<FCDC7<AGFB,AEEGGE9FGFDGFFGFGDGGGFFCCEGGFGGGFGGGGFGFGF,@EGGDGEE<<GCDGGGGFFGECFEFDGFGFCCGEGGGGFFACCGGFCCCCC
@CRWD 52
TGGGGAATATTGCACAATGGGCGCAAGCCTGATGCAGCCATTCCGCGTGTATGAAGAAGGCCTTCGGGTTGTAAAATACTTTCAGCGGGGAGGAAGGGGGTAAAGTTAATACCTTTGCTCATTGACGTTACCCGCAGAAGAAGCACAGGCTAACTCCGTGCCAGCAGCCGCGGAATACGGAGGGTGCAAGCGTTAATCGGAATTACGGGGCGTAAAGCGACCGCAGGCGGTTTGTTAAGTCAGATGTAAAATCCCCGGGCTCAACCTGGGAACTGCATCTGAGACTGGCAAGCTTGAGTCTCGTAGAGGGGGGTAGAATTCCAGGTGTAGCGGTGAAATGCGTAGAGATCTGGAGGAATACCGGTGGCGAAGGCGGCCCCCTGGACGAAGACTGACGCTCAGGTGCGAAAGCGTGGGGAGCAAACAGGATTAGATACCCT
+
FCFGGGGGFGFCG9FFGFFFC8FFCECGGGFGGFFGGCEFE,CF<FFCE7ECFCF<EFFCCFFFGGG76BB:?FF,9CDGFFCCFFGDGGCEGEFF7B++@:FGF@DDEAF,D>FCFE,<,,C<FCF++:3@C+>+3CB>FF,,@F,>7B,>C,;<F*@CFFC7CG7BA:CFE@F822>CC5;C+2,5+)1A<;#/<56<>CC>?C.8:C8<FFAAE:3())*/*B<DFCGGGGC9GACCFE;9FFC9GDE>GF>7GFF:8DGFF?GGGFF83GFFFD@<@F,FFDFGGGGGGGF@,3+:7FGE>C+F@+EFGFFDGGGGFFCGGGFFECCFF<GGGGFC@C,GGGFEGGGGGEFFDGGFCGGGGFC?GGGGGEEFFCB8GGGGFGFCFFGFEC@+F,CGGGGGGGGGGGGGGGGGGGGGGDEEGGFGFGAGGGGCCB8<
@CRWD 53
TGGGGAATATTGCACAATGGGCGCAAGCCTGATGCAACCATGCCGCGTGTGTGAAGAAGGCCTTCGGGTTGTAAAGCACTTTCAGCGGGGAGGAAGGCGGTGAGGTTAATAACCTTGTCGATTGACGTTACCCGCAGAAGAAGCACCGGCTAACTCCGTGCCAGCAGCCGCGGTAATACGGAGGGTGCAAGCGTTAATCGGAATTACTGGGCGTAAAGCGCACGCAGGCGGTCTGTCAAGTCGGATGTGAAATCCCCGGGCTCAACCTGGGAACTGCATTCGAAACTGGCAGGCTAGAGTCTTGTAGAGGGGGGTAGAATTCCAGGTGTAGCGGTGAAATGCGTAGAGATCTGGAGGAATACCGGTGGCGAAGGCGGCCCCCTGGACAAAGACTGACGCTCAGGTGCGAAAGCGTGGGGAGCAAACAGGATTAGATACCCT
+
GGGGGGGGGGGGGGGCFGGGGGGGGGGGGGGGGGGGGGFGCGFGFGGGGCFFFGGGGGGGGGDGGGGGGGFGGGGGGGGGFGFGGGGGGGFEGGGGGGGGGGGDFDFGGGGGGGGGGFACF7FGG9CCFFGGGGGGGGGAFGGGGGGGGGGGGGF@FGGGGFGGGGGGCEGGGGEEFGGGE>EEGCEGGGGFGGDGGGF@CEEGGFFFGGGDG5FECFFGGDCGGGGGGGGGGGGCCFCFFGGGDCEGGGFFCGGGGCB1GGFFDFFGGFGGFGF0@CGFGFCGFD7F>GGGCCBE,FCFE?GE<CGDGGGGFFFFGGGGGGF@B,,+:GDFGFFAF==GEFFFFFFGGGGGGEECF9GGFGGFFDGGGFGGGGGGGGGGGGEFFFGFGGGFEGGCF@EGGFDGGFGCGGGGFEFCECGFGGFFGGGGGGGFGFDFC8CCB
@CRWD 54
TGGGGAATATTGCACAATGGGCGCAAGCCTGATGCAGCCATGCCGCGTGTATGAAGAAGGCCTTCGGGTTGTAAAGTACTTTCAGCGGGGAGGAAGGGAGTAAAGTTAATACCTTTGCTCATTGACGTTACCCGCAGAAGAAGCACCGGCTAACTCCGTGCCAGCAGCCGCGGTAATACGGAGGGTGCAAGCGTTAATCGGAATTACTGGGCGTAAAGCGAACGCAGGCGGTCGGTCAAGTCGGATGTGAAATCCCCGGGCTCAACCTGGGAACTGCATTCGAAACTGTCAGGCTAGAGTATTGTAGAGGGGGGTAGAATTCCAGGTGTAGCGGTGAAATGCGTAGAGATCTGGAGGAATACCGGTGGCGAAGGCGGCCCCCTGGACAAAGACTGACGCTCAGGTGCGAAAGCGTGGGGAGCAAACAGGATTAGATACCCT
+
,FFGFEGFCFGFFGGGGGGGGGGGGGGGGGGGGGFGGGGGCGGGGGGGDGGGGGFGGGGGGGGGGDGCFDEFF,CCFFGGGG9FGGGGEG6CEGGFD7,C=BEGF<FFGAFFFGGFGF,CFFF9DFG7FGGEFECFEGGEG?CEGGGGD>EG<:;DGGGFGC9CCEFGFCE7CFGGGG,FC<FF81**2CCFGEEE870;C?1:CF+?:CFGG88A;@C8#0?<GG8=E:E88#F@FFC=@FGDEBEEFC6<9CCE@>DFFG8F>@F,=*CFCC==?GFD7CDFFACD,EFD<9B<FADC,GBD<DC7GF7FEF9AGGFEBGECGGGGFCGGEE,F9C@+DGFEGGF<@F8EFEGCFGFCEGF8:GGFCGGGGGGGGCCDGFFGGGF@E@<FFCFFFE<FAGGFBCGGGGGGEFE;GFFAGGGGGGGFGFEFFCGGCB8CB
@CRWD 55
TGGGGAATATTGCACAATGGGCGCAAGCCTGATGCAGCCATGCCGCGTGTATGAAGAAGGCCTTCGGGTTGTAAAGTACTTTCAGCGGGGAGGAAGGTGTTGAGGTTAATAACCTCAGCAATTGACGTTACCCGCAGAAGAAGCACCGGCTAACTCCGTGCCAGCAGCCGCGGTAATACGGAGGGTGCAAGCGTTAATCGGAATTACTGGGCGTAAAGCGCTCGCAGGCGGTCTGTCAAGTCGGATGTGAAATCCCCGGGCTCAACCTGGGAACTGCATTCGAAACTGGCAGGCTAGAGTCGTGTAGAGGGGGGTAGAATTCCAGGTGTAGCGGGGAAACGCGTAGAGATCTGGAGGAATACCGGTGGCGAAGGCGGCCCCCTGGACAAAGACTGACGCTCAGGTGCGAAAGCGTGGGGAGCAAACAGGATTAGATACCCT
+
GGGGG@FGEGGGGGGGGGGGGFGGGGGGGGGGGGGGGGGGGGGGGFEGGGGGGGGGGGGGGEGGGGGGGGGGGGGGGGGGGGGGGGGGGGEGG@FGGGGGGGGGGGGGGGGGGGGGGGGGGGGGGGDFGGGGGGGGGGGDGC:FFGGGGGGGGG?CGEF7FGGGGGGGGGGGGGGG5GGGCF4GGEGGGCEFGGGGG7GGGGFFFFGGGGGFGE/85ACCDEECCCGDC/DC<EGFGGGFFFGGFFGCFF6<EFGFEFFGGGFEFGGFEFGFGGFCFFGGFFFFCCFCGF9F@,FGGGF>=,GGFFEGGGGGGF?FGGFCGGGGGCGGGGEEGFECDGGGGGGGGGGGFGGGGGGGGGGEF>EFGGGGGGGGGGEEEDGEFGGFEGFGGGFFCGGGGGGGGFEGGGGGGDGDFEGGGGGGGGGGGGGGGGGGFGGGCCCB8
@CRWD 65828
TGGGGAATATTGCACAATGGGCGCAAGCCTGATGCAGCCATGCCGCGTGTATGAAGAAGGCCTTCGGGTTGTAAAGTACTTTCAGCGGGGAGGAAGGCGATAAGGTTAATAACCTTGTCGATTGACGTTGCCCGCAGAAGAAGCACCGGCTAACTCCGTGCCAGCAGCCGCGGTAATACGGAGGGTGCAAGCGTTAATCGGAATTACTGGGCGTAAAGCGCACGCAGGCGGTTTGTCAAGTCGGATGTGAAATCCCCGGGCTCAACCTGGGAACTGCATTCGAAACTGGCAGGCTAGAGTCTTGTAGAGGGGGGTAGAATTCCAGGTGTAGCGGTGAAATGCGTAGAGATCTGGAGGAATACCGGTGGCGAAGGCGGCCCCCTGGACAAAGACTGACGCTCAGGTGCGAAAGCGTGGGGAGCAAACAGGATTAGATACCCT
+
GGG8FGGGFGGCFAFEFGF8EFGGGG7C@@FGGGGGGGFGFGGGGGDGGEFGGGGGGGGFDFGGGGGGFGCFGGGFFFGGGGGGGGGGGGCGEGGGD<FCFEFFFCFEBFAFGG9DFFFCGGGFDEEGC,>F8+@FFFF7FFAFFGF?GGGFFGF9DF?GG7FGFFEFFG@:E>>:;FE<BF>FFGGFFGGFEEEECCCFCAGGGEE=GGGFEGGDGGFEG&?EGGGEGGGFCGGFFC:*+<FGGGGGCFG=FCGEFFGGGFGGDFE>GFGFCFEFFFCC>DGGGFFGGGDEF<DFB9B,9GGGCFFCGFGFGGFEDFEAGGF,GGGGGGGGGFFGFFDCGGGGEFFEGFGFGF?FGGF7F@F8GGGGGGECGGGGGGCECGGGEDF@EFGGGGGGEF<C,FEFDCGGFFCDGEGEGGGGGGFGGGGGGGGGGGGGCCCCC
@CRWD 57
TGGGGAATATTGCACAATGGGCGCAAGCCTGATGCAGCCATGCCGCGTGTATGAAGAAGGCCTTCGGGTTGTAAAATACTTTCAGCGGGGAGGAAGGGAGTAAGGTTAATACCTTTGCTCATTGACGTTACCCGCAGAAGAAGCACCGGCTAACTCCGTGCCAGCAGCCGCGGTAATACGGAGGGTGCAAGCGTTAATCGGAATTAATGGGCGTAAAGCGCACGCAGGCGGTTTGTTAAGTCAGATGTGAAATCCCCGGGCTCAACCTGGGAACTGCATCTGATACTGGCAAGCTTGAGTCTCGTAGAGGGGGGTTGAATTCCAGGTGTAGCGGTGAAATGCGTAGAGATCTGGAGGAATACCGGTGGCGAAGGCGGCCCCCTGGACGAAGACTGACGCTCAGGTTCGAAAGCGTGGGGAGCAAACAGGATTAGATACCCT
+
CFF@FCCF6EFCFGGFGFAEFCGGGGGGGFGGFGGGGFDGG8FGEFGGEGGFDEFGFFFGGGGGGGGGFGGGCGG,CFGGGGGGG,>FFGC7CFG,BFGGGGFGGGGGGEGGDCDFGFFA<F=CFFEFGGGGGCF7>BFFFGGGGGGGGCGECFG9,8@:F=CFCBFFFGGGDGGF9FAFGGCEGC?CEG>GGC;81<:CEGCFFG#.FFGGGGDEEC9CGGGG=EC=GCG8F?EGGGCFCCCGGCECFCFGFG>FF>GCFFFFCCFF>CFF@DCFFAGE@EDFGGGF:>9@,,>7FGGGEC=>,8GGF@+F8?C,GFGF8GCGGGGEGDGGGGGGCGGGF<BF;E@,F<GGFGFGGGFCFCCGDGGGFF=7@@GFGEEFGFGGFFFC<EFE7GGGGFDGGFCDE,GGGGGEEFFGFFGGGGFAGGGFGFGGFF@<CCCCC
@CRWD 82235
TGGGGAATATTGCACAATTGGCGCAAGCCTGATGCAGCCATGCCGCGTGTATGAAGAAGGCCTTCGGGTTGTAAAGTACTTTCAGCGGGGAGGAAGGGAGTAAAGTTAATACCTTTGCTCATTGACGTTACCCGCAGAAGAAGCACCGGCTAACTCCGTGCCAGCAGCCGCGGTAATACGGAGGGTGCAAGCGTTAATCGGAATTACTGGGCGTAAAGCGAACGCAGGCGGTTTGTTAAGTCAGATGTGAAATCCCCGGGCTCAACCTGGGAACTGCATCGGACACGGGCAAGCTTGAGTCTCGTTGAGGGGGGTAGAATTCCAGGTGTAGCGGTGAAATGCGTAGAGTTCTGGAGGAATACCGGTGGCGAATGCGGCCCCCTGGACGAAGACTGACGCTCAGGTGCGATAGCGTGGGGAGCAAACAGGATTAGATACCCT
+
FFDEGEFCGG9EFCAFDG,,,;@BFGGG?8FFF9FCDGGGG8E<@BFFGGGGF<F?,CC,@FEEF7CGD7FGFG<9,C<FGA9ECF>GGEC:@FG<F4BE?FCCF<F<DDFFG??ADE9BFGFAGGCGGFED<FEGEDE<D<>@>@:BBG>FFC,,8C<FGFGGGEGG7FG7BCEEGGFGG>:=<F==:FFFC9:/1@C8CEGC:97<F=GG7CEG,;C>#:9EC?FGGGGGFF>C<9<:9?9/+3<;,CA;CFECF:F:?=CFG>GFCC;B@EFGF8GF1<C8:@,,<7=7C7@CCCCF:@+E@,:@:=<@GGF<AGGGFFDEF?FF>7>4,5:,,CF=@=599,9,,,=E=C,?A,C7+DF<@FC7E<C8+EFFDE:F8GEF,@8E,<FF7C;FF@@,FFC:CF:=8,,GGEF@C@EFFDFCFC6@;,<C<C<<@C<@C
@CRWD 59
TGGGGAATATTGCACAATGGGCGCAAGCCTGATGCAGCCATGCCGCGTGTATGAAGAAGGCCTTCGGGTTGTAAAGTACTTTCAGCGGGGAGGAAGGGAGTAAAGTTAATACCTTTGCTCATTGACGTTACCCGCAGAAGAAGCACCGGCTAACTCCGTGCCAGCAGCCGCGGTAATACGGAGGGTGCAAGCGTTAATCGGAATTACTGGGCGTAAAGCGCACGCAGGCGGTTTGTTAAGTCAGATGTGAAATCCCCGGGCTCAACCTGGGAACTGCATCTGATACTGGCAAGCTTGAGTCTCGTAGAGGGGGGTAGAATTCCAGGTGTAGCGGTGAAATGCGTAGAGATCTGGAGGAATACCGGTGGCGAAGGCGGCCCCCTGGACGAAGACTGACGCTCAGGTGCGAAAGCGTGGGGAGCAAACAGGATTAGATACCCT
+
CFFFGDGGGGGGGGGGGGFEFGGGGGGGGGGGGGGGGGGGFGGGGGGGGGGGGGGGGGGGGGGGGGGGGDGGGGGCFGGGGGGGGGGGGGEGGGGGGGGGGFGGGBFDFFGGGCFGGGFDGEFGGGCFGFGFFFGCFGGGGGGGGGGGGGGGGG9FGGGGGGGGGGDFGGGGGGGGGGG.DGGGEFGGGGGGGGGGFFGFGCEGFGGGGGGGGGGDGGGGGDEECEEGDEFCGFGFGFFGGGCE@GGCCCFCFGFBFB>:::FFGGGGFCFFC>?<ACGGGGFACFFF@,GGGF@GFA7E>C+AFGF>C+GFGGFECFC,E@FCG@E:FEGEFFFFFC7GGFE:,9FGFEB<E<?ECCGGGGGGEGGGGGGGGGEFDGDGFFEF7GGGGGGGFB7GGGGC8GFFEECAC7GDGGFCGGGGGGGFGGGGGGGGFGFGC@<CA
@CRWD 60
TGGGGAATATTGCACAATGGGCGCAAGCCTGATGCAGCCATGCCGCGTGGATGAAGAAGGCTTTCGGGTCGTAAACTACTTTCCGTGGGGAGGAAGGCGATACGGTTAATAACCGTGATGATTGAGGTTACCCGCAGAAGAAGCACCGGCTAACTCCGAGCCAGCAGCCGCGGTAATACGTAGGGTGCAAGCGTTAACCGGAAGTACTGGGCGTAAAGCGGCCGCAGGCGGTCTGTCAAGTCTGGTGTGAAAGTCCCGGTCTCAACCTGGGAACTGCCTCCGAAACTGTCGGGCTTGAGTCTCGTAGAGGGTAGTAGAATTCCAGGTGTAGCGGTGAAATGCGGAGAGATCTGGAGGAATACCGGTGGCGAAGGCGGCCACCTGGACTGTGACTGACGCTCAGGCGCGAAAGCGTGGGGAGCAAACAGGATTAGATACCCT
+
FGGGGFFFFGGGA@EFGGGGF@F7FF7FGGGGACFGGG-E,CFGGGGGE+CCFFGF:EFF8,=FGGG:C+@FGGG,C<FGEGG<:,BC7FF:FE<,444@+FGGGCC:5,CF<3:@F+3C<B3,3,8F,EG9,3+5CC,,,,,3@F.3@8EGGC'@4>#>=34=FFF<FF?=FEC:>,81$<*GFCGCA;A58@.0(+FAC-:#::#8ECEC?EGGFFF:#*D55CEC7F<2:CE/,;8**:7=,;C=9GFC**F>*@8,,@,8,+?GF@F=@+@35+@++=<,>C:@+F+FGGGEFE>=+87E9@FFE?,,,EF,GGFFFE?,,FFGGGGGFGFGFGGGGFE,GGGGDE<,GF<GGFF7EGF8GGGGGGEGGGFC,C,:,GGGFFC6,,<GGGGEGFFE,GE@+EGGGGGFCGGGGGGGGGGGGGEGGGGGGFFCCCCCC
@CRWD 61
TGGGGAATATTGCACAATGGGCGCAAGCCTGATGCAGCCATGCCGCGTGTATGAAGAAGGCCTTCGGGTTGTAAAGTACTTTCAGCGGGGAGGAAGGCGATACGGTTAATAACCGTGTTGATTGACGTTACCCGCAGAAGAAGCACCGGCTAACTCCGTGCCAGCAGCCGCGGTAATACGGAGGGTGCAAGCGTTAATCGGAATTACTGGCGTAAAGCGCACGCAGGCGGTCTGTCAAGTCGGATGTGAAATCCCCGGGCTCAACCTGGGAACTGCATTCGAAACTGGCAGGCTAGAGGCTTGTAGAGGGGGGTAGAATTCCAGGTGTAGCGGTGAAATGCGTAGAGATCTGGAGGAATACCGGTGGCGAAGGCGGCCCCCTGGACAAAGACTGACGCTCAGGTGCGAAAGCGTGGGGAGCAAACAGGATTAGATACCCT
+
FGGGGEFGGGGGGGGGFGGGFGGGGGGGGGGGGGGGFGGGGGGGGCFCFFFFFGGGGGGGGGGDGGGGGGFGGGGFFCFGGGGGGGGGGGGGGGGGGGGGGGGGGFGGFFGGGGEGG<EFGGGGGGGEGFGGGDGGGGGGGGC8FGGFGGGGGGDGFG;FGGG?FGGGGGGGGEG@FGGF@GGFGGE>GGGEFF>EGGC8EEGF?FGDFGEE@EGFFGGCDGGG=CEEGGB<ACGFDFFF?9D9GGFFGFCCCGGGFDC:D:FFFFFGGGGGGFFGFDCFFA9D<>,GGGGFF,GGF>,FGGGGGGGGGGGGGGGFGGGFGFCGFEGDECCCCFFGGGGFAF?CGGGGGGFGFEGFDFC7GGGGGGGF<?:@CGDEEEGGGGGGGFGGDGGGGGGGGGGGGGGFGGGGEDGGGGGFDGGGGFFGGGGFDFFGFDF@B8CB
@CRWD 62
TGGGGAATATTGCACAATGGGCGCAAGCCTGATGCAGCCATGCCGCGTGTATGAAGAAGGCCTTCGGGTTGTAAAGTACTTTCAGCGGGGAGGAAGGCGATACGGTTAATAACCGTGTTGATTGACGTTACCCGCAGAAGAAGCAACGGCTAACTCCGTGCCAGCAGCCGCGGTAATACGGAGGGTGCAAGCGTTAATCGGAATTACTGGGCGTAAAGCGCACGCAGGCGGTCTGTCAAGTCGGATGTGAAATCCCCGGGCTCAACCTGGGAACTGCATCCGAAACTGGCAGGCTTGAGTCTCGTAGAGGGAGGTAGAATTCCAGGTGTAGCGGTGAAATGCGTAGAGATCTGGAGTAATACCGGTGGCGAAGGCGGCCTCCTGGACGAAGACTGACGCTCAGGTGCGAAAGCGTGGGGAGCAAACAGGATTAGATACCCT
+
FFEFGEGGGGG9EGGDFF<EEFGEEEFGGGGGGGGGGGGGGGGGGGGGGCGFEFGGFGGGEEFGGGGGGG7FGGFGGFFFGGGGGGGGGGEGGGGC@CFEGGG<FDGGGGGGF=FGGGGGGCFGGGGEFG@FGGG7>CC,@FFGG,FGGGGGGGCGGEGGGGGFGGFGCFDGGGGGFGGGG@EGGEGGGG>GG<?EFGEGGGGGGF?1FGGGG>8EGGD8ECEGGG=EGGGGGGFFCFFFDFDCE<CGFF&EGEFEF@9EEDGFFFFCFFCC4CFC@DFF4GGFFDCF:GDFC5>8FGGGFFGE9GDF:F:,AF9FCGGGGFFEB<<@+GDGFFCFGCEEGFEEBF9F<GGDGF<C,FFGGF@GGGGEGFEF@F@FFF@,,DFGEGGGGFGGDGGGGGGFCEGEGEGGFCC@7EFGEFFCGFGGFFEFGFF9GGEECC@CC
@CRWD 63
TGGGGAATATTGCACAATGGGCGCAAGCCTGATGCAGCCATGCCGCGTGTATGAAGAAGGCCTTCGGGTTGTAAAGTACTTTCAGCGGGGAGGAGGGGAGTAAAGCTCATAACAGTGCTCATTGACGTTAACCGGAGAAGAAGCACGGGCTAACGTCGGTCCAGCAGCCGCGGTAATACGGCGGGTGCAAGCTTTATCCGGAATTACGGGGCGTAAAGCGCACGCAGGCGGGTTGTTAAGTTAGATGTGAAATCCCCGGGCTCAACCTGTGAACTGCTTCCGAAACTGTGTAGCTTGAGTATTGTAGAGGGGGGTAGAATTCCCGGTGTAGCGGTGAAATGCGGAGATATCGGGAGGAATACCGGTGGCGAAGGCGGCCCCCTGGACAACAACTGACGCTCAGGTTCGAAAGCGTTGGGAGCAAACAGGATTAGATACCCT
+
GFGGGFGGGGGGGGGGGGGGGFDCGG7@FEGEFFGGGG<F6EFGGGGGG:F,CFGGGFGG,=EGGGGEDGGEGFGCF9FF<E9F9ECEEGC+>F++++8>BB,@B,CBF<,,,,,,:8:<E,,ED9++3:+3<:+>*>@3DC:FDF*>7:*DFG*,*<****3778<<21<F*4**3C:8##7:C4@7<<CE+<8)1/(6):/85<**>CC836EC>C5;(*CFECFDCC13,,:<9<+C3++FC;<+FFCC=*=*<*8GFCF9BFD;,,FFEF:8**6*3,8,8>,F7,,,,GFFF;,8,,,E9GGGF@+,EC,,GGFB+CC+FDDCGGGECGFEAGGGFC:,,F>++GC,DFCB9GDCEFC8GF7GGGGGEF+7DFB7CGGGF<F<C,,GGGF@>GFF,F@@,CGFC8,F6B6,DFFGGGFFGGGFFAEF9@GGCCCCC
@CRWD 55686
TGGGGAATATTGCACAATGGGCGCAAGCCTGATGCAGCCATGCCGCGTGTATGAAGAAGGCCTTCGGGTTGTAAAGTACTTTCAGCGGGGAGGAAGGGAGTAAAGTTAATACCTTTGCTCATTGACGTTACCCGCAGAAGAAGCACCGGCTAACTCCGTGCCAGCAGCCGCGGTAATACGGAGGGTGCAAGCGTTAATCGGAATTACTGGGCGTAAAGTGCACGCAGGCGGTTTGTTAAGTCAGATGTGAAATCCCCGGGCTCAACCTGGGAACTGCATCTGATACTGGCAAGCTTGAGTCTCGTAGAGGGGGGTAGAATTCCAGGTGTAGCGGTGAAATGCGTAGAGATCTGGAGGAATGCCGGTGGCGAAGGCGGCCCCCTGGACGAAGACTGACGCTCAGGTGCGAAAGCGTGGGGAGCAAACAGGATTAGATACCCT
+
CFG@FFEGGGFGGGGGGGG8<FGGGGGGGGGGGGGGGFFGG?FGGGEGGGGGGGGGGGGGCGFGGGGGGCGCFGFCFGGGGGGGGGGGGGGCFFF<CF8BFDDFGGGGGGFGGFGFGEFGGGGGGGGGGFGGGGGGGGGFFF<CFCFGGGGGGGGGGGCG>GGFGFGGGGGCGGEGGGGGGFGGGEFFFGFFEACEGGGFGDGCFCFFGGGGGEGGD<+3CGGGGGGEGGGGGGGFGFGGGCFGFGFGGGG?FEFGGGGEGBFGGG7GFGGGG=AF>F9EGF@:CGFF@,AC<,GGGGGFGDGFDGGGGGGDDAC,E,A?GGFGGGGGGGGGGGCGFC++C@EF9F,FDF?=GGGGGGGGGFGDCFGCGGCGGC:@CB:@8GGGGGGFE9FGEGF@GFCGGGDEGEC9FCDGGGGGGFF9FGGFGGGFFFFFCGGGCCCCC
@CRWD 75791
TGGGGAATATTGCACAATGGGCGCAAGCCTGATGCAGCCATGCCGCGTGTATGAAGAAGGCCTTCGGGTTGTAAAGTACTTTCAGCGGGGAGGAAGGCGTCGTGGTTAATAACCACAGCGATTGACGTTACCCGCAGAAGAAGCACCGGCTAACTCCGTGCCAGCAGCCGCGGTAATACGGAGGGTGCAAGCGTTAATCGGAATTACTGGGCGTAAAGCGCACGCAGGCGGTCTGTCAAGTCGGATGTGAAATCCCCGGGCTCAACCTGGGAACTGCATTCGAAACTGGCAGGCTAGAGTCTTGTAGAGGGGGGTAGAATTCCAGGTGTAGCGGTGAAATGCGTAGAGATCTGGAGGAATACCGGTGGCGAAGGCGGCCCCCTGGACAAAGACTGACGCTCAGGTGCGAAAGCGTGGGGAGCAAACAGGATTAGATACCCT
+
FFGGG@CEDGFFGGGGGGG,EEGDGCGGGGGGGGDGGGGGGGG8FGGGGGGFGGGGGGGGGFGGGGGGFGGGGGGGGGGGFFGGGGGDGGGGGGGFGDGGGGGGGFGGGGGEFFGGGFGGGGGGGGEFGFGGGGGGGG@@FGGGGGEGGGGGGG2CGF?GGGFGGGFGGGGGDGEGFGFGGGGGGC0FFGGGGEGGGGGG/DEGGGG#GGGGGEGGCGFGEGGGEEEE5C>?>ED?FFFGG7EGG?B=?FF?EGEGFDGFGE<GFEFGGGGGEGFF<2FFCGGGGDGGGDGGGFFDFGGF9GGGFGGCGGGGGGFE?,?<,FGFFGFGGCF:GGFDFGGFDGGGFF@F9GGGGGGFCGFGGGGGEEGFFGGGGGGGGGDGFFFGGGGFGFEEC@@+BGFFC8GGGGFFFGGGGGGGF?GGGFDGGGGGGFEAGGGGCCCCC
@CRWD 66
TGGGGAATATTGCACAATGGGCGCAAGCCTGATGCAGCCATGCCGCGTGTATGAAGAAGGCCTTCGGGTTGTAAAGTACTTTCAGCGGGGAGGAAGGCGATAAGGTTAATAACCTTGTCGATTGACGTTACCCGCAGAAGAAGCACCGGCTAACTCCGTGCCAGCAGCCGCGGTAATACGGAGGGTGCAAGCGTTAATCGGAATTACTGGGCGTAAAGCGCACGCAGGCGGTCTGTCAAGTCAGATGTGAAATCCCCGGGCTCAACCTGGGAACTGCATTCGAAACTGGCAGGCTAGAGTCTTGTAGAGAGGGGTAGAATTCCAGGTGTAGCGGTGAAATGCGTAGAGATCTGGAGGAATACCGGTGGCGAAGGCGGCCCCCTGGACAAAGACTGACGCTCAGGTGCGAAAGCGTGGGGAGCAAACAGGATTAGATACCCT
+
GGFGGGGGFGGGGGGGGG<CFFGGGGGGGGGGGGGGGGGGGGGGCFFEGEFCGFFFGGG?EFCGGGGGFFGEGGAAEFFGGGGGGGGCGGEGGGGF7E7CFC>F@AFGGGGGGFFFFFDEGGGFGGDEGGGGGEGGGGGFGGGGGFF7CEEGGGGGGDFFF7FFGGGGGEEECFFGGGGGGGEGGGFCFGF>ECCC;:FG-EECEGF>GGGEGBEFFFGDEEGGGC>CEGGFFFGGGGF=FFGGFGFFF@C83?EFGFCEC:DF@:;GGGGFFCCFFFGFFFC4C,EGD8GGF<D9GGFABDAGGFDF=7<FBE,GGGGGFFGGGGGGGGGDGGFE9GFBGGGGGGGFFGGGDFCGGGD>GGGGGGGGCGFCE>CECCC7FEAGFFGFEDGGGGGGDF@GGGGGGGGGGGFFCEEGGGGFFGGGGGGGGGGGGGGGCCCCA
@CRWD 91705
TGGGGAATATTGCACAATGGGCGCAAGCCTGATGCAGCCATGCCGCGTGTATGAAGAAGGCCTTCGGGTTGTAAAGTACTTTCAGCGGGGAGGAAGGTGTTGAGGTTAATAACCTCAGCAATTGACGTTACCCGCAGAAGAAGCACCGGCTAACTCCGTGCCAGCAGCCGCGGTAATACGGAGGGTGCAAGCGTTAATCGGAATTACTGGGCGTAAAGCGCACGCAGGCGGTCTGTCAAGTCGGATGTGAAATCCCCGGGCTCAACCTGGGAACTGCATTCGAAACTGGCAGGCTAGAGTCTTGTAGAGGGGGGTAGAATTCCAGGTGTAGCGGTGAAATGCGTAGAGATCTGGAGGAATACCGGTGGCGAAGGCGGCCCCCTGGACAAAGACTGACGCTCAGGTGCGAAAGCGTGGGGAGCAAACAGGATTAGATACCCG
+
GGGFG,BFGFCFGDFGGGGGGGFGGGGGGGGGGFGGGGGGGGGGCCEFFGGGGFFFFGGGEGGFGGGDFGGGGGGGGGGGGFCFGGGE>FGEGGGGGGGFEGGGGFGAFGGGGG9FFGGGGGGFGGGGGGGGFFBFGEGGGGGGDCGGGGGGGGGGFEGF7FFGGFFGGGGGGGD@+?CECEFEGGG>FGG4GG>8FFGGG>ECCFFFCFFGGGGEGGFC;EGGCECEG<D8FGGG<EGGGGFGDEG6CC<<FECCFFEGGGGFFGGGGFGF>9F>7?EF:ECFG,7FF@F,C7,GGGD@?GGGGGGEGGGGGGGGFF9=8GFFFFEF7EGFCDCFAFF?GFGGGFF?FGGGFC,EEEEFCEGGFF7GGFECGGGFC+DDFGGGGGGGFEC@CCGFFFFGGGEEEGFCGGGGFCGGFGGGF@9F<AFGGGGGGGGGCCCB-
@CRWD 68
TGGGGAATATTGCACAATGGGCGCAAGCCTGATGCAGCCATGCCGCGTGTATGAAGAAGGCCTTCGGGTTGTAAAGTACTTTCAGCAGGGAGGAAGGCGATAAGGTTAATAACCTTGTCGATTGACGTTACCCGCAGAAGAAGCGCCGGCTAACTCCGTGCCAGCAGCCGCGGTAATACGGAGGGTGCAAGCGTTAATCGGAATTACTGGGCGTAAAGCGCACGCAGGCGGTCTGTCAAGTCGGATGTGAAATCCCCGGGCTCAACCTGGGAACTGCATTCGAAACTGGCAGGCTAGAGTCTTGTAGAGGGGGGTAGAATTCCAGGTGTAGCGGTGAAATGCGTAGAGATCTGGAGGAATACCGGTGGCGAAGGCGGCCCCCTGGACAAAGACTGACGCTCAGGTGCGAAAGCGTGGGGAGCAAACAGGATTAGATACCCT
+
EFFGGGGGFGGFG,FGGGGGGFCGCGEFGGGGDFGGGGGGGGGGGGGGGGGGGGGGGGGGFGEGFGGGGGGGGGGGGGGGGGGGGGGGGGGCCBGGGGGGGGGGGFFEGGGGFGGGG<FFGDGGG<FGGFGFGECFGGGGGGGGEC:>FDGGGFG9CEGGGGGGGGGGGGGCGGGGGG:EEEFGGCEEGGGGGGGDGGGGGE8E8FF:GGGGGCGGGGG>>EGGGGGEGGGEG:?CGEEGGGGGFGGCGGFFECCGEFD?CFCFFCGGFFGGGFDGFA?D>CFFF@GGGGF@:,C9FGFDCFE9GFEGGGGF9FFEB,GGFEFF<EFGGE@>FCDGECGF@A?FAGFFGGGGFC,9FGFGGGGGGFCFGFC@F7FCFBGGGGGFGGEAGFGFGGFF:FCCGFF7GGDGFGGFGDGEF@GGFDAGFE9FCGDFF@DGCCBA@
@CRWD 50734
TGGGGAATATTGCACAATGGGCGCAAGCCTGATGCAGCCATGCCGCGTGTATGAAGAAGGCCTTCGGGTTGTAAAGTACTTTCAGCGGGGAGGAAGGGAGTAAAGTTAATACCTCTGCTCATTGACGTTACCCGCAGAAGAGGCACCGGCTAACTCCGTGCCAGCAGCCGCGGTAGTACGGAGGGTGCAAGCGTTAATCGGAATTACTGGGCGTAACGCGCACGCAGGCGGTTTGTTAAGTCAGATGTGAAATCCCCGGGCTCAACCTGGGAACTGCATCTGATACTGGCAAGCTTGAATCTCGTAGAGGGGGGTAGAATTCCAGGTGTAGCGGTGAAATGCGTAGAGATCTGGAGGAATACCGGTGGCGAAGGCGGCCCCCTGGACAAAGACTGACGCTCAGGTGCGAAAGCGTGGGGAGCAAACAGGATTAGATACCCT
+
C@<EF@FFFFGGGG<C,@C6<8FGECGGGGGGG<CFGCGCFFGDEGGGGCFDCFF<AECFCF9C=F7BFCCFFAECFFGG,,E?<,C@FGGEGCFGE@FFBFFG9DEDDFGFFFB,BFG<=9AABFGB+DFFFBE+@FCB@>3:5<@CF>*>DFDFFF:*=:FFGGFGE>:FCCEGGGG7E*1<CFECFGC@8;C5@+<:CE5:?++<,AF>CEGD*;8C>CC>E;8C3CC:?EGGC2C?@CCCDF@CFGG7+4<#;8-;=FFGGGCGFCDFG<CD9EAGFA?1@,C>+<CFC,=:32+3++8EFDB7F@DBFB<?ADFF<GEF=9,@4+4+5,<9,4+@CAEF;C;F<FFF<C9<9FC:FC6,:=66,,:,7+CC87CECE@<FE,@ECC,B,;+EDFE6,C@6,CF@;,@FCF@C<9FA8EEEFCC@<9FAFC68-@@8
@CRWD 86725
TGGGGAATATTGCACAATGGGCGCAAGCCTGATGCAGCCATGCCGCGTGTATGAAGAAGGCCTTCGGGTTGTAAAGTACTTTCAGCGGGGAGGAAGGCGATTCGGTTAATAACCGTGTTGCTTGACGTTACCCGCAGAAGAAGCACCGGCTAACTCCGTGCCAGCAGCCGCGGTAATACGGAGGGTGCAAGCGTTAATCGGAATTACTGGGCGTAAAGCGCACGCAGGCGGTCTGTCAAGTCGGATGTGAAATCCCCGGGCTCAACCTGGGAACTGCATCCGAAACGGGCAGGCTTGAGTCTCGTAGAGGGAGGTAGAATTCCAGGTGTAGCGGTGAAATGCGTAGAGATCTGGAGGAATTCCGGTGGCGAAGGCGGCCGCCTGGACGAAGACTGACGCGCAGGTGCGAAAGCGTGGGGAGCAAACAGGATTAGATACCCT
+
G@DGGGGG<E,C@EGGGGG8CF@:FGG8FEGGFFEEEGFF,FGGGGGGGCFFFFCFDGGGFFGGGGG+C=FFFGF<95FFGG<9,5CEC@G4:CF8+:>+>+C8D++3B<,@<,3B>F<=<>FFFGCCF>+FF5CCFFC:BFGG,>FEGGGGGGGFGFFCFGGGCF<FGGGDEGDDGGGG*?FC.<CFG7EGGGDE>.CF6$:?FG77C?FGFG:CGDGD%EGEEEGGG>CG>E7<CF5FA:GGGGFG?:FG#GGCC>DGGG@FFGGGGFGFG<FF?>EC1FGGG<<D@7FB<@FFFAF@6++F<FDDFB,,CBA,?,<8GGFFFGGGEECGGFCEBB8+C+B,FE@,CF8GGDC,FEF@++F8GFFB,DCECB7@8+F<@GGGFEFC,6FCC,@@FC7,;C+@@,6A:,B@6+8FD,9FGF<FEAFFGFGEFFC,A,,A-
@CRWD 76245
TGGGGAATATTGCACAATGGGCGCAAGCCTGATGCAGCCATGCCGCGTGTATGAAGAAGGCCTTCGGGTTGTAAAGTACTTTCAGCGAGGAGGAAGGCGTTGTGGTTAATAACCACAGCGATTGACGTTACCCGCGGAAGAAGCACCGGCTAACTCCGTGCCAGCAGCCGCGGTAATACGGAGGGTGCAAGCGTTAATAGGAATTACTGGGCGTAAAGCGCACGCAGGCGGTCTGTCAAGTCGGATGTGAAATCCCCGGGCTCAACCTGGGAACTGCATCTGTTACGGGCAAGCTTGAGGCTCGTAGAGGGGGGTAGAATTCCAGGTGTAGCGGTGAAATGCGTAGAGATCTGGAGGAAGACCGGTGGCGAAGGCGGCCCCCTGGACGAATACTGACGCTCAGGTGCGAAAGCGTGGGGAGCAAACAGGATTAGATACCCT
+
FCFF7@FFFGCGGGGGGGCGFCFG>FBFF8FGDGGGFG<F@8CFGGGGG:CFGGC5EFFGGGDGGGFEGG>CFGGGF9FFFGFGG9FEFGGGGGGG>,==++BFG8+:FGAF?,C8,BF:C8FEFGG7DEGGDE++35@F8@@FCCFGGDEGFG;,>FFFC*,?7B,@:FCCFC7CFGDCC7BEEC=;CECCE?ECEF#<8?9<9:82:CFGG8/C8C813>8=1CGDC<7CFEGGCCE7CCCF>8-C<C*<C:+B@GFGFGB>82;?7:;D@87@33C=@3*<F<<FF@=:,B@,ED@+:CFD,DF@GF7FGGD@ECDFB?8,BFC4+87CFF?B,B+?4+GGFDGFFCCFFFF<<E8+@+CFCGGGGGEEFGGEF:7:,87C,E,C,C,GGEF@CFDAFGGGGEGFGECDGFD@F<F9GFGGGGFA@@<FE,C,@C8B8
@CRWD 87212
TGGGGAATATTGCACAATGGGCGCAAGCCTGATGCAGCCATGCCGCGTGTATGAAGAAGGCCTTCGGGTTGTAAAGTACTTTCAGCGGGGAGGAAGGCGATAAGGTTAATAACCTTGTCGATTGACGTTACCCGCAGAAGCGGCCCCGGCTAACTCCGTGCCAGCAGCCGCGGTAATACGGAGGGTGCAAGCGTTAATCGGAATTACTGGGCGTGAAGCGCACGCAGGCGGTCTGTCAAGTCGGATGTGAAATCCCCGGGCTCAACCTGGGAACTGCAGTCGAAACTGGCAGGCTAGAGTCTTGTAGAGGGGGGTAGAATTCCAGGTGTAGCGGTGAAATGCGTAGAGATCTGGAGGAATACCGGTGGCGAAGGCGGCCCCCTGGACAAAGACTGACGCTCAGGTGCGAAAGCGTGGGGAGCAAACAGGATTAGATACCCT
+
F8CFG7CF9FFEFFFFECFEGGGDGGGGGGGFGCFGGGGGCFEGGGGGGEFCF<,C<FGGGG,C<FFEFB@?9FFFE<F9FG,CE<=FG@CCFDGF@EGE@FF<<B<ACAFEC>FD,CB++FC7DGG:>F7<FEFD:BFDC<3F*1>FGG::FCFCCFFGGGFFCGFFFGGECF*<CFGGG88EG8CEF7GFEFCE@CFAE-18C7@=ECCEE8CE8FGGE:C::C@3DC:38:;A9EEGGFGG3?:8<7<9CFGC=<<CGEGFDB;ECFG@>/&GE6/BCG<CD<AF>:<EA9=FGFFD9=,=5FCDEG?GGFF,ECF?GD=8<ECGFCGGGGFGGFFFFDE9GGFFGFE,GFDAFEC@8+7D::@ECFEGGFF7C@6,<GFEFFDF,DEFF7GGDFBC8FCFCB,GFFGF@CFGGFGGGF<GFFGGGF9GGGFGCCCCC
@CRWD 84459
TGGGGCATATTGCACAATGGGCGCAAGCCTGATGCAGCCATGCCGCGTGTATGAAGAAGGCCTTCGGGTTGTAAAGTACTTTCAGCGGGGAGGAAGGCGTTGTGGTTAATAACCACAGCGATTGACGTTACACGCAGAAGAAGCATCGGCTAACTCCGTGCCAGCAGCCGCGGTAATACGGAGGGTGCAAGCGTTAATCGGCATTACTGGGCGTAAAGCGCACTCAGGCGGTTTGTCAAGTCGGATGTGAAATTCCCGGGCTCAACCTGGGAACTGCATTCGAAACTGGCAGGCTAGAGTCTTGTAGAGGGGGGTAGAATTCCAGGTGGAGCGGTGAAATGCGTAGAGATCTGGAGGAATACCGGTGGCGAAGGCGGCCCTCTGGACAAAGTCTGACGCTCAGGTGCGAAAGCGTGGGGAGCAAACAGGATTAGATACCCT
+
CF8CF,@CEGGFFEFFFGFCEFEGGGGGGGF66,EFFCGEGCFG>FGFGEC9,,<C<EGFG?CEEGGE=?@FDGGAECCFFCAC,CF=FGDEF8A4+B=F>:C+BB<F=FFGGGG@=F,@<8D<DFC3@CF,@<*@FCC3<FFCF,?BF7>FFFFGGD:C@@3CCCFF@<:F:B:<9F?FEG<GGCECE+<EGGG9@GE>C-EECGGGF<CG95CCCC0<9E7#=*@C=:,1#;@8,DF?A/C=$#GGGDD>78GF:FDE5,C7:(CF@<4E:86=>88B0#7,<GFF<==@,A,DCDB,=9FFE,EEGF@CFEE<,,9E8CB,FE<@+EF:<FFFC7CEC<ED=@4,:,=9,66<FCC+FEEFB@,:C,GFF7C@GED;,FC<EFF<<;6,@GGCF;6,@GGGF@GGFDGGDGGGGGGFGFEFFCGGFED9GFGFA,CCC
@CRWD 74
TGGGGAATATTGCACAATGGGCGCAAGCCTGATGCAGCCATGCCGCGTGTATGAAGAAGGCCTTCGGGTTGTAAAGTACTTTCAGCGGGGAGGAAGGGAGTAAAGTTAATACCTTTGCTCATTGACGTTACCCGCAGAAGAAGCACCGGCTAACTCCGTGTCAGCAGCCGCGGTAATACGGAGGGTGCACGCGTTAATCGGAATTACTGGGCGTAAAGCGCACGCAGGCGGTCTGTCAAGTCGGATGTGAAATCCCCGGGCTCAACCTGGGAACTGCATTCGAAACTGGCAGGCTAGAGTCTTGTAGAGGGGGGTAGAATTCCAGGTGTAGCGGTGAAATGCGTAGAGATCTGGAGGAATACCGGTGGCGAAGGCGGCCCCCTGGACAAAGACTGACGCTCAGGTGCGAAAGCGTGGGGAGCAAACAGGATTAGATACCCT
+
<FGGGFGGGGGFGGGGGGFGGGGGGGGGDGGGGGGGGFGGGGGFGGGGGGGGCFGFFGGGGGGGGGGGFGGGGGGFGGFFEGGGGGGGGGEGGGGFGCGFGCFFG<DGFGGGGGGGGFGGGFGGGGGCGGGGGGGDGGGGGFGGGGCFGGDGGGCGFECGGGGGGFGGGGGGGGGGGGCGGGGGFGGGG>G?GEG=F;EEEG>GGFF>GGGGGGGG=EFCFGGFEEEGGGGECGG?:FFGEFGGFG<GGGGGCDGGGGGG>GFFCFF?CGFDCCGFFFGGFGGGGFCDF:BGGF9D<EB:9>>C,FGDGGGFFFEFCGGE<GGGGGGEGEF@DFF,<>GGGGFF;,GGFGGGGGGGGGGGGGFFCGGGFGGGGGDGGGGGGGGGFCGGGGGGGGF:FD<GGFGGF@BE<GEFFDGGGGGGFFFFAEGGFAGFGFF<CCBCA
@CRWD 75
TGGGGAATATTGCACAATGGGCGCAAGCCTGATGCAGCCATGCCGCGTGTATGAAGAAGGCCTTCGGGTTGTAAAGTACTTTCAGCGGGGAGGAAGGGAGTAAAGTTCATACCTTTGCTCATTGACGTTACCCGCAGAAGAAGCACCGGATAACTCCGTGCCAGCAGCCGCGGTAATACGGAGGGTGCAAGCGTTAATCGGAATTACTGGGCGTAAAGCGCACGCAGGCGGTTTGTTAAGTCAGATGTGAAATCCCCGGGCTCAACCTGGGAACTGCATCTGATACTGGCAAGCTTGAGTCTCGTAGAGGGGGGTAGAATTCCAGGTGTAGCGGTGAAATGCGTAGAGATCTGGAGGAATACCGGTGGCGAAGGCGGCCCCCTGGACAAAGACTGACGCTCAGGTGCGAAAGCGTGGGGAGCAAACAGGAGTAGATACCCT
+
FFGGGEDFFGGGGCEFFGGG8@E>FC:FGGFGG9,CFCCGF<EFGGCFGEFGGGGGGGC?EFGGGGGDGE@FGGGEFGFGFGF,EFGGGGF7CCADC:FCF@FFGG,,C5<ADDDGG,D<FGGGFEFBD=FFCF7BEGG<FD,8@C<FD*6>F99CE@:F7*,7*8<C<:CCEFGGGGCFGDEFEC&EFFD5>88A>EG5>E95:EF9@FFGECGC*<+:8DCEC=F>EFFEGGGCFGFF;FC?@:C:;<:=C9-CFFGGE@,9DF?A<4,@93C>@AE@3D@>C,,>+,AGGGGGF@+6+7?GGFGGGF7FAC,ACCDEF=<4GGGGGGFCGGGGF:7FB+,GGGEEEFCDF?9GGGFDEGCCGF=C7DFF:FCGFF:@8GFFDC<,<C@FGFEGGFF?GGFC:@EGGGGDFF@CGFDGFGGGGFGEFE,FGGFGCCCCC
@CRWD 76
TGGGGAATATTGCACAATGGGCGCAAGCCTGATGCAGCCATGCCGCGTGTATGAAGAAGGCCTTCGGGTTGTAAAGTACTTTCAGCGGGGAGGAAGGGAGTAAAGTTAATACCTTTGCTCATTGACGTTACCCGCAGAAGAAGCACCGGCTAACTCCGTGCCAGCAGCCGCGGTAATACGGAGGGTGCAAGCGTTAATCGGAATTACTGGGCGTAAAGCGCACGCAGGCGGTTTGTTAAGTCAGATGTGAAATCCCCGGGCTCAACCTGGGAACTGCATCTGATACTGGCAAGCTTGAGTCTCGTAGAGGGGGGTAGAATTCCAGGTGTAGCGGTGAAATGCGTAGAGATCTGGAGGAATACCGGTGGCGAAGGCGGCCCCCTGGACGAAGACTGACGCTCAGGTGCGAAAGCGTGGGGAGCAAACAGGATTAGATACCCT
+
GGGGGGGGGGGGGGGGGGGGGGGGGGGGGGGGGFGGGGGGGGGG>FGGGGGGGGGGGGGGGGGGGGGGGDGGGGGFGGGGGGGGGGGGGGGDGGFDECFGGEAFGCDFGGGGGGGGGGCGGGGGGGGGGGGGGGGE:FGGGFGGGGGGG?DGGG9CGGGGGGGGGG?GGGGGGGGGGFFGGGGGGGGGGGGGGDGEGFGGGGGGGGGGGGGF<>GGGFC8<EDCEGGGGFG>CGDFCDFFGGGGFCFFGGGCECFGGFFG:?;@F@D?GGGGGGFFFFGFFGFCFCCGGGGGCBFGDFFC7GGGFDF>GGGGGGFAGFFFFFFGFFFF7>GGGGGGGGGGGGFGGGGGGGGGGGF@<DCGGGGEGGGDGGGGGGGGGGDGGGGGGFC9GFGGGGGGGGGGFFGGGCGGGGGGGGGGGGFFEGGGGGGGFEFFGGGGCCCCC
@CRWD 81476
TGGGGAATATTGCACAATGGGCGCAAGCCTGATGCAGCCATGCCGCGTGTGTGAAGAAGGCCTTCGGGTTGTAAAGCACTTTCAGCGGGGAGGAAGGCGATAAGGTTAATAACCTTGTCGATTGACGTTACCCGCAGAAGAAGCATCGGCTAACTCCGCGCCAGCAGCCGCGGTAATACGGAGGGTGCAAGCGTTAATCGGAATTACTGGGCGTAAAGCGCACGCAGGCGGTTTGTCAAGTCGGATGTGAAATCCCCGGGCTCAACCTGGGAACTGCATTCGAAACTGGCAGGCTAGAGTCTTGTAGAGGGGGGTAGAATTCCAGGTGTAGCGGTGAAATGCGTAGAGATCTGGAGGAATACCGGTGGCGAAGGCGGCCCCCTGGACAAAGACTGACGCTCAGGTGCGAAAGCGTGGGGAGCAAACAGGATTAGATACCCT
+
C@FACCFGECFFGGGGGGF,FFCGGGGGFGCGGGGGGGGGGGGGGGGGG@DE<CCCFGGGDFGGGGGD<FDFFGGDGGGGGCFF9EGG7FFEGGCBFGCFECGGGGGC<FGGFGDGD<DGGGFEGFDC@FFGFECCEFGGGFGFFFA+<FCBFGC:FC@:@@GE*4FCGGGGFE.=.>BFEFDEE3/EGGGGG;>8@C:FGE>E@7FAEFFGG5CEGGGGGGGGCCCEEF=2#CCF;<FFFGGGGGEGGGGGGGG?FFDGGD,C@7EE@FFDFC<CD7CFFFGGECDGFFGFF,C<GGGGGGGFFCEGGGGGFGGGGGGGGGGEDGFGGGGDGGGFGGF7GGEGGFFEFAGGGFF9GFFE@4+FGGGF@GCGGGGDGDF7C@GGDGGGGGGFGGGGGGDGGGGEFBDFGGGFFCC,GGFFEFGGFGGGGCDFGGGGC8CCC
@CRWD 78
TGGGGAATATTGCACAATGGGCGCAAGCCTGATGCAGCCATGCCGCGTGTGTGAAGAAGGCCTTCGGGTTGTAAAGCACTTTCAGCGGGGAGGAAGGCGATAAGGTTAATAACCTTGTCGATTGACGTTACCCGCAGAAGAAGCACCGGCTAACTCCGTGCCAGCAGCCGCGGTAATACGGAGGGTGCAAGCGTTAATCGGAATTACTGGGCGTAAAGCTCACGCAGGCGGTCTGTCAAGTCGGATGTGAAATCCCCGGGCTCAACCTGGGAACTGCATTCGAAACTGGCAGGCTAGAGTCTTGTAGAGGGGGGTAGAATTCCAGGTGTAGCGGTGAAATGCGTAGAGATCTGGAGGAATACCGGTGGCGAAGGCGGCCCCCTGGACAAAGACTGACGCTCAGGTGCGAAAGCGTGGGGAGCAAACAGGATTAGATACCCT
+
GGGGG7BFFGGGGGGGGGGGGGGGGGGGGGGGGFGGGGGGGGGGGGGGGFGGGAFFGGGGGGCFGGGCFGEGF<FEGGGGGGDECDFGEEGGGGGFGCEEGDEFGACGGGGDGGGGAFDCFCC@DFECGFGGEFCFCEFFGGFCFFGCGGGGGGGFFGFFGGFFGF7FGDFEGGGGGGGG=E<FG/CCCAC?EC85<?FFGGGGGGGGGGGGEG>FC9:$#:CEEGGCCCEG8-FFCFFFGGGGBFFGGGFGEGGF:<>GGCBDBFCDF=9FFD=1D>GF?F>F<><>,,FCDFE3>9<FGD;E?CGCEDFFCFE5E8GEGFGGGGGF=8BEFFFEAGGGGGEEFE9,<,CGGGGGFEFF@EF8GF:GGGGEFC7EFCGECFFGGCGGGGGGGEGFDGGFFGGGGGFFDGCFFC@GGFCFCGGGGGGGGFGFGGFE@6AA8
@CRWD 75706
TGGGGAATATTGCACAATGGGCGCAAGCCTGATGCAGCCATGCCGCGTGTATGAAGAAGGCCTTCGGGTTGTAAAGTACTTTCAGCGGGGAGGAAGGCGATAAGGTTAATAACCTTGTCGATTGACGTTACCCGCAGAAGAAGCACCGGCTAACTCCGTGCCAGCAGCCGCGGTAATACGGAGGGTGCAAGCGTTAATCGGAATTACTGGGCGTAAAGCGCACGCAGGCGGTCTGTCAAGTCGGAGGTGAAATCCCCGTGCTCAACCTGGGAACTGAATTCGAAACTGGCAGGCTAGAGTCTGGTAGAGGGGGGTAGAATTCAAGGTGTAGCGGTGAAATGCGTAGAGATATGGAGGAATACCGGTGGCGAAGGCGGCCCCCTGGACAAAGACTGACGCTCAGGGGCGAAAGCGTGGGGAGCAAACAGGATTAGATACCCT
+
EA8FGGGE-CCDFGE<EA9C,C:CFECCCEDGFCFEF8FGGF,C@CCE@F,FF<CA,CF@CFDFGGGCFEGEGGG9C,EFFDEFGF+>=FEBCEF?@F==F+7C9CD9,CCCGFGG,C<F<FFGGGECG8FFGGGC+@FGF>>B<FFCCFG7FF;9?*8:=@C,FC,CC*FC@FCCF9CC5::<*2C:FFFGC8C*;CGECGCG,3C:E,;EDCEEF7+:*:8>CE>*/28*2CCCF7+C9221$#7%,?CB5C8F57#@:,;@@8;,F@77,,,@+>,+8=@33<CFD@<GFF9GD=B,<@,;AFGDFCA8FGFBAEADB5,<<DFE7DGEFEEDCGGGGFFEAFEC55,GFCCE?<C@847GEEEGGGDGEEEF7@+,FC@EC<,FC,C<,@87GGGFFFCB,F:FFDGFDGGGFGFAAEGFFFDFEFEGGGFGCCCCC
@CRWD 80
TGGGGAATATTGCACAATGGGCGCAAGCCTGATGCAGCCATGCCGCGTGTATGAAGAAGGCCTTCGGGTTGTAAAGTACTTTCAGCGGGGAGGAAGGTGTTGAGGTTAATAACCTCAGCAATTGACGTTACCCGCAGAAGAAGCACCGGCTAACTCCGTGCCAGCAGCCGCGGTAATACGGAGGGTGCAAGCGTTAATCGGAATTACTGGGCGTAAAGCGCACGCAGGCGGTCTGTCAAGTCGGACGTGAAATCCCCGGGCTCAACCTGGGAACTGCATTCGAAACTGGCAGGCTAGAGTCTTGGAGAGGGGGGTAGAATTCCAGGGGTAGCGGTGAAATGCGTAGAGTTCTGGAGGAATACCGGTGGCGAAGGCGGCCCCCTGGACAAAGACTGACGCTCAGGTGCGAAAGCGTGGGGAGCAAACAGGATTAGATACCCT
+
FEFGGGGFFCFGGGFA6,CEGGGGGGGFCDFGFGDGGGDGGGFFGGGGGCCFCECBFEFGGCGGGFGE,BFFGGFGCGGGFGGGGGCF:C+@=BAFEGGEGCFGGFGGGGFGG<FGGG<D,8>FCFGEFFGBDE::FCECFGGGGF<FGGGE@EFGGGFFGGCF*8FEFGDFGGGG+,21:FEGEG>CG:7AEE5C;CEF*8A5FGF,<CFCEEG1:AEC8C=CGGE:/:/1FAFC#:@<<:=<6#7>@FFGDE<>>8>EEEGFFGGGGFCEFFFCDBFEFGGGGGDFCFB>,,=,=@3,@@,,8CEGDGFGF9E<9E9F8FFDB:,+8+@EGFFDF:7CFD9GFFFB,GGFFC,<A9GGF>C8FB,,,GGGCECGGGF@ACGGFFE,,AFFGGGFCF<F@E@CCB7FC@C@+DGGDCGGGFGGGGGGGDFCFC@<BB<<@
@CRWD 81
TGGGGAATATTGCACAATGGGCGCAAGCCTGATGCAGCCATGCCGCGTGTATGAAGAAGGCCTTCGGGTTGTAAAGTACTTTCAGCGGGGAGGAAGGGAGTAAAGTTAATACCTTTGCTCATTGACGTTACCCGCGGAAGAAGCACCGGCTAACTCCGTGCCAGCAGCCGCGGTAATACGGAGGGTGCAAGCGTTAATCGGAATTACTGGGCGTAAAGCGCACGCAGGCGGTTTGTTAAGTCAGATGTGAAATCCCCGGGCTCAACCTGGGAACTGCATCTGATACTGGCAAGCTTGAGGCTCGTAGAGGGGGGTGGAATTCCGGGTGTAGCGGTGAAATGCGTAGATATCTGGAGGAATACCGGTGGCGAAGGCGGCCCCCTGGACGAAGACTGACGCTCAGGTGCGAAAGCGTGGGGAGCAAACAGGATTAGATACCCT
+
GGGFGFFGFGGGGGGGGGGFGGGGGGGGGGGGGGGGGGEF@FGGEGGGG@EFFGFGGGGFFC=FGGGF8FGGGGGGF?FG<FFGCGEGGF:4>FG<BFCFEF9CFFF9A@BDGA9F9CCFGG,<EEE:>BFFF>>:<C*CFFFFCF>CEE*=FGCG:F7DF8FFFFGFC<.5FBCF9FC7?:5:E5CCFFEFG>CC=C:5CCCFFC>CCCCGGGEGGF7E<<GG>GG5EFCC<?E:FFFC:2CCB@@GGGGGDECC12FFCFCD7F>D1F9CF=9FDFFDE;3;GGGFCFE<FFFFF7@+>+8EDGGDGEC7FF?,GGGGF>@+<GGEF7GGGGGGFDGGGGFGGFC,DGEEFFAGDFD:FEGGGGGGFGGGGGGGFF7F8GGGGGFFCCFGGGGGGGGFCFF@,>GGGGGFEF@GGGGGGGFGFFGFFE9GGFFGCCCCC
@CRWD 82
TGGGGAATATTGCACAATGGGCGCAAGCCTGATGCAGCCATGCCGCGTGTATGAAGAAGGCCTTCGGGTTGTAAAGTACTTGCAGCGGGGAGGAAGGGAGTAAAGTTAATACCTTTGCTCATTGACGTTACCCGCAGAAGAAGCACCGGCTAACTCCGTGCCAGCAGCCGCGGTAATACGGAGGGTGCAAGCGTTAATCGGAATTACTGGGCGTAAAGCGCACGCAGGCGGTTTGTTAAGTCAGATGTGAAATCCCCGGGCTCAACCTGGGAACTGCATCTGAGACTGGCAAGCTTGAGTCTCGTAGAGGGGGGTAGAATTCCAGGTGTAGCGGTGAAATGCGTAGAGATCTGGAGGAATACCGGTGGCGAAGGCGGCCCCCTGGACGAAGACTGACGCTCAGGTGCTAAAGCGTGGGGAGCAAACAGGATTAGATACCCT
+
GGGFGFEGFFFFGFFGGGGFGGG@EGGGGGGGGFGGGGGGGGGFEGGGGDEGGGFGCCFFFGGCDGGDEGEGGGGGFCEEF,E9,B+@CC8+@FDD7?FFGFGGFFGFGGA<FGGC9FBDFGGFFD:FGGGCFFGGGFFADC<,<DFCC88>FC>?,FFFEGGGGGGGG7FGGGG7+,?<C**<7<FDC<AC58CEG7:EGC=:9CC03F=@5(:EC@C58EG58#F5:322FFCGGGCFFG7DF9FFC?B9GGG<EFE>@5@@CGA7CF;=F,A@4>CGGE@,@F9GGAD<99FGF8F:FFE>?,@+@FCGFEEBEGGGGFFE?4EC@>FFE<AGCEEF>GFF9AFFGFGFGEC??,:+:CGGGGGEDGCGGGFECDF@8E:F,FFFCDGDGGEEDGGCGFF9C9F9GDGGGFGDGFGGFFGFFGGGGGAFGGGGCCCCC
@CRWD 79422
TGGGGAATATTGCACAATGGGCGCAAGCCTGATGCAGCCATGCCGCGTGTATGAAGAAGGCCTTCGGGTTGTAAAATACTTTCAGCGGGGAGGAAGGGAGTAAAGTTAATACCTTTGCTCATTGACGTTACCCGCAGAAGAAGCACCGGCTAACTCCGTGCCAGCAGCCGCGGTAATACGGAGGGTGCAAGCGTTAATCGGAATTACGGGGCGTAAAGCGCACGCAGGCGGTCTGTCACGTCGGATGTGAAATCCCCGGGCTCAACCGGGGAACCGCATCCGAAACTGGGAGGCTTGAGTGTCGAAGAGGGAGGTAGAATTCCAGGTGTAGCGGTGAAATGCGTAGAGATCTGGAGGAACACCGGTGGCGAAGGCGGCTTTCTGGACTAAGACTGACGCTGAGGTGCGAAAGCGTGGGGAGCAAACAGGATTAGATACCCT
+
GEFFGGDGGGGCGGGGGGGGCGG+CFEFGGFGGGCG9AAF@FGGGGDGG@<CEF@FFFGF@<FEGFG+C,CFAFG,,CEF<E9C,?=FFGG:@7FC+CB@+:,<C5,,BCD,5?FDAC==,<,=BFE@FF+EC8:5>:@DBF8DC:FE@EEGFEF9FGGG7<BEGEGGFEGC7<CEFFCE*CFCF<FEGFG8E;88*3C6;E+8@C3#E<CFGCE>*1<EEECEGG>CEEDE*EEGFF#:DE8FGFFGFEC:<C><*>D<CC5@ECF#<8E:@7#>47C@9FFFGGDCD8DF<EB>:,@4+++C,FEEFF?<CF@,FFE9@F?,EGGGGGGGGGGGFGEFGGGGGEC,AC,8F?,FGFB7CEEFGGGGFGFCEEGFE;,,GCEFE@C;,,@EGEFFFFFE<FFC7GGGGGGGF:<GGGGGFC,GGGGGGGFCFEFCC@CCC
@CRWD 61663
TGGGGAATATTGCACAATGGGCGCAAGCCTGATGCAGCCATGCCGCGTGTGTGAAGAAGGCCTTCGGGTTGTAAAGCACTTTCAGCGGGGAGGAAGGCGATAAGGTTAATAACCTTGTCGATTGACGTTACCCGCAGAAGAAGCACCGGCTAACTCCGTGCCAGCAGCCGCGGTAATACGGAGGGTGCAAGCGTTAATCGGAATTACTGGGCGTAAAGCGCACGCAGGCGGTCTGTCAAGTCGGATGTGAAATCCCCGGGCTCAACCTGGGAACTGCATTCGAAACTGGCAGGCTAGAGTCTTGTAGAGGGGGGTAGAATTCCAGGTGTAGCGGTGAAATGCGTAGAGATCTGGAGGAATACCGGTGGCGAAGGCGGCCCCCTGGACAAAGGCTGACGCTCAGGTGCGAAAGCGTGGGGAGCAAACAGGATTAGATACCCT
+
GGGFGFFFGGGGGGGGFEFFGGGGGGGGGGGGGGGGGGGGGGGGGGGGGGGFGGAFFGGGGGFGGGGGGEGGGGGGGGGGGGGGGGGGGDFGGCGGGGGGGCGGFFGFGGGGFGGGG,FGGGGGGGGGGGGFGEGGGGGGGGGGGGGEGGGGGGGGGGGGGGGFGFFGGGGGGGGGCFGGGGGGGGGGFGGGGGEEF?FGGGGG>FG>GGGGGCGGGGGGGGGGGGGGGGGEEGF<EGGGGGGGGGGGGGGFGGGGGGFGDEGGGGGGGGGGGGGGGGFGGGGGGFFFF<GF=GGGGGGGFD<EAGGGGGGGGGGGGFFGGGGGGGGGGGGGGGGGGGGGGGGGGGGGF9GFGFFGFGGGGGDGGGGGFGGGGGGGGGGGGFAEFGGGGGGGGCGGGGGGFGGGFGGGGGGGGGGGGGGGGGGGGGGGGFAGGGFCCCCCC
@CRWD 85
TGGGGAATATTGCACAATGGGCGCAAGCCTGATGCAGCCATGCCGCGTGTATGAAGAAGGCCTTCGGGTTGTAAAGTACTTTCAGCAGGGAGGAAGGCGATAAGGTTAATAACCTTGTCGATTGACGTTACCCGCAGAAGAAGCACCGGCTAACTCCGTGCCAGCAGCCGCGGTAATACGGAGGGTGCAAGCGTTAATCGGAATTACTGGGCGTAAAGCGCACGCAGGCGGTTTGTTAAGTCAGATGTGAAATCCCCGGGCTCAACCTGGGAACTGCATCTGATACTGGCAAGCTTGAGTCTCCGTGAGGGGGGTAGAATTCCAGGTGTAGCGGTGAAATGCGTAGAGATCTGGAGGAATACCGGTGGCGAAGGCGGCCCCCTGGACGAAGACTGACGCTCAGGTGCGAAAGCGTGGGGAGCAAACAGGATTAGATACCCT
+
FGFFDFGGGGGFGGGF<66,FFGGG@FCF@EFGGGGGDFGGGFGGGCFG@FGFA,CFGCE8FCGGGG@F7FCEFFEGGGFDFFFGGFFDFFFC+BFGGGGGEGFFFEGGGFDFGGEGG9FDEEGGGE=DFGGGGGG@FGGFGGGGGFGGGGGGGGGGGFGGFFGGGGGFE:FGGGGFGGEGGGGGGGGGGGGGF@:FFFGFGBFGGFGGGGGEGGEFGC*8CECEGGGDEGGEGC*9*:@FGDCFGGFFGF?FG6CF5>EGDF4DCCC@FGD8C;?>6<C8?,<7,,,D,,@,,@FB,>3+8+,,,3+CGGFDFCFAFEB<<FAE8GGGEDEF<ECDCC7FFGCEE9,:?CDFCCCBFDFC>DFGGF7GGEFFCCGEEDF<8@F@F<FC,<;GEGGGGFGFF@EFFEEGGGGGGGEGGGFGFGFDF<<<66<,EDC,B,@A
@CRWD 62651
TGGGGAATATTGCACAATGGGCGCAAGCCTGATGCAGCCATGCCGCGTGTATGAAGAAGGCCTTCGGGTTGTAAAGTACTTTCAGCGGGGAGGAAGGGAGTAAAGTTAATACCTTTGCTCATTGACGTTACCCGCAGAAGAAGCACCGGCTAACTCCGTGCCAGCAGCCGCGGTAATACGGAGGGTGCAAGCGTTAATCGGAATTACTGGGCGTAAAGCGCACGCAGGCGGCTTGTTAAGTCAGATGTGAAATCCCCGGGCTCAACCTGGGAACTGCATCTGATACTGGCAAGCTTGAGTCTCGTAGTGGGGGGTAGAATTCCAGGTGTAGCGGTGAAATGCGTAGAGATCTGGAGGAATACCGGTGGCGAAGGCGGCCCCCTGGACGAAGACTGACGCTCAGGTGCGAAAGCGTGGGGAGCAAACAGGATTAGATACCCT
+
EFGGGGGGGGGGGGGGGGGGGGG7EGGFGGGFDDFGGGGGGGGGGGGGGGGGFGGGGGFFFFEGGFFEFEGGGGGGGGGGGGFFGGGGDGECFGDF@CFGFGFGG9FFFFDFFDFDAGGGF9FFGGGEFFGG@G>FEGGDGGGDGCF=GGDG??@GGGFGGGGGGGGGGGGGGGE71<?F:?EFFCFGFGGGGFCEF=GGGGAFGGGGGGGFF?EE5EFGDGGGGEGEGFCF?>FEGFFGCFGGGGGGGGGG>GGGFGFGGEFFGGGAF;FFGFFGFGGGFGGGFFGGF7CFCCGGGGDGFF:8GGGF@::,<FE5D?GFFGGGGFCE@GEFCFGFGEEGGDDFGGDE9GGGGGGGGFCEFEGGGFCCGD7GGGGGGEFCC,GGFDDFFGFGGGGGGGGGEFCCFEDFF;DGDGGFC8GGFEFGGGGGGGGFCGFFC@,A<
@CRWD 81465
TGGGGAATATTGCACAATGGGCGCAAGCCTGATGCAGCCATGCCGCGTGTGTGAAGAAGGCCTTCGGGTTGTAAAGCACTTTCAGCGGGGAGGGAGGCGATAAGGTTAATAGCCTTGTCGATTGACGTTACCCGCAGAAGAAGCACCGGCTAACTCCGTGCCAGCAGCCGCGGTAATACGGAGGGTGCAAGCGTTAATCGGAATTACTGGGCGTAAAGCGCACGCAGGCGGTCTGTCAAGTCGGATGTGAAATCCCCGGGCTCAACCTGGGAACTGCATTCGAAACTGGCAGGCTAGAGGCTTGTAGAGGGGGGTAGAAGTCCAGGTGTAGCGGTGAAATGCGTAGAGATCTGGAGGAATACCGGTGGCGAAGGCGGCCCCCTGGACAAAGACTGACGCTCAGGTGCGAAAGCGTGGGGAGCAAACAGGATTGGATACCCT
+
<F8FFB@FGG,FGGCFG@,CCDFGGGEFGGGGGDFDGGGGGGFFEGGGGGDEF<FFGF<EG8ECDFDEGDEGGGGGGGGGGGGGFFGECFFGGGEFGDGCFGCGGGGGGGGGGFFF,EFEFDFF9CFGGGGGD7FGFGGFFFCFEECGCCEGGGEFEGGGGGGF2GFGEECEAF<@FGGGC,:;CC>GGGCFGE?E83ECG>EGGGG.GGGGECGC8:@CE=EC>GGGGGD8EGGG4DD<<:E?7@C@F<F@CFGDGFCFFD:ACGEGGGFFGFGDCFGGGCGGGFDFF@@,=>,B@,<:DGFF9FGEFF7GFFEFFC:,FBFFGGFGF@CCADFAFCBEFGDGGFFFA,GFGGEF??7GEGDGGGGECGF@EEDGFCFF<FGFCGFCFGFFGGFCC88GFFFCGE@GGGEGGFE;C@GGGFCF@FGGGGGGGGFGBCCCA
@CRWD 88
TGGGGAATATTGCACAATGGGCGCAAGCCTGATGCAGCCATGCCGCGTGTATGAAGAAGGCCTTCGGGTTGTAAAGTACTTTCAGCGGGGAGGCAGGGAGTAAAGTTAATACCTTTGCTCATTGACGTTACCCGCAGTAGAAGCACCGGCTAACTCCGTGCCAGCAGCCGCGGTAATCCGGAGGGTGCAAGCGTTAATCGGAATTACTGGGCGTAAAGCGCACGCAGGCGGTTTGTTAAGTCAGATGTGAAATCCCCGGGCTCAACCTGGGAACTGCAGCTGATACTGGCAAGTTTGAGTCTAGTAGAGGGGGGTAGAATTCCAGGTGGAGCGGTGAAATGCGTAGAGATCTGGAGGAATACCGGTGGCGAAGGCGGCCCCCTGGACAAAGACTGACGCTCAGGTGCGAAAGCGTGGGGAGCAAACAGGATGAGATACGCT
+
FGGGGCEGGGFFGG9DFFAC8FGGGGGGFEEED9EGCFFEFFFFBBC86CFECCE@,9,,CE,CF<FGGGGGGGG9CECCE<F,C,:FFG+>=+FE++AFCG9EG<DD,?DADD5DFFCFFGCFGG7:FC+CA+@+>@F<=@@<<FC>:7BF8B>FGGCEEEGFCGFGG7FC*4BCC,?FCGCD7F*=CG7CCEG5C?,/AEG5CFGGCFGC*/:C8+@EG5*::#=EC<:E)=C;.74<:CDFFFGF389F>>C<<D>5CCE?@:;CCFDBFG@3,,,,@33,FFC<C9,,:,,CCFFF79,>3=>+ECCGFEBE9FFFFF448EE:7CF:<DFE<GGFC49,DC,E<BDFFDEDBFFGGGFE=EB:,E:DF:B:@++@@,6@<ECDFCFEF:DGF@GEEEC@C@,GFCDGGCC;8CFAFECCECEE@@C,FE@,A6,,A
@CRWD 89
TGGGGGATATTGCACAATGGGCGCAAGCCTGATGCAGCCATGCCGCGTGTATGAAGAAGGCCTTCGGGTTGTAAAGTACTTTCAGCGGGGAGGAAGGCGATAAGGTTAATAACCTTGTCGATTGACGTTACCCGCAGAAGAAGCACCGGCTAACTCCGTGCCAGCAGCCGCGGTAATACGGAGGGTGCAAGCGTTAATCGGAATTACTGGGCGTAAAGCGCACGCAGGCGGTCTGTCAAGTCGGATGTGAAATCCCCGGGCTCAACCTGGGAACTGCATTCGAAACTGGCAGGCTAGAGTCTTGTAGAGGGGGGTAGAATTCCAGGTGTAGCGGTGAAATGCGTAGAGATCTGGAGGAATACCGGTGGCGAAGGCGGCCCCCTGGACAAAGACTGACGCTCAGGTGCGAAAGCGTGGGGAGCAAACAGGATTAGATACCCT
+
CEEEEGGGGGGGGGCFFGGFFGGGGGGGGCFGGGGGGGGGDFFFGDGFGEGEFGAFGGGGDGGGDCGGFCFGGFFCFGFGGGCFG<FEGGEEFGG?FGGGGEGGG<9DFFDFGGGGGGCGGEEGGGG<FFEGAFEGCEF@FEGGGGFFGGGGF,,7CGGGGGGGGGGGG7FGG7FFF:EGGGEEE8CEFFGGG<8<@:<CCECFFGFF#<>FC8FE;EFEEC=EEGGGEGG>ECC9;CFGGGCDBFFFFFEFCEC8GGFF:D:E8GGGGCFF7>6,D<CC7<GGGC7FF:,DDEFGFFF=,DFBGFEEGGGDGFFCFE,E?FEB,FE7CCGGGDFGF@GGFFAF@,GGFFFFGE9GFFFGF7FC,FC7GGEGGGGDF@+F8GGGGFGFC,FFCF;@EFF8CGDGGEGGGGGGGGGGFCE9FFE<9CGGGF9GGFCFCCCCC
@CRWD 90
TGGGGAATATTGCACAATGGGCGCAAGCCTGATGCAGCCATGCCGCGTGTATGAAGAAGGCCTTCGGGTTGTAAAGTACTTTCAGCGGGGAGGAAGGCGATAAGGTTAATAACCTTGTCGATTGACGTTACCCGCAGAAGAAGCACCGGCTAACTCCGTGCCAGCAGCCGCGGTAATACGGAGGTTGCAAGCGTTAATCGGAATTACTGGGCGTAAAGCGCACGCAGGCGGTCTGTCAAGTCGGATGTGAAATCCCCGGGCTCAACCTGGGAACTGCATTCGAAACTGGCAGGCTAGAGTCTTGTAGAGGGGGGTAGAATTCCAGGTGTAGCGGTGAAATGCGTAGAGATCTGGAGGAATACCGGTGGCGAAGGCGGCCCCCTGGACAAAGACTGACGCTCAGGTGCGAAAGCGGGGGGAGCAAACAGGATTAGATACCCT
+
FEFFE@BFGGCGGGGGGFF,CFFGEGGGGGGGFGGGGGGGGGFGGGGGGEGGGC<EGGGGGFGFGGG:ECFGCFGGGGGGGFFGGGGGGGGCDEFGDFCCCECFGBFGGGFCFFGG,=FFC=DCFCFEGFGFF@EGGGGGGGFGGCD:CC8FGGGGGGGGGGGGGGCGFE8FG*<CCF9@C:FF#,2;E>.EGCECGGD@CE>FGGGG?<GF<FFCGGGEEDCFDEEGGG5//EGFCCEFFGGF?GFFFCFAEG=DGGFFFCF=FGG<5FGGGDGFD>DD7GFFFF?GCFGGFAGGGGEF=DDFFFGCFFCF9AFGGGFFCGFEEEGGFC@??9GFGGGGCGFCEDFCGGGGGFDGFCGGGDCFFB,GGFC7EEDGDGGFC,FGEGGGFAEE,E:C:GFEEFEF7CCCFC@@CF7EGGGFFGGGGGGGGGFGGEF8CCCCC
@CRWD 82576
TGGGGAATATTGCACAATGGGCGCAAGCCTGATGCAGCCATGCCGCGTGTATGAAGAAGGCCTTCGGGTTGTAAAGTACTTTCAGCGGGGAGGAAGGGAGTAAAGTTAATACCTTTGCTCATTGACGTTACCCGCAGAAGAAGCACCGGCTAACTCCGTGCCAGCAGCCGCGGTAATACGGAGGGTGCAAGCGTTAATCGGAATTACTGGGCGTAAAGCGTACGCAGGCGGTTTGTTAAGTCAGATGTGAAATCCCCGGGCTCAACCTGGGAACTGCATCTGATACTGGCAAGCTTGAGTCTCGTAGAGGGGGGTAGAATTCCAGGTGTAGCGGTGAAATGCGTAGAGATCTGGAGGAATACCGGTGGCGAAGGCGGACCCCTGGACGAAGACTGACGCTCAGGTGCGAAAGCGTGGGGAGCAAACAGGATTAGATACCCT
+
G?8<CCCFGGFGGGGGGGG@FGGGG:FFGGGGGDFGGGGGGGGGGGGGGGGGGFEFGGFFGGGGGGGGGGGGGFGGGGGGGGGGGGGGGGGGFFFGG@FGFGFFFGGGGGGGGGGGGGGFCDGFGGGFFGGGGGGGGDFAFGFCFEGGGGDGFCGGGGGCFGGGGGFFFGGDECG@-<F>G<FFGGGGFGCECEE>@=GFGEGG>FGGC@CEGGGG:CEEGGGGDEGDGGGC>CFFFGFGCCFF#GGGFEFEFGGGGBF@ED8DCF;8E<ADFFGFFFFFFFFFFEFB3,EFD9DGGGFC@DFGEAFEGFF=EFFCGGGFB=<GFFFF=8BGGFCCGFF7GF9GFF;GDF8FE9EGF<EDCGGGGGGGGF@DGFCF8,DDFGGGGGGGGFC@7EGGGFGGCCGFDGGGGGGGEGGGGGGGGDGFDFGGEECGGGGFCCCCB
@CRWD 73021
TGGGGAATATTGCACAATGGGCGCAAGCCTGATGCAGCCATGCCGCGTGTATGAAGAAGGCCTTCGGGTTGTAAAGTACTTTCAGCGGGGAGGAAGGCGATAAGGTTAATAACCTTGTCGATTGACGTTACCCGCAGAAGAAGCACCGGCTAACTCCGTGCCAGCAGCCGCGGTGATACGGAGGGTGCAAGCGTTAATCGGAATTACTGGGCGTAAAGCGCACGCAGGCGGTTTGTTAAGTCAGATGTGAAATCCCCGGGCTCAACCTGGGAACTGCATCTGATACTGGCAAGCTTGAGTCTCGTAGAGGGGGGTAGAATTCCAGGTGTAGCGGTGAAATGTGTAGAGATCTGGAGGAATACCGGTGGCGAAGGCGGCCCCCTGGACGAAGACTGACGCTCAGGTGCGAAAGCGTGGGGAGCAAACAGGATTAGATACCCT
+
GGGGGGDFFGGGGGGGGGFGFFGGGGGGGGGFGFGGGGGGGGGGGGGGGGGGGFGFGGGFGGGGGGGGFDGGGGGGGGGGGGGGGGGGGGGGGGGGECFFGGGGGFGGGGGGGGGGFFFDGGGGGGGGGGGGGFDGDGFGGGGGGGGGGGGGGG@FGEFGGGGGGGGGGDGGGGDGGGGFGEEGGGC7FGGGGEGGGGGGGGGGGGFFGGGGGGGGGGGGGG5?E=EGGGGGGGGGGGGGGGGGGFECGFGEGEGGGGGGGFGGGFGGGGGGGGGGGFGGGGGGGGGGGGGGGFFFF=GDEGFGGGGGGGGFGFFAGGGGFGFGGGGGGGEEFGGGGGGGGGGFFGFGGGGGGGGFDGGGGECGCGGFDFGGDGGGGGGGCGEGGGFFFGGFGGGGGFCFGGGGGFGGGGGGGGGGGGFCGGGGGGGGGGFCGGGGCCCCC
@CRWD 93
TGGGGAATATTGCACAATGGGCGCAAGCCTGATGCAGCCACGCCGCGTGTATGAAGAAGGCCTTCGGGTTGTAAAGTACTTCCAGCGGGGAGGAAGGGAGTAAAGTTAATACCTTTGCTCGTTGACGTTACCCGCAGAAGAAGCACCGGCTAACTCCGTGCCAGCAGCCGCGGTAATACGGAGGGTGCAAGCGTTAATCGGAATTACTGGGCGTAAAGCGCACGCAGGCGGTTTGTTAAGTCAGATGTGAAATCCCCGGGCTCAACCTGGGAACTGCATCTGATACGGGCAAGCGTGAGTCTCGTAGAGGGGGGTAGAATTCCAGGTGTAGCGGTGAAATGCGTAGAGATCTGGAGGAATACCGGTGGCGAAGGCGGCCCCCTGGACGAAGACTGACGCTCAGGTGCGAAAGCGTGGGGAGCAAACAGGATTAGATACCCT
+
GFFGGEGGGGFGFGGFGGGGGGGGGGCGGGGGGGGGGGGGGGGGGGGGGEFGGFGEDFGGGGGGGGGGGGGGGGGGGFFGGGGGGFGGGG=FECFFD:FGGGGGGFDGGGGGGGGGGGGGGGGGGGGEGGG<FEG7C:D,FDFGGFGGGGGGGF?F?GGGGDGGGGGGGGGGGDGGGGEGDGGGDGFEGGCFGGGEFGGFGGEFGGG>GGGGGGGGGGGGGGEGGGGGGGC8CC?-<F@GGGGGGGGGGFFGFFGCGDDGGGGFCFGGGGGFG:E:9FGGFDGGF>7GGFCC@,,EGFFC=F>,GGFCFEF8FGGFF8GGGGGFFGFEDEGFFCGGGF>EDGGGCFGE@FE@GGFF9FF7GGGDFEFEEGGGGGGGGGGCCGDGFFGFAFF9GGGGGGGGFGCGFGGFGGGGGGGGGGGGGGGGGGEGGGE<GFFFCCCCA
@CRWD 61391
TGGGGAATATTGCACAATGGGCGCAAGCCTGATGCAGCCATGCCGCGTGTATGAAGAAGGCCTTCGGGTTGTAAAGTACTTTCAGCGGGGAGGAAGGCGATAAGGTTAATAACCTTGTCGATTGACGGTACCCGCAGAAGAAGCACCGGCTAACTCCGTGCCAGCAGCCGCGGTAATACGGAGGGGGCAAGCGTTAACCGGAATTACTGGGCGGAAAGCGCACGCAGGCGGTCTGTCAAGTCGGATGTGAAAGCCCCGGGCTCAACCTGGGAACTGCATTCGAAACTGGCAGGCTAGAGTCTTGTAGAGGGGGGTAGAATTCCAGGTGTAGCGGTGAAATGCGTAGAGATCTGGAGGAATACCGGTGGCGAAGGCGGCCCCCTGGACAAAGACTGACGCTCAGGTGCGAAAGCGTGGGGAGCAAACAGGATTAGATACCCT
+
EEFDGGGGGGGGGGGGGGGFFFCEDGGCGGGGGGGGGGGGGGGGGGGGGGGGGGGGGGGGGFFGGGGEFGDCFGGDE9FGFGG9EGFGGGEGE7EFCFGGGGGDFDFFGGGFFFGGCFFEGDGGGGG+CBFGGGGGG<DCG,FGC,FFGGGGGGGGCGGGEGGGGGGGGGGGGGGGGGGGGGGG9(?EGFEGGGGGF#<CC516@E:@FF>8F5FC?:<2#*DGF=C=*<<<#F12+83FCC;GFGFGGGGC5CCB:CFC@3,EF>DCD@FCF=GFD,>8+GGCGFFGF=GFEF=9GFB:>,DFFFFCF:<F<GFAFEGFF,EDGGGGGGECGGGGGGEGGCGFGGGGFE<GGGGDFFFCF>GFGGGGGGFEGDGGFFC@FGGCFFGFFAEFGGGGF<EGFDFGFGGGGGGGGGGGGGGGGGGGGFFFGGGGGGGFBCCC@
@CRWD 95
TGGGGAATATTGCACAATGGGCGCAAGCCTGATGCAGCCATGCCGCGTGTATGAAGAAGGCCTTCGGGTTGTAAAGCACTTTCAGCGGGGAGGAAGGCGGTGGGGTTAATAACCTTGTCGATTGACGCTAACCGCAGAAGAAGCACCGGCTAACTACGTGACAGCAGCCGCGGTAATACTGCGGGGGCAAGCGTTAATCGGAATTACTGGGCGTAAAGCGCACGCAGGCGGTCTGTCAAGTCGGATGTGAAATCCCCGGGCTCAACCTGGGAACTGCATTCGAAACTGGCAGGCTAGAGGCTTGTAGGGGGGGGTAGAATTCCAGTTGTAGCGGTGAAATGCGTAGAGATCTGGAGGAACACCGGTGGCGAAGGCGGCCCCCTGGACAAAGACTGACGCTCAGGTGCGAAAGCGTGGGGAGCAAACAGGATTAGATACCCT
+
CFG@E@FFFGGGFGGGGGDFGGGGFGCFGGAFGGGGGGEGGFGGCFGGGCF,CFGG@FGCFCGGGGDD,8C:FGGA,CFDEFGGGGFGDGGC@4=BC?CE@FCFG7FD9=A,,3,,,3=B+<A<@,FECF*@::FGCFCFFC,?<FDFFDDCC,2,?FBF7*>CDGGFGCEEGFC5+<C+0+4@4,C@EFF-8;>5::C5C-AF5B:'CCEGGGEEGDC?9>EEFGGCDFC699GC?CC<CC+?7#;CF9/5DE@CC58?G::B@<A2*<@05:CAD?7<6CGGGGF@,,9D=99<F<@,:FEGGGGFCCB8,F9CFGGF<FF<E9GF@8GFAF<EAGCEFGGGFFB8GF<CFGEAFBB+DGFC,FGGGGEEGGEF@@6,8FGEEE9FE<9FDGGEEF8GCGGF@7GGGGGGGGFGGGGGGGFGFFGGGGGGGFGGCCCCC
@CRWD 50849
TGGGGAATATTGCACAATGGGCGCAAGCCTGATGCAGCCATGCCGCGTGTGTGAAGAAGGCCTTCGGGTTGTAAAGCACTTTCGGCGGGGAGGAAGGCGGTGAGGTTAATAACCTTGTCGATTGACGTTACCCGCAGAAGAAGCACCGGCTAACTCCGTGCCAGCAGCCGCGGTAATACGGAGGGTGCAAGCGTTAATCGGAATTACTGGGCGTAAAGCGCACGCAGGCGGTCTGTCAAGTCGGATGTGAAATCCCCGGGCTCAACCTGGGAACTGCATTCGAAACTGGCAGGCTAGAGTCTTGTAGAGGGGGGTAGAATTCCAGGTGTAGCGGTGAAATGCGTAGAGATCTGGAGGAATACCGGTGGCGAAGGCGGCCCCCTGGACAAAGACTGACGCTCAGGTGCGAAAGCGTGGGGAGCAAACAGGATTAGATACCCT
+
ECGGGCEGGGGGG9CFFEFGGGGGGDCCGGCDFGGGFGFGGGGGGGGEG:D<<CFGGGGGFGGGGGGGFFEFGGGGCFGGGGGGGGGGGGCFGGGGGGDGGEGGCFGGGGGGG8DC;D9C:*@FGCCFGGGGFGFGGGGFGGGGGGGGFEGGGGFGCF:F>FG@FFG9ECGCEGGC?GEGEGGGG#GGGGGGG8GEG7FGGG10@?=0GGGFGGGG/+5?EEGGGGDDDGD:CFCGF@GGGE??3,FEGFFEFGGGGGEFCCCFFEGC/CC*::FCDC@++GC=AGFCB,FFF7C<<CF@C,;B9GGDGFCGEDGFDCFCGGGGGF<FCGGGEFGFF:7+GGFA9EC,<C44,GFFCFF:GGGFGGFC6F?,CEGECFBCFFDFGFF<FFFFGGEF@EDFFF@ECB7EFC@DFF@GGGGGGGGEEFFGGF9FGGFE8-AA6
@CRWD 63360
TGGGGAATATTGCACAATGGGCGCAAGCCTGATGCAGCCATGCCGCGTGTATGAAGAAGGCCTTCGGGTTGTAAAGTACTTTCAGCGGGGAGGAAGGCGTTGTGGTTAATAACCACAGCGATTGACGTTACCCGCAGAAGAAGCACCGGCTAACTCCGTGCCAGCAGCCGCGGTAATACGGAGGGTGCAAGCGTTAATCGGAATTACTGGGCGTAAAGCGCACGCAGGCGGTCTGTCAAGTCGGATGTGAAATCCCCGGGCTCAACCTGGGAACTGCATTCGAAACTGGCAGGCTAGAGTCTTGTAGAGGGGGGTAGAATTCCAGGTGTAGCGGTGAAATGCGTAGAGAGCTGGAGGAATACCGGTGGCGAAGGCGGCCCCCTGGACAAAGACTGACGCTCAGGTGCGAAAGCGTGGGGAGCAAACAGGATTAGATACCCT
+
GGGGGGEFFFGDGGGGGGFFGGGGGGGGGGGGGGGGFGGGG<FFGDGGGGGGGGFGGGGGGGFGGGGGGEDFGGDFGGGFGFGGGGGGGGDEE7E<FGEFCF@EGFGGGGGGFGGDFGGDFGGGGGGGGGGGGGGFGGGGGGGEFGGDGGGGGGGGGGGGGGGFGGGGGGGGGGGGGG@GGGEGGGGGGGGGGGGEFF=GEGGGGFFGGGGGGFGGEFCGEG8GG8CEEEG4EF<0BFGGG?FCCFFFCGGFGGGGGGFCC,FB>GFGGFFGFG4F><CCF9EB@7GFGGFCGFEFFFF8GGADGEC:GGGDGGGGFFGFGGFGGGF=FCGGFGGF9@DDGGGGGGGE<<GGFFFGFEF:FEGGCGGEFEC@GDGFCCGEGFFFFECGGGGEGGGGGGDFFCGEFCCEDFCDCGGGGGGGFDGGGFGGGGFEGGFFA<8C@
@CRWD 98
TGGGGAATATTGCACAATGGGCGCAAGCCTGATGCAGCCATGCCGCGTGTATGAAGAAGGCCTTCGGGTTGTAAAGTACTTTCAGCGGGGAGGAAGGCGATACGGTTAATAACCGTGTTGATTGACGTTACCCGCAGAAGAAGCACCGGCTAACTCCGTGCCAGCAGCCGCGGTAATACGGAGGGTGCAAGAGTTAATCGGAATTACTGGGCGTAAAGCGCACGCAGGCGGTCTGTCAAGTCGGATGTGAAATCCCCGGGCTCAACCTGGGAACTGCATCCGAAACTGGCAGGCTTGAGTCTCGTAGAGGGAGGTAGAATTCCAGGTGTAGCGGTGAAATGCGTAGAGATCTGGAGGAATACCGGTGGCGAAGGCGGCCTCCTGGACGAAGACTGACGCTCAGGTGCGAAAGCGTGGGGAGCAAACAGGATTAGATACCCT
+
,CCCFFEGGGGGGGGGGGGGCFEGEGGGGGFGGGGGGGFFGGCGEGGGGGFFGGGECFCEEFFGFGGEGFGGGGGDGGGGGGGFFE@EC:@FDGADCEGGGG7BFCFCGGGFGCFGG,@DAAFGGFGFFFGFC7:CGGFFGGGGGGGGGGGGBFFFGDFGGGGGGFGGGGGGGGGGGCC<E@:EE:GEFGG.C*E?FC@C6?85;FG9GG-FG+C<C4<E@GGGDEGD=FGGGFGGGD<@DGGFE9>D<F6GGE@EGFGGFGGF@F<GFFCGGFGGGGEFFDBCGGFF?GE=,9F8FFC@7EFEE@GFF<5,GFFGGGEFGGFB,=9GGE>FGGDGFF7GGF<CFCFEFFFFGGECE<D7F@FF@EEGGGGGDGGGECFDA8EEFFF9CGGFCGFGEGFGGGGFDGEE@;CFGGA@CGGGGFFGFGFEFGFACGGCC@BA6
@CRWD 90463
TGGGGAATATTGCACAATGGGCGCAAGCCTGATGCAGCCATGCCGCGTGTATGAAGAAGGCCTTCGGGTTGTAAAGTACTTTCAGCGGGGAGGAAGGGAGTAAAGTTAATACCTTTGCTCATTGACGTTACCCGCAGAAGAAGCACCGGCTAACTCCGTGCCAGCAGCCGCGGTAAGACGGAGGGTGCAAGCGTTAATCGGAATTACTGGGCGTAAAGCGCACGCAGGCGGGTTGTTAAGTCATATGTGAAACCCCCGGGCTAAACCTGGGAACTGCAATTGATACTGGCAAGCTTGAGTCTCGTAGAGGGGGGTAGAATTCCAGGTGTAGCGGTGAAATGCGTAGAGATCTGGAGGAATACCGGTGGCGAAGGCGGCCCCCTGGACGAAGACTGACGCTCAGGTGCGAAAGCGTGGGGAGCAAACAGGATTAGATACCCT
+
F8FGGECFFGGGDFDFFFAFF8:CEFG8FGGGGAFFG8@,EGGGGE>C:,CCFFF9?FCGCFC<<<FG<:FCCFE,<CCFDGCEE<@F@FCE78E,BC,3B<,C?FCFD<B?FCGCEA,CDGGGGGGEFGD9<+CBCFCB@FGCFB,>BCC7BF9DFGCFGFGBF6F8,C*<<*1<+,,=CFFCCF@>;C=@E0;3@:GGGGE5:C?$EC.+/=GEC<CE0/*C>GD3D=/#C?8GCEF<;5+#2?FFCEC<<6;;:8,?=8#@C;#9C=CEF@@<,7,,,CCGFFEF:@38,CF>F9EF7@+3,,C>C=7<E9E?CE<<<AB8GGGGECECFF@,GGECF7E<CFFE5A8FCC,FGGFEGGEEEFFBCFGGGGF7CFC@8FC:6C@F<AGGGGGCDGDGGGECCCGFCFGGGGGGGGFGGEFGGFDDGGGGGGFGCCCC-
@CRWD 100
TGGGGAATATTGCACAATGGGCGCAAGCCTGATGCAGCCATGCCGCGTGTATGAAGAAGGCCTTCGGGTTGTAAAGTACTTTCAGCGGGGAGGAAGGGAGTAAAGTTAATACCTTTGCTCATTGACGCTACCCGCAGAAGAAGCACCGGCTAACTCCGTGCCAGCAGCCGCGGTAATACGGAGGGTGCAAGCGTTAATCGGAATTACTGGGCGTAAAGCGCACGCAGGCGGTTTGTTAAGTCAGATGTGAAATCCCCGGGCTCAACCTGGGAACTGCATCTGATACTGGCAAGCTTGAGTCTCGTAGAGGGGGGTAGAATTCCAGGTGTAGCGTTGAAAGGCGTAGAGATCTGGAGGAATACCGGTTGCGAAGGCGGCCCCCTGGACGAAGACTGACGCTCAGGTGCGAAAGCGTGGGGAGCAAACAGGATTAGATACCCT
+
FGFGGGGFGGGGFGGGGDGDGGGGGGGGGGGGGGGGGAGGGGGFEGGGGEGGEFEFFGDGGGGGGGGGFGE:FGGGGGGGGFGGGGGGGDF:CFEFGGGGGGGGGGGFGGGGGGGGGGGGGAFFGGGGEGGGGGGGEGGGGGFGGGGGGGGGGGGGGGGFGGGGGGGGGFGGGGGGGGGGECCEGGGGGGGGGGGGG?@CEGCCGGG==FF/&1<:;FGEGGE<3CF>E1GFGEG@?F=@CFGF?CEDFC6E<CGEFD>EGEF?8FGFFGFFCC???6<E4E;7DGFFF,9F>3>D,@@+B>6,,D>@GGDFFFCBA:,FFFFEFF?>:8@8<,C,?:A:CA?<=@9?<,<,BB,C<,F:@FC,>+,E@F@F:@@@C7GCC;7F@<DCEFFFBFF:CCFECFEGEGGFD7F@GGGGGGGGGGGGGGGGGGFEEE<FC@8C@
@CRWD 66876
TGGGGAATATTGCACAATGGGCGCAAGCCTGATGCAGCCATGCCGCGTGTATGAAGAAGGCCTTCGGGTTGTAAAGTACTTTCAGCGGGGAGGAAGGCGATCAGGTTAATAACCTTGTCGATTGACGTTACCCGCAGAAGAAGCACCGGCTAACTCCGTGCAAGCAGCCGCGGTACTACGGCGGGTGCAAGCGTTACTCGGAATTACTTGGCGTAAAGCGCACGCAGGCGGTCTGTCAAGTCGGATGTGAAATCCCCGGGCTAAACCTGGGAACTGCATTCGAAACTGGCAGACTAGAGTCGTGTAGAGGGGGGTAGAATTCAAGGTGTAGCGGTGAAATGCGTAGAGAGCTGGAGGAATACCGGTGGCGAAGGCGGCCCCATGGATAAAGACTGACGATCAGGTGCGAAAGCGTGGGGAGCAAACAGGATTAGATACCCT
+
DGACGED<FFC,C<FEGE,;@FFEG@FEGGGGFEFGDFGGFG8F:FEGG:FFFF9EE@CC8FEDEC>E,BFGGGGGG9FEGGFFG9@C@GDGC:C<C@F+8+>,DDGGDDGGBDFFGG9F+C<FD9:+@<7>DBFE7BF,D@,,@F7>:FGC,6?CEF:CF*?,=8:FF>CCC***+??F8*2/::CEC77*8*/**29.4:9@=DFG#<<8EE8CE++;2C=.5EE7?EECECFEG7CCC4@<B@GFCF#F<<>F@>F>>3,0>ED0GG>FE8CF@42FFGFDB@,>9F=C,FC5@+@8+<=;?=?4+C+FDF?,<@<:,5,:=CFFBEFGGFFEC?GGGFFD9<FEE,F@ADE?DC<+6=:C6@,CGGEC@6:7GEDEC,EFC,,<E@,6EFEC6;,,<C@EC7@FCCFCC>GFCE;C,EAFEEFF<F<DFFE<A@86-
@CRWD 102
TGGGGAATATTGCACAATGGGCGCAAGCCTGATGCAGCCATGCCGCGTGTGTGAAGAAGGCCTTCGGGTTGTAAAGCACTTTCAGCGGGGAGGAAGGCGGTGAGGTTAATAACCTTGTCGATTGACGTTACCCGCAGAAGAAGCACCGGCTAACTCCGTGCCAGCAGCCGCGGTAATACGGAGGGTGCAAGCGTTAATCGGAATTACTGGGCGTAAAGCGCACGCAGGCGGTCTGTCAAGTCGGATGTGAAATCCCCGGGCTCAACCTGGGAACTGCATTCGAAACTGGCAGGCTAGAGTCTTGTAGAGGGGGGTAGAATTCCAGGTGTAGCGGTGAAATGCGTAGAGATCTGGAGGAATACCGGTGGCGAAGGCGGCCCCCTGGACAAAGACTGACGCTCAGGTGCGAAAGCGTGGGGAGCAAACAGGATTAGATACCCT
+
FGGFGEGGGGGGGGGGGGGFGGGGGGGGGGGGGGGGGGGGGGGGGGGGGGGGGGGGGGGGEGGGGGGGGEGGGGGGGGGGGGGGGGGGGGEEGGGGGFGGGDGGGFGGGGEGGGGGFFFGGGGGGGGEGGGGGGGGDEGGFGGGGGGGGGGGGG9FFGGGGGGGG?GGGEGGGGFGFGGGGEGGGGGGGGGGGGGGFGFFGGCFGGGGGGGGC5CGGGFGGGGGGGC=GEGEEGF?CFGEFGGGFGGGGGFGGFC:EFFGGFFFFGCGGGFGFDGGGGGFCFFGGGGGFGDFAADDF=,CGGGFFCCGGGF<DGFGGGGFEGGGGGGGGGGEGGGGGDGGGGGFEBGGGGGFDGGGFFGGEGEGFGGGGGGGGGGGGGDGGGGGGGGGFFGGGGGEEFFGFGGGGFGGGGGGGGFCDECFDGGFGGGEEA,FGGGGCCBCC
@CRWD 81392
TGGGGAATATTGCACAATGGGCGCAGGCCTGATGCAGCCATGCCGCGTGTATGAAGAAGGCCTTCGGGTTGTAAAGTACTTTCAGCGGGGAGGAAGGCGATAAGGTTAATAACCTTGTCGATTGACGTTACCCGCAGAAGAAGCACCGGCTAACTCCGTGCCAGCAGCCGCGGTAATACGGAGGGTGCAAGCGTTAATCGGAATTACTGGGCGTAAAGCGCACGCAGGCGGTCTGTCAAGTCGGATGTGAAATCCCCGGGCTCAACCTGGGAACTGCATCTGATACTGGCAAGCTTGAGGCTCGTAGAGGGGGGTAGAATTCCAGGTGTAGCGGTGAAATGCGTAGAGATCTGGAGGAATACCGGTGGCGAAGGCGGCCCCCTGGACGAAGACTGACGCTCAGGTGCGAAAGCGTGGGGAGCAAACAGGATTAGATACCCT
+
GFGGGCEGGGGGGGCGGG9@FCFGG7@FEGGGGGGGGGGGGFAFCFCGGEGGGGGFGFFFFGFGGGGGGGCF9<FAFGGGGGDGGGGGCFG7C=EEFGGEGCFFG,BF,AEGGGGG9>>C=:EC9<FGCFGGGGGGG*@,@FFFGFGGGGG7D>FGGGGGGGG7CBGGC?F@EGGGGGDFDC<C8:8:8CCCECEE5.FCEGGGGCGG:CC<@CEEFFCA8?E>,CGDEEGGC87C?DDGDGCEF9CFFF?<0FCC>F?CF:DDFFGGFG579,GF6,D==F?CFF9F@>9GGF<7GFF>C6+,FDC@GGFF9EE?EDGF8GGGGGGFCDEFEA,F,CF7C?GCGGFGFFFCFC,CEGFF@=DGGGGGFGGGGGGGCDFCFFFCEFGFFGGGF@CFB<8FD@FEGGGGGGGGGGGGGGGFGGGGFFEGFGGFGFFGCCCCC
@CRWD 70456
TGGGGAATATTGCACAATGGGCGCAAGCCTGATGCAGCCATGCCGCGTGTATGAAGAAGGCCTTCGGGTTGTAAAGTACTTTCAGCGGGGAGGAAGGCGATAAGGTTAATAACCTTGTCGATTGACGTTACCCGCAGAAGAAGCACCGGCTAACTCCGTGCCAGCAGCCGCGGTAATACGGAGGGTGCAAGCGTTAACCGGAATTACTGGGCGTAAAGCGCACGCAGGCGGTCTGTCAAGTCGGATGTGAAATCCCCGGGCTCAACCTGGGAACTGCATTCGAAACTGGCAGGCTAGAGTCTTGTAGAGGGGGGTAGAATTCCAGGTGTAGCGGTGAAATGCGTAGAGATCTGGAGGAATACCGGTGGCGAAGGCGGCCCCCTGGACAAAGACTGACGCTCAGGTGCGAAAGCGTGGGGAGCAAACAGGATTAGATACCCT
+
GFG?FGG?<AFGGGGGGGGGGGGGEGGGGFGGGGGFFDEGGGGGGGEFG:FGGGGFGGGGGGGDEFEGGGGGFFAFGGGGFGGGGFEGGGGGGGCE@C:7FF:<,?DDFFGGGFFF9EF@BFGCGGGGGGGG8@EDDGCCGGGGCGDCDGGECFF,F@C@FGG:CCFGG*FGGCE<;?FGGGGGGDEEGDFGGGGGG#3:CEE0<FGC:FFGD:8FF2243EEEGGGDGGGGGF.<GG=GGGGGGGGFF?CG7CFFGECCFE@D@7EEFDFFFFCGGFCFGGGGGGFD?FF8GGFGGGF@,,;C,?F@GF<EFFF9?EDB,8FDGCEFDGGGGGGGGF@GGGGGFGGGFFF8FDEFFGGGGGDGGGGDGGE@@C:FCC+,<8FEGGFFGGFGGDGEGFAGGFCDGFCFF@FCEGGFGFCGGGFFFGGFFFFCAF@,A,8CC
@CRWD 105
AGGGGAATATTGCACAATGGGCGGAAGCCTGATGCAGCGACGCCGCGTGAGGGATGGAGGCCTTCGGGTTGTAAACCTCTTTTGCTCAGGGTCAAGCCGCAACCGTGGGTTGGGGTGAGGGTAGTGGGTAAAGAAGCGCCGGCTAACTACGTGCCCGGAGCCGCGGTAATACGTAGGGCGCGAGCGTTGTCCGGAATTATTGGGCCTAAAGGGCTTGGAGGCGGTTGGTCGCGTCTGCTGTGAAAGCCTCTGGCTTTACTGGGGTCTTGCGGTGGGTACGGGCTGACTTGAGTGCGGTAGGGGCGACTGGAACTCCTGGTGTAGCGGTGTAATGCGCAGATATCATGAAGAACACCGGTGGCGAAGGCGGGTCTCTGGGCTGTTACTGACGCTGAGGTGCGAAAGCGTGGGTAGCGAACAGGATTAGATACCCT
+
,:C,@:BF@FGGGGGFFFEGDEF7FGD8,FEFEEFGGDFGEEEF@CECFFGGGGFGCGGG+BFGGGGGFEFEGGGFDFEAGG9?=EE?,B?BFGF9>>@:+83,+83>F77>+3+@**6,@<@*8,3>1?FEF,>,,<F*1C:<*,?:8>E::C;+<*=*4*488E*8*++,2<AC>88:CG*:*:;73GG4;0*0E:FC:/3++,6C8A8/:)79*/*E<9=*:4*44**):GFC=,,B9FC22**3FF:88,<,,><C8CF@6**:F>+7@,EF7F@+8FCD9:78C@+EGCFD@8+3FB4+C,?9,BEA:B@CFF4B=>@CC<C,5,CC@C7,@AE9<<<55,?F@<C,C@:CC6GGGGGGGGF@CGFECCEF@6<C,EFC,EFBCGGDGFC@+,@EE@EGGC@6,C:,CF@,9FGGGFEC<CEC,@<<CA
@CRWD 75430
TGGGGACTATTGCACAATGGGCGCAAGCCTGATGCAGCCATGCCGCGTGTATGAAGAAGGCCTTCGGGTTGTAAAGTACTTTCAGCGGGGAGGAAGGCGATAAGGTTAATAACCTTGTCGATTGACGTTACCCGCAGAAGAAGCACCGGCTAACTCCGTGCCAGCAGACGCGGTAATACGGAGGGTGCAAGCGTTAATCGGAATTACTGGGCGTAAAGCGCACGCAGGCGGTCTGTCAAGTCGGATGTGAAATCCCCGGGCTCAACCTGGGAACTGCATCCGAAACTGGCAGGCTCGAGTCTCGTAGAGGGAGGTAGAATTCCAGGTGTAGCGGTGAAATGCGTAGAGATCTGGAGGAATACCGGTGGCGAAGGCGGCCTCCTGGACGAAGACTGACGCTCAGGTGCGAAAGCGTAGGGAGCAAACAGGATTAGATACCCT
+
FEA8F:+,-;<CCFGCF,CE8E:6FCEGGG?EFFGFC8,C@CFFGD7@C:FFGFF9FCED,C<EFGDGEFCFGEGAEF,CFEECGGGGEGDECEFFCGGGCFGFG9EDF9@F,=,>F<FFEFFDE,@F@ECF8F@F>FCGGF8:BB>:*1*>FC,<FG*=CCGG7BF,=7FG7<C:9FF7;CGDE?CGFFCFG?EE<F#27>EC<5<<EF;8CEGCCCE>55:?CCEEG-E<<CEGCEC=4E;DDGD87:>>10+>CF>C>,<?FF@A@@9CFG8F>0@FC=CGFEGGFGDFFCA7F==FDGFFGGFEC<9<GGGDFFE8GGGGGGGGGC7EGGGFAGEGEGF9FF,BA9FCFC9FC,,C@+GGFFFGGGEF@+GGFEED8FGGGFFEFDCGGGGG>GF8EEGDEFFF<CF>GFFGFFEAGFFCFCGCGFE@EAGFCCCCC
@CRWD 107
TGGGGAATATTGCACAATGGGCGCAAGCCTGATGCAGCCATGCCGCGTGTATGAAGAAGGCCTTCGGGTTGTAAAGTACTTTCAGCAGGGAGGAAGGCGATAAGGTTAATAACCTTGTCGATTGACGTTACCCGCAGAAGAAGCACCGGCTAACTCCGTGCCAGCAGCCGCGGTAATACGGAGGGTGCAAGCGTTAATCGGAATTACTGGGCGTAAAGCGCACGCAGGCGGTCTGTCAAGTCGGATGTGAAATCCCCGGGCTCAACCAGGGAACTGCATTCGAAACTGGCAGGCTAGAGTCTTGTAGAGGGGGGTAGAATTCCAGGTGTAGCGGTGAAATGCGTAGAGATCTGGAGGAATACCGGTGGCGAAGGCGGCCCCCTGGACAAAGACTGACGCTCAGGTGCGAAAGCGTGGGGAGCAAACAGGATTAGATACCCT
+
FFGGGGGGFGGGGGGGGGGGGGGGGGGGGGGGGGGGGGGGGFGGGGGGGCFGGGGGGGGG<ECFGGGGGFFGGGGGFDFGGFFGGGGGGGGGGGGGEGGGGGGGGAFGGGGGGGGGGGFGGGDFGGCFGFGFGGCGFGGGGGGGGGGGGGGGGFGGGGGGGCFFGFGGEDE;G8GGGGFGGGGGDCCGFCEFGGGGFFFFGG8C?CEFC<FCE@5CECFGGDDFEEEGGGGFFEFF5>FCGECGFFGGFF<@EEFF7FDEGGF?DGGGGFDFGGGDFCGGGGGGFFFGGGFFGGGGCFF@,GGGGDF7GF7F9GFCFCFF<FGCGFFCGGGGGGGFGEGGFFC9,FFF9GGGGGFGGFGGGGGGGGGGGGGGGGGGGGGGGGGGGGGGGGGGGGGGGGGF?GFEF7GGGFGGGGGEGGGGGGGGGGGGGGGGGFGFCCCCC
@CRWD 75203
TGGGGAATATTGCACAATGGGCGCAAGCCTGATGCAGCCATGCCGCGTGTGTGAAGAAGGCCTTCGGGTTGTAAAGCACTTTCAGCGGGGAGGAAGGCGTTAAGGTTAATAACCTTGTCGATTGACGTTAACCGCCGAAGAGGCACAGGCTAACTCCGTGCCAGCAGCCGCGGTAATACGGAGGGTGCAAGCGTTAATCGGAATTACTGGGCGGAAAGCGCACGCAGGCGGTCTGTCAAGTCTGATGTGAAATCCCCGGGCTTAACCTGGGAACTGCAGTCGAAACTGGCATGCTAGAGGCTTGTAGAGGGGCGTAGAATTCCAGGTGTAGCGGTGAAATGCGTAGAGAGCTGGAGGAATACCGGTGGCGAAGGCGGCCCCCTGGACAAAGACTGACGCTCAGGTGCGAAAGCGTGGGGAGCAAACAGGATTAGATACCCT
+
EFGGGDEFFGGGGGGGGG<,FFECFFE<F8FFGFGGFGGGDGGGGGG7CFF<E9CFFECF,CFGGGG@G:>FFGGA9E8F8FFFGGGGCG>:FGCDFCB:7F+?BFFGFCGD9,<F9CFED+<DFCFB@C+ECEE*@CECG,8>FG,>:<FGGG,<FC@FG:CGGFFFFE8:E2F<CGCFGG@EGEE8@EF:?>EC*3FAC6ACC6C<CEF@C#;C1?7F7E?E:CECEEDE,AF:99F<<C?EFGC:B<C-GGGFFF:FEGFFGF@<@6FFG//+<##FEFF=@,GGFD6,<,C6,=3,GGGGGEECGF@@+EEAGFGFGGGFGGGEDGFF,EEF9EGDGFC,EDEF5=CFC<9GGGFGFEF8F@E:<B?@CGFCB7CCF@CCCCFFGFFFC;F8+<,FA8FF@,EFFF:F7DCGGGGGCECEF9GGGGGGGFGGCCCCC
@CRWD 88809
TGGGGAATATTGCACAATGGGCGCAAGCCTGATGCAGCCATGCCGCGTGTATGAAGAAGGCCTTCGGGTTGTAAAGTACTTTCAGCGGGGAGGAAGGGAGTAAAGTTAATACCTTTGCTCATTGACGTTACCCGCAGAAGAAGCACCGGCTAACTCCGTGCCAGCAGCCGCGGTAATACGGAGGGTGCAAGCGTTAATCGGAATTACTGGGCGTAAAGCGCAGGCAGGCGGTTTGTTAAGTCAGATGTGAAATCCCCGGGCTCAACCTGGGAACTGCATCTGATACTGGCAAGCTTGAGTCTCGTAGAGGGGGGTAGAATTCCAGGTGTAGCGGTGAAATGCGTAGAGATCTGGAGGAATACCGGTGGCGAAGGCGGCCCCCTGGACGAAGACTGACGCTCAGGTGCGAAAGCGTGGGGAGCAAACAGGATTAGATACCCT
+
FFFGGG@CFEGGGGGGGGCCFGGGGGGGGGGFGGGGGGGGGGGGGGGGGCEGGGGGGGGGGGGGGGGGGDGGGGFFFGAFGGGGGGGGGGGCEEFEECFEGGGGGGGGGFGFGFCFGGGGGGGGGGGGGGGGFGGEBEFFFEG:6FEGGGGFFGFFGGCGGFCFGBFFGEGDG2GGFFGGGGCB<FFFGC><EFEEFFGGGGGG8FGGGGFFGFEGGGF5:1?EECFGDGG:FCFGGDFGGCCFFEGFFG7FGGGGFGFEGGFGGGFGGCGFGCGFDCFCFFGAGGGGGGGGGFFGFGGGEFGGGFC@EC=F?,9@AE?EFEC@FE<EFDGGGFEGFGEEDFFDGGCGGFGFFECDCGGDGGGGEGGGFGGGGGGGGFCCGGFEGGGGGFGE7GGGGGFGFFGEEFCGGGCGDGGFGGFEEFADCFFGGGGGGGGFCCCCC
@CRWD 68377
TGGGGAATATTGCACAATGGGCGCAAGCCTGATGCAGCCATGCCGCGTGTATGAAGAAGGCCTTCGGGTTGTAAAGTACTTTCGGCGGGGAGGAAGGGAGTAAAGTTAATACCTTTGCTCATTGACGTTACCCGCAGAAGAAGCACCGGCTAACTCCGTGCCAGCAGCCGCGGTAATACGGAGGGTGCAAGCGTTAATCGGAATTACTGGGCGTAAAGCGCACGCAGGCGGTTTGTTAAGTCAGATGCGAAATCCCCGGGCTCAACCTGGGAACTGCATCTGAAACTGGCAAGCTTGAGTCTCGTAGAGGGGGGTAGAATTCCAGGTGTAGCGGTGAAATGCGTAGAGATCTGGAGGAATACCGGTGGCGAAGGCGGCCCCCTGGACAAAGACTGACGCTCAGGTGCGAAAGCGTGGGGAGCAAACAGGATTAGATACCCT
+
9FCGGGGGEFFEDAAFC<FCGFG7F:@D<<FGF,,C@E<CFFGDEEGGE,66@CECFFE<89E<FFF>F@FFGDD9E<CFG954>>+@=:6>CCC,CCCFCFEFFFFFCFGGB,3D<3,@FD,@DBEGGC:=F*@FG:?F,?FFFGF*<::FFCCF78=FG?CCC9::9CF<F>GGGC?:5*CFFCC5FGG8C<>=*D?8CE?CFFFGEEG<C;FGC<EEC8DC:8EEEFF:C?:8FFGGEFCEF9<,GCGGEC>@>@FGGD#:75FFFGCEGGFAFFF<FFC&FGDCF7FEFFB3=,FC+C>9F8GF@++,EFCAGGGGGF8<GGFGGGF7GF9<GGGGGF<GFAGGFCFCFGGGGGFGF@+,,?,EF9GGGCCEDGGC8GGCEF<,E,FGEGGGGFEC,8GF@F@CF7GFGGGEGGGGGFFGFGGFGGGGGGGGC@@CC
@CRWD 111
TGGGGAATATTGCACAATGGGCGCAAGCCTGATGCAGCCATGCCGCGTGTATGAAGAAGGCCTTCGGGTTGTAAAGTACTTTCAGCGGGGAGGAAGGCGATAAGGTTAATAACCTTGTCGATTGACGTTACCCGCAGGAGAAGCACCGGCTAACTCCGTGCCAGCAGCCGCGGTAATACGGAGGGTGCAAGCGTTAATCGGAATTACTGGGCGTAAAGCGCACGCAGGCGGTTTGTTAAGTCAGATGTGAAATCCCCGGGCTCAACCTGGGAACTGCATCTGATACTGGCAAGCTTGAGTCTCGTAGAGGGGGGTAGAATTCCAGTTGTAGCGGTGAAATGCGTAGAGATCTGGAGGAATACCGGTGGCGAAGGCGGCCCCCTGGACGAAGACTGACGCTCAGGTGCGAAAGCGTGGGGAGCAAACAGGATTAGATACCCT
+
EGGGGFGGGGGGGGGGGGGGGGGGGGGGGGGGGGGGGGGGGGGGGGGGGGGGGGGGGGGGGGGGGGGGGGGGGGGGGGGGGGGGGGGGGG=CEGGFGCFGEGGGG,BFFGGGGGGGFGGGGGGDGGGGGGGGGGGEGGG>EGFCCFDGGGGGGGGGG7@FGGGFGGGGGGGGGGFGFGGGGFFGEGGGGGG?GG;E@?GGGGGG;EGGGFFFD?CC39@<GEGGGGGGGGGGF<?@+9AAFFGGFGFFFGGGGGGCFF:ECGEGFGGGFF;CGFFFEF>,FFDGGGFF>7DF>D@D3,GFDFGFFCGGEGFGFAF9GGGFGGGFF,GF@+EFFEGEAEDGDGGFAFGFGGGFFECFFE<+FEGCGGF7FGGGGECGGGGGDGGGGGGFGGGGGGGGGGGGFE@EGGGGGGCGGGFGFAGGGFCGGGGGGGFFGFFCA88CA
@CRWD 112
TGGGGAGTATTGCACAATGGGCGCAAGCCTGATGCAGCCATGCCGCGTGTATGAAGAAGGCCTTCGGGTTATAAAGTACTTTCAGCGGGGAGGAAGGTGTTGAGGTTAATAACCTCAGCAATTGACGTTACCCGCAGAAGAAGCACCGGCCAACTCCGTGCCAGCAGCCGCGGTAATACGGAGGGTGCAAGCGTTAATCGGAATTACTGGGCGTAAAGCGCACGCAGGCGGTCTGGCAAGTCGGATGTGAAATCCCCGGGCTCAACCCGGGAACTGCATTCGAAACTGGCAGGCTAGAGTCTTGTAGAGGTGGGTAGAATGCCAGGTGTAGCGGTGAAATGCGTAGAGATCTGGAGGAATACCGGTGGCGAAGGCGGCCCCCTGGACAAAGACTGACGCTCAGGTGCGAAAGCGTGGGGAGCAAACAGGATTAGATACCCT
+
AEGGGGDGGGGGGGGGGGGFDGGGGGGGGGGGGGGGGGCAAFGGGGGGGGGCFFGFGGGGGFGGGGGGGGGGFGGFGGGGGGFGGFGGGGGGGGGGG?,FC,?FF=FGFGCFFFDFGGFGGFGG9DFGGGCGFCGGGGGEGGGGGGGGGCGGGFG9FGGGECAAFG;@FECFFFCF:FGGGGDGF=CCFF9ACGG=;CGFE<CC6EG?$8;89B?>GFG:FGGFCEC**FF8CF>,CDCFCCCC:,ECCFFGCEGC:FF:,2;@*@3#DGGF@,,<:AGGEGFDFFF88@,DFFCA>,DA,@DFDFGFFB,GFF?9GGFE,FB?@F9FBCGGGFAGFGGGGGGFFC9FF9FFGFAGGGFF:GFFGGGGGGGGGGGGGE@:8FGGGFGGFAAFDGGGGGFE,GGGEGGGGGGGGGGGFGGGGGGGGGGGGGGGGGGGCC8CC
@CRWD 113
TGGGGAATATTGCACAATGGGCGCAAGCCTGATGCAGCCATGCCGCGTGTATGAAGAAGGCCTTCGGGTTGTAAAGTACTTTCAGCGGGGAGGAAGGCTATAAGGTTAATAACCTTGTCGATTGACGTTACCCGCAGAAGAAGCACCGGCTAACACCGTGCCAGCAGCCGCGGTAATACGGAGGGTGCAAGAGTTAATCGGAATTACTGGGCGGAAAGCGCACGCAGGCGGTATGTCAAGTCGGAGGTGAAATCCCCGGGCTCAACCTGGGAACTGCATTCGAAACTGGCAGGCCAGAGTCTTGTAGAGGGAGGTAGAATGCCAGGTGTAGCGGTGAAATGCGTATAGATCTGGCGAAATACCGGTGGCGACGGCGGCCCCCTGGACGAAGACTGACGCTCAGGTGCGAAAGCGTGGGGAGCAAACAGGATTAGATACCCC
+
CCC@FCCF<EFAEGGG8FE8<EFGG+@FCCFGFGDEE@AF,6,,8+@C7CE<@<FCEC8E8FC,F@E+6,@FFA<EG9,CFF9??9:FEBC7FEFFGG?GFFC?<<<??,F<AC5?FB7BD:DD@FE+>BFFECCG:+8CFDC:F>DBFDEE8,,6CC7C7<CE*BFGC*7<F:FGCF<BEBCEC<**A+@*;CCE@+,;C?*@,<CE:EF*:*:*8FGGEG5?88>C*:8::@C<0??E/::C3#27%C@@EC>08-.:,*'6-6:E@7&EFC7,@AD+3,2C@B<>:+3,@3,3B@33>,D9GF@8B8,,DAEFFFFF<<<D<@@@+@4+5,<FGCGFC=<A,,E4,,CC?B,<,FDF@C7,DF@@8+7+:7@F@@7@,E@8,,CF@@,E7C@@7,<,,<:CB@,CFFEEGF<6,C;,=;,CC@,6<@EFEC,FA,6,-
@CRWD 64707
TGGGGAATATTGCACAATGGGCGCAAGCCTGATGCAGCCGTGCCGCGTGTATGAAGAAGGCCTTCGGGTTTTAAAGTACTTTCAGCGGGGAGGAAGGCGATAAGGTTAATAACCTTGTCGATTGACGTTACCCGCAGAAGAAGCACCGGCTAACTCCGTGCCAGCAGCCGCGGTAATACGGAGGGTGCAAGCGTTAATCGGAATTACTGGGCGTAAAGCGCACGCAGGCGGTCTGTCAAGTCGGATGTGAAATCCCCGGGCTCAACCTGGGAACTGCATTCGAAACTGGCAGGCTAGAGTCTTGTAGAGGGGGGCAGAATTCCAGGTGTAGCGGTGAAATGCGTAGAGATCTGGAGGAATACCGGTGGCGAAGGCGGCCCCCTGGACAAAGACTGACGCTCAGGTGCGAGAGCGTGGGGAGCAAACAGGATTAGATACCCT
+
G,6CEEG8FFFGGGGDGC9F<,F+@FFCCFF@FG9,C8E@C7@EC+CCF7FAEF,,F8FGGFA,<CCF<C,BE9?FGFGEFGGCBF=FEGCEEFGGGF7CGE7<DDFDG9FGFDF9DFGEE+ECCFCEDF+:3FC:E7DGCCGGGEG:<C5FFG9C7<C@<:F?>?FFEGDFGGCG9&6B?9GC7(G>FFF#:E??GCFFDECF@CCFCFFGEFCCC?EEE>:CC8C25=C848CCE<F602;CC9CBFGFGFGGDG7FCEE@<@8GG@*@FCG8C?EC98F:2C>7FGDFD99F<FAB,FECFA<F:C+DFBAF<C5DA8GDDGFFGDEE=EGGGGGCCEFGGGFA,GGGGGFEFFCFC>EGGGGEEDF::CDEF@@7F@AFCFFE@DE<@@,F@GFE@FFEEEFBFEECECF@F,FGGFC<E,GDEAEFGGGFC<CB@9
@CRWD 91582
TGGGGAATATTGCACAATGGGCGCAAGCCTGATGCAGCCATGCCGCGTGTATGAAGAAGGCCTTCGGGTTGTAAAGTACTTTCAGCGGGGAGGAAGGCGATAAGGTTAATAACCTTGTCGATTGACGTTACCCGCAGAAGAAGCACCGGCTAACTCCGTGCCAGCAGCCGCGGTAATACGGAGGGTGCAAGCGTTAATCGGAATTACTGGGCGTAAAGCGCACGCAGGCGGTCTGTCAAGTCGGATGTGAAATCCCCGGGCTCAACCTGGGAACTGCATTCGAAACTGGCAGGCTAGAGTCTTGTAGAGGGGGGTAGAATTCCAGGTGTAGCGGTGAAATGCGTAGAGATCTGGAGGAATACCGGTGGCGAAGGCGGCCCCCTGGACAAAGAACGACGCTCAGGTGCGAAAGCGTGGGGAGCAAACAGGATTAGATACCCT
+
FGCFGFGGGGGGGGGCFFC@FCCFFGGGGGGGGFFGGGGGGGGDGGGGGGGGCCCAFF,EEF8=9DEC=FGFFFGGGGGGFFFFGGGGGGDEGGGG>FGGGGGGGFDFFDFGFEFGCDGGCGGGGFGEGDFF8FEGGGGGGGGGGGFGGGGGGFGF7FGGGF9FFGFGGGGGGGDGF?GG@=7CEG>GGCCFDGC<;C9EEGGGGFFGGGGGE5:EG?CC88C:CCEGGGC<:BB8+=GGDE@>2,CF%CFB:ECFFEF>EEC?F:@<CFCCGGGGFBGGFCGGGGGFDF<FCC8,EGCGGGFDF>6+DGGGGGFEF?9F:,,,,BDF@+GGFF@<@7CECFFB4,FGGGFB,B,<<EC+FBDFB:BGGGGEDGGGE@>FFFCFFFEF<@C,8B;C7AAC@C@>GC@9FCGGGDF@,DGGGEEGFGFGFFDGGFFCCCA@A
@CRWD 77849
TGGGGAATATTGCACAATGGGCGCAAGCCTGATGCAGCCATGCCGCGTGTATGAAGAAGGCCTTCGGGTTGTAAAGTACTTTCAGCGGGGAGGAAGGCGATAAGGTTAATAACCTTGTCGATTGACGTTACCAGCAGAAGAAGCACCGGCTAACTCCGTGCCAGCAGCCGCGGTAATACGGAGGGTGCAAACGTTAATCGGAATTACTGGGCGTAAAGCGCACGCAGGCGGTCTGTCAAGTCGGATGTGAAATCCCCGGGCTCAACCTGGGAACTGCATTCGAAACTGGCAGGCTAGAGTCTTGTAGAGGGGGGTAGAATTCCAGGTGTAGCGGTGAAATGCGTAGAGATCTGGAGGAATACCTGTGGCGAAGGCGGCCCCCTGGACAAAGACTGACGCTCAGGGGCGAAAGCGTGGGGAGCAGACAGGATTAGATACCCT
+
6ECFEEGGGGFGCAFED<C,<EFCF:C@FGGC<CFGECFFEG8EGEEEEGGG9EFEFGGD8E,CC=FG<BFC<FFF,CECAD<EF9@CEC:+:CCFC8FEFCEF<,F,BDFGFFAD9>FC>=,DFGE+D>F@,,@BA><CBCEGGCGCCEGGGGCC:C<C*>>748@CGC7*C=:F>G9C.*47/<=:C$#?FF;781<E5;:1,<EFGEGEC8?;:E@EC8DC4CEDDGFGCFGFDFGGGGDEG>C;@FGAB@GGEGFB>3<FD>;FE@=8FFFF2FF@:CCEC>8B,F,FFDFFF8B8CGGFF<@7CC+E<A,<AGGGGGFB8F9FF=>+GFFEB4+:F7GGE,<,FC@<GECFF<FFF=C,GFF8,FDGGGEC@@@8?FCEFEGCFCFDEB@@:FC@:@@8,,GGGEEC@+AGFFAFFGF<GFCFDGGGFEE@@C,CB
@CRWD 117
TGGGGAATATTGCACAATGGGCGCAAGCCTGATGCAGCCATGCCGCGTGTATGAAGAAGGCCTTCGGGGTGTAAAGTACTTTCAGAGGGGAGGAAGGCGTTATGGTTAATAACCACAGCGATTGACGTTACCCGCAGAAGAAGCACCGGCAAACGACGTGCCAGCAGCCACGGTGATACGGAGGGTGCAAGCGTTAATCGGAATTACTGGGCGTAAAGCGAACGCAGGCGGTCTTTCAAGTCGGATGTGAAATCCCCGTGCTCACCCTGGGAACTGCATCCGAAACTGGCAGGCTTGAGTCTAGTAGAGGGAGGTAGAATTCCAGGTGTAGCGGTGAAATGCGTAGATATCTGGAGGAATACCGGTGGCGAAGGCGGCCTCCTGGACGAAGACTGACGCTCAGGTGCGAAAGCGTGGGGAGCAAACAGGATTAGATACCCT
+
9FFFGCCDFGFGGGGGGGFFGGGGCGF<D8,C,6CF@FEF<FECFCFFG,C,C<@,@ECE8CEC,CFG+@:@?AE,<EEFCEFED,,BCF=6B@9ACB:++=BEF<<9BB??=,8A>DFFC,3+E,8>CF>,BCFG++8>ACD@BFFBC**5@D*1><*1*6?C*2=FF*=C<1*<+7,<=EGG*=2122+*%#12>F>C4:%EFCCC=)33832<A?<8#71?+E:?*AF:FC:E<:97C;4,2227GFFGGCFF@,88D>3:+B<CA@3E8:,=@+C>B,,9FFA8GF8FB,AD<,?A=9,E9F8GGFB5<<AAGGGGFEE:,FEB>8>6A,DEA+CFF<9FCFFCFE8ECFEFEACF>C7EBB,:<F@,GECDF7FGFFCC@,C<,,9ECF@@@@<EFFCFC,CFC,7GEFCGGGGAAFAGGGFGGGGGFGGGCCCCC
@CRWD 118
TGGGGAATATTGCACAATGGGCGCAAGCCTGATGCAGCCATGCCGCGTGTATGAAGAAGGCCTTCGGGTTGTAAAGTACTTTCAGAGGGGAGGAAGGCGATAAGGTTAATCACCTTGTCGATTGACGTTACCCGCAGACAAAGCACCGGCTAACTCCGTGCCAGCAGCCGCGGTAATACGGAGGGTGCAAGCGTTAATCGGATTTACTGGGCGTAAAGCGCACGCAGGCGGTTTGTCAAGTCGGATGTGAAATCCCCGGGCTCAACCTGAGAACTGCATTCGAAACTGGCAGGCTTGAGTCTTGTAGAGGGGGGTGGAATTCCAGGTGTAGCGGTGAAATGCGTAGAGATCTGGAGGAATACCAGTGGCGAAGGCGGCCGCCTGGACAAAGACTGACGCTCAGGCTCGAAAGTGTGGGGAGCAAACAGGATTAGATACCCT
+
FFGGGGGGGGGGGGGG,FFF,EE7FGGFGGFGGGGGGGEGFGGGGGGGGBEFGGGGGGGGEFGGGGGCFCFFAFG9C<FG9E<<C,5??F@@FGG<+,>++B7<BC<EF<,8EF?,CECGEGFGGGG>CFCDG6:>:@,,@@>FFFGG*BC@FGF97CFCFGEBFFGGGGGD@FEFFGGG8FGGG*<3CEFGEEGGD+<E>E#CCFF>FG5CFA>E8@:E1#CFGE==C=5/#;8,#:C<:DEC@CFACC?@985<-/FEGC1F>CD<@,FCE9GF7GFFDGGGGFGFF,DFDE:,<@<,:CBE,CCDFF+?,C5,,CGGGGFGGFF=>DGGGGFEGECEGGGFFFA9,GEFE<?DGGECEAC,GGF@FGF:C:EGF@@,,CCFFCF<<,,GGGF:CF@F8GFB;,@GFFFF6@GGGGGDGFEEGGGGGGGGEF@GCCCCA
@CRWD 81482
TGGGGAATATTGCGCAATGGGCGCAAGCCTGATGCAGCCATGCCGCGTGTATGAAGAAGGCCTTCGGGTTGTAAAGTACTTTCAGCGGGGAGGAAGGCGATAAGGTTAATAACCTTGTCGATTGACGTTACCCGCAGAAGAAGCACCGGCTAACTCCGTGCCAGCAGCCGCGGTAATACGGAGGGTGCAAGCGTTAATCGGAATTACTGGGCGTAAAGCGCACGCAGGCGGTCTGTCAAGTCGGATGTGAAATCCCCGGGCTCAACCTGGGAACTGCATTCGAAAGTGGCAGGCTAGAGTCTTGTAGAGGGGGGTAGAATTCCAGGTGTAGCGGTGAAATGCGTAGAGTTCTGGAGGAATACCGGTGGCGAAGGCGGCCCCCTGGACAAAGACTGACGCTCAGGTGCGAAAGCGTGGGGAGCAAACAGGATTAGATACCCT
+
GF@FEGGGGGGGGGGFGD9FGF:@:@CFGGGGG9EFGCF,66CFFG+@FFEGGEGGECCEGECCFF:@FFFF<FECFGGGFFDFDFC:@FEG77FG7FFGGFCC<DCFFGGGC>=>>FGGG7B<DCF>FFFFFFCFF7:FDGF,DFGEEG@FFGFGGGGGFFCGFFCFBFDGEGGGGGGGD>EEE/D<C@C5C;;E>.:0CEGFGGGGEC@;?E>CCE:;8:EGEGCEDFC<:FFAEC@FFC?GCE@DFGG71@CGFGGGGFFFFFGGGBC=DDFFD8A:CCGF5,<,><A=D9FFFCD,F@B;9GFCC@DAFCFEC55,GDGGGE9F>8+F?9F,?C?=EFF<CB=:,C=F<?C,E9FF>=@8FB?C=A=@@::C7@7F@@6EF9CFGFGFC@CGGF@@CEBCGGCE6,CFDGGF@FC,CE@FCF;<FF<EC,;<@<,A-
@CRWD 120
TGGGGAATATTGCACAATGGGCGCAAGCCTGATGCAGCCATGCCGCGTGTATGAAGAAGGCCTTCGGGTTGTAAAGTACTTTCAGCGGGGAGGAAGGGAGTAAAGTTAATACCTTTGCTCATTGACGTTACCCGCAGAAGAAGCACCGGCTAACTCCGTGCCAGCAGCCGCGGTAATACGGAGGGTGCAAGCGTTAATCGGAATTACTGGGCGTAAAGCGCACGCAGGCGGTTTTTTAAGTCAGATGTGAAATCCCCGGGCTCAACCTGGGAACTGCATCTGATACTGGCAAGCTTGAGTCTGGTAGAGGGGGGTAGAATTCCAGGTGTAGCGGTGAAATGCGTAGAGATCTGGAGGAATACCGGTGGCGAAGGCGGCCCCCTGGACAAAGACTGACGCTCAGGTGCGAAAGCGTGGGGAGCAAACAGGATTAGATACCCT
+
G?CECFE?FGGGFGFFEFGF@@CEGGGGGFGGGGGGGGEF9FFFFGGGGCFGCFGEEFGGCCF8DC?@:BFFGGGACEF<FFGGGGGGGGDGGGG8@FFGGFAFG<DD<FG8F<FGD9DFGG9FGGB>FG+E8FE@EEFFGFGFFGEGGGDGGGCGFFCCEFFGGGGGGFGGGEEECCFGGEGGEFDDGFFEGE>=2:<C4G=G?E:@FDGGGGGGGCC$EDE=EEED><GC:F-5;;@CCC:?@9F><FFGG@7EEF>?5>@6>FF<>CFFG<@?@:;2<<@<:F=DD,CGFF=F@,==,8,,F:+GGFCFGCF?DF9=,EGFGF@GFECGEGFE,CB7EGFEF?9?9GGFFAGGECD4EEF=6=EB7EB7DEF@+@@DGGGGGFE;,,6,7FC+GGGGGGEEF@B<C,GGFCFCDFCFGGGCDFDFGFGFE<<C@CCC@
@CRWD 71705
TGGGGAATATTGCACAATGGGCGCAAGCCTGATGCAGCCATGCCGCGTGTATGAAGAAGGCCTTCGGGTTGTAAAGTACTTTCAGCGGGGAGGAAGGCGATAAGGTTAATAACCTTGTCGCTTGACGTTACCCGCAGAAGAAGCACCGGCTAACTCCGTGCCAGCAGCCGCGGCAATACGGAGGGTGCAAGCGTTAATCGGAATTACTGGGCGTAGAGCGCACGCAGGCGGTCTGTCAAGTCGGATGTGAAATCCCCGGGCGCAACCTGGGAAATGCATTCGAAACTGGCAGGCTAGAGTCTTGTAGAGGGGGGTAGAATTCCAGGTGTAGCGGTGAAATGCGTAGAGATCTGGAGGAATACCGGTGGCGAAGGCGGCCCCCTGGACAAAGACTGACGCTCAGGTGCGAAAGCGTGGGGAGCAAACAGGATTAGATACCCT
+
EFGGD@@EFCEAECFGC9EAGGGGGGGGG?@FGGGGGC@DECFGGGCGFGGGGGG9?FF8<FGGFCG+CF+BEFFGEFGGFGGAFFED7>EDGGGGDCFEFGCDGGD?DG,FDFFGGGGE+:7>BEEEGCFFGGGGGGF:CFFBF@GGCF@FGGC,CEG@E*?FEGFGGGGGGGDGGGGG5CEDGC?FFGFFCE8GG;7;6$9@F<@C8CFG7CEEGGGGGEG5>=>EEGC,/:8A9ECCGEGEFFCC;>EEEG>CE=FCE$FGGEECEF@@C#8D?AA?DGGGFFGGF<DBAC,D@,F,8,E7,CFCF=GGGFDF9GGCDGGDEFEC=EEFCB,EAFF7CDC9GEEFACGFF<CFGFGGEF:=?@GGGFEFC@7@C::7CFFF<C,GFGGGGGGC+F@8GGGGEGCGGGGFCEFCD<GDF8GGFFFCFGFCGFEGCCCB9
@CRWD 122
TGGGGAATATTGCACAATGGGCGCAAGCCTGATGCAGCCATGCCGCGTGTATGAAGAAGGCCTTCGGGTTGTACAGTACTTTCAGCGGGGCGGAAGGGAGTAAAGTTAATACATTTGCTCATTGACGTTACCCGCAGAAGAAGCACCGGCTAACTCCGTTCCCGCAGCCGCGGTAATACGGAGGGTGCAAGCGTTAATCGGACTTCCTGGGCGTAAAGCGCACGCATGCGGTTTGTTAAGTCAGATGTGAAATCCCCGGGCTCAACCTGGGAACTACATCTGATAATGGCATGGTTGCGTCGCGTAGAGGGGGTTAGAATTCCATGTGTAGCGGTGAAATGCGTAGAGATCTGGGGGAATACCGGTGGCGAAGGCGGCCCCCTGGACGAAGACTGACGCTCAGGTGCGAAAGCGTGGGGAGCAAACAGGATTAGATACCCT
+
EFGGG:@<FGFEGGEECD9<CECCEFFF?,C@EGGGF8EFGGDGECCFEG<EFFGFDEGFF@,:EFC@FEGCE,<,<?EFGGGGGGGGGG+@FCEED>F7FGAFFFDFG<9,,3@,3@,8,33<>,3@F@<,@FCE>:DFBFGGGFCCE7CEF,,2?F*84+,4=C<FGGGEEGE*CFEC88888;8ECFCF5>EGGGCFGG*8:++,,3A*:FA8=CCGDC;:31#*=FFGFGFF=C8,<+<:?EG/C@)::4*2;;?35,398.<C?,D@B<@,;C99FFCF@,>D:>3*@**@3++8+++FF@EGGGED?,<BCE9AFFB8,E=C>@C@F?9GFEFCF?9FE?9E?,F+@:,<,FFFC>>,BC?,<E8,EF@C7CECE<@8,68F<GEF@B@6BC<,<@:CGCCCEFCC>EFFC6DFEFFFFGFEEE,AFCF8C<,CB
@CRWD 52612
TGGGGAATATTGCACAATGGGCGCAAGCCTGATGCAGCCATGCCGCGTGTATGAAGAAGGCCTTCGGGTTGTAAAGTACTTTCAGCGGGGAGGAAGGCGATAAGGTTAATAACCTTGTCGATTGACGTTACCCGCAGAAGAAGCACCGGCTAGCTCCGTGCCAGCAGCCGCGGTAATACGGAGGGTGCAAGCGTTAATCGGAATTACTGGGCGTAAAGCGCACGCAGGCGGTCTGTCAAGTCGGATGTGAAATCCCCGGGCTCAACCTGGGAACTGCATTCGAAACGGGCAGGCGAGAGTCTTGTAGAGGGGGGTAGAATTCCAGGTGTAGCGGTGAAATGCGTAGAGATCTGGAGGAATACCGGTGGCGAAGGCGGCCCCCTGGACGAAGACTGACGCTCAGGTGCGAAAGCGTGGGGAGCAAACAGGATTAGATACCCT
+
GFF<C8BFGGGGGGGGGGGGCFFGGFCDFGGGGGGGGGGGFCFGGGGGGGGGGGGFFGGGECFFGFGGGGGGGGFFEFGGGGGGGGGGGGGGGGGGGGGGD+BFEFGGGGGGGGGGGGDGGGFGGGGCFGGGGGG:*@<CFGGGFGGGCCG>FFCFF@FFG-CF?GGCFGGGGGGGGGGFGDDEG9?EC?FGGEEGGFFGGEG>FGG=FEGGGEGGEFFGCEGGGCG>EFGGGCFEGGFGGCECF9GFFGFG7DGGGGGGGGDFEEGGGGGGFDFGFFGFCFFFG+,GGGFCGF,GGFGGFGGGGGGGGGGGGGGEDEECDCGGFCE@+EGGGGFFA?@EGFGFFF9FCFFGGGFGGGGGFCCCGGGEGGGGGGEFEDEGFGGGGGGGGGGFEGGGFFFGGD7EFB,GGGGGGGGGGGGGGGGGGGGGGGFGGGGGCCCA-
@CRWD 124
TGGGGAATATTGCACAATGGGCGCAAGCCTGATGCAGCCATGCCGCGTGTATGAAGAAGGCCTTCGGGTTGTAAAGTACTTTCAGCGGGGAGGAAGGGAGTAAAGTTAATACCTTTGATCATTGACGTTACCCGCAGAAGAAGCACCGGCTAACTCCGTGCCAGCAGCCGCGGTAATACGGAGGGTGCAAGCGTTAATCGGAATTACTGGGCGTAAAGCGCACGCAGGCGGTTTGTTAAGTCAGATGTGAAATCCCCGGGCTCAACCTGGGAACTGCATCTGATACTGGCAGGCTTGAGTCTCGTAGAGGGGGGTAGAATTCCAGGTGTAGCGGTGAAATGCGTAGAGATCTGGAGGAATACCGGTGGCGAAGGCGGCCCCCTGGACGAAGACTGACGCTCAGGTGCGAAAGCGTGGGGAGCAAACAGGATTAGATACCCT
+
FCFEG7FGFGGGGGFFFC<ADFFGGGGGFGGGGCGGGGFGFGFFEF>BFF@DGFFFFCFFCGCFGGGDFD7FEE?EFFGGGGGGFFCFED@FGGFGDGGGGFFCCFGCFFGFA<FGA,CEFGFFFGC+=<B>F7>FGGFCFGCF7CB@**>CCG,7?F<F7C;EE?FGGG@CFCCEFFFF=**=:FCC8CC55?E*;@0CDGGGFGGFG?FCG+GGFG:C>8*:=EC->EG>G<G;FC@<C9=76<CAC9<5<9F@C>@?7FFFGCGGEF;CF;)CFD@CFG3:<GCFGGE@,,CFF===@+@D9DGEGFE@GGGFF<CFGFEE=A,+7CC7FDFB,EGEEGF9EAA<<,FBEE<F9DEEFCCCB,:CCGCECF:@:6+,,@@@7FFF9GCEB@EECCGFEFCC6,GGGGGGGGGFCGGFGFGGFFFF<FGFCFFCC@CCC
@CRWD 75003
TGGGGAATATTGCACAATGGGCGCAAGCCTGATGCAGCCATGCCGCGTGTATGAAGAAGGCCTTCGGGTTGTAAAGTACTTTCAGCGGGGAGGAAGGGAGTAAAGTTAATACCTTTGCTCATTGACGTTACCCGCAGAAGAAGCACCGGCTAACTCCGTGCCAGCAGCCGCGGTAATACGGAGGGTGCAAGCGTTAATCGGAATTACTGGGCGTAAAGCGAACGCAGGCGGTTTGTTAAGTCAGATGTGAAATCCCCGGGCTCAACCTTGGAACTGCATCTGATACTGGCAAGCTTGAGTCTCGTAGAGGGGGGTAGAATTCCAGGTGTAGCGGTGAAATGCGTAGAGATCTGGAGGAATACCGGTGGCGAAGGCGGCCCCCTGGACGAAGACTGACGCTCAGGTGCGAAAGCGTGGGGAGCAAACAGGATTAGATACCCT
+
CFDFGDE8FFFGGFGGFE9CFFG7FGE6CFGF9F-EFFFF9<CFE7F@F@@9CEFEFFGGGGG8DFGGC7FFFGFG9CFEGGGFFGGGGGF@E7BEC:EE@FFFCBB?CBDEGAFDFCEGGCFFGGG:=>FF,C7CFGFGGG8<BDFFDEDCF@BFGGDEGGGG*2,8=F@CC*=:BG92ECFEGFCF9<<C9882;9CC5CACEFCFC9EDCCGGGFCE#CDECCEE=:FFFFF?FG29EB7>;<,:8FFGFGEGFF::=EDEFGGD;DFGF@>CD<@D<A?<:FC8FEBCF@<DD,>>3>DDFAC7F7GGFFFE,B,=,F?8FGG@C47FCEFEF:@CEB,F9E?4<FGGGCDACEDF+GFFGGFCGFFGGEGF>GF:CF@,FCCACGFFE@B+FEEE<,CCEGFA,;6+++C@<C9EGEF9FE9GGGEDFFFCCCCCB
@CRWD 87734
TGGGGAATATTGCACAATGGGCGCAAGCCTGATGCAGCCATGCCGCGTGTATGAAGAAGGCCTTCGGGTTGTAAAGTACTTTCAGCGGGGAGGAAGGCGATACGGTTAATAACCGTGTTGATTGACGTTACCCGCAGAAGAAGCACCGGCTAACTCCGTGCCAGCAGCCGCGGTAATACGGAGGGTGCAAGCGTTAATCGGAATTACTGGGCGTAAAGCGCACGCAGGCGGTTTGTTAAGTCAGATGTGAAATCCCCGGGCTCAACCTGGGAACTGCATCTGATACTGGCAAGCTTGAGTCTCGTAGAGGGGGGTAGAATTCCAGGTGGAGCGGTGAAATGCGTAGAGATCTGGAGGAATACCGGTGGCGAAGGCGGCCCCCTGGACGAAGACTGACGCTCAGGTGCGAAAGCGTGGGGAGCAAAAAGGATTAGATACCCT
+
GGGGGGGGGGGGGGGGGGDFFGDCGGGGGGGGGFGGGGGGFGGGGGGGG@FDGGGGGGGGFGGGGGGGGGGGGGF?FFGGGGDFG,@CFGGGGGFECAEGCGGGG@FEFGFGGDCBFFGGFC9FFFEGCCFAFDGGGGGFG8BDFGGGGDGGFCCCGGFCF?;CFGGFGG>BF<FG?GGG7BGGGFEEGFFCGEGGG7EGGGGGGGC6GGGGGEE?CFGGGGGEEEGGEGF?EGGCFCAFCF?FCCFGGGGEFFEEEGGGGGGFF@2CEGFFFFC@31C@<9CFGGGFF<FC<G?GFDF7:FDF9GGGFC=,F<ACGGGGGGGEFF4@+7GGGGGGEEEEGFGGGGFCFAF<CGEFGGDDGGGCGGGGGGGGGGGGGGGC<F@C@8GFFFDGGGGGGGGGFGEFC>GGGGGGGGGGGGGGFEGDFAGGGGGGGGGGCB8C<
@CRWD 127
TGGGGAATATTGCACGATGGGCGCAAGCCTGATGCAGCCATGCCGCGTGTGTGAAGAAGGCCTTCGGGTTGTAAAGTACTTTCAGCGGGGAGGAAGGCGATAAGGTTAATAACCTTGTCGATTGACGTTACCCGCAGAAGAAGCACCGGCTAACTCCGTGCCAGCAGCCGCGGTAATACGGCGGGTGCAAGCGTTAATCGGAATTACTGGGCGTAAAGCGCACGCAGGCGGTCTGTCAAGTCGGATGTGAAATCCCCGGGCTCAACCGGGGAACTGCATTCGAAACTGGCAGGCTAGAGTCTTGTAGAGGGGGGTAGAATTCCAGTTGTAGCGGTGAAATGCGTAGAGATCTGGAGGAATACCGGTGGCGAAGGCGGCCCCCTGGACAAAGACTGACGCTCAGGTGCGAAAGCGTGGGGAGCAAACAGGATTAGATACCCT
+
GGGGGGGGGGGGGGGCFCFD@FGGGGFGGGGGGGGGGGGGGGFGGGGGGFGGGG,CF<FFFGGGGGG:F@FEGGG<CFEFGGGFGCCEEG@CCEFGGFFGGCCCF,AFDGGGGFFGD9>FD:ACFFGCFGFGGEGGGGGGGGGDGFFGGGGGGGGC,C<:CFFGGGGGGGGG?=GGGFFGG0:ECFCGGGGGGFCGFGD>EG>FGG7CFFFGGGGEGGGGGDECEGGGEGGB7;CE+CFGCFGGFGGGGGGFCCFFC>@GGG@FGG8#GGGGGFF@<AGGEFCDFDGGGFFDD9GFGGGGFCGECGGC7GFFGFFFFDFFGGGFB,FEGGGGGGF<CCDECFFF;C,GF5GFFF9GGFFDGGGGGGGGGFGGGGGGGGEEDGGEC<<GFACGGFCEGGGGCGGGGGGGGGGGFCGGGGGGGGEGGGFECFGGGGGGCCCCC
@CRWD 128
TAGGGAATCTTCGGCAATGGGGGCAACCCTGACCGAGCAACGCCGCGTGAGTGAAGAAGGTTTTCGGATCGTAAAGCTCTGTTGTAAGTCAAGAACGGGTGTGAGAGTGGAAAGTTCACACTGTGACGGTAGCTTACCAGAAAGGGACGGCTAACTACGTGCCAGCAGCCGCGGTAATACGGAGGGTGCAAGCGTTAATCGGAATCACTGGGCGTAAAGCGCACGCAGGCGGTCTGTCAAGTCGGATGTGAAATCCCCGGGCTCAACCTGGGAACTGCATTCGAAACTGGCAGGCTAGAGGCTTGTAGAGGGGGGTAGAATTCCAGGTGTAGCGGTGAAATGCGTAGAGATCTGGAGGAATACCGGTGGCGAAGGCGGCCCCCTGGACAAAGACTGACGCTCAGGTGCGAAAGCGTGGGGAGCAAACAGGATTAGATACCCT
+
FGGGGGGGGGGGGGGGGGGGGGGGGGFFEGGGGGGGGGGGFGGGGGGGGGGGGGGGGGGGFGGDGGGGGGFFEGGGGGGGGGGGGGGG?FGGGEFFFEGEGC:EFGGGDGFBEFFGGGGFG8FGGFGGGEFGGGFGFFFFGGGGCDEFCCG7FGFGE?FBCEGCCCFGGGECEG<C;FFFF7*5BF#EFECECCA7<FCE:G?<@6FF:AEDEGCGCCFFEEEGCCEEEGGGE>FFF;CGCCCD?>FGC9CCGGGFG@EGGGFCDFF@;:DBCDFGGGC@E@FFAF7GGGFF<GFD=@,B,9FGGGFGGDFGFGGGED@FGGGGGGGF>GDGGGGF9F>DGGGFEAEEB,EGGFFFFGEF7FB7GFCCCFEDGGGGGGGGGGGFGGFGFCFGGGGF@@8CGFGFCGFFF8CEEF@GEDFFFGGFGFGGGGGGFCGGGC<,CA
@CRWD 129
TGGGGAATATTGCACAATGGGCGCAAGCCTGATGCAGCCATGCCGCGTGTATGAAGAAGGCCTTCGGGTTGTAAAGTACTTTCAGCGGGGAGGAAGGTGTTGAGGTTAATAACCTCAGCAATTGACGTTACCCGCAGAAGAAGCACCGGCTAACTCCGTGCCAGCAGCCGCGGTAATACGGAGGGTGCAAGCGTTAATCGGAATTACTGGGCGGAAAGCGCACGCAGGCGGTCTGTCAAGTCGGATGTGAAATCCCCGGGCTCAACCTGGGAACTGCATTCGAAACTGGCAGGCTAGAGTCTTGTAGAGGGGGGTAGAATTCCAGGTGTAGCGGTGAAACGCGTAGAGATCTGGAGGAATACCGGTGGCGAAGGCGGCCCCCTGGACAAAGACTGACGCTCAGGTGCGAAAGCGTGGGGAGCAAACAGGATTAGATACCCT
+
CEDGGGGFGGGGGGGEFC@FGGGGGGGGFDGFGGFGFFFGGGGGGGGGGFEDDFEAF@FFFAFGGFF@CCFGGGG<FGGGGGGFGEGGDGCGGGCFEEEAFCDGG:DFFGGGGCAFG<FGGFFFCEFFGFGGFCGGGGGGGCDGGGFGDGGFFFG93C*1=<CFFFFGFG:CC<FF9B?FG?FGFGFGGGG5C?CGFCEFEGGGGGGGGGGFC-<EC:;GGGDC;CGGDFF?C@FFFGG=9:C<BCECF@FFC:F:>>78DGGFFF,9CF;=>3GFFBFD7CC=:><,FF>,FDFFFGGDFEFFCFCGGF:,EFF9EFFA=@F<B?E>4+7C9EFDGFEGGGDFFFBE,:4=GGGGGF<CEGEGGEF7CFFGGC:C7GEEFGGF<FFCC,GGGEEFCFB@DC@+7GECFGGGGGGGGGGDGGGGGGGFF<@C,CGFA@,@B
@CRWD 130
TAGGGAATCTTCGGCAATGGGGGCAACCCTGACCGAGCAACGCCGCGTGAGTGAAGAAGGTTTTCGGATCGTAAAGCTCTGTTGTAAGTCAAGAACGGGTGTGAGAGTGGAAAGTTCACACTGTGACGGTAGCTTACCAGAAAGGGACGGCTAACTACGTGCCAGCAGCCGCGGTAATACGTAGGTCCCGAGCGTTGTCCGGATTTATTGGGCGTAAAGCGAGCGCAGGCGGTTTGATAAGTCTGAAGTTAAAGGCTGTGGCTCAACCATAGCTCGCTTTGGAAACTTTCAAACTTGAGTGCAGCAGGGGGGAGTGGCATTCCATGTGTAGCGGTGAAATGCGTAGATATATGGCGGAACACCGGTGGCGAAAGCGGCTCTCTGGTCTGTAACTGACGCTGAGGCTCGAAAGCGTGGGGAGCGAACAGGATTAGATACCCT
+
FFFFGFFGGGGAFEEEGGGGGEFGGGGGGGGGGGGGGGGGGGGGGGGCEFECCCEDDEGGFGGGGFGGG>FFGGGGGGFGGCDGCFGG,CBFFGGFDGG7F7FEFFFGGGGGGGECFGFGCFFGGFFGG+8CDA9BF<FGGG,<FGG+CC5FGFGCGFGCEF@FCCFCC,<*=FCC>9BF=?BF3<?C:C:F:FFEECC9?82;8..GGECE8C?EEFG>?*1:ED,E=<:GFF@;?DCFCD>CF?CG@CFFFCEFF$AFF:C@FDGE>;.FC:88CFGFCAFG>F=,;FGFGFGGGFFDFGD3+G@:FB,B,9FB9,CF<EECGGGGDGFGGCGGGGGGF@9FEEFAFEC>8,,FFECC@E@:,8,,EGGGFGGGFCGDCGGG@GCDFE<C7GGGGFGEGFGGGFDGGGGDF:CCFGFCGGCFGGGGFECCGGF<CCCCC
@CRWD 131
TGGGGAATATTGCACAATGGGCGCAAGCCTGATGCAGCCATGCCGCGTGTGTGAAGAAGGCCTTCGGGTTGCAAAGCACTTTCAGCGGGGAGGAAGGCGATAAGGTTAATAACCTTGTCGATTGACGTTACCCGCAGAAGAAGCACCGGCTAACTCCGTGCCAGCAGCCGCGGTAATACGGAGGGTGCAAGCGTTAATCGGAATTACGGGGCGTAAAGCGCACGCAGGCGGTCTGTCAAGTCGGATGTGAAATCCCCGGGCTCAACCTGGGAACTGCATTCGAAACTGGCAGGCTAGAGTCTTGTAGAGGGGGGTAGAATTCCAGGTGTAGCGGTGAAATGCGTAGAGAGCTGGAGGAATACCGGTGGCGAAGGCGGCCCCCTGGACAAAGACCGACGCTCAGGTGCGAAAGCGTGGGGAGCAAACAGGATTAGATACCCT
+
GCDFFBFG@AFGGGGGGGGFFGFDGGGGGGGGGGFGGCEGGGGGGGGGGGGGGGGFGGFGEGDGGC@GGCFFGGEFGGGFGGAFGGGGGGEGEGGFFGGGGGGGGGGGGGGGGGGGGF9FFDGGGGGEFGGGFGGEFGGCGGGCGGGGGGCGGDGGGGCFGFGGGGCFFCF=GGGG<GGF.7>CGCCEEGGGGCGGGGGGGG5A<8+#GFGFE?FECEFG*>GE<?>=E6GEGDG:<EF<:7CGFEFGGGCFGGGFGFCGEDFFDGGGFFF@9C?B?B@C@DFGFC<8GFCF@,C9FEED@,AGGGGGGGGGEFFFDB,AGFF8GF?FF7GGGGGFA7CF>DE9?GCDB,A,FEFC,FDCFCGGGGFF7GFGGGGGGEGFF8GFFGGGGCE@CF@GGGGGGGGGGCGGGGGEGGFGGGFGGGGGEFGGGGGFCEGGCCCBA
@CRWD 55129
TGGGGAATATTGCGCAATGGGCGCAAGCCTGATGCAGCCATGCCGCGTGTATGAAGAAGGCCTTCGGGTTGTAAAGTACTTTCAGCGGGGAGGAAGGTGTTGAGGTTAATAACCTCAGCAATTGACGTTACCCGCAGAAGAAGCACCGGCTAACTCCGTGCCAGCAGCCGCGGTAATACGGAGGGTGCAAGCGTTAATCGGAATTACTGGGCGTAAAGCGCACGCAGGCGGTCTGTCAAGTCGGATGTGAAATCCCCGGGCTCAACCTGGGAACTGCATTCGAAACTGGCAGGCTAGAGTCTTGTAGAGGGGGGTAGAATTCCAGGTGTAGCGGTGAAATGCGTAGAGATCTGGAGGAATACCGGTGGCGAAGGCGGCCCCCTGGACAAAGACTGACGCTCAGGTGCGAAAGCGTGGGGAGCAAACAGGATTAGATACCCT
+
GGGCGGGGGGGGGGGECFECF8FGGCFGGGGGGGGCFGGFGCFGBF7FGGGGGGGGGGGFGGGGFFGGGGGGGGGFGGGGGGGGGGEG@FGGGGGGGGFFC8FGGGGGGGGGGGEGFFEFFGGGGGGCGGGGGFGGGGGFGGGFCGGGGDGGGGGGGGGGGFGGG?FFGGGGEGGGCFGGGDEDEGGDFGFCGGGGGGGGDEEEFGG>GGGGGGGGCFFGGGGGGGEGEGGGGGGFFGGFCGGGGFGGCCFDFGGGGGCGFGGGGGGGGGGGCFGGGGCGEGFGGGGGGGGFFD,CFAGCGGGGGDDGGGFGFAE??<<@CGGGGFEC7GGGFGGGGGGCGGGFGGGGGGF?,CCFFEFGFGGGGGGGFGF:>EC>GGGGFGGGFE9GGGGGGGGGGGGGGGGGF>GGGGGGGGFGGGGGGGGGFFFEF<9GGGFFCCCCC
@CRWD 133
TGGGGAATATTGCACAATGGGCGCAAGCCTGATGCAGCCATGCCGCGTGTATGAAGAAGGCCTTCGGGTTGTAAAGTACTTTCAGCGGGGAGGAAGGGAGTAAAGTTAATACCTTTGCTCATTGACGTTACCCGCAGAAGAAGCACCGGATAACTCCGTGCCAGCAGCCGCGGTAATACGGAGGGTGCAGGCGTTAATCGGAATTACTGGGCGTAAAGCGCACGCAGGCGGTCTGTCAAGTCGGATGTGAAATCCCCGGGCTCAACCTGGGAACTGCATCTGATACTGGCAAGCTTGAGTCTCGTAGATGGGGGTAGAATTCCAGGTGTAGCGGTGAAATGCGTAGAGATCTGGAGGAATACCGGTGGCGAAGGCGGCCCCCTGGACGAAGACTGACGCTCAGGTGCGAAAGCGTGGGGAGCAAACAGGATTAGATACCCT
+
FGF@FE:EFGCFGGGGEFD8,8@CGGG?FCGGGGCCEGGFD8FGGGEFD@ECFFGFGGGGFFF8FCEDE7C=FCGGGGGGG,EA?9CCCGC7F@FFCB=BFFFDFBDFF9AF,<DFGGCF@FA9DFF7CDC9DCFD+@F,>@F@FFGGG8*>FGFCF7FGE<FGCFGGFGEGCFGF?FFFGGGEC@FGFGGGDC5C*09E5CCECFCFCFF/<2FF9EFEC5/*FEBC5CEB<:F69C<FFGGG57:CEC04>C:C*7@CCEEEFG::FCFCGFEF>=@B=CCCFDFCD=E>,@FDD8GCCFEGGCF:7EFFC9F9F<FCF@F8E8A@CCFC??@<<GEFF=FAFF<E=EFEFGFGGGGFCB7FFCFFDB:CCEE:B@@F,C@B,E@C<@DFFC;FCFFFECFCCB,F8CGFCCGCF8FGGGFGGEFFFGFFDFGGCCCCC
@CRWD 51772
TGGGGAATATTGCACAATGGGCGCAAGCCTGATGCAGCCATGCCGCGTGTATGAAGAAGGCCTTCGGGTTGTAAAGTACTTTCAGCGGGGAGGAAGGGTGTAAAGTTAATACCTTTGCTCATTGACGTTACCCGCAGAAGAAGCACCGGCTAACTCCGTGCCAGCAGCCGCGGTAATACGGAGGGTGCAAGCGTTAATCGGAATTACTGGGCGTAAAGCGCACGCAGGCGGTTTGTTAAGTCAGATGTGAAATCCCCGGGCTCAACCTGGGAACTGCATCTGATACTGGCAAGCTTGAGTCTCGTAGAGGGGGGTAGAATTCCAGGTGTAGCGGTGAAATGCGTAGAGATCTGGAGGAAGACCGGTGGCGAAGGCGGCCCCCTGGACGAAGACTGACGCTCAGGTGCGAAAGCGTGGGGAGCAAACAGGATTAGATACCCT
+
GFFFEEGGGGFGGGGFC@F8EFGGGGGGGGGGGGGGGGGFGCFGCGGGGGGGFFGGGGGGGGGGGG7CGGGGGGGGGGGGGGGGGGGGGDGGGGGFCCGGGFGFEGGGGGGGGGGGGGGGGGGGFGEGGGGGGCGGGGGCGGGGGGGGGGEDGGGGGGGGGGGFGGGGGGG;GGGGGFGGDBFGGGGGGGGGGGGGGGGFGGCFGGGFGGGGGGGEGFGCEGGGG>EGGGFBFEGFF9FGGGGGGGGGGGGGGGGGGGEGGCCCFGGGGGGFGGF>FEGDFFD:GGGGGGFFGGGGGGGDF7FFC,CGGGFEFGFGGGGGFF@CGF=+:GGGGGGGGFGDGGEAFFFFEFGGFDEFB?B+GGGGGGFFFGGFEGGGC7@78GGGEF?GGGFCGDGGGGGGGGGGGGEGGGGGGEFGGGGGGGGGGFGFF@9GGFF8CCCCC
@CRWD 81264
TGGGGAATATTGCACAATGGGCGCAAGCCTGACGCAGCCATGCCGCGTGTATGAAGAAGGCCTTCGGGTTGTAAAGTACTTTCAGCGGGGAGGAAGGCGATACGGTTAATAACCGTGTTGATTGACGTTACCCGCAGAAGAAGCACCGGCTAACTCAGTGCCAGCAGCCGCGGTAATACGGAGGGTGCAAGCGTTAATCGGAATTACTGGGCGTAAAGCGAACGCAGGCGGTCTGTCAAGTCGGATGTGAAATCCCCGGGCTCAACCTGGGAACTGCATCCGAAACTGGCAGGCTTGAGTCTCGTAGAGGGAGGTAGAATTCCAGGTGTAGCGGTGAAATGCGTAGAGATCTGGAGGAATACCGGTGGCGAAGGCGGCCGCCTGGACGAATACTGACGCTCAGGTGCGAAAGCGTGGGGAGCAAACAGGATTAGATACCCT
+
CA8AG6@FEFGFGGGFFGEFGFEDGGG8FFFGGGEGGGCGFCDGGDGFGFCGFFFEFFDF8,CEFFGEGEFGGGGFE9EGGFE@<FGGGGC=FE<B+DC@EGFGF=B>D@FG9,>@FBF<9F<F<FFCGGGGGG:CCFFBFFGGF8FEGG>FGGFG9F<FDCEFG?::<FEGGGFEGCDFG*8:5*8CGGFGG;C5>FCF>;:C>F?A?FGGCEG:@<F5#:CGFGGCEFC??5@,2CGF<C:DEG=#C;CC8@>:>*GGFE>BD5?F>C;FG9FGE7@3@1GFFFAD,<DD9>:,,E@+8+CF?<BFFCCFDEFCFEBE,FEEEDGC:BGGFFFFEECEGGFGFB=8C?AGFFDC,9FEFC7,C:GGF=EFF>GF@6+,;GEDGFFCFE,;@ECC:DGGFF@@,F:?CCC@+FFCFGFGGFFGGGFGGGFFGEFFCCC9C
@CRWD 74385
TGGGGAATATTGCACAATGGGCGCAAGCCTGATGCAGCCATGCCGCGTGTATGAAGAAGGCCTTCGGGTTGTAAAGTACTTTCAGCGGGGAGGAAGGGAGTAAAGTTAATACCTTTGCTCATTGACGTTACCCGCAGAAGAAGCACCGGCTAACTCCGTGCCAGCAGCCGCGGTAATACGGAGGGTGCAAGCGTTAATCGGAATTACTGGGCGTAAAGCGCACGCAGGCGGTCTGTCAAGTCGGATGTGAAATCCCCGGGCTCAACCTGGGAACTGCATTCGAAACTGGCAGGCTAGAGTCTTGTAGAGGGGGGTAGAATTCCAGGTGTAGCTGTGAAATGCGTAGAGATCTGGAGGAATACCGGTGGCGAAGGCGGCCCCCTGGACAAAGACTGACGCTCAGGTGCGAAAGCGTGGGGAGCAAACAGGATTAGATACCCT
+
<FFGGGCGGGGGGGGGGGFFGGGGGGGGGGGGFGGGFGGGGGGGGGGGDGGFFF9FCFGGGGGGGGEEGGGGGGGGGGGGGGGGGGGGGFCGGGCFGGCFGGGGGGGGGGGGFDFFGGGGGGGCGGGGGGGGGGGGGGGGFGGGGGGGGG6GGGGGGGGGGGGGGFGGGGGGGGGE9FFGG0FGGGGGGGGGGEEGGGG5<C8EEFGGGGGGFEGGGGGGGGEGDGGGGFGECEGFFGGGGGFEFGGFGGGGGGFGGGEGGGCGC=GGGGGGFFFGCAFFDGGGGFGFGGGGFGFDFCDDF<CFFDFEGGGGGFFGGGFCFFGGGFC::,FA,GEAFGGGGGGGGGGE9FFGGFEFC,C77GGGGGGGGGGGGGGGGGGGFFGGFGGGGGGGGGGGGGFFFFEEEC:FGCDGGGGGFFGGGGFGGGGGGGGGGGGFCCCCC
@CRWD 137
TGGGGAATATTGCACAATGGGCGTAAGCCTGATGCAGCCATGCCGCGTGTGTGAAGAAGGCCTTCGGGTTGTAAAGCACTTTCAGCGGGGAGGAAGGCGATAAGGTTAATAACCTTGTCGATTGACGTTACCCGCAGAAGAAGCACCGGCTAACTCCGTGCCAGCAGCCGCGGTAATACGGAGGGTGCAAGCGTTAATCGGAATTACTGGGCGTAAAGCGCACGCAGGCGGTCTGTCGAGTCGGATGTGAAATCCCCGGGCTCAACCTGGGAACTGCATTCGAAACTGGCAGGCTAGAGTCTTGTAGAGGGGGGTAGAATTCCAGGTGTAGCGGTGAAATGCGTAGAGATCTGGAGGAATACCGGTGGCGAAGGCGGCCCCCTGGACAAAGACTGACGCTCAGGTGCGAAAGCGTGGGGAGCAAACAGGATTAGATACCCT
+
FGGGGCEFDFFGGGGGGGGGGGEEGDGGGFGGGGGGGGGG9EGGGGGGE@FGGGGFFGFGGGGGGGGGGCCGGGGGGGGGGFGGGGGGGGGGGGGGGGGGGGGFGFFGGGGGGGGGGFGGGGGGGGG=FGDFGCGGG>CFGGGGCFFGDGGGGFCFGGGFDGCGGFGG>GGGGEDG@GGGE<FEC<EEGGGGGGG?>?FFEG>FGGG=GFGGE:G(GGEEEDGGGGGGGGF37<C=D3**5=CDBEG8CF@;<EFGGGGFEFCFGGGCGFGGGC;FECGGCFDGGFCGFCGFDDE=FGGDFGEGEGGEGFFGGGFBEB,B,F<8FF9GGECFDGFGGGGFDGF9GGFGFGF<GGCGFCFCGGFFGGGGGGGGGGGGGGCGFGGGGGGFFAFGDGGGGGGF<GEF7EEGGGGGGEGGFFCGGFEGGGGGFE@GFGGF@CCCC
@CRWD 138
TGGGGAATATTGCACAATGGGCGCAAGCCTGATGCAGCCATGCCGCGTGTATGAAGAAGGCCTTCGGGTTGTAAAGTACTTTCAGCAGGGAGGAAGGCGATAAGGTTAATAACCTTGTCGATTGACGTTACACGCAGAAGAAGCACCGGCTAACTCCGTGCCAGCAGCCGCGGTAATACGGAGGGTGCAAGCGTTAATCGGAATTACTGGGCGTAAAGCGCACGCAGGCGGTCGGTCAAGTCGGATGTGAAATCCCCGGGCTCAACCTGTGAACTGCATTCGAAACTGGCAGGCTAGAGTCTTGTAGAGGGGGGTAGAATTCCTTGTGTAGCGGTGAAATGCGTAGAGATCTGGAGGAATACCGGTGGCGAAGGCGGCCCCCTGGACAAAGACTGACGCTCAGGTGCGAAAGCGTGGGGAGCAAACAGGATTAGATACCCT
+
GGGGGFEGGGGGCFGGGGGGGGGGGGGGGGGGGFGGGG@FCEGGGGGFC,C,CEFFFGGGDDGGGGGG,,@FGGGFGFGGGG9FGFGGGGFGGGGG@FEGGGCFFAFEEEFGD<C<E?BFGCCFF<C>7BF,BF7>FFGGGGGGAAFBF8CFFB9FFF<:7>@FFGGGGGEGGGG>:GFGCCFE'%C>FCFFGGEC:?BFF*3:8C?CGFGFE9?EC?8CE03A;EC=7BF9<#A:DGFFDFGDEGGCFC?CGDGG<>FCF:A?DCE=E>7><;/GECDFGGGGGGGGGFAD,FC,F8D:FGGGGGGGGFF,C,E?C,8@?<:+,FGFF7GGGGGFA@EGGFFGGGCF9FCGGGFEEE,GGGGFGFGGGCCGCGGFFGCEEGGGFGFEDEC<GGGGGGEF<?GGFDFE87DGGGGGGGGGGGGGGGGGGGGGGGGGCBCCA
@CRWD 88753
TGGGGAATATTGCACAATGGGCGCAAGCCTGATGCAGCCATGCCGCGTGTGTGAAGAAGGCCTTCGGGTTGTAAAGCACTTTCAGCGGGGAGGAAGGCGGTACGGTTAATAACCGTGCCGATTGACGTTACCCGCAGACGAAGCACCGGCTAACTCCGTGCCAGCAGCCGCGGTAATACGGAGGGTGCAAGAGTTAATCGGAATTACTGGGCGTAAAGCGCACGCAGGCGGTCTGTCAAGTCGGATGGGAAATCCCCGGGCTCAACCTGGGAACTGCATTCGAAACTGGCAGTCGGGAGTCTCGTAGAGGGCGGTAGAATTCCAGGTGTAGCGGTGAAATGCGTAGAGCTCTGGAGGAATACCGGTGGCGAAGGCGGCATACTGGACGAAGACTGACGCTCAGGTGCGAAAGCGTGGGGAGCGAACAGGATTAGATACCCT
+
CFE,6BCFF9,FGFFGGFC<@@:FEG>@8FGGEFFGF88FFFFFGGGGGF7FFFGC,CEFEFCGFGGEFGE?<EF,CFGGC9EFGFFBE:CFGGGF>F7FGDE7C,BF<9C<FFGEDGG++385>,++8D*@@>7*><,*=BF*<3<BCFGEBCFC7C*<<FFCCFF8:=7C88C;<C:1;;*88EE3<FF0G@8+232<>;CG:EC21ACFE>EGGCEEC5/C5ECEECCC?BC?;<GEGCFCD6F7?1CCCEGECC:CC7C@9CE6:EFC?F@55>CG<=@<C8GGFF>@+@,<,9EEECGFFFE+F:>+?B????,EBE<F<E9=8+CCF<F@B=?C:<?9C=FB,FEFC,?C,F<7CDGFFB8,<CEGGEF,F<,C,<C,:CFF<GFGDGEFB?EEDGGFF7GGGGFEGEDGGGGGEB,GGGCFGGGGGFFFCCCCC
@CRWD 50015
TGGGGAATATTGGACAATGGGCGCAAGCCTGATCCAGCCATGCCGCGTGTGTGAAGAAGGCCCTCGGGTTGTAAAGCACTTTCAGTGGGGAGGAAGGGTGTTGTGTTAATCGCACAGCATTTTGACGTTACCCACAGAAGAAGCACCGGCTAACTTCGTGCCAGCAGCCGCGGTAATACGAAGGGTGCAAGCGTTAATCGGAATTACTGGGCGTAAAGCGCGCGTAGGTGGTTCGTTAAGTTAGGAGTGAAAGCCCCGGGCTCAACCTGGGAATTGCTTCTAAAACTGGCGAGCTAGAGTATGGTAGAGGGTGGTGGAATTTCCTGTGTAGCGGTGAAATGCGTAGATATAGGAAGGAACATCAGTGGCGAAGGCGACCACCTGGACTAATACTGACGCTGAGGTGCGAAAGCGTGGGGAGCAAACAGGATTAGATACCCT
+
EGGDGGGGFGGGFGGGCEG,C8CFEGDFDFGGGGGGGGGGGGG8FFCGEGGGGFGGGCE@FGGGGGFFF7@FGGF<5EFGFGGC,CFGGDGGGGGGGDGG:FGFGF8EEG,+FEEGFGGGFFGFGGFGGGGGFDEG<8FGGGGGFFGGGG*B:FC;FCA:FGFGCEFC@FGGGGFFCFFG=EGDFEEGGGG?DF@/FFFF@GEGGGCFF6C5?48@CG5:>EEGGGGCFGGGGGGGEGFFG@<FEFGFGFFFCGFFGEFEGDFFFGFG><FCFEFF9ABAFFFFFEGFC+;9FGDEF9F9,?A4,,EAC+==,F<,?9FF=B=A9,=7@E>?99FC?B,::CFEEFFFFFE8@,9DFCC69-C8@:B,,<77@FC9GFCEGFGFFFC<6,@F>GEGEGFF8FF>GGGGFECCGGGEGGFGGGGGFCDGGFGGGGGGCCCCC
@CRWD 141
TGGGGAATATTGCACAATGGGCGCAAGCCTGATGCAGCCATGCCGCGTGTATGAAGAAGGCCTTCGGGTTGTAAAGTACTTTCAGCGGGGCGGAAGGCGATAAGGTTAATAACCTTGTCGATTGACGTTACCCGCAGAAGAAGCACCGGCTAACTCCGTGCCAGCAGCCGCGGTAATACGGAGGGTGCAAGCGTTAATCGGAATTACTGGGCGTAAAGCGCACGCAGGCGGTCTGTCACGTCGGATGTGAAATCCCCGGGCTCAACCTGGGAACTGCATTCGAAACTGGCACGCCAGAGTCTTGTAGAGGGGGGGAGAATTCCAGGTGGAGCGGTGAAATGCGTAGAGATCTGGAGGAATACCTGTGGCGAAGGAGGCCCCCTGGACAAAGACTGACGCTCAGGTGCGAAAGCGTGGGGAGCAAACAGGATTAGATACCCT
+
C8CCEDGGGGGGGGGFE<C,C@BCCGGGDFGFGG<EGGGFEFGGGDCGDFGGGFGGGGGGGGFGGGEEEEFEGGGGGGGGGFGGGGEGCF+>F@+=+=++8>CF,@FGFGGGF<DF<CCCFEFFFGGGGFGGGGGG7CFFGGGGGGFGGG8FGGGGCEC:F:CGFF7FFFGGGGGG7@95?===CEGDGGG>EEEEFGG?DE9<<CE?C8FGA:CE3<:&>ECEEGG=GGGC::@CDG$=2><DF@:CCF?G8><C8BFGDEGGFFCD>FGGG<@@FAF0$0855,FBEC@+,8,DFF=DCDD=EFGFB::8,B,@A5,B4,8GGFF:+CCF?C??<,,EDGFFF<5:,?C=8FGGFEF,C-F8FB8,@A6C,,,F@7GCFEE<,C6,E<FGFCDF:CFFCGF@7C:A9,@+:FFBGGFGGGGGGF@EF<<C<EFF<B8@B
@CRWD 50401
TGGGGAATATTGCACAATGGGCGCAAGCCTGATGCAGCCATGCCGCGTGTATGAAGAAGGCCTTCGGGTTGTAAAGTACTTTCAGCGGGGAGGAAGGCGTTGTGGTTAATAACCACAGCGATTGCCGTTACCCGCAGAAAAAGCACCGGCTAACTCCGTGCCAGCAGCCGCGGTAATACGAAGGGTGCAAGCGTTAACCGGAATTACTGGGCGTAAGGCGCACGCAGGCGGTCTGTCAAGTCGGATGTGAAATCCCCGGGCTCAACCTGGGAACTGCATTCGAATCTGGCAGGCTAGAGTCTTGTAGAGGGGGGTAAAATTCCAGGTGTAGCGGTGAAATGCGTAGAGATCTGGAGGAAGACCGGTGGCGAAGGCGGCCCCCTGGACAAAGACTGACGCTCAGGTGCGAAAGCGTGGGGAGCAAACAGGATTAGATACCCT
+
EFC@FF7CFFFGCFFFGGE8EEEGGGGDGGGGGFFGGGFGGGGDGCGGGGGGGGGGFGCFGGGGGGEGGCEGGGGGGGGGGAFGF9FEGE:BFG,4:<:FE+:B+,BD??FAB,,D>DFC>DF+,@7@<EGGG>*@*@<,8,5,?FC7*>*FFF?E,8FCF1B,68CF:*1=<*=F7C<F*2:CCCC5@+<**ACEG+3:*22*,+:)EEC;86;8C?8?CC,@B2C:/<4/2>829;5</1,<,<@,FCCEECEFC+:8BCFDFGFCGFCCB9FCD:>@>C83,CGFGGGGGFFDD9FF:9GFFFF7FF+AE9GEFBGCEGFCGGGGECEEGGGFF@EEGFDCGGFFGFGDCDEFFC8+F@7GDGGGGGGGGGGGGGGE@FEDFGGGGFFAGGGFCC<D8EBEFB7FD,,GDGGGFFGFGFC--CEFGFFGGGGECC?CC
@CRWD 143
TGGGGAATATTGCACAATGGGCGCAAGCCTGATGCAGCCATGCCGCGTGTATGAAGAAGGCCTTCGGGTTGTAAAGTACTTTCAGCGGGGAGGAAGGCGATAAGGTTAATAACCTTGTCGATTGACGTTACCCGCAGAAGAAGCACCGGCTAACTCCGTGCCAGCAGCCGCGGTAATACGGAGGGTGCAAGCGTTAATCGGAATTACTGGGCGTAAAGCGCACGCAGGCGGTCTGTCAAGTCGGATGTGAAATCCCCGGGCTCAACCTGGGAACTGCATTCGAAACTGGCAGGCTAGAGTCTTGTAGAGGGGGGTAGAATTCCAGGTGTAGCGGCGAAATGCGTAGAGATCTGGAGGAATACCGGTGGCGAAGGCGGCCCCCTGGACAAAGACTGACGCTCAGGTGCGAAAGCGTGGGGAGCAAACAGGATTAGATACCCT
+
FGFFGEGDFGGFGGGGGGGGGGGGGGGGGGGGGGGGGGGGGGGGGGGGGGGGGGGFEGGGFFFGGGGGGGGGGGGGGGGGGGGGGAFGGGEGGGFCFGG+FCFGGFGDGGGG9FEDFB9FFGGGGGGCFGGGGGGEGF?GGGGGGGGGGDGGGGFFGG:CEFGDGGGGGGGGGGGDDGGG=0<FE-8C8EGFGDEC:97ACE+<CGGDGGGGGCEGFGGGG><G3GECGCFGFFGGFCDFDDGEC@ECFG%00GFEEFEGGGGFFGGGGGGGFFGFF@F<GGCFGGFF:79GGGFF=CGGF9GGGGDEECGDFGFFFGFGGGGGGF9FFEGEF:GGGGGGDFC,9AFFGFFGGGFGGF7GGGGGGGGGGGGDGGGGGCGGGGGGGGGGGGFFGGGGGGGGGGGGGFFEFDGGDGGGGGGGGGGGGGFCF@9GGGFCCCCCC
@CRWD 144
TGGGGAATATTGCACAATGGGCGCAAGCCTGATGCAGCCATGCCGCGTGTATGAAGAAGGCCTTCGGGTTGTAAAGTACTTTCAGCGGGGAGGAAGGCGTTGTGGTTAATAACCACAGCGATTGACGTTACCCGCAGAAGAAGCACCGGCTAACTCCGTGCCAGCAGCCGCGGTAATACGGAGGGTGCAAGCGTTAATCGGAATTACTGGGCGTAAAGCGCACGCAGGCGGTCTGTCAAGTCGGATGTGAAACCCCCGGGCTCAACCTGGGAACTGTATTCGAAACTGGCAGGCTAGAGTCTTGTAGAGGGGGGTAGAATTCCAGGTGTAGCGGTGAAATGCGTAGAGATCTGGAGGAATACCGGTGGCGAAGGCGGCCCCCTGGACAAAGACTGACGCTCAGGTGCGAAAGCGTGGGGAGCAAACAGGATTAGATACCCT
+
CFGFGGCGFFGGGGGGGGGGGGGGGGGGGGGGGGGGGG9EFGGGGGGGGGGGGGGGDDEGFFGFFEGDGGGGGGCFFFFGGGGGGGGGGGGGGDF@CFGGGGCFE=FFGGGGG8FDGGGGGGGGGGGFEGGGGG7FFDGFGGGGGGGGGE5CGGC,CFEFGGGGGEGFGGGGGGGGGGFGGGGGGGGG>G7;CFCEF?A@EGGGGGG7<FGGGCEE=GEEGGGGG>FEGGGC?2,:33@<EGGGF,>;B<BFF8ACG;FGGE5@GGFGFFDECFB@8<C3@GFFCFB@FGGGGFFFF=B>9D@CEGDFC=<D?C:9F?EE8GGGFGGGGGGGEGFGFFFGGDGGFDFFF9GGGGGGFF7GGFFEFCFBCGGGGGGGCCGFCGGGGF@FC,CFDGGGCECFFF:F:7GGGGGGGEGGGGGGGGFECC<GGGGFGGFAC@,BA
@CRWD 71246
TGGGGAATATTGCACAATGGGCGCAAGCCTGATGCAGCCATGCCGCGTGTATGAAGAAGGCCTTCGGGTTGTAAAGTACTTTCAGCGGGGAGGAAGGGAGTAAAGTTAATACCTTTGCTCATTGACGTTACCCGCAGAAGAAGCACCGGCTAACTCCGTGCCAGCAGCCGCGGTAATACGGAGGGTGCAAGCGTTAATCGGAATTACTGGGCGTAAAGCGCACGCAGGCGGGTTGTTAAGTCAGATGTGAAATCCCCGGGCTCAACCTGGGAACTGCATCTGATACTGGCAAGCTTGAGTCTCGTAGAGGGGGGTAGAATTCCAGGTGTAGCGGTGAAATGCGTAGAGATCTGGAGGAATACCGGTGGCGAAGGCGGCCCCCTGGACGAAGACTGACGCTCAGGTGCGAAAGCGTGGGGAGCAAACAGGATTAGATACCCT
+
AFGGEGGGGGFGGGGGGGGC8CFEGGGGGGGGGGFGGGGGGGGGGGG:FEGFGGGGGFFFGGGGGGGGGCG@CCGGDGGGGGGGGGGGGEGGGCGGGGGEEG9FGGGGGGGGGGGGGGGGGGAFFEG=FFGFGEGGGGGGGGGGGGGGGGD*FFFFGGEG@FGGGGGGGGGGG;GG?F>FEEGGECF<BC<FGEG*@9CGCD>>CCFFGC>GGGGGGGEFDEGGGCBCEDG8GFGGFCGFGFGCFFAGCGFGGFCGFDFGGEF?FFGFCGGGGGGGGFFGGF9AF7FFF>@,,>8A8DC33@@A=@F:BGGFE9FCFGGGGGGECFGGGECCECFCGGGGGFFAEGGGGGGGGFEFFGDEGF>GGGGGFFCGGGGGGGDEDGGGGGGGFGCGECGGGGGEDGGGGGGGFGGGGGGGFGFCGGFGGGGFFAGGGGGGCCCCC
@CRWD 51696
TGGGGAATATTGCACAATGGGCGCAAGCCTGATGCAGCCATGCCGCGTGTGTGAAGAAGGCCTTCGGGTTGTAAAGCACTTTCAGCGGGGAGGAAGGCGGTGAGGCTAATAACCTTGTCGATTGACGTTACCCGCAGAAGAAGCACCGGCTAACTCCGTGCCAGCAGCCGCGGTAATACGGAGGGTGCAAGCGTTAATCGGAATTACTGGGCGTAAAGCGCACGCAGGCGGTCTGTCAAGTCGGATGTGAAATCCCCGGGCTCAACCTGGGAACTGCATTCGAAACTGGCAGGCTAGAGTCTTGTAGAGGGGGGTAGAATTCCAGGTGTAGCGGTGAAATGCGTAGAGATCTGGAGGAATACCGGTGGCGAAGGCGGCCCCCTGGACAAAGACTGACGCTCAGGTGCGAAAGCGTGGGGAGCAAACAGGATTAGATACCCT
+
GGCFGGDGFGGAEGGGGGGD8FFGGGGFGFGFFGFGGGGGGGGGGGGGG7FGEFFGGGGGCCGGGGG:FEFCGGG<DFGGAFFG9<CFDGGCCDG8?@E+=38BFG8,BB,<<,DFFFD+DFFFGGG:>FGGG7<*>C7,>FGGGGFEGGGGGGG,?<F<FFFGGFGGFFGEEEGGB:,<<EECD.;8EFFGECCCECCFGG.CFG?GGGDFGGGGFGC;>6EGDEGEGGGF<F43AGGFC=3?@FE,GGGG;GFGGFFEFE:EFGG;GCGGF5FF@<C:+CGCGGFD>,FFAD8,F@B6,,CGGGGGFCCACB?,FFA<FFF?8GGECGGGGGGGGGGGGGGGFFC,?CAFGGGFFAF@FEC@GGGGGFFFFFCEF@C:<GGGFCC,<,9EGGGGGGGF@GF:GEFE,FGGGGGGGE<FFFFGGGGGGGFGGFCCBC@<B
@CRWD 70017
TGGGGAATATTGCACAATGGGCGCAAGCCTGATGCAGCCATGCCGCGTGTATGAAGAAGGCCTTCGGGTTGTAAAGTACTTTCAGCGGGGAGGAAGGCGATAAGGTTAATAACCTTGTCGATTGACGTTACCCGCAGAAGAAGCACCGGCTAACTCCGTGCCAGCAGCCGCGGTAATACGGAGGGTGCAAGCGTTAATCGGAATTACTGGGCGTAAAGCGCACGCAGGCGGTCTGTCAAGTCGGATGTGAAATCCCCGGGCTCAACCTGGGAACTGCATTCGAAACTGGCAGGCTAGAGTCTTGTAGAGGGGGGTAGAATTCCAGGTGTAGCGGTGAAATGCGTAGAGATCTGGAGGAATACCGGTGGCGAAGGCGGCCCCCTGGACAAAGACTGACGCTCAGGTGCGAAAGCGTGGGGAGCAAACAGGATTAGATACCCT
+
FEGGGFDGFGGGGFFGGGF@DGEGGGDGGGGGGGGGGGGGGGGGGGGGGEGGGGGGGGFGGGGGGGGGGGGGGGGGGGFGGAFGGGGGGGGGGGGGGCEEGGGGGFGGCGGGGGGG9FGGGGGGDFEGGGGGG7FGGGCBFCFGGGGGGGGGGGGGGGGGGGGGGGGGGEGG>FGGFGGGGGGGG?EGGGEFECEDE@FFC;:EGGGGGGGGGGGGCFGG?>DEGGGEGGFGCGFFGGGGGGGGFGFGGGGGGGGGGGEFG@CFFEE9FFFGFFGGFFDFFGGGGFGGFDEF=,FCDGDFGFEFA>37GGF<EGF9GGGGGE8CGGGFC@CECGGEA7GGGGGGGGEGGGFGGGFGGGGFFEGGGEFDGGGGFC7FGGEF8GE9FFGGGGGGGGEGDGGGGGGGGGGGGGGGECGEGGGGGGFGGGFGGGGGCGGGCC9@@
@CRWD 71313
TGGGGAATATTGCACACTGGGCGCAAGCCTGATGCAGCCATGCCGCGTGTATGAAGAAGGCCTGCGGGTTGTAAAGTACTTTCAGCGGGGAGGAAGGCGATACGGTTAATAACCGTGTTGATTGACGGAACCCGCCGAAGAAGCACCGGCTAACTACGTGCCAGCAGCCGCGGTAATACGGAGGGTGCAAGCGCTGACCAGAATTACTGGGCGTAAAGCGCACGCAGGCGGTCTGTCCAGTCGGATGTGAAATCCCCGGGCTCAACCTGGGAACTGCATCCTAAACTGGCAGGCTTGAGTCTCGTAGGGGACGGTGGAATTCCAGGTGTAGCGGTGAAATGCGTAGAGATCTGGAAGAATACCGGTTGCGAAGGCGGCCTCCTGGACGGCAACTGACGCTCAGGTTCGAAAGCGTGGGGAGCGAACAGGATTAGATACCCT
+
C6<@7FCC-CE<@<EG,CEFCFG@FEB@F,E<FCGE,<<@CCFGGGE:@8,,<CEFFEGGFAF,E+@7C,>?CED@@FF,,C-CA,7@=CFDCFD<@AFDCCECB=C:,<CC9,>3>@,@AFA=<,<**85@777***>:FFB8F,::F@8=FA9<CC2,<F9<FFC,+:*/::5;C<CF8*:>8*8;+A,*1?8*8,<,2@0<FF,CGECCCEGGGF7:#1:::EGGC8=C85C<.#DGGE8F9GFC@EGGC9C17CFCF@;9ED@#@,:5<=>D$@><3,,,>><=D3=>,>B,D97@7>CFDA8++4,+,E?,FEF?,GGGGGGGGGGGGE?9GGFCFF<GGFF8FGCFEEF9DED=>CC8EF7GGGFDGDGFGE@@?GC@7,86,69FGGGFEFFGCFFEC,EGDF@EC@GEFC@CCB,FEGFFB<GFGGGF@CCC<
@CRWD 149
TGGGGAATATTGCACAATGGGCGCAAGCCTGATGCAGCCATGCCGCGTGTATGAAGAAGGCCTTCGGGTTGTAAAGTACTTTCAGCGGGGAGGAAGGGAGTAAAGTTAATACCTTTGCTCATTGACGTTACCCGCAGAAGAAGCACCGGCTAACTCCGTGCCAGCAGCCGCGGTAATACGGAGGGTGCAAGCGTTAATCGGAATTACTGGGCGTAAAGCGAACGCAGGCGGTTTGTTAAGTCAGATGTGAAATCCCCGGGCTCAACCTGGGAACTGCATCTGATACTTGCAAGCTTGAGTCTCGTAGAGGGGGGTAGAATTCCAGGTGTCGCGGTGAAATGCGTAGAGATTTGGAGGAATACCGGTGGCGAAGGCGGCCCCCTGGACGAAGACTGACGCTCAGGTGCGAAAGCGTGGGTAGCAAACAGGATTAGATACCCT
+
FGGGGCGG9FGGGGGGGGGGGGGGGGGGGGGGGGGGGGFGFGGGGGGGG:EFFF<FFGGGADGGGGE:FEFGGGGFFGGGGDGGA,@CCGGEFEEE7FFGCAFGG@F9FFGFGGGF9F=BFGGGGA=BFF7DFFG7FEGGGGFGGFGGGGGGGGCGGF>CGGG7FGGGGGGEEFFGFGGGGGGGE*CEFEFGGGGG@9FFGGGGGGD?EFFFGGGGFFC/#*GGGGGGG>GEDFBCG<CGGGCGFC?F4CBG9#<CFF?FFG>9?<CC:GGF@5=@4A<=@<C,:@3,BA@,F<FF,E:@+@D;<F>:=73=CDA,C,,<DEF8FGE@8+7=?5C?@4+7DGFE;C,9,C,4,GGFGFF4+7FEGDGF@DCEFDEC@C@E<E,@B,D666,A:@C@7F@GGGFCGGGGFGEDEEFFEC,GGFCEGGFEFAC@,C8E@@,A8
@CRWD 150
TGGGGAATATTGCACAATGGGCGCAAGCCTGATGCAGCCATGCCGCGTGTATGAAGAAGGCCTTAGGGTTGTAAAGTACTTTAAGCGGGGAGGAAGGGAGTAAAGTTAATACCTTTGCTCATTGACGTTACCCGCAGAAGAAGCACCGGCTAACTCCGTGCCAGCAGCCGAGGTAATACGGAGGGTGCAAGAGTTAATCGGAATTACTGGGCGTAAAGCGCACGCAGGCGGTTTGTTAAGTCAGATGTGAAATCCCCGGGCTCAACCTGGGAACTTCATCGGATACTGGCAAGCTTGAGTCTCGTAGAGTGGGGTAGAATTCCAGGTGTAGCGGTGAAATGCGTAGAGATCTGGAGGAATACCGTTGGCGAAGGCGGCCCCCTGGACGAAGACTGACGCTCAGGTGCGAAAGCGTGGGGAGCAAACAGGATTAGATACCCT
+
CFEGGGGGGGGGGFCFGGCFGGCGGEGGGGGGGG9EF8EEAEC8FGCFEFFFGF,CEGGG@EC8,CEFFCEEGFFFFGGGGG,CDFFCCF@>CBAFGGFCFG<A@CFFDGFFFDFC<,<?FCF?D<:3DFEFFG7C<3>FFC@FF7FFG7:FG7FFFEFFFCAFB?:>:C<<FBBFGFFFG:FFGGG8,7<28?9<CCA<BE;8EC1<<C8>EGGGF.??@EDFGGG=CCECG@:C7CFG=>70/B@40<9<GC8CF@.83819,FCCFAEEG,53+@C>3,@,3FAFEB=3,A>CCDBF>3FGFA=A=+F8FFE@?,<:,8F<?FCC:8=6,FC,E:=8+4,FFCFF?AGGFGGGEC,7?GFC+F?,DAEEF@@68+@FFGF:GEF<GGFGFFB+CCCFFF87FCCAF7DFF@CEGFCGGFA<9GGGFAE9GGGGCCCCA
@CRWD 75023
TGGGGAATATTGCACAATGGGCGCAAGCCTGATGCAGCCATGCCGCGTGTATGAAGAAGGCCTTCGGGTTGTAAAGTACTTTCAGCGGGGAGGAAGGGAGTAAAGTTAATACCTTTGCTCATTGACGTTACCCGCAGAAGAAGCACCGGCTAACTCCGTGCCAGCAGCCGCGGTAATACGGAGGGTGCAAGCGTTAATCGGAATTACTGGGCGTAAAGCGCACGCAGGCGGTTTGTTAAGTCAGATGTGAAATCCCCGGGCTCAACCTGGGAACTGCATCTGATACTGGCAAGCTTGAGTCTTGTAGAGGGGGGTAGAATTCCAGGTGTAGCGGTGAAATGCGTAGAGATCTGGAGGAATACCGGTGGCGAAGGCGGCCCCCTGGACAAAGACTGACGCTCAGGTGCGAAAGCGTGGGGAGCAAACAGGATTAGATACCCT
+
GGFFFDEGGFFGGGGEFGCFDGGGGGGGGGGGGGGGGGGGGGGGGGGGGGGGGGGGGGGGGGGGCFEEFCCGGGGGGFFEFFGG<AFECF@FGGGGG7ECFGDFGGGGGGGGGGGGGFGGGGGCFGGGGGGGC@FGG7FFGGGGGFGE7C7CFECEFE?DFGFFCEFFFFDFEBEGCGGFG:FDEF7.:F?EGEGGG=GFECCGGGGGEEEFE;GGF7CC>EEEGGGGEGFCEGGC;GFFCF<?BFGFFC@9>GGGFGGEGGFCGGFGF*GFCCFGGGGGF<<C@7FGF8GFEFFFFGGFFFFDA@EFEGGGFFAFECFGF8EBGCGFCB7GGGGFFC>DGFCGGEEFGAGGGFDCFFFGFEGGFC@EFGFDGDGEC7GGFGGFGFFFGDGGGGGGGFFF<CEGGFCFF>GF@GFEEGGGGGFGFEFGGE,GGGFGC8CB8
@CRWD 152
TGGGGAATATTGCACAATGGGCGCAAGCCTGATGCAGCCATGCCGCGTGTATGAAGAAGGCCTTCGGGTTGTAAAGTACTTTCAGCGGGGAGGAAGGCGATAAGGTTAATAACCTTGTCGATTGACGTTACCCGCAGAAGAAGCACCGGCTAACTCCGTGCCAGCAGCCGCGGTAATACGGAGGGTGCAAGCGTTAATCGGAATTACTGGGCGTAAAGCGCACGCAGGCGGTCTGTCAAGTCGGATGTGAAATCCCCGGGCTCAACCTGGGAACCGCATTCGAAACTGGCAGGCTAGAGTCTTGTAGAGGGGGGTAGAATTCCAGGTGTAGCGGTGAAATGCGTAGAGATCTGGAGGAATACCGGTGGCGAAGGCGGCCCCCTGGACAAAGACTGACGCTCAGGTGCGAAAGCGTGGGGAGCAAACAGGATTAGATACCCT
+
,FGGGEGGGGFGGGGGGGGCFFGGGGGGGGGGGGGGGGGGF8FGGGGGGGGGGGGGGGGGGGGGGGGGGGGGGGGFGGGGGGGGGGGGGGCGGGGGGGGGGGGGGFGGGGGGGGGGGGGDGGFFGGGFGGGGGGGGGGGGGGGGGGGGGGGGGGGGGGGGGGGGGGGGGGGGGGGGGGGGGGEGGEEDGGGGG=GCGGGGGGGGGGGEGGGGGGDGGGGGGGGFGGGGGGG:FGGDCGGEFFGGGFEFFFGGGGGGGGGGGGFFDGGGGGGGGGFGGFGGFGFDGFDGGGGFE,B,FCGF:FDGGGGGGGGGGGGFAGGGGGGGGGGGGEGGGEDGGGGGGFFGFFGGFGGGGGFGGGGGGGGGGGGGGGGGGGGGGGGGFGGGGFGGGGGGCGGGGGGGGGGGGGGGGGGGGGGGGGGGGGGGGGGGGGGGGGGGCCCCC
@CRWD 153
TGGGGAATATTGCACAATGGGCGAAAGCCTGATGCAGCCATGCCGCGTGTATGAAGAAGGCCTTCGGGTTGTAAAGTACTTTCAGCGGGGAGGAAGGCGATAAGGGTAATAACCTTGTAGATTGACGTTACCCGCAGAAGAAGCACCGGATAACTCCGTGCCAGCAGCAGAGGTGATACGGAGGGTGCAAGCGTTAATCGGAATTACAGGGCGTAAAGAGCACGCAGGCGGTCTGTCAAATCGGATGTGAAATCCCCGGGCTCAACCTTGGAACTGCATTCGAAACTGGCAAGCGTGAGTCTCGTAGAGGTGGGTAGAATTCCAGGTGTAGCGGTGAAATGCGTAGAGTTCTGGAGGAATACCGGTTGCGAAGGCGGCCCCCTGGACGAAGACTGACGCTCAGGTGCGAAAGCGTGGGTAGCAAACAGGATTAGATACCCT
+
C,@,6CFFF9EGGFFCFCF,,;@+@7@,,C,C,C,ECFGCE8F8FFB7@:F9E@@FFFFF6E<8FGG7C,8?EFFCEEDFA9,CC<4=FF+@+B:,+,4+6FFG>,88=CC,CBDEF9,@<,==CFF+@FGA<<7+5>FG8@D8,38C7@*>FD?,3>FGC*9,1?,8,=3<68<<>FFF:<7E@:@9<FF7$<;#-,<$:CE>ECE#<;C8:?C?5C%@CF6:&2:>/EC*29FC88:#(+59)E;>@8=7EC<<F@BEEC*D<2F'@39;8,C<@7C@>>=,,BC><:>+B@,>@,=:F@CFGGGFCB,DE5?,C,<FGFGCFFCC@++@9,,?,=7DCB,FGFEA,EFFFECDE<<:CCC8CC:DGFC7@>EGGGFB;;GCDGGGFDE@:@FCFEE8GGGGGFB9CDGF@7F8<C,<AGFCC<9FEECEE<@C8,AA6
@CRWD 154
TGGGGAATATTGCACAATGGGCGCAAGCCTGATGCAGCCATGCCGCGTGTATGAAGAAGGCCTTCGGGTTGTAAAGTACTTTCAGCGGGGAGGAAGGCGATAAGGTTAATAACCTTGTCGATTGACGTTACCCGCAGAAGAAGCACCGGCTAACTCCGTGCCAGCAGCCGCGGTAATACGGAGGGTGCAAGCGTTAATCGGAATTACTGGGCGTAAAGCGCACGCAGGCGGTCTGTCAAGTCGGATGTGAAATCCCCGGGCTCAACCTGGGAACCGCATTCGAAACTGGCAGGCTAGAGTCTTGTAGAGGGGGGTAGAATTCCAGGTGTAGCGGTGAAATGCGTAGAGATCTGGAGGAATACCGGTGGCGAAGGCGGCCCCCTGGACAAAGACTGACGCTCAGGTGCGAAAGCGTGGGGAGCAAACAGGATTAGATACCCT
+
,@,CCCEFFDFDGEFGFFF,CFG>CCCCCAFGGGFFGGGGGGGGGGGGGGFGGEGGG@,E<F@FGGGDC:FGGGFC?FFGGGGGDGCGGFEFFGGEGGGD7FG99<FDGCGGFGGGDFCCGDGCGGDEFGDCG:FGCFDF<FFGGG7C78CGGGF?FGCCGFFCFGGGG7F@CFGGCGGFDGBECCGE6CFGGGGG5995CGGD<CF0GFCF?9?EF:CC5:CGG<FCC=41*'0@DFG#A=147CGE@,9+<<EGGG?GFEGF@63FGF,D:#1FFDDE=FGFFDFFAGFFGF>>,DFF9GGGGGGGGGGFE,FBDFEGGFGGGGGGECGFF9<?@B+GGGFAFCDGGGGGF9FGFFF7C>FGFGDGFGGGFDGGEF@:FFGGFDGGGF<FEGGEGGEGFFF@GGGGGF:EGGGEGFGGGGDGFGGGGGGFFEGGCCACC
@CRWD 155
TGGGGAATATTGCACAATGGGCGCAAGCCTGATGCAGCCATGCCGCGTGTATGAAGAAGGCCTTTGGGTTGTAAAGTACTTTCAGCGGGGAGGAAGGCGATAAGGTTAATAACCTTGTCGATTGACGTTGCCCGCAGAAGAAGCACCGGCTAACTCCGTGCCAGCAGCCGCGGTAGTACGGAGGGTGCAAGCGTTAATCGGAATTACTGGGCGTAAAGCGCACGCAGGCGGTCTGTCAAGTCTGATGTGAAATCCCCGGGCTCAACCTGGGAACTGCATTCGAAACTGGCAGGCTAGAGTCTTGTAGAGGGGGGTAGAATTCCAGGTGTAGCGGTGAAATGCGTAGAGATCTGGAGGAATACCGGTGGCGAAGGCGGCCCCCTGGACAAAGACAGACGCTCAGGTGCGAAAGCGTGGGGAGCAAACAGGATTAGATACCCT
+
EFFFEBBECFFFFGGGGGGGGFGGGEFGGGGFGGGGGGFGGG?FGCEFG7E<FGGGGGCFGGEFFGGGG>FEEGG9AFFFCF,,E<CCEGG>EGG8FDEDGGG9FECGFGGGGGFFFECGCFCFGGGEFCECC:FEGGGFFFFFC7@FGCEGGGC,DFGGGGGGGGGGGGGDGGGCCFGGDGEGCCCDGFG88*;CACFCGGGGDEFFFCF5<9<5CGG>G=GCEEGGGF?2.2#CCFGF+C#<-EGCGF>5>+<3C388:CEFFEGDFFFFCC@*:<EC?EFFD,GF:,DDFFD<8EGGGGGFFAEB@C+FEE,AFGFGGGGFFDGGGGDF?<FBC+@GF=B<,,9F=EFGF<EGGFC7FDGFEGGEEGGF@EFEFEECGGGGGEAF<9GGGGGEGGGGGGGGFEDGDGECGCCFC@GGGFCF<GGGGGGGGGGFC<8CC
@CRWD 71403
TGGGGAATATTGCACAATGGGCGCAAGCCTGATGCAGCCATGCCGAGTGTATGAAGAAGGCCTTCGGGTTGTAGAGTACTTTCAGCGGGGAGGAAGGGAGTAAAGTTAATACCTTTGCTCATTGACGTTACCCGCAGAAGAAGCACCGGCTAACTCCGTGCCAGCAGCCGCGGTAATACGGTGGGTGCAAGCGTTAATCGGAATTACTGGGCGTAAAGCGCACGCAGGCGGTTTGTTAAGTCAGAGTTGAAATCCCCGGGCTCAACCTGGGAACTGCATCTGTTACTGGCAATCTTGAGTCTCGTAGAGGGGGGTGGAATTCCAGGTGTAGCGGTGACATTCGTAGAGATCTGTAGGAATACCGGTGTCGAAGGCGGCCCCCTGGACGAAGACTTACGCTCAGGTGCGAACGCGTGGGGAGCAAACAGGATTAGATACCCT
+
FF8FCEBFFG9FGG9C6CEGGGE@EGEC8EFFGGFGGGGGGGGGE:CF<<C<9CEFFFGGG8,FFECDFEEEDA?CCFFADAFGGGGGFFEFEFFG+CDFG8FFGFGFFGCEGFC?F,DD?FG@C,CBFG7FBC@EE7@CFGC8DFCEFD7CDF,>,8*1*DFGGG7F:C*<<CFFFF>CE+1<44C*2>?*F:7;FFCF>CCE?9EGGFCFECGGGFGG5CEC**2:88:*9CCF;?:@CFC8C?)0C>FE,CEFFFCC,9:?<?;6@,/;CE*D@35+<,,@8B>:7,,,<>>,,@+F8++C,,8++C+:D?:,,8B,,<F<B?5@>+C8,9,,,,99+DF59E9B,?A=,,FFE9FF+B@,B?B66,B,@+@8+7+FF<CECEGGECC,,@-GGGFAC,FCC@@=@6+7EC@@C,EAF<<AFC9<<<EACEE,CCCA<
@CRWD 66426
TGGGGAATATTGCACAATGGGCGCAAGCCTGATGCAGCCATGCCGCGTGTATGAAGAAGGCCTTCGGGTTGTAAAGTACTTTCAGCGGGGAGGAAGGCGATACGGTTAATAACCGTGTTGATTGACGTTACCCGCAGAAGAAGCACCGGCTAACTCCGTGCCAGCAGCCGCGGTAATACGGAGGGTGCAAGCGTTAATCGGAATTACTGGGCGTAAAGCGCACGCAGGCGGTCTGTCAAGTCGGATGTGAAATCCCCGGGCTCAACCTGGGAACTGCATCCGAAACTGGCAGGCTTGAGTCTCGTAGAGGGAGGTAGAATTCCAGGTGTAGCGGTGAGACGCGTAGAGATCTGGAGGAATACCGGTGGCGAAGGCGGCCTCCTGGACGAAGACTGACGCTCAGGTGCGAAAGCGTGGGGAGCAAACAGGATTAGATACCCT
+
FGGGC@FGCFFGGGGGEGEFGGD7CFCCCGA<FAFGGGGGGGGFGG>FGGGGGGGGGGGFFGGGGGG>EFCGGGFGGGGGGG9FGGGGGGCE>=EFGGGGDFGGEGGGFGGFFFGGGFFGGGFGGGG:FFFCGGGGG>CGGGFFGGGGGG8BGGGFGEFFEFGFGGGGGCC1F>:<*FFGBF<:<:CC@FFGGEE=GFGGGG9FG<:<GEGGGEGDGGGECGEGGG8?EFE>CCF<9CCFEFEGD@EFGGFE98C<<ECGGGEF6@FFFEFF>@GGGGEFCEGGGABFDFDF9CB>A,:+B@+FAB<FGGGDE9GEADFAE8GGGFAGGGEGFFFE+:=@><,,FFADFF=CFEFEACCF@>+FC@FE7FCFFFDCCFBC,GEFCGFFFFEFGF7@GGGGGGEECGGEGDECGGGGGGF9E<AFEC<GGF@FFF<GCCCCC
@CRWD 59804
TGGGGAATATTGCACAATGGGCGCAAGCCTGATGCAGCCATGCCGCGTGTATGAAGAAGGCCTTCGGGTTGTAAAGTACTTTCAGCGGGGAGGAAGGCGATAAGGTTAATAACCTTGTCGATTGACGTTACCCGCAGAAGAAGCACCGGCTAACTCCGTGCCAGCAGCCGCGGTAATACGGAGGGTGCAAGCGTTAATCGGAATTACTGGGCGTAAAGCGCACGCAGGCGGTCTGTCAGGTCGGATGTGAAATCCCCGGGCTCAACCTGGGAACTGCATTCGAAACTGGCAGGCGAGAGTCTTGTAGAGGGGGGTAGAATTCCAGGTGTAGCGGTGAAATGCGTAGAGATCTGGAGGAATACCGGTGGCGAAGGCGGCCCCCTGGACAAAGACTGACGCTCAGGTGCGAAAGCGTGGGGAGCAAACAGGATTAGATACCCT
+
CGGGGGGGFDGGFGGGGGGGCFFGGGGGGGGGGGGGGGFFFGGGGGGGGGGFGGGGGGGGGGGGGGGGGGGGGGGGGGGGFGGGGGGGGGGGGG@F7EGCEGGGGGGFDGGGGGGGFGCCGGC7<<@FF8FGFFGGGGGGGGFGGGGGGGGGDGGGC@3FFFFCGGGGGGEGGGGFGGFFGGGGGGFEEFGG>8CEF79FFGGGFFGGGGGGG9EEGGGGGGGGG>EEEEF:E/CCFCGGGGGGGGFGFGGGFGGGGDGGDCGFGGGGGGFGFFGFGFFGGGGGFGFGGFFCEF,GGFF8FFGCFGFCGCGEEEGFEFFFFGGFE8GF:GGGFGEGGGGGGGGGGGGGGGFGFEAFGFFFFCCGGGGGFFGGGGGEEGGF8GGGGGGGGDGFGGGGEFAGFF:GGFFGGGGGGGGGGDGFE<FGGEFGGGGGGGGGCCCCC
@CRWD 159
TGGGGAATATTGCACAATGGGCGCAAGCCTGATGCAGCCATGCCGCGTGTATGATGAAGGCCTTCGGGTTGTAAAGTACTTTCAGCGGGGAGGAAGGTGTAGAGGTTAATAACCTAAGCAATTGACGTTACACGCAGAAGAAGCCCCGGCTAACTCCGTGCCAGCAGCCGCGGTAATACGGAGGGTGCAAGCGTTAATCGGAATTACTGGGCGTAAGGCGCACGCAGGCGGTCTGTCAAGTCGGATGTGAAATCCCCGGGCTCAACCTGGGAACTGCATGCGAAACGGGCAGGCTTGAGGCTTGTAGAGGGGGGTAGAGTTCCAGGTGTAGCGGTGAAATGCGTAGATATCTGGAGGAATACCGGTGGCGAAGGCGGCCCCCTGGACAAAGACTGACGCTCAGGTTCGAAAGCGTGGGGAGCAAACAGGATTAGATACCCT
+
FGGGGGGGGGGGGFGDFGFAEFEGGGGGGGGGGGGGGFFGCFFFGGGGG@EDFF,CEAFFCDFFGGGGGGGGGGG9CFEGGGGGGGECEGGDEGGG78?C,<?AD8<?F<F<BF<<D@8<D,CAFG7CGGD,C>CEE:>F8D,8,8@@EECCFGCAC<8FE*3?>8FGCFG@CG77BBGGDD*<B:CG85CCGE5';2<FGG;;8CC,CGGEC=38#A<ECEE58B:>9:8?#FE?>:CFCFCDEGGFC,9C.1(*>8>8GBF>FG:;;,E7><F<8@2-<FC>>C7FFFGGFC:,C@:,,,GE?CEGGGFEACC,FE<F?8EFGGGGGGECGEAFD:C=DGFCF9F??:8FFEECAAF>GGGGFF7FCGGGGGGFC+EDCGGFC6E;,9AGEGGDGGEGEFCEC,FFD@GGGGEFGCEGGF<FFFCGGGGGGGGDCB<C@
@CRWD 86887
TGGGGAATATTGCACAATGGGCGCAAGCCTGATGCAGCCATGCCGCGTGTATGAAAAAGGCCTTCGGGTTGTAAAGTACTTTCAGCGGGGAGGAAGGGAGTACAGTTAATACCTTTGCTCATTGACGTTACCCGCAGAAGAAGCACCGGCTAACTCCGTGCCAGCAGCCGCGGTAATACGGAGGGTGCAAGCGTTAATCGGAATTACTGGGCGTAAAGCGCACGCAGGCGGTCTGTCAAGTCGGATGTGAAATCCCCGGGCTCAACCTGGGAACTGCATTCGAAACTGGCCGGCTAGATTCTTGTAGAGGGGGGTAGAATTCCAGGTGTAGCGGTGAAATGCGTAGAGATCTGGAAGAATACCGGGGGCGAAGGCGGCCCCCTGGACAAAGACTGACGCTCAGGTGCGAAAGCGTGGGGAGCAAACAGGATTAGATACCCT
+
GE@<B7FFFGDGGGGGGCGGGGGGGGGCE8CFFFGGGGGFEGGFECGGGCFGGFF,:CFFFGFF9FEG@EGGFGGGGGGGFGFGGGGGGG7FGGCEFGCFGC,AFAEGFC9FFDEF>F9FCFGEG9=8BBFGF::CDGG:FFEGGGFEGGEGGGGGGGFGGCGGGGGGBFGGDEGGGGGD7FEGF<#>C8C:CE6?23FGGE<CGGGGGGGDG8EGCFGG<5C5CC::CG;:4C@CGE=FDC6GGCFFCCC73@<EBE>8?35FEG6GGGGFCFFDGFGG4AGFFGCF@++8,9FF32,,8,CE9CCEF>>D<F9@9BCECGDG?EFC>6@C:?<<B7BGGFAGB?FGGFCECC5,E,@C>CF=C7@DFE@BCBCEF@BC8B,FCC,DCFGFFC@@+CF@,GGFFB:GGGDGGGGEGF9GGGGGFEGGGGGGGGFGCCCCC
@CRWD 51555
TGGGGAATATTGCACAATGGGCGCAAGCCTGATGCAGCCATGCCGCGTGTATGAAGAAGGCCTTCGGGTTGTAAAGTACTTTCAGCGGGGAGGAAGGTGTTGAGGTTAATAACCTCAGCAATTGACGTTACCCGCAGAAGAAGCACCGGCTAACTCCGTGCCAGCAGCCGCGGTAATACGGAGGGTGCAAGCGTTAATCGGAATTACTGGGCGTAAAGCGCACGCAGGCGGTCTGTCAAGTCGGATGTGAAATCCCCGGGCTCAACCTGGGAACTGCATTCGAAACTGGCAGGCTAGAGTCTTGTAGAGGGGGGTAGAATTCCAGGTGTAGCGGTGAAATGCGTAGAGATCTGGAGGAATACCGGTGGCGAAGGCGGCCCCCTGGACAAAGACTGACGCTCAGGTGCGAAAGCGTGGGGAGCAAACAGGATTAGATACCCT
+
FFFGFEGFGGGGGGGGGGGF8EFGGGGGG8ECAFAFFGGGDGFGGGDCF,EFGGG?FGGFF8E8FFGEFCGGFGG<FGGGGGGGGGGGGGGEEGFF7FGGGGGGF,<FGGFGGGGCFGGGGFGFA9F=<F7FFGCEEEGFGFGGGGFGGGGFGFG,FGG>GGGGGGGGGGG6?GEGFGGGGGGGF<FGGGGGGFEEEFFFGGGGGGGGGGGGEEGGGGGGGCGEGGGGGGFB/;@F7GGGGEGCFGGGECF:<EGGFFGGGGFD@AC9FCFGFAFFFAGFCCFGGGGFCF<F>FCDFFFFDF@AGGGDFDFFGFFADGGGGFFFE8GEFCGFCGFGE=7GGGGGDGGGGGGGGFCA,FFFFGEGGGFECF:DGGFC7GF@8FGFE,@<9GGFGFF7F@FEFFGFFFGGGGGGGEGGGGGGGGGGGFFFEGGEFFFFCCCCC
@CRWD 66442
TGGGGAATATTGCACAATGGGCGCAAGCCTGATGCAGCCATGCCGCGTGTGTGAAGAAGGCCTTCGGGTTGTAAAGCACTTTCAGCGGGGAGGAAGGCGGTGAGGTTAATAACCTTGTCGATTGACGTTAACCGCCGAAGAAGCACCGGCTAACTCCGTGCCATCAGCCGCGGTAATCCGGAGGGTGCAAGCGTTAATCGGCATTACTGGGCGTAAAGCGAACGCAGGCGGGCTGTTAAGTCGGGTGTGAAATCCCCGGGCTCAACCTGGGAACTGCAGTGGAAACTGGCAGGCGAGAGTCTTGTAGAGGGGGGTAGAATTCCAGGTGTAGCGGTGAAATGCGTAGAGATCTGGAGGAATACCGGTAGCGAAGGCGGCCCCCTGGACAAAGACTGACGCTCAGGTGCGAAAGCGTGGGGAGCAAACAGGATTAGATACCCT
+
C@,6C7BFCCEFGGF<;C,<FE7@BFC8EGFEFG6EFGFEAFEC+@+@@FGFC6FF<DFG?FGFFGC@EB>,CFFCGFGFCA5CAFCCGG+FGGGGE<:68@+8B38FEGFFFCD<>F9FFFFFFEG+@F+=FFCC*>B1>@<>CCC:7CED8BCCFCFDG79,?<<<AF@CFG7C7+<8:*:*8:CC:C788;CEG7C***:CFG+<:32*</:C>F?;#GECEGG3=?8#,/0<#+7<:=*<$<CC@AF<C4<7>8:8>=@8BFD=></#8?9?B@,8,CAC@@F><+@3>+,DFEF<>@,B?F@3:@+A<C,,DD?:4,BF=A,C@=:?,GGFC4=+@B<F@5,,FE<FDFFEFFDF+:=6+,,:CFCBCGEGE:@,C,<EC;CC9CCC7GCFBEE8EACEEFFFCCEGF:EB,8CFGFEFFCEFE<FFGFEGCCCCC
@CRWD 163
TGGGGAATATTGCACAATGGGCGCAAGCCTGATGCAGCCATGCCGCGTGTATGAAGAAGGCCTTCGGGTTGTAAAGTACTTTCAGCGGGGAGGAAGGGAGTAAAGTTAATACCTTTGCTCATTGACGTTACCCGCAGAAGAAGCACCGGCTAACTCCGTGCCAGCAGCCGCGGTAATACGGCGGGTGCAAGCGTTAATCGGAATTACTGGGCGTAAAGAGCACGCCGGCGGTTTGTTAAGTCAGATGTGAAATCACCGGGCTCAACCTGGGAACTGCATCTGATACTGGCAAGCTGGAGTCTCGTAGAGGGGGGTAGAAGTCCAGGTGTAGCGGTGAAATGCGTAGAGGTCTGGGAGAATACCGGTGGCGAAGGCGGCCCCCTGGACAAAGACTGACGCTCAGGTGCGAAAGCGTGGGGAGCAAACAGGATTAGATACCCT
+
E@,CFCECFGG9FGGF8C<6,;C+CFE8C<F<FAFGE,-,EFFFGC@@BF@EFFFFFF8E8CDCEDEGCEGCEAD9FEFGAE<<E9F7FC@C@7EFE7FEGE,<FF9F,FFF<<FFFGG9FDFGF9C+8BFCF7@@>C>F8FFCE@@CGGDGGGG9?*>E:EGGGFDGCFGDGFECEC,CE*4CECEEF7CC5*;5*CCFE5*8@F7@:8@5CE>889000+****1:5558CEEFGDAC1:>D,22103&6+>+<8BDGC<;?@8CF@47@9>@<32<CFC9C<AF>:,CGF<,,DFCC7>+C,8FGGGFACF<C55B,<=<CCAFC8++6<9FBFC@@=+9,,E9:+C8<<EC,F<C+>EGGCC?,CB66+@+@+F7F,C,@GF9FE99E:EB@CFB@8A:@CC@,@B,@EGGGDGGGG@EFCC6@C<,,FFGFBA8,A
@CRWD 90345
TGGGGAATATTGCACAATGGGCGCAAGCCTGATGCAGCCATGCCGCGTGGATGAAGAAGGCCTTCGGGTTGTAAAGTACTTTCAGCGGGGAGGAAGGGAGTAAAGTTAATACCTTTGCTCATTGACGTTACCCGCAGAAGAAGCACCGGCTAACTCCGTGCCGGCAGCCGCGGTAATGCGGAGGGTGCAAGCGTTAATCGGAATTACTGGGCGTAAAGCGCACGCAGGCGGTTTGTTAAGTCAGATGTGAAATCCCCGGGCTCAACCTGGGAACTGCATCTGATACTGGCAAGCTTGAGTCTCGTAGAGGGGGGTAGAATTCCAGGTGTAGCGGTGAAATGCGTAGAGATCTGGAGGAATACCGGTGGCGAAGGCGGCCCCCTGGACGAAGACTGACGCTCAGGTGCGAAAGCGTGGGGAGCAAACAGGATTAGATACCCT
+
GGGGGFFGFGGGGGGGGGGGGGG7FGEGGGGGGGGGGGGGAFGGGGGGG+BEGGGGGEGG<FGGGGGCGGGGGGGGGGGGFFGF,EFGDFGCGGG<=7EFGA9?FFFDEFA95,AF<BECG9FF=ECFFFGGFCDEGGF7FF8;>G=GGGGFFGFFGC5GGGGG8ECDEFGEG<FGEFDE?;:EG#;7<CFFGGEGF?CCC?8FGGG/GGGGGGGGGG=G8C>E>EDGGGC>G8EDGEGGGFCFFCGFGGFGFGFGGGGGGEFFFFFFFCGCFGFCBBFG5GC?GFBF:33>9F@<B9C@+++GDGGGGGEDFGDAGGGGGGFFF=<GGGGGGGGGFGGGGGGGFFA,EDGGGFGFGGGGGGGFGGGGGGGGGF7GGGF@,F,CFC,6,,FGGDGGGGGF<FCC8,7GGGGFEGGGGGGGGGGGGGFFEGFCFGGGCCCCC
@CRWD 165
TGGGGAATATTGCACAATGGGCGCAAGCCTGATGCAGCCATGCCGCGTGTGTGAAGAAGGCCTTCGGGTTGTAAAGCACTTTCAGCGGGGAGGAAAGCGATAAGGTTAATAACCTTGTCGATTTACGTTACCCGCAGAAGAAGCACCGGCTAACTCAGTGCCAGCAGCCGCGGTAATACGGAGGGTGCAAGCGTTAATCGGAATTACTGGGCGTAAAGCGCACGCAGGCGGTCTGTCAAGTCGGATGTGAAATCCCCGGGCTCAACCTGGGAACTGCATTCGAAACTGGCAGGCTAGAGTCTTGTAGAGGGGGGTAGAATTCCAGGTGTAGCGGTGGAATGCGTAGAGATCTGGAGGAATACCGGTGGCGAAGGCGGCCCCCTGGACAAAGACTGACGCTCAGGTGCGAAAGCGTGGGGAGCAAACAGGATTAGATACCCT
+
CFGFE:FDFGFFFGGGGGGGGG@CFFCCFG?FFDGGGGGGGFGGGGGGEFGCFEGGGGGGCFFGGGEGFGGFGFGGFCGFGGGGGGGGGGFGFGF,BEF@FCC<FFFDFGGCFFFFGFAECCGGGGEFEGGGGGGGG:FCCFG,DGGGGGGGFFGF,DCCGC9CGGFGGGGGG*<CB:CFCCFGG7F>FGGGG:EEGGFGECCFGGGCECFG5FCEGGGE,5*?EGGDEGGGEGF<E>FFC87FCCGGC3=EC?C:FFGFGFEFFCGFCFGGGFBDD<0G@E<FGFF8F>D<,=DFE=8GFF>3,F:=CCBECF?CB<GDEGGFDFFCF@:=FFF<GGGGGGGFGFDGGGEGGFFFFFGGCCGFGGGFCF:CGEDGGF@@EFGGGFC9FEEGGCECBCB@8GEEEEF,FDGGGGFGGFEDGECGGFCDF<C,FGFF@A,A6
@CRWD 166
TGGGGAATATTGCACAATGGGCGCAAGCCTGATGCAGCCATGCCGCGTGTATGAAGAAGGCCTTCGGGTTGTAAAGTACTTTCAGCGGGGAGGAAGGGAGTAAAGTTAATACCTTTGCTCATTGACGTTACCCGCAGAAGAAGCACCGGCTAACTCCGTGCCAGCAGCCGCGGTAATACGGAGGGTGCAAGCGTTAATCGGAATTACTGGGCGTAAAGCGCACGCAGGCGGTTTGTTAAGTCAGATGTGAAATCCCCGGGCTCAACCTGGGAACTGCATCTGATACTGGCAAGCTTGAGTCTCGTAGAGGGGGGTAGAATTCCAGGTGCAGCGGTGAAATGCGTAGAGATCTGGAGGAATACCGGTGGCGAAGGCGGCCCCCTGGACGAAGACTGACGCTCAGATGCGAAAGCGTGGGGAGCAAACAGGATTAGATACCCT
+
GGGGGEEGGGGGGGGGGGGGGGGGGGGGGGGGGGGGGGGGGGFGGGGGGGGGFGFFGGGGFGGGFFGGGG7FCF?9FFDGGGGGGFGGGGGGGGGGGGGGGG,?DDDFFCGADAEGAFGGGGGGGGGGGGEDDC7FGCGGGGGGGFCFGGGGGCFFGGFGGGGGGGGGGEGGDFGGGGFFGG@CGCG5FGGGG<EE6C?FGG8FF?CAEGFF>9?E;FGG@?EE#EC>C=C*CC?00GAFGF;GFGFF;AFGFFCCF<@DC8/GFF;EGGFEE=FFGGD(AFCFGCE,CGGDGGGF@@+++>CEB8F@C@<EEC,?E<A?,FE8,FF@EEF=F?EAGGGEDGFGFGGGGGGFGGGFGFGCGEGGEGGDGFCDGDGGFF8,,EGEGGEFFEEFGGGGGGEF<9F7GGGGGF@FF@CGGFFGGGGGGGCCFCFGGFFFB@,BB
@CRWD 79926
TGGGGAATATTGCACAATGGACGCAAGCCTGATGCAGCCATGCCGCGTGTATGAAGAAGGCCTTCGGGTCGTAAAGTACTTTCAGCGGGGAGGAAGGGAGTAAAGTTAATACCTTTGCTCATTGACGGTACCCGCAGAAGAAGCACCGGCTAACTCCGTGCCAGCAGCCGCGGTAATACGGAGGGTGCAAGCGTTAATCGGAATTACTGGGCGTAAAGCGCACGCAGGCGGTTTTTTAAGTCAGATGTGAAATCCCCGGGCTCAACCTGGGAACTGCATCTGATACTGGCAAGCTTGAGTCGCGTAGAGGGGGGTAGAATGCCAGGTGTAGCGGTGAAATGCGTAGAGATCTGGAGGAATACCGGTGGCGAAGGCGGCCCCCTGGTCGAAGACTGACGCTCAGGTGCGAAAGCGTGGGGAGCAAACAGGATTAGATACCCT
+
E<FFGGGC9EFAFGFFGGGF,CFEGBGGGGGGGGDGGG-FEFGGGGGGG7EGGG<FFFGG<,@FFFGEF+@FGGG9C<FGCFCA5,FGCEGFGGG<BFCECCFFD<<<D,C,5FF,<DB>=9FCGGG+BDBFE:<CEEB,@FFGD8DEGGGGGGG*BE2DF@CGFGGFGGGGGDFEGGGGG@GE=:FDEEEGGCC823EGGE/<CF0@<@DGFGGG<GEE:;CCEGGDGGGED5#>?C:CGG?F?AEFFFGF+E@@CFC8CECFCEF0<>FD?;FFCECA4FFCG:,F>,>,,9FF@+F>++@BCGGGF@+=,GA,?C,,,GGGGGF>+CGC9FGFGGGGGGFGFGFDFF8GGFF9DFC+EFCCGGGGF<DGGGGGGF@6,CFCB,C66,EFEGGGGFFFCGGFEFDGGGGGF:FEF@,GGF<GGGFGGGFGGGGGC@9CC
@CRWD 73154
TGGGGAATATTGCACAATGGGCGCAAGCCTGATGCAGCCATGCCGCGTGTATGAAGACGGCCTTCGGGTTGTAAAGTACTTTAAGCGGGGAGGAAGGCGATAAGGTTAATAACCTTGTCGATTGACGTTACCCGCAGAAGCAGCACCGGCTAACTCCTTGCCAGCATCCGCGGTCATACGGAGGGTGCAAGCGTTAATCGGAATTACTGGGCGTAAAGCGCACGAAGGCGGTTTGTTAAGTCAGATGTGAAATCCCCGGGATCAACCTGGGAACTGCATCTGATACTGGCAAGCTTGAGTCTCGTAGAGGGGGGTAGAATTCCAGGTGTAGCGGTGAAATGCGTAGAGATCTGGAGGAATACCGGTGGCGAAGGCGGCCTCCTGGACGAAGACTGACGCTCAGGTGCGAAAGCGTGGGGAGCAAACAGGATTAGATACCCT
+
6,E@@CCFEE@,<EGGGGF,,CFEFDEGGGFGGGGGCGFGEGGG:@EE@@FCEFGGG,,:CFGGGGD+:B:FFFG-CEDGGF-,,BF7:+@CFGC,8<:CCCCF9FGCEBFG,BFF9FF>FC=FFGGCECEEFGGGGGGG8FGGGGGDGEG@FFGGG,<,?CBE:B,FFDGGC<*1?,2F5<B<CE55CF;@CC;G>FFA)81:@AFDG-43C:CB<<9?C3:C#CE7>EBCCFC;F>9@F9?=F?F9C><:<FGCF5:8$/DCC6;<FD;>A+F:$,3CCCGF>GGDF8FFC@FFFECCF@<DCACDGDFE9GGFFAGFE4,E@FE@+BCCF-9FFF?,BDGGFGDF?CC,FEAFECDFEFGGGC@FCGE@GGGF@@:CD<7GGFGFCEEE@GGF7@,<<D@:@CB,FFB7GEGGFGGDF<FFGGFFFBAGFFC@@CCC<
@CRWD 169
TGGGGAATATTGCTCAATGGGCGCAAGCCTGATGCAGCCATGCCGCGTGTATGAAGAAGGCCTTCGGGTTGTAAAGTACTTTCAGCGGGGAGGAAGGGAGTAGAGTTAATACCTTTGCTCATTGACGTTACCCGCAGAAGAAGCACCGGCTAACTCCGTGCCAGCAGCCGCGGTAATACGGAGGGTGCAAGCGTTAATCGGAATTACTGGGCGTAAAGCGCACGCAGGCGGTTTGTTAAGTCAGATGTGAAATCCCCGGGCTCAACCTGGGAACTGCATCTGATACTGGCAAGCTTGAGTCTCGTAGAGGGGGGTAGAATTCCAGGTGTAGCGGTGAAATGCGTAGAGATCTGGAGGAATACCGGTGGCGAAGGCGGCCCCCTGGACAAAGACTGACGCTCAGGTGCGAAAGCGTGGGGAGCAAACAGGATTAGATACCCT
+
FGGGGGGGGGGGGGGEFFF<AFGGGGGGGGGGGGGGGEGGGGGGGGGGECEGGFDF<FFFGGGGGGGEGGGGGGGGGFGGGGGGGGGGGGGEGGFGGCFGGGGGG5FGGGGGGFCAFFGGGFGGFGGCGGGGGFGGGGGGGFEGGGGGGGGGG7EGGEDGGGGFG?GGG@F?GECEGGGGGGGGGGGGGGGG=F?CGFFGGGGGGGG>GFCG>EGGGGCEGGGDGC<EECFGGGGGFFFF=GGGF@CCGGFFGG?6>7FFFFF@9FFFFGGFGEGGGFFGF>>FFFFEGGGGFDB,FAFF7GGGGFF7GFF8FEA<FEGGGFGFGFGGGEF?CGGFDFGGGFFEEFD8GFFGGCFF?AD7EF:DFGGGGGDGGGGGGEECF8FFFEGGGCGGGEF:EGGGGFGGGGGGCGGGGGGGFCFAGGGEAGGGFGFGGGGFA@,C@
@CRWD 170
TGGGGAATATTGCACAATGGGCGCAAGCCTGATGCAGCCATGCCGCGTGTATGAAGAAGGCCTTCGGGTTGTAAAGTACTTTCAGCGGGGAGGAAGGCGATACGGTTAATAACCGTGTTGATTGACGTTACCCGCAGAAGAAGCACCGGCTAACTCCGTGCCAGCAGCCGCGGTAATACGGAGGGTGCAAGCGTTAATCGGAATTACTGGGCGTAAAGCGCACGCAGGCGGTCTGTCAAGTCGGATGTGAAATCCCCGGGCTCAACCTGGGAACTGCATCCGAAACTGGCAGGCTTGAGTCTCGTAGAGGGAGGTAGAATTCCAGGTGTAGCGGTGAAATGCGTAGAGATCTGGAGGAATACCGGTGGCGAAGGCGGCCTCCTGGACGAAGACTGACGCTCAGGTGCGAAAGCGTGGGGAGCAAACAGGATTAGATACCCT
+
FGGGGFEGGGGGGGGGGGGGEGGGGGGGGGGGGGGGGGDFGFGGGGGFGFGGGGGGGGGGEGGGGGGGGDGGGGGFCGGGGFFFEFGGDGGGGGGGGGGCFEGGGGGGGGGGGFGGGGGGGGFGGGGFGGGGGGGGGGGGGGGGGGGGEEGGGG9CFGFGGGCFGGGGGGGGGFEFFGFGGGGGGEGGGGGGGEEE==GCEEGF>FCCEFGC<DEGD7@E@CGGGEFEDCECGGG9>FCECFGGFFGFCF?FGGGGGGFGGFFFDGGGEFFFG>FCEGECEFD9@FGFFGGGGGFF8D@>+GDFFCGGDGFCGGF<FFFA,GGGGGGGGGCGGGGGFGGGGGGFEE<@DFGGGGGGGGGFCGGGGGFFCFGDGGGGGGGGGGGFF@FGGGGGGGGGGGGGCGCGGGEFDDGDGGGGGGGGGF@AGGGGGGGGGGGGC@CCC
@CRWD 171
TGGGGAATATTGCACAATGGGCGCAAGCCTGATGCAGCCATGCCGCGTGTATGAAGAAGGCCTTCGGGTTGTAAAGTACTTTCAGCGGGGAGGAGGGGAGTAAAGTTAATACCTTTGCTCATTGACGTTACCCGCAGAAGAAGCACAGGCTAACTCCGTGCCAGCAGCCGCGGTAATACGGAGGGTGCAAGCGTTAATCGGAATTACTGGGCGTAAAGAGCACGCAGGCGGTTTGTTAAGTCAGATGTGACATCACGGGGCTCAACCTGGGAACTGCATCTTATACTGGCAAGCTTGAGTCTCGTAGAGGGGGGTGGAATTCCAGGTGTAGCGGTGAAATGCGTAGAGATCTGAAGGAATACCTGTGTCGAAGGCGGCCCCCTGGACGAAGACTGACGCTCAGGTGCGACAGCGTGGGGAGCAAACAGGATTAGATACCCT
+
CCCC+FEFFGGGGGFEGCFFFFCC@F7,,FEDGGGGGFDFGG8E+@CC@FE9<CCFFGFGGGGGGGGGD:=:F,EFFFFFCFGGAD:CECC>@FG77C+>F@?DDD<D,=<,B<<>AD9,8=<=FFGC@3BCFEEFG*FFFGG,@F,>>CC>FFD,3:>*7FFFGGG<F*<<CFGGGE::=7<CEFGGG?FFG*/:F+,8CG5CGG7@7@@F>82*;C786,9?CE=CE<GGG7;FCCFGFCFC21;>F<$=>>3C#<:-C78GGGGFGGFFBC(?BB9AFFFFFD><+CE<=73D<@+++++3,>>:EGGFBC5,<,9F=8FDGF<>+8@CC,<@,7EC@BC,,EE:,9,5:,C,EE<,9=C,@,6,69:88+:6+@+6;,::CF,C6<CEF@@@6EE<E,+:@GFF86,DEEFB,@9FGFFFC9C6C6CC;<EC88,66
@CRWD 172
TGGGGAATATTGCACAATGGGCGCAAGCCTGATGCAGCCATGCCGCGTGTATGAAGAAGGCCTTCGGGTTGTAAAGTACTTTCAGCGGGGAGGAAGGGAGTAAAGTTAATACCTTTGCTCATTGACGTTACCCGCAGAAGAAGCACCGGCTAACTCCGTGCCAGCAGCCGCGGTAATACGGAGGGTGCAAGCGTTAATCGGAATTACTGGGCGTAAAGCGCACGCAGGCGGTTTGTTAAGTCAGATGTGAAATCCCCGGGCTCAACCTGGGAACTGCATCTGATACTGGCAAGCGTGAGTCTCGTAGAGGGGGGTAGAATTCCAGGTGTAGCGGTGAAATGCGTAGAGATCTGGAGGAATACCGGTGGCGAAGGCGGCCCCCTGGACGAAGACTGACGCTCAGGTGCGAAAGCGTGGGGAGCAAACAGGATTAGATACCCT
+
GFGEEFCFFFGGGFGGGGGCDEGGGGFGGGGGGGGGGGGGGGGGGGGGGDGGGGGGGFGGFFFEGGGGFEGGGGAFGGGGGGGGGGGGGG@CFDGGGGGEGGGGGFGGGGGGFCEFFGGGGG,CFFGGFGGGGG<FFGGGGFGGGG3FFE5FCFFGGGGGGFEFGGGGGFGGGGGGC?FFD*7<:CF>FFGFEGGG>7CFDGG<GFF7C:@FGGGGGGGGGD88C8EDCGDGGGFGGGFC@>>8?FFFFF@EECCCCGGF7E@/>CFGGFFFFFF>>ACF@EDFGC>8F@BEF@,DGGFCFGGGGGGGGGGCEFFAAFCGGGFGFGGEFDGGGGGFGGGGDF<EAFGCGGEE8FCGGGF7FEGGGGGGFEC7GECCCGGGGGFB7CGGGGGFDGGDGGGGFGGGCGGGFEEGECGGGFGGGGGGGGGFFECGGFGGCCCCC
@CRWD 55271
TGGGGAATATTGCACAATGGGCGCAAGCCTGATGCAGCCATGCCGCGTGTGTGAAGAAGGCTTTCGGGTTGTAAAGCACTTTCAGCGGGGAGGAAGGCGATAAGGTTAATAACCTTGTCGATTGACGATACCCGCAGAAGAAGCACCGGCTAACTCCGTGCCAGCAGCCGCGGTAATACGGAGGGTGCAAGCGTTAATCGGAATTACTGGGCGTAAAGCGCACGCAGGCGGTCTGTCAAGTCGGATGTGAAATCCCCGGGCTCAACCTGGGAACTGCATTCGAAACTGGCAGGCTAGAGTCTTGTAGAGGGGGGTAGAATTCCAGGTGTAGCGGGGAAATGCGTAGAGATCTGGAGGAATACCGGTGGCGAAGGCGGCCCCCTGGGCAAAGACTGACGCTCAGGTGCGAAAGCGTGGGGAGCAAACAGGATTAGATACCCT
+
GF?AEEF?ECEAFCFGGG9<FCFFCEGGG?FGGFGGGGGE,C8CFGEEGGCAFFFECCFGGCEEFCFG=EE7FFFDGGGCFF<EADF7FGGGE@FFGC@GGC@,E,AFFGGGCGDE9,::FFFGGGE-8>+>FFDGC:,<FEGGGFGGDGEGGGFG:F*/+=FDFD<BF:C7F1<FGC0D<73CCE%EGG9FGAA;FG?F8CEC7CCGGG@EEDFGGGG;:;8=?5?:/8*:8;C8?GE>EDGGDFF9GFGC7<5F*<F8=@E6@8,D>;FDGGGGFFFD+BBC>FDCGGFD,DFCGGGFCFDC,B@GGGF8GF,CB?B=,<,8EB,C>7GGGGCFGFB7BA,9AC,@EGGFFEEC9CF@7+:FCGF77FEEFGF@@@8,,@@8E9C<AGFFGEF:C8FC,GGC,7GGF@FB:GGEFC9FFCGFEFAGGGGFFF;@@@<-@
@CRWD 174
TGGGGAATATTGCACAATGGGCGCAAGCCTGATGCAGCCATGCCGCGTGTATGAAGAAGGCCTTCGGGTTGTAAAGTACTTTCAGCGGGGAGGAAGGGAGTACAGTTAATACCTTTGCTCATTGACGTTACCCGCAGAAGAAGCGCCGGCTAACTCCGTGCCAGCAGCCGCGGTAATACGGAGGGTGCAAGCGTTAATCGGAATTACTGGGCGTAAAGCGCACGCAGGCGGTTTGTTAAGTCAGATGTGAAATCCCCGGGCTCAACCTGGGAACTGCATCTGATACTGGCAAGCTTGAGGCTCGTAGAGGGGGGTAGAATTCCAGGTGTAGCGGTGAAATGCGTAGAGATCTGGAGGAATACCGGTGGCGAAGGCGGCCCCCTGGACGAAGACTGACGCTCAGGTGCGAAAGCGTGGGGAGCAAACAGGATTAGATACCCT
+
GGGGGGGGDCGGGGGGGGCEFFEGGGFGGGGGGGGGCCGGGGGGGGGGEFGGGGGG9FGGD8EFGGGGGGGGGGGGGGGGGFGGFGGGGGGG>:FECEGDFG,CFFFGGGGC8F9FFGFDAFGEDDFFFFGGGDCEGGGGGG?FGGFGGG5BFGGFFGFGGFGGGGGGGEGGECFGGGC@E7*:EGCGCEFGGEEGF7<EGGGFFGFFC?FGEEECFG7:.,::*5GGDFG?E<GFCGFFFCC:=?C<BEC+DGFC:F>EDGCFFFGGGGGGGFFFEFGFFGGFGGGF::=,GF<<,D@+C3+AGGGDGGFEGGF9GGFFFFFFFFEEGGGGGGGGGFGCGGFEFGFGGGGGGFEFFFDGGECGGGGGGGGGGGGGGFC:C,GGGGGGFCFFGGEGGGFCGGGEFB,GGGGGGGFCGGGGGGFFGGFGGGGFCGGGCCCCC
@CRWD 79672
TAGGGAATCTTCGGCAATGGGGGCAACCCTGACCGAGCAACGCCGCGTGAGTGAAGAAGGTTTTCGGATCGTAAAGCTCTGTTGTAAGTCAAGAACGGGTGTGAGAGTGGAAAGTTCACACTGTGACGGTAGCTTACCAGAAAGGGACGGCTAACTACGTGCCAGCAGCCGCGGGAATACGTAGGTCCCGAGCGTTGTCCGGATTTATTGGGCGTAAGGCGAGCGCAGGCGGTTTGATAAGTCTGAAGTTAAAGGCTGTGGCTCAACCATAGTTCGCTTTGGAAACTGTCAAACTTGAGTGCAGAAGGGGAGAGTGGAATTCCATGTGTAGGGGTGAAATGCGTAGATATATGGAGGAACACCGGTGGCGAAAGCGGCTCTCTGGTCTGTAACTGACGCTGAGGCTCGAAAGCGTGGGGAGCGAACAGGACTAGATACCCT
+
FFG9FFFFG9,CFEEGGC<,ECEDGGGGGGFGGGGGDGEGGG7FEGCFEGGFFGGAF,EEGFFGGDGCCFEFGGGFGGFGGGGGGFAFCDGGE?FEEF7+C+=,5FFFF7DFGFGGFGGGGGF=CFD:FGGGG,EFFGC<F,DC@3DFFCCGG:8DFCFFFF<>F*3<FGEC::*4BCFGGGF:<>CFCCG5C5***;90;C;5;<+<@FGG;6FC=#:682?:>%C6;/>?:@;?,3<A9,E?CCFFEAFCB@<CFF>CFCD8FGC8CF<@=@F:>6D9F??CF,9A5?@7,C,<E8FAA,FFFECCFB<:<,,9EFF?F=<A,GFEA@7,,9,AEEEFF:,9EDEF,9AFGFCDF=B+>F@FCF@7C@@:7F@,F:C,CEF8@<CFCGFFEF:B@@,GF@@EFFGGGGGCFEFGGGGFCGGCEGGGFF<FGGFC@@CA8
@CRWD 176
TGGGGAATATTGCACAATGGGCGCAAGCCTGATGCAGCCATGCCGCGTGTATGAAGAAGGCCTTCGGGTTGTAAAGTACTTTCAGCGGGGAGGAAGGCGATAAGGATAATAGCCTTGTCGATTGACGTTACCCGCAGAAGAAGCACCGGCTAACTACGTGCCAGCAGCCGCGGTAATACGGAGGGTGCAAGCGTTAATCGGAATTACTGGGCGTAAAGCGCACGCAGGCGGTCTGTCAAGTCGGATGTGAAATCCCCGGGCTCAACCTGGGAACTGCATTCGAAACTGGCAGGCTAGAGTATTGTAGAGGGGGGTAGAATTCCAGGTGTAGCGGTGAAATGCGTAGAGATCTGGAGGAATACCGGTGGCGAAGGCGGCCCCCTGGACAAAGACTGACGCTCAGGTGCGAAAGCGTGGGGAGCAAACAGGATTAGATACCCT
+
GGFFE@FFFGGGGFGGGGF,,CFCFFGGGGGGGGGGFGGGFDFGGGGDEBFD@@FFF@FGCFFGGGGEG7FC<FFCFGGGGF,C,EFGGEE@FCE,BEC@EE+B<,,??FGGF8D,,3,BFEGF<<C=DE@DFCF:+@<:EFFGF<FEEGGDGGE,FFFFFCC<FCFGGGDGGGGG9C?E60>=8/?/CCFGGEG5A@FGC>EGCFF7@?C;C:CECFG?ECCFECED:FF<8>FC:C>FD=F9CEC@+CFECGC8@,@EF8;FCFC;F@CE@*@<2AC#+><FAFGGGFD@,B=DC,=,,FDDDCFDGFD@D9GGFGFGGGGE,FGGFDGGGGGFABCDGGGGGFA,C,8FC<,A9FD7EGGGFEFEGGGGDFGGGFCEFFE69GGCGGGGGGGGGCEE,,+7EEGGGGGGF@GGGGGGGGGGGFGGFF9GGGGGC@CCB
@CRWD 177
TGGGGAATATTGCACAGTGGGCGCAAGCCTGATGCAGCCATGCCGCGTGTATGAAGAAGGCCTTCGGGTTGTAAAGTACTTTCAGCGGGGAGGAAGGGAGTAAAGTTAATACCTTTGCTCATTGACGTTACCCGCAGAAGAAGCACCGGCTAACTCCGTGCCAGCAGCCGCGGTAATACGGAGGGTGCAAGCGTTAATCGGAATTACTGGGCGTAAAGCGCACGCAGGCGGTTTGTTAAGTCAGATGTGAAATCCCCGGGCTCAACCTGGGAACTGCATCTGATACTGGCAAGCTTGAGTCTCGTAGAGGGGGGTAGAATTCCAGGTGTAGCGGTGAAATGCGTAGAGATCTGGAGGAATACCGGTGGCGAAGGCGGCCCCCTGGACGAAGACTGACGCTCAGGTGCGAAAGCGTGGGGAGCAAACAGGATTAGATACCCT
+
FGGGGGGGGGGGGGGGGGFGCDGGGGCGGGGGGGGGGGGGGGGGGGGGGGGGGGGGGGGGGGGGGGGGGGGGGGGCGGGGGGGGGGGGGGGGGGGFGGGEGGGGGGGGGGGGGGGGGGGGGGGGGGGGGGGGGGGGDDGGGGGGGGFGGGGGGFGF@FFFGGGFGFFGGGDGGGGGGGGGGGGGGGGGGGGGGGGCF?:EECEGGGGGGCFGEGGGGGGD8:CGECGGGGGEGGGGGFGGGGDG=9CCFGFFGGFFGF:EGGGFGGFEGGFGFFFF>BE7FG783>=GF@GGCFGCD8@+7EFE9FCECCGGGFFCFCFGGGGGGGGGGGGGFFE<FFCFGFDFE<9GGGGGGGGEGFD:FEGGGGFFC9:GGGGFCDEDGFF@@FDGGGGGGGGGGFGGFFCEGGGFCEEGGGGGGEFDGGGGGGGGGDFFGGGGCCCCC
@CRWD 178
TGGGGAATATTGCACAATGGGCGCAAGCCTGATGCAGCCATGCCGCGTGTATGAAGAAGGCCTTCGGGTTGTAAAGTACTTTCAGCGGGGAGGAAGGGAGTAAAGTTAATACCTTTGCTCATTGACGTTACCCGCAGAAGAAGCACCGGCTACTCCGTGCCAGCAGCCGCGGTAATACGGAGGGTGCAAGCGTTAATCGGAATTACTGGGCGTAGAGCGCACGCAGGCGGTCTGTCAAGTCGGATGTGAAATCCCCGGGCTCAACCTGGGAACTGCATCCGAAACTGGCAGGCTTGAGTCTCGTAGAGGGAGGTAGAATTCCAGGTGTAGCGGTGAAATGCGTAGAGATCTGGAGGAATACCGGTGGCGAAGGCGGCCTCCTGGACGAAGGCTGACGCTCAGGTGCGAAAGCGTGGGGAGCAAACAGGATTAGATACCCT
+
GGGFGGGGCGGFGGGGGGGGGGGGGGEGGGGGGGGGGGGGGGGGCFGGGGGGGGGGGGGGFFGGGGGGGGGGGGG<EFGGGGGGGGGGGGGGDDGDFDFFFFGFGGGGGGGGGAFFGCFGFGFGGGGEGGEAGGEGGGF7FFGGGFGGGGGGG@F<CGGGG,CFGGGGGGGDFFGG:FF>?EGGGGGGGGGGC;>CC<CECEFGGGGGGGEGGGGGGFDEEGGGGGEGFE?8:E?E>CFCGGG3CE?FFCEEFFFGGGGFGFCAFECCF@C<9DF>329CDCGGDFGGGGGGGFGGD:@+GGGGFGFGFBDGGF9GGGGGGEFFGGGEGFGCGGGGGGGGFFAGGGGGFGGFEE9GGGDGGCGGGGECGEDGGEDFECC,GGGGFFE9@FGGGGGGFDDCGGGGGGFGGGGGFC7GGGGGGGGGFGFGFCGGGGGCCCCC
@CRWD 179
TGGGGAATATTGCACAATGGGCGCAAGCCTGATGCAGCCATGCCGCGTGTATGAAGAAGGCCTTCGGGTTGTAAAGTACTTTCAGCGGGGAGGAAGGTGTTGAGGTTAATAACCTCAGCAATTGACGTTACCCGCAGCAGAAGCACCGGCTAACTCCGTGCCAGCAGCCGCGGTAATACGGAGGGTGCAAGCGTGAATCGGAATTACTGGGCGTAAAGCGCACGCAGGCGGTCTGTCAAGGCGGATGTGAAAGCCCCGTGCTCAACCTGGGAACTGCATTCGAAACTGGCAGGCTAGAGTCTTGTAGAGGGGGGTAGAATTCTAGGTGTAGCGTTGAAATGCGTGGAGATCTGGAGGAATACCGGTGGCGAAGGCGGCCCCCTGGACAAAGACTGACGCTCAGGTGCGAAAGCGTGGGGAGCAAACAGGATTAGATACCCT
+
GGE,@EFFGGGGGGGFCEF8EFGDECFCCFFGG<CFEGGFGFC<CGGFGGFFGFEFGGEEFGDGGGGD<?CCCFFAEFFDEFGGFGEG>F:=F7EGECEFD@F>FCGGGGGGGGGDC,<F=,3C=F@+>=+BF7FFF+@,<B:F:AF***8C:8C:,>>:C*<<:EFGGEGEF:F@92,<;:*48=<*CEE5>E)5FFFGCE53CFFC:8'FF@CAAFGCDE>=CECEEEEEGC?AFCCB):<C>EGGGGF?#<ED&8$BB9;@C/-CF)EGGGF?6,,@F;@F<>,>,,>@F>FADE<3,DB>,,+CF:F,ED?B9B<?,8,,8DE+:7C7F5CFE==884=D?9FFAE,GFAFFFE=7C@@,=88,,ECEC@+F@7@,8EAC,C,GDE9FGECECE,FEE@:7;7FDEF@7CC,C<CC<FGFF9F@E9GFGGGFB,,BA
@CRWD 80963
TGGGGAATATTGCACAATGGGCGCAAGCCTGATGCAGCCATGCCGCGTGTATGAAGAAGGCCTTCGGGTTGTAAAGTACTTTCAGCGGGGAGGAAGGCGTTGTGGTTAATAACCACAGCGATTGACGTTACCCGCAGAAGAAGCACCGGCGAACTCCGTGCCAGCAGCCGCGGTAATACGGAGGGTGCAAGCGTTAATCGGAATTACTGGGCGTAAAGCGCACGCAGGCGGTCTGTCAAGTCGGATGTGAAATCCCCGGGCTCAACCTGGGAACTGCATTCGAAACTGGCAGGCTAGAGTCTTGTAGAGGGGGGTAGAATTCCAGGTGTAGCGGTGAAATGCGTAGAGATCTGAAGGAATACCGGTGGCGAAGGCGACCCCCTGGACAAAGACTGACGCTCAGGTGCGAAAGCGTGGGGAGCAAACAGGATTAGATGCCCT
+
EFGGGGGGGGGGGEFFGFG<8FFD7FG8FGGFGGGGGFCEFFFGDCCGCCFGE@CFFF8FFE8<E@CCEFE?E<FEFFGFD,C<CACCCBC@>8BFECGEGCF+>,+BB@CFFAD>=,DFB,FBCFB@CA:FFGGG@7,@<>,3D>CCE:3:<FGGFE.<@F9:7?<CCECCCFGGGFCF@*:EDGG>FFFGG9?:;9FC8E>FGDEFEFF8<18;5<F?1:EGCEFEE<*::EEGG>GG9D,<9-?DC??9>AFFGGFD7EFFFFFF<CFGGFA@58CC<@C,:@,,DDGFC,,AGGGF<E,AFFFEF7ECED<<E?,?,FF<GFAGCEDGGGFGFC=:7FGFGFEA5,<,E,FFCAFC+EGGGC:FC@@B8+BB+EDGFCCGEF@,FEFFC@F+ED<8DC+7GF@AFGGGCCGGGGCGFCGFCE,CC,@,C8E:,C<@A
@CRWD 181
TGGGGAATATTGCACAATGGGCGCAAGCCTGATGCAGCCATGCTGCGTGTATGAAGAAGGCCTTCGGGTTGTAAAGTACTTTCAGCGGGGAGGAAGGGAGTAAAGTTAATACCTTTGCTCATTGACGTTACCCGCAGAAGAAGCACCGGCTAACTCCGTGCCAGCAGCCGCGGTAATACGGAGGGCGCAAGCGTTAATCGGAATTACTGGGCGTAAAGCGCACGCAGGCGGTCTGTCAAGTCGGATGTGAAATCCCCGGGCTCAACCTGGGAACTGCATCCGAAACTGGCAGGCTTGAGTCTCGTAGAGGGAGGTAGAATTCCAGGTGTAGCGGTGAAATGCGTAGAGATCTGGAGGAATACCGGTGGCGAAGGCGGCCTCCTGGACGAAGACTGACGCTCAGGTGCGAAAGCGTGGGGAGCAAACAGGATTAGATACCCT
+
FGEGDGGGGGGGGGGGFFCGGGGGGGGGGGGGGGGGFGCGGFGAFGGGGGGGGGEFGGFGGGGGGGGGFE@FGGGAFGGFGFFGGDGDEGGGEGG8:CECFFGFGGGGGGGGGGGEFFAEG<@FFFEFCFGGGEGGEC<FCF7DFFC@FC*CCGFFDFF>FGGGGGGGFGGGE:FGGFGEE@:F:8C5<F<*A?8EGGE;6=C@?FCGG:EGG8EC5@@5:EEGD<C:*:CEC>-@?DFC:DDF;@DF7F6ECGFGFGFDE7FFFGFE<=>FF<9B>+EC=><DB<<@A,,+C,GFD@+++48EE8GGDF?CFC,F?,FE,@DFGGGGGEGFF?FC,8+BFA<,,GGFDFE8<,,9GFGF>CDGGFB,C@@7@++,>GGDC8B,@FFFAAFGFB7CF<FGGGFC@F@E8F6E@EFF<<CCGEGCAGGFF9FGGFGGCB8<C
@CRWD 67943
TAGGGAATCTTCGGCAATGGACGAAAGTCTGACCGCGCAACGCCGCGTGAGTGAAGAAGGTTTTCGGATCGCAAAACTCTGTTGTTAGAGAAGAACAAGGATGAGAGTAAATGTTCATCCCTTGACGGTATCTAACCAGAAAGCCACGGCTAACTACGTGCCAGCAGCCGCGGTAATACGTAGGTGGCAAGCGTTGTCCGGATTTATTGGGCGTAAAGCGAGCGCAGGCGGTTTCTTAAGTCTGATGTGAAAGCCCGCGGCTCAACCGGGGAGGGGCATTGGAAACTGGGAGACTTGAGTGCAGAAGAGGAGAGTGGAATTCCATGTGTAGCGGTGAAATGCGGAGATATATGGAAGAACACCAGTGGCGAAGGCGGCTCTCTGGTCTGTAACTGACGCTGAGGCGCGAAAGCGTGGGGAGCGAACAGGATTAGATACCCT
+
EGGGGFGGGGGGCFFF@FGGGGGGGCFGGGGGFGG+@FGGGGGGGGGGGGGGGGGGGCGGGGGGFEFGGGGDEEGGGGGCAFFGFGCGGFC<FGGFE8=F8FGGCEFEC9@FDDDDF<,5B,CBFGEDFGGG<DGFGGGGGGGGGGGGGGDFDFGGGGGEFGGGFDCFGGGDG?GDGF9CECFFFGGG8FFGGGGGGGGGGG.FFGGFFFGGGGGGGGGD=C>CEEGEEFGEGECC829FG;GFGFFGGG2CFGGF#:FGGGGFGGGGC7C=+B,?GD=,AFB,<DFF?F?7<9FFGFFEC:,;?EA,DAE89FAFE=C,?E<EBF=C:7@CFE<C,B4FF@:,,C9,9FC<E?<,F:F@FEGFGGGCC@7:FCGFFC,6CC,GGE@9GGGGGGFFEF@6@,C7:,GFDGGFF7GGGGFFF@,GFFC,B<GFFGDE@CCCC
@CRWD 183
TGGGGAATATTGCACAATGGGCGCAAGCCTGATGCAGCCATGCCGCGTGTATGAAGAAGGCCTTCGGGTTGTAAAGTACTTTCAGCGGGGAGGAAGGTGTTGAGGTTAATAACCTCAGCAATTGACGTTACCCGCAGAAGAAGCACCGGATAACTCCGTGCCAGCAGCCGCGGTAATACGGAGGGTGCAAGCGTTAATCGGAATTACTGGGCGTAAAGCGCACGCAGGCGGTCTGTCAAGTCGGATGTGAAATCCCCGGGCTCAACCTGGGAACTGCATTCGAAACTGGCAGGCGAGAGTCTTGTAGAGGGGGGTAGAATTCCCGGTGTAGCGGTGAAATGCGTAGAGAGCTGGCGGAATACCGGTGGCGAAGGCGGCCCCCTGGACGAAGACTGACGCTCAGGTGCGAAAGCGTGGGGAGCAAACAGGATTAGATACCCT
+
<EFFGCEFGGFGGGGFE<CCFGGGGGEFGGGGGFFGGGGG,CFFGDGG@BFEEGGGCFGG,=FGGGGE<7FGGGGCFFGGCF<FEGDEGGG:CFFGGEFGDEFGF>BED<FGG,A8DCDAF,CFGGG+BD=FBF::@FCFGGEAFD3FF7CFFG9F,>*>FBEFFGGF,FCGG:FF9F<FGGCE>FG>FGG7EECCF94A/;;A8<;<CEGFE98DEFFEGCCGGGG5=CG5,B;EGFGC8C7975:0C:<CFEC7ECGGGFF?7@D>?.CF8>D;,FD6>EDD<CGFCD3F<F>GGFFFB9AAGFGEGF<GGGFGGGFF7C@+FFF@>7>CC,EA,+DGCGGGCE,A,7GCFC,GGGGGGGGEEGGGGEFDGGECGGFDGGEFF<D<FFFF:GGFEGGGFGGGC@FF@7GCFEDGFD<CGGGGFFAGGGGGGGGFCCCCC
@CRWD 67899
TGGGGAATATTGCACAATGGGCGCAAGCCTGATGCAGCCATGCCGCGTGTGTGAAGAAGGCCTTCGGGTTGTAAAGCACTTTCAGCGGGGAGGAAGGCGTTAAGGTTAATAACCTTGGCGATTGACGTTACCCGCAGAAGAAGCACCGGCTAACTCCGTGCCAGCAGCCGCGGTAATACGGAGGGTGCAAGCGTTAATCGGAATTACTGGGCGTAAAGCGCACGCAGGCGGTCTGTCAAGTCGGATGTGAAATCCCCGGGCTCAACCTGGGAACTGCATTCGAAACTGGCAGGCGAGAGGCTTGTAGAGGGGGGTAGAATTCCAGGTGTAGCGGTGAAATGCGTAGAGATCTGGAGGAATACCGGTGGCGAAGGCGGCCCCCTGGTCGAAGACTGACGCTCAGTTGCGAAAGCGTGGGGAGCAAACAGGATTAGATACCCC
+
@EFGDGGC<CEFGFGFGGGC?FGGGGFGFCFGGGGGCFGGGGGGDGGFGGGGGGGFFGDGGGFFGGGGGEGGGGGGGGGGGGGGGFGEEGEC++BFGGGGGGGGFFGEGGGGGGGGGGGGGG@73>FGGGGGGEGD7FFFGGGGGGFGDGGFCFGFGGGGGFEGFCBAFEGGDFFCCFGGGCEGECFCFG@FGG=GGCFFEEGGGGGEGGEFDCGDGGGEDGGGGEEG>GEB8;F?ACEGGGGGGGGGFG7F@GGGGFGFFCFF:@FFFF@;FGG=73FGFFGGGFF<A7CGF:F<>@3,D3;;GGECGGFD<FCDE@F:,=GGGFECF=:F9GGGGEEEDD9,FGFEFGGGGFEGEE,@F@CFEECFCGGGC::CEFGFCCF@8,?FDC,6:C-B:FGFCF7+B8EGGFEEEGFF8F<GEGGGFGGGGGGAGF@7CCCB9
@CRWD 84182
TGGGGAATATTGCACAATGGGCGCAAGCCTGATGCAGCCATGCCGCGTGTATGAAGAAGGCCTTCGGGTTGTAAAGTACTTTCAGCGGGGAGGAAGGCGATAAGGTTAATAACCTTGTCGATTGACGTTACCCGCAGAAGAAGCACCGGCTAACTCCGTGCCAGCAGCCGCGGTAATACGGAGGGTGCAAGCGTTAATCGGAATTACTGGGCGTAAAGCGCACGCAGGCGGTCTGTCAAGTCGGATGTGAAATCCCCGGGCTCAACCTGGGAACTGCATTCGAAACTGGCAGGCTAGAGTCTTGTAGAGGGGGGTAGAATTCCAGGTGTAGCGGTGAAATGCGTAGAGATCTGGAGGAATACCGGTGGCGAAGGCGGCCCCCTGGACAAAGACTGACGCTCAGGTGCGAAAGCGTGGGGAGCAAACAGGATTAGATACCCT
+
BDCDFGGGGGGGGGGGGGG8AFGGGGCFGGGGGGGGGGGGGGGGGGGGGGGDEFGFGGGGFGGCGGGGGGGGGGGDFGGGGGGFGGDGGGGGGGGGDCGGGGFFFFFFGGGGGCGGE<FCFEGFGGGGGGGDFC7<@FGFFGGGGGGDGGGGGGD9?EE7FFGGGGG6GGCE>:<FF/2F7=CGG(GGEFFFGGGEGGG5EEC@C::<GFGGGFGGGGGGGGGGGGGDGGGGGGGGGGFFEGGGGGFGFCFF=FGGGGGGGGGGGGGGFGFDFCGC8AGFFEGCC7GFFGGFFC,D>,B,FFGGGFEB@GFFGGFEEFGFDGGFGFFCGEDEFGFFF>GGGGGFGGGGGGGGGGFGGGGGFCGGGGFGGGGGGGGGGGGFFFGGGGGFFFGEDGGF7GFGFF7GGFCFGGFGEF@GGGGGEGGGGGGGGGFGGGFGCCCCC
@CRWD 70667
TGGGGAATATTGCACAATGGGCGCAAGCCTGATGCAGCCATGCCGCGTGTATGAAGAAGGCCTTCGGGTTGTAAAGTACTTTCAGCGGGGAGGAAGGCGATAAGGTTAATAACCTTGTCGATTGACGTTACCCGCAGAAGAAGCACCGGCTAACTCCGTGCCAGCAGCCGCGGTAATACGGAGGGTGCTAGCGTTAATCGGAATTACTGGGCGTAAAGCGCACGCAGGCGGTCTGGCAAGTCGGGAGTGAAATCCCCGGGCTCAACCTGGGAACTGCATTCGAAACTGGCAGGCTAGAGGCTTGGAGAGGGGGGTAGAATTCCAGGGGTAGCGGTGAAATGCGTAGAGATCTGGAGGAATACCGGTGGCGAAGGCGGCCCCCTGGACAAAGACTGACGCTCAGGTGCGAAAGCGTGGGGGGTAAACAGGATTAGATACCCT
+
GGGGGGGGGFGGGGGGGGF8CFFGGG>GGGGGGGGGGGGGFGGGDGGGGG?EGGGGGFG8CFFGGGGGGGGGFGGGGGGFEGGGFGGGGGG7FEGGGGGGGC@ECFFCGGFGGG9DFGFG+8BDGGDGGF+>FEG+FGFCFGGGGGG@FGCEC7,DF@FFGEGGGGGGGGGDEF<CCA:CC@F<@CCCFFFFEG55AFGGEGDFC?CCFCG=G<ECEGGE@G;GE(EG75C(:CF'9;<<3=3?##CFFC.CEFCFDGFE8C5@?CF9FCFGG<GGF8;F0@;=E,,<>:833,,,>:>+A<9D,DFCGGFFCC,<A5B,F4BA+A,>+++4?GGGFGCEF@GGGGFF=AFEDGFGGFB+GGGFF@GF,GGGGGEFGEF7GGGGGGFCGFFECGGFEF8F<GF@,CGGFFFF7GGGGEF,FAGFFFGGGGGGGGGGCCCCC
@CRWD 187
TGGGGAATATTGCACAATGGGCGCAAGCCTGATGCAGCCATGCCGCGTGTGTGAGGAAGGCCTTCGGGTTGTAAAGCACTTTCAGCGGGGAGGAAGGCGATAAGGTTAATAACCTTGTCGATTGACGTTACCCGCAGAAGAAGCACCGGCTAACTCCGTGCCAGCAGCCGCGGTAATACGGAGGGTGCAAGCGTTAATCGGAATTACTGGGCGTAAAGCGCACGCAGGCGGTCTGTCAAGTCGGATGTGAAATCCCCGGGCTCAACCTGGGAACTGCATTCGAAACTGGCAGGCTAGAGTCTTGTAGAGGGGGGTAGAATTCCAGGTGTAGCGGTGAAATGCGTAGAGAGCTGGAGGAATACCGGTGGCGAAGGCGGCCCCCTGGACAAAGACTGACGCTCAGGTGCGAAAGCGTGGGGAGCAAACAGGATTAGATACCCT
+
GGGGGFFGGGGGGGGFGGGGGGGGGDDGGGGGGGGGGEFGGGGGGDGEGGGFFGGGGGGGGGFGGFGDFGFGGGGFGGDGGGGGGGGGEDFGCGGGCGGGGGGG9?FGGGGDEGDGGGGGGGGGFGGGGGGGFFGGGEGGGGFGGGGGGGGGGGGGGGG>FFGA7FEGGGGDEGFGGGG>EFEGG/GGGGG?GGCEC?CFGGCE>?F=CFFEECEC=CFG@:EGGCEEEFFGEGGG:GFGCGDCBB69C::=<+GFF@C@E@8FC?@C@>F@CDFE?BGC=GGECCGGF8D=C,AGFDB,::,D?DDDGGGGGFFGGGFB,GFE<AGFCB>DGFCGGGGCGGGGFDC5,,GGFF9GGGG@CCEFGGGGCGGECCEFC7GGGGGGGF<EFFFEC7FF@CCGFFGGGECGGGGEGGFGGFGFGDFGGGGGFFGGGGGGCCC@C
@CRWD 188
TGGGGAATATTGCACAATGGGCGCAAGCCTGATGCAGCCATGCCGCGTGTATGAAGAAGGCCTTCGGGTTGTAAAGTACTTTCAGCGGGGAGGAAGGGAGTAAAGTTAATACCTTTGCTCATTGGCGTTACCCGCAGAAGAAGCACCGGCTAACTCCGTGCCAGCAGCCGCGGTAATACGGAGGGTGCAAGCGTTAATCGGAATTACTGGGCGTAAAGCGCACGCAGGCGGTTTGTTAAGTCAGATGTGAAATCCCCGGGCTCAACCTGGGAACTGCATCTGATACTGGCAAGCTTGAGTCTCGTAGAGGGGGGTAGAATTCCCGGTGTAGCGGTGAAATGCGTAGAGATCTGGAGGAATACCGGTGGCGAAGGCGGCCCCCTGGACGAAGACTGACGCTCAGGTGCGAAAGCGTGGGGAGCAAACAGGATTAGATACCCT
+
EFGGGGGGGGGGGGGGGGGGGGGGGGGGGGFGGGGGGGGGGGGGGGGGGGGFGGGGGGGGGGGGGGGGGGDGGGGFGGFGGGGGGGGGGGEGGGGGGGGGGGGGGCGGGGGGGGGGGGGGGGGGGGG@FGGGGCGGG7FFGGGGGGGEECEGGDGGGGGFF<?FFEGGGFGGDGGDGCGGGDGGG7<CGGGFGGGGF?@GEGGG8GFCFFGGGGGGGGGGGGGDGGGECCGGCGGFFFFFFGGGFGFFGGFGGGGFFDFFGDGFGGG@FGGGE,FF19F=F@@FF<9FF<9FD3FGFE8+++DGGGGGCEFDGGGGGGDF=4++FGGFCEEDGGGFGGDGGDFCAGGGGGFFGGCFGGGGEF@FFGGGGGGGGEFGFEF7FF@GGGGGGF@GGGGGGFEECC@+CFEGGGGGGGF@DFGGGGGGGFGGGGGGGGFGCCCCC
@CRWD 80221
TGGGGAATATTGCACAATGAGCGCAAGCCTGATGCAGCCATGCCGCGTGTGTGAAGAAGGCCTTCGGGTTGTAAAGCACTTTCAGCGGGGAGGAAGGCGTTAAGGTTAATAACCTTGGCGATTGACGTTACCCGCAGAAGAAGCACCGGCTAACTCCGTGCCAGCAGCCGCGGTAATACGGAGGGTGCAAGCGTTAATCGGAATTACTGGGCGTAAAGCGCACGCAGGCGGTCTGTCAAGTCGGATGTGAAATCCCCGGGCTCAACCTGGGAACTGCCTTCGAAACTGGCAAGCTTGAGTCTCGTAGAGGGGGGTAGAATTCCAGGTGTAGCGGGGAAATGCGTAGATATCTGGAGGAATACCGGTGGCGAAGGCGGCCCCCTGGACGAAGACTGACGCTCAGGTGCGAAAGCGTGGGGAGCAAACAGGATTAGATACCCT
+
G8C<FEFGGGFCFAFGGGG,CFGFGGGGGGGFGFGGGGGGGCFCFGGGGBDGFGCFFGGFFGGGGC@GFGGGEGGEFFGGGGAFFAE:CE++::=,4EC7>:<B,BDFGFGG?,ACB,>FFG7+8ECCFG7:88CFG@FFDG:FGFGGGGBCF:9FEF7=<FC?EGGGG>GGE<7:,$?F3-<FEEFGEDG>FF>9:7FA<AA*FGG9$CG83*28/?<@CEGEGGE=8C>EGCC,+EDFCCFFC9C.C4CAC8;C8D;<CE<6FGGF9GFF@#F4@%D<6CFF@,FF>,=7GGFFGFF::>7E><>FCFCFCD?AE<E<,FCGGGGGGGFFEC,A9GFCC4,<,5C5FA,=FFFBE?7EFCEE,B,GGGGGGGGEFC@7<GGGGGGEFFGGCDGF:C;C,;+F@7GFGGCEEGFGFE9EDGGGGGGFEFGGGFFCCA,A-
@CRWD 190
TGGGGAATATTGCACAATGGGCGCAAGCCTGATGCAGCCATGCCGCGTGTATGAAGAAGGCCTTCGGGTTGTAAAGTACTTTCAGCGGGGAGGAAGGTGTTGAGGTTAATAAACTCAGCAAGTGACGTTACCCGCAGAAGAAGCACCGGCTAACTACGTGCCAGCAGCCGCGGTAATAAGGAGGGTGCAAGCGTTAATCGGAATTACGGGGCGTAAAGCGCACGCAGGCGGTCTGTCAAGTCGGATGTGAAATCCCCGGGCTCAACCTGGGAACTGCATTCGAAACTGGAAGGCTAGAGTCTGGTAGAGGGGGGTAGAATTCCAGGTGTAGCGGTGAAATGCGTAGAGATCTGGGGGAATACCTGTGGCGAAGGCTGCCCCCTGGACAAAGACTGACGCTCGGGTTCGAAAGCGTGGGGAGCAAACAGGATTAGATACCCT
+
FFEEFDEG,EFGGD9@FEF@,E@:@CC<,CF@FF<@EFADCFFCCCE@FGGGG9EECFEC,CCDCFFGC=+CDC<EFC<FCAEDG,CFGG=:C+,A?FEFEDGGGGFAFFGF,DF9DC,C8,>FGGE3FCBFEC+++>F:8AF8,>:FCE*:?2D,?FFG7FFCGFFGGGGGDFC:EG,<F:@FGFFGFGGGG3GG883;0EA8CC8.<<FGGF@=@>C?C:>:@;CEGGGC3;C@9=:AFGD<45=C9A6EAGF:F7@8:831@.6CF0AFFC@838?0<C>39C7D7,6,:,,C=@>3=A,353CCC@<B5B,<<<B8GCCCFCFCC@EFA<F@,4+=:7FGGD<8DE7@8,,<??EEEF=,?,7CGFE8@C:+EC7F<FEFEFFC<FC,@@CF@:7@7,@66,CF@DCC+>GGECFGGGAGGGGGGFF9GFFEC<CB@
@CRWD 85627
TGGGGAATATTGCACAATGGGCGCAAGCCTGATGCAGCCATGCCGCGTGTATGAAGAAGGCCTTCGGTTTGTAAAGTACTTTCAGCGGGGAGGAAGGGAGTAAAGTTAATACCTTTGCTCATTGCCGTTACCCGCAGAAGAAGCACCGGCTAAATCCGTGCCAGCAGCCGCGGTAATACGGAGGGTGCAAGCGTTAATCGGAATTACTGGGCGTAAAGCGCACGCAGGCGGTTTGTTAAGTCAGATGTGAAATCCCCGGGCTCAACCTGGGAAATGCATCTGATACTGGCAAGCTTGAGTCTCGTAGAGGGGGGTAGAATTCCAGGTGTAGCGGTGAAATGCGTAGAGATCTGGAGGAATACCGGTGGCGAAGGCGGCCCCCTGGACGAAGACTGACGCTCAGGTGCGAAAGCGTGGGGAGCAAACAGGATTAGATACCCT
+
EFFEFCCGFGGGGGGGGGGFFGGCEGGGGGFFGFFGGGFGCEFGCF@FCF,EEC,C9EF,,6,CF?E,8B7EFFG?F9CF?FFGGDEG>=+8=FDCC+,4BFCE9@FDC@<C@C<F?C<,38CD,8>CFCGAC7CE+>BCGD>F:><FCFG>A%,5BFFCE?+:4:CFF$,8:F:;CFC7BBCECF9+;??CEEDE22F<6;8FGGGFGEGGGGGGEC@CCDCEGEC8CF55CCGF8E<<7??FG8FF7F<'*8C/<7CGFDFF@CC@8F@,@#C<@A<GCDF<FFCD@,FGFC@FF@7@7CCFDD>+GF><9GE<GGGCF?<<<CF@+CE>GGGGCEDFEFEFCF@,FAF,GGFDFFF:F>GGGGDGFDGGEGGGFE@:8GCF@F8GFE6CGGGGCFFC@GC:7CGGFEDGGGFGGGGGGGGGFFFGGEFFGFGGCCCCC
@CRWD 192
TGGGGAATATTACACAATGGGCGCAAGCCTGATGCAGCCATGCCGCGTGTATGAAGAAGGCCTTCGGGTTGTAAAGTACTTTCAGCGGGGAGGAAGGTGTTGAGGTTAATAACCTCAGCAATTGACGTTACCCGCAGAAGAAGCACCGGCTAACTCCGTGCCAGCAGCCGCGGTAATACGGAGGGTGCAAGCGTTAATCGGAATTACTGGGCGTAAAGCGCACGCAGGCGGTCTGTCAAGTCGGATGTGAAATCCCCGGGCTCAACCTGGGAACTGCATTCGAAACTGGCAGGCTAGAGTCTTGTAGAGGGGGGTAGAATTCCAGGTGTAGCGGTGAAATGCGTAGAGATCTGGAGGAATACCGGTGGCGAAGGCGGCCCCCTGGACAAAGACTGACGCTCAGGTGCGAAAGCGTGGGGAGCAAACAGGATTAGATACCCT
+
GGGGGGGGDGGGGGGGGGGEGGGGGGGGGGGGGGGGGGGGGGGGGGGGGGGGFG<FGGGGGGGGGGGGGFGGFGGGFFGGGGGGGGDEGGGGGGGGGGGGGGGGGGGGGGGGGGGGGGGGGGGGGGGGGGGGGGGGGGGGGGDFGGGGGGGCGGGGGGGGGGGGGGFGGGGGGGGG9FGGG>GEEFFEFEFGGGGGGGGGDECFGFG9EGGGGGGGFFGGGGDGGEFGGGF<8EF>CGCFGGGGFGDDFG6GGGGGGGGF<DGGFGGGGCGGGFGGGGGGFCCFGCFFFGGFB3BEFFF:8,9GFGGCG>GGGGGGGGGGFCE?GGGF:GGDGF9GGGEFEFGDCGFFF<F?GGGGGG@7GEFGFDFC,FGCGGGGG@CEFGGGFFAGFAGGGGGCEFFGFGGGGGGGGDGGGGGGGGGFFFGGGGGGGGFFGGFFCC@CB
@CRWD 66469
TGGGGAATATTGCACAATGTGCGAAAGCCTGATGCAGCCATGCCGCGTGTATGAAGAAGGCCTTCGGGTTGTAAAGTACTTTCAGCGGGGAGGAAGGCGATAAGGGTAATAACCTTGTCGATTGACGTTACCCGCAGAAGAAGCACCGGCTAACTCCGTGCCCGCAGCCGCGGTAATAAGGAGGGTGCAAGCGTTAATCGGAATTACTGGGCGTAAAGCGCACGCAGGCGGTCTGTCAAGTCGGATGTGAACTCCCCGGGCTCAACCTGGGAAATGCATTCGAAACTGGCAGGCTAGAGTCTTGTAGAGGGGGGTAGAATTCCAGGTGTAGCGGTGAAATGCGTAGAGATCTGGAGGAATACCGGTGGCGAAGGCGGCCCCCTGGACAAAGACTGACGCTCAGGTGAAAGCGTGGGGAGCAAACAGGATTAGATACCCT
+
CCCEF7F<CE<E<EFCFE<,<<F;CGGGFEDC,<,C,@EFEGGFE7@+@B8C,C,??CEF,C<<EFFF88>F,FFCEC,C9<-C<?:C+@4C77?8BECF>FEB9,3,B?,F9B,,,5,BB+,3B,B+B=+C,3++3>FC<:DFG,,*@87CGF;C,<:*C7,=C::18*1*=FFGCF,<+:7:7*;*8CF8C***53<CC><23,/2<<A8:'&):=8;,CCEC<E>FCE%:2:2:<@97+8C.FCFCC9*7<7GB@8,,,8D>CF<<=,,8,,,8<@+F3@9D>8<DBE=D,CGGGF=A9GFF>EECF=8A,,EGGF<<FFDGGE8DCC8<@@5,+:GFFC5,FCFEEC,9,5,EE:+F8797?6:,@,C@:F:FC7EEFE;<,<99C6,F8,:CCE,FFGFCDDFCCECCGFF6,DGECGFGFGFFFGFDGCCCCC
@CRWD 64937
TGGGGAATATTGCACAATGGCCGCAAGCCTGATGCAGCCATGCCGCGTGTATGAAGAAGGCCTTCGGGTTGTAAAATACTTTCAGCGGGGAGGAAGGTGTTGAGGTTAATAACCTCAGCAAGTGACGTTACCAGCAGAAGACGCACCGGCTAACTCCGTGCCCGCAGCCGCGGTAATACAGACGGTGCAAGCGTTAATCGGAATTACTGGGCGTAAAGCGCACGCAGGCGGTTTGTTAAGTCAGACGTGAAATCCCCGGGCTCAAGCTGGGAACTGCATCTGAAACTGGCAAGCTGGAGTCTCGTAGAGGGGGGTAGAATTCCAGGTGTAGCGGTGAAATGCGTAGAGATCTGGCGGAATACCGGTGGCGAAGGCAGCACCCTGGACGAAGACTGACGCTCAGGTGCGAAAGCGTGGGGAGCAAACAGGATTAGATACCCT
+
GFCFGGGGGGFDDGGFGGGE,CF7C+CDGGGGD,FFFGGG9F,EFGGGGC8<FGFGGFGGGGCGF=CG<FF@,EG,9,,C9E,???@EEGCBCGGDF4?8+:,=>=BC9CFGGGF8DF<DF,C,CF==+<7<,@<F@83<,,8@:FB**1*8:3,?FE@:**3<FCFC7:FE<<*<2,<,5,*4=*4*3<<CE8/*;C9AE5>*2<CF768**2/;C@98*/:**=E*><:6/)CF6C931FD<0#@<@@D*>5**FF@,,8,@6,D99AF@3,AF@,,,,AC,BAGF>6,,,==,DDFC33+;CFGEF@+,EA?,F=<<4B,,GGGFECGGGGGGFGEGGECE,FE@F=C6:F,<FEC:@GFE:C:EFGGGFEC,CB,,,@7FB666,9CGGGGGFC,CFA@C,,EGGGGGGGGEFEEC,F<GGGGGGFDFDFEGCCCCC
@CRWD 195
TGGGGAATATTGCACAATGGGCGCAAGCCTGATGCAGCCATGCCGCGTGTATGAAGAAGGCCTTCGGGTTGTAAAGTACTTTCAGCGGGGAGGAAGGGAGTAAAGTTAATACCTTTGCTCATTGACGTTACCCGCAGAAGAAGCACCGGCTAACTCCGTGCCAGCAGCCGCGGTAATACGGAGGGTGCAAGCGTTAATCGGAATTACTGGGCGTAAAGCGCACGCAGGCGGTTTGTTAAGTCAGATGTGAAATCCCCGGACTCAACCTGGGAACTGCATCTGATACTGGCAAGCTTGGGTCGCGTAGAGGGGGGTAGAATTCCAGGTGTAGCGGTGAAATGCGTAGAGATCTGGAGGAATACCGGTGGCGAAGGCGGCCCCCTGGACGAAGACTGACGCTCAGGTGCGAAAGCGTGGGGAGCAAACAGGATTAGATACCCT
+
CFGGDEGGGGGGGGGGGGGFGG@C@@CGGGGFGGGGGCFGGGFFFGGEDCFGCF<@EF?F<FGF?FEGEDFEGGCFGGGGGGGGGGGGEEDGGGGFCFFFGDCDDFE9E,BE>FCFGGGDEGFFGGG@DCFFFEGGE7FGGGGGEF::C>EGGGGG7FE:FFGG78BFFCECFGCFD<CFGGGCE7FEFC=6<C<EF7C;CGDE@<@CFFGG</:EE@CE35GGGGDD75DGGF,:GFGGFFGFBGF>FGGGGGF=EGF=>EC@DEF>GF@A@CFGEFDC@AFD8,,@@@FD7CGFGECF>+CGFGGGF@=EFFA<<<AB,GEGDGFFDECCC,,C,GGDGGGFCF?AEE8?GGGGGED+C7GFF@CFEEECF7DF@@6,,,FC7EC<C,FFGFB@FD8GFGGGGFFF@6@@DFFCF8FGGDAGGGDDFA<EEE<,CC@AA
@CRWD 196
TGAGGAATATTGGTCAATGGGCGCGAGCCTGAACCAGCCAAGTAGCGTGAAGGATGACTGCCCTATGGGTTGTAAACTTCTTTTATAGGGGAATAAAGTTGGCCACGTGTGGCCTTTTGTATGTACCTTATGAATAAGGATCGGCTAACTCCGTGCCAGCAGCCGCGGTAATACGGAGGATCCGAGCGTTATCCGGATTTATTGGGTTTAAAGGGAGCGTAGGCGGGGGCTTAAGTCAGTTGTGAAAGTTTGCGGCTCAACCGTAAAATTGCAGTTGATACTGGCAGCCTTGAGTACAGTTGAGGTAGGCGGAATTCGTGGTGTAGCGGTGAAATGCTTAGATATCACGAAGAACTCCGATTGCGAAGGCAGCTTACTAAACTGCCACTGACATTGATGCTCGAAAGTGTGGGTATCAAACAGGATTAGATACCCT
+
EFGGGGGGGGGGGFGGGFGGGGGGGGGGGGGGGGFGGGFGGGGGGGGGGGGGGGGFDFGGGGGGGGGGGFGGGGGGGGGGGAF9FGGGGGDGGCFGGDGCGFGFGGCBFGGGGGGGGG?EFGFGGGGGGGFGGFCFFGGG9FFCGGGGGFADF>6GGGGGG<EGGGGG:GGGGGGGCFE9:FCCGGGGGGGGGGGEEGFAFGFFGGCFAC>EGFGDGGGGEFC?EEFEGEGDFFGGF7CFFFFGFFGGCF?EFGGEDB=FEGD@GGFFFFGGGGFEA1GFGFGGG@EC9GGF;9F;GGFEFF9GGGGFEAF?D,EC?=B,DGFC8E@CDGFC9FGFFFE9EFEB@C<GGGGGFEGEC7E7GGGGFAFFGGGGGGGGFCF9GGGGFECEGGFFFE8GGGGGGEF9GFGGGGGGCGGGGFFGGGGGGGGGGGGCC?CC
@CRWD 197
TGGGGAATATTGCACAATGGGCGCAAGCCTGATGCAGCCATGCCGCGTGTGTGAAGAAGGCCTTCGGGTTGTAAAGCACTTTCAGCGGGGAGGAAGGCGTTAAGGTTAATAACCTTGGCGATTGACGTTACCCGCAGAAGAAGCACCGGCTAACTCCGTGCCAGCAGCCGCGGTAATACGGAGGGTGCAAGCGTTAATCGGAATTACTGGGCGTAAAGCGCACGCAGGCGGTTTGTTAAGTCAGATGTGAAATCCCCGGGCTCAACCTGGGAACTGCATCTGATACTGGCAAGCTTGAGTCTCGTAGAGGGGGGTAGAATTCCAGGTGTAGCGGTGAAATGCGGAGAGATCTGGAGGAATACCGGTGGCGAAGGCGGCCCCCTGGACGAAGACTGACGCTCAGGTGCGAAAGCGTGGGGAGCAAACAGGATTAGATACCCT
+
FCEFEGGGGGGFFGGGGFGFFGGGDGEFGGGGGFFGF8FGGFEFBFEFFGGFFDDF,ECF@FGGGGGG8F:FGGGGGGFGGFGGCGDGGEFF::4?FFGGGDGGGGGFGDDFD<ABFCFGFGGG9FFGGFFGGEEGGGGGGGGGGGFDGEC@FGGCFGFCBEGGFFBE@:C1GG7=CEFCE*>EGCGGG7FGECECFGG?GGDGGG7=GFCFEEGE::CCEE5C:C<38::,EGDGGGCFFGGC1<DFCB?EC7F<F@GE=8;DGGGF@FGFF>+GFGFFFGECFD9FF7GGGCFCFDDGFCFGGFGGGEF<BDGFFAC,,E<F@CCF7ECEFFAFFBECE:A,ACCFCEF==9,EECGGEGF?GGGGGGGCCGGGGC@@DGGGGGGFFFGGGGEFCE8F<CEGGFF9GGGE7FGGGFCFFFEFAFEEFEEGFGFF<CCB<
@CRWD 78840
TGGGGAATATTGCACAATGGGCGCAAGCCTGATGCAGCCATGCCGCGTGTGTGAAGAAGGCCTTCGGGTTGTAAAGCACTTTCAGCGGGGAGGAAGGCAGTCCTGTTAATAACCGTGCTGATTGACGTTACCCGCAGAAGAAGCACCGGCTAACTCCGTGCCAGCAGCCGCGGTAATACGGAGGGTGCAAGCGTTAATCGGAATTACTGGGCGTAAAGCGCACGCAGGCGGTCTGTCAAGTCGGATGTGAAATCCCCGGGCTCAACCTGGGAACTGCATTCGAAACTGGCAGGCTGGAGTCTCGTAGAGGGAGGTAGAATTCCAGGTGTAGCGGTGAAATGCGTAGAGATCTGGAGGAATACCGGTGGCGAAGGCGGCCTCCTGGACGAAGACTGACGCTCAGGTGCGAAAGCGTGGGGAGCAAACAGGATTAGATACCCG
+
FGGGGGDGGGGGGGGGGGG?FGGGGGGGGEFGGFFGCGGGGGGGGGGGGGGGGGGG,FFGGGGGGGGGGGGGGGGGGGGGGGGGGGGGGGGGDGGGGGGGGGGGGBDFGGGGGGGGFCEGGGGCFGGFGGEGG@FC@F,>FGGGGGGGGGGGGGGGGGGCFGCFFFFGGGGDG<CFFGGFD:FGEFEEGFGGGGGGFGGGGGGGGGG>EEGEEFGCGCFGGEGGGDGGEFC/EECC:GGFGGGGEGFGGGGGGGGFGGGGGGGCFGGEFF@FGGGGGFGCFF?FFF?GGGFFA=,GGFF:@+8DCFGFFEF@GFCGGGGGGGGFGGGGDGGGGFFFFFGDGGGGFGFFGFFGGGFGGGGGFECGGGGGGGGGGGGGGFFD8GGGGAGDGGFGFCGGDGGGCGGGFGDGGGGGGGGGGGGGGFEFGGGGGGGGGGGGCCAB-
@CRWD 64158
TGGGGAATATTGCACAATGGGCGCAAGCCTGATGCCGCCATGACGCGTGTATGAAGAAGGCCTTCGGGTTGTAAAGTACTTTCAGCGGGGAGGAAGGGAGTAAAGTTAATACCTTTGCTCATTGACGTTACCCGCAGAAGAAGCACAGGCTAACTCCGTGCCAGCAGCCGCGGTAATACGGAGGGTGCAAGCGTTACTCGGCATTACTGGGCGTAAAGCGCCAGCAGGCGGGTTGTTAAGTCAGATGTGAAATCCCCGGGCTCAACCTGGGAACTGCATCTGATACTGGCAAGCTTGAGTCTCGTAGAGGGGGGTAGAATTCCAGGTGTAGCGGTGAAATGCGTAGAGATCTGGAGGAATACCGGTGGCGAAGGCGGCCCCCTGGACGAAGACTGACGCTCAGGTGCGAAAGCGTGGGGAGCAAACAGTAGTAGATACCCT
+
GFCFDGE<FGFCFGGGCF,<FFEEE:FDDGF8FFF,@:@CFG<<FGEGEGGFCGDFFFGFGGGGGG77C7CFGG,BFF,EEG?FGFG@7C>FCC,3++:3BF9BFFA<@FFFGD@,,,8><@@<B<FFC8@CFGEE@C@F,<>D?>,8>*2,<2D:,=FF7:,,1,@=F<7CEFGDGGG:CGDCE*;8+:<@8?GE:9<8A*:>C<@C:FEGC*1/;978C**8A@:5::B)FCEE<:;:<@:<C,<2<C#EC<8CFGG;E*8D>;FE:CFEFGG?AGC@9#,<3,=87F@3,F@,>9=7@GGFGGFCGDGGGFE@,5AEDFEEFA:+8+++,<??@??:>B?5AB,EFEB,<AFF@9<:8+>C=8,EFB,,FC@+@6@,6,88:DC<@FGGGDFEFC,<8?ECDF:FCB,CEGGCDFECC<EECF<=,@69DDC;@B6-A
@CRWD 52573
TGGGGAATATTGCACAATGGGCGCAAGCCTGATGCAGCCATGCCGCGTGTATGAAGAAGGCCTTCGTGTTGTAAAGCACTTTCAGCGGGGAGGAAGGCGTTGTTGCTAATAACCACAGCGATTGACGTTACCCTCAGAAGAAGCACCGGCTAACTCCGTGCCAGCAGCCTCTGTAATACGACGGGTGCAAGAGTGAATCGGAATTACTGGGCGTAAAGAGCACGCAGGCGGTTTGTCAAATCGGATGTGAAATCTCCGGGCGCAACCTGGGAACTGCATTGGAAACTGGCATGCTAGAGTCTGGTAGAGGGGGGTAGAATTCCAAGTGTAGCGGGGAAATGCGTAGAGATGTGGAGGAATACCGGTGGCGAAGGCGGTCTCCTGTACGAAAACTGACGCTCAGGTGCGAAAGCGTGGGGAGCAAACAGGATTAGATACCCT
+
EE<<+BFFFFAFG9EEFFAC,C:+@FGDD8EEFADGACFGFFG,+@FFE@DD,<C<EEGFFFGGFGCFFE,,5<FC,,C5<C-C<EF:FC@++B,,+4+++8+:=,5,<,CF@<3=DFG7:AF7EFB@<>FF8,:D>FE:>CFGGG7*CC*><<CF,><FCFC@<C<,<,<,,3@<3<:***4<*4<*<9F8,8,<99<8888:C7,<:22$?C::=4)*23@5:<:8*<::$,FE?#@#<CF>@CED@9-<*1***GF@5,8;;+4,?GF@@,7,,,;D9F9<BF=B3,,,8,9AA,:6,5,>,A+7F8+,?F9<E<<FEB95,E9@+64+F:,,<B:CC<<CFCA:B4,<@<CAB,:+77BC,@,DCF:@@7C6:,68EFF:,F@666,6CCBBE@FC,C6@FCCFCFGFGGF@,F<DE,CFFEDEE9FFFEFE@B,@@
@CRWD 75172
TGGGGAATATTGCACAATGGGCGCAAGCCTGATGCAGCCATGCCGCGTGTATGAAGAAGGCCTTCGGGTTGTAAAGTACTTTCAGCGGGGAGGAAGGGAGTAAAGTTAATACCTTTGCCCATTGACGTTACCCGCAGAAGAAGCAACGGCTAACTCCGTGCCAGCAGCCGCGGTAATACGGAGGGTGCAAGCGTTAATCGGAATTACTGGGCGTAAAGCGCACGCAGGCGGTTTGTTAAGTCAGATGTGAAATCCCCGGGCTCAACCTGGGAACTGCATCTGATACTGGCAAGCTTGAGTCTCGTAGAGGGGGGTAGAACTCCATGTGTAGCGTTGAAATGCGTAGAGATCTGGAGGAATACCGGTGGCGAAGGCTGCCCCCTGGTCGAAGACTGACGCTCAGGTGCGAAAGCGTGGGGAGCAAACAGGATTAGATACCCT
+
FCF<EEF<FF@C<EFF,EE8,CB@C@7F@@,;6<@FDF@FGGGFCECGGCCGGG9BFGGE<CFFFECCF,+BF9FEA?CFE5F5<AC@::FGGGF<??E+CF<9D5EFCFGG,?FDF,,:,=><FCC+=DCFGGCF+@FFGGFCC,@:F7>@F7>,?CGF7<EF7BCGFFGGG7BFGFDEEDDEEE:F@E,4;8CC8,A*;E*2,<:8E>C;3::ECGGC<5EEE2):==:FC<CFF==?<:@FFGEFC7C<3EFF@@F8FBB@/F;@,CCFC@FF7'.#DF?=A@FFF@,CF<@FF8>3+8FE9>@DCCFF,@C<548,,FGF9=F+6+6+5-,,,==C=7<FEF@8F,8GFAAEF<<4+7>,,,DCDE<@6,,+:@6@:C@+,8DFE<C6BF@F:FGFC6@:C7BFCB,7F6FEDF<<<;,;-EEC,,FD@6;8B66@C
@CRWD 202
TGGGGAATATTGCACAATGGGCGCAAGCCTGATGCAGCCATGCCGCGTGTGTGAAGAAGGCCTTCGGGTTGTAAAGCACTTTCAGCGGGGAGGAAGGCAGTCCGGTTAATAACCGTGCTGATTGACGTTACCCGCAGAAGAAGCACCGGCTAACTCCGTGCCAGCAGCCGCGGTAATACGGAGGGTGCAAGCGTTAGTCGGAATTACTGGGCGTAAAGCGCACGCAGGCGGTCTGTCAAGTCGGATGTGAAATCCCCGGGCTCAACCTGGGAACTGCATTCGAAACTGGCAGGCTGGAGTCTCGTAGAGGTAGGTAGAATTCCAGGTGTAGCGGTGAAATGCGTAGAGATCTGGAGGAATACCGGTGGCGAAGGCGGCCTCCTGGACGAAGACTGACGCTCAGGTTCGAAAGCGTGGGGAGCAAACAGGATTAGATACCCT
+
FEDFGGGGDGGGGG<EGGGGEGGCGGGFGGGGGG9FGG9FCFGGGGGGGCFGEF<@CFGG,6EEFGG+6BFFGGG<F<CFEG<CFAFG:FC=:F8,B,4B?BF7C+3@EF<FBFC@DG+,>,3E,FF+@F7FF7+*>>,3CFGGD7BFGGEFGGC,CFGGGGGGGGGGGGGGGCFFFGGG5:FE5+FGEGEGDCCC(#3;EG5CCG:0FFGG:A=85CFG=898ECEGDCE?$F@C?D4=CCCDDFG@GFFF>GF:<5GGGF<GFCC:F4DD>=FAFD@9+FC9CFDFA,GGCGGGFF:C4?8ECGGFFB,,AFC<GGFAFGEF8GFGFGGGGGGGCCGGGGGGEFE8GECFC?,?GFD+FCCCCGGGGGGEGGGGEC,F?GFC7CF@6,<FGGF@CFG@8GFE;@FDGGGGGCGECF<GGFCGGGGGGFGGGFGF@C8CC
@CRWD 60254
TGGGGAATATTGCACAATGGGCGCAAGCCTGATGCAGCCATGCCGCGTGTATGAAGAAGGCCTTCGGGTTGTAAAGCACTTTCAGCGGGGAGGAAGGCGGTACGGTTAATAACCGTGCCGATTGACGTTACCCGCAGAAGAAGCACCGGCTAACTCCGTGCCAGCAGCCGCGGTAATACGGAGGGTGCAAGCGTTAATCGGAATTACTGGGCGTAAAGCGCACGCAGGCGGTCTGTCAAGTCGGATGTGAAATCCCCGGGCTCAACCTGGGAACTGCATTCGAAACTGGCAGGCTGGAGTCTCGTAGAGGGAGGTGGAATTCCAGGTGTAGCGGTGAAATGCGTAGAGATCTGGAGGAATACCGGTGGCGAAGGCGGCCTCCTGGACGAAGACTGACGCTCAGGTGCGAAAGCGTGGGGAGCAAACAGGATTAGATACCCT
+
FGCFGGGGGGGGGGGFGGGGGGGGGGGGGGFGGGGGGGGGGGGGEGGGGGGGGGGG9FFGGGGGGGGGGGGGGGGGGGGGGGGGGGGGDG@FGGGGGGCCFGGGGGGGGGGGGGGCGGGGGGG7FGGGGGGGGGEGGGGGGGFGGGGGGGGGGGGGCGG>?FGGGFFGGGGGGGGGGGGFDEGGEGGGGGGGGG>EFEFFFC@/FGG9GGGGGGGGGGGGGGGGGGGG=FGGGGF<FFGGGGGGFGGGGGGGGGGFCDEBEGGGGFGFGGFGGGGFGGGC9GGGGGGGGGGGGFGGGFGC@77GGFEGGFFDGGF9GFGCFFGGGGFGGGGGGF<EFF?@GGGGGGGGGEGGGFGGGFDEF@GGGGGGGGGGGGGGGGGGFDGGGGGGGFGGGGGGGFEFCGEGFGGGGGGGGGGDGGGFGGGGGGGGGGFGFE;-CCCCB
@CRWD 204
TGGGGAATATTGCACAATGGGCGCAAGCCTGATGCAGCCATGCCGCGTGTGTGAAGAAGGCCTTCGGGTTGTAAAGCACTTTCAGCGGGGAGGAAGGCAGTCCGGTTAATAACCGTGCTGATTGACGTTACCCGCAGAAGAAGCACCGGCTAACTCCGTGCCAGCAGCCGCGGTAATACGGAGGGTGCAAGCGTTAATCGGAATTACTGGGCGTAAAGCGCACGCAGGCGGTCTGTCAAGTCGGATGTGAAATCCCCGGGCTCAACCTGGGAACTGCATTCGAAACTGGCAGGCTGGAGTCTCGTAGAGGGAGGTAGACTTCCAGGTGTAGCGGTGCAATGCGTAGAGCTCTGGAGGAATACCGGTGGCGAAGGCGGCCTCCTGGACGAAGACTGACGCTCAGGTGCGAAAGCGTGGGGAGCAAACAGGATTAGATACCCT
+
GGFFGGGGGGF9FGGGGF<CCF7CEGGDGG<FGGGGGGGGGGGGGGG7@8@FFFCACCCF@F,,CFGGFGDCFCGDEFFCDGGFFGEE7F7FFGG?F?FGGFCCF:7CF9E?,<FFF7FCFDGGGGGGGGCD8::FGDGGGGGGCF:>FDGEGGG@:**@CFEFFC,=F*=CCFGF+?,FE@C@EG>CF@FGGEGE@<98CEGG6FE:@@=CE:/8C.CC6CG;8EE58ECCCCF72:FCD:FD@@F>?F=CGG@CC@FFG<<E5@DF>FCFC=D<FFDF=@C9:3,,8BFDD8BAFCFC=@+,<:FGGFE?<E<,FB,CEFF<@GF@CC>@,5BA,+FB4,,FFCFD8GFF8FFFFF@FFC=CEGGGGFEGF7FD,B@C,DGF@CFC,,E6CB7FFCF?FFFC@GEGGGGF@+DFC,GFGFGECC,E<E,FCGGF@C<AA
@CRWD 205
TGGGGAATATTGCACAATGGGCGCAAGCCTGATGCAGCCATGCCGCGTGTATGAAGAAGGCCTTCGGGTTGTAAAGTACTTTCAGCGGGGAGGAAGGGAGTAAAGTTAATACCTTTGCTCATTGACGTTACCCGCAGAAGAAGCACCGGCTAACTCCGTGCCAGCAGCCGCGGTAATACGTAGGGTGCAAGCGTTAATAGGAATTACTGGGCGTAAAGCGCACGCAGGCGGTTTGTTAAGTCAGATGTGAAATCCCCGGGCTCAACCTGGGAACTGCATCTGATACTGGCAAGCTGGCGTCTCGTAGAGGGGGGTAGAGTTCCAGGTGTAGCGGTGAAATGCGTAGAGAGCTGGAGGAAGACCGGTGTCGAAGGAGGCCCCCGGGACGAAGACTGACGCTCAGGTGCGAATGCGTGGGGAGCAAACAGGAGTAGATACACT
+
EFCFGGG<@FECGGFEG@<C<EFGEGGGGDDGGFGCA@EFGFCFFGCFGEDECDD,,:EC,CCE,9BC,BBC5<CFDFFEG9FFGGGG+44@:?F,=CAFGF<FGFGGGFDGF99<?FE,?BD@BFE+FF>GDFEFD>@,<FFCCFFG7C>FGGFG7C**>>F7FECGFCFC:4<=F:CF+2=@;=DD:FF0GFEDG9%<EF@F>G8CE?8A?>:CFCCEGGC@CC>C5FECEFF>50<?<9CCBCEF<.1A<<=A8>4:CCCFGCE<9FEFFD58,)%<C;:C@CFC7>>@*>5+++@++::FFCE:EGFDB,,BC,,GGEA@F=,+CEFF9<,C,+4+FCB@,F?B9,,=,FAE?<F7:B@F>FC:<A:,8E,FCCF7:@,EDFCCACFE7FC:@;6ECC+CB,@56,+DF@E;CCC,FCAF,GE@CC,DGFGEA8,CB
@CRWD 77002
TGGGGAATCTTGCACAATGGGCGCAAGCCTGATGCAGCAATGCCGCGTGTGTGAAGAAGGCCTTCGGGTTGTAAAGCACTTTCAGCGGGGAGGAAGGTAGTTCGGTTAATCACCGTGTTGATTGACGTTACCCGCAGAAGAAGCAACGGCTAACTCCGTGCCAGCAGCCGCGGTAATACGGAGGGGGCAAGCGTTCATCGGAATTATTGGGCGTAAAGGGAACGCAGGCGGTCTGTTAAGTCGGATGTGAAAGCCCCGGGCTCAACCGGGGATCTGCATCGGAAACTGGCAGGCTTGAGTGTCGTAGAGGGAGGTAGAATTCCATGTGTAGCGGTGAAATGCGTAGAGATATGGAAGAATACCAGTGGCGAAGGCGGCCTTCTGGACGAAGACTGACGCTCAGGTGCGAAAGCATGGGGAGCGAACAGGATTAGATACCCT
+
F,@FGG:E,FAC<FGGGGFGGFGGE@CGGFGGGG9FEFCE6EFGGDCFG:,CFFGGGGGG,CFGGGGCF:FFFGGA9<EF,E<CCFGGCEFC:7E8:,,:,,,++3B6D,,<B,+@3,BBF,DADGGCEG@F,++5+@<>FGG,,3>@@<>FGGGF:EFGGGFGGC<FG>CGGEFD;F:F8BEC7<CCGGGFCEC/-#CCE8+;69+3FGFGGGCCEF9?*C72??EEEEG,#B:<#@<E9C+<CGGFCF>#6@E6++@F>5,1@8)#ACB:1&=B+@@6,E8BA,D,,8FF9?BA48F8+==AA?,GFE<,DC:,5CFEBFF<,GGGFGGFGEDFECCECFE5,FE,GGFEFC6,EBC<CF@,GGGCFFCB+GCFEC,,,<FFB6C<,@EF@GEFGEB,<GGGF7CF@F9CC,GFF:8FB@,EEFGGFFGGEF@F<CCC@
@CRWD 207
TGGGGAATATTGCACAATGGGCGCAAGCCTGATGCAGCCATGCCGCGTGTATGAAGAAGGCCTTCGGGTTGTAAAGTACTTTCAGCGGGGAGGAAGGCGATAAGGTTAATAACCTTGTCGATTGACGTTACCCGCAGAAGAAGCACCGGCTAACTCCGTGCCAGCAGCCGCGGTAATACGGAGGGTGCAAGCGTTAATCGGAATTACTGGGCGTAAAGCGCACGCAGGCGGTCTGTCAAGTCGGATGTGAAATCCCCGGGCTCAACCTGGGAACTGCATTCGAAACTGGCAGGCTAGAGTCTTGTAGAGGGGGGTAGAATTCCAGGTGTAGCGGTGAAATGCGTAGAGATCTGGAGGAATACCGGTGGCGAAGGCGGCCCCCTGGACAAAGACTGACGCTGAGGTTCGAAAGCGTGGGGAGCAAACAGGATTAGATACCCT
+
F@FFGGGGGGGFGGGGGGFC8FCGGGGGFGGGGGEFGFEGFFGGGGGGGGFFEFDGCFGGGFEFGGCGG7FGFEE<FAFFGACEFCGGGGEFGGGC:FGDG7B9FFFFFGGF,,EA,C<F7=FGGGGGGF@FGEE<F@FFEFGGGC:*CEEEGGCCF@FCFGGGGGGGGF:CGGGC?GFGGGGCCEEEFGGGGGD*8@FG?C;FGGFFFGFGGEGE5:CE1*?E>EGGEEFC/C<C:CEFF=/C>FFFGFFCECC<@CFCEE8>>CFC@CF>GFFDFAGDBG=FAEEFF=E@,,C7DAD:33C>FGFCF@+E?FC,F??,<FF=<GGGEGGEAFGFC?+CFCFF9B,FA9EGFFC<F?F7FGEEGFC:<GEFEDGFCF@6<GGFCCFF@C9GGCFC@FCC,FCC,6GGDEGGGBFEEFCGGFAGGGGGFGFGGGGGCC?CC
@CRWD 208
TGGGGAATATTGCACAATGGGCGCAAGCCTGATGCAGCCATGCCGCGTGTATGAAGAAGGCCTTCGGGTTGTAAAGTACTTTCAGCGGGGAGGAAGGCGATACGGTTAATAACCGTGTTGATTGACGTTACCCGCAGAAGAAGCACCGGCTAACTCCGTGCCAGCAGCCGCGGTAATACGGAGGGTGCAAGCGTTAATCGGAATTACTGGGCGTAAAGCGCACGCAGGCGGTCTGTCAAGTCGGATGTGAAATCCCCGGGCTCAACCTGGGAACTGCATCCGAAACTGGCAGGCTTGAGTCTCGTAGAGGGAGGTAGAATTCCAGGTGTAGCGGTGAAATGCGTAGAGATCTGGAGGAATACCGGTGGCGAAGGCGGCCTCCTGGACGAAGACTGACGCTCAGGTGCGAAAGCGTGGGGAGCAAACAGGATTAGATACCCT
+
FFGGGGGGGGGGGGGGGGGGGGGGGGGGGGGGGGGGGGGGGGGGGGGGGGFGGGGGGGGGGGGGGGGGGGGGGGGFGGGGGGGGGGGGGGEGGGGGGGGGGGGGGGFDGGGGGGGGGFGGGGGGGGGFGGGGGDEEEGGGGGGGGGFGGGGGG>GGFEGGGFFGG?FGGGGGGCEGEGFGGGEGGGGGGGGCFFEGCFGGGEGGFGFGGGGGEFFFFB8CCGGGGGGGGDFECGCCDFGEDGGGFEE-GGGFGFGCGEFEG=CFFGGGGGGGFGGGED<FFCD9GGFDA,FDC,FGGEC7GGFC5,GGGE<9GEFFFFBFFFFGFGGGGGGGFGGGGFCEGGGGGGGGGGGGFC,GGGGGEEEFGGGGGGGGGGEE@GGGGGGGGF8FGFGGGGGGGGFGFF@EGEGGGGGGEGFGGGGGGGGGGGGGGGGGGGGGCCCCC
@CRWD 209
TGGGGAATATTGCACAATGGGCGCAAGCCTGATGCAGCCATGCCGCGTGTATGAAGAAGGCCTTCGGGTTGTAAAGTACTTTCAGCGGGGAGGAAGGGAGTAAGGTTAATAACCTTGCTCATTGACGTTACCCGCAGAAGAAGCACCGGCTAACTCCGTGCCAGCAGCCGCGGTAATACGGAGGGTGCAAGCGTTAATCGGAATTACTGGGCGTAAAGCGCACGCAGGCGGTCTGTCAAGTCGGATGTGAAATCCCCGGGCTCAACCTGGGAACTGCATCCGAAACTGGCAGGCTTGAGTCTCGTAGAGGGAGGTAGAATTCCAGGTGTAGCGGTGAAATGCGTAGAGATCTGGAGGAATACCGGTGGCGAAGGCGGCCTCCTGGACGAAGACTGACGCTCAGGTGCGAAAGCGTGGGGAGCAAACAGGATTAGATACCCT
+
FFGGG@EGGGGGGGGGFGGGGFEGGGGGGGFGFGGGGGGGGGGGDFEGGGGGGGGGGGFCFFGFGGFEFGFEFFGGGGGGGGGCFDGGGGGGGGFFEGGGGGGGGGG9FFGGGGGGDGFGGDGGGGGGGGGGGGGGGGGGGGGGGGGGGGGGGGGGGGGGGGGGGGGGGEGEGGGGG<EG=CFEGCGGGGFGGGGGGGGGE?GCFFFGGFEGD5:CGFGGGGEGGGGGGDE:D>FC>F7GGECDE@CEAA6?FGGFFFFGGCGFGGGGFGGEFC+4B=CE6DFF<<<FF>8GFDGGCFF@=7FFE,GGGGGGGFFAGGEEB<8DGGGGGGFBCGGFFFECCCEFGGGGGGGGGGGGGGGGGGGGGGGGGFBCGGGGF@@7CFDEEDD@ACFFC@GGGGFGGGFDGGGFGGGDECEGFEE9FECAEFCED<EEGFEECC@6-
@CRWD 210
TGGGGAATATTGCACAATGGGCGCAAGCCTGATGCAGCCATGCCGCGTGTATGAAGAAGGCCTTCGGGTTGTAAAGTACTTTCAGCGGGGAGGAAGGCGATACGGTTAATAACCGTGTTGATTGACGTTACCCGCAGAAGAAGCACCGGCTAACTCCGTGCCAGCATCCGCGGTAATACGGAGGGTGCAAGCGTTAATCGGAATTACTGGGCGTAAAGCGCACGCAGGCGGTTTGTTAAGTCAGATGTGAAATCCCCGGGCTCAACCTGGGAACTGCATCTGATACTGGCAAGCTTGAGTCTCGTAGAGGGGGGTAGAATTCCAGGTGTAGCGGTGAAGTGCGTAGAGATCTGGAGGAATACCGGTGGCGAAGGCGGCCCCCTGGACGAAGACTGACGCTCAGGTGCGAAAGCGTGGGGAGCAAACAGGATTAGATACCCT
+
FGGFFFGGGGGGGGGGGGGGFGGGGGGGGGGGGGGGGGGGGGGGGGGGGCFGGGGGGGGGGGGGGGGGGEFFGGGDECFGGGFE9?>FGGEGGG?=FFDCCE@<C>+FFFGGGCF+,33DFGGF9=FCFGGGGCGC:CFGFFFFGEF2CEDGFFF9FEFFGGGGGG&<FEGGG2GGGGCFG@GGGFEEGGGGGGGGC;@CEGC>8CCFGGGFG:EEEE<CCCEFGE<9:>C*C9F@<F7,7;FGFGFF;CFFB+DECEGFB<B89EFE7@,799GG>CFEE;@,GGGFFEFFF@,GGFFCCF?GGGGGGGF@F<FGGGGGGGGGGGGGGGGGGFFEE@7GGGGGGGGGFGGGGFFGGGGGFCGFGGGGGGGGGGGDGEGEFGGGFCCF<AGGGGGGGDGGGGF7CEGGGGGGFGGGGGGGGGGGFGGGGGGGGGGGCCCCC
@CRWD 211
TGGGGAATATTGCACAATGGGCGCAAGCCTGATGCAGCCATGCCGCGTGTATGAAGAAGGCCTTCGGGTTGTAAAGTACTTTCAGCAGGGAGGAAGGCGATAAGGTTAATAACCTTGTCGATTGACGTTACCCGCAGAAGAAGCACCGGCTAACTCCGTGCCAGCAGCCGCGGTAATACGGAGGGTGCAAGCGTTAATCGGAATTACTGGGCGTAAAGCGCACGCAGGCGGTCTGTCAAGTCGGATGTGAAATCCCCGGGTTCAACCTGGGAACTGCATTCGAAACTGGCAGGCTAGAGTCTTGTAGAGGGGGGTAGAATTCCAGGTGTAGCGGTGAAATGCGTAGAGATCTGGAGGAATACCGGTGGCGAAGGCGGCCCCCTGGACAAAGACTGACGCTCAGGTGCGAAAGCGTGGGGAGCAAACAGGATTAGATACCCT
+
CFGEEEEGGGGGGGGGGGGGGGGGGGGGFGGGGGGGGGGGGDGGEGGFGGGGGFFGGGGGGGGGGGGGGGGGGGFFFFGGGGGGGGGGGGAFGGGGCGGGEGGGGGGGCFGGGGGGGCFDGGGGGGGGGDGGGFGEGGGGGGDCFGGGGGGGGGGGGGGGFGGGGEFGFGG;GGEGFFGGG@FDDFFGGGFFGFGE:CFC:8EGGGGEEFG?ECECE8+?<CEGGGGGGGGFFGGFCEFFFGGGFCB@FFF=AFCGGGF@/<CFC7CGGGDFGGGGFFG8<;:CG<7D8@CFF><AFDFF,GGFFFEGGGCGGGGGGGGGGGGFEA9CF@C7GGGGGGGGEDGGGGGGGGGGFF9FGGGCB7GGFCDGFB7GGGGGGGGDFFCF9FFGGGFF7GGGGGGGEGGGGDGFGGGGGGGGFAGDFGGGGGGGFF9GGFCGCC@CC
@CRWD 63749
TGGGGAATATTGCACAATGGGCGCAAGCCTGATGCAGCCATGCCGCGTGTATGAAGAAGGCCTTCGGGTTGTAAAGTACTTTCAGCGGGGAGGAAGGGAGTAAAGTTAATACCTTTGCTCATTGACGTTACCCGCAGAAGAAGCACCGGCTAACTCCGTGCCAGCAGCCGCGGTAATACGGAGGGTGCAAGCGTTAATCGGAATTACTGGGCGTAAAGCGCACGCAGGCGGTTTGTTAAGTCAGATGTGAAACCCCCGGGCTCAACCTGGGAACTGCATCTGATACTGGCAAGCTTGAGTCTCGTAGAGGGGGGTAGAATTCCAGGTGTAGCGGTGAAATGCGTAGAGATCTGGAGGAATACCGGTGGCGAAGGCGGCCCCCTGGACGAAGACTGACGCTCAGGTGCGAAAGCGTGGGGAGCAAACAGGATTAGATACCCT
+
GGGGGGGGGGGFGGGGGGGGGGGGGGGGGGGGGGGGGGGGGGGGGGGGGEGGGGGGGGGFFEGGGGGGGGGGGGGGGGGGGGGGGGGGGGGGDGGGDGGGGGGGGGGGGGGGGGGGGGGGGGGGGGGGFFGGGGGGGGGGGGGGGGFEGGGGGGCGGGGGGGGGGGGGGGGGGEGGCGFCCGGGGGGGGGGGGGGGGGGFG5EDGGGGEGGFGFGGFGGDGGGGEGGGGGGC?:GGGGGGGGGGGGGGGGGGGGGGGFFFECFGGGGFGGGGGG0G?GGFEGGGG7CGGFFFGFCC8DC7GGFFCGGGGGGGGGGFFGFGCGCFGGFGDGGGGGGGGGGGGGGGFFABFDGGFF9CFCGGEDGGC>FC7GGGGF@DGGGEEGGGGGGGGGGGGGGGGGGCGGGGGEEGGDGF>GGGGGGGGGGCEFGGGGGGGGGFC8CCC
@CRWD 213
TGGGGAATATTGCACAATGGGCGCAAGCCTGATGCAGCCATGCCGCGTGTATGAAGAAGGCCTTCGGGTTGTAAAGTACTTTCAGCGGGGAGGAAGGCGATAAGGTTAATAACCTTGTCGATTGACGTTACCCGCAGAAGAAGCACCGGCTAACTCCGTGCCAGCAGCCGCGGTAATACGGAGGGTGCAAGCGTTAATCGGAATTACTGGGCGTAAAGCGCACGCAGGCGGTCTGTCAAGTCGGATGTGAAATCCCCGGGCTCAACCTGGGAACTGCATTCGAAACTGGCAGGCTAGAGTCTTGTAGAGGGGGGTAGAATTCCAGGTGTAGCGGTGAAATGCGTAGAGATCTGGAGGAATACCGGTGGCGAAGGCGGCCCCCTGGACAAAGACTGACGCTCAGGTGCGAAAGCGTGGGGAGCAAACAGGATTAGATACCCT
+
GGG?GECFFGGGGGGGGGGFFGGGGGGGGGGGGGGGGGGGFGGGGGGGGGGGGGGGGGGGGGGGGGGGGGFGGGGGGGGGGGGGGGGGGGGGGGGGGGGGGGGGGFGGGGGGGGGGGGGGGGGGGGGEGGGGGGGGGEFFGGFGGGGGGG?GGGGGGGGGGGGGG?GGGGG?GGGG@GGGGGGG>GGGGGGGGGGG8EGGGGEGFGGGGGFFGGGDDGGGGCDGGGGGGGGGGGGFCFFFGGGGGGGCCFFCEGGGGGGGGGFF=GGGGGGGGGFFFFGGFGGGGFGGGGFGGGFGGGGFFGGGGFGGGGGGGGFGGGGFGGGFFGGGGGGGGGFGGFDGGGCGFGGGGGGGGGGGGGGGGGGFGGGGGGDGGGGGGGGGGGGFGGGGGGGGGGGGGGGGGGGFFGGGGGGGGGGGGGGGGGGGGGGGGGGGGFGGCCCCC
@CRWD 78341
TGGGGAATATTGCACAATGGGCGCAAGCCTGATGCAGCCATGCCGCGTGTATGAAGAAGGCCTTCGGGTTGTAAAGTACTTTCAGCGGGGAGGAAGGGAGTAAAGTTAATACCTTTGCTCATTGACGTTACCCGCCGAAGAAGCACCGGCTAACTCCGTGCCAGCAGCCGCGGTAATACGGAGGGTGCAAGCGTTAATCGGAATTACTGGGCGTAAAGCGCACGCAGGCGGTTTGTTAAGTCAGATGTGAAATCCCCGGGCTCAACCTGGGAACTGCATCTGATACTGGCAAGCTTGAGTCTCGTAGAGGGGGGTAGAATTCCAGGTGTAGCGGTGAAATGCGTAGAGATCTGGAGGAATACCGGTGGCGAAGGCGGCCCTCTGGACGAAGACTGACGCTCAGGTGCGAAAGCGTGGGGAGCAAACAGGATTAGATACCCT
+
GGGGGGCFFGFDFGGFGG9FFGDGGGGGGGGGGGFGCF@FFGGG@@@FDGGGFGGGEFEFFGC<FFGDGGDGG9EAFGGGFGGGGGCEEGC7@EGG+4EFGGGGGFGGFFGGGGFG,EFFGAFGGGGGGGGGGGE@:*@7>FGGGC7FCF7<FFFFGGFEFFF4FGFGFGGEEGGG9<FGGD:FDG)EG;C5GCE?CGGGGCCCFGGGCGGGGCCE97<<?GGGECCCEGEC?0FFFFGF@?FF$9GGFFGGEGF@C:FFDCFDFGGGGGFCGCGGCFFCD@?9GGFEGGF=>9FGGGF@CDGGGGEEGEF=C,FAA,?8DGGGGGFC>+C@DGGGFEGGGGFFEGGGGGF?E9FCFFC7@EGGGGEEFGGGGGGFB7FC,GGG>GGGGGGGGGGGGGGGGF@FCC7<C;EGDGGGFDGGFF9CGFAFGFGGGFFFCCCCC
@CRWD 215
TGGGGAATATTGCACAATGGACGCAAGCCTGATGCAGCAATGCCGCGTGAATGAAGAAGGTCTTAGGATCGTAAAGCACTGTCAGCGGGGAGGAAGGCGAAAAGGAGAATAACTTTGTCCATTGACGGTACCCGAAGAAGAAGCACCGGCTAACTACGTGCCAGCAGCCGCGGTAATACGGAGGTGGCAAGCGTTATCCGGAATTACTGGGCGTAAAGCGCACGCAGGCGGTCTGTTAAGTCGGATGTGAAAGCCCCGGGCTAAACCTGGGAACTGCATTCGAAACTGGCAGACTTGAGTGTTGTAGAGGGGGGTGGAATTCCAGGTGTAGCGGTGAAATGCGTAGAGATCTGGAGGAACACCAGTGGCGAAGGCGGCCCCCTGGTCAGTAACTGACGCTCAGGTTCGAAAGCGTGGGGAGCAAACAGGATTAGATACCCT
+
G<CFGGGF,EFCFGGGGGGF,CF7FEE8DFGGGG,EEG-E,CFFGCFFE,6CEFGEFGGG,,<<CFG,,,BFGGG,,,CF<F,99,@F+@@+@CF,4,@>+3+,B,,,B,,5,,<,CFF,,3@EFFG+BF+EF++>+@,,@BFG6CEFGG?GGEG9FCGGGGGGGGGGG>GGGGGG<>9C#FFG-CCEGFFCEEG5##<FGG&EEG8<EGGGG9CGGGGGG-CGGGGG<FE?#FCF#EGF<><ECGGGGGFF#B>53,<FCF5FFDF#,,GFD9GDFFFG4EGFGGFF@,E,,FB8D@+,,:9E,DE:@6++,FC,CFE8GGFGFGGGGGGGFF9GFCDGGFGFF9E,GFGGGFE,9B9,FFC,CGDFCFFEEGGGDF+,6GFFE,C<,,,GGGGDGGFC,GFC6,CGFFFC:+GGFGFFE@,CGGGGGGGGGGGGCCCCC
@CRWD 216
TAGGGAATCTTCGGCAATGGACGAAAGTCTGACCGAGCAACGCCGCGTGAGTGAAGAAGGTTCTCGGATCGTAAAACTCTGTTGTTAGAGAAGAACAAGGATGAGAGTAAAACGTTCATCCCTTGACGGTATCTAACCAGAAAGCCACGGCTAACTACGTGCCAGCAGCCGCGGTAATACGGAGGGTGCAAGCGTTAATCGGAATTACTGGGCGTAAAGCGCACGCAGGCGGTTTGTTAAGTCAGATGTAAAATCCCCGGGCTCAACCTGGGAACTGCATTCGAAACTGGCAGGCTAGAGTCTTGTAGAGGGGGGTAGAATTCCAGGTGTAGCGGTGAAATGCGTAGGGATCTGGAGGAATACCGGTGGCGAAGGCGGCCCCCTGGACAAAGACTGACGCTCAGGTGCGAAAGCGTGGGGAGCAAACAGGATTAGTACCCT
+
GGGGGGGGGGGGGGGGGGGGGGGGGGGGGGGGGGGGGGEGGGGGGGCFGGGGGFGGGGGFGGGGGGGGGGGGGGGGGGGGGGGGGGGGGGGGGGGGGGGGGDFGGGGEGGGGGGGGFFGGGGGGGGGGGG@=FFGGGGGGGGDFGCCGGGGGGGG93,CFFGGGGGGGGGG7>FFEE9,FEG;FGG9C<FFC:FGDCFFCDBEFGG:>CGGGGD8GG5GC0DCECC3GGCGGGGGCC<FGFGGCF:GFF#FEE>GCEGGFAEF>FGGGCFF5>8CFECCFF><AFFC8FGGGFF<C3=,F8FGGDGGFBF@GFGEFECGEF@FCFGGGGGCGFFC,9GEF7C?,=<9,,:EF@FAGGFEEBFGGGGGGEGFGGGCEGGFEGGCGGGGGGFGGFFCFEGGGGFGGGGGGFFCEEFGFEFFC9E@GGGGFFC9FA<EGCCCC<
@CRWD 58341
TGGGGAATATTGCACAATGGGCGCAAGCCTGATGCAGCCATGCCGCGTGTATGAAGAAGGCCTTCGGGTTGTAAAGTACTTTCAGCGGGGAGGAAGGGAGTAAAGTTAATACCTTTGCTCATTGACGTTACCCGCAGAAGAAGCACCGGCTAACTCCATGCCAGCAGCCGCGGTAATACGGAGGGTGCAAGCGTTAATCGGAATTACTGGGCGTAAAGCGCACGCAGGCGGTTTGTTAAGTCAGATGTGAAATCCCCGGGCTCAACCTGGGAACTGCATCTGATACTGGCAAGCTTGAGTCTCGTAGAGGGGGGTAGAATTCCAGGTGTAGCGGTGAAATGCGTAGAGATCTGGAGGAATACCGGTGGCGAAGGCGGCCCCCTGGACGAAGACTGACGCTCAGGTGCGAAAGCGTGGGGAGCAAACAGGATTAGATACCCT
+
AFG?FGGGFGGGGGGGGEFFGGGGGGCEFCGGGFGGGFGGGFGGGGGGEFGGGFGDEGDGFGFFGGGGGEGGGGGGGDGGGGGGGGGGGGGGGCFFFFGGGGGGGGGGGGGGFFGFGFGGGGGGGGGCFGGGGGGGGCG7,DGGGGGGGGGGGGCGGGGGFFFGGEFGGGFGGGGGGGGGGGGGGGEGGGGGGGGDGGG8CG>;<CFFGFGGGGGGFC?C*GGGFGGGGGGGGFG9EG@FGFGGFGFEEGG7DGGGGGGGGGFFGFGGFEFGGEGGGFGGGGGGGGGFFGGGGGGGGGGCFDFGGGGEGEGF9GGGFGF8GFGGFGGGGGGGFGFF9DGGGGGGGGFF=FGFCDFFGGF@7GGGDGGGGGGGGGGGGGGGGGGCCGGGFGFGDGGGGE8GFGEGGFCGC@F7GGGGGGGFGFGEFGFFFGFGGGCFCC@CB
@CRWD 68524
TGGGGAATATTGCACAATGGGCGCAAGCCTGATGCAGCCATGCCGCGTGTATGAAGAAGGCCTTCGGGTTGTAAAGTACTTTCAGCGGGGAGGAAGGCGATACGGTTAATAACCGTGTTGATTGACGTTACCCGCAGAAGAAGCACCGGCTAACTCCGTGCCAGCAGCCGCGGTAATACGGAGGGTGCAAGCGTTAATCGGAATTACTGGGCGTAAAGCGCACGCAGGCGGTCTGTCGAGTCGGATGTGAAATCCCCGGGCTCAACCTGGGAACTGCATCCGAAACTGGCAGGCTTGAGTCCCGTAGAGGGAGGTAGAATTCCAGGTGTAGCGGTGAAATGCGTAGAGATCTGGAGGAATACCGGTGGCGAAGGCGGCCTCCTGGACGAAGACTGACGCTCAGGTGCGAAAGCGTGGGGAGCAAACAGGATTAGATACCCT
+
EFGFFBFGGGGGGGGGGGGGGGGGGGGGGGGGFGGGGFGGGGGGDGGGGGGGGGGGGGGGGGGGEGGGGGGGGGGGGGGGGFGGGFGEGGGGGGGGGGGGGEEFEGGGGGGGGFF:<>FDGGGGGGCFFFFFGGGEGGGGGGGGGFCFCGGGGGGGCG(FFFFFGGCCFG>GGCFFCGDGGGGGGGGGGGFCG<CCFGFGGGGGFGFFFGFFG@:ECGEGA?CGGEGGGGC8FGGG@BAFGGGGGGGGGFGGGGFCFGG.GGGFFGGGGGDFEGGGGGECFGFAFFCGFFA+9FGGGFCBE@FFD?FFEEA<,FFAB@GGGGGFE8GGGEBCFFEGGEGGGGGGFGGFGGGGGFC9FFDF:CGGGGEGFFFDGGGFB7GGGGEGFDEGGGGGGGFCCEAE,8EGGGFECEGDGGGGGGGEGFF9GGGGGGFGGGGGCC<CC
@CRWD 219
TGGGGAATATTGCACAATGGGCGCAAGCCTGATGCAGCCATGCCGCGTGTATGAAGGAGGCCTTCGGGTTGTAAAGTACTTTCAGCGGGGAGGAAGGGAGTAAAGTTAATACCTTTGCTCATTGACGTTACCCGCAGAAGAAGCACCGGCCAACTCCGTGCCAGCAGCCGCGGTAATACGGAGGGTGCAAGCGTTAATCGGAATTACTGGGCGTAAAGCGCACGCAGGCGGTTTGTTAAGTCAGATGTGAAATCCCCGGGCTCAACCTGGGAACTGCATCTGATACTGGCAAGCTTGAGTCTCGTAGAGGGGGGTAGAATTCCAGGTGTAGCGGTGAAATGCGTAGAGATCTGGAGGAATACCGGTGGCGAAGGCGGCCCCCTGGACGAAGACTGACGCTCAGGTGCGAAAGCGTGGGGAGCAAACAGGATTAGATACCCT
+
GGGGGGGGGGGGGGGGGGGDGGGGGGDGGGGGGGGFDGFGGGGGGGGGGGGGGGGGCFGGGGGGGGGGGGGGGGGFGGGGGGGGGGGGDGEEEDGGGCFE@FGGGGG9FGGGGGGGGGBGGGGGGGGGGGGGGGGGGGGGGGFGGGGGGECFGDGGGGGGGGGGGGGGGGGGGGGG@GGG5GGDE>EGGGGGGGG5@FGGG58CF?GGGGGGGGGDGGGGG5E*CCGDGGGFFGGGGGFC7:+B+@CFF?@:0AFGGGGGGGGFCGGGGGGGGFGFECB>.9CF@GGGGGGFC9GGGGGGGGGGDGGGGDGGFFFCFDFGEGFEB8GGGGGEFFGGGGDEEFGCGGGGFFB,GGFGGECGGGGGGGGGGGGGGGGGGGGC8CGF@GFGGGGFGGGGGGGGGGGFGEGGFEFCGEGF8GGGGGGGGGFGGDFFFFFE@A,CA
@CRWD 220
TGGGGTATATTGCACAATGGGCGCAAGCCTGATGCAGCCATGCCGCGTGTATGAAGAAGGCCTTCGGGTTGTAAAGTACTTTCAGCGGGGAGGAAGGCGATAAGGTTAATAACCTTGTCGATTGACGTTACCCGCAGAAGAAGCACCGGCTAACTCCGTGCCAGCAGCCGCGGTAATACGGAGGGTGCAAGCGTTAATCGGAATTACTGGGCGTAAAGCGCACGCAGGCGGTCTGTCAGGTCGGATGTGAAATCCCCGGGCTCAACCTGGGAACTGCATTCGAAACTGGCAGGCTAGAGTCTTGTAGAGGGGGGTAGAATTCCAGGTGTAGCGGTGAAATGCGTAGAGATCTGGAGGAATACCGGTGGCGAAGACGGCCCCCTGGACAAAGACTGACGCTCAGGTGCGAAAGCGTGGGGAGCAAACAGGATTAGATACCCT
+
<FGCGGEGGGGGGGGGGGGGGGGGGGGGGGGGGGGGGGGGGGGGGGGEEEFFGFGEFGGGGGGGGGGGDCFGGGGGGGGGFGGGGFGGGGGCGGGFGGGGGGGGGFGGGGGGEGGGFFFFGGGGGGGEGGGGGGGGGGGGGGGGGFG:CCGDGGG,FF<*7=FFGGGGGGGGG?GGGGGGDG8BEGGGGGGGGGGG=GFEEGC:CFFFGGGGGFCGGGGDEGGGGGGGGG0GFCGGGCCFFGGGBEGFFGFGGGGGGGFGGGGFGFGFGGGGFF:ED7D<EFFGDGGGGEE>9DCGGDFFFF,FGFGGGEFCEFFFGFFFFFFGFE<GCEGGGGGFFGGFEF,GF<9CFEGGGGGGGEFCCEEGGGEFGGFEGEGGGFCF<GGFGGGGGGFECGGGGGGGGFGF:@EF@>EGGGGGFGGAAGGGGGGFE@;GGFGFCCBCC
@CRWD 81153
TGGGGAATATTGCACAATGGGCGCAAGCCTGATGCAGCCATGCCGCGTGTATGAAGAAGGCCTTCGGGTTGTAAAGTACTTTCAGCGGGGAGGAAGGTGTTGAGGTTAATAACCTCAGCAATTGACGTTACCCGCAGAAGAAGCACCGGCTAACTCCGTGCCCGCAGCCGCGGTAATACGGTGGGTGCAAGCGTGGATCGGAATGACTGGGCGTAAAGCGCACGCAGGCGGTCGGTCAAGTCGGACGTGAAATCCCCGGGCTCAACCTGGGAACTGCATTCGAAACTGACAGGCTAGAGGCTTGTAGAGTGGGGTAGAATTCCAGGTGTAGCGGGGAAATGCGTAGAGATCTGGAGGAATACCTGTGGCGAAGGCGGCCCCCTGGACAAAGACTGACGCTCAGGTGCGAAAGCGTGGGGAGCAAACAGTATTAGATACCCG
+
F@@8F:CFGFGC<6,CFCEAC@:+@CFGGGFA6CD,CBFFCF?FGEFGC@CFFE,,,9:CEAEFGG7CDFC,9CE<C?E<<E<F<,@CGE>=C+BF:FFB?FGGDDD9<FGGF>B<>,83B9,FFF=FFE=B,+3FCECFFGF:C:F7><:C>,?FG:FF:C,B@8BCF**4*1=<CC>4*4=:1?>E?<?1;<%28@.85*27#AC#CC8;E0ECCE<>CECG=ECEECB::)CCFFDC?:2>:7<;<FD<CBBCFGF3:,:FFGE9C=7@DGF<::2B:@:939FDC3@6,,<,B@:,5,,8,,A64+D,<<,,,@E=:,<EF=<C+ECCFE,,DGF7GFFGFBA:59:,,C<FGFFC6-,,6,B66<=867>FDFFC<FEC,FAC<,CE7GGGGEB@,8@@C@7<DF@BEEFFF<E9GEAF@FC<,EFFC<EC@CA8-
@CRWD 222
TGGGGAATATTGCACAATGGGCGCAAGCCTGATGCAGCCATGCCGCGTGTATGAAGAAGGCCTTCGGGTTGTAAAGTACTTTCAGCGGGGAGGAAGGGAGTAAAGTTAATACCTTTGCTCATTGACGTTACCCGCAGAAGAAGCACCGGCTAACTCCGTGCCAGCAGCCGCGGTAATACGGAGGGTGCAAGCGCTAATCGGAATTACTGGGCGTAAAGCGCACGCAGGCGGTTTGTTAAGTCAGATGTGAAATCCCCGGGCTCAACCTGGGAACTGCATCTGATACTGGCAAGCTTGAGTCTCGTAGAGGGGGGTAGAATTCCAGGTGTAGCGGTGAAATGCGTAGAGATCTGGAGGAATACCGGTGGCGAAGGCGGCCCCCTGGACGAAGACTGACGCTCAGGTGCGAAAGCGTGGGGAGCAAACAGGATTAGATACCCT
+
GGGGGFGGGGGGGGGGGGGFGGGGGGGGGGGGGGGGGGGGGGGGGGGGGGGGGGFGGGGGFGGGGGGFGGGGGGGDGGGGGGGEFGGGGGGGGGGGGGGCFGGGGGGFGGGGGGGGGGGGGGGGGGGEGGGGGGGGGEFCGFGGF@FGGGGGGGGGGGFGGGGGGGGCG>GGGGGEGGF7CFGFGDF<GGGGGGGGGG7@EC=GCGGGEEFG<GGGGGFGG55FC:EECECFGFFFDGFGGGFGFGEGF??<EGGGDF;GGGGGGGGFCGGGGD:8FFFAGGFGGGFFE:FGF@FGGGGFC@GF<GEGEGGGFFGGGGGGGGGGGGGEGGGGGGGECEFGGGGGGGFEB9GFGGCGGGGGGGGGGGGGDGGGGGGGGGEF8GGGGGGGGGDGGGGGGGGGGGGGGGGGF@7FGGGGGGGGGGGGGGGFGFFGGGGFCC8CC
@CRWD 223
TGGGGAATATTGCACAATGGGCGCAAGCCTGATGCAGCCATGCCGCGTGTATGAAGAAGGCCTTCGGGTTGTAAAGTACTTTCAGCGGGGAGGAAGGGAGTACAGTTAATACCTTTGCTCATTGACGTTACCCGCAGAAGAAGCACCGGCTAACTCCGTGCCAGCAGCCGCGGTAATACGGAGGGTGCAAGCGTTAATCGGAATTACTGGGCGTAAAGCGCACGCAGGCGGTCTGTTAAGTCAGATGTGAAATCCCCGGGCTCAACCTGGGAACTGCATCTGATACTGGCAAGCTTGAGTCTCGTAGAGGGGGGTAGAATTCCAGGTGTAGCGGTGAAATGCGTAGAGATCTGGAGGAATGCCGGTGGCGAAGGCGGCCCCCTGGACGAAGACTGACGCTCAGGTGCGAAAGCGTGGGGAGCAAACAGGATTAGATACCCT
+
GGGGGGGGFGGGGGGGGGFA<FFGGGEGGGGGGGGGFFGGGGGGGGGFGGGGGGGGGGGFFGGGGGGGGGGGGGGGGFGGGGGGGGGGGGCFFGFFEEGGGG,EFGFGGGGGGGGGGGGGGGGGGGGGGGGFGGGGGGGGGGFGGGGGGGGGGGCFGGG>GGGGC3FGGGGGGGGGGGGFGGEGFFEEEGGGGEGEGGGGEG>;GGGGGGGGGCGGGEGG@EEGGDGGGGGEFFFFFGFFGGGGFCFCFFFB@FFGFDFGDEFFFDCF>F,>CDFFE@E7,ECCCGFGGGGGGGGFF7GGGGGGGGDGFCGFGFGCGFEFCEDFAGGGGGGGGGGGGGGGGGGGFEFFFDGFGGGGGGGGGDGGGGGGGFGGGGGF@7GGGGGGGGGGDFGFEGGGGGGFDGGGGGGGGEGGGGGGGGGGGGGGFGGGGGGGGGGGCCCCC
@CRWD 49747
TGGGGAATATTGCACAATGGGCGCAAGCCTGATGCAGCCATGCCGCGTGTATGAAGAAGGCCTTCGGGTTGTAAAGTACTTTCAGCGGGGAGGAAGGGAGTAAAGTTAATACCTTTGCTCATTGACGTTACCCGCAGAAGAAGCACCGGCTAACTCCGTGCCAGCAGCCGCGGTAATACGGAGGGTGCAAGTGTTAATCGGAATTACTGGCCGTAAAGCACACGCAGGCGGTTTGTTAAGTCAGATGTGAAATCCCCGGGCTCAACCTGGGAACTGCATCTGATACTGGCAAGCTTGAGTCTCGTAGAGGGGGGTAGAATTCCAGGTGTAGCGGTGAAATGCGTAGAGATCTGGAGGAATACCGGTGGCGAAGGCGGCCCCCTGGACGAAGACTGACGCTCAGGTGCGAAAGCGTGGGGAGCAAACAGGATTAGATACCCT
+
EFFEGFGFCFFFGGGGGGG8<FGGEGGGGGGGGGGFAFFGGGGGGGGGGGG9CFGGGGGGFGGGGGGGDEGGGGFCFGAFGGGGGGGDGFFCEGGGGGGFGGFFGDCCFFG9FDCDFGFFFFGFGGGCGGGGGCFGGGGFGGFGGFFGGG7GG>1?FG/GGGGGGG7CFGGGDGGGCGGG8:DFG<<:FCEFGEG?E<ECGE>FGGGGGGGFGCG5<FGGGF5FFDGGGGGGGGF:FCC9@GGGF9GGGGEEGCFGGFBGGG5FDECFAD>GGAFDFAGGFF=AF@FGGGGFF<FFFGGF>GGGGGGGGGGDFGFCFGFEBGGGFACGEGGGGGGGGF7GGGGGCGGF@FFFFCFFEGFGGGGGGGGEGF7GFGF@F@::8GFGDGGGGGGFEEGEEFFGGGGGGCGGGGGGGEGGGGGGGGGGFFGGGGGFGGGFB@AA-
@CRWD 81860
TGGGGAATATTGCACAATGGGCGCAAGCCTGATGCAGCCATGCCGCGTGTATGAAGAAGGCCTTCGGGTTGTAAAGTACTTCCAGCGGGGAGGAAGGCGATAAGGTTAATAACCTTGTCGATTGACGTTACCCGCAGAAGAAGCACCGGCTAACTCCGTGCCAGCAGCCGCGGTAATACGGAGGGTGCAAGCGTTACTCGGAATTACTGGGCGTAAAGCGCACGCAGGCGGTCTGTCAAGTCGGATGTGAAATCCCCGGGCTCAACCTGGGAACTGCATTCGAAACGGGCAGGCTAGAGTCTTGTAGAGGGGGGTAGAATTCAGGTGTAGCGGTGAAATGCGTAGAGATCTGGAGGAATACCGGTGGCGAAGGCGGCCCCCTGGACAAAGACTGACGCTCAGGTGCGAAAGCGTGGGGAGCAAACAGGAGTAGATACCCT
+
GGGGGGDF9FEFFGGGGGGFGFCFGGGGGGGGGGGGGGFE9FFGGGD+CFGGGGGGGGGGGGCGFG7FFGDCFGGC,,CEFGFGGGGGGGGD7C8,B?FGGG@F9,CFFDFGGGGGGGCFGDFGGGDGGGGGFF>CEGGGGGGGGGGGGGG7F,23@F7:EC9FFGGGGGGGG7FEGGGGGGGECECGFFCGE8EG*+<CGGGGFGGG7<EGEGEG=D?>EEGEGGEE45*)CCCCCCFDG7EGD6=8,CE=?@EFFGGGDEGF@5D:CC@>FGG<>4@::,DCE+,@,,9:,,CFEDFDCE;<A,8+F@GFC,,5,C,GGGGFFFC8+GGGGGGCC>GGGGGGGFF=9FE?GFGGFGFC7EGGFC7FECCGF7GF7EGGFGGFGFADGFGGGFCFC?GGGGEF@7F8GGGDFCFCFEGGEFF@FE,8C,GGGGGCCCCC
@CRWD 226
TGGGGAATATTGCACAATGGGCGCAAGCCTGATGCAGCCATGCCGCGTGTATGAAGAAGGCCTTCGGGTTGTAAAGTACTTTCAGCGGGGAGGAAGGGAGTCAAGTTAATACCTTTGCTCATTGACGTTACCCGCAGAAGAAACACCGGCTAACTCCGTGCCAGCAGCCGAGGTAATACGGAGGGTGCAAGCGTTAATCGGAATTACTGGGCGTAAAGAGCACGCAGGCGGTTTGTTAAGTCAGATGTGAAATCCCCGGGCTCAACCTGGGAACTGCATCTGATACTGGCAAGCTTGAGTCTCGTAGAGGGGGGTAGAATTCCAGGTGTAGCGGTGAAATGCGTAGAGATCTGGAGGAATACCGGTGGCGAAGGCGGCTCCCTGGACGAAGACTGACGCTCAGGTGCGAAAGCGTGGGGAGCAAACAGGATTAGATACCCT
+
,@FC7CEC<9@DFFCEFCG8FFCECGEGGGGGGGFGGGFGGCFFGGGGDFGG<FGFGE,CFFDFG7F7<CEFEDGGEGFGGCDFEFGGGCC+@FG,B@<FG,CFF9<FF9FGC,,7<F,CDFFGGFG+3DFG8+@CCFGCGG,@CFFGDCEGFGG,@E:*BFC,CFGGGE*<CF9?+2?7EGE:E*8=F=B:+GEC58>4451;>CF19::=/:C8CC#*;@&;;<FC=GEFFEFFEE8D=:FFDCD:@@6@F#>0:EBCEC>@@@:GGCGFF0FE56CFF?FCDFBB+@9@F7FFFAGCCF?GGGEFGGGFEB<9FFFFCFGFECFEF8CFE,F@,4,C+FC?9E9GFD<FGCFGFGGGC:7GFCEFF@,@FB7@6,,F8<BECGGGGFFCCEC@+FF@,8GDGDEAFCGGGGGGD@EFFE9FCGFFFC,CFGFEA8,8B
@CRWD 227
TGGGGAATATTGCACAATGGGCGCAAGCCTGATGCAGCCATGCCGCGTGTATGAAGAAGGCCTTCGGGTTGTAAAGTACTTTCAGCGGGGAGGAAGGGAGTACAGTTAATACCTTTGCTCATTGACGTTACCCGCAGAAGAAGCACCGGCTAACTCCGTGCCAGCAGCCGCGGTAATACGGAGGGTGCAAGCGTTAATCGGAATTACTGGGCGTAAAGCGCACGCAGGCGGTTTGTTAAGTCAGATGTGAAATCCCCGGGCTCAACCTGGGAACTGCGTCTGTTACTGGCTAGCTTGAGTCTCGTAGAGGGGGGTAGAATTCCAGGTGTAGCGGTGAAATTCGTAGAGTTCGGGAGGAATACCGGTGGCGAAGGCGGCCCCCTGGACGAAGACTGACGCTCAGGTGCGAAAGCGTGGGGAGCAAACAGGATTAGATACCCT
+
9C<ECFGFGCFGGGGGGFF@<F7FGEGGGGGGFFCCFFFEFFGCFGEGFGGFFGCBEFAFGGFGGG:::?C?ECF9?FFFF?EFGD>CFCCC+:E==FDBFG9DFFGG<DAF=F,5A?FAFFGGD>88>DGGGG>E@FEAFCFFFF,3*CCEFFGG:EFGF@AF>?:CA:FEDF<B2?:<?CEEGGEGGGGC8:CEG9E8CGEG87FGE@CGFCDGG>GC?8/A8:B37F)CC=<?9?FA;:CB+GCCF?FGGC6AC*3/3D8FDD6FF;FF>*:@53,3<3,3>D<>8,,GGCEC<9F:8+FGGFF:F>+D,EC?C:,,?4F,4EEEEB=4<FEFGGFB+FEA,,44+F>+GGGFFAGECCDGFEBB9,8,+C@::@C:8,F@B<CGFFFGGDGGDFFGGGEEFB6,,CC@C7GGGGFGGFGGFD9D@<C6,6FC<B88-
@CRWD 87648
TGGGGAATATTGCACAATGGGCGCAAGCCTGATGCAGCCATGCCGCGTGTATGAAGAAGGCCTTCGGGTTGTAAAGTACTTTCAGCGGGGAGGAAGGGAGTAAAGTTAATACCTTTGCTCATTGACGTTACCCGCAGAAGAAGCACCGGCTAACTCCGTGCAAGCAGCCGCGGTAATACGGAGGGTGCAAGCGTTAATCGGAATTACTGGGCGTAAAGCGCACGCAGGCGGTTTGGTAAGTCAGATGTGAAATCCCCGGGCTCAACCTGGGAACTGCATCTGATACTGGCAAGCTTGAGTCTCTTAGGGGTGGGTAGAATTCCAGGTGTAGCGGTGAAATGCGTAGAGATCTGGAGGTATACCGGTGGCGAAGGCGGCCCCCTGGACGAAGACTGACGCTCGTGTGCGAAAGCGTGGGGAGCAAACAGGATTAGATACCCT
+
<FF@GECFFGGGCGGCFGCFC,C@F7C?FGGGGFCFGGGGGFFFGGGE+BDCGFEBAFFFE8EF9FEDGC:CFGGGGGGDDGEFGGGGGG+++8=FFC,B@8<FG<DFGFGGGGG,CFGDDGGCFG7=DFGFFE7F7:D<CFGGFCECCEECG7FFGGGGG*?FFGG<FGGGGEGC@C:9>0C<G;EGFFF?CFEEGGGGG?CFFFC=GGGCCE5EG>CECEGEE>E=E<EECEG,203C<CG3;F@><:CB+CGFFF<57FC=,,'2:;B@9,DD?F;33<9F<CGFD,GFF=B,F>B33,,8F@DGF>,GGGGD?8EGGGFF<F9GGE>FC9?FGGECF?DF,?;ECEFCEC5C<,+++@GFEF?CFFGCGGGFCFBDGGGGGFCCFA9GFCEFGDGEEE7GFCF,FCGGGGFEFGGGGCFAEDGGGGGGGFFCA,CCC
@CRWD 229
TGGGGAATATTGCACAATGGGCGCAAGCCTGATGCAGCCATGCCGCGTGTATGAAGAAGGCCTTCGGGTTGTAAAGCACTTTCAGCGGGGAGGAGGGCGGTGAGGTTAATAACCTTGTCGATTGACGTTACCCGCAGAAGAAGCACCGGCTAACTCCGTGCCAGCAGCCGCGGTAATACGGAGGGTGCAAGCGTTAATCGGAATTACTGGGCGTAAAGCGCACGCGGGCGGTCTGTCAAGTCGGATGTGAAATCCCCGGGCTCAACCGGGGAACTGCATTCGAAACTGGCAGGCTAGAGTCTTGTAGAGGGGGGTAGAATTCCAGGTGTAGCGGTGAAATGCGTAGAGATCTGGAGGAATACCGGTGGCGAAGGCGGCCCCCTGGACAAAGACTGACGCTCAGGTGCGAAAGCGTGGGGAGCAAACAGGATTAGATACCCT
+
GGGGGGGGGGGGGGGGGGFGGGGGGGEGCFGGGGGGGGGGGGGGGGGGG@A9FGGGFGGGFFGGGGGGFF@=FGGGGGGGGFGGFGCFGGCGGGGGGGGGEGGGG>,FFCCC<FGGGGFEGGGGGGGCGGGGGGGGGGGGGGGGGFCFFGCGGGFFGGGGGGGGGGGFFGGGGCEG7CFGGGGGGEGCFGG<CEEEF9<C2:C8CFE.CFFFGFGEGGEGC:EGCEGGGGGEGFFFCCCFFG?DBEECEGFGFF:EG>CDEGGGFFCCDFGGGGGGF?FF@FGGGFFFGF9FCFEAFF@F:FGGFDC7GF<B9CFGGGFFGGGF<GGGGGGDGGGGFECGEF9GFAGFB9FE=F,GFCDGGGGFGGGGGGGGGGGGGEGGGFFAGGFFDGGGGGGGGGGGGFGGGEGGGDGEECGGGFFFFGGGGGGGGGGGGGGDCCCCC
@CRWD 230
TGGGGAATATTGCACAATGGGCGCAAGCCTGATACAGCCATGCCGCGTGTATGAAGAAGGCCTTCGGGTTGTAAAATACTTTCAGCGGGGAGGAAGGGAGTAAAGTTAATACCTTTGCTCATTGACGTTACCCGCAGAACAAGCACCGGCTAACTCCGTGCCAGCAGCCGCGGTAATACTGCGGGTGCAAGCGTTAACAGGAATTACTGGTCGTAAAGCGCACGCAGGCGGTTTGTTAAGTCAGATGTGAAATCACCGGGCTCAACCTGGGAACTGCATCTGATACTGGCAAGTTTGAGTCTCGGAGAGGGGGGTAGAATTCCAGGTGTAGCGGTGAAATGCGTAGAGTTCTGGAGGAATACCGGTGGCGAAGGCGGCCCCCTGGACGATGACTGACGCTCAGGTGCGAAAGCGTGGGGAGCAAACAGGATTAGATACCCT
+
G<FFG:CFCFFFFGEGFF,,;C@FGG@CFFCFG,;6AFFEAF8@8@@@+86@EDF,,:=DE,FFGGGGEC+FFFG,,:FE?DAF,B@+=FC+>F84+=E+C=9@FGGACGGFEGGD9BB9,,BFGF>+BDDG8>C<@+,,8>F>FFCFDC>FFGGFF7>7:F;,@CEGCCF7FCFEFGC,+,1*8FE5CCGGGEC=>+,<*;*A8F9:2+$ACECCF+<:ECE@:/42:CECAFF@1F8C<,.@CC?'9?#><<#2'1,D?5,@:FCC@4=7,@E>,,@33@,,8<<CCF>,:,:,<,@8+>+@,CFDFF:8597,<<9F@8GFFFFGCCB=9EEF<FEEEFCF;F?:,E@FFCE?GFC7F@EDF?=?6F@FF:CC8++:,8EFEC<C<,6,B@8+C;,,8GGFC@EF<GEGGCDC@@FCFECGGFEECECEGFC@B@@@@
@CRWD 231
TGGGGAATATTGCACAATGGGCGCAAGCCTGATGCAGCCATGCCGCGTGTATGAAGAAGGCCTTCGGGTTGTAAAGTACTTTCAGCGGGGAGGAAGGCGATAAGGTTAATAACCTTGTCGATTGACGTTAACCGCAGAAGAAGCACCGGCTAACTACGTGCCAGCAGCCGCGGTAATACGGAGGGTGCAAGCGTTAATCGGAATTACTGGGCGTAAAGCGCACGCAGGCGGTCTGTCAAGTCGGATGTGAAATCCCCGGGCTCAACCTGTGAACTGCATTCGAAACTGGCAGGCTAGAGTCTTGTAGAGGGGGGTAGAATTCCAGGTGTAGCGGTGAAATGCGTAGAGATCTGGCGGAATACCGGTGGCGAAGGCGGCCCCCTGGACGAAGACTGACGCTCAGGTGCGAAAGCGTGGGGAGCAAACAGGATTAGATACCCT
+
CFGCGEGFFGGGGGGCCDF,;EE+@FFGFGGGCGAFFGCFCFG,CEGFG7CEEEEGFGGGFCE8CFG><FCCFFGGGFGG9F?CFFFGGGFEGCF8C8FG@+BFG<D<CFGG9,BFC<,8+>F7F9CFEC+:DCFFEEF,DG:@FG,@F8ECGG?,BE<:7<<F@EF:C7<C@*4FEGFG;<BFGFFCAFCC9C8*2'<CGEGEGF9C,A6:C1CGEFCEEE<E?/FC8EC0,?)C2*EC:?9)5;GE;ACBAGGFFB:GFDF79GFC@,@,39FDDCD33AF<<B7FCGFFCBB9FFD@>3;DGFGFGFDB,,F?F<AFGCGFF89CGGGFGGCF?CGF@B9GFGFECEE@=B,FEFC@:EC=FFDGGECCEGGEF@+CEF7FB,CCC,<CEGGFEFGGFCEC@BEFGGGGGGGGFGGGGGDGGGGFGFGGGEF8CCCCC
@CRWD 232
TAGGGAATATTGCACAATGGGCGCAAGCCTGATGCAGCCATGCCGCGTGTATGAAGAAGGCCTTCGGGTTGTAAAGTACTTTCAGCGGGGAGGAGGGCGATAAGGTTAATAACCTTGTCGATTGACGTTACCCGCAGAAGAAGCACCGGCTAACTACGTGCCAGCAGCCGCGGTAATACGGAGGGTGCAAGCGTTCATCGGAATTACTGGGCGTAACACGCACGCAGGCGGTCTGTCAAGTCGGATGTGAAATCCCCGGGCTCAACCTGGGAACTGCATTCGAAACTGGCAGGCTAGAGGCTGGTAGAGGGGGGGAGAAGTCAATGTGTAGCGGTGAAATGCGTAGAGATCTGGAGGAATACCGGTGGCGAAGGAGGCCCCCTGGACGAAGACTGACGCTCAGGTGCGAAAGCGTGGGGAGCGAACAGGATTAGATACACG
+
E,6C:FFEFFGGGGFGGGF@<FCECEFGGGGFGGGGGGGGG8FC7C+6@FAE<6C9<@C8,,CFGFEEGDGF6CD?FAEF<<CFCGCGCE@F7:CE:F@7>FE9A<<FFAFGGCFEF8<F++<FFFDEGGCC8:++>5@>,@FGF,DFFGGEGGG?FECFE7CFGFFFGEE7*C@@FGGFGGGGDEE>EG78>C5/<?CF>8?EFGC?FG>FGGCG'#3:;C::<EG:CCCECEFFFD.=<:DEF;5<0A-<C9?CF>FFEEF88:@37;@GC,C;@%<C+,D>:@,3<,,@,=8,DDB8:@,=8:=C7EGFA?,B,5<,<C,B,A=C@+DGGEAGFBCGCB<AA?9,FCFFGGFAF<C84++,F7FCGGFCFC,C@++6,,CB,;,,<E<@@7@@F@FF<E@8,EEFGCEGGEGF@C8CCB,F<GFF@E<CFFFCA,,@6
@CRWD 233
TGGGGAATATTGCACAATGGGCGCAAGCCTGATGCAGCCATGCTGCGTGTATGAAGAAGGCCTTCGGGTTGTAAAGTACTTTCAGCGGGGAGGAAGGCGATACGGTTAATAACCGTGTTGATTGACGTTACCCGCAGAAGAAGCACCGGCTAACTCCGTGCCAGCAGCCGCGGTAATACGGAGGGTGCAAGCGTTAATCGGAATTACTGGGCGTAAAGCGCACGCAGGCGGTCTGTCAAGTCGGATGTGAAATCCCCGGGCTCAACCTGGGAACTGCATTCGAAACTGGCAGGCTAGAGTCTTGTAGAGGGGGGTAGAATTCCAGGTGTAGCGGTGAAATGCGTAGAGATCTGGAGGAATACCGGTGGCGAAGGCGGCCCCCTGGACAAAGTCTGACGCTCAGGTGCGAAAGTGTGGGGAGCAAACAGGATTAGATACCCT
+
CFFECBBAFGGGGGGGGG<@EFEGGGGGGGGGGGGGGGGGGCFAAFGCCFFGFGGFCF8AEF@FFGEGGFEGFFEFFGG9FGGGGGGGGGD7FGGFC,>F:FGGGDEGGGGGFFEBFG8EDF,FEAB+>FCCFFG@FCCFFGG?FFGGG7*CD7?@FGFFC:F7CFGFGGGGGGGGFGGFG@GGGC5AFGGGG>E5CGFFCEEC@FC7:EG53*FE:<:EDCEG4*F:CCGCC5,,8;C@0DDGCC@0EFF<CCCCADDF6#:DGGFD<FGGFGB9D<C:GGGF@8FFGGGF9EFEFAGGGGGGGCGEGGDFEGFGF8CGGFCEFGGFDGGGFGGGGGGGFF?C,F<BC,FDFF9GGDFGEEGGEGECFFGGGGGE>GF:8GFFGGGFF<C,GFDGGGGGGFF7GEFF9<8GFGEEDGGFFEDGFGGFGFGGGFFGCCCCC
@CRWD 234
TGGGGAATATTGCACAATGGGCGCAAGCCTGATGCAGCCATGCCGCGTGTATGAAGAAGGCCTTCGGGTTGTAAAGTACTTTCAGCGGGGAGGAAGGCGATAAGGTTAATAACCTTGTCGATTGACGTTACCCGCAGAAGAAGCACCGGCTAACTCCGTGCCAGCAGCCGCGGTAATACGGAGGGTGCAAGCGTTAATCGGAATTACTGGGCGTAAAGCGCACGCAGGCGGTCTGTCAAGTCGGATGTGAAATCCCCGGGCTCAACCTGGGAACTGCATTCGAAACTGGCAGGCTAGAGTCTTGTAGAGGGGGGTAGAATGCCAGGTGTAGCGGTGAAATGCGTAGAGATCTGGAGGAATACCGGTGGCGAAGGCGGCCCCCTGGACGAAGACTGACGCTCAGGTGCGAAAGCGTGGGGAGCAAACAGGATTAGATACCCT
+
GGGGGGGGGGGGGGGFFFGEGFGGGGGGGGGGGGGGGGGGGGGGEGGGGGGGGGFGGGDGGGGGGGGGGGDGGFFGGGGGGGGGGGGGGGEGGGGFGFGGGGFFGFGFEFGGGGGGGGGG?FGFGGGGGGGGCFGGGGGGGGG8FG:FFGGGGGDGGGGGGGGGGGFGGGGGGGGGGGGGGGGGG>GDFGG-<7EGGGGGGGEDECFGGGGGGGGGGGGGGGGGGGGGGGGEEG6EFGG@<GFGFGGGGGFGGGGGGF>GGCFGGGGC@CFGGGF?@FGGFGGGGF><F>,FFF>=FGF@,>DCGFGEGGFGGGGGFCGE,FGFFGGFF7GGGGGGGGGEGFFF=EEFEGFGGFFFF9FDFCF?GGDGGGGGGGGEFEGEGCEDGGDC,AGEGGGGGGGGGFEGGGGFGGGGEGGGGGGGGFGGFGGGGGGGGGGGCCCC@
@CRWD 235
TGGGGAATATTGCACAATGGGCGCAAGCCTGATGCAGCCACGCCGCGTGTATGAAGAAGGCCTTCGGGTTGTAAAGTACTTTCAGCGGGGAGGAAGGGAGTAAAGTTAATACCTTTGCTCATTGACGTTACCCGCAGAAGAAGCACCGGCTAACTCCGTGCCAGCAGCCGCGGTAATACGGAGGGTGCAAGCGTGAATCGGAATTACTGGGCGTAAAGCGCACGCAGGCGGGTTGTTAAGTCAGATGTGAAATCCCCGGGCTCAACCTGGGAACTGCATCTGATACTGGCAAGCTTGAGTCTCGTAGAGGGGGGTAGAATTCCAGGTGGAGCGGTGAAATGCGTAGAGATCTGGAGGAATACCGGTGGCGGAGGCGGTCCCCTGGGCGAAGACTGACGCTCAGGTGCGAAAGCGTGGGGAGCAAACAGGATTAGATACCCT
+
FGGGDEGGGGGGGGGGFGC?GFFGGGGF,EGFGGFFGGGGGGG<:BCC7FFGG@FFGGFGFGGGGGCF8:FFFFGFDEGGGFFFFGEC@E+@@7EGGGCFGFEFFGGGGGGGGFGGGFDFFFDDFFGGCFGGGGGGCEDG:CGGG,@FFGEEFGCFBCDFEGFFGFFGGGGGFFGC+7<FCCGGGGEEC>GGGG#E8CFCGG5C@FGGGF@FEGGEFGC3DG>DGGECEE>#GGFCCCFEGGCC6.FGGGB?EFCECCC@:,:GFGGEC@FGFF@CFFFGFF7FCF@3C==8FC88<@++@:D>9GFCGGFDCGCFC,<<DE?:,F=++7BCCFFCACCB+FC,EE?E9F<<C?AFGEGEFCDFF:=,69,:F@+:@+GEF<@CDGGFC,FGEEC@@AFDCGFCEGFF,GFFFCFGF@CFEECFFE9CF<<@EEFACA,66
@CRWD 81935
TGGGGAATATTGCACAATGGGCGCAAGCCTGATGCAGCCATGCCGCGTGTGTGAAGAAGGCCTTCGGGTTGTAAAGCACTTTCAGCGGGGAGGAAGGCGTTAAGGTTAATAACCTTGGCGATTGACGTTACCCGCAGAAGAAGCACCGGCTAACTCCGTGCCAGCAGCCGCGGTAATACGGAGGGTGCAAGCGTTAATCGGAATTACTGGGCGTAAAGCGCACGCAGGCGGTCTGTCAGGTCGGATGTGAAATCCCCGGGCTCAACCTGGGAACTGCATTCGAAACTGGCAGGCTAGAGTCTTGTAGAGGGGGGTAGAATTCCAGGTGTAGCGGTGAAATGCGTAGAGATCTGGAGGAATACCGGTGGCGAAGGCGGCCCCCTGGACAAAGACTGACGCTCAGGTGCGAAAGCGTGGGGAGCAAACAGGATTAGATACCCT
+
CFFEEFFGGDGGAFGGGFGAFFBBCFGGGGFGGGFGGDGGGGGGGGGEGCFGGGGFFGGGCGFGFGGG,?FEGGGGGGGCGGGFA,@FCCFCGGG8FFGGGGGGGFGFGGGFFFFFG@DG:FF@FGF@FC<AEGCG*@F@GGFGGCFGGGGGGF9FC?C@DFGGGFFFGGGF>GGGGGGFGGGGC*CCCFF5CCCCF7CCGGGFFGGGGGCEGGGEFGGGGDGGGGGDGGE:8EFGFFGFGCGDGGFCFFGCFFEFFGGGGGCCC>CGGGGFF=B,8<CDGGGGGFFFBCCFF><,>,GGGFGGGGGGGDEF9GGGFGAAEFFCGGGGGGGGFGGGDGGGGFGGGEEGEF<GGF9EA9GGGGGGGGGGGGGGGGGGEF7GGD<C<GFFAGGFGGGCC@6EEF@EFC7F8GGGFEGGGGGFADEF9GFGGGGFGGGGCCCCC
@CRWD 52903
TGGGGAATATTACACAATGGGCGCAAGCCTGATGCAGCCATGCCGCGTGTATGAAGAAGGCCTTCGGGTTGTAAAGTACTTTCAGCGGGGAGGAAGGCGTTGTGGTTAATAACCACAGCGATTGACGTTACCCGCAGAAGAAGCACCGGCTAACTCCGTGCCAGCAGCCGCGGTAATACGGAGGGTGCAAGCGTTAATCGGAATTACTGGGCGTAAAGCGCACGCAGGCGGTCTGTCAAGTCGGATGTGAAATCCCCGGGCTCAACCTGGGAACTGCATTCGAAACTGGCAGGCTAGAGTCTTGTAGAGGGGGGTAGAATTCCAGGTGTAGCGGTGAAATGCGTAGAGATCTGGAGGAATACCGGTGGCGAAGGCGGCCCCCTGGACGAAGACTGACGCTCAGGTGCGAAAGCGTGGGGAGCAAACAGGATTAGATACCCT
+
GG@FFFDCFEFCDGGACFAF8ECFGEEGGGGGGGGGGGGGGGGGGGGEGEGGDCFG9<C@<EGGGGGGGGGGGGGFGGDGGFAEGFGGGGFGFGEEEGGGGGGGGGGGCFGCGGGGFE,FFGGGGGDEGGEAC><FEGF78FGGGGF@@EDG:,?<FEEGDGCFFGGGGGGGGGGGGGGGGGDGDGDGG;EGEGGD5<FFGDEGGFG=G:FFE?EDGFGGCEEGGGGC=EFEFGF62ACECDFGGGGGDCCCFGECFGCGGFFFFFGGGGGGF@<99GGF@CGGGGGGGGFF<<CCGFFGGGGGGFGGGGGGGGGEGGGGGGGGGGGGGGFGGGGGGGGGFFDCGGGFDGF?GGGGFCFFCC7A7GFB7GFGFDGGGCGGGGGGGFDGGDFGGGGGGGFGGGGGECCGFECDEGGGGGGGGGGF9GGGGGGGGF<FCCCCC
@CRWD 67752
TGGGGAATATTGCACAATGGGCGCAAGCCTGATGCAGCCATGCCGCGTGTGTGAAGAAGGCCTTCGGGTTGTAAAGCACTTTCAGCGGGGAGGAAGGCGATAAGGTTAATAACCTTGTCGATTGACGTTACCCGCAGAAGAAGAACCGGCTAACTCCCTGCCAGCAGCCGCGGTAATACGGAGGGTGCAAGCGTTAATCGGAATTACTGGGCGGAAAGCGCACGCAGGCGGTCTGTCAAGTCGGATGTGAAATCCCCGGGCTCAACCTGGGAACTGCATTCGAAACTGGCAGGCTAGAGTCTTGTAGAGGGGGGTAGAATTCCAGGTGTAGCGGTGAAATGCGTAGAGATCTGGAGGAATACCGGTGGCGAAGGCGGCCCCCTGGACAAAGACTGACGCTCAGGTGCGAAAGCGTGGGGAGCAAACAGGATTAGATACCCT
+
FGFFGGGFGGGGGGGFG@EC,CFGGGGGGGFGFGGGGGGGGGGGGGGGGGGGGFFGGGG@,FFFGGGGGEGGGAFFFFGGGGGGGFGGGEGGCG8=FFGGGGGAF9F9FG<<FFFGFF9:F7=F@F@FCACFGDGCEFG?FFG,>AFDGFGGGGFG<FFCFGGGGGFGGEGGGBG*+?FFGGGCG3GGGGGGGEGGFG1-:;E8?FF:FCFGG(FEEGGEGCEGGEDGEGFCEEFCFGDEE?GGGGFFFFFFFGG>>5CFGBFFFGFGGFCCG<GFGFGGGGGCEFBBGCF@9C9FCDB>,<CGFGF=FF<=?CA9GFDECCE<FFFGGGC@GGGGGGGEGFFGGGFFFC<<8CFGGFDGGGGGGFGDGGF:GGEDEGGF8FGGGEFDGGFGGGGEEEDCECEC@FDGGGEF>EGEGGFEF8GGFGGDGFDGGFFFB,AA-
@CRWD 239
TGGGGAATATTGCACAATGGGCGCAAGCCTGATGCAGCCACGCCGCGTGTATGAAGAAGGCCTTCGGGTTGTAAAGTACTTTCAGCGGGGAGGAAGGGAGTAAAGTTAATACCTTTGCTCATTGACGTTACCCGCAGAAGAAGCACCGGCTAACTCCGTGCCAGCAGCCGCGGTAATACGGAGGGTGCAAGCGTTAATCGGAATTACTGGGCGTAAAGCGCACGCAGGCGGTTTGTTAAGTCAGATGTGAAATCCCCGGGCTCAACCTGGGAACTGCATCTGATACTGGCAAGCTTGATTCTCGTAGAGGGGGGTAGAATTCCAGGTGTAGCGGTGAAATGCGTAGAGATCTGGAGGAATACCGGTGGCGAAGGCGGCCCCCTGGGCGAAGACTGACGCTCAGGTGCGAAAGCGTGGGGAGCAAACAGGATTAGATACCCT
+
FGGGDGFFGGGGGGFGGGGGGGGGGGGGGGGGGGGDGGFGFGGGDGGGGCGG9FFGGGGGFGGEFGGDGDGCFGFGAFFGGGFGGGCCCGCFDGFGFGD7FGCGGGGGC<DFGGFGGGGGGGGFGGGCFFGGGFGFGGGGFGGGGGGGCEGGCFGGGGDGDGGFFECC:@FFDEECGGEGD,4EG>8;FDGCCFCC2<:CEECF><E.:<E>E&?E@GEDFD>*/8=CEGF>GGGGFFE717=<$@DFF>,8::FCEGFCEGG=>C?D@F;FF3,E37<,=AFGGDGGF:>,FCF@@,+=FGGFFF@C7GFGFFDEE<C,,B8,GFFCFCFCGGECFECC:+C,CFGGGGGFGFF@ACFCCFEGGGGGGF>GF>EGEF@@7C>GGFCGGFFF7GGGFC8DFFCF@GEGGGGGGGGGGGECGF9AFFCCDGFGGGGGCCCCC
@CRWD 240
TGGGGAATATTGCACAATGGGCGCAAGCCTGATGCAGCCATGCCGCGTGTATGAAGAAGGCCTTCGGGTTGTAAAGTACTTTCAGCGGGGAGGAAGGGAGTAAAGTTAATACCTTTGCTCATTGACGTTACCCGCAGAAGAAGCACCGGCTAACTCCGTGCCAGCAGCCGCGGTAATACGGAGGGTGCAAGCGTTAATCGGAATTACTGGGCGTAAAGCGCACGCAGGCGGTTTGTTAAGTCAGATGTGAAATCCCCGTGCTCAACCTGGGAACTGCATCTGATACTGGCAAGCTTGAGTCTCGTAGAGGGGGGTAGAATTCCAGGTGTAGCGGTGAAATGCGTAGAGATCTGGAGGAATACCGGTGGCGAAGGCGGCCCCCTGGACGATGACTGACGCTCAGGTGCGAAAGCGTGGGGAGCAAACAGGATTAGATACCCT
+
=CFGGGGGGFGGGGGGGCFGGFCEGGGGGFGGGGGGGGCGFFFGGGGGGGGGFFFEFGFGFG8E,CFG<CF?FFCEDFGGFGGFEFEGEGFF7BFGCEDFFGGGC,EFFGGGGAFCFG,DF<FFFGGFFG7FGGDGGGGGGGDGGDFEEGEGFGGGDEDC>F;BDCGGFGGEG9FGGGG?D<BCCBFCEFFGG<;CA9@CEEECFFFGGF:EEFEGEFGGEGGGGGGG>CEGGGFC5>CF@B>:9GGF@<9+GGE@FF*GFCFFGGGFFEGFGFFFE=CFFFGFFCFF>7CFEF@D>,EECGFDAGGGGFFGFEE<C,CGFFFFGGGFF7GEGFFGFCGE>F9FAGFDBEEFGFEGFFF:CGGGFEC=<B7EEFGGDFCFCEF:;,CFAGGGGEE@FCFFGCGCF@EGFEEGFCFFGEGFFDFAFGGGFC<<9GF@CCCCC
@CRWD 61936
TGGGGAATATTGCACAATGGGCGCAAGCCTGATGCAGCCATGCCGCGTGTATGAAGAAGGCCTTCGGGTTGTAAAGTACTTTCAGCGGGGAGGAAGGGAGTAAAGTTAATACCTTTGCTCATTGACGTTACCCGAAGAAGAAGCACCGGCTAACTCCGTGCCAGCAGCCGCGGTAATACGGAGGGTGCAAGCGTTAATCGGAATTACTGGGCGTAAAGCGCACGCAGGCGGTTTGTTAAGTCAGATGTGAAATCCCCGGGCTCAACCTGGGAACTGCATCGGATACTGGCAAGCTTGAGTCTCGTAGAGGGGGGTAGAATTCCAGGTGTAGCGGTGAAATGCGTAGAGATCTGGAGGAATACCGGTGGCGAAGGCGGCCCCCTGGACGAAGACTGACGCTCAGGTGCGAAAGCGTGGGGAGCAAACAGGATTAGATACCCT
+
FGGGGGGG@FF9FGGGGGAC<FECGGGGGGGGGGGGGGFFGFGGGGGGGGGCAFFGGFF@CEGGGGDCG,>FGGGDEC?CGGEG9AFDGGE@FC@DEGGD7EEFGADGGGGGGFFGGG<FFGFCFGD:DDFFG@+8:@FCEGFFGGGGGGDGGGC3>FGFF?FGGGGFGGGDGGGCBGC;EFFGGGGGDCCFGGEGE6FFCCEFFGG>GGGFGGGEEFGDCEEECEDGGDGC<:GGGGGGGGFFCFCFGGFGFBF6C8CGGFFGGGGFDFGFGCGF@BE+#ECGGGGFFB9EGGGGGF@=7@+9GGGGGEFEFFA<AB9GCGGGGGGGGGGGGGGE<CGGCDGGGGGGGFD8GFFFGFC+GGFDEDGGGGEDGGGGFC6,,GFFEDFC9F9FGGGGGGGGCGEF@BGGGGGGGGGGGGGGGGGGGFFGFFE,CFF<88CC@
@CRWD 68964
TGGGGAATATTGCACAATGGGCGCAAGCCTGATGCAGCCATGCCGCGTGTATGAAGAAGGCCTTCGGGTTGTAAAGTACTTTCAGCGGGGAGGAAGGCGATAAGGTTAATAACCTTGTCGATTGACGTTACCCGCAGAAGAAGCACCGGCTAACTCCGTGCCAGCAGCCGCGGTAATACGGAGGGTGCAAGCGTTAATCGGAATTACTGGGTGTAAAGCGCACGCAGGCGGTTTGTTAAGTCAGATGTGAAATCCCCGGGCTCAACCTGGGAACTGCATCTGATACTGGCAAGCTGGAGTCTCGTAGAGGGGGGTAGAATTCCAGGTGTAGCGGTGAAATGCGTAGAGATCTGGAGGAATACCGGTGGCGAAGGCGGCCCCCTGGACGAAGACTGACGCTCAGGTGCGAAAGCGTGGGGAGCAAACAGGATTAGATACCCT
+
FEG?FEGFFGGGGGGGGGGFGFGGGGGGGGGGGGGGGGGGGGGDGGGGGGDFGFGFGGGGGFGGGGGGGGGGGGGGGGGGGGFEGGGGGGECFEGGGGGGGGFFGGGGGGGGFGGGEDDGGGGGGGGGGGGGGGGGGGGGGGGGGGGGGGGGGGDGFFFGGGGGGGGFFGGGDEGCFGGGDFEEG=GGGGFGGGGDGGGGGEGGFGG5GGGCCFGGGGGGGCEGGEEGGGGGEGG:GGGCCFCGFFCCGGGGGDGFGGGGGGGFGGFGGFGFGGFFDAC@9AC:CCDFD@GGGCFAF9@+:GGFFFFEGGGGFEFFAEFGGGGGGGGF@7GGGGGFA7GGGGGGGGFFCGGCFEEEGGGGGGGGGGGEFF7GGGEDGGGGGGGGGGCFGFEFDGGF@FGGFFEE>F:FF7DGGGGGGGGFGFGFAFFEF59CGGGGCCCCC
@CRWD 243
TGGGGAATATTGCACAATGGGCGCAAGCCTGATGCAGCCATGCCGCGTGTGTGAAGAAGGCCTTCGGGTTGTAAAGCACTTTCAGCGGGGAGGAAGGCGATAAGGTTAATAACCTTGTCGATTGACGGTACCCGCAGAAGAAGCACCGGCTAACTCCGTGCCAGCAGCCGCGGTAATACGGAGGTTGCAAGCGTTAATCGGAATTACTGGGCGTAAAGCGCACGCAGGCGGTCTGTCAAGTCGGATGTGAAATCCCCGTGCTCAACCTGGGAACTGCATTCGAAACTGGCAGGCTAGAGTCTTGTAGAGGGGGGTAGAATTCCAGGTGTAGCGGTGAAATGCGTAGAGATCTGGAGGAATACCGGTGGCGAAGGCGGCCCCCTGGACAAAGACTGACGCTCAGGTGCGAAAGCGTGGGGAGCAAACAGGATTAGATACCCT
+
GFGGGGEGGGGGGGGGGGGGFGG:FFF,FFGGGGFGGGCFCGGGGGDFG@FFGGGGGGGG8FFGFGGGF=FGGGGCFFGGFGD<FFGGGGG@FGG8F@FDCF7,,5,?FBBFFFFA<F<+>@FGGGG+@C@FF:B**@:,@DEGDFGGGGGGGGG9CGGGGGGGGGGGGGGGGGGG2FGGGGGG7.C;:GFGGEEG/AGGG54CFG7CEFCGEFGGDFGGDDGGFEGDGGGF9GFGFFFFCCCFGFGGGGFGECFC:>$GGGFFF7GGGGFC6=6@?7CCDGGGGFGFFFCDDGFDCD>69FDB9GGGGGFFEFEECGGGGFE@EEGGGGGEFAGGFF?@DGGFCFAAE,8GGGGGGECEEGGGGGGGGDDDGGGGEDGDFGFFC<CDC69FEGGGGGGGGGGGCGGGGGGGGGGGGFC9GGF9FGGGGGGGGGGGCCCCB
@CRWD 244
TGGGGAATATTGCAAAATGGGCGCAAGCCTGATGCAGCCATGCCGCGTGTATGAAGAAGGCCTTCGGGTCGTAAAGTACTTTTAGCGGGGGGGAAGGGAGTAAAGTTAATAACTTTGCTCATTGACGTTACCCGCAGAAGAAGCACAGGCTAACTACGTGCCAGCAGCCGCGGTAATACGGAGGGTGCAAGCGTTAATAGGAATTACTGGGCGTAAAGAGAACGCAGGCGGTTTTTTAAGTCAGATGGGAAAGCCCCGGGCTCAACCTGGGAAATGCATCGGATACTGGCAAGCTTGAGGCTCGTAGAGGTGGGTAGAATTCCAGTTTTAGCGGTGAAACGCGTAGAGATCTGGAGTAATACCTGTGGCGAAGGCGGCCCCCTGGACGAAGACTGACGCTCAGGCGCGAAAGCGTGGGTAGCAAACAGGATTAGATACCCT
+
F<6C:@FFFFFCEG,<@<@F,C@:FGGGGCFG9ECEEG<C@FFEFGGCE,6C<EEFCGGG8=E,FEEG,+8@FFFG,<,,,C,C=F:FGEG*:CGGEECECECFG,:@F?F?6C97,<03,<7<AAE+;C*<@:EEGCCFFFG,:C8,;5@EF+++2;CGGGCFFGGF*?EEE>EGC9:;?CEEG*;CF9E*;?*:C<,<<:C68++30<8*:EGDGG+8*+3CEE8-*:EE<<#36:C73%:FF,.#8C58'>C1;3,<>,:>D+;C@>FFF*?<2<E@,D<BGGGCC<>,D=,83,++>+D=AC,,38,,AA@<FFEF<=,B,5<8++CFEC,GGCBDGDB?4<,?,FE=FC<5,C,ECDC,@?:,,=6,F:@+>GGEEC,,8,6,,9E686,+@,@<C,@@+,CC66,:F;@@FC,<FC,FEFDEC@GGFCDCC6,CA
@CRWD 245
TGGGGAATATTGCACAATGGGCGCAAGCCTGATGCAGCCATGCCGCGTGTATGAAGAAGGCCTTCGGGTTGTAAAGTACTTTCAGCGGGGCGGAAGGGAGTAAAGTTAATACCTTTGCTCATTGACGTTACCCGCAGAAGAAGCACCGGCTAACTCCGTGCCAGCAGCCGCGGTAGTACGGAGGGTGCAAGCGTTAATCGGAATTACTGGGCGTAAAGCGCACGCAGGCTGTTTGTTAAGTCAGATGTGAAATCCCCGGGCTCAACCTGGGAACTGCATCTGTTACTGGCAATCTTGAGTCGCGTAGAGGGGGGTAGAATTCCAGGTGTAGCGGTGAAATGCGTAGAGATCGGGAGGAATACCGGTGGCGAAGGCGGCCCCCTGGACGAAGACTGACGCTCAGGTGCGAAAGCGTGGGGAGCAAACAGGATTAGATACCCT
+
EFFG>FGFGGGCFEGGF9CFGFDC@CFCCFGFGFF<BFFEFFGG7FCGD@<FDGGFGGCGGDGGCCFCECFFFFGFEFF,CE5CEAFCC4+8@F:>FC,8FDF9A=DFDCAF8FDC9FCGF,FFFFFFG8FGFGGGE7,@<<C?FFCEF>**?CGGFG*<FFFGFFFFGGGEEGGGGCEEE*?EC>CEG@FF9@;C=FGFEGE<FFCCG/88CG5;FF7C>CCGCGGFE#GFE@BF?+ACF=EFB<C;FG?C>C<EE:GC<BGFCFFD9CFCFGEF>D>EF:#=:3AF@>A@,AFF@1+>:7FDEC@+CCGFC,?<88GDE<FAED?C@+>6:,C:,++BFFFC;E9++F@+E9F<GDGGF:GFGGCF@??=C7EECFCEE@CBB;,,,<DE@7FBCFE8GF@CGGFC@C7GGDGGFCFCGFFFFF@C6;<6@@A<A@,@@
@CRWD 62211
TAGGGAATCTTCGGCAATGGGGGCAACCCCGACCGAGCAACGCCGCGTGAGTGAAGAAGGTTTTCGGATCGTAAAGCTCTGTTGTAAGTCAAGAACGGGTGTGAGAGTGGAAAGTTCACACTGTGACGGTAGCTTACCAGAAAGGGACGGCTAACTACGTGCCAGCAGCCGCGGTAATACGTAGGTCCCGAGCGTTGTCCGGATTTATTGGGCGTAAAGGGAGGGCAGGCGGTTTGATAAGTCTGAAGTTAAAGGCTGTGGTTCAACCATAGTTCGCGTTGGAAACTGTCAAACTTGAGTGCAGAAGTGGAGATTGGAATTCAATGTGTAGTGGTGAAATGCGTAGATATATGGAGGAACACCGGTGGCGAAAGCGGCTCTCTGGTCTGTAACTGACGCTGAGGCTCGAAAGCGTGGGGAGCGAACAGGATTAGAGACCCT
+
GGFFFFGGGG9FGGG@FEFCGGD7@FF,CFFCBCGGCEGGGGGGDGG>FGGGFGGGGGG,B<FDG:+:F@7=EF7EGFGGGGDFGGGFFEGGGGGGD=FBFF+CFGGGFCFDFGGFFGGGDFG@CFA7FF@FGFFFCFDCF,33F:F:F71>F<8<C8:<CFFGGGC,=BFB<7F*=:<::27*4?<:*?8>8CG5>?@,8:/AEG7CF?CE3E@C8C1,(8;#4/:=5*FE:@CE9CCCCFF?B9FE@<4@<EFG>#CC<#@7E<869CC6<@CD>$CBEDCFF,?FE,C,BFFCE9A,<59@B<=,,?,4A,FC,5,?<<,,5<BEB@4,E?C,<:?8+CFGFGGFF9?B6?,9GF?7@6F,FCEDCFC8++:,C,@C8F@@FGGGEEEF@7BCFE<ECF@DFF@?GGGGDGGGFEGDEE@E<F9DAGFCC,C,@A,@<
@CRWD 247
TGGGGAATATTGCACAATGGGCGCAAGCCTGATGCAGCCATGCCGCGTGTATGAAGAAGGCCTTCGGGTTGTAAAGTACTTTCAGCGGGGAGGAAGGGAGTAAAGTTAATACCTTTGCTCATTGACGTTACCCGCAGAAGAAGCACCGGCTAACTCCGTGCCAGCAGCCGCGGTAATACGGAGGGTGCAAGCGTTAATCGGAATTACTGGGCGTAAAGCGCACGCAGGCGGTTTGTTAAGTCAGATGTGAAATCCCCGGGCTCAACCTGGGAACTGCATCTGATACTGGCAAGCTTGAGTCTCGTAGAGGGGGGTAGAATTCCAGGTGTCGCGGTGAAATGCGTAGAGATCTGGAGGAATACCGGTGGCGAAGGCGGCCCCCTGGACGAAGACTGACGCTCAGGTGCGAAAGCGTGGGGAGCAAACAGGATTAGATACCCT
+
FFFFGDGGG9FGGGGGGFGGGFGGGGGGGGGGGGGGGGGGGGGGGGGGG,EFGGGGGGGGGGGGGGG@FEGGGGGFEGFGGGFGGGGGGE>FEFFF+FECFGGGGGGGGGGGGGGGGGGGGGFFGFGCGGGGGGCGGGGGGGGGGGGGGGGGGGCCFEFGGGGGGGGGGGGGE*=FGGGGG:7<B<:BFF5GGGDECCFEEGGG?EFG?FGGDEGEGGGEGGGGEEDDGGGFEF<;CFFGGF?B6FFF<E=E.7<DGD%GCGFGFF?EDFGGGGFEFCFE@EGFF:>>FBCGGGGFD2:C++FFF8GGGGGGGGGGFD9FGGGGGF@8++CEFFBAFCFDE@GGGF9FFGGGGGGGECFDGGGGGFCGGFFFECEC@7DGGDGGEFFGFFGEEEGGGFFEGFEDGGGGF@GGGGFCDGFEGEFGGGGGGFFFFGGGC@@C@
@CRWD 80816
TGGGGAATATTGCACAATGGGCGCAAGCCTGATGCAGCCATGCCGCGTGTATGAAGAAGGTTTTCGGATCGTAAAACTCTGTTGTTAGAGAAGAACAAGGATGAGAGTAAAATGTTCATCCCTTGACGGTATCTAACCAGAAAGCCACGGCTAACTACGTGCCAGCAGCCGCGGTAATACGTAGGTGGCAAGCGTTGTCCGGATTTATTGGGCGTAAAGCGAGCGCAGGCGGTTTCTTAAGTCTGATGTGAAAGCCCCCGGCTCAACCGGGGAGGGTCATTGGAAACTGGGAGACTTGAGTGCAGAAGAGGAGAGTGGAATTCCATGTGTAGCGGTGAAATGCGTAGATATATGGAGGAACACCAGTGGCGAAGGCGGCTCTCTGTTCTGTAACTGACGCTGAGGCTCGAAAGCGTGGGGAGCAAACAGGATTAGATACCCT
+
GGGGGFFGGGGGGGGGGGGGGGGGGGGGGGGGGFGGGGGGGGGGGEGGGEGGDGGGGFDGCFGGGGGGGGGGGFFGGGGCFGGGGGGGGGGGGGGGGGGGECFGFGGGGGGGGGCFAFDCFGGGFGGGGGGGGGGGGGGAFGGGGGGG<DGGGGGGGGEDCFBEG@GGGGGDG;;CE>FGGGCGGGGGFCFFFGGGGGGGGGGDCFGGG:=@FGGGG:GFE?E:C>EGC>EECGFGGFGGGFGGGFGFGGFFDFEFGGEFCF:>FFGGGGGFFGGGDFFGD@EFEGGGF9F9EEFGFFFFFFC9FGGGGFGEE5?,GFGGF8EE<?A,GGGGGGFGGGFEEFGGGDGEF9,GGGFFGFEFFCCFGGGGECFFGGC7CCGFGGGDF?GFFAGGGGGGCFC<<DGGFCFGGGGGGDGGGGGGGGGGGGGGGGGCGGGGFB9CCC
@CRWD 67508
TGGGGAATATTGCACAATGGGCGCAAGCCTGATGCAGCCATGCCGCTTGTATGAAGCAGGCCTTCGGGTTGTAAAGTACTTTCAGCGGGGAGGAAGGGAGTAAAGTTCATACCTTTGCTCATTGACGTTACCCGCAGAAGAAGCACCGGCTAACTCCGTGCCAGCAGCCGCGGTAATACGGAGGGTGCAAGCGTTAATCGGAATTACTGGGCGTAAAGCGCACGCAGACGGTTTGTTAAGTCAGATGTGAAATCCCCGGGCTCAACCTGGGAACTGCATCTGATACTGGAAAGCTTGAGTGTCGTAGAGGGGGGTAGAATGCCAGGTGTAGCGGTGAAATGCGTAGAGATCTGGAGGAATACCGGTGGCGAAGGCGGCCCCCTGGACGAAGACTGACGCTCAGGTGCGAAAGCGTGGGGAGCAAACTGGATTAGAGACCCT
+
AC8CCCEGFFGGGF<F@FECFGGGG@EGG8CFEFGDGGGGGDFGDG+B7FGG,,<EAEG?F,E@FGECF7FFA9??FEFFFCC<C?=CGC:7=F,8++,=F<5E,<E,BC,,><DF9A?,CFF5?F+=D<>FECE@EGGD8B<F<@F@FFEG:FGCGGG:C:F,*?CGGE::*<<FFBEGC=@1*=::FBC7FGG*1:,;CEE*CF7C7@FFFGE8CC7E5:EEC*1#=FC<AFCFF;<<8FDCF@@CGFG7<G88FFEEC:FGEDDAFCGGD;C==BE<@1=<@,<F@,=,@,3,<>>8+@+,FGF:@++<<@,A8,<B,4B=,?5>4+F:?C,E9?:C++FGGGGF=?E?=C9FF<<7@++<DGG@DE:DGGGF@6+8,<CC,F<9GF@6@B@@+AB,8FF@6,@GF@,F:CF7GF<@GFFFC;,GGFFFEC6,AA<CB
@CRWD 80359
TGGGGAATATTGCACAATGGGCGCAAGCCTGATGCAGCCATGCCGCGTGTATGAAGAAGGCCTTCGGGTTGTAAAGTACTTTAAGCGGGGAGGAAGGAGATAAGGTTAATAACCTTGTCGATTGACGTTACCCGAAGAAGAAGCACAGGCTAACACCGTGCAAGCAGCCGCGGTAATACGGAGGGTGCAAGCGTTAATCGGAATTACTGGGCGTAAAGCGCACGCAGGCGGCCTTTCAAGTCGGATGTGAATTCCCCGGGCTCAACCTGGGAACTGCATTCGAAACTGGCAGTCTAGAGTCTTGTAGAGGGGGGTAGAATTCCTGGTGTAGCTGTGAAATGCGTAGAGATCTGGAGGAATACCTGTGTCGAAGGCGGCCTCCTGGACGAAGACTGACGCTCAGGTGCGAAAGCGTGGGGAGCAAACAGGATTAGATACCCT
+
<C@ECCFG<FCGDGGGGGGGF8:@FCFE<,CCC,,CDF@E,C6:8+6+8,:,9@,,,6CDC8,CFD@F6,@BCEFF9E?FF9,9C<CFF7C>FB?EC8FFGEFGD5?BDAAAC3F,?<:><+,3C,CCFF73D@@>F:FFGDG?<@AC7>8>CF,@:@3,6*<@7:F,8<<1:BCGEA?C8=<FC:<*28C*8<:38C<EEECD@<28<888//EFFCE+(=8<12:=*:8#:;#?9<@>@ECDDEGGFE@2EGG0<3::@E;FFFB9DA@;9B7C>7<93(?FD8FD>7,,?FEFF3,E<,EGGFF@:6+B5,C,,B,FD?:+,E==9GGF9EC9,7EFFFFE9FAC:,C=,E<<DFCEEFF:866,GCCCF@+,CFECCEF@BC:,,<@@@GFF@8EF8CCC@B7C,77F::FFGDEFFCC<@EFGFFFCGFFCCCCCC
@CRWD 90854
TGGGGAATATTGCACAATGGGCGCAAGCCTGATGCAGCCATGCCGCGTGTATGAAGAAGGCCTTCGGTTTGTAAAGTACTTTCAGCGGGGAGGAAGGGAGTAAAGTTAATACCTTTGCTCATTGACGTTACCCGCAGAAGAAGCACCGGCTAACTCCTTGCCAGCAGCCGCGGTAATACGGAGGGTGCAAGCGTTAATCGGAATTACTGGGCGTAAAGCGCACGCAGGCGGTTTGTTAAGTCAGATGTGAAATCCCCGGGCTCAACCTGGGAACTGCATCTGATACTGGCAAGCTTGAGTCTCGTAGAGGGGGGTAGAATTCCAGGTGTAGCGGTGAAATGCGTAGAGATCTGGAGGAATACCGGTGGCGAAGGCGGCCCCCTGGACGAAGAATGACGCTAAGGTGTGAAAGCGTGGGGAGCAAACAGGATTAGATACCCT
+
GGGGDFFFGGGGGGGGFFF8<<CFGGE<FEFEG9E<EGGGG@FFFEGGGGGFG9E<<F,CGGEFF7E6BCFFE,C?C<FFGGFEGGC@7B:+@F=,++BEB,C<FGF9EFEBFCFC,DFGA>EFFCEGGD>FD7@FCC:,@,>:7BFE7FG7DFEEF,<,>:?,>CFEGCC7*F@FGCF*;3>CB<GGGF-?:C<10<:5CE):<C:0:<8C9CG>CCC8:C:EGEFGEGGCCEGE?GFF<CGG?C?CF<G,2@<CEGF@>2D><>DFFF=D@,@7>A)C=7,D@@AC@,FF=,B,?FF:>::A,B+C=7C@FFE??GFF,8?FGCFGF@EF??CFGEF?EGF9FGGFFAF<C?9C<FC>7+EGGEGGF@@7@:F@6@:,8CECCDF9GFCC,7@B7C,,,C,@GDEEFFDGFGDGCCECF<EECCC@F<<9FCGGCCC@B
@CRWD 80887
TGGGGAATATTGCACAATGGGCGCAAGCCTGATGCAGCCATGCCGCGTGTATGAAGAAGGCCTTCGGGTTGTAAAGTACTTTCAGCGGGGAGGAAGGGAGTAAAGTTAATACCTTTGCTCATTGACGTTACCCGCAGAAGAAGCACCGGCTAACTCCGTGCCAGCAGCCGCGGTAATACGGAGGGTGCAAGCGTTAATCGGAATTACTGGGCGTAAAGCGCACGCAGGCGGTTTGTTAAGTCAGATGTGAAATCCCCGGGCTCAACCTGGGAACTGCATCTGATACTGGCAAGCTTGAGTCTCGTAGAGGGGGGTAGAATTCCAGGTGTAGCGGTGAAATGCGTAGAGATCTGGAGGAATACCGGTGGCGAAGGCGGCCCCCTGGACGAAGACTGACGCTCAGGTGCGAAAGCGTGGGGAGCAAACAGGATTAGATACCCT
+
GGGGGCFGGGGGGGGGG9EFGGE:CFGGGCFGGAFEGGFGGGGGGGG:CCFFGFGGGGGGGGCFGGGGAFFFGGEF<FGGGGGG?EGDGEGGGGFFG7FF7CFGG?,FFFFGG,B9DD=FGADFEFG:FG>F@FEGEGGGGGGFBF,>FGDG?GGGGG@FGGG@GFGFGGGGGD@F.FCFG@GGG?CFGGGGG@;?C:<CEGGGEFD#ECFGGEGGGGGGCCGCCCEE4EG8FBGFGGGFFGGGGGFFEG?FFGFFGGGEFFGGGGGGCFFGF=GGGEE@7CGCFGFA@<DGF>@EFFECGGDGFCECGECGGFFDE?E8GGE<B,CGGEGGGFFFCGGGFF<FEGFFFFEGGEAGFCFGEGGFGEF?,FGCEGGGGDGEFGFC7GGGDGGGFCCFEGGGGGDGGGGGGGGGGGGGFFFFF@GFFGFFGFGGFEEGCC?CC
@CRWD 81373
TGGGGAATATTGCACAATGGGCGCAAGCCTGATGCAGCCATGCCGCGTGTATGAAGAAGGCCTTCGGGTTGTAAAGTACTTTCAGCGGGGAGGAAGGTGTTGAGGTTAATAACCTCAGCAATTGACGTTACCCGCAGAAGAGGCACCGGCTAACTCCGTGCCAGCAGCCGCGGTAATACGGAGGGTGCAAGCGTGAATCGGAATTACTGGGCGTAAAGCGCACGCAGGCGGTCTGTCAAGTCGGATGTGAAATCCCCTGGCTCAACCTGGGAACTGCATTCGAAACTGGCAGGCTAGAGTCGTGTAGAGGGGGGTAGAATTCCAGGTGTAGCGGTGAAATGCGTAGAGATCTGGAGGAATACCGGTGGCGAAGGCGGCCCCCTGGACAACGACTGACGCTCAGGTGCGAAAGCGTGGGGAGCAAACAGGATTAGATACCCT
+
EFEFGE7CEAFGFFFFG9;,C<@++@FFGCCEGGFFCEEGFGFGGGEFFCFFEFFFGFEGGGFGGGE@=FFGGGGGGGGGFFFGGFFGGGCE>8?FG@DEEFDGG:DFC<@FC8CDCAFFEF9FFFE:<>FEGG+3C:FEFFCFFF@@C7>C:F?CCFFGGCFFC6F,,4<FF*<<C?FGGGFG:CE5<FGGGC#3;CFGGG;:4<0*>>;EEFFCC<E=#?EGEEFCECC=2?,,<BCGF>6>;9F=@;CFFF2AC#>@@3FD?AFCFFFFEFF=@E@<8CGF<DCB@7EGF==@@>FC:,EAF8C:F:CFBFE?DGF8FGEFGGFGEGF@,GGFFGGGGGFDEFFF<<8GDFFDGFEFFDCFC7FGDFC=CEGEEC:EE@GFF@68:,;C7GGF@EB,,ECGGFCF<GGGGGFEGFFGGEEFFGGGF@GGCEFGCCCCC
@CRWD 254
TGGGGAATATTGCACAATGGGCGCAAGCCTGATGCAGCCATGCCGCGTGTATGAAGAAGGCCTTCGGGTTGTAAAGTACTTTCAGCGGGGAGGAAGGGAGTAAAGTTAATACCTTTGCTCATTGACGTTACCCGCAGAAGAAGCACCGGCTAACTCCGTGCCAGCAGCCGCGGTAATACGGAGGGTGCAAGAGTTAATCGGAATTACTGGGCGTAAAGCGCACGCAGGCGGTTTGTTAAGTCAGATGGGAAATCCCCGGGCTGAACCTGGGAACTGCATCTGATACTGGCAAGCTTGAGTCTCGTAGAGGGGGGTAGAATTCCAGGTGTAGCGGTGAAATGCGTAGAGATCGGGAGGAATACCGGTGGCGCAGGCGGCCCCCTGGACGAAGACTGACGCTCAGGTGCGAAAGCGTGGGGAGCAAACAGGATTAGATACCCT
+
CFFG7BGDCFFAFFGDACFGGFGDGG+DFGGGEAFD9@FFFAE<:FC@CBFFFFGFFFGGFG8EG@F7EDFFEFGC5FGFFFGGGGEGGGGDGGFG>FGFEFFGG9F9FEFGG99A<FBFGGGFFCCFFGEGGG>EGGF<FGGGGGGGGGGE?,D@F7*DECFFC,=:<FGGG*=F9C:*8F7F7<F>FCF#<:00<<3;5//C8E::E=EECEC'2<<<5*:@8>;FDFFGF@GFB+FB<@184?+79CC8G6AFC<GFD8,A?8,D9FGGFFFC99B@,E9GGGGGGGGECE<,D9DGEFDE,GGGGGGFAGFF?A<,DB,A,E?EGGGGGDDE<?:CEGFA,,EF+B7+EFFGGGGFF=CGGGEF@,,DGGGFF7EEFABB8,@CAF<CFFB@7CFF<CFC@7GGGGCGGECGFGCGGGGFFGGFFFGGGGFEC<8CB
@CRWD 255
TGGGGAATATTGCACAATGGGCGCAAGCCTGATGCAGCCATGCCGCGTGTATGAAGAAGGCCTTCGGGTTGTAAAGTACTTTCAGCGGGGAGGAAGGGAGTAAAGTTAATACCTTTGCTCATTGACGTTACCCGAAGAAGAAGCACCGGCTAACTCCGTGCCAGCAGCCGCGGTAATACGGAGGGTGCAAGCGTTGATCGGAATTACTGGGCGTAAAGCGCGCGCAGGCGGTTTGTTAAGTCAGATGTGAAATCCCCGGGCTCAACCGGGGAACTGCATCGGAAACTGGCAAGCTTGAGTGTCGTAGAGGGGGGTAGAATTCCAGGTGTAGCGGTGAAATGCGTAGAGATCTGGAGGAACACCGGCGGCGAAGGCGGCTGCCTGGTCGGAGACTGACGCTGAGGTGCGAAAGCGTGGGGAGCAAACAGGATTAGATACCCT
+
GFGGGGGGCGGGGGGGGGFF,CFCFGGGGGGGGGFGGGDF<FGGGGGGGCFGGGGGGGGG,CFFGGG@F@FGGGG<5CFGEGCCDEFGCGF+FFF?F7FGCFFGG9@@FBC5,CE98B,BF9FFFGG:FF:FG:+53@FEFGGGG<FGGGGGGGGG:FGGDGGGGGGGGGGGGGGGDGGGDGGG%EFGGGFCFEG*/9CGG*0FFF:EEGGGGCEEFGGE-*DEEGGGGGGCGD5:CFGECG7CBGGGGGFG%CG8/*BC<>2CFFC,?3>GG,GCEFFG#>F#F@9CF7E<,CGF>6F@+@7E=FEEF@33,FF,FE?,FCEA8GGGGGGGGGGGGGGGDGFFCF<@CF<FFE,9GF?+GCG@@+GGFGEDGGGCFB,,6GF@@+@6,,,EEGGGEGCF,GF@,@GGGGGFF+GE@FAGGGF9FGGGGGGGGGFECCCCC
@CRWD 256
TGGGGAATATTGCACAATGGGCGCAAGCCTGATGCAGCCATGCCGCGTGTATGAAGAAGGCCTTCGGGTTGTAAAGTACTTTCAGCGGGGAGGAAGGGAGTAAAGTTAATACCTTTGCTCATTGACGTTACCCGCAGAAGAAGCACCGGCTAACTCCGCGCCAGCAGCCGCGGTAATACGGAGGGTGCAAGCGTTAATCGGAATTACTGGGCGTAAAGCGCACGCAGGCGGTTTGTTAAGTCAGATGTGAAATCCCCGGGCTCAACCTGGGAACTGCATCTGATACTGGCAAGCTTGAGTCTCGTAGAGGGGGGTAGAATTCCAGGTGTAGCGGTGAAATGCGTAGAGATCTGGAGGAATACCGGTGGCGAAGGCGGCCCCCTGGACGAAGACTGACGCTCAGGTGCGAAAGCGTGGGGAGCAAACAGGATTAGATACCCT
+
GGGGGGGFFGGGGGGGGGGGGGGGGGGGGGGGGGGGGGGGGGGGGGGGGGGGGGGGGGGGGGGGGGGGGGGGGGGGGGGGGGGGGGGGGGEEFGGGGDGEGGCGGGGGGGGGGFGGGGGGFFCFGGGGGGGGGGGGGGGGGGGGGGGGGGGGGGGGGGGGGCEGGGGGGGGG??GGGGGGGGGGGGGGGGGGGFEGGGGGGGGGGGGGGGGGGFGGGGGGGGGGGGGGGEGEGGGGGGGGCCGGFGGC@FBCCGFFGFCGFGGFGGFFGGGGGFFCGFGGFGGGF7GFF@,GGFFGFE@+7FCE9GGGGGGGF99FGGGGGGGGGGGGGGFDFFGGGGGGGGGGGGFGGGGGGF?GGGGGGGGGEGGGFGGGGGGGGGDGGGGGGGGGGCGGGGGGGGGFGGGGGGGGGGGGGGGGGFGGGGGGGGGGFFFGGGGGCCCCA
@CRWD 257
TGGGGAGTATTGCACAATGGGCGCAAGCCTGATGCAGCCATGCCGCGTGTATGAAGAAGGCCTTCGGGTTGTAAAGTACTTCCAGCGGGGAGGAAGGCGATAAGGTTAATAACCTTGTCGATTGACGTTACCCGCAGAAGAAGCACCGGCTAACTCCGTGCCAGCAGCCGCGGTAATACGGTGGGTGCAAGCGTTAATCGGAATTACTGGGCGTAAAGCGCACGCAGGCGGTCTGTCAAGTCGGATGTGAAATCCCCGGGCTCAACCTGGGAACTGCATTCGAAACTGGCAGGCTAGAGTCTTGTAGAGGGGGGTAGAATTCCAGGTGTAGCGGTGAAATGCGTAGAGATCTGGAGGAATACCGGTGGCGAAGGCGGCCCCCTGGACAAAGACTGACTCTCAGGTGCGAAAGCGTGGGGAGCAAACAGGATTAGATACCCT
+
CFFGGGDFGGGGGFGGFGFFGGGDGEGGGGGCFGGGGCFGGGGGGGGGGCEGGEFGGGGGGGFFACC:=FEFEFGGFGGFCFFGF@FFBEFECEFCCDCGGEECFDFFAFGG@>FDFGGGFFGFFFGF@FGGFGGGECEDFGGGGF7<>88CCGGGGGGGGGFF7CFDCEGGGFGFEC:FE+=E8CEGFFFGG;GEG+<@EGGGGGFGGD=8<9:C<FGE=G>GGGG7CEGGE?:<FFFGD:DDB;;CEFFCEFFGGGFEECGGFFEFF=FFF<AFBAGGFGGCD>7GF>=<C7,,F,GGFFDBB,C+FBFE?EA@FEFEBFFEFA5@+=7CC,D<<BC?7?GEEF,A:EEE<E?DGFGEFDGEFBFF<@,7@::C:GGGF<CCGFEAFC,GFECFE,FCFE@@:GC?CGECEFAF,8FCFDFECF,6E6@C@@E@8@@B@
@CRWD 258
TGGGGAATATTGCACAATGGGCGCAAGCCTGATGCAGCCATGCCGCGTGTGTGAAGAAGGCCTTCGGGTTGTAAAGCACTTTCAGCGGGGAGGAAGGCGTTAAGGTTAATAACCTTGTCGATTGACGTTACCCGCAGAAGAAGCACCGGCTAACTCCGTGCCAGCAGCCGCGGTAATACGGAGGGTGCAAGCGTTAATCGGAATTACTGGGCGTAAAGCGCACGCAGGCGGTCTGTCAAGTCGGATGTGAAATCCCCGGGCTTAACCTGGGAACTGCATTCGAAACTGGCAGGCTAGAGTCTTGTAGAGGGGGGTAGAATTCCAGGTGTAGCGGTGAAATGCGCAGAGATCTGGAGGAATACCGGTGGCGAAGGCGGCCCCCTGGACAAAGACTGACGCTCAGGTGCGAAAGCGTGGGGAGCAAACAGGATTAGATACCCT
+
FGGGGGGG@EGGGGGGGGGFFFGGGGGGGGGGGGGGGGGGGGGGGGGGGGGGGGGGGGGGGGGGGGGGGGGGGGGGGGGGGGGGGGGGGGGDGGFFGGGGGGGGGFFFGGGGGGGGFDGGGGGGGGGEFGGGGGGGGGGGGGGGGGGGGG?GGGGFGE?GGGGGGGGGGGGGGGGGGGFGGGGGGGGGGGCGGGGGGGGGGGGGGGGGGFGGGGGGECFEGGGGGEFGGGGEGGGGCFFCCGGGFGGGGGGGGGGGGEGGGGFFGGGGGGGGGGFAFFGFFGGGGFFGFGFGGFFGF9D,GGGFDGGGGGGGGGGGFCFGGGGGGDGGGGGGGEGFGGGGGGFCGGDFCGGGGGFGGGGGGGGGGGGDGGGGGGGGGFDGGGGGGGGFGGGGGGGGDGGGGGGGGGGGGGGGGGGGGGGGGGGGGGGGGGGGGGFGCCCCC
@CRWD 259
TGGGGAATATTGCACAATGGGCGCAAGCATGATGCAGCCATGCCGCGTGTATGAAGAAGGACTTCGGGTTGTAAAGTACTTTCAGCGGGGAGGAAGGCGATAAGGTTAATAACCTTGTCGATTGACGTTACCCGCAGAAGAAGCACCGGCTAACTCCGTGCCAGCAGCCGCGGTAATACGGAGGGTGCAAGCGTTAATCGGAATTACTGGGCGGAAAGCGCACGCAGGCGGTCTGTCAAGTCGGATGTGAAATCCACGGGCTCAACCCGGGAACTGCATTCGAAACTGGCAGGCAAGAGTCTTGTAGAGGGGGGTAGAATTCCAGGTGGAGCGGTGAAATGCGTAGAGATCTGGAGGAATACCGGTGGCGAAGGCGGCCCCCTGGACAAAGACTGACGCTCAGGTGCGAAAGCGTGGGGAGCAAACAGGATTAGAGACCCT
+
@EFEE,FFFFAFGGGGEEFEG@FEDCCF@EEGEEFGGDGFGGFCEFGBFGCE<CF<EGGG,CCFCECC,?==CC<FFGFFFDDGAEEGGC>=>:=FC@F@CGGGGGGCFDGGGFGGGG9FGDFCFFEFGFF,@FFECEGGGGECFFCF77EGGF?FCGGG7:FG*,CFGC*CC<C7CGDCCFCFGCEEG?FGDCD=@9AF8EE<FGGGGGF>E#;E/:?:C>2-E8E<DFEEDFGGGFFG@>FC;>FCC?,C:CC(F>8CB:8:D<@8F@CEFF9G:F>:#<:C<C@<CF@,C3,@3,>,AC,8C,8=7GCGFF@C,AFEF<GGGEF@+EGF<<GGGGGEEF<EA<,B,<8FFDFDA9D@+:FAB?CF@F@CFEBGFCBC@F<@CGFFFFCC8;@7+CCDFEGCCCBE,8,BF@ACD@FFGFCGFAFFGGF<AEFCCCCA-
@CRWD 260
TGGGGAATATCGCACAATGGGCGCAAGCCTGATGCAGCCATGCCGCGTGTATGAAGAAGGCCTTCGGGTTGTAAAGTACTTTCAGCGGGGAGGAAGGTGTTGAGGTTAATAACCTCAGCAATTGACGTTACCCGCAGAAGAAGCACCGGCTAACTCCGTGCCAGCAGCCGCGGTAATACGGAGGGTGCAAGCGTTAATCGGAATTACTGGGCGGAAAGCGCACGCAGGCGGTCTGTCAAGTCGGATGTGAAATCCCCGGGCTCAACCTGGGAACTGCATTCGAAACTGGCAGGCTAGAGTCTTGTAGAGGGGGGTAGAATGCCAGGTGTAGCGGTGAAATGCGTAGAGATCTGGAGGAATACCGGTGGCGAAGGCGGCCCCCTGGACAAAGACTGACGCTCAGGTGCGAAAGCGTGGGGAGCAAACAGGATTAGATACCCT
+
GGGGGGGGGGGGGGGGGGFFGGGGGGDGGGGGFGGGGGGGGFGGGFGGGGGGGGGGGGGGGGGDGGGGGGGGGGG,EFGGGGFGGGGGDGE@+BEF7FGGGGGGGG8FGGGGGGCFGGGGGGF9FGGFGDFGFCGGGGFCGGFGGGGGGGDEFGFGGD:BFGGGGG7GGGGE<FGG?FGFGGDGCFG5CFGFGGC:2CCG>>8:@7<6GGGGD&FEEDGGGGGGG9=7<CCB:FFFFFFGEFGDDGEFGGGF:<FCF?GFF8GEDGFGFFCGF<FF@BGGGGGGGGGGFDDDC<FGFFDACFEFGGGGGGFGGGGGGEFB,CDGGGGGDGGGFGGGGEGFC+DGFFGFFFFFGFAFGGFCEGDGEGGGGGGGGGGGEEFB,DGFGF@AGFGGGEGGGGGGGGGFC@7GGGGGGGGGGFEDGGGGGGGGGGGGGGGGCCCAA
@CRWD 49552
TGGGGAATATTGCACAATGGGCGCAAGCCTGATGCAGCCATGCCGCGTGTATGAAGAAGGCCTTCGGGTTGTAAAGTACTTTCAGCGGGGAGGAAGGCGTTGTGGTTAATAACCACAGCGATTGACGTTCCCCGCAGAAGAAGCACCGGCTAACTCCGTGCCAGCAGCCGCGGTAATACGGAGGGTGCAAGCGTTAATCGGAATTACTGGGCGTAAAGCGCACGCAGGCGGTCTGCCAAGTCGGATGTGAAATCCCCGGGCTCAACCTGGGAACTGCATTCGAAACTGGCAGGCTAGAGTCGTGTAGAGGGGGGTAGAATTCCAGGTGTAGCGGTGAAATGCGTAGAGAGCGGGAGGAATACCGGTGGCGAAGGCGGCCCCCTGGACAAAGACTGACGCTCAGGTGCGAAAGCGTGGGGAGCAAACAGGATTAGATACCCT
+
FGGGGGFGGGGGGGGGGGGGGFEGFGCFGGGGGGGGFGGGFEGGGGGGGEGEGGAFGGDGGGGGGGGGFGGGGGEGG9FGGGGGFGGGGGGGGGCEFFG:CEECEDFAEDDCGGGGGFGC+,BFGFEFC8CGGFGGCECCCG7>FAFGC>BFGFGF7*F:C:>:FGFFFGGCGGGGGGGGGGC8CEDEFFGGGDG=CFGGGGC>GGGFGFGGGEGEFFGCEACC=5CDCD;:CGGGGGC=1>:?/<821C8:3<CFGGGFGGGFGGGCECFE<FFFD>+FGFF6F>,EF>><,8,FGE@>+<GGGF@+DGF<CFGDF=E?FCGFGGGGGGGGGFFE,C@GFFFEF?=+++4,@CFFFEDF@+CFGGEFDBBDGGGEGEF@F@GGGGFGF<,FC7F:EFCGFGGEEDFFFCGGGGGGGGGGGGGGGFEE@@,FDCF9CCCCC
@CRWD 262
TGGGGAATATTGCACAATGGGCGCAAGCCTGATGCAGCCATGCCGCGTGTATGAAGAAGGCCCTCGGGTTGTAAAGTACTTTCAGCGGGGAGGAAGGGAGTAAAGTTAATACCTTTGCTCATTGACGTTACCCGCAGAAGAAGCACCGGCTAACTCCGTGCCAGCAGCCGCGGTAATACGGAGGGTGCAAGCGTTAATCGGAATTACTGGGCGTAAAGCGCACGCAGGCGGTTTGTTAAGTCAGATGTGAAATCCCCGGGCTCAACCTGGGAACTGCATCTGATACTGGCAAGCTTGAGTCTCGTAGAGGGGGGTAGAATTCCAGGTGTAGCGGTGAAATGCGTAGAGATCCGGAGGAATACCGGTGGCGAGGGCGGCCCCCTGGACGAGGACTGACGCTCAGGCGCGAAAGCGTGGGGAGCAAACAGGATTAGATACCCT
+
FFGGGGGGGGGGGGGGGGGGGGGGGGGGGGGGGGGGGGGGGGGGGGGGGGGGGGGGGGGGFEGGGGGGGGGGGGGFFFEGGGGGGGGGGGGDGGGGGGGGGGFGGGGGGGGGGGGGGGGGGGGGGGGGGGGGGGGEEFFDGGGGGGCGCEGGGGGGGGG>FGGGFGGGF:DGGGCFGGGGGGGGG>EGGGGCFEGGGGGGGGGGFFGGGGGGGFGEC:CGDEEGFGGDGGGGGGGFGGGGDFGGFCGGGGFGGGDGGGGGGFGFFGGGGGGGFGF?FFGG;CGFGFF:D3AGGGGGGFGDGGGGGGGGDGGGGFGGGFGGGGGGGGGGGGGGGGFFGGGGGGGGGGGGDGGGGF9GGGGGFGGFGGGGGGGGGGGGGGGGGGGGGGGGFFFGGGGEGGGGGGGF@CGGGGGGGGGGGGGFFFGGGGGGGGGGGGGGCCCCC
@CRWD 91089
TGGGGAATATTGCACAATGGGCGCAAGCCTGATGCCGCCATGCCGCGTGAATGAAGAAGGCCTTCGGGTTGTAAAGTACTTTCAGCGGGGAGGAAGGGAGTAAAGTTAATACCTTTTCTCATCGACGTTACCCGCAGAAGAAGCACCGGCTAACTCCGTGCCAGCAGCCGCGGTAATACGGAGGGTGCAAGCGTTAATCGGATTTACTGGGCGTAAAGCGCACGCAGGCGGTTTGTTGAGTCAGATGTGAAATCCCCGGGCTCAACCTGGGAACTGCATCTGATACTGGCAAGCTTGATTCTCGTAGAGGGGGGTGGAATTCCAGGTGTAGCGGTGAAATGCGTAGAGATCTGGAAGAATACCGGTGGCGAAGGCGGCCCCCTGTCCAAGAACTGACGCTCAGGTGCGAAAGCGTGGGGAGCAAACAGGATTAGATACCCT
+
EEGGGGGGGGGGFFGGGGGDF8@FGCEGGGGGFGG,@7FEGGDGGGEGG,CFFF<FFGGGGGD8<CFCFGC,CDEF<FGACE<,C,@B:B6=@BB?B:>FG8<,@ADFAD9?DDF9,38FFC,:<FD+3@CF@C+C:BF>FGGDFCC<:**8>CCFFG<<FGGGF?FEEG7:=F<<+<?:81=FCEGG62<FEAEDG+@FCE*8:F7F,<CG8CC>FFF800?ECE985*CCB@5FF#@?@CCCF@,9;?<C=E8<@GFCE@8CD@CC3ADGF9DFB@:><<==<>D,+5,,8<9FF@+F>::=,AF+@334<??,<E9EF8B,FBA7>++F9GF5<B::>GF?9B9,,C,,C,<,FFGCFCGGFFBE<<6,+++@+7+7F<;;,,66,,,FBC;FEFF<FF@@CEEEF;C@:+@FF@,GGEDFEE,@@5<FEFGFCC<@@
@CRWD 72408
TGGGGAATATTGCACAATGGGGGAAACCCTGATGCAGCAACGCCGCGTGAGTGAAGAAGTGATTCGTTATGTAAAGCTCTATCAGCAGGGAAGAAAATGACGGTACCTGACGAAGAAGCCCCGGCTAACTACGTGCCAGCAGCCGCGGTAATACGTAGGGGGCAAGCGTTATCCGGATTTACTGGGTGTAAAGGGAACGCAGGCGGTCTTTTAAGTCTGATGTGAAAGCCTTCGGCTTAACCGGAGTAGTGCATTGGAAACTGGGAGACTTGAGTGCAGAAGAGGAGAGTGGAACTCCATGTGTAGCGGTGAAATGCGTAGATATATGGAAGAACACCAGTGGCGAAAGCGGCTCTCTGGTCTGTAACTGACGCTCAGGTGCGAAAGCGTGGGGAGCAAACAGGATTAGATACCCT
+
DGGGGGGGGGGGGGGGGGGGFCEEFEGGGGGGGGCDEFFGGGDFGGGGGEEGGGGGGGGGEF9FGGFGGGFGGGGGGGGG?FGGC@GGGGGGGGGGGGDFGEGGGGCFEFFGECFGF@EBFFG>>>CAFGGGGGGEGGFGGGGG>EGGGGEFDG7FGGGFFFGFGGGGGG@FGGG?GGGGGG6FFGFGGCGGGGFGGGD*>?EGGGE;DFGGGGGCFFEFGGGFFCFCEFGFGFCFFFEGGGGGGGGB?FDFGF9AFFGGFGGCFAFE<FGFFGGAFCGFFGCGFCFFEFGEF=,B8F<,E,GFEGGFGGDFEGE:FGGGGFGFGGFFCGFF:F<EGGGECC:CAGGGCGDGGF?FCGFGFFGGFAC,DGGGGFFCFFC@GFBD7GGGGGGGGGFFECGGFEGGGGGFGFF@B,@A
@CRWD 51802
TGGGGAATATCGCACAATGGGCGCAAGCCTGATGCAGCCATGCCGCGTGTGTGAAGAAGGCCTTCGGGTTGTAAAGCACTTTCAGCGGGGAGGGAGGCGGTACGGTTAATAACCGTGCCGATTGACGTTACCCGCAGAAGAAGCACCGGCTAACTCCGTGCCAGCAGCCGCGGTAATACGGAGGGTGCAAGCGTTAATCGGAATTACTGGGCGTAAAGCGCACGCAGGCGGTCTGTCAAGTCGGATGTGAAATCCCCGGGCTCAACCTGGGAACTGCATTCGAAACTGGCAGGCTGGAGTCTCGTAGAGGGAGGTAGAATTCCAGTGGTAGCGGTGAAATGCGTAGAGATCTGGAGGAATACCGGTGGCGAAGGCGGCCTCCTGGACGAAGACTGACGCTCAGGTGCGAAAGCGTGGGGAGCAAACAGGATTAGATACCCT
+
FFGGECFEFFFGGGGGGGCFFGFGGGGGGGCFFGGGGGDFAFDEGGGFE:CFCFGGFGGG8<EEEE@FDCGGGGGFFFFFGGFFGFGGGGCFGC=FFGGGFGGGG<FFFGFGGGGGGGGGGEGGGGG:7CFGG@FEGGGGGGBCCFGG@EGGFDCCFEGGGGGGFGFFGGGEC<8C9FGGDCCGGGEGGGG?GGD#<2;?>EG/GGFGGGFC?:CGFFFG?E>ECEEEGGDEEEG;GEEFGGGDGGGGGGG@7=FGGFGFCFGFC@C?FFGFFEFB>EG<;C3DE,,FF<<DCF8GFFFC:+DFF8FGFE:,,FC9CGFFB,,<E,8GGGGGGE<FAFCCFCGGGGGGGFCF<E<@C9C+BGFC@@@DFGEEEF@DFCB,8F7@CFGGFECFEDGFCFFC,EFBFECGGFGGCCFGGGGGGGFGGGGFAFAGGGEE@C<CC
@CRWD 87588
TGGGGAATATTGCACAATGGGCGCAAGCCTGATGCAGCCATGCCGCGTGTATGAAGAAGGCCTTCGGGTTGTAAAGTACTTTCAGCGGGGAGGAAGGCGATAAGGTTAATAACCTTGTCGATTGACGTTACCCGCAGAAGAAGAACAGGCTAAATCCGTGCCAGCAGCCGCGGTAATACGGAGGGTGCACGCGTTAATCGGAATTACTGGGCGTAAAGCGCACGCTGGCGGTCTGTCAAGTCGGATGTGAAATCCCCGGGCTCAACCTGGGAACTGCATTCGAAACTGGCAGGCTAGAGGCTTGTAGAGGGGGGTAGAATTCCAGGTGTAGCGGTGAAATGCGTAAAGATCTGGAGGAATACCGGTGGCGAAGGCGGCCCCCTGGACAAAGACTGACGCTCAGGTGCGAAAGCGTGGGGAGCAAACAGGATTAGATACCCT
+
6CF8CFCGCCCCFFDFF966C<@6:7@@@FGGG9AAE<<EA@<CCCGEGGFA<@FF9@A6,C<,:6BC=?C=FCCFF<D<FEAFDECCDCG++?4,4,>::=FGFG9FDFEFE=FG9=,>F33BDGEG+>:,D:+<BF7>:@8,6D,,,*28>,,@<**8<C;7C?:<<:FE7B=F;F<C*<7FGGC7F,<5CE:58:9@>EEE+CGFEC@FE>CC?0A?GC>::#F=*CF:?78<EFCEFB>72;?<<EF#6<E<>F8C<@</3;FCGF;EE859GF>8@EGF@,@CB@3,,,>=,>>,=@>,E8@++:CF8,,9EFF?B,?,GFBC+@++<DFGF?C8+B:,C,A:,:=FFCGFD<C+@+=E,B:?CFFGGCB:F7@FC,<9F;<CFDFC6,-7+,,,EE7F:BECFEF@@CFB:,FGGGGFC,GEFCEEGEDF@8,A-
@CRWD 267
TGGGGAATATTGCACAATGGGCGCAAGCCTGATGCAGCCATGCCGCGTGTATGAAGAAGGCCTTCGGGTTGTAAAGTACTTTCAGCGGGGAGGAAGGGAGTAAAGTTAATACCTTTGCTCATTGACGTTACCCGCAGAAGAAGCACCGGCTAACTCCGTGCCAGCAGCCGCGGTAATACGGAGGGTGCAAGCGTTAATCGGAATTACTGGGCGTAAAGCGCACGCAGGCGGTTTGTTAAGTCAGATGTGAAATCCCCGGGCTCAACCTGGGAACTGCATCTGATACTGGCAAGCTTGAGTCTCGTAGAGGGGGGTAGAATTCCAGGTGTAGCGGTGAAATGCGTAGAGATCTGGAGGAATACCGGTGGCGAAGGCGGCCCCCTGGACGAAGACTGACGCTCAGGTGCGAAAGCGTGGGGAGCAAACAGGATTAGATACCCT
+
FGGGG7FFGGGGGGGGGG9EFFGGGGGGGGGGGGGGGGGGGGGGGGGGECFGGGGFFGGGGGGGGGGGFFGGGGGGGGGGFFFGGGGGGGFFFFGF7?BFGGGGFFGGGFGGGGGGADFFGGGGGGGGGFGGGEGGGGGGGGGGGGF7FGGGGGFE:ECCGGGFGGFGGGGGDGGGGGCGCGBECCEC@FFF=GGGG7CFECGGGGGGG>GGGEGE:FGG8C::EGCEGFDFDGFFCC<EFF9C8FEFFCB::+CFFGFEF8F@FFFAGFGGG:GEFE@:,<<:GFEDF?GFBCF<8FF7@CGGGCF7FCF8GGGEF@GFEE8FFFAFGGF@FFEGFB++CGGCF9E8FFB8FGFFGF@DFEEGDGGGFGDGGEFF:@CDGGGDFFC<EE<F@DEGGGFE<F7EEDGFGGGGGGGGGGGGGGFGGFEFEF<FFFGGCCCCC
@CRWD 268
TGGGGAATATTGCACAATGGGCGCAAGCCTGATGCAGTCATGCCGCGTGTGTGAAGAAGGCCTTCGGGTTGTAAAGCACTTTCAGCGGGGAGGAAGGCGTTAAGGTTAATAACCTTGGCGATTGACGTTACCCGCAGAAGAAGCACCGGCTAACTCCGTGCCAGCAGCCGCGGTAATACGGAGGGTGCAAGCGTTAATCGGAATTACTGGGCGTAAAGCTCACGCGGGCGGTTTGTTAAGTCAGATGTGAAATCCCCGGGCTCAACCTGGTAACTGCATCTGATACTGGCAAGCTTGAGTCTCGTAGAGGGGGGTAGAATTCCAGGTGTAGCGGTGAAATGCGTAGAGATCTGGAGGAATACCGGTGGCGAAGGCGGCCCCCTGGACGAAGACTGACGCTCAGGTGCGAAAGCGTGGGGAGCAAACAGGATTAGATACCCT
+
FFG8FEGGGGGFFGGGGGFGCGGGGGGGGGGGGGGGGGFFFGGGGGGEEFGFGGGGGFEFAF8FE@FDE@FGGGGGGGGG8FGGGGGGGGFFEGGGGGGGGGGGGFCFFGFFGGADDFGGEGGGGGGGGDFEFGGGDFFGGGGGCGGGDEGG82C,F@FGFGGGGGCGGCGG><7=BFFFDDEGG>*FFGFGGCEGFEGGGEGGFCGEE8CFDCEGGEG:2>E?3:?EEGD6F:FFFGGFFF<C?@;@FCFFGGFG=FFGDFF?GGGFC@#7E9>B>9@17C9CFGFGGDF<FF@,<9EGF@@=BEFDFCGGGGF9GFFF,F<FFEAGGDGEECGGFB++C7FGGGFAEEGGFDEFGGFF=DGGCF,CCGGFEDEFC@7F8GGGGGFE<CEE7EGFCGGGGFGDFEEFF@GGGGGGFFFFGFFFFGFGGDCDFFFFBCCC@
@CRWD 86271
TGGGGAATATTGCACAATGGGCGCAAGCCTGATGCAGCCATGCCGCGTGTATGAAGAAGGCCTTCGGGTTGTAAAGTACTTTCAGCGGGGAGGAAGGGAGTAAGGTTAATAACCTTGCTCATTGACGTTACCCGCAGAAGAAGCACCGGCTAACTCCGTGCCAGCAGCCGCGGTAATACGGAGGGTGCAAGCGTTAATCGGAATTACTGGGCGTAAAGCGCACGCAGGCGGTCTGTCAAGTCGGATGTGAAATCCCCGGGCTCAACCTGGGATCTGCATCCGAAACTGGCAGGCTTGAGTCTCGTAGAGGGAGGTAGAATTCCAGGTGTAGCGGTGAAATGCGTAGAGATCTGGAGGAATACCGGTGGCGAAGGCGGCCTCCTGGACGAAGACTGACGCTCAGGTGCGAAAGCGTGGGGAGCAAACAGGATTAGATACCCT
+
ECEFGFG8FDGGGGGGGCCFFFCGFFFFGGGGGFGFGGGGGGGGGDGGGCGGGGCFFFGGGGGGGGGGGGGGGGCFFDGGGGFGGGGGGGECFFFGGECCFFGGG?DFFFGGGGFGGFGFGEEFFGGGGFGGGEGGGGECFGGGGGFFFEGGGGGFG>FG@FGFGFCFFGGECCGGGGGGDFD::<<FFF@-FAEGCGG>E:AFFFFCEGGCGGGGGGGGGGGGGGGEEF<?GGGEEEGGEE?DFGGGFDD7CGGGGGGGGCGFFFGGGGFDFB=FEFGFFGGGGFCFF,@FF9GGFCF@EGFAGF@EF=F9F?5?F<9ED?GGGGFGEDEFFAC<9-7GGGGGGGDGE9GFFFFGFGGF@+FEDGGDGGFCF@@,CEGGFDGGEECFE@DE:@;@+AEF@8+GGF7GDGGGGGGGFFGDF8FF<GFCCEGGFGGGCCCCC
@CRWD 270
TGGGGAATATTGCACAATGGGCGCAAGCCTGATGCAGCAATGCCGCGTGTATGAAGAAGGCCTTCGGGTTGTAAAGTACTTTTAGCGGGGAGGAAGGCGATACGGTTAATAACCGTGTTGATTGCCGTTACCCGCAGAAGAAGCACCGGCTAACTCCGTGCCAGCAGCCGCGGTAATACGGAGGGTGAAAGCGTTAATCGGAATTACTGGGCGTAAAGCGCGCGAAGGCGGTCTGTCAAGTCGGATGTGAAATCCCCGGGCTCAACCTGGGAACTGCATTCGAAATTGGGATGCTAGAGTCTTGAAGAGGGGGGTGGAATTCCAGGTGTAGCGGTGAAATGCGTAGAGATCGGGAGGAATACCAGTGGCGAAGGCGGCCCCCTGGACAAAGACTGACGCTCAGGCTCGAAAGCGTGGGGAGCAAACAGGATTAGATACCCT
+
FE<CC:EC<EF9<FGFF<66,;@7FEE8@,CAEFCEAE-C,CE<@CEFEFCFGGA5:CFF,6C,E<CFFG:FCEC<?FFGGF,<,<=FEGC:FEAEGGGE:>EC:FB@><DE<,@:B:DEFFGG,>CCF:CF<>FGCECEFFGGFC>FCEGGAFF@C@F7<*=:*?FGF@FGD*:F9FFGGCEGG:C*<CFF*;*2*30AE>8C:C+2?88>C*:E;:+;##21#/CD>FCG;,0<FF?@A76722<.GFB=<@<::8:@7FFGFCCE>@B:@3D:$,3),;@@8,>B3,,,9=F9@8B,,9,8,,F=DF@84E5,FEF<CCFF=EFEFCGDGF9FEB4+EGCB=E?:=?4,FFC<C,C<C66,F7C=7FDFF@+CF@+78FCCC66C,<@FBC@@CCE;8FF@,<CFC8@8@+@CDCFEFC,E9GGGGGGGGFE8CCC<<
@CRWD 65736
TAGGGAATCTTCGGCAATGGGGGCAACCCTGACCGAGCAACGCCGCGTGGGTGAAGAAGGTTTTCGGATCGTAAAGCTCTGTTGTAAGTCAAGAACGGGTGTGAGAGTGGCAAGTTCACACTGTGACGGTAGCTTACCAGAAAGGAACGGCTAACTACGTGCCAGCAGCCGCGGTAATACGTAGGTCCGGAGCGGTGTCCGGATTTATTGGGCGTAAAGCGAGCGCAGGCGGTTTGATAAGTCTGAATGTAAAGGCTGTGGCTCAACCATAGTTCGCTTTGGAAACTGTCAAACTGGAGTGCAGAAGGGGAGAGTGGAATTCCATGTGTAGCGGTGAAATGCGTAGATATATGGAGGAACACCGGTGGCGAAAGCGGCTCTCTGGTCTGTAACTGACGCTGAGGCTCGAAAGCGGGGGGAGCGAACAGGATTAGATACCCT
+
CGGGEFDFGCFGFGGGGFFGGGGGGGG8C8CEGFG+CE@FGGGGGGGFG+7F:DGGEGGGGGGGFGDGDEEFGDG9FGGGGEFCGGE9FCFF@FGA+:FGG:EGCADFF@+BB7C<8CB=F?<FGGGGG+:@DFCFF<FFGGFCF,3@>*@CEGGFC:*3>:>FFDF<F@BGE7CEE,<<5CCE7:5E#<.$/*((#*<@E88CFC7FC8<B*FFEFCF@@8C5C42CC<FFD@,;?DGFDFG>D@-##9GGFDF:>38F?C,/@F<C33<CCFG:9BDFGEGGGF>:,,3,,=B,DAGGGFF:<BCEFB,GFFF?FFAA<8BB,E<8++FCGFE?AFF:EDAGCFB9EE?,C,5AFFFB=FEF?::DCFCB+F@<CGGGGGFFEE<9E<FFF@EFGGGFGFEFE6FA@;:C++EGFCFGGGGFDGGGFFGGGGGCCC?CC
@CRWD 71577
TGGGGAATATTGCGCAATGGGCGCAAGCCTGATGAAGCCATGCCGCGTGTATGAAGAAGGCCTTCGGGTTGTAAAGTACTTTCAGCGGGGAGGAAGGCGATAAGGTTAATAACCTTGTCGATTGACGTTACCCGCAGAAGAGGCACCGGCTAACTCCGTGCCAGCAGCCGCGGTAATACGGAGGGTGCAAGCGTTAATCGGAATTACTGGGCGTAAAGCGCACGCAGGCGGTCTGTCAAGTCGGATGTGAAATCCCCGGGCTCAACCTGGGAACTGCATTCGAAACGGGCAGGCTAGAGTCTTGTAGAGGGGGGTAGAATTCCAGGTGGAGCGGTGAAATGCGTAGAGATCTGGAGGAATACCGGTGGCGAAGGCGGCCCCCTGACAAAGACTGACGCGTAGGTGCGAAAGCGTGGGGAGCAAACAGGATTAGATACCCT
+
<FECC@FFGGGD9CECFEF,CCECGCE?,C,CFF,,@EG@EE8FCCF@FEEAEEFDAA=EECF,,CBFFCEGGGGC<FGGGF?FFGCF7=FGGCFE+FEGGCGGCD99E<DFEFFGEFF7CFG+<FGG+@FGFC+*5BFCA,@FEFF7C*>F8F,?F<FGG*?EFGGF:**4**=<CEFGE<:>*2:CGGGGD8C5;?FFCC88CF?@FGGGDGGGCGGDEGGG<DECE4<CE@F9C-<E>EGFFGCC@C@:C#GFECC>E=FF@FD@5@CFCADE<<F:CF>;C+<B<A=@,,FB@3,,>,,FCF=+:F+B,,<C58B,8D<8GF=>88+7CEFCFGEB:+E@<;AA,,,FFC9DGGD:@7GGGEEF=C::GECGF7F8FC,<,C,<,;6,EGEF@B,,GF@CGGGGGDGCGFC@@,9GGGGFFFCEF9AF<FFCCCCC
@CRWD 70734
TGGGGAATATTGCACAATGGGCGCAAGCCTGATGCAGCCATGCCGCGTGTATGAAGAAGGCCTTCGGGTTGTAAAGTACTTTCAGCGGGGAGGAAGGGAGTAAAGTTAATACCTTTGCTCATTGACGTTACCCGCAGAAGAAGCACCGGCTAACTCCGGGCCAGCAGCCGCGGTAATACGAAGGGTGCAAGCGTTAATCGGAATTACTGGGCGTAAAGCGCACGCAGGCGGTTTGTTAAGTCAGATGTGAAATCCCCGGGCTCAACCTGGGAACTGCATCTGATACTGGCAAGCTTGAGTCTCGTAGAGGGCGGTAGAATTCCAGGTGTAGCGGTGAAATGCGTAGAGATCTGGAGGAAGACCGGTGGCGAAGGCGGCCCCCTGGACGAAGACTGACGCTCAGGTGCGAAAGCGTGGGGAGCAAACAGGATTAGATACCCT
+
FGGGGEFGFDAFGFEFFF9@E8CFGFGEEGFGGDFGGGCGD8CEGGGGG@FG9F,C?FF<EEGGFFGGE,CFEGGGFGGG9?CFADFE+CEFE:B,BCFG@FCGGFG9DA?FEBFGFCDCFFGGFGGFGGGFBCC@CGFCGGFGGC,CF78FFCEGGG7CFEFGE<:CF>FEFFEEFFB;FCCCF+E:FFC?GD8E*AGFGGGGG?>FFCEEEFFC;?@CCEECBCGEGCCC<>C8?EF@E:FB@C,9;GFFGFGGFBECCC>DF?E@7=B@@838?FDEBEFF<,CFBBE7,FDFD=FC@8+=3,,+:+8+GFFBC,,B4,GGGGFGDGGFFFFGGGGEGGGGFE9<?DGBCE<EF9B:CGGFEDF7CEEEGFC@6+EEFEFC6,@,C,,EGGECCC,FCGGGGGFCFB,CGCGGGFGGGGGFCFAFFFFGFFE9@BBAA
@CRWD 274
TGGGGAATATTGCACAATGGGCGCAAGCCTGATGCAGCCATGCCGCGTGTATGAAGAAGGCCTTCGGGTTGTAAAGTACTTTCAGCGGGGAGGAAGGCGATAAGGTTAATAACCTTGTCGATTGACGTTAACCGCAGAAGAAGCACCGGCTAACTCCGTGCCAGCAGCCGCGGTAATACGGAGGGTGCAAGCGTTAATCGGAATTACTGGGCGTAAATCGCAGGCAGGCGGTCTGTCAATTCGGATGTGAAATCCCCGGGCTCAACCTGGGAACTGCATTCGAAACTGGCAGTCTAGAGTCTTGTAGAGGGGGGTAGAATTCCAGGTGTAGCGGTGAAATGCGTAGAGATCTGGAGGAATACCGGTGTCGAAGGCGGCCCCCTGGACAAAGACTGACGCTCAGGTGCGAAAGCGTGGGGAGCAAACAGGATTAGATACCCT
+
FGCFDDEGGFFGGGGGFGGGD8@FGGGGGGGGGEEFGCEFFGCGGDF:FEGFEFGGGGGGEG8FFGGDFCFB9CC<CCFFGGGGCG@FEF7>FGGF+4>FEGGGC9<ADGGGG8<FCFAFFF9FFGGB@F+@,@+C+@FFFGFE7@FGGDGCF8C9,>:7FCC,6:=C,<<CG7<C+,24=:<CEECG+<C*;?*:*3:A**;*,3<,3+2:C9:C3#=*:>#:?C5=C5CBBFC8+*)***,6,@,C<,FCGGFDF<,FCC@,>GFFCE,@,@>FD,@7>EGF@7GF=@39,,DF@2,,,F>D>F=3+B<AE,F9E8ADGFF<GGGGF@=@:,B9,+@+@?,GFEGD?EGDGFC9GGGDGEECCCF7FFEF@7GGF:>F<EE9C<CAGFCC@F@B@E<F8?GGFGGFDF@7GFEB<,FFGFEFFFCGGGE<GFEFCCCCC
@CRWD 76691
TGGGGAATATTGCACAATGGGCGCAAGCCTGATGTAGCCATGCCGCGTGTGTGAAGAAGGCCTTCGGGTTGTAAAGCACTTTCAGCGGGGAGGAAGGCGATAAGGTTAATAACCTTGTCGATTGACGTTACCCGCAGAAGAAGCACCGGCTAACTCCGTGCCAGCAGCCGCGGTAATACGGAGGGTGCAAGCGTTAATCGGAATTACTGGGCGTAAAGCGCACGCAGGCGGTTTGTTAAGTCAGATGTGAAATCCCCGGGCTCAACCTGGGAACTGCATCTGATACTGGCAAGCTTGAGTCTCGTAGAGGGGGGTAGAATTCCAGGTGTAGCGGTGAAATGCGTAGAGATCTGGAGGAATACCGGTGGCGAAGGCGGCCCCCTGGACGAGGACTGACGCTCAGGTGCGAAAGCGTGGGGAGCAAACAGGATTAGATACCCT
+
GGGGGGEFFGGGGGGGGGGGCFGGGGGGGFFGGGGGGGGGGGGGGGGGGGGGGGGFGDGGFGGGGGGGGDEGGGGGGGGGGGGFGGGGGGGGGGGGGGGGGGDGGGGFGFFGGGGGGDGGGGGGFFGFFCFGGGGGEGGGGGGGGGFGGGGGGGGGGGGGGGG7FGGGGGGGGGGGGGGFEFGGGGGGGGGGGGGGGGGGG>EEFGGGGGGGGGGGDGGGGGGGGEGGGFFCGGGFFGGGFGGGFGFGGGGFGGGGGGGGGGGFFGGGGGGGGFGGGGGGGFFGGGGGGGGGGFDGGGEF=7GGFGGGGGFGGGFF9CGGGF8F8GGEGEGGGGGGGGGGGFFEFGGGFGFGFF9FGGGGGGGGGFEGGGGGGGDGGGGGGGGGGGGGECGGGGGGGGFGFFGGECFFDCFEGGGGGGGFGGGGGGGGGGGGGGGGCCCCC
@CRWD 276
TGGGGAATATTGCACAATGGGCGCGAGCCTGATGCAGCCATGCCGCGTGTATGAAGAAGGCCTTCGGGTTGTAAAGTACTTTCAGCGGGGAGGAAGGCGATAAGGTTAATAACCTTGTCGATTGACGTTACCCGCAGAAGAAGCACCGGCTAACTCCGTGCCAGCAGCCGCGGTAATACGGAGGGGGCAAGCGTTAATCGGAATTACTGGGCGTAAAGCGCACGCAGGCGGTTTGTTAAGTCAGATGTGAAATCCCCGGGCTCAACCTGGGAACTGCATCGGATACTGGCAAGCTTGAGTCTCGTAGAGGGGGGTAGAATTCCAGGTGTAGCGGTGAAGTGCGTAGAGATCTGGAGGAATACCGGTGGCGAAGGCGGCCCCCTGGACGAAGACTGACGCTCAGGTGCGAAAGCGTGGGGAGCAAACAGGATTAGATACCCT
+
FG?FGGGFAFFGGGGGGGGGFGGGGGGGGGGGGGGGGGGGGGGGGEGGGEGGGGGGGGGGGGGGGGGGGGGGGGGFGGGGGGFCEGGGGF>FGGGFEGGGGG>D@FFGGGGGGGGGGGFEFGFCGGGGGGGGGGGD@FFGFGGG7FCG4GGGGGG?F?1GGGGGGGCFGGGGG?GGGGG1DCEEG#;CCFCFGFEG;CEGGEGGGGGGCFGGGGGGGGGGGGGGGGGGG=E:GGGGFGGCFGGGFGGGFGFGGGGGGGFFFFCFFDAE<GGGFDFFCF#@&FFFFGGGGGFDFAFDFAF7@:+>9GGGGDGDGFE9FF9F?=GFGGGGDGGGGF?9C=BEGGGGEBAF@CGGGGGGFGFFGGGGGGGGGGGGGGGGGF@,8GGGGFFGGGFEDGGEGGFGFGGGGGGGGGFECGFGGGGGGGFGGFGGGGGGGFGGCC?CC
@CRWD 277
TGGGGAATATTGCACAATGGGCGCAAGCCTGATGCAGCCATGCCGCGTGTGTGAAGAAGGCCTTCGGGTTGTAAAGCATTTTCAGCGGGGAGGAAGGCGTTAAGGTTAATAACCTTGTCGATTGACGTTACCCGCAGAAGAAGCACCGGCTAACTCCGTGCCAGCAGCCGCGGTAATACGGAGGGTGCAAGCGTTAATCGGAATTACTGGGCGTAAAGCGCACGCAGGCGGTCTTTCAAGTCGGATGTGGAATCCCCGGGCTTAACCTGGGAATTGCATTCGAAACTGGCAGGCTAGAGTCTTGGAGAGGGGGGTAGAATTCCAGGTGTTGCGGTTAAATGCGTAGAGTTCTGGAGGAATACCGGTGGCGAAGGCGGCCCCCTGGACAAAGACTGACGCTCAGGTGCGAAAGCGTGGGGAGCAAACAGGATTAGATACCCT
+
FGGGG@FGGGGGGGGGGGGGGGGGGGEGGFGGGGGGGGGD9,CFGGGGGEGGGGGGGGGGGFFF<FGGGDFGGGGGGGGGGGGGGGGGGGGGEGG8FGGGGEGGGGFGGGGFGFGFDF<FG@FFGGG>FGGGGGGGGEFFGGGFGC>FGGGGGGCCFG@ECFGGGGGGGEGGGDGGGGGGGGGGGGGGGGGGGGEG5@FGEEEGGGGGGGGGGCECGGGG7GGGDGE<:5C(:C#<9FGGF:DGEC:DGDFCFGGGG3CCAFF@F@F,CGFFDFFFFFGF7EFFD@FF@,,<=,>3,,>,F8FF@FC+EGGDDFF<?CF=48F@C@8@CE:@AEB,,F=+8+,,=?A:,:,EAE<A5,C+BC>6B6,CCABFBC:@@8+,@FDCF<6,CC,GGGGGGGFE,GGFCEGGGGGDFEGGGGGGGGGGGGGGGGGGGGGGCCCCC
@CRWD 66991
TGGGCAATATTGCACAATGGGCGCAAGCCTGATGCAGCCATGCCGCGTGTATGAAGAAGGCCTTCGGGTTGTAAAGTACTTTCAGCGGGGAGGAAGGGAGTAAAGCTAATACCTTTGCTCATTGACGTTACCCGCAGAAGAAGCACCGGCTAACTCCGTGCCAGCAGACGCGGGAATACGGAGGGTGCAAGCGTTAATCGGAATTACTGGGCGTAAAGCGCACGCAGGCGGTTTGTTAAGTCAGATGTGAAATCCCCGGGCTCAACCTGGGAACTGCATCTGATACGGGCAAGCTTGATTCTCGTAGAGGGGGGTAGAATTCCCGGTGTAGCGGTGAAATGCGTAGAGATCTGGAGGAATACCGGTGGCGAAGGCGGCCCCCTAGACAAAGACTGACGCTAAGGTGCGAAAGCGTGGGTAGCAAACAGGATTAGATACCCT
+
FE<F<FGFFFGGFEFEGG,EFFDF7FGGFFG8FGGGGGGGGGFGGGDGGGGGGGGGGE@8EFGGGGGD<?CGGGGGDCFFA,CEFFEEEGGGDDF,=BD??B<FFG,EDGFF8CFF,CDEGCAFFG7BDGC<BC@CEGGGGGDFFFFGGGDGGGGGGG:FF@CFFGG,<CGG:*=B7EFG8FBF*CCCG79EECE*;9<@*/*;CF7EE?C>FEGGFGDGC:5CGG5CE>:BCE*5FFCC@F+2:9<DFGGG=@<CFDDCEGGFFFGGGFG799A4>7<0;><<@5,C@,>,,@GFE3+F68+3,,F>7FB:,CC,AFB@F:F7GFE@+E@+?9CA9EEFCBB,,C9,,E=BCE9AGDGF>EGGCFC@7F@F@+@@@+F8EC,,EC<6<,FF:C@CFFC;,FF7EGEE97GGGGGFCC,CF<<E@GDEAF9CCEFFCA,AA
@CRWD 279
TGGGGAATATTGCACAATGGGCGCAAGCCTGATGCAGCCATGCCGCGTGTATGAAGAAGGCCTTCGGGTTGTAAAGTACTTTCAGCGGGGAGGAAGGCGATAAGGTTAATAACCTTGTCGATTGACGTTACCCGCGGAAGAAGCACCGGCTAACTCCGTGCCAGCAGCCGCGGTAATACGGAGGGTGCAAGCGTTAATCGGAATTACTGGGCGTAAAGCGCACGCAGGCGGTCTGTCAAGTCGGATGTGAAATCCCCGGGCTCAACCTGGGAACTGCATTCGAAACTGGCAGGCTAGAGTCTTGTAGAGGGGGGTAGAATGCCAGGTGTAGCGGTGAAATGCGTAGAGATCTGGAGGAATACCGGTGGCGAAGGCGGCCCCCTGGACAAAGACTGACGCTCAGGTGCGAAAGCGTGGGGAGCAAACAGGATTAGATACCCT
+
GGFGGGGGGGGGGGGGGGAFAFGGGGGGGGGGGGGGGGGGGGGGEGCFGEGGGGGGGGGGGGGGGGGGGGGGGGGGGGGGGGGGGGGGGGCCDGGGGGGCFE:DC?CFGGFAFGGDCGFGFGGGGGGGCGFFGFGGGGFFGGGGGGGGGGGGGGGFGGGGG:FFGGGGGGGGGGG>GGGGGGEGG>G?=GGFEE>=1F7F,GGGGGFFFGGGGGGEFGFC1DGGGDGGGGE*GGGCECFGGEEDBCCGGGFFGGGGGGGCGFDFGFA4>C@0FCGGFFGF>CGGFFGFGGGCGEFFGGGGCGGGGGGGGGGGGGGGFF9B,FFGGGGFCEFGGGGGGF>GGGGFGGE<<GGGGGFGGGGGEDDGGGFGGGGGGGGDGFCF<CFGGGGFCGFGGGGGGGGGGFDFFECCFDGGGGGGFGGFGFGGGGGGGGGEGGGGCCB@C
@CRWD 280
TGGGGAATATTGCACAATGGGCGCAAGCCTGATGCAGCCATGCCGCGTGTGTGAAGAAGGCCTTCGGGTTGTAAAGCACTTTCAGCGGGGAGGAAGGCGTTAAGGTTAATAACCTTGGCGATTGACGTTACCCGCAGAAGAAGCACCGGCTAACTCCGTGCCAGCAGCCGCGGTAATACGGAGGGTGCAAGCGCTAAACGGAATTACTGGGCGTAAAGCGCACGCAGGCGGTCTGTCAAGTCGGATGTGAAATCCCCGGGCTCAACCTGGGAACTGCATTCGAAACTGGCAGGCTAGAGTCTTGTAGAGGGGGGTAGAATTCCAGGTGTAGCGGTGAAATGCGTAGAGATCTGGCGGAACACCGGTGGCGAAGGCGGCCCCCTGGACAAAGACTGACGCTCAGGTGCGAAAGCGTGGGGAGCAAACAGGATTAGATACCCT
+
<FF@CBFEFGGGFGGFGFGFFGGGGGEGC@EFA9FGFG-C<FGFGDFCEG@:C@<EFGGGCG?8<EEGF=FGGGGFFGGGGC,CFC=CGGCCFGGGGGEG7==,B,,7?FFD<,CDF,@:@FFGGGGEFF@F<FDF@@FEFFF8C>FBFEGGG7,?7F*FCGFGGCCF7C*=FF:F9FCFGGGEGCEGFA<5?>8>><,;?EGA@C99EC;CG/:?7=CA:CCE*CEG7CGGGGGFCB:<CC>:,EE9C<7CG=EEFF:F:<8EBBDA9FF=39D9FCD<@;<DC<F@,F=>9GCEF=,8D:>8,:7@F:F>?9E?C,<ACBAFE89ECE:FCFCF9FGFFAB,AFFGDGGGFB,GGEDFC7BGEGGGGF7FGECEFEEF8FFECGDGGFFCGGGGGFGGGGGCFFCGF;CF>GGGFGGFFFAAGGGFEGFCCFFFCCCCC
@CRWD 281
TGGGGAATATTGCACAATGGGCGCAAGCCTGATGCAGCCATGCCGCGTGTATGAAGAAGGCCTTCGGGTTGTAAAGTACTTTCAGCGGGGAGGAAGGCGTTGTGGTTAATAACCACAGCAATTGACGTTACCCGCAGAAGAAGCACCGGCTAACTCCGTGCCAGCAGCCGCGGTAATACGGAGGGTGCAAGCGTTAATCGGAATTACTGGGCGTAAAGCGCACGCAGGCGGTCTGTCAAGTCGGATGTGAAATCCCCGGGCTCAACCTGGGAACTGCATTCAAATCTGGCAGGCTAGTGTCTTGTAGAGGGGGGTGGAATTCCAGGTGTAGCGGTGAAATGCGTAGAGTTCTGAAGGAATACCGGTGGCGAGGCGGCCCCCTGGACAAAGACTGACGCTCAGGTGCGAAAGCGTGGGGAGCAAACAGGGTTAGATACACT
+
C,<E>FEFGGG9FFGGGCDFGGEEDEGGFGGGGDEEFFC@<FCFGGGGECEGDECFGG8FFF8=EFCE=@:FFFFG,EFG<EEF9AF@E@>BF@FFEGGGGCG7CFFDECEDDDDFF8F<DFCDCE7>>AFCFGG7*@FGC<B>FC7*1>8:FGGGFFFC>FFGGGGGGGGGEGFGGGGGCFCCCCC>EC95CCE=F7EFEG5FCCEF@<:CEGGGGEGGD?GGG#D><::E:G?FCFCC<?>C5;536EF7:EFFFFDBEGG8/C<CFBDEGG6;,.F95CFD,,8FAGFF>,@,,,8,,9BF>,@3C>@BAEB,,=,,F8B,=CGFB7EGGGFF?+?+74,C,,,:,5,=C,CA<5,7CF7DCCF@FCGE@@FCCFB,86E,@CC@,FF:F8:7GFC@,:C:FB?GCB+@+DF<,69FE<C8GF;;,AE9GFFAA,6-
@CRWD 88150
TGGGGAATATTGCACAATGGGCGCAAGCCTGATGCAGCCATGCCGCGTGTATGAAGAAGGCCTTCGGGTTGTAAAGTACTTTCAGCGGGGAGGAAGGCGATAAGGTTAATAACCTTGTCGATTGACGTTACCCGCAGAAGAAGCACCGGCTAACTCCGTGCCAGCAGCCGCGGTAATACGGAGGGTGCAAGCGTTAATCGGAATTACTGGGCGTAAAGCGCACGCAGGCGGTCTGTCAGGTCGGATGTGAAATCCCCGGGCTCAACCTTGGAACTGCATTCGAAACTGGCAGGCTAGAGTCTTGTAGAGGGGGGTAGAATTCCAGGTGTAGCGGTGAAATGCGTAGAGATCTGGAGGAATACCGGTGGCGAAGGCGGCCCCCTGGACAAAGACTGACGCTCAGGTGCGAAAGCGTGGGGAGCAAACAGGATTAGATACCCT
+
GGGGGGDF<EG9CFGGGGGFC,@FGG+DFGGGGEGGGGGGGGGGGGGGGDFGGFAFGGGG8EFGGGGEG@FGGGG?F9FGFG99CCCFGGCCCEF4?8F7FCC,C5FFGFGGGDEBDFGG+8CFFGGCDGGG<EEGGGG8CGGGGGGGGGGGGGGGGGGGGGGGGGGGGGGGDGGG2FGGGGGGG0EDGGGGGG5G89CGGG<AFGFGGGG9CFEGFF7C88EGGGGG>FGG8ECFFGFGGGCE$;EGGGG?.F><*@1@EGGGGGG-.FGGFFGGF)<D>9GGGGGGF<>,FGGGGFD8,<,CDFFGCC+<FE5,FEFB,E,BFGCGGCCFGGGFFGGEGF<GGGFGGF8,CFFEGFC4CGGGGGGGGGGGGGGEF@+@CFF<AFGFE9GGGGGGEDFC,F@@,,GFF@DGGGGGGGGGFGFCGFC@E5CGGGGGCCCCC
@CRWD 283
TGGGGAATATTGCACAATGGGCGCAAGCCTGATGCAGCCATGCCGCGTGTATGAAGAAGGCCTTCGGGTTGTAAAGTACTTTCAGCGGGGAGGAAGGTGTTGAGGTTAATAACCTCAGCAATTGACGTTACCCGCAGAAGAAGCACCGGCTAACTCCGTGCCAGCAGCCGCGGTAATACGGAGGGTGCAAGCGTTAATCGGAATTACTGGGCGTAAAGCGCACGCAGGCGGTCTGTCAAGTCGGATGTGAAATCCCCGGGCTCAACCTAGGAACTGCATTCGAAACTGGCAGGCTAGAGTCTTGTAGAGGGGGGTAGAATTCCAGGTGTAGCGGTGAAATGCGTAGAGATCTGGAGGAATACCGGTGGCGAAGGCGGCCCCCTGGACAAAGACTGACGCTCAGGTGCGAAAGCGTGGGGAGCAAACAGGATTAGATACCCT
+
FGEGGGGGGGGGGGGGGGG?FFGGGGGGGGEGGGGGGGGGCFGGGGEGG7EFG@FFFFFFDFGGGGG>EFCGGGGEGGFGFGGGGGGDGGBCCGFGGGGGGFGGG8=FGGGGGGFGGGGGGGGFGGGEGGG9FED<<FGFCB<FGGGGGGGGGGGFGG7DFGGGGGGGGGG=GCFGGGGGCFGG8>GGGGGGEEEGF+<FGG=G2GFEGGGGDCEGGGGGCDC8DECCGGD95CGGDGCC>GGFGGFGGGFGFFGG5@8EGG>GGFGC6=CGG<GFDAECBGGGGF7D@,9GFDE9FD>,:F9DAGFC@:BF?EF?F=?,FEEA88CGFCEEGFFDAFF:CGGGDECC9FGCED?FGFGEGGGCEF=,GFCGGEDGGGDFCCFF9GGEEFFGGGGEGGGGFFGGGECGDGDGEDGGGGGGGGCGGGGGFFFGGGF8CCCCC
@CRWD 284
TGGGGAATATTGCACAATGGGCGCAAGCCTGATGCAGCCATGCCGCGTGTGTGAAGAAGGCCTTCGGGTTGTAAAGTACTTTCAGCGGGGAGGAAGGCGATAAGGTTAATAACCTTGTAGATTGACGTTACCCGCAGAAGAAGCACCGGCTAACTCCGTGCCAGCAGCCGCGGTAATACGGAGGGTGCAAGCGTTAATCGGAATTACTGGGCGTAAAGCGCACGCAGGCGGTTTGTTAAGTCAGATGTGAAATCCCCCGGGCTCAACCTGGGAACTGCATCTGATACTGGCAAGCTTGAGTCTCGTAGAGGGGGGTAGAATTCCAGGTGTAGCGGTGAAATGCGTAGAGATCTGGAGGAATACCGGTGGCGAAGGCGGCCCCCTGGACGGAGACTGACGCTCAGGTGCGAAAGCGTGGGGAGCAAACAGGATTAGATACACT
+
FGFGECGDCEFGGGFGGGGGFFECGGG<,FFEE<9FDFGGDGGGEEFECFFGG9FFFGGGGFGGFGGGCCFFFGGGFFGGGGGGG9CFGGFGGGGFDFCFGEDGGGGGGGGE98?D98,C=CFGGGGEGGGGGGD@FC7CCBF@FFGGGGDGG7DFDFFGGGGGGGGGGD>@FGGGGDGGCFGGE<CECFGGGEEGGGGGG*;CCCFGGFCFGG5EFF78EG*8C;8CEGGGDGGFGB?E.+#955CCFC<<CGEFG@FFC:F>:@@E;<CECFFCAB<CFFGG;FF<FGGGFGF@><AFB@+FGEFC3F=D>DFE,,5AF8GE@GE<B>8GEGGGFA:C=GGEFA@9GACEA,<F<GFCF:FEFEFCECD@7F:CF:CCFFF7C@@CCE,C<GGFC@DFGEGEFFCCAC,@GGCFCFFEGFFGGFGFFFCGFEC@F@6,A6
@CRWD 74378
TGGGGAATATTGCACAATGGGCGCAAGCCTGATGCAGCCATGCCGCGTGTATGAAGAAGGCCTTCGGGTTGTAAAGTACTTTCAGCGGGGAGGAAGGCGATAAGGTTAATAACCTTGTCGATTGACGTTACCCGCAGAAGAAGCACCGGCTAACTCCGTGCCAGCAGCCGCGGTAATACGGAGGGTGCAAGCGTTAGTCGGAATTACTGGGCGTAAAGCGCACGCAGGCGGTCTGTCAAGTCGGATGTGAAATCCCCGGGCTCAACCTGGGAACTGCATTCGAAACTGGCAGGCTAGAGTCTTGTAGAGGGGGGTAGAATTCCAGGTGTAGCGGTGAAATGCGTAGAGATCTGGAGGAATACCGGTGGCGAAGGCGGCCCCCTGGACAAAGACTGACGCTCAGGTGCGAAAGCGTGGGGAGCAAACAGGATTAGATACCCT
+
CFFGGDDGGGGGGGGGGEEGGGEGGCEGGGFGGFGG<EGFGFGGG7@FEFGGGGGFGGFFGDGGFGGGGGGGGGGGGGGGGGGGGGGGGGGGGCFFDGGGEGGGGFGGGGGGGGGGCFFEFEGGGGGGGGGFGGGGGGFGGGFFGGGGGG>FFGGGGGGFGGFCFGFCGGDFGFGGGGGGDGGGGC>EGGGGGGC=GFGGGGEGGGGF8CFFECCCFFGGGDGFFGGGGGGCCCF<<9CGGFGDDFGFGGGGGGGGGGFGGEDFEEFFGGGFFGGGGGFCFGGGGGGGF@AGGFBGFE8,FFGGFGEEDEC?GGGFFEGFF<CGGGGGGE@FEGGCGGGDGGGGFC,=9GGGFA?FFECCFGGGGGGGGGGCFCGGGGGGFFFEGGFGCGGGEFFGGFGGFFDGGGGGGGGGEGGGGGGGGGGGFCCEF<AGGEFGCCCCC
@CRWD 286
TGGGGAATATTGCACAATGGGCGCAAGCCTGATGCAGCCATGCCGCGTGTATGAAGAAGGCCTTCGGGTTGTACAGTACTTTCAGCGGGGAGGAAGGGAGTAAAGTTAATACCTTTGCTCATTGACGTTACCCGCAGAAGAAGCACCGGCTAACTCCGTGCCAGCAGCCGCGGTAATACGGAGGGTGCAAGCGTTAATCGGAATTACTGGGCGTAAAGCGCACGCAGGCGGTTTGTTAAGTCAGATGTGAAATCCCCGGGCTCAACCTGGGAACTGCATCTGATACTGGCAAGCTTGAGTCTCGTAGAGGGGGGTAGAATTCCAGGTGTAGCGGTGAAATGCGTAGAGATCTGGAGGAATACCGGTGGCGAAGGCGGCCCCCTGGACGAAGACTGACGCTCAGGTGCGAAAGCGTGGGGAGCAAACAGGATTAGATACCCT
+
FFGGGGGGGGGGGGGGGGEEFFGGGGGGGGGGGGGGGGGGGGGGGGGGGEGGGGGFFGGGGGGGGGGGGGGGGGGFGGGGGGGGGGGGEGFGGGGGGGGGGGEFFGGGGGGGGGGFFGGGGGGGGGGGGGGGGGGGGDFFGGGGGGG?GGGGGGGGGG1=FFGGGGFGFGGGGGGGGGGGGGDGCCGGGGGGGGGEGGCFGEGFGGGGGGGGGGGGGGGGGGDGGGGGGGGEEGGGGGGGGGGGFGGGGGFGEFGGGGFGGGGFGGGGGFCFC>GFFFGGFGGGGFGFGFCFF>?GGGGFC@+DB8F@GGF<DGGFFDFGGGGGGGGGEEF7GGGGGEGGGGGDFGGGGGGGGGFGGGGGGGGGFGGGGDGGGGGGGEGEFFCDGGGGGGGFGGGGGGGGGGGGGGGGFGGGGGGGGGGGGGGGGGGGGGFGGFGFCCCCC
@CRWD 89613
TGGGGAATATTGCACAATGGGCGCAAGCCTGATGCAGCCATGCCGCGTGTATGAAGAAGGCCTTCGGGTTGTAAAGTACTTTCAGCGGGGAGGAAGGCGATAAGGTTAATAACCTTGTCGATTGACGTTACCCGCAGAAGAAGCACCGGCTAACTCCGTGCCAGCAGCCGCGGTAATACGGAGGGTGCAAGCGTTAATCGGAATTACTGGGCGTAAAGCGCACGCAGGCGGTCTGTCAAGTCGGATGTGAAATCCCCGGGCTCAACCTGGGAACTGCATTCGAAACTGGCAGGCTAGAGTCTTGTAGAGGGGGGTAGAATTCCAGGTGTAGCGGTGAAATGCGTAGAGATCTGGAGGAATACCGGTGGCGAAGGCGGCTCTCTGGTCTGTAACTGACGCTGAGGCTCGAAAGCGTGGGGAACGAACAGGATTAGATACCCT
+
GGGGGEFGGGGGGGGGG<FFGGGGGGGGGGGGGGGGGGGGGGGGGGGGGGGGGEFGGGGGGGGGGGGGGGGGFGGGGGGGGGGGGGGGGGGGGGGGGGDGGGGGGGGGGGGGGGGGGGGGFDGGGGGEGGGGGGGGGGGGFGGGGGGGGG@GGG?FGGFGGGGGGGGGGGGGGGGGGGGGGGGGGG>GGGGGGGGGGG?FGGECGGGGFFGFGGGGCFGGGGGGG8>EGGG<GDFFGFGGGGGGEFFFCDCFGGGGGFGGDFGFAGFGGGGGGGGFFFGGCEBB@:,GE8CFF=,DGFGGF?FFC8CDGGFF9E<GFGGGGGEFGGGGFGGDGGGFCFCGGGGGDGGF?FF8GGGGGGGEGGGGGGGGGGGEGGGGGGGGFGGGGEGGFGGGGGGGGGGGGGGGGFCGGGGDGGGGGGFAFCFGGGGGGGFAGGFGCCCCC
@CRWD 288
TGGGGAATATTGCACAATGGGCGCAAGCCTGATGCAGCCATGCCGCGTGTATGAAGAAGGCCTTCGGGTTGTAAAGTACTTTCAGCAGGGAGGAAGGCGATAAGGTTAATAACCTTGTCGATTGACGTTACCCGCAGAAGAAGCACCGGCTAACTCCGTGCCAGCAGCCGCGGTAATACGGAGGGTGCAAGCGTTAATCGGAATTACTGGGCGTAAAGCGCACGCAGGCGGTCTGTCAAGTCGGATGTGAAATCCCCGGGCTCAACCTGGGAACTGCATTCGAAACTGGCAGGCTAGAGTCTTGTAGAGGGGGGTAGACTTCCATGTGTAGCGGTGAAATGCGTAGAGATCTGGAGGAATACCGGTGGCGAAGGCGGCCCCCTGGACAAAGACTGACGCTCAGGTGCGAAAGCGTGGGGAGCAAACAGGATTAGATACCCT
+
FECEGEGGGDFFGFFDFCEGGGGGGGGGDFGGFFGGGGCFGFEFEGEG@BEFFGFGGGGG<F,=FGGDEFFGGGEF,CFFDGFGGGGGGGGEEGEGECGGDFGGGC<EFGGGFBFCCFGD7C,AC,F:FE7D,>C>CGGGGGG,DC,@C7>FCGGGGGGGDFGCFGGFGGGEC<FC,@FFGGCGGCGECFG*F=@EGCFCC=CCC>F:C:C;?9?EGGECEEEGEGG5CEG:@FFCFCEFCF<?>F<78CEEEE0CFEDGGF@4>CFEAA9F<FDF?BBC8C>FCBFF8=,FGDC3=AD>,F>=F8CF>:FEB,E<C:,DAF?B,FA7GECC9,E<5+F7FFE9,EFCFFFEEAAEGGF7GGGFGFEGFF=@F7EDGDGCCFFFEC6,C<<F@@8++EF@CC7C@BGGGGGGEGGGGGFGGGFFAFE;,<CFEEC<BCCCC
@CRWD 289
TAGGGAATCTTCCACAATGGACGCAAGTCTGATGGAGCAACGCCGCGTGAGTGAAGAAGGTTTTCGGATCGTAAAGCTCTGTTGTTGGTGAAGAAGGATAGAGGCAGTAACTGGTCTTTATTTGACGGTAATCAACCAGAAAGTCACGGCTAACTACGTGCCAGCAGCCGCGGTAATACGTAGGTGGCAAGCGTTGTCCGGATTTATTGGGCGTAAAGCGAGCGCAGGCGGAATGATAAGTCTGATGTGAAAGCCCACGGCTCAACCGTGGAACTGCATCGGAAACTGTCATTCTTGAGTTCAGAAGAGGAGAGTGGAATTCCATGTGTAGCGGTGGAATGCGTAGATATATGGAAGAACACCAGTGGCGAAGGCGGCTCTCTGGTCTGCAACTGACGCTGAGGCTCGAAGGCATGGGTAGCGAACAGGATTAGATACCCT
+
FFGGGGFGGGGGGGGFGGGGGGGGGGGGGGGGGGFFGGGEFCGGGGGGGGGCGGGFGGGGEFGGGGGGGGFGGGGAFGGGGFAFGGGGFG9FFGGGGGCGGFEGDGGFGGGGG8FEA,EEAFGGGFEGGGGFFGGGGGGFFGGFGGGGGGGCFCCFGGGGGGGGGGGGGDGGGEGGGGGFFGGGGGGGGFCF0GGE=FGG?E5C<FF@FFGFCBFEF?CEDEGGGGGGCEDCE;FFFFA<CC>>F=C7;GFCF:CCC>EGGF@:9GGGF>FEGFE<@FGGGGGGGGFFF;BA?,BA93<=9GGFGGFE=CC8ECFB<=9FEF=8EFGDGGGGGFE?,EGFFA,FF,GGGEFAGF<FF@,C-GGF@GEFFF::FEEGFFE8GGFFEDFFFAFEGGGGFFECA?EF<GFGGGGFGF@8GGGGGGFCFGGGGGGGGGGGCC?CC
@CRWD 85583
TGGGGAATATTGCACAATGGGCGCAAGCCTGATGCAGCCATGCCGCGTGTATGAAGAAGGCCTTCGGGTTGTAAAGTACTTTCAGCGGGGAGGAAGGGAGTAAAGTTAATACCTTTGCTCATTGACGTTACCCGCAGAAGAAGCACCGGCTAACTCCGTGCCAGCAGCCGCGGTAATACGGAGGGTGCAAGCGTTAATCGGAATTACTGGGCGTAAAGCGCACGCAGGCGGTTTGTTAAGTCAGATGTGAAATCCCCGGGCTCAACCTGGGAACTGCATCTGATACTGGCAAGCTTGAGTCTCGTAGAGGGGGGTAGAATTCCAGGTGTAGCGGTGAAATGCGTAGAGATCTGGAGGAATACCGGTGGCGAAGGCGGCCCCCTGGACGAAGACTGACGCTCAGGTGCGAAAGCGTGGGGAGCAAACAGGATTAGATACCCT
+
FGGGFBFGGGGGGGGGGGFFGDEGGGGGGGGGGGGGGGGGGCGGGGGGGGGGGGGGG@FFGGGGGGGGGGGGGGGGDGGGGGGGGGGGGGGGDEG?CGCFE@FCDGGGGGGGGGGGGGGGGGGGGGGGGGGGGGGGEG<<<EF?GGGDAFGGGGGGGGEDGGGGFGGGGGGGGGDGEGGFGGGGD>GGGGFFGGG9ACGAFCFFFFGGGFGFFEGEFGGGG>EGGEDGGGGGGFGGFGGGGGGGGGGGGGCFFGEFGGGGGFGGFGGGGG;CGGGGGGFGDGFFGGFGFCFGGF8DGE@+FC7GCGGGGGGGGGGGGFFEFA,GGGGGEEGGGGCGGCGGF7GGGFFF9CGGGF<DGGGGGGGGGGGGFGEGGGFEFDGGFFCGGGGGGGFGGGGGGGGGGGGGEGDGGGGGDGGEGGGGFFGGE9GGGFEFDFGGCCCCC
@CRWD 70528
TGGGGAATATTGCACAATGGGCGCAAGCCTGATGCAGCCATGCCGCGTGTATGAAGAAGGCCTTCGGGTTGTAAAGTACTTTCAGCGGGGAGGAAGGGAGTAAAGTTAATACCTTTGCTCATTGACGTTGCCCGCAGAAGAAGCACCGGCTAACTCCGTGCCAGCAGCCGCGGTAATACGGAGGGTGCAAGCGTTAATCGGAATTACTGGGCGTAAAGCGCACGCAGGCGGTTTGTTAAGTCAGATGTGAAATCCCCGGGCTCAACCTGGGAACTGCATCTGATACTGGCAAGCTTGAGTCTTGTAGAGGGGGGTAGAATTCCAGGTGTAGCGGTGAAATGCGTAGAGATCTGGAGGAATACCGGTGGCGAAGGCGGCCCCCTGGACAAAGACTGACGCTCAGGTGCGAAAGCGTGGGGAGCAAACAGGATTAGATACCCT
+
FGGGGGGGGGGGGGGGGGG?CFGGEGGGGGGGGGGGGGGGGGGGGGGGGGGGGGGGGGGGGFGGGGGGGGGGGGGGGGGGFGGGGGGGGGFEGGGGGGGGGGFGGGGGGGGGGGGGGGGGGGGGGGGGGGGGGEDEGGGFGGGGGGGGGGGGGG@GGGGGFFFGGFFGGGGGGGGGGGDGGFG7FEGGGACFGGGGGGGGGDGGGFE(GGGGGGGGGGFGGEGGGGGCEGGEGGGGGGGGGGGGFFGGFG?GGGGGGGGFEGGF@@CFFGGGGGGG><GGFGGFGDGGFB9FDGGFDGGFFGGGFGGGGGGGGFGFGGGGCGGGDGGGGGGGGGCEB==7@FGGGGFCFGGGGFAFFA7GGGGGGGGGGGGEGGGGGGGECGDFGGGGGCGGGGGGGGCGGGGGGGGGGGGGGGGGGGGGGGFGFGGGGGGGGGGGCC8CC
@CRWD 54539
TGGGGAATATTGCACAATGGGCGCAAGCCTGATGCAGCCATGCCGCGTGTATGAAGAAGGCCTTCGGGTTGTAAAGTACTTTCAGCAGGGAGGAAGGCGATAAGGTTAATAACCTTGTCGATTGACGTTACCCGCAGAAGAAGCACCGGCTAACTCCGTGCCAGCAGCCGCGGTAATACGGAGGGTGCAAGCGTTAATCGGAATTACTGGGCGTAAAGCGCACGCAGGCGGTCTGTCAAGTCGGATGTGAAATCCCCGGGCTCAACCTGGGAACTGCATTCGAAACTGGCAGGCTAGAGTCTTGTAGAGGGGGGTAGAATTCCAGGGGTAGCGGTGAAATGCGTAGAGATCTGGAGGAATACCGGTGGCGAAGGCGGCCCCCTGGACAAAGACTGATGCTCAGGTGCGAAAGCGTGGGGAGCAAACAGGATTAGATACCCT
+
FEFCGDEFFFGGGGGGGGFDFGGGCFGGGG<FGGFGGGFGGGFGGEEF>@EFGGGGFEEE,CCFGFFFFGECEGGFGGGGGGFGE<ECFE=:FEFGGGDGGGGGGGGG9FFFFGAFGCAFGGGGGGDFFGG9FFDGGDG,FFBEF<CCGDECGGGFFFGFEG9,DBFGG@**<FGDC@;*=CFCEFFGGGGGG*FECFFFCE;8CGF:GEFFEGGDFGGEEGGGGGCCDGG<3*C<<;FFFF)FGF@6<EF@CFFG>GGDCD@:>8FFFE=831D:9<>GFCED<B<>FFD<FFFGDFFD?FGFGGGGGF:,FADEE<FGFCFDFE,B@CF?E,FFGF@C>=CAA@=9,GF=GFC<C9,B@7>C?,BFDE@7CDCC+CCE@?GGFFFF@GGGGFE;,C@EGGF@7@:CDGEDF7EC@,GGGF<<CDFFEC,FFAGGCCCCC
@CRWD 55118
TGGGGAATATTGCACAATGGGCGCAAGCCTGATGCAGCCATGCCGCGTGTATGAAGAAGGCCTTCGGGTTGTAAAGTACTTTCAGCGGGGAGGAAGGGAGTAAAGTTAATACCTTTGCTCATTGACGTTACCCGCAGAAGAAGCACCGGCTAACTCCGTGCCAGCGGCCGCGGTAATACGGAGGGTGCAAGCGTTAATCGGAATTACTGGGCGTAAAGCGCACGCAGGCGGTTTGTTAAGTCAGATGTGAAATCCCCGGGCTCAACCTGGGAACTGCATCTGATACTGGCAAGCTTGAGTCTCGTAGAGGGGGGTAGAATTCCAGGTGTAGCGGTGAAATGCGTAGAGATCTGGAGGAATACCGGCGGCGAAGGCGGCCCCCTGGACGAAGACTGACGCTCAGGTGCGAAAGCGTGGGGAGCAAACAGGATTAGATACCCT
+
EGCEGGDGGGGGGGGGGGGFGGGGGGGGGGGGGGGG9FGGGGGGGGGGGGGGGGGGGGGGGFGGGGGGGGGGGGGGGGGGGGGGGCGGGGGGGGGGGGGGGGAFFGFGGGGGGFGGGGCGGGGGGFEFCFFGFFGGGGG7FGFGGGGGGGCGFGGGGGGGGGFGGEEGGDGE:F<CCFFF8CGEG2GGFGGGGED1;1:GGGCFGGGGGGGD:>?GGGFGGGGGFEEEGGGEGCGEEG9C@BCEGGGGGGFACEFF8>CEGFG?2;FFGGGFF5F@#9FEFFGFCFCCGFDGGFFF>,@+<7GGGGGGGGFDGGDFF<9D8AFFFGFEGDGEFGGGGGGF4+C,AF;8GGGGDD@FEB<EFEGFECGCCFGGDGF@DFDGFFGGGCGF@9CGGGGGEGFFGFGFGGFF8GFCGGGEGGGGGGGGGFFCFFFGGFFGBBA--
@CRWD 86973
TGGGGAATATTGCACAATGGGCGCAAGCCTGATGCAGCCATGCCGCGTGTATGAAGAAGGCCTTCGGGTTGTAAAGTACTTTCAGCGGGGAGGAGGGGAGTAAAGTTAATACCTTTGCTCATTGACGTTACCCGCAGAAGAAGCACCGGCTAACTCCGTGCCAGCAGCCGCGGTAATACGGAGGGTGCAAGCGTTATTCGGAATTACTGGGCGTAAAGCGCACGCAGGCGGTTTGTTAAGTCAGATGTGAAATCCCCGGGCTCAACCTGGGAACTGCATCTGATACTGGCAAGCTTGAGTCTCGTAGAGGGGGGTAGAATTCCAGGTGTAGCGGTGAAATGCGTAGCGATCTGGAGGAATACCGGTGGCGAAGGCGGCCCCCTGGACAAAGACTGACGCTCAGGTGCGAAAGCGTGGGGAGCAAACAGGATTAGATACCCT
+
GGGFFDGGGGGGGGGGGGF8CFE+@FFGGFFFDG<EFGGGFCFFEDDGG,CFGG9EFFGG@CEGGGGGGDGGGGGGFDFFFCCEFF:F7FGFGGDCE:++B>9FGCCDC<B?D9DFGGFG9FGDCCF:=>+<FCEEF@>FFGGGGF>FG>*>FGGFGGCGGCFG7C<<FDGG7FGFFG,C;15CF.EEEFCFGCE5#3ACE-8EFGG>:CFGGFEGGGGGGGEGGG>E=CGCE5-CEGCC9GEFCFFDCCCFFC?CB>FFC?8=?B;6@/=;CEE@9?FFFE=AGFF@:C>:GFCFCAC@+C8GGGFCF=7F,FDFE8GFFC<EFF=CGDEB?GFCEFF@7GGF=?+?,CCGFC,<E,C4:CB,CGCFCFCGEEF@FEF@C8FGGGGGGCFCGGGGDGGGGGGFC@@FGEEGGFF@,FAGGGDECDGGGFEFGFEE@-CCC
@CRWD 295
TGGGGAATATTGCACAATGGGCGCAAGCCTGATGCAGCCATGCCGCGTGTGTGAAGAAGGCCTTCGGGTTGTAAAGCACTTTCAGCGGGGAGGAAGGCGATAAGGTTAATAACCTTGTCGATTGACGTTACCCGCAGAAGAAGCACCGGCTAACTCCGTGCCAGAAGCCGCGGTAATACGGAGGGTGCAAGCGTTAATCGGAATTACTGGGCGTAAAGCGCACGCAGGAGGTCTGTCAAGTCGGATGTGAAATCCCCGGGCTCAACCTGGGAACTGCATTCGAAACTGGCAGGCTAGAGTCGTGTAGAGGGGGGTAGAATTCCAGGTGTAGCGGTGAAATGCGTAGAGATCTGGAGGAATACCGGTGGCGAAGGCGGCCCCCTGGACAAAGACTGACGCTCAGGTGCGAAAGCGTGGGGAGCAAACAGGATTAGATACCCT
+
9CFFCCGGDEFFFFGCECFFGGGGGGGFGFFFGGGGGGFEDFDFGDCEFFGGA,CFFFCF@D,FGGGGGDGGGGECDCFFGDAFGGCF>:+FGCGGECF@F@:DDFDDEFF9,BFGDBF73F@FGGGGGG:FCFGE>F,@FAA<FFGDGGEFGFD@A*<CFFC,,,?C,CF7FFFFCGFC8*FGGG8?EFCF8;CECF<C;5@;E?F=CF>G86C8EE(:EGGDEGFD#=<+7AF+=GGE9CCFGFGDF?:CGGFE-GGCFFCCCFD9F@3E80GGGGGFFGFGGD,<C>97F9,FGC@+@,GGDGDFC@+FGFEBEFFFFFCFF?9EF@=7ECFGCFC@CCGGGGFEE<F8FFCFFCGF>@EF=B,F<C8,GE>DDGF:E,EFFGGGGGFE@@FEF8EF88:@,,@<:8@@GGFEDFFGF@9GGGGGGGGGGGEFCCCCC
@CRWD 91585
TGGGGAATATTGCACAATGGGCGCAAGCCTGATGCAGCCATGCCGCGTGTATGAAGAAGGCCTTCGGGTTGTAAAGTACTTTCAGCGGGGAGGAAGGGAGTAAAGTTAATACCTTTGCTCATTGACGTTACCCGCAGAAGAAGCACCGGCTAACTCCGTGCCAGCAGCCGCGGTAATACGGAGGGTGCAAGCGTTAATCGGAATTACTGGGCGTAAAGCGCACGCAGGGGGTTTGTTAAGTCAGATGTGAAATCCCCGGGCTCAACCTGGGAACTGCATCTGATACTGGCAAGCTTGAGTCTCGTAGAGGGGGGTAGAATTCCAGGTGTAGCGGTGAAAGGCGTAGAGATCTGGAGGAATACCGGTGGCGAAGGCGGCCCCCTGGACGAAGACTGACGCTCAGGTGCGAAAGCGTGGGGAGCAAACAGGAGTAGATACCCT
+
GGGGGGGGGGGGGGGGGGFCGGGGGGGGGGGGGFGGGGGGGGGGGGGGGGGGGGGGGGGGGGFGGGGGGGGGGGGGGGGGGGGGGGCFFGGGGGGGGGGGGGGGGGGGGGGGGGFGGGGGFFGGFFGGGGGGGGGGGGGGGGGGGGGGGGGGGGFGGGGGGGGGGGGGGGGGGGGGGFGGGGGGG=DFGGGGGGGGGGGGGGGG?GGGGFGGGGGGGGG>EGGGGGGGGGGEGGGFFFGFGGGGGGGGGGGGGGGGGGGDGDGFCGGGGGGGGGGFFFGGFGGGGD>GGGFCEB,GFAGGGGGGCGGGGGGGGGGFEAF<<@GFGGCGFCEGGGGGF7F+GGGGGGFGGGFGFCFEF<GGGGGGGGGGFGFECDGGGGDGFFC@7GGGGFGGGGGGDGGGGGGGGGGGGECECGGGGGGGGGFGDGGGFA,GGGGGCCCB-
@CRWD 297
TGGGGAATAGTGCACAATAGGCGCAAGCCTGATGCAGCCATGCAGCGTGTGTGAAGAAGGCCTTCGGGTTGTAAAGCACTTTCAGCGGGGAGGAAGGCGATAAGGTTAATAACCTTGTCGATTGACGTTACCCGCAGAAGAAGCACCGGCTAACTCCGTGCCAGCAGCCGAGGTAATACGGAGGGTGCAAGCGTTAATAGGCATTACCGGGCGAAAAGCACACGCAGGCGGTCTGTCAAGTCGGATGTGAAATCCCCGGGCTCAACCTGGGAACTGCATTTGAAACTGTCAGGCTAGAGTCTTGGAGAGGGGGGTAGGATTCCAGGTGTAGCGGTGAAATGCGTAGAGATCTGGAGGAATACCGGTGGCGAAGGCGGCCCCCTGGACAAAGACTGACGCTCAGGTGCGAAAGCGTGGGGAGCAAACAGGATTAGATACCCT
+
@@<,@@B@C,CEFGGEF9,6CFFGGCE8FGGG,<FCFG9CEF@6@C+6@@CCFFGGGGGGG8C8F7C@DEE?CC<FGEFCF9CFG9FGG77=+CFFEGGGC@C<B<BDDEGGG,D,:CBCF7?>FFC:+,BBFFDG7C7,>AF@CGGG*@CFGFF?F***16DFEC,<FF7<E<:FGGA@=FECC<FC<CC:FGGC5<,A++<<CEG,**:E5**1:+*+2;*:/*:/:=CCEFFC-FC+A8<D40CC<<774**:>CG@<:BC>7GD@@,@::>=,,;@,FC8,AFF78E=89,37,B,,@,@,FFCF:<B,CAB5,9FFF8EF4,F@EGDDFBBF=+EGGDC=9FDFGFFEACCGFFF:F@F@FC,6,BCC@7+@F>F8FF@EE;@,FFC@7CF:@EAFGFFF@:F9,,@7GGCGEFFFCGFGGFFF@GGFFGDCCCA-
@CRWD 298
TGGGGAATATTGCACAATGGGCGCAAGCCTGATGCAGCCATGCCGCGTGTATGAAGAAGGCCTTCGGGTTGTAAAGTACTTTCAGCGGGGAGGAAGGTGTTGAGGTTAATAACCTCAGCAATTGACGTTACCCGCAGAAGAAGCACCGGCTAACTCCGTGCCCGCAGCCGCGGTAATACGGAGGGTGCAAGCGTTAATCGGAATTACTGGGCGTAAAGCGCACGCAGGCGGTCTGTCAAGTCGGATGTGAAATCCCCGGGCTCAACCTGGGAACTGCATTCGAAACTGGCAGGCTAGAGTCTTGTAGAGGGGGGTAGAGTTCCAGGTGTAGCGGTGAAATGCGTAGAGATCTGGAGGAATACCGGTGGCGAAGGCGGCCCCCTGGACAAAGACTGACGCTCAGGTGCGAAAGCGTGGGGAGCAAACAGGATTAGATACCCT
+
FGGGDGGGGFGGGGFGGGF8EFCGGGGGGGGGGGFGGFGGGGGGGGGGGGGGGGG,CFFFFFGGGGGGGGGGGGGFGGGGGGGGGGGGGGFGGGGGGGGGGGGGGGGGGGGGGGDGGGGGGGGGGGDFFFFFFFGGGGGGGGGGFFFCFGGGGGGGGGGGGGGGGGGGGGGECGEGGGGGGDEGGGGEGCEGGGDGCFGGEE5;FF?FFGGGEECEGDECEGG=C8DGDFDGGG<<E=@CDEDGFGG<G<FCGFGGGFBGGE>FCFCCGFGEGGFB>FG=FGFCD@EFGGFFCFGCFE8,,3,DC,GGGGGGFF9FGGGGFFDGGGGGCGGGGGGFFGDGGGGGGGGGFGFCFGEFGFFDGFEGGCGGGFC7GGGGGGGGFDGFGGGGGGFCDGGGEF8GGGGGGEFGGGGGGGGGGGFGGGGGGFGFFC,CCGGFCCCCC
@CRWD 299
TGGGGAATATTGCACAATGGGCGCAAGCCTGATGCAGCCATGCCGCGTGTATGAAGAAGGCCTTCGGGTTGTAAAGTACTTTCAGCGGGGAGGAAGGGAGTAACGTTAATAACTTTGCTCATTGACGTTACCCTAAGAAGAAACACCGGCTAACTCCGTGCCATCAGCCGCGGTAATACTGAGGGTGCAAGCGTTAATCGGAATTACTGGGCTTAAAGCGCACGCAGGCGGTTTTTTAAGTCAGATGTGAAATCCCCGGGCTCAACCTGGGAACTGCATCTGATACTGGCAAGCTTGAGTCTCGTAGAGGGGGGTAGAATTCCAGGTGTAGCGGTGAAATGCGTAGAGATCGGGAGGAATACCGGTGGCGAAGGCGGCCCCCTGGACGAAGACTGACGCTCAGGTTCGAAAGCGTGGGGAGCAAACAGGATTAGATACCCT
+
EF,,6@BFC@E9FCFEGGGG<E@C@F@C<<FG<FFD9AE@CCFFC7+@@CFG,EF@6CEF8FDFFC@B=@:BDFF,5CEF,C,E9E+@+C:8+FFEB:FFFD9<+BAFD9C<A,,,:3ECFGD9,3>++>>,>,,:FC>,><,3@FGGG>*CC>E>DC**>>?,>>CF:<<*CF7F+<<,<F:**8CC:F<7F<FG7:E6*;+88CFF<688#&CC;::23>88;=:C7FFC>7,?5C673GFFF'GCB>633<ECC>:B>=E89CG#>9F@F45,3;DB@E=>:FFD35@,<DGFFFF>+C8FFFB>@7GGGGGFFCFEGF<GFFA>:7C7GFEB9CBB@+B@4,,+4++,FGFFGD=>=@F=BB8GFGF7EF@F@++,<AFC8,9,<@DEGFB8+EEF@FFCC,@FF@GF:BFF<C,FFE9GGGGFGFE,GGGGC<BCB
@CRWD 300
TGGGGAATATTGCACAATGGGCGCAAGCCTGATGCAGCCATGCCGCGTGTATGAAGAAGGCCTTCGGGTTGTAAAGTACTTTCAGCGGGGAGGACGGGAGTAAAGTTAATACCTTTGCTCATTGACGTTACCCGCAGAAGAAGCACCGGCTAACTCCGTGCCAGCAGCCGCGGTAATACGGAGGGTGCAAGCGTTAATCGGAATTACTGGGCGTAAAGCGCACGCAGGCGGTTTGTTAAGTCAGATGTGAAATCCCCGGGCTCAACCTGGGAACTGCATCTGATACTGGCAAGCTTGAGTCTCGTAGAGGGGGGTAGAATTCCAGGTGTAGCGGTGAAATGCGTAGAGATCTGGAGGAATACCGGTGGCGAAGGCGGCCCCCTGGACGAAGACTGACGCTCAGGTGCGAAAGCGTGGGGAGCAAACAGGATTAGATACCCT
+
CCDFGGGGGFGGGGGG8CF,CEFGGCGGGGGGGGGGGFGGGFFF@EGGC@FGGFF@EGGGFFCFFDGDFGGGGGGGGDFGGGGGDFEGGGEEEG+>CGG@FFGGGFGAFFGGGGCFGEGDGGFGGGCFFGCFG>F++5@FFF@FGGGGGGCFFGCFFCFDFGGFEFE8A@EGG7FGFGGGGCFGG:CCGGGCE*A=E?CFGGEFE:FCGGGGEGGGGGGGGCGGGGGGGDD5F:CBCF:<<CFGFFGGFGFCFFCE@FBGFE:FFEFGF@FCFF:><FFDFE,FFFGFF7GCFDDFD=FCCF@FFGGGGGGGGFF,GGEB,,BCGGFF=+DGGFAGF7GFFDFFEFGCFBFGFE,GGGGGGGGGCGGC?GCFGGFCF7FC<AGGGGGGGGGFGGGGGGFEFFGEGGGFDGDGGGGGGGGGGGGFGGGGGGGGFEE8C@CCC
@CRWD 301
TGGGGAATATTGCACAATGGGCGCAAGCCTGATGCAGCCATGCCGCGTGTATGAAGAAGGCCTTCGGGTTGTAAAGTACTTTCAGCGGGGAGGAAGGGAGTAAAGTTAATACCTTTGCTCATTGACGTTACCCGCAGAAGAAGCACCGGCTAACTCCGTGCCAGCAGCCGCGGTAATACGGAGGGTGCAAGCGTTAATCGGAATTACTGGGCGTAAAGCGCACGCAGGCGGTTTGTTAAGTCAGATGTGAAATCCCCGGGCTCAACCTGGGAACTGCATCTGATACGGGCGAGCTTGAGTCTCGTAGAGGGGGGTAGAATTCCAGGTGTAGCGGTGAAATGCGTAGAGATCTGGAGGAATACCGGTGGCGAAGGCGGTCCCCTGGTCGAAGACTGACGCTCAGGTGCGAAAGCGTGGGGAGCAAACAGGATTAGATACCCT
+
GGFGGGCFGGGGGGGGGGC@FFGGGGGGGGGGGGGGGGGDFGGGGCCFGGFGGG<CFGFGGGGGGGGGF7FGGGGGGGGFGGGGFGGGGG+FEGG,CEGGEGGGGFFGGGGGGDFGGGEFGGFFGFF=FGGGGGGEGGGGGGGGGGGGGGGGGGGFGG@FEGGGGGGGGDGGGGGG??GGG,.C@<FFFGGGGEEGGDFFGGEFFFFFGGGGG>C8EDFGCGGDGGGEGFC:EE?FFFCCFFFG<<GGGG<<CGGGGGFEGCGDFFFFGGG:AFGFFFE@@EC:98+GGGFF=GCGGGEF7GCFGFGEGEFEGFAFFCAFCGF<GGGGFCDGGGGDFCGEF7GGGGGF@EFFFFGCGGGEGEGGGGGGGGEEFB@GGGEDGGFEGGFF9GFGGGGGGGGGGFGEGFCGGGGGGGGGGGGEE,GGGGGGGGGFCGGGCCCCC
@CRWD 50728
TGGGGAATATTGCACAATGGGCGCAAGCCTGATGCAGCCATGCCGCGTGTATGAAGAAGGCCTTCGGGTTGTAAAGTACTTTCAGCGGGGAGGAAGGGAGTAAAGTTAATACCTTTGCTCATTGACGTTACCCGCAGAAGAAGCACCGGCTAACTCCGTGCCAGCAGCCGCGGTAATACGGAGGGTGCAAGCGTTAATCGGAATTACTGGGCGTAAAGCGCACGCAGGCGGTTTGTTAAGTCAGATGTGAAATCCCCGGGCTCAACCTGGGAACTGCAGCGGATACTGGCAAGCTTGAGGCTCGTAGAGGGGGGTAGAAGTCCAGGTGGAGCGGTGAAATGCGTAGAGATCTGGAGGAATACCGGTGGCGAAGGCGGCCCCCTGGACGAAGACTGACGCTCAGGTGCGAAAGCGTGGGGAGCAAACAGGATTAGATACCCT
+
EFFFEBBFCEEGGGGGDFF@,CCCEGDFECFEFGFGGGGGCFEFGGGEGGFFGFFGFGGG?C<EFGGG8:FCF,EDFFFGCFFGGFGC@GGGCEFFGCFGG=FGGCDCFGFGGGF<DFFGFGGGGGCCDF7DEGGGGGGFGGGCFGGG*:@@FF?FGGGFE7FFCFGGFGGGGEG7CFGGGDCFGGGGGGFGGC>G>FFCE48CFGG>GC=GGGGGG>GFGC::CGEG<C?#CFGF@A<+<:<F6,<0CCC=0CCCF=.?E-@D8+FGGGGGFGFFFF#>#@0<E?GGGGF@9<D@:,>+:7FGF8EC:@FD<9C5,=C,FEBA8E=>+@F7GGEFE:GEFBF?C594,58FEA<B,ED:>=F<CGGGF,,7GFE@F:CC<C@7FE,9E<CC6B7GCF@8CC@:@@BEFECGEEGGDCFF<<E<F9GGFE99GFGGCCC?C
@CRWD 303
TGGGGAATATTGCACAATGGGGGAAACCCTGATGCGGCAACGCCGCGTGAGTGAAGAAGTGATTCGTTATGTAAAGCTCTATCAGCAGGGAAGAAAATGACGGTACCTGAGTAAGAAGCCCCGGCTAACTACGTGCCAGCAGCCGCGGTAATACGTAGGGGGCAAGCGTTATCCGGAATCACTGGGTGTAAAGGGAGCGTAGACGGTTGTGCAAGTCTGGAGTGAAAGGCGGGGGCCCAACCCCCGGACTGCTCTGGAAACTGTGTAACTGGAGTGCAGGAGAGGCAGGCGGAATTCCTGGTGTAGCGGTGAAATGCGTAGATATCAGGAGGAACACCGGTGGCGAAGGCGGCCCCCTGGACAAAGACTGACGCTCAGGTGCGAAAGCGTGGGGAGCAAACAGGATTAGATACCCT
+
GGGGGGGGGGGGFGGGGGGGGGGGGFEGGGGGGGGEFGGGDGDBFGGFFB@CFFFGGGGGA9EFGGDFFGGDFGGEFGGGGGGGGGGGGGGGGFGGGA?BDGEGF:FGFCFEDDFGGGG<FCCCGGGGFGGGCC<DFGCFGGDGGEGFGE<@D<>?BFGG;FGGGE?FF@,C:?FGGGGFG7<FFF$<<CFGGGGFGCG:?8>EEC1GGFGGGFFEFCB99A<GFEEGGGGGGFC8>FEGG3*CCFF>=EGF<@CAFFGGGGGGGGFFGGGGGGFGFFDFFF=>FBFDDGGFFGCGGGGGGGGGGGGGGGGGGGGGFFCFE=BAGGGGGGFGGGGGGGGEGGGGGGGGGDGGGGF8GGGGGGGGGGGGGGGEGGFCEEFDGGGGGGGGGGGGGGGGGGGFGGGGGGGGGGGCCCCC
@CRWD 76456
TGGGGAATATTGCACAATGGGCGCAAGCCTGATGCAGCCATGCCGCGTGTATGAAGAAGGCCTTCGGGTTGTAAAGTACTTTCAGCGGGGGGGAAGGCGATAAGGTTAATAACCTTGTCGATTGACGTTACCCGCAGAAGAAGCACCGGCTAACTCCGTGCCAGCAGCCGCGGTAATACGGAGGGTGCAAGCGTTAATCGGAATTACTGGGCGTAAAGCGCACGCAGGCGGTCTGTCAAGTCGGATGTGAAATCCCCGGGCTCAACCTGGGAACTGCATTCGAAACTGGCAGGCTAGGGTCTTGTAGAGGGGGGTAGAATTCCAGGCGTAGCGGTGAAATGCGTAGAGATCTGGAGGAATACCGGTGGCGAAGGCGGCCCCCTGGACAAAGACTGACGCTCAGGTGCGAAAGCGTGGGGAGCAAACAGGATTAGATACCCT
+
EGGGGGGGGGGGGGGGGGF8FGGGGGCEGGGGGGFGGGGGG<FGGEEGEGGGGFGGGF@F8FFFGCGGGGGGGGGGGGGGGGGFGGGGCEGGGGGCEFEGGGGGGFEFFGG?FGGGGGFGGGFFGGGGGGGGGGCEGCAC?FGGGGGGGGGGFG@FGE>55FGGGGGGGGGGGG>EGGGGG@GGGGGGGGGFGFGCG>FAEEGGGGG>GGGGDFEGFGGGGGGGGGGDDCECEEFCGFGGGGFGFFGGDFFFFFGGDGFEG@8GGGGGGGGGGGFEG<CGFFFGGCGGFFGFB3,FCDDC=FGGGGGGGGGGGGF@9GFB,7GGF@+FCGGGFFGGGFGBEFGGFGFEF<GGGGFGFEF@FGEGGGGGFGEGGGGGGEDDGGFGGGGGGFCCGGGGGGGGGGEGFC7GGGGGGGGGGGGGGGFFE,FGGFGGGGGGC99CC
@CRWD 305
TGGGGAATATTGCACAATGGGCGCAAGCCTGATGCAGCCATGCCGCGTGTATGAAGAAGGCCTTCGGGTTGTAAAGTACTTTCAGCGGGGAGGAAGGGAGTAAAGTTAATACCTTTGCTCATTGACGTTACCCGCGGAAGAAGCACCGGCTAACTCCGTGCCAGCAGCCGCGGTAATACGGAGGGTGCAAGCGTTAATCGGAATTACTGGGCGTAAAGCGCACGCAGGCGGTTTGTTAAGTCCGATGTGAAATCCCCGGGCTCAACCTGGGAACTGCATCTGATACTGGCAAGCTTGAGTCTCGTAGAGGGGGGTAGAATTCCAGGTGTAGCGGTGAAATGCGTAGAGATCTGGAGGAATACCGGTGGCGAAGGCGGCCCCCTGGACGAAGACTGACGCTCAGGTGCGAAAGCGTGGGGAGCAAACAGGATTAGATACCCT
+
GGGGEGGGGGGGGGGGGGGGGGGGGGGGGGGGFGGGGGGGGGGGGGGGGGGGGGGGGGGGGCGGFFGGGGGGGGGGGGGGGGGGGGGGGGGGGEGGGGDGGGFGGCDCGGGGGGGGGGFGEGGGGGGGGGGFGGGGGGGGGGGFFGGG4GGGGGGG+?6GGGGGGGGGGCEGGGGGGG?FGGGGGGGGGGGGGEEEC?FGC<CFCCFGGGGGE8EGGGGGGDGGDGFEEGGGGGFCCGFCFC/<9EEGGGGGGEFGE@:FDFGGGGGGFFFF@;FF@AF8-CFACGGGCACFDF8FGGGFCCGGGGGGGGGFFGGFEGGGGGFCCGGGGGCDGFGFGGEGGGGGGGFGGGFGGGGGGGGGGGGGGGEGGGFCDGFGGCE7GGGGGGF@FGGGEGGGGGFFFGGC7GGFGGGGGGGGGGFGGGGGGGGGGGFGGGGGCCCCC
@CRWD 64682
TGGGGAATATTGCACAATGGGCGCAAGCCTGATGCAGCCATGCCGCGTGTATGAAGAAGGCCTTCGGGTTGTAAAGTACTTTCAGCGGGGAGGAAGGGAGTAAAGTTAATACCTTTGCTCATTGACGTTACCCGCAGAAGAAGCACCGGCTAACTCCGTGCCAGCAGCCGCGGTAATACGGAGGGTGCAAGCGTTAATCGGAATTACTGGGCGTAAAGCGCACGCAGGCGGTTTGTTAAGTCAGATGTGAAATCCCCGGGCTCAACCTGGGAACTGCATCTGATACTGGCAAGCTTGAGTCTCGTAGAGGGGGGTAGAATTCCAGGTGTAGCGGTGAAATGCGTAGAGATCTGGAGGAATACCGGTGGCGAAGGCGGCCCCCTGGACGAAGACTGACGCTCAGGTGCGAAAGCGTGGGGAGCAAACAGGATTAGATACCCT
+
FGGGGECCGGFFGGGGGGGGGGGGGGGGFFGGGGGGGGGGCGGGGGGGGGGGGGFFGGGGGGFGGFGGGGGGGGGGGGGGGFFGEF>FGGGGGGF8CEEFFEBEFFGGGGGGGFFGFGFGGGGG=FFFFFGCCFEGG>FGGGGGFCGGGG6FGGGGGGGGGGFGGGGGGFDGGGGGGFFFGCGGGGDFGGGGGCEEGGGGDCEGFGGGGGGGGGFEFGGGGGGGGGGGGGGCEGGFGGFGGGGFDEGGFFGCEGGGGGFCECFGG>CEGGFFFADCBFG<8GGFGFGGGGGCGGFGGFF7FCGGGGF:GGGE9ECGGGGGFFGGGFFGGGGGGGGGFFGEGGF<CFEFCGFGGEFGGGDCB@7GGGGGGFEDGGGDGGGGFFDGGFFGGGGFGGGGGGGGGGGGGGGGGFCGDGGEGGGGGGGGGGGGGGGGFDEFBCCCC
@CRWD 307
TGGGGAATATTGCACAATGGGCGCAAGCCTGATGCAGCCATGCCGCGTGTATGAAGAAGGCCTTCGGGTTGTAAAGTACTTTCAGCGGGGAGGAAGGCGATAAGGTTAATAACCTTGTCGATTGACGTTACCCGCAGAAGAAGAACCAGCTAACTCCGTGACAGCAGCCGCGGTAATACGGAAGGTGCAAGCGTTACTCGGCATTACTGGGCGTAAAGCGCACGCAGGCGGTCTTTCAAGTCGGATGTGAAAACCCCGGGCTAAACCTGGTAACTGCATGCGAAACTGGCAGGCGAGAGGCTTGTAGAGGGGGGTAGAATTCCAGGTGTATCGGTGAAATGCGTAGAGATCTGGAGGAAGACCGGTGGCGTAGGCGGCCCCCTGGACAAAGACTGACGCTCGGGTGCGAAAGCGTGGGGAGCAAACAGGATTAGATACCCT
+
FFGF+,6,,,C,,;,C,CEEG8FCFEC<@FGGGG9F<,C,E,CC@FFF:FF<<FA9AF@<8FFFCFC76,CFFG9FGF9,CDFFGG+>:C@FGE=FEC@C:B:9FAGGGCAFF@A=98E7B+CFFF7+<@+B,+3@*@F7,3F,@FF,,2?9>,>?>B:D*<<,CBA,C71*=*<*?,<*;:*4<,<<,7<:8*;;*+<;E*C8ECE,:;;4ECEC8#/::7DG=C59:C<38;.80+-<0B6CB9C<2*11*B*4FF<878,F<86DF@;,>,BC>****@=D:@<<ECEEFB<FF8:,<3,,ADGGGEF<?8,F?8FDDE@A,?ACC4+CDA?FC??:>+?<CFE=GFFFFEC,A,8+C:=CF@+>84,86++:@:@7<,9EECEFC<,<,B7CF@@6+BCGF@BFD6:FCEE;:@99GFAECC9@FB,CGFGFCCCCC
@CRWD 308
TGGGGAATATTGCACAATGGGCGCAAGCCTGATGCAGCCATGCCGCGTGTATGAAGAAGGCCTTCGGGTTGTAAAGTACTTTCAGCGGGGAGGAAGGCGATAAGGTTAATAACCTTGTCGATTGACGTTACCCGCAGAAGAAGCACCGGCTAACTCCGTGCCAGCAGCCGCGGTAATACGGAGGGTGCAAGCGTTAATCGGAATTACTGGGCGTAAAGCGCACGCAGGCGGTCTGTCAAGTCGGATGTGAAATCCCCGGGCTCAACCTGGGAACTGCATTCGAAACTGGCAGGCTAGAGGCTTGTAGAGGGGGGTAGAATTCCAGGTGTAGCGGTGAAATGCGTAGAGATCTGGAGGAATACCGGTGGCGAAGGCGGCCCCCTGGACAAAGACTGACGCTCGGGTGCGAAAGCGTGGGGAGCAAACAGGATTAGATACCCT
+
GGGGG@CAFFGGGGGGGGDFGFGGGGGGGFGGGFGGFGGGGGGGGGGDGGGFFGFFGGGGGFGGGGGG8CFGGGGFGGGGGGFFGFEGCGGGGGGGEFGGEGGGG<FFFGGFCCEFFGGEGGGGFAFFGGGGGGDCCFFGGGGGGGGGGGGGGGFDGGGGGFGFGFGGFGEE7<FGFGGEGGGGG>E:F:?FGGDEGGGGGGDG5G>7<AFFE?GGGGGGEE>G>EEEGGG8E:GECEF@C<EFCCFGGG<A6CC>GFBCGCGGFGGGCFC>FFF?CED@BFG=FF7F<,GGGGCGEEB,FF=GGGEC@+GGGGFFEFFBDF8<AB,GGGGGFEFFDCGECFC,BF9FFAF@F?@,AC,>GEGGEFGC6?=7GEF@::@,E<FCEF<GGGEF:7GF@EC+FFCC@FEEGGGGGGGGGGF@@8FGFFCCEBCEEGGCCCCCC
@CRWD 309
TGGGGAATATTGCACAATGGGCGCAAGCCTGATGCAGCCATGCCGCGTGTATGAAGAAGGCCTTCGGGTTGTAAAGTACTTTCAGCGGGGAGGAAGGCGATACGGTTAATAACCGTGTTGATTGACGTTACCCGCAGAAGAAGCACCGGCTAACTCCGTGCCAGCAGCCGCGGTAATACGGAGGGTGCAAGCGTTAATCGGAATTACTGGGCGTAAAGCGCACGCAGGCGGTCTGTCAAGTCGGATGTGAAATCCCCGGGCTCAACCTGGGAACTGCATCCGAAACTGGCAGGCTTGAGTCTCGTAGAGGGAGGTAGAATTCCAGGTGTAGCGGTGAAATGCGTAGAGATCTGGAGGAATACCGGTGGCGAAGGCGGCCTCCTGGACGAAGACTGACGCTCAGGTGCGAAAGCGTGGGGAGCAAACAGGATTAGATACCCT
+
FGGGGGGGGGGGFGGGGGGGGGGGGG@8FGGGGGGGGGGGF8EGCGDGF:FFGGGFFGGGGGGGGGG7CFFCFGGGGF<EGGGGG9FGGGFFGGFF7FEGGGCFGEEEGGF9<DFFDF8CDFFEFFG<FGGFE:FGGGFCG8BCFG7CGGGGGGFG7F@8:FFDFGGG::=FCGEG8>FG@GEE>E>EGGGGG?GCFGFFEE0:EFCEEF:8CCEE5CFG>*>/CGGGC=E:7??FFGCF;>-GGFFCGCE<F>@:EEF<DCF@D<;E9CGGGFGCEF<=FGFD<@<EBADFGGGDGGGGGGFCGGF8GFCFFFGGGGGF8FE8FGFGGGECFFFC,FCCF7?GGFGF?FGGGFFEFFGGGGGGGGGGGGGGGGGFB7:C,<FF@FDEDFAF:,GF:CGFFFGGGGGGGGFDGF@GGGGGGGGGGGGGFEFGGGGGCCCB-
@CRWD 65074
TGGGGAATATTGCACAATGGGCGCAAGCCTGATGCAGCCATGCCGCGTGTATGAAGAAGGCCTTCGGGTTGTAAAGTACTTTCAGCGGGGAGGAAGGTGTTGAGGTTAATAACCTCAGCAATTGACGTTACCCGCAGAAGAAGCACCGGCTAACTCCGTGCCAGCAGCCGCGGTAATACGGAGGGGGCAAGCGTTAATCGGAATTACTGGGCGTAAAGCGCACGCAGGCGGTCTGTCAAGTCGGATGTGAAATCCCCGGGCTCAACCTGGGAACTGCATTCGAAACTGGCAGGACAGAGTCTGGTAGAGGGGGGTAGAATGCCAGGTGTAGCGGTGAAATGCGTAGAGATCTGGAGGAATACCGGTGGCGAAGGCGGCCCCCTGGACAAAGACTGACGCTCAGGTGCGAAAGCGTGGGGAGCAAACAGGATTAGATACCCT
+
@F,CCFCEGCEFDFGFGG9E,8@:FFEFGGGGGG,CEGCFGGGC+@FEEGGGC6FC?E@,CFFGGGGDDGD:FFGGFGFGFGF9FG@CDF7@FFFC7EFFFEFDGEGGGGCEGG<FFG?GGCBFF,B=DGGFCGCFEGFGGGGDG>,<@EEGGGGG:7*>:F,>@8<CFG7<F*FFG:BFE,B@1#F>CGGFGE;E5<,;EEEGFEC-GGGFFFGGGF;?=E8'88CECEE888@FFGGD=;?ACEFC/GFEFB<CFFF@5E@9C68FFFFGF)8FCAGG:EGDG,GCGF9<C,<,CGF@>8@AFGEGGFDAADFFCFE:,,@B,GFGGGC7CFAFF7FC>GFGGE@,?GGGCF<<E9FFF7ECGCFEDGEEGEDF@:CDF8GGGGFCFCC,GFFEDFCCFGFEGF@9D7EE::GFDECAC,DGGGGFF@FF9DFE@9CCC
@CRWD 50257
TGGGGAATATTGCACAATGGGCACAAGCCTGATGCAGCCATGCCGCGTGTATGAAGCAGGCCTTCGGGTTGTAAAGTACTTTCAGCGGGGAGGAAGGCGATAAGGTTAATAACCTTGTCGATTGACGTTACCCGCAGAAGAAGCACCGGCTAACTCCGTGCCAGCAGCCGCGGTAATACGGAGGGTGCAAGCGTTAATCGGAATTACTGGGCGTAAAGCGCACGCAGGCGGTTTGTTAAGTCAGATGTGAAATCCCCGGGTTCAACCTGGGAACTGCATCTGATACTGGCAAGCTTGAGTCTCATAGAGGGGGGTAGAATTCCAGGTGTAGCGGTGAAATGCGTAGAGATCTGGAGGAATACCGGTGGCGAAGGCGGCCCCCTGGACGAAGACTGACGCTCAGGTGCGAAAGCGTGGGGAGCAAACAGGATTAGATACCCG
+
GGGGGGDEFGGGGFGGGGG8EFGFGGGGGGGGGGGGGGGGCF8F6@FGD:FGGGGGDGFGCFGGCFGGGDEGGFFCFGGGGGGGGGGGGGDFGECFEGGGGGGGGFFGFGGG9FGGGGGGDCGGFFGCFGGGGGGEFGGCFCFC,DE2EGCCGCFGGE@GCFFGGFFGGGCCGGGGGGGGGGGGCEEGGG8FGGGGGGF*8FFFFFCGGGGGGGGGCCGGGGGGG>EEGGGECGGFEFEC<:CGDGFB:?FF=GGGGGCFGGGFDGGGFGGGGFGGFEGGFGGGGFGGF7DDEDEF8BDE,CBGGGGGGGFGGFE<EECGGGGGFFCDF7C+GGGGGGC==GFE;AFF9AFFECFGGGGEFCDGF::FFGFCFC7FGGGGDE@GGGFCFEFFEFF:GGCFGGGGGGFGFEGGEGGGGGGGGGGGCGGFFFCEGFGDCC<A-
@CRWD 312
TGGGGAATATTGCACAATGGGCGCAAGCCTGATGCAGCCAAGCCGCGTGTATGAAGAAGGCCTTCGGGTTGTAAAGTACTTTCAGCGGGGAGGAAGGCGATACGGTTAATAAACGTGTTGATTGACGTTACCCGCAGAAGAAGCACCGGCTAACTCCGTGCCAGCAGCCGCGGTAATACGGAGGGTGCAAGCGTTAATCGGAATTACTGGGCGTAAAGCGCACGCAGGCGGCCTGTCAAGTCGGATGTGAAATCCACGGGCTCAACCTGGGAACTGCATCCGAAACTGGCAGTCTTGAGTCTCGTAGAGGGAGGTAGAATTCCAGGTGTAGCGGTGAAATGCGTAGAGATCTGGAGGAATACCGGTGGAGAAGGCGGCCTCCTGGACGAAGACTGACGTTCAGGTGCGAAAGCGTGGGGAGCAAACAGGATTAGATACCCT
+
CCF8@@FEGGFGGGGDG9FEFG@BFGDGFFGGFGGFFFGG,,:,@+F7@,CEFEGGGGCF8<EFGFGGF7F=FGGGAFFGCGGFCFGEFEEGCFGGGCCCG7@=F=FFBFGG,B=>>>FFFAFFFFGFGGEF8FEGG7@FCGGFFFFE>**8DC=<FGCGGGFG7BECC*4CF74<FGGGCCF>E:EGFGGGGC;ACC<@ECGFFGCCC?FCE:?GC:7EC8??E>GGD48#21EFCGGCC#CG@@A<AF:3>@<#CFFFF<8C<9F@,E@=>EE?<:>>+39DFGGFF,3=5,DA,,GGFC7EFA4FGEA<FFEDFGFGFAF<FCGGGGE=DFF,DEGF7C<,FFF8EDFFC9GGFFGEEEFC,EE:,FEGGGGGFEF@GGF@@FC-EGGGGGDC@C,GGGGGGFDGDGDGFCDEGGGGFFE9GCGGEFCGGGGGCCCCC
@CRWD 313
TGGGGAATATTGCACAATGGGCGCAAGCCTGATGCAGCCATGCCGCGTGTATGAAGAAGGCCTTCGGGTTGTAAAGTACTTTCAGCGGGGAGGAAGGCGATACGGTTAATAACCGTGGTGATTGACGTTACCCGCAGAAGAAGCACCGGCTAACTCCGTGCCAGCAGCCGCGGTAATACGGAGGGTGCAAGCGTTAATCGGAATTACGGGGCGTAAAGCGCACGCAGGCGGTCTGTCAAGTCGGATGTGAAATCCCCGGGCTCAACCTGGGAACTGCATCCGAAACTGGCAGGCTTGAGTCTCGTAGAGGGAGGTAGAATTCCAGGTGTAGCGGTGAAATGCGTAGAGATCTGGAGGAATACCGGTGGCGAAGGCGGCCTACTGGACGAAGACTGACGCTCAGGTGCGAAAGCGTGGGGAGCAAACAGGATTAGATACCCT
+
GGGGGGGFGGFFGGGGGGFFGCGGGGCGGGGGFGGGGGCFFFGGDGGGGG?FGGGGGGGGAFGGGGGC<=FGGGGGFGGFGG9FDFGGGGGGGGF=C,@FGGG7>BFGGGGGGFF+>+@BFFGGGEC+<>FFCEEGGGFFGFAFC7DEDFBGGF?<@F0CFFFEGDG485>?FF<FFGG@GGEEC8:CFF?5<<*.13<FGEE,<99/C<CGGCF<;FCC1DGFFEEEGGC6/CG<7GCGCB;GGFGFFF?A8<-C7GGE>#EFFFCD<FFAFCEFDAC:6EGGEDGGGDF:<@GECE@+=+=DGGGFGGFFGFGEFE9GFGGGGGGGGGGGGCFGFC:CEEGGGGFA9GGGGGFCGFF>C7:FGDGFCGF>GGGGF9FC@GGFF<FCCEDFF@CGFACGCGGF@CGGGGGFDGFEGFDGFFGGGGGFE@,GGGGGCCCCC
@CRWD 78737
TGGGGAATATTGCACAATGGGCGCAAGCCTGATGCAGCCATGCCGCGTGTATGAAGAAGGCCTTCGGGTTGTAAAGTACTTTCAGCGGGGAGGAAGGGAGTAAAGTTAATACCTTTGCTCATTGACGTTACCCGCAGAAGAAGCACCGGCTAACTCCGTGCCAGCAGCCGCGGTAATACGGAGGGTGCAAGCGTTAATCGGAATTACTGGGCGTAAAGCGCACGCAGGCGGTTTGTTAAGTCAGATGTGAAATCCCCGGGCTCAACCTGGGAACTGCATCTGATACTGGCAAGCTTGAGTCCCGTAGAGGGGGGTAGAATTCCAGGTGTAGCGGTGAAATGCGTAGAGATCTGGAGGAATACCGGTGGCGAAGGCGGCCCCCTGGACGAAGACTGACGCTCAGGTGCGAAAGCGTGGGGAGCAAACAGGATTAGATACCCT
+
GGGGEGGGGGGGGGGGFGGGGGGGGGGGGGGGGGGGGGGGGGGGGGGGGEFGGGEFGFAFFGGGGGGGGGGGFGGGGGGGGGGGCGGGGGGGGGGGGGGGGG<??EFCFGGGFGGGGGGGGGGGGGDGGGGGGCEGGGGGGDGGGGGGDGGGGGGGGGG>E>9FGGGGGGGGGGGG?GGGGDEGGGGGGGGGGGGGGFFGGGGFGGGGGG>EEGCGFECEEDGGGGGEGGGGFEFGGGGGGGFGFGGGGG<CCC>EGGGFGGGFGGGGGGGFFGGGGFGFFGGGGEFBFGGFC9DGGGEECCDCGFGGECFFGGGGGGGECFGGGGFF@EGGGGGFGEGGGFGGGGGGFF8GGFGFFAFCGGGGDGGGFFGGGGEGGGGGGGGGGGGGGGGGGGGGGGGGFGGEDGDGGGFFGGGGGGGGGGGGGGGDGGFGGGGGCCCCC
@CRWD 315
GGGTGAATATTGCACAATGGGCGCAAGCCTGATGCAGCCATGCCGCGTGTATGAAGAAGGCCTTCGGGTTGTAAAGTACTTTCAGCGGGGAGGAAGGCGATAAGGTTAATAACCTTGTCGATTGACGTTACCCGCAGAAGAAGCACCGGCTAACTCCGTGCCAGCAGCCGCGGTAATACGGAGGGTGCAAGCGTTAATCGGAATTACTGGGCGTAAAGCGCACGCAGGCGGTCTGTCAAGTCTGAGGTGAAATCCCCGGGCTCAACCTGGGAACTGCATTCGAAACTGGCAGGCTAGAGTCTTGTAGAGGGGGGTAGAATTCCAGGTGTAGCGGTGAAATGCGTAGAGATCTGGAGGAATACCGGTGGCGAAGGCGGCCCCCTGGACAAAGACTGACGCTCAGGTGCGAAAGCGTGGGGAGCAAACAGGATTAGATACCCT
+
FCG,@FGG@FGGGGGGGGG?FGGEGGGGGGGGGGFFGFGGFGGGFGGGG,CEFFFFGGGGFFE@FGGEGGFCFGGA<EDGGGAEFAFGECGFGGGFEAF7CC7,B?BBFGFGGGGGGG,=<FGGGFGEFGEFGE**5>FGGGGGGGGCG:ECEFEGGGFDGGGFGGGGGGGGGGEGFFGGG7<?928ECGGGD>EDFCFCEG>C.FF=FGGGG=EGCFGGC:EGGGGDGGGGGC??:GDFFC%B>#GGGGFDGGECC@DGGFDFFGFDEFFG?<FFCCD<CFCFEGGGGFGGFGFDGCGGD?DEDGGDGGFAGGGCFFC8?GGGFGGGGGGCDGFFEGECDFE9CGGFFACGGGGFFGFEFEGFEF7EDGGGGEBF7EEEFGGGGGFCGF@FGGGGGGGGGGGFFCGFGGGGEGGGGGGFGFFFGGGGGGCGGGFFCCCCC
@CRWD 86807
TGGGGAATATTGCACAATGGGCGCAAGCCTGATGCTGCCATGCCGCGTGTATGAAGAAGGCCTTCGGGTTGTAAAGTACTTTCAGCGGGGAGGAAGGGAGTAAAGTTAATACCTTTGCTCATTGACGTTACCCGCAGAAGAAGCACCGGCTAACTCCGTGCCAGCAGCCGCGGTAATACGGAGGGTGCAAGCGTTAATCGGAATTACTGGGCGTAAAGCGCACGCAGGCGGTTTGTTAAGTCAGATGTGAAATCCCCGGGCTCAACCTGGGAACTGCATCTGATACTGGCAAGCTTGAGTCGCGTAGAGGGGGGTAGAATTCCAGGTGTAGCGGTGAAATGCGTAGAGATCTGGAGGAATACCGGTGGCGAAGGCGGCCCCCTGGACGAAGACTGACGCTCAGGTGCGAAAGCGGGGGGAGCAAACAGGATTAGATACCCT
+
GGGGGGGGGGGGGGGGGGGGGGGGGGDGGGGGDFGGGGGGGGGFGGGGGFGFGGFECFFGGGGGGGGGEGDGGGGGGGGGGGEEFGGGGGGEEE=AFCFFFFGFGFGFGGGGGGGCGCFGGGGGGGEGGGGGGCFGDGFGCFGGGGGGGGGGGGGGGEFF@GGGGGCFGGGGGDGG?CEFBCGEC:C@CC=GGFEC:7<=GEGGG7<CCEGGGGGDF9GGEGGGGEEDDFFCEC@FCEGFCFGFG9FC9EFFECFGGBGGFFGGGGFCFFFFFGFF;7DFGG@CFGFF@,GGDGCFF>C>8+GGGFFCF=D8?AFGFDFFDGGEFDBGCEC=<EFFGC?+FBFFGGFE@FGF?FGGGFFFFCDGGGGGGGC7C=:F+F7FFFB7FEEF9FCFEC@B@FEC,GEGGGCGF@@+@@+FF8GGGEGGGGFCFGCFGGGF@C@CC
@CRWD 317
TGGGGAATATTGCACAATGGGCGCAAGCCTGATGCAGCCATGCCGCGTGTATGAAGAAGGCCTTCGGGTTGTAAAGTACTTTCAGCGGGGAGGAAGGAAGTAAAGTTAATACCTTTGCTCATTGACGTTACCCGCAGAAGAAGCACCGGCTAACTCCGTGCCAGCGGCCGCGGTAATACGGAGGGTGCAAGCGTTAATCGGAATTACTGGGCGTAAAGCGCACGCAGTCGGTTTGTTAAGTCAGATGTGAAATCCCCGGGCTCAACCTGGGAACTGCATCTGATACTGGCAAGCTTGAGTCACGTAGAGGGGGGTAGAATTCCAGTTGTAGCGGTGAAATGCGTAGAGATCTGGAGGAATACCGGTGGCGAAGGCGGCCCCCTGGACGAAGACTGACGCTCAGGTGCGAAAGCGTGGGGAGCAAACAGGATTAGATACCCT
+
,E8C@BFGGA9FGG,CFG<EFG::FFFGGEEFGFGFDDGGF<CCEGGG+66,,@EFEFFFCFGGC<FEDGGGFGGGG95FFGGGFAED@>>+C?FFG,8==CB@E,C,CDFF8?F?DCCFFFFGGGE7+:=F8CCE+<@3DFGFFEFEF7CFGFGF7*@:<DF::CC*CF7:F<F@CGG*/=83:*/<FF7@E2:CFFGG-*032<0C91;*:12<'FC=;GEG8EG#1CGFGFFC7@FFCBFBFFFCFDF<@EFC:C/<D=9@2@8ACG<D9@C@?A,@@7>>FFFF77AF@=B79,B8,,@CF8GECFF<GGGFE:,FFF<=<,=>+@C7GFEFGCFCGGB9A<;FDF8FCGF9D@<CGGGFFE=B,FEEE>GGCCFB8F@@,,DEAE<FGEF@F<8GDGFF@8,GGF8++C?GFFGFF@DACGFCFGGFAEE<CCCCC
@CRWD 318
TGGGGAATATTGCACAATGGGCGCAAGCCTGATGCAGCCATGCCGCGTGTCTGAAGGGGGCCTTCGGGTTGTAAAGTACTTTCAGCGGGGAGGAAGGGAGTAAAGATAATACCTTTGCTCATCGACGTTACCCGCAGAAGAAGCACCGGCTAACTCCGTGCCAGCAGCCGCGGTAATACGGAGGGTGCAAGCGTTAATCGGAATTACTGGGCGTAAAGCGCACGCAGGCGGTTTGTTAAGTCAGATGTGAAATCCCCGGGCTCAACCTGGGAACTGCATCTTGTACTGGCAAGCTAGAGTCTCGTAGAGGGGGGTAGAATTCCAGGTGTAGCGGTGAAATGCGTAGAGATCTGGAGGAATACCGGTGGCGAAGGCGGCCCCCTGGACTAAGACTGACGCTCATGTGCGAAAGCGTGGGTAGCAAACAGGATTAGATACCCT
+
GGFDGCFG9FGGDCFGGGGGFGGGGGGGGGGGGFFGFGGGGGFGGDGGGG,CFGFG<,FG@FEGGGGCFGEGGGGB,AFECGD?,C4>@FGB=CF=:B3+B,,<=,CCDFGBGE9CBFC,<<=CFC7@FGGG,<*@<*D,DCCCFFGGG7<<FDGGGD77EGF:FGCFGFGDE?GGGFCF&CGEECGG#;5:E8CGFFFGGE:C<9:ACGFFGGG5FGGC#*8DDE</:7CCE@,GE?<CACCFFFGGCFFGEFG>:7>:DEFFGFGFFGGFF=DF?8D<8,,,FC@3+3,,<@,,FD=@+++,,8CEB7F<FFAFFCEGFF4@8FCFDGGCFGGGGEGEGGGGGFE?,:,,FFACB<GGCF:F=CGGGGGGGC67EFC7GGF9FCFDGGGGGGGFCC,FEC+C7CGGGGGF@GFF8C,GGGGGGFGFGGFGGGFEC8CA6
@CRWD 319
TGGGGAATATTGCACAATGGGCGCAAGCCTGATGCAGCCATGCCGCGTGTATGAAGGGGGCCTTCGGGTTGTAAAGTACTTTCAGCGGGGAGGAAGGGAGTAAAGTTAATACCTTTGCTCATCGACGTTACCCGCAGAAGAAGCACCGGCTAACTCCGTGCCAGCAGCCGCGGTAATACGGAGGGTGCAAGCGTTAATCGGAATTACTGGGCGTAAAGCGCACGCAGGCGGTTTGTTAAGTCAGATGTGAAATCCCCGGGCTCAACCTGGGAACTGCATCTGATACTGGCAAGCTTGAGTCTCGTAGAGGGGGGTAGAATTCCAGGTGTAGCGGTGAAATGCGTAGAGATCTGGAGGAATACCGGTGGCGAAGGCGGCCCCCTGGACGAAGACTGACGCTCAGGTGCGAAAGCGTGGGGAGCAAACAGGATTAGATACCCT
+
GGGCCEGGGGGGGGGGGGG?EGGGGGGGGFGGGGGGGGGGGGGGGGGGGEGGGGFFDFGG+CFGGGGGGGFGGGEGGFGGGGGGGGGGGGGEGGFC@CD:FGGGFGGGGGFGGCEFGGCGGGCGGGC:FFFFGGGGGGGGGGGGFGFGDCEDGGG<FGGFGGGG3-GGCFFGGGCFCFGGGEGG>:GFFFFGGEG8C7CF=5EFGGG3GGGFCGGEFFEC>GGGG?CEEF<5EFAEFF>?<FGGFFFD<GF+#<-CF>CGGGFFC@EFCGFEF@FFFDGF@ECFGGCDD@,GGCGGGFF:+FFFGF@@:FF=GFGFA8FEF@EFGGGGGGECGGFGGGGGGFFGGGGGGGGGGGGCGGFGFEFFEGGGFGGGGGGGGF@CGGGGGGECGCFGFF@C7EAFCGGF7DGGFFF@@EGFFGGGGGGGGEGDGFF<FFGGC<CCC
@CRWD 320
TGGGGAATATTGCACAATGGGCGCAAGCCTGATGCAGCCATGCCGCGTGTATGAAGAAGGCCTTCGGGTTGTAAAGTACTTTCAGCGGGGAGGAAGGTGTTGAGGTTAATAACCTCAGCAATTGACGTTACCCGCAGAAGAAGCACCGGCTAACTCCGTGCCAGCAGCCGCGGTAATACGGAGGGTGCAAGCGTTAATCGGAATTACTGGGCGTAAAGCGCACGCAGGCGGTCTGTCAAGTCGGATGTGAAATCCCCGGACTCAACCTGGGAACTGCATTCGAAACTGGCAGGCTAGAGTCTTGTAGAGGGGGGTAGAATTCCAGGTGTAGCGGTGAAATGCGTAGAGATCTGGAGGAATACCGGTGGCGAAGGCGGCCCCCTGGACAAAGACTGACGCTCAGGTGCGAAAGCGTGGGGAGCAAACAGGATTAGATACCCT
+
EFGGGGGGGGGGGGGGGGGGCEFGGGGGGGGGGGEGGGGGGGGGGGGGDEGGGGGGGGGGGGGGGGGGGBFFGGGGGGGGGGGFDGGGGGGGGGFGDFGGGGGGGFCGGGGFGGGFDFFCGCGGFGGFGGGGGGGDFGGGGGG8E7CEC:8:C:EFGG6GGGGG>BCFFGGDFGGECFGGDGEGGFEGGGGGG=CCCC;GGGCFDFG>GFCFGEGECEGGGGGGGGGGGGG?5?CFGGC<:CDC%/?8FGGCGGGEEEFDF<F<>GGC9GGGFGCFFFGFFGFCG7GFFGGGGFGGGGGF9FFGGGGGDGGGGGGEAEB,,GGGGGFECGC@F,EFCGFGDGGGFEEGGGGGGGFFGC@FF:@FDGGEFGGGGGGGGEEEGGGGGGGDGGGFGGGGGFFECGGC@EGGFGGGGGGGFEFEAFGDGGGGGFC,CFGFCCCCC
@CRWD 321
TGGGGAATATTGCACAATGGGCGCCAGCCTGATGCAGCCATGCCGCGTGTGTGAAGAAGGCCTTCGGGTTGTAAAGCACTTTCAGCGGGGAGGAAGGCGATAAGGTTAATAACCTTGTCGATTGACGTTACCCGCAGAAGAAGAACCGGCTAACTCCGTGCCAGCAGCCGCGGTAATACGGAGGGTGCAAGCGTTAATCGGAATTACTGGGCGTAAAGCGCACGCAGGCGGTCTGTCAAGTCGGAGGTGAAATACCCGGGCTTAACCTAGGAACTGCATTCGAAACTGGCAGGCTAGAGGCTTGTAGAGGGGGGGAGAATTCCAGGTGTAGCGGTGAAATGCGTAGAGATCTGGAGGAATACCGGTGGCGAAGGCGGCCCCCTGGACAAAGACTGACGCTCAGGTGCGAAAGCGTGGGGAGCAAACAGGATTAGATACCCT
+
G?EC@B@FGGG9FFGC8C;,C<@C+CBDFCFGGGGGGCE,CEFGCB+@:FEGCFEEGG@FGGFFGDGGGGGBAFFFG<GGGFFFFGGGG>EC7FC8BF@:@@F,BDDD9FGGGGGG,C>B+3C+:>+8@FE8FCFGGGFGFFF,>FBCC7:E:<<<B:CCCGG,<CAEF7BBECGGFGGGCFGEG8;E@@+*;*;CFGE8E**;AECC9+2;8*:;FEG*:EEEG>=5:EC*:CG,:<;,(:026#2,?@0,3'0FC>5C>?#=@?<C#FD5@C@=,C>*+FCD>C@<CF>38,AF>=>,F=9CGGCCEEFCFC,5B<FF<<B,,CGF:7EF?C,C,C7GFF<GGFF=:,@DE,AEB,=7@+7FGGF@FF@CCECGF@>F8CFEDFC99CCC,;GGGFF@,F@@,FFFEEEGGGGEF?GFC,GGGGFDCEAFFFC<BA,CB
@CRWD 322
TGGGGAATATTGCACAATGGGCGCAAGCCTGATGCAGCCATGCCGCGTGTATGAAGAAGGCCTTCGGGTTGTAAAGTACTTTCAGAGGGGAGGAAGGGAGTAAAGATAAAACCATTGCTCATTGACGTTACCCGCAGAAGAAGCACCGGCTAACTCCGTGCCAGCAGCCGCGGTAATACGGAGGGTGCAAGCGTTAATCGGAATTACTGGGCGTAAAGCGCACGCAGGCGGTTTGTTAAGTCAGAATTGAAAGCCCCGGGCTCAACCTGGGAACTGCATCGGATACTGGCAAGCTTGAGTGTCGTAGAGGGGGGTAGAATTCCAGGTGTAGCGGTGAAATGCGTAGAGATCTGGAAGAATACCAGTGGCGAAGGCGGCCCCCTGGACAAATACTGACGCTCGGGTGCGAAAGCGTGGGGAGCAAACAGGATTAGATACCCT
+
<CFFG::CCFFCGGGGGGDFCFC+CCEFGEEGGGGFFF986EE@FGGGDGFEEFGCGGGGE,C,ECF7CB@CGGFA<CCCEA,5,,CFDED:+BE4=C<CCFCFF,EFG9FCC,C<,C:,A?FGGCFBBC>,:@7B+83@FDEFFEGG7CEFDGC=FGFGE<FC>CC:<CCF7:BF;@FC5CE77CFGCGGCC<FC2<CCGC;C:A,;E>;88EC8C98C*0*5:>88<FFFGGC@C9C<7G@<2##2,FC***7:*<@3,C>88+,FE;D@3,F@6*@+9F,,<>9CGFF><>=<F8F@+=+D?DEC@4F<,FBFABE8F=B,9A,7FCF@GGGGFC@GGGFFAFA8FC?FC9<,CCACFCE,GCGFCB:,>@@@+:::<C6,6;@;,,,@F@@@+@::6,F@8,@A@CGFB@C,,FCFEC,<CCCFFFFECC8CC@CCC
@CRWD 323
TGGGGAATATTGCACAATGGGCGCAAGCCTGATGCAGCCATGCCGCGTGTATGAAGAAGGCCTTCGGGTTGAAAAGTACTTTCAGCGGGGAGGAAGGGAGTAAAGTTAATACCTTTGCTCATTGACGTTACCCGCAGAAGAAGCACCGGCTAACTCCGTGCCAGCAGCCGCGGTAATACGGAGGGTGCAAGCGTTAATCGGAATTACTGGGCGTAAAGCGCACGCAGGCGGTTTGTTAAGTCAGAGGTGAAATCCCCGGACTCAACCTGGGAACTGCATCTGATATTGGCAAGCTTGAGTGTCGTAGAGGGGGGTAGAATTCCAGGTGTAGCGGTGAAATGCGTAGAGATCGGAAGGAATACCGGTGGCGAAGGCGGCCCCCTGGACGAAGACTGACGCTCAGGTGCGAAAGCGTGGGGAGCAAACAGGATTAGATACCCT
+
FG?C@EEEGAFGGGDFFFFC@CC:FCFFF8F,CEDFF@FFGGGDECEFGEFGGGGFGFGGDFGGFFGGFGG,,CFEGFAFFGGGFGGEC@@F@CFGG7C:F,FGGDCFBAEFGD@C<BEGGGCGGDG+FDB,>FEGEGGGFFG8BBF@C*CCFGCGFDFCEGGGGGFGFGGGGBBFGFFGE:7CCG7CEFGGGC?=8<2;8C;E:EG9GGFFC?CG#*:C+8C2#2<2/GFCCGFF7C@FCCCEA#7:@@9=<8CFF@3#D:$><8?@F*A=FFFFFF>=7C:,<,:F+,:<<,@D,D@@+=FE>,CGGEFFFE,C8,EB,GFCFA,688+@<AAGEB7C7DB9EEFFB+8,C,C?5CFE@C@F8,::<FGGGGGECGGEE<:F@<D-FCE@GFCCGGF<8E@@,GCEFEGDDGF@EFCEC,<FGFFCCGFGGGFGCCCCC
@CRWD 65789
TGGGGAATATTGCACAATGGGCGCAAGCCTGATGCAGCCATGCCGCGTGTATGAAGAAGGCCTTCGGGTTGTAAAGTACTTTCAGCGGGGAGGAAGGCGATACGGTTAATAACCGTGTTGATTGACGTTACCCGCAGAAGAAGCACCGGCTAACTCCGTGCTAGCAGCCGCGGTAATACGGAGGGTGCAAGCGTTAATCGGAATTACTGGGCGTAAAGCGCACGCAGGCGGTCTGTCAAGTCGGATGTGAAATCCCCGGGCTCAACCTGGGAACTGCATTCGAAACTGGCAGGCTAGAGTCTTGTAGAGGGGGGTAGAATTCCAGGTGTAGCGGTGAAATGCGTAGAGATCTGGAGGAATACCGGTGGCGAAGGCGGCCCCCTGGACAAAGACTGACGCTCAGGTGCGAAAGCGTGGGGAGCAAACAGGATTAGATACCCT
+
GGGGGGGGGGGGGGGGGGGGGGGGGGGGGGGGGGGGGGGGGGFGGGGGGGGGFGGGGGGGGGGGGFGGGDGGGGGGGGGGGGGGGGGGGGGGGGGGGGGGDEGGGGGGGGGGGGGGGGGGFFFGGFF@FGGGGGGGGGGGGGGGFCFFDGGGFGGGGGGGGGGFGFGDFGGGG:GGFGFGGCEGGGGGGGGGGFGGECCEEGCFGGGGGGFGGGGGGEDGFGGGFGEGGGGEDGF2<CCCGFDFGEGC9<FFFFGGGGGGG@89AFCGGGGGGFGFF>GGGGGGEGGGGGGFFAFE@9FFF9;D9FFDGGGGF9FDFFFFFCGEFDGGFCC?GGFFF+B+7GGGDFGFFE<GFAF<EFGF@CGGGGGEFFFCGGGGGGGGGEEAGGGFGFGGGGGGGGGFGF7EGGGGGGGGGGGGGGGGGGGGFFAGGGGGGGFGCCCCC
@CRWD 325
TGGGGAATATTGCACAATGGGCGCAAGCCTGATGCAGCCATGCCGCGTGTATGAAGAAGGCCTTCGGGTTGTAAAGTACTTTCAGCGGGGAGGAAGGCGATAAGGTTAATAACCTTGTCGATTGACGTTGCCCGCAGAAGAAGCACCGGCTAACTCCGTGCCAGCAGCCGCGGTAATACGGAGGGTGCAAGCGTTAATCGGAATTACTGGGCGTAAAGCGCACGCAGGCGGTCTGTCAAGTCGGATGTGAAATCCCCGGGCTCAACCTGGGAACTGCATTCGAAACTGGCAGGCTAGAGTCTTGTAGAGGGGGGTAGAATTCCAGGTGTAGCGGTGAAATGCGTAGAGATCTGGAGGAATACCGGTGGCGAAGGCGGCCCCCTGGACAAAGACTGACGCTCAGGTGCGAAAGCGTGGGGAGCGAACAGGATTAGATACCCT
+
GGGGGGGGGGGFGGGGGGGGGGGGGGGGGGGGGGGGGGGGGGGFGGGGGGGGGGGGFGGGCGFGGGGGGCFFFGGGGGGGGGGGGFGEGGDGGGGGGGGGGGFFG?FGGGGGGEGGGGGGGGGGGGGFGGGGGDGGGGGGGGGCF,FFEEGGGGGGGGGFGGGGGGGGGGGGGEGGGGGGGGDGEEGGGGGGGEEGGGGGGGGGGGGGFEFGGCGGGGGGEGDDEGEGDGG?FBFFGGGFEGGGFGFFGGFEGG?EGGGGGFCFDFE8GGGFGGGFDGGGFFG=F<CF77GFCDCGGGF8GGGFGGGGFFGFFFGFGFGF8GGGGGGGGGGEEFFGGGGGGGGGGGGFCGGGFF<FGGFCEDGGGGGGGGGGGGGGGGDGEGGGGGGGGFGGDGGGGGGGFDGEDDGGGGGGGGGGGGGGGGGGGGGGGGGGGGGGCCCCC
@CRWD 326
TGGGGAATATTGCACAATGGGCGCAAGCCTGATGCAGCCATGCCGCGTGTATGAAGAAGGCCTTCGGGTTGTAAAGTACTTCCAGCGGGGAGGAAGGGAGTAAAGTTAATACCTTTGCTCATTGACGTTACCCGCAGAAGAAGCACCGGCTAACTCCGTGCCAGCAGCCGCGGTAATACGGAGGGTGCAAGCGTTAATCGGAATTACTGGGCGTAAAGCGGACGCAGGCGGTTTGTTAAGTCAGATTTGAAATCCCCGGGCTCAACCTGGGAACTGCATCTGATACTGGCAAGCTCGAGTCTCGTAGAGGGGGGTAGAATTCCAGGTGTAGCGGTGAAATGCGTAGAGATCTGGAGGAATACCGGTGGCGAAGGCGGCCCCCTGGACGAAGACTGACGCTCAGGTGCGAAAGCGTGGGGAGCAAACAGGATTAGATACCCT
+
FGGFEGGGGGGGGGGGGGAFGCFF@FGGGFGGGGGGGGFGFFGGGGGECEGGGGFGGGGGGGGGFFECEGGCFFFGFGGGFGGGFGCEEG+@:CFFGGGGGFFFFDEAAF,,BFGCFFACFEGAF>>8DFGGCECGEGGGGG@GG87:-<CCFG@GGGC::FCCCGB<CFGGGGGG?GCFE:<FCFG>FFGFEC?:FFFEEEEFGGA@EDF8?EEE:CE?CCDFGEFCDFGFGE5;<CFCCG9C6,#ECGFGEFFFGFECFFGFFGCFFFE59@EFD=9FEFGDFACFGGDF73@+GFCFGEGGGGGCGGGGFFD?FFFGGGGGGFCGC:@C<FFFEFCEGGGGGFF:,9GGGGGGGGGF=C>GF7BGFEF:B7FEGGEDFGGGGF@GGEAGGGGGFGCFEGFDGGEAGGGGEGGGGGFFCCGFEGFFF<AFGFFFCCCCC
@CRWD 327
TGGGGAATATTGCACAATGGGCGCAAGCCTGATGCAGCCATGCCGCGTGTATGAAGAAGGCCTTCGGGTTGTAAAGTACTTTCAGCGGGGAGGAAGGCGATAAGGTTAATAACCCTGTCGATTGACGTTACCCGCAGAAGAAGCACCGGCTAACTCAGTGCCAGCAGCCGCGGTAATACGGAGGGTGCAAGCGTTAATCGGAATTACTGGGCGTAAAGCGCACGCAGGCGGTCTGTCAAGTCGGATGTGAAATCCCCGGGCTCAACCTGGGAACTGCATTCGAAACTGGCAGGCTAGAGTCTTGTAGAGGGGGGTAGAATTCCAGGTGTCGCGGTGAAATGCGTAGAGATCTGGAGGAATACCGGTGGCGAAGGCGGTCCCCTGGACAAAGACTGACGCTCAGGTGCGAAAGCGTGGGGAGCAAACAGGATTAGATACCCT
+
EEFF7CFEF<EACE?FGFEFFCE7@@F,C,C@F@C<D8@8,@CFGEBFC:EFAE9,::<F,,,66CF:CCC?<EEFEFFAF,C,??CCEE+@FB<FG,>F+8=?><CE?9?,,,8>EGC@7>AFC,@+@FC>3CC<:CFCAFG8F,>*>:*:8<BF,B;C<F<F*,,=3<*<F*=<EFE<*:BG>E58ECEGC</783<EE>?C2F@CEFG2FF@EF:GE<D<5FEFE9-C?7A8ACC<=<7CGC9G::9GE>GDGGGFFA>:GFCD;,F,C8<=F:@7FC=@,:>FGFFCFF=<,=9B8GF?=,CFCB7??CA75F@GGCCGFGGEC6+DEEB,B,7@F7GGFGGFE@GF<CFEGGFFCEFGGGFB@DFB,CCFF@+GEFGFFFE@CF9GGFCEF7CGF8F7EDGGCFFGEGEFC8FFFGGGF@F9AE,CE9EDFCCC@A
@CRWD 328
TGGGGAATATTGCACAATGGGCGCAAGCCTGATGCAGCCATGCCGCGTGTCTGAAGAAGGCCTTCGGGTTGTAAAGTACTTTCAGCGGGGAGGAAGGCGATAAGGTTAATAACCTTGTCGATTGACGTTACCCGCAGAAGAAGCACCGGCTAACTCCGTGCCAGCAGCCGCGGTAATACGGAGGGTGCAAGCGTTAATCGGAATTACTGGGCGTAAAGCGCACGCAGGCGGTCTGTCAAGTCGGATGTGAAATCCCCGGGCTCAACCTGGGAACTGCATTCGAAACTGGCAGGCTAGAGTCTTGTAGAGGGGGGTAGAATTCCAGGTGTAGCGGTGAAATGCGTAGAGATCTGGAGGAATACCGGTGGCGAAGGCGGCCCCCTGGACAAAGACTGACGCTCAGGTGCGAAAGCGTGGGGAGCAAACAGGATTAGATACCCT
+
GGGGGGGGGGGGGGGGGGGGGGGFGGGGGGGGGGGGGGGGGGGGGGGGCEFGFGGGGEGGCFFGGGGGGGGGFGGFGGGGFGGGGGGGGGCGDEFGD8FEEGGGGBDGGGGGFGGGGGFGEFGGGGGFGGEFGGDGGGFGGG?AF@FFG7CFG??GGGFFEGGGGGGGCGDGEFGEGGGFEGC;?EEGGGFCFCEBCGFGCEE<GGGGGGGCGGGGDGGE:DEDEGFEDGGEGFFCCGDFCGGE;GF@@<<9C8@FCC8DFGFGFGE7BD;FDF>FDCFGCGFGCGGGGGFGGGGGGFF:GFGGGGGGGFGGGFFA9FGFFGF?GGGGGGGFDGGGGGGGEDCDCFE,DGGGGGCGGFGGGGFGGGGGGGGGGGEF7CEEFGGGGGGGGFFGGGFGGFCFFFGFCGGGGGGGGGGGGFGFGGGGGGGGGGFFGGGGCC@CC
@CRWD 73522
TAGGGAATCTTCCACAATGGACGCAAGTCTGATGGAGCAACGCCGCGTGAGTGAAGAAGGTTTTCGGATCGTAAAGCTCTGTTGTTGGTGAAGAAGGATAGAGGCAGTAACTGGTCTTTATTTGACGGTAATCAACCAGAAAGTCACGGCTAACTACGTGCCAGCAGCCGCGGTAATACGTAGGTGGCAAGCGTTGTCCGGATTTATTGGGCGTAAAGCGAGCGCAGGCGGAATGATAAGTCTGATGTGAAAGCCCACGGCTCAACCGTGGAACTGCATCGGAAACTGTCATTCTTGAGTGCAGAAGGGGAGAGTGGAATTCCATGTGTAGCGGTGGAATGCGTAGATATATGGAAGAACACCAGTGGCGAAGGCGGCTCTCTGGTCTGCAACTGACGCTGATGCTCGAAAGCATGGGCAGCGAACAGGATTAGATACCCT
+
CD<FE8<CFG<CA9FCFFF8EFG7F7FD<<E<FFC,BFGC<@7FDEGFF@FCC,CFF@ECEGGGDFEBBFGG,E=EFGFDE,5FG==8C7E,,:BEF8EFFGFGDGCEFCFDFG?FGGGFAFFCGGGGGGGGGGGGF+>FFFFGD9,>B:=BFGGGGGGGGGGGGCFGDCFB@FEC;4:@6FFGGGGGCCF:C<=7FG3C.*4=ACFGGGGGEGGGF@CC?:C:>GCE5EEGFG,<ECFD@F,<BF@C<CFF@7G0GFFEEAFFC+AC@<CEFB9@6GGGGF<FEECCGDGEDE,GGFF<CF<8A=8,B,9FA,,?,<A,B<GFEA<>48FC,GGGGFCC=,GFFF9EFFFFFCE9ECE8FGGF@7CGGFB,CC7EFEFE<@C,ECGFE9EFC@FC:8FFC,+CEGGFGFFFC6-C,GGGFBCFGECFCFFFFGFFA-9CB
@CRWD 330
TGGGGAATATTGCACAATGGGCGCAAGCCTGATGCAGCCATGCCGCGTGTATGAAGAAGGCCTTCGGGTTGTAAAGTACTTTCAGCGGGGAGGAAGGCGATAAGGTTAATAACCTTGTCGATTGACGTTACCCGCAGAAGAAGCACCGGCTAACTCCGTGCCAGCAGCCGCGGTAATACGGAGGGTGCAAGCGTTAATCGGAATTACTGGGCGTAAAGCGCACGCAGGCGGTCTGTCAAGTCGGATGTGAAATCCCCGGGCTCAACCTGTGAACTGCATTCGAAACTGGCAGGCTAGAGTCTTGTAGAGGGGGGTAGAATTCCAGGTGTAGCGGTGAGATGCGTAGAGATCTGGAGGAATACCGGTGGCGAAGGCGGCCCCCTGGACAAAGACTGACGCTCAGGTGCGAAAGCGTGGGGAGCAAACAGGATTAGATACCCT
+
EECEGEC8@9CFFFGF6@ECGFG@CFG?FDFGGGGGGG-C9FFF@FFGG7FAFGGFGEGGGC<=EEFG8CC?EFGGGGGGGDFFFEGGGE:FGGGGGGGGGGEFD<?FGFGF9DFFDD==F@EFFAC:FG7FCFGBFFGF?EFECDFFDGGGGGCCF7<FG@FFFB7=<<<FGEEECCCGE:FEEDC>:?:C<3;C8#<CEEGGFFC?C8;C>6;88C>=CC9CCGGEGFF<:,8CFECCEGGEE?C@@EFCCB<B@><CFGF<@7GF@#9GF<;>8@CB@EFCCD38FF>,<@EFDCCGF<=,E,CC@+DDEFEE<AA<FFF8GGGGGDGGCFA?5:??:C,DEFF=9,EFE9?FAA?GGGGGGF:FC=7FB7DFBCFEGFFGGGGGFEAEEGGGDGGFFC7FFCGGGGGGGEFFGFGFDF@C<CGGGGFGGGGGCC@CB
@CRWD 52500
TGGGGAATATTGCACAATGGGCGCAAGCCTGATGCAGCCATGCCGCGTGTGTGAAGAAGGCCTTCGGGTTGTAAAGCACTTTCAGCGGGGAGGAAGGCGGTGAGGTTAATAACCTTGTCGATTGACGTTACCCGCAGAAGAAGCACCGGCTAACTCCGTGCCAGCAGCCGCGGTAATACGGAGGGTGCAAGCGTTAATCGGAATTACTGGGCGTAAAGCGCACGCAGGCGGTCTGTCAAGTCGGATGTGAAATCCCCGGGCTCAACCTGGGAACTGCATTCGAAACTGGCAGGCTAGAGTCTTGTAGAGGGGGGTAGAATTCCAGGTGTAGCGGTGAAATGCGTAGAGATCTGGAGGAATACCGGTGGCGAAGGCGGCCCCCTGGACGAAGACTGACGCTCAGGTGCGAAAGCGTGGGGAGCAAACAGGATTAGATACCCT
+
GGGGGGGGGGGGGGGGGG9FFGGDGGGGGGFGGGGGGGGGGFGGGGGGG@FFFGGGFFFF<FGGGGGGGGGGGGGGGFGGGGFEEFGGDGGGGG8ECGGGGGGGGFGGGGGGGGGGGFGGGGGGGGGFBEGGGDG7CEGGGGFGGFFGCGEEFGCFGDFDFFFFGGGGGGGGGDGGGGFFDCDGG;EEGGGFGEGGG>GGGGG1FGCFGGGGGGGGGGGE:GGFEEDGGGFE8EF9CGGGEF?GFGGFGFDDGCCCGGFFGGGEDFGFGGGGGFGGGGGGGFGGGGCGGFD8GDGFGFGGDFFGGGGGGGGGGFF<FGGFEEGGFGGFCGGEGGGFA@CGGGF<GGDGGEGGGGGGGGGFGGGFGGGGGGEEGGGGGGFE?GGGGGGGGGGGGGGGGGGGFFDGFCCGGGGGGGGGGGGGGGGGGGGGGGA<GGGFCCCCC
@CRWD 332
TGGGGAATATTGCACAATGGGCGCAAGCCTGATGCAGCCATGCCGCGTGTGTGAAGAAGGCCTTCGGGTTGTAAAGCACTTTCAGCGGGGAGGAAGGCGTTAAGGTTAATAACCTTGTCGATTGACGGTACCCGCAGAAGAAGCACCGGCTAACTCCGTGCCAGCAGCCGCGGTAATACGGAGGGTGCAAGCGTTAATCGGAATTACTGGGCGTAAAGCGCACGCAGGCGGTCTGTCAAGTCGGATGTGAAATCCCCGGGCTTAACCGGGGAACTGCATTCGAAACTGGCAGGCTAGAGTCTTGTAGAGGGGGGTTGAATGCCAGGTGTAGCGGTGAAATGCGTAGAGATCTGGAGGAATACCGGTGGCGAAGGAGGCCCCCTGGACAAAGACTGACGCTCAGGTGCGAAAGCGTGGGGAGCAAACAGGATTAGATACCCT
+
FGGCFBFGACCFCGGGGGG8FFGGEGGFEEFGGGGGCCFGFFGGE7@FCE<6CEEFGGDE,:CFFGGGC?FC?F,<CEEFEF<EFGGGGGEGGGFGGGG7F:>FF<FGGFGFG,3,C=FFGGCE9DF+@CF9B7CFEGGG8A<CCFGGGGCCGG?:CF*=*6,,FFEGGGGGEEG:;C,==CGGC?>/@FFFG8.ECCCC=>C<23)<C:GCC8CCEFC3CGDGEEF5CCEC8?,3>F<GE5FFC;7#F<::>+0#B:8GEE;<FFG#4FCD?F<?FD<C5FEFF<FD:D93,,DC,3<8GFEFCFEGF7=48FEFGEFB,EE,DGFFF:CFFEDE<8+EF<C:C<,B,GDFGEFAGFC7EF8,6,@CFGGFC,,@76+C@?GGEEEFGEFFC7GFFE,@,DFC,6CFFEFFGDGGGFGGGFEGEGGGGFGEGGGGCCCCC
@CRWD 57298
TGGGGAATATTGCACAATGGGCGCAAGCCTGATGCAGCCATGCCGCGTGTATGAAGAAGGCCTTCGGGTTGTAAAGTACTTTCAGCGGGGAGGAAGGGAGTAAAGTTAATACCTTTGCTCATTGACGTTACCCGCAGAAGAAGCACCGGCTAACTCCGTGCCAGCAGCCGCGGTAATACGGAGGGTGCAAGCGTTAATCGGAATTACTGGGCGTAAAGCGCACGCAGGCGGTTTGTTAAGTCAGAGGTGAAATCCCCGGGCTCAACCTGGGAACTGCATCTGATACTGGCAAGCTTGAGTCTCGTATAGGGGGTTAGAATTCCAGGTGTAGCGGTGAAATGCGTAGAGATCGGAGGAATACCGGTGGCGAAGGCGGCCCCCTGGACGAAGACGGACGCTCAGGTGCGAAAGCGTGGGGAGCAAACAGGATTAGATACCCT
+
<EFCGE@GGG9<FFCCC<E@F<CBEGGGGGGGGGFFFGGGGGGGGDG7FC8<EF<BE<ECCECFF77CGCGGGCGGGGGGGGGGGGGGGGGGGDGC7FFGGC<CFFCGFDFAFFFGFGCF@DA,CFGFFGFFFCFFFGGFGDGGGGGGDGEGFF9FGGF7FCGGGFCFFEGGG::FECFCGGGGGGGGGGGGGD*CG7<FGG>FFF.=GEGGGCEGDFGG:EGDGCGG;CE=GGC9F:>C<GG<,#GGFFG@FCC>8>FFCC8C@5D,D,@8A..4FBCEG@3,<737GGGF@,>:,,+=+GED73+7GGFFDFFC<8FBB,@FF?FFCGGEFFE@<C:B:7FE<FFFGGCGGFGFGGGFEE<EGGGFF:EGCGFF+@F8@EDGGGGGGGGF:CFCGFC8GGGEFGGGGGDEGFGGGFGFCGGFFCFGF<CAFFFC9A9C
@CRWD 52755
TGGGGAATATTGCACAATGGGCGCAAGCCTGATGCAGCCATGCCGCGTGTGTGAAGAAGGCCTTCGGGTTGTAAAGCACTTTCAGCGGGGAGGAAGGCGTTAAGGTTAATAACCTTGTCGATTGACGTTACCCGCAGAAGAAGCACCGGCTAACTCCGTGCCAGCAGCCGCGGTAATACGGAGGGTGCAAGCGTTAATCGGAATTACTGGGCGTAAAGCGCACGCAGGCGGTCTGTCAAGTCGGATGTGAAATCCCCGGGCTTAACCTGGGAACTGCATTCGAAACTGGCAGGCTAGAGTCTTGTAGAGGGGGGTAGAATTCCAGGTGTAGCGGTGAAATGCGTAGAGATCTGGAGGAATACCGGTGGCGAAGGCGGCCCCCTGGACAAAGACTGACGCTCAGGTGCGAAAGCGTGGGGAGCAAACAGGATTAGATACCCT
+
GGF@GEGGGGGFD9FFFGGGGGGGDGGGGGFGGGGGFGGGGGGGGGGGGGGFGFGGGGG8FGGGGGGGGGGGGGGFGGGGGGGGGGGGEGC7FGGGGGGGEGGFGDFGGGGGGGGFGGGG7>FG?FG:FGGFFGGC7F@FGGGGGGGGEEGGF>GFGGFCC@FGGGGG>GGGGEFGGGGG?EFGG=GGGGGGGEEGGGGGGGG>GGF:GFGGGFEE5GFF*GGFFGGGGGGCE>?<CFGFEEFGGGGGFCGGGEGFEGDGDCGFFFFF=DFFFFFEFDGGCAFGGGCFFB9GGFADEAD=<FGGGGGGGGGGGCGGGGGGGGGGGGGDGGGGGGGGGGDGGFFGGGGGGGGGGF9GFFF>EGGGGGGGGF>GGGDGGGF7CFFFE9GGGCGGGGGGGGGGFGGEC;EGGGGFCGEGGGFGGGGGGGGGGFFGFGGFCCCCC
@CRWD 58840
TGGGGAATATTGCACAATGGGCGCAAGCCTGATGCAGCCATGCAGCGTGTATGAAGAAGGCCTTCGGGTTGTAAAGTACTTTCAGCGGGGAGGAAGGGAGTAAAGTTAATACCTTTGCTCATTGACGCTACCCGCAGAAGAAGCACCGGCTAACTCCGTGCCAGCAGCCGCGGTAATACGGAGGGTGCAAGCGTTAATCGGAATTACTGGGCGTAAAGCGCACGCAGGCGGTTTGTTAAGTCAGATGTGAAATCCCCGGGCTCAACCTGGGAACTGCATCTGATACTGGCAAGCTTGAGTCTCGTAGAGGGGGGTAGAATTCCAGGTGTAGCGGTGAAATGCGTAGAGATCTGGAGGAATACCGGTGGCGAAGGCGGCCCCCTGGACGAAGACTGACGCTCAGGTGCGAAAGCGTGGGGAGCAAACAGGATTAGATACCCT
+
FGG?CEEGGGGGGGGGGGC8FFGGGGGGGGGGGGGGGGGGGGG,CFE@EEEFGFGGFGGGGGDGGGGGFGGGGFCFFGGGGFFGFGGGGGGGGGGGGGE:BF?FFFGGGFGGGGGGGGGGGGGGGGGGGGCCFGGGCFGGG<@FFGG?GEGGGGDFBEGGGGGG>CGGGDEGG;GGGDGGC0FEEFCFGC)FGGG5FG@FEGEGGFGGGGGGGEGGGEGGGGEC>EGEEEGFGGGGFGFFFGGGFFFFGGGF7AGGGGGFEFGGFCGF:GGGGEFGGGGFEGGGGGGFFFGFGGFFFD@+EEF;9GGGFFDFGGGGGGGGEFEGGFFC=ECFA<<DFCGGGFGFFC5:,?F<FF<GGGGGGGGCCGGGGE7C:GGGFDGGGDF:@C@GGGFEFEGEGGFGGGDGGFDGGDGGGGGGGGGGGGGFAGGGGGGGGFEF@CCCC
@CRWD 57688
TGGGGAATATTGCACAATGGGCGCAAGCCTGATGCAGCCATGCCGCGTGTATGAAGAAGGCCTTCGGGTTGTAAAGTACTTTCAGCGGGGAGGAAGGTGTTGAGGTTAATAACCTCAGCAATTGACGTTACCCGCAGAAGAAGCACCGGCTAACTCCGTGCCAGCAGCCGCGGTAATACGGAGCGTGCAAGCGTTAATCGGAATTACTGGGCGTAAAGCGCACGCAGGCGGTCTGTCAAGTCGGATGTGAAATCCCCGGGCTCAACCTGGGAACTGCATTCGAAACTGGCAGGCTAGAGTCTTGTAGAGGGGGGTAGAAGTCCAGGTGTAGCGGTGAAATGCGTAGAGATCTGGAGGAATACCGGTGGCGAAGGCGGCCCCCTGGACAAAGACTGACGCTCAGGTGCGAAAGCGTGGGGAGCAAACAGGATTAGATACCCT
+
@@FDGEEGFFFAEFCFFGGFGGGGGGDGGGCFFGGGGGGGGGGGGGCGGGFGGFGA<CEFGGGGGGGGGEEGGGGFFGGGGGGFGGGGGDFGGCF@FAFFFFGF@<F,B<FFFDFF@FCFGDGFFGGE@FGGG7EFEG7CEC8FGGGG0GGGGGFFGG41CBFGGG>GGGG?GGGGDGGFGGGGCEGGCDGGGGGC<C=GFAAEGGGGGFGGGCEGGCFGGGGGGEGGEGE<:EGFAFGFCCEEDFFCGF?C7EDGGGGEEGGGGGG0GGD>@CB>C:CAFFFDGGGGFD=8B,>CD=B,9GFE<8GEEGGF<AF?B<=,CGGFGFFF7GGGGGGGGGGGGGGGGGGFEC8GGGFGGGGDFCGGFGGGGGGEGFF7EC@78GGGFFGGGGGGGFGFCCFGFCF@C87FGDGGGGGGFFGGGGGFC<FFGFCGGGGGCCCC@
@CRWD 89215
TGGGGAATATTGCACAATGGGCGCAAGCCTGATGCAGCCATGCCGCGTGTATGAAGAAGGCCTTCGGGTTGTAAAGTACTTTCAGCGGGGAGGAAGGCGATACGGTTAATAACCGTGTTGATTGACGTTACACGCAGAGGAAGCACCGGCTAACTCCGTGCCAGAAGCCGCGGTAATAAGGAGGGTGCAAGCGTTAATCGGAATTACTGGGCGTAAAGCGCACGCAGGCGGTCTGTCAAGTCGGATGTGAAATCCCCGGGCTCAACCTGGGAACTGCATCCGAAACTGGCAGGCTTGAGTCTCGTAGAGGGAGGTAGAATTCCAGGTGTAGCGGTGAAATGCGTAGAGATCTGGAGGAATACCGGTGGCGAAGGCGGCCTCCTGGACGAAGACTGACGCTCAGGTGCGAAAGCGTGGGGAGCAAACAGGATTAGATACCCT
+
CECAFEE8EACGGGG<EC,,,ECEGECFG8FFFGDC;BBFFFFGGGGGGGFGFFGGED<=FFG89FGGCCBCEFCAF9CEA,CDFCGGEGGFGGFGEEGGDFGFGDCGGFFDDFF:DGCC=<3FCFEFGFG<F7CC@C@FFF78?FEEGGEFGFGG?C2=FEFF%/DBEE:C@<FE$D#C<FGGGGGF>CC;FECE>FFGG8EFFFD?CE;G@CEGGFEBEEGEACEGGGGGGGDFGEDGGEGGGF@;:CCCFGDGEGGGFDCBF.FGGGFFGGCECB?@6C<FG@GECFFGF9GGFCCECGGGGGFEF8GFGFFCF<FGGEDDFCGGGGGGGGFGGEGFCGGGGFE<CFEGGDFGGFGGGGGGGGGGGGGEGCGFGGGF<FGGGGFGGGGF@FCFEF@F@C+CGGGFD,7GGGGEFGDAGGGF<GFGFGDGGFFCBCCCC
@CRWD 338
TGGGGAATATTGCACAATGGGCGCAAGCCTGATGCAGCCATGCCGCGTGTATGAAGAAGGCCTTCGGGTTGTAAAGTACTTTCAGCGGGGAGGAAGGGAGTAAAGTTAATACCTTTGCTCATTGACGTTACCCGCAGAAGGAGCACCGGCTAACTCCGTGCCAGCAGCCGCGGTAATACGGAGGGTGCAAGCGTTAATCGGAGTTACTGGGCGTAAAGCGCACGCAGGCGGTTTGTTAAGTCAGATGTGAAATCCCCGGGCTCAACCTGGGAACTGCATCTGAGACTAGCAAGCTTGAGTCTCGTAGAGGGGGGTAGAATTCCAGGTGTAGCGGTGAAATGCGTAGAGATCTGGAGGAATACCGGTGGCGAAGGCGGCCCCCTGGACGAAGACTGACGCTCAGGTGCGAAAGCGTGGGGAGCAAACAGGATTAGATACCTT
+
GGGGGGGGGGGGGGGGGGGGGGGEGGGGGGGGGGGGGGGGGGGGGGGGGGGGGGGGGGGGGGFGGGGGGGGGGGGGGGGGGGGGGGGGGGGGDDGFGGGFGGGCFGFGGGGGFGGGGGGGDGGGGGGGGGGGFCE<FGGG7FFGGGGGGGGGGGFGAF22GGGGGGFGGGGG;GGGGGGGGGGGGCGGGGFGGGDGF>GGGCAAFGF=GGGGGGGGGGGC8CE/EGGEGGGFFGFF,GFGGGGGFFFGGGFG>GCCGFGGGGGFF@<CGGGGF>FFFF<CFGG,F<F<FC9>CCC8GGB7>+GGGFGEGGFGFGGGGGFEFFE=8F9DGGGGGEC,CGGGGGGGGGGGECGGGGFFGFDGGF7ECGGGGGGGGEGFF@:7CGGGGGGGGGGGGGGGEFCGFGGFF7EGGGGGGGGGGGGGGGGGGFGGGGGDGFFFCCCCC
@CRWD 339
TGGGGAATATTGCACAATGGGCGCAAGCCTGATGCAGCCATGCCGCGTGTATGAAGAAGGCCTTCGGGTTGTAAAGTACTTTCAGCGGGGAGGAAGGCGATAAGGTTAATAACCTTGTCGATTGACGTTACCCGCAGAAGAAGCACCGGCTAACTCCGGGCCAGCAGCCGCGGTAATACGGAGGGTGCAAGCGTTAATCGGAATTACTGGGCGTAAAGCGCACGCAGGCGGTCTGTCAAGTCGGATGTGAAACCCCCGGGCTCAACCTGGGAACTGCATTCGAAACTGGCAGGCTAGAGTCTCGTAGAGGGGGGTAGAATTCCAGGTGTAGCGGTGAAATGCGTAGAGATCTGGAGGAGTACCGGTGGCGAAGGCGGCCCCCTGGACAAAGACTGACGCTCAGGTGCGAAAGCGTGGGGAGCAAACAGGACTAGATACCCT
+
GGGGGEGGGGGGGGGGGGGGGGGGGGGGGGGGGGGGFGGGGGGGGGGGGGGGGGGGGGGGFGGGGGGGGGGGGGG,CFGGGGGGGGGGGGGGDGGFGFFCGGGFFFGGFDGGGGF<CFGCGFGGGGGGGGGFG:FEFGF7FGFCFFFGGDGGGGGGG)#GDFGGFGGGGGGGGG7F;CFFG>EEFGGGEF?C<.;52<A>>E8CGGCGFFGGG:CE=GGGGGEGGGEDEGGFGD?CFFGFGED=54FGGCF0ECFF<C>EGGGF>6CFFFFCFGFF<@<>7@:FDF7FGCFF@,8,GFF==C+9GGGCGGFDFFF?GGGGGF<8EGGGGEGGGGGFAGGGEGGFGGGGGGFGGGFGFF:7@7BGGCFCFDFCDGGFF:EF,DGFGGGGGFFECGGGGGFFFGGCDEEGGGGGGGFEFFDGFFAGFGGGGGFFFFDE@8C86
@CRWD 340
TGGGGAATATTGCACAATGGGCGCAAGCCTGATGCAGCCATGCCGCGTGTATGAAGAAGGCCTTCGGGTTGTAAAATACTTTTAGAGGGGAGGAAGGGAGTAAAGTTAATACCTTTGCTCATTGACGTTACCCACAGAAGGAGCACCGGCTAACTCCGTGCCAGCAGCCGCGGTAATACGGAGGGTGCAAGCGTTAATCGGAGTTACTGGGATTAAAGCGCACGCAGGCGGGTTTTTAAGTCAGATGTGAAATCCCCGGGCTCAACCGGGGAACTGCATCTGATACTAGCAAGCTTTAGTCTCGAAGAGGGGAGTAGAACTCCAGGTGTAGCGGTGAAATGCGTAGAGATCTGGAAGAAGACCGGTGGCGAAGGCGGCCGCCTGGACGAAGACTGACGCTCAGGTGCGAAAGCGTGGGGAGCAAACAGGATTAGATACCTT
+
C,@CFFGGGGGGGGGGFGFC<FGGGGFGGGGGG9EEGE<FF?FGGGG@FE<,CEEAEFFF,,CEFDGFGB7FGGF,55CCCF,C<,5E:CGE7CEB7?E+BEF9,9,9EEF<,EAFCFC<<EGDGGD>CF><D,:+:B<8,B@B>,3@7CEGFG9E@CG:F:CCFFFGGG?G7/CFFFFF2<FFGFF7?FG@EFG=*<FGC4FE@F<F22C.#FC<5?9E@DECC5F<C<C#<<#%FGG?FGGGFDFGFFFCFG?+*87CE=*7@5;#>%FFC7GGGFGC$8C,@=@,>,,38,,F9D@,,=38,,ECC<C=,FABCEB,CGFEEA=CEEF7F?FCFECEF@DFCCEEAC,GFEB,EDB+F:>,E@GGGGF@C:@CF8+,@EF7F;@,69ECGGGFEEEE;GGFCGGGE7GFC:GBFE,E@6,FGGFGFCEGGGGGC<C<C
@CRWD 341
TGGGGAATATTGCACAATGGGCGCAAGCCTGATGCAGCCATGCCGCGTGTATGAAGAAGGCCTTCGGGTTGTAAAGTACTTTCAGCGGGGAGGAAGGCGATAAGGTTAATAACCTTGTCGATTGACGTTACCCGCAGAAGAAGCACCGGCTAACTCCGTGCCAGCAGCCGCGGTAATACGGAGGGTGCAAGCGTTAATCGGAATTACTGGGCGTAAAGCGCACGCAGGCGGTTTGTTAAGTCAGATGTGAAATCCCCGGGCTCAACCTGGGAACTGCATCTGATACTGGCAAGCTTGAGTCTCGTAGAGGGGGGTAGAATTCCAGGTGTAGCGGTGAAATGCGTAGAGATCTGGAGGAATACCGGTGGCGAAGGCGGCCCCCTGGACGAAGACTGACGCTCAGGTGCGAAAGCGTGGGGAGCAAACAGGATTAGATACCCT
+
GGFGGFGGGGGGGG,CFFGEFGGGGGGGGGGGGGGGGGGGGGGGEGGGGGGGGGGCFGFFGGGGGGGGGGGGFGGGGGGGGGGGGGGGGG:=FFGFGFGGGG@FFFFGGGGGGGGGGGFGGGGGGGGGGGGAFFEDGGGFGG7FFGFGGGGGGGGGGDCCEF@GGG?GGGGGG?GG@GGGGGGGGGECCCECEGGG>FFGGGGGFGG0GGGGGGGG>GGECCEGGGD?DFFEEGC@FCFFCCFCFGGF9FFF>GGGGFFGG=FFFEGGGGGGGFDGGGGGFFGGGFGGDGGCGGGFGGFC7ECGGGGGGGGGFFFFFGGGGGEGGEGFGGEEEFFGGGECGGFDFCGGGGGGGGGGGGFGGEEFEGGGGGCGGGDGEF7GGGCGGGFFFGGGGGGGGGFGGGGGGGGFGEEGGGGGGGFGGGGGGGGGGGGGGGGFCCCCC
@CRWD 61599
TGGGGAATATTGCACAATGGGCGCAAGCCTGATGCAGCCATGCCGCGTGTATGAAGAAGGCCTTCGGGTTGTAAAGTACTTTCAGCAGGGAGGAAGGCGATAAGGTTAATAACCTTGTCGATTGACGTTACCCGCAGAAGAAGCACCGGCTAACTCCGTGCCAGCAGCCGCGGTAATACGGAGGGTGCAAGCGTTAATCGGAATTACTGGGCGTAAAGCGCACGCAGGCGGTTTGTTAAGTCAGATGTGAAATCCCCGGGCTCAACCTGGGAACTGCATCTGATACTGGCAAGCGTGAGGCTCGTAGAGGGGGGTAGAATTCCAGGTGTAGCGGTGAAATGCGTAGAGATCTGGGGGAATACCGGTGGCGAAGGCGGCCCCCTGGACGAAGACTGACGCTCAGGTGCGAAAGCGTGGGGAGCAAACAGGAGTAGATACCCT
+
CEEDFGEGGGGFGGGFFECFFDEGGGGGG8EFFEFFAFGGGGGG7FFGGGGGGD9EFFGGFF8=EGG7EEFFDGGCGGGGGEGGDFGGGE+B:FFG@EGGGG@CG9<FGGFGGFAFFGFGGGCGGGG@@<FFEGEEEGFFGCGFGFC:FGGGGFFCFC>FF*<?F@FFGGG?G.<FEFGGGFGGGE@F?FEG@<<A:>FGGGDGGGG8C:1CEGC>F7>?EC96GGC8CED8GFB@?GGF79<C7+?7CCCFEB<GGGFE>,;FFCEE<C@CAC>D>?CF?@ACFGGF:FF7F3,FB?F@:@37,,@CDFF<9FD9F=<<8CCDGGGGFC7GGFFC,B:EEGFCEAEB,FC=EF<FEFDF>@GFEF@CFE:=FBGGECEF<E,@FAEGDAAEGGGF:GGGF@C@FCCFD,GGC@@GD8F9FCCAFGCGFFCDGFF,@@,@C
@CRWD 343
TGGGGAATATTGCACAATGGGCGCAAGCCTGATGCAGCCATGCCGCGTGTATGAAGAAGGCCTTCGGGTTGTAAAGTACTTTCAGCGGGGAGGAAGGCGATACGGTTAATAACCGTGTTGATTGACGTTACCCGCAGAAGAAGCACCGGCTAACTCCGTGCCAGCAGCCGCGGTAATACGGAGGGTGCAAGCGTTAATCGGAATTACTGGGCGTAAAGCGCACGCAGGCGGTCTGTCAAGTCGGATGTGAAATCCCCGGGCTCAACCTGGGAACTGCATCCGAAACTGGCAGGCTTGAGTCTCGTAGAGGGAGGTAGAATTCCAGGTGTAGCGGTGAAATGCGTAGAGATCTGGAGGAATACCGGTGGCGAAGGCGGCCTCCTGGACGAAGACTGACGCTCAGGTGCGAAAGCGTGGGGAGCAAACAGGATTAGATACCCT
+
FEFFGGGGGGGGGGGGGGGGGGGGGGGGGGGGGGGGGGGGGGGGGGGGGGDGGGGGGGGGGGGGGGGGGGGGGGGGGGGGGGGGGGGGGGGGGGGGGGGGGGGGGGGGGGGGGFGGGGGGGGGGGGGGGGGGGGGGGGFCFGGGGGGGGG?GGGFGGG4=GFGGGGGGGGGGGGGGGGFGGGGGGGGGGGGGGEGGGGG/GGGGGFCFGGGGGEGGGGGGGGGGGGGGGGGGGGGEGFGGGGGGFGGGGGFFEFGGFGGGGGGGGGGGGGGGGGGGGGGGGGDGGGGGGGGED<>=,GGGGDGGF8FCGFFFFGGFE?GGFFE8AGGGGEGGGEC,GEGGGGGGGGGGGFFGGFFGGGGGGGGFGGGGFGGGGGGGGGEGGGGGGGGGGGGGGGGGGGGGGGGGGGGGGGGGGGGGGGGGGGFCGGFGGGGGGGCGCCCCA
@CRWD 344
TGGGGAATATTGCACAGTGGGCGCAAGCCTGATGCAGCCATGCCGCGTGTATGAAGAAGGCCTTCGGGTTGTAAAGTACTTTCAGCGGGGAGGAAGGTGTTGAGGTTAATCACCTCAGCAACTGACGTTACCCGCAGAAGAAGCACCGGCTAACTCCGTGCCAGCAGCCGCGGTAATACGGAGGGGGCAAGCGTTAATCGGAATTACTGGGCGTAGAGCGCACGCAGGCGGTCTGTCAAGTCGGATGTGAAATCCCCGGGCTCAACCTGGGAACTGCATTCGAAACTGGCAGGCTCGAGTTTTGTAGAGGGGGGTGGAATTCCAGGTGTAGCGGTGAAATGCGTAGAGATCTGGAGGAATACCGGTGGCGAAGGCGGCCCCCTGGACACATACTGACGCTCAGGTGCGAAAGCGTGGGGAGCAAACAGGATTAGATACCCT
+
6CFGGGGGGGGGGGGGEGG8EFFDGGCGGGCGGGGGGGFGDCGGDGGGGCFCGGGGGGGG8EFGCGGCF?BFGAFAFGGFGG,CC9FGGFGDG7FAEFGG7FFGGDF,BD,EFFDFGGC9F<<FGF78+>+E<CFGEEA:FC:C/FFGGGCGGG>?FF@<:D<F:?FFGGG9<<FC3?FCEGBFE<6CCEF<FA::23<;CG=C#93ECEGFF@>CCE/:<8GGGFCDCC:/9:<8+5EC9:85GGGFFFFCC@:>;BD8FF>C@0:;B?FB8,,,FGDDCGGGFGFC>,:>7CB+F?B8,,;D<FGEF>+@FEC,F@FEGFF,GFFC+DDGGGGGGFDGGGGGFCC,A,8=FGGGFDD+GEGFEGGGGGGGGGGEEF@6,GFC6;EC,,,GGGGGGGFF<GF@8,GFFGDGGFFDFFCGGGGGGGGGGGGGGGGGCCCCC
@CRWD 80055
TGGGGAATATTGCACAATGGGCGCAAGCCTGATGCAGCCATGCCGCGTGTATGAAGAAGGCCTTCGGGTTGTAAAGTACTTTCAGCGGGGAGGAAGGGAGTAAAGTTAATACCTTTGCTCATTGACGTTACCCGCAGAAGAAGCACCGACTAACTCCGTGCCAGCAGCCGCGGTAATACGGAGGGTGCAAGCGTTAATCGGAATTACTGGGCGTAAAGCGCACGCAGGCGGTCTGTCAAGTCGGATGTGAAATCCCCGGGCTCAACCTGGGAACTGCATTCGAAATTGGCAGGCTAGAGTCTTGTAGAGGGGGGTAGAATTCCAGGTGTAGCGGTGAAATGCGTAGAGAGCTGGAGGAATACCGGTGGCGAAGGCGGCCCCCTGGACAAAGACTGACGCTCAGGTGCGAAAGCGTGGGGAGCAAACAGGATTAGATACCCT
+
FECEEGG8FFGFG9AFGFF8E?:@FEGGGDEFCF,<F86E9A8@FCFFG,@ED@FGGG?GFCECEGGEEFGGGFC?FCFGGGGGGGFGGDG7::E<FFGDCFCF9@FF,8<CFFFEFDF9FBD=EFEFDFGGGD7>CFFCFGG8FFFC*@CGFCFCFFGGCBFCFFFCFCDF<<CFEFGGGCFG7=BEFGCCEA;CF5E>EGGC<9?<GCFCCCC:EC::E:E<CEED5C<#CGF<EE<<?>FFFCEGGGFF=EGCFGGGGGGGF:DA@,AGFC7<ECEGDGGGE,,GF8FFF33C,,B,:=9FGF>GFGFECFD?AF<:,A?FBAF7E@DF?99,FCFCCEE9CF=B,,,E@GGDGECF@>C@@GGGCF@GEEF@@7@,88ECFDFE9F,F7FBGGGFEF@6@7FBAD@B+7F8GDCCFGFDGFF<;C,<<CFFF8A,68
@CRWD 346
TGGGGAATATTGCACAATGGGCGCAAGCCTGATGCAGCCATGCCGCGTGTATGAAGAAGGCCTTCGGGTTGTAAAGTACTTTCAGCGGGGAGGAAGGCGATAAGGTTAATAACCTTGTCGATTGACGTTACCCGCAGAAGAAGCACCGGCTAACTCCGTGCCAGCAGCCGCGGTAATACGGAGGGTGCAAGCGTTAATCGGAATTACTGGGCGTAAAGCGCACGCAGGCGGCCTGTCAAGTCGGATGTGAAATCCCCGGGCTCAACCTGGGAACTGCATTCGAAACTGTCAGGCTAGAGTCTTGTAGAGGGGGGTAGAATTCCAGGTGTAGCGGTGAAATGCGTAGAGATCTGGAGGAATACCGGTGGCGAAGGCGGCCCCCTGGACAAAGACTGACGCTCAGGTGCGAAAGCGTGGGGAGCAAACAGGATTAGATACCCT
+
GGGGGGGGGGGFGGGGFFG8<FGGGGGGGGGGGGGGGGGGGGGGGGGGGEFGGGGGDGGFGFGGGGGGGGGGGDGGFFGGGGGGGGGGGGGEEGGGGGGEFG@,FFGGGGGGGFGGGGFGGGGGGGGGEFGEGGGGGGGFGGGGGGGGGGGGGGGDGGGGGG@@@?GGGGGGGGDGG5@GCFCGEEGGGGGGGGGGGGFAEEEFGGG3GGGGGGGGGGGGGDGGGCFEEGGGGGG6FGGFGGGGGGGGGGFGG7CGGECFGGGFGFGGGGGGGGGGGFGGFGGGFFC@,F>BF>=FAEFFGFFGFGGGGGGGEGFCGFGFGGGGGGGFEDGGGFF<FGGGGGGGGDGGDFDFGGGGGGGGGGGGGGGGGGGGGGGGGGGEFGGGGGGGGGGFGGGGGGGGGGGGGF>GGGGGGEGGGGGGGGGGGGGGGGGGFFEGCC<C<
@CRWD 79737
TGGGGAATATTGCACAATGGGCGCAAGCCTGATGCAGCCATGCCGCGTGTATGAAGAAGGCCTTCGGGTTGTAAAGTACTTTCAGCGGGGAGGAAGGCGATAAGGTTAATAACCTTGTCGATTGACGTTACCCGCAGAAGAAGCACCGGCTAACTCCGTGCCAGCAGCCGCGATAATACGGAGGGTGCAAGCGTTAATCGGAATTACTGGGCGTAAAGCGCACGCAGGCGGTCTGTCAAGTCGGATGTGAAATCCCCGGGCTCAACCTGGGAACTGCATTCGAAACTGGCATGCGAGAGACTTGTAGAGTGGGGTAGAATTCCAGGTGTAGCGGTGAAATGCGTAGAGATCTGGAGGAATACCGGTGGCGAAGGCGGCCCCCTGGACAAAGACTGACGCTCAAGTGCGAAAGCGTGGGGAGCAAACAGGATTAGATACCCT
+
BECCCFFGGGFFFFCFGGFFGGGGGGFGCGGGGFFGGGGGFF,EGGGGGGG9FGGG,CFFG<FFGGGGGGGGGGGG,CCFFDE<EGGEFGGG=+BECEGGGDEFGEFCGGGDC<FFG9<7:+FDGGGGFGG<F:EGGD:BFG88:CFCEE*CAC,,@>*8<*?<*:FEEFCEGFEFF@,<*<<FG5*;<,<55/;E*00;*;EEGGGGC,;582:*;+3?E?*:EGG*:EC/8CGF+<<+ACCGC5/97@99<93<@F>>@3@E</:9>:C<D(C?>BCG86ECE3F>,+8++35<9=A,9F88,F=DC+F=C,?<C5?,,B,B<,<CCBFCFD<<FFDEFB,@;A=<,,FAGFDFFC9F@+GGGGGEFGF::EFC@7C:C,E;,@9CDC,C7F7F@E6C<C+GGGEGFEGGCFCCC<GGGFFGFDEFF9E@CAFE@@CCC
@CRWD 73714
TGGGGAATATTGCACAATGGGCGCAAGCCTGATGCAGCCATGCCGCGTGTATGAAGAAGGCCTTCGGGGTGTAAAGTACTTTCAGTGGGGAGGAAGGCGATAAGGTTAATAACCTTGTCGATTGACGTTACCAACAGAAGAAGCACCGGCTAACTCCGTGCCCGCAGCCGCGGTAATACGGAGGGGGCAAGCGGTAATCGGAATTACTGGGCGTAAAGCGCACGCAGGCGGTCTTTCAAGTCGGATGTGAAATCCCTGGGCTCAACCGTGGAACTGCATTCGAAACTGGCAGTCTTGAGTCCTGGAGGGGTGGGTAGAATTCCAGGTGTAGCGGTGAAAGGCGTAGAGATCTGGAGGAATACCGGTGGCGAAGGCGGCCCCCTGGACAAAGACTGACGCTGATGTTCGAAAGCGTGGGGAGCAAACAGGATTAGATACCCT
+
GGFFGGGF-CFECEGGGGFC8F7@BFG,F8FGGCFGGGGGFGCCBFGGG,CFGG@EFGCFCFFFFCFG+@CFGGG<<<FFCG,9E,<ECG?CEEF,:FCF7FE9=8,CBEFEFEFG9F9+BFDFGGG>CDEF,,8F<<==BFFF,@D@FGEG8C9FFFC@F@8>CCF:7=*<*=EF9:B7**=F**<8EG*AC*/*8+>::AE8?FC6E?=:C:C;E<C>E/DB8::=/:8*:>#?CFEFF=#6?1GGGFC>:98<#@FF@,CFFCC#0CCDC5CCB@,)';=BB,,GF>>@,C,,A,B8,,,@+FC4:8,,,C:,B<F,ECBA<GFGGGGFBFFF<7F7GFAGFGFF?FE8CEC,FCF@FGGFFFCB,GFDGGGCF@@8,FCFCC<,,<EEGGDF@GFC,C+E<,GGGGEGGGGGGGGGFFEGGFFGFGGGGGGGCCCCC
@CRWD 60686
TGGGGAATATTGCACAATGGGCGCAAGCCTGATGCAGCCATGCCGCGTGTATGCAGAAGGCCTTCGGGTTGTAAAGTACTTTCAGCGGGGAGGAAGGTGTTGAGGTTTATAACCTCAGCAATTGACGTTACCCGCAGAAGAGGCACCGGCTAACTCCGTGCCAGCAGCCGCGGTAATACGGAGGGTGCAAGCGTTAATCGGAATTACTGGGCGTAAAGCGCACGCAGGCGGTCTGTCAAGTCGGATGTGAAATCCCCGGGCTCAACCTGGGAACTGCATTCGAAACTGGCAGTCTAGAGTCTGGTAGAGGGGGGTAGAATTCCAGGTGTAGCGGTGAAAGGCGGAGAGATCTGGAGGAATACCGGTGGCGAAGGCGACCCCCTGGACAAAGACTGACGCTCAGGTGCGAAAGCGTGGGGAGCAAACAGGATTAGATACCCT
+
FFGGCGGDF9F6@<FFEC@8F,C:@FG@FC@CACECE,;6EFDFFFE:E@FGG,,CF,CAE8,,,:BF,C7=C9<C,EG9CCCA<<=CGGCB++=FECCACA9,,33,:,5C,,5DCCCCF=B,C>:>B<FC8FC:CFFGGCG@E7*<*54*?F9><<>FEE;F*<,83FCF7C*=BCCFG7CEDEG5<:E>E:8CFFFG>>8E??CFE,/@?:8EGCCC:EEECEFE5E5C:8<>CF<F>GGGC&E6CE#<:@CF>GFCE,8,@C;EBB<FDFE@<>GCC@CC5,EB=D@E=:>>,8F,>,,BA,C=>7GGFE<<E5,<B,CGFFE8+++8<5CB<=+4CF=B,?;B,9EFCCADF9F7=@CD:C@@C6,,@7@8+@DFC,GFF<GFFC,C7B@@@FB,F;6+CF@A,FFEEGGF8GGF<@9E<FAAFE@FCCCC6,,6-
@CRWD 350
TGGGGAATATTGCACAATGGGCGCAAGCCTGATGCAGCCATGCCGCGTGTATGAAGAAGGCCTTCGGGTTGTAAAGTACTTTCAGCGGGGAGGAAGGGAGTAAAGTTAATACCTTTGCTCATTGACGTTACCCGCAGAAGAAGCACCGGCTAACTCCGTGCCAGCAGCCGCGGTAATACAGAGGGTGCAAGCGTTAATCGGAATTACTGGGCGTAAAGCGCACGCAGGCGGTTTGTTAAGTCAGATGTGAAATCCCCGGGCTCAACCTGGGAACTGCATCTGATACTGGCAAGCTTGATGCGGGGAGAGGGGGGGAGAATTCCAGGTGTAGCGGTGAAAAGCGTAGAGATCTGGAGGAATACCGGTGGGGAAGGCGGCCCCCTGGACGAAGACTGACGCTCAGGTGCGAAAGCGTGGGGAGCAAACAGGATTAGATGCACT
+
FECFGGGGGGGFGFFGGGEGGGGGGCGCGGGCFGG9EEGDAFGGGGGGEECGG,9EFGFGGGFGGCB:EFCFGGGGGGGDEEAFEGGGEE+@:BEFCFFCF8FAG<D<AFFG8FGE?B<FGCGFCGGFC<FGFCECE+@F<<FGGGGEG>*>BEFGGE@CCF9FFGGFGGDGEGFGGGGF9<FCCFGGFGCFG<FCF,FCCE<CF>F>FGGGGGGGECC5-EGGGEG>EC>E@C8C<9FG@;:C*?E7C7@CCGGGFGFCF-CF:DGGF<@FGG=BF>,?@F9;8,38@,=7,,AD8+++8+3,,,@++:FCBB,,B,<EB,F8GF9F=8:?EACB:+4+@FC:,C,,,BC,<AC,C,F:7+F:FC,6,=,,6@@@++7FC,@@:C@E66,C,BC86,B,CC66@C8,6,@@+EFC<<CDF8FFCF,<C,,;,DC;,A,8-
@CRWD 351
TGGGGAATATTGCACAATGGGCGCAAGCCTGATGCAGCCATGCCGCGTGTATGACGCAGGCCTTCGGGTTGTACAGTCCTTTCAGCGGGGAGGAAGGCGATAAGGTTAATAACCTTGTCGATTGACGTTACCCGCAGAAGAAGCACCGGCTAACTCCGTGCCAGAAGCCGCGGTAATACGGCGGGTGCAAGCGTTCATCGGAATTACTTGGCGTAAAGCGCACGCAGGCGGTCTGTCAAGTCGGATGTGAAATCCCCGGGCTCAACCTGGGAACGGCATTCGAAACTTGCAGGCTAGAGGCTTGTAGAGGGGGGTAGAATTCCCGTTGTAGCGGGGAAACGCGTAGAGATCTGGTGGTAGACCGGTGGCTAAGGCGGCCCCCTGGACAAAGGCTTACGTTCAGGTGCGAAAGCGTGGGGAGCAAACAGGAGTAGATACCCT
+
C<C@:,@E<FG9FECGFFF,C@FEGGFFGGFDAFEFEEFDF<CF+@78+8,CEEC,8++@+B=FFFCC,B:?F?C,C,9FFFGACEC7C7FE++:<>F:=:BFA,<ECDGFDFEGGD>,@FCECA,@FFB7=F:7CF7,5@,>FCF:>C8>FF?F,<<B**@=B7*,8<:***=<:CBC1/**/8:8CCC?*;C5*++002*1;@?F7,+<<E/:>E+C:?5::8?**::EE:E,<::8<;2-45(4EGC6C5B3@<:,,7:+45*;-7,>1:@,B6,@37A=,=@3,CF><@,83,,+:,D=D7,EF:FFCGGF<C,,C=+6+B,F@>+@+<9,:4+8+44,GEGE?5,=,B:,:,,4+6+:FCC8C6,F886++CCF@@@CGFC;;,,,,,,,C6,,,8C@GGE7EC,,B6FECC8C@C,C,@CECC<,,;<,8A8C,-
@CRWD 63816
TGGGGAATATTGCACAATGGGCGCAAGCCTGATGCAGCCATGCCGCGTGTATGAAGAAGGCCTTCGGGTTGTAAAGTACTTTCAGCGGGGAGGAAGGGAGTAAAGTTAATACCTTTGCTCATTGACGTTACCCGCAGAAGAAGCACCAGCTAACTCCGTGCCAGCAGCCGCGGTAATACGGAGGGTGCAAGCGTTAATCGGAATTACTGGGCGTAAAGAGCACGCAGGCGGTCTGTCAAGTCGGATGTGAAATCCCCGGGCTCAACCTGGGAACTGCATTCGAAACTGGCAGGCTAGAGTCTTGTAGAGGGGGGTAGAATTCCGGGTGTAGCGGTGAAATGCGTAGAGATCTGGAGGAATACCGGTGGCGAAGGCGGCCCCCTGGACAAAGACTGACGCTCAGGTGCGAAAGCGTGGGGAGCAAACAGGATTAGATACCCT
+
FECFEFGCGGGGGFGGFGGGGFGCFGGFGGGGF@FGGGGGGCDCGGGGGGG9EFFEBFEF,CC8EDFGFCEFAFF?<CC?FG-CDEFEFGCE=:4ECDFGGGGGFF?CEFDEF<,5<B,5CF,CFGF:FF8B,>+F>BCFC@F8F@FGCE7>@,3@F.1=DFFC>FGE7<CFF=@<CFFFGGGCEFEDFF3@GF<4FEEFE-:59@:CFF@:C9C;@F#C9:*2>:?CEGCA81<<2CGFC;CGD@FE@,<<EBCCCFD>>2CFC.4:,ACGFCCC?FGCFGE=D@,FF>3FF<A<C9>>,DAGGCECCF7GFD@,DE<:==8+FGDFCECGGGGFE-CGGGGEFEEB,GFE9E<AFC:+:FCFCF:GGFEEFCECEGGGEFC,CCEF6<AFGGGGEGCGFE+CF7FA6,CF@GGGFFC,GGGGCFEC<AFGGGGGCC8CC
@CRWD 87103
TGGGGAACATTGCACAATGGGCGCAAGCCTGACGCAGCCATGCCGCGTGTATGAAGAAGGCCTTCGGGTTGTAAAGTACTTTCAGCGGGGAGGAAGGCGATAAGGTTAATAACCTTGTCGATTGACGTTACCCGCAGAAGAAGCACCGGCTAACTCCGTGCCAGCAGCCGCGGTAATACGGAGGGTGCAAGCGTTAATCGGAATTACTGGGCGTAAAGCGCACGCAGGCGGTCTGTCAAGTCGGATGTGAAATCCCCGGGCTCAACCTGGGAACTGCATTCGAAACTGGCAGGCTAGAGTCTTGTAGAGGGGGGTAGAATTCCAGGTGTAGCGGTGAAATGCGTAGAGATCTGGAGGAATACCGGTGGCGAAGGCGGCCCCCTGGACAAAGACTGACGCTCAGGTGCGAAAGCGTGGGGAGCAAACAGGATTAGATACCCT
+
FGGGGGGGGGGGFGGGGGGGGGGGGGGGGGGGGGGGGEGFGGGGDGGGGGGFGGGGGGGGGGGGGGGGGCFCFGGGGGGGGGGGGGGGGGDGGGGGGGGGGGEGFFFGFGGGFGEGGGGGGDGGGGGEGGGGFC@FEDGFGGGGGGGFGGGGGGCFGGGGGG?GGGGCGGGGGGGGFGGGG@GGGGGGGGCFGG>CG>GGGGACGGGGGEGGGGGGGGGGGGG<GGGGDGGGFFFCFGGFDCCD5DFFGGGFFFGGGFDGG@8@F8@FFFFFCGGGGGFGEGGGGGFGGGFCD<FGGGGGGFCGDGGFDGGGFEFFFCFFEEDFGGGGGGGGGGGGGEGGGGGGGDFFFFCGGGGGGGGGGGFFGGGGGGGGGF@@@F@EGGGGGGGGFGGGGGDGGGGFEGGGGGGGGGDGGGGGGGGGGGGGGCFAGGGFEFGFCCCCC
@CRWD 90429
TGGGGAATATTGCACAATGGGCGCAAGCCTGATGCAGCCATGCCGCGTGTATGAAGAAGGCCTTCGGGTTGTAAAGTACTTTCAGCAGGGAGGAAGGCGATAAGGTTAATAACCTTGTCGATTGACGTTACCCGCAGAAGAAGCACCGGCTAACTCCGTGCCAGCAGCCGCGGTAATACGGAGGGTGCAAGCGTTAATCGGAATTACTGGGCGTAAAGCGCACGCAGGCGGTTTGTTAAGTCAGATGTGAAATCCCCGGGCTCAACCTGGGAACTGCATCTGATACTGGCAAGCTTGAGGCTCGTAGAGGGGGGTAGAATTCCAGGTGTAGCGGTGAAATGCGTAGAGATCTGGAGGGATACCGGTGGCGAAGGCGGCCCCCTGGACGAAGACTGACGCTCAGGTGCGAAAGCGTGGGGAGCAAACAGGATTAGATACCCT
+
F@<,CFGFGGGCGGGGGGGGEGGGGGG8EGGGFF<FDEEFCFF@FGGGB:,,CF@AFF@GEFGGCGGGGCFFCFGGEFGFGFA<FGGG+@FCB7FFGGBFEGGGGF,EFFGGFBFED?,8BFFFGFGEGGCDFGG:=F,DGGFFA<FGGDGEFGFCFGGGGGGGGGGGGGGGGGEGGGGGGGDG>04GFGGGGGGGFEGGGG=GGGGGGGGGGGDEGCFG->EGGGGGEFC?FA-FFFF?FG?FGFFFEFCFFGGGBCGFDE5?FDG8GGGGFEFCGFCC;D,>@<,FF7FB@3<F@,@++@+ACGEC7CD=,EF,F?C,8FGGGGGGGGGEGGGFFEFCGGGGGGGGGGDFF8FGFCFC7ECEGGFC<GFCEEGCFF:EFGGGEFFE66GFEDGGDGFFDFGGGEEGGGGEGCFGGGGGGFEGGGEGCEE<GGGGCCCCC
@CRWD 355
TGGGGAATATTGCACAATGGGCACAAGCCTGATGCAGCCATGCCGCGTGTATGAAGAAGGCCTTCGGGTCGTAAAGTACTTTCAGCGGGGAGGAAGGCGATAAGGATAATCACCTTGTCGATTGACGTTACCCGCAGAAGAAGCACCGGCTAACTCCGTGCCAGCAGCCGCGGTAATACGGAGGGTGCAAGCGTTAATCGGAATTACTGGGCGTAAAGCGCACGCAGGCGGTCTGTCAAGTCGGATGTGAAATCCCCGGGCTCAACCTGGGAACTGCATTCGAAACGGGCGGGCTAGAGTCTTGTAGAGGGGGGTGGAATTCCAGGTTTAGCGGTGAGATGCGTAGAGATGTGGAGGAATACCGGTGGCGAAGGCGGCCCCCTGGACAAAGACTGACGCTCAGGTGCGAAAGCGTGGGGAGCAAACAGGATTAGATACCCT
+
B6@8@FFF<FEEFAFCFEDC8FEFGGFDGFGGEGGG9FE<FGGGFDG:@B@EFGGGFEFFECFFGGGC6++CFFF<CFGG9F?EDA:F7CF+4=F8=EC@FDF,E,,,BF,D,BCD<FFE+3CEGGE:FECFGE@F*@,,@DFF77FBCBCGGG99<BFFFFFEGG>FFEFE7C@=G>GGG<EEC1<1GGGGGG>5;2<.C28CCE?CFGGFG,GGGCEGDEGFGEGDEGGB>FC<(DGC:FA<>:+CFG=F:CF7C<C?CG>CB@;/.,FBDBE9?:C<*8:>/C@>:+,,>,B,GE=,:9;GGGGGGFFC?AC,EB,:,,,,,F<+C8CFECGGE+BFCB,F=B9F?C,8DF?CDFF@@7CAC@F:<GGGF:CE:@@,88FCFCC,CFFC:FGFGGF<ADGDEDGEDGGF@@<GFEEGGGEA<GGGFF9GFEFGCCCCC
@CRWD 50282
TGGGGAATATTGCACAATGGGCGCAAGCCTGATGCAGCCATGCCGCGTGTATGAAGAAGGCCTTCGGGTTGTAAAGTACTTTCAGCGGGGAGGAAGGTGTTGAGGTTAATAACCTCAGCAATTGACGTTACCCGCAGAAGAAGCACCGGCTAACTCCGTGCCAGCAGCCGCGGTAATACGGAGGGTGCAAGCGTTAATCGGAATTACTGGGCGTAAAGCGCACGCAGGCGGTCTGTCAAGTCGGATGTGAAATCCCCGGGCTCAACCTGGGAACTGCATTCGAAACTGGCAGGCTAGAGTCTTGTAGAGGGGGGGAGAATTCCAGGTGTAGCGGTGAAATGCGTAGAGATCTGGAGGAATACCGGTGGCGAAGGCGGCCCCCTGGACAAAGACTGACGCTCAGGTGCGAAAGCGTGGGGAGCAAACAGGATTAGATACCCT
+
A<EDEGGGGGGGGGGGD<EFFGGFEGGFGGGGGGGGGGGFGFGGFG:FGGGGGGGGG8F?FGGGDG7:CFC?CFFCGGGGGFGGGGGDGGDGCCDAEGGGG8ECFFCFFGGGGGGGG8FD8?D>EFDFFGFFGEFGGDFCF8FFFFGGGG5FFFFC<F:DEGGGFGFFGGDCG;GEGFFG5=CFGGG>GGF8C?>CEGGCGDGGGG>GCFGGFCEE>F.;FCFGGGECCGGGFCC<FEGGEGE5>>EGC9CCEG>C@GEFGGGFGG@EB@D;DF@848E@?E=FG7F<D<@,>,GFFDFD3,CDCCGEGGGF4:,9C<FFGEEGGGFGGEGGGGGFFCCGGGGGGGGGGGFGFCFEFFFFCCFCEGEEFFC@7C7EF@+DGGFFFFCCFCFE,7C@@;,6,GC@GGGFGGEFGEFEFGGFGGGFE@FCE@C,AFGFCCCCC
@CRWD 73840
TGGGGAATATTGCACAATGGGCGCAAGCCTGATGCAGCCATGCCGCGTGTATGAAGAAGGCCTTCGGGTTGTAAAGTACTTTCAGCGGGGAGGAAGGCGATAAGGTTAATAACCTTGTCGATTGACGTTACCCGCAGAAGAAGCACCGGCTAACTCCGTGCCAGCAGCCGCGGTAATACGGAGGGTGCAAGCGTTAATCGGAATTACTGGGCGTAAAGCGCACGCAGGCGGTCTGTCAAGTCGGATGTGAAATCCCCGGGCTCAACCTGGGAACTGCATTCGAAACTGGCAGGCTAGAGTCTTGTAGAGGGGGGTAGAACTCCAGGTGTAGCGGTGAAATGCGTAGAGATCTGGAGGAATACCGGTGGCGAAGGCGGCCCCCTGGACAAAGACTGACGCTCAGGCGCGAAAGCGTGGGGAGCAAACAGGATTAGATACCCT
+
FFGFGGGFGGGFGGGGGGG@,EFGGGGGG8EGGGGGGGGGGGGGGGGFGGGGGGGGGDGGGGGGGGGGGGGGGGGGGGGGGGGGGGGGGGGGDGGGGGGGGEGGGDCFGGGGGGGGGGGGGGGGGGG:FGGFGEGGGGGGGGGGGGGGGFGGGGGGGGGGGGGGGGGGGGGGGEGGGFDFGGGGGGGGGFGGGEGCGGFGGCGFFCG>GGGGGE>EEFGGDEGGGCEGGGGEGGGGGGGGGGEGFFECGEF?FGFGGGEGGFGFEFGGGGGFC=GGFGGFGGGGGGEGFGGFFC9GGCGFFGAFAACGGGGGGFF@GGGGDGGGCGGGGGGGGGGGGGGGGFF@GGGGGGGGGGGGGGGGGGGGGGEGGGGGGGGGGGGF8F9GGGGGFGGGGGGGGFGGGGGGFGGGGGGFCGGGGGGGGGGGGGGGGGGGFGGGCCCCC
@CRWD 358
TGGGGAATATTGCACAATGGGCGCAAGCCTGATGCAGCCATGCCGCGTGTATGAAGAAGGCCTTCGGGTTGTAAAGTACTTTCAGCGGGGAGGAAGGCGATAAGGTTAATAACCTTGTCGATTGACGTTACCCGCAGAAGGAGCACCGGCTAACTCCGTGCCAGCAGCCGCGGTAATACGGAGGGTGCAAGCGTTAATCGGAATTACTGGGCGTAAAGCGCACGCAGGCAGTCTGTCAAGTCGGATGTGAAATCCCCGGGCTCAACCTGGGAACTGCATTCGAAACTGGCAGGCTAGAGTCTTGTAGAGGGGGGTAGAATTCCAGGTGTAGCGGTGAAATGCGTAGAGATCTGGAGGAATACCGGTGGCGAAGGCGGCCCCCTGGACAAAGACTGACGCTCAGGTGCGAAAGCGTGGGGAGCAAACAGGATTAGATACCCT
+
FGGGGGGGGGGGGGGGGGGFFGGGGGGGGGGGGGGGGGGGGGGGGGGGGFFGGGGGGFFGFGGGGGGGGGGGGGGGGGGGGGGGGGGGGGEGGGGCFGGGGGGGGGGDFGFGGFGGGDFGGGDCGGGGGGGGGEGDEFFGGGGGGGGGGGGGGGG,CFFGGGGGGGGGGDG*G:FC<FG7C@FGDCCCFGGGGGG>FGDGCGEF>GGGGGGGGEGGGGGGGGGGGEFGGGGGGGGF?7A@FFDDBEB>FGFGGGGGGGGGGGEFFDFGGGFGFFGC<<EGFGGGGGFFGFGFFAGGGGGGFF9FCFDGGGGGGFGFE8GGGGGGGGGFFCDGGFAFACDEGFGGGGGGEFFFC,EFF9FC@CEGGEGGGGFCGGGGF>GGGGGGGGGGFGGFGGEEC@FFCCGGGGEGFGGGEEEFCGGFGFAGGGGGGFDGGGF@CCCCA
@CRWD 359
TAGGGAATCTTCGGCAATGGGGGCAACCCTGACCGAGCAACGCCGCGTGAGTGAAGAAGGTTTTCGGATCGTAAAGCTCTGTTGTAAGTCAAGAACGGGTGTGAGAGTGGAAAGTTCACACTGTGACGGTAGCTTACCAGAAAGGGACGGCTAACTACGTGCCAGCAGCCGCGGTAATACGTAGGTCCCGAGCGTTGTCCGGATTTATTGGGCGTAAAGCGAGCGCAGGCGGTTTGATAAGTCTGAAGTTAAAGGCTGTGGCTCAACCATAGTTCGCTTTGGAAACTGTCAAACTTGAGTGCAGAAGGGGAGAGTGGAATTCCATGTGTAGCGGTGAAATGCGTAGATATATGGAGGAACACCGGTGGCGAAAGCGGCTCTCTGGTCTGTAACTGACGCTGAGGCTCGAAAGCGTGGGGAGCGAACAGGATTAGATACCCT
+
GGGGGGGGGGGGGGGGGGGGGGGGGGGGGGGGGGGGGGGGGGGGGGGGGFGGGGGGGGGGGGGGGGGGGGGGGGGGGGGGFGGGGGGGGGGGGGGGGGCFEFDEGGGGGGGCGFGGGGGGGGGFFGGGGGGGGGGGGGGFFGFD@EGGGGGDGFGGGGDGGGGFFGGGGGCE?GGGGGGGFFGGGGGGGGCFEGEEEEGGGGGDEFGGGGGGDEEGGCFGGEEGGG/GGGGGEGEGEGFFGGFFFFDGGGFGGGGGGGDGGFFFGGGGFFGGFF7CGGGGGGGEFF<B=FGGGFAGGGFGGFGGFFGGGGGGGGGFCFF?8FGGGGGEGECCFGGGGGFEGGFGEFGFGFGGGGEGGGGGGGGGGGGGFGGCGGCGGGFDGCGGGGGGGFGGGGGGGGGGGGGF,GGGGGGGGGGGGGGGGGGGGGGGGGGGGGGGCCCCC
@CRWD 51960
TGGGGAATATTGCACAATGGGCGCAAGCCTGATGCAGCCATGCCGCGTGTGTGAAGAAGGCCTTCGGGTTGTAAAGCACTTTCAGCGGGGAGGAAGGCGATAAGGTTAATAACCTTGTCGATTGACGTTACCCGCAGAAGAAGCACCGGCTAACTCCGTGCCAGCAGCCGCGGTAATACGGAGGGTGCAAGCGTTAATCGGAGTTACTGGGCGTAAAGCGCACGCAGGCGGTTTGTTAAGTCAGATGTGAAATCCCCGGGCTCAACCTGGGAACTGCATCTGATACTGGCAAGCTTGAGGATCGTAGAGGGGGGTAGAATTCCAGGTGTAGCGGCGAAATGCGTAGAGATCGGGAGGAATACCGGGGGCGAAGGCGGCCCCCTGGACGAAGACTGACGCTCAGGTGCGAAAGCGTGGGGAGCAAACAGGATTAGATACCCT
+
GGFFEB6EFFCFGGFCFGGF,EFGGGCFGGGFGGFGGGGGG,CAFDFGGCFFGGGGFAGGGGGGGGDEGGGCFFCA<FGGGGGGGGGGGGGGD>FGEFGGGGEGG?FFGFGGGCFCCGGGGGF7FG7<FGE9FGGGCFCGGC,<FGGEFGGGGFFGGGGGGGGGF7BCFGFGCFCFFGGGGGDE/#@EGFFGGG5?FFGGGD#;EG>=EE85<:CE5FGEGEE;CEDCCGGFCEDCC?FGEFC?CCFFC#@CCFEFECCEEEC=CFGFEDFCG#D:DDCCCF8,83F@FBFD>,,GF@3,++7FCC<:GEGFDC,<A=?8CFD8FGGGGGGDGCB@FGGFCFFGGGFEFFF7FGEAEDFF@@+B@,BBC97DFF@@C:7@FGEGEFDEC9CCEECGGGGEAFFC@@GGGGF>@C9EGGGGF<CFEFAFGFF@FECC@C8CC
@CRWD 361
TGGGGAATATTGCACAATGGGCGCAAGCCTGATGCAGCCATGCCGCGTGTATGAAGAAGGCCTTCGGGTTGTAAAGTACTTTCAGCGGGGAGGACGGCGATAAGGTTAATAACCTTGTCGATTGACGTTACCCGCAGAAGGAGCACCGGCTAACTCCGTGCCAGCAGCAGCGGTAATACGGAGGGTGCAAGCGTTAATCGGAATTACTGGGCGTAAAGCGCACGCAGGCAGTCTGTCAAGTCGGATGTGAAATCCCCGGGCTCAACCTGGGAACTGCATTCGAAACTGGCAGGCTAGAGTCGTGGAGAGGGGGGTAGAATTCCAGGTGTAGCGGTGAAATGCGTAGAGATCTGGAGGAATACCGGTGGCGAAGGCGGCCCCCTGGACAAAGACTGACGCTCAGGTGCGAAAGCGTGGGGAGCAAACAGGATTAGATACCCT
+
FGG@EGGG,FGGGGGGGGF@EEGGGGGGGGGGGGGGGGGGFFGGGGGGGGFGGGGGGGGGCFGGAFGEF7FGGGGGCEGGEF9,5,@FGEEEFG+8+7FCFEG9F,CFE,FFF@FF,,,8D:BFGFGCFEF9FC<CB1>D>F@EFGCFEGGDGFC@FECC7@FA<82F,+<CCGFGGDC:8=>E>ECEDCFFEECEGFGGGGD>FC+<,<AFGGGG=EF:;E<GG9A;C=:8<FE8:F<<:FC<,B@>@<B:4:<GFE>>,,:42<>;?>@C##=F>?E@6GGGF<CCECE,FC<>:CC8+,=,,8FFGDFF?FC,GFGFFEFFFFF7@GGGGGCGFEF:C7GFGEA8FGFGGGEFGF<GGGGGEEGGGC>GGGGGGGF@<FAFF;C,6,,C>GGGGFGF<GGGGGGGGGGGGGF;FGEEGGFCECGFGFEGGGDE@B,CB
@CRWD 362
TGGGGAATATTGCACAATGGGCGCAAGCCTGATGCAGCCATGCCGCGTGTATGCAGAAGGCCTTCGGGTTGTAAAGTACTTTCAGCGGGGAGGAAGGGAGTAAAGTTAATAACATTGCTCATTGACGTTACCCGCAGAAGAAGCACCGGCTAACTCCGTGCCAGCAGCCGCGGTAATACGGAGGGAGCAAGAGTTAATCGGAATTACTGGGCGTAAAGCGCACGCAGGCGGTCTGTCAGGTCGGATGTGAAATCCCCGGGCTCAACCTGGGAACTTCAGTCGAAACTGGCATGCTAGAGTCTTGTAGAGGGGGGTAGAATTCCAGGTGTAGCGGTGAAATGCTTAGAGATCTGGCGGAATACCGGTGGCGAAGGCGGCCCCCTGGACAAAGACTGACGCTCAGGTGCGAAAGCGTGGGGAGCAAACAGGATTAGATACCCT
+
<FC@CCCFFGGCGGFCFE@EGGEGGGEGGGFD<EGGG8-CFFF?F@FFE:ECC6C5CCD<,,96EEGGD:@FFGC,CFFFGGGFE,CCCC:FGFFFG@FGGGGGG,CDGGG,F,8EF,,<<,C<FGCCFDC,=FGEGEGGGFG,FFCCGD>*?D,>,>*>@FFFGCA8:=FFG:BCFC<*:F=<E*18/CG*8+@4<9C3CEFC=9<3A5CE5:>C?:E8EE7*CECDC=82:$:<*3<=<CCB3>GFF<BGF;FCC>EFD@,82@F@3@9C=@,,>F7FF;ECFGFFCDD,F<C,F9GF>E3,FD:CGEGD9CFE,FF=,<GFGDF:>+:+EEE,E?DFEC,9=C9,,CEFC=,EECGFC7B8GFFCC,CCGGEGGF7CE@C,AGGGFE,C@GGC@GGGFGGGGFEFGEFF+EFFC,GGGFF9AGGGGFFFFF,CCCCCC
@CRWD 75067
TGGGGAATATTGCACAATGGGCGCAAGCCTGATGCAGCCATGCCGCGAGTATGAAGAAGGCCTTCGGGTTGTAAAGTACTTTCAGCGGGGAGGAAGGGAGTAAAGTTACTACCTTTGCTCATTGACGTTACCCGCAGAAGAAGCACCGGCTAACTCCGTGCCAGCAGCCGCGGTAATACGGAGGGTGCAAGCGTTAATCGGAATTACTGGGCGTAAAGCGCACGCAGGCGGTTTGTTAGGTCAGATGTGAAATCCCCGGGCTCAACCTGGGAACTGCATCTGATACTGGCAAGCTTGAGTCTCGTAGAGGGGGGTAGAATTCCAGGTGTAGCGGTGAAATGCGTAGAGATCTGGAGGAATACCGGTGGCGAAGGCGGCCCCCTGGACGAAGACTGACGCTCAGGTGCGAAAGCGTGGGAGCAAACAGGATTAGATACCCT
+
<,EFEGGFFFFGGGGGGGC8EC@GFGGGGGGGGDFGDGGGDGGGGEGCEE@FGFEEGGGGFEFFFGGGFEFFDGGFECFGGGFFG9FFGDE:FFFFGGGGGFDGGFFF9?FF?DGFGDF=EFFFGGGGGGGGGGDGCFFGGGGGGFFG7FCEGGGGG<*<FGGCG8CGGDGG><FGGGFGGGGG78C==FGGGFCCACFFGG>GGGF>F?FGGEGG>GGG84=C5C9*7GGGGCAGFGGFFGB?,7CFGGFGGGFFGGFFF@8ED:FF@DEGGFA>=FFGE@,,<@,FGGF<<9FF8FGF>7GFCFFEGGGDGFGGFDCB<EDFGFFGEGDGGFGECF:EEDFF?;FGFC<GGEFGF?@BFC:GDECGGGFCECFFCB:7C8GGGFDCAE<EGF;F@B,FCE+CB@,GFF7@7GGGGGFFE9GEE9GGFDFFGGFCCCCC
@CRWD 364
TGGGGAATATTGCACAATGGGCGCAAGCCTGATGCAGCCATGCCGCGTGTATGAAGAAGGCCTTCGGGTTGTAAAGTACTTTCAGCGGGGAGGAAGGGAGTAAAGTTAATACCTTTGCTCATTGACGTTACCCGCAGAAGAAGCACCGGCTAACTCCGAGCCAGCAGCCGCGGTAATACGGAGGGTGCAAGCGTTAATCGGAATTACTGGGCGTAAAGCGCACGCAGGCGGTTTGTTAAGTCAGATGTGAAATCCCCGGGCTCAACCTGGGAACTGCATCTGATACAGGCAAGCTTGAGTCTCGTAGAGGGGGGGAGAATTCCCGGTGTAGCGGTGAAATGTGTAGAGATCTGGAGGAATACCGGTGGCGAAGGCGGCCCCCTGGACAAAGACTGACGCTCAGGTGCGAAAGCGTGGGGAGCAAACAGGATTAGATACCCT
+
EFFGEGGFGGGGGD,CCAECDEFFDGGF,EEDCFGGFDF<@EGFGGGGGEFGED9,CFEFGG?FG@CFGGGGFGGF9EGGCC,CEFCE:=+8>+B<FD@BFCFC<,,75E@FFCFGFF,BD,@BADF=+DFGGGGG@F<F:DG<FFF@<EEFFFGGGG*:FEFGGGGFA<:<FC@F9F:CC*80:;8,C9CFG0::8'@5?CCC<CG)FCD/<9<9:09C>EE@5;F:==7?:?8C77<B9CC;*FB32<1::EFC1D<8F>C?7CCF>9FFGGF?<AEGE?C@8,,FD@@,FCGGGE+F++7GGGF=E>EC,A,FFDFF@86+EE,FBC:+CFFFE,,FA?EAFF9F9GCA@GFDGGF::>GGGGEFDACB@7F@:6:,E<ACFFC,@9EE7EF@:@B6,C+CEB@E8C:CFCF@,<FGFCGGGFDE@AEADEC6,@,8@
@CRWD 365
TAGGGAATCTTCCACAATGGACGCAAGTCTGATGGAGCAACGCCGCGTGAGTGAAGAAGGTTTTCGGATCGTAAAGCTCTGTTGTTGGTGAAGAAGGATAGAGGCAGTAACTGGTCTTTACTTGACGGTAATCAACCAGAAAGTCACGGCTAACTACGTGCCAGCAGCCGCGGTAATACGTAGGTGGCAAGCGTTGTCCGGATTTATTGGGCGTAAAGCGAGCGCAGGCGGAATGATAAGTCTGATGTGAAAGCCCACGGCTCAACCGTGGAACTGCATCGGAAGCTGTCATTCTTGAGTGCAGAAGAGGAGAGTGGAATTCCATGTGTAGCGGTGGAATGCGTAGATATATGGAAGAACACCAGTGGCGAAGGCGGCTCTCTGGTCTGCAACTGACGCTGAGGCTCGAAAGCATGGGTAGCGAACAGGATTAGATACCCT
+
GGGGGGGGGGGGGGGGGGGGGGGGGGGGGGGGGGGGGGGGGGGGGGGCFGGGGGGGGGGFGGGGGGGGGGGGGGGFGGGGGGGGGGGGGGGGGGGGGFGDGGGGGGGGGGGGGGGCGFGGGGFGGGGGGGGGGGGGGGGGGGGGGGGGGGGGGGGGGGGFGGCFGGGGGGGGGGGGCGGGGGGFGGG>GGGGGGGFGG:GGGCFEGG=GGGGFFGGGFGGG><G=GEGGGGDEGFBFFGGCCFFFGGGGFFGGGFGGFFGGDGFGGGD:@FFGGFFFFDFECDGGF<EFAGGF@CFEDDF;9GGFACFF8FGEGGF<=FCDCGGFF=>=CDDGGGGFFFC>,FDCFE<FFGGGGGFGGGE9GGGGGGGDGGGGGGGFCEC@8GGGGGGGFFCC;EGFECF<CGFDGCFEFEGCGFFGFGCGGGGGGGGFEGFGGGGCCCCC
@CRWD 366
TGGGGAATATTGCACAATGGGCGCAAGCCTGATGCAGCCATGCCGCGTGTATGAAGAAGGCCTTCGGGTTGTAAAGTACTTTCAGCGGGGAGGAAGGCGACAAGGTTAATAACCCTGTCGATTGACGTTACCCGCCGAAGAACCACCGGCTAACTCCGTGCAAGCAGCCGCGGTAATACGGAGGGTGCAAGCGTTAATCGGAATTACTGGGGGTAAAGGGAACGCAGGCGGGCTGGCAAGTTGGAAGTGAAACCCATGGGCTCAACCCGTGAACTGCTTTCGAAACTGGTAAGCTTGAGTATTGTAGAGGGGGGCGGAATTCCAGGTGTAGCGGTGAAATGCGTAGATATCGGGAGGAATACCGGTGGCGAAGGCGGCCTACTGGGCAACAACTGACGCTTAGGTGCGAAAGCGTGGGTAGCAAACAGGATTAGATACCCT
+
GGGGGEFFGGGGGGGGGGGGGFG7FG7FGGGGGGGGGGEF,EGGGGGGG,E@FGFFGGGG8FGGGGG@FDFFGGG,F?FGCG<55,F:CFG>FF<,?4CE+++,=:F,C,3C,,3,3:>FFBCFC,++88@F@+:*5@1*>,,@>F*FE8CFGGEC,C*<F*771*42CB7<<AD:#C<>;::?>':GCFF6A<'2*126)4:97)<*=*5+,FGF<?*=(*>/*5F7/BC*,<CCGGAFB,CB2,FGFCB?1,6,,7GGDGCFBF@,3,GFFDD<@+@++9D>FGGD@,9<<DEFFFF97,,C9FGGFC+7GF?,C,FGGFE,GGGGGGGGGGGGFGGGGGGGFFF7DFC,GGFFGFC+EFF,GGGGGGGGGGGGGFC,6FFEC,C;,6,FB;GGGFEC,GF@,CGGGGGGDGGFDE9GGGGGGGGGGGGGGGFFCACCB
@CRWD 67612
TGGGGAATATTGCACAATGGGCGCAAGCCTGATGCAGCCATGCCGCGTGTATGAAGAAGGCCTTCGGGTTGTAAAGTACTTTCAGCGGGGAGGAAGGGAGTAAAGTTAATACCTTTGCTCATTGACGTTACCCGCAGAAGAAGCACCGGCTAACTCCGTGCCAGCAGCCGCGGTAATACGGAGGGTGCAAGCGTTAATCGGAATTACTGGGCGTAAAGCGCACGGAGGCGGTTTGTTGAGTCAGATGTGAAATCCCCGGGCGCAACCTGGGAACTGCATCTGATACTGGCAAGCTTGAGTCTCGTAGAGGGGGGTAGAATTCCAGGTGTAGCGGTGAAATGCGTAGAGATCTGGAGGAATACCGGTGGCGAAGGCGGCCCCCTGGACGAAGACTGACGCTCAGGTGCGAAAGCGTGGTGAGCAAACAGGATTAGATACCCT
+
FGGFGGGGGGGGGGGGGGGG?FGCFGGGGGG<FGGGFGGGG@EFGEGGGGGGGGGGGGGGGGGGGGGGGGGGFFFGGFAFGFGGGGGGGGGGGGGGGGGGGCBDFGGGD,CFFGGGFF,DFADGGGGGFGGGDFGGGFGCFFGGGGCGEEEGGGGGFGEGGGFGGGGGGGGGGGG>C<:FBFFCEGGGEF,:CFGGF-EC8CGGGGGGFFCFEGEE>GECF?E5#16EGGG<EGGGGGGGGGG7C?<@<?GCFF+EEGCC>#;DF?FGFFGFF@FFADACECAAC,,@+,D7,>,FFAGGGFF99GGFF>GGDFE8F=A,FDE<8GGCF@EGFGFAD@ECFCFFFE9GGFECF?A9F9FC>+:FFCFFDC7EEFFCBF7@,8@,@@CGGFA@>FF@>F<C,FCGGGGCDCGGGFFEC,C<E,FGGGEEFAE9GFFFBCCCC
@CRWD 62416
TGGGGAATATTGCACAACGGGCGCAAGCCTGATGCAGCCATGCCGCGTGTATGAAGAAGGCCTTCGGGTTGTAAAGTACTTTCAGCGGGGAGGAAGGCGATAAGGTTAATAACCTTGTCGATTGACGTTACCCGCAGAAGAAGCACCGGCTAACTCCGTGCCAGCAGCCGCGGTAATACGGAGGGTGCAAGCGTTAATCGGAATTACTGGGCGTAAAGCGCACGCAGGCGGTCTGTCAAGTCGGATGTGAAATCCCCGGGCTCAACCTGGGAACTGCATTCGAAACTGGCAGGCTAGAGGCTTGTAGAGGGGGGTAGAATTCCAGGTGTAGCGGTGAAATGCGTAGAGATCTGGAGGAATACCGGTGGCGAAGGCGGCCCCCTGGACAAAGACTGACGCTCAGGTGCGAAAGCGTGGGGAGCAAACAGGATTAGATACCCT
+
FFGGGGCGFFGGFGGGGGGDFGGGGGGGGGGGGGGFGGGG9<FD@FGCGGGGGGFCEFFGFGGGGGEEGGGGGGGGGGGGGGGFFD7FFEC7:FCFFFGD+B7FFGC<ADGGGGGGGGCF+@@<FGGFCGFGFDGGGGC:F,>FGGGDF*CFGGGGF@FEGGFGGGGGGEGGECCC;7@GGCEGGGGCCFGGGGGGFECDGEGG6@?E::CCGGDGGDFGCEGGGGGGCC<:??CC?.EAEFGGFECCFGGGFFGF47@;5:C<>;FGGDAFFCGFFFC5EGG#G,,8GGFFB=CF@@8,D9FFCFF:@GGGFAGFDBDDFBB8GGFGGGGCEFA9D=4+@@F99GFGFFEFCECFFCC=CF7GGGEEFEEGGEGDGDGC8FCEDAFGFGFFFCEGGF<CFFEFEGGGFDGDCGFFCGGGFFF-FEE@FF9F9GGFC@CCC
@CRWD 369
TAGGGAATCTTCCACAATGGACGCAAGTCTGATGGAGCAACGCCGCGTGAGTGAAGAAGGTTTTCGGATCGTAAAGCTCTGTTGTTGGTGAAGAAGGATAGAGGCAGTAACTGTTCTTTACTTGACGGTAATCAACCAGAAAGTCACGGCTAACTACGTGCCAGCAGCCGCGGTAATACGTAGGTGGCAAGCGTTGTCCGGATTTATTGGGCGTAAGGCGAGCGCAGGCGGAATTATAAGTCGGATGTTAAAGCCAGCGGCTCAACCGTGGAAGTGCATCGGAAGCTGGCAGTCTTGAGTGCAGAAGAGGAGAGTGGAAGTCCATGGGTAGCGGTGGAATGCGTAGAGATATGGAAGAACACCAGTGGCGAAGGCGGCTCTCTGGTCTGCAACTGACGCGGAGGCTCGAAAGCGTGGGGAGCGAACAGGATTAGATACCCT
+
GGGGDGGGGGGGGGGGFGGFFGDEGGCDCFGGGGGGGEGGGGGGGGGGGGDGGG6FGDGGGGGGGC7,=FGFGGG?FFGGGGGGGGGGFFFGECFFF<FCGF9,8CFGGGGCA,E?CBD@FDGGFGG7>F7:C?FGGG8FGGC>FFGCCEGGGGGGGBECFGGBFF@CGFGG7FGCBFGGGGCCFGD,,?:7<FGEGFGGG6EGGFG><F=EEGGC#BFGGGECEEFEEFG35@#,C><6A,#:@GG6#F9DCCF'#<>EC:1>831C3AFE:#0EECB>8EB>DA,,A,8,,FF8FDFGGFGGGGGGFFFFFF9FEFC,F<8EB,8GGB@GFFAC,F@,>,DGFEA,FF<EEE9GGGECF9FGCGGGFGGGGGFCD,C,F<FCFD@6E,,FFCGF@F@,FEGFC67FCFC@++FGDC,GGGGGGFCFFFFGGFF8C?C<C
@CRWD 370
TGGGGAATATTGCACAATGGGCGCAAGCCTGATGCAGCCATGCCGCGTGTATGAAGAAGGCCTTCGGGTTGTAAAGTACTTTCAGCAGGGAGGAAGGCGATAAGGTTAATAACCTTGTCGATTGACGTTACCCGCAGAAGAAGCACCGGCTAACTCCGTGCCAGCAGCCGCGGTAATACGGAGGGTGCAAGCGTTAATCGGAATTACTGGGCGTAAAGCGCACGCAGGCGGTCTGTCAAGTCGGATGTGAAATCCCCGGGCTCAACCTGGGGACTGCATTCGAAACGGGCAGGCTAGAGTCTTGTAGAGGGGGGTAGAATTCCAGGTGTAGCGGTGAAATGCGTAGAGATCTGGAGGAATACCGGTGGCGAAGGCGGCCCCCTGGACAAAGACTGACGCTCAGGTGCGAAAGCGTGGGGAGCAAACAGGATTAGATACCCT
+
EGFGGFGGCEGGGGGGGGGDFGGGGGDGGGGGGGGGGGGFCCCGGGGGE@FGGGGFCFFDGGGGGGGDFGGGGGGGGFGGGGGGGGGFGGBFGEGEGGGGGCECCFGGGGGGGGGGCFFGGEGGGGGGGGGGGGDECGGFGEFGGGFEGDCGGG9FGGFGF<DDGGGGGGGGCFGGGGG7ECEEECCGFCFGGF@7F:,<EEECEEGFFGGGGGG5;EGG8:C8EGEE;GGG>8FC4>F?FGGGFDG<<?FF=C7CEEFGF@F?FFGF>FGGFFFBB<FG4GGGFC,AGDGGGFF<FAB,>,A>9DFFCDGGFFC9CCF<,GCEA<9FCECGGGGFGCDGEGFF9DCFCGGGGGGGGGGFFBEGGGG@=B:FFC:EFC:C8FFCCGGFFFGGGGECGGEGGFGEFCEFDGFC>GGGGGGEECC9GGGFGFCEDFE,A,ACB
@CRWD 371
TGGGGAATATTGCACAATGGGCGCAAGCCTGATGCAGCCATGCCGCGTGTATGAAGAAGGCCTTCGGGTTGTAAAGTACTTTCAGCGGGGAGGAAGACGATAAAGTTAATAACCTTGTCGCTTGACGTTACCCGCAGAAGAAGCACCGGCTAACTCCGTGCCAGCAGCCGCGGTAATACGTAGGGTGCAAGCGTTATTCGGAATTACTGGGCGTAAAGCGCACGCAGGCGGTCTGTCAAGTCGGATGTGAAATCCCCGGGCTCAACCTGGGAACTGCATTCGAAACTGGGAGGCTAGAGTGTTGTAGAGGGGGGTAGAATTCCAGGTGTAGCGGTGAAATGCGTAGAGATCTGGAGGAATACCGGTGGCGAAGGCGGCTCCCTGGACAAAGACTGACGCTCAGGTGCGAAAGCGTGGGGAGCAAACAGGATTAGATACCCT
+
G@FGGGGG,FGEGGGGGGFG<FECFGGGGGGGGGGGGGEGCGGGGGGGG@,CFG@FGGGG8=FFGFG+E:FFGGG<C?FFDG,<,,@FCDG7CGG8,,B+=F+,B,B?FD9,5FGCAAC++BFGGGCC>F:@F35++@,6DFFGGGGGGGEDGFG,FFFCFFGGFG>GGGGGCFGFGGGF5AFG:8+4GGGFDCG5&<FFDC/@2G:.CFGFGFF8>FFC>;DCECEEEGEE-G<?:F5=EF#FFGGGFGGGGGC:@FEED5*@FGG;F,GD@5FEFAG:=CFGFF<F@,FFFC,9F=B,88,E9GGGGF<=<E,GGGGFGCGGGGGGGGEGGGGGGGEEGCF9GGFGGF8GGGF?GF<DFDEFGGGFCGGGGGEFCB,,,GGGGFFAAFFGEGGGGF8@8GGEGCEGGGGFC:FGFE,GGGFGGGGGGGFFGGGGCCCCC
@CRWD 372
TGGGGAATATTGCACAATGGGCGCAAGCCTGATGCAGCCATGCCGCGTGTATGAAGAAGGCCTTCGGGTTGTAAAGTACTTTCAGCGGGGAGGAAGGCGATAAGGTTAATAACCTTGTCGATTGACGTTACCCGCAGAAGAAGCACCGGCTAACTCCGTGCCAGCAGCCGCGGTAATACGGAGGGTGCAAGCGTTAATCGGAATTACTGGGCGTAAAGCGCACGCAGGCGGTCTGTCAAGTTGGATGTGAAATCCCCGGGCTCAACCTGGGAACTGCATTTGAAACTGGCAGGCTAGAGTCTTGTAGAGGGGGGTAGAATTCCAGGTGTAGCGGTGAAATGCGTAGAGATCTGGAGGAATACCGGTGGCGAAGGCGGCCCCCTGGACAAAGACTGACGCTAAGGTGCGAAAGCGTGGGGAGCAAACAGGATTAGATACCCT
+
GGFGGGGGGGGGGGGFFFF,CFGGFGGGGGGCFGGGGGGGGGGGGGGGG@EGEEFFFGG8CDFFG7FFDFGGGGGEFGGFGGGGGGG7FGFGGGFF:?CE@F7,5BFGFF9FED<A,:C>B@<FEDE:<FGGGG>FGGFFGGDGBF@C@CB<>CFG7F<:<<<:CCFGFE7F71<B<::<*1<CEEGEFF:C>/;ECECCE5;:CEFGFCG<CE58:<F=EGGEGEFEG58?@A?<:?E63#8>BEGAEF4:C>C5::8>EFCFFE4DB@*6GGD@>7EC0CDF$CCB@,,=EGFDF==@C,AE7,+FEFC@FEE,FBFGFDE8FE9F=+=+FEFD<7EGFF?,9GF8FGGGGGFEFFD7EDGGGCB,@FFGGC7GF@+@FGFFCF@9C,F<DGGFFF@C,GFF7GGGGFCBF@EF8<EFFEFGGFDAFEGEAFE,@C@<<
@CRWD 373
TAGGGAATCTTCGGCAATGGGGGCAACCCTGACCGAGCAACGCCGCGTGAGTGAAGAAGGTTTTCGGATCGTAAAGCTCTGTTGTAAGTCAAGAACGGGTGTGAGAGTGGAAAGTTAACACTGTGACGGTAGCTTACCAGAAAGGGACGGCTAACTACGTACCAGCAGCCGCGGTAATACGTAGGTCCCGAGCGTTGTTCGGATTTATTGGGCGTAAAGCGAGCGGAGGCGGTTTGAGAAGTCTGAAGTTAAAGGCTGTGGCTCAACCATAGTGCGCTTTGTAAACTGTCAAACTGGAGTGCAGAAGGGGAGAGTGGAATTCCATGTGTAGCGGTGAAATGCGTATATATATGGAGGAACACCGGTGGCGAAAGCGGCTCTCTGGTCTGTAACTGACGCTGAGGCTCGAAAGCGTGGGGAGCGAACAGGATGAGATACCCT
+
9DEDGCFGGGGG8,@@CCFEGGGEGGGGDGED@AFCCEFFAFFEEFG:=FECCFCF,CE<CFFGGGF:7FC<FDF?FCEGGGC,E?<BF<EFEFFGGGG+C=CFFGG,<=DFG@?,,BFEG9<=BFGCCGGDGFGGD<BCFEGCA+8@FEE7FGCBF8F>,1>FC,?DCFEDGC:B>><CF:<FB<<BC7<**44=2;#<>620;:F>C.CCFE9CE4F?C5CD5#:C4.>;73#CE#FFFE6GD319@2;EE<3$D<<C@,7.=EG:C,>@C+=B6,>,8,ACC,,,9A,CFA,,FDFF;F988,+B?B,,,E,AEE?<=?CFFE:++=B=9AF@FF7CF:,A,,<FE<CFE?9,,F?B8:CFGGEC@@FFCFF<F:CFE<;,C,,FF<FF:7GGGGGFCE+FE,CFEC:DGECGFEE7F@<,F<E@EAC,ECC,CA,8-
@CRWD 74411
TGGGGAATATTGCACAATGGGCGCAAGCCTGATGCAGCCATGCCGCGTGTATGAAGAAGGCCTTCGGGTTGTAAAGTACTTTCAGCAGGGAGGAAGGCGATAAGGTTAATAACCTTGTCGATTGACGTTACCCGCAGAAGAAGCACCGGCTAACTCCGTGCCAGCAGCCGCGGTAATACGGAGGGTGCAAGCGTTAATCGGAATTACTGGGCGTAAAGCGCACGCAGGCGGTCTGTCAAGTCGGATGTGAAATCCCCGGGCTCAACCTGGGAACTGCATTCGAAACTGGCAGGCTAGAGGCTTGTAGAGGGGGGTAGAATTCCAGGTGTAGCGGTGAAATGCGTAGAGATCTGGAGGAATACCGGTGGCGAAGGCGGCCCCCTGGACAAAGACTGACGCTCAGGTGCGAAAGCGTGGGGAGCAAACAGGATTAGATACCCT
+
FGGGGGGGGGGGGGGGGGGGGGGGGGGGGGGGGGGGGGGGGGGGGEGEG@EGFGGGGGGGGGGGGGGCFGGGGGGGGGGGGGGGGGGGGGECEGFGGGGGGGGGGGFGGGGGGGGGCBGDFGGGGGGEGGCFGGGGGGGGGGGGGFG?GGGGGGFGGGGFGGG?GGGGG6GGGGGGGGGGGGGGGGGGGGGDFGGGGGG7EEGGGGGGGGGGGGGGFGGGGGGGGGGGGGGEGGGGGGGGGGGDDEGFGGGGGGGGGFGGGGCGFFGGGGGGGGFGFBFFGGGGGGGGGGGGGGGFGGFF?GGDDGGGGGGFGFFGGGGGGGGGGGGGGGGFFGGGGGGGGGGGGGE=,FFGGGFGGGGECGGGGGGGGGGGGGGGGGGGFGGGGGGGGGGGGGGGGGGGGGGGGGGGGGGGGGGGGGGFGGGGGFGGGECGGFFGCCCCC
@CRWD 375
TGGGGAATATTGCACAATGGGCGCAAGCCTGATGCAGCCATGCCGCGTGTATGAAGAAGGCCTTCGGGTTGTAAAGTACTTTCAGCGGGGAGGAAGGGAGTAAAGTTAATACCTTTGCTCATTGACGTTACCCGCAGAAGAAGCACCGGCTAACTCCGTGCCAGCAGCCGCGGTAATACGGAGGGTGCAAGCGTTAATCGGAATTACTGGGCGTAAAGCGCACGCAGGCGGTTTGTTAAGTCAGATGTGAAATCCCCGGGCTCAACCTGGGAACTGCATCTGATACTGGCAAGCTTGAGTCTCGTAGAGGGGGGTAGAATTCCAGGTGTAGCGGTGAAATGCGTAGAGATCTGGAGGAATACCGGTGGCGAAGGCGGCCCCCTGGACGAAGACTGACGCTCAGGTGCGAAAGCGTGGGGAGCAAACAGGATTAGATACCCT
+
GGGGGGGGGGGGGGGGGGDFFGGGGGGGGGGGGGGGGGGGGGGGGGGGGFGGGGGGGGGGGGGGGGGGGGGGGGGFGGGGGGGGGGGGGGGFGGGGGGGGGGEFGFFFGGGGGGGGFGFGGGGGGGGGGGGGGGGGGGGGGGGGGGFGGGGGGGGCGG1=GGGGGGGGGGDEGGGG@GGGGGGGGGGGGGGGFFGG>FGGGGGGGGGGGGGGGGGGGGGG@GGGGGG7EGGGGFGGEGGGGGGGFGFFGGGFGGGGFF@GGGGFFGG7GCGGGFGGFFGEAFGFGGFGGGGGGFGGFGEECGFGFFFGGGGGFGEDGGCGGDGGGFGFGGGGFGGFAGGGDGGGFAGGGGGGGGGFF,GGGGGGGGGGGGGGGGGGGGGGGGGGGGDFFFEGGGGGGGGFDGGGGGGGGGGGGGGGGGGGGGGGGGGGGGAGGGGGCCCCC
@CRWD 376
TGGGGAATATTGCACAATGGGCGCAAGCCTGATGCAGCCATGCCGCGTGTGTGAAGAAGGCCTTCGGGTTGTAAAGCACTTTCAGCGGGGAGGAAGGCAGTCCGGCTAATAACCGTGCTGATTGACGTTACCCGCAGAAGAAGCACCGGCTAACTCCGTGCCAGCAGCCGCGGTAATACGGAGGGTGCAAGCGTTAATCGGAATTACTGGGCGTAAAGCGCACGCAGGCGGTCTGTCAAGTCGGATGTGAAATCCCCGGGCTCAACCTGGGAACTGCATTCGAAACTGGCAGGCTGGAGTCTCGTAGAGGGAGGTAGAATTCCAGGTGTCGCGGTGAAATGCGTAGGGATCTGGAAGAATAGCGGTGGCGAAGGCGGCCTCCTGGACGAAGACTGACGCTCAGGTGCGAAAGCGTGGGGAGCAAACAGGATTAGATACCCT
+
FGFEEEGGEFEFFGGFGGFGGFEGGGGF@FFGGGECFFGFGGGGGGGGGBFFGGFGGGGF8CE@GGGEGGDGGGGFCFGGGGDFGGGGGG7C7FFGEECEGCABB+3>,<E9D@E:=+>BD<FFFGD>FFGG,>CFG7F7:,CFG,DFDGDGGGGGGGGGGGGGGGFGFGC@FF7<CFGGCFEGD>88+AE>>C>EFCGGGCCFGCFGCF+8<85;CFFG*:EEGEFD<:7FBF@#CB<EC1:C;<E<<DFDGGGF@E@EGGGF>CFFF7BFCCCFFAG)&A==>3@,@D8F8FF@F,+FC=7>9FFCECBCC5E,F=9@FFFFFF8F@+B:EB@?5++GGGGE@EA,FC,AC,,,FC?=8+C,FC@GFFF:EF@,,C@,,<@,@<@FC6CE,6F@7EEC,ACF:EGD@7C+BCGF@@,GFE9FFGGDFEAEDGGFCCC8@
@CRWD 76812
TGGGGAATATTGCACAATGGGCGCAAGCCTGATGCAGCCATGCCGCGTGTGTGAAGAAGGCCTTCGGGTTGTAAAGCACTTTCAGCGGGGAGGAAGGCGGTGAGGTTAATAACCTTGTCGATTGACGTTACCCGCAGAAGAAGCACCGGCTAACTCCGTGCCAGCAGCCGCGGTAATACGGAGGGTGCAAGCGTTAATCGGAATTACTGGGCGTAAAGCGCACGCAGGCGGTCTGTCAAGTCGGATGTGAAATCCCCGGGCTCAACCTGGGAACTGCATTCGAAACTGGCAGGCTAGAGTCTTGTAGAGGGGGGTAGAATTCCAGGTGTAGCGGTGAAATGCGTAGAGATCTGGAGGAATACCGGTGGCGAAGGCGGCCCCCTGGACAAAGACTGACGCTCAGGTGCGAAAGCGTGGGGAGCAAACAGGATTAGATACCCT
+
GGGGGGGGGGFGGGGGGGG88FGEGGGGGGGGGGGGGGGGGGGGGGGGGGGGGGFGAF<EFFGGFFCCGE7BEGGFCGGGGFAEGGGGGGG>EGGGDFEGGCGDCDFGGFFGGGFD,@=FCGGGGGGGFGGGGEGEGGGGGGCEFGGGGGGEGFGGGGFGGGFB<FGGFEFGG2GGGGGGG58<EGG>GFGFFFEGGFFGEEEC7F?FECGGGGGGCFGGCACGGDFEG7CECE?CFGFGEFGGFFE9FFGEEFCFCGFG:F:GFCGFFGGFFGGGFFGFFGG#F<<FF@=DF:==GGF@,CEFAGGGFGGGEFFDFDE<8GCGGGGGGGGGGGGFFEGGGGFFEAFDGFGGGGGGGF?DGFDGFGGGFCGGGEEGF@GDCFGGGFGEGGGFCCGGGFCGFGGGGGGGGGGGG>GGGGGGGGFFFGGGGGFCGGFFC<CCC
@CRWD 378
TGGGGAATATTGCACAATGGGCGCAAGCCTGATGCAGCCATGCCGCGTGTGTGAAGAAGGCCTTCGGGTTGTAAAGCACTTTCAGCGGGGAGGAAGGCGGTGAGGTTAATAACCTCATCGATTGACGTTACCCGCAGAAGAAGCACCGGCTAACTCCGTGCCAGCAGCCGCGGTAATACGGAGGGTGCAAGCGTTAATCGGAATTACTGGGCGTAAAGCGCACGCAGGCGGTCTGTCAAGTCGGATGTGAAATCCCCGGGCTCAACCTGGGAACTGCATTCGAAACTGGCAGGCTAGAGTCTTGTAGAGGGGGGTAGAATTCCAGGTGTAGCGGTGAAATGCGTAGAGAGCTGGGGGAATACCGGTGGCGAAGGCGGCCCCCTGGACAAAGACTGACGCTCAGGTGCGAAAGCGTGGGGAGCAAACAGGATTAGATACCCT
+
GGGFGGGDGGGGGGGGGGGGGGGGGGGGGGGGGGGGGGGGGGGGGGEFDGGGGGDFGGGGGGGEFGGGGEGGGGGGGGGGGGGGGGGEGG>FGGGGGGGDCCCF8FGGGGGGGGGGGGGGGCDFGGGEGFGGGGGGGGGCEFCGGGGGGGGGFGG@FEFGDGGGGGGGGGGGGGGGGGG.GGEGEGDEGGGGGGGGGDCF?G>*CGF=EGGFGGGGEFGGGGGGGGFCGFC<EGG;FGGGGGFDECGGGGFF4GGGGFFGGEFFGGGFFGGGGCD?F7CCFGFGFCGFD,CFE,E9DEB,E9AGGGGGGGGGFB,GGFEDAEFDGFCF7DEDFGFGCFEECBDC,GGGFCGGGGGGGGGFEDGGGGGGGGGGGGGFC7>FDGGGGGCGGGGGGGGGDGGGGGGGGGGGFEEFGGGDGFGGGGGGF<FGGGGGGEFFCCCBC
@CRWD 89561
TGGGGAATATTGCACAATGGGCGCAAGCCTGATGCAGCCATGCCGCGTGTATGAAGAAGGCCTTCGGGTTGTAAAGTACTTTCAGCGGGGAGGAAGGGAGTAAAGTTAATACCTTTGCTCATTGACGTTACCCGCAGAAGAAGCACCGGCTAACTCCGTGCCAGCAGCCGCGGTAATACGGGGGGTGCAAGCGTTAATCGGAATTACTGGGCGTAAAGCGCACGCAGGCGGTTTGTTAAGTCAGATGTGAAATCCCCGGGCTCAACCTGGGAACTGCATCTGATACTGGCAAGCTTGAGTCTCGTAGAGGGGGGTAGAATTCCAGGTGTAGCGGTGAAATGCGTAGAGATCTGGAGGAATACCGGTGGCGAAGGCGGCCCCCTGGACGAAGACTGACGCTCAGGTGCGAAAGCGTGGGGAGCAAACAGGATTAGATACCCT
+
GFFAE:@E9EFGGGGFGE9EFGEGGDFGGFGGGGGGGGGFGFGGGGDGGGGFGGGA,CF,EGGGGG>CEFGGGGGFGGGGGGGGGGDD7F4CFFGG7+?FCFGFAF@FADFGGGFGGGGGGGGGGGGGGGGFFEEEG+>@F@8FFGGGGGGGGGGGGGFCEFGEFFFGGGGG05GGGGGCDGGGGE)CEF=5CC58A?GBECCFGCFG/<7?EGAC*CAG?CE>EEDCC*CFCEFC?FFC<FCGFFGFB<@FGCGGGECCGDFCGGGFDDFFGEGFCBCCAEFGFCFCGCFGFGF@GEBB>78GEGGGGGGGGGEEAFF<<GF8FGGFF7EDGGFE?CGEFA9,AFGGFCF8FFDGGGGEFDGGEF:CDGGGGGGGGE@@@DGGFFFGGGGGEGGGGGGGGGFFF@@CFDGGGGGGGGFCGFGFFCGGFF,GGGGFC@8CC
@CRWD 380
TGGGGAATATTGCACAATGGGCGCAAGCCTGATGCAGCCATGCCGCGTGTGTGAAGAAGGCCTTCGGGTTGTAAAGCACTTTCAGCGGGGAGGAAGGCGTTAAGGTTAATAACCTTGGCGATTGACGTTACCCGCAGAAGAAGCACCGGCTAACTCCGTGCCAGCAGCCGCGGTAATACGGAGGGTGCAAGCGTTAATCGGAATTACTGGGCGTAAAGCGCACGCAGGCGGTCTGTCAAGTCGGATGTGAAATCCCCGGGCTCAACCTGGGAACTGCATTCGAAACTGGCAGGCTAGAGTCTTGTAGAGGGGGGTAGAATTCCAGGTGTAGCGGTGAAATGCGTAGAGATCTGGAGGAATACCGGTGGCGAAGGCGGCCCCCTGGACAAAGACTGACGCTCAGGTGCGAAAGCGTGGGGAGCAAACAGGATTAGATACCCT
+
EFFFGDGFEFFFGGGFGFDFGGGCFGGFFFFGGGEEGG9CAAFGGGGGGFGGGFFEFGGGGGGGGGEEEECCG9EFGGGG@FA?FGEGDF@F7FFGGCGFDFFFGCFFGGGGGGG=EGGGGF7DCFGC@>FFBFCGG:CGGGGGGGGGGGGGGGGGGGGEDGGGGGG8CFGGGGGGGGDC8CEGGGGGGGGDEC8EE7FGGGEGFG89EFFCGEGG8FFGGEGCECGG*<C/:FGCDGCFFCDG5;9C<:@FFGEEEGFEEF:89CDFCBFFCGD@<2CFEFFGGGGFFCACGFEBF8F@,@9FGGGGGF<@CE@C,AEFF8ECFF==>++@FA9FGGF7CGFCFF<FGGFF8FE,,,D4:>CCGGFB<C::F@@F:7+6@F@@CC,C@D<E>FCF:F@<<F@7GGGGF@CCDGEGGFFFE<C,,DGGGFFCFGGGCCCCC
@CRWD 90083
TGGGGAATATTGCACAATGGGCGCAAGCCTGATGCAGCCATGCCGCGTGTATGAAGAAGGCCTTCGGGTTGTAAAGTACTTTCAGCGGGGAGGAAGGCGTTGTGGTTAATAACCACAGCGATTGACGTTACCCGAAGAAGAAGCACCGGCTAACTCCGTGCCAGCAGCCGCGGTAATACGGAGGGGGCAAGCGTTAATCGGAATTACTGGGCGTAAAGCGCACGCAGGCGGTCTGTCAAGTCGGATGTGAAGTCCCCGGGCTCAACCTGGGAACTGCATTCGAAACTGGCAGGCTAGAGTCTTGTAGAGGGGGGTAGAATTCCAGGTGTAGCGGTGAAATGCGTAGAGATCTGGAGGAATACCGGTGGCGAAGGCGGCCCCCTGGACAAAGACTGACGCTCAGGTGCGAAAGCGTGGGGAGCAAACAGGATTAGATACCCT
+
<CFFGGD<FCFFGGGGGF@CFFCFGGGFGGGFGGFGFGGGFGGGCFGGGBEFGGGGGFGG8F=A<FGGGGFGEAFD,EFG9CEEGCCFGGG:F>EFGFGE@CGDD<BAF<FGFG=BBCCCF<FGGGG:FGCF<CF7FCC:7:DEF@E<FDCGGCE,CF:EEGFGGGGGGGGGGGGGGGGF*<<F,#?<CFGDGC8C:@F88>EDGDCGGGGFD*:CGGDCGEGGGCD.CEC=8>E<+EEBFGGC>B:9C7C:CEFC>:DFEEGFGE8<1ACD=G=ECFF@2=CCFCGGF=>@,A>3>9FFBCADBCFCEDFGFGEADEFGGGF=GE@CGGGFFAFF?+GF=<GGFFEB,,?GFAGDFFFFEGEFC7FGFECDGGEGGFBEECCFE9FC<<FEGGGGGGFFEFEEDGGGGGCEGGGGGGGGGFEGFGGGGGGGGGGGCCCCC
@CRWD 86747
TGGGGAATATTGCACAATGGGCGCAAGCCTGATGCAGCCATGCCGCGTGTGTGAAGAAGGCCTTCGGGTTGTAAAGCACTTTCAGCGGGGAGGAAGGCGATAAGGTTAATAACCTTGTCGATTGACGTTACCCGCAGAAGAAGCACCGGCTAACTCCGTGCCAGCAGCCGCGGTAATACGGAGGGTGCAAGCGTTAATCGGAATTACTGGGCGTAAAGCGCACGCAGGCGGTCTGTCAAGTCGGATGTGAAATCCCCGGGCTCAACCTGGGAACTGCATTCGAAACTGGCAGGCTAGAGTCTTGTAGAGGGGGGTAGAATTCCAGGTGTAGCGGTGAAAGGCGTAGAGATCTGGAGGAATACCGGTGGCGAAGGCGGCCCCCTGGACAAAGACTGACGCTCAGGTGCGAAAGCGTGGGGAGCAAACAGGATTAGATACCCT
+
GFG?EFGGDGGGGGGGGFF8EFGDGGFGGGGGGGGGGG8FEFGGGGGGG,<FFGGFGGGGFGGGGGGGGCFGGGGGGCEFGGFFFGCCCGECFDFDCCFG>>:FFDEDCFEGFDDFCDFC+BFGGGE:C,CFGCCCFCCFGGF8@:,*>B8CF?;<FF*8*@CFEC:CG7CCF:*=CFFCE:FGGGGGG,22;CGGFGGAC*;;CFFG:FGGGCE:@:CE+<5':*8CECEGGGC1CGGCC:6?2/2;13BE@?+AEGFD?18D@CFDCGFC@C=8?DGGFGGFF<F>:,8,ADFCGGGFBGFGECFEGGFGGGEDFF9=CECGGGGEGGGGGFGGFFB+GGGCGGGGFF@FGGCGE?FCCGGGGGF?7FGGFCGGGGCGCGFAGFFEECGGFFF+@FGGFGGGGF@GEGGGGGGGGGGGGGFGGGF<GEFCGFFGCCCC-
@CRWD 85694
TGGGGAATATTGCACAATGGGCGCAAGCCTGATGCAGCCATGCCGCGTGTATGAAGAAGGCCTTCGGGTTGTAAAGTACTTTCAGCGGGGAGGAAGGGAGTAAAGTTAATACCTTTGCTCATTGACGTTACCCGCAGAAGAAGCACCGGCTAACTCCGTGCTAGCAGCCGCGGTAATACGGAGGGTGCAAGCGTTAATCGGAATTACTGGGCGTAAAGCGCACGCAGGCGGTTTGTTAAGTCAGATGTGAAATCCCCGGGCTCAACCTGGGAACTGCATCTGATACTGGCAAGCTTGAGTCTCGTAGAGGGGGGTAGAATTCCAGGTGTAGCGGTGAAATGCGTAGAGATCTGGAGGAATACCGGTGGCGAAGGCGGCCCCCTGGACGAAGACTGACGCTCAGGTGCGAAAGCGTGGGGAGCAAACAGGATTAGATACCCT
+
FGGGGGGGGGGGGGGFFGFGGGGGGGGGGGGGGGGGFGGGGGGGGGGGGGGGGGGGGGGGGGFGGGGGGGGGGGGCFGGGGGGGGGGGGGEGGGGGGGGGGGGGFGECGGGGGGGGGGGGGGGGGGGGGGGGGGGGDFFGFGGGGGGGGGGGFDFCGGGGGGGGGGGGGGGGGGGG@GGGGGGGGGGGGGGGGGGGGGGGDGGGGG>GGGGGGGGGGGGGEGGGGGGGGGGCGDGGGGGGGGGGGGGGGGGGGGGGGGGGGGGGGGGGGGGGGFGGFFFFGGF9FFCFB:=>GGGGGFGF:GGGGGGGGGGGGGGGGGGEFGGGGGGGGGGGGGGGGFFCGGGGGGGFFGGGGGFGGGGGGGGGGGGGFGGGGGGGGDGEFGGGGGGGGGGGGGGGGGGGGGGGGGGGGGGGGGGGGGGGGGGGGGGGGGGGGGGGCCCCC
@CRWD 80617
TGGGGAATATTGCACAATGGGCGCAAGCCTGATGCAGCCATGCCGCGTGTATGAAGAAGGCCTTCGGGTTGTAAAGTACTTTCAGCGGGGAGGAAGGCGATAAGGTTAATAACCTTGTCGATTGACGTTACCCGCAGAAGAAGCACCGGCTAACTCCGTGCCAGCAGTCGCGGTAATACGGAGGGTGCAAGCGTTAATCGGAATTACTGGGCGTAAAGCGCACGCAGGCGGTCTGTCAAGTCGGATGTGAAATCCCCGGGCTCAACCTGGGAACTGCATTCGAAACTGGCAGGCTAGAGTCTTGTAGAGGGGGGTAGAATTCCAGGTGTAGCGGTGAAATGCGTAGAGATCTGGAGGAATACCGGTGGCGAAGGCGGCCCCCTGGACAAAGACTGACGCTCAGGTGCGAAAGCGTGGGGAGCAAACAGGATTAGATACCCT
+
DECFGDGFGGFEFFGFFGFFGGGGFFGGGFGGGGGGGGGGGGGG:@FFGCFCGFFGGGGGGGGGGGGGGGGGGFFFGGDGGGGGFFGGGGGGGGGGGGGGGGGGG9FGGGGGGGGGGGGG+B@DGGGFFFEGG7C<CCF7:CFGGGGGGGGEFGGGGDGFGG?EGGGFGG7C<CGDGGGGGGDFECEGFGGGGGE<@@FGGGGC?FFEEEDFG<FEGGGEEGCEEEFEDGFECCFGFEFFCACEEGGGGGGF=FGFCGD>EEGFGGCGFCCFD#C>AFGGGGFBFFCDGFFDB9FFGGDD<GGGFC7@EGFGFFFCCE??,GGGGFE4+7GGGGFGGFF:>FDGGEFFEE@GF<CGGGGGFDGGGGGGFGGGGGDGEDGGGFAFFEEGGGFGGGGGGGGFF8GGEGGGGDGGGFDGGGGFEECGFGFGGGFFGFF@CCCCC
@CRWD 83575
TGGGGAATATTGCACAATGGGCGCAAGCCTGATGCAGCCATGCCGCGTGTATGAAGAAGGCCTTCGGGTTGTAAAGTACTTTCAGCGGGGAGGAAGGCGATAAGGTTAATAACCTTGTCGATTGACGTTACCCGCAGAAGAAGCACCGGCTAACTCCGTGCCAGCAGCCGCGGTAATACGGAGGGTGCAAGCGTTAATCGGATTTACTGGGCGTAAAGCGCACGCAGGCGGTTTGTTAAGTCAGATGTGAAATCCCCGGGCTCAACCTGGGAACTGCATCTGATACTGGCAAGCTTGAGTCTCGTAGAGGGGGGTAGAATTCCAGGTGTAGCGGTGAAATGCGTAGAGATCTGGAGGAATACCGGTGGCGAAGGCGGCCCCCTGGACGAAGACTGACGCTCAGGTGCGAAAGCGTGGGGAGCAAACAGGATTAGATACCCT
+
FFE8:FFG9@EGGGGDFEFDC8BCFGDFGGGGGGGFGGGFGFGGDEGGGFGF9E<AGFC@GFFGFFGF<FECEEFGGGGGFGGFGA7FEE+:>FE@=8CEF@7,5AFGGGDG<=EFCFG783FFDEDFBFGGGGGG:F:CGDGFFFG:::CEFFFGFGGGGGAFFC7CCGDF@FCCCF@G7:FF*;EGGFD?F?EEG#<;EG#AEGG.FGGGGF>EG:CC*:EECE=>=CEGGFCFE?CGFF9FD;FCFFF:8E=>8FBC5?<EFGDGCC=DFCEEEC<36CFFFFFFD,FF<9GFGFF=:+:C,?GC>+B8,F<@FEF:?FEGFE9C7GGGFGFBGGFECCFACFFDEB8@=?E,GGGFB:F@GFB?,?7GFDDEGGE7F,GFEE6CCEFGF>GGGGF8FC7GFGDE@@DGGEGGGF9GGGFGFFC,B<DEGGGEAA,@A
@CRWD 61447
TGGGGAATATTGCACAATGGGCGCAAGCCTGATGCAGCCATGCCGCGTGTATGAAGAAGGCCTTCGGGTTGTAAAGTACTTTCAGCGGGGAGGAAGGGAGTAGAGTTAATACCTTTGATCATTGACGTTACCCGCAGAAGAAGAACCGGCGAACTCCGGGCCAGCAGCCGCGGTAATACGAAGGGTGCAAGAGTTAATCGGAATTACTGGGCGTAAAGCGCACGCAGGCGGTTTGTTAAGTCAGATGTGAAATCCCCGGGCTCAACCTGGGAACTGCATCTGATACTGGCGAGCTTGAGTCTCCTCGAGGGGTGTTGAATTCCAGTTGTAGCGGTGAAATGCGTAGATATCTGGAGGAATACCGTTGGCGAAGGCGGCCCCCTGGTCTAAGACTGACGCTCAGGTGCTAAAGCGTGGGGAGCAAACAGGATTAGATACCCT
+
EEFGCF7,C@@EGFGGG9<<,,@:BFF?F,CFFGGGGFGFCE,ECECCEECGFG@E<DAFEGG?EF7>F,@CFGGG<D<EF9-,<FGG>CF=::<C=CAF>=FFF<DFEG<C8,5<F?ABADDDFF:+3:3C8FE7>F,3>F8,@,,@C7*5BC7,?F*=CBCGFG8<BFGGE4:C9<<@*;*:52*::FF,;,<EFE<;ED>>EG9,<?E>EC8C>+3::C**C:C=5*/:8**2*CFG7+2<7<C7:?FCFFGGD=5@=;8C8AD@C9C@>CFF82CE9E83<C:>+@,>9=,@,,+F=8++3+4++F:B,?,,C,9FE::,=,BGFC+@,-B,5-++7DCFC<5,9ECBEC,CF9FDC7=,+F=7@E7C@C:C67+8@8FC,,6,66CC7FB@@@@;,,,9E@C,6;,:C@E@C=,FE,,-CDCGFEGFF<AC6<A,6
@CRWD 387
TAGGGAATCTTCGGCAATGGACGAAAGTCTGACCGAGCAACGCCGCGTGAGTGAAGAAGGTTTTCGGATCGTAAAACTCTGTTGTTAGAGAAGAACAAGGATGAGAGTAAAATGTTCATCACTTGACGGTATCTAACCAGAAAGCCACGGCTAACTACGTGCCAGCAGCCGCGGTAATACGGAGGTGGCAAGCGTTGTCCGGATTTATTGGGCGTAAAGCGAGCGTAGGCGGTTTCTTAAGTCGGATGTGAAAGCCCCCGGCTCAACCGGGGAGGGGCATTGGAAACTGGGAGACTTGAGTGCAGAAGAGGGGAGTGGAATTCCAGGTGTAGCGGTGAAATGCGTAGATATATGGAGGAACACCAGTGGCGAAGGCGGCTCTCTGGTCTGTAACTGACGCTGAGGCTCGAAAGCGTGGGGAGCAAACAGGATTAGATACCCT
+
F,FFGFGGEFGA8BFGGGGG@EGGGGG6FFFGE<6FFF@FGGGGGGGEGFDFFFGGGGGGGCGGGGGGGGGGGGGGG@FGGGGGGGGFEGGGGGFGG8=<E<F@C?8FFGFG9FFGGGG<,CA<<?,B7FF+<FGGGFFGGF8BEGGGF2B2AC>GG:>FCFGGFFGDFCECC:4BE%80>/7<FFCC7=?C:FF;CC:CFC5=<27CGGGE804F<;@EEGGEG#EF:CG5/>C:F:FFE#98?67GFGFG8@GFF>7GGGFCF:F@0<<EGG;0%@,DB1<FGGFDFC,9A,FE=E3FE9A;EAGGFCB,4,FDGF89FFGF<<FGGGGGGGGGF<GGGGFCGFFAGEF9GGGFGGCGGGGGGGGGEGFDGGGEFDB,,8GGGGFFFGEGGGGGGGGGGGF@EDFFED,EFFGGGGF@GFC,GGGGGGGFE9GCFCCCCC
@CRWD 388
TGGGGAATATTGCACAATGGGCGCAAGCCTGATGCAGCCATGCCGCGTGTATGAAGAAGGCCTTCGGGTTGTAAAGTACTTTCAGCAGGGAGGAAGGCGATAAGGTTAATACCTTTGCTCATTGACGTTACCCGCAGAAGAAGCACCGGCTAACTCCGTGCCAGCAGCCGCGGTAATACGGAGGGTGCAAGCGTTAATCGGAATTACTGGGCGTAAAGCGCACGCAGGCGGTTTGTTAAGTCAGATGTGAAATCCCCGGGCTCAACCTGGGAACTGCATCTGATACTGGCAAGCTTGAGTCTCGTAGAGGGGGGTAGAATTCCAGGTGTAGCGGTGAAATGCGTAGAGATCTGGAGGAATACCGGTGGCGAAGGCGGCCCCCTGGACAAAGACTGACGCTCAGGTGCGAAAGCGTGGGGAGCAAACAGGATTAGATACCCT
+
CFFGGCCFE<CFGGFCFEGFGGGCCEGGGFGGFGGFGG<FDGCFGGGGC:FEECEEAFFFCF,C9DGG@FFEGGG<CFDFF9FEGFGGGGDGGGGFGGGGCFGFF<9FFFG9<FC9CB,BECFFFEFB@DF<FGDCGEGFFFD8=F<FFG6FG:;9FG@FDCF?FFGFGCEFG@FFFGF;GGGGGBFCCFGFG:=;F:<<<BECFEGGGFF>E>EGCC=?'8>C5EC=G5EFGGGFCCEFC>0C@CE7@C9CGGFBE>EGC;3:@FGGGFGDC9@5@8CCE@D>F<>D>,B<,EDDFDFCF>8,AAF>GEF@BEEGGFDGGGFCFFGGGGGGGEB,GGGGFB<EA,,GFFFE8FCGFCCFEGGGGGGGGFECGGGFGGEEGFGFD<FAGGEFGGGGGGGGGGEGGDGGGGGEFDFF<CFGGFFGGGGGFBFDFEDFC@8CC
@CRWD 389
TGGGGAATATTGCACAATGGGCGCAAGCCTGATGCAGCCATGCCGCGTGTATGAAGAAGGCCTTCGGGTTGTAAAGTACTTTCAGCAGGGAGGAAGGCGATAAGGTTAATAACCTTGTCGATTGACGTTACCCGCAGAAGAAGCACCGGCTAACTCCGTGCCAGCAGCCGCGGTAATACGGAGGGTGCAAGCGTTAATCGGAATTACTGGGCGTAAAGCGCACGCAGGCGGTCTGTCAAGTCGGATGTGAAATCCCCGGGCTCAACCTGGGAACCGCATTCGAAACTGGCAGGCTAGAGTCTTGTAGAGGGGGGTAGAATTCCAGGTGTAGCGGTGAAATGCGTAGAGATCTGGAGGAATACCGGTGGCGAAGGCGGCCCCCTGGGCAAAGACTGACGCTCAGGTGCGAAAGCGTGGGGAGCAAACAGGATTAGATACCCT
+
GGGGGGGGGGGGGGGGGGGGCGGGGGGGGGGGGGGGGGGGGGGGGGGGGGFGGGGGGGGGFFGGGGGDGGGGGGGFFGGGGGFGGGGGGGFEFGGGGGGGGGDFGEFGFGGGGGGGFGGGGGGGGGGGGGGGGFEGGGGGGGGGGGGGE?;GGGGGFGFGGGFGGGGGGGFGGGGGCGF>55BFEGGGGGGGGGGGCFFF6GGGGGGGGGEFEFFGCFGGDEGFGGEDEGG5:CCE?C:CCGG83FEFCFCEFFFFGDEGEG<FGGGGGGGGGGF>?CGGGGGGGGGGFGGFEC,GGGFC9EGGFGGGGGGFGGGFGGGGGGGGGGGGGGGGGGGGFGGGGEF?DFFDF<CGGGGGGGGFEGGGEGGGGGE@GGGGGGGGFGGGFGGGGGGGGGGGDGDFEGF:>GGGGGGGGGGGFEGGGGGGGGGGGFGGGFEGC@,CB
@CRWD 390
TGGGGAATATTGCACAATGGGCGCAAGCCTGATGCAGCCATGCCGCGTGTGTGAAGAAGGCCTTCGGGTTGTAAAGCACTTTCAGCGGGGAGGAAGGCGATAAGGTTAATAACCTTGTCGATTGACGTTACCCGCAGAAGAAGCACCGGCTAACTCCGTGCCAGCAGCCGCGGTAATACGGATGGTGCAAGCGTGAATCGGAATTACTGGGCGTAAAGCGCACGCAGGCGGTCTGTCAAGTCGGATGTGAAATCCCCGGGCTCAACCTGGGAACTGCATTCGAAACTGGCAGGCTAGAGTCTTGTAGAGGGGGGTAGAATTCCAGGTGTAGCGGTGAAATGCGTAGAGATCTGGAGGAATACCGGTGGCGAAGGCGGCCCCCTGGACAAAGACTGACGCTCAGGTGCGAAAGCGTGGGGAGCAAACAGGATTAGATACCCT
+
GFGGDCGDGGGGGGGGGGGDGGGGGGGGGGGGGFGGGGGGGGGCFGGGGGCFFGGFFGGGGGFGGGGGGGDGFGGGGGGGFGGGGGGGGGC:@FG@GGGGGGGGG9DFGGGGGGGGFCFGGCC+ECFC+<FFFC<FE*DFFGGGGGEGGGGGGG>F@G74F.<<;FFGGG@8FFEG6FGFEG%@CEGGGGGGGD#<C?9C>EEGGGGFFFGGG4CAFGE?EGDGGC==<EGGGD?CFG>CFCDGFEGFCF7DGGEB:F@EG5CCD:;EF4AFGFGFCEFGFGGGGFFGGGFGGFEDFEFF>FAGGFEDGECCFGFEFDFGGFGGFF<CF@EDGF<FFC@+GGGGGGFF?AA<FFEFGFC8+EGEGGGFCGC7EGEGDCGGGFAGFGCGFFCCCGE@7<,CADFC:7CGGGGF7>EFC@GGGGGGGFGGFFGGGGGGCB?C@
@CRWD 81771
TGGGGAATATTGCACAATGGGCGCAAGCCTGATGCAGCCATGCCGCGTGTATGAAGAAGGCCTTCGGGTTGTAAAGTACTTTCAGCAGGGAGGAAGGCGATAAGGTTAATAACCTTGTCGATTGACGTTACCCGCAGAAGAAGCACCGGCTAACTCCGTGCCAGCAGCCGCGGTAATACGGAGGGTGCAAGAGTTAATCGGAATTACTGGGCGTAAAGAGCACGCAGGCGGTCTGTCAAGTCGGAGGTGAAATCCCCGGGCTCAACCTGGGAACTGCATTCGAAACTGGCAGGCTAGAGTCTTGTAGAGGGGGGTAGAATTCCAGGTGTCGCGGTGAAATGCGTAGAGATCTGGAGGAATACCGGTGGCGAAGGCGGCCCCCTGGACGAAGACTGACGCTCAGGTGCGAAAGCGTGGGGAGCAAACAGGATTAGATACCCT
+
FFE@@CEGGGGG99FFGGAFGGEEE@C<@,FFGCFFFDEFGGF8CEGGE,CFFCF?,<EFGGCFEGB+:BFFCFFGCFFFF<CFG9EC@F77F@FEGCFGGGEGD?,ABEAFFFFFFGGCD=FDF?CFCFGGGGE7CCGFDBF?DFCBB@3@FGGG,@FGGFE,3D,8<>7>B<FFCFAF=7<<:*1CFG:+8??CC22<<8<*92@BEECCEEEC#<#2#*CC3@<CC>8*,;8FAFDF<CE?B$@/@#<C91:<*GC>:CF@882<<GFDCFDC?FC3:<79>@F<<5,,,=,=C98GCAD@C,C:@6+,,<9?C,<DCFF<F@>6+++@,9E9CFEEEGF<4<,FBAFGDC5,FFCC7@4,CFFB,FECC@FFDEGGGGEEDGFFC<FEFCGFGGGGGF@+ECBADGGECGFEFEFCEDGGFFEEFDCEFDECAA<BA
@CRWD 392
TGGGGAATATTGCACAATGGGCGCAAGCCTGATGCAGCCATGCCGCGTGTATGAAGAAGGCCTTCGGATTGTAAAGTACTTTCAGCGGGGAGGAAGGCGATAAGGTTAATAACCTTGTCGATTGACGTTACCCGCAGAAGAAGCACCGGCTAACTCCGTGCCAGCAGCCGCGGTAATACGGAGGGTGCAAGCGTTAATCGGAATTACTGGGCGTAAAGCGCACGCAGGCGGTCTGTCAAGTCGGATGTGAAATCCCCGGGCTCAACCTGGGAACTGCATTCGAAACTGGCAGGCTAGAGTCTTGTAGAGGGGGGTAGAATTCCAGGTGTAGCGGTGAAATGCGTAGAGATCTGGAGGAATACCGGTGGCGAAGGCGGCCCCCTGGACAAAGACTGACGCTCAGGTGCGAAAGCGTGGGGAGCAAACAGGATTAGATACCCT
+
GFGDFGGGGGGGGGGGGGACFGGGGGGGGGGGGGGGGGGGGGGFGGGGGGGGGGFGGGGGFGFGGGGF>CFGGGGDGGGGGFGGGGGGGGGDGGGGGGGG7FGFFF<FFGGGGGFGGFAEGCFGGGGEDGGGGEGGGGGFGGDGGEGEGG<<DCEGGEGGGGGCCFF:FEGGDGGGFGFFGGGGEGGGGGGGGEGGGGGGGGGGFGGGGGFGC/?EGGGGCGEFG=GGGGGCCGGFC>FGGGGFCGFGGGGGGE>ECFFCEFA:FDGDEAFGCF@?DFGG<GGGGFCFGGGFFDBGFFFAGGGFGGF@FGFCFGGFA8GGGGFFGGGGGEFCGFFGFDGGGGFFFGGGFGGGGGF9FADFFEGGFFBFDFCDGDGGGGGGGGGGGDGGGGGGGGGGEFGGGGGGGFGGFGGGGGGGGGGGGGGGGGGGGGGGGGFEACCBA
@CRWD 78765
TGGGGAATATTGCACAATGGGCGCAAGCCTGATGCAGCCATGCCGCGTGTGTGAAGAAGGCCTTCGGGTTGTAAAGCACTTTCAGCGGGGAGGAAGGCGATAAGGTTAGTAACCTTGTCGATTGACGTTACCCGCAGAAGAAGCACCGGCTAACTCCGTGCCAGCAGCCGCGGTAATACGGAGGGTGCAAGCGTTAATCGGAATTACTGGGCGTAAAGCGCACGCAGGCGGTCTGTCAAGTCGGATGTGAAAGCCCCGGGCTCAACCTGGGAACTGCATTCGAAACTGGCAGGCTAGAGTCTAGTAGAGGGGGGTAGAATTCCAGGTGTAGCGGTGAAATGCGTAGAGATCTGGAGGAATACCGGTGGCGAAGGCGGCCCTCTGGACAAAGACTGACGTTCAGGTGCGAAAGCGTGGGGAGCAAACAGGATTAGATACCCT
+
GGFFG@FFFGFGGGEG@FGGDFEGGGGGFGGGGFFGGG?FFFGGEGGGGDFGGF<F9DFFFFFGDCCEF4CFGGGGGGGGDG9EGCFE@FGDGD8BFEFGEG7?9DDFFEFD<=FGDEDGCFFGGGG:FGEC@:CCC@F:FGFGGGGGGGGG@GFCF>CGGF?:@EEFCFE2FFCCFC<D)?CFFEEC,CGCE>ED>F,<EEEFG?9FFGGGDECCCCFGGGEC>8EGGGG>EGFCGFFC7GGF;GGGFFG>#B>CE<>FEFEEDCG6CFCGFGGFD=DFFGFFFF@3,,:,5,F<ED?,?A,FEGGDF@FCEGE,9EFDGFFAEBFFEEGGGGGGGGF@B7E9GGGGF<CGFEFFDEDCCFFEEEEEFFGGGGGGEECC,FFACDFGFGGGGFCC,C,FEC+@F6@,<CGGEGGGGGGFGFFFF<FGGGFGGFEFCCCCC
@CRWD 394
TAGGGAATCTTCCACAATGGACGCAAGTCTGATGGAGCAACGCCGCGTGAGTGAAGAAGGTTTTCGGATCGTAAAGCTCTGTTGTTGGTGAAGAAGGATAGAGGCAGTAACTGGTCTTTATTTGACGGTAATCAACCAGAAAGTCACGGCTAACTACGTGCAGCAGCCGCGGTAATACGTAGGTGGCAAGCGTTGTCCGGATTTATTGGGCGTAAAGCGAGCGCAGGCGGAATGATAAGTCTGATGTGAAAGCCCACGGCTCAACCGTGGAACTGCATCGGAAACTGTCATTCTTGAGTGCAGAAGAGGAGAGTGGAATTCCATGTGTAGCGGTGGAATGCGTAGATATATGGAAGAACACCAGTGGCGAACGCGGCTCTCTGGTCTGCAACTGACGCTGAGGCTCGAAAGCATGGGTAGCGAACAGGATTAGATACCCT
+
GGGGGGGGGGGGGGGGGGGGGGGGGGGFGCGGGGGGGGGGGGGGGEGE:EEGFGGGFGGGGFDFDGGGGGGGGGGFFGGCCFDGGFGGCGFGGGGCFGGGGD<FGGGGGGGGGGGGGGGGGGFGGGGGGGDGGGCGGGGGGGGGGGGGGGGGGGGGGG<CFEGCF>FD:FGDCGEEFGFECEC=GGFFGG9<C=FEGGC>FGGFGGFFFGCC-FF:BCEGDD:FGGGGC?>@-E0CE:87F7D7(FGFGCFFFGGGGFDEEEGF7EEEFFFAFGFC<>GFDADCG,GGGGCF=GF?GGGGGGFCFGFFDEFDGFGFEGFEFGGGGGGF@CC8DGGF7GGGGFGFFECEFGGEECEGGGGGGGGGGEGGGGGGGGGGGGGGGGFECDGGGGGGGGGGGGGCDFC8FGFFCGEGGGGGGGGGGFGGGGGGGGGFC;8CCCCC
@CRWD 395
TGGGGAATATTGCACAATGGGCGCAAGCCTGATGCAGCCATGCCGCGTGTATGAAGAAGGCCTTCGGGTTGTAAAGTACTTTCAGCGGGGAGGAAGGCGATAAGGTTAATAACCTTGTCGATTGACGTTACCCGCAGAAGAAGCACCGGCTAACTCCGTGCCAGCAGCCGCGGTAATACGGAGGGTGCAAGCGTTAATCGGAATTACTGGGCGTAAAGCGCACGCAGGCGGTCTGTCAAGTCGGATGTGAAATCCCCGGGCTCAACCTGGGAACTGCATTCGAAACTGGCAGGCTAGAGTCTTGTAGAGGGGGGTAGAATTCCAGGTGTAGCGGTGAAATGCGTAGAAATCTGGAGGAATACCGGTGGCGAAGGCGGCCCCCTGGACAAAGACTGACGCTCAGGTGCGAAAGCGTGGGGAGCAAACAGGATTAGATACCCT
+
FGG8FEGGGGGGGGGGGGGGGGGGGGGGGGGGGGGGGGGGGGGGGGGGGGFGGGGGGGDGCFGGGGGGGDEGGGGGGGGGGGGGGGGGGGFGGGGGCFEGGGGGGBDFGGGGGGGGGGFGGFFGGGGGGGGGGGGGEGGGGGGGGGGGGGGGGGGGGGGGGGGFGGGGGGGGGGGGGGCFCFGGGGGGGGGGGGEGGGGGGGGGFGFFDEGGGGGGGGGG5EDCGEGGGGGEFGGFGGGFDFGGGGGFFGFFCEC<GGFGGEGFFGF7GFGGGCGFFGGGGGGGGGGFFGFGF9FFFGFGGGGGFCEGGGGGGFE9FA<AGGGFFGGGGGGGGGGGFC=:@GFGGGFCGGDGGGCGGGGGGGGGGGGGGGGGGGGGFC7GGGGGGGGGGGGGGGGGGGFEGGGGGGGGGGGGGGGGGGGGGGGGGGGGGGGGGGGGCCCCC
@CRWD 396
TGGGGAATATTGCACAATGGGCGCAAGCCTGATGCAGCCATGCCGCGTGTATGAAGAAGGCCTTCGGGTTGTAAAGTACTTTCAGCGGGGAGGAAGGGAGTAAAGTTAATACCTTTGCTCATTGACGTTACCCGCAGAAGAAGCACCGGCTAACTCCGTGCCAGCAGCCGCGGTAATACGGAGGGTGCAAGCGTTAATCGGAATTACTGGGCGTAAAGCGCACGCAGGCGGTTTGTTAAGTCAGATGTGAAATCCCCGGGCTCAACCTGGGAACTGCATCTGATACTGGCAAGCTTGAGTCTCGTAGAGGGGGGTAGAATTCCAGGTGTAGCGGTGAAATGCGTAGAGATCTGGAGGAATACCGGTGGCGAAGGCGGCCCCCTGGACGAAGACTGACGCTCAGGTGCGAAAGCGTGGGGAGCAAACAGGATTAGATACCCT
+
FFGGGGGGGGGGGGGGGGGGGGGGGGGGGGGGGGGGGGGGFGGDGGGGGDGGGGGFGGGG8FGFGGGGGGGGGGGGGGGGGGGGGCFGGGGGFGG<FGFDGGGGFEGGGGGGGGGGGGGGGGGGGGG@FGGGGGGGGEGFGGGGGGGGGGGGGGGGGGGGGGFGG?GGGGGGGGGGGGFGDFGGGGGDGGGGGGD=FCFG?GGG<GGFGGGGGGGGGGGG8DDCEGGGGGGCGGGF9GFGGFGFFGGGGGGFGEGCGFFGFGFFFGGGFFGFGEEEDDGC?E@CFFFF7@GGE@CGGGFGFCCGGDEGDGGGGGFFGGGGGGFFCGGGGGGEFEGGGEGGGGGGGGGGGGGGGGGFCGGGGGGGEEGGGGGGGGGGGGGGGGGGGGFCGGGGGGGDGGGFGGGGGGGGGGGGGGGGFGFGGGGGGGGGGGGGGGGFCCCCC
@CRWD 397
TGGGGAATATTGCACAATGGGCGCAAGCCTGATGCAGCCATGCCGCGTGTATGAAGAAGGCCTTCGGGTTGTAAAGTACTTTCAGCGGGGAGGAAGGGAGTAAAGTTAATACCTTTGCTCATTGACGTTACCCGCAGAAGAAGCACCGGCTAACTCCGTGCCAGCAGCCGCGGTAATACGGAGGGTGCAAGCGTTAATCGGAATTACTGGGCGTAAAGCGCACGCAGGCGGTCTGTCAAGTCGGATGTGAAATCCCCGGGCTCAACCTGGGAACTGCATTCGAAACTGGCAGGCTAGAGTCTTGTAGAGGGGGGTAGAATTCCAGGTGTAGCGGTGAAATGCGTAGAGATCTGGAGGAATACCGGTGGCGAAGGCGGCCCCCTGGACAAAGACTGACGCTCAGGTGCGAAAGCGTGGGGAGCAAACAGGATTAGATACCCT
+
FGGGGGGGGGGGGGGGGGGGGGCEGGGGGGGGGGGGGGGGGDFGGGGGGGGGGGGGGGGGEEFGGGGDGGGGGGGGGGGGGGGGGGGGDGFGGGGGGGGGGGGGGFFGGGGGGGGGGGGGGGGGGGGGGGGGGGGGGGGGGGGGGGGGGGGEGGGGGGGGGGGGGGFCEEFGGGGG9CCGEGGGGG>GGGCGGGEDGDGGGGGGGGGGGF=CEGGGGEFG@EC88EDGGGDEEGF/:DFFGFGGFGGCDECGGGGGEGCCEGGGGGGGGGFGFFFF:FGGF@@D@@GFFF@,FFGEDFFF9GDFGFCCEGGGGFFCFDGFGGGGGGGGEDGEDGGCGDGGGGGFGE9GGGGGFFFGGFFDFEDGFC7GFFCGFF7GGGGGGGGGGFDGGGGGC@BEGGGE?FGGEGGGD;CFF7GGF8GGGGGGFGGFF@FFFGGGCCC<-
@CRWD 60267
TGGGGAATATTGCACAATGGACGCAATCCTGATGCAGCCATGCCGCGTGTATGAAGAAGGCCTTCGGGTTGTAAAGTACTTTCAGCGGGGAGGAAGGCGATAAGGTTAATAACCTTGTCGATTGACGTTCCCCGCAGAAGACGCACCGGCTAACTCCGTGCCAGCAGCCGCGGTAATACGGAGGGTGCAAGCGTTAATCGGAATTACTGGGCGTAAAGCGCACGCAGGCGGTCTGTCAAGTCGGATGTGAAATCCCCGGGCTCAACCTGGGAACTGCATTCGAAACTGGCGGGCTAGAGTCTTGTAGAGGGGGGTAGAATTCCAGGTGTAGCGGTGAAATGCGTAGAGATCTGGAGGAATACCGGTGGCGAAGGCGGCCCCCTGGACAAAGACTGACGCTCAGGTGCGAAAGCGTGGGGAGCAAACAGGATTAGATACCCT
+
F8@8@FGGGFGFFCFFGGC@,FE@F+,;CFFGFFAF@CFGD,CF+C+@FFFFFGGGGFGFGFFGG<:@F:FCADECFDFGGGG<,,+:FG+++BF@4ECFEFGAFFGFFFEFFGGGAFFG+8BD9FC3B,8BF<73+5@AF,<::>FFGGGGGF9::7F7FFGFFGGGFCED<FFG+FGF8%/'2:CE8CFCCCG*2*C6GEEF>GC0EEGCCF:8/1<CE5CC<CCEEE=28<<CFGCFGG:FEFFFFFF<EFF5;(GCCFGG68GEFGF2:A=FF7@8599FGGFF<+,<9C,9GEB,><8C,CFEDGFGFGF?CECEF?8E8GGEBCECGGGFAEGF=+?FFFGFGFGGGGGFGECGF@:CCDGGDGDGGDF@F@@,,EFGE@FC<,9GFCGFEGGEEGGFBBDGGGB@:FGGFFGGE8EGGDGGGF@FFCC-C9CCC
@CRWD 399
TGGGGAATATTGCACAATGGGCGCAAGCCTGATGCAGCCATGCCGCGTGTATGAAGAAGGCCTTCGGGTTGTAAAGTACTTTCAGCGGGGAGGAAGGCGATAAGGTTAATAACCTTGTCGATTGACGTTACCCGCAGAAGAAGCACCGGCTAACTCCGTGCAAGCAGCCGCGGTAATAAGGAGGGTGCAAGCGTTAATCGGAATTACTGGGCGTAAAGCGCACGCAGGCGGTCTGTCAAGTCGGATGTGAAATCACCGGGCTCAACCTGGGAACTGCATTCGAAACTGGCTGGTTAGAGTCTTGTAGAGGGGGGTAGAATTCCAGGTGTAGCGGTGAAATGCGTAGAGATCTGGAGGAATACCGGTGGCGAAGGCGGCCCCCTGTACGAAGACTGACGCTCAGGTGCGAAAGCGTGGGGAGCAAACAGGATTAGATACCCT
+
GGFG>FCGFCFGGGGGGGEGGGGGDGDGGGGGGGGGGGGGA@FF@:FGGCCFFFEFFFED8CA8,<FFCFDF9FCGFGGGGGGG,EFC:CEEGGG8FGDGFGEG9A?FFDFDFFEBFFG@FF,FEFC@FFEFG+@F*@FFGCGGGGDCBEGGGGC9<CGGG*<F<:CGGDBFEEGG?:,79C*8*;;E6@EFEE,CAA2AEDECFGGGF6;FG9CGCFGEGEGG>EC=.=76EFFA7CFEDEFDBE@CGA#<C9#FC>FEDA>BCFGGGFFCGFF;@59<@GGFFC7F@,,D:,,A8D>8EFDE3:E@GFFAAFEEF?GFC8GGGGGGGGGGGF9E9FFF>+GFAF<F?5BFE,<F@?<F88+FB,7DGCGGEGEGF::7FFCC,GGFF<AEFFC7+F8FFA@EFCFECECC7ECEFGGGGCF9CGGGGGGGGGF?CC?CC
@CRWD 400
TGGGGAATATTGGGCAATGGACGCAAGTCTGACACAGCAACGCCGCGTGAAGGAAGAAGGCTTTCGGGTTGTAAACTTCTTTTAAGGGGGAAGAGCGGAAGACGGTACCCCTTGAATAAGCCACGGCTAACTACGTGCCAGCAGCCGCGGTAATACGTAGGTGGCAAGCGGTGTCCGGATTTACTGGGTGTAAAGGGCGTGCAGCCGGTGAGACAAGTCAGATGTGAAATCCACGGGCTCAACCCGTGAACTGCATTTGAAACTGTTTCCCTTGAGTGTCGGAGAGGTAATCGGAATTCCTTGTGTAGCGGTGAAATGCGTAGATATAAGGAAGAACACCAGTGGCGAAGGCGGATTACTGGACGATAACTGACGGTGAGGCGCGAAAGCGTGGGGAGCAAACAGGATTAGATACCCT
+
EFGCCDCGGGFCFFGGGGGEGGCEG@CFDFGGG9EFGGGGG7CECFGGGGGGGFGGFFGCFGGFGGGGGGGGGGGGGFE<EFGGGG@FGGGGG8FDGGGGGGCCG@FEDBEFGFFDAFFFFFF@GGGGC@C,FCF8,<FFFFECFC=>F?=GF--=FFCEGFFFGEFFGD#<FGCFBFE9GFBFGGCCGFACCCGE:6?5EEGCE:1C#;<;CAEEG>FFG;E@=3><CFFC<<AC8FB@@DCCFAGFAEFD@9EFFBBGGG=FCFFCCG>GGGGF7GGGEFD?,GGCCCCEF?FGGFFGFFDGFF7GEEFFE9CCC=DEGGFA9FE?,EGFFGGGFA?FGEC@C<EDGGGGGFGGDE<CB,DDFCGGFCCFFECGGGGGGEF:AGGGEEGGFC<F<GGFFFGEGDGFGGGFGCC8CC
@CRWD 401
TGGGGAATATTGCACAATGGGCGCAAGCCTGATGCAGCCATGCCGCGTGTATGAAGAAGGCCTTCGGGTTGTAAAGTACTTTCAGCGGGGAGGAAGGGAGTAAAGTTAATACCTTTGCTCATTGACGTTACCCGCAGAAGAAGCACCGGCTAACTCCGTGCCAGCAGCCGCGGTAATACGGAGGGTGCAAGCGTTAATCGGAATTACTGGGCGTAAAGCGCACGCAGGCGGTTTGTTAAGTCAGATGTGAAATCCCCGGGCTCAACCTGGGAACTGCATCTGATACTGGCAAGCTTGAGTCTCGTAGAGGGGGGTAGAATTCCAGGTGTAGCGGTGAAATGCGTAGAGATCTGGAGGAATACCGGTGGCGAAGGCGGCCCCCTGGACGAAGACTGACGCTCAGGTGCGAAAGCGTGGGGAGCAAACAGGATTAGATACCCT
+
FGGFGGGGGGGGGGGGGGGGGGGGGGGGGGGGGGGGGGGGGGGGG+@FGEGGGGGGGGGGECFGGGGGGGGGGGGGGGGGGGGGGGGGGGGGGGGDGGGGGGGGGGFGGCFFGFGGGGGGGGFGFGGBFGGFGGGGGFGGGGGGGGGGGGEGGGGGGG1GGF@GGGGFGGEGGDGGGGGGGGGGGGGGGFFFGEGGGGGGGGGG>GGFGGGGGGGGGGGGGGGGGGGGGGGGGGGGGGGGGGGGFGGGGGFFFDGGGGGFEFGFCFFD>FCGGFE<GGFCFGGGFGGFFFDGGGGFGGGGFECFADGGGGGFFGGGFFFGFGFDGGGGGGGGGGGGGGGGGGGFDGGGFF?GECFBFGGGGGGGGGGGGGGDGGGGF7CF8GGGGGGGGGFGGGFCGGGGGGGGFFGFGGGGGGGGGGGGGGGGFGGGGGGGFGFFCCCCC
@CRWD 402
TGGGGAATATTGGGCAATGGACGCAAGTCTGACCCAGCAACGCCGCGTGAAGGAAGAAGGCTTTCGGGTTGTAAACTTCTTTTAAGGGGGAAGAGCGGAAGACGGTACCCCTTGAATAAGCCACGGCTAACTACGTGCCAGCAGCCGCGGTAATACGTAGGTGGCAAGCGTTGTCCGGATTTACTGGGTGTAAAGGGCGTGCAGCCGGAGGTACAAGTCAGATGTGAAATCCACGGGCTCAACCCGTGAACTGCATTTGAAACTGTTTCCCTTGAGTGTCGGAGAGGTAAGCGGAATTCCTTGTGTAGCGGTGAAATGCGTAGATATAAGGAAGAACACCAGTGGCGAAGGCGGATTACTGGACGATAACTGACGGTGAGGCGCGAAAGCGTGGGGAGCAAACAGGATTAGATACCCT
+
EFGGGGGGGFGG9FFGGGGGCGGGGGGGGGGGGGGGGGAFFGGGGGGGGEFGGGGGFGGGFFGGGGGCGCGGGGGGGGGGFGGC8<FGGGGDGGG8>CGEF88=FGGGCDFGGGD<ADFGGGDFFEGGD@8FDFEDC:4@<9FGBFGGG:=FGF@CF9%=E>FEFECGGFF>:<<<CGE:=FA=6BFGGFCFCGGGG4GGGEFC9DFFEG*,CDDFC<0CD;FCFFE?EGGFEDGC8AB8F>FGFGGDFEFFB3FDFF9CABGDF<G0FDFFGFGGGC?GEGGGGF<B88+<GGGGGGGGFEGFCECGFEC,GGGGGGFFFGGGGGGEGGGGGGGFF@FC,FGGGGGFEGGGEGF,FCGGEECCCFFAGGGDGGGGGCGGGF;FFFCGGGGGGGGGGGGGGGGGGGGGGGGFCCCCCC
@CRWD 56116
TGGGGAATATTGCACAATGGGCGCAAGCCTGATGCAGCCATGCCGCGTGTATGAAGAAGGCCTTCGGGTTGTAAAGCACTTTCAGCGGGGAGGAAAGCGTTAAGGTTAATAACATTGTCGATTGACGTTAACCGCAGAAGAAGCACAGGCTAACTCCGTGCCAGCAGCCGCGGTAATACGGAGGGTGCAAGCGTTAATCGGAATTACTGGGCGTAAAGCGCGCGCAGGCGGTCGGTCAAGTCGGATGTGAAATCCCCGGGCTTAACCTTGGAACTGCATTCGAAACTGGCTGGCTAGAGTCGTGTAGAGGGGGGTAGAATTCCAGGTGTAGCGGTGAAATGCGTAGATATCTGGAGGAATACCGGTGGCGAAGGCGGCCCCCTGGACAAAGACTGACGCTCAGGTTCGAAAGTGTGGGGATCAAACAGGATTAGATACCCT
+
CF,CFE@FGFGFGGGGGGGFGFGDDF7DGGGGGGGGGGDG9FFFGGGGG7,,CC<F,EFGCGGFCFG:FEG@EFG99,<F=F-<F9>=FE>4CBF,::=C+8AF=5?AF,,C,,<3,,33BC,DC,+3>FF38++83@A>F:8D<C,@<>5:<F9F:F<CD=C><CD9>ED<@4387?B5(<<@F#*9/;C;E>E5:/FF@69<8@7FE>5;9CFECF+;#,GG=A2CECFC1$;:@FCE@C8B9@FCCB::ECC:<7>F;GEFFFD>%)GF71FGGCGFCCFF:F<>+3,,CFC,GE@=+,GFCFEGGGEFGF?,FEDEBB,8GFFCCEF@?GFF9GGEGGFFFFC,5,GE@GFFFCC@F:FE7F@GGGGGGGEFFE@@8GFC,6ECC,CFGGDGGGGF<FFE,@7FFCFC-FEC6C,C,GFGGFGGGGGGGGGGCCCCC
@CRWD 56212
TGGGGAATATTGCACAATGGGCGCAAGCCTGATGCAGCCATGCCGCGTGTATGAGGAAGGCCTTCGGGTTGTAAAGTACTTTCAGCGGGGAGGAAGGGAGTAAAGTTAATACCTTTGCTCATTGACGTTACCCGCAGAAGAAGCACCGGCTAACTCCGTGCCAGCAGCCGCGGTAATACGGAGGGTGCAAGCGTTAATCGGAATTACTGGGCGTAAAGCGCACGCAGGCGGTTTGTTAAGTCAGATGTGAAATCCCCGGGCTCAACCTGGGAACTGCATCTGATACTGGCAAGCTTGAGTCTCGTAGAGGGGGGTAGAATTCCAGGTGTAGCGGTGAAATGCGTAGAGATCTGGAGGAATACCGGTGGCGAAGGCGGCCCCCTGGACGAAGACTGACGCTCAGGTGCGAAAGCGTGGGGAGCAAACAGGATTAGATACCCT
+
EGGGGGGGGGEFGGGGEGF8FFGGGGGGGGGGGGGGGGGGGGGGDFGFGEGGGGGGGGFGGFGGGGGGGGGGGFGFGGGGGGFGGFGGGGFEFCGFGGFGGFAFGGGFGGGGGFGCFGGGGGGGGGD@FGGGGGGGGGGCFGGGGGGG:GGGGGGGGFEGDGGGFGGGGGGGGGGECGGGDGGGGGFEGGGGGGGGGGGGGGGGGGGGGGGGGGFGGFGGGGGGC?EDGFGGGDGGCFGGGGGGFEGG;GGFFGGGGF>CEGGGGFGGGGGGGGGFFDGF9CCFCCF>+7FDFB>AF=@3+7FGCGGGGGGGGFFCFE?GFGGGGEFGGGGGFFCGGGGDGGGGGGFGGGGGGGFFFEE>GGGGGGGGGFGGGFCCC+GFAGGEGFFGGDGGGEDGDGGGGGGGGEGCGGGF>GGGGFGGGGGDDGGGGFCGGGGGCCCCC
@CRWD 405
TGGGGAATATTGCACAATGGGCGCAAGCCTGATGCAGCCATGCCGCGTGTATGAGGAAGGCCTTCGGGTTGTAAAGTACTTTCAGCAGGGAGGAAGGCGATAAGGTTAATAACCTTGTCGATTGACGTTACCCGCAGAAGAAGCACCGGCTAACTCCGTGCCAGCAGCCGCGGTAATACGGAGGGTGCCAGCGTTAATCGGAATTACTGGGCGTAAAGCGCACGCAGGCGGTCTGTCAAGTCGGATGTGAAATCCCCGGGCTCAACATGGGAACTGCATTCGAAACTTGCATGCTAGAGGCTTGTAGAGGGGGGTAGAATTCCAGGTGTAGCGGTGAAATGCGTAGAGGTCTGGAGGAATACCGGTGGCGAAGGCGGCCCCCTGGACAAAGACTGACGCTCAGGTGCGAAAGCGTGGGGAGCAAACAGGATTAGATACCCT
+
GF?E7C,EFGGGGGGGGC9@EDGEGGGGFGCGGGGGGGGGGFCFFG@@FC,C,F,B,CEC8F8<,CEG<FE,CECF,E,CFFFGGGG87FGECED8FFF>FEGFF,B?CFFFGF<FAFA@F+@D>F=+=A38F@FG7CFDG8,<D@FDEEDEGG9F,@CE*DGGGGFGFGFF7FFGC,8:CF*1*8<CFGGFGGDG@CFG>CE*3+:<::8C5/:E5:AE>GGCCEGGG:FCFCC23#2=9C=D$@:CF<3>FDFCCDEFEEG@80/9<@@,F<,@8<39@9F<FE8,3,,,B,:,,A8,,GGFFGFCGCB,CCFC,B?FF?8GCGFF7EC7GF<FF:EC>+<EA,AD<,GGGGFGGDD=B=>FF:7GDF7FEC:@8+@@8FAGGGGGGFGFCEECDE@EF<@CFEF9GGGGGGGDFFFC,GF9EAGGGGGFDGGGCC?CC
@CRWD 406
TGGGGAATATTGCACAATGGGCGCAAGCCTGATGCAGCCATGCCGCGTGTATGAAGAAGGCCTTCGGGTTGTAAAGTACTTTCAGAGGGGAGGAAGGCGTTGTGGTTAATAACCAAAGCGATTGACGTAACCCGCCGAAGAAGCACCGGCTAACTCCGTGCCAGCAGCCGCGGTAATACGGAGGGTGCAAGCGTTAATCGGAATTACTGGGCGGAAAGCGCACTCAGGCGGTCTGTAAAGTCGGATGTGAAATCACCGGGCTCAACCTGGGAACTGCATTCGAAACTGGCATGCTAGAGTCTTGTAGAGGGGGGTAGAATTCCAGGTGTAGCGGTGAAATGCGTAGAGATCTGGGGGAATGCCGGTGGCGAAGGCGGCCCCCTGGACAAAGACTGACGCTCAGGTGCGAAAGCGTGGGGAGCAAACAGGATTAGATACCCT
+
GGGGGGGE,EGA<FFGFGGGGGGGGGCFC8FACG<FG<@FGGGGCFGGC,CFGFGAFF@@8EFC,FGG<,C?FGEAEGGGGGEFF9FGGC+@>FD<FCGGE@4CCFFF<FCDAFF+,:,@F@+AFDFG+BFBF=F:+:FCEGA>3@:3>CEFG@BG<:>C<43@FFDGFE:EEG@7BF,@0FB?D>@CCC?C9C7:;&0;E<<F?<::CC5;:#C?*C:CEG=#88FC5@F9?E?<+ED<DC:9>FDEEE=9C?#<>:>GCE<3,2;GGDFC@:FGGF8++CCCFF<@,ABC>@<B8FF@,@,GFFGGGEFGFFCFF@AGGGFEFGGGGGGGGGFGFFC>GGGFGGF<E<@EFEGF9F>+@+DGGDGGGGGFGEGFB:@@FGGGGGFFAEAEDGGGEGFGGGGCB,7GGDGDGGGGGGFCGGGGGGGGGGGGFGGGCCCB8
@CRWD 88768
TGGGGAATATTGCACAATGGGCGCAAGCCTGATGCAGCCATGCCGCGTGTGTGAAGAAGGCCTTCGGGTTGTAAAGCACTTTCAGCGGGGAGGAAGGCATTAAGGTTAATAACCTTAGTGATTGACGTTACCCGCAGAAGAAGCACCGGCTAACTCCGTGCCAGCAGCCGCGGTAATACGGAGGGTGCAAGAGTTAATCGGAATTACTGGGCGTAAAGCGCACGCAGGCGGTCTGTCAAGTCGGATGTGAAATCCCCGGGCTCAACCTGGGAACTGCATTCGAAACTGGCAGGCTAGAGTCTTGTAGAGGGGGGTAGAATTCCAGGTGTAGCGGTGAAATGCGTAGAGATCTGGAGGAATACCTGTGGCGAAGGCGGCCCCCTGGACAAAGACTGACGCTCAGGTGCGAAAGCGTGGGGAGCAAACAGGATTAGATACCCT
+
GGGGGGEGGGGGGGGGDGCCFF7CCFGGGDFG9FFGGG8FFGFGEGGGGDDFGFCF,CEFG,CFF7CFCFCFGGGGFFGFGGCGCGGGGGC+CFC<FGGGGGGGG,DGGCFGGGGFCCBFGG9FGAEFGF7<FGGGGGGGGGFFGGCGCC7<BFGFGGGGGF?FFEFCFGGGEGGGGGGF7CCFGGGDGFF/C<7EF?<CECECFGG>GGG8>CEGG94:EEGGGGCEGGD>CCC:GDEGGEEE<=C=@::05<>EDC5CE5E@FGFBCFG4FFDEDFD::3DFGGGD8FD8DDDBD,FCC,FFFBDGCCDFFEC,FFCF<@FGFE9GGGGF9GFB54+7GGFGFGGFGGGDFEGFGFFF9FC,C@C:CF7CGEF@:+@B<<ECCFEFFEDGGFB86CE@68FF7B,E@BF@+GGFGE9CFC,;,F<E9GECGGGFC--B-
@CRWD 408
TGAGGAATATTGGTCAATGGCCGTAAGGCTGAACCAGCCAAGTAGCGTGAGGGAAGACTGCCCTATGGGTTGTAAACCTCTTTTATGCGGGGATAAAGGTGTCCACGTGTGGATGTTTGCAGGTACCGCATGAATAAGGACCGGCTAATTCCGTGCCAGCAGCCGCGGTAATACGGAAGGTCCGGGCGTTATCCGGATCTATTGGGTTTAAAGGGAGCGTAGATGGATGTTTAAGTCGGTTGTGAAAGTTTGCGGCTCAACCGTAAAATTGCAGTTGATACTGGATATCTTGAGTGCAGTTGAGGCAGGCGGAATTCGTGGTGTAGCGGTGAAATGCTTAGATATCACGAAGAACTCCGATTGCGAAGGCAGCCTGCTAAGCTGCAACTGACATTGAGGCTCGAAAGTGTGGGTATCAAACAGGATTAGATACCCT
+
CFFFFDFGGGGGGFFGGGGG@FGFEGGFGGGGGGGGG8DFGGGGGGGGFGGGGGGEGGGFFCD<FGGGFEEFGGGGGGGGGGGGGGGGGGGGGCFFGGGGGFFGGGFCFEGGG9EGCFGGGGGGGFGGGGGGGGFGGGGGFFEEGGGGGGGGFGGGGGFFGFGFFG>D->3@C;F/8FG,GGGGGDEGFGGGGCGC<B,<7FCEGGGGCCFCGFC;CGFDE9CGGDCD=9GGGFGDFGEGGG+9FCAGDFE>GGFDG@BBFCGGGEGD7EGGGGGGEAC<@FGGGGGGFFFGFF9FFCGFCGFF@<DGGGDFBEGGGFFACFGGGGGGGGGGGGGGDFGFDGGGGGGGFFGGGGEGGGGFEGGGGGGGFF@GGFFEDFE@F?GGGGGGGGGGFGGGGGGGGGGGGFDGGGGFGGGFGGGGGGGGGGGGGGF@CCCC
@CRWD 409
TGGGGAATATTGCACAATGGGCGCAAGCCTGATGCAGCCATGCCGCGTGTATGAAGAAGGCCTTCGGGTTGTAAAGTACTTTCAGCGGGGAGGAAGGCGATACGGTTAATAACCGTGTTGATTGACGTTACCCGCAGAAGAAGCACCGGCTAACTCCGTGCCAGCAGCCGCGGTAATACGGAGGGTGCAAGCGTTAATCGGAATTACTGGGCGTAAAGCGCACGCAGGCGGTCTGTCAAGTCGGATGTGAAATCCCCGGGCTCAACCTGGGAACTGCATCCGAAACTGGCAGGCTTGAGTCTCGTAGAGGGAGGTGGAATTCCAGGTGTAGCGGTGAAATGCGTAGAGATCTGGAGGAATACCGGTGGCGAAGGCGGCCTCCTGGACGAAGACTGTCGCTCAGGTGCGAAAGCGTGGGGAGCAAACAGGATTAGATACCCT
+
GGGGGGGGGGGGGGGFCDAEFFGDGDGGGGGGGGGGGGGGGFGGGGFGGGDGGGGGGGGGFFCCFGGG8FFGCDCFFFGGGGFGGGCGGGCCEGGGGGGGDDFGGFFCG9EFD=F@FBFGFDFGGFECF<<FDCCGDGGGGF,8CB:FEDDGGF?C<@EFFGFF7CFGFGECCCC7FG<EEFEEG>EE;CGFEE7CFE@CEGGF=FGGGGGGG8CED9C5CE/GGEGGDGGFFFECGFCFD/::5C@,CF?FD=GF@@.BCFD>@FCDFFFFFCDCEFGC:DGFFFD@:CC@BACCD=:FFB7FEFDFFF=8=AF<,FFF8F??GFFF:8CFA<F<E:GGGFFFGGFE59GDE9FFGGGGF@7DGFDEFA,@BGGFGFFCDGFC@GF<C<;,@@6+GFFACF7F@FFFCB,GGGGCDEDAFC9GGGGGGGF9GGGGCCC<C
@CRWD 71350
TGGGGAATATTGCACAATGGGCGCAAGCCTGATGCAGCCATGCCGCGTGTGTGAAGAAGGCCTTCGGGTTGTAAAGCACTTTCAGCGGGGAGGAAGGCGTTAAGGTTAATAACCTTGGCGATTGACGTTACCCGCAGAAGAAGCACCGGCTAACTCCGTGCCAGCAGCCGCGGTAATACGGAGGGTGCAAGCGTTAATCGGAATTACTGGGCGTAAAGCGCACGCAGGCGGTCTGTCAAGTCGGATGTGAAATCCCCGGGCTCAACCTGGGAACTGCATTCGAAACTGGCAGGCTAGAGTCTTGTAGAGGGTGGTAGAATTCCAGGTGTAGCGGTGAAGTGCGTAGAGATCTGGAGGAAGACCGGTGGCGAAGGCGGCCCCCTGGACAAAGACTGACGCTCAGGTGCGAAAGCGTGGGGAGCAAACAGGAATAGATACCCT
+
ECECCGGGGFFGGGGGFGGGGGGGGGDDFGGGGGGG@FGGG@FGDGGGGFFGGGCCFEFGEAFGGG>FFEEGGGGGGGGGGGGGC,@CGGCDFGGG:EFGEF+,=BFFFDFFB8BFC8DEEGG@<EEGGEEGGCFFFCFGFFGGG,D7<F:C?FDFFC:FGGGGCFGGGCCGCFGGGEEF,<7:CG>GGGE5.:EDF;?CC??EFGCEEE;CEEGCCCCFEGGGGD=?=C@<2<8<:9CF:FGG>GGBFGFG:C><FGCG5=E4@D,A;GGF=<F<C@@<?<E<CD7,::,,C3,@<,GCFBA9,,+<8B:,FEGCFEAFF<EGFCEC:7=7FBFFB++7EFDCGFADE9@FFF??C,?7FFDGGGGDFE6EF@+7B:GCGGFDAC6,C,FFGGCF@C8@E8EFCGDGDGCEGFCDFC9GGF<FEF9FE;,C<<8C<C@@-
@CRWD 63443
TGGGGAATATTGCACAATGGGCGCAAGCCTGATGCAGCCATGCCGCGTGTATGAAGAAGGCCTTCGGGTTGTAAAGTACTTTCAGCGGGGAGGAGGGCGCTAAGGTTAATAACCTTGTCGATTGACGTTACACGCAGAAGAAGCACCGGCTAACTCCGTGCCAGCAGCCGCGGTAATACGGAGGGTGCAAGCGTTCATCGGAATTAATGGGCGTAAAGCGCACGCAGGCGGTCGGTCAAGTCGGATGTGAAATCCCCGGGCTCAACCGGGGAATTGCAGTCGAAACTGGCAGGCTAGAGTCTTGTAGAGGGGGGCAGAATTCCAGGTGTAGTGGTGAAATGCTTAGAGATCTGGAGGAATACCGGGGGCGAAGGCGGCCCCCTGGACAAAGACTGACGCTCAGGTGCGAAAGCGTGGGGAGCAAACAGGATTAGATACCCT
+
<E<ECCFFFGGGDECEGGGG,CF+@F>FGGGG9,FFFGGG9F8@FCEGC:FEGGCGFA@EE=EF,=FE<FFC<FGGGF,5EF-CF,@FGG:>F7?CE>C7=F7<F,?,,C@<F,CFFC,:+=D7CF<7+D>,=>:F*5F>:AA,@@C:C<CGEC,<FC@FEC<:<8FD:77C7*=F?FCE>**8*28;FGFDG5E*<C:8C5;CE,,3>AF*C?E2*+2:5?ECC/1:*<8E*4C<<CCF<#AFCB?D.@(C=G8>+8,>8CCFC>C1339CC#GG=F0@<<DAD,FB3,,,<F>DFD<@,3,=A,C+7F?8DE,CGGGF8FDCFEBGGGFDEF<FDFF9FC,,EC9<5,?,,<,,E<,8=CC:@7GGDFGGGFCCFC:8,F,@,EEE,,<CF7@BF@6@?FC@@;CAF@BF:EECF@,E,GGGFEGGGFGGGGFECCCCC
@CRWD 70589
TGGGGAATATTGCACAATGGGCGCAAGCCTGATGCAGCCATGCCGCGTGTATGAAGAAGGCCTTCGGGTTGTAAAGTACTTACAGCGGGGAGGAAGGGAGTAAAGTTAATACCTTTGCTCATTGACGTTACCCGCAGAAGAAGCACCGGCTAACTCCGTGCCAGCAGCCGCGGTAATACGGAGGGTGCAAGCGTTAATCGGAATTACTGGGCGTAAAGCGCACGCAGGCGGTTTGTTCAGTCAGATGTGAAATCCCCGGGCTCATCCTGGGAACTGCATCTGATACTGGCAAGCTTGAGTCTCGTAGAGGGGGGTAGAATTCCAGGTGTAGCGGTGAAAGGCGTAGAGATCGGGAGGAATACCGGTGGCGAAGGCGGCCCCCTGGACGAAGACTGACGCTGAGGCGCGAAAGCGTGGGGAGCAAACAGGATTAGAGACCCT
+
@CECFFGFFGFEFGGGCF,C,,C7FCFGGCF8DFGGG,;EEGGGDFG:@,C<FGGGC,CD<FGGGF@@FEGFFGCE?EAFG,9CE8FFGGGGDEB,++BFBF9B,A@9C,,BFCGC9D,5CFFGF9CCD<CEF+F++@CB3@,:8FFE7<EGFF;:EGD*@<<:FFCCF8FEGG>E9GA@<CE@FE:CGFF:@;EEFFGGDGCE;GFFCF;>?<:EGF7EEC8B=+F7:6CEDGFF5&<:CC7FB0ECFCF<137B::CFCEF?#>,99FCFF@F@,@CFEFF8FEB@*79FGEFFDE++7:+CFFEFEGF?GGFFDF<>>D:GFFCEFDDGFF?CE:?7GGFF9GFCCB+=FCCAFGFGFF==GCGE=DF@EFB@7++@,F,FFC<,,<<FGGEEF<<C,C+F:F7FCCC:GGDGF8GGGFFFCFGGGF@FGEE6A@,8C
@CRWD 413
CGGGGAATATTGCACAATGGGCGCAAGCCTGATGCAGCCATGCCGCGTGTATGAAGAAGGCCTTCGGGTTGTAAAGTACTTTCAGCGGGGAGGAAGGCGATAAGGTTAATAACCTTGTCGATTGACGTTACCCGCAGAAGAAGCACCGGCTAACTCCGTGCCAGCAACCGCGGTAATACGGAGGGTGCAAGCGTTAATCGGAATTACTGGGCGTAAAGCGCACGCAGGCGGTCTGTCGAGTCGGATGTGAAATCCCCGGGCTCAACCTGGGAACTGCATTCGAAACTGGCAGGCTAGAGTCTTGTAGAGGGGGGTAGAATTCCAGGTGTAGCGGTGAAATGCGTAGAGATCTGGAGGAATACCGGTGGCGAAGGCGGCCCCCTGGACAAAGACTGACGCTCAGGTGCGAAAGCGTGGGGAGCAAACAGGATTAGATACCCT
+
FGGEGEGGGGGGGGGGGGGGGGGGGGGGGGFGGGGGGGGGGCFGGGGGGGGGGGFGGGGGGGGGGGGGGDGGGGGGGGGGGGGGGCFGDGGGGGGGGGGGDGGFGGGGGGGGGGGGGFGGGGGGGGGGGGGGGG7@FGGGGGF:FGGGG?GDGGGEFGGGGGGGGGDGG>GEGDGG:GGGEEGGCEEGGGGGGGGGGGFFGGGGFGF=GGGGGEGGGGGGGGGGGGFGGGGGGGGGFGFFGGGGFGGGFGFGFFGCGGEEG2@GFGGGGGCFGCGF?GGGFFGFGCFFFGGFGFF<GCGGFGGGGGGGGGGGGGGGGGGGGGGGGGGGGGF7GGGGGGGGGGGGGGGGCGGGGGEGGFGGGGGGGGGGGGGGGGGGGGGGGGGGGGGGGGGFEGGGGGGGGGGGGGGGGGGGGGFDGGGGGGGGGGGGGGGGGGFGCCCCC
@CRWD 55771
TGGGGAATATTGCACAATGGGCGCAAGCCTGATGCAGCCATGCCGCGTGTATGTAGAAGGCCTTCGGGTTGTAAAGTACTTTCAGCGGGGAGGAAGGCGATAAGGTTAATCACCTTGTCGATTGACGTTACCCGCAGAAGAAGCACCGGCTAACTCCGTTCCAGCAGCCGCGGTAATACGGAGGGTGCAAGCGTTAATCGGAATTACGGGGCGTAAAGCGCACGCAGGCGGTCTGTCAAGTCGGATGTGAAATCCCCGGGCTCAACCTGGGAACTGCATTCGAAACTGGCTGGCTAGAGTAGTGTAGAGGGGGGTAGAATTCCAGGTGTAGCGGTGAAATGCGTAGAGATCTGGAGGAATACCGGTGGCGAAGGCGGCCCACTGGACAACGACTGACGCTCAGGTGCGAAAGCGTGGGGAGCAAACAGGATTAGATACCCT
+
GFCFGDGGGGGGFGGGGGA@FF+@FC+C<E,,6@CFFFCGFGGGCFGGD@E<@CC<FGFG8EGFF,?@EFDFGGG9EEGFCC-C,,>CDG7FCC==7BFF7B75B?A,C55C<<<>:,,BFCGDF9:3><FF8+8*5<AFFC<B7<,1*>8FGG,2FF<,<:CFF:83<<<0C:4F9FB3+82=@+3<<B93EEGGC%084F@EC:@*GCCEEFC<<:<4/18:8A:*CC,?88E;99?<;06D;;>=GF?:@+63CEGF@C0E7+6,3,9=:,@@@>@++,FDFCGD8,,CAF<58A>:,8GGFGGF@:+AFFCCFF?FF8FA,??GEGGGGEE,,C?:ECGFFGF<FCA<FFFGGCCDFF>CGGGGFGGGGGGGDF:,6GFDE@FC,,DGGFDGGFEE8FGF@6GGGGF:CGGGFEFGGFFGGGFGGGGCGFGCCCCCC
@CRWD 415
TGGGGAATATTGCACAATGGGCGCAAGCCTGATGCAGCCATGCCGCGTGTATGAAGAAGGCCTTCGGGTTGTAAAGTACTTTCAGCGGGGAGGAAGGCGATACGGTTAATAAACGTGGTGATTGACGTTACCCGCAGAAGAAGCACCGGCTAACTACGTGCCAGCAGCAGCGGTAATACGGAGGGTGCAAGCGGTAATCGGAATTACTGGGCGTAAAGCGCACGCAGGCGGTCTTTCAAGTCGGATGTTAGATCCCCGGGCTCAACCTGGGAACTGCATCCGAAACTGGCAGTCTTGAGTGTCGTAGAGGGAGGTGGAATTCCAGGTGTAGCGGTGAAATGCGTAGAGATCTGGAGGAATAACGGTGGCGATGGCGGCCTCCTGGACGAAGACTGACGCTCAGGTGCGAAAGCGTGGGGAGCAAACAGGATTAGATACCCT
+
F@FEF:FEEEG,EFFEE@@8<FEGGGE,D@FFFGGGGGEFGDFGGGGG::6E@@EFFGFCEF8FFFGDGGCEGCFFGFGGGF9F9,+@+>=CGGG87F77+=B<F<FF,D??,3CF7+6BD,=<CF@<@<:,>@FCFEF<C:,,>>FC:>*>C@B,<*=,<CFGGG<F,<,17<B<?F9:5BC<BC**?F+;**;C8EG*:C><9<FGG%,0?:CGF?C1?CE=EC855C?<?8,<FF$8;CCFDCD>)3#23+@*/:F:7@#<DF#@F3<8:3E:+5=:B>9EFFD:,,>8,,F>8D@3+@4EDGGGGEE,FFAFFE<?,B,C@FFC=C@:<<?A,7FCGGDAGGGF=F<FD<FGGF==B:F=C@,::FB+FF+<@FBFC,F7F@C,<<@C,F;BCC@@,FGFF@CFCGF@CGGGFEEDFGFGGDGFFF,FDGGGCCCCC
@CRWD 79720
TGGGGAATCTTGCACAATGGGCGCAAGCCTGATGCAGCCATGCCGCGTGTGTGAAGAAGGCCTTCGGGTTGTAAAGCACTTTCAGCGGGGAGGAAGGCGGTGAGGTTAATAACCTTGTCGATTGACGTTACCCGCAGAAGAAGCACCGGCTAACTCCGTGCCAGCAGCCGCGGTAAAACGGAGGGGGCAAGCGTTTATCGGAATTACTGGGCGTAAAGCGCACGCAGGAGGTCTGTCAAGTCGGATGTGAAATCCCCGAGCTCAACCTGGGAACTGCATTCGAAATGGGGAGGGTAGAGTCTTGTAGAGTGGGGTAGAATTCCAGGTGTAGCGGTGAAATGCGTTGAGATCTGGAGGAATACCGGTGGCGAAGGCGGCCCCCTGTACAAAGACTGGCGCTCAGGTGCGACAGCGTGGGGAGCAAACAGGATTAGATACCCT
+
CE@EEFG?,CFGGGCCF,6CFGGFC@B,<@EFF@EFF@EFGGECE:CFCGCEGFGFFGFEE,C=F7FED>CEFEEFF@ACF<CFFGCEE>C+6+:BFFGGGGGGGBDF9ED9:B,D,@FEG+E@F9>FEGGGF7CEGGGFF8C,?D,C@CECFGGDC7CEC@92*5<8<BFFF:<C+3:E*8?5:*/*8CGE:*A*;+<8C5CDDFCCAF5*:?588CGE8CEG**?C*/8:8+*0+99++*2)9*2*<CAFGGGGC0)2:*A=G*8<*F@DCFE:-3@@,8:>5,3B8+,,8,,,=3DADC,D,A<,:7GGFFGB<8AEB,B,B,,+8+7FBBC5C-GGEBB,,B,=A?4,F,C,?9FC=@=@DF@FDE6,@@@@6+:BECE<,,E@;,CC+6+@7,A;,<:C@C,?B,@F+C<F<FEFCCAECFC,,B,;<CEE@AA6-
@CRWD 417
TGGGGAATATTGCACAATGGGCGCAAGCCTGATGCAGCCATGCCGCGTGTATGAAGAAGGCCTTCGGGTTGTAAAGTACTTTCAGCGGGGAGGAAGGCGATAAGGTTAATAACCTTGTCGATTGACGTTACCCGCAGAAGAAGCACCGGCTAACTCCGTGCCAGCAGCCGCGGTAATACGGAGGGTGCAAGCGTTAATCGGAATTACTGGGCGTAAAGCGCACGCAGGCGGTCTGTCAAGTCGGATGTGAAATCCCCGGGCTCAACCTGGGAACTGCATTCGAAACTGGCAGGCTAGAGTCTTGTAGAGGGGGGTAGAATTCCAGGTGTAGCGGTGAAATGCGTAGAGGTCTGGAGGAATACCGGTGGCGAAGGCGGCCCCCTGGACGAAGACTGACGCTCAGGTGCGAAAGCGTGGGGAGCAAACAGGATTAGATACCCT
+
GGGGGFGGGGGGGGGGGGGGDFGGGGGGGGGGGGGGGGGGGGGGGGGGGGGGGGGGGGGGEGFGGGGGGGGGGGGFFGGGGGGGGGGGGGDEDGGGGGDGGGCFGGGGGGGGGGGGGGFGGGGDGGGGGGGGGGGGGGGGGGGGGGGGGGGGGGGGGGGGGGDGGGGGGGGGG4GG@GFGGCFGEGDDGGG>FFCCFGFGGGGGGGFGFGGGGEGGGGGGGGGGGCGGGGGGFGGGFGFGGGGGGGGCCGFFFFGGGFFGGCC?FGGFGFGGGGFF?EFEFGGGF7GGFCGFGDGGGGGF?GGGGGGGGGGFFGAGGGGGFGGGGF=7DGGDGGGGGGGGGGGGGGGGGDGGGGGGGGGGGCGGGGGGGGGGGGGGGF7EGGGGGGGEFEE,GGGGGGGGGGGGGGGEGGGGGGGGGGGGGGGGGFGGGGGGGGGGCCCCC
@CRWD 67113
TGGGGAATATTGCACAATGGGCGCAAGCCTGATGCAGCCATGCCGCGTGTATGAAGAAGGCCTTCGGGTTGTAAAGTACTTTCAGCGGGGAGGAAGGCGTTGTGGTTAATAACCACAGCGATTGACGTTACCCGCAGAAGAAGCACCGGCTAACTCCGTGCCAGCAGCCGCGGTAATACGGAGGGTGCAAGCGTTAATCGGAATTACTGGGCGTAAAGCGCACGCAGGCGGTTTGTTAAGTCAGATGTGAAATCCCCGGGCTCAACCTGGGAACTGCATCTGATACTGGCAAGCTTGAGTATCGTAGAGGGGGGTAGAATTCCAGGTGTAGCGGTGAAATGCGTAGAGATCTGGAGGAATACCGGTGGCGAAGGCGGCCCCCTGGACGAAGACTGACGCTCAGGTGCGAAAGCGTGGGGAGCAAACAGGATTAGATACCCT
+
GCEFGGGGGFGGGGGCFG@,FFCGGGFGGGDGGGGGGGGGGFFGEGDGGGFEGGFGF8EG?D8<@CEGCFGGGGFFGFFGGGGGGGGGGG=CCFFFGGGGG7>BFDGGGFFFFGC=F8FGGGGGGGGGGGGGC:FECEFCGGGFFGCGDF@FFG5GGF::F@FC9<CFGGGGGDDGGGGCC:CGG9;CFG7C9GED;EFAEGE/0CG,EFGFE>GGG?GCCGGEGGDGEGGF<GGGF?<CCFGFGGFGEGFEEGCFGGEDEC5FGGGGF;@@<C,8$59<AF<9FFGFGFGFF<>>C,@3+F:C,3CFDDGGGGGFFEC,,,B88GGB7GF?ADDGF=FEF7GFGDFF<DGGGFAFF9C7C+@FEEFC=FEFEF:7CCGGF8CEF@FAFFFC:>EFCF8GGGFEEEGGFFCGDEDGGFGGGFGFC,FFEE,GGFGFCCCCC
@CRWD 64811
TGGGGAATATTGCACAATGGGCGCAAGCCTGATGCAGCCATGCCGCGTGTATGAAGAAGGCCTTCGGGTTATAAAGTACTTTCAGCGGGGAGGAAGGCGATAAGGTTAATAACCTTGTCGATTGACGTTACCCGCAGAAGAAGCACCGGCTAACTCCGTGCCAGCAGCCGCGGTAATACGGAGGGTGCAAGCGTTAATCGGAATTACTGGGCGTAAAGCGCACGCAGGCGGTCAGTCAAGCCGGATGTGAAATCCCCGGGCTGAACCTGGGAACTGCATTCGAAACTGGCAGGCGAGAGTCTTGTAGAGGGGGGTATACTTCCAGGTGTAGCGGTGAAATGCGTAGAGCTCTGGGGGAATACCGGTGGCGAAGGCGGCCCCCTGGACAAAGACTGACGTTCAGGTGCGAAAGCGGGGGGAGCAAACAGGATTAGATACCCT
+
E86=@@FFGGFGGGGD,,;,;CCDCEFFGGGGGCFGFGGGGCFG7FGEEGCGGGGGGGGGGCGGG@FCD:,,CFGAFGFGAFF,,CF:+@FE=+B4+BCFFGG<,<5?DCEF,AFGFGGGGC,FFGGGCGGGGEG7B>F@FGFFF73C*>EFAF<FGCFGGC,<FFGG<<CGD7<FFG?:BF*<<<8>FG+A8*88C?C>EGE5F?+,<CFGC>EEF?958CCC55>>CCG**;,8+<A2#*C?/;@@,2:7<<F=>59EG5#228C?FGG>8;C8D8<8<F;EDF@CFF:@++:>@>,<<<@>:,F:C+7GF@A<,A,8D>:,,A,@=B+7GFFE,7B?@+9GFFC4,?DC@4,GGFFF78:4:FF,6,,BF@:6@+6,,9<,,,,,<,,C7CGF@C,6,C6:FCFAC,CF@@+C98EF98C-F<FDGFAE,FFGCC<<C
@CRWD 85823
TGGGGAATATTGCACAATGGGCGCAAGCCTGATGCAGCCATGCCGCGTGTATGAAGAAGGCCTTCGGGTTGTAAAGTACTTTCAGCGGGGAGGAAGGGAGTAAAGTTAATGCCTTTGCTCATTGACGTTACCCGCAGAAGAAGCACCGGCTAACTCCGTGCCAGCAGCCGCGGTAATACGGAGGGTGCAAGCGTTAATCGGAATTACTGGGCGTAAAGCGCACGCAGGCGGTTTGTTAAGTCAGATGTGAAATCCCCGGGCTCAACCTGTGAACTGCATCTGATACTGGCAAGCTTGAGTCTCGTAGAGGGGGGTAGAATTCCAGGTGTAGCGGTGAAATGCGTAGAGATCTGGAGGAATACCGGTGGCGAAGGCGGCCCCCTGGACGAAGACTGACGCTCAGGTGCGAAAGCGTGGGGAGCAAACAGGATTAGATACCCT
+
BECF>FEDGGGGDFCGEFC8EDFDGGGGGFGGGG<F9@FGGGGGGGDFECCF@CACFFFEFFDFDEEEA:CFGGGGFGGFGG,FFFFEC=+6@?FEE:EGE>EFC<BFGFGCFGGFFFG9FF9E=DCBDFGF8C@7>@FFFFFCFB,>>:CFGGGGA@*>F:F<<8FGGC<CE*CCBEE75<FGE#19:;@/1C?*A58CEGDG9FFCFC5EG>>CEFGG;A<EFECC7?EECFEGGF<CCCFCC;GECCFCGC:11FGC:8:GE@=F@$DD9FGED;FCD@,FCECCD@GFGGFD,FCF@+7CGGGFF:BEFGF<AGGFFCGGFFA7=CFCBBFFFCECCGFGGCF<GGGGF?5,E,EGEFF=B?DGGFGGFEF@CC@@,FCCB;C,66<F7@@@@E,D<F7CB@FFD,FC@CFC<,@FF@6EFFEC,EFFGGEE8CCCB
@CRWD 421
TGGGGAATATTGCACAATGGGCGCAAGCCTGATGCAGCCATGACGCGTGTGTGAAGAAGGCCTTCGGGTTGTAAAGCACTTTAAGCGGGGAGGAAAGCGATAAGGTTAATAACCTTGTCGATTGACGTTACCCGCAGAAGAAGCACCGGCTAACTCCGTGCCAGCAGCCGCGGTAATACGGAGGGTGCAAGCGTTAATAGGAATTACTGGGAGTAACGCGCACGCAGGCGGACTGTACAGTCGTATGTGAAAGCCCCGGGATTAACCTGGGAACTGCATTAGAAAGTGGCAGGCTAGAGTCTTGTATAGGGGGGTAGAATGCCAGGTGTAGCGTTGAAACGCGTAGAGATCTGGAGTAATACCGTTGTCGAAGGCGGCCCCCTGGACGAAGACTGACGCTCAGGTGCGAAAGCGTGGGGAGCAAACAGGATTAGATACCCG
+
FFF?B@6<F,CEDF<EF,,;,CF:CC7FD6CE9,,,EGFC,;,CBB7@+BCEFFF,CA<<E<,6EDFD=C+=FGGFGCFFGC9CF9FDC764+8,,:,+?=FGGF,BDF,DEB,B?,8,F++3@F9C7BECF@3+@+@@,<CEEC,<FF*><FFEFF*1>EGCCFF:@E7:C*1=<F,,*****11*23+:@C?CEF+,3+<9FGGG?96+;E8:C+*:*8:EG8EE5555****<7:CF<=CC<+;?,8#+(128>5*8&*,,,+,E:=@,38,;>;@@,,E@,,GFCF>,,,CF@,D8DF8,DB>>++>:,59FD??B,GGGFFCF?C@??,,:+88+8+,,9,<E=<F=,C,E9GDGCE><+:8,@F77F@@CCBC@,C8,:;D9FCCC@8,+FC,<C8GCFBB,CECC@+9C,8FA<F<D@FEFCB9GGF,FC@@6-
@CRWD 422
TGGGGAATATTGCACAATGGGCGCAAGCCTGATGCAGCCATGCCGCGTGTGTGAAGAAGGCCTTCGGGTTGTAAAGCACTTTCAGCGGGGAGGAAGGCGATAAGGTTAATAATCTTGTCGATTGACGTTACCCGCAGAAGAAGCACCGGCTAACTCCGTGCCAGCAGCCGCGGTAATACGTAGGTGGCAAGCGTTGTCCGGATTTATTGGGCGTAAAGCGAGCGCAGGCGGTTTCTTAAGTCTGATGTGAAAGCCCCCGGCTCAACCGGGGAGGGTCATTGGAAACTGGGAGACGTGAGTGCAGAAGAGGAGAGTGGAATTCCATGTGTAGCTGTGAAATGCGTAGATATATGGAGGAACACCAGTGGCGAAGGCGGCTCTCTGGTCTTTAACTGACGCTGAGGCTCGAAAGCGTGGGGAGCAATCAGGATTAGATACCCT
+
GGGGGGECGEFGGGGGGGGGGGGGGGGGGGGGGGGGGGGGFG?GGGGGF@FG8FFDFCEGGFCFGFGECBFGGGGGGFGGEFGGG<=@:FE@FFFGGFGGGGEGGAFGGGFFDCEEGFGGFGGGGGGGGGFGFGGGGGGGGGGFFGGGDCEGFG?,<FFFEGGGGGGFCGGEEFE<CFCFEFGECEC/=9:8EG5=*<FGEGGECFGGGG>>CGGGGG?:GGGGECCCDC<CGF;@CFFFGD=7,FD5(@@FFGCCC>GFFCF@9GEGFB<ADB,?>67C6F5::7B<GDEDB4,B?,9C,AGFCGGEEB,CFFGCFEFFGGGGGGCFE,9,,9B9,EF?CEGFEAFECC,FECGFF=GFAGGFFB,@,FC7GGGF@CDGFFE8FFGGFFGF7CC@F@FFC,BCC6FFCFDFC@6B,8GGGGCGGFFEFEC;6,CFC<@CC
@CRWD 423
TGGGGAATATTGCACAATGGGCGCAAGCCTGATGCAGCCATGCCGCGTGTGTGAAGAAGGCCTTCGGGTTGTAAAGCACTTTCAGCGGGGAGGAAGGCGATAAGGTTAATAACCTTGTCGATTGACGTTACCCGCAGAAGAAGCACCGGCTAACTCCGTGCCAGCAGCCGCGGTAATACGGAGGGTGCAAGCGTTAATCGGAATTACTGGGCGTAAAGCGCACGCAGGCGGTTTGTCAAGTCGGATGTGAAATCCCCGGGCTCAACCTGGGAACTGCATTCGAAACTGGCAGGCTAGATTCTTGTAGAGGGGGGTAGAATTCCAGGTGTAGCGGTGAAATGCGTAGAGATCTGGAGGAATACCGGTGGCGAAGGCGGCCCCCTGGACGAAGACTGACGCTCAGGTGCGAAAGCGTGGGGAGCAAACAGGATTAGATACCCT
+
E,C<FEGGGGFFGGGGGGGG8FFEGGGGGGGFGGGGFGDGGGGGGGEFEGFFCEFFGG8FFG8FF@FFGGEEDFDE<FGGGCFGGGGDGGD7CFGGCGCGC:CFF<EGGFGGG8=FFFGGGGGGGGDGG8FFFF7CEGE7>FEGGGFFDEGGGGGGGGGFGGGGG87CGGGGGGGDC<F<EEGCECE8F?GGG>EGG7@F85?C87C::8CCECGGGGCCEEG8GGCEGDGE#C?,;=A:C7>C9GGGGGFGFGGCC>;GG@:FG88CC=79FCFF,8C+7FFFDGFFGFD=<<<,9,,8:DEAFFFCC7GEBA?8C<?<GGFGGFCGEEDGEGGGEEEEF<?F9GFE?9GFFC5FFFGGECFCGGF=7FCCFC7F@@DF<D7FCGFEC9DFCF@:GFGGFGGEGGGGGEGF:CGGFFCGGGGGGGGGGGGGGFEGC<CBA
@CRWD 69089
TGGGGAATATTGCACAATGGGCGCAAGCCTGATGCAGCCATGCCGCGTGTATGAAGAAGGCCTTCGGGTTGTAAAGTACTTTCAGCGGGGAGGAAGGCGATACGGTTAATAACCGTGTTGATTGACGTTACCCGCAGAAGAAGCACCGGCTAACTCCGTGCCAGCAGCCGCGGTAATACGGAGGGTGCAAGCGTTAATCGGAATTACTGGGCGTAAAGCGCACGCAGGCGGTCTGTCAAGTCGGATGTGAAATCCCCGGGCTCAACCTGGGAACTGCAGCCGAAACTGGCAGGCTTGAGTCTCGTAGAGGGAGGTAGAATTCCAGGTGTAGCGGTGAGATGCGTAGAGATCTGGAGGAATACCGGTGGCGAAGGCGGCCTCCTGGACGAAGACTGACGCTCAGGTGCGAAAGCGTGGGGAGCAAACAGGATTAGATACCCT
+
EFGGG@FGGGGGGGGGGGGGGDGGGFGGGGGDFGFGGGGGGGGGGGGGGGGGGGGGGFFDGFGGGGGGFGDFFGGGGGGGCFAGGGGGGGGGDG,FEGGGGEGGGGGGAEFFGGFGGFCDFFGGFFGCFGGGGGGGGGFGGGGGGFFGGGGGGGGCC@FGEGGGGGGF>6GGGGGGGGGGE<EEGEGEC:<=DCEEF?FG5?:F5GGGFGGGGDGG0GGDGGGCGGGGGGD8?EFGFDGFGGEDDCFDFGG<*GGGGGFGGFFFGGGGGGGFFF1?<>0DFEGG<FCFDC:7GFGFGGEFC@+FGGF?GFF9F9GF?8GFFGGGGFGGEGGEGGFB9GF=>FFGGFFC@GFGGFFFGFFGEFGGGEGF@E@FEGGGGGFFGGGGGGGGGGGGFECGGGFFDF7GGDFF8EGF@DGDGGGGGGGGFEGGGGGGGGGGCCCCC
@CRWD 425
TGGGGAATATTGCACAATGGGCGCAAGCCTGATGCAGCCATGCCGCGTGTATGAAGAAGGCCTTCGGGTTGTAAAGTACTTTCAGCGGGGAGGAAGGCGATACGGTTAATAACCGTGTTGATTGACGTTACCCGCAGAAGAAGCACAGGCTAACTCCGTGCCAGCAGCCGCGGTAATACGGAGGGTGCAAGCGTTAATCGGAATTACTGGGCGTAAAGCGCACGCAGGCGGTTGGTTAAGTCAGATGTGAAATCCCCGGGCTCAACCTGGGAACTGCATCTGATACTGGCAAGCTTGAGTCTCGTAGAGGGGGGTAGAATTCCAGGTGTAGCGGTGAAATGCGTAGAGATCTGGAGGAATACCGGTGGCGAAGGCGGCCCCCTGGACGAAGACTGACGCTCAGGTGCGAAAGCGTGGGGAGCAAACAGGATTAGATACCCT
+
FFGGE@FGGGFFGEGFFCF@FGFGGGGGGGFCGCEG9DFFG8FFCGGFGGGGGFFFDDG8EFGFGFGCCFEGFGGGFGEFGGE?EFG77F7FG7F<C<+@FCF@CFFFDGGGCFCFGG,8F<FC=>CFGG+>FFGDD7<FEFCFGG8FFGFFGFG9FFEGCEGFFGGGBC;GGGGG9FFFEGGGGFGG=FGGGEE5CG<#AC8CFFF>:EEC@@CEEEFEG>EGG:8;E=E?1#GFGFFG<FCCFGFFC@=E>9@CCDFGGGGECE*'>>CFFCF?@3F<,EFCGFGCFC=,GCCFF8F=+FCGFDBFEGFGGFDEE=9E,,<FFFBF7GGEFE,,FCGGGDFAGFF8<AB8FGFE9FC4FDFF:DF7CFF?:8+C:@+@8CCFCF@,<GFC:F@CCCCF<EGFCCGGGGGGGGFE@EDGGFGGGGGGGGGGGGF8CCCCC
@CRWD 77651
TGGGGAATGTTGCACAATGGGCGCAAGCCTGATGCAGCCATGCCGCGTGTATGAAGAAGGCCTTCGGGTTGTAAAGTACTTTCAGCGGGGAGGAAGGGAGTAAAGTTAATACCTTTGCTCATTGACGTTACCCGCAGAAGAAGCACCGGCTAACTCCGTGCCAGCAGCCGCGGTAATACGGAGGGTGCAAGCGTTAATCGGAATTACTGGGCGTAAAGCGCACGCAGGCGGTTTGTTAAGTCAGATGTGAAATCCCCGGGCTCAACCTGGGAACTGCATCTGATACTGGCAAGCTTGCGGCTCGTAGAGGGGGGTAGAATTCCAGGTGTAGCGGTGAAAAGCGTAGAGATCTGGAGGAATACCGGTGGCGAAGGCGGCCCCCTGGACGAAGACTGACGCTCAGGTGCGAAAGCGTGGGGAGCAAACAGGATTAGATACCCT
+
@CFECGEGGGGGGGGGGFEFGGGDGDGGF8EGGFFAFDFGGGGFGDEGGFFGGG<FFGGGGGG8D<CFFGGC<FEGFFGFGGGGGGEGGGGGDFEGGEFGGGGFGEGG9AFFFGGGG9<<FFGGGFEFFGGGFFGEFGGGGFGFFFGEEEEECFGGFGGGGGFGGGFFFGGGEFGGG?FFEEGGGGGGGGEFEGCGG,CEDEG>GGCG:C>CGGGGGGGG8CCE>GDCEGGGE57;A@CFFGGFFGG-<<:GGGCEEGGF@<GGFGGFF@FGFEBCFB?CFGG>,:F@CD@7++F>@+>+CF+@:,FEFEFE?C,8B,AE4=B,GF<@+7C@<FFE=48+EFC,BFFACA,EECGFGFDF:GGFGFC@C<:F:@:@+CECC,,@F8DE@CCC,FC:FFECF8B@CF@EF@@+CCFC,GFEC,FE6FFFF@,<FFF<@8,<@
@CRWD 427
TGGGGAATATTGCACAATGGGCGCAAGCCTGATGCAGCCATGCCGCGTGTATGAAGAAGGCCTTCGGGTTGTAAAGTACTTTCAGCGGGGAGGAAGGCGATACGGTTAATAACCGTGTTGATTGACGTTACCCGTAGAAGAAGCACCGGCTAACTCCGTGCCAGCAGCCGCGGTAATACGGAGGGTGCAAGCGTTAATCGGAATTACTGGGCGTAAAGCGCACGCAGGCGGTCTGTCAAGTCGGATGTGAAATCCCCGGGCTCAACCTGGGAACTGCATTCGAAACTGGCAGGCTAGAGTCTTGTAGAGGGGGGTAGAATTCCAGGTGTAGCGGTGAAAGGCGTAGAGATCTGGAGGAATACCGGGGGCGAAGGCGGCCCCCTGGACAAAGACTGACGCTCAGGTGCGAAAGCGTGGGGAGCAAACAGGATTAGATACCCT
+
FCG,@,@<FEFGCFGGGGGGGGGEGGGCFFFGGGGGFGGGAEGGDEEGGGGGGGGEEGFFGGEGGG>>FF@,,CF9C<FGGGGEGGEGDEDGDCCFGGGECGGGCDGGCDFAB8FCBFGGFFFGGGEFFB@DFGGGGGCFGCBFGGGCGGGDGGG9F7F:C7FFFGCC<**=CCF@CFFCEGGFCEGEGGFFFCCEG?CGC5;;<<C<F68CEFEE8EEEGGGGGEFDE<F#F9FFGFFGCD2-$2C:;EDEAFCGGCC@:,;>CC>CFFF=F3@8.FFD@EFCGF7FFCGFF>,><AB@EDACFFECGGDF<@?A5<?<<,GGFECFFECGFEEC,CA+47<EGGF4FGGGGFFDEED+FC:@8,GF7GGGEFEDGGGGGGGFGFFGGGGFFCFGFCE88GGGGEDGGGEDGGFBCCFFGFFEGGGGFF,FFEGFB8BBC
@CRWD 428
TGGGGAATATTGCACAATGGGCGCAAGCCTGATGCAGCCATGCCGCGTGTATGAAGAAGGCCTTCGGGTTGTAAAGTACTTTCAGCGGGGAGGAAGGCGATACGGTTAATAACCGTGTTGATTGACGTTACCCGTAGAAGAAGCACCGGCTAACTCAGTGCCAGCAGCCGCGGTAATACGGAGGGTGCAAGCGTTAATCGGAATTAGTGGGCGTAAAGGGCACGCAGGCGGTCGGTCAAGGCGGATGTGAAATCCCGGGGCTCAATGTGGGAACTGCATGCGAAAATGGCAGGCTAGAGGGTTGGAGAGGGGGGTAGAATTCCAGGTGTAGCGGTGAAATGCGTAGAGATCTGGAGGAATACCGGTGGCGAAGGCGGCCCCCTGGACAAAGACTGACGCTCAGGTGCGAAAGCGTGGGGAGCAAACAGGATTAGATACCCT
+
FGGGGGGGGGGGGDGFEGFG<8FGGG:FGFFGGFGGGGFGDGGGGGGGGG@,@F9EFFGC,CCFGGG7:FFGGGGGECFFFGGGGGFDDCGGGDG8?FDG7+>D+838>FFGF8F:8,6=CC9BFB3><3<E<+@7:FC,D>3FFF:F7*4>CFF9,?@CF:B@*,,,8*41:2C<42351::CE*;28><C>@:0*1?AC8>8@9*+E:8/C4F@:;**(<C=5CF53F<3*F>,6EDF5=6FCCGGGFF8CC:<*GDD,33@8+,;3,@,3,FEE@B++FA=3,7F@>,@,F>AD@3+,6,@,EC7F@+<AGF<FFF<GFA,CGECCGGGGGGGGGF=C+GGGFC,BCC8GGDGFFF=F@>,FCGGFGGGGGGGFB86,CFGGGF@6DEGDGGGGGFD<GGFB,7GFGGGEFFGGGGGGGGGF9GGFB,GGGGGCCCCC
@CRWD 52624
TGGGGAATATTGCACAATGGGCGCAAGCCTGATGCAGCCATGCCGCGTGTATGAAGAAGGCCTTCGGGTTGTAAAGTACTTTTAGCGGGGAGGAAGGTGTTGAGGCTAATAACCTCAGCAATTGACGTTACCCGCAGAAGAAGCACCGGCTAACTCCGTGCCAGCAGCCGCGGTAATACGGAGGGTGAAAGCGTTAATCTGAATTACTGGGCGTAAAGCGCACGCAGGCGGTCGGTCAAGTCGGATGTGAAATCCCCGGGCTCAACCTGGGAACTGCATTCGAAACTGGCATGCTAGAGTCTTGTAGAGGGGGGTAGAATTCCAGGTGTAGCGGTGAAATGCGTAGAGATCAGGAGGAAGACCGTTGGCGAAGGCGGCCCACTGGACAAAGACTGACGCTCAGGTGCGAAAGCGTGGGGAGCAAACAGGATTAGATACCCT
+
<F8FECCGGGGFFGFCDFFD,C7C7BF8EEEG96EFGGGGFF8<CFFFEFGAG9,A9<FF,CCFGFFCFFGEEGG-C??EFG-5C,@:FG>@=:FFGGG<F,AFD+BD8ED?AEGGEDC,DEFFDFFG7FD@CCECE@,@BCF::BB@FEC7>,2?F>>@@F,7<CFCCCG*14<F9FCF5CCEECC5<5C?ECC*2,9#;788<CD:GFF5FCCE=<7F5CCE?EEEEGEG:#:<EF7ECCEGD:ACFF<>9+0;:F>>8FD/@30FGACBC,FC=F=<CFFCFFD==A,,9FB<GED,<>>;FAECECGGFB55C=A9,A4,AB<GEE@+CDGGFBBC>D,E9GGGGGGFFCFFFE8,8+@:+7CEGGE@F@:<FFCE<FC,,,E<6,,;GF@EEC,FFE+EFBBFGEF@+GGGGGGGGGGFFFEDF99FGGFECCCCC
@CRWD 430
TGGGGAATATTGCACAATGGGCGCAAGCCTGATGCAGCCATGCCGCGTGTATGAAGAAGGCCTTCGGGTTGTAAAGTACTTTCAGCGGGGAGGAAGGGAGTAAAGTTAATACCTTTGCTCATCAACGTTACCCGCAGAAGAAGCACCGGCTAACTCCGTGCCAGCAGCCGCGGTAATACGGAGGGTGCAAGCGTTAATCGGAATTACTGGGCGTAAAGCGCACGCAGGCGGTTTGTTAAGTCAGATGTGAAATCCCCGGGCTCAACCTGGGAACTGCATCTGATACTGGCAAGCTTGAGTCTCGTAAAGGGGGGTAGAATTCCAGGTGTAGCGGTGAAATGAGTAGAGATCTGGAGGAATACCGGTGGCGAAGGCGGCCCCCTGGACGGAGACTGACGCTCAGGTGCGAAAGCGTGGGGAGCAAACAGGATTAGATACCCT
+
CFEGGGEGFGGGGGGGGGGGGGGGGGGGGGGGGGGGGGGGGGGGGGGGGGGGFGGGGGGGGFGGGGGEGGGCFGGGGGGGGGGGGGGGGGGGGGGGCGCGGCFFGGGGGGGGGGFDEGGGCFFFGGDGGGGGGGGGGGFGGFGGGGGGGGGGGG?EF>4GGGGGGGGGGGGGDGCEFCGGGGGGGGGGGFGGE=GDGGGGD>FFGGGGFFGGGGGGGGGGGGGGGEFDECCEGGFGGGFFGFFGFCGGGCCECFFFGGGGGGGFGGGGGGFGG<FC?BEC4FFGF,DGGFFFF9F=@=FF:7GGGGGGGGFGGECGGGGFDFGGGGGGGGGGGGGGGGGGGGGGGGGGEA?FFF<EFGFFFGGGGGGGGGGGGGGGF7DECGGGGGGGGFGGGGGGGGGGGGGGGGGGGGFGGGGGGFGGGGGGGGGGGGGFGGGGCCCCB
@CRWD 431
TGGGGAATATTGCACAATGGGCGCAAGCCTGATGCAGCCATGCCGCGTGTATGAAGAAGGCCTTCGGGTTGTAAAGTACTTTCAGCGGGGAGGAAGGGAGTAAAGTTAATACCTTTGCTCATTGACGTTACCCGCAGAAGAAGCACCGGCTAACTCCGTGCCAGCAGCCGCGGTAATACGGAGGGTGCAAGCGTTAATCGTAATTACTGGGCGTAAAGCGCACGCAGGCGGTTTGTTAAGTCAGATGTGAAATCCCCGGGCTCAACCTGGGAACTGCATCTGGTACTGGCAAGCTTGAGTCTCGTAGAGGGGGGTAGAATTCCAGGTGTAGCGGTGAAATGCGTAGAGATCTGGAGGAATACCGGTGGCGAAGGCGGCCCCCTGGACGAAGACTGACGCTCAGGTGCGAAAGCGTGGGGAGCAAACAGGATTAGATACCCT
+
FGGFGGGGGGGGGGGGGGC<FFGGGGGGGGGGGGGGGGGGGGGGGGGGGGGGGGGGGGGFGGGGGGGGGCFGGGGDGGGGGGGGGGGGGGGGGGGGGGGGGGGGGGGGGGGGGGGGGGGGFGCFGGGGGGGDGEGGECDFFGGGGGGG1GGGG>CEF@8FGFGFGGGGGGGGGGGGFGGGGGGGGGGGGGGGGGG=FGGG#AFFFGGGGGGGEEGGGGG=E>EGGGGGGGGGGDGF9?FFG>#FCFGFGGFCFGFGEGDGG=8FAFFFGGFEFD@??FCF@@,GFCGGGGGGGGFCFGGGFC7GGGGGGGGGFAFFGGEE8GGGGGGGGGGGGGGFGGGGGFFF9FGGGGGGGGGGGGGGGGGGGGGEFGGGGGGGF7GEGGGGGGGFFCGFGGGGGGGGGGECC7GFGGGGGGGGGGGGGGFGGGGGGGGGGGGGCCCCC
@CRWD 432
TAGGGAATCTTCGGCAATGGGGGCAACCCTGACCGAGCAACGCCGCGTGAGTGAAGAAGGTTTTCGGATCGTAAAGCTCTGTTGTAAGTCAAGAACGAGTGTGAGAGTGGAAAGTTCACGCTGTGACGGTAGCTTACCAGAAAGGGACGGCTAACTACGTGCCAGCAGCCGCGGTAATACGTAGGTCCCGAGCGTTGTCCGGATTTATTGGGCGTAAAGCGAGCGCAGGCGGTTTGATAAGTCTGAAGTTAAAGGCTGTGGCTCAACCATAGTTCGCTTTGGAAACTGTCAAACTTGAGTGCAGAAGGGGAGAGTGGAATTCCATGTGTAGCGGTGAAATGCGTAGATATATGGAGGAATACCGGTGGCGAAGGCGGCCCCCTGGACGAAGACCGACGCTCAGGTGCGAAAGCGTGGGGAGCAAACAGGATTAGATACCCT
+
GGGGGGGGGGGGGGGGGGGGGEGGGGGGGGGGGGGGGGGGGGGGGGGGG7CFGGGGGGGGGGGGGGGGGGFGGGGGGGGGGGFGGGGGGFGGGGGGGGGGG@EGGGGGGGGGGGGGFGGGGCGGGGGGGGGGGGGGFGGGGGGFGGGGGGGCGFFGGGGGGGGGGGGCFFGFGGFGGFGEGFFGGGGGGE=GGEF7EGGCE?GDGGBFGFGFGGEEECCCEE8>GGCEG>GGGGFEG7::9GGGFEFGEGFGCCGECGFGGG@.FFFGGGGGGEBGGDFFFGFFGGGGFFFFFGGGGGGGCDD8A:CGFF,F?CCCGCFDGGGGGGGG>GGGFGFGFECDGGGGGFE9GGGFFGGGGGGCEGGGF:GF7GGGGGGGGGFFFFGCGGGFGGGFDGGGGGGGGGGGGGGGGGGGGGGGGGGGGGGGGGGGGFFGGGGGCCCCC
@CRWD 433
TAGGGAATCTTCGGCAATGGACGAAAGTCTGACCGAGCAACGCCGCGTGAGTGAAGAAGGTTTTCGGATCGTAAAACTCTGTTGTTAGAGAAGAACAAGGATGAGAGTAAAATGTTCATCCCTTGACGGCATCTAACCAGAAAGCCACGGCTAACTACGTGCCAGCAGCCGCGGTAATACGTAGGTGGCAAGCGTTGTCCGGATTTATTGGGCGTAAAGCGAGCGCAGGCGGTTTCTTAAGTCTGATGTTAAAGCCCCCGGCTCAACCGGGGAGGGTCATTGGAAACTGGGAGACTTGAGTGCAGAAGAGGAGAGTGGAATTCCATGTGTAGCGGTGAAATGCGTAGATATATGGAGGAACACCAGTGGCGAAGGCGGCTCTCTGGTCTGTAACTGACGCTGAGGCTCGAAAGCGTGGGGAGCAAACAGGATTAGATACCCT
+
,CFECFGGGDFGGGGGC<FFGGGGGGGAF9FG@FGGGGCGGGGGGGGCBBCEECFGGGGGDFFGGGG?FGGGGGGGGGGFGGGGDFGGGGFGGGG8FFGGF@=<<FF?FGGGAFGEEFCE9DFGDFFF7FEGGGGGGBFGGGGGGCFFEC+CFGFGCF*@BEFGFGGC,DFF<<FE>2F::?:BE:GCCCBE9CE<:F3<FGECF9,5F9EG=C=EGGFGDC5ECEF95:C<E9F<C:C???F??9<D>#FE:5*C@C+GGGF::@:C=<DEDDFB?=A.DEFE?<E4A,FAGFFB,8DGGDGGGF;8EB,,F<GFCEGFAFF@EFDGEF7GGFEBFGFGFFDFAF9GF,,AGFGEF@7C,E<<8EC:C,CGGGGGGGGGFFGGGGCGGGFCFCEGGGGFCFFEDGGGED,CCGGGGGGGGGGGGGGFEC<@E9CGFCCCCC
@CRWD 434
TGGGGAATATTGCACAATGGGCGCAAGCCTGATGCAGCCATGCCGCGTGTATGAAGAAGGCCTTCGGGTTGTAAAGTACTTTCAGCAGGGCGGAAGGCGATACGGTTCATAACCTTGTCGATTGACGTTACCCGCAGAAGAAGCACCGGCTAACTCCGTGCCAGCAGCCGCGGTAATACGGAGGGTGCAAGCGTTAGTCGGAATTACTGGGCGTAAAGCGCACGCAGGCGGTCTGTCAAGTCGGATGTGAAATCCCGGGGCTCAACCTGGGAACTGCATTCGAAACTGGCAGGCTAGAGTATTGTAGAGGGGGGTAGAATTCCATGTGTAGCGGTGAAATGCGTAGAGATCTGGAGGAATACCGGTGGCGAAGGCGGCCCCCTGGACAAAGACTGACGCTCAGGTGCGAAAGCGTGGGGAGCAAACAGGATTAGATACCCT
+
FGGGGGGGGGDEGGGGFGGGDCFCFFBEFGF@FGGGGGE<E8EF+FFGGGEFG9CAGGG?,6EEFFG7F,@F<EA<F9EFFCCE,,:ECF++@FEC=FG7:+>B=FE+CF9FFAFF987B@FGFFGGGGGEGG:C7C7F?FFGG7>FGGGGGCFFFGGGGGGGGGGGGGGGCFF@0?FGG54:FC%CE?E58C9E5#.?@>-2;@01<FGGFCCCEEDEGD>:FEGGGGFD:::,87:>GGECD;;EGF7?C>@C>#GFEB:;FDEF6FGGFF@D<BA5G4<CGFFFGGCGFC,=EF@B,,,9FGGFCEC+4,GFAFFFC,F=:,FCGFCDGFCFGGEF7CCGFGGF4E<E?GGGGGDC4F:>8GFCEFGGGGGGCF:7@<FFGFCE6@,9GGEGGF@E,8GGGF;EGGGFGFBDGGGGGGGFFGGFFGFGGGFGGCCCCC
@CRWD 435
TGGGGAATATTGCACAATGGGCGCAAGCCTGATGCAGCCATGCCGCGTGTATGAAGAAGGCCTTCGGGTTGTAAAGTACTTTCAGCGGGGAGGAAGGGAGTAAAGTTAATACCTTTGCTCATTGACGTTACCCGCAGAAGAAGCACCGGCTAACTCCGTGCCAGCAGCCGCGGTAATACGGAGGGTGCAAGCGTTAATCGGAATTACTGGGCGTAAAGCGCACGCAGGCGGTTTGTTAAGTCATATGTGAAATCCCCGGGCTCAACCTTGGAACTGCATCTGGTACTGGCAAGCTTGAGTCTCGTAGAGGGGGGTAGAATTCCAGGTGTAGCGGTGAAATGCGTAGAGATCTGGAGGAATACCGGTGGCGAAGGCGGCCCCCTGGACGAAGACTGACGCTCAGGTGCGAAAGCGTGGGGAGCAAACAGGATTAGATACCCT
+
GCDFGGEGGGGGGEFGGGGGFG>CGGFFGGGGFFEE<FFGCCGGGGGGGCFGGFGGGGGG,9FFGFG:F?FGGGGGD9FGGGEFCF:F7+@FEGGDG+,38D<FGFFF<<FAE9FGFFA<DF<,>DC:3BF9FF@F>:FGGGCAC:B:F:*6?:;7?C:7FGDGGEGGG>FFDCE:+>EFGGEFGGCCE7@F;C>C8EFCGCGGFA@F/@F<EEEC?52CCED;:C7:5EG/FF:<7?F::3,-1@:FDGFC8@EFCF>C3:CFFGG7$@7:>3E:9-DC?CCCFE<>+GGGEFCFD9FC:CCGFGFFGGCGCFE9FGGGGGGGGGFGGGGECFFFCGEGGFGFGGGF9?,?GGGGGGGGGGGGGGGGFFDGGGFDGGF,@GGGGGFCCFFGGGGGGGGF8F:GGGGGGGGGCEFGGGGGGGGGGGGGGGGGGGGGCCCCC
@CRWD 436
TGGGGAATATTGCACAATGGGCGCAAGCCTGATGCAGCCATGCCGCGTGTATGAAGAAGGCCTTCGGGTTGTAAAGTACTTTCAGCAGGGAGGAAGGCGATAAGGTTAATAACCTTGTCGATTGACGTTACCCGCAGAAGAAGCACCGGCTAACTCCGTGCCAGCAGCCGCGGTAATACGGAGGGTGCAAGCGTTAATCGGAATTACTGGGCGTAAAGCGCACGCAGGCGGTCTGTCAAGTCGGATGTGAAATCCCCGGGCTCAACCTGGGAACTGCATTCGAAACTGGCAGGCTAGAGTCTTGTAGAGGGGGGTAGAATTCCAGGTGTAGCGGTGAAATGCGTAGAGATCTGGAGGAATACCGTTGGCGAAGGCGGCCCCCTGGACAAAGACTGACGCTCAGGTGCGAAAGCGTGGGGAGCAAACAGGATTAGATACCCT
+
FGFGGGEFGGGGGGGGGGGAFGGGGGEGGGGGGGGGGEFGGGGGDGGGGGGGDFGGGGGGGGGGGGGGGGGGGGGGGFGGGGGAFCGGFGDFGGGGGFGGGGGFEEFGGFGDFGGFFGGDGDFGGDEFGG:FDGGGGGGGGGG8FGGGGGGGGGFFGGCCCGFGFFCFGGGDGGG>CG@GC>=DEGGGGGGGGGGCCGG?GGCGGFGGEFFG>CC>CFGGGGGGC=EDDFEEG5B5BCB@GFGGF9FGFC9CCGECGFEEF@;B>@E@D.CGFDE@?CBF=FFEFGFF,FF=9@DDGGGEECGF?CCCEDGF9CGGFF<,FF<GGGGGGDGGGFF@,FC:7F?C9GGGGFGGF?5<EAFCFFFF7GGGEFCDGGGGEGCDGGGGGGGGGGGAGGGGGGFF<F@GDGGGGGGGGGGGGGGGF?GGGGGGFCDGGGF<ACCCC
@CRWD 437
TGGGGAATATTGCACAATGGGCGCAAGCCTGATGCAGCCATGCCGCGTGTATGAAGAAGGCCTTCGGGTTGTAAAGTACTTTCAGCAGGGAGGAAGGCGATAAGGTTAATAACCTTGTCGATTGACGTTACCCGCAGAAGAAGCACAGGCTAACTCCGTGCCAGCAGCCGCGGTAATACGGAGGGTGCAAGCGTTAATCGGAATTACTGGGCGTAAAGCGCACGCAGGCGGTCTGTCAAGTCGGATGTGAACTCCCCGGGCTCAACCTGGGAACTGCATTCGAAACTGGCAGGCTAGAGTCTTGTAGAGGGGGGTAGAATTCCAGGTGTAGCGGTGAAATGCGTAGAGATCTGGAGGAATACCGGTGGCGAAGGCGGCCCCCTGGACAAAGACTGACGCTCATGTGCGAAAGCGTGGGGAGCAAACAGGATTAGATACCCT
+
,CFFGCBFGGGGFFGGGCF@,,@:CFE@FFFGGGGGDGFGGFDA@FEFEGGFGGGGEG@FD<FFGDCCDCFFGGGGGGDFGGGGGAEFCC@FGCEF+EEGD@CFF9EF9EFGGFFFGFGDFG?=FGGGGFCFFFGGGGGFCF@<DF,DFG6FGGCFGFCCECFFGGFC7>EGCEGGGCC@E7<FG1<E7FGGGEGCFCFEEE8C-FG59CFFE8CCC91E6::CE<GDDG3/>DGGFGGGGGGGFFFEC:<#>GFCA8.>38;=83;@F;CEGDFFFFG<=D=AF7FGDGFF>,<9,,=>:E,,D:@7EGFGGGGEE?GGGGFE8EFGFEGGGGGFFFCF7FEFFE<?,CGFC<,9GGGGGGGFCGGGCGGGGDDGGEB@,FGGGGFGGGEECCGGGGGGFC+FB;7GFCGGCEEBCFGFGGGFGFF9FGGGGGE@6,CCA
@CRWD 78811
TGGGGAATATTGCACAATGGGCGCAAGCCTGATGCAGCCATGCCGCGTGTGTGAAGAAGGCCTTCGGGTTGTAAAGCGCTTTCAGCGGGGAGGAAGGCGTTAAGGTTAATAACCTTGTCGATTGACGTTACCCGCAGAAGAAGCACCGGCTAACTCCGTGCCAGCAGCCGCGGTAATACGGAGGGTGCAAGCGTTAATCGGAATTACTGGGCGTAAAGCGCACGCAGGCGGTCTGTCAAGTCGGATGTGAAATCCCCGGGCTTAACCTGGGAACTGCATTCGAAACTGGCAGGCTAGAGTCTTGTAGAGGGGGGTAGAATCCCAGGTGTAGCGGTGAAATGCGTAGAGATCTGGAGGAATACCGGTGGCGAAGGCGGCACCCTGGACAAAGACTGACGCTCAGGTGCGAAAGCGTGGGGAGCAAACAGGATTAGATACCCT
+
EFFGGGDGGGGFGGGGGGGGGGGGGGEGGGGFFCFGGGGGFCCFGGGGGCFGG<EGGGFGGGDGGGGGGGGEGGGGC+>CFGGGGGGGDGDDEGGGGGGGGEGFFFFFGGGGAEFGGGGGFGGGGGG7BGEGFGGGE<FFFCFGGGGGGGDGGGGGCCFFG@GCFCFGGGEGG@FEGGGGGCEGGEG;FGGGF?EGF?CFGGDF::CGGGGFCE;EG?F,8GGGGGEECCGE>F@CGC+CECGF@D72AEFFFGCCCFFCCCGGGCE0<GGGFGFG<FGC>FCG=>BFDACEF5??DEF:A9CE<EFDGGGGDFGFEFEEFGGGGGGGGEEGFEFFFGGEFCFGGFEC5CE8FGGFGEFECGGGFB@,D<CFFGFF7@,GGEEF@@,GGGGGGGGFBGFC8GGDGGEFFGGGGGGGGEFFDFGGFGGFFE6E9FFF@B,A6
@CRWD 439
TGGGGAATATTGCACAATGGGCGCAAGCCTGATGCAGCCATGCCGCGTGTATGAAGAAGGCCTTCGGGTTGTAAAGTACTTTCAGCGGGGAGGAAGGCGATAAGGTTAATAACCTTGTCGATTGACGTTACCCGCAGAAGAAGCACCGGCTAACTCCGTGCCAGCAGCCGCGGTAATACGGAGGGTGCAAGCGTTAATCGGAATTACTGGGCGTAAAGCGCACGCAGGCGGTCTGTCAAGTCGGATGTGAAATCCCCGGGCTCGACCTGGGAACTGCATTCGAAACTGGCAGGCTAGGGTCTTGTAGAGGGGGGTAGAATTCCAGGTGTAGCGGTGAAATGCGTAGAGATCTGGAGGAATACCGGTGGCGAAGGCGGCCCCCTGGACAAAGACTAACGCTCAGGTGCGAAAGCGTGGGGAGCAAACAGGATTAGATACCCT
+
ECG8:BCFFFGGGGGFGGGC8FFGGGGGGGFGDGGGGGGGGGGGGGDGGGGFGCGGGGGG8FFGDGGG@E=@EGFGGGGGGGGGGGGGGGCFCCFFGGGDEGGF9FG9FDGGFFFCFDFDD=DEF9@FGGDGGEEGGGGGGGFFGGFFDGGFGGFFGGGGGGGDGFGGFGGGGGGGF9FE>CGGGFC?FFGFE7CEGF:FGGC5CFGCGGGFECCGGGGGGGDGGGGGDCGEE5EF+DDGCFGGEGE<<F?CCGGGGFGEEFFFD=EFFGGGFGFB@FG5FFFFCCFF,ACDFD,<B8AD9F;GFFCC:GGGGFFDDE9FGGGEB,GGGGGGGCFFECGEF+<CFFD@CFFB8GGGGGGGGGGGGGFEDF7GGGGGGDE@8GGGGGGGFC,FGGGGGD8F8GGGGGGGGGGGGGGGGGGGFGGGGFAGGFFECEE8CCCCC
@CRWD 440
TGGGGAATATTGCACAATGGGCGCAAGCCTGATGCAGCCATGCCGCGTGTATGAAGAAGGCCTTCGGGTTGTAAAGTACTTTCAGCGGGGAGGAAGGCGATAAGGTTAATAACCTTGTCGATTGACGTTACCCGCAGAAGAAGCACCGGCTAACTCCGTGCCAGCAGCCGCGGTAATACGGAGGGTGCAAGCGTTAATCGGAACTACTGGGCGTAAAGCGCACACAGGCGGTCTGTCAAGTCGGATGTGAAATCCCCGGGCTCAACCTGGGAACTGCATCCGAAACTGGCAGGCTAGAGTCTTGTAGAGGGGGGTAGAATTCCAGGTGTAGCGGTGAAATGCGTAGAGAGCTGGAGGAATACCGGTGGCGAAGGCGGCCCCCTGGACAAAGACTGACGCTCAGGTGCGAAAGCGTGGGGAGCAAACAGGATTAGATACCCT
+
EGGFGEDGGGGGGGGGGGFFFFGGGGGGGGGGGGGGGGGGGFGGGGGGGGGFEGGGGGGGGGGGGGGDGDGGGFGFGGGGGDGGGGGGDGFFDGGGGGGGGEEGGGGGFFGGGGGGGGGGGGGGGGGGGGGFGGGGGCFFGGGGGGGGGGGGGGGGGGGGGGGGGGGGGGD;CGGGGGGGCFFGGGGGGGGFCGGGGGCEEG>ECGGDGGGGGEGGEFFFG:?FGGGGGGFEGGC/>FDGGGGGGCFGF??0EFGGGGFGGCGFFGGDGGFFFGFGGCEEFFGGF7A@FDEGF=EDFFFCFCFB<GGGGGGGFGGGGGF8GFGGGGGEDGGGGGGGFGGGGGFAGGGFB,GDGGFGGFE7CCGGE@EGEGEGDGGGGGGGGGGGGGGGGFFAFGGGGGGGGGGGCGGGGGGGGGFGFFGGGGGFFFGGGGFFGGFFCCCCA
@CRWD 81638
TGGGGCATATTGCACAATGGGCGCAAGCCTGATGCAGCCATGCCGCGTGTATGAAGAAGGCCTTCGGGTTGTAAAGTACTTTCAGCGGGGAGGAAGGGAGTAAAGTTAATACCTTTGCTCATTGACGTTACCCGCAGAAGAAGCACCGGCTAACTCCGTGCCAGCAGCCGCGGTAATACGGAGGGTGCAAGCGTTAATCGGAATTACTGGGCGTAAAGCGCACGCAGGCGGTTTGTTAAGTCAGATGTGAAATCCCCGGGCTCAACCTGGGAACTGCATCTGATACTGGCAAGCTTGAGTCTCGTAGAGGGGGGTAGAATTCCAGGTGTAGCGGTGAAATGCGTAGAGATCTGGAGGAATACCGGTGGCGAAGGCGGCCCCCTGGACGAAGACTGACGCTCAGGTGCGAAAGCGTGGGGAGCAAACAGGATTAGATACCCT
+
FCGFG,8FFFEFGGGGGGFF8FGGGG>FGGGFGFFGGFGGG@FFEG+@FFGGGGGFAAGGG?FGGGGGGEGEDGGGCFGGGDFGGDGGGDGGDGF8C+4BFGGGGGGGFGGGGGFAFGGGGFFFEGE:DGFCG:FGGEG<FFFGGGFCFGGGGC>EF7>DFG9D@FDGFFF7FGGGGFFGC@EE+3.B;>2;8;CE;9CFDE/.CCG>CE?EGGEE=C?EGGGGGGFGEGF8C;CF@FGGGGGGFCEDGFF3<DFEGCFFEGGFGCFGGFECGFGFFF9@:ACFCF9FF<BCE,F<@,C7ECCE>FEEGGGGFF?9AB<8FFF@GDFFF8>?CE5,?::?F@CFFFFFCGGFFFCFAFCDFC@FGEGFCFFCFCCGFBCCE8FCDFFAFGE;CCCCFCDEECEEF;7GFFGC7FFEFCEEFEEAGFFFEGGGGGGFA,A8-
@CRWD 442
TGGGGAATATTGCACAATGGGCGCAAGCCTGATGCAGCCATGCCGCGTGTATGAAGAAGGCCTTCGGGTTGTAAAGTACTTTCAGCGGGGAGGAAGGGAGTAAAGTTAATACCTTTGCTCATTGACGTTACCCGCAGAAGAAGCACCGGCTAACTCCGTGCCAGCAGCCGCGGTAATACGGGGGGTGCAAGCGTTAATCGGAATTACTGGGCGTAAAGCGCACGCAGGCGGTTTGTTAAGTCAGATGTGAAATCCCCGGGCTCAACCTGGGAACTGCATCTGATACGGGCAAGCTTGAGTCTCGTAGAGGGGGGTAGAATTCCAGGTGGAGCGGTGGAATGCGTAGAGATCTGGAGGAATACCGGTGGCGAAGGCGGCCCCCTGGACGAAGACTGACGCTCAGGTGCGAAAGCGTGGGGAGCAAACAGGATTAGATACCCT
+
ECFDGGGGCGGGGGGGFGFAFGGGGGGGGGGGGGGGGGGGGGGGCGEFGGGGGGFGGFGGGGGGG7@GFFECE<FDFCGGFGGCFGGGGG7:7FGGFDFEFFDFGG9CCFGFGGGFEGGGGGC<DFCCEGGFF7@FEEF?F8FGGGGGCEGGGGGGCEFFGGGGGGGGGGGGGGGGCFFF=*=CEGCCFGG?E6EGGGGGGECFF?F=::/@<::8?<CE@GEEGGDEGGGEGGC?DGFGFGDD39GFBFGECEFG<7F>EGGFFGGFF@FGGD98<<?3,A8C<3,D+:E7GFGGGEF7@+8FGFF7GGGGGF@9FAFB,FFGGF<8+7ECGGGCGGF7=7GFGGGGGFFFFGGGFE=+C@GDC?,F7C,?B@@CCF7C@8@7GGGGEDEGE>EFDGGEGGFCDF7GGEGGGGGGFFGGGGGGGGGGGFCDFEFC6A,88
@CRWD 443
TAGGGAATCTTCCACAATGGACGCAAGTCTGATGGAGCAACGCCGCGTGAGTGAAGAAGGTTCTCGGATCGTAAAGCTCTGTTGTTGGTGAAGAAGGATAGAGGCAGTAACTGGCCTTTATTTGACGGTAATCAACCAGAAGGTCACGGCTAACTACGTTCCAGCAGCCGCGGTAATACGTAGGTGGCAAGCGTTGTCCGGATTTATTGGGCGTAAAGCGAGCGCAGGCGGAATGATAAGTCTGATGTGAAAGCCCACGGCTCAACCGTGGAACTGCATCGGAAACTGGCATTCTTGAGTGCAGAAGAGGAGAGTGGAATTCCATGTGTAGCGGTGGAATGCGTATATATATGGAAGAACACCAGTGGCGAAGGCGGCTCTCTGGTCTGCAACTGACGCTTAGGCTCGAAAGCATGGGTAGCGAACAGGATTAGATACCCT
+
FFFFGFGGGGGGGGG@FGGGGGGGGGGFGGGFGFFGGGGGGDGGGGGEEEFEFFGGGCFGGGGFGGGGGGGGGGGGFCF<FDF9<ADGFEEGGF@FB,CFGFG8CFCFGGGGGCFFDFCFGFF9EF7F=F@FGGGFGGGGF8<FE<3C:BC@@8=9<C;/FFGGFGG@GEFGGGGDDFGFGGGGGGFGG>CGDECEE=FGDEGF'9DE<=CF@EGGGG?EGGDGC<EGGD<EGFGGGFGGF98GF*GGGGFGGGGDFGGGGGEFGFFAAGFEFB9B8<C=BGG9GGF?,E>ABA8GGFF9FFGDGGGGGEGCFFFAFGGGFGFFFFFC:=@+CGCFFEE7FB?C,,FFDGGFCGFEB,9<9-8F:DEC7GCGFC@FF7C,8FFFGGFEF9CGF@>FCFB,,FC7GF7GGGGGGF@FGGDGFDFGF9E9FFDGDFC@BCC@@
@CRWD 444
TGGGGAATATTGCACAGTGGGCGCAAGCCTGATGCAGCCATGCCGCGTGTATGAAGAAGGCCTTCGGGTTGTAAAGTACTTTCAGCGGGGAGGAAGGGAGTCAAGTTAATACCTTTGCTCATTGACGTTACCCGCAGAAGAAGCACCGGCTAACTCCGTGCCAGCAGCCGCGGTAATACGGAGGGTGCAAGCGTTAATCGGAATTACTGGGCGTAAAGCGCACGCAGGCGGTCTGTCAAGTCGAATGTGAAATCCCCGGGCTCAACCTGGGAACTGCATTCGAAACTGGCAGGCTATAGTCTTGGAGAGGGGGGTAGAATTCCAGGTGTAGCGGTGAAATGCGTAGAGATCTGGAGGAATACCGGTGGCGAAGGCGGCCCCCTGGACAGAGACTGACGCTCAGGTTCGAAAGCGTGGGGAGCAAACAGGATTAGATACCCT
+
GFG<FFGGF9FFFF@FCF,CFFGGEC:FDGGGGGFG9BCCF8EGGG@CFG8CFGGA<FCEGF?GGGD7FGDFGFD<??FCAEECFGGGGGDC7CFBFGCCC,5CF?<,CCGFCD?FFD,,C,FF,,8BFFBFFCE7CCFFFG,@C78B::EFCFC:CG@:FFAFFEC:,<F*FC:FGCCCEGCFCFEECFGGG5CCFECFDGDG?GFG@FFFEG*;CF7:?>:8*8<>#7C340FB5?@#374$5,CC<,=9#CC6>83CGGGFC8;99C@CEF8>FFG>3@:CD,<BD3>3,,83,EB,3AC,,,C:@EFF?,79F8CGFB,<8GDCC8+FB,@,E7ECC@C5,9AF?<<=8CC,,FDF=@:8GFCEC=GEF@CC:F+C8FFFGGGGGFGF@;7C@FGGFGFEC,FGFFEC@CE@D@9FGGFCAGCGGGGGFDD<CCCAA
@CRWD 445
TGGGGAATATTGTGCAATGGGCGCAAGCCTGATGCAGCCATGCCGCGTGTATGAAGAAGGCCTTCGGGTTGTAAAGTACTTTCAGCGGGGAGGAAGGCGATAAGGTTAATAACCTTGTCGATTGACGTTACCCGCAGAAGAAGCACCGGCTAACTCCGTGCCAGCAGCCGCGGTAATACGGAGGGTGCAAGCGTTAATCGGAATTACTGGGCGTAAAGCGCACGCAGGCGGTCTGTCAAGTCGGATGTGAAATCCCCGGGCTCAACCTGGGAACTGCATTCGAAACTGGCAGGCTAGAGTCTTGTAGAGGGGGGTAGAATTCCAGGTGTAGCGGTGAAATGCGTAGAGATCTGGAGGAATACCGGTGGCGAAGGCGGCCCCCTGGACAAAGACTGACGCTCAGGTGCGAAAGCGTGGGGAGCAAACAGGATTAGATACCCT
+
FFGGGGGGGGGGGGGGGGGCFGGGGGGGGGGGGGGGGGGGGGGGGGGGGGGGGGGGGGGGGGGGGGGGGG>FGGGGFGGGGGGGGGGGGGCEGGGG7FEG:BFD@FFCAGFGGGGGGGGGGGGGCFDGFDGGGGGGGGCFGGGGGGGGGEEG<DFCGG@FGGGGGGGGGGGGGGGGGGGFFF@FGGGCGFFGCCGEG>FGGG8CG<FGGGGGGGGD8EGGGGGGGGGGGGFGF<?E7CFGGGCDCFGGGG=B0EGGGGGGFCFFGGGFFGGGFFGGGFCG=FGEF?GGGGGFFC,FFCFD=@GFGEEGGGGGGGGGFGGGGGFGGGGGGGGGGGGGGGECGDGGGGFGGEGGGGGGGGGGGGGGGGEC?GFEF@GGFCCDFGGGGGGGGGGGGGGGGGGGGGFFCGGGGGGGGGGGGGGGGGGGGGGGGGGGGGFCCB8@B
@CRWD 446
TGGGGAATATTGTGCAATGGGCGCAAGCCTGATGCAGCCATGCCGCGTGTATGAAGAAGGCCTTCGGGTTGTAAAGTACTTTCAGCGGGGAGGAAGGCGATAAGGTTAATAACCTTGTCGATTGACGTTACCCGCCGAAGAAGCACCGGCTAACTCCGTGCCAGCAGCCGCGGTAATACGGAGGGTGCAAGCGTTAATCGGAATTACTGGGCGTAAAGCGAACGCAGGCGGTCTGTCAAGTAGGATGTGACATCCCCGGGCTCAACCTGGGAACTGCATTCGAAACTGGCAGGCTAGAGTCTTGTAGAGGGGGGTAGAATTCCAGGTGTAGCGGTGAAATGCGTAGAGATCTGGAGGAATACCGGTGGCGAAGGCGGCCCCCTGGACAAAGACTGACTCTCAGGTGCGAAAGCGTGGGGAGCAAACAGGATTAGATACACT
+
9FCFGDGGEFGCF;FEFAE,<E:FEGDGG8<EFFFGGGFGGGGG7FEGGGGDFEECFFGGGGGGGFF7EFGGE9F<?AFFGGFGGG@@CC@+CFDD@FFFGG:<CB=,@@,E<FBFFGFCFGF*FC7@<88FCFG**CECEC,,<FFE718CCF9,FCF:FFC24?FG>CEGDECE#FCE*$<<,4@CF+:?C;AE/8FGDACCFFCC?8CG?8:CFF=B'-2)<9ECEGE:,FF?C?8*2):<BGFGGG#GEFDFFE3EDC:BF0EGGGFGGFF>6E@C2FFFB,<D>8BFE,FFFFF8FGCFC:GDGGFFBCF<CGF=FE8GFFGGGGGDGFC,9EFBB=ECFE<CEC,GGGEGFGFFFF+GGGGDGGGGGFF7F:7B,DCGGFCCF@GFECCE6,BF8FDGGCGGGE7CDGFEFFGGGGGGGFGGGGGGFGF<B6,B8
@CRWD 72235
[truncated: 43,837,031 more chars]
