# Supplementary material for: Compositional distinction of gut microbiota between Han Chinese and Tibetan populations with liver cirrhosis
Source: PeerJ. 2021 Sep 15;9:e12142. doi: 10.7717/peerj.12142 (PMC8449536; doi:10.7717/peerj.12142)
Supplement: Supplemental Information 15 [file peerj-09-12142-s015.zip › TLC1.clean.fastq]

@BBCR 1
TGGGGAATATTGCACAATGGGCGCAAGCCTGATGCAGCGACGCCGCGTGAGGGATGGAGGCCTTCGGGTTGTAAACCTCTTTTGTTTGGGAGCAAGCCTTCGGGTGAGTGTACCTTTCGAATAAGCGCCGGCTAACTACGTGCCAGCAGCCGCGGTAATACGTAGGGCGCAAGCGTTATCCGGATTTATTGGGCGTAAAGGGCTCGTAGGCGGCTCGTCGCGTCCGGTGTGAAAGTCCATCGCTTAACGGTGGATCTGCGCCGGGTACGGGCGGGCTGGAGTGCGGTAGGGGAGACTGGAATTCCCGGTGTAACGGTGGAATGTGTAGATATCGGGAAGAACACCGATGGCGAAGGCAGGTCTCTGGGCCGTCACTGACGCTGAGGAGCGAAAGCGTGGGGAGCGAACAGGATTAGATACCCT
+
FFFGGFGGGGGGGGGGGEGFGCFGGGGGGGGFFGGGF8FGEFG@F@FCFFCFDDFE=FGGCF8FFGG7FGGGGFGFGCFFFGGGGGGFGGCFGGGGGFCFC@FGGGGGAFFCFCGGGGFEGFFGGGGDEFGG7FFGACFFDGGGGGGGGGGGGGGGDGFFGGGFGGGGGGGGEF*FEGG7FEG<>5:<CFFGGG<GEG>F>G8F8:C;:=,>E85;>8GGFGGGE=E+E+C?EF>=GFFFFDD<7=3EFGGFGC(:4F>>CEGEG=CECGGEGGFGD:C<@E>FBFF8EGFF9FGGGFGGFGGGFEGFC7CCFFB,GFAFFFGGGEA<F7C:FFGFFCCGGGEGGGGGGGGGGGF<ECFGGGGF@:6E>GGGGF@FDFCDF9GFFE@GGGGGGGGGGGGGFFFCGGGGGGGGGGGGGFCC@B-
@BBCR 2
TGGGGAATATTGCACAATGGGGGAAACCCTGATGCAGCGAAGCCGCGTGAGCGAAGAAGTATTTCGGTATGTAAAGCTCTATCAGCAGGGAAGAAGAATGACGGTACCTGACTAAGAAGCACCGGCTAAATACGTGCCAGCAGCAGCGGTAATACGTATGGTGCAAGCGTTATCCGGATTTATTGGGTTTAAAGGGTGCGTAGGCGGCGAATTAAGTCAGCGGGGAAAGACCGGGGCTCAACCCGGGAAGTGCCGTTGATACTGATTGGCTAGAATACCCTTGCCGTTGGAGGAATGAGTGGTGTAGCGGTGAAATGCATATATATCCCTCAGAACACCGATTGCGGAGGCATCTCACGAAGGGGCGATTGACGCTGAGGCACGAAAGCGTGGGGATCGAACAGGATTAGATACCCT
+
CCEFD@EFGGGGGGGFC@FFFGGGFFGGGFGGGG<FGEFG+@CFGGGGGEFA+8FEBFGFGAFGGGDGF<CFGGGGGGEFFA<EF8EGGGCFGFGGGGGGGGCCFF?FA?EBCFE8FFGFGF<CC@FGGG,3,B<DFFF8DFGG,:#@FFGFGGGF/>F@F2@AFEF?ECCF5C>FECC?FB@2=-FEC;CC/?F7C3>=18B<:(=C@@:9C?CF:EFGE:E$CFGF7*EF@8FGDDFF<>34$:CG2AFGEEDF@67GG<CDCF>C<E,FCD=EEF3FCFCF:B,,E<,<?FB<B,?F<,F@F@EBGEGGFFGGGGFE;,FB,C?,FCGGGGGFCFDDCGFFFB,@CC<6,GFFFGFGGF@,GFFC@GGGGFEDGGGFF@DFD7FDC@FFC,E,FFACGGGFGFGFEECECC@A-
@BBCR 70559
TAGGGAATCTTCCACAATGGACGCAAGTCTGATGGAGCAACGCCGCGTGAGTGAAGAAGGTCTTCGGATCGTAAAACTCTGTTGTTAGAGAAGAACACGAGTGAGAGTAACTGTTCATTCGATGACGGTATCTAACCAGCAAGTCACGGCTAACTACGTGCCAGCAGCCGCGGTAATACGTAGGTGGCAAGCGTTGTCCGGATTTATTGGGCGTAAAGGGAACGCAGGCGGTCTTTTAAGTCTGATGTGAAAGCCTTCGGCTTAACCGGAGTAGTGCATTGGAAACTGGAAGACTTGAGTTCAGAAGAGGAGAGTGGAACTCCAGGTGTAGCGGTGAAATGCGTAGATATATGGAAGAACACCAGTGGCGAAAGCGGCTCTCTGGTCTGTAACTGACGCTGAGGTTCGAAAGCGTGGGTAGCAAACAGGATTAGATACCCT
+
GGGFGDDGGFFFFGFFGFGFGGEGGGGFFFGGGGGFGGGGDCCEECGGGGGGGGGF<<FFGGFFGFGCF7FAFGGGGGGGGGGFGGGGGGGGGFGGGCGEG?DAFGGGGGGGGGGGCDGGGGGGGGDFGGGGCFGGE=FGGGGGGGGGCF?EF7B;@GGGGGGGGFFGFEEDGGDFF<G:EFGGFFGGGGFGGEE?*?FGGGC7FFGGFGGGECCFFFFGFDGGDEGGGGGCEG9F@FF@:23FFGGFFFF@:;CCGGGGGGGFF=EF@FFDCGGGFFCFAGFCCGFFC,A,,GGGGGFE,GGGGGF9@D<GCCGGGGFBFEB:,GFCFGGGFGGGF@:EFF9FAGCFCGFEAFFFEB8FFGGFFB7GGGFEECEGGGFF8GGGGGFGGGFAFECGGFDGEFEGGGGFFDGCGEGGGGGCCGGGFGE@CGGGGGGFCCCCC
@BBCR 4
TGGGGAATATTGCACAATGGGCGCAAGCCTGATGCAGCGACGCCGCGTGCGGGATGACGGCCTTCGGGTTGTAAACCGCTTTTGATCGGGAGCAAGCCTTCGGGTGAGTGTACCTTTCGAATAAGCACCGGCTAACTACGTGCCAGCAGCCGCGGTAATACGTAGGTGGCAAGCGTTGTCCGGATTTATTGGGCGTAAAGGGAACGCAGGCGGTCTTTTAAGTCTGATGTGAGAGCCTTCGGCTTAACCGGAGTAGTGCATTGGAGACTGGAAGACTTGAGTGCAGAAGAGGAGAGTGTAACTCCATGTGTAGCGGTTAAATGCGTAGATAGATGGAAGAACACCAGTGGCGAAAGCGGCTCTCTGGTCTGTAACTGACGCTGAGGTTCGAAAGCGTGGGTAGCAAACAGGATTAGATACCCT
+
6CC,@:@8CFGGCGGGGGFG8DEEEGGGGGGGGGGGGGGGGGGGGGGGGGCFGFFC<EFGEEGGGGGGG@CCAGGGGGDCFFFGGFGGGGGGDGFFFGF9FDCBFGFD<FFFGCCDF9FGGGFDFCE>CCFE*>,FFBFGCFEGGCBFGGGGE*8<:8<CBF,<BE,<FFGFG0F21:8F:ECC8CF7C<CCF>E5,8@CF18C7F;/C:3??):4FFCFGF;:<@::GGFCD:GEGGFEDFC<FC=G9CE;D8F?FGF;GFCF<#F>FGEEEAFDFCGFEGGEEFFGFF==<<5C:,9DGFGGFGGEDGGECGEE9,D>GEBB?FFE<DE,FBCGFGGGGFAF@:,,,CEF<:C@C@8F<EEFEF@GGGFE@FGGGGECFFDGGFFGGGGGDGGGCDGFFGGGGGGGGGGGEFFF8GCCCC9
@BBCR 5
TGAGGAATATTGGTCAATGGACGAGAGTCTGAACCAGCCAAGTAGCGTGCAGGATGACGGCCCTATGGGTTGTAAACTGCTTTTATAAGGGAATAAAGTGGGAGTCGTGACTCCTTTTGCATGTACCTTATGAATAAGGACCGGCTAATTCCGTGCCAGCAGCCGCGGTAATACGGAAGGTCCGGGCGTTATCCGGATTTATTGGGTTTAAAGGGAGCGTAGGCCGGAGATTAAGCGTGTTGTGAAATGTAGACGCTCAACGTCTGCACTGCAGCGCGAACTGGTTTCCTTGAGTACGCACAAAGTGGGCGGAATTCGTGGTGTAGCGGTGAAATGCTTAGGTATCATGAAGAACTCCGATTGCGAAGGCAGCTCACTGGAGCGCAACTGACGCTGAAGCTCGAAAGTGCGGGTATCGAACAGGATTAGATACCCT
+
CFGFGCEDFGGGGFFGGGFGGGGGGGGGGFGGGGGGFGFGGGFGGGGGGGGGGGGGGGFGFFGGGGGGGFGFGGGGGGGGGGGGGGGGGGG=<FFFGFFFGGGGGGFGCFGFGGGGGGGGGGGFGGFFGGGGGG9EGGF<DD@FGGGGGCFGGDFGGGGDFFFFGEGGGGGBGFFECECFGDFGGEGGFEGFGFGC1=CFFGGGGGC<FFC<FFGCEGFEEGEDFG>CEGFGGGGGGGGGCGGGFCFGGFFFCGGGFFEFGGGGGGGGGGCGGGFGGGFFFGGFGFCGFDFF6FGFFEE<FGF@GGGFGGGGGGGGGFGGGGGGGGGGGGGGGGFEFGGFGGGGGGFAGGGGFC@-GGGEGEGGGGGGGGGGGFCGGGGGGGGGGGFEGFCGGGGGGGGGFGGGGEGBEDFFGGFCFGGGGGGGGGGGGGGCCCCC
@BBCR 66562
TGGGGAATCTTCCAAAATGGACGCAAGTATGATGGAGCAACGCCGCGTGAGTGAAGAAGGTCTTTGGATCGTAAAACTCTGTTGTTAGAGAAGAACACGAGTGAGAGTAACTGTTCATTCGATGAAGGTATCTAACCAGCAAGTCACGGCTAACTACGTGCCAGCAGCCGCGGTAATACGTAGGTGGCAAGCGTTGTCCGGATTTATTGGGCGTAAAGGGAACGCAGGCGGTCTTTTAAGTCTGATGTGAAAGCCTTCGGCTTAACCGGAGTAGTGCATTTGAAACTGGAAGACTTGAGTGCAGAAGAGGCGAGTGGAACTCCATGTGTAGCGGTGAAATGCGTAGATATATGGAAGAACTCCAGTGTCGATAGCGGCTCTCTGGTCTGTAACTGACTCTGAGGTTCGAAAGCGTGGTTAGCAAACAGGATTAGATACCCT
+
EE@FECGFDAEG<AF<C,6@CCF:FGGF,CC<C@@FC8FF<@@+@+@CFG>F,CFFGFGGCGGF,<:C<CF4CEDFF,CEEE-A?FF9EF<FC@FAFECE@BBEFFGCGE9CFC9F<?,FFG,?F,BC<FF<FDG9DGGFFFG,CE9CE7EB>FGDG+:<@FCF@BFA2@.@>F%@,@6>,8D,>A1,FB1F+C<:5C=CFGGEFFGCC:7CFDA<FF,CC<CGGFG@C>CEFF?CEFFGF:D<@:EGCCC:B:+EFCFGD:FC5CFA55<=A,FE>>9,#?C4AFACC,;A<,E=E,,@<9FE9AC84++=,CF@,4,<==F8<E===++8:9GGGGFC>GGEDE;CFE<<C9FE9,,6-CC,@6@,8,,+C7CC8GGF@CCCEFGGFGGGGD<CECF@@;8,F,@;,8,:B<<CC,C<D@@C-E6;,<@FEEC<ACC@@
@BBCR 7
TGGGGAATATTGCACAATGGGCGAAAGCCTGATGCAGCAACGCCGCGTGAGGGAAGACGGTTTTCGGATTGTAAACCTCTGTTTTCGGTGACGAACAAATGACGGTAACCGAGTAGGAAGCCACGGCTAACTACGTGCCAGCAGCCGCGGTAATACGTAGGTGGCAAGCGTTGTCCGGATTTACTGGGTGTAAAGGGCGTGTAGGCGGGAGAGCAAGTCAGAATTGAAATCTATGGGCTTAACCCATAAACTGCTTTTGAAACTGTTCTTCTTGAGTATCGGAGAGGCAGGCGGAATTCCTAGTGTAGCGGTGAAATGCGTAGATATTAGGAGGAACACCAGTGGCGAAGGCGGCCTGCTGGACGACAACTGACGCTGAGGCGCGAAAGCGTGGGGAGCAAACAGGATTAGATACCCT
+
FFFEFCGGGGGGGGGGGGFFGGGGGGGGGGGFGFFFGGGGGGGGGDCFEGGGGGEFC8FGGGGGGGGGGGGGGGGFFGGGGAGGGGGGBFEGCEGGCFEAEEGDGFGGFBFGGFGEFFGGG@@FFEDCCDFFGF=?C@F;?@:>FFGFFDGGGGGFG+<>GFFFGGBCC2GEFGGGEGCFEFG2BFFGFEFGGECFGEGGGEEEGDFDEFC>FGFFFEE;CDC#FFGGGG<GGGFGFGGFFFFFDEGGGFFCCFGGGGGGFG.ADGGGGFGGGFA@:>CC@GGDGGGGGGGGGFGGGGGGGFFFEEDGFGGGFFFCCFFFGGF@?DGGGGGGFEGGGGGGGGGGGGGGGGCGGGGGFFFCFCCCGFFGF@GGEGGGFCFCGGEEDGF7GFFFCD,FEFEGGGGFFFBFGGGGFCCCCC
@BBCR 8
TGAGGAATATTGGTCAATGGGCGAGAGCCTGAACCAGCCAAGTAGCGTGCAGGAAGACGGCCCTATGGGTTGTAAACTGCTTTTATAAGGGAATAAAGTGAGTCTCGTGAGACTTTTTGCATGTACCTTATGAATAAGGATCGGCTAATTCCGTGCCAGCAGCCGCGGTAATACGGAAGGTCCGGGCGTTATCCGGATTTATTGGGTTTAAAGGGAGCGTAGGCCGGAGATTAAGCGTTTTGTGAAATGTAGACGCTCAACGTCTGCACTGCAGCGCGAACTGGGTTCCTTGAGGACGCACCAAGTGTGCGGAATTCGTTGTGTAGCGGTGAAATGCTTAGATATCACGAAGAACTCCGATTGCGAAGGCAGCTCACAGGAGCGCAACTGACGCTGAAGCTCGAAAGTGCGGGTATCGAACAGGATTAGATACCCT
+
FFGGGGEEFGGGGGFEGGGGGGGGGGGGGGFGGGGGGGCGGG9FGGGGDGGGCFDFFGGGEF@@FDGGGD@:F?,CFCEEFAECFFGFGG8E=EGGAFF<FBFFDEFB8FFA,:CEGDEED9EFFGA<ED9EFFDAF9<9,BFECFCFADG9=D83<FG7FGGGGGGGGGGDAFFG>*89<FFEGGFG<<CC;75A?FCFFCC<2+3<C=F=F=3CGD:@:7FE+C>/C#;E:<EC::#/GCFCBGEGCA.@0GGFFGFFFCE5>,<F55:99DF;>4=C3:CF,EA,9FDE6++CC@+5=,?8F@C+FFF<<<C<@4F,GF7@+GGDFCCCCGGGGFFC6,:,=,=FF<EGGFB@ECGFCB:CGGGGFEEEF<CFFFDF7GGGGGGFCFCCECGFGGEGGF9F@FCEF@GF@GFFGGGFGCGFF9EC@EEB8CCC
@BBCR 56731
TAGGGAATCTTCCACAATGGGCGCAAGCCTGATGGAGCAACACCGCGTGAGTGAAGAAGGGTTTCGACTCGTAAAGCTCTGTTGTTAAAGAAGAACACGTATGAGAGTAACTGTTCAGACGTTGACGGTATTTAACCAGAAAGTCACGGCTAACTACGTGCCAGCAGCCGCGGTAATACGTAGGTGGCAAGCGTTGTCCGGATTTATTGGGCGTAAAGGGAACGCAGGCGGTCTTTTAAGTCTGATGTGAAAGCCTTCGGCTAAACCGGAGTAGTGCATTGGAAACTGGAAGACTTGAGTGCAGAAGAGGAGAGTGGAACTCCATGTGTAGCGGTGAAATGCGTAGATATATGGAAGAATACCAGTGGCGAAAGCGGCTCTCTGGTCTGTAACTGACGCTGAGGTTCGAAAGCGTGGGTAGCAAACAGGATTAGATACCCT
+
GGGGGGGFGGGGGGGGGGGF,C@@FFGGGGGGFGFFGGGGGCGGGCFGGEFGGFGGGGGGDGGGGG7?:CFGGFC<EFGGGGGGFGA,EFGGFGG8,,+B<FFG<EFGFFGGGDDDF,9,8?DFGGGGGGGDFGGGGGFGGGGCFGGDGGEGGGGGGGGFGGGG@GGGGGGGGEGGGGGGGGGFFGGGGGGFGGGEGGGGDFEDGGGFGGGGGGGEGG<FG@CFFCCEEEE:#@;BFC?GGGGGGGGGGEFFFGGGGCCFFC#FFA@ECFA9FG<AFEE:GGGGFGDFC,,?A=,GGGGGGGGGGGGGGGF<FGEFGGGGGGFGFGGGGGGDFGFFGGGGGECGGGGGGGGGGGGGFEC<FGGGGGFGGGGF@GGGFB<FGGGGF<GGGFFF@,GGEGGGGGEGFEFFGGFC+;FE<C,FC<<GFFGGF<FFGGGGCCCCC
@BBCR 60914
TAGGGAATTTTCGGCAATGGGGGAAACCCTGACCGAGCAACGCCGCGTGAGCGAAGAAGGCCTTCGGGTCGTAAAGCTCTGTTGTAAAGGAAGAACGTCGCATGCAGGAAATGGTGTGCGAGTGACGGTACTTTACCAGAAAGCCACGGCTAACTACGTGCCAGCAGCCGCGGTAATACGTAGGTGGCGAGCGTTATCCGGCATCATTGGGCGTAAAGAGGGAGCAGGCGGCGGCAAGGGTCTGTGGTGAAAGACCGAAGCTAAACTTCGGTAAGCCATGGAAACCGGGCGGCTAGAGTGCGTAAGAGGGTGGGGGAATTCCATGTGTAGCGGTGAAATGCGTGGATATATGGAGGAACACCAGTGGGGAAGGAGACGGTCTGGGCCGCAACTGACGCTCATTCCCGAAAGCGTGGGGAGCAAATAGGATTAGATACCCT
+
EFEF,EDGGGFFGEGGGGFFG7@+BFFDGGGGGGEGGGGGGGG7CFEGGG7CC=BC=<FCGGG8AD@FGGGGCBFDGGFG9EGGGGGCFAE<=<FF:FGC+FECE>?FGDFFF=EAG@F@F7FFGGFFGF*FFCE;,@7F<>F?F:B<*CEB:FFGGCF,<F,<C2,<:<CC=FGEC,F:C:FCC9F+:>?DG?ED8A9>***:8CGG7885>EGGGGGG58*2CF?CE8C8#/8C@C>5C>>42%500@,+>*CCC,@3<CFF@6</88FDGC6(?FAFE:CFG=C@:=>C,,,66FC@+C,FB?6CB+++B5?B?<F?8<DC4,F+4>7FF,?DB,44,:,,:,5,<<,=6,F<CE=6-,GCFE:,5,@EC,FC:CCC,,C:@+@F9<GGFCCFDE@66:+::CFFDGC@GCGGGFAA<DC69EDGGFGFGGGCCCCC
@BBCR 11
TAGGGAATCTTCCACAATGGACGCAAGTCTGATGGAGCAACGCCGCGTGAGTGAAGAAGGTCTTCGGATCGTAAAACTCTGTTGTTAGAGAAGAACACGAGTGAGAGTAACTGTTCATTCGATGACGGTATCTAACCAGCAAGTCACGGCTAACTACGTGCCAGCAGCCGCGGTAATACGTAGGTGGCAAGCGTTGTCCGGATTTATTGGGCGTAAAGGGAACGCAGGCGGTCTTTTAAGTCTGATGTGAAAGCCTTCGGCTTAACCGGAGTAGTGCATTGGAAACTGGAAGACTTGAGTGCAGAAGAGGAGAGTGGAACTCCATGTGTAGCGGTGAAATGCGTAGATATATGGAAGAACACCAGTGGCGAAAGCGGCTCTCTGGTCTGTAACTGACGCTGAGGTTCGAAAGCGTGGGTAGCAAACAGGATTAGATACCCT
+
GGGGGGGGGGGGGGGGGGGGGGGGGGGGGGGGGGGGGGGGGGGGGGGGGGGGGGGFGFGGGGGGGGGDEGGGGGGGGGGGGGGGGGGGGGGGGGGGGGGGGFFGGGFGGGGGGGGFFFGGGGGGEGGGGGGGFGGGGGGGGG@>GGGGGGDGGGGGGGGGDCFFGGGGGFEEGFFFGGGGCFFGGGFGGGGFGGGGGGGCFGGFFGGGFGGGEGGGGGGGGEFGGGGGGGEEDGGGGGGGGFGGGGGGFGGGGGGGGGGGGGGGGGGGGGGFGGFEFDGGGGGFFGGF99GGGGGGFGGGGGGGGGGGGFEFFFGGGGGFGFFGGGGGGGGGGGGGGGGGGGFGFFGGGGGGGGFFGGGFGGGFF:GGGGGGGGGGGEFFFGGFGGGGGGGGGGGGGGGGGGGGGGGGCGGGGGFGFGGGGGGGGGGGGGFGGF8GCCCCC
@BBCR 60318
TGGGGAATATTGCACAATGGGGGAAACCCTGATGCAGCGACGCCGCGTGAGCGATGAAGTATTTCGGTATGTAAAGCTCTATCAGCAGGGAAGAAAATGACGGTACCTGACTAAGAAGCACCGGCTAAATACGTGCAAGCAGCCGCGGTAATACGTATGGTGCAAGCGTTATCCGGATTTACTGGGTGTAAAGGGAGCGTAGACGGAGTGGCAAGTCTGATGTGAAAACCCGGGGCTCAACCCCGGGACTGCATTGGAAACTGTCAATCTAGAGTACCGGAGAGGTAAGCGGAATTCCTAGTGTAGCGGTGAAATGCGTAGATATTAGGAGGAACACCAGTGGCGAAGGCGGCTTAGTGGACGGTAACTGACGTTGAGGCTCGAAAGCGTGGGGAGCAAACAGGATTAGATACCCT
+
CFFGGFG<EF9FEEFG<<EF@:7@CC8FGGFDGGCFACFGG@FF@>CFEGGGEF?FEE9C<E9<FFFG8DFEBE<F99,F?B@FFG,EFDFGGG<EFGDFGG:CFG9@FEEC,FFFGGGF8FB:FGEFGFD,BBDC+@FFCFGGGG>E?FGF@86?>;FF;FGEAEGD9;=FFEFCD2,?B=GFGGFFFFCFFEFGGGGGGGFFGGC#GGGECFG;CCFGG?CFCCCFF:CCG+GDCDF@FEDFD<>CE=DC2<F9D9FGAFFFGGE<GFFEACC++7DGGGGGGGGCDCF9FFFGGGGAFGGF8EEGFE<FB,,DGGGGFGF9AEGFC,CECE<69DDEC@B,FF7EC@<,,FC,,B6:DF9FEFE:FGCEGFFFE@6,6,FF@C@:CGFGFAFF@AGFDCFGGGGFAFF@CCCC
@BBCR 13
TGAGGAATATTGGTCAATGGGCGAGAGCCTGAACCAGCCAAGTAGCGTGCAGGATGACGGCCCTATGGGTTGTAAACTGCTTTTATAAGGGAATAAAGTGAGTCTCGTGAGGCTTTTTGCATGTACCTTATGAATAAGGACCGGCTAATTCCGTGCCAGCAGCCGCGGTAATACGGAAGGTCCGGGCGTTATCCGGATTGATTGGGTTTAAAGGGAGCGTAGGCCGGAGATTAAGCGTGTTGTGAAATGTAGATGCTCAACATCTGCACTGCAGCGCGAACTGGTTTCCTTGAGTACGCACAAAGTGGGCGGAATTCGTGGTGTAGCGGTGAAATGCTTAGATATCACGAAGAACTCCGATTGCGAAGGCAGCTCACTGGAGCGCAACTGACGCTGAAGCTCGAAAGTGCGGGTATCGAACAGGATTAGATACCCT
+
<FDGGFFFGFGGFFGFDEGGGGGGGGGGGGGGGGGGGGGGFFFGGFGGGGGGGEGEEFFG7@E7FFFGGGGGGGGGCGGGFFGGGGCGGGGGC<FGGGFGGGGGGGGGGECFGG?<FFGFGCEFGGFFCFGGGFFFG?FEFFEGCDGGCGG&DGFFFFGGG<BAFGGG?G7FC9F;EEGCCEGGGGGEFGEGGG@EEFC)FFGEFGGFFGGGGGGGGGGGECE9FGE@D9CGGAC@EFEFEFGDFGGGC@B70DF,9GFE6CGGGGFGFGEFGGGGEFGGGGFFD=GGGGGFDFCEEGFGF?A,DGGFGGGC?FGGGGFFEEGGGCGGFGGFGFFB,,FFGGF@FGGGGGGGGGGGEFFCGGGGD<@EGGCCFF<CGFEC@>GGGGGGGGGF<FCGGGFFFGFFGGGGFEFFFGGGGGGGFCGGGGDFCGECCBA-
@BBCR 14
AGAGGAATATTGGTAAATGGGCGAGAGCCTGAACCAGCCAAGTAGCGTGCAGGAAGACGGCCCTATGGGTTGTAAACTGCTTTTATAAGGGAATAAAGTGAGTATCGTGAGGCTTTTTGCATGTACCTTATGAATAAGGACCGGCTAATTCCGTGCACGCAGCCGCGGTAATACGGAAGGTCCGGGCGTTATCCGGATTTATTGGGTTTAAAGGGAGCGTAGGCCGGAGATTAAGCGTGTTGTGAAATGTAGACACTCAACGTCTGCACTGCAGCGCTAACTGTTTTCCTTGGGTACGCACAAAGTGGGCGGAATTCGTGGTGTAGCGGTGAAATTCTTAGATATCACGAAGAACTCCTATTGCGAAGGCAGCTCACTGGAGCGCAACTGACGCTGAAGCTCGAAAGTGCGTGTATCGAACAGGATTAGATACCCT
+
,9C,6CF8CF<EDC,,C<C@,;C:@E+,EECGGFGG8EDCE<66E,@B6,CC@FD@:6BC:+6C8<?<8C:FFC??<<EG,CCE<9EE5C<EFFDGCF,C?FG,,C=4A@C@<A<ED9:EFG9,EFG,EF,CDDE@<EE,B+CC@FFGGDC<>FC77,=:7++8C>7C>FC,38DFC:@<@?E>EG(BC<C27<FE*F>+7;@FFCCC@5CFCCCGD<<:5EC6@EEDEC8CDBFFE>D60<773#C72*5E<8#:<FFF;EGF<F>=@/CDD801=.3?FF=1F=FCFFF<++CEEE@5:,?48:@+FEF?D8EC@@GFEAC46+,<,FFC,<<,GGE,F95,C,?F@AB<8F6@<E67GDCC<6,8CE9ACEFEA@::CF@;,FGF;8,@AF@9GF7FFCA;@::@+CGCCDDFCCCEFC6,6<C6@@<@CC@A
@BBCR 57386
TGGGGGATATTGCACAATGGGGGGAAACCCTGATGCAGCGACGCCGCGTGAGTGAGGAAGTATTTCGGTATGTAAAGCTCTATCAGCAGGGAAGAAAATGACGGTACCTGACTAAGAAGCCCCGGCTAACTACGTGCCAGCAGCCGCGGTAATACGTAGGGGGCAAGCGTTATCCGGATTTACTGGGTGTAAAGGGAGCGTAGACGGTAGTGCAAGTCTGATGTGAAAGCCCGGGGCTCAACCCCGGGACTGCATTGGAAACTGTATAACTAGAGTGTCGGAGAGCTAAGCGGAATTCCTAGTGTAGCGGTGCAATGCGCAGATATTAGGGGGGACACCAGTGGCGAATGCGGCTTACTGGACGATGACTGTCGTTGAGGCTCGAAAGCGTGGGGAGCAAACAGGATTAGATACCCT
+
<C6C@FGCFEEGGGGFFFCFEFF7FGFDFBF@FFCGGG-8=4@+8@FF>FCF,8FEDFEGFGFF9FFD:DCFFGGGFGACFD==CGFGFGGGGGGGFCFCCFFGGGG9,CFCA;C<FFGC:BFGEDBCFGGGF82FGGFGGGGGFE5CC5C>>CFG*:@DGE>ECAE;9.;*;CEAEE<<<CF,?E?FC:EFFEGE8C58;B=+#EA<:F+8028C?<09<C7,?<3AEGECFEGGG5C>CC::<?ED@@;A:C9D<@3<@FF<:3,32>,>8)3=>822?-8?E,B+7CEBC,<:,8F<B,,68++8,,E?,FF7@C9,FDFEFGF=C8,=6,:,-E<8F7CGFFC@+@@6,EECECCCFCC,,E<C::8-CCBC;,@:,FCDC,GFGEFB,E6,<@,C;C;<,,@6GGGFA,BA-
@BBCR 57419
TGAGGAATATTGGTCAATGGACGAGAGTCTGAACCAGCCAAGTAGCGTGCAGGATGACGGCCCTATGGGTTGTAAACTGCTTTTATAGGGGAATAAAGTGAGCCACGTGTGGTTTTTTGCATGTACCCTATGAATAAGGACCGGCTAATTCCGTGCCAGCAGCCGCGGTAATACGGAAGGTCCGGGCGTTATCCGGATTTATTGGGTTTAAAGGGAGCGTATGCCGGAGATTAAGCGTGTTGTGAAATGTAGACGCTCAACGTCTGCACTGCAGCGCGAACTGGTTTCCTTGAGTACGCACAAAGTGGGCGGAATTCGTGGTGTAGCGGTGAAATGCTTAGATATCATGAAGAAATCCGATTGCGAAGGCAGCTCACTGGAGCGCAACTGACGCTGAAGCTCGAAAGTGCGGGTATCGAACAGGATTAGATACCCT
+
E@FGEGGEEGGGGFEC@ACF<EFD@@EEGGGGGCDFFGGGG,CF,ECFGGCFCCFGFFGGGG:7F,CFG8FCCFF9EAFFAC<FC,EEECEGG,EF<<F9F,?DCGGGG?DFEEEFGGGGGGGGCBGDF8F<EAF9ECFGGC:@CBCFFCFGGGCEFFFCFFF@:CG>>0>?9FCCE;C#7@DF@F@GGDCCFGF=<;?,7C9>FGGFFFFGGFGFGFEE=07<?CD>E@C@CGGDEEEEFFFCFC=91:<GFF-7><DFEFGGFC8GGGGGFCGGGFFFGFGGG8DBF8GF@+=8+=,<E9EEEDF7GFFDCFFB7D@<=A++EEGGFGGGGGGGGFGECCE@,F9,EC<C=B,B8,@GGEGGFGFGFEDF9D<EFDGEGGGF9DFFGGGEEGGFEEFEFEGGGGGGGGGGGGGGF@AEGFFFE,EF6,66A8-A
@BBCR 17
TGAGGAATATTGGTCAATGGGCGGAAGCCTGAACCAGCCATGCCGCGTGAAGGACTAAGGCCCTATGGGTCGTAAACTTCTTTAGACGCAGAGCAATAAGGGCCTCGTGAGGTCCGATGAGAGTATGCGTAGAATAAGCATCGGCTAACTCCGTGCCAGCAGCCGCGGTAATACGGGGGATGCGAGCGTTATCCGGATTTATTGGGTTTAAAGGGAGCGTAGGCCGGAGATTAAGCGTGTTGTGAAATGTAGACGCTCAACGTCTGCACTGCAGCGCGAACTGGTTTCCTTGAGTACGCACAAAGTGGGCGGAATTCGTGGTGTAGCGGTGAAATGCGTAGATATTAGGAGGAACACCAGTGGCGAAGGCGGCTTTCTGGACTGTAACTGACGCTGAGGCTCGAAAGCGTGGGGAGCGAACAGGATTAGATACCCT
+
FFGGGGFGFGDGGGGGGGGCGFGGGGGGGGGGFGGGGFGGGGGGGGGGGGGGGGFGAFFGGECFGGGGGGGFGGGGGFGGGGGGGGGGGG:FFEGGGFFFGFEGEGGFGGCGGGGFEFGGGFGGGGG9FFGGCFFFGGFFFCCFFFGGGGGGDBFGFAFG?GGGGEGGFGDGGGEG?GDGGG>FG>GEC8;CCC=GGFFFFGGF?FGGFFGGGGECGDGGGGGDGGGGGGFGGFGFDGCEGGFGGGECFFF<33AF@<GFGF@.@,0C?CCCDGFF>AEGGGFGGFD,DB5C+CF@GCGFF?9AGGGEGGGGFDGF:CGFGGGGGGGGGFGGFCEEFGGGGGGFAGGFFGGGGGGGGGGGGGGGGGGGGGGFFDGFGFGGGGGGGGDFCF;GGGGGGECCGGGGDGGGGGEGGFCDGGGGGGFFF<FGGGGCC@CC
@BBCR 18
TAGGGAATCTTCCACAATGGACGCAAGTCTGATGGAGCAACGCAGCGTGAGTGAAGAAGGTCTTCGGATCGTAAAACTCTGTTGTTAGAGAAGAACACGAGTGAGAGTAACTGTTCATTCGATGACGGTATCTAACCAGCAAGTCACGGCTAACTACGTGCCAGCAGCCGCGGTAATACGTAGGTGGCAAGCTTTGTCCGGATTTATTGGGCGTAAAGGGAACGCAGGCGGTCTTTTAAGTCTGATGTGAAAGCCTTCGGCTTAACCGGAGTAGTGCATTGGAAACTGGAAGACTTGAGTGCAGAAGAGTAGAGTGGAACTCCATGTGTAGCGTTGACATGCGTAGATATATGGAAGAACACCAGTGTCGAAAGCGGCTCTCTGGTCTGTAACTGACTCTGAGGTTCGAAAGCGTGGGTAGCAAACAGGATTAGATACCCT
+
CF@EEGG<,CFGGGGFG@@F@CF@FGGGAFGCFFGGGFFG,CF+CFCFCGGGAFFEFCFFC,EGDGEGF@BEFFFFFGCF<6?EFGGGGGGGFGGFG?CFEEFBEFEFGCF,F@FGFGGCFFGDFAFECFFGAFGGGGEFG@AC,??>F@EEFGGC8F<FCFFGCDFC>F+55>CB,@;@D@FE;>F,>@<*%:502?C4E<1C<<CFGEF=B;CB?5?*BB;CEC>=CCE.8B=C7FFFFFFCF,6D?FFEFCC@<CDBCDD>?A=/@?B:,B<==FFGADCC,8,,9,,C,=CFE=,F9?FGFCEC<,,B9FCEEB,A?BGF9,=@@>+FB,B,:,84+FEBFE,A9C,C9,FEFCE6-EFCFB,<@CD7@+@,,8CF@,;:,<@,,FEFC,C,C,FCC;+8C,8,:,,:8--6,CCGFE<CFF66,,@A@FCEA@8BB
@BBCR 19
TGAGGAATATTGGTCAATGGGCGGAAGCCTGAACCAGCCATGCCGCGTGAAGGACTAAGGCCCTATGGGTCGTAAACTTCTTTAGACGCAGAGCAATAAGGGCCTCGAGAGGTCCGAGGAGAGTATGCGTAGAATAAGCATCGGCTAACTCCGTGCCAGCAGCCGCGGTAATACGGGGGATGCGAGCTTTATCCGGATTTATTGGGTTTAAAGGGTGCGTAGGCGGCGAATTAAGTCAGCGGTGAAAGACCGGGGCTCAACCCTGGAAGTGCCGTTGATACTGATTGGCTAGATTACCCGTGCCGTGGGAGGAATGAGTGGTGTAGCGGTGAAATGCATAGATATCACTCAGAACACCGATTGCGAAGGCATCTCACGAAGGGGCGATTGACGCTGAGGCACGAAAGCGTGGGGATCGAACAGGATTAGATACCCT
+
GGGGGGGGG<FGGFGFGCFFGDFGGGGGGGGGGGGGG?@FEFGGGGGGGGCGCDE8=FEGEEFGFGFFFCEF=FGGGCFEGFGGGG,CCF@:=BGGGGGGGGCEGGG+8,@FF8A@C+>FF<CFGCGF>+CC<FFFGGGG9<@C7FEFGFCAED>>FAF7>C>>FGGEFCCFFGGG>CGG/:5<C>**0*#2C9:=:<<1FCGFC<CEA7FCDGGGEC<CEE99EE?7FFCCGFFDGEE6EFCF76<<1F2CEC5<GGF<ECA>FGFCCECE=BD<FFFFDACAGGGFFB<EE,BCF84+EF@+,8CF<9GGGGFB9+BB8FC:CCCF9GGECGGFE?GGGGFGEFAGGGGGGGGFFF:88@GGGFGGGFCFGEDFFF@,@8,CFFFDGEGGGGGGGGGEECGGEGGGGGGGGGGGCFGGGGGGFGGGGGFCBCCC
@BBCR 20
TGGGGGATATTGCACAATGGGGGAAACCCTGATGCAGCAATGCCGCGTGAGGGAAGAAGGCCTTCGGGTTGTAAACCTAAGTTGTCAGGGACGAATATTGACGGTACCTGAAGAGAAAGCCCCGGCTAACTACGTGCCAGCAGCCGCGGTAATACGTAGGGGGCAAGCGTTATCCGGAATTACTGGGTGTAAAGGGTGCGTAGGTGGTATGGCAAGTCAGAAGTGAAAACCCAGGGCTTAACTCTGGGACTGCTTTTGAAACTGTCAGACTGGAGTGCAGGAGAGGTAAGCGGAATTCCTAGTGTAGCGGTGAAATGCGTAGATATTAGGAGGAACATCAGTGGCGAAGGCGGCTTACTGGACTGAAACTGACACTGAGGCACGAAAGCGTGGGGAGCAAACAGGATTAGATACCCT
+
FDGGGGDGGGGGGGGFGGGGGGGGGGGGGGGGGGGGGGGGFGGFFGGGGGGGGGGGFGGGFFFGGGGGGFFGGGGFGGFFFGGGGFGGGGDFFGGGGGGGGGGGGGFGDFFFFFDFGEGGGFGFFGCGGGGGG71=GGGGGGGGGGCGG7CFF>GF@DFCCFGGGGGGGF@7CEFGFFCFFGG3GGGFFFGFEGGEFGDD:AFG7;GFEGGGFG@ACCEGGEF:DCCCCCDDEGFFFFAFFGEEFGGGGB>FCC@FGFCFFGGFGGF9GGFFG;GGGFEFGFFCGGGGGEGGGFGFFF=F9GGGGGGGFGGGFFCEGGFFGGCCGGGGGFGGGFFCEEFGGGGGGGGGGGGGGGGGGEFF9FFE9GGGGGGFF<FGDGGGGGGGGDGGGGGGFCFFEFCGGGGGGFFGGGFGCCBCC
@BBCR 59379
TGAGGAATATTGGTCAATGGGCGAGAGCCTGAACCAGCCAAGTAGCGTGCAGGAAGACGGCCCTATGGGTTGTAAACTGCTTTTATAAGGGAATAAAGTGAGTCTCGTGAGACTTTTTGCATGTACCTTATGAATAAGGACCGGCTAATTCCGTGCCAGCAGCCGCGGTAATACGGAAGGTCCGGGCGTTATCCGGATTTATTGGGTTTAAAGGGAGCGTAGGCCGGAGATTAAGCGTTTTGTGAAATGTAGACGCTCAACGTCTGCACTGCAGCGCGAACTGGTTTCCTTGAGTACGCACAAAGTGGGCGGAATTCGTGGTGTAGCGGTGAAATGCTTAGGTATCACGAAGAACTCCGATTGCGAAGGCAGCTCACTGGAGCGCAACTGACGCTGAAGCTCGAAAGTGCGGGTATCGAACAGGATTAGATACCCT
+
@@FGGGFGGGGGGGGDFDGFGGGGGGE@FEGFGGEEFFDD,FCFCFFGGDGGFGGG<E,B@FGGGFFDGFEFFGGG9FEFFCEEGDGGGGFEF,5C:,9CFGG9FE<AEDEGFFAFGF7FGAAFGEG9AFAFGGCFFF(?A8CC@FGGG>EFGGC<BFG9FFFFCE?GGGE%<@<FE3:>DGGFGGGDFCC/CAF=9<BA?<GGFGFFFFCFGFGGGD@GEDEFGCCEGGGFGGGDE;#FFDD9GGGEC@79<ECFEFBFFEE,DF,,AFGEFFGC<9A<5DGGGFFFFEF?8FCB@FEFC,A,EE=GGGFFFEF>:CGGGGGGGGGGGGGGGGGFF<E9A,CFFGFGGGGGFGFCFFGGGGGGFCDGGGGGFE@FGGEE@EGFFGF@@;GGGFGFDCGGGGEDCECEFCFFFCAGGGGGGGGGGGGGGGFC@ACB
@BBCR 22
TAGGGAATCTTCCACAATGGACGCAAGTCTGATGGAGCAACGCCGCGTGAGTGAAGAAGGTCTTCGGATCGTAAAACTCTGTTGTTAGAGAAGAACACGAGTGAGAGTAACTGTTCATTCGATGACGGTATCTAACCAGCAAGTCACGGCTAACTACGTGCCAGCAGCCGCGGTAATACGTAGGTGGCAAGCGTTGGCCGGATTTATTGGGCGTAAAGGGAACGCAGGCGGTCTTTTAAGTCTGATGTGAAAGCCTTCGGCTTAACCGGAGTAGTGTATTGGAAACTGGAAGACTTGAGTGCAGAAGAGGAGAGTGGAACTCCATGTGTAGCGGTGAAATGCGTAGATATATGGAAGAACACCAGTGGCGAAAGCGGCTCTCTGGTCTGTAACTGACGCTGAGGTTCGAAAGCGTGGGTAGCAAACAGGATTAGATACCCT
+
GGGFFEFGFGGFGGGGGGGFFGGFDEEGFGGGGGGGGCGGGGGGGD7@FGDGFGGDGDGGGGFCFFGCCCFGGGGGGGCGDGGGGGGGGDED@FGGGGGGGECEFFGGFGFGGGGFEGFFFFCCFGGGGGGFAFFGGFCGGCB<=DFGDGGGGGGFCC8F:BC7BFGGCGGDGGGBFDF?9D0G>CCFG7GGGGGD#<8=FEB<,CF:F<E=CCEC8GFC>CEECC>5:EC?ECEGGDFFC9>FGGGFFGD@@B:CFFBCEFDFFACC3<<D<GGFCDE@=GGFGGGGB;,E?A?CFFFE,;AGGGFFFFE?AGCGGGFF?FCF<GGGGDEEFCEFAF7EF?FEGFFFAGFCFFEFGEFCCGGGGGEGGFD,@GCF8@E@FFGGEFDGGFAEF7EGGGGGGGGGGGGFDGGGGGGFGGGGGGGGGGFCF9FGGGFGCCC@C
@BBCR 60540
TGAGGAATATTGGTCAATGGGCGAGAGCCTGAACCAGCCAAGTAGCGTGCAGGAAGACGGCCCTATGGGTTGTAAACGGCTTTTATAAGGGAATAAAGTGAGTCTCGTGAGACTTTTTGCATGTACCTTATGAATAAGGACCGGCTAATTCCGTGCCAGCAGCCGCGGTAATACGGAAGGTCCGGGCGTTATCCGGATTTATTGGGTTTAAAGGGAACGTAGGCCGGAGATTAAGCGTGTTGTGAAATGTAGACGCTCAACGTCTGCACTGCAGCGCGAACTGGTTTCCTTGAGTACGCACAAAGTGGGCGGAATTCGTGGTGTAGCGGTGAAATGCTTAGATATCACGAAGAACTCCGATTGCGAAGGCAGCTCACTGGAGCGCAACTGACGCTGAAGCTCGAAAGTGCGGGTATCGAACAGGATTAGATACCCT
+
FCFFCEGF@FGGF<FFGGFFGGGGGGDGGGGG8CDGGGFEE8C,CFFGGEGFGGGGGGGG>:CFG8FC,9FEEGGGG,?+:>FFFGFGGDA,ABFG<<@<FCEFC,FFGGGDCCGC9,@A9FG<,CF9FGGC?,<@F9AD<FF7C7FDF<EGF>EE+BDC<FFF<EGGF7FABA>CCF@>E,,1=E@EC@F7C<*/*=<E:FGCCCF>CC:F:,=F*;;;:*8<@C5*8:3=?4:2BEG?8>DCED>:ECCC:G:C?FDEGD@<:CFFG46CFG3=35C?,2GFE8,,,=A?+@+4B44?:,<?B+@+B,F?=?6+EB7GFFGFGEDGGGFGFGF=F9<@FDCA,<FDGGFFE?F:FC,@@,GDGFCGGGFFGFCF8F@7:CFFC,@BGGEGGGEFD@@8FF?GGGGEEGGFEFGCDEGFGGGFFEFGGGFCCCCC
@BBCR 73274
TGAGGAATATTGGTCAATGGACGAGAGTCTGAACCAGCCAAGTAGCGTGCAGGATGACGGCCCTATGGGTTGTAAACTGCTTTTATAAGGGAATAAAGTGGGAGTCGTGACTCCTTTTGCATGTACCTTATGAATAAGGACCGGCTAATTCCGTGCCAGCAGCCGCGGTAATACGGAAGGTCCGGGCGTTATCCGGATTTATTGGGTTTAAAGGGAGCGTAGGCCGGAGATTAAGCGTGTTGTGAAATGTAGACGCTCAACGTCTGCACTGCAGCGCGAACTGGTTTCCTTGAGTACGCACAAAGTGGGCGTAATTCGTGGTGTAGCGGTGAAATGCTTAGATATCACGAAGAACTCCGATTGCGAAGGCAGCTCACTGGAGCGCAACTGACGCTGAAGCTCGAAAGTGCGGGTATCGAACAGGATTAGATACCCT
+
FGGFFFGGGGGGGGGDFGGGGGGGGGGGGGGGGGGGGGGGGGGGGGGGGGGGFEGGGFGGGGGGGGGGGGGEGGGGGGGGGGCGFGGGGGFFFFGGGDFGFGEFEGGGDGGGG8ACFGFGGGCFGFGGFGGGGFAFFFDGF7FFGGGGGGGGGFFGGGGGGGGGGDGDCCFFCGGGGGGEG=EGEGGGGGGCFFGG?FCFFGGGGGGFFFEGGFECGDECEED8C:CEGEFCGGGGGEFEGGFECGFDCCEF:GGFGG?GEGFAFGCGFGGEFGC7CCFGGGGGGFF8@FEGCFGGGGFAFBFGCGFCF@A,F?GGGGGGGGGFCEGFDE5AFGFGGGGFE,FGGFGGGGGGFFF@GGGGGGGGGF?GGGGGGGGGGGFCFGGGFFGGGGGGEGGFCGGGGGFGFCEGGDGGGGGGGGGGGGGFCGGGGCFB8CCC
@BBCR 61798
TGAGGAATATTGGTCAATGGACGAGAGTCTGAACCAGCCAAGTAGCGTGCAGGATGACGGCACTATGGGTTATAAACTGCTTTTATAAGGGAATAAAGTGAGTCTCGTGAGACTTTTTGCATGTACCTTATGAATAAGGACCGGCTAATTACGTTCCCGCAGCCGCGGTAATACGGAAGGACCGGGCGTTATCCGGATTGATTGGGTGTAAAGGGAGCGTAGGCCGGAGATTAAGCTTGTTGTGAAATGTAGACGCTCAACGTCTGCACCGCAGCGCGAACTGGTTTCCTTGAGTACGCACAAAGTGGGCGGAATTCGTGGTGTAGCGGTGAAATGCTTAGATATCACGAAGAACTCCGATTGCGAAGGCAGCTCACTGGATCGCAACTGACGCTGATGCTCGAAAGTGCGGGTATCGAACAGGATTAGATACCCT
+
F@E9<<8E-@@9,CCFF,CEF8:F@EEFGGAFD<DFG<FFG8E<EGC::F@CCC@FG<C:@+6C@@FGGFE,66FCDFD,C9C<FCDGF@8EC8,CEFAFCCAFFF,D8B+,,CF9C<+<FFGC,E?DCE,,CF?@FF9A@<F7F++:D,:?B,,86,>::F7>:>+++5@AFC:7C*?7#6@:<>4<=8C:;4,*#BC(;><,?*C,1<BF:-E:E7FFB7*:*:<9;<8,4*6*,EDDCFFD,ED,,*>*5*@,::F@CCFFCC@F77FCB7GFB?<B@FCFFGGF9GDFCECCC9EC,CF8:=BCF@CGFGGEECF8FD::87GFGGGGFE5,GGGFFC,FC=6DFC,<:,+@C<GGEEED@E?GGFDFFEFFGGCC,8+FEAGGF;7GFDFCC+GCD>FGCGGGGGGFCEAC,GF9GFEFE,GGGGFCA,<A
@BBCR 71557
TGAGGAATATTGGTCAATGGGCGAGAGCCTGAACCAGCCAAGTAGCGTGCAGGATGACGGCCCTATGGGTTGTAAACTGCTTTTATAAGGGAATAAAGTGAGTCTCGTGAGACTTTTTGCATGTACCTTATGAATAAGGACCGGCTAATTCCGTGCCAGCAGCCGCGGTAATACGGAAGGTCCGGGCGTTATCCGGATTTATTGGGTTTAAAGGGAGCGTAGGCCGGAGATTAAGCGTGTTGTGAAATGTAGATGCTCAACATCTGCACTGCAGCGCGAACTGGTCTCCTTGAGTACGCACAAAGTGGGCGGAATTCGTGGTGTAGCGGTGAAATGCTTAGATATCACGGAGAACTCCGATTGCGAAGGCAGCTCACTGGAGCGCAACTGACGCTGAAGCTCGAAAGTGCGGGTATCGAACAGGATTAGATACCCT
+
EFGGGGCF<@FGGFEGGGC@CFGDCEGGGGGGGGGGGGGG,CEFGGGGEGGGGEDFGGGEGGGGDGGGGGGGGGGGGG9FGGGGGE<FGDFFEFGGDGGGGGGGGGFFEFDFEDFGGGEGDCFFGFFDFFGFGA@E?9A@8?+CF@EDFFFGDGGGGCBFGFGGC6CG?G7=FF7:25GCFGGFGEGCGGEGGFGC<CFCACGG@FGGGFFGGFG:ECFGGGGG?FFFF@GFC9GGGFGGGGFGFFCFFC<FEEFEF,=@AF6CFGFFFDGECC@B@E9GDCFAA8,GF8FGGGFB7A,FFFGFF7GGF@FADF@GCDFFFCFCGGGGGGGGGGGFC,GGGGGFD7FDGFGFFC7FGFGGCCF@GGGGFFEF?GFFGGEF:F+C,EFC7GGDGGGGGFF<C7GFGGFGFDGGF,E,GGFFGGGGGGGGGGGCCCCC
@BBCR 72526
TGGGGAATATCGCACAATGGGCGAAAGCCTGATGCAGCGACGCCGCGTGAGCGAAGAAGTATTTCGGTATGTAAAGCTCTATCAGCAGGGAAGAAGAAATGACGGTACCTGACTAAGAAGCACCGGCTGAATACGTGCCAGCAGCCGCGGTAATACGTATGGAGCAAGCGTTATCCGGATTTACTGGGTGTAAAGGGAGCGCAGGCGGAAGGCTAAGTCTGATGTGAAAGCCCGGGGCTCAACCCCGGTACTGCATTGGAAACTGGTCATCTAGAGTGTCGGAGGGGTAAGTGGAATTCCTAGTGTAGCGGTGAAATGCGTAGATATTAGGAGGAACACCAGTGGCGAAGGCGGCTTACTGGACGATAACTGACGCTGAGGCTCGAAAGCGTGGGGAGCAAACAGGATTAGATACCCT
+
GFCFG,FFGGECC@BEFGG,EFEGGGGGGGCFGGGFE@FEGDG>CC@FGEF8CC7F:4FB,EFFFGGE<=?EEGGFGGGGGFGFGGGFGCF?FGGCGFFFGGG7CFGGEFCFCA?<DGGGGG8FEECFGGGFCEGFGGGGGGGG>FEFEA>CF9CC:8,=C:#6<8>?FG=GGGFFGGGGC3<B:FFFFE7:FFGFC3ECFFDGGGGGCCC?2;>7>FFG:60@6GFGGGFCFEEFE5BCCGGGEFDDEEEA8=9FDGF7DC8<CFFC;/FFF:,FFCGEGFCF8FGGGGF9FGF=ADE=FDFGEFBC>FF<FGCDGGGFFFGGGGGDGGFGGFCGGGGGFGGGGGGGGGGGGGFFCCGGEGGCFFFGFGF7GGGGGGGGGFCCGGGGGGGGGGGGGFGGGGGGGGGEECGFGCCCCC
@BBCR 28
TAGGGAATCTTCCACAATGGACGCAAGTCTGATGGAGCAACGCCGCGTGAGTGAAGAAGGTCTTCGGATCGTAAAACTCTGTTGTTAGAGAAGAACACGAGTGAGAGTAACTGTTCATTCGATGACGGTATCTAACCAGCAAGTCACGGCTAACTACGTGCCAGCAGCCGCGGTAATACGTAGGTGGCAAGCGTTGTCCGGATTTATTGGGCGTAAAGGGAACGCAGGCGGTCTTTTAAGTCTGATGTGAAAGCCTTCGGCTTAACCGGAGTAGTGCATTGGAAACTGGAAGACTTGAGTGCAGAAGAGGAGAGTGGAACTCCATGTGTAGCGGTGAAATGCGTAGATATATGGAAGAACACCAGTGGCGAAAGCGACTCTCTGGTCTGTAACTGACGCTGAGGTTCGAAAGCGTGGGTAGCAAACAGGATTAGATACCCT
+
FFFEFEFGGGGGGGGGGGGGGGGGGGGFFGGGGGGGGGGGGGGGGGGGEGGFCCFGGGGGGFGGGGGGBFCGGGGGGGGGGGGGG?FGGGFGCFGEEF=>CFFEDFGGGGF,C5BFGFDF@AFGGFGGEGDGFGGFFGGCFGGA3D<>FGGGGGFFGG8FGGGGGGDFGDG?GEGGFFFFFGGGGGGGGGGGGFGGFFEFGGGGFFFCFAFGGDGGGGGGGE=EEEF>?>C,,BFGGFC@C>ECGGGGD8?CCCF9GGFFFD=GFCGGGGGDC9CGGGFE?EGGFGGGGGGGFEEFFAGGFGGD?9F9GGGGGGGGFFFFFFECAFGDGGGEGGGFGDGGGGFGGGGGGGFGFFFGGGGGFGGFGGGGGGDF@GGGEFEFGGGFGGGGGFGGEGGGGGGGGGGGGFGGGGGCGGGFGGGFGGGGGGGGGGGEFGFGCCCCC
@BBCR 29
TGGGGAATATTGCACAATGGGGGAAACCCTGATGCAGCGACGCCGCGTGAGTGAAGAAGTATTTCGGTATGTAAAGATCTTTAATCAGGGACGAAACAAATGACGGTACCTGAAGAATAAGCTCCGGCTAACTACGTGCCAGCAGCCGCGGTAATACGTAGGGAGCAAGCGTTATCCGGATTTACTGGGTGTAAAGGGCGCGCAGGCGGGCCGGCAAGTTGGAAGTGAAATCTATGGGCTTAACCCATAAACTGCTTTCAAAACTGCTGGTCTTGAGTGATGGAGAGGCAGGCGGAATTCCGTGTGTAGCGGTGAAATGCGTAGATATACGGAGGAACACCAGTGGCGAAGGCGGCCTGCTGGACATTAACTGACGCTGAGGCGCGAAAGCGTGGGGAGCAAACAGGATTAGATACCCT
+
EFFFEEFFFGAFGGGGFCFGGGGGGGGGGGGGGGGGGGGGGEGGGGGFEGGGDFFEFFFGCFD9FGGFGGGGFGGGGFGGGCFGGGGGGGGGFGCBCFEFEFGGGGGGGG9BFGB<FFGGGFFGFEEDE@FFCGDCFGFCGFGGGGGGGG8FGCCGAF:C;<FGGGGFGG7=7>7E#CEFCA@FGGCF9FF<FGCFCE@FCGGGEDDFFG>CCE8,FFFDCFF9(@EF-GFFGGGFBF5@:7DD6GGFCFGFFFFGFB39E<C@CC<GFFCDB:08FDC9GFEA<:CEB7DGFFA,:+7GFC<GFCF@C@GGGE9FGGGFFAFFFB,?GGGFEGFFEDFFECFFDGFGGEDGGF>GGGGGFFEGGFGGE@EGCGGGGGGGGC@GGGGGGGGGGGGGGGGGGGGGGGGGFFGFECCCCCC
@BBCR 30
TGAGGAATATTGGTCAATGGACGAGAGTCTGAACCAGCCAAGTAGCGTGCAGGATGACGGCCCTATGGGTTGTAAACTGCTTTTATAAGGGAATAAAGTGAGTCTCGTGAGACTTTTTGCATGTACCTTATGAATAAGGACCGGCTAATTCCGTGCCAGCAGCCGCGGTAATACGGAAGGTCCGGGCGTTATCCGGATTTATTGGGTTTAAAGGGAGCGTAGGCCGGAGATTAAGCGTGTTGTGAAATGTAGACGCTCAACGTCTGCACTGCAGCGCGAACTGGTTTCCTTGAGTACGCACAAAGTGTGCGGAATTCGTGGTGTAGCGGTGAAATGCTTAGATATCACGAAGAGCTCCGATTGCGAAGGCAGCTCACTGGGGCGCAACTGACGCTGAAGCTCGAAAGTGCGGGTATCGAACAGGATTAGATACCCT
+
CFFGG<EEGGGGEAEGGGGGGGGGEGGFGAFGGGGGGFDFDFEFGGGGECFGFFAEECFG:FEEFFGGGF=FFFFGFGGCFGGGGGGGGG<CF,CFGGGFGFFCCGGFEGEA,BFGDF@EFAFAFDCADFFGGG9FEGGG<BCEGGEF,9DAF@D>DFG7DFEGE6CFFCGF2>FFE>EGCF9FCE:CC7C:FE4GC<<67=<FCBEC@CCFGFGCE:CCEGD@GF?3@E?CCFGCCFBCD5@D@?<F?+>@@CFC@@5CF:GFFCFF?CEEFFFGC9CGFC<DFD>8FDAA+7C7GDGFC,,8FF@+EA?9D8FFGGGGGGEGGGEFCEFGCGGGFGGGGFAF8D6EAGFGFEFBCDE,GE@CA<FGFGGGGFE@GGGGE>GEFE<FCEGGGFGGGGGGGFDGFEGF7CECGGGGGFGGGEGGGGEGFCFCCCCC
@BBCR 49979
TGAGGAATATTGGTCAATGGGCGGAAGCCTGAACCAGCCATGCCGCGTGAAGGACTAAGGCCCTATGGGTCGTAAACTTCTTTAGACGCAGAGCAATAAGGGCCTCGTGAGGTCCGATGAGAGTATGCGTAGAATAAGCATCGGCTAACTCCGTGCCGGCAGCCGCGGTAATACGGGGGATGCGAGCGTTATCCGGATTTATTGGGTTTAAAGGGTGCGTAGGCGGCGAATTAAGTCAGCGGTGAAAGACCGGGGCTCAACCCTGGAAGTGCCGTTGATACTGATTGGCTAGAATACCCTTGCCGTGGGAGGAATGAGTGGTGTAGCGGTGAAATGCATAGATATCACTCAGAACACCGATTGCGAAGGCATCTCACGAAGGGGCGATTGACGCTGAGGCACGAAAGCGTGGGGATCGAACAGGATTAGATACCCT
+
GGGGGGGFCFFGGGGGGGCGFGEGGGGGGGGGGGGGGGGGGGGGGGGGGDGGGGGG=FFCGGGGFGGGGGGGGGGGGGGGGGGGGGFEG7FFGGGGAFGGGGGGEGGCD<CFGGFGFEGGGGGGGGFDGGGGGGGGGGGG>GGDFGGBFDFGGGGGGGGGGGGGGGGDGGCGF=778FGDGFFGDEGGGGCGGFCGCCEGCECFFGEEGFCGGFEGGGGGGGGGGGGGEFGGGGGGGGEGGGEEFCGGFGGGG5DGGFF@FGGGGG3GGGGEFGDFFFGGGGGGGFCGFEA9EDEECDD+@FCGGDGGGGGDGGCFGGGGFEGGGGGGGGGGGFGGGEGGFECGGGGFCGGGGGGGFDFB6FGGEGGGGGGGGC@GGGFGGGGGGGFCGGGGGGFGGGGGGGGGGGFCGDGGGFE8GGGF9GGGDEFFFFGCCCCC
@BBCR 55744
TGAGGAATATTGGTCAATGGGCGGAAGCCTGAACCAGCCATGCCGCGTGAAGGACTAAGGCCCTATGGGTCGTAAACTTCTTTAGACGCAGAGCAATAAGGGCCTCGTGAGGTCCGATGAGAGTATGCGTAGAATAAGCATCGGCTAACTCCGTGCCAGCAGCCGCGGTAATACGGGGGATGCGAGCGTTATCCGGATTTATTGGGTTTAAAGGGTGCGTAGGCGGCGAATTAAGTCAGCGGTGAAAGACCGGGGCTCAACCCTGGAAGTGCCGTTGATACTGATTGGCTAGAATACCCTGGCCGTGGGAGGAATGAGTGGTGTAGCGGTGAAATGCATAGATATCACTCAGAACACCGATTGCGAAGGCATCTCACGAAGGGGCGATTGACGCTGAGGCACGAGAGCGTGGGGATCGAACAGGATTAGATACCCT
+
FFCFFFFGGGGGGGGGGFGGGGGDFGGGGGGGGGGGGGGGGGGGGGGGGGGGGFFFFFGGGGGFGGGGGGGEGGGFGGGGGGGGGGGGGGGGGEGFGGFGGGGGGGGGGGGGGGGEG7F9FGGGGGGGGGGGGGGGGGGGGGGGGGGGG7GGGGGGFFGGGGGGGEGGGG@FFFGD<FGGEGGGGGGGGGGGGGGGECGGGGGBFCGCCFEFGFEAGGGEEEDGGGGGCG)GGGFCEEBCGGGGGGFEF8GGGGDEGGGGGGGGGGGFGFGG?FF>FAFGFFDFG7,FAFFGGFGGGFD@+GGGGGGGFCFEFACFFGFCFF@++GGGGGGGFGGGGGFCFFFDF<<CC,AGGGGGGGGGGFGGGGGGFGGGCGGGGGGFFF7GGEFGFGGGGGGGFFCCGFFCCGGGGGGGGGGGGGGGGGGGFGGGFDGCCCCC
@BBCR 33
TGGGGAATATTGCACAATGGGGGAAACCCTGATGCAGCGACGCCGCGTGGAGGAAGAAGGTCTTCGGATTGTAAACTCCTGTTGTTGAGGCAGATAATGACGGTACTCAACAAGGAAGTGACGGCTAACTACGTGCCAGCAGCCGCGGTAAAACGTAGGTCACAAGCGTTGTCCGGAATTACTGGGTTTAAAGGGAGCGCAGGCGGGCGATCAAGTTGGAAGTGAAATCCATGGGCTCAACCCATGAACTGCTTTCAAAACTGGTCGTCTTGAGTAGTGCAGAGGTAGGCGGAATTCCCGGTGTAGCGGTGGAATGCGTAGATATCGGGAGGAACACCAGTGGCGAAGGCGGCCTACTGGGCACCAACTGACGCTGAGGCTCGAAAGTGTGGGTAGCAAACAGGATTAGATACCCT
+
FFFGGGGGGGGGGGGGGFGGGDGGGGGGGGGGGGGDFGFCFGDFEGGGGGDFFBFGGGGGCEFGGGEBBFDAEEGAFAFFGGDFBEE<EE+BBFEGGGGGDGFCFGGGGFFFFFG=FF5EGGGGCCCFFGDGGGGFGGEG?<EGGDEGGGG4FGGFFGG)B;FGGGGGGGCEFGGGGEF@;CFGFG+,:FGGFGG=GDF:CC::CC?,$,0GFAFF,<FGBGFGFGDFGGGGGGGFGGEGGGG9:GGF>>69?GC9CF9AFGF?C3,1DD?0AFD>:E>?9FDEGF:=GGGECFEFF:EFGFDGGGGFFFCCGGGEGFGGGFCGF>,GGGGGFDGFFEGEB7GFGGDGEGFEC,GFEFCFECFEC,GGGGGGGGGGGGGFFGGFEGFBGGGGGFC9EFCGFFGGGFEGGGGCCCCC
@BBCR 34
TGAGGAATATTGGTCAATGGGCGAGAGCCTGAACCAGCCAAGTAGCGTGCAGGAAGACGGCCCTATGGGTTGTAAACTGCTTTTATAAGGGAGAAAAGTGAGTCTCGTGAGACTTGTTGCATGTACCTTATGAAAAAGGACCGGCTAATTCCGTGCCAGCAGCCGCGGTAATACGGAAGGTACGGGCGTTATCCGGATTTATTGGGTTTAAAGGGAGCGTAGGCCGGTGATTAAGCGTGTTGTGAAATGTAGCCGCTCAACGTCTGCACTGCATCGCGAACTGGTTTCCTTGAGTACACACAAGGTGAGTGGAATTCGTGGTGTAGCGGTGAAATGCTTAGATATCACGAAGAACTCCGATTGCGAAGGCAGCTCACTGGAGCGTAACTGACGCTGAAGCTCGAAAGCGCGGGTATCGAACAGGATTAGATACCCT
+
FFFGGGGGFGGGDCFFGGGG@EFG+CFGEGGGCC,EGG-ECFCEGGGGGG7CFFCFGDGG7@+CC,CC,9,88CFGGF?<,CA,9C555,=F,+BFGGC9<AC55,BFAFC,,CF9,,4,<B,9EE,5CFGCFG,:ECFG8.D.>*FF,93??>+<@<:9>CFCCEFDCGF?F:5:'8:FG#9>8F7A:<*8/9<C*FF;FGF<C>FE0>FCF$GFD<4/;EEC7<?#C,=C>7>/8GGCGGGGF@3,45**<:FC>@@CFC@9GFD><FDEF7F@3,CDF<>8F=BGGGGEFCF=A,=C,,=,B:,,:,GFFE:GFF@DGGFGECCGFGFGGGGGGGGGGGF?C,,DGFGGFGF7FC<CGGGGGGFFD<EGFF@CGGCB,,@C,GGGF:GGGGGGF:CGGGGGF@@+7GGGGGGCGGCGGGGGFAGGGGGCCCCC
@BBCR 61255
TGATGAATATTGGTCAATGGACGAGAGTCTGAACCAGCCAAGTAGCGTGCAGGATGACGGCCCTATGGGTTGTAAACTGCTTTTATAAGGGAATAAAGTGGGAGTCGTGACTCCTTTTGCATGTACCTTATGAATAAGGACCGGCTAATTCCGTGCCAGCAGCCGCGGTAATACGGAAGGTCCGGGCGTTATCCGGATTTATTGGGTTTAAAGGGAGCGTAGGCCGGAGATTAAGCGTGTTGTGAAATGTAGCCGCGCAACGTCTGAACTGCAGCGCGAACTGGTTTCCTTGAGTACGCACAAAGTGGGCGGAATTCGTTGTGTAGCGGTGAAATGCTTAGATATCACGAAGAACTCCGATTGCGAAGGCAGCTCACTGGAGCGCAACTGACGCTGAAGCTCGAATGTGCGGGTATCGAACAGGATTAGATACCCT
+
GGG,666CFEFFG9E9@EF@C,FF7FGCECFFFEFCA;FCE@FFFFGGCFF6CBCFE<@CFBFFCFDFFFCBFFGEEFGGGFG9EFEEGGE99CAACFECAFF+B=FDGGGGFGGFFFGGGGFAFFFFAEGGGE<FGFCEFFGGGGGFF9D9FFGGGGG7DFG83>CGEDE9,-8:@F8><:>EE>:<=<CFCE7:<F<B;?<?FGB?<@CEFFGFEC=CF<ECFGFDGF9=GDF<=;E9D@;5@AF=CGF>#CF:/D7<A=;D=7,>7BC4:87DGDCDFFB8GF8>C<9GGGFCGFEE9A9CGCC+=9,B+<CF4+4,=9F@EFCC9FFGFFAB9F9=6,,CCFFCCED9GFEFEGF@FC,EFFEDGGF@FFCC,F@8@@+9F<FEB@@GFC,98FCC,,,C6+GGGGFFEF@<CFCCFGGGFCFAGGFCCCCC
@BBCR 52535
TGAGGAATATTGGTCAATGGACGAGAGTCTGAACCAGCCAAGTAGCGTGCAGGATGACGGCCCTATGGGTTGTAAACTGCTTTTATAGGGGGATAAAGTGTGCCACGTGTGGCATATTGCAGGTACCCTATGAATAAGGACCGGCTAATTCCGTGCCAGCAGCCGCGGTAATACGGAAGGTCCAGGCGTTATCCGGATTTATTGGGTTTAAGGGGAGCGTAGGCCGGAGATTAAGCGTGTTGTGAAATGTAGACGCTCAACGTCTGCACTGCAGCGCGAACTGGTTTCCTTGAGTACGCACAAAGTGGGCGGAATTCGTGGTGTAGCGGTGAAATGCTTAGATATCACGAAGAACTCCGATTGCGAAGGCAGCTCACTGGAGCGCAACTGACGCTGAAGCTCGAAAGTGCGGGTATCGAACAGGATTAGATACCCT
+
<FFFGFGGGGGGGGGGEDGGGGGGCFGFGFFCGGGGGGGGGFAEFF@FGCFFCEFGFGGF7FGGGGGGGEGGGGGGGGG9AFFGAG9?EFGGD:FFFE5FAEFFCFG<EFGGGGGGGGCGGGFGGGCFFEFFGGGFGG9,BFFF@FGFFGGFFECGGGGCGFGFGCFE@FE9@EFGGG>GCC#>EC7+1C*CGFFE*F6,EGCGG7<?FCFFF<FGEEEF?EGEFGGDFC?=FFGFEFCFFC0FBD@:DFF<>CGGGGG?6C,,E>?89EGF<GECCGFFGFGFA<,<,GGGGFGC+,GFE?CEGF@+F<EABF@C=@GFFFGCGFFGFFF<FFGFGFGCFGF=AGGGFFDFC=GGFDGGGGGGFFGGGFE:69GGFGGGGGFEF<FGGEEFCEFFGGGFFFGGGGGF>GFDC@GGGGGGGGGDGGGCFCC,C8CB
@BBCR 37
TGGGGAATATTGGGCAATGGAGGGAACTCTGACCCAGCAATGCCGCGTGAGTGCAGAAGGTTTTCGGATTGTAAAACTCTTTAAGCAGGGACGAAGAAAGTGACGGTACCTGCAGAATAAGCATCGGCTAACTACGTGCCAGCAGCCGCGATAATACGTAGGATGAAAGCGTTATCCGGAATGACTGGGCGTAAAGGGTGCGTAGGCTGTAAATCAAGTTGGCAGCGTAATTCCGGGGCTTAACTCCGGAACTACTGCCAAAACTGGTGAACTAGAGTGTGTCAGGGGTACGTGGAATTCCTAGTGTAGCGGTGGAGTGCGTAGATATTAGGAGGAACACCGGAGGCGAAAGCGACTTACTGGGGCACAACTGACGCTGGGGCACGAAAGCGTGGGGAGCAAACAGGATTAGATACCCT
+
,CCFGCBEFEFGG,CFGFFGFFGDDGGGG9E9@CFGGE9F9F8FCGGE@FEGF,<CEGGGGGADFEG7,BFD,CEDFGGGGGGFF9CGEGFF>CE++49,5<@FECF@+ECEEFC9,A9EFGGGGFEE@CGCFFGGD@FDFDFC@FC=F6#+8?3@F@@,DFF,,-CF9CFB<C::7.:75FGF@CF:F=FGECFCC7@C938GFC@3@2:8><EFFB;<FEC9B5,A57:C:B@?53FDCC>DFF:=F;@<>@+A81=>AFFDDGEFFCAEFDF?@A4CCEB7GGEFFB+C,,?,8FE?9F9FFCE>CCGFEE=C@,7@GGGGFCGGFFF??<E:F@:CGGF@CGGDF@@77DGEC;,@@CFFE7CDF<CCC@GFB@6,<7GFGGGGFGEDGGGGFGGFFCEGDCFGGGGFE8CCCCC
@BBCR 56484
TGAGGAATATTGGTCAATGGGCGAGAGCCTGAACCAGCCAAGTAGCGTGCAGGATGACGGCCCGATGGGTTGTAAACTGCTTTTATAAGGGAATAAAGTGGGAGTCGTGACTACTTTTGCATGTACCTTATGAATAAGGACCGGCTAATGCCGTGCCAGCAGCCGCGGTAATACGGAAGGTCCGGGCGTTATCCGGATTTATTGGGTTTAAAGGGAGCGTAGGCCGGAGATTAAGCGTGTTGTGAAATGTAGACGCTCAACGTCTGAACTGCAGCGCGAACTGGTTTCCTTGAGTACGCACAAAGTGGGCGGAATTCGTGGTGTAGCGGTGAAATGCTTAGATATCACGAAGAACTCCGATTGCGAAGGCAGCTCACTGGAGCGCAACTGACGCTGAAGCTCGAAAGTGCGGGTATCGAACAGGATTAGATACCCT
+
C<<FFCFFF9EEFFFGF9,<FFED>:@FF,CFGCDEFFGFG8,9@EEFG7C99@EFEDBD@FC+8F7F<C@CFEAD<9,CEEGG,AEFGFG,EFGGF<@EAEGG+BBD7FD?<EFGDFFFFGCGGG<<B<FGFFCFFGCFF3>@8CF>8%;FCGCDFEGG?5F@FE?DGCGGF?FGDGGGGGGG>C@FFGEC?<@CFFCF3?CFFCC<;EFFGCGFGEG58DGGFEFEGFGGGC<FGFEFCG=FFED711GFFF@>FGFFDGFCCF#EGGE6EE@F=FFC=@GG/=<,9FAGGEEFF9FECEE4+?DFF?FGFECGGGGFFFEC6E>FFFFFE,GGGE,EAACFCFEEGGFFCFC-C7GDGEGDGGGGGGGE@FGGGGEEDGCF9E@CGGGGGGFCFECC669E<7FGCFGFGGGGEGFFGGGGF9FCF@C-<AC@
@BBCR 68608
TGGGGAATATTGCGCAATGGGCGAAAGCCTGACGCAGCGACGCCGCGTGAGGGATGAAGGTCCTCGGATCGTAAACCTCTGTCAGAAGGGAAAAATGTACAGTGCCCCAATCAACACTGTATTGATGGTACCTTCAGAGGAAGCACCGGCTAACTCCGTGCCAGCAGCCGCGGTAATACGGAGGGTGCAAGCGTTAATCGGAATTACTGGGCGTAAAGCGCGCGTAGGTTGTTTTGTAAGTCAGAGGTGTAATCCCACGGCTTAACCGTGGAACTGCCTTTGATACTGCATAACTTGTGTCTGGGAGAGGACAGCGGAATTCCAGGTGTAGGGGTGAAATCCGTAGATATCTGGAAGAACATCAGTGGCGAAGGCGGCTGTCTGGACCGGTATTGACGCTGAGGCGCGAAAGCGTGGGTAGCAAACAGGATTAGATACCCT
+
FGGGG@BFEFGGG;CFEGGGACFCGGEEGGGGGEFFGGGEGGGGGGGGGGG8FEAFGGGDFCEGGGGD+=FGGGG<DFGGGGGGGGGFGGGGGGGFGGG,CF<<DCGGCF3:CD8F7,88F<DFGGDFGDFGFGGGCFFFGF<<CF>FECEEGG8F7F:FCCF:9DGBEC<9@6CC+<<BC77F><GFDEFEF3*1/@7CC;ECFF@CCDFFFBEE>EDG5EEE>?ECFBE=CC6>.9EC<A5GFGGGFCF;C7EC(GGFGDEF84EE5CFGGFGFDEGF%GGFFFD:,<C,BA:,A,+A5<8=B<GGF@CCGGGGGGGGGFCD@GGDF@FE9GCGEEGGGGGGGGGGFFGFGFGGGGGFFCGGGGGEFF:7CGGGGFE,EGGGF:FDGGGFDGGGGF,GEDFF:7GGGGGGGEGGGGGGGGGGGGGGGCGFGFFFCACCB
@BBCR 40
TGAGGAATATTGGTCAATGGGCGAGAGCCTGAGCCAGCCAAGTAGCGTGCAGGATGACGGCCCTATGGGTTGTAAACTGCTTTTATAAGGGAATAAAGTGGGAGTCGTGACTCCTTTTGCATGTACATTATGAATAAGGAACGGCTAATTCCGTGCCAGCAGCCGCGGTAATACGGAAGGTCCGGGCGTTATCCGGATTTATTGGGTTTAAAGGGAGCGTAGGCCGGAGATTAAGCGTGTTGTGAAATGTAGACGCTCAACGTCTGCACTGCAGCGCGAACTGGTTTCCTTGAGTACGCACAAAGTGGGCGGAATTCGTGGTGTAGCGGTGAAATGCTTAGATATCACGAAGAACTCCGATTGCGAAGGCAGCTCACTGGAGCGCAACTGACGCTGAAGCTCGAAAGTGCGGGTATCGAACAGGATTAGATACCCT
+
FFGGGEEGFFGGGGGFGGGGGFGGGGGFFGGGGGGGGFFGEGGGGGGGEDDFGE?EEDGGCECFGGGGGC@@FGGG9F<=EFCFGGGG<FGEFFFGGGFFGGAF==FFGGG<F8?FAFF,EFBEFFE9AFFGGG,BEFGF,BFGDCFGGG,<B:>C>F?>DFCFGC=F>FC4@FF7>@FC?F9CEE5'<CB<<;<CC@CFFGF?FCFFC<FBGDG;E:EECED6CEGG*CDGGDCGGCEF@<DCFFGDF>8##EFF@D0<DFGF@C<@GFF;>GGFCAFGGFFCGGGGD>,ACGGGFGE?ADF?DGGBFA<CB,FBGDD4EGFC+ECFCACGGGGGEFGGGEFGEFGGGGFCFFCEFFF7GGGGDFF8FF@<F<9FGFDDGGGFGCFFF@;C,GGGFEC@GGGFCCFCGGGFGGGGFDCGGGFFFDGEF?FCCBCC
@BBCR 41
TGAGGAATATTGGTCAATGGGCGAGAGCCTGAACCAGCCAAGTAGCGTGCAGGATGACGGCCCTATGGGTTGTAAACTGCTTTTATAAGGGAATAAAGTGAGTCTCATGAGACTTTTTGCATGTACCTTATGAATAAGGACCGGCTAATTCCGTGCCAGCAGCCGCGGTAATACGGAAGGTCCGGGCGTTATCCGGATTTATTGGGTTTAAAGGGAGCGTAGGCCGGAGATTAAGCGTGTTGTGAAGTGTAGACGCTCAACGTCTGCACTGCAGCGCGAACTGGTTTCCTTGAGTACGCACAAAGTGGGCGGAATTCGTGGTGTAGCGGTGAAATGCTTAGATATCACGAAGAACTCCGATTGCGAAGGCAGCTCACTGGAGCGCAACTGACGCTGAAGCTCGAAAGTGCGGGTATCGAACAGGATTAGATACCCT
+
FGGGGFFGGFGGGGGGGGGFFGGGGGGGGFGGGGGGGGGGGGFGGGGGGGGGGGGGGGGGCECFFFGGGCEFFGFGGGGGGGGGGGGGGGGFGGGFFGGGFGFGGAFGGGGGGDFGG9CFGGGGGGGGGGGGGGGGGGCGGGGGGDGGGGCFGFFGGGGGFFGGGGGGGGGFEDFGGGGGGGDG>GGGGGGCFCFE@CF>FGGEFGGFFGFGGGGGGGGGCFEGCEGDFGGEFGG;CCEDCFFDFGGGGGFGGGGEG@EGGGFFGGGFFFGCFG?ECFFEACGGFGF?GGGEDCGGGF8EEFC,7DGGGFGFGCGGGGGDGFFF8CCFEFGEEFGGGGFDGGGGGGGGGGGGFGGGGGFCGGGGGFGFGGGGGEEFGGGGCGGFGGGFGGGGFGGGGCGFGGFGGFECFECCGGGGGGGGGGGFA9GGGCGC<CCC
@BBCR 42
TGAGGAATATTGGTCAATGGGCGAGAGCCTGAGCCAGCCAAGTAGCGTGCAGGATGACGGCCCTATGGGTTGTAAACTGCTTTTATAAGGGAATAAAGTGGGAGTCGTGACTCCTTTTGCATGTACCTTATGAATAAGGACCGGCTAATTCCGTGCCAGCAGCCGCGGTAATACGGAAGGTCCGGGCGTTATCCGGATTTATTGGGTTTAAAGGGAGCGTAGGCCGGAGATTAAGCGTGTTGTGAAATGTAGACGCTCAACGTCTGCACTGCAGCGCGAACTGGTTTCCTTGAGTACGCACAAAGTGGGCGGAATTCGTGGTGTAGCGGTGAAATGCTTAGATATCACGAAGAACTCCGATTGCGAAGGCAGCTCACTGGAGCGCAACTGACGCTGAAGCTCGAAAGTGCGGGTATCGAACAGGATTAGATACCCT
+
CCFGGGGGGGGGGGFFGGGGGGGGGGEFFGGGFGFGGCFGGCFDGFEFGGCECC@FEFFG+FC<FFGGGGGE:FDFFFGGGGGCC9FFGGFFFCFFGGEEGGCB@F@=FGD?B?FFF9F5EFGGFFGGGEEGGGG?FFGGFCFFGCGGDEGGFF6F4EF7F7F=CEFGCE7,@FFFGG7G6C9@ECECF>FEEFFCEGF@EFGFGFF?@FECFEEFEGGGGFEDGGGGGGFGEFGFGCE9EFDDFGFGGGFFCFCC@7F@&,DE7F><DFFCFEFCC<?DFFCCGFDGFFFEA+=:GFGGFEC47EEF7GF<+,7CBEDAFFCEDF?ACGFF?EE,GFF,E?E@EDGGGGGGGC:@GFE7F@GGF99GFGGGGF<FFFGCDGGGGGEDGFFEFCEGCGFGGFECAFEEEEFFGGGGGGGGFGGGFFFCFCFC@<CC
@BBCR 43
TGAGGAATATTGGTCAATGGGCGGAAGCCTGAACCAGCCATGCCGCGTGAAGGACTAAGGCCCTATGGGTCGTAAACTTCTTTAGACGCAGAGCAATAAGGGCCTCGTGAGGTCCGATGAGAGTATGCGTAGAATAAGCATCGGCTAACTCCGTGCCAGCAGCCGCGGTAATACGGGGGATGCGAGCGTTATCCGGATTTATTGGGTTTAAAGGGTGCGTAGGCGGCGAATTAAGTCAGCGGTGAAAGACCGGGGCTCAACCCTGGAAGTGCCGTTGATACTGATTGGCTAGAGTACCCTTGCCGTGGGAGGAATGCGTGGTGTAGCGGTGAAATGCATAGATATCACTCAGAACACCGATTGCGAAGGCATCTCACGAAGGGGCGATTGACGCTGAGGCACGAAAGCGTGGGGATCGAACAGGATTAGATACCCT
+
GGGGGGGGGGGGGGGGFGGGCGG@BFGFGGGGGGGGGGGG@FFAFGGGGGGGGGE,CF@FGGGGGGGGGF=FGFGGGGGGGGG9E<EBCBFGBCFF,,,F<EEFBEFFGFGF=4,>+BF95<FFG,,,B88CFGFGGGCF9,FF7EEFGGGGGGFGGGGGGGGGGGGGCC;1FGGGE=GGE6GGCFG8EEGGGGGGGGFGCCFGGGGE@GFFGGGCGDGGGGGGGGCC*,GFCGGGFC7;3CGGGGGG>EGGFGDFF@FGGG9B>@FB4EFGGGGFEBF<GFC;DGF<CDAF=@F:C@8F@=6+GFFBC,FGGFC++7E8GGCF8C,E9C,DGGFABCFGGGGFFGFE,GGGGFCCF7GFEFGGF<DGFGE<:FDCD;,,@,6F<<FCGGGGGGGFE,FC,EGFCGDEGGGGFEGFFECGGGGGGGFGFFF@CCCC
@BBCR 44
TGGGGAATATTGCACAATGGGCGAAAGCCTGATGCAGCGACGCCGCGTGAGCGAAGAAGTATTTCGGTATGTAAAGCTCTATCAGCAGGGAAGATAATGACGGTACCTGACTAAGAAGCACCGGCTAAATACGTGCCAGCAGCCGCGGTAATACGTATGGTGCAAGCGTTATCCGGATTTACTGGGTTTAAAGGGAGCGTAGGCCGTTTGGTAAGCGTGTTGTGAAATGTCGGGGCTCAACCTGGGCATTGCAGCGCGAACTGCCAGACTTGAGTGCGCAGGAAGTAGGCGGAATTCGTCGTGTAGCGGTGAAATGCTTAGATATGACGAAGAACTCCGATTGCGAAGGCAGCTCACTGGAGCGCAACTGACGCTGAAGCTCGAAAGTGCGGGTATCGAACAGGATTAGATACCCT
+
FFFGGGGGFFFFGGGGGGGGGGGDGGGGGGGGGGGGGGCFEGGGFGGCEGG=CFECBFGEFGFGGGG7F7FGGGGGGFGGGGGGGGGGGGBFCFCEC,E@?FG@EFGCGGGCCGC9FFFGGG7FCFGGGCGAFFCF<FFGGGGGGGGGGGGGFGF<2:GGFFGGGGGGG>FGECFG>CECEG?FGGFCFEGGFFGGEFGEGGEGGFCGGFECF+EDEFGFGGGFCCGFC>7FFFGEGFFE@@D@@@*CFD@FFE@:GGGFGGGFGGFCGFFFCGEE-BFCCGGGGGGGFEFFF8GGFCF@GGGGGGFGFDC,GGFFGGECECGGFGGGGGGGGFGDGGGGGGGGGGG@GGGGGGGFGGGGEGGGGGGGGGGGGGGGGGGGGGGGGGEEF@<E7GGGGGFEGAGFFGGGFCGCCCCC
@BBCR 63137
TGGGGAATTTTGGACAATGGGGGCAACCCTGATCCAGCCATGCCGCGTGCAGGATGAAGGTCTTCGGATTGTAAACTGCTTTTGTCAGGGACGAAAAGGGATGCGATAACACCGCATTCTGCTGACGGTACCTGAAGAATAAGCACCGGCTAACTACGTGCCAGCAGCCGCGGTAATACGTAGGGTGCAAGCGTTAATCGGAATTACTGGGCGTAAAGCGTGCGCAGGCGGTTTTGTAAGATAGATGTGAAATCCCCGGGCTCAACCTGGGAATTGCATATATGACTGCAAGACCTGAGTTTGTCAGAGGAGGGTGGAATTCCAAGTGTAGCAGTGAAATGCGTAGATATTTGGAAGAACACCGATGGCGAAGGCAGCCCTCTGGGACATGACTGACGCTCATGCACGAAAGCGTGGGGAGCAAACAGGATTAGATACCCT
+
,CFFG:@<<EFFFFGFGD9EFDE+CFG,6FFCFGFGG86FG8@8:FGGG>GFGGGGF,FFAF9,CF>E7FGFFFGGGGGGGGGGGGGGF?FGGCEFEGGGFE:FGGGGGFFGGGGG+FFFFGFGFGFG@F+>=FGGFGGFGGGGGGGGGE@C:C9DFE?GGGGGGGGGGGGGGGFGGGGGGGGGGGGGGGGGGGGGGGGGGG<FFGGCGFGGGGGGGFFGGGGGGGGGGGC>GGGGGGGFEFGGFCAFCGGCCFDFGFGGGFFF?F=CGGGGGGGFFGGECGFFC@9GGFBFBEEGCGF:F9EFGGDGGCFGGGGFFDGGGGGGGFCGFFFF9DGGGFCGGGGGGGGGGF?FFADCGGFDFGGGGGGGGGGGGGGGGFFGGGGGGGGFGGGGGGDGGGGGGGGGGFGGGGGGGGGGGGGGGGGGGGGFGFGGGGGGCCCCC
@BBCR 46
TGGGGAATATTGCACAATGGGGGAAACCCTGATGCAGCGACGCCGCGTGGAGGAAGAAGGTCTTCGGATTGTAAACTCCTGTTGTTGAGGAAGATAATGACGGGACTCAACAAGGAAGTGACGGCTAACTACGTGCCAGCAGCCGCGGTAAAACGTAGGTCACAAGCGTTGTCCGGAATTACTGGGTGTAAAGGGAGCGCAGGCGGGAAGACAAGTTGGAAGTGAAATCTATGGGCTCAACCCATAAACTGCTTTCAAAACTGTTTTTCTTGAGTAGTGCAGAGGTAGGCGGAATTCCCGGTGTAGCGGTGGAATGCGTAGATATCGGGAGGAACACCAGTGGCGAAGGCGGCCTACTGGGCACCAACTGACGCTGAGGCTCGAAAGTGTGGGTAGCAAACAGGATTAGATACCCT
+
C@CCCFEGGGGGGGGGGGGGGGDEGGGFGGGGDF@,CFCFGGCEFGGG=CBF@BEFFCFGCGGGGGG@C7BFG?FFD9FGGAABFF8BFGGGGGCFFGDGGEG+++83DFGGGFGGGG==F,BF++BECFGFGAC@ECFGGF,,@->F:9>>FFE:>FG9FGGGGEFFC=FE:AFCCECA>:FFCF7CFC?FFG55FECFGGGC?E8E,;:FF@F=3<:CFFE@#<>;FA:GFGFFC3@<C@99FGFG6DGFC#C<AFBFCE7/D=.9F=F<C>BA@@?<B?EB,+484,59E,F7FC>8FF:@B@>=9FF?CF=GGFFAGGB:C=7@GFAGGGFGGF<:>FGGGF:@CFFF@,C<DED8FC8;,CC,GGGDGGFFFGGFF@9EDGGFEGEF9GCFFCFGEFFGGCGGGF@CCCC<
@BBCR 69191
TGAGGAATATTGGTCAATGGGCGGAAGCCTGAACCAGCCATGCCGCGTGAAGGACTAAGGCCCTATGGGTCGTAAACTTCTTTAGACGCAGAGCAATAAGGGCCTCGTGAGGTCCGATGAGAGTATGCGTAGAATAAGCATCGGCTAACTCCGTGCCAGCAGCCGCGGTAATACGGGGGATGCGAGCGTTATCCGGATTTATTGGGTTTAAAGGGTGCGTAGGCGGCGAATTAAGTCAGCGGTGAAAGACCGGGGCTCAACCCTGGAAGTGCCGTTGATACTGATTGGCTAGAATACCCTTGCCGTTGGAGGAATGAGTGGTGTAGCGGTGAAATGCATAGATATCACTCAGAACACCGATTGCGAAGGCATCTCACGAAGGGGCGATTGACGCTGAGGCACGAAAGCGTGGGGATCGAACAGGATTAGATACCCT
+
FFGGGFFECFGFE,EFFGCFGFEEGGGCFFGGGGGGGGFFGGGGGGGFGGGDFGGCGGGGGFEF,6EFGDF7FFFGGGGFFGGGCDEG7BFGGFG<<FFFGGGGGDGDEG@FDFGCGGGAFFGAFAFEGGEEGGCFGGGGGFG@FFGGCE9FCFGGFGGGGGGEC8FC-CF<DC9<#@:=CECB/CEGF:EGG:>91DFFAC7GFFEA>@?CGF?CGGFGE=C5F?=G=@FC7FFCGF7+?DGGGEGGEC<C:GFGGEFFCCDGGGCF@9CGGFB<@:ECCBDCFFFDFC<BD?FFF<+C>8++B,,FB<FGFGFFE7F?GGCGGGDFCFECF9<FFAFCGFCCFAFC,9GGGFGGFEC6CFGGGGEFFFDFGF@GF<FC@F:F,DD@GGGGGGGGFFCCEGGGGGGGGGGFFEDGGGGFFDGGFGGGGGF@CCCC
@BBCR 48
TGGGGAATATTGCACAATGGGGGAAACCCTGATGCAGCGACGCCGCGTGAGCGAAGAAGTATTTCGGAATGTAAAACTCTGTCGGCAGGGAAGAATAAAGCCGGTAGCAGATTAAGAAGCACCGGCTAAATACAAGCAAACAGCCGCGGTAAAACACAAGGTACAAGCGTTGTCCGTATTTACTGGGTGTAAAGCGAGCGCAGGCGGTGCCGCAAGTCTGATGTGAAAGCCCGGGGCTCAACCCCGGTACTGCATTGGAAACTGTCGTACTAGAGTGTCGGAGGGGTAAGTGGAATTCCTGGTGTAGCGGTGAAATGCGTAGATATTAGGAGGAACACCAGTGGCGAAGGCGGCTTACTGGACGATAACTGACGCTGAGGCTCGAAAGCATGGGGAGCAAACAGGATTAGATACCCT
+
GEGFG@FGEFG<FGGGGGGG,,@FGGE@FGACFGAFFG+@FFGFGGGGGGE9CEEEEEFE<EFGGGG+8+BFGGG,CEGG9F,++4+8+CBFFGG,,,,5,:@7CG7,,,3,,C3,C,@BF8,@+@++,@F@F,,,8,,,,8FGGDGGG18<,@9,,,*@27,7FFGG<***1273+<9C@9:/<<<(2=@F;=#=/C:C5DFC5B=1***,,D333,FGFGGGGFFE>7F>*:GFFD7:@56++:E,F9GFDD=,GGFFFF>=644AF?E5EDEC>8+@+FF8FA,DGGFBFE<4EF44,@ACEDGGGGGFECDGGGFFCF9E?C,<GGFAGGGGGGFGGGGGGGGGGGGGGGF6C@FB6;C,6FE9GGGGGGGGGGGGDGGGGFEC@-GFFE<GGFGGGFCGGGGGGGGFCCCCC
@BBCR 49
TGAGGAATATTGGTAAATGGGCGAGAGCCTGAACCAGCCAAGTAGCGTGCAGGATGACGGCCCTATGGGTTGTAAACTGCTTTTATAAGGGAATAAAGTGAGTCTCGTGAGACTTTTGGCATGTACCTTATGAATAAGGACCGGCTAATTCCGTGCCAGCAGCCGCGGTAATACGGAGGGTCCGGGCGTTATCCGGATTTATTGGGTTGAAAGGGAGCGTAGGCCGGAGATTAAGCGTGTTGTGAAATGTAGCCGCTCAACGTCTTCACTGCAGCGCGAACTGGTTTCCTTGAGTACGCACAAGGTGGGCGGAATTCGGGGTGTAGCGGTGAAATGCTTAGATATCACGAAGAACTCCGATTGCGAAGGCAGCTCACTGGAGCGCAACTGACGCTGAAGCTCGAAAGTGCGGGTATCGAACAGGATTAGATACCCT
+
EFEGD<EFCGGG,C9CCEFGEFGGGDCF<DGGGCFGGFCEGFFAFF>,@8CE<6<F@FCDCFD=FFFGFCFBF9FGG9,,,CF9EAE9EAE??EFGGFAFGG?9<<FDEF=<ADCFF,:=,BBAF9,,,?FGE9AFEFEF,BF+@F:>F,3,,38BDD,8FGCFC>FCF983<,*@>#8C;:CC7F>EGG>CF92<BFEFFFEC9@<3(2:FC=115*FECFDCB?C,:>>0C9:DGDE=-EA3,FCD,5**:BB@:@+8>,,<,3>,,D::CEC3@3,FGFA3,@,,FB,F@7FCFE><FF?+F7FCE8GFCF=>F@+,GGGDEGGGCFGGFDGGFEFFCF9E67=FGGGGFFF:EFFFF:>FECCEFGGEE:<CEFECC:FE,CFC>GGGGGGFF@7E,EGFF@@+66GFFEDGDGGGFGGGF9EGF@GCCCCC
@BBCR 50
TGGGGGATGTTGCACAATGGGGGAAACCCTGATGCAGCGACGCCGCGTGGAGGAAGAAGGTTTTCGGATTGTAAACTCCTGTCGTTAGGGACGATAATGACGGTACCTAACAAGAAAGCACCGGCTAACTACGTGCCAGCAGCCGCGGTAAAACGTAGGGTGCAAGCGTTGTCCGGAATTACTGGGTGTAAAGGGAGCGCAGGCGGACCGGCAAGTTGGAAGTGAAAACTATGGGCTCAACCCATAAATTGCTTTCAAAACTGCTGGCCTTGAGTAGTGCAGAGGTGGGTGGAATTCCCGGTGTAGCGGTGGAATGCGTAGATATCGGGAGGAACACCAGTGGCGAAGGCGACCTACTGGGCACCAACTGACGCTGAGGCTCGAAAGCATGGGTAGCAAACAGGATTAGATACCCT
+
FGGGEGGGGGGGGGGGGGGFGGE@EGGGGGGGGGGGGG@FDGGGGGGFGGGGGGGGGGGGGGGGGGGGGDGGGGGGGGGGGGGGGGGGGGGGGGG7CFFFGGGDFEGGGGGFGGGGGGGFGCEFGGGFFGGGG?=GFCFCG?GG:C<FGDGG>GC,@FGG:FFGGGFGGEEGGGGGGGGGGB0DGGCCACGGFCE5EEEEEGEGGGGGGGEEFCGFFFFBDCFGGCEGGFFGDFGE@FGGFFGGFGGGGF?CGFC8DFFGF<??FDGGF=FGFGEGGGGF=FGGGDDGGGGGGGGGGEEGGGGGGGGFFFGGGGGGGGGFCGGDGGGF9GGGGFFGGCFC@,GGGDGGGGGGGGGGGFGGGGGGGGGGGGGGGGGGGGGGGGGGGGGFCGGGGGGGGGGGGGGGGGGFFEFCA@CC
@BBCR 61691
TGGGGAATATTGCACAATGGGGGAAACCCTGATGCAGCGACGCCGCGTGGAGGAAGAAGGTCTTCGGATTGTAAACTCCTGTTGTTGAGGAAGATAATGACGGTACTCAACAAGGAAGTGACGGCTAACTACGTGCCAGCAGCCGCGGTAAAACGTAGGTCACAAGCGTTGTCCGGAATTACTGGGTGTAAAGGGAGCGCAGGCGGGAAGACAAGTTGGAAGTGAAATCTATGGGCTCAACCCATAAACTGCTTTCAAAACTGTTTTTCTTGAGTAGTGCAGAGGTAGGCGGAATTCCCGGTGTAGCGGTGGAATGCGTAGATATCGGGAGGAACACCAGTGGCGAAGGCGGCCTACTGGGCACCAACTGACGCTGAGGCTCGAAAGTGTGGGTAGCAAACAGGATTAGATACCCT
+
GG8F@FFFGGFGGGGGGGFFGGGGGCFGGFDGGGGCGGGGGGGCGGGGGGCGGGGGGGFCFFFGGGGGGGGGG<FGGGGGGGGFGGGGGGGGGGGGECFFGGG7<CFFFGGGFFGGGGG<DFE:@ACFDFGGGG@FGF?<85<AFCCFEGFFFGGGGGG;CFEFFGGGCCC<?CGG<?F:62?F9?CGFEGDGFFGGGGEE:EGCFGFFFDFBFFFGGGFEEGFCFFGGGGFFEGGEFFF6>>AGGGFAF><@,C<CFGFGGGFF<GGGGGFADFFGGGF<FGGF7EGGGFFFFC77FGGFGF>GGGFEGECGGGGGGGGGGGEGECFFFGGGFGGGGGGGGGGFC7GDGGGFGFGGGFFCFEGGFGGFCFDGGGGFGGGGGGGGGGGGGGGGFGGGFFEGGFFFFFGFE8CC8CA
@BBCR 52
TGGGGGATATTGCACAATGGGGGAAACCCTGATGCAGCGACGCCGCGTGGAGGAAGAAGGTTTTCGGATTGTAAACTCCTGTCGTTAGGGACGATAATGACGGTACCTAACAAGAAAGCACCGGCTAACTACGTGCCAGCAGCCGCGGTAAAACGTAGGGTGCAAGCGTTGTACGGAATTACTGGGTGTAAAGGGAGCGCAGGCGGACCGGCAAGTTGGAAGTGAAAACCATAGGCTCAACCTATGGATTGCTTTCAAAACTGCTGGCCTTGAGTAGTGCAGAGGTAGGTGGAATTCCCGGTGTAGCGGTGGAATGCGTAGATATCGGGAGGAACACCAGTGGCGAAGGCGACCTACTGGGCACCAACTGACGCTGAGGCTCGAAAGCATGGGTAGCAAACAGGATTAGATACCCT
+
GGGGDCCGFGGGGGFFGEGGFGGG@FGGGGGGGGGGGGGGGGEGGGGGGDEGDFGGGGGGFGGGGGGGGDGGGGGGFFGGG?FFFEGGGGGGFGGGGFGGGGGGFGGDGGGGG8DFFGFG8FFGGGGGGGFGEGCC:FFGGGF@GGCGFGGGGGGGFGEGFGGGGGDF<GGE#?CFGFGGGGGGFC,;8AGGGGGGGGGECGGGGGDGG<GGGFGGFGFCFGGGGGGFGGFFFFGGGGGGGGFGDEFFFDFFGFGGGFGGFFG;GCEFGGFFF<C?F;9CGGGGFGEDGFFFE,+GFDGGEGGGGGFGEFFCCGGGGFDFFGF@GGGGFFGGGGGGGFGFCGGFEGCGEDFGE9FGGGGFCGFGGGGGGGGF<CGGGGGGGGF@FFDGGGGGFGGGGGGGFGGGGGGGGGFCC8CC
@BBCR 53
TGGGGAATATTGCACAATGGGCGCAAGCCTGATGCAGCCATGCCGCGTGTATGAAGAAGGCCTTCGGGTTGTAAAGTACTTTCAGCGGGGAGGAAGGGAGTAAAGTTAATACCTTTGCTCATTGACGTTACCCGCAGAAGAAGCACCGGCTAACTCCGTGCCAGCAGCCGCGGTAATACGGAGGGTGCAAGCGTTAATCGGAATTACTGGGCGTAAAGCGCACGCAGGCGGTTTGTTAAGTCAGATGTGAAATCCCCGGGCTCAACCTGGGAACTGCATCTGATACTGGCAAGCTTAAGTCTCGTAGAGGGGGGTAGAATTCCAGGTGTAGCGGTGAAATGCGTAGAGATCTGGAGGAATACCGGTGGCGAAGGCGGCCCCCTGGACGAAGACTGACGCTCAGGTGCGAAAGCGTGGGGAGCAAACAGGATTAGATACCCT
+
FGGFFCFGGGGGGGGGGGGFFGGGGGGGGGGGGGGFFGFGFEGGGGGGGGGGGGGFGGGGFGGGGGGGGGGGGGGGGGGGGGGGGCGGGGGGGGGGGGFGGGGGG?FGF9FACFFFGGGGGGGGGGG:EGGGFFGGEGGGGGGGGFGGGGGGGFGGGGFGGGGGGGGGGGGGGGGGGGGGGGGGGFGGGGGGGGGG>FGGGGGGGGFCGGGGGGGGGGGGGGGGGGGGGGGGGGGGGGGGCCDFFGGGGGFGFDGFFFFGF@FFGGGE>GGFD:C9D<FFFGGCGGGGFFBADFBC,FFC7GCGFFDCGF>EAFFFGGGGGGGFFFGGGGGGGGGGGGGGGGGGGGGCFF8GGGGGGFGDGGGGGGGGGGGGGGGGEEDGFGGGGFFFGGGGGGGGGGGGGGGGGGGGGGGGGGGGFGGGGGGGGGGGGGGGGFEGCCCCC
@BBCR 54
TGGGGAATATTGCACAATGGGGGAAACCCTGATGCAGCGACGCCGCGTGAGTGAAGAAGTATTTCGGTATGTAAAGCTCTATCAGCAGGGAAGAAAATGACGGTACCTGACGAAGAAGCCCCGGCTAACTACGTGCCAGCAGCCGCGGTAATACGTAGGGGGCAAGCGTTATCCGGATTTACTGGGTGTAAAGGGAGCGTAGACGGTAAAGCAAGTCTGAAGTGAAAGCCCGGGGCTCAACCCCGGGACTGATTTGGAAACTGTTTAACTAGAGTGCTGGAGAGGTAAGCGGAATTCCTAGTGTAGCGGTGAAATACGTAGAGATTAGGAGGAACACCAGAGGCGAAGACGGCTTACTGGACAGTAAATGACGTAGAGGCTCGAATGCTTGGTGAGCAAACAGGATTAGATACCCT
+
@FFGDCFGGGGFF9FG<CAGFD@+6,C6BFG,<@C,EAF:+FE:FFGF@GDGCA9B6E,,CEFGCC:8CDFEC,EFE,EFF<FGGFCDBFCFCFGFFGGFFFGGGGGGGGG+=>FE,BE,+>FFGGG<D<<F+3@FF:>::@FA*GECFGEF8CF;FF:9;F=C;BF>EFE.<BFCGFGGEF#:DEFE<CFGG>C*3CE:CEEGGDEFCC<<,3AFCAECF;C60AFGGFCFCECFBBCCFF@93EGFGEA.<BF,;C9ECCECA90FCEFFE=CF@FGGGFE=7+EGDFF?EFC<BEECA,@4+=,<<A:,C,:,FFE;<,,B@F,<9GFC@ECEGFGGCFC6,CC@,@A<@GFFC9@EFC<,FFC,@66@@C,EC6:C66,,6,<<@EC,C<,GFFFCC,<,,<,,<C;,@,8-
@BBCR 55
TGGGGAATATTGCACAATGGGGGAAACCCTGATGCAGCGACGCCGCGTGGAGGAAGAAGGTCTTCGGATTGTAAACTCCTGTTGGTGAGGAAGATAATGACGGTACTCAACCAGGAAGTGACGGCTAACTACGTGCCAGCAGCCGCGGTAATACGTAGGTCTCAAGCGTTGTCCGGAATTACTGGGTGTAAAGGGAGCGCAGGCGGGTAGACAAGTTGGAAGTGAAATCTATGGGCTCAACCCATAAACTGCCTTCAAAACTGTTGGTCTTGAGTAGTGGAGAGGTAGGCGGAATTCCAGGTGGAGCGGTGGTATGCGTAGATATTAGGAGGAACACCAGTGGCGAAGGCGGATTGCTGTACGATAACTGACGGTGAGGCGCGAAAGTGTGGGGAGCAAACAGGATTAGATACCCT
+
GGGFFDCGGGGGGFEC<<FCF>FGGGD8CGGGGGGGGGGGGG7F:@FGE+CE@,CFCEC,:?FGGGG7B:,?,FG9E<,C,CE?8=B?FF,?BFDEGGFGG@+4FFF9FDD,C<E@<FFFGFGGGFGGGFCFE8AF7<DCFCGFG4GGC@E%<>FGGC52,#4<FE6:=B:FGFGGGEGGGF=GFFF/FFGGFGE5AE>85FC?GD>:'03FDC<+(<GGFFGG9@#,@ACFCC8E95@F>7DC#C0:4CFG#A7;AAFBGGGFA#49=E<GEB.;-@@#GFE5CBCBFAEEAA=E,:,:EE+BEGGGFFB,,FBGGFAFCAFE998<F9FCFEFFDF8EGGGGGGGFC+CC,E,<C6C,FC;,AE<EC>GGFCGFF+F@,F<GGFB,GGGGFCDGGEEEGCFDGFEGGGFCC@A-
@BBCR 65828
TGGGGAATATTGCACAATGGGGGAAACCCTGATGCAGCGACGCCGCGTGGAGGAAGAAGGTCTTCGGATTGTAAACTCCTGTTGTTGAGGAAGATAATGACGGTACTCAACAAGGAAGTGACGGCTAACTACGTGCCAGCAGCCGCGGTAAAACGTAGGTCACAAGCGTTGTCCGGAATTACTGGGTGTAAAGGGAGCGTAGGCGGGAAGACAAGTTGGAAGTGAAATCTATGGGCTCAACCCATAAACTGCTTTCAAAACTGTTTTTCTTGAGTAGTGCAGAGGTAGGCGGAATTCCCGGTGTAGCGGTGGAATGCGTAGATATCGGGAGGAACACCAGTGGCGAAGGCGGCCTACTGGGCACCAACTGACGCTGAGGCTCGAAAGTGTGGGTAGCAAACAGGATTAGATACCCT
+
6FFFGEFCFGGC9FFGGGGGGGGGGGGCF8F8FGGGGGGCEECEFEGGECGGEFGFGCGGGGGDFG+BBCFGGGGGGGGGGAFFGGGGGGGGGGGFDFG9FDEGFDGGG8EFGGG<F>DEFGG@C=B/=F,DEGDCGGGGGFGGGGGGFF2>FGGFGDC;2FGC8BCECF@CFGDEG:F-FGCGFGFGECFFFCFFGGGGGGECCFGFFCFGGGFGGFGGGGGGDFFGFGGGGGGFFGGGGGGGGGCGGFFCBFEFFGGFEF@FCCG9CCFFDGFGGGDFDFGGGFEFC8CDE?FCFGGGGGGGGEDGFGGFC:EGGGGGF@+CFCGEDFGGEFFF98FGFE>GGEEGGGGEFGGGGGGGGGGEEE,GGDGGFFGGGGGFDBFEECBEF?GGFE,E8FGFGGGGGGGGGFFCCCCC
@BBCR 57
TGGGGAATATTGCACAATGGGGGGAACCCTGATGCAGCGACGCCGCGTGAGCGAAGAAGTATTTCGGTATGTAAAGCTCTATCAGCAGGGAAGAAGAATGACGGTACCTGACTAAGAAGCACCGGCTAAATACTTGCCAGCAGCCGCGGGAATACGTATGGTGCAAGCGTTATCCGGATTTACTGGGTGTAAAGGGAGCGCAGGCGGTGCGGCAAGTCTGATGTGAAAGCCCGGGGCTCAACCCCGGTAATGCATTGGAAACTGTCGTACTAGAGGGTCGGAGGGGTAAGTGGAATTCCTAGTGAAGCGGTGAAGTGAGTAGATATTAGGAGGGACACCAGGGGCGAAGGCGGCTTACTGGACGATAACTGACGCTGAGGCTCGAAAGCGTGGGGAGCAAACAGGATTAGATACCCT
+
GG8FGDE66CE<FGGGFFDF8:C:CF=BFGGGG9<?,E:+=FGGGF@F7=C=+8>FFCGD<FAFDED8,:@DFFCAGFFE=9F;FG>FGGFGD,F,F,?DFGGEFGEBFGFEEG:BCCCF,,8<7C:@BE<,?,,2:A<2*:FFC8CEE$CF><9<2:9883CGDFFGDGECC(#0FA::900A=<F9,/B<:CCD;8//*>GDCFEEG*?8-CACC(GCCD<CDFFE>8ECGFFED<+<257D3CC>,0;8FGEC<CDCF><@29,,A,A8+,@CFF8@+DD4<C5,9FA<,?::,,E<5DCF@ECGGGGGFFD?B,9EFFCFFFEBEEAFEEEDFCCCC,EGFGGGGGCF<<,,C,FB,CC,<CC<,,EF:?GFGFFF<8GG@CC@+7FGF<FDFC6DGFFFFGE,GGGGCCCCC
@BBCR 55315
TGAGGAATATTGGTCAATGGACGAGAGTCTGAACCAGCCAAGTAGCGTGCAGGATGACGGCCCTATTGGTTGTAAACTGCTTTTATAGGGGGATAAAGTGTGCCACGTGTGGCATATTGCAGGTACCCTATGGATAAGGACCGGCTAATTCCGTTCCAGCAGCCGCGGTAATACGGAAGGTCCAGGCGTTATCCGGATTTATTGGGTTTAAAGGGAGCGTAGGCCGTTTGGTAAGCGTGTTGTGAAATGTCGGGGCTCAACCTGGGCATTGCAGCGCGAACTGCCAGACTTGAGGGCGCAGGAAGTAGGCGGAATTCGTCGTGTAGCGGTGAAATGCTGAGATATGACGAAGAACTCCGATTGCGAAGGCAGCCTGATGTAGCGCAACTGACGCTGAAGCTCGAAAGCGTGGGTATCGAACAGGATTAGATACCCT
+
9FGG?EGDGGGFDGGGFACEFGDFEGGGGGFFEGGGGGGFGGGGGGGFEGGDF6E<FGC@FGFGCF,9=FFCF9FGGGGGGGGGFFGD9CFEGGGGGGGGGDGGCGGGCEFDG<FFAFDF9FFEEGGGCCFF8AFF99<>BFC7FGGGGFGGGG,><FFDGGGG>EG51:F=G>C:C0:<D1>/8<FF.GGGGGGDEEGGGGFFFCFEGFCGFC;<5CFEGEGFFEFFGDF:BDC@EGGCFGGF><C=:*CCCF>E<*FCFC<DGF@99GFGGEF@9F?BGFBCGGFC9<DA6C7GGGGGGF?CFB7EEEEGGFEF:@++GFCEEFGGFAAAEAGE9C,GFA6A,FB,9GGFCCC6C,FF+GDFEC6FEEEE,9CC,F::7FEFCFGFDGCFCGGGGF@E,DFF;EGEEEEFGFFECFFFGDEF<C,<C,6@6,,A
@BBCR 59
TGAGGAATATTGGTCAATGGGCGGAAGCCTGAACCAGCCATGCCGCGTGAAGGACTAAGGCCCTATGGGTCGTAAACTTCTTTAGACGCAGAGCAATAAGGGCCTCGTGAGGTCCTATGAGAGTATGCGTAGAATAAGCATCGGCTAACTCCGTGCCAGCAGCCTCGGTAATACGGGGGATGCGAGCGTTATCCGGATTTATTGGGTTTAAAGGGTGCGTAGGCGGCGAATTAAGTCAGCGGTGAAAGACCGGGGCTCAACCCTGGAAGTGCCGTTGATACTGATTGGCTAGATTACCCTTGCCGTGGGAGGAATGAGTGGTGTGGCGGTGAAATGCATAGATATCACTAAGAACACCGATTGCGAAGGCAACTCACGAAGGGGCGATTGACGCTGAGGCACGAAAGCGTGGGGATCGAACAGGATTAGATACCCT
+
,EF@FFGGGGGGFGGGGGGFFFBCEDCFGGGGFAC@FGFGCG8FGGGGDCFFF9<<EE<EEGD7CFDF8FEF:CCDC<,B?E?F9F,8=46=<,?EBFGAFD+=+EFF@<@C<<<,8<,C<<FG?DAFC+8CEEDGG,,@,=FD@DEG8D,DFGFEGDCFACC.#BFFBFECG9<F-=7=+CCF>CCE=83@C?;5CB8FGCGFCFCC:C?CGC:2;GFGF=2'*::C=.8CC@FCFF::>,9DFG7CBGGF<>CE.GCEE@9<<>>=567A5*F99.<?D+3$EFFAF??F=,DE?7D+=>+GF<=8B,AF,CEE,ECFC?B+8B:FAF9CFEA,5,FF<E@FC6A,6,GGGGGFC,F7FEGFFEFF<EC,EE@F7FF<GC@EF9F@CGEFEE<CCDFFEC?CGGE::9GF7CGGGGFAGEEEEC,AFGGCCCCC
@BBCR 60
TAGGGAATCTTCCACAATGGACGCAAGTCTGATGGAGCAACGCCGCGTGAGTGAAGAAGGTCTTCGGATCGTAAAACTCTGTTGTTAGAGAAGAACACGAGTGAGAGTAACTGTTCATTCGATGACGGTATCTAACCAGCAAGTCACGGCTAACTACGTGCCAGCAGCCGCGGTAATACGTAGGTGGCAAGCGTTGTCCGGATTTATTGGGCGTAAAGGGAACGCAGGCGTTCTTTTAAGTCTGATGTGAAAGCCTTCGGCTTAACCGGAGTAGTGCATTGAAAACTGGAAGACTTGAGTGCAGAAGAGGAGAGTGGAACTCCATGTGTAGCGGTGAAATGCGTAGATATATGGAAGAACACCAGTGGCGAAAGCGGCTCTCTGGTCTGTAACTGACGCTGAGGTTCGAAAGCGTGGGTAGCAAACAGGATTAGATACCCT
+
GGGGGGGGGGGGGGGGGGGGGGGGGGEGGGGGGGGGGGGGGGGGGGGGGGGGGGGGEGGGGGGGGGGGGGGGGGGGGGGGGGGGGGGGGGGGGGGGGGGGG:DFGGGGGGGFGGGGGFGGGGDFGFGGGGGGGGGGGGGGGG:CFGGGGGGGGGGGG6FCGGGGFGGGGGGGGGGGCFFG@CGGGGGGGGGGGGE5CEFFGGFFGGGGGGGGG=GGGGGGGGFGGGGGGGFGGGGGGGFFFGGGFGGGGGFCFFGGGGGGGGGGGGGGGGGGGGD8GGGGFGGFFGGGGGGGFFFGGGGGGGGGFGGGGFBGGGGGGGFFFFFFFDGGGGGGGGGGGGGGGGGGGGGGGGGGGFGGGGGGGGGGGGGGGGGGGGGGGGGDFGGGGGGGGGEFEGGFGGGGGFDFAFGGGGGGGEFFGGFGGGGGGGGGGFEGGFCGCCCCC
@BBCR 61
AAGGGAATCTTCCACAATGGACGCAAGTCTGATGGAGCAACGCCGCGTGAGTGAAGAAGGTCTTCGGATCGTAAAACTCTGTTGTTAGAGAAGAACACGAGTGAGAGTAACTGTTCATTCGATGACGGTATCTAACCAGCAAGTCACGGCTAACTACGTGCCAGCAGCCGCGGTAATACGTAGGTGGCAAGCGCTGTCCGGATTTATTGGGCGTAAAGGGAACGCAGGCGGTCTTTTAAGTCTGATGTGAAAGCCTTCGGCTTAACCGGAGTAGTGCATTGGAAACTGGAAGACTTGAGTGCAGAAGAGGAGAGTGGAACTCCATGTGTAGCGGTGAAATGCGTAGATATATGGAAGAACACCAGTGGCGAAAGCGGCTCTCTGGTCTGTAACTGACGCTGAGGTTCGAAAGCGTGGGTAGCAAACAGGATTAGATACCCT
+
GGGGGGGGGGGGGGGGGGGGGGGGGGGGGGFGGGGGGGGGGGGGGGGGGGGGGGEFGFGGCFGGGGGEGGGGGGGGGGGGGGGGFFEFFGGFGGGGG?FEGGDGGGGDFGGGGGG9F,7<?,CFGGGGGGGGGGGGGGGGGGGGGGGGGGGEGGGGCEFFF::D@EFFGGGGGGG<DFFGGGGGFGFFGGEGGCGEGGGGGC<FFGGGG>GGEEFGGGGGEDGEEGEEGGGEC8FGGGF@<GGGFGGGGGGFFF@CGFFGGGGFGGGGFFA,>FFGFFGFFGGGGFCFFF=FEF,GGGGFGGGGGG@GGDGGGGFGF?F<B@9GGGGGEEGGGGGGGGGCGGCGGGGGGGGGGGGGGGGGFDGGEF@CCGGF@GGGGGFCGGGFGGGFEEEDGGGGGGGGGGGGDFDGGGE@@-<GGGGGE<9GGGGGGFCFGGGGCCCCC
@BBCR 62
TGAGGAATATTGGTCAATGGACGAAAGTCTGAACCAGAAAAGTAGCGTGCAGGATGACGGACCTATGGGTTGTAAACTGTTTTTATAAGGGAATAAAGTGCGTCTAGTGAGGCGTTTTGCATGTACCTTATGAATAAGGACCGGCTAATTCCGTGCCAGCAGCTGCGGTAATCCGGAAGGTCCGGGCGTTATCCGGATTTATCGGGTTTTAAGGGAGCGTAGGCCGGAGATTAAGCGTGTTGTGAAATGTAGACGCTCAACGTCTGCACTGCAGCGCAAACTGTTTGCCTTGAGTACGCACAAGGTGGGCGGAATTCGGGGTGTAGCGGTGAAATGCTTAGATATCACGAAGAACTCCGATTGCGAAGGCAGCTCACTGGAACGCAACTGACGCTGAAGCTCGAAAGTGCGGGTAGCGAACAGGATTAGATACCCT
+
C@EEC6,<EECFGGAE9EGGF,@B+B6;,CC,,;DF,,-CCF<CDAFFCGFFF7F8CAFC,+@C,9<,9EEE,EAFFG<6CECD8,EEFFFFFG,,C??F,+48++5:,BEF7+8:+B<,AFFFC9,9?,?EE?E<,C==,<7CF@EFBDEGCDF++C8+3@7,:,@FFEEGGGEG>FF:D9,>8C*=<44,@<CE*F7<<B+4F*<@F*:?<8<B*;.6/<:0CFF@,7-AFF7<?5::D@0,C@C><@7E9@:*&:@EG8ABC=<3<C>CFC@C@,DEEF:,,8+D=8BA6=+CF,E?,A?7FB::?45C+8:@F@+FADE>C:,F5,FE<F<<59?DFA,F<CFFE<9EEB=-F<C,@,,FGFFC:C6,FE9GFFCFB+F99GFCCFCC<;,9DGGF<GGGGEGFB@E<@,B+EFFF9F9FED9FF<FB,CC<
@BBCR 63
TGGGGAATATTGCACAATGGGGGAAACCCTGATGCAGCGACGCCGCGTGAAGGAAGAAGTATCTCGGCATGTAAACTTCTATCAGCAGGGAAGATAGTGACGGTACCTGACTAAGAAGCCCCGGCTAACTACGTGCCAGCAGCCGCGGTAATACGTAGGTGGCAAGCGTTGTCCGGATTTACTGGGTGTAAAGGGCGTGCAGCCGGGTCTGCAAGTCAGATGTGAAATCCATGGGCTCAACCCATGAACTGCATTTGAAACTGTAGATCTTGAGTGTCGGAGGGGCAATCGGAATTCCTAGTGTAGCGGTGAAATGCGTAGATATTAGGAGGAACACCAGTGGCGAAGGCGGATTGCTGGACGATAACTGACGGTGAGGCGCGAAAGTGTGGGGAGCAAACAGGATTAGATACCCT
+
C@CFECEFCFGEFFCAEFGFFGGGGGGFGGGFGGAF,B7CFGEFFCF@CC@FCDFBCEGFCG?CCCF,>>B<FFFEFGGGG9@EDFGFGG7F:E,FFC????+848B?DEFF<=CDGGGFC9>@,13:8,><785G:FFGFFGG3;>>BEE@@;>$/FB7<FGEF,GD:8=:>FF>E>3<<F,><F9?ACFF=1*5:<.EGFCGDEE-B<FEFGGDFEC<FEACGGCB@<<CCDF/CCCFC01EFF<=FC0;CD:FAF<<A?7=CE:7FB,2=:B@+=:=5CD<A+7DGFCFE,AGFF=9FCDDGGGGGGGGEFGFFFA9GFGECECFF<FGEFFEDFA:C@7GGGGFFCC:,FGE@FC<,FAAGGFGFB,CEEEEBFCCFGEC9DEGFCCGGGGGGFGGFCDEEFDGFCGCCCCC
@BBCR 55686
TGAGGAATATTGGTCAATGGACGAGAGTCTGAACCAGCCAAGTAGCGTGCAGGATGACGGCCCTATGGGTTGTAAACTGCTTTTATAAGGGAATAAAGTGGGAGTCGTGACTCCTTTTGCATGTACCTTATGAATAAGGACCGGCTAATTCCGTGCCAGCAGCCGCGGTAATACGGAAGGTCCGGGCGTTATCCGGATTTATTGGGTTTAAAGGGAGCGTAGGCCGGAGATTAAGCGTGTTGTGAAATGTAGACGCTCAACGTCTGCACTGCAGCGCGAACTGGTTTCCTTGAGTACGCACAAAGTGGGCGGAATTCGTGGTGTAGCGGTGAAATGCTGAGATATCACGAAGAACTCCGATTGCGAAGGCAGCTCACTGGAGCGCAACTGACGCTGAAGCTCGAAAGTGCGGGTATCGAACAGGATGAGATACCCT
+
GGGGGGGGFGGGGCGGGGGGGGGGEFGGGFFGGFFGGGGGGGFGFFEFEGGFGGGFGGGGGGDFGGGGGGGDEGGGGGGGGGGGGGGFGGFGGGGGGGGGDD<BG<:FCEGGGG<FGGDGGGGGGGGGGGFFGGGFGGGGGGDFGE<F?GFGFGGDGF<FA9FFEGGGGGGGGGGGGDGGGGFG8FGGGGGGGGGGFGEFCFGFEGGGGFFGGGGGECFGGGCF8EGCG;FCC<GFCFC?EGGFD<DCFGGFC@A5@AEGGC8+;@8<>:GEF@7BC<DFCGFF:DB><,EGFF7FC,8F9DGFF:CEF@FFFFF7GFD8GGGGGGGGEGFGFEE?FC,GFC,FC,67FFEF<C@7C7FEGGGGGGGGGGFC,DGGGGGGEGCGEFGGGGGGF9FF@@@,CFGGFEFFC@GFF@F87GFFFGFF<C,GGFEB,CCB
@BBCR 65
TGAGGAATATTGGTCAATGGACGAGAGTCTGAACCAGCCAAGTAGCGTGCAGGATGACGGCCCTATGGGTTGTAAACTGCTTTTATAGGGGGATAAAGTGTGCCACGTGTGGCATATTGCAGGTACCCTATGAATAAGGACCGGCTAATTCCGTGCCAGCAGCCGCGGTAATACGGAAGGTCCGGGCGTTATCCGGATTTATTGGGTTTAAAGGGAGCGTAGGCCGTCTTATAAGCGTGTTGTGAAATGTCGGGGCTCAACCTGGGCATTGCAGCGCGAACTGTGAGGCTTGAGTGCGCAGGAAGTAGGCGGAATTCGTCGTGTAGCGGTGAAATGCTTAGATATGACGAAGAACTCCGATTGCGAAGGCAGCCTGCTGTAGCGCAACTGACGCTGAAGCTCGAAAGCGTGGGTATCGAACAGGATTAGATACCCT
+
<FEFGFFGEFCEC<F@FFGGGGGGGCFFGFFGGGFGGGGGGGE@FFFCEFCFGGGFGGDG@FCEFFGGGG@FGGGGGFGGGGGGGGGGGGGGG7AFGFGGDEGGGGGGCGGGFGGGGGGGGGGGGGGGGG@DEFFFGFGG<FCFGGGFGBDFGGGGGFGEFG?@CEGGCFGGGGGGGEGDGFFCGGGGD@FCF9<:BFED;FFGGGF>7FFFFF>FGDCEECEGGGGGFAEFGGFGEDGGGGFGFFEGGGFFEGFFCGFGGGEF@C:CFFFFCFFC6&GFGE<CGGGGGGGGGGGGGGGGCEC<E7DEFGGFFFC4F>CEGGGGGEGFF<FCGGFF9FF=B<GGFF8GGGGGFGGGEGGGGGGGGGGFGFFGGGFGGEBFGGGGGGFEEGGGGEC,FDGGGGGGGGDEEGFECC,FFECFCGFGGGGGECGCCCCC
@BBCR 66
TGGGGAATATTGGGCAATGGAGGGAACTCTGACCCAGCAATGCCGCGTGAGTGAAGAAGGTTTTCGGATTGTAAAACTCTTTAAGCAGGGACGAAGAAAGTGACGGTACCTGCAGAATAAGCATCGGCTAACTACGTGCCAGCAGCCGCGGTAATACGTAGGATGCAAGCGTTATCCGGAATGACTGGGCGTAAAGGGTGCGTAGGCGGTAAATCAAGTTGGCAGTGTAATTCCGGGGCTTAACTCCGGAACTACTGCCAAAACTGGTGAACTAGAGTGTGTCAGTGGTAAGTGGAATTCCTAGTGTAGCGGTGGAATGCGTAGATATTAGGAGGAACACCGGAGGCGAAAGCGACTTACTGGGGCACAACTGACGCTGAGGCACGAAAGCGTGGGGAGCAAACAGGATTAGATACCCT
+
FFGGGGGGGGGGGGFGFGGGFFEDGGGGGGGGGGGGFCFGFGGGGDGGGGGGGGFGGGGGGGGGFCEBFFGG9FFGFGFFAEFGGFFFFEGGFGGGG?E<FGGGGGGGGGGGFG<FGFGGGGGG>G:EGCGG<8FFGGF:BFGGGFEEDC8#C>FGGGCFG8EGFCCAFCFGDFFGGDGGG<GGGGEF8,EFEGGEE@?GD:.EEDGGGFF;DFCGGG6FFCC?E#>/F5CCFEFGGFECFEF>3E@<,ABE=9GGDF?FGFFFCGGGE@FE<:GFEFEFFGFFG,EF,E9GCFEA8GGGGGFFCF@EGGGFF<GGGGDGGGFFFGGGGFC<<<FCGEFGFC8,FBECD<CDDGGGFAAF@8C@@8ECGFCGGFCEDFEGGF@@@GGGE>FCGFFFGGGECGFCGFE<,DFFFCBCCCC
@BBCR 61860
TGAGGAATATTGGTCAATGGACGAGAGTCTGAACCAGCCAAGTAGCGTGCAGGATTACGGCCCTATGGGTTGTAAACTGCTTTTATAAGGGAATAAAGTGAGTCTCGTGAGACTTTTTGCATGTACCTTATGAATAAGGACCGGCTAATTCCGTGCCAGCAGCCGCGGTAATACGGAAGGTCCGGGCGTTATCCGGATTTATTGGGTTTAAAGGGAGCGTAGGCCGGAGATTAAGCGTGTTGTGAAATGTAGACGCTCAACGTCTGCACTGCAGCGCGAACTGGTTTCCTTGAGTACGCACAAAGTGGGCGGAATTCGTGGTGTAGCGGTGAAATGCTTAGATATCACGAAGAACTCCGATTGCGAAGGCAGCTCACTGGAGCGCAACTGACGCTGAAGCTCGAAAGTGCGGGTATCGAACAGGATTAGATACCCT
+
FFFGGGGGGGGGFEFEFGGGGGGGCCGGFGGGGGGGGGGGGGGGGGGGGGGGGGGGGGGGEFEGGGGGGGGGGGFGGGGGGGGGGDFGGFGFFGGFGGGGGGGGGGGFGGGGGGGGGGGGGGGGGGGGGGGGGGGGGGGGAFEGGGGFGGGGGGGGGGGGGGGGEGGGFGGFGGGGGGGEGG=FGGGGGGGGECGGCCEAFFEGGGFGFCFFGEF<FCGGGGDGEFDGGGGGGGGGGGGGGGGGGGGFFCGEGGGGGGGGGGGGGCDGFGGGGGGGGGGGGGGGGGGGGFGF@7GGGGGGGGGGGGGGGGGGGE:CGGGGGFGGGGEGFGGFGGGGGGGGGGGGGGGGGGGGGFF-GGGEGGFGFGGGGGGGGGGGGGGGGGGGGFFFDGFGGGGGGGGGGGGGGGGGGGGGGGGGGGGGGGGGGGFGGFFCB8CC
@BBCR 68
TAGGGAATCTTCCACAATGGACGCAAGTCTGATGGAGCAACGCCGCGTGAGTGAAGAAGGTCTTCGGATCGTAAAACTCTGTTGTTAGAGAAGAACACGAGTGAGAGTAACTGTTCATTCGATGACGGTATCTAACCAGCAAGTCACGGCTAACTACGTGCCAGCAGCCGCGGTAATACGTAGGTGGCAAGCGTTGTCCGGATTTATTGGGCGTAAAGGGAACGCAGGCGGTCTTTTAAGTCTGATGTGAAAGCCTTCGGCTTAACCGGAGTAGTGCATTGGAAACTGGAAGACTTGAGTGCAGAAGAGGAGAGTGGAACTCCATGTGTAGCGGTGAAATGCGTAGATATATGGAAGAATACCAGTGGCGAAAGCGGCTCTCTGGTCTGTAACTGACGCTGAGGTTCGAAAGCGTGGGTAGCAAACAGGATTAGATACCCT
+
FFFGGFGGGGGGGGGGGGGGGGGGGGGGGGGFFGGGGGGGGGGGGGGFGGGGGGGGGGGGGGGGGGGGGGGGGGGGGGGGFGGGGFGFFEGGGGGGGGGCGFGGGGGGGGGGGGFGGGGGGGGGGGGGGGGGGFGGGGGFGFG<7=GGGGGCGGGGGG?GGGGGGGGGGGGGGGFEG>GGGGGGGGGGGGGGGGGDGGG?CCEG?GGGFGGGFFFGGGGGGFGGGGEGGGGGGGDCGFCGGGGGCGFGGGFGGG@FECGGGGFFCGGGGEGDGGGFEFFFCFGFDGGGFDFFGGGGGGF;9GGGGGGGGGCGGGGGE?GGFGGGGGGGF7GGGFGGGGGGGGGGGGGGFGGGGGGGGFGGGGGGGGGGGGDE@GGGGGGGGGGGGGGGGGGGGGGGGGGGGGGGGGGGGGGGGGGGGGGGGGGGGGGFGGGGGGCGCCCCC
@BBCR 50734
TGGGGAATATTGCACAATGGGGGAAACCCTGATGCCGCGACGCCGCGTGAAGGAAGAAGTATCTCGGTATGTAAACTTCTATCAGCAGGGAAGAAGAATGACGGTACCTGACTAAGAAGCACCGGCTAAATACGTGCCAGCAGCCGCGGTAATACGTATGGTGCAAGCGTTATCCGGATGTACGGGGGGTAAAGGGAGCGCAGGCGGTACGGCAAGTCTGAGGTGAAATCCCGGGGCTCAACCCCGGTACTGCATTGGAAACTGTCGGACTAGGGTGTCGGAGGGGTAAGTGGAATTCCTAGTGTAGCGGTTAAATGCGTAGATATGAGGGGGAACACCAGTGGCGAAGACGGCTTACTGGACGATTACTGAGGCTGGGGTTCGAAAGCGTGGGTAGAAAACAGGATTAGATACCCT
+
<E8D:BFFAE9FAFGGEF9E,8@:;FGFFEEDC<C,@FC7FGGGGF7@:FCEF@FFGGGFGGGGGGGGGGGGFGGFGCGGG9EFDFGFGC@,C@FCFGGGFGDDFFGGF?>AFGGGGGDGGGGCFGDGFGGGGGGGGGGFGGFGGGG?GGGGFFGG@FF8CFDGGGGFE:C=>GGGGD:#CFG#GGG/C@FGCC9328=&:C:::GGEGDA>CE#<8EGGG#FF:1E7FBAFGDDECC:FGG@:9<:/CCFGGG;GFFFFFCGGGFCCDE4<4#9C@>C?CBFEF<FC,?,BC,GFE,EB,F=8++++9FB,GCC?=,EEEC,FB:,=@:,69,6<@C,,@FFCDFC,+,+AC;,,,,6,C;C@;,CCC@6,8FCB8,+FC,8;,@C:@-<FE9F6C,<F@FGGGGFGGGGGCCCCC
@BBCR 61481
TGAGGAATATTGGTCAATGGACGAGAGTCTGAACCAGCCAAGTAGCGTGCAGGATGACGGCCCTATGGGTTGTAAACTGCTTTTATAAGGGAATAAAGTGAGTCTCGTGAGACTTTTTGCATGTACCTTATGAATAAGGACCGGCTAATTCCGTGCCAGCAGCCGCGGTAATACGGAAGGTCCGGGCGTTATCCGGATTTATTGGGTTTAAAGGGAGCGTAGCCCGGAGATTAAGCGTTTGTGAAATGTAGATGCTCAACATCTGCACTGCAGCGCGAGCTGGTTTCCTTGAGTACGCACAAAGTGGGCGGAATTCGTGGTGTAGCGGTGAAATGCTTAGATATCACGAAGAACTCCGATTGCGAAGGCAGCTCACTGGAGCGCGACTGACGCTGAAGCTCGAAAGTGCGGGTATCGAACAGGATTAGATACCCT
+
@FGGGGGGGGGGGFGGGGGGGGGGGGGGGGGGGGGGGGGGGGGGGGGGGGGGFGGFGFGGEGGGGGGGGGGGGGGGGGGGGGGGDFGEGGGFGGGGFEGGGGGGGGGGGGGDGGGGGGGGGGDFGGGGGGGGGGGGGGGGGGDGGGGGGGGGGGGGFGGGGGGGGEGGGDEGGGGGGGGGGGGGGGGDGGGGGGGGGG>FGGGGGGF@F@FDFGG=@E=GGGFF>GG9EE>CG3FCE;CG>>GGGGGFC<FGGGGFAGGGGGGGGGGGGF8:ECF7FGGGGFGFGF?GFGGGGGGGGGGGGGGGDGGGGGGGGGGGGGGGGGGGGDGGGFFGGGGGGGFGFGGGGGGGGGGGGGGGGGGEGGGGGGGGGGGGGGGGGGGEGDGGGGGGGGGGGGGGGGFFDGGGGGGGGGGGGGGGGGGGGGGGGGGGGGCCCCC
@BBCR 71
TAGGGAATCTTCCACAATGGACGCAAGTCTGATGGAGCAACGCCGCGTGAGTGAAGAAGGTCTTCGGATCGTAAAACTCTGTTGTTAGAGAAGAACACGAGTGAGAGTAACTGTTCATTCGATGACGGTATCTAACCAGCAAGTCACGGCTAACTACGTGCCAGCAGCCGCGGTAACACGTAGGTGGCAAGCGTTGTCCGGATTTGTTGGGCGTAAAGGGAACGCAGGCGGTCTTTTAAGTCTGATGTGAAAGCCTTCGGCTTAACCGGAGTAGTGCATTGGAAACTGGCAGACTTGAGTGCAGAAGAGGAGAGTGGAACTCCATGTGTAGCGGTGAAATGCGTAGATATATGGAAGAATACCAGTGGCGAAAGCGGCTCTCTGGTCTGTAACTGACGCTGAGGTTCGAAAGCGTGGGTAGCAAACAGGATTAGATACCCT
+
FEFGGGGGGGGGFFGGGGGGGGGGGGGGGGFCF<FGFG<FGGDGGEGGGEGGGGFGFGGGGGGGGGGCGGGGGGFDGGGGGGGGGFGFGGGGGGGGGGGGGGFGGGGGGFFGGGGGGFFFGGFF5EFEFGGFGGGGGGGGGFGFGGGC=EGFFGGGGGFGDFGGGGFG<CGEGFGGGGGD6DFF;;FFGGC@GGGGGGC@@EGF;CFGGGGC78FEGGG>GGGGFFD;;:GGCEFGF@>F;+,:@EBGF:CEFCG-GGFEGGFFCC@EA5<8ACGGFFGGGGGFFA?B,,GCCGFCGGFFADFGGGFCFFEDEB<GFF<CGDGF?GGGF@C@E9GGCF@,FF6FCFFFAF9FFFFEGFFCGFFFGFGGGFFB+GGFCF;,;8F<@CEGGGGF@F;;GFFFGFEFCGFFFF:FCEGGGGGFGGGGFGGGGFGGGFCF@CBC@
@BBCR 54607
TGAGGAATATTGGTCAATGGACGAGAGTCTGAACCAGCCAAGTAGCGTGCAGGATGACGGCCCTATGGGTTGTAAACTGCTTTTATAAGGGAATAAAGCGAGTCTCGTGAGACTTTTTGCATGTACCTTATGAATAAGGACCGGCTAATTCCGTGCCAGCAGCCGCGGTAATACGGAAGGTCCGGGCGTTATCCGGATTTATTGGGTTTAAAGGGAGCGTAGGCCGGAGATTAAGCGTGTTGTGAAATGTAGACGCTCAACGTCTGCACTGCAGCGCGAACTGGTTTCCTTGAGGACGCACAAAGTGGGCGGAATTCGTGATGTAGCGGTGAAATGCTGAGATATCACGAAGAACTCCGATTGCGAAGGCAGCTCACTGGAGCGCAACTGACGCTGAAGCTCGAAAGTGCGGGTATCGAACAGGATTAGATACCCT
+
EFFG@<FFGGGGGGAFGCEDFFGF:@F@FGGGGGGGDGGGGGGGGGGGGGGGGGGGGGGGGGGGGGFFFDEEGGGGGGCGGFGGGGGGFGGGGGCGGFGGGGGFFGGGGG+CFFF9F@CGEGGGGAFFFGGGGGGGGGGGGGGGGFCFFGGGFGGGFFFGGGGGFGDCFGGGGGG7%>>EG=DEFEGGG=FGFGG??GCFFG@FC?=CEG<CFC:A>:EGGGCECGC;AFCFC<<<BCB?FGGGGF=GGFGGFGGG8EGGGGGGCCFFFFFEFFDF>GFFFFF<@GFBD,AEE>7GFEFFDEGGGGGGGGFCFFCGEGGGGGGGCGGGAGFCFE,E<C,EFAGFEFE,99FGGGGGGGGGGGGFFFFFDCFGGGGFGFCGGGFGGDEGFGFGGGGGGGDGGGGGF:@+EGCGFFGFFFE<ECEFDFGGGGFCCCCC
@BBCR 60155
TGAGGAATATTGGTAAATGGGCGAGAGTCTGAACCAGCCAAGTAGCGTGCAGGATGACGGCCCTATGGGTTGTAAACTGCTTTTATAAGGGAATAAAGTGGGACACGTGTCTCCTTTTGCATGTACCCTATGAATAAGGACCGGCTAATTCCGTGCCAGCAGCCGCGGTAATACGGAAGGTCCGGGCGGTATCCGGATTTATTGGGTTTAAAGGGAGCGTAGGCCGGAGGTTAAGCGTGTTGTGAAATGTAGGAGCTCAACGTTGGCACTGCAGCGCGAATGGGCTTCCTTGAGTTCGCAGAAAGTAGGCGGAATTCGTCGTGTAGCGGTGAAATGCTTAGATATCACGAAGAACTCCGATTGCGAAGGCAGCGTACTGGAGCGCAACTGACGCTGAAGCTCGAAAGTGCGGGTATCGAACAGGATTAGATACCCT
+
<ECF,,CA@E<C,C,CEA99,6C@FG+6;EE9FGGGGFFCEECF9F+,6CF,<BFG=,BCEFC7E@CE8FGF:DEFGGFGGFG<<CE9,=,,BF=:?A@<<FC,+B+AF<,,FFDFFFAFF<A,<FF,CE<FFC9FFGFF8DF@7FCGD;B?8>+>+=DF<FCFGGCCC:3@,,*@89@CD,51>FF@#<=<9F>:6=FGDDFCFC<CE9CFFC1:;BFEA>8DEC#,<#;BCD@CCF<28FFF;@<+#>6@#)B>3@49844,=,<@8D8++>:+3,:3,+8,,6,B,B5EB>=+7=A9,;AB4++F8,FF<?B7:F@+4,>7EF7F?E<GFF<F,C,9AFE,<<?<<<?<8:7--<FB>FFCCDCC7,B7,,,,C66B:@+C,@;7;B-+CDFFC@,,FEFC;8++@+?GGDFCB9F@<FFEGA<FE@C@A86-
@BBCR 74
TGAGGAATATTGGTCAATGGACGAGAGTCTGAACCAGCCAAGTAGCGTGCAGGATGACGGCCCTATGGGTTGTAAACTGCTTTTATAAGGGAATAAAGTGAGCCAAGTGTGGCTTTTTGCATGTACCTTATGAATAAGGAACGGCTAATTCCGTGCCAGCAGCCGCGGTAATACGGAAGGTCCGGGCGTTATCCGGGTTTATTGGGTTTAAAGGGAGCGTAGGCCGGAGATTAAGCGTGTTGTGAAATGTAGACGCTCAACGTCTGCACTGCAGCGCGAACTGGTTTCCTTGAGTACGCACACAGTGGGCGGAATTCGTGGTGTAGCGGTGAAATGCTTAGATATCACGAAGAACTCCGATTGCGAAGGCAGCTCACTGGAGCGCAACTGACGCTGAAGCTCGAAAGTGCGGGTATCGAACAGGATTAGATACCCT
+
=ECFDEG8FGGGGGGCF9FFGGGGGGEFE9FFGFFFGGFFFF<EFGFFFFD<CF69CFFGCF:EE8FFEEF>,EEF,,CC<?E9F9EFFGFCG8FFGGEFEGDFG,B??EEEG8F8A9C<DFF,BE,@?<,CFF,EBFDF,,@EG@CF9EDBD=>+AA<3DFB=FEFE:B@%8ECFECF>8=9,CCCFE53C@3<:#FF@8?=0FF4C+E?;CFEG5DBFCFGG<CECEDGECDCDCFCDD9FD9D?F;46<18EC)@8+<D@/D3DA<D>EDF&+GFCBFDBF:FFF9FF,D>=+CEEFGEF@EF=:CFE<FB:FC=F<DE+C7F@,<FF<C9FGGFF9F9FEACFFFGGGGGF@GFE,FEEGGGEECCC,@FC,GGGGFEF9GGGGGF7FCAFGGGFGGGDFEEGFCCFGEFEFF<E<AFGFCEFFF@FCB@B@
@BBCR 75
TGGGGAATATTGCACAATGGGGGAAACCCTGATGCAGCGACGCCGCGTGAGCGAAGAAGTATTTCGGTATGTAAAGCTCTATCAGCAGGGAAGAAGAATGACGGTACCTGACTAAGAAGCACCGGCTAAATACGTGCCAGCAGCCGCGGTAATACGTATGGTGCAAGCGTTATCCGGATTTACTGGGTGTAAAGGGAGCGCAGGCGGTGCGGCAAGTCTGATGTGAAAGCCCGGGGCTCAACCCCGGTACTGCATTGGAAACTGTCGTACTAGAGTGTCGGAGGGGTAAGTGGAATTCCTAGTGTAGCGGTGAAATGCGTAGATATTAGGAGGAACACCAGTGGCGAAGGCGGCTTACTGGACGATAACTGACGCTGAGGCTCGAAAGCGTGGGGAGCAAACAGGATTAGATACCCT
+
FGGFGDGG<FGGGGGGGGGGGGGGGGGGGGGGGGGGGGGGGGGGGGGGGGGFEGCFFGGFGGGGGGG:F<FFGGGGGGGGGGGGGGGGGGFGGGGGGGGGGCGGGGCFGGGGFFGGGGFGGGGGGG>FFFGFGGGCGFGGFFGGGGGGGGGGCGGGFFFGFFCFGGGGGGFG<FGEGG9GD9FCFG7+CBFFFGGGFGGGGGGGGFF8GGGFFEEGFGFGFFDCFFCAC6;GEGGCFFFFFGGGGGGGFEECFGGGGFGFFGEBGGGGGGFFFGGFGGDEGGGGGGFEDGGFFFDGGGFGFFGGF=:GGGGGGGGGGGGGGGGGEAEGGFFFAGFGGGGGGGGGGGGGGGGGFGGFFGDGCGGGGFGGGGGGGGGGGFGGGGGGGEGGGGGFFGGGGGGGGGGGGGGGGGFGCCCCC
@BBCR 76
TAGGGAATCTTCCACAATGGACGCAAGTCTGATGGAGCAACGCCGCGTGAGTGAAGAAGGTCTTCGGATCGTAAAACTCTGTTGTTAGAGAAGAACACGAGTGAGAGTAACTGTTCATTCGATGACGGTATCTAACCAGCAAGTCACGGCTAACTACGTGCCAGCAGCCGCGGTATACGTAGGTGGCAAGCGTTGTCCGGATTTATTGGGCGTAAAGGGAACGCAGGCGGTCTTTTAAGTCTGATGTGAAAGCCTTCGGCTTAACCGGAGTAGTGCATTGGAAACTGGAAGACTTGAGTGCAGAAGAGGAGAGTGGAACTCCATGTGTAGCGGTGAAATGCGTAGATATATGGAAGAACACCAGTGGCGAAAGCGGCTCTCTGGTCTGTAACTGACGCTGAGGTTCGAAAGCGTGGGTAGCAAACAGGATTAGATACCCT
+
GGGGEEFGGGGGGGGGGGDGFGGGGGGGGGGGGGGGGGGGCGGGGGDGGGGGGGGGGFFGGGGGGGGGGGGGGGGGGGGCFGG9E@GGGGGGDFGGGGDGG7<FFGGCFEGGGGGGGAFCFFCGGGGG+BDFGFDDGGGGGG8>FFGGCEDGFGGGGGG=EFFGG?FGGGG?GEE7CFG;6CF2=FFGGGGGGGCEFGGFEFFF9FGGFEFEFEFGGGGGG0CFEG5:EGCCFGGFFFCCFDFCFFGGGFFGGGGGGF==GEFBF9FGGGFDGDF<>FEGGGF<GGFFF,EA=EDFFF9E4,>9E?GFE<GGGGGGGGGGGGGGGFFCEDGGFGGGEFC:<EDCFA,CFFFGGECGGGFCGGGGCEC@FGFBGGFFCGGGGGGGGGGGGGGGGGGGGGGGGGGGGGGGGGGGGGGGGGGFCGGGGGGGGGGGGGGCCCCC
@BBCR 77
TAGGGAATTTTCGGCAATGGGGGAAACCCTGACCGAGCAACGCCGCGTGAGCGAAGAAGGCCTTCGGGTCGTAAAGCTCTGTTGTAAAGGAAGAACGTCGCATGCAGGAAATGGTGTGCGAGTGACGGTACTTTACCAGAAAGCCACGGCTAACTACGCGCCAGCAGCCGCGGTAATACGTAGGTGGCAAGCGTTGTCCGGATTTACTGGGTGTAAAGGGCGTGTAGCCGGGAGGGCAAGTCAGATGTGAAATCCACGGGCTTAACTCGTGAACTGCATTTGAAACTGTTCTTCTTGAGTGTCGGAGAGGCAATCGGAATTCCTAGTGTAGCGGTGAAATGCGTAGATATTAGGAGGAACACCAGTGGCGAAGGCGGATTGCTGGACGACAACTGACGGTGAGGCGCGAAAGCGTGGGGAGCAAACAGGATTAGATACCCT
+
GGGGEEEFCFFGGCC@EFFFGGGGEEFEEGFGGCCC@FEGFGGGGECCE:B8FG@CFFF?84FFGFG=?4@FFEGFFFGGGB,AFFAFC9AGGGFF7D=F==>:,3>DFBFD>B>>,>,C+>@FG,C<@>C,;,@D,,@FGFCF>CGEEGCECEGEGE7:C<FEC8CAF:::CECEC9F7$:8C>0GGGFF6CCGEGFECG7AECFGFFCEFEAFFCC9C?<G0*2<32FCCEEGGGGG<C;FDFG;EGFFG8>FCGGFCEFC@:>63<F<EFCFCFEEA>DFG/GFAA,6A5,,C<D@:DGGD?=F;??+EFB8GGFF9GFD@CA5+7C:=99B,<C??+GGEEEAFECE=8FEFF@@FFECE:7GCFD@FEF@FC,C@,8FCCDFF9GEE@6BCB,AGF@@@+,,FC@C+FC-CCC@DGEC9GFAE9GFF9GGF@CCCC
@BBCR 78
TGGGGAATATTGGGCAATGGGGGAAACCCTGACCCAGCAACGCCGCGTGAAGGAAGAAGGCCTTCGGGTTGTAAACTTCTTTTACCAGGGACGAAGGACGTGACGGTACCTGGAGAAAAAGCAACGGCTAACTACGTGCCAGCAGCCGCGGTAATACGTAGGTTGCAAGCGTTGTCCGGATTTACTGGGTGTAAAGGGCGTGTAGGCGGAGATGCAAGTTGGGAGTGAAATCCATGGGCTCAACCCATGAACTGCTCTCAAAACTGTATCCCTTGGGTATCGGAGAGGCAAGCGGAATTCCTAGTGTAGCGGTGAAATGCGTAGATATTAGGAGGAACACCAGTGGCGAAGGCGGCTTGCTGGACGACAACTGACGCTGAGGCGCGAAAGCGTGGGGAGCAAACAGGATTAGATACCCT
+
EFGGGGGGGGGGGGGGGGGGGGGGGGGGGGGGGFGGGGGGGGGGFGGGGEGGGGGGGGGGGGGGGGGGGFGGGGGGGGGGGGGGG9DGGGFGGGGFGG@GEEGGGGGGGGGDFGEEFGGF@FGGGE9G>GGGFCGGGGFFFGGC<FGEGGG7CGGGGGFGFGFC>GGFGGGGG:FF>FE>CFFFGFGGGGGGGGGGFE9GDEEFFDEGFCFEGFGGEF@FCEGGDEEGGG?GGGFFGF>EGFFF@EEGGGFFD@EFFFAFGGGGFGGGD:FFCDA8EFFGGGGGCGF=7GFC8EGGGGGGFEBGGGGGGGGGGGGGGEGFGGGFGGGGFGGFCGGGGGFGGGGFEGGGGGGGGGGGGGGGGGGGFEGGGGGGGGGGGGFC:CFEGGDFGGGGGGGGGGGGGGGGGFE9GGGF@GCC@CB
@BBCR 79
TGAGGAATATTGGTCAATGGACGAGAGTCTGAACCAGCCAAGTAGCGTGCAGGATGACGGCCCTATGGGGTGTAAACTGCTTTTATAGGGGGATAAAGTGTGCCACGTGTGGCATATTGCAGGTACCCTATGAATAAGGAACGGCTAATTCCGTGCCAGCAGCCGCGGTAATACGGAAGGTCCAGGCGTTATCCGGATTTATTGGGTTTAAAGGGAGCGTAGGCCGTTTGGTAAGCGTGTTGTGAAGTGTCGGGGCTCAACCTGGGCATTGCAGCGCGAACTGCCAGACTTGAGTGCGCAGGAAGTAGGCGGAATTCGTCTTGTAGCGGTGAAATGCTTAGATATGACGAAGAACTCCGATTGCGAAGGCAGCCTGCTGTAGCGCAACTGACGCTGAAGCTCGAAAGCGTGGGTATCGAACAGGATTAGATACCCT
+
FGGFGFGGGGGGEEFGGGGGGGGGFGGFGGGGGGGGG?<EFFEFAFFGGGGFFEGDEFEFF:CDC@EFF,CFEGF?<C,CEGGGGGGGGGGGEFFGGG,CFGGGGGGFFG<CFGGFFGFGDGFFG,EBFGGDEFGGGGBF,BFCFEGGCDBFGFFCD9CGF/D,>CFGFFFFFCFGEGG2G9F#B5<EFCGFFFF8ECC2><FGGG;FFFCCFG@CGCE5EF8DF)GGGFE5E?F<CDGFFGGCFGGGGFFGGGGC8@=CFGDFBEFF>FC308F94FFCGD8FDGFD,FGFCGF>+@,?4,;=FBDGGGFB9,7C7?E<,F:GEC@FE<99FFGGFGGGDFF<7GFGGFEECGF@GFCGGFC<,CGFDFGGFGFFCCGGGEDGF<CGFGFGGGGGFGGGFFF?F>GFF<ECDGFGGE9GFFGF9FF<GGGCCCCC
@BBCR 80
TAGGGAATTTTCGTCAATTGGGGGAACCCTGAACGAGCAATGCCGCGTGAGTGAGGAAGGTCTTCGGATCGTAAAGCTCTGTTGTAAGAGAAAAACGACATTCATAGGGAATGATGAGTGAGTGATGGTATCTTACCAGAAAGTCACGGCTAACTACGTGCCAGCAGCCGCGGTAATACGTAGGTGGCGAGCGTTATCCGGAATGATTGGGCGTAAAGGGTGCGTAGGTGGCAGAACAAGTCTGGAGTAAAAGGTATGGGCTCAACCCGTACTGGCTCTGGAAACTGTTCAGCTAGAGAACAGAAGAGGACGGCGGAACTCCATGTGTAGCGGTAAAATGCGTAGATATATGGAAGAACATCGGTGGCGAAGGCGGCCGTCTGGTCTGTTGCTGACACTGAAGCACGAAAGCGTGGGGAGCAAATAGGATTAGATACCCT
+
GGGGGGGGGGGGGFGGGGGGGGGGGGGGGGGGGGGGGGGGFFGGGGGGGGGFGGGGGGGGGGGGGGGGGGGGEGGFGGGGGGGGGGGGGGGGGDGGGGGGGGGGFFFCGGGGGGGGGGGGGGGGGGGGGGFGGGGGGGGGGGGGGFGGGG=GGFFFEG0GGG@GGGGGGGGGGGGFGGGEFGGGGGGGGD7@CCEGFGFGGEFE;:BBFFGGG8FGGGGGDEEGC:>GGGGG6E>D>CCEFFGGFFG<GGFGGGGFGFFGGG5FFDGGFBD<BFF82ECFFEGGFGGGD9CF9CFFGGGGGGFFGGGGF@:EECGFFF4,FCGGGGGGGGGGGGGGGGGDFFGGGFCGGGGGGGGGGGGGEGGGGGGCGGGGGGGGGF8GGGGGGGECGGGGGGGGGGGGGFGDGGGGGGGGFCGGGGGGGGGGGGGGGF9GGGGCCCCC
@BBCR 81
TGAGGAATATTGGTCAATGGGCGCGAGCCTGAACCAGCCAAGTCGCGTGAGGGAAGAATGGTCCATGGCCTGTAAACCTCTTTTGTCAAGGAAGAATAAATTGCACGTGTGCGATCTTGCCAGTACTTGACGAATAAGCATCGGCTAACTCCGTGCAAGCAGCCGCGGTAATACGGGGGATGCGAGCGTTATCCGGATTTATTGGGTTTAAAGGGCGCGTAGGCGGGACGCCAAGTCAGCGGTAAAAGCCTGCAGCTAAACTGTAGCACGCCGTTGAAACTGGCGCCCTCGAGACGAGACGAGGGAGGCGGAACAAGTGAAGTAGCGGTGAAATGCTTAGATATCACTTGGAACCCCGATAGCGAAGGCAGCTTCCCAGGCTCGATCTGACGCTGATGCGCGAGAGCGTGGGTAGCGAACAGGATTAGATACCCT
+
FGGGGGGGGGGGGGGGGFFGGGGDCFFGGGGGGGGGGG-FFGGGCGFFGGGGGGGGGGGGGFGGFFGG?F?FFGGGGGCGCFEGF@CFGGGGGCFGFGAFFGGGGGGGGGDFEFFFGGGF@EFFGGGGGG8FGB8AF,EAFC7>FGFG?,=7B++:+@@CFFGGGG<F:CCFGGGDEG>E=*:CEFG>FCG7?FFGCF>CEF+DGFCE32<C9?C79:6CGC17EECCECCCCEG5,B8CEFFF>GCC$-GFGGGE;@@EGGGFDGCF?D(CDFGGGFFGBCCGECFCBGGFEDFB@CD7FD:EFCEFFGGEE,GGGFGF?GGGGDGGGGDGGGGGGGGGGGCGGFGGGGGGGGGDFF7F@GGGGGGGGGFFE,DD<CGGGGGGGGGGGGGEBCGGGGGGGGGGGGGGFGGGGGGGGGGGGGGGGGGGGGCCCCC
@BBCR 82
TGAGGAATATTGGTCAATGGGCGAGAGCCTGAACCAGCCAGGTAGCGTGCAGGATGACGGCCCTATGGGTTGTAAACTGCTTTTATAAGGGAATAAAGTGAGCCTCGTGAGGCTTTTTGCATGTACCTTATGAATAAGGACCGGCTAATTCCGTGCCAGCAGCCGCGGTAATACGGAAGGTCCGGGCGTTATCCGGATTTATTGGGTTTAAAGGGAGCGTAGGCCGGAGATTAAGCGTGTTGTGAAATGTAGATGCTCAACATCTGCACTGCAGCGCGAACTGGTTTCCTTGAGTACGCACAAAGTGGGCGGAATTCGTGGTGTAGCGGTGAAATGCTTAGATATCACGAAGAACTCCGATTGCGAAGGCAGCTCACTGGAGCGCAACTGACGCTGAAGCTCGAAAGTGCGGGTATCGAACAGGATTAGATACCCT
+
GGGGGGGGGGGGGGFGGGGGGGGGGGGGGGGGGGFGGFGGGGGGGGGGGGGGGGGGGGGGGFGGGGGGGGGGGGGGGFGGGGGGGGGGGGGGGG=FCEFFGGGGGGGGGGGGGGGG?FCGFGGGGGGGGGGGGGGFFGGGGGEGG?GGGGGGG:FGCEFGFGGGGD?GGFFGGGGGGFGGDC@FGGGEG?GCFFGGEGCGGGCFGG1C1GFFFGFDDDGGEFECGEEGG=;FGGGCGGGGGGGGGGFGFGFGGGFBD=GFGGD<GFCC@GGGGGFFGGFGGGGFGD8GGGFDDGGGGEFGEDGFGFECGGGGGGGGF7:,GGGDGGGGGGGGGFGGCGFEE,,<,FGFGGGFFF7GGGGGGGGGGGGGGGDGGGGGGGGGGGGGGGGGGGEGGGGGF7GGGGGFGGGGGEGGGGGGGGGGGGGGGFGGGGGCCCCC
@BBCR 83
TAGGGAATCTTCGGCAATGGACGGAAGTCTGACCGAGCAACGCCGCGTGAGTGAAGAAGGTTTTCGGATCGTAAAGCTCTGCTGTAAGAGAAGAACGAGTGTGAGAGTGGAAAGTTCACACTGTGACGGTAACTTACAAGAAAGGGACGGCTAACTACGTGCCAGCAGCCGCGGTAATACGTAGGTCCCGAGCGTTATCCGGATTTATTGGGCGTAAAGCGAGCGCAGGCGGTTAGATAAGTCTGAAGTTAAAGGCTGTGGCTTAACCATAGTACGCTTTGGAAACTGTTTAACTTGAGTGCAGAAGGGGAGAGTGGAATTCCATGTGTAGCGGTGAAATGCGTAGATATATGGAGGAACACCGGTGGCGAAAGCGGCTCTCTGGTCTGTAACTGACGCTGAGGCTCGAAAGCGTGGGGAGCAAACAGGATTAGATACCCT
+
GGGGGGGGGGGGGGGGGGGGGGGGGGGGGGGGGGGGGGGGGGGGGGGGGGFEFFGGGGGGFGGGGGGGGGGGGGGGGGGGGGGGGGGGGGGGGGGGGGGGGEABFGFGGFGGGGDDAFFFCGFGGCCFGEGCGGGFGGG?FGFGGGGGGG5FEGGGGGDGGGGGGGF@DGD7EGFGGGGGG?FFGGFF:F.<FGGGDGGGFG7CDA<@=GGGFGGGGGGFGCEEGG>GD7FGGG8=>FG?9=:@7GGFFGFGFCGGGFGGGGGFGFGGFFGGCF8B>?DFFGGGGA?<FFCGGGGGEDE@A;FEEFC?<89F?FEE,GFFFEFFCGGEDDGGGGGGGDGECGGGGGFFFGFGGGGGGGGGCGGGGGGGF9FFCGGGGGFGGGFCGGGGGGGGFEGGGGGGGGGDGGGGGGEGGGGGGGGGGGGGGGGGGFEGGGGGCC<CC
@BBCR 61663
TGAGGAATATTGGTCAATGGGCGAGAGCCTGAACCAGCCAAGTAGCGTGCAGGATGACGGCCCTATGGGTTGTAAACTGCTTTTATAAGGGAATAAAGTGAGAGTCGTGACTCTTTTTGCATGTACCTTATGAATAAGGACCGGCTAATTCCGTGCCAGCAGCCGCGGTAATACGGAAGGTCCGGGCGTTATCCGGATTTATTGGGTTTAAAGGGAGCGTAGGCCGGAGATTAAGCGTGTTGTGAAATGTAGACGCTCAACGTCTGCACTGCAGCGCGAACTGGTTTCCTTGAGTACGCACAAAGTGGGCGGAATTCGTGGTGTAGCGGTGAAATGCTTAGATATCACGAAGAACTCCGATTGCGAAGGCAGCTCACTGGAGCGCAACTAACGCTGAAGCTCGAAAGTGCGGGTATCGAACAGGATTAGATACCCT
+
GFF,ECEFFGGGGGGGGFFGGG7F7ED?FG@FFGGGGGGGGGGGGGGGGGGGGG?FFFGG@FGGGGGGGF7FEGFFFGGGGGGGGGGGGDGGFEFFE<E9B=FFFCE@EGFGGFGGGEEGGFGFGGGFGGGFAG?EGGG@FF=CC@C049CFC?>FGGGGGFGGCEF7FFEFCFFGGFGGCFGGCEEGGEC<DFFE<=FG3GEF<FFECCEGGGGCCEGE>82CCF;9FF@C7:FCE7>1CD;GFGG<GGDFCFFGEGGFGGGEG=97<CGECGFDECEFFGFDDAD@G@FD6C7FCE,F<EE<F:7DGFFADGFE7GGCF<=:EEFFCFECGCDGFGDFF;C9<CGGGGFGGGGGGGGGFBGGGFFAGGGGGGGGGGF@7GECE9@GGGGGGGGDGCGFC7FGGCFFGGGGGGGGDGGGGGGGGDGGFGFCCCCC
@BBCR 85
TGGGGAATATTGCACAATGGGGGAAACCCTGATGCAGCGACGCCGCGTGCGTGAAGAAGTATTTCGGTATGTAAAGCGCTATCAGCAGGGAAGAAAACAATGACGGTACCTGACTAAGAAGCCCCGGCTAACTACGTGCCAGCAGCCGCGGTAATACGTAGGGGGCAAGCGTTATCCGGATTTACTGGGTGTAAAGGGAGCGTAGACGGTAGACCAAGTCTGAAGTGAGAGCCCGGGGCTCAACCCCGGAAATGCTTTGGAAACTGGTAAACTAGAGTGCAGGAGAGGTAAGTGGAATTCCTAGTGTAGCGGTGAAATGCGTAGATATTAGGAGGAACACCAGTGGCGAAGGCGGCTTTCTGGACTGTAACTGACGTTGAGGCTCGAAAGCGTGGGGAGCAAACAGGATTAGATACCCT
+
CF<FGGGGGGGGDFGGGGGGFGG:FGGGGGGGGFGGGG@F@FGGGGGGG,4B?F<EFFG9<CFGGGG:E@EGGGGC9+@C=@<5,?FGFGG8FFGGGAAE<B?<>:FF+<??,,53C,D7DEFED<-(@F9FFFFFF5C6@%>@D<FGEE>+C:<CFGGABGDFGD=+1<GGA8:B6;60<C9;4<FCC#CCFF7CCE5CCCEB8<CFF?,8<@9;CG22<EC,D;D@8DGGGF:F8F4>FF@C,6:GFDE,GDF:C,9E?CGGGFEFC;GG=<GGEEG*/>6FGGF?ADEGGFBGGFDGFFGGGGGCDFAFGGGGGGGFEGFGGGGGFEGGGAGGGGFGGECGEDGGGGGGGEGGFGGGGGFCDC@FCGGGGGGFFGDF>GF@GGGGGGGGGGGGGGGGGGGGGGGGGGGGFGCCCCC
@BBCR 62651
TGGGGAATATTGCACAATGGGGGAAACCCTGATGCAGCGACGCCGCGTGAAGGAAGAAGTATCTCGGTATGTAAACTTCTATCAGCAGGGAAGATAGTGACGGTACCTGACTAAGAAGCCCCGGCTAACTACGTGCCAGCAGCCGCGGTAAAACGTAGGTCACAAGCGTTGTCCGGAATTACTGGGTGTAAAGGGAGCGCAGGCGGGCGATCAAGTTGGAAGTGAAATCCATGGGCTCAACCCATGAACTGCTTTCAAAACTGGTCGTCTTGAGTAGTGCAGAGGTAGGCGGAATTCCCGGTGTAGCGGTGGAATGCGTAGATATCGGGAGGAACACCAGTGGCGAAGGCGGCCTACTGGGCACCAACTGACGCTGAGGCTCGAAAGTGTGGGTAGCAAACAGGATTAGATACCCT
+
GFFCF68EE,<FFGGGGFE8E:FGGGGCFFGG<EFGGGGGGGGGCFE@CCGEGFGFGGEFGGGGGGGEFCFGGGGFGGGACFC9BFCDC:FGDGGGGEA9FGGECCGFGFFDFGDEFGGFGGFGGCGGGG:F?<FFFGCCCDFGGGGGAC>FGGGCCDG/<GC=<CFBCCGCEGGG?ECFCFGGGG>GFFCGBFEG*::8CCEEFC:DC?<;EGGFGFF@EGGGGCGFCGFGFGGDFGGGGC8EC6FFF<CCFFGGFGGGGGGFF<FAGGGGGFGGGEFGFFFDGFGGGGFFA47GGGEGFA7EGGEGGGGGGGGGGGGGGGF:7GFCGFGGFCGGGFFECGGFGEFCCC<EEGAGEFDF@,,FFGGGGGGGFDFDGGFFFCF<F@GGGGGGGGFDGFF9AFCGGGGGGGGCCCCC
@BBCR 66355
TAGAGAATCTTCCACAATGGACGCAAGTCTGATGGAGCAACGCCGCGTGAGTGAAGAAGGTCTTCGGATCGTAAAACTCTGTTGTTAGAGAAGAACACGAGTGAGAGTAACTGTTCATTCGATGACGGTATCTAACCAGCAAGTCACGGCTAACTACGTGCCAGCAGCCGCGGTAATACGTAGGTGGCAAGCGTTGTCCGGATTTATTGGGCGTAAAGGGAACGCAGGCGGTCTTTTAAGTCTGATGTGAAAGCCTTCGGCTTAACCGGAGTAGTGCATTGGAAACTGGAAGACTTGAGTGCAGAAGAGGAGAGTGGAACTCCATGTGTAGCGGTGAAATGCGTAGATAGATGGAAGAACACCAGTGGCGAAAGCGGCTCTCTGGTCTGTAACTGACGCTGAGGTTCGAAAGCGTGGGTAGCAAACAGGATTAGATACCCT
+
ECG,C@@FFFGFGGAE<FEEFGGGGGG9ECEFFFFE@CFGC@@F:FGGGGGGGGGFGD8EFFCGGGGGGGG<EFFGFGCFGGFGGGGGGGFGFFFFGGGGGFGFCFGCGGGGGFFGGGGGFFGFFGG>FDGCACFFC9FDFFFFGGGEGGGCFGGGGGGGFFF7FFFFGGGGD::>>@DBD:>F>DFFFGECG>GGGGGGGGDGGEFFFCGGG2GCFFGGFC9CG>EGGEG5CEGGFCGFEADC=;FCCGF@FGGECCDC5@EFGFFEFGDA,CCFAFGGFCF+GGGGGGFB<9FFFEFFA,GGGFGFFF<GFFFFFFB:9,,8EGGGGGGGFFFGCEF:EFGF9FEC,9GGFGGFE@FDFE<CCEF:@,@CFF:ECCGEGFCFFA@F<C;,6;CC+GGGFFGE8FEFGFEDGEGGGFFC,,GFFEGGGGGGGFGCBACCC
@BBCR 88
TGGGGAATATTGCACAATGGGGGAAACCCTGATGCAGCGACGCCGCGTGAGTGAAGAAGTATTTCGGTATGTAAAGCTCTATCAGCAGGGAAGAAAACAATGACGGTACCTGACTAAGAAGCCCCGGCTAACTACGTGCCAGCAGCCGCGGTAATACGTAGGGGGCAAGCGTTATCCGGATTTACTGGGTGTAAAGGGAGCGTAGACGGTAGACCAAGTCTGAAGTGAGAGCCCGGGGCTCAACCCCGGAACTGCTTTGGAAACTGGTAAACTAGAGTGCAGGAGAGGTAAGTGGAATTCCTAGTGTAGCGGTGAAATGCGTAGATATTAGGAGGAACACCAGTGGCGAAGGCGGCTTACTGGACTGTAACTGACGTTGAGGCTCGAAAGCGTGGGGAGCAAACAGGATTAGATACCCT
+
FD<EFCFGGGGGGGGGGFGDG>EGGGGGGG8FFFGGGGEGGGGGGGGGGGGGGGGFFFGGGGGGGFGC<DFGGGGAFGGGGEGGGGGGGGG8FGG8F8EFGFFGGGGGGF<BDFCGFFFG<CDBFFEFDGGGGGFFFFFEGG7<,9@EGEG:>E96:F?3DE0CFEFB<7C<:@<C9CCF;FFGFGFF97CC@FGFCCEEFGGE*;CGFEFF<GFCGGCAFEGGGGF@<C@>EGGGGGGFCF7=>GCFGFC,GGFAGGGGFEC=GFFGGFGGECE<GFF8DGFFA,GCGFAEA?EB,E=,?,AGGFEGGGGGGGGGDGGGGFDGFFC,9FGGFGGGGGGFGDGGGGGGGEGGF<FAFF,GGGGGGGGGFGGGGGGGEGGFGEGGFF8CGGGGGDF@GGGGGGGGGGGGGGGGFEBCCCB
@BBCR 89
TGAGGAATATTGGTCAATGGGCGAGAGCCTGAACCAGCCAAGTAGCGTGCAGGATGACGGCCCTATGGGTTGTAAACTGCTTTTATAAGGGAATAAAGTGAGCCACGTGTGGCTTTTTGCATGTACCTTATGAATAAGGACCGGCTAATTCCGTGCCAGCAGCCGCGGTAATACGGAAGGTCCGGGCGTTATCCGGATTTATTGGGTTTAAAGGGAGCGTAGGCCGGAGATTAAGCGTGTTGTGAAATGTAGACGCTCAACGTCTGCACTGCAGCGCGAACTGGTTTCCTTGAGTACGCACAAGGTGGGCGGAATTCGTGGTGTAGCGGTGAAATGCTTAGATATCACGAAGAACTCCGATTGCGAAGGCAGCTCACTGGAGCGCAACTGACGCTGAAGCTCGAAAGTGCGGGTATCGAACAGGATTAGATACCCT
+
FGGGGGGGGGGGGGGGGGGGGGGGGGGGGGGGGGGGGGGGGGGGGGGGGGGGGGGGGGGGEFGGGGGGGDGGEGGGGGGGGGGGGFGGGGGGGGGGGGGGGGGGGGGGGGGGGFGEGGGGGGGGGGGGGGGGGGFGGFFGFGGGGGGGGGGGGGGGG@GFFF<GGGGGFGFGGGGGGGFE>DFGGGGG=GGGGFGEC@CGCGEGGGGDCFFGGFGCEDGFGGGGGGGGFGEGGGGGEFDGGGGGGGGGFD=FCGGGGFCGGGGGGGGGFGEFGGGGE9GGGF<FGGGGGGGGFFGFGGGGF=6+GGGGGGGGGGGGGGGGGFGGGGGGGGGFGGGGGGGEFEDGFGEGGGGGFGFEGGGEGGGGGFGGGGGGGGGGGGGGGGGGGGGEGGGGGGGGGGGGGGGGGGGGGEGGFEGGGGGGGGGGGGGGGFGCCCCC
@BBCR 90
TGAGGAATATTGGTCAATGGACGAGAGTCTGAACCAGCCAAGTAGCGTGCAGGATGACGGCCCGATGGGTTGTAAACTGCTTTTATAAGGGAATAAAGTGAGTCTCGTGAGACTTTTTGCATGTACCTTATGAATAAGGACCGGCTAATTCCGTGACAGCAGCCGCGGTAATACGGAAGGTCCGGGCGTTATCCGGATTTATTGGGTTTAAAGGGAGCGTAGGCCGGAGATTAAGCGTGTTGTGAAATGTAGACGCTCAACGTCTGCACTGCAGCGCGAACTGGTTTCCTTGAGTACGCACAAAGTGGGCGGAATTCGTGGTGTAGCGGTGAAATGCTTAGATATCACGAAGAATACCGATTGCGAAGGCAGCTCACTGGAGCGCAACTGACGCTGAAGCTCGAAAGTGCGTGTATCGAACAGGATTAGATACCCT
+
FFEFGFD8EGGGGFGAF,,CFEEGGDCCCFFGGGGGGGGF<EFFDF:B,7FCCFGFEE,@@:F+C7C@FFFEFFFGD9EFDE<<FCFGG<=FG<FF9FF<E=F9F,BD?FEGGGACEE79FCGFFFBF9BFFF99FFF9FEDGGGGGGGGDE<DF+@F@8FEG7FEF>>FEGFGFGG71F,DFGGF7EGGG,@;EEFCF9C,FFGC<<1,<CFCE@:B8:;FEFGGEE:,CEEGG9DFCC@FGGFFFGFF.CEGGF<7>CCEFDGFF>8@C@>FFGECBE3:GGGGGGFECF=F@BEE8BAFFA@FCE@EE99<DEF=78A,:@>F7EC9CGGFFGGEAB?FF=EFEF?<CFGFF@FFE@GGGGFC9,@<FGGGGGFEC7CEGGGGFGECFCDGGFEFCADCC,E:GEGGGFGCGGGGGGGGGGGGGCFFEB@ACC
@BBCR 91
TGGGGAATATTGCACAATGGGGGAAACCCTGATGCAGCGACGCAGCGTGAAGGAAGAAGTATCTCGGTATGTAAACTTCTATCAGCAGGGAAGAAAATGACGGTACCTGACTAAGAAGCCCCGGCTAAATACTTGACAGCAGCCGCGGTAATACGAAGGGGGCAAGCGTTATCCGGAATTACTGGGTGTAAAGGGAGCGTAGACGGTTGGACAAGTATGATGTTAAATGCTGGGGCGCAACCCCGGGACTGAATTGGAAAATGCCCGGCTTGAGTGCCGTAAAGGTAAGCGGAATTCCTAGTGTAGCGGTGAAATGCGTAGATATTAGGAGGAAAACCAGTGGCGAAGGCGGCTTACTGGACGGTAACTGACGTTGAGGCTCGAAAGCGTGGGGATCAAACAGGATTAGATACCCT
+
CEE8CCDGCFGFGGG<C,,;@CC@@EC,6CF@,<6EFA:@+@:7@C6B,:FF,C<<,<=ED9C,C<C==CF,<CE,CCDCACDA,:9BEC<FD8FGCEFG9?+8:+B,:=F<B,=BDF@EBFEGGGGG9@<F,3<=,=<8<8>8FCECG>CF3@D*3>:@*>CGFFDGEFC,@FFGE**?@<:9C:<>BFF:CFC51:CC:13+:?#;F<88FFE78F8>960#1;/7D<<*BAC3$,<@C+9+,>3<,C,,,9C:33DD8CC:363,C8?A1>=:++4,,,9FEF+7FF9FF=FB,?4,AFFCCF:E5:,C,?=+,,F=C5,,<CEFFCFAC9,C-C96B,:@D@:FF6C@<,@FFC8,C@DFFFFGECD6@F<C,87<GGGD;ECFFEC@<C6,EAFFGFGFC9EAGFE@,8,A
@BBCR 73021
TGGGGAATTTTGGACAATGGGGGCAACCCTGATCCAGCCATGCCGCGTGCAGGATGAAGGTCTTCGGATTGTAAACTGCTTTTGTCAGGGACGAAAAGGGATGCGATAACACCGCATTCTGCTGACGGTACCTGAAGAATAAGCACCGGCTAACTACGTGCCAGCAGCCGCGGTAATAAGTAGGGTGCAAGCGTTAATCGGAATTACTGGGCGTAAAGAGTGCGCAGGCGGTTTTGTAAGATAGATGTGAAATCCCCGGGCTCAACCTGGGAATTGCATATATGACTGCTAGACTTGAGTTTGTCAGAGGAGGGTGGAATTCCAAGTGTAGCAGTTAAATGCGTAGATATTTGGAAGAACACCGATGGCGAAGGCAGCCCTCTGGGACATGACTGACGCTCATGCACGAAAGCGTGGGGAGCAAACAGGATTAGATACCCT
+
GGGGGGGG9CEFGGGGFGGGGGGGGGGGGGGFFGGGFGGFGFGGGGGGGGGGGCGEGGGGGFGGGGGGGGGGGGGG9EEGFGGGGGFGGFFGGF7BCE@CGGF@CGGDGGGGDFGGGGGGDFGGAFGGGFGFGGGGGGGFGGGGGGGFEGGGGGFGGEGGGGGC9?FFEGGG7F@@<C)?>FFGGCCGGB:>FEF>C?FCCCEFCG9CFFCAECEGC6'2<C<E>GEC=EE@DCCCGAAE@>:CFGEDGCFFFF<<;+=DGGGGGGGGGGGGCFCFAA@:DCA<???<5,@?ACGGCE<FA,C,,,CFEF7EBAGEEFFCE,FAEF?9,,,?GFB,FCC:CGGFEEEFGGGDFGGDGFF7FCFF7FCGFEDA8ECFDCFFF8GGFFC,DFCF:GGCEFF<C<C>DF@EDECGGGFF<FCAFE,FEFFCC9F@GGFFBCAA-
@BBCR 93
TGAGGAATATTGGTCAATGGGCGAGAGCCTGAACCAGCCAAGTAGCGTGCAGGATGACGGCCCTATGGGTTGTAAACTGCTTTTATAAGGGAATAAAGTGAGCATCGTGAGGCTTTTTGCATGTCCCTTATGAATAAGGAACGGCTAATTACGTGCAAGCAGCCGCGGTAATACGGAAGGACCGGGCGTTATCCGGATGTCTTGGGTTTAAAGGGTGCGTAGGCGGCGAATTAAGTCAGCGTTGAAAAACCGGGGCTCAACCCTGGAAGTGCTGTGGATACTGATTGGCTAGAATACCCTTGCCGTGGGAGGAATGAGTGGTGTAGCGGTGAAATGCATAGATATCACTCAGAACACCGATTGCGAAGGCATCTCACGAAGGTGCGAGTGACGCTGAGGCACGAAAGCGTGGGGATCGAACAGGATTAGATACCCT
+
EFEFGC<FFGGGGGGCEGFFFGGEEE@FGGGGCFFGEG9ECD@,,CFCFGFFGFGGFF7F7::=FFG,C9BFECFFGEEAECFGG9FE,CCBEFFDACFE9FA,BA?DEGGD<,B<,:+,<@F<,8,:?,5CC,,,CFC<<,@7>CF,BE,733D73<3+8>D,@4@CFGDG9FE*1>F*,,@FEG@CC1**,,49.=#?#?+C<B>B;,CC=BF89/:2/<20:,:8F@:82<C>=5CB3,,>@D@*+<+@FFB3FDFDCE99F>@<F8:,,8B,;??EDA>,,,<AEGFF@:,4++@GF=C:E?FE?9EDECF8==D,FFBB=CF9EA,GFDFE9FGFEEGF9EC6C,GGFCDGCC,6@F7EGGEGGFFFCEDF<E<<B:@:CC<,B7F:F8FFDF@EEGGGGGGFF@DE@FF@EGGGGGGFGGGGFCGCCCCC
@BBCR 61391
TGAGGAATATTGGTCAATGGGCGAGAGCCTGAACCAGCCAAGTAGCGTGCAGGATGACGGCCCTATGGGTTGTAAACTGCTTTTATAAGGGAATAAAGTGAGTCTCGTGAGACCTTTTGCATGTACCTTATGAATAAGGACCGGCTAATTCCGTGCCAGCAGCCGCGGTAATACGGAAGGTCCGGGCGTTATCCGGATTTATTGGGTTTAAAGGGAGCGTAGGCCTGAGATTAAGCGTGTGGTGAAATGTAGACGCTCAACGTCTGCACTGCAGCGCGAACTGGTTTCCTTGAGTACGCACAAAGTGGGCGGAATTCGTGGTGTAGCGGTGAAATGCTTAGATATCACGAAGAACTCCGATTGCGAAGGCAGCTCACTGGAGCGCAACTGACGATGAAGCTCGAAAGTGCGGGTATCGAACAGGATTAGATACCCT
+
FFGGGFC8=EFGEFEFGF9EDCGGDFE+,FFGGG@DFGFFFCE?FE>FGGGGGGGGGGCEC7F@C>D8<>:B:DDFGGGGGFGGFGFGGFFFFGGGC,<3FFGGF9:>>E:9,>FGF?A9F,@CFGGGGGDGGFFFGFCC=C7<<FGGF<;F<FCCCCFF+<FC>ECGGGG/<<>*;C>>FE8GG5:CGC3/19#9*?AFCGGEC;<8A5<CGGG<E:7C<42<,'8#/?F@ECB);,>,+GDCDCFFEFCE@C8@<A@>C3==GFCE,FC>C7CF+A??D8GFF:<=5:,<D>+?+C,GFEEB8++EEECECGDGFFB,GGGGGF:9<C,<EF?4,<A9,A<?,CC,AE<GFFF::F<@+CC7FGFE?FF@9F@6C,@CC@+C9E<EFECC@,C9FF@EDF9EEGEFF:FFCE9GGGFGFGFGFGGGEE<<C66B
@BBCR 95
TGAGGAATATTGGTCAATGGGCGAGAGCCTGAACCAGCCAAGTAGCGTGCAGGATGACGGCCCTATGGGTTGTAAACTGCTTTTATAAGGGAATAAAGTGGGAGTCGTGACTCCTTTTGCATGTACCTTATGAATAAGGACCGGCTAATTCCGTGCCAGCAGCCGCGGTAATACGGAAGGTCCGGGCGTTATCCGGATTTATTGGGTTTAAAGGGAGCGTAGGCCGGAGATTAAGCGTGTTGTGAAATGTAGACGCTCAACGTCTGCACTGCAGCGCGAACTGGTTTCCTTGAGTACGCACAAAGTGGGCGGAATTCGTGGTGTAGCGGTGAAATGCTTAGATATCATGAAGAACTCCGATTGCGAAGGCAGCTCACTGGAGCGCAACTGACGCTGAAGCTCGAAAGTGCGGGTATCGAACAGGATTAGATACCCT
+
@FGEGGFFGGGGGGGGGGGGGGGGFGGGGFGGGGFFFFDFFGFEGGGGEGGGGGGGGGGGGGGGECGGGGGGGFGGGFGGGGGGGGGGGGGGGGGGGGGEFFGD?FG@FGGFFF9CFFDEGCFFGGGFGCFGGF@FFGGGGGGGGGGFGGGFGG6FFFGGFGFF:CGGGD>GGGGGG>GGFFFGGDFCFGG<?=C=CFFFFGF<CGGGC@FCF;@B/EGCGCCCCGDECFFGFFGGGGGEGFGGGDBFFCGFFFCEGE@GDGGGGAFFGGGEFEECEED88GDFFCAB>B9ACDGGGGEE=E:??+B=GGGGFEFC47GGGFGC87FCGFGFFGGGGGGFFEB,FGGGGGGFEFC7GFF@FGGFFCFFFGFGGGGGGGFB7EC<GFGGGGGGGGFFGCDCFFFGGFEGECFFCDE8GGGGGGGGGFGGGFDCC<C@
@BBCR 50849
TGGGGAATATTGCACAATGGGCGAAAGCCTGATGCAGCGACGCCGCGTGAGCGAAGAAGTATTTCGGTATGTAAAGCTCTATCAGCAGGGAAGATAATGACGGTACCTGACTAAGAAGCACCGGCTAAATACGTGCCAGCAGCCGCGGTAATACGTATGGTGCAAGATTTATCCGGATTTACTGGGTGTAAAGGGAGCGCAGGCGGTGCGGCAAGTCTGATGTCAAAGCCCGGGGCTCAACCCCGGTACTGCATTGGAAACTGTCGTACTAGAGTGGCGGAGGGGTAAGCGGAATTCCTAGTGTAGCGGTGAAATGCGTAGATATTAGGAGGGACTCCAGTGGCGAAGGCGGCTTACTGGACGATAATTGACGCTGCGGCGCGAAAGCTTGGGTAGCAAACAGGATTAGATACCCT
+
EFFECFEFGFGGGGGGGGGGGDF7FGG?FFGGFGCGFGGECFC+@CEFCGG8@F7@CED,<?FEEFG?BFGFEEFGCCGFGGGGGFGFF@BFEFGGGGFG9FFCGEFGGGE<ADEGFFGF@8CFFG+==@FG@>FCCFCCF<@BC@CC>FEGEF@7>,?A9CC?C,0#4-9082=>G6F6ECGGG=+<*#?BBCB8CF50;CGGEGCC18<FEA<<CC<<?C;#@CCF6CBEFCA<><GFFGEG18<<>,>@<D@A8C:DC7;EF<F-CDF<CGF@+=CF7FAECB++7EEB=5FFFF<BDA@DC@7AFECF>GDGGDDE9CCFCE,,,,,:,CC-@E,C8,,9,6@@7@?FGFFEDEGGF<FCEFE:B,BCC7@8++C@,BF@;,@<9GF@C,,AECC6GEFE9FCF9FCCCC@C
@BBCR 63360
TGAGGAATATTGGTCAATGGGCGAGAGTCTGAACCAGCCAAGTAGCGTGCAGGATGACGGCCCTATGGGGTGTAAACTGCTTTTAAAAGGGAATAAAGTGAGTCTCGTGAGACCTATTGCATGTACCTTATGAAAAAGGACCGGCTAATTACGCTCAAGCAGCCACGGTAATACGGAAGGTCCGGGAGTTATCCGGTTTTATTGGGTTTAAAGGGAGCGTAGGCCGGAGATTAAGCGTGTTGTGAAATGTATACGCTCAACGTCTGCACGGCAGCGCAAACTGGTTTCCTTGAGTACGCACAAAGTTGGCGGAATTCGTGGTGTAGCGGTGAAATGCTTAGATATCATGAAGAACTCCGATTGCGAAGGCAGCTCACTGGAGCGCAACTGACGCGGAAGCTCGAAAGTGCGGGTATCGAACAGGATTAGATACCCT
+
F<<FG<,<EE,EF<@DFFFGC?EE+@:6CC9CF@@A@F-C@FECFFGGG:DFDDC?EEFEGGED,,C,C,8+8CFEG,FF9?FEF,5CFG:F<B5E<E<AD9FG,5BFF<+?<4,,C5<E9FC<<,9<9B9<A<,:B++A3::C=@FF,,7CDB+++3,@>,DF,4>C+3*,;F7<3>:FF9FF7F*>FCF,C<1:)728;;=+<?CFE<<27#;:=C=FEFC9<>?/::C=<CC+*F>>CFCFGFE@E>1#63CCCCCF@GFC@A?C>*96:<@3,,B:,>B,,3,,==,DFC:=B,FA9FA<<++CDFFEDFGGGD<?FGGGE:7C9DE,GGFEB?,;FF,FC,9<F9EEA=:-@C,,@,,FFFGFC,AFF<:CECCC@@+FC@EGF@+@,@,C,CCF<CFAFCF@@@EE7EAFEFGFGGGFFFF<E@@CB8CC
@BBCR 98
TGGGGAATATTGGGCAATGGGCGAAAGCCTGACCCAGCGACGCCGCGTGAGGGAAGAAGGTCTTCGGATTGTAAACCTTTGTAAGCAGGGAAGAAGAAAGTGACGGTACCTGCAAAGTAAGCCACGGCTAACTACGTGCCAGCAGCCGCGGTAATACGTAGGTGGCGAGCGTTATCCGGAATTACTGGGCGTAAAGGGTGTGTAGGCGGGAGAGCAAGTCAGATGTGAAAATTATGGGCTTAACCCATAACCTGCATTTGAAACTGTTCTTCTTGAGGATGGGAGAGGTAAATGGAATTCCCGGTGTAGCGGTGAAATGCGTAGAGATCGGGAGGAACACCAGTGGCGAAGGCGGTTGACTGGACCATTACTGACGCTGAGACACGAAAGCGTGGGGATCAAACAGGATTAGATACCCT
+
CFFGGEGGGGGGGGGGFFGGGGGGFGGGGGGGGGGFFGGGEE@:FFGFEFGGCCACFGGGGGGGGGGGGEGGGGGFGGGGGGFGGGGGGD+BFGGFFGGGE9FGGGGGCDCAFGGGGFGGGGGF@7CC7FGDEGF@8F>F=@FFFFGGC8EC>C<DAF9FFEDFFCC:B>C<2EGF@CCGGFFFGFFFGGE?CGGGGGBFCCC9FFGG<GCG<G>EGGC<CGGCGF<GFFFGGGEFDDFF7CFGFGEFF68GFE;<CDEFCFGF>8FFEA,F:GGFD:AGEGGGGGGGGFF9FGFFFGGGGGGE9GF@GGFFFDGFE@@DDFGF<7FCC7EAFGFGGGGGGGGEGGGFGGGECGGFE,GGGFFAFCAEGGGGGGGGGFGGFGFFDGGGGFFGGGGEFC,GFFGGGGGGGFGFCFC<BA8
@BBCR 99
TGGGGAATATTGCACAATGGGCGAAAGCCTGATGCAGCAACGCCGCGTGAGGGAAGACGGTTTTCGGATTGTAAACCTCTGTTTTCGGTGACGAACAAATGACGGTAACCGAGTAGGAAGCCACGGCTAACTACGTGCCAGCAGCCGCGGTAATACGTAGGTGGCAAGCGTTATCCGGAATTACTGGGTGTAAAGGGAGCGCAGGCGGGATAGCAAGTCAGCTGTGAAAACTATGGGCTCAACCCATAAACTGCAGTTGAAACTGTTATTCTTGAGTGGAGTAGAGGCAAGCGGAATTCCGAGTGCAGCGGTGAAATGCGTAGATATTCGGAGGAACACCAGTGGCGAAGGCGGCTTGCTGGGCTCTAACTGACGCTGAGGCTCGAAAGTGTGAGGAGCAAACAGGATTAGATACCCT
+
GDGGCGGFGGGGCGGFGGGGFFGGGGGGGGGGGGGGGGGGGGGGGGGGGG7FFGGCFDE@FGGGCGGGGEGGGGEFFGGCGGGGGFCF:@FFCEGGGGGGFGGE7CFCBD+@C>BDF9FFGGGGGFEDGGGGGGDA,FFCCG7CCGCGGCEEFCFCCCFGG:FCCEGC7F:<==CGGE8FFAFF@FFG@FBFGGFDB<2:EE>DGDEEGGE?C7@FGFEGGGGGGGGGFGC@,<FGGGGDCFFFFFCGCFFFDG:,<FDCCGGFG?<9GFEE4,#?F?;CGDFFFAFBFFFCFE,GFCEFGGEF=>7@,9FEF9C:77GGGGGGFBB++,F9FEFEFGGFFFFGC<CGGGGGGGF@8GGFFFDFC,GGGDGGF>GGGGGFEECBGGCGGGFDFEGFFFGGFFGGGGFEDGGFFCCCCC
@BBCR 100
TGGGGAATATTGCACAATGGGGGAAACCCTGACCGAGCAACGCCGCGTGAGCGAAGAAGGCCTTCGGGTCGTAAAGCTCTGTTGTAAAGGAAGAACGGCGCATACAGGAAATGGTATGCGAGTGACGGTACTTTACCAGAAAGCCACGGCTAACTACGTGCCAGCAGCCGCGGTAATACGTAGGTGGCGAGCGTTATCCGGAATCATTGGGCGTAAAGAGGGAGCAGGCGGCCGCAAGGGTCTGTGGTGAAAGACCGGAGCTAAACTTCGGTAAGCCATGGAAACCGGGCGGCTAGAGTGCGGAAGAGGATCGTGGAATTCCATGTGTGGCGGTGAAATGCGTAGATATATGGGGGAACACCAGTGGCGAAGGCGACGGTCTGGGCCGCAACTGACGCTCATTCCCGAAAGCGTGGGGAGCAAATAGGATTAGATACCCT
+
FGGGG7FDGGGGGGGGGGGGGGGGGGGGGGGGFGGGGGGGGGGGGGGGGGGCFCFGGGGG@FGGGGGEGGGGGGGGGGGGGGGGFCFGGGGGGGGG77CFEGGE>FAFGGGGGGGG9<FEGGGGGGGGDGDF;FFCGFGGFGGGGGGGGGGGGGGGCFGFFFGGGGGGGGGGGGDGGGGG?FFGFFFGCGGGGGGGGGGGG<'F6:F=GGGGGFEG>G0CGG9GG0GGGGGEEEECD5CG,7ECCC8/,GFFGCEF8$7CCGGFGGECFEGDFGF<GFFGGFGGGCCF=+AFF>DGC@+7F9GGGGGGFB:DGFGGFBEFGGDGGFGFBGGGEGGGGGGGGGFGGGGGGGGFE=CGFEFAGFGEGGGGGECFF:EGGD@GGGGGGGCF@GGCCGGGGGGGGGGFCGGGGGGGCGGGGGGGGGGGGGGGGFGGGFGCCCCC
@BBCR 66876
TAGGGAATCTTCCACAATGGACGCAAGTCTGATGGAGCAACGCCGCGTGAGTGAAGAAGGTCTTCGGATCGTAAAACTCTGTTGTTAGAGAAGAACACGAGTGAGAGTAACTGTTCATTCGATGACGGTATCTAACCAGCAAGTAGAGGCTAACTACGTGCCAGCAGCCGCGGTAATACGGAGGTGGCAAGCGTTGTCCGGATTTATTGGGCGTAAAGGGAACGCAGGCGGTCTTTTAAGTCTGATGTGAAAGCCTTCGGCTTAACCGGAGTATTGCATTGGAAACTGGAAGACTTGCGTGCAGAAGAAGAGAGTGGAACTCCATGTGTAGCGGTGAAATGCGTAGATATATGGAAGAACACCAGTTGCGAAAGCGGCTCTCTGGTCTGTAACTGACGCTGAGGTTCGAAAGGGTGGGTAGCAAACAGGATTAGATACCCT
+
EF,<:EE,FECCCGGFFFFCFGEF@FGAFFDFFF9CFDECDG+@CCCGGGDGFC,CFEFFAFFFCFBFBEEFGFGGG8:C?CA??FFFGFGG8BB<FFECEE<EFFCEEFGFCBC<EAF?ECGGGGGD7F+5<F<?BDF<FFF,,,,3,8DFGGDEFF,@<FCE<>>>D*<*@1>F>C<:***4*@E/?BCCCB@EGGCE22<FCC<GFF@C@F@C:<E+F:8;/?F8=?E?#FDCG<<E9<@A=C7>7'E<C782>C=EE:C/FCED;CD:<,,D@%,,<A@<@7,5::;E5+@+++8C,9,C9,9,,,,,??FAB,:,<<9,BEE@+77FAEE<C7FB+GEEFFEFAF<?CAEE@6<CC<C8C@,CCC6,+@@;,@<,@FDFFC@E<FC<,6-8+C,DEE:@,<@A<CC,@-E;,C@9CE9C-FECF@<<FFCC68B<<
@BBCR 102
TGAGGAATATTGGTCAATGGACGAGAGTATGAACCAGCCAAGTAGCGTGCAGGATGACGGCCCTATGGGTTGTAAACTGCTTTTATAAGGGAATAAAGTGAGTCTCGTGAGACTTTTTGCATGTACCTTATGAATAAGGACCGGCTAATTCCGTGCCAGCAGCCGCGGTAATACGGAAGGTCCGGGCGTTATCCGGATTTATTGGGTTTAAAGGGAGCGTAGGCCGGAGATTAAGCGTGTTGTGAAATGTAGACGCACAACGTCTGCACTGCAGCGCGAACTGGTTTCCTTGAGTACGCACAAAGTGGGCGGAATTCGTGGTGTAGCGGTGAAATGCTTAGATATCACGAAGAACTCCGATTGCGAAGGCAGCTCACTGGAGCGCAACTGACGCTGAAGCTCGAAAGTGCGGGTATCGAACAGGATTAGATACCCT
+
6CFFGGGFGCGGGC@FFGCFGEFCFGGG,CFFF<<FF8@FFG<DEFCF@FFGGGGFCFFGF@FGEFGGGGGGG6EFGDFGCFDE,@FFFC8=?,9C?FFGG9B5?FEGGGGGDECGGGC9CFGFEGGG,C<FFAADDF@EGGGGGGGGFGGA<BCFGG@GD9=@EECE>ED;F?FECCFGF87>EFD@F=C8@FEEGEFFGFFCFGFEAFFGFGGGECGCGFCFGEGDGCFGEFGGGFG.GGGFGGFFEB=FGFECGC<<CGDFFF0<<BGGEECCEFFDC>7FD,==9GDD?EGEFDCGFFECECGDGGGGD?FEGGFFF<>+C7GGGFE?FGFFE5DGGFGGGGFGGGGGFCFF@DFCFBECDGCGCDFFEDGGFECGGGEFGGFGGDGGGGEFGGEGGGGGGFCGGGGGEGGGGFFCGFFGFCE,9FFCCC<8
@BBCR 103
TGAGGAATATTGGTCAATGGACGAGAGTCTGAACCAGCCAAGTAGCGTGCGGGATGACGGCCCTATGGGTTGTAAACTGCTTTTATAAGGGAATAAAGTGAGTCTCGTGAGACTTTTTGCATGTACCTTATGAATAAGGACCGGCTAATTCCGTGCCAGCAGCCGCGGTAATACGGAAGGTCCGGGCGTTATCCGGATTTATTGGGTTTAAAGGGAGCGTAAGCCGGAGATTAAGCGCGTTGTGAAATGTAGACGCTCAACGTCTGCACTGCAGCGCGAACTGGTTTCCTTGAGTACGCACAAAGTGGGCGGAATTCGTGGTGTAGCGGTGAAATGCTTAGATATCACGAAGAACTCCGATTGCGAAGGCAGCTCACTGGAGCGCAACTGACGCTGAAGCTCGAAAGCGTGGGGAGCAAACAGGATTAGATACCCT
+
,EFFGG?FFGGGGGGGGGGGGGGGGGGCGGGGAFGGGGGGGGGGGGGGGGGGGGGGGGGGEGGGGGGGGGGGGGGGGGGGFFGGFGGGGGGGFGGGGGGGGGGGGGGGGGGGGGAFFGGGGGGGGGGGGGGGGFGGFGGGGGGGGGGF?GGGG19CGFGGGGGGGGGGEGGFFGGGGGGEGGDACFG=GCBGEFBEFDGFFGGGGGGFFFFCFGGDDEGGGGGGGGG=F:DEGFGGGEEGGGGGFGGGFGFGCFGGGFGFDGGGGGGGGFDFGDEG>FFCGGGFDECDE?GGDGGGGDCFA<E8DGGGGGGGGGGGGGGGGGGGGGGGFFGGGGGGGGFF9GGFGGGGGFGGGGFCGGGGGGGGGGGGGGGGGGFGGGFF>GEGGGGGGGGGGGGGGGGDGGGGGGGGGFGGGGGGGGGGGGGGGGGGGGGCCCCC
@BBCR 70456
TAGGGAATTTTCGGCAATGGGGGAAACCCTGACCGAGCAACGCCGCGTGAGCGAAGAAGGCCTTCGGGTCGTAAAGCTCTGTTGTAAAGGAAGAACGGCGCATACAGGAAATGGTATGCGAGTGACGGTACTTTACCAGAAAGCCACGGCTAACTACGTGCCAGCAGCTGCGGTAATACGTAGGTTGCGAGCGTTATCCGGAATCATTGGGCGTAAAGAGGGGGCAGGCGGCCGCAAGGGTCTGTGGTGAAAGACCGAATCTAAACTTCGGTAAGCCATGGAAACCGGGCGGCTAGAGTGCGGAAGAGGATCGTGGAATGCCATGTGTAGCGGTGAAATGCGTAGATATATGGAGGAACACCAGTGGCGAAGGCGACGGTCTGGGCCGCAACTGACGCTCATTCCCGAAAGCGTGGGGAGCAAATAGGATTAGATACCCT
+
@E<FCFGFFFGGGGGGGFGGGGGGGGGGDDGFDFEFEG7@EG+CFGGGC,B8FFECF=<EFGEFGGDCE7+C4BFGGFF9CFF,:?EF9FGC4<FEGGGGGFFECCEF=FADDFC3=8FGC+8+=D*7FG>FGGAFAF7>BDCFGDFGE*=C<CCFGFE8@FC,**=C,?FEE<CFD@9FG:<::,<7*:?55:C=CFEE>8:C,<<<GEE3>>@A;2<C5C)C8A5;EE>5*:1EB8=8@CGGGF@;CDFD@@%><,<#:?F>@EC7<D=<F><2?84@0<F>8C>8++CC,ACA@B=:+F>EA?F:FC=EFDGFGFB:F9E,GEGGGFFE?,EFEEEGCGGGGGFE?FF8GE?FFC6<CC97GGGC@EEF@+@B+@CCGGGG@DCGGGGGFFF:GFCEE:F7EGGGGGGGGGGGFAFFFAGGFGF9GCGGGGGCCCCC
@BBCR 105
TGGGGAATATTGCACAATGGGGGAAACCCTGATGCAGCGACGCCGCGTGAAGGAAGAAGTATCTCGGTATGTAAACTTCTATCAGCAGGGAAGATAGTGACGGTACCTGACTAAGAAGCCCCGGCTCACTACGTGCCAGCAGCCGCGGTAATACGTAGGGGGCAAGCGTTATCCGGATTTACTGGGTGTAAAGGGAGCGTAGACGGTGTGGCAAGTCTGATGTGAAAGGCATGGGCTCAACCTGTGGACTGCATTGGAAACTGTCATACTTGAGTGCCGGAGGGGTAAGCGGAATTCCTAGTGTAGCGGTGAAATGCGTAGATATTAGGAGGAACACCAGTGGCGAAGGCGGCTTACTGGACGGTAACTGACGTTGAGGCTCGAAAGCGTGGGGAGCAAACAGGATTAGATACCCT
+
GGGGGGCGGGGFGGGGGGGGGGGGGGGGGGGGGGGGGGFGGGGGGGGGGGGGGGDFGGGG<FFDGGGGFGFGGGGGGGGGGFGGGGGGFG?FGGGGGGGGGGGGGGGGGGGGFGF?F@FGGGGGGE+=FF=FGFFGGGDGFGGGGGGGGG@EC<F,7>FEEGGGFGFCFGEGCFGGGGGGGGGCF8,B<F<GGGGF>EGGGGGGGGGGGGCF0<C=GGGFFFGFGFGCE=F?GGGFFGGGGGGGFGFB6BB;?<DCC?<BCFGDD=DE?GGFFC=C<BGF@EFFE@GEF8FE5F9GFFB,GDFFEEDGGGFFB7EEFFFCFCCE9GFDFGDF:GFCEGGGGGGDFDGFCGGFDFFFE,EEF:GGGGFDFGFEFEGGFFCGGFGFE@CDGGGGGGGFEGGGGGGF<FEAFECCCCCC
@BBCR 106
TGAGGCATATTGGTCAATGGGCGAGAGCCTGAACCAGCCAAGTAGCGTGCAGGATGACGGCCCTATGGGTTGTAAACTGCTTTTATAAGGGAATAAAGTGGGAGTCGTGACTCCTTTTGCATGTACCTTATGAATAAGGACCGGCTAATTCCGTGCCAGCAGCCGCGGTAAAACGGAAGGGCCGGGCGTTATACGGATTTATGGGGTTTAAAGGGAGCGTAGGCCGGATATTAAGCGTGTTGTGAAATGTAGACGCTCAACGTCTGCACTGCAGCTCGAACTGGTTTCCTTGAGTACGCACAAAGTGGGCGGAATTCGTGGTGTAGCGGTGAAATGCTTAGATATCATGAAGAACTCCGATTGCGAAGGCAGCTCACTGTAGCGCAACTGACGCTGAAGCTCGAAAGTGCGGGTATCGAACAGGATTAGATACCCT
+
GFFGG8FCF<FFGG9C@E<EF@FDEFE8CFGCCG@E8ACFEC6CDF@BCE<<C8FEFCDGG:F,C<EEEECF7<<F?ECEF<,CFGG,C=E8F,=A,55B,BBC?DEG:F7EFFF9<FE@B9BEAFFFFGECFGDBFGFFF7F7FCCF,EGEEDC@CF=FFG<,<ED@FFE,@:CEE17**56<C<1:*<B7:C<=C:F,AF-CA<<C:4?C<><:8/C<14/9C5C##7:>6AC>DD>#CCFD=;<:GFBC>>,8+>*ACG9>DDFBF@DEF73%@%/FAA78=DF<>B?7+7CFF9FAF<4A4+788<?<<FECCB+=A,@4+4,?,FF,??9,@<,9CFF?,<?,<F?E<CFC@FC@@,,,566C,CFC,<C6<A@+@@CGGFC:BCFC<@EF,@7E,FEE<@7FEFECF?GCFEE,FCC,6CCGGFCBB,C@
@BBCR 107
TGAGGAATATTGGTCAATGGGCGGAAGCCTGAACCAGCCATGCCGCGTGAAGGACTAAGGCCCTATGGGTCGTAAACTTCTTTAGACGCAGAGCAATAAGGGCCTCGTGAGGTCCGATGAGAGTATGCGTAGAATAAGCATCGGCTAACTCCGTGCAGCAGCCGCGGTAATACGTAGGGGGCAAGCGTTATCCGGATTTACTGGGTGTAAAGGGAGCGTAGACGGATTAGCAAGTCTTATGTGAAAGGCAGGGGCTCAACCCCTGGACTGCATTGGAAACTGCCAGTCTTGAGTGCCGGAGAGGTAAGCGGAATTCCTAGTGTAGCGGTGAAATGCGTAGATATTAGGAGGAACACCAGTGGCGAAGGCGGCTTACTGGACGGCAACTGACGTTGAGGCTCGAAAGCGTGGGGAGCAAACAGGATTAGATACCCT
+
G,CEFFFGEGGGG<FGGGGGFFGEGGGGGFGGCFFGFGEGDGGGGGGGGCFGGGGGGGGFEGGGGGGFGDFE:EFF,C?,@FCFCF,C7FGG+BDFGEFCCF+FEGGE?BCFB8:@F>FFF9<DF@D?C+B==F<FDEDFDE<@F+FF@,,CE70@FG9><CFGECF#1<@C<>>FFFDGGGEG>FCB@FCFBCEGDGGGFECF><FE8>:C+5C:GCE:?CCGF?F>:GFD9GGGFD=EFFGGFFGDGGGGGEGGGFF;EDFDDAFFGFFE,CFE<>FF@F@.GFDDGEFGFEGGGGEA99F<=ECGGGDFGGGGFDCGGGGDGGGGGGGEGGGFGDE@,99GGGGFFFFDGFGGFGGGGGGGDGGGGGGGGECGGFCFFGGGGGGGFGGGGGGGDGGGGGGGGGFGGGFGGGGGGGGGGGGGGFFF<GCCCCC
@BBCR 108
TAGGGAATCTTCCACAATGGACGCAAGTCTGATGGAGCAACGCCGCGTGAGTGAAGAAGGTCTTCGGATCGTAAAACTCTGTTGTTAGAGAAGAACACGAGTGAGAGTAACTGTTCATTCGATGACGGTATCTAACCAGCAAGTCACGGCTAACTACGTGCCAGCAGCCGCGGTAATACGTAGGTGGCAAGCGTTGTCCGGATTTATTGGGCGTAAAGGGAACGCAGGCGGTCTTTTAAGTCTGATGTGAAAGCCTTCGGCTTAACCGGAGTAGTGCATTGGAAACTGGAAGACTTGAGTGCAGAAGAGGAGAGTGGAACTCCATGTGTAGCGGTGAAATGCATAGATATCACGAAGAACTCCGATTGCGAAGGCAGCTCACTGGAGCGCAACTGACGCTGAAGCTCGAAAGTGCGGGTATCGAACAGGATTAGATACCCT
+
DGGGGGGGGGGGGGGGGGGGGGCEGGGGFGGGGGGGGGGGGGGGGGG@BFGGGFFFGGGGFGGGGGGGGGGGGGGGGGGGGGGGGGGGFGGGGGGGGGGGGGFFFAFGGGGGFGGGFGGGGFCEGGGGGFFGDFFGG9=BCDFFFG=BFC8CGEGGGGGGGG@DGGGGGGG?GGECFFCFFGGGGGGFGGGGGGEEFGGGDFECBFGGGGGGGGGEGFGGGFGGGGGGGEGGGGGGGFFFCCCGEAFFAEBEFGGFFFFGGGEFGGGGB?A8>DFDBCGGGGGDCFAF=DFFFB<GF8GGGGEA99F:@F9GFAGGGFEFF<CFGGEFB87?EDGGE<AEEE?FF?9,EE6ACGGGGGGCFCF<:GEDF?FFFFGGFFGFGGGGGGEGGGFE,GEGGGGGFDGGGGGGGFGEEGCFGGGGGEGGGGGGGFAGGGGFBCC<@
@BBCR 50792
TAGGGAATTTTCGTCAATGGGGGGAACCCTGAACGAGCAATGCCGCGTGAGTGAGGAAGGTCTTCGGATCGTAAAGCTCTGTTGTAAGAGAAAAACGACATTCATAGGGAATGATGAGTGAGTGATGGTATCTTACCAGAAAGTCACGGCTAACTCCGTGCCCGCAGCCGCGGTAATACGTAGGTGGCGAGCGTTATCCGGAATGATTGGGCGTAAAGGGTGCGTAGGGGGCAGAACAAGTCTGGAGTAAAAGGTATGGGCTCAACCCGTACTGGCTCTGGAAACTGTGCAGCGAGAGAACAGAAGAGGATGGCGGAACTCCATGTGTAGCGGTAAAATGCGTAGATATATGGAAGAACACCGGTGGCGAAGGCGGCCGTCTGGTCTGTTGCTGACACTGAGGCACGAAAGCGTGGGGAGCAAATAGGATTAGATACCCT
+
CCFF,CD@C,<@@FF@FCACECE+CCDFG@GGGCEGGGGG?EFGEGGCE7CGF9,,ABCFDA,<@+:++CF=DEF,,@FGGFCEFGFGGGGDGGGF:@CFDFCGGG?FFGDABFCGGCC,?9,<<F,<FGGG@C,?FFGGG@C>A,?<*<@CFCG,<*****848888F*8EEGCEGF7F+6CEFF*ACCECEEGCF9CE*/:8C9<'*CC/C/:8;FG>A*;CFC?4<D;@?;EC:FCE>01/9CC937<:E<@3DF@2A6-?@EDFC@8#,22=DAF$=,@AA,8F:@+B+,7<8@=FFFE<FC,FA7BCF+GFB?,8A@CFFFGGECGGGF<DGGEEGCGFFE<9E9FGFC?E?8CF7GDEEFB7EGECCE@DEFF8FF8GFGFF<ACGGFFC;8CF9GECC:FFFCFGGFEGGGCFEGF@@GFEF9CGFGFCCCCC
@BBCR 68377
TGAGGAATATTGGTCAATGGGCGAGAGCCTGAACCAGCCAAGTAGCGTGCAGGAAGACGGCCCTATGGGTTGTAAACTGCTTTTATAAGGGAATAAAGTGAGTCTCGTGAGACTTTTTGCATGTACCTTATGAATAAGGACCGGCTAATTCCGTGCCAGCAGCCGCGGTAATACGGAAGGTCCGGGCGTTATCCGGATTTATTGGGTTTAAAGGGAGCGTAGGCCGGAGATTAAGCGTGTTGTGAAATGTAGACGCTCAACGTCTGCACTGCAGCGCGAACTGGTTTCCTTGAGTACGCACAAAGTGGGCGGAATTCGTGGTGTAGCGGTGAAATGCTTAGATATCACGAAGAACTCCGATTGCGAAGGCAGCTCACTGGAGCGCAACTGACGCTGAAGCTCGAAAGTGCGGGTATCGAACAGGATTAGATACCCT
+
FGGGFFFCGGEFFF9<FGGGGGGGEGGGGGGGGGGGDFGGEFFGGGGGGGGGGGGGGGGGGGC,C=?FFGGGCGFF,EFGGAFGFFFGGGGFAFFFGFDFGGGGGGGGGGGGCF<FFGCFEGGGGGGGGGGGGFCEFG<.EFF?GGGGGFFFFFFDFDFGGGGDEDGGGEGGGGGGGGCF7CBFECEGGGEGGGGEGG8,?C9GGFFFFFFGGDE<CGGGEGGGGGGGGFGGGGGGGGGGGGG=D<FGGGGGFGBFFDFGGGDAFFGGFGF8CGGGGGGGGFCDGGFCFGFFGGECGFFFFGGGGGGGGGEE<@FGFDGGGGGGGGGGGFAGGGFEC<GGGGGGGCFGGGGCGGGGGGFGGGGGGGGFGGGGGGFGGGGGGFDGGGGGGGGF9GGGGGGFFEGFECCDGDGGGFGGDGGGGGGGGFGCGGGCCCCC
@BBCR 111
TGGGGAATATTGCACAATGGGGGAAACCCTGATGCAGCGACGCCGCGTGGAGGAAGAAGGCCTTCGGATTGTAAACTCCTGTTGTTGGGGAAGATAATGACGGTACTCAACAAGGAAGTGACGGCTAACTACGTGCCAGCAGCCGCGGTAAAACGTAGGGCACAAGCGTTGTCCGGAATTACTGGGTGTAAAGGGAGCGCAGGCGGGAAGATAAGTTGGAAGTGAAATCTATGGGCTCAACCCATAAACTGCTTTCAAAACTGTTTTTCTTGAGTAGTGCAGAGGTAGGCGGAATTCCCGGTGTAGCGGTGGAATGCGTAGATATCGGGAGGAACACCAGTGGCGAAGGCGGCCTACCGGGCACCAACTGACGCTGAGGCTCGAAAGTGTGGGTAGCAAACAGGATTAGATACCCT
+
FGGGGGGGGGGGGGGGGGGGGGGGGGGGGGGGGGGGGG7C8CFGGGGGG:=<FG=FGGGGGGCGAFG:C>FFGGGA5?EFFGGC99E,@FBFGGGGGGGFGGGECC,55B35B8,@FF2$CGGGGEFGFCAFGGGGGGCGGGG?GGGGGEG<GGG,CFG(1(CCFGGG:FG48?FGGGGCFGGFFG+FFGGGGGGC??ECGGGGGFC@/8##CFF=<1F?#FD@GGGEC<?GGFGGFGGGF@CD,<GFFGFG,CB.AGGGGGC*,08=GDGGGGFC8GE=GGGGGF+@>GGFFF>F4C+8GGGGGGGGGF9AGGGGGGGGGGGGEE>GDFCGDFGGGEGGGGDGGGGGGGGGGCCGGEGGF@6,<AGGGGGGGGGGGGF@DGGGEGF@GFGFFDGGGGGGGGGFDEGGGGGC<CCC
@BBCR 112
TGGGGAATTTTGGACAATGGGGGCAACCCTGATCCAGCCATGCCGCGTGCAGGATGAAGGTCTTCGGATTGTAAACTGCTTTTGTCAGGGACGAAAAGGGATGCGATAACACCGCATTCTGCTGACGGTACCTGAAGAATAAGCACCGGCTAACTACGTGCCAGCAGCCGCGGTAATACGTAGGGTGCAAGCGTTAATCGGAATTACTGGGCGTAAAGCGCGCGTAGGTTGTTTTGTAAGTCAGAGGTGTAATCCCACGGCTTAACCGTGGAACTGCCTTTGATACTGCATAACTTGGATCCGGGAGAGGACAGCGGAATTCCAGGTGTAGGAGTGAAATCCGTAGATATCTGGAAGAACATCAGTGGCGAAGGCGGCTGTCTGGACCGGTATTGACGCTGAGGCGCGAAAGCGTGGGTAGCAAACAGGATTAGATACCCT
+
CFGFEEGGGGGGGGGGGGGGGGEGGGGGGGGGGGGGGGGGGGGGGGGGGGGGGGGGGGFFGGGGGGGGG:FGGGGGGGGGGGGGGGGGGGFFFGFGEGGDGECFGGGGGFGGGGDGEGGGGGGGGGGGGGGGGGGGFGGGGG999AFGGDGGGGGGGGFEGGGGGGGGGGEFGAFEFGGGGAFGGCEGGG>GGGGEFFFGGGGG>GGFGGGGGEGGFGGGGG=8<EGGF?FFGGGDDGGGGGGGGGGGGCGGGFGFDGGGGGGGGGGGGFGGFGF<?FGG?FCB?DFF;9GGCGFGGE=>=:FE4=,FCFCDGGGFDF9GFFCGGGGCFGFDEGGGFGEDGFGFCGDGGGGGGDAAGGFFGGFGGGGGGGEEGGGGGGGFGGGGGGGGGGGFDGGGGGGGGFFF@FGGGEGGGGFFGGGGGGGGGGGGGGFGGFEFBCBCA
@BBCR 113
TAGGGAATCTTCCACAATGGACGCAAGTCTGATGGAGCAACGCCGCGTGAGTGAAGAAGGTCTTCGGATCGTAAAACTCTGTTGTTAGAGAAGAACACGAGTGAGAGTAACTGTTCATTCGATGACGGTATCTAACCAGCAAGTCACGGCTAACTACGTGCCAGCAGCCGCGGTAATACGTAGGTGGCGAGCGTTGTCCGGATTTATTGGGCGTAAAGGGAACGCAGGCGGTCTTTTAAGTCTTATGTGAAAGCCTTCGGCTTAACCAGAGTAGTGCATTGAAAACTGGAAGACTTGAGTGCAGAAGAGGAGAGTGGAACTCCATGTGTAGCGGTGAAATGCGTAGATATATGGAAGAACACCAGTGGCGAAGGCGGCTCTCTGGTCTGTAACTGACGCTGAGGTTCGAAAGCGTGGGTAGCAAACAGGATTAGATACCCT
+
GFGCGGGGGGGGGGGGGGGFFFGGGGG,CFGGGG@FGFFGGGGGGGGEEFGGEFCDGEFFFGGGGGGDDEGGGGEFGGGGGGGF,BF<EEGGGGFFFG?>C=FEGGGFEFGEFEBE?AEFGGDFGGGGEGD9FFCG8FCCGC=AFCDGGGGGGG=FCEFG?FGC>EGGGEGGGGGGGFFGFGFGGC@BE2GGCG?GE=FFF?EGFFGFFCFEDGEEFGEE@FFFEG8E?>:;9GGFGF?E<::#DCE@3CGFGEGGGEDC:F<F9&=EF#:FB:GGFGEEF=<C:FFFF=FGFFFDGGGGGF9GFFF9DF5GF9GGGGGEFGGFEGGEGGFGGGGGGGGGGGFFFFGGGGGGGF9GFFEGGGGGG@GGGGFF+GGGGGGFGGGGGGGGGGGDGGGGGGFDGGGFFGGGGGGGGCGGGGGGGF9GGGGGGGGGGGGGCC@CC
@BBCR 64707
TGGGGAATATTGCACAATGGGGGAAACCCTGATGCAGCAACGCCGCGTGAGTGAAGAAGTATTTCGGTATGAAAAGCTCTATCAGCAGGAAAGAAAATGACGGTACCTGATTAAGAAGCCCCGGCTAACTACGTGCCAGCAGCCGCGGTAATACGTAGGGGGCAAGCGTTATCCGGATTTACTGGGTGTAAAGGGAGCGTAGACGGTTTTGCAAGTCTGAAGTGAAAGCCCGGGGCTTAACCCCGGGACTGCTTTGGAAACTGTAGGACTAGAGTGCAGGAGAGGTAAGTGGAATTCCTAGTGTAGCGGTGAAATGCGTAGATATTAGGAGGAACACCAGTGGCGAAGGCGGCTTACTGGACTGTAACGGACGTTGAGGCTCGAAAGCGTGGGGAGCAAACAGGATTAGATACCCT
+
FGE8CCFGFFGFGGGECFCGFFEGGGGGGFFGGFGGFGGFGEG@FGGFGGGCFFGGGDGGGGGGGGGC@DFCFGGGGFGGGAFFCFGGFCFGGGGG<GGGGGGFGGGAEFGFFGGDCFGGGE=GGGFFGGGGFEFGGGGG8FFGEFAFFF<FGGGGGGGD>:CEC?EF+<@FGF7EC@EFEG(FGG9FFFFGGGGGEGCEGGC?F>CGCGGEGGC9GDFGFFFFEEF?FFGGGGGGGGGGGF7EGGEFFFGGFGGGF@EC?FGFGFAEC>CFGEEGGGGGGGGGFDCGGGGGGGFFDEFE?9GGGGGGGGFFFC:E?FCFFFEFFFGGE<BFGFGF?GGGGGC7GF@GEGGGGGFECGGGFFF@EGF@7GFGGFFGGGGF@CFFGGGGEFGGGGGGGDDFFGGGGGGGFE9CCCCC
@BBCR 115
TGGGGGATATTGCACAATGGGGGAAACCCTGATGCAGCGACGCCGCGTGAGGGAAGACGGTCCTCTGGATTGTAAACCTCTGTCTTCGGGGACGAAACGAGACGGTACCCGAGGAGGAAGCCACGGCTAACTACGTGCCAGCAGCCGCGGTAATACGTAGGTGGCAAGCGTTGTCCGGAATTACTGGGTGTAAAGGGAGCGTAGGCGGGCAGGCAAGTCAGGCGTGAAATATATCGGCTCAACCGGTAACGGCGCTTGAAACTGCAGGTCTTGAGTGAAGTAGAGGTTGGCGGAATTCCTAGTGTAGCGGTGAAATGCGTAGATATTAGGAGGAACACCAGTGGCGAAGGCGGCCAACTGGGCTTTTACTGACGCTGAGGCTCGAAAGTGTGGGGAGCAAACAGGATTAGATACCCT
+
FFGGGGGGGGGGGGGGGGGGGGGGGGGGGGGGGGGGGGGGGGGGGGGEGGGGGGGGGGGGGGGGGGGGGFGFFEGFGGGFEGGGGGGGGGGGGGGGGGGGGGGEEEGEEGFGGGCFGGGGGGGGGGGCFFFGGGGGGGGGGFGGGG@GG6EGGGFGGFBFGCFGGGG@G0GEGG>FGGECEEF9FEGGCFECFGFFE=EEEE.GGE@>E5>CC:FEE=+CGGGGC8GGFFGFG>F>5D;CG=FGFC=+GF@9CCDFFGFFFFGGFGGG?EFGG>FFFFEF;FD.F=GGGGGGFGGGGGGGFGFGGGGGGGFGGGGEGFFGGGGGGGGGGGCGGFEFGGGGGGGGGGGGGGGGGFAEGGGGGGGGGGGFGGGGGGGGGGGGGGGGGDFGGGE>GGGGGGGGGGGGGGGGFF8GCCCCC
@BBCR 116
TAGGGAATCTTCCACAATGGACGCAAGTCTGATGGAGCAACGCCGCGTGAGTGAAGAAGGTCTTCGGATCGTAAAACTCTGTTGTTAGAGAAGAACACGAGTGAGAGTAACTGTTCATTCGATGACGGTATCTAACCAGCAAGTCACGGCTAACTACGTGCCAGCAGCCGCGGTAATACGTAGGTGGCAAGCGTTGTCCGGATTTATTGGGCGTAAAGGGAACGCAGGCGGTCTTTTAAGTCTGATGTGAAAGCCTTCGGCTTAACCGGAGTAGTGCATTGGAAACTGGAAGACTTGAGTGCAGAAGAGGAGAGTGGAACTCCATGTGTAGCGTTGAAATGCGTAGATATATGGAAGAATACCAGTGGCGAAAGCGGCTCTCTGGTCTGTAACTGACGCTGAGGTTCGAAAGCGTGGGTAGCAAACAGGATTAGATACCCT
+
GEEGGGGGGGGGGGGGGGGGGGGGGGGGGGGGGGGGGGGGGFCGGDFECFGGFFGGGGGGFFCGECEGGCCFGFGGF@EEEAFG@@EFGGFGGGG<FFEGGGGGGGGGGGGFFGEGGG9FEFGFFFFEGGFFDFFGFGDFGGGF?FCFEGE=FD9FGEFGGFGGGGGGGF:FFFCFEF?FACGGFGGGGFG7FFC?=CFFEGFF<C@GFEF::8=FGGFCF@FGGGFEC>CCGGFFGGGFGFC:AGCFFFFFFGEFFB;GGFCGGG@EBC>=<FEFECFEGE=FCEFFA,@<,GGGGA8GFGF;GCF9EF<F9FEFFFAFGGCGGGFEB8@?F5BE9@:CB7AF@6,A,C,FGFGFE9CFGFC,CGF@EFC,:EFFDBAEFFF@EFGGGGGGFFB8BGF@E,EFGGEF8FCCBFF8F9E9GE<9AFGGFCGGGGGGCCCCC
@BBCR 117
TGGGGGATATTGCACAATGGGGGAAACCCTGATGCAGCGACGCCGCGTGAGGGAAGACGGTCCTCTGGATTGTAAACCTCTGTCTTCGGGGACGAAACGAGACGGTACCCGAGGAGGAAGCCACGGCTAACTACGTGCCAGCAGCCGCGGTAATACGTAGGTGGCAAGCGTTGTCCGGAATTACTGGGTGTAAAGGGAGCGTAGGCGGGCAGGCAAGTCAGGCGTGAAATATATCGGCTCAACCGGTAACGGCGCTTGAAACTGCAGGTCTTGAGTGAAGTAGAGGTTGGCGGAATTCCTAGTGTAGCGGTGAAATGCGTAGATATTAGGAGGAACACCAGTGGCGAAGGCGGCCAACTGGGCTTTTACTGACGCTGAGGCTCGAAAGTGTGGGGAGCAAACAGGATTAGATACCCT
+
DGGGGGGGGGGGGGGGGGGGGGGGGGGGGFGGGGGGGGGGEGGDGGGGGGGGGGGGGGGGGGGGGGGGGGGGGGGGGGGGGGGGGGGGGGGGGGGGGGGGGGGGGGGGFGGGFGDFGGGGGGGG?GGGGGGGGGGGGGGGGGGFGGGG>C?F<<GGGAGGGFGGGGGGGGGGEGFGGCC-CC9FFGGGGGFFGFGGECDEGGCCGGFCGGGGGEFGGGDFGFFEGGGFFGGGGFGGFCGFFCGGFGFFFG:GEEEBGGGGFFD<>=GFF8FGGGGFF<CF<GGGGFGGGGGGGGGGGGFGFGGGGGGGGGGGGDGEGGGGGGGGGGGGGGGGGEFGGGGGGGGGGGGGGGGGGGGGGGGGGGGGGGGGGGGGGGGGGFGGGGGGGGGGGGGGGGGGGGDGGGGGGGGGGGFGCCCCC
@BBCR 118
TGGGGAATATTGCACAATGGGGGAAACCCTGATGCAGCAACGCCGCGTGAGTGAAGAAGTATTTCGGTATGTAAAGCTCTATCAGCAGGGAAGATAATGATGGTACCTGACTAAGAAGCCCCGGCTAACTGCGTGCCAGCAGCCGCGGTAATACGTAGGGGGCAAGCGTTATCCGGATTTACTGGGTGTAAAGGGAGCGTAGACGGCGCAGCAAGTCTGATGTGAAAGGCAGGGGCTTAACCCCTGGACTGCATTGGAAACTGCTGTGCTTGAGTGCCGGAGGGGTAAGCGGAATTCCTAGTGTAGCGGTGAAATGCGTAGATATATGGAAGAACACCAGTGGCGAAAGCGGCTCGCTGGTCTGTAACTGACGCTGAGGTTCGAAAGCGTGGGTAGCAAACAGGATTAGATACCCT
+
EFECFGGFFGGGGGGGGGG@AFGGGGGDFGGFCGFGFGGGGGGFGGGBCEGFFFFFDGGEFFGGCFG7FFEGGGGGG9EFGGCFGGGGGGDFFGGGGFGGFFGEGGGFG,B?FGGGGGCFFG:FFDGGGGGF@8:FFGDFGGGGGGGGEEEEGGC@A:FCCFGGG5CC<@CCFGGGGC?CFGFFGGF*FFFGG@=5F7FEE:CFGG*:883EG8A=9E5C@CFGFGCE7FGGFCC>C+CCF-?>%EGGGFFGGGGGG?FCG*GF8=;E?BA.C67GGGGGDFGGGEF:EA,FF@GGGCCCFDDGGGGGFGF?::EDFGGGFCGFFFEFCGGFGEGFGEF7GCGGGGGGGGF7F@7,FGFEFFFF9GEEGGGGGGGGGGGGGGFEGGGGGFCGGGGGFGFGFCGGCGGFF,ECBCCC
@BBCR 119
TGGGGGATATTGCACAATGGGGGAAACCCTGATGCAGCGACGCCGCGTGGAGGAAGAAGGTTTTCGGATTGTAAACTCCTGTCGTTAGGGACGATAATGACGGTACCTAACAAGAAAGCACCGGCTAACTACGTGCCAGCAGCCGCGGTAAAACGTAGGGTGCAAGCGTTGTCCGGAATTACTGGGTGTAAAGGGAGCGCAGGCGGGAAGACAAGTTGGAAGTGAAATCTATGGGCTCAACCCATAAACTGCTTTCAAAACTGTTTTTCTTGAGTAGTGCAGAGGTAGGCGGAATTCCCGGTGTAGCGGTGGAATGCGTAGATATCGGGAGGAACACCAGTGGCGAAGGCGGCCTACTGGGCACCAACTGACGCTGAGGCTCGAAAGTGTGGGTAGCAAACAGGATTAGATACCCT
+
FGGCBFFEGGGGGGGFGGGFGGGGGG?FEGGGGGGGGGGGGC@EGGGGCFFGGFFGGGGGFFBCGGGGG?FGGGGGGGGGGFFFGCFGGGGGGGGGGGGGGGCGCEFCFGGGFGGGGCC@EFEGGEGGC,D:CFCF:FGGGGGGGGGG@CCFGGGFGGGGGGGGEEFGFFEFFGGGGGDCFGFGFD>CBCFFFFDGGGGCFGGGG5GEGC<EDGG@@EFGGG6CGGGFGFCCF?FFFCGGG#CGFGCFGE?FFB>AGGGFFDC@BFG<?DADCFF::GGGGFFGGGGGGGGGGGGGGGGFGF>GGGGGGGGGGGGGDC<;E7GFCGGGGGGGGGGGGGFF:DGGGGDGGGGGGGGGGGFFF8FGGGEGGGEGCGGGGEDDGGGFGGGGGFFFGGGGGFGFGGGFCGFGFCGCCCCC
@BBCR 120
TGGGGAATATTGCACAATGGGGGAAACCCTGATGCAGCAACGCCGCGTGAGTGAAGAAGTATTTCGGTATGTAAAGCTCTATCAGCAGGAAAGAAAATGACGGTACCTGACTAAGAAGCCCCGGCTAACTACGTGCCAGCAGCCGCGGTAATACGTAGGGGGCAAGCGTTATCCGGATTTACTGGGTGTAAAGGGAGCGTAGACGGATTAGCAAGTCTGATGTGAAAGGCAGGGGCTCAACCCCTGGACTGCATTGGAAACTGCCAGTCTTGAGTGCCGGAGAGGTAAGCGGAATTCCTAGTGTGGCGGTGAAATGCGTAGATATTAGAAGGAACACCAGTGGCGAAGGCGGCTTACTGGACGGCAACTGACGTTGAGGCTCGAAAGCGTGGGGAGCAAACAGGATTAGATACCCT
+
GFGGGFGFGGGGGGGGGGGGGGGGGGGGGGGGGGGGGGGGGGGGGGGGGGGCFFGGFGGGGGGGGGGGGGGGGGGGGGGGGGGGGGGGGDFGGGGGGGGGGGGGGGGGGGGGGGGGGGGGGG4GGGGGGGGGGGGGGGGGGGGGGGGGEEECDBFFFGGGGGGGGGFGGGGGGGGGGGFGFGFGGGFEFGGFGGGGGGGEGG7EEGCCFDFGGGGFD<E@GGGGGGGCFFCGFFGGFGDFFFDFFGCGFFFGF9FFFCFFFGG@=GFFGFGEGGFAF7FC<=FGF>FCGGGGGGGF@BE<GEFF7GGGGGGGGGGDFAGGGGGCFAFAFGGGGGFDGF8FGGGGGGDGGGGGGGFGGEGGF:9GGGGGGGGGGGGGGGGGGGGGGGGEFAGGGGFAGFGGGGGGGFGGGFGCCCCC
@BBCR 71705
TAGGGACTCTTAGGCAATGGACGAAAGTCTGACCGCGCAACGCCGCGTGAGTGAAGAAGGTTTTCGGATCGTAAAACTCTGTTGTTAGAGAAGAACAAGGATGAGAGTAACTGTTCATCCCTTGACGGTATCTAACCAGAAAGCCACGGCTAACTACGTGCCAGCAGCCGCGGTAATACGTAGGTGGCAAGCGTTGTCCGGGTTTATTGGGCGTAAAGCGAGCGCAGGCGGTTTCTTAAGTCTGATGTGAAAGCCCCCGGCTCAACCGGGGAGGGTCATTGGAAACTGGGAGACTTGAGTGCAGAAGAGTAGAGTGGAATTCCATGTGTAGCGGTGAAAGGCGTAGAGATATGGAGGAACACCAGTGGCGAAGGCGGCTCTCTGGTCTGTAACTGACGCTGATGCTCGAAAGCGTGGGGAGCAAACAGGATTAGATACCCT
+
ECCFCC8@FEE,CFDF<EFFGG7FEF@,<CEGGGG+@@E@FC7F+C@C@FG,,?9EFCCC=CF7CCCGGCFEEGGGCG<FAFC9EFGFFF5FFG=8FD,<B98:,BA5?E,@F?F,5<FFDDGFFGGGEGGGFFC,33@=B,,:,D<F7FEGFFGF@CFGGCGG78<3@7@FGG*=B,@CFF@B,3*3CCC=:C8=FF,=6#<38?1FG=G9E';F<C8>0:5C515:*@GE<C<*>3CE=C<:>;@56A#CCC&CDGDAFF:7F:@3+GGEBFA<FF9GFFC,BE<,AFFF@F8,FAB4,,CCEE??B,,,GGF?,<9GEC@FFGF@@8EFFDEF?F=++7CEE:,9F?C,<9CGFFGF<CCFF:DDGGCFFB7,,FGGGFF,F9CGFGFF:@CGGFFFE6+F<DB,8@7GGGE@CFF9FFAFFAE9GGFFGFCFCCBCC
@BBCR 122
TAGGGAATCTTCCACAATGGACGCAAGTCTGATGGAGCAACGCCGCGTGAGTGAAGAAGGTCTTCGGATCGTAAAACTCTGTTGTTAGAGAAGAACACGAGTGAGAGTAACTGTTCATTCGATGACGGTATCTAACCAGCAAGTCACGGCTAACTACGTGCCAGCAGCCGCGGTAATACGTAGGTGGCAAGCGTTGGCCGGATTTATAGGGCGTAAAGCGAGCGCAGGCGGTTTGATAAGTCTGAAGTTAAAGGCTGTGGTTCAACCATAGTTCGCTTTGGAAACTGTCAAACTTGAGTGCAGAAGGGGAGAGTGGAGTTCCATGTGTAGCGGTGAAATGCGTAGATATATGGAGGAACACCGGTGGCGAAAGCGGCTCTCTGGTCTGTAACTGACGCTGAGGCTCGAAAGCGTGGGGAGCGAACAGGATTAGATACCCT
+
GGFCEFDFFGFGFGFFCFGGGGGGGCEEC9EFFGGFGGFF,@:FEGGFF7:FFFF,:CFGGGGGGGGGDE?FFF<F<CFGGGGGGGGGGFFEGGFFBFFCF+:?9FGFFFFFFABED9,@EFGGDFFFCCDECFGG,E<EFGCDDFFF7E+F@B,3,CACF<EA7DCCFCGGD:>FFEDG,?<FF>*<<FCG>DEG#?CBFBAA;CF#2?CE=CCF=FFEGCCCE:8=5EGD@8:EC@CCE9>/F:,/,;FFDF,#>8.:#,0FE=DCGD>9:+DDC,FEDF9FFGFB9=FCDB,,A8DE99ECGGFFB5E9GFECDFCFGFGFGFGECGGFGGGFGFEC=9B=,AFFFF<FFCFFECDGF7FGGGGFGF:CBBGDCDC<DDGGGGFGGFEGGGCGFGGGFGGFGFFF7ECGDGGGGGDGGGGGGGFDFFFGFFEBCCCB
@BBCR 52612
TAGGGAATCTTCCACAATGGACGCAAGTCTGATGGAGCAACGCCGCGTGAGTGAAGAAGGTCTTCGGATCGTAAAACTCTGTTGTTAGAGAAGAACACGGGTGAGAGTAACTGTTCATTCGATGACGGTATCTAACCAGCAAGTCACGGCTAACTACGTGCCAGCAGCCGCGGTAATACGTAGGTGGCAAGCGTTGTCCGGATTTATTGGGCGTAAAGGGAACGCAGGCGGTCTTTTAAGTCTGATGTGAAAGCCTTCGGCTTAACCGGAGTAGTGCATTGAAAACTGGAAGACCTGAGTGCAGAAGAGGAGAGTGGAACTCCATGTGTAGCGGTGAAATGCGTAGATATATGGAAGAACACCAGTTGCGAAAGCGGCTCTCTGGTCTGTAACTGACGCTGAGGTTCGAAAGCGTGGGTAGCAAACAGGATTAGATACCCT
+
GGGGGFFCEGGGGGGFFGFFGGGGGGGGGGGGGGGGGGGFECFECGGFEGGCFGGCFGG@EDFFGGGDGGGFGGGGGGGGGGGGGGFGCFGGGGGGGGGFDGGGGFGGGG9EG<9FF9FAFEFGGGGGGGFDCDDG8DFGFGGFCFGEGC@FFGFGGGFDFGGG<FGFG5>GGCF:6D<:FFGGGGGGG=7<<FD53GFF?;EGFGGGFFGFFFFGGGGDG>FG>ECGGEGC8;CGFECD@FDECECFGF??@8CC7C=8CGGFGEEFGFGGGFDCAGFGGFF@FE9DFCFA56,DA,E@FFC4BEEB?BFCFFCEFGGFE?DGGFEF@++@,FDAF:?7GEFE;E5,,FCA6<EDECC@CAGFF@,>FEC7FECFC,FC6,FGFDGFCCGFGDGGGGFFF<@CC8GGGGGGGGGGGGFGGGGGFFCEFEGGGGGGCCCCC
@BBCR 124
TGAGGAATATTGGTCAATGGGCGAGAGCCTGAACCAGCCAAGTAGCGTGCAGGAAGACGGCCCTATGGGTTGTAAACTGCTTTTATAAGGGAATAAAGTGAGTCTCGTGAGACTTTTTGCATGTACCTTATGAATAAGGACCGGCTAATTCCGTGCCAGCAGCCGCGGTAATACGGAAGGTCCGGGCGTTATCCGGATTTATTGGGTTTAAAGGGAGCGTAGGCCGGAGATTAAGCGTGTTGTGAAATGTAGACGCTCAACGTCTGCACTGCAGCGCGAACTGGTTTCCTTGAGTACGCACAAAGTGGGCGGAATTCGTGGTGTAGCGGTGAAATGCTTAGATATCACGAAGAACTCCGATTGCGAAGGCAGCTCACTGGAGCGCAACTGACGCTGAAGCTCGAAAGTGCGGGTATCGAACAGGATTAGATACCCT
+
GGFGGGGGGGGGGGGGGGGGGGGGGGGGGFFFGGGGGGEFFFFGGGGEEGGGGGGGGDCFEGGGFFF<FGGGGGFFFGGFEDGFGGGGGGGGGGGGGGGGGFFE?@BAE@FFGGGACGDGFGGFGFG,CFDGGGFGGEGGGGGGGGGGCEFC<FFGGGGGGGGGECF7FE>FGCFCGEG??9FGCE>DGGGGGGG)3C?:FFCGGGGGAFGGGC;FGCEEEGE>GGD=F@B<CGGGGFGGGGFDFFC7<EF@:?=FFGCD@EF>FBC@FFFFFCEDGFFDDEA?GGGFDFD9D6+GFEE59EAFGGFFFBF97@EF=AFFGEF=8+CFAGGGFFEGGGGGGGF@FFFFGGFFFGEDGGF@GGGDF<CC,GGFA9<FE8GGGGGFEGFGE7GGGDEFGGDGGGFG@@GFFCGFFCGGGGGGGFGGGFGGGGFBCCCC
@BBCR 125
TGAGGAATATTGGTCAATGGGCGAGAGCCTGAGCCAGCCAAGTAGCGTGCAGGATGACGGCCCTATGGGTTGTAAACTGCTTTTATAAGGGAATAAAGTGAGTCTCGTGAGACTTTTTGCATGTACCTTATGAATAAGGACCGGCTAATTCCGTGCCAGCAGCCGCGGTAATACGGAAGGTCCGGGCGTTATCCGGATTTATTGGGTTTAAAGGGAGCGTAGGCCGGAGATTAAGCGTTTTGTGAAATGTAGACGCTCAACGTCTGCACTGCAGCGCGAACTGGTTTCCTTGAGTACGCACAAAGTGGGCGGAATTCGTGGTGTAGCGGTGAAATGCTTAGATATCACGAAGAACTCCGATTGCGAAGGCAGCTCACTGGAGCGCAACTGACGCTGAAGCTCGAAAGTGCGGGTATCGAACAGGATTAGATACCCT
+
,CFFGG8EEFGGCCFGGGGCCFGGGGGGGG@FFDGGGGGGFEFGFGGGGGGGGGEFFGGGGGGGGGGFGA,CGGGGGGGEEGDGGGGGGGGEEFGFFCGGGGGGGGABFGGGGGGFFCF<FG9?FG<EGA9FFDFFGFFFG<F;F<FFDGFFGGGGG4F7D@EFE>FDCFEA@F>FGGCD9>@FECFGGEBFFGFGCECFGFGGGGGFGFGG?9FFGGGFEFC?FEDCCEGEFGECC9#GGGGGGGFGGGCFFFGCFFDCECF,CAAGBF7ECCGFFFFG<G4FFED@C,8,EGGGGFGFACF<GGGEGFBBFEBEGGGEEEC8+:@,E5,9GFEF??9C,GGGGGFEGGDGGGF@B7FF@EDGGFE8GGGFGFEEGGFC++FE<<GGGGGGGGGFD@CFFC9GFFFC:@GGCFFGGGFFCFDGGGGFGFFB6<CC
@BBCR 126
TAGGGAATCTTCCACAATGGACGCAAGCCTGGTGGAGCAACGCCGCGTGAGTGAAGAAGGTCTTCGGATCGTAAAACTCTGTTGTAAGAGAAGAACACGAGTGAGAGTAACTGTTAATTCGATGACGGTATCTAACCAGCAAGTCACGGCTAACTACGTGCCAGCAGCCGCGGTAATACGTAGGTGGCAAGCGTTGTCCGGAGTTATTGGGCGTAAAGGGAACGCAGGCAGTCTTTTAAGTCTGATGTGAAAGCCTTCGGCTTAACCGGAGTAGTTCATTGGAAACTGGCAGACTTGAGTGCAGAAGAGGAGAGTGGAACTCCATGTGTAGCGGTGAAATGCGTAGATATATGGAAGAACACCAGTGGCGAAAGCGGCTCTCTGGTCTGTAACTGACGCTGAGGTTCGAAAGCGTGGGTAGCAAACAGGATTAGATACCCT
+
GGGGGGGGGGGGDCFGGGGG9FGCFGC,DFG,6;FGGGGGGGGGGGGGGGGGGGGGGGGGDFGGGGGGGGGGGGGGGGGGGGGGG,EFDEFGGGGG?EF+4BBECEFGCGEEF<F,,5:ED,,?CBFGDFFFGG9,BAD8FDF,>CGGGGGGGFFACF8BFGGG7DFFGGDGG*>FEFFGGCCCEFGGGFFG@FG,@CGDE>#CCFGGGGG5B0<FFCFE88;?E9FG=CGF,C@CGG6CFEFGFEF7AFFFGF@FGB>FEEBCF$5C@>D><,D5F9GGGGGGFFEF4,GGFEGGGGCGGGGGGDGGGF9FAGGGGFB,GF?GGGGGGGGGGGGGGGGGGGGGGFFFGGGGGFC,EDGGGGGGGGGGCGGFCGGGGGFEGGGGGDFAFDGGGGGFCCGGGGGGGGGGGEGGFDGGEGFGFF9GGGGGGFFFAFCGCC@CC
@BBCR 127
TGGGGAATATTGCACAATGGGGGAAACCCTGATGCAGCGACGCCGCGTGGAGGAAGAAGGTCTTCGGATTGTAAACTCCTGTTGTTGAGGAAGATAATGACGGTACTCAACAAGGAAGTGACGGCTAACTACGTGCCAGCAGCCGCGGTAAAACGTAGGTCACAAGCGTTGTCCGGAATTACTGGGTGTATAGGGAACGCAGGCGGTCTTTTAAGTCTGATGTGAAAGCCTTCGGCTTAACCGGAGTAGTGCATTGGAAACTGGAAGACTTGAGTGCAGAAGGGGAGAGTGGAACTCCATGTGTAGCGGTGAAATGCGTAGATATATGGAAGAATACCAGTGGCGAAAGCGGCTCTCTGGTCTGTAACTGACGCTAAGGTTCGAAAGCGTGGGTAGCAAACAGGATTAGATACCCT
+
FGGGG,CFEFGGGGGGGGGGGGGGGGGGGGGGGGGGGGFGGGGGGGGGGEGGGBFGGGGGGGGGGGGGGEGGGGGGGFGGGGGGGFGGFFGGGGGGGGGFCCCCBFGGGGGGGFFGGGDFGGGGGGGGGGGGGGGGGGBFFGGGGGGGGGGGGGGEFFGF,##@GGGGGGEGGGGFCFGFGGGGGGFGGGBFGGGGFGGGDGGGGGFFGGGFGFGGFEGGGGGGGGGGGGGGGGGFGCGGGGFGFGGF?CFFGGGGFFGGGGGECGGFF<DGGGFGGFCFCGGGGGGGGGGFFFGGGFGGGGGGGGGGFFAFGEF@F<GGGGGGGGGGGGGGCCFFGFGCCGGGGGEGGGGGGF@GGGGGGGGGGGGGGGGGGGGGGGGGGGGGGGGGFE<GGGGGGGGGGGGGGGGGGGGCCCCC
@BBCR 128
TGGGGAATATTGCACAATGGGGGAAACCCTGATGCAGCGACGCCGCGTGGAGGAAGAAGGTCTTCGGATTGTAAACTCCTGTTGTTGAGGAAGATAATGACGGTACTCAACAAGGAAGTGACGGCTAACTACGTGCCAGCAGCCGCGGTAAAACGTAGGTCACAAGCGTTGTCCGGAATTACTGGGTGTATAGGGAACGCAGGCGGTCTTTTAAGTCTGATGTGAAAGCCTTCGGCTTAACCGGAGTAGTGCATTGGAAACTGGAAGACTTGAGTGCAGAAGGGGAGAGTGGAACTCCATGTGTAGCGGTGAAATGCGTAGATATATGGAAGAATACCAGTGGCGAAAGCGGCTCTCTGGTCTGTAACTGACGCTAAGGTTCGAAAGCGTGGGTAGCAAACAGGATTAGATACCCT
+
CFGGGDEGGGGGGGGGGGGGGGGFFGGGFGGCFGGFFGFGGGGGGGGCGGEGGGGGCGGGCFGGGGGFGGDFGGGGGGGGGEGGGGCEFGGGGGGG<EGGGGGEFGDGGGGAFFG?F@>FFGGFEGGGG9,8CB8BFCFGGGGG@FGG@CCAFG1=>CC>?C@FC:FGFD/0GFEGGFEGGGGGG<CEFF<CGFFGG4@,EED<:E:;CGGGGFDGFEGGFF<FFGGFGBECFEGFDCFF?CC<<FDDFF@@9CGFDC@FDFFFGEE9GGFF@29'GGGGFEFGGFFFFEA,FGFFFB?GFCECDGGFDGFEC,DGGFGFGFFCGGGGGGGFGGGGGGGCGGFGF7GGEFECC8FFGGFFFFFGGGGGGFEGGGGGGGGGGGFGF>GGGGFFFFGGFGGGGGGGGGECGGGCCCCC
@BBCR 129
TGGGGAATATTGGGCAATGGGGGAAACCCTGACCCAGCAACGCCGCGTGAAGGAAGAAGGCCTTCGGGTTGTAAACTTCTTTTACCAGGGGCGAAAGAAATGACGGTACCTGGAGAAAAAGCAACGGCTAACTACGTGCCAGCAGCCGCGGTAATACGTAGGTTGCGAGCGTTGTCCGGATTTACTGGGTGTAAAGGGCGTGTAGCCGGGAGGGCAAGTCAGATGTGAAATCCACGGGCTTAACTCGTGAACTGCATTTGAAACTGTTCTTCTTGAGTATCGGAGAGGCAATCGGAATTCCTAGTGTAGCGGTGAAATGCGTAGATATTAGGAGGAACACCAGTGGCGAAGGCGGATTGCTGGACGACAACTGACGGTGAGGCGCGAAAGCGTGGGGAGCAAACAGGATTAGATACCCT
+
GGG<F@CFFFGGGGGGGGGGGGGGGGGGGFFGGGGGGGFGGGGGGGGGGGGGGGGGGFGGFFFGGGGGGGGGGGGGGGGGGGGFGGGGGGGGGGGGGGGGGGGGGGGGGFFFGGGGGFGGGGGGGEFGGGFGGGGG>><>FGGGFGFGGGGGGGGGGGC:/FEGGGG=GG>DDGGGGGGGGFFGGCCFF<:CGGGFCGGGGGGGCCGGGGFFCGCGGGFCGGFGFGGGGGGEFCGGGGGGDCDCGFGGGGGFFGGFFFEC<FCF71ACDGBGGFEBD<EGGG<GGFGGFDGGGGGGGGD@E8FGGGGGFCEFGGFDGGGGGGGGFCFGGGGGGGGGGGGGGGGGGGGGGGGGGGGFGGGGGGGFFFFGGGGGGGGGGGGGGEGGGGGGGGGGGGGGGGGGFGGGGGGGDGGGGGCCCCC
@BBCR 130
TGGGGAATATTGCACAATGGGGGAAACCCTGATGCAGCGACGCCGCGTGAGCGAAGAAGTATTTCGGTATGTAAAGCTCTATCAGCAGGGAAGAAGAATGACGGTACCTGACTAAGAAGCACCGGCTAAATACGTGCCAGCAGCCGCGGTAATACGTATGGTGCAAGCGTTATCCGGATTTACTGGGTGTAAAGGGAGCGCAGGCGGTGCGGCAAGTCGGATGTGAAAGCCCGGGGCTCAACCCCGGTACTGCATTGGAAACTGTCGTACTAGAGTGTCGGAGGGGTAAGTGGAATTCCTAGTGTAGCGGTGAAATGCGTAGATATTAGGAGGAACACCAGTGGCGAAGGCGGCTTACTGGACGATAACTGACGCTGAGGCTCGAAAGCGTGGGGAGCAAACAGGATTAGATACCCT
+
EF8FGFGGGGGGGGGGGGGGGEGGGGGFGGGGGGGGGG@CGEGEGGGGGE,,CF7@CEG5F<CFGGG+4FFFGGGAFGFFEGDD9=EEGD?F@FGCF@DGG?FEGGCG@FDG9?<AEFGGGFC82FCCCFGFF7(1><FGFGGCGG:EGEGGCFBF?CCFEFFDFFGFGGBFGGEFCFC<@GGCFGF31:FGGGFGFGGCEG@ECEECEGGGCCAC9A#B<GFFBE>EGCCCF@EGF7CFB@.G>CDDFFFGEADAF:CEBFFF7@GFFFB9FFGF>>++BGFGEF9EEF9GGFFEEE9A?GGGCGGGGGGFGGGEFCFF9GGGFF9GFGGFGGFGEGGCDGEGGGDGGGGGGGGGGGGGGF<@EGGGGGGGGGGGGGGGGGGGGGGFCF<GGGGGCGCFEGFGGGGGGGFFCCCCC
@BBCR 131
TGGGGAATATTGGGCAATGGGCGCAAGCCTGACCCAGCAACGCCGCGTGAAGGAAGAAGGCTTTCGGGTTGTAAACTCCTTTTGTCAGGGACGAGTAGAAGACGGTACCTGACGAATAAGCCACGGCCAACTACGTGCCAGCAGCCGCGGTAATACGTAGGTGGCAAGCGTTGTCCGGATTTACTGGGTGTAAAGGGCGTGTAGCCGGGAGGGCAAGTCAGATGTTAAATCCACGGGCTCAACTCGTGAACTGCATTTGAAACTACTCTTCTTGAGTATCGGAGAGGCAATCGGAATTCCTAGTGTAGCGGTGAAATGCGTAGATATTAGGAGGAACACCAGTGGCGAAGGCGGATTGCTGGACGACAACTGACGGTGAGGCGCGAAAGCGTGGGGAGCAAACAGGATTAGATACCCT
+
GGFGG7CFFFGGG8FGFGGGGGDGGGGGGGGGGGGGGGFGFGGGGGGGGGFGGGGGGGGGEFGGFGGGGEC:@FGGGGGGGGGGGGGGGGGGGE+CEGGGFGFGGGGGFGGCFGCEGFGGGGGGGGDGCFGG?G8>F<F9D::DFFGGCGCGG@@FG<CFFFFGF8<GFGFFFEC@E?74=C:<#CEFGCFFBCEC:8CEG<FFC<CEGFGGGGFFCGGGG@B=79FFGGGEFEFEFDCCG>:EEB<FFFFFGGGEFGGF9FFEDDD?FDFC>=GC+C;EGGGFFGF<:7GGGGE@GDFAF9GGGGGGGGGGGGC@7EF<FGGGGFE9FFFDDGGGF<GE8DGEGGGGGEF@EGDGGFGGGGFGFEGCGGGGGGGGGGGGGGGGGGGGGGGGGGGGGGGFGGGGGGGGGGFFGCCCCC
@BBCR 55129
TGAGGAATATTGGTCAATGGGCGAGAGCCTGAACCAGCCAAGTAGCGTGCAGGATGACGGCCCTATGGGTTGTAAACTGCTTTTATAAGGGAATAAAGTGGGAGTCGTGACTCCTTTTGCAAGTACCTTATGAATAAGGACCGGCTAATTCCGTGCCAGCAGCCGCGGTAATACGGTAGGTCCGGGCGTTATCCGGATTTATTGGGTTTAAAGGGAGCGTAGGCCGGAGATTAAGCGTGTTGTGAAATGTAGATGCTCAACATCTGCACTGCAGCGCGAACTGGTTTCCTTGAGTACGCACAAAGGGGGCGGAATTCGTGGTGTAGCGGTGAAATGCTTAGATATCACGAAGAACTCCGATTGCGAAGGCAGCTCCCTGGAGCGCAACTGACGCTGAAGCTCGAAAGTGCGGGTATCGAACAGGATTAGATACCCT
+
A<FF@FGGGFFGGGGFGFGGGFGGGGGFFGFGFGGGGFFGFGFGGGEGG@C@FGGGF@EEEEGGDC<EGGGGGDGGGCFFFAFGGGGGGCFGFFGGGDGGGGGG+BFFEGGGGGGAFFGGGGF<EC?EC9FGGFFGGGFGDGGDC7FBFDGFF>8FFGG7,B@BFEGEEEDFGFFGGCE<:>DG>>F<FFFC@CFC*2FFGGGGGD<BACFGCGC<EEECCCDGEC;8EFEGEGGGGEC9CFECF?0BC=;D@7:A;0DC<FCGGGGGGFFCCEF;BB5EFDB6F@?EGFFC++7GGFE<FA?=++FF+FFE?,+GGD<BF<F>B>8C<AE9?AFFFE?;GFCFC<FC<FGEE?:@:@FDDGDGEECFCCGGGDB,CGGGGFC@FFEFFEEEGGGEFEDGGGFGDEC@+7F8GFGGGGGGGGGGGGGGGGFCCCCC
@BBCR 133
TGGGGAATATTGCACAATGGGGGAAACCCTGATGCAGCGACGCCGCGTGGAGGAAGAAGGTCTTCGGATTGTAAACTCCTGTTGTTGAGGAAGATAATGACGGTACTCAACAAGGAAGTGACGGCTAACTACGTGCCAGCAGCCGCGGTAAAACGTAGGTCACAAGCGTTGTCCGGAATTACTGGGTGTAAAGGGAGCGGAGGCGGGAAGACAAGTTGGAAGTGAAATCTATGGGCTCAACCCATAAACTGCTTTCAAAACTGTTTTTCTTGAGTAGTGCAGAGGTAGGCGGAAGTCCCGGTGTAGCGGTGGAATGCGTAGATATCGGGAGGAACACCAGTGGCGAAGGCGGCCTACTGGGCACCAACTGACGCTGAGGCTCGAAAGTGTGGGTAGCAGACAGGATTAGATACCCT
+
FGGFDGFGGGFGGFGGGGGFGGCEFEGGGGGGGGGCF?77FFD@7C@FCE:FCGF84F8FFGGGFDC7=F85FEFEGGFEDFFG,EFGDF<BFFCFGGFG9F7B?FF?FFFF@,:,B8><DFGDGGCGGGGGCDFFGGGGGGG<CEBF7:83<EGGGFB<>>:CAEG71=F<FFCCCE<GG9F=BCGEC?FCFFEFF>F#B<?DE<C>;<3;?CF9D=E@C38?F8F7<7F<FEECCFCGGGCGFFFFGFF=C;BFDDFGD@<D:=ECFAGCF@DEFC3,@BAFE:CC=FAB,,+GEEBE9,@++7C4,E:,7DDGFC9;GEFBEEC@GF<GCFAFCGGGF7C<AB:::+;<F9GGFC@C9@EFFCF,CCCCGFEEFF:8DBEED<7GDGGGFGGGGDGECF@C,,C,EFC,B6,<
@BBCR 51772
TAGGGAATCTTCCACAATGGACGCAAGTCTGATGGAGCAACGCCGCGTGAGTGAAGAAGGTCTTCGGATCGTAAAACTCTGTTGTTAGAGAAGAACACGAGTGAGAGTAACTGTTCATTCGATGACGGTATCTAACCAGCAAGTCACGGCTAACTACGTGCCAGCAGCCGCGGTAATACGTAGGTGGCAAGCGTTGTCCGGATTTATTGGGCGTAAAGGGAACGCAGGCGGTCTTTTAAGTCTGATGTGAAAGCCTTCGGCTTAACCGGAGTAGTGCATTGAAAACTGGAAGACTTGAGTGCAGAAGAGGAGAGTGGAACTCCATGTGTAGCGGTGAAATGCGTAGATATATGGAAGAACACCAGTGGCGAAAGCGGCGCTCTGGTCTGTAACTGACGCTGAGGTTCGAAAGCGTGGGTAGCAAACAGGATTAGATACCCT
+
GDCFGFFFCFGGGGGGGGFFFFEC@FDGGGGGGGGGGGGGGG>@CFDFGGGGGFFCFFFGGGGGFGE7@FGFGGGGGGGFGFFAFFG,?FGF8FG8=FF77?FFGGFFFGGGGFGGGGGGCEFCCFGEGGGGGGAFGGGCFDEGGGFFCEEC>FFGG7F<FGGFGGGGGGGGGG@FFDG@FFFDFFFGGGGGEFGGGGGEDGGGF:FE:FBBFGC>CF@FDGFD>GGGGGFEECFFG<FFD>9CGGGGGGGGGFG=GGGEEGGFGGGGGGGFDA:8GFGFF@DC7C??C,,C5,8GFFFFE9GGGGGGGFF?9C,FBFDFCF:B9BGGFEGDGGGGFCECGGGFGFEEFC<9GGFFFBFFFC@GGFGEC@6@CFEE@C,<@CEDFGDGGGFFGGGGGF@,E8GGGGGGGFGEGGGGGFF<ECCFEGGGFGGGGFFFB@,BA
@BBCR 49785
TGGGGAATCTTCCGCAATGGGCGCAAGCCTGACGGAGCAACGCCGCGTGAGTGAAGAAGGGTTTCGACTCGTAAAGCTCTGTTGTCGGGGACGAATGTCAGGACTCAAAATATGGGTTTTGAATGACGGTACCTGACTAAGAAGCCCCGGCTAACTACGTGCCAGCAGCCGCGGTAATACGTATGGGGCAAGCGTTATCCGGAATTACTGGGTGTAAAGGGTGCGTAGGTGGTATGGCAAGTCAGAAGTGAAAACCCAGGGCTTAACGCTGGGACTGCTTTTGAAACTGTCAGGCTGGAGTGCAGGAGAGGTAAGCGGAATTCCTAGTGTAGCGGTGAAATGCGTAGATATTAGGAGGAACATCAGTGGCGAAGGCGGCTTACTGGACTGAAACTGACACTGAGGCACGAAAGCGTGGGGAGCAAACAGGATTAGATACCCT
+
CFGGDGDGGFGFFGGDCFFFCF7CGGGGG@AFGGGGGGGGGFCEGGDGGG7FFGGGFGGEFGGGGGGGGGGCFFGFGGGGGGGFGGGGDGGE7FGGGEC99FEFFG?<,>=EDGGF>FFCGGGGGF=@@FGGGG9AFACFDF=F:DFDCEGFFFFGG?F<CC<FCC:A@FGC<>6GGF9C=3?#<CFGGGE>GEF;;C<@EBEB:C9>2@FGGDB@FDGGGC8EFDCEG?FGEGGFFDGCFCEGEGCFDCCFF<FFBDFFEEGFFC?#/8B,AAFFA8FFFFFGFEF9A8F=9,E<FFCDA8ADF,9?EFF:CEC=9FEFC,CCF?8FC+8@,,FE,,=CFF=CFFF<CC@GGDGFFF,AF@9GGGGGFFFEF@GCCGGGFGCFGGFACE9FFC99GGFGGCGFC@CGGGGCF:DGGGGGGGFDFCGGFFD@FFGFGCCCCC
@BBCR 74385
TGGGGAATATTGCACAATGGGCGAAAGCCTGATGCAGCAACGCCGCGTGAGGGAAGACGGTTTTCGGATTGTAAACCTCTGTTTTCGGTGACGAACAAATGACGGTAACCGAGTAGGAAGCCACGGCTAACTACGTGCCAGCAGCCGCGGTAATACGTAGGTGGCAAGCGTTATCCGGAATTACGGGGTGTAAAGGGAGCGCAGGCGGGATAGCAAGTCAGCTGTGAAAACTATGGGCTCAACCCATAAACTGCATTTGAAACTACTCTTCTTGAGTATCGGAGAGGCAATCGGAATTCCTAGTGTAGCGGTGAAATGCGTAGATATTAGGAGGAACACCAGTGGCGAAGGCGGATTGCTGGACGACAACTGACGGTGAGGCGCGAAAGCGTGGGGAGCAAACAGGATTAGATACCCT
+
GGGGGGGGGGGGAFGFGGGGGGGGGGGGGGGGGGGGGGGGGGGGGGGGGEEGDFFFGCGGEGEGGDGGGE?FFGGGFGG?GGGGFGGG=CGGGGGGGGGFG9FGGGFGGFGGGGFGGGGFGGGGGGGGGGG?G0DFFGGGGGGFGDDFFFGEGGGGGGGGGFGGGF:C@FEGGGFGGEFEGGGG$FGGGGGGGGGGEFGGEEEGEGGEE;;=@FGGGGGGGGGGGFGFFFFFGFGGF8FGGGF=DGFFGGGGGGGFFFGCCGFGGGF?FFGFGDDCDF9FGGGGGGGDEF=FFAFGGGGFGGGGFCGGEGE9GFGEGGGF9GGGGDGGGE?9GGGFGDGGGGDGGFGCCEFEFGGGGGGGGGG>GGGGFDGGGGGGGGGGCDGDGGGGGGGGGGGGGGGFFDGGGGGGGGGGGCCCCC
@BBCR 137
TGGGGAATATTGCACAATGGGGGAAACCCTGATGCAGCGACGCCGCGTGAGCGAAGAAGTATTTCGGTATGTAAAGCTCTATCAGCAGGGAAGAAGAATGACGGTACCTGACTAAGAAGCACCGGCTAAATACGTGTCAGCAGCCGCGGTAATACGTATGGTGCAAGCGTTATCCGGATTTACTGGGTGTAAAGGGAGCGCAGGCGGTGCGGCAAGTCTGATGTGAAAGCCCGGGGCTCAACCCCGGTACTGCATTGGAAACCGTCGTACTAGAGTGTCGGAGGGGTAAGTGGAATTCCTAGTGTAGCGGTGAAATGCGTAGATATTAGGAGGAACACCAGTGGCGAAGGCGGCTTACTGGACGATAACTGACGCTGAGGCTCGAAAGCGTGGGGAGCAAACAGGATTAGATACCCT
+
GGGGGGGG9FGGFEFGGGGGGGGGGGGFFFFGCGFGGF@FGGGGGGGGGGGCEGGGGGGC<ECFFGDBE+AFFGGAFFGGGGGGGCAFCGGGGGGGF=FEFFFEGGEGFGGGAFD8??FGGGFGGG+@FF@DFCFFE8FG<CCFE:>CEEEGFG;>FCFGGF9FC;:FE:C@DGCEEGFD:FFFEFGFFFFGCGCC<FGG=CFDGGCCEE<E::?CEC,C@<FCGGGGECEFCEGGGGGGEFDGDGEFFDGDDCGGGGGGFF@6'AAAGGG<F>GGECEGCGGFGGCDCGFEDGGGGGF=,GGGGGGGGGGGGGFEFB?GFGGECCGFGGCGGGGGGGGGGGGGGFGGGGGGGGGGGGGGGGDCGGGGGGGGGFFFAGGF<GGGGGGGGGGGGGFGGGGGFGGGGFDGGGFGCCCCC
@BBCR 138
TAGGGAATTTTCGGCGATGGGGGAAACCCTGACCGAGCAACGCCGCGTGAGCGAAGAAGGCCTTCGGGTCGTAAAGCTCTGTTGTAAAGGAAGAACGGCGCATACAGGAAATGGTATGCGAGTGACCGTACTTTACCAGAAAGCCACGGCTAACTACGTGCCAGCAGCCGCGGTCATACGTAGGTGGCGAGCGTTATCCGGAATCATTGGGCGGAAAGAGGGAGCAGGCGGCCGCAAGGGTCTGTTGTGAAAGACCGAAGCTAAACTTCGGTAAGCCATGGAAACCGAGCGGCTAGAGTGCGGAAGAGGATCGGGGAATTCCATGTGTAGCGGTGAAATGCGTAGATATATGGAAGAACACCAGTGGCGAAGGCGGCTACCTGGTCTGCAACTGACTCTGAGACTCGAAAGCATGGGTAGCGAACAGGATTAGATACCCT
+
,CFFGFFFCFFGGGG+7@,@CFF@FFGGCGGDCFEGCGGDGGG7>=>B@FGG@@BFECFEGCFFFFC=FFCFFACFC<FFAB,EB?FGGEFCFGGGCCFCFCCGC<D<7<DFGF9@FCG+3*36FFFGGGGGGG?CF;,DF:FCFFGDEECGGGCFGEB87<AEGGCEGD*<F:*;CFF8+3:*3<5@>:1C5**:;CE88188@FGGD8?:8)<;=CF?9;:E:=7:*::E>?8CC@AE;C,9,#A=CFECCCF;8>B@E2@>+/?@3-<+,8>5BGFB><F++83+C+A,95,8=>+@+==9FC,+====B,FE=CDFEC5::,F+=:=<AFFF@GEFBC,,<,:,,,,E<EFEFEC9C8EGFGGEAECF:7CECF<BE<@C6,GGFGEFF<@C9GFEFDC,:,FCC9F<E?FF@6,FEGGFFD<F9FFDGF<A,C@C
@BBCR 139
TGGGGAATCTTGCGCAATGGGGGGAACCCTGACGCAGTGACGCCGCGTGCGGGACGGAGGCCTTCGGGTCGTAAACCGCTTTCAGCAGGGAAGAGTCAAGACTGTACCTGCAGAAGAAGCCCCGGCTAACTACGTGCCAGCAGCCGCGGTAATACGTAGGGGGCGAGCGTTATCCGGAATGATTGGGCGTAAAGGGTGCGTAGGTGGCAGAACAAGTCTGGAGTAAAAGGTATGGGCTCAACCCGTACTGGCTCTGGAAACTGTTCAGCTAGAGAACAGAAGAGGACGGCGGAACTCCATGTGTAGCGGTAAAATGCGTAGATATATGGAAGAACACCGGTGGCGAAGGCGGCCGTCTGGTCTGTTGCTGACACTGAAGCACGAAAGCGTGGGGAGCAAATAGGATTAGATACCCT
+
GGGGDDGGGGGGGGGFFGGFFFGGGGGGGGGEGDGGGGFGGGGGGGGG7FGGGGDEGGGGGGGGGGGGGDGGFGGGGGGGGF<<CFGGGGGGGGGGGGFGGGGGGGGFGFGGGGGGDGGGCFDEGGE5CE?FCA@FFFGFDGGGGGCEGEGGCEFG:EEEGE9EE?E>?EAF@@CGGGC8CGGFEEEFECGGFEGF>D:F6:D@33FD<;GGFCGGGFE9C?FGDCGFGGGC@CFF5CGGFDGGFFGGGGDEDGGFCCDGGFGGF<FGGGGGGFAGGGFDGGGGFCEGGGDGGGFFGFGGCFGGGGGFGGFGGGGGGF9GGEGGGGGGGGFGGGGF7GGGGGGGGGGGGGGGGEGGGGGGGGGGGGGGGGGGGGGGGGEDGGGGGGGGGFFC8GGGFGGGGGGGGGGGFFFCCCCC
@BBCR 50015
TGGGGAATCTTCCGCAATGGGCGCAAGCCTGACGGAGCAACGCCGCGTGAGTGAGGAAGGGTTTCGACTCGTAAAGCTCTGTTGTCGGGGACGAATGTCAGGACTCAAAATATGGGTTCTGAATGACGGTACCTGACGAGGAAGCCACGGCTAACTACGTGCCAGCAGCCGCGGTAATACGTAGGTGGCGAGCGTTGTCCGGAATTATTGGGCGTAAAGGGAGCGCAGGCGGGAGGTCAAGTCTATCTTAAAAGTGCGGGGCTCAACCCCGTGAGGGGATGGAAACTGGTCTTCTTGAGTGCAGGAGAGGAAAGCGGAATTCCTAGTGTAGCGGTGAAATGCGTAGATATGAGGAGGAACACCAGTGGCGAAGGCGGCTTTCTGGACTGTAACTGACGCTGAGGCTCGAAAGCGTGGGGAGCGAACAGGATTAGATACCCT
+
GGGGGGGGGGGGGGGGGGGGGGGGGGGGGGGGGGGGGGGGGGFGGGGGGEGFGFGGGGGGGGGDGGDBCGGGGGGGGGGGGGGGGGGGGGGGGGGGGGGGGGGGFFEFGG,EDEGGGGGFGGGFGFFFFGGGFCCEFGGGDGGGGGG@EGGGGGGFFFDFGGGGGGGFFGGEGGGGE:?BF2CFG>GC,::8/FE<:E?FEGGGFG?<EFGGGGFEGFFFGFEEFGGGGEGGGGGF@CGFDFAGFF:ADFGGGFFGCEGFGGEDGDFF:>F=B:CF8FGGGGG?FDCCFA,GCGGGGGFFGGFFFGGGGGD7DGGGFFGGF@FGGGGDGGGGGGGGGGGGGFAFF9CGFC,FGFF9FCEECGGDGCGFDGGGGFCGGFGGGGGGFEGGFFCGGGFGGGGGGF@FGGFGGGGGGGGGGGGGGCGGGGGGGGFGGGFGCCCCC
@BBCR 141
TGAGGAATATTGGTCAATGGGCGGGAGCCTGAACCAGCCAAGTAGCGTGAAGGACGACGGCCCTACGGGTTGTAAACTTCTTTTATAAGGGAATAAAGTTCGCCACGTGTGGTGTTTTGTATGTACCTTATGAATAAGCATCGGCTAATTCCGTGCCAGCAGCCGCGGTAATACGGAAGATGCGAGCGTTATCCGGATTTATTGGGTTTAAAGGGAGCGTAGGCGGGCTTTTAAGTCAGCGGTCAAATGTCGTGGCTCAACCATGTCAAGCCGTTGAAACTGTAAGCCTTGAGGCTGCACAGGGCACATGGAATTCGTGGTGTAGCGGTGAAATGCTTAGATATCACGAAGAACTCCGATCGCGAAGGCAGCTCGCTGGAGCGCAACTGGCGCTGAAGCTCGAAAGTGCGGGTATCGAACAGGATTAGATACCCT
+
FGGGGGGGGGGGGDFGGGGGGGGGGGGGGGGGGGGGGGFFGGGGGGGGGGGGFFFGEGGFFEGGGGGGGFG>FGGGGGGGGGGGGGGGGGGFFGGGGGDFGGGGGGFGGGGG<FFG?GGGGGGGGGGGGFFFGGGGGGGGGGGGGGGEFGGGGGGGGCGGGFGGGGGGGGGGGGGEEGG?GGGGGEFGGGG>FD>C:EGGGG7CEG<FFFFCGFGGGGGDCGGGGGGGGFCGF:GGECC@>CGGGEFGGGFGDCGFGFFGGF39>9<GGFGFGGFGGFFGDGGGGGFDDF=,3,,GGGGFCEAECGFGGGFGFGGGGGFGG>GGGGGF<CGGGGGGGGGFFADGGGGGGGGGGGEGGGFECGGFGGGGGGGGDGGGGCGEDGGGGGGGGGGGGGGGGGGGGGGGGGGGGGGGGGGGGGGGGGGGGGGGGGCCCCC
@BBCR 50401
TGGGGAATATTGCACAATGGGGGAAACCCTGATGCAGCAACGCCGCGTGAGTGAAGAAGTATTTCGGTATGTAAAGCTCTATTAGCAGGGAAGATAATGACGGTACCTGACTAAGAAGCTCCGGCGAAATACGTGCCAGCAGCCGCGGTAATACGTAAGGAGCAAGCGTTATCCGGATGTACTGGGTGTAAATGGTGCGTAGGTGGCAGTGCAAGTCAGATGTGAAAGGCCGGGGCTCAACCCGGGAGCTGCATTTGAAACTGCGGGTCTAGAGTACAGGAGAGGCAGGCGGAATTCCTAGTGTAGCGGTGAAATGCGTAGATATTAGGAGGAACACCAGTGGCGAAGGCGGCCTGCTGGACTGTTACTGACACTGAGGCACGAAAGCGTGGGGAGCAAACAGGATTAGATACCCT
+
@@<C@,8F@FFGGGGGGFF@C@FGGGGDGGGEFGGGGFFFGCGGGGGGGGGGGGCFFGCC<C?DCCF:ADFFGGGDF<FGB<FCE8,FFCF,=F<EA<9A,B:F@F5E?,FFFE,BFD=A=,3@>+3:>FF,+,:B+><@C<@C@BCFG71,,?B>:,@FEGFCC6*1=**@;C7<C2#)+?,=BFF/<<8,#?=24421DCC8<F,3>#8,@CFGFCD9E=:;@<C:7FEF@>CC<+B6+6++8C:F,FDA<FD<=DB=@+C6:,5,A<,FFE=5?=4,,E=F<B+GGGGFCGAGEB<CE@CEGGFEGGFF=C,+,,C,FFC,<=8@E<6C6,FFGGFC,EF7FB:GEEF:,FFA<FEEEC9GEAFGGGGFEGGGCGGDDGGGFGGFEFGGGFGFFACF<CGFF9GGFCFCCCCC
@BBCR 143
TGGGGGATATTGCACAATGGGGGAAACCCTGACGCAGCGACGCCGCGTGGAGGAAGAAGGTTTTCGGATTGTAAACTCCTGTCGTTAGGGACGATAATGACGGTACCTAACAAGAAAGCACCGGCTAACTACGTGCCAGCAGCCGCGGTAAAACGTAGGGTGCAAGCGTTGTCCGGAATTACTGGGTGTAAAGGGAGCGCAGGCGGGAAGACAAGTTGGAAGTGAAAACCATGGGCTCAACCCATGAATTGCTTTCAAAACTGTTTTTCTTGAGTAGTGCAGAGGTAGATGGAATTCCCGGTGTAGCGGTGGAATGCGTAGATATCGGGAGGAACACCAGTGGCGAAGGCGGTCTACTGGGCACCAACTGACGCTGAGGCTCGAAAGCATGGGTAGCAAACAGGATTAGATACCCT
+
FGGGGGGGGGGGGGGGGGGGGCGGGGGGGGGGGGGGGGFGGEEGGGGGGGGGGGGGGGGGBEGGCEG?FEGGGGFEEGGGGGGGGEGGFGGCFGGGGGFGGGG@FGGDFGFGGACFCFC<>FEEGGGGF@GGD?DGGG@GGGGGGG4DCEA<FGG8GFEF@FGGGGDG;<BFFGDGGGGGGE7GGGEEAFGGGGEFE9>:CC::FGG:CGFDAFFG,<FGGGGGFD@9#::<FGGFGFFGGCGDC;FFGGGFAGGFGGGGGFEDC4A5<GFFGGEDCGEA=A:FFGGGGGFGGGGFC:@9GGGF7DGGGFF<GGCGEFGGGC:>,EGGF9GGGGGGFEGGGGEFEGGGGFFCGEEGDEFE9FGGGGGGGGGGGGGCFEFF8GGGGGGGEGGGGEDGGGGGGGGGGGGGGGGCCCCC
@BBCR 144
TGGGGAATATTGCACAATGGAGGAAACTCTGATGCAGCGACGCCGCGTGAAGGATGAAGTATTTCGGTATGTAAACTTCTATCAGCAGGGAAGAAAATGACGGTACCTGACTAAGAAGCCCCGGCTAACTACGTGCCAGCAGCCGCGGTAATACGTAGGGGGCAAGCGTTATCCGGATTTACTGGGTGTGAAGGGAGCGTAGACGGCACGGCAAGCCAGATGTGAAAGCCCGGGGCTCAACCCCGGGACTGCATTTGGAACTGCTGAGCTAGAGTGTCGGAGAGGCAAGTGGAATTCCTAGTGTAGCGGCGAAATGCGTAGATATTAGGAGGAACACCAGTGGCGAAGGCGGCTTGCTGGACGATGACTGACGTTGAGGCTCGAAAGCGTGGGGAGCAAACAGGATTAGATACCCT
+
G8FFGFGGFGGFGGFFGGGGG<FGGGFGGGGGFGGGGGBFGGGGGGGGGGF,EFEFCFGEFGGGGGGGE,FFGGGFFGGGFGFFFGDGDFFGGGGFGCGFG7F:E+AFFGGGGGGGAFFGFC2FEFCD<;8BF$7DDFGCGFFGGDGG7C:,@FG>FGGGCCFEFE:<:<<,@9?BFGFA3&BFCF<F=C<<CFE?GFFG8CCDFE>CBFEGF6FCGGGGGGGF8C7EGCFCGGFFFDFFFFGGB@EF7GGGFC0FDAFFFEB,2G<FGFCFFG@96+EEFGGGE?E<9GGFF<E8EA,BGGGGEGFB,@GGGGGGGGGGFC,CF<@GGGGGGGFGGGGGGGGGGGGGGGGGFE,FGGGFDGF<FDEECGGGF,8FFGFFGGGGGGGGEGGGGFGGFEGGGGGGGGFEECGCB@CB
@BBCR 71246
TGAGGAATATTGGTCAATGGACGAGAGTCTGAACCAGCCAAGTAGCGTGCAGGATGACGGCCCTATGGGTTGTAAACTGCTTTTATAAGGGAATAAAGTGAGTCTCGTGAGACTTTTTGCATGTACCTTATGAATAAGGACCGGCTAATTACGTGCCAGCAGCCGCGGTAATACGGAAGGTCCGGGCGTTATCCGGATTTATTGGGTTTAAAGGGAGCGTAGGCCGGAGATTAAGCGTGTTGTGAAATGTAGACGCTCAACGTCTGCACTGCAGCGCGAACTGGTTTCCTTGAGTACGCACAAAGTGGGCGGAATTCGTGGTGTAGCGGTGAAATGCTTAGATATCACGAAGAACTCCGATTGCGAAGGCAGCTCACTGGAGCGCAACTGACGCTGAAGCTCGAAAGTGCGGGTATCGAACAGGATTAGATACCCT
+
AEGGGEGFGFCFGEFGGGGGGG>FF@FFGGGGGGGGGGGGGGGAEFEGGFG<F:EFGAFE7BCFFGFGGGGGGFGGGG,EFFEFCCFGGGGGGGGGBFC9AEFGG9EAFGGDFFGGGFEFEGFEFGFFFFGFFEFCGGGGCFF?GGGGG9%DD>DFGGBFFGGGFC+><><<F0F:87EFCFFGDCECFC<<F@*CCAF)AF@FFF<CFCFF<?::EFGGDEGGGGCCG;>EDEGGGGFGGFC9FGGGGDF@9FGD@EEGGGCGGFG=FGGGGCGDGFFF@GGGFFGGDBCF6C@4>F8GCFCFC+CGGGF?GFGGCGGGFFGFECGGFDFA9GGF9DGGFGGGF<FFEGF9GFCBDFGGGEGGFCGGGGFCGGGGGGGGFF:9,GGFEGGGGGGGGGGFF7FFGGGGGFGFGGGGGGGFGGGGEFAGGGGCCCCC
@BBCR 51696
TGGGGAATATTGCACAATGGGGGAAACCCTGATGCAGCGACGCCGCGTGAGCGAAGAAGTATTTCGGTATGTAAAGCTCTATCAGCAGGGAAGAAGAAATGACGGTACCTGACTAAGAAGCACCGGCTAAATACGTGCCAGCAGCCGCGGTAATACGTATGGTGCAAGCGTTATCCGGATTTACTGGGTGGAAAGGGAGCGTAGACGGCTTTGCAAGTCTGACGTGAAACTCCGAGGCTCAACTCCGGAACTGCGTTGGAAACTGTAAGGCTTGAGTGCCGGAGAGGTAAGCGGAATTCCTAGTGTAGCGGTGAAATGCGTAGATATTAGGAGGAACACCAGTGGCGAAGGCGGCTTACTGGACGGCAACTGACGTTGAGGCTCGAAAGCGTGGGGAGCAAACAGGATTAGATACCCT
+
FCFEFGGGGGG9FFGGGGG@FD7FGGGGGGGGDECFGGE7FEGCGGGGDGGCC:=FFGGC99AFFGGGCCFGGGFGGEGAFGGGGGEGGGGGGFDCGGEGFFFEEEGGGG9FGGADDGCFGCEFCCG++@F@CC7>,>FGFGCCGGCCCFGGEF9.<3?<CGGGBCEDCFECEF9BBGCEE<7<FGGG9F$CFGGGG?GGGGEG<CE@?5FGGGG0F;>EFGFGGCFFCF>8>C&GCF@C5CEFDGF=GFGCFGGFCCE<?FG70AFGEFA<C=8GGGECGFED5?5:EGGFFA<E<<?FCFGGGGGFC<EEE<DGGGGE9FGGGGFFEC,EADCC<CEGGGGGGFFF7C7GFCFGFFGEF7GGGGFFFFFFGEFBDECFFE,GGGGGDGGFGGCGGFACFE<FEAFGGGGFGCCCCC
@BBCR 70017
TGAGGAATATTGGTCAATGGGCGAGAGCCTGAACCAGCCAAGTAGCGTGCAGGATGACGGCCCTATGGGTTGTAAACTGCTTTTATAAGGGAATAAAGTGAGTCTCGTGAGGCTTTTTGCATGTACCTTATGAATAAGGACCGGCTAATTCCGTGCCAGCAGCCGCGGTAATACGTAAGGTCCGGGCGTTATCCGGATTTATTGGGTTTAAAGGGAGCGTAGGCCGGAGATTAAGCGTGTTGTGAAATGTAGACGCTCAACGTCTGCACTGCAGCGCGAACTGGTTTCCTTGAGTACGCACAAAGTGGGCGGAATTCGTGGTGTAGCGGTGAAATGCTGAGATATCACGAAGAACTCCGATTGCGAAGGCAGCTCACTGGAGCGCAACTGACGCTGAAGCTCGAAAGTGCGGGTATCGAACAGGATTAGATACCT
+
@EFGGEFGCEGDFGGGCEGCGDG>C@CE<DE,EA@EGGEFE@FDAFECFDGCDCF@C9FGGCFCF<FFFGGGGGGGFCEGF9EFC9FCFGGGGGGFEBFFF<FG9AD+BEGFGFGGGG7EEEGGFGGGGGGGFFGGF9,:>FGGDGD,EEFFG,++68>B7@AF<ECFCGEFGFGGGGGGGGFEECFEFEFEFGBEC@FCGFFEDG#;C<F<FC?>CCCCECDGFFBFC>C<F,CDGE>AC:D,@9FGGFFF@FFF<EC@BC>CF=CFAC>7F:@EB>:CC8FFFABA,69,BBC@7EAFCGFEB+GDGEEB+?=++FA44C==:>,,9C,C,F<FC:,@E@CCFFF7GFAFCF@CC7GGF,FD@<C,A8F<9<,EEEGGGGEFFAC@@FC7CEFFC:F8F,EC<7GF:+,<FFGGFFEEAFFEFGGGFCA@CCC
@BBCR 71313
TAGGGAATCTTCCACAATGGACGCAAGTCTGATGGAGCAACGCCGCGTGAGTGAAGAAGGTCTTCGGATCGTAAAACTCTGTTGTTAGAGAAGAACACGAGTGAGAGTAACTGTTCATTCGATGACGGTATCTAACCAGCAAGTCACGGCTAACTACGTGCCAGCAGCCGCGGTAATACGTAGGTGGCAAGCGTTGTCCGGATTTATTGGGCGTAAAGGGAACGCAGGCGGTCTTTTAAGTCTGATGTGAAAGCCTTCGGCTTAACCGGAGTAGTGCATTGGAAACTGGAAGACTCGAGTGCAGAAGAGGAGAGTGGAACTCCATGTGTAGCGGTGAAATGCGTAGATATATGGAAGAACACCAGTGGCGAAAGCGGCTCTCTGGTCTGTAACTGACGCTGAGGTTCGAAAGCGTGGGTAGCAAACAGGATTAGATACCCT
+
FG9FGGGGGGGDGGGGGGGGGGG@FGGGGGGGGGGGGGGGGGGGGGGGGGGGGGGGGFCFGFGG9<FGGGGGGGGGGGGGGGGGGGCFGGGGGGGGGDECFCDFGGGGGGGGGGGGGGGG<EGCFFGGGGGGGGGGGGGFGGGFGGGGGGGGGGGGGGGGGGGCGGGGGEEGDFEEGGGGGGGC:=GGFCCFDEGG:FFGGGGGGGGGFFGGGGGGGGGCE>CGGGGGDGGG>GFGGGCFFGGCF?FGCDFGGFFGGGGGGGEFGGGGCGFF?CFGDGGGGGGGGE<FGFFDE=<FGGGGFCCEGGGGGGGGEGGFGGGE@CCFEGGGGGGGGGGGGGGGGGGGGGGGGGGGGGGGGGGFF9GGGGGGGGDF:GGGF7FFEGGGGGGGGGGFEGGGGGGGGGFGDGEFGEGGGDGGFFD9GGGGGGGGGGGGGGEFBCCCC
@BBCR 149
TGGGGAATATTGCACAATGGGGGAAACCCTGATGCAGCGACGCCGCGTGAGTGAAGAAGTATTTCGGTATGTAAAGCTCTATCAGCAGGGAAGAAAACAATGTCGGTAACCGACTAAGAAGCCCCGGCTAACTACGTGCCAGCAGCCGCGGTAATACGTAGGGGGCAAGCGTTATCCGGATGTACTGGGTGTAAAGGGAGCGTAGACGGTAGACCAAGTCTGAAGTGAAAGCCCGGGGCTCAACCCCGGAACTGCTTTGGAAACTGGTAAACTAGAGTGCAGGAGAGGTAGGTGGAATTCCTAGTGTAGCGGTGAAATGCGTAGATATTAGGAGGAACACCAGTGGCGAAGGCGGCTTACTGGACTGTAACTGACGTTGAGGCTCGAAAGCGTGGGGAGCAAACAGGATTAGATACCCT
+
GGGGGFGGFGGGGGGGGGGGGGGGGGGGGGGGGGGGGGBFGGGGDGGGGFF<FFGGGGG<9CFGGGG==FGGGGGC<,BFFGCGC,AFGGF<CFCGGEFDFGE@F@FF:=,@FEFEGGA<=FDEC25><FCFCE/85>FB@EG<FFF<*81#>@@F@FF3FGGGGGEB:7=<>>EC9??39/;<<0FEFCCFFFFGEG;DCFE>C/DEF?,8BF5CFD=<CC7,EEF:>CB8GGGGFGFGEFDG@7FE5DFC8D@CGF9FECEAFC'GE9EGFGG@FGFEEGGGGCFGFB8GGGGGGFFFF@FGGGGGGFC<EAGGGGGGGGGGGGGGGFGGGGGGFCGGFGGF@CGGGGGGGGCGGECGGGGFFACFFF@CCGGGGGGGGGGGGGGGGGGGECGGGGGGGGGGGGGFEGGGGGC@@C@
@BBCR 150
TGGGGAATATTGCACAATGGGGGAAACCCTGATGCAGCGACGCCGCGTGGAGGAAGAAGGTCTTCGGATTGTAAACTCCTGTTGTTGAGGAAGATAATGACGGTACTCAACAAGGAAGTGACGGCTAACTACGTGCCAGCAGCCGCGGTAATACGTAGGTGGCGAGCGTTGTCCGGAATTATTGGGCGTAAAGGGAGCGCAGGCGGGAAGGTAAGTCTATCTTAAAAGTGCGGGGCTCAACCCCGTGAGGGGATGGAAACTATCTTTCTTGAGTGCAGGAGAGGAAAGCGGAATTCCTAGTGTAGCGGTGAAATGCGTAGATATTAGGAGGAACACCAGTGGCGAAGGCGGCTTTCTGGGTTGTAACTGACGCTGAGGCTCGAAAGCGTGGGGAGCGAACAGGATTAGATACCCT
+
FGGGGEGGFFGGGFGGGGGG8FFDGGGGGGDGGGGGGGFGGDC7FFEFFGEDGGGGGFGGFFFGGGGDGGGG9FGCFFEGGEFF8FGDGGCFGGGGGGGGGC:FC@CGGGGGGFGGG=FEFG;CFGGGDFGFGGGGGGG7DFGGGGDG7CEG<EFDFFGFFFF8CC=G<F:FGGDD=F<;0CEFCGFG<FGGGFEGG:GD7><EFEG>;CFFGFGDEFFGGGGFE?@F>DGEFGGGDFGFCFDFDCE7CFFG@ADAFGFCGGFFFFCFFGGGGGGFGFGCF1DGGGGDEE98FAEFCFFFECGC=DGGGGGGEEFEF?9FCGFGGGGFFGFF,GFCGGEGEGGFGDGGGGGGFFGGGGGGGGGGGGGGGGEDFDGGGGGFDGGFCGGGGGGGGGGGGGGFCGGFFGGGGGCCCCC
@BBCR 151
TGAGGAATATTGGTCAATGGGCGAGAGCCTGAACCAGCCAAGTAGCGTGCAGGATGACGGCCCTATGGGTTGTAAACTGCTTTTATAGGGGAATAAAGTGAGCCACGTGTGGTTTTTTGCATGTACCCTATGAATAAGGACCGGCTAATTCCGTGCCAGCAGCCGCGGTAATACGGAAGGTCCGGGCGTTATCCGGATTTATTGGGTTTAAAGGGAGCGTAGGCCGGAGATTAAGCGTGTTGTGAAATGTAGACGCTCAACGTCTGCACTGCAGCGCGAACTGGTTTCCTTGAGTACGCACAAAGTGGGCGGAATTCGTGGTGTAGCGGTGAAATGCTTAGATATCACGAAGAACTCCGATTGCGAAGGCAGCTCACTGGAGCGCAACTGACGCTGAAGCTCGAAAGTGCGGGTATCGAACAGGATTAGATACCCT
+
FFGGGGGGGGGGGGGGGGGGGGGGGGGGGGGGGGGGGGGGGGGGGGGGGGGGGGGGGGGGGGGGGGGGGGGGGGGGGGGGGGGGGGGGGGGGGGGGGGGGGGGGGGGFGGGGGGGGGGGGGGGGGGGGGGGGFGGGGGGGFGGGGGGGGGGG?GEGGGGGFGGGGGGGGGGGGGGGGGGGGGGGGG>EGFFEFGGC3FFCAGGGGGGGGGGGGGGGGGGGGGGGGCCCFGGGGGFDG>C?GGGGFGGGGGFFFG8FCBFGGGGFGGGFGFD;GGGGGGGGGGGGGGGFEGGDFCFCDGGGGFF8GGGGGGGFDCGCGGF8GGGGGGEGGGGDFGGGGGGGGGGGGGGGGGGFDGGEGGGGGGGGGGGGGGGGGGFGGGGGGGGGGGGGGGGGGGGGGGGGGGGGGGGGFDGGGGGGGGFGGGGGGGGGGGGCCCCC
@BBCR 152
TGAGGAATATTGGTCAATGGGCGAGAGCCTGAACCAGCCAAGTAGCGTGCAGGATGACGGACCTATGGGTTGTAAACTGATTTTATAAGGGAATAAAGTGGGAGTCGTGACTCCTTTGGCATGTACCTTATGAATAAGGACAGGCTAATTCCGTGCCAGCAGCCGCGGTAATACGGAAGGTCCGGGCGTTATCCGGATTTATTGGGTTTAAAGGGAGCGTAGGCCGGAGATTAAGAGGGTTGTGAAATGTAGACGCTCAACGTATGCACTGCATCGCGAACTGGTTTCCTGGAGTACGCACAAGGTGGGCGGAATTCGTGGTGTAGCGGTGAAATGCTTAGATAGCACGAAGAACTCCGATTGCGAAGGCAGCTCACTGGGGCGCAACTGACGCTGAAGCTCGAAAGCGCGGGTATCGAACAGGATTAGATACCCT
+
CFCFFDFGGDGGE,EAFFFEFGGGGGG@@DFFF<DFGFFFFG@<FFGFEFCFFE,AACFF,6+CF,EEG:B@:FGFFEF,5C9??<EFFG<:AFFGF?CE?BE+BBCFBF+C?=<EF,AFFEGFEF<,BDCGGG9B?EGC,,A+3,,=,3,:BDD3+3B=BFDF8BFG@>:;,6@FE?DGG->>EG8:=C:#17?C6CC+FGECGFCF=@BCFFDC=/C=3C:C</?$7'<3<<1#0#GGGEFDFF?C?>7A1:DC:7>@CFD#GACFFFF@3++<>=,9FFGFD,GFFF8CFC6:FCBF;A=7GEFEFA<EEFGGFF<FGGFC>F:GFGFEBA,,EE<FGFE<7FCFFC,FE=C:C7F=GGGGCFEFFE@FFFC@@FF:7ECFF,EF@FCCEA,@C+F,FFFC,DGFF7F8GGFGFFEEFFFGFAFGFDE@@<CA
@BBCR 153
TGGGGAATATTGGGCAATGGGGGAAACCCTGACCCAGCAACGCCGCGTGAAGGAAGAAGGCCTTCGGGTTGTAAACTTCTTTTACCAGGGGCGAAAGAAATGACGGTACCTGGAGAAAAAGCAACGGCTAACTACGTGCCAGCAGCCGCGGTAATACGTAGGTGGCAAGCGTTGTCCGGATTTACTGGGTGTAAAGGGCGTGCAGCCGGGTCTGCAAGTCAGATGTGAAATCCATGGGCTCAACCCATGAACTGCATTTGAAACTGTAGATCTTGAGTGCCGGAGGGGCAATCGGAATTCCTAGTGTAGCGGTGAAATGCGTAGATATTAGGAGGAACACCAGTGGCGAAGGCGGATTGCTGGACGATAACTGACGGTGAGGCGCGAAAGTGTGGGGAGCAAACAGGATTAGATACCCT
+
EFFDGCGDGGGGGFGGGGGGGGGGGGGGGGGCFFGGGGGGGGGGGGGGGCFFE=CFG@FCCGFFGFGGFCGEGGFGGGGGGGGGFEFGGGGGG7>FFFFGGGGGGGGGGFDFGGGFFC@FGGGCGCFFGDCFCEGE<<FFGGGGGGGEGGGE@:<GGF:6:+FGFGGG7C.=CGGGCC?GGGGFCGGGGFFEFCGFFCEG8CEGGCFFDE=C9AGGFFCFEE?FGGGFGFFGFDF@7FGFFCGGFGGGGGFGFGGGGGF9C<,=FFFCGFGGFGFAF7FGECFDGE,A<FEGFFGFFFEFGGGGGEFGGGFGGGFCGGECEFCDDGGGGGGGEGGGFFCCEECGGGGGGGFCGFFAGFF8GGFF,C9EA@CEEGE<GGFDGGF;BFFE8EGGGGGGGGGFGGGGFCGGFGGFFFBB8CC
@BBCR 154
TGGGGAATATTGCACAATGGGCGCAAGCCTGATGACGCGACGCCGCGTGCGGGATGACGGCCTTCGGGTTGTAAGCCGCTTTTGATCGGGAGAAAGCCTTCGGGTGAGTGTCCCTTTCGAATTAGCACCGGCTAACTACGTGCCAGCAGCCGCGGTAATACGTAGGGTGCAAGCGTTATCCGGAATTATTGGGCGGAAAGGGCTCGTAGGCGGTTCGTCGCGTCCGGTGTGAAAGTCCATCGCTTAACGGTGGATCGGCGCCGGGTACTGGCGGGCTGGAGTGCGGTAGGGGAGACTGGAAGTCCCGGTGTAACGGTGGAATGTGTAGATATCGGGAAGAACACCAATGGCGAGGGCAGTTCTCTGGGCCGTTACTGACGCTGAGGAGCGAAAGCGTGGGGAGCGAACAGGATTAGATACCCT
+
C<FGGFGG@FGDGGGGGGGGGGGGGGGG<ECFGF,,8BCEEEFGGGGGD:FFGC7FF,FE::=EFGGGG>FGF@E<BCCFGGGGCF9DC7@F+3>8,33><++CEGFG<FF,<9@9,@F*D8*>B:FF<*>*1<>FFG,*8,C7FGC<CF5:7:-1=2??#*774GFCGFECC:;:5C:<2;A<033<CFG22+/#<;*FCC:9*;*CGDCC22**85C?57CC*8GGGFFAB9C8<<7<:,FB+B@*C5,:F:>>7FC:B:>;@<88+>@++>D>8DF8:CFB>BA,EFF9EF@<GFFBB+DGGGGFF7@7A4CGGFFGFGGGF?;<@+7:C,AGGGGGE7FFCDBGGGEFGFGGFFC,ECEFGC@FFBFFGGGGGGGGFFGFDF@CCFGGEGEEFDGGGGGGGGGGGGGGGGGGFGCCCCC
@BBCR 155
TGGGGAATATTGCACAATGGGCGCAAGCCTGATGCAGCGACGCCGCGTGCGGGATGACGGCCTTCGGGTTGTAAGCCGCTTTTGATCGGGAGCAAGCCTTCGGGTGAGTGTACCTTTCGAATAAGCACCGGCTAACTACGTGCCAGCAGCCGCGGTAATACGTAGGGTGCAAGCGTTATCCGGAATTATTGGGCGTAAAGGGCTCGTAGGCGGTTCGTCGCGTCCGGTGTGAAAGTCCATCGCTTAACGGTGGATCTGCGCCGGGTACGGGCGGGCTGGAGTGCGGTAGGGGAGACTGGAATTCCCGGTGTAACGGTGGAATGTGTAGATATCGGGAAGAACACCAATGGCGAGGGCAGGTCTCTGGGCCGTTACTGACGCTGAGGAGCGAAAGCGTGGGGAGCGAACAGGATTAGATACCCT
+
GGGGGGGGGGGDGGGGGGGGGGGGGGGGGGGGGGGGGGFGGGGGGGGGGGGGGGGGGGGG>FGGGGGG8FFGGGGGGGGGGGGGGFFGGGC:CFGGFFGDGGDEGGGGG<FFFGGGGGGGFEEGAFGGGGGGGGGGGCFGG>FFG7FFF9EFCEEFGGGGGGFGGGDDEFG@9FGEEG>CFGGCGCFGGGCFGGG@EEGGFGGG0FEC:<@CE*:?EGGGGGCCEG=EEFCCEFG9CGGGFD,F7EG<CEBGFDEFGGCCDGGGGGGFDGGGEEB9,GFCGFCCGGGF@CGGGGGGGGFFF:FCF>,FAEGECGFFCFFAFDGGFDGGGGF,GGGFGGFEGFGGF9GC@GGFGGGGFEDFGGGGGGGGGGGGGGFDFCGGGGGGGGGGGGGGGGGGGGGGGGGGGGGGGGGGGGGGGGCCCCC
@BBCR 71403
TGAGGAATATTGGTCAATGGGCGGAAGCCTGAACCAGCCATGCCGCGTGAAGGACTAAGGCCCTATGGGTCGTAAACTTCTTTAGACGCAGAGCAATAAGGGCCTCGTGAGGTCCGATGAGAGTATGCGTAGAATAAGCATCGGCTAACTCCGTGCCAGCAGCCGCGGTAATACGGGGGATGCGAGCGTTATCCGGATTTATTGGGTTTAAAGGGTGCGTAGGCGGCGAATTAAGTCAGCGGTGAAAGACCGGGGCTCAACCCCGGAAGTGCCGTTGATACTGATTGGCTAGAATACCCGTGCCGTGGGAGGAATGAGTGGTGTAGCGGTGAAATGCATAGATATCACTCAGAACACCGATTGCGAAGGCATCTCACGAAGGGGCGATTGACGCTGAGGCACGAAAGCGTGGGGATCGAACAGGATTAGATACCCT
+
GGGGGG,FFGGGGGGGGGGG8FG+@FGGGGGG<FGGGGGFGGGGGG7FGFGGGGGFGGFF<CFFDFFGGFGDGGGGGGGGGGGDCFGGGDGGFGF=?EFCFGFFGE:CAFD?EEFCFGGGG9,AF@<FGGGG@FGAFFC<FGGGGGDCG,BDGFFGGAFFGGGGGGGGG>83CGGGGEE@GGGG*<=89CECFEEG:?EFCF=EGGGGFCCCGG:8GDEGBCCFFCC<;:<FCGGGGFCFGGGGGEEBBDFCGCFC>D3CCGGGGGGGEGGGGECGF<<GFFGFFFGFC<9CDEGF77@+GFF@F<:GFFFAGG@D@F+FGDDGDGGFGGGGFGGGGGGGGGGFGFFC,9GGGFCC7GGFCFGGGGGGGFFFFFCGFGGFDEFF@EFFF>EDGEFFF,@CGGGGGGDGEEFFF<C<CEGGGGGGGGGGGGGCCCCC
@BBCR 66426
TGGGGAATATTGGGCAATGGGCGCAAGCCTGACCCAGCAACGCCGCGTGCAGGAAGAAGGCTTTCGGGTTGTAAACTTCTTTTAAGAGGGAAGAGCATAAGACGGTACCTCTAGAATAAGCCACGGATAACTACGTGCCAGCAGCCGCGGTAATACGGAGGGGGCAAGCGTTATCCGGATTCACTGGGTGTAAAGGGAGCGTAGACGGTGTGGTAAGTTTGATGTGAAAGGTATGGGCTCAACCTGTGGACTGCATTGGAATCTGTAATTCTTGAGTGCTGGAGGGGTAAGCGGAATTCCTAGTGTAGCGGTGAAATGCGTAGATAGCGGGAGGAACACCAGTGGCGAAGGCGGCCTACTGGGCACCAACTGACGCTGAGGCTCGAAGGTGTGGGTAGCAAACAGGATTAGATACCCT
+
@EDGGEGGGGGG9,CFFGG8<EF+@F@FGCGGC,@FAECFGGDEEGGE@,9EFEAFEGGGE=CFGGGEGGGGGGGGG<?F,BEBFGGC8FGGGCF,E,:EA:C@+8:@,5CCBFFG9,DG9FEFD+++3BBB,,>><+DFFF<3F7@3753@F99@>#8><0:1*;*<FFGG7CB5=.*2;$;#8B<>=C44<2@:FA;EG0C>;ECE?C&E>#C;7*#7C8;CE=<F@@6#%<FC>A/;C3E*8FE>,F<D<><@C,7<:,D?AC,,,,<36,8EA44,@8=D<F<7CCCFE?FGCFB=BCGGFF7CGGFE<FF:C@DFF;B?+=+F:<C,F9C6@<<CF@:GGGFFF7GGEDF<GE@8GGFF;GGGGGGEFEDEGGGFFD@<CEF@C-FCFF<CF<8GEEGGGGGGGGGGFCC<<-
@BBCR 59804
TGAGGAATATTGGTCAATGGACGAGAGTCTGAACCAGCCAAGTAGCGTGCAGGATGACGGCCCTATGGGTTGTAAACTGCTTTTATAGGGGGATAAAGTGTGCCACGTGTGGCATATTGCAGGTACCCTATGAATAAGGACCGGCTAATTCCGTGCCAGCAGCCGCGGTAATACGGAAGGTCCAGGCGTTATCCGGATTTATTGGGTTTAAAGGGAGCGTAGGCCGTTTGGTAAGCGTGTTGTGAAATGTCGGGGCTCAACCTGGGCATTGCAGCGCGAACTGCCAGACTTGAGTGCGCAGGAAGTAGGCGGAATTCGTCGTGTAGCGGTGAAATGCTTAGATATGACGAAGAACTCCGATTGCGAAGGCAGCCTGCTGTAGCGCAACTGACGCTGAAGCTCGAAAGCGTGGGTATCGAACAGGATTAGATACCCT
+
GDFFGGGGGGGGGGGGFGGGGGGGGGGGGDFGGGGGGGGGGGGGGGGGGGGGGGGFGGGGEGGGGGGGGCFGGGGGGGGGGGGGGGGFCGGGEEGGGGGGFGGGGGGFGGGGGFFGFGFFGGGGGGGGGGGGGGGGGGGGGGCFGGGGGGGGGGGGGGFGG@FGGCFGGGEGGGGGGGGCG<BFGEFGGGGGGGGC4<FE:FGGGGGCEEFGGFGGDGGGEEGGGGGF6GGGGGGGGGGGGGGGFFFDCFGGGGGEFGFGGGGFGGGGGGG1=GGGGFEGGGGGGGGGGF8?EC7GGGGGGGGGGC7@DGGEGGGGGGGGGGGGGGGGGGGGGGGGGGGGGGGGGGFGGGGGGGECCGGDGGGGGGGGGGGGGGGGGGGGGGGGGGGGGGGGGGGGGGGGGGGGGGGGGGFGEGGGGGGGGGGGGGGGGGGCCCCC
@BBCR 159
TGAGGAATATTGGTCAATGGGCGAGAGCCTGAACCAGCCAAGTCGCGTGCAGGAAGACGGCCCTATGGGTTGTAAACTGCTTTTATAAGGGAATACAGTGAGTCTCGTGAGACTTTTTGCATGTACCTTATGAATAAGGACCGGCTAATTCCGTGCCAGCAGCCGCGGTAATACGGAAGGTCCGGGCGTTATCCGGATTTATTGGGTTTAAAGGGAGCGTAGGCCGGAGATTAAGCGTGTTGTGAAATGTAGATGCTCAACATCTGAACTGCAGCGCGAACTGGTTTCCTTGAGTACGCATAAAGTGGGCGGAATTCGTGGTGTAGCGGTGAAATGCTTAGATATCACGAAGAACTCCGATGGCGAAGGCAGCTCACTGGGGCGCAACTGACGCTGAAGCTCGAAAGCGCGGGTATCGAACAGGATTAGATACCCT
+
GGGGGGGG,FGFFCEFGGGGFGGG7FGFGFGF@FFGGGGG,@6,BFGFCGCFGG8FCCGGEDCC<DG884?@FFGFGGE,EGGG,EAA,C<=,BF,CAGGE@55FFGF8FCEEFGDDGF<AF9FAFFGGCFC9<5,<?FFDBFE?C@BF,,>B>>@F8<@=D<<C:CC;FC@FDF<<<<8==DGCG?C@F:5C<?C/:?4,CEEE@EGFGCFEECFEG=58C>C@F:5:2'E:<5//1?CF@:GFE?/D==381F@3,BF?D<9:GFE<FBCFC4F6F>GGFGFC,,,FAEC?GGFB;,E99F8FB@FECGFFA+C+<A<EAGGGGGGGGGGGGCGF9GGFC,EC<AFGGGDGFF:GC6:F7CGGGGGGFCGFFEEC7GGFFCGDGGGGGGGFE,FF7EF@GGGGFF@+EGGFFF<GGGGDGGGF,FGGFGCCCCC
@BBCR 160
TGGGGAATATTGGGCAATGGGCGCAAGCCTGACCCAGCAACGCCGCGTGAAGGAAGAAGGCTTTCGGGTTGTAAACTTCTTTTAAGAGGGAAGAGCAGAAGACGGTACCTCTAGAATAAGCCACGGCTAACTACGTGCCAGCAGCCGCGGCAATACGTAGGTGGCAAGCGTTGTCCGGATTTACTGGGTGTAAAGGGCGTGCAGCCGGGTCTGCAAGTCAGATGTGAAATCCATGGGCTCAACCCATGAACTGCATTTGAAACTGTAGATCTTGAGTGTCGGAGGGGCAATCGGAATTCCTAGTGTAGCGGTGAAATGCGTAGATATTAGGAGGAACACCAGTGGCGAAGGCGGATTGCTGGACGATAACTGACGGTGAGGCGCGAAAGTGTGGGGAGCAAACAGGATTAGATACCCT
+
EFFGGEGGGGGGGGGGGGGGGGGGGGGGGGGGGFGGGGGGGGGGGGGGGFGGGGGFGGFFC@DGGGGGGGGGGGGFGGGGGGGGGGGGGGGGGGG8FFGGGGGGGGGGG9FGGGGGFGGGGFGGGGGGGGF?DFEFFFG@GGGGGGGG?GGGGFGGGFGGGGG>GEEGBGFFCFF?GGGGFCFF-GGGCFFGGGGGG>GFEGGGFCCF>GFDFCGGGCGGGDFF@@CGC?FGGGFGFGGGGFFF$FFEGGFFFDEECGFGGGGFDEFD@FFGFGGFFGGGGGGFG<EBF7GGGFGGGGGGGFGGGF>+GEEF<9GGGGGFGFGFEFGGGFGDGGGFFEFEFGGEGGGGGGGEEGGGGGGGGGGGFFGGGGGGGGGGGGDGGGGGGGGGGGFEGGGGGGGGGGGGGGGFFDF8GCCCCC
@BBCR 51555
TGAGGAATATTGGTCAATGGGCGAGAGCCTGAACCAGCCAAGTAGCGTGCAGGATGACGGCCCTATGGGTTGTAAACTGCTTTTATAAGGGAATAAAGTGAGCCTCGTGAGGCTTTTTGCATGTACCTTATGAATAAGGACCGGCTAATTCCGTGCCAGCAGCCGCGGTAATACGGAAGATCCGGGCGTTATCCGGATTTATTGGGTTTAAAGGGAGCGTAGGCCGGAGATTAAGCGTGTTGTGAAATGTAGACGCTCAACGTCTGAACTGCAGCGCGAACTGGTGTCCTTGAGTACTCACAAAGTGGGCGGAATTCGTGGTGTAGCGGTGAAATGCTTAGAGATCACGAAGAACTCCGGTTGCGAAGGCAGCTCACAGGAGCGCAACTGACGCTGAAGCGCGAAAGTGCGGGTATCGAACAGGATGAGATACCCT
+
<FDDFFG,CE<CAF9EFF9CFFGGGGF8FGDFGGGGGGGGFFEFECGFCFGG8,EFGFE+CFGGEGGGGFGGEFFFGG9FGG9FFGEA<FD8<F5EDAFEGFFGDGEDFGGGGGF@F,855,,:5E9??,,58@AFFFF,=BF7FFG8D9EC,,+@=?8F@<8F@E7@@F2,CFGGC/F#:12:B8?CC</8<FE42F>,9A,FE;<?:>F4>=*DEEFC8CDF3<,9=7C47@=7EEGFEEE;9DEDB:5F553,@C:F<E@@,@;FF<GDFC>@+<,C>+FF@,FEF<?A,<@9,,,DE??,CCCEGGF?D<EF?BB,E<F7CCF9<GEEFFFD@,,ECC,FC,B,<FFFEFFC87:+@,:CAFEF8D<<@<FGFFB:GF:ACCF7@DEGGEFCBEC@,EFFFGGGGGGGGFFFF@E=9FFF@E9GGGFCCBCC
@BBCR 66442
TAGGGAATCTTCCACAATGGACGCAAGTCTGATGGAGCAACGCCGCGTGAGTGAAGAAGGTCTTCGGATCGTAAAACTCTGTTGTTAGAGAAGAACACGAGTGAGAGTAACTGTTCATTCGATGACGGTATCTAACCAGCAAGTCACGGCTAACTACGTGCCAGCAGCCGCGGTAATACGTAGGTGGCAAGCGTTGTCCGGATTTATTGGGCGTAAAGGGAACGCAGGCGGTCTTTTAAGTCTGATGTGAAAGCCTTCGGCTTAACCGGAGTAGTGCATTGGAAACTGGAAGACTTGAGTGCAGAAGAGGAGAGTGGAACTCCATGTGTAGCGGTGAAATGCGTAGATATATGGAAGAACACCAGTGGCGAAAGCGGCTCTCTGGTCTGTAACTGACTCTGAGGTTCGAAAGCGTGGGTAGCAAACAGGATTAGATACCCT
+
CFFGGGGGGGGGGFGGGD<CFAEEGGGGGGGFGGGGE8DGGGGGGGGGEFGGGGGGGGGGGGGGGGGGFGGGGGGGGGGGGGGGGGGGGGGGGGGGGECFGFFGGGGCFFGGFGGGFGDFGEGGGGGGGGGGGGGGGGGGGGGGGGFFGDEEGGG,<FGGGGFFFFGGGG@GGGGGFGGGFFGGFGGGGGGGGGGGFFGGGGG8FFFGGGGGGGGE<CCEC:5>CGFEGGDC=EGGGGGGCE;GBGGGGGGFFCFFFDGAFFFCFFEFBCBE9DEE<BGGFF@>FACFE:,F@9EGGFFCF9GFEFA,B,<GGECFAGF8GGADGFA8++:=FAFACGEEGGGFAF;ECGEBCCGGGGGGGGDFGGGFC,7FFEEEC@@8FC@GGGGGGGFFCCFFE,FEGF@8FGFAGGGGGGGGGGGGFAGGFFCC@,DFCFCF@C@CC
@BBCR 163
TGAGGAATATTGGTCAATGGGCGAGAGCCTGAACCAGCCAAGTAGCGTGCAGGATGACGGCCCTATGGGTTGTAAACTGCTTTTATAAGGGAATAAAGTGAGCCTCGTGAGGCTTTTTGCATGTACCTTATGAATAAGGACCGGCTAATTCCGTGCCAGCAGCCGCGGTAATACGGAAGGTCCGGGCGTTATCCGGATTTATTGGGTTTAAAGGGAGCGTAGGCCGGAGATTAAGCGTGTTGTGAAATGTAGATGCTCAACATCTGCACTGCAGCGCGAACTGGTTTCCTTGAGTACGCACAAAGTGGGCGGAATTCGTGGTGTAGCGGTGAAATGCTTAGATATCACGAAGAACTCCGATTGCGAAGGCAGCTCACTGGAGCGCAACTGACGCTGAAGCTCGAAAGTGCGGGTATCGAACAGGATTAGATACCCT
+
CFGGGFDEFGDFGGGAE<FAFGGGGGGGGGGGGGGGGGGGGGFFGGGGGGGGGGGGGGGGGGGGGGGGGFGGGGGGGFFGGGGGGGGGGGGGGGGGGGCFGGGGGGG@FGDGGGGGCFGGGFGGGGGGGGGGGGFFGGGGGGGG?GGGGGGGG87><>7F=CGGGGGGEGGCBFGDGGDFD2GGGGE=FGGEFGE5FGFACGGGEEFF6GGGGEFF=EGEEGGGGGG=GFGGEEGGGGGGGGECDFG;FGFFAFCBCGFGGGFGGFGGFFFCCGGGGGEGGGFFD8F@FGGFEDCGGGGGGFF8GGGGDGGGGGGGGFGGGGGGGGGFEGGGGGGGGGGFEB9GGFFCGFGGGGGGGGDGGGGGGGGGGFCGGGGGGGGEGDDGGFFGFGFGGGGGGGGGGGGGGGEGF@GFGGGGGGGGGGGGGGGGGGGCCCCC
@BBCR 164
TGAGGAATATTGGTCAATGGGCGAGAGCCTGAACCAGCCAAGTAGCGTGCAGGAAGACGGCCCTATGGGTTGTAAACTGCTTTTATAAGGGAATAAAGTGAGTCTCGTGAGACTTTTTGCATGTACCTTATGAATAAGGACCGGCTAATTCCGTGCCAGCAGCCGCGGTAATACGGAAGGTCCGGGCGTTATCCGGATTTATTGGGTTTAAAGGGAGCGTAGGCCGGAGATTAAGCGTGTTGTGAAATGTAGACGCTCAACGTCTGCACTGCAGCGCGAACTGGTTTCCTTGAGTACGCACAAAGTGGGCGGAATTCGTGGTGTAGCGGTGAAATGCTTAGATATCACGAAGAACTCCGATTGCGAAGGCAGCTCACGGGAGCGCAACTGACGCTGAAGCTCGAAAGTGCGGGTATCGAACAGGATTAGATACCCT
+
FGGGGGFGGGGGGGGGGGGGGGGGGGGGGGGGGGGGGGGGGGFGGGGGGGGGGGGGFGGGFGGGGGGFFGGGGGGGGDFGGGGGGGGGGGGDGGGGGGGGGGGGGGGGGGDGGGGGGGDGGGGGFFGFGGGGGGFGGGGFFFCG@FEGCE;EGGGGGG@GG?GG>GGGGCE:FGGGGGGGGCGGGGGGFGGGGGGDDGGFFGFFGGGGGFGGFCFFGGGFGEGGGD;<@EFGEFGDGGG@DGGGFGFGGFFF@:<FEE@<GGFFGGFFFFEE@DFGEGGGGF@GGGFFFGGF6GCCGGGAFFE,EGGGEFAGGFFFCGGGFFECEEFF,EEC9GGGGGGGF<FCGF=GGGFCDBCGGGGGGEDGGFEEDGGGEFGGFCGGEFGGGGGDGGGEGGGGGEDGGGFGCCGGCCGGCCGGEECGGGGGFDC<E<<BBACC
@BBCR 165
TGAGGAATATTGGTCAATGGGCGAGAGCCTGAACCAGCCAAGTAGCGTGCAGGATGACGGCCCTATGGGTTGTAAACTGCTTTTATAAGGGAATAAAGTGAGAGTCGTGACTCTTTTTGCATGTACCTTATGAATAAGGACCGGCTAATTCCGTGCCAGCAGCCGCGGTAATACGGAAGGTCCGGGCGTTATCCGGATTTATTGGGTTTAAAGGGAGCGTAGTCCGGAGATTAAGCGTGTTGTGAAATGTAGATGCTCAACATCTGAACTGCAGCGCGAACTGGTTTCCCTGAGTACGCACAAAGTGGGCGGAATTCGTGGTGTAGCGGTGAAATGCTTAGATATCACGAAGAACTCCGATTGCGAAGGCAGCTCACTGGAGCGCAACTGACGCTGAAGCTCGAAAGTGCGGGTATCGAACAGGATTAGATACCCT
+
GGGFGGGFAFGGGGGGGGDFGGFG>FDGGGGGGGGGGGGGGCGGGGGGGGGGGGGGGGGGGGGFFFA8FCGFG?FGF9,EAFFGGGGGGGFFDFEFGGGGGGGCF9FEGGGFGGGG9ECFGG,7EFCFFFGDGGGGG9EFEG+>FFCFGFGGFG8CFCEGGFG>GGGGGGGCF?GGGGEFGGGGGGGEGGECEGF==7FGEFCFECGFGGFFFGD*88%EE:#9@CD=<,;EEG>GGGGGGGFFFCE,GGFCCG@EFE=FGGGFE,GF@FGGGGF>6DC>BDFD,GFF<>,C=+7FCGGFAEFFEEDDCFE,GDGFCFDGGCFBEFF9E<EC<GGFAGGEFGF?FGDGGFAFCGGGFGFF7DGGGGGGGFC,<ACGGGGGEGFAEGGGGF@GFGGGDGGGFGFF8E@C7GGEGGGGGFFGGGGGGCGGGGGCCCCC
@BBCR 166
TGAGGAATATTGGTCAATGGACGAGAGTCTGAACCAGCCAAGTAGCGTGCAGGATGACGGCCCTATGGGTTGTAAACTGCTTTTATAAGGGAATAAAGTGGGAGTCGTGACTCCTTTTGCATGTACCTTATGAATAAGGACCGGCTAATTCCGTGCCAGCAGCCGCGGTAATACGGAAGGTCCGGGCGTTATCCGGATTTATTGGGTTTAAAGGGAGCGTAGGCCGGAGATTAAGCGTGTTGTGAAATGTAGACGCTCAACGTCTGCACTGCAGCGCGAACTGGTTTCCTTGAGTACGCACAAAGTGGGCGGAATTCGTGGTGTAGCGGTGAAATGCTTAGATATCACGAAGAACTCCGATTGCGAAGGCAGCTCACTGGAGCGCAACTGACGCTGAAGCTCGAAAGTGCGGGTATCGAACAGGATTAGATACCCT
+
FGGGGGGGGGGGGGGGGGGGGGGGGGGGGGGGGGGGGGGCFGFGGGGGGGGGGGGGGGGGGGGGGGGGGGGFGGGGGGGGGFGGGGGGGGGGFFGFGGGGGGGGGFEGDFGGGGFFGGFGGGGGGGGFGFGGGGGGGGGGGGGGGGGCGCGDF8DGGGFGGGGGGGGGGGGGFEFCFFFDGFGGGGGGGGEGGGEECFGGFGDECGGFFGGGGGGGGGGGGGGGGGGG@BFCGFGGGGEGGGGFGGGGGGGGFGEEEDFF<GGGGGFCGGGGFGFGGFGFED@GGFDGGGGGGGGFCF@EGGFDF>FCGGGGFDGEDGFGGGGFDGGGGGGGGGEDGFGGGGGGGGGGGGGGGFGGGGGCGGGGGGGGGGGGGFEGGGGG>GGGGGFDGGGGGGFGGGGGCGGGGGGGGGGGGGGGGGGFFGGGGGGGGGGCCCCC
@BBCR 167
TAGGGAATCTTCCACAATGGACGCAAGTCTGATGGAGCAACGCCGCGTGAGTGAAGAAGGTCTTCGGATCGTAAAACTCTGTTGTTAGAGAAGAACACGAGTGAGAGTAACTGTTCATTCGATGACGGTATCTAACCAGCAAGTCACGGCTAACTACGTGCCAGCAGCCGCGGTAATACGTAGGTGGCAAGCGTTGTCCGGATTTATTGGGCGTAAGGGAACGCAGGCGGTCTTTTAAGTCTGATGTGAAAGCCTTCGGCTTAACCGGAGTAGTGCATTGGAAACTGGAAGACTTGAGTGCAGAAGAGGAGAGTGGAACTCCATGTGTAGCGGTGAAATGCGTAGATATATGGAAGAACACCAGTGGCGAAAGCGGCTCTCTGGTCTGTAACTGACGCTGAGGTTCGAAAGCGTGGGTAGCAAACAGGATTAGATACCCT
+
CGGGGGGGGGGGGGGGGGGGGGGGGGGGGGGGGGGGFDFGGGGGGGEFGGGGGGGGGGGGFGGGGGDGGGGGGGGGGGGGGGGGGGGGCFGGDFGGGGCGDGGGG9?FDFGGGGGGGGGGGGGGGGGGCFECGGGGGGFFGGGEGGGGFGDEGFFGGGCF;FGGGF>FGGGGGGGG>GGGGGGGGFCFGGGGGGGFCFGGDCGBFFG=:FFGGGE@(:<=GGGEDF>GDFD;FFGGF6GFFEB@6C?CFGFGECFGEFAF=EFFGECGFD8GFDE@FGGGECFBFCGF=9GDGFEDGGGGGF;?9EGFAEFGFFF<CGGGGGGGGFFCGGGGGGGFCCEFCGEFFGFGGGGGGGGFEGFFFGGGGGGEFGGGGGGFEGGGGFGGGECGGGGFGGGGFGEGGEF<FCFC,GGGGGGGGGGGGGGGGGFGECCCFGGCCCCC
@BBCR 73154
TGGGGAATATTGCACAATGGGGGAAACCCTGATGCAGCGACGCCGCGTGGAGGCAGAAGGTCTTCGGATTGTAAGCTCCTGTTGTTGAGGAAGATAATGACGGTACTCAACAAGGAAGTGACGGCTAACTACGTGCCAGCAGCCGCGGTAAAACGTAGGTCACAAGCGTTGTCCGGAATTACTGGGTGTAAAGGGAGCGCAGGCGGGAAGACAAGTTGGAAGTGAAATCGATGGGCTCAACCCATGAACTGCTTTCAAAACTGTTTTTCTTGAGTAGTGCAGAGGTAGGCGGAATTCCCGGTGTAGCGGTGGAATGCGTAGATATCGGGAGGAACACCAGTGGCGAAGGCGGCCTACTGGGCACTAACTGACGCTGAAGCTCGAAAGTGTGGGTAGCAAACAGGATTAGATACCCT
+
EDFGGGGGGGGF@EFGGG<FFGGGGGGCCEF@EFGGGGGF7FGEGGGGGGCFC7?@DFGGFDAFGGGGGGGGGGFDA,E,B5?FFCE9FGG@EEFFFGGFEEGEGGAD<FFGGGGFFDFGGGGGEG+DF9CFF<F@FFGFFFF:C1@F*7*?@:CFFFG;F,<CCE@;EEGFC@CFGDF;FF:==::<:CFEFFF=@FCCGGGGGC5:,>,DCC@<GGGFDFBA@ACD80<FGFFFCGEFFDF<CFGGF>B0AFGBE3DEGGGFGGCCCBEFGG=,F;<E>GGFEBCDGEAFFFEECFCGGGF@ECF@EECGEGEGGGFEGEF==FB,9AFC,,FFGF8EGGGFA@6BEC@FDCCEFAE@9E<<,GFC7GFEGFEFCEGGGFFAFFGGGGGGFF,FCGFCF<GFCGFGGFE@CCCC
@BBCR 169
TGGGGAATATTGCACAATGGGCGCAAGCCTGATGCAGCCATGCCGCGTGTATGAAGAAGGCCTTCGGGTTGTAAAGTACTTTCAGCGGGGAGGAAGGGAGTAAGGTTAATAACCTTATTCATTGACGTTACCCGCAGAAGAAGCACCGGCTAACTACGTGCCAGCAGCCGCGGTAATACGGAGGGTGCAAGCGTTAATCGGAATTACTGGGCGTAAAGCGCACGCAGGCGGTCTGTCAAGTCGGATGTGAAGTCCCCGGGCTCAACCTGGGAACTGCATTCGAAACTGGCAGGCTGGAGTGTTGTAGAGGGGGGTAGAATTCCAGGTGTAGCGGTGAAATGCGTAGAGATCTGGAGGAATACCGGTGGCGAAGGCGGCCCCCTGGACAAAGACTGACGCTCAGGTGCGAAAGCGTGGGGAGCAAACAGGATTAGATACCCT
+
E@EGGGGG@FGFGDGGGGGG8EF@FGGFGGGGGGFGGG@GFGGGGGGGGBDGGGAGGGGGGEGFGGGCGEGGGGGFACFGCFFFFGDGGGGGGGGFC7,=BDFCD,,7DFCFCFGCGG9,,,CAFGG=FGGG8CF::FF<FFGGGGG7:EGGGGGCGGGGGGGGGGGGGGGGGGGGGGGG5FGGGCFGGGGGGGG58<F;EGGGGG7CFGEG:=<E:CFC>'CEEGGGDCE:E4F828AFFF,G,FEF@CBFFGGCEGGFEFCFFE87>@C6<3FGGGCF7FFFCC7GC>3D8BD,CDB3,>CGGGGGFEDF<FE,GFFGGFF?<FFGGGGGGGGGGFEGEGEA9GGGGGFGGFCGGGFCGEFEFFFCCGEFGCGGC@6@8GGEFCFAF@<GGGGGGGGGGGGGGGGGGGGGGGGGGGGGGGGGGGGGGGGGGGEFCC8CC
@BBCR 170
TGAGGAATATTGGTCAATGGACGAGAGTCTGAACCAGCCAAGTAGCGTGCAGGATGACGGCCCTATGGGTTGTAAACTGCTTTATAAGGGAATAAAGTGAGTCTCGTGAGACTTTTTGCATGTACCTTATGAATAAGGAACGGCTAATTCCGTGCCAGCAGCCGCGGTAATACGGAAGGTCCGGGCGTTATCCGGATTTATTGGGTTTAAAGGGAGCGTAGGCCGGAGATTAAGCGTGTTGTGAAATGTAGACGCTCAACGTCTGCACTGCAGCGCGAACTGGTTTCCTTGAGTACGCACAAAGTGGGCGGAATTCGTGGTGTAGCGGTGAAATGCTTAGATATCACGAAGAACTCCGATTGCGAAGGCAGCTCACTGGAGCGCAACTGACGCTGAAGCTCGAAAGTGCGGGTATCGAACAGGATTAGATACCCT
+
FDFGGGGGGGGGGFGFGGGGGGGGGGGFGGGGGGDFGGGGGGFF<FGCFGGGDEGGGGGGCGGCACFDF8,>?CFGG9FFGAEG9<FFGGEFCFGGFFGGG9FFEGGFGGGGGFGGDGFC,FEGGFEGGGAFG,EFGGG.E>EG>FCD?=>D=DG7FGGFFCGFG?GFDC;FDFGGGGG9FGCFE6FD@F;:<FC<8??<#BBFGF<6>FC;EDFEDEGDGEGGFE-EGGEA+F@8GGGGEA3FDGF@FGFFEDGF;5CEGFCGGGFGFFB:ECFFF9<FEFCGGD@FGFGGEDGGGGFEAEFGGGCF<GFD<FCGGGGGGGGDGFFCDFGGGGGGFGEE9F8FCGGFFFEGGGGGGGEDGGGGGGFGGGGGGFGGGGGGGDGGCFGGGGGGGGF@7GFGGGFAF@+DGFFCGGGEGGGGGFGGGGCFGGCCCCC
@BBCR 171
TGAGGAATATTGGTCAATGGACGAGAGTCTGAACCAGCCAAGTAGCGTGCAGGATGACGGCCCTATGGGTTGTAAACTGCTTTTATAAGGGAATAAAGTGGGAGTCGTGACTCCTTTTGCATGTACCTTATGAATAAGGACCGGCTAATTCCGTGCCAGCAGCCGCGGTAATACGGAAGGTCCGGGCGTTATCCGGATTTATTGGGTTTAAAGGGAGCGTAGGCCGGAGATTAAGCGTGTTGTGAAATGTAGACGCTCAACGTCTGCACTGCAGCGCGAACTGGTTTCCTTGAGTACGCACAAAGTGGGCGGAATTCGTGGTGTAGCGGTGAAATGCTTAGATATCACGAAGAACTCCGATTGCGAAGGCAGCTCACTGGAGCGCAACTGACGCTGAAGCTCGAAAGTGCGGGTATCGAACAGGATTAGATACCCT
+
EFCFGGGGGGGGGFGEGGGFGGGGGGGGGGGGGGGGGGFCGGGGGGGGEGGGGEGGFGGGFGGGGGGGGGGGGGGGGGGGGGGGGGGGGGFFGGGGGGFGFGFCFGGGGGGGGGGGGFGGGGGGGGDEFGGGGFFFGGGGGDFCGCG?FFCFGGFEEGFGGGGGGEGGEG@>EFGG@GGEGGDEEGGGFG>BFCEEFGGFFFFGGGGGFGFFGCGFGGGCGGDGGFGGGGFGFGGGGGGGGGGGFCEGGGFGFGGGFD@GGGFGGGGGGGGGEGFGGGGGGGGGFD8GFDFGGFC::EFGGFGGGGGGGGGGGFGDF7GFGGGGGGGGGGGGGGGGGGGGFGGGFGGFEFGGGGGGGGGGGGGGGGGGGGGGGFEFFFEECCEGFGEGGGGGGGGGGGGGGGGGGGGGGEGFGGGGGGGGGGGGGGGGDCGCCCCC
@BBCR 172
TGAGGAATATTGGTCAATGGACGAGAGTCTGAACCAGCCAAGTAGCGTGCAGGATGACGGCCCTATGGGTTGTAAACTGCTTTTATAAGGGAATAAAGTGAGTCTCGTGAGACTTTTTGAATGTACCTTATGAATAAGGACCGGCTAATTCCGTGCCAGCAGCCGCGGTAATACGTAGGTGGCAAGCGTTGTCCGGATTTATTGGGCGTAAAGGGAACGCAGGCGGTCTTTTAAGTCTGATGTGAAAGCCTTCGGCTTAACCGGAGTAGTGCATTGAAAACTGGAATACTTGAGTGCAGAAGAGGAGAGTGGAACTCCATGTGTAGCGGTGAAATGCGTAGATATATGGAAGAACATCAGTGGCGAAAGCGGCTCTCTGGTCTGTAACTGACGCTGAGGTTCGAAAGCGTGGGTAGCAAACAGGATTAGATACCCT
+
CFFGGGGGGGGGGCFGGGGGGGGGGGGGGGGGGGGGGGGGGGGFGGGGGGCFFFE@CFFG@FCCFGGGGFECCFFGFAGFGGGGGGGGGGCFGGGGGGGFFF,AEAFFGGCGGCG9FF:+BCGGGFGGGGCEFFCGGEFGFFGGGGGGGFFA<8;BFFAC>FFFGCF;7FD<@DDDFGGFF<GGG>GCF>GGG?FECC@+@FEGGGGGGCFCDGGGG?CCGGGDEGGCFECCFGGFGFF@FFGGGGCGG@GF=FECFC@EGEGGFGAFGFFDDGGFA&CEFFDEB8,??E8GGGF=DDCGGGGGGEGFFDECE4FGGGGGGGEE@DGGEF?,7GGGFFDFF9FEE9GGGGGGGGFFFGGGGGGFEC@C>GF@7FGGGGGGGGFFGGGGGFFC<GGGGGGGGGGFCEGGGGGGGFCGGGFFGGGGGGGGGGGCCCCC
@BBCR 55271
TGAGGAATATTGGTCAATGGGCGAGAGCCTGAACCAGCCAAGTAGCGTGCAGGATGGCGGCCCTATGGGTTGTAAACTGCTTTTATAGGGGAATAAAGTGAGCCACGTGTGGTTTTTTGCATGTACCCTATGAATAAGGACCGGCTAATTCCGTGCCAGCAGCCGCGGTAATACGGAAGGTCCGGGCGTCATCCGGATTTATTGGGTTTAAAGGGAGCGTAGGCCGGAGATTAAGCGTGTTGTGAAATGTAGACGCTCAACGTCTGCACTGCAGCGCGAACTGGTTTCCTTGAGTACGCACAAAGTGGGCGGAATTCGTGGTGTAGCGGTGAAATGCTTAGATATCACGAAGAACTCCGATTGCGAAGGCAGCTCACTGGAGCGCAACTGACGCTGAAGCTCGAAAGTGCGGGTATCGAACAGGATTAGATACCCT
+
GGGGGGGGGGGGGGFFGGGCFGGGGGGGGGGGGGGGGGGGGGGGDFCGGGGGGGGGGGGGGGGGGGFGGFGGGFGGGGGGGGGGGGGGFF7CFGFGGFGGGGGGGGGGFDGG8?FFFGEGGGGGGGGGGGGGGGGGGGGGGGGGGGGGGGGGGGGGGGDBDDFFCEGGGGFGGGG?BFFFFFGGEFGGGD:EGGGGGGFGGGGGGGGGGFFFGGGFGGGGGGEGCGGGGGGDGDCEE8GGGFF=9CGGFGGGGGGGGEGGGGGFGEGFGGGGGGGF@FGGGGGGGGGGGFEFGGEGEF8GGGGGGCGGGFGFGGGGGGGGGFGGGGGGDGGGGGFFAFGGGGF<GGGGGGGGFB@-ECGGGGEFGGGGGGFE9FFGFGGEGGGGGGGGGGGGGGGGGDFEFCFFC7GGGGGGGGGGDGGFFGGGGFGGFGGCCCCC
@BBCR 174
TGAGGAATATTGGTCAATGGGCGAGAGCCTGAACCAGCCAAGTAGCGTGCAGGATGACGGCCCTATGGGTTGTAAACTGCTTTTATAAGGGAATAAAGTGGGAGTCGTGACTCCTTTTGCATGTACCTTATGAATAAGGACCGGCTAATTCCGTGCCAGCAGCCGCGGTAATACGGAAGGTCCGGGCGTTATCCGGATTTATTGGGTTTAAAGGGAGCGTAGGCCGGAGATTAAGCGTGTTGTGAAATGTAGACGCTCAACGTCTGCACTGCAGCGCGAACTGGTTTCCTTGAGTACGCACAAAGTGGGCGGAATTCGTGGTGTAGCGGTGAAATGCTTAGATATCATGAAGAACTCCGATTGCGAAGGCAGCTCACTGGAGCGCAACTGACGCTGAAGCTCGAAAGTGCGGGTATCGAACAGGATTAGATACCCT
+
FFGGGGGGGGGGGCGGGGGGGGGGGGGGGGGGGGGGGGGGGGGGGGGGGGGGGGGGGGGGGGGGGGGGGGGGGGGGGGGGGGGGGFGGGGGGGGGGGGGGGGGGGFGGGGGGGGGGGGGGGGGGGGGFFGGGGGGGGGGGGGFGG?GGGGGGGGGGGGGGGGGGGGGGGGGGGGGGGGGGGGGGGGGGGGGFGGGFECFGFFGFFGGGGFCGGGGGDEGGGGGGGGGGGGGGFGFDEGGFEGGGGGGGGGBGGGGGDFGGGFFF>CGGFFGGGGGGGGGGGGGGGGFGGGGGEF7FGGGGGFFBGGGGGGGGFCGFCFGGGGGGGGGGGGGFGGGGGGGGGGGAGGGGGGGGGFFCGGGGGGGGGGGGGFGGGGGGGGGGGGGFFFCGGGGGGGGGGGGGGGGGGGGGGGGGGGGGGGGGGGGGGGGGFFGCCCCC
@BBCR 175
TGAGGAATATTGGTCAATGGACGAGAGTCTGAACCAGCCAAGTAGCGTGCAGGATGACGGCCCTATGGGTTGTAAACTGCTTTTATAAGGGAATAAAGTGAGCCTCGTGAGGCTTTTTGCATGTACCTTATGAATAAGGACCGGCTAATTCCGTGCCAGCAGCCGCGGTAATACGGAAGGTCCGGGCGTTATCCGGATTTATTGGGTTTAAAGGGAGCGTAGGCCGGAGATTAAGCGTGTTGTGAAATGTAGACGCTCAACGTCTGCACTGCAGCGCGAACTGGTTTCCTTGAGTACGCACAAAGTGGGCGGAATTCGTGGTGTAGCGGTGAAATGCTTAGATATCATGAAGAACTCCGATTGCGAAGGCAGCTCACTGGAGCGCAACTGACGCTGAAGCTCGAAAGTGCGGGTATCGAACAGGATTAGATACCCT
+
GGGGGGGFGGGGGFGGGGGGGGGGGGGGGGGGGGGGGGGGGGGGGGGGGGGGGGGGGGGGGGGFGGGGGGGGGGGGGGGGGGGGGGGGGGGGGGGGGGGGGGGGGGGFGGGGGG88FDFGGGGGGGGGGGGGGGGGGGGGGFF?GGGGDFDFF1GGGGGGGGFGGGGGGGGEGGGGGGCGGGGGGGFGFGGGCFFEECFFCGGGGGGGFFGGFFGGGGGGGGDGGEGEFFGGGGGGC>GGGGGGGGGGFGFF<GFE5FDGFGGFGD?CFFGEFEEF>GGGGFFGGGGFFDGFGGEGGFGFA<:8GGGGGGGGGGEGFCGGGGEGGGGGGGGGGGF@DCGGGGGGGGGGGGGGGGGEGFGGGGGGGGGGGGGGGGGGGGGGGGGGGGGGGGFGGGGGGGGGGGGGGGGGFCCGGGGGGGGGGGGGGGCFGGGCCCCC
@BBCR 176
TGGGGAATATTGCACAATGGGGGAAACCCTGATGCAGCAACGCCGCGTGAGTGAAGAAGTATTTCGGTATGTAAAGCTCTATCAGCAGGGAAGATAATGACGGTACCTGACAAAGAAGACCCGGCTAACTACGTGCCAGCAGCCGCGGTAATACGTAGGGGGCAAGCGTTCTCTGGATTTACTGGGTGTAAAGGGAGCGCAGGCGGCTGGGCAAGTCAGATGTGAAAGACTGGGTCTTAACGCCGGGACTGCATTTGAAACTGTCCGGCTAGAGTGCAGGAGAGGCAAGCGGAATTCCTAGGGTAGCGGTGAAATGCGTAGATATTAGGAGGAACACCAGTGGCGAAGGCGGCCTGCTGGACTGTAACTGACGCTGAGGCTCGAAAGCGTGGGGAGCAAACAGGATTAGATACCCT
+
FEFFGGGACFGG9FFCFGGGGCFC@EFFEFFG<FGGAFGFFCFGGGCCF@E<FGG<,,:CFFCFGGGCC9EECFE<F5CFGFGGG,,B+@@FFGC,C<EF9B>+7C,C,?8,54?@,E,,BFBF@+B:=,CBC3B>DF=+<<AFEGGGBC53@9>@:F<*CC:BC*<CC8#;<,C@5,?F0#7C9F6=;<,DF?=.CFA41::GC7/#<@C,BAGFC=,DFCGF@>CGFF@<@8,,@+@83++7F@3>,B9E3DBF;3AFGF7EC8<AF,FGFFCGGF@49BA9:+8++89?,<E,CF8F?,CCGDDGFGFGGGECBCFFFE<<?E,C<FEGFEFFC6FB7GGGFCF@+F@:@88FFGFFGCFCF<CF;DGGGFFFE+7FDCGGGDGGEGEGGGFFE9DGGGGGFFGGGFCB<<B8
@BBCR 177
TGGGGAATATTGCACAATGGGGGAAACCCTGATGCAGCGACGCCGTGTGAGCGAAGAAGTATTTCGGTATGTAAAGCTCTATCAGCAGGGAAGAAGAATGACGGTACCTGACTAAGAAGCACCGGCTAAATACGTGCCAGCAGCCGCGGTAATACGTATGGTGCAAGCGTTATCCGGATTTACTGGGTGTAAAGGGAGCGCAGGCGGTGCGGCAAGTCTGATGTGAAAGCCCGGGGCTCAACCCCGGTACTGCATTGGAAACTGTCGTACTAGAGTGTCGGAGGGGTAAGTGGAATTCCTAGTGTAGCGGTGAAATGCGTAGATATTAGGAGGAACACCAGTGGCGAAGGCGGCTTACTGGACGATAACTGACGCTGAGGCTCGAAAGCGTGGGGAGCAAACAGGATTAGATACCCT
+
FGGFGGGGGGGGGGGGGGGGGGGGGGGGGGGGGGGGGGGGGGGGGGGGGGDGGGGGGGGGGGGGGGGGGGGGGGGFGGGGCFGGGGGGFGDGGGGGGGGGGGGGGGGGGGGGGFDFGCF=GGG?GGGGGGGGGG4GGGFGGGGGGGGGGGGGGGGGCGGGGGDFGGGGGE?GFFGGEGGEFCFFGGGGGGGCDGGGGGGGGGGGDGGEGGGGGGFCCGGGGGGGGGGFGGGFEGGGGGGGGGGGGGGF=EFGGEGGGFFGGGDGGGGGGGGGGGGGGGGGGDGGGGGGGGGGGFGGGGGFGGGDGGGGGFGGGGEFGGGGFGGGGGGGGGGGGGGGGGFFGCGDGGGGGGGGGFGGGGGGGGGFGGGGGGDGGEDGGGFC8GEGGGGGGGGGGGGGGGGGFGGGGGGGGGCGCCCCC
@BBCR 178
TGAGGAATATTGCGCAATGGGCGAAAGCCTGACGCAGCGACGCCGCGTGAGGGATGAAGGTCCTCGGATCGTAAACCTCTGTCAGAAGGGAAAAAAGTACAGTGCTCCAAACAACACTGCATTGATGGTACCTTCAGAGGAAGCACCGGCTAACTCCGTGCCAGCAGCCGCGGTAATACGGAGGTTGCGAGCGTTAATCGGATTTACTGGGTGTAAAGGGCGCGTAGATTGTTTTTTAAGTCAGATGTGTAATCCCGCGGCTTAACCGTGGAATTGCCTTTGATACTGCATAACTTGAGTGCGGTTGAGGACGGCGGAATTCCAGGTGTAGCGGTGAAATCCGTAGATATCAGGAAGAACACCAGTTGCGAAGGCGGCTTTCTGGACCGGTATTGACGTTGAGGCTCGAAAGCGTGGGTAGCAAACAGGATTAGATACCCT
+
GG,FFGGGEGGGF,@FGGGGGGG:6CGGGGGGC:FGGG+F+C++@FGGG74FFGGGGGGG=5,C,:C7+6+,9BF,EF,<BF,5B,F=<B4EF<F+8:,C,B?,,C,AF8,B,,,33EF,FFF9F,8<FF,3,3,@88E+3>FCC<9:5*:CGGFEFFFGGF7F>9C<GG?<29FCBFBF?77=)9*9*GG<C<))*5>FA<+E99*8?;<+096GE=*B(GGE>+<*C:8*:2@,E?FFGCC?,CGF?,8=1****EFGFF3FCFED@,9FD3GE@,CFGEAGGGFD,FC,8DFAA+>@+@,@,,GGC@++@GGFGGFEFB,,GGGGFE@,?DGGGFCC,GEGGGGGFFC,,GGGGGFC:-C67C,GGGGGGFF6EE:,,FC+@@@,F8AF>GGDB,8GGGGFC,GGGGDFCGGGGGGF9GGGGGGGGGGGGGGGCCCCC
@BBCR 179
TAGGGAATCTTCCACAATGGACGCAAGTCTGATGGAGCAACGCCGCGTGAGTGAAGAAGGTCTTCGGATCGTAAAACTCTGTTGTTAGAGAAGAACACGAGTGAGAGTAACTGTTCATTCGATGACGGTATCTAACCAGCAAGTCACGGCTAACTACGTGCCAGCAGCCGCGGTAATACGTAGGTGGCAAGCGTTGTCCGGATTTATTGGGCGTAAAGGGAACGCAGGCGGTCTTTTAAGTCTGATGTGAAAGCCTTCGGCTTAACCGGAGTAGTGCATTGGAAACTGGAAGACTTGAGTGCAGAAGAGGAGAGTGGAACTCCATGTGTAGCGGTGAAATGCGTAGATATATGGAAGAACACCAGTGGCGAAAGCGGCTCTCTGGTCTGTAACTGACGCTGAGGTTCGAAAGCGTGGGTAGCAAACAGGATTAGATACCCT
+
FGGFGGGGGGGGGGGGGGGGGGGGGGGGGGGGGGGGGGGGGGGGGGGGGGGGGGGGGGGGGFGGGGGGGGGGGGGGGGGGGGGGGGGGGGGG8FGFGGGGGBFGGGGGGGGGGFGFGFGGGGGGGGGGGGGGGEGGFFFGGG@>GGGGGGGGGGG?GGGDGFGGGGGGGGGGGGGGFGGGGGGGFGEGGGG>GGFGFGFFFGGGCCFFGGGGDEGGEGG>EDGGGGGGDCEFCGGGFGFF7EFCFFFGGGGGGCEGFEGGFFFGGGEGFEGCFGGGGGGGGGGGGEF,B9E<<FFECGGGGGGGGGGGGF<<<AGF9GE8GF9GGGGGGGGGGGGGGGGGGGGGFGGGGGFGGGFFFFFF@GDGGGGGGGGGGGGGGGGGGGGGGGGGGGGGEEGGGGGGGGGGFGGGGGGGGGGGGGGGGGGFGGGGGGGGGF8FCCCCC
@BBCR 67427
TAGGGAATCTTCGGCAATGGGGGCAACCCTGACCGAGCAACGCCGCGTGAGTGAAGAAGGTTTTCGGATCGTAAAGCTCTGTTGTAAGTCAAGAACGAGTGTGAGAGTGGAAAGTTCACACTGTGACGGTAGCTTACCAGAAAGGGACGGCTAACTACGTGCCAGCAGCCGCGGTAATACGTAGGTCCCGAGCGTTGTCCGGATTTATTGGGCGTAAAGCGAGCGCAGGCGGTTTGATAAGTCTGAAGTTAAAGGCTGTGGCTCAACCATAGTTCGCTTTGGAAACTGTCAAACTTGAGTGCAGAAGGGGAGAGTGGAATTCCATGTGTAGCGGTGAAATGCGTAGATATATGGAGGAACACCGGTGGCGAAAGCGGCTCTCTGGTCTGTAACTGACGCTGAGGCTCGAAAGCGTGGGGAGCGAACAGGATTAGATACCCT
+
GGDGGEGGCFFGGGGDGGGGGDGGGGGGGGGGGCEGGGGGGGGGGGGFGFFDFGGFGFGGCFFGGGEBCFGGGGGGGGGGGGGGGGGFFFFGGGGGGGGEF@FFFFGFGGGGGGGGGGFGGFGGGGGGG@FCGGGFGFFFFGGGGGGGGGG>GFGCFGGFFGGGGCGGGGGGGGFEFGGGGE@FCFGGFG7@CGGDGGGDEGDGFFGGGGGGCCGCECF@E>CGEG>EGGGGFECGGGFCFGDFGGGGEGGGGGGGGGGGCDFCF@FEFFFFFGGGFBGGGGGGGFEDEGGGGGGFA,,FGFAGGGGGFF?FFFAGGGGGFGGGGGGGDGGGGGGGGGGGGGGGGGGGGGFGGGFGGGGEGGGEGGGGGGGCCGGGFCFFGGGGGDGGF9FGFGGGGGGGGGGGGGGGGGGGGGGGGGGGGGGGGGGGGGGGGGFGCCCCC
@BBCR 181
TGGGGAATATTGCGCAATGGGCGAAAGCCTGACGCAGCGACGCCGCGTGAGGGATGAAGGTCTTCGGATCGTAAACCTCTGTCAGAAGGGAAAAATGTACAGTGCCCAAATCAACACTGTATTGATGGTACCTTCAGAGGAAGCACCGGCTAACTCCGTGCCAGCAGCCGCGGTAATACGGAGGGTGCAAGCGTTAATCGGAATTACTGGGCGTAAAGCGCGCGTAGGTTGTTTTGTAAGTCAGAGGTGTAATCCCACGGCTTAACCGTGGAACTGCCTTTGATACTGCATAACTTGGATCCGGGAGAGGACAGCGGAATTCCAGGTGTAGGAGTGAAATCCGTAGATATCTGGAAGAACATCAGTGGCGAAGGCGGCTGTCTGGACTGGTATTGACGCTGAGGCGCGAAAGCGTGGGTAGCAAACAGGATTAGATACCCT
+
<FFEEEGGGGGGGEGGGGGGFGGGGGEGGGGGGGGGGGGGGGGGGGGGGGGEFG8FFGGDFGGGGGGGGGGGGGGGGFGGGGGGGGFGGGGGGFG@FGFFFDFGGAF,DF9FDGGFFGFGGGGGGGGDGGGGCFGGGGGGGGGGGGGGGGGGGGG9DGGGGGGGGGGGGGGCGGGF?FFGGGGGGGGGGGGG6CGGG=GGGGD1CGG>GGGGGGGGGGGG@GGGGGGGGGGFCFEDDGGGFGGDFGGGGEFFG>F@EFCGGGEFFFFGDEGFGFFGGDFGC?D7?<DFDA,EEFE=A1+7EGGGFGFAGGFECF,FC=<GF<GGGGGFEEA9ECDF@C7GEFFF;CFGFGGGGGGFGFGFC9CGGGGGGGGGGGGFEF8EGGGGGFE,GGGGGGGGGEGGGEGF7GGGGGGGGGGGGGFGFGGGGGGGGGGGFGFFCCCCC
@BBCR 67943
TGGGGAATATTGCACAATGGGGGAAACCCTGATGCAGCGACGCCGCGTGCGTGAAGAAGTATTTCGGTATGTAAAGCTCTATCAGCAGGGAAGAAAACAATGACGGTACCTGACTAAGAAGCCCCGGCTAACTACGTGCCAGCAGCCGCGGTAATACGTAGGGGGCAAGCGTTATCCGGATTTACTGGGTGTAAAGGGAGCGTAGACGGTAGACCAAGTATGAAGTGAAAGCCCGGGGCTCAACCCCGGAACAGCTTTGGAAACTGGTAAACTAGAGTGCAGGATAGGTAAGTGGAATGCCTAGTGTAGCGGTGAAACGCGTAGATATTAGGAGGAACACCAGTGGCGAGGGAGGCTTACTGGACGGTAACTGACGTTGAGGCTCGAAAGCGTAGGGAGCAAACAGGATTAGATACCCT
+
@@8,@CC@<C@9FEFD,CC8@7+C;,,,C@<EFA9F6@CCF77+6867@,@,8BFEA,,C5E<,<EC=4D=FC<?F9EEDA9,<9F,?B:F8?,:AE,E=,,5EC+CFEA,?D@CD,F<?,8,+8>+::F,>=<<+D,+3>@+,38C@B*BC>:;3?C8D:FC:7C4C+1<F::1=9<:CC+C<>CF8;=,2AF<<:2==4CC8C7?CCE@?918C8#11C9GE@,GCGEB88B>+:,,B+=8+++7GFFC:,,6,,<?B<A:,5:,:,,<,,BA,E8FEAAFC,EFAF9FAFF5,8E8FAGFA,+:8+GGGGF>+C78,CACEDFDF<@@FCE9BE@-<,,8,F@@4,B,C,FA9,<9F>EFF@C;,,,7;C6;FFFFEFC<F:A,GFDFDEECEA9C@CFGFCDFEEC9E@=6,,,-
@BBCR 183
TGGGGAATATTGCACAATGGGGGAAACCCTGATGCAGCGACGCCGCGTGAGCGAAGAAGTATTTCGGTATGTAAAGCTCTATCAGCAGGGAAGAAGAATGACGGTACCTGACTAAGAAGCACCGGCTAAATACGTGCCAGCAGCCGCGGCAATACGTATGGTGCAAGCGTTATCCGGATTTACTGGGTGTAAAGGGAGCGCAGGCGGTGCGGCAAGTCTGATGTGAAAGCCCGGGGCTCAACCCCGGTACTGCATTGGAAACTTTCGTACTAGAGTGTCGGAGGGGTACGCGGAATTCCTAGTGTAGCGGTGAAATGCGTAGATATTAGGAGGAACACCAGTGGCGAAGGCGGCTTACTGGACGATAACTGACGCTGAGGCTCGAAAGCGTGGGGAGCAAACAGGATTAGATACCCT
+
CFGGGGGGGGGGFGGGGGFGCFGGGGGGGGGGGGFDGGCGG+FBFGGGGGGFECGGGG8ECF<FGGDFCFGGGGGFGGCFGFGGG8FFFGFGGGFF@EA<FF:CCGDC,9FG9<EEGGGGFDFGGG>@FFFGFGGDFFBDFA<F<FGDG*>*3??@CFFFFCABFF:<F<F;<FGG*<@FFF9<?<CFB@<?=FGGGGE>:CC?:EG>E@FFCE;7C6=<2CCFCFC=2AEGDGGECEFCCFC:<CFDGGFGFFAGGGGFFF@#@+;,@D8,2C@EEFBEE9GGG++@+F?FFB,FFFDCFGGGFCGGGGGFD?CEGFFA,<GDFC,=GFE<DDGFEGCGFC,EGGECDEF@C9AF@8GFFCDE9CGGGGGEGGGGGFGFDD:GGDGGGGCF@FGFGGFGFFFGGGGFGGGGCCCC@
@BBCR 67899
TGGGGAATATTGCACAATGGGGGAAACCCTGATGCAGCGACGCCGCGTGAAGGAAGAAGTATCTCGGTATGTAAACTTCTATCAGCAGGGAAGAAAATGACGGTACCTGACTAAGAAGCACCGGCTAAATACGTGCCAGCAGCCGCGGTAATACGTATGGTGCAAGCGTTATCCGGATTTACTGGGTGTAAAGGGAGCGTAGACGGCTGTGTAAGTCTGAAGTGAAAGCCCGGGGCTCAACCCCGGGACTGCTTTGGAAACTATGCAGCTAGAGTGTCGGAGAGGTAAGTGGAATTCCCAGTGTAGCGGTGAAATGCGTAGATATTGGGAGGAACACCAGTGGCGAAGGCGGCTTACTGGACGATGACTGACGTTGAGGCTCGAAAGCGTGGGGAGCAAACAGGATTAGATACCCT
+
GGGGGGGGGGGGGGGGGGGFGGGGGGGGGGGGGGGGGGGGGG>:FCGEGGDAFFGGGFGGGGGACEFEFG?FGFFGFGGDGEG9FFFGGB@FEGGGGGGGFFEEGGGGGEGGGGGFG@GFGGGGGGGGGGCCFGFGGC>GGGFF:BCFEG<CG9FGFBFFF@FCFGGC=CFF>GGGDG=GGG=EFGGF<?CCCFG@E<CFGEGGGGD5C8?@FDF=FGFEGFFGGFGGGGGGGGGGGCE?EGGGGGC<>DGG9FF<GF?FFFGGGGGF<9FFDFF:CFCG<F?GGFCFGGEBF?GGGGFEFGC:EFFEGFDAGGGGGGGCEFGF8GGCFFGF:EFGFGGGGFC,E@GGGCEDCFFC@:FC,GGFGFEE;FGCGGGGFEFC,8A,GGGGGDGGGGGGGGGGFFFCEDFGFFAA<,CC
@BBCR 185
TGAGGAATATTGGTCAATGGACGGGAGTCTGAACCAGCCAAGTCGCGTGAAGGAAGACGGATCTATGGTTTGTAAACTTCTTTAGTGCGGGAACAAAGCGGCGTCGTGACGCCGGATGAGTGTACCGCAAGAATAAGCATCGGCTAACTCCGTGCCAGCAGCCGCGGAAATACGGAGGATGCGAGCGTTATCCGGATTTATTGGGTTTAAAGGGAGCGCAGGCTGCGAGGCAAGTCAGCGGTCAAATGTCGGGGCTCAACCCCGGCCTGCCGTTGAAACTGTCTTGCTAGAGTTCTAGTGAGGTATGCGGAATGCGTTGTGTTGCGGTGAAATGCATAGATATGACGCAGAACTCCGATTGCGAAGGCAACATACCAACTCGCGACTGACGCTGAGGCTCGAAAGCGTGGGTATCGAACAGGATTAGATACCCT
+
9FCGF8@8FFFGD6EGFGGCFFEDGG76C,<CFGGGGGEFFC<EF7FGGGFDCEFFG<FE@@CFGGFC<C=?FFFF<F<FFGCFGFDGEGGEEGGFDE8+@:+8>3C:FBBC:++@FFFC,=FFGFECBFCDFDCGGFFEA<<F*CC8<D8>>>5:F3BF,<:4<8F*=:BAFFGFGGG+8C5E>EF@:;:9AEC=E?FCEAF<<<*C;93F:E8C5C:/CE:8*;?EF>+;F:<01CC@?@.9CGDGF?>*ED>E8&@E;>:@7*0CF>C9CF9GDB<CF;FFFB??5?,EBC3,9<FFFGF7F=+<<F7EF>+:<GFF>4+F4AGCCA?FFFC,F;GFFB4+,+CCFAE@EGGFEC7GCFE,FFFCFF@CACEEB++@7GEEEFGEGGGGGGGFFFGCFD;C7GGGFCCGEEBF@ECFFFGFCF<<C@@8CC
@BBCR 70667
TGAGGAATATTGGTCAATGGGCGAGAGCCTGAACCAGCCAAGTAGCGTGCAGGATGACGGCCCTATGGGTTGTAAACTGCTTTTATAAGGGAATAAAGTGAGTCTCGTGAGACTTTTTGCATGTACCTTATGAATAAGGACCGGCTAATTCCGTGCCAGCCGCCGCGGTAATACGGAAGGTCCGGGCGTTAGCCGGCTTTAATGGGTTTAAAGGGAGCGTAGGCCGGAGATTAAGCGTGTTGTGAAATGTAGACGCTCAATGTCTGCACTGCAGCGCGAACTGGTTTCCTTGAGTACGCACAAAGTGGGCGGAATTCGTGGTGTAGCGGTGAAATGCTTAGATATCACGAAGAACTCCGATTGCGAAGGCAGCTCACTGGAGCGCAACTGACGCTGAAGCTCGAAAGTGCGGGTATCGAACAGGATTAGATACCCT
+
GGF9,,EDGGGCEGGGCEEF8,FC@CCCF?D8FGGGFCF,,C<CE@CGGGG<@FEEFF@EG:FFC8EFFGGGGGGGGGGGG9ECFGFEFDF8A8BEG9EEG9F5AEAFA,+,CEA<F<BFCFF,EFGCEFFGGG<BCEEFG?GGD7F8FGECD=+8@DC>++@CEBC<FG>CFGG7=C/:>EFEG77C<FF#?CF1#?<BF#GF:CF>CCGFGCGBAEFCE*2EF@:GF781:CF>GFFE@@;@FFCFCCC:<FCFFFE>>GEFCF@C#F5@+EGFB@7:9DFEA8,,9@GGF:C@?GF<FA<=B++GGGCE=GECEFGGFEF=8C,EC,,<F?9GGAECE,CFCGF7DGGFCB+@77EEEEC@FC<C66ADED@EGFCGFC+@<CC,EC6+9A<<@C:CDFAE<7EDGDGGFEE,FEC-CFC6,AEAGGFBA,CB
@BBCR 187
TGAGGAATATTGGTCAATGGGCGAGAGCCTAAACCAGACAAGTAGCGTGCAGGAAGACGGCCCTATGGGTTGTAAACTGCTTTTATAAGGGAATAAAGTGAGTCTCGTGAGAATTTTTGCATGTACCTTATGAATAAGGACCGGCTAATTCCGTGCCAGCAGCCGCGGTAATACGGAAGGTACGGGCGTTATCCGGATTTATTGGGTTTAAAGGGAGCGTAGGCCGGAGATTAAGCGTGTTGTGAAATGTAGATGCTCAACATCTGCACTGCAGCGCGAACTGGTTTCCCTGAGTACGCACAAAGTGGGCGGAATTCGTGGTGTAGCGGTGAAATGCTTAGCTATCACGAAGAACTCCGATTGCGAAGGCAGCTCACTGGAGCGCAACTGACGCTGAAGCTCGAAAGTGCGGGTATCGAACAGGATTAGATACCCT
+
<FFFFFGGGGGGGGGGG,CCFGGGGGGGGGGGGFGGG,-CFF96EEGEEFFFF@DFEFDG@BGFF,FEE68>,CFGCFGFC,?,E,EF?9C?F8FGG9<EEGEEAFG@FC7A,5?9FAC,?BEAFF@AEFBFGF,CFEFGF<>:=++A<;,=38=+FFFBFE7>C+CEF<@3;>D:7>:<<#>>CFE9@:<?@,5CC;??<B:<?<:#88<EF:C:CCCCCC'+A,;:,786:CC?D3BDD@7DGGFDG<FF@FFFACDCF9@>C7&A75::FC?E7FBCFF>GGGFFA,?,68:DGE>?AEC,B:7GGGFF7BFCBCGFFEEEGGFEC?F9?FF@FCFC,,B8FD,FE9GGGEGGGFC,C@,FF9DCFDGGFFFCDDC7GDGGGDFEFFFFFFFE8@EGGGFAE7@F7CEC@CGGGDGGGGFDCCAFFE@ACCCC
@BBCR 188
TGGGGAATATTGCACAATGGGGGAGACCCTGATGCAGCAACGCCGCGTGAGTGAAGAAGTATTTCGGTATGTAAAGCTCTATCATCAGGAAAGAAAATGACGGTACCTGACTAAGAAGCCCCGGCTAACTACGTGCCAGCAGCCGCGGTAATACGTAGGGGGCAAGCGTTATCCGGATTTACTGGGGGTAAAGGGAGCGTAGACGGTTTTGCAAGTCTGAAGTGAAAGCCCGGGGCTTAACCCCGGGACTGCTTTGGAAACTGTAGGACTAGAGTGCAGGAGAGGTAAGTGGAATTCCTAGTGTAGCGGTGAAATGCGTAGATATTAGGAGGAACACCAGTGGCGAAGGCGGCTTACTGGACTGTAACTGACGTTGAGGCTCGAAAGCGTGGGGAGCAAACAGGATTAGATACCCT
+
GGGGGGGGGGGGGGGGGGGGGGGD@FGCFGGGGCFFGGGGCFGGGGGGGGGFGGD<FEFF?,<FF,:C,CFFGGGGGGGG9FA9,C?FFGG,EFGCE9B?A@+BF+,@,BE95?DGFFCFGGF:>F+=FF9,CF,<B=>FGFGG:9EE;CEFGBF%::GGDGD=#BCFA<:FFC@<;7:?@FF<7C#:+C/?FFGC9CFD8@E<EGEDEF?6E><?0A9F@GGGGEC>EFFDGFF4C9EFC:GDGGG>=GFEGFGFEF,FG,DFA;GGGEDGGGGGFAGGFGFGFA?EGGGGGGGFGFDDFGGCGEDGGGGGGGGGGFGGGGGF<DGGFDGFEGGGFFDGGGGGGGGGGFF<<C,GGGGGFFAFCGGGDGGF<CGFEGFGGGGGGGGGGFGGGGGGGGGFGGGGGFFGGGGCCCCC
@BBCR 71134
TAGGGAATCCTCCACAATGGACGCAAGTCTGATGGAGCAACGCCGCGTGAGTGAAGAAGGTCTTCGGATCGTAAAACTCTGTTGTTAGAGAAGAACACGAGTGAGAGTAACTGTTCATTCGATGACGGTATCTAACCAGCAAGTCACGGCTAACTACGTGCCAGCAGCCGCGGTAATACGTAGGTGGCAAGCGTTGTCCGGATTTATTGGGCGTAAAGGGAACGCAGGCGGTCTTTTAAGTCTGATGTGAAAGCCTTCGGCTTAACCGGAGTAGTGCATTGAAAACTGGAAGACTTGAGTGCAGAAGAGGAGAGTGGAACTCCATGTGTAGCGGTGAAATGCGTAGATATATGGAAGAACACCAGTGGCGAAAGCGGCTCTCTGGTCTGTAACTGACGCTGAGGTTCGAAAGCGTGGGTAGCAAACAGGATTAGATACCCT
+
GGGGGGGGGCGGGGGGGGGFGGGGG7@@FGGGFFGGGGGGGGGGGGGGDGFFCFGGGGGGGG9FGGGGGGGGGGGFEGGGGGGGGDFGGGEFGGGGGCFDGGFCFGGGGGAAF9EFFGFEGFGGGGGGGFFGGGFGGGGGGGGGGGFGGGGG@G?@FGGDGGGGGGGGGGGGGGGGGGGECD:FFGG>GGGGGGGGGGGGGGGE=FG>GGGDGGGG>FGGGGGGGGGGGGG;:FGFGGGFGGGGGGGGFF<FF8FEFGGDEGGFGGGGGGGGFGFCEFGFGCFGGGGGGFAFFFB,EAFFGGGFCEF9B,CGGFFE9CGFF@CGDFGGGGF>GGGGGGGGGGGGFAFB,9AFGGGE<CGFFC,?GDEGGGFGEGFGFC8CFGGGGGGGFCCF@GEGEEGGFGFFGFGFGGGGGFCGGFGGGGGGGGGGGGGGGGEGCCA-C
@BBCR 190
TGAGGAATATTGGTCAATGGACGGGAGTCTGAACCAGCCAAGTCGCGTGAAGGAAGACGGATCTATGGTTTGTAAACTTCTTTAGTGCGGGAACAAAGCGGCGTCGTGACGCCGGATGAGTGTACCGCAAGAATAAGCATCGGCTAACTCCGTGCCAGCAGCCGCGGTAATACGGAGGATGCGAGCGTTATCCGGATTTATTGGGTTTAAAGGGAGCGTAGGCCGGAGATTAAGCGTGTTGTGAAATGTAGACGCTCAACGTCTGCACTGCAGCGCGAACTGGTTTCCTTGAGTACGCACAAAGTGGGCGGAATTCGTGGTGTAGCGGTGAAATGCTTAGATATCACGAAGAACTCCGATTGCGAAGGCAGCTCACTGGAGCGCAACTGACGCTGAAGCTCGAAAGTGCGGGTATCGAACAGGATTAGATACCCT
+
FGGGGGGGGGGGGGGGGGGGGGGGGGG7FGGGGGGGGGGGGGGGGGGGGFGGGGGECFGGE@FFGGGGGGGGGGGGGGGGGGCGDFGGGGGGGGGGGGGGGGG+>FEGGGD>EGGGDGGGCFGGGGGGDFG>GGGGGGGGGGGG@GGG@GGGCFFGGGGGGGGGGGGGGGGGFGGGGEFG9GDEEEGGGGFGFGGFGGF?=2GGGGFC@GFGGDGGGGFECGGFGG@C:GGGEC>CGGEEFFDDFGFG@<F<GGGFEFFDGGFFGFGAFFGFGGGGGGGGGGGF>F<FEGGFCBGGGFCGGC@GEGGGGGGGGGEGGGGGGGGGDGGFGGGGGGGGGGGGGGGFF<GGGGGGFCFGGF>GGGGGGGGGGGGGGGGGGEGGGGFGGFGGGGGGGGGGGGGGGGGGGGEEEGGGGGGGGGGGGGGGGGGGFGCCCCC
@BBCR 191
TGGGGAATATTGCACAATGGGGGAAACCCTGATGCAGCGACGCCGCGTGAGCGAAGAAGTATTTCGGTATGTAAAGCTCTATCAGCAGGGAAGAAGAATGACGGTACCTGACTAAGAAGCACCGGCTAAATACGTGCCAGCAGCCGCGGTAATACGTATGGTGCAAGCGTTATCCGGATTTACTGGGTGTAAAGGGAGCGCAGGCGGTGCGGCAAGTCTGATGTGAAAGCCCGGGGCTCAACCCCGGTACTGCATTGGAAACTGTCGTACTAGAGTGTCGGAGGGGTAAGTGGAATTCCTAGTGTAGCGGTGAAATGCGTAGATATTAGGAGGAACACCAGTGGCGAAGGCGGCTTACTGGACGATAACTGACGCTGAGGCTCGAAAGCGTGGGGAGCAAACAGGATTAGATACCCT
+
FGFFGFFGGGGGGGGGGGGCFFGGGGGGGGGGGGGGGGFGGGGGGGGGGGG,CCGGGGGFAFGGGGG7A7EEFGGGGGGGGGGGGGGGGGGGGGGGGGGGGGGGGGGGGGGGGGGGGGGGGGGFGGCGGGGGGGGGG7FGCGGGGGGGGGGGGGFGGGGGGG>GGGGCCF@B<FCFGGFGGGFGGGGC:CGGGGGGGGGGFGFDDEGGGEGGGGGGGFGGGGFFDEEEGGGGFFGGGGFGGGDGEGGGGGGGGGGGGFFGFGEGGGGGGGECGCFGGGFGGGGGGGGGGGGGGGFGF@GDAGGGGGGGGGGF9DFBEFGGGGGGGFFGGGFGGGGFFGGGGGGGFFCGGGGGFCGGGGGGGGFFFGGGGGGGGGGGGGGGGGGGGGGGEGFGGGGGGGGFGGGGGFFGGGGGCCCCC
@BBCR 192
TGAGGAATATTGCACAATGGGCGAGAGCCTGAACCAGCCACGTAGCGTGAAGGATGACTGCCCTCTGGGTTGAAAACTCCTTTTATAAAGGAATAAAGTCGGGTATGCATACCCGTTTGCATGTACTTTATGAATCAGGAACGGCTAACTAAGTGCCAGCAGCCGCGGTAATACGGAGGATCCGAGCGTTATCCGGATTTATTGGGTTTAAAGGGAGCGTAGATGGATGGTTAAGGCAGTTGTGAAAGTTGGCGGCTCAACCGGAAAATTGCAGTTGAAACTGGATATCGTGAGTGCAGTTGAGGCAAGCGGAATTCGTTGTGTAGCGGTGAAATGCTTAGATAGTAGGAGGAACACCAGTGGCGAAGGCGGTCAACTGGACTATAACTGACGCTGAGGCTCGAAAGCGTGGGGAGCAAACAGGATTAGATACCCT
+
GF,EFGGGDFG<,,CFGGGG,CFFDGCFFGGG88@FGG<F,F,CCFGGGGC,FFGGGG9C,C,C,9CA,6,+,<EFGG,,,CFC,CF,EE9C8,5<FA<,?FGA75B,E<@,,:F:,FFF<,B5CF<,@5C@<E<,55A,,,@+@7+<,,,,8,,,78<+3383++FE@33E;;D;E<1*,52>BB<55*,*F2@C0=,4AC,<<FEE/:<#GGGA:;?FDE+>D8,7,,@9;97*,239EECF=,@6+3++5F>@D@EF:=3,,9CF8E=E9C,,,8,FCFE74@++,4?GFGFGFF>5,EFFB:++C=ACDEEFEB49F<F>GGGGGGGFFFFFAECFFEFC9GGGGFGGEFGFEFGGFFB,FFEEC7EC,,CFCEC,;C6,FGGGFECCC,GFFDFCCCFFC@FF@GGGFFGGFAFFCGGGGGGGGGGC@BC@
@BBCR 66469
TAGGGAATCTTCCACAATGGACGCAAGTCTGATGGAGCAACGCCGCGTGAGTGAAGAAGGTCTTCGGATCGTAAAACTCTGTTGTTAGAGAAGAACACGAGTGAGAGTAACTGTTCATTCGATGACGGTATCTAACCAGCAAGTCACGGCTAACTACGTGCCAGCAGCCGCGGTAATACGTAGGTGGCAAGCGTTGTCCGGATTTATTGGGCGTAAAGGGAACGCAGGCGGTCTTTTAAGTCTGATGTGAAAGCCTTCGGCTTAACCGGAGTAGTGCATTGGAAACTGGAAGACTGGAGTGCAGAAGAGGAGAGTGGAACTCCATGTGTAGCGGTGAAATGCGTAGATATATGGAAGAACACCAGTGGCGAAAGCGGCTCTCTGGTCTGTAACTGACGCTGAGGTTCGAAAGCGTGGGTAGCAAACAGGATTAGATACCCT
+
EFGA@F8FF9F9FFFFGGGGGDFFCFGGGGGGFGGGGGGGGGGGFGGEECEFGGGFFGGGF<FFA@FFDGGG,EFGGGGGGGGGGGGGGGGGGGGGGGGGG@FGGGGCGGGGGAFGGGGGGGFGGGGGEGGGFGFFGGGGGGGAFFFGGGGGGGG@GG<CGFGF7@B8FGDEGEGGFCCFCFFGGGGFGGGG*FC:CCEFGCFGGGGGGGGGGFFGGCGD>CCGGGGGGDFDEGGGGF?GGFFGGGGGGGGGFGFDFGGFFFEG>CFGD6D<?CFGGGGGFEFFF?CF,?FF?EB,8DGGFFGGGGGGGGGGGFFFA8E<E8<GGGFGGGGGGGGFGGGGCGGGGGGGGGGGFGGGFGFCGGGGFGGFCGFF:FF8FB8DFGFCGDGGGFCGGGGGGGGGGF@CFGEGGGGGGGGGGGGGGGGGFGCFAAGGCGCFCCCCC
@BBCR 64937
TAGGGAATCTTCGGCAATGGACGGAAGTCTGACCGAGCAACGCCGCGTGAGTGAAGAAGGTTTTCGGATCGTAAAGCTCTGTTGTAAGAGAAGAACGAGTGTGAGAGTGGCAAGTTCGCAATGTGACGGTAACTTACCAGAACGGGACGGCTAACTAAGTGCCAGCAGCCGCGGTCATACGTAGGTCCCGAGCGTTATCGGGATTTATTGGGAGTAAAGCGAGCGCAGGCGGTTAGATAATTCGGAAGTTAAAGGCTGTGGCTTAACCATAGTATGCTTTGGAAACTGTTTAACTTGAGTGCAGAAGGGGAGAGTGGAATTCCATGTGTAGCGGTGAAATGCGTAGATATATGGAGGAACACCAGTGGCGAAAGCGGCTCTCTGGTCTGTCACTGACGCTGAGGCTCGAAAGCGTGGGTAGCGAACAGGATTAGATACCCT
+
GEGAFFGGGGGGG,FF@FFFGGG@FGEEGFGGC8CFFEGGGG:CBFGEGGGEFFGEGGGGGGGGGGGGGGFEFFGAFFGFGGGGGG?DFCGDFFG<B?4FB,EFGGF=,++B,AD,F+++++BFF9,>F+B+DDDGG8DBFC35>7C:F*>>FFCFG,>@FG9,,*>3>FB*=<**=,272?CE7??,CE*=7F7*/@@*:::E?<<2,<EC*A/<C:<?8C>/*6.447CECE3,@,<C##0#;33,9>@@,DD:FB2FC::CF,>EFA?:C##CD?FGGFC<<AGFE,BFF<EE=,?49AEEFGF<GGCFGGFFCEDDGFFEGGGGGEGGGFFDCEGFGFGF=GFDFGGGGGFGFCEFCC,@C,C@:@,C7GGGGGGA<AGGEFFFFEC@CC@DGGGGGGGEGGGF?GGGGGGGGEEEGGEGGGGGGDFGGGGGCCBCC
@BBCR 195
TGGGGAATATTGGGCAATGGGCGAAAGCCTGACCCAGCGACGCCGCGTGAGGGAAGAAGGTCTTCGGATTGTAAACCTCTCTCAGCAGGGAAGAAGAAAGTGACGGTACCTGCAGAAGAAGTCACGGCTAACTACGTGCCAGCAGCAGCGGTAATACGTAGGTGGCGAGCGGTATCAGGAATTACTGGGTGTAAAGGGTGTGTAGGCGGTGTGTCAAGTCAGATGTGAAAACTGTTGGCTCAACCCACAAACTGCATTTGAAACTGATACTCTTGAGCGTGGGAGGGGTAAACGGACTTCCTGGTGTAGTAGTGTAATGCGGAGATATCCGGAGGAACACCGGTGGCGAAGGCCGTTTACTGGCCCCCAACTGACGCTGAGACACGAAAGCGTGGGGAGCAAACAGGATTAGATACCCT
+
,C@FFEGGA<CEGGGFG<EFFFFGGGGGGCFEC,CEF8BF@FC+CFE=@FGCCCFEFFGGFF9EEBCEGEF,?CF?E8BBD,55E8FEF:+FEDFFGGFDEFEABC:F+8?F,>CFFGGGG3=C9F:@>@<>,><@,@F+FF*>CF<>C:C:<C9FEG?>DDF,>8C<CCF*8<*7+?CFF<;<F,C.F5=1;CF>EE*:)52;EC:EF#F?:>6<FF+2@::;D>8AAE;2:F:*GF@,G@FC@ECC:G>C3<CG77:1?C5F99.D=DDF=F@C@#A;GEFC9,,,FE=,:E<5,DCCF<GGGFEC,EC5EC,+++8+C,,C,?B8++C5<@A:FC>CF@FFB,<5,,+@B,9FEC6,@:8+@@,<EC,;86F8C<C,EFD;,5,,,C@7FC,,C,GFEE9FCCC,<<EE<@A@@A6
@BBCR 196
TGAGGAATATTGGTCAATGGGCGGAAGCCTGAACCAGCCATGCCGCGTGAAGGACTAAGGCCCTATGGGTCGTAAACTTCTTTAGACGCAGAGCAATAAGGGCCTCGTGAGGTCCGATGAGAGTATGCGTAGAATAAGCATCGGCTAACTCCGTGCCAGCAGCCGCGGTAATACGGGGGATGCGAGCGTTATCCGGATTTATTGGGTTTAAAGGGTGCGTAGGCGGCGAATTAAGTCAGCGGTGAAAGACCGGGGCTCAACCCTGGAAGTGCCGTTGATACTGATTGTCTAGAATACCCTTGCCGTGGGAGGAATGAGTGGTGTAGCGGTGAAATGCATAGATATCACTCAGAACACCGATTGCGAAGGCATCCCACGAAGGGGCGATTGACGCTGAGGCACGAAAGCGTGGGGATCGAACAGGATTAGATACCCT
+
GFGGGFDGFFFFGGGGFGGECGGGEGEGGGGGGGFGGGGGGGGF@FGGGGGGFEGCFG?E,EFGGGGGG==F=FGGCGGGFGGGGGGGGGGGGGGGGG9<FFE@FFFGGGGCGGGEGGGGGGGGCFAFFEGG7CFFFGGGGCEGG?GGGG(FFGGGGGG7FGGFC?BFFFCFG?FB:FDGGGGCCFG8;;?;C9EGGG8EACGFCGCCCGGGGGE;EGGEEGGGFGGEGGGGGFGGCCC7FGFFFCGGGGEEGGGGGGFFCEFDEFGGGEECCGGGCFF?GFBCD;C,EC?@7,FFC@CGGCEGGGF8F9FGGF?4?GGGGGFFCCFC,GEGCGGFDFGGCCGGGGGGGGGFGEGGE@F@FBGFF9FGFFDCECFCFFFC+F,8GGFBGFEEF?FGFFDGFGFCBEGFDGFFFFFGGGGGGGGGFGGGGFFCCCCC
@BBCR 197
TAGGGAATCTTCCACAATGGACGCAAGTCTGATGGAGCAACGCCGCGTGAGTGAAGAAGGGCTTCGGATCGTAAAACTCTGTTGTTAGAGAAGAACACGAGTGAGAGTGACTGTTCATTCGATGACGGTATCTAACAAGCAAGTCACGGCTAATTACGTGCCAGCAGCCGCGGTAATACGTAGGTGGCAAGCGTTGTCCGGATTTATTGGGCGTAAAGGTAACGCAGGCGGTTATTTAAGTCTGATGTGAAAGCCTTCGGCTTAACCTGAGTAGTGCATTGGAAACTGGAAGACTTGAGTGCAGAAGAGGGGAGTGGAAATCAATGTGTAGCGGTGAAATGCGTAGATATATGGAAGAACACCAGTGGCGAAAGCAGCTTTCTGGTCTGTAACTGACGCTGAGGTTCGAAAGCGTGGGTAGCAAACAGGATTAGATACCCT
+
EFFGGFGFCGGFFFGGGGGGGGGGGGG,CFGGFDDGGG<F<FFGFGGGGGG@FFGFFC,<,69C<=F:?FG<EGFGGG@EDGGCDFGGGGFG?FGG<==C7+4EFFGGAABAFEFGF<?FEFGCGGG7>F=,CFD9,,>@<FAAC9,=B+:FF,3=D7,3+8F>EFFCFGG7:>><BF9>CFEFCFC8,71*==<>1B,<FCG/0<:F-7C5/:<89?B#2<0*3/C==EC,#,80@:A<?8@79ADGGFD@16:EF@:<:CFFDB3,A,<A,,FAFAFGFFFFA<,GF;C5,F4<FCFB?=AFF:@,FB,<9EFGFC<,,5,,D?,C>GGFGGGGGFGGFB,@9GGGGFD<<9<CGFFF<GEECF7GGGCF8FC,FCC,<EC<GECGFEFCEGGGDGGGGFGFF8EGF;GGGGGGGGGGFFDGGGGGGGGGGGGFCC<C@
@BBCR 54726
TGGGGAATATTGCACAATGGGGGAAACCCTGATGCAGCAACGCCGCGTGAGTGAAGAAGTATTTCGGTATGTAAAGCTCTATCAGCAGGAAAGAAAATGACGGTACCTGACTAAGAAGCCCCGGCTAACTACGTGCCAGCAGCCGCGGTAATACGTAGGGGGCAAGCGTTATCCGGATTTACTGGGTGTAAAGGGAGCGTAGACGGTTTTGCAAGTCTGAAGTGAAAGCCCGGGGCTTAACCCCGGGACTGCTTTGGAAACTGTAGGACTAGAGTGCAGGAGAGGTAAGTGGAATTCCTAGTGTAGCGGTGAAATGCGTAGATATTAGGAGGAACACCAGTGGCGAAGGCGGCTTACTGGACTGTAACTGACGTTGATGCTCGAAAGCGTGGGGAGCAAACAGGATTAGATACCCT
+
AF@@:FFGGGGGGGGGGGGGGGGGDGC8:F@CFG9FGGGGGGGGGGGC@CFFDGAFFGGFGGGGGGGCFGGGGGGCGGGFFGGGG89EDF<FDCF8ECFCFGF+B=EEFDFGAF@EG8=EFE7FCFGGFGC@+3BFGFCDFGGF7C4>5B7;C4D:>7@C?FCGFB:C:CGFFFCEEC=FGF-FGGFC6B?<FFE?=<CCFE/7>>;>EFGGGGG<97CFFCB<FCCFG+<FECEEFE@A:7@B=A/<>FGGF9<FE9?FCFE7C0FC3C3FE=#A:CEG=5ADFFF<FEEEB,EE,:CEFFFEGFF?FGFFB@BCFGFEGGFDGDE,<,,AFC,@9<FFFFCDC,7FC:F@@GFE,FFGGGFCE<GGDFFGFFFE@7GGGGGFCEDGGGGGFCGGFGF<GFFGFGGGGDGCCCCC
@BBCR 64158
TAGGGAATCTTCCACAATGGACGCAAGTCTGATGGAGCAACGCCGCGTGAGTGAAGAAGGTCTTCGGATCGTAAAACTCTGTTGTTAGAGAAGAACACGAGTGAGAGTAACTGTTCATTCGATGACGGTATCTAACCAGCAAGTCACGGCTAACTACGTGCCAGCAGCCGCGGTAATACGTAGGTGGCAAGCGTTGTCCGGATTTATTGGGCGTAAAGGGAACGCAGGCGGTCTTTTAAGTCTGATGTGAAAGCCTTCGGCTTAACCGGAGTAGTGCATTGGAAACTGGAAGACTTGAGTGCAGAAGAGGAGAGTGGAACTCCATGTGTAGCGGTGAAATGCGTAGATATATGGAAGAACACCAGTGGCGAAAGCGGCTCTCTGGTCTGTAACTGACGCTGAGGTTCGAAAGCGTGGGTAGCAAACAGGATTAGATACCCT
+
FGGAGGGGGCFCFGGGGGGGGGDFGE7EF9FFGDCFGGGGGGGGGGGGGGGGGGCFGGG,9ECFGGGGGCGGGGGGFGGFGAFGGGGGGGGGCGGGGAFGGGFGGFDEFEFGGGGFF9EB95BFFDGGGG7?FGGGG<FFG<=EC;CFFGEGDCFGGGGGGGG7FDFGCGGGGGGGGGFGGGG<FCEFFGFF7BFGFCFGCEFF?:FC</DFGGGGCC<E8CFGGGEEGBEB?CFFFGGGGGGGF/GGFDEE,CGFCGGGCFGGFC@CBFCGFGGGFF<FE<EDFEBFEEEEA,DFFCGGFFFC,A<?CF<DCC,EA4DFGEFF?GGGGGGCDGFGGGGCGGGGFFFEGCCGFDFFFB<E6E@FFFGGEAF:CEF,9,,DDGGGGGGGGGGFGGGGGGGGGF@8EFEGGGGGGGFGGGGGGGGGGGGGGGGGGG@FA8CCC
@BBCR 52573
TGAGGAATATTGGTCAATGGACGAGAGTCTGAACCAGCCAAGTAGCGTGCAGGATGACGGCCCTATGGGTTGTAAACTGCTTTTATAAGGGAATAAAGTGAGAGTCGTGACTCTTTTTGCATGTACCTTATGAATAAGGACCAGCTAATTCCGTGCCAGCAGCCGCGGTAATACGGAAGGTCCGTGCGTTATCCGGATTTATTGGGTTTAAAGGGAGCGTAGGCCGGAGATTAAGCGTGTTGTTAAATGTAGACGCTCAACGTCTGCACTGCAGCGCGAACTGGTTTCCGTGAGTACGCACAAAGTGGGCGGAATTCGTGGTGTAGCGGTGAAATGCTTAGATATCACGAAGAACTCCGATTGCGAAGGCAGCTCACTGGAGCGCAACTGACGCTGAAGCTCGAAAGTGCGGGTATCGAACAGGATTAGATACCCT
+
FGEGGFCGGGGGDCFGGGFGCFGGEGECFGGFCEFGGGFGGGAFEFGGGGGGGGGGGGDGCFGGFGGGFGGGGFG9FG<9FGGGF,C?FGGEFDGFCBCFFGGFEFGGGGGCFGDGGD@<EBFEAFEFDFGGGBFG9F,5EF+EEEFC?DFED@GGGGGGEGFEECG:8CC12=0C.*:FG9@>#::+1=9,:,F=FCGFFAGEGFC?FCFGGFC3=EFFB<E5:CCA@@F=<,<?628C8@D#@F9ACGEFCGFCD=785/;E<GGFGD:?@FFGBBGGGEGFC@C=A,GF@+@4?,A:,5,4FCC+=FGGGGGF=+<FEF=7GGGFC,CFGFAB,GGGGEAEFEECGGGGGF:CF6:66,FGFEDGFFD<@FFCGGGFEGGGEDGGGGGGFGFA@@BC,BGFGDGGGEGGGGGGGGGGFGGGFCGGFCFCCCCC
@BBCR 201
TGAGGAATATTGGTCAATGGGCGAGAGCCTGAACCAGCCAAGTAGCGTGCAGGATGACGGCCCTATGGGTTGTAAACTGCTTTTATAAGGGAATAAAGTGAGTCTCGTGAGACTTTTTGCATGTACCTTATGAATAAGGACCGGCTAATTCCGTGCCAGCAGCCGCGGTAATACGGAAGGTCCGGGCGTTATCCGGATTTATTGGGTTTAAAGGGAGCGTAGGCCGGAGATTAAGCGTGTTGTGAAATGTAGACGCTCAACGTCTGCACTGCAGCGCGAACTGGTTTCCTTGAGTACGCACAAAGTGGGCGGAATTCGTGGTGTAGCGGTGAAATGCGTAGATATTAGGAGGAACACCGGTGGCGAAGGCGGCTTTCTGGACTGTAACTGACGCTGAGGCACGAAAGCGTGGGGAGCAAACAGGATTAGATACCCT
+
CFGGGGGGGGGGGGGGGGGGGGGGGGGGGGGGGGGGGGGGGGGGGGGGGGGGGGGGGGGGGGGGGGGGGGGGGGGGGGGGGGGGGGGGGGGGGGGGGGFGGGFGGGGGGGGGGGGGGGGGGGGGGGGGGGGGGGGGGGG5FGGGGGGGGGGGGGGGGGGGGGGGGG?GGGG@FGGGGGGGGGGGGGCEGGCAGGGE=FGFFGGGGGGGFGGGGGGGGGGGGG=FGGGE5@GGGGFGGGGGGGGGGGGGGGFGFGGFFFFFGGFFGGGGFFGGGGGGGFEGGFGGGGGGGGGGCGEFFCFEFAE@GEDGGGGGGGGGGGGF8CGGGGGGGGGGGGGGGGGDGGGGGGGGGFFE7EGFGGGGGGGGGGGGGGGGGGGGGGGGGGGGGGGGGGGGGGGGGGGFFGGGGGGGGGGGGGGGGGGGGGGGGGGGGGGCCCCC
@BBCR 202
TGAGGAATATTGGTCAATGGACGAGAGTCTGAACCAGCCAAGTAGCGTGCAGGATGACGGCCCTAAGGGTTGTAAACTGCTTTTATAAGGGAATAAAGTGAGTCTCGTGAGACTTTTTGCATGTACCTTATGAATAAGGACCGGCTAATTCCGTGCCAGCAGCCGCGGTAATACGGAAGGTCCGGGCGTTATCCGGATTTATTGGGTTTAAAGGGAGCGTAGGCCGGAGATTAAGCGTGTTGTGAAATGTAGACGCTCAACGTCTGCACTGCAGCGCGAACTGGTTTCGTTGAGTACGCACAAAGTGGGCGGAATTCGTGGTGTAGCGGTGAAATGCTTAGATATCACGAAGAACTCCGATTGCGAAGGCAGCTCACTGGAGCGCAACTGACGCTGAAGCTCGAAAGTGCGGGTATCGAACAGGATTAGATACCCT
+
FGGGGGGGGGGGGGGGGGGGGGGGGGGGGGGGGGGGGFGGGGGGGGGGGGGGGGGGGGGGGGGGGGG8FGGGGGGGGGGGGGGGGGGGGGGEFGFFGGGGGGGGGGFGGGDGGGGGGGGGGGGGGGGGGGGGGGEGGGGGFGC7FGGFFGGGGGDGFGGGGGGGGGGG<7FGGGGDCECFE1GEGGGGGGGGGFGDFFGGGFEGCGGFGBFGGGGGGGGFEGEEGED=FAFGGFEGGGEFGGGGFGGGGGFF@FAEFGGG=FDFDGGGGGGCCGGGGGGGGGFGGGGGGGGFFGGGGGFGGDE,GEFFGFGFDFEFCGGGGGGEEEFFDEFGFGGGGGGGGGGGGFGGGGGGGGGGGFFFGGGGGGGGGGGGGGGGGFGGGGCGGGGGGGGGGGGGGGGGGGGGGGGGCGGGGGGGGGGGGGGGCGFFGGGCCCCC
@BBCR 60254
TAGGGAATCTTCCACAATGGACGCAAGTCTGATGGAGCAACGCCGCGTGAGTGAAGAAGGTCTTCGGATCGTAAAACTCTGTTGTGAGAGAAGAACACGAGTGAGAGTAACTGTTCATTCGATGACGGTATCTAACCAGCAAGTCACGGCTAACTACGTGCCAGCAGCCGCGGTAATACGTAGGTGGCAAGCGTTGTCCGGATTTATTGGGCGTAAAGGGAACGCAGGCGGTCTTTTAAGTCTGAAGTGAAAGCCTTCGGCTTAACCGGAGTAGGGCATTGGAAACTGTAAGACTTGAGTGCAGAAGAGGAGAGTGGAACTCCATGTGTAGCGGTGAAATGCGTAGATATATGGAAGAACACCAGTTGCGAAAGCGGCTCTCTGGTCTGTAACTGACGCTGAGGTTCGAAAGCGTGGGTAGCAAACAGGATTAGATACCCT
+
GGGGGGGGGFGGGGGGGGFGGGGGEGE<EFFGGGGFFGCGGCFGGDE7CCFGGFCFEFFG=FGGGGG>FGGF,EGGGGGGGE9,C4@FGGGGGGGGGF:F@FEGGGFFGGGGGFFGGDGFG9AFGGDDGGGG95C<BFFFGGG,,CBFECGGE8DFGG@FCBFFFFCA2>FEE;FGGDGG?DFGF<>7F//FGGCC==?FFFFGDFEGFFFGEGCFFCFG?FGGCCC,GGGFAFFFF@C@ECGE=9G=F@FGGGFFFCFED,CDG<=C9<8FB,=F@-<BFEGFG,5E<EECBFGCGGGGGGGGCGGFFFAEF??5,B,DEA,<=FGGE>GGGGF<C,GGGGFFFAFFFFCE?<<CEFGFFGFGF@,GGGFECGGGGEEEGGGFFF?GGDFF@F;7GGGGGGFC,CFGGFFEFEGFFGGGGE@@9GFGGGFCGGGGBCCCC
@BBCR 204
TGAGGAATATTGGTCAATGGGCGAGAGCCTGAACCAGCCAAGTAGCGTGCAGGATGACGGCCCTATGGGTTGTAAACTGCTTTTATAAGGGAATAAAGTGAGAGTCGTGACTCTTTTTGCATGTACCTTATGAATAAGGACCGGCTCATTCCGTGCCAGCAGCCGCGGTAATACGGAAGGTCCGGGCGTTATCCGGATTTATTGGGTTTAAAGGGAGCGTAGGCCGGAGATTAAGCGTGTTGTGAAATGTAGACGCTCAACGTCTGCACTGCAGCGCGAACTGGTTTCCTTGAGTACGCACAAAGTGGGCGGAATTCGTGGTGTAGCGGTGAAATGCGTAGATATCACGAAGAACTCCGATTGCGAAGGCAGCTCACTGGAGCGCAACTGACGCTGAAGCTCGAAAGTGCGGGTATCGAACAGGATTAGATACCCT
+
FFGGGGFGGDFGCCEFFFGGGGDGEGGCGGGGGGFGGGDFEF<FFGGGGGGGGGCFGGGGGCGGF,CFGECGGFFFA9EFFFFGGAFGGGG8FFFGGGFGFGF<FCGGGGFEGGGGFG>FFFGGGGGGGGGGGGFGGFEF8DFGG7+C,E,7,6D7F9>@D<AD@CFFEEGDGGFCGGCC8C:FEG:CE@0<CBC54<:??F9FGF=>67FFFFGF=5C55GDCC,BEFG<<;<799&8FGE;C><?,E+9<:6<>>3#3:>$*8G,<FGEGGG;D<GFD0GGGFCGDDAA718+84,EC,?:<EC+DGCFF@GFF:7GGGFGFCCFGGFCAEEGFD,GGGGGE<C,FGGGGGF@8EGFCDGGGGGGGGCFCCE9DDFCF7GFE9GFGGGGFGFGGGEGFGFCCGGGGGEGGGFE,GFGGGGGGGGFFFCFA<CCC
@BBCR 205
TGAGGAATATTGGTCAGTGGGCGGAAGCCTGAACCAGCCATGCCGCGTGAAGGACTAAGGCCCTATGGGTCGTAAACTTCTTTAGACGCAGAGCAATAAGGGCCTCGTGAGGTCCGATGAGAGTATGCGTAGAATAAGCATCGGCTAACTCCGTGCCAGCAGCCGCGGTAATACGGGGGATGCGAGCGTTATCCGGATTTATTGGGTTTAAAGGGTGCGTAGGCGGCGAATTAAGTCAGCGGTGAAAGACCGGGGCCCAACCCTGGAAGTGCCGTTGATACTGATTGGCTAGAATACCCGTGCCGTGGGAGGAATGAGTGGTGTAGCGGTGAAATGCATAGATATCACGAAGAACTCCGATTGCGAAGGCAGCTCACTGGAGCGCAACTGACGCTGAAGCTCGAAAGTGCGGGTATCGAACAGGATTAGATACCCT
+
GGGGGFGGGGGGGGGGGGGGFFGGGGGGGGGGGGGGGGGGGGGGGGGGGGGGGGGGGGGGCFGGGGGGGGGGGGGGGGGFFGGGGGGGGGGGGGGGFGGGGGGGGGGDFGGGGFGGGGGGGGFCGCFFGDGGGGGGGFFFFDFFGGGGGGGGG?GCGGGGGGGGGGGG4DGCFGGGEGGGEGGG;GGGGGGFGGGGEGGCFGGEGGGGFFCGGGEGGGGGGGGGGGGGCCFGGGGGGGGGGGFFFGFFFFFGGGGGGEFFEGGFGGGGGGGGGDF9@0FEFE>CGFGGF<GGEA@+F=++GFF:GGGFF9GFGGGGFFF:8GGGGGGGGGGGGGGGFFGGFFGGGFGGGGGGDFF@FDF@CFGGGGGGGGGGFCGGGGGGGGGGGGGGGGDGGGGGGGGGGGGGGGGGGEGGGGGGGGGGGGFGGGGGGGGCC@CC
@BBCR 206
TGGGGAATATTGCACAATGGGGGAAACCCTGATGCAGCGACGCCGCGTGGAGGAAGAAGGTCTTCGGATTGTAAACTCCTGTTGTTGGGGAAGATAATGACGGTACTCAACAAGGAAGTGACGGCTAACTACGTGCCAGCAGCCGCGGTAAAACGTAGGTCACAAGCGTTGTCCGGAATTACTGGGTGTAAAGGGAGCGCAGGCGGGAAGACAAGTTGGAAGTGAAATCTATGGGCTCAGCCCATGAACTGCTTTCAAAACTGTTTTTCTTGAGTAGTGCAGAGGTAGGCGGAATTCCCGGTGTAGCGGTGGAATGCGTAGATATCGGGAGGAACACCAGTGGCGAAGGCGGCCTACTGGGCACCAACTGACGCTGAGGCTCGAAAGTGTGGGTAGCAAACAGGATTAGATACCCT
+
FGGGECFGFGGDGGGGGGGGGGGGGGGCFGGGGGAGGGCGGGGGGGGGGGGGGGGGFGGGFAGGGGGGG>EDFFGGEFGGGDGGGGGGCGGGGGGGGGGGGGGEGGGFGGGFGFGGGFF<:A:FF7FC<<FF<@CGGGGGF8FGCFFGEDCGGGGDAFAFFFGGFFFCCFGFFFEE><FGGGFGGFGFFGGAFCGFDC8:?ECDFGCFCECGGFGGCEEFGGGGGGGE>FFGGGFFCGF?FFFFFEFFGFGDFC?><FGFGGF>@GFFGGGCGFFFGFGGGFCGGEGDGGGFFFFGGGFE<GGGGGGGGGF<GGGGGGGGFGGGGGGGCCGGGGGGGGGGGGGGGGGGGGGGFGFFGGGGFC6@GGGGGGGGGGFGGGGGGFEGCGEF>FGGGGGGGGGGGGGFCGGGGGGCCCCC
@BBCR 207
TGGGGAATATTGGGCAATGGAGGGAACTCTGACCCAGTAATGCCGCGTGAGTGAAGAAGGTTTTCGGATTGTAAAACTCTTTAAGCAGGGAAGAAGAAAGTGACGGTACCTGCAGAATAAGCATCGGCTAACTACGTGCCAGCAGCCGCGGAAATACGTAGGATGCAAGCGTAATCCGGAATCACTGGGCGTAAAGGGTGCGTAGGCGGTAAACCCAGTAGGCAGCGTAATTCCGGGGCTTAACTCCGGAGCTACTGCCAAAACTGGTGAACTAGAGTTGGTCAGGGGTAAGTGTAATTCCTAGTGTAGCGGTGGAATGCGTAGATACTAGGAGGAACACCGGAGGCGAAAGCGACTTACTGGGGCACAACTGACGCTGAGGCACGAAAGCGTGGGGAGCAAACAGGATTAGATACCCT
+
C@E<F@,C,CFGGGGFDFGGC<FFGGGFFGGGGE@EDAFGGGGGGGF+6B@C@FFFCFEDFFCFFGGDF7FFGGFGFFGFDGFGG9FFFGF,4,,,,BA8,59EEGEFBAB?EGFDFGGDEGC?E::CFB=F9?BF<F@FAB<,@8=@F7C+>BFFGG@FCG,FFF:FB7FF+853,5C7CC,3:;,63<FF7**4<<=F*334*C@@C8*/C+**22<+<CCFE5*2CCC9EC0<>7?>@<F=?ED8/>+:-AC3,:-,<9FA?<10<FC2,:7,?4,,>@BD4,,E?F<AFFC,DA=FGGGFD@EC78,AF5FB,@C7GFAFECFCDF=C9,,@GCF@7C,,:F@A,C@EFE;,6,@B66C,,,<6@F7C,@+F<C<FGGD<>FGGGEF@F6C,AGGGGGF@FGGGFGCGF<@8<A@
@BBCR 208
TAGGGAATCTTCGGCAATGGGGGCAACCCTGACCGAGCAACGCCGCGTGAGTGAAGAAGGTTCTCGGATCGTAAAGCTCTGTTGTAAGTCAAGAACGAGTGTGAGAGTGGAAAGTTCACACTGTGACGGTAGCTTACCAGAAAGGGACGGCTAACTACGTGCCAGCAGCCGCGGTAATACGGAAGGTCCGGGCGTTATCCGGATTTACTGGGTGTAAAGGGTGCGTAGGCGGGTTTGCAAGTCAGACGTGAAATGCCGGGGCTTAACCCCGGAGCTGCGTTTGAAACTGTAGATCTTGAGTGAAGTAGAGGCAGGCGGAATTCCTAGTGTAGCGGTGAAATGCGTAGATATTAGGAGGAACACCAGTGGCGAAGGCGGCCTGCTGGGCTTTAACTGACGCTGAGGCACGAAAGCATGGGGAGCAAACAGGATTAGATACCCT
+
GGGGGGGGGGGGGGGGGGGGGGGGGGGGGGGGGGGGGGFGGGCFGEGGGGGGGGGGGGGGGGGGGGGGGGGGGGGFGGGGGGGGGGGGGGGGGGGGGGGGGFEFGGGGGGGGGGGGGGGGFGGGCFGGGGGGGGGGGGGGGGGGGGGGGGDGGGGGGGGGGF@FGGGGGGGGGGCGG@ACFGGEGGGGDFGGCGGFEFGFGEFG<@FC:GGGGFFGGGGGGGGGGGGGGGGGGGEFGCGGGGGFGGFGGGGGGGFFGFDGGGGGGGGGF@GGEEBGEBG@@FGGEBE,9GCGGGGCGGGGGGGFGGGGGGGGGGGFGFGGGGGGDFGGGGGGGGGGGFCGFGGGGGGFGGGGGGFAGFEFGGGGGGGEGGGGGGGGGGGGGGGGGGGGGGGGGGGGGGFGGGFGGCGGGGGFGGGGGGGGGGGGGGGGGGGGGGGEGCCCCC
@BBCR 209
TGGGGGATATTGCACAATGGGGGAAACCCTGATGCAGCGACGCCGCGTGGAGGAAGAAGGTTTTCGGATTGTAAACTCCTGTCGTTAGGGACGATAATGACGGTACCTAACAAGAAAGCACCGGCTAACTACGTGCCAGCAGCCGCGGTAAAACGTAGGGTGCAAGCGTTGTCCGGAATTACTGGGTGTAAAGGGAGCGCAGGCGGACCGGCAAGTTGGAAGTGAAAACTATGGGATCAACCCATAAATTGCTTTCAAAACTGCTGGCCTTGAGTAGTGCAGAGGTAGGTGGAATTCCCGGTGTAGCGGTGGAATGCGTAGATATCGGGAGGAACACCAGTGGCGAAGGCGACCTACTGGGCACCAACTGACGCTGAGGCTCGAAAGCATGGGTAGCAAACAGGATTAGATACCCT
+
CE8FGGGGGGGGGGGFGGGGFGGGGGGGGGGGGGGGGFFGGGGGGGGFEGGGGGGFEFFGGGGFGGGGDGGGGGGGGGGGGGGC@7<FGGGCFGDGGGGGGGCCGGGGFFGGGGGGG@AF<FGEGGFCGCFGG,8BCFGFGDGGGGGGBEEFGGGFACFE7C3=FEFECFFGG<GEGGFGGG>GGGFCBCCFGGEGGD:E>?/GGGFED,EC>EF2FCFECEGFFA3<'7GGFEF+CEFGFDDD@FEDGGEGFFFCGFGGGFGBFFGC>;FEFF:FFFE:@GGGFFCGGGEA8FC+:CCDGGGGCGGGGGDE,GGGGFFGGGEGGGGCFCGFFFGGFGGGGGGGFCGGGGGGGGGGGF8FACGGGGFGGGFGGGGGDGEFGEFFFGGFGGGGGGGGGGGGGGGGGGGGGGGCCCCC
@BBCR 210
TGAGGAATATTGGTCAATGGGCGAGAGCCTGAACCAGCCAAGTAGCGTGCAGGATGACGGCCCTATGGGTTGTAAACTGCTTTTATAAGGGAATAAAGTGAGAGTCGTGACTCTTTTTGCATGTACCTTATGAATAAGGACCGGCTAATTCCGTGCCAGCAGCCGCGGTAATACGGAAGGTCCGGGCGTTATCCGGATTTATTGGGTTTAAAGGGAGCGTAGGCCGGAGATTAAGCGTGTTGTGAAATGTAGACGCTCAACGTCTGCACTGCAGCGCGAACTGGTTTCCTTGAGTACGCACAAAGTGGGCGGAATTCGTGGTGTAGCGGTGAAATGCTTAGATATCACGAAGAACTCCGATTGCGAAGGCAGCTCACTGGAGCGCAACTGACGCTGAAGCTCGAAAGTGCGGGTATCGAACAGGATTAGATACCCT
+
FGGGGGGGGFGGGGGGGGGGGGGGFGGGGGGGGGGGGGDFGGGGGGGGGGFFGGFFGGGGG7EGGGGGG<FFGGGGGGGGGGGGGGGGGGGCEFGFGFGGGGGFD<CEGGGGGGFFGGGGGGGGGGGGGGGGGFFGGGFDFGGGDFGGFCDFGGCFDGGGEG8FGGG?EEG9FFGC*>>BE=GGCFG+FFECFCGEECFFFFGFGFFC6FGGGGGFDEEEEEGGCGGEFEGGFEEGE?ACGGGGGFDGFF?FACCGGD:FEFFCDGGCGGFCCDFGCF?:GFCGFGGFGFDDFGDFEGCGGCE8GEF7GGFFEGF7GFFDFF>GGEGGEGGDCGF8GGFE,GGGGGGGGGGGEGGGGGFCGGDGFCDGGGGGGGGGGGGGCGGGGGFGGGGGGGGGGCDGGGGCGCF@6@DGGGGGFGGGGGGGGGGGDFF@@8CB
@BBCR 211
TGGGGGATATTGCACAATGGGGGAAACCCTGATGCAGCGACGCCGCGTGGAGGAAGAAGGTTTTCGGATTGTAAACTCCTGTCGTTAGGGACGATAATGACGGTACCTAACAAGAAAGCACCGGCTAACTACGTGCCAGCAGCCGCGGTAAAACGTAGGGTGCAAGCGTTGTCCGGAATTACTGGGTGTAAAGGGAGCGTAGGCGGTCAGGCAAGTCAGGCGTGAAATATATCGGCTCAACCGGTAACGGCGCTTGAAACTGCAGGTCTTGAGTGAAGTAGAGGTTGGCGGAATTCCTAGTGTAGCGGTGAAATGCGTAGATATTAGGAGGAACACCAGTGGCGAAGGCGGCCAACTGGGCTTTTACTGACGCTGAGGCTCGAAAGTGTGGGGAGCAAACAGGATTAGATACCCT
+
GGGGGGGGGGGGGGGGGGGGEGGGGGFGGGGGGGGGFGFGGGGGGGGGGGDGGGGGGGGFFAFGFEGGDFGGGGG<EEFGFGFGFEC@GGG<FGCFGFFD?FE+3+B<FFDFGCFGFGGGCBFGGGDGGGGGC>@FFGGGGGFGE7>F@EGGGFF?FFDGGFGFGGFDC/EGGGGGG<FFFGCEGFFFGFFGFFGGEECC:CEFEE#G5?CDF,4@<CGGGGGGCEA@<CFFCGF@31<CCDCD@EGGGE1FDGGGGF=<CE:@FE9<FGGDB;=9@EF:,:GEC>7E=9GEGFEFFF,,?+@+GGFF<FF=::FB,CAEDFCGGFGGEFEF:,-FE,8,:FD@EGCE@DGFFEFDDDFFGGFGGGGGGGGGGGGGFGGGGGGGGGGDGGGGGGGGFGGGGGGGGGGGGGCCCCC
@BBCR 63749
TGGGGAATATTGCGCAATGGGGGAAACCCTGATGCAGCGACGCCGCGTGAGCGAAGAAGTATTTCGGTATGTAAAGCTCTATCAGCAGGGAAGAAGAATGACGGTACCTGACTAAGAAGCACCGGCTAAATACGTGCCAGCAGCCGCGGTAATACGTATGGTGCAGGCGTTATCCGGATTTACTGGGTGTAAAGGGAGCGCAGGCGGTGCGGCAAGTCTGATGTGAAAGCCCGGGGCTCAACCCCGGTACTGCATTGGAAACTGTCGTACTAGAGTGTCGGAGGGGTAAGTGGAATCCCTAGTGTAGCGGTGAAATGCGTAGATATTAGGAGGAACACCAGTGGCGAAGGCGGCTTACTGGCCGATAACTGATGCTGAGGCTCGAAAGCGTGGGGAGCAAACAGGATTAGATACCCT
+
FAEGEGGFGFGCFGGGGGGFGDGGGGGFGGGGGE9FAEGDFGGDEGEGCFG8CFGFC,E,CBF9@EB?FFCFGGF9F9FED?,FF,,ABCEFGGFGGCF9?EFF>BCDE<FDA5CBFED8FE@CGC7CDGF<FGC8D+>FCFGFGGEF:>C>FGFGCG9<BC9,>CF:FGEC+,BC##@<E9:6EFE0F<FFE:BCC83=:?C8=<><,4:?C5:GFGEDFFC7CGGDGG@CEGGGGEEF@GC9@EECFECF?FCE<DCFEC9CFECCFEECC?-F:EFCFDDDG<CE,DEFEB4:,,B,,GEF48>7,EFE?,?:>7F<FFA,9<EB8DCFF@C,C9C8EF@6:,@@F::EECE,EC@,6+FF9GGF<CC6,F@CE8F7FD6?:,B+EEGFD<@<FFFFEGDDGFECGEE@@CCC@
@BBCR 213
TGAGGAATATTGGTCAATGGGCGGAAGCCTGAACCAGCCATGCCGCGTGAAGGACTAAGGCCCTATGGGTCGTAAACTTCTTTAGACGCAGAGCAATAAGGGCCTCGTGAGGTCCGATGAGAGTATGCGTAGAATAAGCATCGGCTAACTCCGGGCCAGCAGCCGCGGTAATACGGGGGATGCGAGCGTTATCCGGATTTATTGGGTTTAAAGGGTGCGTAGGCGGCGAATTAAGTCAGCGGTGAAAGACCGGGGCTCAACCCTGGAAGTGCCGTTGATACTGATTGGCTAGAATACCCTTGCCGTGGGAGGAATGAGTGGTGTAGCGGTGAAATGCATAGATATCACTCAGAACACCGATTGCGAAGGCATCTCACGAAGGGGCGATTGACGCTGAGGCACGAAAGCGTGGGGATCGAACAGGATTAGATACCCT
+
CFFGGCFFEFGGGGGGGGGGGGGDGGEGGGGGGGGGGGGGGFF@FFGFGGGGGF8<FGGGFFGGGFG?<CEFFGFGGDEFFFGEFFEFFGDG+BFEBFEFFF+CEFGGGGCFEE@CF:F9FFDFGCFACFFGGGGEGGGGEBF@><@>C=9F?/DGFFFGGGGFF>FF>GG1CFGD87F>*CFE8GFGECGDGGGG5889:ECFGFECA8F@EEBFCAECEGDCFG,:7:5)CCF>>?ECDC(D@GC:6C7@GGGEFFCFGGEFGECFC96+CFB&EA:<DFB6,98FFFEF@,EFC?D7:B>4,,C8GFGFDFB,B7GGFCECECEF<GEGFGFFB6FCGGGDFC<F,FGGGGGGGGFB@GGGGFGGFE<<GF@EC;,,@F:ECFC@GGEGGGGGGGCDEGGGCGGGGGGGGGGGGFGGGGGGGGGGGGGCCCCC
@BBCR 60170
TAGGGAATTTTCGGCAATGGGGGAAACCCTGACCGAGCAACGCCGCGTGAGCGAAGAAGGCCTTCGGGTCGTAAAGCTCTGTTGTAAAGGAAGAACGGCGCATACAGGAAATGGTATGCGAGTGACGGTACTTTACCAGAAAGCCACGGCTAATTCCGTGCCAGCAGCCGCGGTAATACGGAAGGTCCGGGCGTTATCCGGATTTATTGGGTTTAAAGGGAGCGTAGGCCGGAGATTAAGCGTGTTGTGAAATGTAGACGCTCAACGTCTGCACTGCAGCGCGACCTGGGTTCCTTGAGTACGCACAAAGTGGGCGGAATTCGTGGTGTAGCGGTGAAATGCTTAGATAGCACGAAGAACTCCGATTGCGAAGGCAGCTCACTGGAGCGCAACTGACGCTGAAGCTGGAAAGTGCGGGTATCGAACAGGATTAGATACCCT
+
FGGGGG8@CFFGCE7BEACFG7@C:FE<F86,;C@CFEGGGGGCF7BFGEFCFEGGGGGFGGGGGFCFFFCBEGFFGACFCFGGFGFGF<=FFFFGDGGGGGCEG,<BFEEGGCF9CFGCFCEC,;CFC*<AE,@?FFGGGGFCFGGGGG5:FG@B9FF@FGG7FEFFGG7=CFEG?<CCE2;:CC=9:EEGGGGEGG7;E8C<<7ACGGGGGGFFF<7F2CCC8;?:04?88@CFC:F<+:,EDC@;AF-<CF:CFFFC@=E:D@,@7@1<:@/7@.>C@5<B+CCB+,FD,A<EC+>:4@E:<AA5,+:F=EA9?<<F:=<+FF9@8+CB9GGF<,E,C,,E46,6,=<AC<AA@C@@EC@E:FB7,@@<@<,<CC<<CC,:@F@+9C@,7@;CCEEE@98CC<,,@<C7GF@DD@,A@B<ECF<@A;,,,<E@6@,AA
@BBCR 215
TGAGGAATATTGGTCAATGGGCGAGAGCCTGAACCAGCCAAGTAGCGTGCAGGATGACGGCCCTATGGGCTGTAAACTGCTTTTATAAGGGAATAAAGTGAGTCTCGTGAGACTTTTTGCATGTACCTTATGAATAAGGACCGGCTAATTCCGTGCCAGCAGCCGCGGTAATACGGAAGGTCCGGGCGTTATCCGGATTTATTGGGTTTAAAGGGAGCGTAGGCCGGAGATTAAGCGTGTTGTGAAATGTAGACGCTCAACGTCTGCACTGCAGCGCGAACTGGTTTCCTTGAGTACGCACAAAGTGGGCGGAATTCGTGGTGTAGCGGTGAAATGCTTAGATACCACGAAGAACTCCGATTGCGAAGGCAGCTCACTGGATCGCAACTGACGCTGAAGCTCGAAAGTGCGGGTATCGAACAGGATTAGATACCCT
+
FGFGGGGFEGGGGGGGGGGGGGEEGGGGGGGGGGGGGGFGFGGGGGGGGGGGGGGGGGGGGGGGGGGGGGGGFGGGGGGGGGGGGFCGGFGGCFGGGGGGGGGGGGGGGGGGGGGDFGGGGGGGGGGGGGGGGGCFGGGGGF?GGGGGGGGGGG?EGGGGGGGGCEGGGGGGGGGGGGGGGGGGGEGEFGFCGCBEFEFFFFGFGGGGGGGGGGGGGGGGGDDDCEEGGGGGG@EGECCGGGFGFCFGGGF@FGGGGGGGGGGGGGGGGGEECCFFFFGGFFFGGGGD@GGF=EF@DGFEEFBEECFEEEGGGFGEEGGGGGGGEDGEGFDFFAFFFEC,EFFGCC,FGGGGFGFGEGFEGFCGGFGFGGECGFGEGGGF<:C,GGGGGGFFCGGFFCGGGFGGFE@FF@GGGFEFGFFFGGGGFECAFFFCCCCC
@BBCR 216
TAGGGAATCTTCCACAATGGACGCAAGTCTGATGGAGCAACGCCGCGTGAGTGAAGAAGGTCTTCGGATCGTAAAACTCTGTTGTTAGAGAAGAACACGAGTGAGAGTAACTGTTCATTCGATGACGGTATCTACCCAGCAAGTCACGGCTAACTACGTGCCAGCAGCCGCGGTAATACGTAGGTGGCAAGCGTTGTCCGGATTTATTGGGCGTAAAGGGAACGCAGGCGGTCTTTTAAGTCTGATGTGAAAGCCTTCGGCTTAACCGGAGTAGTGCATTGTAAACTGGAAGACTTGAGTGCAGAAGAGGAGAGTGGAACGCCATGTGTATCGGTGAAATGCGTAGGTATATGGAAGAATACCAGTGGCGAAAGCGGCTCTCTGGTCTGTAACTGACGCTGAGGTTCGAAAGCGTGGGTAGCAAACAGGATTAGATACCCT
+
FGGFGFFG@FGGGGGGGGGGGGGGGGGGAFGGGGFGGGFGFGDGGGGGGGGGGGGGGGGGGGGGGGGGDEFGGGG9EGGGGGGFG8FFGFG,FFFGGGGGG:DFGGGDGGGDG,<FEACFGFFFCFEEGGGGGG,BFG8FGGGFFGGGGD>CGGGGGGCFCGGCFFGFF9?CFE>>FGFGECGG@FFGGGGFG@7#+5CF>GGGGFFFFEFF<GEGGGGGGCF<#2GEFEGC;CCCFFCGGF=FAGGFF<CFD8>@CF8FFACBF?CE(?D5?:F?FDFFE#B<:FFCFAGGEEDF=,CFFEE9DCGGGFAE9EDF@C8+<GGGGGEF>++GGGGFFFEEF:DF9,,GFFCFECGGGFGGGGGFGGFCBB,::F+E<7FC@8GGGGFGGGGGGGGGGGGGGGGFFGFFGGCECGFE,<CFFGGFFFECFDGFGGEFCCCCC
@BBCR 58341
TGAGGAATATTGGTCAATGGGCGAGAGCCTGAACCAGCCAAGTAGCGTGCAGGATGACGGCCCTATGGGTTGTAAACTGCTTTTATAAGGGAATAAAGTGAGTCTCGTGAGACTTTTTGCATGTACCTTATGAATAAGGACCGGCTAATTCCGTGCCAGCAGCCGCGGTAATACGGAAGGTCCGGGCGTTATCCGGATTTATTGGGTTTAAAGGGAGCGTAGGCCGGAGATTAAGCGTGTTGTGAAATGTAGAGGCTCAACCTCTGCACTGCAGCGCGAACTGGTCTTCTTGAGTACGCACAACGTGGGCGGAATTCGTGGTGTAGCGGTGAAATGCTTAGATATCACGAAGAACTCCGATTGCGAAGGCAGCTCACGGGAGCGCAGCTGACGCTGAAGCTCGAAAGTGCGGGTATCGAACAGGATTAGATACCCT
+
EGFGGGGGGGGGDGGFGGGFGGGGGGGGGGGGGGGGGGGGGGGGFGGGGGGGGGGGGGGGGGGGGGGFGFGGGGGGGGFGGGGGGGGGGGGG<FGGGDGGGFFGCGGGFGGGGGGGGDGGGFFGGGGGGGGGGGFGGG9FFGFGGGGGGGGGGGGGGGGGGGGGGGGEGEB4G:FEGBFGGFGEFFFGGGGGGFCEEC@=5<<GGGGDFFGGGGGFGGFEGG8FFGGGGCFEFFGGGGGFGGGGGEFFFGFFFGGFGFFFGGCGGGGGFFGGGFDGEFGGGGGF>CGGGGGGGGGGGFBF8FFGGGGGGGGFFGGGGGGGGGCGDGGGGGGEFF?=EGGGFAFE<EECGGGGEFECEGFGDGGGGFGFFEFGGFCGGDGGGGGDGGFGGGCGGGFGGGGF@DGGFGGGGGGGGGGGGGGGGGFCF<GGFFGCCCCC
@BBCR 68524
TGGGGAATATTGCACAATGGGCGAAAGCCTGATGCAGCGACGCCGCGTGAGCGAAGAAGTATTTCGGTATGTAAAGCTCTATCAGCAGGGAAGATAATGACGGGACCTGACTAATAAGAAACGGCTAAATACGTGCCAGCAGCCGCGGTACTACGTATGGTGCCAGCGTTATCCGGATTTACTGGGTGTAAAGGGAGCGCAGGCGGTGCGGCAAGTTTGATGTGAAAGCCCGGGGCTCAACCCCTGGACTGCATTTGAAACTGTCGTACTAGAGTGTCGGAGGGGTAAGCGGAATTCCTAGGGTAGCGGTGAAATGCGTAGATATTAGGAGGAACACCAGTGGCGAAGGCGGCTTACTGGACGATAACTGACGCTGAGGCTCGAAAGCGTGGGGAGCAAACAGGATTAGATACCCT
+
EFFGC6@FC,CFCFDCD,;CEFFFGGGGGCFF9FEFFFGF:FFGCFFGGG7,6=@B@EEGGF9EEEF+B+FEFCFFAB=<A,<FDF<=D7BF+=<<F9??ECF+B:F<F=<F9B,C<A<,,,8B+>=DGADGG<D7F,>3<<FCF7***1*3@,6CB;CDF?,,?,*48C<7@>CFGGEFFC>DCC18432?/CGF@<:**15E@GGFF??C4:33#,7A@;>,62<>C>;88:BFCC>@:>6,,@,E=;DB<@,3DC<=F:F:@3,<,,5F8F7GGECF<D8EB+:FBF<,=<98FEB:,,7+@F:C995,,,CFC,,B<E<FFCFDGFGEFEGFFFEF@@CGFC@@@:DAE,GGF@CDFC,F@C,>GGEGFGGEGGGGDCDFFFFGGGGFEFC6CFFFDCEEBCFGFGFCACCC
@BBCR 219
TGGGGAATATTGCACAATGGGGGAAACCCTGATGCAGCGACGCCGCGTGGAGGAAGAAGGTCTTCGGATTGTAAACTCCTGTTGTTGAGGAAGATAATGACGGTACTCAACAAGGAAGTGACGGCTAACTACGTGCCAGCAGCCGCGGTAAAACGCAGGTCACAAGCGTTGTCCGGAATTACTGGGTGTAAAGGGAGCGCAGGCGGGATAGCAAGTCAGCTGTGAAAACTATGGGCTCAACCCATAAACTGCAGTTGAAACTGTTATTCTTGAGTGGAGTAGAGGCAAGCGGAATTCCGAGTGTAGCGGTGAAATGCGTAGATATTCGGAGGAACACCAGTGGCGAAGGCGGCTTGCTGGGCTCTAACTGACGCTGAGGCTCGAAAGTGTGGGGAGCAAACAGGATTAGATACCCT
+
FCFGGGGGFFGGGGGGGGGGFDGGGGGGGGGGGGGGGGEEGGGGGGGGEEGGGGGGGGGGGGGGGGGGGEGGGGGGGGGGGGGGGFGEGGGGGGGGGGGGGGGGGGGFGFGGGFGGGGFGFGGGG>FGGGFFE@@FGGGGGGGGEGFEGGG5FFG:<FFGGGGGGGFGC;FECGDEEGFDEG+GFCGEACFDGEGFGGDEEGE>:>@8CEGGGFG;EGGGGFGGFGGGFGGFEFCFGDCGGGGGFGGFFGCCC+3GGGFFGGGGFGGGGGGG=GGF?AGGGFGGG?GDCECGGGGFGGF?GGGGGGDGGGGGGGGGGGGGGGFGEFGFDCGGGGF9GGGGGGGGGGGGGGGGGGCGGGGGGGCGGGFCGGGGGGGGGGGGGGGGGGGFFFGGGGGGGFGGFFGGGGFCFCFC@ACC
@BBCR 220
TGGGGAATATTGCACAATGGGGGAAACCCTGATGCAGCGACGCCGCGCGGAGGAAGAAGGTCTTCGGATTGTAAACTCCTGTTGTTGGGGAAGATAATGACGGGACTCAACAAGGAAGTGACGGCTAACTACGTGCCAGCAGCCGCGGTAAAACGTAGGTCACAAGCGTTGTCCGGAATTACTGGGTGTAAAGGGAGCGCAGGCGGGAAGACAAGTTGGAAGTGAAATCTATGGGCTCAACCCATAAACTGCTTTCAAAACTGTTTTTCTTGAGTAGTGCTGAGGTAGGCGGAATTCCCGGTGTAGCGGTGGAATGCGTAGATATCGGGAGGAACACCAGTGGCGAAGGCGGCCTACTGGGCACCAACTGACGCTGAGGCTCGAAAGTGTGGGTAGCAAACAGGATTAGATACCCT
+
FFGGGEGGGGGGGGGGGGGGGGGGGGGGGGGGGGGGGGGGGGGGGGGGGGGGGGGGEFGGFGGGGGGGGGGGGGGGGGGDFFEFGFFGGGGGGGGGGGGGGGG+CFCGGGGGGGGGGGGGGGGCFGFGE9FGGFGFCFGGGGGGGGGG@EGGG@F:FFGFFGGGGGGGFFGFFGGGGGGGFFFFGG:BAGGGGGGGGGGGGGGGGGGGGEAGGFGFCDGGFFFFGGGFGGGGGGGGGGGGFGFGGGGGGGGGGGGGGGGGGGGGGGGFGFGGGGGGGGGGGFGGGGGGGGGCGGGGGGGGGGGGGGGGGFGGGGEGGGGGGDGEGGGGGGGGGFGFGGGGGGGGGGGGGGGGGGGFGGGGGGCGGGGGGGGGGGGGGEGGGGGGGGGGGGFGGGGGGGGGGGGGGGGGGGGCCCCC
@BBCR 221
TGGGGAATATTGCACAATGGGGGAAACCCTGATGCAGCGACGCCGCGTGAAGGAAGAAGTATCTCGGTATGTAAACTTCTATCAGCAGGGAAGATAATGACGGTACCTGACTAAGGAGCCCCGGCTAACTACGTGCCAGCAGCCGCGGTAATACGTAGGGGGCTAGCGTTATCCGGATTTACTGGGTGTAAAGGGAGCGTTGGCGGCGGAGCAAGTCAGAAGTGAAAGCCCGGGGCTCAACCCCGGGACGGCTTTTGAAACTACCCTGCTTGATTTCAGTAGAGGTAGGCGGAATTCCTAGTGTAGCGGTGAAATGCGTAGATATTAGGAGGAACACCAGTGGCGAAGGCGGCTTACTGGACTGACAATGACGCTGAGGCGCGAAAGCGTGGGGAGCAAACAGGATTAGATACCCT
+
C<<FGFEFGGGFGGGGGCADFGDDCFFFGGGGGFGDGFCGGGGGGGGGGEE?DFGFFGGDE<F<FEGGGGFGGFF9EAGGFFFGGG9FFE=DF@EBFFECC4:+8+5,8,B,EED,:DCFGGGFGEFGGGGGFCB@FC<FGCFGGGG:@CE,@BF>FE7CGGCCFC@FFEGGGGGG1+<?CBAF?GFC@?<?GFDCE>?/*=/17=88CE:*9A<+53FCCDFFCCCECC:EFED5:7GFB@C7:EGGCFFB<C,@<DAC+CF@F:<GGGGE<0GFFAE9,,FGA?=7FEGGGGGGFGF,A,=7GEFECGGFFDGFCGGGAF9GEC?GGGGF:E8GCFFGGGGEF,@7F@EGCFCGGGEGGEAFGFCF,CCGGGGFEFC:7BC,,>GGGGGGGGGGFGGFGFFFFEEEFEDCCCCC
@BBCR 222
TAGGGAATCTTCCACAATGGACGCAAGTCTGATGGAGCAACGCCGCGTGAGTGAAGAAGGTCTTCGGATCGTAAAACTCTGTTGTTAGAGAAGAACACGAGTGAGAGTAACTGTTCATTCGATGACGGTATCTAACCAGCAAGTCACGGCTAACTACGTGCCAGCAGCCGCGGTAATACGTAGGTGGCAAGCGTTGTCCGGATTTATTGGGCGTAAAGGGAACGCAGGCGGTCTTTTAAGTCTGATGTGAAAGCCTTCGGCTTAACCGGAGTAGTGCATTGGAAACTGGAAGACTTGAGTGCAGAAGAGGAGAGTGGAACTCCATGTGTAGCGGTGAAATGCGTAGATATATGGAAGAACACCAGTGGCGAAAGCGGCTCTCTGGTCTGTAACTGACGCTGAGGTTCGAAAGCGTGGGTAGCAAACAGGATTAGATACCCT
+
GGGGGGGGGGGGGGGGGGGGGGGGGGGGGGGGGGGGGGGGGGGGGGGGGEGGGGGGGGGGGGGGGGGGGGGGGGGGGGGGGGGFGGGGGGGGGGGGGGGGGDEGGGGGGGGGGCFGGGGGGGGGGGGGGGGGGGGGGGGGGGG>GGGGGGDGGGGGGDGDGFGGGGGGGGGGGGGGGGGGGGGGGGGFGGGGGGGGGGGGG;CFFFGGGGGGGGFGGGGGG>GFGGGDGGGEFCGGGGFFGFAGFGGGGFFGGGGGGEGFFGGFGGGGGDACGGGGFFGGGGFFFGGGFFGFGCFGGGGGGGGGGFCGGGEGFGGGGGGGGFGGF@CGGGF>GGGGGGGGGGFGGGGGGGGGGGGGGGGGGGGGGGGGGGGGEGGGFGFDGGGGGGGGGGGFGGGGGGGGGGGGGGGGGGGGGGGGGGGGGGGGGGGGFFGGGFGF<CCCC
@BBCR 223
TGGGGAATATTGCACAATGGGGGAAACCCTGATGCAGCGACGCCGCGTGAAGGAAGAAGTATCTCGGTATGTAAACTTCTATCAGCAGGGAAGATAATGACGGTACCTGACTAAGAAGCACCGGCTAAATACGTGCCAGCAGCCGCGGTAATACGTATGGTGCAAGCGTTATCCGGATTTACTGGGTGTAAAGGGAGCGCAGGCGGTGCGGCAAGTCTGATGTGAAAGCCCGGGGCTCAACCCCGGTACTGCATTGGAAACTGTCGTACTAGAGTGTCGGAGGGGTAAGCGGAATTCCTAGTGTAGCGGTGAAATGCGTAGATATTAGGAGGAACACCAGTGGCGAAGGCGGCTTACTGGACGATAACTGACGCTGAGGCTCGAGAGCGTGGGGAGCAAACAGGATTAGATACCCT
+
GGGGGGCFGGGGGGGGFGGGGGGGGGGGDFGGGGGGGGFGGGGGGGGGGGGGGGGFAFFGGGGGGGGGGGGGGGGGGGGGGGGGFGGGGGFGGGGGGGGGGGGGGGGGGGGGGGGFGGCFGGGGG?GGGGGGG?GG7FFCFGGGGCGGGGFGGGGFGFGGGGGGGGGGGGD;FGGGGGGGFGGGGG=G@GGGGGGGGGGGGGGGGF>FDGGFGFGGGGGGGGGGGGFFGGGGGGGGGGFFFGGGGGGGGGGGGGGGGFFFGGGGGGGGFFGGGGFFDGGG77GGGGGCCFDGGGFFE=8FGGGGGGGGGFDAGGGGGGGGGGFCCDGGGFGGGGGGGGGEGGGGGGGGGGGGGGGGGGGGGGGCGGGGGGGGGGGGGGGGGGGFDGGGGGGGGFCGGGGGGGGGGCGGGGGCCCCC
@BBCR 49747
TGGGGAATATTGCACAATGGGGGAAACCCTGATGCAGCGACGCCGCGTGGAGGAAGAAGGTCTTCGGATTGTAAACTCCTGTTGTTGAGGAAGATAATGACGGTACTCAACAAGGAAGTGACGGCTAACTACGTGCCAGCAGCCGCGGTAAAACGTAGGTCACAAGCGTTGTCCGGAAATACTGGGTGTAAAGGGAGCGCAGGCGGGAAGACAAGTTGGAAGTGAAATCTATGGGCTCAACCCATAAACTGCTTTAAAAACTGTTTTTCTTGAGTAGTGCAGAGGTAGGCGGAATTCCAGGTGGAGCGGTGGAATGCGTAGATATCGGGAGGAACACCAGTGGCGAAGGCGGCCTACTGGGCACTAACTGACGCTGAGGCTCGAAAGTGTGGGTAGCAAACAGGATTAGATACCCT
+
EFCDGG7FGGGGGGG<CE<FGDEGGGGGGGF@FFGGAFEFD6@FCC7C@F78FFE=F8<CECE9F7FC?EGEFEAC9FFEEEGGFGAAFF8ECFFGGG9<EF::?@FFDC8FFFFGGDFGCF7=>C@=A,CF+DFGFGGGFGFFEFE7@CC,FF*F@F*87DFFGCC+*1*=<FEDE7#?@FFG7<?F=EF:C<<9:4CFGCCE<CC?,?8;3:@9,9>,DAFF63C:<?@<7<FGF>EGC=C5FCDC@G>F<=>#<9EDF<3A=8;E,8FA;??<BE6:8:%1<CFB?:,DEAB,<B,FA98+8@@=FFDFBBCEFGFEGGEGF6CCEEFC@E<C6@EEFFCDE,6+:CC,6@<,8F@C,,;C,C<@@FF@8ECC,@8,6,5,,FDGGF@DGFCF<CC@DFFFFCAGGDC<@@CC
@BBCR 60878
TAGGGAATCTTCGGCAATGGGGGCAACCCTGACCGAGCAACGCCGCGTGAGTGAAGAAGGTTTTCGGATCGTAAAGCTCTGTTGTAAGTCAAGAACGAGTGTGAGAGTGGAAAGTTCACACTGTGACGGTAGCTTACCAGAAAGGGACGGCTAACTACGTGCCAGCAGCCGCGGTAATACGTAGGTCCCGAGCGTTGTCCGGATTTATTGGGCGTAAAGCGAGCGCAGGCGGTTTGATAAGTCTGAAGTTAAAGGCTGTGGCCCAACCATAGTTCGCTTTGGAAACTGTCAAACTGGAGTGCAGAAGGGGAGAGTGGAATGCCATGGGTAGCGGTGAAATGCGTAGATATATGGAGGAACACCGGTGGCGAAAGCGGCTCTCTGGTCTGTAACTGACGCTGAGGCTCGAAAGCGTGGGGAGCGAACAGGATTAGATACCCT
+
DAFFCFGFFGEGGDFCFFGGGDGGGEDFGGGGGGEGG>FGGGGGGGGFFFGFFCGGG<FFCFGGGGGGGGGC,BFEFDFGGGG9FGGGBFGGGGGFGDFGFFFFFGGGGGGGGFFGGGFGGGGGDCFFGCBF8FCFGGGGFGGGFGGFEEEEGFGGGGG:B@7FFGGGGG@FGG@FEGG:BFGGGG9:FEEGCFEGGGG9EECCE6+:6C<F;EGGG<F>DEEDEGDCGGGD:D88FFFF;:E9EGGGCFCC@CCFGFFFFFC7AFFCEGGB;F3F1BDFFDFADGGFGGGEF<B,GF=F;<F,CGEF<=B<?E,GFE?B,B,?9B,EC>GEDFC,<:C?@FFC;F;GDGFEF9EAFFEGGGGFECF7CGFFGGGFFEF?FFECEGGGFE<F:@@8+GGEEFC>@GGGFGGEGE?GGF<EGGGGFFGGGGGFGGFGCBCBA
@BBCR 226
TAGGGAATCTTCGGCAATGGACGGAAGTCTGACCGAGCAACGCCGCGTGAGTGAAGAAGGTTTTCGGATCGTAAAGCTCTGTTGTAAGAGAAGAACGGGTGTGAGAGTGGAAAGTTCACACTGTGACGGTATCTTACCAGAAAGGGACGGCTAACTACGTGCCAGCAGCCGCGGTAATACGTAGGTCCCGAGCGTTGTCCGGATTTATTGGGCGTAAAGCGAGCGCAGGCGGTTAGATAAGTCTGAAGTTAAAGGCTGTGGCTTAACCATAGTACGCTTTGGAAACTGTTTAACTTGAGTGCAGAAGGGGAGAGTGGAATTCCATGTGTAGCGGTGAAATGCGTAGATATATGGAGGAACACCGGTGGCGAAAGCGGCTCTCTGGTCTGTAACTGACGCTGAGGCTCGAAAGCGTGGGGAGCGAACAGGATTAGATACCCT
+
FGGGGGGGGGGGGGGGGFEFGGGEGGGGGGGGGGGGGGG8DFG@FGGCCGGGCFGGGGGGGGFGGGGDDGGGGGGGGGGGGGGGGGGG,<FFGGGGGG>FCFFGGGGGGGGGGGGG9BFGGGGGEFGGGEGGGGGGGGGGDG<FFECFD>CFFGGGGG>FGGGGGGBFGGFGG7FGCGGGGC5<B:DFEECCDEFGDGGFEGEEG9EF7DGG<DGGCCGGGGGDED/GGEGGEGFEF7EAEDFCFCC<GGFGGGGGGF>FGGG4F@<CAFFFG=CB93GGFGGGEDFF,FEC5,,A8,GGFF9@=GGGGFDF?GGFB,,C,FDAFCFCEGEEAE,FGEGGEF<CDGCGGGGGGGGFE=,CBGGGGGGGGFFC7GGGGFGGFGFGGGGGGGGGGGGEGFGGGGGGGGGF@GGGF>GGGGGGGGGGGFDFGCFGGGGFCCCCC
@BBCR 227
TGGGGAATATTGCACAATGGGGGAAACCCTGATGCAGCGACGCCGCGTGGAGGAAGAGGGTCTTCGGATTGTAAACTCCTGTTGTTGAGGAAGATAATGACGGTACTCAACAAGGAAGTGACGGCTAACTACGTGCCAGCAGCCGCGGTAAAACGTAGGTCACAAGCGTTGTCCGGAATTACTGGGTGTAAAGGGAGCGCAGGCGGGAAGACAAGTTGGAAGTGAAATCTATGGGCTCAACCCATAAACTGCTTTCAAAACTGTTTTTCTTGAGTAGTGCAGAGGTAGGCGGAATTCCCGGTGTAGCGGTGGAATGCGTAGATATCGGGAGGAACACCAGTGGCGAAGGCGGCCTACTGGGCACCAACTGACGCTGAGGCTCGAAAGTGTGGGTAGCAAACAGGATTAGATACCCT
+
FGGGGFEFFFGGGFGGGGGGGDGGGGGGGG?FGGGGGGCGGCGGGFFGDGGGGGGG<EDEGGGGGGGGGGGGGGGGGGGGGGGGGGGGGGGGGGGGGGGGGGGGGGGGGGGGGGGGGGGGGGFEGGGG8DFGG1GGGGGGGGGGGGGGGGGGGGGCGGGGGGG?FDGGFFGGGGGGGGGGFGGFGGGGGGGGGGGGGG><EGGGGGGGGFCFGFGGFFGBEGGGGGGGGGGGGGGGFGGGGGGGFEGGGGFGGGGFFFFGGGGGFA?9GFFFFFFGGGGGFEFGG:EGGGGGGFGCGFCGGDGDGGGGGGGFCEGGGFFGGGFFCGGGE@GGGGGGGGGGGGEDGGGGGEGFGGGGGGGGGGGGGGGGGGGFE,GGGGGDFFFFFFGGGGGGGGGGGGGGFGGFFGGGGGGCCCCC
@BBCR 228
TGAGGAATATTGGTCAATGGGCGAGAGCCTGAACCAGCCAAGTAGCGTGCAGGATGACGGCCCTATGGGTTGTAAACTGCTTTTATAAGGGAATAAAGTGAGAGTCGTGACTCTTTTTGCATGTACCTTATGAATAAGGACCGGCTAATTCCGTGCCAGCAGCCGCGGTAATACGGAAGGTCCGGGCGTTATCCGGATTTATTGGGTTTAAAGGGAGCGTAGGCCGGAGATTAAGCGTGTTGTGAAATGTAGACGCTCAACGTCTGCACTGCAGCGCGAACTGGTTTCCTTGAGTACGCACAAAGTGGGCGGAATTCGTGGTGTAGCGGTGAAATGCTTAGATATCACGAAGAACTCCGATTGCGAAGGCAGCTCACTGGAGCGCATCTGACGCTGAAGCTCGAAAGTGCGGGTATCGAACAGGATTAGATACCCT
+
CFGGGGGGGGGGGGGGGGGGGGGGGGGGGGGGGGGGGGGGGGFGGGGGGDGGDFGGGGGGGGGGGGEGGGGFGFGGGFGGGFGGGGGGGFGGFGGGGGGGGGFGGGGGGGG9FCFCGGGGGGGGGDGFGGGGGGCFFGGCFFGEGDGGFGEGFGGDGGGGGGGGGGGGEFGCGDGGGGGGFFFGGGGGFCECGFGECFGFGG#GGGGFCFGGGGECEGGEEGGGGGGGGGFFFGGDGFGGGFFGFGGACC=ACFEGGGFFFEFGFFGGGFFFFEF7FGGC>GFFGGDF<<9F=GGGGFB?FFE@FEF7GGGGFCFEGGFFGGGCEF@GGGF9DGGGGFFCGDGGGGFGFGGDFGGGGGFBFCDFCAGGGGGGGF<@F?EBEDCGGGFGGFEGGGGGGGGGF@GGFGGGGEGGGGFDGGGGGGGGCGFFFCE@C8C@
@BBCR 229
TGGGGAATATTGCACAATGGGGGAAACCCTGATGCAGCGACGCCGCGTGAGTGAAGAAGTATTTCGGTATGTAAAGCTCTATCAGCAGGGAAGAAGAATGACGGTACCTGACTAAAAAGCACCGGCTAAATACGTGCCAGCAGCCGCGGTAATACGTATGGTGCAAGCGTTATCCGGATTTACTGGGTGTAAAGGGAGCGCAGGCGGTGCGGCAAGTCTGATGTGAAAGCCCGGGGCTCAACCCCGGTACTGCATCGGAAACTGTCGTACTAGAGTGTCGGAGGGGTAAGTGGAATTCCTAGTGTAGCGGTGAAATGCGTAGATATTAGGAGGAACACCAGTGGCGAAGGCGGCTTACTGGACGATAACTGACGCTGAGGCTCGAAAGCGTGGGGAGCAAAAAGGATTAGATACCCT
+
FGGGGGGFGGGGGGFFFFGGGGGGGGF<BFFGGGGFGGCEEFDE@7:>6=8,?FFFG8EAEFCFAED@?+:CFFGAAF<FGFEEGG<EFCDC+BFEG<B,C,?>CFE9<94><C=,:B=DEFGD@E+>DFGFE7C<DFE7<ACFF7@C7>*>,@;>:CFG=9><F,7*<?:<:C-664:?F<=;5FGC7FFFFG?;2DDECBFE8?F:=1?28?88;5,(9FE<C=C#E:A@FDCFD@8C8C5E9>F>E<EB@:@+E>?FF7GF@7GGF9F<CGGGGFB7:+D,GGGGFF<AFE8GGGBEEGGGGGGFCGGFCGGGC<<GGFEFGGGGGGFFFC<CGFCFB,,GGGDCC7EFFCEAGGF:<EGEGFGGGGGGGGGGGGGGGGGFGGGGGGGGGGFF9FEGGGFGGGGGGGFGCCCC@
@BBCR 230
TGAGGAATATTGGTCAATGGGCGAGAGCCTGAACCAGCCAAGTAGCGTGCAGGATGACGGCCCTATGGGTTGTAAACTGCTTTTATAAGGGAATAAAGTGAGAGTCGTGACTCTTTTTGCATGTACCTTATGAATAAGGACCGGCTAATTCCGTGCCAGCAGCCGCGGTAATACGGAAGGTCCGGGCGTTATCCGGATTTATTGGGTTTAAAGGGAGCGTAGGCCGGAGATTAAGCGTGTTGTGAAATGTAGACGCTCAACGTCTGCACTGCAGCGCGAACTGGTTTCCTTGAGTACGCACAAAGTGGGCGGAATTCGTGGTGTAGCGGTGAAATGCTTAGATATCACGAAGAACTCCGATTGCGAAGGCAGCTCACTGGAGCGCATCTGACGCTGAAGCTCGAAAGTGCGGGTATCGAACAGGATTAGATACCCT
+
CFFGGFGGGGGGGGGGGGGGGGGGGGGGGGGGGGGGGGGGGGGGGGGGGGGGGGGGFGGGFGGFGGGGGGCGGGGGGGGGGGGGGGGGGFGGGFGGGGAFGGDFCFFGGGGGGGGGGGGGGGGGGGGGGGGGGGGGGCG>=FFGGGG?GGGGG>FCF?GGGGGGGGGF>GECEFG7)>:CFFFEEG?F:F@>FDEEFFFCFG-EGGFGFFFGGGGDEGGEGDEGG<C5GGGFGGGGEGGGFG>3@FFCFGFFCGFFGFFGGGGGFE,,FFGGGGGGDGGGGGGGFCF8EFF9CEEFGECFACF,CFGEFCGGGGGGGGGGGGGGGGGGGGGGGGGGFGGGGGGGGGGGGFGGGF@7GGGEGGGGGGGGGGGGGGGGGGGGGGGGGGFEGGGGGGGFGFFGGGGGGGGGGEFDGGGGGGGGGGGGGFFCGGGCCCCC
@BBCR 231
TGAGGAATATTGGTCAATGGGCGAGAGCCTGAACCAGCCAAGTAGCGTGAAGGATGAAGGCTCTATGGGTCGTAAACTTCTTTTATATGGGAATAAAGTTTTCCACGTGTGGAATTTTGTATGTACCATATGAATAAGGATCGGCTAACTCCGTGCCAGCAGCCGCGGTAATACGGAGGATCCGAGCGTTATCCGGATTTATTGGGTTTAAAGGGAGCGTAGGTGGATTGTTAAGTCAGTTGTGAAAGTTTGCGGCTCAACCGTAAAATTGCAGTTGAAACTGGCAGTCTTGAGTACAGTAGAGGTGGGCGGAATTCGTGGTGTAGCGGTGAAATGCTTAGATATCACGAAGAACTCCGATTGCGAAGGCAGCTCACTAGACTGTTACTGACACTGATGCTCGAAAGTGTGGGTATCAAAGAGGATTAGATACCCT
+
FGGGGGGGFGGGCFGGGGGGGGGGGGGGGGGGGGGGGGGGGGGGGGGFGGGGGGGGGGGGGGGGGGGGGGGGGGGGGGGGGGGGGGFGDFEFGGGGGGGGGG<EFFGEGFGGGGGGGGGGGGGGG9FFGGGGGGCFGGGGCEFCFGGGGGGGGFDFGGGGGGGGGGGGGGGGGGGGGGGGGGGGDEGGGGGGGFDGFGGGGGGGGGFFFGFFCGGDGGGGFGGFF=9GGFGGGGGGFGGGFCCDFGGFFGEGGCF?F@GGGGGFGGGGGGGGGGFFDGGFGGGGGGGGGFFGGEAGGGGGGGGGFCDGGGFGGGGGGFGGGGGGGGGGGFGDGGGGGGGGGGGFGCGGGGGGFEGGGGGGGGGGGGGGGGGGGGFGGGGGGGGGGGGGGGGGGGGGFGGGGGGGGGEGGDGGGGGGGGGGGGGGGGGFFGGCCCCC
@BBCR 232
TGGGGAATATTGCACAATGGGGGAAACCCTGATGCAGCGACGCCGCGTGAAGGAAGAAGTATCTCGGTATGTAAACTTCTATCAGCAGGGAAGATAGTGACGGTACCTGACTAAGAAGCCCCGGCAAACTACGTGCCAGCAGCCGCGGTAATACGTAGGGGGCAAGCGTTATCCGGATTTACTGGGTGTAAAGGGAGCGTAGACGGTGTGGCAAGTCTGATGTGAAAGGCATGGGCTCAACCTGTGGACTGCATTGGAAACTGTCATACTTGAGTGCCGGAGGGGTAAGCGGAATTCCTAGTGTAGCGGTGAAATGTGTAGATATTAGGAGGAACACCAGTGGCGAAGGCGGCTTACTGGACGGTAACTGACGTTGAGGCTCGAAAGCGTGGGGAGCAAACAGGATTAGATACCCT
+
GGGGGFEFGGGGGGGGGGGGGGGGGGGGGGGGGGGGGGGGGGGGGGGFGGGGGGGGGGGFDFGCFGGFGGGGGGGGGGGGGGGGGGGGFGGGCGGFGGGGGGGCGGGGGGGGGGGGGGGGGGGGG:FGGGGGGFGGFFFGGGGGGGGGDCEGGGGFGGGGGGGGGGGGGFGGGGGGGGGGGGGGFGCCCGGGGGGGGGGEEGGGGGGGGGGGGFGGFFGGGGGFGGGFFGFGGGGFGGGGGFGFGGFGFGFEEFFGGFGGGGFFDGFGFFFFGGGGGDGGGFGFFGDEGGGGFGGGFCGGGGGGGGGGGGGFCGGGGGGGGGFF?9GGGGGFGGGGGGGGGGGGGGGGGGGGGGGGGGGGGGGGGGGGGGGGGGGFFGGGGGGGGGFEGGGGFGGGGGGGGGFFB,GFGGGCBCCC
@BBCR 48893
TAGGGAATCTTCCACAATGGACGCAAGTCTGATGGAGCAACGCCGCGTGAGTGGAGAAGGTCTTCGGATCGTAAAACTCTGTTGTTAGAGAAGAACACGAGTGAGAGTAACTGTTCATTCGATGACGGTATCTAACCAGCAAGTCACGGCTAACTACGTGCCAGCAGCCGCGGTAATACGTAGGTGGCAAGCGTTGTCCGGATTTATTGAGCGTAAAGGGAACGCAGGCGGTCTTTTAAGTCTGATGTGAAAGCCTTCGGCTTAACCGGAGTAGTGCATTGGAAACTGGAAGACTTGAGTGCAGAAGAGGAGAGTGGAACTCCATGTGTAGCGGTGAAATGCGTAGATATATGGAAGAATACCAGTGGCGAAAGCGGCTCTCTGGTCTGTAACTGACGCTGAGGTTCGAAAGCGTGGGTAGCAAACAGGATTAGATACCCT
+
FFFEGGGGGDDEFGGGGGGFGGGCGGGGGFGGGGGGGGGGGGGGGEGGCGGGGGGGGGGGF9FGGGGG@FFGGCGGGGGGGFFGGGGGGCFGFFFGGGGGE7FGGGGGGFGGGGGGGCAF<FFGDCFGGGGGCFGGGGCFGG@FGGGGGGGGGGF9FGFFGFDFFGFFF2<6F>FFFFGEGFGGGCCGGGGFFE7:FFC:FF3FFFGEG>CGGEGFGGGEC>ED8EGGE:E<GGGCGDGFFFFEF,GGGGG,GEGFECFFGGFFFEGGGEFCGFGFFAGGCGGFFGGGFF,CAGGGGGFFGFF;EFA9FB,4,FFF9FEEGFGCGGGFC87GGFGFEFEGECF9FGGGGGGGFFEFFFGGGGGGGGGGGGFC@GGGFFC8@CGEAAGFFEEEGGGGGGGGGCGGFC7FFDGGGGGGGGGGFCGFGGGGGGGGGGGGCCCCC
@BBCR 234
TAGGGAATTTTCGGCAATGGGGGAAACCCTGACCGAGCAACGCCGCGTGAGCGAAGAAGGCCTTCGGGTCGTAAAGCTCTGTTGTAAAGGAAGAACGTCGCATGCAGGAAATGGCGTGCGAGTGACGGTACTTTACCAGAAAGCCACGGCTAACTACGTGCCAGCAGCCGCGGTAATACGTAGGATGCAAGCGTTATCCGGAATGACTGGGCGTAAAGGGTGCGTAGGCGGTAAATCAAGTGGGCAGCGTAATTCCGGGGCTTAACTCCGGAACTACTGCCAAAACTGGTGAACTAGAGTGGGTCAGGGGTAAGTGGAATTCCTAGTGTAGCGGTGGAATGCGTAGATATTAGGAGGAACACCGGAGGCGAAAGCGACTTACTGGGGCACAACTGACGCTGAGGCACGAAAGCGTGGGGAGCAAACAGGATTAGATACCCT
+
GGGFGEGGGGGGGGGGGGGGGGC7CEGGGGFGGFEGGGGGGGDFGGGGGGGGGGGEGGGGFGGGFGGEDCFGGGGGFEGFDFGGGGGFFGGFEFGGG@FGGGGCGGFGGGGCECGG7>FGGGGGGGGE@F>;;,@CFG?FGGFGBFF@FGGFCCFCFGA:7FGF>6B:FDGCEFGGFCCC.:CCDCC9EGGGEGGDGGGEGGGG8FF(FFG>C;8CFGC=8;CGGGGGGGDEEGACCDCF<%7B>-CFB?FGFCGGGGGFFFGGCFGC<FDCFFC:5F>:A=FFEE9DFC,A85,AF@B,::GFD@FEFGEFAECGGFEGGGGGFGFFC7GGFADFEFCEGFFC,F?<<F?FFGGGGF:F7GGGGF>GGGFCGGGGGGGGGGFFC@GCFAGFC7FGGGFGGGFGCFCC,FC7CEE;GGCGGGGGEGGGGGFFGGEFCC@CC
@BBCR 235
TGGGGAATATTGCACAATGGGGGAAACCCTGATGCAGCGACGCCGCGTGAAGGAAGAAGTATCTCGGTATGTAAACTTCTATCAGCAGGGAAGAGATTGACGGTACCTGACTAAGAAGCCCCGGCTAACTACGTGCCAGCAGCCGCGGTAATACGTAGGGGGCAAGCGTTATCCGGATTTATTGGGTGTAAAGGGAGCGTAGGCGGATGGACAAGTCTGATGTGAAAGGCTGGGGCTCAACCCAGGGAATGCATTGGAAACTGGCAGTCTTGAGTGCCGGAGAGGTAAGCGGAATTCCTAGTGTAGCGGTGAAATGTGTAGATATTAGGAGGAACACCAGTGGCGAAGGCGGCTTACTGGACGGTAACTGACGTTGAGGCTCGAAAGCGTGGGGAGCAAACAGGATTAGATACCCT
+
EFGGGGFGEFFGGGGGGGEEFDGGGGGGGGGGGCEFC<6@@FEGDGGCEGFGFGGGGGGGCFG?FGD,E<FGGDFEFFGGEFEFFGG,?CFFCFCF9<5FFG+B=BFFAFGGGGGGGC>>FDF@FCCG@FFA@B<CFEFGGFGGCDCGEGEGGFB>DFC;:CFF@CFC<F0<:FCEE?CFA#FGGC,=<BF<CCEC55D:?8#AFG8>?561;ACCC:FFGFGCDFGDCGFGGGG7FCBB:7,$<C=C#<=F8D#GFF?>?EG,77F#FA8FFCFCF8@EGFAFF:GCF8GGGFE?F?,<GGGGEGGFCGGGFFFB,GF;FFEEF<8GF,EAGGCGGGGGGGF,GEEGFCFE<,,CDCEGFEDGFFFEEFFCACFGFFC@GEGFFB@+@FFFF9GGF9GGGGGGGGGFFEF@CCCB
@BBCR 72875
TGAGGAATATTGGTCAATGGGCGGAAGCCTGAACCAGCCATGCCGCGTGAAGGACTAAGGCCCTATGGGTCGTAAACTTCTTTAGACGCAGAGCAATAAGGGCCTCGTGAGGTCCGATGAGAGTATGCGTAGAATAAGCATCGGCTAACTCCGTGCCAGCAGCCGCGGTAATACGGGGGATGCGAGCGTTATCCGGATTTATTGGGTTTAAAGGGTGCGTAGGCGGCGAATTAAGTCAGCGGTGAAAGACCGGGGCTCAACCCTGGAAGTGCCGTTGATACTGATTGGCTAGAATACCCTTGCCGTGGGAGGAATGAGTGGTGTAGCGGTGAAATGCATAGATATCACTCAGAACACCGATTGCGAAGGCATCTCACGAAGGGGCGATTGACGCTGAGGCACGAAAGCGTGGGGATCGAACAGGATTAGATACCCT
+
GGEGDGFGGGGGGFGGGGAFEFGFGGGGGGGGGGGGGGGGGCFFEFEFGGGGGGGFGGGGFGGGEGGGGFFEF@FFFGGGGGGGGGGGGGGGGGGGGEFGGGGGGGGGC4CFFGGFFCECFDFDGFGGEFG7>AFDDGGGGGGGGGGGG;DFGF>EGFGGGGGG<CCF@EFGGGGG=FE*=EFFEDFFGEDGFGGGCC+<C=<GGGFCCEGEFGGFGEGGGGDFGEGGGGGE?FFFCCF@EGCGGFGGE>FCGGGGGFFFFFGGGGFGGFFEGGDGDDFGGFGBGDFA?<,:,<FFF7CCC=+CFFGGFCGDGDGGGGGGGGGGGECGFFFACGGGGGFFGFFDE9AFGGGGGGGC@GF@@BFCGDFGFGGGGGFE@GGGFF,GGGGEGGGGCGFGGGGGGGGFGEGEGGGGGFCGGGGGGGGGGGFEGGGCCCCC
@BBCR 52903
TGGGGGATATTGCACAATGGGGGAAACCCTGATGCAGCGACGCCGCGTGGAGGAAGAAGGTTTTCGGATTGTAAACTCCTGTCGTTAGGGACGATAATGACGGTACCTAACAAGAAAGCACCGGCTAACTACGTGCCAGCAGCCGCGGTAAAACGTAGGGTGCAAGCGTTGTCCGGAATTACTGGGTGTAAAGGGAGCGCAGGCGGACCGGCAAGTTGGAAGTGAAAACCATAGGCTCAACCTATGGATTGCTTTCAAAACTGCTGGCCTTGAGTAGTGCAGAGGTAGGTGGAATTCCCGGTGTAGCGGTGGAATGCGTAGATATCGGGAGGAACACCAGTGGCGAAGGCGACCTACTGGGCACCAACTGACGCTGAGGCTCGAAAGCATGGGTAGCAAACAGGATTAGATACCCT
+
FGGGDFDFGGGGGGGGGGGGGGGGFGGGGGGGGGGFCF7FGGGGEGEFGGGGGGGGGDGGFGGGGGGGGGGGGGGGGGGGGGGGGGGGGFFGGGCGGGGGGGGGGDFGGGGDGGCEGGFGGGEGGGGGGGGGGGGGGGGGGFGGFGDGFCG?GGGGGGGGFGCFGGGGGGGGFGGGEFFGGFGGGGE?FFGGFGEGGEFC7CCCGEGGGGGGGGGGFCCEGGGGGGGGGGGGGGGGGGGGGGGFGFGGGGFGFGGGFGFGGGGFGGGE@GFGGGGFB6FGFDFGEF?GF9GGFGDEGGGGGGGGGGGEGGGFGGGGGGGGFCGEGGGGGGGGEEGGGFGGGGGGFCGGGGGGGGGGGGGGGGGGGGGGGGGGGFGGGGGGGGFGGGGGGGFGGGFGGGGGGGGGGF9DGFGCCCCC
@BBCR 67752
TGAGGAATATTGGTCAATGGGCGAGAGCCTGAACCAGCCAAGTAGCGTGCAGGATGACGGCCCTATGGGTTGTAAACTGCTTTTATAAGGGAATAAAGTGAGTCTCGTGAGACTTTTTGCATGTACCTTATGAATAAGGACCGGCTAATTCCGTGCCAGCAGCCGCGGTAATACGGAAGGTCCGGGCGTTATCCGGATTTATTGGGTTTAAAGGGAGCGTAGGCCGGAGATTAAGCGTGTTGTGAAATGTAGACGCTCAACGTCTGCACTGCAGCGCGAACTGGTTTCCTTGAGTACGCACAAAGTGGGCGGAATTCGTGGTGTAGCGGTGAAATGCTTAGATATCACGAAGAACTCCGATTGCGAAGGCAGCTCACTGGAGCGCAACTGACGCTGAAGCTCGAAAGTGCGGGTATCGAACAGGATTAGATACCCT
+
@FEFGGGGFFGGGGGGGGGGGGGGGGGGGGGGFGGGFGGGGGGGGGGGGGGGGGGGFGDGGGGGGGDFGGGGGGGCGGGGGGGGGGGFG?EC@FEGGFFGGGFGGGGGG<FGGFGGGGGGGGGFFGGGGGGFGEGGGDFFGGDG>GGGGGGGGGGGGFGGGGGGGGGGGGFGCFFGGDEGFGGGGEGEGGEGGGGG7FGGFGGGGGGGGCF?GGFFGGGGGGGFEGGFGGFGC?EGGGGGGGGGGGGFEFGGGGDFEEFGGECFGGGFGGGGGEEGGGGGGGGFGF<8F8GGGGGGFECFEGDGGFGGF8GFDF+CGGGGGGGGGEEGDFFCGGFGDGGGFF98FGGGFGGGFFF7DGGGFCGEGGGFFGGFFECCGFGGFF7GFGGGCGGGGGGGGGGGGGGGGGF@EGGGGGGGEGGFFGFGGGGGGGGCC@CC
@BBCR 239
TGGGGAATATTGCACAATGGGGGAAACCCTGATGCAGCAACGCCGCGTGAAGGAAGACGGTTTTCGGATTGTAAACTTCTATCAATAGGGACGAAAGAAATGACGGTACCTAAATAAGAAGCCCCGGCTAACTACGTGCCAGCAGCCGCGGTAATACGTAGGGGGCAAGCGTTATCCGGAATTACTGGGTGTAAAGGGTGAGTAGGCGGCATGGCAAGTAAGATGTGAAAGCCCGAGGCTTAACCTCGGGATTGCATTTTAAACTGCTAGGCTAGAGTACAGGAGAGGAAAGCGGAATTCCTAGTGTAGCGGTGAAATGCGTAGATATTAGGAGGAACACCAGTGGCGAAGGCGGCTTACTGGACGATAACTGACGCTGAAGCTCGAAAGTGCGGGTATCGAACAGGATTAGATACCCT
+
FFGFGGGGGGGGGGGGGGGGGGGGGGGGGGGGGGGGGGGGGGGGGGGDGGGGGGGGFGGGGGEGGGGFGEGDGGGGGGGGGGGGGGFGGGGGGGGGGGDGGFGGGDGGBFGGGGGGGGGGGGGEGGGGGGGGGBACFFGGGGGGGGGGEGG7CCGGGGFGGCGGGGGGGGGGGGFFFGGG5@FGFGEGGGFCEGGFFGGGGG>GGGFGG<EEGDFFFCGGGFGGGGFFGGGFGFGEGDEGGCFGGGCGGGGGGGGGGGFFGGGGFFG?CGFGFGFCEDGGGGGGFGGGGGGGGGGGFCGGGFGGGGGDGGGGGGGGGGGGGFGGGGGGGGGFCFGGFGGGGGGGGGGGGGGGGGGGGGGGGGGGGFCFAGGGGGGGGGDGDGGGGGFFEGEECGGDGGGGGGGGGGGGGGGGGGCCCCC
@BBCR 240
TGGGGAATATTGCACAATGGGGGAAACCCTGATGCAGCGACGCCGCGTGAGCGAAGAAGTATTTCGGTATGTAAAGCTCTATCAACAGGGAAGAAGAATGACGGTACCTGACTAAGAAGCACCGGCTAAATACGTGCCAGCAGCCGCGGTAATACGTATGGTGCAAGCGTTATCCGGATTTACTGGGTGTAAAGGGAGCGCAGGCGGTGCGGCAAGTCTGATGTGAAAGCCCGGGGCTCAACCCCGGTACTGCATTGGAAACTGTCGTACTAGAGTGTCGGAGGGGTAAGTGGAATTCCTAGTGTAGCGGTGAAATGCGTAGATATTAGGAGGAACACCAGTGGCGAAGGCGGCTTACTGGACGATAACTGACGCTGAGGCTCGAAAGCGTGGGGAGCAAACAGGATTAGATACCCT
+
FFGGEBFGGGGGGGGGGGG,FCGEBFGGGGFGGGGF9ECFGGGGDGEFFGG8C+@CCEFAFFGF9FEC,BFGGGGF9<FC,@F9,BBEEGFGDCECCGF9FG+F?D@AFFFFCFGGGGDG@,>>FCFEFGCFGF?#<CF7F73@DGGDB@6GFCFG,(.@C7=DCEFG@+1<;E?=<<<F9CFF<GGBC:FGEF>=7<EG,EFGGGD#<*<FEFFFF:E?5;62><EC>:F73D;>>CEFC<<CEE*9=8EB@<GGF9GCFC::F:AFGFCAFGE<8+7GB?+FDFA?,FCFC,FGF=9B,EF7DGGGCCFFCC77DGGFFFAGFCFCFC,DGGFFCEGGCGGEFFGDDGGGGGGGGGGDFE@,FFC<,EGGGGGGGGGFFFCGFCGFC:GFGGGGGGFDGGDGGGGGGGCGC<CCA
@BBCR 61936
TAGGGAATCTTCCACAATGGACGCAAGTCTGATGGAGCAACGCCGCGTGAGTGAAGAAGGTCTTCGGATCGTAAAACTCTGTTGTTAGAGAAGAACACGAGTGAGAGTAACTGTTCATTCGATGACGGTATCTAACCAGCAAGTCACGGCTAACTACGTGCCAGCAGCCGCGGTAATACGTAGGTGGCAAGCGTTGTCCGGATTTATTGGGCGTAAAGGGAACGCAGGCGGTCTTTTAAGTCTGATGTGAAAGCCTTCGGCTTAACCGGAGTAGTGCATTGGAAACTGGAAGACTTGAGTGCATAAGAGGAGAGTGGAACTCCATGTGTAGCGGTGAAATGCGTAGATATATGGAAGAACACCAGTGGCGAAAGCGGCTCTCTGGTCTGTAACTGACGCTGAGGTTCGAAAGCGTGGGTAGCAAACAGGATTAGATACCCT
+
EGGGGFFGGGFFGGGFFGGFFGGFGGGCFCGGGGGGGGGEFCEFGGGGGGGGGGGGGGGGGGGG9FGGGGGFGGGGGGGGGGGFGCFGGGGGGGCGGGGGGBEEFGG,EF9FGEFFGFFGFF9FGGGGCGGGGGGGGGGGGGFAFGGGGGGGGGAAECCFGFFD>FGGGGGGD>EC3GGF9FFGGGGGFF/F*CGC<BFCF7CFGGD@FGEFEFEGFFGGFFGGG7GGGGF:ECFCC;26FF78FEFCGFGGC7GGEDGGGGGGGFGEF?=8CAEGF?CF9GEGGGFF@,AFFFEFGGGFFE@,CGFDGE9GEGGGF<=8E?GE9GGGGGGGGGGFGGCDGFGGGGFEDF9GGGFGGGF8GGGGGDEG@FEFBGGGGGFCGGGGF9GFGGFGGGDGEF8GGFFCECGGGGGGGGGGGGGGGGGFGGGGGGGGGGGGCCCCC
@BBCR 68964
TGGGGGATATTGCACATTGGGGGAAACCCTGATGCAGCTACGCCGCGTGGAGGAAGAAGGTCTTCGGATTGTAAACTCCTGTTGTTGAGGAAGATAATGACGGTACTCAACAAGGAAGTGACGGCTAACTACGTGCCAGCAGCCGCGGTAAAACGTAGGTCACAAGCGTTGTCCGGAATTACTGGGTGTAAAGGGAGCGCAGGCGGGAAGACACGTTGGAAGTGAAATCTATGGGCTCACCCCATAAACTGCTTTAAAAACTGTTTTTCTTGAGTAGTGCAGAGGCAGGCGGAATTCCCGGTGTAGCGGTGGAATGCGTAGATATCGGGAGGAACACCAGTGGCGAAGGCGGCCTACTGGGCACCAACTGACGCTGAGGCTCGAAAGTGTGGGTAGCAAACAGGATTAGATACCCT
+
FGF?++8@EEG9FGFF,,,6CCFG7ACFE8@FFFGFA<,CE::C:FCFDCCEC=FE=FGG8CEGGGGCCGGGFGGGGFFGGGF,4<8<B,ABE,?EFE9??C+4+4BEEBF,==AG,:BB?F:++++B@ADF7,+C9<D<EC7@+0*35>CFGFEC>DB=<@CF9C3EB<<CFECCCEEF<CFGEAC=AC;FGFFG78CFFG7=CC8CF9>;@0B?;A@@#@/CB;D<F9:F>FCDEGG(<,;#9F>FB>8<E<:#*GEAF@,A8C7<AF,AAFA,FC@<F,<CE48+7E,?EF:EC=+<EC++EF@CEF?CF7GGGGGFGCGF?7,E@CC9CFFC<GGF7FFCF@@GGFFFAACGGGFC,@@C<,C,C-FF8<CFC+C<DDGGFFBBCDGGFAFF89FGGFFFBFGGGGGC9CCC
@BBCR 243
TGGGGAATATTGCACAATGTGCGAAAGCCTGATGCAGCGACGCCGCGTGAAGGATGAAGTATTTCGGTATGTAAACTTCTATTAGCAGGGAAGAAAATGACGGTACCTGACTAAGAAGCCCCGGCTAACTACGCGCCAGCAGCCGTTGTAATACGTAGGGGGCGAGCGGTATCCGGATTTATTGGTTTTAAAGGGAGCGTAGACGGGTGATCAAGTCTGATGTGAAAGGCATGGGCTCAACCTGTGAACTGCATTGGAAACTGTGCAGCTAGAGTGTCGTAGAGGTAAGTGGAATTCCTGGTGTAGCGGTGAAATGCGTAGATATTAGGAGGAACACCAGTGGCGAAGGCAGCTTACTGGACGATAACTGACGTTGAGGCTCGAAAGCGTGGGTAGCAAACAGGATTAGATACCCT
+
GG8FEGGGGGGGC,EGGGGFGGGGCGGGGGGG,,FGGG:F:F76CEGGGGGGGGGGGGGD,,,C,CF=FFE,5EG,,C<,5C,95,C9DF4B+,EGG9?<EGCFGG,EFEEAAF8,B>C@8C@>*7<:,>3<<*5D?>B>>8@?3$#CC=2)2153(8FD>59**=5,,EFF<FFECB>A;*>><,9<+,FFGC>=GFCCE@3C<@,3,,8AGAF5,A@,,FFFD;D8@8@,:BG@GF>?A8E,FA,FDFF@,EE,@9<GFCF8,8,?A?,FGFC@449,,FGFFF?<GDGGGGGGF=F,GGGGGGGGGGGGFFEBF,GGGCGGGFF<GGDGGFC-EE,@F7GGGGGGFC,GFEFGGFCFFCE<E,GGGGGGGGGGF7GGFGGGGGF@GFGDE,F,GEGFGGGGGGGGGGGCCCCC
@BBCR 244
TGAGGAATATTGGTCAATGGGCGGAAGCCTGAACCAGCCATGCCGCGTGAAGGACTAAGGCCCTATGGGTCGTAAACTTCTTTAGACGCAGAGCAATAAGGGCCTCGTGGGGTCCGATGAAAGTATGAGTAGAATAAGCATCGGCTAACTCCGTGCCAGCAGCCGCGGTAATACGGGGGATACGAGCGTTATCCGGATTTATTGGGTTTAAAGGGTGCGTAGGCGGCGAATTAAGTCAGCGGTGAAAGACCGGGGCTCAACCCTGGAAGTGCAGTGGATACTGATTGGCTAGAGTACCGTTGCGGTGGGTGGAATGCGTGGTGTAGCGGTGAAATGCATAGATATCACTCAGAACACCGATTGCGAAGGCAGCTTACGAAGGGGTGACTGACGCTGAGGCACGAAAGCGTGGGGATCGAACAGGATTAGATACCCT
+
GGGGGGGF@DGE<CFGG<C@@FE@FG+CAFGGGGGGGGDFAEGGGGEGGCGGFGF8EFCD89CFCGGGGGC=FFGGGGGA,CEFD<,84::@F,BEFF?<,,84B,4A=++86:,+C7FF,,C>E<9,:,3BFFGGGCCF<8><@<8>,>C6;FD833:@B3DFC1>#576,C?F<<8/4*#?:BGEE<*:C?<3<CGFF79BEFF@EFEACFCC*>*:CC<8EF*1352?;GFF@CCE99>ED><E@88#CFAFGF<F<CGDFGF8FFFD@,=E,EC,,C,B8AEF9FF5A@=A48++++C>+B4+=C,GFCB@+7FB,FGGGGF7GFCGE<9GFF,FDAGF@:,,,6,9GGFGEFC,7EEGFGGGGGF<FGF<,C,;,7,,C,,6,GGGDGFGGGFC@FGGGGGGGGGGFGEE,7<GGFGFGGEDGGGFBCCCC
@BBCR 245
TGGGGAATATTGCACAATGGGGGAAACCCTGATGCAGCAACGCCGCGTGAGTGAAGAAGTATTTCGGTATGTAAAGCTCTATCAGCAGGAAAGAAAATGACGGTACCTGACTAAGAAGCCCCGGCTAACTACGTGCCAGCAGCCGCGGTAATACGTAGGGGGCAAGCGTTATCCGGATTTACTGGGTGTAAAGGGAGCGTAGACGGTTTTGCAAGTCTGAAGTGAAAGCCCGGGGCTTAACCCCGGGACTGCTTTGGAAACTGTAGGACTAGAGTGCAGGAGAGGTAAGTGGAATTCCTAGTGTAGCGGTGAAATGCGTAGATATTAGGAGGAACACCAGTGGCGAAGGCGGCTTACTGGACTGTAACTGACGTTGAGGCTCGAAAGCGTGGGGAGCAAACAGGATTAGATACCCT
+
FEGGGGGFFGGGGGGGGGGGGGGGGGGGGGGFGGGGGGGGGGEGGGGGDFGEDFGGFGGFDGDGGGGGCGGGGGGGG9FGDFGFFGFGGEGFGGGCFGFGGEGGGGGGGGGEGCGGGFFFFFGGG>C<F?FFG2FGGGFF<FGGGGGGGGGGGGG@FFGGDEGGGCGGGFEGFGCGGGGGFGGGGGGGFCGFGFFFFGGGGGEGGGGGGFFGGGF+<AFE@CFGGGGGAGFFDGGGGEECF8FGGFCGGGFGFCFGG=@FGGGFGGGGFFCFGGGGGDGGFGFCGFGGGGGGFF?CCFAEGGECEDFGFGFGECFEFGFDFAGGEF?GGF9FEGGEGGGGGEF?GGGEEGGGFFFFGGGFCFGGGGGGGFDGFGGGDFEGFGGGEDGGC9GGGGGGGFGGGGGGFGGGGGGCCCC@
@BBCR 62211
TGAGGAATATTGGTCAATGGACGAGAGTCTGAACCAGCCAAGTAGCGTGCAGGATGACGGCCCTATGGGTTGTAAACTGCTTTTATAAGGGAATAAAGTGAGTCTCGTGAGACTTTTTGCATGTACCTTATGAATAAGGACCGGCTAATTCCGTGCCAGCAGCCGCGGTAATACGGAAGGTCCGGGCGTTATCCGGATTTATTGGGTTTAAAGGGAGCGTAGGCCGGAGATTAAGCGTGTTGTGAAATGTAGACGCTCAACGTCTGCACTGCAGCGCGAACTGGTTTCCTTGAGTACGCACAAAGTGGGCGGAATTCGTGGTGTAGCGGTGAAATGCGTAGATATCACGAAGAACTCCGATTGCGAAGGCAGCTCACTGGATCGCAACTGACGCTGTAGCTCGAAAGTGCGGGTATCGAACAGGATTAGATACCCT
+
FGGGGGGGGGGCGGGFFGGGGGGGGG7FFGGGGGGGFGFFCF9<FGGGGGGGGGGGGGGGGGGGGGGGGFGFECFAFFFFCAFGGFGGGCFFFEFFGFGGGFFGFGGGGFFGGGGAFGGGFGGGFGFGGFFFGGAFFEDGGGGGGGGGFGGGFB@FG@>D,BFFCDEGEEFG;FGCG:CFFDCCBECGGGC<C<FA:7=FGFGFCFGGGGGFGFDFEFEFGGGGGG=BFCGC7FGFEFDEFFEFFGD9>7F>9EGCFE@4CE8>C:CFG'GEFEFCFEEFGGGGED<DFBEBDC+4+C,ECGEGGGEEF<5C?GGFCA7FDFFDGFGGFCFEFC,CF,GGGFEFEGF@9GGFFGGFGCFBGGGFGDFCGGGGGGGGGGGGCGEF9F<@FFCGFF9GGGE<EGGFGGFBEDFFGGFGGGGFGDGGFF,FGFFCCCCC
@BBCR 247
TGAGGAATATTGGTCAATGGACGAGAGTCTGAACCAGCCAAGTAGCGTGCAGGATGACGGCCCTATGGGTTGTAAACTGCTTTTATAAGGGAATAAAGTGAGTCTCGTGAGACTTTTTGCATGTACCTTATGAATAAGGACCGGCTAATTCCGTGCCAGCAGCCGCGGTAATACGGAAGGTCCGGGCGTTATCCGGATTTATTGGGTTTAAAGGAGCGTAGGCCGGAGATTAAGCGTGTTGTGAAATGTAGACGCTCAACGTCTGCACTGCAGCGCGAACTGGTTTCCTTGAGTACGCACAAGGGGGGCGGAATTCGTGGTGTAGCGGTGAAATGCTTAGATATCACGAAGAACTCCGATTGCGAAGGCAGCTCACTGGAGCGCAACTGACGCCGAAGCTCGAAAGTGCGGGTATCGAACAGGATTAGATACCCT
+
EGGGGGFGGGGGGGGGGGGGFGGGEDGGGGGGGGGGGGFGFFFGGGGGGGGFGGGGGGCGGGGGGGGGGFGGGGGGGGFFGGGGDGGGGGEGGCFFFGGGFFGGGGGFGGGGGFGGGGGGGGGGGGGGGFGDFGCGG>GFDGGGC9FCAEGGC=19FFFG?FGFCECCFGGGFCCEGGGGEC>FGDGECFEAFGECDGGGCCGF@FCC7<CFGGGGGDEGGDF<?+2:C<>GACCGDEBCC9FCFGFFFGF>GEF5GFFGFFFFC0GF@GECCC33CGGGFEFD@38GGGF6FF>GGFDFA3+4+>DGFGFFFF>EFFGGGGFGEGFGFGFDCGGGFGGGDAEC=9FGGFGFB+FGGDCGEGGGGGGFFEC,C9FFGGGC@7E9GGDGGGGEC6FF@CF<F9FE+F@>CGCF<FEGFGGGGGGGGGGGFGCCCC@
@BBCR 63456
TAGGGAATCTTCGGCAATGGGGGCAACCCTGACCGAGCAACGACGCGTGAGTGCAGAAGGTTTTCGGATCGTAAAGCTCTGTTGTAAGTCAAGAACGAGTGTGAGAGTGGAAAGATCACACTGTGACGGTAGCTTACCAGAAAGGGACGGCTAACTACGTGCCAGCAGACGCGGTAATACGTAGGTCCCGAGCGTTGTCCGGATTTATTGGGCGTAAAGCGAGCGCAGGCGGTTTGATAAGTCTGAAGTTAAAGGCTGTGGCTCAACCATAGTTCGCTTTTGAAACTGTCAAACTTGAGTGCAGAAGGGGAGAGTGGAATTCCAGGTGTAGCGGTGAAATGCGTAGATATATGGAGGAACACCAGTGGCGAAGGCGGCTTGCTGGACGACAACTGACGCTGAGGCGCGAAAGCGTGGGGAGCAAACAGGATTAGATAACT
+
FFFFDGGFFGGGGGGG>,C;;7@@FG<,C88E,CC7F:FF8F,+BC7FGGGCF,CE?EGGC9?,C+>=::F,?FDBE,BE<5,5=5C9,CEGGGGFGG74F??D8<AB9=F=9A,:C=@,:>D<?CFB:+DCGGG9,>=EG<,@F+@+@CEF:F@9>EF3FDC,3>6,,6CFEGF@94<0:<FCF9?CCGGECC21<1'CEE8/2<BFFEE=8EGGGDE/=?:#;;EGFC>E??-D9C:5CCE+CFF;E9C7:C@3DFA<<E/:>;?DDCFG+>8>3GFB#FF8<,DF9B??A,A,>9:BGFEDF8FGEAAB9?,FFFDEGGEB,,EFEECC-EFF9=GGF@BC,CF??C,FFEAGFFC<-F=@@CDGEGGEGFF,@EE<E8C7GFBC@<,C,B7CDGCGGF@C@F,FDGGGEECGFC@<FFEF9ECFEEGFFECCA,C@
@BBCR 67508
TGAGGAATATTGGTCAATGGACGAGAGTCTGAACCAGCCAAGTAGCGTGCAGGATGACGGCCCTATGGGTTGTAAACTGCTTTTATAAGGGAATAAAGTGAGTCTCGTGAGACTTTTTGCATGTACCTTATGAATAAGGACCGGCTAATTCCGTGCCAGCAGCCGCGGTAATACGGAAGGTCCGGGCGTTATCCGGATTTATTGGGTTTAAAGGGAGCGCAGGCCGGAGATTAAGCGTGTTGTGAAATGTAGACGCTCAACGTCTGCACTGCAGCGCGAACTGGTTTCCTTGAGTACGCACAAAGTGGGCGGAATTCGTGGTGTAGCGGTGAAATGCTTAGATATCACGAAGAACTCCGATTGCGAAGGCAGCTCACTGGAGCGCAACTGACGCTGAAGCTCGAAAGTGCGGGTATCGAACAGGATTAGATACCCT
+
GGGGGGGGGGGGGGGGGGGCGGGGGGGGGGGGGGGGGGGGCF9ECEGGGGGGGGGGGGGGCFGGGGGGGFGGGFGGGGDFGEGGGGGGGGGGFA<FGCG9FGGGGGGGGGGGGFFEAFGGGGGFGFFFEFGDFFGGGFGGGGG4CFGGGGGCFFFEGGGFDFFGGGGDGGGGFF@FBFFGGGGGDGGGDEE>FGGECCCC<GFGGFGGGGGGGGE<CEG,GFGGGGF@GGGGGGGGGFGGGGGGGGGGFFGFCCGFFFGGGGGGGFFF?GGECGGGGGGGGGGGEGFGGGGFGGGEGGGFEGFFGF7GGGGFGGGDGGGGGGGGGGGGGFGGGGGGDGF;GGGGGGGCGGGGGFGGGGGEDGGGGGGGGGGGGGGGGGGGCGGGGGGEGGGGGGGGFGGFGGGGGFF>GGGGGGGGGGGGGGGGGGGFGGFCCCCC
@BBCR 250
TGAGGAATATTGGTCAATGGGCGGAAGCCTGAACCAGCCATGCCGCGCGAAGGACTAAGGCCCTATGGGTCGTAAACTTCTTTAGACGCAGAGCAATAAGGGCCTCGTGAGGTCCGATGAGAGTATGCGTAGAATAAGCATCGGCTAACTCCGTGCCAGCAGCCGCGTGAATACGGGGGATGCGAGCGTTATTCGGATTTATTGGGTTTAAAGGGTGCGTAGGCGGCGAATTAAGTCAGCGGTGAAAGACCGGGGCTCAACCCTGGAAGTGCCGTTGATACTGATGGGCTAGAGTACCCTTGCCGTGGGGGGAATGAGTGGTGTAGCGGTGAAATGCATAGATATCACTCAGAACACCGATTGCGAAGGCATCTCACGAAGGGGCGATTGACGCTGAGGCACGAAAGCGTGGGGATCGAGCAGGATTAGATACCCT
+
FFFGGEGGFGGFE9CCGGGFGGGEGGGGGGGGGGGGGG<FGGGGGGGGGGGGGGGCFGFF=F@FGEFFGFFGBFGGGGGGGGGFGGGGG++@@FEGG9<FGGDCE<:+3B=,:BBC@EFFFDF,FCDD+3@::F<FFF,@,:C:EFEG@B,@CD19<;FFGDFFGGD%#FE@F<C>5:@7;;1::E8FE@>90(A*29EFFCCECGCCEFCFFEG<<3CECCCDGFCA@GGGGCCCCFGCGF?GGFE>>GCFEE@:2*GFF:;GGGGFGGEEFDC=@=7FEED388GGBA<FEFFA6++BFCF+GECFB,BE@A?<,7DFFCGGGGGGGGGFAGFFF<FGGGFE<6,E<CGGGGCGFF,,GGGFGFGGEE<FGF@FDC<CC7CEGGFGGGGGFGGGFFCFFGGGGGGGGFGFGFC7GFEEEGGGGGGGFDGCCCCC
@BBCR 251
TGGGGAATCTTCCGCAATGGGCGCAAGCCTGACGGAGCAACGCCGCGTGAGTGAAGAAGGGTTTCGACTCGTAAAGCTCTGTTGTCGGGGACGAATGTCAGGACTCAAAATATGGGTTCTGAATGACGGTACCCGAGGAGGAAGCCACGGCTAACTACGTGCCAGCAGCCGCGGTAATACGTAGGTGGCAAGCGTTGTCCGGAATTACTGGGTGTAAAGGGAGCGTAGGCGGGCAGGCAAGTCAGGCGTGAAATATATCGGCTCAACCGGTAACGGCGCTTGAAACCGCAGGTCTTGAGTGAAGTAGAGGTTGGCGGAATTCCTAGTGTAGCGGTGAAATGCGTGGATATTAGGAGGAACACCAGTGGCGAAGGCGGCCAACTGGGCTTTTACTGACGCTGAGGCTCGAAAGTGTGGGGAGCAAACAGGATTAGATACCCT
+
GGGGGGGGGGGGGGGGGGGGGGGGGGGGGGGGGGGGGGGGGGGGGGGGGGFGGGGGGGGFGGGGGGGGCGGGGGGGGGGGGGGGGGGGDGGDEGGGGGFFGGGGGGGGGFGGFGFGGDGGGF<DCGGGGGGGFFGGGGCFGFGG>DGGGGGDFCCFGGGGFGFFGGGGEGDGGGGGGFGG@CFFEGGCGGG>FG:>CCAFGGCCFGGFCCFF@C9FFEGGEGEDGEGCGGGGGFFF?9GFGCCGGGGGEEFGFFGGFGFG=C>GGGGGFEGGGFE@3CCAFE@EFGGGFGGGGCF8<AFCFDFGFFGGGGDGDGFGGFGGGGGGGGFCGGEFAGGGGGGGGGGFGGGGGGFCFFFGGGFFFCFGGGGGGGGGGGEEFFGGGGGGGGGGGGGGGGGGDGCGGGGGGGGGGGGFGGGGGGGGGGGGGGGGGGGGFGGGCCCCC
@BBCR 252
TAGGGAATCTTCCACAATGGACGCAAGTCTGATGGAGCAACGCCGCGTGAGTGAAGAAGGTCTTCGGATCGTAAAACTCTGTTGTTAGAGAAGAACACGAGTGAGAGTAACTGTTCATTCGATGACGGTATCTAACCAGCAAGTCACGGCTAACTACGTGCCAGCAGCCGCGGTAATACGTAGGTGGCAAGCGTTGTCCGGATTTATTGGGCGTAAAGGGAACGCAGGCGGTCTTTTAAGTCTGATGTGAAAGCCTTCGGCTTAACCGGAGTAGTGCATTGGAAACTGGAAGACTTGAGTGCAGAAGAGGAGAGTGGAACTCCATGTGTAGCGGTGAAATGCGTAGATATATGGAAGAATACCAGTGGCGAAAGCGGCTCTCTGGTCTGTAACTGACGCTGAGGTTCGAAAGCGTGGGTAGCAAACAGGATTAGATACCCT
+
GGGGGGGGGGGGGGGGGGGGGGGGGGGGGGGGGGGGGGGGGGGGGGGFGGGGGGGGGGGGGGGGGGGGGDGGGGGGCGGGGGGGGFGGGGGGGGGGGGGGGGFFGGGGGGGGGFFGGFGFGEFGGGGGGGGGGGGGDGGGGGGFGGGGGGGGGGGGGGGFGGFG@GGGGGG8GGGFGGGGFCC<GGFGCF77=FGGGGFGGGGGDGGFGGGGGGGGFFFD>EGEDCGGCGGFFGFGGGFDEFFD@GFFGFFGCFGGGFFGGGGGFFEC@DDFFGFFADGGGGGGGGGGFDE9EDEGFFEF;GEGFGFF@FFGFGGGE==<GGGGGGGGGEGGGDGFE7:DGGGGGGGFFFDGGGGGGGFFFCGGGGGGEEFC:GGGGEF8GGGGGGGGGGGGGGGGGGGGGGGGGGGGGEGGGEFFGFCGGGFGGGGGGGGGGGGGCCCCC
@BBCR 50686
TGGGGGATATTGCACAATGGAGGAAACTCTGATGCAGCGACGCCGCGTGAGCGAAGAAGTATTTCGGTATGTAAAGCTCTATCAGCAGGGAAGAAAATGACGGTACCTGACTAAGAAGCCCCGGCTAACTACGTGCCAGCAGCCGCGGTAATACGTAGGGGGCAAGCGTTATCCGGATTTACTGGGTGTAAAGGGAGCGTAGACGGCGACGCAAGTCTGAAGTGAAATACCCGGGCGCAACCTGGGAACTGCTTTTGAAACTGTGTTGCTAGAGTGCTGGAGAGGTAAGCGGAATTCCTAGTGTAGCGGTGAAATGCGTAGAGATTAGGAAGAACACCAGTGGCGAAGGCGGCTTACTGGACAGTAACTGACGTTGAGGCTCGAAAGCGTGGGGAGCAAACAGGATTAGATACCCT
+
EG8,:FEGGGDGGFGGFGFFDEFEGGGGGFAFG9FFEGG@FFDECFCFGFGG+6F@,CECFCFGG8F:FCDEEEFB?FGGGC9AFFF8F7+ECGFGGGGFFGGGDEEGFGGGGGGDGGGG<C:FGGGGGGGGDF,<FFFBFFGGGDGD<FGFGGFEG>FC7@<EF>FEGF.CFGG><:<BFG$GFG:EBFFGFE58>-CEEE>CFCEGEGDEECECF9DFEG<GGFC>39<<CD=C#@CFFGFGD?@<CFDGCFC#CECEFFGGFDGFC9<EFFDFEBGGGC:GGDFB+8E9GFGF@=EA?FC7EGEFFE9FFF?7FFEECC,<99FC,FEE7GGFC@GGGGGGF:@GECDFFGF@C,FAECFCE@C@CEF6FE@88EGFFFEGGGGCC9EDEFDFEEFCEDGGFGFEF,F@CCCC
@BBCR 254
TGGGGAATATTGCACAATGGGGGAAACCCTGATGCAGCGACGCCGCGTGAGCGATGAAGTATTTCGGTATGTAAAGCTCTATCAGCAGGGAAGAAAATGACGGTACCTGACTAAGAAGCACCGGCTAAATACGTGCCAGCAGCCGCGGTAATACGTATGGTGCAAGCGTTATCCGGATTTACTGGGTGTAAAGGGAGCGTAGACGGAGTGGCAAGTCTGATGTGAAAACCCGGGGCTCAACCCCGGGACTGCATTGGAAACTGTCAATCTAGAGTACCGGAGAGGTAAGCGGAATTCCTAGTGTAGCGGTGAAATGCGTAGATATTAGGAGGAACACCAGTGGCGAAGGCGGCTTACTGGACGGTAACTGACGTTGAGGCTCGAAAGCGTGGGGAGCAAACAGGATTAGATACCCT
+
@FGGGFFGFGGGGGGGGGGGGGGGGGGGGGGGGGGGGGEGGGGGGGGGGGGGGGGGGGGEFFGGGGGGGGGGGGGGGGGGGFGGGGGGGGGGGGGGGGFCGGGGGGGGGGGGGGGGGGGGGGGGGCGGGGGGFGFGGGGFCFGGGGGGGGGGFFE<FFFGC>EGGGGGEGGGGGGG>GFFFGGGGGEECFGGGGGGGGGGGGGGGGGGEGGGCCGGGGGGGGGFFG:CGGEEGGGGGGEEGGGGGGGGGFFGGGGGGGGGGGGFGGFCGFFDDF7GGEFGFGGGGGDGDGGGGFF<E<A,8GEGEGGGGFF9GGGGGF9GGGGGGGGFFAGGEFDGGGGEGGEGFCGGGGFGFGGFGGGGGGGGGGGGGGGGGGGGGGGFFCCGGGEDGGGGGFAGGGGGGFGGGGGGF?GCCCCC
@BBCR 255
TGAGGAATATTGGTCAATGGGCGAGAGCCTGAACCAGCCAAGTAGCGTGCAGGAAGACGGCCCTATGGGTTGTAAACTGCTTTTATAAGGGAATAAAGTGAGTCTCGTGAGACTTTTTGCATGTACCTTATGAATAAGGACCGGCTAATTCCGTGCCAGCAGCCGCGGTAATACGGAAGGTCTGGGCGTTATCCGGATTTATTGGGTTTAAAGGGAGCGTAGGCCGGAGATTAAGCGTGTTGTGAAATGTAGACGCTCAACGTCTTCACTGCAGCGCGAACTGGTTTCCTTGAGGACGCACAAAGTGGGCGGAATTCGTGGTGTAGCGGTGAAATGCTTAGATATCACGAAGAACTCCGATTGCGAAGGCAGCTCACTGGAGCGCAACTGACGCTGAAGCTCGAAAGTGCGGGTATCGAACAGGATTAGATACCCT
+
FFGGGGGGGGGGGGGGFGGGGGGGFGGGGGGGGGGGGGGGGGGGGGGGGGFFEGGGGGGGF7FFGGGGGGGFEGGGGGGGGGGGGGGGGGGGGGGGGGGGGGGGGGGGGGGGGFFGGGGGGGGGGGGFGGGGGGGGGGGGC<FGGGGGGG9FDFFGFFFGGGGGGCC?GGEFFGGGGDFCD=$<EFGGGGGF9CFCFFGFCF?GGFGFA<FEGG8:C*CEGDGGGGGGGD;CFCFFD;G;CFGGFFE9D>@GGGGEG@EGFFA9@%@,68FCDFFBB9??DGF3,8FGGDFF@++=CE@575,=:7F7EGF97FFCGGCFA5:CCF:FCE9GE?EFEEF;E<9=FC==CE9<GGGF:FC7FB,<GFCCC99,<F6CC9+8++6<9GF@,8,+FED<?GEGD@5,C7GGC:<8F@9E@<FEFC@6<<FAC8C88,66
@BBCR 256
TGAGGAATATTGGTCAATGGACGAGAGTCTGAACCAGCCAAGTAGCGTGCAGGATGACGGCCCTATGGGTTGTAAACTGCTTTTATAAGGGAATAAAGTGGGAGTCGTGACTCCTTTTGCATGTACCTTATGAATAAGGACCGGCTAATTCCGCGCCAGCAGCCGCGTTAATACGGAAGGTCCGGGCGTTATCCGGATTTATTGGGTTTAAAGGGAGCGTAGGCCGGAGATTAAGCGTGTTGTGAAATGTAGACGCTCAACGTCTGCACTGCAGCGCGACCTGGTTTCCTTGAGTACGCACAAAGTGGGCGGAATTCGTGGTGTAGCGGTGAAATGCTTAGATATCACGAAGAACTCCGATTGCGAAGGCAGCTCACTGGAGCGCAACTGACGCTGAAGCTCGAAAGTGCGGGTATCGAACAGGATTAGATACCCT
+
CFFGGGGGGGGGGGGGGGG<FFGGGGCGGGGGGGGGGGGGFFFCFFEGG7FGDDFFGGGGFFGGGFGGGGGFFEFFGGGGGGFAGCFDGGFFFGGGGGFFGGGE+ABFGGGGGGGGGGCFG9FFG9ACFFAFGFCFFFGG<F@FEGGGGGGG@GGGG<EGGDG=FFF$&GGFGCEG?GEFCDGC8FGGGC;<C;<EBCF;FFCE?FDGFECFF81FGGEEE@EFGGGGFCGGGCCDC5GF=FFGFE<CCFCF>CDFGF@FEFCFGGGFADDGCFFFCFC#<F@CGFGGGFGGFFEFC98GFFABF7CFDGGFGGF=EF@CGGGGGGFEEDF9ECGFFF?;?ADFGGF@GEAF<CFBB,C,GGCGFAGGGFGGFGGGFDFGF:GFEAFCCFFC,FEEGGEF@GFFGGGFCGGFFE<DCEFCC,EFCFCFC,F@B8CA
@BBCR 257
TGGGGAATATTGGGCAATGGGCGCAAGCCTGACCCAGCAACGCCGCGTGAAGGAAGAAGGCTTTCGGGTTGTAAACTTCTTTTGTCAGGGACGAGTAGAAGACGGTACCTGACGAATAAGCCACGGCTAACTACGTGCCAGCAGCCGCGGTAATACGTAGGTGGCAAGCGTTGTCCGGATTTACTGGGTGTAAAGGGCGTGTAGCCGGGAGGGCAAGTCAGATGTGAAATCCACGGGCTCAACTCGTGAACTGCATTTGAAACTACTCTTCTTGAGTATCGGAGAGGCAATCGGAATTCCTAGTGTAGCGGTGAAATGCGTAGATATTAGGAGGAACACCAGTGGCGAAGGCGGATTGCTGGACGACAACTGACGGTGAGGCGCGAAAGCGTGGGGAGCAAACAGGATTAGATACCCT
+
CEGFC@FGGGGGCGGGGGGGGGGGGGGGGGGGGGGGGGCF8CEEGGGGDFGGGCGGG8FFFGFGGDGGGCE7EFGFFGDFFGGDFCFGGGFGCEFGFCFGFFGEGGGGDFGGGGGGGCBDC8DDE:CFCF3FGB?FFFFFGFGFFGGDBCCGGFFGG?8>GGGFF=CFFGGFFFCFGGEC?FG<+GGFGGFG;EGCECGGGGC:CDGGGCGGGDFCFG9CG=EEC9FEG?CFGCGGGCFCEF7GFDFGF9FGFGGEFFCFFFEFF88@FFGFFGFDGGGGGFFFGGGFGCCGGGGGGGFEE,BGGGGGGGGGGGGGGGGFFGGFCGFFDDE,GGGFGGGGGGGEGGGGGGFEGGGGGDGGGGGGFCGGGDGGGGFFGGGGFCDGGGGGGGGGGGGGGGGGGGGGGGGGGGF8GCCCCC
@BBCR 258
TGAGGAATATTGGTCAATGGGCGGGAGCCTGAACCAGCCAAGTAGCGTGAAGGACGACGGCCCTACGGGTTGTAAACTTCTTTTATAAGGGAATGAAGTTCGCCACGTGTGGTGTTTTGTATGTACCTTATGAATAAGCATCGGCTAATTCCGTGCCAGCAGCCGCGGTAATACGGAAGATGCGAGCGTTATCCGGATTTATTGGGTTTAAAGGGAGCGTAGGCGGGCTTTTAAGTCAGCGGTCAAATGTCGTGGCTCAACCATGTCAAGCCGTTGAAACTGTAAGCCTTGAGTCTGCACAGGGCACATGGAATTCGTGGTGTAGCGGTGAAATGCTTAGATATCACGAAGAACTCCGATCGCGAAGGCATTGTGCCGGGGCATAACTGACGCTGAGGCTCGAAAGTGCGGGTATCAAACAGGATTAAATACCCT
+
GGGGGGGGGGGGGGGGGGGGGGGGGGGGGGGGGGGGGGGGGGGGGGGGGGGGGGGGGGGGGGGGGGGGCFGGGGFGGGGFGGGGGGCGGGGGGGGGGGGGGGGGGGGFGGGGDGGDFGG<FDGGGFGCFGGGGFFFGGGGGGGGDGGGGGGGGGGGGGGGGGGGGGGGGGEGFGGGGGGFGGFGCE==GGCAFGGGGGGGEGFGGGGDEFGGGGGGGDGGGGDGGG>DGFGGGGGFGEEEGDG-FGG=FGFGGG=CF;GGGGGGGECGFGGGFF3GGGGEE<:CDFECFGGE@GGGFFFGGGGF@FCFFGGFGEGFCGFGGGGGGFAGGGGGGGGGGGGGGGGGGGGGGGFGFGDGDGGGGGGGGGGGGGGGG>GGGGGEGGGGFGGEGGGGGGGGGGGGGGGGGFEGGGGGGGGGGGGGGGGGGFEFGGCCCCC
@BBCR 259
TGAGGAATATTGGTCAATGGACGAGAGTCTGAACCAGCCAAGTAGCGTGCAGGATGACGGCCCTATGGGTTGTAAACTGCTTTTATAGGGGGATAGAGTGTGCCACGTGTGGCATATTGCATGTACCCTATGAATAAGGAAAGGCTAATTCCGTGCCCGCAGCCGCTGTAATACGGAAGGTCCGTGCGTTATCCGGTGTTATTGGGTTTAAAGGGAGCGTAGGCCGTCTTTTAAGCGTGTTGTGAAATGTCGGGGCTCAACCTGGGTATTGCAGCGCGAACTGTGAGACTGGAGTGCGCAGGAAGTAGGCGGAATTCGTCGTGTAGCGGTGAAATGCTTAGATATGACGAAGAACTCCGATTGCGAAGGCAGCCTGCTGTAGCGCAACTGACGCTGAAGCTCGAAAGCGTGGGTATCGAACAGGATTAGATACCCT
+
GFCFCFGG,CFE<CFCEFF8FGGE:FGGGGGGA@6CFF9<C@CFFGGGG7FGDFGFF<FG@F:CC8@,,,8=BFGGGF?,CCFF5FFF<A+4++A,5BB,C,EFAFG@F49+A<E?5,,5?,CEGGFFGGGG,F,,?<FG,,A=F@@DFFAD8>8:33++537>+3$534EDC>914>:5G@9C#E<?FBBC<:8>)=GFFGGGE<<@:8ECC9EC78C5ED:3<:1$F?#<?%4/1;E@GGGFGGEDGEF>FCGFF@DCCF65B;,:8GCC:@GGCCG+?DFCFGFBA:,CECCF>4,?,?A,FBFCGGGGGFFF@+4+GGGGGDGGGGGGGGGGGDGGGGGED,B@GGFGFB7-FFC,F7GGGFFGFECF@9,8FFECCCBE<CC7EDDGGGGGF@GFFDGFGGEGEGGGGGCCGGAGFGGFGGEGFFGCCCCC
@BBCR 260
TGAGGAATATTGGTCAATGGACGAGAGTCTGAACCAGCCAAGTAGCGTGCAGGATGACGGCTCTATGGGTTGTAAACTGCTTTTATAGGGGGATAAAGTGTGCCACGTGTGGCATATTGCAGGTACCTTATGAATAAGGACCGGCTAATTCCGTGCCAGCAGCCGCGGTAATACGGAAGGTCCGGGCGTTATCCGGATTTATTGGGTTTAAAGGGAGCGTAGGCCGGAGATTAAGCGTGTTGTGAAATGTAGACGCTCAACGTCTGCACTGCAGCGCGAACTGGTTTCCTTGAGTACGCACAAAGTGGGCGGAATCCTGGGTGTAGCGGTGAAATGCTTAGATATCACGAAGAACTCCGATTGCGAAGGCAGCTCACTGGAGCGCAACTGACGCTGAAGCGCGAAAGTGCGGGTATCGAACAGGATTAGATACACT
+
FFGGGGGGGGGFGGGGGDFGGGEC:CGGGGGGGGGGGFDEAFFGGGGGDFEFGGGGGGGGGGDFGGFFDGGECBFFFGEFFFFCFGFCEE=F+=EEFFGFGCFCGFCGDFFFDGG8FFGGGGGFGGGCDFEDF<AFFGEFGGGGGGGGFFFGG88FGGFGG7F0EEGG:>GFGCFGGGGGGDGG;@EGD>?:AFEE?CFFCFECCCEGGGGGFDE<C>CGGG89CGGGGFDGGEF9C4*8@FGFFG>ED<@@@CCGCDB97CGFGFC@FFGGG4>>F.CGD<6:A=<=BFFFF=F=EEE7C,9,CC7ECDGEDB9:4++GFA:+==:DEF<9DFD8F?E;C,?,FC<FFGFFCGEC=GD7@:8,<<CA@CF<<<DE<,:B+@+DCF@,B6BECEECCE@@,:F9EF@7@6FFCFFCEGGGGECEB<E<F<C8A,A8
@BBCR 49552
TGGGGAATATTGGGCAATGGGCGCAAGCCTGACCCAGCAACGCCGCGTGAAGGAAGAAGGCTTTCGGGTTGTAAACTTCTTTTAAGAGGGAAGAGCAGAAGACGGTACCTCTAGAATAAGCCACGGCTAACTACGTGCCAGCAGCCGCGGTAATACGTAGATGGCAAGCGTTGTCCGGATTTACTGGGTGTAAAGGGCGTGCAGCCGGGTCTGCAAGTCAGATGTGAAATCCATGGGCTCAACCCATGAACTGCATTTGAAACTGTAGATCTTGAGTGTCGGAGGGGCAATCGGAATTCCTAGTGTAGCGGTGAAATGCGTAGATATTAGGAGGAACACCAGTGGCGAAGGCGGATTGCTGGACGATAACTGACGGTGAGGCGCGAAAGTGTGGGGAGCAAACAGGATTAGATACCCT
+
<EEFGDGG@AFG9EFEFGGGGGGECFGFGGG<CD<EFGCFEGBGGGGGGGG,CCFF8<FFGGGGGGG7FCCFAG9CFGGFCD9,=B,C@CCGFFG@FGEGGGGGEFFFGDGGGBC?FGAFGFFGGGGE7BFGA<:<DFGGGG@F@FGGG*'CE</FF6>FG;GDF8CE>FDCFFGG6CFGGGCA=GGFFE<FG<C<5=D?E@F</CGGFC:CFF=EFFFCFGGGAF?FFFF@A@DFAEFFGGGD>DCDC::9FFFFFCGFGFFFC<A<C9>BCFF@*BCEE@7GFAA=C?+=BA5=,GFB8CFE@++4,CGGFFFCCC7F9GGEC9E@8FFFCFEFEGFFGGGGGEFCC:77FFCCGFCFB;,FF9FF@7DCC@@,E,,FGGGFGFFGEGEFF<F<FGFFGFGFFFA,FGGFEAB-C@
@BBCR 262
TGAGGAATATTGGTCAATGGGCGAGAGCCTGAACCAGCCAAGTAGCGTGCAGGACGGCGGCCCTATGGGTTGTAAACTGCTTTTATAAGGGAATAAAGTGAGTATCGTGAGACTTTTTGCATGTACCTTATGAATAAGGACCGGCTAATTCCGTGCCAGCAGCCGCGGTAATACGGAAGGTCCGGGCGTTATCCGGATTTATTGGGTTTAAAGGGAGCGTAGGCCGGAGATTAAGCTTGTTGTGAAATGTAGACGCTCAACGTCTGCACTGCAGCGCGAACTGGTTTCCTTGAGTACGCACAAGGTGGGCGGAATTCGTGGTGTAGCGGTGAAATGCTTAGATATCGCGAAGAACTCCGATTGCGAAGGCAGCTCACTGGAGCGCAACTGACGCTGAAGCTCGAAAGTGCGGGTATCGAACAGGATTAGATACCCT
+
FFFFGGGFCFGG96CEGGGGFGGG:FFGGGGGFGFGGGFGGGGGGGGGGFGGEFEC6CCGGCEGE<FF84:F?FGGGG99BFGGFGDFFGFGFFF?FGFCGGF9<FFGFGCFFGGFDGGGGGFDFGFDFGGGGGG9FFFGD+CCGGGFFF9FF;*CFB8F<FFF3*C9=F0,@FB@B>G??GGGGGFGF@1E>2CC4GGFFGEGFEEE@FF<FEECD?CCGEDDFCEC5:=<FAC2$,E9GGGGFFF>F9*5'<FCEEFCGGGFCFFFFGF>C&GGC>CEDFGGGGGFFAFGFGFGEF>E,,E+EGCBFDGGEEFEGFFFGGGGGGGGGGGCGGGFGFGGGGGEF=,@GGGGGGEDGFCBFEGGGFFAE8FGGGEGGGGF:ECGEFGGGGGGGGGGGFGFFF<GGFF@+>GGGGGCGGFGGGGGGGGGGGGBCCCC
@BBCR 263
TGGGGGATATTGCACAATGGACGAAAGCCTGATGCAGCGACGCCGCGTGAGCGAAGAAGGATTTCGGTACGTAAAACTCTATCAGCGGGGAAGATAATGACGGTACCTGACTAAGAAGCACTGGCTAAATACGTGCCAGCAACCGCGGTAATACGTAGGGTGAAAGCGTTATCCGGATTTACTGGGGGTAAAGGGAGCGCAGGCGGTGCGGTAAGTCTGGTGTGAAAGCCTGGGGCTCAACCCAGGTAGTGCATTGGAAACTGTCGTACTAGAGTGTCGGAGGGGAAAGCGGAATTCCTAGTGTAGCGGTGAAATGCGTAGAGATTTGGAGGAACACCAGTGGCGAAGGCGGCTTACTGGTCGATAACTGACGCTGGGGCGCGAAAGCGGGGGGAGCAAACAGGATTAGATACCCT
+
<,C<@++66;F<FCFGG9F,6CCFGGG,EF@8@EEFFG:CFGGCEGFF@BF,CC=4,CE,,C,:<AE+A+BBFE+,C=EFD<A9F,=C+F+FBFFDFCFF=BF=+C>F<BFC,>,>F,,>3,,5,@F,@,,8*3@FFFF*>,,>**><=:*3;FC<C,*<<:<,2++41<@E&0?<8BF1>8?<CG#8+@6CF:;=>2*F;=)5:<*44,,,<6=7,4*,F@79F8FB11*>*FFF>18,33,,D@78,;ABFB@3,EAF><F@+8,,AFADE:88++++FFA??<7BB,B,EB:,<<B,GCGF@:FEE9FAGFCGF?@C,9,<BB,EFFGFFGFFF@FCB:EGGFF7C@FFF,CCE7F7,CEDEFAF@@CEF7FF@F@+,@FCCCEF6+BCC,AEECEFCAGFE,GFFCF<<<<C
@BBCR 72408
TGGGGAATATTGCACAATGGGGGAAACCCTGATGCAGCGACGCCGCGTGAGCGAAGAAGTATTTCGGTATGTAAAGCTCTATCAGCAGGGACGAAGAATGACGGTACCTAACAAGAAAGCACCGGCTAACTACGTGCCAGCAGCCGCGGTAAAACGTAGGGCGCAAGCGTTGTCCGGATTTACTGGGTGTAAAGGGAGCGCAGGCGGTGCGGCAAGTCTGATGTGAAAGCCCGGGGCTCAACCCCGGTACTGCATTGGAAACTGTCGTACGAGAGTGTCGGAGGGGTAAGTGGAATTCCCGGTGTAGCGGTGGAATGCGTAGATATCGGGAGGAACACCAGTGGCGAAGGCGGCCTACTGGGCACCAACTGACGCTGAGGCTCGAAAGTGTGGGTAGCAAACAGGAGTAGATACCCT
+
AFGGGCCFFGGGDGGFFCFFF>@FEDFGGCFGA@ECEDFCFGGDC::FBBF8C+@:@DFFGC9<<FCFE7FFGGGGCEFGFFFGGFGFFCGGGEGDF8EFGFGGGGDGGGGGFFCFF<<F<:>>3@;E<FF>8=1<F=A:F9CF>GGGD:B>FGGDAAFCFGCCFGCFGG?*CC?F7.<7CFG@FCFC0#DCCC8>#C48*C;:8=:CGGGCDE8FE:FFF@B<@FFGGGGGGFE8E<CGECC@7GFCCFCF59FCECCCDFGGGGFFFC$FFFF<F@CC7D9$FFE<<<FFAGFF+GGGFFGGGGGCGGGGDGECCCC,;GEGECCGGGGGGFE,CCGFFC@B,FEEF:DFC,CC<FFFGGGFCCGFCCF@@C@8F8GGFGGFEE8GGGGGGGGGFCGGFFFFGE,FGFGGCCCCC
@BBCR 51802
TGGGGAATATTGCACAATGGGCGAAAGCCTGATGCAGCGACGCAGCGTGAGCGAAGAAGTATTTCGGTATGTAAAGCTCTATCAGCAGGGAAGATAATGACGGTACCTGACTAAGAAGCACCGGCTAAATACGCGCCAGCAGCCGCGGTAATACGTAGGTGGCAAGCGTTGTCCGGATTTATTGGGCGTATAGGGAACGCAGGCGGTCTTTTAAGTCTGATGTGAAAGCCTTCGGTTTAACCGGAGTAGTGCATTGGAAACTGGAAGACTTGAGTGCAGAAGAGGAGAGTGGAACTCCATGTGCAGCGGTCAAATGCGTAGATATATGGAAGAACACCAGTGGCGAAAGCGGCTCTCTGGTCTGTAACTGACTCTGAGGTTCGAAAGCGTGGGTAGCAAACAGGATTAGATACCCT
+
FCFGGGEFFGGGGGFGGGGGGC:CFGGGG8E<@EFGFFCFGGG+@FGE:FEGGCGGGGGFFEGGGGGFF@8FGFGFGGFGF9EFGGGGFG7FEFFFGGGAFGGGGGGGAFFFCFGGGGGGGGGECEGGGCGGFEGGGGGGGGGFGG771FEGGECFGFGFGCFFGC:@E+8CCFGGG<8A=CGF@AFGG7#83FGGG7FD*@8ECGC>C>F:7CGGFGBCGGGG;EC87;CG6,;#C=EGG#@F4-:EE80ADGFG8E<@GGGGGGGFCC8FC=<CCF=?9F<FCF?C,9EB=,E9<?GFEAFCC+:EFA,<?4,@?CFFB,EE<AFE<C,E:CCF9EE@@F,F@<BCEFCFF@FC,<<EC,;@F@F<C6-A@FFFFFC@<@;,F@@CCCFFEF9FFF<C,,CEA,<CD@E@CBC@
@BBCR 51580
TGAGGAATATTGGTCAATGGACGTAAGTCTGAACCAGCCAAGTCGCGTGAGGGAAGACTGCCCTATGGGTTGTAAACCTCTTTTATAAGGGAAGAATAAGTTCTACGTGTAGAATGATGCCTGTACCTTATGAATAAGCATCGGCTAACTCCGTGCCAGCAGCCGCGGTAATACGGAGGATGCGAGCGTTATCCGGATTTATTGGGTTTAAAGGGTGCGTAGGCGGTTTATTAAGTTAGTGGTTAAATATTTGAGCTAAACTCAATTGTGCCATTAATACTGGTAAACTGGAGTACAGACGAGGTAGGCGGAATAAGTTAAGTAGCGGTGAAATGCATAGATATAACTTAGAACTCCGATAGCGAAGGCAGCTTACCAGACTGTAACTGACGCTGATGCACGAGAGCGTGGGTAGCGAACAGGATTAGATACCCT
+
GGGGGGGGGGGGFFGGGGGGGGGGGGGFGGGGGGFGGGGGGFFGGGGGGGGFGGGGGFGGGGGGGGEFCEFGFGGGGGGCGFGGGFFGGGGFGEGCFFEFCC95FEFGGFDE?FCEFGGD?EGAEGFFGGGGGGGDGFCFFCBEGGGGGGFFG>GEGFDF?GGGGGGGGGGGCFGGGGGGGFGGDC3CCGGGE@FGFF>GDF@FFGGEEFFFFFGGGEFCCFDGGGGCGFDFEFGFCFGGGGFBFGFFGGGGGBA?DCFCGGFGDCGGCFGFGGGFFFEFGFGGFFEAFGGGGGGFGDE?C,F?:GGGF<AFEFGGGGGGGGFCGGGGGGGFFFFEDGGGFGDFEF<DCAFC:BB+7DGFCGGGF<DFF,GGGGEGCGGFF@9DEGGGGDGGGGGGFEGFGEDCCGGGGFGGCDGGGGGGGFGF9GGGFECCCCC
@BBCR 267
TGAGGAATATTGGTCAATGGACGAGAGTCTGAACCAGCCAAGTAGCGTGCAGGATGACGGCCCTATGGGTTGTAAACTGCTTTTATAAGGGAATAACGTGAGTCTCGTGAGACTTTTTGCATGTACCTTATGAATAAGGACCGGCTAATTCCGTGCCAGCAGCCGCGGTAATACGGAAGGTCCGGGCGTTATCCGGATTTATTGGGTTTAAAGGGAGCGTAGGCCGGAGATTAAGCGTGTTGTGAAATGTAGAGGCTCAACCTCTGCACTGCAGCGCGAACTGGTCTTCTTGAGTACGCACAACGTGGGCGGAATTCGTGGTGTAGCGGTGAAATGCTTAGATATCACGAAGAACTCCGATTGCGAAGGCAGCTCACGGGAGCGCAACTGACGCTGAAGCTCGAAAGTGCGGGTATCGAACAGGATTAGATACCCT
+
GF9FGGGGGGGGFGGGGGG?FGGECFFFGGGGGGGGGGGEFGEGGGGGFGGGGG?@EGGCFFGGGGGGGEGCGG?EFFGGFFGGFGFGG,EFGGGG,+E=F:ECFEFDF8:F,CFFGGGDGC?<@EFFGGFFGGGFGGGE,=C?FGG5GGGGFFCCFFFFDGG=EDCFGDGFGG7B)78748::.:<GGC=CGDD14<FFC+FFC7@7CC>2?B6<DCFFECEFF?52GGFEEF;C>5>B@FFFFGGGGGFGCFGCD7F>7F8FFAAFFGGGECEECFAF?GF:F,AF9GGGGGGGCDBCA=+GF?:F+AC,FCGCCGGGFDF@EC@FFFE<CFFCGEFCGFFEEF=GGGGCGGFCC7FFGGEGFGGGGCFFGF>GF?FGGEDGGGGGGDGGGE<CGFE@CGGGGFC:@@FGGFFGGGGGGFGGGFEFGGGCCCCC
@BBCR 268
TGAGGAATATTGGTCAATGGACGAGAGTCTGAACCAGCCAAGTAGCGTGCAGGATGACGGCCCTATGGGTTGTAAACTGCTTTTATAAGGGAATAAAGTGAGACTCGTGAGACTTTTTGCATGTACCTTATGAATAAGGACCGGCTAGTTCCGTGCCCGCAGCCGCGGTAATACGGAAGGTCCGGGCGTTATCCGGATTTATTGGGTTTAAAGGGAGCGTAGGCCGTTTGGTAAGCGTGTTGTGAAATGTCGGGGCTCCACCTTTGCATTGCAGCGCGAACTGCCAGACTTGAGTTCGCAGAAAGTAGGCGGAATTCGTCGTGTAGCGGTGAAATGCTTAGATATGACGAAGAACTCCGATTGCGAAGGCAGCCTGCTGTAGCGCAACTGACGCTGAAGCTCGAAAGCGTGGGTATCGAACAGGATTAGATACCCT
+
CFGC@FFCFFGGGGGGFGGGGGDGEGGFFGGGGGCGGFGEGCEFGGGGDGFGGFGF@FCGE:EGGGFGGFFGGGFGGGFGFAFEAFCGFGFGGGGG,?FGGG,<EF+EGG+<?FDFFFCFCGGFECFE@F9EEFGFFFGGFGDGDDCFDFGGGFGDF,:C+3>>CCEDFGGFEGGG5FCFGDGE?CFGCCC;G?EE<F7FFGEFGGEGEFGC>CE7DGE9CECCFF8,9F8GC@F4GFEFGCGD@69><@7C<?C>E3(8:7@$F7C,>,>5:EFCE<D;>FF5A6?5<8FD@+@+6,;9A,F9FC8EGFGF<=>@+>8+GGGGGGGGGGFFGFGGEGGFFF9FF===FC,,8FC7FDE:GEFF@@@,:<GEF,C?FGEF:CEFAGFEFF;GFGGGGGCGFFF8GF@7B9CGEGGDGGFCCECFAGGFGGGCCCCC
@BBCR 269
TAGGGAATTTTCGGCAATGGGGGAAACCCTGACCGAGCAACGCCGCGTGAGCGAAGAAGGCCTTCGGGTCGTAAAGCTCTGTTGTAAAGGAAGAACGGCGCATACAGGAAATGGTATGCGAGTGACGGTACTTTACCAGAAAGCCACGGCTAACTACGTGCCAGCAGCCGCGGTAATACGTAGGTGGCGAGCGTTATCCGGAATCATTGGGCGTAAAGAGGGAGCAGGCGGCCGCGAGGGTCTGTGGTGAAAGACCGAAGCTAAACTTCGGTAAGCCATGGAAACCGGGCGGCTAGAGTGCGGAAGAGGATCGTGGAATTCCATGTGTAGCGGTGAAATGCGTAGATGTATGGAGGAACACCAGTGGCGAAGGCGACGGTCTGGGCCGCAACTGACGCTCATTCCCGAAAGCGTGGGGAGCAAATAGGATTAGATACCCT
+
GGGFFFGGGGGGGGGGGFGG<FCFFGGGGGGGGGGGGGGGGGEEFFGGGGGGGGGGGGGGDGGGGGG7FGGGGGGCGFGGGGGGGGGGGGGGGGGGGDGGGGGGGGFGGGGGFDFFCGGGDEGGGGDGGGGGGGGGGGGGGFFGGGGDGGGGGDFGG7F8FFFGGGGGGGGGGGGGGFGFGGFGGF;CC<EGGGGGGGGGGGCCC9F0GGGGG8C<;FCDCC,EE/GGDGGGEGGECGG>FC@C9EFFFGFCGFGEFGGGEFCBFC7F@GGGCFGCC=?GGGGGGGGECGFGFDFGGFFC7;GGFGGGFFECGGFGGFF?GFEBGGGGGGGGFF9GGF>GGGGGGGGGGGGGGGGGDFFGGGGGGGFDDGGGFCGGGGGGGGGGGGFF9GGFCGGGGGGFGF@EFDGGGGGGGGGGFEFFCGGGEGGGGGGGGGFCCCCC
@BBCR 270
TGGGGAATCTTCCGCAATGGGCGAAAGCCTGACGGAGCAACGCCGCGTGAGTGATGACGGCCTTCGGGTTGTAAAGCTCTGTGATCGGGGACGAACGGTCCGTAAGCTAATACCTTATGGAAGTGACGGTACCCGAATAGCAAGCCACGGCTAACTACGTGCCAGCAGCCGCGGTAATACGTAGGTGGCAAGCGGTGTCCGGAATTGTTGGGTTTAAAGGGAGCGGAGGCCGTTTGGGAAGCGTGTTGTGAAATGTCGGGGCTCAACCTGGGCATTGCAGCGCGAACTGCCAGACTGGAGTGCGCAGGAAGTAGGCGGAATTCGTCGTGTAGCGGTGAAATGCTTAGATATCACGAAGAACTCCGATTGCGAAGGCAGCTCACTGGAGCGCAACTGACGCTGAAGCTCGAAAGTGCGGGTATCGAACAGGATTAGATACCCT
+
FEDEGEGGGGGGAGGD+,C<@EFEFGGFEGGGDFEFGGGGGGGGEGEFGGEGF6FFFGCGGGEGGGGGFGEFGGGGGDFFGGGGGFGGDE7:C:FCFGFEEGGG>FEGGFFGGGFGGFAC9@ECFFGGGGGEFGGDGG>9FFC@FGFGGGGCB8,?F8@:CCC<?CA<FG@:BF<CECFGG,,;C998;CGF5C5:*CCFGEAEGG6,ACFGCG*+<+<+C;CEE584:*AF=/2CD#<CCCE-1:*5<1@;6CC*CFBCECC39@8E?>F<89>B@+:.368<<>@,>8,FA,E<8GEF@+>@47,?C,B+?C:8FB:4+FF=77FEEF=ECGFGGFFGFAFAC,,CCDDDECFGFFEC:7CFC,C,B,FFDFF,FCCFCGGGEFF@@CAGEF7CC7FAFFC+BC,BEFF@@:@@GGGF<EECGGFGGGGFGGF@FCCCCC
@BBCR 65736
TAGGGAATCTTCCACAATGGACGCAAGTCTGATGGAGCAACGCCGCGTGAGTGAAGAAGGTCTTCGGATCGTAAAACTCTGTTGTTAGAGAAGAACACGAGTGAGAGTAACTGTTCATTCGATGGCGGTATCTAACCAGCAAGTCACGGCTAACTACGTGCCAGCAGCCGCGGTAATACGTAGGTGGCAAGCGTTGTCCGGATTTATTGGGCGTAAAGGGAACGCAGGCGGTCTTTTAAGTCTGATGTGAAAGCCTTCGGCTTAACCGGAGTAGTGCATTGAAAACTGGAAGACTTGAGTGCAGAAGAGGAGGGTGGAACTCCATGTGTAGCGGTGAAATGCGGAGATAGATGGAAGAACACCAGTGGCGAAAGCGGCTCTCTGGTCTGTAGCTGACGCTGAGGTGCGAAAGCGTGGGGAGCAAACAGGATTAGATACCCT
+
EGGFGFGGGACGGGGFGD9CFGGGGGDFFFFFGGGFFGGGGGGGGGGGGGDFGFFECGGGGGGGGGDGGGGGGGGGGGGGFGGGGGGGGCGGFEGGGFGGDCFFFF?FGGGGGFGFF<FGGEFGFG@FGEGGGGGGGGCGGGGGG,CFEGGG?GG@GG08CFCGGFGG=GGGGGGG9;;FFGGGGGC<:FC7FFEEEFGG>EGG<@FFC,=<CFG8@<FCEC88/8E;EFFDEGGGFGECFC;FFGFCGGFGDC8@EGGGGBEF>CCDFFD>CFBDAFFAFAC:;B<<@,4FB=,A,4?CF9GGGGFEFD+C,EDFAAB?B,,B,GGEEEF7GGFFCECCF@C,FFA<,9FGFDE6F?<GF@@<F,:C,FF@+B:8C6,,,DFFFE<FE66,:7GFCGFAF8F@,,CFC;BCGGGGEC,FFFF@<E<EFE@,GE<FC<,@C
@BBCR 71577
TAGGGAATTTTCCACAATGGACGCAAGTCTGATGGAGCAACGCCGCGTGAGTGAAGAAGGTCTTCGGATCGTAAAACTCTGTTGTCAGAGAAGAACACGAGTGAGAGTAACTGTTCATTCGATGACGGTATCTAACCAGCAAGTCACGGCTAACTACGTGCCAGCAGCCGCGGTAATACGTAGGTGGCGAGCGTTGTCCGGATTTATTGGGCGTAAAGGGAACGCAGGCGGTCTTTTAAGTCTGATGTGAAAGCCTTCGGCTTAACCGGAGTAGTGCATTGAAAACTGGAAGACGTGAGTGCAGAAGAGGAGAGTGGAACTCCATGTGTAGCGGTGAAATGCGTAGATATATGGAAGAACACCAGTGGCGAAAGCGGCTCGCTGGTCTGTAACTGACGCTGAGGTGCGAAAGCGTGGGTAGCAAACAGGATTAGATACCCT
+
GGGFGGGGGGGGGGGGGGFGGGGGGGGFGFGGGDFGGGGGGGGGDGGGEGGFGGGG,FDFGGGGGFDGGGGGGGGGGGGGGGGGG9<FDCFGGGGGGGGGGFFGGGGGGGGGGGGGGGGGGGGGGGGGGCGGGGGGGGGGGGFGGGGDG@GFGGGGGG:GGGGGGGGGGCGGGGGGGGGGGG<EGFDFGGEEGGGC0GGGCFGGGGGGGGGGGGGGGGGGGFFE:DEEGFGEDFGFGGFFFGFGGGGGGGGCCEGGGGGGGFGGGGGGGGFFFE,GEFCGGFGGGFCGGFGFEE,48DGF;9GGGGGFFFAGFGFFD?GFGGGGGGGGGGDDGGGGGGGGGGGGFE=FGGGGD9FGGGGFGCCGGGGGGGGGGGEGF7C+8GGGGF9FGGGFFFFC7F8<FFFC@,GGGGGGGGGGGGGGFGGGGGGGGF<GGGGGCCCCC
@BBCR 70734
TAGGGAATCTTCCACAATGGACGCAAGTCTGATGGAGCAACGCCGCGTGAGTGAAGAAGGTCTTCGGATCGTAAAACTCTGTTGTTAGAGAAGAACACGAGTGAGAGTAACTGTTCATTCGATGACGGTATCTAACCAGCAAGTCACGGCTAACTACGTGCCAGCAGCCGCGGTAATACGTAGGTGGCAAGCGTTGTCCGGATTTATTGGGCGTAAAGGGAACGCAGGCGGTCTTTTAAGTCTGATGTGAAAGCCTTCGGCTTAACCGGAGTAGTGCATTGGAAACTGGGAGACTTGAGTGCAGAAGAGGAGAGTGGAACTCCATGTGTAGCGGTGAAATGCGCAGATATATGGAAGAACACCAGGGGCGAAAGCGGCTCTCTGGTCTGTAACTGACGCTGAGGTTCGAAAGCGTGGGCAGCAAACAGGATTAGATACCCT
+
GFGGGDEFFGFGC9EFEFGGGGD7C@CGGGGGGGCFFGGGGGED7CCGGGGFFF,:A=EFC<C<FGGEFGGGGGGGC<FFFFGGGGGGGCGF,FGGG8F7:C=BBFFGFFGGAFE<FAEE<?BFF9FDFGG<BDFGGGC8CFE,CFFEGGEFGG@GGG;8CCGGGF74FF;GD<FGFGFF??CGGGFF8CD>FCC<EFF>EGGGGGGDC.FGDFC<FCFGGCGEDEGGDGFE8GGGGFCD@?FCFCFGGGEDFGBCGEEEDDE@CDGGDDB/DFFECAGDFG=FCA,EC,FFE5FGGGEFE,GFFGFFFFGFGFGFCGGGGGGGGEFEFCEGFFEAE7CCF>C,FFAGFFGFCDFEFCC,F?F7B7FB,FFB7ECGGGF8<,CFEAGFFGFF@GGGF?GGFCGGECFGF@GGF7GGFFCAFE,AAFGGGGDFFFEC<CB9C
@BBCR 274
TGAGGAATATTGGTCAATGGACGAGAGTCTGAACCAGCCAAGTAGCGTGCAGGATGACGGCCCTATGGGTTGTAAACTGCTTTTATAAGGGAATAAAGTGAGTCTCGTGAGACTTTTTGCATGTACCTTATGAATAAGGATCGGCTAACTCCGTGCCAGCAGCCGCGGTAATACGGAGGATCCGAGCGTTATCCGGATTTATTGGGTTTAAAGGGTGCGTAGGCGGCCTTTTAAGTCAGCGGTGAAAGTCTGTGGCTCAACCATAGAATTGCCGTTGAAACTGGGGGGCTTGAGTATGTTTGAGGCAGGCGGAATGCGTGGTGTAGCGGTGAAATGCTTAGATATCACGCAGAACCCCGATTGCGAAGGCAGCCTGCCAAGCCATGACTGACGCTGATGCACGAAAGCGTGGGGATCAAACAGGATTAGATACCCT
+
,EAFDCDFCF<EFE9FCFGGEFGGGGG<FCGGFDFGGG-CEE<<EFEG@EFFFEFECFGG7FGFEEFF<C8F,FEF?CFGG9,CFGGGGGGDGFGDFE@?EEB5<F<FFF+E9,CFF,6EDBFFGGGAFF,EEFCFFGGFE=:CDFGFDD9DCFDFFFG7>>,3CCFG:FF@E=>>ECEG7>FFEFFG@:F8D>BECF=0/,GF<CFC@<CCGCF;EGCCCG6-EGGDGGEC<<@*5>@7?38;FDF5B:D6@GEGFF9C@CE@,<D@FC<6EGFD@3<?FCFCGGF9F>DA=9FEF>EE,AA<87CF7GGFF7GCEFF4,GGGEDFC,?E,,EEDB?A,F9GF@FC>EEAA+GEGGFFFGF7GF<,FGGGGGCFEEFC8GGCFFFEFB7C7EEGGGGGF<FF8FF@CFEC<EC,C<,CGGFFE,C@FC,ECCCCC
@BBCR 275
TGGGGAATATTGCACAATGGGGGAAACCCTGATGCAGCGACGCCGCGTGAAGGAAGAAGTATCTCGGTATGTAAACTTCTATCAGCAGGGAAGATAGTGACGGTACCTGACTAAGAAGCCCCGGCTAACTACGTGCCAGCAGCCGCGGTAATACGTATGGAGCAAGCGTTATCCGGATTTACTGGGTGTAAAGGGTGCGTAGGTGGCAGTGCAAGTCAGATGTGAAAGGCCGGGGCTCAACCCCGGAGCTGCATTTGAAACTGCTCGGCTAGAGTACAGGAGAGGCAGGCGGAATTCCTAGTGTAGCGGTGAAATGCGTAGATATTAGGAGGAACACCAGTGGCGAAGGCGGCCTGCTGGACTGTTACTGACACTGAGGCACGAAAGCGTGGGGAGCAAACAGGATTAGATACCCT
+
FGGGGEGFFF<FAFGGGAGFGGGGGGFGGGCCEGGGGGEGGGGGECGGCFFGDGFFGGFFCFGFGGFGGFGGGGGGGAGGAFGGGGGFGGGGGGGGFGGGGGDFGGGGGGGGGGFGF.FGGGGGGDGGG;GGG,@FFGFGGGGGGCFGCEGGGGGGGC;F=GGGG:<F?FFEFGGGGG?CFFGGGG7>FFGGGGGFGGEFGGGGGC<,>/FGGFGG/FDE,E<AF8EFFGGGGGDGGGEFGGEEFCCGGGGCFDCCGGFFGGGF:GGGFE7:CCFGG?GFGGGCE<7GDDFGFDEFFGGFGGEFCEGGGGGAFF7GGGGGDFFGGGGGGFGGGFDFEGGGGEGGGGGGEECCEFFFGGGGGGF9FFGGGGGFGGGGGGEFEGGGGGGGGGGGGGGGFGGGGFGFAGGFGDDCCCCC
@BBCR 276
TGAGGAATATTGGGCAATGGGCGAAAGCCTGTCCCAGCAACGCCGCGTGAAGGAAGAAGGCTTTCGGGTTGTAAACTTCTTTTAAGAGGGAAGAGCAGAAGACGGTACCTCTAGAATAAGCCACGGCTAACTACGTGACAGCAGCCGCGGTAATACGTAGGTGGCAAGCGTTGTCCGGATTTACTGGGTGTAAAGGGCGTGCAGCCGGGTCTGCAAGTCAGATGTGAAATCTCAGGGCTTAACACTGAAACTGCATTTGAAACTGTATGTCTTGAGTGCCGGAGAGGTAATCGGAATTCCTTGTGTAGCGGTGAAATGCGTAGATATAAGGAAGAACACCAGTGGCGAAGGCGGATTACTGGACGGTAACTGACGGTGAGGCGCGAAAGCGTGGGGAGCGAACAGGATTAGATACCCT
+
GGFFGFFGGGGGCCGGFGGEDGG+FFF8FGG@,6CCFFGGGGGGGGGGGGGGFC@FFFGG=FFGGDGEFFGGGFGGADGGFFGE=FCFGGGGGGGGFGF8EDFEGGGDGGFGGAD<,B?BFG<FGE7FEEFDGGGD>#3ED9:CFEGFFEGGGGFEFFEC;;C:<8F@EGE=:GFGEC6DGFGG@FGFGGFGFDF?BCECFE8FCFFGE=:FAEECGGFFGGFFFFFCE?99C8GGFGCFGGG8FG=>EEFFFGFCGFGFGGGFF9;EGFA30A8CGEGDGFFGFGFCFB+<FGGGGEEB+GF?DGGGDGGGGGFF7GFGGFFEF99FGGGGGGGGGGFGGGDGGGGGGGGGGGGFGGFGGF7EFFFGGGGGFF8CGGGGGGGGGGGGGGDGGGF<GGDGGGGGGGGGGFDFCCCCCC
@BBCR 277
TGAGGAATATTGGTCAATGGACGAGAGTATGAACCAGCCAAGTAGCGTGCAGGATGACGGCCCTATGGGTTGTAAACTGCTTTTATAAGGGAATAAAGTGAGTCTCGTGAGACTTTTTGCATGTACCTTATGAATACGGACCGGCTAATTCCGTGACAGCAGCCGCGGTAATACGGAAGGTCCTGGCGTTATCCGGATTTATTGGGTTTAAAGGGAGCGTAGGCCGGAGATTAAGCGTGTTGTGAAATGTAGATGCTCAACATCTGCACTGCAGCGCGAACTGGTGTCCTTGAGTACGCACAAAGTGGGCGGAGTTCGTGGTGTAGCGGTGAAATGCTTAGATACCACGAAGAACTCGGAGTGAGAAGGGAGCTCACTGGAGCGCATCTGACGATGAAGCTGGAAAGTGCGGGTATCGAACAGGATTAGAGACGCT
+
FA9<@EDFCAACFDFCE9C6;F@:BEG@,,,CCCFFEFFC,CF,<C@FEGDFE8F8FAFGGGG7@<C,E6?>FCCFG9E@FFGGGGGACCFGCFFGAFGFG<FGDEFBEF=?E?F,C,+=B<EE,?ECE?FF9?F?,+4C:8++8=:FFCDGDFC+FCBDFFG<:C@FGGG9,8*@*:<91<F#EEC8=BE6FGGC7<EF0+#7:>C;F3:8GE<C?9:::<:;FFD;G;>C&E,AGFBEGGGF<EFC?G4,>8@:@/<<A<,CDGEF8F:878:@+C?EF<FDC,,,,,EF8CE@C,,9,<9,=4C4B+B5,+@CFFDGFF@7=7EGAE5,CAF?,FCCGCEB,C6C<C,B@CE@B,C6,E@,FE66C,@C,C6668FF@6:C,,,,FAFFC,,C,<FC<,DAGGDF@@FC+FAFC@FC,6FGEC<@;,,8,,B<
@BBCR 66991
TGAGGAATATTGGTCAATGGACGAGAGTCTGAACCAGCCAAGTAGCGTGCAGGATGACGGCCCTATGGGTTGTAAACTGCTTTTATAAGGGAATAAAGTGGGAGTCGTGACTCCTTTTGCATGTACCTTATGAATAAGGACCGGCTAATTCCGTGCCAGCAGCCGCGGTAATACGGAAGGTCCGGGCGTTATCCGGATTTATTGGGTTTAAAGGGAGCGTAGGCCGGAGATTAAGCGTGTTGTGAAATGTAGACGCTCAACGTCTGCACTGCAGCGCGAACTGGTTTCCTGGAGTACGCACAAAGTGGGCGGAATTCGTGGTGTAGCGGTGAAATGCTTAGATATCACGAAGAACTCCGATTGCGAAGGCAGCTCACTGGAGCGCAACTGACGCTGAAGCTCGAAAGTGCGGGTATCGAACAGGATTAGATACCCT
+
AEFGFCGGGFGGGEFGGGGFGGGGGGCFGGGGGGGCGG9FGGGGGGGGGGGGGG8FFGGEGGGFGGGFFDCC@FE,C?FGGGGFGGFGFFG?FFFE9EFGGGFEEFFGGGGGGGGFGGGGGGGG9FGGAFFGGGGGGGGGCCCCEEGGCFGGFFFGGGGG8FGGDGGGFGGGG;FC5>CC6GGGGEC@C:C,<<F6CCFF,?GFEFFBFFFCBF3F:CEGGGGG<CE3@:CCDCGE<GGGFCGGFF2:@C?1?<5:CCEGFFBD79C>DB<9EEGF<AFEDDF<=,?GGGEFGFF@+,FGF:AFGFFC78AEFFGCEGFFFEGGGGGGGFGFEE9FA<9,B9F8GFF=,GFFE=GCGGGFDGDGFGGFGFFGGGEGFDGGDEGE@GGGCFCGGFEAFCFF@GFECEEEGGGGGGE?GGFFEGGGGGGGGGGCCCCC
@BBCR 279
TGGGGAATATTGGGCAATGGGCGCAAGCCTGACCCAGCAACGCCGCGTGAAGGGAGAAGGCTTTCGGGTTGTAAACTTCTTTTAAGAGGGAAGAGCAGAAGACGGTACCTCTAGAATAAGCCACGGCTAACTACGTGCCAGCAGCCGCGGTAATACGTAGGTGGCAAGCGTTGTCCGGATTTACTGGGTGTAAAGGGCGTGCAGCCGGGTCTGCAAGTCAGATGTGAAATCCATGGGCTCAACCCATGAACTGCATTTGAAACTGTAGATCTTGAGTGTCGGAGGGGCAATCGGAATTCCTAGTGTAGCGGTGAAATGCGTAGATACTAGGAGGAACACCAGTGGCGAAGGCGGATTGCTGGACGATAACTGACGGTGAGGCGCGAAAGTGTGGGGAGCAAACAGGATTAGATACCCT
+
FGGGGFGGFGGGFGGGGGGGFGGGGGDFGGGGFFGGGGGGGGGGGGGGGGEFGGGGGGGGGGGGGGGGGCFEGFGCFFGGCGGGGGFEGGGGGGGGGDFFGGGEGGF@<?FGGCFD<FGGDF8FEFGGEGFFGGG=DGGGGGGGG$C@FGGGGGGGG:FCCCGGGGG<GGC@C=AFFGEFEGGGGGGGFGF<FGGCGGGGGGGG=GGGG?>:GFGGGGGFGCGFGGGGGGGF6DFGGFDCEFB9:CEGGD9GGEFGC=GGFFD9FGGG.@F(FGFFDFFECGFGGGE+FC7GGGFGEF@EECGGGCGGGGGGGGGGGGDGGGGFGEGFGGGGGGGGGGGCGGGGGGGGCGGGGGGGGGGGGGGGGFGGGGGGGGGGGGGGFCGGGGGGGGEGGGGGFAGFGGGGGGGGGGGGGCCCCC
@BBCR 280
TGAGGAATATTGGTCAATGGGCGAGAGCCTGAACCAGCCAAGTAGCGTGCAGGAGGACGGCCCTATGGGTTGTAAACTGCTTTTATAAGGGAATAAAGTGAGTCTCGTGAGACTTTTTGCATGTACCTTATGAATAAGGACCGGCTAATTCCGTGCCAGCAGCCGCGGTAATACGGAAGGTCCGGGCGTTATCCGGATTTATTGGGTTTAAAGGGAGCGTAGGCCGGAGATTAAGCGTGTTGTGAAATGTAGACGCTCAACGTCTGCACTGCAGCGCGAACTGGTTTCCTTGAGTACGCACAAAGTGGGCGGAATTCGTGGTGTAGCGGTGAAATGCTTAGATATCACGAAGAACTCCGATTGCGAGGGCAGCCTGCTGTAGCGCAACTGACGCTGAAGCTCGAAAGCGTGGGTATCGAACAGGATTAGATACCCT
+
<FDGGFGGGGGGGFAFGFGGFGGGGGGG<EFFGGGGGGGGGGGGGGGGGGGGGGGGGGGGGGGGGGGFFEFEGGAF9FGGGGGGGGGGGGGFEFGGFGFGGGGFGGFGGGGGGFGCGCGGGGGGGGGGGGFCGGGGGGGGFFGG7FGGG;D9E@DGGGGGGGGGGEGG<BCFFGGGGFC@<FGGGGGGGG@>C<@CFCFGFC;FGGGDCCFFFGEGGGG60EEGGEC@GGGGGEDGGGGGGGD<FFGGGFFGFGGGFC@GFGFFGFFFFGGEC+F>99GGGGGGGGFGGGGGGEF@FE>F49C,GGGGGGGFFDGGGGGGGGGGGGGGGGGFFFGGGGGGDGGFFFEGGGGGGGFCGGFCGGGGFFGGGGFEGGGCCGGFEEGF9GGGGGGGGFFGGGGGGGGGGGGGGGGFEGGGGGGGGGGGGGGGFGGCCCCC
@BBCR 281
TGGGGAATATTGCACAATGGGGGGAACCCTGATGCAGCGACGCCGCGTGAGTGAAGAAGTATTTCGGTATGTAAAGCTCTATCAGCAGGGAAGAAAACAATGACGGTACCTGACTAAGAAGCCCTGGCTAACTACGTGCCAGCAGCCGCGGTAATACGTAGGGGGCAAGCGTTATCCGTATTTACTGGGTGTAAAGGGTGCGTAGGTGGTATGGCAAGTCAGAAGTGAAAACCCAGGGCTTAACTCTGGGACTGCTTTTGAAACTGTCAGACTGGAGTGCAGGAGAGGTAAGCGGAATTCCTAGTGTAGCGGTGAAATGCGTAGATATTAGGAGGAACATCAGTGGCGAAGGCGGCTTACTGGACTGAAACTGGCACTGAGGCACGAAAGCGTGGGGAGCAAACAGGATTAGATACCCT
+
GGFGGGGGFGGGGGGGGGGGGGGDGFFFGGGGGGGGGGGEGGGGGGGGGGGDFGGGGFFFFGGGGGGGGGGAFFFFGGGGGGGFGGGGGE>FGGGGGACABC@EC@FFEFC98<<,@F,?CF<<#::F6<AFDFG>4CCFGGGCGGGGGECGGCECFG<>>8GC=ECFEEFE5>CC9E#AC>BCG?@E<5EECFGEGG=GDFG>>EDFE>CF<:ED<CC@DGDAFGGGEFFF?FEGEFCFFGGGFGFFF8GF8FFEFGGGGFEECCE@C@>EBAEFBE:8GGGGGEGF>GGGFGFFFEE?FB,D9GGGGGFAGGGGGF7DGFGGFF9GDGGGGFGFGEE<FGGGGGEF::7FCGFAGGFGFGFDFAFCGFAEF<F<GGGGGFC<GFGGGGGGDFFGGGGGGGGGGGGGFEDFGEAC8CB
@BBCR 282
TGAGGAATATTGGTCAATGGGCGAGAGCCTGAACCAGCCAAGTAGCGTGCAGGAAGACGGCCCTATGGGTTGTAAACTGCTTTTATAAGGGAATAAAGTGAGTCTCGTGAGACTTTTTGCATGTACCTTATGAATAAGGACCGGCTAATTCCGTGCCAGCAGCCGCGGTAATACGGAAGGTCCGGGCGTTATCCGGATTTATTGGGTTTAAAGGGAGCGTAGGCCGGAGATTAAGCGTGTTGTGAAATGTAGACGCTCAACGTCTGCACTGCAGCGCGAACTGGTTTCCTTGAGTACGCACAAGGTGGGCGGAATTCGTGGTGTAGCGGTGAAATGCTTAGATATCACGAAGAACTCCGATTGCGAAGGCAGCTCACTGGAGCGCGACTGACGCTGAAGCTCGAAAGTGCGGGTATCGAACAGGATTAGATACCCT
+
FGGGGEGGGGGGGGGGGGGGFGGGGGGGGGGGGGGGGGGGGGGGGGGGGGGGGGGGGGDGFGGGGGGGGFGEEGGGGFGGGGGGFGG?FGGGGGFGFGFGGGGGGGGGGFEFGDAA9FEGGGGGGGFGGGFGGGGGGGGGGGGCEGGEFFCFFFFGDFG713F,CCGGGGGGGCFGGGGGGFFGGGDG7FE:GGGE=FF;GGGGGGEGGCEFFDGGGDEEEFEGGCG=GGGGGGGGEGGFDFGGGGGGGFCFFGGGGFFFFG>FCGCCFFGGGGFFBCGE@GFGGGGGGFGGFEGFGE89F8A+@EF>GGGGGFGFCFD=GGGGGGGGGGGFGGGGGGGGGGGFGF8F<CFGGGFFFFE@GGGGGGGGF8GGGFFGGGGGGGGGFFGF>GEGGGGGGGGFDGFFGGGGGEFGGGGGGGGGGGGGGGGGF@FCCCCC
@BBCR 283
TGAGGAATATTGGTCAATGGACGTAAGTCTGAACCAGCCAAGTCGCGTGAGGGAAGACTGCCCTATGGGTTGTAAACCTCTTTTATAAGGGAAGAATAAGTTCTACGTGTAGAATGATGCCTGTACCTTATGAATAAGCATCGGCTAACTCCGTGCCAGCAGCCGCGGTAATACGAAGGATGCGAGCGTTATCCGGATTTATTGGGTTTAAAGGGTGCGTAGGCGGTTTATTAAGTTAGTGGTTAAATATTTGAGCTAAACTCAATTGTGTCATTAATACTGGTAAACTGGAGTACAGACGAGGTAGGCGGAATAAGTTAAGTAGCGGTGAAATGCATAGATATAACTTAGAACTCCGATAGCGAAGGCAACTTACCAGACTGTAACTGACGCTGATGCACGAGAGCGTGGGTAGCGAACAGGATTAGATACCCT
+
FFFGGGGGGGGGGFGGGGGGGGGCGGGGGGGGGGGGGGGGGFGGGGGGGGGGGGGGFGGGGGGGGGGGGFDCGGGGGGGGGGGGFGGGGGGGGGGGGGGGBFFFGFGFGFGGGGGGGGGGGGGGGGGGGGGGGGGGGGGGAFGGGFGGGGGGGGGGGGGGG>GGFGGGCFGDEGGGGGGGFF>FGEGEGG>GFGGGFFEAFGGGGGEFGGFGGGGDE>GECEGGGGGFGFFECGGFFGGFEFF<GGGGFGFG<CFGGDDGFGGFGFGFFGGEEFGGGGGGGGGGGGGGGGGFEFGGFC@EFGGGGGGGGFFCCGEFFGGFCGGGGGGGGGFGGGGFFGGGGFGGGFGGGGGGGEEGGF@FGGGGFGGGGGGGGGGGGGGFGGGGGFGGGEEGGGGGGGGGGGGGGGGGGGGGGGGFCGGGGGGGGGFFCECCCCC
@BBCR 284
TAGGGAATCTTCCACAATGGACGCAAGTCTGATGGAGCAACGCCGCGTGAGTGAAGAAGGTCTTCGGATCGTAAAACTCTGTTGTTAGAGTAGAACACGAGTGAGAGTAACTGTTCATTCGATGACGGTATCTAACCAGCAAGTCACGGCTAACTACGTGCCAGCAGCCGCGGTAATACGTAGGTGGCAAGCGTTGTCCGGATTTATTGGGCGTAAAGGGAACGCAGGCGGTCTTTTAAGTCTGATGTGAAAGCCTTCGGCTTAACCGGAGTAGTGCATTGGAAACTGGAAGACTTGAGTGCAGAAGAGGAGAGTGGAACTCCATGTGTAGCGGTGAAATGCGTAGATATATGGAAGAACACCAGTGGCGAAAGCGGCTCTCTGGTCTGTAACTGACGCTGAGGTTCGAAAGCGTGGGTAGCAAACAGGATTAGATGCCCT
+
EGGAFFGGGGFFGGGGGGGGGGGGGGG<F@EECFFGFGGGGCGG:FE+CFGGGGGGGGGGGGGGGGGGGEGGGGGFGGGFGFGGFGGGGG,E?9EFGD:=:+BFGFGGGGGGGE<5CEFGFFFEFGGGGGGFGGGGGG<@FGG><DFGGE68DGFFGC73FGCF>FGGGGGGG7CF;@FCDFG7;<72=FEFEGAC7G9FFFGFAFFGGEFFG8FCCFGEF)#;#CCEDEGE9GGGGFFGGGA2=GE;=<@::8C<CFF>1D8CGGGDA.DA0?B3GEFGCGFFFGGFA=GGGGGGFGGFGGGGGFGGGEAGGFEECFFDFF9GGGGGF8GGGGFCFGGGGGGGFF<:,GGGGFFAGGGGGGGFGGGGGE<B+GGGGGGGGGGGGGGGFGGGGGGFGGGFGGGFGGGGFF7GGGGFFGGGGGEGGGGGGGGDGFEF8C@CC
@BBCR 74378
TGAGGAATATTGGTCAATGGACGAGAGTCTGAACCAGCCAAGTAGCGTGCAGGATGACGGCCCTATGGGTTGTAAACTGCTTTTATAAGGGAGTAAAGTGAGTCTCGTGAGACTTTTTGCATGTACCTTATGAATAAGGACCGGCTAATTCCGTGCCAGCAGCCGCGGTAATCCGGAAGGTCCGGGCGTTATCCGGATTTATTGGGTTTAAAGGGAGCGTAGGCCGGAGATTAAGCGTGTTGTGAAATGTAGACGCTCAACGTCTGCACTGCAGCGCGAACTGGTTTCCTTGAGTACGCACAAAGTGGGCGGAATTCGTGGTGTAGCCGTGGAATGCTTAGATATCACGAAGAACTCCGATTGCGAAGGCAGCTCACTGGAGCGCAACTGACGCTGAAGCTCGAAAGTGCGGGTATCGAACAGGATTAGATACCCT
+
FGGEFC@FGGGGGGGGGGGGGGGFGGGGGCDGGGCGCFCGCG,FFDCFFGGGGEFEFFFGGEF7EEFFEGGGGGACF9FG9?EFG9CEFCFFB4?EGGGGG9FGFFFDC8+,5:FAFGG,AFGFFFDAFFGGD9AFGGAAFG=FDGEGAF9F,,>C+BBFGEF:?CE:CFEF#,>F0BCE66DGCC:+CFGGGEB<BFB9C7BC:FCFFGGGFG-C<>EC::49FCEC878<0E?FEGE9EFA@?FFFGGF:CCGFD<GFFFE>C><<E,C8#:F9@*B=EFC>A3,5A<EAA@@@+FB5E?C,77@++,FE=,+>:C=BDEF?+>8,FDB<??CFGGGFGF9FFDEC,GGGFFFFFC,,7C@CEE6EAC,,,FGGFC8,+GF@@FFC,-FGGGGGDECC,6FC<+GGGGGGF<CGEFGFGAC9CFGFEF-BC9C@
@BBCR 286
TGAGGAATATTGGTCAATGGACGAGAGTCTGAACCAGCCAAGTAGCGTGCAGGATGACGGCCCTATGGGTTGTAAACTGCTTTTATAAGGGAATAAAGTGAGTCTCGTGAGACTTTTTGCATGTACCTTATGAATAAGGACCGGCTAATTCCGTGCCAGCAGCCGCGGTAATACGGAAGGTCCGGGCGTTATCCGGATTTATTGGGTTTAAAGGGAGCGTAGGCCGGAGATTAAGCGTGTTGTGAAATGTAGACGCTCAACGTCTGCACTGCAGCGCGAACTGGTTTCCTTGAGTACGCACAAAGTGGGCGGAATTCGTGATGTAGCGGTGAAATGCTTAGATATCACGAAGAACTCCGATTGCGAAGGCAGCTCACTGGAGCGCAACTGACGCTGAAGCCCGAAAGTGCGGGTATCGAACAGGATTAGATACCCT
+
CFGGGFFGGGGGGFGGGGGGGGGGGGGGGFFFGGGGGFGGGGGGGGGGGGFGGGGGGGGGFGGGGCFGGCEFEGFFFGGFGFGGGGGGGGFGGGGGGGGGGGFFGGGGGGGGG9FEGGGGGGGGGDFDGGGGGGFFFFFDB:=:FGGGGG>DFFCEGG@CGCFEG@GGGGEGGGGGGGGGGFGEGEGCGEGGGGGGGGGFFGGGGGGGGGGEGDC8CGCEDF8GEFCEGGGGGFCFGGGGGGGGGGGGGGFEFFFGGGGFGGGGGGGFBFEGGGFFGFGFGGGGGFGGFGFFGF7GECCGFEDECCFCGGFEC@GGGGGF9GGGGGGGGGGGGFGGFGGGGGGGGGGGGGC?F@FGGGGGGGGGGGGGGGGGGGGGGGGGGGDGEFEGGGEGGGGGFGGF7DFFGGEGGGGGEGGGGGGGGGGGGFFFF8FA@8CC
@BBCR 65689
TAGGGAATTTTCGGCAATGGGGGAAACCCTGACCGAGCAACGCCGCGTGAGCGAAGAAGGCCTTCGGGTCGTAAAGCTCTGTTGTAAAGGAAGAACGGCGCATACAGGAAATGGTATGCGAGTGACGGTACTTTACCAGAAAGCCACGGCTAACTACGTGCCAGCAGCCGCGGTAATACGTAGGTGGCGAGCGTTATCCGGAATCATTGAGCGTAAAGAGGGAGCAGGCGGCCGCACGGGTCTGTGGTGAAAGACCGAAGCTAAACTTCGGGAAGTCATGGAAACCGGGCGGCTAGAGTGCGTAAGCGTATCGTGGAATTCCATGTGTAGCGGTGAAATGCGTAGATATATGGAGGAACACCAGTGGCGAAGGCGACGGTCTGGGCCGCAACTGACGCTCATTCCCGAAAGCGTGGGGAGCAAAGAGGATTAGATACCCT
+
EC@DEFFG@FGGG@ECFGGFGGDEGFG@FDGGFGGGGGGGFGCEGBFEEGG?7CCGGGFCFGCDFCFCGGDGFGGGFFGGGFAFGGGGFGGGGGGGGGGGGEGGGGGFG8F9,>FFG<FGGGCFFGGGG7C9FGFCF9DCCGFGGGCGEGGGFCCGGEFGGGGCCCCGCFGG7FGGGFGGGGGDFFGF>:CGEE>EFGFCEGD89FGGCFC:C8C>CF7EFG>EGGGGGCCEC?5C#:EGCCFF,C9AFGG:?;:;D9GFD<DC>>@A@>8/987#,GFFD@FFB77FCEDA=FFGE>EC=@+:F@+@++CB9FC,B5BB9,,EFFC7CGEGDE@?7BECFACEB45,FCFC,<FFCC,C@GFFFEGF9@F@@EGF@@6,8GGGEB@6,GFCEF@:AFFFEB:FCFFGF7C7FFB,<C9FCC9EDGGDFFGGGFE@A,BB
@BBCR 288
TGGGGAATATTGCACAATGGGGGAAACCCTGATGCAGCGACGCCGCGTGAGCGAAGAAGTATTTCGGTATGTAAAGCTCTATCAGCAGGGAAGAAGAATGACGGTACCTGACTAAGAAGCACCGGCTAAATACGTGCCAGCAGCCGCGGTAATACGTATGGTGCAAGCGTTATCCGGATTTACTGGGTGTAAAGGGAGCGCAGGCGGTGCGGCAAGTCTGATGTGAAAGCCCGGGGCTCAACCCCGGTACTGCATTGGAAACTGTCGTACTAGAGTGTCGGAGGGGTAAGTGGAATTCCTAGTGTAGCGGTGAAATGCGTAGATATTAGGAGAAACACCGGTGGCGAAGGCGGCTTTCTGGACTGTAACTGACGCTGAGGCACGAAAGCGTGGGGAGCAAACAGGATTAGATACCCT
+
EFGGGGGGGGGGGGGGGGGGGGGGGGGGGGGGGGGGGGGGGDGGGGGGGGGGGGGGGGGFGGGGGGGCFFFFGGGEGDGGGGGGGGGGGGGGGGGGGGFGGGGGGGGGGGGGGGGGGGGGGGGGGGCEGE?FFFFFGGGGGGGGGGGGGGFE;CGGFEFGGGGGGGFGGGGGGGGGGGGFCACFGGGFFAFCGGGGFGEGGGGGGGGCFGGGGGFGGGGGGGGGGGGGGGGGGGGGGGGFCGGGFGGGGGGGGFGGFFFGGGGFGGGGFGGGGGF>GGGGGGGFGGGGGGGGGGGGGGGGFGGGGGGGGGGGGFGGGGGGGGGGGGGGGGFGGGGGGGGGGGGGGGGGGGGGGGGGGGGGGGGGGGGGEGGGGGGGGGGGFFGGGGGGGGGGGGGGGGGGGGGGGGGGGGFGCCCCC
@BBCR 289
TGGGGAATATTGCACAATGGGGGAAACCCTGATGCAGCGACGCCGCGTGAGCGAAGAAGTATTTCGGTATGTAAGGCTCTATCAGCAGGGAAGAAGAATGACGGTACCTGACTAAGAAGCACCGGCTAAATACGTGCCAGCAGCCGCGGTAATACGTATGGTGCAAGCGTTATCCGGATTTACTGGGTGTAAAGGGAGCGCAGGCGGTGCGGCAAGTCTGATGTGAAAGCCCGGGGCTCAACCCCGGTACTGCATTGGAAACTGTCGTACTAGAGTGTCGGAGGGGTAAGTGGAATTCCTAGGGTAGAGGTGAAATGCGTAGATATTAGGAGGAACACCAGTGGCGAAGGCGGCTTACTGGACGGCAACTGACGTTGAGGCTCGAAAGCGTGGGGAGCAAACAGGATTAGATACCCT
+
EEGFGG:FFFGFGGGGGDFFGGGGGGGGGGGGGGGGGGGGGGGEGGGFGGGGGGGGGGGG9EEFGGGFFFFGGGGGGGGGGFGGGGGGGGFGGGFGGGGGGDGGGGGGFGFGCGGFGFGGGGGGGDGGGGGGGGGGG7FGGGGGGG?GGGGGFGGGGGGGGGGGGGGGGGDEFFGGGGGGFFFGGG=FGAFGFGGGGGCEGGGGGGGEGGGEEGFGCFGFEFFFGGFFFGFCCEGGGCC?FFDDEGGGFCFFFFFFEGGEFGGGGGGGFFFEGFFCGGGGFEDDDDGFGGGFEB?FF@FA,?,A,EA,B5,GFGGGGGGGFGFGGGGGGE9GGEFFFCFFEEGGCFEEGCGGGGGGGGGGGGGGGGFGGFGEF8FCGFFB,DFFCGDEGDGGFDGGGGGGGFFGGGGFF9E8CCCCC
@BBCR 290
TGGGGAATATTGCACAATGGGGGAAACCCTGATGCAGCGACGCCGCGTGGAGGAAGAAGGTCTTCGGATTGTAAACTCCTGTTGTTGAGGAAGATAATGACGGTACTCAACAAGGGAGTGACGGCTAACTACGTGCCAGCGGCCGCGGTAAAACGTAGGTCACAAGCGTTGTCCGGAATTACTGGGTGTAAAGGGAGCGCAGGCGGGAAGACAAGTTGGAAGTGAAATCTATGGGCTCAACCCATAAACTGCTTTCAAAACTGTTTTTCTTGAGTAGTGCAGAGGTAGGCGGAATTCCCGGTGTAGCGGTGGAATGCGTAGATATCGGGAGGAACACCAGTGGCGAAGGCGGCCTACTGGGCACCAACTGACGCTGAGGCTCGAAAGTGTGGGTAGCAAACAGGATTAGATACCCT
+
GGFGGGGDFGGGGGGGGGGGGGGGGGFFGGGGGGGGGGGGGGGGGGGGGGGGGGGGGGGGGGGGGGGGGDGFGGGGGGGGGGGGGGGGGGGGGGGGGGGGGDGCDFFEGGGGGGGD<8CEGGGGGGGGGFGGGGFGGFFGGGG>GGDGGGGGGFGFCGGGFGGCF>FGEG>=C>GGGEFF?FFCFGGE8@FGGGEGGGGGGGGGGGGEEFFFEFFG?GGGGGGGGGGGFGCGGFECFCEG;<FFAGGF9@FFF:FFGGGGGFEACEGFF6GGGGFFDDC<FGGGGGGGGCGGGGGFCFEGF@GDGGDGF9<9F@,F7GFGGGEF:GGFFCGGGGGGFGGGGGGFGGGGEDGGGDGGGGGGGFC8FGGGGGGGGGGGGGGGGGGGGGGGGGGGGGGGGGGGGGGGGGGGGGGCCCCC
@BBCR 70528
TGAGGAATATTGGTCAATGGGCGGAAGCCTGAACCAGCCATGCCGCGTGAAGGACTAAGGCCCTATGGGTCGTAAACTTCTTTAGACGCAGAGCAATAAGGGCCTCGTGAGGTCCGATGAGAGTATGCGTAGAATAAGCATCGGCTAACTCCGTGCCAGCAGCCGCGGTAATACGGGGGATGCGAGCGTTATCCGGATTTATTGGGTTTAAAGGGTGCGTAGGCGGCGAATTAAGTCAGCGGTGAAAGACCGGGGCTCAACCCTGGAAGTGCCGTTGATACTGATTGGCTAGAATGCCCTTGCCGTGGGAGGAATGAGTGGTGTAGCGGTGAAATGCATAGATATCACGAAGAACTCCGATTGCGAAGGCAGCTCACTGGAGCGCAACTGACGCTGAAGCTCGAAAGTGCGGGTATCGAACAGGATTAGATACCCT
+
EFFGGFFGGGGGGGGFGDFDEEGEGGDGGGGGGEFGGGGGFGGGGGGGGG?FGGGGGGGGFECFG8EGGFGEGGGGGGAFEFGGGFFGGECFFFGFCDFGGGGGECGGGGGFE,=FFCGFFFGGF9FCC=FGGG9FFFFG9FEFFFGGGC9@FBEFGF?*DFGGGGGG:C?CFGF0=*<:CC@G:F5GGCA-CCC;2GFFFGGGGGGGGFC<CC>;:C<AEGGEF<*F@CFCDGC=:EF8FE:GGFC>?FFEEFFFCGFGFGGGGGGGGGGGGGF>CDGECA:7/GF9FEEC,,A+GE=6C>C:GF?8E<FFEFDF,FA8FGGGGGGFFFGGECEEEDGGGGGFC=6CGGGGFFCB:DCBEFGGGGGFFC,GFGDFGGGF7GGGFGFGGGGGGFFFFFGFFGGGGGFEGGGGGGGGGGFFFGGGGGGGGGGC<CCC
@BBCR 54539
TGGGGAATTTTGGACAATGGGGGCAACCCTGATCCAGCCATGCCGCGTGCAGGATGAAGGTCTTCGGATTGTAAACTGCTTTTGTCAGGGACGAAAAGGGATGCGATAACACCGCATTCTGCTGACGGTACCTGAAGAATAAGCACCGGCTAACTACGTGCCAGCAGCCGCGGTAATACGTAGGGTGCAAGCGTTAATCGGAATTACTGGGCGTAAAGCGTGCGCAGGCGGTTTTGTAAGATAGATGTGAAATCCCCGGGCTCAACCTGGGAATTGCATATATGACTGCAAGACTTGAGTTTGTCAGAGGAGGGTGGAATTCCAAGTGTAGCAGTGAAATGCGTAGATATTTGGAAGAACGCCGATGGCGAAGGCAGCCCTCGGGGACATGACTGACGCTCATGCACGAAAGCGTGGGGAGCAAACAGGATTAGATACCCT
+
E<CFGGGFG9FFDGGGCDFC@CEGGGGEGF@EEFFFFGFFGGGGFGCFGGGGGEF,,EFGGFFGGGDFEGDFGGGFFGGGGGGGGGGDFG++@FCEFG>7EECCGGGF:FFGGEFGGGGGGGGGFGGECG@<,==>FFGG9@FCFFGGG7:*DE,DDFCGGGGGGG7FDFDEGGEGC9FGFC4<CFGGGGD<GG<G:C8<7CCG=940F<CFGEEECF>C8A5DEEE>CGD68A->E@EFEE=<B@FCGGFCGGC9GFFDCEFGGGCGFG>>FGGGFDGC?;B=C,FB,ACCFFE<FEB,DBECCDE8EGFCFAF<AEFC,D<GEBC,CECGGC<EBB+4+CFFEGGGFGGF9EF<7C@>+F7EGGGDGGGFCE@FBC7CC+8EE<<EAF<ECEECFF@DEDF7GFGGDCEGFCGGGGFAGGFGGGFGGFE9FEFGCCCCC
@BBCR 55118
TGAGGAATATTGGTCAATGGGCGAGAGCCTGAACCAGCCAAGTAGCGTGCAGGATGACGGCCCTATGGGTTGTAAACTGCTTTTATAAGGGAATAAATTGAGCCTCGTGAGGCTTTTTGCATGTACCTTATGAATAAGGACCGGCTAATTCCGTGCCAGCCGCCGCGGTAATACGGAAGGGCCGGGCGTTATCCGGATTTATTTGGTTTAAAGGGAGCGTAGGCCGGAGATTAAGCGTGTTGTGAAATGTAGACGCTCAACGTCGGCACTGCAGCGCGAACTGGTTTCCTTGAGTACGCACAAAGTGGGCGGAATTCGTGGTGTAGCGGTGAAATGCTTAGATATCACGAAGAACTCCGATTGCGAAGGCAGCTCACTGGAGCGCAACTGACGCTGAAGCTCGAAAGTGCGGGTATCGAACAGGATTAGATACCCT
+
FDEFCFGGGGGGGFFFFFFGG8FE+F:8F8CFE8CFEGEECEEGFFECG>@DFEEE8CCC7F7FGGG?=,?:FFFGADFGFFGG,FCFGFFCF<FEFGG9B9FGDGGFE,+BBF@E9AC@ACGF9?,EEEFFCEAFGGCEFFGGCFCDA,,C,7+@FG8<+8@:+BEFE<F@GF:7:FFE$.C:=C*FF::8<?BEEE,F?FC#AF:F:6FCF681/:5*CCC<6@F=:CBCB<=C8C>/FF;CF<DCG?:C>33,:<C95*;/#:@,F7@+8C7>+A+/E/FGF<@DD>B?DF:?+A:EF<C,C+>:FEF<9:+7F@CGFEGFE>GFF9GFFGGFFEA;BF,F=<<FDGGFGFC8-9,EFFEFFGGFGFGFEGGFGFGEECEGEFC,7GGGFGGGGGGFFEGGGGGF@+CEGFFFFEC,DGGGFGGGGGFCCCCC
@BBCR 294
TGAGGAATATTGGTTAATGGACGAGAGTCTGAACCAGCCAAGTAGCGTGCAGGATGACGGCCCTATGGGTTGTAAACTGCTTTTATAAGGGAATAAAGTGAGTCTCGTGAGACTTTTTGCATGTACCTTATGAATAAGGGCCGGCTAATTCCGTGCCAGCAGCCGCGGTAATACGGAAGGTCCGGGCGTTATCCGGATTTATTGGGTTTAAAGGGAGCGTAGGCCGGAGATTAAGCGTGTTGTGAAATGTAGACGCTCAACGTCTGCACTGCAGCGCGAGCTGGTTTCCTTGAGTACGCACAAAGTGGGCGGAATTCGTGGTGTAGCGGTGAAATGCTTAGATATCACGAAGAACTCCGATTGCGAAGGCAGCTCACTGGAGCGCAACTGACGCTGAAGCTCGAAAGTGCGGGTATCGAACAGGATTAGATACCCT
+
FEFGGGGGGGGGGG8FFGGFGGGGEGGGGEGGGGGGGG@FDGECGGGGGGFECFFGGCFGGGGGGGGGEAFCFGGGGFGGGGGGGGGGCE@FGFGGGGGGEFFFGGGGGGGG,<FFFGCFAFGGGGFFCFGGGGGGGGGGGEF:B:>FGFGGGGGGFGGGG?F@FGGGGGG9FFFCEE>=EFFGGGGCFEDE@;7>FFGC<;FGGFGGFFGFF=CEGGFECB5CB9CCF@FGF<@DG6CFGFD9BFGF?6=:7GFFCGFGGGFDGF:%;BCFFC7@C=:A>F<:?GGDEGEB6EECGGGGFF,,CFCC@F?,D?GF@FFFFFCGEC7GFEE,FGFFGGEE<,?:AC,FE9GGGGGGGGGEGGGFFFC66<FE9E9GEEEGEEEAGGFCCCEGGGFEGGGGGGFE,GDGEDFFFFAGGFFGGGFFFCC9CFE@A,A8
@BBCR 295
TGGGGAATATTGCACGATGGGCGCAAGCCTGATGCAGCGACGCCGCGTGAGGGATGGAGGCCTTCGGGTTGTAAACCTCTTTTGTTTGGGAGCAAGCCTTCGGGTGAGTGTACCTTTCGAATAGGCGCCGGCTAACTACGTGCCAGCAGCTGCGGTAATACGTAGGGCGCAAGCGTTATCCGGATTTATTGGGCGTAAAGGGCTCGTAGGCGGCTCGTCGCGTCCGGTGTGAAAGTCCATCGCTTAACGGTGGATCTGCGCCGGGTACGGGCGGGCTGGAGTGCGGTAGGGGAGACTGGAATTCCCGGTGTAACGGTGGAATGTGTAGATATCGGGAAGAACACCAATGGCGAAGGCAGGTCTCTGGGCCGTTACTGACGCTGAGGAGCGAAAGCGTGGGGAGCGAACAGGATTAGATACCCT
+
CFGGGEEFGGGGGGGFGGGGGGGGGGDGGGGGGGGGGGGGGGGGGGGGGGFGGGGGGGGGCFGGGGGGGGGGGGGGGGGGGGGGGGDFGCF+@FFDGFGGGGGDGDFGE9?FGGGGGGGGFFCDGGGGGGGGGG>GGGFG,8GFFGFGGGGGGGGGGEDGFF:CCEGGGGGGEGGGGGBGGGG>ECC7FFGFFFGEFGGGGGGFDFDGGGGGEGGGGGEGEGGGGGGFGGGFFGGGGEFGGGFGGGFFGDBFGCFFGGGGGEGGGEGGFGGDGGFEDFGGGGGGGGGGGGGGGGGGGFGGFGGEDEFGGGGGFGGDFGFGGGGGFGGGGGGGGGGGGGGGGFGGGGGGGGGGGGGGGGGGGEGGGGFEECGGFGGGGGGGGGGFGF:GGGGGGGGGGGGGGGGGGGGGGGGGGGGGGGCCBCC
@BBCR 296
TGAGGAATATTGGTCAATGGGCGAGAGCCTGAACCAGCCAAGTAGCGTGCAGGATGACGGCCCTATGGGTTGTAAACTGCTTTTATAAGGGAATAAAGTGAGAGTCGTGACTCTTTTTGCATGTACCTTATGAATAAGGACCGGCTAATTCCGTGCCAGCAGCCGCGGTAATACGGAAGGTCCGGGCGTTATCCGGATTTATTGGGTTTAAAGGGAGCGTAGGCCGGAGATTAAGCGTGTTGTGAAATGTAGACGCTCAACGTCTGCACTGCAGCGCGAACTGGTTTCCTTGAGTACGCACAAAGTGGGCGGAATTCGTGGTGTAGCGGTGAAATGCTTAGATATCACGAAGAACTCCGATTGCGAAGGCAGCTCACTGGAGCGCAACTGACGCTGAAGCTCGAAAGTGCGGGTATCGAACAGGATTAGATACCCT
+
FFGGGGGFGGGGGGGGGGGGFGGGG@GGGGGGGGGGGGFGFGDGGGGGGGFDGGGGGCFGG>C7FCFEFGGGGGGFGGGGGGGGGGGGGGGGGGGGGGEGFGFFFGGGGF@FGF<AEFEFGGGGGFFGFGGGDGCAEDEEFEE7F-GGD4FGGGFGFG@GGGGGGGGGG7FAFFGGGGE3GGDGGGEE<EG>GGGDFC?F<<BFFCEC;:FGGGGGGDG=EGGGFEGGG;GE@FGDECA5GFGFFGGGFFFEFECGGGGF@CD>9C:CDGFC=EBF>9CEEEFGFFDD<F,ECFEGGFCEGFF?GGFC>GGDBFGEGFGGGGGFGFFFFFFEC9FFGGFCGGGGGDGGGGGGGFEGGGCBGFBGFGGGGGGGGGGFGEFB7GGGGGE>GEFDGGGGGDGGFDGFFGGGFCGGGGGGGGGGGGGGGGGGGGF@A,CA
@BBCR 297
TGAGGAATATTGGTCAATGGGCGAGAGCCTGAACCAGCCAAGTAGCGTGCAGGATGACGGCCCTATGGGTTGTAAACTGCTTTTATAAGGGAATAAAGTGAGAGTCGTGACTCTTTTTGCATGTACCTTATGAATAAGGACCGGCTAATTCCGTGCCAGCAGCCGCGGTAATACGGAAGGTCCGGGCGTTATCCGGATTTATTGGGTTTAAAGGGAGCGTAGGCCGGAGATTAAGCGTGTTGTGAAATGTAGACGCTCAACGTCTGCACTGCAGCGCGAACTGGTTTCCTTGAGTACGCACAAAGTGGGCGGAATTCGTGGTGTAGCGGTGAAATGCTTAGATATCACGAAGAACTCCGATTGCGAAGGCAGCTCACTGGAGCGCAACTGACGCTGAAGCTCGAAAGTGCGGGTATCGAACAGGATTAGATACCCT
+
FFG?FFF8EFGGFGGGGGGGGGGGGGGGGG?FGGGGGGGG,EFGGGGGGGGGGFGGGGEGFGGFGGC8FGGGGGGGGGGGGDGGGGGGGGCCFGF<FFG9FGGGGFCAFFFGGEFFG9BEGGGGGGGGGGGCGFGGGGCEF7F?EAFFF9=3DGGGGGFGD<DF>DGG:>CFFEGGDGGGGDCGEEDGEE78C<@FEFCFFGFFG7FFFGGFGGGGGGGGGGDFFB?;CFGGBFF+GGCGGFFCGGGGFFFCE@EEGGFDB@@7FFDAFGGGEGEGGGGGGGFFG8F8@CGGGGEGGFFFFFFCEGE@FGDCFFFCGGGEGGGGEDGDFGGGGGGGGGGGFFFFGGGGGFFGGGGGGGGGGGGGGGGFGGGGGGFGGGGGGGGGGGGGGGGGGGGGGGGFFCGFFCEFGGGGGGGGGGGFEGGGGGFF9<GCCCCC
@BBCR 298
TGAGGAATATTGGTCAATGGGCGAGAGCCTGAACCAGCCAAGTAGCGTGCAGGATGACGGCCCTATGGGTTGTAAACTGCTTTTATAAGGGAATAAAGTGAGTCTCGTGAGACTTTTTGCATGTACCTTATGAATAAGGACCGGCTAATTCCGTGCCAGCAGCCGCGGTAATACGGAAGGTCCAGGCGTTATCCGGATTTATTGGGTTTAAAGGGAGCGTAGGCCGGAGATTAAGCGTGTTGTGAAATGTAGATGCTCAACATCTGCACTGCAGCGCGAACTGGTTTCCTTGAGTACGCACAAAGTGGGCGGAATTCGTGGTGTAGCGGTGAAATGCTTAGATATCACGAAGAACTCCGATTGCGAAGGCAGCTCACTGGAGCGCAACTGACGCTGAAGCTCGAAAGTGCGGGTATCGAACAGGATTAGATACCCT
+
FGGGGGGGGGGGGGGGGGGGGGGGFGGGGGGGGGGGGGFGFGGGGGGGGGGGGGGGGGGGGGGGGGGGGGGGGGDGGGGGGGGGFGGGGGFGGGGGGGGGGGGGGGGGGGGGGGGGGGGGGGCFGGGGGGGFGGGGGGGGGGEGGGGGGCFGFGDFGFFFFGGGGGGGGGFGGGFDBFAFFGFGGFFCFGCFGGFGEGGGFGFCFC<FFFGGGGGGGGGGGGGGGGCCFGGGGGGGGGGGGGGGGGGGGFF<@CGFAFFGGGFEDFCFFFGCFEGF>GGGGGGGGGFGGGGFGEGGGGFGGFF<FCGGEGGFGGGDGGGGGGGGGGGGGGGGGGGGGGGGGGGGGFGGGGGFGFDGGGGGGGGFGGGGGGGGGGFGGGGGGGGGGGGEGGGGGGGGGGGFGGGGCGEGGDGGGGGGGGGGGGGGGGGGGGGCCC@C
@BBCR 299
TGGGGAATATTGGGCAATGGGCGAAAGCCTGACCCAGCGACGCCGCGTGAGGGAAGAAGGTCTTCGGATTGTAAACCTTTGTAAGCAGGGAAGAAGAAAGTGACGGTACCTGCAAAGTAAGCCACGGCTAACTACGTGCCAGCAGCCGCGGTAATACGTAGGTGGCGAGCGTTATCCGGAATTACTGGGCGTAAAGGGTGTGTAGGCGGGAGAGCAAGTCAGATGTGAAAATTATGGGCTTAACCCATAACCTGCATTTGAAACTGTTCTTCTTGGGGATGGGAGAGGTAAATGGAATTCCCGGTGTAGCGGTGAAATGCGTAGATATCGGGAGGAACACCAGTGGCGAAGGCGGTTTACTGGACCATTACTGACGCTGAGACACGAAAGCGTGGGGAGCAAACAGGATTAGATACCCT
+
FFGGGFDFGGGGGGGGGGGGGGGGGGGGGGGGGGGGGGGGGGGGGGGGGGGGGGGGGGGGGGGGGGDGGGGGGGGGGGGGGGFFGGGGGGGGGGGGGGCFFGGGDFFGFFFGGGGGGGGGGG8FGGGGGGGGGGGGGGGGGGGGGGGGGGGFGGGGGGFGGGDCFGE=GFGGGGGGGGGEGGGGGGGFGGFFGGGDGGFGFECDGGFGGG8FCGGGFFGGGGGGGGGGGGGGGGGGGGGGFDFFCGGGGGGFGGFFGFFFGGF?FGGGFCFFGGFFGFFGGGGGGGGGGGFGGGGGGGGGGGGGGGGGGGGGGGGGGGGGGGGGDFB7GGGGGGGGGGF9?GGGGGFGGGGGGGGGGGGGGGGGGGGGFGGGGGGGGGGGGGGGGGGGGGGGGGGGGGGFGGGGGGGGGGGGGGCCCCC
@BBCR 300
TGGGGAATATTGCACAATGGGGGAAACCCTGATGCAGCGACGCCGCGTGGAGGAAGAAGGTCTTCGGATTGTAAACTCCTGTTGTTGGGGAAGATAATGACGGTACCCAACAAGGAAGTGACGGCTAACTACGTGCCAGCAGCCGCGGTAAAACGTAGGTCACAAGCGTTGTCCGGAATTACTGGGTGTAAAGGGAGCGCAGGCGGGAAGACAAGTTGGAAGTGAAATCTATGGGCTCAACCCATAAACTGCTTTCAAAACTGTTTTTCTTGAGTAGTGCAGAGGTAGGCGGAATTCCCGGTGTAGCGGTGGAATGCGTAGATATCGGGAGGAACACCAGTGGCGAAGGCGGCCTACTGGGCACCAACTGACGCTGAGGCTCGAAAGTGTGGGTAGCAAACAGGATTAGATACCCT
+
FCF87CFGGGGGGGGGGGGDFGGEGGGFFFGGGGGGGGGFGGGGGGGEGGEGGGGGGGGGFGGGGGGGGGGGGGGGGGGGGGGGGGGGGECEGGGGFG9EDGD7DFC<FGGGGGF8DFF9@FGDGGGGG;9FC?GCGFGGGFGF@>>:FCEGGGECE7FCCFGGGGGGECCCCF@7CBCGGGECFCFGGGGGGGGGGGGDEC>5EGGCCE>?FC7GFGGGGGGFGFCEEECCGGGFGGGGGGGGFCFCFGF,9DC3<@EG@B==F@ACGGFFGGGGGGFGGGGGFDGFGGGGG@CFEDGGGGGGEGEFGGGGF7GF@GFGFGFCDGFEFAGE@FFGDFFGGEFC@,DGDFF@C,C8FFCFC,;EGGDEGDGGDFGE?GDFC@E9CE@EEGGGGFFGECFEAGGGFFEFFEECCCCC
@BBCR 301
TGGGGGATATTGCACAATGGGGGAAACCCTGATGCAGCGACGCCGCGTGGAGGAAGAAGGTTTTCGGATTGTAAACTCCTGTCGTTAGGGACGATAATGACGGTACCTAACAAGAAAGCACCGGCTAACTACGTGCCAGCAGCCGCGGTAAAACGTAGGGTGCAAGCGTTGTCCGGAATTACCGGGTGTAAAGGGAGCGCAGGCGGACCGGCAAGTTGGAAGTGAAAACTATGGGCTCAACCCATAAATTGCTTTCAAAACTGCTGGCCTTGAGTAGTGCAGAGGTAGGTGGAATTCCCGGTGTAGCGGTGGAATGCGTAGATATCGGGAGGAACACCAGTGGCGAAGGCGACCTACTGGGCACCAACTGACGCTGAGGCTCGAAAGCATGGGTAGCAAACAGGATTAGATACCCT
+
FGGGGGGGGGGGGGGGGGG,CFGGGGGGGGGGGGGGG<FGGGGGGGGFGGGGGFEFGGGEFFGGGGGGGGGGGGGGGGGGGGGFFGFGGGGFGGGGGGGGGGDCFG9FFGFGGGFFGG@FFDGGDGGGGAFFGGFGCFFGGCFFGCEEEGGGGGGFGGGGGGC<FFEF:CC@E9:ECFFGGGFGGG;E;CFGFFGGG?C=ECEGGGECCFGGGC7CAACECFGGGFFGGGFGFGFEFFGDFCGGGFFEF@2CGGGGGGGGGGGGGDFCGGGGGGGGGGGGFBGGGGGGGGGFGFGGGGGFGGFGGGDGGFEFCCGGGGGGGEF@7GGGGFGGGGGGGGGGEFECE7GGEGGGGGGFGGGGGGGGGGGGGGFGFGFGF>GGFDGGGGGGFFGFGGGGGFFCGGFFGFGGGFGCCCCC
@BBCR 50728
TGAGGAATATTGGTCAATGGACGAGAGTCTGAACCAGCCAAGTAGCGTGCAGGATGACGGCCCTATGGGTTGTAAACTGCTTTTATAAGGGAATAAAGTGGGAGTCGTGAATCCTTTTGCATGTACCTTATGAATAAGGACCGGCTAATTCCGTGCCAGCAGCCGCGGTAATACGGAAGGTCCGGGCGTTATCCGGATTTATTGGGTTTAGAGGGAGCGTAGGACGGAGATTAAGCGTGTTGTGAAATGTAGACGCTCAACGTCTGCACTGCAGCGCGAACTGGTTTCCTTGATTACGCACAAAGTGGGCGGAATTCGTGGTGTAGCGGTGAAATGCTTAGATATCACGAAGAACTCCGATTGCGAAGGCAGCTCACTGGAGCGCAACTGACGCTGAAGCTCGAAAGTGCGGGTATCGAACAGGATTAGATACCCT
+
EFFF@CFGGFGGG,CC<EF,C<CFCCCEGGGGGG-CFC@EFFFA,CEFEGFEC@<EFEEEG>FFGGFGGGGGGGGGGC9FGGGGGGGGGGGGCE=EDFFGGGGGEFEFCA+@,<?9??FCEDFFGGGGGGFCFFFGFGCFC<>7:FGGGFFG,8=F76B<CFDDCE:F8FFGFB<FCC?=C<,CF:FE@;1*@1CC?<C:=#G<F?BFC?#?<><4CGGGC?C#F>EDFF6:FC==:>EFGFFF23FCFFEGFC;8<FF@@;:<F@F+30C>GF7F<7GFFGFC;GF8GGGGGCDGGGFCA5AA+B+F+EEBFCGEFCF=?EF@GFC,E,<GGGFBFEGGGGGF?FGGEFACC8+:F7FFCB,GGGGFFCFE,GGFFDEGEFCGDGEGGF;7FGGGFE:CDFEDGGGGGGFFCGGECGA<FFEFB,FGGGF@CCCC
@BBCR 303
TGAGGAGTATTGGTCAATGGACGAGAGTCTGAACCAGCCAAGTAGCGTGCAGGATGACGGCCCTATGGGTTGTAAACTGCTTTTATAAGGGAATAAAGTGAGTCTCGTGAGACTTTTTGCATGTACCTTATGAATAAGGACCGGCTAATTCCGTGCCAGCAGCCGCGGTAATACGGAAGGTCCGGGCGTTATCCGGATTTATTGGGTTTAAAGGGAGCGTAGGCCGGAGATTAAGCGTGTTGTGAAATGTAGACGCTCAACGTCTGCACTGCAGCGCGAACTGGTTTCCTTGAGTACGCACAAAGTGGGCGGAATTCGTGGTGTAGCGGTGAAATGCTTAGATATCACGAAGAACTCCGATTGCGAAGGCAGCTCACTGGAGCGCAACTGACGCTGAAGCTCGAAAGTGCGGGTATCGAACAGGATTAGATACCCT
+
GGDGGGEGGGGGGGGGGGGGGGGGGGGGGGGGGGGGGGGGGGGGGGDGGGGGGGGGFGGGGGGGGGGGGGGGGGGGGGGGGGGGGGGGCDF@FEFCFGGGGGGFGGGFG=FEFEFGGGEGFGGGGGGGDGGG9FGGGGGFGFGCFFG8F=FGG@GEGEFGGGGGGGGF<@FGGGGGGGGCFGGGGGDEGGEGGGGC<5E2GBGGGFGGGDGGFCA8EECEEF?CGED=FEGGGDGGDGGEFGGG<<GGFFCFGGFF=FF@FEFG<FFFFGGGFGGGFFGFDFGGF=F,FFDGGF@C7GBEGGGGGGGGGGGGGCCCFD+FGGF:GFGGGEGEEC,F<E,GGF9F8GGFGFFGFFF:7CGF:EGFGFEGGGFE<<EGGFGGFF7FEFEFEF@GGGEGGEFE@FFGFGGEG>GGGGGFEGGGFFGGFGGGGFFCCCCC
@BBCR 304
TGGGGAATATTGCACAATGGGCGCAAGCCTGATGCAGCGACGCCGCGTGAGGGATGGAGGCCTTCGGGTTGTAAACCTCTTTTGTTTGGGAGCAAGCCTTCGGGTGAGTGTACCTTTCGAATAAGCGCCGGCTAACTACGTGCCAGCAGCCGCGGTAATACGTAGGGCGCAAGCGTTATCCGGATTTATTGGGCGTAAAGGGCTCGTAGGCGGCTCGTCGCGTCCGGTGTGAAAGTCCATCGCTTAACGGTGGATCTGCGCCGGGTACGGGCGGGCTGGAGTGCGGTAGGGGAGACTGGAATTCCCGGTGTAACGGTGGAATGTGTAGATATTAGGAGGAACACCAGTGGCGAAGGCGGCTTACTGGACTGTAACTGACGTTGAGGCTCGAAAGCGTGGGGAGCAAACAGGATTAGATACCCT
+
GGGFFEEGGGGGGGGGGGGGGGGGGGGGGGGGGGGGGGFGGGGGGGGGGGGGGGGGGGGGGGGGGGGGGGGFGGGGGGGGGGGGGGGGGGGCGGGGGGFFGGGGGGDFGFGGGGGGGGGGGGGGFGDFG>CEFGGGGGGG.FGGGGGGG>E>FFEGFC9FFGFGDEEGGEGDGFGGGGGGGFCGGECGGGE?>?<#C?FCE?EGGGEEGGGEGGGGGGGGGGCGGGG<DGGGGGGGFGGFGF@F>EG=GCDFEF>CGGEG:DGDDGGGGGDGGGGGGGGEFEGGGGGGGGFFFFEAGGFGGGGGGGFGCGGGGGFGF?FGGGFGGGGGFAFFCGGFCGGGGCGFGGGGGGGGGGGGGGGGGGGGGGGGGGGGGGGGGFGECGGGGGGGGGFGGGGGGGGGGGGGGGGGGF<FFF9FFGCCCCC
@BBCR 305
TAGGGAATCTTCCACAATGGACGCAAGTCTGATGGAGCAACGCCGCGTGAGTGAAGAAGGTCTTCGGATCGTAAAACTCTGTTGTTAGAGAAGAACACGAGTGAGAGTAACTGTTCATTCGATGACGGTATCTAACCAGCAAGTCACGGCTAACTACGCGCCAGCAGCCGCGGTAATACGTAGGTGGCAAGCGTTGTCCGGATTTATTGGGCGTAAAGGGAACGCAGGCGGTCTTTTAAGTCTGATGTGAAAGCCTTCGGCTTAACCGGAGTAGTGCATTGGAAACTGGAAGACTTGAGTGCAGAAGAGGAGAGTGGAACTCCATGTGTAGCGGTGAAATGCGTAGATATATGGAAGAACACCAGTGGCGAAAGCGGCTCTCTGGTCTGTAACTGACGCTGAGGTTCGAAAGCGTGGGTAGCAAACAGGATTAGATACCCT
+
GGGFGGGGGGGGGGGGGGGGGGGGFGDGFFFGGGFGGGDCFGGGGGGGGGGGGFFGGGGGGGGGGGGCFGGGGGGGGGGGFGGGGFF?EGGFGCFGGGGDFFFGGCGGGFC<?FCDDGGGFFFFGGGDGGGGGGGGGFGGGGF=GG>G?GGGGGGGGEGGGGGGGGGGGGGGGGFGFGGGGGG9FFFFGGGGG>GGGFGGGDEGFFGGGFGGFGGGGGGC=GGGGDGGDGFEGGGGGGGGFFDDFGGGGGGGGGGGGFGGGGGGFFGGFBD:GCFE5>GGGGFFE9FGGEAFE<<<FFGFE9DGGGGGGGDF<EDF?GGFGCCGGGGGGFCDGGGGGDGDGGGGGGCGGGGGGGFGGEFCGCGGGGGGGGGGEECE,EFFC8GGGGFAGGGGGGGGFGGGEGGFF@FFGGGGGGGGGGGGFFGGGGGGGGCGGGGGCCCCC
@BBCR 64682
TGGGGAATATTGCACAATGGGGGAAACCCTGATGCAGCGACGCCGCGTGGAGGAAGAAGGTCTTCGGATTGTAAACTCCTGTTGTTGAGGAAGATAATGACGGTACTCAACAAGGAAGTGACGGCTAACTACGTACCAGCAGCCGCGGTAAAACGTAGGTCACAAGCGTTGTCCGGAATTACTGGGTGTAAAGGGAGCGCAGGCGGAAAGACAAGTTGGAAGTGAAATCTATGGGCTCAACCCATAAACTGCTTTCAAAACTGTTTTTCTTGAGTAGTGCAGATGTAGGCGGAATTCCCGGTGTAGCGGTGGAATGCGTAGATATCGGGAGGAACACCAGTGGCGAAGGCGGCCTACTGGGCACCAACTGACGCTGCGGCTCGAAAGTGTGGGTAGCAAACAGGAGTAGATACCCT
+
FFFG7BEGGGGFGGC,FCC@E7CC@8<<FFGGDG-CFGGFEGGGGGGGGGDFCFFGFCFGGGAEGGGGDGDFAFGG9FD9E?EFFCFGGG?@FCB<FFGF?FG=FEE5?F<FFFFF<8>9CFF=>73DF9DFB,C@C<7AFGGFEGCEGG5AGGEGDDCE;B/BC:<BFD<<<32F@<<<CF#@FCFBBCC:=>=9CFC:<:=8:C#8C:CF:GFECFC><F;@28CCCFFGFGF@FE4FGGGGFCF=<:@72<:CC@93;2?0<CEGDFDGG<,?A<76CC9,GFCGCFEB=A+>+DGFF,ECB:+D<C<,44++,C<@<+++,:F,9D@E:FEC?FFEFB::,6,+GF<GECFE8E8DFC@AE<<86@-7CCC8++EC:,A,F<CB8-F@GFFC6<CDGFCC,,EDGFF<CCCC
@BBCR 307
TGGGGAATATTGGGCAATGGGCGCAAGCCTGACCCAGCAACGCCGCGTGAAGGAAGAAGGCTTTCGGGTTGTATACTTCTTTTAAGAGGGAAGAGCAGAAGACGGTACCTCTAGAATAAGCCACGGCTAACTACGTGCCAGCAGCCGCGGTAAAACGTAGGTCACAAGCGTTGTCCGGAATTACTGGGTGTAAAGGGAGCGCAGGCGGGAAGACAAGTTGGAAGTGAAATCTATGGGCTCAACCCATAAACTGCTTTCAAAACTGTTTTTCTTGAGTAGTGCAGAGGTAGGCGGAATTCCCGGTGTAGCGGTGGAATGCGTAGATATCGGGAGGAACACCAGTGGCGAAGGCGGCCTACTGGGCACCAACTGACGCTGAGGCTCGAAAGTGTGGGTAGCAAACAGGATTAGATACCCT
+
GGGFGEGGGGGFFGGGGGGGGGGGGGCGGGGGG@GGGGFGGCFGGGGGGGGG?FGGGCFGGGGGGGDGGGDGGGGGGGCGGGGGGGC9FGDFGBFGGGGGGGGDEGGEFGGGGGGGGGGGGGGGDGGGGGGGG@EGGFGGD>CFGGGDGGGGGGFGGEDF7F>GGGGGGGGG=FEGGFGGGGGFGGGGGGGGGGGGEGGGGGGGCEGGGGGEGDGGGGGGGGF?FGGGGGGGGGGGGFFCGGGGGGGGGGGGGFDFGFGGFGFGGFFG?GGGFGGGFFACFFGGGGFCGGGGGGGGGFGGEFGGGGGGGGGGGFF@CGGFGGFDEEGGEFGGGGGGEF8GGGGEGGGGGGGGGGGGGGGGGGGEGGGGGGEGGEGGGGGGF<D7GGGGGGGGGGGGGGGGGGGGGGGDGGGGGCCCCC
@BBCR 308
TGAGGAATATTGGTCAATGGACGAGAGTCTGAACCAGCCAAGTAGCGTGCAGGATGACGGCCCTATGGGTTGTAAACTGCTTTTATAAGGGAATAAAGTGGGAGTCGTGAGACTTTTTGCATGTACCTTATGAATAAGGACCGGCTAATTCCGTGCCAGCAGCCGCGGTAATACGGAAGGTCCGAGCGTTATCCGGATTTATTGGGTTTAAAGGGAGCGTAGGCCGGAGATTAAGCGTGTTGTGAAATGTAGACGCTCAACGACTGCACTGCAGCGCGAACTGGTTTCCTTGAGTACGCACAAAGTGGGCGGAATTCGTGGTGTAGCGGTGAAATGCTTAGATATCACGAAGAACTCCGATTGCGAAGGCAGCTCACTGGAGCGCAACTGACGCTGAAGCTCGAAAGTGCGGGTATCGAACAGGATTAGATACCCT
+
GGFCFFFGGGGFFGGGGGGCGGGECFFGGGGGFGGGGGGGGGGGGGGGGGGGGGGGGGGGGGGGGGCFGGGCEEAGFFGFGGGGGCEGGGGFFCFFGGFGGGGFG8F44,BFGGGGAGCGFGFGGGGGGGGFEFGFEGGGGFGDF3GGGGAFGGGGFFGGG;GFGGGG<DFFAF>@5CCFFGFFF@FCFGBFGGGCC9FGGGFCFDGFC<CDFFEGGGGGGGDGFGGGGFACGGEDE:C,FF=CFGGGGGE@FGFCE;EF:CA<BF;<FFFFBFGGFFGGDFFFE,3,=>FFFEFF@?,<99F<C+7EGFF<@FCGGFA,GGGGGFDGGGFEEGGFEFFFFGGFEDE@GFAFGGGGGGGGFCB7GGGGGGGGFGGGGGGGEGDGCGGGGGFGGGGGGGGGGGGGGGGGGDGGGGGGGGGGDGGGGGGGGFGCCCCC
@BBCR 309
TGGGGAATATTGGGCAATGGGCGCAAGCCTGACCCAGCAACGCCGCGTGAAGGAAGAAGGCTTTCGGGTTGTATACTTCTTTTAAGAGGGAAGAGCAGAAGACGGTACCTCTAGAATAAGCCACGGCTAACTACGTGCCAGCAGCCGCGGTAAAACGTAGGTCACAAGCGTTGTCCGGAATTACTGGGTGTAAAGGGAGCGCAGGCGGGAAGACAAGTTGGAAGTGAAATCTATGGGCTCAACCCATAAACTGCTTTCAAAACTGTTTTTCTTGAGTAGTGCAGAGGTAGGCGGAATTCCCGGTGTAGCGGTGGAATGCGTAGATATCGGGAGGAACACCAGTGGCGAAGGCGGCCTACTGGGCACCAACTGACGCTGAGGCTCGAAAGTGTGGGTAGCAAACAGGATTAGATACCCT
+
GGGED;FGGFGG?8FGGGG8DF7@F7:DFFGGGCFGGFFCEGGGGDGGDG7<FCEFGGGGGGGGGGG7=FEGGGGGFGGFGFFEGFGFGGGFGBCEE8BAF?ECCFB@F<<B,<FGG<EGGGGGGFGGEFGFG?<FGG?CAFGGGGEFGGGGGGGD@>FF7F=FFGGFCFGG@CFC>EFFFFFFFFFCCB88CGG@C>CFGFGGEEGGEGGGGGDFCE9FGGGGGGGGED@AFFF,CFFEFG@=GFGFG+6@CEC@EFGFFCGF@D<A<FB=<F5D4DD/FEFFFAE+DF@8GDFF>C7F7GGGGGGGGGGFEDFFFC7GGGGGFCB+EGGGCGEGGF?FFGGGGFFEEFGDGFDDGF8GGGGGFFGGFGGGGGFE@GFF:,DCGGGGGGGGGGGFGGGGGGEGGGGEFFGEECCCCC
@BBCR 65074
TGGGGAATTTTGGACAATGGGGGCAACCCTGATCCAGCCATGCCGCGTGCAGGATGAAGGTCTTCGGATTGTAAACCGCTTTTGTCAGGGACAAAAAGGGATGCGATAACACCGCATTCTGCTGACGGTACCTGAAGAATAAGCACCGGCTAACTACGTGCCAGCAGCCGCGGTAATACGTAGGGTGCAAGCGTTAATCGGAATTATTGGGCGTAAAGCGTGCGCAGGCGGTTTTGTAAGATAGATGTGAAATCCCCGGGCTCAACCTGGGAATTGCATATATGACTGCAAGACTTGAGTTTGTCAGAGGAGGGTGGAATGCCAAGTGTAGCAGTGAAATGCGTAGATATTTGGAAGAACACCTATGGCGAAGGCAGCCCTCTGGGACATGACTGACGCTCATGCACGAAAGCGTGGGGAGCAAACAGGATTAGATACCCT
+
F<@<CCFGGCFGGGGGGC,FFCFE7FGGGFGGGGEEFGGGG?FEEEFGGGF@F,EFGGGGGGFFEGG7FEGEFGGGGGGGGFEEFGGGGGGGFGGFFGGGFGDGFFDFEGGGGDGGGGGGGGFF9FGGGGDGGDFGDC=FFGGGGFGGGGGGGGGGGGG:>DFGGCG>FGGDC<?CAFF@=CFGGCEGF9FGGG,GGGFCFGGFFFFG<CEGGE:EFGFE4EDEEEGCGGGGGEFGFDEG;EG9BFFFGFFGFGCCFGGGGCFFCGGCGF>FFFFEBFGAFC::,<FGDFEC,<@EC,BA,?FE8FEA+F7:E5,FDFFC,FGFGFEC,9AEEDEC?:==7FEB;FCFAFGGEEEFFCEFFFC,,FFGFCDFGFCFGGGGGGGFFECC,GGF:7E@EGFFCGFF<EEA,CGGFGGF@FGGGEGFFGFGGEECCGFECCCCC
@BBCR 50257
TGAGGAATATTGGTCAATGGGCGAGAGCCTGAACCAGCCAAGTAGCGTGCAGGATGACGGCCCTAAGGGTTGTAAACTGCTTTTATAAGGGAATAAATTGAGGCTCGTGAGACTTTTTGCATGTACCTTATGAATAAGGACCGGCTAATTCCGTGCCAGCAGCCGCGGTAATACGGAAGGTCAGGGCTTTATCCGGATTTATTGGGTTTAAAGGGAGCGTAGGCCGGAGATTAAGCGTGTTGTGAAATGTAGGTGCTCAACAGCTGAACTGCAGCGCGAACTGGTTTCCTTGAGTACGCACAAAGTGGGCGGAATTCGTGGTGTAGCGGTGAAATGCTTAGATATCACGAAGAACTCCTGTTGCGAAGGCAGCCCACTGGAGCGCAACTGACGCTGAAGCTCGAAAGTGCGGGTAGCGAACAGGATTAGATACCCT
+
<,C;,;@CF9E,CFFF9CFF8EG@:F8CF8F@@EFGGG@F8F@@,,7BFFG96B,?EGDG++@7,,:C<F,+,CEE6EC<ADC,FA<FGCF,,,=EEAA<DG8==FCFFF7F9?,9C?+CA9<A,<F<<,?8@BEF,E,,3B::@+838<@<=3@CF7F>EDF:@8BGF:@FDDFCE7/?>=*:7?5(:BF<CFC0C2B9228:C?#4@8<1<15+/0CGC:*<'1>/<CFCGEFC>)>9FD<9;9C>,,D8,:<><:CF<@,@<@,>><85++6+8,<>FEB3D3,8F<CGDC>:4,,55,F<F:FGGGFCFFF@8+<ECFGCEF7AE,E99FED9EDFDE<,9,,CC9?EEEEDFE,+F7CGGFEFC:C<C,,FFC+B+CFCCE<GFFB@CGFC;+C6DFGFE@@7@EFCCBB+@6CFFEGGGGGFF<;-CCBA
@BBCR 312
TAGGGAATCTTCCACAATGGACGCAAGTCTGATGGAGCAACGCCGCGTGAGTGAAGAAGGTCTTCGGATCGTAAAACCCTGTTGTTAGAGAAGAACACGAGTGAGAGTAACTGTTCATTCGATGACGGTATCTAACAAGCAAGTCACGGCTAACTACGTGCCAGCAGCCGCGGTAATACGTAGGTGGCAAGCGTTGTCCGGATTTATTGGGCGTAAAGGGAACGCAGGCGGTCTTTTAAGTCTGATGTGAAAGCCTTCGGCTTAACCGGAGTAGTGCATTGGAAACTGGAAGACTTGAGTGCAGAAGAGGAGAGTGGAACTCCATGTGTAGCGGTGAAATGCGTAGATATATGGAAGAACACCAGTGGCGAAAGCGGCTCTCTGGTCTGTAACTGACGCTGAGGTTCGAAAGCGTGGGTAGCAAACAGGATTAGATACCCT
+
EG9FGGGFGGGFGGGGGGGDEGGGGGGGGGFCFGGGCFGFGGDGGG+@CFGGGGF,CFFCEFGGGGGGDEDFGFGFGEGFFGGA?EFEGCFGDFCFFGGGGGGGFAFEFCF9FF99EFGFFFGGGGGC=FFDFFGF,C,ADF8F,CFGGDEGFGGGGGGFCFGGG?FG>EEGFFGCF9FFE,=GDFFACBC4ECF=GF@FGCBE9FCDGGGFFFF?=FGCFGEGGGEEGCDD9>?EGFFEGFFCCGGFFFFGGGGGGECGFF>GFGGGGGGGGGDB8FFF?GGGGFFEE=9GECFA<GGFGFGGGGFGGFFGDGGFB=4,GDDFFGGGGGGGGGGGGGGF@7GFFGGGGGGGGGGGGGGGGGGGFCEC@FGGGGGGGGGCFGGGFGGGGGDGE@@@FC8GGGGGGGGGGGGFCDFFFF9GGDGFGGGFFAGGGGDGCCCCC
@BBCR 313
TAGGGAATCTTCCACAATGGACGCAAGTCTGATGGAGCAACGCCGCGTGAGTGAAGAAGGTCTTCGGATCGTAAAACCCTGTTGTTAGAGAAGAACACGAGTGAGAGTAACTGTTCATTCGATGACGGTATCTAACCAGCAAGTCACGGCTAACTACGTGCCAGCAGCCGCGGTAATACGTAGGTGGCAAGCGTTGTCCGGATTTATTGGGCGTAAAGGGAACGCAGGCGGTCTTTTAAGTCTGATGTGAAAGCCTTCGGCTTAACCGGAGTAGTGCATTGGAAACTGGAAGACTTGAGTGCAGAAGAGGAGAGTGGAACTCCATGTGTAGCGGTGAAATGCGTAGATATATGGAAGAACACCAGTGGCGAAAGCGGCTCTCTGGTCTGTAACTGACGCTGAGGTTCGAAAGCGTGGGTAGCAAACAGGATTAGATACCCT
+
GG9@E8FGGDDEGFGGFGDAFGGGGGGFFGGGGGGGGGFGGCCGGGG:FFCEAF6EGEE<FGGGGGGEGGGFCGG-ECEDFFG9FFFGGGGGG@FGGGGGC7BFFG8EFFFGGEE9FFGGGGGGGFGGGGGGGGFGABBBGDD8=GGG<GEGGCCFFG7DFCCC?7<FFCFGGGGGGFF7*FFGFC<C>EFGGFGEC:DGGDCEGG>GGGGGGFFG@FGGGCF?C:ED7@8-EGCCFEG8CG;FAC=?GGFGGEECCFGD3CCG=7CDDD=,FGGGFFGFFBGGFFF?;E?E@,A,FCAFFAGGGGGFGFFE?:,<AF?,,8@F<FFFEGGFGFFCEECCEF<CGFGFGGGGGGGGGGF8F<EGGGEE:GFFBGC@FCDGGGGCFFE,CGDGGFC,DGFE,<FCF87GGGGGGEGGGGGGGGFGGCGGGFDEFE<F@<,8<
@BBCR 314
TGAGGAATATTGGTCAATGGGCGAGAGCCTGAACCAGCCAAGTAGCGTGCAGGATGACGGCCCTATGGGTTGTAAACTGCTTTTATAAGGGAATAAAGTGAGAGTCGTGACTCTTTTTGCATGTACCTTATGAATAAGGACCGGCTAATTCCGTGCCAGCAGCCGCGGTAATACGGAAGGTCCGGGCGTTATCCGGATTTATTGGGTTTAAAGGGAGCGTAGGCCGGAGATTGAGCGTGTTGTGAAATGTAGACGCTCAACGTCTGCACTGCAGCGCGAACTGGTTTCCTTGAGTACGCACAAGGTGGGCGGAATTCGTGGTGTAGCGGTGAAATGCTTAGATATTAGGAGGAACACCAGTGGCGAAGGCGGCCAACTGGGCTTTTACTGACGCTGAGGCTCGAAAGTGTGGGGAGCAAACAGGATTAGATACCCT
+
GFCGGGGGGGGGDEFGGGCGGF@EFGGFGGGGGCFCFFFFEFFGGGGGGGFGGGGGGFGGG76FGEEGGGGGFGGDGEFCGGGGGGGGGGGCGFFEF?FGF@F@EEGGGF<<EF9,E9@EGFFDEFA<FFG9DFEFGGGGGFC?;CGFGGF<FE3CFD8FGC8@CBC@AFGFFC@FG:EF?/@<C>?C7CF7FDG=*98?ACEGFFFC@:FFG9<8:>C>EFCFF<B:FE?FGCF=EGGFCFFGGFGFGGGGGCFFGGGFFCBCFF>7?GFE9?F>>FFGGFBFD<@F9FGGFF>FF<D5A54+F=CFEFFEFF7GGDGDGGEFC@GGGGFF9EDD?,GFF<GACFFECGFFFGGFEFFF@DEDEGEFCFF@GEFF,CFGGGGGGFFDF7CGGGFE8>GGGGGFFGCEEFGGGFCGGEFEGGGGGGFGGFGCCCCC
@BBCR 315
TGAGGAATATTGGTCAATGGACGAGAGTCTGAACCAGCCAAGTAGCGTGCAGGATGACGGCCCTATGGGTTGTAAACTGCTTTTATAAGGGAATAAAGTGAGTCTCGTGAGACTTTTTGCATGTACCTTATGAATCAGGACCGGCTAATTCCGTGCCAGCAGCCGCGGTAATACGGAAGGTCCGGGCGTTATCCGGATTTATTGGGTTTAAAGGGAGCGTAGGCCGGAGATTAAGCGTGTTGTGAAATGTAGACGCTCAACGTCTGCACTGCAGCGCGAACTGGTTTCCTTGAGCACGCACAAAGTGGGCGGAATTCGTGGTGTAGCGGTGAAATGCTTAGATATCACGAAGAACTCCAATTGCGAAGGCAGCTCACTGGAGCGCAACTGACGCTGAAGCTCGAAAGTGCGGGTATCGAACAGGATTAGATACCCT
+
GGGGGFFF<FGF@EFGGGGGGGCFF@FGFGGFEGGGDGFF,C@CFFFGDGGDFGGGGGGGEGGG8FGGDFGCFFDFGGFGGGGGAFGGFGGFGGG<FAFFFFGGGGGFGFCAFGGGGGGGGGGGGGFGGGGCEFF,BCEBFGGAFFEF>FGGGF<GF<EF3>FGGGG@FFFDFFFGEFFGGGGGDGFGFEEGFGFC??<9F=GGGGCFFGFFGGGFEGGGGGGEGGGCFBFGEGEFGGGGFGGGGGGFGGGGGGGCFCGGFFFGGGGGDGFGGDGGGFEGGGGGGGF?GFGGGGEGF<CGFGFDGGGGGGGGFF7GGGGGGGGGGGGGGGGGGFFF?9GGGGGGFGGGGGGGFF8GFECGFCGGGGGGGGGGGGFGFFGG@FEGGGGGGGGGGGGGGGGGGGGGGGFCGGGGGGGGGGGGGGGGGFGGFFGCCCCC
@BBCR 316
TGGGGAATATTGCGCAATGGGCGAAAGCCTGACGCAGCGACGCCGCGTGAGGGATGAAGGTCTTCGGATCGTAAACCTCTGTCAGAAGGGAAAAATGTACAGTGCCCCAATCAACACTGTATTGATGGTACCTTCAGAGGAAGCACCGGCTAACTCCGTGCCAGCAGCCGCGGTAATACGGAGGGTGCAAGCGTTAATCGGAATTACTGGGCGTAAAGCGCGCGTAGGTTGTTTTGTAAGTCAGAGGTGTACTCCCACGGCTTAACCGTGGAACTGCCTTTGATACTGCATAACTGGGATACGGGAGAGGACAGCGGAATTCCAGGTGTAGGAGTGAAATCCGTAGATATCTGGAAGAGCATCAGTGGCGAAGGCGGCTGTCTGGACCGGTATTGACGCTGAGGCGCGAAAGCGTGGGTAGCAAACAGGATTAGATACCCT
+
GGGGGEFGCGGCGFGGGGGGFGGEGE7FGGCGFGGGGG@CFCFGEGGGGEE@FEGEGGGCGEGGGGGEGGGGFDFGGGGG8FGGGAEFFDGGGG8?EF<,,FG<FGGG7F,BDBFCFC@FG9EF<FB<FDGGGGG<,FE7>F<FCGFGAAE@F?GFGB;DFFFFFG@FC<CCC=FFFFF<=:>=F9GCFCEFGECE8CFFCC+?CCFCFFCEECF?443C;GEGCFEGG6>EGGGF%GGGEFGGCCFFDGG#FFECFFGF@GEGGEGG@GGD<CGGD4EFFFG<GGFF,GDFBB<,F@,+<@,GECF<BFB+=GFGGGFEFFFFGGGGGGFFAGGGGGGGCGGGGGGGFF99GGFEGGEAFDGGGGGGFGGGGGGGFCGFCGGGFF77GFFGDGGGFFDGGGGGF;DGGGGGGGGGGGCGGFGGGGGGGGGGGGGGCCCCC
@BBCR 317
TGAGGAATATTGGTCAATGGGCGTAAGCCTGAACCAGCCAAGTCGCGTGAGGGATGAAGGTTCTATGGATCGTAAACCTCTTTTATAAGGGAATAAAGTGCGGGACGTGTCCCGTTTTGTATGTACCTTATGAATAAGGATCGGCTAACTCCGTGCCAGCAGCCGCGGTAATACGGAGGATCCGAGCGTTATCCGGATTTATTGGGCGTAAAGCGAGCGCAGGCGGTTAGATAAGTCTGAAGTTAAAGGCTGTGGCTTAACCATAGTACGCTTTGGAAACTGTTTAACTTGAGTGCAGAAGGGGAGAGTGGAATTCCATGTGTAGCGGTGAAATGCGTAGATATATGGAGGAACACCGGTGGCGAAAGCGGCTCTCTGGTCTGTAACTGACGCTGAGGCTCGAAAGCGTGGGGAGCAAACAGGATTAGATACCCT
+
GGGGGGGGGGGGGGGGGGGGGGGGGGGGGGGGGGGGGGGGGGGGGGGGGGGGGGGGGGGGGGGGGGGGGGGGGGDGGGGGGGGGGGGGGGGGGGGGGGGGGGGGGGGGGGGGGGGGGGGGGGGGGFGGGGGGGGGGGGGGGGGGGGGGGGGGGGGGGGGGGGGGDDGGGGGGGGGGGGGGGGGGGGGGGGGGGGGGFGGGGGGGGGFGGGGGGGGGGGGGGGGGGGGFDGGGGGGGGGGGGG<GGGFGFFFGFDGGGFGGFGGFDEEGDGFFGGFGGGGGFG<GGGGGFGGGFCGGGGFFGGGGGGFGGGGGGGGGGGEGGFGGGGGGGGGGGGGGGGGGGGGGGGGGGGGGGGGGGGGGGGGGGGEGGGGGGGGGGGGGGGGGGGGGGGGGGGGGGGGGGGGGGGGGGGGGGGGGGGGGGGGGGGGGGGCCCCC
@BBCR 318
TGAGAAATATTGGTCAATGGGCGAGAGCCTGAACCAGCCAAGTAGCGTGCAGGATGACGGCCCTATGGGTTGTAAACTGCTTTTATAAGGGAATAAAGTGAGTCTCGTGAGACTTTTTGCATGTACCTTATGAATAAGGACCGGCTAATTCCGTGCCAGCAGCCGCGGTAATACGGAAGGTCCGGGCGTTATCCGGATTTATTGGGTTTAAAGGGAGCGTAGGCCGGAGATTAAGCGTGTTGTGAAATGTAGACGCTCAACGTCTGCACTGCAGCGCGAACTGGTGTCCTTGAGTACGCACAAAGTGGGCGGAATTCGTGGTGTAGCGGTGAAGTGCTTAGATATCACGAAGAACTCCGATTGCGAAGGCAGCTCACTGGAGCGCAACTGACGCTGAAGCTCGAAAGTGCGGGTATCGAACAGGATTAGATACCCT
+
GGG9<EFGGGGDGGGGGGGGGGEGGGDGGGFDFGGGGGGGGGGFCF@FGGGCFGGGEGGGGGGGFFGFGGCEGGFGFGGGGGGGDFDFEFCFGGGGGEF<FGGGGCFGGD+C=FFGGGGGDGCFFGEDGGGFGBFGFFCGFGE:FFEGFFGGG@FGGGGG87FDEEGG@CGGG=BF*@ECFDBFECFECF@FEEFE7C<=GFFGGGGFFGFGFFGGGCB8?<:EFGGGGGFGGDFDECGGGGGGCCFGDGDGGGFCGFGFFCC7FCFGGGCG?B=EEFDA=:FED,F<,,DGGGGFGFGFC8,FCBCGGGGGFGGGGEFGGGGGFBF,GFF@ECGGGGFFGGGEC=,DGGGGFFECGGGFF@F<FCGGGGGGDFGGGFEFCCFGFGGGGGGGGGGGGEGDCFGFFGGGGDGGFFFFGGGGGGGGGFGGGFFCBCCC
@BBCR 319
TGGGGAATATTGCACAATGGGGGAAACCCTGATGCAGCGACGCCGCGTGAAGGAAGAAGTATCTCGGTATGTAAACTTCTATCAGCAGGGAAGAAAATGACGGTACCTGACTAAGAAGCCCCGGCTAACTACGTGCCAGCAGCCGCGGTAATACGTAGGGGGCAAGCGTTATCCGGATTTACTGGGTGTAAAGGGAGCGTAGACGGCGACGCAAGTCTGAAGTGAAATACCCGGGCTCAACCTGGGAACTGCTTTGGAAACTGTGTTGCTGGAGTGCTGGAGAGGTAAGCGGAATTCCTAGTGTAGCGGTGAAATGCGTAGATATTAGGAAGAACACCAGTGGCGAAGGCGGCTTACTGGACAGTAACTGACGTTGAGGCTCGAAAGCGTGGGGAGCAAACAGGATTAGATACCCT
+
CFGEEGGGGGGGFGGGGGGGGGGGGGGGGGDGGGGGGGCFEDDGGGG@FGGGGGGGFGGGGG<<FFGGFDFGGGGGGGGGGGGGGFFFGGGGGGGGGGGGGGGGGGGGGGGGGFCGGGGGGEEGGGGGGGGGCGFCDF@0FF9FGGGGGGGDFGGGGGGGDGGDFGFGGGFGGGFFGEGGGGFGGGGGBFFFGGGGGEGGGDCFECB<?FEGGGF<EFGGAGGGGGGGGGGDGGGDFEDGGGAFFFFC8GGGFFDFGFGGGGG:GGGFFDFF?GGFGGGGFGFEEGGGGCGFFGGGDEFFEGGGF=,GGGFC:7FCFFFGGGGFGFGGGDFFGGGGGGGGF7GGGGGGGGGGGGGGGGFFGGGGGGGGGGFGGGGFGGF?GGGGGGGGGGGGGGGGGGFGGGGGGGGGGGGCCCCC
@BBCR 320
TGAGGAGTATTGGTCAATGGGCGGAAGCCTGAACCAGCCATGCCGCGTGAAGGACTAAGGCCCTATGGGTCGTAAACTTCTTTAGACGCAGAGCAATAAGGGCCTCGTGAGGTCCGATGAGAGTATGCGTAGAATAGGCATCGGCTAACTCCGTGCCAGCAGCCGCGGTAATACGGGGGATGCGAGCGTTATCCGGATTTATTGGGTTTAAAGGGTGCGTAGGCGGCGAATTAAGTCAGCGGTGAAAGACCGGGGCTCAACCCTGGAAGTGCCGTTGATACTGATTGGCTAGAATACCCTTGCCGTGGGAGGAATGAGTGGTGTAGCGGTGAAATGCATAGATATCACTCAGAACACCGATTGCGAAGGCATCTCACGAAGGGGCGATTGACGCTGAGGCACGAAAGCGTGGGGATCGAACAGGATTAGATACCCT
+
GCFGGFDGDGGAEFFGGGGDGGGGGGGFGGGGGGGGG8FGGCFGFGGEFCGGGGFGCGGFGGGDDFGCGCFCCDGGGGGGGGFGGFFF:+@F@GGGGCGDGGGGGFGEFGGFDDFCFFEGCE<>DFD9BFGCEGCGG?<FCGDEFGGG8FGG7=FGFF<?::FGGGGGFCEFFF7BEECFGGFFCGEGGEGFGFEE?C8F<FCCCFG<FCCCEGGFEDE>GGGG5CCFD<?,F9FEC@B3B=/=F;F::@CE<GFED;AD7FFF@F8FC+@+CGFGGGFFF@GGGGEAFFF<AB,<GGGGGF>+FGGGGFF<<AGGGGGGGGF>7GGGFGGGGGGGFAF9FFF9GGFCEFGGEF:FCD6@CBEDGGGGGGGGGGEGGGGFEGFFCFCEEF;GGGGGGGGGF>GGCGFGDFFFGGGGGGGFFGGFCGGGF8GCCCCC
@BBCR 321
TGGGGAATATTGCACAATGGGGGAAACCCTGATGCAGCAACGCCGCGTGAGTGAAGAAGTATTTCGGTATGTAAAGCTCTATCAGCAGGAAAGAAAATGACGGTACCTGACTAAGAAGCCCCGGCTAACTACGTGCCAGCAGCCGCGGTAATACGTAGGGGGCAAGCGTTATCCGGACTTACTGGGTGTAAAGGGAGCGTAGACGGTTTTGCAAGTCTGAAGTGAAAGCCCGGGGCTTAGCCCCGGGACTGCTTTGGAAACTGTAGGACTAGAGTGCAGGAGAGGTAAGTGGAATTCCTAGTGTAGCGGTGAAATGCGTAGATATATGGTAGAATACCAGTGGCGAAAGCGGCTCTCTGGTCTGTAACTGACGCTGAGGTTCGAAAGCGTGGGTAGCAAACAGGATTAGATACCCT
+
GGGGGGGGGGGGGGGGGGFGGGGGGGGGGGGGGGGGGGGGGGGGGGGEGFGGGGGGGGGGGGGGGGGGFGGGGGGGGGGGFGGGGFGGGDGG?FGGGGGDFGGGGGGGGGGGGEGFGGGGGGGGGGGGGGGGE5DGGGGGGGGGCGC>FGGFGGGGFFGGGGGGGGFGGGEGGGFEEEDGG=GGGGGGGGGGGGGGGGGGGGCGGGGGGGGGGFGGGGGGFFGGGGGGGGGGGGGGGGCCCE8CGGFGGGFGGGGGGGGGGGFF6GGGEGGGGGGFGGFF@GGGFEFGFEAGGGGFGGGGGGGGGGGGGGGGGGGEFGGGGGGGGFGFGF9GGGGGGGGEGGGDGGGGGGGGFF@FGGGGGGGGGGGGGGGGGGGGGGGGDDGGGGGDGGGGGGGGGGGGGGGGGGGGGGGCCCCC
@BBCR 322
TGGGGAATATTGCACAATGGGCGCAAGCCTGATGCAGCGACGCCGCGTGAGGGATGGAGGCCTTCGGGTTGTAAACCTCTTTTATCGGGGAGCAAGCGAGAGTGAGTTTACCCGTTGAATAAGCACCGGCTAACTACGTGCCAGCAGCCGCGGTAATACGTAGGGTGCAAGCGTTATCCGGAATTATTGGGCGTAAAGGGCTCGTAGGCGGTTCGTCGCGTCCGGTGTGAAAGTCCATCGCTTAACGGTGGATCCGCGCCGGGTACGGGCGGGCTTGAGTGCGGTAGGGGAGACTGGAATTCCCGGTGTAACGGTGGAATGTGTAGATATCGGGAAGAACACCAATGGCGAAGGCAGGTCTCTGGGCCGTTACTGACGCTGAGGAGCGAAAGCGTGGGGAGCGAACAGGATTAGATACCCT
+
GGGGGEGGGGGFGGGGGGGGDFGGGGGGGGGGGGGGGG:FGGGDDGGGGGGGGGGECCEFGGGGGGGGG@FGGDAFGGGGGGGGFGFGGGGGGGGFGGGGGGGGGGEFFGG9F@FGGGFGCFGGGGGGGDFEGGGGGG<>FGGGG,@FFGGFFG@<FGGGFGGGGGGGGDFDEGGC$EFFG7<FFCC7CC>FDGFEEGGECECEGGGGFGG<GGG>GGGGGC/GGGFGGGGCGGFFFGGCCFF>@9FFFFCAFGGG,@DDGEFDBGGGCD@EGFFGGGGGDEEF<FFFGGFFFFGGFGFCCGGFGGGGECEGGFFGGGGGF9GFGFGEC7GGGGGGGGGDGGCGGGGGGGGGFFGFGFF8GGGGEGGGGF<GDGGDGGGGGGGGGGGGGGGFGGGGGGGGGGGGGDFGGGGGGGGGCCCCC
@BBCR 323
TGAGGAGTATTGGTCAATGGGCGGAAGCCTGAACCAGCCATGCCGCGTGAAGGACTAAGGCCCTATGGGTCGTAAACTTCTTTAGACGCAGAGCAATAAGGGCCTCGTGAGGTCCGATGAGAGTATGCGTAGAATAGGCATCGGCTAACTCCGTGCCAGCAGCCGCGGTAATACGGGGGATGCGAGCGTTATCCGGATTTATTGGGTTTAAAGGGTGCGTAGGCGGCGAATTAAGTCAGCGGTGAAAGACCGGGGCTCAACCCTGGAAGTGCCGTTGATACTGATTGGCTAGAATACCCTTGCCGTGGGAGGAATGAGTGGTGTAGCGGTGAAATGCATAGATATCACTCAGAACACCGATTGCGAAGGCATCTCACGAAGGGGCGATTGACGCTGAGGCACGAAAGCGTGGGGATCGAACAGGATTAGATACCCT
+
GGGGGGGGGGGGGGGGGGGDGGG>FGFGGGGGGGGGGGGGGFGGGGGGG@FGGGGGGGGGGGGGDGCGGGGGGGGGFFGGGGGGGGGGGGGGGGGGGFGFGGGGGGGGGGGCEFGGGGGGGFGEGGFGGGGGGGGGGGGGGGGGG?GGGGGGGGGGGFDGGGGGGGGGGGGGFFFGGGDG?GGGGGGGGGDEGGG7;CGGFFGGGFGGGGFGGGGCGGGEDFCGEGFGCA;GGGGGGGGGGFGGGGGGEDGGGGGGG:CFEFGGGGGGGGGGGGDGGGGGGFC8GFGF9EGCF=:?7DCGGGECFCGGGFCGGGGFFGGGGGGGGGGGGFFGGGGGGFDGFDFFGDGGGGGGGGGF:DF@FFGGGGGGGCF9FFEGGGGGGECGGGGGGGGGGGGGGFGGGEGGGDEEF@FGFGGGDGFEFGGGGGGGGGGCCCCC
@BBCR 65789
TGGGGAATATTGCACAATGGGGGAAACCCTGATGCAGCAACGCCGCGTGAGTGAAGAAGTATTTCGGTATGTAAAGCTCTATCAGCAGGGAAGAAAACAATGACGGTACCTGACTAAGAAGCCCCGGCTAACTACGTGCCAGCAGCCGCGGTAATACGTAGGGGGCAAGCGTTATCCGGATTTACTGGGTGTAAAGGGAGCGTAGACGGTAGACCAAGTCTGAAGTGAAAGCCCGGGGCTCAACCCCGGAACTGCTTTGGAAACTGGTAAACTAGAGTGCAGGAGAGGTAAGTGGAATTCCTAGTGTAGCGGTGAAATGCGTAGATATTAGGAGGAACACCAGTGGCGAAGGCGGCTTACTGGACTGTAACTGACGTTGAGGCTCGAAAGCGTGGGGAGCAAACAGGATTAGATACCCT
+
FF8FEFGFGGGFCGGFGGGFFEGGGGGGGG,EFGGGGGFFGGGGGGGGGGGGFDFFDF8EFFFDF,CFFGGGFGGCGGDGGGGGGGGG7FEF7FGGGGGGDGFD@7FBFAEGGGG?FFFDDCC7>:+=CGGGGFGGD8+BFFFG,FFDFEDGDFFGG>FFGGECF;=GC>'@;9=FEFECEFGG>3CDFFCFCGGCGGAE<C>E:;C@E-FEG;GGFC??@FGGGGCDEF<CGFEEC:E5CC658>::CAD:DBCBFEF66D<EF9GFFFC8DGF,8EE<GGGGG<4<FFGGGEFGGF?8@@FBDEC7EGGGGFGF:?>,,FEB46,698GFF@,FF8F:,F@:F@,FBCCGEF@9GFGGGGGGFGFFDFEFECCC68E,FC,CBFDEEFFCGGEECFCE9FGGGGGGGGGF@8CCCCC
@BBCR 325
TGGGGAATATTGCACAATGGGGGAAACCCTGATGCAGCGACGCCGCGTGAGCGAAGAAGTATTTCGGTATGTAAAGCTCTATCAGCAGGGAAGAAGAATGACGGTACCTGACTAAGAAGCACCGGCTAAATACGTGCCAGCAGCCGCGGTAATACGTATGGTGCAAGCGTTATCCGGATTTACTGGGTGTAAAGGGAGCGCAGGCGGTGCGGCAAGTCTGATGCGAAAGCCCGGGGCTCAACCCCGGTACTGCATTGGAAACTGTCGTACTAGAGTGTCGGAGGGGTAAGTGGAATTCCTAGTGTAGCGGTGAAATGCGTAGATATTAGGAGGAACACCAGTGGCGAAGGCGGCTTACTGGACGATAACTGACGCTGAGGCTCGAAAGCGTGGGGAGCAAACAGGATTAGATACCCT
+
GGGGGFEFGGGDGGGGGGFGGDGGGGGGGGFGFGGCAFBFFCGGGGGGEGGGGGGGCFGFEGGGGFGG8FFFGGGGGGCGBFGGCFGGGGGGGFFFGGGGFGGGFGGGGFGGFGGFGDGGCFGGDGGEGFFFF<B<F@FG@GCGGDGGGGDGFFFFGGC?>@CFEGGGCF=G@BFEGGEGFGG3GFFFGGGFGGGGCBEFEGG5CFCEEEGFEGGGGFGGECGFE@>GGFGGFD:DCCGGFGFE?FGGGEGGGGGFGGGGFFFGGEFFFFGGFCFFE@>GDFDFGGGGGGGECF=,DGGGGGGGGGGEGGFGGFGGGGFFGGGFGGGGFE9GGGGDGFFGGGGFCGGGGGGGGGGCGGGGGGGGGFGGGGGGEFFGGFGCDDCGFGGGGGGGGGGGGFGGGGFGGFGGGGGGCCCCC
@BBCR 48948
TGGGGAATATTGCACAATGTGGAAAACCCTGATGCAGCGAAGCCGCGTGCGCGAAGAAGTATTTCGGTATGTAAAGCTCTATCAGAAGGGAAGAAGAATGACGGTACCTGACTAAGAAGCACCGACTAAATACGTGCCAGCAGCCGCGGTAATACGTATGGTGCAAGCGTTATCCGGATTTACTGGGTGTAAAGGGAGCGCAGGCGGTGCGGAAAGTCTGATGCGAAAGCCCGGGGCTCAACCCCGGTACTGCATTGGAAACTGTCGTACTAGAGTGTCGGAGGGGTAAGTGGAATTCCTAGTGTAGCGGTGAAATGCGTAGATATTAGGAGGAACACCAGTGGCGAAGGCGGCTTACTGGACGATAACTGACGCTGAGGCTCGAAAGCGTGGGGAGCAAACAGGATTAGATACCCT
+
CG8CC:,CEEGFGGC,<CF<,E,;CEC,BCCFAFE<CF+@++@<FFGFDC@+@6:+@FEFG9FFFGCFG7FAFGG-C,BEFGAF9,BFF7<D=BB<BFEFGG7F@<FFGCFGCFF8F,BF,=@:+38@FDDFD<E,CFD8FDB,B@EF7@(>4@E:>BD@7@<FF?<+>F7%8:F8:7C<2<CCF87FFC:F+FC;*<C=4<::47F*7CC>#FCFGGGG7C;CBCB7C8GGFCFDEE@<+;<+:C>FGEF><CCGFC5B2=CEDGGF@E?,:=:CB@?8/37<8F?,AFFCECDFCGFDE8GGGC>,DFFFGF?=+7EBCGGGFEDGGDCGFCF8EF8GFCDEF9GGGGGGFE9FGFEDFEFGGFAGGF@@7DFFFGF7FC@FC,EGGGGGF@CFFFFFECFGGGGFEC,FCCCCC
@BBCR 327
TGGGGGATATTGCACAATGGGGGAAACCCTGATGCAGCGACGCCGCGTGGAGGAAGAAGGTTTTCGGATTGTAAACTCCTGTCGTTAGGGACGATAATGACGGTACCTAACAAGAAAGCACCGGCTAACTACGTGCCAGCAGCCGCGGTAAAACGTAGGGTGCAAGCGTTGTCCGGAATTACTGGGTGTAAAGGGAGCGCAGGCGGACCGGCAAGTTGGAAGTGAAAACCATAGGCTCAACCTATGGATTGCTTTCAAAACTGCTGGCCTTGAGTAGTGCAGAGGTAGGTGGAATTCCCGGTGTAGCGGTGGAATGCGTAGATATCGGGTGGAACACCAGTGGCGAAGGCGACCTACTGGGCACCAACTGACGCTGAGGCTCGAAAGCATGGGTAGCAAACAGGATTAGATACCCT
+
FFGFGGGGGGGGGGGGGGGGGGGGGGGGGGGGGGGGGGGGGGGGGGGGGGGGGGGGGGGGGGGGGGDGGDGGGGGGGGGGGGEGGDGGGGGGGGGGGGGGGGGGGGGGGGGGGGGGGGFCEFGGG?GGGGGGGGGGFGGGGGGGGGGGGGDGGGGFGGGGGGGGGEEEEGFGGGGGGGGGGGGGGGFGFGGGGGDGGGGGGFGDGGGGEGGGGGGGGGGGCFGGGGGGFGGGFFGFFFGGGGEFFFGFGGGFFGGGGGGGFGFFFGGGGGFGFGGFGGGGGGGGGCGGGGGGFEC@GGGGGGGF7GGGGGGFGGGFDFGGGGGGGGGGGGGGGGGGFGGGGGGGGGGGGGGFGGGGGGGEGGGGGGGGGGGGGGGGGGGFGGGGGGGGGGGGGGGGGGGGGGGGGGGGGDGCCCCC
@BBCR 328
TGAGGAATATTGGTCAATGGGCGAGAGCCTGAACCAGCCAAGTAGCGTGCAGGATGACGGCCCTATGGGTTGTAAACTGCTTTTATAAGGGAATAAAGTGAGTCTCGTGAGCCTTTTTGCATGTACCTTATGAATAAGGACCGGCTAATTCCGTGCCAGACGCCGCGGTAATACGGAAGGTCCGGGCGTTATCCGGATTTATTGGGTTTAAAGGGAGCGTAGGCCGGAGATTAAGCGTGTTGTGAAATGTAGACGCTCAACGTCTGCACTGCAGCGCGAATTAGTTTCCTTGAGTACGCGCAAAGTGGGCGGAATGCGTGGTGTAGCGGTGAAATGCTTAGATATCACGAAGAACTCCGATTGCGAAGGCAGCTCACTGGAGCGCAACTGACGCTGCAGCTCGAAAGTGCGGGTATCGAACAGGATTAGATACGCT
+
,@6,F<CEFFGCG<CC9E@CFG@C@CFFF,;CFC<FF8FCFF,<EFGGGEFFEEGFFGGGGCE7A,CEFFEFCG9<?E,FF,CFGGGGGCF,B=FFC<??EFA9E,EB=EB,B,5B<9=<<<FGGF<EF,,EE,8EEF,AFFGG77:FD9DD@FGGG93<++383@*>*@E9F@*>>>**198F1:F7<*<=F@F*<32<?EE.?FGG7<CFF8<8;C@;EF>2+,;?9@?<:<<7EA8,;7,75%9FD<@F<>8?*,@+CC@,,@,,FC7C:>@+7C<,,EEFGGFD<FFF=ECEC@4,A5,B?88+4,FDDFF7F<C?E<@+:@,AFE<<,EDFFEFDFA,,FD97FAFB?F=FB:,:@6,,F<9FADC8FF,C,8@GGCEEE<C:CC@ECFC@8GDGF@F@6BCGGFE<@6,<;CE,E@<,BCCCC8,88,88
@BBCR 73522
TGAGGAATATTGGTCAATGGGCGAGAGCCTGAACCAGCCAAGTAGCGTGCAGGATGACGGCCCTATGGGTTGTAAACTGCTTTTATAGGGGAATAAAGTGAGAGTCGTGACTCTTTTTGCATGTACCTTATGAATAAGGACCGGCTAATTCCGTGCCAGCAGCCGCGGTAATGCGGAAGGTCCGGGCGTTATCCGGCTTTATTGGGTTTAAAGGGAGCGTAGGCCGGAGATTAAGCGTGTTGTGAAATGTAGATGCTCAACATCTGCACTGCAGCGCGAACAGGTTGCCGTGAGTACGCACAAAGTTGGCGGAATTCGTGGTGTAGCGGTGAAATGCTTAGATATCACGAAGAACTCCGATTGCGAAGGCAGCTCACTGGAGCGCAACTGACGCTGAAGCTCGAAAGTGCGGGTATCGAACAGGATTAGATACCCT
+
<6EFCFGGGGGCF<FA9CCD8E@:@FC,CFGGFGGGGD@FDEFFAFGCGC@EECGEGEEEGGGGGGFGC,B7?EFFGFFGG9<FFGGFFE7F+4E<BCEFGF,<,AFF7FFGGGDGFFEFGDFGEF<FEE9C<EAEEE9=?BF+=++:CDC9>FF+FE<<,3>:@+@<<>CG,;@CE*>7,F@7/<7<C>:<:/*=%FGD;=CF19EACC:2CCBFEG8:CC>FF;,7'@,C:CC?:FGFD@8GFD,:CFG@C@97EFGA6+B@'CC'<C49GEF@@=FC5#FAE@+:F39<D@4BF?,A7,,,=++BEE?<9,8BGGFEGF@>7>C,EF<F?<<9,CE=B,CACC97GGGCEB7CG@EGEFGGFF@C8FEFFF<9FDFGF:+CE@AC@CFDFGGGGEEF<8;6EB@8++EGEEGEBGFDFECE@FEDCEFC@8A-
@BBCR 330
TGAGGAATATTGGTCAATGGACGAGAGTCTGAACCAGCCAAGTAGCGTGCAGGATGACGGCCCTATGGGTTGTAAACTGCTTTTATAAGGGAATAAAGTGAGAGTCGTGACTCTTTTTGCATGTACCCTATGAATAAGGACCGGCTAATTCCGTGCCAGCAGCCGCGGTAATACGGAAGGTCCGGGCGTTATCCGGATTTATTGGGTTTAAAGGGAGCGTAGGCCGGAGATTAAGCGTGTTGTGAAATGTAGACGCTCAACGTCTGCACTGCAGCGCGAACTGGTTTCCTTGAGTACGCACAAAGTGGGCGGAATTCGTGGTGTAGCGGTGAAATGCTTAGATATCACGAAGAACTCCGATTGCGAAGGCAGCTCACTGGAGCGCAACTGACGCTGAAGCTCGAAAGTGCGGGTATCGAACAGGATTAGATACCCT
+
FGGGFFFGDGGGGGGGGGGGGGGGGGGGGGGGGGGGGFFGGGGGGGGGDGFFGGGGGGGGGGGGGGGGGGGGGGGGGGGGGGGGGGGGGGCEFGFGGGGGGGGFFGECBFGGGGCGGGF@FFGGGGGGGGCEFFGGGGGGFGEGG?GFGGF?DF?FGGFDGGGGGGGGGG<FCFCCEFEC>;FGGEGGC@@CFGGE:FEFGGFGGGGCFCCGGGGGCBFGGGDGGGG:GGCCDFGGCGECFGDCFGFBCF=@3+:C@FFFGFGGGGCGGGGGGGFGGGEFDGGGGGFGGDGFGGFCFE,@C?FCGGGGGFGF7GGGDFFFGFC=CGGGGGGGGGGGGGGGGGF@F<=CGGFGFGBCEGGCGGGFGGGGGGGGGGFGFGGGEB+FAGGGGGGGGGGGGGFD8CGGGEGGGGGGGGF@GGFECGGGGGGGGGGCCCCC
@BBCR 52500
TGAGGAATATTGGTCAATGGACGAGAGTCCGAACCAGCCAAGTAGCGTGCAGGATGACGGCCCTATGGGTTGTAAACTGCTTTTATAGGGGGATAAAGTGTGCCACGTGTGGCATATTGCAGGTACCCTATGAATAAGGACCGGCTAATTCCGTGCCAGCAGCCGCGGTAATACGGAAGGTCCGGGCGTTATCCGGATTTATTGGGTTTAAAGGGAGCGTAGGCCGTCTTATAAGCGTGTTGTGAAATGTCGGGGCTCAACCTGGGCATTGCAGCGCGAACTGTGAGACTTGAGTGCGCAGGAAGTAGGCGGAATTCGTCGTGTAGCGGTGAAATGCTTAGATATGACGAAGAACTCCGATTGCGGAGGCAGCCTGCTGTAGCGCAACTGACGCTGAAGCTCGAAAGCGTGGGTATCGAACAGGATTAGATACCCT
+
GGGGGDGGGGGGGGGGGGGGGGGGGGGGGFGGGGGGGEFFGFFEGGGG@FF9FGGFGGEGGBFCFGGGG@FCGFFG<DGGEGGGGGGGCEGGGGGGGGGGFFGGGGGGGGGGGGGGGGFGGGGGFDGGGGGGAFFDCFGGGGCFGGGGGGGGGFF:FGGCFGGCF<EFCGGGGF:FEGGGGDFGFEGFFF7*1BFGCEGGFEC@FGGGGFGGGGC8?8CB8CCFGGGGGGACF<C@ECDGGGGGFDGECCCGGGGG87>DCFGGGGGGFGGGGGEGFEDEFD=<FFGGGGGFEEGFFFFGFGGGFEDFGFEFFGF>FCGEGGGGGGGGGGGGFGGFAGGGGGFF<F?GGGFGGFFCGGFC>GGGFCDGGGGGFGDDFGGGGGEGGGGGGGGGGGGGGGCFGGGGGGGGGGGGGGFFGGGGGGFF,AGEC8ECCBBB
@BBCR 332
CAGGGAATCTTCCACAATGGGCGCAAGCCTGATGGAGCAACACCGCGTGAGTGAAGAAGGGTTTCGGCTCGTAAAGCTCTGTTGTTAAAGAAGAACACGTAAGAGAGTAACAGTTCATACGTTGACGGTATTTAACCAGAAAGTCACGGCTAACTACGTGCCAGCAGCAGCGGTAATACGTAGGTGGCAAGCGTTATCCGGATGTATTGGGCGTAAAGAGAGTGCAGGCGGTTTTCTAAGTCTGATGTGAAAGCCTTCGGCTTAACCGGAGAAGTGCATCGGAAACTGGATAACTTGAGGGCAGAAGAGGGTAGTGGAACTCCAGGTGTAGCGGTGGAATGCGTAGATATATGGAAGAACACCAGTGGCGAAGGCGGCTACCTGGTCTGCAACTGACGCTGAGGCTCGAAAGCATGGGTAGCGAACAGGATTAGATACCCT
+
DF<DGGGGGGG<<CEGGGGGGGG@@FFGGGGG9@CFFG@F<AFGEEEGGEFFGGGGGFGFEF8?<=C@,B:@CEGFFDEEDFFG<AFGGGGFAEG8FDGEG,BDDGGGGGF,BEFFEGCGGG8A<FGGGGG9AFEGCGFGEFDFFDG@FCE7>BD,DFF<BC9B?CBE#?DFGBCF>F>DFAFG:GFGGFGCCFGG,CCFGEG#>FGGGGGGGGE@BB?GEFDCFCGGCFFEE,@1CFFFGCEGFEFGFGFFFGFCC?<FGGGFF<@E>,GFGGGF>CEC.9EFFGGFGGCDFGGGF@FA9F;9FGGFFACD<FBE9CGDFF=?,CCGGGGGGGFF,FF7GFAFGGFFDGFBGECFFFFDFGGFEGGG@GEGGGGGGFEECFGGGGGFDGEGGGGGGGGGGF:,GGGGFFGGDGGGGF;7CGGGGGGGFDGCGGGGCCCCC
@BBCR 57298
TGAGGAATATTGGTCAATGGGCGAGAGCCTGAACCAGCCAAGTAGCGTGCAGGATGACGGCCCTATGGGTTGTAAACTGCTTTTATAAGGGAATAAAGTGAGTCTCGTGAGACTTTTTGCATGTACCTTATGAATAAGGACCGGCTAATTCCGTGCCAGCAGCCGCGGTAATACGGAAGGTCCGGGCGTTATCCGTATTTATTGGGTTTAAAGGGAGCGTAGGCCGGAGATTACGCGTGTTGTGACATGTAGACGCTCAGCGTCTGCACTGCAGCGCGAACTGGTTGCCTTGAGTACGCACAAAGTGGGCGGAATTCGTGGTGTAGCGGTGAAATGCTTAGATATCACGAAGAACTGCGATTGCGAAGGCAGCTCACTGGAGCGCAACTGACGATGAAGCTCGAAAGTGCGTGTATCGAACAGGGTTAGATACCCT
+
@CFGFCF,FFGGGG<FGFFGGGDGGGGCFGGGGGFFG8DDAFC<FD:FCEEGFFFFGDGGGCCCFGFGGGG:C?,EC9,=D<CDCFFFGFGCF<,BFFGGD,,,5@<+:E@EEF,<EF@FFFGFFFF@<FDGCFGGA,=EGD@@ECFFACFE,@7FFF@F,><F7:++@*@@FFGC5F*>:,?FGG7=F>7=?FC#2<<4DGFC?CCC1CCGEFCDECCCCC>:<<;<:CG>C1CCC:CAFG8;7%>@C#3:@EC5:GEB:FFFGFCAFC:EGEC>+C-:A5E+FA3B9FF<BEF==EA5E,<A88+:8,BE@DF@+<BEA,@4++?5DEF???,8FCFFFC9,96,C<AFC,F:6-C,,@B,65@,:,6,,,9GFC,@7GFCA<EECF@:CC,@,F77E9@5AC7EF@-C,@<EC;9FCC6CB,6FEEEC,@,BA
@BBCR 52755
TGAGGAATATTGGTCAATGGGCGAGAGCCTGAACCAGCCAAGTAGCGTGCAGGATGACGGCCCTATGGGTTGTAAACTGCTTTTATAAGGGAATAAAGTGAGTCTCGTGAGACTTTTTGCATGTACCTTATGAATAAGGACCGGCTAATTCCGTGCCAGCAGCCGCGGTAATACGGAAGGTCCGGGCGTTATCCGGATTTATTGGGTTTAAAGGGAGCGTAGGCCGGAGATTAAGCGTGTTGTGAAATGTAGACGCTCAACGTCTGCACTGCAGCGCGAACTGGTTTCCTTGAGTACGCACAAAGTGGGCGGAATTCGTGGTGTAGCGGTGAAATGCTTAGATATCACGAAGAACTCCGATTGCGAAGGCAGCTCACTGGATCGCAACTGACGCTGAAGCTCGAAAGTGCGGGTATCGAACAGGATTAGATACCCT
+
FGGGGGGGGEGGGGGGGGGGGGGGGGGGGGGGGGGGDGFFGF,E<FGGGGGGFEGGGGGGEGGGGGGGGGGGGGGGGGFDGGGGGGGGGE<CFFGGGGGGGGGGGGGGGG>FGFGGGGGGGGGGGGGFFFEGGGGGGGGGFGFGGGGGA<DFGGGGFFGGGGGGGGGEGGGGGGFGDGCF?FGGGGCFGGGFFGGEFGGFFGGGGGGG><F<GGG8CGGEGCEGGGFFEEFGGGGGECCEGGFCFCGGFFCF@@88:FFFGGGGGFFGGGCGGD=>GFEF<DFGFA88GFECF@?7EGGGCGGFEB7GGGF<7GGFBDD:GGGEEEDGGGGFFFFFDGGCGGGFFGEGGGGGGFGGGGGGGFFDGGGGGGGGGGFDGGGEF:DGGFCBB@CGFFFGC>GGGGFFGGGGGGGGGGGGGFACGGGGFFFCGGFBC9CC
@BBCR 58840
TGAGGAATATTGGTCAATGGACGAGAGTCTGAACCAGCCAAGTAGCGTGCAGGATGACGGCCCTATGGGTTGTAAACTGCTTTTATAAGGGAATAAAGTGAGTCTCGTGAGACTTTTCGCATGTACCTTATGAATAAGGACCGGCTAATTCCGTGCCAGCAGCCGCGGTAATACGGAAGGTCCGGGCGTTATCCGGATTTATTGGGTTTAAAGGGAGCGTAGGCCGGAGATTAAGCGTGTTGTGAAATGTAGACGCTCAACGTCTGCACTGCAGCGCGAACTGGTTTCCTTGAGTACGCACAAAGTGGGCGGAATTCGTGGTGTAGCGGTGAAATGCTTAGATATCACGAAGAACTCCGATTGCGAAGGCAGCTCACTGGAGCGCAATTGACGCTGGAGCTCGAAAGTGCGGGTATCGAACAGGATTAGATACCCT
+
FGGFGGGGGGGGGGGGGGGGGGGGGGGGGGGGGFGGGGFFFGGGGGGGGGGGGGGFFFEC@FFGGGGGGFEEFGGGGFGGGGGFGGGGGGFEEECCFEGFGG,B?EFGGGGGGGFFGCFGGCEEGGGFFFGGGGFGGCFGGDFGGGGGGGGGGFEGEGGGGGFGEGGGFGEFGGGGGGG15,@@FE:FFGGGFFF;4<B3@FFEFGGGFEGGGGGFGGGGEGEG8?CCFCEGGGGGCEEGGGFF7FCGFGFDFDGGG@FFGGGGGFFGGGGGGCGGGGFFFGFFFGGGFDDF6GDGGF8FAA,FDGGGGGFEB,CEDGD@GFGGGCECFEFGGGGFACD9EEA8=GGGGGFGGFFEGDFGGGGGGFFFFGGFGGGFFFF@7DGGGFFGGGGCFGGF8DGGDGDGGGFF+7GGGGGGFAECGGGGGEECGGFBCCCC
@BBCR 57688
TGGGGAATATTGCACAATGGGGGAAACCCTGATGCAGCGACGCCGCGTGAAGGAAGAAGTATCTCGGTATGTAAACTTCTATCAGCAGGGAAGAAAATGACGGTACCTGACTAAGAAGCCCTGGCTAACTACGTGCCAGCAGCCGCGGTAATACGTAGGGGGCAAGCGTTATCCGGATTTACTGGGTGTAAAGGGAGCGTAGACGGATGGACAAGTCTGATGTGAAAGCCCGGGGCTCAACCCCGGTACTGCATTGGAAACTGTCGTACTAGAGTGTCGGAGGGGTAAGTGGAATTCCTAGTGTAGCGGTGAAATGCGTAGATATTAGGAGGAACACCAGTGGCGAAGGCGGCTTACTGGACGATAACTGACGCTGAGGCTCGAAAGCGTGGGGAGCAAACAGGATTAGATACCCT
+
FGGGGGGGEFGGGGGEEFGG8FCEGGGGGGGGGFFFGFEEGDCGGGGGGGGGGGGFGGGGGGFAFFGEE=F,EFAFFGGGFF-CFGGFFGGGGGGCGFGGGGGCGGCFFGFFFFGGGGGGG8FFGFDEF6GG7DFFGGGGGG<@FGDGEDEFFFFFFGGGEE:<EC=+==@:FFGGAFCCCG<EF>(FFGG#GFFCECEC8CCCGF?:GG>CFGGGFFFBF@AFFCFGEAFECFFC<GGFF7CFGG<EGFGGFAFGFGDGGGC<EGFFFC<FEGGGGFDEFCECFGFEFFB,=GGGF9FFFCGF@=7GF9FC:?CF7GF9F;EA,,GGEDFF@C@@ECGGGGEGFCCGGGGFGFGFGGGFED9EGFFCDFB7GGGGGGGGFFDCGDEGGGGGGGGGEEFEGDFGFGGGGGFCCCCC
@BBCR 337
TAGGGAATCTTCCACAATGGACGCAAGTCTGATGGAGCAACGCCGCGTGAGTGAAGGAGGTCTTCGGATCGTAAAACTCTGTTGTTAGAGAAGAACACGAGTGAGAGTAACTGTTCATTCGATGACGGTATCTAACCAGCAAGTCACGGCTAACTACGTGCCAGCAGCCGCGGTAATACGTAGGTGGCAAGCGTTGTCCGGATTTATTGGGCATAAAGGGAACGCAGGCGGTCTTTTAAGTCTGATGTGAAAGCCTTGGGCTTAACCGGAGTAGTGCATTGGAAACTGGAAGTCTTGAGTGCAGAAGAGGAGAGGGGAACTCCATGTGTAGCGGTGAAATGCGTAGATATATGGAAGAATACCAGTGGCGAAAGCGGTTCTCTGGTCTGTAACTGACGCTGAGGTTCGAAAGCGTGGGTAGCAAACAGGATTAGATACCCT
+
<E9E7EFEFEGGFFFGECFGGGGGGDFGG9DFFEDCFGGGGGGGDG@GGGGGGGFGGGGGFGFFGGGD7FFFCCEEFGGDFFFFFGGGGGGGFGGGGGGGGGEG?E,FEFGGGGGGGGGGGGGFFG=FCFDFGFGGGCGGFAFGGGGG7BEEFGGGG?>G>GGGGDCF<F/*F;GEFFCF9;FGG:C*=EFGEFCEFFGGGGGFBA?F?;F*FBF@FFGG>FGGGGD=58:6CEGGGG9E?:CD81<FCG;FEGEF3#FD:CGF7FF+D9DF<9E7DA<GFFDF(9F,E,@=,@GGFE,FFACDFFF9F<ECFB,C,8AFBFFE9GEF7C:EFCDAFC:C:DF:;F9FFF<<FFFGGEGGEGGFFF@8,CF:@GF<C,F<C<,GE@;,9GGE7F;B7CFFC,@F6<DGF7EGGEFGEF9EFC,FCE,FGGGEAFC,CCCA<
@BBCR 338
TGAGGAATATTGGTCAATGGACGAAAGCCTGAACCAGCCAAGTAGCGTGCAGGATGACGGCCCTATGGGCTGTAAACTGCTTTTATAATGGAATAAAGTGAGCCTCGTGAGGCGTTTTGCATGTACCTTATGAATAAGGAAAGGCTAATTACGTGCCAGCAGCCGCGGTAATACGGAAGGTCCGGGCGTTATCCGGATTTATTGGGTTTAAAGGGAGCGTAGGCCGGAGATTAAGCCTGTTGTGAAATGTAGATGCTCAACATCTGAACTGCAGCGCGAACTGGTTTCCTTGAGTACACACAAAGTGGGCGGAATTCGTTGTGTAGCGGTGAAATGCTTAGATATAAGGAAGAACTCCGATGGCGAAGGCAGCTCACTGGAGCGCAACTGACGCTGAAGCTCGAAAGTGCGGGTATCGAACAGGATTAGATACCCT
+
FFCGGGGGFGG<,;ECFGGG,EFG+BFDGGGGGG@FGGDF@FEFGGGGGC,CE:,:C<FG+@+D,EE,,,,,6CF,EFF,<FGGAE<<,C5EEFGF9?FFCE<<=<FF,=4=++88=F=FCF<?FG9,@F<,<555E,CF4,A<FB<,A6,E3,,@FD18/80@CCCB+C?5A8:?.><F>#<F.E;?<55C<.1:CFF<(FBF=C:CFFCCF9EFDDE%CFEF<DG$F:7:B;:#$7>2@,:CFE;@A7=1<F<EF=@8=@,/,F#GFDFC@+@F69GGGGGFGGFEGGGGDA,EA,,C,EC,?+F4?,GB@E@<>84,GGGGEFCGGGGEFGGFGCGGFFF<C,,,GGFF=?@-@,,8B,GGGGGF<8<EFE<AGGFB++7GGCCEF7GGGGFFE:GFD>FGFB@+::GGFE@,FCGFCGFGFGGGGGGCCCCC
@BBCR 339
TGGGGAATATTGGGCAATGGGCGAAAGCCTGACCCAGCAACGCCGCGTGAGGGAAGAAGGTTTTCGGATTGTAAACCTCTGTCCTAAGGGACGAAGGAAGTGACGGTACCTTAGGAGGAAGCCCCGTCTAACTACGTGCCAGCAGCCGCGGTAATACGTAGGGGGCGAGCGTTGTCCGGAATGACTGGGCGTAAAGGGCGCGTAGGCGGCAGTATAAGTCCGGAGTGAAAGTCCTGCTTTCAAGGTGGGAATTGCTTTGGAGACTGTACAGCTTGAGTGCGGAAGAGGTAAGTGGAATTCCCAGTGTAGCGGTGAAATGCGTAGAGATTGGGAGGAACACCAGTGGCGAAGGCGACTTACTGGGCCGTAACTGACGCTGAGGCGCGAAAGCGTGGGGAGCGAACAGGATTAGATACCCT
+
FDDFGGGGGGGGGGGGFGFGGFGGFGEGGGGGGGGGGGGGGGD@FGGGGCEGGGCEGFFG=C,CE+C8CFGGFAFGGGCF,F<,CAFFFCA=FCC?FECFAC@B:+F@>,?,58E?87=8D8=3BF+8DF=ACD<7><@E9CCCC9:@CCC:1>D6DFC9FC<4@EE7C<BCE**=2AEG;?;C=G4;:-8CCDCFF=5)%D8>?<CE@8CFDE;AAF@@8C28GGGF:EDC;C,@.CFG93:7A=89$BC<CF?3AFFC/D=AFB<F8DFFGGGE@99+DF?FGFGF5C,EAFDGGGEE?5,CCGGEFBFFFFGGGGEFEGEE9EBC,:FGFEFGGCFA<,,:7GFGGEGEC,,CFF@FC7@GGEGFGGGGGGFCGGGGGFFF,FGGGGEGGGGGEGGEEGFCGGGGGGGF?GCCCCC
@BBCR 340
GGGGGAATATTGCACAATGGGCGAAAGCCTGATGCAGCGACGCCGCGTGAGTGAAGAAGTCTTTCGGTATGTACAGCTCTATTAGCAGGGAAGAAAATGACGGTACCTGACTAAGCAGCCCCGGCTAACTACGTGCCAGCAGCCGCGGTAATACGTAGGGGGCAAGCGTTATCCGGATTTACTGGGTGTAAAGGGAGCGTAGACGGCGAAGCAAGTCTGAAGTGAAAACCCAGGGCTCAACCCTGGGATTGCTTTGGAAACTGTTTTGCGAGAGTGTCGGAGAGGTAAGTGGAATTCCTAGTGTAGCGGTGAAATGCGTAGATATTAGGAGGAACACCAGTGGCGAAGGCGGCTTACTGGACGATAACTGACGTTGGGGCTCGAAAGCGTGGGGAGCAAACAGGATTAGATACCCT
+
,@CFGGF<=DGGGGGEE?EFCEGE+@FEG8FDCDFGFCFC:BGG:BCFFGBBBFGF>EFF,33,@<C@,>>,D,=@,@3>;FF,@EFGGGGFGGGGD;9;,>:FGGGGG,,?CF<,?CCF@GDCE7C<CBCF*28=FGBF@F7FCCG>CE*<CCF1;8E>9EGGGFFF94;:6<;=8C/<<:<GG:GGEGDGGFE5AE=*(CEGC<2F:>#,;FC?CFGGGFCF@)<7,@$1;FEEGFCE0=7741>2#848,==3CFB@F,,CFCEF4,A48FF@+C@@F?,?EFGE?,CEGGGGFF@FFE@>87GFAGCDEC::DC?=E9EGEC,,GEE<:E,-C8GFF@:,@,C++CGGGEEEE6:<DGGCFFE@GFGEGC@8,+,F9,<DC,F7F9GGFE9GF9F@A<DFCEC<<,@<CCCC
@BBCR 341
TGGGGAATATTGCACAATGGGGGAAACCCTGATGCAGCGGCGCCGCGTGAGCGAAGAAGTATTTCGGTATGTAAAGCTCTATCAGCAGGGAAGAAGAATGACGGTACCTGACTAAGAAGCACCGGCTAAATACGTGCCAGCAGCCGCGGTAATACGTATGGTGCAAGCGTTATCCGGATTTACTGGGTGTAAAGGGAGCGCAGGCGGTGCGGCAAGTCTGATGTGAAAGCCCGGGGCTCAACCCCGGTACTGCATTGGAAACTGTCGTACTAGAGTGTCGGAGGGGTAAGTGGAATTCCTAGTGTAGCGGTGAAATGCGTAGATATTAGGAGGAACACCAGTGGCGAAGGCGGCTTACTGGACGATAACTGACGCTGAGGCTCGAAAGCGTGGGGAGCAAACAGGATTAGATACCCT
+
FGGGGGGGGGGGGGGGGGGGGEGGGGGGGGGGFGGGFFFGDGGGGGGGEGGGGFGGGGGGGGGGGFGGGGGGGGGGGGGGGGGGGGGGGGGGGGGGGFEGGGGGGGBEGGGGGGGGGFGGGGGGGGGGGGFGGGFGGGGGCFGGGGGGGGGFGGGGGG?GFF>GGGGGGGGGGGGGGDCFFFGGEGGFGGGGGGGGGGGGDCEGGGGECCFGGGFFGGGFFGG<GGFFGGFGGDGGGGGGGGGGDGGGFGGGGGGGFE?GFEGFGGGGFFFFFFFGEDEGGGGGGGGGGGGFCFF9GGGGGGFGGGGGGGGGGEDGGFGGGGGGFGGGGGGGGGGGGFCFGCGFCGGGGGGGGGGGFGGEGGGGGGGGGGGGGGGGGGGGCGGGGGGGGGGGGGGGGGGGGGFGGGGFGGGFCCCCC
@BBCR 61599
TGAGGAATATTGGTCAATGGACGAGAGTCTGAACCAGCCAAGTAGCGTGCAGGATGACGGCCCTATGGGTTGTAAACTGCTTTTATAAGGGAATAAAGTGAGTCTCGTGAGACTTTTTGCATGTACCTTATGAATAAGGACCGGCTAATTCCGTGCCAGCAGCCGCGGTAATACGGAAGGTCCGGGCGTTATCCGGATTTATTGGGTTTAAAGGGAGCGTAGGCCGGAGATTAAGCGTGTTGTGAAATGTAGACGCTCAACGTCTGCACTGCAGCGCGAACTGGTGTCCTTGAGTACGCACAAAGTGGGCGGAATCCGTGGTGTAGCGGTGAAATGCTTAGATATCACGAAGAACACCGGTTGCGAAGGCAGCTCACTGGAGCGCAGCTGACGCTGAAGCTCGAAAGTGCGGGTATCGAACAGGATTAGATACCCT
+
FECFFFFGFGGDFFFGGGGGGGGGGGGGGGGGGGFGGGCG8FFE<FCGGF@FFGFFGDFGC:CFGDFGDFGE@FFGGG9=FGGFEFGA?FFG@FFEFFFFFCEBFGGFGGGFFDF9AFGGGGFFFFFEFGGFGGFG>CEG8FCGGEEF@G;DFDDGFF?F8DBDEGGGCFGFFFFG<FCGFFFG2>FFFFG:EGB=9<F9FCGGFFFE=@CFGGEGGGGEEFEGGEE:BF:GEGEDEFEEFGGGGGFFCFGF@:GGGFFGGEC@FGGFF@FF?6FC1,GGGGFD3,8GGCFGGGF@:8,@C,F4FCGGGGGFFF==ECEFGGGGGGGGGGGGGGGGF9FDGFFFE,67GGGGGF@+GFC+@:GCGGGGGCAGGFEFFF@F@:FFCF8GGGGGGGGGGFGFFDGGGGF@@:FGGFF<GEGGFGGFF9GGGGGCCCCC
@BBCR 343
TGGGGAATATTGGGCAATGGAGGGAACTCTGACCCAGCAATGCCGCGTGAGTGAAGAAGGTTTTCGGATTGTAGAACTCTTTAAGCAGGGACGAAGAAAGTGACGGTACCTGCAGAATAAGCATCGGCTAACTACGGGCCAGCAGCCGCGGTAATACGTAGGATGCAAGCGTTATCCGGAATGACTGGGCGTAAAGGGTGCGTAGGCGGTAAATCAAGTTGGCAGCGTAATTCCGGGGCTTAACTCCGGAACTACTGCCAAAACTGGTGAACTAGGGTGTGTCAGGGGTAAGTGGAATTCCTAGTGTAGCGGTGGAATGCGTAGATATTAGGAGGAACACCGGAGGCGAAAGCGACTTACTGGGGCACAACTGACACTGAGGCACGAAAGCGTGGGGAGCAAACAGGATTAGATACCCT
+
FCFGGGGGGGGGGGGGGFFGGGGGGGG8EEFGGGGGGGGGEGGGGGGFE,BFGGEFE<FFEFGGGGGCFFGGGGGGGGGGGGGGFGGGGGFGDGGGGGGFEFGFGGCGEFCGGGGGGGGGGGGGG7FFGFGGGGG73DDFFGGGGGFGG?GCFGC;FF<B@CGGGGGF9FFGGGGFGGGGGGGFF=FGGFFCFCFEGC?D<GGGFFFCGFFE9@FFGGGGGGEE:CFEGGDGGGGFFGD>FGFG<GCGGFGFGFGGF=FDGGFF?EFDFC4GEGGGFCGDECCFCGFAEGFFFFECE9EFFDCGFGGGGGGGGGFGGGGGGGFGGGGGGGGGGGGEF7FGGGF:GDGGDF:CDFFDGGGGGGFE@,GFGGGGFAFFGGGGGGGGGGGGGGGGGGGGGGGGGGGGGGGGDGGGFGCCCCC
@BBCR 344
TGGGGGATATTGCACAATGGGGGAAACCCTGATGCAGCGACGCCGCGTGGAGGAAGAAGGTTTTCGGATTGTAAACTCCTGTCGTTAGGGACGATAATGACGGTACCTAACAAGAAAGCACCGGCTAACTACGTGCCAGCAGCCGCGGTAAAACGTAGGGTGCAAGCGTTATCCGGATTTATTGGGCGTAAAGAGAGTGCAGGCGGTTTTCTAAGTCTGATGTGAAAGCCTTCGGCTTAACCGGAGAAGTGCATCGGAAACTGGATAACTTGAGTGAAGAAGAGGGTAGTGGAACTCCATGTGTAGCGGTGGAATGCGTAGATATATGGAAGAACACCAGTGGCGAAGGCGGCTACCTGGCCTGCAACTGACGCTGAGACTCGAAAGCATGGGTAGCGAACAGGATTAGATACCCT
+
F@C<7BCEGGG9FFFGDEGGGGGGGGGGGGGGGGGGAGFGGDCFGGD:FGDFGGGG<FGFFGGGGGGGG+EDFFGFGGFCFFFGFGEE=CF7=@FFG9<FFCGCEC9DFGGGCEDFDGFGGAF7@BFEFGGF7F,@FBFGG>CGCE7FCEGGGGE<FEG-,F3?FCFC:=<=8$7:E@FFFFF<?<@CCEEG?@>FEF5D5B;GGG>F?>>@?FFFGGEFFCFGFD??7CCEFCGGFB>CCDDCB==<,GEC>GGEEDDEFGGF2DFBCFFGGFEA1G=GGGFGGGF<GEFA,GFCGDGFCGFF>GFCGFFC@@EFB6,CGGFGFFCGFAGF@@FDCGFDGGFEFGGGGFAF9A@8?GGGGGGGGFCDGGGGGGGF<GFGGGGGGGFD?GGGGCGGGFFFGGFGFCFAFCGCCCCC
@BBCR 66594
TGGGGAATATTGCACAATGGGGGAAACCCTGATGCAGCGACGCCGCGTGAAGGAAGAAGTATCTCGGTATGTAAACTTCTATCAGCAGGGAAGAAAATGACGGTACCTGACTAAGAAGCCCCGGCTAACTACGTGCCAGCAGCCGCGGTAATACGTAGGGGGCAAGCGTTATCCGGATTTACTGGGTGTAAAGGGAGCGTAGATGGCTAAGCAAGTCAGAAGTGAAAGGCTGGGGCTCAACCCCGGGACTGCTTTTGAAACTGTTTGGCTAGAGTGCTGGAGAGGTAAGCGGAATTCCTAGTGTAGCGGTGAAATGCGTAGATATTGGGAGGAACACCAGTGGCGAAGGCGACCTACTGGGCACCAACTGACGCTGAGGCTCGAAAGCATGGGTAGCAAACAGGATTAGATACCCT
+
GGG8EEGG9FGGGGG9,EFFFGG>GGGFGGGGGGGGGGE@FGGGGGGGGE=FGGGGGGGGGGGGGGGGGGGGGGGGGGGGFFF9FFGGGGG<CFEGGGGGGG+BEGGGGGGGGGGGGGGGGGGEG?GFFFEGFFDGGGGGFG?G>FGG?GCFGGGFFGGGGC@C7CCGGGDFFG3F7FGGCF,GGFGGDCFEFFEFGGGGGGGCF@CD?CCFGGFGDFGGGGECFGFFDC?FEEGGFGFFCFEGFEGFE=;CFEGGFGGFFGGGGGGGBCFFGGFFGGGGGGGFG@CF:<ECGGGAGGGGGGGFCEGGGFGGGGGF7E@GEEFEF@GGFFF9DGFFECGF7:EDDGGFBEGFCFCGCFEFGF@CEEDGGF@EGFGGGFB<@7GGGGGGGGGGGGGGGGGGFGGGGGFDGGGCCCCC
@BBCR 346
TGAGGAATATTGGTCAATGGGCGAGAGCCTGAACCAGCCAAGTAGCGCGCAGGATGACGGCCCTATGGGTTGTAAACTGCTTTTATAAGGGAATAAAGTGAGTCTCGTGAGACTTTTTGCATGTACCTTATGAATAAGGACCGGCTAATTCCGTGCCAGCAGCCGCGGTAATACGGAAGGTCCGGGCGTTATCCGGATTTATTGGGTTTAAAGGGAGCGTAGGCCGGAGATTAAGCGTGTTGTGAAATGTAGATGCTCAACATCTGCACTGCAGCGCGAACTGGTTTCCTTGAGTACGCACAAAGTGGGCGGAATTCGTGGTGTAGCGGTGAAATGCTTAGATATCACGAAGAACTCCGATTGCGAAGGCAGCTCACTGGAGCGCAACTGACGCTGAAGCTCGAAAGTGCGGGTATCGAACAGGATTAGATACCCT
+
FFGGGFGGGGGGFGGGGGGFGGGGGGEGGGGGGGGGGGGGGGFGGGGGDGGGDGFFGGGGEGEGGGCFGF:FGGGGGGGGGGGGGGGGGGFFGGGGGGCGGG,EFGGGGGDGGGGGFFGGGGGGGGGGGF<EGDGGGGG?:GGGGEEGGGGGGFGGGGGGGGGGGGGG>FF9FFGGGGGGGEGGEFCGGGE:CFF<=GFECFGGGGFCCFFFGGECDCGGGGGG@FEGGCDGGCCGGGGGGGFF@GGGGGFFAFFGFFFFGGE<CGGGFGG1EGGGGGGGGGGGGGFB,FF9CGGCGGFFC,:GGGGFCGGEGFGGGGGDGGGGGGGGGGGGFGGGFAGGGE<8FGGGGGGGGGFEEEF7CGGGGGGGGGGGGGFGGGGGF>GGGGGGGGGGE9GGGGGGGGGGGDGGEGGGGGGGGGGGGGGGGGGGFCFCC@CC
@BBCR 65470
GAGGGAATCTTCCACAATGGACGCAAGTCTGATGGAGCAACGCCGCGTGAGTGAAGAAGGTCTTCGGATCGTAAAACTCTGTTGTTAGAGAAGAACACGAGTGAGAGTAACTGTTCATTCGATGACGGTATCTAACCAGCAAGTCCCGGCTAACTACGTGCCAGCAGCCGCGGTAATACGTAGGTGGCAAGCGTTGTCCGGATTTATTGGGCGTAAAGGGAACGCAGGCGGTCTTTTAAGTCTGATGTGAAAGCCTTCGGCTTAACCGGAGTAGTGCATTGGTAACTGTAAGACTTGAGTGCAGAAGAGGAGAGTGGAACTCCATGTGTAGCGGTGAAATGCGTTGATATATGGAAGAATACCAGTGGCGAAAGCGGCTCTCTGGTCTGTAACTGACGCTGAGGTTCGAAAGCGTGGGTAGCAAACAGGATTAGATACCCT
+
,BC,C@CEF,<F9@,CEE9FGF+@FFGG9,,;<CF@FFCEFGFGGGG@7FEGFFCFGF88EE?,EF?B7>:FC=FGFGGFF,BEF8<EFGAGFBBAFBF7FFDEG,,AE,9FEFGG?<?<,,C,AECFGFDFGGGGFGF,DF<FD,B=:FCF8@,ECGFFFGFG78C8<FE>FCC@CCFC9AFGG9FGGGGDCE@=1FF:FEE9>?FACGF;C=E?8CFD8@C*#2A;F.811:@C@6*>69AFED@73:3@9G>GCFBCEEGF@@<DAC6:?9EFFFAAC6,55FCF;GFB@9FGGDACACA,5E=BFE,A?FFB??AFGGFFEB,F:6EFE<:,9?C>7,:5,F@65CCC6,AEC<9,F@E@FC::@,D@@6+FFGGFE@FF?ED<E@EC7C;CFC,E68CCFECFDGGGFEGGGF<FFC,CCF6<E<C9FEFCCCCCC
@BBCR 73714
TGGGGAATATTGGGCAATGGGCGCAAGCCTGACCCAGCAACGCCGCGTGAAGGAAGAAGGCTTTCGGGTTGTAAACTTCTTTTGTCAGGGACGAGTAGAAGACGGTACCTGACGAATAAGCCACGGCTAACTACGTGCCAGCAGCCGCGGTAATACGTAGGTGGCAAGCGTTGTCCGGATTTACTGGGTGTAAAGGGAACGCAGGCGGTCTTTTAAGTCTGATGTGAAAGCCCGGGGCTCAACCCCGGTACTGCATTGGAAACTGTCGTACTAGAGTGTCGGAGGGGTAAGTGGAATTCCTAGTGTAGCGGTGAAATGCGTAGATATTAGGAGGAACACCAGTGGCGAAGGCGGCTTACTGGACGATAACTGACGCTGAGGCTCGAAAGCGTGGGGAGCAAACAGGATTAGATACCCT
+
F<D<FBFGDGG9E<FCGGGFFFDCGFGGGGFGG@EFGGGGGEGGGGGGD:FFFGF<<FDF?FGFGGGGG7F7FFFGGGGGFFGGGGGGDGGGGGGEGGG,C,BEDEGGGGGGGGGGGGGFFCFFF7FCDEG?GAC;G=FGCBCFGGGEGDC9FG9AF,>>EFFFGGGG@G;CFFCFCF:C@FFF0FCCCEEGGDGFFGFFEGGEGG>CEEG9GFFGFFFFECFFECD:EGFEGGGFFB>FFFFCGGFFFFFFBFGCEFFFC9DFFFCFECFE9GGFEFCDGGCFFFF9GGFAF?AEF8GFB?EFGCECGGGFDEG@:GGGGFGEFE9GFFAEEC@FE@GGGGGEEGGECF@@FFFGGFDF@?FDGFGFF7GGGGFFGFGEGGGDGFBEGGGEGGGDGGGGGGFAFEFCGGGGGCCCCC
@BBCR 60686
TGAGGAATATTGGTCAATGGACGAGAGTCTGAACCAGCCAAGTAGCGTGCAGGCTGACGGCCCTCTGGGTTGTAAACTGCTTTTATAAGGGCATAAATTGAGAGTCGTGACTCTTTTTGCATGTACCTTATGAATAAGGACCGGCTAATTCCGTGCCAGCAGCCGCGGTAATACGGTAGGTCCGGGCGTTATCCGGATTTATTGGGTTTAAAGGGAGCGTAGGACGGAGATTAAGCGTGTTGTGAAATGTAGACGCTCAACGTCTGCACTGCAGCGCGAACTGGTTTCCGTGAGTACGCACAAAGTGGGCGGAATTCGTGGTGTAGCGGTGAAATGCTTAGATATCACGAAGAACTCCGATTGCGAAGGCAGCTCACTGGAGCGCAACGGACGCTGAAGCTCGAAAGTGCGGGTATCGAACAGGATTAGATACCCT
+
FFGGGFGG9FGF9FEFCFGFFDEEEGGGGGCDECCECF<DFF@CFFEEC@@@C+,AFEFDCGG7,CEFE,BFGGGEGCFFFGFGE,CEA=@,4E<<C,CFDE@F,EC<BFFFFFCFFFEGGGGDGGGCFFFF<F,?FGE9A<FGG7FAFGD<F<DE@<8+=<CF7C+>FFE;3,3B,6*1D,<<E7CFCD9::#7+29FG9;9EB@FEGDGGGEB3GGFC;C8):88/,,'EC9/7BCCFF=@C@GE?FGC:FGGG.:*A7:/AF@<F<FF>DEEF:EDFCFD,F==+8,?FFC4@=A,E,EF8E@GCBEE?B<>+7FCFFAC7GGGFFFGGGGFB@5GGDCGGEC<DF,C<E?:C@GE:GGFD<C,A<CFFC,,<6FFC@+@7CGE@7FFECFCFC7EF,EE@F7GGGFGGCFF<EEFEEFFFE9FFECCCCCCC
@BBCR 350
TGAGGAATATTGGTCAATGGGCGAGAGCCTGAACCAGCCAAGTAGCGTGCAGGATGACGGCCCTATGGGTTGTAAACTGCTTTTATAAGGGAATAAAGTGAGAGTCGTGACTCTTTTTGCATGTACCTTATGAATAAGGACCGGCTAATTCCGTGCCAGCAGCCGCGGTAATACGTATGGTGCAAGCGTTATCCGGATTTACTGGGTGTAAAGGGAGCGCAGGCGGTGCGGCAAGTCTGATGTGAAAGCCCGGGGCTCAACCCCGGTACTGCATTGGAAACTGTCGTACTAGAGTGTCGGAGGGGTAAGTGGAATTCCTAGTGTAGCGGTGAAATGCGTAGATATTAGGAGGAACACCAGTGGCGAAGGCGGCTTACTGGACGATAACTGACGCTGAGGCTCGAAAGCGTGGGGAGCAAACAGGATTAGATACCCT
+
GGGGGFGGGGGGGGGGGGGGGGGGGGGGGGGGGGGGGGGGGGGGGGGGGGGGGGGGGGGGGGGGGGGGGGGGGGGGGGGGGGGGGGGGGGGGFFGGGGGGGGGGGGGGDGGFGGGGGGGGGGGGGGFGGGGGGGEGCDFGFGGG?DGGGGGGGG>@FGGFGFGFGGGGGDFFGFGDGFGGGGGGGGGGGGGGGGGGC.FGCGGGGGGGGGGGGGGFGGGGECEGGGGFCGGDEEGGDGGGGGGGGGEGFEDGGGGGGGGFGGEEFFAFFGGGGFFDGGFGFG7F7FFFFEDGFF@BEDGGGGGGGEGGGGGGGGGGGGGGGGGGGGEGGGGGGGGGGGGGGGGGGGGGGGGGGGGFCGGGGGGGGGGGGGGFDGGGGGGFEFGGGGGGGGGGGGGGGGGFGGGGGGGGGGGGGGGGFGGGGGGGGGGCF8FCCCCC
@BBCR 351
TGGGGAATATTGCACAATGGGCGCAAGCCTGATGCAGCGACGCCGCGTGAGGGATGGAGGCCTTCGGGTTGTAAACCTCTTTTGTTTGGGAGCAAGCCTTCGGGTGAGTGTACCTTTCGACTAAGCGCCGGCTAACTACGTGCCAGCAGCCGCGGTAATACGTAGGGCGCAAGCGTTATCCGGATTTATTGGGCGTAAAGGGCTCGTAGGCGGCTCGTCGCGTCCGGTGTGAAAGTCCATCGCTTAACGGTGGATCTGCGCCGGGTACGGGCGGGCTGGAGTGCGGTAGGGGAGACTGGAATTCCCGGTGTAACGGTGGAATGTGTAGATATCGGGAAGAACACCGATGGCGAAGGCAGGTCTCTGGGCCGTCACTGACGCTGAGGAGCGAAAGCGTGGGGAGCGAACAGGATTAGATACCCT
+
FFGGGEEFFGGGGGGGGGGGGGDGGGGGGGGFGGGGGG7FGGGGGDEGGEGGGGGCFGFEEFGGGFG7A=FFGGGGFGGDFGGGCGEFECCCGFFFCEGGFCFC8@+DFGFFFGGCD>EG+CECFCF@FG@FF>FGGGGCFCF:F7>8FFGGFECFECFFF=CFFDB#C=F<:C;GD>FGCEC*CEFGG3GFCCEEGGCFFCD8FGEECGFEDD8226<=?E8=EC5/7+<@FEF(G>FGGG9@CEF:FFEFG,EC>>@EC=F@:@+F:F@+7<B=0=E=ECE'D=+GFFFF,FGAFGGGGGEGGCFFFGEGGGGFCE?GGFFGGGGGGGGFFEFDGGFCGGGFDGGGEGFGGFCFDGCFF8FGGGFB7FFC,GGGGGEFF9@CEF,EDGGGGGGGFGGGGGCFEGGGGGGFAGGGGGCCCCC
@BBCR 63816
TGGGGAATATTGCACAATGGGGGAAACCCTGATGCAGCGACGCCGCGTGAAGGAAGAAGTATCTCGGTATGTAAACTTCTATCAGCAGGGAAGATAATGACGGTACCTGACTAAGAAGCCCCGGCTAACTACGTGCCAGCAGCCGCGGTAATACGTAGGGGGCAAGCGTTATCCGGAATTACTGGGTGTAAAGGGAGCGCAGGCGGGAAGACAAGTTGGAAGTGAAAACCATGGGCTCAACCCATGAATTGCTTTCAAAACTGTTTTTCTTGAGTAGTGCAGAGGTAGATGGAATTCCCGGTGTAGCGGTGGAATGCGTAGATATCGGGAGGAACACCAGTGGCGAAGGCGGTCTACTGGGCACCAACTGACGCTGAGGCTCGAAAGCATGGGTAGCAAACAGGATTAGATACCCT
+
FGDA@CGGGGGGGGGGGGFGGGGGGGGGGGGGGGGGGGGGGGGGGGGGGEFGGGGG8FFFGFGGGGGGGGGGGGGGGGGGGGGGGGGGGGGGGGGGGFGGGGGGGGGGGGGGGGGGGGGGGGGGEEGGGGGGGFGGGGFGGGGGGGGGDGECGCFFFGGFGGGGGGGGGGGFGGGGGGFFGG>GGGGGGFGGGGGGGGGGGGDGGGGGGGFGGFG7GGGFGGGGGGGGGFGF?FGF<GGFGGGGGGGGFFGGGGGGGGGGGFGGGGGFGGFFGGFGFFGGGGGGGFDGFGGGGGGGGGGGGGGGGGGGGF9FFGEF=GGFFCDGGGGGGFGGGGGGFGGCGGGGGGGGGGGGGGGGGGGGGFC8FCCGGGGGGGGGGGGGGFGGGGFECGGGGGGGGGGGGGGGGGGGF?GCCCCC
@BBCR 69145
TAGGGAATATTGGGCAATGGGCGCAAGCCTGACCCAGCAACGCCGCGTGAGGGAAGAAGGTTTTCGGATTGTAAACCTCTGTCCTATGTGACGAAGGAAGTGACGGTAGCATAGGAGGAAGCCCCGGCTAACTACGTGCCAGCAGCCGCGGTAATACGTAGGGGGCGAGCGTTGTCCGGAATTACTGGGCGTAAAGGGTGCGTAGGCGGTTTGGTAAGTTGGATGTGAAATACCCGGGCTTAACTTGGGGGCTGCATCCAATACTGTCGGACGTGAGTGCAGGAGAGGAAAGCGGAATTCCTAGTGTAGCGGTGAAATGCGTAGATATTAGGAGGAACACCGGTGGCGAAGGCGGCTTTCTGGACTGTAACTGACGCTGAGGCACGAAAGCGTGGGGAGCAAACAGGATTAGATACCCT
+
GCFGGGGGEGC9F8FCEG9EGFGGGD7@FFGGGGGGGGGGF7CGGGGGFGGGCEFG@FGGFGGGGGGCE7FF?,FEGGGGDFFFGGGGF9EEFFGDE8BFGCGGE7=FFC,,?,BADFFE<ECFFGGGGGGG=<>CFFGGGG@CFFGG>GC>9CG?GGFFFGGGEEG@7<FFECCFC<2CEG6<E;GCCCFC<ECGGECEEE=EC?9FFFGCG?FFGGFGGGGGGGGG<D@E<EGFC@ECGGGFEGGGGGFCEGGC-GFDFGGGGGCBFDCE#GGGFFFGDFFGGGGGGGDGEFEEEE?FGFEF@EFCDGGF<<FGGFEGGGFE,CFGGGFC,EF=7GEGGGGGGCDFFCGGGGGGGFGE9GGF9FC,CEGGDGGGGGGFF@FCCFFGEEGCGGGFGFGF<GFFDFGFFGGGGGCCB9C
@BBCR 62351
TGGGGAATATTGCACAGTGGGGGAAACCCTGATGCAGCGACGCCGCGTGTAGGATGAAGTATTTCGGTATGTAAACTTCTATCAGCAGGGAAGAAAATGACGGTACCTGACTAAGAAGCCCCGGCTAACTACGTGCCAGCAGCCGCGGTAATACGTAGGGGGCAAGCGTTATCCGGATTTATTGGGTTTAAAGGGAGCGTAGGCCGGAGATTAAGCGTGTTGTGAAATGTAGATGCTCAACATCTGAACTGCAGCGCGAACTGGTTTCCTTGAGGACGCACAAAGTGGGCGGAATTCGTGGTGTAGCGGTGAAATGCGTAGATATCAGGAAGAACTCCGATTGCGAAGGCAGCTCACTGGAGCGCAACTGACGCTGAAGCTCGAAAGTGCGGGTATCGAACAGGATTAGATACCCT
+
FFGGEBFGGGF9FG,CCCDFFBCEGFE@CFGGF<,;FGGG:FCGEGGFGCFEFGG<E,,5<CFEGGGCEGFFGGGDGEFGGG9EE8?<DCGGGG8FFA9A?FG:EF<FFGDFG?FFGF8:DFGGG0GGGDEFD7<C<DF9DC<FGGGGGGG9>DF??DF60C>=F>FGGG<C<:FEC@FCFFFECFC?FFFGFC=@E8:/;EEGCFC?E2CGCFGF8,>,CFGFFEFF=<@<C<GGGGGGGC#F@@+B>@@:<+<8><FEGGDCBCGCC7F<@FBC8,:E,55CGF@DFDCB9:++++7FFFFF7FC9GFFFF=C>?,DFFDF,,,:,GCFF==@-GF@86,CGGCFGFC,EDFEFC<:@+++9<9@@DGGGGGGGFCGF@CGGF7F@7+FGEDGGGFGGGGGGGGGCF8GCCCCC
@BBCR 355
TGAGGAATATTGGTCAATGGGCGAGAGCCTGAACCAGCCAAGTAGCGTGCAGGATGACGGCCCTATGGGTTGTAAACTGCTTTTATAAGGGAATAAAGTGCGGGACGTGTCCCGTCTTGTATGTACCTTATGAATAAGGATCGGCTAACTCCGTGCCAGCAGCCGCGGTAATACGGAGGATCCGAGCGTTATCCGGATTTATTGGGTTTAAAGGGTGCGTAGGCGGCCTTTTAAGTCAGCGGTGAAAGTCTGTGGCTCAACCATAGAATTGCCGTTGAAACTGGGGGGCTTGAGTATGTTTGAGGCAGGCGGAATGCGTGGTGTAGCGGTGAAATGCATAGATATCACGAAGAACTCCGATTGCGAAGGCAGCTCACTGGAGCGCAACTGACGCTGAAGCTCGAAAGTGCGGGTATCGAACAGGATTAGATACCCT
+
CFFGGFCFFGGGGGGGGGGGFGGGDGGGGEGGGGGGGGGGGGGGGGGGGGGGGGGGFGGGECFGGGGGGGGGGGGGGGGGGGGGGGGGGGGGGFGGEGGGGGGGGGGGGGGGGGGGGGGGGGGGGGGGGGGGFFGFFFFFGGDCFGAE?9DGG0FGGECFGGGGG??CEEGGGFF7CFGDFFGGGEGGGGGGFGG1CFGGCGGGFGGGGCFFFGGGGEGEEGGGFEGEGGGGFFGFGFBCEFCGGGGGEEFF@F?FGCFGGGFGGFFCFFGGGFEFFGGFGGGEECGCFCGGGGFFAE9FGGGGF<F@F<GGGGGDGFGGGGGGGGEFGGGGFGGGGGGGGGGGGGGGGGGGGFC-C7GGGGGFGGGGFF9GGGFGGGGGEGFGGGGGGGGGGGGGGGFC97GGGGGGGDGGGFFFGGGGGGGGFGGGF8GCCCCC
@BBCR 50282
TAGGGAATCTTCCACAATGGACGCAAGTCTGATGGAGCAACGCCGCGTGAGTGAAGAAGGTCTTCGGATCGTAAAACTCTGTTGTTAGAGAAGAACACGAGTGAGAGTAACTGTTCATTCGATGACGGTATCTAACCAGCAAGTCACGGCTAACTACGCGCCAGCAGCCGCGGTAATACGTAGGTGGCAAGCGTTGTCCGGATTTATTGGGCGTAAAGGGAACGCAGGCGGTCTTTTAAGTCTGATGTGAAAGCCTTCGGCTTAACCGGAGTAGTGCATTGGAAACTGGAAGACTTGAGTGCAGAAGAGGAGAGTGGAACTCCATGTGTAACGGGGAAATGCGTAGATATATGGAAGAACACCAGTGGCGAAAGCGGCTCTCTGGTCTGTAACTGACGCTGAGGTTCGAAAGCGTGGGTAGCAAACAGGATTAGATACCCT
+
CFFGDFGGGGGGGGGFFGGDGGGGGGGGGGGGGGFGGGDGGGGGGGGCFGGGDGGGGGGGGGGGGFGGGGGGGGGGGGGGFGGCFFGGEGGGGGGGGGGGGFGFGCEGGGGGGGGGGGGGGGGGGGGGGGFGFFGGFGGGGBBFFGGGFGEGGGGGGD;F=<FGGGGGCEGGECFEFDGB?C<FC9BF<BFF;G@DGGFGGE?FFCBFFFGC<9CGGGGGGCE8CCGGEGGGGCG@5FF@FG9FDFGGGGGCCFCEFGGFEGGGGCEGGGGFGGGFFCGGFFACFFDGFGGGGGGGGFGGGFGF?9EGFFAGGGGFGGGFGEGGGGGGF8CEF=,FC-CEEGGGGDEEE?9FEFGFE7C<9GFGGGGGGGGEGGGGFF8FGGGGGGGGGGGFF;GFGGGGGFFFFC7FGGGGGGGGGGGGGGGFFGGGGGGGFC?GCCCCC
@BBCR 73840
TGGGGAATCTTGCGCAATGGGGGGAACCCTGACGCAGCGACGCCGCGCGCGGGACGGAGGCCTTCGGGTCGTAAACCGCTTTCAGCAGGGAAGAGTCAAGACTGTACCTGCATAAGAAGCCCCGGCTAACTACGTGCCAGCAGCCGCGGTAATACGTAGGGGGCGAGCGTTATCCGGATTCATTGGGCGTAAAGCGCGCGTAGGCGGTCCGGCAGGCCGGGGGTCGAAGCGGGGGGCTCAACCCCCGAAGCCCCCGGAACCTCCGCGGCTTGGGTCCGGTAGGGGAGGGTGGAACACCCGGTGTAGCGGTGGAATGCGCAGATATCGGGTAGAACACCGGTGGCGAAGGCGGCCCTCTGGGCCGAGACCGACGCTGAGGCGCGAAAGCTGGGGGAGCGAACAGGATTAGATACCCT
+
<AFGCFFEFFCEFGGGEEGGG7ECFE7EG8FCF?BCEC:FGGGGDCCEEGGGGGGCECBCFEGFDGGDGGCFGGGGGFGGGGGGGGFGGGGFEFF:AFFCCFFGGGG?G76C,@?FFGGG>>>CEGCE?CFGFCCGC5AFGFGGG>CEECGDFCFGGGG>E>CEEECEGECEGFGGDE5?FG7CFGFF?*CA@GFCE>5:CEEEC5:#)8GCE>8/:CEGGGG7G5C=EGDEGG<>58(FF:;7*:A=:F:F3ECCEF=EGCC4>CEF@GGCC>::ECB@<;CCF@FEF9GGGGGFGE@FFDGFCF@8GFF<F7FCCFBDFGGCC=F?C,,EC?C@7@FFFCCD@GGGEC7CDFFC,:CC,7FC@6C++EGGGFFGF@DGFCGGGF<;7@GGFE@FFAE<FCE9FGGFGGGCCCCC
@BBCR 358
TAGGGAATCTTCCACAATGGACGCAAGTCTGATGGAGCAACGCCGCGTGAGTGAAGAAGGTCTTCGGATCGTAAAACTCTGTTGTTAGAGAAGAACACGAGTGAGAGTAACTGTTCATTCGATGACGGTATCTAACCAGCAAGTCACGGCTAACTACGTTCCAGCAGCCGCGGTAATACGTAGGTGGCAAGCGTCGTCCGGATTTATTGGGCGTAAAGGGAACGCAGGCGGTCTTTTAAGTCTGACGTGAAAGCCTTCGGCTTAACCGGAGTAGTGCATTGGAAACTGGAAGACTTGAGTGCAGAAGAGGAGAGTGGAACTCCATGTGCAGCGGTGAAATGCGTAGATATATGGAAGAACACCAGTGGCGAAAGCGGCTCTCTGGTCTGTAACTGACGCTGAGGTTCGAAAGCGTGGGTAGCAAACAGGATTAGATACCCT
+
GGGGGGGGGGGGGGGGGGGGGGGGGGGGGGGGGGGGGGGGGGGGGGGFGGGGGGGGGGGGGGGGGGGGGGGG8EFGGGGGGGGGGGGGGGGGGGGGGGGGGGGGGGG<@FFGGGGGGGGGGGGGGGGGGGGGGGGGGG8FFDC9FGGGABEGGGAFGG6#@FEFGGGGGGGGGFGGGGGFDGGGGDFGFGGGGEF>CFGGGGG<GGGGFFGFGGGGGGGGGGGGGDGEGDC8CGGGGFCGFGGGFGGFEGFFCFGGGFFEEGGGGGGGGGGFGGGGGGGGGGGGGGGGDDFFGGFCGGFA=,FGGFGGGGEFFFFFGGFFFGFFFFFFCGFCGGGGGGGEGGGGGGFF9FGGGFGGGGF@FCGFGGGGGGGGGGGGGGGGGGGGGGGFGGGGGGGGGGGEFGGGGGEGGFGGGGGGGGGGGGGGGGGGGGGCGGGGCC@CC
@BBCR 359
TGAGGAATATTGGTCAATGGGCGAGAGCCTGAAACAGCCAAGTAGCGTGCAGGATGACGGCCCTATGGGTTGTAAACTGCTTTTATAAGGGAATAAAGTGAGAGTCGTGACTCTTTTTGCATGTACCTTATGAATAAGGACCGGCTAATTCCGTGCCAGCAGCCGCGGTAATACGGAAGGTCCGGGCGTTATCCGGATTTATTGGGTTTAAAGGGAGCGTAGGCCGGAGATTAAGCGTGTTGTGAAATGTAGACGCTCAACGTCTGCACTGCAGCGCGAACTGGTTTCCTTGAGTACGCACAAAGTGGGCGGAATTCGTGGTGTAGCGGTGAAATGCTTAGATATCACGAAGAACTCCGATTGCGAAGGCAGCTCACTGGAGCGCAACTGACGCTGAAGCTCGAAAGTGCGGGTATCGAACAGGATTAGATACCCT
+
FGGGGGGGFGGGGGGGGGGGGGGGEGGGGFGGFGGGGGGGGGGGGGCGGGGGGGGGFGGGGGGGFGEDGGGGGGGGGGFFGGGGGGGGFFGGGCGGGGGGGGGGGGGGCFGGGFGGGGGGGGGGGGGGGGGGFGFGGGGGFFEGGGGGGGGGG:GGGGGDGGGGGDGGGGGGCEFGGGGGFGGGGGGGGGGGGGGGFGFGFGFGGGGGGEFFGGEGGGGGGGEGGGG5GGGGGCFGGDGGGGGGGGGGGGFGGGGGF>GGGFEFFGGGFFGGGGFFFAGGGGGGFCGGGGGGGGGGGGGGGGF<::GGGFFFF=CGGGGGGGGEGGDGGGGGGFEGGGGGGGGGGGGGGGGGGGGFGFGGGGGGGGGGGGGGGGFGGGGGGGGGFGGGGGGGGGFGGGGGGGGGGGGGGFEGGGGGGGGGGGGGGGGGGGGCC@CC
@BBCR 51960
TGGGGAATATTGCACAATGGGGGAAACCCTGATGCAGCGACGCCGCGTGAGTGAAGAAGTATTGCGGTATGTAAAGCTCTATCAGCAGGGAAGAAAATGACGGTACCTGACTAAGAAGCCCCGGCTAACTACGTGCCAGCAGCCGCGGTAATACGTAGGGGGCAAGCGTTATCCGGATTTACTGGGTGTAAAGGGAGCGTAGACGGCTAAGCAAGGCAGAAGTGAAAGGCTGGGGCGCAACCCCGGGACTGCTTTTGAAAATGTTTGGCTAGAGGGCTGGAGAGGTAAGCGGAATTCCGAGTGTAGCGGTGAAATGCGTAGATATTAGGAGGAACACCAGTGGCGAAGGCGGCTTACTGGACTATAACTGACGCTGAGGCTCGAAAGCGTGGGGAGCAAACAGGATTAGATACACT
+
ECFFCB,<EFGFGGGGGGCFF@CEGG<<FEGGFC<CFG7F+@FG7FGEC66,:CCFFFECEC?,C?F=+BFGGGG<FGG,,@BAF<FG+++B+EFGGCFGGG+4B:?FD=CDEC8FGGFGGCFEFFEFGCGF+>>+3@FFFGF?CFGDFE*D,9>DFFC@*CF:<FC+81=2<,1BCCCFGGC<;B?4#-FFGEGGEGCEE28<0/-:9<CAF>A#,#/,28;8GGFE4(EG@EFA7<BGDCC:>B9>:><8,;9<E7CF&FF8=9AFFFFFFC+DF=?,9FEFGDECGGFCFFCFFB,GGGGGEDEGGE@<FEF7FFCFAEE,?CFFC,CFGGGFFC8GGGGECDGEDGGGGGGGFGFFF@9FAGGGGGGFFFGGF+EEC,FGDGGFDGGGGFGGGGGGGGDGGGGEF<F@<@CA
@BBCR 361
TAGGGAATCTTCCACAATGGACGCAAGTCTGATGGAGCAACGCCGCGTGAGTGAAGAAGGTCTTCGGATCGTAAAACTCTGTTGTTAGAGAAGAACACGAGTGAGAGTAACTGTTCATCCGATGACGGTATCTAACCAGCAAGTCACGGCTAACTACGTGCCAGCAGCCGCGGTAATACGTAGGTGGCAAGCGTTGTCCGGATTTATTGGGCGTAAAGGGAACGCAGGCGGTCTTTTAAGTCTGATGTGAAAGCCTTCGGCTTAACCGGAGTAGTGCATTGGAAACTGGAAGACTTGAGTGCAGAAGAGGAGAGTGGAACTCCATGTGTAGCGGTGAAATGCGTAGATATATGGAAGAACACCAGTGGCGAAAGCGGCTCTCTGGTCTGTAACTGACGCTGAGGTTCGAAAGCGTGGGTAGCAAACAGGATTAGATACCCT
+
GGGGGGGGGGGGGGGGGGGGGGGGGGGGGGGGGGGGGGGGGGGGGGGGGGGGGGGGGGGGGFGGGGGGGGGGGGGGGGGGGGGGGGGGGGGGGGGGGGGGGGGGGGFGGGGGGGGGGGGGGGFGGGGGGGGGGGGGGGGGGGGGGGGGGGGGGGGGGDFFGGGGGGGGGGGGG?GGGGGGGGGGGGGFGGGGG9GGGGGGGGGGGGGGGEGGGGGGGGGGGGGGGGGGGGGGEGGGGFFFFFGGGGGGGGFGGGGGGFGGGGCFGGGGGGGEGGGFFGGGFGGGGFGGGGGCGGGGGEFFE9GGFGGFGGFGGGGGGGFFGFCGGGGGGGGDGGGGGGGGGGGGFGGGGGGGGGGGGGGGGF@GGGFC7GGGGGGGGFA8GGGGGGGGGGGGGGGGGGGGGGGGGGGGGGGGGGGGGGGGGFGGGGGGGGGGGGGGCCCCC
@BBCR 362
TGGGGGATATTGCACAATGGGGGAAACCCTGATGCAGCGACGCCGCGTGGAGGAAGAAGGTTTTCGGATTGTAAACTCCTGTCGTTAGGGACGATAATGACGGTACCTAACAAGAAAGCACCGGCTAACTACGTGCCAGCAGCCGCGGTAAAACGTAGGGTGCAAGCGTTGTCCGGAATTACTGGGGGTAAAGGGAGCGCAGGCGGATCGGCAAGTTGGAAGTGAAAACTATGGGCTCAACCCATAAATTGCTTTCAAAACTGCTGGCCTTGAGTAGTGCAGAGGTAGGTGGAATTCCCGGTGTAGCGGTGGAATGCGTAGATATCGGGAGGAACACCGGTGGCGAAGGCGACCTACTGGGCACCAACTGACGCTGAGGCTCGAAAGCATGGGTAGCAAACAGGATTAGATACCCT
+
GGGGGGGGGGGGGGGGGGGGFGCGGGGGGGGGGGGGGGFGGGGGGGGGGDEGGGGGGGGGGGGGGGGGGEGGGGGGGGGGGGGGFGGGGGGGGD7FGFGGGGC:F@BAFGGGGCFFFGFGGGGGE2GGGGGGGGDGFGFGGGGGGGCEGGGGGGGFFGGGGGGGGGGG:F*=FCEEDGGGGFGGGG#FFGFFFGGGGGGGGGDFGFGCEFGGGFGDGFGGGGGGGFFCFGGGGGGFFFGGGDGGGGGGGGGDGGF.FADGGGDFGGGFGFFAGF@GGEG:GF9FGGGGGGGEGGGGGGGGGGGGGGGGGFGGGFECGGGGGGGGGGGGGDGGGGGGGGGEGGGGCGGGGGGGGGGGGGGGGGGGGFGGGGGGGGGGFGEGGGGGGGGGGGGGGGGGGEFGGGGGGGGGGFGCCCCC
@BBCR 69477
TGGGGAATATTGCACAATGGGGGAAACCCTGATGCAGAGACGACGCGTGAGCGAAGAAGTATTTCGGTATGTAAAGCTCTATCAGCAGGGAAGAAAATGACGGTACCTGACTAAGAAGCCCCGGCTAACTAGGTGCCAGCAGCCGCGGTAATACGTAGGGGGCAAGCGTTATCCGGATTTACTGGGTGTAAAGGGAGCGTAGACGGAATGGCAAGTCTGATGTGGATGGCATGGGCTCAACCTGTGGACTGCATTGGAAACTGTCATACTTGAGTGCCGGAGGGGTAAGCGGAATTCGTAGTGTAGCGGTGAAATGCGTAGATATTAGGAGGAACACCAGTGGCGAAGGCGCCTTACTGGACGGTAACTGACGTTGAAGCTCGAAAGCGTGGGGAGCAAACAGGATTAGATACCCT
+
EFGGGGGEFE<,CF<DDC,CE:C7@<;CC<FGG66CE,CCFG+@FGG+:FB,C>FGD8FFEFA9?FE,E,CEFFGFFGGGGGGGGGGG=FGG7A8FD<EFF:FFG+F9?DFFCF5CDFGG7C=F@CFDG,B,::=,=<:FF8F,>FF*5<89<?:3>@FC7B(=F5,<<<CF4?;C>,<92C<?:CBC+1?8@FEGE#<CC>9FGFF5@@:6,<:23,CBACF;#5#@GFF><FE,BEE>DC9C@:G8,,:3;DFAF@8,B,CGFFAFDF<6,8677EGE@@DD?GF?7D<?<<EFB,GDGGGFDEFC,DC?-GFBCCFEA,FGFCFFDFFEFCCFD<<@@@CF,C:GDGFC,GFE@GEFCF@,FEEB@@@CFFCC6+EEEFF<FBC7F8EGDCGGFFF@GGGGGGGFGGGCCCCC
@BBCR 364
TAGGGAATCTTCCACAATGGACGCAAGTCTGATGGAGCAACGCCGCGTGAGTGAAGAAGGTCTTCGGATCGTAAAACTCTGTTGTTAGAGAAGAACACGAGTGAGAGTAACTGTTCATTCGATGACGGTATCTAACCAGCAAGTCACGGCTAACTACGTGCCAGCAGCCGCGGTAATGCGTGTGGTGCAAGCGTTATCCGGATTTACTGGGTGTAAAGGGAGCGCAGGCGGTGCGGCAAGTCTGATGTGAAAGCCCGGGGCTCAACCCCGGTACTGCATTGGAAACTGTCGTACTAGAGTGTCGGAGGGGTAAGTGGAATTCCTAGTGTAGCGGTGAAATGCGTAGATATTAGGAGGAACACCAGTGGCGAAGGCGGCTTACTGGACAGTAACTGACGTTGAGGCTCGAAAGCGTGGGGAGCAAACAGGATTAGATACCCT
+
GGG<FGGGFGGFGGGGGGGGGGGGGGGEFGGAFGFGGGGGGGGGGGGGGGGGFGGGGGGGGGGGGGDGGGGGGGGGGGGGGGFGGFG9FGGGGGGGGFG7FFGGGGGGGGGGGGGGGGGGFFGGGGGDGGGGGGGFFGCFGFGFGGGGGGGGGGGGGDFGGGGDFGGGGGGDGGGG@GG<EGGGGGFGGGGGCGEEF;GD3:A=FE==CCCFGGGGFF=E;DD:C>FGEGG&EEFC9GFFGGGGFGGGGG>GGGGFEFFGGEFGGGECGFGFGCGGFCFF?FCFCGGGGEGGFFCFFFGDGGDGGGGFGGGGGDEGFE89CDFFADGGGGGGGGGGCGGGGGGGGGFGGGGGGFEFFGGGGF8F:GGGGGGGGGGGGGGEFGGGGGFGGCGGFDGGGGGGGGEGFFCGGGGGGGGGGGGGGFGGGDGGGGGGFFCGCCCCB
@BBCR 365
TGGGGAATATTGGGCAATGGGGGAAACCCTGACCCAGCAACGCCGCGTGAAGGAAGAAGGCCTTCGGGTTGTAAACCTCTTTTACCAGGGACGAAGGACGTGACGGTACCTGGAGAAAAAGCAACGGCTAGCTACGTGCCAGCAGCCGCGGTAATACGTAGGTTGCAAGCGTTGTCCGGATTTACTGGGTGTAAAGGGCGTGTAGGCGGAGATGCAAGTTGGGAGTGAAATCCATGGGCTCAACCCATGAACTGCTCTCAAAACTGTATCCCCTGAGTATCGGAGAGGCAAGCGGAATTCCTAGTGTAGCGGTGAAATGCGTAGATATTAGGAGGAACACCAGTGGCGAAGGCGGCTTACTGGACGATAAATGACGCTGAGGCTCGAAAGCGTGGGGAGCAAACAGGATTAGATACCCT
+
GGGGGFGGGGGGGGGGGGGG@CGGGGGGGGFGGGGGGGGGGGGGGGGGGGGGGGGGGGGGFGGGGGGGGGGGGGGGGGGGGGGGGGFGGGGGGGGDGGGGCGGGGGGGGAAFGFCFGGGGGCGFGGGGGGGGAFGGGGFGFFFCGGGGGEGBEGGGGGGGGGEGGGGCFGGGFEFF9FEGGGFGGGGCFBC5EC9ECC?ECFGFGGGGF;EGGGGGGGGGEEEEFGGGGGGFEFGGGDECFDGFGFCFEGFGGFGCC=AEGGFGGGGGCDFFEFF?EFF@8FCFGGGFCGGGGGGGGGGGF8CGGGEGGGGGFGGGEGGGGGF<AAGGECGFGFGGGGGGGGGFGGGGGGEGDGGGGGGGGGGGGGGGGGGGGGDGGGGGGGGGFF@GGGGGGGGGGGGGGGGGGGGGGGGGGGCCCCC
@BBCR 366
TGGGGAATATTGGGCAATGGGCGCAAGCCTGACCCAGCAACGCCGCGTGAAGGAAGAAGGCTTTCGGGTTGTAAACTTCTTTTGTCAGGGACGCGTAGCAGACGGTACCTGACGAATAAGCCACGGCTAACTACGTGCCAGCAGCCGCGGTAATACGTAGGTGGCAAGCGTTGTCCGGATTTACTGGGTGTAAAGGGCGTGTAGCCGGGAGGGCAAGTCAGATGTGAAGTCCACGGGCTCAACTCGTGAACTGCATTTGAAACTACTCTTCTTGAGTATCGGAGAGGCAATCGGAATTCCTAGTGTAGCGGTGAAATGCGTAGATATTAGGAGGAACACCAGTGGCGAAGGCGGCTTACTGGGCGGCAACTGACGTTGAGGCTCGAAAGCGTGGGGAGCAAACAGGATTAGATACCCT
+
FGGGGGGGGGGFDCEGGGGCFFCFGGEGGGEGFGGGGGFGGGGGGGGGGEFGGGFGGFGGFGGGGCEGG@FGGGGGGGGGGGGCFGFC88FGD+>FFG+8CEFF7CFGFFGGFGEG?@F9FBFGG?GEEG>4GGFGFF@F8@BFFGE>FEGEGGGGGGFFGGGGFGEGGGGG;FCFC?CFGEF>GGGGFGGFFFFGEEGGFEECEGGGE<CEGGGFGGGGGGGGGGFCEEGGGCGGGFDCG@7DFGGGDE=7CF2DGFFC<GGFFF:@?FGGGGGGEGCGFGFFFFF7GFCGGGFEF?8E@GGGGGGGFGGGGGGGEF7GFGGF?F9GGGGGGGGGGGFGGEDGFCGGGGGGGGFGGGGGGFF7GFFCFGGGGCGGFGGGFDFFGGGGGGGGGGGGGGGGGGGGGGGGGGGGGCCCCC
@BBCR 67612
TGAGGAATATTGGTCAATGGACGAGAGTCTGAACCAGCTAAGTAGCGTGCAGGATGACGGCCCTAGGGGTTGTAAACTGCTTTTATAAGGGAATAAAGTGAGTCTCGTGAGGCTTTTTGCATGTACCTTATGAATAAGGACCGGCTAATTCCGTGCCAGCAGCCGCGGTAATACGGAAGGTCCGGGCGTTATCCGGATTTATTGGGTTTAAAGGGAGCGTAGGCCGGAGATTAAGCGTGTTGTGAAATGTAGACGCTCAACGTCTGCACTGCAGCGCGAACTGGTTTCCTTGAGTACGCACAAAGTGGGCGGAATTCGTGGTGTAGCGGTGAAATGCTTAGATATCACGAAGAACTCCGATTGCGAAGGCAGCTCACTGGAGCGCAACTGACGCTGAAGCTCGAAAGTGCGGGTATCGAACAGGATTAGATACCCT
+
FGEGGCFGGGGGEEFFGGGGGGGGGGGGGCFGGFGGGGCGDDFFGGGGGCGGGF8FFFGGF:FFG,8E+8CFGGGGGF<,9FF<FDEEGGGFG8FF,BFF<FE?AAFFG8CGFFC<F=ECGGGFGGGDG9<FAEAFF?EGA@FFGCGFE9EFGFG>FFGCEFGGE<:FF>FFGGGGGCCC?&GEFFFGGGF7::FC?B:3=EGGGGGFFFCFGGGGD#CCGGEF'>:;9FGECEFG6&>1?GFF:7CCD<<C+::GGGFFGCFAFG7@8DGGGGF;E<EFFACD><,GCE<GGFC+@,8,9DFE::GGGGGEFGCGGDFFGGGEEE>FEGFFCGGGGEFF?;FEC=FDF9E9FB>-CFEFGCGGF9FCFE,FE9DFGGCB8++<EAGGGGGGGGGGFCGFFDGGGGFCCCGGEFFGGFEFGGGGGGGGFCGCB9CC
@BBCR 62416
TGGGGAATATTGCACAATGGGGGAAACCCTGATGCAGCAACGCCGCGTGAGTGAAGAAGTATTTCGGTATGTAAAGCTCTATCAGCAGGGAAGATAATGACGGTACCTGACTAAGAAGCTCCGGCTAAATACGTGCCAGCAGCCGCGGTAATACGTAGGGAGCAAGCGTTATCCGGATTTACTGGGTGTAAAGGGTGCGTAGGTGGCAATGCAAGTCAGATGTGAGAGGCCGGGGCTCAACCCCGGAGCTGCATTTGAAACTGCTCGGCTAGAGTACAGGAGAGGCAGGCGGAATTCCTAGTGTAGCGGTGAAATGCGTAGATATTAGGATGAACACCAGTGGCGAAGGCGGCCTGCTGGACTGTTACTGACACTGAGGCACGAAAGCGTGGGGAGCAAACAGGATTAGATACCCT
+
ECGGGECAFGFGDFDFGGGGFGGGGGGGEGGDFGGGGGGGGGGGGGGGGGGGGGGGGGGEFFFCEFFFGFEGGGGGGGGG9FGGGGGGGGGGGGGGGAF?FDBFBECGGGFGGGGGAFG8CFGDFCEFAFEGG9FFGGG@GGGGG?GGEGG4GGFEF.F>1<FFGFGG9FGC8@>E><CFGG0FGGGG;>FFFFGFEEG7EGGGGG:CFGGFDFDFGGGGGGGGEFGGGGGGGGGGGGGGFGCDDEFFBGFFGGDFDCECFGFFFCFGGFFGGGFGFFFEFDE<GGGGGFAGFGFGGGGGFF+GGEF9FBBCF7DGGGGCGGGGGFC,GE,EEFADFGGGGGGGGGECGE@@,C,F69C,<9FEFEFDF-FDFDFGGFEF@EGFGGGGGGCF?FGGGGGGFFGGGGFDGGGCCCCC
@BBCR 369
TGGGGAATATTGCACAATGGGCGCAAGCCTGATGCAGCGACGCCGCGTGAGGGATGGAGGCCTTCGGGTTGTAAACCTCTTTTGTTTGGGAGCAAGCCTTCGGGTGAGTGTACCTTTCGAATAAGCGCCGGCTAACTACGTGCCAGCAGCCGCGGTAATACGTAGGGCGCAAGCGTTAGCCGGATTTATTGGGCGTAAAGGGCTCGTAGGCGGCTCGTCGCGTCCGATGTGAAAGTCCATCGCTTAACGGTGGATCTGCGCCGGGTATGGGCGGGCTGGAGTGCGGTAGGGGAGACTGGAATTCCCGGTGTAACGGTGGAATGTGTAGATATCGGGAAGAACACCAATGGCGAAGGCAGGTCTCTGGGCCGTTACTGACGCTGAGGAGCGAAAGCGTGGGGAGCGAACAGGATTAGATACCCT
+
GGGGGFGGGGGGGGGGGGGGGGGGGGGGGGGGGGGGGGEGFGGGDGGGEGGGGGGGGGGDCFGGGGGEFGGFG<FFGGGGGGGGGGGGEGGGEGGGGGFGGGGGGGGGGGGDGGGGGGGGGFFFEGGGGGGGGGGGGGCFGFFGEFG/GGGEC8EGGCEFFG9FCEF:FGF8<CFGG<#?CFGDCE?GFFEECCCEGGGGFC5EGCCEGG?GEGECGECEGDGGDFEGEFGFEGG:>7CFGGGGFCF:DC>:?/+>CFDGGFGECFGGGGGFCGF==D>>C7C@FE?GGGGGFFF9GF9GGF7GEECGGGGDGGGGGGFFGGGFGFGGECFFGGGGGGGGFCF99GFEGGCGGGGGGGGEF@@CGGGDF7GFFCGGGGGGGGGGFEBF7GDGGGGGGGFGGGGDGGGFGGGGGGGGGGCCCCC
@BBCR 370
TGGGGGATATTGCACAATGGGGGAAACCCTGATGCAGCGACGCCGCGTGGAGGAAGAAGGCTTTCGGATTGTAAACTCCTTTCGTTAGGGACGTTAATGACGGTACCTAACAAGAAAGCACCGGCTAACTACGTGCCAGCAGCCGCGGTAAAACGTAGGGTGCAAGCGTTGTCCGGAATTACTGGGTGTAAAGGGAGCGCAGGCGGACCGGCAAGTTGGAAGTGAAAACTATGGGCTCAACCCATAAATTGCTTTCAAAACTGTTTTTCTTGAGTAGTGCAGAGGTAGGCGGAATTCCCGGTGTAGCGGTGGAATGCGTAGATATCGGGAGGAACACCAGTGGCGAAGGCGGCCTACTGGGCACCAACTGACGCTGAGGCTCGAAAGTGTGGGTAGCAAACAGGATTAGATACCCT
+
FGGGGGGGGGGGFEGFGGGGGCGE7FGGGGGGDFGGGG:FCG7FGGGGGGGGGG8FG<,?FCDF?+@=@G8?EFGCAE=<,C548=FC,EB?C+:FFFFFGEDGG@EFD<<<>FD><B>=F:8<<CEF:CA?CFCCFFFFFDFF/*<F8D@(F6B<9EF><FG8EE=FF@BF@CCCGEFG::#<AF?GGGGFFGGFGDGFGGCDFEC:FCDGECE?CFFAGF?GFGFDFFDFCFGFG7E@88CDFGG>CGFE::E;GGFGG=B;G1E9DFGFGGGGFDB=GFAFA47GGGGFFF@CF@7GGGGGGGDGGFDCGGGF,GGGGGGF@GEFFCGGGGGGFEDEGGGGGGGGEF<FF@FGGFFF<C@,GGGGGGGDFGGGGGGGGGGGGGGGGGGFF9GDGGGGGGGGGGFGGGFC@CCC
@BBCR 371
TGAGGAATATTGGTCAATGGGCGAGAGCCTGAACCAGCCAAGTAGCGTGCAGGATGACGGCCCTATGGGTTGTAAACTGCTTTTATAAGGGAATAAAGTGAGAGTCGTGACTCTTTTTGCATGTACCTTATGAATAAGGACCGGCTAATTCCGTGCCAGCAGCCGCGGTAATACGGAAGGTCCGGGCGTTATCCGGATTTATTGGGTTTAAAGGGAGCGTAGGCCGGAGATTAAGCGTGTTGTGAAATGTAGACGCTCAACGTCTGCACTGCAGCGCGAACTGGTTTCCTTGAGTACGCACAAAGTGGGCGGAATTCGTGGTGTAGCGGTGAAATGCTTAGATATCACGAAGAACTCCGATTGCGAAGGCAGCTCACTGGAGCGCAACTGACGCTGAAGCTCGAAAGTGCGGGTATCGAACAGGATTAGATACCCT
+
CFFGGGGGEGGGGFGGFFFFGGGGCFDGGGGGGGGGGGGGFFGFGGDGGGGGDFF8EFGC:+CFFFGGFGGFFFCC9EFGGGGGFGFGGGGGGGFF9FF9CFFGFGG@@DGGGGGFGCEGFFDFGGGGDF9C9?EFGGFGGGEGCEECFF;FGGFGFGFFGFGGC>CFGC;F<BFDGFGGEGGGC<EGF@CGGGEE.?=:F9<GGFFGGGFEFB@**:GEE@CCECCEG2,BE>EGDDECFGFGGGFFEF6<CCEGEGD@FEGFFGGEFGGGFDFFFFGF8GDCF@,,=B<GFEFC:AGF9GFBF7:CCDFFFF>7C<CFGGGGGF7CGGGFFGFE@,GGGFGFCCA7GGCGGFCCC,FB@,GGGGGGFDAGGFCGF8GGGF7F9GGGEEGGFFGGFEFCGCGGGGGGGGGFEECDDFGGGGGGGGFFGGGCCCCC
@BBCR 372
TGGGGAATATTGCACAATGGGGGAAACCCTGATGCAGCAACGCCGCGTGAGTGAAGGAGTATTTCGGTATGTAAACTTCTATCAGCAGGGAAGAAAATGACGGTACCTGACTAAGAAGCCCCGGCTAACTACGTGCCAGCAGCCGCGGTAATACGTAGGGGGCAAGCGTTATCCGGATTTACTGGGTGTAAAGGGAGCGTAGACGGCACGGCAAGCCAGATGTGAAAGCCCGGGGCTCAACCCCGGGACTGCATTTGGAACTGCTGAGCTAGAGTGTCGGAGAGGCAAGTGGAATTCCTAGTGTAGCGGTGAAATGCGTAGATATCACGAAGAACTCCGATTGCGAAGGCAGCTCACTGGAGCGCAACTGACGCTGAAGCTCGAAAGTGCGGGTATCGAACAGGATTAGATACCCT
+
FGGGGGDGGGGGGGGGGGGGGGGGGGGGGFGGGGGGGGGGGGGGGGDGGGGFFGGGGFFGGGGGGGGGGGGGGGGGGGGGGGGGGGGGFDGGGGGGGGGGGGGGGGGGGGGGGFEGGGGGFGGEGGGCGGFGEGDGGGGGFGGGGGGCFDGGGGGGGFGGGGGGGFGGFGGGGGD?GFFGGGGGGGGGGGGGGGGGGGGGGGGGGGGFGGGGGEGGDGGGGGGGGGGGGGDGGGGFDGGGGGGGGGGGGGFGGGDFEAGGGGGGGGFGGGFGGGGGF<FGGGGFE,GGGGGFGFGFGGGGGCGGGGGGGGGGGGEGFGGFGGGFGFGGGGGGGGFCEFGDGGGGGGGGFEFGDD9GGGGGGGGGGGGGGGGDGGGGGEF?GGGGGGGGGGGGGGGGGGGGGGGGGGGGGGGCCCCC
@BBCR 373
TGGGGAATATTGCACAATGGGGGAAACCCTGATGCAGCGACGCCGCGTGAAGGAAGAAGTATCTCGGTATGTAAACTTCTATCAGCAGGGAAGAAAATGACGGTACCTGACTAAGAAGCCCCGGCTAACTACGTGCCAGCAGCCGCGGTAATACGTAGGGGGCAAGCGTTATCCGGATTTACTGGGTGTAAAGGGAGCGTAGACGGATGGACAAGTCTGATGTGAAAGGCTGGGGCTCAACCCCGGGACTGCATTGGAAACTGCCCGTCTTGAGTGCCGGAGAGGTAAGCGGAATTCCTAGTGTAGCGGTGAAATGCGTAGATATTAGGAGGAACACCAGTGGCGAAGGCGGCCAACTGGGCTTTTACTGACGCTGAGGCTCGAAAGTGTGGGGAGCAAACAGGATTAGATACCCT
+
GCFFG7FGGGGGGGGGGGEGCFGGGGGGGGGGGGEGGGCGGGDGGGDGGGGGGGDGGGGGGGGCFGGGGGGGGGGFCGGGGGGGGGGGGGGGGGGGGGGGGGGGGEGGFGGGGD8FFFGGGGGAFFGGFGGGG7GGGGGGGGCF@GEECFC@CGGGGGGG7FFFGGBGFGGGGGG?EFGGGGFGGGFG<CGGGGGGGGGGF=ECFEEEGG?@<FF<DFGGGFGGGGGFGCGFGGGCFCGFGGGGGGEFBGGGFFEGGGGDFGGFGEF;AEBFGGEFCGGGGGEGGDGGF8GFEGDGGFFGGGGGGGGGGGGGGGGGFGGFE5,F,GGGGGGGGGGGEGGGGGGGGGGGGCFFFFGGGGGGGGGFECGGGGEGGCECF7GGGGGGGGGGGGGGGGGGGGGGCGGGGFGGGFGCCCCC
@BBCR 74411
TGGGGAATATTGCACAATGGGGGAAACCCTGATGCAGCGACGCCGCGTGAGCGAAGAAGTATTTCGGTATGTGAAGCTCTATCAGCAGGGAAGAAGAATGACGGTACCTGACTAAGAAGCACCGGCTAAATACGTGCCAGCAGCCGCGGTAATACGTATGGTGCAAGTGTTATCCGGATTTACTGGGTGTAAAGGGAGCGCAGGCGGTGCGGCAAGTCTGATGTGAAAGCCCGGGGCTCAACCCCGGTACTGCATTGGAAACTGTCGTACTAGAGTGTCGGAGGGGTAAGTGGAATTCCTAGTGTAGCGGTGAAATGCGTAGATATTAGGAGGAACACCAGTGGCGAAGGCGGCTTACTGGACGATAACTGACGCTGAGACTCGAAAGCGTGGGGAGCAAACAGGATTAGATACCCT
+
GGGGGGGGGGGGGGGGGGGGGG@FGGGFGGGGGGGGGGGGGGGGGGGGGGGGGCEFGGGGGGFGGGGBFGGGGGGGGGGGGGEGGGGGGGGGGGGGGGGGGFGGGGGFCFGGCFGFFFFFGGGGGGFGCGGGGGGGGGGGGCGGGGGGG?GGGD,>38FGGFGGGGGFFCEFFGGGGGGGGFG?FGG=GGGGGGGGGGEGDGGGGGGGGGGCFGGGGFGGGGGGGGFFEFFGCGGGGGGGFGCEDDECGGGFGGFG?FGFCGGGDGFGGGGF<=F>7FGGC?FGGEEAE?GDFF8EGGGDFGEGFCGGGGEEGGGGGGGGGGGGCGGGGGGGGGFGDGGGGGEEFFCGGDGGGGGGGGGGFEFGEGGGGGCEGGGGGCFGGGGFDFCGDGGGGGGGGGFFGGFGGGGGGGGGCCCCC
@BBCR 375
TGAGGAATATTGGTCAATGGACGAGAGTCTGAACCAGCCAAGTAGCGTGCAGGATGACGGCCCTATGGGTTGTAAACTGCTTTTATAGGGGGATAAAGTGTGCCACGTGTGGCATATTGCAGGTACCCTATGAATAAGGACCGGCTAATTCCGTGCCAGCAGCCGCGGTAATACGGAAGGTCCAGGCGTTATCCGGATTTATTGGGTTTAAAGGGAGCGTAGGCCGTTTGGTAAGCGTGTTGTGAAATGTCGGGGCTCAACCTGGGCATTGCAGCGCGAACTGCCAGACTTGAGTGCGCAGGAAGTAGGCGGAATTCGTCGTGTAGCGGTGAAATGCTTAGATATGACGAAGAACTCCGATTGCGAAGGCAGCCTGCTGTAGCGCAACTGACGCTGAAGCTCGAAAGCGTGGGTATCGAACAGGATTAGATACCCT
+
EEFGGGGGFFGGCFGGGGGGGGGGEGGGGGGGGGGGFGGGGGGFGG7CFGDGGGGGGFGGEGGGGFFCCFGGGGGGGGGGGGGGGGGGGFEEDCFGGGGGGGGGGGGG8FGGGGDCGGCGGFGGGGGGDGGGGFGFGGCGFGGDGGGGGA?GGGGGFFFGGGGGGDGGEGGBFGFFG7FCDFGAC@CCC<<#@FGA=CEGFFEFGGCGE:C?<BCFGGFE=48FDC>EGGEFGGGFGFEGGGFGFGGGFF#GGFD>8FFG>CFFGFFGFFGGGGFGGFFF@=>6FAEC,:,GEBDGCF9FFGGFF=CFF8GDFEC77FDGGGGGEF7DGGGGEGFGGGFGGGGF7GGGGFEGFFFB-,GGFGGFGGGGGFGGGFFGFGGCF@+GGGFDGGF7FFGFF@@@@DGGGGGFGGGGGGGGEGGFAGGGFC,FGFFCCCCC
@BBCR 376
TGGGGAATATTGCACAATGGGGGAAACCCTGATGCAGCAACGCCGCGTGAGTGAAGAAGTATTTCGGTATGTAAAGCTCTATCAGCAGGGAAGATAATGACGGTACCTGACTAAGAAGCTCCGGCTAAATACGTGCCAGCAGCCGCGGTAATACGTATGGAGCAAGCGTTATCCGGATTTACTGGGTGTAAAGGGTGCGTAGGTGGCAGTGCAAGTCGGATGTGAAAGGCCGGGGCTCAACCCCGGAGCTGCATTTGAAACTGCTCGGCTAGAGTACAGGAGAGGCAGGCGGAATTCCTAGTGTAGCGGTGAAATGCGTAGATATTAGGAGGAACACCAGTGGCGAAGGCGGCCTGCTGGACTGTTACTGACACTGAGGCACGAAAGCGTGGGGAGCAAACAGGATTAGATACCCT
+
GGGGGGGGFGGGGGGGGGGGGGGGGGGGGGGGGGGGGGGGGGGGGGGGGGGGGGGGGGGGGGGGGG7FFFFEGGGGGGGGGGGGFGGGGGGGGGGGGGGGGGGGGGGGFGGGFFFEFGGGGGGGGGGGFGFGF8GGGGGGEGGGEGFG?G>CGGGGGGGGA<=GGEFCFGGGGG?CDFGGGGGGGGGGGGGFEGG@GGG>DGGGFG6GG<FGGGGGGGEEEGFFGFGGGGFGGGFE8:EFGFCG>F?FGGFGFGGFGGFGG=GF-CGFFGFC=GFF<GGGFGGGF<GGGGGGF8GGFECDGFGGGGDGGGGGGG>GGGGGGGGGFFGGGGGGGGFFFGGGGEGDGGGGGGGFCEFGGGGGGGFGGFGGGGGGGEFGGGGFGGGGGFFGGGGGGGGGGGGGFGGGFF9GFGGCCCCC
@BBCR 377
TGAGGAATATTGGTCAATGGACCAGAGTCTGAACCAGCCAAGTAGCGTGCAGGATGACGGCCCTATGGGTTGTAAACTGCTTTTATAGGGGGATAAAGTGTGCCACGTGTGGCATATTGCAGGTACCCTATGAATAAGGACCGGCTAATTCCGTGCCAGCAGCCGCGGTAATACGGAAGGTCCGGGCGTTATCCGGATTTATTGGGTTTAAAGGGAGCGTAGGCCGTCTTATAAGCGTGTTGTGAAATGTCGGGGCTCAACCTGGGCATTGCAGCGCGAACTGTGAGACTTGAGTGCGCAGGAAGTAGGCGGAATTCGTCGTGTAGCGGTGAAATGCTTAGATATGACGAAGAACTCCGATTGCGAAGGCAGCTCACTGGAGCGCAACTGACGCTGAAGCTCGAAAGTGCGGGTGTCGAACAGGATTAGATACCCT
+
FG9EFFGGGGGFFGGGGGGGGGGGGGGGGCGGGGGGGGGGGGGGGGGGGGGGGGGGGGGGFEGGGGGGGGGGGGGGGGGGGGGGGGGGGGGGGGGGGGGG9EFFGGGGFGFCFGFFGGGGFCFGGDGGGGGGGGGGGGGGGGGGGGGFGGGGDDCGGGDFGGGGG8FGEFGGGFFECFGEGCFGGDGFFFGGGE>>CEGG>FGGGGFEGFFEGGGFEGGGGGGGGGEFGGGGGGGGGGGGGDGGGGGGFG?GGGFFEFFGGGGGGGGF>GGDGFFGDGGGFGGGGC,@9GGGGGF:+GGGGFGGGGGGGGGFGGGEDGGFGGGGGGGGGGGGFGGFFFGGGGGGGGGGGGGGGGGEFCGGGGGGGGGGGGGF@FFAGGGGFF7F9GGGGGGGGGGGGEGCGGGFCFEFGGGFEEDGGGGGGGGGGGGGGFFCC@CC
@BBCR 378
TGGGGAATATTGCACAATGGGGGAAACCCTGATGCAGCGACGCCGCGTGAGCGAAGAAGTATTTCGGTATGTAAAGCTCTATCAGCAGGGAAGAAGAATGACAGTACCTGACTAAGAAGCACCGGCTAAATACGTGCCAGCAGCCGCGGTAATACGTATGGTGCAAGCGTTATCCGGATTTACTGGGTGTAAAGGGAGCGTAGACGGAATGGCAAGTCTGATGTGAAAGGCCGGGGCTCAACCCCGGGACTGCATTGGAAACTGTCAATCTAGAGTACCGGAGGGGTAAGTGGAATTCCCAGTGTAGCGGTGAAATGCGTAGATATTAGGAGGAACACCAGTGGCGAAGGCGGCTTACTGGACGGTAACTGACGTTGAGGCTCGAAAGCGTGGGGAGCAAACAGGATTAGATACCCT
+
GGGGGGGGFGGGGGGGGGGGDFGGGGGGGFGGGGGGCG7FGGGGGGGFEDGGGGCGGGGGFGGGG?EEFFGGGGGGGGGGEFGCFGGGGGGGGGGGGGGFFGGGGGFGGGGGGGGGG<CGGGGGGGGGFGGGGF4>FFCGGF7CFGGGCEGEGGGFFFGGFGGGGGGGGGGGGGGGEFGGCFF>GGGCGFGGDGGGFGGGGGGGGGGGEGGFFFFGEFFGGGGGGGGGFCGGGGGGGGGGFFGDEGGGGGGFGGGGGGGGFGGFDGGFFGGFFFGG?GGGGGGGGGCGGGGGFFGFFCFFGGGGGGGGGGEFGGGGGGGGFGGGGGGGGGGGGDGGGFGGGEGGEGGGGGGGGGGFGGGGGGGGGGGGGGGGGGGGGGGFDGGGGGGGGGGEFGGGGDGGGFGGGGGGGFFGCCCCC
@BBCR 67178
TGAGGAATATTGGTCAATGGACGAGAGTCTGAACCAGCCAAGTAGCGTGCAGGATGACGGCCCTATGGGTTGTAAACTGCTTTTATAAGGGAATAAATTGGGAGTCGTGACTCCTTTTGCATGTACCTTATGAATAAGGACCGGCTAATTCCGTGCCAGCAGCCGCGGTAATACGGAAGGTCCGGGCGTTATCCGGATTTATTGGGTTTAAAGGGAGCGTAGGCCGGAGATTAAGCGTGTTGTGAAATGGAGAGGCTCAACGTATGAACTGCAGCGCAAACTGGTTTTCTTGAGTACGGACAAAGTGGGCGGAATTCGTGGTGTAGCGGTGAAATGCTTAGATATCACGAAGAACTCCGATTGCGAAGGCAGCCCACTGGAGCGCAACTGACGCTGAAGCTCGAAAGTGCGGGTATCGAACAGGATTAGATACCCT
+
GGEFGFFGGGGG<6CFFGEGGEFF7@@@FFFGF@GGGGCF<F,CFFGGGCFGFGCFG9@F@FGGG<F@<FF4BFFGGCDFGGGFEGGGGGGGGGEGG9,,4EB@FEE?+EF?<=<E,,,9C5<5,<<BB<ED<<BEFGFDED:733B,B,6?,7=7D9DD<(B8'38>FE>FCEGG8FE8,@DBCF<FGFECC-=71=?6@::ECF:=6?F:GDFFGD<*EFCB8B5/F@:7CFGF5,B<AGGGF@373,@,3,CGFECE>37,<@,F@EC=B=8B7,B,CFFFA,,,A89D8B,6+,,9,,F8CBDGGFFECFC@+++EDEGEGEEF<9E9DGFEDCGGGGGFC,6<F<<FE8:>GF,CGFF7GCGGGF8D:,,FEEC8++CFFCFGGGGGGFGFF@F8GGGF8FCF@+GGGGF8CAGGF9FFGFAEF8GCC@CC
@BBCR 380
TGGGGAATATTGCACAATGGGGGAAACCCTGATGCAGCGACGCCGCGTGAGCGAAGAAGTATTTCGGTATGTAAAGCTCTATCAGCAGGGAAGAAGAATGACGGTACCTGACTAAGAAGCACCGGCTAAATACGTGCCAGCAGCCGCGGTAATACGTATGGTGCAAGCGTTATCCGGATTTACTGGGTGTAAAGGGAGCGCAGGCGGTGCGGCAAGTCTGATGTGAAAGCCCGGGGCTCAACCCCGGTACTGCATTGGAAACTGTCGTGCTAGAGTGTCGGAGGGGTAAGTGGAATTCCTAGTGTAGCGGTGAAATGCGTAGATATTAGGAGGAACACCAGTGGCGAAGGCGGCTTACTGGACGATAACTGACGCTGAGGCTCGAAAGCGTGGGGAGCAAACAGGATTAGATACCCT
+
GGGGGGGGFGGGGGGGGGGGGGGGGGGGGGGGGGGGGGGGGGGGGGGGGGGGGG7FCGGGCEGGGGGCEFEFFGGFGGGGFGF,<EFFGGGGGGGGGGGFDGGD@FFGGCFFFGGFGGFGFFEGGGGGFFGGGFGGGGG7FGGGGG?GGGC?FGFGGFGGG2@<EBGGGG?GGCFG6CF:<CAFGGGGGGGGGGFGCCDEGGCC>CF:C3EG8CCGFD7C;@EFGFD>AFFCGGFE@77GGGEC:ECD5=FFGD?GGFFGFFGFGGGGGF?<A?G>CF7GF>F:FGFGGGGGGGFGGFF8DGGGGGGGGGFGF@GGDGGGGGGFGGGGGGGGGGGGFDGGGGGGFGGGGGGGGGGGEAFCGGDGFFGGGGGGGGGGGGFEF?GGGGFDGGGGGGGGGGGGGGGGGGGGGGGGCCCCC
@BBCR 381
TGGGGAATATTGCACAATGGGGGAAACCCTGATGCAGCGACGCCGCGTGAGCGAAGAAGTATTTCGGTATGTAAAGCTCTATCAGCAGGGAAGAAGAATGACGGTACCTGACTAAGAAGCACCGGCTAAATACGTGCCAGCAGCCGCGGTAATACGTATGGTGCAAGCGTTATCCGGATTTACTGGGTGTAAAGGGAGCGCAGGCGGTGCGGCAAGTCTGATGTGAAAGCCCGGGGCTCAACCCCGGTACTGCATTGGAAACTGTCGTGCTAGAGTGTCGGAGGGGTAAGTGGAATTCCTAGTGTAGCGGTGAAATGCGTAGATATTAGGAGGAACACCAGTGGCGAAGGCGGCTTACTGGACGATAACTGACGCTGAGGCTCGAAAGCGTGGGGAGCAAACAGGATTAGATACCCT
+
FGD8CBCFFGGGGGGGGGFG8FGGGGGGGGGGGGGGGGGGGGGGGGEGGGGGGGGGGGGGGGGGGC>CFF8FGGGFGGGGGGGGGFG8DG<=:EFEEFEGGFCFGGGFG9FGF<FGGFDFGFGGDECFGGG==CF,>3@DGGFG7@EG>EFGGEF.,,=<>FF=GGG7CFCF>GGG869CA9?C:<C+44<CFGGGGECFGGCEGGGE<8E,:C?CAE;FCGFFFFF:C?GGGGEGGGFGFCGGFGE<C8FCGGFFFFFGGGGGFEGF?5AFFFEEGGEGEFGGFCFFGGGF9EFCGFC?GGGGF7F:GGGGGGGGGFFGGFF,FE,GGFCGGGGGGGGGGGGFCGGGGGFFF9GGGGGGGGCFF<GGGGGGGFGGGGF:@GGGGGGEEGGGGGGGGGGGGGGGGGGGGGFGCC8CC
@BBCR 60755
TGAGGAATATTGGTAAATGGACGCGAGTCTGAACCAGCCAAGTAGCGTGAAGGATGACTGCCCTATGGGTTGTAAACTTCTTTTATATGGGAATAAAGTTGTCCACGTGTGGATTTTTGTATGTACCATATGAATAAGGATCGGCTAACTCCGTGCCAGCAGCCGCGGTAATACGGAGGATCCGAGCGTTATCCGGATTTATTGGGTTTAAAGGGAGCGTAGGCCGGAGATTAAGCGTGTTGTGAAATGTAGACGCTCAACGTATGCACTGCAGCGCGAACTGGTTTCCTTGAGTACGCACGAAGTGGGCGGAATTGGTGGTGTAGCGGTGAAATGCTTAGATCTCACGAAGAACTCCGATTGCGAAGGCAGCTCAATGGAGCGCAACTGACGCTGAAGCTCGAAAGTGCGGGTATCGAACAGGATTAGATACCCT
+
FFGCFGFFE9EEEF,CFGFEFC:C+@+@CFC,@EDFFGGGEF@EFGEFCEFCGG?F8CEF8EECCCDDCFEC=FGF99<?EFGG9<99F9EFE@DFGG9EAEFFGGG<B==:EF<FE<FF9BFGF,EDFGGGGDCFFFFG9=F7>FGG8,C,BADFGGGFGFA=@C+C++3=3>D7BCEE7FGFGGEE?<FECGB?BFE?CF7F<C=FC08C<4C7;:B<:==:7F;?EGGGGCC7EC>C@<<9#@89>0>7E:AECE=FFE6#@C+.F>F6CE9>F=9FFEGDFDF=<<D9D8+=>8+849FFB++F+<EB?,FA+GDEA5+7+@4FC9CFFF9B,?:9DFB,<DCGFAC<=6+B@FFCC@7C@<,C,FE6:,C6,F:GGE:9EC<,,CB8,,<9FCFC:6?,<F:C@+FF@@GF;CC-E@EEF6<<GECCB888
@BBCR 383
TGAGGAATATTGGTCAATGGACGAGAGTCTGAACCAGCCAAGTAGCGTGCAGGATGACGGCCCTATGGGTTGTAAACTGCTTTTATAAGGGAATAAAGTGAGTCTCGTGAGACTTTTTGCATGTACCTTATGCATAAGGACCGGCTAATTCCGTGCCAGCAGCCGCGGTAATACGGAAGGTCCGGGCGTTATCCGGATTTATTGGGTTTAAAGGGAGCGTAGGCCGGAGATTAAGCGTGTTGTGAAATGTAGACGCTCAACGACTGCACTGCAGCGCGAACTGGTTTCCTTGAGTACGCACAAAGTGGGCGGAATTCGTGGTGTAGCGGTGAAATGCTTAGATATCACGAAGAACTCCGATTGCGAAGGCAGCTCACTGGAGCGCAACTGACGCTGAAGCTCGAAAGTGCGGGTATCGAACAGGATTAGATACCCT
+
EGGGGGGGGGGGGGGGGGGGGGGGGGGGGGFGGGGGGFGGGGGGGGGGGGGGFEGGGGEEGGGGGGFGGCFGEGGGGGGGGGGGGFGGFGFGGGGGCFGGGGGGGGGGFFG<FGGGGGDCFGGGGGGGGGG<,BFCFGDFGGGDF?EGG@GGGGFGGGGGGGGGGGGG?GGGDGCFE>FG>FGGGGGGGGGGGGGGCEG3GGC@EGGGEFCCGGGFDDGEGGEFGGEGGGGGGGGCEGGGGFGGFFFFFGFFCGCEE@FGGFFBGFED:?C9ECFGEGGGGEFGGFFF<@GFGGGGEFGGGGF<F+GEGFGFGGF:EGDGGDGGEC=FFBGGCGFFCGGGGGFDFGGEGGGFFGECGGGEF>GDGGGGGGGFFCGGCGGFFF:F9GGGGGGDGFGGGGFDGEFGGGGGGEGGGGEGGGGGGGGGGFGGGGFCCCCC
@BBCR 51981
TGGGGAATATTGCACAATGGGCGCAAGCCTGATGCAGCGACGCCGCGTGCGGGATGGAGGCCTTCGGGTTGTAAACCGCTTTTGATCGGGAGCAAGCCCTTCGGGGCGAGTGTACCCTTCGAATAAGCACCGGCTAACTACGTGCCAGCAGCCGCGGTAATACGTAGGGTGCAAGCGTTATCCGGAATTATTGGGCGTAAAGGGCTCGTAGGCGGTTCGTCGCGTCCGGTGTGAAAGCCCATCGCTTAACGGTGGGTCTGCGCCGGGTACGGGCGGGCTGGAGTGGGTTAGGGGAGACTGGAATTCCCGGTGTAACGGTGGAATGTGTAGATATCGGGAAGAACACCAATTGCGAAGGCAGGTCTCTGGGCCGTCACTGACGCTGAGGAGCGAAAGCGTGGGGAGCGAACAGGATTAGATACCCT
+
G<@8BFED<CFEA6CFGF@EF,@@FCF@@FF<EFGE@,:FGGGGGEEGFEF7:4>:<ECGGFC<9B=>BFDFG?FE@FG@+BEF+BFE:C7CFFFG<DBAFDC+>F+C:<FFGG,F,>DFFG,>FF:DCFG<7:FC:F<CFEF8:7?:1+:<8<89=<=+<238AF>;;CC=8EFFFCGGD<9C:CE>?ECGG:8;?:EDC@C8*8;?:C:CE:88:CEFC><GEE5GEB7C-A=<FGD)@EEFFDCDF>CDCFC61,F@3EGCFEF@57CF7CCFFA28A8F@@,A,+<FFGCEE?A5EC,?BB4+GGDEC:EAEGF<<B<5==DFFEC@+:B,FC<GFE:CC6-<9,@,B:,,66<<@6<CCC,:>DGFC9F<FGGECFCF@CE+ECF:?F>FEEGGGGDF@C@<C;F6CE,<@,<F@@CCCA
@BBCR 385
TGGGGAATATTGCACAATGGGCGAAAGCCTGATGCAGCGACGCCGCGTGAGTGGAGAAGTATTTCGGTATGTAAAGCTCTATCAGCAGGGAAGAAACTGACGGTACCTGACTAAGAAGCCCCGGCTAACTACGTGCCAGCAGCCGCGGTAATACGTAGGGGGCAAGCGTTATCCGGATTTATTGGGTTTAAAGGGTGCGTAGGCGGCGAATTAAGTCAGCGGTGAAAGACCGGGGCTCAACCCTGGAAGTGCCGTTGATACTGATTGGCTAGAATACCCTTGCCGTGGGAGGAGTGAGTGGTGTAGCGGTGAAATGCATAGATATCACTCAGAACACCGATTGCGAAGGCATCTCACGAAGGGGCGATTGACGCTGAGGCACGAAAGCGTGGGGATCGAACAGGATTAGATACCCT
+
GGGGGCGGGGGGGGGGGGGGGGGGGGGGGGFGGGGGGGGGGGGGGGDEGGGGGFGGFGGGGGGGGGGGFGGGGGGEGGGGDFGGGGGGGGGGGGGGGGGGGGGGGGGGGGGGGGEFGGG?GGGGGGEDFFGGGGGFGGGGGGGGGGGGDGGFG@D?GGGGGDGGGDGGFECFGGGFCGGGGGGGGGGGGGGFGFGFECEEGGGGGGGGGGGGGGGGGGFGGGGGGGGGGFGGGGGGGGGGGGGGGGGGGGFGGFGGFGGGGGGFGGGDFEDGG<CEEEB2FGG:EFECFADGGGGGGGFGGGGGGGGGGGGGGGGGFGGGGGGGGGGGFCFADEFB6<GGFDGGGGGDGGGGGGGGGGGGGGGGGGGGGGGGGGGGGGGFGGGGGEGGGGGGGF<<GGGGGGGGFGGGGFGCCCCC
@BBCR 61447
TGGGGGATATTGCACAATGGGGGAAACCCTGATGCAGCGACGCCGCGTGAGGGAAGACGGTCCTCTGGATTGTAAACCTCTGTCTTCGGGGACGAAACGAGACGGTACCCGAGGAGGAAGCCACGGCTAACTACGTGCCAGCAGCCGCGGTAATACGTAGGTGGCAAGCGTTGTCCGGATTTACTGGGGGTAAAGGGAGCGTAGGCGGGCAGGCAAGTCAGGCGTGAAATATATCGGCTCGACCGGTAACGGCGCTTGAAACCGCAGGTCTTGAGTGAAGTAGAGGTTGGCGGACTGCCTAGTGTAGCGGTGAAATGCGTAGATATTAGGAGGAACACCAGTGGCGAAGGCGGCCACCTGGGCTTTTACTGACGCTGCGGCTCGAAAGTGTGGGGAGCAAACAGGATTAGATACCCT
+
<CC8B7C7FDGF9AFF8,6CFECCEGDAF<FF@,@CFCFGEGGEGC=FEEEF,,C@FF:FB?C,A<FEEGGF?E,5,:9FE,BFGGGG@7>>EEFCFCDFDE77383>CFC+CE7B7<DF7FEEGFGC::>9>,>33DFC:C,=,<<FCG8<<FFFG<B=F?FF,*?+<F*/:;9:*84#4C7C(FC838FCFC<E83C,:?E>E+18</,<;;B;FC=7F>CGC@AFC;:>1#B3(E887@>DDCC5CFCD/BEFC>#3:>8<CGDDDAF8F<:A?9CGCBE6?++C=>:DF:+A,FGFCF9GEDFCA,FFC?B7EFGGFE@<<?E=FFGFGFGCEFFEGF@BCE@:@6+9@996,,66,FF<GGFFFB-FCGFC@+@@E@BEC6E@F7@FDEC,C,9FEFFGGGDFFGFCCCC<C
@BBCR 387
TGAGGAATATTGGTCAATGGGCGAGAGCCTGAACCAGCCAAGTAGCGTGCAGGATGACGGCCCTATGGGTTGTAAACTGCTTTTATAAGGGAATAAAGTGAGTCTCGTGAGACTTTTTGCATGTACCTTATGAATAAGGACCGGCTAATTCCGTGCCAGCAGCCGCGGTAATACGGAAGGTCCGGGCGTTATCCGGATTTATTGGGTTTAAAGGGAGCGTAGTCCGGAGATTAAGCGTGTTGTGAAATGTAGACGCTCAACGTCTGCACTGCAGCGCGAACTGGTTTCCTTGAGTACGCACAAAGTGGGCGGAATTCGTGGTGTAGCGGTGAAATGCTTAGATATCACGAAGAACTCCGATTGCGAAGGCAGCTCACTGGATCGCAACTGACGCAGAAGCTCGAAAGTGCGGGTATCGAACAGGATTAGATACCCT
+
AGFGGFEGGFGGGGGGGGGFCFGGGGGGGGGGGGGGGGGGGGGGFFCF:@FFGGGGGGGGDEGGFF9EEGG:FGGGEEFGGFGGGFGEEEFGGGGGGGGFFGDGGFG@EGEGGGGAFD7FGGGGGG9EFGGGGGAFA<,,,BFGGGGCD,>?BFGDFGGFGGGGGCCGF>@F1:FBC:F>1=CCECC5<CEGGGGCCGFGFGEGF@C:FFGE+=<4C:EFC=#4>GGCE@FEGGCFDGE>FFC9GGFFGGGGF>FF:><D:ED>FF7F@?CCC:EG>DCCDDGGG83CDFDCFC:?@GFGFDEEGGGF@8GFCGGGFFF=<FGF@GGGGGEE9GFGFE9GGFGGGGGGGGGFEB+6-C,CGGECGGGGGGEGFGEGGGGGGGFEFGGGEGGGGFFDFCDGGGGGGGGFF7GFFC,CGGGECGGGGGGGGCFCCCCC
@BBCR 388
TGAGGAATATTGGTCAATGGGCGAGAGCCTGAACCAGCCAAGTAGCGTGCAGGATGACGGCCCTATGGGTTGTAAACTGCTTTTATAAGGGAATAAAGTGAGTCTCGTGAGACTTTTTGCATGTACCTTATGAATAAGGACCGGCTAATTCCGTGCCAGCAGCCGCGGTAATACGGAAGGTCCGGGCGTTATCCGGATTTATTGGGTTTAAAGGGAGCGTAGGCCGGAGATTAAGCGTGTTGTGAAATGTAGACGCTCAACGTCTGCACTGCAGCGCGAACTGGTTTCCTTGAGTACGCACAAAGTGGGCGGAATTCGTGGTGTAGCGGTGAAATGCTTAGATATCACGAAGAACTCCGATTGCGAAGGCAGCTCACTGGATCGCAACTGACGCAGAAGCTCGAAAGTGCGGGTATCGAACAGGATTAGATACCCT
+
GFGGGGGGGGGGGFGFGGGGGGGGGGGGGGGGGGGGGGGGGGGGGGGGGGGGGGGGGGGGGGGGGGFGGGGGGGGGGGGGGGGGGGGGGGGGGGGGGGGGGGGGGGGGGGGGGGGGGGGGGGGGGGGGGGGGGGGGGGGGGGDGGGGGGGFGG?GGGGGG2FGGGGGGE@FDFGFDFFGGGGGGGGGGGGGGGGGGFGDFFGGGGGGGGFGGGGGGDCGGGGGGGGGDGGGGGFFGGGGGGGGGGGGGGGGFCGGGGFGGGEF<FFFGFGGGGGGGGGGGGGGGFGGCGFGGGGGF:FEFGGFFGEGGGFGFFFDGGGFGGGGGGGGGGGGGGGGGGGGGGGGGGFFGGGFEGFDGGGF@CFGEGGGGGGGF9GGGGGGGGGGGGGGGGGGGGGGGGDGGFDGGGGGGGGGGGGGGGGGGGGGFFCGGGGGCCBCC
@BBCR 389
TGAGGAATATTGGTCAATGTACGAGAGTCTGAACCAGCCAAGTAGCGTGCAGGATGACGGCCCTATGGGTTGTAAGCTGCTTTTATAAGGGAATAAAGTGAGTCTCGTGAGACTTTTTGCATGTACCTTATGAATAAGGACAGGCTAATTCCGTGCCAGCAGCCGCGGTAATACGGAAGGTCCGGGCGTTATCCGGATTTATTGGGTTTAAAGGGAGCGTAGGCCGGAGATTAAGCGTGTTGTGACATGTAGACGCTCAACGTCTGCACTGCAGCGCGAACTGGTTTCCGTGAGTACGCACAAAGTGGGCGGAATTCGTGGTGTAGCGGTGAAATGCTTAGATATCACGAAGAACTCCGATTGCGAAGGCAGCACACTGGAGCGCAACTGACGCTGAAGCTCGACAGTGCGGGTATCGAACAGGATTAGATACCCT
+
,CEFDFFC,CFFF,E@CDF,C9FGGGDFGGFFGG8CF8FFFGGGGG>FGGF,@@8BEC,+@FCFDCF8FEGGFEG,EDFFGF9CDCFEAC8EGFGFFGFAF9:EFEGFD84?,,5CF97AGGGG9<FCAFG,<<EDG<<F,4DCCFC,,47AFFC:B>F0A1A8E::FCFGGFFFEGGE>-FGEC>@9<F7,8C>5B<FCBC;CFFF,<CFBEGGC<CAC:==CG@BCFBFCC20+GGED;>7<=#D9;GGF@CB>>:>C<6C<=,FCFGCCEC>+E9GFFFFCDE@B,=FD?:GFFE@5,,?8C+@7CGGFFE@=:?4,AEFFB@,FFFF<,?EB,F?CGGGGCFFCC?9FC:EGDGGCEEF7DGGFF9C,9,FGFFCEF:7,,C,B,F;EFEFGFB7GDC<@,F:EGFFFGGGGGGGFGGFCEFFC<C,@C8C<
@BBCR 390
TAGGGAATCTTCCACAATGGACGCAAGTCTGATGGAGCAACGCCGCGTGAGTGAAGAAGGTCTTCGGATCGTAAAACTCTGTTGTTAGAGAAGAACACGAGTGAGAGTAACTGTTCATTCGATGCCGGTATCTAACCAGCAAGTCACGGCTAACTACGTGCCAGCAGCAGCGGTAATACGTAGGTGGCAAGCGTTGTCCGGATTTATTGGGCGTAAAGGGAACGCAGGCGGTCGTTTAAGTCTTCTGTGAAAGCCTTCGGCTTAACCGGAGTCGTGCATTGGAAACTGGAAGATGTGCGTGCAGAAGAGGAGAGTGGAACTCCATGTGTAGCGGTGAAATGCGTAGATATATGGAAGAACACCAGTGGCGAAAGCGGCTCTCTGGTCTGTAACTGACGCTGAGGTTCGAAAGCGTGGGTAGCAAACAGGATTAGATACCCT
+
@CCFGEC,EEFEFGGFGGCFFEFGGG7FFGGA<CEGFFFDGCGGDGC@77BF<AFDFA,CFCFGGGGGGGCGCGGGGFFCECEDFGFFFGFCEFFGGGGGC:+C,BFFGCGD<E5CFA<<,<E,+:=+@FFFGGGACEF8<B8BFGF+B+3CFGG9,3@8@CFDFFEF,3@:F<:*DF9CFDC728F7>FC#CFDEFF11CCCC2A<@=C75:AF=CFCE9=5:5BEE=FC5>+FGGGFF:@F#&D@7FF8D6GCFF7CF:F>GGDGGGEF@+GGGFGGGGGGGFDCE==8,5++@++F;;DGECFCCFF<?DDDF98E8GFCF@GF7FC@,GGGGGGEGGFGGFDGFFGGFGGFEBB:,GFCGGF>GGGF@GFCFFEDFC6,F8AGGGGECF;EFCC88GDGCGFGEDF:GEEDGFFFFGGGCGDGGGFF<FGEFBCCC<
@BBCR 391
TGAGGAATATTGGTCAATGGACGAGAGTCTGAACCAGCCAAGTAGCGTGCAGGATGACGGCCCTATGGGTTGTAAACTGCTTTTATAAGGGAATAAAGTGAGTCTCGTGAGACTTTTTGCATGTACCTTATGAATAAGGACCGGCTAATTCCGTGCCAGCAGCCGCGGTAATACGGAAGGTCCGGGCGTTATCCGGATTTATTGGGTTTAAAGGGAGCGTAGGCCGGAGATTAAGCGTGTTGTGAAATGTAGACGCTCAACGTCTGCACTGCAGCGCGAACTGGTTTCCTTGAGTACGCACAAAGTGGGCGGAATTCGTGGTGTAGCGGTGAAATGCTTAGATATCACGAAGAACTCCGATTGCGAAGGCAGCTCACTGGAGCGCAACTGACGCTGAAGCTCGAAAGTGCGGGTATCGAACAGGATTAGATACCCT
+
GGGFGGGG<FGGGFGGGGGGGGGGGGDFGGGGGGGGGGCFGGGGGGGGGGGGGGGGGGGGGGGDGGGGEFGGGGGGGGGGGGGGEFGGGGGGGGGGGGFGGGFFGG?DFFGFFGGFFG>CFGGFG<AFFFFFGCEGGGG?>@7FCCFFGGGGGGFDFDFFGFGGGGGGGGFFEEFEGGECFGFDGGGGFF<CFGGE?GCFFGEGDF<@C7FEGCGCDEGGGGGGFGGGGGGGGGGG:,GGGGGG4GGFCCCGGGGEF8FFFFFGFGGGGGGGGGGGFGGGGFGGGGGGGGGGGGGF7E8EFFGGGGGF@EA9GGFCDGGGGGGGGGFFFCFGEGGGDFGGCFE8GGGFGGGGEFC7CCFCCGGFGGGGGGGGGGDGGGGGGGGGGGGGGGGGGGGGGGGGGDGGGGGGGGGGGGGGEGGGGGGGGFFFGFFCCCCC
@BBCR 392
TAGGGAATCTTCCACAATGGACGCAAGTCTGATGGAGCAACGCCGCGTGAGTGAAGAAGGTCTTCGGATCGTAAAACTCTGTTGTTAGAGAAGAACACGAGTGAGAGTAACTGTTCATTCGATGACGGTATCTAACCAGCAAGTCACGGCTAACTACGTGCCAGCAGCCGCGGTAATACGTAGGTGGCAAGCGTTGTCCGGATTTATTGGGCGTAAAGGGAACGCAGGCGGTCTTTTAAGTCTGATGTGAAAGCCTTCGGCTTAACCGGAGTAGTGCATTGGAAACTGGAAGACTTGAGTGCAGAAGAGGAGAGTGGAACCCCATGTGTAGCGGTGAAATGCGTAGATATATGGAAGAACACCAGTGGCGAAAGCGGCTCTCTGGTCTGTAACTGACGCTGAGGTTCGAAAGCGTGGGTAGCAAACAGGATTAGATACCCT
+
AFGGGGGGGGGGGGGGGCGGDFGGEGGGGGGGGGFGGGGFGGGGGGGCGDGGGGGGGGCGGGGGGFDCFCFF<FDFGGGGGGG9FGGGGGGDGGGDGGGGGGGGGGGGGGGFFGGGGG9<??EFFGD:CGDFGE,CFFFFF<BDFDCFDBC<DEGFGE9CFG.,@FFGCGEDC@FD@GGGGGGGGFGC<CCCFGGC@FFGCEGGGGGGEGFGFB8FFGC52:CC<EFCEFCCEECGG9FGFCGEBCCF>@/CFFF<D3GEDECGGGFDC<@CGFFGCGGC@DFFF,DGGFE5,9DFF@B,A49GFDF:E@FF<C,F<:>?+=DGDGGF@@@7AEE?E7DDF7EECFGGGECAFFGFFGGGF<FFGGEF:GGGEEGFEBECGGGGGF99FEFC,,GGGGGGGFCF8DCFCEGGGGFGGGGFGGGF@GGGGGGGGGDGCCCCC
@BBCR 393
TGAGGAATATTGGTCAATGGACGAGAGTCTGAACCAGCCAAGTAGCGTGCAGGATGACGGCCCTATGGGTTGTAAGCTGCTTTTATAAGGGAATAAAGTGAGTCTCGTGAGACTTTTTGCATGTACCTTATGAATAAGGACCGGCTAATTCCGTGCCAGCAGCCGCGGTAATACGGAAGGTCCGGGCGTTATCCGGATTTATTGGGTTTAAAGGGAGCGTAGGCCGGAGATTAAGCGTGTTGTGAAATGTAGACGCTCAACGTCTGCACTGCAGCGCGAACTGGTTTCCTTGAGTACGCACAAAGTGGGCGGAATTCGTGGTGTAGCGGTGAAATGCTTAGATATCACGAAGAACTCCGATTGCGAAGGCAGCTCACTGGAGCGCAACTGACGCTGAAGCTCGAAAGTGCGGGTATCGAACAGGATTAGATACCCT
+
FGGGGEFGGGGGGGGGGGGGGGGGGGGGGGGGGGGGGGGGGGGGGGGGGGGGGGGGGGGGGGGGGGGCFFGGGGGGGGGGGGGGFGEF<FFGGFGGGGGGGGGGGGGGGGGGGFGGGGGG<DGGGGGGGDGGGFGGGG3GGGGCFGGGGGGGFGGGGGGGGGGGGGGGGGGGGFFGGDEGGGGGGDGFCFBFGGGGCFGGCGGGGGCGGCFFGGGCCD?CEF<CDEGGGFFEDFGFGGGGGGGGFGGGGGGGGGGF?GGGGGFFFFGEFFGGGGGGCDGGGGGGGCF<@GGGGGGGGECGFFE8GGGEGGFFGFDGCGFEGGGGGEGGGGGGFGGGGGGGGFGGGGGGGGGGFFF-:?GGGGE@GFGGGGGFEFDFCFGGGC7GDGGGGGGGFFGGGGEEFEGGGGGGGEGGGGGGGGGGFGGGGEGGGGGCCCCC
@BBCR 394
TGAGGAATATTGGTCAATGGGCGAGAGCCTGAACCAGCCAAGTAGCGTGCAGGATGACGGCCCTATGGGTTGTAAACTGCTTTTATAAGGGAATAAAGTGAGCCACGTGTGGCTTTTTGCATGTACCTTATGAATAAGGACCGGCTAATTCCGTGCCAGCAGCCGCGGTAATACGGAAGGTCCGGGCGTTATCCGGATTTATTGGGTTTAAAGGGAGCGTAGGCCGGAGATTAAGCGTGTTGTGAAATGTAGACGCTCAACGTCTGAACTGCAGCGCGAACTGGTTTCCTTGAGTACGCACAAAGTGGGCGGAAGTCGTGGTGTAGCGGTGAAATGCTTAGATATCACGAAGAACTCCGATTGCGAAGGCAGCTCACTGGAGCGCAACTGACGCTGAAGCTCGAAAGTGCGGGTATCGAACAGGATTAGATACCCT
+
GGGGGGGGGFGGGGGGG<EEGFGEGGGFGGFFGGGGGCGCGGEFGGGEFGGGF:AGEGGGGGGGDFDEGFGGGGGGGGFF<F<FAFDFGD8B,BCEF9FGCGFGGGGGGGGGGF8FCGGGGCGGGGGGFGGFFFFGGGFGGG=GGCFGG@GGGFDF@DF<9CCGGGGA@@CCCC:F*>EC@7DFGGDEF@F3EGGGGGE>FCGGFGGGFEGFFGFFGEGGEC2<EEF>EFFF:9C<C9>CGGGGFEEEG+7GEGGGGGGFFFFFG@%>DF@EGCGF>FCFD5<DF8F8GFFAGDGFEFEC77?,C=7FGGFECB+EGFGGGFGGECFF,FFE9FAGFFFGGFE8E@=7FFEGFEGCGGCDGFB,FEC@8GFA<GFFFGGGGEFGGGFGGGGGGFCFF@:FDFGEAFCFF@GFEFF@GFGGGEGGGGGFGFFCCCCC
@BBCR 395
TGAGGAATATTGGTCAATGGACGAGAGTCTGAACCAGCCAAGTAGCGTGCAGGATGACGGCCCTATGGGTTGTAAACTGCTTTTATAAGGGAATAAAGTGGGAGTCGTGACTCCTTTTGCATGTACCTTATGAATAAGGACCGGCTAATTCCGTGCCAGCAGCCGCGGTAATACGGAAGGTCCGGGCGTTATCCGGATTTATTGGGTTTAAAGGGAGCGTAGGCCGGAGATTAAGCGTGTTGTGAAATGTAGATGCTCAACATCTGAACTGCAGCGCGAACTGGTTTCCTTGAGTACGCATAAAGTGGGCGGAATTCGTGGTGTAGCGGTGAAATGCTTAGATATCACGAAGAACTCCGATTGCGAAGGCAGCTCACTGGGGCGAAACTGACGCTGAAGCTCGAAAGCGCGGGTATCGAACAGGATTAGATACCCT
+
GFGGGGGGGGGGGGGGGGGGGGGGEGGGGGGGGGGGGGGG@FGGGGGGGGGGGGGGGGGDGGGGGGGGGGGGGGGGGGGGGGGGGGGGGGGFFFGGGGGGGGGGGGGGDGGFGGGGGGGGGGGGGGGGGGGGBFGGFFGGGGGGGGGGGGGGDGFGGFGGD@FFEGGGGFFFFGGG>FGGGGGGGGGGGGGGGFEE=<GGCCFGGFFGGCFGFCE@GECEEFCGGGDCE9@GGFGGEGGGGGGGGGGGGCFFGFFF@@FGCGFFFGFFFGGFGFFGGFGFFGGGF8FDFFGGFGCFEF=F;GGGF@GGGGGEDFCGGGEGGGGGGGGGGGGGFDAFACGGGGGGGFGGGGGGGFGBECGGGGGGGGGGGGGGGGFGGGGGGF@E,GGGGGGGGGGGGGGGGGGGGGFDG@GGFAGGGGGGGGGGGGGGGFGCCCCC
@BBCR 396
TAGGGAATCTTCCACAATGGACGCAAGTCTGATGGAGCAACGCCGCGTGAGTGAAGAAGGTCTTCGGATCGTAAAACTCTGTTGTTAGAGAAGAACACGAGTGAGAGTAACTGTTCATTCGATGACGGTATCTAACCAGCAAGTCACGGCTAACTACGTGCCAGCAGCCGCGGTAATACGTAGGTAGCAAGCGTTGTCCGGATTTATTGGGCGTAAAGGGAACGCAGGCGGTCTTTTAAGTCTGATGTGAAAGCCTTCGGCTTAACCGGAGTAGTGCATTGGAAACTGGAAGACTGGAGTGCAGAAGAGGAGAGTGGAACTCCAGGTGTAGCGGTGAAATGCGTAGATATATGGAAGAACATCGGTGGCGAAGGCGGCCGTCTGGTCTGTTGCTGACACTGAAGCACGAAAGCGTGGGGAGCAAATAGGATTAGATACCCT
+
GGGGGGGGGGGGGGGFGGGGGGGGGGDGGFGGGGGGGGGGGGGGGGGGDGGGF<FFG8FCGGGGGFG@FGGGGGFGGGGGGGCFGGEFFFEFEFGGGG7>:FFFFFCFGGGGGGGGFGGGGFGAFGDGGGFGGGGGGGGGGCFGGGGGDGGFFGGCFGGCGGGFD67FGG3GGGGG>F?GGCFGG>@C;7BF>CEEEFGDGEEFGFFGGGG;E;EECCA?@DECEGGDGFGGEEGGG>AE<FGE7CCE=C@C@+=FG?C@,CEGFCCGGDD:GGFB<BFCF;FFC<,FF=EE?EB,FEEGFAFFECEECADGDF9FFGF<=8FB,GGGF@EGFFEEAGCCGGGGGFGCGGGGGGGGGGEFF7GGGGGGGFCBC@7CEF@FC,<<@,C,FDECGGGF9FFECGGCFEEGGGGGDGGGGGDEGFGGFDFFFFAC<DDC8,8CA
@BBCR 397
TGAGGAATATTGGTCAATGGGCGAGAGCCTGAACCAGCCAAGTAGCGTGCAGGATGACGGCCCTATGGGTTGTAAACTGCTTTTATAGGGGAATAAAGTGAGCCACGTGTGGTTTTTTGCATGTACCCTATGAATAAGGACCGGCTAATTCCGTGCCAGCAGCCGCGGTAATACGGAAGGTCCGGGCGTTATCCGGATTTATTGGGTTTAAAGGGAGCGTAGGCCGGAGATTAAGCGTGTTGTGAAATGTAGATGCTCAACATCTGAACTGCAGCGCGAACTGGTTTCCTTGAGTACGCATAAAGTGGGCGGAATTCGTGGTGTAGCGGTGAAATGCTTAGATATCACGAAGAACTCCGATTGCGAAGGCAGCCGTCCGGAGCGTTACTGACGCTGAGGCTCGAAGGTGCGGGTATCAAACAGGATTAGATACCCT
+
FGGGGGGGGGGGGGGGGGGGGGGGGGGGGGGGGGGGGGGGGGGGFGGGGGFFGC<DEGGGFGGGGGGDGGGGGGGGGGGGGFGGG9CFGGGGGGGFGGCFGDGGGGGGGGGG4DFGGGGGGGGGGGGGGGGFGGAFGGFE?F@F>GGGGGGGG>FGGGGGGGGGGGG?GGGFCFGDCGGG?GFGGGGGGFGGGGGFEFD>FGGGGGGGFFCGGGGGGGGGGGGGGGFEGGGEGGGGGGGGGGFFGGGGGGGGGGGGEFFGCFFFGFGFFGGGGGFDGGGF@<DGGGFBFGGGGGGGGGGFGFGCGGGGGFGGGGGGGGGFGGGGGGGGGGGGFGGGGGFCFEF8GGGGGGGGGFDDEGGGGGGGGGGGGGGGGECB7GGGGECEFEGFGGGGFFGGGGGFGGGGGGGGGGGGGGGGGGGGGGGGCGGDF8GCCCCC
@BBCR 60267
TGAGGAATATTGGTCAATGGGCGGAAGCCTGAACCAGCCATGCCGCGTGAAGGACTAAGGCCCTATGGGTCGTAAACTTCTTTAGACGCAGAGCAATAAGGGCCTCGTGCGGTCCGGTGAGAGTATGCGTAGAATAAGCATCGGCTAACTCCGTGCCAGCAGCCGCGGTAATACGGGGGATGCGAGGTGTATCCGGATTTATTGGGTTTAAAGGGTGCGTAGGCGGCGAATTAAGTCAGCGGTGAAAGCCCGGGGCTCAACCCTGGAAGTGCCGGTGATACTGAGTGGCTAGAATCCCCTTGACGTGGGAGGAATGAGTGGTGTAGCGGTGAAATGCATAGATATTACTAAGAACACCGATTGCGAAGGCATTTCACGAAGGGGCGACTGACGCTGAGGCACGAAAGCGTGGGGATCGAACAGGATTAGATACCCT
+
@<FFG8FFFGGGGGGGGGA<CFF+@FGF@<FGGFGGGGG,,CFGFGG@F@<@DEC8,<<CFCF,,CED8<,@:,CFGGCFGGGCF<E7C+@@F?FFF9DGG?CFGGGCF+6>F:>:++8=B=8B<,,@BFE@+,,,83@,,3<B<<@,@;,DE**::,:>DB<F*B7FC7C9,?*=8CE03'-8+2##&A@C8:8C/;GCC:<FECFE><CFCCC8=,?=1CA:<C4@C'?;?FC5>4C:FD)G><22#C7GGGCD8CGGGEEBCF3=7C<CB:4>FCFF@D3,4:DE,C,C4+6++=:+?A+>B4+FFFDE@,8GFB<DGFFB7DGGGGGFEE?DF9FFGFAFC,?,<,GGEEFEGGGCGGGGFCC,<,,,,E,DD@E<@6,F:,C,FFF@E<FGFGGFEGGGGGGGDDGGGGGGGGGFGEFGGFFGGGA@CCC<
@BBCR 399
TGAGGAATATTGGTCAATGGGCGGAAGCCTGAACCAGCCATGCCGCGTGAAGGACTAAGGCCCTATGGGTCGTAAACTTCTTTAGACGCAGAGCAATAAGGGCCTCGTGAGGTCCGATGAGAGTATGCGTAGAATAAGCATCGGCTAACTCCGTGCCAGCAGCCGCGGTAATACGGGGGATGCGAGCGTTATCCGGATTTATTGGGTTTAAAGGGTGCGTAGGCGGCGAATTAAGTCAGCGGTGAAAGACCGGGGCTCAACCCTGGAAGTGCCGTTGATACTGATTGGCTAGAATACCCTTGCCGTGGGAGGAATGAGTGGTGTAGCGGTGAAATGCATAGATATCACTCAGAACACCGATTGCGAAGGCATCTCACGAAGGGGCGATTGACGCTGAGGCACGAAAGTGCGGGTATCGAACAGGATTAGATACCCT
+
FGGFGFGGFGGGGFGGGGGGGGGGGGGGGGGGGGGGGGGGGGGGGGGGGGGGCGGFFGGFGGGGGGFCGGGGGGGFGGGGGGGGGGGGGGGGGGGGGGGGDGGGGGGGFGGGGGGCEFFGDFGGGGDFGGGDGGFGGGGGFGGDFGGGGGGGGFGGGGGGGGGGGGGGGDCGGFFFFFGGDFGGCGDGEG>FGEGEEGGGGGGGGGFEGGGGGGGGDEFCEGGGGDDGFGGGFGGGGGEFGCCDGFGGEFFGGGGGDFFFFGGFFGFFGGGGGGFCFDGGCGGFGFGGFFGED@GGFB8+@F+>88GGGGGEFF,DFFDGGGGGGF>GGGGGGGGGGGGGGFGGGGGFE9GGGFEF:EFB@CGGGGGGGFGF@F7GGGGGGGFGFGGEGGGGGGGGGFFFGGGGGGEGGDGGGGGGGGGGFGGGGGGFF8F@CCCC
@BBCR 400
TAGGGGATCTTCCACAATGGACGCAAGTCTGATGGAGCAACGCCGCGTGAGTGAAGAAGGTCTTCGGATCGTAAAACTCTGTTGTTAGAGAAGAACACGAGTGAGAGTAACTGTTCATTCGATGACGGTATCTAACCAGCAAGTCACGGCTAACTACGTGCTAGCAGCCGCGGTAATACGTAGGTGGCAAGCGTTGTCCGGATTTATTGGGCGTAAAGGGAACGCAGGCGGTCTTTTAAGTCTGATGTGAAAGCCTTCGGCTTAACCGGAGTAGTGCATTGGAAACTGGAAGACTTGAGTGCAGAAGAGGAGAGTGGAACTCCATGTGTAGCGGTGAAATGCGTAGATATATGGAAGAACACCAGTGGCGAAAGCGGCTCTCTGGTCTGTAACTGACGCTGAGGTTCGAAAGCGTGGGTAGCAAACAGGATTAGATACCCT
+
GGGGGGGGGGGGGGGGGGGGGGGGFGDAFFGGFGFGGGFGGGGGGGGFGCFGGGGFGGGDGGGGGFCCFECFGGGGGGGGGGGFGGFFGFGGFFGGGGGGGGGGGGCDFGGGGFFGGGGGGGGGGFGDGGGGGGGGGGGGGGFGGFGGCEGGGG@GGGGCCEFAFGGGGCFEGGGGGGGFCFFGFGFGEFGGEGCEGGCGD::FF;BFFCFFEG@CGGGE;@C>CEGDEFE:GCCEFDA7<FFD;CGGFFFAC@<F=FGDCFE>FFFGGFACDFFBCGGGGGGFCDGGGGGFEE?GFDF9E,GGFFGFFF9FFF9FE=E,GF9GGGGGEGGGGGFGGGGEGFGFFGGGGCGGGGGGGCFGF9EGGGGEGGGFDGGGGEGGGGGFC,9GGFFGGGGF@GGGGGGF<C7FGGGGGGGGGGGGGGGGGFGGGGGGGGGGCCCCC
@BBCR 401
TGGGGAATATTGGGCAATGGGCGCAAGCCTGACCCAGCAACGCCGCGTGAAGGAAGAAGGCTTTCGGGTTGTAAACTTCTTTTGTCAGGGACGAGTAGAAGACGGTACCTGACGAATAAGCCACGGCTAACTACGTGCCAGCAGCCGCGGTAATACGTAGGTGGCAAGCGTTGTCCGGATTTACTGGGTGTAAAGGGCGTGTAGCCGGGAGGGCAAGTCAGATGTGAAATCCACGGGCTTAACTCGTGAACTGCATTTGAAACTGTTCTTCTTGAGTATCGGAGAGGCAATCGGAATTCCTAGTGTAGCGGTGAAATGCGTAGATATTAGGAGGAACACCAGTGGCGAAGGCGGATTGCTGGACGATAACTGACGGTGAGGCGCGAAAGTGTGGGGAGCAAACAGGATTAGATACCCT
+
FGGGGGGGGGGGGGGGGGGGGGGGGGGGGGGGGGGGGGGGGGGGGGDFFFGGGGGFGGGGGGGGGGGCGGGGGGGGGGGGGGGGGGGGGGGGGDGGGGGGGFFGGGFG<FFDGGF:FFGGGGGGGCGGFGGGFGDGDGGGGGGGGGGFFCGGGGGGG:>FD<GGGGGFFGGGGGGGGGGCCFFCFGGGGGGGFFGCEEGGGGFFGGGGGGGFGGGGGGGGGGFFFCGGF?EEGFGGGGGGGDFGGGGGFGFGGGGCGGFFFFF?F,FFFFGGGGFFAGGGGGFGGGEAGC7?GGGGEGGFEGGGGGGGGGF<GGGDEF7ADGGGGGGGGGGCGGGGGGGGGGGGGDGGGGGGGGFCGGGGGGGGGGGGFGGGGGGGGGGGGGGDGGGGGGGGGGGGGGGGGGGGGGGGGGGGGCCCCC
@BBCR 402
TGGGGAATATTGCACAATGGGGGAAACCCTGATGCAGCGACGCCGCATGAAGGAAGAAGTATCTCGGTATGTAAACTTCTATCAGCAGGGAAGATAGTGACGGTACCTGACTAAGAAGCCCCGGCTAACTACGTGCCAGCAGCCGCGGTAATACGTAGGTGGCAAACGTTGTCCGGAGTTATTGGGCGTAAAGGGAACGCAGGCGGTCTTTTAAGTCTGATGTGAAAGCCTTCGGCTTAACCGGAGTAGTGCATTGGAAACTGGAAGACTTGAGTGCAGAAGAGGAGAGTGGAACTCCATGTGTAGCGGTGAAATGCGTAGATATATGGAAGAACACCAGTGGCGAAAGCGGCTGTCTGGTCTGTAACTGACGCTGAGGTTCGAAAGCGTGGGTAGCAAACAGGATTAGATACCCT
+
CFGGDFGDCGFG,@E<CFGFGGGGGGGGGGGGGGGGGGGEGDGEFGGCFGFGDF8FGGGGGFEAFGGGGGGGGGGGGFFGCFGGF8EF+:BF>EGGGGFDFGGEGGGGFFGGFF8EEGEGC7>CE@FFGGCG>F8FFGGGFCFGGFFEEGGGCFD8@FGFCFGGD#@:CCCFA95<:0?FGCGCFFFFFFEFFFD=ECFFEF:GFFGEGGGGGFEC:F7GFFFCFGGD:>FGGGF><@EFCCFDF>C<C1#,CECFGGFCFGGGFEEFFDFF=B.FAGGGGGGGGCGFGFEEEF8@F<GCFDF>EC7FF9DGGGEDGGGFGECGFGGGGGGGEFEGGGGGEDGCFDGFGF<<EC,GGGGGD@FGGFFGFEG>GGFE<GGGFGGGGGGGGGFGGGGGGGGGDFGGEAFCFCEB@CCC
@BBCR 56116
TGGGGAATATTGCACAATGGGGGAAACCCTGATGCAGCGACGCCGCGTGGAGGAAGAAGGTCTTCGGATTGTAAACTCCTGTTGTTGAGGAAGATAATGACGGTACTCAACAAGGAAGTGACGGCTAACTACGTGCCAGCAGCCGCGGTAAAACGTAGGTCACAAGCGTTGTCCGGAATTACTGGGTGTAAAGGGAGCGCAGGCGGGAAGACAAGTTGGAAGTGAAATCTATGGGCTCAACTCATAAACTGCTTTCAAAACTGGTTTTCTTGAGTAGTGCAGAGGTAGGCGGAATTCCCGGTGTAGCGGTGGAATGCGTAGATATCGGGAGGAACACCAGTGGCGAAGGCGGCCTACTGGGCACCAACTGACGCTGAGGCTCGAAAGTGTGGGTAGCAAACAGGATTAGATACCCT
+
FGGGGGGGGGGGCCFFGGGFG>EBFG<FGGGG9FGGGG+FFGGGGGGGG77FGGGGGFGF=EGFGGGEGGGGGGGGE<FGGGCF=FG?FGGCGGGG9FBCFG++8:FFGFGGGGGGDGC><FEGGGC1<BF?7DDB8>FGGGGCGGCGGECFFFGB9FC338C;8:FCF<@FCFEGEBFDC@FC>C7GF;F;GGGDE<FCGGGEFGG@:F;FGGG>GGGFFGFGGFFF48GGGGFF@/GF@#37C@C70CFEC@AFGGFGFCB#2F=AFB3<DDA549FFGGFFC:ECGGGFGGFEFEFGGGGGE>F<FE<5FEGGEFEFFEFCF@7GFFGGGGFFFC8CGGGGF@CGGGGF9CCCGFE@9D8,,9GGGGGGGGGFCGF<<DGFGFDEGGGGGDGGGGGGGGFGGFCGGGGCCCCC
@BBCR 56212
TGAGGAATATTGGTCAATGGGCGAGAGCCTGGACCAGCCAAGTAGCGTGCAGGAAGACGGCCCTATGGGTTGTAAACTGCTTGTATAAGGGAATAAAGTGAGTCTCGTGAGACTTTTTGCATGTACCTTATGAATAAGGACCGGCTAATTCCGTGCCAGCAGCCGCGGTAATACGGAAGGTCCGGGCGTTATCCGGATTTATTGGGTTTAAAGGGAGCGTAGGCCGGAGATTAAGCGTGTTGTGACATGTAGACGCGCAACGTCTGCACTGCAGCGCGAACTGGTTTCCTTGAGTACGCACAAAGTGGGAGGAATGCGTGGTGTAGCGGTGAAATGCTTAGATATCACGAAGAACTCCGATTGCGAAGGCAGCTCACTGGAGCGCAACTGACGCTGAAGCTCGAAAGTGCGGGTATCGAACAGGATTAGATACCCT
+
GGGFFGGFGGGGGDGGGFFGGGGCFGGGGGG8FGGGGGGGGGDFDFGGGGGGFFGGGGGGGEGFGGGGCEEGGFCCFG9EGFCGFFFFGCFGGGGGGFGGGGFGGGGGCCCEDFGGGGDCCFEGGGGGGGGGGFGGGGFGGGGGG@@FDFGFGGG>FB8F,7>CF=E:@FG?<=D:C7>CFFGGGGGGGGCGGGEGGGGFCFF,CC@CGDFCGFEBGGGGEE7<FF<;ECCEFEDGDGGGFFEFD)FEEFFGC?E?#<D@0D;CC@:@FGGGGEECEBCDF=AFDADEE<9FB:4::FFC5?E=8ACFC,EDEEFCCF<<EGCCGGGGGGGEC?CGGGGGGFFEC<F7CFFFFC7C77GEFFBCGGFEE<FCEEGGGEGGGFCFAEGGGGFEFCFFCFCC,7GGFGE>GGFFGGEGGCFFGFGGFAAGGGGCCCCC
@BBCR 405
TGGGGAATATTGCACAATGGGGGAAACCCTGATGCAGCGACGCCGCGTGAAGGAAGAAGTATCTCGGTATGTAAACTTCTATCAGCAGGGAAGATAGTGACGGTACCTGACTAAGAAGCCCCGGCTAACTACGTGCCAGCAGCCGCGGTAATACGTAGGTCCCGAGCGTTATCCGGATTTATTGGGCGTAAAGCGAGCGCAGGCGGTTTGATAAGTCTGAAGTTAAAGGCTGTGGCTTAACGAGAGTACGCTTTGGAAACTGTTTAACGTGAGTGCAGAATGGGAGAGTGGAATTCCATGTGTAGCGGTGAAATGCGTAGATATATGGAGGAACACCGGTGGTGAAAGCGGCTCGCTGGTCTGTAACTGACGCTGAGGCTCGAAAGCGTGGGGAGCAAACAGGATTAGATACCCT
+
CCFGGC@FGGGGGGGGGGGGGGGGGGCGGGGGGGEG@F@FGGGGGGG::CFG8FGFGCGGCFGCGGGGGGGGGGGGDFFGCDG99<FFCEF@CGGGFFGGGGGDFECFGGFGE,BCFGF@FGGG@FFCF9FG:>,+>FG<FFFF>@>4DGEGG:>F<>E;CFC>7#3FGGGGFC::+CCFGG-FGCF5EFCFG::=95FD:C4:F<D8#=CFB@CGED7E7098CCCC7GFGEDDFFGFF7FB&BCC=CFDFDCFEEE58FCCBFD,A#8/F<AFCE@CA,A,,9EDGFAFFFF<<,EFGGGFGEDGGGGGGGEF7GGFGGGGGGDFFGFADEGF:GGGEFC,ECECFCGGGCC,FFGFC69FGGGGFGGE@@FGGGEF@GGGGGEGF@GFGGEF8GGGGGGGGGGGFFGCCCCC
@BBCR 406
TGAGGAATATTGGTCAATGGGCGAGAGCCTGAACCAGCCAAGTAGCGTGCAGGATGACGGCCCTATGGGTTGTAAACTGCTTTTATAAGGGAATAAAGTGAGTCTCGTGAGACTTTTTGCATGTACCTTATGGATAAGGACCGGCTAATTCCGTGCCAGCAGCCGCGGTAATACGGAAGGTCCGGGCGTTATCCGGATTTATTGGGTTTAAAGGGAGCGTAGGCCGGAGATTAAGCGTGTTGTGAAATGTAGATGCTCAACATCTGCACTGCAGCGCGAACTGGTTTCCTTGAGTACGCACAAAGTGGGCGGAATTCGTGGTGTAGCGGTGAAATGCTTAGATATCACGAAGAACTCCGATTGCGAAGGCAGCTCACTGGAGCGCAACTGACGCTGAAGCTCGAAAGTGCGGGTATCGAACAGGATTAGATACCCT
+
EFGFGECFFGGGGGGGGGGGGGGGGGGGGGGFGGCF@EFGGGFGGGGGGGGGCBDFGGGGGGGGGGFGGGGGGGFGGGGFGGGGEGGGGGFGGFGGGGGGGFBFFGGGGGGGGFGGGGDFEFGGCFGGGGGAFEAFFGFGGGGGGGGGD4GGGGFDGGFDDDFGEGGGGDGGGFGGGFCC>FGGGGGGEFFGGG9GEGFGCFFFGGG@EGGFFCDFGCCGEGECFCGCEFCGGGGFEGEGGGFFGGE;CFFGGGF@C6=EGF89F=7FBFGGFCC7GFFGEGFGGGF8CCAAFGGFC9,F9GGGGCGGGEC,FEF>4?+BF=EGEEDFFGGECCFFFAFGGGGGGCEGGFGGGGFFCGGGGGGGGGGGGGEFDGGGGGF@+DGF9FF7GGGGGGFGFFFCCFGGGECGDFFGGGGGGGCGGGGGGGGGFFFCCCCC
@BBCR 407
TAGGGAATCTTCGGCAATGGGGGCAACCCTGACCGAGCAACGCCGCGTGAGTGAAGAAGGTTTTCGGATCGTAAAGCTCTGTTGTAAGTCAAGAAGGAGTGTGAGAGTGGAAAGTTCACGCTGTGACGGTAGCTTACCAGAAAGGGACGGCTAACTACGTGCCAGCAGCCGCGGTAATACGTAGGTGGCAAGCGTTGTCCGGATTTATTGGGCGTAAAGGGAACGCAGGCGGTCTTTTAAGTCTGATGTGAAAGCCTTCGGCTTAACCGGAGTAGTGCATTGGAAACTGGAAACCTTGAGTGCAGAAGAGGTGGGTGGAACTCCAGGTGTAGCGGTGAAATGCGTAGATATATGGAAGAACACCAGTGGCGAAGGCGGCTTTCTGGTCTGTAACTGACGCTGATGTTCGAAAGCGTGGATAGCAAACAGGATTAGATACCCT
+
C,6EFFFGGGGAFCFGGGGGDCGE+FDFGGGG,E@FDG@F<FC:FFGGGG=CFFFFG,CACCEFF7F::>FGGGGCFG8FDFG9B,EB9<,B<EF8,4AEE?F,,,BFF?F,B,CECE9,,BBF><DE7FDGGGGGGFDFFB,D@+@8+*@<*8>F9,CC,5FCFFCGC1<:<C*<:3:7?.<F<8,*<CFEGFC53E438,9FF6<CAF=80CB:C>BFG58CE8C<D?F>1'?FGGG@F>C0FFGGG=FFD:<FDB@:CC>9CFGEFA5,1?79F8A,@8=CD<EE?C,,,8GGFEGE;C,C,5FGFFB++,F<F<A9,FB,,=GGGGGGGGGGFGGGEDFFGEGCGFC,@FGGGGGFDEAC,,C,GGGFC+CC<FEC,<GFGF9GGGGGGGGGGGGGGFE+C,C7FGGEF7GGGE<GF9GGGGGGGGFDFGGGFCCCCC
@BBCR 408
TGGGGAATATTGCACAATGGGGGAAACCCTGATGCAGCGACGCCGCGTGAAGGAAGAAGTATCTCGGTATGTAAACTTCTATCAGCAGGGAAGATAGTGACGGTACCTGACTAAGAAGCCCCGGCTAACTACGTGCCAGCAGCCGCGGTAATACGTAGGTCCCGAGCGTTATCCGGATTTATTGGGCGTAAAGCGAGCGCAGGCGGTTAGATAAGTCTGAAGTTAAAGGCTGTGGCTTAACCATAGTACGCTTTGGAAACTGTTTAACTTGAGTGCAGAAGGGGAGAGTGGAATTCCATGTGTAGCGGTGAAATGCGTAGATATATGGAGGAACACCGGTGGCGAAAGCGGCTCTCTGGTCTGTAACTGACGCTGAGGCTCGAAAGCGTGGGGAGCAAACAGGATTAGATACCCT
+
EEGGGFGGGGGGGGGGGGGGGGGGGGGGGGGGGGGGGGGGGGGGGGEBFEGGGGFFG8FFCFGGGD@FGGGGFGGGGGGGFGGGDGFG@CGGGFFGGGGFGGGGGGGGGGGGCEFGDGGFGGGGGGGFGGGGDF8FFGGGGGGGGGACFGEGGGG@GGG?GGGG5>FGFFEGGGGGG:C6@FGGDF/FFGGGFGGGGGGGDGDGGGGGFGGGGGGGGGGFGGGGGG=E>C-EFEFGGCDEF>FGFGGGGGFGGGGGGF@8FFFFGFEB?FGGGFFGGGGGGGGGGGGGGGFGGGGGGGFGGGGGGGGGGGGFCCGFFFGGGGGGFFGFAGGFFDFCFGGGGGGGGGGGGGGGGFGGGGGGGGGGGGGEGF@GFFGGGF8GGGGGGGGGGGGGGGGGGGGGGGGGGGGGGGCCCCC
@BBCR 409
TGGGGAATATTGGGCAATGGGCGCAAGCCTGACCCAGCAACGCCGCGTGAAGGAAGCAGGCTTTCGGGTTGTAAACTTCTTTCAAGAGGGAAGAGCAGAAGACGGTACCTCTAGAATAAGCCACGGCTAACTACGTGCCAGCAGCCGCGGTAATACGTAGGTGGCAAGCGTTGTCCGGATTTACTGGGTGTAAAGGGCGTGCAGCCGGGTCTGCAAGTCAGATGTGAAATCCATGGGCTCAACCCATGAACTGCATTTGAAACCGCAGATCTTGAGTGTCGGAGGGGCAATCGGAATTCCTAGTGTAGCGGTGAAATGCGTAGATATTAGGAGGAACACCAGTGGCGAAGGCGGATTGCTGGACGATAACTGACGGTGAGGCGCGAAAGTGTGGGGAGCAAACAGGATTAGATACCCT
+
,ECFF@CDCFGFGGGFGGGGGGGGGGGGGGGGCFDGGGGG<FGGGGCFGGGGFFGG,C,D:<EGGGEEEEDGGCGEE9FFGA@FFFGGGGGGG,4BFG<FF8=F7CDFFFF9FGF<EG9<FGGFC@@FGFAFF@@D8FFGCFFCGGGGGGGGCCEFFF9FDGGGCB?FGDFGAFFGC:?<A#?CC=EDFC<GG:F=FFF8EEFGG*8DD?EDFFGFFCEF9FAAGFGFGGGGGGCFFF<@FFFFFEFD<F?GDEGFCFFGEGF:BEED@;GFFFGFFC@C@GDGDF9GEFB8C,,GGGFEF9GD@FEF,FGGGFGGGDGFGFE,CEE9GFF<GGCE?GGGGEFCGGGGGGEEGGFF<CEFEGGGGDDGGGEGFCA?GEDGEFC@AGGGDGGGGGGGGGGGGGGEGGGGGFFC@CCCCC
@BBCR 71350
TGAGGAATATTGGTCAATGGGCGGAAGCCTGAACCAGCCATGCCGCGTGAAGGACTAAGGCCCTATGGGTCGTAAACTTCTTTAGACGCAGAGCACTAAGGGCCTCATGAGGTCCGATGAGAGTATGCGTAGAATAAGCATCGGCTAACTCCGTGCCAGCAGCCGCGGTAATACGGGGGATGCGAGCGTTATCCGGATTTATTGGGTTTAAAGGGTACGTAGGCGGCGAATTAAGTCAGCGGTGAAAGACCGGGGCTCAACCCTGGAAGGGCCGTTGATACTGATTGGCTAGAATACCCTTGCCGTGGGAGGAATGAGTGGTGTAGCGGTGAAATGCTTAGATATCACGAAGAACTCCGATTGCGAAGGCAGCTCACTGGAGCGCAACTGACGCTGAAGCTCGAAAGTGCGGGTAGCGAACAGGATTAGATACCCT
+
CFECCGDGFFGGGFGEGGGGGGGGGGGGGGGFGGGGGGGGGGGGGGGCGGGGGGGGGGGCEFEF8FDGGFGGFGGGGGGGGFGGGCAC>@FC@FG,AFG8FFGEGEFFGFGFEE9CG7BDFFGGGFC<:CF+>FFCFDGGGCEFFGGGGC9<C<*@FGGGGGGGCBFFFFC>CECGDCDEGF<F8CCCE88;AFFFA<CF<CFC,??EGGFCECC8#3;CGF>CGEFFCFCFGGFEFGCCGGGGGGE>2CCGGGFCFCGFGGCGGGFE@#=7:EEAGFF<AGFA8FCGGGGF@:FB@6+>7F>+<EE@FFGCGGEGFF<GFGGCGGGGGGGGFGGGFCCGGCEFC7<FFGGGGFC-DFFF@FECGFGGFGGGGFCGGGGGDGFF9EEB,EEGGGGGFFCCCDFFCGGGGGGGGFF7GGGGGGFF<CGGGDFC9@CC
@BBCR 63443
TGAGGAATATTGGTCAATGGGCGAGAGCCTGAACCAGCCAAGTAGCGTGCAGGATGACGGCCCTATGGGTTGTAAACTGCTTTTATAAGGGAATAAAGTGAGAGTCGTGACTCTTTTTGCATGTACCTTATGAATAAGGACCGGCTAATTCCGTGCCAGCAGCCGCGGTAATACGGAAGGTCCGGGCGTTATCCGGATTGATTGGGTTTAAAGGGAGCGTAGGCCGGAGATTAAGCGTGTTGTGAAATGTAGACGCTCAACGTCTGCACTGCAGCGCGAACTGGTTTCCTTGAGTACGCACAAAGTGGGCGGAATTCGTGGGGTAGCGGTGAAATGCTTAGATATCACGAAGAACTCCGATTGCGAAGGCAGCTCACTGGAGCGCAACTGACGCTGAAGCTCGAAAGTGCGGGTATCGAACAGGATTAGATACCCT
+
FGGGGDGGGCGGG9FFG,@EFDDG7FEGFEEFFGGFGGFGGGGGGGGGGGFFGGGGGG7FCGGGGGGFGG,CFFGGGGGGGGGGGGGGFGGGGGGGGFGGGCFGGGGGGFGDEF,F<FGGGGGGGGGGGGGFGGGGGGCGFDF7>+8DFCFGDFCEFFFGFFFCF6F*FFC,2@:C:FECCGFFGDC<78=<B?B75?;);<FB'FFFCBFCA<FE::EEGFEAEFCFGGFCEGEFGGFCFBC@@:F;FF7;FE@CFFF<CC;3<@>F@B:+:GEC=8CEGGGGGGGCGGDBCFFB@FFFGGEEF=+>GGFFGGF+7FF9,,=F>+F,<9F?C,<=,GDF9,CGGFFC?<,FFEEGGGGEGGEFB9FGFGGGGFFGGGGECGGFGFEFFEFDFGFGDFEFDGGGGGGGGGGF>GGGGGAE6DGGGGGGGGGCC@CC
@BBCR 70589
TAGGGAATCTTCCACAATGGACGCAAGTCTGTTGGAGCAACGCCGCGTGAGTGAAGAAGGTCTTCGGATCGTAAAACTCTGTTGTTAGAGAAGAACACGAGGGAGAGTAACTGTTCATTCGATGACGGTATCTAACCAGAAAGTCACGGCTAACTACGTGCCAGCAGCCGCGGTAATACGTAGGTGGCAAGCGTTGTCCGGATTTATTGGGCGTAAAGGGAACGCAGGCGGTCTTTTAAGTCTGATGTGAAAGGCGGGGGCTCAACCCCTGGACTGCATTGGAAACTTTTAGTCTTGAGTGCCTGAGAGGTAAGCGGAATTCCTAGTGTAGCGGTGATATGCTTAGATATTAGGAGGAACACCAGTGGCGAAGGCGGCTTACTGGACGGTAACTGACGTTGAGGCTCGAAAGCGTGGGGAGCAAACAGGATTAGATACCCT
+
FFGFCAEGE,6EFGAEFC<FGFCEC@@EE<6C,;F<FEGD<C@FEGG@FE@FGFGGC<C=CFFAFGGGGDG=,CFGFFC<?FDF8CDCGGGGGFEGGGGGG+:@FCF<EEB9F,<,BFGEFC9FEFCFCF7FFFGFGCE,BAFF,<CCF7ECFFFFGG,3<8DFCDCEE>CF4<FEG>9CFFF?9<:FCCBFCEF=4?>E?C<76CGE8?<7BFCGCGFC88?8FCEE::>/-=GF7FGF7FD@,<C28;CEFG>:EF@FF>>FCB;;><1D:#@7AFFGG?@<@,A,DA,8B5,A:,AFDGDCGFGFFD?+8B?,?=CAGFCFF=?=@+@:CACC<,??,C,GFFGFF6EFCC<FABGGFGF8FCC,7F7@EFEFFCGGFGEF:FB,9FEF:CF9@EEFF?GFDEEF<@@EGEFFD<FF<FE@9GCFFGFFAFDE,B<CC
@BBCR 413
TGGGGAATATTGCACAATGGGGGAAACCCTGATGCAGCGACGCCGCGTGGAGGAAGAAGGTCTTCGGATTGTAAACTCCTGTTGTTGGGGAAGATAATGACGGTACCCAACAAGGAAGTGACGGCTAACTACGTGCCAGCAGCCGCGGTAAAACGTAGGTCACAAGCGTTGTCCGGAATTACTGGGTGTAAAGGGAGCGTAGACGGATGGACAAGTCGGATGTGAAAGGCTGGGGCTCAACCCCGGGACTGCATTGGAAACTGCCCGTCTTGAGTGCCGGAGAGGTAAGCGGAATTCCTAGTGTAGCGGTGAAATGCGTAGATAGTAGGAGGAACACCAGTGGCGAAGGCGGCTTACTGGACTGACAATGACGCTGAGGCTCGAAAGCGTGGGGAGCAAACAGGATTAGATACCCT
+
C8FCE,:CCCCEGGCCFFC@DCCDGGC@FGEGEFFCE8@CC7FGGGG=BCFCFCFFEEEAAECFFGD++FF?<FFFE9?,BFF9?FGGDE7F:F,?F<FE,:CCFE9FFFC7F8BAFFGCEGD7CCFF8@@,@C98@@3@<D9@>FEG7:AFF@9DC<::,@7ECEG->B:B<?C7.<<<CFFCCGCEF:FFCFGGC3CF;EE<CGCEEG?<C8E?;#<:FGGCD>D>DA<@1;EGFFF@;56FBCFDEE>DD;FDC?<C><8.C8CFFCDEGEF:ECEGFECFFB:CGDGFA:?FFFFECF@@>=7GFEA9GGGGF,F@BFFF,CGGF9GCGFGFGGGEC7FEE7GGEGE?EEEAFGF;,<EDGFE8GFF7GGF8FFGGFEFFB,CCFDFF@CEF?GGGGEGFCGGGFDFACCCB
@BBCR 55771
TAGGAAATCTTCCACAATGGACGCAAGTCTGATGGAGCAACGCCGCGTGAGTGAAGAAGGTCTTCGGATCGTAAAACTCTGTTGTTAGAGAAGAACACGAGTGAGAGTAACTGTTCATTCGATGACGGTATCTAACCAGCAAGTCACGGCTAACTACGTGCCAGCAGCCGCGGTAATACGTAGGTGGCAAGCGTTATCCGGATTTATCGGGCGTAAAGGGAACGCAGGCGGTCTTTTAAGTCTGATGTGAAAGCCTTCGGCTTAACCGGAGTAGTGCATTGGAAACTGGAAGACTTGAGTGCAGAAGAGGAGAGTGGAACTCCATGTGTAGCGGTGAAATGCGTAGATATATGGAAGAACACCAGTGGCGAAGGCGGCTACCTGGTCTGCAACTGACGCTGAGACTCGAAAGCATGGGTAGCGAACAGGATTAGATACCCT
+
GFGGFGFGGGGGFGGGDGGF9FFFG7FFGAEFFGDGFGGCGGEEF+CFGDGGGGGGGGGGGGGGGGGGGGGGGGGGGGGFGGGGGGGGFGCGGGGFGGGCF7FFGFGFGGGGG<<DFFAEEEFEGGGGGGGGGGGGGGGGGGGGA,)?CF7CFGCC<?FEGGF;<EGGFEGGGEGG@C?B9FAGE<=FFGB4G>GGEF<C@C9GFGF<<CEEFFGGFGGGFFEEGGGGGGG=FAGFCFGGC?GECGGGGGFFFFGGGFFGGGEGGGGGFFFDFEDCFCEF@60AFACGGFFGGGFCGGGGGFEGGGGGFF<E9GGGFEF,B<<FFGEGGGGGGGFGFGGGGGFFFGFGGGFAGGFGGGGGGF8GGGFCGGGGGE@AGGGGEGGGFCGGCDFGGGGGGGGGGGGEEEGFGGFFGGGFFEGGDGGGGGGFFDCGGGGF@8CCC
@BBCR 415
TGGGGAATATTGGGCAATGGGCGCAAGCCTGACCCAGCAACGCCGCGTGAAGGAAGAAGGCTTTCGGGTTGTAAACTTCTTTTGTCAGGGCCGAGTAGAAGACGGTACCTGACGAATAAGCCACGGCTAACTACGTGCCAGCAGCCGCGGTAATACGTAGGTGGCAAGCGTTGTCCGGATTTACTGGGTGTAAAGGGCGTGTAGCCGGGAGGGCAAGTCAGATGTGAATTCCACGGGCTTAACTCGTGAACTGCATTTGAAACTGTTCTTCTTGAGTATCGGAGAGGCAATCGGAATTCCTAGTGTAGCGGTGAAATGCGTAGATATTAGGAGGAACACCAGTGGCGAAGGCGGATTGCTGGACGACAACTGACGGTGAGGCGCGAAAGCGTGGGGAGCAAACAGGATTAGATACCCT
+
FG@FGEGGGGGGGFFGGD@EGFGGGGGGFGGFFGCFCFEECGCFDG:FD:CCFG<AFGFGGGGGGGGDGGEGGGGGGGGGGGG9EFGCCE+BCFECGF9ACEFC7B+CFGDBGGG@FGGGFGGGGC7C7DFGGGE,@FFGDDFFFG*FDGGGFDEFG<FC7CFG>FG:CGCF*FFGC891<FG=GEFCF7<FGE@FFC88A;;<?AF>>,?,:8EC;=:FF,FFFCFD*EC6EGEEC@8CFGCGFFCGGG?0>1@FGFD@<<>7@CEF4?AFFF?F@-+EEE:A,E?<:8+8FDECCEEFE9GGEFCGEFFFFC,@,C,AECGFFAF=8EECAFGF<F?ECGGFF7CDECDCFCF8F@FFCCC,FC9FE,FCCEFFF@>GDGGFCGGDGFGGGGGFAGECFGGFCCEGGGGF8BC@@@
@BBCR 65623
TAGGGAATCTTCCACAATGGGCGCAAGTCTGATGGAGCAACGCCGCGTGAGTGAAGAAGGTCTTCGGATCGTAAAACTCTGTTGTTAGAGAAGAACACGAGTGAGAGTAACTGTTCATTCGATGACGGTATCTAACCAGCAAGTCACGGCTAACTACGTGCCAGCAGCCGCGGTAATACGTAGGTGGCAAGCGTTGTCCGGATTTATTGGGCGTAAAGGGAACGCAGGCGGTCTTTTAAGTCCGATGTGAAAGCCTTCGGCTTAACCGGAGTAGTGCATTGGAAACTGGAAGACTTGAGTTCAGAAGAGGAGAGTGGAACTCCATGTGTAGCGGTGAAATGCGTAGATATATGGAAGAACACCAGTGGCGAAAGCGGCTCTCTGGTCTGTAACTGACGCTGAGGTTCGAAAGCGTGGGTAGCAAACAGGATTAGATACCCT
+
GGGGGGGGGGCGGGGGGGGGGGGGG:BFGGGGGCGGFGGFGGGGGGGGGGGGGGGGDGGGFGFGGFEG7FGGGGGGGGGGFEFGEGGGGGFGFGGGGFGGGEGFG9FC<FE99EFGGF9EGFFFGFGGG+=FGGGGFGGFGFGDCGFFGGGGGFDG?@FGFGCDGGGGGGDGE<FC873@EFGGGGGCFGGFGGGGCGFGGE/CGGEC<>=F<EFEBECEGGFGGEEE>GFGCCGGGGDEGEC@7;EC27A><F@E=>CG=C3CFC@>FF<,<GFFDFFGGFGFF=F<@=<,BFGFFA=C,<;AE9FCGGFE<,FFFGGGGGFCFF<FC6B=<FB9GEEC@@F?=?AFCFDGGGGFE,FF@FEDEFB7:GFC7EDFGGFFFGGFFCFEFGGGFECFCE@<CFCDFDDGGF7GGGGFEAEGGECFEGGGGGGGGGGEA<CCB
@BBCR 417
TGGGGGATATTGCACAATGGGGGAAACCCTGATGCAGCAACGCCGCGTGAGTGAAGAAGTATTTCGGTATGTAAAGCTCTATCAGCAGGAAAGAAAATGACGGTACCTGACTAAGAAGCCCCGGCTAACTACGTGCCAGCAGCCGCGGTAATACGTAGGGGGCAAGCGTTATCCGGATTTACTGGGTGTAAAGGGAGCGTAGACGGTTTTGCAAGTCTGAAGTGAAAGCCCGGGGCTTAACCCCGGGACTGCTTTGGAAACTGTAGGACGAGAGTGCAGGAGAGGTAAGTGTAATTCCTAGTGTAGCGGTGAAATGCGTAGATATTAGGAGGAACACCAGTGGCGAAGGCGGCTTACTGGACTGTAACTGACGCTGAGGCTAGAAAGCGTGGGGAGCAAACAGGATTAGATACCCT
+
FGGFB:CEGGGFGG9EFFC8EF@FGGFDEG8EGCGGGG9FF7CFEFEGDE@EFGGCFGGGCCD9E,CFFFFFGCGFGGFGGGCFFFFF7FCFGGCCFA?FGDD@@FGGFGGGFFGGGGG,B7F>G+3FFGGG+:,<DG,>DGGG<8FEGD5==FFF95E>%5>CC#*?<FDGDCEG><C67C&CEFGE7,AFEE<A:B<<CC@7CC??D@<8F9B;@7@<F=FFFGCCCF:EEGDCCFFC=+6=<F=DED>CFGGGGFFECFFCGEFE6$?EDC?EAFCA?<GGFFE9EF?,GGFBD<EAFF>:>@7GGGFGBC:F7GGGGGFFF9DFCGGGFE8GDGGGGGGGGGGGGFCFECGFGGGGGGGGFGGGGGEGGFFCGFFFC,GGGFC7GGGGGGGGGGGGGGGGGGFDGFCC<BCC
@BBCR 67113
TGAGGAATATTGGTCAATGGACGAGAGTCTGAACCAGCCAAGTAGCGTGCAGGATGACGGCCCTATGGGTTGTAAACTGCTTTTATAAGGGAATAAAGTGAGTCTCGTGAGACTTTTTGCATGTACCTTATGAATAAGGACCGGCTAATTCCGTGCCAGCAGCCGCGGTAATACGGAAGGTCCGGGCGTTATCCGGATTTATTGGGTTTAAAGGGAGCGTAGGCCGGAGATTAAGCGTGTTGTGAAATGTAGACGCTCAACGTCTGCACTGCAGCGCGAACTGGTTTCCTTGAGTACGCACAAAGGGGGCGGAATTCGTGGTGTAGCGGTGAGATGCTTAGATATCACGAAGAACTCCGATTGCGAAGGCAGCTCACTGGAGCGCAACTGACGCTGAAGCTCGAAAGCGTGGGTATCGAACAGGATTAGATACCCT
+
FFGFFCFGGGGGGGGGGGGGGGGGGGGGGGGGGEFGGGGGGGGGGGGGGGGGGEAFGGFGGFGGGGGGGFGGGFGGGCFGGFGGGAFGGGGGGFGGGGGGGFCFGGGFGGGGGGGGGGGGGGFGGGGGGGGGGGFGFGGGGGGGGGGFFGGG<AEFFD@FF*FGG5C7CEDFG@GEEGGGG9DGFCGEC=EBF@CCEGFFFGGGGGFGG<CFGGG5EGG.8FC76FEGGGGGGGGGGED>DCCGFGGGGGFGGFGE8C>GCFEDF;GGFCGDC@ACFFFGFGGFC3F5,FFFCFCGGFDA?<<@C7FCFE99EFC=BBDF@@GEEFDE,9<5F<AB,FFFGFF8FDGFFGFEC,FB-GF@@ECGGCFGGGGFGE9F8F@F@ECFF@EF7FGGGFAECEGFCB?6,7CGGGGGGGGGGFFEFEDF;BFGFGFA-CBB
@BBCR 64811
TGAGGAATATTGGTCAATGGACGAGAGTCTGAACCAGCGAAGTAGCGTGCAGGATGACGGCCCTATGGGTTGTAAACTGCTTTTATAAGGGCATTACTTGCGTCTCGTGAGACTTTTTGCATGTAACTTATGATTAAGGAACGGCTAATTCCGTGCAAGCAGCCGCGGTAATACGGAGGGTCCGGGCGTTATCCGGGTTGATGGGGTTTAAAGGGAGCGTAGGCCGGCTTATAAGCGTGTTGTGAAAGGGCGGGGCTCAACCTGTGGATTGTAGTGCGAACTGTGAGACTTGAGTGCGCCGGACGTAGGCGGATTTCGCCGTGTAGCGGTGAAATGCGTAGATATTACGAAGAACTCCGATTGCGAAGGCAGTCTGCTGTAGCGCAACTGACGCTGAAGCTCGAAAGCGTGGGTATCGAACAGGATTAGATACCCT
+
@E9ECFGGGGGG?F9E<FFGGGGG7FCFAF9,CCC,BC+@@F<ECE@F::C9FF<<F9,@F+><FCAC<FCC:CE,CFECADCCCCFFGGF+:B5<,,55,@++8B,DF<FC9E<5?==,,8?,C,C95,,5,,<D,AA,,3BFB+3<=C;,:@8C+8C>>>FGCC7:C:*,,38>B**14:<FCFFCC77*<<C5****8C,C:C0'8<<0;22**/C:*2/**,5,?,CB85**:=<9B9FEFE:***EEGD8,,,,E>,,5,8,B<:8,>5***,=<=FEF@@>8,<,F6EF336++8,6+A+F:<FB54:>+48+=FFGFB=,FE,FE7=?@,,FEE;<@<<=CEC,CE,GFCD,6@877EC<C@C,@,GGGGGGGF@+9CFGFDFC7GGGFDGFFDEFGFGECGFEEBC,8C@F9GGEAECEEEFFC@8CC
@BBCR 420
TGAGGAATATTGGTCAATGGACGAGAGTCTGAACCAGCCAAGTAGCGTGCAGGATGACGGCCCTATGGGTTGTAAACTGCTTTTATAAGGGAATAAAGTGAGCCTCGTGAGGCTTTTTGCATGTACCTTATGAATAAGGACCGGCTAATTCCGTGCCAGCAGCCGCGGTAATACGGAAGGTCCGGGCGTTATCCGGATTCATTGGGTTTGAAGGGAGCGTAGGCCGGAGATTAAGCGTGTTGTGAAATGTAGATGCTCAACATCTGCACTGCAGCGCGAACTGGTTTCCTTGAGTACACACAAAGTGGGCGGAATTCGTGGTGTAGCGGTGAAATGCTTAGATATCACGAAGAACTCCGATTGCGAAGGCAGCTCACTGGAGCGCAACTGACGCTGAAGCTCGAAAGTGCGGGTATCGAACAGGATTAGATACCCT
+
FGGGGGGGFGGGGGGGGGGGGGGGGGGGGGGGCGGGGGGGGGGGGGGGGGGGGGGGGGGGDGGGGGFGGGGGGGGGGGGGGGGGGGGGGGGGGGGFGGGGGGGGGGGGGGGFGGGGGGGGGGGGGEGGGGGGGGGGGGGGFGGDGGGGGGGGGGGGGGGGGGGGDEGGGGGGGGGGGGGGGGGGGGGGGGCGGGGGEGEGGGGFGGGGGGFGGGFFCGGGGGGGGGG;FGGGGGGFGGEGGFGGGGGGGGFGGGGFGFGGGGGFGGGGGGGGGGGGGFGGGGFFGFF@FFGGGGGGGGGGEFF8GEGGGGGGFFDGGFGFGGGEGGGFFGGGGGGGFEFAGGGGGGGGGGGGGGFF@GGGGGGFGGGGGGFF@GFGGGGGGGDGGGGDGGGGGGGGGEF<CEGGGGEGGGGGGGGGGGGGGGGGGGGGGGGCCCCC
@BBCR 421
TAGGGAATCTTCCACAATGGACGCAAGTCTGATGGAGCAACGCCGCGTGAGTGAAGAAGGTCTTCGGATCGTAAAACTCTGTTGTTAGAGAAGAACACGAGTGAGAGTAACTGTTCATTCGATGACGGTATCTAACCAGCAAGTCACGGCTAACTACGTGCCAGCAGCCGCGGTAATACGTAGGTGGCAAGCGTTGTCCGGATTTATTGGGCGTAAAGGGAACGCAGGCGGTCTTTTAAGTCTGATGTGAAAGCCTTCGGCTTAACCGGAGTAGTGCATTGGAAACTGGAAGAATTGAGTGCAGAAGAGGAGAGTGGAACTCCATGTGTAGCGGTGAAATGCGTAGATATATGGAAGAATACCAGTGGCGAAAGCGGCTCTCTGGTCTGTAACTGACGCTGAGGTTCGAAAGCGTGGGTAGCAAACAGGATTAGATACCCT
+
CFFGGGGGGGGGGGGGGGGGGGGGGGGGGGGGFGGG?FGGGGGGGGCFGCGFGGGGGGGFGGGGGFDBBFGGGGGGGGGGDGGFGGGFGGFGFFGFGC@FCFGGFG?FGGGGGGGGGGGGEDGGFG7@FGGGGGFGGGGGGEFG<?FCGEGGGGGGGG26GGG?@DDGGEGEGGGGGGGG@GGGGFGGGGGGFFE5CBFCFEFGDFGGFGGGGGGEGGGGFGGGGGD>GDE?,;EFFFGD=:GGGGFCGFFD@FCFGFFFGGGGGCFGGGCCGGF?AGGGFGFGF9GGGEEGE9FF8CE9GFGFGGGEGEDGGFGF9GG@CF@FFCGGFDGCFGGFEGGBF79DFGFDGGFGGCFFGGGGGCGGGGGGGGGGGGGGGGFDE<GGGGFGGGGF@7F@CFGDGFGFEGGGGGFECGFGFGFGGGGFGGFGGGGGGGGGCC@B-
@BBCR 422
TAGGGAATTTTCGGCAATGGGGGAAACCCTGACCGAGCAACGCCGCGTGAGCGAAGAAGGCCTTCGGGTCGTAAAGCTCTGTTGTAAAGGAAGAACGTCGCATGCAGGAAATGGTGTGCGAGTGACGGTACTTTACCAGAAAGCCACGGCTAACTACGTGCCAGCAGCCGCGGTAATACGTAGGTGGCGAGCGTTATCCGGAATCATTGGGCGTAAAGGGAACGCAGGCGGTCTTTTAAGTCGGATGTGAAAGCCTTCGGCTTAACCGGAGTAGTGCATTGGAAACTGGAAGACTTGAGTGCAGAAGAGGAGAGTGGAACTCCATGTGTAGCGGTGAAATGCGTAGATATATGGAAGAACACCAGTGGCGAAAGCGGCTCTCTGGTCTGTAACTGACGCTGAGGTTCGAAAGCGTGGGTAGCAAACAGGATTAGATACCCT
+
FGGGGGGGFCFGGGGGGGGFCCEEGGGFGGGGGFGEFCFDFGG7FGGGEGECEGGGGFFGF@<FGGG7EGGGGGFGGGGGGGG9EFGFGGGGDGGGGFGG7CE7FFBE>DEGGGCCF7DFEGE@F9FEGGGGGA@FGAFGGGD:>C8:EE5F8CFGGFG,CFFGGGEGGDDDG?GG@FGG7GGC;F83=:*:ECE5A<<EDGEC6FGF8GE=CGGGFEFCEFGG>E>EEGD?8DFGGF@@327CGGFCFGFF8;FGFFGGFC?C><GEDDFCFFD=DDFFFCEGF9EE=AE?,?,<=GFA;?49<ECFFF?E?DEE54:,<<@EAEA::C:7FCGFAGGGGGGFFCDGGGGFFF<6,7FGGFEE7C,F@FGFCEF?GCGFDGFFFADGGGFF>FEEGGGGGGGEE<FFGEDFCFGFGGGFFE,FECAEGFFFCFE@BCCCC
@BBCR 423
TGGGGAATATTGGGCAATGGGGAAACCCTGACCCAGCAACGCCGCGTGAAGGAAGAAGGCCTTCGGGTTGTAAACTTCTTTTACCAGGGGCGAAAGAAATGACGGTACCTGGAGAAAAAGCAACGGCTAACTACGTGCCAGCAGCCGCGGTAATACGTAGGTTGCGAGCGTTGTCCGGATTTACTGGGTGTAAAGGGCGTGTAGGCGGGGATGCAAGTTGGGAGTGAAATCCATGGGCTCAACCCATGAACTGCTTCCAAAACTGTATCCCTTGAGTATCGGAGAGGCAAGCGGAATTCCTAGTGTAGCGGTGAAATGCGTAGATATTAGGAGGAACACCAGTGGCGAAGGCGGCTTGCTGGACGACAACTGACGCTGAGGCGCGAAAGCGTGGGGAGCAAACAGGATTAGATACCCT
+
EFGGG:FFGFDGGGGGGFGGGEGGGEGGGGG8FGGGCGGFGGGGGEGGGGGGGGGGGGF8CFGGGGGGGGFGGGGGGGGGGGGF?FFGGGGGGGGEGGGGG9FEDEGGAFGD<F><FFGFGGFGE@EDGGCAFGGGC*3FGGGA<FEEFGGGGGFFGCFFGD>F>1*<F:F0*=BFGG?CAFCGFGGF<E?FFFFGGEE<EGGGGGCC,<;9FFE@CG?EC8EEEGGFGGFGFCF8FCFFCDGDGGFFDFFGGFFECFFGGFFFGFFD=@A<EFA7F9ECEFEECGGFDEDGGFFFCGGGGGGF:GEF7EF?FAGGFCBE@FEDDFFGGGFFEDGFE<CEEFGGGGGGGDGGGGGGGGGFGGGGFGGGFGGGGGGGGGDDGEGGGGGGGGGGGGGFGGGGFGFFGGGGGGGCFB<<CA
@BBCR 69089
TGAGGAATATTGGTCAATGGGCGGAAGCCTGAACCAGCCATGCCGCGTGAAGGACTAAGGCCCTATGGGTCGTAAACTTCTTTAGACGCAGAGCAATAAGGGCCTCGTGAGGTCCGATGAGAGTATGCGTAGAATAAGCATCGGCTAACTCCGTGCCAGCAGCCGCGGTAATACGGGGGATGCGGGCGTTATCCGGATTTATTGGGTTTAAAGGGTGCGTAGGCGGCGAATTAAGTCAGCGGTGAAAGACCGGGGCTCACACCTGGAAGTGCCGTTGATACTGATTGGCTAGAATACCCTTGCCGTGGGAGGAATGAGTGGTGTAGCGGTTAAATGCATAGATATCACTCAGAACACCGATTGCGAAGGCATCTCACGAAGGGGCGATTGACGCTGAGGCACGAAAGCGTGGGGATCGAACAGGATTAGATACCCT
+
GGGFGCGGEGGGGGGGGGGGGGGDGGGGGGGGGGGGFGDGFFGGGGGGGGGGFFG<DFGGG8FFGGGGDGGGGGGGGGGGGFGGGFGGGGGGGGGG9EBC=@FGGGGGG@CEGFGGG::ECCFGGGGGEGGGGGGGGGGGFGGG;G:FFFGGCF>GCGGGGGGGEEGDG7CFGFFGCFE@7;FC#=FGGECCGFEED4<FCFGGFFGGCGFGGFD>GGGGEGEEGCC9FFECCCF4GGFGGGGGGGDGGFCGGGCEEGG(,GFGGGGGFFGGGG5GGAEGF<FGC,8F=,GFE8,8++++FC7GGCGGFBGDGGGFFGGGGFF:8:EFEA,GGEFF9C9FFFEAGFF9C<FF=CC8-@C,7FGFFDFEDAGEC@CCFEGGGGGGGFC,GGEEF?GGEF@8FFGGGFC7FCDFDGCEDGGFGDDFBCGFFFCAB-CB
@BBCR 425
TGAGGAATATTGGTCAATGGACGAGAGTCTGAACCAGCCAAGTAGCGTGCAGGATGACGGCCCTATGGGTTGTAAACTGCTTTTATAAGGGAATAAAGTGAGTCTCGTGAGACTTTTTGCATGTACCTTATGAATAAGGACCGGCTAATTCCGTGCCAGCAGCCGCGGTAATACGGAAGGTCCGGGCGTTATCCGGATTTATTGGGTTTAAAGGGAGCGTAGGCCGGAGATTAAGCGTGTTGTGAAATGTAGACGCTCAACGTCTGCACTGCAGCGCGAACTGGTGTCCTTGAGTACGCACAAAGTGGGCGGAATTCGTGGTGTAGCGGTGAAATGCTTAGATATCACGAAGAACTCCGATTGCGAAGGCAGCTCACTGGAGCGCAACTGACGCTGAAGCTCGAAAGTGCGGGTATCGAACAGGATTAGATACCCT
+
GGGEFGE@FGGG9FFGGGGGGGGGEGGFGGGGCFGGFFFFFF,C@FFGEGF<FGGGGGGDCF@EGFDDFG7@CGGFGGGCEGFFDEGA9FCDBF<FGFGGGFEFFF8FGGG9AABFCF:EDEFEDEADF9FDF<?EGG7FEGFFCFGFFE;?FB?@>DD7=FGGGGGGGGGGCFEG>FF>CFEGG>DGGGG;CF@C6>FGG9CFCCFE7EFFGGGG509<<FE%CEGGG,3BFC<?CCGGGGFDF@FC8C=?=EDCF<FFGGGFFGCGFFGFFGFGGGGFFDC6A38,,B,G@C+::E@79<?8CCCBGGGGGGFC==F@GGGGEFDGGGGGGGGFECGCGGGGDCGGGFFGGF@@7F@@@,CFFCFGGF<GEECFGGGGGECECFFGGGGGGGGGF@EFECGGGGF@EGGGGCGFFFGGGGGGGGGGGGGCCCA-
@BBCR 426
TGGGGAATATTGCACAATGGGGGAAACCCTGATGCAGCAACGCCGCGTGAGTGAAGAAGTATTTCGGTATGTAAAGCTCTATCAGCAGGGAAGAAAATGACGGTACCTGACTAAGAAGCCCCGGCTAACTACGTGCCAGCAGCCGCGGTAATACGTAGGGGGCAAGCGTTATCCGGATTTACTGGGTGTAAAGGGAGCGTAGACGGCGAGACAAGTCTGAAGTGAAAGCCCGGGGCTCAACCCCGGGACTGCTTTGGAAACTGCCTTGCTAGAGTGCTGGAGAGGTAAGTGGAATTCCTAGTGTAGCGGTGAAATGCGTAGATATTAGGAGGAACACCAGTGGCGAAGGCGACCTACTGGGCACCGACTGACGCTGAGGCTCGAAAGCATGGGTAGCAAACAGGATTAGATACCCT
+
@EGFGGGGGGGGGGGGGDFFGGGGGGGGGGGGGGGGGGGGGGGEGGG@FDF?FFCFCFGGGGGGGGGGFFFGFFGAFFGGDGGGGGGGFFFGGGDGFGCFFGGGGGFFFGGGGGFGGF8EGGGGGGGF;AFCGGGGGGFG>FGGDGGCGEG@CCFFGFGFGGGGGGFGGG8(CFEGDF<GGG9GGGGGEGFGGGGFCEGFCCGGGC?@,?3:FGC=CFGGGGGGCFGGCCGGGGGGDGGGFEG@GGFDDGGGGGGGGFGGGGD+=9EE?FFFFEEGFGGFFFGGF<GEFA<EF?E?CF?GGGGGGFDGGGGGEDGGFFGGGGGFF9GFF<GGEE8GD@GGGGFDGGGGFCGFEAFGGGGFF7FBDGFGEGFCFFCGGGDFGGGFGGGGGGGGGGGGGGGGFGGGFGGGGGGCCCCC
@BBCR 427
TGGGGAATTTTGGACAATGGGGGCAACCCTGATCCAGCCATGCCGCGTGCAGGATGAAGGTCTTCGGATTGTAAACTGCTTTTGTCAGGGACGAAAAGGGATGCGGTAACACCGCATTCTGCTGACGGTACCTGAAGAATAAGCACCGGCTAACTACGTGCCAGCAGCCGCGGTAATACGTAGGGTGCAAGCGTTAATCGGAATTACTGGGCGTAAAGCGTGCGCAGGCGGTTTTGTAAGATAGATGTGAAATCCCCGGGCTCAACCTGGGAATTGCATATATGACTGCAAGACTAGAGTTTGTCAGAGGAGGGTGGAATTCCAAGTGTAGCAGTGAAATGCGTAGATATTTGGAAGAACACCGATGGCGAAGGCAGCCCTCTGGGACATGACTGACGCTCATGCACGAAAGCGTGGGGAGCAAACAGGATTAGATACCCT
+
E@EEGEG8FGGGGGGGGFGEGGGEGGGGGGGDGCGGF8FFGGGCGDEGGGGFECFGFGGGGGFGGGGGGGGGGGGGFGGFGGGGFGGFFF+B@FCEGGGGGFGFFGEGG@<FCGGGGDEGGGGGGGGGGGGFFCFFGGGGGGGCGGG:G>*>DGFGGGGGGCFG@7GGEGGGG1GGEGGGGGGGE;C8FGGGGGGGGFG6GGEB?FG>CCGGGFGGEFECCGGGGGGDDEGGFCFGGGGGCE:@FGECFGFGFGF?FFFGEFEFG:?FGFFGFGGGGGGGFEE=FCF<9FFGFGFFFCFCFF>,GGFGFCDGCGGD?ADF=B9FFGCFECGGGGGGGFGGGGGGGFGFGFGGGFGGGGGFFGCGGGGGGGGGFCGGGGGGFCDCCFGGGGGFGEEEF9GCFGFCCEGF?GEF7GGGGGGGGGFEEGFEGCEEFGGDCCBCA
@BBCR 428
TGGGGAATATTGCACAATGGGGGAAACCCTGATGCAGCGACGCCGCGTGAGCGAAGAAGTATTTCGGTATGTAAAGCTCTATCAGCAGGGAAGAAGAAATGACGGTACCTGACTAGAAGCACCGGCTAAATACGTGCCAGCAGCCGCGGTAATACGTATGGTGCAAGCGTTATCCGGATTTACTGGGTGTAAAGGGAGAGCAGGCGGAAGGCTAAGTCTGATGTGAAAGCCCGGGGCTCAACCCCGGTACTGCATTGGAAACTGGTCATCTAGAGTGTCGGAGGGGTAAGTGGAATTCCTAGGGTAGCGGTGAAATGCGTAGATATTAGGAGGAACACCAGTGGCGAAGGCGGCTTACTGGACGATAACTGACGCTGAGGCTCGAAAGCGTGGGGAGCAAACAGGATTAGATACCCT
+
CF,FFBF<FGGGGGGGGGGCGGGGGGGFGGFGGGGGGGFFFGEGGGCCF7FGEECFGGGGGGGGGGGFFGGGGG,9FDFEGGFGGGGGGEFGGGGGGFGGGFGG7FFGFGFCFFGGGFGGGGGG>G:FGAFGGGG8F@9,DFGFF7C7F9C@2<?CFG4C:DC=F;F?GGGGFGG7CCFFFCG>FFGCC+CFGGGE4=<GFFDC*:EFDCECCF)DCCACCFFFGFCGG>GFGGGFCDGFGGDC><CCF9DEGFD@@FGFCCCGFC9FCFFFFFE@:6:+B>F@FGFGGFFFGFF<5,8FEA,GFCGGFGGGGEDGGGGGGE<9DDFFFCFGGGGFF9FFGEF@<GGGFCCFFFGFCGDGGGFEEFDF7;FC>F@,FGGGGGGGGCGGEGGGGGGGGGGGFDGGGGFEECF<AB8CA
@BBCR 52624
TGAGGAATATTGGTCAATGGCCGAGAGGCTGAACCAGCCAAGTCGCGTGAGGGATGAAGGTTCTATAGATCGTAAACCTCTTTTGTAAGGGAATAAAGTGTGGGACATGTCCCATTTTGTATTTACCTTACGAATAAGGATCGGCTAACTCCGTGACAGCAGCCGCGGTAATACGGAGGATCCGAGCGTTATCCGGATTTATTGGGTTTAAAGGGTGCGGAGGCGGCCCCTGAAGTCAGCGGTGAAAGTCTGTGGCTCAACCATAGAATTGCCGTTGAAAATGGGAGGCTTGAGTATGTTAGAGGAAGGCTGAATGCGTGGTGTAGCGGTGAAATGCATAGCTATCACGAAGAACCCCGATTGCGAAGGCAGCCTGCCAAGCCATTACTGACGATGATGCACGAAAGCGTGGGGATCAAACAGGATTAGATACCCT
+
FGGGGFFGGFFGG<FGDGGGGGGGEGGGGGGGGGGGGGFGGG<F8@FCFGGGGF<FEGGEGGGGFFF9ED?FGGGGGGGE@EEFCGFF9@CGCFFAEGGG9FEEGGGGGCECF9F,CFGF9<,C<EEEEFCD7E4<FE<F,E:CEGCFGGFGD:@+=<F<<>F,6>7>>FFG,;>*BEG@67<,<>FC1F:F<CF::8<>,,2?:FF7*,<=FB7+1B7#;5EGEC8E,E=#FFACF+:C8@83997C,0<CGGFC/=EF>C@2DB@?7C7C@F?C;;5:#@=8EE=<FFE?@,,59,45,9,8A,,FA,,9C:B7+GFFFGFCEF:,C,FGFFF<<C?EC,?EF7B6F9GFF@:@-,6CF7@FDCGGGGFB@6,,F@C,8FFEE<C:DEDC6,FGGFB,FGGFFF7BEGFFFGGF8GGGFEADFC,AFEGCCBCC
@BBCR 430
TAGGGAATCTTCGGCAATGGACGAAAGTCTGACCGAGCAACGCCGCGTGAGTGAAGAAGGTTTTCGGATCGTAAAGCTCTGTTGTAAGTCAAGAACGCGTGTGAGAGTGGAAAGTTCACACAGTGACGGTAGCTTACCAGAAAGGGACGGCTAACTACGTGCCAGCAGCCGCGGTAATACGTAGGTCCCGAGCGTTGTCCGGATTTATTGGGCGTAAAGCGAGCGCAGGCGGTTTGATAAGTCTGAAGTTAAAGGCTGTGGCTCAACCATAGTTCGCTTTGGAAACTGTCAAACTTGAGTGCAGAAGGGGAGAGTGGAATTCCATGTGTAGCGGTGAAATGCGTAGATATATGGAGGAACACCGGTGGCGAAAGCGGCTCTCTGGTCTGTAACTGACGCTGAGGCTCGAAAGCGTGGGGAGCGAACAGGATTAGATACCCT
+
GGGGGFGGGGGGGGGGGGGGGGGGGGGGGGGGGGGGGGGGGGGGGGGGGDFFGGGFGGGGGGGGGGGGGGGGGGGGGGGGGGGGGFFFFGGGGGGGGGGGGGGGGGGGGGGGFGGGGGGFGDDF9,CCFFDFGGGGGGGGGGGGFEF@FCC<FFFFFCFFDGGGGG?GGGGGGGFGC:FG@:?FDG>CFE:6CGF5C;C9;C>CEGFG#EGG8EEFG<@C:?EE?81EEEGFEGF@C;FF@:::@CCE<:FFC@FEFGFGGFGFF@EFC@EF@<CF>AFGFFFGGGFGDFGGGGGGGGGFFADFGGGGGGGGGGGGGGGFECEGGGGGGGGEGGGGGGGGGDGGGGGGGGGGGGGGFGGDGECFGGEGCGGF7GGGGGGFGGGGGGFEGGGGGGGGDGGGGGGFAGEGGGGGGGGGGGGGGGGGGFGGGFFGGGGGCCCCC
@BBCR 431
TGAGGAATATTGGTCAATGGGCGAGAGCCCGAACCAGCCAAGTAGCGTGCAGGATGACGGCCCTATGGGTTGTAAACTGCTTTTATAAGGAATAAAGTGAGGGTCGTGGCTCTTTTTGCATGTACCTTATGAATAAGGACCGGCTAATTCCGTGCCAGCAGCCGCGGTAATACGGAAGGTCCGGGCGTTATCCGGATTTATTGGGTTTAAAGGGAGCGTAGGCCGGAGATTAAGCGTGTTGTGAAATGTAGACGCTCAACGTCTGCACTGCAGCGCGAACTGGTTTCCTTGAGTACGCACAAAGTGGGCGGAATTCGTGGTGTAGCGGTGAAATGCTTAGATATCACGAAGAACTCCGATTGCGAAGGCAGCTCACTGGAGCGCAACTGACGCTGAAGCTCGAAAGTGCGGGTATCGAACAGGATTAGATACCCT
+
GGGGGGGGFGGGGGGGGGGGGGGGGGGGGGGGGGGGGGGGGGGGGGGGGGGGGGGGFGGGGGGGGGGGGGGDGGGG,FFFFGGGGGGFGGGGGGGGGGGFGGGGGGGGGGGGGGGFGGGGGGGGGGGGGGDBFGGGGGGGGDGGGGGGGGGGGDEFFFDCFGGGGGGGGCC?BFEECFGGCDFGGGGGGGCFFGCGCCFDBCFGGEGGGG:C<E>EEGGGGGGGGGECFGFFEGGGGEGEGGGFEGGGGGCCGGGGGGGFDGGGFFFFFFGGFF>>GFGGGFGGE<CGGFGGGGGGFCGFGF8GFCEGGGGGGGDGGFGGGGGGGGGGFGGGGGFDFECGGGGFGFFGGGGGGDGGGFCGGGGGGGGGGFFGFDGFAEGGGFGGGGGGGGGFGGGGGGGGDGGF@GGGGGGGGGGFCFFDGGGF,CGGGGCC?CC
@BBCR 432
TGGGGAATATTGCAAAATGGGGGAAACCCTGATGCAGCGACGCCGCGTGGAGGAAGAAGGTCTTCGGATTGTAAACTCCTGTTGTTGAGGAAGATAAAGACGGTACTCAACAAGGAAGTGACGGCTAACTACGTGCCAGCAGCCGCGGTAAAACGTAGGTCACAAGCGTTGTCCGGAATTACTGGGTGTAAAGGGAGCGCAGGCGCGAGAACAAGTTGGAAGTGAAATCCATGGGCTCATACCATGAACTGCTTGCAAAACTGGTCGTATTGAGTAGTGCAGAGGTAGGCGGAATTCCCGGTGTAGTGGTGGAATTCGTAGATATCGGGAGGAACACCAGTGGCGTAGGCTGCCTACTGAGCACCAACTGACGCTGAGGCTCGAAAGTGTGGGTAGCAAACAGGAGTAGATACCCT
+
F@CFGC7<E9@FFG9FE,ECCFEEGGFEGGGGG<EFGCFGGGGEF+@F+@CCCCFFFFF,C,<CF,CE7FGGGGGFC,=EF<EFFFGGAFAFCF,AA,5:=:F+B:BAFFFF<FDF8AFFGGGC77>FBAFGDFF+8@C7F8@F>CGG*BCFGGEGGGGGGG7CFEFC*6*8?,==;FGGG:84?E/:1=<<AFCCC7:46CEC>,:):>#5C8EFAF<GFFF.C7<:87C><:A<F:@#2=DGFGGGDFF9:C#<FA9FGG7@@:>8,A<A629>AAFG?F:B,7:BB,,5E<F::=7,<F8E>4,E<B,AD=B,=AFEB4+7,7,9,E,DFC<C96C6+8+,B,,C,,,,FDFFCC;,F?FFEC,7@8,:E,<D8B>AC@?@CDGEF9C,CCDFC9F@C<C6C,<C9FACCCC@
@BBCR 433
TGAGGAATATTGGTCAATGGACGAGAGTCTGAACCAGCCAAGTAGCGTGCAGGATGACGGCCCTATGGGTTGTAAACTGCTTTTATAAGGGAATAAAGTGAGTCTCGTGAGACTTTTTGCATGTACCTTATGAATAAGGACCGGCTAATTCCGTGCCAGCAGCCGCGGTAATACGGAAGGTCCGGGCGTTATCCGGATTTATTGGGTTTAAAGGGAGCGTAGGCCGGAGATTAAGCGTGTTGTGAAATGTAGACGCTCAACGTCTGCACTGCAGCGCGAACTGGTTTCCGTGAGTACGCACAAAGTGGGCGGAATTCGTGGTGTAGCGGTGAAATGCTTAGATATCACGAAGAACTCCGATTGCGAAGGCAGCTCACTGGAGCGCAACTGACGCTGAAGCTCGAAAGTGCGGGTATCGAACAGGATTAGATACCCT
+
FFGGGGGGGGGGGGGGEEGGGGGGG@CFGFGGDGGGGGFGGG<FGGGGGDGGGGGGGGGGEGGGGGGGGGGGGGGGFGEFFGGGGGGGGGGGFCGGGGGGGGCFEECGGGGGGGGGGGGGGGGGGGGGGGGFGGGGGGGFFGCGGGGGGFCG<FD@DFGGGFFFGD?GEGGDGFF@EECFFBFGEEEGGEF:CCFECGGGFGGGGDFG=GGGGGGFDEG>GFGGGGFFFGFGEFFGGGGGGGGGFGGGGGFGEGGGFFGGGGFFGGFB@FGGGGFGGGGGGGGGGECF>,EGCC+GGGGGGGF<FEGECEFA<?GGGGGGGGGFDGCGGGGGGGGGGGGGGEFGF7FCGGGGGFC:C7GGGGGEDGGGGGGGGGGGGGGGGF@FAGFGGGGGGGGGGGGGGGGGGGGGGFGGGGGGGGGGGGGGCEGFFCECCCCC
@BBCR 434
TGGGGAATATTGCACAATGGGGGAAACCCTGATGCAGCGACGCCGCGTGGAGGAAGAAGGTCTTCGGATTGTAAACTCCTGTTGTTGAGGAAGATAATGACGGTACTCAACAAGGAAGTGACGGCTAACTACGTGCCAGCAGCCGCGGTAAAACGTAGGTCACAAGCGTTGTCCGGAATTACTGGGTGTAAAGGGAGCGCAGGCTGGCGATCAAGTTGGAAGTGACATCCATGGGCTCAACCCATGAACTGCTTTAAAAACTGGTCGTCTTGAGTAGTGCAGAGGTAGGCGGAATTCCCGGTGTAGCGGTGGAATGCGTAGATATCGGGAGGAACACCAGTGGCGAAGGCGGCCTACTGGGCACCAACTGACGCTGATGCTCGAAAGTGTGGGTAGCAAACAGGATTAGATACCCT
+
C;EEEEECEFFGFG<@F<CDGGFGEGGF7CEFFFDFF,CFCCGEGGGG77FF:CF,CCF@<E<EFGGGGGGDGDEGFC8FC,EAFC8BFG@FF?EFF9CFG>F:FD<EFFGGGFAFEFGGGAFG@:=FFDBBC,F>FFF<FFFG+5C<*<CCG:BFFGGF>>G=<+F.8:BCCFEEGG<<+-<FGGFGE:CFG>ECEDFC8FC:5=C*DC:EEFF><CGG79<CF#D7FFF8AFGFFFFFF@59<FF1GGFCBCB1FECF8C3#CB8,.D?F:>A:ECE=9?:DGC=BB,?5,@ECFCC,CDEB877EFFCGGGFF=,DE<DEEGGDGGFFEGF8ECE8FCC7CGCF@EBCDA@9GGFEACF@F9FGGFEEGGFFFC+BDCCE9F<7C7EC,9FCCCCGFGFGFGEFEC8@A6,B6
@BBCR 49073
TGGGGGATATTGCACAATGGGGGAAACCCTGATGCAGCAATGCCGCGTGAGGGAAGAAGGCCTTCGGGTTGTAAACCTAAGTTGTCAGGGACGAATATTGACGGTACCTGAAGAGAAAGCTCCGGCTAACTACGTGCCAGCAGCCGCGGTAATACGTAGGGAGCGAGCGTTGTCCGGATTTACTGGGTGTAAAGGGTGCGTAGGCGGGTTTGCAAGTCAGACGTGAAATGCCGGGGCTTAACCCCGGAGCTGCGTTTGAAACTGTAGATCTTGAGTGAAGTAGAGGCAGGCGGAATTCCTAGTGTAGCGGTGAAATGCGTAGATATTAGGAGGAACACCAGTGGCGAGGGCGGCTTTCTGGACTGTAACTGACGCTTAGGCTCGAAAGCGTGGGGAGCGAACAGGATTAGATACCCT
+
FGGGGFEGGGGGFGGGGGFFGGGGGEDFGGGGGGGGGGGGGGFGD@FGGGGGGGCEGGGGFFFGGGGGGGGGGGGGGGGGFFECGGFFGGGGGGGGFFFFFGGCFGGFDGGGEGGGGGGGGGFGEGGGGFAFFC>CCFGGGFC8CCEFG.>C)D-17DFEGGGGGGEGD=C<E:FGGGGGFG==GGGGGFFGCGGGFG8C<GG=EFGGGGGGGFECFD??FGGG8FFFFF@<CEGGGGCFGEGGGGFCF>GCC>EFFGGFCGFCGGGGFG,FECDFFFAFFFDEC,DF7GGGGCDEFEAFBFGGF8DFCEGFE=GDEFF,=<,E<,F8C,CBDFC<CCEFDGGFBB7F@CCC,FDGGFFFFE,F<9FFC7EGEEFC,DGCFFFDGEGFCEFGGGGGEFFFFEGGGFGGGF89@CCCC
@BBCR 436
TGGGGAATATTGCACAATGGGGGAAACCCTGATGCAGCGACGCCGCGTGAGCGAAGAAGTATTTCGGTATGTAAAGCTCTATCAGCAGGGAAGAAGAATGACGGTACCTGACTAAGAAGCACCGGCTAAATACGTGCCAGCAGCCGCGGTAATACGTATGGTGCAAGCGTTATCCGGATTTACTGGGTGTAAAGGGAGCGCAGGCGGTGCGGCAAGTCTGATGTGAAAGCCCGGGGCTCAACCCCGGTACTGCATTGGAAACTGTCGTGCTAGAGTGTCGGAGGGGTAAGTGGAATTCCTAGTGTAGCGGTGAAATGCGTAGATATTAGGAGGAACACCAGTGGCGAAGGCGGCTTACTGGACGATAACTGACGCTGAGGCTCGAAAGCGTGGGGAGCAAACAGGATTAGATACCCT
+
EFCFGD,CFGGGGGGFGGGGGGGGGGGGGGGGGGGGGGGDGGGGGGGFGGFGGEGG:CFGGGGGGGGEGGGGGGGGGGGGGG<FFGGFFGDEGGGGGGDGDGGEGG7FEDFGFGGGGGGGGEFGGGGDGGGFG7FCFFGGFGGGGGGGGGGGGCCC<C>FFFCFGGGGGGGGG8=?CFGGFGG#<FFFGFCDFFGEF17FGGGG<FF5<2CCEC>GC?DGFGGGFFGGFGGDGGFG<EGFGGDD>A>CE9GEDGCGGGFFGGGFGGGGEDFFD<CCFF87GFGGFEAEFGGGEE8GEF<F9GGDGCCCDACF?@GGGCGGGFGGFFCFAGGGGF@A<<CFCGFCGGGGGGGGGGGGFGEC8F?FGGGGGGGGGGF@CGGGGGGGGGGGFGGGGFFGGFGGGGGGGGGGGGGGCCCCC
@BBCR 437
TGGGGAATATTGGGCAATGGGCGAAAGCCTGACCCAGCAACGCCGCGTGAGGGAAGAAGGTTTTCGGATTGTAAACCTCTGTCCTCAGGGACGAAGGAAGTGACGGTACCTGAGGAGGAAGCCCCGGCTAACTACGTGCCAGCAGCCGCGGTAATACGTAGGGGGCAAGCGTTGTCCGGAATGACTGGGCGTAAAGGGCGTGTAGGCGGCCTGATAAGTATGAAGTGAAAGTCCTTCTTTCAAGGTGGGAATTGCGTTGTAGACTGTCGGGCTTGAGTGCGGAAGAGGTAAGTGGAATTCCCGGTGTAGCGGTGAAATGCGTAGAGATTGGGAGGAACACCAGGGGCGAAGGCGACTTACTGGGCCGTAACTGACGCTGAGGCGCGAAAGCGTGGGGAGCGAACAGGATTAGATACCCT
+
FGGGGG:C@CFFCFG@FGGGFGGGGGGGGFFGGGGGGGFFFFGG7@FG@7FFEDCFFFGDFGGGG7FEECGGFAF?FGFGFGGFFGGDCC+BCGCGGGFF,EEFGCC<BF9?,>DFEDCFGGD+FFECFDGGGFFCC@CF;<CA7FF7:EG<F:EGGG,<F7CEGCFE<7<BFCCEEFGD5EG97CFCECC88<C?C:1F<@>CC:+):5:-FC;CCCCGFG9@2<CCG7A<EE?#;CGG;CCD?FGGGGFGC@3):@FGFGCBFFCF=DCEGFD8F@CC>=<9CFBDD?E5,5,8EC4+++,GF>+CFCFE,?FCC:F@C<49FFF<E7EA<F?F:<C-,CCCFFGGGGFCF<C9ECF8F7FCB@FC<CGEF@:E<@7CC@6,EFFECCDE<EC@FF:BCGGFGGGGFDAF<C6A<@8
@BBCR 438
TAGGGAATCTTCGGCAATGGGGGCAACCCTGACCGAGCAACGCCGCGTGAGTGAAGAAGGTTTTCGGATCGTAAAGCTCTGTTGTAAGTCAAGAACGAGTGTGAGAGTGGAAAGTTCACACTGTGACGGTAGCTTACCAGAAAGGGACGGCTAACTACGTGCCAGCAGCCGCGGTAATACGTAGGTCCCGAGCGTTGTCCGGATTTATTGGGCGTAAAGCGAGCGCAGGCGGTTTGATAAGTCTGAAGTTAAAGGCTGTGGCTCAACCATAGTTCGCTTTGGAAACTGTCAAACTTGAGTGCAGAAGGGGAGAGTGGAATTCCATGTGTAGAGGTGAAATGCGTAGATATATGGAGGAACACCGGTGGCGAAAGCGGCTCTCTGGTCTGTAACTGACGCTGAGGCTCGAAAGCGTGGGGTGCGAACAGGATTAGATACCCT
+
GGGGGGGGGGGGGGGGGGGGGGGDGGGGGGGGGGGGGGGGGGGGGGGGGGGGGGGGGGGGGGGGGGGEGGGGGGFFFGGGGGG<FFFFGGGGGGGGGGGGGGCFGFGGG7EEE<BF<9FFFGCGFFGGDGGGFGGGGGGGGGFGFC>F?GE9G9DFCF9FCGGFCFGGGGGGGCFCEE<EFFFGGGFGGG8<FEG8(1CECECFCF+AFFGGGGECGCGF>;C?EEEGEGGGGGEGFFE@FFG;CE=C<FGGGGFCFFFFDC<#FGGGEFD@:FFFCFFFGGGGFDCGFCGGFFEEGGGGGFGGGGGFFB<<<FEE?CGCFC@GEFE<EFA,GGGGGFEDGGGGGGGGGGGGGGGGGDGDF7CGGGGGGGFC:GCGGEGGGGGGFFCGGDGGGGGGGGGGGGGGGGGGGGGGEDGGEFF,GGGGGGGGGGGGGGGGCCCCC
@BBCR 439
TGGGGAATATTGGGCAATGGGCGAAAGCCTGACCCAGCAACGCCGCGTGAGGGAAGAAGGTTTTCGGATTGTAAACCTCTGTCCTCAGGGACGAAGGAAGTGACGGTACCTGAGGAAGAAGCCCCGGCTAACTACGTGCCAGCAGCCGCGGTAATACGTAGGGGGCAAGCGTTGTCAGGAATGACTGGGCGTAAAGGGCGTGTAGGCGGCCTGATAAGTATGAAGTGAAAGTCCTGCTTTCAAGGTGGGAATTGCTTTGTAGACTGTCGGGCTTGAGTGCGGAAGAGGTAGGTGGAATTCCCAGTGTAGAGGTGAAATGCGTAGAGATTGGGAGGAACACCAGTGGCGAAGGCGACTGACTGGGCCGTAACTGACGCTGAGGCGCGAAAGCGTGGGGAGCGAACAGGATTAGATACCCT
+
9<CCCCFFCDFFFFFGGGDE@FFEGGDFGGDGGGDEBFG?EEGF7FGGGDGFG78FCFFGGGCEF+CEGGGGFGGGGFFGFGGGGGGGFCCDCFG7FGF@?<EF++383,C,,3D,,8:,3>D>>77+C7FGG,<FACFC9<*@,:3FCC*>:;;<BF<>:FCC=EE8E>GFC:<F$?:64)?9:3C>F928=E,7@:C;E@=:AF95?:@9CADC89C:<><0=<F6<7<CGFFC:><CED@FDECFGEFCF?GGGGFAFGGGFE<>F?GAD,F=CBFGEGDFFCGGFB,F@?,CF<F,,,EFFDEEA,FCF@9CGGG@EFFECCF,<7GE??CGEFF<,EEGGCCGGFFC7GFEC9:,,@FF6,EF9EFGGFFE?GEEGGGGGDC,7EE7GGGGGGGEGGGGGGGGF@<E<,@@@CC
@BBCR 440
TAGTGAATCTTCCACAATGGACGCAAGTCTGATGGAGCAACGCCGCGTGAGTGAAGAAGGTCTTCGGATCGTAAAACTCTGTTGTTAGAGAAGAACACGAGTGAGAGTAACTGTTCATTCGATGACGGTATCTAACCAGCAAGTCACGGCTAACTACGTGCCAGCAGCCGCGGTAATACGTAGGTGGCAAGCGTTGTCCGGATTTATTGGGCGTAAAGGGAACGCAGGCGGTCTTTTAAGTCTGATGTGAAAGCCTTCGGCTTAACCGGAGTAGTGCATTGGAAACTGGAAGACTTGAGTGCAGAAGAGGAGAGTGGAACTCCATGTGTAGCGGTGAAATGCGTAGATATATGGAAGAACACCAGTGGCGAAAGCGGCTCTCTGGTCTGTAACTGACGCTGAGGTTCGAAAGCGTGAGTAGCAAACAGGATTAGATACCCT
+
GGFFGGGGGGGGGGGGGGGGGGGGGGGGGGGGGGGGGGGGGGGGGGGGGGGGGGGGGGGGGGGGGGGGCGGGGGGGGGGGGGGGGGGGGGGGGGGGGGGEGFGGGGGGGGGGGGGGGGGGGGGGGGGGGGGGGGGGGGGGGGGGGGGGDEG@FGGGGG?GGGGGGGGGGGGGGFGDGGGGGGGGGGGGGGGGGGGGGGGGGEBFFEFGGFGGGGGEFGGEGGFGGCEE>FFECGGGGG?F2GGGGGFGGFCF@EG?FFGFGGGFGGGGGGGGFGEE8FFGGGGGGGGGGGFEE9F=GEGGFAGGGGGGFB,?GGGGGGGDGGFFECGGCGGGGGFGGGGDGGGGFGGGGGGGGGGGGGGGGGGGGGGGGGGEGGGGGGGGFGGGGGGGGGGFGGGGGGGGGFCGE@EGGGGGGGGGFGGGGGGFEGGGGGGGGGGGCCCCC
@BBCR 54034
TAGGGAATCTTCCACAATGGACGCAAGCCTGATGGAGCAACGCCGCGTGAGTGAAGAAGGTCTTCGGATCGTAAAACTCTGTTGTTAGAGAAGAACACGAGTGAGAGTAACTGTTCATTCGATGACGGTATCTAACCAGCAAGTCACGGCTAACTACGTGCCAGCAGCCGCGGTAATACGTAGGTGGCAAGCGTTGTCCGGATTTATTGGGCGTAAAGGGAACGCAGGCGGTCTTTTAAGTCTGATGTGAAAGCCTTCGGCTTAACCGGAGTAGTGCATTGGAAACTGGAAAACTTGAGTGCAGAAGAGGAGAGTGGAACTCCATGTGTAGCGGTGAAATGCGTAGATATATGGAAGAACACCAGTGGCGAAAGCGGCTCTCTGGTCTGTAACTGACGTTGAGGTCCGAAAGCGTGGGTAGCAAACAGGATTAGATACCCT
+
GGFCFGGFFFGFFGGFG<A,CFFCFFC,:EAFFGFCFGFGDCEG@FCFFGGFFGAFDFFFCFGGGGGGDC,BFGGEEDGGGFE,EEEFFGGGDGGDFC=FC7<FGF8,FBBAFEGD9F<FD5BFFFGEGF<,CFFGGFFC8B<FDFFGGGGEGFGGGGG?FGGFGF<CGCFB7*:F92,5/<=FGGFCC<FGGGEGFEFG6<#=CFC@FC:FEG7CGGEE9CCEGE5E>DGF9ACCC:8C<;2CC@<9GGGGGD@+F-FC6CCCFGE,:$FFDCE8@FE?9E6<@?,FA,5,FFE=CE=FGGGFAEF9FE?EFGFFF?FE88FFEGDGFCGFGFGFDBEGGGGGFFEFGGFGFAC,F@E8GGFEGDGF:AC,+GGF@@FC;CFDEEF<FDCEGF9F7C,ECF:CF@CGGGGEEF9FCF<GFCFE@FGFFEFECF6@C9C<C
@BBCR 442
TGAGGAATATTGGTCAATGGGCGAGAGCCTGAACCAGCCAAGTAGCGTGCAGGATGACGGCCCTATGGGTTGTAAACTGCTTTTATAAGGGAATAAAGTGAGTCTCGTGAGACTTTTTGCATGTACCTTATGAATAAGGACCGGCTAATTCCGTGCCAGCAGCCGCGGTAATACGGAAGTGCCGGGCGTTATCCGGATTTATTGGGTTTAAAGGGAGCGTAGGCCGGAGATTAAGCGTTTGTGGAAATGTAGACGCTCAACGTCTGCACTGCAGCGCAAACTGGTTTCCTTGAGTACGCACAAGGTGGGCGGAATTCGTGGTGTAGCGGTGAAATGCTGAGATATCACGAAGAACTCCGATTGCGAAGGCAGCTCACTGGAGCGCAACTGACGCTGAAGCTCGAAAGTGCGGGTATCGAACAGGATTAGATACCCT
+
EGFFF,EFCFGGECFGGEF<CFGGGGGGGGGGFFDFFGG8EG,,CECGCGGGGGGGG9CCGC:FCC?@86B+?FEEF9F9FFGG<A<FFFFGFCGFAFC,,?5BFF8?BF:5FF?FFF+?BFGGCG<FFGFCFFFFD9,C8<BEFGDGGA=E>DGGGGDFCFGFFGGCCF:?CAF)4@<,8@C>@*>5C*7;@<7<5CGA819F@;5=C3<#GEE0GDCGEGCC:C;:;@FFG+>*/)/;'##CBCG/GG0GCCGF<FDFF)2.CCGF<D-6>@7D9%GGGGGFD8,,CB,GGF@6@,8C,54+GGFFF,FDFF7@GDDDFEE@EC?EE<GFDEEAA<,GGGGGGCFGGGGGFC7-BD6@F,CDGGGGFFGFAF,CCGGF:C7GGGGFCGGGGGGGEFE?FCGGGFF@+@GFFCCFGGEGFGGGFEGEFCCBC@,C
@BBCR 443
TGGGGAATATTGCACAATGGGGGGAACCCTGATGCAGCAACGCCGCGTGAGTGAAGAAGTATTTCGGTATGTAAAGCTCTATCAGCAGGGAAGATAATGACGGTACCTGACTAAGAAGCTCCGGCTAAATACGTGCCAGCAGCCGCGGTAATACGTATGGAGCAAGCGTTATCCGGATTTACTGGGTGTAAAGGGTGCGTAGGTGGCAGTGCAAGTCAGATGTGAAAGGTCGGGGCTCAACCCCGGAGCTGCATTTGAAACTGCTCGGCTAGAGTACAGGAGAGGCAGGCGGAATTCCTAGTGTAGCGGTGAAATGCGTAGATATTAGGAGGAACACCAGTGGCGAAGGCGGCCTGCTGGACTGTTACTGACACTGAGGCACGAAAGCGTGGGGAGCAAACAGGATTAGATACCCT
+
FGGGGGGGGGGGGGGGGGGGGGGEGGGGGGGGGGGGGGGGGGGGGGGEGGGGGGGGGGGGGGGGGGGGGGGGGGGGGGGGGGGFGGGGFGGGGGGGGGGGGGGGGGGGFFEGGGGGGGGFGGGG?GGGGGGGFGCFFGGGGGGGGGGGGGECFGGGGGGGGGGGGGGGEEGCCFCGGFEDCGGGFGCE=FFEGGGGGGGGGGGGGGGF<:CGGFFGGCFGFGEDFGGGGFGGGGGGCCGFGGGGGGGFEGGDFEF<GGGGGGF7@0DGFFEGGGGGGGGGGGFFG7GFFFGGGGGGGGGGGGDGGGGGGGGGGGGGGGGGGGGFFFGGGGGGGGFGGGGGGGGGGGGGGGGGGFGGGGGGGGGGFGGGGGGEGGGGGGGGGGGGGGGGGGGGGGGGGGGGGGGGGGGGGFGCCCCC
@BBCR 444
TGAGGAATATTGGTCAATGGGCGAGGGCCTGAACCAGCCAAGTAGCGTGCAGGATGACGGCCCTATGGGTTGTAAACTGCTTTTATAAGGGAATAAAGTGAGCCTCGTGAGGCTTTTTGCATGTACCTTATGAATAAGGACCGGCTAATTCCGTGCCAGCAGCCGCGGTAATACGGAAGGTCCGGGCGTTATCCGGATTTATTGGGTTTAAAGGGAGCGTAGGCCGGAGATTAAGCGTGTTGTGAAATGTAGACGCTCAACGTCTGCACTGCAGCGCGAACTGGCTTCCTTGAGTACGCACAAAGTGGGCGGAATTCGTGGTGTAGCGGTGAAATGCTTAGATATCACGAAGAACTCCGATTGCGAAGGCAGCTCACTGGAGCGCAACTGACGCTGAAGCTCGAAAGTGCGGGTATCGAACAGGATTAGATACCCT
+
FFGGGGGGGGGGGCFGGGGGGGGGGGGGGGGGGGGGGFFGGGGGGGGGGGGGGGGGGGGGEGGGGGGGGGGGGGGGCEGGGGGGGGGGGGD,BFFDGGGGGFGGGGGGFGECFGGFGGEGGGGGGFFGGGGGGFGGGGFGFGCGGG=GGGGGGGGGGGGGGGGGGGGGGDGGFGGGEGEDFGFGGGGGGGGGGGDC<CFGGGGGGFCEFFFCFGDCGGGGGEGGGGEGGCFGGFGGGGGGGGGGFGGGFFFFGGGGGEFGGGGFGFCGFFCEFGFGGGGGFGGGGFGGFGGGGGGGFGEGGGDEECF:GEBCDFECEGGFGGGGGGDGGGGGGGE?FEGGGGGGGGGGGGGGGGF:@CGGGGGGFGGGGGFF9CEEGGGFCF7FEF@EGGGGGGFCF:GDFGGGGGGGGFGFEFGGGGGGFGGGGFGGGGGCB@CC
@BBCR 445
TGGGGAATTTTGGACAATGGGGGCAACCCTGATCCAGCCATGCCGCGTGCAGGATGAAGGTCTTCGGATTGTAAACTGCTTTTGTCAGGGACGAAAAGGGATGCGATAACACCGCATTCTGCTGACGGTACCTGAAGAATAAGCACCGGCTAACTACGTGCCAGCAGCCGCGGTAATACGTAGGGTGCAAGCGTTAATCGGAATTACTGGGCGTAAAGCGTGCGCAGGCGGTTTTGTAAGATAGATGTGAAATCCCCGGGCTCAACCTGGGAATTGCATATATGACTGCAAGACTTGAGTTTGTCAAAGGAGGGTGGAATTCCAAGTGTAGCAGTGAAATGCGTAGATATTTGGAAGAACGCCGATGGCGAAGGCAGCCCTCTGGGACATGACTGACGCTCATGCACGAAAGCGTGGGGAGCAAACAGGATTAGATACCCT
+
FGGGGGGGFGGGGGGGGGGGGGGGGGGGGGGGGGGGGGGGGGGGGGGGGGGGGGGGGGGGGGGGGGGGGDGGGGGGGGGGGGGGGGGGGGGGFFGGGFGEGFGGGGGGGGGGGGGGFGFGGGGGGGGGGGGGFGGGGG?GGGGCGGGGGGGGGGGGGGGGGGGFGGGGGGGGGGGGDF>FCGEDC<FFFGGFGGEEF@FGGGGGFFGGGGGGGFGGGGGGFDDCFGGGGGGGGFFGGGFGFGFG=FGGGGGGGGGGGFGGGGGGGGGGGGGFGFFDFAGGFF7FGFFF99GGGEFFFGGGFFFGGGGGGGGGGGGGGGGGGGGGGGGGGGGGFGGGGGGGGGGGGFGGGFDGGGGGGGGGGGGGGGGGGGGFGGGGGGGFGGGGGGGGGGGGGGGGGGGGGGGGGGGGGGGGGGGGGGGGGGGGGGGGGGGGGGCGCCCCC
@BBCR 446
TGGGGAATATTGCACAATGGGGGAAACCCTGATGCAGCGACGCCGCGTGAGTGAAGAAGTATTTCGGTATGTAAAGCTCTATCAGCAGGGAAGAAAGTGACGGTACCTGAATAAGAAGCCCCGGCTAACTACGTGCCAGCAGCCGCGGTAATACGTAGGGGGCAAGCGTTATCCGGATTTACTGGGTGTAAAGGGAGCGTAGACGGCAAGGCAAGTCTGAAGTGAAAGCCCGGTGCTTAACGCCGGGACTGCTTTGGAAACTGTTTGGCTGGAGTGCCGGAGAGGTAAGCGGAATTCCTAGTGTAGCGGTGAAATGCGTAGATATTAGGAAGAACACCAGTGGCGAAGGCGGCTTACTGGACGGTAACTGACGTTGAGGCTCGAAAGCGTGGGGAGCAAACAGGATTAGATACCCT
+
EGGGGFGGGGGGGGFGGGGGGGGGGGGGGGGGGGGGGGGGDFGGGGGGGGGGGGGGFGGGGGGGGGGGGGGGGGGCGGGGGAGGGGGGGGFGGGGGGGFGGGGGGGFGGGGGGGGGFFGGGGGGGGGGGFGGC)GGG@@GGGGGGGGGEDFCGGG:FFGG7CFGGEFGCFGGGGGCEEGFFGGGGGFGGGGEFGFGGGGGGDGDGGGGGGGGFGGFCF?FGGFGGE>FFGEEFCGGF@FGACGGGGGDFGGGGGGGGGGGFFGFFGFGCFGFCGGGCEDF5:CFGGGGGDGGGGGGGGGGGGGGGGGGGGGGGGGGGGFCFB9GGFFGGGGGGGGGGGGGGGGGGGGGGGGGFGGGGGGGGGGGGGGGGGGGGGGGGGGGGGGGGGGGGGGGGGGGGGGGFGDGGGGGGFGCCCCC
@BBCR 72235
TGGGGAATATTGCACAATGGGGGAAACCCTGATGCAGCGACGCCGCGTGGAGGAAGCAGGTCTTCGGATTGTAAACTCCTGTTGTTGAGGAAGATAATGACGGTACTCAACAAGGAAGTGACGGCTAACTACGTGCCAGCAGCCGCGGTAAAACGTAGGTCACAAGCGTTGTCCGGAATTACTGGGTGTAAAGGGAGCGCAGGCGGGAGAACAAGTTGGAAGTGAAATCCATGGGCTCAACCCATGAACTGCTTTCAAAACTGTTTTTCTTGAGTAGTGCAGAGGTAGGCGGAATTCCCGGTGGAGCGGTGAAATGCGTAGATATTAGGAGGAACACCAGTGGCGAAGGCGGCTTACTGGACTGTAACTGACGTTGAGGCTCGAAAGCGTGGGGAGCAAACAGGATTAGATACCCT
+
GGGGDFFGGFGGGGGGGF9F@,@FFFGGGD@FEGFGGGEGGGGEFGCFG>:DEFFF,EC@FGGG9<7+?FGGGGGGGGGGEGGAEGGFF?EFFGGGGGGGFFGGGGGGGGGFDFGGGC;DGGG+@FGGEGDC877CGGD>FGGGGDGGGFGFFG;FGGC=GFFGGFC@CFCCFC@CE<F'GGGGEFFF@CGGGECCEGGGEC7CGGGFFEF<GGGGCE?FGCFFE?FGD,FFC<@EF5FF@,CFFFFFEC7C8FGA<FFEE=:FCGGGF<FFGGGGGGFGFGFFGCGGC8FAGGEFB7GGEF+7GGGGGGFFBFCB7GFECCGGGGGF<DGGGGGGGEGGGGGGGGGGGGGGGGEGGGGFE9GGGFF7GGGGGGGFCGGGFCGGGGFCEGGGGGFGGGCFGGDGGGGGFCGCCCCC
@BBCR 448
TGGGGAATATTGCGCAATGGGCGAAAGCCTGACGCAGCGACGCCGCGTGAGGGATGAAGGTCTTCGGATCGTAAACCTCTGTCAGAAGGGAAAAATGTACAGTGCCCCAATCAACACTGTATTGATGGTACCTTCAGAGGAAGCACCGGCTAACTCCGTGCCAGCAGCCGCGGTAATACGGAGGGTGCAAGCGTTAATCGGAATTACTGGGCGTAAAGCGCGCGTAGGTTGTTTTGTAAGTCAGGGGTGTAATCCCACGGCTTAAACGTGGAACTGCCTTTGATACTGCATAACTTGGGTCCAGGAGAGGACAGCTGAATTCCAGGGGTAGGAGTGAAATCCGTAGATATATGGAAGAACATCAGTGGCGAAGGCGGCTGTCTGGACTGGTATCGACGCTGAGGCGCGAAAGCGTGGGTAGCAAACAGGATTAGATACCCT
+
GCGFDGGG9EF<FGGGGGGG?FGGGGEGGGGGD@@FGE7FGGGGFFGFGGGGGGGDFGGGGCGGGGGGGGGGGGGDGGGGGGDF<,BFECGGGGG8AEE<,AFAD?F=FG8B===,FC=F9FDFGGEFGGDF<<FFG9DFGGGGGGG77BC<F.30?:6CFFGGGGG@GGGCGGEGGG@GGGGGG6>ECCFGGGGG#AGCGGDEGF#:FGGGGE>CCGFGGECE6DEFFCFDEGGGGF@C=F:C#3=FF;D@@@F38.::CFGFGFGG>GGGF<FBFBGG4FCFF<FF4E,CAAD6+6,:AA,@,FCGGFF<FC,,GGFE8ECDFA,GDAE<9GFGGDF@FGGGGGFEE<,6FEE9GGGEE9FAGGGFD,DGDGCFGGFDFGGEFCC,E7,CFEGGDGGFGGGGFDGGGGGGGGGGGGFGGGFGEGGGGGGGGFAGCCCCC
@BBCR 449
TGGGGAATATTGGGCAATGGGCGCAAGCCTGACCCAGCAACGCCGCGTGAAGGAAGAAGGCTTTCGGGTTGTAAACTTCTTTTATGAGGGATGAAGGAAGTGACGGTACCTCATGAATAAGCTCCGGCTAACTACGTGCCAGCAGCCGCGGTAATACGTAGGGAGCGAGCGTTATCCGGATTTACTGGGTGTAAAGGGTGCGTAGGTGGCAGTGCAAGTCAGATGTGAAAGGCCGGGGCTCAACCCCGGAGCTGCATTTGAAACTGCATAGCTAGAGTACAGGAGAGGCAGGCGGAATTCCTAGTGTAGCGGTGAAATGCGTAGATATTAGGAGGAACACCAGTGGCGAAGGCGGCCTGCTGGACTGTTACTGACACTGAGGCATGAAAGCGTGGGGAGTAAACAGGATTAGATACCCT
+
FGGGGGGGGGGGGGGGGGGGFGGGGGGGGGGGGGGGGGDGGGGGDE@FGG7FFGGGGGG8FFFGGGGDGGGGGGGGGGGGGGGFGGGGGGDGDGGFDG8BFGAFEGFGFF9FGG9?FFGGGG>;F7AFEGGEGGGDG7DFG@GGGFFGGD8BFGGGGFG9FEEEEGE=BCC/FEFFCGCF=FGGGGGFF?FGGFGGCC>DDGGDGGGFGFFE,FCGFFGEGF==FGFCCEGGGGGFGGGFFFG7<EEFFGEGGGGGFBFCE<C?FDFGFGGE9GFE@AGGGGGGGGFF+7GF?GGGGGFFEGGGGF>GGGGGGGGEGGE7FF@6?FDFDGGF9GGGGGGCGGGGGGFGGGGGGGGFFFGGGGGGGGGGCGGGGGGGGGGGGGFGGGGGGGGGGGGGGGGGGGGGGGGGGGFFFFCCCCC
@BBCR 50101
TGGGGAATATTGCACAATGGGGGAAACCCTGATGCAGCGACGCCGCGTGAGTGAAGAAGTATTTCGGTATGTAAAGCTCTATCAGCAGGGAAGAAAACAATGACGGTACCTGACTAAGAAGCCCCGGCTAACTACGTGCCAGCAGCCGCGGTAATACGTAGGGGGCAAGCGTTATCCGGATTTACTGGGTGTAAAGGGAGCGTAGACGGTAGACCAAGTCTGAAGTGAAAGCCCGGGGCTCAACCCCGGAACTGCTTTGGAAACTGGTAAACTAGAGTGCAGGAGAGGTAAGTGGAATTCCTAGTGTAGCGGTGAAATGCGTAGATATTAGGAGGAACACCAGTGGCGAAGGCGGCTTACTGGACTGTAACTGACGTTGAGGCTCGAAAGCGTGGGGAGCAAACAGGATTAGATACCCT
+
EFGGGGGGGGGGFGGGGFFGGGDGGGFDGGGGGGGGGGCFGFGGGGGFGGGGFGGGFGGGGGGFGGGFGGGGGGGGGFGGGGGGGGGGGE@FGGGGGGGFGGGGGGGGGGGGGGGGGGGGGG<FGG?GGGGGFGGGGFGFGGGGGGFGG?GEFGCFFG?GFGGGGFGGGGGGGGGGGGGDG<CDF-GGGFEFEFFGGGFCEEEFEGGGGGGGGGGFGCFFEEAGGGGGFGGGGFGGGFEGGGGGFDFF<>FEGGEFFGGGGGGGGGGGGGGFGGGFGFF8CGGGGFGDFFAFFF9F89FGGGAGFGF>GECGGGFGGGEFGGGGGGGFGGGF<GGGFFEFGGGGGGGGGGGGGGGGGGGGGGGDGGGGGGGGFGEFGGGGGGGFGGGEGGGGGGGGGGGGGFEGGFFF,GGFFGCCCCC
@BBCR 451
TGGGGAATATTGCACAATGGGGGAAACCCTGATGCAGCGACGCCGCGTGAGTGAAGAAGTATTTCGGTATGTAAAGCTCTATCAGCAGGGAAGAAGAATGACGGTACCTGACTAAGAAGCACCGGCTAAATACGTGCCAGCAGCCGCGGTAATACGTATGGTGCAAGCGTTATCCGGATTTACTGGGTGTAAAGGGAGCGCAGGCGGTGCGGCAAGTCTGATGTGAAAGCCCGGGGCTCAACCCCGGTACTGCATTGGAAACTGTCGTACTAGAGTGTCGGAGGGGTAAGTGGAATTCCTAGTGTAGCGGTGAAATGCGTAGATATTAGGAGGAACACCAGTGGCGAAGGCGGCTTACTGGACGATAACTGACGCTGACGCTCGAAAGCGTGGGGAGCAAACAGGATTAGATACCCT
+
GGFGGGDGGGGGGGGGGGGGGGGGGGGGGGGFGGGGGGGGGDGGGGGGGGGGGGGGGGGGGGGGGGGEGGFFGGGGGGGG9AEFGGGFGGD8FGGGGGGG9FCEFGGGGGGGGGGCFGFGGGGD>@CCGFDGGFGFGGGGGFGGGGGGGGEGFGGGGGGFGEFGGGGGGGGGGGF>>CGGCE>2GFCCFEGGGFGGGGGGEGGGGGFGFGGGGGFGFFFFG7@ECGGGFGGGGGGGGGFEFFGGGGGGFAFGGFFF<@FGGGFGGGGGF>GFFDECBACGGGGGGGFGGGFGFFGFA<==,FCGCEEEGGGFFGFC77GGGGGGGFADFGGGGGGFE9DGGGGGGFCF@GGGEFFGFACGFCGGGGGGGGGGGGGGGGEGEDECGGGGGGCGGGGGGGGGGGGGGDAFGGGFCCCCC
@BBCR 452
TGAGGAATATTGGTCAATGGACGAGAGTCTGAACCAGCCAAGTAGCGTGCAGGATGACGGCCCTATGGGTTGTAAACTGCTTTTATAAGGGAATAACGTGAGGCTCGTGAGACTGTTTGCATGTACCTTATGAATAAGGACAGGCTACTTCCGTGCCAGCCGCCGCGGTCATACGGAAGGTCCGGGCGTTATCCGGATTTCTTGGGTTTAAAGGGAGCGTAGGCCGGAGATTAAGCGTGTTGTGAAAGGTAGACGCTCAACGTCTGCACTGCAGCGCGAACTGGTTTCCTGGAGTACGCACAAAGTGGGCGGAATTCGTGGGGTAGCGGTGAAATGCTTAGATATCACGAAGAACTCCGATTGCGAAGGCAGCTCACTGGAGCGCAACTGACGCTGAAGCTCGAAAGTGCGGGTATCGAACAGGATTAGATACCCT
+
CCCF,CECDGGG,CF<C@EEGGECFGGFFDFDCC8<BE<DEFFGFC+@FC@EDFGE8EFG:6>F8FF8A=FFFE,5?EFCG,,,9@E,,C,?,B,:,8BDD+,:E,4@CF7,5B,:9FFA@CEFC<<9AE,,<,5CFFGF@C<<DEG,,C=@FDDG@FFGE>FGC5>7>**,3@FG5*5=FG,:7<CCF<.;/20=9<<</<+G<F@,<#-;;8C5C#<51=1+<:,0GCEGE>F:9CEEF;F;F?C#<+C:BC:8A38)74/0==CGFFFC>GF@6%8:9CF<GDFA@B,EFF@=@A8A,CA8F?CFEAF?B4+6+B?+,47:=GGF?9EE9FE?<C,BCE9GE@=@FGFGGEF@C?GF7GEGGFFFFFEC,C:6CC7FCFF9FECFCC@@9@C@E:GGGDGFFC7@++FE@FFEGGGFFE<<FFGEFCFC@,CB
@BBCR 453
TAGGGAATTTTCGGCAATGGGGGAAACCCTGACCGAGCAACGCCGCGTGAGCGAAGAAGGCCTTCGGGTCGTAAAGCTCTGTTGTAAAGGAAGAACGTCGAATGAAGGAAATGGTGTGCGAGTGACGGTACTTTACCAGAAAGCTACGGCTAACTACGTGCCAGCAGCCGCGGTAATACGTAGGTGGCGAGCGTTATCCGGAATCATTGGGCGTAAAGAGGGAGCAGGCAGCCGCAAGGGTATGTGGTGAAAGACGGAAGCTAAACTTCGGTAAGCCATGGAAACCGGGCGGCTAGAGTGCGGAAGAGGATCGTGGAATTCCATGGGTAGCGGTGAAATGCGTAGATATATGGAGGAACACCAGTGGCGAAGGCGACTGTCTGTGCCGCAACTGACGCTCAGTCCCGAAAGCGTGGTGAGCAAATAGTAGTAGATACCCT
+
EFFFDGCFCAFGGGGEDFCFFECED,6,BF@<@,CC+@@FFGDG7FEGDFEC@:FFDFGFGG8BEECCGG+@E@FCFBE,,E,BE,@A9FCE8FEFF@3>+:,,5C<8<C8FE,>>D7DEECGEFGGG<<BE9FFFAGCFCCFGCA9C:E*5:DFGC>A:CFCE7B@@GGGCF**=9><FGEFGE9<8CGEGGE5ECGGDGGC8,@FG,<5;8:C;@<7CC8*;CFE=:*2A>EG>D<E50**299<05EFGCFC#,.3#3AB@D+439><5CC<2,=F69CC@>>=@8+,,DB9@E>B@EEGF=EEFEDFBFFD?8<EEEB?=A,FCB:7?9E,E,=?B,9GFGGFE,C,,C69@BC,C<8?GFFB65:GC@7DC:,CC,:6+6++FCGFB,FFCFGF@C+CF7FF@;7@,FFEE<FEC,<FFGCC,B,GGGGGCCCCC
@BBCR 454
TGGGGGATATTGCATAATGGGGGAGACCCTGATGCAGCAACGCCGCGTGAGTGAAGAAGTATTTCGGTATGTAAAGCTCTATCAGCAGGGAAGATAATGACGGTACCTGACTAAGAAGCTCCGGCTAAATACGTGCCAGCAGCCGCGGTAATACGTATGGAGCAAGCGTTATCCGGATTTACTGGGTGTAAAGGGTGCGTAGGTGGCAGTGCAAGTCAGATGTGAAAGGCCGGGGCTCAACCCCGGAGCTGCATTTGAAACTGCTCGGCTAGAGTACAGGAGAGGCAGGCGGAATTCCTAGTGTAGCGGTGAAATGCGTAGATATTAGGAGGAACACCAGTGGCGAAGGCGGCCTGCTGGACTGTTACTGACACTGAGGCACGAAAGCGTGGGGAGCAAACAGGATTAGATACCCT
+
FFGGGGGGGGGGGGGGGGGGFEGGGEDFGGFFGGGGGGGGGGGGGGGFGGGGEGGGGGGGGGGGGGD?FFFGGGGCFGGGFGGGGGGDFGGGGGFGGGGGGG@?BFFF9FFGFD=EGFGEE,4>>2F9=FAFFGGG?FCEGCEFE74FFE<@@;D:,FFD;FFGGDFG>F@FFCEF:?:F;FFGFFF<<FGGF:=:EGCFGGFECCCCGGEGGGFFFGFGGGGFCD5@:C2CEDGDF#F>CF+9=FE>/GGGF<D9=GGFFGFF@:F?9FGGGFFEFFFE:GGFF7GFC8EDGGFFFE,DGGGGGGDGGGGGGGGFFFGGGGFEGFGGGFGGEFFFGGGGGGGEFCGGFCGFFE8GGGGGFCGF<CEGFGFEEGGGGGGGFDGGGGGGFGGGGGGFE9GGGGGGFFDGFGGCCCCC
@BBCR 455
TGGGGAATATTGCACAATGGGGGGAACCCTGATGCAGCGACGCCGCGTGAGTGAAGAAGTATTTCGGTATGTAAAGCTCTATCAGCAGGGAAGAAAATGACGGTACCTGACTAAGAAGCCCCGGCTAACTACGTGCCAGCAGCCGCGGTAATACGTAGGGGGCAAGCGTTATCCGGATTTACTGGGTGTAAAGGGAGCGTAGACGGATGGACAAGTCTGATGTGAAAGGCTGGGGCTCAACCCCGGGACTGCATTGGAAACTGCCCGTCTTGAGTGCCGGAGAGGTAAGCGGAATTCCTAGTGTAGCGGTGAAATGCGTAGATATTAGGAGGAACACCAGTGGCGAAGGCGGCTTACTGGACGGTAACTGACGTTGAGGCTCGAAAGCGTGGGGAGCAAACAGGATTAGATACCCT
+
FGGFGGGGGGGGGGGGGGGGGGGGGGGGGGGGGGGGGGGGGGGGGGGGGGGGGGGGGGGGGGGGGGGGGGGGGGGGGGGGGGGGGGGGGGGGGGGGGGGGGGGGGGGGGGGGGGFGGGGDGDGGG?GGGGGGGFGGGGGGGGGGGGGGGGGGGGGGGGGGGGDGGGGGGGGGGGGGGGGGGGEGGGGGEGGGGGGGGGGGGGGGGGGGGGFFGGGGGFGGGGGGGGGGGGGGGGGGGGGGGG>DGFGDGGGGGGGGGGGGGGGFGGGGGFFGGGGGGGFGCGGGGEGFF?GFGGGGGGGGGGGGGGEGGGGGGGEGFGGGGGFGGGGGGGGGGGEGGGGGGGGGGGGGGGGGFEAGGGGGGGGGCGGGGGGGGGGGGGGGGGGGGGGGGGGGGGGGGGGGGGGGGGGGGGGCCCCC
@BBCR 456
TGAGGAATATTGGTCAATGGACGAGAGTCTGAACCAGCCAAGTAGCGTGCAGGATGACGGCCCTATGGGTTGTAAACTGCTTTTATAGGGGGATAAAGTGTGCCACGTGTGGCATATTGCAGGTACCCTATGAATAAGGACCGGCTAATTCCGTGCCAGCAGCCGCGGTAATACGGAAGGTCCGGGCGTTATCCGGATTTATTGGGTTTAAAGGGAGCGTAGGCCGGAGATTAAGCGTGTTGTGAAATGTAGACGCTCAACGTCTGCACTGCAGCGCGAACTGGTTTCCTTGAGTACGCACAAAGTGGGCGGAATTCGTGGTGTAGCGGTGAAATGCTTAGATATCACGAAGAACTCCGATTGCGAAGGCAGCTCACTGGAGCGCAACTGACGCTGAAGCTCGAAAGTGCGGGTATCGAACAGGATTAGATACCCT
+
EGGFFFGGGGGGGGGGGGGGGGGGGGGGFGGGGGGGGGGGEGGFGGGGGGGFGGGGGGGGGGGGGGGFGGGGGGGGGGGGGGGGGGGGFGGGGEGGGGCDFFGFFGGGFGGDGFEFGG9FEGGFDGGFGGGGGGGGAD@FGGGGGGDFGFAF@FDFGGGGFGFGFGGGDCFGGGGGGGGGGGGGGGFGGGFGFGGC<@FC=EDGGGGGFGFFGGGFGDGFGFEGGGGAGFGGGEFCGGGGG>GGGGFGGGFGFGGGGFFGGFE=DEFF?GGGGGGGEDGFFGFFG,<8CFGGGGFEECDGAFEEGEGFGCGGGEFGFFF@F@GGGGGGGGGGGGGFFCGGGGGGGGGGGGGGGGGGGFEFGEGGGGGGGFFGGGGGGGGGEGGGGGGGGGGGGGGGGEFEFGGGGGFGGEGGGGDCGGGGFGGGGGGGGGGCCCCC
@BBCR 51736
TGGGGAATCTTCCGCAATGGGCGCAAGCCTGACGGAGCAACGCCGCGTGAGTGAAGAAGGGTTTCGACTCGTAAAGCTCTGTTGTCGGGGACGAATGTGGAGATGGTGAATAACCATTTTCAATGACGGTACCTGACGAGGAAGCCACGGCTAACTACGTGCCAGCAGCCGCGGTAATACGTAGGTGGCAAGCGTTGTCCGGATTTATTGGGCGTAAAGGGAACGCAGGCGGTCTTTTAAGTCTGATGTGAAAGCCTTCGGCTTAACCGGAGTAGTGCATTGGAAACTGGAAGACTTGAGTGCAGAAGAGGAGAGTGGAACTCCATGTGTAGCGGTGAAATGCGTAGATATATGGAAGAACACCAGTGGCGAAAGCGGCTCTCTGGTCTGTAACTGACGCTGAGGTTCGAAAGCGTGGGTAGCAAACAGGATTAGATACCCT
+
GGCEGGGGGGGGGGGGGGGGGGGGGGGGGGGGGGGGGGGGGGGGGGGGGGGGGGGFFGGGGGGGGGFGGGGGGGGGGGGGGGGGGGGGGGGC7F=>FFCGGGGGFGFGGGEGGGGGGGGGGGGGGGGFCFDCFGBFFGGECE8EGGGFE7CFEGGGGDC/:DGCGGGCFGGGGDF23FFGG?GGGGGGGGGGCEGEDGEEG5?EGGCGGFGGFGCGGF:GGGGEFCEGGDGGGGEGFGG?3396FGFGG?GFCGGGGGGGDC-GGGGGGGFEGGGFE=FGGDEFGFGFGFGFFAFACFGFCEDCGGGF<?E<FFFEA<ECFFB,<9GGGGGGGGGGGGGGGGFFAGFCGGGGGGGGGGGGGGFFGGGGGFGGGGGGGGGF<F?GGGGGGGGFFGGFGEFFCGGGGGFFGGGGGGGGGGGGGGGGCGGGGGGGFGGGGCCCCC
@BBCR 69711
TGAGGAATATTGGTCAATGGGCGGAAGCCTGAACCAGCCATGCCGCGTGAAGGACTAAGGCCCTATGGGTCGTAAACTTCTTTAGACGCAGAGCAATAAGGGCCTCGTGAGGTCCGATGAGCGTATGCGTAGAATAAGCATCGGCTAACTCCGTGCCAGCAGCCGCGGTAATACGGGGGATGAGAGCGTTATCCGGATTTATTGGGTGTAAAGGGTGCGTAGGCGGTGAATTAAGTCAGCGGTGAAATACCGGGGCTCAACCCTGGAAGTGCCGTTGATACTGATTGTCGAGAATACCCTTGCCGTGGGAGGAATGAGTGGTGTAGCGGTGAAATGCATAGATATCACTCAGAACACCGATTGCGAAGGCATCTCACGAAGGGGCGATTGACGCTGAGGCACGAAAGCGCGGGGATCGAACAGGATTAGATACCCT
+
[truncated: 42,165,607 more chars]
