# Supplementary material for: Compositional distinction of gut microbiota between Han Chinese and Tibetan populations with liver cirrhosis
Source: PeerJ. 2021 Sep 15;9:e12142. doi: 10.7717/peerj.12142 (PMC8449536; doi:10.7717/peerj.12142)
Supplement: Supplemental Information 16 [file peerj-09-12142-s016.zip › TLC5.clean.fastq]

@DL 1
TGAGGAATATTGGTCAATGGGCGAGAGCCTGAACCAGCCAAGTAGCGTGCAGGATGACGGCCCTATGGGTTGTAAACTGCTTTTATAAGGGAATAAAGTGAGTCTCGTGAGACTTTTTGCATGTACCTTATGAATAAGGACCGGCTAATTCCGTGCCAGCAGCCGCGGTAATACGGAAGGTCCGGGCGTTATCCGGATTTATTGGGTTTAAAGGGAGCGTAGGCCGGAGATTAAGCGTGTTGTGAAATGTAGACGCTCAACGTCTGCACTGCAGCGCGAACTGGTTTCCTTGAGTACGCACAAAGTGGGCGGAATTCGTGGTGTAGCGGTGAAATGCTTAGATATCACGAAGAACTCCGATTGCGAAGGCAGCTCACTGGAGCGCAACTGACGCTGAAGCTCGAAAGTGCGGGTATCGAACAGGATTAGATACCCG
+
FGFGGGGFGGGGGGGGGGGGGGGGGGGGGGGGGGGGGGGGGGGGGFEFCEFCGGGGGGGGGEEGFGGC8CF7FEEAGGGGGGGGAFGFGGGGGGGGGGGGGFFFFF8FF,:,?FFGGGGGFGGFGGEFGGAFA9FAFDGG@FG>FG:EDGFFFFFDGFGFGGGGDEE<FFFFF;F?CCEGGGGGGGGGFGBBF9FE?=CF9EF/A<B@:FFFFGGFGGGEGGGGFGG3@CEF4BEDGGCECFFGGGGGGGFF>FGDEEGGGEE>AFECFFEGGFCFEFFGGGGGFB<CFFCGGGECCCFE9FF=GDGEGGGGFF7GFFEFFGF7GEGFGGGGGGCFF<EEGF<B,,F@GGGGGGGFGDEGGDGGGGGGGFFGGF@GFGGFFE:C9GGGGGGEGGGGGG@FFGGGGFF7ECGGGFGGEFGGGGGGFGGGGGGCC<B-
@DL 2
TGAGGAATATCGGTCAATGGGCGCGAGCCTGAACCAGCCAAGTAGCGTGAAGGATGACTGCCCTATGGGTTGTAAACTTCTTTTATATTAGAATAAAGTGCAGTATGTATACTGTTTTGTATGTATAATATGAATAAGGATCGGCTAACTCCGTGCCAGCAGCCGCGGTAATACGGAGGATCCGAGCGTTATCCGGATTTATTGGGTTTAAAGGGAGCGTAGGTGGACTGGTAAGTCAGTTGTGAAAGTTTGCGGCTCAACCGTAAAATTGCAGTTGATACTGTCAGTCTTGAGTACAGTAGAGGTGGGCGGAACTCGTGGTGTAGCGGTGAAATGCTTAGATATAACGAAGAACTCCGATTGCGAAGGCAGCTCACTGGACTGCAACTGACACTGATGCTCGAAAGTGTGGGTATCAAACAGGATTAGATACCCG
+
GGGGGFGGGGGGGGGGGGGGGGGGGGGGGGGG@FGGGGGGGGGGGGGFG77,:CFGGGF9CEEF?FGCDFGGGGGFGGGGFGGG,F9C9<?FGGGGGGGGGG9FCFCF<F9BE,EFGGGGGGGGAFAAAAFAA9E,C9FFDFGDF;@88FFC<E6=AD>6DFFGC8FCFD?EC'F@ECFFFCGG*>@<;F@;F4GG@EFG6?FC<FFGGGGGGGF>;>F@>BCGGGE<FF=C;<,+@:@<CFGGFGGFGGFCFFB:C:FGGGE,FFFF@FED@9=5;??FFFF@E>CAFFFFFFAFCFGFGGFGG@CEFCGDFF7GCFFFGGEDGFGCF<GFGGCFAC,GGFABC,@7FGGGFGF@GEFEEEGGGGFFEGGGGGFDGFFFGEEE9FEGGGFA9GFGGFEGFDGGFF@;C9FFF9FEFGGFGGGGGGGGFCDCCA@-
@DL 70559
TGAGGAATATTGGTCAATGGACGAGAGTCTGAACCAGCCAAGTAGCGTGCAGGATGACGGCCCTATGGGCTGTAAACTGCTTTTATAAGGGAATAAAGTGAGTCTCGTGAGACTTTTTGCATGTACCTTATGAATAAGGACCGGCTAATTCCGTGCCAGCAGCCGCGGTAATACGGAAGGTCCGGGCGTTATCCGGATTTATTGGGTTTAAAGGGAGCGTAGGCCGGAGATTAAGCGTGTTGTGAAATGTAGACGCTCAACGTCTGCACTGCAGCGCGAACTGGTTTCCTTGAGTACGCACAAAGTGGGCGGAATTCGTGGTGTAGCGGTGAAATGCTTAGATATCACGAAGAACTCCGATTGCGAAGGCAGCTCACTGGAGCGCAACTGACGCTGAAGCTCGAAAGTGCGGGTATCGAACAGGATTAGATACCCT
+
GGGGGGGGGGGGGGGGGGGGGGGGGGGFGGGGDGGGGGGCFGEFFFFGGGGFGGGGGGGG>FEGGGGG8FGGGGGGGGGCFGGGEGGFGGF=B<9?E<FF9F<EFFFFFGG,=FF9BGFGFGAFE<E<FFG9<EA9A9=FGGGGG@FFFF9B8A3FFFGFFGGGD@F@F@CFGFGDGFG@DFGEECCGGFECEFF?<EF<B;5DGGFGGGFGGGGFEGGFEFDGFGGEFF@GGGFD>F<9FDFG?FCE=<CFC@ECF>GGGBAFGFGGDFFFGF:7>GGGGGGFE,DDFBFGGGGGGGCF9GGFGGGGGFGFFFGGGGGGGGGGEF>GGGGGFFCGC??GFF9GGFFCGFGGGGGEGGGFGGGGGGGGGGGGFGFGGGGGGF7GGGGGGGGGGGFGGGGFFGGGGGFGGGGGFCFCGGGGGGGGGEGGGGGCCCCC
@DL 4
TGGGGAATATTGCACAATGGGCGAAAGCCTGATGCAGCGACGCCGCGTGAAGGATGAAGTATTTCGGTATGTAAACTTCTATCAGCAGGGAAGAAAATGACGGTACCTGACTAAGAAGCCCCGGCTAACTACGTGCCAGCAGCCGCGGTAATACGTAGGGGGCAAGCGTTATCCGGATTTACTGGGTGTAAAGGGAGCGTAGACGGCTGTGCAAGTCTGAAGTGAAAGGCATGGGCTCAACCTGTGGACTGCTTTGGAAACTGTGCAGCTAGAGTGTCGGAGAGGTAAGTGGAATTCCTAGTGTAGCGGTGAAATGCGTAGATATTAGGAAGAACACCAGTGGCGAAGGCGGCTTGCTGGACAGTAACTGACGTTCAGGCTCGAAAGCGTGGGGAGCAAACAGGATTAGATACCCT
+
EGGGGFGGEFGGGGGGGGGGGGGGGGGGGGFFGGGGGGEGGGGGGGGGGDFCGGGGEGGGGFGGGGGGGFGGGGGGGGFGFFEDFDFGGGGGDGGGGGGFGG7CF7EGGGGGEFFGGGEFGEBFGGG:>FD802@DF?FCGGGGGGGGGGG8GGFFDGGGGGDGFGFGEF5FC@@FCGGGFGGGGFG?*GGEGGDGGGGGGE;7F@?*GGFGGGGGGGG@ACFGGGFGFFDGGGFDFDFFDCGGFFGECDFFFGFGGGFGGGF=FCFFFC?GGFFCC@EGFGGGDDFCFCGGFGGGGGGFA,>DEFGGGGFGGGCGGGGGGGFEFCGGGGFCGGFGGAFEGEGFFGGGGGGGGGGGGGGGGGGGGGGGGGGGGGGGGGGGGGGGGGGGEGGGGGGGGGGGGGGGCGFGFGGCBAA-
@DL 80026
TGAGGAATATTGGTCAATGGGCGAGAGCCTGAACCAGCCAAGTAGCGTGCAGGATGACGGCCCTATGGGTTGTAAACTGCTTTTATAAGGGAATAAAGTGAGCCTCGTGAGGCTTTTTGCATGTACCTTATGAATAAGGACCGGCTAATTCCGTGCCAGCAGCCGCGGTAATACGGAAGGTCCGGGCGTTATCCGGATTTATTGGGTTTAAAGGGAGCGTAGGCCGGAGATTAAGCGTGTTGTGAAATGTAGACGCTCAACGTCTGCACTGCAGCGCGAACTGGTTTCCTTGAGTACGCACAAAGTGGGCGGAATTCGTGGTGTAGCGGTGAAATGCTTAGATATCACGAAGAACTCCGATTGCGAAGGCAGCTCACTGGAGCGCAACTGACGCTGAAGCTCGAAAGTGCGGGTATCGAACAGGATTAGATACCCT
+
@FFFGGGGGGGFGGGGGGG?FFEGFDGGGGCDFFGEFGDFGGCFGFGGGGGFGGGFFGGGGGGFGGAFGGCGGGGGGGGGGGGGGGGGGGGGFGGGGGGGGGGGCEFGGGGGGGGGGGGGGGGGGGFGGFGGGGGGGGGFGGGGG>FFFGGF?=@GFFGFGGGGGGEGGFEFGFGEGEFF>GGFC@@CCC<EBGFGCCGFGGGGGGGGGFGGGGGGGGFFGGGGGGGGGGGGGGGGECFF;GGGFGGGGGGGFGGGGGGGFGGGGGFCFCGEEGGGGFFFFGGGGGGCGGGGGGGEEGGGGGGFGGGGGCFFGGGGDFFF@FGGGGDGGGGGGFFGGGGGF9GGGGFGFF<FDGGDDGGCGGGGFFFDGGGGGGGGGGDGGEGGGFFGEFCGGFGFGGGGFGGGGGEEGGGGGGFGGGGFGGGGGGFEFGGCCCCC
@DL 66562
TGGGGAATATTGCACAATGGGGGAAACCCTGATGCAGCGACGCCGCGTGAGCGATGAAGTATTTCGGTATGTAAAGCTCTATCAGCAGGGAAGAAAATGACGGTACCTGACTAAGAAGCCCCGGCTAACTACGTGCCAGCAGCCGCGGTAATACGTAGGGGGCAAGCGTTATCCGGATTTACTGGGTGTAAAGGGAGCGTAGACGGCATGGCAAGCCAGATGTGAAAGCCCGGGGCTCAACCCCGGGACTGCATTTGGAACTGTCAGGCTAGAGTGTCGGAGAGGAAAGCGGAATTCCTAGTGTAGCGGCGAAATGCGTAGATATTAGGAGGAACACCAGTGGCGAAGGCGGCTTTCTGGACGATGACTGACGTTGAGGCTCGAAAGCGTGGGGAGCAAACAGGATTAGATACCCT
+
FGGGGGEFCFGGGGGGGGGFFGGGGGGGGGGGGGGGGGG@E7FGGGGGGGGFB@FG<CCEFGGGGGGGFFGGGGC,?FGGFCG<5FFGGGGGGGGGGGEFGGGGGGGGGGGGGF<F<=DF:C7CGGGGGFGGCCF@EG?F>FGDD>F@C7BCFCFBFGGE<CEEFCCCCFGEGGGGBCEFFF,GGGGGFGGGGGGGGGGFFGGGGGCFGGGCGGGGGECCGGGGGGGGGFCEFFFFDGGGFEEGFGGFGGGFF3GFFCGGCGGGGFGFGFGGGG>GF@GGFGFGGGGGFE<GGGGGGGGGGGGGGGGGGFGGGFCGGGGCGGFAGGGGGGGGGGGGGGGGGGGGGGGGGGGGGGGGGGDGGGGGFFGGGGGGGGGGGGGGGGGGGGGGGGGGGGGGGGGGGGGGGFGGFCGCCCCC
@DL 112738
TGAGGAATATTGGTCAATGGGCGTAAGCCTGAACCAGCCAAGTCGCGTGAGGGATGAAGGTTCTATGGATCGTAAACCTCTTTTATAAGGGAATAAAGTGCGGGACGTGTCCCGTTTTGTATGTACCTTATGAATAAGGATCGGCTAACTCCGTGCCAGCAGCCGCGGTAATACGGAGGATCCGAGCGTTATCCGGATTTATTGGGTTTAAAGGGTGCGTAGGCGGCCTTTTAAGTCAGCGGTGAAAGTCTGTGGCTCAACCATAGAATTGCCGTTGAAACTGGGGGGCTTGAGTATGTTTGAGGCAGGCGGAATGCGTGGTGTAGCGGTGAAATGCTTAGATATCACGCAGAACCCCGATTGCGAAGGCAGCCTGCCAAGCCATGACTGACGCTGATGCACGAAAGCGTGGGGATCGAACAGGATTAGATACCCT
+
DGGFGGFGFFGGGGGGGGGGGGGGGGGGGGGGGGGGFGGGGGGGGGGGGGGGGGGGGGGFGGGGGGG8FEF7FFFGGGGGGGGGGGAFFGGFDFFFCGCFGE7FFGDE7FGEGGGGGE<EFGGGGGFGGGGFGGGGF<<9=GGGGGGDFGGGFGGGFFGGGGGGGGEGGGGGGG>F*<C>DFGGDEG:FGE+GGGG<EFGGG<GFCFFGEGFFFECEFGGEGDGGDCGDFFGF?FGEFCCGFEFGGGGFGGFGGFEFFGGGFF9GGGCCGGEEGEBGFFGGGGGGGFC,B<?GGGGGGGFEGGGGFGGGGFEGE7GGGGGGF:DGGGGGGGGFGGGGEGGGFFCDGGGGGGGGGGGDFCCF@GFFFGGFGFGGGFGGCEFE@DGFGFEGGGGGGGGFFGGGCGGFEFGGGGGGGGGDGGGGGGGGGFGGGGCCCCC
@DL 134519
TGAGGAATATTGGTCAATGGGCGAGAGCCTGAACCAGCCAAGTAGCGTGCAGGATGACGGCCCTATGGGTTGTAAACAGCTTTTATAAGGGAATAAAGTGAGTCTCGTGAGACTTTTTGCATGTACCTTATGAATAAGGACCGGCTAATTCCGTGCCAGCAGCCGCGGTAATACGGAAGGTCCGGGCGTTATCCGGATTTATTGGTTTTAAAGGGAGCGTAGGCCGGAGATTAAGCGTGTTGTGAAATGTAGACGCTCAACGTCTGCACTGCAGCGCGAACTGGTTTCCTTGAGTACGCACAAAGTGGGCGGAATTCGTGGTTTAGCGATGAAATGCTTAGATATGACGAAGAACTCCGATTGCGAAGGCAGCCTGCTGTAGCGCAACTTACGCTGAAGCTCGAAAGCGTGGGTATCGAACAGGATGAGATACCCT
+
FGGEGG,CFGFGGFGEFFG@CA@FDGDCCGFFF@DGGGG<EEGGGG:FFCFFEFGGGGEECFGGG8FCDGGEGGGFFAC8EFGFGEGF,,=<E=FFGEEFGDFFGE<4?FEGGGG9<FFGGAFFF9BB9?FFFFGFGD9FACC>FDFFGCFGF8>;DFFGGGFD<8CF:FFGG=FGG>FGGFGG:FE><FCFE><EE<BC9<>9C#F<C?AFGGGGDFEFE7A@#CEEEF<4A@:CE5GCDFEGFGGGGD>C@EF<8GFD4C87CGC:F?C671?GFE8CGDGF<=<>,?FGGGCB@=,5,?<=8++EGFFFGGFE>FE<FA7FCFB<,CFFCEF@9<@,69FFC7FGGFEAC,@--F,GFFDCFFEF:@CEFAEA8GGF@:6,<E@<B-@FFA,<E@86FGFF@FCGECGGGFAGEFC,CFGFDF9F<,<CB<C@
@DL 56731
TGAGGAATATTGGTCAATGGACGAGAGTCTGAACCAGCCAAGTAGCGTGCAGGATGACGGCCCTATGGGTTGTAAACTGCTTTTATAAGGGAATAAAGTGAGTCTCGTGAGACTTTTTGCATGTACCTTATGAATAAGGACCGGCTAATTCCGTGCCAGCAGCCGCGGTAATACGGAAGGTCCGGGCGTTATCCGGATTTATTGGGTTTAAAGGGAGCGTAGGCCGGAGATTAAGCGTGTTGTGAAATGTAGACGCTCAACGTCTGCACTGCAGCGCGAACTGGTTTCCTTGAGTACGCACAAAGTGGGCGGAATTCGTGGTGTAGCGGTGAAATGCTTAGATATCACGAAGAACTCCGATTGCGAAGGCAGCTCACTGGAGCGCAACTGACGCTGAAGCTCGAAAGTGCGGGTATCGAACAGGATTAGATACCCT
+
GGGGGGGGGGGGGGGGGGGGGGGGGGGGGGGGGGGGGGGGGGGGGGGGGGGGGGGGGGGGGGGGGGGGGGGGGGGGGGGGGGGGGGGGGGFGGGGGGGGGGGFGGGGGGGDGGGGGGGGGGGFFGGGGGGGGGGFGGGGGGGF:FFGGGGDGCGGGGGGGGGGGGGGFEGCGGGGGCFEGGGGGGGGGGGGGFGGGEGGFGGGGGGGGDGGGGGGFGGGGGGA5CFEGGGGGGEGGGGGGGGGGGGGGGGGGGGGGGGGFFGFGGGGGGGGGGGGGGGGFGGGGGGEGFCGGGGGGFGFF=FFGGGGGGGGGFFFGGGGGGFGGGGGGGGGGGGGGGGGGGFFGGGGFGFFGGGGGGGGCFGGFGGGGGGGGGGFGGGGGGGGGGGGGGGGGGGGGGGGGFGGGFGGGGGGGGGGGGGGGGGGGGGGGGGGCCCCC
@DL 102117
TGGGGAATATTGCACAATGGGCGCAAGCCTGATGCAGCCATGCCGCGTGTATGAAGAAGGCCTTCGGGTTGTAAAGTACTTTCAGCGGGGAGGAAGGGAGTAAAGTTAATACCTTTGCTCATTGACGTTACCCGCAGAAGAAGCACCGGCTAACTCCGTGCCAGCAGCCGCGGTAATACGGAGGGTGCAAGCGTTAATCGGAATTACTGGGCGTAAAGCGCACGCAGGCGGTTTGTTAAGTCAGATGTGAAATCCCCGGGCTCAACCTGGGAACTGCATCTGATACTGGCAAGCTTGAGTCTCGTAGAGGGGGGTAGAATTCCAGGCGTAGCGGTGAAATGCGTAGAGATCTGGAGGAATACCGGTGGCGAAGGCGGCCCCCTGGACGAAGACTGACGCTCAGGTGCGAAAGCGTGGGGAGCAAACAGGATTAGATACCCT
+
FGGGGGGFFGGGGGGGGGFGGGGGGGGGGGGGGGGGGGEFFGGGGGGGE,FDGGGFFGFFGGGGAFEGGFGGGGGFGGGGGGGGGGGGGGGDGGGGGGGGGGGGGFDGGGFGGGGFFFDFGFFFGFGEGGGDFGGGEGGFGFEGGGGC.GAGGGFGGG6GGG>GGGGFGDGGGCFC9FFG8<CGGFEGGGGFGECEFFGBCE8E?FFEGGGGGGGEGGFEGEEE;E1CEGG>GGGGFEFFFB<FFGF<GGGGGGGGF:FFGD>4FCED9F@FFGFC@9FECCF7CGGGGFAB>GF<EC@FCC:;3<CCFFF,FD5,FFFGGGFF>@:GGE:49FFAFCF?:FGDCGFDGGFFGGFFFF7GEGEFGGGGGGGGFGGGGGCGGGGGGGGGGFAGGGGGGGGFFFCC:;GGDGGGGGGGGGGFFDGGFGFFGGGGGGFFCCCCC
@DL 78328
TGAGGGATATTGGTCAATGGGCGAGAGCCTGAACCAGCCAAGCAGCGTGCAGGATGACGTCTCTATGGGTTGTAAACTGCTTTTATAAGGGAATAAAGGGAGAGTCGTGACTCTTTTGCCATGTCCCTTATGAATAAGGACCGGCTAATTCCGTGCCAGCAGCCGCGGTAATACGGAAGGTCCGGGCGTTATCCGGATTTATTGGGTTTAAAGGGAGCGTAGGCCGGAGATTAAGCGTGTTGTTAAATGTATACGCTCAACGTCTGCACTGCAGCGCGAACTGGTGGCCGTGAGTACGCAAAAGGTGGGCGGAATTCGTGGTGTAGCGGTGAAATGCTTAGATATCACTAAGAACTCCGATTGCGAAGGCAGCTCACTGGAGCGCAACTGACGCTGAAGCTCGAAAGTGCGGGTATCGAACAGGATTAGATACCCT
+
<8FCGECEFDCFFFDEFFFCGEFGFGGFGGGGFFGGGGCEGG,CFG7F:FFCFDGGEEG,8,:<C<,6C<,+?EFFFGG,,EFGFGGGFGGGG@EEGG,C8FE::CF=BEFFGCCF?,,5?,<A,B95?=,EF9,5C5,C?BFFBE:DDB,,D,==FBFCCFD,@CF@C5@;;FE<E@77)/,>C<C:=:@#<C:61<=FC@0<FFE?C,F9<C;3>4</8=:<CC$@<<:7E5#GCFFCGFD,CCF@6,11**C8:GDD*DDGFCFF@C@<:@C=7GFF@<>A8++=D<?FD:DFC?9,,,,+BEF7C<C?7FF>B+7@FFEFCEDGGE,GEDF<,,GF?FFE<9,9,6?FEFFBCFACDGGGGFFFC,CF<9GGGGFGF@+E<9FGC@BGGGGEFDGFFGDCCGFFF:F8ECEDFCDGGGGFFFGGGFFA@-A@
@DL 60318
TGAGGAATATTGGTCAATGGACGAGAGTCTGAACCAGCCAAGTAGCGTGCAGGATGACGGCCCTATGGGTTGTAAACTGCTTTTATAAGGGAATAAAGTGAGTCTCGTGAGACTTTTTGCATGTACCTTATGAATAAGGACCGGCTAATTCCGTGCCAGCAGCCGCGGTAATACGGAAGGTCCGGGCGTTATCCGGATTTATTGGGTTTAAAGGGAGCGTAGGCCGGAGATTAAGCGTGTTGTGAAATGTAGGCGCTCAACGTCTGCACTGCAGCGCGAACTGGTTTCCTTGAGTACGCACAAAGTGGGCGGAATTCGTGGTGTAGCGGTGAAATGCTTAGATATCACGAAGAACTCCGATTGCGAAGGCAGCTCACTGGAGCGCAACTGACGCTGAAGCTCGAAAGTGCGGGTATCGAACAGGATTAGATACCCT
+
E<FFGFECEGFGFG,EFFGGGGGGFFGGFFGGFGCFFGFFGGGGGGGGGGGGCCGFGGGGGEDGGFGFEFFGGGGGGGGGF<FGGDFGGGFGGGFGGGGGGGGGGGGGGGDGGGGGGGGGGGGGGGGGGGGGGGGGGGGFFFGGGGGGGGGGGGGGFGCFFGGGGGG#3G;;FDGGGGGDGGGGGGGDDGGFGGGDFGGGGGGGGGFFGGGGGFGEEGCFGGEFFEG5DEGEFGGE>2GGGGFGGFGGFFGFFBC@FGEEGGFFF>FFEEGGGGF@GFDFGGFGFFCA>,FDD+FF7F8GFCGGGEDGGGAFFGGDGGGGFB@4+:FEDGFFFFGGEFEB9FB?FFFCDGFEEC>F@GC@BB,7GGGF?E@8ECFFD?GGGGGF@F<FFC7F6E<FACCFD7F<GGGCFCF8GGGGFCFEGGGGGFGFEFEC@9CC
@DL 129179
TGGGGAATATTGCACAATGGGCGCAAGCCTGATGCAGCCATGCCGCGTGTATGAAGAAGGCCTTCGGGTTGTAAAGTACTTTCAGCGGGGAGGAAGGGAGTAAAGTTAATACCTTTGCTCATTGACGTTACCCGCAGAAGAAGCACCGGCTAACTCCGTGCCAGCAGCCGCGGTAATACGGAGGGTGCAAGCGTTAATCGGAATTACTGGGCGTAAAGCGCACGCAGGCGGTTTGTTAAGTCAGATGTGAAATCCCCGGGCTCAACCTGGGAACTGCATCTGATACTGGCAAGCTTGAGTCTCGTAGAGGGGGGTAGAATTCCAGGTGTAGCGGTGAAATGCGTAGAGATCTGGAGGAATACCGGTGGCGAAGGCGGCCCCCTGGACGAAGACTGACGCTCAGGTGCGAAAGCGTGGGGAGCAAACAGGATTAGATACCCT
+
GGFCFGGGGGGGCGGFGGFGGGGDGGGFGGFGFGGCGGGGGGGGGGGGGGGGGAGGGG?EE<EFGCGGGGDGFEF9EFGGCDCFGFCGGGGGGGGGGGGGGF,CDFFGGFGGGGGGGGGGGGDFGGDEGGGGGDGEGGG,@@:FG@FEGE@G@FFGGGGDCFGFGDFGDGFCFFFGGG;BCFGGGDGFGGEGGFGCEDCCGGGGGGFFGGGGFEGGEDGE>ECGGGDEGGGFCC9FGGGGFGGGGGGGGGGGGEGFF@FGGGCFDEGGGFGGGGGFBFECCFFGF7GGFFGGGGGFGGGDFCGGDGGGGGGGGGGGGGGCDGGGGGGCC=EGGFGGGGGGGGGGFFCEFGGFGGGFGGF=GGGGGGGEDFGGGEDGGGGFDGGGGGGGFFDGGGGGGFFCCGEEC;7FGDGGGGGGGGGGGGGFGGGGGGFGGGGGCCCCC
@DL 118992
TGGGGAATATTGCACAATGGGGGAAACCCTGATGCAGCGACGCCGCGTGAGCGAAGAAGTATTTCGGTATGTAAAGCTCTATCAGCAGGGAAGAAAATGACGGTACCTGACTAAGAAGCACCGGCTAAATACGTGCCAGCAGCCGCGGTAATACGTATGGTGCGAGCGTTATCCGGATTTACTGGGTGTAAAGGGAGCGTAGACGGTTGTGTAAGTCTGATGTGAAAGCCCGGGGCTCAACCCCGGGACTGCATTGGAAACTATGTAACTAGAGTGTCGGAGAGGTAAGCGGAATTCCTAGTGTAGCGGTGAAATGCGTAGATATTAGGAGGAACACCAGTGGCGAAGGCGGCTTACTGGACGATCACTGACGTTGAGGCTCGAAAGCGTGGGGAGCAAACAGGATTAGATACCCT
+
GGGGGGGGGGGGGGGGGGGGCFCFFGGGDGGGGFGGGGFEGFGGGGGCFGGGEGGGEFFGGGGF9EF7<FGGFGGFCGGGGG9FGC<FGGGGGGGGGGGGGGGEGGAEFGEFFFEFGCFDGGGFFFGGGCGGGDGGGGGGGD@8@FGGGGGGFGGFGFGCEFGGEG?F;3FGC1<>GFGGFC#GGGGG<DGGFEEFGGGGEEDGGGGGFBAFGFCF3+35FFCGFCFGGGGGGGGGFGGGGFCC@3GF=DCFFGFCFGDFF7CGGEGGGGGGFGEDGGGFDGFCFCGGGGGGGGGGGGDGGGGGEGGGGFFGGGEDGGGGGGFGGGGGGFGGGFFFGGGGGGGFGEEGDGGGGGGFFEC@FFAGGFFGGGGGFFDGGGGGFEFGGGGGGGGGFGGGGFDDGGFGGGGGGGGCC8CC
@DL 77512
TAGGGAATTTTCGGCAATGGGGGAAACCCTGACCGAGCAACGCCGCGTGAAGGAAGAAGGTTTTCGGATTGTAAACTTCTGTTATAAAGGAAGAACGGCGGCTACAGGAAATGGTAGCCGAGTGACGGTACTTTATTAGAAAGCCACGGCTAACTACGTGCCAGCAGCCGCGGTAATACGTGGTGGCAAGCGTTATCCGGAATTATTGGGGGTAAAGAGGGAGCAGGCGGCAGCAAGGGTCTGTGGTGAAAGCCTGAAGCTTAACTTCAGTAAGCCATAGAAACCAGGCAGCTAGAGTGCAGGAGAGGATCGTGGAATTCCATGTGTAGCGGTGAAATGCGTAGATATATGGAGGAACACCAGTGGCGAAGGCGACGATCTGGCCTGCAACTGACGCTCAGTCCCGAAAGCGTGGGGAGCAAATAGGATTAGATACCCT
+
FFFCGDGG8AGGGGGGGGGGGDGGGGGGDEGGG8FF@FFGEGGGBF7CCCFCEF8FGGCFGGGGGGGGGGGGGGGGGGGDFEFDFFGGFDGGGGGGGGGGGGGGGGFDEFGGGGF<E,FCFCCFGGGDCFGCFABFGGGGGGDGGG,CEE?FFC9BF@=FF=CFFGG<CFEGGFFFFGGC1=F%GFCFCCFDEDEFEFBCECE?C<=<FE#D?EFFF>FGCEE>@FGGFGGGFGGGCFF6GFGGGGFCGGGF9>FFEFF3@0>;90GFGFFF:@D<,FDFGGGGFAFF9GGFGGGGF@FDFGGGGGGF?:@GFFEGGGFGF=9FGGGGGGGGGGGGGGGGGGGGFFGFGDGGCGGDGGGFGGGGGGGGGGGGGGGFGFGGGGEDFFGGGGCGGEGFCGGGGGGFGGFGGGGGGGGGGGGGGGGGGGGGGGGGFGCCCCC
@DL 57419
TGAGGAATATTGGTCAATGGACGAGAGTCTGAACCAGCCAAGTAGCGTGCAGGATGACGGCCCTATGGGTTGTAAACTGCCTTTATAGGGGGATAAAGTGTGCCACGTGTGGCATATTACAGGTACCCTATGAATAAGGACCGGCTAATTCCGTGCCAGCAGCCGCGGTAATACGGAAGGTCCGGGCGTTATCCGGATTTATTGGGTTTAAAGGGAGCGTAGGCCGTCTTATAAGCGTGTTGTGAAATGTCGGGGCTCAACCTGGGCATTGCAGCGCGAACTGCGAGACTTGATTGCGCAGGAAGGAGGCGGAATTCGTCGTGTAGCGGTGAAATGCTTAGATATGACGAAGAACTCCGACTGCGAAGGCAGCCTGCTGTAGCGCAACTGACGCTGAAGCTCGAAAGCGTGGGTATCGAACAGGATTAGATACCCT
+
<FGFF8FFGDFGFGGFGGGGFGGF@@FFAFGGFEDGFF@FFFFDGGGFG,C<EEDEFFEGGEGGFGGGCGDEGGFG<FGGGGGFGGFFGGDGG@FCAAFE?FGGGG:A<ED@CGGGFGFFCADEA<,5<BFF9?<DFDFGFDFCCGGGGFGGF>FGF,@CGC,><:FDFGFCC<F:E<?5D>CGDGFCC@F>GC;::<8FFFECC7EBFACGGEG>ECF?EFCCF?ECCGGDGGGGDGGGGFC@7BC*GGGCG>GDF,<<FFFCF79;GD>EFFFFGGDEG=F@D9FCGFDA6+F@:DFFE9E<B+DGGGFB=,EGDGG@GGGEEGFCFA,?9GGFDGGEEEFFC:6FF9AC8FGGGGGEDGGGGGFGFF@CDCCGGFFF@EEGGGGGGGGGFC,GGFGCGGGF>GGGGGGGGGFGGFFFFFGFFAGGGGGCCCCC
@DL 93885
TGAGGAATATTGGTCAATGGGCGAGAGCCTGAACCAGCCAAGTAGCGTGCAGGATGACGGCCCTATGGGTTGTAAACTGCTTTTATAAGGGAATAAAGTGAGTCTCGTGAGACTTTTTGCATGTACCTTATGAATAAGGACCGGCTAATTCCGTGCCAGCAGCCGCGGTAATACGGAAGGTCCGGGCGTTATCCGGATTTATTGGGTTTAAAGGGAGCGTAGGCCGGAGATTAAGCGTGTTGTGAAATGTAGACGCTCAAAGTCTGCACTGCAGCGCGAACTGGTTTCCTTGAGTACGCACAAAGTGGGCGGAATTCGTGGTGTAGCGGTGAAATGCTTAGATATCACGAAGAACTCCGGTTGCGAAGGCAGCTCACTGGAGCGCAACTGACGCTGAAGCTCGAAAGTGCGGGTATCGAACAGGATTAGATACCCT
+
CFFFGGGFGGFGG9@C@AG8FECCFGCGGGGGFGFGGGFGGDEE,@B:7,FF<,CEFFCCCGFGGGGGDFFEGGG-EEGDFEGGGCFGADEFGGGFGGFCEFGEFFF?EFFF?FFGCA+AEGGFGF,CFFGGEDFFGFFGF7:@FEFFC9:C=F@B7<D<DCFGGEFCGCC=CCGGE>FCFGFEDEG?FGCGGEFG::C*<>;>;+GFFGFCFGGEEGFFE=8CA<9<<CFCGF?CGGDDGGGGGGCGDCF<CEF=>:D@'CA:8GFCCFFEEF.F7GGFDFGD9A,F9GGFGF>>@A8FAGGFGGEEEEF9GFF7GGFEGGGGGGEGFFGFDCFCC9GGGGGGFGGGFEGFE?@+GGFF7EGDEGGGGGGFCF9FC,@::FGF9DGGGGGGGGGGGEF?GGGGGGFGGGGGGGGGGF@EFEFF<FGGFEFCC@CC
@DL 18
TGAGGAATATTGGTCAATGGGCGAGAGCCTGAACCAGCCAAGTAGCGTGCAGGATGACGGCCCTATGGGTTGTAAACTGCTTTTATAAGGGAATAAAGTGAGTCTCGTGAGACTTTTTGCATGTACCTTATGAATAAGGACCGGCTAATTCCGTGCCAGCAGCCGCGGTAATACGGAAGGTCCGGGCGTTATCCGGATTTATTGGGTTTAAAGGGAGCGTAGGCCGGAGATTAAGCGTGTTGTGAAATGTAGACGCTCAACGTCTGCACTGCAGCGCGAACTGGTTTCCTTGAGTACGCACAAAGTGGGCGGAATTCGTGGTGTAGCGGTGAAATGCTTAGATATCACGAAGAACTCCGATTGCGAAGGCAGCTCACTGGAGCGCAACTGACGCTGAAGCTCGAAAGTGCGGGTATCGAACAGGATTAGATACCCT
+
EF9FGFGGGGGGGFGGGGGGGGGGGGGGGGGGGGGGGGGGGGGGFGGGGGGGGGGGGGGGFECGGFGGGGGGEGGGGGGGGGGGGGGGGGFGGGGGGGFGGGGGGGGGGGGDFGFGFGGGGGGGGFGGGGFGGFFGGCFCBDFEE7E??GFFGGGGGGGGFGFECCFGEEEGGGGGGGGGFGFGGGCGGDEFGGGFFGFFFGGGGGGFFCFGGGGGGGGGGGGGFFEGGGGGGGGGGGGGGGFGGFGFDEFG+EFGCFC@FGFFGFGGFFGGGGGFCCFFDFFGGGGGF=<DCEFFFFFCFCC,ECCDGFGFCCGGGFB,GGGGGGGGCGGGGGGFC,GGF<FDCGGGGGGGGFFDGGGGGGGGGGGGGGGGGGGFEEGGFCGGGGGGGGGGGGGGGCGGFGGGGEFFGCGGGGGGGGGGGGGGGGGFFCGCCCCC
@DL 19
TGAGGAATATTGGTCAATGGACGAGAGTCTGAACCAGCCAAGTCGCGTGAAGGAAGACGGATCTATGGTTTGTAAACTTCTTTAGTGCGGGAACAAAGCGGCGTCGTGAAGCCGGATGAGTGTATCGCAAGAATAAGCATCGGCTAACTCCGTGCCAGCAGCCGCGGTAATACGGAGGGTGCGAGCGTTATCCGGATTTATTGGGTTTAAAGGGAGCGCAGGCTGCGAGGCAAGTCAGCGTTCAACTGTCGGGGCTCAACCCCGGCCTGCCGTTGAAACTGTCTTGCTAGAGTTCGAGTGAGGTATGCGGAATGCGTTGTGTAGCGGTGAAATGCTTAGATATCACGAAGAACTCCGATTGCGAAGGCAGCTCACTGGAGCGCAACTGACGCTGAAGCTCGAAGGTGCGGGTATCGAACAGGATTAGATACCCT
+
FGGEFFGGGGGGGFGGGGGFGGGGGGGFGGGGGGGGGGGGFGCFFGGFEGGGG<FFFFGGB:FFFGGGFFGFEEFGFGFEEGGGGGGFFGDGGFFGGGGGDE+8=FCFG+BFFGGGDGGGAAFEFFE7CFGGG9FGGFFCFBB7*@>,>>BFF7*CFF@FFFGGGGF<BF9:?FCEGG*4AFECGCE=;E/<4;=G1;(0;0;A</1+A<0ECEGEEGD3GEE95EBCCG.@CF:<*0::#:9<<*7FECEGFC<FFF#GEC@FGGFE>FFG5FGCGFFA,8GGGGGFCDGFFFA4,DGGGGGFCEGFGGGGFFFBBGGGGGGGGGGGFFFFGCF9GGGGGGGGFFGFGGCGFCGGGFFDEGGGGGDGFFFGFFGGF:B>GGGGGGGECGGGGGGEGGGGGGFCF@@:GGEDGGGGGGGGGGGGFEF@FB@,CA
@DL 138462
TGAGGAATATTGGTCAATGGACGAGAGTCTGAACCAGCCAAGTAGCGTGCATGATGACGGCCCTATGGGTTGTAAACTTCTTTTATAAAGGAATAAAGTCGGGTATGCATACCCGTTTGCATGTACTTTATGAATAAGGATCGGCTAACTCCGTGCCAGCAGCCGCGGTAATACGGAGGATCCGAGCGTTATCCGGATTTATTGGGTTTAAAGGGAGCGTAGATGGATGTTTAAGTCAGTTGTGAAAGTTTGCGGCTCAACCGTAAAATTGCAGTTGCTACTGGATGTCTTGAGTGCAGTTGAGGCAGGCGGAATTCGTGGTGTAGCGGTGAAATGCTTAGATATCACGAAGAACTCCGATTGCGAAGGCAGCCTGATAAGCTGCAACTGACATTGAGGCTCGAAAGTGTGGGTATCAAACAGGATTAGATACCCT
+
<FGGGGFFFGFC,CFGFCF,CF>FEBCCFF9FFFFCE?8CC@FFCF7F@7F,<EFAFDEG7C:DEFFC,=,CBFGGGGGAEEGF<C,CEE?=8FC,:<<E+>FBFFFGD,EF8AG=FEGG<FFGFC,EFFGGFCGGFGFD?EGEF+8BD,,B8DD:=F<FF,DFECFE<<5=;A:312>)$:F::(><<C,<3FC874CE<:@GGFEFG?>?F222FE#@=B,,FC7=@=F:F5>>,<3<FC,9;B?CECC>+<>FCEF?FC>9FFFEFFC:;:A%=&?AGGGCEFABCGGFFE9C4,EA,A?<B+@CF,FCD8F4?C7CGGFECECFGCF9CFEFGFFGGGGF<CE<FE<9AC:>CFC@FDFDGFCEFC;,8ED@6FD<C@EF,,C,FEC,F<<CCGFE,FFFCC,GEFGGGFGGFFEC9GFGGGGFFGEC<<CC
@DL 59379
TGAGGAATATTGGTCAATGGACGAGAGTCTGAACCAGCCAAGTAGCGTGCAGGATGACGGCCCTATGGGTTGTAAACTGCTTTTATAGGGGGATACAGTGTGCCACGTGTGGCATATTGCAGGTACCCTATGAATAAGGACCGGCTAATTCCGTGCCAGCAGCCGCGGTAATACGGAAGGTCCGGGCGTTATCCGGATTTATTGGGTTTAAAGGGAGCGTAGGCCGTCTTATAAGCGTGTTGTGAAATGTCGGGGCTCAACCTGGGCATTGCAGCGCGAACTGTGAGACTTGAGTGCGCAGGAAGTAGGCGGAATTCGTCGTGTAGCGGAGAAATGCTTAGATATGACGAAGAACTCCGATTGCGAAGGCAGCCTGCTGTAGCGCAACTGACGCTGAAGCTCGAAAGCGTGGGTATCGAACAGGATTAGATACCCT
+
GGGCGGFF,CFE@FGGGGGGGGGGGDEAFFDGEFFFCGG@CFEFGGGGGDEEFGGGGGCGFCBGEGGC@,BFFGGGGG,CCFGGCGFGFEGFGCF,?FGFFGGFFGGGGFFDC<FFFCF<EFCFFG9E,EFE,CF,FCDFGGGGGE:D=FFGG<DFGCFGGFGFEECCCF*$F?5FE0FCE>DE;:,*=3CE<ECADC9?<FCEFCCFFGFFGGGGGEDC:8*9)>:E5C:?=9FEC(GGGGGGGFCEEFCEFECEFFFFFGGFGD;A@GGFGGDFB@9FDGG-GFFAGDA<6::CCDC4,FC,GBF@GGGFAE@+C=77GDFCGEGGFFGGGGGGFC9GGFFE7FFDFFF9FF@,EC8CEGGGGGGGEFEFD<@FGGGGGCFGFGGGGGGFGEDGGGGFC@FGGEGGGGGGGGGGGGGGGGGGGGGGGGGCC8CC
@DL 22
TGGGGAATATTGCGCAATGGGGGAAACCCTGACGCAGCAACGCCGCGTGATTGAAGAAGGCCTTCGGGTTGTAAAGATCTTTAATTGGGGACGAATTTTGACGGTACCCAAAGAATAAGCTCCGGCTAACTACGTGCCAGCAGCCGCGGTAATACGTAGGGAGCAAGCGTTATCCGGATTTACTGGGTGTAAAGGGAGAGTAGGCGGGCTGGCAAGTTGGGAGTGAAATCCCGGGGCTTAACCCCGGAACTGCTTTCAAAACTGCTGGTCTTGAGTGATGGAGAGGCAGGCGGAATTCCGTGTGTAGCGGTGAAATGCGTAGATATACGGAGGAACACCAGTGGCGAAGGCGGCCTGCTGGACATTAACTGACGCTGAGGAGCGAAAGCGTGGGGAGCAAACAGGATTAGATACCCT
+
CFFEF@7EFFGGGGECFGGGGGGGFGGGGGGGGGGGGGGGCCEFFGEFFFCFGGGGGGGGFFGGGGGGGEFEFGGGGGGGDGEFGGGGGGGFFGGGFF,9FFGEGGC<FGGGFGCDFFCA=ED>FGECGGGGGG:>GCFF1FCDG1ECFBCF9FBFACFEEFE@F:EF8FDEFFFGCF+BCFF<9>9?C0FFCCFG*C8;8CCCD?EG7FED;B<:>FCGG;CEFGGGG/GGGGEGGFCC<>E@CGFGFGGEEDEB9;B<DFFDGGGGGFGFFGG@GCGGGGGGFB7EGGGGGGGGGGDGGFFGGGGGGFDGFGGGGGFGGDGGCGFGGGGGGGGGGGF@CGGGGFGGGGEGGGGFGGF9FCFFGGGGGGGEGGGGGGGGFGGGGGGGGGGGGGGGGFEGGGFCGGFDEF?FBC@CA
@DL 60540
TGAGGAATATTGGTCAATGGGCGAGAGCCTGAACCAGCCAAGTAGCGTGCAGGATGACGGCCCTATGGGTTGTAAACTGCTTTTATAAGGGAATAAAGTGAGTCTCGTGAGACTTTTTGCATGTACCTTATGAATAAGGACCGGCTAATTCCGTGCCAGCAGCCGCGGTAATACGGAAGGTCCGGGCGTTATCCGGATTTATTGGGTTTAAAGGGAGCGTAGGCCGGAGATTAAGCGTGTTGTGAAATGTAGACGCTCAACGTCTGCACTGCAGCGCGAACTGGTTTCCTTGAGTACGCACAAAGTGGGCGGAATTCGTGGTGTAGCGGTGAAATGCTTAGATATCACGAAGAACTCCGATTGCGAAGGCAGCTCACTGGAGCGCAACTGACGCTGAAGCTCGAAAGTGCGGGTATCGAACAGGATTAGATACCCT
+
FGFGGDFFCGGFFDFGGGGGGFGF@FGGGGGGGGGGGGGGGGCDDFFGDFFGGGFFGFGGGE+CCCFGG87>FFGFFGGGGG9EGEFGGGGGFGGGGGGFGEEAFFF@FGGGDCG9AF@<@FEEFEFDGGFGGGGGF-DEBDEDGFGGGFFF8FFG?FG?FFEEFEGDGGGGC:?@BCEGGD:*>CCG<CFFFGGEEGFCF@GGFCFCCFFECCG<ECGGEGCF8<EEFCEGGFGGGGGGECGGFC@>AFGGG;EGFFFDF?DGFC=FFGGFFGEGECGGFFCGGFFFFGGAGGGFFF8F4,:8GGFFEAE<F8GGGGGFGFGGECF<FFFFFGGGGGGFF=,DGFGGCGGGGGGGGGFCGGGFFAGFFFFGGGF<GGGGGGGGGFGGGGGFCGGGGGGGFDGGGGGGGGGGGGDGGGGGFGGGGGGGGFFCCCCC
@DL 115399
TGGGGAATATTGCACAATGGGGGAAACCCTGATGCAGCGACGCCGCGTGAGCGATGAAGTATTTCGGTATGTAAAGCTCTATCAGCAGGGAAGAAAATGACGGTACCTGACTCAGAAGCCCCGGCTAACTACGTGCCAGCAGCCGCGGTAATACGTAGGGGGCAAGCGTTATCCGGATTTACTGGGTGTAAAGGGAGCGTAGACGGCATGGCAAGCCAGATGTGAAAGCCCGGGGCTCAACCCCGGGACTGCATTTGGAACTGTCAGGCTAGAGTGTCGGAGAGGAAAGCGGAATTCCTAGTGTAGCGGTGAAATGCGTAGATATTAGGAGGAACACCAGTGGCGAAGGCGGCTTTCTGGACGATGACTGACGTTGAGGCTCGAAAGCGTGGGGAGCAAACAGGATTAGATACCCT
+
FG8C7FEFGGFFCFGGGGGGD@FFCFGGGFGGEDGGGGCFGGG>FGGGGGGGGGGGGFFGFG?DCFF?CFFFCDE@FGEDGGGGGFGGGEFGGDFGG9E,AF@FFGGGGGFA,BAAFF?=<FF:;CFGGFFEFFDC?:@<DD@>CB<@FF:=DFFFGEGE@FCEC=:GGCFGFGGGGFFA=<CFFGGFFFFGGGFCGGFFGCDECGDF?GGFGFGGGGFGGFFGFGC>6FCGGGFC8DGFCCCEFDGGGGGFF9FE?9GGGFC?GGEGGGGGGGGC44FEGGGGGGGDGGGGGGGDFFFCGGGGGGGGGGGFFDGGGGGGFCGGFFGDGGGGGGFAGFC@F@GGFCGGGGDGGGFFGGGGFGGGGFDGGGGGFGGFC+GFFGFGEGGGGGGGGFGGGGFFGGGGGGGGGGGCCCCC
@DL 134881
TGAGGAATATTGGTCAATGGGCGAGAGCCTGAACCAGCCAAGTAGCGTGCAGGATGACGGCCCTATGGGTTGTAAACTGCTTTTATAGGGGGATAAAGTGTGCCACGTGTGGCATATTGCAGGTACCCTATGAATAAGGACCGGCTAATTCCGTGCCAGCAGCCGCGGTAATACGGAGGATCCGAGCGTTATCCGGATTTATTGGGTTTAAAGGGAGCGTAGATGGATGTTTAAGTCAGTTGTGAAAGTTTGCGGCTCAACCGTAAAATTGCAGTTGATACTGGATGTCTTGAGTGCAGTTGAGGCAGGCGGAATTCGTGGTGTAGCGGTGAAATGCTTAGATATCACGAAGAACTCCGATTGCGAAGGCAGCCTGCTAAGCTGCAACTGACATTGAGGCTCGAAAGTGTGGGTATCAAACAGGATTAGATACCCT
+
DGGGGFGGCFGGC@DGGGGFGGGGGGGGGGGGGGGGGGGGGGDGFGGGGGGGGGF@FGGGG:FGGFF8FFFEGGGDGGD@FGGGGGGAFGGG7FEGGGCFEF9BF9FFFGGDFDFDAFGGG?<FFDFFFGGCDFFGGFFFEFFGGGEFDCFFGGFFF<BEGFGGGEGGC=>FFAFGGGG>8?CCFCGGGG<CBCEEEE?FFFFFFFCFFGGGGGGFGGGGFG<9:CC:CECCFGFCFGGFFFGCGGGGCCGFCFEC>:@EGGFFGFFFFGGGFFFFFFFGGGGF9GGGGGFGFF,FGE?FF?CGFDGGGGFCDEF7CDFDGGGGGGGGGGGGDGGGFGGFEF,GGGGGFGFE6CCFGGGGGGFGGGGGGGGC@,GFDEFE?FGGGGGGGGGGDGGGGGEFDCGGCFEGGGGGGGGGGGF<GGFFDF9FE,99CCCC
@DL 97037
TGGGGAATATTGCACAATGGGCGAAAGCCTGATGCAGCAACGCCGCGTGAGTGAAGAAGTATCTCGGTATGTAAAGCTCTATCAGCAGGGAAGAAAATGACGGTACCTGACTAAGAAGCCCCGGCTAACTACGTGCCAGCAGCCGCGGTAATACGTAGGGGGCAAGCGTTATCCGGATTTACTGGGTGTAAAGGGAGCGCAGACGGCACTGCAAGTCTGAAGTGAAAGCCCGGGGCTCAACCCCGGGACTGCTTTGGAAACTGTAGAGCTAGAGTGCTGGAGAGGCAAGCGGAATTCCTAGTGTAGCGGTGAAATGCGTAGATATTAGGAGGAACACCAGTGGCGAAGGCGGCTTGCTGGACAGTAACTGACGTTCAGGCTCGAAAGCGTGGGGAGCAAACGGGATTAGATACCCT
+
GGGGGGGGFGGGGGGGFFFGFGGGGGFGGGG@DFGGGGGGGGGGGGGGGGGDGGFGGGGCFGCGGGFFFGGGGGGGGGGGGFGG,F<FFEGGGGGGF9?,FFGGG7FFGEFGGGGGEGGAFG>:>GC>DFF???DCFFGDDDFFFGGG@FGGGGGGE@EGGGGE=CFGFDEGGG>FG?9FCCFGFFFGFGFFGGGGGGGGE=EEF;:GFFGGGGGGGFFFEDGGFDCEF@FGGFEGE8GFCEECBA8?:E@>EFEFG<GFFGGGGGFFFCGGGGGGGFGGG=GGGCGGGFGFFGGGGDFGGGGCGGGGGGGGGGGGGGGGGGGFCGGGGGGGGGGGGFGC:@GGGGEGGGGGGGGGGFEGGGGGGGGGGGGGGGGGFCEEFFGGGGGFEGGGGGGGGGGGGFCGGGGGGGGCCCCC
@DL 86988
TGAGGAATATTGGTCAATGGACGAGAGTCTGAACCAGCCAGGTAGCGTGCAGGATGACGGCCCTATGGGTTGTAAACTGCTTTTATAGGGGGATAAAGTGTGCCACGTGTGGCTTATTGCAGGTACCCTATGAATAAGGACCGGCTAATTCCGTGCCAGTAGCCGCGGTAATACGGAAGGTCCGGGCGTTATCCGGATTTATTGGGTTTAAAGGGAGCGTAGGCCGTCTTATAAGCGTGTTGTGAAATGTCGGGGCTCAACCTGGGCATTGCAGCGCGAACTGTGAGACTTGAGTGCGCAGGAAGTAGGCGGAATTCGTCGAGTAGCGGTGAAATGCTTAGATATGACGAAGAACGCCGATTGCGAAGGCAGCCTGCTGTAGCGCAACTGACGCTGAAGCTCGAAAGCGTGGGTATCGAACAGGATTAGATACCCT
+
96CF8EGGGFFGF<AFGFEGFFEECCEGGGGGFGGEG,9CFFGGG8@FBFFFG>F8:EFGGFGGGGDGCFG:?FFGGFEGEGGGGGFGFGGGG>A?FGFFFEGGDFGGG8+B@,B,5E,<,:=FFG?FFCFFGF9F?FEFGGGCFCFCFAE3,@7@<<8<FGCGC>1<1/18C=DCE*F@C:EF7CF<=@=CGC7E9<:9%7:??9FEGFCGG:<1=*/2;FCCC<C?CF?FCFF:C5CCGGGFGEFCCGGGG@:E,FC>DA@F@FC7%7FB>A876=E1:CC9GCCGF,FGGEEF>GDFDA7,4++EE=EEFFGGGF?BA,FBBC>GF??B<,F<C<F4C;,CGFBFFFCF==GFGFF:F@FFECFCFEF@@C<GGFGGGFCF<CEGCCCF<,,FCF@<C7FGFC@DGGGECFG@EFDCEGGGGFGGGCGCC<CC
@DL 142724
TGGGGAATATTGCGCAATGGGGGAAACCCTGATGCAGCGACGCCGCGTGAGCGATGAAGTATTTCGGTATGTAAAGCTCTATCAGCAGGGAAGAAAATGACGGTACCTGACTAAGAAGCCCCGGCTAACTACGTGCCAGCAGCCGCGGTAATACGTAGGGGGCAAGCGTTATCCGGATTTACTGGGTGTAAAGGGAGCGCAGACGGCACTGCAAGTCTGGAGTGAAAGCCCGGGGCTCAACCCCGGGACTGCTTTGGAAACTGTAGAGCTAGAGTGCTGGAGAGGCAAGCGGAATTCCTAGTGTAGCGGTGAAATGCGTAGATATTAGGAAGAACACCAGTGGCGAAGGCGGCTTGCTGGACAGTAACTGACGTTCAGGCTCGAAAGCGTGGGGAGCAAACAGGATTAGATACCCT
+
CGGGGGGFGGGFGGEEFEFGGGGGGGGGGGGGFGGGGG>FGGGGGGGGGGGGGC8FGGFF<BCFEFG:FGGGGGGGGGGFGGGGCGGGGGGGGGGFGGFFFGDFGGGADDDFGFGGGDGGEFECCEGG<FFDGFCFCFGG?GGGGGGGGGGGGGG9FFGGGDGGGGGFCB@;<GEEEGEGGGGGGGDFEFGGGGGFGGBCGGGGCG>GEGGGGGGFGGD?EFCFEGDCCFEGGGED<1GGGEECFGGFGGGFFCGFGAGGGDGCGGFGGFGGGGGG?G?GG=GGGGGGGGEFGGGFGGGFBCCGEGGGGGGGGGGGGGGGFGFGGGGGGGGGGGGGGCGGEGGGGGGGGGGFGGGGGGGGGGGGGGGGGGGGGGFGGGGGGGGGECGGGFGFGCFFCGGGGGGGGGGGGCGCCCCC
@DL 135892
TGGGGAATATTGCACAATGGGCGAAAGCCTGATGCAGCGACGCCGCGTGAAGGATGAAGGATTTCGGCATGTAAACTTCTATCAGCAGGGAGGAAAATGACGGTACCTGATTAAGAAGCCCCGGCTAACTACGTGCCAGCAGCCGCGGTAATACGTAGGGGGCAAGCGTTATCCGGATTTACTGGGTGTAAAGGGAGCGCAGACGGCACTGCGAGTCTGAAGTGAAAGCCCGGGGCTCAACCCCGGGACTGCTTTGGAAACTGTAGAGCTAGAGTGCTGGAGAGGCAAGCGGAATTCCTAGTGTAGCGGTGAAATGCGTAGATATTAGGAAGAACACCAGTGGCGAAGGCGGCTTGCTGGACAGTAACTGACGTTCAGGCTCGAAAGCGTGGGGAGCAAACAGGATTAGATACCCT
+
G<FGGGGGDGG<FEGF@EFECG@FGGG8F@FGGGCGGGGGGGGDFGGGGG769,CEGFF,CDGFGGG+>+BFGGGFEFFGF?EED,:ECGGCFGG8FFCE5B4CB7,?5DECB5?FD8F3<CCF$4><D<0D@1@FGCFFGC:FC7AA>99@FC:-3<<FGGC8CC=C<183><<C8FC9;,,GFFEGFFF4;5CCCC>;:?/EEC:>2:CCE5EGECGFACCGFFGGEFC@FGFGFFCFFC8CAD:A<;F/FGDAGE6CAAGFDFGFEC5?<<:FF9EAFFFBCGGGGFFDA8GGGGFAE9FF8CFGFGD<GCFCD<,,A9FGFC9EEE9FFF<<GGGGFGGFEEFCC7GGFFGGGGGFGFEGGEGGGGFCFFGGFFEGGGGFCEF@+,GGGGGFC<GFGCECFFGGGGFCC8CC
@DL 97769
TGGGGAATATTGCGCAATGGGGGCAACCCTGACGCAGCCATGCCGCGTGAATGAAGAAGGCCTTCGGGTTGTAAAGTTCTTTCGGTAGCGAGGAAGGCATTTAGTTTAATAGACTAGGTGATTGACGTTAACTACAGAAGAAGCACCGGCTAACTCCGTGCCAGCAGCCGCGGTAATACGGAGGGTGCGAGCGTTAATCGGAATAACTGGGCGTAAAGGGCACGCAGGCGGTGACTTAAGTGAGGTGTGAAAGCCCCGGGCTTAACCTGGGAATTGCATTTCATACTGGGTCGCTAGAGTACTTTAGGGAGGGGTAGAATTCCACGTGTAGCGGTGAAATGCGTAGAGATGTGGAGGAATACCGAAGGCGAAGGCAGCCCCTTGGGAATGTACTGACGCTCATGTGCGAAAGCGTGGGGAGCAAACAGGATTAGATACCCT
+
FGGEGGEGGGGFGGGGGG@<FEGGGGGGGGGGGGDGGGGGGGG8FCEFGGGFFGFGGGFGGGGGGGCGCCFEGFEFGC9FEFFGCFGGGCC@FFGGGGGG9F<EEGGGEFGGGGGGGGGFFGGGGGDCFGGGGG8FGGFFGFGFGGGGGGGGFGFGGG(BFGF@FGGGG>C?DFFGCGFDGGGGEGEGDGDGGGGDCFGGC*;F?FG=FGDGGEECEGF@;ECFGGEGGDGFED;<GCGFGGFCGFFF>7GGGGGGGGGGFCFDGGGGGGGGGFGGGGFACF@:FFFF:F@7BC,FEFA<GEEAGGFEGGGFGGE??DFFFF<GEFE=GEBGGFCEC,F7C,ABECGFE?GFEF?F<F@@@@,FBGE@GGGGGFECCDECFGFECCGGGGDGGGDGGGGGFFEGGEFFFFGGGGGGGGGGGGGGGFGGGGGGGGFCCCCCC
@DL 31
TGGGGAATATTGCACAATGGGGGAAACCCTGATGCAGCGACGCCGCGTGGAGGAAGAAGGTCTTCGGATTGTAAACTCCTGTTGTTGAGGAAGATAATGACGGTACTCAACAAGGAAGTGACGGCTAACTACGTGCCAGCAGCCGCGGTAAGACGTAGGACACAAGCGTTGTCCGGAATTACTGGGTGTAAAGGGAGCGCAGGCGGGAGAACAAGTTGGAAGTGAAATCCATGGGCTCAACCCACGAACTGCTTTCAAAACTGTTTTTCTTGAGTGGTGCAGAGGTAGGCGGAATTCCCGGTGTAGCGGTGGAATGCGTAGATATCGGGAGGAACACCAGTGGCGAAGGCGGCCTACTGGGCACCAACTGACGCTGAGGCTCGAAAGTGTGGGTAGCAAACAGGATTAGATACCCT
+
CEDDEGG8CFGGGFGG<AC@FGGG@@FFGGGGDFFGACDEGGEDGGEC6FGGDG@ACEFGFGGGGGGCFFGFGGGFGD=EGGGGFGGGGFFG8FEFGGGFFG74DB<FFGGF<A=,A=FGCFG:C;GDAFDFF<>FF@FDGGGGGGDGEGG:=FEG<FFGGFGCF:4/=FEFFFEG<FFFAF:C:CCCA;GGG=CCGGEGGECEGD88C>>>;>EC?E9<BB<<FF?C,FDCEC>FFCFFFC?GGGFD@:DE?C9,/<D@FECDA.A*CFFGGGDEGGGDF9FB7+EEFEDEFCB:C@8,4<CFCDFECEGEEEFCAF<F?ECGCF7GECE@8,FFCFDGGGFCGGEGDGGGGGDE<@8C9FFDFGGGF@,ECEEDE@7CGFFEC8GEFGFFFDGFFFGFECEF9EFFE8FA<CBC
@DL 115446
TGGGGAATATTGGTCCATGGGCGAGAGCCTGAACCAGCCAAGTAGCGTGCAGGATGACGGCCCTATGGGTTGTAAACTGCTTTTATAAGGGAATAAAGTGAGTATCGTGAGACTTTTTGCATGTACCTTATGAATAAGGACCGGCTAATTCCGTGCCAGCAGCCGAGGTAATACGTAAGGTACGGGCGTTATACGGATTTATTGGGTTGAAAGGGAGCGTAGGCCGGCTTATAAGCGTGTTGTGAAATTTCGGGGCTCAACCTGGGCATTGCAGCGCGAACTGTGAGGCTTGAGTGCGCAGGAAGTAGGCGGAATTCGTCGTGTAGCGGTGAAATGCTTAGATATGACGAAGAACTCCGATTGCGAAGGCAGCCTGCTGTAGCGCAACTGACGCTGAAGCTCGAAAGCGTGGGTATCGAACAGGATTAGATACCCT
+
@@,;C,8<CE9EF@,,CCF,,@:FCCF<FGEFG@CFFFFFGF9CFGGG@BFAFCEFFGDD7CFDE<?,CC=CFCA<EEGG,CF,<C<E5,BB49FGGD,EEFF9FEE8E<=AE?B,CAF,?9F?FG,CE,,BEFEEFFFFF3FEFE:B>33:F@E?@DF?<D<B:+@FD><<<7F#9>FG>#7:>>:EA1#2#,6:5<9905EC8<A=#/FFGGE?ED<6EDD7:<5,:F;;*GGGEEEFCF;@,,,8*GGGGGGGFFFGFD7DBD:@3,GGGEF=3FBC,DC8DA>,F>B>3+CGEGGFCE<FG@CF@ECED8GEGFF@FEFEC:GGGFGGGGGGFFE@<EFFC?6FEA?F=CCEEC@:F@7DFFDGGGFGEFFE,,FCGE@;,FFFGGGGFFCFGEFFFGGGGGGGFGGFCEAFGFDFFDFGGGGGFEFCC@CC
@DL 118962
TGAGGAATATTGGTCAATGGGCGAGAGCCTGAACCAGCCAAGTAGCGTGCAGGATGACGGCCCTATGGGTTGTAAACTGCTTTTATAAGGGAATAAAGTGAGGCTCGTGAGACTTTTTGCATGTACCTTATGAATAAGGACCGGCTAATTCCGTGCCAGCAGCCGCGGTAATACGGAAGGTCCGGGCGTTATCCGGATTTATTGGGTTTAAAGGGAGCGTAGGCCGGAGATTAAGCGTGTTGTGAAATGTAGATGCTCAACATCTGCACTGCAGCGCGAACTGGTTTCCTTGAGTACGCACAAAGTGGGCGGAATTCGTGGTGTAGCGGTGAAATGCTTAGATATCACGAAGAACTCCGATTGCGAAGGCAGCTCACTGGAGCGCAACTGACGCTGAAGCTCGAAAGTGCGGGTATCGAACAGGATTAGATACCCT
+
FFCFEGGGGFGGFFFGGGGGFGCFCGEDGGG@FFGAFGCEFEFFFGGGGGFFGGGGGGGGEGCFGGGGGGGG@FGGGGEFGFGGCFCFGGGGGGGGGFAFFF,4BEEFFGD9FGCEECECAFFAFGE?EEGGGEEAFG:FADGFGGGGGGGGD5CGFFF>FDFGCCBDAFFCFF@E>*FFFCCEGFGGC=EG1?;CFFBCFFAFGCFFGFFFGGG@GGGFDCCCFGG=@EFCEDFGGGGFGGGGCGGFGGGC9CFGD<CFGFGFGFFF@FFFFFCFCFGFGFF?,DBFCFCFDFFBGFFEGDFFGEFCGGFAFGGGEEDBGGGGGGGGGGGGAGGGFEGGFFCFGFF@FCFFFFCGGGGGGGGGGGFGGGGGGGDGGGGEEGGGEFGGGGCCGGGGGGGGGGGFCGGGCDGFGGGGGGFCGGGGFAGGFGFCCCCB
@DL 34
TGGGGAATATTGCACAATGGGGGAAACCCTGATGCAGCGACGCCGCGTGAGCGATGAAGTATTTCGGTATGTAAAGCTCTATCAGCAGGGAAGAAAATGACGGTACCTGACTAAGAAGCCCCGGCTAACTACGTGCCAGCAGCCGCGTTAATACGTAGGGGGCAAGCGTTATCCGGATTTACGGGGTGTAAAGGGAGCGTAGACGGCATGGCAAGCCAGATGTGAAAGCCCGGGGCTCAACCCCGGGACTGCATTTGGAACTGTCAGGCTAGAGTGTCGGAGAGGAAAGCGGAATTCCTAGTGTAGCGGTGAAATGCGTAGATATTAGGAGGAACACCAGTGGCGAAGGCGGCTTTCTGGACGATGACTGACGTTGAGGCTCGAAAGCGTGGGGAGCAAACAGGATTAGATACCCT
+
9FFGGGGGGCGGGEGGG,FFGGGG>FFFGGGGCFGGGGGGGGGGGGGE@FEC=8:BACF,<CCFGFC+=FFGGGGGGCGGG9DFGGADGCFGGGGGGGGGFGGC7FGCFGGCFGGGFGDF8CF>7B?BF?GGGFGGGGC9<>FEC?<&><;43>>1>BFDFE<:FGGGG84C<CF?7F=C$?#GGGC;6+?CFFC2;CCAEEDEGGE,2A<F6EC>CC8F,0FGFCCE>CBGGFF5>>AFGGCGF==C,C3;DDDDFBFFGFG>FGFGF<7EGFF:GE=GGFFCCGCEGGFFEFFGFEF?FCCBEECGFA9FGGGGGF9FFAGGFFGGGGFA@EF<CC?G>GGGF7F+GGFFEE@CGEFCFEGFFC<CGGFGGGFFCCCGGGGGGGGEGFGFGGGGFEGFFGGGDCDFFGFA@AA@
@DL 61255
TGGGGAATATTGCACAATGGGGGAAACCCTGATGCAGCGACGCCGCGTGGAGGAAGAAGGTCTTCGGATTGTAAACTCCTGTTGTTGAGGAAGATAATGACGGTACTCAACAAGGAAGTGACGGCTAACTACGTGCCAGCAGCCGCGGTAAAACGTAGGTCACAAGCGTTGTCCGGAATTACTGGGTGTAAAGGGAGCGCAGGCGGGAGAACAAGTTGGAAGTGAAATCCATGGGCTCAACCCATGAACTGCTTTCAAAACTGTTTTTCTTGAGTAGTGCAGAGGTAGGCGGAATTCCCGGTGTAGCGGTGGAATGCGTAGATATCGGGAGGAACACCAGTGGCGAAGGCGGCCTACTGGGCACCAACTGACGCTGAGGCTCGAAAGTGTGGGTAGCAAACAGGATTAGATACCCT
+
GGGGGGGGGGGGGGGGGGGGGDEGGGGFGGGGGGGGGGGGGGGGGGGGGGGGGGGGGGGGGGGGGGGGDGGGGGGGGGGGGGGEGGGGGGGFGGDFFGGGGGG:+FFCCFFGFFGGFGGGGGGGFGGGCEEF>FGGGGGGGGGGGGGGGCEGGGEEGGG1>:GGGGGGGGGGGGGGGGGGGGAGFGFEFGFFFGGFGFGFGGECFDG:/CFGFFGGD<62BGFGGGCGCFFGGGFDFEGGFCEFDGFCGGFFEE@FGFFFDFCFF@FFGFGGFGGGGGFFBFEEGGGGDGFF<B+CCF7GFEGFEGFCEFGFEGGDFCFGF=7FEEGDFGGGGGGGGGGGCEDGGGGGGGDGGGFGGGFGGFCACGGGGGGE8GGGGGGGGGGGFFGGGGGGFCGGGGGGFFGGGGFGGGGCCCCC
@DL 52535
TGGGGAATATTGCACAATGGGGGAAACCCTGATGCAGCGACGCCGCGTGAGCGATGAAGTATTTCGGTATGTAAAGCTCTATCAGCAGGGAAGAAAATGACGGTACCTGACTAAGAAGCCCCGGCTAACTACGTGCCAGCAGCCGCGGTAATACGTAGGGGGCAAGCGTTATCCGGAGTTACTGGGTGTAAAGGGAGCGTAGACGGCATGGCAAGCCAGATGTGAAAGCCCGGGGCTCAACCCCGGGACTGCATTTGGAACTGTCAGGCTAGAGTGTCGGAGAGGAAAGCGGAATTCCTAGTGTAGCGGTGAAATGCGTAGATATTAGGAGGAACACCAGTGGCGAAGGCGGCTTTCTGGACGATGACTGACGTTGAGGCTCGAAAGCGTGGGGAGCAAACAGGATTAGATACCCT
+
GGEFDGEGGGGGGGFGGGGFGEGGGGGGGGFEFCFAEFCEGG>FGGGGG,BE@FGGFGGE9<AFGGGGGFGF9FC<FGGGGGGGFFGGGGGGEFGGGFGGGDDF@FCFGGGG9,=FA8FGFECCGEG9FG,FC7:FFEB3@4>97C>CF=@@FFGCFBGFGCFE.=<F<CFGCFGDG#-:>:FFCF<FECFCGE=2;FFCEC8DECECCFFFGFGFC>FE;F?FDFGECGGGFFFE8CGGDCGCFFFFFFDFG@<F9F?CCFF/CGGFC?EFDF645CGFFFFDGFEEGEFGGFEEFCGCGGGGGGGGGGEDGFFGGGGGGGFAGGGGGGCGFFDC,@CBFDGFGGGGGGGFGFED@GGGGFEECAGGGGGGGGFGGCGFGGGGGGGFGEGGGGGFCGGGGGGGGGFGGGGCCCCC
@DL 37
TGAGGAATATTGGTCAATGGACGAGAGTCTGAACCAGCCAAGTAGCGTGCAGGATGACGGCCCTATGGGTTGTAAACTGCTTTTATAGGGGGATAAAGTGTGCCACGTGTGGCATATTGCAGGTACCCTATGAATAAGGACCGGCTAATTCCGTGCCAGCAGCCGCGGTAATACGGAAGGTCCGGGCGTTATCCGGATTTATTGGGTTTAAAGGGAGCGTAGGCCGGAGATTAAGCGTGTTGTGAAATGTAGACGCTCAACGTCTGCACTGCAGCGCGAACTGGTTTCCTTGAGTACGCACAAAGTGGGCGGAATTCGTGGTGTAGCGGTGAAATGCTTAGATATCACGAAGAACTCCGATTGCGAAGGCAGCTCACTGGAGCGCAACTGACGCTGAAGCTCGAAAGTGCGGGTATCGAACAGGATTAGATACCCT
+
FFFGGGGGGGGGGGGFGGGGGGGGGGG<EFFGGGGGGFFGFGGGFGGGEGGGEEGGGGEGFCFGGGGFFGGGGGGGGGGCFEFGGAEEGGGGGGGGGGFFFGGGGGGGGGGGGDGGGGGGGGGFFGGGGGGGGGGGGGGGFCFGGGGFGGGGGGGGGGGGFDGGGGGGGGEGGGGGGGGEFGFFGGFGGFGGGC@>EC?CEFEGGGGFCGGFCFGEGEGFEGEGFEG?GFGGGGF;DCGFFGDCGFGFFFFECGDFFGDCGGGAGFF=?FGEEG>EEGGFGGGGFGGGGFGDGGGGGGGGEF9FGGGGGGGGGGF@FGGGGGEGCEFFGGGGGGGGGFGFFFCGGGGGGGGGGGFFGGGGGGGGGGGGGGGGFGGGGGFC+GEFFFEGGGGGGGGGGGGGGGGGGGGGGGGGGGGGGGGGGGGGGGGGGGGCCCCC
@DL 56484
TGAGGAATATTGGTCAATGGGCGAGAGTCTGAACCAGCCAAGTAGCGTGCAGGATGACGGCCCTATGGGTTGTAAACTGCTTTTATAAGGGAATAAAGTGAGTCTCGTGAGACTTTTTGCATGGACCTTATGAATAAGGACCGGCTAATTCCGTGCCAGCAGCCGCGGTAATACGGAAGGTCCGGGCGTTATCCGGATTTATTGGGTTTAAAGGGAGCGTAGGCCGGAGATTAAGCGCGTTGTGAAATGTAGACGCCCAACGTCTGCACTGCAGCGCGAACTGGTTTCCTTGAGTACGCACAAAGTGGGCGGAATTCGTGGTGTAGCGGTGAAATGCTTAGATATCACGAAGAACTCCGGTTGCGAAGGCAGCTCACTGGAGCGCAACTGACGCTGAAGCTCGAAAGTGCGGGTATCGAACAGGATTAGATACCCT
+
GGEGGGFGFGCF9@CEEFGG8FFG7FEEFGGFE@DGF@CFFGC9CFGGGGFCGGGGGFGGGFEGC<F8=EFEFGGGFFF9FF9C?EF,,,4CEFGGGGGFFG<FFGEFGG7CFG9?5E@F9EF,BABBFFGF<9FE<9CE<FFC@=CD<,3<A,>7FAF7>DF,3+>@FFA==FCEGC:7:9>=E<FGG<=C::1.4CFF779C;FFE@GG<F38<C)CCE<7FGGGCCFCGEEGDCGC:EFCCGG9>@FG<C>::.0<@:@@5>@<>?DGGFB=F688>,<CEFFC<FD?,+GFCC<8ACFEAFCCFFA,ECECGFCGGGGF7GF7FDGGGGGCGGGGFFE<FCCC7GGGGFFG@E@C+CGGGGGGGFC,FDE@9FFCGGCFF@9FCGGEGFFGFFCE@FEGGGGGFGGFFC,F@FAGGGGGGGGGGGGGCCCCC
@DL 68608
TGAGGAATATTGGTCAATGGGCGAGAGCCTGAACCAGCCAAGTAGCGTGCAGGATGACGGCCCTATGAGGTGTAAACTGCTTTTATAAGGGAATAAAGTGAGCCTCGTGAGGCTTTTTGCATGTACCTTATGAATAAGGACCGGCTAATTCCGTGCCAGCAGCCGCGGTAATACGGAAGGTCCGGGCGTTATCCGGATTTATTGGGTTTAAAGGGAGCGTAGGCCGGAGATTAAGCGTGTTGTGAAAGGTAGACGCTCAACGTCTGCACTGCAGCTCGAACTGGTTTCCTTGAGTACGCACAAAGTGGGCGGAATTCGTGGTGTAGCGGTGAAATGCTTAGATATCACGAAGAACTCCGATTGCGAAGGCAGCTCACTGGAGCGCAACTGACGCTGAAGCTCGAAAGTGCGGGTATCGAACAGGATTAGATACCCT
+
GGGGGGGFGGGGGGGEGGGGACCEEGG8FDGGGFFGGGFGGGGGGGGGGGGGGGGGFCBC>+CFGGC?E,:?CFGGGGGFFGGGGGG,CEF8FCGGGFGGGFGG8FBFE=FGG=EE<F+BEEAFGE<,EFCFGGGGGAFFEFGGGCEGF37F8@5?FGGFGGGGGGGG?DEFGGG>@C7>DFFCEDFFGEFF=;FE?9F5@FGGFC:<FFFGGGE@ECE8CGCC<F?-C#GCCCC<D@CDGGGEC/>/CFDF36@F8<FFFDGFGGFGDGFEGG6,+,CGGGF=8,A8FB7?=@+CCC,F6:E=?+EEGGGFGFEGGGFGGGGGGFCGGFGGGFGGFFCAFFGGGGE<F?9GGFF7@7FFC@C<GGGGGGFFGFGGGFC66+CFCFEFEGGGFCF@F:GDGGGGFGGGE>GGEGGGF9GGFGGGGGGGGGGCCCC@
@DL 40
TGGGGAATATTGCGCAATGGGGGCAACCCTGACGCAGCCATGCCGCGTGAATGAAGAAGGCCTTCGGGTTGTAAAGTTCTTTCGGTAGCGAGGAAGGCATTTAGTTTAATAGACTAGGTGATTGACGTTAACTACAGAAGAAGCACCGGCTAACTCCGTGCCAGCAGCCGCGGTAATACGGAGGGTGCGAGCGTTAATCGGAATAACTGGGCGTAAAGGGCACGCAGGCGGTGACTTAAGTGAGGTGTGAAAGCCCCGGGCTTAACCTGGGAATCGCATTTCATACTGGGTCGCTAGAGTACTTTAGGGAGGGGTAGAATTCCACGTGTAGCGGTGAAATGCGTAGAGATGTGGAGGAATACCGAAGGCGAAGGCAGCCCCTTGGGAATGTGCTGACGCTCATGTGCGAAAGCGTGGGGAGCAAACAGGATTAGATACCCT
+
GGGGGBFGEGGGGGFGGGGGGGGGGGGGGGGGGGFGGGGGGGGGGGECGGGDFFFGGGGGFFGCGGGGG=FGGGGGGGGGGGGGGGGGGGFGGGGGDCGFFFGGFAFFGFAFGFGGGGCEGGGGGGGEFGGGGGGGGGGGGGGGGGGGGG?GGGGGGGGGGGGGGGGCCGGGGGGGGGGGEFFGEFEGGGGGGGGGGGFFGEGGG?FCGFGGC:CGGGGGDCGGGGGGCGG9CCD9GGFGEF,ECDFEGBFCGGGEFBFFGGFFGFGGGFGGGFCCFFFGFFFEFGGDGGECGGEFFAEAFGGGGGGGFDGGGGFFGF9FGGGFCGGGGGGGGGGGGGGGDGGGGGGGFGGGGFCGGCFACGGGF7GGGGGGGGFGGGGGEGGGGGGGGGGFGGGGGGGGGGGGGGGGGGGGGGGGGGGGGGGGGGGGGGFFFFGGCCCCC
@DL 133869
TGGGGAATATTGCACAATGGGGGAAACCCTGATGCAGCGACGCCGCGTGAGCGAAGAAGTATTTCGGTATGTAAAGCTCTATCAGCAGGGAAGAAAATGACGGTACCTGACTAAGAAGCACCGGCTAAATACGTGCCAGCAGCCGCGGTAATACGTATGGTACAAGCGTTATCCGGATTTACTGGGTGTAAAGGGAGCGTAGACGGTTGTGTAAGTCTGATGTGAAAGCCCGGGGCTCAACCCCGGGACTGCATTGGAAACTATGTAACTAGAGTGTCGGAGAGGTAAGCGGAATTCCTAGTGTAGCGGTGAAATGCGTAGATATTAGGAGGAACACCAGTGGCGAAGGCGGCTTACTGGACGATCACTGACGTTGAGGCTCGAAAGCGTGGGGAGCAAACAGGATTAGATACCCT
+
F@FEFFG8FGFGGGGGGGGGGGDGGGEEFCFFFEEDGDFGDG+CCFGFFGGFFGEGGGG<E?<FGGG=?4FGGGGAAEC,B,,AF,CFDFGFEFGGGAFGECC=FEDE?FFEDDGGGG<FG8>B@2BFDDDCFFF<FFD38><FC:<CCFGFC?D,?GFFFGC=FGGEFCFCCF<$CFE;<FFG&EFE#=FCFGGGEDGGFDC:EEE:E:;A>@C<D?CGFFE>8DECFG7GGGGGFEG::>EFA=ECA9FD<FCFFFFCGCFFEEFGGCFE?GGEECCGDGFEE?+EECF?F<FFEE=9GFEFCGDFFFFGGGGGGGFFFE9FGEDFF99E:@C<FE8F@B7DGGEEGGGGGGGGGEFC,D<<F<@FGFEFEFFFECGGFGFC@7ECGGGGFEDFE9@@GCGGFCGEE<8BBCCC
@DL 102045
TGGGGAATATTGCACAATGGGGGAAACCCTGATGCAGCGACGCCGCGTGAGCGATGAAGTATTTCGGTATGTAAAGCTCTATCAGCAGGGAAGAAAATGACGGTACCTGACTAAGAAGCCCCGGCTAACTACGTGCCAGCAGCCGCGGTAATACGTAGGGGGCAAGCGTTATCCGGATTTACTGGGTGTAAAGGGAGCGTAGACGGCATGGCAAGACAGATGTGAAAGCCCGGGGCTCAACCCCGGGACTGCATTTGGAACTGTCAGGCTAGAGTGTCGGAGAGGAAAGCGGAATTCCTAGTGTAGCGGTGAAATGCGTAGATATTAGGAGGAACACCAGTGGCGAAGGCGGCTTTCTGGACGATGACTGACGTTGAGGCTCGAAAGCGTGGGGAGCAAACAGGATTAGATACCCT
+
GGGGGGGG@FGCFGGGGGGG8CCEGGF@FCAGGGGGGG@FGGGGGGGGGGGGGFGEG?E,CCFGGGGFADFGGGGBFFGGFGFFGCBEGGGGGGGGFGAFGGGGGGGEFGGGGGGGGGF,DFGCFEDEF<FFGDCFGGGGGCC@FFCFF7<6@FG>FFEC<CC;BGFG:FFEGF;7E:=;E>>GGGGGGGGGGGEFGCEGG@:AEE:<CDFFFEC%C.CFCGDFGGGC?GEGFFDEGFGGDDE/C>4D:;F@DFD:C,<CCFD2FCFE?F<FGGFC<DFFGFDGGDF=G@GFGGGGGF<<GFGGGGGGGGGGGGGGGGGGGFCFEEFGGFFFGGE@GGFGGGGGGGGGGGGGGGGFFF@FFE9C9DGGGGGGFF?GGGGGGGGGGGDFGGGFF9GGGGGFGGGGGGGGGGFB,CC@
@DL 43
TGGGGAATATTGCACAATGGGCGAAAGCCTGATGCAGCGAAGCCGCGTGAGTGAAGAAGTATTTAGGTATGTAAAGATCTATAAGCAGGGAAAAAAATGACGGTACCTGAATAAGAAGCCCCGGCTAACTACGTACCAGCAGCCGCGGTAATACGTAGGGTGCAAGCGGTATCCGGATTTACTGGGTGTAAAGGGAGCGTAGACGGCGAAGCAAGTCTGAAGTGAAAACCCAGGGCTCAACCCTGGGACTGCTTTGGAAACTTGTTTGCTAGAGTGTCGGAGAGGTAAGTGGAATTCCTAGTGTAGCGGTGAAATGCTTAGATAGTAGGAGGAACACCAGTTGCGAAGGCGGCTTACTGGACGATAACTGACGTTGAGGCTCGAAAGCGTGGGGAGCAAACAGGATTAGATACCCT
+
CFEGG,CFEGGGGGGGG9FF8FGF+@+CFF,@CFCGFG@F+C@CFED:F7?,CCEFEFG9FAC<,<E??E8AEFF9,,,<<,,59<EEFG<B,4BFFF<A?:C?F+5E<B,,<C?AEF,,B+@C:=CF8<D@+,,+8C3,:853+8CFFEC,;6<%6><44=5<F2F73==<>:FD:@85@CCCCCCC:F<)=EEGG>/52</9:<BCGFDGGAE>C>GG=;<88F71?FED+<FFC=DFF.ED%?$5CF8GF9CGF?<DF=8,A6?CC,9GF:=:GEE=,<9GEGFGGFFFCCGFFEB:CFGGGGFFEFA,CF?FE9GGE<E5,,GFE9E?7FF9GGGFF,EEGGGGF@,FAFFFC@7ECEDFGFDGFDFGGGGGGFGGGGGGGGGGGFGFFE<9GFF@9GGGGGGFGGGCCCCC
@DL 44
TGAGGAATATTGGTCAATGGACGAGAGTCTGAACCAGCCAAGTAGCGTGCAGGATGACGGCCCTATGGGTTGTAAACTGCTTTTATAAGGGAATAAAGTGAGTCTCGTGAGACTTTTTGCATGTACCTTATGAATAAGGACCGGCTAATTCCGTGCCAGCAGCCGCGGTAATACGGAAGGTCCGGGCGTTATCCGGATTTATTGGGTTTAAAGGGAGCGTAGGCCGGAGATTAAGCGTGTTGTGAAATGTAGACGCTCAACGTCTGCACTGCAGCGCGAACTGGTTTCCTTGAGTACGCACAAAGTGGGCGGAATTCGTGGTGTAGCGGTGAAATGCTTAGATATCACGAAGAACTCCGATTGCGAAGGCAGCTCACTGGAGCGCAACTGACGCTGAAGCTCGAAAGTGCGGGTATCGAACAGGATTAGATACCCT
+
FFFGGCEFGGGGGCFGGGGGGGGGGGEFGGGGGGGGGGFFGGACFGGGGGGGGGGGGFGG@FFGGGFGGECFEGGGGGGGGFGGGGGGGGGGGGGGFGGGEGFGGGGGGGGGFGGGADFCGGGGGG9EFGFGGGGCFGGGGFFGGGGGGGEBDFDF<>FFFGGGGGCEFGGGCFGGGGGG?FGGEFFGGEGEFFFE?FFFFGFEGGGFFFGGGGFFGGGGGGGGGFDGGECFFFGGGGGFEGEGGFDDFFFF@GGGGCFGGGFFGGGGFGGFGGGGEFGDGFDCGFFGGFAGGGEF@9DDGGFCGGGGGGGFGGGGGGGGGGGFGEEGGGGGFGGFF,GGGGGGGGGGGGGGGEFEGGFCGGGGGGGGGGGGGFGGGGGF:GGGGFGGGGGGGGGGGGGGGGGGGGGEFDGGGGGFGGGGGGGGGGGGGDGC@CCC
@DL 63137
TGAGGAATATTGGTCAATGGGCGAGAGCCTGAACCAGCCAAGTAGCGTGCAGGATGACGGCCCTATGGGTTGTAAACTGCTTTTATAAGGGAATAAAGTGAGTCTCGTGAGACTTTTTGCATGTACCTTATGAATAAGGACCGGCTAATTCCGTGCCAGCAGCCGCGGTAATACGGAAGGTCCGGGCGTTATCCGGATTTATTGGGTTTAAAGGGGGCGTAGGCCGGAGATTAAGCGTGTTGTGAAATGTAGACGCTCAACGTCTGCACTGCAGCGCGAACTGGTTTCCTTGAGTACGCACAAAGTGGGCGGAATTCGTGGTGTAGCGGTGAAATGCTTAGATATCACGAAGAACTCCGATTGCGAAGGCAGCTCACTGGAGCGCAACTGACGCTGAAGCTCGAAAGTGCGGGTATCGAACAGGATTAGATACCCT
+
GGGGGGGGGGGG<CEGGGGGGGGD7FGGGGGGGGGFDGGGFFFGGGGGGGGCFG@EGGGGGGFGGGGGGGGGGGGFE<FGGGGG?EEEFGF<?9FFDE5EDEA?FGFFGFGGGFFGGGGFGGGGGG9EGGGGCCFFA<@BC=CFGCGF,=AFFFBFGD<>>FCGGGGGG>:?GCFFEFFEFGGGEG@FFGEFGGGGGGEC<ECGFBEFGGEDFGEEGFGGGFEFGGGGGFCG>FGGGDGEGGGGFGGGGFGEFGGGCCGGGFFFGGFEGGGGGEECCAGGFGGGGFGGGGGGGGGGEGGFCFGEGGEFF8GGGGGFC7GGGGGGGEGGGGGGGGGGFFFAFECGGGFFGGGGGGECGGGGGGGGGGGGGGGGFGGFGFGGGGEGGFGGGGGGGGGGGGGGGGGGGGGFGEGGFAGGGGGGGGGGGGGGGGGCCCCC
@DL 46
TGAGGAATATTGGTCAATGGACGAGAGTCTGAACCAGCCAAGTAGCGTGCAGGATGACGGCCCTATGGGTTGTAAACTGCTTTTATAGGGGGATAAAGTGTGCCACGTGTGGCATATTGCAGGTACCCTATGAATAAGGACCGGCTAATTCCGTGCCAGCAGCCGCGGTAATACGGAAGGTCCGGGCGTTATCCGGATTTATTGGGTTTAAAGGGAGCGTAGGCCGTCTTATAAGCGTGTTGTGAAATGTCGGGGCTCAACCTGGGCATTGCAGCGCGAACTGTGAGACTTGAGTGCGCAGGAAGTAGGCGGAATTCGTCGTGTAGCGGTGAAATGCTTAGATATGACGAAGAACTCCGATTGCGAAGGCAGCCTGCTGTAGCGCAACTGGCGCTGAAGCTCGAAAGCGTGGGTATCGAACAGGATTAGATACCCT
+
FFGGGGFGGGGGGGGGGGGGGGGGEFGGGGGGGGGGGGFC@FGGGGGGGGGGG@FGGGGGGFGFGGGGGE=CCGGGGFGFGFGGGGGGG@EF++EFFGFCFGGGGGG@@FGGGEFGGADGGGGGGGGGGGGGGGGGGGF>F2;EG>FEF6>>F<8GGFCE7BFGGDFGGEGGGGGGEEGGDF?<:FCEE7C:FFBC=CC9=G9FEGF<:#:CFCC;C5?@?CGDGFGDG*95E>GDGGG>GGFFFFGFCFGGFEGFGGFEF6CFGGCFFFCC:GGGCGGF9EGGDGGFCDFCEFCF>@DCFAF9FE@DGFGGGDCC@++:FGGGE>GGFE<9GGGFFAGDGCGGGEGGFAGFFECCGGGFCDGGGGCGGGF@FFEGFFEGGGFEGCGGDGGGGFGGGGGGFGGGGGGGGGGGEGGFGGGGGGGGGGGGGGGCC@CC
@DL 69191
TGAGGAATATTGGTCAATGGGCGAGAGCCTGAACCAGCCAAGTAGCGTGCAGGATGAAGGCCCTATGGGTTGTAAACTGCTTTTATAAGGGAATAAAGTGAGTCTCGTGAGACTTTTTGCATGTACCTTATGAATAAGGACCGGCTAATTCCGTGCCAGCAGCCGCGGTAATACGGAAGGTCCGGGCGTCATCCGGATTTATTGGGTTTAAAGGGAGCGTAGGCCGGAGATTAAGCGTGTTGTGAAATGTAGATGCTCAACATCTGCACTGCAGCGCGAACTGGTTTCCTTGAGTACGCACAAAGTGGGCGGAATTCGTGGTGTAGCGGTGAAATGCTTAGATATCACGAAGAACTCCGATTGCGAAGGCAGCTCACTGGAGCGCAACTGACGCTGAAGCTCGAAAGTGCGGGTATCGAACAGGATTAGATACCCT
+
GG9EFFFEFGGGGGGGGFGGGGGGGGGGGGGGGDFFFBCCFF9FFGGGG@DFGFGGG,CFFFFFFFFGGGGGGFFFGCGGFG9<EEGGGGFGGFGGGGGEFFDFFGFC88FEGGGGAFGGFFGGGEGFFGGGGF,<C?<FFG<:=FFF,2F<FGGD@F?G8EFG>><FFECGF=@-CFE@DFGGEGEGE:FBCECC?FEFAGEFFFF9FCGFCFC?FGGFEF@CFF?7@@>CCCGFGCECFFE5:FFCAE<GGGGGFFF<=FGFGC>GCFGGFGC:@>GGF8E7,>38GFGCFF7GFEDF9:F<>GFBGFGGGGCGFFFFEEFF>GGGGGGGGGGFGGGFGGFFF7GFGFGGGFCBGFC7GGGGFFFGGGGCEDEEFGFCGC:F,FFBCFFEGGGGGGGGFEDFGCCEF@GGF@E6CFFAGGGGFFCGFGF<C,@A
@DL 48
TGAGGAATATTGGTCAATGGGCGAGAGCCTGAACCAGCCAAGTAGCGTGCAGGATGACGGCCCTATGGGTTGTAAACTGCTTTTATAAGGGAATAAAGTGAGAGTCGTGACTCTTTTTGCATGTACCTTATGAATAAGGACCGGCTAATTCCGTGCCAGCAGCCGCGGTAATACGGAAGGTCCGGGCGTTATCCGGATTTATTGGGTTTAAAGGGAGCGTAGGCCGGAGATTAAGCGTGTTGTGAAATGTAGACGCTCAACGTCTGCACTGCAGCGCGAACTGGTTCCCTTGAGTACGCACAAAGTGGGCGGAATTCGTGGTGTAGCGGTGAAATGCTTAGATATCACGAAGAACTCCGATTGCGAAGGCAGCTCACTGGAGCGCAACTGACGCTGAAGCTCGAAAGTGCGGGTATCGAACAGGATTAGATACCCT
+
FGGGGGGGGGGGGGGGGGGGFGGGGGGGGFGGGGGGG8DFFFGFGGFEGGGGGGGGGGGGF7FFFGGFGEFGEGGGFEGGFDGFGGEGGGGGGGGGGF@FGGGF?FECGFGCFFGCCGGGGGGGGFFGGGGGGGCGGGGGGGGGCEGFFFBFGGGGGGEBGGFGGDGGCGGGGGGGGGGGGGDGGGDGGGGCFCF?EEF6FFFFGGGEACGFGGFEEGFEEGGFGECCGGGGGAFCGGGGGGFGGGGCEFFC:FCFGGEBDGFFGGGGGGGCFEF>CFFFGFCFDFGGGGFD?CFFFF@AGEFDGECCGGFDF<GFEFF<<GGGGGFGFDGGFFFD<GGGGGGGGGGGGFFGGGGDGGF@GGDGGGGGGGGGGGGGGGGGGGGFECGGGGCGGGFGGGGGGGGGGDGGGGGGGGGGFGFGGFGGFFFFE8FCCBCB
@DL 49
TGGGGAATATTGCACAATGGGGGAAACCCTGATGCAGCGACGCCGCGTGAGCGATGAAGTATTTCGGTATGTAAAGCTCTATCAGCAGGGAAGAAAATGACGGTACCTGACTAAGAAGCCCCGGCTAACTACGTGCCAGCAGCCGCGGTAATACGTAAGGGGCAAGCGTTATCCGGATTTACTGGGTGTAAAGGGAGCGTAGACGGCATGGCAGGCCAGATGTGAAAGCCCGGGGCTCAACCCCGGGACTGCATTTGGAACTGTCAGGCTAGAGTGTCGGAGAGGAAAGCGGAATTCCTAGTGTAGCGGTGAAATGCGTAGATATTAGGAGGAACACCAGTGGCGAAGGCGGCTTTCTGGACGATGACTGACGTTGAGGCTCGAAAGCGTGGGGAGCAAACAGGATTAGATACCCT
+
FGGGGGGGGGGGGGGGGAFFEGGGGGFFCGGGGGGGGGGGGGGGGGGGGGGGGGFGGGGFFFGGGGG:FDFGGGGCFFGAGFFGGGFFFGFFCEFGFGGGFGGGBCEGGGGGFFFGGGG?FEF@G?EGGGGGG8DF7FFFGGGGFGFGAF<FFEEFFCFFFFCFG8FG<FGFGGFGEGDFGGEGGGFCFGFGGGGGFGFGEGGEGGC9GGCGFEEFGFGCFFFGGFCFGEFEFEGGGGFGGCCC@D=FEFF=GGFDGGGFGGFFFFGGGGGGGGGGGGGGFFDGGGGEFFGGGFFGGGGFGGFGGFEGGGGGGFGEFFGGFGGGGGGFF9FAEFGDGGGFEF:FFFGGGGGFGGGGGCFFFCC9GGGGGFGEGGGGFFFFDGGGFGGGEFDGGFGGGGDFGGGGGGGGGGGCCCCC
@DL 101011
TGAGGAATATTGGTCAATGGGCGCAGGCCTGAACCAGCCAAGTAGCGTGAAGGATGACTGCCCTATGGGTTGTAAACTTCTTTTATATGGGAATAAAGTTTTCCACGTGTGGAATTTTGTATGTACCATATGAATAAGGATCGGCTAACTCCGTGCCAGCAGCCGCGGTAGTACGGAGGATCCGAGCGTTATCCGGATTTATTGGGTTTAGAGGGAGCGTAGGTGGACAGTTAAGTCAGTTGTGAAAGTTTGCGGCTCAACCGTAAAATTGCAGTTGATACTGGCTGTCTTGAGTACAGTAGAGGTGGGCGGAATTCGTGGTGTAGCGGTGAAATGCTTAGATATCACGAAGAACTCCGATTGCGAGGGCAGCTCACTGGAGCGCAACTGACGCTGAAGCTCGAAAGTGCGGGTATCGAACAGGATTAGATACCCT
+
EGGGGGGGGGGGGGGGGFAFGGCEGGGDF@FGGGGGGGGGGGGGGGGGDGGGGEGFGGFGGGGGGGGGGGGGEGGGGGGGGGGGGGDGGGGGGGGGGGGGGGGGGGGGGGGGFGGGGGGGGFGGGGGFGGGGCFGGGGGGGFCEGG7GDEGGGGGG>GDFGGGGGGGDCGDCEFGGGGGEGGGFEFGGGFCGGGGGFGGGFFGGGGGG<FCFGGGFGEGFEFFGGGGFGFGGGGGGGGGGGGGGGGGGGGGGGFGGGG>GGGGGGGGGFFFFGGFFEAGGGGGGGGGGF8GGGGGGGDFACGFDGCGGGGGFEGEDGFFFFGGGGGDGGGGFGGGFF9GGGFGFGGGGGGGFEFCGGGGFCGGEFGGGGGGGGFFGGGGGGC7<GGGGGGGGGGGGFFEGGEGGGGEEGGGGGGGGGGGGGGGGGGFFFA9CCCCC
@DL 92448
TGAGGAATATTGGTCAATGGGCGATGGCCTGAACCAGCCAAGTAGCGTGAAGGATGACTGCCCTATGGGTTGTAAACTTCTTTTATAAAGGAATAAAGTCGGGTATGCATACCCGTTTGCATGTACTTTATGAATAAGGATCGGCTAACTCCGTGCCAGCAGCCGCGGTAATACGGAGGATCCGAGCGTTATCCGGATTTATTGGGTTTAAAGGGAGCGTAGATGGATGTTTAAGTCAGTTGTGAAAGTTTGCGGCTCAACCGTAAAATTGCAGTTGATACTGGATGTCTTGAGTGCAGTTGAGGCAGGCGGAATTCGTGGTGTAGCGGTGAAATGCTTAGATATCACGAAGAACTCCGATTGCGAAGGCAGCCTGCTAAGCTGCAACTGACATTGAGGCTCGAAAGTGTGGGTATCAAACAGGATTAGATACCCT
+
DFGGGGGGGGGFGFGGGGGGGGGDFGDFGGGGGGGGGGGGGGGGGGGGGGGGFGGGGGFGFGGFGGGGGGGGGGGGGGGGGGGGGGGFGGGGFGFFGGGGGGGGGGGDFGGGGGGGGGDGG9FGGGGGGGGGGGGGGGGGGDGGGGGGGGGGGGGGFGGGFCGGG>@CEGGFDGGDECGGGGCFGCGGGGGGGGGGDFGGGGGGFGGGGGF<FGGGGGGCEDC:FGGGGGGFFFFAFFECGGGGFGGGGEFCFGGGGGGGGGGGGGGGGGFFFGGGGFGFFGGF9GGFGGGGGGFFE;4,CECEE7DEEFFDGFCGGGFFGGEGCGDGGFFCGGGGGDGGFEAGFF8FGGFGGGGGFCGGEGGGGGFFCCFGGGGGGGFCGGGGGFFAEFGGGGGGCFCC,7GEGGGGGGGGGGGGGGGEGGGF<DGGGFCCCCCC
@DL 94626
TGAGGAATATTGGTCAATGGGCGAGAGCCTGAACCAGCCAAGTAGCGTGCAGGATGACGGCCCTATGGGTTGTAAACTGCTTTTATAAGGGAATAAAGTGAGTCTCGTGAGACTTTTTGCATGTACCTTATGAATAAGGACCGGCTAATTCCGTGCCAGCAGCCGCGGTAATACGGAAGGTCCGGGCGTTATCCGGATTTATTGGGTTTAAAGGGAGCGTAGGCCGGAGATTAAGCGTGTTGTGAAATGTAGACGCTCAACGTCTGCACTGCAGCGCGAACTAGTTTCCTTGAGTACGCACAAAGTGGGCGGAATTCGTGGTGTAGCGGTGAAATGCTTAGATATCACGAAGAACTCCGATTGCGAAGGCAGCTCACTGGAGCGCAACTGACGCTGAAGCTCGAAAGTGCGGGTATCGAACAGGATTAGATACCCT
+
GGGGGGGGGGGGGGGGGGGGGGGGGGGGGGGGGGGGGGGGGGGGGGGGGGGGGGGGGGGGGGGGGGGGGFEGGGGGGGGGGGGGGFGGGGGGGGGGGGGGGGGGGGGGGGGGGGGGGGGGCFGGGGGAGGGGEEFFGFGGGGC=EDGCGFGGFFGGFGFFGGGGDEGCFGGGGGFEGGGDGGGGGGGGGG:FGGGGFEEG.FFGGGGGGCFEFFGDGGGGGGCDGGGDGGGGFGCGGGGGGGGGGGGGGGGGGGGGGGGFGGCFEGGGFGGGGGGGECGGFFGGGGGGFDAFFFEBF=,F9GFFE@B7G@FEGFGGGGGGGGGGGGGGGGGECGEB<9?GGGGGFGGGFFGGGGGDGGGGGGGGGGGGGGGGGGGGFGGGEEGGGGGGGGGGGGGGGGGGGGGFFDFCGGGGGGGGGGGFGGGGGFAGGFGCCCCC
@DL 123673
TGAGGAATATTGGTCAATGGGCGAGAGCCTGAACCAGCCAAGTCGCGTGCAGGATGACGGCCCTATGGGTTGTAAACTGCTTTTATAAGGGAATAAAGTGAGCCTCGTGAGGCTTTTTGCATGTACCTTATGAATAGGACCGGCTAATTCCGTGCCAGCAGCCGCGGTAATACGGTAGGTCCGGGCGTTATCCGGATTTATTGGGTTTAAAGGGAGCGTAGGCCGGAGATTAAGCGTGTTGTGAAATGTAGACGCTCAACGTCTGCACTGCCTCGCGAACTGGTTTCCTTGAGTACGCACAAAGTGGGCGGAATTCGTGGTGTAGCGGTGAAATGCTTAGATATCACGAAGAACTCCGATTGCGAAGGCAGCTCACTGGAGCGCAACTGACGCTGAGGCTCGAAAGTGCGGGTATCGAACAGGATTAGATACCCT
+
@FDFGFGGFGGGGGGGGGGGGFGG@ECGGFGGGGGFGGGGGGC,8FFGGFFEGG,AD,FGFCC<A8FFGD,+,CFGFG<,E9F9FCF<FG=B<,FFFFFFGG8E8EEBEFGG+4,,EAFGGDF<FD,<<E,E9EB@EGFFFF?8*9>383@F?FF?CF98F9:CBCC<6>>C?FG8CGF@=7:<=6?DEDE5EBECFCCCGE>GG>CG?GFFCE;EDCF<FGCCGD/CA?*DDEEC>GGGFGF2;FD3=C>:<DCGGFFGGGGGECC+C@4+8C:>,,5,?FCGGFFFCF9GFCEEB8,,,F<GEFBGFECGGGGGFF=CFFFCB7??EBDEGFFGGGCGGGFEGGFGGFGGF>-FGF7GGGGGGFC@FFFFAEGGGGGDGGGGFFGGGGGGGGGGGGGFGGGECF+C@CDFFFCB,FGGFGGGGGGFFGC<CCC
@DL 119840
TGGGGGATCTTGCACAATGGAGGAAACTCTGATGCAGCGACGCCGCGTGAGTGAAGAAGTATTTCGGTATGTAAAGCTCTATCAGCAGGGAAGAAAATGACGGTACCTGACTAAGAAGCCCCGGCTAACAACGTGCCAGCAGCCGCGGTAATACGTAGGGGGCAAGCGTTATCCGGATTTACTGGGTGTAAAGGGAGCGTTGACGGCGAGACAAGGCTGAAGTGAAGGCCCGGGGCTCAACCCCGGGACTGCTTTGGAAACTGCCTTGCTAGAGTGCTGGAGAGGTAAGTGGAATTCCTAGTGTAGCGGTGAAATGCGTAGATATTAGGAGGAACACCAGTGGCGAAGGCGGCTTACTGGACAGTAACTGACGTTGAGGCTCGAAAGCGTGGGGAGCAAACAGGATTAGATACCCT
+
EE,CFCEG,@ECFG9CFAF@FGEEGCC9EAEGGGDGGGDGGG7@FEFFEFCFF?CE?EFDFEGGFGGBCCFFFGGGGEDFGGEFC,?ECF<FCFGD8?EF?@FFGEGFGGDC?FFGGG=A+FF7+@=BF,B>+++@<CFFF8<<@F@F:B*<@D8:,<C><<<:<88@<4*1<:C=B@F79<CFGG=G=<2<<=2;ACCC#81E<C/@@:/DB?@'07EB;FDD:@C=G:3:>FECFECF8>37,6FFAFC@(C,9CC=FC=B9GC=GEFEAD=:E<FEDFGFFC,,GFFEFB?B?B:,,<GFC8@7<FF?F8C,CGFGEGFGGFFEGEAE6@@FFGFGGFEFFGFCGECF9FE,FFECCCC<@E@C,CFGGFGFC8EF8DGFDBEGFCGGFGGGGFCGFEEEBABFFFEGCCCCC
@DL 55
TGAGGAATATTGGTCAATGGGCGAGAGCCTGAACCAGCCAAGTAGCGTGCAGGATGACGGCCCTATGGGTTGTAAACTGCTTTTATAAGGGAATAAAGTGAGTCTCGTGAGACTTTTTGCATGTACCTTATGAATAAGGACCGGCTAATTACGTGCAAGCAGCCGCGGTAATACGGAAGGTCCGGGCGTTATCCGGATTTATTGGGTTTAAAGGGAGCGTAGGCCGGAGATTAAGCGTGTTGTGAAATGTAGACGCTCAACGTCTGCACTGCAGCGCGAACTTGTTTCCTTGAGTACGCACAAAGTGGGCGGAATTCGTGGTGTAGCGGTGAAATGCTTAGATATCACGAAGAACTCCGATTGCGAAGGCAGCTCACTGGAGCGCAACTGACGCTGAAGCTCGAAAGTGCGGGTATCGAACAGGATTAGATACCCT
+
GGF@@<FGFGGGEFGFE@C<8FEC+@CGGGGDFFFGGGDGGGGCE9FGGEGGGG@BFFFGCFCD=ECCCE7:?EGFGG,=FGGGFFGFFCEEFFGGGGGCF@A<B<FFGG@FE:@F<=+:,?AFGG,CF?FE<CAEEFCG8=F+@FFGGG9FBF8F#.=3>1:@:E7:>EGAFGG7#<C@,/2CCF7FCFDFGGG5#CFA<FCCGGGGCGFCBC8#28/6B4*CC:8:CF;ECCCFEA8?FFFF?DFCABCCCC87GGCFFCGGGCGGFC7#GGC:@FGCD=,A,B>8C,E,6++FCE@,DA?,GEF7FCFCGGGGEGFEFGGEE=C<CC,C9DGGF9FF9FFB<7GGGGGFF:C-GFFF@C:@GGGGGGGECAEAFFEF@:+EC,GDGGEDFGGGF7CFFFEC8CF7ECGFEGGGGGGGGFGGGGGGGGFC@,,B
@DL 65828
TGAGGAATATTGGTCAATGGGCGAGAGCCTGAACCAGCCAAGTAGCGTGCAGGATGACGGCCCTATGGGTTGTAAACTGCTTTTATAAGGGAATAAAGTGAGAGTCGTGACTCTTTTTGCATGTACCTTATGAATAAGGGCCGGCTAATTCCGTGCCAGCAGCCGCGGTAATACGGAAGGTCCGGGCGTTATCCGGATTTATTGGGTTTAAAGGGAGCGTAGGCCGGAGATTAAGCGTGTTGTGAAATGTAGATGCTCAACATCTGAACTGCAGCGCGAACTGGTTTCCTTGAGTACGCACAAAGTGGGCGGAATTCGTGGTGTAGCGGTGAAATGCTTAGATATCACGAAGAACTCCGATTGCGAAGGCAGCTCACTGGAGCGCAACTGACGCTGAAGCTCGAAAGTGCGGGTATCGAACAGGATTAGATACCCT
+
GGGGGGGGGGGGGGGGGGGGGGGGGGGGGGGGGGGGGGDFGGGGGGGGGFGGGGD@?EFDEF@ED@EGCEGGGGCFFGGFGGGGGFGGFFGGGEGFGGGF,5,,BFGF:FFGFDBEFE7FAFGGEFGGGGGCF,EE?AFDEG7:FDGF?GGGGGFGFGGGG?FFECFEFFCGCCFFEFGGGGGGGGGGGGEEGGFFEGGGGFEFGGFDGGGCGGGGGGGGGGDCGGGCGCCCGGFCDGGGGGGGGGGFFGG=GFGFCDGGFGFGGGGGGGGGGGGDGGFGFGGGGEEFCGGGGGGGGGCGGGFCGGGGGGGGGGGGGGEGGGGGGGGGGGGGGGGGFCEGGGGGGGGGGGGGGGGGGGGGGEGGGGGGGGGGFFCGGGGGEGGGGGGGGGGGGGGGGGGFCBGGGGGGGGGGGGGGGGGGGGGGGGGGGFGCCCCC
@DL 57
TGGGGAATATTGCACAATGGGCGCAAGCCTGATGCAGCCATGCCGCGTGTATGAAGAAGGCCTTCGGGTTGTAAAGTACTTTCAGCGGGGAGGAAGGGAGTAAAGTTAATACCTTTACTCATTGACGTTACCCGCAGAAGAAGCACCGGCTAACTACGTGCCAGCAGCCGCGGTAATACGGAGGGTGCAAGCGTTAATCGGAATTACTGGGCGTAAAGCGCACGCAGGCGGTTTGTTAAGTCAGATGTGAAATCCCCGGGCTCAACCTGGGAACTGAATCTGATACTGGCAAGCTTGAGTCTCGTAGAGGGGGGTGGAATTCCAGGTGTAGCGGTGAAATGCGTAGAGATCTGGAGGAATCCCGGTGGCGAAGGCGGCCCCCTGGACGAAGACTGACGCTCAGTGCGAAAGCGTGGGGAGCAAACAGGATTAGATACCCT
+
CEFGGDCAFFFGEEFFECFFCEGGGCCFGGGGGGGGFGFD9FG@C@FFE:FGDCFEFGGGFFCCGFGGFC:BFAFFFGACCF9FEFF:BCCF>FCFDFF733FGG9FFGCFAFEFAGGGGGGA<FFGC+BCGC>F<<<,DGGFFF<,CCGEGGFF,3>8>FCCFG:CFC4<F:=<:+78C**4CE@CCEFF/;CEGGGCFGG*;6@@:G=FCEEEG89.8EC:::<GE=FGFFC<CDF97<FCDFGGCFG?+C@<FC@DGGG:FFFACFF;@CCFB1=C,9CF;>DFEC7FF>38,,,C@@+@,9GF=CB>7FFC,<,,FAF=<EDCGC7GGGFAFFC+:+<F@9EC=<FGEE,AC,=+4+GGEGGCGFDCEGCEF@+CEGGEEGEFC,GC@B@8+EGFEF@EFDGGGGGGFCGGGGFGGFFGGGGFGGGGGFFGCCCCC
@DL 82235
TGGGGAATATTGCACAGTGGGGGAAACCCTGATGCAGCGACGCCGCGTGAGCGAAGAAGTATTTCGGTATGTAAAGCTCTATCAGCAGGGAAGAAAATGACGGTACCTGACTAAGAAGCACCGGCTAAATACGTGCCAGCAGCCGCGGTAATACGTATGGTGCAAGCGTTATCCGGATTTACTGGGTGTAAAGGGAGCGTAGACGGTTGTGTAAGTCTGATGTGAAAGCCCGGGGCTCAACCCCGGGACTGCATTGGAAACTATGTAACTAGAGTGTCGGAGAGGTAAGCGGAATTCCTAGTGTAGCGGTGAAATGCGTAGATATTAGGAGGAACACCAGTGGCGAAGGCGGCTTACTGGACGATCACTGACGTTGAGGCTCGAAAGCGTGGGGAGCAAACAGGATTAGATACCCT
+
EFGGGFGGGGGGGGGGCFGG@CEGGGGGGGGDFGGGGGGGGGGGGGGGGGGGGGGG>EFFGCBFFGGEEFGGGGGFFGGGFGGGGGGFGGGGEGGGDGGGGGDEGGG9FFGGGGCFG>FG>GG?GGGGGGGGCCFFGG@FGGGGGGGGGGCCGGFCFFFFG@FGGGGFFFEC4?FGEEFFFGFGGGGGGGFEGGGGDGGGGGEGGGE?FFF;<FGFGGFFGGGGGGFGFDGGGGGGGFFGGFG7FDFCDGGFFFGFGGGGGGFGFFFFGFFGGGGGFBFEGGGGGGGGGGFFGFF8CGFFFEGGCGGGGGGGGGGGFGGGGGGFGFGGGGGF:GGEGGGGGECGGGGGGGFD9GGGGGGGGFC<CGGGGGGGGGGGGGFFDGGGGGGGGGEGGGGGGFGGGGGGGGGGGGGCCCCC
@DL 59
TGAGGAATATTGGTCAATGGGCGAGAGCCTGAACCAGCCAAGTAGCGTGCAGGATGGCGGCCCTATGGGTTGTAAACTGCTTTTATAGGGGAATAAAGTGAGTCTCGTGAGACTCTTTGCATGTACCTTATGAATAAGGACCGGCTAATTCCGTGCCAGCAGCCGCGGTAATACGGAAGGTCCGGGCGTTATCCGGATTTATTGGGTTTAAAGGGAGCGTAGGCCGGAGATTAAGCGTGTTGTGAAATGTAGACGCTCAACGTCAGCACTGCAGCGCGAACTGGTTTCCTTGAGTACGCACAAAGTGGGCGGAATTCGTGGTGTAGCGGTGAAATGCTTAGATATCACGAAGAACTCCGATTGCGAAGGCAGCTCACTGGAGCGCAACTGACGCTGAAGCTCGAAAGTGCGGGTATCGAACAGGATTAGATACCCT
+
@FGGGEFGGGGGGGGGGGGGGGGEEGGGFGGGGGGGGFFGCGFGGGGGGGGGFEDEDFGG7FGGGGGGGFCCFGGG9FGGGAFGGGGFGGGFFGGGGGFGGGF<FG<AFFGG<5FCGGGGGGGGGGGGCFFGG<DGFFGG,CFCE+CEEFFGGFGFCGFDFG<BFEGGGGGCFCGG?GGGGGFEGGGGGGEGGF>E@FF;FF<BCFFGFCCFFC5CEEEEGGGDCFG7>FFCGGFD>CGGECFDFFF,1FFGEA8GC;CEF89FACFFCGGGGEF>9,FGGF9GGGFD,8FCFFF@?9@GGGGCGGGDGFC,B8FCGFFFFGGGGCCE?FCF9GFGGEC,9GECFGFGGFFDEFGGGGC@GEGGGCGGGGGGGGGGGFDGGGF<GEGGGGGFGGGFGGGGFGFAGGGGFEGEGGGGGGGGGGGGGGGGFFGCCCCC
@DL 60
TGAGGAATATTGGTCAATGGACGAGAGTCTGAACCTGCCAAGTAGCGTGCAGGATGACGGCCCTATGGGTTGTAAACTGCTTTTATAAGGGAATAAAGTGAGTCTCGCGAGACTTTTTGCATGTACCTTATGAATAAGGACCGGCTAATTCCGTGCCAGCAGCCGCGGTAATACGGAAGGTCCGGGCGTTATCCGGATTTATTGGGTTTAAAGGGAGCGTAGGCCGTCTTATAAGCGTGTCGTGAAATGTCGGGGCTCAACCTGGGCATTGCAGCGCGAACTGTGAGACTTGAGTGCGCAGGAAGTAGGCGGAATTCGTCGTGTAGCGGTGAAATGCTTAGATATGACGAAGAACTCCGATTGCGAAGGCAGCCTGCTGTAGCGCAACTGACGCTGAAGCTCGAAAGCGTGGGTATCGAACAGGATTAGATACCCT
+
FFEFGGGGFFGGGGGGFGGGGGGGG7FFFGGGGGGFFGFFGGGGGGGGGGGGGFEFAFGGCFEGG?FDGGDGGGGGGFFGGGGGFDGGGGGFGGGGGGCGGGCFGGGGGGGG>FFCGGGFAFGGGCFGAFGGGGGGGGGGGGGGGGGFGF9FGGGGGGFCCGGGGGGGGGGGGGGGEE/55:>CCFG=GEF5FFF=FFF;?DFGEF@-?FF9GGGFGEEEGGG<AC0CC><8<FGGGGCGCDGGGGFGGCDGGFGFF;FCGGGFFFCF>FGECC>9CDD>@FCGFDA:<DF<=DFC:?FFAEE9GGGFDFA9GFF:FEGGGFGGGGFACCGGGGGFFGF9GGGGFEEFGGGGE@C7GGCGGGEGGGGGGGEEGCF<FEC7GGGGGGGGGGGDGGGGGGCGGF<CEF@+BC,CFCF@EECFGGGGGGGGGFGCCCCC
@DL 61
TGAGGAATATTGGTCAATGGACGAGAGTCTGAACCAGCCAAGTAGCGTGCAGGATGACGGCCCTATGGGTTGTAAACTGTTTTTATAGGGGGATAAAGTGTGCCACGTGTGGCATATTGCAGGTACCCTATGAATAAGGACCGGCTAATTCCGTGCCAGCCGCCGCGGTAATACGGAAGGTCCGGGCGTTATCCGGATTTATTGGGTTTAAAGGGAGCGTAGGCCGGAGATTAAGCGTGTTGTGAAATGTAGACGCTCAACGTCTGCACTGCAGCGCTAACTGGTTTCCTTGAGTACGCACAAAGTGGGCGGAATTCGTGGTGTAGCGGTGAAATGCTTAGATATCACGAAGAACTCCGATTGCGAAGGCAGCTCACTGGAGCGCAACTGACGCTGAAGCTCGAAAGTGCGGGTATCGAACAGGATTAGATACCCT
+
EEFGGEGGCGGGFFC,CFGGGGGGGFEGGGGG<CDGG@CE;E6CF9FFBFFFCE,FEFGD@C@F@FGCFF:BFEGGGGG,CFFCEFFFEFCEF7AFFF,EDAFGGGCFEBF7:FFG9<F9F@F8F5BF9E@EFF<DFEDG,BFGEBBCCF3,>8+6D9C++C;GFCFC5::.D??>'=CCFCF<CG7ECC>>C9@=CF<6A<C=<0FGFE?CF:1ACCACEDGFFE<<D;8CCBFCC0>+1;:@=:,E@:>C2GFDDEB@*CF70CFE<FCEFC@,3,<DFA,@F@FCGGFGFFFF@,EA,FF<GE@+CEGGE<FECFA,=B@@>+C<FE,?9DGGGFGFGGGGE<=DC,?FGGEDGFEBC,F<FGFGGGGGFFAGGGGGGGGFFEF@GGFEGGGCGFGFFC<C@FCGEEGFGFFFFFGGGFFGGEFGFF8CCCCB
@DL 112965
TGGGGAATATTGCACAATGGGGGAAACCCTGATGCAGCGACGCCGCGTGAGCGATGAAGTATTTCGGTATGTAAAGCTCTATCAGCAGGGAAGAAAATGACGGTACCTGACTAAGAAGCCCCGGCTAACTACGTGCCAGCAGCCGCGGTAATACGTAGGGGGCAAGCGTTATCCGGATTTACTGGGTGTAAAGGGAGCGTAGACGGCATGGCAAGCCAGATGTGAAAGCCCGGGGCTCAACCCCGGGACTGCATTTGGAACTGTCAGGCTAGAGTGTCGGAGAGGAAAGCGGAATTCCTAGTGTAGCGGTGAAATGCGTAGATATTAGGAGGAACACCAGTGGCGAAGGCGGCTTTCTGGACGATGACTGACGTTGAGGCTCGAAAGCGTGGGGAGCAAACAGGATTAGATACCCT
+
GGGF:@FGGGGGGGGGGGGGGGGGGGGGGGGGGGGFGGGGGGGGGGGGGGGFGFFGGGGGGGGGGGGEFFFGGGGEFGGGGGGGGGGGGGGGGGGGGGGGFCFEEGFGGGGGGGGGGBEEGGGGGGGFGGGGGGGGGGGFGGGGGCCCAFG?GGGCFFGGGFGECFFFEE7;FGG7BBA?9FFGGGGGGGGGGGGGECEGGGEGGGFEGGGGGGGFCGGGGGGGFFCGGGGGGGGGGGFGFFGGFFEFEGG8GFFFC92FEFCB.<ACD<CGGGGGGF>C=FGGGGGGFFFGGGGGGGGGGGGGGGGGGBAFGFECGFGGGGFFGGGGGFGGGGGGGGGGGGGGGGGGDFFGGGGGGGCFFGDGGCGGGGGGGGGGGGEFCGGGEGGGGGGGGGGGFFGGFGGGGGGGGFF@CCCC
@DL 63
TGGGGAATATTGCACAATGGGCGAAAGCCTGATGCAGCGACGCCGCGTGAAGGATGAAGTATTTCGGTATGTAAAGCTCTATCAGCAGGGAAGAAAATGACGGTACCTGACTAAGAAGCCCCGGCTAACCACGTGCCAGCAGCCGCGGTAATACGTAGGGGGCAAGCGTTATCCGGATTTACTGGGTGTAAAGGGAGCGTAGACGGCATGGCAAGCCAGATGTGAAAGCCCGGGGCTCAACCCCGGGACTGCATTTGGAACTGTCAGGCTAGAGTGTCGGAGAGGAAAGCGGAATTCCTAGTGTAGCGGTGAAATGCGTAGATATTAGGAGGAACACCAGTGGCGAAGGCGGCTTTCTGGACGATGACTGACGTTGAGGCTCGAAAGCGTGGGGAGCAAACAGGATTAGATACCCT
+
FFG8BEFGGGGGGGGGGGGGGGGGGGGFGGGGGGGGGGEGGGGGGGGGGGFGGGGGGGGEFGGGGGGFGGGGGGEFFGGGGGGGGGGGGGGGGGGGGGGGGGGGGGGGGGGGGGGGFEGGGGEGGGGGGGGGGFGFG@GGGFGG>GGGCGEGGGGC:FGGFGGGGGGGFFFGGGGGGFAFFFFFGGFGEFGGGGGGGGFFGEGGGGGFGGGGFFGGGFFGGFFGGGDCEECFEGGGGGGGGGGDGGGGGFGGGGGGGGGGGGGFGGGGFFGG>GGGGGGGGGGGGGGGGFAGGGGGFGGFGGDGGGGGGGGGGGGGGFGGGGGGGGGGGFGGGGGGGFCGGGGGGGGGGGGGGGGGGGGGGGGFGFE@GGGGGGGGGGGGGGGGGGGGDGGGGGGGGGGGGGGGGGGGF8GCCCCC
@DL 55686
TGAGGAATATTGGTCAATGGGCGAGAGCCTGAACCAGCCAAGTAGCGTGCAGGATGACGGCCCTATGGGTTGTAAACTGCTTTTATAAGGGAATAAAGTGAGTCTCGTGAGACTTTTTGCATGTACCTTATGAATAAGGACCGGCTAATTCCGTGCCAGCAGCCGCGGTAATACGGAAGGTCCGGGCGTTATCCGGATTTATTGGGTTTAAAGGGAGCGTAGGCCGGAGATTAAGCGTGTTGTGAAATGTAGACGCTCAACGTCTGCACTGCAGCGCGAACTGGTTTCCTTGAGTACGCACAAAGTGGGCGGAATTCGTGGTGTAGCGGTGAAATGCTTAGATATCACGAAGAACTCCGATTGCGAAGGCAGCTCACTGGAGCGCAACTGACGCTGAAGCTCGAAAGTGCGGGTATCGAACAGGATTAGATACCCT
+
EGGGGGGGGGGGGGGGGGGGGGGGEGGGGGGGGGGGGGGGGGGGGGGGGGGGGGGGGGGGGFDGGGGGGEGGGGGGGGGGGGGGGGGGGGGGGGGGGGGGGGGGGGGGGGGGGFGGGGGGGGGGGGGGGGGGGGGGCGGGGGGFFGGGGGGGGGGGGGGGGGGGGGGGGGGGGFFGGGGGGGGGGGGGGGGGGGGGFFGGDFGGGGGGGGGGGGGFGGGGGGGGGGGGGGGGGGGGGGGGGGGBGGFGGGGGGGGGGGGGGGGGGGGGGGGGGGGGGGGGGGGGGGGGGGGGGGGGGGGGGGGFGGGGGGGGGGGGGGGGGGGGGGGGGGGGGGGGGGGGGGGGGGGGGGGGGGGGGGGGGGGGGGGGGGGGGGGGGGGGDGGGGGGGGGGGGGGGGGGGGGGGGGGGGGGGGGGGGGGGGGGGGFGGGGGCCCCC
@DL 92316
TGGGGGATATTGCACAATGGAGGAAACTCTGATGCAGCGACGCCGCGTGAGTGAAGAAGTATTTCGGTATGTAAAGCTCTATCAGCAGGGAAGGAAATGACGGTACCTGACTAAGAAGCCCCGGCTAACTACGTGCCAGCAGCCGCGGTAATACGTAGGGGGCAAGCGTTATCCGGATGTACTGGGTGTAAAGGGAGCGTAGACGGCATGGCAAGCCAGATGTGAAAGCCCGGGGCTCAACCCCGGGACTGCATTTGGAACTGTCAGGCTAGAGTGTCGGAGAGGAAAGCGGAATTCCTAGTGTAGCGGTGAAATGTGTAGATATTAGGAGGAACACCAGTGGCGAAGGCGGCTTTCTGGACGATGACTGACGTTGAGGCTCGAAAGCGTGGGGAGCAAACAGGATTAGATACCCT
+
FC6,@CCFGEEECFFGFGDGFGGGF<FGGFCFGFFF9FEGGGGGDDGGGCCFECEFDGEFGAFGFEGGGGEGFGDFGGFGGG9FGGGGCC7EFEG8BGGFGGGEG7EFFFFGCFGGFDC>5BFAC<G?FGGGGGF7@<FFGFFGEGGDEGGCGGC-6>CFGDCGGFFG.ECGF,*<CG)CC<?FG=:FD@?=<EG;CGC861:CEEG<ED>CGGGFC@8<CCCFF<FCEEGGGGGFFCC@;E>DFF>:C08C?=,BCGGB,FEFGECEE9??=F;GF7DEGEEFGGGEGGE<CGFB,GCFFGDECC7EGGFGF@GGFFF;FECC<CGCF9FECE8GGGGFB,7GGDDGDCGGGGFGGGFEFGGCEEEGGFGGFFFGFF@C9CCDCDGF@@GFGGGGGGGFCEFEC<GGGFGCCCCC
@DL 66
TGGGGAATATTGCACAATGGGGGAAACCCTGATGCAGCGACGCCGCGTGAGCGATGAAGTATTTCGGTATGTAAAGCTCTGTCAGCGGGGAAGAACATGACGGAACCTAACTAAGAAGCCCCGGCTAACTACGTACCAGCAGCCGCGGTAATACGTAGGTGGCAAGCGTTATCCGGATTTACTGGGTGTAAAGGGAGCGTAGACGGCTTGGCAAGCCAGATGTGAAAGCCCGTGGCTCAACCCCGGAACTGCATTTGAAACTGTCAGGCTAGAGTGTCGAAGAGGAAAGTGGAATTCCTAGTGTAGCGGTGAAATGCGTAGATATTAGGAGGAACACCAGTGGCGAAGGCGGCTTTCTGGACGATGACTGACGTTGAGGCTCGAAAGCGTGGGGAGCAAACAGGATTAGATACCCT
+
GCAFGGGG<FGFFGGGGGGG,,@FGG<CFGGGGG9FGG+@FGGGGGGEFGG,@C,CFGG<?FGGGGG4BAEFGGG,EDFC,C5,C8+@CGGGGGG8=F=,5=F+3838,DFF<F8,CF8@?>4><4FD>>5F>5#CFGG6D9>DCE7F*237C;F==FE(FGGEGG@FE>5F@F@FEC<@;*+FE<+FFFFFE=GDDC<*CB:DF>,,,:<BFA<7GCE=9GGGGGGGEC+3,GGGGGFCC=6+,C,C,FGGFE5,E,GGFF<,CE,9GF<GGGEF9+E,GGGGGGCFC,GFFE<GFE<<GGGGEGGGGGGGGGGGGGGGGGGFECFGGFCGGGGGGGGGGGGGGDGGGGGGGGGGGGEFCC@,@,GGGGGGF<GGGGGGGGGFGGGGEGGGFFGGFGGGGGGGGGGGFCFCCCCC
@DL 91705
TGAGGAATATTGGTCAATGGGCGAGAGCCTGAACCAGCCAAGTAGCGTGCAGGATGACGGCCCTATGGGTTGTAAACTGCTTTTACAAGGGAATAAAGTGAGCCTCGTGAGGCTTTTTGCATGTACCTTATGAATAAGGACCGGCTAATTCCGTGCCAGCAGCCGCGGTAATACGGAAGGTCCGGGCGTTATCCGGATTTATTGGGTTTAAAGGGAGCGTAGGCCGGAGATTAAGCGTGTTGTGAAATGTAGACGCTCAACGTCTGCACTGCAGCGCGAACTGGTTTCCTTGAGTACGCACAAAGTGGGCGGAATTCGTGGTGTAGCGGTGAAATGCTTAGATATCACGAAGGACTCCGATTGCGAAGGCAGCCTGCTGTAGCGCAACTGACGCTGAAGCTCGAAAGCGTGGGTATCGAACAGGATTAGATACCCT
+
CFDCEGGGGGGGFGFFEGCFGGFFFGGGG?FFFGGFGGGG8FFAFFEEGCFFGGDGFEGGCEGCFGFGGGGCEAEEGGFFFFGFG9?CF@DC<FF9FFFFF<FFFG:FFGGGFFEFGGGGGGGGGGGGGGGGGGGGGFFGFFGGDGEGGGCFEFGGGGGGGGFGBEGFF@C@CFFGGE@ECGFEGDE+CF:FEA0C7>)FGGGGGGGGGCGGGFCC:??:C5?<EGFEGFCGFGFC8FFEFCECF?CFFFGG3CD:A,@GF@EFGGGFFF@CFECGCFCEDFF==D8FF><F@7CFF98FGGGFGFEF:F<<CFE@GFD=89GFC::FAGFAFGGGGFBAGGGGFDEC,GGGFCFCGGGGF,DGFDCDGGGGCGGEDFFGCEGGGF@FC@FGFFFGGFCGFDGGF@DGGGGGFEEFFEC6<AFC,ECFGGCC9-CA
@DL 129769
TGAGGAATATTGGTCAATGGACGAGAGTCTGAACCAGCCAAGTAGCGTGCAGGATGACGGCCCTATGGGTTGTAAACTGCTTTTATAAGGGAATAAAGTGAGTCTCGTGAGACTTTTTGCATGTACCTTATGAATAAGGACCGGCTAATTCCGTGCCAGCAGCCGCGGTAATACGGAAGGTCCGGGCGTTATCCGGATTTATTGGGTTTAAAGGGAGCGTAGGCTGGAGATTAAGCGTGTTGTGAAATGTAGACGCTCAACGTCTGCACTGCAGCGCGAACTGGTTTCCTTGAGTACGCACAAAGTGGGCGGAATTCGTGGTGTAGCGGTGAAATGCTTAGATATCACGAAGAACTCCGACTGCGAAGGCAGCTCACTGGAGCGCAACTGACGCTGAAGCTCGAAAGTGCGGGTATTGAACAGGATTAGATACCCT
+
GGGGGCFGGGGGGGGGGGGGGGGGGGGGGGGGGGGFFGGGGGGGGGGGGGGGGGGGGGGGGGGGGGGGGFGEGGGGGGFFGGGGGGGGDFFFGGGGGFGGGGGGAFGFGGDFFGGGGFGGGGGGGGGGGGFCFFEFGGGGFGGGGDGFFGGGG,@FFFF7FFGGEGGGEGGFGGGGGGGGGGGGGGGGCEGGGGGGFECCFGBGGDEEFFFFGGEFEGGEGGG6CF;<FDGGGGGGGFEGFFGGGFBFFFGGGGGGGGGGFFFFFCDCGGGGGG>GEFFFC8FFFGFFGGGEFEGGGGGGGGGGGF:GF<CGFGGGGGGGGGEGGGGGGGF99GGGGGGGGGGFGGFFGGGFFGGEGGFGGGGFGGGGGFDGGGGFGFCGDGGGFAEGGFEGGGGGGGGFGGGGGGGGGGGGGGGGFCGGGGGGGGGGGGGCCCCC
@DL 108802
TGGGGAATATTGCACAATGGGGGAAACCCTGATGCAGCGACGCCGCGTGGAGGAAGAAGGTCTTCGGATTGTAAACTCCTGTTGTTGAGGAAGATAATGACGGTACTCAACAAGGAAGTGACGGCTAACTACGTGCCAGCAGCCGCGGTAGAACGTAGGTCACAAGCGTTGTCCGGAATTACTGGGTGTAAAGGGAGCGCAGGCGGGAGAACAAGTTGGAAGTGAAATCCATGGGCTCAACCCATGAACTGCTTTCAAAACTGTTTTTCTTGAGTAGTGCAGAGGTAGGCGGAATTCCCGGTGTAGCGGTGGAATGCGTAGATATCGGGAGGAACACCAGTGGCGAAGGCGGCCTACTGGGCACCAACTGACGCTGAGGCTCGAAAGTGTGGGTAGCAAACAGGATTAGATACCCT
+
GGGGGCFGGGGGGGGGGGGGGGGGGGGGGGGGGGGGGGGGGGGGGGGGGGGGGGGGGGGGGGGGGGGGGGGGGGGGGGGGGGGGGGGGGGGGGFGGGGGGGGGGGGGFGGGGGFGGGGGFGGGGGGGGGGGGGFGGGGGGGCFFEGGGCGGGGGGGGGGGGGGGGGGGGGDGGGGD9FFGGGGGGGGGGGGGGGGGGGGGGGGGGGGGGGFGGGGGGGGGGGGGGGGGGGGGGGGGGGGGGGGGGGGGGGGGGGGGGGGGGGGGGGGGGGGGGGGGGGGGGGGGGGGGGGGGGGGGGGGGGGGGGGGGGGGGGGGGGGGGGGEGEGGGGGGGGGGGGGGGGGGGGGGGGGGGGGGGGGGGGGGGGGGGGGGGGGGGGGGGGFGGGGGGGGGGGGGGGGGGGGGGGGGGGGGCCCCC
@DL 86725
TGGGGAATATTGCACAATGGGCGAAAGCCTGATGCAGCAACGCCGCGTGAGTGAAGAAGTATCTCGGTATGTAAAGCTCTATCAGCAGGGAAGAAAATGACGGTACCTGACTAAGAAGCCCCGGCTAACTACGTGCCAGCAGCCGCGGTAATACGTAGGGGGCAAGCGTTATCCGGATTTACTGGGTGTAAAGGGAGCGCAGACGGCACTGCAAGTCTGAAGTGAAAGCCCGGGGCTCAACCCCGGGACTGCTTTGGAAACTGTAGAGCTAGAGTGCTGGAGAGGCAAGCGGAATTCCTAGTGTAGCGGTGAAATGCGTAGATATTAGGAAGAACACCAGTGGCGAAGGCGGCTTGCTGGACAGTAACTGACGTTCAGGCTCGAAGGCGTGGGGAGCAAACAGGATTAGATACCCT
+
FGC8:C7FGGGGGGGGGECFGGGGGGGGGGGFGGGGGGGGGGGGG7FGGGGGGGCF9FGGGGGCGGGGGGGGGGGDGGGGGGGGGGGGGGGGGGGGGGGGGEGGGGGGGGGGGGGGDCGGGGCGGDGFGGGGG?FGGGGGGGGFGGGGGGGFGFFF?FGGGGGEGGGGGCG>GGGGEGGFGGGGGGFEGGGGGFGGEEFFGGGGGFGFGFCCGEFFFGGGGGGGGFGGGGGGGGGGGGGGGGGGGGG?CGGGGGGGGGGFGGGGGGEFFGCCCGGFFFGGFGGGGFGGGGGFGGGGGGGGGGGGGGGGGGGGGFCGGF9GGGGDCGFGGGGGECGGDGGGGGGGGGGGGGGGFGGGGGGGGGGGGGFCCFGGGGGGGGGFCGGGGGGGGGGGGGGGGGGGGGGGEFGGF<FCCCCC
@DL 97919
TGAGGAATATTGGTCAATGGGCGAGAGTCTGAACCAGCCAAGTAGCGTGCAGGATGACGGCCCTATGGGTTGTAAACTGCTTTTATAAGGGAATAAAGTGAGTCTCGTGAGACTTTTTGCATGTACCTTATGAATAAGGACCGGCTAATTCCGTGCCAGCAGCCGCGGTAATACGGCAGGTCCGGGCGTTATCCGGATTTATTGGGTTTAAAGGGAGCGTAGGCCGGAGATTAAGCGTGTTGTGAAATGTAGACGCTCAACGTCTGCACTGCAGCGCGAACTGGTTTCCTTGAGTACGCACAAAGTGGGCGGAATTCGTGGTGTAGCGGTGAAATGCTTAGATATCACGAAGAACTCCGATTGCGAAGGCAGCTCACTGGAGCGCAACTGACGCTGAAGCTCGAAAGTGCGGGTATCGAACAGGATTAGATACCCT
+
EF9EGFEGCFGGCFCCCFGFC@F7CFCAAFFGGGCECF,;F<CC<<:CEGGGDFFGGG@7:@FDFFC?F,B+CFGG<A<9ECC,CF9FGECGDGGCFGGGF,??,5FFGGGGGGCGGGGGGGFGC?E,?EDFGG?FFG9EFC++@CFGAFFGFF+@FEDFGGG<ECF:+@*;,@:CCF/>2,6>*>F@F<F@CCFC6F9CFCFF<+;<CB:EC<CFCE:BEG5F?EECEC@CGFCGG=CGGGGFDFF>/FB:5CEC7DCFF=CDGGGG@FC9ECC:B>CDFFFFF=@EFDGEFC+GEF:E9F,F?:7FCA?C7F>8+47<DF>788,F9GGGEAFFB9GCGGFE6,<CDAGFCB@-C?F:FF:FE9FFECE8FFC<,E@@@GF<<<<GGGGGFCFA8@:@<GGGGGF@8+8AGFEEC<-C<GFGCEFFFFCBCCCC
@DL 87212
TGAGGAATATTGGTCAATGGGCGAGAGCCTGAACCAGCCAAGTAGCGTGCAGGATGACGGCCCTATGGGTTGTAAACTGCTTTTATAAGGGAATAAAGTGAGCCTCGTGAGGCTTTTTGCATGTACCTTATGAATAAGGACCGGCTAATTCCGTGCCAGCAGCAGCGGTAATACGGAAGGTCCGGGCGTTATCCGGATTTATTGGGTTTAAAGGGAGCGTAGGCCGGAGATTAAGCGTGTTGTGAAATGTAGATGCTCAACATCTGAACTGCAGCGCGAACTGGTTTCCTTGAGTACGCACAAAGTGGGCGGAATTCGTGGTGTAGCGGTGAAATGCTTAGATATCACGAAGAACTCCGATTGCGAAGGCAGCTCACTGGAGCGCAACTGACGCTGAAGCTCGAAAGTGCGGGTATCGAACAGGATTAGATACCCT
+
FGGGGGGGGGGGGGFGGGGGGGGGFGGGGGGGGGFFGG@FGGEGGGGGGEGGGGEFGFGG:F:@FEFFG8=CCGGGGGGCFCDFEAFGGGGGGGGGGFGFEE<8=FF+?EB?DEFFGDEGFFGGGFAGGFAFGF,EBEFFF7FFGDGGF@>FGFECFF3FFAF5GGGFFCEDFFGGGDC<58CFGCFGGGFFGFFGCE8:<GECFGEF:FFFFCEG44CFCBE:EDEG<GF<C>DGEGEEE9FFFGGFFCF@:GFFDECEFGGGFFDACFGFFEFGEGGGGGFFFGFFFGGGGGGCGCFFA?,,DGGGGFACFGGGFD?,E9GGGGGGGGGGGGGGGGGGGGGGGGGFCGGGFCCGGGGEGGGGGGGGGGGGGGGFGGGFGGECGGGEFDGGGGFFGGGGGGGGGGEFEGGGDFGGGFGGGGGGGGGGGGGCCCCC
@DL 84459
TGGGGAATATTGCACAATGGGGGAAACCCTGATGCAGCGACGCCGCGTGAGCGATGAAGTATTTCGGTATGTAAAGCTCTATCAGCAGGGAAGAAAATGACGGTACCTGACTAAGAAGCCCCGGCTAACTACGTGCCAGCAGCCGCGGTAATACGTAGGGGGCAAGCGTTAGCCGGATTTACGGGGTGTAAAGGGAGCGTAGACGGCATGGCAAGCCAGATGCGAAAGCCCGGGGCTCAACCCCGGGACTGCATTTGGAACTGTCAGGCTAGAGTGTCGGAGAGGAAAGCGGAATTCCTAGTGTAGCGGTGAAATGCGTAGATATTAGGCGGAACACCAGTGGCGAAGGCGGCTTTCTGGACGATGACTGACGTTGAGGCTCGAAAGCGTGGGGAGCAAACAGGATTAGATACCCT
+
FFFGGGGFGGGGGGGGFEGCFEEC,CCFFGGFGGDAEGGGGGDEGGGBBC?EBFC?5CF,CECCGGG@AFFFGGGAD?,AF,-<E8FB=CGGGGFFGGGGGGEGD?FDFGDBFDDFGG8DFEEG7FCGGGG8>3@:FBFCE3@ACC4<=GC@<4+7?<EDEBCFGF7CCCC#C?CCEFFG::*CFB-FECCFCFG=CC<;CC:EEGGFFC8EFFFCCCCE@C=EFF<8GFF@:CGGFGEE@;C=DFF>CFFF=AFC,99FDDCA7<:F?C0F?FCEEC8FF9?CFF?+CEFEE8FF=,B,F<@8+@7EGFFC,,C@GFFE,D?FFGFFB,F<BEF9DF@DFCCDGEF7EGGGFGGGGGFEC;<<,C@CCFC@<GGF8F7FCDFCEFECGGF@@GFGEFGGFF9EECFGECDCCCB9
@DL 74
TGAGGAATATTGGTCAATGGGCGAGAGCCTGAACCAGCCAAGTAGCGTGCAGGATGACGGCCCTATGGGTTGTAAACTGCTTTTATAAGGGAATAAAGTGAGTCTCGTGAGACTTTTTGCATGTACCTTATGAATAAGGACCGGCTAATTCCGTGCCAGCAGCCGCGGTAATACGGAAGGTCCGGGCGTTATCCGGATTTATTGGGTTTAAAGGGAGCGTAGGCCGGAGATTAAGCGTGTTGTGAAATGTAGACGCTCAACGTCTGCACTGCAGCGCGAACTGGTTTCCTTGAGTACGCACAAAGTGGGCGGAATTCGTGGTGTAGCGGTGAAATGCTTAGATATCACGAAGAACTCCGATTGCGAAGGCAGCTCACTGGAGCGCAACTGACGCTGAAGCTCGAAAGTGCGGGTATCGAACAGGATTAGATACCCT
+
FGGGGGFGGGGGGGGGGGGGGGGGGGGGGGGGGGGGGGGGGGGGGGGGGGGGGGGGGGGGEDEGGFGGFGGGGGGGGGGCGGGGGGGGGGFFGFGGGGGFGG9EFGGGGGGGGGGGGGGGGGGGGGGGGGGGGGGGGGGGGFB:CCFFFFFGFGGGGG-DFFGF>GFGFGG9EFGFGGGEFGGGGGGGGGGGGGGECGGGGGGFFGGGGGGGGGCGGGEGGDEGGGGGGGGGGGGGGGGGGGGGGFGFGFFGGGGGGF>GGGGECGGGGGGGGGGFBCFFGGGGGGGDGGGFG@CGGGFGF?E,GGGGGGFEFFGGCFGGGFGGGGGGGFAGCGGGGGGGGGGGGGFEFEDGGGGEGGGGGGGGGGGGGGGGGGGGGGGGDGGGGGGGGGGGGGGGGGGGGGGGGGGGFEGGGGGGGGGGGGGGGGGFF8FCCBCC
@DL 75
TAGGGAATCTTCCACAATGGACGCAAGTCTGATGGAGCAACGCCGCGTGAGTGAAGAAGGTCTTCGGATCGTAAAACTCTGTTGTTAGAGAAGAACACGAGTGAGAGTAACTGTTCATTCGATGACGGTATCTAACCAGCAAGTCACGGCTAACTACGTGCCAGCAGCCGCGGTAATACGTAGGTGGCAAGCGTTGTCCGGATTTATTGGGCGTAAAGCGCACGCAGGCGGTTTGTTAAGTCAGATGTGAAATCCCCGGGCTCAACCTGGGAACTGCATCTGATACTGGCAATCTTGAGTCTCGTAGAGGGGGGTAGAATTCCAGGTGTAGCGGTGAAATGCGTAGAGGTCTGGAGGAATACCGGTGGCGAAGGCGGCCCCCTGGACGAAGACTGACGCTCAGGTGCGAAAGCGTGGGGAGCAAACAGGATTAGATACCCT
+
FGFGGEF<FGFGGFGGGGGFGGGDGGGFFFGGFGGGGGFG,8@F@FFFCEGGGGFGGGGGFAFGGFEBCFGGGGGEED=FFGGGGFGGGGGEEFGGFGGC:FGGFFFEFGGFFGGAFFFGGDEGGGGGFDFGGGGG,FFFGGGE9FAFF>EGFFEEF:FGGGGFFFCGGGFGG*<FCFGGGGGGFFFGGGGEGFCC@FCEEDGG?FGGGGGEEBFGGGEBCECCGGGGGGGECC,GFCFFF<:FFGFFGGGECFC9CGGGGFCGFFE9>FFGGCGGECF@=;<<>CFF=3@,,FF@GFGF7FEEBGGGGGF>CF?<GEFEGGFE,GGGGGGGGGGGGGGGEGFEFFFBBFGGGGGFFFDEGF>8GFCGGGGGGGGGF@C:@GGGFCFEC9FGGGGGGGGGFGF@B,GGGGGFF@GGGGFGGFEGGGGGGGGGGGGGCCCCA
@DL 76
TGGGGAATATTGCACAATGGGGGAAACCCTGATGCAGCGACGCCGCGTGGAGGAAGAAGGTCTTCGGATTGTAAACTCCCGTTGTTGAGGAAGATAATGACGGTACTCAACAAGGAAGTGACGGCTAACTACGTGCCAGCAGCCGCGGTAAAACGTAGGTCACAAGCGTTGTCCGGAATTACTGGGTGTAAAGGGAGCGCAGGCGGGAGAACAAGTTGGAAGTGAAATCCATGGGCTCAACCCATGAACTGCTTTCAAAACTGTTTTTCTTGAGTAGTGCAGAGGTAGGCGGAATTCCCGGTGTGGCGGTGGAATGCGTAGATATCGGGAGGAACACCAGTGGCGAAGGCGGCCTACTGGGCACCAACTGACGCTGAGGCTCGAAAGTGTGGGTAGCAAACAGGATTAGATACCCT
+
GFGGGGGGGGGGGGGGGGGEGGGGGGGGGGGGGGGDGGFFEFGGGGGGGGGGGDFGGGGGGGGGGGGGGEGGGGGGGGGGGGGGGGGFGGGFFGFCGGGGGGGGGGGGGFG9=FGFFGGGGGGGGGGFGGFGFGDGFGGGCGGGDGGGGEGGGGFGGFGGGGGGGGGGFFFGGFGGDDGGGGGGGGGGGEFFGGGGGGGCGGGGGGFGFDFFGFFFFGGGFCCCEFGGFGCGGGGACGGGFGGGFGGE@GEFGFGGGG=FGGFD8FGGGFGGGGFCGFEFGGGGGGGGGGGGFF+@DGDGGGGCGGGGGGCFFFFF<EGGGGEFCGGGE9GGGGGGGGGGDGGGGGGFGGGGGGFGGGGGGFFCGGGGEGGGFE,GGGGGFEGGFGFCGGGGGGGGGGGGGGGGGFAGFE,CCCCC
@DL 81476
TGAGGAATATTGGTCAATGGGCGATGGCCTGAACCAGCCAAGTAGCGTGAAGGATGACTTCCCTATGGGTTGTAAACTTCTTTTATAAAGGAATAAAGTCGGGTATGCATACCCGTTTGCATGTACTTTATGAATAAGGATCGGCTAACTCCGTGCCAGCAGCCGCGGTAATACGGAGGATCCGAGCGTTATCCGGATTTATTGGGTTTAAAGGGAGCGTAGATGGATGTTTAAGTCAGTTCTGAAAGTTTGCGGTTCAACTGTAAAATTGAAGTTGATACTGGATGTCTTGAGTGAAGTTGAGGCGGGCGGAATTCGTAGTGTAGCGGTGAAATGCTTACATATCACGAAGAACTACGATTGTGAAGGCATCCTGCTAAGCTGCAACTGACATTAAGGCTCGAAAGTGTGGGTATCAAACAGGATTAGATACCCT
+
<;FFDFFEFGGFG@@C6,<CECC7@7CDDFFGFGGGGGFGGFEFCFFFCFEGGGCA=C9,6CCE9<FFGFDF,E,-CE<FFDGGGCC,EFEEEF<,C<<,CE+BFE8F@FCGGG:+:F:FG9<<F9FGGGGAF,E<?,ACFF+BCCEFD,>=FFGG7DFFG8F<:>+B@CFGA,+@3CEED7F@G:1>>>9C;FGC#6;FGG;-<'D*FC>@356*3-<8-9;5>@?BD99DFG9D=@,3$,,@,7,FF7:FB>,,,>>@@,DFFF?C,@5,,FE8,5FGFE=,5,,,<FCFAE99,,?,?:?44++=:DC,D4C??6C,:,@+C@,@@@9,ECFC,<EC,E9CCGFC6CFEC,C--,@;CC6,,C,E;;,,8CC,C,FCF<F9GFFCFFC,<B;,,+:C6,,DFGEGEEF<AE<@E<F@FF<;,@<@GFE@C@<9
@DL 102659
TGGGGAATATTGCACAATGGGCGCAAGCCTGATGCAGCCATGCCGCGTGTATGAAGAAGGCCTTCGGGTTGTAAAATACTTTCAGCGGGGAGGAAGGGAGTAAAGCTAATACCTTTGCTCATTGACGTTACACGCAGAAGAAGCACCGGCTAACTCCGTGCCAGCAGCCGCGGTAATACGGAGGGTGCAAGCGTTAATCGGAATTACTGGGCGTAAAGCGCACGCAGGCGGTTTGTTAAGTCAGATGTGAAATCACCGGGCTCAACCTGGGAACTGCATCTGATACTGGCAAGCTTGAGTCTCGTAGAGGGGGGTAGAATGCCAGGTGTAGCGGTGAAATGCGTAGAGATCTGGAGGAATACCGGTGGCGAAGGCGCCCCCCTGGACGAAGACTGACGCTCAGGTGCGAAAGCGTGGGGAGCAAACAGGAGTAGATACCCT
+
GDCEEF@FGG9FGDGGGGF<<<@:FFEFFG8EA9CCFFFFFFGG@ECEGGCEE<C?EFFFECFFD<CCFCCFGGD,<CCFAF<FCEGGGD:FFGE=:4AFEGGGGFGGGGGDF<FFGAFGFGGGGFC+BBF,,8C<FFGGD8B8,@,CFEGEGGGCFG8=7CD4FGGC<FCFEGGGGDFGGDF5G+E<FCF*=<CFCFGG>9@CFEC9ECCGG@CC>:GGCCEEEGEEGGFFC@CCGGGFFG2C7FFECCCFF9#58FCEC?>6CC<:EFFFFCGFFFFCFEC<?7GGGGFF?,:7,9*BDGF:CEF>GEC8,@@@39<8,CF8D6>1:::C8;@8,C@*:7@F,FFF@,8<C>9GGGFF@++CFC7GGGGGGGEGGGFDCF@666C9EAFF:C;@GFGGFCEGGEDGFEGFCGFFC8E,GGGDGGGGEB9DGGFCBCCCC
@DL 115929
TGAGGAATATTGGTCAATGGACGAGAGTCTGAACCAGCCAAGTAGCGTGCAGGATGACGGCCCTATGGGTTGTAAACTGCTTTTATAAGGGAATAAAGTGAGTCTCGTGAGATTTTTTGCATGTACCTTATGAATAAGGACCGGCTAATTCCGTGCCAGCAGCCGCGGTAATACGGAAGGTCCGGGCGTTATCCGGATTTAGTGGGTTTAAAGGGAGCGTAGGCCGGAGATTAAGCGTGTTGTGAAATGTAGACGCTCAACGTCTGCACTGCAGCGCGAACTGGTTTCCTTGAGTACGCACAAAGTGGGCGGAATTCGTGGTGTAGCGGTGAAATGCTTAGATATCACGAAGAACTCCGATTGCGAAGGCAGCTCACTGGAGCGCAACTGACGCTGAAGCTCGAAAGTGCGGGTATCGAACAGGATTAGATACCCT
+
FGGGGDFFEGGFFGDEGGEFGGGGEEE<FEFDGGGGGGGGGGGGGGGGGGGGFEGDFGDDGGDFFCGFGFGGGGGFGGFGGGGGGGGGGGGGGFG9EFGDCFGGGGCFCE45<FFGGGGDCFEFGGEGGGGFGGGGFGFFGGG::CEFB9EFFGGFFF>B8@CCFFG>FEGFFFFDE7BFFEFFEGGGFECCGGGGECFFA#GGGGFGGFFFGGG@DGFCGGDEFFE@F;CFGFFFEGGGGGGGGFFCDCFBCFFGFEFFCDFGG32@/GGGGE9GGGGGGGGFF8A8GGGGGGDGCA8GGGGGGGGGGGGGGF7GEGGGGGGEGGDGGGGGGGGGF,GFGFCGGGGGGGGGGFEDGGGGEEGFGGGGGGGFFFCGFFGGGFCGFFGGGGGGGCFGGGGGGGGFGGC+CCGGGDF8EGGFGFFFFDGGGFFACCCC
@DL 80
TGGGGAATATTGCACAATGGGCGCAAGCCTGATGCAGCCATGCCGCGTGTATGAAGAAGGCCTTCGGGTTGTAAAGTACTTTCAGCGGGGAGGAAGGGAGTAAAGTTAATACCTTTGCTCATTGACGTTACCCGCAGAAGAAGCACCGGCTAACTCCGTGCCAGCAGCCGCGGTAATACGGAGGGTGCAAGCGTTAATCGGAATTACTGGGCGTAAAGCGCACGCAGGCGGTTTGTTAAGTCAGATGTGAAATCCCCGGGCTCAACCTGGGAACTGCATCTGATACTGGCAAGCTGGAGTCTCGTAGAGGGGGGTAGAATTCCAGGTGTAGCGGTGAAATGCGTAGAGATCTGGAGGAATACCGGTGGCGAAGGCGGCCCCCTGGACGAAGACTGACGCTCAGGTGCGAAAGCGTGGGGAGCAAACAGGATTAGATACCCT
+
CF<F7EGEGGGGGGGGGGGGFGGGDGGGGGGECEEGGGGGGGGGGGGGGGGGGGFFGGFGFCFCFGGEFFEEGGGGGGGGGGFGFDCCGDCCFEGCCFFGEFDFGAFGGC<9FCGCAFEGGAECGDD:FFGGGEC@BCB<FGFCFCDFFCCFGGGGFGGGGGGGFGGGGDGGGEEGCFGG5:FGGGGGFF?CE<;E;7@F5CCCE?+<?FGGE5EECFFEGGCCEEEGGGGGGFB<?C=FCCFGFFGCFGFGGDFFGFD?CCFDFFGGGFGFFEF?A<FGFECFCGGGGGGGFF@,@FEGGGDFFCGGGGFGFGFF<GCGFCFGFF?7FEDGGGGFGGGGGGGGGFFDFFFGFFEGGCFCEDGGGDGGGGGGGGGGGGGGGFGGGGGGGGGFEGGGGGGGGGGGGGGGGDGGGGFDGGGFFDGFCGGGGCFFFGGGCCCCC
@DL 124429
TGGGGAATATTGGTCAATGGGCGCAGGCCTGAACCAGCCAAGTAGCGTGAAGGATGACTGCCCTATGGGTTGTAAACTTCTTTTATATGGGAATAAAGTTTTCCACGTGTGGAATTTTGTATGTACCATATGAATAAGGATCGGCTAACTCCGTGCCAGCAGCCGCGGTAATACGGAGGATCCGAGCGTTATCCGGATTTATTGGGTTTAAAGGGAGCGTAGGTGGACAGTTAAGTCAGTTGTGAAAGTTTGCGGCTCAACCGTAAAATTGCAGTTGATACTGGCTGTCTTGAGTACAGTAGAGGTGGGCGGAATTCGTGGTGTAGCGGTGAAATGCTTAGATATCACGAAGAACTCCGATTGCGAAGGCAGCTCACTGGACTGCAACTGACACTGATGCTCGAAAGTGTGGGCATCAAACAGGATTAGATACCCT
+
CFGGGG>FFGGGGGGGGFFGFGGGGGGGGGGGGGGGGGG@FFEGAFGGGGGGDE<FGGFGGGGGGGGCGGGGGGGD9FGGFGGGGGAFDGGGDFGEFFGGGGGGGGGGGGGGGGEGGG9FGGGGGAFCFGGFGGGGFGGGGGEDE?GFGGGG>GGGGGGGGCFGEEGGGGGGCF@CECE5=FDF=FGGGGGGGFGGGGGGDFFGGGGGGGGGGGGFGGGGGGFC>8FGFCCFGGGGGGGGGGGGGCECCDFCFGGGFGFADGGGGGGGGGGGFGGGE?FFFGGGFGGGFFGGGFE<FGEGFGGEEGEEEDFCGGGGGFEDFDFDGECFFCCGFEAGEC<E@=,@DGFFGFGFCFGECGFBF@@?GGGFDGGGFFDGFAGGGFFFAGEGGGGGGGGGGGGFGFFFDGGCGFEFGGGFCGGFGGGGGGGGGFFCB8CC
@DL 104694
TGAGGGATATTGGTCAATGGACGAGAGTCTGAACCAGCCAAGTAGCGTGCAGGATGACGGCCCTATGGGTTGTAAACTGCTTTTATAGGGGGATAAAGTGTGCCACGTGTGGCATATTGCAGGTACCCTATGAATAAGGACCAGCTAATTCCGTGCCAGCAGCCGCGGTAATACGGAAGGTCCGGGCGTTATCCAGATTTATTGGGTTTAAAGGGAGCGTAGGCCGTCTTATAAGCGTGTTGTGAAATGTCGGGGCTCAACCTGGGCATTGCAGCGCGAACTGGTTTCCGTGAGTACGCACAAAGTGGGCGGAATTCGTGGTGTAGCGGTGAAATGCTTAGATATCACGAAGAACTCCGATAGCGAAGGCAGCTCACTGGAGCGCAACTGACGCTGAAGCTCGAAAGTGCGGGTATCGAACAGGATTAGATACCCT
+
EFGGGEFGGGGGGA,FFFG8EEF7:FEFCEGCFFDGGFGGGE,CFDGGGGGGGFG8EDFGG7@DCFFFFFCBCFGGG9CCE,CFGGGGGGGGGCEGFG@FGGGDGFGGGFGGDEFGGGGCFFFGF9,=<,,CA?FGGGGGFF<FE<CFADGBF@GGGG3GCCFFFEFG>EECFF@CCFEGC9=EEE<=CFGFCC>6?F9CFFFGF7BC::GFGDGFECFGDGGGGGEEGGFCGD@EEFFGFGGGFF9EGFCFE>CGGGFFGFDFGGDGFFFFFFGECGFFGGGGFEGFF,FB6GFB@FFFDEGFGGGE@DBFFGGECCGFGFCC8F:CFCF9AGGGFF<C?F<E8DEGDGDGFFFC7CGGGGGGFGFEFFECGFE9FGCF>CC;,AFGFB@GFEFFDDGGFCF<CCEF@DGFGGGGFAC-GGFFGGGGGGGCCCCC
@DL 79422
TGAGGAATATTGGTCAGTGGGCGAGAGCCTGAACCAGCCAAGTAGCGTGCAGGATGACGGCCCTATGGGTTGTAAACTGCTTTTATAAGGGAATAAAGTGAGAGTCGTGACTCTTTTTGCATGTACCTTATGAATAAGGACCGGCTAATTCCGTGCCAGCAGCCGCGGTAATACGGAAGGTCCGGGCGTTATCCGGATTTATTGGGTTTAAAGGGAGCGTAGGCCGGAGATTAAGCGTGTTGTGAAATGTAGACGCTCAACGTCTGCACTGCAGCGCGAACTGGCTTCCTTGAGTACGCACAAAGTGGGCGGAATTCGTGGTGTAGCGGTGAAATGCTTAGATATCACGAAGAACTCCGATTGCGAAGGCAGCTCACTGGAGCGCAACTGACGCTGAAGCTCGAAAGTGCGGGTATCGAACAGGATTAGATACCCT
+
GGGGGF8EFGGGCFGGDGGGGGGGGGDGGGGGGGGGFGGGGGGGGGGGGGFGGGGFG@FECGEGGGGGGFCFGGGGGGGFGGGGGGGGGGGGCFFGEDFFGGGGGGGGGGGGGGGGGGGGGGGGGGGGGGGGC<EGGGGGFCFGGGGGGGGGFFGFFGFGGDG@FGGGGGG?GGGGEFFGFGGCFGCGGGG9GGGGDGG>GGGGGGGGGGGGGGGFGGGGGEEGGGGCGGFEFGFGGGGGFGGGGGG>FFGD@7FGFGGGGGG@;FGGGGGGGGGGGGGGGGFFDBA,,8GGGGGGGGCGCCFFF:CGF,GFGDGGGGGGGGGGEGDGFFGGGGFFFGGGGGGGGGGGGFFGGCGGGGGGGGGGGGGGGGGFFGGGGGGGGGGFGFCGGGGEGGGGGGGGGGGGGGF:GGGGGCGGGGGGGGGGGGGGFFGCCCCC
@DL 138542
TGGGGAATATTGCACAATGGGGGAAACCCTGATGCAGCGTCGCCGCGTGAGCGATGAAGTATTTCGGTATGTAAAGCTCTATCAGCAGGGAAGAAAATGACGGTACCTGACTAAGAAGCCCCGGCTAACTACGTGCCAGCAGCCGCGGTAATACGTAGGGGGCAAGCGTTATCCGGATTTACTGGGTGTAAAGGGAGCGTAGACGGCATGGCAAGCCAGATGTGAAAGCCCGGGGCTCAACCCCGGGACTGCATTTGGAACTGTCAGGCTAGAGTGTCGGAGAGGAAAGCGGAATTCCTAGTGTAGCGGTGAAATGCGTAGATATTAGGAGGAACACCAGTGGCGAAGGCGGCTTTCTGGACGATGACTGACGTTGAGGCTCGAAAGCGTGGGGAGCAAACAGGATTAGATACCCT
+
FGFFE:BFFGFGGGGGGGG?FGGGGGGGGFGGGGGGGGGE77FFGGDGGGCEEGGFCGFGFFFGGGGEFGGGGGGGGGGGGGGGGG9EGGFFGGGGDGGGGGGG7FGGFGGGGGF9FDFGGFFGGGF@FFGGECGGGGGGDEFFDGEFFCGGFDEGFGGFDEGGGGFGFECEFFGG>FDF9FAGGGFGFFEGGGEFEGGFFCCEEGGFCGGGGGGCEGGGGFGFGGGFFGGGGGF7F@FFC+GGGGGGGGFFGCFF,FFECCGGFGDDFFGGGGGFCGGGFGGGGGGGGAA9CDFGGGGGGGGEGGGGGGF9GGGGFC?DGGGGF?GGGFCGGGGGFGFGGGGFGGGGGGGGGFDGGGGGGGGGGGFGGFGGGGGGGGC<CGGGGGFGGGGGGGGGGGGGGGGGF9GGGGGCCCCC
@DL 85
TGAGGAATATTGGTCAATGGGCGCAGGCCTGAACCAGCCAAGTAGCGTGAAGGATGACTGCCCTATGGGTTGTAAACTTCTTTTATATGGGAATAAAGTTTTCCACGTGTGGAATTTTGTATGTACCATATGAATAAGGATCGGCTAACTCCGTGCCAGCAGCCGCGGTAATACGGAGGATCCGAGCGTTATCCGGATTTATTGGGTTTAAAGGGAGCGTAGGCCGGAGATTAAGCGTGTTGTGAAATGTAGACGCTCAACGTCTGCACTGCAGCGCGAACTGGTTTCCTTGAGTACGCACAAAGTGGGCGGAATTCGTGGTGTAGCGGTGAAATGCTTAGATATCACGAAGAACTCCGATTGCGAAGGCAGCTCACTGGAGCGCAACTGACGCTGAAGCTCGAAAGTGCGGGTATCGAACAGGATTAGATACCT
+
G@@FCC,;CFCEEEFCGFFDGGFGG7FCFEFE<DGGGGGF@FFGG9:@FGGGGFDFGG9EFFGFGAFGF=@FEDF?FGGGGGFGEFD<EFEFFGGGGGFD,5:FGDF=FFG>,EDFGGGFGGGGGGGGGGFGGGGGGGFGF@FEGGGFGGFGGGGGGGGGGGGGGGGGGGGGCGGGGE>GEFGG.ECFGGDCFGGC9?;CGFGGGGFAGFCCEGDFGGGGEGGFFGGGGGDGGFGDDGGGGGGGFEFFG76EFGGGGGFFGEF;<GCEFGEEEFFGGGGGDF=CG,FCFGFE=GEGEE,GGFGEEDGGCB9FD,FF7DFGGGGE:FGFAE<GFEDGFFCFAFEFDGGGGF?9E,@@FGGFCCGGGF9EE,CGEFEF<GGGGGEE@C@C;B,FA<<DF@@<C@CFE7F+@FF<GE@6@CC6,DFECF,,C<@BCCC
@DL 62651
TGAGGAATATTGGTCAATGGACGAGAGTCTGAACCAGCCAAGTAGCGTGCAGGATGACGGACCTATGGGTTGTAAACTGCTTTTATAGGGGGATAAAGTGTGCCACGTGTGGAATATTGCAGGTACCCTATGAATAAGGACCGGCTAATTCCGTGCCAGCAGCCGCGGTAATACGGAAGGTCCGGGCGTTATCCGGATTTATTGGGTTTAAAGGGAGCGTAGGCCGTCTTATAAGCGTGTTGTGAAATGTCGGGGCTCAACCTGGGCATTGCAGCGCGAACTGTGAGACTTGGGTGCGCAGGAAGTAGGCGGAATTCGTCGTTTAGCGGTGAAATGCTTAGATATGACGAAGAACTCCGATTGCGAAGGCAGCCTGCTGTAGCGCAACTGACGCTGAAGCTCGAAAGCGTGGGTATCGAACAGGATTAGATACCCT
+
CDFCGCCEFFGGGCFFGGG8EGC:@:FFGGGGGEGGFGF<FECGGGEGGCDFGDFFGGGD,8CEGGDFGGDEGGGGFD9:<EFFFF,CFCEGGGGGFEFCGGGEGG++,BFG,9EFF9ACFGFFFFFFGGGGGGGGCB,,BDCCECC,>,,,B>DC=FF7>6GGCECEG*C>C<8:C5EEGCGF?FC@CF03F9:=9<C7>E<FGCCCCEFFEF<**8C<:C;F?B58CE<':,<ADFGC'EFCCCFFGGFF@8FGFDE>C#D08?DGFDFFEDF6B95D88F<FFFBFGFCE@+F:GEFGGGGGGDGFF5,=8DEFFFBFC++8>7GFEECGGFCEC,A5,?E,BB69DGGF?7@EGDFCF@7FCFGEFGF@,,8?GGFF@7GFDGGGGGGFFGGGGF<CEGGGGGGGGGDGEGGGGGGGGGFGGGGGGF@CCCC
@DL 81465
TGAGGAATATTGGTCAATGGACGAGAGTCTGAACCAGCCAAGTAGCGTGCAGGATGACGGCCCTATGGGTTGTAAACTGCTTTTATAAGGGAATAAAGTGGGTCTCGTGAGACTTTTTGCATGTACCTTATGAATAAGGACCGGCTAATTCCGTGCCAGCAGCCGCGGTAATACGGAAGGTCCGGGCGTTATCCGGATTTATTGGGTTTAAAGGGAGCGTAGGCCGGAGATTAAGCGTGTTGTGAAATGTAGACGCTCAACGTCTGCACTGCAGCGCGAACTGGTTTCCTTGAGTACGCACAAAGTGGGCGGAATTCGTGGTGTAGCGGTGAAATGCTTAGATATCACGAAGAACTCCGATTGCGAAGGCAGCTCACTGGAGCGCAACGGACGCTGAAGCTCGAAAGTGCGGGTATCGAACAGGATTAGATACCCT
+
EFCFGGGGGGGFFGFGGGGGEFGGEDGGGGCFFGGGGGGG8<FFGGGGDGDFGFGGFFEGFDGG?FFEGGGGGGGDGGGGGGGGFFGGGGGGGGFGGGGGGGGGGGGGGGGDFGGGGGGGGGGGGGGFFGGGFGCFGGDGGCFDGGGFGFDFG7GG>GCCFFGGGGGDGGBFFDCFGGGGGGGGEGGGGGCCGFCECGGGCECCFDB@FFFGGGGFDEGEEECGFGG<FFEC>GF9EEGEGGGGGGFDFFF8<CFFDF>E?EGFCFB@EFCE<GGGGGDFC,AEFCFFFGGGFFECGFCFFGGFF+EGGC?EAE>GGGGGGGGGGGGGGGFAFC9FFGFDFFGEFFE<CFECFF@6-FGFGGGGGGGGGGGGGGGGGGGGGFCF7EE++GGGGGGFCGFF8FGGGGGGGGGGGGGGGGGDGGGGGGGGGGGCCCCC
@DL 130220
TGGGGAATATTGCACAATGGGGGAAACCCTGATGCAGCGACGCCGCGTGAGCGATGAAGTATTTCGGTATGTAAAGCTCTATCAGCAGGGAAGAAAATGACGGTACCTGACTAAGAAGCCCCGGCTAACTACGTGCCAGCAGCCGCGGTAATACGTAGGGGGCAAGCGTTATCCGGATTTACTGGGTGTAAAGGGAGCGTAGACGGCATGGCAAGCCAGATGTGAAAGCCCGGGGCTCAACCCCGGGACTGCATTTGGAACTGTCAGGCTAGAGTGTCGGAGAGGAAAGCGGAATTCCTAGTGTAGCGGTGAAATGCGTAGATAGTAGGAGGAACACCAGTGGCGAAGGCGGCTTTCTGGACGATGACTGGCGTTGAGGCTCGAAAGCGTGGGGAGCAAACAGGATTAGATACCCT
+
EGGFGGGGGGEFGGGEGGGGGGGGGGGGGGGGGGGGGGGGGGGGGGGGGGGGGGGFGFGGGGGGGGGCFGGGGGGGGGGGGGGGGGGGGG7EEG8EGGGGGEEEGEGFFGGCFFGGGGGDGC@@GGGGFCDGDFGGGGF?GGFGGEGG?GGFF,FCFGGGGGGCFGGGGGGGGGFFEGGGDGGGGGGGGGGGGGGEDFFFGEGGGGG8,FGEGGGGFFGGFGGGGGEGGEGGGGGGCFGFGGGGFFFDFGGFGFFGGGFGGGGFGGGGGFGGCGGGFFGGGGGGGGEDGGGGGGGEGFFEFGFFEGGGGGF?CCEGGGGGFCEA,GFGFDGGGFFEGGGGGGGFFGGGGGGGGGGGGGEDF8GGGGGGGGGGGGGFFFGGGGGGGEGGGGGGGGGGFDGGGGGGGF9GGGGCCCCC
@DL 89
TGGGGAATATTGCACAATGGGGGAAACCTTATGCAGCGACGCCGCGTGAGCGATGAAGTATTTCGGTATGTAAAGCTCTATCAGCAGGGAAGAAAATGACGGTACCTGAATAAGAAGCCCCGGCTAACTACATGCCAGCAGCCGCGGTAATACGGAGGGGGCAAGCGTTATCCGGGTTTAATGGGTTGAAAGGGAGCGTAGACGGCATGGCAAGCCAGATGTGAGAGCCCGGGGCTCAACCCCGGGACTGCATTTGGAACTGTCAGGCTAGAGTGTCGGAGAGGAAAGCGGAATTCCTAGTGTAGCGGTGAAATGCTTAGATATTAGGAGGAACACCAGTGGCGAAGGCGGCTTACTGGACTGTAACTGACGTTGAGGCTCGAAAGCGTGGGGAGCAAACAGGATTAGATACCCT
+
EFFGGEGGGFGGGGGGGGGGGGGGG,CFG,6<EFC6@@@:@@7@FC=F:F<F+,B?F?CCF,E9EE:=<FFGGE,C?5?FGGFD<F4BF+:?FGGGGFDE?EGGCG,AE,8F,ACDFFFG<BD<4DDFF?G;9DC0EF9FFGC@F<BAFFDC9B#<@>@@>F7:FFFE>FFFCC<FFF@<8<GFG9#-GEFFEC2CCCGCC27AFCC>AG:CACC?9D,GG=CF:EEF)CEDEF:>GEFF@3<D@AF9FCEE,<FFEFCFF84,8,9D?,FDF@:B=>,C,4,F<:GGGGGGGGGFGGFGGGGGGGGGFGFGGGFB,GFGGGGGFFGGFFCGFFGGGFFGEGGGGGGGGFGGFCGGGGGGEGGDGGGGGGGGDGGGEGGGGGFEGFBC<FDF<E9GFGGGGGGGGGGGGGCCCCC
@DL 90
TGAGGAATATTGGTCAATGGACGAGAGTCTGAACCAGCCAAGTAGCGTGCAGGATGAAGGCCCTATGGGTGGTAAACTGCTTTTATAGGGGGATAAAGTGTGCCACGTGTGGCATATTGCAGGTACCCTATGAATAAGGACCGGCTAATTCCGTGCCAGCAGCCGCGGTAATACGGAAGGTCCGGGCGTTATCCGGATTTATTGGGTTTAAAGGGAGCGCAGGCCGTCTTATAAGCGTGTTGTGAAATGTCGGGGCTCAACCTGGGCATTGCAGCGCGAACTGTGAGACTGGAGTGCGCAGGATGTAGGCGGAATTCGTCGTGTAGCGGTGAAATGCTTAGATATTACGAAGAACTCCGATTGCGAAGGCAGCCTGCTGTAGCGCAACTGACGATGAAGCTCGAAAGCGTGCGTATCGAAGAGGATTAGATACCCT
+
CEAEC6,;CF6E,;;FFE<,CFF+FFF<@<FGFGGGGG9FF<CFFGGEC,DC@@9FF,CC,,BCF8ED,6,8,<E?FA?6?6?C<F?FCE@CFG89BEFCFFGGAB4AEFGGG?F,,CAAF@D<FG?@=EGFFG9FFDFF,FFGGGGFFGG<DFD9FFFAFGGGG<FC9>FFGGF4G>EG?D:::F7C<<F?CFC4@::67C:9CGC79:C9?E<88?E*:EDE8<;:C<3ECCFGGG<FGGGGGGB8?C<*ECCFF:@8+DEFFDFCF:>+:<CC@9G:FGD/C,=CD8,>=7ECCE,AA<;8F?+7E@FFGF:C>+@CGGFFGGGGDCFFFDFBC,FA?9,<C,F<FC,?C6>7:@F:GDECGGFE8,,CDC<C8FF@+@7,CFFFEFFCC,F,C+@F<F?@@@CEF-B,+CF,DAFF@GGGGGGGGFGCCCCC
@DL 82576
TGAGGAATATTGGTCAATGGGCGAGAGTCTGAACCAGCCAAGTAGCGTGCAGGATGACGGCCCTATGGGTTGTAAACTACTTTTATAAGGGAATAAAGTGAGTCTCGTGAGACTTTTTGCATGTACCTTATGAATAAGGACCGGCTAATTCCGTGCCAGCAGCCGCGGTAATACGGAAGGTCCGGGCGTTATCCGGATTTATTGGGTTTAAAGGGAGCGTAGGCCGGAGATTAAGCGTGTTGTGAAATGTAGACGCTCAACGTCTGCACTGCAGCGCGAACTGGTTTCCTTGAGTACGCACAAAGTGGGCGGAATTCGTGGTGTAGCGGTGAAATGCTTAGATATCACGAAGAACTCCGATTGCGAAGGCAGCTCACTGGAGCGCAACTGACGCTGAAGCTCGAAAGTGCGGGTATCGAACAGGATTAGATACCCT
+
FGGGGGFFE9CFFCCFGGGGGGGGFFGG,EFGGGGGGGF<FF,FGGGGGGGFGGGEFFCFGFGGGGGGFGGGGFGGGGGFFGAF9FGG9@EFFFFFFFGGGF<F,E,<FGGGFFGGGGGGGGGGGGGFGFFEEF9FCFG1B?@B7=FFFD;BFGFEFGGGGGGGGGGGGGFEFGGG>CC>5FGEG7FGEGGFGFCE7EFF@CCFFG?F@CFGGGCCC5EGEEEGFGFCFBF7EGFECFCF@FFGFGGGGCGFGGF:DGDGEFGF=AFGGGGGGECF<FF=GGDED38@FFCGGGGGGFE8,9E?GGGFFCFECE7FF=+EGGEGEFDGGFFC-CGF<FEDA;GGGGGGGGFGFFEDFGFCFFFCFFEAFFAFCGGFGFGGGGEDGGGGGGGF9GGGGDGGD:FFGGEGGFFDGGFFGFFEECDAGFGGFFECCCCC
@DL 73021
TGAGGAATATTGGTCAATGGGCGAGAGCCTGAACCAGCCAAGTAGCGTGCAGGATGACGGCCCTATGGGTTGTAAACTGCTTTTATAAGGGAATAAAGTGAGCCTCGTGAGGCTTTTTGCATGTACCTTATGAATAAGGACCGGCTAATTCCGTGCCAGCAGCCGCGGTAATACGGAAGGTCCGGGCGTTATCCGGATTTATTGGGTTTAAAGGGAGCGTAGGCCGGAGATTAAGCGTGTTGTGAAATGTAGACGCTCAACGTCTGCACTGCAGCGCGAACTGGTTTCCTTGAGTACGCACAAAGTGGGCGGAATTCGTGGTGTAGCGGTGAAATGCTTAGATATCACGAAGAACTCCGATTGCGAAGGCAGCTCACTGGAGCGCAACTGACGCTGAAGCTCGAAAGCGTGGGTATCGAACAGGATTAGATACCCT
+
FGGGGGGGGGGGGFFGGGGGGGGGGGGGGGGGGGGGGGGFFGGGCFEGGGGGGGGGGGGGDGGGFFGEFGGGGGGGGGGGGGGGGGEFFFFEGFEFGGGFFFGGGG:FFGGFGGGGGGGGGGGGGGGGGGGFGGGGGGGGGGGGGGGFFFFGGFEFFFGGGGGGGGGGGGEGGFFGEFFGFEGGGGGFGGE>GGGGFGGGGGGGGGEGGGFGGGGGGCGGGEEEEGGGGGGGGGEFGFGGGGGGGGGFGFDGGFCEFFE@CGGGGF@GGGEFGDGGGGGGGFGGGDDCDEFFGGEGFFGGGGGGGGGGGGE9FGDGGGGGGGGGGGGGGGGGGGGGGGGGGGGGGFGFGGGGGGGGGGGGGGGCGGGGGGGGEEFGGGGGGE@F,FFGGGGGGGGGGGGGGGGGGGGGGGGGGGGGGGGGGGGGGGGGGGGCCCCC
@DL 95499
TGAGGAATATTGGTCAATGGGCGATGGCCTGAACCAGCCAAGTAGCGTGAAGGATGACTGCCCTATGGGTTGTAAACTTCTTTTATAAAGGAATAAAGTCGGGTATGCATACCCGTTTGTATGTACTTTATGAATAAGGATCGGCTACCTCCGTGCCAGCAGCCGCGGTAATACGGAGGATCCGAGCGTTATCCGGATTTATTGGGTTTAAAGGGAGCGTAGGTGGATTGTTAAGTCAGTTGTGAAAGTTTGCGGCTCAACCGTAAAATTGCAGTTGAAACTGGCAGTCTTGAGTACATTAGAGGTGGGCGGAATTCGTGGTGTAGCGGTGAAATGCTTAGAGATCACGAAGAACGCCGATTGCGAAGGCAGCTCACTGGACTGTTGACTGACACTGAGGCTCGAAAGTGTGGGTATCAAACAGGATTAGATACCCT
+
9FFCCFF8E,@FGFECDFF@FFGGGCGG8FGGGGGGEFFFGDFGDGGGGGFG?EC4AEEFFGG8@FCECFF>F9EFEEFECCEGGGGGFCGFFEGFFF<FGDE<>=?9FDDFGDG+9,8BA<@FFDFCFFDFCFAEFF==E,:CFGG,B:D8FFDG?D,+@DFFDG@FE>B//52E84@==>EEF:FCCCE<<FC?FFG,CC;FGCCFCFG>FFFCEGF?BC8CF@,;F9GFGFGFFFG@CE<EFB>C<EFG#@FF>:CEF+CD;<;EGD<FAAC,#7?=EGGGGGGF=A<EA>9E5A,FGGECGGGE?,CE4,@8+<,FB,+BDECFEAFDF<A?9?FE@C,,,C8GFE:,CC@@C-<CC@@,FE9D?FAC<C@<FC;,F<9ADCC<GGGFFFGFE,CFF<FFDCGEGCEF<CGGGGDFFFEC9A;@,GCFCB,CC
@DL 141721
TGAGGAATATTGGTCAATGGGCGAGAGCCTGAACCAGCCAAGTAGCGTGCAGGATGACGGCCCTATGGGTTGTAAACTGCTTTTATAAGGGAATAAAGTGAGTCTCGTGAGACTTTTTGCATGTACCTTATGAATAAGGACCGGCTAATTCCGTGCCAGCAGCCGCGGTAATACGGAAGGTCCGGGCGTTATCCGGATTTATTGGGTTTAAAGGGAGCGTAGGCCGGAGATTAAGCGTGTTGTGAAATGTAGACGCTCAACGTCTGCACTGCAGCGCGAACTGGTTTCCTTGAGTACGCACAAAGTGGGCGGAATTCGTGGTGTAGCGGTGAAATGCTTAGATATCACGAAGAACTCCGATTGCGAAGGCAGCTCACTGGAGCGCAACTGACGCTGAAGCTCGAAAGTGCGGGTATCGAACAGGATTAGATACCCT
+
@FGGGFGGGGGGGGGGFCEEGGGGGGE,C<FFEGFFG8@<EGFGGG@FE@FGGGGFGFGGGEGGGCGGFGGG@,CFAFGGFEGGFFGAFGGGGGGGGGGGGG9AFFDFGGDE9EGGGGE,BFGGGFGG9<,CEC,EFGFFFGGGGGGGAFGFF:DGFFDFFFFGGEGDFGF9ECFGEFGGGGGEEECGGGGCGGGGGCFFGGGGFGCC@EGGGGGFGGGGGE9EGGE;GFCC<GECGFEGGGCFCGFFG7FFCGGGGFFCEEDGFGGGGGGEEGFCEF?GGFFGFFBDDFGD=@4ECGGGGEDGGGF>GFFEDGFFFF?GGGGGGGGGGGFF9GGGGGGGGEA=,GGFAF9GFFFCGGGBFF7<DGGGGGGFGGGGGGGFCGGGGF@GGGEFF9GGGGGGFFFFGGGGGGGGGGGFGFFDFDGGGFFGGGGCCCCC
@DL 95
TGAGGAATATTGGTCAATGGGCGAGAGCCTGAACCAGCCCAGTAGCGTGCAGGATGACGGCCCTATGGGTTGTAAACTGCTTTTATAAGGGCATAAAGTGAGCCTCGTGTGGCTTTTTGCATGTACCTTATGAATAAGGACCGGCTAATTCCGTGCCAGCAGCCGCGGTAATACGGAAGGTCCGGGCGTTATCCGGATTTATTGGGTTTAAAGGGAGCGTAGGCCGGAGATTAAGCGTGTTGTGAAAGGTAGACGCTCAACGTCTGCACTGCAGCGCGAACTGGTTTCCTTGAGTACACACAAGGTGGGCGGAATTCGTGGTGTAGCGGTGAAATGCTTAGATATCACGAAGAACTCCGATTGCGAAGGCAGCTCACTGGAGCGCAACTGACGCTGAAGCTCGAAAGTGCGGGTATCGAACAGGATTAGATACCCT
+
EFAFDCFFFGGCFGGFEFGG,C@FCGC,CFF@CEFFFFF,EEEFGFGCGCDGFCFDEF@CCFEFGGDFGFGGEFGGGGGGGGGGFGF,CCF,BF,BFFFGGGFGDB@FF4D+<BFFFGG9FGGGFFGGG9??EGGGDGCG,>@CEGGGF;@FFGDGFGFEF9FGEEGGEEGGGGGGG>?@DFGDCCCDGG<=GDG54EEG@?EGFGFCF:FCFCECCEGG8CC++C=;@;AGG/<:D;DECGGF>>3#,GGEGECCF,FAFG=CC/:><FGGGG8$E?EFFDFFA,,DGF?5,GFA,,8EC<A4F:EGGGFBF<7:EDC8GFC7ECEFC,GFGGGF9E,;DEF?C==DDGFEC?GDDGGGGGGGGGGGFGFGGFCFC:67B@FCCCEEECB@,GFC<>GED@GFFFC+DCGFFGFGFCFFFGFF@GGFGGFCCC@C
@DL 50849
TAGGGAATTTTCGTCAATGGAGTAAACCCTGAACGAGCAATGCCGCGTGAGTGAAGAAGGTCTTCGGATCGTAAAGCTCTGTTGTAAGTGAAGAACGGCTCATAGAGGAAATGATATGGGCTTGACGGTAGCTTACCAGAAAGCCACGGCTAACTCCGTGCCAGCAGCCGCGTTAATACGTAGGTGGCAAGCGTTATCCGGAAGCATTGGGCGTAAAGGGTGCGTAGGTGGCGTACTAAGTCTGTAGTAAAAGGCAATGGCTCAACCATTGTAAGCTATGGAAACTGGTATGCTGGAGTGCAGAAGAGGGCGATGGAATTCCATGTGTAGCGGTAAAATGCGTAGATATATGGAGGAACACCAGTGGCGAAGGCGGTCGCCTGGTCTGTAACTGACACTGAGGCACGAAAGCGTGGGGAGCAAATAGGATTAGATACCCT
+
EFGD7@CD,CCEGGCGGGGG,C,@FFFFGFGG,CE7+@CFG9FGG+CCCFGGGGGGGGDFGGGGGFDEEGGGFGGGCC<F,,CF4CC?FGDF9<FFGCFG7,?<9?,,EFGGG,B?F<?,,,ACFC::FD:EADGGGCFDGG88F<FECECEEGC,,@>FCFG,DFGF#CFG#+CFF5D7FCF8;C@:7CFFA=++6C;EGGG%FFFGCF=3=#FF.GE>:C:C4,**EB8;B=E,,C:?9:GGGGDF<F;FFAGEC,DF==+F9GGGGGGDF@D>,FDFDECC=FFF?FDFFE@FCA9GGGGGGGGGGEGFEEBAEGFGFFGGGFECEEFEA<AFGGFCFGGFGGGGGGGGGFGGGFCGGGGF:GGFFC7GGFCFCGGGGGGGGDFGGGGGFGGGGGFFFFDGGGGGGGGGGGGGGGGGGGFF9GGGGGFGGFFC?CCC
@DL 130052
TGAGGAATATTGGTCAATGGGCGAGAGCCTGAACCAGCCAAGTAGCGTGCAGGATGACGGCCCTATGGGTTGTAAACTGCTTTTATAAGGGAATAAAGTGAGTCTCGTGAGACTTTTTGCATGTACCTTATGAATAAGGACCGGCTAATTCCGTGCCAGCAGCCGCGGTAATACGGAAGGTCCGGGCGTTATCCGGATTTATTGGGTTTAAAGGGAGCGTAGGCCGGAGATTAAGCGTGTTGTGAAATGTAGACGCTCAACGTCTGCACTGCAGCGCGAACTGGTTTCCTTGAGTACGCACAAAGTGGGCGGAATTCGTGGTGTAGCGGTGAAATGCTTAGATATCACGAAGAACTCCGATTGCGAAGGCAGCTCACTGGAGCGCAACTGACGCTGAAGCTCGAAAGTGCGGGTATCGAACAGGATTAGATACCCT
+
FFGFFGFGGGGGGGGGGGGA@DFGGGGGGGGGCFGGGGGGGGGGGGGGGGGGGGFGGGGGGGGGGGGGFEGEFGGGGGGGGGGGGGGGGGGGGGGGGGGFCEFGGGGGGGGGGGGGG9FGGGGGGGGGGGGDGGGGGGGGGGGGGGGGGCGGGGGGFGGGF<FGGGGGGGGGFGGGGGGGGGGGGGGGGGGGGGGG?FCFFGFFGGGFFFFFGGGFGGFFGCEGGGEDFGGGGGGDGEGGEGGGGFGGGGGGFGECFGFGGGGGGGGGGGGFGGGGGGGGGGGFGFDGGGGFGGGGGGGGGGGGGGGGGGGGFGGGEFGFGGGGGGGGGGGGGFFGGGGGGGGFGGGFGGGGGFGFGDF7GGGCGFGGGGGGGGGGGGGGGGGGFGGGGGGGGGGGGGGGGGGGGGFEGGGGGGFE7GGGGGGGGGGGGGGCCCCC
@DL 98
TGAGGAATATTGGTCAATGGGCGAGAGCCTGAACCAGCCAAGTAGCGTGCAGGATGACGGCCCTATGGGTTGTAAACTGCTTTTATAAGGGAATAAAGTGAGTCTCGTGAGATTTTTTGCATGTACCTTATGAATAAGGACCGGCTAATTCCGTGCCAGCAGCCGCGGTAATACGGAAGGTCCGGGCGTTATCCGGATTTATTGGGTTTAAAGGGAGCGTAGGCCGGAGATTAAGCGTGTTGTGAAATGTAGATGCTCAACATCTGCACTGCAGCGCGAACTGGTTTCCTTGAGTACGCACAAAGTGGGCGGAATTCGTGGTGTAGCGGTGAAATGCTTAGATATCACGAGGAACTCCGATTGCGAAGGCAGCTCACTGGAGCGCAACTGACGCTGAAGCTCGAAAGCGCGGGTATCGAACAGGATTAGATACCCT
+
CFFFFEFEGGGGGGGGGFG<DFCGCGEGGGFGGGGGFFGGGGGFFGGGGGFGFGGGGGGGGGGGGGGGGGGGGGGGGGGGGGGGGDGFGGEFECFGEGFGGGFF9BFGGFGGGGGGGGGGGCEEFGGGGGGGGGCGGGGGFF>FCEGGGGFDF@+BFFGGGFFFGGGC>BFFCFG??G1GGGFGGGGGEFGGEFFG5<>FFFFCFFFCCFCCF9EEGGGGCEDDFC5CGFC:C@,+?FEC>FGF@EGFCCFGF>>69B@CEFGGGGGEBEFE>GFFDGFGFDFFCEFFDGGF8CECGGGGGGFFDGDGGFFGGFGF=F=8DGGGGGGGFEFFFFGGFGEEAGGFGGEFCFFGGGGGGGFGGGGGGGFGGGFGGGGGFF7GGGGGGGFEGDGGGGGGGGGGGGFF;GEEEDF8GGGGGGGGGGFFFEFFGFCCCCCC
@DL 90463
TGAGGAATATTGGACAATGGGCGAGAGCCTGAACCAGCCAAGTAGCGTGCAGGATGACGGCCCTATGGGTTGTAAACTGCTTTTATCAGGGAATAAAGTGAGAGTCGTGACTCTTTTTGCATGTACCTTATGAATAAGGACCGGCTAATTCCGTGCCAGCAGCCGCGGTAATACGGAAGGTCCGGGCGTTATCCGGATTTATTGGGTTTAAAGGGAGCGTAGGCCGGAGATTAAGCGTGTTGTGAAATGTAGACGCTCAACGTCTGCACTGCAGCGCGAACTGGTTTCCTTGAGTACGCACAAAGTGGGCGGAATTCGTGGTGTAGCGGTGAAATGCTTAGATATCACGAAGAACTCCGATTGCGAAGGCAGCTCACTGGAGCGCAACTGACGCTGAAGCTCGAAAGTGCGGGTATCGAACAGGATTAGATACCCT
+
CGGGGGGG,CEGFGG,CFFGFGGEGGGGGGGGGGGFGGGGGGGGGGGGGGGGGGGGGGGGGGCF,FFDGGGEFGGGGGFGGGGGGG,FFFGGGGFFGFFGGGFGDDFFGGGGGGGFFGGGGGGGGGGGGGCFFFA<FGGGFGDGGGGDGGGGG4>GGGGDFGGGFECFGCGF8DFBCFG:@FDEGFGGG?CFEEFD+>FG9GGGGFC;FGFCGGECE5FFCEEGGGGGDCGGGGFGGGGGGGGGF@GGGGGGFGGGGGFCF:GGGFCF8FGEFFFFCGGFEFGGGGGFE3,FGFCGGGGGGGGFFCDGGFFFGGGGGFC8GGFCEDGGGGGGGGGGGGGGGGDFAGGGGGGF?EFCGGGEGGGGF9GGGGGF<GDGGGGGGGGGGGGFDGGGGGGGGEDGGGGGGGFDGGGGGGF@FCFGGGGGGGGGGGGCCCCC
@DL 100
TGAGGAATATTGGTCAATGGGCGAGAGCCTGAACCAGCCAAGTAGCGTGCAGGATGACGGCCCTATGGGTTGTAAACTGCTTTTATAAGGGCATAAAGTGAGAGCCGTGACTCTTTTTGCATGTACCTTATGAATAAGGACCGGCTAATTCCGTGCCAGCAGCCGCGGTAATACGGAAGGTCCGGGCGTTATCCGGATTTATTGGGTTTAAAGGGAGCGTAGGCCGGAGATTAAGCGTGTTGTGAAATGTAGACGCTCAACGTCTGCACTGCAGCGCGAACTTGTTTCCTTGAGTACGCACAAAGTGGGCGGAATTCGTGGTGTATCGGTGAAATGCTTAGATATCACGAAGAACTCCGATTGCGAAGGCAGCTCACTGGAGCGCAACTGACGCTGAAGCTCGAAAGTGCGGGTATCGAACAGGATTAGATACCCT
+
CFFGG,CFFGGG<CEEGFGCF?EGFGDGDGGGGGGGGGCGGF,@EEFFFEGGACABCFEGCGGGGFGGGFDF:FFGGDFEEAFCF9FCGF<,9CFFFCFFGFFGFFEGGGGFGGGGF,FCEFFDF?,BFGDFGFGFGGED/BFFGGGGD@9FG?FFGGDGGG98C:CFFE;@;&?ED@ECCD<FEE<<+DBC@?<CB<FFFC?<#FF<C:FFC?GC7C;GG(GGFG*G<;BCE<CF57E0CD<F@C?C?>><@GFGGFB=EF:>FG?C<C@E>(CC@6EED8,CA,DFGFGGFC:BF=,<9?C,4CF?CEE9+=7CB+GDFD>787DFGFF<9GFCGGGGFAFF@CFFAE<CCF=-@CE,GF7FCFE8FEFF@,ECFFGF@+GFF9AFGFEFCDGF<FGGGGF<EF@:CDFFFF<FFF@CGGGGGGGGFC,@B,CA
@DL 66876
TGAGGAATATTGGTCAATGGGCGAGAGCCTGAACCAGCCAAGTAGCGTGCAGGATGACGGCCCTATGGGTTGTAAACTGCTTTTATAGGGGGATAAAGTGTGCCACGTGTGGCATATTGCAGGTACCTTATGAATAAGGACCGGCTAATTCCGTGCCAGCAGCCGCGGTAATACGGAAGGTCCGGGCGTTATCCGGATTTATTGGGTTTAAAGGGAGCGTAGGCCGGAGATTAAGCGTGTTGTGAAATGTAGACGCTCAACGTCTGCACTGCAGCGCGAACTGGTTTCCTTGAGTACGCACAAAGTGGGCGGAATTCGTGGTGTAGCGGTGAAATGCTTAGATATCACGAAGAACTCCGATTGCGAAGGCAGCTCACTGGAGCGCAACTGACGCTGAAGCTCGAAAGTGCGGGTATCGAACAGGATTAGATACCCT
+
FFFFGFCGGGGGGGEFGEGGGGGEDCFGGGGEFFFGGGGGFEAFFFGGDGFGCFGFEFGGDEFGGGGGGFGF@EFG<9EFGGDGFFGGGGFG:BDAFFFGGFGGGGDDFGGGEGGGGGGGFGGGGGGGGGGGGFGGG9>=8FGGFGGGGGG9FCFDFGGFGGFFDCFGEGFGG7FGGGGGGGGGGGGGGDGGGGGGFCFGFFFGGG:EGGF<FEEFFGGGCCEGGGGGDFFEEGFED,GGGGGGFCGFFGGGGFGGCCGGFGGGGGGGCGGGFGGGGBGGGGGGFGGGFGGGD:GGGFGGGEFAF=::EFGDDGECGFEFFBEDGGGGGGGGGFGGGFEBGFGGFFFGGGGGGGGCGGGFFCGGGGGGFFGGGGGGGFFFGGGGGFFGGE@GFGGGGGGGGGGFECGDGDGGGFFGGGGGGGGGGGGGGFGCCCCC
@DL 102
TGAGGAATATTGGTCAATGGACGAGAGTCTGAACCAGCCAAGTAGCGTGCAGGATGACGGCCCTATGGGTTGTAAACTGCTTTTATAGGGGGATAAAGCGTGCCACGTGTGGCATATTGCAGGTACCCTATGAATAAGGACCGGCTAATTCCGTGCCAGCAGCCGCGGTAATACGGAAGGTCCGGGCGTTATCCGGATTTATTGGGTTTAAAGGGAGCGTAGGCCGTCTTATAAGCGTGTTGTGAAATGTCGGGGCTCAACCTGGGCATTGCAGCGCGAACTGTGAGACTTGAGTGCGCAGGAAGTAGGCGGAATTCGTCGTGTAGCGGTGAAATGCTTAGATATGACGAAGAACTCCGATTGCGAAGGCAGCCTGCTGTAGCGCAACTGACGCTGAAGCTCGAAAGCGTGGGTATCGAACAGGATTAGATACCCT
+
EFFGGGGGFFGFCFGGGGGGGGGGGDGGGDGGGGGGGGGGGGGGGGGGGGGGGGGGGGGGGGGGGGGGGEFGGGAFGGGGGGGGFCFGGGGGGGDFFGGGGGGGGGGAGGFGD<FGDGCGGGGF<?FGGFFGGAFFGGGGFFGCFGGDGG9FFGGDGGGCB>FGGGGGGGEGGFFE>FF8FGFFEGEFFEGFCGGEFFGFCFGGFGFEDCF?FGGGDDDGGGGG<EG;9EEFEGGFGEE>FD<DCGG7'<EFCCFF@F?GG=FCFFFFBFFCGGGF>FGFGGGGGFGFFCGFDFEC+8GGGFFDECGG@8GECFF47CFCFGGGGECFE,<CGGGGEGGGFCGGGGGGGGGGGGGGGGFDGGGGGDGGGFGGFGDGGFGGFGDGGGGGGGGGGGGFGGGGGGFFGGGGGGGFCFFGGGGGGGGGGGGGFECCCCCC
@DL 81392
TGGGGAATATTGCACAATGGGGGAAACCCTGATGCAGCCACGCCGCGTGAGCGATGAAGTATTTCGGTATGTAAAGCTCTATTAGCAGGGAAGAAAATGACGGTACCTGACCAAGAAGCCCCGGCCAACTACGTGCCAGCAGCCTCGGTAATACGAAGGGGGCAAGCGTTATCCGGATTTACTGGGTGTAAAGGGAGCGTAAGCGGCATGGCAAGCCAGATGTGAAAGCCCGGGGCTCAACCCCGGGACTGCATTTGGAACTGTCAGGCTTGAGTGTCGGAGAGGAAAGCGGAATTCCTAGTGTAGCGGTGAAATGCGTAGATATTAGGAGGAACACCAGTGGCGAAGGCGGCTTTCTGGACGATGACTGACGTTGAGGCTCGAAAGCGTGGGGAGCAAACAGGATTAGATACCCT
+
GGGCF7FFCFGGCFEDFFFG,6CF7FEFGA<FE9EFFG,C,FCFEGGGG76,FFGGGFGC,66EFGC,,D8BFGG??EFFFG-<5?EFFFF,4BFGGGFGGGD7F?BEFGF,?8<E<,BFFGEFC++:+8BFFF,<+CFCF<:>#-<F.:8,2;B#'@FE@:5C/21=437<FFEC9CCA0=3AFG@GGC<(GFEGD;:C;*#:8AC;@;@*8C<D;DD<AEDADFF:CF/C,BC>,;E:6C@:>B,84EC,,,FF9,AGFEF>3<D58,,FGGGCCFF=FC9FFF:+7EFGGGGDGFB,GGGFCFF9GGGFGGGEDF<AFGGGGF@CF9CGCFFC@E,:EFGGEFFGFGDFEEEGFEFC,,AFFC6@GGGGGGGFF:EF@7GGGGGGGGGFGDGGGGGGFFGGGGDGGGGCCCCC
@DL 70456
TGAGGAATATTGCACAATGGGCGCAAGCCTGATGCAGCCATGCCGCGTGTATGAAGAAGGCCTTCGGGTTGTAAAGTACTTTCAGCGGGGAGGAAGGGAGTAAAGTTAATCCCTTTGCTCATTGACGTTACCCGCAGAAGAAGCACCGGCTAACTCCGTGCCAGCAGCCGCGGTAATACGGAGGGGGCAAGCGTTAATCGGAATTACTGGGCGTAAAGCGCACGCAGGCGGTTTGTTAAGTCAGATGTGAAATCCCCGGGCTCAACCTGGGAACTGCATCTGATACTGGCAAGCTTGAGTCTCGTAGAGGGGGGTAGAATTCCAGGTGTAGCGGTGAAATGCGTAGAGATCTGGAGGAATACCGGTGGCGAAGGCGGCCCCCTGGACGAAGACTGACGCTGAGGCTCGAAAGTGTGGGTAGCAAACAGGATTAGATACCCT
+
FCGGGGGGGGGGGFFGGGGG?GDGGGEGGGGFFCFFGGGGGGGGGDGGGGGGGGGGGGFGGGGGGGGGFEGEFGGCFGGGGGGDGGGGGGBFGG8FE@F7F<EAF,E,@F<FGGGGFGAGGGEGFGGFGGGGGCEFCF<,DCFG<DFCFGGGGF@GGGFFGGGGGGGGGGGGGGEC?:F:49@A8,FGGFGGF<97;CFF8>@E9GGCEGGEGFC;.EEGGGGGGDGCDGGE:@>F8GGGGGGGFGGGG?<?=GGGGG?EC=F?@FGGGGGGGGGGGGDGGG+CFGGGGGGGFFGGGGGGEDFGGGFCGGGGGGFCGGFGFGGDGGGGDDGGGGGGFGGGGGGGGGGGDFEGGGFGGFFDFGGGGGGGGGDGGGDGC7EGFDGGGGFFCGGGGEGGGGGGGGGGFDCGGGGGGGEGGGEGGGGGGFFGGEFCFGFGCCCCC
@DL 108628
TGAGGAATATTGGTCAATGGACGAAAGTCTGAACCAGCCAAGTAGCGTGCAGGAAGACGGCCCTATGGGTTGTAAACTGCTTTTATAAGGGAATAAAGTGAGAGTCGTGACTCTTTTTGCATGTACCTTATGAATAAGGACCGGCTAATTCCGTGCCAGCAGCCGCGGTAATACGGAAGGGCCGGGCGTTATCCGGATTTATTGGGTTTAAAGGGAGCGTAGGCCGGATATTAAGCCTGTTGTGAAATGTAGATGCTCAACATCTGAAGTGCAGCGCAAACTGGTTTCCTTGAGTACGCATAAAGTGGTCGGAATTCGTTGTGTAGCGGTGAAATGCTTAGATATCACGAAGAACTCCGATTGCGAAGGCAGCTCACTGGAGCGCAACTGACGCTGAGGCTCGAAAGTGCGGGTATCGAACAGGATTAGATACCCT
+
GGFFGGGFGGGGFAFGGEFGGGDC+BCFGGGD9FFGGGGGG8,CDGDGCGGEFG8@FFGG@@FDCCFEEFCF:F9FFGD?EEF9CECFFFCCEFFGGCFGFF,<,,CA7AFG?EGF9,@,?FCF9F<EAFGGGG9B95CF<FF@C=2>?FC6B3#3F,>9C7535589@<;@;F>13@8C'#:DFF?CE=<ECBCE7;F:A@FF?C@F=E?#<=7C45GFEF:;?@/-;;>C@C>,#/@,>@0CAC>$FE;>9=F>F=GGFCD9C@B>,GECB+=<,,>,>@FA<A3F9AFFD:7F@4,9,,5<B+@++:EGGF@D4++,GGEGCF7FGFGFFCF@CGGFEGGFC:,,GFFFE@F7EF@CGECEGGFGGF9GFFC6FGFF@@GFEEEF@GGGEFFC@+F8F@FGCGFF7DFGEFF<GGFFFFFFFC9DE<FCCCCC
@DL 75430
TGGGGAATATTGCACAATGGGGGGAACCCTGATGCAGCGACGCCGCGTGGAGGAAGAAGGTCTTCGGATTGTAAACTCCTGTTGTTGAGGAAGATAATGACGGTACTCAACAAGGAAGTGACGGCTAACTACGTGCCAGCAGCCGCGGTAAAACGTAGGTCACAAGCGTTGTCCGGAATTACTGGGTGTAAAGGGAGCGCAGGCGGGAGAACAAGTTGGAAGTGAAATCCATGGGCTCAACCCATGAACTGCTTTCAAAACTGTTTTTCTTGAGTAGTGCAGAGGTAGGCGGAATTCCCGGTGTAGCGGTGGAATGCGTAGATATCGGGAGGAACACCAGTGGCGAAGGCGGCCTACTGGGCACCAACTGACGCTGAGGCTCGAAAGTGTGGGTGGCAAACAGGATTAGATACCCT
+
EGGGGGGGGGGGGGGGGFGGG>F+@FGGGGGFGGGGFGCCFGGGC@FGGDGGEGGGGGGFGGGGDGEGGGDBFGGGGFGGGGGGGGGGGGGGGGGGGG?CCCCEGEGGGGGGG>@EGGFFDFE?DCFGGFGGGGGGGC@FGGGGDCEGEGGGFGE?CCEF1FFECFGECEEGGFGGCEGGGGFGECEGCGGGGCECCECEGDGGGGFFFF?2BFF?DCGGGFGGFFFGGGFCFGCFDCGGGGGGFGGFFGGGFFFGFFGGGG:F<FFGFGGGCB@GGFC?>FGCFCGGGGGGFFGC>GGGGGGGGFCFGGGF@FCGGGGFGE>CC7FF<E9GF<GF?GGGGGGFGEGGGDGGFFGGGGFCFCCCFFF7GGGGFFEGGGGFF7GGGGGGGGGGFGGGFGGGGGFFFFDGGFFCCB<C
@DL 143662
TGAGGAATGTTGGTCAATGGACGAGAGTCTGAACCAGCCAAGTAGCGTGCAGGATGACGGCCCTATGGGTTGTAAACTGCTTTTATAAGGGAATAAGGTGAGTCTCGTGAGACTCTTTGCATGTACCTTATGAATAAGGACCGGCTAATTCCGTGCCAGCAGCCGCGGTAATACGGAAGGTCCGGGCGTTATCCGGATTTATTGGGTTTAAAGGGAGCGTAGGCCGGAGATTAAGCGTGTTGTGAAATGTAGACGCTCAACGTCTGCACTGCAGCGCGAACTGGTTTCCTTGAGTACGCACAAAGTGGGCGGAATTCGTGGTGTAGCGGTGAAATGCTTAGATATCACGAAGAACTCCGATTGCGAAGGCAGCTCACTGGAGCGCAACTGACGCTGAAGCTCGAAAGTGCGGGTATCGAACAGGATTAGATACCCT
+
GFFFGGGGGEGGGGGCGGGGGGGGGGGGGGGGGGGGGGCGFGGGGGGGGFGG8BFFGGGGGDGGGGGGGGGG@EGGCFGGFGGGGGGGGGGGGGGGGGGGGGCFBFGGCCEGGFFGEGGGGGGGGFG<<<F<FFFFFGGGGGGGGGGG9FF?FF::FFGGGGGG:EGGEGGGFGGG>FGFEDDFGGGGGGGFGGFC6CEFCFGGFFCGFGFFGGGFEEG5CE:<<FCEDGFFFGEGGGC9FCEGGGFFFCEFGGFD?=FGGFFAFGFFF7EEFCCF@FGGGGFF9FGEGGGFGGFBC,>,EBGGGGFGGGGFFGGGGFGGGGF@GEDGF9AGGGGGGGGGGGGGGGFC9DGGGGDDFFFEGGGGGFGGGGGFFFFFFFGEECGFDDGGE@7EGGGFCGGGFGGGGGGEGDGGGFGGGGGGGGGGGFGGGGGCCCCC
@DL 75203
TGAGGAATATTGGTCAATGGGCGAGAGCCTGAACCAGCCAAGCAGCGTGCAGGATGACGGCCCTATGGGTTGTAAACTGCTTTTATAAGGGAATAAAGTGAGCCTCGTGAGGCTTTTTGCATGTACCTTATGAATAAGGACCGGCTAATTCCGTGCCAGCAGCCGCGGTAATACGGAAGGTCCGGGCGTTATCCGGATTTATTGGGTTTAAAGGGAGCGTAGGCCGGAGATTAAGCGTGTTGTGAAATGTAGACGCTCAACGTCTGCACTGCAGCGCGAACTGGATTCCTTGAGTACGCACAAAGTGGGCGGAATTCGTGGTGTAGCGGTGAAATGCTTAGATATCACGAAGAACTCCGATTGCGAAGGCAGCTCACTGGAGCGCAACTGACGCTGAAGCTCGAAAGTGCGGGTATCGAACAGGATTAGATACCCT
+
CCFGGFGGGGGGGGGGGGG8FEGGFGGGGGGGGGGGGGGGGGGGGGGGGGGFGGCGFFGGDEG?FGGGGGGGGFGCFGFGGGGGCGGGGG8EEGGGGGGGGGGGFFGFGFGGGCFFGGGGGFGGGGGGGAEFFFFGGGG?EDFGGGDF9FFFFFDGGGGCFGGGG?@7C8EFFF7F>EEDGGGDGEFEGGG=9FGCFFC1<GEGFGFGGGF9GGFC==CGC?EFFGC//FGGGGEDEGEFGEFD>DFGGFF:@<CBCFCFBFE<FFCCFGECCGGGEFGGGGGFD<F=F@F?D:GEEFCGFFGGGGEGGGEFGFECFDEEGGGGGGGGGFGGFGGGFCGGF9EFGGGGGGGGGEGEFFFGGGGGGGGGGGGGDGFGGGFGGEFGCGGGGGGGGGFE,7GFGGFGGGCCF7GDGFF<EGGFGFFFCGGGGGGCCCCC
@DL 88809
TGAGGAATATTGGTCAATGGGCGAGAGCCTGAACCAGCCAAGTAGCGTGCAGGATGACGGCCCTATGGGTTGTAAACTGCTTTTATAAGGGAATAAAGTGAGAGTCGTGACTCTTTTTGCATGTACCTTATGAATAAGGACCGGCTAATTCCGTGCCAGCAGCCGCGGTAATACGGAAGGTCCGGGCGTTATCCGGATTTATTGGGTTTAAAGGGAGCGTAGGCCGTCTTATAAGCGTGTTGTGAAATGTCGGGGCTCAACCTGGGCATTGCAGCGCGAACTGTGAGACGTGAGTGCGCAGGAAGTAGGCGGAATTCGTCGTGTAGCGGTGTAATGCTTAGATAGGACGAAGAACTACGATTGCGAAGGCAGCCTGCTGTAGCGCAACTGACGCTGAAGCTCGAAAGCGTGGGTATCGAACAGGATTAGATACCCT
+
C@9FFFFECFFGFGGGGGGF<FE:+@F8EGGGF8FFEFF<CFFGFECGEGGGFGGGGGGG>FEFDFGGGCB7FFDEG9FCFFFFEA<C,=EGCEGGGEFGGF9FEGGGGGGCCFCFEFGFFFDGGDBEE<<FFFFDFG9,B7FGGGGGF@,>FE7@FG8<77>FGGGDGGGGF25>E>C:(5DCE><C@F84FG#G-CFFCFFF<FC<#ACFFFFECCE8CEEGFGCAECCC@:::E<GGF<0GF@AC?3C:<@E>,3>CCBFFC@BCFB>:6B@47A=FEGFF?<=,=,DCCEC:7GEEAF<AEB@C@A,A<FFF:F7B<@E=7@=,-FB9EB,C<GE@CGF@,GGGDFEFFFD:,,CF7GGGGGGFCFCF<EDFGGGGGFFC69FGGGGGGGFD@EDFFGGGGGGGGGFGGGGFDECCFFFGGFFDGGF@CB<C
@DL 117709
TGAGGAATATTGGTCAATGGACGAGAGTCTGAACCAGCCAAGTAGCGTGCAGGATGACGGCCCTATGGGTTGTAAACTGCTTTTATAGGGGGATAAAGTGTGCCACGTTTGGCATATTGCAGGTACCCTATGAATAAGGACCGGCTAATTCCGTGCCAGCAGCCGCGGTAATACGGAAGGTCCGGGCGTTATCCGGATTTATTGGGTTTAAAGGGAGCGTAGGCCGTCTTATAAGCGTGTTGTGAAATGTCGGGGCTCAACCTGGGCATTGCAGCGCGAACTGTGAGACTTGAGTGCGCAGGAAGTAGGCGGAATTCGGAGTGTAGCGGTGAAATGCTTAGATATGACGAAGAACTCCGATTGCGAAGGCAGCCTGATGTAGCGCAACTGACGCTGAAGCTCGAAAGCGTGGGTATCGAACAGGAGTAGATACCCT
+
FGGGGFGGGFFE9CCE9EEFCFGGCCF<F<CEFGFGGGGGGGFCFFEE@CFEEGF8EDGDCEGG@FA8E=:C:FFFFAFDDFFGFAD<F8FGDEF<EFGEFFGA<=:+BE@CFGF,F<?FCGGGF?FEGGF,EFFEFEF93D>7FFCFFGFGC8+@+C<>F8F>CEF7@CCG3>FFGF@FFACF7:B*=:FG,<C5EFGFFFCFF<;:F,?B9BF.:DEEC<CG0G5,<8<0E74C=4*;5<CD6FEC>C>8FFCCCC99FGD>%8EC5DCEFEC>F>BD9GCDF=C,F::,4CC4+A,?FE?94+C=7A,,FB+CCB,5,9GDEF:C9,CEFF<B,9,EGFGGGGGGFFEEE?7B-,:6@,,,@F9E:EE:,,F69DGDCFC6,FF7CCF7ECFC@@,FF6EC;@+@F9DE8,FC;9FCFF@EC,AGFCC6B@8B
@DL 126285
TGGGGAATATTGCACAATGGGGGGAACCCTGATGCAGCGACGCCGCGTGGAGGAAGAAGGTCTTCGGATTGGAAACTACTGTTGTTGAGGAAGATAATGACGGTACTAAACAAGGAAGTGACGGCTAACGACGTGCCAGCAGCCGCGGTAAAACGTAGGTCACAAGCGTTGTCCGGAATTACTGGGTGTAAAGGGAGCGCAGGCGGGAGAACAAGTTGGAAGTGAAATCCATGGGCTCAACCCATGAACTGCTTTCAAAACTGTTTTTCTTGAGTAGTGCAGAGGTAGGCGGAATTCCCGGTGTAGCGGTGGAATGCGTAGATATCGGGAGGAACACCAGTGGCGAAGGCGGCTTACTGGGCACCAACTGACGCTGAGGCTCGAAAGTGTGGGGAGCAAACAGGATTAGATACCCT
+
@CEGGFG8CF@FCF,CC9@CFEG=BEFFGGCEFGGDFGGGE7:BF7FG7C@EEEFECFFG@CFCGGGGG7F,@FG9;,8@@@AE:,<<D8FFGGEGGGFF9F<@<C9,,?8<FGCFFFFGG9FGC*=CG*<CF<<CFG5-;8,;:-8CCE;@E:EG<BC7CCFGGGGGGGD==:EECCBFCFC<:<10@CCGFGGECG=;122;?FCE(F;8FFFFFFC@<B@ECC@.DFD<@<CBA>D<@,CFCCCD9DD.,FFF@2FDFCFF<9F=DFDFEFFF>:+A,GGGFDGFCF?9FF@EEFC,,9GGGEDGGGGCFGGGFFDCFDGFCC,FFCE@EEE9FE8C:FGGGDGGGGGGFGGFGGFFGGGGGFF7GEEGGGGGFGCDFGGGFEBEFFFCFE9GFEFFGFGGGGGGGGGCCCCC
@DL 133758
TGGGGAATATTGCACAATGGGCGCAAGCCTGATGCAGCCATGCCGCGTGTGTGAAGAAGGCCTTCGGGTTGTAAAGCACTTTCAGCGGGGAGGAAGGCGATAAGGTTAATAACCTTGTCGATTGACGTTACCCGCAGAAGAAGCACCGGCTAACTCCGTGCCAGCAGCCGCGGTAATACGGAGGGTGCAAGCGTTAATCGGAATTACTGGGCGTAAAGCGCACGCAGGCGGTCTGTCAAGTCGGATGTGGAATCCCCGGGCTCAACCCGGGAACTGCATTAGAAACGGGCAGGCTAGAGTCTTGTAGAGGGGGGTAGAATTCCAGGTGTAGCGGTGAAATGCGTAGAGATCTGGAGGAATGCCGGTGGCGAAGGCGGCCCCTGGACAAAGACTGACGCTCAGGTGCGAAAGCGTGGGGAGCAAACAGGATTAGATACCCT
+
FEEFCFEGFGGGGDFGGGGFFGGGGGGGGGFDGGGGGFFGGCFGGGDCEFGGCGFGGFGGFGGGDGGCFFGGGGGAFGGGGGGF,,CEGDFGFCFDGCGGGECEFFGFFFGGGFFGGGFDFGGGGGGGGGGEFC>EGGGGGGGGGGG7EGGGG?G4GEGGGGCFGCFGGGGGCF<7;FE@DCEFC5EEFF71GE1CF@:EGDGFF7CFGCAEFF@CCCFGECCFC<D>:FEE:GGFEGEEGCFDD?EGGGGGGGGGGFBGGGGFBE@5CFEDFDFE<AFC#GGFF@,GGGGGGEGFFGGGGFGFGGGGF@CFCEGFFE?,8FFB=FGC8EFCGE<FGC7GGFGFCDGGGGGGGGGGGFFFEECGEF@C@GGCECEEGF7GGGGGFGGGGGFBCGGGGGGCFEF:>GGGGGGGGGGGGFGGGF9FEGGGGGGGGGGCCCCC
@DL 104001
TGAGGAATATTGGTCAATGTACGAGAGTCTGAACCAGCCAAGTAGCGTGCAGGATGACGGACCTATGGGTTGTAAACTGCTTTTATAGGGGGATAAAGTGTGCCACGTGTGGCATATTGCAGGTACCCTATGAATAAGGACCGGCTAATTCCGTGCCAGCAGCCGCGGTAATACGGAAGGTCCGGGCGTTATCCGGATTTATTGGGTTTAAAGGGAGCGTAGGCCGTCTTATAAGCGTGTTGTGAAATGTTGGGGCTCAACCTGGGCATTGCAGCGTGAACTGTGAGACTTGAGTGCGCAGGAAGTAGGCGGAATTCGTCGTGTAGCGGTGAAATGCTTAGATATGACGAAGAACTCCGATTGCGAAGGCAGCCTGCTGTAGCGCAACTGACGCTGAAGCTCGAAAGCGTGGGTATCGAACAGGATTAGATACCCT
+
GG9FFFFGGGDFGEGA<EC,CAFED@F@EAF9EDFF8C<A@FDFFG@FGGFF8CFG=FFF,@CGGGGGFCF>BFCGGFGFCF9CE9FC9F7FCFFFGG9??FGGFGG@EFGE+BFFC9AAF,FDAFFGGF89EE5@,EEC:C>>F@FFG9DDFECCFF=6DDEGEB>FFGFFCF:F5FFEFC?1:BF+GE>GGG@:6<FGFGF<CFCF@<<+CFB3BBGGGECEGE2;,CCF?AF72GGGGFCCCGGFCA3:CGGF:8=FGEBEGGD@7GFGGGFD,BFFF==DC<<FGGFGGFB:C6,9AFGGGGGFF<C,CCFC@:ECGGF7GGGEFGGGGGGGGFE;9FGFC:,FEFGF@FF7FGGDGGEGFGGGFECDGFFFGEFFF@7FAGFGEGCGFGGGGDGGGGGGGF@DDGDFGGGGGGGGGGGGFFFFC,GCCCCC
@DL 134382
TGAGGAATATTGGTCAATGGGCGAGAGCCTGAACCAGCCAAGTAGCGTGCAGGATGACGGCCCTATGGGTTGTAAACTGCTTTTATAAGGGAATAAAGTGAGTCTCGTGAGACTTTTTGCATGTACCTTATGAATAAGGACCGGCTAATTCCGTGCCAGCAGCCGCGGTAATACGGAAGGTCCGGGCGTTATCCGGATTTATTGGGTTTAAAGGGAGCGTAGGCCGGAGATTAAGCGTGTTGTGAAATGTAGACGCTCAACGTCTGCACTGCAGCGCGAACTGGTTTCCTTGAGTACGCACAAAGTGGGCGGAATTCGTGGTGTAGCGGTGAAATGCTTAGATATCACGAAGAACTCCGATTGCGAAGGCAGCTCACTGGAGCGCAACTGACGCTGAAGCTCGAAAGTGCGGGTATCGAACAGGATTAGATACCCT
+
FGFFGFDFFFGGGDFGEEFG,E7FGG7FFGFGGGFGFGGGGFFCFEFFDGGGFEGGGGGG7FEGFGGGGGGCGGGGGGGGGGGGGGGGFFGFFGEFFGEBFEBFGGGGGF7<FFCFGGGGGGDFGGDEADGFEFEFG9B9,DFGG;FGGGGFGGFGGGGFGDGGEEEGEF8,DEFFEFEGGGGGECCEEFCEGFGGCCAFGFFFGG;:FEFCBCFGDGBCGDG6FGGGGGGCFGGGGGGGGGGGFGFFECCFGGGFEGGGGGGFGDFGFGGGGGGGGAFFF?GGGGFFFDDDC@C@7GGFEEGGGGGGGFGFECGGGGFGGGEFEEEC@9GGGGGGGEGGGGFFFGGFGGFGGFEFEFGGGGGGGGGGDCGGGGFGFGGDGGGFE<@BCEGGGDGGGGGFCCFFF@FFEFGGGGGGEGGGGGGGGGGGGFFCCCCC
@DL 91582
TGAGGAATATTGGTCAATGGGCGAGAGCCTGAACCAGCCAAGTAGCGTGCAGGATGACGGCCCTATGGGTTGTAAACTGCTTTTATAAGGGAATAAAGTGAGAGTCGTGACTCTTTTTGCATGTACCTTATGAATAAGGACCGGCTAATTCCGTGCCAGCAGCCGCGGTAATACGGAAGATCCGGGCGTTATCCGGATTTATTGGGTTTAAAGGGAGCGTAGGCCGGAGATAAAGCGTGTTGTGAAATGTAGACGCTCAACGTCTGCACTGCAGCGCGAACTGGTTTCCTTGAGTACGCACAAAGTGGGCGGAATGCGTGGTGTAGCGGTGAAATGCTTAGATATCACGAAGAACTCCGATTGCGAAGGCAGCTCACTGGAGCGCAACTGACGCTGAAGCTCGAAAGTGCGGGTATCGAACAGGATTAGATACCCT
+
CCF@FFACEFAFGF9@DFGG8FEGFGGGGGGGGGGGGGG8E6C@FGGGGGGGGGGGFGGGGDGGG?F<E<:FEFGFFCFEF9CFFCGF9F8<FGGGGG99FFFFFAFFGG7EFFGCCEFGEGFGGC<?F,CBE<FE,BFFC+63>CFG9#DFGGGEFFFFEC@CEECCGE:CCFFGDF@F:?EFFGG7<.<5EEC;:<1;C:5<FFB<F@?FFGFGGECEB:4<:GGFGCGGFEFECCGGGGE@6,3D@FF:@?CFFG@CEEC3CGGGFCDDFGFF>FABFFGG=BDCF=DAGDF@+9:?F?9CF7GGGGEFB:=+:@DFF9GGGEEGGGFCFGGFDFGFFFFGGFGFEGCGFF:GFGGCGEFC,E<ECFF8FGGEGFGFCGGGF<@B7F6+<9EC6+GGGGGGFEEGGGE@DGGFGFF9GGGFGGFFFGFCA<A-
@DL 77849
TGAGGAATATTGGTCAATGGACGAGAGTCTGAACCAGCCAAGTAGCGTGCAGGATGACGGCCCTATGGGTTGTAAACTGCTTTTATAAGGGAATAAAGTGAGTCTCGTGAGACTTTTTGCATGTACCTTATGAATAAGGACCGGCTAATTCCGTGCCAGCAGCCGCGGTAGTACGGAAGGTCCGGGCGTTATCCGGATTTATTGGGTTTAAAGGGAGCGTAGGCCGGAGATTAAGCGTGTTGTGAAATGTAGACGCTCAACGTCTGCACTGCAGCGCGAACTGGTTTCCTTGAGTACGCACAAAGTGGGCGGAATTCGTGGTGTAGCGGTGAAATGCTTAGATATCACGAAGAACTCCGATTGCGAAGGCAGCTCACTGGAGCGCAACTGACGCTGAAGCTCGAAAGTACGGGTATCGAACAGGATTAGATACCCT
+
EGGGF<FFGGGGGGGCFFFGGGGGEGGGGGGGGGGG8EFGGGFGFGGGGGGFGGGGGGGGGGGGGGGGGGGGGGGGGGGGGGGGGGGCGGGGGGGGGGGGGGGGGGGGGGGGGGGGGGDGGGGGGGGGGGGGGGGGGFGGFFFGGGG:?FGGGGGGGGGGGGGGGGGGEGG?GGGGEGGGGGGGGGGGGGGGGGGGGGG>GGGGGGGGGGGGGGGGGGGGEGEFGGGGGFFGGGGGGGGGGGGGDFGGGGEC5+>CCFGGGGGGCFFCFFGFGGGDGFCEECGGGGFC=<GGGCGGGGGGGGFFGEGEGGGFGGGGGFDGF9GGGEGFFFGFGGGGGFEGGGGGGGFGGFEGFF7FEDFDGGGGGGGGGGGGGGGGGFGF7GFFEGGGGGGGFDFGGGGGGGGGGGGGGDGGGGGFCGGGGFGGGGGGGGGCCCCC
@DL 117
TGAGGAATATTGGTCAATGGGCGCAGGCCTGAACAAGCCAAGTAGCGTGAAGGATGACTGCCCTATGGGTTGTAAACTTCTTTTATGTGGGAATAAAGTTTTCCACGTGTGGAATATTGTATGTACCATATGAATAAGGCTCGGCTAACTCCGTGCCAGCAGCCGCGGTAATACGGAGGATCCGAGCGTTATCCGGATTTATTGGGTTTAAAGGGAGCGTAGGTGGACAGTTAAGTCAGTTGTGAAAGTTTGCGGCTCAACCGTAAAATTGCAGTTGAGACTGGCTGTCTTGAGTACAGTAGAGGTGGGCGGAATTCGTGGTGTAGCGGTGAAATGCTTAGATATCACGAAGAACTCCGATTGCGAAGGAAGCTAACTGGACTGCAACTGACACTGATGCTCGAAAGTGTGGGTATCAAACAGGATTAGATACCCT
+
FFGGGGGGGGGAEE<F,CEFDFGGGFEGGGGFF<,CFEFGGGFGFFCFE@FF8@,@CEFFGGFGGGGGFC@FBEC,CEECCFGGD<,66C=A,FF,5CEEFG9F95+A,E@+EEF,C,99,5:EF9CGF@FFF<EG,,5,BFC+@FF8A,6ACG+=ACB+6F8FC+C@FEGG,33#C<FCC,DFCBEBFC:F@9@CC:<B3GBCC;>8843<<GG-=:EG8:CCGC>0F>3CDC@<?DF798,@=99FEGF97E<>,+CFBE8GGCFA,4,8GEB@;,@CFFFCFFFB5,DFD<;FEE>FGDFFF:7CB,C5FFGEF@FDFCF4EE@CFFE,C9,FFCEA@9FBFEECFFB@@@+:7@FDGGE8FFAEC,C@FC,68CAEFDEFF9C9FFFFEFEFA@GEFFGGFFEEBC,CE,EGGGGGGFF9FGGFFEF@<8C@
@DL 138499
TGGGGAATATTGCACAATGGGGGAAACCCTGATGCAGCAACGCCGCGTGAGTGAAGAAGTATTTCGGTATGTAAAGCTCTATCAGCAGGGAAGAAAATGACGGTACCTGACTAAGAAGCCCCGGCTAACTACGTGACAGAAGCCGCGGTAATACGTAGGGGGCAAGCGTTATCCGGATTTACTGGGTGTAAAGGGAGCGTAGACGGCGACGCAAGTCTGAAGTGAAATACCCGGGCTCAACCTGGGAACTGCTTTGGAAACTGTGTTGCTGGAGTGCTGTAGAGGTAAGCGGAATTCCTAGTGTAGCGGTGAAATGCGTAGATATTAGGAAGAACACCAGTGGCGAAGGCGGCTTACTGGACAGTAACTGACGTTGAGGCTCGAAAGCGTGGGGAGCAAACAGGATTAGATACCCT
+
FFFGGGD8E9<EDFDF@FFA@CCBBFE,B<@C,6,;C8FFGC77FFFGCFEEFGFDBF,<6,CFA=C?==F?FGGDGGGGFFGGGGGDGG<FFGGFF,?FDFEB+8AECF<?FGCEC=BF7+@C>=3FDCF?:8B,DD<,B8FCEFCG:@BCED0@FDFFFGCFGGGD1<:EFF:EC:::6<0FFFA/FCFCCCC>F:=1:CE<EGC8/CB9:>8FECA?@FFG?FGCFCDGGFCF=8AFFCGGGGFCB=9<3FCB=DEF?8CGG0FEF7EC@EA=8?;,FGFFC@CF@8AFDFFGFAFFFFEEGF=C,,F<GDF=?,,ECFECDGGGEFFA@C8FFE8FCGCFGGEF@FCFGGGFFFE9FAFEAGGEC@GDGFFC?GGF@EFCB67FCCEDF@9DFC@<ACEFAFEFGEECCCCC
@DL 81482
TGAGGAACATTGGTCAATGGGCGATGGCCTGAACCAGCCAAGTAGCGTGAAGGATGACTGCCCTATGGGTTGTAAACTTCTTTTATAAAGGAATAAAGTCGGGTATGCATACCCGTTTGCATGTACTTTATGAATAAGGATCGGCTAACTCCGTGCCAGCAGCCGCGGTAATACGGAGGATCCGAGCGTTATCCGGATTTATTGGGTTTAAAGGGAGCGTAGATGGATGTTTAAGTCAGTTGTGAAAGTTTGCGGCTCAACCGTAAAATTGCAGTTGATACTGGATGTCTTGAGTGCAGTTGAGGCAGGCGGAATTCGTGGTGTAGCGGTGAAATGCTTAGATATCACGAAGAACTCCGATTGCGAAGGCAGCCTGCTAAGCTGCAACTGACATTGAGGCTCGAAAGTGTGGGTATCAAACAGGATTAGATACCCT
+
CFGGGFEFGGGGGGGGG9FDDFFGEC7FGFGGGGGGGFGGGGGG9FGGGGGFGGFEFFFDFGGGGGGGGGGGGGGGGGGGGGGGGGGGGGGGGGFGGGGGGGDFGGFGGGFGGGGGGGGGGGGGGGGGGGGGGGGGGGGGGGGGGGGGGGGGG@GGFFGGGGGGGGGGGGGGGGGCGG<GGGGGGGGGGGDGGFGGFGGGGGGFFFGGEGGGGGGGGGGFEEGGFFCCGFFCGGGFCGCEGFC=AFGGFGFC7DCFBGGGGEGGGGGGGGFFFGGGF<GGF?FA9GGGFCFGGFFE@FGGGGGFFDGGGGGGGGGGGF=<GGGGEDGGGGGGGGGGFGGGGGGGGGGGFCCGFB@DGGGGEGEGGGGGGGGEGGGGGGDCGEF9CGGGGGGGGGGGGEFCC@GGGGGGEGGGGGGGGGGGGGGFA<GGGGGCCCCC
@DL 97799
TGAGGAATATTGGACAATGGACGAGAGTCTGAACCAGCCAAGTAGCGTGCAGGATGAAGGCCCTATGGGTTGTAACCTGCTTTTATAGGGGGATAAAGTGTGCCACGTGTGGAACATTGCAGGTACCCTATGAATAAGGAACGGCTAATTACGTGCCAGCAGCCGCGGTAATACGGAAGGACCGGGCGTTATCCGGATTTATTGGGTTTAAAGGGAGCGTAGGCCGTCTTATAAGCGTGTTGTGAAATGTCGGGGCTCTACCTGGGCATTGCAGCGCGAACTGTGATACTTGAGTGCGCGGGAGGTAGGCGGAATTCGTCGGGTAGCGGCGAAATGCGTAGATATGAGGAAGAACTCCGATGGCGAAGGCAGCCTTCTGTAGCGCAACTGACGCTGAAGCTCGAAAGCGTGGGTAGCGAACAGGATTAGATACCCT
+
CEAFFEFGGGGG<,CFFGGGGAFFC++;@<FFD@FGFG<F@E,CFFGCFFFGGGEEG,FFGG,D,CEFFE7+,CC,,CF8<FG<6,CFGFC++8,EAF?,5CC,FF@D<4DG,A,:,5,EBEGGA,5F,,:?AFDDGCA9,<:=+3+:,,,C=DGE<<FD=FF,33+@<*@CFGCC5C*1,,1>CCGGGAF8:5=8FC*<5,9>FD<F.<C8C:848EE;5CC+3E:9F,CC=CGGD81:FC0DFCB<:1=87F?,,?,FCD6,83AGGGCF5*@5+<=GGFC9GF9CGD<@CFCC@+++,EC,F3B:GGGE?GE:>:7:E,GGGGCCF8FCEGGFB,GGGCGGFCC,FD?FEC>-E@,,B,GFGGFGFE<CE,@,F9@+@6+EAFGECGCGEE9EF:F@,F<GGGGGDGGFCC@:GGGGGGGGGGFGGGGCCCCC
@DL 96849
TGAGGAATATTGGTCAATGGACGAAAGTCTGAACCAGCCAAGTAGCGTGCAGGATGACGGCCCTATGGGTTGTAAACTGCTTTTATAGGGGGATAAAGTGTGCCACGTGTGGCATATTGCAGGTACCCTATGAATAAGGACCGGCTAATTCCGTGCCAGCAGCCGCGGTAATACGGAAGGTCCGGGCGTTATCCGGATTTATTGGGTTTAAAGGGAGCGTAGGCCGGAGATTAAGCGTGTTGTGAAATGTAGACGCTCAACGTCTGCACTGCAGCGCGAACTGGTTTCCTTGAGTACGCACAAAGTGGGCGGAATTCGTGGTGTAGCGGTGAAATGCTTAGATATCACGAAGAACTCCGATTGCCAAGGCAGCTCACTGGAGCGCAACTGACGCTGAAGCTCGAAAGTGCGGGTATCGAACAGGATTAGATACCCT
+
FEFGGGGGGGG@FFGF@F9EGGEEGGGGG9FFGFDFGGGGGG,CCCBFGGG9FEFFEGEG:CECGEGFGGGC6CFGGGGGGCFCGGFGGGGGGGGAFGGGGGGGGGG+BFDCCFG?FFGGGGFGGGAF98BEFFF@?<FDDF:@FCFFCDGG?FDFGGGFGCC:7C>DACFCGG@7B>>>D;CCFFEGE7F*F:<=<CEGFGFGFC<:FFGG<+?GGEE9C?=<GEECBCGGGFGDEDC>CFC<CFFF?CCC:BEGFFC7@EFG9FF>FFF<FCC=4FEAFFFCD==8GFGGGGGGEE:ACDAFEC:FEBF<<DBC+FGGF<FF7@GEFDAFCEDEFC,9GGGFFFEC9EFFDBGEEFFCF<C6,FFFGGGGFC,6,<@F:@F99EFCC7FEFCE9GGFECFGGFCEEF@F8@FFGFEC-FE,GDFGGE@ECCCCC
@DL 122
TGGGGAATATTGCACAATGGGGGAAACCCTGATGCAGCGACGCCGCGTGGAGGAAGAGGGTCTTCGGATTGTAAACTCCTGTTGTTGAGGAAGATAATGACGGTACTCAACAAGGAAGTGACGGCTAACTACGTGCCAGCAGCCGCGGTAAAACGTAGGTCACAAGCGTTGTCCGGAATTACTGGGTGTAAAGGGAGCGCAGGCGGGAGAACAAGTTGGAAGTGAAATCCATGGGCTCAACCCATGAACTGCTTTCAAAACTGTTTTTCTTGAGTAGTGCAGAGGTAGGCGGAATTCCCGGTGTAGCGGTGGAATGCGTAGATATCGGGAGGAACACCAGTGGCGAAGGCGGCCTACTGGGCACCAACTGACGCTGAGGCTCGAAAGTGTGGGTAGCAAACAGGATTAGATACCCT
+
FGFGGFGGGGGGGGGGGGGGFCGGGGGFGE<F9,EFGGGGCEC+@CGECCGGGGGDCFGGGGGF9DFEGGGCCFF,CF=FFFGDGFGGGG<FGF<5EEFEEFEEF@FFFCFG8FGGFFFFGGGGC>FGG4<C<@8F>@FDFGGC>B6CCCEGGGGGF>GEFCF@88<FGGCFCGCCEFFFFGFGFE?8FCFFFFGGEDFCGGGGGGC7:C?50;ECFCCGGGGGCEFCGEF7GGEF<>FGGGDG99FFDF?FAAEFEFGGFFC6A7DFGFCGFCEGGFEA9GGGGGEGDF9FFCGECCDGFA+CDEEGEDDCCGGGFCFFBFEGFF=FGGGGGGFGFGGEF@FGGGGGGGGGEEGGGGGGGFCGGGGGGGDGGGGFEGGFGGGGGGEGGGGGGGGGGGGGGGGGGGGGGGCCCCCC
@DL 52612
TGAGGAATATTGGTCAATGGGCGAGAGCCTGGACCAGCCAAGTAGCGTGCAGGATGACGGCCCTATGGGTTGTAAACTGCTTTTATAAGGGAATAAAGTGAGTCTCGTGAGACTTTTTGCATGTACCTTATGAATAAGGACCGGCTAATTCCGTGCCAGCAGCCGCGGTAATACGGAAGGTTCGGGCGTTATCCGGATTTATTGGGTTTAAAGGGAGCGTAGGCCGGAGATTAAGCGTGTTGTGAAATGTAGACGCTCAACGTCTGCACTGCAGCGCGAACTGGTTTCCTTGAGTACGCACAAAGTGGGCGGAATTCGTGGTGTAGCGGTGAAATGCTTAGATATCACGAAGAACTCCGATTGCGAAGGCAGCTCACTGGAGCGCAACTGACGCTGAAGCTCGAAAGTGCGGGTATCGAACAGGATTAGATACCCT
+
GGFGFGGGGGFEFGGGGGGGGGGGGGGGGGG8DFGGGCGGGC<EEGGGDGGGGGGGGFGG>FGGGGGGGGGGGGGGGGGGGGGGGGGGGGG8FGFEE9F?<FGD<F8FGGGCEGGGGFGEGGFFGA?FDGGGGGFGFFFGDFDEGGCFGFGFG:6=FFGF8FGGG6CCBE7BDC1F<C<C3EF@FGGC@C::AFFCCGF;FGEEFFFGFFGFF?C<5GGGG<5CFGG=C8@EEBECGGGGFFGGGGEFFFG97CEGG@FFGDEC=@,@%GGECGGGFDDF?GFF<D8CF<DGGGEGGGFFAFFFF:CGGCGGGGGDED@GGCEGFDDGGEC9GGGGFFGGGEEEGFFFGFCGGFBB,GECCCFCGDGGGGGGFF<FACGGGGEDCEGGCGGGGGGFGDGGGGGGFGFEEGGGGGGF>GGGGGGGF<GGGGGCCCCC
@DL 124
TGAGGAATATTGGTCAATGGACGAGAGTCTGAACCAGCCAAGTAGCGTGCAGGATGACGGCCCTATGGGTTGTAAACTGCTTTTATAAGGGAATAAAGTGAGTATCGTGAGACTTTTTGCATGTACCTTATGAATAAGGACCGGCTAATTCCGTGCCAGCAGACGCGGTAATACGGAAGGTCCGGGCGTTAGCCGGATTTATTGTGTTTAAAGGGAGCGTAGGCCGGAGATTAAGCGTGTTGTGAAATGTAGACACTCAACGTCTGCACTGCAGCGCGAACTGGTTTCCTTGAGTACGCACAAAGTGGGCGGAATTCGTGGTGTAGCGGTGAAATGCTTAGATATCACGAAGAACTCCGATTGCGAAGGCAGCTCACTGGAGCGCAACTGACGCTGAAGCGCGAAAGTGCGGGTATCGAACAGGATTAGATACCCT
+
C@CCAGFGCFEG9,CEFGGGGG>B7C@@FFFFF8FF8FGFFGECGGGGE7DFF:EFFCFG:FEG<@9@8F7CFGFFGF<FEADEA??,9CEA@CFFGGGGCFG,,@?A<<FCBFGFGGGG,@EFCGGFFEDFFGF<<EF=FFGGG7:FC;>?<D6@F@C>,9%:306/@CFGD-D<:FECD::BEG*EE=@%FF;3?FFB3FCC#FGCCEGFE?B@GGGGEEC>F,CB;FFC8>GGG7ECFE;@B?FGDGFD@E=FEF@<EFFGG>GFEFF>D@?.>3=C>FGCGGGFGGGCECCFBEDFEA,,EB7BF<FF?CECEFFFA,GFECCDFGF?<F?FFCE@C,<B=<=GFGGGFF>=CD,,BC7FGFE@8GGFC9CGFCGGGEBECGFB7DEEA9CGGFBC,CEE,7@F@@<,CEF@FEAEGDGGEFEECFC,CCC@
@DL 75003
TGGGGAATATTGCACAATGGGCGCAAGCCTGATGCAGCCATGCCGCGTGTATGAAGAAGGCCTTCGGGTTGTAAAGTACTTTCAGCGGGGAGGAAGGGAGTAAAGTTAATACCTTTGCTCATTGACGTTACCCGCAGAAGAAGCACCGGCTAACTCCGTGCCAGCAGCCGCGGTAATACGGAGGGTGCAAGCGTTAATCGGAATTACTGGGCGTAAAGCGCACGCAGACGGTTTGTTAAGTCAGATGTGAAATCCCCGGGCTCAACCTGGGAACTGCATCTGATACTGGCAAGCTTGAGTCTCGTAGAGGGGGGTAGAATTCCAGGTGTAGCGGTGAAGTGCGTAGGGATCTGGAGGAATACCGGTGGCGAAGGCGGCCCCCTGGACGAAGACTGACGCTCAGGTGCGAAAGCGTGGGGAGCAAAGAGGATTAGATACCCT
+
GGFFGEEGGGGGGGGGGGG,CFGGGGGGGGGGGGGCFGGGGGGGGGGGGGGGGFFDGGGFGGGGGGGGGEGGGGGEEGGGGGGGGGDGGGGGGG<=:B@CFGFGGFGGGGFGGGGGGGGGGGGFGGGCDFGGGGGFGGGGGGGGGGG8FG=;CFFGGCECFFGGGFFFGEGGGCCFCGGGGGGGG9FGGGFEGGGCFGFEEGGGGGGGGGGGGEGGCFGEEGGGGGG<GGGFGGGFEFFGGGGF)CFGGGFDGGGGGGGGGGGFGGGFGGGGFFGGCCGFFCGGFGGGFCGGGF<FFCFF7GGGGGFDGGGFGGFGFFFFGFGGFFGFFGGGGGFEAFGGGFFGFGFEFCCFFEDGFAGDF@+GGGGGGGGGGFCGGGGF<FEGGFGFGEFFGGGGGGFGGGGGGGGGFGEC:GGGGGGGGGGGGGGGGGFGGGGGCCCCC
@DL 87734
TGAGGAATATTGGTCAATGGACGAGAGTCTGAACCAGCCAAGTAGCGTGCAGGATGACGGCCCTATGGGTTGTAAACTGCTTTTATAGGGGGATAAAGTGTGCCACGTGTGGCATATTGCAGGTACCCTATGAATAAGGACCGGCTAATTCCGTGCCAGCAGCCGCGGTAATACGGAAGGTCCGGGCGTTATCCGGATTTATTGGGTTTAAAGGGAGCGTAGGCCGGAGATTAAGCGTGTTGTGAAATGTAGACGCTCAACGTCTGCACTGCAGCGCGAACTGGTTTCCTTGAGTACGCACAAAGTGGGCGGAATTCGTGGTGTAGCGGTGAAATGCTTAGGTATCACGAAGAACTCCGATTGCGAAGGCAGCTCGCTGGAGCGCAACTGACGCTGAAGCTCGAAAGTGCGGGTATCGAACAGGATTAGATACCCT
+
<EGFGDGFFGGGGGGFFGGGGGGGFG>EGFGGGFGEF8FFGGGG9EGGCBGGGGGGGGGGGGGGGGGGGFEGGGGFF9C<FGGGGFFFGGDGFEGGGGGGGGGGFGGGCFGGG@FFF9CCFF8EGGFDF=8FFGGGGGGGFD3GGGGGGGEEGDFFGGGGFFG>CGCF?F<FCGGFCFECECFFEEGGCFFGECFG=CCE,FCFGGFGGGGFCCFGDGECEG=ECGGEGGGGGFFGEGGGGGGGFGGFFFDC<F@8E>DGGGFFGFFD<GGGGGGGGFDDFDGGFFDGGFCEEF7GGF8GEEGFF7GGGGFDDGGGDGGE@FGGGGGGGGGGGGDGGGECF9FFCGF@FGFGFCEBEGFGGGDFGGGGGGGFF7GGF8GGEGGGGFEGGGGGGGGGGGGFC:FFGEFCF7GEEGCGGGGGGDGGGGGGGGGCCCCC
@DL 127
TGGGGAATATTGCACAATGGGGGAAACCCTGATGCAGCGACGCCGCGTGGAGGAAGAAGGTCTTCGGATTGTAAACTCCTGTTGTTGAGGAAGATAATGACGGTACTCAACAAGGAAGTGACGGCTAACTACGTGCCAGCAGCCGCGGTAAAACGTAGGTCACAAGCGTTGTCCGGAATTACTGGGTGTAAAGGGAGCGCAGGCGGGAGAACAAGTTGGAAGTGAAATCCATGGGCTCAACCCATGAACTGCTTTCAAAACTGTTTTTCTTGAGTAGTGCAGAGGTAGGCGGAATTCCCGGTGTAGCGGTGGAATGCGTAGATATCGGGAGGAACACCAGTGGCGAAGGCGGCCTACTGGGCACCAACTGACGCTGAGGCTCGAAAGTGTGGGTAGCAAACAGGATTAGATACCCT
+
GGGGEEFGGGGGGGGFGGGGGGGGGGGFGGGGGGGGGGCFGGGGGGFGGGGGGGGGGGGGGGGGGGGGGDGGGGGGGFGGGGGGGGGGFGFGGGEFGGFFEGG@DGGFGGGGGGGGGGGFGGGDGDGFFGGGGGGGFFFGGGGGGGGGGGFDGFEGGGGGGGGGFFGGFFEGFFGGGGEFFGDFGGFEF<EFGGGGGGFEGEGGGGGGGDFDGFGFGGGGGGGGGGGFGGFFGGGGFFGGGGGGGGGGGGGGGFGGGGGGGEFFGFFGGGGGGGFGGGGGGGGGGDGGEFGFFDDGGFCGGGFGGGGGGGGFFGGGFFGGFGGFGFCGFEGGGGGGGGGGGGGGGGGGGGGGGGGGFGGGGGGGFGGGGGGGGFGFCGGGGGGGEGGGGGGFFGGGGGGGGFGGGGGGGFGCCCCC
@DL 128
TGAGGAATATTGGTCAATGGGCGAGAGCCTGAACCAGCCAAGTAGCGTGCAGGATGACGGCCCTATGGGTTGTAAACTGCTTTTATAAGGGAATAGAGTGAGTCTCGTGAGACTTTTTGCATGTACCTTATGAATAAGGACCGGCTAATTCCGTGCCAGCAGCCGCGGTAATACGGAAGGTCCGGGCGTTATCCGGATTTATTGGGTTTAAAGGGAGCGTAGGCCGGAGATTAAGCGTGTTGTGAAATGTAGATGCTCAACATCTGAACTGCAGCGCGAACTGGTTTCCTTGAGTACGCACAAAGTGGGCGGAATTCGTGGTATAGCGGTGAAATGCTTAGATATCACGAAGAACTCCGATTGCGAAGGCAGCTCACTGGAGCGCAACTGACGCTGAAGCTCGAAAGTGCGGGTATCGAACAGGATTAGATACCCT
+
FGGGGGFGFGGGGGGGGGGGGGGGCGGGGGGGGGGGGGGFGGGGGGGGGGGGGGGGGGGGGGGGGCGGGCGF=FGGGFGFGGGGGGGGFGCCFGGFGGGAFFGGGGGGGGGGGGGFGFGGGGGGGGFDGGGGGGGGG9FGDFGEGCGGGGGGGGGGGGGGGGGGGG?DGGGGGG>G<FFGFGGGGGFBECFGGGDGGFECFGGGGGGGFGFGG9E;GGFFGGGGGFEGGGFECCFGEFCGGGFFGGGFFFBFFF9GFGAGGGFAGFGGFDGFGGGGGGGGGGGGGCGGCEB9D7GDGGGGFGGFGGGGGGGFGFGGGGF<GGGGGGGGGGGGGGGGGGGGGEFDFGGGGGGGGFGGGGGGC@GGGGGGGGGGGGGGGGGGGGGFCGGGGGGGGGGGGGGGGGGGGGGGGGGGGGDGGGECGGGGGFEFFCFCCCCC
@DL 129
TGAGGAATATTGGTCAATGGGCGAGAGCCTGAACCAGCCAAGTAGCGTGCAGGATGACGGCCCTATGGGTTGTAAACTGCTTTTATAAGGGAATAAAGTGAGTCTCGTGAGACTTTTTGCATGTACCTTATGAATAAGGACCGGCTAATTCCGTGCCAGCAGCCGCGGTAATACGGAAGGTCCGGGCGTTATCCGGATTTATTGGGTTTAAAGGGAGCGTAGGCCGGAGATTAAGCGTGTTGTGAAATGTAGACGCTCAACGTCTGCACTGCAGCGCGAACTGGTTTCCTTGAGTACGCACAAAGTGGGCGGAATTCGTGGTGTAGCGGTGAAATGCTTAGATATCACGAAGAACTCCGATTGCGAAGGCAGCTCACTGGAGCGCAACTGACGCTGAAGCTCGAAAGTGCGGGTATCGAACAGGATTAGATACCCT
+
GGGGGGGGGGGGGAFFGGGGGGGGDFCFGGGGGGGGGGGGGGFGGGGGGGGGGGGGGGGGCFGGGFGGGGGGGGGGGGGGGGGGGDGGGCDF<FGGGGGGFG9EGE8FFGGDFFGGGGGGGGGGGGGGGGGGFGGGGGGDFG=GGEGGGGGFAFCFFFGGDGGGGGGEGGGGGGGGGGGGG:FGGDEGGGD3GFGGGG8:C+EGGGGGDFFFGGG@CGFFGEDGFCEGG;FGGFGGEGE?FGGGFFGFFGFF:GGC>;GGEFFCFGFFFFF8@GFFFGFCDFFGFFGFGGGFGEDGGFGGFFGEGDGFGF<GGGGGGGFCGGGGDGGGGGGCEGGFECCGGGGGFFFDFGGGGFCDGGGCGGGGGGFGGGGGF@F<GGGGGGGGGGGGGGEGFGFGFEFCDGDFFGGGBGGGGGGGGGGGGGGGGGGGGFCCCCCC
@DL 130
TGAGGAATATTGGTCAATGGGCGCGAGCCTGAACCAGCCAAGTAGCGTGCAGGATGGCGGCCCTACGGGTTGTAAACTGCTTTTATAAGGGAATAAAGTGAGTCTCGTGAGACTTTTTGCATGTACCTTATGAATAAGGACCGGCTAATTCCGTGCCAGCAGCCGCGGTAATACGGAAGGTCCGGGCGTTATCCGGATTTATTGGGTTTAAAGGGAGCGTAGGCCGGAGATTAAGCGTGTTGTGAAATGTAGACGCTCAACGTCTGCACTGCAGCGCGAACTGGTTTCCGTGAGTACGCACAAAGTGGGCGGAATTCGTGGTGTAGCGGTGAAATGCTTAGATATCACGAAGAACTCCGATTGCGAAGGCAGCTCACTGGAGCGCAACTGACGCTGAAGCTCGAAAGTGCGGGTATCGAACAGGATTAGATACCCT
+
FGGGGGGGFGGGCDFGGGGGFFGGEGGGGGGGGGGGGGGGCFGGGGGGGGGGGGGGGGGGGEEGEGGGGEGGGGGGGGGGGDGFAFGGGGGGFGGGG9E?<9FFGGGFGGDDFGGGGGGGGGGGGGGFFGGDC@<FGGGGGGGGGEEGGGGGFG?FGGGFFEGGGGGGGGGGGFFG>FCG?GGGGGGGGGDFGGGEEFEGGGFGGGGGGGGGGGEFDEFEEGEGG?E;FGGGGGGGE9GFGGGEFGFGGE@@3F@C*.@FGG>FGGEFFGFFGEFGEDGGGFCGF@FB3,GFF>?GGFCGAFECDEGGGGGGGFEGGGFGGGF:CGCFEGGGGGGGGFGGCDGGGGGGGGFGGFC:GGGGGGGGGGGGFGGGGGFGFFFFFGGGGFEGGGGGGFGGGGGGFGGGGGFGFCGGGGGGGGGGGGGGGGGGGGGCCCCC
@DL 94056
TGGGGAACATTGCGCAATGGGGGCAACCCTGACGCAGCCATGCCGCGTGAATGAAGAAGGCCTTCGGGTTGTAAAGTTCTTTCGGTAGCGAGGAAGGCATTTAGTTTAATAGACTAGGTGATTGACGTTAACTACAGAAGAAGCACCGGCTAACTCCGTGCCAGCAGCCGCGGTAATACGGAGGGTGCGAGCGTTAATCGGAATAACTGGGCGTAAAGGGCACGCAGGCGGTGACTTAAGTGAGGTGTGAAAGCCCCGGGCTTAACCTGGGAATTGCATTTCATACTGGGTCGCTAGAGTGCTGTAGGGAGGGGTAGAATTCCACGTGTAGCGGTGAAATGCGTAGAGATGTGGAGGAATACCGAAGGCGAAGGCAGCCCCTTGGGAATGTACTGACGCTCATGTGCGAAAGCGTGGGGAGCAAACAGGATTAGATACCCT
+
EFGECFFGGGGGGGCC@FFGFEEFEGDFF<FFGGGGGGGFGGGGECF:@BFFEFGFFGGG,E8<FFFG,4@BFFFGEFFGGCEFGGG@EFCFGGEGGG8F?FD?EAFGFG9CFFAFFG9FGFGFFGC>FGGDFGGGFFFGGFF8FFGDGEGGGG?DGG@FG>FF@>BFGEEGG>FG7FFCCFEEDC<FEC=<CGE:@<C@GCEF?FE:GGF>EEEGGGGG5CEG:EF:GGG=GGGGGFECFCFGFFGFEFF9CDGGECEFCGGFCFD9<F9FD<BGBFGGGFF;DDCFBCB+?<<F?,E<===,FE@7F<F=B?EEFGFGGGGFGGGCDGGFFEE,9EGGGGGGGFGGGFGGGGFF9FDFGEGFC7GGGGCFGGGGGGGGGGGCGFGGGGFFGGGGGFFGGGGEFBCE<GEDGGGGGCEEGGGCGGGGGGGGFF,GCCCCC
@DL 55129
TGAGGAATATTGGTCAATGGACGAGAGTCTGAACCAGCCAAGTAGCGTGCAGGATGACGGCCCTATGGGTTGTAAACTGCTTTTATAAGGGAATAAAGTGAGTCTCGTGAGACTTTTTGCATGTACCTTATGAATAAGGACCGGCTAATTCCGTGCCAGCAGCCGCGGTAATACGGAAGGTCCGGGCGTTATCCGGATTTATTGGGTTTAAAGGGAGCGTAGGCCGGAGATTAAGCGTGTTGTGAAATGTAGACGCTCAACGTCTGCACTGCAGCGCGAACTGGTTTCCCTGAGTACGCACAAAGTGGGCGGAATTCGTGGTGTAGCGGTGAAATGCTTAGATATGACGAAGAACTCCGATTGCGAAGGCAGCCTGCTGTAGCGCAACTGACGCTGAAGCTCGAAAGCGTGGGTATCGAACAGGATTAGATACCCT
+
FGGGFCFGGGGGGGGGGGGGFGGGGGGGGGGGGGGGGGGGGGGGGGGGGGGGGGGGGGDGGGGGGGAEGGDGGGGCGGGGGDGGGGGFFCEGFFCGGGGGGFGGGGGGGGGFGGGFGGGGGGGGGCGGGCGCFGGGGGCF<EEDGE@CF8EGFGGGGGGFFF?FGFGGD7EFGG:7FFFFGGFD>GFEGGGGFGFG3EFGGGGGGFFEGGGFGGGFGFGGGGEFFCEGGGGGGGGGE?EDCFGFFFGGFGGGGGGFFFGGGGFFFGEGF>DECEGGDGGGGGGGGGGGGFDFCCGEGGGFCGDCGCGGGGGGGFCFEFFGGGFCFB7GFFFEF9EGFEEGGGGFFF<FGGGGFF+7GGGGGGGGGGCGGFGGGGGGGGGGGEGGFFGGGGGGGGGGGGGGGGGGGGGGGGGGEGGGGGGGGGGGFGGGGGGCC<CC
@DL 109300
TGAGGAATATTGGTCAATGGGCGAGAGCCTGAACCAGCCAAGTAGCGTGCAGGATGACGGCCCTATGGGTTGTAAACTGCTTTTATAAGGGAATAAAGTGAGTCTCGTGAGACTTTTTGCATGTACCTTATGAATAAGGACCGGCTAATTCCGTGCCAGCAGCCGCGGTAATACGGAAGGTCCGGGCGTTATCCGGATTTATTGGGTTTAAAGGGAGCGTAGGCCGGAGATTAAACGTGTTGTGAAATGTAGACGCTCAACGTCTGCACTGCAGCGCGAACTGGTTTCCTTGAGTACGCACAAAGTGGGCGGAATTCGTGGTGTAGCGGTGAAATGCGTAGATATCACGAAGAACTCCGATTGCGAAGGCAGCTCACTGGAGCGCAACTGACGCTGAAGCTCGAAAGTGCGGGTATCGAACAGGATTAGATACCCT
+
F<,CCEFGEGGF@CFECFGFGGGG:FGCFFGGGFFFGGEG@F6@FFEGGFFCFGCFGAF++8@FGGGG?CC=BFGGGGGFCFGCFGFGGG@EB=F9FG9,C<99?<FG<FEAEFGF,,>,,B55CF<FGGGGGCE9FEGGFCC@FC)8#=3<?:DDFFCBGDFCC7@><>C,FBF?8>>FG@CFE><@CFC;B,:6=CGFA=<CEEFE2FC1FCGFGDGGGGECGGF,:B@FC?CEEFFCGGEFFF<?F@CF@CGFFCGEEDFGFFFF@CFGCDGGDGFFGCFF<DFDCF?F8F7FF?8F9A?B8+C8C8GFGFGGF=DDFGGGGGGGGGFGF:=F=,EGGF<DFF6GEGGFFGGDGFGCGFGGGGFFFFEGGFEEFF@BFDFGFGGGGFFGGGFCCDGF8GGGGFF@CGGGGF6,GGGGGGGGGGGGGGGCCCCC
@DL 126452
TGAGGAGTATTGGTCAATGGGCGAGAGCTTGAACCAGCCAAGTAGCGTGCAGGATGACGGCCCTAGGGGTGTTAAACTGCTTTTATAAGGGAATAAAGTGAGTCTCGTGAGACTTTTTGCATGTACCTTATGAATAAGGACCGGCTAATTCCGTGCCAGCAGCCGCGGTAATACGGACGGTCCGGGCGTTATCCGGATTTATTGGGTTTAAAGGGAGCGTAGGCCGGAGATTAAGCGTGTTGTGAAATGTAGACGCTCAACGGCTGCACTGCAGCGCGAACTGGTTTCCTTGAGTACGCACAAAGTGGGCGGAATTCGTGGTGTAGCGGTGAAATGCTTAGATATCACGAAGAACTCCGATTGCGGAGGCAGCTCACTGGGGCGCAACTGACGCTGAAGCTCGAAAGTGCGGGTATCGAACAGGATTAGATACCCT
+
CCEAFG@FGGDGC<FGGFCEGGCD:BFG<FFGF@FFGGFG,C9CFFEGD@@EEF@FGGCEFFDGG8=EGC:+,CC9FGC,EE,,<,C,<<<B4BFFCFFDF,B<,5FAEF=,:,?,@B><,5AF9FFDGGFFC,BF?>>CBF:FG.C#,>.>FF74FFF<FC>C=8>:@7>6F<FC4#:=11:CFDCC+C<C?GFCF7<8,,?FCF>C=CC<CCE8DCB:;?1<+>,,C3;C:C<:DCCDFFFD>CF@D7EGCEFEFCF@>,,D,E<,FGGGFF7F@,9FF>@FA,,<BFGGGGFCB:EAA5<,GGFCECGGGGEEGFF<GGGEEGGGGFEFGFEEBAFDFE@=GFFCGDFFCFCCGGE:EDGGF@FFGFGGGCFC@@FC7F>F<F9GGGGGGDFCECFCCCGGGGGFF@GFGGF8GGGGFGGFFGGGF,FCCCCC
@DL 119365
TGGGGAATATTGCACAATGGGGGAAACCCTGATGCAGCGACGCCGCGTGAGCGATGAAGTATTTCGGTATGTAAAGCTCTATCAGCAGGGAAGAAAATGACGGTACCTGACTAAGAAGCCCCGGCTAACTACGTGCCAGCAGCCGCGGTAATACGTAGGGGGCAAGCGTTATCCGGATTTATTGGGTTTAAAGGGAGCGTAGATGGATGTTTAAGTCAGTTGTGAAAGTTTGCGGCTCAACCGTAAAATTGCAGTTGATACTGAATGTCTTGAGTGCAGTTGAGGCAGGCGGAATTCGTGGTGTAGCGGTGAAATGCTTAGATATCTCGAAGAACTCCGATTGCGAAGGCAGCCTGCTAAGCTGCAACTGACATTGAGGCTCGAAAGTGTGGGTATCAAACAGGATTAGATACCCT
+
FFFCGFFGGGGGGGGGGGGFGGGGG@FGGGGFFFGGGGGGGGGGGGGGGGGGGGFFFFFGGGFGGFCCECFGGGGFGEGGGGGGGGGGFEGGGGGGGGFGGGGGGEFGGFGGGGGGGFGGGGC>FCFFGCFGDF8FFGGGGGGGGGGGGGGGGGGGGGGGCGGGFGFCFGCFFGEGGGGGGG6@CEFFGGGGGGGFGGGG=CFFF::CFFG;CGGGEFGFFFGGFGFFEC?EGGEGEGGGGGGGFGGGGGGFGFGGAFAGFFFFG<GFGGGFFGGGGGGGFGGGF7GGFFGFDE:DGGGGGGGGGGGGGGGGGGGGFGGGFGF<8E<@GGGF<FC@GGGGGGGGGGGGGGFEFFCGGFE@FDGF<GGGGFECGGGGGGGGGGGGGGFGGGGGGGFGFGGFGGGGGGGGGGGCCCCC
@DL 126671
TGAGGAATATTGGTCAATGGACGAGAGTCTGAACCAGACAAGTAGCGTGCAGGATGACGGCCCTATGGGTTGTAAACTGCTTTTATAGGGGGATAAAGTGTGCCACGTGTGGCATATTGCAGGTACCCTATGAATAAGGACCGGCTAATTCCGTGCCAGCAGCCGCGGTAATACGGAAGGTCCGGGCGTTATCCGGATTTATTGGGTTCAAAGGGAGCGTAGGCCGTCTTATAAGCGTGTTGTGAAATGTCGGGGCTCAACCTGGGCATTGCAGCGCGAACTGTGAGACTTGAGTGCGCAGGAAGTAGGCGGAATTCGTCGTGTAGCGGTGAAATGCTTAGATATGACGAAGAACTCCGATTGCGAAGGCAGCCTGCTGTAGCGCAACTGACGCTGAAGCTCGAAAGCGTGGGTATCGAACAGGATTAGATACCCT
+
<FGGGG<FCCEGFGGGGDFFEGDGGGDGG@FFGGGGG,CDFCFFGGGGGGGGGGGGGG@FFC7FGFFGCDECGGGGDDC9FAFGGGGGFGCGGCFCEGEB@D<FFG7BEF@B?4,?F9EEGG@FGGGCFF,EE@<FDGFDDFC:::DFDBDFFEF<>DFFFDGGE5FFFC8CAECGEGGG859=FGGGFCGCC:8A<CGGGF9?BF;F+,?CFGGCCEEGEECFGFECCCF>GGFFEGGGGGE+FFC2CFGGEGDCFFCGC:F@:GFGGGGDFEFG0FGGGGGGGGGGGFF8GGGGGE;,GFGGFGGGGCE9FEGGGGGGFFCEGGDGGGFCC9GGGGFCFFFGCGAFEF?C,=::GGEEEDGGGGGFGGFCDDF@GGGGGGGGGGGGGGGGGFGGCGGGGGGGGGGGEFGGGGGGGGGGGGGGGFGGGFEC@CCC
@DL 137
TGAGGAATATTGGTCAATGGACGAGAGTCTGAACCAGCCAAGTAGCGTGCAGGATGACGGCCCTATGGGTTGTAAACTGCTTTGATAGGGGTCTAAAGTGTGCCACGTGCGGCATATTTCAGGTACCCTCTGAATAAGGACCGGCTAATTCCGCGCCCACAGCCGCGGTACTACGGAATGGCCGGGCGTTAAACGGATTTATTGGGTTTAAAGGGAGCTTAGGCCGGTTTAGAAGCGTGTTGTGAAATGTCGGGGCTCAACCTGGGCATTGCAGCGCGAACTGTGAGACTTGAGTGCGCAGGATGTAGGCGGAATTCGTCGTGTAGTGGTGAAATGCTTATATAGGACGAAGAACTCCGATTGCGAAGGCAGCCTGCTGTAGCGCAACTGACGCTGAAGCTCGAAAGCGTGGGTATCGAACAGGATTAGATACCCT
+
@FGGFG8FFAECEF9FFGG8,;FF@CEGFDGFFGGGGGGGGFFCFG+BFGG,EFCEEF7FCGDDGCF8<<=@CFF<E,6CFE,,9,<,CAE,,,9<,9E,C?FFGG:+,:@FC:+,@,,@EA9FF<?,B+=,CAEGD,C<,+@C:7FFFFGGEGCG:++3@D:C>C@@*>*<<,*6;F*,,6,14FEG****,247<GF7<#'=C>>C8:9CE6F9*4C88B52*,,,7,,*6)4*5CC9C;EF9GGE>*EDGFCA<8@FFGF@CF9<<88++=3C+,FFFFC3,,A87BA<6=C7F@,9FE,<CF7F7DFE+FC=+@:?,A,,,FFEFB,<C,GFEE?9,9FF@GEFGGGFF8+CFC,:@FCC,9FDF@,C,6,EFGGCFC@AGGGGFF67GGGGGDGEDECGDGGGFCFGGDCGGGFEGGGGGGGGGFGCC8CB
@DL 138
TGAGGAATATTGGTCAATGGGCGCAGGCCTGAACCAGCCAAGTAGCGTGAAGGATGACTGCCCTATGGGTTGTAAACTTCTTTTATATGGGAATAAAGTTTTCCACGTGTGGAATTTTGTATGTACCATATGAATAAGGACCGGCTAATTCCGTGCCAGCAGCCGCGGTAATACGGAAGGTCCGGGCGTTATCCGGATTTATTGGGTTTAAAGGGAGCGTAGGCCGGAGATTAAGCGTGTTGTGAAATGTAGACGCTCAACGTCTGCACTGCAGCGCGAACTGGTTTCCTTGAGTACGCACAAAGTGGGCGGAATTCGTGGTGTAGCGGTGAAATGCTTAGATATCACGAAGAACTCCGATTGCGAAGGCAGCTCACTGGAGCGCAACTGACGCTGAAGCTCGAAAGTGCGGGTATCGGACAGGATTAGATACCCT
+
GGGGGFEFFGGGGGGGGGGGGGGGGGGGGGGGGGGGGFGGGGGGGGGGGGGGFFFGGGGGGGGGGGGGGFEGGGGGGGFGGGFGGGGGGGGGGFGGGGGGFGGGGGGGGGGGGFFFGGGGGGGGGGGGGGGGGGFGGDGGFGGDG?GGGGGGGGGGGGGGGGGGDGDGEFGGECFGGGGGGGGGGGGGFEGGGGGEFGGFGGGGGGGGFGGGGGGFGGGAECCFFEC,F9GGGGGGGGGGGGGGGGGGGFFF<GFGFGF@GGGGGGGFFFF>CFFEDGGGGGGGGGGGGGGGFGGGGGGF=FA8GGEGGGGGGGGGEGGGGGGGGEGGGGGGGGGGGGGGGGGGGGGGGGGGGGFCGGGGGGGGGGGGGGGGGGGGGGGGGGGGDFFGGGGGGGGGGGGGGGGGGGGGGGGGGGGGGGFGGGGGGGGGGFGCCCCC
@DL 136060
TGGGGAATATTGCACAATGGGGGAAACACTGATGAAGCGACGCCGCGTGGAGGAAGAAGGTCTTCGGATTGTAAACTCCTGTTGTTGAGGAAGATAATGACGGTACTCAACAAGGAAGTGACGGCTAACAACGTGCCAGCAGCCGCGGTAAAACGTAGGTCACAAGCGTTGTCCGGAATTACTGGGTGTAAAGGGAGCGCAGGCGGGAGAACAAGGTGGAAGTGAAATCCATGGGCTCAACCCATGAACTGCTTTCAAAACTGTTTTTCTTGAGTAGTGCAGAGGTAGGCGGAATTCCCGGTGTAGCGGTGGAATGCGTAGATATCGGGAGGAACACCAGTGGCGAATGCGGCCTACTGGGCACCAACTGACGCTGATGCTCGAAAGTGTGGGTAGCAAACAGGATTAGATACCCT
+
=CAE@FFGGDFGGFFGGFFEFDGDGGF,C<FFFF9<C,@@CFFCFFFFGC,E@ECGGGGGFFGG<7FE:CFGGGGGGFCGG9CFEFCE<FGGF8FEFFFCEFC:?CFFFGGGGG?DFDF,,5BFCCFD<,88=>FCFF:<FFC?FFED<@@C;4>DFFCFECAFB8.38::FFE:@8<:?;FFGFGFECGCGGGEFGEFGGC@5ECE@<<FEGGC-E@DFFGGGFFDCGGG<GD?FFGGFCGGDFCFDFGFE?F?:CFFCFFGFFAAC30$9@EDD99),<EFFGF7GGGGACFF:GGEFBACGDGGFFB,F7FC7GFE9E>@CGGFEC,9CFFFFGFAFFC,GFFB+CC,99CE6<C;,,FB@,C,:C@7GFGFC6+@;6FEE6,CF@@F@<FGFECCFFCCE@,C9GFE<CCCC
@DL 97178
TGAGGAATATTGGTCAATGGACGAGAGTCTGAACCAGCCAAGTAGCGTGCAGGATGACGGCCCTATGGGTTGTAAACTGCTTTTATAAGGGAATAAAGTGAGTCTCGTGAGACTTTTTGCATGTACCTTATGAATAAGGACCGGCTAATTCCGTGCCAGCAGCCGCGGTAATACGGAAGGTCCGGGCGTTATCCGGATTTATTGGGTTTAAAGGGAGCGTAGGCCGGAGATTAAGCGTGTTGTGAAATGTAGACGCTCAACGTCTGCACTGCAGTGCGAACTGGTTTCCTTGAGTACGCACAAAGTGGGCGGAATTCGTGGTGTAGCGGTGAAATGCTTAGATATCACGAAGAACTCCGATTGCGAAGGCAGCTCACTGGAGCGCAACTGACGCTGAAGCTCGAAAGTGCGGGTATCGAACAGGATTAGATACCCT
+
EGGGGEDFFGGGGGFFGGGG,CFGGGGGGGGGFGGGGGGGGGGGFGGGGGGGGGGGGGGGGDEFGGGGFGGGGGGGGGGGGGGGGGFFGGGEGGGGGGD9EGCCCGGFFC7CFGGGGGGGEGGGGGGGGGGGGGGFFFGE/F4GGGEDF@FGGGFGGGGGGGGG>GGEFGFGGGGGGGGDFFEFCGGGGGFC@FGECFDGGFGGGFGF@CFGFGECEGFFCCEDF>GFFFGGGGGEGFC;GFEF@CGEDFFCEGGGDCGGGFFGGGF<DAF@?C:GGF?GGGGGGF<<=CFAGGGGGGGFFE?8GF@GGGECD<GFFDD,E9F7GGGGGGGFCGF@FFA;E9C<FF?CFFEFFBF7FEF@FGGGFEE@E<GGDGFF?GGGEGEGCGGGGGGGGFGGDF@8FGGFGGGDEGGGGGGGGGGFGGGGGGGGGFCCCCCC
@DL 141
TGGGGAATATTGCACAATGGGGGAAACCCTGATGCAGCGACGCCGCGTGAGCGATGCAGTATTTCGGTATGTAAAGCTCTATCAGCAGGGAAGAAAATGACGGTACCTGACTAAGAAGCCCCGGCTAACTACGTGCCAGCAGCCGCGGTAATACGTAGGGGGCAAGCGTTATCCGGATTTACGGGGTGGAAAGGGAGCGTAGACGGCATGGCAAGCCAGATGTGAAAGCCCGGGGCTCAACCCCGGGACTGCATTTGGAACTGTCAGGCTAGAGTGTCGGAGAGGAAAGCGGAATTCCTAGTGTAGCGGTGAAATGCGTAGATATTAGGAGGAACACCAGTGGCGAAGGCGGCTTTCTGGACGATGACTGACGTTGAGGCTCGAAAGCGTGGGGAGCAAACAGGATTAGATACCCT
+
FFFFECF8CCEGGGFAEDE<<CEFFFEE:<FFEFEFGGGDCEG7@FG@F?FFG7=,,:CCCF<EEEE@F?FFFGGGFGGFGFFGGFFGG74B:D<FFFF<CFFEEF9FAFDBBF<D,D8FFEC7CFGGGACC+3<F7>>C>DECGGE7FC5FGBEGGCF:FCCCC5<FDF@>CFEGE7<=CC#FFGC8#8C<BCEGG20C?FC=GCCFDGGGFCFC;CC5,<1<C<;CCC>@>?>.FGEF>46FFFDBCEFFGECFEFFFFFFGGGGFC>8=8C:GF4FE@+CFAD?8?9,9?=B,,5,FA,+@8B@F<,EE?=EC@FGFFAEBC,8GFDFE8,8C-CGFFF:,GGGGGGGGGF@EFFFEFFEFEGFDFEFFC,8GGGF@CCGGFCDDGGGFDC9FDGGGGGGGGGGGGFCCCCCB
@DL 132000
TGGGGAATATTGCACAATGGGCGAAAGCCTGATGCAGCAACGCCGCGTGAGTGAAGAAGTATCTCGGTATGTAAAGCTCTATCAGCAGGGAAGAAAATGACGGTACCTGACTAGGAAGCCCCGGCTAACTACGTGCCAGCAGCCGCGGTAATACGTAGGGGGCAAGCGTTATCCGGATTTACTGGGTGTAAAGGGAGCGCAGACGGCACTGCAAGTCTGAAGTGAAAGCCCGGGGCTCAACCCCGGGACTGCTTTGGAAACTGTAGAGCTAGAGTGCGGGAGAGGCAAGCGGAATTCCTAGTGTAGCGGTGAAATGCGTAGATATTAGGAAGAACACCAGTGGCGAAGGCGGCTTGCTGGACAGTAACTGACGTTCAGGCTCGAAAGCGTGGGGAGCAAACAGGATTAGATACCCT
+
GFFDGFEGGGGGGGGGGGDCFGGGGGGGGG8FFFGGGG<FFGEGGGGGG=B?EGEFG8EAFFGFG,=FEGGGFGG9FGGGEGFADFFGDECCEFGGCDGGGG7CBGDFGEGE,4,:?<FFFEFCGD7DFF6;:B9<<AC@DCFCG>CCFFE<E6F@4<E<B7FEC:FGGBFGCF7FC<:>FG9GGGGFFFGGGGFGGG;=E=>CEGGGGG8FFCA1GGGGGGG=FFDGEEGGCCFC>CCFE+@7GFFD:GEC?=DGGGGGGFFGFFEFFF?CCFC>:2:CFEFGFFEGE?FFF?9FFCA9GGGGDGDGGGGGGGGGGFFFFAA9DFFEGGFGGGFFDCF:F:GGGGGFEGGF?GFGGGGGGGGGGGGGCGGGFE@@F:F8GFGFF@FFGGGGGGGGGEGGFGGGGGGFGFGCC?CC
@DL 143
TGGGGAATATTGCACAATGGGGGAAACCCTGATGCAGCGACGCCGCGTGAGCGAAGAAGTATTTCGGTATGTAAAGCTCTATCAGCAGGGAAGAAAATGACGGTACCTGACTAAGAAGAACCGGCTAAATACGTGCCAGCAGCCGCGGTAATACGTATGGTGCAAGCGTTATCCGGATTTACTGGGTGTAAAGGGAGCGTAGACGGTTGTGTAAGTCTGATGTGAAAGCCCGGGGCTCAACCCCGGGACTGCATTGGAAACTATGTAACTAGAGTGTCGGAGAGGTAAGCGGAATTCCTAGTGTAGCGGTGAAATGCGTAGATATTAGGAGGAACACCAGTGGCGAAGGCGGCTTACTGGACGATCACTGACGTTGAGGCTCGAAAGCGTGGGGAGCAAACAGGATTAGATACCCT
+
FGGGGFGG9FGGGGGGGGGFFGGGGGGGGDCFGGGGGGEGEGGGGGGGGGGGGGGGGGGGGGGGGGGGGGG<FGGGGGGGGGGGDFGGGG7FGGGEDCEFFGGEF>FGGGGGGGGGGG#DFGCF@FGGGGGGGGGGGGGGGGGGEGGGGGGGGGG9F5DFCCCGGGFGGFDFGGGGBFFCFFGGGG:;=GGGGFG@FGGGFGCCDGFGGC5GGFGCGGF@D:FGFFGGGFGGGGGFD1CFFGGGGGGGGGGG>GGGGGGGGGGGGGGGFFEFGGGGGGGGGGGFDDGGGGGGGGGGGFCCFFCGGGDGGGGGGGGGGGGGGGGGGGGGGGGGGFGGGGGGGGGGGGGGGGGGGGGGGGGGGGGFFFGGGGGGGFGGGGGGGGGGGGGGGGGGGGGGGGGGGGGGGFFFGGGCCCCC
@DL 111831
TGGGGAATATTGCACAATGGGCGCAAGCCTGATGCAGCCATGCCGCGTGTATGTAGAAGGCCTTCGGGTTGTAAAGTACTTTCAGCGGGGAGGAAGGGAGTAAAGTTAATACCTTTGCTCATTGACGTTACCCGCAGAAGAAGCACCGGCTAACTCCGTGCCAGCAGCCGCGGTAATACGGAGGGTGCAAGCGTTAATCGGAATTACTGGGCGTAAAGCGCACGCAGGCGGTTTGTTAAGTCAGATGTGAAATCCCCGGGCTCAACCTGGGAACTGCATCTGATACGGGCAAGCTGGAGTCTCGTAGAGGGGGGTAGAATTCCAGGTGTAGCGGTGAAATGCGTAGAGATCTGGAGGAATACCGGTGGCGAAGGCGGCCCCCTGGACGAAGACTGACGCTCAGGTGCGAAAGCGTGGGGAGCAAACAGGATTAGATACCCT
+
CFGG@@FF@EFGGGGGGD9<FFEEGGEFFFEGGGFGGGGGGFFGGGGGGEFF@,<@EG,EFFGGGGGG=7FGGFFDFFGGGAFFAFEGGGGCFGGEEGGGG?FEG,,AFBECFGGD9FFFGG9FGGEFFGDGGGC7@FGDFFGGGGGGGGGGGGGGGEFGGBFCFGGGGGGGGCFFGCFGGGCG@8ECGGGF=EGGGGGC=E1C@9:CDGEGGCEEC.3A*8DEG.GGGGGGGCGGGGCFGGCFC?FFFE>GC:AFFEFGGD8FEFGFC@@>@9GC9@<F:FGFG@,FFC:CFE@,FGGEGGFCBGGEFDGGDGGAFGGGGGFFGGGGGGGGFFE9FGGGGFGGFF9F9AGFFFDCGGGGGEEGGDGGGFGGGGGGGEGCCFGGGGEF,FFEEFDGE@CECFBCECEFDFFC+FFGGFFFFCFFECGGGGGGGGF<AA8CC
@DL 71246
TGAGGAATATTGGTCAATGGGCGAGAGCCTGAACCAGCCAAGTAGCGTGCAGGATGACGGCCCTATGGGTTGTAAACTGCTTTTATAAGGGAATAAAGTGAGTCTCGTGAGATTTTTTGCATGTACCTTATGAATAAGGACCGGCTAATTCCGTGCCAGCAGCCGCGGTAATACGGAAGGTCCGGGCGTTATCCGGATTTATTGGGTTTAAAGGGAGCGTAGGCCGGAGATTAAGCGTGTTGTGAAATGTAGACGCTCAACGTCTGCACTGCAGCGCGAACTGGTTTCCTTGAGTACGCACAAAGTGGGCGGAATTCGTGGTGTAGCGGTGAAATGCTTAGATATCACGAAGAACTCCGATTGCGAAGGCAGCTCACTGGAGCGCAACTGACGCTGAAGCTCGAAAGTGCGGGTATCGAACAGGACTAGATACCCT
+
GGGGFGGGGGGGGGGGGGGGGFEGGGGGGGGGGGGGGGGFGFCFGGGGGCFGFFGGGFGGGGGGGGDEGDCFGGGGGGGGGGGGGGFGGFGFGCGGFGFFGGGGGGGCCFEGGGEGGGGGFGGGGGGGGGGFGGGGGGGGGGGGECDFFGGGGFFGGFFFGDFGGGGGGFGFDFF>DF>FFFFGGGGGFFDAFGGEEGGEF=8FFGEGDGGGGGFFGDGGGGGGGGGGFEGFGGGGGGEEGFACGGGGFFCEFGCGFBFGGFGGFF<GGFDFGGGGGFGGEF>F<GGGFGGGGGEGGGFGGGGGGGGGGGGGGGFDGGCGGGGGGGGGGFGGGGGGGGGGGGGFGGGGGGGGGFCF@GGGGGGGGGGGFAGGDFGGGGGGGEDFAGGGGGGGGGGGGEGGGGGGGGGGGGGGGGGGGGGGGGGGGGGGGGGCCCCC
@DL 51696
TGAGGAATATTGGTCAATGGACGAGAGTCTGAACCAGCCAAGTAGCGTGCAGGAAGACGGCCCTATGGGTTGTAAACTCCTTTTATAAGGAAATAAAGTGAGAGTCGTGACTCTTTTTGCATGTACCTTATGAATAAGGACCGGCTAATTCCGTGCCAGCAGCCGCGGTAATACGGAAGGTCCGGGCGTTATCCGGATTTATTGGGTTTAAAGGGAGCGTAGGCCGGAGGTTAAGCGTGTTGTGAAATGTAGATGCTCAACATCTGAACTGCAGAGCGAACTGGTTTCCTTGAGTACGCACAAAGTGGGCGGAATTCGGGGTGTAGCGGTGAAATGCTTAGATATCACGAAGAACTCCGATTGCGAAGGCAGCTCACTGGAGCGCAACTGACGCTGAAGCTCGAAAGTGCGGGTATCGAACAGGATTAGATACCCT
+
GCCEFGGGGGGGGCFGGGGGGCFF@FFGGGFG9FGGGG9F@,;,C<FGGGGGGGGGGGGGC@CG8EG<,C=C6EF9?<,5EF?C,CE<FG,CFEEC,,<EAEFF@E@D:B7@FC<?<EF?E,ECDC??FGGGGG<E<FEFF<F7CF91?F-?88;9>,5>8D<GEBF@2-ED<CG72FFF:BGCCE<CCE:CGGFE<CCFFCBGFGEEAGFCFF@=:*6GEF;C<>C:FBF2EBF@C?@;-GGGDE6:A:C)3<GGGGFD8#2.CFDE@GGGF=(+=GFGGFGD8@<AF8GGGGGGGGFFE=E,GGGGDGGGGF=CF8+FGGGGFF7GGGGGFE?=E<DEFECBC967FGEGGGGGGGFC:,B,GGGFGGGGF<CGGGGGEFBF9GGGGGGGGGDGGFFC,EGGFF@@@+GGGEGFGGGGGGGGGGGGGGGCCCCC
@DL 70017
TGAGGAATATTGGTCAATGGGCGATGGCCTGAACCAGCCAAGTAGCGTGAAGGATGACTGCCCTATGGGTTGTAAACTGCTTTTATAAGGGAATAAAGTGAGTCTCGTGAGACTTTTTGCATGTACCTTATGAATAAGGACCGGCTAATTCCGTGCCAGCAGCCGCGGTAATACGGAAGGTCCGGGCGTTATCCGGATTTATTGGGTTTAAAGGGAGCGTAGGCCGGAGATTAAGCGTGTTGTGAAATGTAGACGCTCAACGTCTGCACTGCAGCGCGAACTGGTTTCCTTGAGTACGCACAAAGTGGGCGGAATTCGTGGTGTAGCGGTGAAATGCTTAGATATCACGAAGAACTCCGATTGCGAAGGCAGCTCACTGGAGCGCAACTGACGCTGAAGCTCGAAAGTGCGGGTATCGAACAGGATTAGATACCCT
+
EFGGGGGGCGGGGGGGGGGGGGGGGGGGGGFGFGFGGGGGGGGGGGGGGGGGDGGGGGFGGGGGGGGGGFGGGGGGGGFGGGGGGGGGGGCFGG9CFGGGGGGGGGGGGGGGGGGCAFEGGGDFGGFGGGGCFF9EFGGGGC>EE?GFFFGGFGCEFGGGGGGGGGGGGGGGGFGGGGGGGFGGGGGGG?:FGFGGGGGFCFGGGFFFFGFCGFFFGGGGGGDGGGGGGGGGGGFFGGGGGGFGGFD;CFGGGECEFFGGDGFGGGGFFGEFFGGF>FDGGGGGEFCDGGGGFGFCGGGFFGGGGGGGGFGFGFF:EGFCGGGGGGFGGGGGFFGFDGGGGGGEGGGFC<<EEBFDCFFC@:CFCDFFEFFF<GFFCGGGGF7F9C<FFEEGFFF<F7EFCCAFFGGDGCGGGGGGDGGFEGGGGGGFFGGCCCCC
@DL 71313
TGAGGAATATTGGTCAATGGGCGAGAGCCTGAACCAGCCAAGTAGCGTGCAGGATGACGGCCCTATGGGTTGTAAACTGCTTTTATAAGGGAATAAAGTGAGTCTCGTGAGATTTTTTGCATGTACCTTATGAATAAGGACCGGCTAATTCCGTGCCAGCAGCCGCGGTAATACGGAAGGTCCGGGCGTTATCCGGATTTATTGGGTTTAAAGGGAGCGTAGGCCGGAGATTAAGCGTGTTGTGAAATGTAGACGTTCAACGTCTGCACTGCAGCGCGAACTGGTTTCCTTGAGTACGCACAAAGTGGGCGGAATTCGTGGTGTAGCGGTGAAATGCTTAGATATCACGAAGAACTCCGATTGCGAAGGCAGCTCACTGGAGCGCAACTGACGCTGAAGCTCGAAAGTGCGGGTATCGAACAGGATTAGATACCCT
+
GGFGGGGGFGGGGFGGGGGGGGGGGGGGGGGGCFGGGGGGGGGGGGGGGGGGGFDFGGGGG@CCFFCGGGGGGGGDGGGGGGGGCFGFGGFG@FFFGGB<EDFGEGFFGFGFFFGFGGGGGGGFGGCGGGGGGEFGGGGGGGGFGGGGGGGGGGGGGDFFGGGGGCGCGGG7GGGGDFGG?FDGEGGGGGGGGGGFCECFGFFGGFGGGGGGCFGGGGGGGGGGGGCFGGGGGGGGDFGGGGGGFGGGCFGFGGGGGGGGGGGGGGGGFGGGGGGGDFGGGGGGGF?GGGGGGGGGGF@FDFDGGGGGGGGGGGGGGGGGGGGEGDGGGGGGGGGGGFF9GGGDFGGGGGGGGGGGGGGFGEGFFFGGGGGFGGFCGGGGGGGGGGGGDGGGGGGGGGEFFGGGGGGGGDGGGGGGGGGGGGGGGGGGGGGCCCCC
@DL 137697
TGGGGAATATTGCACAATGGGGGAAACCCTGATGCAGCGACGCCGCGTGAGCGATGAAGTATTTCGGTATGTAAAGCTCTATCAGCAGGGAAGAAAATGACGGTACCTGACTAAGAAGCCCCGGCTAACTACGTGCCAGCAGCCGCGGTAATACGTAGGGGGCAAGCGTTATCCGGATTTATTGGGTTTAAAGGGAGCGTAGGCCGGAGATTAAGCGTGTTGTGAAATGTAGACGCTCAACGTCTGCACTGCAGCGCGAACTGGTTTCCTTGAGTACGCACAAAGTGGGCGGAATTCGTGGTGTAGCGGTGAAATGCTTAGATATCACGAAGAACTCCGAGTGCGAAGGCAGCTCACTGGAGCGCAACTGACGCTGAAGCTCGAAAGTGCGGGTATCGAAGAGGATTAGATACCCT
+
<CFFGG7@@EFCGGFGGFECFGGECGFFFFFFGGGGG87CFGGG7FFFFFGGE@DCFF<E9CFGGGGGGG8FF<9AFEGGEEFGGD9F=CGFGGGGGGGGCGDGCC<A<BAFCF8,?<CDFEGC+>:@CECEFC8FFFC7CCECFC>C97>?FGGGGGG?FGGCCFFC:B<FF2<CCFE;9F@<?:FDC8CCFC>:CEGGGCEGGGG$F9;EE=EGGGGGGGGGFGFGGGG;FF<;8#:>@DCGGFGGFGF?5FCGEGG958GFBCGFFC?D7@7C=F=CAGG>GDGGDFFEDFEFC+4A@GGGGGGGGF<GGGFFF9GFEAF<AFEGGGGGEC>+FFF@+GGGGFFGF?GGGGGFGGFFGFCCFFEGGGGGFGFDFGEEFFFGGGGGGGGEGGGGGGFFGFGEF9GGGGGCCCCC
@DL 150
TGAGGAATATTGGTCAATGGGCGAGAGTCTGAACCAGCCAAGTAGCGTGCAGGATGACGGCCCTATGGGTTGTAAACTGCTTTTATAGGGGGATAAAGTGTGCCACGTGTGGCATATTGCAGGTACCCTATGAATAAGGACCGGCTAATTCCGTGCCAGCAGCCGCGGTAATACGGAAGGTCCGGGCGTTATCCGGATTTATTGGGTTGAAAGGGAGCGTAGGCCGTCTTATAAGCGTGTTGTGAAATGTCGGGGCTCAACCTGGGCATTGCAGCGCGAACTGTGAGACTTGAGTGCGCAGGAAGTAGGCGGAATTCGTCGTGTAGCGGTGAAATGCTTAGATATGACGAAGAACTCCGATTGCGAAGGCAGCCTGCTGTAGCGCAACTGACGCTGAAGCTCGAAAGCGTGGGTATCGAACAGGATTAGATAACCT
+
GGGGGGGGGGGGGGGGGGGGGGDFGGEGGGGGGGGGG@GGGGFGGGGGGGGGGGFGGGGGEEGGGGGGG@EFGGGGGGGGGGGFGGGGFGGGGDGG9F@FGGGDGGGGFGGGGGGGGCCGCFFFGGGGGFFFGGGGGGGGGG?GGGCFGGGFFGGGFFGGGGGF:5C:CEE?GFGGGDGG?GFGGG?FFGGGF:CE-'CC<C?CGGFE'<<CFFGFDD?FEFEFFGFEF@9EFG<EGGGGGGGDFGGGGGGGFGGED@@@?EFFGGGGFFGGFGDGEGGGGFC>3;DBGGGGEF@GGGFFE,EGEEGGGGGGGFGGGGGGGGDEBDEGGGGGAFGGGGGGGGGGGGGGGGEFEEF:GGFDGFC@GGGGGGGGGGGGGFGGGDGGGGFGEF;F9F<GGGGGGGGGGDGGCGFGGGGGGGFGGFFGGGGGGFGCBCCB
@DL 75023
TGAGGAATATTGGTCAATGGACGAGAGTCTGAACCAGCCAAGTAGCGTGCAGGATGACGGCCCTATGGGTTGTAAACTGCTTTTATAGGGGGATAGAGTGTGCCACGTGTGGCATATTGCAGGTACCCTATGAATAAGGACCGGCTAATTCCGTGCCAGCAGCCGCGGTAATACGGAAGGTCCGGGCGTTATCCGGATTTATTGGGTTTAAAGGGAGCGTAGGCCGTCTTATAAGCGTGTTGTGAAATGTCGGGGCTCAACCTGGGCATTGCAGCGCGAACTGTGAGACTTGAGTGCGCAGGAAGTAGGCGGAATTCGTCGTGTAGCGGTGAAATGCTTAGATATGACGAAGAACTCCGATTGCGAAGGCAGCTCACTGGAGCGCAACTGACGCTGAAGCTCGAAAGTGCGGGTATCGAACAGGATTAGATACCCT
+
FGGGGFGFGGGGGGGGGGGGGGGGDGGGGGGGGGGGGGGGGGGGGGGGGGGFGGGGGGGGGGGGGGGGGGGGGGGCGGFGGGGGGGGGGGGGGGGGFFGGDFCGGGGGGGDFFGGGFGGGGGGGGGGGGGGGGGGGGGGGFGGGGGGGGGGEFGGGGEGGGGGFGGGGGGGGGFGGCEGGCEGGDEEGGGEEFGGE<FEGGFCGGGGFGEFGGGGGDDFGEGEECECEGGGGGGGGEFGGGGGGGGGFCEFFB>C:FGFGGGGGGGGGGGGGGGGGGFFFGGGFFAGGGFFGGGEE@FCGGGGGGGFGEGFFD8EGFEGDGGGEE>FGGGGCGGGFFFEGGGGGGEEF9GGGFBGGGGGGGCGGGGGGGGGFFGGGGGGGGGGGGGGEGGGGGGGGGGGFGGGGGEEGGGGGGGGGGGGGFGGGGFFGFGGCC<CC
@DL 141745
TGAGGAATATTGGTCAATGGACGAGAGTCTGAACCAGCCAAGTAGCGTGCAGGATGACGGCCCTATGGGTTGTAAACTGCTTTTATAGGGGGATAAAGTGTGCCACGTGTGGCATATTGCAGGTACCCTATGAATAAGGACCGGCTAATTCCGTGCCAGCAGCCGCGGTAATACGGAAGGTCCGGGCGTTATCCGGATTTCTTGGGTTTAAAGGGAGCGTAGGCCGTCTTATAAGCGTGATGTGAAATGTCGGGGCTCAACCTGGGCATTGCAGCGCGAACTGTGAGACTTGAGTGCGCAGGAAGTAGGCGGAATTCGTCGTGCAGCGGTGAAATGCTTAGATATGACGAAGAACTCCGATTGCGAAGGCAGCCTGCTGTAGCGCAACTGACGCTGAAGCTCGAAAGCGTGGGTATCGAACAGGATTAGATACCCT
+
CEFCFFGFGFGGDGFGGGGGGGGGGGGGGFGGGGGGGGGGGGA<E9FGGGGGGGGGGGGGGEGGGGGGEFGGGGGGGGCFGFGGGGG<EFGEECGGFGFGGGGGGGGGGFD+BEBEFFFGG<FFFGFF9FFFGGGGGGGGGGGGGGGCC9F>F3G4FFF@FGGGGGGGFGF4<DFGG<GB:BCFGFEDEGC:BGEG@FGG&:@CCFEGGCCFFFG8EG>F5ECCGGEGCCEB:E?G9?F9;@AC@GEDGGGGGGCFGFGGGGGGGFCGGGEECCCGGGEGGGGCGEDCGGGGGFCEFGGGGGGGGGGGGFEAGFFF7:C@GFEF@+CGFCGGGGGGGFAGGGGGGGGGGGGGGFF:EFFCGGGGGGFGGGGGFF8GGGGGGGGGGGGGGGGGGGGGGGGFF@GGEGGGGGGGGGGGGGGGGGFFGFFGGGGCCCCC
@DL 153
TGAGGAATATTGGTCAATGGACGAGAGTCTGAACCAGCCAAGTAGCGTGCAGGATGACGGCCCTATGGGTTGTAAACTGCTTTTATAGGGGGATAAAGTGTGCCACGTGTGGCATATTGCAGGTACCCTATGAATAAGGACCGGCTAATTCCGTGCCAGCAGCCGCGGTAATACGGAAGGTCCGGGCGTTATCCGGATTTATTGGGTTTAAAGGGAGCGTAGGCCGTCTTATAAGCGTGTTGTGAAATGTCGGGGCTCAACCTGGGCATTGCAGCGCGAACTGTGAGACTTGAGTGCGCAGGAAGTAGGCGGAATTCGTCGTGTAGCGGTGAAATGCTTAGATATCACGAAGAACTCCGATTGCGAAGGCAGCTCACTGGAGCGCAACTGACGCTGAAGCTCGAAAGTGCGGGTATCGAACAGGATTAGATACCCT
+
FFGGGGGGFGGGGGGGGGGGGGGGGGGGGGGGGGGGGGGGGGGGGGGGGGGGGGGGGFGGEGGGGGGGGGGGGGGGGGGGGGGGGGGGGGGGEGGGGGGGGGGGGGGGGGGGGFGGGGGGGGGGGGGGCFGGGGGGGGGGDGFEGGGGGGGGGGGCEGGFGGGGGGGGFDE@FEGGGGGDGFGGGGGGGGGCFGFEFGF?FGFGGGGGCCFFGGGDDEGGGGGGGGFGGGFGGGGGGGGGGGGGFGGGGGFGGGG:DFBEGGGFFGFGFFFCFG@B;AGGGGFGFFGFD8GGGGGGGFGGFFGGGGGEFCGGGGGGFEGGGGGGGGGGEGGGGGGGGGGGGGGGGGGGGGGGGF@7GGGCGGGGGGGGGGGGGGFGGGGGGGGGGGGGGGFGGGGGGGGGGGGGGGGGFEGGGGGGGGGGGGGGGGGGGGGCCCCC
@DL 154
TGAGGAATATTGGTCAATGGGCGATGGCCTGAACCAGCCAAGTAGCGTGAAGGATGACTGCCCTATGGGTTGTAAACTTCTTTTATAAAGGAATAAAGTCGGGTATGCATACCCGTTTGCATGTACTTTATGAATAAGGATCGGCTAACTCCGTGCCAGCAGCCGCGGTAATACGGAGGATCCGGGCGTTATCCGGATTTATTGGGTTTAAAGGGAGCGTAGATGGATGTTTAAGTCAGTTGTGAAAGTTTGCGGCTCAACCGTAAAATTGCAGTTGATACTGGATGTCTTGAGTGCAGTTGAGGCAGGCGGAATTCGTGGTGTAGCGGTGAAATGCTTAGATATCACGCACAACCCCGATTGCGAAGGCAGCCTGCCAAGCCATTACTGACGCTGATGCACGAAAGCGTGGGGATCAAACAGGATTAGATACCCT
+
FGFFGGGG9FGFGGGGGGGGGGGGFEGGGGGGEGGGGGGGCGFGGGGGGGGGGGGGGFGGCEFGF<FFG<FFGGCGGGFEFGGGGGGGGGFGGGGGGGGGGGGEEFGFGG<=EAC4FFGGFGCGGGGGGGGG9FGGDFGGDEGEGGGGG%@>FFFDGFGGGGGF?EEFCGCGFCGG>FGEFG<F#GFGCFCCGCFE*9??AF*FDGGG+@FFGFCGEGGEGC6FFF2FEGGFFFGGDGGGFCFGFGEFFF@F?GDFFCCFFF?.G;FD=BFGGFB1@9GFGCFD3@FFF<@GGF9GFE=88GGFE+EEGCGGGGGC=FGGGGGGEF7GGGGGGGFEDFGGGFFGCCC?E,==F7GGEDC,@,GGGGGGEF<GCGGGF@6,GGFFGGGDEGGEFF8FCFEDCCFDCGGGGGFFGGGGGGGGGGGGGGGGGFGCCCCC
@DL 140985
TGAGGAATATTGGTCAATGGGCGAGAGCCTGAACCAGCCAAGTAGCGTGCAGGATGACGGCCCTATGGGTTGTAAACTGCTTTTATAAGGGAATAAAGTGAGTCTCTTGAGACTTTTTGCATGTACCTTATGAATAAGGACCGGCTAATTCCGTGCCAGCAGCCGCGGTAATACGGAAGGTCCGGGCGTTATCCGGATTTATTGGGTTTAAAGGGAGCGTAGGCCGGAGATTAAGCGTGTTGTGAAATGTAGACGCTCAACGTCTGCACTGCAGCGCGAACTGGTTTCCTTGAGTACGCACAAAGTGGGCGGAATTCGTCGTGTAGCGGTGAAATGCTTAGATATGACGAAGAACTCCGATTGCGAAGGCAGCCTGCTGTAGCGCAACTGACGCTGAAGCTCGAAAGCGTGGGTATCGAACAGGATTAGATACCCT
+
FGGGG6EFFGGGGGGGGGGFGGGGGGDGGGGGGGGGGGGGGGGGFFCF@FGGGFGGGGDGGGGGGGFFGGGCFFGGGGGGGGGGFGGGGGGG<AFGGFEGGGCFGF,AAFG8=DEFGG7C,??A?F9EE9FFGFFFDDGFFE7B:BFBFBCFFEFGGG:DCFFFGGGAFECFGFF:7@E@FGFFGG?FCFDEEFEE<EGGFFGGFCFCCFG<GGG;C?E?GEEFFGGFFFGGGGGGGGC:CFCFDFFGFFEFF:AD<CFFGGFECFCFCFFFEGGGGGGGGGGGFDD8F<GFCGGGGFEFGGFFGDGGG?GGGGGGEGGGGGGGGGGGGGGGFGGGGGEGGGGFFEGGGFEGGGEEGGGEGGGDGGGGGGFGFFFCCGGEGGGGGFFGGFCGGGFGGGFFFGGGGGGGGGGGGGGGGGGGGGGGGGGFFGFCCCCC
@DL 119813
TGGGGAATATTGCACAATGGGGGAAACCCTGATGCAGCGACGCCGCGTGAGCGATGAAGTACTTCGGTATGTAAAGCTCTATCAGCAGGGAAGAAAATGACGGTACCTGACTAAGAAGCCCCGGCTAACTACGTGCCAGCAGCCGCGGTAATACGTAGGGGGCAAGAGTTATCCGGATTTACTGGGGGTAAAGGGAGCGTAGACGGCATGGCAAGCCAGATGTGAAAGCCCGGGGCTCAAACCCTGGACTGCATTTGAAACTGTCAGGCTAGAGTGTCGGAGAGGAAAGCGGAATTCCTAGTGTAGCGGTGAAATGCGTAGACATTAGGAGGAACACCAGTGGCGAAGGCGGCTTTCTGGACGATGACTGACGTTGAGGCGCGAAAGCGTGGGGAGCAAACAGGATTAGATACCCT
+
,C6<FFCFG,EFGFFDFFFCFGFBFEGGGGFGEGGGFEFF+CFEEGGGGGGGGCCFC9CC?,C,C@E?FGGGAFGFC<EEF9EFD<EFGGGGDFE@FFFEFCFEGCGFFBD<CDGGGGGF@C+6:+8DEADDC<DFFGG@FGGEGCEGC*>AAFCF?7CFGC7FEC,2,<?CFF:F*<CFD:*FC/+811<<<BA88:<3/**3,;:<8CGGE@F>D2;>?78CCGGGGGC@8:E@12A,#>D<#8:</0,,,;E)3#CAECC==AAC5>FG<GGF>4-A<C,BEB+:CFF?DEC,?C,FA,@+7C:GGCFCC:C=:<,,EA,GFE<<D9GFC<C?CC<FF:,CGFCFBF8CF8CF@F:EF@FEFC<,,:6FE<C8,BB8,BA9,,@7E@FDA<EF@9F<E=6,,FC,EC68CCA6
@DL 102160
TGAGGAATATTGGTCAATGGACGAGAGTCTGAACCAGCCAAGTAGCGTGCAGGATGACGGCCCTATGGTTTGTAAACTGCTTTTATAAGGGAATAAAGTGAGTCTCGTGAGACTTTTTGCATGTAACTTATGAAAAAGGACCGGCTAATTCCGTTCCAGAAGCCGCGGTAATACGGAAGGTCCGGGCGTTATCCGGATTTATTGGGTTTAAAGGGAGCGGAGGACGGAGATTAAGCGTGGTGTGAAAGGTAGATGCTCAACATCTGCAGGGCAGCGCGAACTGGTTTCCTTGAGTACGCAAAAAGTGGGCGGAATTCGTGGTGGAGCGGTGAAATGCGTAGATATAACGAAGAACACCGATTGCGAAGGCAGCTCACTGGAGCGCAACTGACGCTGAAGCTCGAAAGTGTGGGTATCGAACAGGATTAGATACCCT
+
@C<EF@FFGGGG,CECCEFFFEGD:CGGGGFF,,<@<ED<EF,<CF:FG,6E@FFGG<@7C:7DF@FF,,,8:CFFGF,,9EFGEFEFEC8DGEFF5C,,9,9C99,49FCEE,B,CBCGGGGGG9F,<A@<,F,C,8CE8<+6C7+58,6<,>,=FF,,8,B:38@48>($7FF7<@<>58@7:F?EA111@4(33F<*9:8F8C>,A?<@FF8?=:6,144*:C;C<;<E8>F961*,FCDFC9>@,@7,,8,<93AF@83,D@,:,,@4++3>6,5DFFD6FA6,AFEEF@@+6,+C,,,8CCFCB=GGGF:F:<<?FA@+8EGFDFE?FFF:<CGGE=FA,,=ECEDFB6B-CC,,@7DFGGDFC,,F<EFFEFFB+C:AC;GGFFCFC,FFF7@@DCEFCGF;6-GGGFCFDGGFGGFEGGFGGGGCC@CC
@DL 59804
TGAGGAATATTGGTCAATGGGCGAGAGCCTGAACCAGCCAAGTAGCGTGCAGGATGACGGCCCTATGGGTTGTAAACTGCTTTTATAAGGGAATAAAGTGAGCGTCGTTACTCTTTTTGCATGTACCTTATGAATAAGGACCGGCTAATTTCGTGCCAGCCGCCGCGGTAATACGGAAGGTCCGGGCGTTTTCCGGATTTTTTGGGTTTAAAGGGAGCGTAGGCCGGAGATTAAGCGTGTTGGGAAATGTAGATGCGCAACATCTGAACTGCAGCGCGAACTGGTGTCCTTGAGTACGCAAAAAGTGGGCGGAATGCGTGGTGTAGCGGTGAAATGCTTAGATATCACGAAGAACTCCGATTGCGAAGGCAGCTCACTGGAGCGCAACCGACGCTGAAGCTCGAAAGTGCGGGTATCGAACAGGATTAGATACCCT
+
GGGGGGGGGGGGGGGGGGGGGGGEEGGGGGGGGGGGGGGGGGF,FGGGC@@FGGFEFGGD+FGGGGFC<FGEGGGGG<?FFGGGCF,CFGGG<,CFGGCF9,,46?+4+:BFF9<EA,+,C@<A,,C,85?CEA,CF,A9,38>B+3:>3,C,@:3D938+5@F<31>F7;@2>:<AFCF6#.8C8::5G#(:CCC54FF&9G=F>1CECFF9E?6309+5@;0FGG;@5;6;?:9:/:,<?,CGF;55,,***<5,,GF,GC@7F=:@3C5+@38+9GFFFD:,,,,9F9GGF@3+C>44EGEEB87GFGGFF@+EF@GGGGGGGGGGGGGGFGFA,FGGFFGGEF<GFGGGGFEGGGGEEF@GGGGGGGGFCFFE,GGBF:F@GGFCGGGGGGGGGFF,CGGGF@@@+GGGGGGGGGGGGGGGGGGGGGCCCCC
@DL 159
TGAGGAATATTGGTCAATGGGCGAGAGCCTGAACCAGCCAAGTAGCGTGCAGGATGACGGCCCTATGGGTTGTAAACTGCTTTTATAAGGGAATAAAGTGAGCCTCGTGAGGCTTTTTGCATGTACCTTATGAATAAGGACCGGCTAATTCCGTGCCAGCAGCCGCGGTAATACGGAAGGTCCGGGCGTTATCCGGATTTATTGGGTTTAAAGGGAGCGTAGGCCGGAGATTAAGCGTGTTGTGAAATGTAGACGCTCAACGTCTGCACTGCAGCGCGAACTGGTTTCCTTGAGTACGCACAAAGTGGGCGGAATTCGTGGTGTAGCGGTGAAATGCTTAGATATCACGAAGAACTCCGATTGCGAAGGCAGCTCACTGGAGCGCAACTGACGCTGAAGCTCGAAAGTGCGGGTATCGAACAGGATTAGATACCCT
+
GGF@DFGGFGGGGGGGGGGGGGGGGGGGGGGGGGGGGGGGGGFGGGGGGGGGGGGGGGGGGGGGGGGGGGGGGGGGGGGGGGGGGGGGGGFGGGGGGGGGGGGFGGGGGGGGGGGGGGGGGGGGGGGGGGGGGGDGGGGGGGGGGGGGGFGGGGDCDGGGGGGG3GGGFGGGGGGGGFGGFGGGGGG=GGGCFGGG?FFGFGFGGFGFCFGGGGGFGGGGGGGGGGGGGGGGGFGGGGGGGGGGGGGGGGFGFGGGFFCGGGFCGGGGFFGGGGGGGGFFFGGGGFGFGGGGGGGGGGGGFFGGGGGGGGGGGGGGGGGFGGGFCGGGGGGGFFFGFAGGGGGGGFDFGGGGGGGGGGGGGGGGFGGEFFAGGFFGGGGGGGEGGGFDGGGGGGGGGGGGGGGGGGGGGGGGGGGGGGGFGGGGGGGGGGGCB<CC
@DL 86887
CGAGGAATATTGGTCAATGGGCGAGAGCCTGAACCAGCCAAGTAGCGTGCAGGATGACGGCCCTATGGGTTGTAAACTGCTTTTATAAGGGAATAAAGTGAGAGTCGTGACTCTTTTTGCATGTACCTTATGAATAAGGACCGGCTAATTCCGTGCCAGCAGCCGCGGTAATACGGAAGGTCCGGGCGTTATCCGGATTTATTGGGTTTAAAGGGAGCGTAGGCCGGAGATTAAGCGTGTTGTGAAATGTAGACGCTCAACGTCTGCACTGCAGCGCGAACTGGTTTCCTTGAGTACGCACAAAGTGGGCGGAATTCGTGGTGTAGCGGTGAAATGCTTAGATATCACGAAGAACTCCGATTGCGAAGGCAGCTCACTGGAGCGCAACTGACGCTGAAGCTCGAAAGTGCGGGTATCGAACAGGATTAGATACCCT
+
GD:EGGGGGGGGGGGGGGGGGGEG@EEGGDGGGGGGGGG@FDFEGGGGCGGGCFGGFGGGEGDDFGGGCECFGGGGGGGGGGGGGGGGGGGGGGGFA<FGGGGGGGGCGFGGGGGCFE7FGGGGGG<EFGGGGG9FGGGGGGGGGGGG>GGGF8B<GGGGGGGGGGEGEFFGECFGECGGGGGGGGGGGGG@GFFFFGGCCGGFCF@FGBGFGEEGEEGGGGGEFCGEGGGFGGGGGFGGGGEEF9,FGFDGE?CEG8DFGGGFFAFGFGEFFGGF7C0FGGGGGEFA<8GGFGF:GGGGGGGFF7CEGDFE==@GEGFBA,FGGGGDGGGGGGGDAFFGGGGGGGGGGFFEFGGECGFEDGGGGGFGFFGGGGGGFEECBFFEAGGGGGGGGGCFGEGGDCGGGGFCGGGGGGGGGGGGGGGGGGGGGGGCC9CC
@DL 51555
TGGGGAATATTGCACAATGGGGGAAACCCTGAAGCAGCGACGCCGCGTGGAGGAAGAAGGTCTTCGGATTGTAAACTCCTGTTGTTGAGGAAGATAATGACGGTACTCAACAAGGAAGTGACGGCTAACTACGTGCCAGCAGCCGCGGTAAAACGTAGGTCACAAGCGTTGTCCGGAATTACTGGGTGTAAAGGGAGCGCAGGCGGGAGAACAAGTTGGAAGTGAAATCCATGGGCTCAACCCATGAACTGCTTTCAAAACTGTTTTTCTTGAGTAGTGCAGAGGTAGGCGGAATTCCCGGTGTAGCGGTGGAATGCGTAGATATCGGGAGGAACACCAGTGGCGAAGGCGGCCTACTGGGCACCAACTGACGCTGAGGCTCGAAAGTGTGGGTAGCAAACAGGATTAGATACCCT
+
GGGGGGGGGGGGGGGGGGGGGGGGGGGGGGGGGGGGGGGGGGGGGGGGGGEFGGGGGGGGGGGGGGGGGGGGGGGGGGGGGGGGGGGGGGGGGGGGGGGGGGGCFGGGGGGGGGGGGGGFGGGFGGGGGGGGGGGGGGGGGGFGGGGGGFGGGGGGGGGGGGGGGGGGGGGGGGGGGGGFGGFGGGFGGGGGGGGGGGGFEGFFGGGFGGGGGGGGGGGGGGAGGGGGGGGGGGGGGGGGGGGGGGGGGGGFGCGGGGGGGGGGGGGGGGGGGGGGGGGGGGGGGGGGGGGGGGGGGEGGGGGGGFCGFFCGGGGGGGGGGGGGGFFGGFGGGGGGGGGGGGGGFBDGGGGGGGGGGGGGGGF8GFFGGGGGGGFGGGGGGGGGGGGGGGGGGGGGGGGGGGGGGGGGGGGCCCCC
@DL 66442
TGGGGAATATTGCACAATGGGGGAAACCCTGATGCAGCGACGCCGCGTGAGCGATGAAGTATTTCGGTATGTAAAGCTCTATCAGCAGGGAAGAAAATGACGGTACCTGACTAAGAAGCCCCGGCTAACTACGTGCCAGCAGCCGCGGTAATACGTAGGGGGCAAGCGTTATCCGGATTTACTGGGTGTAAAGGGAGCGTAGACGGCATGGCAAGCCAGATGTGAAAGCCCGGGGCTCAACCCCGGGACTGCATTTGGAACTGTCAGGCTAGAGTGTCGGAGAGGAAAGCGGAATTCCTAGTGTAGCGGTGAAATGCGTAGATATTAGGAGGAACACCAGTGGCGAAGGCGGCTTTCTGGACGATGACTGACGTTGAGGCTCGAAAGCGTGGGGAGCAAACAGGATTAGATACCCT
+
GGGGGGGGGGGGGGGGGGGGGGGGGGGGGGGGGGGGGGGGGGGGGGGGGGGGGGGGGGGGGGGGGGGEGGGGGGGFFFGGFFFGGGFGGEGFGGGGGGGGGGGEGGGGGGGGGGGGGGGFFGGGGGGGGGGFGFGGGGGGGGCFGEFECFGGGGGGGGGGGGGGGGGGGGGGGGGGGGGGCF>GGGGGEFFGFGGGGGGEGGGGGGGFGGGGGGGGGGF?CGFFGGGGGFFGGGGGGG<FGGGGGGGGGGGCFGGFFFGGGGGGGGGGFEFGGGGGDGGGGGFGGGGGECGGGGGGGGGGGGGGGEFGGGGGGGGGGGGFGGGGFCGGGFFFDGGGGGGGGGGGGGGGDGGFGFDFCGGGGGGGGGGGGGFEE8GGGGGGGGGGGGGGGGGGGGGGGGGGGGGGGGGGGGGCCCCC
@DL 136635
TGGGGAATATTGCACAATGGGGGAAACCCTGATGCAGCGACGCCGCGTGAGCGATGAAGTATTTCGGTATGTAAAGCTCTATCAGCAGGGAAGAAAATGACGGTACCTGACTAAGAAGCCCCGGCTAACTACGTGCCAGCAGCCGCGGTAATACGTAGGGGGCAAGCGTTATCCGGATTTACTGGGTGTAAAGGGAGCGTAGACGGCATGGCAAGCCAGATGTGAAAGCCCGGGGCTCAACCCCGGGACTGCATTTGGAACTGTCAGGCTAGAGTGTCGGAGAGGAAAGCGGAATTCCTAGTGTAGCGGTGAAATGCGTAGATATTAGGAGGAACACCAGTGGCGAAGGCGGCTTTCTGGACGATGACTGACGTTGAGGCTCGAAAGCGTGGGGAGCAAACAGGATTAGATACCCT
+
FGGGGGGGFGGGGGGGGGGCGGGGGGGGGGGGGGGGGGGGGGGGGGGGGGGFGGGGGGGGGGGGGGGGGGGGGGGGGGGGGGGGGGGGGGGGGGGFGGGGGGGGGGGGGGGGGGCGGCFEGGGGGEGGGGGGGGGGFFGGGGGGEGGGGGGFGGGGFGFGGGGGEGGGGEGGGGGGG<AFGGGGGFGGGGGCGFGGGGGGGGGGGGGGGGFGGGGGGGGGGGGGGGGEFGGGGGGFGEGGGGGGGGGGGGGGGCGGGGGGGGGFGGFGGGGGGGGGGGGGGGGGGGGGGGGGGGGGGGGGGGGGGGGGGGGGGGGGGGGGGGGGFGGGGGGGGGGGGGGGGGGGGGGGGGGGGGGGGGGGGGGGGGGGGGGGGGGGGGGGGGGGGGGGGGGGGGGGGGGFCGGGF9GGGGGCCCCC
@DL 138940
TGAGGAATATTGGTAAATGGACGAGAGTCTGAACCAGCCAAGTAGCGTGCAGGATGACGGCCCTAGAGTTTGTAAGATGCTTTTATAAGGGAATAAAGTGCGTCTAGTGAGACTTTTTGCATGTACCTTATGAATAAGGACCGGCTAATTCCGTGCCAGCAGCCGCGGTAATACGGAAGGTCCGGGCGTTATCCGGATTTATTGGGTTTAAAGGGAGCGTAGGCCGGAGATTAAGCGTGTTGTGAAATGTAGATGCTCAACATCTGCACTGCAGCGCGAACTGGTTTCCTTGAGTACGCACAAAGTGGGCGGAATTCGTGGTGTAGCGGTGAAATGCTTAGATATCACGAAGAACTCCGATTGCGAAGGCAGCTCACTGGAGCGCAACTGACGCTGAAGCTCGAAAGTGCGGGTATCGAAGAGGATTAGATACCCT
+
,;FC8FC@@<CCCC,6CFFFC<@@@C:,;,CE,E,C<,,6CFFCCE:FF,DE6,,,:,6@@C:@C,,:9,95,CA,,<CEAFFFG<,CEEFF,4C,C5C9,4+4?<F5,C?A9E95EFF@<<BF<,<,9,<,,5<<FFF<FF2FG=G#2C38+:CCFFBDDDBC:@DAF@FFGFFCB@:>>DF?EGCEGGCEFGGCCEC@F=9GGFC<FFGCGGGFGGFFCC:<+7<=GECAGGGGED@8G6GD8FFFE@GGFGFFAEF@;CGE@,,CCGGGGGGF@FGFGFCGF@F<BD<F?GFFFCGGGGFFGGGC?<GFFFB:DGGGGGGGGGDFFFGGFFGGGGGGGGFB,C=7GGGGFGEFCDGGGGGGGGGFGFGGFFFF8GFC+@GFGFFEFEFDGF<FFF7GGGGGGEGGF7GGGFF<FFGGGGGGGDGGGGGCCCCC
@DL 165
TGAGGAATATTGGTCAATGGACGAGAGTCTGAACCAGCCAAGTAGCGTGCAGGATGACGGCCCTATGGGTTGTAAACTGCTTTTATAAGGGAATAAAGTGAGTCTCGTGAGACTTTTTGCATGTACCTTATGAATAAGGACCGGCTAATTCCGTGCCAGCAGCCGCGGTAATACGGAAGGTCCGGGCGTTATCCGGATTTATTGGGTTTAAAGGGAGCGTAGGCCGGAGATTAAGCGTGTTGTGAAATGTAGATGCTCAACATCTGCACTGCAGCGCGAACTGGTTTCCTTGAGTACGCACAAAGTGGGCGGAATTCGTGGTGTAGCGGTGAAATGCTTAGATATCACGAAGAACTCCGATTGCGAAGGCAGCTCACTGGAGCGCAACTGACGCTGAAGCTCGAAAGTGCGGGTATCGAACAGGATTAATACCCT
+
FGGGGGCGGGGGGGGGGGGGGGGGGGGGGGGGGGGGGGGGGGGGGGGGGGGGGGGGGGGGFFGGGGGGGGGGGGGGGGGGGGGGGGGGGGGGFFGGGGGGGGGGGGGGGGGGGFGF9FEGGAFEGGGFFGGGGGFGGGGFFDGGGGGGFGGGGGGGDFGGFGGGGGGGGGGGGGGGEF@EFGGGGGGGGGG5FGGGFGCA<FFGGGGGGGFFFGGFGGFGEGGGGGGFGGGEEEAGEFEGGGFDGFGGGFFGDFF@CAFGGGGFFFGFGFE@DGGEGGGGGDGGFGFD<FB==DGDGFFGGF9EGF:GGCGFF=FEGGGGGGGGFGEGGGGCGGGGFGGFGGGGGGGGGGGGGGGGGGGGGGGGGGGGGFGGGGGGGGGGGGGGGF9GGGGGGGGGGGGGGGGGGDGFGEFDGGGGEAGGGGGGGGGFGGCCCCC
@DL 120664
TGAGGAATATTGGTCAATGGACGAGAGTCTGAACCAGCCAAGTAGCGTGCAGGATGACGGCCCTATGGGTTGTAAACTGCTTTTATAAGGGAATAAAGTGAGCCTCGTGAGACTTTTTGCATGTACCTTATGAATAAGGACCGGCTAATTCCGTGCCAGCAGCCGCGGTAATACGGAAGGTCCGGGCGTTATCCGGATTTATTGGGTTTAAAGGGAGCGTAGGCCGGAGATTAAGCGTGTTGTGAAATGTAGACGCTCAACGTCTGCACTGCAGCGCGAACTGGTTTCCTTGAGTACGCACAAAGTGGGCGGAATTCGTGGTGTAGCGGTGAAATGCTTAGATATCACGAAGAACTCCGATTGCGAAGGCAGCTCACTGGAGCGCAACTGACGCTGAAGCTCGAAAGTGCGGGTATCGAACAGGATTAGATACCCT
+
EFGGGGGGGGGFGGGFGGGGGGGGGGGGGGGGGGGGGGGGGGGGGGGGGGGGGGGGGGGGGDGG?FEGGFGGGGGGGGGGFGGGGGGGGGGGGGGGGGFGAFGGGGDGFCGGGGGGGGGFGGGGFGGGGGGGGGGGGGGGGFGGGGGG?>DFGGGGGGGGGFFGFEEDFEGGGGGGFGGFGGGGGGGGGG7=FGGC4GFGAGFGGGGGGGGFGGGGGGFE@EEFGGEGFFFGGGGGGGGGGGGGGGGFFGGGGGGGFGGGFFFGGGGFFFEFGGGGGGFFFFGGGF<FFGGGFGEGGGGFCFFGGGGGGGFGGGGGGGGGGGGGGGGGGGGDGGGGGGGGGGFFEGGFGGGGGGGGGGGCDGF@CGGGGGGGGGGGF?GGCGEGFFFDGGCGGGGGGGGFCCGGFGGGGGGGGGGGGGGFFGGGGFCGGGGCCCCC
@DL 79926
TGCGGAATATTGGTCAATGGACGAGAGTCTGAACCAGCCAAGTAGCGTGCAGGATGACGGCCCTATGGGTTGTAACCTGCTTTTATAGTGGGATAAAGTGTGACACGTGTGGCATATTGCAGGTACCCTATGAATAAGGACCGGCTAATTCCGTGCCAGCAGCCGCGGTAATACGGAAGGTCCGGGCGTTATCCGGATTTATTGGGTTTAAAGGGAGCGTAGGCCGTTGTATAAGCGTGTTGTGAAATGTCGGGGCTCAACCTGGGAATTGCAGCGCGAACTGTGAGACTTGAGTGCGCAGGAAGTAGGCGGAATTCGTAGTGTAGCGGTGAAATGCTTAGATATGACGAAGAACTCCGATTGCGAAGGCAGCCTGCTGTAGCGCAACTGACGCTGAAGCTCGAAAGCGTGGGTATCGAACAGGATTAGATACCCT
+
FC,@77:CFC<FGFGFGG,;@FFE7@FEGFFGEFD8FEC@F,,;,<8F@,,CEFGFCF7C7F:C8CCFF,C:BEF9<FG8FCEC5FFFD<F<?FFDDEBFFF,,?F7EDFFGG<FFGGAFDGF8?FF=FFGFGGGGAAFA8B=FEGGGGGGG?FG>FGGGGGG7FDGGGGGDF>GE>7EC>FCGGC09<F7BCCGGC?F<<9FGGGGCFFFGEC<5GEE**E=:*:8#(<;CECCCEGC:G,:5:FFDCC?CD<B<DF;>GGEFE@#GFF>0:@CEF<<FFCFACGGFGFDF6>F=7FCFGFFFF7GGCEFEABDCFAA,CGF7EECCFAEFF,E<E<,@EEC,,,,FCF9FF?FF7@@@@@F<@FFCCCF:<@8GECCBEC@CFFGEFC87EF9FGFF<<6AFEF@+-@EECEEC;FCGDFGGCGGFGGFCCCCC
@DL 111417
TGAGGAATATTGGTCTATGGGCGATGGCCTGAACCAGCCAAGTAGCGTGAAGGATGACTGCCCTATGGGTTGTAAACTTCTTTTATAAAGGAATAAAGTCGGGTATGCATACCCGTTTGCATGTACTTTATGAATAAGGATCGGCTAACTCCGTGCCAGCAGCCGCGGTAATACGGAGGATCCGAGCGTTATCCGGATTTATTGGGTTTAAAGGGAGCGTAGAGGGATGTTTAAGTCAGTTGTGAAAGTTTGCGGCTCAACCGTAAAATTGCAGTTGATACTGGATGTCTTGAGTGCAGTTGAGGCAGGCGGAATTCGTGGTGTAGCGGTGAAATGCTTAGATATCACGAAGAACTCCGATTGCGAAGGCAGCCTGCTAAGCTGCAACTGACATTGAGGCTCGAAAGTGTGGGTATCAAACAGGATTAGATACCCT
+
FFFEGFDGFGGGGFG9CFFFCGGGEEGDFFGFEECFGG@FFGEEFGGGGGGEEF@FF,,CCEFGGDFFDE:BBFGGGGGAEGG,CF<CFFGG85FFCG<FEF7FCFGAE,@C=<+8?F:FFGDEFG,9@FGFGG9EF9CF:7B?F72BB<=CFCFFD?@>CFF=B>F@:<FE8<;;ECF3>8:DCGFGGF:E@;<C<FAFFGFGCBGGDDFCB7GFGF@3><**F<,,9>GGFFFGFCF>FCEDDF+;B:CCGGFCFB=FFF?$BFFGFGFDGEF1FFFDG>GFCFDCGGGGFEEE?GGFBGFGF<F=8,F9FEBF=,<<GGGGGEDGGFGGGGGFE<GGGGFGGGFDGFGGGFF-EGF:GGGGGGGGGFC+,,EFGF<<GGGFDFFDFGFC,GGGGGGGGGGGFFC8@DGGGGGGGGGFCGGGGGGGGGGC8CCC
@DL 169
TGAGGAATATTGGTCAATGGACGAGAGTCTGGACCAGCCAAGTAGCGTGCAGGATGACGGCCCTATGGGTTGTAAACTGCTTTTATCGGGGGATAAAGTGTGCCACGTGTGGCATATTGCAGGTACCCTATGAATAAGGACCGGCTAATTCCGTGCCAGCAGCCGCGGTAATACGGAAGGTCCGGGCGTTATCCGGATTTATTGGGTTTAAAGGGAGCGTAGGCCGTCTTATAAGCGCGTTGTGAAATGTCGGGGCTCAACCTGGGCATTGCAGCGCGAACTGTGAGACTTGAGTGCGCAGGAAGTAGGCGGAATTCGTCGTGTAGCGGTGAAATGCTTAGATATGACGAAGAACTCCGATTGCGAAGGCAGCTCACTAGACTGTTACTGACACTGATGCTCGAAAGTGTGGGTATCAAACAGGATTAGATACCCT
+
FGGGGGGGGGGFGGGCEGGGGGGGGGGGGGGGGGGGGGGGGG9FFGGGGGGGGGDFFGGGGGGGGFFGG@FEGFGGFFGFGGGFCD,CFE@FCFGFGGGGGGGGGGGG8FGGGGFGGGFFFGGGGGFG@DFG9DFFFGEEFGGGGGG8FGAFFGGCFGGGGCCF?CGGGGGFGGFGGGGEG9FE7GCFFGEFGGE;BF?F<<9FDGG>EFGFFGGCE<EGEEGGGG:;GFCCGFGGGGGFFDGGFGGGGGFGCGGGGGFFB=FFDFDCFFFECGC71ECFECGGGFAEEGGGGGGF7FFE,EFFGGFCFGGGGGGFGGF@FAEGEECF?CGFFDGGGGGGGFFFFCFCGEGF8EFCDGGGGGGGGGGGFGFFF9CFCFF,GGFGGGFGGFGFGGGGGECGGGGGGGEGGFGGGGFFGGGFGGGFEFGGGGGC?CCC
@DL 170
TGGGGGATATTGCACAATGGAGGAAACTCTGATGCAGCGACGCCGCGTGAGTGAAGAAGTATTTCGGTATGTAAAGCTCTATCAGCAGGGAAGAAAATGACGGTACCTGACTAAGAAGCCCCGGCTAACTACGTGCCAGCAGCCGCGGTAATACGTAGGGGGCAAGCGTTATCCGGATTTACTGGGTGTAAAGGGAGCGTAGACGGCGATGCAAGTCTGAAGTGAAATACCCGGGCTCAACCTGGGAACTGCTTTGGAAACTGTGTTGCTAGAGTGCTGGAGAGGTAAGCGGAATTCCTAGTGTAGCGGTGAAATGCGTAGATATTAGGAAGAACACCAGTGGCGAAGGCGGCTTACTGGACAGTAACTGACGTTGAGGCTCGAAAGCGTGGGGAGCAAACAGGATTAGATACCCT
+
FGGGGGGGGGGGGGGGGFGGGGGGGGGGGGFGGGGGGGGGGGGGGGGDCEGFGGGGGGGGGGGGGGGGGGGGGGGGGGGGGGGGGGGGGGGGGGGGGGGGGGGGGGGGGGGGGGGGGGGGGGGGGGGGGGGGGGGGGGFGGGGGGGGGAGE9FGG?GGGGGFGGGGGGGFGEFFGGDCEFGGGGGGFGGGGCGGDGGGFGGGGDGFGG@FGGGGGGDDCF;ECGGGGGGGFGGGGGGGGGGGGGGGEGFGDFFGFFGFFGGFEFGGGGGFFCGFEDGFGGGGGGGGGGGGGGGGCGFCGFGGGGGGEGGGGGGGFGGGGFGFCGGGGGGGGGGGGGGGGGGGGGGGDGGGGGGGGGGGGGGGGGGGGGGFGGGGGGGGGGGGGGGGGGGGGGGGGGGFGGGGGGGGGGGGGCCCCC
@DL 171
TGGGGAATATTGCACAATGGGCGAAAGCCTGATGCAGCGACGCCGCGTGAGTGAAGAAGTATTTCGGTATGTAAAGCTCTATCAGCAGGGAAGAAAATGACGGTACCTGACTAAGAAGCCCCGGCTAACTACGTGCCAGCAGCCGCGGTAATACGTAGGGGGCAAGCGTTATCCGGATTTACTGGGTGTAAAGGGAGCGTAGACGGCGAAGCAAGTCTGAAGTGAAAACCCAGGGCTCAACCCTGGGACTGCTTTGGAAGCTGGTTTGCTAGAGTGTCGGAGAGGTAAGTGGAATTCCTAGTGTAGCGGTGAAATGCGTAGATATTAGGAGGAACACCAGTGGCGAAGGCGGCTTACTGGACGATAACTGACGTTGAGGCTCGAAAGCGTGGGGAGCAAACAGGATTAGATACCCT
+
EEEEGEFGFGGGGGGGGGGGDFGGGGGGGGGGGGFGGG@FFGG7FGGFGGFFGGGGGDFECFGGFCGFGGGGFGGBFFGGDFGGGGGGGGGGGGGFGAFGDFGF@F<EFGGGFGGGGGGGFGFEG<CBFGGGGE3FFGGGGGFGGD@F9FCCGFF:>FGFFGFC::7CGBFGG>EFEFF6>FGGGG5:BGGFCFGGEGFD,5?FGECEACCEE8GGGGGGGFCFFCF6F@:;FGGED:GFFCGGGFEC=GGGFFFCGG>BFCF)GGGFF?AGGGGGFCE=FGGGGGGGGGGFFE?FE?=,GGGFCGGGGGGGGGGGGGFGGGGGGGGGGGGGGGGGGFGGGGGGGGGGGDGGGGFGGGGFDGGFGGGGGGGGFFGGGGGGFGGGEEGC@GGGGGGGGFGGGGGGGFGCGFGCCCCC
@DL 172
TGAGGAATATTGGTCAATGGACGAGAGTCTGGACCAGCCAAGTAGCGTGCAGGATGACGGCCCTATGGGTTGTAAACTGCTTTTATAGGGGGATAAAGTGTGCCACGTGTGGCATATTGCAGGTACCCTATGAATAAGGACCGGCTAATTCCGTGCCAGCCGCCGCGGTAATACGGAAGGTCCGGGCGTTATCCGGATTTATTGGGTTTAAAGGGAGCGTAGGCCGTCTTATAAGCGCGTTGTGAAATGTCGGGGCTCAACCTGGGCATTGCAGCGCGAACTGTGAGACTTGAGTGCGCAGGAAGTAGGCGGAATTCGTCGTGTAGCGGTGAAATGCTTAGATATGACGAAGAACTCCGATTGCGAAGGCAGCTCACTAGACTGTTACTGACACTGATGCTCGAAAGTGTGGGTATCAAACAGGATTAGATACCCT
+
C8EFGGFGGGGGFFFFFAE6FFCE:FFGGGGGGGGGGGGGC,EFAFEEFGGFCFGFGGGGGCFGGGAEDFDCFG,FFFGGGGFGFFGGGFFDE+,EFFGGGGGG9FGGGGGDF8FGGGFF<EFFFGGGGGGCCGGGD9F>B+@FEGGGGGGDF5>CEFC@#7FFFGC9ACEGFCF7<CEEGGG<EC::<FF4EF3ECFG8FB?FFFCCCEGGC:EFD8EEGG5CEFE<FCBFFGECC@@88ACGGGGEGGFGGGB8FFFGFCGGGFD=<GGGGGGFFAEFE=CCGGGGEEGFDGGGEFCFGGF@GGGGGGGGGGGGGFC:GGDGGGGGGGFF9GGGGGGGGGGGFGFGGGGGGGGGGGGGGGFDEDEGGGGGGFGGGGGGFFFFGFEGFF<CCGGGFGGGGGGGGGDGGGGCGGGGGGGGGGGGGGGGGFGCCCCC
@DL 126674
TGGGGAATATTGCGCAATGGAGGCAACCCTGACGCAGCCATGCCGCGTGAATGAAGAAGGCCTTCGGGTTGTAAAGTTCTTTCGGTAGCGAGGAAGGCATTTAGTTTAATAGACTAGGTGATTGACGTTAACTACAGAAGAAGCACCGGCTAACTCCGTGCCAGCAGCCGCGGTAATACGGAGGGTGCGAGCGTTAATCGGAATAACTGGGCGTAAAGGGCACGCAGGCGGTGACTTAAGTGAGGTGTGAAAGCCCCGGGCTTAACCTGGGAATTGCATTTCATACTGGGTCGCTAGAGTACTTTAGGGAGGGGTAGAATTCCACGTGTAGCGGTGAAATGCGTAGAGATGTGGAGGAATACCGAAGGCGAAGGCAGCCCCTTGGGAATGTACTGACGCTCATGTGCGAAAGCGTGGGGAGCAAACAGGATTAGATACCCT
+
CCGGF::FCFGDGECFGGG8,;@BCGGFGGGGGGEGGG,FCFFGEGGGDD7FGFGGGGGGCCFGCF7>F8@FGGGF?FFCC,<FFGFGGGG@CC8,:,BEEFGAEFA@F?DBAGG,BF,5BFGGCCE7FFDFGGC8FFDFGFG8FFFFGC4GGG9FGGGGGC>EFEGGFDFGGGGGGGGGCGGGGGGG7EFFGGGEF:FGGG5EEF3CGGGGGDGFFC=G>;GEE=GGGFEG;;FF:GGFFGEFCFFFFFGFGGGC;DGGGGGGGGGCFGFFC=FGGFG7<CC,EFFEFC44C5,BFGFF<E:,,F@+F<B8,F?,9GGFGGFEGGGEF7ECGGGGGGGGGGGGGFF@FFE=EE9FGGD,FGD<:CGDGGGGGGEFF@,9,FGFE;;,9FGGGGGGGGGF@GGF@CGGGGGGGCGGGGGGFGGFFFFGGGGGGGFFCCCCC
@DL 174
TGAGGAATATTGGTCAATGGGCGAGAGCCTGAACCAGCCAAGTAGCGTGCAGGATGACGGCCCTATGGGTTGTAAACTGCTTTTATAAGGGAATAAAGTGAGTCTCGTGAGACTTTTTGCATGTACCTTATGAATAAGGACAGGCTAATTCCGTGCCAGCAGACGCGGTAATACGGAAGGTCCGGGCGTCATCCGGATTTATTGGGTTTAAAGGGAGCGTAGGCCGGAGATTAAGCGTGTTGTGAAATGTAGACGCTCAACGTCTGCACTGCAGCGCGAACTGGTTTCCTTGAGTACGCACAAGGTGGGCGGAATTCGTGGTGTAGCGGTGAAATGCTTAGATATCACGAAGAACTCCGATTGCGAAGGCAGCTCACTGGAGCGCAACTGACGCTGAAGCTCGAAAGTGCGGGTATCGAACAGGATTAGATACCCT
+
GGFGGGGGGGGGGFGGGGGGCFGGCF@FGGGFGCDEFFCFGG<EGGDFDDFGGGFGFCGG@EGFG,FFGE,@CFDFGCGEFGD<A<E??EGGGGGGGGFD9<BD<AFFGFFE,<FEFF7<AGCFGGCFDFFFGGCFG9FG<,DDC8BC<;9A<@8CGF?=<B+>>+FEFEGG0DF55>:7<-CFGGBE<><<@<F73FF;4F,GGGGGFFFFGGGDEEGCDGEDGFC;GGGDEGCFDGEFGFGGFGFGGFGFBGGGG@FE@GA@@<,<CGCGDE:GGFFECFDGGGGGGGGGGGF@F=FF9EF+GEEDGGGGGFGGGDA8GGGGGGGGGGGFFE9GGGGGGCFF@CF7GFCGGEFCGGGEGGGGGGGGGFAGGEFGGGGECGGGFGGGGEGGGGGGGGGGGGGGFDGGGGGGEGGGGGGGGGGGGGGGGFGCCCCC
@DL 138538
TGAGGAATATTGGTCAATGGACGAGAGTCTGAACCAGCCAAGTAGCGTGCAGGATGACGGCCCTATGGGTTGTAAACTGCTTTTATAGGGGGATAAAGTGTGCCACGTGTGGCATATTGCAGGTACCCTATGAATAAGGACCGGCTAATTCCGTGCCAGCAGCCGCGGTAATACGGAAGGTCCGGGCGTTATCCGGATTTATTGGGTTTAAAGGGAGCGTAGGCCGTCTTATAAGCGTGTTGTGAAATGTCGGGGCTCAACCTGGGCATTGCAGCGCGAACTGTGAGACTTGAGTGCGCAGGAAGTAGGCGGAATTCGTCGTGTAGCGGTGAAATGCTTAGATATGACGGAGAACTCCGATTGCGAAGGCAGCCTGCTGTAGCGCAACTGACGCTGAAGCTCGAAAGCGTGGGTATCGAACAGGATTAGATACCCT
+
FGGGGGFGGGGGGFGFFGFFGGGGGGDGGCFGGGFGGGGGFG9FDGGGDGGGGEGGGGGG@FGGGGGGFGCEGCGGGGFFGGGGGGGGFFCGDEGGGGGGGGFCFFGF?F@FGEFCFGFFGFFFFFGGGGFGFGFGGGGGGGDGE:FDD9EGGGDEGDCFGGFGGGGG@<FFGFFFCGGEGGGGGGGDGGGGGGGG7<FFGGGGFGGGGGGFGGFFGGGC>ECEGFCGGGGGGGGGGGGGGGGGGGGECFFFGGDE>CDFFGGGGGFFGGGGGGGEEFFGGFCF<CGGEDFGGGGGGGGGGGGGGGGGF8FFGGGEEFCGGGGGGGGGFA9GGGGGGFE9GFGFCGGGGFFGFGGEEEGGEGGGGGGGGGGF7GGGGGGGGGGGEEFGGGGGGGGGGGGGFFGGGGGGGCGGGGGGGGGGFDGGGGGGGGGC8CCC
@DL 135666
TGAGGAATATTGGTCAATGGGCGAGAGCCTGAACCAGCCGAGTAGCGTGCAGGATGACGGCCCTATGGGTTGTAAACTGCTTTTATAAGGGAATAAAGTGAGTCTCGTGAGATTTTTTGCATGTACCTTATGAATAAGGACCGGCTAATTCCGTGCCAGCAGCCGCGGTAATACGGAAGGTCCGGGCGTTATCCGGATTTATTGGGTTTAAAGGGTGCGTAGGCCGGAGATTAAGCGTGTTGTGAAAGGTAGACGCTCAACGTCTGCACTGCAGCGCGAACTGGTTTCCTTGAGTACGCACAAAGTGGGCGGAATTCGTGGTGTAGCGGTGAAATGCTTAGATATCACGAAGAACTCCGATTGCGAAGGCAGCTCACTGGAGCGCAACTGACGCTGAAGCTCGAAAGTGCGGGTATCGAACAGGATTAGATACCCT
+
FGFFGGGGGGGGGEGGGEFFFGGGGGGGGFGGGGFGGG9@CC@EFGGGGGD<DFGEFEEGGB7,E8FEFGGEFDCFAFGFD9FEE9FGGGGGFGGGGG9<<D?FFEFGGFGG9FDCF7FGGGFEFGEFGGGGGC,E<DFF=DCEGFC=C@@FGFGGFF:BCCFEGGGGF@;1@;@C4CFE8:CEDCFGFCC>EB=>4EC84FFEFFBEEGGGGEC'GEFGDEECEBFFFFFFCDGGGCEFGFFDFC>#>>AC)EGGFFGFF<GGGGFEF7F@7E@E>DBDGB=GF>,B9=75+FCC::?A,AC,CFF7@<FC+F=CCDGFEBCBECGFE,@9FGFFB<FE,EF?,F?CCCEA<?:-GFFBGFCEFFDECGFFFF@@CGGCDGC9F<F@FCC@<F9GCGGFGGFC,C@GFCFCDCEFEFC9GFGGGGGGGGDCCCBC
@DL 177
TGGGGAATATTGCACAATGGGGGAAACCCTGATGCAGCGACGCCGCGTGAGCGATGAAGTATTTCGGTATGTAAAGCTCTATCAGCAGGGAAGAAAATGACGGTACCTGACTAAGAAGCCCCGGCTAACTACGTGCCAGCAGCCGCGGTAATACGTAGGGGGCAAGCGTTATCCGGATTTACTGGGTGTAAAGGGAGCGTAGACGGCATGGCAAGCCAGATGTGAAAGCCCGGGGCTCAACCCCGGGACTGCATTTGGAACTGTCAGGCTAGAGTGTCGGAGAGGAAAGCGGAATTCCTAGTGTAGCGGTGAAATGCGTAGATATTAGGAGGAACACCAGTGGCGAAGGCGGCTTTCTGGACGATGACCGACGTTGAGGCTCGAAAGCGTGGGGAGCAAACAGGATTAGATACCCT
+
CEFGG@FGGGGGGGGFGDGGGGGGGGGGGGGGGGGGGFEGDE@EGGGGGGGGEE<CEFGFGCFGGGGGGGGGGGGGGCGGGFGDGGGGGGGGGGGGGGGGGGGGFGGGEGGFGGGGGGGGGGG)G.GGGGGGGGCF7FFGGDCGGDGCFGG1GCFFCDGGGGGGGGGGGGDGFFGF51?9FFGGGGEFFGGGGGGGGGGEFGDDFEDFCF=E:EF8EGFEDGFCEGFGGFGFEEED<CGGGGGGFGGGGGFGGGGGGFGGGGFGGGGDAF?ADG=>GDFEGGGGGGDGGFGFFGGGGGGGGGGGGGGGGGGFGGGGGFFAGFFCDCGGGGGGGFFCFFGGEGGGFEEGGGGGGGGGGGGGGFFFGGFFCGGGGGGGGGDGGGGGGDGGGGGGGGGGGGGGGGGGGGGGGFGCCBCC
@DL 178
TGAGGAATATTGGTCAATGGGCGAGAGTCTGAACCAGCCAAGTAGCGTGCAGGATGACGGCCCTATGGGTTGTAAACTGCTTTTATAAGGGAATAAAGTGAGTCTCGTGAGACTTTTTGCATGTACCTTATGAATAAGGAACGGCTAATTCCGTACCAGCAGCCGCGGTAATACGGAAGGTCCGGGGGTTATCCGTATTTATTGGGTTTAAAGGGAGCGTAGGCCGGAGATTAAGCGTGTTGTGAAATGTAGACGCTCAACGTCTGCACTGCAGCGCGAACTGGTTTCCTTGAGTACGCACAAAGTGGGCGGAATTCGTGGTGTAGCGGTGAAATGCTTAGATATCACGAAGAACTCCGATTGCGAAGGCAGCTCACTGGAGCGCAACTGACGCTGAAGCTCGAAAGTGCGGGTATCGAACAGGATTAGATACCCT
+
9FFGGGGG9FGGFGFEGGGGGGGGGGGGAFFGGGGGGCGFGGGFGGGGGGFFEC8EE@CFCGGGGCGGGFGFFEFGGGGGFGGGGGGGGGGGGGFFGGGDFG,FG9AF<F@D9?BFD9+EFFG9FF?EFGGGFFFFFFGG,,@:CGGFGFGC,3,:3<D?DDG=CEGFGG:6FCFEGC*:,2:E?CFC<:CEG6F#4C?,FGC<FGG<0,C9FEG;5:*/DFDC<?23C:CCFCCCEFGGDFCFAF<>FGFF@CDCGG@FGGGFFC<FFFDGFCFB9CGGG.GGGGGGGGGFGDGGGGGGFE,,F7F7GFGEFFGGGGGFGGGGGGGGFFFAEFEE:5A,,DGGGGGGGGGDFFB7GFECGGGGGGGGFECGCFEECFGGDGGGFF@CFGEGGGGGGGGGGGGGF7GGGFE<GGGGGGGGGGGGGGGFE8GCC@CC
@DL 179
TGAGGAATATTGGTCAATGGGCGAGAGCCTGAACCAGCCAAGTAGCGTGCAGGATGACGGCCCTATGGGTTGTAAACTGCTTTTATAAGGGAATAAAGTGAGCCTCGTGAGGCTTTTTGCATGTACCTTATGAATAAGGACCGGCTAATTCCGTGCCAGCCGCAGCGGTAATACGGAAGGTCCGGGCGTTATCCGGATTTATGGGGTTTAAAGGGAGCGTAGGCCGGAGATTAAGCGTGTTGTGAAATGTAGCCGCTCAACGTCTGCACTGCAGCGCGAACTGGTTTCCTTGAGTACGCACGAGGTGGGCGGAATTCGTGGTGTAGCGGTGAAATGCTTAGATATCACGAAGAACTCCGATTGCGAAGGCAGCTCACTGGAGCGCAACTGACGCTGAAGCTCGAAAGTTCGGGTATCGAACAGGATTAGATACCCT
+
EDFGCGGGGGGGFGFGGAFFGFEGDEBCCFGGGFDGGGFDFGCGFAF@CCCC<CCFFFGG>CFGF8FEFGGGGE,C9,CFFD9<EBFF,C<AFC,BBFFFG,4,4?CDEF@FGG?<FC7DAADFFEF,5,CECC,AF?BCFGF>F+BFC3,D<3>+6C=<+@-#C:6:>9<1CBBFG=CCDE::CFFEE<FAEF?=CCC0F<#=?GF=F:?CEDC7**@6AFEG6C,2FBCBE:27>:B>8@DD@<DCFE=@#6B@:7@FFDAFG=ADB>8<CD63+,:FFFEGF>,8DFGFDEECFB,A=,:7FCEC@BGF=AEF=@=EA@GEE@C?5EFF9D<FF9GGGFEGFGEFFGFFA@F@CF<8GF7FEFDFCF9<F<9FFE7F7C@EGGGFE@FEECCGGGGGGGGFFC7@+7GFGGGGCCFCGCDGEDEEEE,CCCC@
@DL 80963
TGGGGAATATTGCACAATGGGGGAAACCCTGATGCAGCGACGCCGCGTGGAGGAAGAAGGTCTTCGGATTGTAAACTCCTGTTGTTGAGGAAGATAATGACGGTACTCAACAAGGAAGTGACGGCTAACTACGTGCCAGCAGCCGCGGTAAAACGTAGGTCACAAGCGTTGTCCGGAATTACTGGGTGTAAAGGGAGCGCAGGCGGGAGAACAAGTTGGAAGTGAAATCCATGGGCTCAACCCATGAACTGCTTTCAAAACTGTTTTTCTTGAGTAGTGCAGAGGTAGGCGGAATTCCCGGTGTAGCGGTGGAATGCGTAGATATCGGGTGGAACACCAGTGGCGAAGGCGGCCTACTGGGCACCAACTGACGCTGAGGCTCGAAAGTGTGGGTAGCAAACAGGATCAGATACCCT
+
GGGGGDGGFGGGGGGGGGGGFGGGGGGGGGGGGFFGGG:FFFCFGGGGEEGGGGGGGGGEEFGGGGGGGGGGGGGGGGFGGGGGGGCDFGFFF8EFGGGFGGGB@FGGFGGGGGGGGDFFGEGGCFGFGD=,FFGGFFGGGGGGEGGDFFDGGGGEEGGFFGGCBEFFFGD@CFCGGGFGFF=GDGF=AFFFGGGGGC=:CGGEFGFFFCDFFCGGGGGFFGGGFFGG9FEGGGGGGFGFGGEACFFGGGGGCCFGGGGGGGGGEFB9GFFFEDGFGFDGFGGFGFEGGGFGFFGGE@FBFGGEGDEGGGGFFGGGF<GFFEF:F@,CC,9FEGGFGGFFGGGGGGGGGGGGGGGGGGGGFEFFF9GGGGGGGGGGFCGGGDGGGGGFGFGGGGGFFEFEFGGGGGFGGGGC@BCC
@DL 181
TGAGGAATATTGGTCAATGGACGAGAGTCTGGACCAGCCAAGTAGCGTGCAGGATGAAGGCCCTATGGGTTGTAAACTGCTTTTATAAGGGAATAAAGTGAGTCTCGTGAGACTTTTTGCATGTACCTTATGAATAAGGACCGGCTAATTCCGTGCCAGCAGCCGCGGTAATACGGAAGGTCCGGGCGTTATCCGGATTTATTGGGTTTAAAGGGAGCGTAGGCAGGAGATTAAGCGTGTTGTGAAATGTAGACGCTCAACGTCTGCACTGCAGCGCGAACTGGTTTCCTTGAGTACGCACAAAGTGGGCGGAATTCGTGGTGTAGCGGTGAAATGCTTAGATATCACGAAGAACTCCGATTGCGAAGGCAGCTCACTGGAGCGCAACTGACGCTGAAGCTCGAAAGTGCGGGTATCGAACAGGATTAGATACCCT
+
EFFGDEFGGFGGGFFFGGGGGGGGDGGFFGG8E@FFG?FGGGG9EFFGGGFAF7<FF9C,C<@EFFFGG,CFEGGGGGGFEFG9EFFEFC@DFGGGGGG,<FFAFGGFGFGGFDFCAEFCGGGGGFFGGG,EFGGG?FGGG+CFGGGCGCFFGDFGGDF7DGGGG6FFEEE9@F?BC>CFDEFFCEGGGGGC?<FE7F?BACEF#FG<FCF?C==:CEFE;CC>#<;9C@<0BECCCFDGFC@GEFFFCF8<09:FFEEAC@;FFAFG?FFCDGF0C<9AFFFGFCF8GGCGFGGGGE8E,,A,EEGFCEGGGGGGEGGGGGGGEF7B,AGEC?9GGGGGGGGGGGGFGFF<<FFCGGGEGGFGGGFGFGFFC,,GGGGGEF7GFAFGGGFF<AFGGGGGGEGGGGGGFC8FGGFGFFGFGGGGGGFFE@GC<,CB
@DL 124855
TGAGGAATATTGGTCAATGGGCGAGAGCCTGAACCAGCCAAGTAGCGTGCAGGATGACGGCCCTATGGGTTGTAAACTGCTTTTATAAGGGAATAAAGTGAGTCTCGTGAGACTTTTTGCATGTACCTTATGAATAAGGACCGGCTAATTCCGTGCCAGCAGCCGCGGTAATACGGAAGGTCCGGGCGTTATCCGGATTTATTGGGTTTAAAGGGAGCGTAGGCCGGAGATTAAGCGTGTTGTGAAATGTAGACGCTCAACGTCTGCACTGCAGCGCGAACTGGTTTCCTTGAGTACGCACAAAGTGGGCGGAATTCGTGGTGTAGCGGTGAAATGCTTAGATATCACGAAGAACTCCGATTGCGAAGGCAGCTCACTGGAGCGCAACTGACGCTGAAGCTCGAAAGTGCGGGTATCGAACAGGATTAGATACCCT
+
GGGGGFFGGGGGG9FFGGG?FGGGGGDGGGGGGGGGGGGGGGGGGF7FGEFFCEGGGDGG:FGGGGGCGCGGGCEEFG,CFGGGGGGD9<CF8FFFEGGG9AFFGGGFFFBFFDGFGFCFGGFGAFGCGFFG9FGGGC1C3F>CCE7BFGGGC?7EGGGGGGGGGGGGGGFC<@@8C5?@D9GEBCFGGGGGGGGC*=EGDGGGGGGGGGGGGGGGDGFFE:EF?GFEGCCFGGFFCGGGGGGGFFF@FF>@5+CBFCGFEFE7E>,F@DC:CEBGEFFFACFFFCC<DDFEFFCGCA:AEBE<FCCGGGGFEGGGGGGGF<GGGGGGGGGGGGGGD9GGGEEGE<F7GGFFCB+8GFFFFCFCGFGFFFGGGFCEGGGGFDCGFFCGGGG@FCGGGEFF8GGGGGFEFEGGF<E8GGGFFGGGGFCFFGGCCCCC
@DL 183
TGGGGAATATTGCACAATGGGCGAAAGCCTGATGCAGCAACGCCGCGTGAGTGAAGAAGTATCTCGGTATGTAAAGCTCTATCAGCAGGGAAGAAAATGACGGTACCTGACTAAGAAGCCCCGGCTAACTACGTGCCAGCAGCCGCGGTAATACGTAGGGGGCAAGCGTTATCCGGATTTACTGGGTGTAAAGGGAGCGCAGACGGCACTGCAAGTCTGAAGTGAAAGCCCGGGGCTCAACCCCGGGACTGCTTTGGAAACTGTAGAGCTAGAGTGCTGGAGAGGCAAGCGGAATTCCTAGTGTAGCGGTGAAATGCGTAGATATTAGGAAGAACACCAGTGGCGAAGGCGGCTTGCTGGACAGTAACTGACGTTCAGGCTCGAAAGCGTGGGGAGCAAACAGGATTAGATACCCT
+
FGGGGGGGGGGGGGGGGGGGGGGGGGCGGGGGGGGGGGFGGGGGFGGGGGEFECG?:EFGGGGGGGGGGCGGGGGGGGGGGGGGGGGGGGGGGGGGGCFFGEE=?+EFCFFFFGF<F4G:?D?AC>FF@FCAF7FCDFEFGGGGGC>F:<@=B(>4=FGGGEGGGGFFC=<GF@6=EEG@;?2CFGGFFGGFGFGGGDF@CE?9FFCFGGFCFFFE<FE>9GGGGGGGGGGGGGGGGGDGGGEGFFEFFFGGCGGFGGGGGGGGFE@CFFF<8FEF0E@9?FGFG?GGGGGGGGGGGGGFGGEF7GEF?CGGGGGGGFGGGGGFGGGGGGGGFCDGGGGGGGGGGGGGGGGGGGFCGGFGGGFGGGGGGGGGGGGGGGGGGGF<GGGGGGGGGGGGGGGGGGGGGGGGGGGCCCCC
@DL 123977
TGAGGAATATTGGTCAATGGACGAGAGTCTGAACCAGCCAAGTAGCGTGCAGGATGACGGCCCTATGGGTTGTAAACTGCTTTTATAAGGGAATAAAGTGAGTCTCGTGAGACTTTTTGCATGTACCTTATGAATAAGGACCGGCTAATTCCGTGCCAGCAGCCGCGGTAATACGGAAGGTCCGGGCGTTATCCGGATTTATTGGGTTTAAAGGGAGCGTAGGCCGGAGATTAAGCGTGTTGTGGAATGTAGATGCTCAACATCTGCACTGCAGCGCGAACTGGTTTCCTTGAGTACGCACAAAGTGGGCGGAATTCGTGGTGTAGCGGTGAAATGCTTAGATATCACGAAGAACTCCGATTGCGAAGGCAGCTCACTGGAGCGCAACTGACGCTGAAGCTCGAAAGTGCAGGTATCGAACAGGATTAGATACCCT
+
GGFFFFGGGGFFGFCFGGGFGGGFGGGGGGGGFGGGGGGCFFFGGGGGGGGGFGGGGGGGGGGGGGGGGFG@GGGGGGGGGGFGGGGGGGGCEFDFFCFGGGGGC?B?FGCFGGGGGGCGGGGGGGGGGG9DGGGGGGDGGGGGGGGGGCFFG@GGGGGGGGGGGGG?;GGGGGGGGGGGGGGG>GGGGGEGGGGG<GGGGGFFGGGGGGGGGGGD8DEGFCGGGGGGGGGGCGGDGGGGGGGGDCEEGGFECEFCFGGGGGG@A9FGGGF6DGGGGGGGGGGGFFGGFGGGGDGGGGGGFGFGGFDGGGGGGGGGGGGFGGGGGGFFDGGGEGGGGFFGGGGGGGGGGGGGGGGFGGGGGGGGGGGGGGGGGFDGGGGGGGDGGGFFCGGGGGGGGGGGFGGCEGFGFCFGGGGGGGGGGGGGGGGGGGGCCCCC
@DL 84182
TGGGGAATATTGCACAATGGGGGAAACCCTGATGCAGCGACGCCGCGTGAGCGATGAAGTATTTCGGTATGTAAAGCTCTATCAGCAGGGAAGAGAATGACGGTACCTGACTAAGAAGCCCCGGCTAACTACGTGCCAGCAGCCGCGGTAATACGTAGGGGGCAAGCGTTATCCGGATTTACTGGGTGTAAAGGGAGCGTAGACGGCATGGCAAGCCAGATGTGAAAGCCCGGGGCTCAACCCCGGGACTGCATTTGGAACTGTCAGGCTAGAGTGTCGGAGAGGAAAGCGGAATTCCTAGTGTAGCGGTGAAATGCGTAGATATTAGGAGGAACACCAGTGGCGAAGGCGGCTTTCTGGACGATGACTGACGTTGAGGCTCGAAAGCGTGGGGAGCAAACAGGATTAGATACCCT
+
CD@FFFGGCGGGGGGGFGFCFG:FFGGFEGGGGGGGGGGGGGGGGGGEGGGGGGFGFFGEFGGGGGGEGGGGGGGFGFF9FFGGGGGGGCFG>FFGGG<FFGGCF@FEFGGGGGGGGGFGGGGGGGGCGGGGDG8FGGGGGGGGGGGDFGG1FGGFGGGGG;<FFGGGEEG>GFFG=GGGGG1GGGGFFBFGGGGGEFGGGEEGGEGGGGGGGFCE88C<FGFFFGFGECCGGGGGGEEGFGCEGFFFDF>,C=GFCCGGGFGGFGGGFFFGFFCEGCFC<GGGFFGGGGFFFFCGDFGGGGGGGGGGGFFF7ECC7FGGGGGDEFDGFA<FC@GEGGCGFFCCGGGGEGGGGGGGF7EGFGGGGGGGGGGGGCCGGFGGGGGGGGGGGGGGGGGGGGGGGGGGF<GGGCECCCCC
@DL 70667
TGAGGAATATTGGTCAATGGACGAGAGTCTGAACCAGCCAAGTAGCGTGCAGGATGACGGCCCTATGGGTTGTAAACTGCTTTTATAGGGGGATAAAGTGTGCCACGTGTGGCATATTGCAGGTACCCTATGAATAAGGACCGGCTAATTCCGTGCCAGCAGCCGCGGTAATACGGAAGGTCCGGGCGTTATCCGGATTTATTGGGTTTAAAGGGAGCGTAGGCCGTCTTATAAGCGTGTTGTGAAATGTCGAGGCTCAACCTGGGCATTGCAGCGCGAACTGTGAGACTTGAGTGCGCAGGAAGTAGGCGGAATTCGTCGTGTAGCGGTGAAATGCTTAGATATGACGAAGAACTCCGATTGCGAAGGCAGCCTGCTGTAGCGCAACTGACGCTGAAGCTCGAAAGCGTGGGTATCGAACAGGATTAGATACCCT
+
DFF9FEFGGGGGGGGGGGFFFGGDGGGGGGGGGFFGFFFGGGGGGG7FCEGGGGGFGGFGFGGGGGFDFGGGGGGGGGGGGGGG,?AGGGGDGCGFGGGGGGGGGFGFDGGGGGGGGGFFGC8EFFGGCBFFGGGGGGGGFG,FG>FFDCFGF@FGGGGGGGFGECG9BEE<GGGGDGEG#B5EE?FECGGDCFF@6<FFCFGGGGGGDDFGF?EFGGGG=E=FCB8EFFFGGGFFGCECED:EFFG<C<>D78@//9@>C>GGGGGGFFCGGFCGGGGGGFF9FAGGFF8FEF:7:A,F9F<GGFEFB,F<GGCGDGFB4,GE>GGCFFFGEACFFGGGGFFCFEFCGGGGGGGDGGGGFFEDGGGGGGFCFCFDDF:GFF>FDGGDGGGGGGGGGGGFFGGGEF+GDFGGGGFA@CDFEDGGF<FCFGFA<CCC
@DL 187
TGAGGAATATTGGTCAATGGGCGCAGGCCTGAACCAGCCAAGTAGCGTGAAGGATGACTGCCCTATGGGTTGTAAACTTCTTTTATATGGGAATAAAGTTTTCAACGTGTGGAATCTTGTATGTACCTTATGAATAAGGATCGGCTAACTCCGTGCAAGCAGCCGCGGTAATACGGAGGATCCGAGCGTTATCCGGATTTATTGGGTTTAAAGGGAGCGTAGGCCGGAGATTAAGCGTGTTGTGAAATGTAGACGCTCAACGTCTGCACTGCAGCGCGAACTGGTTTCCTTGAGTACGCACAAAGTTAGCGGAATTCGTGGTGTAGCGGTGAAATGCTTAGATATCACGAAGAACTCCGATTGCGAAGGCAGCTCACTGGAGCGCAACTGACGCTGAAGCTCGAAAGTGCGGGTATCGAACAGGATTAGATACCCT
+
FEFGGEFGGGGFGGGFFCFFFCDEGEG7FGGGGGGGFF@EEF9FFGEGGGGFCFEFGEFGFEFEFFEDFGGGGFEFD9EFGFAFFGC,CA=EEFFAFGF9FGG,EFCFFBFGC@,,C<<?A<F<EB9A@FEEDF9?FFCFC4@=F7FGGGG@@=DG+<?FFFE:=CEEFCF,@CFEEEGCC:/@*>:CC>#,7B<7=;=CFFGGFFGG#FGGGFB;C7F9BBEC<:8CECGGEDF9G>D,;1<.=CCCECFFG@EG:F@<<@@@GD9C:FF6><7C@0?<BDC<GFFGGGFAD>?+?A@59,4,,+4+CGGGFFEF?7EGFA7EE:7EFEFAE<ADF<FFE9E@EFFGGGGFGGCFEFFFGGFCE9GFFF9CEDGFFDEGC@@@GGGGEFFF<FEDF7@@FDGGGF@FF@AFGFDEB@<9GGFF@E9FGFF<C<AA
@DL 188
TGGGGAATATTGCACAATGGGCGAAACCCTGATGCAGCAACGCCGCGTGAGCGATGAAGTATTTCGGTATGTAAAGCTCTATCAGCAGGGAAGAAAATGACGGTACCTGACTAAGAAGCCCCGGCTAAATACGTGCCAGCAGCCGCGGTAATACGTAGGGGGCAAGCGTTATCCGGATTTACTGGGTGTAAAGGGAGCGTAGGCGGGAGTATAAGTTGGAAGTGAAAGCCCTGGGCTCAACCCATGCACTGCTTTGAAAACTGTTTTTCTTGAGTAGCGGAGAGGTAGGCGGAATTCCCGGTGTAGCGGTGAAATGCGTAGATATCAGGAGGAACACCAGTGGCGAAGGCGGCTTACTGGGCGCCCACTGACGCTGAGGCTCGAAAGCGTGGGTAGCAAACAGGATTAGATACCCT
+
EFG@FFFFEDGGGGGGGGGGG@FGGG+EFGGGGGGGGG9FGGGGGGGGGGG,@F,FGGFGGC,CEGGCFEGGGGGFFCGGGGGGGGGGGGGGGGGGGGGGGGGGGGGGGGGGGGFFGGGEFGGGGGDG0EFBFFGGGGGGGFFGGGGGGGGGGGFEG:EE<FFGGGGGGGGGGGDE?CGGGGGFFGDGFFGGGGGGEDEECE8<FG,,@##,;@CF9,9D,FFGGGC#77#,CGGGGGGGGFG54@#E@CFF7DE.#GFGFG:G<C,%GC9FA=@3#.2,FEGGGGF+GGGGGGGEE>+CGGGFCFCGGFE,CGGFDEFFC,FE9,,GGGGGGFFGGGGGGGGGGGGGGGGFC<GGGGF@+@,,,,GGGGFFF8GGGGGGGGGGGF@+;GFFF<@,GGGGGGGGGGGGGCGCCCCC
@DL 80221
TGGGGAATATTGCACAATGGGGGAAACCCTGATGCAGCGACGCCGCGTGAGCGAAGAAGTATTTCGGTATGTAAAGCTCTATCAGCAGGGAAGAAAATGACGGTACCTGACTAAGAAGCACCGGCTAAATACGTGCCAGCAGCCGCGGTAATACGTATGGTGCAAGCGTTATCCGGATTTACTGGGGGTAAAGGGAGCGTAGACGGTTGTGTAAGTCTGATGTGAAAGCCCGGGGCTCAACCCCGGGACTGCATTGGAAACTATGTAACTAGAGTGTCGGAGAGGTAAGCGGAATTCCTAGTGTAGCGGTGAAATGCGTAGATATTAGGAGGAACACCAGTGGCGAAGGCGGCTTACTGGACGATCACTGACGTTGAGGCTCGAAAGCGTGGGGAGCAAACAGGATTAGATACCCT
+
66CFGGF8FG9,CFFFFFFC@C:BF,CD:8EDC9FCCA7C7FGFCECCCFFECGGGGCAE<E9<EGGFF@BFGGGGFC<FFGGGCCBF<FFGGFCFE,<EEEEEF7,C,BAF9CBFGFFGGB>:CEDFFGCF7@>7<FF+C985FFGGEGG1D,@<BC<<@AFCFFFGC?<CFGGGGC?CEFB<1=#<FEAFF<=7CEGGGCGGFC8FFEEFFCFCG7FECF;<CFEG7FC:CFFGFGF8EE>EF?FGGGGFCGFB@FC<CD@FDFE:EFAFDFF>@@@?GFFCCCC7C,AFFB<:,FB9GGFGEGFF,A9FF@@CFEB4FF9E<GCDEAGGFEFGGGGDGGGGFCCEGGFGGGFGFGGFGGFFFDGGGGGGGFC,CEDFEGGGGDGGGGGGGGGGGGGGGGGEGDFGGFGCCCCC
@DL 190
TGAGGAATATTGGTCAATGGGCGAGAGCCTGAACCAGCCAAGTAGCGTGCAGGAGGACGGCCCTATGGGTTGTAAACTGCTTTTATAAGGGAATAAAGGGAGGCTCGTGAGATTTTTTGCATGTACCTTATGAATAAGGACCGGCTAATTCCGTGCCAGCAGCCGCGGTAATACGGAAGGTCCGGGCGTTATCCGGATTTATTGGGTTTAAAGGGAGCGTAGGCCGGAGATTAAGCGTGTTGTGAAATGTAGACGCTCAACGTTGGAACTGCAGCGCGAACTGGTTTCCTTGAGTACGCACAAGGTGGGCGGAATTCGTGGTGTAGCGGTGAAATGCTTAGATATTACGAAGAACTCCGATTGCGAAGGCAGCTCACTGGAGCGCAACTGACGCTGAAGCTCGAAAGTGCGGGTATCGAACAGGATTAGATACCCT
+
FG9FE@EFFF<FF;CCEFGGFGGGCF@FGG<E@FGGF@6CCF,<FGG:@C<F<8,@FCF:@+8D,,,,=EFC?AGG99E<<EF,FDFB,54,BBFCEF,B,B+8FFCE=E?F,,,,<3+=5FFGEBFF,5AA,F9DFF9D-C::B>B<80:::DCD+9FFG$3?>B<FFFC6F@58==CCF=?<8CCCF@7*?+7.2:</??CEFDCC=CF<CC9;@GGGEFC?<<?/2,2<=AFF5ECD8GGGGFE>B:#3:>CD@07E6*,1.?7@:DC@3+7:6AGGGGGFFFA,GFC,FEF@C,,8,=A87:>GGGGGGGGFB+B:,FGGGGEGGGGGFGGGFCCFGFAB,,DFGFEGFFC-GFE:GEGGGFGGGF<GFC,FGGGEC:7GGFC>EDGGGDFFF@GGGGGGGGFFG>GGGDF@@<FGGDGGGGGFFEGCCCCC
@DL 85627
TGAGGAATCTTGGTCAATGGCCGAGAGGCTGAACAGCCAAGTCGCGTGAAGGAAGAAGGATCTATGGTTTGTAAACTTCTTTTATAGGGGAATAAAGTGGAGGACGTGTCCTTTTTTGTATGTACCCTATGAATAAGCATCGGCTAACTCCGTGCCAGCAGCCGCGGTAATCCGGAGGGTGCGAGCGTTATCCGGATTTATTGGGTTTAAAGGGTGCGTAGGTGGTGATTTAAGTCAGCGGTGAAAGTGTGTGGCTCAACCATAAAATTGCCGTTGAAACTGGGTTACTTGAGTGTGTTTGAGGTAGGCGGAATGCGTGGTGTAGCGGTGAAATGCATAGAGATCAGGCAGAACTCCGATTGCGAAGGCAGCTTACTAAACCATAACTGACACTGAAGCACGAAAGCGTGGGGAGCAAACAGGATTAGATACCCT
+
FG9FGEE<,CF<C;CFGEGGF@FC7F+,@CFCGFEFGDCGFGG@E7@C@F9E@F8,A,CE98FCEFGAA<@E9F<?9FEGGGGGG,?9FGFGGFG<FE?F,B+:+@B:FFFFE<E=C7E@ECGFFFFF,:,?,@C<?FG<C=4C+CFBFE8B=CDC9>>FCFGCFE9F>@F#FF@891#>8FF7D<FE<<=FCA=1:FGEGGGGGFFGEFDEF<AEGGFGGFGFG9FCCEGGGFE@+2+GFCGF;F@@#DC@@FDG,DD8A><EC-B9<FG7ACCGGFFDGEEC,,C,,FGGGGFEC,58GGGFB@@CFFEB8+7,C4,EFGCGGDFEDGGGFAFEE9GFC,B@9A,@9GGFC@,,C@@7,GGGFFFFC,CCC6,F<C;C@AC<GGFFGFAAGGGF@EFECGGGGGFDGGGGGF@<9GGGGGGFFGGGEDBCCCC
@DL 192
TGAGGAATATTGGTCAATGGGCGATGGCCTGAACCAGCCAAGTAGCGTGAAGGATGACTGCCCTATGGGTTGTAAACTTCTTTTATAAAGGAATAAAGTCGGGTATGCATACCCGTTTGCATGTACTTTATGAATAAGGATCGGCTAACTCCGTGCCAGCAGCCGCGGTAATACGGAGGATCCGAGCGTTATCCGGATTTATTGGGTTTAAAGGGAGCGTAGATGGATGTTTAAGTCAGTTGTGAAAGTTTGCGGCTCAACCGTAAAATTGCAGTTGATACTGGATGTCTTGAGTGCAGTTGAGGCAGGCGGAATTCGTGGTGTAGCGGTGAAATGCTTAGATATCACGAAGAACTCCGATTGCGAAGGCAGCCTGCTAAGCTGCAACTGACATTGAGGCTCGAAAGTGTGGGCATCAAACAGGATTAGATACCCT
+
FFFGFGFEEFGGGGGGGGGGGGGGGCBEFGGGGGGGGGGGGGGGGGGGFGGEFGGGGACGFFFGGFGDFFGFEGGGGGGGGGGGGGGGGGGCEGFGGGEGGGGGG?FGGGGCFCEFCFG,EAFGGGGFGGGGGEGGGGGGF8FGGGGGG@;GG?GG<D7FCCD@FCCEEG7FGCGGGGGGGGGG<EFGGGGFGFGGFG>FBFCFGGGGFEFFGDGFGGGGGG8>F89CDFGGGFGFFGGGGGGGFE?FGG@GGGFEG@CBFGGGGGGGGGGGFFCGF<FGEEFGDGGGGGGFCGGGFE8DDGGGF7GGGF9GGGGGCDGCGGGGGEDGGGGGGGGGGGGFCGGGFGGGGGGGFF:7GCFGGGFGGGGGGGGGFGGGGFCFGGGGGGGGGGGGGGGGGGGGGGGGGGFCGFFGGFGGGGGGGGGGGGGGGGGCA@CC
@DL 66469
TGAGGAATATTGGTCAATGGACGAGAGTCTGAACCAGCCAAGTAGCGTGCAGGATGACGGCCCTATGGGTTGTAAACTGCTTTTATAGGGGGATAAAGTGTGCCACGTGTGGCATATTGCAGGTACCCTATGAATAAGGACCGGCTAATTCCGTGCCAGCAGCCGCGGTAATACGGAAGGTCCGGGCGTTATCCGGATTTATTGGGTTTAAAGGGAGCGTAGGCCGTCTTATAAGCGTGTTGTGAAATGTCGGGGCTCAACCTGGGCATTGCAGCGCGAACTGTGAGACTTGAGTGCGCAGGAAGTAGGCGGAATTCGTCGTGTAGCGGTGAAATGCTTAGATATGACGAAGAACTCCGATTGCGAAGGCAGCCTGCTGTAGCGCAACTGACGCTGAAGCTCGAAAGCGTGGGTATCGAACAGGATTAGATACCCT
+
GGGGGGGGEGGCEGGGGGGFGGGGGGGGFGGGGGGGGGGGGGGGAFGGGGGGGGGGGGGGGCGFFGGGGGGGGGGGGGGGGGGGGGGFGGGGDGGFGGFGDFGGGGGGFGGGGGGGGGGGGGFGGGGGGGGGGGGGGFFGGDFEGGGGGGGGGFGGGGGGGGGGGGGGGGGGGFGGEFGGGGGGGGGGGGFGGGGECGGGGGEGFGGGFGGGGGGFFGGGGGGGGGGGFGGGGGGGGGGGGGGGGFGGFCCGGGGGGGGGFGGGGFGGGGGGGGGGGGFEFFF<ECGGDDGGGGGGGGGGGGGGGGGGGGGGGGGGGGGGGGGGDGFGGGGGGGGGGGGGGGGGGGGGGGGGGGEFDGGGGGGGGGGGGGGGGFGGGGGGGGGGGGGGGGGGGGGGGGGGGGGGGGGGGGGGGGGGGGGGGGGGGGGGGGGCCCCC
@DL 140170
TGAGGAATATTGGTCAATGGACGAGAGTCTGAACCAGCCAAGTAGCGTGCAGGATGACGGCCCTATGGGTTGTAAACTGCTTTTATAGGGGGATAAAGTGTGCCACGTGTGGCATATTGCAGGTACCCTATGAATAAGGACCGGCTAATTCCGTGCCAGCAGCCGCGGTAATACGGAAGGTCCGGGCGTTATCCGGATTTATTGGGTTTAAAGGGAGCGTAGGCCGTCTTATAAGCGTGTTGTGAAATGTCGGGGCTCAACCTGGGCATTGCAGCGCGAACTGTGAGACTTGAGTGCGCAGGAAGTAGGCGGAATTCGTCGTGTAGCGGTGAAATGCTTAGATATGACGAAGAACTCCGATTGCGAAGGCAGCCTGCTGTAGCGCAACTGACGCTGAAGCTCGAAAGCGTGGGTATCGAACAGGATTAGATACCCT
+
FC@FDECE<EGFFGGFGFFGFG7@FFGEEGACEGGDGGGEFGGCEFGGCFGGGGDFGFCFGGFGGG9DFGGGECFGGGDFFFFFFGFCC8:F@FGGGAFDF9FF9FCFEF@GF8AFGGCFGGFEEEFDF<BFAFC9D9EFGGGGGGCGGGGGGG7FFGGGGGGCDG>EGEDF;FCE:><F>GGEGEGGFG7<<CF>3CCFGGCEFGE6DCCCF@ECEEGGEEDCFE@EGGFCEDF4EFF>GGGGGG3DGGFGGGGGGGFFCFGFGFGF9GGECFFEECCFGFGGGFFFBFEGCFEF:FGBEFGGGGGFC@GEBEC::@CFFCCB@CDFE9CFE9FFFFDEEC,FGGFCGFCFCCF:@FGFF:F7GFFFFGGFD8CGFGF@GF@GFCCDGGGGGGGGGECFDFFGGGDGGFGFEEFFEEECFFGFFDGGGFGCCCCC
@DL 117704
TGAGGAATATTGGTCAATGGGCGAGAGCCTGAACCAGCCAAGTAGCGTGAAGGATGAAGGCTCTATGGGTCGTAAACTTCTTTTATATGGGAATAAAGTTTTCCACGTGTGGAATTTTGTATGTACCATATGAATAAGGATCGGCTAACTCCGTGCCAGCAGCCGCGGTAATACGGAGGATCCGAGCGTTATCCGGATTTATTGGGTTTAAAGGGAGCGTAGGTGGATTGTTAAGTCAGTTGTGAAAGTTTGCGGCTCAACCGTAAAATTGCAGTTGAAACTGGCAGTCTTGAGTACAGTAGAGGTGGGCGGAATTCGTGGTTTAGCGGTGAAATGCTTAGATATCACGAAGAACTCCGATTGCGAAGGCAGCTCACTAGACTGTCACTGACACTGATGCTCGAAAGTGTGGGTATCAAACAGGATTAGATACCCT
+
FFFFGGFGGGGGGGGGGGGGGGGGGGGGGGGGGGGGGGGGGGGGFFGGGGGGGGFGGGGGGGGGGGGGGGGGGGGGGGGGGGGGGGFGGDFGGFGGGGGGGGGGGGDDGGGDFDFGGGGGGGGGGGGFGGGFGGGGFGC<EFGDFGGGGGGGGGGGGGGGGFGGFEGGCGGGFGGGGEGG>GGGCEGGGGGGGFGGFFGGGGGGGGGGGFGGGGGFGGGGFGGFFGGGEGFGGGGGGGGGGGGGGGGGGFGGGGGGGGGG@EGGGDFGFGGGGGGGFGGGGGGGGGGFFGGGGGGGFGGGGGGGGGGGGFGGGDGGGGGGGGGGGGGGGFAGDGGGGFGFGFGGFFFGGGGGGGGGGGGGGGGGGGGGGGGGGGGGGGGGGGGGGGGGGGGGGGGGGGGGGGGGGGGDGGGGGGGGGGGGGGGFFAGGGGGCCCCC
@DL 112551
TGAGGAATATTGGTCAATGGGCGAGAGCCTGAACCAGCCAAGTAGCGTGCAGGATGACGGCCCTATGGGTTGTAAACTGCTTTTATAGGGGGATAAAGTGTGCCACGTGTGGCATATTGCAGGTACCCTATGAATAAGGACCGGCTAATTCCGTGCCAGCAGCCGCGGTAATACGGAAGGTCCGGGCGTTATCCGGATTTATTGGGTTTAAAGGGAGCGTAGGCCGTCGTATAAGCGTGTTGTGAAATGTAGGGGCTCAACCTGGGCATTGCAGCGCGAACTGTGAGACTTGAGTGCGCAGGAAGTAGGCGGAGTTCGTCGTGTAGCGGTGAAATGCTTAGATATGACGAAGAACTCCGATTGCGAAGGCAGCTCACTGGAGCGCAACTGACGCTGAAGCTCGAAAGTGCGGGTATCGAACAGGATTAGATACCCT
+
CFGFEFFGFAFFGFGGGGGGGGGGGGGGGGGGGGGGFGFGEFDFGGCFDGFEECGF=F@FGC@=FEGGGFFGGGGGGGGCFFFGGGGGDFGGG7BEFFCFFGGGC,@=<AFGF8EFF<,C,CFFCEFDDF@<FGGGGGCDFFGGGGG<FGAFGGGFEGG@<FGG7BF3FEE9CF<C7CC>>F:FEGGGG</EGGEA<<F9<FCEFFE9#033CEC;=8?=28E?6C=C#F3ECCEGE,GGCECCFC?3C@#@F@F@GGFD5DFEC<@3FFGECE:EFAGGGGFGF@CFG@GGGGGGGGGFFFFCFGGGGGFDECGFCC+@FEEGGDCACE,,FFDAGGFDFGGCGGFGFFCFFFC@B,F@+@6,FFFGGGGGFCGGFFCEEFEFFGFDGGGGFGGGGGGGGGGGFGGDC7GGGGGFCGFAEEFFCCFGFFEAA,CA
@DL 197
TGAGGAATATTGGTCAATGGGCGAGAGCCTGAACCAGCCAAGTAGCGTGCAGGATGACGGCCCTATGGGTTGTAAACTGCTTTTATAAGGGAATAAAGTGAGTCTCGTGAGATTTTTTGCATGTACCTTATGAATAAGGACCGGCTAATTCCGTGCCAGCAGCCGCGGTAATACGGAAGGTCCGGGCGTTATCCGGATTTATTGGGTTTAAAGGGAGCGTAGGCCGGAGATTAAGCGTGTTGTGAAATGTAGACGCTCAACGTCTGCACTGCAGCGCGAACTGGTTTCCTTGAGTACGCACAAAGTGGGCGGAATTCGTGGTGTAGCGGTGAAATGCTTAGATATCACGAAGAACTCCGATTGCGAAGGCAGCTCACTGGAGCGCAACTGACGCTGAAGCTCGAAAGTGCGGGTATCGAACAGGATTAGATACCCT
+
CEFFFFGGGGGGGGFGG@FGGGECFDGGGGGGGGGGGGGGGGGGGGGGGGFGGGGEF9FG@FGGGGGGGA@FFGGGGGGGGGCFFGGGFFFGF@FF,FFFGG,A<FEFGGE9?BDEFEFEEAFFGGAEFGEGGG9EGDGGCDFGGEGGGGGFG3>GDFDFG?FGG6FG<CC4FF4G4>FFGGGEGGGG@E@:FDCC2<FF??FF<GGFG?C<CGGGGE=:EEGG?EGGGGGGEFGDCC>DC?<%GFFFGGFGEF=GFGFCCCFAGGCGFFDF<EFFEFD=FAFGFDGDFBGGGGEDEFFFE?F<GGGGGGFBFEGGGGGE=GGGGCFAGGGDGGGGFEDAFFGFEGGGGGGGGGFDGEF7CGGGFGGGGGGGGGGFGGGGGGGGCEFGGC@@<FGGF7GFFGGGGGGGECFCGGGGGEGGFGGGGFDGF8CCCCCB
@DL 78840
TGGGGAATATTGCACAATGGGGGAAACCCTGATGCAGCGACGCCGCGTGAGCGATGAAGTATTTCGGTATGTAAAGCTCTATCAGCAGGGAAGAAAATGACGGTACCTGACTAAGAAGCCCCGGCTAACTACGTGCCAGCAGCCGCGGTAATACGTAGGGGGCAAGCGTTATCCGGATTTACTGGGTGTAAAGGGAGCGTAGACGGCATGGCAAGCCAGATGTGAAAGCCCGGGGCTCAACCCCGGGACTGCATTTGGAACTGTCAGGCTAGAGTGTCGGAGAGGAAAGCGGAATTCCTAGTGTAGCGGTGAAATGCGTAGATATTAGGAGGAACACCAGTGGCGAAGGCGGCTTACTGGACTGTAACTGACGTTGAGGCTCGAAAGCGTGGGGAGCAAACAGGATTAGATACCCT
+
FGGFGFGGGGCEGGG@EAFGFEECGGGG,<EFGGGGGGGGGGDE7CFEF:CFGFEF<FFGGGAFAGGGFGGCEFGGGCFCFFGGFGFGCEDGGGGGG<FFFGEGGGA<DFEAFGGGGFG,BFFGC7FGGGEGDFGGGG7DFEBDEGGGGGGFGGF:FGFEFG?C<8>E0<BFGGGGEGG=C:<FGG>:C?FFFGEAGGFGFECCCFCCCGFGFDEGFA:@FCFF?E7FCF:CGGGFCEGGEGC><@EGGFFD8@?<CF<FGDBDGGGGGDGG8GFFE<ECFGGGGGGGF@GGGFGGFCF<DGGGGGGGGCE?@GGEF<FDFFFFFGGGFFEA7EFF9CCGF@GFE:FEGGGGCGGGGGFA@F9FGGDEGF@FEFCF<FFCGGFGGCGGGGGGFCDFGEGGGFFFFDGGGGGCCCCC
@DL 64158
TGAGGAATATTGGCCAATGGACGAGAGTCTGAACCAGCCAAGTAGCGTGCAGGATTACGGCCCTATGGGTTGTAAACTGCTTTTATAGGGGGATAAAGTGTGCCACGTGTGGCATATTGCAGGTACCCTATGAATAAGGACCGGCTAATTCCGTGCCAGCAGCCGCGGTAATACGGAAGGTCCGGGCGTTATCCGGATTTATTGGGTTTAAAGGGAGCGTAGGCCGTCTTATAAGAGTGTTGTGAAATGTCGGGGCTCAACCTGGGCATTGCAGCGCAAACTGTGAGACTTGAGTGCGCAGGAAGTAGGCGGAATTCGTCGTGTAGCGGTGAAATGCTTAGATATGACGAAGAACTCCGATTGCGAAGGCAGCCTGCTGTAGCGCAACTGACGCTGAAGCTCGAAAGCGTGGGTATCGAACAGGATTAGATACCCT
+
F<E@FFGGGGFGG,C<EEGGDEF:CFEECFAFFCFGFCFCGGDEAFGFGGC9F@E5E@@FGGG?FFFFGG:F?FGGGFGGFGGFD5CFEFGD@CGGFGGGG9?F5,@A4E77FFFGFDFGECE,5BFG9,BDFGFGCF=,DA::F:3>>,><FCFCC9<>,@BFC85C:1>F@,1C>F*>?##:=*1994<B27=?<CFF4;B9CF+F:BCCFGE5>=82?>EFGGGCCECG-A<#:9FD26-GFFC@GGGGGFFGGF:CCG830F:=,4@C>D=<3#ED>DF,99FFD8GFCEF=7FE,<9GGGCGEGEABDGF7GFFCFFFF7GGFF9ECGFFFB<9GFE9F7GGGGGGGFB@,:@F@7GGFGFGGFCFGCGGGGF:7FFF9EGGGGGGGGGGGFFEGDGGGGGGGGGGGF@GGDGGFGGGGGGGGGGFCCACC
@DL 52573
TGGGGAATATCGCACAATGGGGGAAACCCTGATGCAGCGACGCCGCGTGAGCGATGAAGTATTTCGGTATGTAAAGCTCTATCAGCAGGGAAGAAAATGACGGTACCTGACTAAGAAGCCCCGGCTAACTACGTGCCAGCAGCCGCGGTAATACGTAGGGGGCAAGCGTTATCCGGATTTACTGGGTGTAAAGGGAGCGTAGACGGCATGGCAAGCCAGATGTGAAAGCCCGGGGCTCAACCCCGGGACTGCATTTGGAACTGTCAGGCTAGAGTGTCGGAGAGGAAAGCGGAATTCCTAGTGTAGCGGTGAAATGCGTAGATATTGGGAGGAACACCAGTGGCGAAGGCGGCTTTCTGGACGATGACTGACGTTGAGGCTCGAAAGCGTGGGGAGCAAACAGGATTAGATACCCT
+
GGGGGGGGGGGGGGGGGGGDFGGGGFFFGGGGGGGGGGGGGGGGGGGGGDGGGGGGGGGGGGGGGGDGGGGGGGGGFFGGGGGGGGGGGDGGGGGGGFGGGGGCFFFGGGGGGGGGGGGGGGGGGGGGGGGGGCFGGGGGC:FGGGGGEGGFGGGFFFGGEGGCGGGGF<FCFGGGDGGGGGGGGGGGFGCGGGGGGGGGDCEEFGGFEGGGGGGFFGC;EGGFFGGGGGGGGGGGGGGG>GGGGGFFGGGGGFDFFFFGGGGGGGGGGFCFFGGFGGGFAGGGGGGGGGGGGGGGFGGGGGGGGGGGGFGGGGGGGGGGGGGGGGGGGGGFGGGGGGGGGGGGGGGGGGGGGGGGGGGGGGGGGGFGGGGGGGGGGGGGFGGGGGGGGGGGGGGGGGGGGGGGGFGGGGGCCCCC
@DL 75172
TGAGGAATATTGGTCAATGGGCGAGAGCCTGAACCAGCCAAGTAGCGTGCAGGATGACGGCCCTATGGGTTGTAAACTGCTTTTATAAGGGAATAAAGTGAGTCTCGTGAGACTTTTTGCATGTACCTTATGAATAAGGACCGGCTAATTCCGTGCCAGCAGCCGCGGTAATACGGAAGGTCCGGGCGTTATCCGGATTTATTGGGTTTAAAGGGAGCGTAGGCCGGAGATTAAGCGTGTTGTGAAATGTAGATGCTCAACATCTGCACTGCAGAGCGAACTGGTTTCCTGGAGTACGCACAAAGTGGGCGGAATGCGTGGTGTAGCGGTGAAATGCTTAGATATCACGAAGAACTCCGATTGCGAAGGCAGCTCACTGGAGCGCAACTGACGCTGAAGCTCGAAAGTGCGGGTATCGAACAGGATTAGATACCCT
+
@C9EGFGGFGGD9CFGGGGD8FGGCGGDGFFGGGFGFGCFFC,<FFEEGGGGGDGGEGGGFG7F8=FGG<C@CGFGGGGGGGGGFG<EFGGGFGGCFCB9EEFCGFGFFG79FGF<FFGG9FCFGGGGGFG9ADDG<?DFGFGGGG:DDACDE5#>F9ABF/8@>8@F>F>FC=@?@FEEG>FE:F>:7;EFGG@CEGGGFGG:GFGD9FE<GGGC=C<CGGEFFEG9FEFGEE@FG@@EGGGGFFEGC.CF<CGDCFGGGE?4EC,F,GF;5@#7==FFFFDA<=+<B,8GFGDGFEDE<FF<F7EFF<FCCB8++B+=FE@7EE:9ADFEGFCFF<GFGFCFC@B7GFGFE=+CGGCCCGGGGGDGGFFFGFFEGGGFGGFF9FF>EFFGGGGGFGEFGFGGEFC@:+GGGGGFGGGGGGGGGGGGGGGCCCCC
@DL 141844
TGAGGAATATTGGTCAATGGACGAGAGTCTGAACCAGCCAAGTAGCGTGCAGGAAGACGGCCCTATGGGTTGTAAACTGCTTTTATAAGGGAATAAAGTGAGAGTCGTGACTCTTTTTGCATGTACCTTATGCATAAGGACCGGCTAATTCCGTGCCAGAAGCCGCGGTAATACGGAAGGTCCGGGCGTTATCCGGATTTACTGGGTTTAACGGGAGCGTAGGCCGGAGATTAAGCGTGTTGTGAAATGTAGACGCTCAACGTCTGAACTGCAACGCGAACTGGTTTCCTTGAGTACGCACAAAGTGGGCGGAATTCGTGGTGTAGCGGTGAAATGCTTAGATATCACGAAGAACTCCGATTGCGAAGGCAGCTCACTGGAGCGCAACTGACGCTGAAGCTCGAAAGTGCGGGTATCGAACAGGATTAGATACCCT
+
F<@FDDGFFGGG<FEFFG,CFGGG@F7CEDF<C<FFFGFG<CCFGGGGGGGAEG<<<FGGG:BFCCGD8CC+?EFGGCFDFGGG<FFFACCFFDGGEFGGGC,=E<FFFDCFCFGGFCGC,EEGFD<FGFGG,EBFGF,54FEGGG7=>'(FD?5FEC-%/C@F:BFD:@/;C?FF55EFC=F:EEFGGF@E?:?<?CC>:,<;A<F:FC>#FCCCGDFGGGCFFCC4GFFGEFF9ECGEGGGGGGGFEBGF@CEFEFDGGFGGGG#GD?GE>:B@69?C:8GGDGFFGDFGGGEEGFAFEA?8GGGFCFFEAGF@7FB,GFFCEF:GGGGFEGFGFGEFFFGF=,ECEGGGFEDCGGFDGGGGGGGGFC,EFF<EFFFB+CBFFEC,FF@CGGCFF@GFCFGFGGCC:EGGGGF67GGGGGGGGGFGGGEB@,CC
@DL 111513
TGAGGAATATTGGTCAATGGACGAGAGTCTGAACCAGCCAAGTAGCGTGCAGGATGACGGCCCTATGGGTTGTAAACTGCTTTTATAAGGGAATAAAGTGAGTCTCGTGAGACTTTTTTCATGTACCTTATGAATCAGGACCGGCTAATTACGTGCCAGCAGCCGCGGTAATACGGAAGGTCCGGGCGTTATCCGGATTGATTGGGTTTAAAGGGAGCGTAGGCCGGAGATTAAGCGTGTTGTGAAATGTAGACGCTCAACGTCTGCACTGCAGCGCGAACTGGTTTCCTTGAGTACGCACAAAGTGGGCGGAATTCGTGGTGTAGCGGTGAAATGCTTAGATATCACGAAGAACTCCGATTGCGAAGGCAGCTCACTGGAGCGCAACTGACGCTGAAGCTCGAAAGTGCGGGTATCGAACAGGATTAGATACCCT
+
E<ECC,E8CFGG9C,CFF<,C,@B@FC,,E,,CCFFFF?6F@FGGGD6@CFFEEFGDCFC@CFCD8EFF,,>6C,C<C,,,CF9<,,CC@FDE@=FFFGDFFEC5,::BEFFF,??AB+FFC@BEC,,<CFGF<B,?9EFCCCG@:7D9@,FGFGDFFCGG;@E).@F>9/4:F<:@<@:3*;,EGEEGEDCCAF1356(CFC<C<C82<>?:EE<CC78B=;9?E8@FE=9GGECECC>2CFFB@2:&F452#83':@BEFCFF=-<GFF>:GFD@7CGDFGGGDGFC8<C+CEFC9GGGEFGGGFGGFE<98FC:FFFFGFF8>7:-?,CE<F,GFGFECF@@CDEAF,9F?F@-F<@:GEF9<CF8FDFE@,FGGFB+C:99EFFCBCDGFGFE7DFGCFFF7EC7@,F7FEE8<F9F@FGGGFGFFECCCCC
@DL 204
TGAGGAATATTGGTCAATGGGCGAGAGCCTGAACCAGCCAAGTAGCGTGCAGGATGACGGCCCTATGGGTTGTAAACTGCTTTTATAAGGGAATAAAGTGAGTCTCGTGAGACTTTTTGCATGTACCTTATGAATAAGGACCGGCTAATTCCGTGCCAGCAGCCGCGGTAATACGGAAGGTCCGGGCGTTATCCGGATTTATTGGGTTTAAAGGGAGCGTAGGCCGGAGATTAAGCGTGTTGTGAAATGTAGATGCTCAACATCTGAACTGCAGCGCGAACTGGTTTCCTTGAGTACGCACAAAGTGGGCGGAATTCGTGGTGTAGCGGTGAAATGCTTAGATATCACGAAGAACTCCGATTGCGAAGGCAGCTCACTGGAGCGCAACTGACGCTGAAGCTCGAAAGTGCGGGTATCGAACAGGATTAGATACCCT
+
FG9FFGG8FFCEGFEFGFGGGCEGDG@DGGFGGFFGGFGGGGGGGGGEECFFGGFDGFGG+@F,CCFGG,B@FGGFGGG9CEAEFEEEEFG,BFGGGGGGCFGGGFF<,BB9BC@EDAFFGCFFGD<DFFFCDFFFGGGF<F:ED+>FG3>?D6=C6BF>FFGGGGGGGGEFFGGEE@FGGEDCCC9;FFEFFFEE=C?@CA=9GFGGFFGFFFCCGDCDE=C6CCC58EF@ECFCDFCCAFFFFEED0D@:EDGFDC<C?CAFF<C@9FC?>@69>?GFF>9FFFF<FB?F8@+?:AGEGFFFGFC=GGGFFCFF+FF@GF7GGFF?,GGFDGGGFEF;9GFF8DFDF<FBDCC:CFGECFCGGFFE8A98GGFFGFFF:CEFC@CEF;FC9GGGGE7EFFCDCGGGDEEECGGGFGFGGGGGFGEFGGGCCCCC
@DL 205
TGGGGAATATTGCACAATGGGCGCAAGCCTGATGCAGCCATGCCGCGTGTATGAAGAAGGCCTTCGGGTTGTAAAACACTTTCAGTGGGGAGGAAGGGAGTAAAGTTAATATCTTTGCGCATTGACGTTACCCGCAGAAGAAGCACCGGCTAACTCCGTGCCAGCAGCCGCGGTAATACGTAGGGGGCAAGCGTTAATCGGAATTATTGGGCGTAAAGAGCACGCAGGCGGTTTGTTAAGTCAGATGTGAAAGCCCCGGGCTCAACCTGGGAACTGCATCTGATACTGGCAAGCTTGAGTCTCGTAGAGGGGGGTGGAATTCCAGGTGTAGCGGTGAAATGCGTAGAGATCTGGAGGAATACCGGTGGCGAAGGCGGCCCCCTGGACGAAGACTGACGCTCAGGTGCGAAAGCGTGGGGAGCAAACAGGATTAGATACCCT
+
FFE8:EEGDGGGGGGFGGFE,EFEGGGFGGGGGGGGGGGG<FGFGGGGG7CFFGGGGGF@,6CCFFG7CCEFFGG,,,CFCG,,,,C4FG@:+=F,++B+B=E,,<5AE<@,<B<E<9++@:+,CD=CDF+:=++>+@D<FGGGGC<FGEEEGFCD@FCFFB,?CDGCCCC**AFFGGGG$?>C9*:1<FFFFFC5;9>@E8.FDC5GEC5;EBCEE:'3#3GGEGFECCGE<<2F??@CC7DDFGGF:FCC0<F<@8>855;FFFGA@0FFG,CF;AD,GFCDGGGF<@97<GGGD9+C@6+33F@GFC7GFFA,GFCFGF<CGGGFDGGGGGGFGGGGGGFGGGFCGFFGGGGFGEFGGGGEBB,GGGGGGGF:F@E@,GGGGCFE<CEGGGGGGGFFCFFFBFGGDGGGGEFGGGFGFGGGGGGGGGFGGGECCCCCC
@DL 137936
TGAGGAATATTGGTCAATGGGCGAGAGCCTGAACCAGCCAAGTAGCGTGCAGGATGACGGCCCTATGGGTTGTAAACTGCTTTTATAAGGGAATAAAGTGAGCCTAGTGAGGCTTGTTGCATGTACCTTATGAATAAGGAACGGCTAATTCCGTGCCAGCAGCCGCGGTAATACGGAAGGTACGGGCGTTATCCGGATTTATTGGGTTTAAAGGGAGCGTAGTCCGGAGATTAAGCGTGTTGTGAAATGTAGACGCTCAACGTCTGCACTGCAGCGCGAACTGGTTTCCTTGAGTACGCACAAAGTGGGCGGAATTCGTGGTGTAGCGATGAAATGCTTAGATAACACGAAGAACTCCGATTGCGAAGGCAGCTCACTGGAGCGCAACTGACGCTGAAGCTCGAAAGTGTGGGTATCGAACAGGATTAGATACCCT
+
FCGGDFGGG<FEFFGGGGDGGGDEEGG?CCEDECDFCDCEF@,CEFFGGDEFEF<F,,8@++@C,C-,,C::8CCC,FGG,EE@,CECF=EBE<FGGG9EFGCFE,EBFCCF?,4+:,A?,BFGGFGFFFFDFG<FF>=F#:B=7BFBC9BF<44@6CB9C<3EC+65>GGFF<,@><B<D3,11@8;F<*:;F3/*C8CFBGGFEC<F:CFF:E?#CB6;<#,*=8,GE>CEFGGGFECFFFFGFECGC0F3+,@GFDEG,A1:E.3=GGEFF>=3@<?F<DFE,GFA,9GFFC47EEE?5,8F:F:?,<<B8CGE@F=CE>7GGFF9F@?C556,CEFDA<,,6,7EGF<FFFCF@F@@CCFGFFEDFF@C,<FFFC:C@+9F9FFC@B+@,;EF7@,<,FFEDFC89GGFGGGEF9FFGFFEEAFF8ECB@6@
@DL 130717
TGAGGAATATTGGTCAATGGACGAGAGTCTGAACCAGCCAAGTAGCGTGCAGGATGACGGCCCTATGGGTTGTAAACTGCTTTTATAAGGGAATAAAGTGAGAGTCGTGACTCTTTTTGCATGTACCTTATGAATAAGGATCGGCTAACTCCGTGCCAGCAGCCGCGGTAATACGGAGGATCCGAGCGTTATCCGGATTTATTGGGTTTAAAGGGAGCGTAGATGGATGTTTAAGTCAGTTGTGAAAGTTTGCGGCTCAACCGTAAAATTGCAGTTGATACTGGATGTCTTGAGTCCAGTTGAGGCAGGCGGAATTCGTGGTGTAGCGGTGAAATGCTTAGATATCACGAAGAACTCCGATTGCGAAGGCAGCCTGCTAAGCTGCAACTGACATTGAGGCTCGAAAGTGTGGGTATCAAACAGGATTAGATACCCT
+
GGGGGGGGGGGGFCGGGGGGGGGGGGGGG9EEGGGGGGGGGGAFGFCGGGDEDEGG@EFGGGGGGFGGGE@FGGGGGGGFGGGGGGGCFFGDGGGGFGGGDEEFEFEFCFGGFFDFGGGGGFEEFGGCFGFGGEGGC,CFGG:FG8FFGFF?GGGDGGGGFGCFEGGEGGEFAFGDGEGGGCCFGCBFGGGGGG7EGGGGFFCFGFFCFFCCGGGFGECGGFGGFGGG,FFGCFGGGGGGGGCEGG7DGGGGFGFEEFGGFFGGFEFGGGFCCEGGDFGGGGGGGGFF?EFGGGGFFGFFE8CEFFDGGDE<A8GGGGGGFFGGGGGGGGFEFCGGGGFGGF9FGF@FDCFF<GGGGGFGGGGGGGFFGGFFCGGGGGGFFCEDGFEGGFFFEGGGFGFFGFFADGEGGGGGGGGGGGGFEAFFFFF9GGGCCCCC
@DL 208
TGGGGAATATTGCACAATGGGGGAAACCCTGATGCAGCGACGCCGCGTGGAGGAAGAAGGTCTTCGGATTGTAAACTCCTGTTGTTGAGGAAGATAATGACGGTACTCAACAAGGAAGTGACGGCTAACTACGTGCCAGCAGCCGCGGTAAAACGTAGGTCACAAGCGTTGCCCGGAATTACTGGGTGTAAAGGGAGCGCAGGCGGGAGAACAAGTTGGAAGTGAAATCCATGGGCTCAACCCATGAACTGCTTTCAAAACTGTTTTTCTTGAGTAGTGCAGAGGTAGGCGGAATTCCCGGTGTAGCGGTGGAATGCGTAGATATCGGGAGGAACACCAGTGGCGAAGGCGGCCTACTGGGCACCAACTGACGCTGAAGCTCGAAAGTGCGGGTATCGAACAGGATTAGATACCCT
+
FGGFGFGGGGGGGGGGGGGGGGGGGGGGGGGGGGGGGGEGGGGGGGGGGGGGGGGGGGGGGGGGGGGFGGGGGGGGGGGGGGGGGGGFGGGGGGGGGGGGGGGFGGGGGGGGGGGGGGGFGGGGGGGGGDFGGGGGGGGGGGGGGGGGCGGGGGGGGGGGGGGGGGGGGGGGGGGGGGGGGGGGGGGGFGFFGGGFGGGGEGGGGGGECFFGFCGCCGGGGGGGGGGGFGGGGGGGGGGGGGGGGGGFGGGGGGEGGGFGGGGFGCGGFCGGGGFFDGDCFGGGGECGGGFGGGGGGGGGGGGGGGGGGGGGGGCGGGGGGGGCGGGGGFGGGGGGGGGGGGGFGEGGGGGGFGGGGGGGGGFGGGGGGGGGGGGGGGGGGGGGGGGGEGGGGGGGGGGGGGGGGGGGF8FCB8C@
@DL 209
TGAGGAATATTGGTCGATGGGCGAGAGCCTGAACCAGCCAAGTAGCGTGCAGGATGACGGCCCTATGGGTTGTAAACTGCTTTTATAAGGGAATAAAGTGAGTCTCGTGAGACTTTTTGCATGTACCTTATGAATAAGGACCGGCTACTTCCGTGCCAGCAGCCGCGGTAATACGGAAGGTCCGGGCGTTATCCGGATTTATTGGGTTTAAAGGGAGCGTAGGCCGGAGATTAAGCGTGTTGTGAAATGTAGACGCTCAACGTCTGCACTGCAGCGCGAACTGGTTTCCTTGAGTACGCACAAAGTGGGCGGAATTCGTGGTGTAGCGGTGAAATGCTTAGATATCACGAAGAACTCCGATTGCGAAGGCAGCTCACTGGAGCGCAACTGACGCTGAAGCTCGAAAGTGCGGGTATCGAACAGGATTAGATACCCT
+
CFFFGFGDCFGGG<FCEEGGFGGGGGGGGGGGGF<FGGFGGFEFGFEGGGDCFGGGGGDE>:CGG=FF8,BFCFGGGGFGGGG?DEGGCGGFDGG<FGEDGFEEGGGDGGGGGFG9<<>@FGCFFDGGGA9??,5<FGFGGG+CGGD&FAEEFCDEC<FF;FF:CCFGBFDA@FGCCCCCEFGDGGCEFEGGCFEFEFF@AGGFFF@=A@F<@CG??GFECEDCCBEED9FCC9>+5GE;C0CCCDCFF<FEFGGGFGFCEDFFCFGFFFE9GGEDEFGGGGGGCFGGGGGCD::CF9FGFFF8GGEFGFGFGGGEBFD=FGGGGGGGGGGGGFGGGGGGGECGGDEEFGGGGGF@GFGCGGGGGGGGGGF8GGGFGGGGDGGGGGGGGGFGGFFGFGGGGGGGGEGEGDGGGGGGGGGGGGGGGFDGGFGCCCCC
@DL 210
TGAGGAATATTGGTCAATGGACGCGAGTCTGAAGCAGCCAAGCCGCGTGCAGGAAGACGGCCCTATGGGTTGTAAACTGTTTTTATAAGGGAATAAAGTGAGTCTCGTGAGACTTTATGCATGTACCTTATGAATAAGGACCGGCTAATTCCGCGCCAGCAGCCGCGGTAATACGGAAGGTCCGGGCGTTATCCGGATTTATTGGGTTTAAAGGGAGCGTAGGCCGGATATTAAGCGTGTTGTGAAATGTTGAGGCTCAACATCTGAACTGCATCGCGAACTGGTTTCCTTGAGTACGCAAAAGGTGGGCGGAATTCTTTGTGTAGCGGTGAAATGCTTAGATATCACGAAGAACTCCGATTGCGAAGGCAGCTCACTGGAGCGCAACTGACGCTGAAGCTCGAAAGTGCGGGTATCGAACAGGATTAGATACCCT
+
GG<FFGFGFGGF,;EFGFGGGGG+6C:FGGGG9,;EGG-E,E,,@FFGGEFCFG8EF@FGE:=F,5FFGFF:,CFGGG<55CF<,F,<FF8E,<F<?,,CA?5<,5BF@F+5,,5<,AEGG<,7CF,55?F<<F,,8,8><+@:FA=<1,3##$45C2>6<D>GC:@B>92%3>>3C>CCF:7F@F<GF:B@GFFC,EFAA?@ECF>&FCG<F8GFDD8CGFD<C@?7#1F>GDF<59>BGGGGFE@337,8,,FFFE@,F;799E,@,GFB8+@CEDGGGECFD>,@GGGGE@44@,6,,,A+F+4+F@GGGFEE:,+DGGGGGGGGFGFGFGGGFAGGGGEE8=E@GGGFEF@-FF,,GFGGGGGGFF<GGF@FGGGF@@:E<GFGGGGGGGGGF@GFGGGGGGF@@+GGGGGGGGGGFGGGGGGGGGGCCCCC
@DL 211
TGGGGAATATTGCACAATGGGGGAAACCCTGATGCAGCGACGCCGCGTGAGCGATGAAGTATTTCGGTATGTAAAGCTCTATCAGCAGGGAAGAAATGACGGTACCTGACTAAGAAGCCCCGGCTAACTACGTGCCAGCAGCCGCGGTAATACGTAGGGGGCAAGCGTTATCCGGATTTACTGGGTGTAAAGGGAGCGTAGACGGCATGGCAAGCCAGATGTGAAAGCCCGGGGCTTAACCCCGGGACTGCATTTGGAACTGTCAGGCTAGAGTGTCGGAGAGGAAAGCGGAATTCCTAGTGTAGCGGTGAAATGCGTAGATATTAGGAGGAACACCAGTGGCGAAGGCGGCTTTCTGGACGATGACTGACGTTGAGGCTCGAAAGCGTGGGGAGCAAACAGGATTAGATACCCT
+
EFGFGFGGGGGGGGGGGGGGGGGGGGGGGGGGGGGGGGGGGGGGGGGGGGEGGGFGGGGEGGGGGGGEGGGGGGGGGGGGGFFFGGGGGGGGGGGGGGGGGGGFFFGGGGFGGGGGGGFGGGGGDGGGGGGGG8FGF@GGGGGGGGG>DGCGGG?EFGGGGGGGGGGGFGGGGGGGGDFG>.GGG0CFFGGGGGFGGGGGEGGGGGGGGGGFFGGGGGGGGGGGGGGGGGGGGGEGGGGGGGGGFGGGGGFAFF<CGGGGGGFGGGGDFGGGGGGEGGGGGGGGGGGGFGGGGGGGFGFGGGGGGGGGGGGFDGGGEGGGGGGGGGGGFGGGFGGGGGGGGFGFCDGGGGGGGGGGGGGGGGGGGGGGGGGFGGGGGGE@GGGGGGGGGGGGGGGGGFGGGGGGGGGGDGCCCCC
@DL 116049
TGAGGAATATTGGTCAATGGGCGAGAGCCTGAACCAGCCAAGTAGCGTGCAGGATGACGGCCCTATGGGTTGTAAACTGCTTTTATAAGGGAATAAAGTGAGCCTCGTGAGGCTTTTTGCATGTACCTTATGAATAAGGACCGGCTAATTCCGTGCCAGCAGCCGCGGTAATACGGAAGGTCCGGGCGTTATCCGGATTTATTGGGTTTAAAGGGAGCGTAGGCCGGAGATTAAGCGTGTTGTGAAATGTAGACGCTCAACGTCTGCACTGCAGCGCGAACTGGTTTCCTTGAGTACGCACAAAGTGGGCGGAATTCGTGGTGTAGCGGTGAAATGCTTAGATATCACGAAGAACTCCGATTGCGAAGGCAGCTCACTGGAGCGCAACTGACGCTGAAGCTCGAAAGTGCGGGTATCGAACAGGATTAGATACCCT
+
GGGGGEFFFGGFGGGGFGGGFFFE@@CDGGC<FGGGFCCEEFGF9FCFEG@CFGGGGFDEGFGF8E<F8FEEGFEFGGGFGGFF9E<<9A889EFFGFGFF9FEEGGGFC:FEGG<FG7CFAEEFGFFFGGG9EFFC4/EFGFCGGGCFGGD8@DFFGDG@FDEEEA<FFFFFGG7B.1:D21<FFEGGGGGGGG><)F>FFGFAC2FGCFGF9F24<FFECEGG<C=ECEG8GFCCE@EDFGGGFCF@:@@:@DGGGGGFGGGGGCGDFGEF8FC)D?BA@FDFFF=:CFGGF:FCC,EEE<GEEDE@CGEFFC@+@<GFEB>77@FED?FE??,C,AGFGFGFD=C9GGFGFF@FF<,FFGGFFFE<@C,E,EE6,C@GFCFFFC,GGGGEE,GGF,E,GGFEF:@@+GFCFF8EFFEF<EFE@,9EEC8,,6A
@DL 124966
TGAGGAATATTGGTCAATGGGCGGGAGCCTGAACCAGCCAAGTAGCGTGCAGGATGACGGCCCTATGGGTTGTAAACTGCTTTTATAAGGGAATAAAGTGAGTCTCGTGAGACTTTTTGCATGTACCTTATGAATAAGGACCGGCTAATTCCGTGCCAGCAGCCGCGGTAATACGGAAGGTCCAGGCGTTATCCGGATTTATTGGGTTTAAAGGGAGCGTAGGCCGTCTTATAAGCGTGTTGTGAAATGTCGGGGCTCAACCTGGGCATTGCGGCGCGAACTGTGAGACTTGAGTGCGCAGGAAGTAGGCGGAATTCGTCGTGTAGCGGTGAAGTGCTTAGATATGACGAAGAACTCCGATTGCGAAGGCAGCCTGCTGTAGCGCAACTGACGCTGAAGCTCGAAAGCGTGGGTATCGAACAGGATTAGATACCCT
+
G8CFCGGGGGGGFGGGGGGGGFGEEGGGGGGGGGGGGGGGGGGGGGGFBFFGCFGGGGDDFGGC8EA@F<FFFGEEGGGFDCGG9?FFGFFGGG@FFGAFFGGA9EEGGGGGGAFGGG+=FFAFGC9FFCCG9<C<DFGG>FGGG<FBD9D9F7BC7FC7CFGCFGGG;FEFFCFEEGE7<FGCFGGFGC7<FAFE@GGFFGEGGGCCG8CFGGGFGGFGDGC6ECCEGGGGCCGG58<;EF@FCFGGGGEGFGFE>BCFF>GFC<9GGGF9GECGC@FC:CDFFDEGDDFFGFCC7GGGGGGGGEFEGFGGGGGGGGEEFFEC7DGFGFGGFGGGFGGGGFGGGFFDGGGGGF7BCDA7GGGGGGGGGGGFFGGGGGGF7EDGGFFCCGGFGEFGGGGGGEGGF:FFGGGGGGGGGGGGGGGFFCGGGGGCCCCC
@DL 111232
TGGGGAATATTGCACAATGGGGGAAACCCTGATGCAGCGACGCCGCGTGAGCGATGCAGTATTTCGGTATGTAAAGCTCTATTAGCAGGGAAGAAAATGACGGTACCTGACTAAGAAGCCCCGGCTAACTACGTGCCAGCAGCCGCGGTAATACGTAGGGGGCAAGCGTTATCCGGATTTACTGGGTGTAAAGGGAGCGTAGACGGCATGGCAAGCCAGATGTGAAAGCCCGGGGCTCAACCCCGGGACTGCAGTTGGAACTGTCAGGCTAGAGTGTCGGAGAGGAAAGCGGAATTCCTAGTGTAGCGGTGAAATGCGTAGATATTAGGAGGAACACCAGTGGCGAAGGCGGCTTTCTGGACGATGACTGACGTTGAGGCTCGAAAGCGTGGGGAGCAAACAGGATTAGATACCCT
+
<FFDG:7EEFFDFDEFF<CCFEEDGGFDGE@,CFEFGGEC7F@CEGGFGGGFBFFE,CE?ADFF,AC:,B<E,,BDFGFE<F-??,,CFE<DFD<DE<<9<:7+BFD9BE@9DFGAFDECDFG7F;CACDG:@3DC@<<FGGF>@EEEFF@>@DD8,<<<CGFEEEDC=EDF-E8CE;=CFC9F;F#=?9FFCCEFEE<8C?CECCFF>EF;CFFB9GGGGGGGGGGDG=GFFFGF=GGEG87C><AC:=:,,8GGFFGGGGGGDD@GFE<GCEF@+7BFGGGGGGF>FEFBFDGGGFB9GGFDGGGGFCGF@GGGF9GGGF<<E9GFFEFFCFFFGF<CGCGGGEFBGF@GGFFEFGGGFC,EDFFGGGGGGGGGFFEGFGFF;FF:CFFEGGFGGGGGFGGGGGGGFGGCCCCC
@DL 131271
TGAGGAATATTGGTCAATGGACGAGAGTCTGAACCAGCCAAGTAGCGTGCAGGAAGACGGCCCTATGGGTTGTAAACTGCTTTTATAAGGGAATAAAGTGAGAGTCGTGACTCTTTTTGCATGTACCTTATGAATAAGGACCGGCTAATTCCGTGCCAGCAGCCGCGGTAATACGGAAGGTCCGGGCGTTATCCGGATTTATTGGGTTTAAAGGGAGCGTAGGCCGGAGATTAAGCGTGTTGTGAAATGTAGACGCTCAACGTCTGCACTGCAGCGCGAACTGGTTTCCTTGAGTACGCACAAAGTGGGCGGAATTCGTGGTGTAGCGGTGAAATGCTTAGATATCACGAAGAACTCCGATTGCGAAGGCAGCTCACTGGAGCGCAACTGACGCTGAAGCTCGAAAGTGCGGGTATCGAACAGGATTAGATACCCT
+
FGGGGGGGGGGGGGGFGGGGGGGGGGGGGGGGGGGGGGGEEEFGGGGGCEGGGGGGGGGDGGCFGGGGGDFGGGGGGGGGGFGGGGGGGFGEFGGGFACEFGGGGGEGGGGGGGGGGGDFFGGGGGGGGGGFFG9FGGGGGGG7FCED>FGG?AFEFGGGGGGFCEGGEEFEFGGGGGGDE?FGGEGCFG7CCGFGFFEGGGGGGF0BFCFFGGGFGEEECCEGFCE3FFCGGGGGEGGGFG)GBGFGFFGGFGGGGFGGGFGGGFCFFGFECGGGDGFFCFFGDDFCGGGFFGGGGGFFGGGGGGDGFBCFFB7GGGFGGGGGGGGGGGFGCGGGGDGGGGGGFCGEGGGGG@GGEFFGGGGGGGGGGGGGGGFGGGGGGEGGGGGGGGGGGCGGGGGGFCGGGGGGFCGGGGGGGGGFGGFFGECGGGGCCCCC
@DL 216
TGAGGAATATTGGTCAATGGGCGATGGCCTGAACCAGCCAAGTAGCGTGAAGGATGACTGCCCTATGGGTTGTAAACTTCTTTTATAAAGGAATAAAGTCGGGTACGCATACCCGTTTGCATGTACTTTATGAATAAGGATCGGCTAACTCCGTGCCAGCAGCCGCGGTAATACGGAGGATCCGAGCGTTATCCGGATTTATTGGGTTTAAAGGGAGCGTAGATGGATGTTTAAGTCAGTTGTGAAAGTTTGCGGCTCAACCGTAAAATTGCAGTTGATACTGGATGTCTTGAGTGCAGTTGAGGCAGGCGGAATTCGTGGTGTAGCGGTGAAATGCTTAGATATCACGAAGAACTCCGATTGCGAAGGCAGCCTGCTAAGCTGCAACTGACATTGAGGCTCGAAAGTGTGGGTATCAAACAGGATTAGATACCCT
+
FGGGGFGGFFGG?CFGGGGGFGGGFEGGGGGGECFFGGDFCFFGGGGGGGGGGGEFFGAEFEGGGGGGGFGEEFGGGGD,<EFEFDFFGFFGGAFGGGF9:FFFGCF7F77B?FFF,4@AFEGDF9CEDBFDGF9DEEFG<=@CGDGCFB5A<5>GEFBBFFFGE?FFGGDACFFECC@19BDFBFFFGGCEGFB?5@FFFGGFFGGGFGFFGECCCCGGEGDDCDAEF;<CCCEF>CE40FGGCGDCACCCEGGGGGGFGGE9FEGGGGFDCFFCDACGGGGGGGGAFE?,,GGGFGFGEFFGGGECGFGGFFEFFCD@GGGGGGEFEFFCCGGGGFFFDGDGFFGFGGGGFEF>FC,7GGGGGGGGGD<GEC,9FC,,FGGEEDGGGGGECGGGGGGGGGGGGGGCGGGGGGGGGGGGGGGGGGGGGFGCCCCC
@DL 58341
TGAGGAATATTGGTCAATGGACGAGAGTCTGAACCAGCCAAGTAGCGTGCAGGATGACGGCCCTATGGGTTGTAAACTGCTTTTATAGGGGGATAAAGTGTGCCACGTGTGGCATATTGCAGGTACCCTATGAATAAGGACCGGCTAATTCCGTGCCGGCAGCCGCGGTAATACGGAAGGTCCGGGCGTTATCCGGATTTATTGGGTTTAAAGGGAGCGTAGGCCGTCTTATAAGCGTGTTGTGAAATGTCGGGGCTCAACCTGGGCATTGCAGCGCGAACTGTGAGACTTGAGTGCGCAGGAAGTAGGCGGAATTCGTCGTGTAGTGGTGAAATGCTTAGATATGACGAAGAACTCCGATTGCGAAGGCAGCCTGCTGTAGCGCAACTGACGCTGAAGCTCGAAAGCGTGGGTATCGAACAGGATTAGATACCCT
+
FG9FGCE@FGGFFDEGGFGGGGGGGGE@FGFFFFFGGGGGGGEEGFGGGGGGGGGGEFFGFGGGGGGGGGGGGGGGFGEFFFGGGFGGGGGGGGGGGGGGCFGFGFGC@FGGGGGGGGGGGGGGGGGGGGGGGGD9BDFG?@FD?GECFGGGGGFGGGGGGGGGGGGGEE7FCGFDEGGGGFGGGGFGGGG;GFGGBFFGFC<GFCEECGFFGGGGGGGG=:CECCE;FFGDGGGGGGGGG49CFGGGGFCGGC>/D9EFFGGGFFDFCCEEFEGGGFDFG@GFGGGGF>DFCEFDGGGFFGGGFEEFC@FFGGGF>GGGGGGGGGGGGAGGGGGGFGGFGGFDGGEGFGGGFGFCGGGGGGGGGGGGFGFGFGGGGGGGDGGGGGGGGGGCGGGGGGGGFCGGGGGGGGGGGGGGGGGGFGGGFGGGGGGCCCCC
@DL 92441
TGAGGAATATTGGTCAATGGACGAGAGTCTGAACCAGCCAAGTAGCGTGCAGGATGACGGCCCTATGGGTTGTAAACTGCTTTTATAAGGGAATAAAGTGAGTCTCGTGAGACTTTTTGCATGTACCTTATGAATAAGGACCGGCTAATTCCGTGCCAGTAGCCGCGGTAATACGGAAGGTCCGGGCGTTATCCGGATTTATTGGGTTTAAAGGGAGCGTAGGCCGGAGATTAAGCGTGTTGTGAAATGTAGACGCTCAACGTCTGCACTGCAGCGCGAACTGGTTTCCTTGAGTACGCACAAAGTGGGCGGAATTCGTGGTGTAGCGGTGAAATGCTTAGATATCACGAAGAACTCCGATTGCGAAGGCAGCTCACTGGAGCGCAACTGACGCTGAAGCTCGAAAGTGCGGGTATCGAACAGGATTAGATACCCT
+
CCEFFFGGGFCFGFA@CCCFGGGGGGGAGGGGCGGGGGCFEECFFGGGGGGGGGGGGGGGFGDFF8FGGGGGGFGFGFGFGFFGG,F,EFGGGGGGGFFE,E<EFFGGFGGAGFDCFFCEEGGGFE@FGEFFEF<FGDFG:F;C@8EGG1GGG8GFGCFFFG9EFEFG;EEF=FGEECGGFFECFG7E+<:=GGFEGGFFFCFGGGECCBB=CFFFEEB?GGGGFEGEGFFEFEFCEFC:FDCECA<<?FFCEFGGGFCFB>@D+E?CFD@EECGGGEEEFCD@FFFGFFD?7GGEGGFGFF7,+:7DGFFFGFEGGGF8FF@47GGFFGFGEFFFGGGGDGGGEGFDFGGGGFGEGGG@GGFF9GGGFFGFFGGGGFGGGDGGGCFEFFCGGGFGFEGGGGGGGGGGGGGGGFCFEFFEGGGGGFF9GFDCCCCC
@DL 132061
TGAGGAATATTGGTCAATGGGCGAGAGCCTGAACCAGCCAAGTAGCGTGCAGGGTGACGGCCCTATGGGTTGTAAACTGCTTTTATAAGGGAATAAAGTGAGTCTCGTGAGACTTTTTGCATGTACCTTATGAATAAGGACCGGCTAATTCCGTGCCAGCAGCCGCGGTAATACGGGAGGTCCGGGCGTTATCCGGATTTATTGGGTTTAAAGGGAGCGTAGGCCGGAGATTAAGCGTGTTGTGAAATGTAGACGCTCAACGTCTGCACTGCAGCGCGAACTGGTTTCCTTGAGTACGCACAAAGTGGGCGGAATTCGTGGTGTAGCGGTGAAATGCTTAGATATCACGAAGAACTCCGATTGCGAAGGCAGCTCACTGGAGCGCAACTGACGCTGAAGCTCGAAAGTGCGGGTATCGAACAGGATTAGATACCCT
+
BFFDGGFGGGGGGGGGGGGGGGGGGGGGFGGGGGGGGGGG?FFGFGGGGGGGGGGGGGGGGGGFGGGGGGGGGGGGGGGGGGGGGGGCEFGGFGGGGGGGGFGGGGGGGGGGGGGGGGGGGGGFFGGGGDCFFGFGGGGDGFF@FGG?GDDGG;FDGGFFG9FGGEEFCFFGC;FC?<:CEFGGDGF7BF1=CCG?EFFDAFCFEGEGGEGGGGG9GGFGEFEGGGFCFFFGGGEGGGEFEFCGGFGGGGGFFFFGFGGGGFGGGGCGGGGGGGGGGGGFCDGFF8FEA,DDDGGGEGGFCGGGGGGGGFGGGGGGGGGFDGGGCGCFF9GGGF9FGFFFC,<A@CGGGGGGGFFCEGGEEGGGGGGGGGGGGFFGCFFF7GGGGGGGCGGGGGGGGGGGFEGGGGEGGDGGGGGGGGGGGGGGFFGGGGGCCCCC
@DL 114677
TGAGGAATATTGGTCAATGGGCGAGAGTCTGAACCAGCCAAGTAGCGTGCAGGATGACGGCCCTATGGGTTGTAAACTGCTTTTATAAGGGAATAAAGTGAGTCTCGTGAGACTTTTTGCATGTACCTTATGAATAAGGACCGGCTAATTCCGTGCCAGCAGCCGCGGTAATACGGAAGGTCCGGGCGTTATCCGGATTTATTGGGTTTAAAGGGAGCGTAGGCCGGAGATTAAGCGTGTTGTGAAATGTAGACGCTCAACGTCTGCACTGCAGCGCGAACTGGTTTCCTTGAGTACGCACAAGGTGGGCGGAATTCGTGGTGTAGCGGTGAAATGCTTAGATATCACGAAGAACTCCGATTGCAAAGGCAGCTCACTGGAGCGCAACTGACGCTGAAGCTCGAAAGTGCGGGTATCGAACAGGATTAGATACCCT
+
FFEGGF8<6FG9E;EFGEGC,@FGFGGGGGGGFE9FGF<,6FF9EFEGGGGGGGGGGFGG+@CFGGGGC<6CFFGGGGFEF<FFFGGGEGADG=F<FEEEFGFEFCDFFFBAFAF9FECEGGGGGGG9FDGEFGCBABEGEFF@@FDE@9D65A=@DC<FDBFFEGGGGF;BBC28C<C<D5CFEEFGGE9<:CCC7EFFFGGFFFG:D9FBGEGFEGCFC8=EEF;?F@GGECCEEGGFFGGFF@?7,AC@<GC:=GGGGGEFEE7EFGG=FDFC:5<DGFGFCD<8F8FCFEDFFA,GDEGFC++::8FEFE7FGGGFGFDGGEGGGGGGFGGGFFGGFFC8FGFCGGCGECCC7DFEDCDF9GGGGF9GEC9GGGGGFGEGGGGE7GGGGGGGFFFC:CGFGCC7FGGGGGGGGGGGGEFDFFGGFFFBCCCC
@DL 95954
TGAGGAATATTGGTCAATGGACGAGAGTCTGAACCAGCCAAGTAGCGTGCAGGATGACGGCCCTATGGGTTGTAAACTGCTTTTATAAGGGAATAAAGTGAGTCTCGTGAGACTTTTTGCATGTACATTATGAATAAGGACCGGCTAATTCCGTGCCAGCAGCCGCGGTAATGCGGAAGGTCCGGGCGTTATCCGGATTTATTGGGTTTAAAGGGAGCGTAGGCCGGAGATTAAGCGTGTTGTGAAATGTAGACGCTCAACGTCTGCACTGCAGCGCGAACTGGTTTCCGTGAGGACCCAAAAAGTGGGCGGAATTCGTGGTGTAGCGGTGAAATGCTTAGATATCACGAAGAACTCCGATTGCGAAGGCAGCTCACTGGAGCGCAACTGACGCTGAAGCTCGAAAGTGCGGGTATCGAACAGGATTAGATACCCT
+
FG<FGGDGGGGFFEGGGGG8F@FGDGEDGGGGGFFGGGFFFFE6EFGG@FGGGGGGGGGG7CEGFCACDGGDCCGEFGGGGFGGCFF,CAF8FDDEEED?,E<BDDFFCFGA9A,<@9=E9EFFFC,C,5ABBEFGGG?BE=+:8CCBFEGFFF8@A>FFFG8E:=:>FECFGFG8C5CFGFFEGGGGGG@FF:=CCCEFDGFF@FGG2GGFFFECECECCC>DCFF=:,?8EEGGCG>CFCDAGC#:?CF@9+C3EDC@9<E><GFGGGGD:CD86:CDDCDFC=+8,,CFBB,:=++,,,BA?++GECE?FFCFC<B,GGC>GGFAC,DCEFED<EGGF<<AC<6FFGFGFGCCG@D@:,F7FCFGECFEC,:<@DEFEEGEEFGGGGGGGGGGGGGGDFGEGGDFEGGGGFGFGDGFGGFGGFEDFFGC?CCC
@DL 222
TGAGGAATATTGGTCAATGGGCGAGAGCCTGAACCAGCCAAGTAGCGTGCAGGATGACGGCCCTATGGGTTGTAAACTGCTTTTATAAGGGAATAAAGTGAGAGTCGTGACTCTTTTTGCATGTACCTTATGAATAAGGACCGGCTAATTCCGTGCCAGCAGCCGCGGTAATACGGAAGGTCCGGGCGTTATCCGGATTTATTGGGTTTAAAGGGAGCGTAGGCCGGAGATTAAGCGTGTTGGGAAATGTAGACGCTCAACGTCTGCACTGCAGCGCGAACTGGTTTCCTTGAGTACGCACAAAGTGGGCGGAATTCGTGGTGTAGCGGTGAAATGCTTAGATATCACGAAGAACTCCGATTGCGAAGGCAGCTCACTGGAGCGCAACTGACGCTGAAGCTCGAAAGTGCGGGTATCGAACAGGATTAGATACCCT
+
AFDFGG,C,CFECFGGGGGD,C7@+@CDGGFGGGGGGGGGFGCGGGGGDFGGGG8FGGGGGEDFGGGGGGCFFGGCEGGGGGG9FC,5EFEFDFFGG9FC9EFD,?FGEE+5B?FGC<C,C<EFGGD9FGGGGGC9FG2CFGC:FGEGGGFFFFGGGDF@CDFGD'<A66@BADFFEDDCFCCG>GGGGCFGGGGEF;FFGFGGGGG<-CFGGGGFG:7FCEGDC=BEE=EGGGC::$DDC*#EE<GE?C#C<FFGGFFG?:;@FD8GGGG+FCB)$-?EFFDD68GGGDF,@+C@C9FD9F?<FB++CGFFCGGGFFGGGGGGDGFFGGFCGFCCFEFCGGGGFGAGGGFCGEGFFFGFECE@GGFF?GGFEC9<FCF@+C@GGFFCCCGGGFGGFGGGG>GGGGGGGEGGGFFGF9GFFFGGGFFCGDGCCCCC
@DL 109135
TGGGGAATATTGCACAATGGGCGAAAGCCTGATGCAGAGACGCCGCGTGAAGGATGAAGTATTTCGGTATGTAAACTTCTATCAGCAGGGAAGAAAATGACGGTACCTGACTAAGAAGCACCGGCTAACTACGTGCCAGCAGCCGCGGTAATACGTAGGGGGCAAGCGTTATCCGGATTTACTGGGTGTAAAGGGAGCGTAGACGGCTGTGCAAGTCTGAAGTGAAAGGCATGGGCTCAACCTGTGGACTGCTTTGGAAACTGTGCAGCTAGAGTGTCGGAGAGGTAAGCGGAATTCCTAGTGTAGCGGTGAAATGCGTAGATATTAGGAGGAACACCAGTGGCGAAGGCGGCTTACTGGACGATGACTGACGTTGAGGCTCGAAAGCGTGGGGAGCAAACAGGATTAGATACCCT
+
GCFC7CFGGGAGFGFFCFFCEEGGGGG8FFGGGGCFG9FGF,:FC7C+CCFEGGGF<EAFCFC9FG>FFD4FGFGGG9FFFFCEFGF,?CFCFGFCFFFFFF7:BE,B,EC9EFFFFFG=?FFFD@FE@FDFF0<4BFDD<$8DGGGGG>CFGGGG?7FB?8FB>C7FFFEC@EFFGCCFAF9DFGGG=GFFGGFFGGDEGEEEGEFGFEGGGGG8C:FGGFGGGGG?5FCFF%G8DFDEE=CE%8FFCGGGEGGGGGFCFAF,A0<CF8<=/B>98BECGGFFGGGE@EF9FFCGGEFFDGGGGEDGGGDCCGCF,<CGGGFF?GGGGGGF7FFDFDF@FCFGGEGFDGGFGGEFGFEE@GGGFGFCEGGGGFF@CGGGFFFFC@@GEFGFFEFDGGEFFGEGGGGGGGGC@CB@
@DL 143035
TGAGGAATATTGGTCAATGGACGAGAGTCTGAACCAGCCAAGTAGCGTGCAGGATGACGGCCCTATGGGTTGTAAACTGCTTTTATAAGGGAATAAAGTGAGTCTCGTGAGACTTTTTGCATGTACCTTATGAATAAGGACCGGCTAATTCCGTGCCAGCAGCCGCGGTAATACGGAAGGTCCGGGCGTTATCCGGATTTATTGGGTTTAAAGGGAGCGTAGGCCGGAGATTAAGCGTGTTGTGAAATGTAGACGCTCAACGTCTGCACTGCAGCGCGAACTGGTTTCCTTGAGTACGCACAAAGTGGGCGGAATTCGTGGTGTAGCGGTGAAATGCTTAGATATCACGAAGAACTCCGATTGCGAAGGCAGCTCACTGGAGCGCAACTGACGCTGAAGCTCGAAAGTGCGGGTATCGAACAGGATTAGATACCCT
+
GGGGGGGEFGGFGGFF@FDGGGGGCGGGFGDFGGGGG8FGGGFGGGGEGGGCFGEFGFGGFC+FEFFGC<:FFGGGGGFFGGGGFFFGGGGGC?FF9FGGGCFFGDFGEGE,=5EE,CC9<@FGFGGGFEFGGGGG9FFFGFGGGGGGGGGG@;CEGFFG>FG,FC@FGFFFFDF:CGCCCFGG8E<C<=G8<CF==F?FFFDGGGE1FGGGGEEFDGFFEEE=<C29GGFGFGFCDGGGGGGGGFCFCFEFF@@/?1FFGE,=EGDFFFC7C::@9?EGAGGF?,EF9FGGFGGEFB@E9DEFF>F:B,FA:A::ED=GFGGFECEGFFGGGFE=ACFGGGFA,7?CGEGGFCF>GFC@ECFCGGEFF@EGFECCFGF@:@7FEEEGDGGGGGGGGGF@D:GGGF@@@+GGFFC,@9FCGGGGFDAFGGGCCCCC
@DL 105635
TGAGGAATATTGGTCAATGGGCGATGGCCTGAACCAGCCAAGTAGCGTGAAGGATGACTGCCCTATGGGTTGTAAACTTCTTTTATAAAGGAATACAGTCGGGTATGCATACCCGTTTGCATGTACTTTATGAATAAAGATCGGCTAAATCCGTGCCAGCAGACGCGGTAATACGGAGGATCCGAGCGTTCACCGGATTGATTGGGTTTAAAGGGAGCGTAGATGGATGTTTAAGTCAGTTGTGAAAGCTTGCGGCTCAACCGTAAAATTGCAGTTGATACTGGATGTCTGGAGTGCAGTTGAGGCAGGCGGAATTCGTGGTGTAGCGGTGAAATGCTTAGATATCACGAAGAACTCCGATTGCACAGGCAGCCTGCTAAGCTGCAACTGACATTGAGGCTCGAAAGTGTGGGTATCAAACAGGATTAGATACCCT
+
6C@FACFFCFFDECAFFC<,6C:CEEEGGGGGGCFGGGFGEG,,@FEFGGGFFGGFG,,E,CCDG,EFGEFFFCFGGGG9ECFAF<<FF<EGCAF??DF,F++,@?<,EFD9C8B:=FF9?ECGGGA,EFEADGGE?,5C5?F+F=EE,5@3CEEGG9<F,8,,@8+8@C4<DF;C39551#C>*>><B1%#.3<4<<F%>GEGFCD,FFDFGGG@:1B;DF<DGCFGC9F>C+;,@;F>AGGGEG=GE@)+=GED<GFEGEE,FAE?<99E?8EFE5EEDEE<?,+9<B,,E<EGFFECEEGFF7FBGDCEDGCFEC,,F9EGGEECEAFDFGFFF9GGGGE8C,@DF<FFF@@6-@F<<FE@;,9F@FEC8GGGGFE68GFC,AFF9C-EC@,GGEE@C7FCF8:FGGGGCF9<<<FFFEFEAGFGGFFCCB@C
@DL 143627
TGGGGAATATTGCACAATGGGCGCAAGCCTGATGCAGCCATGCCGCGTGTATGAAGAAGGCCTTCGGGTTGTAAAGTACTTTCAGCGGGGAGGAAGGGAGTAAAGTTAATACCTTTACTCATTGACGTTAACTACAGAAGAAGCACCGGCTAACTCCGTGCCAGCAGCCGCGGTAATACGGAGGGTGCGAGCGTTAATCGGAATAACTGGGCGTAAAGGGCACGCAGGCGGTGACTTAAGTGAGGTGTGAAAGCCCCGGGCTTAACCTGGGAATTGCATTTCATACTGGGTCGCTAGAGTACTTTAGGGGGGGGTAGAATTCCACGTGTAGCGGTGAAATGCGTAGAGATGTGGAGGAATACCGAAGGCGAAGGCAGCCCCTTGGGAATGTACTGACGCTCATGTGCGAAAGCGTGGGGAGCAAACAGGATTAGATACCCT
+
GFGGGFGGDG<EFGGGGF@8<FFGGGGCGGGGGGCGGG8F@CFGGGCCFCEFGG<EDGGGC=FFFGGGG7FFGGGGGAFDAFCFAFFECF@@CEGD::B=FFGGG<@,C58?>BFDGG@9,CFFFGGCFFGFAFD,BFDCGGCFFGGGFFGGGGGCFE?BCGFGGGGGGGGGGGGFFGGGDGEGC*ECCEGGD>EEF#<FCC3ACFCGFFFGFGGFEGEG5==;CGGDEGECE<:FFG7ECB:=F;GGGG@CFGGGDGGGGGFGGGGFFCFF@CGGGFF@0:@8FFCCEC@3,=9DEDGFBF=,DGF>@+BFFGE9GFFEGEB?+F=GEGGEEEAGGGGGGGGDGGEB5EF@FFC9FGFDB-C67@GGGGGGGFB+EE@8<BGFE,6,,GFGGEEFGGFF<F@C,,GGGDGGGGGGGGGGFC,FAFFGGGGEGEGGCCCCC
@DL 227
TGAGGAATATTGGTCAATGGACGAGAGTCTGAACCAGCCAAGTAGCGTGCAGGATGACGGCCCTATGGGTTGTAAACTGCTTTTATAGGGGGATAAAGTGTGCCACGTGTGGCATATTGCAGGTACCCTATGAATAAGGACCGGCTAATTCCGTGCCAGCAGCCGCGGTAATACGGAAGGTCCGGGCGTTATCCGGATTTATTGGGTTTAAAGGGAGCGTAGGCCGGAGATTAAGCGTGTTGTGAAATGTAGATGCTCAACATCTGAACTGCAGCGCGAACTGGTTTCCTTGAGTACGCACAAAGTGGGCGGAATTCGTGGTGTAGCGGTGAAATGCTTAGATATCACGAAGAACTCCGATTGCGAAGGCAGCTCACTGGAGCGCAACTGACGCTGAAGCTCGAAAGTGCGGGTATCGAACAGGATTAGATACCCT
+
FGGGG@FFFGGGGGGGGGGGGGGGGGGGGGGGGGGGGGFGGGGGGGGGGGGGGGGGGGGGEGGGGGGGGCGGGGGGGGCGG9FFFGGGGGGGFGGGGGEFGGGGGFGGGGGGGGAFCEGGGGGGGGGGGGGGGC<FGGGGGGEGGGGGG@FGGFGGGGG7>CGEFGGGCCFGFGFCGFEGGGDFEEFGGG@EFGF=EFGGGGGGGGGGFGFFGGCCGGGF.F:GGGGFGFDGGFGEGGEGGGGGGFGGGGFFCDFFGFFGGGGGGGGGFBEGGGGGFAFFGGGGGGGFGGGGGGGGGFGEFF9BF@FCEGGGGGGGGGGGFGGGGGGGGGGGGGGGGGGGGGGGGGGGGGGGFF@6GGGGGGGGGGGGGGGGGGGGGGGGGGGGFGGGGGGGGGGGGGGGGGGGGGGGGEGGGGFFGGGFGGGFCFGGGGGCCCCC
@DL 105769
TGAGGAATATTGGTCAATGGGCGCAGGCCTGAACCAGCCACGTAGCGTGAAGGATGACTGCCCTATGGGTTGTAAACTTCTTTTATATGGGAATAAAGTTTTCCACGTGTGGAATTTTGTATGTACCATATGAATAAGGATCGGCTAACTCCGTGCCAGCAGCCGCGGTAATACGGAGGATCCGAGCGTTATCCGGATTTATTGGGTTTAAAGGGAGCGTAGGTGGACAGTTAAGTCAGTTGTGAAAGTTTGCGGCTCAACCGTAAAATTGCAGTTGATACTGGCTGTCTTGAGTACAGTAGAGGTGGGCGGAATTCGTGGTGTAGCGGTGAAATGCTTAGATATCACGAAGAACTCCGATTGCGAAGGCAGCTCACTGGACTGCAACTGACACTGATGCTCGAAAGTGTGGGTATCAAACAGGATTAGATACCCT
+
EFEFGF8FFFGGFFGGGGGGGGGGGFGGGGGGGGGGGGGGGGGGGFGGGGGGGGGGGGGGGGGGGGGGGGGGGG<FGGGGGGGGGGGGGGGGGGGGGFGFFGGGGGD=BFGGGGGGGGGGGCGGGGGGGGGCFFEFGGGDGGGGG;GGGGGGGGGGGGGGGGGGGECC7<F<AEFEGGGGGGGGEGGGGGGGGGGECFEGGDCFFFGDFFFGGGGDGGGGFGFGGGEFGGFDGGGGGGGGGGGGGGGGGGGGFGGGGGGGGGGGGGGGFGGGGGGGF?<FGGGGDFGGFGGGGGFGGGGGGGGGGDGEGFGGGGDGGGGGGGF7GGGGGGGGGGGGFGGGGGGGGGGGGGGGGGGEGGGGGGGGGGGGGGGGDGGGGGGGGGGGGGFFAGGGGGGGGGGGGGGGGGGGGGGGGGGGGGGGFFFGGGGGGGFCCCCC
@DL 123727
TGAGGAATATGGGTCAATGGGCGAGAGCCTGAACCAGCCAAGTAGCGTGCAGAATGACGGCCCTATGGGTTGTAAACTGCTTTTATAAGGGAATAAATTGATGCTCGTGAGACTTTTTGCATGTACCTTATGAATAAAGCCCGGCTAATTCCGTGCCAGCAGCAACGGTAATACGGAAGGTCCGAGCGTTATCCGAATTTATGGGGTTTAAAGGGAGCGTAGGCCGGAGGTTAAGTGTGGTGTGAAATGTGGACGCTCAACGTCTGCACGGGAGCGCGAACTGGTTTCATTGAGTACGCACAAAGTGGGCGGAATTCGTGGTGTAGCGGTGAAATGCTTAGATATCAGGAAGAACTCCGGTTGCGAAGGCCGCCTGCTGTAGCGCAACTGACTCTGAAGCTCGAAAGCGTGGGTATCGAACAGGATTAGATACCCT
+
FCFG@FF<F9,,CFC8FGF,C,CC:7CFGFFGE8,CC,@<DGF,E9FC7,@E,66ABE7@+@+6CEE88=FG,C<<CEEFAFFGC,CF9CEF,C,5C,?5C,,,:58>A<=F,,BFFG+,ABFGG9B<<,FC,B,88,7,BFE+@BFDA;,,,33F+C,>,33,,3@@F++3,@FE+>3*,7@F****>:C:DFG**1*<@C,,8*=<1<FF<CC<*:C<8*172=*B5*220<,C<3A8;C*9:@+*?3#81<8E;F:>7EB@3*38***+3+8++,<3,8,,,,8,,<GGFC>:B=A5,<?8CB:B:??<BA@8++7EF,@F8=+?,:,?,5?8FFDEA:,9::9,?CEF8F>@+@,:@:B:AE:@@@+@9C6CGGC@:@+E;<C<FCC<C,<CF@,C,:A66,+F;FEF7@6=,@E<FAFFE,DEGGCCCCCC
@DL 230
TGGGGAATATTGCGCAATGGGGGCAACACTGACGCAGCCAAGCCGCGTGAATGAAGAAGGCCGTCGGGATGTAACGTTCTTTCGGTAGCGCGGAAGGCATTTAGTTTAATAGACTAGGTGATTGACGTTAACTACAGAAGAAGCACCGGCTAACTCCGGGCCAGCAGCCGCGGTAATGCGGAGGGTGCGAGCGGTAATCGGAATAACTGGGCGTAAAGGGCACGCAGGCGGTTACTTAAGTGAGTTGTGAAAGCCCCGGTCTTAACCTTGGAATTGCTTTTCATACTGGGTTGCTAGAGGACTTTCGGGGGGGGTAGAATTCCACGTTTAGCTGTGAAATGCGTCGATATGTGGAGGAATACCGAAGGCGAAGGCAGCCCCTTGGGAATGTACTGACGCTCATGTGCGAAAGCGTGGGGAGCAAACAGGATTAGATACCCT
+
;@CC7,8FCFGGGGG>G@FGGGGF@F@,@<FG<,@F+@@A,C@@FGFFEFFFCA,B,CFF,<+7+@C:+8B<<F,B4B,F9FC+@CFG8B+6>>>CG?FG,@3FF,,7C3,83,8,BB3<83D<><F:BFCF,3@<FG,DG,@:CF7:F7EEEFGG7F7C*CCF**=F<FCGGEFE9,,=CEEGGG58:*:*C*;:*3:CCED5@@A/CFGEFF?;#21=1C>;:5/:C<GG(.5A<<<6:50=$@/>:C=*DGFBC:9F=CGFD<9@=E,:=8B@7,>,FAD,,@:C@,,,D@,EB=3,,F=@@+@+:CB,FA,A<F?CEFDA=<C,,EEC,C:,D?@>:C8,,BA,A=,B99FB9FF<FGDCCFCECCFC,GGGGGEFDGFFFAGDF9FE:CC@@,GFFFFEF7CA,C@F@+ECF8E@FC,FGGFFGGFFDF<8CCCCC
@DL 231
TGAGGAATATTGGTCAATGGGCGATGGCCTGAACCAGCCAAGTAGCGTGAAGGATGACTGCCCTATGGGTTGTAAACCTCTTTTATAAAGGAATAAAGTCGGGTATGCATACCCGTTTGCATGTACTTTATGAATAAGGATCGGCTAACTCCGTGCCAGCAGCCGCGGTAATACGGAGGATCCGAGCGTTATCCGGATTTATTGGGTTTAAAGGGAGCGTAGATGGATGTTTAAGTCGGTTGTGAAAGTTTGCGGCTCAACCGTAAAATTGCAGTTGATACTGGATGTCTTGAGTGCAGTTGAGGCAGGCGGAATTCGTGGTGTAGCGGTGAAATGCTTAGATATCACGAAGAACTCCGATTGCGAAGGCAGCCTGCTAAGCTGCAACTGACATTGAGGCTCGGAAGTGTGGGTATCAAACAGGATTAGATACCCT
+
FGFGGGGCEFGGGAF@FFEFFGGCGGEAFECFGGGGGGFGGDGGGFGGEFGFFGGGFGGGFGGGGGGFGE:FEFGGFGGGFCFCFGFGGGCCFGGGEFFGDE+:>8FFGAEG8FEFFD:FFEFGGGGGGGGGGGCFGFFG9FEFEFDGGG9FFF6@7?FG?GGCG?C7+/+,,@B$EFCFD:F::FGGG@GFGGGG<F<:CFFGGGFFBC<FC9FF9EE=EDEG,9ECGFGFFFFCCGGGFE@9=FCGCGBFGGE@FF=CFCFCD<EEFF9:#CF<@8FFF8F==DGF,E,FFGFCEDGFECFFFEGGGFDFDFGGGFFGGEFDEGGFGGGGDGGEFCA,A<F8F<@<GGGGFFC-GGGGGGGGGGCF>FFED<F9GGGGGGGGGGGGGGGGFGDF?FCFB:CGFCGGFGGGGGGGGGEGGGGGFFCCGGGCCCCC
@DL 232
TGTGGGATATTGCACAATGGAGGAAACTCTGATGCAGCGACGCCGCGTGAGTGAAGAAGTATTTCGGTATGTAAAGCTCTATCAGCAGGGAAGAAAATGACGGTACCTGACTAAGAAGCCCCGGCTAACTACGTGCCAGCAGCCGCGGTAATACGTAGGGGGCAAGCGTTATCCGGATTTACTGGGTGTAAAGGGAGCGTAGACGGCATGGCAAGCCAGATGTGAAAGCCCGGGGCTCAACCCCGGGACTGCATTTGGAACTGTCAGGCTAGAGTGTCGGAGAGGAAAGCGGAATTCCTAGTGTAGCGGTGAAATGCGTAGATATTAGGAGGAACACCAGTGGCGAAGGCGGCTTTCTGGACGATGACTGACGTTGAGGCTCGAAAGCGTGGGGAGCAAACAGGATTAGATACCCT
+
GGGGGGGGFGGGGGGGGGGGGGGGGGGGFFGGGGGGGGGGGGGGGGGGGGGEFFFGFGG9CAACFFGBFGGGGGGGGAFGGFGGGGGGFGFGGGGGGGGGGGGFGGGGFGGCFGGGGGGF@EEGE+GGGFGGG86CDE=FGGGGGGGGEGEF=FF@FFFGDGGGGGGGFFBACFFGGFFFFGFFGGE#FFBFGGGGGGFFC<=CEEC;9FFCCFGGCFGFGGFGGGGGGGEF>FGFCFFF=GGFFEFE<;9FEGGGD9FDGFGGGGGFFF9GGEGEFCEFFFCGGGCF7CGGGGGGGGGGGGGGGGGGGFDGGGGFEFGGGGGGGGGGGFGFCFFFGGGFGGFFGGGGGGGGGGGGGDGGGFF9GGGGGGGGGGGGGGGGGFDFDGGGFGGGGGGGGGGGGGGGFCGGGGGCCCCC
@DL 119622
TGAGGAATATTGGTCAATGGGCGATGGCCTGAACCAGCCAAGTAGCGTGAAGGATGACTGCCCTATGGGCTGTAAACTTCTTTTATAAAGGAATAAAGTCGGGTATGCATACCCGTTTGCATGTACTTTATGAATAAGGATCGGCTAACTCCGTGCCAGCAGCCGCGGTAATACGGAGGATCAGAGCGTTATCTGGATTTATTGGGTTTAAAGGGAGCGTAGATTGATGTTTAAGTCAGTTGTGAAAGTTTGCGGCTCAACCGGAAAATTGCAGTTGATACTGGATGTCTTGAGTGCAGTTGAGGCAGGCGGAATGCGTGGTGTATCGGGGAAATGCTTAGATATCACGAAGAACTCCGATTGCGAAGGCAGCCTGCTAAGCTGCAACGGACATTGAGGCTCGAAAGTGTGGGTATCAAACAGGATTAGATACCCT
+
F8FFCEFCFFGGGGFFEEDF8F:CFC7FGFGCFGGF8BCFG8EEFF+6BFGGG@,<AEFGGGGGGGG8FGGCCEEGGGGGGD<<DFAFGCFGFGG<FAADFECEG8FGGGGGGGGEGGGGGGGGFFFFGGGGG9?EFGGGGGC@FDEFGGF5>=6F?F<FFG@FG/BFGGG?FCFGGCCFGC%DDCC:F@6<3#788<<9@FGGFFFCEFFCFB854:?;>>5?#GFFGFCFFGFDFCDGAEFC=D<GEEFGCFFA8:@,2#@#DFEFGDDD;FGGB<C<6FECA,EF<EEF8FGF<DGFFA,BB4+G@E<DBB7+>GCFA,@8++@=:,,E9EEE9FE,@A<,CFB6,CFAAFCFDFE@FDEDGD<FEF8EFFAE,CCCGECCCC;7<FFFEGGFC+EGGGGGGF@@FDCFGGGGFFFCGFFFFE9GGGGCB<CC
@DL 234
TGTGGGATATTGCACAATGGAGGAAACTCTGATGCAGCGACGCCGCGTGAGTGAAGAAGTATTTCGGTATGTAAAGCTCTATCAGCAGGGAAGAAAATGACGGTACCTGACTAAGAAGCCCCGGCTAACTACGTGCCAGCAGCCGCGGTAATACGTAGGGGGCAAGCGTTATCCGGATTTACTGGGTGTAAAGGGAGCGTAGACGGCATGGCAAGCCAGATGTGAAAGCCCGGGGCTCAACCCCGGGACTGCATTTGGAACTGTCAGGCTAGAGTGTCGGAGAGGAAAGCGGAATTCCTAGTGTAGCGGTGAAATGCGTAGATATTAGGAGGAACACCAGTGGCGAAGGCGGCTTTCTGGACGATGACTGACGTTGAGGCTCGAAAGCGTGGGGAGCAAACAGGATTAGATACCCT
+
GGGGGGGGGGGGGGGGGGGGGGGGGGGGGGGGGGGGGGGGGGGGGGGGGGFGGGGGGGGFFFGGGGGFGFGGGGGEFGGGGGGGGGGGGGGGGGGGGGGGGGGGGGGGGGGGGGGGGFGFGGGGGFEGFG?GGFGGEEGGFGGGGGGGCGGGGGGFFGDGGGGGGGGGFFDFFGGDCGGFCF>GGGCE@FFFFGGCGGGGECEGGEFGGFGGFGGGGGDEFGGGGFGGEGFGGGG<DGGGGGGGGFFGDFADGGGGDGGGGFGGGGGGFFDGGGGGFFGGGGGGGGDECFAGGFFGGGGGGFGGGGGGGGGDGGGGGGGFFGFGGGGGFDGGGFGGGGGGGGGGGGGGGGGGGGGGGGGGGGGFFGGGGGGGGGGGGGGGGGGGGGGGGGGGGGFGGGGGGGGGGGGFGGGCCCCC
@DL 235
TGGGGAATATTGCGCAATGGGGGCAACCCTGACGCAGCCATGACGCGTGAATGAAGAAGGCCTTCGGGTTGTAAAGTTCTTTCGGTAGCGAGGAAGGCATTTAGTTTAATAGACTAGGTGATTGACGTTAACTACAGAAGAAGCACCGGCTAACTCCGTGCCAGCAGCCGCGGTAATACGGAGGGTGCGAGCGTTAATCGGAATAACTGGGCGTAAAGGGCACGCAGGCGGTGACTTAAGTGAGGTGTGAAAGCCCCGGGCTTAACCTGGGAATTGCATTTCATACTGGGTCGCTAGAGGACTTTAGGGGGGGGTAGAATTCCACGTGTAGCGGTGAAATGCGTAGAGATGTGGAGGAATACCGAAGGCGAAGGCAGCCCCTTGGGAATGTACTGACGCTCATGTGCGAAAGCGTGGGGAGCAAACAGGATTAGATACCCT
+
,@EAEEGGGCFGFGECGGGGGGGGGGGFGGGGGG7FGGGGGG,FFGF@EGGG<EGGFGGG8EFFGGGD@FFEFDGGCFGGGGG>CFFFFGCFCFGG>CCGFGGEF9A<EFEBF,,CDCGFGGGGGFEGGGGGFFGFGFFGGGG@>FF7FGGGGFCFFGGGCGGGGGGGG:FGGEGG<GGGGGCF@<8BEFGGEEG<;ECEEE8@EGG.C<>FGCCGEFGGFECEE5CC>E><F?FCB?FF?8:D:CCFCGCGGGF;?FCGGGFCFBFC>GGFGCGCFACCD@>>CGGGGDGGGGGGFFC,;GGGGGGGGGGGGGGFAGGFEFDFGFGFF7CFFEEECEGGGFF9AGFE8GGGGGFDEGGGFC@GGCGGGGGGGGF>F@:C,<GGGGF9GFF9GGGGGGGGGGCGGCEGGGGGGGFGGGGGGGGGGGGGGFFE9GFFCCCCC
@DL 81935
TGAGGAATATTGGTCAATGGACGAGAGTCTGAACCAGCCACGTAGCGTGCAGGATGACGTCCCTATGGGTTGTAAACTGCTTTTATAGGGGGCTAAAGAGTGCCACGCGTGGCGTATTGCAGGTACCCTATTAATAAGGACCGGCTAATTCCGTGCCAGCAGCAGCGGTAATACGGAAGGTCCGGGCGTTATCCGGATTTATTGGGTTTAAAGGGAGCGTAGGCCGTCTTATAAGCGTGTTTTGAAATGTCGGGGCTCAACCTGGGCATTGCAGCGCGATCTGTGAGACGTGAGTGCGCAGGAAGTAGGCGGAATTCGTAGTGTAGCGGTGAAATGCTTAGATATGACGAAGAACTCCGATTGCGAAGGCAGCCTGCTGTAGCGAAACTGACGCTGAAGCTCGAAAGCGTGGGTATCGAACAGGATTAGATACCCT
+
,6,CFFEFGGGGGCEF@EC8AF7:+8+;CEFF,,CE8FGF,7D888+B:,9,:,CADGG6@@@FAEAD,CC+B?F9???=FDF9<?ECC,+++8,BE<,,C,<F9<+++8@7FCC@FFEGGG,ADG<58:>,C,,8<:D9FGCEG:F,<@E98FDFG9<335@,,,<#6B;C23DCECB7BCF7<<CGFF<F:<<6=FG1#?,<?FCFGGFFF<78=*F@=EC<@6,*@GFCEE>:4,:?</2@2<EFC@7C+><,<C>7+,>,F@,<BF7F=CC8+D:,A,ADFFF=A,EEEFF@+8;B,<FFB7CB4B<5<EE@FE4,GF@+C:?:?9FCEE?=69FFEB9EC7B7<?AFE88--,C@@,EDFGGGEFEF@,<FFDGEEEB<,@C7C@F@<,DCFF:,CCGFEDGGGFF<@<F<7GGFFGGGGGGGGGGCCCCC
@DL 52903
TGGGGAATATTGCACAATGGGCGAAAGCCTGATGCAGCAACGCCGCGTGAGTGAAACAGTATTTCGGTATGTAAAGCTCTATCAGCAGGGAAGAAAATGACGGTACCTGACTAAGAAGCCCCGGCTAACTACGTGCCAGCAGCCGCGGTAATACGTAGGGGGCAAGCGTTATCCGGATTTACTGGGTGTAAAGGGAGCGCAGACGGCACGGCAAGTCTGAAGTGAAAGCCCGGGGCCCAACCCCGGGACTGCTTTGGAAACTGTAGAGCTAGAGTGCTGGAGAGGCAAGCGGAATTCCTAGTGTAGCGGTGAAATGCGTAGGTATTAGGAAGAACACCAGTGGCGAAGGCGGCTTGCTGGACAGTAACTGACGTTCAGGCTCGAAAGCGTGGGGAGCAAACAGGATTAGATACCCT
+
C86EB:BFGG9<EFFFGGGGG8FFEFG?FGGGGGGGFDEFF@@FGDDGGGE,:C<,,:CCAF9FEFG7<CFEFGGF,,:CF,BFFGFGGG+E=8F@CFGGGGGGC+5EFG@AFDFGGGFB7F>+8@FGGGDFG,B<+<,<=CG<C3C:@**,@CD<:<CFDFF<:>*21#1<:,=FE5C00+?F:F<CF>:CFGGGGEG4&185F<EFC/ADDCG7CC,<2<#FCDFDD<EECDC7#7F@@+#FEC>BEFFDEE<AFF$BE6F=DE9DA><<FFFGGFGGGFFFFDGECFCDFCAGE<B9GGFCF>7CGGGGFFB@,CC;FFFBFFC96,<6@C8EFCEBCEC@FCCGGGCC,FFCGGGGGFGDGFACF@CFGF?FFGGFFFF@GGGGGGGGGGGGGGGGGGGGGFGGGGGCCCCC
@DL 128917
TGAGGAATATTGGTCAATGGGCGAGAGCCTGAACCAGCCAAGTAGCGCGCAGGATGACGGCCCTATGGGTTGTAAACTGCTTTTATAAGGGAATAAAGTGAGTCTCGTGAGACTTTTTGCATGTACCTTATGAATAAGGACCGGCTAATTCCGTGCCAGCAGCCGCGGTAATACGGAAGGTCCGGGCGTTATCCGGATTTATTGGGTTTAAAGGGAGCGTAGGCCGGAGATTAAGCGTGTTGTGAAATGTAGACGCTCAACGTCTGCACTGCAGCGCGAACTGGTTTCCTTGAGTACGCACAAAGTGGGCGGAATTCGTGGTGTAGCGGTGAAATGCTTAGATATCACGAAGAACTCCGATTGCGAAGGCAGCTCACTGGAGCGCAACTGACGCTGAAGCTCGAAAGTGCGGGTATCGAACAGGATTAGATACCCT
+
FGCFGGGGFFGFFGGGGGGFGGDGGGGGGGGGGGGGGGFFGGGGGGGGGGGFGGGFFGGEGGGCEFFGGGGGGGGGGGGGGFGGGGGGGGGGGGGGGGGGGGGGFGGGGGGGGFGGGGGGGGGGFCFGGDFC<DGFFFGGGGGDEGFFGFGGGGF:FGFFG@FGFGGGGGGGGGGGEFEGGGDGGGGGGGGGGGGE,CEFBCEFGGGFGFFGGGGFGGFFEEGGGGGDGGGGGGGGEECEGGGFGGGGFFGECCCC8FGGGGFE9FEFCGGEEEF7GGGGFGGGC8FB,ADFDGGGDGGGGGGGGGGGGFGFCCGGCFGGGGGGGGDGGGGGGGFGGGFGGFEGEFGGGGGF<CCCGGGGGGGCGGGFGGGGFF?GGGGGGGCFACGGGGGCGGFGGEFFCCGGFGGGGDGGGGGGEGFGGGGGGGGCFCGCC@8C
@DL 133313
TGGGGAATATTGCACAATGGGGGAAACCCTGATGCAGCGACGCCGCGTGGAGGAAGAAGGTCTTCGGATTGTAAACTCCTGTTGTTGAGGAAGATAATGACGGTACTCAACAAGAAAGTGACGGCTAACTACGTGCCAGCAGCCGCGGTAAAACGTAGGTCACAAGCGTTGTCCGGAATTACTGGGTGTAAAGGGAGCGCAGGCGGGAGAACAAGTTGGAAGTGAAATCCATGGGCTCAACCCATGAACTGCTTTCAAAACTGTTTTTCTTGAGTAGTGCAGAGGTAGGCGGAATTCCCGGTGTAGCGGTGGAATGCGTAGATATCGGGAGGAACACCAGTGGCGAAGGCGGCCTACTGGGCACCAACTGACGCTGAGGCTCGAAAGTGTGGGTAGCAAACAGGATTAGATACCCT
+
EGGDGC7FGGGGGGFCC@FGG7@BGGFGGGCFGFFGGGDCF+@FCFGEGCDF?CCFB,FFGGGFFFGGGGGG<EFGGFGGF9CCFCFFGGGF8BEGGGGGGDEGGGE?FGG9:F,:A35?FFEGGGEG89<=+B<FGGGFG8,C:375@>>FGGGGGG9<FFGCCCGECFEGGC;EE@CB>9:GGFCF:BG6GGGEGGGGGGEGCFEGEFF<FGGFE?FFGCFF?GGGG=GG<GGGGGGGGGGGFCFCFFGGGCGFDGGGFF@4GGFBGGGGFGFA89>8FFGGGGFDE=FGGFF:CGGGGDGGGGC8FECGGEFF=<EF?>:>F>:GGGGGFEGGFCFGGGGGGGGGGDGFGGAGGGEFA@;8FFAGGFDGGGGGGGGGGGGGFGGGGGGFGFCGGGGFGFGFGGGGGGGCCCCC
@DL 240
TGAGGAATATTGGTCAATGGGCGAGAGCCTGAACCAGCCAAGTAGCGTGCAGGATGACGGCCCTATGGGTTGTAAACTGCTTTTATAAGGGAATAAAGTGAGCCTCGTGAGGCTTTTTGCATGTACCTTATGAATAAGGACCGGCTAATTCCGTGCCAGCAGCCGCGGTAATACGGAAGGTCCGGGCGTTATCCGGATTTATTGGGTTTAAAGGGAGCGTAGGCCGGAGATTAAGCGTGTTGTGAAATGTAGACGCTCAACGTCTGCACTGCAGCGCGAACTGGTTTCCTTGAGTACGCACAAAGTGGGCGGAATTCGTGGTGTAGCGGTGAAATGCTTAGATATCACGAAGAACTCCGATTGCGAAGGCAGCCTGCTGTAGCGCAACTGACGCTGAAGCTCGAAAGCGTGGGTATCGAACAGGATTAGATACCCT
+
GGGGGGGGGGGGGGGGGGGGGGGGGGGGGGGGGGGGGGGGGGGGGGGGGGGGGGGGGGGGGGGGGGGGGGGGGGFGGGGGGGGGGGGGGGGGGGGFGDGGGGGGGGGGGGGGGCGGGGDGGGGFGGGGGGGGGGGGGGGGGGGFFFGFFFGGGGGGGGGFGGGGGGGGGGGGGFGGGGGGGGGGGGDGGDEGGGGGFFGGFFEGFGGFEGFCCCGGGGGFGGGGGDEFGFGGGFGGGGGGGGGGGGGGGGGGGGGGGFGGGGGFGGGGGGGGGGGGGGGGGGGGGFF<@GGGGGGGGGGGFCEFFC7GGGGFGFGGGGGGGGGGGGGGGGGFDGGGGGGDGGGGGGGGGGGGFEGGGGGGGGGGGGGGGGGGGGGGGGGGGGGGGGGGGGGGGGGGGGGGGGGGGGGGGGGGGGGGGGGGGGGGGGGGFCGCCCCC
@DL 96762
TGGGGAATATTGCACAATGGGCGCAAGCCTGATGCAGCCATGCCGCGTGTATGAAGAAGGCCTTCGGGTTGTAAAGTACTTTCAGCGGGGAGGAAGGGAGTAAAGTTAATACCTTTACTCATTGACGTTACCCGCAGAAGAAGCACCGGCTAACACCGTGCCAGCAGCCGCGGTAATACGGAGGGTGCAAGCGTTAATCGGAATTACTGGGCGTAAAGCGCACGCAGGCGGTTTGTTAAGTCAGATGTGAAATCCCCGGGCTCAACCTGGGAACTGCATCTGATACTGGCAAGCTTGAGTCTCGTAGAGGGGGGTAGAATTCCAGGTGTAGCGGTGAAATGCGTAGAGATCTGGAGGAATACCGGTGGCGAAGGCGGCCCCCTGGACGAAGACTGACGCTCAGGTGCGAAAGCGTGGGGAGCAAACAGGATTAGATACCCT
+
DFFCF@FGGGGGGGGGFG9CC@FGGGEFGGGGGGGGFGGGGGGGGG@FEGGGGG@FGGGGFGGGGGGGGGGGGGGGFGGGGGGEFGGGGGGGGGGGGCGGGGGGGGGGGGGGGGGGGGFGFGFGGGGGGGGGGGGD7F7FGGGFGGGGGGGGC?<CGG@FD8>GGGFGGCFF>FFFCGGGGFFGGEGGFGGGGGGGGFGGGGDF-FFGEGGGEFGEGGG5<EEEE>DGGGGEFGGEFGDF@CCCGGCFGGGGGFEGGGFFAFFFFFGFF;FGFCGGDFFC9EFF@<<GFFCFGFFGDD=@+ECGGGGGDGGGGGGDEEEFGGGGGGFDGGGGGGGGCGGEF=F9EGGFF9GGGGFFAF7CC@DGGGGGGF:CEGGGGGGGFCGDFCGGGGGGGEGGGGGGGFGGEGFGFDGGGGGGGGGFGGFCGGGGGGGGGGGFCCCCC
@DL 130781
TGAGGAATATTGGTCAATGGGCGAGAGCCTGAACCAGCCAAGTAGCGTGCAGGATGACGGCCCTATGGGTTGTAAACTGCTTTTATAAGGGAATAAAATGAGTCTCGTGAGACTTTTTGCATGTACCTTATGAATAAGGACCGGCTAATTCCGTGCCAGCAGCCGCGGTAATACGGAAGGTCCGGGCGTTATCCGGATTTATTGGGTTTAAAGGGAGCGTAGGCCGGAGATTAAGCGTGTTGTGAAATGTAGACGCTCAACGTCTGCACTGCAGCGCGGACTGGTTTCCTTGAGTACGCACAAAGTGGGCGGAATTCGTGGTGTAGCGGTGAAATGCTTAGATATCACGAAGAACTCCGATTGCGAAGGCAGCTCACTGGAGCGCAACTGACGCTGAAGCTCGAAAGTGCGGGTATCGAACAGGATTAGATACCCT
+
FFGGGFGGGGGGGCFFGGGGGGGGGGGGGGGGFGGGGGGGGGGGGGEGGGGGGGGFGGGGGFGGGGGGGGGGGGGGGGGGGGGGGGGGGGGGGGGGFFGFFFGGGGGGGGGGGGGGFGGGGGGGGGGGFGGGGGGGFECGCFGGGGGFGGGGG?GGGGDFFFGGGGGGGGGGGGGCEGEGGGFGGGGGGGGGGGGGEGDFCFCGGFFGGGEGGGGGEGGGGGGGGGGEEFCFGGGGGGGGGGGGGGGGGGGFFGGGGGFGGGGGGGFGGGGGGGGGGGFGGGGGGGGGGFGGGFGEFE8F9AFDGGGDGFFGGGGGCGGGGGGGGGGGGGGGGGGGGGFAGFGGGGGGGGGGFEFFCGGEGGGGGGGGGGGFFEFEGGFC>GGGGGGGGGEGGGGGGGGGFGGGGGGGGGGGGGGGGGGGGGGGGGGGGGFCCCCC
@DL 243
TGGGGAATATTGCACAATGGGGGAAACCCTGATGCAGCGACGCCGCGTGAGCGATGAAGTATTTCGGTATGTAAAGCTCTATCAGCAGGGAAGAAAATGACGGTACCTGACTAAGAAGCCCCGGCTAACTACGTGCCAGCAGCCGCGGTAATACGTAGGGGGCAAGCGTTATCCGGATTTACTGGGTGTAAAGGGAGCGTAGACGGCATGGCAAGCCAGATGTGAAAGCCCGGGGCTCAACCCCGGGACTGCATTTGGAACTGTCAGGCTAGAGTGTCGGAGAGGAAAGCGGAATTCCTAGGGTAGCGGTGACATGCGTAGATATTAGGAGGAACACCAGTGGCGAAGGCGGCTTTCTGGACGATGACTGACGTTGAGGCTCGAAAGCGTGGGGAGCAAACAGGATTAGATACCCT
+
EEE,C:BA<CCDGGDFFFG?F7CCFCFGGGGGGFCFFFGGGGGGCGGGGGG8CFF=<,FEFDGGGCEFE@FFGFF9?FGGGA?FFDEFDBEGGGGFGGGCFGCBFBFFGGF9DFGGG?FFDEED@FEGC<EFEDFGGF<@,8@C<FGG>>EFACCFFGGE7CDGCECGC7@F?<E4EFGFCGGFFC?B+C>#FGG<?C>=>>ECFEEGGGGGEFFC@E9CF4FGF;F7F<@4C<GFCEFG:EE>@EG9EGDCCED<AFACDDAGFFFFFC7FC3>C=>@>CF;9D7GFCFGFDEEDFF8FA,EGCGFGFFC:,GCEFEFEF<C9FFF8AFGEF<GGGF?GGGDFF>GFCF8FGF8A@C@EDFF,CF<GGGGGGGGGGGEF6FFEGGECC<>FEFGGFFE<FFFFFFF9FACCCCC@
@DL 244
TGGGGAATATTGCACAATGGGGGAAACCCTGATGCAGCGAAGCCGCGTGAGCGATGAAGTATTGCGGTATGTAAAGCTATATAAGCAGGGAAGAAAATGACGGTACCTGACTAAGAAGCCCAGGCTAACTAGGTGAAAGCAGCCGCAGTAATACGCAGGTGGCAAGCGTTATCCGGATTTACCGGGTGTAAAGGGAGCGTAGACGGCATGGCAAGCCAGATTTGAAAGCCCGGGGCTCAACCCCGCGACTGCATTTGTAACTGTCAGGCTAGAGTGTCGGAGAGGAAGGCGGAATTCCTAGTGTAGCGGTGAAATGCGTAGTTATTAGGAGGAACACCAGTGGCGAAGGCGGCTTTCTGGACGATGACTGACGTTGAGGCTCGAAAGCGTGGGGAGCAAACAGGATTAGATACCCT
+
FFFCCCFFFCFGEEFGFGGCC@FC:@C6B8FD,6,EE8@F+@6,8@@@@F,:8>CBFFGEC,,,C:==FFGC9?DDAB,,<<,C<,?EF+4E@<EGG9<?,?7+B+CEG,,,FCEFC,A3+,:D+3BFE,8,,:3,CB<,3,,:8++5,%7:<,@#67>#7CC<<BCCF*<<*>?BE@?CEF#=7FA=<#?9E=<CDC:?EC>GFCB,?2=(3<:9F=88/#C19A8+B<>DGF?'1F+>B,:=:+@D<=B@@,FB@,CFF=8GF=><F?,F64++7@9,459,FFC+FEC,5,E=,<?9GGEF@:=C,@GF=@?CGDFE:,F<C6,E?<GFB,C-FGFFF:7FF@,CCGFCFCC<F@CCCECF<FFECCCCF<@GFCCCFCGFCCB@@EC:,CCAFFF9GFGGGGFGGEECCCCC
@DL 245
TGGGGAATATTGGACAATGGGCGAAAGCCTGATCCAGCGACGCCGCGTGAGTGAAGAAGTATTTCGGTATGTAAAGCTCTATCAGCAGGGAAGAAAATGACGGTACCTGACTAAGAAGCCCCGGCTAACTACGTGCCAGCAGCCGCGGTAATACGTAGGGGGCAAGCGTTATCCGGATTTACTGGGTGTAAAGGGAGCGTAGACGGTTAAGCAAGTCTGAAGTGAAAGCCCGGGGCTCAACCCCGGTACTGCTTTGGAAACTGTTTGACTTGAGTGCAGGAGAGGTAAGTGGAATTCCTAGTGTAGCGGTGAAATGCTTAGATATCACGAAGAACTCCGATTGCGAAGGCAGCTCACTGGAGCGCAACTGACGCTGAAGCTCGAAAGTGCGGGTATCGAACAGGATTAGATACCCT
+
GGGGGGGGGGGGGGGGGGGGGGGGGGGGGGDGGFCFGGEGGGGGGGGGC=FFEFFEEGGFFGGGGGGFFGGGGGGGGGGGGGGGGGGGGGFGGGGGGFGFGGGGGGGGGGGGGGGGGFCFGFGGGCGEGA<DFAEFGGGGGGGGGGGCFGG@GGGCFGGGGGGGF>GGGECEGGGGGGFFFG>FGGC:BF:CFFE@GGEGGGGGGGGF>FCF?FFGF?@FGEGGFFEFFGEGGGEGE@CCGGE8FFCEFEB>5GFCFGCGGGFGGGGFCGGGCGGGGGGGGGFFFFFFGFFD<8GFFE8FGGGGGEFFCGGGFFGGGFFFGFGFFGGGGGGGGGFEGFGEGGGGGGGGFFCFFGGGGGGGEDGGGGGGGGGGGGGGGGGGFGGGGGGGGDFFGFFEFGGGGGGGGGGGGGGCCCCC
@DL 62211
TGAGGAATATTGGTTAATGGACGAGAGTCTGAACCAGCCAAGTAGCGTGCAGGATGACGGCCCTATGGGTTGTAAACTGCTTTTATAGGGGGATAAAGTGTGCCACGTGTGGCATATTGCAGGTACCCTATGAATAAGGACCGGCTAATTCCGTGCCAGCAGCCGCGGTAATACGGAAGGTCCGGGCGTTATCCGGATTTATTGGGTTTAAAGGGAGCGTAGGCCGTCTTATAAGCGTGTTGTGAAATGTCGGGGCTCAACCTGGGCATTGCAGCGCGAACTGTGAGACTTGAGTGCGCAGGAAGTAGGCGGAATTCGTCGTGTAGCGGTGAAATGCTTAGATATGACGAAGAACTCCGATTGCGAAGGCAGCCTGCTGTAGCGCAACTGACGCTGAAGCTCGAAAGCGTGGGTATCGAACAGGATTAGATACCCT
+
GGGGGGGGGGGGGFFGGGGGGGGGGGGGGGGGGGGGGGGGGGGGGGGGDGGCEGGGGGGDFGGGCFC@GGGGGGGGCGGGGGGGGGGGGGGGGGGGGGEFGGGGGGGGCGGGGGFFFF<FGGGGE,EFGGGFGGGGGGFGGGGDGFGGGGGGGGGGFFGFGBCFGGGGGGGFGFGGDFFGGGGGGGGGGGGGGGGGGGGGFGGGGGGDGGGGGGGGGGGGGGGGGGGGFGFFGGGGGGEGFF1GGGGGEGGGGGGGCFGGGGGGGF9FFFFCGGGGGGGGGGGGGFGGGGGGEGGGGGFGGGGGGGGGGGGGGGGF=@CEGGGEEF7GGGGGGGGGGGGGGGGGGGGGGGGGGGGGGGGGGGGFGGGGGGGGGGGGGGGGGGGGGGGGGGGGGGFGGGGFGGGGGGGGGGGGGGGFDGGGEGGGGGGGGGGCCCCC
@DL 247
TGAGGAATATTGGTCAATGGGCGCAGGCCTGAACCAGCCAAGTAGCGTGAAGGATGACTGCCCTATGGGTTGTAAACTTCTTTTATATGGGAATAAAGTTTTCCACGTGTGGAATTTTGTATGTACCATATGAATAAGGATCGGCTAACTCCGTGCCAGCAGCCGCGGTAATACGGAGGATCCGAGCGTTATCCGGATTTATTGGGTTTAAAGGGAGCGTAGGTGGACAGTTAAGTCAGTTGTGAAAGTTTGCGGCTCAACCGTAAAATTGCAGTTGATACTGGCTGTCTTGAGTACAGTAGAGGTGGGCGGAATTCGTGGTGTAGCGGTGAAATGCTTAGATATCACGAAGAACTCCGATTGCGAAGGCAGCTCACTGGACTGCAACTGACACTGATGCTCGAAAGTGTGGGTATCAAACAGGATTAGATACCCT
+
FDFFFGGGGGGGFGGGGGGCFGGGGD@CFFFFDGFGGGGGGGGGFGGGGGGGGGGFGGGGCFFFGGGFGCEFGGGGGGGGGDGGGGGGFGGFFGGGGFEFGEFCFGGGGCGGFGGFDFCGGGGGGG9EFFGGGFGGDGFCEFFCEFGEFGGF=FCDFEDDFGGGGEGCFG9@FCF>4=FBFGGGEC5>CE:>C,FF?=CFFGFGGGGGGEFGGEFFEGGCD7:E<GGFFFCGCCFC:?GGFGCGFB<8GGFGGGGGE>GFFCFGGFAFEGEDFGGFAFEGGGGGGGF?E8FAAGGF9GGGGGGGGGFCGGGFFGGGGF=8GGGGGGEGGGEGGGGGGGGGGGFFF@AFAGGGGFDFDGGGGGGGGGFEFCGGFA@FGGGGGGGGGCGGGGGGGEEE@CCECGGGGGGGGGFGFFGGGGGGGFGGGGGGGGGCCCCC
@DL 80816
TGAGGAATATTGGTCAATGGGCGAGGGCCTGAACCAGCCAAGTAGCGTGAAGGATGACTGCCCTATGGGTTGTAAACTTCTTTTATAAAGGAATAAAGTCGGGTATGCATACCCGTTTGCATGTACTTTATGAATAAGGATCGGCTAACTCCGTGCCAGCAGCCGCGGTAATACGGAGGATCCGAGCGTTATCCGGATTTATTGGGTTTAAAGGGAGCGTAGATGGATGTTTAAGTCAGTTGTGAAAGTTTGCGGCTCAACCGTAAAATTGCAGTTGATACTGGATGTCTTGAGTGCAGTTGAGGCAGGCGGAATTCGTGGTGTAGCGGTGAAATGCTTAGATATCACGAAGAACTCCGATTGCGAAGGCAGCCTGCGAAGCTGCAACTGACATTGAGGCTCGAAAGTGTGGGTATCAAACAGGATTAGATACCCT
+
F8FCFEFGGAFGFFGGGGGGGGGG++@CGGFGGGFGGGGGGGGGCEFGGGGGGGFFGFGFFGGGGGGGCGGDFGCEGCGGGGGGFCFEFGDFGGGFA,,5BF79+BFGD<,<FE:C=8F9E9,?BEFG5AAEGGCFCFFGC,CEEGGGF,>D=A=7BDB7,:BF+=F7CFCFCFD<@FF75EDC131CFCCFG14B7FCF:FFEFBCFCCCCFGF=;7><?G5<E?@#5CFGGGGD8FGFFDCB;<>#C<+:+>:3>>GGFEEGFCFEGACGFDE<<8A?CGFF<E,5,8FGGEFGGGEBF<GGGFFCDGFEFC@F=FF@GGGGGGFEB,,FAGFFEEFA6BGGFGGGEFAAFF:FGFFGGFC7FFGGEGGF@,,B+,F<@<FF9GGGGGGGGGGGGFCE,@GGGGGGF<FEDGFEDAFAGGFGGFCGFEGCCCCC
@DL 127421
AGAGGAATATTGGTCAATGGGCGAGAGCCTGAACCAGCCAAGTAGCGTGCAGGATGACGGCCCTATGGGTTGTAAACTGCTTTTATAAGGGAATAAAGTGAGTCTCGTGAGACTTTCTGCATGTACCTTATGGATAAGGACCGGCTAATTCCGTGCCAGCAGCCGCGGTAATACGGAAGGTCCGGGCGCTATCCGGATTTATTGGGTTTAAAGGGAGCGTAGGCCGGAGATTAAGCGTGTTGTGAAATGTAGACGCTCAACGTCTGCACTGCAGCGCGAACTGGTTTCCTTGAGTACGCACAAAGTGGGCGGAATTCGTGGTGTAGCGGTGAAATGCTTAGATATCACGAAGAACTCCGATTGCGAAGGCAGCTCACTGGACTGCAACTGACACTGATGCTCGAAAGTGTGGGTATCAAACAGGATTAGATACCCT
+
FFG7,@CEGF<FEFFFGG<C8F:F+C7DGGFGGGFGFF8CFG<FAEGG>CGGGEEFDCFEC@FGGGG8CFEEFFGGCFDGGFFFFGGGGGFGGFFFG9@9,C,?BDGGGGGFFFGGFFGGGGGEGGGGCEFFCA?FG9FFFGGGGGGFCCCFFF<BFFG?F8FGGGEGGGGGDGFDGGGGGECEEEGB>FFCFFCEFCF?FFCGGGGGGGGGGFEFGGGGGEDC@DCEEGGGGG3<EEGGGGGGGFGFGFFC@FDBDGGFCG>CGGGFGGGGG:CCDFGGGGGFEDCF9EEGGGGGGFDF9GGGGGEGGGGFDFGGEGGCGGGGGGGGGGGGGGFGGGGGGGGGFGGGGGGGFCFCDGFEFFF@FFFGGGGGGFEE;<EEEFGGGGGGGFFCCFCGFFCGFFGGGGGEGGGGGGGGGGFE<FFE9FGGGGGCCC@C
@DL 80359
TGAGGAATATTGGTCAATGGGCGAGAGCCTGAACCAGCCAAGTAGCGTGCAGGATGACGGCCCTATGGGTTGTAAACTGCTTTTATAAGGGAATAAAGTGAGTCTCGTGAGACTTTTTGCATGTACCTTATGAATAAGGACCGGCTAATTCCGTGCCAGCAGCCGCGGTAATACGGAAGGTCCGGGCGTTATCCGGATTTATTGGGTTTAAAGGGAGCGTAGGCCGGAGATTAAGCGTGCTGTGAAATGTAGACGCTCAACGTCTGCACTGCAGCGCGAACTGGTTTCCTTGAGTACGCACAAAGTGGGCGGAATTCGTGGTGTAGCGGTGAAATGCTTAGATATCACGAAGAACTCCGATTGCGAAGGCAGCTCACTGGAGCGCAACTGACGCTGAAGCTCGAAAGTGCGGGTATCGGACAGGATTAGATACCCT
+
@FFDFGGGGGGGGGGGGGCDAFGGFGGGGCDGGGGFGFGFGGCEGGGGGDGFGGGGGGGFGGEGGDCGGGGDEGCGGGGGGGDDFFGGGGG,BFGDGGEGGDG<FFGGGGEGGGGGGFDFFFCFGGCFCGGCCCFEFGGGDFEFEFEFGGFGG7BF7D?@FG?:FE89ABCFFGGG*>F:F,?BCGGFFGDAFB3/1<<FF,BGFFBFGEG@CFE5:?GGEECF8EEEFGGEEGGGGGFDE7<FFCGGFFEFFGGGGGGGCGGGGGFFFFGFGGFB>D;E>:GGCA>B9GFDC@CCGGF@,FFFEGGGGGFE@GGGEFCEA9FF@FBECEDGFFEB,FF9GGFFFGGCGFFFFF>EGFGGGEEDGFGGGGDFGFEEGFGGEGDGGFFGGGGGGGFGGEF<DEGGGGGGGGGFGGGGGGGFGGGGFEE9FFGCC<CC
@DL 90854
TGGGGAATATTGCACAATGGGCGCAAGCCTGATGCAGCCATGCCGCGTGTATGAAGAAGGCCTTCGGGTTGTAAAGTACTTTCAGCGGGGAGGAAGGGAGTAAAGTTAATACCTTTGCTCATTGACGTTACCCGCAGAAGAAGCACCGGCTAACTCCGTGCCAGCAGCCGCGGTAATACGGAGGGTGCAAGCGTTAATCGGAATTACTGGGCGTAAAGCGCACGCAGGCGGTTTGTTAAGTCAGATGTGAAATCCCCGGGCTCAACCTGGGAACTGCATCTGATACTGGCAAGCTTGAGTCTCGTAGAGGGGGGTAGAATGCCAGGTGTAGCGGTGAAATGCGTAGAGATCTGGAGGAATACCGGTGGCGAAGGCGGTCCCCTGGACGAAGACTGACGCTCAGGTGCGAAAGCGTGGGGAGCAAACAGGATTAGATACCCT
+
6CCCEGGGGFF<FGGGGGGDFFEGGGGGGGGGGGGFGGGGGGGGGGGEGGGGGGFGGGGG<FFGGGDGGEGGGGGFGGGGGGGG9FCDGGG7FEGGDEGGGGGGFGGDGGGGGFGG,C?FGGFGFGGFGDFFGGGEBFGFGG>GGGG?GG8F@8<FFE@GGGDGGGGGGEGGFGCFGGGG50GFCGGGDGGGEG@CG?CF>GEG4GGGGGGGGFEGGGGGEGDCEECEGGG:FEGF@EFGGE9FCCFFCFFECGC?FFGFEFF@CEFEGFFFGGCF@FGG+FFFFDFD7CFFGGGGGGGC=>GGF<GEEEB8GGGDDF<B,FCGGGEGEGGEDEE9GGGGEFGGGGGFFCGGECGFEF,GGGFEGGGGGGGFEFECGGF7FGGGGGGGGGGGGGGGGGGGGGGGGFGGCGGGGEGGFFGGGCFF<CGGGGGFGGGFCCCCC
@DL 135674
TGAGGAATATTGGTCAATGGGCGATGGCCTGAACCAGCCAAGTAGCGTGAAGGATGACTGCCCTATGGGTTGTAAACTTCTTTTATAAAGGAATAAAGTCGGGTATGCATACCCGTTTGCATGTACTTTATGAATAAGGATCGGCTAACTCCGTGCCAGCAGCCGCGGTAATACGGAGGATCCGAGCGTTATCCGGATTTATTGGGTTTAAAGGGAGCGTAGATGGATGTTTAAGTCAGTTGTGAAAGTTTGCGGCTCAACCGTAAAATTGCAGTTGATACTGGATGTCTTGAGTGCAGTTGAGGCAGGCGGAATTCGTGGTGTAGCGGTGAAATGCTTAGATATCACGAAGAACTCCGATTGCGAAGGCAGCCTGCTAAGCTGCAACTGACATTGAGGCTCGAAAGTGTGGGTATCAAACAGGATTAGATACCCT
+
@FFGC;CFGGGGGGGGGDFGGGGFGGGGGGGGGGGGGGGGFFADFGGGGGGGFFCFAE9E@FGGFGGGGFEFGGCFGGGGGGGGGGGGGGGGGGGGGGGGGGGGG8EGDFFGGGGGFGGGGFGGGGFGGGDGGGGGGFGGFGF;GFGGF9FGGGCFFDGDFGGGGGGGFGEGFFGGEFGEEFGGFGDFFEFEEFCGBE<GFGCGGGGFGGGGGEB<C7FFB=52?FGGFGFGFGGGGGGGFFCDGG4GGGDGGGGGGGFGGGGGFEGGGGGGGGFADFGGGGGFEF8GGGGGGGGFFGGFGGGGFGGGGGGGGGGGGGGGGGGGGGGCEGGFAGGGGGGGGGFGGGGFGGGGGGGGGGGGGGGFGGGGGGGGGGGGEFC,FEGF9GFFGGGEAGGGGGFFFBEECGGGGGGFGFGGGGFGGGGGGGGFF@EA@6<B
@DL 81373
TGAGGAATATTGGTCAATGGACTAGAGTCTGAACCAGCCAAGTAGCGTGAAGGATGACTGCCCTATGGGTTGTAAACTTCTTTTATATGGGAATAAAGTATTCCACGTGTGGGATTTTGTATGTACCATATGAATAAGGATCGGCTAACTCCGTGCCAGCAGCCGCGGTAATACGGAGGATCCGAGCGTTATCCGGATTTATTGGGTTTAAAGGGAGCGTAGGTGGACAGTTAAGTCAGTTGTGAAAGTTTGCGGCTCAACCGTAAAATTGCAGTTGATACTGGCTGTCTGGAGTACAGTAGAGGTGGGCGGAATTCGTGGTGTAGCGGTGAAATGCTTAGATATCACGAAGAACTCCGATTGCGAAGGCAGCTCACTGGACTGCAACTGACACTGATGCTCGAAAGTGTGGGTATCAAACAGGATTAGATACCCT
+
G@CFF8FECEGE,6CEGGGGGG@F8CFFGGFGE8:FGG9F8CC@FFEE@FCC,CFGGFGF8@EF8<E@8C,@@EFGGCA9DFGGGGG9FGEF?FGFCFFCC?FDF,BDFF,,B,?<,B?FAFFGCCF,EEFGGG<,BFFG,=B<@DGGG<985A9CFC><BCCF@3@>@<5,',@2;:8+'3GDEEC7>F5:<EEFEFC?@F:EFDBC>/F%GF8DEC@BEGC>A@39<A>CE?FGGGC:CC;EF,:>E:GEFF=,:CF=CC=9FE;C,F<@EGFBFACFFEC=?,D<?,,DGFBCGGGDFEGGGC=4F8<AGF=C:=DFFCCECF@ADCGGGFB,@,FFFA,=C,@@FEEEE@@-7,<7GEGFFECGGF<EC;,CCGEE<GGEDGGGGGGE,CGGF:E?GGGGFFF7CFGFGGGFF9GGGDFFCE,GE<ECCCCC
@DL 254
TGAGGAATATTGGTCAATGGGCGCGAGCCTGAACCAGCCAAGTAGCGTGAAGGATGACGGCCCTATGGGTTGTAAACTTCTTTTATATGGGAATAAAGTTTGGTATGCATACCATTTTGTATGTACCATATGAATAAGGATCGGCTAACTCCGTGCCAGCAGCCGCGGTAATACGGAGGATCCGAGCGTTATCCGGATTTATTGGGTTTTAAGGGAGCGTAGGTGGATTGTTAAGTCAGTTGTGAAAGTTTGCGGCTCAACCGTAAAATTGCAGTTGAAACTGGCAGTCTTGAGTACAGTAGAGGTGGGCGGAATTCGTGGTGTAGCGGTGAAATGCTTAGATATCACGAAGAACTCCGATTGCGAAGGCAGCTCACTGGAGCGCAACTGACGCTGAAGCTCGAAAGTGCGGGTATCGGACAGGATTAGATACCCT
+
GGGGGGGGGGGGCFGGGGGG8FGGGGGGGGGGGGGGGGGGGGGGGGGGGGGGGGGGGGGGGGGGGGGGGGGGGGGGGGGGGGGGGGGAFFFGDFG<EEGGGGGFFFGGGGGFFFGGGGGGGGGGGFGGGGGGGGGFGGGGFGGGGGGGGGGGGG?FFGGGGGGGGEGGEDEGGGGGCFE(CBDCEGGGGDGGGFCCBEC;:GFGGGFGFF:CFGGGGGGGFGC;CGFGFCFEGFGGFFE@FFGGGGGGGGGGFGGGFBFFGEG@GGGGGGGGGGFAFGGGFGDGGGGGGGFGGGGGGGGGGGGGGGDGGGGGGGGGGFEEGGGGGGGGGGGFGGGGFCGGCF?GGGGGGGGFFGEEGGGGGCGGGGGGGGGGGGGGGGGGGGGGGGGGGGGGGGGGGGGGFGGGGGGGGEGGGGGGGGFGGGGFCGGGFCGCCCCC
@DL 108409
TGAGGAATATTGGTCAATGGACAAGAGTCTGAACCAGCCAAGTAGCGTGCAGGATGACGGCCCTATGGGTTGTAAACTGCTTTTATAAGGGAATAAAGTGAGCCTCGTGAGGCTTTTTGCATGTACCTTATGAATAAGGACCGGCTAATTCCGTGCCAGCAGCCGCGGTAATACGGAAGGTCCGGGCGTTATCCGGATTTATTGGGTTTAAAGGGAGCGTAGGCCGGAGATTAAGCGTGTTGTGAAATGTAGACGCTCAACGTCTGCACTGCAGCGCGAACTGGTTTCCTTGAGTACGCACAAAGTGGGCGGAATTCGTGGTGTAGCGGTGAAATGCTTAGATATCACGAAGAACTCCGATTGCGAAGGCAGCTCACTGGAGCGCAACTGACGCTGAAGCTCGAAACTGCGGGTATCGAACAGGATTAGATACCCT
+
GGGGGG?FGGGFFEGGGGGGGGFGGGGFGEFGGGGGFGGGFGGGGGDGGEFGGGGGDGEG6FFGGGGGECFGGFGGGGGGGGGGGGGGGEFFGCGGC<EFGGGGGGG+EFC?DFFGGGGGGFFFGG<EFAFFAGGFFFFGGGGGGEGGGGGGFFGCFDFGGGGGGDFF>GFFE=?FEGGCFCFGGGGGGCFGFGGGEGFGFGGGGGEFEFGGGGFGGGGGGGGGEGGGGFFCGGFCCGGGGGGGGEGGGEGECCFFEDDGGGGGGGGGFGGEDEGF8,GFGGGGGGGGEFADGGGGGGGFFFEBC:F7FEC<FGGG@B+FGGGGGGGGGGFGGGGFECFGGGF8GF@GGGGGGFGDGGGDGGGGGGGGGGFGGGCFGGGGEGGGGGGGGGGGGGGGGFC8FEGFF7GGGEFGGGGGGGGGGGGGGGGGGFGCCCCC
@DL 123206
TGAGGAATATTGGTCAATGGGCGAGAGCCTGAACCAGCCAAGTAGCGTGCAGGATGACGGCCCTATGGGTTGTAAACTGCTTTTATAAGGGAATAAAGTGAGTCTCGTGAGATTTTTTGCATGTACCTTATGAATAAGGACCGGCTAATTCCGTGCCAGCAGCCGCGGTAATACGGAAGGTCCGGGCGTTATCCGGATTTATTGGGTTTAAAGGGAGCGTAGGCCGGAGATTAAGCGTGTTGTGAAATGTAGACGCTCAACGTCTGCACTGCAGCGCGAACTGGTTTCCTTGAGTACGCACAAAGTGGGCGGAAGTCGTGGTGTAGCGGTGAAATGCTTAGATATCACGAAGAACTCCGATTGCGAAGGCAGCTCACTGGAGCGCAACTGACGCTGAAGCTCGAAAGTGCGGGTATCGAACAGGATTAGATACCCT
+
FGGGG<FCCFEGGGGFGGC,@EEGGGGGGF@FGGGGGGGGGGEEFFCFGDDFDB8EFFGCCCGGGFDGGGGG,CFGFEGGGFFFGFDGAFC8F8FEFGGGGGGEFGGGFGGG<FFDG:EFFGGGFGDDFGGGGFFDFGGDGFFGGGGGCGCGGGCFCFGGGGDGGDGGDDC6FC?FGCC:ECC<FFGGGE:CFGGB.FGGFGFFGGD8GFCFFEG:7CCEE:?F:C?EGGGGGGGGGGGGFFGGF;EFFFEC?F@FD@FFFEE@@FGFG4GGDF7C@CFEGGGGFCGFF<GGGGGGGFFECEGGDGGGF@?,?8+F7E?GGF>+GGGGGGGGFCCFBFGGGF9<8GEFC9GGGEGDGGGFFGGEFGFGGGGGGFEE8GGFC@CF<CAGEF;CGEFFC+C,DGGGGEDGDGGGGGGGGGGFFGFFGGGGGGGCBCC6
@DL 257
TGAGGAATATTGGTCAATGGGCGAGAGCCTGAACCAGCCAAGTAGCGTGCAGGATGACGGCCCTATGGGTTGTAAACTGCTTTTATAAGGGAATAAAGTGAGTCTCGTGAGATTTTTTGCATGTACCTTATGAATAAGGACCGGCTAATTCCGTGCCAGCAGCCGCGGTAATACGGAAGGTCCGGGCGTTATCCGGATTTATTGGGTTTAAAGGGAGCGTAGGCCGTCTTATAAGCGTGTTGTGAAATGTCGGGGCTCAACCTGGGCATTGCAGCGCGAACTGTGAGACTGGAGTGCGCAGGAAGTAGGCGGAATTCGTCGTGTAGCGGTGAAATGCTTAGATATGACGAAGAACTCCGATTGCGAAGGCAGCCTGCTGTAGCGCAACTGACGCTGAAGCTCGAAAGCGTGGGTATCGAACAGGATTAGATACCCT
+
GGGGG,F@FGGGGCGGGGGGGGEGGGGGGGGGGGGGGFGGGGGFFFGGGGGGGGGGGGGGFGGFFGGGGGGGFGGGGGGGGGGGGGGFGGGGGGGFFGEFFGGGDFGGGGGGAFGGGGGGGGFFGGFGGGGGGGGGGGGGFGG=GGGGGCEFG?FGFDFGGG@GGGGGGGFGGGGG>FGGGGGGGGGGGGEFFGGFCE:G:CFGCGGEGEFGFGG@GEGGGGGGFGGGFFFGGGGGGGGGGGFGGGGGGGGGGGGEGFFGGGGFGGFGFFGFFGFFFFFFEGGGDFGGGF=D>FCGCGGF9DGGFGGGGGGGFGGF77FGFGGGGGGFC<GGGGGGGGGGGGGGGGGGGGGGGGEGGGGFGGGGGGGGGGGGGGGGGGGGGGGGGGGGGGGEGC9GGGGGFGGGGGGGGGGGGGGGGGGGGGGGGGGGGGGCCCCC
@DL 135296
TGGGGAATATTGCACAATGGGGGAAACCCTGATGCAGCGACGCCGCGTGAGCGATGAAGTATTTCGGTATGTAAAGCTCTATCAGCAGGGAAGAAAATGACGGTACCTGACTAAGAGGCCCCGGCTAACTACGTGCCAGCAGCCGCGGTAATACGTAGGGGGCAAACGTTATCCGGATTTACTGGGTGTAAAGGGAGCGTAGACGGCATGGCAAGCCAGATGTGAAAGCCCGGGGCTCAACCCCGGGACTGCATTTGGAACTGTCAGGCTAGAGTGTCGGAGAGGAAAGCGGAATTCCTAGTGTAGCGGTGAAATGCGTAGATATTAGGAGGAACACCAGTGGCGAAGGCGGCTTTCTGGACGATGACTGACGTTGAGGCTCGAAAGCGTGGGGAGCAAACAGGATTAGATACCCT
+
EEGGGGGGGGGGGGGGGGGGGGGGGGGGGGGGGGGGGGGEGGGGGGGEGGGFGDGGGGGGGGGGGGDGGGF<FFGGGGGFBFGGGGFGGGGFGGGGGGGGGGGEFEGGGFGGGGFCFDFFEGFGGGGGGFGGGBAFGFFGGGGGGGGGGGE?CFG;FCFDGEDGFGGDF0GGGGGDDGGGGGGGGGGGGGGGGGGGGFEGGDGGGCEFCCFGGGGGGGGGGGGFEGEFFGGEGGGGDGGGFCGDGFDEEGGGFFDCFG<FGGGGGGFGFFGGGF:GCGFD?GGGGGGGF@EGGGGCGGGGGGGEEGGGGGGGGGGGGGGGGGGGGGF@EDGGGGFGGGCGEEGGGGGGFEGGGGEGFGGGGGGGGCGGGGGGGGGGGGGGDDGGGGGGGGGGGGGGGGGGGGGGFGGGGGGCCCCC
@DL 259
TGAGGAATATTGGTCAATGGACGAGAGTCTGAACCAGCCAAGTAGCGTGCAGGATGACGGCCCTATGGGTTGTAAACTGCTTTTATAAGGGAATAAAGTGAGTCTCGTGAGACTTTTTGCATGTACCTTATGAATAAGGACCGGCTAATTCCGTGCCAGCAGCCGCGGTAATACGGAAGGTCCGGGCGTTATCCGGATTTATTGGGTTTAAAGGGAGCGTAGGCCGGAGATTAAGCGTGTTGTGAAATGTAGACGCTCAACGTCTGCACTGCAGCGCGAACTGGTTTCCTTGAGTACGCACAAAGTGGGCGGAATTCGTGGTGTAGCGGTGAAATGCTTAGATATCACGAAGAACTCCGATTGCGAAGGCAGCTCACTGGAGCGCAACTGACGCTGAAGCTCGAAAGTGCGGGTATCGAACAGGATTAGATACCCT
+
G?FGGGGGGGGGGGGGGGGGGGGGGGGGGGGGGGGGGGGG8EFGGGGGGGGGGGGGFGGGFGGG?FGGGGGGGGGGGGGGGGGGGGGGGGGGGGGGFGGGGGGGGGGGGGGGGGGGGGDGGGFGGGGGGGGFGGGGGBFGGGGGG2GGCFGGGGGGGAFFDFGGGEGGCFGGGGGGGGGEGGGGCGDGGGGGGGGCF<F>FFFGGGGGFCFFGGGCGGCCEDGGFGD*GGFFGC9CEFDEGGGGGGFGFFFGGGGFGGEGGFFFGGGF>GGGFCFCFFGCB@GGGGFGGFDF?GDGGFFDAC:8GGGGGGGGGGECFCFAGFGEEGGGGGGGGGGGGFGDGGGGGGFGGFFEFFFEGGGGGGGGGDFFGGEGGGFFGGGFFGGGGFFGGFCGGGDGGGGGGGGGGGGGGGFGGGGGGGGFGGGGGGGGGGGCCCCC
@DL 260
TGGGGAATATTGCACAATGGGCGCAAGCCTGATGCAGCCATGCCGCGTGTATGAAGAAGGCCTTCGGGTTGTAAAGTACTTTCAGCGGGGAGGAAGGGAGTACAGTTAATACCTTTTCTCATTGACGTTACCCGCAGAAGAAGCACCGGCTAACTCCGTGCCAGCAGCCGCGGTAATACGGAAGGTCCGGGCGTTATCCGGATTTATTGGGTTTAAAGGGAGCGTAGGCCGGAGATTAAGCGTGTTGTGAAATGTAGACGCTCAACGTCTGCACTGCAGCGCGAACTGGTTTCCTTGAGGACGCACAAAGTGGGCGGAATTCGTGGTGTAGCGGTGAAAGGCTTAGATATCACGAAGAACTCCGATTGCGAAGGCAGCTCACTGGAGCGCAACTGACGCTGAAGCTCGAAAGTGCGGGTATCGAACAGGATTAGATACCCT
+
GGFGGGGGEFGGGGGGGGGFGEGGGGGGGGGDEFGGGGGGGGGGGGGGGGGGDDEF,CEDGGGGGGDDGGGGGGG9EFGGEFGGGGEGGGGGFGDF>E@FFG,AFGFDFFFGGGFG,BDFFGFGGGGFFCEGGEGCDG7<F:FF,@CCEEGDBG>FGGG9FFFCFFFGGGGABFGGGG?F44@CE;<GCFGGGGGDGGGFB?DGGFGGGGGC5CCFFGEC1CGFEGEGCF:C:E9EECE=99;GEGC<EG#GGFDCCFFDCEG@9FD@FFFGGCD@<+<EFEF<C,,CF>8C?GFGGGF=F?=@5E<:,B+FEFEGFCFFEC:9,F,GEEFCCF<9EF?=FE9FDFF9GF=E7FF<ACB6-FGEB+,F@<6@C88F8C,EE@,@F+C7E,GFGGGFGFEFFCGF@FCFGGEEGGDGGGFF@GGGGFGGFGGGFGGGCCCCC
@DL 261
TGAGGAATATTGGTCAATGGACGAGAGTCTGAACCAGCCAAGTAGCGTGCAGGATGACGGCCCTATGGGTTGTAAACTGCTTTTATAGGGGGATAAAGTGTGCCACGTGTGGCATATTGCAGGTACCCTATGAATAAGGACCGGCTAATTCCGTGCCAGCAGCCGCGGTAATACGGAAGGTCCGGGCGTTATCCGGATTTATTGGGTTTAAAGGGAGCGTAGGCCGTCTTATAAGCGTGTTGTGAAATGTCGGGGCTCAACCTGGGCATTGCAGCGCGAACTGTGAGACTTGAGTGCGCAGGAAGTAGGCGGAATTCGTCGTGTAGCGGTGAAATGCTTAGATATGACGAAGAACTCCGATTGCGAAGGCAGCCTGCTGTAGCGCAACTGACGCTGAAGCTCGAAAGCGTGGGTATCGAACAGGATTAGATGCCCT
+
CFGFFFGGGGGGGGGGGGGGGGEGE:FGGGGFFDGDFGDGGGGGFGGGGGFFGGFGGGGGGGGGGGGFGGGGGGGGGGGG9EGFADFFCFFC>CEDFFGGGFFEGGEG8FFECEFEFGGGG=EEFFFGFFFGGFA9FAF@FC1GDGGDFG?FG3DGGGFFFD7F<=EEEFEFGGGGGGCGECDFDCEGFGGEGFCCFC@FGGFEGGFEF7FCF8E;D8:EGCEC@853;=@EC?=7ADGE>49DFCFGGGFGGE8@,CFGGFGF3CGGGGGGCCGF>1C5AGG>F9DC9F?GEDGFCECEFB=EFGC:EFFD?<F>+=C>FEGCECCGCFEA<BFFFC9CFAF=DCFFFFGGFF7CCEFB@,B6,9E<CE8GGGGGGGGGGGEFEEFF@@CGGGEGGF:F@@ACCCC:F9GFGCGGGFC,GFEC6,<<@C6,6,A6
@DL 262
TGAGGAATATTGGTCAATGGGCGAGAGCCTGAACCAGCCAAGTAGCGTGCAGGATGACGGCCCTATGGGTTGTAAACTGCTTTTATAAGGGAATAAAGTGAGTCTCGTGAGACTTTTTGCATGTACCTTATGAATAAGGACCGGCTAATTCCGTGCCAGCAGCCGCGGTAATACGGAAGGTCCGGGCGTTATCCGGATTTATTGGGTTTAAAGGGAGCGTAGGCCGGAGATTAAGCGTGTTGTGAAATGTAGACGCTCAACGTCTGCACTGCAGCGCGAACTGGTTTCCTTGAGTACGCACAAAGTGGGCGGAATTCGTGGTGTAGCGGCGAAATGCTTAGATATCGCGAAGAACTCCGATTGCGAAGGCAGCTCACTGGAGCGCAACTGACGCTGAAGCTCGAAAGTGCGGGTATCGAACAGGATTAGATACCCT
+
GGGGGGGGGGGGGGGGGGGGGGGGGGFGGGGGGGGGGGGGGGGGGGGGGGGGGGGGGGGGGGGGGGGGGGGEGGGGGCFFGGGGGGGGGGGFGGGGGGGGGGFGGGGGCFGGGFGGGGDGGGGGGGGGGGCGGGFGGGGGFFFGG7FGGDGGGGG7FGGG8FFCGGG?7CBFGGGGGGG9CGFGGGCE@F7CFGDE=FF@FG9GGGFEFCFFGGGGGGGGGGGGGFFC==GGEFGGE5E>EGFEGGGGFFFFGGGFECCGFC>7BGGGGGGGGGGDGGFFGGFGGGGGGFGGGGGGGFFCGFF<GGGGGGGFGEEGGGGGGGGGGGEEFCGGGGGGGGGGGEGDGGGGGGGGGGGFGGGFGGGGGGGGGGGFFFEEGGDGGGGGGGGGGGGFFCGGGGGGFGGGGGGGGEGDGGGGGGGGGGGGGGGGGGGCCCCC
@DL 91089
TAGGGAATTTTCGGCAATGGGGGAAACCCTGACCGAGCAACGCCGCGTGAAGGAAGAAGGTTTTCGGATTGTAAACTTCTGTTATAAAGGAAGAACGGCGGCTACAGGAAATGGTAGCCGAGTGACGGTACTTTATTAGAAAGCCACGGCTAACTACGTGCCAGCAGCCGCGGTAATACGTAGGTGGCAAGCGTTATCCGGAATTATTGGGCGTAAAGAGGGAGCAGGCGGCAGCAAGGGTCTGTGGTGAAAGCCTGAAGCTTAACTTCAGTAAGCCATAGAAACCAGGCAGCTAGAGTGCAGGAGAGGATCGTGGAATTCCATGTGTAGCGGTGAAATGCGTAGATATATGGAGGAACACCAGTGGCGAAGGCGACGATCTGGCCTGCAACTGACGCTCAGTCCCGAAAGCGTGGGGAGCAAATAGGATTAGATACCCT
+
DGGDEFFFFFGGGGC@+,E,CCGGGGGGC8<CCEFGGGGGGGCGGGG7@FFGGG<FGGF?<F9<FFGEGGGGGGGGFCFGGFFFGEEFFFGFGGGGGGGGEGGFFG,FFGGDGGGGGGFFGGGFGG@FGGG,DEC;FFGFFGGGDGFGDC7<FBFCFFC=:CGCCFFGFGDGGFGF9F1@EG@FGGGGGGFGGCCEFG4FECEC-EGGGFE>E3GFFGEGEEEFGGGGDGFCCB8GGFFECFFF9FEEGGFAGGGGAF>C<FBFDGGGDGFCGFFCF?EGGGGF/GGGGGGGDFFE9@DFGGGFCGGGFB+GGFFB@FFEGE<FGFGGGGGGFGGGGGGGGGGGGEAGGGFGGGFF7FFFGGGGGGGGGGGGGFFC,FFGGGGGGGGGGGGEF7GGGGGGCGFEFGGGGGGGGGGGGGGGCGEAF9GGGGGGGFFCCCCC
@DL 100723
TGGGGAATATTGCACAATGGGGGAAACCCTGATGCAGCGACGCCGCGTGGAGGAAGAAGGTCTTCGGATTGTAAACTCCTGTTGTTGAGGAAGATAATGACGGTACTCAACAAGGAAGTGACGGCTAACTACGTGCCAGCAGCCGCGGTAAAACGTAGGTCACAAGCGTTGTCCGGAATTACTGGGTGTAAAGGGAGCGCAGGCGGGAGAACAAGTTGGAAGTGAGATCCATGGGCTCAACCCATGAACTGCTTTCAAAACTGTTTTTCTTGAGTAGTGCAGAGGTAAGCGGAATTCCCGGTGTAGCGGTGGAATGCGTAGATATCGGGAGGAACACCAGTGGCGAAGGCGGCCTACTGGGCACCAACTGACGCTGAGGCTCGAAAGTGTGGGTAGCAAACAGGATTAGATACCCT
+
FGGFGGGGGGGGGGGGGGGGGGGGGGGGGGGGGDGGGGGGGGGGGCFGGCFGGGGG<FGDGGGGGGDEFGGGGGGGGGGGGEGGGGGGGGGGGGGFDFGGGGGDFGGGGFGGDFGGGGGGGGGGGGGGGGGGGGDGGGGGGFGGDGCGGGGGGGE<GGGGGGG;FFGEFCCFEFCFGFGGFGFGGGGGCFFFGGGGEFGGEGGGGGGGGGFGGGECGGGGGGGFFFFGGGGGFGGGGGGGGFFGFGGFGGFGGGGGGGGFDFGGGFGGFFFGG<9GGFFG0FGGGGGGGFFFFGGGGGGGFGGGGGGGGGGGEGGDGFCGGGGGFGGGGDGFGGGGGGGFGGGGGEEFGGFGGGGGFFFGGGGGGFEFCCFFGGFGGGFECGGGFFCCGGGGGGGGFGGGGGGGGFGGGFGCCCCC
@DL 51802
TGGGGAATATTGCACAATGGGCGAAACCCTGATGCAGCGACGCCGCGTGGAGGAAGAAGGTCTTCGGATTGTAAACTCCTGTTGTTGAGGAAGATAATGACGGTACTCAACAAGGAAGTTACGGCTAATGTCGTGCCAGCAGCCGCGGTAAAACGTAGGTCACAAGCGTTGTCCGGAATTACTGGGTGGAAAGGGAGCGCAGGCGGTGGAACAAGTTTGAAGTGAAATCCATGGGCTCAACCCATGAACTGCTTTGAAAACTGTTGTTCTTGAGTAGTGAAGAGGTAGGCGGAATTCCCGGTGTAGCGGTGGAATGCGTAGATATAGGGAGGAACACCAGGGGCGAAGGCGGCTTACTGGGCACCAACTGACGCTGAGGCTCGAAAGTGTGGGTAGCAAACAGGATTAGATACCCT
+
GC@FGGGFEFGCGGG,EE6C;,@+@:@6BEF@FA<<,B+@CGGEEGGEE+:,4,CFGGGGGAFEGCEDFCDFGGGGA,AA=EFAFFGEBEFGGGD?<B,,8+6+48B,?F353,,6,BD,E0C@E+3B,)$>4+3FFG7CFC<EC59C4'C@CFF?8F<87#CF5/688=2**+C<5+266*BFC>;8+<<AFB:2E9:**C94D?,,@7,,CCF?,+FEAGE@,ECECFFFGF><8+>D+?FGGDBB,FA>87,,,B<FFF33,,:,,EFD3E8,8,C,GFFEE:FFF<GFCDEFC+:DGFC:BEEFFF<5EGGGGFGFC@9BC,@GFFFGEFDGGGGE7GGFGCBF:CECC,,E?GFDAD8,,EEGGFCFD8FE8FCD@:GFGGFB@FGGGGGFFFFEGGGGGFFFGF@AC8CA
@DL 87588
TGAGGAATATTGGTCAATGGACGAGAGTCTGAACCAGCCAAGTAGCGTGCAGGATGACGGCCCTATGGGTTGTAAACTGCTTTTATAGGGGGATAAAGTGTGCCACGTGTGGCATATTGCAGGTACCCTATGAATAAGGACCGGCTCATTCCGTGCCAGCAGCCGCGGTAATACGGAAGGTCCGGGCGTTATCCGGATTTATTGGGTTTAAAGGGAGCGTAGGCCGTCTTATAAGCGTGTTGTGAAATGTCGGGGCTCAACCTGGGCATTGCAGCGCGAACTGTGAGGCTTGAGTGCGCAGGAAGTAGGCGGAATTCGTCGTGTAGCGGTGAAATGCTTAGATATGACGAAGAACTCCGATTGCGAAGGCAGCCTGCTGTAGCGCAACTGACGCTGAAGCTCGAAAGCGTGGGTATCGAACAGGATTAGATACCCT
+
8@DFGGGCFGFECFGG9CFFE<+@+B:CFGGGFGGGGGGGGGFGGGGGGGGGGGGG=FFEFGEFFGGGFGGGEDFGFGGGGFGCFGFCFGGG@FGGGGGGG9ACFFCGEGG>F=FFGDCFGGFFGGGGGGGGGFF,,CAFFFGCCG+C8DD,DFEEFGFCFGGGCEEE)GCFGFFD>FGDFGG:=>=FGGGFG9=CECF:FF3GFCA:CCFFCCEEGGGGGEGFGGGDFFFG:=EEE5EBFGGF:FCEDGCFFF>CCFCEFGGGGG<CFGGEGC9GEDEFAFBF<<:,9DFFCF:FEFFFFDDGGFFFB,GGGGGG>EE=E,F@CEF9GGFAE?B99CGGEDBFF@FCEEAEEC=:7GEGGEGFGGGFCGF@@DFC,GEGCF7FDFF:GGGGGGFAGFCE<@GFFGGGEGGGGGGGGGFDGGFGFCEFECCCCCCC
@DL 110794
TAGGGAATTTTCGTCAATGGGGGAAACCCTGAACGAGCAATGCCGCGTGAGTGAAGAAGGTCTTCGGATCGTAAAGCTCTGTTGTAAGTGAAGAACGGCTCATAGAGGAAATGCTATGGGAGTGACGGTAGCTTACCAGAAAGCCACGGCTAACTACGTGCCAGCAGCCGCGGTAATACGTAGGTGGCAAGCGTTATCCGGAATCATTGGGCGTAAAGGGTGCGTAGGTGGCGTACTAAGTCTGTGGTAAAAGGCAATGGCTCAACCATTGTAAGCTATGGAAACTGGTATGCTGGAGTGCAGAAGAGGGCGATGGAATTCCATGTGTAGCGGTGGAATGCGTAGATATCGGGAGGAACACCAGTGGCGAAGGCGGCCTACTGGGCACCAACTGACGCTGAGGCTCGAAAGTGTGGGTAGCAAACAGGATTAGATACCCT
+
GGGGGGGGGGFGGGDFEGFG@EGEFGF@FEG,@F,BFEGGFGGGGEGEGEGFGFDFGGG8FFAEFGGGGGGGGGG9CECFDECGGFFGFFDEG,FGGDFCC<,ECFEDFEFAFC?<@A<B=CFGDGGGGF7FG?EFGF=DGG8FGGGEDCEFFGD9F+@<EFGGFFGGGGGGD@@FGE,)6@<>FGF>GF7BBFF5<FGGDE<<E9F=C:F>EFGGGGFGG58F8=5>:FECFCEC>:@9F<FGGGFGE@,CA=F<F8@DFEGFDF9B=FF<FFF@,6FGFGDFFF<CAC,FAFFFFEAE9GGGGGF7F7FB<F?9=9DFDGGGFEFFCCDGGGDFEFCC?GFEE+CF7:7GGEGFCC8C9FGGGGGGFCGGGGCFC,<CEF<GGFF8GGFGGFGGCECFCEC<FBFDF8FGGGGGGDGGGGGFFFGFEGDGGGGCCCCC
@DL 268
TGAGGAATATTGGTCAATGGGCGAGAGCCTGAACCAGCCAAGTAGCGTGCAGGATGACGGCCCTATGGGTTGTAAACTGCTTTTATAAGGGAATAAAGTGAGTCTCGTGAGACTTTTTGCATGTACCTTATGAATAAGGACCGGCTAATTCCGTGCCAGCAGCCGCGGTAATACGGAAGGTCCGGGCGTTATCCGGATTTATTGGGTTTAAAGGGAGCGTAGGCCGGAGATTAAGCGTGTTGTGAAATGTAGACGCTCAACGTCTGCACTGCAGCGCGAACTGGTTTCCTTGAGTACGCACAAAGTGGGCGGAATTCGTGGTGTAGCGGTGAAATGCTTAGATATCACGAGGAACTCCGATTGCGAAGGCAGCTCACTGGAGCGCAACTGACGCTGAAGCTCGAAAGTGCGGGTATCGAACAGGATTAGATACCCT
+
FGGGGGGFGFGGGGGGGGGGGFGGGGGGGGGGGGGGGCGGGGGFGGGGGGGGGGGGGGGGGGGGGGGGGFEGGGGGGGGFGGGGFGGGGGGGGGGFGGGGGGGGGGFGGGGGGGGGGGGGGGGGGFGGFGFGGFEGGGFACFFGGGG?GGGGGG;EGGGGGGGGCEGDGCG9D<FGGFDGGGDFGGGGGGGDEG:C<CFFFGCGGGFFFGGFGGGFDEGFGGDFCFEGGGGGGFEGECDGFFF<BFCFGGFF1GFABGGFGGFFFFFG<EC+FCFC>A>GFGDFFDGFGFDAGDGEGFFFFFAEGGCF7GGF+@C@847GGFGEDGEGGGGE9GGGFEGGF9GGGGGGGGFF@EBEGGCFGFDDFGFFGGECDGFFGGFGGGGGGGGGGGGGGGGGGGGGGGGGFF@ECDGGGGGGGGFFGGGFFFFCFCFBA8CC
@DL 138530
TGGGGAATATTGCACAATGGGCGCAAGCCTGATGCAGCCATGCCGCGTGTATGAAGAAGGCCTTCGGGTTGTAAAGTACTTTCAGCGGGGAGGAAGGGAGTAAAGTTAATACCTTTACTCATTGACGTTACCCGCAGAAGAAGCACCGGCTAACTCCGTGCCAGCAGCCGCGGTAATACGGAGGGTGCAAGCGTTAATCGGAATTACTGGGCGTAAAGCGCACGCAGGCGGTTTGTTAAGTCAGATGTGAAATCCCCGGGCTCAACCTGGGAACTGCATCTGATACTGGCAAGCTTGAGTCTCGTAGAGGGGGGTAGAATTCCAGGTGTAGCGGTGAGATGCGTAGAGATCTGGAGGAATACCGGTGGCGAAGGCGGCCCCCTGGACGAAGACTGACGCTCAGGTGCGAAAGCGTGGGGAGCAAACAGGATTAGATACCCT
+
FGGGGGGGGGGGGGGGGGGFCGGGGGGGGGFGGGGGGGGGGGGGGFGGGGGGGGGGGGGGFGGGGGGDGGGGGGGGGGGGGGGGGGGGGGGGGGGDGGGGGFGGFEGGGGGGDFFGGGGGGGGGFGGGGGGGGFGDGGGGGGGGGGDFGGGGGGGGGGGGGGGGGGFGGGGGGGGEGGGGGGGGCCFGGGGGGGGG;CFGGGEGGGG=GFGGGGDEGGGGGGGGGGGGGGGCEGGGGGGGGGGGGGGGGGFECCC<;FFCEDCGGFGGGGGGGGGGGFFE4DGGDCFGGGGGGGGGGGGDGGGGGGGGGGGGGGGGGGGGGGGGGGGGGGGGGGGGGEGGGGGGGGGGGGGGGGFFEFCGGGGGGGGGGGGGGGGGGGEF8GGGGGGGGGFGEDGGGGGGFGGGGGGGGGGGDGGGGGGGGGGGGGGGGGGFGGGGCC8CC
@DL 270
TGAGGAATATTGGTCAATGGGCGAGAGCCTGAACCAGCCAAGTAGCGTGCAGGATGACGGCCCTATGGGTTGTAAACTGCTTTTATAAGGGAATAAAGTGAGTCTCGTGAGACTTTTTGCATGTACCTTATGAATAAGGACCGGCTAATTCCGTGCCAGCAGCCGCGGTAATACGGAAGGTCCGGGCGTTATCCGGATTTATTGGGTTTAAAGGGAGCGCAGGCCGGAGATTAAGCGTGTTGTGAAATGTAGACGCTCAACGTCTGCACTGCAGCGCGAACTGGTTTCCTTGAGTACGCACAAAGTGGGCGGAATTCGTGGTGTAGCGGTGAAATGCTTAGATATCACGAAGAACTCCGATTGCGAAGGCAGCTCACTGGAGCGCAACTGACGCTGAAGCTCGAAAGTGCGGGTATCGAACAGGATTAGATACCCT
+
FGGGGEFFGGGGGGGGGGGGGGGGGGGGGGGGGGGGGGGGGGGGFGGGGGGGGGGGGGGGGGGG8CFGGGDEGGGGGGGGGGGGGGGGGGGGGGGGGGGGGGGGAFGEGGDC@FGGGGGGGGGGGGGGGGGGGGGGGGGGGGGGGGGGGGGFGGDGGGGGFGGGGGGGGGGGGGGGGGGGGGDGGECCGGGGGGGE:FGGFGFGGGGFFFGGGGGGGGEECEDGGGFEGDGGGGFGEEGF%DFDGGFFFDFCFGGGDCFGGGGFGCFFGGFEEFFB>GGGGGGGGGGGGGGFGGGGGFEF9GFGGDGGGGGGFFGGGFFGGGGGGEEFCGGGFFGGGGGGGFGGGGFGGGGGGGGEGGGDGGGGGGGGGGGGGGGGGGGEEGGGGGGGGGEGGGGGGGGGGGFGDGGGGGFGGGGGGGGGGGGGGGGGGGGCCCCC
@DL 65736
TGGGGAATATTGCACAATGGGCGCAAGCCTGATGCAGCCATGCCGCGTGTATGAAGAAGGCCTTCGGGTTGTAAAGTACTTTCAGCGGGGAGGAAGGGAGTAAAGTTAATACCTTTGCTCATTGACGTTACCCGCAGAAGAAGCACCGGCTAACTCCGTGCCAGCAGCCGCGGTAATACGGAGGGTGCAAGCGTTAATCGGAATTACTGGGCGTAAAGCGCACGCAGGCGGTTTGTTAAGTCAGATGTGAAATCCCCGGGCTCAACCTGGGAACTGCATCTGATACTGGCAAGCTTGAGTCTCGTAGAGGGGGGTAGAATTCCAGGTGTAGCGGTGAAATGCGTAGAGATCTGGAGGAATACCGGTGGCGAAGGCGGCCCCCTGGACGAAGACTGACGCTCAGGTGCGAAAGCGTGGGGAGCAAACAGGATTAGATACCCT
+
GGGGGGEECFGFGGGGGGGCGGG@FCG8FCFGDFGGGGGG9<FGGGGGG:@EGFFAFGFDFGGGGFFFDE:FGGGG<<FGEGGGC,CCGGGG7FGF7CD:F,ADCFF<FF,C<FGGFFAB?FFGDF@:=D+CF:FG7<>F8DC487F=>FCGGG22FC?FGFGGFGCFGGGF9FGGGGGG?F@FEGFEGDDFGEG8FFFCCC5FGGF>GFGFEGEGGGGGGEGGGGEFDF=:EGEGGGGGGFCFGFGGGGGDEGGFFGGGEDFGCFFGGGGGFCGGFF9F<FF9FCGFFFGGGGGGGFEF@CDFGGGGGGEFEGEEGGGEGCGGGFEFCGGGGGGGGGGGGGGGGGGGGGF@FGGGGGGEGGGGGGGGGFGGGGGGDFCGGGGGGGGGCADGGGGFCFE?GGGGGGDGGGGGGGGGGGGGGGCGGGGGGGFGGGGGCCCCC
@DL 71577
TGAGGAATATTGGTCAATGGGCGATGGCCTGAACCAGCCAAGTAGCGTGAAGGATGACTGCCCTATGGGTTGTAAACTTCTTTTATAAAGGAATAAAGTCGGGTATGCATACCCGTTTGCAAGTACTTTATGAATAAGGATCGGCTGACTCCGTGCCAGCAGCCGCGGTAATACGGAGGATCCGAGCGTTATCCGGATTTATTGGGTTTAAAGGGAGCGTAGGCCGGAGATTAAGCGTGTTGTGAAATGTAGACGCTCAACGTCTGCACTGCAGCGCGAACTGGTTTCCTTGAGTACGCACAAAGTGGGCGGAATTCGTGGTGTAGCGGTGAAATGCTTGGATATCACGAAGAACTCCGATTGCGAAGGCAGCTCACTGGAGCGCAACTGACGCTGAAGCTCGAAAGTGCGGGTATCGAACAGGATTAGATACCCT
+
GGGGGGGGGGGGGGGGGGGGGGGGGDGGGGGGGGGGGGFGFFGGGGGGGGGGGGGGGGGGCFGGGGGGGGGGGGGGGGGGGGGGGGGGGGGGGGGGGFGGGGGGGGGG<FFEFGGGGGGGGGGGGGFGF9FFEGGGGGGGGGGGGGGGGGGGG@6FFGGGGGGGGGGCGGGG9FFGGGGEFEFCCGFGGGGGGGGDFFGGGGFGGFGGGGGFFGGFGGGGGGGGEGGFGCCGFGGGGGGGGGGGGGGGGGGEFGGGGGGGFGGFGGGGGFGG4GGGECCFFFGGFFGGGGFGGGGGDFDGFEFFGGGGGGGGGE@EEFCGGGGGGFGGGGGGGGGGGGGGFGGGGGGGGGGGGFC6GGFBGGGGGGGGFEGGFGGGGGGGGGGGGGGGGGGGGGGGGGGGFDGGGGGGGFGGGGGGDGGGGGGGFEFGGGGCCCCC
@DL 70734
TGAGGAATATTGGTCAATGGGCGTAAGCCTGAACCAGCCAAGTCGCGTGAGGGATGAAGGTTCTATGGATCGTAAACCTCTTTTATAAGGGAATAAAGTGCGGGACGTGTCCCGTTTTGTATGTACCTTATGAATAAGGATCGGCTAACTCCGTGCCAGCAGCCGCGGTAATACGGAGGATCCGAGCGTTATCCGGATTTATTGGGTTTAAAGGGTGCGTAGGCGGCCTTTTAAGTCAGCGGTGAAAGTCGGTGGCTCAACCATAGAATTGCCGTTGAAACTGGGGGGCTTGAGTATGTTTGAGGCAGGCGGAATGCGTGGTGTAGCGGTGAAATGCTTAGATATCACGCAGAACCCCGATTGCGAAGGCAGCCTGCCAAGCCATGACTGACGCTGATGCACGAAAGCGTGGGGATCGAACAGGATTAGATACCCT
+
EGGGGGGGGGFGGGGGGGGGGGGGGGGGGGGGGGGGGFGGGGDFFEFGGGGGGGGFGD,,@ECFDFFGGDFFGGFGGGGGGGGGGGCFFC8,BEFG9?EDG7CEFFGG7EF9,>F<8=:AFFGEGCEDFCGG9FGGGGDG<5F=<<6B<EGGGGD<@BFBFFFDGGCGCGF:FFFGG1C<7@9FEGGGF/DACF8<CCFF<A(CCCGD$FGGGFEGDCEGGFC<F=:AC3@GFCC::5C6D@0FDCFF9C#CCFFBD9GFFFGGGF9FEEEECFD9GGFF=EGGGGGGGGFCGFFGDGGGGFFFF<EEEGGGGGEGFF7GA9F7GGGGGGFAGGGGGFFGGGGGFEGGFCFGGGGGFDC,GCF7FFFGFF<CECCGGGGGGGGGGGGGGGGGGGGFGGGGGGGF@GGGGGGGGGGGGGGGGGFGFDGGGGGCCCCC
@DL 115912
TGAGGAATATTGGTCAATGGGCGCGAGCCTGAGCCAGCCAAGTAGCGTGAAGGATGACGGCCCTATGGGTTGTAAACTTCTTTTATATGGGAATAAAGTTTGGTATGTACACCATTTTGTATGTACCCTATGAATAAGGATCGGCTAACTCCGTGCCAGCAGCCGCGGTAATACGGAGGATCCGAGCGGTATCCGGATTTATTGGGTTTAAAGGGAGCGTAGGTGGATTGTTAAGTCAGTTGTGAAAGTTTGCGGCTCAACCGTAAAATTGCAGTTGAAACTGGCAGTCTTGAGTACAGTAGAGGTGGGCGGAATTCGTGGTGTAGCGGTGAAATGCTTAGATATCACGAAGAACTCCGATTGCGAAGGCAGCTCACTGGACTGTTGACTGACACTGAGGCTCGAAAGTGTGGGTATCAAACAGGATTAGATACCCT
+
GGFFFGGGGGG<FFCFD6CCFEFF@FF>F?DFGDE<8FEEGFFGGGGGGGFFGFFGGGDEEEEFGFF,CEFDFFGGGCGFGGGGGGGGCAFDFGGE9FFGGC7F?F8EGGFF8DF9F<9FD9EFFGG9FFFG<?E<?FCFEFEFGGGGDCDBF=+FGGEFGGGGFCFEGGCGFG7=C:>CF=FFG@7:#;7?@C:CC7<;,?FEF<=FE8<FGEFF<F<EGCFFCA:GCFFCCF9CCFCFGEC@=94,CCE4<BE8>CGFC>=?GFGFC6:<DFFFC:<FGGFEA5,C:,,,:=?AC5;,,AAC@7ECGFGEDC+7,FD8GFB@:CCCGEFGEGEEBEEF=@FE?,@,EFDGFC+6-C,@EFC@C6,,@,CE9C,<CC66C@CFGFAF9GFFECF8EC@@C,7EC,C,F6<GEFAF@<FFF<@@AA66,CC,6@,@9
@DL 76691
TGAGGAATATTGGTCAATGGGCGAGAGCCTGAACCAGCCCAGTAGCGTGCAGGATGACGGCCCTATGGGTTGTAAACTGCTTTTATAGGGGAATAAAGTGAGTCTCGTGAGACTTTTTGCATGTACCTTATGAATAAGGACCGGCTAATTCCGTGCCAGCAGCCGCGTTAATACGGAAGGTCCGGGCGTTATCCGGATTTATTGGGTTTAAAGGGAGCGTAGGCCGGAGATTAAGCGTGTTGTGAAATGTAGACGCTCAACGTCTGCACTGCAGCGCGAACTGGTTGCCTTGAGTACGCACAAAGGGGGCGGAATTCGTGGTGTAGCGGTGAAATGCTGAGATATCACGAAGAACTCCGATTGCGAAGGCAGCTCACTGGAGCGCAACTGACGCTGAAGCTCGAAAGTGCGGGTATCGAACAGGATTAGATACCCT
+
FF9EFGGGGGGFGGGGD6,C,CFF@FF?FGGFGGEGFF,,,CEF@FCFEGFGC,CFA@B7CEFC<8<=EFG+,CFFEDFGCEF9FF9??,+74=?CFGG9F,,5CFE??E7<,C<EFFEGGGFBFFG9<,<AFD9A,E,AFCC@+:FGA;D<=,+6=63<DD@F<<D-8FFFFGGG5::F5A9CCFFFC:B:FGF5FEGFCGGF:?FFFFCBFEE>ECDFE:*3BFE;0CFC=FCCE=>8C;EE>C,AGFFGCEGGDGGFECB@CC7:FF@CC;:E@EA8D:FFFA+5<A<FGFEC@GFFCDE@@+=4B,?,@CF7C7GFFA8++@:GGGFAEF?EFC,EDF<DFEFGCEFE8CC:-FE@@F7EGECC@,EC@<9C,FGGDGEFEGFGGGFFE,FGFGGGFCFCDFDGFGGFGFGFGGGFFECF;,C,EFCA8-8-
@DL 276
TGAGGAATATTGGTCAATGGGCGAGAGCCTGAACAAGCCAAGTAGCGTGCAGGATGACGGCCCTATGGGTTGTAAACTGCTTTTATAAGGGAATAAAGTGAGTCTCGTGAGACTTTTTGCATGTACCTTATGAATAAGGACCGGCTAATTCCGTGCCAGCAGCCGCGGTAATACGGAAGGTCCGGGCGTTATCCGGATTTATTTGGTTTAAAGGGAGCGTAGGCCGGAGATTAAGCGTGTTGTGAAATGTAGACGCTCAACGTCTGCACTGCAGCGCGAACTGGTTTCCTTGAGTACGCACAAAGTGGGCGGAATTCGGGGTGTAGCGGTGAAATGCTTAGATATCACGAAGAACTCCGATTGCGAAGGCAGCTCACGGGAGGGCAACTGACGCTGAAGCTCGAAAGTGCGGGTATCGAACAGGATAGATACCCT
+
FFGGGGGFG@CDGGFG@C<CEGGGGGGG8FEEFC@EFDCCFGGAFFCBF7CED7FBFFGGCEFFEE<8C:B>,CCE9C5CE,EF9?FD5CE,?F9EEEFFGFC,,<,+:EFF9<EF?94E?FGFFFGGA,<?A<FFFGCDF<FEGGGDGFGFGFDG7F,8@FF,+>FFGGGGCFC:6:6DE&:C8*=CGDB,FG=5CFGFGGF(<C:7FBFC>3FGCEEE53DGEFFEC@63CGC7C98C;CFGFGDCF<@><F7@+0B@F@C>GF9%F@@+-@:C><:E5*0GF<D=8,C6+@7FEFDA9DEAGCC7GGGFD:@:>++E==48C+=CFFC,:AFGFFB?E<<C,,AFF<GFF@CBC@C,GGF@GFGFFFE<B6:;7,CE<C,CGFEC;B,+,FFFEEF<8FFCCFC7EEF,@<C?GGFFGFEGGGGFEECCCCC
@DL 277
TGAGGAATATTGGTCAATGGACGAGAGTCTGAACCAGCCAAGTAGCGTGCAGGAAGACGGCCCTATGGGTTGTAAACTGCTTTTATAAGGGAATAAAGTGAGAGTCGTGACTCTTTTTGCATGTACCTTATGAATAAGGACCGGCTAATTCCGCGCCAGCAGCCGCGGTAATACGGAAGGTCCGGGCGTTATCCGGATTTATTGGGTTTAAAGGGAGCGTAGGCCGGAGATTAAGCGTGTTGTGAAATGTAGATGCTCAACATCTGAACTGCAGCGCGAACTGGTTTCCTTGAGTACGGAAAAAGTGGGCGGAATTCGTGGTGTAGCGGTGAAATGCTTAGATATCACGAAGAACTCCGATTGCGAAGGCAGCTCACTGGAGCGCAACTGACGCTGAAGCTCGAAAGTGCGGGTATCGAACAGGATTAGATACCCT
+
EFGGGFFFGGGGGGGGGGGGGGGGGGG@FGGGGGGGGGGGGGGGGGGGGGGGGGGGGGGGDGGGFFG@GFGGGGGGGGGGGGGGGGGGFGFFGGGGGGGGGGGGGGGEGGGGGGGGGGGGGGGGGGGGGGGGGGGGGGFGGGGGGGGGFC9FGGGGGGGGGGGGGGGGGG>FGGGDC:FFFCGGGGGGGGC:FFGG4FEDGGGGGGFGFFFGGGGGGGD???G>GGGGGGC9FFFG9CEGFGGDFGGGGGFF@@CFD@<=CGGFGGFGFFF=7@=>BDGGGFCF:EF<A39,++,844,,,A:<EGF7GFGFFFDGGGDCGGGGGGGGGGGFFEGGGGGFFGGGGFGGGGGGGGEEGGGGDGGGGGGGGGGGGFFFGFGGCGDGGGGGGGGGGGGGGGGGGGGGGGGGGGGGGGGGGGFGFGGGFGGGGFFCCCCC
@DL 66991
TGAGGAATATTGGTCAATGGGCGATGGCCTGAACCAGCCAAGTAGCGTGAAGGATGACTGCCCTATGGGTTGTAAACTTCTTTTATAAAGGAATAAAGTCGGGTATGCATACCCGTTTGCATGTACTTTATGAATAAGGATCGGCTAACTCCGTGCCAGCAGCCGCGGTAATACGGAGGATCCGAGCGTTATCCGGATTTATTGGGTTTAAAGGGAGCTTAGAGTGATGTTTAAGTCAGTTGTGAAAGGTTGCGGCTCAACCGTAAAATTGCAGTTGATACTGGATGTCTTGAGTGCAGTGGAGGCGGGCGGAATTCGTGGTACAGCGGTGAAATGCTTAGATATCACGAAGAACTTCGATTGCGAAGGCAGACTGCTAAGCTGCAACTGACATTGAGGCTCGAAAGTGTGGGTATCAAACAGGATTAGATACACT
+
CFFG,CF@CCF<FGCGGE9CCDGC@@;<AFGCFF?,;CF,CCEFDCCF7C,C6@@EEG<9C<CFCGFFG,B>FFFCFC9F9,CFG,?CCEFG@EEDFEGGGC7,+:EF,EEFGGE=<,:FGEFGG9FGGGGAF9@<?<AF<F+C+A:FF,,:CDC+3?AFD8FGEG<:>BED<F*<:F7:D:B=5:1FF:81@3=C8,FCFGF8<CD3CBC&C,6=CF#)<EC5#B6=FAF@FG@C3,<%GFGF-FF6#CCF7AD=<B@DC::C,CAGFDG#B8%A29BE7,,?<:,,EE<,8E9E?,F:,44+=@+B=4<FFC++B96,5:,+EC?96:,@CCAC99AFFEDFAFB9,C@<@C@,,D8FFB::6C,EC,,6,96DFFAFCAEFEFC9CEFE@@@;C+EFCCE@FFCFC9GF<CAAGFFCFF<CECAEEF@88-9@
@DL 129993
TGAGGAATATTGGTCAATGGGCGAGAGCCTGAACCAGCCAAGTAGCGTGCAGGATGACGGCCCTATGGGTTGTAAACTGCTTTTATAAGGGAATAAAGTGAGTCTCGTGAGACTTTTTGCATGTACCTTATGAATAAGGACCGGCTAATTCCGTGCCAGCAGCCGCGGTAATACGGAAGGTCCGGGCGTTATCCGGATTTATTGGGTTTAAAGGGAGCGTAGGCCGGAGATTAAGCGTGTTGTGAAATGTAGACGCTCAACGTCTGCACTGCAGCGCGAACTGGTTTCCTTGAGTACGCACAAAGTGGGCGGAATTCGTGGTGTAGCGGTGAAATGCTTAGATATCACGAAGAACTCCGATTGCGAAGGCAGCTCACTGGAGCGCAACTGACGCTGAAGCTCGAAAGTGCGGGTATCGAACAGGATTAGATACCCT
+
FGGGGGFGFFFCFGFGGGFGG8:F@FG8FGGGGFGGGGGGGGF<FFGGGGG9FEFFGGGGD7FFGFGG?E7FFFGFGGG9FCFFFCFGF9EFGGGGGCGGGGCEGGGD<,?<CF,CFGEFFGGGGEFGGFGGGGGGGAEF>9FEE/FCFGGGFGEECB@DGGGGECCDC<FCCAFGGEGG7GCCE*BFFFEFFCFEEFF:CGG@FGGC0FF>GGECE8CE>:4<@@E88@EF:@C7BGGF@C8D:@AFFGGF7:C8EGGGFGGFFGCG>GGC7CEECDEDCGDC8FCFCGGGD@GGGGGF?5,FF7:DEFGFGFEEGCFGGGGCEGGD<<AFC<AEF9GEDECCF@ADFGGGFGCFGGF6GGGGFGDFFCFF@D9GFFCC+GCFAEE,FFGGCGGGGGGGGGGF8GF:GFGGECGGGGGGGFEGGFFCFCFCC8CC
@DL 92989
TGAGGAATATTGGTCAATGGGCGATGGCCTGAACCAGCCAAGTAGCGTGAGGGATGACTGCCCTATGGGTTGTAAACTTCTTTTATAAAGGAATAAAGTCGGGTATGCATACCCGTTTGCATGTACTTTATGAATAAGGATCGGCTAACTCCGTGCCAGCAGCCGCGGTAATACGGAGGATCCGAGCGTTATCCGGATTTATTGGGTTTAAAGGGAGCGTAGATGGATGTTTAAGTCAGTTGTGAAAGTTTGCGGCTCAACCGTAAAATTGCAGTTGATACTGGATGTCTTGAGTGCAGTTGAGGCAGGCGGAATTCGTGGTGTAGCGGTGAAATGCTTAGATATCACGAAGAACTCCGATTGCGAAGGCAGCCTGCTAAGCTGCAACTGACATTGAGGCTCGAAAGTGTGGGTATCAAACAGGATTAGATACCCT
+
GFGGGG,CFFCCEFGGFGF<FDFFC;FGGFGGGGGFGGFFGGGGGCFGGGGGGGDFGGGG?FFFGGGGCGEG@FGGGFGGGGGGGGGFGGFGGGGFGFFFCGGFCGGGFFGGGGF:F<4?F9<EGGGGFGGGGDF?ECGGGG7F=7CFF@C%?FDGGGGGDGGGEDCC<8B>FCEEC;7038<FE7=EGE@FGFGC<7=?ABCGGFGFFFFFGFCCEGFDFCFCGFFGG=?FF5CF#3C0F=9FGGGGGECGFGGDGGGFFFGFGGGF?EF@D=FF<BC@@FGEAA<G@GGGFFCCFGGFGGFDF@>GDGFDDGEGFCFBGGGGGGEGGFCF9FGFDAGGFGFECFCFC<GGFF@-GGGFGF@8EAEGGDGGGGGGCGGGFFGGGFF9FGFC9@GGFCEFFCGGGGGEGGGGGGFGGFFEFGGGGGFFFFF9CCCC
@DL 138514
TGAGGAATATTGGTCAATGGGCGAGAGCCTGAACCAGCCAAGTAGCGTGCAGGATGACGGCCCTATGGGTTGTAAACTGCTTTTATAATGGAATAAAGTGAGTCTCGTGAGACTTTTTGCATGTACCTTATGAATAAGGACCGGCTAATTCCGTGCCAGCAGCCGCGGTAATACGGAAGGTCCGGGCGTTATCCGGATTTATTGGGTTTAAAGGGAGCGTAGGCCGGAGATTAAGCGTGTTGTGGAATGTAGACGCTCAACGTCTGCACTGCAGCGCGAACTGGTTTCCTTGAGTACGCACAAAGTGGGCGGAATTCGTGGTGTAGCGGTGAAATGCTTAGATATCACGAAGAACTCCGATTGCGAAGGCAGCTCACTGGAGCGCAACTGACGCTGAAGCTCGAAAGTGCGGGTATCGAACAGGATTAGATACCCT
+
CFFGGGGGGGGGGGGGGGGGGGGEGGGGGGGGGGGGGFGGAFGGFGCFGGGGGGGGGG>FEDC7EGGGGGGCCFGGGGGGGGGGGFGGGGGEFFGFAFGGGGGGGGGGGGGGGGGCGGGGGGFFGEGGGGGGGFFFGGGFFGEFGGEFGA@=FGDGGFGGGGGGGGGGGGD@CFGEGGGGGGGGGGECFC7<FFGGEEFCCF7GGGFEGFFGFCFGGGGGGGGGGGG9GGFGGGGGGGGFFGEGGGGGFGGGGGGGF@FFDGGGGFGGGGGGGGGGGGGGGGGGF8F<?GGGFGGCGF:GFFGGF@ECCFGGGGGGGGGGGGGGGGGGGGGGGGGGFGFFGGGGGGGGGGDGGGGFGGGGGDGGGGGFGGGGGGGGGGGFCEDGGGFDGGGDGGGGGGGGFEGFGGGGGGGGGGGGGGGEGGFFFGGGGGGCCCCC
@DL 125775
TGAGGAATATTGGTCAATGGGCGCAGGCCTGAACCAGCCAAGTAGCGTGAAGGATGACTGCCCTATGGGTTGTAAACTTCTTTTATATGGGAATAAAGTTTTCCACGTGTGGAATTTTGTATGTACCATATGAATAAGGATCGGCTAACTCCGTGCCAGCAGCCGCGGTAATACGGAGGATCCGAGCGTTATCCGGATTTATTGGGTTTAAAGGGGGCGTAGGCCGGAGATTAAGCGTGTTGTGAAATGTAGACGCTCAACGTCTGCACTGCAGCGCGAACTGGTTTCCTTGAGTACGCACAAAGTGGGCGGAATTCGTGGTGTAGCGGTGAAATGCTTAGATATCACGAAGAACTCCGATTGCGAAGGCAGCTCACTGGAGCGCAACTGACGCTGAAGCTCGAAAGTGCGGGTATCGAACAGGATTAGATACCCT
+
CEFCGGGGGGGGGGGGGGGFGGGDEGCFGGGGGGGGGGGGGGFGFGGGGGGGGGGGGGGGGGGGGEFGGGGFGFGGGGGGGGGGFGGFFGGGGGGGGGGGCFGGGGGGFFGEC9,EAFCGGGGGGGE<FGGGFFGGGFGGGGDGGFGGGAFGGGGGGGGGGGGGGGGGG?FGFGGGGGGGGGGFGGGGGGGGGGGGEGGGGGGGFGGFGGGGGGGGGEGGGDEFGGEEEGGGGGGGDEGGGGGGGGGGGFFEGGGGGGGGGG8F<F7GGGGGGF=7CGFFFFGGGF@FGEAF?GGCDE8GFFFGGDGGGEFFGGGEGGGGGGGGGGGDGGGGGGGGGGEGGFGACGGGGGGGGGFCGGGGGGGGGGGGGGGGGFEEFGCF@DGGGGGGGGGGGGGGGGGGGEGGGGGGGDGGGGGGGGGGGGGF@9GGGGFCCCCC
@DL 119901
TGAGGAATATTGGTCAATGGGCGAGAGACTGAAGAAGCCAAGTAGCGTGCATGATGACGGCCCTATGGTTTGTAAACTTCTTTTATAAGGGAATAAAGTTGGTCTCCTGAGACTTTTTGCATGTACCTTATGAATAAGGACCGGCTAATTCCGTGCCAGCAGCCGCGGTAATACGGAAGGTCCGGGCGTTATCCGGATTTATTGGGTTGAAAGGGAGCGTAGGCCGGAGATTAAGCGTGTTGTGAAATGTAGACGCTTAACGTCCGCACTGCAGCGCGAACTGGTTTCCTTGAGTACGCACAAAGTGGGCGGAATTCGTGGTGTAGCGGTGAAATGCTTAGATATCACGAAGAACTCCGATTGCGAAGGCAGCTCACTGGAGCGCAACTGACGCTGAAGCTCGGAAGTGCGGGTATCGAACAGGATTAGATACCCT
+
FFF,FGGGGGGFE,C,,CFDCGEGGGG,E<FFG9,CE66E@FEAEF7FFGG,EGDFEFC+@7+6FFA@,CC7EC9E,?,CEFF,C5?,E9,C@CCE,,B,,,BEG,,,,:BA,5<AFF+=<AEE<FAFGGFGGGGGGC,BF?F7FFG<<,,,:,+@<<DDFC>@:+82FC0.<$88C:C@>@1FG:<FEC7<C7<:6+F:,,GC>6GG+@<87:FG>8211C;EGGCFDF@9GDCFECC>EFC<@EFFFCC805A7+#FEGEGDG@,=?FEFG7@F@3CGGGED,F<B<B,D@EECF:,C,E9?GGECGAEE=94+7F=FGFDGGFCGFGGGGGGGGGGGFFGGCGF@GGGFFCCCGFFF7BF@FGGGGFACE99GGGFEFGFFFFEGECGEF9FGFEGGFCA,FC7GGFGGFCCCF<GGFFGFGFAF98GCCCCC
@DL 284
TGAGGAATATTGGTCAATGGACGAGAGTCTGAACCAGCCAAGTAGCGTGCAGGATGACGGCCCTATGGGTTGTAAACTGCTTTTATAGGGGGATAAAGTGTGCCACGTGTGGCATATTGCAGGTACCCTATGAATAAGGACCGGCTAATTCCGTGCCAGCAGCCGCGGTAATCCGGAAGGTCCGGGCGTTATCCGGCTTTATTGGGTTTAAAGGGAGCGTAGGCCGGAGATTAAGCGGTTTGTGAAATGTAGACGCTCAACGTCTGCACTGCAGCGCGAACTGGTTGCCTTGAGTACGCACAAAGTGGGCGGAATTCGTGGTGTATCGGTGAAATGCTTAGATATCACGAAGAACTCCGATTGCGAAGGCAGCTCACTGGAGCGCAACTGACGCTGAAGCTCGAAAGTGCGGGTATCGAACAGGATTAGATACCCT
+
CFGGCFGCGGGCGGGGGGEGCDG7CCGGGFGGFGGFGGGGGGECFE@FF7FFF@FEFG@@@CCFGGG<FGGGCCGFGFEG?9EFFD,,5CCE+?EFFGFEF?95,:>F<FFCG8FFF,5<FF,A9E?9FGGGFGGEDA,C>>:>CFGGFGC>BE+@<F<FC,<FF+*3@C>F,,><:F:@FFGG*<*:1<FGFFEG/C@F815FF>F:C<:CF=G6C80:CCCDFC?,7@<7F/@FG(#9E9FEAAE?F>8>#E@::FD@:DF@@@1:?GEACC@3@%#G<GDDF@+:,>CFGGGFCADC,E?EECGEEC<EB4+@+<7FFE=44+EF?GCGCECFFFF=<<<E<CF<FC9GFGC@@C<:EGGGFFF@D<FEC<@CGGFCBFCA<C<,7EGFCFFEE+@,8GGEF+GECCFGGGFGGGFC9CEFC,<GGGFCCCA6
@DL 74378
TGAGGAATATTGGTCAATGGGCGCGAGCCTGAACCAGCAAAGTCGCGTGAGGGATGAAGGTTCTATGGATCGTAAACCTCTTTTATAAGGGAATAAAGTGCGGGACGTGTCCCGATTTGTATGTACCTTATGAATAAGGACCGGCTAATTACGTGCCAGCAGCCGCGGTAATACGGAAGGTCCGGGCGTTATCCGGATTTATTGGGTTTAAAGGGAGCGTAGGCCGGAGATTAAGCGTGTTGTGAAATGTAGACGCTCAACGTCTGCACTGCAGCGCGAACTGGTTTCCTTGAGTACGCACAAAGTGGGCGGAATTCGTGGTGTAGCGGTGAAATGCTTAGATATCACGAAGAACTCCGATTGCGAAGGCAGCTCACTGGAGCGCAACTGACGCTGAAGCTTGAAAGTGCGGGTATCGAACAGGATTAGATACCCT
+
GGGCGGCGG9AAFFGGCGFFGGGGGGCCCFF,CEFGG@-CFF<E:FFF>BBC7FFGGG<FF,EAFFGCFFFGGG,CEEGGGGFFCDFFGFDFGFFGG,<CEGGG>FEG7E8<FC+6BCEABC<DD<?BF9B<BE9@FG9.,E<2CFC)FF#>4,3F<DDFCFGG=EFF><28D;FG8:CC>F:@<:#C:1CFFFG9<:><CECCC+9@CFGFFCECEGGGGCC9FED#F@<;<<CCECE@FFCEGGFGFCEEFDDFEEGGGFGEGD@>7FF=G@>F@@GGGGGGFFFFGF?C>>?67ECEFFFGGGF7GFC<GFF7CGGE8=GGGGCGF9FGF<B8FFFGEFC,C@EGFCGGFFC7>GGGFFGGGGFGFFDF9FFF<EFCECGFEGGDGCGGGGGFFFDFECC,8F7GGGGF@GGGGGGGGFGGGFGFGDFA@6A-
@DL 286
TGAGGAATATTGCACAATGGGCGAGAGCCTGATCCAGCCAAGCAGCGTGCAGGATGACGGCCCTATGGGTGGTAAACTGCTTTTATAAGGGAATAACGTGAGTCTCGTGAGACTTTTTGCATGTACCTTATGAATAAGGGACGGCTAATTCCGTGCCAGCAGCCGCGGTAATACGGAAGGTCCGGGCGTTATCCGGATTGATTGGGTTTAAAGGGATCGTAGGCCGGAGGTTAAGCGTGTTGTGAAAGGTAGACGCTCAACGTCTGCACTGCAGCGCGAACTGGTTTCCTTGAGCACGGAAGAGGTGGGCGGAATTCGTGGTGTAGCGGTGGAATGCTTAGATATCACGAAGAACTCCGATTGCGAAGGCAGCTCACTGGAGCGCAACTGACGCTGAGGCTCGAAAGTGCGGGTATCGAACAGGATTAGATACCCT
+
GC9EFGGGFFGG9,CFGGGGGGG++@BFGGGG,;CFGGDF8F,,CFGGGGFGGEGFFGGGGGCGC,EE,F6+8CE<E?F,EFG@DE<,CFC8,,C5,8E7AF?,C9A7B<=FG?@9F<F=FGBE@FF<,?E?,E,<<8=$#D6?83AD9@D>:6D>>>B@C>>GGFCFG9@=EFF7>FGD>,<FCGCGFGDEC;FGCB=#*FE;?>F7FEGFF>C*#C@6CEGCFG<*:#C,:CGC17GCGGGF@<E-<<.0+EAF>*FDCE:#.@,,CGEECEEGCF>FF,DD7,,,FF@FFF7?FC,9,,A+C+@48,AFFBCFB4=FGGGEGEEGFF@,FFEB,9GGGGGFF<?,GGFGCFF7GGFF@7GGGGGGGGFC,<<CGGFF6+GF69GGGGGGGGGGE+@8GGGGGGGCF7GEC<F8GGFGGGGGGGFGGGCBC8CB
@DL 95853
TGAGGAATATTGGTCAATGGGCGAGAGCCTGAACCAGCCAAGTAGCGTGCAGGATGACGGCCCTATGGGTTGTAAACTGCTTTTATAAGGGAATAAAGTGAGCCTCGTGAGGCTTTTTGCATGTACCTTATGAATAAGGACCGGCTAATTCCGTGCCAGCAGCCGCGGTAATACGGAAGGTCCGGGCGTTATCCGGATTTATTGGGTTTAAAGGGAGCGTAGGCCGGAGATTAAGCGTGTTGTGAAATGTAGACGCTCAACGTCTGCACTGCAGCGCGAACTGGTTTCCTTGAGTACGCACAAAGTGGGCGGAATTCGTGGTGTAGCGGTGAAATGCTTAGATATCACGAAGAACTCCGATTGCGAAGGCAGCTCACTGGAGCGCAACTGACGCTGAAGCTCGAAAGTGCGGGTATCGAACAGGATTAGATACCCT
+
DFGCFGGGGGGGGGGGGGGGGGGGGGGGGGGGGGGGGGGGGGFGGGGGGGGGGGGGGGGGGGGGGGGGGGGGGGGGGGGGGGGFFGGGGGGGGGGFGGGGFGFGGGGGGGEGGGGFGGGGGGGGGGGGGGGGGGGGGGGGGGGGGCFGGFGGGGGGGGGGGGGGFEGGEDFG9BFGEGGEGFGGGGGGGECEFGCCFGGGGGGGGGGGFCECGGGDGGG6CCDGGFEEGGGGGGGGGGGGGFGGGFGGGGGGGGGFEEGGGGCCGGGGGGG/GGDGGGGGGDGGFDFDFFGGGGDGDF8FFGGGGGGGGFGFGGGGGGFEGGEGGGDGGGGGGGGGF9GGGGFGGGGGGGGFFGFEGGGGGGGGGGGGGGGGGGGGGGGGDGGGFGGGGGGGGGGGGGGGFGGGGGGGGGGGGGGGGGGGGGGGGGF9GFGCCCCC
@DL 288
TGGGGAATATTGCACAATGGGCGCAAGCCTGATGCAGCCATGCCGCGTGTATGAAGAAGGCCTTCGGGTTGTAAAGTACTTTCAGCGGGGAGGAAGGGAGTAAAGTTAATACCTTTGCTCATTGACGTTACCCGCAGAAGAAGCACCGGCTAACTCCGTGCCAGCAGCCGCGGTAATACGGAGGGTGCAAGCGTTAATCGGAATTACTGGGCGTAAAGCGCACGCAGGCGGTTTGTTAAGTCAGATGTGAAATCCCCGGGCTCAACCTGGGAACTGCATCTGATACTGGCAAGCTTGAGTCTCGTTGAGGGGGGTAGAATTCCAGGTGTAGCGGTGAAATGCGTAGAGATCTGGAGGAATACCGGTGGCGAAGGCGGCCCCCTGGACGAAGACTGACGCTCAGGTGCGAAAGCGTGGGGAGCAAACAGGATTAGATACCCT
+
FGGGGFGGGGGGGGFGGGGGDFGGGGGGGGGGGGGGGGGGGGCGGGGGGGGFGGGFFGGGGGCGGGGGGGGGGFGGGCFGGGGGCGGGGG+CFGEFGEFGGGGFGFGGGGGGGFFGGGGGGGGDGGGGFGGGGGGGGGFCFGDFFGGGGGGGGGFGGGCEGGGGGGGGGGGGC;FGGGGGDGGGGGGEGGGFF?>EG69FGGCFG7F*FGGGGGGGGGGG@GGGG>GDGGFCFF<2C>FGGGGFFGGGGGG=ECGFGGGFFEGF7<G=GGFFFGGGFAFFAGFGGGGGGGDGGGGGGGGFC=7FD,FGGGGGGGGGGGGGGGFFGFFGGGGGGGGGGEGGGGGGGGGGGGGGGGCGGGGGGDGGGGGEGGGGGGGGDGGGGFGGGGGGGGGFE;GGGGGFFGGGGF@FFEDGGGGGGGGGGGGGGGGGGGGGGGFGCCCCC
@DL 289
TGGGGAATATTGCACAATGGGGGAAACCCTGATGCAGCGACGCCGCGTGGAGGAAGAAGGTCTTCGGATTGTAAACTCCTGTTGTTGAGGAAGATAATGACGGTACTCAACAAGGAAGTGACGGCTAACTACGTGCCAGCAGCCGCGGTAAAACGTAGGTCACAAGCGTTGTCCGGAATTACTGGGTGTAAAGGGAGCGCAGGCGGGAGAACAAGTTGGAAGTGAAATCCATGGGCTCAACCCATGAACTGCTTTCAAAACTGTTTTTCTTGAGTAGTGCAGAGGTAGGCGGAATTCCCGGTGTAGCGGTGGAATGCGTAGATATCGGGAGGAACACCAGTGGCGAAGGCGGCCTACTGGGCACCAACTGACGCTGAGGCTCGAAAGTGTGGGTAGCAAACAGGATTAGATACCCT
+
FGGGGGGGGGGGGGGGGGGGGGGGGGGGFGGGGEFGGGGGGGGGGGGGGGDEGGGFGGGFGGGGGGGGGGDBFGGGGGGGGEGGFGGGGGGGGGGGGGGGGGG:FEGGGGGGG<FGGGGGGGDDGF;DC9FG>F@CDFGGGGGGGGEGGGGCGGGGGGGGFGFGGGGGGGDFGGGEGGGGFGGGGGGFGGGGGGGFGGGGGGEGGGFFFACFCFGGGGGFFGGGG?FGFFGGFGGGGGGFGDGGGFF>CFD@,FB<GGGFGGGFGGGGGFGGGGCDFDGE?GGGGGFFGFGGGGGGGGEGGGGGGEGGGGGFFEGGFFGGGGGGGGGGGFFGGGGFGFGGGGCFGEGGEGGGGGGGGGGGGFC8GGGGGGGGGGGGGGGGGGGGGGGGGFGGF@CGGGGGGGGGGGGGGGGCCCCC
@DL 96233
TGAGGAATATTGGTCAGTGGGCGTGAGCCTGAACCAGCCAAGTAGCGTGCAGGATGACGGCCCTATGGGTTGTAAACTGCTTTTATAAGGGAATAAAGTGAGTCTCGTGAGATTTTTTGCATGTACCTTATGAATAAGGACCGGCTAATTCCGTGCCAGCAGCCGCGGTAATACGGAAGGTCCGGGCGTTATCCGGATTTATTGGGTTTAAAGGGAGCGTAGGCAGGAGATTAAGCGTGTTGTGAAATGTAGACGCTCAACGTCTGCACTGCAGCGCGAACTGGTTTCCTTGAGTACGCACAAAGTGGGCGGAATTCGTGGTGTAGCGGTGAAATGCTTAGATATCACGAAGAACTCCGATTGCGAAGGCAGCTCACTGGAGCGCAACTGACGCTGAAGCTCGAAAGTGCGGGTATCGAACAGGATTAGATACCCT
+
DG9EFGFGGFCFGFGGFCFDCDGC@C7FGGFGGGGGGGGGGEFGFFEFGCFGG7<FEFGEEGGGGGFG,6CFGGDCGGGFDFGGFG?FCCEFFFGGGG?,BADC,@A?E@FFFFDFAFD@FGCEADB<<B<FCFGGFC@A,A+FGE@FD=BDG8CC>4>9>D,3:9GGG7FGF>8F5BC=?,>CFCFF:?13,CF/C:<0CCGGFFGFCC<<FEC3=CEE>::<#>CCGFFEC?B9>AGGGD@GFA0,5:EFGGGGFFECFGCCF9GGFCFEGF@>$,BBGFCFFFGGGCCGFFEFFC,FAFA?4++EGGEAECEFCGGGFCGGGGFGCGGFGGGGFGGFGGF@DFFGGFFGE:EFF7ECGEGGCGGGGGGGFEFFF@EFB7CFGFFGGGGGFEGGGFEFFEGEGECCDGEF@,C,GGGGFGGGGGGGF,GCA@CC
@DL 70528
TGGGGAATATTGCACAATGGGCGAAAGCCTGATGCAGCAACGCCGCGTGAGTGAAGAAGTATCTCGGTATGTAAAGCTCTATCAGCAGGGAAGAAAATGACGGTACCTGACTAAGAAGCCCCGGCTAACTACGTGCCAGCAGCCGCGGTAATACGTAGGGGGCAAGCGTTATCCGGATTTACTGGGTGTAAAGGGAGCGCAGACGGCACTGCAAGTCTGAAGTGAAAGCCCGGGGCTCAACCCCGGGACTGCTTTGGAAACTGTAGAGCTAGAGTGCTGGAGAGGCAAGCGGAATTCCTAGTGTAGCGGTGAAATGCGTAGATATTAGGAAGAACACCAGTGGCGAAGGCGGCTTGCTGGACAGTAACTGACGTTCAGGCTCGAAAGCGTGGGGAGCAAACAGGATTAGATACCCT
+
GGGGGDGGGGGGGGGGGGGGGGGGGGGGGGGGGDGCGGGGGGGGGGGGGGGGGEGAFGGGGGGCGGGGGGGGGGGGGGGGGGGGGGGGGGGGGGGGGGGGGGGGGGGGGGGGGGGGGGGGGGEGGGGFGGGGG@GGGGGGGFGGDGDGCGG7FGGGGGGGGGGGGGGGFGCFGGGGGGGFGG>GGFFGGGGDGGGGGGGGFFGGGGGGGGGGGFGFGGGFGFFGGGGEEFGGGGGGGGGGGGGGGGGFGGGGGGGGGGGGGFEFGGGGGGGGGFGGFFGFGGGGGCGGGGGGGGGGFEF<FFGGGGGGGGFGGGGGGGGGGGGGGGGGGGGGGGGGGGCGDGGGGGGGGGGGGGGGGGGGGGGGGGGGGGGGGGGGGGGGEGGGGGGGGGGGGGGGGGGDGGGGGGGGGGGCCCCC
@DL 54539
TGAGGAATATTGGTCAATGGACGAGAGTCTGAACCAGCCAAGTAGCGTGCAGGATGACGGCCCTATGGGTTGTAAACTGCTTTTATAGGGGGATAAAGTGTGCCACGTGTGGCATATTGCAGGTACCCTATGAATAAGGACCGGCTAATTCCGTGCCAGCAGCCGCGGTAATACGGAAGGTCCGGGCGTTATCCGGATTTATGGGGTTTAAAGGGAGCGTAGGCCGTCTTATAAGCGTGTTGTGAAATGTCGGGGCTCAACCTGGGCATTGCAGCGCGAACTGTGAGACTTGAGTGCGCAGGAAGTAGGCGGAATTCGTCGTGTAGCGGTGAAATGCTTAGATATGACGAAGAACTCCGATTGCGAAGGCAGCCTGCTGTAGCGCAACTGACGCTGAAGCTCGAAAGCGTGGGTATCGAACAGGATTAGATACCCT
+
GGGGGGGGGGGGGGGGGGGGGGGGGGGFGGGGGGGGGGGGGGGGGGGGGGGGGGGGGFGGG:FDFEGGGFCCFGFGGGFGGACGG9FGGCGGGGFGGGFFEFFGGGG?FFGGGGGGGCFCFFGFGFGGGG?FGG9AAFGGF@@GDGEG?A;DDFGGDFCCBCFGGGGG6FCFFCFGGGGGGGGGEEGGCGGFGCCE<EA;CC$GGGF+FFGGGGG;E866;FG8C::GGGCF@FG99CE9ECCGFGGGGGGGGGFFFFFF>CGGGGGGGGGGFEEGEFGGGDGGGGGGGGGGGGDGGGGGFE49GDGGEGGGFGGGGGCFFGGGGEGFFFADGGGFFGGGEGGGGGGGGGGGGGGDDGFGGGGGGGGGGGGGGGGGGGGF>GGGGGGGGGGGGGGGGGGGGGGGGGGGGGGGGGGGGGGGGFGGGGGGFCGCCCCC
@DL 100428
TGAGGAATATTGGTCAATGGGCGAGAGCCTGAACCAGCCAAGTAGCGTGCAGGATGACGGCCCTATGGGTTGTAAACTGCTTTTATAAGGGAATAAAGTGAGTCTCGTGAGACTTTTTGCATGTACCTTATGAATAAGGACCGGCTAATTCCGTGCCAGCAGCCGCGGTAATACGGAAGGTCCGGGCGTTATCCGGATTTATTGGGTTTAAAGGGAGCGTAGGCCGGAGATTAAGCGTGTTGTGAAATGTAGACGCTCAACGTCTGCACTGCAGCGCGAACTGGTTTCCTTGAGTACGCACAAAGTGGGCGGAATTCGTGGTGTAGCGGTGAAATGCTTAGATATCACGAAGAACTCCGATTGCGAAGGCAGCTCACTGGAGCGCAACTGACGCTGAAGCTCGAAAGTGCGGGTATCGAACAGGATTAGATACCCT
+
CGGGGGGGGGGCGGGGGGGGGGGGGGGGGGGGGGGGGGGGGGGGGGGGGGGGGGGGGGGGGGGGGGGGGGGGGGGFGGGGFC9FFGGGGGGGGGFGGGFDFGGFGCFFGGGGGGGGGGGGGFGGGGGGGGGGGGGGGGGGGGGGGGGGGG>FGFFGGGGGDGGGGGGCBFGGGGF<GCEGGCDGEGGDEGGGFGG?CF;FCFCGGGGGFFFCFC@FGGGGEFGGGGGGGGGGGGGGGGEGGFDEFEFGGGGGGGEGGGGGGGGGGGGGGGGGGGDF@FGGGGGGGCGFC@GFGGGGGF@GGFF@DEGGGGFGGGGGGGGGGGGGDGGGGGFGGFFGGGGGGGFFGGGGGGGEE:C:CFFCEFB<EGGGGGGGFGGGGGGGGGGGGGGGGFCGGGGGGGGGGGGGFFCGGGGGGGGGGGFFDDFGGGGGGGGCCCCC
@DL 86973
TGAGGAATATTGGTCAATGGACGAGAGTCTGAACCAGCCAAGTAGCGTGCAGGATGACGGCCCTATGGGTTGTAAACTGCTTTTATAGGGGGATAAAGTGTGCCACGTGTGGCATATTGCAGGTACCCTATGAATAAGGACCGGCTAATTCCGTGCCAGCAGCCGCGGTAATACGGAAGGTCCGGGCGTTATCCGGATTTATTGGGTTTAAAGGGAGCGTAGGCCGTCTTATAAGCGTGGTGTGAAATGTCGGGGCTCAACCTGGGCATTGCAGCGCGAACTGTGAGACTTGAGTGCGCAGGAAGTAGGCGGAATTCTTCGTGTAGCGGTGAAATGCTTAGATATGACGAAGAACTCCGATTGCGGAGGCAGCCGGCTGTAGCGCAACTGACGCTGAAGCTAGAAAGCGTGGGTACCGAACAGGATTAGATACCCT
+
@EEGGGAFGGGGGGGGFFGGFGD7@CEFCDFDFGF8FGGGGC<EGGEEFGGADCC@FGGGCGGGFFFGGCGG:FEGGGG?9CFG?E,CEFGG>C<EFFEAG9FFFGGFFGGGGGGGGC<AFGGGGEFG?FFFFFGGGGG9FGGGGDEF9FFFCDFGFFC;GF8CFC:A:@CAFGGGCEEGGFCE7*<GGGE8C<:E<C<F<CGGGGGEG8FCB@FGGCEG8CEGGGGEGCCFGGGCEEE/GGGGFFGGE$CGGEGFD8GGE4GGGGGGGGGGGEG5,D=C9<C@C,A9GF<F=+@F7CF?,FF<==EDEF??A?FF4+>+E9F:7CEGFCFFC?5<C,5;C,C,,GEF<C<?6:B-=FF,BBF@,,E@7GF@:8,,<E:FF:7CCEEBB-8+GF@F<6,,;,FC@6+EF<E6@CB+6<<GGFFGGGGGGFGCCCCC
@DL 115955
TGGGGAATATTGCACAATGGGCGCAAGCCTGATGCAGCCATGCCGCGTGTATGAAGAAGGCCTTCGGGTTGTAAAGTACTTTCAGCGGGGAGGAAGGGAGTAAAGTTAATACCTTTGCTCATTGACGTTACCCGCAGAAGAAGCACCGGCTAACTCCGTGCCAGCAGCCGCGGTAATACGGAGGGTGCAAGCGTTAATCGGAATTACTGGGCGTAAAGCGCACGCAGGCGGTTTGTTAAGTCAGATGTGAAATCCCCGGGCTCAACCTGGGAACTGCATCTGATACTGGCAAGCTTGAGTCTCGTAGAGGGGGGTAGAATTCCAGGTGTAGCGGTGAAATGCGTAGAGATCTGGAGGAATACCGGTGGCGAAGGCGGCCCCCTGGACGAAGACTGACGCTCAGGTGCGAAAGCGTGGGGAGCAAACAGGATTAGATACCCT
+
GGEEGGGGGGDFGGGGGFCCFGFGGGGFGGGGGGGGGGGGGGGGGGGGGGCFFGGGG8FGGGGGGGG7FEF@FGGGGFGGGFGFGGGDFGFGGGGGG7DFCDFFGC<FFFGG<FF9EGGGFGGGGGGEGGGFGGGG>7DAFFFGFGGGDGGGGGGCGG?DFFG7@BFG>CGGGDGGGGG75<FBFGGGGGG?FFECCFGG<EGCEGGCC?GGCEGGEGGGG/GGFEFDGGGEGEGGGGFFGGGGGGFDGGGFCF>7GGGGFFGFGGGGFFFFFGGGFCF9GGFGFGGGGGGGGGFGGGDGGGGGGFGGGGGGFDGDCGGGGGGGEGGGGGFCGFFEDGGFCFF?GGFFE9GGGF<FGGGGGGGGGGGGFF@CGDGGGGGGGFCGGGGGGFGGGGGGGFEGGGCF>GGGGGGGGGGGGGGGGGGGGGGGGGGGGGGGCCCCC
@DL 107731
TGGGGAATATTGGTCAATGGACGAGAGTCTGAACCAGCCAAGTAGCGTGCAGGATGACGGCCCTATGGGTTGTAAACTGCTTTTATAAGGGCATAAAGTGAGTCTCGTGAGACTTTTTGCATGTACCTTCTGAATAAGGACCGGCTAATTCCGTGCCAGCAGCCGCGGTAATACGGAAGGTCCGGGCGTTAACCGGATTTATGGGGTTTAAAGGGAGCGTAGGCCGGAGATTAAGCGTGTTGTGAAATGTAGACGCTCAACGTCTGCACTGCAGCGCGAACTGGTTTCCTTGAGTACGCACAAAGTGGGCGAAATTCGCGGTGTAGCGGTGAAATGCTTAGATATCACGAAGAACTCCGATTGCGAAGGCAGCTCACTGGAGCGCAACTGACGCTGAAGCTCGAAAGTGCGGGTATCGAACAGGATTAGATACCCT
+
CEGGDGGGFGEFGGGGGG9CEF@@EE7,EFAFCACGGGGGCCC<FGGGGG7FFEDGGGEECGGGGGFGFFGGGGGGGCE,FEFGGGFDE,C+:FFAEFFEGDDCFGF+:E:EEGFGFEEGGGFEFGDFG<FGGGGGGGCFGG+6F@FDEGGGGDDF@ADF8FCG.EGGGGC?6E:@8CFF>GGGGDGGFGD#C@C6:FBAFG#:C?F<%CCFFFFG/:>E?:E>DFE@;<<BFCFDECCB/F<:2;C;?8+:FF<@EGFFC8@@9F@8,:>C7CFFF<:BGGGD@,C5,,AFE>+F>,>,?9?E4+7CCEC,4FEGCGGGF9::EDCGGGGGFFFF?9GGGGFFC,F7FFFGFCC8@@C:7@FDE@@DEC9FF9?FEE@GCFFF9DFF7ECCDGEGFGGF?FFGGFCCF@FCGGDCDFFCGGGGGGGFGFDCC@CC
@DL 127229
TGGGGAATATTGCACAATGGGGGAAACCCTGATGCAGCGACGCCGCGTGAGCGATGAAGTATTTCGGGATGTAAAACTCTATCAGCTGGGAAGAAAATTACGGTACCTGACTAAGAAGCCCCGGCCAACTACGTACCAGCAGCCGCGGTAATACGTAGGGGGCAAGCGTTATCCGGATTTACTGGGTGTAAAGGGAGGGTAGACGGCATGGCAAGCCAGATGTGAAAGCCCGGGGCTCAACCCCGGGACTGCATTTGGAACTGTCAGGCTAGAGTGTCGGAGAGGAAAGCGGAATTCCTAGTGTAGCGGTGAAATGCGTAGATATTAGGAGGAACACCAGTGGCGAAGGCGGCTTTCTGGACGATGACTGACGTTGAGGCTCGAAAGCGTGGGGAGCAAACAGGATTAGATACCCT
+
FF8CFE7F@FFG9CFDCF9F,,@@CF,,BFFEE6ECFDCGEG7+@FEFGCCEFCECFGG5,,<CF,C++@+4,CF-FG,B,C,?,=,,B+:EC,BFE?<,5+B=F:,FE<B?5,A,?,B,++@7++6BF,FDF,,:CFFF8<,@CCCFGDC;E,>,,>BCB<1:2;3FFCBCFF41*<2<<FF@EFE<F<BEC3;*2#+=;:<9EC-</CC?28A0A#?,:GG=D8E:C7FBFDC>CFG?+9C=C@=B;DF:D99DF6CEF,EGF#/<9<FGGFF54:E:<;9GEF:C:<DEFAC,=E,EA,EGGGGGGGFF?:B=<EAGGF?FC6<GGFFFGGGGGFFGGGGGGGCFCCFC<<CF@ECE@F<CGDFF@GGGGGFGGGFC,DGGGCDGFCGGGGGGGGGGGFGGGGGGGGGCCCCC
@DL 109997
TGGGGAATATTGCACAATGGGGGGAACCCTGATGCCGCGACGCCGCGTGGAGGAAGAAGGTCTTCGGATTGTAAACTCCTGTTGTTGAGGAAGATAATGACTGTACTCAACAAGGAATTGACGTCTAACTACGTGCCAGCAGCCGCGGTAAAACGTAGGTCACAAGCGTTGTCCGGAATTACTGGGTGTAAAGGGAGCGCAGGCGGGAGAACAAGTTGGAAGTGAAATGCAGGGGCTCAACCCATGAACTTCTTTCAAAACTGGTTTTCTTGAGTAGTGCCGAGGTAGGCGGAATTCCCGGTGTAGCGGTGGAATGCGTAGATATCGGGAGGAAAACCAGTGGCGAAGGCGGCCTACTGGGCACCAACTGACGCTGAGGCTCGAAAGTGTGGGTAGCAAACAGGATTAGATACCCT
+
CFDGED7FFFFGGFGGFCFF8CFCCFGGCEFDFFB,@F+>:@=FG7FE@CFGGEFFGFFE,,,>EEE7@F8CFG,@@F>,:EFG@ABCFGF:,8>C;C,;>,,8@F;,?F8FF8F8<,:CF<C8:<@,,,<C7F@*CCEDFFE*4<?8*5/<729*;8<F=:,<882@81#2<EGGGE<C7+#GEE;FC?GGFFC;CECGGFCC8C,,>)82;85#327;@8@,F@=3,*@*FGD@,*>839ABC,<@,8,,GFB,CCFFD@3,GF@,<B7,GDE==+>6+,A,F:>GFD?,8B4+++CFEF>4=7CFFB9C,,?CGGFFF@>CEFCFC,9F<C,E9C,@FEGGFBB@8+CC,FEC,8FFF6;CF<C,GEFCGFFFC+ECFFFGGGEFC9GGGGGGFDGFFFGFF9GGGFDCCACA
@DL 94699
TGAGGAATATTGGTCAATGGACGAGAGTCTGAACCAGCCAAGTAGAGTGCAGGATGACGGCCCTATGGGTTGTAAACTGCTTTTATAGGGGGATAAAGTATGCCACGTGTGGCATATTGCAGGTAACCTATGAATAAGGACCGGCTAATTCCGTGCCAGCAGCCGCGGTAATACGGAAGGTCCGGGCGTTATCCGGATTTATTGGGTTTCAAGAGAGCGGAGGCCGTCTTATAAGCGTGTTGTGAAATGTCGGGGCTCAACCTGGGCATTGCAGCGCGAACTGTGAGACTTGAGTGCGCAGGAAGTAGGCGGAATTCGTCGTGTAGCGGTGAAATGCTTAGATATGACGAAGAACTCCGATTGCGAAGGCAGCCTGCTGTAGCGCAACTGACGCTGAAGCTCGAAAGCGTGGGTATCGAACAGGATTAGATACCCT
+
FFGGFGGGGCFFGFFGF@E,C<FGCGGGF9FFG<CFFGFDGGGGFCFGGGCFDE,B<CC@CG7FEG<,8CC=FF<EFA<<<FFGG,CE,=77+CFGFE9?FGFCFFGF8?++A=9FFE9EBACED,C,,BBA,,CFB,DC8B7+@@BFEACF,3>+3BD9>78>@CFCF@+FC;@::7>>28?CC:-<7C988/216=<&+8<E8A=CC#9?9FFGCF7#@GDC3<?,FCG88CCC=EGGDCC;C@@CB<F=CGFCGECBCG-@FCCFFD8+:2DEFCG=F=FFGGCC9FFF6C+6+8DFF;9GGEGEGFF9GGGF>4+:DAF:7C=C9,,GGGE@DGEDFF9FF7GGFFCE<B@F@?F@+7B,EA@EECEGCA<D8F@:F@+9FGFGGEFEFCGFGGEC@@AFGG>FGF@<7FCFFCEEFDFFCGGGGF<CCCCC
@DL 300
TGGGGAATATTGCACAATGGGGGAAACCCTGATGCAGCGACGCCGCGTGGAGGAAGAAGGTCTTCGGATTGTAAACTCCTGTTGTTGAGGAAGATAATGACGGTACTCAACAAGGAAGGGACGGCCAACTACGTGCCAGCAGCCGCGGTAATACGTAGGTCCCGAGCGTTGTCCGGATTTATTGGGCGTAAAGCGAGCGCAGGCGGTTTGATAAGTCTGAAGTTAAAGGCTGTGGCTCAACCATAGTTCGCTTTGGAAACTGTCAAACTTGAGTGCAGAAGGGGAGAGTGGAATTCCATGTGTAGCGGTGAAATGCGTAGATATATGGAGGAACACCGGTGGCGAAAGCGGCTCTCTGGTCTGTAACTGACGCTGAGGCTCGAAAGCGTGGGGAGCGAACAGGATTAGATACCCT
+
FCF?@FGGGGGGDGFGGGGGG>EGEGGGGC8FEGGGGGFCEFGGGG@>CE7,B=FACEGD,?,,C@EFGGGCFAAE<FFFFEF?F<BD<DFEGF9FFGF<?F>+BFFGGG<><FG8DF=F8+CEB+@<EFFCG8FGGGGGGGGFG>:CFEDGEGGCFFFEFBCF7EDGE>?<B<FE/FCA=CF>CFCCGGG>=9-;:EC:/8?<EFGFD><;A7C?=2CFGFF:EGGCD=@FF<8FG<FG?D93/?C:+@>BFE:EC8CFFGCCC7C<GGFFCE:GFF88GFDF9FCGGGGFE=,GFEGGDGC@E@FFE?,,,DGGGFFGGFFFGFC,9FFCGF8GGFGGGCC@C:F@GFD@?FFCCFGFF9GGCE7@@CB@E<GGGEGGCEC;GF@EEFF>GDGEEGEGGGGCGGFGGGCC8CB
@DL 301
TGGGGAATATTGCACAATGGGGGAAACCCTGATGCAGCGACGCCGCGTGAGCGATGAAGTATTTCGGTATGTAAAGCTCTATCAGCAGGGAAGAAAACGACGGTACCTGACTAAGAAGCCCCGGCTAACTACGTGCCAGCAGCCGCGGTAATACGTAGGGGGCAAGCGTTATCCGGATTTACTGGGTGTAAAGGGAGCGTAGACGGCATGGCAAGCCAGATGTGAAAGCCCGGGGCTCAACCCCGGGACTGCATTTGGAACTGTCAGGCTAGAGTGTCGGAGAGGAAAGCGGAATTCCTAGTGTAGCGGTGAAATGCGTAGATATTAGGAGGAACACCAGTGGCGAAGGCGGCTTTCTGGACGATGACTGACGTTGAGGCTCGAAAGCGTGGGGAGCAAACAGGATTAGATACCCT
+
E<DGGGGFEFGGGGGGGGG8CCEGGGGFGGGGGGGC@FCFBGG@EEGGECEGEEFFFGGFGGGGGGGFGGGGGGGFGGGGFAFFGGGGGFFGD8E,FF@FEEECE7FDFGGCF9A?FFCG?FDCF>FGGAEED,>@FGDFGFCFC8<>07:CFG>,>=FE><=@<BF8;;5GFFGGCCFA<:FFFG;C+FG<<CEGGGEFECEGGGE<FFFCEA<8;CCG69?E<DGGE@FCGFF@CF@C@DGEFDFGGFFFF@FAFE?GGEFGFFFFFF+=FC:GECGGGG>GGCCGGGFGGGGGGGFEFFGGGGGGGGGGGGGGGFFGFF9GGGGGCGGGGGGGGF8DGGGGGEE@GGGGGGGG?GGGEFGGGGGGFFGGGFGGGGGGGGFFBFGFGGGGGGGGGGGGGGGGGGGGF?DCCCCC
@DL 302
TGGGGAATATTGCACAATGGGCGAAAGCCTGATGCAGCAACGCCGCGTGAGTGAAGAAGTATCTCGGTATGTAAAGCTCTATCAGCAGGGAAGAAAATGACGGTACCTGACTAAGAAGCCCCGGCTAACTACGTACCAGCAGCCGCGGTAATACGTAGGGGGCAAGCGTTATCCGGATTTACTGGGTGTAAGGGGAGCGCAGACGGCACTGCAAGTCTGAAGTGAAAGCCCGGGGCTCAACCCCGGGACTGCTTTGGAAACTGTAGAGCTAGAGTGCTGGAGAGGCAAGCGGAATTCCTAGTGTAGCGGTGAAATGCGTAGATATTAGGAAGAACACCAGTGGCGAAGGCGGCTTGCTGGACAGTAACTGACGTTCAGGCTCGAAAGCGTGGGGAGCAAACAGGATTAGATACCCT
+
FFGGGGGGGGGFGGGGGGGFEGGGGGFFGGGGGGGGGGGGFGGGGGGFGGGCFGGGGGGGGGCAFFF?FFFFGGGFGGGGGFGGGFGGGEF=FGGGF9FFGG>?DCFGGGGGGGCFGGGGEFGG7FGGDGFCFDFDFGGGGGGGGGGG2B<.@@F?FFFGGGGCGGGGEC7CCGGGGGGFGFCGGG7FAFFGGGGGGDEC:::GGGFFFGFGGGGCE1D:CFCFGFEEEFGGGGGFFFGGGGEGGGCFGGGFGGGEGFFFGFFFGGCCFF?CGGFAGGGFFGGFCCGDGGGGF@GFE:EDGFEGGGGGGGGGGDGGGFF;9GGF9GGGGGGGGFGFFFGGGEGGGGGGGGGDGGGGGGGGFEAFGGGGGF8GGGGGGGGGGGGGGGGGGGGGGFGGEFCGGGGGGGGGGGGCCCCC
@DL 303
TGGGGAATATTGCACAATGGGCGAAAGCCTGATGCAGCAACGCCGCGTGAGTGAAGAAGTATCTCGGTATGTAAAGCTCTATCAGCAGGGAAGAAAATGACGGTACCTGACTAAGAAGCCCCGGCTAACTACGTACCAGCAGCCGCGGTAATACGTAGGGGGCAAGCGTTATCCGGATTTACTGGGTGTAAGGGGAGCGCAGACGGCACTGCAAGTCTGAAGTGAAAGCCCGGGGCTCAACCCCGGGACTGCTTTGGAAACTGTAGAGCTAGAGTGCTGGAGAGGCAAGCGGAATTCCTAGTGTAGCGGTGAAATGCGTAGATATTAGGAAGAACACCAGTGGCGAAGGCGGCTTGCTGGACAGTAACTGACGTTCAGGCTCGAAAGCGTGGGGAGCAAACAGGATTAGATACCCT
+
GGGGGFGGGGGGGGGGGFGGGGGGGGGGGGGGGGGGGGGGGGGGGGGGGFEFGGGGGGGFGGGGGGG=FFFEGGGCFCGGGFGGGGFGGGGGGGGGGGGGGGGEGGGDGFGFGGFGGGGGGGGGGFFGFFGGEFFGCGGFGGGGGGGGFDE9DEFBFFGGGGGGGGGGCEDGFFGGGGGGFFFGGGCECGGGGGGGGGGEEGGDGGGFGGFGGFGGGGGFGFGGGGGGGGCGGGGGGGGGGGGGGGEFFGFGGGGGFFFGGGGFDGGGFGFGFGFGFCGFCGGGGFGGDGGFFDFGGEF9GGGGGGGGGGGDEGGGGGGGCAFAGGGGGGCGGGFGGGGGGGGGGECFDGFFGGFEFFDGGGGGGGGGGFCGGGGGGGGGGGGGGGGGGGGGGFGGGGGGGGGGGGGGGGGCCCCC
@DL 76456
TGAGGAATATTGGTCAATGGACGAGAGTCTGAACCAGCCAAGTAGCGTGCAGGATGACGGCCCTATGGGTTGTAAACTGCTTTTATAGGGGGATAAAGTGTGCCACGTGTGGCATATTGCAGGTACCCTATGAATAAGGACCGGCTAATTCCGTGCCAGCAGCCGCGGTAATACGGAAGGTCCGGGCGTTATCCGGATTTATTGGGTTTAAAGGGATCGTAGGCCGTCTTATAAGCGTGTTGTGAAATGTCGGGGCTCAACCTGGGCATTGCAGCGCGAACTGTGAGACTTGAGTGCGCAGGAAGTAGGCGGAATTCGTCGTGTAGCGGTGAAGTGCTTAGATATGACGAAGAACTCCGATTGCGAAGGCAGCCTGCTGTAGCGCAACTGACGCTGAAGCTCGAAAGCGTGGGTATCGAACAGGATTAGATACCCT
+
@FECFF?F-CFFCFCFFGGCDGGGE:FGFG,EFFCFGGGCEFGCEFGEGDGGGCE?FFG7@FGFGGGFFCFGGFGG9,,CFCGGGGEGGCEGGGGGGGGGGGGGFGGGDDAFC<FFGGGGGGFGFCGFGGGGGCGFGGGGEBCEGF7=F;3EDGD7F><7@<F@:7F8AFGGGGGDCFC@>F>C<FG=GGFGF>GDGCCEC><GCFEFB/<:C<78#=CCECCGG9><5ECCF7FFGEG9FDFGCCE:CFCFCCG5:GF@@@FDFB>@8<@,#EC@+=@>,GFAD=C,,,8FCEGGGGGGFEDCGGCDEF<EDB+CFF>8DGFC7==FCFFFACFF9GGDFFGCDC6<FE,FDEGEFCEB+@GFGGGGGFFC@8DECF@CCGEGEEEEDGGGGFFGGFF8CCGGGGDGEFGGFFGGEGGGFDGGFFF9GGF<CCCC
@DL 305
TGGGGAATATTGCACAATGGGGGAAACCCTGATGCAGCGACGCCGCGTGAGCGATGAAGTATTTCGGTATGTAAAGCTCTATCAGCAGGGAAGAAAACGCCGGTACCTGACTAAGAAGCCCCGGCTAACTACGTGCCAGCAGCCGCGGTAATACGTAGGGGGCAAGCGTTATCCGGATTTACTGGGTGTAAAGGGAGCGTAGACGGCATGGCAAGCCAGATGTGAAAGCCCGGGGCTCAACCCCGGGACTGCATTTGGAACTGTCAGGCTAGAGTGTCGGAGAGGAAAGCGGAATTCCTAGTGTAGCGGTGAAATGCGTAGATATTAGGAGGAACACCAGTGGCGAAGGCGGCTTTCTGGACGATGACTGACGTTGAGGCTCGAAAGCGTGGGGAGCAAACAGGATTAGATACCCT
+
GGFFGGGGGGGGGGFGGFGGGGGGGGGGGCGG9CFCFFDE@:F7+@:FFEG<>CEEF9<C<<FDFFGFG+<<FA9<BAEDEEFF5FC?FFF8CGGGGG@7FGGGEGFDEFGFDG,=E,@DGGDEE+>388@F7DCFFEC:BD>:CC,>5B*%2?C3,8FC<F:F?5?FGBF:FFGG>C?7<?CG<8#??G=GGDE7>FFFB4/CEGGE?FF;FFGGGGGF?G=FFE;GGGFFFEF7?GGGFDECGGG8AFFCCCGGGDD?>FF8F9FGGFEGEEGE@7C@FGFFFD7DGGGGGGF8FFFEE@GGGGEGGGGFEGGGGGFGGGGFGGCGGGGGGFCFGGGGGGGGGGGGGGGGGGGGGGEGGGGCGFAEGGFGGGGGGGGGGGGGGFF@GGGGGGGGGGFGGGGGGGGGGGFCCABA
@DL 64682
TGAGGAATATTGGTCAATGGACGAGAGTCTGAACCAGCCAAGTAGCGTGCAGGATGACGGCCCTATGGGTTGTAAACTGCTCTTATAAGGGAATAAAGTGAGTCTCGTGAGACTTTTTGCATGTACCTTATGAATAAGGACCGGCTAATTCCGTGCCAGCAGCCGCGGTAATACGGAAGGTCCGGGCGTTATCCGGATTTATTGGGTTTAAAGGGAGCGTAGGCCGGAGATTAAGCGTGTTGTGAAATGTAGACGCTCAACGTCTGCACTGCAGCGCGAACTGGTTTCCTTGAGTACGCACAAAGTGGGCGGAATTCGTGGTGTAGCGGTGAAATGCTTAGATATCACGAAGAACTCCGATTGCGAAGGCAGCTCACTGGAGCGCAACTGACGCTGAAGCTCGAAAGTGCGGGTATCGAACAGGATTAGATACCCT
+
CEFFDFGFGGGFFFFEFGGEEGGG>6FCFFGGGGGGGGFCDDC@FFEGGGGGGGFFFFGEEGG7@FG<FEEGGGGFGFGFGACC<EFGFGGGGGG9EEFGGGAFG?A<DFFGCGFFFGGGGGGGGEBFFGGFGGFCFFGGGFEC?EGGGG9<FGCFBCFGGDGFDGFEGDF?GGCCEGGG>FF?FGGG9G:CCDCCFGFEFDGFFFBCC?FCGGDF:4?CEECFG8CC@EFGCEGGEFCCGGGFBC?FGGEECCFDE@DFC@;DF<AF@A<3C8EC>AGFFFGE88FCGGGFDGGFFFGFF<FEEGGGGDFE@GGGGGGFFDB:GGGGGFFGGFGGAGF;EGGGGGGGFAAGEGEGGGGEFEGGGFGGGFGGFCCGGGGGGGGFFFEGCGEEGFGFGGFGFGGGFC+7GEF@:GGGGGGGGGFCFCGGGGGCCCCC
@DL 307
TGGGGAATATTGCACAATGGGCGCAAGCCTAATGCAGCCATGCCGCGTGTATGAAGAAGGCCTTCGGGTTGTAAAGTACTTTCAGCGGGGAGGAAGGGAGTAAAGTTAATACCTTTGCTCATTGACGTTACCCGCAGAAGAAGCACCGGCTAACTCCGTGCCAGCAGCCGCGGTAATACGGAGGGTGCGAGCGTTAATCGGAATAACTGGGCGTAAAGGGCACGCAGGCGGTGACTTAAGTGAGGTGTGAAAGCCCCGGGCTTAACCTGGGAATTGCATTTCATACTGGGTCGCTAGAGTACTTTAGGGAGGGGTAGAATTCCACGTGTAGCGGTGAAATGCGTAGAGATGTGGAGGAATACCGAAGGCGAAGGCAGCCCCTTGGGAATGTACTGACGCTCATGTGCGAAAGCGTGGGGAGCAAACAGGATTAGATACCCT
+
GGGGGGGGGGGGGGGGGGGGFFGGGGGGGGGGGGGGGGGGCGGGGGGEGGGGGGGGGGGGG8FGGGG@FGGGGGGCFCFGGGGGGGGGGGFEFEEFCE8FGFFGGFGGGGGGGFFF9FFGGGGFGGEGGGGGGGGGGGCAFGFDGGG@G?GGGGGGCFFCCFGGGGGGFEGGG?GEGGGGGGGGDDFGGGGGGGGG59CFEEEGGGGGGGGGGGGGFGFGEGGGFEGGDEDCE>CFFGGGGFGGGGGGGFF@DGFFE@GGGGGGFGGGGGGGGCFFCCGGGDFC7FGEGGE@GFE?F;GGGGCFEFBFGFGFGGFCGGGEGGGGGGGGGGGEGGGGGGFCEFGGGGGGGGGGGGFGGGGGGGGFF7EDGGGGGGGGGFEFGGGGGGGGGDGGGGGGGGGF@GDGGGGGFGGGGGFCGGGGGGGGGGGGGFCCGGGGCCCCC
@DL 308
TGAGGAATATTGGTCAATGGACGAGAGTCTGAACCAGCCAAGTAGCGTGCAGGATGACGGCCCTATGGGTTGTAAACTGCTTTTATAGGGGGATAAAGTGTGCCACGTGTGGCATATTGCAGGTACCCTATGAATAAGGACCGGCTAATTCCGTGCCAGCAGCCGCGGTAATACGGAAGGTCCGGGCGTTATCCGGATTTATTGGGTTTAAAGGGAGCGTAGGCCGTCTTATAAGCGTGTTGTGAAATGTCGGGGCTCAACCTGGGCATTGCAGCGCGAACTGTGAGACTTGAGTGCGCAGGAAGTAGGCGGAATTCGTCGTGTAGCGGTGAAATGCTTAGATATGACGAAGAACTCCGATTGCGAAGGCAGCCTGCTGTAGCGCAACTGACGCTGAAGCTCGAAAGCGTGGGTATCGAACAGGATTAGATACCCT
+
FFGGGGFFGGGGG9FGGGGCGGGGGGGGGGGGGGGGGGGGGGFGGGGGGGGGGGGGGGGGFEEFGGFFGFDGGGGGGGGFFEGGGDFGGGGGGGGGEGGGGGGGGDFFFGGDGGFGGGCFGGGGGGGGGGGCCFFGGGF9,DFGGGGGGFCGCBFCFFG?FFGFGEGGCGGGGGGGG?::DFGGGGDGG7<<C?FCFGGF>FGFFF@,A@CC@CC@D<GF8ED9CGCEF=?EEFC89CCCD5CFGGEGGGGGGGGGGGGGGGGFFFCE4FFGFEFCB%GGGFFGGF<FGGGGGGGGEFGGFEC,FECC7FF,F<GGGCFCGFECCDGFFFF9GGGGGGGGGGGGFFBCAGFGGGGDEGFBF@>GGGGGGGFGGFDGGGGGDGGGGGGGGGGGGGGGGGGGGGGGGGGGGGGEGGGGGGGGGGGGDGGGGGGCCCCC
@DL 108155
TGAGGAATATTGGTCAATGGACGAGAGTCTGAACCAGCCAAGTAGCGTGCAGGAAGACGGCCCTATGGGTTGTAAACTGCTTTTATAAGGGAATAAAGTGAGTCTCGTGAGACTTTTTGCATGTACCTTATGAATAAGGACCGGCTAATTCCGTGCCAGCAGCCGCGGTAATACGGAAGGTCCGGGCGTTATCCGGATTTATTGGGTTTAAAGGGAGCGTAGGCCGGAGATTAAGCGTGTTGTGAAATGTAGACGCTCAACGTCTGCACTGCAGCGCGAACTGGTTTCCTTGAGTACGCACAAAGTGGGCGGAATTCGTGGTGTAGCGGTGAAATGCTTAGATATCACGAAGAACTCCGATTGCGAAGGCAGCTCACTGGAGCGCAACTGACGCTGAAGCTCGAAAGTGCGGGTATCGAACAGGATTAGATACCCT
+
<AF<EFGGGGGGC@FFFFD8EEEGEEEEF9FGGGGGGGGGGGGG9<:FEEGD8BEFAFGGGDCFGFGGFFEBFGGG9FAFFGGGGCAF?FCFADFCFEFFEFFGGGGFFGFGGGAF9F:FE,EFGGGGGGGGFFDFFAFGGGG7FFDFGFFGGGGGGGF;F<FGDCGGECEDFF2<CGG7ECCECCFFF>FC:EF:=FFGFCFG=C3CGFEFFCE<DEGEECC7CEGEGGCEFFFCGGDGFF@EGGGGGGGGFGG>89DCGGB9CGFGFGFCGGFGEEGEFGGGGF@B9BAD6GGGGE8GEE<,DGGEF8B9EFEFCB7FGGGGCECCFGGGGGGGGGGGGGGFGGGFFFDFGGF@CFGF7GGFGFGGGGFFDF9DGFGCEGGGGFCFCGGDGGGGGGGGGGGGGGGGGGGGGGGGGGGGGFGGGFGCGDGCCC?C
@DL 65074
TGGGGAATATTGCACAATGGGGGAAACCCTGATGCAGCGACGCCGCGTGAGCGATGAAGTATTTCGGTATGTAAAGCTCTATCAGCAGGGAAGAAAATGACGGTACCTGACTAAGAAGCCCCGGCTAACTACGTGCCAGCAGCCGCGGTAATACGTCGGGGGCACGCGTTATCCGGATTTATTGGGTGTAAAGGGAGCGTAGACGGCGAGACAAGTCTGAAGTGAAAGCCCGGGGCTCAACCCCGGGACTGCTTTGGAAACTGCCTTGCTAGAGTGCTGGAGAGGTAAGTGGAATTCCTAGTGTAGCGGTGAAATGCGTAGATATTAGGAGGAACACCAGTGGCGAAGGCGGCTTACTGGACAGTAACTGACGTTGAGGCTCGAAAGCGTGGGGAGCAAACAGGATTAGATACCCT
+
GGGFGGCF<EDGGG9FGGGG,C+@FEF,CCE,<FF9FGC77FGGGGEGGGG8FCFGFE<CEFGGGGC=<DE<F9ECFGGAFABFGGGEFCFGE<FGGAFCFEFFE7EE?ADF<FFEDA@D@FFF=:@F8=<=CDCCGFCFF89F@7>FFDE3@FF>)<CE7=C<2544<;3C7C?:E;A9@ECFFG?C-FC<ACGFCE>:8>>@;8::,3/-8;C9=GCED<FCCG@AD8#/8C82D6GFF6GCE@D?GGGE8;CGG?GFFA+/CFFDGG=E@C8FF?>:FGGFGGGGGGFGGGEB,:,,FGFB7GCD<FBFCF:CGGGGGGGGGGGGGGEFC@GGGFCGGDGGGGGGGFFCEEE,GEF@CFEFFGG@@GFFE@,GGGCGGGGGGEFF:FCC8FCGGGFGGEGDAE,FGGGCCCCC
@DL 139730
TGGGGAATATTGCACAATGGGCGAAAGCCTGATGCAGCGACGCCGCGTGAAGGATGAAGTATTTCGGTATGTAAACTTCTATCAGCAGGGAAGAAAATGACGGTACCTGACTAAGAAGCCCCGGCTAACTACGTGCCAGCAGCCGCGGTAATACGTAGGGGGCAAGCGTTATCCGGATTTACTGGGTGTAAAGGGAGCGTAGACGGTTAAGCAAGTCTGAAGTGAAAGCCCGGGGCTCAACCCCGGTACTGCTTTGGAAACTGTTTGACTTGAGTGCAGGAGAGGTAAGTGGAATTCCTAGTGTAGCGGTGAAATGCGTAGATATTAGGAGGAACACCAGTGGCGAAGGCGGCTTACTGGACTGTAACTGACGTTGAGGCTCGAAAGCGTGGGGAGCAAACAGGATTAGATACCCT
+
FGGEGGDGFFGGGGGGFGGFGGGFGGGGGGGEFGGGGGGGGGGGGGGGGGGGGGC8FFGFF?FFGGGGGGGFGGGGGGGGGGGGGGGGGGGGGGGGGFGGGGD:FGGGGFGGGGGGGFGGGGGGGGGGGGGGGGGGGGGGDGGGGGGGGGGFGFFAGDGGGGFEGGGGGGGCEF?GGGGFGGCFGE9FCFGGGGGGGGGGCGGGGGGFEGGGFGGGGGGFFGFGGGEFGGGGGGGGF>EECFEEGGGCEGFGFE<GGFGGGGGGGFGGCFFGGGFGFGGGFFFGGGGGGGGGGGGEEFDGGGGGGGGGGFGGGGGGGGGGGFDFF9GGFFGGGFGGGGGGGGGGGGGGGGGFGGGGGGGGGGGGGGGGGGGGGGGGGGGF@DGGGDFDGGGGGGGGGGGGGGGGGGGGGGGCCCCC
@DL 312
TGAGGAATATTGGTCAATGGACGAGAGTCTGAACCAGCCAAGTAGCGTGCAGGATGACGGCCCTATGGGTTGTAAACTGCTTTTATAAGGGAATAAAGTGAGTCTCGTGAGACTTTTTGCATGTACCTTATGAATAAGGACCGGCTAATTCCGTGCCAGCAGCCGCGGTAATACGGAAGGTCCGGGCGTTATCCGGATTTATTGGGTTTAAAGGGAGCGTAGGCCGGAGATTAAGCGTGTTGTGAAATGTAGACGCTCAACGTCTGCACTGCAGCGCGAACTGGTTTCCTTGAGTACGCACAAAGTGGGCGGAATTCGTGGTGTAGCGGTGAAATGCTTAGATATCACGAAGAACTCCGATTGCGAAGGCAGCTCACTGGAGCGCAACTGACGCTGAAGCTCGAAAGTGCAGGTATCGAACAGGATTAGATACCCT
+
FFGGGGGGGGGGGFFFGGGGGGGGGGGGG9FGGGGGGGGGGGGGGGGGGGGGGGGGGGGGGGGGGGGGGGGGGGGGGGGGGGGGGFGGGGGGFGGGGGGGGGGGGGFFGGGDGFGGGGEGGGGGGGGGGGGGGGGGGGGGGGGDFGGG?GCGGGGGGGGGGGGGGGGGGGGGGGGGGGGGGGGGGGGGGGGGGGG?GGGFFFGGFGGGGGGGGGGGGGGGGGGGGGFGGGGGGGGGGGGGGGFGGGGGGGFFFGGGFFFGCFEFFFFGFGGGGGGGGFFGGGGGGFGGGGGGGGGGGGGGFGGGGGGGGGGGGGGGFGGEGGGEGGGGGGGGGGGGFGGGFFEFGGGGGGGGGGGGDGGGGGGGGGGGGGGGGGFGGGGGGFCGFCFGGGGGGGGGGGGGGGGGGGGGGGGGGGGGGGGGGGGGGGGGGGGCCCCC
@DL 139356
TGAGGAATATTGGTCAATGGGCGAGAGCCTGAACCAGCCAAGTAGCGTGCAGGATGACGGCCCTATGGGTTGTAAACTGCTTTTATAAGGGAATAAAGTGAGTCTCGTGAGATTTTTTGCATGTACCTTATGAATAAGGACCGGCTAATTCCGTGCCAGCAGCCGCGGTAATACGGAAGGTCCGGGCGTTATCCGGATTTATTGGGTTTAAAGGGAGCGTAGGCCGGAGATTAAGCGTGTTGTGAAATGTAGACGCTCAACGTCTGCACTGCAGCGCGAACTGGTTTCCTTGAGTACGCACAAAGTGGGCGGAATTCGTGGTGTAGCGGTGAAATGCTTAGATATCACGAAGAACTCCGATTGCGAAGGCAGCTCACTGGAGCGCAACTGACGCTGAAGCTCGAAAGTGCGGGTATCGAACAGGATTAGATACCCT
+
FGGGGGGGFGGGGGGGGGGGGGGGGGGGGGGGGGGGGGGGGGEFGGGGGGGEFDGFDFEG@FGGFECFGGGGGGGGGGGGGGGGGGGGGGGFGGGGFGFGGGGFGGGGGGGFFFGGGGGGGGGGGGGGGFGGGGGGGGGGGGGGGGGGGGGGGGGGGGGGGGGGDG?GGCFGGDGG7FGGGGGGGEFGGGG>GGGG<GFCCFGGGFGGGGGGGGCGGGGGECEFGGCEGGGGGFGGGGGGGGFGGFGGGFGGGGFGFGEFGGGGGGGGGGGGEGGGGGGGGG?GGFGGGGGGGGGGGGGGGGGDGGGGGGGFF<EGGGGGGGGGGGGFGFGGGFGGGGGGGGGFGGGGGGGGGEF:GGGGGGGGGGGGGGGGGGGGGGGGGGGGGGEFEEGGGGGGGFEGGGGGGGGGGGGGGGGGGGGGGGGGGFGFGGGCCCCC
@DL 136974
TGAGGAATATTGGTCAATGGACGAGAGTCTGAACCAGCCAAGTAGCGTGCAGGATGACGGCCCTATGGGTTGTAAACTGCTTTTATAAGGGAATAAAGTGAGTCTCGTGAGACTTTTTGCATGTACCTTATGAATAAGGACCGGCTAATTCCGTGCCAGCAGCCGCGGTAATACGGAAGGTCCGGGCGTTATCCGGATTTATTGGGTTTAAAGGGAGCGTAGGCCGGAGATTAAGCGTGTTGTGAAATGTAGACGCTCAACGTCTGCACTGCAGCGCGAACTGGTTTCCTTGAGTACGCACAAAGTGGGCGGAATTCGTGGTGTAGCGGTGAAATGCTTAGATATCGGGAGGAACACCAGTGGCGAAGGCGGCCTACTGGGCACCAACTGACGCTGAGGCTCGAAAGTGTGGGTAGCAAACAGGATTAGATACCCT
+
<FGGFFFFCEFGGGGCFGGGGGGGGGGGGGGGGGGGGGGGGGGGGFGEGGFGGGEFGEFGCEGFGGGGGGGGGGGFGFGGGGGGGGGGGGGFFGFGGGGFFGGGDFGGGGGGFGFCGGGGGGGGGGGGG,5EFG9FFDFG8?CCFCGFGGG9FGFGFGGG0FFFCCEG?G>@;AFGGG>FFGGGGGGGGG@#CC<E:CFAAF<FGGFFGGFCGGF@GECFEC5ECEFGFFFECFAEEECCFCC;:F@CFFGFCCFFCGFFGGGFF@8FD@+>:FF9CAGECGFFCAD?GFGF6GGFGGFFFEECEDDGGGGGGGGGGGGGGGGGGGGFFGGFAGGGF<GGECCCGF:@FE@EFGGGGGFEEEGFGGGGGGGFAFGGGFCFFDFF9ECFEF@@GGGCGEGGGGGGDGEGGFGGGGGGFGGGGGGGGGFGGGFC@8C<
@DL 315
TGAGGAATATTGGTCAATGGACGAGAGTCTGAACCAGCCAAGTAGCGTGCAGGATGACGGCCCTATGGGTTGTAAACTGCTTTTATAGGGGGATAAAGTGTGCCACGTGTGGCATATTGCAGGTACCCTATGAATAAGGACCGGCTAATTCCGTGCCAGCAGCCGCGGTAATACGGAAGGTCCGGGCGTTATCCGGATTTATTGGGTTTAAAGGGAGCGTAGGCCGTCTTATAAGCGTGTTGTGAAATGTCGGGGCTCAACCTGGGCATTGCAGCGCGAACTGTGAGACTTGAGTGCGCAGGAAGTAGGCGGAATTCGTCGTGTAGCGGTGAAATGCTTAGATATGACGAAGAACTCCGATTGCGAAGGCAGCCTGCTGTAGCGCAACTGACGCTGAAGCTCGAAAGCGTGGGTATCGAACAGGATTAGATACCCT
+
GGGGGDGGGGGGGAFFGGFDGGGGGD@FFGGGGGGGGGCFGGGGFG7FGGGGGG8EGGDGCGGGGGGGGGDF@<FGGGFGGGGGGGGGGGGGGGGAEA5,CEFGGGGFFGGGFGGFGFFGGGGGGGGGGGGGFGGGGGCF>%C@FFGF;GFGGGGDGGGGDFFGGGGGGG@FFGGGGCFFF@FFEG@GCCCFGGGEE7FGGECGGGGGGCFGGGEGGGGGEGEGGG=<GEF3GCF:GCGFEGGGFFFGGGGGGGGFGCCGFGGGGFFEFCGGGGDGGGFDGGFGGGGGEFCGEGEFCGFGFGGGGGGGGGGGGGGGCGGGGGGGGGGGGGFEEFCGGF<9GFEGGGGGGGFGFGGGDGGGGGGGFCGGGGGGGFGGGGGGGGEGCFGFE7FDFGGGGGGGF>GGGGDGGGGGGGGGDGGGGGDGGGFCF@CCCBCC
@DL 86807
TGGGGAATATTGCACAATGGGAGAAACCCTGATGCAGCGACGCCGCGTGAGCGGTGAAGTATTTCGGTATGTAAAGCTCTATCAGCAGGGAAGAAAATGACGGTACCTGACTAAGAAGCCCCGGCTAACTACGTGCCAGCAGCCGCGGTAATACGTAGGGGGCAAGCGTTATCCGGATTTACTGGGTGTAAAGGGAGCGTAGACGGCATGGCAAGCCAGATGTGAAAGCCCGGGGCTCAACCCCGGGACTGCATTTGGAACTGTCAGGCTAGAGTGTCGGAGAGGAAAGCGGAATTCCTAGTGTAGCGGTGAAATGCGTAGATATTAGGAGGAACACCAGTGGGGAAGGCGGCTTTCTGGACGATGACTGACGTTGAGGCTCGAAAGCGTGGGGAGCAAACAGGATTAGATACCCT
+
FEGFGGDGGGGGGGGGGFFEF,BFGGGFGGFGG,CFGGGCFFGGGGGGG7?EG+BFFFGEFF?EGGGFFGGGCGGDFGGFGFGFGGCFGGDGGGGGGGGGGG7+AB,A<FEFFEFGGGFFFGGGGGGGGGGF>>=FFFGGGD8F@:CF9EG?C@E9?GGGGC@FGFGGGEE7BCF@EFBFGGAF@GFFC8BFGGGDEEGGG*=AEEC<?>FG?GFCGFGC9GCF>FFGGDCEGGGGFEGEEFCCF@DEGFA9FGFGFGFFFFAGGGFFF4E8FGGFCCFEFGFCGGGGDFFCFFC,DGFGF9F@7GGGGFE9GGGGGGGGGGGGGGGFAAFAEFGFFGF@,<E@FGGGGGFFF@8GFFCGGFEGAGGGGGGDGGGGGGDGFEGGGGGGCGGGGGGGGGDGFGFGF<GGGGFCCCCC
@DL 141282
TGAGGAATATTGGTCAATGGGCGAGAGCCTGAACCAGCCAAGTAGCGTGAAGGATGAAGGCTCTATGGGTCGTAAACTTCTTTTATATGGGAATAAAGTTTTCCACGTGTGGAATTTTGTATTTACCATATGAATAAGGATCGGCTAACTCCGTGCCAGCAGCCGCGGTAATACGGAGGATCCGAGCGTTATCCGGATTTATTGGGTTTAAAGGGAGCGTAGGGGGATTGTTAAGTCAGTTGTGAAAGTTTGCGGCTCAACCGTAAAATTGCAGTTGAAACTGGCAGTCTTGAGTACAGTGGAGGTGGGCGGAATTCGTGGTGTAGCGGTGAAATGCTTAGATATCACGAAGAACTCCGATTGCGAAGGCAGCTCACTAGACTGTTACGGACACTGATGCTCGAAAGTGTGGGTATCAAACAGGATTAGATACCCT
+
F8EEGGGF@FGGFFF<DGF?FGCG@+@FGGGDGGF<AFGGGEGGGGGGEGGGFFGDGFGG8FEGFFGG?FG>6EFGGF,FCGGFFGFFGGGGGGGF<FGGGG<EFGEFGGGGGFGGF9F,5,,5BF9<FDFGCFFCEGGD,BFEGDGGGG9FGG8F@FGDCFGGCCEGCFG?<FGG87@>EGCFCG7=:6C+9FFC9C,9=FFGGFFE)E<=EC?34*<EC@C(>5:CGGGG@CCFC@@CFFGFCDCFGCFF?FE:CE'=BCFDA<,EA;GFFGGF95CDCFFE,FFF4,FA,C,FF;E8FEDGGGGCEFC?=:+ECC7FFCEGGFFCGDACE?,GGFF;FFC,C66:EDGGFF:B@FD@7GFDFDFGFE9FCGEFE<FFC,<@,8FC,FC<<GGGGCB6F@FECGFEFCGFEFE<E9GFEFGFB<GGGGGCB9@9
@DL 318
TGGGGAATATTGCACAATGGGGGAAACCCTGATGCAGCGACGCCGCGTGAGCGATGAAGTATTTCGGTATGTAAAGCTCTATCAGCAGGGAAGAAAATGACGGTACCTGACTAAGAAGCCCCGGCTAACTACGTGCCAGCAGCCGCGGTAATACGTAGGGGGCAAGCGTTATCCGGATTTACTGGGTGTAAAGGGAGCGTAGACGGCATGGCAAGCCAGATGTGAAAGCCCGGGGCTCAACCCCGGGACTGCATTTGGAACTGTCAGGCTAGAGTGTCGGAGAGGAAAGCGGAATTCCTAGTGTAGCGGTGAAATGCGTAGATATTAGGAGGAACACCAGTGGCGAAGGCGGTCGCCTGGTCTGTAACTGACACTGAGGCACGAAAGCGTGGGGAGCAAAGAGGATTAGATACCCT
+
CFGGG7CEFGGGGGGGGGGGFGGGGGGGGFGGGGGGGGCGGGGGGGGGG@FGGGFDGCFG9FGGGGGGGGGFFGGE9<EFEFGGGFFFCCFEGGGGGGGGGGGGGGGGGGGGGEFGGGGGGGGGGGF>FEFGDGGGGFGGGGGGCGEG:CE.EFGGDGEG7FCC71FFGGGGGFGDA8CFBF:GGDFGGG#GGGGFGGGGBCEFGFCCGGGFGFGGCGFGGGGDFFFCFGGGFEEDEGGGGGCDGGEFEGGGGACGGGGGFGGFGGGFF?CFFFAEFFGGGGGGGGGGGGGGGGGFECGGGGGGGGCFE,D9GGEC7FDE,;FFFFEGGGGGGGFF8F<GEGGGGGDEFDEFCDF7FGGGFGGGGGGGGGGGGGGGGGGGGGGGGGGGGFGGGGGGGGGGGGGGFGGGFCGCCCCC
@DL 319
TGAGGAATATTGGTCAATGGACGAGAGTCTGAACCAGCCAAGTAGCGTGCAGGATGACGGCCCTATGGGTTGTAAACTGCTTTTATAGGGGGATAAAGTGTGCCACGTGTGGCATATTGCAGGTACCCTATGAATAAGGACCGGCTAATTCCGTGCCAGCAGCCGCGGTAATACGGAAGGTCCGGGCGTTATCCGGATTTATTGGGTTTAAAGGGAGCGTAGGCCGTCTTATAAGCGTGTTGTGAAATGTCGGGGCTCAACCTGGGCATTGCAGCGCGAACTGTGAGACTTGAGTGCGCAGGAAGTAGGCGGAATTCGTCGTGTAGCGGTGAAATGCTTAGATATGACGAAGAACTCCGATTGCGAAGGCAGCCTGCTGTAGCGCAACTGACGCTGAAGCTCGAAAGCGTGGGTATCGAACAGGATTAGATACCCT
+
GGG9FGGGGGFGGGGGGGGFGGGGGGGGGGG,FFGGGGFGGGAFGGGGGGGGCGGGGG7FEGGGGCEGD@,@FGFGGGFGGGGGGGFCFDGGGGCGGG,E?F9FGCEDFGGDFGFFGFFGGGCEGCECGCGGGC<FGGGGFFGGGGDFE;@DFGGF?#CFC:@FGDF<5>F@C?FC<CFCFGFGGGGGCGGCFCC>3FCC<F?EGGFCAE9EFGDC?GGFEGCDF5?:GGGGFCEDC<@FCF9GGGGE8G*FFDEF8CFFGFFDGGGGGGGGGGGGEAGFFBCFGDFGGGGGGGGGGGEGECGGGGEFCFAFBFGDGDGGGGFDEGFFGF<GFGGGFGDGGGFGGEFGGFDGGGGGEEGGF:GGGGGGGGGGFEGGGGDGGGGGGGGGGGGEEGGGGDGGGGGGCGGGGGGGGGF8EF9FGGGGGGGFF8GCCCCC
@DL 320
TGAGGAATATTGGTCAATGGACGAGAGTCTGAACCAGCCAAGTAGCGTGCAGGATGACGGCCCTATGGGTTGTAAACTGCTTTTATAAGGGGATAAAGTGAGTCTCGTGAGACTTTTTGCATGTACCTTATGAATAAGGACCGGCTAATTCCGTGCCAGCAGCCGCGGTAATACGGAAGGTCCGGGCGTTATCCGGATTTATTGGGTTTAAAGGGAGCGTAGGCCGGAGATTAAGCGTGTTGTGAAATGTAGACGCGCAACGTCTGCACTGCAGCGCGAACTGGGTTCCTGGAGTACGCACAAAGTGGGCGGAATGCGTGGTGTAGCGGTGAAATGCTTAGATATCACGAAGAACTCCGATTGCGAAGGCAGCTCACTGGAGCGCAACTGACGCTGAAGCTCGAAAGTGCGGGTATCGAGCAGGATTAGATACCCT
+
GGAFCFDGGFGGCEFFGGGGGGGCEGGGGGGE9@DEF8<C6CCEFGGGGE<E,BFFEEFGCC:F@,<CGFFGC<E?FDGCFFFGFGEF<F,++8:,CEF9@EFEGDGG,E?FGGDFAGC9,BEFFCCAAFG<,,5,C?9,:AC+@++,E;9BFEGEFD8DFGFFE>GDG@@C@E<CAFGC:CF79F>ECGC=;CF>*@FA<:/FGCF::<:;CEF1A9?=8FEF<<.1?#2:CAC5:0GGGFFF?F<;CFCC@>:5#C?F@41;8GGGF@@E>DF@CC5BD<F>,33,B5,5+@EEGFE@EAABCFCGEEB54+@++47GGFGGEBCFEFCAF9EB,,9GEB9FC=CGGDGFF?77DF@EGFF@AC9FCFEEEFCGFDEECEF<,FFGFGFCFA9GGEBE@:FCEFEGGCGFF<F:@GFCFEFGFFGFGGFCCCCC
@DL 321
TGGGGAATATTGCACAATGGGCGCAAGCCTGATGCAGCCATGCCGCGTGTGTGAAGAAGGTCTTCGGGTTGTAAAGCACTTTCAGCGGGGAGGAAGGCGGTGAGGTTAATAACCTCATCGATTGACGTTACCCGCAGAAGAAGCACCGGCTAACTCCGTGCCAGCAGCCGCGGTAATACGGAGGGTGCAAGCGTTAATCGGAATTACTGGGCGTAAAGCGCACGCAGGCGGTCTGTCAAGTCGGATGTGAAATCCCCGGGCTCAACCTGGGAACTGCATTCGAAACTGGCAGGCAAGAGTCTTGTAGAGGGGGGTAGAATTCCAGGTGTAGCGGTGAAATGCGTAGAGATCTGGAGGAATACCGGTGGCGAAGGCGGCCCCCTGGACAAAGACTGACGCTCAGGTGCGAAAGCGTGGGGAGCAAACAGGATTAGATACCCT
+
FFGGGGGGGGGGGGGGGFCFGGGGGGGGGGGGGGGGGGGGGGGGGGGGGGGGGGFGGGGGGGGGGFGDGGGGGGGGGGGFGGGGGGDGGGFGGGGCCFGEEEFGGGGGGFFFGGGGGFGGGGFGGGGGGGGCFFGGGGGGGGGGGGGG@>F9FGGGGGGGGGCGGGGGGGGGGGEFFF:CE7CEGGGGGGGGGEEGGGGGGGGGGGGGGGFGG#FCFG7CEEGGGEFGGGGEGGGCFGGFGGGGEDEFGGFGGGGGGGFGGGGFGGGGGFGFFFGFCCGGGGGGGGGGGFGFF3,GFEGFBCGFCGGGGGGGGGGFE<<EB@EFFDFGGGFCFGGGGGGEGFGFGGGGGGGFGFCGGGGCGEFGGGCECGGGGGGGGGDF8EGFDGFGGGGGEEGGGGGGGGGECGGFGGGGGGGGGGGGGGGGFFGGGGGGGGGGCCCCC
@DL 322
TGAGGAATATTGGTCAATGGGCGAGAGCCTGAACCAGCCAAGTAGCGTGCAGGATGACGGCCCTATGGGTTGTAAACTGCTTTTATAAGGGAATAAAGTGAGCCTCGTGAGGCTTTTTGCATGTACCTTATGAATAAGGACCGGCTAATTCCGTGCCAGCAGCCGCGGTAATACGGAAGGTCCGGGCGTTATCCGGATTTATTGGGTTTAAAGGGAGCGTAGGCCGGAGATTAAGCGTGTTGTGAAATGTAGACGCTCAACGTCTGCACTGCAGCGCGAACTGGTTTCCTTGAGTACGCACAAAGTGGGCGGAATTCGTGGTGTAGCGGTGAAATGCTTAGATATCACGAAGAACTCCGATTGCGAAGGCAGCTCACTGGAGCGCAACTGACGCTGAAGCTCGAAAGTGCGGGTATCGAACAGGATTAGATACCCT
+
FFGGGFGGGGGGGGGGGGG?FGGGEGGGGDGFGGGEEGGGGGGGGGDGGGGGGGGGGFGGGGGGGGF@FEGGGGFGGGGGGGGGGGFGFFGFFFGFAFGGGGGGGGGGGGGGGGGGGGGGGGGGGGFGGGGGGGGGGGGFFFG7>GEGGGFGGGGGGGGGGFGGGGGGGGDFEG?F>FGGFGGGEGGCFG>GECGEEGGGFG<GGGFDFGFFFEEFGCGGGFGGGGGDGGGGGGGGGFEGGGFGFFGECGFFFDGGFCGGGFFFGGGFFGGGGGGGGGGGGGGGGFCGGGFGGGGGGF8GGGGGEDGGGGGFGGEGDGGGGGGGGGCGGGGGGGGGE9FGFE9GGFGGGGGGGGFCE@GGGGGGGGGGGGGGGGGGGGGGGGDGGGGGGGGGGGGFGG>DGCGGGGGGGGGGGGGGGGGGFGGGGGGGGGGCCCCC
@DL 323
TGAGGAATATTGGTCAATGGGCGAGAGCCTGAACCAGCCAAGTAGCGTGCAGGATGACGGCCCTATGGGTTGTAAACTTCTTTTATAAGGGAATAAAGTGAGTCTCGTGAGACTTTTTGTATGTACCTTATGAATAAGGACCGGCTAATTCCGTGCCAGCAGCCGCGGTAATACGGAAGGTCCGGGCGTTACCCGGATTTATTGGGTTTAAAGGGAGCGTAGGCCGGAGATTAAGCGTGTTGTGAAATGTAGATGCTCAACATCTGAACTGCAGTGCGAACTGGTCTCCTTGAGTACGGACAAAGTGGGCGGAATTCGTGGTGTAGCGGTGAAATGCTTAGATATCACGAAGAACTCAGATTGCGAAGGCAGCTCACTGGAGCGAAACTGACGCTGAAGCTCGAAAGTGCGGGTATCGAACAGGATTAGATACCCT
+
FGFGGGDFGFGGGCFGFGGGCGGGGGGCFGGGGGDGGGFGGGGGGG>FDEGGGGGGGGEGGGGGGGG?EGDGGGGGGG,EFGGGGGGFCECEGGGGEEFGGGCFGGGFFDE,FEFGGCF,CFFGGFEFGFCA98EFGFCD8AF+:FFFCF,FD=EEFGFF7<?FFGC<FEC/GFF:CFBBFGGGCGDFFGG1DCBE8CFGBB:GGGC<CC?CCFGGGGGGGFEFEC87,;EFFGG7=4;FGF>CBFGC7A#00(8GFFF@CFC#9AAG>CFGED&@39ACDCFFC,<<CGGFGFFA+,,C,CGFB++GGGFCGGEGGF@FEGGGEGCE<C,FFDFGGGFFDFCFAFGGGGFFEEC,,,GGF@C7GGGGGGF<9F,GGGGGC:,C,GGFFCGEGGGFFBEC<>GGGGEGF7GFGFFCGGGGGGGGGFGGGGGCC<CC
@DL 65789
TGGGGAATATTGCACAATGGGCGAAAGCCTGATGCAGCAACGCCGCGTGAGTGAAGAAGTATCTCGGTATGTAAAGCTCTATCAGCAGGGAAGAAAATGACGGTACCTGACTAAGAAGCCCCGGCTAACTACGTGCCAGCAGCCGCGGTAATACGTAGGGGGCAAGCGTTATCCGGATTTACTGGGTGTAAAGGGAGCGCAGACGGCACTGCAAGTCTGAAGTGAAAGCCCGGGGCTCAACCCCGGGACTGCTTTGGAAACTGTAGAGCTAGAGTGCTGGAGAGGCAAGCGGAATTCCTAGTGTAGCGGTGAAATGCGTAGATATTAGGAAGAACACCAGTGGCGAAGGCGGCTTGCTGGACAGTAACTGACGTTCAGGCTCGAAAGCGTGGGGAGCAAACAGGATTAGATACCCT
+
GFGGGGGGGGGGGGGGGGGGGGGGGGFGGGGGGGGGGGGGGGGGGGGGG@FGFGGFACGFGGGFGGGGGGGGGGGDFGGGGGGGGGGGGGGGGGGCGGGGGGEEGGFGFFGGA@FGGGGGGGGGGGGGGGFGFFGGGGGGFGFGDGGGGDGGGGGGGFGGGGGGGGGGGGGGGGGCEFFFGG>GGGFGFGGGFFGGEGGGGGEGGGGGGGGGGGGGFFGGGGGGGGGGFEFGGGGEFFGGGGGGGGFFDFFGFGGGGGGGGGFAGGFFFFGFFGGGFFGGGGGGGFGEGCGGGGGGFFCGGGGGGGGGGGGFGEGGGGGGGGGGGGGGGGFGGGFGCFGF:GGCGGGGGGGGGGGGGGGGGGGGGGGGGGGGFCFGGGGGFGGGGGGGGGGGGGGGGGGGGGGGGGGGGGGCCCCC
@DL 130922
TGGGGAATATTGCACAATGGGGGAAACCCTGATGCAGCGACGCCGCGTGAAGGAAGAAGTATTTCGGTATGTAAACTTCTATCAGCAGGGACGAAAATGACGGTACCTGACTAAGAAGCCCCGGCTAACTACGTGCCAGCCGCCGCGGTAATACGTAGGGGGCAAGCGTTATCCGGATTTACTGGGTGTAAAGGGAGCGTAGGCGGTCTGACAAGTCAGAAGTGAAAGCCCGGGGCTCAAGTCCGGGACTGCTTGTGAAACGGCCGGACTAGATTGCAGGCGAGGTAAGTGGAATTCCTAGTGTAGCGGTGAAATGCGTAGATATTAGGAGGAACACCAGTGGCGAAGGCGGCTTACTGGACTGTAAATGACGCTGAGGCTCGAAAGCGTGGGGAGCAAACAGGATTAGATACCCT
+
<FGFGGGGGFFGGGGE@FEAFE+@FGGEGG?F9,<FAFG>FDEEDC@C@C<<EFG,AEFF9EFGGFGEFDGB?<FFGGGGD9FDGGGDDGG++@F7CFGC9+++:BFFF?,DC9,?F8>DFGE+CFGFGAFFCGCF@9@C+@@CGGGDFFGGGCC>C<GD@<CECB*<FFEFG.#4;FCG;4>FFC9<8<>:GGD@;C<E6/0*<FC@<;;FCFCF?F:C@9CD22*DC:*GFD<@:,48+77GEFF=BGB@,E,<@@@@+38+FA,5,<5?,,8A+@+>+FFF,GGFF<?CEFEEFC,AA,F7GCEFGFFFEF=F<EGGGFGFFCFGFCFE,GGGGGGGEC>CGFC:CEFGGGFGGGGFFDGFF<@8FFEGGFGGGEC@CBEGFEFEGFGGFGFGGGGF<EGGGF@GFFEBC<CC
@DL 326
TGAGGAATATTGGTCAATGGACGAGAGTCTGAACCAGCCAAGTGGCGTGCAGGATGACGGCCCTATGGGTTGTAAACTGCTTTTATAAGGGAATAAAGTGAGTCTCGTGAGACTTTTTGCATGTACCTTATGAATAAGGACCGGCTAATTCCGTGCCAGCAGCCGCGGTAATACGGAGGATCCGAGCGTTATCCGGATTTATTGAGCTTAAAGGGAGCGTAGGTGGACTGGTAAGTCAGTTGTGAAAGTTTGCGGCTCAACCGTAAAATTGCAGTTGACACTGTCAGTCTTGAGTACAGTAGAGGTGGGCGGAATTCGTGGTGCAGCGGTGAAATGCTTAGATATCACGAAGAACTCCGATTGCGAAGGCAGCTCACTGGACTGCAACTGACACTGATGCTCGAAAGTGTGGGTATCAAACAGGATTAGATACCCT
+
EFFGGGGGFCEGF<FGGGGFGGGGGGGGGEEFGGGGGGGGFGGFDEGGFGGGGGCFGGEF7F+CFF<8FGGDGAFGGG<FGGGGEFCFGGF<F<CFEGGGGGGFGGG+BF:EFCFGFG>AFFFGGGGGEGCGGCEFGGCFG?F77>FEDDD=<DGCFGG8F$9FC7GGCFE>CFGGCGB/6DF@CEGGGG;EFFCEE@FGFGGGFGG:*CFCGGF;::D88D;BFF;CCFCAGFFFGGEF@:#0D>GFFF<GEFF<=@>GFCFFFEED?G<DGEGFGEEEDGFG@FF9@FF9CFEGFFFAF@GFFCF:?,E,7GFFECFC@F:CGECFC9EDGFFF<,AGGGGGFDECGF<EFB@,@?FCC7GFGGGGGGGGFGFGFCFGFFFGGGGGCFFGGGGGGEGGGFFFGFGDGGGGGEF@8GGGGGFFF<GGF@GCC8CC
@DL 128533
TGAGGAATATTGGTCAATGGGCGAGAGCCTGAACCAGCCAAGTAGCGTGCAGGCTGACGGCCCTATGGGTTGTAAACTGCTTTTATAAGGGAATAAAGTGAGTCTCGTGAGACTTTTTGCACGTACCTTATGAATAAGGACCGGCTAATTCCGTGCCAGCAGCCGCGGTAATACGGAAGGTCCGGGCGTTATCCGGATTTATTGGGTTTAAAGGGAGCGTAGGCCGGAGATTAAGCGTGTTGTGAAATGTAGACGCTCAACGTCTGCACTGCAGCGCGAACTGGTTTCCTTGAGTACGCACAAAGTGGGCGGAATTCGTGGTGTAGCGGTGAAATGCTTAGATATCACGAAGAACTCCGATTGCGAAGGCAGCTCACTGGAGCGCAACTGACGCTGAAGCTCGAAAGTGCGGGTATCGAACAGGATTAGATACCCT
+
FFGGF<<@EGDGFEDCDA9FFGDDGGGGGGGGGGFGGGGDCFFFGGGGDCDFF@,AE@@E+@E7=CGGCFFCFFAEF9CEFGAA<<EFFGGGGGGGGGGFGGFGGGGECEED9?BFCGGGGGGDG+B<FEGGGFGGGGGG<D7FEGGGGA,CFDFGGGGGGGG>C@EG:@71<<:FCCFFFFGECFCFCE1*EBFE?;C=FCFFFGGC=EFEFF=A=EEE5>?ECCECFEGEBCC>GGEFFGFE9FCFDFEFCBFGF=FFFGGGFEFFCFFEGGGGE<?CE88FE@FAF<9CGGGGGGGGGFGFEEGEGGGFGGGGGECFF<GFGGGGFDGGGFFGGGGGFDE,8GGGGFFGGFECGGGFEGFCFGFFFFCF9ECGGGGGEFC9GGFGGGGGGGGGGGGGFFFFCGGCGGGFF8CGGGGGGGGGGFGEFEFCCCCC
@DL 328
TGAGGAATATTGGTCAATGGGCGAGAGCCTGAACCAGCCAAGTAGCGTGCAGGATGACGGCCCTATGGGTTGTAAACTGCTTTTATAAGGGAATAAAGTGAGTCTCGTGAGACTTTTTGCATGTACCTTATGAATAAGGACCGGCTAATTCCGTGCCAGCAGCCGCGGTAGTACGTAGGGGGCAAGCGTTATCCGGATTTACTGGGTGTAAAGGGAGCGCAGACGGCACTGCAAGTCTGAAGTGAAAGCCCGGGGCTCAACCCCGGGACTGCTTTGGAAACTGTAGAGCTAGAGTGCTGGAGAGGAAAGCGGAATTCCTAGTGTAGCGGTGAAATGCGTAGATATCTGGAGGAATACCGGTGGCGAAGGCGGCCCCCTGGACGAAGACTGACGCTCAGGTGCGAAAGCGTGGGGAGCAGACAGGATTAGATACCCT
+
FGGGGGFGGGGGGFGGGGGGGGGGGGGGGGGGGGGGGGGGGGGGGGGGGGGGGGGGGGGGGGGGCFCGFGGGGGGFGGGGGGGGGGGGGGFFFG@FFGGGGGGGGGFGCEGFGDGGGGGGGGEGFGGGGGFFGGGGGGCCGEGCFGCFGGFFGGFGGGC7B@G>GGGGGG>FFGGGGFGGGFEFGGGGGDGGGGF>CGGGGG3GGGCEF?F>GGGGGDE:>EGGFFGGD,F<EGGGG2C?A?8GGGFFGGGGGGGGGFFGG=GFGGGFBFFGGGGGGGGFGGGGGFCD<DFGGGEFFCGGGGDFC+GGGGGGGGDGEAGGGGGDGGGGGGGGGGGF7FCGGFGFAGGGGGGGFGDGDEGGGGGGGGGGGGGGGEGGGGGGGGGGGGGGGGG@FGFFGGGGGGGGGGGGGGGGGGGGGFGGFGGGGGGGGFCCCCCC
@DL 73522
TGAGGAATATTGGTCAATGGGCGAGAGCCTGAACCAGCCACGTAGCGTGCAGGATGACGGCCCTATGGGTTGTAAACTGCTTTTATAAGGGAATAAAGTGAGTCTCGTGAGACTTTTTGCATGTACCTTATGAATAAGGACCGGCTAATTCCGTGCCAGCAGCCGCGGTAATACGGAAGGTCCGGGCGTTATCCGGATTTATTGGGTTTAAAGGGAGCGTAGGCTGGAGATTAAGCTTGTTGTGAAATGTAGACGCTCAACGTCTGCACTGCAGCGAGAACTGGTTTACTTGAGTATGCACAAAGTGGGCGGAATTCGTGGTGTAGCGGTGAAATGCTTAGATATCACGAAGAACACCGATTGCGAAGGCAGCTCACTGGAGCGCAACTGACGCTGAAGCTCGAAAGTGCGGGTATCGAACAGGATTAGATACCCT
+
FFFGC@FFFFFGCCECFGGGFGG++@FGGGGGGGGGGGFF,@FG8F@FC@<EFGEFEGGG++>FFGGC8EFCGGCG?EDFGGFGCFEGF9,C=EF,FABEB,CBFGDFCF=,BFGGGF+<AFFGDCE?FFFEG9B99,?F8DF+CCCBFG99<54CFFG@,GFGGBCFGCFC@FE44<FFFGGG7FD@;=/<BCGG<FEGGFBC9FC7CF<<2F=*EE:ECE5?FEE@GCECCCA</D8;FCCDFCCCFF@#+@><+<F<CD@7C=GC:C>C<6F@#<GGFGDFF?C,=4,EFFE47,8GDGF=C=@GF<CEC?F7BDFAGGGGGFCGGGFFFGGGFCGGFFFF=,?FFFGGFB,6F<EBEEDGGGGFFGGF9<,FGFGC@+7FEFEEGGGGGGGGF@GFDDGGEGFFEGGGGGF@C,FGFF9E99GGGGGCCCCC
@DL 143315
TGAGGAATATTGGTCAATGGGCGCGAGCCTGAACCAGCCAAGTAGCGTGAGTGATGAAGGCTCTATGGGTCGTAAACTTCTTTTATATGGGAATACAGTATTCCACGTGTGGGATTTTGTATTTACCATATGAATAAGGATCGGCTAACTCCGTGCCAGCAGCCGCGGTAATACGGAGGATCCGAGCGTTAAACGGATTTATTGGGTTTAAAGGGAGCGTAGGTGGATTGTTAAGTCAGTTGTGAAAGTTGGCGGCTCAACCGTAAAATTGCAGTTGAAACTGGCAGTCTTGAGTACAGTAGAGGTGGGCGGAATTCGTGGTGTAGCGGTGAAATGCTTAGATATCACGAAGAACTCCGATTGCGAAGGCAGCTCACTAGACTGCAACTGACACTGATGCTCGAAAGTGTGGGTATCAAACAGGATTAGATACCCT
+
EEGFGGGGFFGGCCFGCFFFGGGGEG7FFGGG<CFEFGGGFGADFGGGG@:<CFFFG@FEG8:C,CDFGGDEEGGGG9,9CFF<FF?EGG,CE?F,B?@<EF9AB?=<EEAF78FFG<@4FE,?FGA,CA,8EE,<5,A5,,BFE:>CEC71B,DFDF<DCC<F8+FGE:=,<1>>#@>3;C81>B>>E=0#&@;7=F:?;4@FE<:::D>3@CE88ED:FC4,8GDGGGFGFFFF?D@,FF7GFCD7>=>=:FA>8+GGE>=<B<FE,DEFFE?GF?GFC<F<8F<ECGGGFFF,FFGFFF8FB+FFEA,FFGGFF97FEFF77DGGGGGGGGFFE9GGFA,FFF96AFEEC8+-FFC,F@GGGGFECCCE9EC6,E<FCF@C,<F<FFFF<GGFF+B;,CGGGGFCGDFGFAFGGFGGGGGGGDGGGGGCCCCC
@DL 52500
TGAGGAATATTGGTCAATGGGCGAGAGCCTGAACCAGCCAAGTAGCGTGCAGGATGACGGCCCTATGGGTTGTAAACTGCTTTTATAAGGGAATAAAGTGAGTCTCGTGAGATTTTTTGCATGTACCTTATGAATAAGGACCGGCTAATTCCGTGCCAGCAGCCGCGGTAATACGGAAGGTCCGGGCGTTATCCGGATTTATTGGGTTTAAAGGGAGCGTAGGCCGGAGATTAAGCGTGTTGTGAAATGTAGACGCTCAACGTCTGCACTGCAGCGCGAACTGGTTTCCTTGAGTACGCACAAAGTGGGCGGAATTCGTGGTGTAGCGGTGAAATGCTTAGATATCACGAGGAACTCCGATTGCGAAGGCAGCTCACTGGAGCGCAACTGACGCTGAAGCTCGAAAGTGCGGGTATCGAACAGGATTAGATACCCT
+
FFFGGGEEFFFGFFGGGGFGGGGGGGGGGGGGGGGGGGGGGGGGGGGGGGGGGGGGGGGGGGGGGGGGGFDGGGGGGGGGGGGGGFGADFGGGGFG9FFGGGGGGGGGGGGGDGGGGGGGGGGGGGGGGGGGGGGGFGGGGGGGGDGGGGGGGGGGGGG7<EGGGGGGGGGGDDFGGGGGGGGGGGGEFGGGGFCCFFGCEFGGGGGGCFGEGCCCEEDEGGGFGDEGGGGGGGFFGGGGGGGGGGGGGGG:+GFGF@DGGGGGGGGGFGGG@FCEFFGFFGGGGF=8FD,CGF?7GGFFEBFEGGGGGGGGGGGGEFFDFGEGGGGFGFGFGGGGFFFFF9FBE<CEF?GFEGGF@DE@GDGGGGFDGFEGEFGGF<@@@BCGFCCGFCCGGFGGGGC<GCFC<FEFGGGGGFGFCFFFGGGGGGGGGCFCCCCC
@DL 332
TGGGGAATATTGCACAATGGGCGCAAGCCTGATGCAGCCATGCCGCGTGTATGAAGAAGGCCTTCGGGTTGTAAAGTACTTTCATCGGGGAGGAAGGGAGTAAAGGTAATACCTTTACTCATGGACGTTACCCGCAGAAGAAGCACCGGCTAACTCCGTGCAAGAAGCCGCGGTAATACGGAGGGGGCAAGCGTTAATCGGAATTACTGGGCGTAGAGCGAACGCAGGCGGTTTGTTAAGTCAGATGTGAAATCCCCGGGCTCAACCTGGGAACTGCATCTGATACTGGCAAGCTTGAGTCTCGTAGAGGGGGGTAGAATTCCAGGTGTAGCGGTGAAATGCGTAGAGATCTGGAGGAATACCGGTGGCGAAGGCGGCCCCCTGGACTAAGACTGACGCTCAGGTGCGAAAGCGTGGGGAGCAAACAGGATTAGATACCCT
+
GG<ECEGGFGGGGGFGGGFC,CFGGGGFFFGGGG<<B<-C,6EC@@FE:6CE6@CDDFGGFFFDE,8+=CCCFEECEEA,CF,C,,CFF7CFEG848C<7C?FF,,8AFEEE<FF,B,,<C<,,>5FF<C:,3+6>>=FCG8,3@F>FB:3@FC,:,<CCF#>:1C7:BGFF424C?FC<#%=CE.C3>?:BCC*5*2<C*-.CFG>FA6;837:8%E.;*8D5A:5:DEBGGGGGGGFGGFFGFGGGF9CEEEC>*FGGGC:FDFFCFF@,BCEF>C9CE;DEGGF<F7E7CGGGFDF@++FF9GGGFDGDCFC9GGGCGF=<8GGEGGGGGGGGF7DGFFAGEF<,EDGFCDGFGACGGGGFGGGGEGGGGEGGFFCF,FGGFCC,6,,FFEGDGGGGFGGGGGGFGGGGGGGGGFCGGGGDFGGGGFC@AF?GCCCCC
@DL 57298
TGAGGAATATTGGTCAATGGGCGAGAGCCTGAACCAGCCAAGTAGCGTGCAGGATGACGGCCCTATGGGTTGTAAACTGCTTTTATAAGGGAATAAAGTGAGCCTCGTGAGGCTTTTTGCATGTCCCTTATGTATAAGGACCGGCTAATTCCGTGCCGGCAGCCGCGGTAATACGGAAGGTCCGGGCGTTATCCGGATTTATTGGGTTTAAAGGGAGCGTAGGCCGGAGATTAAGCGTGTTGTGAAATGTAGACGCTCAACGTCTGCACTGCAGCGCGAACTGGTTTCCTTGAGTACGCACAAAGTGGGCGGAATTCGTGGTGTAGCGGTGAAATGCTTAGATATCACGAAGAACTCCGATTGCGAAGGCAGCTCACTGGAGCGCAACTGACGCTGAAGCTCGAAAGTGCGGGTATCGAACAGGATTAGATACCCT
+
GGFFGGGGGGGGGGGGGGGGGGGG+FFGGGGGGCFGGGGGFGAECGGGGCFGGGFFGGGGEFEGFFCCFGGDCEGGGGGFGGGGGCG9EFFCDEFFFGGFFGGGGGFGGDFCGFFF=FCFDGGG,EFFFGG9?EE9FGGGGGFCFDFDFFDFGGGGD#=CCEG6EGGG@CFG<>F.BCECEGGGGEEGGGGGGGGGAGGEFGGGGGGG=GGGGGGFGCE?@E>CCFCAEEFGGDFDGGGGGGGFGF42DF<C@+E@CCCDGGGGGGFEGFGDE8DFCDGGGGGFCD,FGGGGGGGGGFEF?DEFGEGCGGGDGGGGGF<EGGGGGGGGGGGFGGGGF9GGGFFFGFGGGGGGGF7EGDFEGGGFGGGGGGGGGGFGGGGGGF@FDGGGGGGGGGGGGGGGGGGGGGGGGGGGFEGGGGGGGGGGGFGGGGGCCCCC
@DL 52755
TGAGGAATATTGGTCAATGGGCGATGGCCTGAACCAGCCAAGTAGCGTGAAGGATGACTGCCCTATGGGTTGTAAACTTCTTTTATAAAGGAATAAAGTCGGGTATGCATACCCGTTTGCATGTACTTTATGAATAAGGGTCGGCTAACTCCGTGCCAGCAGCCGCGGTAATACGGAGGATCCGAGCGTTATCCGGATTTATTGGGTTTAAAGGGAGCGTAGATGGATGTTTAAGTCAGTTGTGAAAGTTTGCGGCTCAACCGTAAAATTGCAGTGGATACTGGATGTCGTGAGTGCAGTTGAGGCAGGCGGAATTCGTGGTGTAGCGGTGAAATGCTTAGATATCACGAAGAACTCCGATTGCGAAGGCAGCCTGCTAAGCGGCAACTGACATTGAGGCTCGAAAGTGTGGGTATCAAACAGGATGAGATACCCT
+
FGFF,EFEFGGFFGFGG;FEFFGCCCGFFGGGGGG8FBF<FFFFF9CEEGF9FF9EEFFGGG<FFGGGGEFC:EC<EF,?FFGGFE6ECEFGF<FF<9C@BF@BCGFFFGA<E<7CFGEFAEF<EEFFF,?BFCFGFGFFEFEG+>+BDGF,BFG7D<FGFGG8C6FCFF*F;,*@7C7F?:>F*F:FCFGFFGGG:<BFFC;ACFGG><?9:9F*8C>**<94D3,BD,@CFC?CG3A9<C9@.@A79G=GF=>:38=A478DFGF<2<FDFDE.A6:D>8GG68@+,,FGCFFE,F@,9A,ABGF=?,DCC?GF?DD<FF@+4+EFC9FGFBFE<,,DF@,?8C9,<<,F<8+6,,:,FB,FFC<C866+,,<C,,6@+8,E<@C6,CC,@FFE<B:6,CFFFECEGGGFF6,9EEGGFFFEAE9GGFCCCBA-
@DL 58840
TGAGGAATATTGGTCAATGGGCGAGAGCCTGAACCAGCCAAGTAGCGTGCAGGATGACGGCCCTATGGGTTGTAAACTGCTTTTATAAGGGAATAAAGTGAGTCTCGTGGGACTTTTTGCATGTACCTTATGAATAAGGACCGGCTAATTCCGTGCCAGCAGCCGCGGTAATACGGAAGGTCCGGGCGTTATCCGGCTTTATTGGGTTTAAAGGGAGCGTAGGCCGTCTTATAAGCGTGTTGTGAAATGTCGGGGCTCAACCTGGGCATTGCAGCGCGAACTGTGAGACTTGAGTGCGCAGGAAGTAGGCGGAGTTCGTCGTGTAGCGGTGAAATGCTTAGATATGACGAAGAACTCCGATTGCGAAGGCAGCCTGCTGTAGCGCAACTGACGCTGAAGCTCGAAAGTGCGGGTATCGAACAGGATTAGATACCCT
+
GGGGGFFGGGAFFFGGGGGGGGGGGGGGGGGGGGGGGGFGGGFCFDFEGGGGGGGGGGGGF@FFGGGGF=FGGGGGGGFFGGGGGCFFFGGGFFG<?FGGGGGGGGGGGGGFGGGF9FEFGGGGGGGGGDEFEGGGGCDCFGGG2:=AE>>DF<DF?FGGGGGGGEGGGGGFFEFGFFGFFCFFGGDEFEFGGGGE,?CC4GEGGF>EF@BFGCEDGFGGGEGGGGEGCEFCGGGECCGGGGGCGGGGGGGGGFGGGGFFFFECGGGFFFCGFGGGGGFGGFFGGGGGGGGGGGGGGGGGGGGFGGGGGGGGGDDGGGGGGGGGGGGGGGGGEDGGGGGFGGGGGGGGGGGGGGDGGGF7GGGGFFGGGFFC7FDFEGGGFFGGGGGGGGGGGGGGGFEFGGGGFGGGGGFGFGGGGGGGGGGFGGGGF?GCCCCC
@DL 57688
TGAGGAATATTGGTCAATGGGCGAGAGCCTGAACCAGCCAAGTAGCGTGCAGGATGACGGCCCTATGGGTTGTAAACTGCTTTTATAAGGGAATAAAGTGAGAGTCGTGACTCTTTTTGCATGTACCTTATGAATAAGGACCGGCTAATTCCGTGCCAGCAGCCGCGGTAATACGGAAGGTCCGGGCGTTATCCGGATTTATTGGGTTTAAAGGGAGCGTAGGCCGGAGATTAAGCGTGTTGTGAAATGTAGACGCTCAACGTCTGCACTGCAGCGCGAACTGGTTTCCTTGAGTACGCACAAAGTGGGCGGAATTCGTGGTGTAGCGGTGAAATGCTTAGATATCACGAAGAACTCCGATTGCGAAGGCAGCTCACTGGAGCGCAACTGACGCTGAAGCTCGAAAGTGCGGGTATCGAACAGGATTAGATACCCT
+
GGGGG?<F9FFF@FGDGGGGGGGGGGGGGGGGGGGGGGGGGGGFGGGGGGGGGGGGGGGGGGGG@FFGGGGGGCFEGGAGGGGGGGFDGGGGGGGGGGGGGGCEAF@FFGGGGGGGGGGGAFEFGGGGGGG9<FEFFGFGFCGGGGGGGGGGG??FG?FFFDFGGGGGGGGCGFGGGGGCGGGGEGGGGGEGGGCFCFFFFF=GGGFGGGG/GGGDGEGGGGGGGGG@FFGGGFGGGFCGGGGGFDC<G<GGCGGFDGGGEGFFGGGGFFGG?GGGGGGGGGGFGECGFGCGGGGFEE8=FFF8FDGGGGGGGEFEDGGGGGGGGGGGGGGGGGGGGGGGGFGGGGFGGGGGGGGFGGGGEEGGGGGFGGGGGGGGGGGGGGGGGGGGGGGGGGDGGGGGFGGGGFFCGGGGGFFDGGGGGGGGGGGGGGGCCCCC
@DL 101505
TGAGGAATATTGGTCAATGGCCGAGAGGCTGAACCAGCCAAGTCGCGTGAAGGAAGAAGGATCTATGGTTTGTAAACTTCTTTTATAGGGGAGTAAAGTGGAGGACGTGTCCTTTTTTGTATGTACCCTATGAATAAGCATCGGCTAACCTCGTGCCAGCCGCCGCGGTAATACGGAGGATGCGAGCGTTATCCGGAGTGATTGGGTTTAAAGGGAGCGTAGGCCGTATATTAAGCGTGTTGTGAAATGTAGCGGCTCAAAGGCTGCAGTGCAGCGCGAACTGGTTGCCTTGAGTACGCACAAAGTGGGCGGAATTCGTGGTGTAGCGGTGAAATGCTTAGATATCACGAAGAACTCCGATTGCGAAGGCAGCTCACTGGAGCGCAACCGACGCTGAAGCTCGAAAGTGCGGGTATCGAACAGGATTAGATACCCT
+
FF,EEFGGEFGGF,CDEAF,,EEGEGE,FECG@F@FFG,C@D@EFFFGGGCGGGGG8EFGCGFG9,E,F6=,:CCFGGFE<FFC<CFE,C+@+4C?FF<FC<B=8+@FC=FEEGG,A:=:?F,,AFA,?FGE,C8@98,C,5BBF>:,8,,B8@,3@3<B++++E7@>::149>9>1*413:21+=1C@<<*>E---+306;+7FFE>:<B8FCE>=5FCE?882<,,39FB;C=/1,:,GGGF@,GFB5*>*,FD9C=7,,,,,F<8,@C7@+>@+9>DFGE>6,+A,FFFCFC@=,:C,??BF=FCF@GGFECF7=F=GGGGDGGGGGGGGGGGGGFEEC,,:,4<EF9FFB6-?D6,@,GDGFGFE6,<EFC,GFFB+6+FCEFC+GEGGGFFGGGGFGGGFC@+F7GGFCFGGFGGGF9GGFGGGFFA<CCC
@DL 338
TAGGGAATTTTCGTCAATGGGGGAAACCCTGAACGAGCAATGCCGCGTGAGTGAAGAAGGTCTTTGGATCGTAAAGCTCTGTTGTAAGTGAAGAACGGCTCATAGAGGAAATGCTATGGGAGTGACGGTAGCTTACCAGAAAGCCACGGCTAACTACGTGACAGCAGCCGCGGTAATACGTAGGTGGCAAGCGTTATCCGGAATAATTGGGCGTAAAGGGTGCGTGGGTGGCGTACTAAGTCTGTAGTAAAAGGCACTGGCTCAATCATTGTAAGCTATGGAAACTGGTATGCTGGAGTGCAGAAGAGGGCGACGGAATTCGATGTGTAGCGGTGAAATGCGTAGATATATGGAGGAACACCAGTGGCGAAGGCGGTCGTCTGGTCTGTAACTGACACTGAGGCACGAAAGCGTGGGGAGCAAATAGGATTAGATACCCT
+
CEF,,CFFGCEGGGGGGGGGGGGECGFF@AFDDGGGGDCE,EEEGGEBFCE@CFFFECFF,C?ECFGGA8FEFGGCGEDFF,95FEDDCEDFGFEE@F7>BE9FAAFGFDED,EEEFGG8:?F<BFGGG@C,FDD8>FFFFCFFE@CFG+CFGCCDG7F8,@CC@FFFFC*3C1<C9B>CF:FCFGG63CFGGGGEF7,=F8C=$?B8>CCECGCCFFF=AEEGC0D;C+;>?ED;;?0@<05@4(E:F9=FFCC>#BBC<DC<6)GFF::FFC=>D=GF=A<7>>8,=3,A,:44,,,A,,4,44+EC++::,C,4,??8,,FFC++7F?EFB,A7CE@,<59,9F?FCEEC,6DB6C99GGGFB7<,8,:B@@:@+6,;,,,9FCGGCCE<<FC6@C<AEEFCFA,@67@@CE@F@,C,9E,C6<E<66,CFC<A,AA
@DL 339
TGGGGAATATTGGTCAATGGGCGAGAGCCTGAACCAGCCAAGTAGCGTGCAGGATGACGGCCCTATGGGTTGTAAACTGCTTTTATAAGGGAATAAAGTGAGTCTCGTGAGACTTTTTGCATGTACCTTATGAATAAGGACCGGCTAATTCCGTGCCAGCAGCCGCGGTAATACGGAAGGTCCGGGCGTTGTCCGGATTTATTGGGTTTAAAGGGAGCGTAGGCCGGAGATTAAGCGTGTTGTGAAATGTAGACGCTCAACGTCTGCACTGCAGCGCGAACTGGTTTCCTTGAGTACGCACAAGGTGGGCGGAATTCGTGGTGTAGCGGTGAAATGCTTAGATATCACGAAGAACTCCGATTGCGAAGGCAGCTCACTGGAGCGCAACTGACGCTGAAGCTCGAAAGTGCGGGTATCGAACAGGATTAGATACCCT
+
FGGGGFEGGGGGFFGGGGGGGGGGFGEFGGGGFFGGGGGGFFE,FGGGDGFGGGGGGGGGGGGGF8FGDFDEFGGFGGC@EFFGF9FFGGFGDFFGGG9FCGFECFGGGGGGCFFCACCGGGGFAECEFFGGGECEFGGGDF;ECFFGGCEFFGGDGCFFDGGFG6>GFGGCFGGGGGGGFG3>EGDGGDDCE@FFFGFFCCGGFFCGAFB9GDGFEDFGEGDG?FBCCCFFGFG?<5GFFFGFGFFGCFBCFEGEDB7GEDFAFF>CGGGGGGFC>FGGGGGGD==EEDAGGEEFF>,5,,A+GCFBGEGFFFFFFEGDGGGGGGGGGGGGGGGGFCFFAEA@DGFFGGGGGEFCGDGFGGGGGGGGGGGGGGGFGGGGFBCGEFC:GGGGGGGGGGGGGGGGGEF@F@GGGGGFGGGGGGGGFFGGGGGCCCCC
@DL 104422
TGGGGAATATTGCACAATGGGGGAAACCCTGATGCAGCGACGCCGCGTGAGCGATGAAGTATTTCGGTATGTAAAGCTCTATCAGCAGGGAAGAAAATGACGGTACCTGACTAAGAAGCCCCGGCTAACTACGTGCCAGCAGCCGCGGTAATACGTAGGGGGCAAGCGTTATCCGGATTTACTGGGTGTAAAGGGAGCGTAGACGGCATGGCAAGCCAGATGTGAAAGCCCGGGGCTCAACCCCGGGACTGCATTTGGAACTGTCAGGCTAGAGTGTCGGAGAGGAAAGCGGAATTCCTAGTGTAGCGGTGAAATGCGTAGATATTAGGAGGAACACCAGTGGCGAAGGCGGCTTTCTGGACGATGACTGACGTTGAGGCTCGAAAGCGTGGGGAGCAAACAGGATTAGATACCCT
+
GGGGGGGGGGGGGGGGGGGGGGGGCFGGGGGGGGFFGGGGGGGGGGGGGGGGGGGGGGGFGGFGGGGFGGGFCFFFGGGGGGGGFGGGGGGGGGGGGGGGGGGGGGGGGGGGGGGGGFGGGGFFGGGGGGDFC8EFGGGGGFGGGGGG<FCDGGG9>FGGGGCGGCFGFCEEGGGGGGGFCFCGGGCFFFGGGGGGEGFGGGGGGGGGGGGGGGGGGGGFEGGGGGGGGGGGGGGGGGFEGGDGGGEGCFDECEEGGGGGGGFGGGGGGGGGGGGGFEFGGGFGGGGDGGFFGGCFCGGCGGGGCGGGGGGCDGGGFGGGGGGGGF@FAGFGEGGFCGGEGGGGGGGGGGGGGGGGGGGGFGGGGGGGGGGGGGGGGGGGFC<FGGGGGGGGGGDGGGGGGGGGGGGGGGFCCCCC
@DL 112209
TGAGGAGTATTGGTCAATGGGCGAGAGTCTGAACCAGCCAAGTAGCGTGCAGGATGACGGCCCTATGGGTTGTAAACTGCTTTTATAAGGGAATAAAGTGAGTCTCGTGAGACTTTTTGCATGTACCTTATGAATAAGGACCGGCTAATTCCGTGCCAGCAGCCGCGGTAGTACGGAAGGTCCGGGCGTTATCCGGATTTATTGGGTTTAAAGGGAGCGTAGGCCGGAGATTAAGCGTGTTGTGAAATGTAGACGCTCAACGTCTGCACTGCAGCGCGAACTGGTTTCCTTGAGTACGCACAAAGTGGGCGGAATTCGTGGTGTAGCGGTGAAATGCTTAGATATCACGAAGAACTCCGATTGCGAAGGCAGCTCGCTGGAGCGCAACTGACGCTGAAGCTCGAAAGTGCGGGTATCGAACAGGATTAGATACCCT
+
GDGGGGGGGGGGGGGGGGGEGGGGGGGGGGGGGGGGGGFGGGGGGGGGGGGGGGGGGGGGGGGGGGGFGGGGGGGGGGGGGGGGGGGGGGGGCGGGGGGGGFEGGGGGGGGGGGGGGGGGGGGGGGGGGGGGGGGGGGGGGGCFGGGDGGGGGGGGGGGDFGDGGDGGFEF?GGGGGGCFGC@GGGGDGGCFGGGC<FCFFFGGGGGFGGCCGGGGGGGGEDEGGGGFGGGGGGGGGGGFFGFGFGGGGGGGGGFEFGFGGGGGGGFFGGGGGGGGEGFFGGGGGGGGGGGGGGGGGGGGGGGGGGGGGGGGGGGGGGGGFGEGGGGFFAGGGGGGGGGGFAFFFFGGGGFGEGGFGGGGGGFGGGGCGGGGGGGGGGGGGGDGGGGGGGGGGGGGGDGGGGGGFF@EGGGGGGGGGGGGGGGGGGGFFGGCCCCC
@DL 61599
TGAGGAATATTGGTCAATGGACGAGAGTCTGAACCAGCCAAGTAGCGTGCAGGATGACGGCCCTATGGGTTGTAAACTGCTTTTATAAGGGAATAAAGTGAGTCTAGTGAGACTTTTTGAATGTACCTTATGAATAAGGACCGGCTAATTCCGTGCCAGCCGCCGCGGTAATACGGAAGGTCCGGGCGTTATCCGGATTTATTGGGTTTAAAGGGAGCGTAGGCCGGAGATTAAGCGTGTTGTGAAATGTAGACGCTCAACGTCTGTACTGCAGCGCGAACTGGTTTCCTTGAGTACGCACAAAGTGGGCGGAATTCGTGGTGTAGCGGTGAAATGCTTAGATATCACGAAGAACTCCGATTGCGAAGGCAGCTCACTGGAGCGCAACTGACGCTGAAGCTCGAAAGTGCGGGTATCGAACAGGATTAGATACCCT
+
CCFGGGGFFGGGGAFGGGCFGG7FGGGGGFAFGGFFGFFGGG9FFFGCFG<6CFFGGGGCCGGGGFGGF8FC:CFG,CACDFGFGG9E<CC4E,5EFFGGGGGF9,,,CFFF999EFGG+AAFGGFGFEFGCFCFFFEEFGGG+.@FEDCC9F<8BFG43+CC<<B7B@FGDFCFFF?CCCF:>CEGGFGEECEF894??AGGEGGFGAFFDFF@@:CE8CE06<<CCDCCE>CEDE?GGGGGC=@GGGDC@FGGFC9@CFFD>FF@BFD:/=DGGGGFGGGGGGGGCEFFBCGGGGGFFEEFCGGGGGGGGGFEFB+<,GGGGGGFCEFFCFGGGGFGGFGFDGGFGFCGGFCGGGGGEGGGGGFGGGGGGFGFGGGGFCEFF9CGGGGECGEEGGGFF8GGGGGGGGGGGGGGGGGGGGGGGGGGGGGGCCCCC
@DL 343
TGAGGAATATTGGTCAATGGACGAGAGTCTGAACCAGCCAAGTAGCGTGCAGGATGACGGCCCTATGGGTTGTAAACTGCTTTTATAGGGGGATAAAGTGTGCCACGTGTGGCATATTGCAGGTACCCTATGAATAAGGACCGGCTAATTCCGTGCCAGCAGCCGCGGTAATACGGAAGGTCCGGGCGTTATCCGGATTTATTGGGTTTAAAGGGAGCGTAGGCCGTCTTATAAGCGTGTTGTGAAATGTCGGGGCTCAACCTGGGCATTGCAGCGCGAACTGTGAGACTTGAGTGCGCAGGAAGTAGGCGGAATTCGTCGTGTAGCGGTGAAATGCTTAGATATGACGAAGAACTCCGATTGCGAAGGCAGCCTGCAGTAGCGCAACTGACGCTGAAGCTCGAAAGCGTGGGTATCGAACAGGATTAGATACCCT
+
GGGGGGGGGGGGGGGGGGGGGGGGEGGFGGGGGGGGGGGGGGGGGGGGGGGGGGGGGGGGGGGFFFGGGGGGGGGGGGGGGGGGGGGGGGGGGGGAGGGGGGGGGGGGGGGGGGGGGGDGGGGGGG?FGEFFGGCFGGGGGGG@FGGGGGGGGGGGGGGGGGGGDGGGGGGFFFGGDFGGGGGGGGGGGGGFCFGEFGGFFGFFGGECFGFBGEFFGGGGGGGGGGGGGGGGGGGGGGGGGGGGGGGGGGGGGGGFFFGFEGFGGGGGGGGGGGGFFBGGGGGGGFFGGGGGGF7GFGEFGGF9FGCCGGDCGGGGGGGGGGGGGGGGGGFAFCGGGGGGGGGGGGGGGGGFD=CEGGGGGGGGGGGGGGGGGGGGGGGGGGEGGGGGGGGGGGFGGGGGGGGGGGGGGGGGGGGGGGGGGGGGGGGFGGGCCCCC
@DL 344
TGGGGAATATTGCACAATGGAGGAAACCCTGATGCAGCGACGCCGCGTGAGCGATGAAGTATTTCGGTATGTAAAGCTCTATCAGCAGGGAAGAAAATGACGGTGCCTGACTAAGAAGCCCCGGCTAACTACGTGCCAGCAGCCGCGGTAATACGTAGGGGGCAAGCGTTATCCGGATTTACTGGGCGTAAAGGGAGCGGAGGCGGCATGGCAAGCCAGATGTGAAAGCCTGGGGCTCAACCCGGGGAGTGCATTTGGAACTGTCAGGCTAGAGTGTCGGAGAGGAAAGCGGAATTCCTAGTGTAGCGGTGAAATGCGTAGATATTAGGAGGAACACCAGTGGCGAAGGCGGCTTCCTGGACGATGACTGACGTTGAGGCTCGAAAGCGTGGGGAGCAAACAGGATTAGATACCCT
+
FCCFEFGG,FF,EEGGGGGG,6CFGGG,FEEFFGAFGF+CFGGGGGGGGGGFGG@GGGG<<FFGGGG?,:CFGGG9FGGG9F,9,,,B+@DGGGG<FAFA?=F=++,C,FGG<?,:C,AFFC8@:ACDF88D>85BDFF9CD>GG?:AA;:>ADFFFEFGFGFC<E?GF<.<7B=1)9FA;*<FC;*GFGF<C*8=?4=*5=)GFF>>FEBBGA@2,,ECGGGGGGGGFC@*:GGGGGFCCC8+F@,:,ADGGEC,@<EGGDC:,FF9FE,GGFFC=4@,FF9GGGDGGGGGGGFGFF,DGGGGGGGGGGGGGGGGGGGGGGFFFC<GGDGGGGGGGGGGGGGGGGGGGGGGGEDCGGFFC<EAF9GGGGGGGGGGGGGGGGGGGGGGGGGGGGGGGGGGGGGGGGGGGFFCCCCC
@DL 80055
TGGGGAATATTGCACAATGGGTGAAACCCTGATGCAGCGACGCCGCGTGAGCGAAGAAGTATTTCGGTATGTAAAGCTCTATCAGCAGGGAAGAAAATGACGGTACCTGACTAAGAAGCACCGGCTAAATACGTGCCAGCAGCCGCGGTAATACGTATGGTGCAAGCGTTATCCGGATTTACTGGGTGTAAAGGGAGCGTAGACGGTTGTGTAAGTCTGATGTGAAAGCCCGGGGCTCAACCCCGGGACTGCATTGGAAACTATGTAACTAGAGTGTCGGAGAGGTAAGCGGAATTCCTAGTGTAGCGGTGAAATGCGTAGATATTAGGAGGAACACCAGTGGCGAAGGCGGCTTACTGGACGATCACTGACGTTGAGGCTCGAAAGCGTGGGGAGCAAACAGGATTAGATACCCT
+
F@ECCECFGFGDGFFFGE9CFGGFGGGDFFGGGGGGGGEGGGGECEGGDGFGDEGDECEG,CEGFGGGCFFGGGGGFGGGGGGFCFCGDCGGGGGGGF9EGGGGGG9FCFGGGGGGGGGGGGGGD7FGGGGCGGGGGFG+DCGG@E2AFGGDFAFFF1CFFFGGEGGG@<F7@FGGGCFEEF9FG;CFGFFEFFGGEEGFCECGGGGGGGDFDCFD:CFC?GGGGFEGGF;<FGGGFEEECEEGGGGGGFFFDGGGGFFFCGGGGGCEGEFGEG8EGCECGGGGGGF@CEE9EEF<GGGCGFGEGG@GGFGFGGEGGGGGGFGGDGGCFDFFGGFGGGGGGGC<F@GGGGGGGGGFGGCEAFFGGGFGGGGGGFC@GDGGGGGGGGCGGGGGGGGGFGGFFAGGGGGGGGFCCCCC
@DL 346
TGGGGAATATTGGTCAATGGGCGAGAGCCTGAACCAGCCAAGTAGCGTGCAGGATGACGGCCCTATGGGTTGTAAACTGCTTTTATAAGGGAATAAAGTGAGTCTCGTGAGACTTTTTGAATGTACCTTATGAATAAGGACCAGCTAATTCCGTACCAGCAGCCGCGGTAATACGGAAGGTCCGGGCGTTATCCGGATTTAGTGGGTTTAAAGGGAGCGTAGGCCGGAGATTAAGCGTGTTGTGAAATGTAGACGCTCAACGTCTGCACTGCAGCGCGAACTTGTTTCCTTTAGTACGCACAAAGTGTGCGGAATTCGTGGTGTAGCGGTGAAATGCTTAGATATCACGAAGAACTCCGATTGCGAAGGCAGCTCACTGGAGCGCAACTGACGCTGAAGCTCGAAAGTGCGGGTATCGAACAGGATTAGATACCCT
+
@EFE@FGGGGFE,C,,CCFG,C@E:F:F?FCGGGF<EFD@@EGGGFG@FFGGDFGGGG7@77:FF8C8F<,6C9C?FFFFCDFGGCGFCFFFGDFFFCFGGG9?,F8FGGGGCA9,@5@+?A,AF,?F9A<<BEAF5<,8,3+:AD,?CCGGG@,63EGFGGGCE6@F:F7F,EEDC<FEFECC::BCGGG>@>CE:?=>9$F1<2+CFGCGFCB853C=BC=C::F<FFFEC?C79<C:F@:FA<CCE@**F78>@8++78;8@7,@,7EGF7F>6<DBDA,A,EAA5,A,D@CF:>,8,,FBCC>+F8GGGFCE?@CFCFCGC>7<C,9DAGE@CE<,EGECFDF@FEC,<F@-EDFB6@FEECGGFFC,@9AC8FFCECF9C9GEF7GCAAGFDECE:7GGGGBCC6EGGGGGGGFE<FFC,FFFCFC@A,@C
@DL 79737
TGAGGAATATTGGTCAATGGGCGAGAGCCTGAACCAGACAAGTAGCGTGCAGGATGACGGCCCTATGGGTTGTAAACTGCTTTTATAAGGGAATCAAGTGAGTCTCGTGAGATTTTTTGCATGTACCTTATGAATAAGGACCGGCTAATTCCGTGCCAGCAGCCGCGGTAATACGGAAGGTCCGGGCGTTATCCGGATTTATTGGGTTTAAAGGGAGCGTAGGCCGGAGATTAAGCGTGTTGTGAAATGTAGACGCTCAACGTCTGCACTGCAGCGCGAACTGGTTTCCTTGAGTACGCACAAAGTGGGCGGAATTCGTGGTGTAGCGGTGAAATGCTTAGATATCACGAAGAACTCCGATTGCGAAGGCAGCTCACTGGAGCGCAACTGACGCTGAAGCTCGAAAGTGCGGGTATCGAACAGGATTAGATACCCT
+
CFGGGGCC;C,CFE<,;;6C8CGGFF+C<FEFGCFFF8CFFEGCGG>FE7CGGGGFCF:F@7:FGGGGGGGC=ECF9?EEC,-CFGGGGFGFGG,AEFEF9F,<<FF+EA=F,CFFFC:FGFGGFGGD@FA,@F9FGGCG-B/39DFGG9@80,84F?@:@FFGGGGG@<<>=>;7>:>FGD/7:>CGGDEC:CF;+<<=@C:GF=GGGGGFFFFAEEE<=FD:<CEEC@F=<C@<BFFF@CFCGEF79GE::GFGDCECE?F;=FBFBFCFEC>31DDDG>GFEA,8A,9FA7C=7GGFF9GEF@CCGGFCGF>GEE@F8EC7DGFGE9F9CGGFCEFFFDFEFGGFFGGGFFF7EGGGGFDFGFFCGDFGGGGGFF:7FF@C,9GGGGGGGGGGGGGGGGGFGGGE@DFEFGGGGGFGGGEEGGGGGFFACCCC
@DL 121471
TGGGGAATATTGCACAATGGGGGAAACCCTGATGCAGCGACGCCGCGTGAGCGATGAAGTATTTCGGTATGTAAAGCTCTATCAGCAGGGAAGAAAATGACGGTACCTGACTAAGAAGCCCCGGCTAACTACGTGCCAGCAGCCGCGGTAATACGTAGGGGGCAAGCGTTATCCGGATTTACTGGGTGTAAAGGGAGCGTAGACGGCATGGCAAGCCAGATGTGAAAGCCCGGGGCTCAACCCCGGGACTGCATTTGGAACTGTCAGGCTAGAGTGTCGGAGAGGAAAGCGGAATTCCTAGTGTAGCGGTGAAATGCGTAGATATTAGGAGGAACACCAGTGGCGAAGGCGGCTTTCTGGACGATGACTGACGTTGAGGCTCGAAAGCGTGGGGAGCAAACAGGATTAGATACCCT
+
FGGGGGGGECFGGFFGGGGGDGGGGGFFGGGGGGGGGG7@FCFGDFEGGGGGC:,@?FFFGGGGFDGGGGGGGGGCFAFGFAFGFGGGFFGGGGFFGGFGGGGGGGGGGFFGGGECFCFCFEEGG?GGGGGGD?BFGGGGGGFGGGGGGGGGG;FFFFGGGGGGFGFGGGEGGGG>BFG>GGGGGGCFAGFGGGGGGGGGGGGGGGFCCGFGGGGGGGGGGGGGFDEEGGGGGGFFGDGGGFGGGGDGGFGGGGDFDCFGGGGGFFEGFGGGGGGGGGGGGGGFGGGGGGGFGGGDFFFFGGGGGGGGGGGGGDGGGGGGGGGGFDGGGFFGFEF@CGGGGGGGGGGGGGGGGFGGGGGGGGGGGGGGGGGGGGGGGGGGFGGGGGGGGGGGGFGGGGGGGGGGGGGGGGGCCCCC
@DL 60686
TGGGGAATATTGCACAATGGGGGAAACCCTGATGCAGCGACGCCGCGTGAGCGATGAAGTATTTCGGTATGTAAAGCTCTATCAGAAGGGAAGAAAATGACGTTGCCTGACTAAGAAGCACCGGATAAATACGTGCCAGCAGCCGCGGTAATACGGATGGTGCAAGCGTTATCCGGATTTACTGGGTGTAAAGGGAGCGTAGACGGTTGTGTAAATCTGATGTGAAAGCCAGGGGCTCAACCCCGGGACTGCATTGGAAACTGGGTAACTAGAGTGTCGGAGAGGTAAGCGGAATTCCTAGTGTAGCGGTGAAATGCGTAGATATTAGGAGGAACACCAGTGGCGAAGGCGGCTTACTGGACGATCACTGACGTTGAGGCTCGAAAGCGTGGGGAGCAAACAGGATTAGATACCCT
+
CEFCEDGG9EF@FDGCCDFGF,CCFD,6FFGGGFCFEG+@FFEC@CCCFGCAFFAF?GGCEF?EDGGB44BEAFG<FDFGFG-EF,<FFC?EEGC8B85C,B+4:+?F9<FFFEFFGFCAF,3@:+FCF<<FD3,+DFGFFE6DD:5>C7*,@?8)+1;>5:9FEE:BFC=C@CFEGE<8;::F:FCC:7FCF8=2:FF*CC8CF::GGGFF@;(<6C<,1C<FFGEFD@#2-8F:<<B<C@6+:889:GGGGFDC,F?B,C:,FC,@9FAFCFCGFF=,,,AGGF=GGGGFFF9F<EE?GF7GGGGDGGDC,,EGGFDFF@9ECGFFE,,@@FDC?GFC7CFDGGGGDGGGGFFFFEF@;6,CGFGGE@CCC6,,C@GGGGGF;7F@CFGGGFC6<9FFFEGGGGGGGFFCCCCC
@DL 131967
TGAGGAATATTGGTCAATGGACGAGAGTCTGAACCAGCCAAGTAGCGTGCAGGATGACGGCCCTATGGGTTGTAAACTGCTTTTATAAGGGAATAAAGTGAGTCTCGTGAGACTTTTTGCATGTATCTTATGAATAAGGACCGGCTAATTCCGTGCCAGCAGCCGCGGTAATACGGAAGGTCCGGGCGTTATCCGGATTTATTGGGTTTAAAGGGAGCGTAGGCCGGAGATTAAGCGTGTTGTGAAATGTAGATGCTCAACATCTGCACTGCAGCGCGAACTGGTTTCCTTGAGTACGCACAAAGTGGGCGGAATTCGTGGTGTAGCGGTGAAATGCTTAGATATCACGAAGAACTCCGATTGCGAAGGCAGCTCACTGGAGCGCAACTGACGCTGAAGCTCGAAAGTGCGGGTATCGAACAGGATTAGATACCCT
+
EGGGGGGGGGGGGGGGGGGGGGGGGGGGGFGGGGGGGGFGGGGGGGDG>EFEGFGGGGGGGGGGCGGFGGGGGGGDGGFGGGGGGGGGFGGGGGCCGGGGG?EFFGCFEGGGGGGGGGGGGGGFFGGGGGGFGGGGGGGGGGG?FGGGGGGGGGDGGGFCEFDDDCFGGGGGGFFFGFEEGGGDEGGEGGEDGGGGCFFF:GEGFEGGGFGGGGGFGGFGGGCFGFGAGGEGEGGGGFGEGGGGGFGFGFGGGFGEEGGGGFFGGGFFCGGGFE@GGG@GFGGGGGFDFDFGGGGGGF8FFGFFGEGGGGGGGGGGGGFFGGGGGFDGGGGGGGGGGFFGGGFFFGGGGGGGGGE@CDGGEFGCGGGGGGGGFGGGGGGGFDEGAGGGGGGGGGGGGGGGGGGGGGF:EGGGGGGGGGGGGGGGGGGGGGGCCCCC
@DL 351
TGGGGAATATTGCACAATGGGGGAAACCCTGATGCAGCAACGCCGTGTGAGTGAAGAAGTATTTCGGTATGTAAAGCTCTATCAGCAGGGAAGAAAATGACGGTACCTGACTAAGAAGCCCCGGCTAACTACGTGCCAGCAGCCGCGGTAATACGTAGGGGGCAAGCGTTATCCGGATTTACTGGGTGTAAAGGGAGCGTAGACGGCGAGACAAGTCTGAAGTGAAAGCCCGGGGCTCAACCCCGGGACTGCTTTGGAAACTGCCTTGCTAGAGTGCTGGAGAGGTAAGTGGAATTCCTAGTGTAGCGGTGAAATGCGTAGATATCGGGAGGAACACCAGTGGCGAAGGCGGCCTACTGGGCACCAACTGACGCTGAGGCTCGAAAGTGTGGGTAGCAAACAGGATTAGATACCCT
+
GGGEG@EFFFFECGGFGFFFEGGGGGGF7EGGGGGGGGGFGGGGG+@CCFEFFFG,:EFEEEFGGGG:CCFAFFGEFFGGG95FFFDFFFFGGGGGGCFGFGGGGF9FFGGGFCFGGGGEFGDCF/FGGCFCC8FFCFGCFFGGGGGGGEGCGDFEBFGGFG@CFGGG?F?A@F:G<EFDGG#GCBC=ACGGGFEGFFFGGGDDF@CGGECEGFFGFFCDCG?CFGGGGFFFGGGEDGFGGGECFGDFGGGGGGFGGCAFEGFD=GGGEB2ACF=<FFGGFFGFFGDFGGGEA8FCGFEFGFCFB7BGEGFDFCEEGFGGGGFEEGGGGGGGDGGGGGGGGGGGGFCGEFEGCFE,CFCCGECGGFFGGCCFFCGGGGGGGGGGGFCEFFEFFEGGGGGGGGGGGFGFGFFCCCCC
@DL 97998
TGAGGAATATTGGTCAATGGGCGAGAGCCTGAACCAGCCAAGTAGCGTGCAGGATGACGGCCCTATGGGTTGTAAACTGCTTTTATAAGGGAATAAAGTGAGCCTCGTGAGGCTTTTTGCATGTACCTTATGAATAAGGACCGGCTAATTCCGTGCCAGCAGCCGCGGTAATACGGAGGATCCGAGCGTTATCCGGATTTCTTGGGTTTAAAGGGAGCGTAGGTGGACAGTTAAGTCAGTTGTGAAAGTTTGCGGCTCAACCGTAAAATTGCAGTTGATACTGGCTGTCTTGAGTACAGTAGAGGTGGGCGGAATTCGTGGTGTAGCGGTGAAATGCTTAGATGTCACGAAGAACTCCGATTGCGAAGGCAGCTCACTGGACTGCAACTGACACTGATGCTCGAAAGTGTGGGTATCAAACAGGATTAGATACCCT
+
DCCFGGGGGGFGGGGGGGG8EGGGGGG8FEGGGGFGFCFGGGGGGGDGGFGGGGFFEFFG:CCGGGG@FFGG,CFDFGGGCGG@EFFGGGG=FDEGCD<?BFFF<EGGGFGGFD88,5@AFFGGGGGFAA9FE9,<FFFGG7CCC@FAF9C8B7/:@FCGGFGGGDFDFG:;@CFECFGGGEC</8*<?6<FGGG<7,:8*C#GGFGF;6GFCEFDCCCFD<>CF:C;CC@<FEFC@:A9FCGGFFCCB-CFFDEDDGGFFE>,9D3FDEEDFG8DCACFEF3GEE?,GFEGFEFEFBF<BFEFC@F77GFGGGGGGFE<FGFC7F=GGFGGFGGGGEACGCGGGGECGGGGGGGGGGF7DGDGGFGGGGGFGFE9FGFFCDCFGFFFED<FFGGGFEGGDGGGGGGEEGGGGGGGGDGGGGGGGGGGGGFC8CCC
@DL 103277
TGAGGAATATTGGTCAATGGGCGAGAGTCTGAACCAGCCAAGTAGCGTGCAGGATGACGGCCCTATGGGTTGTAAACTGCTTTTATAAGGGAATAAAGTGAGTCTCGTGAGACTTTTTGCATGTACCTTATGAATAAGGACCGGCTAATTCCGTGCCAGCAGCCGCGGTAATACGGAAGGTCCGGGCGTTATCCGGATTTATTGGGTTTAAAGGGAGCGTAGGCCGGAGATTAAGCGTGTTGTGAAATGTAGATGCTCAACATCTGAACTGCAGCGCGAACTGGTTTCCTTGAGTACGCACAAAGTGGGCGGAATTCGTGGTGTAGCGGTGAAATGCTTAGATATCACGAAGAACTCCGATTGCGAAGGCAGCTCACTGGAGCGCAACTGACGCTGAAGCTCGAAAGTGCGGGTATCGAACAGGATTAGATACCCT
+
C<FGGGFG,FGF9FGGGGGF8FGFGEFGGGGGGGGGGG@FCGFGGGGGGG@CGGGGFEFDEFGG<EFGGGGGGGGGGGGGFGGGGGGGGGFG?GFGGFF,<,<FFGGGFGEFGGGGGGGGGGGGGGGGGGGGGGFGG9BFF>E>>6C>FDDGGGDGFF8<BCFFGGEFGGCFCGC@C<:CF>CCEEEFEEFGGCFFCCC:CFF<9CEGC?FCF?EFEEC@CEC<FGG;BDCFCDF<GEGGGGGGGGFGFGGDC;GEEEGGGGGFGF>C@GFGGFFCCAGFFGGGGA8@CGGGGGGEF9FFFFGFGGGDGGGGGGGGCFCFGGGCGGGGGGGGGGGGDFGGGE?GG@GGGGGGFCF>GGGGEGGFGGGGGFDFGFECGGGFBFFGEEF7GGGGGGGGFEGGGGGGFF@FFGGGGGGGGFGECGGGGGGGF8DCCCCC
@DL 92545
TGAGGAATATTGGTCGATGGGCGAGAGCCTGAACCAGCCAAGTAGCGTGCAGGATGACGGCCCTATGGGTTGTAAACTGCTTTTATAAGGGAATAAAGTGAGTCTCGTGAGACTTTTTGCATGTACCTTATGAATAAGGACCGGCTAATTCCGTGCCAGCAGCCGCGGTAATACGGAAGGTCCGGGCGTTATCCGGATTTATTGGGTTTAAAGGGAGCGTAGGCCGGAGATTAAGCGTGTTGTGAAATGTAGACGCTCAACGTCTGCACTGCAGCGCGAACTGGTTTACTTGAGTACGCACAAAGTGGGCGGAATTCGTGGTGTAGCGGTGAAATGCTTAGATATCACGAAGAACTCCGATTGCGAAGGCAGCTCACTGGAGCGCAACTGACGCTGAAGCTCGAAAGTGCGGGTATCGAACAGGATTAGATACCCT
+
,EFGGGGGGGGGGGG7FGGE@FGGGGDGGFGGGGGGGGGGGDFGCEGGGGGGFGG8FFCFEGGFGGGGGGEGGGGGGGGGGGGG9B?9FEGGGGGGGGGGGGGG?FFGFC7,EFGGFG@CEFGGGCGDGGGF,CFGGGGGGFG7CCGFGGGF8=BFFGGGFFGFECFCGGGGBCGDGGGGFFFDGGGC:CC=FCCCEEFDFFFGGGEGGFGGGGGGEGGGGGC?FGGGGGGFGGGEGFGGGFGEDCFFC@FF<FGGGGFGFGGGGGGGGGFFFFFFFEFGDFFACD5,DEGGGGGGGGGFFDGGGGGDGDGDGFFC7FFGFEF=+CGGGFDAFGGGGGAGF@BA,7F7FGGFEB=BBFGEEFC<GFFFECFCFAEC,FGGDDFCEECB7GGGGGFCGGGGGGGGGGFGF@GFFC9F@GGFGGGGFE9FFFGCCCCC
@DL 355
TGGGGAATATTGCACAATGGGGGAAACCCTGATGCAGCAACGCCGTGTGAGTGAAGAAGTATTTCGGGATGTAAAGCTCTATCAGCAGGGAAGAAAATGACGGTACCTGACTAAGAAGCCCCGGCTAACTACGTGCAAGCAGCCGCGGTAATACGTAGGGGGCAAGCGTTATCCGGATTTACTGGGTTTAAAGGGAGCGTAGACGGCGAGACAAGTCTGAAGTGAAAGCCCGGGGCTCAACCCCGGGACTGCTTTGGAAACTGCCTTGCTAGAGTGCTGGAGAGGTAAGTGGAATTCCTAGTGTAGCGGTGAAATGCGTAGATATCGGGAGGAACACCAGTGGCGAAGGCGGCCTACTGGGCACCAACTGACGCTGAGGCTCGAAAGTGTGGGTAGCAAACAGGATTAGATACCCT
+
FGCCFFCFGFGGFGEFFGGG<FGDCFFDEGGGGEFGFFEG@FGCF+@FCE6<CCFADFF,CDEGGFG+6@FBEFF<CFEFDGFGFCC<FECGFGGGG9<??+>=FF9EFGD,BBFFDE/5,BF:@CFFC0D?C-9:+BD;DD?FECCC838%@,6B>>@C@G>F@DFFC9<C;5FFG6>FFDGGFGC%A<F<CFE>GGGCCCE9FGFF<C8?9FFFCB?9CFGFF>9B8FFCGGGGGGGFGE4DF>@?/FGFD<)CFFBFG>F/GEFF<B7F+FFCG?GFGFFGGGDGFGGFGGGFGEF,FCGFDGGGGFGGCFFFF<GDEDFEEF>GGGGGGGGGGGGGGGGGGGGGFFCGGGFFGGFEFC,FEGFGGGGF8FGGCGGGGGGFGFGFDGGGFF<<GGGFGGFEGFDGGGGCCCCC
@DL 356
TGGGGAATATTGCACAATGGGCGCAAGCCTGATGCAGCCATGCCGCGTGTATGACGAAGGCCTTCGGGTTGTAAAGTACTTTCAGCGGGGAGGAAGGGAGTAAAGTTAATACCTTTGCTCATTGACGTTACCCGCAGAAGAAGCACCGGCTAACTCCGTGCCAGCAGCCGCGGTAATACGGAGGGTGCAAGCGTTAATCGGAATTAATGGGCGTAAAGCGCACGCAGGCGGTTTGTTAAGTCAGATGTGAAATCCCCGGGCTCAACCTGGGAACTGCATCTGATACTGGCAAGCTTGTGTCTCGTAGAGGGGGGTAGAATTCCAGGTGTAGCGGTGAAATGCGTAGAGATCTGGAGGAATACCGGTGGCGAAGGCGGCCCCCTGGACGAAGACTGACGCTCAGGTGCGAAAGCGTGGGGAGCAAACAGGATTAGATACCCT
+
<EDFGDEFGGGGGGCEFFFGCGEFGGGFFGGGGGGGGGEFCE,CFGGGCCEFEC,@BFFEGGFGGGGEF@FEFFGGFE,C<95EAEFEGGDFCFFFGGGG:FFFG9BFC9F,5,CADGG,ED<=D9F:+BBFFGGEGGFGGGCDFCF>@EGEFCC@F@*D7FCFF?FCCF7CF:=FGGGG1<CC@:FFCFFGG<CCC78;CEGGGG&C9@FGG;EE>FFGECD?C<GEC:CB<?AFC<CF@;>FFFE@CCFC9<C7C7GCFB>?DC<;FEFFG39>EFGGEDCFFGFC7GAGGFFF@,=+EGGGF:=CGEFFECBGFFCDFEF8EGGGG>EF9FGF9EGFC79FFGFF?GGFD?CB5?,C7GEEEGGEFFF7GFF7DECCGGGGEDGFGDGEF>GGEGGGGFFCFCFE<;FGGFDF<,FFDE,FEFGFFEC@EEFE@<CC<
@DL 104525
TGAGGAATATTGGTCAATGGGCGAGAGCCTGAACCAGCCAAGTAGCGTGCAGGATGACGGCCCTATGGGTTGTAAACTGCTTTTATAAGGGAATAAAGTGAGAGTCGTGACTCTTTTTGCATGTACCTTATGAATAAGGACCGGCTAATTCCGTGCCAGCAGCCGCGGTAATACGGAAGGTCCGGGCGTTACCCGGATTTATTGGGTTTAAAGGGAGCGTAGGCCGGAGATTAAGCGTGTTGTGAAATGTAGACGCTCAACGTCTGCACTGCAGCGCGAACTGGTTTCCTTGAGTACGCACAAAGTGGGCGGAATTCGTGGTGTAGCGGTGAAATGCTTAGATATCACGAAGAACTCCGATTGCGAAGGCAGCTCACTGGAGCGCAACTGACGCTGAAGCTCGAAAGTGCGGGTATCGAACAGGATTAGATACCCT
+
GGGCGFFGGGGGEGFFGGGFGGGGGGCGGGGGGGGDFGGEEFGGGFEGGGGDFFFGGGGGGGGGGGGGGGGGGGGGGGGGGGGGGGCGGGGGCFG<FFFCAFGDAFGGGGGGGGGGGG7FFGGGGGG9FD9FGGGGFGCFGGGDEGG8>9DFGEFGGGGGDCFGCFF@<CCFFCFGDGE:8BEFCFFEGG0CFF>EF*GFCGFGFGF<GC<?GGGEEGCEDGEG@B<C=FFFGGGEGGGFFGGGGG=GGCF<CCFEGEGGGDEFFGGFCGGGGGFGE?GGGGGFF=8DGCFGGGGFF9EEACFFF7FEF8FEC8DGGF<FGGFF7GGGDGGGGGFEE<GGGFCFFGGFGGGGECC-E7GEC>FCGGFGGGGGGG@FD@FCCGFGEGGGGGFGGFFGGGFFDDGGGDGFC@GGFDGFFGGFEGGGGGGGGFECCCCC
@DL 358
TGGGGAATATTGCACAATGGGGGAAACCCTGATGCAGCGACGCCGCGTGAGCGATGAAGTATTTCGGTATGTAAACTTCTATCAGCAGGGAAGATAATGACGGTACCTGACTAAGAAGCCCCGGCTAACTACGTGCCAGCAGCCGCGGTAATACGTAGGGGGCAAGCGTTATCCGGATTTACTGGGTGTAAAGGGAGCGTAGACGGCATGGCAAGCCAGATGTGAAAGCCCGGGGCTCAACCCCGGGACTGCATTTGGAACTGTCAGGCTAGAGTGTCGGAGAGGAAAGCGGAATTCCTAGTGTAGCGGTGAAATGCGTAGATATTAGGAGGAACACCAGTGGCGAAGGCGGCTTTCTGGACGATGACTGACGTTGAGGCGCGAAAGCGTGGGGAGCAAACAGGATTAGATACCCT
+
GGGGGGGGGGGGGGGGGGGGGGGGGGGFGGGGGGGGGGGGGGGGGGGGGGGGFGGGGGGGGGGGGGGEGGFFGGGGGFGGGGGFGGGGGGGGFGGGGGGGGGGGGGGGFCGGGGGGGGGGGGGGGDGGGGGGGCFGGGGGGGGGGGGGFGGGGGG2FFGGGGGEF;FGG5GGGGGGGDGFGFFGGGCFGGGDEEGGDGCCCE5CEGCEGGGGGFGFFGFGCFFFFDFGGGGGGGGGCDGFFGDDFGGFEGFD<DGGGFGGGCGGGGGG?EFFGFCGGGGGCGGFGFGCGGGFD8FEFF<<GGGGDGGGGGGGDGGDGGGGGFFGGGGGGGFFGGFF9GGGEGGFGGGGGGGGDGGGGGGGGGGFFCGGGGGGGGGGGGGGGGGGGGGGGGGGGGGGGGGGGGGGGGGGFGGCCCCC
@DL 359
TGGGGAATATTGCACAATGGGGGAAACCCTGATGCAGCGACGCCACGTGGGGGAAGAAGGTCTTCGGATTGTAAACTCCTGTTGTTGAGGAAGATAATGACGGTACTCAACAAGGAAGTGACGGCTAACTACGTGCCAGCAGCCGCGGTAAAACGTAGGTCACAAGCGTTGTCCGGAATTACTGGGTGTAAAGGGAGCGCAGGCGGGAGAACAAGTTGGAAGTGAAATCCATGGGCTCAACCCATGAACTGCTTTCAAAACTGTTTTTCTTGAGTAGTGCAGAGGTAGGCGGAATTCCCGGTGTAGCGGTGGAATGCGTAGATATCGGGAGGAACACCAGTGGCGAAGGCGGCCTACTGGGCACCAACTGACGCTGAGGCTCGAAAGTGTGGGTAGCAAACAGGATTAGATACCCT
+
FGGFG@FCFGGGGGGGGGGF@FEGGGGGGFFGGGGGGGCFGDEGFGGFGGCGEFFGGFGGGGGGGGGEGFFGGGGGFGGGGGGAF8FGGGFGCFGGGGGGGGGFE?FGFGGGGGGGGGGCGGGCEGGGGGGGGGGGCGGGGGGGGGGGGGGGGFEFFFGFGFCFGFGGF:>FCAF?BFGCGGGGGG>EFGGGGGGFGGFCEGEGGGG@>28<,;C;E@FEEFFGGGGGEFFGEGGGGGGGFDEFCGFDG@2DFDCGFFFGGFEFFGGGGFGGGF@FFFGGGGGGGFDGFFGGGGGGEGEFAEGGEGGGFF9GFEGGFFGGGGGGGGEGGEGGGGGGFGGGGFFGGGGGGGGGGGFFGGGGGGGGGGGGGGDGGGFGGGGCGGGFGGGGEFGGGGGGGGGGGGGGGFGGGGGC@ACC
@DL 51960
TGAGGAATATTGGTCAATGGGCGAGAGCCTGAACCAGCCAAGTAGCGTGCAGGATGACGGCCCTACGGGTTGTAAACTGCTTTTATAAGGGAATAAAGTGAGTCTCGTGCGACTTTTTGCATGTACCTTATGAATAAGGACCGGCTAATTCCGTGCCAGCAGCCGCGGTAATACGGAAGGTCCGGGCGTTATCCGGATTTATTGGGTTTAAAGGGAGCGTAGGCCGGAGATTAAGCGTGTTGTGAAATGTAGACGCTCAACGTCTGCACTGCAGCGCGAACTGGTTTCCTTGAGTACGCACAAAGTGGGCGGAAGTCGTGGTGTAGCGGTGAAATGCTTAGATATCACGAAGAACTCCGATTGCGAAGGCAGCTCACTGGAGCGCAACTGACGCTGAAGCTCGAAAGTGCGGGTATCGAACAGGATTAGATACCCT
+
GGGCFFCF,@EGGGFGGGGC8F@FCGDGGGFGGGFG8EFEFFFDFG+8CEGGGCCEFFEGCCFGGGGGGGGGGGFFGFFCFGECFGCFF9,BEFFFGFGGFBFGFFGGG7:FGEGCEFGGFGGGFFCGGGGFG@,CFG9EGGDE?DCD=;9BFFFDGGG.@7FFDGFFFFEGFGFGC7C3?DFDGGDCFGGGGCFD&<FFF99CCFFCFGFF=9E;DDGGGGFEGFB*@8>EE?C<CC;GFGGGGGFDFGFGF>FFCFCD*EFFFGCF<DF9CCCFCGEFGFGFF,FAFFGFDGFCGF>EFGGGDGGFC+FE?4+FCFEFGF@==4,FEDGGEAGGFGFGGGF?GGFGGFBAEFECGGGEEEEGGGGGGGGGEF<GFGGC:F>FGFGGGGEGGGGGFCCGGGGGGGFGDGGGGGGGGGGGEGFFGFAGGGGCCCCC
@DL 140370
TGAGGAATATTGGTCAATGGGCGAGAGCCTGAACCAGCCAAGTAGCGTGCAGGATGACGGCCCTATGGGTTGTAAACTGCTTTTATAAGGGAATAAAGTGAGAGTCGTGACTCTTTTTGCATGTACCTTATGAATAAGGACCGGCTAATTCCGTGCCAGCAGCCGCGGTAATACGGAAGGTCCGGGCGTTATCCGGATTTATTGGGTTTAAAGGGAGCGTAGGCCGGAGATTAAGCGTGTTGTGAAATGTAGACGCTCAACGTCTGCACTGCAGCGCGAACTGGTTTCCTTGAGTACGCACAAAGTGGGCGGGATTCGTGGTGTAGCGGTGAAATGCTTAGATATCACGAAGAACTCCGATTGCGAAGGCAGCTCACTGGAGCGCAACTGACGCTGAAGCTCGAAAGTGCGGGTATCGAACAGGATTAGATACCCT
+
GGCG8CFGCFGGGFFFGGFGGGGGGGGDGFGGGGGGGGGFFGC<EFGGGGGFGGGGGFEGGEGGGGGGFGGGGGGFGGDGGGGGGGGFGGGFGGGFGCGCGGG<BEEGGGGGGGGGCGGGFFGGGGGGGGGGGGGEGGGGGFGGGGGGGAFFGFFFGGGGGGFGCGGG4GGGGDGGGGGCGGFGGGGF<GDBCGD><<CG?FFGGGGGDCFGFGGBCCEGB=CCFGGGGDGGGGGGGGGGGGDGGGFEGGGEGGFD8GGGGGFFGFCFFGGGGGGGGGFGGCGFGDGFGGGFFGCGGGFGFGGGGGGGGFEF@FGGGFD<FGGGGGGFE9GCGFGGGGGGGGGGGGFCGGGGFGGEE<FGGGGGFAGGGGGGGGGGGGGGEGDGGFFGGGGGGGFGGGGGFGGGGGGGGGGGGGGGGGFCGGFFFAGGGGGCCC?C
@DL 118434
TGAGGAATATTGGTCAATGGGCGAGAGTCTGAACCAGCCAAGTAGCGTGCAGGATGACGGCCCTATGGGTTGTAAACTGCTTTTATAAGGGAATAAAGTGAGTCTCGTGAGACTTTTTGCATGTACCTTATGAATAAGGACCGGCTAATTCCGTGCCAGCAGCCGCGGTAATACGGAAGGTCCGGGCGTTATCCGGATTTATTGGGTTTAAAGGGAGCGTAGGCCGGAGATTAAGCGTGTTGTGAAATGTAGACGCTCAACGTCTGCACTGCAGCGCGAACTGGTTTCCTTGAGTACGCACAAAGTGGGCGGAATTCGTGGTGTAGCGGTGAAATGCTTAGATATCACGAAGAACTCCGATTGCGAAGGCAGCTCACTGGAGCGCAACTGACGCTGAAGCTCGAAAGTGCGGGTATCGAACAGGATTAGATACCCT
+
FGGGGFGGGGGGGGGGGGGGGGGCC:FGGFGGGFGGGGGGGGGGGGGGFGGGGGGGGGGGGF@GGGGGGGGGGGGGFGGGGFFGGGFGGGG@FGGGFGGFGGGGGGGGGGGDFGGGGFCGGGGGF<EFGGGGGFGGGGGGGGGGGGGGGGGAFGGG@9F@F<FGEECFFCFGGGCEGGDGFGGCFGGG:GEGGGGGGDGDEF<FGGE7FFGGGFG7EGEFEGGGDGGGFGGGGGGGGGGGCGGGFG9DGFGGGCGGGGGGGCEFGFCBCFFFGGGEBF5FAEGGGDGGGFFF6F@GGFCF<A<GEDEGDFFFFGGGGGGGGFGGGFGGGGGGGGFGCEAFGGF?8FFFGGFGDC@GF<FECGEDGGEGGGGFGGGGFCGGGGDFCC<GGGFEFCFFGGDFFBGFFGFGGFGEGGGGGGGGGGGGGGGGGGGCCC@C
@DL 122857
TGGGGAATATTGCACAATGGGGGAAACCCTGATGCAGCGACGCCGCGTGAGCGATGAAGTATTTCGGTATGTAAAGCTCTATCAGCAGGGAAGAAAATGACGGTACCTGACTAAGAAGCACCGGCTAAATACGTGCCAGCAGCCGCGGTAATACGTATGGCGCAAGCGTTATCCGGATTTACTGGGTGTAAAGGGAGTGTAGACGGTTGTGTAAGTCTGATGTGAAAGCCCGGGGCTCAACCCCGGGACTGCATTGGAAACTATGTAACTAGAGTGTCGGAGAGGTAAGCGGAATTCCTAGTGTAGCGGTGAAATGCGTAGATATTAGGAGGAACACCAGTGGCGAAGGCGGCTTACTGGACGATCACTGACGTTGAGGCTCGAAAGCGTGGGGAGCAAACAGGATTAGATACCCT
+
FFGGDGGGGGGGGGGGGCFDGE>GDGGGGGGGGGAFGGGGGGDGGGGGGGGGGGGGGFGFGGGGCGGFGGGGGGGGGGGGGFGGGGFGEGGGEGGGFCDF<FGGGGGAFGGCFGGFGGGFGGGGGGGGGGGFGDFG<FGGGCFGGGEGGGGGGGGGGGGFGFGGD:FGGFF3FDFGGGGFGGGGFGFGFFCBFAFGGGGGCGFGEF=EF@CCCGGFFFFFGGGGGGGCEFGFFGGGECDGGGGFFGGGGGGGGFGEFGGEGGGGGGDFDGFGGGGGGGFD=EGGGFGDGGGGGFGGGGFCGGGGGGGGFGGGGGGGDFGFDGGFAD@GGGFEFCFFGGGGGGGGGGGGGGGDEFCGGGGGGGF9GGGGGGGGGGGGGGGGGGGGGGGGFAGGGGDGGGGGGCGGGF<FGGGCCCCC
@DL 364
TGAGGAATATTGGTCAATGGACGAGAGTCTGAACCAGCCAAGTAGCGTGCAGGATGACGGCCCTATGGGTTGTAAACTGCTTTTATAGGGGGATAAAGTGTGCCACGTGTGGCATATTGCAGGTACCCTATGAATAAGGACCGGCTAATTCCGTGCCAGCAGCCGCGGTAATACGGAAGGTCCGGGCGTTATCCGGACTTATTGGGTTTAAAGGGAGCGTAGGCCGTCTTATAAGCGTGTTGTGAAATGTCGGGGCTCAACCTGGGCATTGCAGCGCGAACTGTGAGACTTGAGCGCGCAGGAAGTAGGCGGAATTCGTCGTGTAGCGGTGAAATGCTTAGATATGACGAAGAACTCCGATTGCGAAGGCAGCCTGCTGTAGCGCAACTGACGCTGAAGCTCGAAAGCGTGGGTATCGAACAGGATTAGATACCCT
+
FGGGGGGGGGGGGGGGGGGGGGGGGGGGGGGGGGGGGGGGGGGGGGGGGGGGGGGGGGGGGGGGGGGGGGGGGGGGGGGGGGGGGGGGGGGGGGGGGGGGGGGGGGGGGGGGGGGGGGGGGGGGGGGGGGGGGGGGGGGGGFGGGGGGGGGGGGFGGGGGGGGGGGGGGGGCCGG:CFGGGGGGGGGGGGGGGFGGCEGGGGGGGGFFCFFDFGGGGGGGDCEGFE9CGCCEGFCFGFCFFGGGGFGGGGFGFGFC8FCFGGGGGGGGFGGFGGFGGGGGGGGGGGGFFGGEGEDGGGGGGGF,GDGGGGGFDGGGGFGGGGGGGGGGGGGGGGGGGGGGGGGGGGGGGGGFFCF7GGGGGGGGGGGGGGGGGGGGGGGGGGGGGGGGGGGGGGGGGGGGFGGGGGGGGGGGGGGGGGGGGGGGGGGGGFGCCCCC
@DL 365
TGAGGAATATTGGTCAATGGACGCAAGTCTGAACCAGCCATGCCGCGTGCAGGAAGACGGCTCTATGAGTTGTAAACTGCTTTTGTACGAGGGTAAACTCACCTACGTGTAGGTGACTGAAAGTATCGTACGAATAAGGATCGGCTAACTCCGTGCCAGCAGCCGCGGTAATACGGAAGGTCCGGGCGTTATCCGGATTTATTGGGTTTAAAGGGAGCGTAGGCCGTCTTATAAGCGTGTTGTGAAATGTCGGGGCTCAACCTGGGCATTGCAGCGCGAACTGTGAGACTTGAGTGCGCAGGAAGTAGGCGGAATTCGTCGTGTAGCGGTGAAATGCTTAGATATGACGAAGAACTCCGATTGCGAAGGCAGCCTGCTGTAGCGCAACTGACGCTGAAGCTCGAAAGCGTGGGTATCGAACAGGATTAGATACCCT
+
GGGGGGGGFFGGGGFGGGGGGGGGGGGGGGFGF8FGFGDEEEEGGGGGCGGGG7FGFGGDG7CFGCCFGEAAFFFGCEFFEFGGGFA,CFEGG7AFGEEFFGGGGFGGGGG,C<FC=EFAFFGFFCFF<<:>FF8FFG9F,,@EEGGGGGFGGGCC;CGG?GFG@C@CA>C;=+@CFFE5>@>5BF<CC<<EF;4=B+F?FGFGGGFF:<<CEC@8C:C8:EEFGG57<#@GEDFECCDFE@0F;??:4+17FEE88,030GFDCGDC=@C2FF@,B<CFGFFAE,<DBB,EGEGGCFDGGFF9FCGGGGGFGGFF448+GFFGC@,EEFFGGFAGFAFGGFCGF:<GGGGGGGGEGGFFGGFDGGFGGGCGGGGGGGGFC7GFGGFEGGGGGGGGGGGGGGGFGDGGEGGGGGDGGGGGFCGGGGGGGGFCCCCC
@DL 366
TGGGGAATATTGCACAATGGGGGAAACCCTGATGCAGCGACGCCGCGTGAGCGATGAAGTATTTCGGTATGTAAAGCTCTATCAGCAGGGAAGAAAATGACGGTACCTGACTAAGAAGCCCCGGCTAACTACGTGCCAGCAGCCGCGGTAATACGTAGGGGGCAAGCGTTATCCGGATTTACTGGGTGTAAAGGGAGCGTAGACGGCATGGCAAGCCAGATGTGAAAGCCCGGGGCTCAACCCCGGGACTGCATTTGGAACTGTCAGGCTAGAGTGTCGGAGAGGAAAGCGGAATTCCTAGTGTAGCGGTGAAATGCGTAGATATTAGGAGGAACACCAGTGGCGAAGGCGGCTTTCTGGACGATGACTGACGTTGAGGCTCGAAAGCGTGGGGAGCAAACAGGATTAGATACCCT
+
FGGGGGGGGGGGGGGGGGGGGGGGGGGGGGGGGGGGGGEGGGGGGGGGGGGGGGGGGGGGFGGGGGGFGGGGGGGGGGGGGGGGGGGGGGGGGGGGDFGFGGGGGGGGGGGGGGGGGGGFGGG?GGGGGGGGCFGGGFGGGGGGGGGGFGGFCFGAFFGGGGGGFGCGGCCEFGGGGGGFGGFGGGFEFGFGGGGGGGGGGCCDGGFFGGGGGGGGFDGGFGGGGGGGGGGGGGGGGGGGGGEDGGGFGGGDGGGECGGGGFGGGGGGGFGGFGFGGGGGGGGGGGGGGGGGGGGGGGFFGGGGGGGGGGGGGGGGF<GFGGGGGGFGGEGGGGGGGGFGGGGGGGGGGGGGGGGGGGGGGCFFFGFGGGGGGGGGGGGGGGGGGGGGGGGGGGGGGGGGGGGGGGGGGFGCCCCC
@DL 67612
TGGGGAATATTGCACAATGGGGGAAACCCTGATGCAGCGACGCCGCGTGAGGGAAGAAGTATTTCGGTATGTAAACTTCTATCAGCAGGGAAGAAAATGACGGTACCTGACTAAGAAGCCCCGGCTAACTACGTGCCAGCAGCCGCGGTAATACGTAGGGGGCAGGCGTTATCCGGATTTACTGGGTGTAAAGGGAGCGTAGGCGGTCTGACAAGTCAGAAGTGAAAGCCCGGGGCACAACTCCGGGACTGCTTTTGAAACTGCCGGACTAGATTGCAGGAGAGGTAAGTGGAATTCCTAGTGTAGCGGTGAAATGCGTAGATATTAGGAGGAACACCAGTGGCGAAGGCGGCTTACTGGACTGTAAATGACGCTGAGGCTCGAAAGCGTGGGTAGCAAACAGGATTAGATACCCT
+
EFGGEGGFGCCEGGGGG<FGFGGFGGFFFFFFDCGGEF7FC7BFGGGGEGGGGGGGFEFC9FFGGGGGFGGFGGGG9FGGGGGGGDAFGF7FGGFCF,?E,BFCGGCFBFGGFFEGG<F8B08@=FFGGGGGC<>F?<,@FGGGGG6;FGGFGGGFFFGGCFECFGGGGGEFGGGGECFCBF.GGGDCFCGGFFG5AEGGGGGDE<:BFCDEFGGGCCCEDFEAFGGGECGGGFECFDFF;=FFD@DDFDFF7@<?FGGFCFF@=EF9FDCGGFGGGFFDGGGGFBEGGGGGGGGGF=ADGFFGCEGGGGGGGGGGGGGGGGGGGGDGFFGGGGGGGGFGGGGGGEDGGGGGGGGFGGFGCGGGGGGGGGGGGGGGGGDGGGGGGGGGGGGGGGGGGFGGGGGGGGGGGGGCCCCC
@DL 124913
TGAGGAATATTGGTCAATGGGCGAGAGCCTGAACCAGCCAAGTAGCGTGCAGGATGACGGCCTTATGGGTTTAAACTGCTTTTATCAGGGAATAAAGTGAGTCTCGTGAGACCTTTTGCATGTACCTTCTGCATAAGGACCGGCTAATTCCGTGACAGCAGCCGCGGTAATACGGAAGGTCCGGGCGTTATCCGGATTTATTGGGTTTAAAGGGAGCGTAGGCCGGAGATTAAGCTTGGTGTGAAATGTAGACGCTCAACGTCTGAACTACAGCGCGAACTGGTTTCCTTGAGTACGCACAAAGTGGGCGGAATTCGTGGTGTAGCGGGGAAATGCGTAGATATCACGAAGAACTCCGATTGCGAAGGCAGCTCACTGGAGCGCAACTGACGCTGAAGATCGAAAGTGCGGGTATCGAACAGGATTAGATACCCT
+
6CCF8@F8CEECFFGF<FF8<FEF@FEDGCG@FGGDFCCFFFAFGGGGC@DFGCECGEECE@,,CF<C8CCEFFGC9:EFFFFGG<,C<,44AFF5,C9F9FAFE<7BF+C=+BFGGAFGG9FFGGEE,,,,C?9E,,,,=:++6+5??D;<F++8F<B,@DGFFCE>6F;A>3<8.C7:*@F*F:=F:@<CF<.*+EFF7FEC714C-:FCG:?FGGFEFCEC>-7>.34*140##C#F72FCGGD?<><33GGGF>DACA3==6<FEC;@C@8+@9>8EFD,3,,FGGEGCC>BB4@<4E8F+@EEFFGFE@CCGFGGGFFC7C8E,EC7EC@,,GGDGGF:,ACDGGF=@@--GEB+>GGGDEF?FGF<<6,FFCB@+C<E9FCGGC@AGGFC<C,CEFFFEF@F7GGGGGFGGFEFCGEGGGGFACCCCCC
@DL 369
TGAGGAATACTGGTCAATGGACGAGAGTCTGAACCAGCCAAGTAGCGTGCAGGATGACGGCCCTATGGGTTGTAAACTGCTTTTACCGGGGGATAAAGTGTGCCACGTGTGGCATATTGAAGGTACCCTATGAATAAGGACCGGCTAATTCCGTGCCAGCAGCCGCGGTAATACGGAAGGTCCGGGCGTTATCCGGATTTATTGGGTTTAAAGGGAGCGTAGGCCGTCTTATGAGCGGGTTGTGAAATGTCGGGGCTCAACCTGGGCATTGCAGCTCGAACTGTGAGACTTGCGTGCGCAGGAGGTAGGCGGAATTCGTCGTGTAGCGGTGAAATGCTTAGATATGACGAAGAACTCCGATTGCGAAGGCAGCTTGCTGTAGCGCAACTGACGCTGAAGCTCGAAAGCGTGGGTATCGAGCAGGATTAGATACCCT
+
EGGG8EFGFEGGCFAFGGGGGFEDEGCDFGGGG,FGF,CEFG@9EFGGDBFA<8CBF<BF@C7FDEF,EFGGGFGGDCFGC,CFGD,BFG>E++E?<A?BFGGFG9>FEFCFCD?FFF,5??FFF:A>FGF<DFBF<FDD8>BFGGEGFGG9<,*@FFFC:F7,@CFCG7*<CCGGGG7:<?BCCFEGB4FECF652CA,<AFG?C?-=<CE<9ECGGC88@EC:F9CC7,BA6C9.#CB;E<@,<9,GF:F:EC8,CE@E:DD<GFECF<9@4>,><@<FFFE39CFBCF++GC7F@@8E<A,EB+77F<CGF7C@44=FGEEEF:9CFF9,,C?FF@,AE9FC6<FEGGGGFCB@FE6FCED9GFFFC,C6,,FGGGGFCCF<FFCFEFCFEFFGGGGGEF<@CGGGGFECC;+GD8?GGGFEEE<EF<ACCC@
@DL 370
TGGGGAATAATGCACAATGGGGGAAACCCTGATGCAGCGACGACGCGTGAGCGATGAAGTATTTCGGTATGTAAAGCTCTATCAGCAGGGAAGATAATGACGGTACTCAACAAGGAAGTGACGGCTAACTACGTGCCAGCAGCCGAGGTAAAACGTAGGTCACAAGCGTTGTCCGGAATGACTGGGTGTAAAGGGAGCGCAGGCGGGAGAACAAGTTGGAAGTGAAATCCATGGGCTCAACCCATGAACTGCTTTCAAAACTGTTTTTCTTGAGTATTGCAGAGGTAGGCGGAATTCCCAGTGTAGCGTTGGAATGCGTAGATATCGGGAGTAACACCAGTGGCGAAGGCGGCCTACTGGGCACCAACTGACGCTGAGGCTCGAAAGTGTGGGTAGCAAACAGGATTAGATACCCT
+
EFAEECEA@,<<FFFAC,;CCCEEC<FCB8CA9E<6C@C@B@@+@FB@FEGEGD8B<EF,C9,,,:>,C4B9?A<BF,5?F9F?E<E<FG@FFF9FD<,@CFC+88:?EF8EFEGFGE<<AACBFFGDB<<B+3B++8,99:@8C5CB*6E,@7@.@F@;2<DFG25(E><@F8CFEG<#>FGGF.C==8?CGGGGG9F@CC>;:CD3:E>);CG;E7>8@@0<<<FCD6:@<:FF4+:?B9@>>AAFGGFF<FFB><@GFF<GGGFGGEFA,:=4,@,A,AA8FFF>FFC5,FGFF==AB?@@+@4,,<FF:?4@4,,FE=FCEF<=E<C,EFFCFEDC@,7CE,FF@@,FFFC8FEEFCD;EFFCCB@,@,FAEFCBC@FEF<<@F@E6<CCCFC<@<EGGGFAFCE,FBCCCC
@DL 371
TGAGGAATATTGGTCAATGGGCGAGAGCCTGAACCAGCCAAGTAGCGTGCAGGATGACGGCCCTATGGGTTGTAAACTGCTTTTATAAGGGAATAAAGTGAGAGTCGTGACTCTTTTTGCATGTACCTTATGAATAAGGACCGGCTAATTCCGTGCCAGCAGCCGCGGTAATACGGAAGGTCCGGGCGTTATCCGGATTTATTGGGTTTAAAGGGAGCGTAGGCCGGAGATTAAGCGTGTTGTGAAATGTAGATGCTCAACATCTGAACTGCAGCGCGAACTGGTTTCCTTGAGTACGCACAAAGTGGGCGGAATTCGTGGTGTAGCGGTGAAATGCTTAGATATCACGAAGAACTCCGATTGCGAAGGCAGCTCACTGGAGCGCAACTGACGCTGAAACTCGGAAGTGCGGGTATCGAACAGGATTAGATACCCT
+
GGGGGFGGEFGGEGGGGGGGGGGGFGGGGGGGGGGGGGCGGGGGGGGGGGGGGGGGGGGGGGFGGCGFFGGGBFGGGGGGGGGGCFGFGFFFGFGGGGGGGFE@BFFGGGGGFCGFGGGGGFFFGGFF<EFGCFFGGFGGFGGDGGGGGGGGGFGG?F<9DEFGCGGG7C34@CFFEGGG6FFEGDBFGGEDGGGE5C?:CC/GFFGDFFFFGDECGGGFEEGFGGD,DCGFGBGDGF8@CGFCGGGGGFFDDGCC99GCEGFF>CFFFD>FFG:EGF:DGGGGGGF?GGGGGF@GCFFFFDF?GEFC:=GGGGGGGGGGGFGFCGGGFGGGGGGGGGGGGGGGGGFCGGGGGDGEGGGFCGGGGGGGGGGGGGGGGGGGEF:FFGGGGGGGGDGGGGGGGGGGGGGEF@<GGGGGGGGGGGGGGGGGGGGCCCCC
@DL 372
TGGGGAATATTGCACAATGGGGGAAACCCTGATGCAGCGACGCCGCGTGAGCGATGAAGTATTTCGGTATGTAAAGCTCTATCAGCAGGGAAGAAAATGACGGTACCTGACTAAGAAGCCCCGGCTAACTACGTGCCAGCAGCCGCGGTAATACGTAGGGGGCAAGCGTTATCCGGATTTACTGGGTGTAAAGGGAGCGTAGACGGTATGGCAAGCCAGATGTGAAAGCCCGGGGCTCAACCCCGGGACTGCATTTGGAACTGTCAGGCTAGAGTGTCGGAGAGGAAAGCGGAATTCCTAGTGTAGCGGTGAAATGCGTAGATATTAGGAGGAACACCAGTGGCGAAGGCGGCTTTCTGGACGATGACTGACGTTGAGGCTCGAAAGCGTGGGGAGCAAACAGGATTAGATACCCT
+
FGGGG:FEGGGGFFGGGGGGCCGGGGGF7FF<EEFGGCEGGGG:F>FGGBFFGGFEFEFCCEAFGGGEFFGGGGGFGGGGGGGGGFFGGEFGDFGGGGGGGGGDGGFG<FFADFBFGC,A=EFGG7BFF9FGC88@@F?GGFGFFGGDEFGGGFGF?GCFGC@FGGG=<B@7GF?FFFFCFG)FGF<,6GFGGGECDCE8CGDGDE#?EFGGFCCDCFFFGGGGGFDGGGGGGGGFGGGGGGGEFGGGGGG,GDGGDF1GGFFGGGFDGGGGGGFC>4:GGGGGGGDGGGGGF8GGFGFFF?EF7GGGFGGGGGGGGGGGGGGGGFGGGGGGGEGFFGGGGFGFGGGGGGGGGGFGGGGGGGGGGGGCDGFFCGGGGGGGGGGGGGGGGGGGGGFFGFGGGGGGGFGGGGGCCCCC
@DL 373
TGAGGAATATTGGTCAATGGGCGAGAGCCTGAACCAGCCAAGTAGCGTGCAGGATGACGGCCCTATGGGTTGTAAACTGCTTTTATAAGGGAATAAAGTGAGAGTCGTGACTCTTTTTGCATGTACCTTATGAATAAGGACCGGCTAATTCCGTGCCAGCAGCCGCGGTAATACGGAAGGTCCGGGCGTTATCCGGATTTATTGGGTTTAAAGGGAGCGTAGGCCGGAGATTAAGCGTGTTGTGAAATGTAGACGCTCAACGTCTGCACTGCAGCGCGAACTGGTTTCCTTGAGTACGCACAAAGTGGGCGGAATTCGTGGTGTAGCGGTGAAATGCTTAGATATCACGAAGAACTCCGATTGCGAAGGCAGCTCACTGGAGCGCAACTGACGCTGAAGCTCGAAAGTGCGGGTATCGAACAGGATTAGATACCCT
+
GGGGGGGGGGGGGGGGGGGGGGGGGGGGGGGGGGGGGGFGFGGGGGGGGGGGGGGGGGGGGGGGGGFFGGGGGGGGGGGFFGGGGGGGGGGGGGGGGGGGGGGEFGFGGGGGGGGFGGGGGFGGGGGGGGGGGFFGGGGGGFFFGEGGGGGGGGGGGDFGGGGGGGGGGGGGGGGGGGGGGEFGGGGGGGEGGG>C?FGFFGEGFGGFFGFGGGGGGGGGGGDFGGGGGFGGGFGGGGGGGGGGEFEGGGFFGFF:CCEGGGGFGGGGFGGGGGGGGGGGGGGFGFGGGGGGFGGGEGGGGDF<GGGGGGGEGGGEF=GGGGGGGGGGGGGGGGGGGGGGGGGGGGGGGGGGGGGFGGEEGGGGGGGGGGGGGFGGGGGGGGGGGGGGGGGGGGGGGGGGGGGGGGFCFDGGGGGGGGGGGGGGGGGGGFGCCCCC
@DL 109580
TGAGGAATATTGGTCAATGGGCGAGAGCCTGAACCAGCCAAGTAGCGTGCAGGATGACGGCCCTATGGGTTGTAAACTGCTTTTATAAGGGAATAAAGTGAGAGTCGTGACTCTTTTTGCATGTACCTTATGAATAAGGACCGGCTAATTCCGTGCCAGCAGCCGCGGTAATACGGAAGGTCCGGGCGTTATCCGGATTTATTGGGTTTAAAGGGAGCGTAGGCCGGAGATTAAGCGTGTTGTGAAATGTAGACGCTCAACGTCTGCACTGCAGCGCGAACTGGTTTCCTTGAGTACGCACAAAGTGGGCGGAATTCGTGGTGTAGCGGTGAAATGCTTAGATATCACGAGGAACTCCGATTGCGAAGGCAGCTCACTGGAGCGCAACTGACGCTGAAGCTCGAAAGTGCGGGTATCGAACAGGATTAGATACCCT
+
FGGGGFFGGGGGGFFGFEFFFDGGFFGGGCGGGGGF8FGGFFGGGGGGGGGGGGGGGGGGDGGGGCGGGGGFBCFGGFCGEFGGGFFGGFGCCEFGAEFGG,EFFGDGGFFGGGGGGGGGGGGGGGCFDFFGGGGGGG?<EDGDCGCGGGFFGG7FF,>FFFFGGGGAFCDFGACGGGE@E9>8CCCCBCGCFDFGEFEFGGGGGGFCECFFFFGCEGGGGFDDFGCEGGGGFGGGGFGFFFFF9GEDGGGFGF>D8DGGGEEFGG<><CGGFGEF1FAFGGGGFDEDGFGFFDGGGGFFFEC<@>FEGFFE?,F@+7GGGGGGGGGGGGFGGFE-<?GGEDD<<E<E<C<FCBGEGGEEGGEDEFECGGGFCC,DGGECEGCGFFEC@F6GGGGGFGEDFBFEDGGGGEGGGGGGGGGGGGGGGGGGGFGCC?CC
@DL 109603
TGAGGAATATTGGTCAATGGACGAGAGTCTGAACCAGCCAAATAGCTTGCAGGATGACGGCCCTATGGGTTGTACACTGCTTTTATAGGGGGATAAAGTGTGCCACGTGTGGCATATTGCAGGTACCCTATGAATAAGGACCGACTAATTCCGTGCCAGCAGCAGCGGTAATACGGAAGGTCCGGGCGTTATCCGGATTTATTGGTTTTAAAGGGAGCGTAGGCCGTCTTATAGTCGTGTTGGGAAATGTCGGGGCTCAACCTGGGCATTGCAGCGCGAACTGTGAGACTTGATTGCTCAGGAAGTAGGCTGAATTCGTCTTGTAGCGGTGAAATGCTTAGATATGACGAAGAACTCCGATTGCGAAGGCAACCTGCTGTAGCGCAGCTGACGCTGAAGCTCGAACGCGTGGGTATCGAACAGGATTAGATACCCT
+
@669@,@<;C@<F<,<EA<AFGGE+@:CEFFEECC8F,,CF,,CEF6,CCC,6BE=E,8@@:EDGGEEGA=:CFCEFE,,C<FA,CCCCE++8=F,?BEF@EEFCCFD,B7F@FGFD,F<DF?FGG,8B8=<?@,CF9DFD+>>F:CFAADAD,DFCB<+@DF7,@<F7FGGFF<.@8C>EE?>24#F9:+A<,*3#BC8;<<<<29,;:F<F<F28=+0*<:*<<F@,@,:6)7=*5>42,,CCFECCF@ED,FC>B;@>@@,3<,CF@663@C@:@@A?<55,,,BB9FA@,5,=4,,?=5?8F9,DF5,+,CCB,:,,,>:CFBCA9,CCFDFEAFA?,C4:,,GE<9FC,GFFD,FCGDF,C<E<ECF@@FC,@+@+++GFC,@B7B+,@;,6+7GE@7786+67FE8FFC<;<-C6C<E<C,DFC<ABC@C
@DL 129497
TGAGGAATATTGGTCAATGGACGTAAGTCTGAACCAGCCAAGTCGCGTGAGGGAAGACTGCCCTATGGGTTGTAAACCTCTTTTATAAGGGAAGAAAAAGTTCTACGTGTAGCATGATGTCTGTACCGTATGAATAAGAATCGGCTAACTCCGTGCCAGCAGCCGCGGTAATACGGAGGATGCGAGCGTTATCCGGATTTATTGGGTTTAAAGGGTGCGTAGGCGGTTTATTAAGTTAGTGGTTAAATATTTGAGCTAAACTGAATTGTGCCATTAATACTGGTAAACTGGAGTACAGACGAGGTAGGCGGAATAAGTTAAGTAGCGTTGAAATGCATAGATATAACTTAGAACTCCGATTGCGAAGGCAGCTTACCAGACTGTAACTGACGCTGATGCACGAGAGCGTGGTTAGCGAACAGGATTAGATACCCT
+
CC@FDEFDFCFFGCF<FFFCF6+,CE,<,;<EC<@E@<C<FCCFG7@CCFF8:@ECG<<E,:,99,,,9,8866CEF,CE<,EAAFDGFC,CBCFF,:C?5?<EFGGE<=FG,5?EB?F,A<?FC99+4B=BEFAFA<,,5,<7FCFF,,,,>+3CEFDB,,,6+BCCF:FA<,+3*5@CC,@F:<FCF<@FGB1:C6633>@8?/<2;DB:9B:<EEB:+4.E:,:,12(31<?@29C/DDC,=AF@/D:0:%;DDGFCD@#0F@FGCG329;C6<#CF<5,F<4,=,=,35@5F8BA+E?:,8+B7GF?C,?<?<<C,CC,C@@,E@<<CFFCEGGGGF<<C<,<,EC,EFGEF@86@,C<@,<@<C<CCF@,<6<ACDF<C6C@8-@GGDC6DGGFFF<8FCC@8A<6+GF@6C@FC9FCEGFCFAC6ABB@
@DL 76812
TGAGGAATATTGGTCAATGGACGAGGGTCTGAACCAGCCAAGTAGCGTGCAGGATGACGGCCCTATGGGTTGTAAACTGCTTTTATAGGGGGAAAAAGTGTGCCCCGTGTGGCATATTGCAGGTACCTTATGAATAAGCATCGGCTAAATCCGTGCCAGCAGACGCGGTAATACGGAGGATCCGAGCGTTATCCGGATTTATTGGGTTTAAAGGGTGCGTAGGCGGCCTTTTAAGTCAGCGGTGACAGTCGGTGGCTCAACCATAGAATTGCGGTTGAAACTGGGTGGCTTGAGTATGTGTGTGGCAAGCGGAATGCGTGGTGTAGCGGTGAAATGCATAGAGATCAGGCAGAACCCCGATTGCGAAGGCAGCCTGCCAAGCCATTACTGACGCTGATGCACGAAAGCGTGGGGATCAAACAGGATTAGATACCCT
+
9FFFGFFG<DE9,,;EFGGGFG@C+86@AE8EFEEFGF@@A@;CFGE@F,@9EGFDFFEG+C+<<CAEC<,+89?<,<<,EDFF9@,EFC7+@+4:4?9AEF,B,B7CFEF7D<?FA@?FGFFDA<<,FF9,B,5CF9,:?<>FFFBF,,,3CFD:+<@3D<FACEFGEGGCFG<*:F**468/1=CEF9<AC94/41*<7:+=:+=FE8<0GEFAGGFGDDDDC?:33.#,:7D;5A>CEDCEE'C6<6&C92@<>>F1<;AFFF>C>=>686,,GFFADCFA3<D=,:,?;FA=+7@:A:,EB+4+C8F@CGF@=DD,?GDGGEGDFF?<,59,,,<FB,<996,,C6,FF@6+-C6,@BC7GGGGEE8C+@E,@+@,EFCFE9GGGGF:C,<FC,CFFGGGEGDGGGGGGGFAAGGGFGGGFGGDGGGCCCCC
@DL 378
TGGGGAATATTGCACAATGGGCGAAAGCCTGATGCAGCGACGCCGCGTGAGTGAAGAAGTATTTCGGTATGTAAAGCTCTATCAGCAGGGAAGAAAATGACGGTACCTGACTAAGAAGCCCCGGCTAACTACGTGCCAGCAGCCGCGGTAATACGTAGGGGGCAAGCGTTATCCGGATTTACTGGGTGTAAAGGGAGCGTAGACGGCGAAGCAAGTCTGAAGTGAAAACCCAGGGCTCAACCCTGGGACTGCTTTGGAAACTGTTTTGCTAGAGTGTCGGAGAGGTAAGTGGAATTCCTAGTGTAGCGGTGAAATGCGTAGATATTAGGAGGAACACCAGTGGCGAAGGCGGCTTACTGGACGATAACTGACGTTGAGGCTCGAAAGCGTGGGGAGCGAACAGGATTAGATACCCT
+
GGGGGGGGGGGGGGGGGGGFGGGGGGGGGGGGGGGGGGCFGGGGGGGGGGGGGGGGFGGGGGDGGGGEFGGGGGGFGGGGGGGGGGGGGGGGGFGGGGGGGGEGCFGGGGGGGGGGGGGGGGGGGGGGG;GGGEFGGGGGGFFGGGGGEGGGGGGFFGGGGGGGGGGG<GGFGGGDECFGFG<FFGECEGGGGGGGGGGGGGGGGGEFACFDGFGGFGGGGGGGGGGGGGFEGGFGGEFGGGGEFFGFGGGGGGGGDFFGFFFFGFFFFFFEGGFF:GGGGGFGGGGFGGGGEEE?GGGFF9GGGGGGGGFC@EGGGGFCGGFGGGGGF?FEGFEFCFGGGEGGGDGGGGFGGGGGFGGGGGGGGGGGGGGEGGGGGGGFGDGGGGGGGGGGGGGGGGGGGGGGGGGGGCGCCCCC
@DL 89561
TAGGGAATCTTCGGCAATGGGGGCAACCCTGACCGAGCAACGCCGCGTGAGTGAAGAAGGTTTTCGGATCGTAAAGCTCTGTTGTAAGTCAAGAACGAGTGTGAGAGTGGAAAGTTCACACTGTGACGGTAGCTTACCAGAAAGGGACGGCTAACTACGTGCCAGCCGCCGCGGTAATACGTAGGTCCCGAGCGTTGTCCGGATTTATTGGGCGTAAAGCGAGCGCAGGCGGTTTGATAAGTCTGAAGTTAAAGGCTGTGGCTCAACCATAGTTCGCTTTGGAAACTGTCAAACTTGAGTGCAGAAGGGGAGAGTGGAATTCCATGTGTAGCGGTGAAATGCGTAGATATATGGAGGAACACCGGTGGCGAAAGCGGCTCTCTGGTCTGTAACTGACGCTGAGGCTCGAAAGCGTGGGGGGCGAACAGGATTAGATACCCT
+
FGF<,CEGFG9F@FEGEFGG8FFEGGGGGGGGDDDCCF76FEEGEEF>CFCFFFGCFGGGFFDGGGDGGGG@GGDFC?EFEFF9FDGFCAGGGGFFFECEGE,,EEEFFF<F9FFFGCFAFFGDFF,CCCDFFFGGFFGF7C,,>+><F*@FGFC,@C>FEEFFFG*>7<*14C:FGG@FG,?:F=ECCC*F7C0**AAF5:82;+FC@FFGEE.EF2GGGBECEGG??<FCGGGGGEE<::>,<2C<F,F9FDCCGGGF@883BFDGGFCC:@=B,=:FFGFBC9FFCFA,,,8FGGGGGFGC@FGFDB,=,FF?<B5,,8CFGFFF@+EF9FGGDBEGGFFF@GGFF9GGGE9AGGGGGGFFGFCGGGGEFGEGFF<8AGGFAAGE9GCFDGGGGGGGF@C8,FFGF@DGGC>EFDGEGF<EFFGGGGCGGGGFCC@9C
@DL 123599
TGGGGAATATTGCACAATGGGGGAAACCCTGATGCAGCGACGCCGCGTGAGCGATGAAGTATTTCGGTATGTAAAGCTCTATCAGCAGGGAAGAAAATGACGGTACCTGACTAAGAAGCCCCGGCTAACTACGTGCCAGCAGCCGCGGTAATACGTAGGGGGCAAGCGTTATCCGGAATTACTGGGGGTAAAGGGAGCGTAGACGGCATGGCAAGCCAGATGTGAAAGCCCGGGGCTCAACCCCGGGACTGCATTTGGAACTGTCAGGCTAGAGTGTCGGAGAGGAAAGCGGAATTCCTAGTGTAGCGGTGAAGTGCGTAGATATTAGGAGGAACACCAGTGGCGAAGGCGGCTTTCTGGACGATGACTGACGTTGAGGCTCGAAAGCGTGGGGAGCAAACAGGATTAGATACCCT
+
<CFFG@CEFFGGGGGFFGGF8@+@@EGFG8F<DEGGGGGGGGGGGGGGGCFGDG<,ECFGCFGGEGG?=FFGGF<BC9<EF?FFAFFFGDGGEFGGGD?5,B4?@7FFGDFCFDGEAF8F@+@7@EGGFFGFECFC<FGC<,8F7>*>C*:D9?F<:<FG@*<7<;=B::>=F/=B8#,FFGCC:812#8B:C849<>C?C:E?FAE9<F;?8CFG7?<D;21C,:EBEE7EFCEF>:FFGECCBD5DC,CGF=?<<AC5C,GDF=8FGE?E,FFBF>FF<BGGFB+7C?9GGGEF8EEAGFC++GEFFCEF@GGGGGGGF99GGGEC?FGGGECEFCEGGGEEEEGGF>GFCEGFGGFA@FFC<EGGEGFGFFGGGCB,CEFFGGFGGGFF<EGGGGGFGGGGGGGGGFGCCCCC
@DL 90083
TGAGGAATATTGGTCAATGGACGCAAGTCTGAACCAGCCATGCCGCGTGCAGGAAGACGGCTCTATGAGTTGTAAACTGCTTTTGTACGAGAGTAAACGCTCTTACGTGTAAGAGCCTGAAAGTATCGTACGAATAAGGATCGGCTAACTCCGTGCCAGCAGCCGCGGTAATACGGAGGATCCAAGCGTTATCCGGATTTATTGGGTTTAAAGGGTGCGTAGGCGGTTGTATAAGTTAGAGGTGAAATACCGGTGCTTAACACCGGAACTGCCTCTAATACTGTTGACCTAGAGAGTAGTTGCGGTAGGCGGAATGTATGGTGTAGCGGTGAAATGCTTAGAGATTATAAAGAACACCGATTGCGAAGGCAGCTTACCAAAGTATATCTGACGTTGAGGCACGAAAGCGTGGGGAGCAAACAGGATTAGATACCCT
+
F,CF@@FFDAFD9@@FFGAEFGG@CF@<AFF<AFGGGGGG9FFFEGEGGEGEGGGCE<:,F@CFGGA?FF9?CE?FC?,CACCC?FFGGG7F7B9BE<8>7F7<FFGG?=F5,B,,BEFF8?EEGD<B4BDEFGGGA,CEFFEFE8FD0F/38DFGFFB@9E@CFGGGEFG;2<;@EFFCC)E<CG?FF:F<FFFFCFFGFGGGGGFEGFFFFFC<EECC?:;C5E?8*,@GFGG9<;7,AF@-@FD?3AFFFFF?EBBA2=<C*DEGC?FF#,0?@9CEFFFGGA5,C?E?9F?A8GEGF>:,FC@FF8EEACE,EAF@FF>+GDGF,?C,DFE=<E<AGGFB<,,C<,FFFB:BGFDCF@B,FGDFGGFCFF<FAACCC,C,EC,7GGGGF@FFC,F@FDGFCBC:GFGGFCGGGGGFECC;,,GGFE-C?CCC
@DL 86747
TGAGGAATATTGGTCAATGGGCGATGGCCTGAACCAGCCAAGTAGCGTGAAGGATGACTGCCCTATGGGTTGTAAACTTCTTTTATAGAAGAATAAAGTCGGGTATGCATACCCGTTTGCATGTACTTTATGAATAAGGATCGGCTAATTCCGTGCCAGCAGCCGCGGTAATACGGAGGATCCGAGCGTTATCCGGATTTATTGGGTTTAAAGGGAGCGTAGATGGATGTTTAAGTCAGTTGTGAAATTGTGCGGCTCAACCGTAAAATTGCAGTTGATACTGGATGTCTTGAGTGCAGTTGATGCAGGCGGAATTAGTGGTGTAGCGGTGAAATGCTTAGATATCACGAAGAACTCCGATTGCGAAGGCAGCCTGCTAAGCTGCAACTGACATTGAGGCTCGAAAGTGTGGGTATCAAACAGGATTAGATACCCT
+
FE,C,;CFGG9CE9FFGGGG?CGG7,8EFGFCEFGFF8CEFDF9DCGGGCFFFGGCCECFFGCEFEF@<FDGEFFGCF<F,<E9FGF9,,:EFC,,,,<<,>+,+5,:@F,E?E=FF8FAF,,:FD,,CEFCFFGGGGD95ECFGFCC#4C,47EF>,56@FG888;F:CCFCGGGE5=*8=,@<EFFC8><FCEE7E@<#>17FFEF+@>C?C3=(FE@2<,1#EB9C9=,9FF<>:>@DDE8=9F@8+CC=<DB3++@@+,AAB,GEEB=@,,?,9CFFF?,<CE<,GGFE8F9FDE?,<,4<+DDGFC,DFFC,GEGGGGGC7FCGFECE,GGGFF9EEB=DGGFFE,<,,:,GGF7GGGGFF9FEDGF8CCA<FC,F9GFCF<GFGFFC@?FF@GGGGGGGFFGGF@EFF9GFAGEAFE9F9GCFCECCCCC
@DL 129630
TGAGGAATATTGGTCAATGGACGAGAGTCTGAACCAGCCAAGTAGCGTGCAGGATGACGGCCCTATGGGTTGTAAACTGCTTTTATAAGGGAATAAAGTGAGTCTCGTGAGACTTTTTGCATGTACCTTATGAATAAGGACCGGCTAATTCCGTGCCAGCAGCCGCGGTAATACGGAAGGTCCGGGCGTTATCCGGATTTATTGGGTTTAAAGGGAGCGTAGGCCGGAGATTAAGCGTGTTGTGAAATGTAGACGCTCAACGTCTGCACTGCAGCGCGAACTGGTTTCCTTGAGTACGCACAAAGTGGGCGGAATTCGTGGTGTAGCGGTGAAATGCTTAGATATCACGAAGAACTCCGATGGCGAAGGCAGCTCACTGGAGCGCAACTGACGCTGAAGCTCGAAAGTGCGGGTATCGAACAGGATTAGATACCCT
+
GGGGGGGEFGGGC,CDGGFGFGGGGGGFFEEEFFGGGG@FEFCEGFGGGGGGGF6EFGGCFF7F<FGFGGEDFGGGGGCEEGFGGGFAEF?FGFCGGGFGGCFFGE<DF8@?EFFGDFG9F<EG9??FFGGDFGFCF9:>:CCCECC:FCFFGFCFFDCGCCFGEEFF@>@FCGFGGGGGEGFFGGFFFG0CFFFGBCFGG4:GFG<F@C<BGGGFGGGGGECCFGFGGGFCECFC:FFCGGGGFDFCGGFC5@CEGGGGGGEF9FFGFFFGEFEGFEFFG?GGF8F8GGGGGGCGGGFF<CFDECEEFCFGECF:GFCGGGGGGGEGGGGFFGFF<DEGGGFGGGFFGGGGDCC@CF@B@,GGGGGGGGGGGFCGGGGGGGGGFGGGGGGGGGEFGEGFFFGFFGCCF7GFECFECFGGGGGGGGFGGFCCCCCC
@DL 80617
TGGGGAATATTGCACAATGGGCGAAAGCCTGATGCAGCGACGCCGCGTGAGTGAAGAAGTATTTCGGTATGTAAAGCTCTATCAGCAGGGAAGAAAATGACGGTACCTGACTAAGAAGCCCCGGCTAACTACGTGCCAGCAGCCGCGGTAATACGTAGGGGGCAAGCGTTATCCGGATTTACTGGGTGTAAAGGGAGCGTAGACGGCATGGCAAGCCAGATGTGAAAGCCCGGGGCTCAACCCCGGGACTGCATTTGGAACTGTCAGGCTAGAGTGTCGGAGAGGAAAGCGGAATTCCGAGTGTAGCGGTGAAATGCGTAGATATTAGGAGGAACACCAGTGGCGAAGGCGGCTTTCTGGACGATGACTGACGTTGAGGCTCGAAAGCGTGGGGAGCAAACAGGATTAGATACCCT
+
CF8EF@F?FFFGGGGF,CFFCFGGGGGFGFFFGGGGGGFGGGGGGGG7FGGGGGAFFGGDFGGGGGGGGGGGGGFGGGGGGGGGGGGGGGGGGGGGGGGFFGGGG+AFGGGGGGGGGFGGGGGGGDGGFGGGGAFGGGGGGCFGGGDGCGE4GGGGGGGGEGDGGFGGEGGGGGGGGGGFFGGGGC?FGGGGGCCA>EFEGGGGGGG;DFGGGGCCC>@;CGGGGGFGGDGGFGF>8GECEDEDGGGGGGGGGGGDEGGGGGGFFCFFEEGFGGGGF>GGDGGGGGGGEGEEACGFCB,GGGGGGGDFGGFGECC:F<GGGGFGFGFGFCFGGFCFGGGGGGGFFGGGGGGGGGGGGGGECF9GFFFGGGGFEFGGGGF8CFF8CGGGGGGGGGGGGGGGGGGGGFGGGFGCCCCC
@DL 123218
TGGGGAATATTGCACAATAGGCGCAAGCCTGATGCAGCCATGCCGCGTGTATGAAGAAGGCCTTCGGGTTTTAAAGTACTTTCAGTGGGGAGGAAGGGAGTAAAGTTAATACCTTTGCTCATTGACGTTACCCGCAGAAGAAGCACCGGATAACTCCGTGCCAGCAGCCGCGGTAATACGGAGGGTGGAAGCGTTAATCGGACTTACTGGGCGTAAAGCGCACGCAGGCGGTTTGTTAAGTCAGATGTGAAAGCCCCGGGCTCAACCTGGGAACTGCATCTGATACTGGCAAGCTTGAGTCTCGTAGAGGGGGGTAGAATTCCAGGTGTAGCGGTGAAATGCGTAGAGATCTGGAGGAATACCGGTGGCGAAGGCGGCCCCCTGGACGAAGACTGACGCTCAGGTGCGAAAGCGTGGGGAGCAAACAGGATTAGATACCCT
+
FFCFCCFFGCFFCCFF@D,@EF7+@CE,,CE@@,C,;@CFGFDFFCBFGFCFFCDE,CCFFFGGFFFGCF,<EFGFFEACEF<EG,C,F++@@:?,B7ABFF<?EFGEFGF9=FDE9E?B?<EEFGDEGFGGFE@B:+@@DDFGGDECG<8<@FDFGCCCEG9B:DCC>BFCCC:FECCFGEE:<FF#8?,CBFC92CFGDG(9F/<@:<CCCEEE<C;?;CEGGGFEEFFCGGGFCG>EGGCCFF9EFCCE*DGFGGDFFFD<>@C@C;EGB@?47B<FF73,CGGGGCCFC<B,FGGGGGFC,DGCF@@F?GFCFFE=,E=8GFAF>C@CGDFEADGGEFGGGGFGGGFEFCC?E,C7FCF,FCFFCGF@CGGEGCCGGGGC>GDFCFEFEFC77GG@FECB7GGGGEF@CGFFGGGGFGGFFFEEGGDGFGGFCCCCC
@DL 61447
TGGGGAATATTGCACAATGGGCGCAAGCCTGATGCAGCCATGCCGCGTGTATGAAGAAGGCCTTCGGGTTGTAAAGTACTTTCAGCGGGGAGGAAGGGAGTAAAGTTAATACCTTTGCTCATTGACGTTACCCGCAGAAGAAGCACCGGCTAACTCCGTGCCAGCAGCCGCGGTAATACGGAGGGTGCAAGCGTTAATCGGAATTACTGGGCGTAAAGCGCACGCAGGCGGTTTGTTAAGTCAGATGTGAAATCCCGGGCTCAACCTGGGAACTGCATCTGATACTGGCAAGCTTGAGTCTCGTAGAGGGGGGTAGAATTCCAGGTGTAGCGGTGAAATGCGTAGAGATCTGGAGGAATACCGGTGGCGAAGGCGGCCCCCTGGACGAAGACTGACGCTCAGGTGCGAAAGCGTGGGGAGCAAACAGGATTAGATACCCT
+
FGDFG@FGGGGFFFGGGGDGGDGCGEGGGGGGFFGGGCDFFGGGGGGGG@FGGGGGGFCFFG?<EFEGFGEGFEFGFGGGGGGGGG@CEC+@=CFGGCGEGGG,EDFGGGGGGGGF?FFGGGFGGGFFG8FG8@CCGGGGGGGGGFGFGDGGGGGGFFCFGGGGG?GGFGGGGGEEFFFFDCEFGGGGCFCCEEGGEFFFGG5C99<FGGGGG;GEGGFGGGGGCEEEB7GGGEAECA:GEDCFFFC@<C?CCG><GFFEEGGFGFFFACFGGFFFCFCCEFGFECFFGGGGGGGFA>GECFE:,GGGFGFGFF9GEFCGGGGGGFGGGGGGDFCF+FFGGGFCF=EFFDFGGFGGGGGFGGCECGEFGGEGEFEFFGGFEGGDGGGGGGGGGGGGGGGFFGGGGGGGDGGGGGGFGGGGFFGFGFGGGGFGGGGCCCCC
@DL 106464
TGAGGAATATTGGTCAATGGGCGAGAGTCTGAACCAGCCAAGTAGCGTGCAGGATGACGGCCCTATGGGTTGTAAACTGCTTTTATAAGGGAATAAAGTGAGTCTCGTGAGACTTTTGGCATGTACATTATGAATAAGGATCGGCTAATTCCGTGCCAGCAGCCGAGGTAATAAGGAAGGTCCGGGCGTTATCCGGATTTATTGGGTTTAAAGGGAGCGTAGGCCGGAGATTAAGTGTGTTGTGAAATGTAGACGCTCAACGTCTGCACTGCAGCGCGAACTGGTTTCCTTGAGTACGCACAAAGTGGGCGGAATTCGTGGTGTAGCGGTGAAATGCTTAGATATCACGAAGAACTCCGATTGCGAAGGCAGCTCACTGGAGCGCAACTGACGCTGAAGCTCGAAAGTGCGGGTATCGAACAGGATTAGATACCCT
+
@C@@<,6CEC6C<C,CCCEEDDFEGEGFGCEG<<DFG<F@EFGFC<:@FGGGGGGF=98@:FGGF?FGGC8:66FE9EFD9?,C9,EFFGGGF,5EEC?59=CFECEFAFFF,5,<?,@EA,EFDG,<E<?EG?BCFGDF,B?FGE=:B,=<F,38DEF<FGC,++@F33:@=,:D97<3,F7>:F*5C*7:2:<C#=88<BCFFC7<CFACGCFC>><B:<BC;<CC<GCB?CCAC0@?CFC>0>,;FFGC@FC5/9><@GEDCFCEFF::-GF7@4CCGGFGE>F<A@FAFDEECFE9,FFF?B+F?CFEFCEFCFF<8F@@+=:FEA<<?GGEFGGEC,A9,EGGCDAF=B>@CCC,:B,:,<EFEFF8GGEEFDBB+FCC<@FFCF7F@ECEE@B8CGFGFCFF::FFGFCGEFFEGGFC,<FEF@@CCCC<
@DL 388
TGGGGAATATTGCACAATGGGGGAAACCCTGATGCAGCAACGCCGCGTGAGTGAAGAAGTATTTCGGTATGTAAAGCTCTATCAGCAGGGAAGAAAAAAGACGGTACCTGACTAAGAAGCCCCGGCTAACTACGTGCCAGCAGCCGCGGTAATACGTAGGGGGCAAGCGTTATCCGGAATTACTGGGTGTAAAGGGTGCGTAGGTGGCAGGGTAAGTCAGAAGTGAAAGCCCGGGGCTTAACCCCGGGACTGCTTTTGAAACTGTCATGCTGGAGTGTAGGAGAGGTAAGCGGAATTCCTAGTGTAGCGGTGAAATGCGTAGATATTAGGAGGAACACCAGTGGCGAAGGCGGCTTACTGGACTGTCACTGACACTGATGCACGAAAGCGTGGGGAGCAAACAGGATTAGATACCCT
+
GFFG76@F@<E<EFFGGGGCFDEDCFFFC@EFEEFGFFAFGEGE7@:8>:@FGGCE9CDGEGGGGGFCCFGF9?<FFGGG<?E<FFGGFF7<CF8EF?FF7F:@=+C?F,:BED,A?FCFGGF@CC@CCF,>B4,C>3@<FGCFF7CF72383C98%.8F8C@EC::<7=>===CC?9,@C;CCC?@CBC@DGGGEAD;52C>9FCF>@#CGFG<GG<GCDE=<FF;@C6;CGGGEFCFF+>C6:FA99>FD@FEDF:F,B<,E9:AFE,C=FAB99,9@F:AEEA7EGGFEFGFCF8CGE?FEGCC7GFFECDEGEFEAFGGFFE<GFC<@,:6FF-,FF7GGGGGGGFCCDCGGFE9CCC@6999E<GGFFGCFEFC@@GCGGEGGEC<GF?FECGFCEEGGEACFCFGFCCCC@
@DL 123689
TGGGGAATATTGCACAATGGAGGAAACCCTGATGCAGCAACGCCGCGTGGAGGAAGACGGTCTTGGGAGTATAAACTCCTGTTGTTGAGGAAGAAAATGACGGTAGTGAACAGGGAAGGGACGGATAAATACGTGACAGCAGCAGCGGTAAAACGTAGGTCACAAGCGTTGTCCGGAATTACTGGGTCTAAAGGGAGCGCAGGCGGGAGAACACGTTGGAAGTGAAATCCATGGGCTCAACCCATGAACTGCTTTCAAAACTGTGTTTCTTGAGTAGTGCAGAGGTAGGCGGAATTCCCGGTGTAGCGGTGGAATGCGTAGATATCGGGAGGAACACCAGTGGCGAAGGCGGCCTACTGGGCACCAACTGACGCTGAGGCTCGAAAGTGTGGGTAGCAAACAGGATTAGATACCCT
+
F@CEDGCEEC@CFFFCEFG<,6@,;E,,B<C<D<,CCF,C;@F@@@FFC@:8@6,4,,BFB?C<,CEF,8C9EFG?,5,5:9CCB,BF<FGGB<,AB,E9,8++++,,<FGA,FFFEF++:++8>++B,FFF7=3,BDF<=<,,,,8C+8@>F6>5@:F=,7EADF>G=C:CC31<79:,;,CC<F##C<?<:CDCCGFBCC:4CCE#1@,F;#$533<CGG:@6<@:A@2<:>C7>;GFF@C75C9F<8>04;C:<FFB3,=A,D<DD>:,,BC<DAG@FA58:+7=+<E?5,@C@@4<GFCDGF7FCC,,DGGCGGF=?:B>6+,C,E,FGEFFFFE@@CFFFFF@+FEFGFE68FC;,C6,F<<8CBFCC@CEF7DF@B5,FEE@FC;=@FFFF<GGFEC,FC<ECAFBCCC<
@DL 390
TGAGGAATATTGGTCAATGGGCGAGAGCCTGAACCAGCCAAGTAGCGTGCAGGATGACGGCCCTATGGGTTGTAAACTGCTTTTATAAGGGAATAAAGTGAGTCTCGTGAGACTTTTTGCATGTACCTTATGAATAAGGACCGGCTAATTCCGTGCCAGCAGCCGCGGTAATACGGAAGGTCCGGGCGTTATCCGGATTTATTGGGTTTAAAGGGAGCGTAGGCCGGAGATTAAGCGTGTTGTGAAATGTAGACGCTCAACGTCTGCACTGCAGCGCGAACTGGTTTCCTTGAGTACGCACAAAGTGGGCGGAATTCGTGGTGTAGCGGTGAAATGCTTAGATATCACGAAGAACTCCGATTGCGAAGGCAGCTCACTGGAGCGCAACTGACGCTGAAGCTCGAAAGTGCGGGTATCGAACAGGATTAGATACCCT
+
EFDGGGGGGGGGGFGGFGG8FFGGGGGGGGGFGGGGGGDGGGGGGGGGGGGGGGGGGGGGGGGGGGGGGAFFGGGGGGGGGGGGGGGGGGGGGGGGGGGGGGGGGAAFEFG9D<FGGGGFGGGGGGGGGGGGGGGGGGGGFCFEGEGGGGGGGGGGGGGGGGGFD6>EGGGGFGGGGDGGGGGGGGGGGGEGGGGEFFFGGGGGGGFGFCGGFGEFEGGGGGEGGGGGGGGDFGGGGGGGGGGGGGGGGGFFC>GGGE>FCE;FGGGGFGFEGGGEGFGGGGGEDGGGGGGGGF7@GGFFGGFAGGGGGGGGGGF@GGGGFGDGEFGGGGGGGFGFCFGGGGGGGGGGGGGGGGGFGEF,GGGEGGGGGGGGGFCAGGGGGGGGGGGGGGGGGGGGGDGGGGGGGGGGFCGGGGGGGGGGGGGGGGGGFFGC@CCC
@DL 81771
TGAGGAATATTGGTCAATGGGCGATGGCCTGAACCAGCCAAGTAGCGTGAAGGATGACGGCCCTATGGGTTGTAAACTGCTTTTATAAGGGAATAAAGTGAGTCTCGTGAGACTTTTTGCATGTACCTTATGAATAAGGACCGGCTAATTCCGTGCCAGCAGCCGCGGTAATACGGAAGGTCCGGGCGTTATCCGGATTTATTGGGTTTAAAGGGAGCGTAGGCCGTCTTATAAGCGTGTTGTGAAATGTCGGGGCTCAACCTGGGCATTGCAGCGCGAACTGTGAGACTTGAGTGCGCAGGAAGTAGGCGGAATTCGTCGTGTAGCGGTGAAATGCTTAGATATGACGAAGAACTCCGATTGCGAAGGCAGCCTGCTGTAGCGCAACTGACGCTGAAGCTCGAAAGCGTGGGTATCGAACAGGATTAGATACCCT
+
@FFFGGGGGGGG9CEFFGGFCCGGGCFGGCEGGGGGGGGGGGGGFGEGGGGGGGFGDGGDGGGGGGGGFGGGGG9FGGGGGGGGCGGGGGGGGG,FDCFGFGGGGGEGGGGFGGGFGGGGFGEFFGFGGEGGFGCGGGGCEFEGGGGFGGGGG@FGGGGGGGGGGG?GGGGGGGFCEEEGEGGGGGGGGGFFFGGGGEGGGGGGGFGGFGGGGGGFEGEGGGEGGGGGGFCFGGGGGGGGGGGGGGGGGGGGGFEFFDFFGFGGGGFDFGGFGGGEEDCFGGGGGGFBFDGGEEGGDGGGFEDFGGEGGGFFFE:GGGGGGEGGGGGGGGGGGGGGGGGGGGCDFGGGGFGGFF@-GGGGGECCGFGGDGGF7,@GGGGGEGEF@FEEGGGGGGGGGGGE6EFGGGGGGGGGGGF@CCFC@GGGGGGGGGGCCCCC
@DL 392
TGAGGAATATTGGTCAATGGACGAGAGTCTGAACCAGCCAAGTAGCGTGCAGGATGACGGCCCTATGGGTTGTAAACTGCTTTTATAGGGGGATAAAGTGTGCCACGTGTGGCATATTGCAGGTACCCTCTGAGTAAGGACCGGCTAATTCCGTGCCAGCAGCCGCGGTAATACGGAAAGTCCGGGCGTTATCCGGATTTATTGGGTTTAAAGGGAGCGTAGGCCGTCTTATAAGCGTGTTGTGAAATGTAGGGGCTCAACCTGGGCATTGCAGCGCGAACTGTTAGACTTGAGTGCGCAGGAAGTAGGCGGAATTCGTCGTGTAGCGTTGAAATGCTTTGATATGACGAAGAACTCCGGTTGCGAAGGCAGCCTGCTGTAGCGCAACTGACGCTGAAGCTCGAAAGCGTGGGTATCGAACAGGATTAGATACCCT
+
CFGGGFFFGFGFCFGFF@FGGGCEGCEGGFGGAEFCC8CFFG9FFGCFDGDC@,,@EDEGGGEFFGA69EFFGDFGG99ECCAEEGGFEDCECGEDGCEGG,@,<FEGCF@E?,?<FGFGG<FEFDFGF+BE<FFAEFDFFDEGGGGG=EE>,,6FFGFFGD7::@:7@<CEGGG7C:>>;,>24B7GEF?@FFE;FCEDFCCA?FEFC<GGC3=*/2:*EF99@?:8G5,B:CF7E;=CC9E@FGGGGG$GGGGFDFEFF@CFF@89GGFE@7:2>F9DF<=@,9C,FFGGECFC:EC,89,,GGGGFDFC4,F>=>4+FE>+7@CF9FE<,,B<?AE9FCA,C,:7<GFF,F=FCF@+F@B,:6@:,,C7,8EC,@+B7EC99GGF;B869F<E8F:F,B5<@@@6-EF<DEDDCFGFF<@C,@<<@CEA@,<<
@DL 140346
TGAGGAATATTGGTCAATGGACGAGAGTCTGAACCAGCCAAGTAGCGTGCAGGATGACGGCCCTATGGGTTGTAAACTGCTTTTATAGGGGGATAAAGTGTGCCACGTGTGGCATATTGCAGGTACCCTATGAATAAGGACCGGCTAATTCCGTGCCAGCAGCCGCGGTAATACGGAAGGTCCGGGCGTTATCCGGATTTATTGGGTTTAAAGGGAGCGTAGGCCGTCTTATAAGCGTGTTGTGAAATGTCGGGGCTCAACCTGGGCATTGCAGCGCGAACTGTGAGACTTGAGGGCGCAGGAAGTAGGCGGAATTCGTCGTGTAGCGGTGAAATGCTTAGATATGACGAAGAACTCCGATTGCGAAGGCAGCCTGCTGTAGCGCAACTGACGCTGAAGCTCGAAAGCGTGGGTATCGAACAGGATTAGATACCCT
+
FFGGGDGGGGGGGGGGGGGFGGGFGGGEGGGGGGGGGGGGDGFFGGGGEFGGFGGGGGGGGE@FGGGGGGC@FGGGFGFGA<FGGFGGGGGGGGGGGEGGGGGGGGGFFGGGGGGFGGGFGGGEFFFGGC8<FGGGGFFCFFF>FG<FG@GGGGDEFGFGGGGGGEEGG7C9;FGGG@GFGGGGGGGG=GGCFCCEDFEF?18CGGGGEFFCGFECECCCCEGEFEGDGFGGGGF<GGEGFFGFEC8@GGDGGGEFDFFFFFGGFGGGBEF:CDGGGFFGGGFAGGGGGFDFC@+GDGGGFEGGGGGGGFB9FGGGDGGGGGGGGGGGGGFGGGGGGGGEGFFFGFF?GGGFC,F:GFFGGGGGGGGGGFGGGGGGGGFCGGGGGDGGGGGGGGGGGGGGGGGGGGGGFCGGGGGGCGGGGGGGGGGGGGGCCCCC
@DL 126705
TGAGGAATATTGGTCAATGGACGAGAGTCTGAACCAGCCAAGTAGCGTGCAGGAAGACGGCCCTATGGGTTGTAAACTGCTTTTATAAGGGAATAAAGTGAGAGTCGTGACTCTTTTTGCATGTACCTTATGAATAAGGACCGGCTAATTCCGTGCCAGCAGCCGCGGTAATACGGAAGGTCCGGGCGTTATCCGGATTTATTGGGTTTAAAGGGAGCGTAGGCCGGAGATTAAGCGTGTTGTGAAATGTAGATGCTCAACATCTGAACTGCAGCGCGAACTGGTTTCCTTGAGTACGCACAAAGTGGGCGGAATTCGTGGTGTAGCGGTGAAGTGCTTAGATATCACGAAGAACTCCGATTGCGAAGGCAGCTCACTGGAGCGCAACTGACGCTGAAGCTCGAAAGTGCGGGTATCGAACAGGATTAGATACCCT
+
EGGGGGFFFAFCGGGGGGGGGGGGGGDFFFGGGGGGFGGGFGCGGCGGGGGGGFDFGGGGGGGGFGGGGGGGGGGGGGGGGGGGGGGGGGGFFFGGGGGGGGGGGGGGDGGGGGGAGGGGGGFFFFFFFDEGGFDGGGGGG<FECFGFFA3FGGFGGGFGGGGGFGGGGGEFCFGEGGGEGGGGECFGGFC/EG@FEGFGG@GGGGGGGGGFGEC;CEGGGGGGGGGEGGFGGGGGGCECGFGGFGGGGGFGGFGGFGGCGGGFFGGGGGGGGGGF>AEC?GGGGGGGGFGFF:GGGGGGGGGFGGGGGGFEGGGGGGGEGGGGGGGGGGGGFCGGCGGGGGGGGGGFGGFGF:FFGFGGGGGFGGGGGGGGGGGGGFFEEGGFF<GGGGGGGFGGGGFCGGGGGFC7GDGGGGGGGGGGGFGGGGGGGGGC?CCC
@DL 395
TGAGGAATATTGGTCAATGGGCGAGAGCCTGAACCAGCCAAGTAGCGTGCAGGATGACGGCCCTATGGGTTGTAAACTGCTTTTATAAGGGAATAAAGTGAGTCTCGTGAGACTTTTTGCATGTACATTATGAATAAGGACCGGCTAATTCCGTGCCAGCAGCCGCGGTAATACGGAAGGTACGGGCGTTATCCGGATTTATTGGGTTTAAAGGGAGCGTAGGCCGGAGATTAAGCTTGTTGTGAAATGTAGACGCTCAACGTCTACACGGCAGCGCGAACTGGTTTCCTGGAGTACGCACAAAGTGGGCGGAATTCGTGGTGTAGCGGTGAAATGCTTAGATATCACGAAGAACTCCGATTGCGAAGGCAGCTCACTGGAGCGCAACTGACGCTGAAGCTCGAAAGTGCGGGTATCGAACAGGATTAGATACCCT
+
GGGGGG?FFGGGGGAFFGGFGGGGEGEGGGGGGGGGGGGGFG9FECGGBFFGGGFGGFFF7:FFGFFF8E@7,CEFC9CA<FGFGFACFGGG?,EGGGGFC=,BEGF=BCFD,,5,5F=FF9EEGG,C?F9BB<CAFGGGF7BCGCCFG96,DD>9FAF@C.G:@B7<@@FF8DFC6FECD.D>8C:CFDECFCE=B?<,:CFECGGGGFC99@CF9DFC=C1<<?6#<EGF?FC<$.GGGGGGF>CC9>7@7EEC;FCFEFD<@:CFF.GEGEFF=-GFFFB,8FFFBB,FGF7F?9GFF?A,B4+C@GGGGGGF7GGGGGGDGGGGFFGF9FFD99AFGFDE<<?<GE,GGFBCEF8CGGDGGGFGEC9GGGGFGGGGCF@FFAGGFEEGGGGF8:GGGGGGEEFFEDGGGGGFGGGGGGGGGGGGGGGCCCCC
@DL 94635
TGGGGAATATTGCACAATGGGGGGAACCCTGATGCAGCGACGCCGCGTGGAGGAAGAAGGTCTTCGGATTGTAAACTCCTGTTGTTGAGGAGGATAATGACGGTACTCAACAAGGAAGTGACGGCTAACTACGTGCCGGCAGCCGCGGTAAAACGTAGGTCACAAGCGTTGTCCGGAATTACTGGGTGTAAAGGGAGCGCAGGCGGGAGAACAAGTTTGAAGTGAAATCCATGGGCTCAACCCATGAACTGCTTTCAAAACTGTTTTTCTTGAGTAGCGCAGAGGTAGGCGGAATTCCCGGTGTAGCGGTGGAATGCGTAGATATCGGGAGGAACACCAGTGGCGAAGGCGGCCTACTGGGCACCAACTGACGCTGAGGCTCGAAAGTGTGGGTAGCAAACAGGATTAGATACCCT
+
FGGFGGGGGGGGGGGGGGGGGGGGGGGGGGGGGGGGGGGGGGGGGGGGGGGGGGGGGGGGGGGGGGGFGGGGGGGGGGGGGGGGGGGGGGGG>FGGGGGGGGGGGGGGGGGGGGGGGGGGGGGCFCFCGGGG7?FGGGGGGGGGGGGGEGGGGGGGGGGGGGGGGGGGCEGGGGGGCFFEFGGGGF@CCGFGGGGGGGGC7GGGGGGGGFGGGGGGGGGGGFGGGGGCGGGGGGGGGGGFFGGGGGFFGGGGGGFFGGGGGGGGGGGFFFGGGEFGEGFCGFGGGEGGGGGDFGGGDGGGGFGGEGGGGGGGGGGGGGGGGDFFCGGGGFGGGFGGGGGGGGGGGGGGGGGGGGGGGGGGGFEFFGGGGGGGGGGGGGGGFGGGGGEEGGGGGGGGGGGFGGFGGFGGGGFCCCCC
@DL 122362
TGAGGAATATTGGTCAATGGGCGCAGGCCTGAACCAGCCAAGTAGCGTGAAGGATGACTGCCCTATGGGTTGTAAACTTCTTTTATATGGGAATAAAGTTTTCCACGTGTGGAATTTTGTATGTACCATATGAATAAGGATCGGCTAACTCCGTGCCAGCAGCCGCGGTAATACGGAGGATCCGAGCGTTATCCGGATTTATCGGGTTTAAAGGGAGCGTAGGTGGACAGTTAAGTCAGTTGTGAAAGTTTGCGGCTCAACCGTAAAATTGCAGTTGATACTGGCTGTCTTGAGTACAGTAGAGGTGGGCGGAATTCGTGGTGTAGCGGTGAAATGCTTAGATATCACGAAGAACTCCGATTGCGAAGGCAGCTCACTGGACTGCAACTGACACTGATGCTCGAAAGTGTGGGTATCAAACAGGATTAGATACCCT
+
GFFEEEGE9FFGFFG@CFEE8F7@F+@FCFCFGFGGGEFFGGGEGGGGGGGGGGGFFF9FCFDFG@FGGGGFGGGCFFGFGGGGGGGGGGGFGG9C5CECF9DF<,84?BF:,BFAE,EFG,@FFFGFGGG<,@<?<FC9,7B<F>FG963(4A>FCDDFG,G8>+#CECBGCF7F+FFFGGD0>FCFC0G:D;@EFF(@;2FFGFGFA><>?FC<C9ED>FDGFGGGFGCGEFFF.FGFFC;9GCFF6CCCGFFD@CCFCCDAAGFFFEFFFE9F<E?8CF<=,A=E<GGGDFC5,;E?,E,F=FF:CFF<CFC::FF@GFECCCEEEEEE9FGGGFDGFGF<FFF7FEC9C@@-DGGGGGGGGGGGFEDF@<FGGGGGGFFEC,@GFFECC@8GDGF<@FDEDGEDGFFFGGGGGGGGGGFF<FGFGGGCCCCC
@DL 60267
TGAGGAATATTGGTCAATGGGCGAGAGCCTGAACCAGCCAAGTAGCGTGCAGGATGACGGCCCTATGGGTTGTAAACTGCTTTTATAAGGGAATAAAGTGAGCCTCGTGAGGCTTTTTGCATGTACCTTATGAATAAGGACCGGCTAATTCCGTGCCAGCAGCCGCGGTAATACGGAAGGTCCGGGCGTTATCCGGATTTATTGGGTTTAAAGGGAGCGTAGGCCGGAGATTAAGCGTGTTGTGAAATGTTGACGCTCAACGTCTGCACTGCAGCGCGAACTGGTTTCCTTGAGTACGCACAAAGTGGGCGGAATTCGTGGTGTAGCGGTGAAATGCTTAGATATCACGAAGAACTCCGATTGCGAAGGCAGCTTACTGGAGCGCAACTGACGCTGAAGCTCGAAAGTGCGGGTATCGAACAGGATTAGATACCCT
+
GGGGGGGGGGGGFFGGGGGGGGGGGGGGGGGGGGGGGGFGGFGGGGGGGGGGGGGGGGGGD@FGGGGGCFGGGGGGGGGGGGGGGGGGGGGFFGGGGCFGGGGGGGGGGGGGGGGFFGGGGGGGGGGCFGGGGFFCGGGFGGGDFFGGGGGGFGFF>FFGGFGGGG?GGGGFFFGGGGGFGGE:FGGGGGD>GGG5<CEG;C:F?F=GGGGGGDGFGGGGGECDCFE?DGGGGFGEGFGFGGGGGGFGGGGFEGGGGFFGGGFGGGGFFGGGFGFGGGGGGGGGGGFFCGGGGFCGGGFGFACEGGGDGGFGCGCGGF<8GGGGGGGGGGGGGGGGGGGGGFGGGDGFGGGGFEGEGGGGGGGGGGGGGGGGGGFGGGGGCGGGGGGGGGGGGGGGGGGGFGGGFDGGGGGGGGGGGGGFGGGGGGFGGGGCCCCC
@DL 399
TGAGGAATATTGGTCAATGGGCGCGAGCCTGAACCAGCCAAGTAGCGTGAAGGATGACGGCCCTATGGGTTGTAAACTTCTTTTATATGGGAATAAAGTTTGGTATGCATACCATTTTGTATGTACCATATGAATAAGGATCGGCCAACTCCGTGCCAGCAGCCGCGGTAATACGGAGGATCCGAGCGTTATCCGGATTTATTGGGTTTAAAGGGAGCGTAGGTGGACAGTTAAGTCAGTTGTGAAAGTTTGCGGCTCAACCGTAAAATTGCAGTTGATACTGGCTGTCTTGAGTACAGTAGAGGTGGGCGGAATTCGTGGTGTAGCGGTGAAATGCTTAGATATCACGAAGAACTCCGATTGCGAAGGCAGCTCACTGGACTGCAACTGACACTGATGCTCGAAAGTGTGGGTATCAAACAGGATTAGATACCCT
+
FGDGGGGGGGGFCFGGGGGGGGGGGGGGGGGGGGGGGGGGGGGGGGGGGGGGGGGGGGGGECC@DGGGGGEGGGGGGGGFGGGGGGGGGGGGFFGGGGGGGGGGGFFGGGGGGGGGGFFGGGGGGGGGGGGGGGGGGGGGFGFGGGGGGGGGEGGDGGGGGGGGGGGGGEGGGGGFGGGGGGGGGDFFGGGGFCFEFGGFGGGFGGGGD@FFGGGGGGEEFGGGGGGFGFGFGGGGDCF@FGGGFGFFGEGGGFGGGGFGFFGFFFGFGGGGFGF<@>GFFGFEE49,,GGGFF;DGGGGGGFGFGECGGGGFCGFBCFGGGGGGGGGGGGGGGGGGGGCGGGGGFFGGGGGGEGGGGFCGGGGGGGGGGFGGGGGGGGGGGGGGGGGGGGECEFGGGGGGGGGGGGGGGGGGGGGGGGGGGGGGFFEFCGCCCCC
@DL 400
TGGGGAATATTGCACAATGGGCGAAAGCCTGATGCAGCAACGCCGCGTGAGTGAAGAAGTATCTCGGTATGTAAAGCTCTATCAGCAGGGAAGAAAATGACGGTACCTGATTAAGAAGCCCCGGCTAACTACGTGCCAGCAGCCGCGGTAATACGTAGGGGGCAAGCGTTATCCGGATTTACTGGGTGTAAAGGGAGCGTAGACGGCATGGCAAGCCAGATGTGAAAGCCCGGGGCTCAACCCCGGGACTGCATTTGGAACTGTCAGGCTAGAGTGTCGGAGAGGAAAGCGGAATTCCTAGTGTAGCGGTGAAATGCGTAGATATTAGGAGGAACACCAGTGGCGAAGGCGGCTTTCTGGACGATGACTGACGTTGAGGCTCGAAAGCGTGGGGAGCAAACAGGATTAGATACCCT
+
FDGFGGGGGGGGGGGGGGGGGGGGGGGGGGGGGGFGGGGGGGGGGGGGGGFGGFGGGGGACCCFGGGEFDEGGGGFGGGGGGCFGFGGGGGGGGGGG9EFGGG:FCCFAF,FEFAFFEGFFEDCGDCF@FFFE=CGGGGGGGF?CFGGGCEDGGG:BFGGGGGDGGECE<7CFBFE??CCCFGGGGFE=ECFFGGGGGGGGFGGGFFF:AEGFFGCFDFFGGGFGGGGGGGGCFGCFGFFFD=/DCGGGGGGGGGDEBGGGGGFGGGGGFFGGGEC:AGDGGGGGGDGGGGGGGGGFEEEGGGGDGGGGGGGGGGGGGGGGGGCGGGGGGGGDGGGGGGGGGGGGGGGGGGGGGGGGGGFCC,CGFGGGGGGGGGGGGFFGGGGGGGGGGGGGGGGGGGGGGGGGGGGGGGC@CCC
@DL 401
TAGGGAATCTTCCACAATGGACGCAAGTCTGATGGAGCAACGCCGCGTGAGTGAAGAAGTTCTTCGGATCGTAAAACTCTGTTGTTAGAGAAGAACACGAGAGAGAGTAACTGTTCATTCGATGACGGTATCTAACCAGCAAGTCACGGCTAACTACGTGCCAGCAGCCGCGGTAATACGTAGGTGGCAAGCGCTGTCCGGATTTATTGGGCGTAAAGGGAACGCAGGCGGTCTTTTAAGTCTGATGTGAAAGCCTTCGGCTTAACCGGAGTAGTGCATTGGAAACTGGAAGACTTGAGTGCAGAAGAGGAGAGTGGAACTCCATGTGTAGCGGTGAAATGCGTAGATATATGGAAGAACACCAGGGGCGAAAGCGGCTCTCTGGTCTGTAACTGACGCTGAGGTTCGAAAGCGTGGGTAGCAAACAGGATTAGATACCCT
+
C@FFEGGGGGG,,<FDDFGEGGGGGEBEEDFFGDFFGGGG@CGGGGG@FEBGFGGGGGG,EDAFFFCCGGEBFGGGGFF9FEFGFFGGGGEGCFGDBFECF++:B?CFFCFFD?ECF<EGGCFGF,CFFGGCGGGG<F,,BDA=D=FF78ECDGCBFCDFF7=:7:FF7F7<F>CG@GC:<<A<E#C<8737CFCEG@>FDGFGFAC?F,<8BFFCGGGE@/65AF87=GC#/DGGFFA@3F@:4FFDFCF@:8CEG>7EG>B@GFED8C<4C1;>=AFE@BEA?E?B,AC,FE=,CGGEDCF=GF<GF?<EEF<9EEF8DEB=DDFGEE@EFF<9DF=77FCE@65CEAFCFDC9GGGGGFDF@,:GCF@CGEDF<@,C,GGGFGEDEC,C@B,,CFFDGDF<EDC9GGGECCEFAFDEEGFGGFFCFE,E<C,F6C<CB
@DL 402
TAGGGAATTTTCGTCAATGGGGGAAACCCTGAACGAGCAATGCCGCGTGAGTGAAGAAGGTCTTCGGATCGTAAAGCTCTGTTGTAAGTGAAGAACGGCTCATAGAGGAAATGCTATGGGAGTGACGGTAGCTTACCAGAAAGGGACGGCTAACTACGTGCCAGCAGCCGCGGTAATACGTAGGTCCCGAGCGTTGTCCGGATTTATTGGGCGTAAAGCGAGCGCAGGCGGTTTGATAAGTCTGAAGTTAAAGGCTGTGGCTCAACCATAGTTCGCTTTGGAAACTGTCAAACTTGAGTGCAGAAGGGGAGAGTGGAATTCCATGTGTAGCGGTGAAATGCGTAGATATATGGAGGAACACCGGTGGCGAAAGCGGCTCTCTGGTCTGTAACTGACGCTGAGGCTCGAAAGCGTGGGGAGCGAACAGGATTAGATACCCT
+
GGGGGGGGGGGGGGGGGGGGGGGGGGGGGGGGGGGGGGGGGGGGGGGGGEGGFGGGGGGGGGGGGGGGGGGGGGGGGFGGGFGGGGGGFFGGGGGGGGDEGFGGGGGGGGGGGGGGGFGGDFGGGGGGCGGGGGGGGGGGGGGGGGGGGGGEFGGGGGGGGGGGG?GGGGGGGGEDCFFGFFGGF<CEEEGEF>CECFGGEEGBFFGGFGG<GEGGGGGGGCEGG1GGGGGECDFCFCFGGGGGFGEDFGF7FFF8FGGCDFEFFEEGFFC@:>FFGGGGGFFFGGFFE9DAGGGGGGGGGGGGEFFFD9GGGGGCDFGGGGGGGFFC8:EGGGEFCGGGGFGGGGGFGGGGEAGGGEGGGGGDGEFFFDBCGGGGDGGGGGGGGFCGF9GGGGGGGFGGGGGFGGGGGGGGGGGGGGGDGGGGGGGGGGGGGCGCC@C@
@DL 56116
TGAGGAATATTGGTCAATGGGCGATGGCCTGAACCAGCCAAGTAGCGCGAAGGATGACTGCCCTATGGGTTGTAAACTTCTTTTATAAAGGAATAAAGTCGGGTATGCATACCCGTTTGCATGTACTTTATGAATAAGGATCGGCTAACTCCGTGCCAGCAGCCGCGGTAATACGGAGGATCCGAGCGTTATCCGGATTTATTGGGTTTAAAGGGAGCGTAGATGGATGTTTAAGTCAGTTGTGAAAGTTTGCGGCTCAACCGTAAAATTGCAGTTGATACTGGATGTCTTGAGTGCAGTTGAGGCAGGCGGAATTCGTGGTGTAGCGGTGAAATGCTTAGATATCACGAAGAACTCCGACTGCGAAGGCAGCCTGCTAAGCTGCAACTGACATTGAGGCTCGAAAGTGTGGGTATCAAACAGGATTAGATACCCT
+
GGEFGFGGGGGGGGGGGGGGGGGGGGGGGGGGGGGGGGFFGGGGGGGFGGGGGGFGGGGGGGGGGGGGGGGGGGGGGGGGGGGGGGGGGFGGGGFFGGCFGGGFFFGGGGGGGGGEGGGGGGGGGGGGGGGGGGGGGGG@6FGGEGGGGGGGFGGGGGGGGGGGGGGGGGGGGGGG<FGGFGGFGGGGGGGGGFFGGGGGGFFGGGGGCFGCFGGCGFGGGGGGGGGGGGGGGGGGFGGGGFGGGGGGGGGGGGFGGGGGGGGGGGGGEFGGGGGBGGGGGGGGGGGGGGGGGGGGGGGFGGGGGGGDGGGGGGGGGGGGGGGGGGGGGGGGGGGGGGGGGFGGGGGGGGGGGGGCGGGGGGGGGGGGGGGGGGGGGGGGGGGGGGGGGGGGGGGGGGGGGGGGGGGGGGGGGGGGGGGGGGGGGGGGFEFCCCCC
@DL 56212
TGAGGAATATTGGTCAATGGGCGAGAGCCTGAACCAGCCAAGTAGCGTGCAGGATGACGGCCCTATGGGTTGTAAACTGCTTTTATAAGGGAATAAAGTGAGTCTCGTGAGATTTTTTGCATGTACCTTATGAATAAGGACCGGCTAAGTCCGTGCCAGCAGCCGCGGTAATACGGAAGGTCCGGGCGTTATCCGGATTTATTGGGTTTAAAGGGAGCGTAGGCCGGAGATTAAGCGTGTTGTGAAATGTAGATGCTCAACATCTGAACTGCAGCGCGAACTGGTTTCCTTGAGTACGCACAAAGTGGGCGGAATTCGTGGTGTAGCGGTGAAATGCTCAGATATCACGAAGAACTCCGATTGCGAAGGCAGCTCACTGGAGCGCAACTGACGCTGAAGCTCGAAAGTGCGGGTATCGAACAGGATTAGATACCCT
+
FFGGGGGG9FFG9FGFGGGG?FG7F@FGGGGGGGGGGGG<8FACEFGGGGGGGGGGGGGEEGEGGGDFFGGGGGGDGA?FGFGGGFGGGGGFGGGGGGG9,EBF?DEGCEFG<?ECEFFCFGGG,AFGGFGGGGG<EGGDFGGGDECF&@EGGGGGDFGGGG;GGGGGGFGGGGGGEEG7DDFEGEFGFE@CCGGGGGGC9=CGGGFFFGFGFC<FGFGGGGB:7EGC>GGGGFGFDFEEFFFGGFFGGECCB(GGGGFGGDF@@?FFFGGGGCFGEFFCGGGGF33F9ADGGGFCECAFC:==GGGGGGGGFF:GGGGGGGGGGGGGGFGFGGGGGGDEFEE8CGFFGGGGGEGGGEFGGDGGGGCGGGFGGFC@F8GGGGGGGGGF@GGFCAGGGGDGE>GGGGGGGGGGGGFFGFGGGGGGGGGGGGGCCCCC
@DL 405
TGAGGAATATTGGTCAATGGACGAGAGTCTGAACCAGCCAAGTAGCGTGCAGGATGACGGCCCTATGGGTTGTAAACTGCTTTTATAGGGGGATAAATTGTGCCACGTGTGGCATATTGCAGGTACCCTATGAATAAGGACCGGCTAATTCCGTGCCAGCAGCCGCGGTAATACGGAAGGTCCGGGCGTTATCCGGATTTATTGGGTTTAAAGGGAGCGTAGGCCGTCTTATAAGCGTGTTGTGAAATGTCGGGGCTCAACCTGGGCATTGCAGCTCGAACTGTGAGACTTGAGTGCGCAGGAAGTAGGCGGAATTCGTCGTGTAGCGGTGAAATGCTTAGATATGACGAAGAACTCCGATTGCGAAGGCAGCCTGCTGTAGCGCAACTGACGCTGAAGCTCGAAAGCGTGGGTATCGAACAGGATTAGATACCCT
+
DDGGG<FFGGGGFGGGGGGGFGGGFGGGGGGFGGGGGGGGGGGGFFGEF@DCCFFFFFGGF@CEEFFGGGDCFGFGGGGFGFGGGGGGGGEGG7AFG,FGG9FEFFCF=FFGGGGFFGDFG9FEFEGF,FFCECC@?DGFF@@FDCFGFF,CFG6EFG8FECF@FGGEGEE:FCFGGCFEFFFDGGG(F<*?FCE=4:(2/<<CCC>F81FFF?CCGGGGGEGG@C>@FF?EEF@AGFB$GFFF66<GC:GGGGFGGC?CB6DCGFC9FDDFF=3*GGEEF@FGGGGFGGDF6EGDFCGGFE,9FCCGGGGFGFFFCCGEGGFC=:EFFF9FGGGDFGFFB,CGDGEGDFCF8GGGFGFBGGGFFCCGCF8GGDEDGFEEGGDGGGGDGGFGCGGGFCCEFGFGEDGGGGGGEGGGGGGGGGGGGGFEGGGC@CCC
@DL 406
TGAGGAATATTGGTCAATGGGCGTAAGCCTGAACCAGCCAAGTCGCGTGAGGGATGAAGGTTCTATGGATCGTAAACCTCTTTTATAAGGGAATAAAGTGCGGGACGTGTCCCGTTTTGTATGTACCTTATGAATAAGGATCGGCTAACTCCGTGCCAGCAGCCGCGGTAATACGGAGGATCCGAGCGTTATCCGGATTTATTGGGTTTAAAGGGTGCGTAGGCGGCCTTTTAAGTCAGCGGTGAAAGTCTGTGGCTCAACCATAGAATTGCCGTTGAAACTGGGGGGCTTGAGTATGTTTGAGGCAGGCGGAATGCGTGGTGTAGCGGTGAAATGCTTAGATATCACGCAGAACCCCGATTGCGAAGGCAGCCTGCCAAGCCATGACTGACGCTGATGCACGAAAGCGTGGGGATCGAACAGGATTAGATACCCT
+
GGGGGGGGGGGGGGGGGGGGGGGFGGGGGGGGGGGGGGGGGGGGGGGGGGGGGCCGGGGGGGGGGGGGFGGGFGGGGFGGGGGGGGGGGGGFFGGFGFGGDFFFCGGGGGGFGGGGFGGGGDGGGGGGGGGGGGGGGGFG9BFEGFGGGGFGG?GGFFGGGGGGG>FEFEGGGGGGGGG*AFGG:GCGGGGFGGGGFFFGFFGGGGGGD:FBDGFFGGGGGGGGGGCGFCFGGGEDDFCCFDGGGGGGGGGFFEGDFFFGFGEFFFGFFCFGGFCFCFGGGGGGED<GGGGGGGGGGGE=GFGGGFFGGGGGFFCDGGFGGGCGGGGGGGGDGGGGGFGGGFF<=FCGGGGGGGGDGGGGGGGGGGGGGGGGGFGGGGFCGEFECGGGGEDGGGGGGGGFEGGGGGGGGFGGGGGGGGGGGGFGGGGFGFGCCCCC
@DL 126259
TGGGGAATATTGCACAATGGGGGAAACCCTGATGCAGCGACGCCGCGTGGAGGAAGAAGGTCTTCGGATTGTAAACTCCTGTTGTTGAGGAAGATAATGACGGTACTCAACAAGGAAGTGACGGCTAACTACGTGCCAGCAGCCGCGGTAAAACGTAGGTCACAAGCGTTGTCCGGAATTACTGGGTGTAAAGGGAGCGCAGGCGGGAGAACAAGTTGGAAGTGAAATCCATGGGCTCAACCCATGAACTGCTTTCAAAACTGTTTTTCTTGAGTAGTGCAGAGGTAGGCGGAATTCCCGGTGTAGCGGTGGAATGCGTAGATATCGGGAGGAACACCAGTGGTGAAGGCGGCCTACTGGGCACCAACTGACGCTGAGGCTCGAAAGTGTGGGTAGCAAACAGGATTAGATACCCT
+
FFGE:CCFGGGGGGGGGGGGDGGGGGG@FGGGGGGGGGGGGGGCCFFCCFGGGGGGGGGGGGGGGGGEDDFEGGGGGFFGGFGGGGFGGGGGFFCFADFF9:FFCGFGGGGGGGGGGDDFGG4GGEGGGGG@CF@FFF<CF;FFDGGCFEFFGCC8FGGGFGFFGGGG@C:EFFCFCFGGGGGGFCFFGFGG=CFFEGDGGGGGGGGCGDFDGGGGGFFFCCGGGGGFDGGFGGGGGFGGGGGGGGGGGGFCGFFCGFCGGFGGCGGGGGGGFGGGGGGFFGGGGGGGGGGGGGGGEFGFGFFGEFCFEFCGGGGGFGGGFGC:=GGGGGGGGFGGGGFFC@GGF:GEGGGGGGGGFGGGFD,FGGFGEGGECGGGGFGGGGGFFGGGGGGGGGGGGGGGGGGGGGFGGFGCCCCC
@DL 408
TGGGGAATATTGCACAATGGGCGCAAGCCTGATGCAGCCATGCCGCGTGTATGAAGAAGGCCTTCGGGTTGTAAAGTACTTTCAGCGGGGAGGAAGGGAGTAAAGTTAATACCTTTGCTCATTGACGTTACCCGCAGAAGAAGCACCGGCTAACTCCGTGCCCGCAGCCGCGGTAATACGGAGGGTGCAAGCGTTAATCGGAATTACTGGGCGTAAAGCGCACGCAGGCGGTTTGTTAAGTCAGATGTGAAATCCCCGGGCTCAACCTGGGAACTGCATCTGATACTGGCAAGCTTGAGTCTCGTAGAGGGGGGTAGAATTCCAGGTGTAGCGGTGAAATGCGTAGAGATCTGGAGGAATACCGGTGGCGAAGGCGGCCCCCTGGACGAAGACTGACGCTCAGGTGCGAAAGCGTGGGGAGCAAACAGGATTAGATACCCT
+
GGGGGGGGGGGGGGGDGGFCFFFGGGGGGGGGGGGGGGGGGGGGGGGGGGFFGGGGGGGGCFFGGGGGGEFGFGGFFGDGGGGGGFGGGGECGGGFCFGGGGGGC,CFGGGGGGG9FFGGGGGGGGGGGGGGGGGDGGGFFFGG,>FFGGGGGGGGGGGGGF/1<EGGGGGFBFGEGGGFGGGGGGFGGGGGGGG<CEFGDCCGGGGGFGGGGGEEEGGGGCEGGECDGEG>GGGGGGFGGGGGGGGGGFFGGGGGGFGGGGGGFGCGGGGGGFGGGGGGGFGGGGDEGF9GGFGGFCGGEG?GGFGGGGGGGGFFF<CDGGGGGGGGGGGGGGGGGGGGFGGFFGGFGGGFEC,AGGGGGGGGGGGGGGGGGGGGGEGFCFFGGFGGGFFDGGGGGGFGGGGDGGGGGGGGGGGGFGGGGGGGGGGGGGGGGGGGCCCCC
@DL 139463
TGAGGAATATTGGTCAATGGGCGAGAGCCTGAACCAGCCAAGTAGCGTGCAGGATGACGGCCCTATGGGTTGTAAACTGCTTTTATAAGGGAATAAAGTGAGCCTCGTGAGGCTTTTTGCATGTACCTTATGAATAAGGACCGGCTAATTCCGTGCCCGCAGCCGCGGTAATACGGAAGGTCCGGGCGTTATCCGGATTTATTGGGTTTAAAGGGAGCGTAGGCCGGAGTTTAAGCGTGTTGTGAAATGTAGACGCTGAACGTCGGCACTGCAGCGCGAACTGGTTTCCTTGAGTACGCACAAAGTGGGCGGAATTCGTGGTGTAGCGGTGAAATGCTTAGATATCACGAAGAACTCCGATTGCGAAGGCAGCTCACTGGAGCGCAACTGACGCTGAAGCTCGAAAGTGCGGGTATCGAACAGGATTAGATACCCT
+
,@,;ECFAF<,C,,C@DF9FEACGCFFDFC@DFGGGFGECFF<ECDFCEEDFGDCA9@F@FGCGGF?FCFCF:EE?EE,5EEEFGGFF<ECECECFGC9EF<F<EBF+B<=8D=BFFCF9B<E<?<EFG<<A@E<,,,AFFDCC7:FGC;==FBF:+,8@CCGGCCF7B@:,<?FCG@*>>FDE@:7*=<F*?:<:*=CF?96?CF9,38DFCCC:;C5/ECC+A58:8C68B<C?EFF?/<FDF@CGCC<<898CE#D@CCCF#C@8>DFCEC:F89CCFCDGFGFEGF9D8ECF:=88,79?+++:C,C,BA@+:?D,F:>>B=?5<AAFF:<<,EFFA@9GF=E,CC,<EB>--C@8+,EF@9EFC8@EEC,F8A@6+++@E@CC;CFGFAAGFC@@<,FEECF7CFC,7DFFGGEEFFGGGFCC,;8A8CC@
@DL 71350
TGAGGAATATTGGTCAATGGGCGAGAGCCTGAACCAGCCAAGTAGCGTGCAGGATGACGGCCCTATGGGTTGTAAGCTGCTTTTATATGGGAATAAAGTTTTCCACGTGTGGAATTTTGTATGTACCATATGAATAAGGATCGGCTAACTCCGTGCCAGCAGCCGCGGTAATACGGAGGATCCGAGCGTTATCCGGATTTATCGGGTTTAAAGGGAGCGTAGGTGGACAGTTAAGTCAGCTGTGAAAGTTTGCGGCTCAACCGTAAAATTGCAGTTGATACTGGCTGTCTTGAGTACAGTAGAGGTGGGCGGAATTCGTGGTGTAGCGGTGAAATGCTTAGATATCACGAAGAACTCCGATTGCGAAGGCAGCTCACTGGACTGCAACTGACACTGATGCTCGAAAGTGTGGGTATCAAACAGGATTAGATACCCT
+
FGGGFFGGCFGDGFGFGCC8FCFGGGGGGGGGGGGGGGGGFGFFGFGGGGGGGGCFGFGGGGGGGGGGGGBCGGG<F9CGGGFGGGDGGGGGGGGG9E<DDGGGGGGDDGGGGGGGGGGGGDGGGGFGGGGGGGGGGGFFDC>FGGGCGGGGGGGGG9<BDGGCGCFEGCCGGGGGGGGG8CEFGGGG=GGGGFGGFGGGFCFGGGFEFFGFGGCFGGDFBFGGFF@9FFGGGGGEFFFGFGDFFFCGGGF9GFFGFGGGGGGGGGGGGFFF9GGGGGGFGGFFEGGGGGGGGFF<CGGGGF@GFDGCEEF9GGGEDGGGGGGGGGGGGGGGGGGGGGGFGFGGDGGGECGGEFFCEFFCEDGFGGGGGGGGGGFGCGGDGGGGGGGGGGGGGGFFDEFEDEGFGGGGGGGGGGGGGGGFFEGGGGGGFFGCA-BB
@DL 63443
TGGGGAATATTGCACAATGGGGGAAACCCTGATGCAGCGACGCCGCGTGGAGGAAGAAGGTCTTCGGATTGTAAACTCCTGTTGTTGAGGAAGATAATGACGGTACTCAACAAGGAAGTGACGGCTAACTACGTGCCAGCAGCCGCGGTAAAACGTAGGTCACAAGCGTTGTCCGGAATTACTGGGTGTAAAGGGAGCGCAGGCGGGAGAACAAGTTGGAAGTGAAATCCATGGGCTCAACCCATGAACTGCTTTCAAAACTGTTTTTCGTGAGTAGTGCAGAGGTAGGCGGAATTCCCGGTGTAGCGGTGGAATGCGTAGATATCGGGAGGAACACCAGTGGCGAAGGCGGCCTACTGGGCACCAACTGACGCTGAGGCTCGAAAGTGTGGGTAGCAAACAGGATTAGATACCCT
+
GGFGGGGGGGG9CFFGGGFFFFGEGGGGGG@FFFGGAFFBEEFE7C@FG7BFGGGG@CFGGGGGGGGGGGEFFFEGGGGG?FGAFFFAD?,AEEFGGFFGFG7?<FGFGGGF>=8<FFFG8AFC@GE<FGGGGGGFCFGGGB<FG>EC>GGGGFGGCFGFGGGDFFGCB=GGGGGFFFFGFGFGGGGGGGFFGGG9GFFGGF8FGGGFGFCFGGGGF>FFECGFFGGFFFGFGFFGFFFFCGEGGGGGGEADEFFDGGGGGGGDF7C>6#0:DGGGGGFEGGGGF+GEFAGGGF=+GGGGGGF7GGGGGCFAF@,GFGGGGEEF@GEFDAGGGGGGGGGGGGGDGGGGGEFCAFCGGGGFD@F,GGFECGGCFGGGGGGGFEGGGGEEGGGGGGGGGGGGFGGGGGFGGGGCC8CC
@DL 70589
TGAGGAATATTGGTCAATGGACGAGAGTCTGAACCAGCCAAGTAGCGTGCAGGATGACGGCCCTATGGGTTGTAAACTGCTTTTATAAGGGAATAAAGTGAGCCTCGTGAGGCTTTTTGCATGTACCTTATGAATAAGGACCGGCTAATTCCGTGCCAGCAGCCGCGGTAATACGGAAGGTCCGGGCGTTATCCGGATTTATTGGGTTTAAAGGGAGCGTAGGCCGGAGATTAAGCGTGTTGTGAAATGTAGACGCTCAACGTCTGCACTGCAGCGCGAACTGGTTTCCTTGAGTACGCAAAAAGTGGGCGGAATTCGTGGTGTAGCGGTGAAATGCTTAGATATCACGAAGAACTCCGATTGCGAAGGCAGCCTGCTGTAGCGCAACTGACGCTGAAGCTCGAAAGCGTGGGTATCGAACAGGATTAGATACCCT
+
GGFGGGGG@FFEECFGGGGGGGGGEGGGGGGGGFDFGG9F,C,,CFEGGDEDGGGFG@FG@+7DFDFC89,6CFFGGGECFGGF<FCFEFCFFAFAFG<,,,B<,,BF,E?@=FF8?5@,,E<AFG<AFGG9EF,<F9E<-CFCFC<=)73<BFFFD=?<FBBGGFFB>FF:C?@34@7CF4@FEGBFCBCGGEEC:GGFFFCF<<FFEGFBFCGBFGGCGGDCEEG=?$9DC9F;:FEEG>GGCC<A?CC:><GF@3GGGDC3=E8F8GG;C9FC@6GGF<FC,,,8GGDGGE@4=,4?,BC,B44+EAGGFGEGF47DGGGGEDGGGGGGGGGGFE9GGGGGF7E<GGGGGF@-GFCCFCGGGGGGGF<FC6AEGGF@CCCF9GGGGGGGGGGGGGGGGDGGGGGGCGGGGGF<GGGGGGGGGGGGGGGCCCCC
@DL 109454
TGAGGAATATTGGTCAATGGACGAGAGTCTGAACCAGCCAAGTAGCGTGCAGGATGACGGCCCTATGGGTTGTAAACTGCTTTTATAGGGGGATGAAGTGTGCCACGTGTGGCATATTGCAGGTACCCTATGAATAAGGACCGGCTAATTCCGTGCCAGCAGCCGCGGTAATACGGAAGGTCCGGGCGTTATCCGGATTTATTGGGTTTAAAGGGAGCGTAGGCCGTCTTATAAGCGTGTTGTGAAATGTCGGGGCTCAACCTGGGCATTGCAGCGCGAACTGTGAGACTTGAGTGCGCAGGAAGTAGGCGGAATTCGTCGTGTAGCGGTGAAATGCTTAGATATCACGAAGAACTCCGATTGCGAAGGCAGCTCACTGGAGCGCAACTGACGCTGAAGCTCGAAAGTGCGGGTATCGAACAGGATTAGATACCCT
+
GGGGGGGGGGGGGGGGGGGGGGGGGGGGGGFFGGGGGGGGGGFGGGGGGGGGGGGGGGGGGGGGGGGGGGGFGDFFFGFGGGGGGGGGGGGDGGEG<FBFGGFGGGGGFGGGGG9FGFGDGGGGGGGGGGGGGGCCFGGGGGGGGGGFGGGG>GFGGGGGGGGGGGGEFFGGGGGGGGEC/FFGEECGGGGGGGGECF@EFFGGGGDGFFGFGGDFGGFGGGGGEFGGGGCEEGGGG>GGGFFGFGGGGEFGGGGGGGGGGGGGFFGFCGEEEGGGFGGFCGGGGGFC<CGFDF:GEGGGFGGFDCGGGGGGFGEGGCDF?GGGDGGGGGGGGGGGFGFGEACFGGGGGGGGGGGGGGF@+CGGGGFGFFFGGGCDFCGGEGGGGGGGGGGGGGGGFFCFCGFFGGEFFFGGGGGGGGGGGGGGGGGGGGGCC?CB
@DL 134009
TGAGGAATATTGGTCAATGGGCGAGAGCCTGAACCAGCCAAGTAGCGTGCAGGATGACTGCCCTATGGGTTGTAAACTGCTTTTATAAGGGAATAAAGTGCGTCTCGTGAGACTTTTTGCATGTACCTTATGAATAAGGACCGGCTAATTCCGTGCCAGCAGCCGCGGTAATACGGAAGGTCCGGGCGTTATCCGGATTTATTGGGTTTAAAGGGAGCGTAGGCCGGAGATTAAGCGTGTTGTGAAATGTAGACGCTCAACGTCTGCACTGCAGCGCGAACTGGTTTTCTTGAGTACGCACAAAGTGGGCGGAATTCGTGGTGTAGCGGTGAAATGCTTAGATATCACGAAGAACTCCGATTGCGAAGGCAGCTCACTGGAGCGCAACTGACGCTGAAGCTCGAAAGTGCGGGTATCGAACAGGATTAGATACCCT
+
<@FFFGGFGFGGGEGGGDGFFGGGGGGGGDCEEEGGCCFDFGGGG,+BFGGC<FGGGF,CECGGGFGCF8F7BFGFGG<C<FGG9<C<FGGGG8,?EEFG,@FEC<8??EECDEGFF@FFGGGFDEGGF<FCFFFEGBFGF<:FE+>=F@;F8,+6>C=CGFGGECGDEECF24C-C.FCDF<EFFEGFE:=FCG5/2=F?:,FG/GG=CF,GFG5B<GE8DC9<EG@C??EC7A+DGFCGFGCE@2'<CFFGG4<:68@FFG>C:FFDFFFC9GFBFDFGFBCFA:,9GGBDC+F=E,9,?,=:C:F78FACE@CFB:,GGGGGGGGFBGFF9FB,9FEFFDFC7GGFGF9DCFFDFDCC7GGGFGGFGFGFF@CEFGC:EC9GGGCCCGGGGEFEFB<C,?@GCBGF@FC7,EEGFGGGGGFGDGGFFECBCCC
@DL 94269
TGAGGAATATTGGTCAATGGGCGAGAGCCTGAACCAGCCAAGTAGCGTGCAGGATGACGGCCCTATGGGTTGTAAACTGCTTTTATAAGGGAATAAAGTGAGTCTCGTGAGACTTTTTGCATGTACCTTATGAATAAGGACCGGCTAATTCCGTGCCAGCAGCCGCGGTAATACGGAAGGTCCGGGCGTTATCCGGATTTATTGGGTTTAAAGGGAGCGTAGGCCGGAGATTAAGCGTGTTGTGAAATGTAGACGCTCAACGTCTGCACTGCAGCGCGAACTGGTTTCCTTGAGTACGCACAAAGTGGGCGGAATTCGTGGTGTAGCGGTGAAATGCTTAGATATCACGAAGAACTCCGATTGCGAAGGCAGCTCACTGGAGCGCAACTGACATTGAGGCTCGAAAGTGTGGGTATCAAACAGGATTAGATACCCT
+
EFGGGFFFGGGGGGGGGGGGGGGGGGGGGGGGGGGGGGGGGGFFGGGGGGGGGGGGGGGGGGGGGGGGGGGCGGGGGGCGGAFGFDGG9FCFGGGFGGFFGGCECGGGFG@9FFEGCGEGGGGGGGGGGGFGGGGGGGGG<FGGGGGFFGDF8,@FGGFFFGGE?BCC>C>FFGGGGGGGGGFGEEFGFGGGGGGGEFCCFE:FCFEDCFFFGGFFEGGGE>GG@CC?F;FFCAFCE;>EGGGGFGFFGGGGGGFFFEEGGGGGGGFGFF@CFFGGEAFGGGGGGGGGFGGGGGGGGGCGGGFEGECDGGGGGGGGGGGFFE=GGGGGGGGGGGGGF?GFCCFGGGGGGDGGGCFCGFF7GGGFGGGGGFGDGGFGGGGFCEFAFGGGGGGGGFCGGGGFCEGFGGGGGGGGGGGGGGGGGGGFFEFCGGGCCCCC
@DL 124156
TGAGGAATATTGGTCAATGGGCGATGGCCTGAACCAGCCAAGTAGCGTGAAGGATGACTGACCTATGGGCTGAAAACTTCTTTGATAAAGGAGTAAAGTCGGGTATGCATACCCGGTTGCCTGTACTTTATGAAAAAGGATCGGCTAACTACGTGCCAGCAGACGCGGTAATACGGAGGATCCGAGCGTTATCCGGATTTATTGGGTTTAAAGGGAGCGTAGCTGGATGTTTAAGTCAGTTGTGAAAGTGTGCGGCTCAACCGTAAAATTGCAGTTGATACTGGATGTCTTGAGTGCAGTTGAGGCAGGCGGAATTCGTGGTGTGGCGGTGAAATGCTTAGATATCACGAAGAACTCCGATTGCGAAGGCAGCCTGCTAGGCTGCAACTGACATTGAGGCTCGAAAGTGTGGGTATCGAACAGGATTAGATACCCT
+
F<@9CAFE<FF@,,;CCC@EFFEG7@B8CFFDD6:C8CBC<F,C<FFCFFDFFFGFG9,,,:<AF9E<8,,4,:FGGGF<<?F,<FCF9FEG,4CCEG9<,:+97,,,5<,?,:44886,,:?AFF,,,<,BEF9,E?FA,14=:DF:99$:>1*FFFFCDB#3E@FEA;;3<<>2(A>3:7?F7>6FFC#EFE;EFFC;>:<<<;=GFGCFCFCEGEBD=F)#F@,,9>=;>EC?FCCCF@7C9C@C@+F>CGFFB=:FEGGDD9FFFDC,9E:8,:,,CGFFB<F<F<GFDFF54,=<EGGFC?FBB,FDB=BCB7D:GGEGCGGGGFFCGGGGFCGFFGF<E7FCCDGDGFF7EGFDGCGGGGGFCC8GGCGGFC;,,GFC6FGGGGGGE?GGGGGFGGGGFFB,7GDFEEC,F9FCGFGGFGGGGEFCCCCC
@DL 417
TGAGGAATATTGGTCAATGGACGAGAGTCTGAACCAGCCAAGTAGCGTGCAGGATGACGGCCCTATGGGTTGTAAACTGCTTTTATAGGGGGATAAAGTGTGCCACGTGTGGCATAGTGCATGTACCCTATGAATAAGGACAGGCTAATTCCGTGCAAGCAGCCGAGGTAATACGGAAGGTCCGGGCGTTATCCGGATTTATTGGGGTTAAAGGGCGCGCAGGCCGTCTTATAAGCGTGTTGTGAAATGTCGGGGCTCAACCTGGGCATTGCAGCGCAAACTGTGAGACTTGAGTGCGGAGGAAGGAGGCGGAATTCGTCGTGTAGCGGTGAAATGCTTAGATATGACGAAGAACTCCGATTGCGAAGGCAGCCTGCTGTAGCGCAACTGACGCTGAAGCTCGAAAGCGTGGGTATCGAACAGGATTAGATACCCT
+
,C<FFFFGGGGG96CFFFGGFFG7@FG<EFGGFFGGGGGGFGEFCGGGG7F,FF,BD@CFGGCGG@FG8F7FFFFE,6C,CFCC<,,EDD+>++4?555CF,,5,:=4:E++B=F<,A,FE,:AFG?,5BFFF?5C<?=5,,A+A,F,,,,,38+=+,,+@@<<>+@CFC=838@?B;CF<E>CEE3<04*)<((6)<@<51/;2+<<9+A=*/*()9**BEDC7F?,@,<GGBF7=,EFF9>7,,8C4:FBDGGGGFCFFCD7F@,<EGFGF+@,,,FDDGGECFFFFGGFCF@6+4,?EFE<B++:FA,FGEFFC@>+GGFEEGEFF,FFAFFFDGGGGGFF=7BCGGFGGGCCGFCBF:GFF9GFDFAGGGCFGGF@:8+,,AFDGGEGGGFEC@@,DGGGEDGGGGGGGGGGGFGGGGGGGGGGGFGCCCCC
@DL 67113
TGAGGAATATTGGTCAATGGACGAGAGTCTGAACCAGCCAAGTAGCGTGCAGGATGACGGCCCTATGGGTTGTAAACTGCTTTTATAAGGGAATAAAGTGAGTCTCGTGAGACTTTCTGCATGTACCTTATGAATAAGGACCGGCTAATTCCGTGCCAGCAGCCGCGGTAATACGGAAGGTCCGGGCGTTATCCGGATTTATTGGGTTTAAAGGGAGCGTAGGCCGGAGATTAAGCGTGTTGTGAAATGTAGACGCTCAACGTCTGCACTGCAGCGCGAACTGGTTTCCTTGAGTACGCACAAAGTGGGCGGAATTCGTGGTGTAGCGGTGAAATGCTTAGATATCACGAAGAACTCCGATTGCGAAGGCAGCTCACTGGAGCGCAACTGACGCTGAAGCTCGAAAGTGCGGGTATCGAACAGGATTAGATACCCT
+
GGGGGGGGGGGGGGGGGGGGGGGGGGGGGGGGGGGGGGGFGGGGGGGGEGGGGGGGGGGGGGGFGGGGGGGGGGGGGGGGGGGGFGGGGGGGGGGGGGGGGGGFGGGGFGGFGGGGGGGGEGGGGGGGGGGGGGGGGGGGGGGGDGGFGGGGGGFGDFFGGGGGEGGCFGGGGGGGGGGGGGGGGGGGGGGGGGGEFG<GGGGGGGGFGGGGGGGGFGGGGGGGGGGDGEGGGGGGDGGGGGCGGGGFEGGGGGGGGGGGGGGGGGGGFFGFGGDGGGGGGGGGFFGGGGGGGGEGFFEECGGGGGGDGGGGGGGGGGGGGGGGGCCGGGGGGGFFGFGGGGGGGGGGGGGGGGGGGGGGGGGFGGGGGGGGGGGGGGGGGGGGGGGGGGGGGGGGGGGGGGGGGGEGGCGGGGGGGGGGFGGGFGGGGGGCCCCC
@DL 64811
TGAGGAATATTGGTCAATGGGCGAGAGCCTGAACCAGCCAAGTAGCGTGCAGGATGACGGCCCTATGGGTTGTAAACTGCTTTTATAAGGGAATAAAGTGAGTCTCGTGAGACTTTTTGCATGTACCTCATGAATAAGGACCGGCTAATTCCGTGCCAGCAGCCGCGGTAATACGGAAGGTCCGGGCGTTATCCGGATTTATTGGGTTTAAAGGGAGCGTAGGCCGGAGATTAAGCGTGTTGTGAAATGTAGACGCTCAACGTCTGCACTGCAGCGCGAACTGGTTTCCTTGAGTACGCACAAAGTGGGCGGAATTCGTGGTGTAGCGGTGAAATGCTTAGATATCACGAAGAACTCCGATTGCGAAGGCAGCTCACTGGAGCGCAACTGACGCTGAAGCTCGAAAGTGCGGGTATCGAACAGGATTAGATACCCT
+
FFFGGGGGGGGGFDFGGGGGGGGGGCEGG,CFGGGGGGGGGGFFFEGGGGGAFGGFGFCFFEEGGEGG,EFGGGGDGGGGFC<FFGGGGGGFGGGGGGFGF9?FE9FG8EFFGGGGGGGGGFGEFFFDDEEFGE,8CAEFGC@EGGGCGGGFFGGDDCFF=FFGDGGDGGGGGFFEE1?>CE:*C:<CCF(2CA8C<FFGCFFG9F<<:CF@FGGCGEGGGFEG.FFGGGGGFCGGGGGGGGFGFF.CE<E@9FCA@.GGCGEFFB:AFFEDGGFGCFGGGFGCA,CFFFFFFGGFF<@4,:FCGF7EEFGFCCGDEFGGGGGGGGGGDGGGGGGGGGGGFCDGEFFCGGGFFCCGGGFFF>GGGGGGFGGGGGGGGGGGGGEGFAGGGGGFFGGGGGGGFFFFCF@GEGGGGGGGGGGGGGGGGFGGGGGCCCCC
@DL 85823
TGAGGAATATTGGTCAATGGGCGAGAGCCTGAACCAGCCAAGTAGCGTGCAGGCTGACGGCCCTATGGGTTGTAAACTGCTTTTATAAGGGAATAAAGTGAGTCTCGTGAAACTTTTTGCATGTACCTTATGAATACGGACCGGCTAATTCCGTGCCAGCAGCCGCGGTAATACGGAAGGTCCGGGCGTTATCCGGATTTATTGGGTTTAAAGGGAGCGTAGGCCGGCGATTAAGCGTGTTGTGAAATGTAGACGCTCAACGTCTGCACTGCAGCGCGAACTGGTTTCCTTGAGTACGAACAAAGTAGGAGAAATTCGTGGTGTATCGGAGAAATGCTTAGGTTCCAAGAAAAACGCCGATTGCGAAGGCAGCACATGGGAGCGAAACTGACGCTGAAGCTCGAAAGTGCGAGTATCGAACAGGATTAGATCCCCT
+
CFCGGGG8FG9C9FDG,,CEFGDG::+CFCGFFGGGCG<E<;CF9CBF@GFGF7FFGG>EGGGGGFGG8FEEGGGGGEEGGC-E,EAFFG,=FEFGGG<FFF<AFGFGGGGGGG,CFGGGGGGFGCBE,F<FGGFF<B>:FF7FGGDAFC=F8@DG@FFGGGGGDGDDCG7FGGCEEF7*5:F7B:**=FGFGF@*1*8<<:CFF:<::FFGFAE:*88?CCECCEC*/:CEEGDGGGG8FG;=8BBCEGG=FF58.37<:BC3,:<FFFF<FCF@=@88A,=,8A:,,,FA=+F@84,@ADFA:,,:,,,,DEC@+9+,?E+78+8,<,<FC?<48C:9,,5,,C,,<D6+=@+@@CD@F@@,,<,@,,<66,,,,,:6::@9ADF:@6,GGFC,FEC<C,,C,@@@+;6,F<DFCCC6<9CC,,E6,:7-BAAA
@DL 421
TGAGGAATATTGGTCAATGGGCGAGAGCCTGAACCAGCCAAGTAGCGTGCAGGATGACGGCCCTATGGGTTGTAAACTGCTTTTATAAGGGAATAAAGTGAGTCTCGTGAGACTTTTTGCATGTACCTTATGAATAAGGACCGGCTAATTCCGTGCCAGCAGCCGCGGTAATACGGAAGGTCCGGGCGTTATCCGGATTTATTGGGTTTAAAGGGAGCGTAGGCCGGAGATTAAGCGTGTTGTGAAATGTAGACGCTCAACGTCTGCACTGCAGCGCGAACTGGTTTCCTTGAGTACGCACAAAGTGGGCGGAATTCGTGGTGTAGCGGTGAAATGCTTAGATATCACGAAGAACTCCGATTGCGAAGGCAGCTCACTGGAGCGCAACTGACGCTGAGGCTCGAAAGTGCGGGTATCGAACAGGATTAGATACCCT
+
FDGGGGGGGGGGGGGGGGGGGGGGGGGGGGGGGGGGGGGGGGFGGGGGGGGGGGGGGGGGGGGGGGGGGCF=FGGGGGGGGGGGGGGGGGGGGGGGGGGGCFGGGGFGGGGGGGFG,EFGGCEGGAFGGFGEGGGGGGFG<FFGGGGGGGGGGGGGGGEGGFGGGGGGGGGGGGGGGGFG8FGGGEFGGGGCFFD?<GFFBCGGCFGFCFFFGGEFGGGGG?CCGGC=FGGGGGGDCGGGEFGFGGGGGFBEEGGGG?GFEECFFGFFGGGGGGGGGGFFGGGGGGF,GGFCCGDGGD@BFFE?GGCGFDCFFGGGGGGGFGGGGGGGGGGGGGGGGGGFFGFGGGFGGGGGGGGGGGGGGGGGGGGGGGGGGF<F8FGF@DGGGGGGGGGGGGGGGGGDGGGGGGGGGGGGGGGGGGGGGFFF@CGGGGGCCCCC
@DL 422
TGCGGAATATTGGTCAATGGACGAGAGTCTGAACCAGCCAAGTAGCGTGCAGGATGACGGCCCTATGGGCTGTAAACTGCTTTTATAAGGGAATAAAGTGAGCGTCGTGACTCTTTTTGCATGTACCTTATGAATAAGGACAGGCTAATTCCGTGCCAGCAGCCGCGGTAATACGGAAGGTCCGGGCGTTATCCGGATTTGTTGGTTTTAAAGGGAGCGTCGGCCGGAGATTAAGCGTGTTGTGAAATGTAGACGCTAAACGTCTGAACTGCAGCGCGAACTGGTTTCCTTGAGTACGCACAAAGTGGGCGGAATTCGTGGTGTAGCGGTGAAATGCTTAGATATCACGAAGAACTCCGATTGCGAAGGCAGCTCACTGGAGCGCAACTGACGCTGAAGCTCGAAAGTGCGGGTAGCGAACAGGATTAGATACCCT
+
<F,@FG7FCGGGGGFCGGGGFC:7+:@CFFCGF,CCFF9<;EC<FGECFDECCF@8FGF78F@FF<,,,:<,99EAE,E,C,E,5EF,F,C,?FFGFD<EGG,+@BFF7=FGFCACGGE,,A,:BC<EAC9?DEB9,B7,,,A+A,1:5=@E<=BC?3>1@C<@EEFGGGEC@9FE*@275>7>E776=*@?>(CE?C?/$:2:B#F9FGF<<?C@E*CG&=*DECC,2:FE>?<+95D?6FDDGGEFF<F7FC@88%=@F@@;:7#:<:76B@:F8CFGFAGFA8,,FB,GF@C@@8,,:FC,7GF:7CE,FF@FF<B=A,:CECEFE,GFD?CEEAFEEFFFGGGGGF9GGFCCGFEC7EGGGGGGGFFAEE@@8ECB:F>GGGGGGGGGDF<<F7FECGFGFF@7EEGFGFF7GDFAAFGGFGGGGGGCCCCC
@DL 423
TGGGGAATATTGCACAATGGGGGAAACCCTGATGCAGCGACGCCGCGTGAGCGATGAAGTATTTCGGTATGTAAAGCTCTATCAGCAGGGAAGAAAATGACGGTACCTGACTAAGAAGCCCCGGCTAACTACGTGCCAGCAGCCGCGGTAATACGTAGGGGGCAAGCGTTATCCGGATTTACTGGGTGTAAAGGGAGCGTAGACGGCATGGCAAGCCAGATGTGAAAGCCCGGGGCTCAACCCCGGGACTGCATTTGGAACTGTCAGGCTAGAGTGTCGGAGAGGAAAGCGGAATTCCTAGTGTAGCGGTGAAATGCGTAGATATTAGGAGGAACACCAGTGGCGAAGGCGGCTTTCTGGACGATGACTGACGTTGAGGCTCGAAAGCGTGGGGAGCAAACAGGATTAGATACCCT
+
GFGGGCEGGGGGGGGGGGGGGGGGGGGGGGGGGGGGGGGGGGGEGFGGGGGGGGGGGGGGCFFCFGGGCFGGGCGAFGGGGGGGGFGGCEEECE@FGGFGGGEBD@FDGGGGGGDFFFGG@GGGGCGGG=CFDFFFGGGGGFGGGG@FFEEGGG>7DFGGGGG@FGGGCF<1FGGGGDGFFGGGGG<C?F>CGGGGGGGEGGGGGGCGEGGGGFF:FGGDGGGGFGFEGFCCFD?EFGGGGGDDGGGFEFFGD9GGFFDAGGCGGGGGFFGFFGFFFAGGGGGGGGEGGFGFGFE,E,<FE9FEE>GGGGGFGGGGGGGGFGDECFGGF?CGGGFF9GGEGGGGGCGGGGFGGFGGGGGGGGGGGGGGGGGGGF<GGGGGFGGFCFGGGFGGGGGGGGGGGGGGGGGGGGFCCCCC
@DL 69089
TGAGGAATATTGGTCAATGGACGAGAGTCTGAACCAGCCAAGTAGCGTGCAGGATGACGGCCCTATGGGTTGTAAACTGCTTTTATAGGGGGATAAAGTGTGCCACGTGTGGCATATTGCAGGTACCCTATGAATAAGGACCGGCTAATTCCGTGCCAGCAGCCGCGGTAATACGGAAGGTCCGGGCGTTATCCGGATTTATTGGGTTTAAAGGGAGCGTAGGCCGTCTTATAAGCGTGTTGTGAAATGTCGGGGCTCAACCTGGGCATTGCAGCGCGAACTGTGAGACTTGAGTGCGCAGGAAGTAGGCGGAATTCGTCGTGTAGCGGTGAAATGCTTAGATATGACGAAGAACTCCGATTGCGAAGGCAGCCTGCTGTAGCGCAACTGACGCTGAAGCTCGAAAGCGTGGGTATCGAACAGGATTAGATACCCT
+
CFGGGGGGGGGGGGGGGGGGGGDDEGGGGGGGGGGGF8FGGC<EFDEFGCFFGGFGGGGGGGGGGGGGGGGGGGGGGGGGGGGGGGGGGGGGDGFGGCGGGGGGGGGGAFGGGEDFGGGGGGGGGGGCFGGGGG9F9DBFFGFFGGGGGGGGGF6FFFGGGGGGGGGE?GE7CEFGGGGGGGCGG>CEGGGGFGGE<<FGBFCGGEEEFGFFGFEFCEGG8GDDCE>FGGFDGGEGGCE?GGGFCFGGGGBECFEGF>GFGGGGGGGGGGDGGDFCGGGFGGCFFCGFGGGGGGGGGGGGGFFFF=+CGGGDGGGDGGGGGGFF>GGGGGGFGGGGGGGGGGGFGF@FGGGFFGGGGGGGGGGGGGGGGFGGGGGGGGGFCEEFCGGFEGEGGGGGGGGGGGFGDGGGGGGGGGGGGGGGGGGGGGGGGGGCCCCC
@DL 425
TGGGGAATATTGCACAATGGGGGAAACCCTGATGCAGCGACGCCGCGTGAGCGAAGAAGTATTTCGGTATGTAAAGCTCTATCAGCAGGGAAGAAAATGACGGTACCTGACTAAGAAGCACCGGCTAAATACGTGCCAGCAGCCGCGGTAATACGTATGGTGCAAGCGTTATCCGGATTTACTGGGTGTAAAGGGAGCGTAGACGGTTGTGTAAGTCTGATGTGAAAGCCCGGGGCTCAACCCCGGGACTGCATTGGAAACTATGTAACTAGAGTGTCGGAGAGGTAAGCGGAATTCCTGGTGTAGCGGTGAAATGCGTAGATATTAGGGGGAACACCAGTGGCGAAGGCGGCTTACTGGACGATCACTGACGTTGAGGCTCGAAAGCGTGGGGAGCAAACAGGATTAGATACCCT
+
FGGGGFGGGGGGGGGGGGGGGGGGGGGGGGGGGGGGGGEGGGGGGGGGGGGGGGGGGFGFFGGGGGGCFGGDFGGEFGGGGDGFFDAEFGFGDFGGGGGGGGGGGGGGFFGGEGGGGGGGGGGGGGEGGGGGGGGGGGGGGGGGGGGFFEFDFGG?GCFGACFGGGGGGD@FCGDGGFFFFGGGGGFCFGGGGGGFEFFGGGGGGGFFGGECCFGDFEFFFGGGGGGGGGGGGGGGF+AFGGDCFGGD>GFEFGGGFCFGGGGA9GGGGGGGGGFCGFGGFGGGGGGGGGGGFFF+EGF<GGGGGGGGGGGDEGGGGGGGGGGGGGCEC,FGGGGEGGGGGGGGGGGDGGGGGGGGGGGGGFCCGGGGGGGGGGGGGEEFGGGGGGGGGGEGGGGGGGGGGGGGGGGGGCGCCCCC
@DL 77651
TGAGGAATATTGGTCCATGGACGAGAGTCTGAACCAGCCAAGTAGCGTGCAGGATGACGGCCCTATGGGTTGTAAACTGCTTTTATAAGGGAATAAAGTGAGTCTCGTGAGACTTTTTGCATGTACCTTATGAATAAGGACCGGCTAGTTCCGTGCCAGCAGCCGCGGTAATACGGAAGGTCCGGGCGTTATCCGGATTTATTGGGTTTAAAGGGAGCGTAGGCCGGAGATTAAGCGTGTTGTGAAATGTAGACGCTCAACGTCTGCACTGCAGCGCGAACTGGTTTCCTTGAGTACGCACAAAGTGGGCGGAATTCGTGGTGTAGCGGTGAAATGCTTAGATATCACGAAGAACTCCGATTGCGAAGGCAGCTCACTGGAGCGCAACTGACGCTGAAGCTCGAAAGTGCGGGTATCGAACAGGATTAGATACCCT
+
GGGGFFFGGGGGGGG,CFGF?FCGGGGGGGGGGGGGGGGGGGGGGFGGGEGGGDGCFGGGG7FGGGGGGGGEGGGGGGGGGGGGGGGFCGGGGGGGGGFAGGGGGGGGGFGGGGGFFGGGGGFGGGGGGGGGCFGGFGGGGGGCGGGGGGGGGGGGGGGGGGGGDGGGGGBAFGGGGFGGGGGGEEFFFGGGGGGGEFGGFGGGGFGGGFEGGGGGEGGGGGEGEGFGGGGGGGFGGFGGGGGGGGGGGGGGGGFCGGGGGGGGG,<EGGGGGGGGEFGGGGGGGCCGGGGGGGGGEGFGFGGGGEGEEFGDGGGGGFEFEE=:EGGGGGGGGFE<9GGGF@9GFGGGGFFGEGF@FDFECCFCGAGGGFGGGGGGGFGGGFGFDGGGGGFGF<GGGDGGGGGGGGGGGGGGEGGGGGGGGGGGGGGGGGGCCCCC
@DL 427
TGAGGAATATTGGTCAATGGACGAGAGTCTGAACCAGCCAAGTAGCGTGCAGGATGACGGCCCTATGGGTTGTAAACTGCTTTTATAGGGGGATAAAGTGTGCCACGTGTGGCATATTGCAGGTACCCTATGAATAAGGACCGGCTAATTCCGTGCCAGCAGCCGCGGTAATACGGAAGGTCCGGGCGTTATCCGGATTTATTGGGTTTAAAGGGAGCGTAGGCCGTCTTATAAGCGTGTTGTGAAATGTCGGGGCTCAACCTGGGCATTGCAGCGCGAACTGTGAGACTTGAGTGCGCAGGAAGTAGGCGGAATTCGTCGTGTAGCGGTGAAATGCTTAGATATGACGAAGAACTCCGATTGCGAAGGCAGCCTGCTGTAGCGCAACTGACGCTGAAGCTCGAAAGCGTGGGTATCGAACAGGATTAGATACCCT
+
FGGGGGGGGGGGGGGGGGGGGGGGGGGGGGGGGGGGGGGGGGGGGGGGGGGGGGGGGGGGFGGGGGGGGGGFGGGGGGGFFGGGGGGGGGGGGGGGGGGGGGGGGGGGGGGGGGGGGGGGGGGGFGG9DFGGGGGGGGGGFFFGGDEGGGGGFGGGGGGG?GGGGEGGGGGAGGGGGGGGGEFEGGGGGGGFGGGGACGGGCGGGGGGFEFCFFG0GDEGGGDGGFGGGGGGEFGGGGGGGGGGGGGGGGGGGGGGFGGEGGGGGGGGGGDGGGGGGGGFGGFEGEFGGGGF>GGGGGFFDGGGFGGGGGGGGCGGGGGGGFGGGGGGGGFFFFGGFGGFGGDGGGGGGGGGGFF7GGGGGGGGGGGGGGGGGGGGGGGGGGGGGGGGGGEGGGGGGGGGGGGGGGGGGGGGGGGGGGGGGGGGGGGGGGGCCCCC
@DL 428
TGAGGAATATTGGTCAATGGGCGATGGCCTGAACCAGCCAAGTAGCGTGAAGGATGACTGCCCTATGGGTTGTAAACTTCTTTTATAAAGGAATAAAGTCGGGTATGCATACCCGTTTGCATGTACTTTATGAATAAGGATCGGCTAACTCCGTGCCAGCAGCCGCGGTAATACGGAGGATCCGAGCGTTATCCGGATTTATTGGGTTTAAAGGGTGCGTAGGTGGTGATTTAAGTCAGCGGTGAAAGTTTGTGGCTCAACCATAAAATTGCCGTTGAAACTGGGTTACTTGAGTGTGTTTGAGGTAGGCGGAATGCGTGGTGTAGCGGTGAAATGCTTAGATATCACGCAGAACTCCGATTGCGAAGGCAGCTTACTAAACCATAACTGACACTGAAGCACGAAAGCGTGGGGATCAAACAGGATTAGATACCCT
+
FGGGGGGFGGGGGDFGGGGGGGGEFEEGGGGGGGGGGGGGGGGGGGGGGGGGGGGGGGCFFECGGCGGGG7CFGGGGGGGGGGGGGGGGGGGGGGFGGGCCEBFFFEDGGGFFGGGFGG9FGGGGGFFGGGGGFFGGGGGFFGDGGGGG@GGGGGGGGGGGGGGEGEGGGG7GGGGGGGGDFFGGGGGGGG.GFGGEFFGGGGGGGGGD?FGGFGADGGGGGGGFFEFCFFFFGGGFGG#FGFCFFGGGCGGGGGF>FFGGGDGGGGGFGGECGDGGGGGGFFGF@,?FDGFFGFAA4,FCGGFEC7GGGGDGGGCGGF<GCGGGGGGGGGGGGGFC,9GGGGGGGGGF,GGGGGFFDGGGGGGGGGGGGGGGGGGGFF@GF<<F9GGGGGGFFF<E8F@8GGGGGGGGGGGGGGGGGGGGGGGGGGGGGGCCCCC
@DL 101800
TGGGGAATATTGCACAATGGGGGAAACCCTGATGCAGCGACGCCGCGTGAGCGATGAAGTATTTCGGTATGTAAAGCTCTATCAGCAGGGAAGACAATGACGGTAACTGACTAAGAAGCCACGGCTAAATACGTGCCAGCAGCCGCGGTAATACGTAGGGGGCAAGCGTTATCCGGATTTACGGGGTGGAAAGGGAGCGTAGAGGGCATGGCAGGCCAGATGTGAAAGCCCGGGGCGCAACCCCGGTACTGCATTTGGAACTGTCAGGCTAGAGTGTCGGAGAGGAAAGCGGAATTCCTAGTGTAGCGGTGAAATGCGTAGATATTAGGAGTAACACCAGTGGCGAAGGCGGCTTTCTGGACGATGACTGACGTTGAGGCTCTAAAGCGTGGGGAGCAAACAGGATTAGATACCCT
+
6CFCFD,6CC,,6CEGGDGACFGGGFEE@@ECEGCFGGGEGC@@>>FFGGGG=F,??5BAFFFF?EBCEDGGGBCBFE,?CA-B<FGGGGFEE,,B<?F<EEGGG:,7DDFFFD<DF,,33<++:@7<,,<,>3D78>FF5C@BEE:;'<18DFC=9<FECGGF::4<<<*C<F@:<@<2;#&>FC<<#<CC7GG>=ECGGGD#C<#9C<8@CCC54:65-E??9@@C#E5FC8@:#;@<>>+7FC#BADGGF9EF@,BD>9FF<FA5EAAFDCDGGEFFF9GFGFGGGGGFE8GF=BECFC=@+F@,F9CFCFCCFCFAGGGGGDGFFC<,ECGFGGFGGEEFGGGGF@F,GF8GCFEGGGDAF<EGGGFGEGFFECC6FC,D7GB:GFC8GECGFGAEDGGGGGDEF<CA,@<B
@DL 99167
TGGGGAATATTGCACAATGGGGGGAACCCTGATGCAGCGACGCCGCGTGGAGGAAGAAGGTCTTCGGATTGGAAACTCCTGTTGGTGAGGAAGATAATGACGGAACTCAACAAGGAAGTGACGGCTAACTACGTGACAGCAGCCGCGGTAAAACGTAGGTCACAAGCGTTGGCCGGAATTACTGGGTTTAAAGGGAGCGCAGGCGGGAGAAGAAGTTGGAAGTGAAATCCATGGGCTCAACACATGAACTGCTTTAAAAGCTGTTTTTCTTGAGTAGTGCAGAGGTAGGCGGAATTCCCGGTGTAGCGGTGGAATGCGTAGATATCGGGAGGAACACCAGTGGCGAAAGCGGCCTACTGGGCACCAACTGACGCTGAGGCTCGAAAGTGTGGGTAGCAAACAGGATTAGATACCCT
+
,C<C:@CAFFEGGG,E@<CEFEDEDEFC8FBBE?5B?<>8>=+84CG+>@BEFEGGFFGGDF=9F@EG>8F,CFFCACB,@D->,@<CBC:F<D,?DFGGGEG*>:FGGG8CCFFGCF:<CC@<*4<FGGGGG,C=FFF*:F=CCCEG8C8CF?:2;@E:CF,C@EFE+71#233>-C5<CFFFFF=#46;8:@CCEE@C:C>FD1<#/13)?97E)CB@@;@71E?73)7FGF0FD#<CF'>C9E<FC<G>F0C(<>8FF@:FCAAF>F9FFF59GF:8FCCGFFBF=FCGGGGFC=:ECF@+CDGGADFC,,DEF9GAFECGECCCC,@@@C6-ECFCDGGGFFECFF<FF9FFGFEDGFF<EC<GGGFGGGGGGGGFCFF9DC@@CFEFFF,,FFCCEEGGFGGGGGFCCCCC
@DL 102526
TGGGGAATATTGCACAATGGGGGAAACCCTGATGCAGCAACGCCGCGTGAGTGATGAAGGTTTTCGGATCGTAAAGCTCTGTCTTTGGGGAAGATAATGACGGTACCCAAGGAGGAAGCCACGGCTAACTACGTGCCAGCAGCCGCGGTAATACGTAGGTGGCGAGCGTTATCCGGAGTTACTGGGCGTAAAGGGAGCGTAGGCGGATGATTAAGTGGGATGTGAAAGACCCGGGCTCAACGTGGGTGGTGCATTCCAAACTGGTGAACTAGAGTGCAGGAGAGGAGAGTGGAATTCCTAGTGTAGCGGTGAAATGCGTAGAGATTAGGAAGAACACCAGTGGCGAAGGCGACTCTCTGGACTGTAACTGACGCTGAGGCTCGAAAGCGTGGGGAGCAAACAGGATTAGATACCCT
+
GCFFGCFF9FGCFGGGGGFG8BFGGGF<FFCEEFDGGGGGGGGGGGGGGFEGGG<AFGGGGGGGGGDGGGGGGGG<FFFGGGAFGGGFCCGGGG<,F9E<,8+8BC9,AB=+,3+BA:BF:<#CFFCFDA>F41:@FGFBD9>FG@FFFGGFGFF?/>:*=8:F;GFGE=#CBE;<7#F?23:GEE:FFGGGF<E>GCBEGGECF@,=3,FFEFF@,8CFCCGF=;@+>5++:FFB=:GF@3@@:D,>,GGGGEB+9GGGGGFE,,@,GGDGGGFFFFF<CGGGFCFGGGGGGGCGFFEAGGGGGGGGGGGGGGEGGGGGGFFFGFDGFGGGEF?GGGGGGGGGGGGGGFF<EF@GGEGGFGGGGGFGGGGGGGGGGEGFGDGGGFF@@GGGGGGGE@GGGGGGGGE9FDGCCCCC
@DL 432
TGAGGAATATTGGTCAATGGACGAGAGTCTGAACCAGCCAAGTAGCGTGCAGGATGACGGCCCTATGGGTTGTAAACTGCTTTTATAGGGGGATACAGTGTGCCACGTGTGGCATATTGCAGGTACCCTATGCATCAGGACCGGCTAATTCCGTGCCAGCAGCCGCGGTAATACGGAAGGTCCGGGCGTTATCCGGATTTATTGGGTTTAAAGGGAGCGTAGGCCGTCTTATAAGCCTGTTGTGAAATGTCGGGGCTCAACCTGGGCATTGCAGCGCGAACTGTGAGGCTTGAGTGCGCAGGAGGTAGGCGGAATTCGTCGTGTAGCGGTGAAATGCTTAGATATGACGAAGAACTCCGATTGCGAAGGCAGCCTGCTGTAGCGCAACTGACGCTGAAGCTCGAAAGCGTGGGTATCGAACAGGATTAGATACCCT
+
FCCFFFGG,FFE<,CFGGGGGGGGFFGGGGGG9CCFFG9F,E6,CFGGGG@FGGGGGCFG7+@F<6EE8:678EFGGGG9CFGA5E5FEGCB++B,CF,95,EGDFG?8,+++BED99,,,,<EEF<<FGGG9E,,5:AF+C@@F7:>53,<:<@7@<,<:D<FCBFA3FC6@>:F5>:F;#CCEG>GF8)<E>FA6GG?:FF@FCFG:GGFGGGFD>99;<,<7EB5B@,B:9?C$-GF?GGGFFCCG@48GGF:@FCFEDFF4;%70GEGEFF@>9GFC,D:F@3,<CGGE@+F@,8E:FC,B4?+B,GFGGECC=7CGDEGGGGGGGGGGGGFC,GGFFGFC,6?GGGGGEFCGFC@F:GGGGGGFE,GF,8GGFEC6@:GGGGGGGGGGGFEE7GGGGGGGGGF7GGGGGGFGGGGGGGGGGFFE8GCCCCC
@DL 433
TGAGGAATATTGGTCAATGGACGAGAGTCTGAACCAGCCAAGTAGCGTGCTGGATGGCGGCCCTATGGGTTGTAAACTGCTTTTATAAGGGAATAAAGTGAGTCTCGTGAGACTTTTTGCATGTACCTTATGAATAAGGACCGGCTAATTCCGTGCCAGCAGCCGCGGTAATACGGAAGGTCCGGGCGTTATCCGGATTTATTGGGTTTGAAGGGAGCGTAGGCCGGAGATTAAGCGTGTTGTGAAATGTAGATGCTCAACATCTGCACTGCAGCGCGAACTGGTTTCCTTGAGTACGCACAAAGTGGGCGGAGTTCGTGGTGTAGCGGTGAAATGCTTAGATATCACGAAGAACTCCGATTGCGAAGGCAGCTCACTGGAGCGCAACTGACGCTGAAGCTCGAAAGTGCGGGTATCGAACAGGATTAGATACCCT
+
GGGGGGGGFGGGGGGGGGGFGGGGGGGGGGGGGGGGGGGGGGGGGGGGGGGGGGGGGGGGGGGGGGGGGGGGGGGGGGGGGGGGGGGGGGGFGGGGGGGGGGGGGGGGGGGGGGGGGGGGGGGGGGGGGGGGGGFGGGGGGGGGGGGGG@GGGGGGGGGGGGGGGGGGGGGGGGGGGGGGGGGGEGGGGGGGGGGGFFFGGGGGGGGGGGGFGGGFGGGGGGDFGGGGGGGGGGGGGFGGGGGGDFGGAFFFCGGGGGFGGGGFGFGGFFGGGGGGGGGGGGGGGGGGGGGGFF@GGFGFFFF@GGGGGGGGFCGGGGGGFCGGGGGGGGGFGGGGGGGGGGGGGGGGGGGGGGGGGGGGGGGGGGGGGGGGGGDGGGGGGGGFGGGEGGGGGGGGGGGGGGGGGFGEFEGGGGGGGGGGGGGGGGGGFFGCC@CC
@DL 434
TGAGGAATATTGGTCAATGGGCGCAGGCCTGAACCAGCCAAGTAGCGTGAAGGATGACTGCCCTATGGGTTGTAAACTTCTTTTATAGGGGAATAAAGTTTTACACGTGTGGAATTTTGTATGTACCATATGAATACGGATCGGCTAACTCCGTGCCAGCAGCCGCGGTAATACGGAGGATCCGAGCGTTATCCGGATTTATTGGGTTTAAAGGGAGCGTAGGTGGACAGTTAAGTCAGTTGTGAAAGTTGGCGGCTCAACCGTAGAATTGCAGTTGATACTGGCTGTCTTGAGTACAGTAGAGGTGGGCGGAATTCGTGGTGTAGCGGTGAAATGCTTAGATATCACGAAGAACTCCGATTGCGAAGGCAGCTCACTGGACTGTAACTGACGCTGAAGCTCGAAAGTGCGGGTATCGAACAGGATTAGATACCCT
+
,6CE8FGGGGGG,CEDE<CF,CFFG@+CB<8CF,CFGC-CFEFF9@FFGGFFDEFE@E9@8<F8EGFFCC:F:EDEFFGD9FFGAFG,C,+484:,FF,,?,,CA9FE?BE7EG,A<,,BB<EFEFDCFFGGGFDF,+@FFC:FEFEDF3@F73>FCD<FBDD8C6.#+F;@FF>FGGGGG8DBCFCF@FBFF>FECDFFFGGFGG;;=FF:CGFCGDFF>>2C>EGF@=E,1<C7CCGFGGF9FF>7@:1>FB5<D@8ACCGCFEG99GG8GGGFD-FAFFF8F8FFFFFC,FGGFDFF9ACGGFFFF8DBFGEEGGFFFGGGGGEFFE<FAGGGF,FAFGGFFFB?FDGFGF7B@F<FDFGFFCCFEFFGF<AF8C,GGGF<,GFEGGGGFGGE<GGGGGEAGGFDEBA<:GFCECGCGFFDEEFFF@CCAC@C
@DL 435
TGAGGAATATTGGTCAATGGGCGCAGGCCTGAACCAGCCAAGTAGCGTGAAGGATGACTGCCCTATGGGTTGTAAACTTCTTTTATATGGGAATAAAGTTTTCCACGTGTGGAATTTTGTATGTACCATATGAATAAGGATCGGCTAACTACGTGCCAGCAGCCGCGGTAATACGGAGGATCCGAGCGTTATCCGGATTTATTGGGTTTAAAGGGAGCGTAGGTGGACAGTTAAGTCAGTTGTGAAAGTTTGCGGCTCAACCGTAGAATTGCAGTTGATACTGGCTGTCTTGAGTACAGTAGAGGTGGGCGGAATTCGTGGTGTAGCGGTGAAATGCTTAGATATCACGAAGAACTCCGATTGCGAAGGCAGCTCACTGGACTGCAACTGACGCTGAAGCTCGAAAGTGCGGGTATCGAACAGGATTAGATACCCT
+
CEFFFFGEFGGGFGGGGGGGGGGGGEFFGGFGGFGGGGGGGGGGGGGGGGFG@FEEFEGGFGGGGGGFFG7FCFGGFGGGFGGGGGG?FGCFGGGGGF9FGGFGFF7+AA=CFFCCEGGGGGGGG9,CBAEGFEEFGG<F,BFFGGGG8F,AFGF@FFFEG8F=FGDGCCFGGGGGGGG71@CFGGG=GGG>G;F5<=:FFGGFFFFFFFFGFFGGGGGGGGGGGG@66CCGGGGFFCECGGGGFGFFGGGE5GFDF:GGGGGGGGFFCGGGGFGGFF<FGGGCGGGGGGGGGGGGGGGGGGGGGFGGGGGGGGGGFFDDFF@+ECGFCGGFFGGGGGGGGGGGGDGGGGGGGGFDEGEFEEF7GGGGGGGGFGFGGFGGGGGGCGFGGGGGGGFECGGGGGGGGGGGGGGGGGGGECGFGGGGGGGGGFEB<CCC
@DL 107775
TGAGGAATATTGCACAATGGGGGAAACCCTGATGCAGCGACGCCGCGTGAGCGATGAAGTATTTCGGTATGTAAAGCTCTATCAGCAGGGAAGAAAATGACGGTACCTGACTAAGAAGCCCCGGCTAACTACGTGCCAGCAGCCGCGGTAATACGTAGGGGGCAAGCGTTATCCGGATTTACTGGGTGTAAAGGGAGCGTAGACGGCATGGCAAGCCAGATGTGAAAGCCCGGGGCTCAACCCCGGGACTGCATTTGGAACTGTCAGGCTAGAGTGTCGGAGAGGAAAGCGGAATTCCTAGTGTAGCGGTGAAATGCGTAGATATTAGGAGGAACACCAGTGGCGAAGGCGGCTTTCTGGACGATGACTGACGTTGAGGCTCGAAAGCGTGGGGAGCAAACAGGATTAGATACCCT
+
D<@E@CEFG99FGGGGFGG@FEGCGD@C@EFGCFGFF8:6@FCFCEECFG>F+8<FFE,<C??<FDECF=EFEGFEFA=9E9EF9FGGGGGDGGFFG9,5??CFGD9FDGE<DFGGG,,B=ECFEGGGFAFCEDFE7BFDEA<F<@:<FBC<F1247DFCCC*CC:6=*<FCF><FGC@FCF=:CF:CA?FFCE?CEC::CEEGFEEGGGGCCC>EE7EFEFD7FECC>*>EFD>:5@FGGC:FB:CE8FGGFFCBCFDCFGFD,9CF?9EGFF@@66FGG(GGGCF@CEEBGGGGGFDAFEEDGGGGFFGGGDGGGGGGFGF<E<GFGFFGGFCFC<@GFEFFD:FCFGGGGFGGGGCEGGCFFFF:EE@GGGFC;+EGFGFF;DGGGGGFFCGGFFF9F<FCGGGGGEGCCCCC
@DL 437
TGAGGAATATTGGTCAATGGACGAGAGTCTGAACCAGCCAAGTAGCGTGCAGGAAGACGGCCCTATGGGTTGTAAACTGCTTTTATAAGGGAATAAAGTGAGAGTCGTGACTCTTTTTGCATGTACCTTATGAATAAGGACCGGCTAATTCCGTGCCAGCAGCCGCGGTAATACGGAAGGTCCGGGCGTTATCCGGATTTATTGGGTTTAAAGGGAGCGTAGGCCGGAGATTAAGCGTGTTGTGAAATGTAGATGCTCAACATCTGCACTGCAGCGCGAACTGGTTTCCTTGAGTACGCACAAAGTGGGCGGAATTCGTGGTGTAGCGGTGAAATGCTTAGATATCACGAAGAACTCCGATTGCGAAGGCAGCTCACTGGAGCGCAACTGACGCTGAAGCTCGAAAGTGCGGGTATCGAACAGGATTAGATACCCT
+
FFGGGGGGGFGGGGFGGGGGGGGGGGGGGGGGGGG8EGGGGGCFFGGGGDFGGGGGGGGGDGGGGGGG<FGGGGGGGGGGGGGGGGGGGG<CEFGGFGGGGGGGDGFGDE<5CFGFFGGGGGGGGFD9FGCGGGGGGGGGFGGGGGGGGFGGGFDGGGGGFGGGEDEGEG:FFGGCE:BFFGDCEGGGEE::FFE=?FFGFF9GGFGGFGGGGFGGGGEGEECCGGEGG9EGFFGGEGGFGGFDFCE>7CFGGGGGGF8AGGGGGFGGFGFGGGFEEFFGGFFDD,8DDFGFD=+GGFECGGFBGGFGGFGGFFCGGGGGGGGF7GFE,GFAGFGGGFACGGGFGFGGGGGGGGFGGGF@GEGGGFGGGGGFGGGGGFC6+GFFAGFGGFCGGGGGGGGFF:FEGGGGGDFF@GGGGGGGGGGGFEDFFF8CC@CC
@DL 94813
TGAGGAATATTGGTCAATGGACGAGAGTCTGAACGAGCCAAGTAGCGTGCAGGATGACGGCCCTATGGGTTGTCAACTGCTTTTATAGGGGGATAAAGTGTGCCACGTGTGGCATATTGCAGGTACCCTATGAATAAGGCCCGGCTAATTCCGTGCCAGCAGCCGCGGTAATACGGAAGGTCCGAGCGTGATCCGGATTTATTGGGTTTAAAGGGAGCGTAGGCCGTCTTATAAGCGTGTTGTGAAATGTCGGGGCTCAACCTGGGCAGTGCAGCGCGAGCTGGGAGACTTGAGTGCGCAGGGAGAGGGCGGAATTCGTCGAGTAGCGGGGAGATGCTTGGATATGACGAAGAAGTCCGATTGCGAAGGCAGCCTGCTGGAGCGCAACTGACGCTGAAGCGCGAAAGCGGGGGTATCGAACAGGATTAGATACCCT
+
F@E,CE@FEDDF<F,CFEFFFF7+8@CEFG<,<E-,8C+EEF66CDC@CE,9C:CEG9,@EGGFF8,:FFEEC,C<C,CEFC<<CF,<9<>FG+4??B,5<C?EFEFD<E+F7,:BCF?A,CFGGCGE<F,?@F<,8CC,3>FE+33D>,C>,8DEGCGG,DBGE*:*51:;<B*1>1<7:C9C#A/E<#=*>:BCG.>?<CF?CCE8EFF0;CG:GEC::ED51<<?C<C<2EFE;4=>0CC9CCC#CDF7FC?F:A?8828*AF>,,F>5*F7<C:,,GF@,AF<3,D7@>8+C::,@38,:8++B=AE<74:@+BFFB,C+GCGF:,,9-,9+95<,F9ACDFB,C?5C,7+B-=C:@?,,@<,9,C,@,<EF66@,+++9DC@@,C@CCEECCFC6,@,C667EF<GGF@F8EE@6CGGGFFFAGGFBCCCC
@DL 439
TGGGGAATATTGGACAATGGGCGAAAGCCTGATCCAGCGACGCCGCGTGAGTGAAGAAGTATTTCGGTATGTAAAGCTCTATCAGCAGGGAAGAAAATGACGGTACCTGACTAAGAAGCCCCGGCTAACTACGTGCCAGCAGCCGCGGTAATACGTAGGGGGCAAGCGTTATCCGGATTTACTGGGTGTAAGGGGAGCGCAGACGGTTAAGCAAGTCTGAAGTGAAAGCCCGGGGCTCAACCCCGGTACTGCTTTGGAAACTGTTTGACTTGAGTGCAGGAGAGGTAAGTGGAATTCCTAGTGTAGCGGTGAAATGCGTAGATATTAGGAGGAACACCAGTGGCGAAGGCGGCTTACTGGACTGTAACTGACGTTGAGGCTCGAAAGCGTGGGGAGCAAACAGGATTAGATACCCT
+
FFEEFFEGFAFGGGGGGFGGGGGGGGGGGGGGGGGGGGGGGGGGGGGFEGG<FEFFFGGCFGGGGGGCFGFGGGGGGGGGGGGGG8FFGGFGGGGGGFGGGGDFFEGGCFG9FGEFFGDFGGGGGGGGGGGGGFGFFGGGGGG>=GCG:CBDFGGEFGGCGGFGGGGGFGGGFABFEFGGGG?FG=FGFFEFGFECCDEEGEEC>E,CDCFCFFEGDFFGGGEEGFGGFC:FEGGGGFGFFCECGGGGGGCECEDGGGGFF?FCFE8CGFFFGFFGFFEEE?7EG9GGGFGGGGFBGFEFGGGGDGGGGGGGGGGEFFGFEGGFFF8GFAGGDGGGGGFFFGEDFFDGGGGGGGGGGGGFCGGGGGGGGGGGGGGGGGGGGGFDCGGGFEEGGGGGGFGGGGGGGFGGGFFCCCCC
@DL 118430
TGAGGAATATTGGTCAATGGACGAGAGTCTGAACCAGCCAAGTAGCGTGCAGGATGACGGCCCTATGGGTTGTAAACTGCTTTTATAGGGGGATAAAGTGTGCCACGTGTGGCATATTGCAGGTACCCTATGAATAAGGACCGGCTAATTCCGTGCCAGCAGCCGCGGTAATACGGAAGGTCCGGGCGTTATCCGGATTTATTGGGTTTAAAGGGAGCGTAGGCCGTCTTATAAGCGGGTTGTGAAATGTCGGGGCTCAACCTGGGCATTGCATCGCGAACTGTGAGACTTGAGTGCGCAGGAAGTAGGCGGAATTCGTCGTGTAGCGGTGAAATGCTTAGATATGACGAAGAACTCCGATTGCGAAGGCAGCCTGCTGTAGCGCAACTGACGCTGAAGCTCGAAAGCGTGGGTATCGAACAGGATTAGATACCCT
+
FGD98FFFFFGDE<CFF,E8EF7FCGGGGGGGGGGGFGEFGG9EFFGGGDGGGGGGG<@C7CFGGGGGGFFGGGGDFF<CAEFGGGEC<FEGGGFGFGGFG9FEGGEGGF7F=A<BFFF<FFGGFFGG,BFGF9F<FGFFGGCGGGCCDGGGGFC:CGFFGGFGDBF>FEGGG9FDEGEDF=CFGECCEEE;28CEEG7FFC9E?<CBBAFF=GC:GGFCEFCEFC8>C@-1ECG7:%1,DCFGFGDDFFEGEGGC<#3<?FG7<<9FAGEF7#:-+9FFDAFGGGFDAFGGGGFF@CFCCF9<,?+=:AGGGGGFBC@EGFGECEGGDF?FGGGFB,FAF@<,CCB7GFCGGEFFEGFDGGGFGGGGDGFF<E8FFGGGEFBC,GGGGGGDGGGF@DGGFFFCEFF:CGFFGFEFCFGFGGGGEGGGGGGCCCBC
@DL 132281
TGGGGAATATTGCACAATGGGGGAAACCCTGATGCAGCAACGCCGCGTGAGTGAAGAAGTATTTCGGTATGTAAAGCTCTATCAGCAGGGAAGAAAATGACGGTACCTGACTAAGAAGCCCCGGCTAACTACGTGCCAGCAGCCGCGGTAATACGTAGGGGGCAAGCGTTATCCGGATTTACTGGGTGTAAAGGGAGCGTAGACGGCGAGACAAGTCTGAAGTGAAAGCCCGGGGCTCAACCCCGGGACTGCTTTGGAAACTGCCTTGCTAGAGTGCTGGAGAGGTAAGTGGAATTCCTAGTGTAGCGGTGAAATGCGTAGATATTAGGAGGAACACCAGTGGCGAAGGCGGCTTACTGGACAGTAACTGACGTTGAGGCTCGAAAGCGTGGGGAGCAAACAGGATTAGATACCCT
+
@FFFBC@FFFGGGGGGGECFFDEGGGGGGGGGGGGGGGGGGGGGGGGGGDFGGEGGGFGGF,CFFDFGGFFGGGGGGEEFCFFAEFGGGGGGGGGGGD9FFGGGCFGGDEFAF?CC9F?FF7FG7CGFGGGGG>FCCEFG@DGGDEEGGDEGGCGFGAECFEEEGGGEGECFFGGG7C@EFF,GGGGGGFCCFFGFDCCGGCEDGCGGC,>9;<FFFGGFGF?GGFGGGGGGGFFEEEGGGF=DCECEGFFDF;GGGGGCEFFEGFGFFCFA3FGCGFGGFGFEFGGGFAECECC?,B4,GGGGGGDGE9FGGGGFCGFGGEGGAGGFF,GF@8DAGGGGGGGGGEDGGGGGFAGGGGFDGGGGGGEGGGCGGGEGFGGECFGFGGGGGGGGGGGGGEGGGGGGGGGGGGGCCCCC
@DL 442
TGGGGAATATTGCACAATGGGGGAAACCCTGATGCAGCGACGCCGCGTGGAGGAAGAAGGTCTTCGGATTGTAAACTCCTGTTGTTGAGGAAGATAATGACGGTACTCAACAAGGAAGTGACGGCTAACTACGTGCCAGCAGCCGCGGTAAAACGTAGGTCACAAGCGTTGTCCGGAATTACTGGGTGTAAAGGGAGCGCAGGCGGGAGAACAAGTTGGAAGTGAAATCCATGGGCTCAACCCATGAACTGCTTTCAAAACTGTTTTTCTTGAGTAGTGCAGAGGTAGGCGGAATTCCCGGTGTAGCGGTGGAATGCGTAGATATCGGGAGGAACACCAGTGGCGAAGGCGGCCTACTGGGCACCAACTGACGCTGAGGCTCGAAAGTGTGGGTAGCAAACAGGATTAGATACCCT
+
GGGGEEGGGGGGGGGGGGGGGGDGGGGGGGGGGGGGGGFCGGGGGGGGGGGGGGGGGGGFGGGGGGGGGGGGGGGGGGGGGGGGGGGGFGGGGGGGGGGGGGGGFEFGFFGGGGGGGGGGGGGGGGGG>@GGG?GGGGGGFGGGGGGGGGGGGGD@FGGGGGGGFGGGGGGGGGG8EGGGGGGGGGGFFGGFGGGGGDCEGGGGGGGCEF@FGGECGGFGDGGGGGGGGEGGGGGGGGGGGGGGFGGGGFCFGGGGGFFFFG-F>E5?FFGGGGGGGGGGGGGGGGGGGFFAGFDGGGCGFGGGGGGGGGGGGGGFFGGE<F>GGGEGGFGFFFGGFGGGGGGGGGGGGGGGGGGGGGGGGGGGGGGGGGGGGGGFFGGGGGGGGGGGGGGFFGGGGGGGGGGGGGGGGGGCCCCC
@DL 118395
TGAGGAATATTGGTCAATGGACGAGAGTCTGAACCAGCCAAGTAGCGTGCAGGATGACGGCCCTATGGGTTGTAAACTGCTTTTATAAGGGAATAAAGTGAGTCTAGTGAGACTTTTTGCATGTACCTTATGAATAAGGACCGGCTAATTCCGTGCCAGCAGCCGCGGTAATACGGAAGGTCCGGGCGTTATCCGGATTTATGGGGTTTAAAGGGAGCGTAGGCCGGAGATTAAGCGTGTTGTGAAATGTAGACGCTCAACGTCTGCACTGCAGCGCGAACTGGTTTCCTTGAGTACGCACAAAGTGGGCGGAATTCGTGGTGTAGCGGTGAAATGCTTAGATATCACGAAGAACTCCGATTGCGAAGGCAGCTCACTGGAGCGCAACTGACGCTGAAGCTCGAAAGTGCGGGTATCGAACAGGATTAGATACCCT
+
<EDFGGGGGGGGC6EFGGGGGFFFCGD@CFGGADFGGGEGGG,EGGFFG7DGGGGFECFG7@@FFCFFEEFF=FFFFGF9,CF<C9CCF=EC?<<FFGG,FG9CA,AFAFGGFE,<@AFCF9FFGEFBE<<<?B,<FFGG#D:87BCFFF>F61DFFCFFDGGECCFFGEGCEFG?G@@FFGEEFEFGGCFF??5ECC??F<:@FFGGC>GFGEFCEDCCGG@6DGF::CCCCFFFGCGFDD;@GGGCDFC:9FC:7EGCFGCGGFCFFE@9C5FF><C?FFGGGGFFCGFGGGEFB9?GFFC8EFC?+?EEFFF7FDB,GGGGGGGGGGGGFGGGGGGGGGGGGGFEGFFE,,@@GC8CGGGGGCGGGGGGGGFGGGGGFEEGGGFGFCFGDGGGGEDGGGGFGDFEGEGGGGGGGEGGGGGGGGFFF@GCC@CC
@DL 444
TGAGGAATATTGGTCAATGGACGAGAGTCTGAACCAGCCAAGTAGCGTGCAGGATGACGGCCCTATGGGTTGTAAACTGCTTTTATAAGGGAATAAAGTGAGTCTCGTGAGACTTTTTGCATGTACCTTATGAATAAGGACCGGCTAATTCCGTGCCAGCAGCCGCGGTAATACGGAAGGTCCGGGCGTTATCCGGATTTATTGGGTTTAAAGGGAGCGTAGGCCGGAGATTAAGCGTGTTGTGAAATGTAGACGCTCAACGTCTGCACTGCAGCGCGAACTGGTTTCCTTGAGTACGCACAAAGTGGGCGGAATTCGTGGTGTAGCGGTGAAATGCTTAGATATCACGAAGAACTCCGATTGCGAAGGCAGCTCACTGGAGCGCAACTGACGCTGAAGCTCGAAAGTGCGGGTATCGAACAGGATTAGATACCCT
+
GGGGFGGGGGGGGGGGGGGGGGGGEGGGGGGGGGGGGGGGGGGGGGGGGGGGGGGGGGGGGGGGGGGGGFGGGGGGGGGGGGGGGFGGGC,CECFG,,C?FEFGGGGGGG@FFGGGGEGG<F<FFGGGGFC9BDFFFFE9=FGDGDGFGGGF8DFGGG8FD=FGEEGGEGCCGGGGG@FGGGDEGGD<FFGGGG7:<FGFC?9FFFGEFEFFGGGDGGGFEGGGGFFEEGGGGGGGGFGGGGFFFG=FFCFC@GGGFGFFEFCDGGGGFGGGFC:GEGFGFCFFF8FCE,GGFFCFGFGGGCF@F7GGGGGGGGGGFDDDGGGF>GGGGGGGFF9FFGGGGGGGGGGGGGGGGGGGGGGFCGGGGGGGGGGGFAGGGGGGGGGGFCGGGGGGGGGGGGGGGGGGGGGGGGGGGGGGGGGGGGGGGGGGFCGCCCCC
@DL 445
TGAGGAATATTGGTCAATGGGCGAGAGCCTGAACCAGCCAAGTAGCGTGCAGGATGACGGCCCTATGGGTTGTAAACTGCTTTTATAAGGGAATAAAGTGAGTCTCGTGAGACTTTTTGCATGTACCTTATGAATAAGGACCGGCTAATTCCGTGCCAGCAGCCGCGGTAATACGGAAGGTCCGGGCGTTATCCGGATTTATTGGGTTTAAAGGGAGCGTAGGCCGGAGATTAAGCGTGTTGTGAAATGTAGACGCTCAACGTCTGCACTGCAGCGCGAACTGGTTTCCTTGAGTACGCACAAAGTGGGCGGAATTCGTGGTGTAGCGGTGAAATGCTTAGATATCACGAAGAACTCCGATTGCGAAGGCAGCTCACTGGAGCGCAACTGACGCTGAAGCTCGAAAGTGCGGGTATCGAACAGGATTAGATACCCT
+
GFGGGGGGGGGFGGGGGGGGGGGGDF@FFFGGGGGGGGGGGFAFFGGGGGGGGGGGGGGGEGGGGGGGGCEFGGFGGGG=FFGGGGFGGGGGGGGGGGFGGGGCAFEEFGDGFFGGCFEGGGGGGGGGFGFGGGGGGGGGGFGEEGGGGFGFGG>GGGGGEGGGGGGGFFEFGECCDFGGFGEGEFFEGGCFGGGGFGGGGFECFGGGCFGGFGGFGGGGGFD9EGGGGGFECFFGEGGGGGGGFGGGGGGGGGGGGGFFGGFFFFFGFFGGGGGGDGGGGFFGGFGFGGFGGGGFGCGGEF=,7GDFF@GGGGGGGGGGGGGGGGGGGGGFCGGGGGGGGGGGGGGGFDGGGGFCGGGGGGGGGFGFFCGGGGFFF8EGDGGGGGGGGGGGGGGGGGGGGEGGGGGGGGGEGGGGGGGGGGGGGCGGGGGCCCCC
@DL 99436
TAGGGAATCTTCGGCAATGGGGGCAACCCTGACCGAGCAACGCCGCGTGAGTGAAGAAGGTTTTCGGATCGTAAAGCTCTGTTGTAAGTCAAGAACGAGTGTGAGAGTGGAAAGTTCACACTGTGACGGTAGCTTACCAGAAAGGGACGGCTAACTACGTGCCAGCAGCCGCGGTAATACGTAGGTCCCGAGCGTTGTCCGGATTTATTGGGCGTAAAGCGAGCGCAGGCGGTTTGATAAGTCTGAAGTTAAAGGCTGTGGCCAAACCATAGTTCGCTTTGGAAACTGACAAACTTGAGTGCAGAAGGGGAGAGTGGAATTCCATGTGTAGCGGTGAAATGCGTAGATATATGGAGGAACACCAGTGGCGAAGGCGACGATCTGGCCTGCAACTGACGCTCAGTCCCGAAAGCGTGGGGAGCAAATAGGATTAGATACCCT
+
GGGGDGGGGG9EFGGECGGGDFGGGGGCGFGGDEFGGGGFGGFFGGG>CGGEEFGGGGGGGGGGGGGGGGGFGGGFGFEGGGGGG9@FB?FGGGGGGGGFD<?EGGGGF<,,53CC,5FDAFGFE,BFGG=FF9C>FGG<FFEF<C,+@C3*@C:BGF*>:FGGCFG8:D@EGG@FC,,7B2+AC:/ACCC7(C=/:802;.#<;0,F:C?:8C8CE*37?**:CEEGGDFEGGDG;<C9783%:<:>9CGG?D<>D>>B:88,FDFCDFCEEF9F>?DEGCFGGGEEACGGGGFEFAGEAGFGGF@,FFFEECFGGFGDGGGGGGGGGGGGGGGGFGGGGGFGGGGGGGFGGFC,FFFAFFFFDGGGGGGGGGFF6:,,FC,@@,FGGDGGGGGGGGFCEEF:EEGGGFFFC@GGGGGGFF<FFFGGGGGDGGGGCC@CC
@DL 72235
TGAGGAATATTGGTCAATGGGCGAGAGCCTGAGCCAGCCAAGTAGCGTGCAGGATGACGGCCCTATGGGTTGTAAACTGCTTTTATAAGGGAATAAAGTGAGCCTCGTGAGGCTTTTTGCATGTACCTTATGAATAAGGACCGGCTAATTCCGTGCCAGCAGCCGCGGTAATACGGAAGGTCCGGGCGTTATCCGGATTTATTGGGTTTAAAGGGAGCGTAGGCCGGAGATTAAGCGTGTTGTGAAATGTAGACGCTCAACGTCTCACTGCAGCGCGAACTGGTTTCCTTGAGTACGCACAAAGTGGGCGGAATTCGTGGTGTAGCGGTGAAATGCTTAGATATCACGAAGAACTCCGATTGCGAAGTCAGCTCACTGGAGCGCAACTGACGCTGAAGCTCGAAAGTGCGGGTATCGAACAGGATTAGATACCCT
+
GGGGGGGGGGGGGFGGGGGGGGCG7FFDFFGFGGGGGGFGGG9FEDEGD7FGGGGEGFGGEEGGGGGEDFEFEFGFCE9EFDFGGGGGFFCEFGCGGGGGFGFCEGGGG@:FG8EFGGDGGGGGGGGGGCGFF?EFGEC9>FGGDFFDFFFG8FGEGGGGGGFEGGC@FGG<?EGGCECF8D?FCGGG<D;<CFGGEGGCGGGGF:C;CFFGGGDFGEEFGGGG?ED5GFGGFGDCGGGFFFF@C9GE=:@<:DGFCCFFEE9GFFFGGGGGGGGGGFFGGGGGGGFCGGGFGEFBA8FFEF<DGGFEDFFEGGGEGCFFGFC6GGFFGGGGGF@CFEGGGF8F@FFGFE?<F@B7GFCFFGGGFGGCGGFGGGFFGGGFGGGGGGGGGGGFGGGGGGGGGGGGGFEF@8GGGGGGGGGGFFGDGGGGGGCCCCC
@DL 448
TGAGGAATATTGGTCAATGGGCGAGAGCCTGAACCAGCCAAGTAGCGTGCAGGATGACGGCCCTATGGGTTGTAAACTGTTTTTATAAGGGAATAAAGTGAGTCTCGTGAGACTTTTTGCATGTACCTTATGAATAAGGACCGGCTAATTCCGTGCCAGCAGCCGCGGTAATACGGAAGGTCCGGGCGTTATCCGGATTTATTGGGTTTAAAGGGAGCGTAGGCCGGAGATTAAGCGTGTTGTGAAATGTAGACGCTCAACGTCTGCACTGCAGCGCGAACTGGTTTCCTTGAGTACGCACAAAGTGGGCGGAATTCGTGGTGTAGCGGTGAAATGCTTAGATATCACGAAGAACTCCGATTGCGAAGGCAGCTCACTGGAGCGCAACTGACGCTGAAGCTCGAAAGTGCGGGTATCGAACAGGATTAGATACCCT
+
GGGGGGGGGGGGGAFGGGGGGGGG@FEGFGFGGGGGGGGGGGGGGGGGGGFFGGGGGGGGCEEGGFF8EFEFGGGGGGG<FGGGEGGF<F<FEEGGGGGGGF<FFFGGGGCGG9FGG9CBAFGGGGGFGAGA?FFFCFCFFFGGGEGGFCECBFC:FAGGFFG8F>FG@CCFAFFGGCCFGGGGGGGGFEGEGGEEEGGFCF<CGC><2FFCFEGGGDGFEFGGGD>CFGCGGFEGC:/9FFGGFGGFDAFFEFGEGFCFFGGFFGFFEGGCC9BF>BCFBGGCF@,?GGGGGGGFC98C,EC,EEDGGGGGGGGDGGGGGGGGGGGGGGCGGGGGGGGGGGGGGGGGGGGGGGGDGGFFGGGGGGE8GGGGGGGGGGGGGGGGGGGGGGGGGFGGG@GGGGGGGGGGGEGGGGGGGGGGGGGGGGGGGGGCCCCC
@DL 98593
TGGGGAATATTGCACAATGGGGGAAACCCTGATGCAGCGACGCCGCGTGAGCGATGAAGTATTTCGGTATGTAAACTTCTATCAGCAGGGAAGAAAATGACGGTACCTGACTAAGAAGCCCCGGCTAACTACGTGCCAGCAGCCGCGGTAATACGTAGGGGGCAAGCGTTATCCGGATTTACTGGGTGTAAAGGGAGCGTAGGCGGTCTGACAAGTCAGAAGTGAAAGCCCGGGGCTCAACTCCGGGACTGCTTTTGAAACTGCCGGACTAGATTGCAGGAGAGGTAAGTGGAATGCCTAGTGTAGCGGTGAAATGCGTAGATATTAGGAGGAACACCAGTGGCGAAGGCGGCTTACTGGACTGTAAATGACGCTGAGGCTCGAAAGCGTGGGGAGCAAACAGGATTAGATACCCT
+
C@C@7BCDAFDCFGFE@E@DGG7C;ECECDEEE9@CFGGDFGEGGDECEE:FFGDF9,<<FG,5<FFFFGFGGGFGGGGAFFAFDFGCFF@?FGD@FGCFGF:FGGGGGGG9BFFGGDD8=FFEGDEGGFFGGGFG7D@<F,<<FF7BBEE,@EGGCGGGGEDGF@F,FFE7,CCCG>G>FC+GGCFFEC<<EFECC?EBC?;2>EE532?:EE>EFFFCGGGGFGFG#AFGGFEGFAFGGECEGCGGFFFFGGFBE+ACFF*GGGFGECA?C@FF,9FC<F4GFCGFGFBAE?C,EFDE8FGDGGEAGGFD:?67B9<GFEF<FFDGCDEDFE@EFAGFEF7FGGEGGGGFCGGGFFFEFEC9F,GGGGGFE8DGDGGGGGGDEGGGGGGFGGGGGGFF<GGGGDGFDDGCC<CC
@DL 95152
TGAGGAATATTGGTCAATGGACGAGAGTCTGAACCAGCCAAGTAGCGTGCAGGATGACGGCCCTATGGGTTGTAAACTGCTTTTATAGGGGGATAAAGTGTGCCACGTGTGGCATATTGCAGGTACCCTATGAATAAGGACCGGCTAATTCCGTGCCAGCAGCCGCGGTAATACGGAAGGTCCGGGCGTTATCCGGATTTATTGGGTTTAAAGGGAGCGTAGGCCGTCTTATAAGCGTGTTGTGAAATGTCGGGGCCCAACCTGGGCATTGCAGCGCGAACTGTGAGACTTGAGTGCGCAGGAAGTAGGCGGAATTCGTCGTGTAGCGGTGAAATGCTTAGATATGACGAAGAACTCCGATTGCGAAGGCAGCCTGCTGTAGCGCAACTGACGCTGAAGCTCGAAAGCGTGGGTATCGAACAGGATTAGATACCCT
+
GGGGGGFGGGFCECFGFGGFGDFGGGGGGGGGGG?FGGGGGGGGGGGGGGGGGGGFGCGGFGGGGGGGGGDGGGGGGGGGFGGGGGGGGGGGGEGEGGFFGGGGFGGGGGGDGGGGGGGGGGGGGGGGGGGGDGGGGGGGGFGEDGGGGFGGG8GGGGG?CEGGGCGEFGGGGGGGGGGGGFEGGGCGGGGGGGGEFCFCCFGGGGGGFFCFGGGGGGGGGGGFGGF9GGFFGGGGE>EFGGGGGGGGGGGGGGCCGGEGFGCFGGGGGGGGGGGGGEGDF<GGGFGGGFFGGGGGFEECEGGGGGGGGGGEFFCGGG@DGGGGGGGGGGGGGFFFGGGGGGGGGGGGGFGGFFFCGGGGGGGGGGGGGGGGGGGGGGGGGGGGGGGGGGGGGFGGGGGGFCCGGGGGGGGGGGGGGFGGGGGGGGGGGGGCCCCC
@DL 451
TGAGGAATATTGGTCAATGGGCGAGAGCCTGAACCAGCCAAGTAGCGTGCAGGATGACGGCCCTATGGATCGTAAACCTCTTTTATAAGGGAATAAAGTGCGGGACGTGTCCCGTTTTGTATGTACCTTATGAATAAGGATCGGCTAACTCCGTGCCAGCAGCCGCGGTAATACGGAGGATCCGAGCGTTATCCGGATTTATTGGGTTTAAAGGGTGCGTAGGCGGCCTTTTAAGTCAGCGGTGAAAGTCTGTGGCTCAACCATAGAATTGCCGTTGAAACTGGGGGGCTTGAGTATGTTTGAGGCAGGCGGAATGCGTGGTGTAGCGGTGAAATGCATAGATATCACGAAGAACTCCGATTGCGAAGGCAGCTCACTGGAGCGCAACTGACGCTGAAGCTCGAAAGTGCGGGTATCGAACAGGATTAGATACCCT
+
GGGGGGGGGGGGGGGGGGGGGGGGGGGGGGGGGGGGGGGGGGGGGGGGGGGGGGGGGGGGGGGGGFGGGGGGGGGGGGGGGGGGGGGGGGGGGGGGGGFFGGGGFCFEEGGGGGGGGGGGGGGGGGGDFGGGGGGGGGGG<F?GGEGGGDGGFGGGGGGGFGGGGDGGACF?EBFGGGDEGGGGGGGDFFGFGGGC<EC;FCEFFGGGGGFGGGGGGGGGGFEGGGGGGGGFGGGGGGGGGGGFFGGG>GGFGGGGGEFFGGGGGGGGGGGEGGGEBDGFGGGGGFFFFFGGGGGGGGGGGGGGGGEGGGGAGGGGGGGECGGGGGGGGGGGGGGGFAGGF<,GGGGGGGGGGGFEGGGDGGGGGGGGGGGGGGGFGGGGGGGGGGGGGGDGGGGGGGGGGGGGGGGFEDGGGGGGGGGGGGGGGGGFGDGCC8CC
@DL 133913
TGAGGAATATTGGTCAATGGGCGAGAGCCTGAACCAGCCAAGTAGCGTGCAGGATGACGGCCCTATGGGTTGTAAACTGCTTTTATAAGGGAATAAAGTGAGTCTCGTGAGACTTTTTGCATGTACCTTATGAATAAGGACCGGCTAATTCCGTGCCAGCAGCCGCGGTAATACGGAAGGTCCGGGCGTTATCCGGATTTATTGGGTTTAAAGGGAGCGTAGGCCGGAGATTAAGCGTGTTGTGAAATGTAGACGCTCAACGTCTGCACTGCAGCGCGAACTGGTTTCCTTGAGTACGCACAAAGTGGGCGGAATTCGTGGTGTGGCGGTGAAATGCTTAGATATCACGAAGAACTCCGATTGCGAAGGCAGCTCACTGGAGCGCAACTGACGCTGAAGCTCGAAAGTGCGGGTGTCGAACAGGATTAGATACCCT
+
FGGFGGGGEFGGGGGGGGGGGGGGGGGGGGGGGGGGGGFFGGGGGGGGGGGGGFGGGGGGGGGGGGGGGFGGGGGGGGGGGFFFGGGCGGGFGFGGGGGGCFGGAEGGGGGGGGGCEFGGGGGGGGGGGGGGGGGGGGGGGFEEFEFGFGGGGGGGGGGGGGGG>CFGFEGGGGGGBGGGGGGGGGGGGGDFFGCC=<F?FCEGGGGGFFGDGGGGGDFGEEGGGGGGGGGGGGGGGGGFGGGGGGGGGGFEFGGGGF@GGGGGGGGGGGGGGGGEFEFGGGGGGGFGGFGGGGGGGDGGGGFCCDGGDCGFEGEGGGGGGGGGEGGGGGGGGGFGF9FGFCGGGGGGGGGGGEGCGGGFGGGGGGGGGGGGGGGGGGGGGGGGGGFGGGGGFCGGGFFCGGGGGCF:GGGGGGGGGGFFGGGGGGFGGGGCCCC@
@DL 90576
TGAGGAATATTGGTCAATGGGCGAGAGCCTGAACCAGCCAAGTAGCGTGCAGGATGACGGCCCTATGGGTTGTAAACTGCTTTTATAAGGGAATAAAGTGAGTCTCGTGAGACTTTTTGCATGTACCTTATGAATAAGGACCGGCTAATTCCGTGCCAGCAGCCGCGGTAATACGGAAGGTCCGGGCGTTATCCGGATTTATTGGGTTTAAAGGGAGCGTAGGCCGGAGATTAAGCGTGTTGTGAAATGTAGACGCTCAACGTCTGCACTGCAGCGCGAACTGGTTTCCTTGAGTACGCACAAAGTGGGCGGAATTCGTGGTGTAGCGGTGAAATGCTTAGATATCACGAAGAACTCCGATTGCGAAGGCAGCTCACTGGAGCGCAACTGACGCTGAAGCTCGAAAGTGCGGGTATCGAACAGGATTAGATACCCT
+
FGGGGGGGGGGGGGGGGGGGGGGGGGGGGGGGGGGGGGGGGGGGFFGGGGFGGGGGGGGGGGGGGGGGGGGGGGGGGGGGGGGGCFGGCFGGGGGGGGGGGGGFGGGGGGGGGGGGGGGGGFGGGGGGGGGGGGFGGGGGGGG>FEGGGGFGGFGGGGGGGGGGGDEGGGGGDFFFGGDGFGGGGGGGGGCFGGGGFFGGGGGGGGGGGGFCGGGDGEEEGGGGGGFFGCGGGGGDEFGGGGGGGFGGGGGGCFGGDCDGGGGGFECFCGGFGGGGFGGGFFGGGGFF=<GGGGGGGGFFFGFGGGGGGGGGGGGGGFGGGGGGGGGGGGGGGGGGGGGGGGGFGGGGGGGGGGGGGGGCGGFEE9GGGGGGGGGGGGGGGGGGGGGGGGGGGGGGGGGGGGGGGGGGGGGGGGGGGFCEFGGGGGGGGGGCCCCC
@DL 454
TGGGGAATCTTGCGCAATGGGGGGAACCCTGATGCAGCGACGCCGCGTGGAGGAAGAAGGTCTTCGGATTGTAAACTCCTGTTGTTGAGGAAGATAATGACGGTACTCAACAAGGAAGTGACGGCTAACTGCGTGCCAGCAGCCGCGGTAAAACGTAGGTCACAAGCGTTGTCCGGAATTACTGGGTGTAAAGGGAGCGCAGGCGGGAGAACAAGTTGGAAGTGAAATCCATGGGCTCAACCCATGAACTGCTTTCAAAACTGTTTTTCTTGAGTAGTGCAGAGGTAGGCGGAATTCCCGGTGTAGCGGTGGAATGCGTAGATATCGGGAGGAACACCAGTGGCGAAGGCGGCCTACTGGGCACCAACTGACGCTGAGGCTCGAAAGTGTGGGTAGCAAACAGGATTAGATACCCT
+
GGFGG@CF@FGCF@FGGGGGEEGEGGFFGGFGGG9FDF4FFCEGGGGGGEFGGGGGFGGFGFGGAFGEG7FFGGGB@DFGGGGGGGGACFGGGG9FD9<FFGG<B7<,@CG@FFGDFGGCFD<FG:FFACE?383G?FGGGCFGEC8::CAFGGGCGG>AF-CEGE@EF>8?F5;CCE<:@GGGGGCFFGGGGCGFGGGC:DGGDA;@@9F<CFCC43;5CEAFFFE?GGCFCGGFCEFCGE>DEGF=CGGGFE3<EGCGGGF>B.GFFDC8=DFA=9@<GGGFB+F:C,GGGF@CF@+GGGGGGGGGGGFFGGGGGGGGGGGGGGGGGGGGGFGGFGGGGGGFGGGGGGGGGFFGGGGGFF@CFGGGGGGGGGGGGGGFGGGGGGF@CFGFGGGGGFGGGGGGGDGGFCGCCCCC
@DL 455
TGAGGAATATTGGTCAATGGGCGAGAGTCTGAACCAGCCAAGTAGCGTGCAGGATGACGGCCCTATGGGTTGTAAACTGCTTTTATAAGGGAATAAAGTGAGTCTCGTGAGACTTTTTGCATGTACCTTATGAATAAGGACCGGCTAATTCCGTGCCAGCAGCCGCGGTAATACGGAAGGTCCGGGCGTTATCCGGATTTATGGGGTTTAAAGGGAGCGTAGGCCGGAGATTAAGCGTGTTGTGAAATGTAGACGCTCAACGTCTGCACTGCAGCGCGAACTGGTTTCCTTGAGTACGCACAAAGTGGGCGGAATTCGTGGTGTAGCGGTGAAATGCTTAGATATCACGAAGAACTCCGATTGCGAATGCAGCTCACTGGAGCGCAACTGACGCTGAAGCTCGAAAGTGCGGGTATCGAACAGGATTAGATACCCT
+
EFGCECFGGGGGFFDFGGFFFGGGEGGGFGGGGCGGGGGGGGGDGGGGGGGCFGGGGGG>CF7F<8FGDEF7FFEFGGFCGGDFFGGAFFFGGGGGDGGGGFF9?FFGGG>GGGGGGGGGGGGGGGGCFGGGFGAFGGGGGD?FFEFD9DDAFGFGCC:@D<@FGGCCF@FD=FFD5CC7>B9>EECCFECFFFE74?<4EG#GFGGFGCGEGEGC<CEGEFGGGGGGG,8AFF,08FGFFGGFGFBDGGF6+GGGGGFAFCF<F7FFFFFFCGEF>GGGGFDGGGF@F>FF6GGGGF8C,AF=?7CCGEDGF<FGF?GGGGF>GFCGGGGGFED<<<?FFGFGFEGGGGGGGGFCGGGFF@GGGGGGGGGGGGGGGGGGEF7EFGGGGGGGGGGGGGGGGGGGGFFGGCFCGGF@EFGGGGGGFCCGGGGCCCCC
@DL 456
TGAGGAATATTGGTCAATGGGCGAGAGCCTGAACCAGCCAAGTAGCGTGCAGGATGACGGCCCTATGGGTTGTAAACTGCTTTTATAAGGGAATAAAGTGAGTCTCGTGAGACTTTTTGCATGTACCTTATGAATAAGGACCGGCTAATTCCGTGCCAGCAGCCGCGGTAATACGGAAGGTCCGGGCGTTATCCGGATTTATTGGGTTTAAAGGGAGCGTAGGCCGGAGATTAAGCGTGTTGTGAAATGTAGACGCTCAACGTCTGCACTGCAGCGCGAACTGGTTTCCTTGAGTACGCACAAAGTGGGCGGAATTCGTGGTGTAGCGGTGAAATGCTTAGATATCACGAAGAACTCCGATTGCGAAGGCAGCCTGCTGTAGCGCAACTGACGCTGAAGCTCGAAAGCGTGGGTATCGAACAGGATTAGATACCCT
+
GGGGGGGGGGGGGGGGGGGGEFGGDGGGGGGGGGGGGGGGGGGGGGGGGGGGGGGGGGGGGGGGGGGGGGGGGGGGGGGGGGGGGGGGGGGGGGGGGGGGGGGGGGGGGGGGGGGGGGGGGGGGGGGGGGGGGGDGGGGGGGGGGGGGGGGGFGFEGGGGGFG>GGGFGGGGGGFGGGGGFFGGGGGGGGEGGGGGFGFGFGGGGGGGDFGGGGGGDGCCEG=FGCC>GGGGGGGGFEC<GFFFFCDFGFFFCCEFFC>GGGGFGGFGFGGGGGGGGGGGFFGGFD>,DAD9GEF:CGEGGCGGF7GGGDGGGGFFF77GFGGGGGGGGFGGGGFFEFCFGGDF8D<GFDGGGF@-GGGGEGEFFGGGGGFFEGGGGGGGGF@CFGGGGEGECAGFGGCFGGGGGGGGEGGGF@GGGGGGGGGGGGGGGGGCC8CC
@DL 51736
TGAGGGATATTGGTCAATGGACGAGAGTCTGAACCAGCCAAGTCGCGTGAAGGAAGACGGATCTATGGTTTGTAAACTTCTTTAGTGCGGGAACAAAGCGGCGTCGTGACGCCGGATGAGTGTACCGCAAGAATAAGCATCGGCTAACTCCGTGCCAGCAGCCGCGGTAATACGGAGGATGCGAGCGTTATCCGGATTTATTGGGTTTAAAGGGAGCGCAGGCTGCGAGGCAAGTCAGCGGTCAAATGTCGGGGCTCAACCCCGGCCTGCCGTTGAAACTGTCTTGCTAGAGTTCGAGTGAGGTATGCGGAATGCGTTGTGTAGCGGTGAAATGCATAGATATGACGCAGAACTCCGATTGCGAAGGCAGCATACCAACTCGCGACTGACGCTGAGGCTCGAAAGCGTGGGTATCGAACAGGATTAGATACCCT
+
[truncated: 44,158,071 more chars]
