# Supplementary material for: Compositional distinction of gut microbiota between Han Chinese and Tibetan populations with liver cirrhosis
Source: PeerJ. 2021 Sep 15;9:e12142. doi: 10.7717/peerj.12142 (PMC8449536; doi:10.7717/peerj.12142)
Supplement: Supplemental Information 16 [file peerj-09-12142-s016.zip › TLC6.clean.fastq]

@GS 1
TGAGGAATATTGGTCAATGGACGAGAGTCTGAACCAGCGAAGTAGCGTGCAGGATGACGGCCCTATGGGTTGTAAACTGCTTTTATAAGGGAGTAAAGTGAGTCTCGTGAGACGTTTTGCATGTACCTTATGGATAAGGACGGGCTAATTCCGTGCCGGCAGCCGCGGTAATACGGAAGGTCCGGGCGTTATCCGGATTTATTGGGTTTAAAGGGAGCGTAGGCGGGAGATTAAGCGGGTTGTGAAAGCTAGACGCTCAACGTCTGAACTGCAGCGCGAACTGGTTTCCTTGAGTACGCACAAAGTGGGCGGAATTCGTGGTGTAGCGGTGAAATGCTTAGATATCACGAAGAACTCCGAGTGCGAAGGCAGCTCACTGGGGCGCAACTGACGCTGAAGCTCGAAAGTGCGGGTATCGAACAGGATTAGATACCCT
+
FGCFGFGGGGGGC;EEEFFGFCFG+@@6EFGG<,CFFG6C+@,<FFGGECFFG:@EFDGG7FBC,,F?,E:=CCF<FF,,,EF?9E<EFG@C,+:?C<EC<E,?FCGF=F=FF+4+B+9<FCC,B@E,BFECF9,<<,CE,++6@=3,,@>,,5D:<#@:<<CE@48C5C88<>:CCG17#7/=:DFGF>FEE7CC5<<9785GFECFFDGFCC=(3<=*BGD:,C9AC<?1C?=4A11,CFD:FD6,,>1>>GGGFDFEC@,=F@,<@GECFCC=>9GGFFGGF@A,GFGGGGEFEF@E9FC,FCFEEGGGGF>:4<GGGFEGCGGGGGGFGGGGGFGGFADGFD:7GEBFGF@7FC,++@GFGGCGGGGFF@9GGFC8,++9GGDGGGGGFCGGD@FECDGGGGEFF7GGGF<6F<GGGGGGGGGFF8GCCCCC
@GS 2
TGGGGAATTTTGGACAATGGGGGCAACCCTGATCCAGCCATGCCGCGTGCAGGATGAAGGTCTTCGGATTGTAAACTGCTTTTGTCAGGGACGAAAAGGGACGCGATAACACCGCGTTCTGCTGACGGTACCTGAAGAATAAGCACCGGCTAACTACGTGCCAGCAGCCGCGGTAATACGTAGGGTGCAAGCGTTAATCGGAATTACTGGGCGTAAAGCGTGCGCAGGCGGTTTTGTAAGATAGATGTGAAATCCCCGGGCTCAACCTGGGAATTGCATATATGACTGCAAGACTTGATTTTGTCAGAGGCGGGTGGAATTCCAAGTGTAGCAGTGAAATGCGTAGATATTTGGAAGAACACCGATGGCGAAGGCAGCCCTCTGGGACATGACTGACGCTCATGCACGAAAGCGTGGGGAGCAAACAGGATTAGATACCCG
+
CFEGFEGGCGGGGGGEDFFGGGGGGFGGGGGGFGGGGGFGFGGGGGGGGEGFFCGEFCFGF9FGGGGCEGFGGGFFGCGGGGGGGGFGGG@7FGGGGGGGFGGDGGGGGFFCGGCFEGGGGFGGGGGGGGGGGGGGGG7:FFGGGG>FGGGCGGGGFGGGGFFGGG>FGCEEF<C:FFGC>?FCGGGGCGF7BFECC<<FGEEGGGDFFG>GGGGGG>F>+7AE>GG;7CGEFEGG<,2:)FAEFFGGCF?<CEFCGGFF>CGBBC@3<FGGGGFFA:6,E9<?FFFEF;9C:,FC,,,F;FDE8A:?+@+8,?F?<5,?,FA<FGGGFFGFEGF9ECFFEFFAEFAB<DGGDFGGGEEGEGGGGEF6,<EEFB,DF@8CFE@6,<C6AFEC,B,@GDDFE9FCFFC?C,CC:GDCC<9CGDAF<EFFFFCFFEF@CC@A6
@GS 3
TGGGGAATTTTGGACAATGGGGGCAACCCTGATCCAGCCATGCCGCGTGCAGGATGAAGGTCTTCGGATTGTAAACTGCTTTTGTCAGGGACGAAAAGGGACGCGATAACACCGCGTTCTGCTGACGGTACCTGAAGAATAAGCACCGGCTAACTACGTGCCAGCAGCCGCGGTAATACGTAGGGTACAAGCGTTAATCGGAATTACTGGGCGTAAAGCGTGCGCAGGCGGTTTTGTAAGATAGATGTGAAATCCCCGGGCTCAACCTGGGAATTGCATATATGACTTCAAGACTTGAGTTTGTCAGAGGAGGGTGGAATTCCAAGTGTAGCAGTGAAATGCGTAGATATTTGGAAGAACACCGATGGCGAAGGCAGCCCTCTGGGACATGACTGACGCTCATGCACGAAAGCGTGGGGAGCAAACAGGATTAGATACCCT
+
FEEFECC8FFDFGGGFGGGFFGGGGGGFGFGGCCFFGFFF@EFGFGGGGGGGGDGGCEFGGF9AFFGGFGFGGFGGGGDFFFGGFFGG8FB?FFGGGGGGGGG>CFGDG<FD@FGCGGDCFAFGGGGGGG+E<9DFGGGFGGFFFGGGGDEGG7DEGE9=GCFGGFGDGGGGDBFGEFGGFGGEEFFGGGGGCGCC;<EGGG;CCF<?FGG=CCFCCFFGEG;?FEGG;8F,GEGFFF9=:EFG,GFFD@C9EFGGEGFEGFFFCFGGF@G9GFGGGFE?FE6<:,,8EGGFF<<F?GGDGGFE,;4,BB+CFFA,ACFFB8GGFFGGGGF?FGGFFGDGGGDFCEDGEEGFGGGGFEGGFFCC,FEGGGGGFGGGGGGFFCGGF<ECGGFCGGGEGGGGGGGGFFCFGCGGGGGGGFCGGGGGGGGGGGGGGGGGCCCC@
@GS 4
TGGGGAATTTTGGACAATGGGGGCAACCCTGATCCAGCCATGCCGCGTGCAGGATGAAGGTCTTCGGATTGTAAACTGCTTTTGTCAGGGACGAAAAGGGACGCGATAACACCGCGTTCTGCTGACGGTACCTGAAGAATAAGCACCGGCTAACTACGTGCCAGCAGCCGAGGTAATACGTAGGGTGCAAGCGTTAATCGGAATTACTGGGCGTAAAGCGTGCGCAGGCGGTTTTGTAAGATAGATGTGAAATCCCCGGGCTCAACCTGGGAATTGCATATATGACTTCAAGACTTGAGTTTGTCAGAGGAGGGTGGAATTCCAAGTGTAGCAGTGAACTGCGTAGATATTTGGAAGAACACCGATCGCGAAGGCAGCCCTCTGGGACATGACTGACGCTCATGCACGAAAGCTTGGGGAGCAAACAGGATTAGATACCCT
+
@F@FDG7,CCFFGFGGG9EEEDDGGGGCGFGG9FAEFFGGGFF,CFFGGGEFFCGEFCEFGFCCCFGGGGGGCGFEEFGFFCFFFCEEC,?FCFDCF?EFEDFEGDGGGGGFEFGD33+>9FC8FF:F@F>,,,@@FFF9DEFBFG,:*7>*<E9<D@F,<<FGGFC<CF*C@=FGGCFGCFB<C:<8<,)4<+=/C2CCEE888+#3C@8@CBEG:<CG8CCEEEGD@C@DGEC@@D?80/>89A?:@>4:<B><=7FCEE>9>BF@,<9F?EFE@$6<FCA5C<8,C,,AFGGGE,E9,9C,CDGFB4+:E99??<9?<EFC,FEC,,9C9,FC,8+4FFEFFFB?B,FC,AFFFFC:BFEFC@+EFFFFFBCE@@CE;,<<GFCC,C,6,F@:ECFC9EDBC;CA,6,:C-CF@C;ACC9A<ECEEC<<EC,EBCCCC
@GS 5
TGAGGAATATTGGTCGATGGGCGAGAGCCTGAACCAGCCAAGTAGCGTGCAGGATGACGGCCCTATGGGTTGTAAACTGCTTTTATAAGGGAATAAAGTGAGCCTCGTGAGGCTTTTTGCATGTACCTTATGAATAAGGACCGGCTAATTCCGTGCCAGCAGCCGCGGTAATACGGAAGGTCCGGGCGTTATCCGGATTTATTGGGTTTAAAGGGAGCGTAGGCCGGAGATTAAGCGTGTTGTGAAATGTAGATGCTCAACATCTGCACTGCAGCGCGAACTGGTTTCCTTGAGTACGCACAAAGTGGGCGGAATTCGTGGTGTAGCGGTGAAATGCTTAGATATCACGAAGAACTCCGATTGCGAAGGCAGCTCACTGGAGCGCAACTGACGCTGAAGCTCGAAAGTGCGGGTATCGAACAGGATTAGATACCCT
+
GGGGGGGFFGGGGGGGGGGGGGGGGGGGGGGGGGGGGGGGGGGDFGGGGGFGFGGFGGGGEFEGGEFFGGGEEFGGG9FGFGGGGGGGGDFGGGGDFGGGGGGGGGGGGGGGGC@<EGEGGGGGGGGGGGFEFCDFGFFE<FCEDCFFFGCFF7+C>FG@FFF7BEGGCFF:DFFG84=GC=BFGGGBFG=7F?<CFFF;FGGFG=GG7CFFFC,@ECCCEFEF<BE,>C?:CCCCCGGGGFDDF9GFGFED9F<ECDFGGFG:FFFFGGGEGGDFFF9CFDEDFGFBGGFFDFF:F9@,EE,,GGGGGGGGGFF7GFGFFGGEDGCE?FF99CFFFGGEE?9FE6EFGFGGGGGEEFF7GGGFF9FF@<9CGFGGGFF@+E@<CFFFFCBBDEEGGFCGFGFE,GDGGEDGGFAGCFGGGGGFEFFFGCGCCCCC
@GS 66562
TGGGGAATATTGCACAATGGGGGAAACCCTGATGCAGCGACGCCGCGTGAAGGATGAAGTATTTCGGTATGTAAACTTCTATCAGCAGGGAAGAAAATGACGGTACCTGACTAAGAAGCCCCGGCTAACTACGTGCCAGCAGCCGCGGTAATACGTAGGGGGCAAGCGTTATCCGGATTTACTGGGTGGAAAGGGAGCGTAGACGGTATGGCAAGTCTGATGTGAAAGGCCAGGGCTCAACCCTGGGACTGCATTGGAAACTGTCGAACTAGAGTGTCGGAGAGGCAAGTGGAATTCCTAGTGTAGCGGTGAAATGCGTAGATATTAGGAGGAACACCAGTGGCGAAGGCGGCTTGCTGGACGATGACTGACGTTGAGGCTCGAAAGCGTGGGGAGCAAACAGGATTAGATACCCT
+
A,EFCC@F,CAFGFD9EC,CFEGDGFGGGGGFCFFGGGGGG>FEGEFFGGGGGGGGGAE<FCAEGCF,CFFGGGGGGFGGCCFEF8ECBEFGGGGDGAE?EF7?EGGGGGGAE9,C9A@DEE:FFFEGD,DDG88F7FGG?CF,@FEGGC>3CGCCGGGGG@E<<CCGEGG7FG?:CBC9C=CGGGGD#8C8GFEEGGG5DF;5FFGFGGG,FCCC9<EC9EAFCFG@:FFFEFGGFFCFGFGFB;BC%-FGDEFFFGGGGGGGFFG<FAFC87FCF<EA<ECFE,,<GFE,E=?8EFECEFEECECE@AAF-GGFCFDCGCGGGGGGF,ABB6FEFEGC:F:@<DGGGGGFACFGGECECGGGGGECB9FCC8AEC+EFC:FCGGCGGGFFE<FFGGGFEEEFGGEFGGGCCCCC
@GS 7
TGAGGAATATTGGTCAATGGGCGGAAGCCTGAACCAGCCATGCCGCGTGAAGGACTAAGGTCCTATGGGTCGTAAACTTCTTTAGAAGCAGAGCAATAAGGGCCTCGCGAGGTCCGATGAGAGTATGCGTAGAATAAGCATCGGCTAACTCCGTGCCAGCAGACGCGGTAATACGGGGGATGCGAGCGTACTCCGGATTTATTGGGTTTAAAGGGTGCGTAGGCGGCGAATTAAGTCAGCGGGGAAAGACCGGGGCTCAACCCTGGAAGTGCCGTTGATACTGATTGGCTAGAATACCCTTGCCGTGGGAGGAATGAGTGGTGTAGCGGTGAAATGCATAGATATCACTCAGAACACCGATTGCGAAGGCATCTCACGAGGGGGCGATTGACGCTGAGGCACGAAAGCGTGGGGATCGAACAGGATTAGATACCCT
+
CFFGGG?FFFGGFF,EF<EC@FECGGCFGGGGGGGGGGGGEFGGECEGD7FGFF,,:FFG666FF<FFFC=F>,C=F9?<,FFF?,9E,,,,:BBB5C,9,FCFEGGD7F@F:D,@CCEGFAFCDFG<C=FFFFAFF,,7,3@FFG7385E>F*>@<;?><>,@:8*FFEEFDGGB*?FFEFB@@EG>8##)3@EC*;,4<C8:FCCC6FCGFCE/*1;<8CFDGC#:@@=<?<@D5?A-C9.D658>EFFFE<C<<<GFGGGFFGCF@+86+8GFF<FF?,A3,6,CD,FEC:,F=>4++F=@GGGGFCGGFFFB,FFA=FF:EGGFAFEE<FE,<9FFA5,F<FFE,CGGGGCFECGGGGGGGGGF@6C,B@@6@B8+@@,,GFC7GGFF<FGF<<GFEGGFEGFEGGGGGGGGEFFGGGGGGGGGGFFCCCCC
@GS 8
TGAGGAATATTGGTCAATGGGCGAGAGCCTGAACCAGCCAAGTAGCGTGCAGGATGACGGCCCTATGGGTTGTAAACTGCTTTTATAAGGGAATAACGTGAGCCTCGTGAGGCTTTTTGCATGTACCTTATGAATAAGGAACGGCTAATTCCGTGCCAGCAGCCGCGGTAATACGGAAGGTCCGGGCGTTATCCGGATTTATTGGGTTTAAAGGGAGCGTAGGCCGGCTTATAAGCGTGTTGTGAAATGTCGGGGCTCAACCTGGGCATTGCAGCGCGAACTGCGAGACTTGAGTGTGCAGGAAGTAGGCGGAATTCGTCGTGTAGCGGTGAAATGCTTAGATATGACGAAGAACTCCGATTGCGAAGGCAGCCTGCTGTAGCGCAACTGACGCTGAAGCTCGAAAGCGTGGGTATCGAACAGGATTAGATACCCT
+
,CFGGGFAFAFFGFGGF@CEGFGGGCG8@EFFCD<FGG<FFDFDCC:FE7<C<FG8C<@CCGDFGFAF,C@C=FEF?EFGGCF9?5FCF,<FC4FF<+B78?,F,BC+?F+:+9,AE,@,B,55CB,<,:BFGGGEFAAF=F=38@=FFF93=F++>>=FD0C#F#:FCCC6C+F@DFF5<$>1>CFE2.9>>D@=:?F?5;2GCFCF7CEEC5=43DFFGF>9<8-:9@<AF?1<;58<C4<CF3<E:GECEGD@#,@AE5GF>@,23,E6@7/=6,:C@79CC,?CGGGF6,D=,=>,,FA,E8+@FADA=<FC8++?EFEEDF:AFCDGGGF8AC5AFE<ECFF7GFGFGFF@BFCFGGFCEDE@CFE>FC9,FF@:GEC9CCGCF@,@GFEF8GGGFFEC@@:@-GGFGGFFCCGGGDECEE<9FF<<@,A6
@GS 56731
TGGGGAATATTGCACAATGGGCGCAAGCCTGATGCAGCGACGACGCGTGCGGGATGACGGCCTTCGGGTTGTAAACCGCTTTTTATCGGGAGCAAGCCTTCGGGTGAGTGTACCTTTCGAATAAGCCCCGGCTAACTACGTGCCAGCAGCCGCGGTAATACGTAGGGTTCAAGCGTTATCCGGAATTATTGGGCGTAAAGGGCTCGTAGGCGGTTAGTCGCGTCCGGTGTGAAAGTCCATCGCTTAACGGTGGATCTGCGCCGGGTACGGGCGGGCGGGAGTGCGGTAGGGGAGACTGGAATTCCCGGTGTAACGGTGGAATGTGTAGATATCGGGAAGAACACCAATGGCGAAGGCAGGTCTCTGGGCCGTTACTGACGCTGAGGAGCGAAAGCGTGGGGAGCGAACAGGATTAGATACCCT
+
<AFFECFFFGFFFGFEFEE8CFFGFFE8CGGGGGGGGG7B:C+8CG7FCGGECEE:8EFE7@FF,:?CB7CF9CFG?F+@FBE,BECCF7C+=DF<DFFCC=EGGCFFFGF9DBF9FG++D8@C,=,3F7>@*C,?9B:*8,*<>:<FFAFE:*=1C@9,<@F9CEC?,=CCAC7185887A<6CFC$<CCF*:CCG>,CCC622;1,ECD?CCC/?>8:2F5E=FE8EEGGGGF:;FFC:C9CFCB+GGFA8:>>7?FFEBGF:7>GGGGGGGF>8DGGGGC78F7@FFFF5CFGGFFCGF>FCECFCF:BB7GGGGGGGGGGGGFGGEF7GFECGGCFCDE9@9FCFFDD9CFC,GGFCFDCB@FC7DGFFGEEGGGGF9GGGFEF@F<GFFFC@>GGFCGCGFFECFGGGGGGGFCCCCC
@GS 60914
TGAGGAATATTGGTCAATGGACGACAGTCTGAACCAGCCAAGTAGCGTGCAGGATGACGGCCCTATGGGTTGTAAACTGCTTTTATAAGGGAATAAAGTGAGAGTCGTGACTCTTTTTGCATGTACCTTATGAATACGGCCCGGCTAATTCCGTGCCAGCCGCCGCGGTAATACGGAAGGTCCGGGCGTTATCCGGATTTATTGGGTTTAAAGGGAGCGTAGGCTGGAGATTAAGCGTGTTGTGAAATGTAGACGCTCAACGTCTGCACTGCAGCGCGAACTGGTTTCCTTGCGTACGCACAAAGTGGGCGGAATTCGTGGTGTAGCGGTGAAATGCTTAGATATCACGAAGAATTCCGATTGCGAAGGCAGCTCACTGGAGCGCAACTGACGCTGAAGCTCGAAAGTGCGGGTATCGAACAGGATTAGATACCGT
+
EEFFGFFGGGGG?FGGA<@FFF@F+@ECCECCFCGFCFGGG8;FFG7@FEGGGGFGFDGGEGCGF8<<@FCEGA9FGG,ED6<=,,EFFFFFGGGGF<FF?EF,9C+DCF@FD9F9FF@FGGAEFGGA<?FGFDFD5+@+@FGFGCF<FDF98DDFGCB<++8>3:>*@@*@C9B:.*BGGFCF740CCCFFEG#=?FC;C4CF9F<?CCFFFEG<ECFGGGCFG5EFFCGCEGF=EGCAD@@9FCDDE+<>CF:FDGFFE@CF=<<CGF@+2CGFC3<9<:F8F@A:+C>8++:FCGGFC,?<B+47:EFC:,B7:GGGGGF>4+BEC<CEE?,8F99@F<ECE66,?DGFCC,FEFGEFFF<<6,C@,,89FFFE@CB+@+E6CC@@B87,<@FFF:FC@?,,EEGC+FC7E@6,CCCF<<<E,A@@CC68,,@
@GS 11
TGGGGAATATTGCACAATGGGGGAAACCCTGATGCAGCGACGCCGCGTGAAGGAAGAAGTATCTCGGTATGTAAACTTCTATCAGCAGGGAAGATAATGACGGTACCTGACTGAGAAGCCCCGGCTAACTACGTGCCAGCAGCCGCGGTAATACGTAGGGGGCAAGCGTTATCCGGATTTACTGGGCGTAAAGGGAGCGTAGGCGGCGGAGCAAGTCAGAAGTGAAAGCCCGGGGCTCAACCCCGGGACGGCTTTTGAAACTGCCTGCTTGATTTCAGGAGAGGTAAGCGGAATTCCTAGTGTAGCGGTGAAATGCGTAGATATTAGGAGGAACACCAGTGGCGAAGGCGGCTTACTGGACTGACAATGACGCTGAGGCTCGAAAGCGTGGGGAGCAAACAGGATTAGATACCCT
+
FGFGGCFGGGGGGGGGGGGGGGGGGGGGGGGGGGGGGGFGGGGGGGGGGCGGGGGGGGGGGGGGGGGCGGGGGGGGGGGGGGGGGGGGGGFGDFGGGGGGGGGCFGGGGGGGGGGGGGFGGGGGDGGGGGGGGGGGGGGGGGGFGGGGCEGFGFFFFGGGGGGEEFGGF:FGFFGEGGGG8;FGGFFEFGGGFGEGGGGE/ECCGGGGE,CDBFG<C?E@FGG<GGFGGGGGGGFCDGGEGFDGFGEGGDEGDEF9FFFGGFDGGGGGFFE:CFGGEGGFGGGGGGCFGDGGGGFGGGGGGGGGGGGGGGGGC,GGGGGGGGGGGGGFEGF>GGFGGGGGGGGGGGGGGGGF9FGGGGGGGGGGGGGGGGGGGGGGGGGGGGGGGGGGGGGGGGGGGGGGGGGGGGGG@FCCCCC
@GS 60318
TAGGGAATCTTCCACAATGGACGAAAGTCTGATGGAGCAACGCCGCGTGAATGAAGAAGGCCTTCGGGTCGTAAAATTCTGTTGTCAGAGAAGAACGTGCGTGAGAGTAACTGTTCACGTATTGACGGTATCTGACCAGAAAGCCACGGCTAACTACGTGCCAGCAGCCGCGGTAATACGTAGGTGGCAAGCGTTGTCCGGATTTATTGGGCGTAAAGGGAACGCAGGCGGTCTTTTAAGTCTGATGTGAAAGCCTTCGGCTTAACCGAAGTAGTGCATTGGAAACTGGAAGACTTGAGTGCAGAAGAGGAGAGTGGAACTCCATGTGTAGCGGTGAAATGCGTAGATATATGGAAGAACACCAGTGGCGAAAGCGGCTCTCTGGTCTGTAACTGACGCTGAGGTTCGAAAGCGTGGGTAGCAAACAGGATTAGATACCCT
+
GGGDFGGGF9FGGGGGGGF,FFGGEEGGGGG9FA<EFFG8FDGGGGGGGGFGG@FGGGGGGG8EFDEGGGGGGAFFGCFEGGGGGGGFGGGGGGGGGFGGGGGGGGGGFGGGGGGGGGGGGGGGGGG>FF@DGFFGDGFEGGFDFFGGGDCGEFGGGG?8F<FG@FCFCGDGA$7>12?FBFGGGGGGGFGGF:FDFFGCGGGGFEFGGGFGGFGGGCFCFFGGGGC@EGGG/GGGGGCDCFGGGGGGFEGFFCGFFFGEGGGGGGCEDGGGFEGG7FDFDFE:FGGGFCCGFF<ECE8GGFCGGFGGGFFGGFFGFEFBB8FDFF9GGDGCGFGFEGF=CD?9E<;GF?FEE9FDFGFAFGGGGGGGGGGGGDGGF7FAF8FCGGFGGGGGGGGCGGDFFG@EFGDFGEGGGGGFCFGGGGFGFGFFAFC9GGGGCCCCC
@GS 13
TGGGGAATATTGCACAATGGGCGCAAGCCTGATGCAGCGACGCCGCGTGCGGGATGACGGCCTTCGGGTTGTAAACCGCTTTTGATCGGGAGCAAGCCTTCGGGTGAGGGTACCTTTCGAATAAGCACCGGCTAACTACGTGCCAGAAGCCGCGGTAATACGTAGGGTGCAAGCGTTATCCGGAATAATTGGGCGTAAAGGGCTCGTAGGCGGTTCGTCGCGTCCGATGTGAAAGTCCATCGCTTAACGGTGGATCTGCGCCGGGTACGGGCGGGCTGGAGTGCGGTAGGGGAGACTGGAATTCCCGGTGTAACGGTGGAATGTGTAGATATCGGGAAGAACACCAATGGCGAAGGCAGGTCTCTGGGCCGTTACTGACGCTGAGGCGCGAAAGCGTGGGGAGCGAACAGGATTAGATACCCT
+
C@@FCBC8CFCFFGGGG<FFCEEGFC@C<FGFC<@FFG@FFEGDGDEC:FF+:F7?BED=FEDGEFCEF@FEGGADF7=C7DFG7?AEEGCG+DED7>,B,B:FDEFF,+@><3E,@FED,3DFFGGFFCGDDC<F9FE78F*=CE3,8>EGG88*1<,,<CFCGGGCFCG?C5C**;E++:8E>F++<CCCG5E5:8G9*EE#<CC2::112:5<5;#:/4*:A:#19C:F<EGECC1C09<E=+3BE:DGFCCDGGEGDBFGFF>F:B>7>3,,FCFEFFEEDGGGGGFCGGF9E?A?4+FF:EGGFDC@FFDE@<<CCGFF9FAE@C7B:8EAE,,7EC-=C:,GGFCGCFGFE8GF<<<<C@+7CCAFFGGGGFGDGGEFB@+7EF<FBFE:FCF@FGGGGGGGEFECDF9FGFC@8CC
@GS 14
TGAGGAATATTGGTCAATGGGCGAGAGCCTGAACCAGCCAAGTAGCGTGCAGGATGACGGCCCTATGGGTTGTAAACTGCTTTTATAAGGGAATAAAGTGAGTCTCGTGAGACTTTTTGCATGTACCTTATGAATAAGGACCGGCTAATTCCGTGCCAGCAGCCGCGGTAATACGGAAGGTCCGGGCGTTATCCGGATTTATTGGGTTTAAAGGGAGCGTAGGCCGGAGATTAAGCGTGTTGTGAAATGTAGACGCTCAACGTCTGCACTGCAGCGCGAACTGGTTTCCTTGAGTACGCACAAAGTGGGCGGAATTCGTGGTGTAGCGGTGAAATGCTTAGATATCACGAAGAACTCCGATTGCGAAGGCAGCTCACTGGAGCGCAACTGACGCTGAAGCTCGAAAGTGCGGGTATCGAACAGGATTAGATACCCT
+
@EEFGDFFGGGGGFG,CEFFCFGFEFEFGGGGGGGCFCFGGGGFFGDGGEFEFFG@,9C@BCCDFGG8C=BF:,CECFFFGGGFFDFEFFC,BEGFGEGFDFC<?AFFGGFAFFGF,ECFDG9FFGGFGG9?E<CFEGGAAEFC7:CGGG;F,@FG2<BF??CGC:FE*:@FCG2F*>CCEFGG0GFGGB57<FF1*<?F7#CCFFFF;:FCF?<CEDFG>@?C.FCCCEA2GDFD>CEEEFFF&CD?C<CEEGGGCEDCF:E1C@<C?GGGGGCFB9CGFGGGFD8FFGGGGEGFGFFGGGFF7CCEGFGFFCFC@FEFGGGF@+EFFBF9EGFFFE9GFFFD<C=F9FGGFGE:EE@B>GGGFGGGGGGF99GGGGGGGGGGGGGGGGGGF9AEDEGGGGGFC@CGGCFGGFGGGGGGGGGGGGGFFGGCCCCC
@GS 57386
TGGGGAATATTGCACAATGGGGGAAACCCTGATGCAGCGACGCCGCGCGAGCGAAGAAGTATTTCGGTATGTAAAGCTCTATCAGCAGGGAAGAAAATGACGGTACCTGACTAAGAAGCCCCGGCTAACTACGTGCCAGCAGCCGCGGTAATACGTAGGGGGCAAGCGTTATCCGGATTGACTGGGTGTAAAGGGAGCGTAGACGGAATGGCAAGTCTGATGTGAAAGGCCGGGGCTCAACCCCGGGACTGCATTGGAAACTGTCAATCTAGAGTACCGGAGGGGTAAGTGGAATTCCTAGTGTAGCGGTGAAATGCGTAGATATCACGAAGAACTCCGATCGCGAAGGCAGCTCACTGGAGCGCAATTGACGCTGAAGCTCGAAAGTGCGGGTATCGAACAGGATTAGATACCCT
+
GGGGGGGGGGGGGGGGGEGGGGGGGGGGGGGGGGGGFGGGGGGGGGGGGGGGGGCFCGF@FFFGGGG@FFGEFFG<FFGGFFGGEGGFGGGGGGGGFGFFGGGGGGGEGFGCGGGGGGF8CBFE@CFG>@GCEDFG@FFFGCGGE>CFFDE@FFG:>FGGGGF?BFFF@2=FGGGGGGD$?GGGFFGGFGFFCGG?EF>EF8?GFFCCFCGGFGGGGGFFGGGGCGGGGGFGGGGGGF<ECFCCDGGGGFGGFGGG?GFCGGGGGGGDF<GFFFEGE2GGGGGGFFGGFFGGGGGGGGFGF9EGGGGGGGDAGGFEGCGGGGGEFGGGGGGGGGFGGFEGGGDGGGFGFFGGGGGFFFGGGGGGGFC,GGGGGGGGGGGGGGGGGGGGCDGGGGCGGGFEGGGFF<GGFGGCCCCC
@GS 57419
TGAGGAATATTGGTCAATGGACGGAAGTCTGAACCAGCCAAGTAGCGTGCACGATTACGGCCCTATGGGTTGTAAACTACTTTTATACAGGGATAAAGTGAGCCACGTGTGGCTTATTTCAGGTACCGTATGAATAAGGACCGGCTCATTCCGTTCCAGCAGCCGCGGTAATACGGAAGGTCCGTGCGTTATCCGGATTTATTGGGGTTAAAGGGAGCGTAGGCCGTTTGTTAAGCGTGTTGTGAAAGGTCGGGGCTCAACCTGGGCATTGCAGCGCGAACTGGCAGACTTGAGTGCGCGGGAAGTAGGCGGAATTCGTCGTGTAGCGGTGAAATCCTTAGATATGACGAAGAACTCCGATTGCGAAGGCAGCCTGCTGTAGCGTAACTGACGCTGAAGCTCGAAAGCGTGGGTATCGAACAGGAGTAGATACCCT
+
C,CE?<F<CF@F9<FAFC,E<@7+6BEGA9E@<<DEFG@FAFFGGFEF7CF,68<,@C9BF@:<@CF,ECFGGGGGGG,C<<,6CEAE,,CB78=EF,,<<9BAFC:B8<:?=B,B<?,<B9,FF9F:++BB<,,C,,?FGFGGC=+C<,7,:=,@@<,;F?8DCCEFC>>07@BCD:1>2;FE#85=4:/*@C<ECC<FFGG:=7$FF<C(G6G<CDE:87CC:>B,<7FCC=B?EGEEFFCEE?:4**EGDF?,F@>>@,>>,>@B@:3+GEF@3@>3<8FC,DC,9GFFCF@8+>C8FF9FF+FCC<GFECF@:GG@GFGGEGEGFFFC,,=,,<,AGFFFFFB,ECFFGFDCCFC67GGGGGGGFEF@7FGFFGF@BB,EAEGGGEGEEEGEFCB,CBGGGGEDGGGGFFF8BFFCCFFFFAGGGGFCB8CB
@GS 17
TGAGGAATATTGGTCAATGGGCGGAAGCCTGAACCAGCCATGCCGCGTGAAGGACTAAGGCCCTATGGGTCGTAAACTTCTTTAGACGCAGAGCAATAAGGGCCTCGTGAGGTCCGATGAGAGTATGCGTAGAATAAGAATCGGCTAAATCAGTGCCAGCAGCCGCGGTAATACGGGGTATGCGAGCGTTATCCGGATTTATTGGGTTTAAAGGGTGCGTAGGCGGCGAATTAAGTCAGCGGTGAAAGACCGGGGCTCAACCCTGGAAGTGCCGTTGATACTGATTGGCTAGAATACCCTTGCCGTGGGAGGAATGAGTGGTGTAGCGGTGAAATGCATAGATATCACTCAGAACACCGATTGCGAAGGCATCTCACGAAGGGGCGATTGACGCTGAGGCACGAAAGCGTGGTGATCGAACAGGATTAGATACCCT
+
GFDFGCFFCEEGGF9<FF9;CFF@:@FCFGGFFFFGFFCGGGGGG7BFF@<ECC8,CF=F8C@FE5FFA:CF+9BDCFFDF9FBDFFG7>=CFC8FFGGA@E+?@=CFFGC<,:<C@7=B<?FFDFF9C+CFGF9>FG,F,>DF+++@,EA,E,ECG=FCFG>8<8F;<BE>B'><6<#</</*BF-=:7::8?<;E>F;4CBFCGGCF?0=ACE*A#@EGGGGGGDEE5EEBFF@?:CBCB:@7C5EEGF>EGED<FB?F?FB=EGCF@CEGCAF9??@FGFDGFF<FB@F=A==CDB@F:4GF<:B?9FFFGGE8GFAEEF:GECF?C:,FGFEGCGEFA?ECFEF9GGGEGGCFC6,+BFDFFCCFCE<7GFCC;@C+@@FEF@BC@7GFFGFAGGGF@F<7C@@C@FC,8CGGFFAGFGFFEAFGEFCCCC@
@GS 18
TAGGGAATCTTCCACAATGGACGCAAGTCTGATGGAGCAACGCCGCGTGAGTGAAGAAGGTCTTCGGATCGTAAAACTCTGTTGTTAGAGAAGAACACGAGTGAGAGTAACTGTTCATTCGATGACGGTATCTAACCAGCAAGTCACGGCTAACTACGTGCCAGCAGCCGCGGTAATACGTAGGTGGCAAGCGTTGTCCAGATTTATTGGGCGTAAAGGGAACGCAGGCGGTCTTTTAAGTCTGATGTGAAAGCCTTCGGCTTAACCGGAGTAGTGCATTGGAAACTGGAAGACTTGAGTGCAGAAGAGGAGAGTGGAACTCCATGTGTAGCGGTGAAATGCATAGATATATGGAAGAACACCAGTGGCGAAAGCGGCTCTCTGGTCTGTAACTGACGCTGAGGTTCGAAAGCGTGGGTAGCAAACAGGATTAGATACCCT
+
FGGGGGFGGGGGGGGGGGGGGGGGGGGGGGGGGGGGGGFGGGGGGGGFGGGGGGEGGGFGFDFGGGGFDGGGGGGGGGGGGGGGGGGGGFGGGGGGG?E@EBDEFFGGGGGGGGCEFAAFGDFGGAFGFGGGDFFGGGGGGGGDGGGGGGGGGFGGGGFGGGGGGGGGGGGGGGGGFGGGGGECGGFEGGGDGGGGGGF<?CCFFGGFGGGGGGGGGGGGG>DEGGGGGGGGFGGGGFCGGFGGGGGGGGFFGCGFGGGGGGGFGCFGGGGGGGFFGGGGGGGGDGGGEAGGGGGGGGGGGGGGGGFGGGE@F99GFGGFGGGGF=FGGGGGGGGGFGGGGGFGGGEGFDDGFGGGFGGGGGGGGFGFGGDF7GGGGGGFGGFF8FGGGFFFGGGGGGGGGGGGGGGFGF>GGFGGGGGGGGGGGGGGGFGGGGFFCCCCC
@GS 19
TGGGGAATCTTGCGCAATGGGGGGAACCCTGACGCAGCGACGCCGCGTGCGGGACGGAGGCCTTCGGGTCGTAAACCGCTCTCAGCAGGGAAGAGTCAAGACTGTACCTGCAGAAGAAGCCCCGGCTAACTACGTGCCAGCAGCCGCGGTAATACGTAGGGGGCGAGAGTTATCCGGATTCATTGGGCGTAAAGCGCGCGTAGGCGGCCCGGCAGGCCGGGGGTCGAAGCGGGGGGCTCAACCCCCCGAAGCCCCCGGAACCTCCGCGGCTTGGGTCCGGGAGGGGAGGGGGGAACCCCCGGTGTAGCGGTGGAATGCGCAGATATCGGGTGGAACACCGGTGGCGAAGGCGGCCCTCTGGGCCGAGACCGACGCTGAGGCGCGAAAGCTGGGGGAGCGAACAGGATTAGATACCCT
+
FGGGGGGDGGGGGGGCCBFGGEGGGGGCFGCEGCCFBCFGGGGEEGGGGGGGCCFE<CGGGGGGDFGGGGGGGGGGGEGEGCBFE8FFCCFFBF@FFG@A?AFFGFGFFCGCDFFCGGGGCGCCEC*;,<<CEG,;FFCFEF8;FGEEDE5CFCCFF?@EGCE5>E8*::+,<A<8C8C*<EC?EFCGGGGCC:FE>E5EDGGGC?E5E?:?81CEG;6EGGG,;18*E=GCCEGGGC?/0C=G=7C;:C>:CC;GGCB>:F@:C5AC@FFC15FF:DFE%<GFCB1BBD,GEF<:+GGGGGF@C7C@FFB?,87EEFDE9F@@4GGGFF9GGGFC::F?GGGGGF=@EGFCEC7FFFGGGGF<C,7GGGFBEGGGGCF@EEFDF9GGGGGGGGGGGFE<FEFGF9E@9GFEBA,A@
@GS 20
TGAGGAATATTGGTCAATGGGCGAGAGCCTGAACCAGCCAAGTAGCGTGCAGGATGACGGCCCTATGGGTTGTAAACTGCTTTTATAAGGGAATAAAGTGAGTCTCGTGAGACTTTTTGCATGTACCTTATGAATAAGGACCGGCTAATTCCGTGCCAGCAGCCGCGGTAATACGGAAGGTCCGGGCGTTATCCGGATTTATTGGGTTTAAAGGGAGCGTAGGCCGGAGATTAAGCGTGTTGTGAAATGTAGACGCTCAACGTCTGCACTGCAGCGCGAACTGGTTTCCTTGAGTACGCACAAAGTGGGCGGAATTCGTGGTGTAGCGGTGAAATGCTTAGATATCACGAAGAACTCCGATTGCGAAGGCAGCTCACTGGAGCGCAACTGACGCTGAAGCTCGAAAGTGCGGGTATCGAACAGGATTAGATACCCT
+
@ADFGGGGGGGGGFGGGGGGGGGGGGGGGGGGFGGGGGGFFG9FGGGGGCCFGGGGGGGGGGEGGCGFFE6F:FFFGFC<FCFF<9CCFGG8AFGFAFAFGG<CFFCFFDCGGAFG,FGGGG9?FFAAFGGGGFFGB?FEECFGGGEC<B>BBD8GGGGF:FCGGGGCADFFEDEF88ECCCF:EE?FFE<EE>:FCFGF67GFC9+C48>2FECCDDECCEGCFGG@;9F;:<F9C9CFCFFFGGGFG@@C@FECG?GFEE@8<@CEFFCEGCCC>CFAFFCGF>,DFB,GGCEF@9=5,8?,B=@GFFGGFFGGGGFEGGGGGGGGGGGGGGGGFFGGGFFGGF@GGGFGGGFFGGFCGGGFGGGGGFEDGGDCGGEF@+@@<9GGGGGGGGGGGCFDCGGGGFC7FCEGGGGFFGGGGGGGGGGGGCGCCCCC
@GS 59379
TGGGGAATATTGCACAATGGGCGCAAGCCTGATGCAGCGACGCCGCGTGCGGGATGACGGCCTTCGGGTTGTAAACCGCTTTTGATTGGGAGCAAGCCCTTCGGGGTGAGTGTACCTTTCGAATAAGCACCGGCTAACTACGTGCCAGCAGCCGCGGTAATACGTAGGGTGCAAGCGTTATCCGGAATTATTGGGCGTAAAGGGCTCGTAGGCGGTTCGTCGCGTCCGGTGTGAAAGTCCATCGCTTAACGGTGGATCTGCGCCGGGTACGGGCGGGCTGGAGTGCGGTAGGGGAGACTGGAATTCCCGGTGTAACGGTGGAATGTGTAGATATCGGGAAGAACGCCAATGGCGAAGGCAGGTCTCTGGGCCGTTACTGACGCTGAGGAGCGAAAGCGTGGGGAGCGAACAGGATTAGATACCCT
+
GGF@CC7FGGGGGFGGGGC8CFGGGDG8FFGG<FFGFF@FGGGGGCBEC:::FGGGGFGGGGGGGGGDFGDEGGGC@EFE+8FFGF9CA@FGGGGG+<B8,,BCE:5>C>FGGAFFGGGGGFGCFGC9FFFEFGGGC8;BEFCAC:FCCCCFFCEE#*7<B:F3F:<C@7F7;CCFFE;E,9CE?D?>GFGCEG8:C@<?F@FC;GDE8CCCC??E8;:;C:*?8CCEGGFC<9C<:FC?FDEGFG=<@CEB>;CE>8EGF78>,3?EEFCF=C7F?C:>>ACGEGGFGFEDE@9GF?F?FEF=+GGGGGGGGEFCF<F<EAGEEGGGGECFEEGBC9GGEF?@--GE>DGFFDAC@GGGGGCEFEB8+:@@EFFGDGGCGGGFFFB<EGFE8GGGDGDGGGF@EFAGFGGGGGFC9GFCCCCCC
@GS 22
TGAGGAATATTGGTCAATGGGCGGAAGCCTGAACCAGCCATGCCGCGTGCGGGAAGGAGGCCCTATGGGCTGTGAACCGCTTTTGCCTGGGGGCAATAAGGGCGTCGCGCACGTCCGATGAGAGTACCAGGCGAATAAGCATCGGCTAACTCCGTGCCAGCAGCCGCGGTAATACGGGGGATGCGAGCGTTATCCGGATTCATTGGGTTTAAAGGGTGCGTAGGCTGTGCGTCAAGTCGGGGGTGAAATTCCGGTGCTCAACACCGGGGCTGCCCTTGATACTGTCGCGCTGGAGTGCGGATGCCGCCGGAGGAATGAGTGGTGTAGCGGTGAAATGCTTAGATATCACTCAGAACACCGATTGCGAAGGCATCTGGCGAATCCGTAACTGACGCTGAGGCACGAAAGCGTGGGGATAGAACAGGATTAGATACCCT
+
GFGGGGFGGGGGGGGGGGGGFDGGGGGGGGGGGGGGGGGGGFGGGGDGGDGGDGGD7FGGDCGGGFGFFGGGGGGGGFGGGGGGFGGGGGFCFEGGCFGGGGEGGGGGGGGEGGF7<EC<DEFF:DFGGCFGGGC7FC:FGG?FGG7FF@FFFEGFCFFGCFDFGGGG<EEC9EEF,?EDG>EFGDEDGCE>8C>5EC<3A9CFGGGEC:@?CECCFDCFCCFFGGGG?GG8:*8BDGGEECED>GGGGGFGGGFEF@=C<CFDDEGGCBGCD79GFE9F@CDFF:CFGGFCF8GCF7GFGGGF7ECCFACGGGEA?FFCGGGGEDFC9FEFFGA9FF9C,AGGGGFEFCEGGGGGGGFFCGGGFFGGGD9EEGGGGFC@BGGDGGGGGGGEGGGGFGGF<FFGGDGGGEE@E@GGFFGGGGGGGGGGGGGGCCCCC
@GS 60540
TGGGGCATTTTGGACAATGGGGGCAACCCTGATCCAGCTATGACGCGTGCAGGATGAAGGTCTTCGGATTGTAAACTGATTTTGTCAGGGACGAAAAGGGACGCGATAACACCGCGTTCTGCTGACGGTACCTGAAGAATAAGCACCGGCTAACTACGTGCCAGCAGCCTCGGTAATACGTAGGGTGCAAGCGTTAATCGGAATTACTGGGCGTAAAGCGCACGCAGGCGGTTTGTTAAGTCAGATGTGAAATCCCCGGGCTCAACCTGGGAACTGCATCTGATACTGGCAAGCTTGAGTCTCGTAGAGGGGGGTAGAATTCCAGGTGTAGCGGTGAAATGCGTAGAGATCTGGAGGAATACCGGTGGCGAAGGCGGCCCCCTGGACGAAGACTGACGCTCAGGTGCGAAAGCGTGGGGAGCAAACAGGATTAGATACCCT
+
CF8EF,+,CCEGGDFFGDFGGDEGGGGGGGFF9<FFFF<AFA,CCCGEGGGGECDFEFECEFFGFFGDGCF?FGDCFG,,CFGGG9EFGEFDFGGGGFEF8BCFECECCCBC+:FF@+3FFADFFCEGEFDE,@BFCFGFF;:=FCGGGE(CGG:<<FFCGGGG?<D=<*94<<<FC::@CFE@C<FFGGGEGECC8>E>?:EF=E@AA@CF3==E:GECFGEFCGEEGGFEF;GGGGFDGFFF1FFFCC6E@GGGDFGGGGGFD+F@FFFCGFFFF@9<F@,CCFCD<<FGGGGGDGGEDGGGFFDGGGGGFBC9FGGGGFGGGGGGGGFGGGGFGGGGDGGGGFGGGFGF8F9GGGGGGFGFECEDFFGDGDGEGEGEEF>GGEFCGGFF7GGEGGGGFGGGGECGGGGDFGGGG@F9EE,CFGGGGGGGGGGGCCCCC
@GS 24
TGGGGAATATTGCACAATGGGGGAAACCCTGATGCAGCGACGCCGCGTGGAGGAAGAAGGTCTTCGGATTGTAAACTCCTGTTGTTGAGGAAGATAATGACGGTACTCAACAAGGAAGTGACGGCTAACTACGTGCCAGCAGCCGCGGTAAAACGTAGGTCACAAGCGTTGTCCGGAATTACTGGGTGTAAAGGGAGCGCAGGCGGGAAGACAAGTTGGAAGTGAAATCTATGGGCTCAACCCATAAACTGCTTTCAAAACTGTTTTTCTTGAGTAGTGCAGAGGTAGGCGGAATTCCCGGTGTAGCGGTGGAATGCGTAGATATCGGGAGGAACACCAGTGGCGAAGGCGGCCTACTGGGCACCAACTGACGCTGAGGCTCGAAAGTGTGGGTAGCAAACAGGATTAGATACCCT
+
EFGGGGGGGGGGGGGGGGGGGGGG@FEEGEFGGGFGGF:FFGGDG>FFFGEGGGGGGGGGFFFGGGGEGGGGGFF,5CFGGFGGGGGFDFGFGF9BBF5,CFG++8A?FFGGFCFAFE@FGFEFAAFDF:=FF5@CFFF@FD:EE73>*>BFGGG8>FFCC,D7EG>FGEFGF<<<;BFFFAGFFF>=;<GFFFGFGGGFDGD;?@EC@;8;EBF9,(FEDGFFGGGGGEFF:GFFD:EFGE;CAFGF,@>7,C-GG>CEGGGGGGGGGGG<ACFGGEGF9GGGGGGGGGFGGFEFGEGFGGGGGFFGFGGGGGGCFDGGFGGGGGGGGGGGGGGGGGGGGGEGGGGGGGGGGFAEGFGF<C,E@GGGGGEGGGGGGGGGGGGGECEGDGGGGGGGGGGGGGGGFFFGGFGCCCCC
@GS 61798
TGGGGAATATTGCACAATGGGGGAAACCCTGATGCAGCGACGCCGCGTGGAGGAAGAAGGTCTTCGGATTGTAAACTCCTGTTGTTGAGGAAGATAATGACGGTACTCAACAAGGAAGTGACGGCTAACTACGTGCCAGCAGCCGCGGTAAAACGTAGGTCACAAGCGTTGTCCGGAATTACTGGGTGTAAAGGGAGCGCAGGCGGGAGGACAAGTTGGAAGTGAAATCCATGGGCTCAACCCATGAACTGCTTTCAAAACTGTTTTTCTTGAGTAGTGCAGAGGTAGGCGGGATTCCCGGTGTAGCGGTGGAATGCGTAGATATCGGGAGGAACACCAGTGGCGAAGGCGGCCTACTGGGCACCAACTGACGCTGAGGCTCGAAAGTGTGGGTAGCAAACAGGATTAGATACCCT
+
DFGGG:@FGGGGGGGGFFGFGGDGGGGGFGGGGGGGGGGGGGGGGGGGGGCGGGGG,CFGFFFGGFGFCFGAF9,C<CEDGFGAFFDF@FFGE@FFCG9,EEG7CEFFG8BFDFGDFFFCFGGGG@29C79@7?:FFFFFFGGGGGGGE<@>F:EGFGG1GGG;<CFGFGGGGGDG@FGFFF0GFGGD/CFGGGGECGGFEEEGGGGFFC5F%GFCFEGGFEFGGGD87FFFFFCGFGGGFGGDGG?FGGFDEACFFFCGGFFGFGGGFGCGGGGFFDCEGFDGFCGEGGGGEE+ECGEGGGF7GGGGGGFGGGGGFF<FE@+@,GGGGFGGGFCGGGGGGGFDGEGGGGGFFECFF8GGFCFFFFFGEGFCFCGGGGFFF@GGGGF@GGGGFCGGCGGGFGGGF9GGGGGCCCCC
@GS 26
TGAGGAATATTGGTCAATGGACGAGAGTCTGAACCAGCCAAGTAGCGTGCAGGATGACGGCCCTATGGGTTGTAAACTGCTTTTATAAGGGAATAAAGTGAGTCTCGTGAGACTTTTTGCATGTACCTTATGAATAAGGACCGGCTAATTCCGTGCCAGCAGCCGCGGTAATACGGTAGGTCCGGGCGTTATCCGGATTTATTGGGTTTAAAGGGAGCGTAGGCCGTCTTATAAGCGTGTTGTGAAATGTCGGGGCGCAACCTGGGCGTTGCAGCGCGAACTGTTAGACTTGAGTGCGCAGGAAGTAGGCGGAATTCGTCGTGTAGCGGTGAAATGCTTAGATATGACGAAGAACTCCGATTGCGAAGGCAGCCTGCTGTAGCGCAACTGACGCTGAAGCTCGAAAGCGTGGGTATCGAACAGGATTAGATACCCT
+
F<FFGGFGGGGGFCGFF9FFGGGGGECFGGGEFFGGF,CEFGAFGGGGGGGGGGGFF<FGEGG7CFGGGGGGGGCFGGG@9AGEFGGGGGGGFGGDFGAFGCE<FFFFFFGAFFEC?<F9BEFGGA,@FEAFGGGEFCGGGEC@=CFFFGGGGGFFGGGCFD@CFGGGG7<=ECFG)@F:F,15*F?FEF7EFFF=FE?FFC9FFC<<=CFGF=C;GCCCCECCCEECECFGGF?GGG<GGFEEFFEBABCC>FC>#GF:GGGGEF.FGFFE9GFGEF=FC@C:9FF<GGGFC>FCGGGGC<E9FC+@DGGGFCEGFCF:GGF:8=@F<9<<DGGGGEFGF<AGFFAFECGGGGFBGGFFEFB@FGGFGGGCFCCGGF@GGGEEDFF>GGGGGGGGGGGGGGGGGGGEC?GGFFDGFFGGGGGGFGFAFCFCCACC
@GS 27
TGGGGAATATTGCACAATGGGCGCAAGCCTGATGCAGCGACGCCGCGTGCGGGATGACGGCCTTCGGGTTGTAAACCGCTTTTGATCGGGAGCAAGCCTTCGGGTGAGTGTACCTTTCGAATAAGCACCGGCTAACTACGTGCCAGCAGCCGCGGTAATACGTAGGGTGCAAGCGTTATCCGGAATTATTGGGCGTAAAGGGCTCGTAGGCGGTTCGTCGCGTCCGGTGTGAAAGTCCATCGCTTAACGGTGGATCTGCGCCGGGTACGGGCGGGCTGGAGTGCGGTAGGGGAGACTGGAATTCCCGGTGTAACGGTGGAATGTGTAGATATCGGGAAGAACACCAATGGCGAAGGCAGGTCTCTGGGCCGTTACTGACGCTGAGGAGCGAAAGCGTGGGGAGCGAACAGGATTAGATACCCT
+
EFGGGDGFGGGFGGGGGGGEDGGGGGGDGGGGGGGGGGEGEGGGGGGG:EEGGECGGGGGCFGGGGGGGGFFGGGGG7CEEGD9CEFGGGGGDGGGGF=DFEGG@FEGAFCCDCFFGGGCFGGGGGGGGDGG'GGGFGFC>FGGGF7:FF?:7:E>CA4FFG8CDFGGFFEBECECEE>EFCE808FFGGGGFEC=CCFGGC;DCCGCEGGGE?*:C*CDFGDGEGE0@2FFEEGCF<CFCEGGFF<>CD0CBBC>GEECGDFDGEGGGGF:GGFDA8GGFFCF9EFF@EFFB@FFGFFFFGGGGGGEGGGEAGGGGF9GGGFGGGGGGGGGGGGGGGGGGGGGFCEGGGGGGGDGGDFDGFGGGGGGGGGGGGGGGGGGGGGGGF:GGGGGGGGGGGGGGGGGGGGGGGGGGGGFDGCCBCC
@GS 28
TGAGGAATATTGGTCAATGGGCGAGAGCCTGAACCAGCCAAGTAGCGTGCAGGATGACGGCCCTATGGGTTGTAAACTGCTTTTATAAGGGAATAAAGTGAGTCTTGTGAGACTTTTTGCATGTACCTTATGAATAAGGACCGGCTAATTCCGTGCCAGCAGCCGCGGTAATACGGAAGGTCCGGGCGTTATCCGGATTTATTGGGTTTAAAGGGAGCGTAGGCCGGAGATTAAGCGTGTTGTGAAATGTAGACGCTCAACGTCTGCACTGCAGCGCGAACTGGTTTCCTTGAGTACGCACAAAGTGGGCGGAATTCGTGGTGTAGCGGTGAAATGCTTAGATATCACGAAGAACTCCGATTGCGAAGGCAGCTCACTGGAGCGCAACTGACGCTGAAGCTCGAAAGTGCGGGTATCGAACAGGATTAGATACCCT
+
EFFGGFGGGGGGGGGGGGGGFGGGDFFGGGGGGGGGGGGGGGGGGGGGGGGGGGGFFF@F@FGGGGGFGEFFFFGGGGGGGDGGGDFGGGGCFGGGFFFEGGF<FCFGFGGFGFGC9FGCFGGGGGGGGGGGGGAFBFGGFDGGGGGGGFCEDDGGGGGGGGCFGGGGGGGGGFGGG7CCFGDEEGFGGGGE8CF3EFFGFCFGGGGGFFGGGDE;EGGGGEGDGFG5CGGFFFGDGFGCD<7$FCGGGGGGGGGFFA@F@FGFGFB9GGGGGEC@ECFCDGGGGFD<FAFGGGGGGGGGF<?,FCECGGGDGEFGECCEFGGGGGEGFGGGFGGGGGCGF9F<8GGGGFGDGFFEGGGGGGGGGF?GFFGGFC?GGGGDGGGFGGGGGGGFFCGGGGGGGGGGGGGGGGFGGGGGGGGGGGGGGGGGGGGCCCCC
@GS 29
TGGGGCATATTGCACAATGGAGGAAACTCTGATGCAGCGACGCCGCGTGAGTGAAGAAGTAGTTCGCTATGTAAAGCTCTATCAGCAGGGAAGATAGTGACGGTACCTGACTAAGAAGCTCCGGCTAAATACGTGCCAGCAGCCGCGGTAATACGTATGGAGCAAGCGTTATCCGGATTTACTGGGTGTAAAGGGAGTGTAGGTGGCCAGGCAAGTCAGAAGTGAAAGCCCGGGGCTCAACCCCGGGACTGCTTTTGAAACTGCAGGGCTAGAGTGCAGGAGGGGCAAGTGGAATTCCTAGTGTAGCGGTGAAATGCGTAGATATTAGGAGGAACACCAGTGGCGAAGGCGGCTTACTGGACAGTAACTGACGTTGAGGCTCGAAAGCGTGGGGAGCAAACAGGATTAGATACCCT
+
FFGGG,@@FFGGGGGGGGGGGGGGGGGGGGGGGGGGGGGGGCECGGF@FCFCEEFFFGGGGF<FFGCBFGGFGGGGGGGGFFGGG8?FGGDGGGDGGGGGFEGEGG,EFFGG9FFFFFGCFG?GDGGFGGGF<A8F92,@F?GGGGEFCFCFFGF,@9@FFEGGGGDF>CFGGGGG<CF:E:CGFF@==F@FFGGC><7:8GGDGGEFCFFGGFGFGGGGGGGGG99EECEGGGGGGFC7FFGGFDGGGFFGFEGFFEBFF.GFGGGGEFGGGGGGGFGFDFGGGFGGGGGGGGG@GGFAFFGDGGGGGCFFEGGGGFFGGGGGGGGGGGGGGGGGGGGGGGGGGGGGGGGGGGGGGGGDFFGGGGFGGGGGGFGGGCCGGGEFEFCCGGFCGGGGGGGGGGFECGFCECFCCCCC
@GS 30
TGAGGAATATTGGTCAATGGGCGAGTGCCTGAACCAGCCAAGTAGCGTGCAGGAAGACGGCCCTATGGGTTGTAAACTGCTTTTATAAGGGAATAAAGTGAGCCTCGTGAGGCTTTTTGCATGTACCTTATGAATAAGGACAGGCTAATTCCGTGCCAGCAGCCGCGGTAATACGGAAGGTCCGGGCGTTATCCGGATTTATTGGGTTTAAAGGGAGCGTAGGCCGGAGATTAAGCGTGTTGTGAAATGTAGATGCTCAACACCTGCACTGCAGCGCGAACTGGTTTCCTTGAGTACGCACCAAGTGGGCGGAATTCGTGGTGTAGCGGTGAAATGCTTAGATATCACGAAGAACTCCGATTGCGAAGGCAGCTCACTGGAGCGCAACTGACGCTGAAGCTCGAAAGTGCGGGTATCGAACAGGATTAGATACCCT
+
C@FGGGGDGGGGGCFDGGGF8FEEGGGGGFGGGGGGGGGFFCEFGFGCFFGGFEFEFGGGEGGGG8FGFFDGGGGGFFAFFGGFGGGGGG8<EFFDFFFGGFGFGGGGGGG<FGGFFGEDFGGGG<DGFGGCCGAFFFGGG#FFGGGG?GGCD?89FDFFDFFFEGEE<FACCCFG5CGDFGGGGGCECFGCGGEE:28::GEFGFCFFCFFFECCDCFE:CEGG@CCGGACGFF:C?0AFFFDDEAEEGFD7FGFCGFGFFCDGGGGGGGGGGGGGFECFD9FGFFC=@GGGF:?@,4?4,E=CEC8B4FFF<GGGFFFGFGGEGGFEFFEFGGFFC<4C,GEFGFEGGGFFEFCF@GGF@FGGFFAFGGGGGGGGEF7ECGGGFFGGGFEAGGGGDCECGDGGGGGF@FFGGGGGGGFGFGFGFFEC,@A6,CC
@GS 31
TGAGGAATATTGGTCAATGGGCGAGAGCCTGAACCAGCCAAGTAGCGTGCAGGATGACGGCCCTATGGGTTGTAAACTGCTTTTATAAGGGAATAAAGTCAGTCTTGTGAGACTTTTTGCATTTACCTTATGAATAAGGACCGACTAATTCCGTGCCAGCAGCCACGGTAATACGAAAGGGCCGGGCGTTATCCGGAGTTATTGGGTTTAAAGGGAGCGTAGGCCGGAGATTAAGCGTGTTGTGAAATGTAGACGCTCAACGTCTGCACTGCAGCGCTAACTGGTTTCCTTGAGTACGCACAAAGTGGGCGGAATTCGTGGTGTAGCGGTGAAATGCTTAGATATCACGAAGAACTCCGATTGCGAAGGCAGCTCACTGGAGCGCAACTGACGCTGAAGCTCGAAAGTGCGGGTATCGAACAGGATTAGATACCCT
+
CFFGGGEFFGGGGGGFCFGFGG7FCFGDEDAFFGGGGGGGF,C@,CFE7CF<,BF,C<BF7CEFG8FFG,BFEGGGG,C@CEFFF,CFFFCFGGDGGFG,9ACEFGGCCFDEABFDCECFGG,CFCEFFGFFF9EED<9EBBF+=CEEF,=AAF?7BFGCFGFG,@++>FEF:=<#65*5(@CECE:@C@EFGC/46#FA7=,<CGGC<,CCFC053CFCE<8+A8=:C,0CCEC=EC4FGD:F,DFD9D@7>EF7F<+8+?@,FFGF=FEEC=:<@,9?CGG@F=8B5,AFDCC:F=@59ECFCGGDFEEF@FGGGGFFGFFB+GGGFGFF<FFE@C,,ADGGE@FCGGEE8C:@7@GGGCEFGDDC8GFGGF9GFEF7GGGGCFDGGEB>GFC<EEC8D7GGGGEGGGFGGGGGGGFGGGGFGGFGFGGCCCCC
@GS 55744
TGAGGAATATTGGTCAATGGACGAGAGTCTGAACCAGCCAAGTAGCGTGCAGGATGACGGCCCTATGGGTTGTAAACTGCTTTTATAAGGGAATAAAGTGGGTCTCGTGAGACTTTTTGCATGTACCTTATGAATAAGGACCGGCTAATTCCGTGCCAGCAGCCGCGGTAATACGGAAGGTCCGGGCGTTATCCGGATTTATTGGGTTTAAAGGGAGCGTAGGCCGGAGATTAAGCGTGTTGTGAAATGTAGACGCGCAACGTCTGCACTGCAGCGCGAACTGGTTTCCTTGAGTACGCACAAAGTGGGCGGAATTCGTGGTGTAGCGGTGAAATGCTTAGATATCACGAAGAACTCCGATTGCGAAGGCAGCTCACTGGAGCGCAACTGACGCTGAAGCTCGAAAGTGCGGGTATCGAACAGGATTAGATACCCT
+
,EFFFFGGFAFFFFFGGGG8@FEFGG7FDFFGAGGGGGFFGE@CC<EGDEGGGGFGGGGGGGGGD,,CF=CFCFCFGA<,??DFGGGGGFDFGGCEFDCFECFFCFE+EE@,CEFEGDGGGF9C<EFGEFCGFA<FFF9F/FGGDDGGGGGGE2GGGFFDGGF@<@4F<@FFC,@>G@C>8CGC8FBE=196;:<C9C7;<AGGGGECFAFFF:<@EDB;CE>+CGFFFFCEECFEEFC;E@@FGG<CEGGCA:C/=CFFF7ACFFGGFGDGGEC>@FBCCFFFECFFFB5AGEE@@FGGEGGGE>GGGA<?GFCGGF7EGGGGGGGGFAGGFGGGGGGFFGFCCGGFFC9DFF=:ED@B+GC<FECGGGGGFCCGGFGGFDGGFGGGGGGGFFF<GGGFDEFGGFF:FDGFEFGGGFGGGFFFF9GGFCC8,<8C
@GS 33
TGAGGAATATTGGTCAATGGGCGAGAGCCTGAACCAGCCAAGTAGCGTGCAGGAAGACGGCCCTATGGGTTGTAAACTGCGTTTATAAGGGAATAAAGTGAGGCTCGTGAGACTTTTTGCATGTACCTTATGAATAAGGACCGGCTAATTCCGTGCCGGCAGCCGCGGTAATACGGAAGGTCCGGGCGTTATCCGGATTTATTGGGTTTAAAGGGAGCGTAGGCCGGAGATTAAGCGTGTTGTGAAATGTAGACGCTCAACGTCTGCACTGCAGCGCGAACTGGTTTCCTTGAGTACGCACAAAGTGGGCGGAATTCGTGGTGTAGCGGTTAAATGCTTAGATATCACGAAGAACTCCGATTGCGAAGGCAGCTCACTGGAGCGCAACTGACGCTGAAGCTCGAAAGTGCGGGTATCGAACAGGATTAGATACCCT
+
FFGFGGGGGFGGGGGGFGGGGGGDCCEGGDEEEFGGFDDFEFCFGGEFG7C@EFFFFDGDCGCGF8C8<EF@FDGGGFGF,BF@D,<CFF84=FFGFG?FGG,F8BF>FEEFGGGFGC==ECGGFA9?D??D?<AFGGFF8DFCFDFF9CFG@>+>++8@FFFFFGECCCF9=CECEGCECFGFGFG8C;C:?C)>CGFFAF<<<CFEEB<:FC,2DDGFEE;C@EE6GGFB+<FGDGGGGGGGGGGGFCFFCFGGFD8<CC9AFGGFFCEEF#F@9AGEGGFDG>@CGGFC+@CGGGGGGF9GGGGEF<9EF?EC?+:,@FGGGGGEFE,FFGFFFGCGF9EGGGGGFFDFGFCCB78FCEGFDFGF8GGDF<C<@8DGGCB9GGF@DFFCGFF<<GDGFBAC;+CFCCGCCCFGECFAGE@<AFFFEFC6CCB<
@GS 34
TGAGGAATATTGGTCAATGGGCGAGAGCCTGAACCAGCCAAGTAGCGTGCAGGATGACGGCCCTATGGGTTGTAAACTGCTTTTATAAGGGAATAAAGTGAGTCTCGTGAGACTTTTTGCATGTACCTTATGAATAAGGACCGGCTAATTCCGTGCCAGCGGCCGCGGTAATACGGAAGGTCCGGGCGTTATCCGGATTTATTGGGTTTAAAGGGAGCGTAGGCCGGAGATTAAGCGTGTTGTGAAATGTAGACGCTCAACGTCTGCACTGCAGCGCGAACTGGTTTCCTTGAGTACGCACAAAGTGGGCGGAATTCGTGGTGTAGCGGTGAAATGCTTAGATATCACGAAGAACTCCGATTGCGAAGGCAGCTCACTGGAGCGCAACTGACGCTGAAGCTCGAAAGTGCGGGTATCGAACAGGATTAGATACCCT
+
DFGGGGGGGGGGGCGGGGGGGGGGGGGGGGGGGGGGGGGGGGGGGGGGGGGGGGGGGGGGEGGGG?FGGECFGGGGCGFGGGGGGGGGFGGGFGCGGGGGGGBFFGGGGFGGGGGFFGGGGGFGGGFGGGGGGGGFGGGGEF<>GGGGGGGGG3GDGGGFGGGGGGECCFGGG@FEDFEDGGFDGGGGGGECFFFG<CGGDFGGGGFEGDEFFCE?GDGGGGGGGGGGGCGGFFCCCEEGGGGGFGGGC@@F7C=5CGGGGGGFFGCGF4DGFGDC>=GFDFCD>E8FFAFDFFDGGFFF=E:,EEGGGGGGFGGGFDAAGGGGGGGGGGFF<FCGGFFA?GGGGGGGGGFGGGGGGGGFGGGGGGGGGGGGGGGGGGGGDGGGGFC@EGGGFAFGFCGGGGGGGGGGDEGGGGGFGGGGGGGGGGGGGCGCCCCC
@GS 61255
TAGGGAATCTTCGGCAATGGGGGCAACCCTGACCGAGCAACGCCGCGTGAGTGAAGAAGGTTTTCGGATCGTAAAGCTCTGTTGTAAGTCAAGAACGAGTGTGAGAGTGGAAAGTTCACACTGTGACGGTAGCTTACCAGAAAGGGACGGCTAACTACGTGCCAGCAGCCGCGGTAATACGTAGGTCCCGAGCGTTGTCCGGATTTATTGGGCGTAAAGCGAGCGCAGGCGGTTTGATAAGTCTGAAGTTAAAGGCTGTGGCTCAACCATAGTTCGCTTTGGAAACTGTCAAACTTGAGTGCAGAAGGGGAGAGTGGAATTCCATGTGTAGCGGTGAAATGCGTAGATATATGGAGGAACACCGGTGGCGAAAGCGGCTCTCTGGTCTGTAACTGACGCTGAGGCTCGAAAGCGTGGGGAGCGAACAGGATTAGATACCCT
+
GFFGGGFGCFFGGGGEGGFGFGGGEGGGGGGGG<FGC@FGGGGGDGE7FEFFFFFGGGGFFFFFFFGDGGG=FGFGGGGCCEFFGGGGGGGFGGDGGGGECEFGBEFFGGFGGGGGFGGGFGGGGGAC78DFGGGGFGCFFGCF,@FF:CGGGG?FFGGGGGGG08CEGC17CC4C@B?,=%$C=CFDC;FFGGCEE7G@;C;-=<?C<<EB8:CE>FCCECEG5><?:CEECG@8,<<EGB9@9EFCBGFFE@GGFGC>CCFDGDGCEFFCGGCGFEFFFFFGG<D?9F;AF>@FFGGGFEF@CGGFCGGGFGGGGGGGGGGFGGGGGECGFGGF<7CGGCGGFDFFGFDA<CCEEFGGGGGGGGFE@A7GGDGGCEGGGGGGGGGGGGGGGGGGFFBGGGGGFFCE8DGGGGGGFEGDGGGGGGGEGFGGGGGGCCCCC
@GS 52535
TGAGGAATATTGGTCAATGGGCGAGAGCTTGAACCAGCCAAGTAGCGTGCAGGATGACGGCCCTATGGGTTGTAAACTGCTTTTATGCGGGGATAAAGTGAGTCACGTGTGGCTTATTGCAGGTACCGCATGAATAAGGACCGGCTAATTCCGTGCCAGCAGCCGCGGTAATACGGAAGGTCCGGGCGTTATCCGGATTGATTGGGTTTAAAGGGAGCGTAGGCCGTCTGGTAAGCGTGTTGTGAAATGTCGGGGCTCAACCTGGGCATTGCAGCGCGAACTGACAGACTTGAGTGCGCGGGAAGTAGGCGGAATTCGTCGTGTAGCGGTGAAATGCTTAGATATGACGAAGAACTCCGATTGCGAAGGCAGCCTGCTGTAGCGCAACTGACGCTGAAGCTCGAAAGCGTGGGTATCGAACAGGATTAGATGCCCT
+
FGFFFFFGGGGGGGGGDFFCFFGGGGGGGGFGGGGGGGGGGFFFDGGGGGGGGGGGGGGGG>EGGG9FGGGGGGGGGGGGGGGGGGGGGGGGFGGGGGFGGGGGGGGGGGGGGGGGGGGGGGEGGGGGGGGGGCFGGG>GGCFFGGGFGGGGG+@FGGGGGGGGGGGGGGGGGGGGGGDG>GGGCDFEGG:FGGGGEGE#<EEGFGGGFFFFGGCFGGGGECCCFGFGGGGGGGGGGGG:GGFF<<E?8CCGGGGFDCCEGDEFGGFFGGGGGGFGEFEEGGGGGGGGGFFFEFFGEDGGGFGGGGEGF8GGFGGGGGGGGGFEGGGGGFEF?CFGGGGFF9FGGFFCFDCGFGGGGGGGGGGGGGFCGGGGGFGGGGGGGGGGFGGDGGGGFFGGGGGGGGGEGGGGGGGGDGGGGGFAFFGGGGGGGGGCCCCC
@GS 37
TAGGGAATCTTCCACAATGGACGAAAGTCTGATGGAGCAACGCCGCGTGAATGAAGAAGGCCTTCGGGTCGTAAAATTCTGTTGTCAGAGAAGAACGTGCGTGAGAGTAACTGTTCACGTATTGACGGTATCTGACCAGAAAGCCACGGCTAACTAAGTGCCAGCAGCCGCGGTAATACGTAGGTGGCGAGCGTTGTCCGGATTTATTGGGCGTAAAGGGAACGCAGGCGGTCTTTTAAGTCTGATGTGAAAGCCTTCGGCTTAACCGAAGTAGTGCATTGGAAACTGGAAGACTTGAGTGCAGAAGAGGAGAGTGGAACTCCATGTGTAGCGGTGAAATGCGTAGATATATGGAAGAACACCAGTGGCGAAAGCGGCTCTCTGGTCTGTAACTGACGCTGAGGTTCGAAAGCGTGGGCGGCAAACAGGATTAGATACCCT
+
GGGGGGGGGGGGGFGDFFGGGGGGCFGGGGGGGGGCGGFGGGGGG+FFBFFGEEEFDEFGFGFG<CFEGDEGGGGGGGGGGGFFE9FFGGFCFGGC@FCFG::CFFGGGGF9FFF,,CFBFFFGGGGDGGGGGFGGGGGGGGFCBAF=CEGGG8A,,FFFFCGGCF1D=GGGGDFF<DFGEFGGGGG6<F<EGGGGC<<FG5BDAFGGG9FGEGGGGEG5;;:DCEFGCB:>:EFCE7;A0C7CFGG79GGGGGFCC=8GGGGGGGEFA<FBGFFBD9C0+GFDDFFAGFGGGFB,8EGGGGGGGGFCGFCE<E?CE<CFFFEFGFF@F7GGDGFAGC:FF=,GGGGGGGGGFFF9AF8GFFFGEFDEEGGGGGGDGEGFFDCGFGGGGFF9GGGGGGGGGFCGFCEGDGGEEEGGEGFCGGFGGGCGGGFCGGGDCC@CA
@GS 56484
TGGGGAATATTGCACAATGGGGAAAACCCTGAGGCACCAACGCCGCTTGGGGGAAGAGGTTCTTCGGATTGTAAACTCCTTTTGTTGAGGAAGATAATGACGTTACTCAACAAGAAAGTAACGGCTAACTACTTGCCAGCAGCCGCGGTAAAACGTAGGTCAAAAGCGTTGTCCGGAATTACGGGGTGTAAAGGGAGCGCAGGCGGGAAGGCAAGTTGGAAGTGAAATCCATGGGCTCAACCCATGAACTGCTTTCAAAACTGTTTTTCTTGAGTAGTGCAGAGGTAGGCGGAATTCCCGGTGTAGCGGTGGAATGCGTAGATAGCGGGAGGAACACCAGTGGCGAAGGCGGCCTACTGGGCACCAACTGACGCTGAGGCTCGAAAGTGTGGGTAGCAAACAGGATTAGATACCCT
+
GGC<EGGGGGFAEGGGGGF8FG,@F<FG@,66,:CB,6,66@F@:++6CCDB7F,C@,C6,:E?CFC?B,,:EGA?FG895E9FG8,<BFF,9,?F<EE55F4+BB<<E,?CBF,B62:$57B=48CDFA>=#8:5BF509>@>50<@5>EFF<?*<:@8-$#;>C&FC>1*@FGGGC=:BC)GFF98*CFBFFE8:<:5=F;:FEEG<;DCC=<@FC@F,@1;CG1@<FGGGGGGG>ED8DD@@73FE@F9AFF7FFD@F@+8GFCC,8%:4FA6EFFE=,GGFDGGED9ECGGEFF@,FGEGCCFEBCGGGGGGGGFGGDGC+FGFFGFFBCGGGGGF@,C,E@CGGGGFGEECGFFF<D;8GEEGGEGFFEGFFFGGGGFEF,F;GGGGFEDFFFFGGFE<<AFFF@E6CCCC
@GS 68608
TGGGGAATATTGGTCAATGGACGAAAGTCTGAACCAGCCAAGTAGCGTGCAGGATGACGGCCCTATGGGTTGTAAACTGCTTTTATAGGGGGATAAAGTGTGCCACGTGTGGGATATTGCAGGTACCCTATGAAAAAGGACCGGCTAATTCCGTACCAGCAGCCGAGGTAATACGGAAGGTCCGGGCGTTATCCGGATTTATTGGGTTTAAAGGGAGCGTGGGCCGTCTTATAAGCGTGTTGTGAAATGTCGGGGCTCAACCTGGGCATTGCAGCGCGAACTGTGAGACTTGAGTGCGCAGGAAGTAGGCGGAATTCGTCGTGTAGCGGTGAAATGCTTAGATATGACGAAGAACTCCGATTGCGAAGGCAGCCTGCTGTAGCGCAACTGACGCTGAAGCTCGAAAGCGTGGGTATCGAACAGGATTAGATACCCT
+
G8,,@BFF-@AF,,6CA9FFEG>@+BF9FA9FF8,CFGFGD;C,CFGEG7F@CB<FE<FGC::F<<FD8C@CFFE-EFD=AEGFGFGGGFEE:+B5?,<5CB?<D9@BF<E7+,BFGCF9FFGGFC9ABFGG,5,5BBFG,<@6@=F3<33,@>,8@,,,,833**5*>>;92<>:%GE>=;CCECFCA<*<E:<C:'=,2GGGE<FG/?FFFFEFC&3**5:8CCC,@@3:6<</;:2;;FC*,,6:A)0CFG@?@AD>0CGFFD<9GFGGGEBF3,FGE@FB@,FF9FCFC=CGB8FF99FAF?CGGEFCF8GDFCEGGGEC>EGGF9GGGFFFGFDGFFFFC?:,9ECGFFF6GGFEGGGGGGGGGFC+DCE?GGFF@FCGECGGGF;EDFGGF:GGFGGGGEGGGGGGF,F@EEGGGGGGGGFGGGGCCCCC
@GS 40
TGAGGAATATTGGTCAATGGGCGAGAGCCTGAACCAGCCAAGTAGCGTGCAGGATGACGGCCCTATGGGTTGTAAACTGCTTTTATAAGGGAATAAAGTGAGCCTCGTGAGGCTTTTTGCATGTACCTTATGAATAAGGACCGGCTAATTCCGTGCCAGCAGCCGCGGTAATACGGAAGGTCCGGGCGTTATCCGGATTTATTGGGTTTAAAGGGAGCGTAGGCCGGAGATTAAGCGTGTTGTGAAATGTAGACGCTCAACGTCTGCACTGCAGCGCGAACTGGTTTCCTTGAGTACGCACAAAGTGGGCGGAATTCGTGGTGTAGCGGTGAAATGCTTAGATATCACGAAGAACTCCGATTGCGAAGGCAGCTCACTGGAGCGCAACTGACGCTGAAGCTCGAAAGTGCGGGTATCGAACAGGATTAGATACCCT
+
FCFGGDGFFGGGFFGDGGFC@FGG7FGGGGGGGGGG8FGGGFGGGGGGGGGGGGGGGG@GCFGGGGGF8ECFFGGGG,?<CDEFGGGGGGGDGGGFGGGGGGGGGGEDGDE<FCGFFGCFGGGGGGCGGEDFGGGGGGGGCFGGGGGGFGGGG>GGGGDFGCFEEG+6@@@F8=7FEFE/FCDFGGGGGBCCFGGGFCBFF>GGGFFCCDGGGFC=CEEGGCDC@<>EA;GEE@>CEFC9FEF<@9>FFD@FGFGGFB>GG@9FGGGGF=GFFE:@>GFCDA>FD@F=,DFFCFCGFA>EEBF8FGF?:GCFGGEEF?GGGFGGECFCGFFGFFGGGGGGGGGGFFF7GGGGGFEEGFCBGGGGGGFGFGFEGECGGGGGGGCGGFEDEGEGFEAFGGGGGGGGCDGGGDGFGGGGGGGGGGGGGFFAGGGCCCCC
@GS 41
TGAGGAATATTGGTCAATGGGCGAGAGCCTGAACCAGCCAAGTAGCGTGCAGGAAGACGGCCCTATGGGTTGTAAACTGCTTTTATAAGGGAATAAAGTGAGCCTCGTGAGGCTTTTTGCATGTACCTTATGAATAAGGACCGGCTAATTCCGTGCCAGCAGCTGCGGTAATACGGAAGGTCCGGGCGTTATCCGGATTTATTGGGTTTAAAGGGAGCGTAGGCCGGAGATTAAGCGTGTTGTGAAATGTAGACGCTCAACGTCTGCACTGCAGCGCGAACTGGTTTCCTTGAGTACGCACAAAGTGGGCGGAATTCGTGGTGTAGCGGTGAAATGCTTAGATATCACGAAGAACTCCGATTGCGAAGGCAGCTCACTGGAGCGCAACTGACGCTGAAGCTCGAAAGTGCGGGTATCGAACAGGATTAGATACCCT
+
FFGGGGGGGGGGFGGGGGGGGGGGGGGGGCFGGGG<FFFFGGCE9FEGGEGGGGGGGGGGFGE?EFFCFFGGCEGGDFG?FG<<C,CE<FFFGFGFFGGDFGE8AFCFGGGGGGC,C<FEGEGFFFF<B9FFFDDFFGGGEGCGF7BFF;ECEDECFCGGCFC<AEGGFEGFF:CFGFEG17>E@C:;F;FGECF>C?F2FCFGDFFF8:CGGGGFGGFGCC8CF:C=@2<EEC<DEFGGGGFGGGFFFGFEEGGFFGGGGGF;D>#<>BFEFCFB>9EGED9EFFF>DB,58FF@=GGGFFCGGCEFGFDGFFGGGGFFEFCEGGGGGGFFDGGFGFFDGFE?ED8FGGFFFCCGGF<DGGEEAEEEE8F8<FGEFGGGGGFFFAFFC8,GGFGGGEDGE@9GDFBF7:GGGGFFDGFEGGFEACDAGGF8CCCC
@GS 42
TGAGGAATATTGGTCAATGGACGAGAGTCTGAACCAGCCAAGTAGCGTGCAGGATGACGGCCCTATGGGTTGTAAACTGCTTTTATAAGGGAATAAAGTGAGTCTCGTGAGACTTTTTGCATGTACCTTATGAATAAGGACCGGCTAATTCCGTGCCAGCAGCCGCGGTAATACGGAAGGTCCGGGCGTTATCCGGATTTATTGGGTTTAAAGGGAGCGTAGGCCGGAGATCAAGCGTGTTGTGAAATGTAGACGCTCAACGTCTGCACTGCAGCGCGAACTGGTTTCCTTGAGTACGCACAAAGTGGGCGGAATTCGTGGTGTAGCGGTGAAATGCTTAGATATCACGAAGAACTCCGATTGCGAAGGCAGCTCACTGGAGCGCAACTGACGCTGAAGCTCGAAAGTGCGGGTATCGAACAGGATTAGATACCCT
+
FCFGGGGGGGGGGGGGGGGGGGGGGFGGGGGGGGGGGGGGGGGGGGGGGGGGGEFFGGGGGGGGGGGGGGGFGGFGGGGGGGGGGGGGGGGEFGGGGGFGGGGGGGGGGGGGFFGFDFEGGGGGGGFGGAAEFEFFFFGGGDFEFCFFFGGFFGGGGGGGGEGFDGGGGGGGFGGGGGDGGGGGGGDGGGEEC@<EF=GFGGCGGGCFCFFCFFFFGGGGGFGGGGGCE<GGE>GFDFGGGGF>=EDC;B@@<GFEEFEFGGEFFGGGFFGCCGCC@;CGGGFGGGGGFFGFD7EFGFFFFGGGGGGDGFFDGFGGGGGGGGGGGDCF<GFGGGGGGDGGGFF8GGGGGDGGGGGGGGGGEGGFGGGGFFEGCFCGGGGGGGGFGGGGGGDGGGGGGGGGGGGFGGGGFDGGGGGGGGGGGGGGGGGFF<FC@ACC
@GS 43
TGAGGAATATTGGTCAATGGACGAGAGTCTGAACCAGCCAAGTAGCGTGCAGGATGACGGCCCTATGGGTTGTAAACTGCTTTTATAAGGGAATAGAGTGAGTCTCGTGAGACTTTTTGCATGTACCTTATGAATAAGGACCGGCTAATTCCGTGCCAGCAGCCGCGGTAATACGGAAGGTCCGGGCGTTATCCGGATTTATTGGGTTTAAAGGGAGCGTAGGCCGGAGATTAAGCGTGTTGTGAAATGTAGACGCTCAACGTCCGCACTGCAGCGCGAACTGGTTTCCTTGAGTACGCACAAAGTGGGTGGAATTCGTGGTGTAGCGGTGAAATGCTTAGATATCACGAAGAACTCCGATTGCGAAGGCAGCTCACTGGAGCGCAACTGACGCTGAAACTCGAAAGTGCGGGTATCGAACAGGATTAGATACCCT
+
GGGGGFGG<FGGGGGGGGGGGGGGGGGGGGGGGGGGGGGGGGGGGGGGGGGGGGGGGGGGGGDGGGGGGGGGGGGGGGGGGGGGGGGGGGFCFGGGGGGGGGGGFGGGGGGGGGGGGGGGGGGGGGGGGGFDGGGGGGGGGGGGGGGGGGGGG?DEGGGGFFGGG?GG=FG@GGGGGGGGGGGDEFFEFGFCFFFCAGGGGGGGGGGGGFGGGGE@GGEEGGDCFGG*EGGGGGFGGFEC;GGGGGGGGGFG9GFEGGGGGGGGGGGGGGGGGGGGGFGFGGGGGGF<CGGFFGEGFDGFGF=,GGEEE,FFCGGGGGGGGGGGGGGGFFGGGGGGGGGGGFGF8=<FGGGGFGGGGGGGGGGGGGGGGGGGGECGGGGGGGGGGGGGGGGGGGGGGGGGGGGGGGGGGGGGGGGGGGGGGGGGGGGGGGFCCCCC
@GS 44
TGAGGAATATTGGTCAATGGGCGAGAGCCTGAACCAGCCAAGTAGCGTGCAGGATGACGGCCCTATGGGTTGTAAACTGCTTTTATGCGGGGATAAAGTGAGTCACGTGTGGCTTATTGCAGGTACCGCATGAATAAGGACCGGCTAATTCCGTGCCAGCAGCCGCGGTAATACGGAAGGTCCGGGCGTTATCCGGATTTATTGGGTTTAAAGGGAGCGTAGGCCGGAGATTAAGCGTGTTGTGAAATGTAGATGCTCAACATCTGCACTGCAGCGCGAACTGGTTTCCTTGAGTACACACAAAGTGGGCGGAATTCGTGGTGTAGCGGTGAAATGCTTAGATATCACGAAGAACTCCGATTGCGAAGGCAGCTCACTGGAGCGCAACTGACGCTGAAGCTCGAAAGTGCGGGTATCGAACAGGATTAGATACCCT
+
FDFFEGEFFGGGGGGEFGAFFGGGEGGGGGGGGGGGGGCFFGFADFDGGGGGGGGFGFGGGGGGGGGGGG76CFFGGGGGCFCGCGFGGG7CFGFCFFGGFFFG<FCFFFGGGCFGGGGFGGGGEF9BCFCFFGFCFGGG<F@BFGGGG9EF8EF>D7?DFGFACEGGC7@F>C?/:CEEGGCGGD79>=*EF@;1/CFCFE?BCGFFAGGGGCC;CCECGED<CDCE=CFCEC>:?FCGGCFF4G<CFGFE<@:FC=C@@9,:D2ADAFFCGC:76<FFFF=DCD<,=FGFECA4A,8EFE==@F7FC<GGFGCCFFB,DGFCDGGGGFAFGGGGGGGFFFGFED,GGGGGFGEGGGFGGGGGGGGGFEAFGFGGGGGCEGFFFFGGGGDGGGGFGGGFEEFFCCC7B@CF@GGGGFECGGGGFGEGGFGC@CCB
@GS 63137
TGAGGAATATTGGTCAATGGGCGAGAGCCTGAACCAGCCAAGTAGCGTGCAGGATGACGGCCCTATGGGTTGTAAACTGCTTTTATAAGGGAATAAAGTGAGCCTCGTGAGGCTTTTTGCATGTACCTTATGAATAAGGACCGGCTCATTCCGTGCCAGCAGCCGCGGTAATACGGAAGGTCCGGGCGTTATCCGGATTTATTGGGTTTAAAGGGAGCGTAGGCCGGAGATTAAGCGTGTTGTGAAATGTCGGGGCTCAACCTGGGCACTGCAGCGCGAACTGGCAGACTTGAGTGCACGGTAGGAAGGCGGAATTCGTCGTGTAGCGGTGAAATGCTTAGATATGACGAAGAGCTCCGATTGCGAAGGCAGCCTGCTGTAGCGTAACTGACGCTGAAGCTCGAAAGCGTGGGTATCGAACAGGATTAGATACCCT
+
FG9@C6CCEEDGCFDFGFGGEFCFEEGGFFCFGGGDGGF8FFEEGFEFC@FFC7FFGGGCEGCD,CEFEGGGG,FFGA,C?FFGE<C5EGC8,BF,EEEGF9BFGFCD=FCEEGFFGGDG<FCFGF9FF?EGGA?<FGC<F7CFFFGGGGAFGFGFEGGGG=G;=GDCGEC?CFFE07>C>ED?<CGD<GECFA8=<EG15C?<CFGGGGGDCBC7=D:E/:95FFD-F*32ECEECF>D@<F@7BE>GFDGGGFFEF@@CE8FFGFFC@?6CECC@BBCCCDCCGFC,=<GFGFECFCA<AAE<GGGGCE?A,GFEECGEGGFB@,<GGGGFF<B59<,?A9DGGFGFFCFECC:GGGGFBECDCCCCF@7F<GGEGGFGGCGGFGFFFGEFFFDFFEE@CGGCB@CFAGECEFGCGGEGGFFGGGGGDECCCCC
@GS 46
TGAGGAATATTGGTCAATGGGCGAGAGCCTGAACCAGCCAAGTAGCGTGCAGGATGACGGCCCTATGGGTTGTAAACTGCTTTTATAAGGGAATAAAGTGAGAGTCGTGACTCTTTTTGCATGTACCTTATGAATAAGGACCGGCTAATTCCGTGCCAGCAGCCGCGGTAATACGGAAGGTCCGGGCGTTATCCGGATTTATTGGGTTTAAAGGGAGCGTAGGCCGGAGATTAAGCGTGTTGTGAAGTGTAGGCGCTCAACGTCTGCACTGCAGCGCGAACTGGTTTCCTTGAGTACGCACAAAGTGGGCGGAATTCGTGGTGTAGCGGTGAAATGCTTAGATATCACGAAGAACTCCGATTGCGGAGGCAGCTCACTGGAGCGCAACTGACGCTGAAGCTCGAAAGTGCGGGTATCGAACAGGATTAGATACCCT
+
FGFGGGFGFGGGFGGGGGGG<FGGGGGGGGGGGGGGGGGGFGG,FFFGGFCEGGGGGGGGCFEG8CEFGFCCFGGGGGFECFGGAE9<FGFE8FGGGGEGCE<E<FFGGGGGGGG<FGGGGGGGGGGGGFEFFG<?DGGGG9ADFF@>FF9BBFGDFEF7DGFEGGGFFGGFFFF7.@C@9F<F7F:F<C7ECFGE:*C:FGGGGGGGFGCCGGGFGDF?GGEFGC2:C8CGGFFCGFCFDEFGFGGGGCB@#FF:<7@GGGG3GFFGEF<F=7<F=;GGGFFC=8EGGGGGFCGEGEFE9,E@FCGEEEGGGFFCCFGGGGGFCFGGGGGGFGGGFFGGGGFBE7GGGGGGFFCCGFCBFCEFB,CGFGGGGFAFGFGFDGGGGGGGGGGGGFFGFDGGGGGGGFC+ECGGGGGGGGGGGGGGGEGGGGFCCCCC
@GS 69191
TGGGGAATATTGCACAATGGGGGAAACCCTGATGCAGCGACGCCGCGTGGAGGAAGAAGGTCTTCGGATTGTAAACTCCTGTTGTTGAGGAAGATAATGACGGTACTCAACAAGGAAGTGACGGCTAACTACGTGCCAGCAGCCGCGGTAAAACGTAGGTCACAAGCGTTGTCCGGAATTACTGGGTGTAAAGGGAGCGCAGGCGGGAAGACAAGTTGGAAGTGAAATCCATGGGCTCAACCCATGAACTGCTTTCAAAACTGTTTTTCTTGAGTAGTGCAGAGGTAGGCGGAATTCCCGGTGTAGCGGTGGAATGCGTAGATATCGGGAGGAACACCAGTGGCGAAGGCGGCCTACTGGGCACCAACTGACGCTGAGGCTCGAAGGTGTGGGTAGCGAACAGGATTAGATACCCT
+
GGGGGGGGFGGG9FGGGGGGGGGGGGFEFGFGGGFGGGGGEGGGGGGGGGGGGGGGFFGG<,EFFFGGGGGGGGGGFEGGCFGGGGGGGG?FFGFGGFDE,BFGG7AEGGGFFGDBFFE>FFE>:>>AFEFFEDGG<FFGGGGDGCAFFFEGGGCFGGG15GGFGGFFE7=FCFGGGGGFGFFGFF=F6FFFFFDGGGEFDEGGE>CGFFCBEC>=;&GGCEFF9GGGGGGGF@FGF#F<@EFFFGGGFGFGFFF3<DGFGEG:AFGDGGGGGFGFFEGGGGGGFC7FEFFDCF:EGGEFGGGEGGGGGGF9FDGGGGGFGGG@@GEGFGFGGGGGGGGGGEGGGGGGFGGGGEFFGGGFFF@GGGGGGGGGGGGGGGGGFFFGGEFDEGGGGGGGFEGFGFGFFFECGGGCCCCC
@GS 48
TGAGGAATATTGGTCAATGGACGAGAGTCTGAACCAGCCAAGTAGCGTGCAGGATGACGGCCCTATGGGTTGTAAACTGCTTTTATAAGGGAATAAAGTGAGTCTCGTGAGACTTTTTGCGTGTACCTTATGAATAAGGACCGGCTAATTCCGTGCCAGCAGCCGCGGTAATACGGAAGGTCCGGGCGTTATCCGGATTTATTGGGTTTAAAGGGAGCGTGGGCCGGAGATTAAGCGTGTTGTGAAATGTAGACGCTCAACGTCTGCACTGCAGCGCGAACTGGTTTCCTTGAGTACGCACAAAGTGGGCGGAATTCGTGGTGTAGCGGTGAAATGCTTAGATATCACGGAGAACTCCGATTGCGAAGGCAGCTCACTGGAGCGCAACTGACGCTGAAGCTCGAAAGTGCGGGTATCGAACAGGATTAGATACCCT
+
FFGGGGGGGGGGGGGGGGGGGGGGCGGGGGGGGGGGGGGGGGGFGGGGCFGGGEEFGCGG7FECEGGGGFGGGGCGGGGDFFGGGFGGGGGDFGGGGGGGGGEGGFGGGFGFFFGFGGGGGGEFGDFGFFGFFGAFGGGGGGCGGGEFDCEGDGFGGGGFGD@FGGGDEGGGGGGG7GGGGFF>G9GGFD@AFFCEAEFFBFGFFCFFCCF<GGGFGGGG5?EGBEGFFE<C@@CFGGGGGGGGFFCGGGGF<F=FE>FGEFFFGGGGGGGFGFFGCCGFGGGGGFFGFD,FF@FDGFFGGEEEGGGEGGGGGFF>F<FFGGGGGGGGEGGFCGGGGGGFGGFFCGFGGGGGGCF:EFD7DGGGGGGGGFGGGGGGGDGCDGGGDGFFCEGGGGGGGGGGGGGFGGFFCEGGGGFFGGGGGGGGGGGGGCFCCCCC
@GS 49
TGAGGAATATTGGTCAATGGACGAAAGTCTGAACCAGCCAAGTAGCGTGCAGGATGACGGCCCCATGGGTTGTAAACTGCTTTTATATGGGAATAAAGTGAGCGACGTGTCGTTTTTTGTAGGTACCATATGAATAAGGACCGGCTAATTCCGTGCCAGCAGCCGCGGTAATACGGAAGGTCCAGGCGTTATCCGGATTTATTGGGTTTAAATGGAGCGTAGGCCGTTTTTTAAGCGTGTTGTGAAATACTGTCGCTCAACGACAGAGGTGCAGCGCGAACTGGAGGACTTGAGTGCGCGGAAGGTAGGCGGAATTCGTCGTGTAGCGGTGAAATGCTTAGATATGACGAAGAACTCCGATTGCGAAGGCAGCTTACAGTAGCGTAACTGACGCTGAAGCTCGAAAGTGCGGGTATCGAACAGGATTAGATACCCT
+
CDCCGGFGGGGCFGDFFGGGGGGFCFGGGFCGGGCGGGGGGGGGAEGEGGGFFEDGGGDGEG+@FEGFG===FFGEF9CFFFEGGGGFGG=,BFFGGGGFFFE>FF:::AEE+++=D:C<D9FFF<FFFGGGGGGGGGDFGFGGGEEGDCFAAB+@FF<+@<C:*><CFGD%@CFGGF7C(/#;/?>GGEGGGGG=GGE?CCGEF<GCBCFGGGCF<<GGEC>9@CGF<CFCFCCFDFE9FF@BCCFB9$FF<EGFCFCFF3A3CFGDCFCDFEGGGDGGFD=FC;9FEEFF?B=CEC@,F9A,B?7B@8FFGGGEFF7FFF=EEF>FFA9FDGFACFFFECGGGGFCAGFAFFC@B:@,FE7DF6CFD<GGFGGGGCGFEC@FFEF@FCFDFGGFFCEGFFGGEEFCF7GF@GFGGGGGFFGGGGFGEGGCB,C@
@GS 50
TGGGGAATATTGGGCAATGGGCGAAAGCCTGACCCAGCAACGCCGCGTGAAGGAAGAAGGTCTTCGGATTGTAAACTTCTTTTATGAGGGACGAAGGACGTGACGGTACCTCATGAATAAGCCACGGCTAACTACGTGCCAGCAGCCGCGGTAATACGTAGGTGGCAAGCGTTATCCGGATTTACTGGGTGTAAAGGGCGCGTAGGCGGGGATGCAAGTCAGATGTGAAGTCTATGGGCTTAACCCATAAGCTGCATTTGAAACTGTATCCCTTGAGTGCTGGAGAGGTAGACGGAATTCCTTGTGTAGCGGTGAAATGCGTAGATATATGGAAGAACACCGGTGGCGAAAGCGGCTCTCTGGTCTGTAACTGACGCTGAGGCTCGAAAGCGCGGGGAGCGAACAGGATTAGATACCCT
+
FGGGGGGGGGGGGGGGGGGGGGGGGGDF8FGGGGGGGG-CCFEEGGGEGGGGFGFG8CCD=EFGGGGFFFGGGGFGGGGGGGGGGGGGGGGFE:==FFGFGGGGGGGGGD<DFFGG?FFGGGFGGDC@@FCGGGGGGGGGGGGGGGCGGGG>FF4F9FFECF9:FCE9<C;FEGGG;FGGDD>CDGGFG2@FGGGECC<GD@5CCC9FG<GCG<FGBFCCFG@FCAGFFFFFGFFGGGFGGGGGGFFGGF??D9FFFFGCAGGDGGGF@9D9@?GGGGGGGGFFFAGF7F8GGGGGGGEE8D9CGECEGGFF<GEEFCGGGGGFFGGGFCGGGGGGF7CGGGEEGGFFFF+GEGGGGGFFCGF9GGGGGGGGGGGGGGGGGGGGGGGGGGGGGGF@8GGGGGGFFGGGGCGGFGCCCCC
@GS 61691
TGGGGAATATTGGGCAATGGGGGAAACCCTGACCCAGCAACGCCGCGTGAAGGAAGAAGGCTTTCGGGTTGTAAACCTCTTTTACCAGGGACGAAGGACGTGACGGTACCTGGAGAAAAAGCCACGGCTAACTACGTGCCAGCAGCCGCGGTAATACGTAGGTGGCAAGCGTTGTCCGGATTTACTGGGTGTAAAGGGCGTGTAGGCGGAGAAGCAAGTCAGAAGTGAAATCCATGGGCTTAACCCATGAACTGCTTTTGAAACTGTTTCCCTTGAGTATCGGAGAGGCAGGCGGAATTCCTAGTGTAGCGGTGAAATGCGTAGATATTAGGAGGAACACCAGTGGCGAAGGCGGCCTGCTGGACGACAACTGACGCTGAGGCGCGAAAGCGTGGGGAGCAAACAGGATTAGATACCCT
+
E8FCBFEFGGA@CEFGGGGGG7CDGGFFGFFGG<EFFGGGGGGGGGG@CFFFGGGFFGGCFFGGGGGCGCGGGGGGGGGGAFFGFEFGGG?FEGG@:@EFGGC7F:>+>,5CFA<EG<=BCDBFF:BCDCEGG:FDC@<DFCF9@>FGGCGCG7;FGGGFGGB><FG9C:FFCF<EGFFGGCG:<1FFDCEEDFFEG88FEEEFFGEGGDC<CFDFGFFFFGGGGGGGGFCFC<GDFGGGGGGFE;9=F9EFFCECGGFFGDF><<9C8+9FFCFD@6&<DGDGF=GF?::GGGEGGFFCGGFGFEEEEGFGGGFFC=GFFDGGFDF9DGFEE@F@C,EFFFCDGECFGFEGGGGGFGGGGGFFC9GFGGGGGGCE8CGCGGGGGGGEGGGEFGGGGGGFFGGGGGGGFGGGGGCCCCC
@GS 52
TAGGGAATCTTCCACAATGGACGAAAGTCTGATGGAGCAACGCCGCGTGAATGAAGAAGGCCTTCGGGTCGTAAAATTCTGTTGTCAGAGAAGAACGTGCGTGAGAGTAACTGTTCACGTATTGACGGTATCTGACCAGAAAGCCACGGCTAACTACGTGCCAGCAGCCGCGGTAATACGTAGGTGGCGAGCGTTGTCCGGATTTATTGGGCGTAAAGGGAACGCAGGCGGTCTTTTAAGTCTGATGTGAAAGCCTTCGGCTTAACCGAAGTAGTGCATTGGAAACTGGAAGACTTGAGTGCAGAAGAGGAGAGTGGAACTCCATGTGTAGCGGTGAAATGCGTAGATATATGGAAGAACACCAGTGGCGAAAGCGGCTCTCTGGTCTGTAACTGACGCTGAGGTTCGAAAGCGTGGGTAGCAAACAGGATTAGATACCCT
+
GGFEGFDGGGGGGGGFFGGDFGG7FGEEFGGGGGGGGGGGGDGGGDGEGGGGFGDGGGGGGGGGGFG7=FGGGGGGGFFGDFGEEE9F,FEGGGGGCDFF@C@?FGG<FGGGFFGGGGGGGGFFGGGEGGGGGFGG8FFFFGGGGGGG9<EG@8FGF78/FEG?>CFEGDEGGGGE<FFGGGGCFGCE7FGGGGGGEGFGGCEEFCFGGGGGGGGGGGFEFGGGGGGGGGFE7AFGDCAF<CFG;G<GGGFGGFFEGFFGGFGGGFD=5F=,GGFF?FFFFGFGGFEF;;E9GGGGFDE=EAEDGGGGGF<GGGGGFFGFGGGGGGGGF7F@CGGGGFEFFCFGGGGFEGFGGGGGGGGFC-F8GGEGGFEF@GGFGGFGGGGGGGGGGGGGGFFF@8GGGFFC,GGGFCGDGGFF8GFGGFDGGGGGGGFGGGGGCCCCC
@GS 53
TGAGGAATATTGGTCAATGGGCGAGAGCCTGAACCAGCCAAGTAGCGTGCAGGACGACGGCCCTATGGGTTGTAAACTGCTTTTATGCGGGGATAAAGTGAGCCACGTGTGGCTTATTGCAGGTACCGCATGAATAAGGACCGGCTAATTCCGTGCCAGCAGCCGCGGTAATACGGAAGGTCCGGGCGTTATCCGGATTTATTGGTTTTAAAGGGAGCGTAGGCCGTCTGGTAAGCGTGTTGTGAAATGTCGGGGCTCAACCTGGGCATTGCAGCGCGAACTGTCAGACTTTAGTGCGCGGGAAGTAGGCGGAATTCGTCGTGTAGCGGTGAAATGCTTAGATATGACGAAGAACTCCGATTGCGAAGGCAGCCTGCTGTAGCGCAACTGACGCTGAAGCTCGAAAGCGTGGGTATCGAACAGGATTAGATACCCT
+
6EEFGFGGGCFD<FFFGGGGGCGG7@FFF<F?C,FFG?DG8CCFGGGGEGGGCCFEFF@F:7:FGFFEEFCEFFFFGGGGGGFGCFGGGGDEC+BCGGFGCG8<BDC@FFGEG88FEGFDF<=6,CCEGFEGFD9@@B<FFFFEG*>DFCC;FF8FFC:C@FGG2:BA<'<C@::FEGGC=FCFC>GGCCC*A6;7*A<$?;FF<.E<6<22=C>CEC;GGGE6EFGGCCFGCCFGDA*0E<FD<8EFF1BCFF<?8<:@CF<81<2F;FCB:,EDC>BEEDC=FC<C333<63+6@E=,C57,A=?8?<AF<<EGFC>7GFDECDDGEBCC,9FCE?5,,9GFDB,,FFE9E@B:@FC>GGEEGFEF7FFC78GFDF6@@EFC<FGFEEF:FFFEEDEGFGGGGFEFBFGFEFGGGGFGFFGGGF<GGGE@C@CC
@GS 54
TGGGGAATATTGCACAATGGGCGCAAGCCTGATGCAGCGACGCCGCGTGCGGGATGACGGCCTTCGGGCTGTAAACCGCTTTTGATCGGGAGCAAGCCTTCGGGTGAGTGTACCTTTCGAATAAGCACCGGCTAACTACGTGCCAGCAGCCGCGGTAATACGGAGGGTGCAAGCGATATCCGGAATTATTGGGCGTAAAGGGCTCGTAGGCGGTTCGTCGCGTCCGGTGTGAAAGTCCCTCGCTTAACGTTGGATCCGCGCCGGGTACTGGCGGGCTTGAGTGCGGTAGGGGAGGCTGGAATTCCCGGTGTAACGGTGGAATGTGTAGATATCGGGAAGAACACCAATGGCGAAGGCAGGTCTCTGGGCCGTCACTGACGCTGAGTCGCGAAAGCGTGGGGAGCGAACAGGATTAGATACCCT
+
CFFE@CFEGGEFFF<66CFGFGFFGGGCCFGGGGAFGGEGEECCEFGC@CGGGFDEEGGGEG:8E7@EEEGGFGA,B4>>FGGD:?FECF:FED8,<3BFFFCEDE@F@CF,@=F<F<C7FFD;:C9,8@C*>FF8>;7:<<F@CFGCA,:FC***41?,?F7*<8F<88E?:CG*;C;C+;>$:7;582E39+/&8;8:+:*2DG=;*C):C:>?:CEC8GGEC88<:+;3<3;+':#<*22E<:<<417,**1<8117GGGCGGFF@BFC>FFDFD=6C+:C=@+B7F:3,+,<:,9AA@@@CFECGEC=<EE9F99DGGGGDFEE@++=B<FE<<9?,F9GFC=:=F@GFAFGFC@8FE8FGC+F:B9FF9FFB,EGGGGF@++EF?8GGEGC<GDBFGGF@AFGAFF@F9<<F<@C<C<
@GS 55
TAGGGAATCTTCGGCAATGGGGGCAACCCTGACCGAGCAACGCCGCGTGAGTGAAGAAGGTTTTCGGATCGTAAAGCTCTGTTGTAAGTCAAGAACGAGTGTGAGAGTGGAAAGTTCACACTGTGACGGTAGCTTACCAGAAAGGGACGGCTAACTACGTGCCAGCAGCCGCGGTAATACGTAGGTCCCGAGCGTTGTCCGGATTTATTGGGCGTAAAGCGAGCGCAGGCGGTTTGATAAGTCTGAAGTTAAAGGCTGTGGCTCAACCATGGTTCGCTTTGGAAACTGTCAAACTTGAGTGCAGAAGGGGAGAGTGGAATTCCATGTGTAGCGGTGAAATGCGTAGATATATGGAGGAACACCAGTGGCGAAAGCGGCTCTCTGGTCTGTAACTGACGCTGAGGTTCGAAAGCGTGGGTAGCAAACAGGATTAGATACCCT
+
FGGGGEFGGGGGGCFGGGGGGGGGGGGGGFGGGGGGGGGGGGGGGGGGGGGGGGCFGGGGGGGGGGGGGGGGGGGGGGGGGGGGGGGGGGGGFGGGGGGGFGGGGGGGGGFGGGGGGFGGGGFGGFGDGGGCFGGGG8FGGGGGFGGGGGGGGGGGGGDGGGG@GGGGCCCEFG@F5CCF:<FCEFGGDEG@GGGC:GB@C?EFE?CGFCFG9FFEECFGGEGGGDGDDEGGGFEEGGGGGG=DFGGGGGDDC9ACGFFCC5DCGFGDABEF7CFF@'GGGFGFFDGGGECFFEGCGGGGGFGFGFGFFF?FGGGGGGGGGGGFGGGGGGGGGFFB9EGEDFFGGGGFGGFGGGGGGGGGFEFGGGFCGGGFCGEF?GGGGGGGGGGGGGGGGGGEGGGFGGGGGGGGGGCGGGGGGGGGGGFGGGGGGGGGGGGGCCCCB
@GS 65828
TGAGGAATATTGGTCAATGGGCGAGGGCCTGAACCAGCCAAGTAGCGTGCAGGACGACGGCCCTATGGGTTGTAAACTGCTTTTATGCGGGGATAAAGTGAGCCACGTGTGGCTTATTGCAGGTACCGCATGAATAAGGACCGGCTAATTCCGTGCCAGCAGCCGCGGTAATACGGAAGGTCCGGGCGTTATCCGGATTTATTGGGTTTAAAGGGAGCGCAGGCGGACCTTTAAGTCAGCTGTGAAATACGGCGGCTCAACCGTCGAACTGCAGTTGATACTGGAGGTCTTGAGTGCACACAGGGATACTGGAATTCATGGCGTAGCGGTGAAATGCTCAGATATCATGAAGAACGCCGATCGCGAAGGCAGGTATCCGGGGTGCAACTGACGCTGAGGCTCGAAAGTGCGGGTATCAAACAGGATTAGATACCCT
+
GGFGGGGGGGFFGFFGGGFE<<F7BFGDDCFGFFGFGGFFGCAFFGGGGGGGGGGEEGCFFGEGGGGGGGGG:EFGFGGGFGGGGGGFEEGGGCGGGGGGGGGGGGGGGGFGGGGGGGGGGGGGGFFGGEGGGGAGGGGGGGGGGGGG>GFFDFFGF9C?G>:EEBFGE3CFG9EDG:CFCFFGGDGGGEECEFECCFECFG9FFFGGG8GGGGGFGEEEEGGGFGGGGCFCEGGF?FGGGCGFGFF:GGCEGGDGGEEGGE@7CGGFCFC9CF%7F8,FGGGGGFF<FGGGGGGGGGGFAF<?,C,F9GGEEFFF8?:7FDGGEDEGGGGGGGFFFC9@FAFGDCEGGGFFFFC+F@DC@DGGGFCAEFFGGGEGCDFCDGGGFFECGGGGGGGGGF@<EGGGFCCC@+GGGGGGGFGCGGGFF,GGFEE@CCCC
@GS 57
TGGGGAATATTGCACAATGGGGGAAACCCTGATGCAGCGACGCCGCGTGGAGGAAGAAGGTCTTCGGATTGTAAACTCCTGTTGTTGAGGAAGATAATGACGGTACTCAACAAGGAAGTGACGGCTAACTACGTGCCAGCAGCCGCGGTAAAACGTAGGTCACAAGCGTTGTCCGGAATTACTGGGTGTAAAGGGAGCGCAGGCGGGAAGACAAGTTGGAAGTGAAATCCATGGGCTCAACCCATGAACTGCTTTCAAAACTGTTTTTCTTGAGTAGTGCAGAGGTAGGCGGAATTCCCGGTGTAGCGGTGGAATGCGTAGATATCGGGAGGAACACCAGTGGCGAAGGCGGCCTACTGGGCACCAACTGACGCTGAGGCTCGAAAGTGTGGGTAGCAAACAGGATTAGATACCCT
+
FGGGEEGFGGGGGGGEFGGF?GGEGFGGGGGGGGGGGGGGGGFD:FGFECFC:?FDE<EGGGFGCFFDG:EEFGGGGGGGGGGGGGGGGGGFGGGGGGG9EFGCGGFFGGGGFDCGF<DFFGGGGGGGGFAFGGCF@FFGGCCGG?<CEEGGGDGGGGGG9CFFGFCCFFG=FF?GGGFCFGCFGGEFAGGGGGGG:FGEEEGGGFEE<>3;@FGGGGGGGGGGGGFGFF@FGGGGGGGFEFDDFFFFFFFA<DEFDFGGFFG2FF<F@FGGDGFFGGGGGDGGGDGGGFGFE8EGGF:BFGGGGGGGGGFFEGGGGGGFB@CDEGGGGFCAECGGGGGEFEDGGGGF:7GFFGGGGGGGGGEFGGFCGGGGGFCGGGGFD@EEACC>GGGGGGGGGGGGGGFGGGFGGEGCCCCC
@GS 55315
TGGGGAATATTGCACAATGGGGGAAACCCTGATGCAGCGACGCCGCGTGGAGGAAGAAGGTCTTCGGATTGTAAACTCCTGTTGTTGAGGAAGATAATGACGGTACTCAACAAGGAAGTGACGGCTACTACGTGCCAGCAGCCGCGGTAAAACGTAGGTCACAAGCGTTGTCCGGAATTACTGGGTGTAAAGGGAGCGCAGGCGGGAAGACAAGTTGGAAGTGAAATCCATGGGCTCAACCCATGAACTGCTTTCAAAACTGTTTTTCTTGAGTAGTGCAGAGGTAGGCGGAATTCCCGGTGTAGCGGTGGAATGCGTAGATATCGGGAGGAACACCAGTGGCGAAGGCGGCCTACTGGGCACCAACTGACGCTGAGGCTCGAAAGTGTGGGTAGCAAACAGGATTAGATACCCT
+
GGGGGEGGGGGGGGGGEEDF8FCFFFGFGGGGGGGGGGFGGGGGG@EGEGFGEGGGGFGG@E<FGGGGGDGGGGGDFGGGG,<E<EF9FEGGGGFFFGGGGCCGGGFGG?<DFEGGGCEGGGGGGGGCFGGFF8DFGGG?GGGGG?GA;FD;FEG?GGFGGGGG:EGGGGGFGGEFGG>GCFFGGCF+?FCFGGCC?FECEDGGFGE@CECGGGGFGGGGG2AFFGFFGGCFGA<<C:FB;DC;CGGGGGGGG2ECFCFE@FFCGGFAGFA#GFGGGGGGF@FGFGE>GGFGCFGEF7GGGGGC>GGGFF?>FEG@E,ECEDGGGGGGFGGGGGGGFFCFF7CFGEEFFFEE9GFGGGGGF@8F9GGGGCGGGGGFGGGGEFFCGGGGGFGGFGGFA<-FAFGFGGGGGFCCCCC
@GS 59
TGGGGAATATTGCACAATGGGGGAAACCCTGATGCAGCAACGCCGCGTGAGTGAAGAAGTATTTCGGTATGTAAAGCTCTATCAGCAGGAAAGAAAATGACGGTACCTGACTAAGAAGCCCCGGCTAACTACGTGCCAGCAGCCGCGGTAATACGTAGGGGGCAAGCGTTATCCGGATTTACTGGGTGTAAAGGAAGCGTTGACGGTTTTGCAAGTCTGAAGTGAAAGCCCGGGGCTTAACCCCGGGACTGCTTTGGAAACTGTAGAACTAGAGTGCAGGAGAGGTAAGTGGAATTCCTAGTGTAGCGGTGAAATGCGTTGATATTAGGAGGAACACCAGTGGCGAAGGCGGCTTACTGGACTGTAACTGACGTTGAGGCTCGAAAGCGTGGGGAGCAAACAGGATTAGATACCCT
+
GGG8FE7FGGGGGGGGGGGGGGGGGGGGGGGGGGGGGGGGFDGGCEGGGGGFGGFFFGGGGGFFGGGGGGGGGGGFGGFGEGGFGGFDGFFGGGGGGFGGGCFGGGGFGGGGGGGGGGGGGGGEEEC2B?FG<DF'BFFF<FGG7FF@@CGGGGFFFFGFGGGGFCGD=GDGGGDGEGFCCFCFFGF>FFFFGC<;=CCFE33GFEFFGFDFFEFGGGGFFFGGGFEGGGGGGGGFE@CCGGECDFDGCGGGE=GGFGGGGFFE@FD=B;F?DFGFF<FFFF;GGFFACFGFEFFGGFB,FFDGEDGGGGGGGGGFFEE,GGGGGFGGGGGGGGFCGGEEFCGGGGGGGDGGGGGGGGGGGFFFFGGGGGGGGGGGGGGGGGGGGGGGGFGGGFGDGGGGGGGGFGGGGFGCCCCC
@GS 60
TGAGGAATATTGGTCAATGGGCGAGAGCCTGAACCAGCCAAGTAGCGTGCAGGAAGACGGCCCTATGGGTTGTAAACTGCTTTTATAAGGGAATAAAGTGAGTCTCGTGAGACTTTTTGTATGTACCCTATGAATAAGGACCGGCTAATTCCGTGCCAGCAGCCACGGTAATACGTAGGGTGCAAGCGTTATCCGGAATTATTGGGCGTAAAGGGCTCGTAGGCGGTTCGTCGCGTCCGGTGTGAAAGTCCATCGCTTAACGGTGGATCCGCGCCGGGTACGGGCGGGCTTGAGTGCGGTAGGGGAGACTGGAATTCCCGGTGTAACGGTGGAATGTGTAGATATCGGGAAGAACACCAATGGCGAAGGCAGGTCTCTGGGCCGTCACTGACGCTGAGGAGCGAAAGCGTGGGGAGCGAACAGGATTAGATACCCT
+
6CFGGFGGGGGGGGGGGGGGGGGGGGGGGFFGGGGGGGFFGDFGGGGGGGGGGGGG<FGGGGGGFGGFGC@:FEGGGFGGGGGGGGGGGGGGGGGGGGGGGGFGGGGGGGGGGGAFFFGGGGGGGFGGGGGGGGGGGGGGFGDEGGGGGC9FGGFGFGGDFGFGGGGGA2@FFFGGGGGGFFGGGGGGGGEFFB:C4:GFFGFC>FFGGGGGGGG:GFEC8CEFGDEGEEECECEECC@GEF-GFGFGEGFGFCEGGGFCCGG<F=ECFBDEGGGEEGGFGGDEGFFCFF@GGGGGGGGFEEGFE,EE9GFGGGGDGGGGGGGGGFEGGGGGFGGGGGGGCEGGGGGGGGGGGGGFEFEC:GGGGGGGGGGGGGFFFGGDGGGGGGGGGGGGGGGGGGFFGGGGGGGGGGGGGGGGGGGGGGGGGGGGGFGCB8CC
@GS 61
TGAGGAATATTGGTCAATGGGCGGAAGCCTGAACCAGCCATGCCGCGTGAAGGACTAAGGCCCTATGGGTCGTAAACTTCTTTAGACGCAGAGCAATAAGGGCCCCGCGAGGTCCGATGAGAGTATGCGTAGAATAAGCATCGGCTAACTCCGTGCCAGCAGCCGCGGTAATACGGGGGATGCGAGCGTTATCCGGATTTATTGGGTTTAAAGGGTGCGTAGGCGGCGAATTAAGTCAGCGGTGAAAGACCGGGGCTCAACCCTGGAAGTGCCGTTGATACTGATTGGCTAGAATACCCTTGCCGTGGGAGGAATGAGTGGTGTAGCGGTGAAATGCATAGATATCACTCAGAACACCGATTGCGAAGGCATCTCACGAAGGGGCGATTGACGCTGAGGCACGAAAGCGTGGGGATCGAACAGGATTAGATACCCT
+
GGFGGGGGGGGGGGFFGG9FFGGGGGGGGGGGGGGGGGGGGGEGGGGGGGGGGGGGGGGGFGGFGFGGGEFGGGAFCGGFGGGFFGGGGDC@DFGGGGGAFGGGCFEC:FE7CEFF++3BDEFGC9DFFGGDE<FGGGGGGGGDEFCFGDGGGGGGG::FG9FCFGGCFGGGGGFGGGG**:;CEEEFGGCEF?C=<EFFAECFGGG:89FGGGGGC3C85EEDCE:CFCCGGFFG8EEBCC59G8GEB/7GGGFCCB><CGFCGG@GGEGCFDCFD9G=GFCGF@,FA9FFCGGFEFFFCF>CF?GGGGGGFC,FEGGF8FGGGGDGGGGGFFDGGGGGGFGFFGGGFGCAGGGGFFFC@FGGGGFGGGF9FFEGFGGGDGGGFCGGGGG@GFCGGGGGGGGCGGGGGGGGGGFGGGGGFGGGGGFGGGGCCC8C
@GS 62
TGGGGAATATTGCACAATGGGGGAAACCCTGATGCAGCAACGCCGCGTGAGTGAAGAAGTATTTCGGTATGTAAAGCTCTATCAGCAGGGAAGATAATGACGGTACCTGACTAAGAAGCCCCGGCTAACTACGTGCCAGCAGCCGCGGTAATACGTAGGGGGCAAGCGTTATCCGGATTTACTGGGTGTAAAGGGAGCGCAGGCGGCAGGGCAAGTCAGATGTGAGATACTGGGGCTCAACCCCGGGACTGCATTTGAAACTGTCCGGCTAGAGTGCAGGAGAGGCAGGCGGAATTCCTAGTGTAGCGGTGAAATGCGTAGATATTAGGGGGAACACCAGTGGCGAAGGCGGCCTGCTGGACTGTAACTGACGCTGAGGCTCGAAAGCGTGGGGAGCAAACAGGATTAGATACCCT
+
FGGGGGGGGGGGGGGGGGGFFGGGGGGGGGGGGGGGGGGGGGGGGGG@FGGGEFFEEFGFFGGGGGGECCGGGGGGGGGGGGFCGGGGGGGGGGGGGGGGGGGGGGGGGGGGGGGGGGGGGGGGGGGGGGGGGCFGGGFF?GGGGG:FFEG9CGG@BFGGGGGGGGGGFFFFGGGGG@<FFGGGGGCGFFFGGGGGGGGGGGGGGGCGGEGEFGGE97GFBFGGGGFECGGGGGGFDGFGFGGFGGFBECFFFGGGGGFGGFGGGGGGGGGGFFGGGFEGDGFGFCDGGFGGGGGGGGGGGGGGGGGGGFGGGGGGGEF;9GGGGGGGFFGGGGGGGGGGGGGGGGGGGGGFGGFEGGGEGGGGGGGGGGGGGGGGGGGGGGFGGGGGGGGGGGGGGGGGGGGGFGGGGGGCCCCC
@GS 63
TGAGGAATATTGGTCAATGGGCGAGAGCCTGAACCAGCCAAGTAGCGTGCAGGATGACGGCCCTATGGGTTGTAAACTGCTTTTATAAGGGAATAAAGTGAGTCTCGTGAGACTTTTTGCATGTACCTTATGAATAAGGACCGGCTAATTCCGTGCCAGCAGCCGCGGTAATACGGAAGGTCCGGGCGTTATCCGGATTTATTGGGCGTAAAGCGAGCGCAGGCGGTTAGAAAAGTCTGAAGTGAAAGGCAGTGGCTCAACCATTGTAGGCTTTGGAAACTGTTTAACTTGAGTGCAGAAGGGGAGAGTGGAATTCCATGTGTAGCGGTGAAATGCGTAGATATATGGAGGAACACCGGTGGCGAAAGCGGCTCTCTGGTCTGTAACTGACGCTGAGGCTCGAAAGCGTGGGGAGCGAACAGGATTAGATACCCT
+
EF9EFCEEEGGGGGFGGGGGGGGGEGGGGGGGGGGCGGGGGGGGGGGGGGGGGGGGGGGGFGDGGGGGGGGGGGGGGGGGGDGFFGGGGGGGGGG<FF<9BDGGGGGGGGGFGGGGGGGCFGFGGGGGFFDFFGGGGGGGFFCCFEGFGFGGG<CFFGDFFGGGGGGGFGFAFGGGGGGGFGGGGGGGGG7@CCEGEGEFFFGGGGGGCFF5CE>=?>EB/;5:FGFFEFFGGGGGFFGE,FGGFCGGGDFF<?7<C<GFGFF9FDFCGFF$GDF=CDFGGG>GGGFGGFDGGGGGGGGGCGGGGGFGGFFE9<GGFEFGGGGGGGFGFCGGFEGGFGFGGGFGGGGFEGGGFFFGGEGGGGDGGDEGGGGCFGGGGGGGFFGFGGGGGGGGGGGGGFF<CGGGGGGGGGGGGGGGGGGGGGGGGGFGFGCCCCC
@GS 55686
TGAGGAATATTGGTCAATGGGCGAGAGCCTGAACCAGCCAAGTAGCGTGCAGGAAGACGGCCCTATGGGTTGTAAACTGCTTTTATAAGGGAATAAAGTGAGTCTCGTGAGACTTTTTGCATGTACCTTATGAATAAGGACCGGCTAATTCCGTGCCAGCAGCCGCGGTAATACGGAAGGTCCGGGCGTTATCCGGATTTATTGGGTTTAAAGGGAGCGTAGGCCGGAGATTAAGCGTGTTGTGAAATGTAGACGCTCAACGTCTGCACTGCAGCGCGAACTGGTTTCCTTGAGTACGCACAAAGTGGGCGGAATTCGTGGTGTAGCGGTGAAATGCTTAGATATCACGAAGAACTCCGATTGCGAAGGCAGCTCACTGGAGCGCAACTGACGCTGAAGCTCGAAAGTGCGGGTATCGAACAGGATTAGATACCCT
+
CCEFGGGGGGGG9FFGGGGGGGGGDGGGGGGGGGGGGGGGGGGGGFGGGGGGGGGGGGGGEGGFGGGGGF@@FGGGGGCGGGGGGGGGGGGGGF<FGGGFGFEFGFGGGGGAFFGGGGGGGGGGGFGGGGGCFF,<E?FGGGDGFECF>FFFGGGGG9,0D<FGCCCFFGGGGGGGGGGGGGGDDGGGGGGGGGGG<7FFF=GGFFGGGE<FCEFCGGEFEFECFFGGDEGGGGGGEA>FFGGGFFFCGFGGGGFEGGGGFGGGGDGGFFFFG87F@CFGFGGGGGGGGFCGGGGF::,<GGF<FCCGGGGFFEFF7CF=GGGGGGGGGGGGGEFD9GGGFGCGFGFGGGFGFEF7GGF@7EFGGGGGFCGDCD<9GFEFCGGGGGFGGGGDGGFGGGEGFFFEADGGGGGGGGGGGGGGGGGGFDGDGGGCCCCC
@GS 65
TGAGGAATATTGCTCAATGGGCGAGAGCCTGAACCAGCCAAGTAGCGTGCAGGATGACGGCCCTATGGGTTGTAAACTGCTTTTATAAGGGAATAAAGTGAGTCTCGTGAGACTTTTTGCATGTACCTTATGAATAAGGACCGGCTAATTCCGTGCCAGCAGCCGCGGTAATACGGAAGGTCCGGGCGTTATCCGGATTTATTGGGTTTAAAGGGAGCGTAGGCCGGAGATTAAGCGTGTTGTGAAATGTAGACGCTCAACGTCTGCACTGCAGCGCGAACTGGTTTCCTTGAGTACGCACAAAGTGGGCGGAATTCGTGGTGTAGCGGTGAAATGCTTAGATATCACGAAGAACTCCGATTGCGAAGGCAGCTCACTGGAGCGCAACTGACGCTGAAGCTCGAAAGTGCGGGTATCGAACAGGATTAGATACCCT
+
FFFGGGFF9FGF,,CFGGGG<FGGDGGDGGGGFGFGGGEG8FC@FGGGGGGGGGGGGGGGD@:F<FGGGCE7FGGGGG9CFFFG,@CEEFAE8EFDGGGGG?E<F<FFCFC9E?FCE@==EG9AFGD@FFGAEF<E98EFG7>0@CGFC93CDFGGFF82BGDF:@FEEC1>F<F<,61>D<FGGGGGFEFFCC?A=FF6FFGFC<=EF;EFF?GFEGF@EFC@:FEEG;FCEAFDEFE:GGGFGGGGFF@<:GGFF>DGG8FF>F<C?7FEGGGGEFGGFGGF=8B<GEGFCF7CFB>E45:,E@C:GGGGFE=GFFFGGGGGGGGGFGGGFFFCCDGEGGFF,=E7GGGGGGF@GGE@GCGGGGGGGFAGGFGGF@GFCF:E,GGGGGFGGFGFF@GFFCGFEFFC+7FGGGF@GGGGGGGGGFFCC,FCC?CC
@GS 66
TGAGGAATATTGGTCAATGGACGAGAGTCTGAACCAGCCAAGTAGCGTGCAGGATGACGGCCCTATGGGTTGTAAACTGCTTTTATAAGGGAATAAAGTGGGTCTCGTGAGACTTTTTGCATGTACCTTATGAATAAGGACCGGCTAATTCCGTGCCAGCAGCCGCGGTAATACGGAAGGTCCGGGCGTTATCCGGATTTATTGGGTTTAAAGGGAGCGTAGGCCGGAGATTAAGCGTGTTGTGAAATGTAGACGCTCAACGTCTGCACTGCAGCGCGAACTGGTTTCCTTGAGTACGCACAAAGTGGGCGGAATTCGTGGTGTAGCGGTGAAATGCTTAGATATCACGAAGAACTCCGATTGCGAAGGCAGCTCACTGGAGCGCAACTGACGCTGAAGCTCGAAAGTGCGGGTATCGAACAGGATTAGATACCCT
+
EGGGGGGGGGGGGFGGGGGGGGGGGGGGGGGGGGGGGGFGGGGGGGGGGGFGGGGGGGGGFFEGGGGGGGGGGGGGGGGGGGGGGFGGGGFGGGGGCGFGGGGGGCFFGGGGGG9FDCFGGGGGGGGGFGFFEFGGGGFGFFGGG7FGGG;FG8>C@FGDGGGGGG4GEGGCCFFGGEGGF8DFGGCFGDGFFFGECFFFBFGGGCCF@GFGGGGGDEFGGEEGGFEEGFGGGGGGCEGGGGGGFGGGGFFGFGGGG?ECGFGGGGGGGGG=FEFE5GGGGGGGGGF8FGGGFCDGGFGFD9FFGGGGGFGGGFGGGGGGFGECGGGFFCGGGGGGGGGGGGGFGGGGGGGFGFFCGGF7GGGGGGFGGGGGGGGGGGFC+CGGGGFGGGEGGGGGGGGGGGGGGGDGGEFFGGFGEGGGGGGGGFGGFEGCCCCC
@GS 61860
TGAGGAATATTGGTCAATGGGCGAGAGCCTGAACCAGCCAAGTAGCGTGCAGGAAGACGGCCCTATGGGTTGTAAACTGCTTTTATAAGGGAATAAAGTGAGTCTCGTGAGACTTTTTGCATGTACCTTATGAATAAGGACCGGCTAATTCCGTGCCAGCAGCCGCGGTAATACGGAAGGTCCGGGCGTTATCCGGATTTATTGGGTTTAAAGGGAGCGTAGGCCGGAGATTAAGCGTGTTGTGAAATGTAGACGCTCAACGTCTGCACTGCAGCGCGAACTGGTGTCCTTGAGTACGCACAAAGTGGGCGGAATTCGTGGTGTAGCGGTGAAATGCTTAGATATCACGAAGAACTCCGATTGCGAAGGCAGCTCACTGGAGCGCAACTGACGCTGAAGCTCGAAAGTGCGGGTATCGAACAGGATTAGATACCCT
+
FGGFGGGGGGGGGGGGGGGFGGDGGGGGGGGGCGFGGGCCC8FGGEEGEEGFFGDGF@FGGGEGGGGGGGGGDEAFGGGGGCFF<FGFFGGFGGGGGGGGGE<F9FGGGGE9FFG9FCEFGGFFGFFGBEE<@CFFEGG9FFDGGGDGGGGGGG?CFGGGGGFCC8FECGFGGF@F>FGE82>FC7F<GG:;FGF>FECFFGGGGGGE=C<BFFG3EEGFEF=CFCEEGGGGEGEEEE>DGFFGFCCFGFF><EDCFDGGEGGEFCF?GGGFGGFGBFGGGFFDF,F8GGGFGEGGEFEFBB?GGGF>GGGGGFGEGFFGGGGEGGGGGGGFGFAGGGFGGFGGGEECFGGGGGFEFGFGGEGFFGGFEFCFGFCGGGGGGEEFAGGGEGGGGGGGGGGGGGGGEGEGGEGGGGF?GGGGGGGGGFEEFFECCCCC
@GS 68
TGGGGGATATTGCACAATGGAGGAAACTCTGATGCAGCGACGCCGCGTGAGTGAAGAAGTATTTCGGTATGTAACGCTCTATCAGCAGGGAAGAAAATGACGGGATCTGACTAAGAAGCCCTGGCCAACTACGTGCCAGCAGCCGCGGTAATACGTAGGGGGCAAGCGTTATCCGGATTTACTGGGTTTAAAGGGAGCGTAGACGGCGACGCAAGTCTGAAGTGAAAGTCCCGGGCTCAACCTGGGAACTGCTTGGGAAACTGTGTTGCTTGAGTGCTGGAGAGGTAAGCGGAATTCCGAGTGTAGCGGTGAAATGCGTAGATATTAGGAAGAACACCAGTGGCGAAGGCGGCTTACTGGACAGTAACTGACGTTGAGGCTCGAAAGCGTGGGGAGCAAACAGGATGAGATACCCT
+
@D<EC+@FEAFGGFGGGGGFCGGEFGGGGGAGGG<FFGBFEGGGGGGGEGGEC9F?CEE?,5,CE8FE<FF,CF<:FCEC<F,EFCCE7C@F7=FF8F,FDE77+++,8A<?FF<DFF8=>,:AF,8>>A,B::,3B<DFGD7>.>FFAGGFGEFBB>;2241/64<CC813C<=<;+867:6C:A3#3G;FFEF2?<>?,:CD>:1515,>FF<FD=,CDFEDED@++@CC<GDDCDGGFD,,<FFC,,A8,3,A,?CFDCB,4,8F,B,GEFBE@CGGGFCGF?7BFEGFGC@:@B4,EE@+8=4,GDB9GGGGGGGGGGGGGE9FFC,F@CF@E@6,87GGGGGGFB@E9GFEDGGFEFFFGFGF7GFCC@,FE@B;,GGGGGGCFCGGFFGFF9GGGFFEEF9GGGGCCCCC
@GS 50734
TGAGGAATATTGGTCAATGGGCGAGAGCCTGAACCAGCCAAGTAGCGTGCAGGAAGACGGCCCTATGGGTTGTAAACTGCTTTTATAAGGGAATAAAGTGAGTCTCGTGAGACTTTTTGCATGTAACTTATGAATAAGGACCGGCTAATTCCGTGCCAGCAGCCGCGGTAATACGGAAGGTCCGGGCGTTATCCGGATTTATTGGGTTTAAAGGGAGCGTAGGCCGGAGATTAAGCGTGTTGTGAAATGTAGACGCCCAACGTCTGCACTGCAGCGCGAACTGGTTTCCTTGAGTACGCACAAAGTGGGCGGAATTCGTGGTGTAGCGGTGAAATGCTTAGATATCACGAAGAACTCCGATTGCGAAGGCAGCTCACTGGAGCGCAACTGACGCTGAAGCTCGAAAGTGCGGGTATCGAACAGGATTAGATACCCT
+
FGFFGGGGGGFEGGGFGDF8C@@CCFFFGCGFG8,CA<CFEF<F<,@BE@CC<BFGFGEGCEEGGGDFFFGCFDCEF,EF,<CE?FF<ECF<F8=EFFAFFGFFG9AFGFE<<FFGFGD9F,F?A,A,<A9FEC,EFFF7?<:;F<<>BFFGG:;G2<>+9DFE@BF=C/C83@FFG;EFGGGGDC<8GFE@AFG*#:FCC=BCGGGF=FG9=CC7EGCFG?=EC:B<,GFC>?A9CCFFECFF;@FGC>+@<>C/#E<AEFFGCC<<;FGCFFG>3'<8D7GGDFGFGGGFC=?=CFGGGGED7=CCEEGFDA88+D@GB9GGECGFCGFFFCGFFC,EFDEFEDFD,,ACEGFCEEFGFDFDFACFGGF<AFEE<CECBFCCE,GEGGCGFGGGFGDFGEAE<7@@CGGGGGGGGFFFE@CGFAFGGGFCCCCC
@GS 61481
TGGGGAATATTGCGCAATGGGCGAAAGCCTGATGCAGCGACGCCGCGTGAGCGAAGAAGGATTTCGGTATGTAAAGCTCTATCAGCAGGGAAGATAATGACGGTACCTGACTAAGAAGCACCGGCTAAGTACGTGCCAGCAGCCGCGGTAATACGTATGGTGCAAGCGTTATCCGGATTTACTGGGTGTAAAGGGAGCGCAGGCGGTGCGGCAAGTCTGATGTGAAAGCCCGGGGTTCAACCCCGGTACTGCATTGGAAACTGTCGTACTAGAGTGTCGGAGGGGTAAGCGGAATTCCTAGTGTAGCGGTGAAATGCGTAGATATTAGGAGGAACACCAGTGGCGAAGGCGGCTTACTGGACGATAACTGACGCTGAGGCTCGAAAGCGTGGGGAGCAAACAGGATTAGATACCCT
+
CF8EEFC<-<E,6BCEGEG@@FC@FFGFGGFGGGFCFFGGG7FFEDGGGCGGCFCFFGGGGGGGGGG+ADEFFEFGFGGGGFGGFGGFGGC8FEF9?AGGGGGCF=DFGGCGFGGGFCFGGGGGGGGGFFFGG8<C797FDFFG5@FGGG'$@:BFGFCF<:,EFDFGGE<CEE<A>@FFFC2GFG7FF@F@FFFD<5B58CGGGGG=CEGGGCFFF9CGFF?D277GGEFCEFC#>>7GGGGEF<9FCGGGGGGFFFCFFF@<?FE@DAGF:FCEEEEGFD@CF@CDGGFCFGGGFGFGFGGGGG>GCGGGGGGGGFGGFFFA<FFGEEGD:F?GGFGGGGFDFGGGGGGGGFGGGGGGGFGGGGFF7DGGGGFFGGGFGEDFGGDGGGGGGGGGGGFEGGGGGGFFFCFCCCCC
@GS 71
TGAGGAATATTGGTCAATGGGCGAGAGCCTGAACCAGCCAAGTAGCGTGCAGGATGACGGCCCTATGGGTTGTAAACTGCTTTTATAAGGGGATAACGTGGGTCACGTGTGACTTTTTGCATGTACCTTATGAATAAGGACCGGCTAATTCCGTGCCAGCAGCCGCGGTAATACGGAAGGTCCGGGCGTTATCCGGATTTATTGGGTTTAAAGGGAGCGTAGGCCGGAGATTAAGCGTGTTGTGAAATGTAGAGGCTCAACCTCTGCACGGCAGCGCGAACTGGTCTTCTTGAGTACGCACAACGTGGGCGGAATTCGTGGTGTAGCGGTGAAATGCTTAGATGTCACGAAGAACTCCGATTGCGAAGGCAGCCCACGGGAGCGCAACTGACGCTGAAGCTCGAAAGTGCGGGTATCGAACAGGATTAGATACCCT
+
GGGGGGGGGGGGGFGGGGGGGGGGGGGGGGGGGGGGGGGGGGEFFGGGGGGGGGGGGGGGGGGGGGGGGGGGGGGEGFD<FGGFGFFGGGG+CBEF,BBDGGGGGC@FF@@FDFFGGGCGGGGGGGGGDEGGGGGGGGDGGFGGGDGGGGFFEBGG>=@FG<FDEGGGG:F?FFGE>>EFGGCFGG7CGC@CFDFGDGFF:>>EFGGGGFFFFGG>DDGGGEDC?F>EE>F>FGFFDC:;FFGGGFGGGGGFCGGFFFFGGGE;CF?@B.FC7D@FED<FD:FD>8FFF<GGFF@:GGECFBF@FGGFFCFCGGGGGGGGGGGGGGGGGGGGGGFGFCGGGGGGGFGGGGGGGFCFGGGDGGGGGGGGGDGDEC@EGGGGEGEGGGGGGGGGF<9GGGGGGGGGGFC@EFGGGGGGGGGGGGGGFFGGGGGCCCCC
@GS 54607
TGGGGAATATTGGGCAATGGGCGCAAGCCTGACCCAGCAACGCCGCGTGAAGGAAGAAGGCTTTCGGGTTGTAAACTTCTTTTGTCAGGGACGAGTAGAGGACGGTACCTGACGAATAAGCCACGGCTAACTACGTGCCAGCAGCCGCGGTAATACGTAGGTGGCACGCGTTGTCCGGATTTCCTGGGTGTAAAGGGCGTGTAGCCGGGAGGGCAAGTCAGATGTGAAATCCACGGGCTCAACTCGTGAACTGCATTTGAAACTACTCTTCTTGAGTATCGGAGAGGCAATCGGGATTCCTAGTGTAGCGGTGAAATGCGTAGATATTAGGAGGAACACCAGTGGCGAAGGCGGATTGCTGGACGACAACTGACGGTGAGGCGCGAAAGCGTGGGGAGCAAACAGGATTAGATACCCT
+
GGGFGGGGGGCFFFFGGGGFFGGGCFEGGGGGGFFGGGGGGGGGGGEC:CFGFF<FD8FGGGGGGGGGGGGGGGGGGGGGGGGCFG9FGGGGGC@FCGG<A,AF+BF7<D<FGGGGGGGFFCF8C2>EGGGGFFB?G<FD3>3@>>75C:9FFFFFFFC@=<GFFC.CCFCC7CGGEE?FC>%CFGGFCDFFGGGGE586F=E=,EFEF.FFFD<CGFCGGGGFFCFC7<CCF6FDEGFGGFCFFE2GDFGGFCFCGGGFFE3,C?<;,/GGFGFEEGGGFGFE5DE7EGF@FFGFGGFECGGGGGGGEGGFCDCGGGGGGGFFFAGGGGGGFGGGFGGGGGGFC,GGGGGGGGFE88FGGFCGFC,FFGGFEEFFGGGFFCFEFFCCGGGGGGGGGGFEGGGGFGGGGGGGGCCCCC
@GS 60155
TGGGGAATATTGCACAATGGGTGCAAGCCTGATGCAGCGACGCCGCGTGCGGGATGACGGCCTTCGGGTTGTAAACCGCTTTTGATCGGGAGCAAGCCTTCGGGGTGAGTGTACCTTTCGAATAAGCACCGGCTAACTACGTGCCAGCAGCCGCGGTAATACGTAGGGTGCAAGCGTCATCCGGAATTATTGGGCGTAAAGGGCTCGTAGGCGGTTCGTCGCGTCCGGTGTGAAAGTCCATCGCTTAACGGTGGATCCGCGCCGGGTACGGGCGGGCTTGAGTGCGGTAGGGGAGACTGGAATTCCCGGTGTAACGGTGGAATGTGTAGATATCGGGAAGAACACCAATGGCGAAGGCAGGTCTCTGGGCCGTCACTGACGCTGAGGAGCGAAAGCGTGGGGAGCGAACAGGATTAGATACCCT
+
GGCGGGGGGGGGGGGFFGGFGGGGFGGGGGEGG9FGGGEGGGDGCGDCCGCCGEGGGGGGGGGG9+B:FGGGEGGGGEF+CFG,BFDFEC>FFFGGGGGCFGGGC:>BDFFGGF9=EG9CF,@>F8F><D4@F4<>BCFEGDD<FCEB@:CGGCEE<FE9F@<7CGGG5>GC=FFE>E>85EDEEEGC>CGGECC<CEECGGE0C>EC/DGGCG>:::8:>>F=CCEEFGGGGGGFCB@F<GFEFEECGFC9GEE<CCF5::DGGGEGFGGFDGGGBFGGGEFECFFDGCCFF?FFAEGFCF:=C7EGGGGGC<GGGGF?FGGGGGGGGEEFFC<GGGGFGGFF<@,ECGGGGFGGGGGGGGGCGGFF@7EFEEFDGGGGGCGGFEF@CFGGGGGGGGGGGGGGGGGGGGGGGGGFGCGCCCCC
@GS 74
TGAGGAATATTGGTCAATGGGCGAGAGCCTGAACCAGCCAAGTAGCGTGCAGGATGACGGCCCTATGGGTTGTAAACTGCTTTTATGAGGGAATAAAGTGAGTCTCGTGAGACTTTTTGCATGTACCTTATGAATAAGGACCGGCTAATTACGTGCCAGCAGCCGCGGTAATACGGAAGGTCCGGGCGTTATCCGGATTTATTGGGTTTAAAGGGAGCGTAGGCCGGAGATTAAGCGTGTTGTGAAATGTAGATGCTCAACATCTGCACTGCAGCGCGAACTGGTTTCCTTGAGTACGCACAAAGTAGGCGGAATTCGTGGTGTAGCGGTGAAATGCTTAGATATCACGAAGAACTCCGATTGCGAAGGCAGCTCACTGGAGCGCAACTGACGCTGAAGCTCGAAAGTGCGGGTATCGAACAGGATTAGATACCCT
+
,CFGACFCFGGGGDFFGGGGGGGGGGEF<FGGGGGGGGGGGFEEGGGGEGFFGE<FEEFGCEG7EFGGGFFFGFGGGCGGGGG@EEFCGG:8E@FGGGG<FFGGGGGGGGGGGFAAC@BFGGGGGGGGGFEFGCFFGGGGDFFGG@FGGG$FG@FGGGFC8FGCFCFFFEE?GGGGDFGGGEGGEG>CFBFFFFECFGDFGFGGGG@F+FGGGGGGGGEGGGDGGGEGECFGGEFGDFEFGGGGGGGGGFFGGGGGGGFGEF>DGF7GGGFGGCGGGFBFGFFFGGFGFDF<@=+EGFGGFFF??CGGGGGGFF7F@FFGGGGGGGGGGGGGFFGGFGGGGGGFE?GGGGFGGEEGGGGEGGGGGFE<DFGGGGGGGGGGGGGGGGFGDGGGGGGGGGGGGGGFFEFGGEGFGGGGGGGGGGGGGFFEF@FCCCCC
@GS 75
TGGGGAATATTGCACAATGGGGGAAACCCTGATGCAGCGACGCCGCGTGAAGGAAGAAGTATCTCGGTATGTAAACTTCTATCAGCGGGGAAGATAATGACGGTACCTGACTAAGAAGCCCCGGCTAACTACGGGCCAGCAGCCGCGGTAATACGTAGGGGGCAAGCGTTATCCGGATTTACTGGGTGTAAAGGGATCGTAGACGGCTAAGCAAGTCAGAAGTGAAAGGCTGGGGCTCAACCCCGGGACTGCTTTTGAAACTGTTTGGCTAGAGTGCTGGAGAGGTAAGCGGAATTCCTAGTGTAGCGGTGAAATGCGTAGATATTAGGAGGAACACCAGTGGCGAAGGCGGCTTACTGGACAGTAACTGACGTTGAGGCTCGAAAGCGTGGGGAGCAAACAGGATTAGATACCCT
+
FGGGGGGGGGGGGGGFGGGGG,F+FFCFGGGGGGGGGGCFFGGGGGGGE@=,CFGFFGG??5CF,CC,CFFGGGGCE9FFEDGGGG+@CF+8BFA55,,5ABFGF7FD<,,3<<>,3,,:=75>+@<F8>FCB(@*<C#,F/,>:>4#*=C,<BF?FCCG6=7E=;8CF;4$9<2C?CE:8=#GGGGF=B<<FC,/#*F7>FC8?:8E88%:EBE?3,FGCAFFFC@/,:+7FFFFGC@7GE@+AA,F8GFEA,FGGGF@A,+4B@ECFC9BDFBA:GGGFA9GGGGGFCGEFFF@F==,FFFFCGGGGGGFCF>GGGGFDGGFF<CGEFEGEFEFFGGGGGFGFEEFB:F<<EFFFGGGFF6CEFGGGGF@C8GGGFFEGGGGGEGGGGGGGGGGGGGGGGGGGFAFF8GCCCCB
@GS 76
TGGGGAATATTGCACAATGGGCGCAAGCCTGATGCAGCGACGCCGCGTGCGGGATGACGGCCTTCGGGTTGTAAACCGCTTTTGATCGGGAGCAAGCCTGCGGGTGAGTGTACCTTTCGAATAAGCACCGGCTACCTACGTGCCAGCAGCCGCGGTAATACGTAGGGTGCAAGCGTTATCCGGAATTATTGGGCGTAAAGGGCTCGTAGGCGGTTCGTCGCGTCCGGTGTGAAAGTCATCGCTTAACGGTGGATCTGCGCCGGGTACGGGCGGGCTGGAGTGCGGTAGGGGAGACTGGAATTCCCGGTGTAACGGTGGAATGTGTAGATATCGGGAAGAACACCAATGGCGAAGGCAGGTCTCTGGGCCGTTACTGACGCTGAGGAGCGAAAGCGTGGGGAGCGAACAGGATTAGATACCCT
+
GGGGGGGGGGGGGGGGEGFC8FCGEEFGGGGDFGGGGGEGECGGGFFGGD=:F::BGFCCFGGGGGGGGGDGGGGFFCFGGGDGE9?FGGGGGFGGG+,,>@++@++5@<@FGFFF9FG:FFCC,@@:C*5F@F,<9FGG<<CFFFG8FGFC>E***8?:CE7<=:7,8<@:EC8;1C1+<CGC5C2GFE;<80<;G;;CFECF=C:'>C6CCC:6E8CEE8C>#FCC>3'CC<EGGF<:F;:B??1</9GG3F<GF@B8CEC>7EFGGFGCBF0FEFDGEGCCGF:GFF@,E?AF9GGFGFCF:FCGGFB=GGGGFAF<FE,GFFGC@C7GFGFCEGDFCF=<,@GGGFGFGFFCFGGFFE8GGFDCFDGGGGGEEGGGGGGGFCGDGGGGGGEFEGGGGGGFGGGGGGGGFGGGGCCCCC
@GS 77
TGAGGAATATTGGTCAATGGGCGAGAGCCTGAACCAGCCAAGTAGCGTGCAGGAAGACGGCCCTATGGGTTGTAAACTGCTTTTATAAGGGAATAAAGTGAGTCTCGTGAGACTTTTTGCATGTACCTTATGAATAAGGACCGGCTAATTCCGTGCCAGCAGCCGCGGTAATACGGAAGGTCCGGGCGTTATCCGGATTTATTGGGTTTAAAGGGAGCGTAGGCCGGAGATTAAGCGTGTTGTGAAATGTAGACGCTCAACGTCTGCACTGCAGCGCGAACTGGTTTCCTTGAGTACGCACAAAGTGGGCGGAATTCGTGGTGTAGCGGTGAAATGCTTAGATATCACGAAGAACTCCGATTGCGAAGGCAGCTCACTGGAGCGCAACTGACGCTGAAGCTCGAAAGTGCGGGTATCGAACAGGATTAGATACCCT
+
FGGGGGFGGGGGFGGGGGGGGGGGGGGGGGGGGGGGGGGGGGFFGGGGGGFGGGGGGGGGGGGGEFGFGGGEEGGGFGFFGCGGGGFGGGGFGGGGGGFGGGEGGGG@FCGGGGDAFCFGGGGGGGGGGGGGFGCGGGGGFFC7CFGGGFGG?FFEGGGCDGFGGGGGGFCFFGFGGGGGGGGGGGGGGGDFGGGEFGGFFFEGF:FC+FEE<EB;95:CEGDCCC:GGGGFCFGGGGGFEGGGFGFDFFEC@FFCGGCGGGF>FEGFFGGEFDGGDFGAGGGGFD@FFCF9D>GGGGGFGGF8FGGGGGFDGFGGGEF,GGGE@DGEFECFFGGGGGGFAGGFGGGGGGGGGGGEGGGGGGCGGFGGGGGGGFGGGGGGFF7GGGGGGGGGGGGGGDFCGGGGGGGGGEFEGGGGF9GGGGGGGGGGF@FC@CCC
@GS 78
TGAGGAATATTGGTCAATGGACGAGAGTCTGAACCAGCCAAGTAGCGTGCAGGATGACAGCCCTATGGGTTGTAAACTGCTTTTATAAGGGAATAAAGTGAGTCTCGTGAGACTTTTTGCATGTACCTTATGAATAAGGACCGGCTAATTCCGTGCCAGCAGCCGCGGTAATACGGAAGGTCCGGGCGTTATCCGGATTTATTGGGCTTAAAGGGAGCGTAGGCCGGAGATTAAGCGTGTTGTGAAATGTAGACGCTCAACGTCTGCACTGCAGCGCGAACTGGTTTCCTTGAGTACGCACAAAGTGGGCGGAATTCGTGGTGTAGCGGTGAAATGCTTAGATATCACGAAGAACTCCGATTGCGAAGGCAGCTCACTGGAGCGCAACTGACGCTGAAGCTCGAAAGTGCGGGTATCGAACAGGATTAGATACCCT
+
GGGGGGGGFGGGGGGGGGGGGGGGGGGGGGGGGGGGGGGGGGGGGGGGGGGGGGGGGGGGFGGGGFGGGFGGGGGGGGGDGGGGGGGGGGFGGGGGGGGGGGAFGGGGGGGGGGGDGGGGGGGGGFGGGFDGGGGGGGGG8DFFGGGGGGFGGGGGGGGGGGGGGGGGGGGGGGGGGGGGGCFGGGGGGDGFFGGCEFEFFGGGGGFCFGFGGGGFEDGEGGGGGGGDEEGGGGGGGFGGGGCDFGGGFFCE@FFFGGFDCD99GGGGGGEGEGGGGFGGGGGGGGGGGFGGGGGGGGGF:9F<GGCBGGGGGGGGGFF<GGGGGGGGGGGGGGGGGGGGGGGGGGGGGGGGGGFEGFCEGGGGGGGGGGGGGGGGGGGGGGGGGFGGGGGGGGGGGGGGGGGGGGGFCGGGGGGGGGGGGGGGGGGGGFGCCCCC
@GS 79
TGGGGGATATTGCACAATGGGGGAAACCCTGATGCAGCAACGCCGCGTGAGTGAAGAAGTATTTCGGTATGTAAAGCTCTATCAGCAGGAAAGAAAATGACGGTACCTGACTAAGAAGCCCCGGCTAACTACGTGCCAGCAGCCGCGGTAATACGTAGGGGGCAAGCGTTATCCGGATTTACTGGGTGTAAAGGGAGCGTAGACGGTTTTGCAAGTCTGAAGTGGAAGCCCGGGGCTTAACCCCGGGACTGCTTTGGAAACTGTAGAACTAGAGTGCAGGAGAGGTAAGTGGAATTCCTAGTGTAGCGGTGAAATGCGTAGATATTAGGAGGAACACCAGTGGCGAAGGCGGCTTACTGGACTGTAACTGACGTTGAGGCTCGAAAGTGCGGGTATCGAACAGGATTAGATACCCT
+
CFGEEDGGDGGGGGGGGGGGGEEGGGFGGGGGGG@FGGGGFGGGGGGGGGGGGEFGFGGA9AEFGGGCD<EEGGGFGGGGGGGEG?,B@BFGFGGFG9FEEFGGDCGG9FFGGGGGCFFEFGGGGEG8DDCFGE;GGFGDGGGGGGGG<CGGGGGC>ECFFFFGEFFG+CB@FGEGG:C<FG:CGGFFFGGFC=CFGFCECGEFGGFGGGFFFFGFFFFGFGDCCFCGGGCGFGGGDFGGFGGDD>E78CDFFDGGGGGGFFFFCEFFGGFFEFFFA:FGGFGGGGGGGGGDGGGGGGGFGGGGGGGGGFGGGGGGGGGFGGGGGGFGGGGGGGFDGGGGGGGGGFCGGGGGGGGGGGGGF9GGFEFGGGGGGGGGGGGFGGGGGGFECDGGGGGGGGGGGGGGGGGGGGGCC8CC
@GS 80
TGGGGAATATTGCACAATGGGCGCAAGCCTGATGCAGCGACGCCGCGTGCGGGATGACGGCCTTCGGGTTGTAAACCGCTTTTGATCGGGAGCAAGCCTTCGGGTGAGTGTACCTTTCGAATAAGCACCGGCTAACTACGTGCCAGCAGCCGCGGTAATACGTAGGGTGCAAGCGTTATCCGGAATTATTGGGCGTAAAGGGCTCGTAGGCGGTTCGTCGCGTCCGGTGTGAAAGTCCATCGCTTAACGGTGGATCTGCGCCGGGTACGGGCGGGCTGGAGTGCGGTAGGGGAGACTGGAATTCCCGGTGTAACGGTGGAATGTGTAGATATCGGGAAGAACACCAATGGCGAAGGCAGGTCTCTGGGCCGTTACTGACGCTGAGGAGCGAAAGCGTGGGGAGCGAACAGGATTAGATACCCT
+
FDFCGFGG<FGFGGGGGGGGGGGGGGEGGGGG9FCFGGCGGGGGGGGGGGEGGGGFGGGG@FGGGGGFG7FEGGGFFGGGCGGG7E9DFGG7+BF=@+,>FGGDDFGGCGCGGFGG,@:FGGFCFDC=FFFGGEFGEGCF,>CFGGCFGGGGFAFFFC,<<77?C>BDFCA;FFE>CEEE5<C:<CCFCCGGDEFBGGGGFGGGDFCGGG:EECEGECCC>EEGD8EGGGGGGGFEFGG-BGGFFGFGGGFGGF@FC9EG@:?>FECC7F@F8DEGDEGGCFC+9GDGGDFE,A,FGGGGGGFEGGFGGGGEAGGGGGGFGGGF?GFGGGGGFCGF?9GGGGGGFF:GGEGGGGGGGFGFEAFGGGGGGGGGGFGGGFGDGGGFFC,CGGGGGGGFGGGGGGGGFGGGGGGGGGGGFGCCCCC
@GS 81
TGAGGAATATTGGTCAATGGGCGAGAGCCTGAACCAGCCAAGTAGCGTGCAGGAAGACGGCCCTATGGGTTGTAAACTGCTTTTATAAGGGAATAAAGTGAGACTCGTGATACTTTTTGCATGTACCTTATGAATAAGGACCGGCTAATTCCGTGCCAGCAGCCGCGGTAATACGGAAGGTCCGGGCGTTATCCGGATTTATTGGGTTTAAAGGGAGCGTAGGCCGGAGATTAAGCGTGTTGTGAAATGTAGACGCTCAACGTCTGCACTGCAGCGCGAACTGGTTTCCTTGATTACGCACAAAGTGGGCGGAATTCGTGGTGTAGCGGTGAAATGCTTAGATATCACGAAGAACTCCGATTGCGAAGGCAGCTCACTGGGGCGCAACTGACGCTGAAGCTCGAAGGTGCGGGTATCGAACAGGATTAGATACCCT
+
GGGCFFGGGGGGFDECGGGGGCCG:FC8EFFEDFGGF8<C8F6EFGCGEDDEE@<FGCCFF++,C=FE,FDG,CF,C,,:CE<EE9FGGFCCF,:CFEGCF9,5:E=FF,,5,B,,CFCFG9F<E<D,CFA?B<9FADF9F+@FF7FGGGC?888CFD>DFGGFGGFCFCCCFFCFE@7F<F9C*>BE:F>?FFGDFF?<B<=<FGGGCCGF<DG6GGGGECC4<F?ECFFB5A7?=FEE;FA<<A#;CF@@537GF;;@:8AD=*FAFFC@CF@67EFFGDCEF@DA<FAC++37CB>C4,C,:CC4GFFEA,=CC=@EFGEECFCGGGFFCFGGGFF,EA,,GGGFGGDGFFFCEFF@GEGF@DFGEF<E?FC<GGGGFF:GFFGGGGFGFGGGFF@GFGEC,@CGEDFCGGDGCCFDGGGGFEEEFD@CC<CC
@GS 82
TGGGGAATATTGCACAATGGGGGAAACCCTGATGCAGCGACGCCGCGTGGAGGAAGAAGGTCTTCGGATTGTAAACTCCTGTTGTTGAGGAAGATAATGACGGTACTCAACAAGGAAGTGACGGCTAACTACGTGCCAGCAGCCGCGGTAAAACGTAGGTCACAAGCGTTGTCCGGAATTACTGGGTGTAAAGGGAGCGCAGGCGGGAAGACAAGTTGGAAGTGAAATCCATGGGCTCAACCCATAAACTGCTTTCAAAACTGTTTTTCTTGAGTAGTGCAGAGGTAGGCGGAATTCCCGGTGTAGCGGTGGAATGCGTAGATATCGGGAGGAACACCAGTGGCGAAGGCGGCCTACTGGGCACCAACTGACGCTGAGGCTCGAAAGTGTGGGTAGCAAACAGGATTAGATACCCT
+
GGGGGGGFGGGGGGGGGGGGGGGGGGGGGGGFGGGGGGGGGGFGGGGCFGGGGGGGGGGGGGGGGGGGGGGGFGGGGGGGGGGGGGGGFGGGGGGGGFGGGGGCGGGFFGGGGGGGGGFGGGEGEGGGGGG?F>FDFF7FGGGCG7EFFGGGGGGGGGFF<<FFFGGGF>8=CFEGGG?AFGGGGGCCCGGGGGGFGFECGEEDGFE@EFDCGFGGGGGGFGGFCECGGFFFCGF,D9CGGGECF@CFGGGG>GG>DFBGGGGGGFGGGGGGFFFAGGGGCFGFFDGGGGGGGGGGGGCGGGGGGGGGGGGFGGGGGGGGFCDGGGGGFFGGGGGGGGGGGGGGGGGGGGGGGGGGGGGGFGGGGEAGEGGGGGGGGGGGGGGGGGGGGGGGGGGGGGGGGGGGGFFGFDGCCCCC
@GS 83
TGAGGAATATTGGTCAATGGACGAGAGTCTGAACCAGCCAAGTAGCGTGCAGGATGACGGCCCTATGGGTTGTAAACTGCTTTTATAAGGGAATAAAGTGAGTCTCGTGAGACTTTTTGCATGTACCTTATGAATAAGGACCGGCTAATTCCGTGCCAGCAGCCGCGGTAATACGGAAGGTCCGGGCGTTATCCGGATTTATTGGGTTTAAAGGGAGCGTAGGCCGGAGATTAAGCGTGTTGTGAAATGTAGACGCTCAACGTCTGCACTGCAGCGCGAACTGGTTTCCTTGAGTACGCACAAAGTGGGCGGAATTCGTGGTGTAGCGGTGAAATGCTTAGATATCACGAAGAACTCCGATTGCGAAGGCAGCTCACTGGAGCGCAACTGACGCTGAAGCTCGAAAGTGCGTGTATCGAACAGGATTAGATACCCT
+
FEGGGGGGGFFGFGGGGFGGGGGGCEECFGGGGG@FGG@AEEEAEF7F,8DFG:FFGGDGBGF<FFGGGFGCEGGGG9E9EFGFFFGGGGGFFFGCGCGGFEFFGGG@FG7F9F<DFGGGGGGGFFAGDGGGFGFCCGGGGG+@FGGGEGFGGFFCFF<FFC8@==>:>FC?ECGGGGFFFGGEEE<B<C<BFCGC@FE9@F?FC7CFGGFGGGGGDEGGGEEGGFDGGGGGGGF>CEEGC9FGFFCFA>F35<CFF>>EGF;9CFBCCFF,GGFFCGGFGGGFFD8GGGGFECCGC>=C9GF@DGGGGGCGGCEEEGF@GGFGCC@,EDAGGGGGFF@;EF<<?GGGFFF9EFF@EF8GGGGFGGFFGFGGDGGGGGGGGGGGGDGGGEGGFGGGGGEGGGGGGGEDGGGGGGGGGGGFGGGGGGGGGFGCCCCC
@GS 61663
TGGGGAATATTGCACAATGGGCGCAAGCCTGATGCAGCGACGCCGCGTGCGGGATGACGGCCTTCGGGTTGTAAACCGCTTTTGATCGGGAGCAAGCCTTCGGGTGAGTGTACCTTTCGAATACGCACCGGCTAACTACGTGCCAGCAGCCGCGGTAATACGTAGGGTGCAAGCGTTACCCGGAATTATTGGGCGTAAAGGGCTCGTAGGCGGTTCGTCGCGTCCGGTGTGAAAGTCCATGGCTTAACGGTGGATCCGCGCCGGGTACGGGCGGGCTTGAGTGCGGTAGGGGAGACTGGAATTCCCGGTGTAACGGTGGAATGTGTAGATATCGGGAAGAACACCAATGGCGAAGGCAGGTCTCTGGGCCGTTACTGACGCTGAGGAGCGAAAGCGTGGGGAGCGAACAGGATTAGATACCCT
+
,CCEEGGGG9E9AFGFCCAFGGGEECFC8FG8FFGGGFE:FC+@:FGFGGGDGGGDCFFEGDCE9=?EFGGGFFGFEFF7CF@CCFG?CF++@7FDDDGC@FDDFEG<>FGCFGG,@F:F8,8,*8@*5>;C9F?>;>GC?FEFFBF:>FG@E.1<@FF90DFB<BFBF7-C?CE68CEEC4:2C=::9@GEEECCGGGCCE>FEGEC=C5E????**/::7CEEF:FC9C:<CCGGF<A#22=<<2*/<8:*7B>C@3F++GFCCCGFB@7FDFC,DGGGEFFGFE8FFDFFDEFGGEA<7GDGCGGGGECB>BFDEFC8FGGGFGEGFBFEFFCFF@BF@F99FB7GF@DFGGGGDD8F8CGGCF@ECC9<CGF@;CGFGGFGGCGGGGEGGGGGEFCA7GGGGFGGGGGGAGGGGCCCCC
@GS 85
TGAGGAATATTGGTCAATGGACGAGAGTCTGAACCAGCCAAGTAGCGTGCAGGATGACGGCCCTATGGGTTGTAAACTGCTTTTATAAGGGAATAAAGTGAGTCTCGTGAGACTTTTTGCATGTACCTTATGAATAAGGACCGGCTAATTCCGTGCCAGCAGCCGCGGTAATACGGAAGGTCCGGGCGTTATCCGGATTTATTGGGTTTAAAGGGAGCGTAGGCCGGAGATTAAGCGTGTTGTGAAATGTAGACGCTCAACGTCTGCACTGCAGCGCGAACTGGTTTCCTTGAGTACGCACAAAGTGGGCGGAATTCGTGGTGTAGCGGTGAAATGCTTAGATATCACGAAGAACTCCGATTGCGAAGGCAGCTCACTGGAGCGCAACTGACGCTGAAGCTCGAAAGTGCGGGTATCGAACAGGATTAGATACCCT
+
FGGGGGGGGGGGGGGGFGGGGGGGDGGGGGGGGGGGGGDGGGGGGGGGGGGGGGGGFGGGEGGGGGGGGCFCFGFGGGGGGGGGGGGGFGGFCFGGGGGFGEEGGGFGGGGGGEFGGGGGGFGGGD<FFGGGGGGGGGGF?C@FGGGGGGGG@?GGGGGFGGGGGDFGFGG@EFGGGEECGFCCGFGGGGEEGEFGFGGFFGGGGGGGFFCEGGGGGGGG5FDEEGG:E9;DGFFDGGGFGGGGFGFCFFF>AGDFEGGFG7;CGFCFFFD=FEF@%9DFGGGGGGGGFD?9GC@FEFEEDE=<GGGGGFGGGGGGFCFEGGGGGGDFFGGGFGGGGGGGGGGGFGGGGGGGGGGGGGGEGGGGGGGGGGGGF<GGGGGE7GGGGFGGGGFGGFGDGFGGGGGGGDGGGDGGGGGGGGGGGGGFFGGGGDGCCCCC
@GS 62651
TGAGGAATATTGGTCAATGGGCGAGAGCTTGAACCAGCCAAGTAGCGTGAAGGATGACGGCCCTATGGGTTGTAAACTGCTTTTATGCGGGGATAAAGTGAGTCACGTTTGGCTTATTGCAGGTACCGCATTAATCAGGACCGGCTAATTTCGTGCCAGCCGCCGCGGTAATACGGAAGGTCCGGGCGTTATCCGGATTTTTTGGGTTTAAAGGGAGCGAAGGCCGTCTGGTAAGCGTGTTGTGAAATGTCGGGGCTCAACCTGGGCATTGCAGCGTGAACTGTCAGACTTGAGTGCGCGGGAAGTAGGCGGAATTCGTCGTGTAGCGGTGAAATGCTTAGATATGACGAAGAACGCCGATTGCGAAGGCAGCCTGCTGTAGCGCAACTGACGCTGAAGCGCGAAAGCGTGGGTATCGAACAGGATTAGATACCCT
+
CCEFC<EF@9,F@CE9EFFFGG+F7@:DEFFFFGFCAEF<<<FFFG7,@@<EE<E<@C7CCDGF,,,,CFECE,F9<C9FE55CC,CFEFEE:?AD<EF<AAFC<E:A,BC+,BFGGF9@9F,D<DF@CCC+8>F,EFF8ED++:@B,EF,38>>FFGF7@*5>CE**1=7<:2<<*1*<BCF:*:FC8?CF@<CC*;;6,<CEF<9<;@?6@8;8/?##<AFGGGE3:GFC:<<CCCC8;CCGFFB3=12FFF::ECGD?CC.CFAF@:8+*#08%@#:,,:/:@8,,87D8F>:7GGEDF<C,:FB:<F?<<FC:@@:ACC=B>C?-CFFB9FFEFECFEF=,EA,<CDB>@7+B,==CB,,<96,FFF>FEC<6,+EGF@EFFFB,FEFEA,BGC:@,EGGFEC+C-EGCC,6,9EEFECGECDAGFFA8@8<
@GS 66355
TGAGGAATATTGGTCAATGGGCGAGAGCCTGAACCAGCCAAGTAGCGTGCAGGAAGACGGCCCTATGGGTTGTAAACTGCTTTTATAAGGGAATAAAGTGAGTCTCGTGAGACTTTTTGCATGTACCTTATGAATAAGGACCGGCTAATTCCGTGCCAGCAGCCGCGGTAATACGGAAGGTCCGGGCGTTATCCGGATTTATTGGGTTTAAAGGGAGCGCAGGCGGGAGATTAAGCGTGTTGTGAAATGTAGACGCTCAACGTCTGCACTGCAGCTCGAACTGGTTTCCTTGAGTACGCACAAAGTGGGCGGAATTCGTGGTGTAGCGGTGAAATGCTTAGATATCACGAAGAACTCCGATTGCGAAGGCAGCTCACTGGAGCGCAACTGACGCTGAAGCTCGAAAGTGCGGGTATCGAACAGGATTAGATACCCT
+
FC9@AFDGGGGGGGGGGGDEGGGGGGGGEFGGGGFGGGGGFGGGGGEGGDGGGGGGGGGGGGGGGGGGGGGGDGGGGGGGG9CFGGGGGGG8FFGGGGGGGFGGGG8<=,BAFGGGGFGGBFFGGGGGGGFGGGGGGGGGEG?FDEGCC=GGD?E7DGGGGEFGGGEGG@7A=GGG7F?CECDC>FEEEECFCFF?FGF9FBCGGGGGEFGGGG@7FE?CEE:C#C;CDEDGGFGDEEGGFGFGGGGFE7E@CCCCEGGFCED<EE8FDGGF.F@%39E=CGGFGGGGGDCGFFF=FEBAD<CEFCGGGGGFB?:C?DCGGGGEGGGGGFE9GGGGFAFDEE9CEDAD,FGGFB@B6,<@CCEFFFECFDFFFAE@,EC7GF@9DGECFFFCGEGFFEFC@EGGGGEGGDGGGGGGGGGGGGGGEFCFEDGC?CCC
@GS 88
TGGGGAATATTGCACAATGGGCGCAAGCCTGATGCAGCGACGCCGCGTGCGGGATGACGGCCTTCGGGTTGTAAACCGCTTTTGATCGGGAGCAAGCCTTCGGGTGAGTGTACCTTTCGAATAAGCACCGGCTAACTACGTGCCAGCAGCCGCGGTAATACGTAGGGTGCAAGCGTTATCCGGAATTATTGGGCGTAAAGGGCTCGTAGGCGGTTCGTCGCGTCCGGTGTGAAAGTCCATCGCTTAACGGTGGATCTGCGCCGGGTACGGGCGGGCTGGAGTGCGGTAGGGGAGACTGGAATTCCCGGTGTAACGGTGGAATGTGTAGATATCGGGAAGAACACCAATGGCGAAGGCAGGTCTCTGGGCCGTTACTGACGCTGAGGAGCGAAAGCGTGGGGAGCGAACAGGATTAGATACCCT
+
EFGGGGGGGGGGGGGGGGGGGGGGGGDGGGGGGGGFFGFG>FGEEGGGGGGGGGGGGGGG7FFGGGGGGFGGGGGDBBCGGCGGGCEFGGFGGGGGGGG9FGGEGGG<@EFFGFGGGFG@DFGFGGGGGGGG7FFG9DGC>EGGGGG0CCGF=7=CC8?<FG<<:ECB=CF:ACG'=EEGF>AACGFGGGFGG>EB?CFGG>%;GAEFCE%>?<>CEEEGCCEEGGGGGFGCGGGC><7EEGGFF<CCCE3FECFC<@?ECGGEGGGGDFGGGGFGGGD6GGGECGGFGFGFAGGGGFFEF:GGGGGGFCGGFEFDGGFFFFE<EFGGGGFFFGGGFGGGDGGGGGGGGGGFFFFGGEFEFEGEGF@DGEFEGGGGGGGGGGGFFE:GGGGGGFDGFGCC@F@CE9GGFFGGFGGGGGCCCCC
@GS 89
TGGGGAATATTGCACAATGGGCGCAAGCCTGATGCAGCGACGCCGCGTGCGGGATGACGGCCTTCGGGTTGTAAACCGCTTTTGATAGGGAGCAAGCCTTCGGGTGAGTGTACCTTTCGAATAAGCACCGGCTAACTACGTGCCAGCAGCCGCGGTAATACGTAGGGTGCAAGCGTTATCCGGAATTATTGGGCGTAAAGGGCTCGTAGGCGGTTCGTCGCGTCCGGTGTGAAAGTCCATCGCTTAACGGTGGATCTGCGCCGGGTACGGGCGGGCTGGAGTGCGGTAGGGGAGACTGGAATTCCCGGTGTAACGGTGGAATGTGTAGATATCGGGAAGAACACCAATGGCGAAGGCAGGTCTCTGGGCCGTTACTGACGCTGAGGAGCGAAAGCGTGGGGAGCGAACAGGATTAGATACCCT
+
AFGGGGEGGGGGGG9FGG9,FGDGEE@CFDFCFGGGGFEGFGGGGGGGGGGGGGGGGDFGFFFGGGECFEGEGFGG?GGGGGGECF,A<FFEGGFGFGFFF>FGG@@F=C,EFFFFFFEGGGGGGGG,DEC7B@,,?C,>>FFGGEFFF@8FGEC::<FFCF<FCEF?FDFGGFEFGG>F9>CEGFFF:EGFC;E8CGGF1EC>9222;E9CC1C??;ED>=CG=GFCFC8<<E?CCC9?EDFEFGFGGGGFFFC<@F8?8<GGEF@F@FD@,GFD?FGEG>EEFGDFEFEC,EEFGFDFFB+GGGGGGCEC8GGGGGGGGGFFEGGGGEF:EFFFGGFFC,GDD9GCGGGGGGFGGFEEDCGGGGGGGGF@GGFGGGGGGGGFFFEGGGGGGDGEFGFDGEGGGGGGGGGFGGFFCDBA6CA
@GS 90
TGGGGAATATTGCACAATGGGCGCAAGCCTGATGCAGCGACGCCGCGTGCGGGATGACGGCCTTCGGGTTGTAAACCGCTTTTGATCGGGAGCAAGCCTTCGGGTGAGTGTACCTTTCGAATAAGCACCGGCTAACTACGTGCCAGCAGCCGCGGTAATACGTAGGGTGCAAGCGTTATCCGGAATTATTGGGCGTAAAGGGCTCGTAGGCGGTTCGTCGCGTCCGGTGTGAAAGTCCATCGCTTAACGGTGGTTCTGCGCCGGGTACGGGCGGGCTGGAGTGCGGTAGGGGAGACTGGAATTCCCGGTGTAACGGTGGAATGTGTAGATATCGGGAAGAACACCAATGGCGAAGGCAGGTCTCTGGGCCGTTACTGACGCTGAGGAGCGAAAGCGTGGGGAGCGAACAGGATTAGATACCCT
+
EGGGGDGGGGGGGGGGGGGGGGGGGGGGGGGGGGGGGGGGGGGGGGGGGGGGGGGGGGGGGGGGGGGGGGGGGGGDFGGGGGGFGGGGGGGGGGGGGGGGGG@GGGDFCFGGGGGGGGGGGGGGGGGFGGGGGGFGGGGGGGGGGGGC:FGGGGGCCGGGFFCFGGGGFGGGGGEEEGFFFGGCEGGGGGGGGCE=EGFGEE>CDEGGGGCEG?EDEGGGFGGDGGGGGGGFCGFCGF@GEGGFEF<GGFCFE#-EGCFGGGGEGCCFGGFF7GGGFFGGG+GGGGGGGGGGEFAFGGGGDCGGGGGGGGGGGGGGGGGGFFGGGGGGGGGGGGGGGGFCGGGGGGCGFGGGF?GGGGGGGGGGGGGGGGGGGGFCGFGGGGGGGFFFGGGGGGGGGGGGGGGGGGGGFGGGGGGGGGCCCCC
@GS 91
TAGGGAATCTTCGGCAATGGGGGCAACCCTGACCGAGCAACGCCGCGTGAGTGAAGAAGGTTTTCGGATCGTAAAGCTCTGTTGTAAGTCAAGAACGAGTGTGAGAGTGGAAAGTTCACACTGTGACGGTAGCTTACCAGAAAGGGACGGCTAACTACGTGCCAGCAGCCGCGGTAATACGTAGGTCCCGAGCGTTGTCCGGATTTATTGGGCGTAAAGCGAGCGCAGGCGGTTTGATAAGTCTGAAGTTAAAGGCTGTGGCTCAACCATAGTTCGCTTTGGAAACTGTCAAACTTGAGTGCAGAAGGGGAGAGTGGAATTCCATGTGTAGCGGTGAAATGCGGAGATATATGGAGGAACACCGGTGGCGAAAGCGGCTCTCTGGTCTGTAACTGACGCTGAGGCTCGAAAGCGTGGGGAGCGAACAGGATTAGATACCCT
+
FFGCGGGGGGGGCC@FEGFFFDGGGGGGGGFGGGGGGGGGG7:FFGGEGEEGFE9?FFGDGGFGGGGBCFGGGFGFG,FG9FFGGFGGGFGGGGGGGDEEGCCFGEFFG+FAFFFCG?F,=8FFC9FCGF@EGGGGGGGGGGFG77DFGD>ECFGD;FCFCGG?:F7DFFDFFGGGE>GF5?CCECFGGGG7=FCCFGCFE>E>>F?FFFC@CE<CC=@FG>C8>8:EDECG>CEG7;FEA:CGFFADD<GGFGFE<@CC=FF$AAGGCGFGCB=GF?GGFD<GGGGGGGGFFEFCGGGGGGGDFF+GGFCGFGGGGGFFCFFGGGGGGGGGGGGGGGGGGFF9GDCGGGGGFE,FGGGGGGFGGGGGGGGGDGGGGF<8FFFGGFFGGGGFGDGGGFCCFGGGGEFFGGGGGGGGGGGGGGGGGGGGGF9GGGGGCCCCC
@GS 92
TGGGGAATCTTGCGCAATGGGGGGAACCCTGACGCAGCGACGCCGCGTGCGGGACGGAGGCCTTCGGGTCGTAAACCGCTTTCAGCAGGGAAGAGTCCAGACTGTACCTACAGAAGAAGCCCCGGCTAACTACGTGCCAGCAGCCGCGGTAATACGTAGGGGGCGAGCGTTATCCGGATACATTGGGCGTAAAGCGCGCGTAGGCGGCCCGGCAGGCCGGGGGTCGAAGCGGGGGGCTCAACCCCCCGAAGCCCCCGGCACCGCCGCGGCTTGGGTCCGGGAGGGGAGGGTGGAACTCCCGGTGTAGCGGTGGAATGCGCAGATATCGGGTGGAACACCGGTGGCGAAGGCGGCCCTCTGGGCCGCGACCGACGCTGAGGCGCGAAAGCTGGGGGAGCGAACAGGATTAGATACCCT
+
CECFEGGCGAGFG@7FGGF<FCFCCGFGEFGGB?FFGGGGGGCFGGGG7C7CFDF@<><7F:FF:>CFB><C:CF;F:<<CFFFCFCFCF1<CFCGC,2,<F,?<BE9,,8?:CCE:8:CGG*:C>88C@9,C>E6F59<F680;C58CGC>,<F*<<*8585*2?E>CE55/<+;?GC*<<<F@?.9C>D>:C:CEEED8EECC:>>:::C>8EGCEG;>:2/*8*/CCE,GFG5;#8:2:9>:#:2:C:8(;71C1':::.=::*C<,GFCEEF7@>6*7GDGGFEF9GFF>>++ECGGGGF>77GGCGFFB@C=+GGGF@+>+GF<9,,FCGEF>GGGGGGFF@GGCCC,:@A8FGFBF@+@+@@8+@@+DCFFB@7GC7FAC8GFCFEDGF7GCGGGFFFFC6<AFFAB<ACA
@GS 93
TGAGGAATATTGGTCAATGGGCGAGAGCCTGAACCAGCCAAGTAGCGTGCAGGATGACGGCCCTATGGGTTGTAAACTGCTTTTATAAGGGAATAAAGTGAGCCTCGTGAGGCTTTTTGCATGTACCTTATGAATAAGGACCGGCTAATTCCGTGCCAGCAGCCGCGGTAATACGGAAGGTCCGGGCGTTATCCGGATTTATTGGGTTTAAAGGGAGCGTAGGCCGGAGATTAAGCGTGTCGTGAAATGTAGACGCTCAACGTCTGCACTGCAGCGCGAACTGGTTTCCTTGAGTACGCACAAAGTGGGCGGAATTCGTGGTGTAGCGGTGAAATGCTTAGATATCACGAAGAACTCCGATTGCGAAGGCAGCTCACTGGAGCGCAACTGACGCTGAAGCTCGAAAGTGCGGGTATCGAACAGGATTAGATACCCT
+
9FFGGGGCFFGGGDGGGFF@FGGGGGGGGGGGGGFGFGGGGGFCFGGGEEFFABFFFFEFEFEGEFEGGE,C?FGGGGFFGFGGF9FFFGDEFGGGGG<AFGFDGGFFFGGGG8BBFGGGGGGFFFECGGGGFFGGGGGG<>F=GGDGGFFF@<6CEC?FDAFFEDGDCECCFFGGGFGGGE>F7E<E;9G8C;FFAGGFFGGGGGCEAE<FGF::?DDGCCEFGGECFCFCEF:GEGG@CE=>F@9FF<B@9GFCC#FF9CFCGFGF8FCGGGCGGGGFFFCFF=GGGFGF?FBCEFGGECACC@7CFEGGGGGEGGGGGFFF7GDGGGE<<AGFFGGGCGCE@GEGGFCGGEEDGF<FGGEGGGGGGGGGGGGGGGGGDGGFGDCFGDFGGGGGGGGGGGGGGGGFF@E@GGGGGGGGGFECFGFGGGGCB@CC
@GS 61391
TGAGGAATATTGGTCAATGGACGAGAGTCTGAACCAGCCAAGTAGCGTGCAGGATGACGGCCCTATGGGTTGTAAACTGCTTTTATAAGGGAATAAAGTGAGTCTCGTGAGACTTTTTGCATGTACCTTATGAATAAGGACCGGCTAATTCCGTGCCAGCAGCCGCGGTAATACGGAAGGTCCGGGCGTTATCCGGATTTATTGGGTTTAAAGGGAGCGTAGGCCGGAGATTAAGCGTGTTGTGAAATGTAGACGCTCAACGTCTGCACTGCAGCGCGAACTGGTTTCCTTGAGTACGCACAAAGTGGGCGGAATTCGTGGTGTAGCGGTGAAATGCTTAGATATCACGAAGAACTCCGATTGCGAAGGCAGCTCACTGGAGCGCAACTGACGCTGAAGCTCGAAAGTGCGGGTATCGAACAGGATTAGATACCCT
+
FFGGFEFGGGGGGCEFGGGFGF7FEGEEGGDFC<FGGFGGGGFGGGGEGGGGGDFFF@FFGGDGGGGGGFEEFGGGGCF?F9FGGGGGGGGGGGFGFGGGGGEECDFGGGGCFGGGG,@FCFGGGGGGGGGGGFGGFGGGGD:?CFF8F<FFGGFG7E8<DFGF@>EGFGGFFGFCEFECFCCEGGEGGE@FB;;<?FCFFGGGGF@@EGGGGGGF@EEGGGGFGFC@FEFGGGGGEF>E;D;CDCE;,FCEFGG,D,CFFEFFF9FG,CGGGGFC=DGGGGGGGGFFGGFGGGGGGGGFFE9F:7GGGDEEFGGGDGFDGGEGGGGGFE<EFGGGFEDGGGGFFGGFEGGGFF:CBC,CECGFGGGGGGCG?GDFGGEGGGGGGEFCGGGGGGGFGGGGFGGGGDEFGGGGGGGGGGGGGGGGGGGFFGGCC8CC
@GS 95
TGGGGAATCTTGCGCAATGGGGGGAACCCTGACGCAGCGACGCCGCGTGCGGGACGGAGGCCTTCGGGTCGTAAACCGCTTTCAGCAGGGAAGAGTCAAGACTGTACCTGCAGAAGAAGCCCCGGCTAACTACGTGCCAGCAGCCGCGGTAATACGAAGGGGGCGAGCGTTATCCGGATTAATTGGGCGTAAAGCGCGCGGAGGCGGCCCGGCAGGCCGGGGGTCGAAGCGGGGGGCGCAACCCCCCGAAGCCCCCGGAACCTCCGCGGCTTGGGTCCGGTAGGGGAGGGTGGAACACCCGGTGTAGCGGGGGAATGCGCAGATATCGGGTGGAACACCGGTGGCGAAGGCGGCCCTCTGGGCCGAGACCGACGCTGAGGCGCGAAAGCTGGGGGAGCGAACAGGATTAGATACCCT
+
CCFDGGGCDGGGGGGDFCGGGGGGGGGGGGGGGGGGGGGGGGG@FGGGGGDGGGCC7CEGGG?GGGEC>FGEGGGGF7:FEGCFF9CFEG+CEFF,CGFFGG?CCFEGCEFGCGF+<A:,0CCE8:*CFCF9C+0;C8+<5,;6CGGDEGG8EGCC**28CEGGG*::C8ECCC9ACCCC++3<<CFGG>E:AEFGGEGE#:EGC:C*8GCC8C:>CGE:)GE;#2:C=E>?C>EGG#/+:>:8:8:?CCCGFC,C8?C<EG+*17::FDFF69C@71CFCFB@EF7GGGFFGGFCFC:=FDAGGGECFB,DEDF@F@,DFGF@@CF7FC,DFGGFC:CGDGGGGGGGGGGGEFFGGCGEF@C@C,@FC@GGGGGGGCBB@,CE@C<E@FCFCEGGGGGGGGGGGEGFGGF8CB<C@
@GS 50849
TGGGGAATCTTGCGCAATGGGGGGAACCCTGACGCAGCGACGCCGCGTGCGGGACGGAGGCCTTCGGGTCGTAAACCGCTTTCAGCAGGGAAGAGTCAAGACTGTACCTGCAGAAGAAGCCCCGGCTAACTACGTGCCAGCAGCCGCGGTAATACGTAGGGGGCGAGCGTTATCCGGATTCATTGGGCGTAAAGCGCGCGTAGGCGGCCCGGCAGGCCGGGGGTCGAAGCGGGGGGCTCAACCCCCCGAAGCCCCCGGAACCTCCGCGGCTTGGGTCCGGTAGGGGAGGGTGGAACACCCGGTGTAGCGGTGGAATGCGCAGATATCGGGTGGAACACCGGTGGCGAAGGCGGCCCTCTGGGCCGAGACCGACGCTGAGGCGCGAAAGCTGGGGGAGCGAACAGGATTAGATACCCT
+
GEDFDGGGGGGGGDGDFCFGGGGGGGFFGGGGGGDGGEGGGEEGBCEGGC7FEDFGGGCFFDFCGGGGGEGGGFGGGGGGCFGGGGGGGGG7FGGGCFGGGGGGFGGDGGGGGGGGGGGCGFGGGGGEFGFGGGGGGGGGGFFFFGGGG,C?CGFGF>BGC:?>CEECG45?8<C=CE+<C58CEFDFGCEDCE@E8EEGC>:>9CECGDCEGECE5;E8EEE?/8C;:CC<GCE>9:#:/EGE::CEC:>@CGG*:FCF>:::/>*GFA>GGGF:@4FG>FFCDF@GFD9GFGGC+B:@DGGGGCGFGGFFFGGGGFDFGGCEGEGCF?@DGDF@@EEGGECEGGGGGGGGGFEE8FEGFGF8GEEF7FGGGGGFGGGGGFB9FFGGFDGGFC,:EDGGFEDFCGGDFFGFCCCCC
@GS 63360
TGAGGAATATTGGTCAATGGACGAGAGTCTGAACCAGCCAAGTAGCGTGCAGGATGACGGCCCTATGGGTTGTAAACTGCTTTTATAAGGGAATAAAGTGAGAGTCGTGACTCTTTTTGCATGTACCTTATGAATAAGGACCGGCTAATTCCGTGCCAGCAGCCGCGGTAATACGGAAGGTCCGGGCGTTATCCGGATTTATTGGGTTTAAAGGGAGCGTAGGCTGGAGATTAAGCGTGTTGTGAAATGTAGACGCTCAACGTCTGTACTGCAGCGCGAACTGGTTTCCTTGAGTACGCACAAAGTGGGCGGAATTCGTGGTGTAGCGGTGAAATGCTTAGATATCACGAAGAACTCCGATTGCGAAGGCAGCCTGCTGTAGCGTAACTGACGCTGAAGCTCGAAAGCGTGGGTATCGAACAGGATTAGATACCCT
+
GGFFFCFGGGGGGGGGGGGGGGGGGGGGFFGGGGGGFEGGGGGGGGGGGGGGGFDFCECFFEGGGGGGGFGGCGGGGGGGGGGGGGGGGGGFGDGFGGGGGGFGDFCFGFGGGGGGGGGGGGGGGGGFGGGGGGAFGGGG8FFGC:FF<FGGGFDEG?FGGGGGGGGGGGGGGGFGGGGGGGGGDFD=GGGGGGGGFGGGGGGGGFGEFGGFGGGGGGGGGGDGGF?;CCF<<EDGGGGGFGCFB<>/<CCFFGGGGGGGGGFDFCFGGGF=GDC>@;FDGGGGGGGGGGGGFEEF4,8GGFF8GGGDGGGGGGGGEEFFGGGGGGGGGGGGFGGGGFF9GGGGFF@FGGGGGGGGGGGEGGGGGCGGGGG@GGGFGGGGGGGGGGGGGGEGGGGGGGGGGGGGGGGGGGFDGGGGGFDGGGGGGGGGGGGCCCCC
@GS 98
TGAGGAATATTGGTCAATGGACGAGAGTCTGAACCAGCCCAGTAGCGTGCAGGATGACGGCCCTATGGGTTGTAAACTGCTTTTACAAGGGAATAAAGTGAGTCTCGTGAGGCTTTTTGCATGTACCTTATGAATAAGGACCGGCTAATTCCGTGCCAGCAGCCGCGGTAATACGGAAGGTCCGGGCGTTATCCGGATTTATTGGGTTTAAAGGGAGCGTAGGCCGGAGATTAAGCGTGTTGTGAAATGTAGACGCTCGACGTCTGCACTGCAACGCGAACTGGTTTCCTTGAGTACTCACAAAGTGGGCGGAATTCGTGGTGTAGCGGTGAAATGCTTAGATATCACGAAGAACTCCGATTGCGAAGGCAGCTCACTGGAGCGCAACTGACGCTGAAGCTCGAAAGTTCGGGTATCGAACAGGATTAGATACCCT
+
,CEFGGGGGGGGGFGG@EFGFFGCGGGGGGFFFG,EFF<:FEGGGFDEEFFFFFFFFFGG7B@<C=FFEFC:FFFGCFGCFGG,E<?CFCEG@EGBFFGGGFFC<F84BEE?7EFGGDEEFGFDFC?<@D9FF,CEGFG,A@CG7FCFA;.C=<6:F0FFGGC,@+5*@C<@@B@8*5:>9B,CCEFGGGDC:@@>CF<$><<FCC;C;5<;GDGB<55:2C<GFC=BC20ECCFFGFE9GGFFDCCGCGF@9CCE:@>>=CE9GE<=FD:8@CFFC<CFGGGFFEFGCEEC@A;=C,GGFA:,+F7GGGGGGFGEFF7GGGEEC7GGGGGGGGGGGGGFCEACED=C,6<9GFFGGD8FGF>GGGGEFCGGGFCFEFGGCDEFGFFF;GCGGGEFC7GGGGFGF@FF:DGFDGGFGGGEFCGFF@D9FFC@CCCC
@GS 99
TGGGGAATATTGCACAATGGGGGAAACCCTGATGCAGCGACGCCGCGTGGAGGAAGACGGTCTTCGGATTGTAAACTCCTGTTGTTGAGGAAGATAATGACGGTACTCAACAAGGAAGTGACGGCTAACTACGTGCCAGCAGCCGCGGTAAAACGTAGGTCACAAGCGTTGTCCGGAATTACTGGGTGTAAAGGGAGCGCAGGCGGGAAGACAAGTTGGAAGTGAAATCCATGGGCTCAACCCATGAACTGCTTTCAAAACTGTTTTTCTTGAGTAGTGCAGAGGTAGGCGGAATTCCCGGTGTAGCGGTGGAATGCGTAGATATCGGGAGGAACACCAGTGGCGAAGGCGGCCTACTGGGCACCAACTGACGCTGAGGCTCGAAAGTGTGGGTAGCAAACAGGATTAGATACCCT
+
EDEFGGCFGAEAECGFG,CCCFGDFFFFGGGGGGGGFGGGDC+6FFCFECEFEEGGF,BBBFFEEGDGCCD?FFFFGFCCF9BF@?AFGGFE@CEFFCFGGGGDGGCFEGGFFDCDFFE9CEEGGGGGGFCE@DE+@FG<,,@DFG7F/CEGGFGCF9F27FGFGFCEC7BF,8<#CCCA6EEF@F7?1GFCCCFFGDGE;CEDFDC@8,;;FGFCEF>6ECF6FFD>CFFDGGFFCGGGGFAFF<E@?D8FFEBCCBFB@;<F:F=FGFDDADFG?GGFFFCFFCFGFEA?=E:FEDGFFBB:CFB,FFF<BGFGFCFEDECGEEGCFDFE@C@C<C8@B67FGF:CCEFFCFGFFC;,EC6,GGGGGEGGGCCDGEEFFEEF9CEGFFGGGFDFFEGGGFDGGFFGFFFCC@<<
@GS 100
TGGGGAATATTGCACAATGGAGGAAACCCTGATGCAGCGACGCCGCGTGGAGGAAGAAGGTCTTCGGATTGTAAACTCCTGTTGTTGAGGAAGATAATGACGGAACTCAACAAGGAAGTGACGGCCAACTACGTGCCAGCAGCCGCGGTAAAACGTAGGTCACAAGCGTTGTCCGGAATTACTGGGTGTAAAGGGAGCGCAGGCGGGAAGACAAGTTGGAAGTGAAATCTATGGGCTCAACCCATAAACTGCTTTCAAAACTGTTTTTCTTGAGTAGTGCAGAGGTAGGCGGAATTCCCGGTGTAGCGGTGGAATGCGTAGATATCGGGAGGAACACCAGTGGCGAAGGCGGCCTACTGGGCACCAACTGACGCTGAGGCTCGAAAGTGTGGGTAGCAAACAGGATTAGATACCCT
+
GFFGGGEG,EF9FGGGGG9F,;FGEG,;FF@GGFFGGG7FGEGGGGGGEEEFBC8BEGGG@<<FFCG,?,CEEFG<,5BFFGGDBFGC=AEG,EBFFF9<,=:+=+=<FGGF?8FCF,7CD7+>,#<874,B3:9FB:D>@CEGGFDF@E;>ECDFFFECDFG/<C@F1=C:CECF?FFCA?<FEG<EFGGFDDE=FG::EDD>GD255?3CFCC&GFGGGGFFDF)1F@38+8F:F7GF<8;,BFFFCE@</EC)#FGGGGF:9FFDFDGFGDA:36F<FGGGFFC7GGGGGE:DGGDGGGGGGGGGGGGEGGGGFEFDGGGGGFEGGFGGGGGGGGGGGGGGGGGGEDGGFFGGGFGGA@EFGGGGGGGGGFFGGGGGGGGGFGFGGFGFGGFGFCGGGGGGGGFGGGECC<CA
@GS 66876
TGAGGAATATTGGTCAATGGACGAGAGTCTGAACCAGCCAAGTAGCGTGCAGGATGACGGCACTATGGGTTGTAAACTGCTTTTATAAGGGAATAAAGTGGGTCTCGTGAGACTTTTTGCATGTACCTTATGAATAAGGACCGGCTAATTCCGTGCCAGCAGCCGCGGTAATACGGAAGGTCCGGGCGTTATCCGGATTTATTGGGTTTAAAGGGAGCGTAGGCCGGAGATTAAGCGTGTTGTGAAATGTAGACGCTCAACGTCTGCACTGCAGCGCGAACTGGTTTCCTTGAGTACGCACAAAGTGGGCGGAATTCGTGGTGTAGCGGTGAAATGCTTAGATATCACGAAGAACTCCGATTGCGAAGGCAGCTCACTGGAGCGCAACTGACGCTGAAGCTCGAAAGTGCGGGTATCGAACAGGATTAGATACCCT
+
ECEFG6EFGGGCCGGGF9EFFGGG@CG@FFGGDEEGG8C@EFCFGGGGGGGGGCFGGGGGG++CFCFFGD7FGGGGG9E@FC,CF<FFGGGFG?FCGGGGGGGFFF=9<,BEGFCEGFE9AAFCEFD9EG9FFGC<?DFFFG;FG+FA9?>C:FFE7<DF8><:FGDCC6FFFGCG><EFFG;CEG@FFFEGFEFEE3A68=,GGGGFA?FCFGEEEGCCGEEF<C5,;CBC;9@CEFEFCF>F9D#;BFC@<BCDF>2<@C:BCAEFGFF@@=:+:DC9GFECBA6,GGGF=7CCFCE?F?9E+7>8+,EAD8CEGFGGGGGEC:@<EEADEFCFEFGFAB<@FEFFFFGGGGGEGFC,GEGFDGFFGFGGGFFCFDEF@7EFEGGFEEFDGGFEFDGCGGFFGGGGGFFFDFDFGFFCF<GFEGGGGGF@CBC@
@GS 102
TGAGGAATATTGGTCAATGGGCGAGAGCCTGAACCAGCCAAGTAGCGTGCAGGAAGACGGCCCTATGGGTTGTAAACTGCTTTTATAAGGGAATAAAGTGAGTCGCGTGAGACTTTTTGCATGTACCTTATGAATAAGGACCGGCTAATTCCGTGCCAGCAGCCGCGGGAATACGGAAGGTCCGGGCGTTATCCGGATTTATTGGGTTTAAAGGGAGCGTAGGCCGGGGATTAAGCGTGTTGTGAAATGTCGGGGCTCAACCTGGGCATTGCAGCGCGAACTGTCAGACTTGAGTGCGCGGGAAGTAGGCGGAATTCCTCTTGTAGCGGTGAAATGCTTAGATATGACGAAGAACTCCGATTGCGAAGGCAGCCTGCTGTAGCGCAACTGACGCTGAAGCTCGAAAGCGTGGGTATCGAACAGGATTAGATACTCT
+
E?DF<CFFFGGFFEFFFGGGGFFGEGDGGCFGFGFFGG@EGGFGG<CFEG@<FGGGFEC:67CFF8FE<96@,CEDCFG99FFFF,CCFFDEF8AFFF?<FF<F++++8?BFFG,5,FFFCC<CE9EFAFGGFBA95CBFF7CFG7=F9E;,,8>G>CE4FDC:85CE#5C<F1FB<54,=ECCC4?CGB<F?CFBBGE.2;%5C?G>FC?AF7B8C9CGGGC9FEC@@,F985</=FB9;EDC@B><GCCGCGF8=FC@8,F>GFACGD+C7E@C+9B<FF,,GFF?ECF=>@+@+7GGEEA<GFB:FFFFFFFE4,FC,<>CECGFFAGGGGGGGFDFDDFE<EFCGF<GGFF@EFGEGFEDGGF<CFCGF?GCGGGF@F7GFFDEGDGGGGGGFEGFGGGGGGGGGGCGGFGDGGGGGGGFAGGEC,9C@,CC
@GS 103
TGAGGAATATTGGTCAATGGGCGAGAGCCTGAACCAGCCAAGTAGCGTGCAGGAAGACGGCCCTATGGGTTGTAAACTGCTTTTATAAGGGAATAAAGTGAGTCTCGTGAGACTTTTTGCATGTACCTTATGAATAAGGACCGGCTAATTCCGTGCCAGCAGCCGCGGTAATACGGAAGGTCCGGGCGTTATCCGGATTTATTGGGTTTAAAGGGAGCGTAGGCCGGAGATTAAGCGTGTTGTGAAATGTAGACGCTCAACGTCTGCACTGCAGCGCGAACTGGTTTCCTTGAGTACGCACAAAGTGGGCGGAATTCGTGGTGTAGCGGTGAAATGCTTAGATATCACGAAGAACTCCGATTGCGAAGGCAGCTTGCAGTAGCGTAACTGACGCTGAAGCTCGAAAGTGCGGGTATCGAACAGGATTAGATACCCT
+
FGCFGGGGGGGGGGGGGFGFGGGGDGEGGGGGGGFGGGGGFFGEFGGGGGGGGFDFFGGGGGGGGGGGGFDFFFGGGGGGGGGGGGGGGGDFCGGGGGGGGGGGGFFGGGEFEFGGGGGGGAGGGFGGGGGGGGGGGGGGGGEGGGGFGGG?FFGGGGGGGGGGGGGGGGGFGGG?EGGG??DEGGGGGGBGEFGE?EFGCCGGGG>GFFFFGFEFGGGGGGEGGEGGGGGEFGGGG>GFGGG<GFFGGGC>:EFFGGFFFGG>GGGGDFFFEGFF>FGBFGGGGGGFGGGGD7FGFAGGGFE<FFCCBFFFGGGGGGGGGGGGGDFEC,GGGGGGGGFFGGGGGGGGGGGGGGFEGFFCGGGGGGGGGGGGGGGGGGGGEGGFGGFGGEFGGGGGGGGGFGGGGGGGGGGGGGGGGGFGFGGGGGGFE8DCCCCC
@GS 104
TGAGGAATATTGGTCAATGGGCGAGAGCCTGAACCAGCCAAGTAGCGTGCAGGAAGACGGCCCTATGGGTTGTAAACTGCTTTTATAAGGGAATAAAGTGAGTCTCGTGAGACTTTTTGCATGTACCTTATGAATAAGGACCGGCTAATTCCGTGCCAGCAGCCGCGGTAATACGGAAGGTCCGGGCGTTATCCGGATTTATTGGGTTTAAAGGGAGCGTAGGCCGGAGATTAAGCGTGTTGTGAAATGTAGACGCTCAACGTCTGCACTGCAGCGCGAACTGGTGTCCTTGAGTACGCACAAAGTGGGCGGAATTCGTGGTGTAGCGGTGAAATGCTTAGATATCACGAAGAACTCCGATTGCGAAGGCAGCTTGCAGTAGCGTAACTGACGCTGAAGCTCGAAAGTGCGGGTATCGAACAGGATTAGATACCCT
+
@FF@FF8FFGFF@FGGGGGGGFFG7FGGGF?FFGGGGFGGGCFFFGGGGGFCCCEFGGGGGGGGFGGGGGDFGGFGGGGGF<EGGGGGCEECFGGGGGGDGGGCGGGCFEE<FCFG9EGFGAFEGFFFEAFFCD9FGCFFD@F?G;GGGGFGDFFC7:6BDFGG8EGCFGGDFGFGG7CCFGEGEGGGGCEFGGGEEFF=EFFFFGFFECGGGEGCGCGCC88FGGGCFGGGGDFGCDGGGGFD8C;C<FECFCCAEDDFFEE@9F@3@GGEGE@CGGFBB<FFD8GFF?FGGF:GGGFGCGFFGF=8C@GGFFGF?<FGGGGGGGDGGFCFGGGGGGFGGFFEC=B@FFGGFGFGGGECFB@7EGGGGFFFFGFGCFGF7CCGGGGGGEFFFE<GGCGGGGGGGGC:CGGGGFCFGGGGFGGGGGGGFGGCCCCC
@GS 105
TGGGGAATATTGCACAATGGGCGCAAGCCTGATGCAGCGACGCCGCGTGCGGGATGACGGCCTTCGGGTTGTAAACCGCTTTTGATCGGGAGCAAGCCTTCGGGTGAGTGTACCTTTCGAATAAGCACCGGCTAACTACGTGCCAGCAGCCGCGGTAATACGTAGGGTGCAAGCGTTATCCGGATTTATTGGGCGTAAAGGGCTCGTAGGCGGTTCGTCGCGTCCGGTGTGAAAGTCCATCGCTTAACGGTGGATCTGCGCCGGGTACGGGCGGGCTGGAGTGCGGTAGGGGAGACTGGAATTCCCGGTGTAACGGTGGAATGTGTAGATATCGGGAAGAACACCAATGGCGAAGGCAGGTCTCTGGGCCGTTACTGACGCTGAGGAGCGAAAGCGTGGGGAGCGAACAGGATTAGATACCCT
+
FCFFEGGGCDFGGGGGGDF8<FGDEGEFGG,EFGGGGGCFGGGGDGGG7FECECCC,5B77@:FFGGEFGDFGGGGFGGGCE@F@?FFCGG7>DDGFFDFGCFE=CE7,,E,DFF@CA77<:CFACGGGE7FFE8<D9?F<AFGF@CC8:EFECA:=85::C57FE7:CFFCCGGG?>C:?28;#1++FGGEE?C.CC;FEC>,8::8ECDEC:>EC*CCEED8ECB#%?FF?FFGGECF@D5F<:<<CFFCF@FCGFBCC@D<?DF@ECCGEDGFFFF6GGEGE8=:F:GGGFEB,GGGFGGGDGGFF@CDGGGGFFCFGGF?FAGFGEF=CFGGFE9F=CFF9FCFFBEEFGGFFFDFCGGGF:CEGGEFCGCGEEGGGFGF:E7GEE<BCGGGGGGGGGGGEFGGGGGGFFGGGGCCCCC
@GS 106
TGGGGAATATTGCACAATGGGGAAACCCTGATGCAGCGACGCCGCGTGGAGGAAGAAGGTCTTCGGATTGTAAACTCCTGTTGTTGAGGAAGATAATGACGGTACTCAACAAGGAAGTGACGGCTAACTACGTTCCAGCAGCCGCGGTAAAACGTAGGTCACAAGCGTTGTCCGGAATTACGGGGTGTAAAGGGCGTGCAGCCGGTGCTGCAAGTCAGATGTGAAATCCATGGGCTCAACCCATGAACTGCATTTGAAACTGTAGATCTTGAGTGTCGGAGTGGCAATCGGAATTCCTAGTGTAGCGGTGAAATGCGTAGATATTAGGAGGAACACCAGTGGCGAAGGCGGATTGCTGGACGATAACTGACGGTGAGGCGCGAAAGTGTGGGGAGCAAACAGGATTAGATACCCT
+
FGGGGFGGGGGGGGGGGFGGGGDCFCFGG8,;,6EFGEE:6+87@:@FFGCG=F,4FEG=D,C,4B::F859CFA?E,5BFAF8,,B,A,B==CFFEEFEC:+4=,B?E,CA,B,DD,FFC0GG7?D>,F3B$.4:7:<CCCEEC<$5CCFFFGGG<>@,.1;C8>GE84(?46<58<<F=&??8>FFGGGGGCF;*8=><7AEE##2F@0><E9@'G:E9DA>9@,CF>@:CC;8@F>D=/>F=DF?DF>AFFAGGGGGFF@76,<GFGGGGFCCDGFEA,CF<EC+GDGFE<F=FA<ECGGCGFF9CGE=EFBFFGGGGFAFFEFE9FGGFGGGGGGGGGGGGGGGGGFCF8GGFGFE<AADGGGGGGGFCGGDGEEGGGGGFFC@GFGGAGEGGFCGGGGGFGGF8GCCCCC
@GS 107
TGAGGAATATTGGTCAATGGGCGAGAGCCTGAACCAGCCAAGTAGCGTGCAGGACGACGGCCCTATGGGTTGTAAACTGCTTTTATGCGGGGATAAAGTGAGCCACGTGTGGCTTATTGCAGGTACCGCATGAATAAGGACCGGCTAATTCCGTGCCAGCAGCCGCGGTAATACGGAAGGTCCGGGCGTTATCCGGATTTATTGGGTTTAAAGGGAGCGTAGGCCGTCTGATAAGCGTGTCGTGAAATGTCGGGGCTCAACCTGGGCATTGCAGCGCGAACTGTCAGACTTGAGTGCGCGGGAAGTAGGCGGAATTCGTCGTGTAGCGGTGAAATGCTTAGATATGACGAAGAACTCCGATTGCGAAGGCAGCTCACTGGAGCGCAACTGACGCTGAAGCTCGAAAGTGCGGGTATCGAACAGGATTAGATACCCT
+
GGGGGGGGGGGGGGGGGGGGGGGG7FEGGGGGGGGGGGGGGGGGGGGGGGGGGGGGCGGGEFEGGGGGGGGGGGDFGGGGGGGGFGGGGGGCGG8FFGGGGGGGGGGGFCFGG?FGGGAFFFGGGGGGGGGGGGGGGGFGDG?GGGGGGGGGGGGGGGGGGGGGGGGGGGGGGFGGEGGFGGFGGGGG=ED8EFGEEFGGGG5GGGFC8FGFGGGGGGGGGGGGGGGGGFFFEGEGGGGGGGFGGGCFGGEEGGCCFFGGGGGGGGGFGGGGGEEECCFGGGGFED9FCGFFC7GEF>=?,BAAGEGGGGGGGGGGCGGCGGF@CFDGGGGGGGGGFGGGGGGFDGGGGGGGGEGGGGGGFCDGGGGGGGGGGGGGGGGGGGGGGGGGGGGGGGGGGGGGGGGGGGGGGGGGGGGGEGGGGGGFF@GGFGGCCCCC
@GS 108
TGAGGAGTATTGGTCAATGGACGGAAGTCTGAACCAGCCAAGTAGCGTGCAGGATGACGGCCCTATGGGTTGTAAACTGCTTTTATGTGGGGATAAAGTGAGGGACGTGTCCCTTATTGCAGGTACCACATGAATAAGGACCGGCTAATTACGTGACAGCAGCCGCGGTAATACGGAAGGTCCGGGCGTTATCCGGATTTATTGGGTTTAAAGGGAGCGTAGGCCGTTTGTTAAGCGTGTTGTGAAATGTCGGGGCTTAACCTGGGCATTGCAGCGCGAACTGGCAGACTTGAGTGCGCGGGAAGTAGGCGGAATTCGCCGTGTAGCGGTGAAATGCTTAGATATCACGAAGAACTCCGATTGCGAAGGCAGCTCACTGGAGCGCAACTGACGCTGAAGCTCGAAAGTGCGGGTATCGAACAGGATTAGATACCCT
+
EFFGF<B<6C<9E@FGGGGGGG7FBFEGGEGGGGGGFG-CFGGGCFGGGDGGGGFEF,CE@@FCFGGGGG7::9CFGGC9,CECFFE,ECEGF,A,EFEFGGCGEFGGGGG<B,CF<9<EFGEBE?:EEE8FCB,EFFGGA+FGGG:,=D9>F88,8EF,>A,:C87FC0@,8#DFFC2CFGCF;<E6GGCGCB?<B<C?>@>ECGFA6FC<CBG=DDCF>CGC8GGGGGE?B9CEDGGGGGGGFGGECG0CFGG3FFD?FGFGGF<9GF76DGGDGFGCGGGGGGGGFB,<GEEF@CCD3E=9GGGGGGGFGGGEFCEGGGGGGGEGEGGGGGGGGGGGFGFCFCFGGGGGF:FEGFCCGGGGGGGGGGGGFACFGFGEGGGGGGGGGGGGGGGGGGGGGFGGGGGGGGGFGGGGGGGGGGFGGGGGGDGCCCCC
@GS 50792
TGAGGAATATTGGTCAATGGACGAGAGTCTGAACCAGCCAAGTAGCGTGCAGGATGACGGCCCTATGGGTTGTAAACTGCTTTTATAAGGGAATAAAGTGAGAGTCGTGACTCTTTTTGCATGTACCTTATGAATAAGGACCGGCTAATTCCGTGCCAGCAGCCGCGGTAATACGGAAGGTCCGGGCGTTATCCGGATTTATTGGGTTTAAAGGGAGCGTAGGCTGGAGATTAAGCGTGTTGTGAAATGTAGACGCTCAACGTCTGCACTGCAGCGCGAACTGGTTTCCTTGATGACGCACAAAGTGGGCGGAATTCGTGGTGTAGCGGTGAAATGCGTGGAGATCACGAAGAACTCCGATTGCGAAGGCAGCTCACTGGAGCGCAACTGACGCTGAAGCTCGAAAGCGCGGGTATCGAACAGGATTAGATACCCT
+
GGFFDAFGCE9FGGFGGGGFGGGGGGGCF9CCFGFDF8@EGG9EFCFGGGEFCECFDCFGCFEGGGG@EEFFFEFE,6CEGEFGFEGGFGFGFFEFFFEFFGFCEEC<=CGGGGCFFFGGGGE,CAAFGGFFFGGGFDFDE?F++:FFFEDFGGFGGFG?,D>DFE?G7<C@F2DCC@CEGD88:EC<F>3EEA<CCCC<CF29FFGF@?ABFDC>E?CFEGF9FF@,C:CCEFGGGGG=@:B57<<BCF><7C,:CB7C<A;;FFGFGCF.<<F@6<E<;FDDFD6,GGFA6++CFGCF?C,<FEGGGGGED8GGGDGGGGEC7GGDGF9E87>>8,EEC9,8EF<GGFFDCFB@FF8BC@,D@@,CGGEF9F@EE<GB:>EGFEE@GGFEF@9FGDEF@GDGGGECF:FFCGGCCECGFGFFGFEAE<C@@,@B
@GS 68377
TAGGGAATCTTCCACAATGGACGCAAGTCTGATGGAGCAACGCCGCGTGAGTGAAGAAGGTCTTCGGATCGTAAAACTCTGTTGTTAGAGAAGAACACGAGTGAGAGTAACTGTTCATTCGATGACGGTATCTAACCAGCAAGTCACGGCTAACTACGTGCCAGCAGCCGCGGTAATACGTAGGTGGCAAGCGTTGTCCGGATTTATTGGGCGTAAAGGGAACGCAGGCGGTCTTTTAAGTCTGATGTGAAAGCCTTCGGCTTAACCGGAGTAGTGCATTGGAAACTGGAAGACTTGAGTGCAGAAGAGGAGAGTGGAACTCCATGTGTAGCGGTGAAATGCGTAGATATATGGAAGAACACCAGTGGCGAAAGCGGCTCTCTGGTCTGTAACTGACGCTGAGGTTCGAAAGCGTGGGTAGCAAACAGGATTAGATACCCT
+
G<EGGGGFGGGGCFGGFGGGGEFGGGG<FGGGGG@FEFCFEFFGGEGE@FGGFFFFGGGGCFFFGGGFGEFGGGGEFGGGFFFGDFCFEFGGGGG8FEFFE8DCFAEEFE<EFFGA<ED9FGFGGGGGGGGF98FF?FB,BFF,-:DFGCCFGGGGFFFGGGGFD>GFFFEGGGGGFGFFGGFDFGGGEBF;GGGE<CFGGGEGDCGGGEGGGGEGFFF:EE?EEDGEEG>:,GGGGGGGGGEGFF@CFDFFGGGFFCFGGFDFFGC:GDFF?:FFA>ECAE5<?FGFF5AFEF8GFD<FF?,,CGFEAF<E?CCFBEBEFGFCFGFFFDEFC,GGFFGEGGGGDGCGFE9GGGGGGGGGFFF,GGECFEFGFDGFGGGFAGGFDGGGGGCGGGGGGFFFCCFFC8GGGCGGGGGGGGGFF@GFGGGGGFGFGFEECC8C@
@GS 111
TGGGGAATATTGCGCAATGGGCGAAAGCCTGACACAGCGACGCCGCGTGAGGGATGAAGGTCTTCGGATCGTAAACCTCTGTTATAAGGGAAGAAACTGGGGTGGTCTAATCATCAACTTACTGACGGTATCTTCCAAGGAAGCACCGGCTAACTCCGTGGCAGCAGCCGCGGTAATACGGAGGGTGCAAGCGTTAGTCGGATTTATTGGGCGTAAAGCGCGCGCAGGCTGTTATTTAAGTCTGGTGTGAAATCCCACGGCTCAACCGTGGAACTGCCCTTGATACTGGACGACTTGAGTGCGGGAGAGGGTGGCGGAATTCCAGGTGTAGGGGTGAAATCCGTAGATATATGGAGGAACATCAGTGGCGAAGGCGGCCACCTGGACCGGTATTGACGCTGAGGTGCGAAAGCATGGGGAGCAAACAGGATTAGATACCCT
+
GC8FGGGGFGFFDGGGGGGF,FFGGGG8FFGFG@6<F8:C:FGGGEGGGGECFGGGGGGGGGGGDGGGGGGGGGG9FFFGFG,,,,8F5FFF>FGCA<,,B++3+3,9EF@,,C,C,,,:8,C<FFE>FG<FFC,,3F:*,@F#0@:FEGEE:DC3@FCF.@BCDGGGGECBFDDGCE<B8<FG=6C>FGCEEGE#)<CGGG#60<+<GEGC?CFGFF9C55?E#EF89,;;@7>0GGFFFF#>$#GFFEBA,GFB0GGFGG8FCFF@,,F;F7GF@,9C<DB,DCFB+>+FFE,D,@+@+@,E,GGGGGEEGEFGGGFB<E8GFF8FF=:,,DGGGEECCGGGGGGGGF9GGGF?GGF@C-FGGGEGGGDGEGGGGFAC@GGGF@@,C,,F7GGGGFGGGGGF@;GGGGFE@@GGGF9GGGGGGGGFGGGGGGGGCCCCC
@GS 112
TAGGGAATCTTGCACAATGGGCGAAAGCCTGATGCAGCAACGCCGCGTGAAGGATGAAGGCCTTCGGGTTGTAAACTTCTGTTCTTAGGGAAGAAGAAAGTGACGGTACCTAAGGAGAAAGCCCCGGCTAACTACGTGCCAGCAGCCGCGGTAATACGTAGGGGGCAAGCGTTATCCGGAATTATTGGGCGTAAAGAGTGCGTAGGTGGTTATCTAAGCGTAAGGTTTAAGCGTGCAGCTCAACTGCATCTCGCCTTGCGAACTGGACTACTTGAGTGCAGGAGGGGAAAGCGGAATTCCTAGTGTAGCGGTGAAATGCGTAGATATTAGGAGGAACACCAGTGGCGAAGGCGGCTTACTGGACGATAACTGACGCTGAGGCTCGAAAGCGTGGGGAGCAAACAGGATTAGATACCCT
+
FGGGGGGGGGGGGGGGGGGDGGEEGGGGGGGGGGGGGGGGGGGGGGGGGFGFEGGGGGGFGGGGGGGGGGGGFGGGGGGGGGGGGFGGFGGGGGGGGGGGGGGGGEGGEGGGGGGGGGGGGGGGGDFEGGGGGGGDFGCGGGGGFGGGGGGCFCGGFFFFGGGGEGGFFGGGDGGGGGGDDF=?GGEGGGG:=B<E,:DDEGGGGGCDEGF;>EGGFGGGGGGGFGDEEGGFCGGGFF?CA>@GGFFD=CCFGGGGGFFGGGGGGFGGGGGGGEFFF@:CGGGGGGGGF@EFFFFGF8E98DGGGGEEGGFGGGGGGGGGGGGCGFGGGGGDGGGGGGFFFGGGGGGGGGGGGGGGGGGGEGEGGGGGGGGGGGGGGGGGGGGGGGGGGGGGGGGGGGGGGGGGGGGFGGE8GCCCCB
@GS 113
TGGGGAATATTGGGCAATGGGGGAAACCCTGACCCAGCAACGCCGCGTGAAGGAAGAAGGTCTTCGGATTGTAAACTTCTGTCCTCAGGGAAGAAACAAATGACGGTACCTGAGGAGGAAGCTCCGGCTAACTACGTGCCAGCAGCCGCGGTAATACGTAGGGAGCGGGCGTTGTCCGGAATTACTGGGCGTAAAGGGTGCGTAGGCGGTCTGAAAAGTCTGATGTGAAATCCCCGTGCTTAACATGGGAGCTGCATTCGAAACTTTCGGACTTGAGTGTCGGAGAGGTAAGCGGAATTCCCGGTGTAGCGGTGAAATGCGTAGATATCGGGAGGAACACCAGTGGCGAAGGCGGCTTACTGGATGACAACTGACGCTGAGGCACGAAAGCGTGGGGAGCAAACAGGATTAGATACCCT
+
CFFGDGEGFFGCGFFFGCGGGGGGGGCC7CFFG,CFF<FGCFFGGGGGGGGGGGFGGGGGDEFGGGGGGEFDFGFFCGGFGGGGGEFGGGGGGFGGGE8FFCFFEGED?EAGFG?A?FGFGCDCDCE+@FFGG98:71D@AF;>FDFG>8C>>BCF?C9,>F@FE58#CFCFB@EGFBC<9C=FFAFGEEFFCFEFFG;E,CA<FGDEGC=CCGGGFGG0#D@C<ACFFGCF#CGGGEGGGGEC7FGGFF3FD@<AF7CDFCEBF:C=>,;>F8GFGF><EFF9GGGFF7=CAF<CCEGGFE@GD@+B7F9FF9GGGDGFEFF9EEF=F=GGGGFGGGGGFCGGDGGGGGGGGGGGGGGGGFEADFFGFGGGGEEFGGECGGGGGGFGEDGGGGGFGGGGGGGGGGGGGGGGGGCCCCC
@GS 64707
TGGGGAATATTGCACAATGGGCGAAAGCCTGATGCAGCGACGCCGCGTGAGCGAAGAAGTATTTCGGTATGTAAAGCTCTATCAGCAGGGAAGATAGTGACGGTACCTGACTAAGAAGCCCCGGCTAACTACGTGCCAGCAGCCGCGGTAATACGTAGGGGGCAAGCGTTATCCGGATTTACTGGGTGTAAAGGGAGCGTAGACGGTGTGGCAAGTCTGATGTGAAAGGCATGGGCTCAACCTGTGGACTGCATTGGAAACTGTCATACTTGAGTGCCGGAGGGGTAAGCGGAATTCCTAGTGTAGCGGTGAAATGCGTAGATATTAGGAGGAACACCAGTGGCGAAGGCGGCTTACTGGACGGTAACTGACGTTGGGGCTCGAAAGCGTGGGGAGCAAACAGGATTAGATACCCT
+
AE@8F@FGGGGGGFGGFGGFGFGCGGGGGGGGGGGGGGGGGGGDCGDEGGGGGG>FGEFGFGGGGGGEGCGGGGGGGGGGCFEGGGGGGGGGGGGGGFA9FGGGGGGGGGGDGFFGGGGDEGGEDEEEDGFDC6GDFFF@GGGFGGGDCGDFGCE@FGGGGGGGGGGG9EFGGGGGGG@FGG>GGGFF:<FGF<EGGGGGEGGGGGGGFCGGGGFCFGGGGGGFFGFCGGGEGGFGGGGGGFFGFGFGGGGFFGGGGGGGGGGFGGGGFGGGGGGFCFGGCDEGFGGGFFEFFDGFGGGGGDGCGGGGGGGGGECGGGGGGCGGGGGFAAFFDFGGGGGGGGGGGGDGGGGFFFGGGGGGGGGGGGGGGGGGGGGF?GGGGGGGGGGGGGGGGGGGFGGGGFEGGGGGGGGCCCCC
@GS 115
TGAGGAATATTGGTCAATGGGCGAGAGCCTGAACCAGCCAAGTAGCGTGCAGGATGACGGCCCTATGGGTTGTAAACTGCTTTTATAAGGGAATAAAGTGAGCCTCGTGAGGCTTTTTGCATGTACCTTATGAATAAGGACCGGCTAATTCCGTGCCAGCAGCCGCGGTAATACGGAAGGTCCGGGCGTTATCCGGATTTATTGGGTTTAAAGGGAGCGTAGGCCGGAGATTAAGCGTGTTGTGAAATGTAGACGCTCAACGTCTGCACTGCAGCGCGAACTGGTTTCCTTGAGTACGCACAAGGTGGGCGGAATTCGTGGTGTAGCGGTGAAATGCTTAGATATCACGAAGAACTCCGATTGCGAAGGCAGCTCACTGGAGCGCAACTGACGCTGAAGCTCGAAAGTGCGGGTATCGAACAGGATTAGATACCCT
+
GGGGGGGGGGGGGGGGGGGG8FFGGGG8FFGGGGGGGGGGGGGGFFEGG7FGGGGGGEFG++@FGDGGFFEEFGGFGG9FGGGGGGGGFGGFGGGGFDEDAC?F8FGDF@@FD8ECFFG9FGGGFGGGGGGGGGDGGG9F,AFGDGGGADFDGGGGFGGGGGG?FGGGGFE@GGGEEDGE,B9FEFDDGGG>GGGGCFGG5?;FFGGEFGFFGFGGGGFCEG5E8CE5@5FFGGGCD/GGGGGGG=FGFF@@1EFFGFGGGDC>FB<38CGCF=F6+CCFDFGFGGGGFB9F=:F=CE@5?AF:C+F=EDGEEECGFF48EEGGEGGEEBFFGGGGGGGGF9GGF?GGGGGGGGFCGGFCGGGGGGGGGGGGFC@GFE:C7CEFDGGGGGGGF<EEGGGGGGGGFEGFEFGFGGGGFCGGGGGGGGGGFCGCCCCC
@GS 116
TGAGGAATATTGGTCAATGGACGAGAGTCTGAACCAGCCAAGTCGCGTGAGGGAAGACTGCCCTATGGGTTGTAAACCTCTTTTATAAGGGAAGAATAAGTTCTACGTGTAGAATGATGCCTGTACCTTATGAATAAGCATCGGCTAACTCCGTGCCAGCAGCCGCGGTAATACGGAGGATGCGAGCGTTATCCGGATTTATTGGGTTTAAAGGGTGCGTAGGCGGTTTATTAAGTTAGTGGTTAAATATTTGAGCTAAACTCAATTGTGCCATTAATACTGGTAAACTGGAGTACAGACGAGGTAGGCGGAATAAGTTAAGTAGCGGTGAAATGCATAGATATAACTTAGAACTCCGATAGCGAAGGCAGCTTACCAGACTGTAACTGACGCTGATGCACGAGAGCGTGGGTAGCGAACAGGATTAGATACCCT
+
FGGGGGGGE<FGC@FFFGGFGGGGGGECFGGGGGGGGGGGF?FFGEGGEFGGCCGGGGGGGGGGFGGGGF@CFGGFCFAFGFCEFGF?CE@FGEG@GFGEB@E<FFFFFFFGG<FGFFGGGGGGGDFGGGCFGFEFGAFGF,@:FGCGGF,DGDCFFA@D@DGGCGGGGGGFGG?GCCF7DF>GEEBEF?4<CFGECFBA@F;AFFGFCD>5C@C<E:E@;==FGGG5CAFC?<DD@?8FB9D;FFGF@CFFB,C<FFDFFD<GFEGGFGFAFGGGGGGFECFFGGGFEGFCGGGGCEFGGGGF:@GGGGEAGGBBCCEF@@@GGGGGGGGDGGFFCGFCGGFECB<FEE<GGCCGGGEFFGGEAGGGGFGGFGGFEGGGGGGFGFEGGGGGFGGGGGGFEE,,@FGGGGGGGGGGEFGFGGGGGGGGGGCCCCC
@GS 117
CGGGGAATCTTGCGCAATGGGGGGAACCCTGACGCAGCGACGCCGCGTGCGGGACGGAGGCCTTCGGGTCGTAAACCGCTTTCAGCAGGGAAGAGTCAAGACTGTACCTGCAGAAGAAGCCCCGGCTAACTACGTGCCAGCAGCCGCGGTAATACGTAGGGGGCGAGCGTTATCCGGATTCATTGGGCGTAAAGCGCGCGTAGGCGGCCCGGCAGGCCGGGGGTCGAAGCGGGGCGCTCAACCCCCCGAAGCCCCCGGAACCTCCGCGGCTTGGGTCCGGTAGGGGAGGGTGGAACACCCGGTGTAGCGGTGGAATGCGCAGATATCGGGTGGAACACCGGTGGCGAAGGCGGCCCTCTGGGCCGAGACCGACGCTGAGGCGCGAAAGCTGGGGGAGCGAACAGGATTAGATACCCT
+
GGGGGGGGGGGGGEGGGGGGGGDFGGGGGGGGGGGGGGGCFGGGGGGGEGDEGGGGGGGGGGFFFCECGCEBCFGGGEFGCCFCGFGGFGGFED8:@EFFFGGFGCGFF7C?FFFGE?FG6EC>EGGEGGGGGGFFGGGGG3GGEEGGGG>CF>GCCGGGGG55;CEE5+AE>FCEE5?C8FCGGGGFE>GGGGGE6<CA2?ED6EEC:CDGGGGC::8EEE;):CEDGGGGGG#GF:CEGEGGGGGGDG3CEFGE=FFCFGCGFGEEFDGFF5GGDEGG;FGGGGGGGGGGGGFF:EC>FGFFF8CGGGGGGGGGGGGFAGGGGGGFEE,DGEF>FEGGGGGGGGGGGGGFE@<CDGGGGGF@E@EFF@EGGGGGGGGGGGGGGGGGGGGGGGCGGGGGGGGGDGGGGGFECC@CC
@GS 118
TGAGGAATATTGGTCAATGGACGAGAGTCTGAACCAGCCAAGTCGCGTGAGGGAAGACTGCCCTATGGGTTGTAAACCTCTTTTATAAGGGACGAATAAGTTCTACGTGTAGAATGATGCCTGTACCTTATGAATAAGCATCGGCTAACTCAGTGCCAGCAGCCGCGGTAATACGGAGAATGCGAGGGTTATCCGGATTTATTGGGTTTAAAGGGTGCGTAGGCGGTTTATTAAGTTAGTGGTTAAATATTTTAGCTAAACTCAATTGTGCCATTACTACTGGTAAACTGGAGGACAGACGAGGTAGGCGGAATAAGTTAAGTAGCGGTGAAATGCATAGATATAACTTAGAACTCCGATAGCGAAGGCAGCTTACCAGACTGTAACTGACGCTGATGCACGAGAGCGTGGGTAGCGAACAGGATTAGATACCCT
+
C,@FEEFGFDAECEFDFGGGGGGGECCCFF,CFGFGGG-CEECFCFEG:@F,FC,BEE<CCF8EF8E,6:?+CEGCFCEGGGCCFFGG<F<F,+>FCB,:,5A9,CF,BFFB9BACDFGGFCFFGFFFC9FCF9F9AAFFFC7F=<:=DFG<=FCG9,>7@8F8>CG7@:@@DFFDEE*5@,@>>7#>4C=,@C7,/FC;@GGGGFFFECFCBB*9D:EB5=C<GFG2E?><@9,<@(9<3=/D?@CD?CBC,AEEC@8:C/C?6+><,=0EC,E;*CFCE9GGGGGGFE?;B4,99+A+F,GGF7:B,<F9FEF9CFF9GGGGGCFC,GFFA,E,,AE9GGFFAFEC<FCC@CGGFC,FCGGGGGGGGGGGGGGGGGFGDGFAFECGGGGGGGFFGCCEGGF@GGGGGGGGGGGGFGGGGAFFAFCFEFCCCCC
@GS 119
TGAGGGATATTGGTCAATGGACGGAAGTCTGAACCAGCCAAGTAGCGTGCAGGATGACGGCCCTATGGGTTGTAAACTGCTTTTATACGGGGATAAAGTGAGCCACGTGTGGCTTATTGCAGGTACCGTATGAATAAGGACCGGCTAATTCCGTGCCAGCAGCCGCGGTAATACGGAAGGTCCGGGCGTTATCCGGATTTATTGGGTTTAAAGGGAGCGTAGGCCGTTTGTTAAGCGTGTTGTGAAATGTCGGGGCTCAACCTGGGCATTGCAGCGCGAACTGGCAGACTTGAGTGCGCGGGAAGTAGGCGGAATTCGTCGTGTAGCGGTGAAATGCTTAGATATGACGAAGAACTCCGATTGCGAAGGCAGCCTGCTGTAGCGTAACTGACGCTGAAGCTCGAAAGCGTGGGTATCGAACAGGATTAGATACCCT
+
CFFGGGGGGGGGGGGGGGGGGGGGGGGGGGGGGGGGGGFGGGGGGGGGGFFGGGGGGGGGGGGGGDGGGGGGGGGGGGGGFFGFGGFGGEGGG>FFGGEGFGGGGGGGGGGEF<FGGGGGGGFGFGGCEGFGFGGFGGGFFFFGGGG?GGG?FG:EGGG@>GGGGGGGDEFGEGGGBFGDE<FEGGGGFGGDEFGCCFFFGFGGGGGGGGFFFGEEGGCCGFFFG6EGGGFFF?>GGDEGGGFGFCFFGGGGGGGGFFCEFCFGGFE88>FFFEEGDGGF?DCGGGGEFFCA>:CDEDGDFFFEGC@DDFGE?8GF=:FCGFCGDGGEEFBFGFFGGEGGGGGGGGFF9GGGFECCGGGGGGDGFGGGGGFGGGGGDGGGGGGGGGGGGGFGGGGGFGGGFGFGF7GFEGGGGGGGGGGGGGGGCFGFGGFCCCCC
@GS 120
TGAGGGATATTGGGCAATGGGGGAAACCCTGACCCAGCAACGCCGCGTGAGGGATGACGGTTTTCGGATTGTAAACCTCTGTCCTCTGTGAAGATAGTGACGGTAGCAGAGGAGGAAGCTCCGGCTAACTACGTGCCAGCAGCCGCGGTAATACGTAGGGAGCAAGCGTTGTCCGGATTTACTGGGTGTAAAGGGTGCGTAGGCGGATTGGCAAGTCAGAAGTGAAATCCATGGGCTTAACCCATGAACTGCTTTTGAAACTGTTAGTCTTGAGTGAAGTAGAGGTAGGCGGAATTCCCGGTGTAGCGGTGAAATGCGTAGATATTAGGAGGAACACCAGTGGCGAAGGCGGCTTACTGGACTGACAATGACGCTGAGGCTCGAAAGCGTGGGGAGCAAACAGGATTAGATACCCT
+
GGGGGEGGGGGGGGGGGGGGGGGGGGGGGGGGGGGGGGFGGGGGGGGGGGGGDFEFFGGGGGGGGGGGGGFFGGGGGGGGGGGGGGGFFGGGDFGGGGFGGGGGGGFGGDFFFFDGFGG@FFGGGGGGG?GFGGGGGGFGDFGGGGGGCCEFGGGFBCCEFGGGFFGGFGGGGGGDDGGGGGGGGGEFC@CCFGGGGGGGGFGGG<FGGGGGFGGEGGGGGGGGGGGGF7DGGGGGGFGGGFGGGGGGFFFGGFFGGGGGFGFD>FFCGCGGGGEF9AFFGGFGGGGGGFGGFGGGGGEGGGGGDGFEFGGFGGGGGGGGDCGGFFDGCGGGGFECGGGGGGGFGGGGGGGFDGGFFEGGGGFFCGGGFF@GGGGGGGGGGGGFGCDEGDGFGGGGGFGGGGGGFAGGGGDCCCCC
@GS 121
TGGGGAATATTGCACAATGGGGGAAACCCTGATGCAGCAACGCCGCGTGAGTGAAGAAGTATTTCGGTATGTAAAGCTCTATCAGCAGGGAAGATAATGACGGTACCTGACTAAGAAGCCCCGGCTAACTACGTGCCAGCAGCCGCGGTAATACGTAGGTGGCGAGCGTTATCCGGAATCATTGGGCGTAAAGAGGGAGCAGGCGGCCGCAAGGGTCTGTGGTGAAAGACCGAAGCTAAACTTCGGTAAGCCATGGAAACCGGGCGGCTAGAGTGCGGAAGAGGATCGTGGAATTCCATGTGTAGCGGTGAAATGCGTAGATATATGGAGGAACACCAGTGGCGAAGGCGACGGTCTGGGCCGCAACTGACGCTCATTCCCGAAAGCGTGGGGAGCAAATAGGATTAGATACCCT
+
FGGGGEGFGGGGGGGGGGGGGGGGGGGGEGGGFG<FGGGFGGGGGGGGGGGGGGGFFGGFFCEFGGEFGFFGGGGGGGGGGGGGGGGGGGGGGGGGGGGGGGGCFFGGGGGAFGGGGGGEFGDFGGGGGGD8=DEFDFGDFGGGGGGFFGECFG><:CFFDFFGGGGGFCFEDFE*:/<?FGEFFFDE@FEFF9<FGEF=CGC:EGDGGGECCEFGGGGFCE@CC@9:AEEEGGGEFGGFC:C:<GGFFCGGGGGGGGGGGGGGEGG=DCFEDDGEEDFCGGGF>GGGGGFEFGGGGFGGFFGGGGGFGGGGGEDGEGGGGGGGGGFF<GGGGGFGGGGGGGGGGGGGGGGFGGGGGGFGGGGFCGGGEEGGGGFGFGGGGGGGGGGGFGGGGGGGGGGGGGGGGGGGDGCCCCC
@GS 122
TGGGGAATATTGCACAATGGGGGAAACCCTGATGCAGCAACGCCGCGTGAGTGAAGAAGTATTTCGGTATGTAAAGCTCTATCAGCAGGGAAGATAATGACGGTACCTGACTAAGAAGCCCCGGCTAACTACGTGCCAGCAGCCGCGGTAATACGTAGGTGGCGAGCGTTATCCGGAATCATTGGGCGTAAAGAGGGAGCAGGCGGCCGCAAGGGTCTGTGGGGAAAGACCGAAGCTAAACTTCGGTAAGCCATGGAAACCGGGCGGCTAGAGTGCGGAAGAGGATCGTGGAATTCCATGTGTAGCGGTGAAATGCGTAGATATATGGAGGAACACCAGTGGCGAAGGCGACGGTCTGGGCCGCAACTGACGCTCATTCCCGAAAGCGTGGGGAGCAAATAGGATTAGATACCCT
+
FGFGGGGGFGGGGGGGGFFGFGGGGGGGGGGGGGGGGGGGGGGGGGGGGFEGFGGGGGGFGGGGGGGEFGGGDEFEFGGGGGGGFGGGGGGGGGGGGGGGGEGCF:EGGGGGGGGGGGGGGGGGGGGFGGGGGF8FFG@FGGGFGGEGCEGFGGGCFFGGGGD>GGGGFCGGGGG<+<<<@CEEEF<CFFF>?2D>1<CC-GFGGGGGGDFC=GGCCCFEGF#;>CFGGGFE<GGCFGGGGF>C@EGGEFF5GGGGGGGGGGGEGGGGDBGGGGGFDEEEFFGFD+GFFGGGFFFFF<=GGGGGGGGGGFFGGGGGGGGGGGGFGGGFFFFGFEFGGGGGFGCGGGGGGGGGGGGGGGEDGGGFGGGGGGGGGGDFB:FCGGFDGGGGGGGGGGGGGGGFGGGGFGFF8GCCCCC
@GS 52612
TGGGGAATATTGCACAATGGGGGAAAGCCTGATGCAGCGACGCCGCGTAAGCGATGAAGTATTTCGGTATGTAAAGCTCTATCAGCAGGGAAGAAAATGACGGTACCCGACTAAGAAGCACCGGCTAAATACGTGCCAGCAGCCGCGGTAATACGTATGGTGCAAGCGTTATCCGGATTTACTGGGTGTAAAGGGAGCGCAGGCGGTGCGGCAAGTCTGATGTGAAAGCCCGGGGCTCAACCCCGGTACTGCATTGGAAACTGTCGTACTAGAGTGTCGGAGGGGTAAGCGGAATCCCTAGTGTAGCGATGAAATGCGTAGATATTAGGAGGAACACCAGTGGCGAAGGCGGCTTACTGGACGATAACTGACGCTGAGGCTCGAAAGCGTGGGGAGCAAACAGGATTAGATACCCT
+
GG?8FEGGGFFGFGGGGFGGGGDGGF,;CDGGGGFGFGGGGDGDGGCFGCFGGGFGFG9<<FGFGFC7FGGFFF9EFEFF?FFGAFFCF7FGE8FFCF9?5BFFDF,EF7CC=FGFF8FGG;7FFGF@CFFF75FFF9>FFFFFGG>A&:CEBF85>FFFGCCCFGCEG@FGGGCFEFCGDGFGGGFBFGFGFFF=C7F>EGEEG=?:<CEGCFF7:7GFGGGFFFFFB>8EFFFFECGGE@GDGFDC2AFCA,FCEEAFCG@'CE;F78,=<<F>:B+GFGGGGGGFF8E???:,A9GFFGGFFF8GEGGGGGGGFF9GGGFCDGFF?<GFEEEFGGGGGGGGGGGGEGGGFGGGGFGFFCC,9GFGGFCGFF@DGDGECGGGGGGGGFEGF<FACFFGGGGFGFGFFGFCCCCC
@GS 124
TGGGGAATATTGCACAATGGGGGAAACCCTGATGCAGCGACGCCGCGAGGAGGAAGAAGGTCTTCGGATTGTAAACTCCTGTTGTTGAGGAAGATAATGACGGTACTCAACAAGGAAGTGACGGCTAACTACGTGCCAGCAGCCGCGGTAAAACGTAGGTCACAAGCGTTGTCCGGAATTACTGGGTGTAAAGGGAGCGCAGGCGGGAAGACAAGTTGGAAGTGAAATCCATGGGCTCAACCCATGAACTGCTTTCAAAACTGTTTTTCTTGAGTAGTGCAGAGGTAGGCGGAATTCCCGGTGTAGCGGTGGAATGCGTAGATATCGGGAGGAACACCAGTGGCGAAGGCGGCCTACTGGGCACCAACTGACGCTGAGGCTCGAAAGTGTGGGTAGCAAACAGGATTAGATACCCT
+
GGGFGGGGFGGGGGFFGGFGFGGGGGCGGGGFFGGGGGGGGGGGGGGGGCFGCFGGFGCFGGGGGGGGGEGGFGFGGGGGGGGGFGGGGGFGGGGGGGGGGGGDFCEDGGGGFGFFFFGGGGDGGGGGFGGD7FDGGGG?9:FGCGGGFGEFGGGGFGEFFFGGDGGGGGGGGC;GGGGGGG+GGGGGFGGFFFEEGDGGGGGGGGF@>>?CD;GGGGGFDGG/GGGGGGGGGGGGFCGFFG@9FGGGGGGGFD7EGFGGG>CBC<EAFGGGGGFGGGGGFGGGGDFFGFFGGGGGGGGGGFGGGGGGGGGFGGGGGEFGGDCGFGGGGGGGFDGGGGGGGGGGGGGGGGGGGGGGGGFCGFFFGGGGGGGGGGGFGGGGGGGGGGFCGGGGGGGGGGGGGGGGF<GFFDGC@<CB
@GS 125
TGAGGAATATTGGTCAATGGACGAGAGTCTGAACCAGCCAAGTAGCGTGCAGGATGACGGCCCTATGGGTTGTAAACTGCTTTTATAAGGGAATAAAGTGAGAGTCGTGACTCTTTTTGCATGTACCTTATGAATAAGGACCGGCTAATTCCGTGCCAGCAGCCGCGGTAATACGGAAGGTCCGGGCGTTATCCGGATTTATTGGGTTTAAAGGGAGCGTAGGCCGGGGATTAAGCGTGTTGTGAAATGTAGATGCTCAACATCTGCACTGCAGCGCGAACTGGTTTCCTTGAGTACGCACAAAGTGGGCGGAATTCGTGGTGTAGCGGTGAAATGCTTAGATATCACGAAGAACTCCGATTGCGAAGGCAGCTCACTGGAGCGCAACTGACGCTGAAGCTCGAAAGTGCGGGTACCGAACAGGATTAGATACCCT
+
FGGGGFGGEFGGGGGGGGGGGGGGCEGGGGGGFGGGGGEGGGGGGGGGGGGGGGGGGGGGEEGGGFGGGFGFGGGGGGGGGGGGGGGGGGGGGGGFGGGGGGGGGGDGGFGGGGFFGGGGGGGGGGGGFFGGGGGGGGGGGFDEDGGE1CF<FGFGFFGCFGGGGGE;;GDGFGGG<@FFFFGG;GDEFFFGFGGCEGFFCFFDGGGGFFFEGGG;>=E?ECGG-FFGGFCBC>F9DGGGGGGGGG=GGFCGFGGGGGFGGG@?GFGGGGGGGGFF@9FFFFDFFDD><,GGFFCGGF8GEGEEGGF7DGEFFEEGGFDEGGGGGGGGGGGGFGGGGGGGGGDFGGGGGGFGGGGFGGGGGGGGGGGGGGGGGGFGGGGGEGEGGFGGGGGGGGGGGGGGGGGGGGGGGGFGGGGGGGGGGGGGGGGGGGGCCACB
@GS 126
TGGGGAATTTTGGACAATGGGGGCAACCCTGATCCAGCCATGCCGCGTGCAGGATGAAGGTCTTCGGATTGTAAACTGCTTTTGTCAGGGACGAAAAGGGACGCGATAACACCGCGTTCTGCTGACGGTACCTGAAGAATAAGCACCGGCTAACTACGGGCCAGCAGCCGCGGTAATACGTAGGGTGCAAGCGATAATCGTAATTACTGGGCGTAAAGCGTGCGCAGGCGGTTTTGTAAGTTAGATGTGAAATCCCCGGGCTCAACCTGGGAATGGCATATATGACTGCAAGACTTGTGTTTGTCAGAGGGGGGTGGAATTCCAAGTGTAGCAGTGAAATGCGTAGATATTTGGAAGAACACCGATTGCGAAGGCAGCCCTCTGGGACATGACTGACGCTCATGCACGAAAGCGTGGGGAGCAAACAGGATTAGATACCCT
+
EG8EFF:FFECFGGGFGGGG?C7FGGGG,FEGFGGFGGGGAFE,+@CFBFFFFGF<9CC<6EEFGGGG7CFEDFGGCGF,FGGAE@@EEFCF+8+BCF+8:+++>C++FFGGC@EDCFCG,9FFE,@CFC:>@,3F:F::;@FEG><C@CCGD@;9BB77<7<F16<82?<7C==C4C<<+:7<89*;<:CCC<.14*7C(9;5A:C=CF@3:+B<8C/B@?;/*B>3*@C>,GGFE@=7+,E8,EEEC:GGEB3>@+B,,>,<>B,=A,9FFC,@C@8,<,?,FB<?,AFE,A:=8,FFE9AEFFGF@4+F<B,FE@GFFE,GGFFGGFFFEECGFGCEF?<CC<FGGEAEF@FEFCFGFGCC:7,C7GFGGDCGFC@<EFECF<EFGGFEDF>FCC@FEGDFCEB9FC@FFBACF8EF9GFGCGGGGFGGGGGFCBAAA
@GS 127
TGAGGAATATTGGTCAATGGACGAGAGTCTGAACCAGCCAAGTAGCGTGCAGGATGACGGCCCTATGGGTTGTAAACTGCTTTTATAAGGGAATAAAGTGAGAGTCGTGACTCTTTTTGCATGTACCTTATGAATAAGGACCGGCTAATTCCGTGCCAGCAGCCGCGGTAATACGGCAGGTCCGGGCGTTATCCGGATTTATTGGGTTTAAAGGGAGCGTAGGCCGGGGATTAAGCGTGTTGTGAAATGTAGATGCTCAACATCTGCACTGCAGCGCGAACTGGTTTCCTTGAGTACGCACAAAGTGGGCGGAATTCGTGGTGTAGCGGTGAAATGCTTAGATATCACGAAGAACTCCGATTGCGAAGGCAGCTCACTGGAGCGCAACTGACGCTGAAGCTCGAAAGTGCGGGTACCGAACAGGATTAGATACCCT
+
GGF9ED8CDFGGDGFFGGGGGGGGGGG@FGAFGGGGGGGGGGGCEFGGGGGDEBFFGGGE@CGGGGGG?EGGFGGGGFGGGGGGGGGGAD,C?<FGACDAFEGGGDGGGGGFFFF,?EFGGFCDFDFGGGDFGGFEFC,A,:>BFGGGG&7:::CFFFCBD>FG@ECCFGGFGFF8#FFGFGDGEFGGGEC@FGCC<GFCFGGGGGGFE<FGFCGG5DFCEFGFGGGGGGG>GAFDDGCEFGGGE@9ECCF<CC:@C?ECCF49GGGGFGF>8GFCGFCD@FFGGGFCGGDF?C7GGGGGFF=8+CGGGGGGGFDGGGGFAFEDGF7FFGGGGGGGGFGGEGGFFGGFFGGGGGEEGFF7GGGGGFGGGFGGGGFGGGGGGF>GGGGDGGGGGDGGGDGGGCGGFCFGGGFFGFFFGFFGFFCGGEFGGFGCCCCC
@GS 128
TGAGGAATATTGGTCAATGGGCGAGAGCCTGAACCAGCCAAGTAGCGCGCAGGATGACGGCCCTATGGGTTGTAAACTGCTTTTATAAGGGAATAAAGTGAGTCTCGTGAGACTTTTTGCATGTACCTTATGAATAAGGACCGGCTAATTCCGTGCCAGCAGCCGCGGTAATACGGAAGGTCCGGGCGTTATCCGGATTTATTGGGTTTAAAGGGAGCGTAGGCCGGAGATTAAGCGTGTTGTGAAATGTAGATGCTCAACGTCTGCACTGCAGCGCGAACTGGTTTCCTTGAGTACGCACAAAGTGGGCGGAATTCGTGGTGTAGCGGTGAAATGCTTAGATATCACGAAGAACTCCGATTGCGAAGGCAGCTCACTGGAGCGCAACTGACGCTGAAGCTCGAAAGTGCGGGTATCGAACAGGATTAGATACCCT
+
<FGGGGGGGGGGGGGGGGGGGGGGGGGGGGGGGGGGGGGGGFGGDGGGEGGGGGGGGGGGCFGCGGGGGGGGGGGGGGGGGGGGGGGGGGGGGFFGGGGGGGGGGGGGGGGFFGGFDGDGEGGGGGFFGFAFGFFGGGGG=FEGGGGGGGGGGFGGGGGGGGGFCCEE?GGGFGGGEGGGGGGGGGGGGGGGGGGGCFFFGGGGGFGGGFFGFGGCE9E=CDEGGGFECCFGGFGDGGGGFFF1DFGGGC=FGFCDGFFDCGFFGFEFGGGGGGFCEDFBFGFFGE>DGGGGGF@GEGEF9EE8GFGFEGFAGGGEGGCEEFCGGGEGGGGDGGFGGGGGFFGGFDGGGGGGGGEFFFGGGGGGGGGGGFGGGGGFDGGGDFFF<,GGGGGGGFGGF@GFFFGGGGGEGGGGGGGGGGGGGGGGGGFGGCGCC@CC
@GS 129
TGGGGGATATTGCACAATGGAGGAAACTCTGATGCAGCGACGCCGCGTGAGTGAAGAAGTATTTCGGTATGTAAAGCTCTATCAGCAGGGAAGAAAATGACGGTACCTGACTAAGAAGCCCCGGCTAACTACGTGCCAGCAGCCGCGGTATTACGTAAGGGGCAAGCGTTATCCGGATTTACTGGGTGTAAAGGGAGCGTAGACGGCGACGCAAGTCTGAAGTGAAATACCCGGGCTCAACCTGGGAACTGCTTTGGAAACTGTGTTGCTAGAGTGCTGGAGAGGTAAGCGGAATTCCTAGTGTAGCGGTGAAATGCGTAGATATTAGGAAGAACACCAGTGGCGAAGGCGGCTTACTGGACAGTAACTGACGTTGAGGCTCGAAAGCGTGGGGAGCAAACAGGATTAGATACCCT
+
GGFGGGGGGGGGGGGGGGGGGGGGGGGGGGGGGGGGGGFGCEGGGGGGGFFFFGGGGGGGEGGCFGGEGGGGGGGGGGGGGGGGGGGGDGFGGGGGGGGGGGCFGGGGGGGGGGGGGGFFGEGDGGGGGGGGDGGGGGGGGGGGGGGGGGGDFGGGGGGGGGGGGGGGGGGGGGGGGFGGGG9FFFFGGGGGGFGGGGGGGGGGGGGGGGEGDFGGGGGGGGFGFGGECGCGFDEGGGGGGGGGGGGDFGGGFGGGGGGFGG@FGGGGGFGGGGGGGGGGGFDGGGGGGGGGGFF=FFEFFFFGGGCGGGGGGGGGGGGGGGGGGGGGGGGGGGGGGGGGGGGGGGGGGGGGGGGGGGGGGGFGGGGGGGGGGGGGFGGGGEGFGGGGGGGFFGGGGGGGGGGGGGGGGFGCCCCC
@GS 130
TGGGGAATATTGCACAATGGGGGAAACCCTGATGCAGCAACGCCGCGTGAACGAAGAAGGCTCTTGGGTCGTAAAGTTCTGTTCTGAGGGAAGAAGAAAGTGACGGTACCTCAGGAGAAAGCCCCGGCTAACTACGTGCCAGCAGCCGCGGTAATACGTAGGGGGCAAGCGTTGTCAGGAAGTATTGGGCGTAAAGAGTACGTAGGCGGTCTGGTAAGCGCAAGGGGAAAGGCATAGGCTCAACCAATGTCAGCCTTGCGAACTGTCAGACTTGAGTGCAGGAGGGGAAAGTGGAATTCCTAGTGTAGCGGTGAAATGCGTAGATATTAGGAGGAACACCAGTGGCGAAGGCGGCTTTCTGGGCTGAAACTGACGCTGAGGCGCGAAAGCGTGGGGAGCAAACAGGATTAGATACCCT
+
E<EFE@,CFGGGGAFGCEGGGGGGEEGFGGGDFGFGGGG,FGGEGGGGECFEFECFFGFFFGCEEGGD@EFGGGGGGGGGFGECAFACCGE<C,FGFFFEGGGGGGGGGGGGGGGGEFGGGCFGGDC::FFFF,B@F8FCAD7CFFFFC@CFGGFG9>>FCCFG7CC=F7=58<:<(BE23+<:CGGFGCC<CCF;GD9FGGC#/86DG<?5AE/CE6?FD@=C@#8<EDC@5>0FGGGFEF=F=F99FGFFCGF@GFEEGFEFC;EFEAGGGGGCGC=DECGGGGGGFCGGGFF<<GEGF?GEEGGDCDFF?EEGGGGGGGGGGFFEGGFGGGGGGFGFGGGGGGGGDFC:F<FF8FGGCFCGGGFGGGGFFF8FFCFEEDGGGGEFCGGDGGFDGGGGGFGGGFCCFCFFFCB8AA
@GS 131
TGAGGAATATTGGTCAATGGACGCAAGTCTGAACCAGCCAAGTAGCGTGCAGGAAGACGGCCCTATGGGTTGTAAACTGCTTTTAGTTGGGAATAAAGTGCACCACGTGTGGTGTTTTGTATGTACCATCAGAAAAAGGACCGTCTAATTCCGTGCCAGCAGCCGCGGTAATACGGACGGTCCAGGCGTTATCCGGATTTATTGGGTTTAAAGGGAGCGCAGGCGGACCTTTAAGTCAGCTGTGAAATACGGCGGCTCAACCGTCGAACTGCAGTTGATACTGGAGGTCTGGAGTGCACACAGGGAAACTGGAATTCATGGTGTAGCGGTGAAATGCTCAGATATCATGAAGAACTCCGATTGCGAAGGCAGGTATCCGGGGTGCAACTGACGCTGAGGCTCGAAAGTGCGGGTATCAAACAGGATTAGATACCCT
+
FGGGG<FFGGGGGGGGFGGGGGC:CGGGGGGGGGGGFFFFFGGGAECGGFFFGG@EFGGGGDG7,C?<@EGGGGGGGGFGEEGGGC,9CDF8,EFGGG,,C<,BFFGGGGGGGCFGFF?=EGFFGECFCEDFGGFGGGGGAFE++AFGFFGGDGDDEGCCGFGFEGG??G7CGGCGG#33CEG<:FGDEF7:BCG=@GGFFG-GGGGGGFC?F=4FECFCEFEEGGC55-GCFFGGDF:@GFGGFC4B6:0EGGGFCGFFEGGFB<FFFE3,0FC8@?GFECFGDEA<4B8GGGGFGF=A459FC5,59<FGFCFFF?CGGGGGEF:E??FGGGGGGF<GGGGGGGFCGDFFGGGCGGFFC,GFGGGGFFFE6@,7F@EF<9GGGGGGGGGEGFDFC7GGGGGFFGFGF:GEGGGGGGGGGGFFGAGFGGFCC@CC
@GS 55129
TGGGGAATCTTGCGCAATGGGGGGAACCCTGACGCAGCGACGCCGCGTGCGGGACGGAGGCCTTCGGGTCGTAAACCGCTTTCAGCAGGGAAGAGTCAAGACTGTACCTGCAGAAGAAGCCCCGGCTAACTACGTGCCAGCAGCCGCGGTAATACGTAGGGGGCGAGCGTTATCCGGATTCATTGGGCGTAAAGCGCGCGTAGGCGGCCCGGCAGGCCGGGGGTCGAAGCGGGGGGCTCAACCCCCCGAAGCCCCCGGAACCTCCGCGGCTTGGGTCCGGTAGGGGAGGGTGGAACACCCGGTGTAGCGGTGGAATGCGCAGATATCGGGTGGAACACCGGTGGCGAAGGCGGCCCTCTGGGCCGAGACCGACGCTGAGGCGCGAAAGCTGGGGGAGCGAACAGGATTAGATACCCT
+
GGGGGGGGGGGGGGGGGGGGGGGEGGGGGGGGGGGGGGGGGGGGGGGGGGGGGGGECGGG>FFGGDGFGGGGGGGGGGGGGGGGFGGGGGGGEGFCGBFGGGGGGGCGGCFCGGGGFBFGGDGG?DEGGGFGGFCFFGGGGGGGGGGGEEG5@>CEF?FGGGGDGGGGGGGG>GGGGGDCFGG>GGGFDGGGGGGGDGCGGGDDCC>ECGGGC:DGGEGGEGEEGGGFEEGGEGGGGFGEFGGEGGGF5EGGGGGGGFCGGG@FEEGGC:GGEGFGGGGGFFGGGGFGGGGFD:F3:GGCGGFGGGGGGGEGGGGGGGGGGGGGGGGGGGFGGGFGCGGGGGGGGGF@GGGGGCGGGGGGGGFFGDEGGDGGGGGGGGGGFGFGGGGGGGGGGGGGGGGGGFGGGGGGGGGGCCCCC
@GS 133
TGGGGAATATTGCACAATGGGCGAAAGCCTGATGCAGCAACGCCGCGTGAGCGAAGAAGGTCTTCGGATCGTAAAGCTCTGTCCTTGGGGAAGATAATGACGGTACCCTTGGAGGAAGCCCCGGCTAACTACGTGCCAGCAGCCGCGGTAATACGTAGGGGGCAAGCGTTATCCGGAATTATTGGGCGTAAAGAGTGCGTAGGTGGTTACCTAAGCAGGGGGTGAAAGGCACTGGCTTAACCAATGTCAGCCCCCTGAACTGGGTACCTTGAGTGCAGGAGAGGAAAGCGGAATTCCTAGTGTAGCGGTGAAATGCGTAGATATTAGGAGGAACACCAGTGGCGAAGGCGGCCTGCTGGACTGTAACTGACGCTGAGGCTCGAAAGCGTGGGGAGCAAACAGGATTAGATACCCT
+
EFFGGFEFFGGFFCFFGFGDGGGGGG@8F@DGGGGGGGGGGGGGGGGGGGGGECFFEGCFFDDFGGGGDGFGGGGGGGGGGGAA<EF8CGCCB=FFGGGGGGDFFEFD9F<CFDCFEGGGGGGGGGGGGGFFF=FGGFGFGGGF<?EGCGCCB:?FGGGGEG>GFEEFFEGCCFGGEDE?<B#<EFCE;<?CFGGGCF@;EGG<GGGEGG?FG@8EEEBCEEFEFG<EDFGGGGGGGFC@C9@>4<FFFCFFDGGFAFFFGGGGDEGGGGF@9=GFA<CGGGGGGECGFFGGFF<FEFAFFGEDGEGGGGFGGFCFFEFFGGCFCFE<C<FF<GGGGGGGGFGGFGCGGDFDFGGFFFGGFGGGGGGGGGGGFGGGGGGGGGFEGGGGGCCGGGGGGGGFECAGFGGGEF<@6C@
@GS 51772
TGAGGAATATTGGTCAATGGACGAGAGTCTGAACCAGCCAAGTAGCGTGCAGGATGACGGCCCTATGGGTTGTAAACTGCTTTTATAAGGGAATAAAGTGAGTCTCGTGAGACTTTTTGCATGTACCTTATGAATAAGGACCGGCTAATTCCGTGCCAGCAGCCGCGGTAATACGGAAGGTCCGGGCGTTATCCGGATTTATTGGGTTTAAAGGGAGCGTAGGCTGGAGATTAAGCGTGTTGTGAAATGTAGACGCTCAACGTCTGCACTGCAGGGCGAACTGGTTTCCTGGAGTACGCACAAAGTGGGCGGAATTCGTGGCGTAGCGGTGAAATGCTTAGATATCACGAAGAACTCCGATTGCGAAGGCAGCTCACTGGAGCGCAACTGACGCTGAAGCTCGAAAGTGCGGGTATCGAACAGGATTAGATACCCT
+
F86CECFFCFFECFGCDFFGGGG+@FEFFFGGGGGGGGGGFGFFGGGGGGGGGCGGFFGGGGGG<E9FGGGGFECEFGFGGGGGGGCGFGFE,EFDGGGGGFGGEGFGGC:E=FEFGG>FGFGGGGGFGGDDGEGGGGFDFFGGGGAFFGFGGFCCFF>BDFGGEEEAFF:<GFGGDFFFGGGGG>FGGG=4@CFC<CC0FFFCB<FEFEFCFGCCC@GFGFFFFGGGGGFGGGCCEFGGGGGFFFFFFGGF@1CEGEGGG@-@FCAGCGFF@8#F7GDFGFGFDFB88F,GCFCEEE,ECEF8GGEFGE<EBF>+CGEF=+GGEEBAFAEFCGGGGFGDFFEA=FE7EGDFEB>BB,F@CGGDGFDGGFGFFEGFCFFC7F@CGFFDGGGGGGGFGFGFCGGGGFC@C7GGC,GGDGGFFGGGFAFFFC@@8C@@
@GS 135
TGGGGAATATTGCACAATGGGCGAAAGCCTGATGCAGCAACGCCGCGTGAGCGATGAAGGCCTTCGGGTCGTAAAGCTCTGTCCTCAAGGAAGATAATGACGGTACTTGAGGAGGAAGCCCCGGCTAACTACGTGCCAGCAGCCGCGGTAATACGTAGGGGGCTAGCGTTATCCGGATTTACTGGGCGTAAAGGGTGCGTAGGCGGTCTTTTAAGTCAGGAGTGAAAGGCTACGGCTCAACCGTAGTAAGCTCTTGAAACTGGAGGACTTGAGTGCAGGAGAGGAGAGTGGAATTCCTAGTGTGGCGGTGGAATGCGTAGATATTAGGAGGAACACCAGTAGCGAAGGCGGCTCTCTGGACTGTAACTGACGCTGAGGCACGAAAGCGTGGGGAGCAAACAGGATTAGATACCCT
+
FFFGGGGGGGGGGGGGGGGGFFGGGEGFGGGGFGGGGGGGDGGCFGGGGGGGGDGGGCAF@F<FDFGGFGGGGGGEGAEF<FD@EFGGGGGGG85EDFED<C:CGGFGGCCFGGEGGGDFGDGGGGGG?FFGGF,++>CFFFGGGDDEFECFGGE,?>F:FFE=EFFGGC1<<F=FGGGFFGGDFGDEECC:GCA=C8>EGCGFGGGGCGGFFGGFG<DEEGECGGEC5F&GGDG<<DCFFGAFGGFCDC=<EFGGGFFGGGFDEEGGFGF:F9GGF?FGGGGF?FAGGGFDBFFFCFFGFGGGGFGF?FCEEECDC,GFGGFFFEFGGGEEFFFGF8GFCGGDEGFC6<GGGGFFFAGGFGGGGGGGGF7GGGGGFFC<GGDFCGEGFGGGGCFGGGFFGGGFGGFGGGCCCCA
@GS 66977
TGAGGAATATTGGTCAATGGGCGAGAGCCTGAACCAGCCAAGTAGCGTGCAGGAAGACGGCCCTATGGGTTGTAAACTGCTTTTATAAGGGAATAAAGTGAGTCTCGTGAGACTTTTTGCATGTACCTTATGAATAAGGACCGGCTAATTCCGTGCCAGCAGCCGCGGTAATACGGAAGGTCCGGGCGTTATCCGGATTTATTGGGTGTAAAGGGAGCGTAGGCCGGAGATTAAGCGTGTTGTGAAATGTAGACGCTCAACGTCTGCACTGCAGCGCGAACTGGTTTCCTTGAGTACTCACAAAGTGGGCGGAATTCGTGGTGTAGCGGTGAAATGCTTAGATATCACGAAGAACTCCGATTGCGAAGGCAGCTCACTGGAGCGCAACTGACGCTGAAGCTCGAAAGTGCGGGTATCGAACAGGGTTAGATACCCT
+
FGFFG<CA<FF9FCFFFAECCDCFGGGCFGGGGG9EFGFGGF,CFE:C@@FAEC<<F8,BC7@DF,E=<ECF,EEFG9CFC,C=FCG9FDF=8BDFEAEDG9BE,?FE<E?<FFF?<@FFCEGEG9E9EFFGGCFGCFFFFEFDC@@FEG<DF=<9@DBB=>FCF,CFBFEF8<@9CFECC>>FEGGD<<B#C=C:4<=C8<3GGFC5AGFGFCE:CDE,GFG@2C<9C@FEGGGCC;ECGFFGFGF73+>C@<CGFFFD-D3,:CFCCGGF=(CF6<DFFFBF38,8E,F?;E;CA,GFE,DFEGGFF<A9DD:@C<F<GFEF7GFGGGGGGGFFC,B99ECFFFGGFGGGFFF7EFEB7ECCGFCCEEGFEGGGGGGFC7@C9EF@EEFCFGGGFFC@,DGFDGFEFEE<FEC,GFGGGGFE@,GFF8FBB,CC
@GS 137
TGGGGAATTTTGGACAATGGGGGCAACCCTGATCCAGCTATGCCGCGTGCAGGATGAAGGTCTTAGGATTGTAAACTGCTTTTGTCAGGGACGAAAAGGGATGCGATAACACCGCATTCTGCTGACGGTACCTGAAGAATAAGCACCGGCTAACTACGTGCCAGCAGCCGCGGTAATACGTAGGGTGCAAGCGTTAATCGGAATTACTGGGCGTAAAGCGTGCGCAGGCGGTTTTGTAAGCTAGATGTGAAAGCCCCGGGCTCAACCTGGGGATTGCATATATGACTGCAAGACTTGAGTTTGTCAGAGGAGGGTGGAATGCCAAGTGTAGCAGTGAAATGCGTAGATATTTGGAAGAACACCGATGGCGAAGGCAGCCCTCTGGGACAGGACTGACGCTCATGCACGAAAGCGTGGGGAGCGAACAGGATTAGATACCCT
+
CEEDCBFFFFGG>GGGFEGGG7:7FF@EEE8CFD9E@F@FGGGGGGGG:,CCDEFEGFGCEEFE,FFCAFFGGCGFGGGGGGGGEFGGDFDCFGFGCC+?EFGGGGGEEFGG=CEGGDEGGGGFGGEE7FC<9<<CFGGGFGGGGGDCC+CFFFBEG7DCFEG,*@FFFG7FGFG<CF@FEFG<;=7>:CF'E>,1FFFFGG5F:@<1<@FCE>CCCC=6=C7;C=EE7,FEG=A+CF<,#@7>+EE@8>69#>F@/7FEGB;DBF608,F:GFFB3AFEEB#<<GGF=;CA:,GG@EE,A,9,,DE?GFDGGGGFE??=8GGF<8<FEC9,,FCDE,F>DFC@9F9GFGGGFC,E9ECB-@@C8,GDGGGF@7@CGGEGFEEC,FEE@,F9FCGGGGFGGGFEF@F9DC:FC7GFCFFFFB,FGFAGFEEFEDEFBCCCC
@GS 138
TAGGGAATCTTCCACAATGGACGAAAGTCTGATGGAGCAACGCCGCGTGAATGAAGAAGGCCTTCGGGTCGTAAAATTCTGTTGTCAGAGAAGAACGTGCGTGAGAGTAACTGTTCACGTATTGACGGTATCTGACCAGAAAGCCACGGCTAACTACGTGCCAGCAGCCGCGGTAATACGTAGGTCCCGAGCGTTGTCCGGATTTATTGGGCGTAAAGCGAGCGCAGGCGGTTTGATAAGTCTGAAGTTAAAGGCTGTGGCTCAACCATAGTTCGCTTTGGAAACTGTCAAACTTGAGTGCAGAAGGGGAGAGTGGAATTCCATGTGTAGCGGTGAAATGCGTAGATATATGGAGGAACACCGGTGGCGAAAGCGGCTCTCTGGTCTGTAACTGACGCTGAGGCTCGAAAGCGTGGGGAGCGAACAGGATTAGATACCCT
+
GGGGGFEFGGGGGGGGGGGGGGGGGGGGGGGGGGGGGGGGGGGGGGGGGGFGGGFGGFFGFFGGGFG7FGGGGFGFFGGGGGGGGG<FDFFFGGGGGGGFGG:EGFGGFGGGGGGDFGGGGGGGGGGDGGGGFEFGGGGG8>FGAEGDGEG@CDGCG@FCFGGGGGFGGGGGGGGGCGGGGGCF1GCB<*1:;FGDGGGGGDGGGGGG9FC;GGGD8@FGGGGGGEGGGGDGGGF5::<@FGGGFCEG<GE8@<CE@.FFGC:>EEFCFFGFFFFB/GGGGGGFG,F=9GFAD8GGGGFFCGGGGFCGGDGGGFGGGGGGGDGFGGGFCGGGGCGGGF7GGGGGGGGGGGGGGGGGGGGGGGGGGGGGGGF:GGGFF8C@GGGGGGGGGGGGEGGGGGFGGGGFFGGGGGFFCGGGGGGFGGGGGGGGFFGGGGGCCCCC
@GS 139
TGGGGAATCTTGCGCAATGGGGGGAACCCTGACGCAGCGACGCCGCGTGCGGGACGGAGGCCTTCGGGTCGTAAACCGCTTTCAGCAGGGAAGAGTCAAGACTGTACCTGCAGAAGAAGCCCCGGCTAACTACGTGCCAGCAGCCGCGGTAATGCGTAGGGGGCGAGCGTTATCCGGATTCATTGGGCATAAAGCGCGCGTAGGCGGCCCGGCAGGCCGGGGGTCGAAGCGGGGGGCTCAACCCCCCGAAGCCCCCGGAACCTCCGCGGCTTGGGTCCGGTAGGGGAGGGTGGAACACCCGGTGTAGCGGTGGAATGCGCAGATATCGGGTGGAACACCGGTGGCGAAGGCGGCCCTCTGGGCCGAGACCGACGCTGAGGCGCGAAAGCTGGGGGAGCGAACAGGATTAGATACCCT
+
FGGGGCFGGGGDCCGGGGGGFDGGGGGGGGCFFGGGGGFFFEGGGGGGGGGGGGGGGGDGGGGGGFGGGGGCGGGFGGGGG7FGGGGGGGGGGGGGGGFCFCFGGGGGCFGGGFFGF6<FFFGGEGG8EGGGGEGCGGGFCF>>ECGGG8CC9FGGG>EGEGGGG,ECEC58;FFE?GECFFFGG?FFFGFGGGGEGDEE5<CE:?CE88GGGC:DGGGEGECCECEFEEGGEFGG<C:5@GCE;EGFFGEGGGGGGEF==7:FFF>FF@CGGGGFCCGDC:CEGGFGGFDGGGF7F7CCGGGGGDGGGGGGGEFDGGFCGGDGGEGEGGFGF:GGGEDGGGGGEGF@GGGEFFD<6GGGGGFE9BGGGGGGGGGGGGGGDGGGGFGGEGGGGGGGGGGGGGGGFAFGGGFGCCCCC
@GS 140
TGGGGAATCTTCCGCAATGGGCGAAAGCCTGGCGGAGCAACGCCGCGTGAGTGATGACGGCCTTCGGGTTGTAAAGCTCTGTGATCGGGGACGAACGGTCAGCAGACGAATCCTCTGCTGAAGTGACGGTACCCGAATAGCAAGCCACGGCTAACTACGTGCCAGCAGCCGCGGTAATACGTAGGGGGCAAGCGTTATCCGGAATTATTGGGCGTAAAGGGCTCGTAGGCGGTTCGTCGCGTCCGGTATGAAAGTCCATCGCTTAACGGTGGATCTGCGCCGGGTACGGGCGGGCTGGAGTGCGGTAGGGGAGACTGGAATTCCCGGTGTAACGGTGGAATGTGTAGATATCGGGAAGAACACCAATGGCGAAGGCAGGTCTCTGGGCCGTTACTGACGCTGAGGAGCGAAAGCGTGGGGAGCGAACAGGATTAGATACCCT
+
GGGGDGFGGGGGGCFG7FF?FGGGGGDGGCF,FFEGGGGGGGGGGGFG7CFGFGGGGGGGGGEGGGGDGGDGGGGGFGGGFGGGGGGGGDEGGGGGC@GGGFGFC,@F++>*@CBA8CF8FFFGGGGF<FEFGCFFGEGGE,>FGGGGE>BC@<+CFCFC7FFGGGGGGGC>CE*CEF<FGG?ECDCECE>E*CAGD=FGEGG5;+.#3:<8>ECEGGGGG>GDGECGGGGGC<8CCEEE5<DCGGEB-F@F9FCC=$7EF>;DGGDGE<1><:BEF>F>#39CB:FGECEEF88FGGE@=F7GE7GFECGFFGGGGFGGEGGFGGGGGGGGGGGFGGGGEFDGGFGEGGGGGGFGGGGF@DGFE:FC:EFGFGCC8GGGGGGGGCFCGGGGGGGGGGGGGDFGFFGFEC@@CFGGGGGGGGGGGGGGGGGGGGGGGCCCCC
@GS 141
TGAGGAATATTGGTCAATGGGCGAGAGCCTGAACCAGCCAAGTAGCGTGCAGGATGACGGCCCTATGGGTTGTAAACTGCTTTTATAAGGGAATAAAGTGAGTCTCGTGAGACTTTTTGCATGTACCTTATGAATAAGGACCGGCTAATTCCGTGCCAGCAGCCGCGGTAATACGGAAGGTCCGGGCGTTACCCGGATTTATTGGGTTTAAAGGGAGCGTAGGCCGGAGATTAAGCGTGTTGTGAAATGTAGACGCTCAACGTCTGCACTGCAGCGCGAACTGGTTTCCTTGAGTACGCACAAAGTGGGCGGAATTCGTGGTGTAGCGGTGAAATGCTTAGATATCACGAAGAACTCCGATTGCGAAGGCAGCTCACTGGAGCGCAACTGACGCTGAAGCTCGAAAGTGCGGGTATCGAACAGGATTAGATACCCT
+
GGGGGG8CFGGGGFGGGGAFAFFECFGFGFGGECC<FFFFGGGE9E:FCFDFGGFFFGCFGGG@FGG8FFGEGAAFGAFGGCFG<AFGGDGFGDGBFCFGGCEGGGGGGFEGGFFFFGGGGGGGGG9FC,?EFFFGGFEEFGGDGD7FEG9AFFCCD,DCFFGGEGG>FFE92@<FG@7FGGGDEGEEFDGFGEGEF9,=8<CF<C<:F<<CGEC6/CC<G>CGE<?#BC;CDEGGGGGGGGFGFGDFEFEF<GEEF$B@CFFFFEFGFFDFDGFF9CFFGFGFF8FDA,AD6FEGC>,<EEDCC7EGGDEEEF:GEGFFCDGGGGGGFGF?AFB<FA@GFA,ED7E,FGGGFEGGGFGDGEF:FEFECGGEAF9C@CGGGGGGGGFF7EFGGGEFEEFGFFGGGFEDGEGGGGGGGGGGGFFFCFGGFGFCCCCC
@GS 50401
AGAGGAATATTGGTAAATGGACGAGAGTCTGAACCAGCCCAGTAGCGTGCAGGATGACGGCCCGATGGGTTGTAAACTGCTTTTATAAGGGAATAAAGTGAGAGTCGTGACTCTTTTTGCATGTACCTTATGAGTAAGGACCGGCTAATTCCGTGCCAGCAGCCGCGGTAATACGGAAGGTCCGAGCGTTATCCGGATTTACTGGGTTTAAAGGGAGCGTAGGCTGGTGATTAAGCGTGTTGTGAAATGTAGACGCTCAACCTCTGCACTGTAGCGCGAACTGGTTTCCTTGAGTCCGCACAAAGTGGGCGGAATTCGTGGTGTAGCGGTGGAATGCTTAGATATCACGAAGAACTCCGATTTCGAAGGCAGCTCACTGGAGCGTAACTGACGCTGAAGCTCGAAAGTGCGGGTATCGAACAGGATTAGATACCCT
+
,CE@FGD8CF99EFCDGGDCG8::C@FDFCC9@CCFEGF7<F@EFFEFE7CE@,:FB<FEC68+68,8CFC=FFGFCFG@ECCDEGG9<FEFE?<,,CFFCC,,,C:<8=+9<AFFF?CF,EFDE5?F,?E<BFFDBFDFGGDG?GC9BCF4BF/><FCCCD8D;E?3>F=CCEGG578=5:>F#C1ECFGE$F:5C<<::,5FFGDBFC?F@F1,5<FCE8E6,88#/<8C=<>::GGGFFE<7#0;E>5<F@8+<C@>4#5:@=3<@,3+>68++,?A8FAE@BDF9GGF6F@:@,=,95A,B++8+EGGF8C>+DFGG@F:7@=<::C,5,C,<C,@<,ECFD:FACFFCFFEF:C,8,,CE<C,<<E8E<C,E,6:@7@C,GFB@-B@,FED8:@CGE?9@CDEGEGFC@E8GFGDGEDF9@@EC8ECCCA@
@GS 143
CGAGGAATATTGGTCAATGGACGAGAGTCTGAACCAGCCAAGTAGCGTGCAGGATGACGGCCCTATGGGTTGTAAACTGCTTTTATGCGGGGATAAAGTGAGTCACGTGTGGCTTATTGCAGGTACCGCATGAATAAGGACCGGCTAATTCCGTGCCAGCAGCCGCGGTAATACGGAAGGTCCGGGCGTTATCCGGATTTATTGGGTTTAAAGGGAGCGTAGGCCGTCTGGTAAGCGTGTTGTGAAATGTCGGGGCTCAACCTGGGCATTGCAGCGCGAACTGTCAGACTTGAGTGCGCGGGAAGTAGGCGGAATTCGTCGTGTAGCGGTGAAATGCTTAGATATGACGAAGAACTCCGATTGCGAAGGCAGCCTGCTGTAGCGCAACTGACGCTGAAGCTCGAAAGCGTGGGTATCGAACAGGATTAGATACCCT
+
GGGDGGGGGGGGGGGGGGGGGGGGGGGGGGGGGGGGGGGGGGGGGGGGGGGGGGGGGGGGFGGGGGGGGGGGGGGGGGGGGGGGGGGGGGGGGGGGGGGGGGGGGGGGGGGGGGGGGGGGGGGGFGFEEGGGGGGGCGGGGGGGGGGGGGGGF:3GGGGGFCFGGGGGGGG@GGG?GGGGGGGGGGGGGGGGFFDCEFGGGG=GGGGGCGGGGGGGGGGCEGGGGGGGGGGGGGGGGGGFGGCGGFEFGGGGGEGGGFFGGGGGFGFFGFGGGGFGGGGGGGGGGCGGGGGGGGGGFCCA,GFCGDGGGGGGGGFCGEGGGGGGGGGGGDGGGGGGGF<GGGGGGGGGGGGGGGGCGGGDGGGGGGGGGGGGGGGGGGGGGGGGGGGGGGGGGGGGGGGGGGGGGGGGGGGGGGGGGGGGGGGGGGGGGGGCCCCC
@GS 144
TGGGGAATATTGCACAATGGGCGCAAGCCTGATGCAGCGACGCCGCGTGCGGGATGACGGCCTTCGGGTTGTAAACCGCTTTTGATCGGGAGCAAGCCTTCGGGTGAGTGTACCTTTCGAATAAGCACCGGCTAACCACGTGCCAGCAGCCGCGGTAATACGTAGGGTGCAAGCGTTATCCGGAATTATTGGGCATAAAGGGCTCGTAGGCGGTTCGTCGCGTCCGGTGTGAAAGTCCATCGCTTAACGGTGGATCTGCGCCGGGTACGGGCGGGCTGGAGTGCGGTAGGGGAGACTGGAATTCCCGGTGTAGCGGTGGAATGTGTAGATATCGGGAAGAACACCAATGGCGAAGGCAGGTCTCTGGGCCGTTACTGACGCTGAGGAGCGAAAGCGTGGGGAGCGAACAGGATTAGATACCCT
+
EGGGG@FFFGGGGGGGGGGG@FFDEGGGGGGF<EFGGG:FEEDGGGGGFGEGGGGGGGGGGGGGECFG8CEGFGGCF@:CF<FEEGF@FGG+FFFEGCGGGG7:D:<C,D,@CEFGGGG+DFF;CGFFDC<CFGGGFDE<:DFD-:FGGEFBC@C>CF@GCF<1@BFFEDGEGGGCEDCC:ED*8CC:AFF@<;#6;<:FCE42CCG8GGDEEC:EE:8CEGGEEGGGGGGGDGGCFCGGCGGFFGGEFGFFF>+<C=>EDEGEGGGF>GGGGGGFCGGGC7FDFGGGGFGF,F<CGGGGGGGF>:GFFGGC7GGF9GCGGGFGCGGGGGGFGEGGGGGGGGGGGFFEGGGGGGGGFGFFGGGGGGGGEEFCFGGGGGGGGGGGFF87GGGGGGGGGGGGGFCGGGGGGGGGGGGGGGCCCCC
@GS 145
TGGGGAATATTGCACAATGGGCGCAAGCCTGATGCAGCGACGCCGCGTGCGGGATGACGGCCTTCGGGTTGTAAACCGCTTTTGATCGGGAGCAAGCATTCGGGTGAGTGTACCTTTCGAATAAGCACCGGCTAACTAAGTGCCAGCAGCCGCGGTAATACGTAGGGTGCAAGCGTTATCCGGAATTATTGGGCGGAAAGGGCTGGTAGGCGGTTCGTCGCGTCCGGTGTGAAAGTCCATCGCTTAACGGTGGATCTGCGCCGGGTACGGGCGGGCTGGAGTGCGGTAGGGGAGACTGGAATTCCCGGTGTAACGGTGGAATGTGTAGATATCGGGAAGAACACCAATGGCGAAGGCAGGTCTCTGGGCCGTTACTGACGCTGAGGAGCGAAAGCGTGGGGAGCGAACAGGATTAGATACCCT
+
FFGGGGGGGGGGGGGGGGFGFGGGGGEGGGGGGGGGGG:FGGGGGGDG+?BEEFGGGGGG=>FFGGGGF>FFGGGGGC>GGGGGFFFDC77CCFFAC,BDF9FCF@7<=F=9=DFG9FG7,3@>FDGGGCEEEFFGG,,?F@9CF:C8F7FFEEBGGC2F:<<B7;7'<::<C:ECEEEG?GGE9<<4CGGEGCE+<;CDGG:FFFC9GDGEE>CEE#GG>F?CGECFB:GFFCEF>4+):?5D<EGF>E@<:75<EC>>3C>BFCGGGGECEC=8@FGGGGECGEDFGFGGFA@AFGF?GG@F7>EGFF:EGGGGGGGGGGGGGGGEGGCGFDGGGFGGGGFGFAGGGGGGGGFFCCGFGFEFGGGGGGGGGGGGGGGGGGGGGF:DGGGEGGGGGGFGGGGGGGGGGGGFAGGGGGCCCCC
@GS 51696
TAGGGAATCTTCGGCAATGGGGGCAACCCTGACCGAGCAACGCCGCGTGAGTGAAGAAGGTTTTCGGATCGTAAAGCTCTGTTGTAAGCCAAGAACGAGTGTGAGAGTGGAAAGTTCACACTGTGACGGTAGCTTACCAGAAAGGGACGGCTAACTACGTGCCAGCAGCCGCGGTAATCCGTAGGTCCCGAGCGTTGTCCGGATTTATTGGGCGTAAAGCGAGCGCAGGCGGTTTGATAGGTCTGAAGTTAAAGGCTGTGGCTCAACCATAGTTCGCTTTGGAAACTGTCAAACTTGAGTGCAGAAGGGGAGAGTGGAATTCCATGTGTAGCGGTGAAATGCGTAGATATATGGAGGAACACCGGTGGCGAAAGCGGCTCTCTGGTCTGTAACTGACGCTGAGGCTCGAAAGCGTGGGGAGCGAACAGGATTAGATACCCT
+
FFFCE@EFG9,EF;B@@EF?CFEE@F,CC8CG8FG@CFFFGEBFECF=>,BCFCEEFEEFEACDEGGG+@FFGG+CB,=FGGGCBEGGG8FGGGGFGG>FF?FEFFG<FGGFGCF,,CCFGFGFGD,3@3++:EEF,@@FFGF,@>DFFECCCFCFGCF>C*8<,1,,,3=*=B=CGF,?C=*=*?,?CF@F<FG7:/3@=?5:;;E<<CD81:CCC7E7?8C8F=/4/<D::77/>2DF@@5%97>C;F@A+FCEF<9FFD@.CCFCC9CE0F><)E<GGGGFC<7FFDA,BFF<ED,9FCFGFDCFF@CFE?FGAEAF<DEEF8FDGEGGFFGFECECFD<F;FGF?GGGGF<FE6CB@:G?GFEC7EC:GGFA7:F?GGGGGGGFEFFEC7CGGGFFFC+7F@GFGF7GGGGF8EFGDEFFGGGFGFE9FGFCCCCCC
@GS 66333
TGAGGAATATTGGTCAATGGACGAGAGTCTGAACCAGCCAAGTAGCGTGCAGGATGACGGCCCTATGGGTTGTAAACTGCTTTTATAAGGGAATAAAGTGAGTCTCGTGAGACTTTTTGCATGTACCTTATGAATAAGGACCGGCTAATTCCGTGCCAGCAGCCGCGGTAATACGGAAGGTCCGGGCGTTATCCGGATTTATTGGGTTTAAAGGGAGCGTAGGCCGGAGATTAAGCGTGTTGTGAAATGTAGACGCTCAACGTCTGCACTGCAGCGCGAACTGGTTTCCTTGAGTACGCACAAAGTGGGCGAAATTCGTGGTGTAGCGGTGAAATGCTTAGATATCACGAAGAACTCCGATTGCGAAGGCAGCTCACTGGAGCGCAACTGACGCTGAAGCTCGAAAGTGCGGGTATCAAACAGGATTAGATACCCT
+
GGGDFFEFEFGGFGGGGGGGGGGGGFEGGGFGGGGGFGGGGECFFGGGGGGGGFFEFGGGGGDDFGGGGGGEFEFGGGGGACFFFGGGGGGFFGGFFFFGGGGFFGGGGGGGGFDFGD7FGGGGGGGGGGGGGGGFGGGGGGGGGGGG@C9EGGGFBDFFGFGGCEFFFGGGGGGGEGEEEGFGDEFGGGGGFGGEFGGFEGCGGGGGGFGGGGEGGGGGC:ECEFEGDGGGFGGGGGGGFFEGFGFGEFCFCFGGFCGFEFCGGGFAFFCEEGGECGFDFGGGGGGGGFFFCGGFFEEFAGFCFCEGGEFBGGEGGFGFGFCF>F:GGFAAECGGGEDGGGFDFGFFGAGGFF@BGGFCGGFCFGGGGGGGGGGGGGGGGGGGGGFGGFGGGGGGGGGGGEGGGGGGE@GGGGFDC,GGGGGGGGFGGGGCCCCC
@GS 148
TGGGGAATATTGCACAATGGGGGAAACCCTGATGCAGCGACGCCGCGTGAGCGAAGAAGTATTTCGGTATGTAAAGCTCTATCAGCAGGGAAGAAGAATGACGGTACCTGACTAAGAAGCACCGGCTAAATACGTGCCAGCAGCCGCGGTAATACGTATGGTGCAAGCGTTATCCGGATTTACTGGGTGTAAAGGGAGCGCAGGCGGTGCGGCAAGTCTGATGTGAAAGCCCGGGGCTCAACCCCGGTACTGCATTGGAAACTGTCGTACTAGAGTGTCGGAGGGGTAAGTGGAATTCCTAGTGTAGCGGTGAAATGCGTAGATATTAGGAGGAACACCAGTGGCGAAGGCGGCTTACTGGACGATAACTGACGCTGAGGCTCGAAAGCGTGGGGAGCAAACAGGATTAGATACCCT
+
GGGGGCFFGGGGGGGGGGGG8FGGGGGGGGFGGFGFCFGGGGGGGGGGGEGGGGECFFFDFFCFGGGGGGGGGGGFGGGGGGGGG8FGGGFFEFGGGGGGGEEFFDCCGGGGGGGCFFFFGGGGG??GGGGGG@FEFFFGFGFGGGDFFGGGFFGGGGFGDFCCFCFCGGG7#CFGGGGECE<=FGFCGGGGGGGEFGGEEEEEGGGGGGGGGB;AGGGGEGGGGGF><EEFDFGGGGCGGGGEGGGGGGFGGFGGFFGGDF?F7GGFF>-:FDFC@+C@F?CFDGGFGGGFFEGFFGGGFGFDGGDDGFFGGGGGGF?CGGGGFCGGGFGGGGFGGGGGFC7B7GGGGGGGGGGGGGGGGGFGGGGGCGGGF@GGGGGGGGGGGGGGGFFGGFGGGGGGGGGGGGGGGGGGCCCCC
@GS 149
TGAGGAATATTGGTCAATGGACGGTAGTCTGAACCAGCCAAGTAGCGTGCAGGATAACGGCCCTATGGGTTGTAAACTGCTTTTATACGGGGATAAAGTGAGCCACGTGTGGCTTATTGCAGGTACCGTATGAATAAGGACCGGCTAATTCCGTGCCAGCAGCCGCGGTAATACGGAAGGTCCGGGCGTTATCCGGATTTATTGGGTTTAAAGGGAGCGTAGGCCGTTTGTTAAGCGTGTTGTGAAATGTCGGGGCTCAACCTGGGCATTGCAGCGCGAACTGGCAGACTTGAGTGCGCGGGAAGTAGGCGGAATTCGTCGTGTAGCGGTGAAATGCTTAGATATGACGAAGAACTCCGATTGCGAAGGCAGCCTGCTGTAGCGTAACTGACGCTGAAGCTCGAAAGCGTGGGTATCGAACAGGATTAGATACCCT
+
FGGGGGGGFGGGGGGEFFGFGGGGGGGFFGGGGGGGGGGGGGGGGGGGGGGGGGGGGGGGFFGGGGGGGGGFGGGGGGGGGGGGGGFFGGGGGGGGGGFFGGGGGGGGGGGGFGGGGGGGGGGGGGGGGGGFFGGGGGFGGGGGGGGGGFGGFFGEFGGECGGGGG:DFFGFGGGGGGEGGGFGGGEGGGGGGGGECCFGGGGGGGGF@FCFGFF8EEFEEECDGECCB<:C@FFGGCGEFFGGGFGGGGGGGGCDCD@DFFGGGFGF>GGGGGGGGGGGFGGGFGGGGGGGGGGGGGGGGGFEGGGGDGGGFDGGGGFCGEGGGGGGGFGGGGGGGGGGGGFGGGGGGFGFAGF>GGGGGGGGGGGGGGGGGGGGGGGGDGGGGCCGGGGGGGGGGGGGGGGGGGGGGGGGGGGGGGGFGGFGGGFGGGGCCCCC
@GS 150
TGGGGAATATTGCACAATGGGCGCAAGCCTGATGCAGCGACGCCGCGTGCGGGATGACGGCCTTCGGGTTGTAAACCGCTTTTGATCGGGAGCAAGCCTTCGGGTGAGTGTACCTTTCGAATAAGCACCGGCTAACTACGTGCCAGCAGCCGCGGTAATACGTAGGGTGCAAGCGTTATCCGGAATTATTGGGCGTAAAGGGCTCGTAGGCGGTTCGTCGCGTCCGGTGTGAAAGTCCATCGCTTAACGGTGGATCTGCGCCGGGTACGGGCGGGCTGGAGTGCGGTAGGGGAGACTGGAATTCCCGGTGTAACGGTGGAATGTGTAGATATCGGGAAGAACACCAATGGCGAAGGCAGGTCTCTGGGCCGTTACTGACGCTGAGGAGCGAAAGCGTGGGGAGCGAACAGGATTAGATACCCT
+
FGGGGGEGGGGGGGGGGGGGGGGGGGGGFGGGGGGGGGGGGGGGGGGGGGGGGGGGGGGGGGGGGFGEGGGGGGGGGEGGGGGFGGGGGGGDGEGGGFFGGGGGGGGGGGFGGGGGGFG@FGGDFGGGGGDGGCGGGGGG?GGGGGGF8CGGGEECFE:FFC:A>EFCDFGFFGGGGGGGGFGG5>FGGGGEGGG?GECFGGCGC::;GGCGEGGEG:EB8<EGGGGGFGF@FFCGGGFFFDDGGGGDCGFGFFF:GFEEEEGFGCFGGGGGGFDFGDGEF>GGGGGGGFGGGGGGGGFGGGGGFCFGFC:GCGGFFGFCFCGGGGGGGGGGGGFFGGGGGGGFFE@EGGGGGGGF8FGGGGGGGEFGGGFGGFDGGCGGGGGGFGEGGGGGEGGGGFEDGGGGGGGGGFFECGGFCFCCCCC
@GS 151
TGGGGAATATTGCACAATGGGCGCAAGCCTGATGCAGCGACGCCGCGTGCGGGATGACGGCCTTCGGGTTGTAAACCGCTTTTGATTGGGAGCAAGCCCTTCGGGGTTAGTGTACCTTTCGAATAAGCACCGGCTAAAGACGTGCCAGCAGCCTCGGTAATACGTAGGGTGCAAGCGTTATCCGGGATTATTGGGCGTAAAGGGGTCGTAGGCGGTGCGTTGCGTCCGGGGTGAACTTCCCTCGCTTAACGGTGGATCCGCGCCGGGGACGGGCGGGCTTGAGTGCGGTAGGGGAGACTGGAATTCCCGGTGTAACGGTGGAATGTGTAGATATCGGGAAGAACACCAATGGCGAAGGCAGGTCTCTGGGCCGTCACTGACGCTGAGGAGCGAAAGCGTGGGGAGCGAACAGGATTAGATACCCT
+
EFCFGGD@FGGGGGGGGGGGFFDFEGEGGGCFGGGGGGF@CCGEGGGGGGGCGG>FGG7:44BFFEFFFDEFG9FG,@FC?<FGGGGFGF>@:>F<<BF@8>7++>C++83:=FEFGGGCGCF@FCFFCFFEGC:F8,,33C>F<=C<7873<#45-,=:<:FFB?FFFFGC<?A@8FCEGE:85*1@A>7CEECDCCCCCF75*;;2-?893:8:#CD*#:CCEG5CC:9FF?<##E<4#FCFFCCF84,8C<4*CFC>8CC<<@8+<GC>FEGDEBFFA+@+CC@CCFGFGF9FFFDGGFF7ECF+GFGEF=A:GGFE<GGGFFFGFGEDF7GGGGGGFFFFGGGC:EFB<GFGDCDC,,CF<EDFCCCBCC,FDGGGF?GGE8F@@GGGGGGGGGFGGFE>GEFGGGGGGGGFGF@FC<CCC
@GS 152
TGGGGAATATTGCACAATGGGCGCAAGCCTGATGCAGCGACGCCGCGTGCGGGATGACGGCCTTCGGGTTGTAAACCGCTTTTGATCGGGAGCAAGCCTTCGGGTGAGTGTACCTTTCGAATAAGCACCGGCTACCTACGTGCCAGCAGCCGCGGTAATACGTAGGGTGCAAGCGTTATCCGGAATTATTGGGCGTAAAGGGCTCGTAGGCGGTTCGTCGCGTCCGGTGTGAAAGTCCATCGCTTAACGGTGGATCTGCGCCGGGTACGGGCGGGCTGGAGTGCGGTAGGGGAGACTGGAATTCCCGGTGTAACGGTGGAATGTGTAGATATCGGGAAGAACACCAATGGCGAAGGCAGGTCTCTGGGCCGTTACTGACGCTGAGGAGCGAAAGCGTGGGGAGTGAACAGGATTAGATACCCT
+
;C8FEC,CFFFFFGGG@EFCA<C:FGDGFF<<FFGGGG@GDC>FEGGECGFGDEDGFFEFDGD<EFEDFFEGGGGGGGGGE@EFFFD<F::FDFGDFD@=BE@ECC@<FGEF9<=FD9F:,@>F=AF8:7>CGG,DFG7:3C*CFC@E?CFE:1:<DBCGGF2CCCC<F9FC5:?.>E5E:C497C<4+8EEEC<7CFCFGG9DD?:#:3CCCCCC?;EGFGGCEGGGGGFCFFE<327GGFGGGFD@DFGGF>F1GGGGECD@<E=CBDGGGF?FAAECFFF@@>+GGECEF9FFGGFCGGGDC:EEFGGGFDGEFGECFGGGFFCFEEFCEFEEEFFEG@FCEF@,GFFDGGGGGGFGGGGGEGEF@GGGGGGGFFEFEFFCGFFDGG@DGGGGGGGGGDFEFFFE<GGFFEFE8GCCCCC
@GS 153
TGAGGAATATTGGTCAATGGACGAAAGTATGAACCAGCCAAGTAGCGTGCAGGATGACGGCCCTCTGGGTTGTAACCTGCTTTTAGTTGGGAATAAAAAGAGGGACGTGTCCCTTATTGTATGTACCATCAGAAAAAGGACCGGCTAATTCCGTGCCCGCAGCCGCGGTAATACGGAAGGTCCAGGCGTTATCCGGATTTATGGGGTTTAAGGGGAGCGCAGGCGGCGGCGTAAGTCAGTTGTGAAATCGTGCGGCTTAACCGTGCAATTGGAGTTGATACGGCGTCGCTTGAGTGCACACAGGGATGTTGGAAGTCATGGTGTAGCGGGGAAATGCTTAGAGATCAGGAAGAACTCCGATTGCGAAGGCAGCTCACTGGAGCGCAACTGACGCTGAAGCTCGAAAGGGCGGGTATCGAACAGGATTAGATACGCT
+
CFACFFCFFDFFD@FF,,<;EEFE@CEG,CFGGCDCGFFCFGGCEG@BFEDC8,:,6E:@:@F79E8FE<FCC9<,?C6<,9?FGFFGFG:,,CC<F,9+=?FDECCGCGFGFGFFF9,BAADF?9<EEF<F,8B<F++AB=@C@@>FFGA9=@>:>B::FGGG+83@B5C,,@>:8.:2:CDC78*FCC<<?4:7=CCC<)#CF:<=C,8%CEEFEEFC;12?C:5GFF<CEA;F?GEF@D:;>CC>+;EF@F>.>+3F<51,A<C8@,:,@@8,E<==@++6F745,4,<EF;C,@@9,8A,B8D8B9FC<,,5?,<=FE:+7@7FC,E,<AFF9EE,?5,E<D?,<ACF<8C--CF:FF7<@<GFGEFFAC6<,,FCBGEFFC;,8,6+C,@@C:@<,7FC66@+DFEC+@GGEF<FFFFFAAEFEGGCA,<A
@GS 154
TGAGGAATATCGGTCAATGGGCGAGAGCCTGAACCAGCCAAGTAGCGTGCAGGATGACGGCCCTATGGGTTGTAAACTGCTTTTATAAGGGAATAAAGTGAGTCTCGTGAGACTTTTTGCATGTACCTTATGAATAAGGACCGGCTAATTCCGTGCCAGCAGCCGCGGTAATACGGAAGGTCCGGGCGTTATCCGGATTTATTGGGTTTAAAGGGAGCGTAGGCCGGAGATTAAGCGTGTTGTGAAGTGTAGACGCTCAACGTCTGCACTGCAGCGCGAACTGGTTTCCTTGAGTACGCACAAAGTGGGCGGAATTCGTGGTGTAGCGGTGAAATGCTTAGATATCGCGAAGAACTCCGATTGCGAAGGCAGCTCACTGGAGCGCAACTGACGCTGAAGCTCGAAAGTGCGGGTATCGAACAGGATTAGATACCCT
+
DFFFGGFGGGGGGGGGGGGFGGGGFGGGGGGGGGGGGGGGGGDFGGGGGDGFGGGGCFFGFEGGGGGGGGDGGGGGGFFGGGGGGGGGGGGGGCGGFGGGGGFGGGGGGGGGGGGGFGGGGGGGG9FGGGFGGGGGGGGGGGCFG>GFGFFDGFGGGG8FGFGGCEGGG>CFCFGGG7EFGGGGDG@E;#=<FGGEAE=FFF>GGGFGGGGGGGEGD9CGGGGDFGEBECFFGFGGGGEEFFGGGGGGGGFECGGGGGGGGFFFFGGGGGFCGGGGGGGGGGGGGGFGGGGGGGGGEGFGGFE,FEGGGGGFGFGGGGGGGGGGGGGGGGFFFFGGGGFFEFFCBGGGGFGF8EGEGFE7GGGGGGGGGGGFEAGGGGGGGGEDFFECGGEGGGGGGDGFGEGCGGGGGGGGGGFGGGGGGGGGGFGGFGGCCCCC
@GS 155
TAGGGAATCTTCGGCAATGGGGGCAACCCTGACCGAGCAACGCCGCGTGAGTGAAGAAGGTTTTCGGATCGTAAAGCTCTGTTGTAAGTCAAGAACGAGTGTGAGAGTGGAAAGTTCACATTGTGACGGTAGCTTACCAGAAAGGTACGGCTAACTACGTGCCAGCAGCCGCGGTAATACGTAGGTCCCGAGCGGTGTCCGGATTTATTGGGCGTAAAGCGAGCGCGGGCGGGTTGATAAGTCTGAAGTTAAAGGCTGTGGCTCAACCATAGTTCGCTTTGGAAACTGTCAAACTTGAGTGCAGAAGGGGAGAGTGGAATTCCATGTGTAGCGGTGAAATGCGTAGATATATGGAGGAACACCGGTGGCGAAAGCGGCTCTCTGGTCTGTAACTGACGCTGAGGCTCGAAAGCGTGGGGAGCGAACAGGATTAGATACCCT
+
EEEFEFGGEGGDGCFEGEGG,CFCGGGFGGGGGGGGCEGGGGDEEFDFGGGAEE<EFFGGFCFGG7C=+@B?EGG,FFEF9FA9FFGG<F<F,CDGGGCB4,8,A<EFE+,CF8DF@B,E,E<FGFF7CFFFGGGGGDCC,@FGG,EC>7BF7;BFGGEG,@FGGGGGFGG7C*4=EGCC@C<FGFFGG7FC<F*:1<8+4:%?0.<F>:=*18BCE*C:>7:C:$#:DCC8'96;;;:C;:DFF@?9*CBCGGGFF@FGCFF#>08=FADFFB8A9GGGGGFGFECFA3E<FFFGGGFCGGGFECCCGFAF?GGFEE<FA4,?=GGGGGGGGFEF5EFDGGGFGFFFACF<FGGGGGFCFGEFCGGGGGGGGGGGGGGFGGGGGFFFGGGGGGGGDGGGGGGFF@FFFEGEGGEGGECF@@GGGGGGGGFGGGGGCCCCB
@GS 156
TGGGGAATATTGCACAATGGGCGCAAGCCTGATGCAGCGACGCCGCGTGCGGGATGACGGCCTTCGGGTTGTAAACCGCTTTTGATCGGGAGCAAGCCTTCGGGTGAGTGTACCTTTCGAATCAGCACCGGCTAACTACGTGCCAGCAGCCGCGGTAATACGTAGGGGGCAAGCGTTATCCGGAATTATTGGGCGTAAAGGGCTCGTAGGCGGTTCGTCGCGTCCGGTGTGAAAGTCCATCGCTTAACGGTGGATCTGCGCCGGGTACGGGCGGGCGGGAGTGCGGTAGGGGAGACTGGAATTCCCGGTGTAACGGTGGAATGTGTAGATATCTGGAAGAACATCGACAGCGAAGGCAGATTTCTGGACGATAACTGACACTCAGGGACGAAAGCATGGGGAGCAAACAGGATTAGATACCCT
+
FGGGGGEGGEGFGGGGGGFGGGGGGGGGGGGGGGFGGGG@CGGGGGCFFFEFFFGGFGGGGGGGGGGGGGGGFFA<DGECED9FF,EDBCCEGFGGGGG9FFGGGGDEFFFCGGFGGGGG8F+=FEGGG7CC7CFGGFGG@CFFDFGG73;F<E>CFD<9:C6?FFG%FEAFFFCC5C>9FCEC5CF0<.@ECCFFCE,89CE5AC:EGDDFCCCEG>GEEGGGGGGD=E>FCBD8C7<9:C@DCGGGEC7@B>3@E@6>7:9EF+?GGGGGGGGF)GGGFDEEGFGGFCFEFFF<FFDCEC+GGGGFGEGDGGGFCDADE<DEC,9GFEEFFCFFFFEFE67DCFEFE@,FGEF<FGGGFGFFFCEGGFFFEEGGFFFE<FGGGGGFEGFFGGFFACD<GGGGGGFGFGGF9GDF8FCCCCC
@GS 66426
TGGGGAATATTGCACAATGGGCGCAAGCCTGATGCAGCGACGCCGCGTGAGGGATGGAGGCCTTCGGGTTGTAAACCTCTTTTATCGGGGAGCAAGCGAGAGTGAGTTTACCCGTTGAATAAGCACCGGCTAACTACGTGCCAGCAGCCGCGGTAATACGTAGGGTGCAAGCGTTATCCGGATTTACTGGGTGTAAAGGGAGCGTAGACGGAGTGGCAAGTCTGATGTGCAAACCCGGGGCTCAACCCCGGGACTGCATTGGAAACTGTCAATCTAGAGTACCGGAGAGGTAAGCGGAATTCCTAGTGTAGCGGTGAAATGCGTAGATATTAGGAGGAACACCAGTGGCGAAGGCGGCTTACTGGACGGTAACTGGCGTTGAGGCTCGAAAGCGTGGGGAGCAAACAGGATTAGATACCCT
+
GGGFGGGGGGGGGGGGGGFFCFCEGGDGGGFGFFFGGGGFGEGGDGGGE,?FF,FBDEEEGGFGGGGEFGGGGGGFGGFGGGGG9FGGGGC=7FFGGGGG=@,=>BF<>FGG=FFGGGGGGFGFAFFGGGGG1:FFBFFEFGG@FCCGGGGGDFGF,%@C<F>CCFFGCFGCCFFGFGGGGGGGGFC?FC+1EFGFFFEE;8>E8CE5ECC5B#@CE><CF<@C:FEC@#AE:GFGGGFFF@CCFFGD>CED8CFGGFEFACGCFGGGFEEGCEDDFFEGFFEEG<F9GFDGGFE?EFCE8GEFAGFGGGGGEF?9GGGGGFDGGGGGGGGGGF9GGGFGGGGEGGGEFCFGGGFCFAFDFF::BC@9GFCGGGGGGGDFEFGCE8CFF,@GGGGGGGGEGFEGGGGGGGGGGGGEB-9CC
@GS 59804
TGGGGAATATTGCACAATGGGGGAAACCCTGATGCAGCGACGCCGCGTGGAGGAAGAAGGTCTTCGGATTGTAAACTCCTGTTGTTGAGGAAGATAATGACGGTACTCAACAAGGAAGTGACGGCTAACTACGTGCCAGCAGCCGCGGTAAAACGTAGGTCACAAGCGTTGTCCGGAATTACTGGGTGTAAAGGGAGCGCAGGCGGGAAGACAAGTTGGAAGTGAAATCTATGGGCTCAACCCATAAACTGCTTTCAAAACTGTTTTTCTTGAGTAGTGCAGAGGTAGGCGGAATTCCCGGTGTAGCGGTGGAATGCGTAGATATCGGGAGGAACACCAGTGGCGAAGGCGGCCTACTGGGCACCAACCGACGCTGAAGCTCGAAAGTGCGGGTATCGAACAGGATTAGATACCCT
+
FGGGGCCFGGGGGGGGGFGGGGGGGGGGGGGGGGGGGGEGGGGGGGDGGGGGG7FFGGGGGGGGGGGFFGGGFFGGGGGGGGGGGGDGGGGF@EFGGGGGGGGEFGGGGFFBFGFCGGFGGFGDGGGGGGGGDGFGGGFGFFFGGGDGGGGGGGGGFGG=GGGGGFGGFEFGGGFG?FAFGGCGFGGEGEGGGGGFGGGGGGGGGGGFGFGFCDGGGGGGGFGFEFGGGGFGGGGGCEGGGGGG@GFFCFEGGGGGGGGGGGGGGGGGGGGGGGFFGFFGGGGGGGGGGGGGFF=F7GGEGGGGGGDGGGGGGGGEGGGGGGGGFGGGGGGGGGGGGFGGGGGGGGGGGGGGFGGGGGGGGFGGGFGFGGGGGGGGGGGGGGGGEF@CGCGGGGGGGGFDGGGGGGGGGGGCCCCC
@GS 159
TGGGGAATATTGCACAATGGGGGAAACCCTGATGCAGCGACGCCGCGTGAGCGATGAAGTATTTCGGTATGTAAAGCTCTATCAGCAGGGAAGAAAATGACGGTACCTGACTAAGAAGCACCGGCTAAATACGTGCCAGCAGCCGCGGTAATACGTATGGTGCAAGCGTTATCCGGATTTACTGGGTGTAAAGGGAGCGTAGACGGAGTGGCAAGTCTGATGTGAAAACCCGGGGCTCAACCCCGGGACTGCATTGGAAACTGTCAATCTAGAGTACCGGAGAGGTAAGCGGAATTCCTAGTGTAGCGGTGAAATGCGTAGATATTAGGAGGAACACCAGTGGCGAAGGCGGCTTACTGGACGGTAACTGACGTTGAGGCTCGAAAGCGTGGGGAGCAAACAGGATTAGATACCCT
+
FGGGGGGGGGGGGGGGFGGGGGGGGGGGGGGGGGGGGGGGG@FGGGGGGGGGGGDGGGGCFGGGGGGG?FGGGGCEFFGGGFGDGGGGGG7FGGGGGGGGGGGGGGGGGGGGGGGGC<FDGGGGGGG<FGGGGGGGGGGGGGGGGGGG?GD>GGGEEFFGGGGFGGGGFGGGGGGFFGGGDGFGGGGGE@CFGGGGGGGGGECGGGGGGFG<GGGFGGGGFFGGGGB<GGGGGGGGGFFFGGGGFGGGEGGGGGGGGGGFFGGGGGFCEFFFEFFGGGGGGGGGFDGGGGGF<8FFGEF9GGGGGGGGGGFGGGGGGGGGGGGGFDGGGFFGGGFEGGGGGGGGFGEGGGGGGFGFGGGGGGGGGGGGGGGGGGGFGGEFFGGGGEGGGGGGGGGGGGGGGGGGFAGGGGGCCCCC
@GS 160
TGGGGAATATTGCACAATGGGCGAAAGCCTGATGCAGCGACGCCGCGTGAGCGAAGAAGTATTTCGGTATGTAAAGCTCTATCAGCAGGGAAGATAATGACGGTACCTGACTAAGAAGCACCGGCTAAATACGTGCCAGCAGCCGCGGTAATACGTATGGTGCAAGCGTTATCCGGATTTACTGGGTGTAAAGGGAGCGCAGGCGGTGCGGCAAGTCTGATGTGAAAGCCCGGGGCTCAACCCCGGTACTGCATTGGAAACTGTCGTACTAGAGTGTCGGAGGGGTAAGCGGAATTCCTAGTGTAGCGGTGAAATGCGTAGATATTAGGAGGAACACCAGTGGCGAAGGCGGCTTACTGGACGATAACTGACGCTGAGGCTCGAAAGCGTGGGGAGCAAACAGGATTAGATACCCT
+
FGGGGGGGGGGGGGGGGGGGGGGGGGGGGGGGGGGFGGGGGGGGGGGGGGGGGGGGGGGGGGGGGGGGGGGGGGGGGGGGGGGGGGGGGGGGGGGGGGGGGGGGGGGGGGGGGGGGCGGGGGGEGFGGGGGGGGDGGFGG?GGGGGGGGGGFGGGGGFGGGGGGGGGGFFGGGGGGGGEGGG>GGGGEGGGGGGGGGEGGGGGGGGEGGGGGCFGCFGGGGGGGGGGGGGGGGGGGGGGGGGGGGGGEGGGGGGGGGGGGGGGGGGGGGGGGGGGGGGGGGGGGGGGCGGGGGCGGGGGFGGGGGGGGGGGGGGGGGGGGGGGGGGGGGFGGGGGGGGGGEGGGGGGGGGGGGGGGGGGGGGGGGGFGGGGGGGGGGGGGGGGGGGGGGGGGGGGGGGGGGGGGGGGGGFGCCCCC
@GS 51555
TGAGGAATATTGGTCAATGGACGAGAGTCTGAACCAGCCAAGTAGCGTGCAGGATGACGGCCCTATGGGTTGTAAACTGCTTTTATAAGGGAATAAAGTGAGTCTCGTGAGGCTTTTTGCATGTACCTTATGAATAAGGACCGGCTAATTCCGTGCCAGCAGCCGCGGTAATACGGAAGGTCCGGGCGTTATCCGGATTTATTGGGTTTAAAGGGAGCGTAGGCCGGAGATTAAGCGTGTTGTGAAATGTAGACGCTCAACGTCTGCACTGCAGCGCGAACTGGTTTCCTTGAGTACGCACAAAGTGGGCGGAATTCGTGGTGTAGCGGTGAAACGCTTAGATATCACGAAGAACTCCGATTGCGAAGGCAGCTCACTGGAGCGCAACTGACGCTGAAGCTCGAAAGTGCGGGTATCGAACAGGATTAGATACCCT
+
GGGGGGGG,FFFFEFFGGGGGGGGGGGGGFGGFFGGGGFFGGGDFGGGGCDFGGGGGGGGCGGCFCFFGF,CBFGGGGGGGGGFCFFFGGGGFGGGGDFFGGECECD<EFF,?FFC<<FCEGG9FFFFGFGGGGFGGFFFFFEDGFFD>?C>F@DGFFGGFGEGECEBBFGFGCGFEC:FCC<FDGEFGC:3C?FCCFCCCCFF@FFEEFCFGGGFGE96CC<<FEGCFEFGED=<>EEFGGGGGFFCGGGF+GGGFDFGFEE1FE;GGGGGGGGGGGGGGFGF<GD@GFGGGGGEGF=GFFGFCF>+EGFFGGGGFFGGGGGGDGGFGGGGGFCGGGGGGFGGFFGGGGGGGCCBGGGGGGGGGGGGFGGGEFAFFGGC@ECGEGGGGGGDGGGGGDGGGGGGGGGGEEGGGGGGGGGGGGGGGGCGGGGCCCCC
@GS 66442
TGAGGAATATTGGTCAATGGACGAGAGTCTGAACCAGCCAAGTAGCGTGCAGGATGACGGCCTTATGGGTTGTAAACTGCTTTTATAAGGGAATAAAGTGGGTCTCGTGAGACTTTTTGCATGTACCTTATGAATAAGGACCGGCTAATTCCGGGCCAGCAGCCGCGGTAATACGGAAGGTCCGGGCGTTATCCGGATTTATTGGGTTTAAAGGGAGCGTAGGCCGGAGATTAAGCGTGTTGTGAAATGTAGACGCTCAACGTCTGCACTGCAGCGCGAACTGGTTTCCGTGAGTACGCACAAAGTGGGCGGAATGCGTGGTGTAGCGGTGAAATGCTTAGATATCACGAAGAACTCCGATTGCGAAGGCAGCTCACTGGAGCGCAACTGACGCTGAAGCTCGAAAGTGCGGGTATCGAACAGGATTAGATACCCT
+
FFFGCFGGGGFFGGGGGG9FGGGGGGGGGGGFFEEGGG8F<FEFAFFGGEGFE:FCEGEEGE,,EFGFCEG7CFGFFGEFFDCF,ECE,,CEF8CFGGG99C><=FGGFGDAFGFA9E=ACE,F<FCGGCFF<FFGGGGGGGGGGGD@FFDGG(5<=DB?GEFGGGGGG9CC;CFG:.:<:2EEFCC<F7FCEGE:.*#8,=?EECFGDCFFFF@CEEFEEE>@FEDCFCFGFGGGEFBAEGGGGF<9D+>>@FEC>>FAGDFCFFFGCFCEF@=C@7<=DFFA<+:+F,GGGGFF?9=EE?<<E>FCGFFE=EF7GF7FGFEGGGGGFAGCEDFGF<FEEBGF=C<DFGGFFCCGGFC7CFFCGGGFE,FFGFFFEFFGCEGGFFEGCEGGFAFFFFFFC,GFECC@+CGGGFF<FFEGGGGGGGGGGGGCCB@C
@GS 163
TGAGGAATATTGGTCAATGGGCGAGAGCCTGAACCAGCCAAGTAGCGTGCAGGACGACGGCCCTATGGGTTGTAAACTGCTTTTATGCGGGGATAAAGTGAGCCACGTGTGGCTTATTGCAGGTACCGCATGAATAAGGACCGGCTAATTCCGTGCCAGCAGCCGCGGTAATACGGAAGGTCCGGGCGTTATCCGGATTTATTGGGTTTAAAGGGAGCGTAGGCCGGAGATTAAGCGTGTTGTGAAATGTAGACGCTCAACGTCTGCACTGCAGCGCGAACTGGTTTCCTTGAGTACGCACAAAGTGGGCGGAATTCGTGGTGTACCGGTGAAATGCTTAGATATCACGAAGAACTCCGATTGCGAAGGCAGCTCACTGGAGCGCAACTGACGCTGAAGCTCGAAAGCGTGGGTATCGAACAGGATTAGATACCCT
+
GFGGGGGGGGGGGGGGGGGGGGGGGGGGGGGGGGGGGGGGGGGGGGGGGGGGGGGFGGGGGGGGGGGGGGGGGGGGGGGGGGGGGGGFGGGGGGGGGGGGDGFGGGGCFGFEG?FGGGCGGGGGAFGEGDFGGGGGGGGGGGGGGGGGGGGGGFFFGFGFGGGGGGGGFGFFGGCEGGGGGGGGGGGGGGGGGGGGEEGG7F?GGGGGG@F@GEE:GDGGGGGGGGDGGFGGGFGGGGGGGGGFGGGCGGGFFGF<:>FFFGGFGFEGCGGGGGFGGFGGGFGGFFFGFFGGGGEGGGGGGGFFGGGGGGGFGGGFEGFGGGGGGGGGGGGGGGGGGFGGGGGGCGGGGGGGGGGGGGGGGGGGGGGGGGGGGGGGGGGGGGGGGGGGGGGGGGGGGGGGGGGGGGGGGGGGGGGGGGGGGGGGGGGGGGGCCCCC
@GS 164
TGAGGAATATTGGTCAATGGGCGAGAGCCTGAACCAGCCAAGTAGCGTGCAGGAAGACGGCCCTATGGGTTGTAAACTGCTTTTATAAGGGAATAAAGTGAGTCTCGTGAGACTTTTTGCATGTACCTTATGAATAAGGACCGGCTAATTCCGTGCCAGTAGCCGCGGTAATACGGAAGGTCCGGGCGTTATCCGGATTTATTGGGTTTAAAGGGAGCGTAGGCCGGAGATTAAGCGTGTTGTGAAATGTAGACGCTCAACGTCTGCACTGCAGCGCGAACTGGTTTCCTTGAGTACGCACAAAGTGGGCGGAATTCGTGGTGTAGCGGTGAAATGCTTAGATATCACGAAGAACTCCGATTGCGAAGGCAGCTCACTGGAGCGCAACTGACGCTGAAGCTCGAAAGTGCGGGTATCGAACAGGATTAGATACCCT
+
CFGGGGGGGGGGGFGGGGGGGGGGGGGGGFGGGGGGGGGGGGGGGGGGGGGGGGGGGGGGGGGGGGGGGGGGGGGG9EFGGGGGGGGGGGGGFGGGGGGGGGGGGGGGGGDFGDCFGGGFFEGGGFDGGGFGGGGGGGGGFGGEGGGGGGGFGGGGGGGDFFGGGGG6GGGGGFGGGGDEG=FGEFGGGGGGGGGGEFCCFGGGFFFGGGGGGGCGGEGGGDEFFCECF;FEGGGFGGGFGGGGFFGGGGFFCFGFGGGGGGGFGGGGFGGGCGEGEFGFGGGGGGGECGGGFGDGGGGGFEC8GDGGGGGFFCGGGFB4GFEGGGEFGGGGFGGGGGGGGGGGGGGFCGGGGGGGGGGGFGGGGGGGGFGGGFCFGGGGGGGGGGGGGGGGGGGGGDGGGGGGGDGGGGGGGGGGGGGGGGGGGGGGGFGCBACC
@GS 165
TGAGGAATATTGGTCGATGGGCGAGAGCCTGAACCAGCCAAGTAGCGTGCAGGAAGACGGCCCTATGGGTTGTAAACTGCTTTTATAAGGGAATAAAGTGAGTCTCGTGAGACTTTTTGCATGTACCTTATGAATAAGGACCGGCTAATTCCGTGCCAGCAGCCGCGGTAATACGGAAGGTCCGGGCGTTATCCGGATTTATTGGGTTTAAAGGGAGCGTAGGCCGGAGATTAAGCGTGTTGTGAAATGTAGATGCTCAACATCTGCACTGCAGCGCGAACTGGTTTCCTTGAGTACGCACAAAGTGGGCGGAATTCGTGGTGTAGCGGTGAAATGCTTAGATATCACGAAGAACTCCGATTGCGAAGGCAGCTCACTGGAGCGCAACTGACGCTGAAGCTCGAAAGTGCGGGTATCGAACAGGATTAGATACCCT
+
CEFGFFCFFGFGGGGGGEGGGFFGGGGGGGGGGGGGFGGFGGGDGGGGEFGFFFGEECGFF+FFGFGGFFCFCFCFGGGGGGGGGGGGGGGFEEGGGGFGGFGEFGGCF<BFG9FGGC@FGFFFGGGGFGGGGGFGGEEGEFFGGGGGGCFCFGFDDEFGGGGGGGGGGGGEGG>G>CFFCEFGGGCECFGCF<FEFDC2CGGGGGFF<CFGFFGGDECCGGGGGGG=GGF5>EGGD5E>GGGGGGGGGGFDCFCGGGFCCFEFGGGGGGF@+BF>GDGGGGFFGGGFD8GGGGGGEGFE:GGFGGGGGFFFFA4:GGGFGFGGGGGGGGGF9GGGGGFCCF9GCFCGGFEGGFFCGGGGDEFFFFFCFGFGFCGGGGGGGG@F9DGFCFFCGFGGGGGF<GGFGGGGGGFDDGFGGGFFGGGFEAFFGGFCCCCC
@GS 166
TGGGGAATATTGCACAATGGGCGCAAGCCTGATGCAGCGACGCCGCGTGCGGGATGACGGCCTTCGGGTTGTAAAACGCTTTTGATTGGGAGCAAGCCCTTCGGGGTGAGTGTACCTTTCGAATAAGCACCGGCTAACTACGTGCCAGCAGCCGCGGTAATACGTAGGGTGCAAGCGTTATCCGGAATTATTGGGCGTAAAGGGCTCGTAGGCGGTTCGTCGCGTCCGGTGTGAAAGTCCATCGCTTAACGGTGGATCTGCGCCGGGTACGGGCGGGCTGGAGTGCGGTAGGGGAGACTGGAATTCCCGGTGTAACGGTGGAATGTGTAGATATCGGGAAGAACACCAATGGCGAAGGCAGGTCTCTGGGCCGTTACTGACGCTGAGGAGCGAAAGCGTGGGGAGCGAACAGGATTAGATACCCT
+
FFFEFCE,FGGGGGF<E,;@FGGGGGGFCGGGGGEFGGGE>FECFCGFGGFGCFEGEFGG+C=FEEFGC=FFFGG,5CCFF@<FE,<FGGFG7B:F=3AAC,BCGGGFFF@=,=,,=,D9FFGFFA:B@F7>7>>FF?,@:>&*CFFGGG>7CE2FE>>C<<FGGE5<FFG>G<F>C<;ECFFECCGGFFA9GEGGFFFGGFF::,9CC8C<DDEC=#CFGGD=7C:ED@FGGGGF:B<::EEFF7=*3F>E,:F2C>>3*DEF>C7GFEGGGF>>8GGGGEC>DFCFEDEDGF?E,EGGFFFF7EGDGGGGFE?EFGFFC,ED<C,FAFC@+EEFGFDGGGGFEGEE:BCDGFGGGGDGFGGGGGGEFGGGFGGGGGEFGGGGFGFC7CEFF;:GGFEGFGFEGCFAFGGFGGGGGGFFCCCC@
@GS 167
TGGGGAATATTGCACAATGGGCGCAAGCCTGATGCAGCGACGCCGCGTGCGGGATGACGGCCTTCGGGTTGTAAACCGCTTTTGATCGGGAGCAAGCCTTCGGGTGAGTGTACCTTTCGAATAAGCACCGGCTAACTACGTGCCAGCAGCCGCGGTAATACGTAGGGTGCAAGCGTTATCCGGAATTATTGGGCGTAAAGGGCTCGTAGGCGGTTCGTCGCGTCCGGTGTGAAAGTCCATCGCTTAACGGTGGATCTGCGCCGGGTACGGGCGGGCTGGAGTGCGGTAGGGGAGACTGGAATTCCCGGTGTAACGGTGGAATGTGTAGATATCGGGAAGAACACCAATGGCGAAGGCAGGTCTCTGGGCCGTTACTGACGCTGAGGAGCGAAAGCGTGGGGAGCGAACAGGATTAGATACCCT
+
CFGGGCGGGGGGGGGGGGGGCFGGGGGGGGGFGGGGGG@EGGGGGGGGGGGGGGGGGGGGFFGGGGGDGDEFGGGGGGGGEFGGGGGGGGFE@FGC@FDFFGDGGGFEGGFGFFFFFGGGGGGGGGGGGGGDDECFFGGGGGGGFCFGGGGGGGG/CFCGGGFFGGDCCGGGFFFFEG8GBAG?FGFFGGGGGGG@CCFGFGGGGGGCEGDEGG5GGEGGGGGGGGGGFGGGGFGGFFFFGGFGGGFGGGGGGGCFGFGGEGCDGGFGGGGGGGF@+8GGGGGGGGGGFFFE9GGGFGGGGGGGFGGGGGGGGGFFGGGGFDGGFGGFCEGGGFGGGGGGGGGGGGGDGGGGGGGFEGGGGGGGGF@GFEGGGGGGGFGGGGGGGGFGGGGGGGGGGGGGGGGGGGGGGGGGGGGGGGCCCCA
@GS 168
TAGGGAATCTTCCACAATGGACGCAAGTCTGATGGAGCAACGCCGCGTGAGTGAAGAAGGTCTTCGGATCGTAAAACTCTGTTGTTAGAGAAGAACACGAGTGAGAGTAACTGTTCATTCGATGACGGCATCTAACCAGCAAGTCACGGCTAACTACGTGCCAGCAGCCGCGGTAATACGTAGGTGGCAAGCGTTGTCCGGATTTATTGGGCGTAAAGGGAACGCAGGCGGTCTTTTAAGTCTGATGTGAAAGCCTTCGGCTTAACCGGAGTAGTGCATTGGAAACTGGAAGACTTGAGTGCAGAAGAGGAGAGTGGAACTCCATGTGTAGCGGTGAAATGCGTAGATATATGGAAGAACACCAGTGGCGAAAGCGGCTCTCTGGTCTGTAACTGACGCTGAGGTTCGAAAGCGTGGGTAGCAAACAGGATTAGATACCCT
+
GFGGGFGGGGGGGGGGGGGGGGGGGGGGGGGGGGGGGGGGGGGGGGG@FGGGGGGGGGGGFGGGGGG@FGGGGGGGGGFGGGCFGGGGGGGGGGGDFFDGG+DFGGGGGGGGGFGGGFGGGGGGGGGGEGGGGGGGGGGGGFEFFGGGGGGGGGGGFGGCFCGFGGGFGGGGDEGG9FGFGGFGGGGGGGGGGG@FEEFFGC@FCCFGFGGFGGGEFGGGGFDFGGGGGGG83CGGGGFFFGCFFGGGFGGGGGFGGEGGFGGFCDDFFDGCDDFEB9G=FCFCFGGFFECGEFAFGDFFAFCFAGGGGFAEAGGGFCDFGF9FGGGGGGGGGGGGFGGEGGGGFGGGGGGGFGFGGGGGGGGGGGGGGGGGGGGGGGGFFGGGGGGGEDGFGGGGGGGGGGGGGGGGGGGGGGGGFGGEDGFGGGGGGGGGGGGGCCCCC
@GS 169
TGAGGAATATTGGTCAATGGGCGAGAGCCTGAACCAGCCAAGTAGCGTGCAGGATGACGGCCCTATGGGTTGTAAACTGCTTTTATAAGGGAATAAAGTGAGAGTCGTGACTCTTTTTGCATGTACCTTATGAATAAGGACCGGCTAATTCCGTGCCAGCAGCCGCGGTAATACGGAAGGTCCGGGCGTTATCCGGATTTATTGGGTTTAAAGGGAGCGTAGGCCGGAGATTAAGCGTGTTGTGAAATGTAGACGCTCAACGTCTGCACTGCAGCGCGAACTGGTTTCCTTGAGTACGCACAAAGTGGGCGGAATTCGTGGTGTAGCGGTGAAATGCTTAGATATCACGAAGAACTCCGATTGCGAAGGCAGCTCACTGGAGCGCAACTGACGCTGAAGCTCGAAAGTGCGGGTATCGAACAGGATTAGATACCCT
+
GGGGGGGGDFG<EFCFGGGGGDBFCCE<FGGGFCGGGEFGFGFGGGGGGGFCFGGFGFCG:F@FFFGC,EFEGGGGGGC,CFEGGGGGDFF=DEG,:EFFG99EF<FG:FGGEGGGGFCCGGGGGGCEFGGFFFEFEFGD?/@+==FGGC<B?FG<FF<FC82::2A>AFA@D06>)6A5>5D=>GCFF:CCFF47CFFFFGFCFCGGFFACFGCFD<:CE<*DFEDEFFFCGGGGGEEGGECCCFCD;>GEDGFFC@@EE<,=9GFC>GGGGEC=3>5C<7=FA,A,,,FE6FF?F9EFA,A,CFB8=8GDGF@F7=<?E=GFEF7FCFEEFDAF??FGGGGFC@FFGGGGFFF-DDCGGF@FGGFFC?GGFF9GGGGF@@CFDGEFEEFFFFCGGGGGGGGGECCF@CGFEGGFGFGFGGGGEDEFGFEAA,B6
@GS 170
TGGGGAATCTTGCGCAATGGGGGGAACCCTGACGCAGCGACGCCGCGTGCGGGACGGAGGCCTTCGGGTCGTAAACCGCTTTCAGCAGGGAAGAGTCAAGACTGTACCTGCAGAAGAAGCCCCGGCTAACTACGTGCCAGCAGCCGCGGTAATACGTAGGGGGCGAGCGTTATCCGGATTCATTGGGCGTAAAGCGCGCGTAGGCGGCCCGGCAGGCCGGGGGTCGAAGCGGGGGGCTCAACCCCCCGAAGCCCCCGGAACCTCCGCGGCTTGGGTCCGGTAGGGGAGGGTGGAACACCCGGTGTAGCGGTGGAATGCGCAGATATCGGGTGGAACACCGGTGGCGAAGGCGGCCCTCTGGGCCGAGACCGACGCTGAGGCGCGAAAGCTGGGGGAGCGAACAGGATTAGATACCCT
+
FGGGGGGGGGGGGGGDGGGGGGGGGGGGGGGGGGGG7FGGCFGGGGGGGGGGCFFFCGEGGGGGGGGEGGGGGGG<FGGGGGGGGGGGGGGGGGGFFFGGGGGFEGGFCEGFGGGFGGGGFFGEGGCGGGGGGG8>FGGGGGGGCECEGGGG???A8<CEE>EC;:EGGGG-;?:CEG>>FEGGGGGGGGGGGGGGE?9?*?GGGED>?8@EEGGGGEEEEE<?:EE,GEGGGGGGG8EFCEEE?CCDEEGDCD>FF<:=:C7GFC7GGDFGEEFFCFGE/5FGGGDGGFGFDC:F@BF7GGGGFDEGFE9EAGGGGGDGFGGGCCEGGGGGGGCF7CGFGGGGFGGGDGGGGGFCGGGGEFD8GGGGGGGGGGGFECCGGGEGGGGGGGGGGFF7GFFGGGGGFGFFGGFECC@CC
@GS 171
TGAGGAATATTGGTCAATGGGCGAGAGCCTGAACCAGCCAAGTAGCGTGCAGGATGACGGCCCTATGGGTTGTAAACTGCTTTTATAAGGGAATAAAGTGAGTCTCGTGAGACTTTTTGCATGTACCTTATGAATAAGGACCGGCTAATTCCGTGCCAGCAGCCGCGGTAATACGGAAGGTCCGGGCGTTATCCGGATTTATTGGGTTTATAGGGAGCGCAGGCGGACCTTTAAGTCAGCTGTGAAATACGGCGGCTCAACCGTCGAACTGCAGTTGATACTGGAGGTCTTGAGTGCACACAGGGATACTGGAATTCATGGTGTAGCGGTGAAATGCTCAGATATCATGAAGAACTCCGATCGCGAAGGCAGGTATCCGGGGTGCAACTGACGCTGAGGCTCGAAAGTGCGGGTATCAAACAGGATTAGATACCCT
+
9EFGGFGGFCFFGGGGGGGEFGGGGGGGGGFGGGGGGGGFFGGGCGGGGGGCFGGGGGGGGGGGFGGGFD@FGGGGGGGGGGGGGGGGGGGGGGGGGGFGGDGGGGGGGGGGGGFGEFGGGGGGGGGGGGGGAFFFGGGGGGEGGDGGFGGFCFCDDB678FGGGGGGECFG;F:>CFGGGDGGGGGGCF@CFC;?3C<ACFGGGG:F=,<CFDECC8GGEGGGGGDFEFGGGFFGDFGFGFGGGGGGEDFGGEFFF:7GEC@>FGGF>GGFB@FGFFFFGGGFCGFCF?GGGFDDGD@FGFDGGGGEEFCFGFGFFDGGGGGGGGGGGGGGGGGGGGGGGGGDFDGGGGGGGGGGGGGGGEGGGGGGGGGGFEGGGGGGGGFFFGGGGGGEGFGGGGGGGGGGGEFGGDGGGGFEGGGGGGGGGFFEFGGCC@CC
@GS 172
TGAGGAATATTGGTCAATGGACGAGAGTCTGAACCAGCCAAGTAGCGTGCAGGATGACGGCCCTATGGGTTGTAAACTGCTTTTATAAGGGAATAAAGTGAGCCTCGTGAGGCTTTTTGCATGTACCTCATGAATAAGGACCGGCTAATTCCGTGCCAGCAGCCGCGGTAATACGGAAGGTCCGGGCGTTATCCGGATTTATTGGGTTTAAAGGGAGCGTAGGCCGGAGATTAAGCGTGTTGTGAAATGTAGATGCTCAACATCTGCACTGCAGCGCGAACTGGTTTCCTTGAGTACGCACAAAGTGGGCGGAATTCGTGGTGTAGCGTTGAAATGCTTAGATATCACGAAGAACTCCGATTGCGAAGGCAGCTCACTGGAGCGCAACTGACGCTGAAGCTCGAAAGTGCGGGTATCGAACAGGATTAGATACCCT
+
CFFGGFGGGGGGGGGGGGGGGGGG>FEFFGGGGGGGGGFGGGFCFGGGGFGGGGGGEFCF@CCFFCFDFF=@BCFFCGGGGGFE9<FFGGGFEFGFGGGGFFAC,BFFGGGCFDED<AC@FCFGGF9BAEGGGGGFGF=GCD)?FEGGFGGGG8DEFDFFGFDGED@E>F73FFG?ACCGECCCEEFCF:EDF=@CEFF@<CFGDFFFEECFGG;D8DEGGGEFGBD5@,9GC?CDD5CEFGGGFGFGGGGGGGFD<9CFD@C:>CGE@GGGGGCGEF9FCGGGGGGGGGFC=@+EGCGFGGFCGGGGEFDE@EF>GGGGGGGGGGFC,GGFACFFGFFCBGF=FCFGGGGGGFGGGFGFGEGFGGGFFGGFCGFFFGGGGGGF,CGGGGEDGGGGGGGGGEEFCF@7GGGGGGGGGGGGGGGGGGGGGFGCCCCC
@GS 55271
TGAGGAATATTGGTCAATGGACGAGAGTCTGAACCAGCCAAGTAGCGTGCAGGATGACGGCCCTATGGGTTGTAAACTGCTTTTATAAGGGAATAAAGTGGGTCTCGTGAGACTTTTTGCATGTACCTTATGAATAAGGACCGGCTAATTCCGTGCCAGCAGCCGCGGTAATACGGAAGGTCCGGGCGTTATCCGGAATTATTGGGCGTAAAGGGCTCGTAGGCGGTTCGTCGCGTCCGGTGTGAAAGTCCATCGCTTAACGGTGGATCCGCACCGGGTACGGGCGGGCTTGAGTGCGGTAGGGGAGACTGGAATTCCCGGTGTAACGGTGGAATGTGTAGATATCGGGAAGAACACCAATGGCGAAGGCAGGTCTCTGGGCCGTTACTGACGCTGAGGAGCGAAAGCGTGGGGAGCGAACAGGATTAGATACCCT
+
FGGGGG?F6CFFFGDFGGGGGFGG@EG,CFCGGGGGGGGGGGGGGGGGG@DEFGGGGG7FEEEFGFGGGGGGGAC<FDCGGGGGCFGG<F8FFGGGGGGFGGFFGCFG<<4?FC9FGFEGGGFFEG<FEFFFGGGFGGCG#BFFG?G3BFFFG@CFGGGGGGGGGEEAFFGGDFGGGEGC2GFG7EGGGGGGGGGGD:CFFCCGCF@9F@FCGEEE8GGGGG*:GC:8<C1*C:F:C<FGE@?GGGGCEC:.)CGGGGFFDGFB8CFB:BCC*31>GGE=>CEF>EEFGGGGC@+CC?GFFF8FF<=<<FGFGFEGEC>GFFGGCAGGGGGGGGGGGGGGGGGGFC8GGGGGGGFEAC,F@CGGGGGGGGFFC<68GECFFC:GGAGDGGGGGGGGGGF7>GGGGGFFGGGGEGGGGFFGGGGFFFFGGGGCCCCC
@GS 174
TGAGGAATATTGGTCAATGGACGAGAGTCTGAACCAGCCAAGTAGCGTGCAGGATGACGGCCCTATGGGTTGTAAACTGCTTTTATAAGGGAATAAAGTGAGCCTCGTGAGGCTTTTTGCCTGTACCTCATGAATAAGGACCGGCTAATTCCGTGCCAGCAGCCGCGGTAATACGGAAGGTCCGGGCGTTATCCGGATTTATTGGGTTTAAAGGGAGCGTAGGCCGGAGATTAAGCGTGTTGTGAAATGTAGATGCTCAACATCTGCACTGCAGCGCGAACTGGTTTCCTTGAGTACGCACAAAGTGGGCGGAATTCGTGGTGTAGCGGTGAAATGCTTAGAGATCACGAAGAACTCCGATTGCGAAGGCAGCTCACTGGAGCGCAACTGACGCTGAAGCTCGAAAGTGCGGGTATCGAACAGGATTAGATACCAT
+
EGGGG<FDEFGGGGGCFFGGGGEGGGG,FFGGGGGGGFFGGDFGFGEGFEF:CBEFGFDGF@F7FGGGC<FGGGAFD,FFCCDFDFFGCE<FGGFE<FFGGFGGGCG<FFF8DAFDC9FF,5EGGFFFF,,CFFCFGFGG/ECEG+CFC3@?48<CCFEGGF?:@0F?2DEAG4?F352*DFDGGG:9F><:;FGCFFGCCBFGGFA?;?>CFEF52#GGEC>C9GGFFF?:?DCCCGEC@FGG=EFCE@=@8CD><<@CFG96<9F@8=C6&<:GGGFEBDGGF=FCD8GGGGGF?=GEAA9DEFGGGGGFCGDGGGGGGGFF7C>GF9GFC<CF@<9AFC,FDGGFFGGGFF:7GGGGGF@CFA?GFGGGGFGFFAFEF:CGFFECGF;GGGGGF@7,D>GGEGFGGGGEGGGGGGFEGGGGGFFGDGFC@8,C
@GS 175
TGAGGAATATTGGTCAATGGACGAGAGTCTGAACCAGCCAAGTAGCGTGCAGGATGACGGCCCTATGGGTTGTAAACTGCTTTTATAAGGGAATAAAGTGAGTCTCGTGAGGCTTTTTGCATGTACCTTATGAATAAGGACCGGCTAATTCCGTGCCAGCAGCCGCGGTAATACGGAAGGTCCGGGCGTTATCCGGATTTATTGGGTTTAAAGGGAGCGTAGGCCGGAGATTAAGCGTGTTGTGAAATGTAGACGCTCAACGTCTGCACTGCAGCGCGAGCTGGTTTCCTTGAGTACGCACAAAGTGGGCGGAATTCGTGGTGTAGCGGTGAAATGCTTAGATATCACGAAGAACTCCGATTGCGAAGGCAGCTCACTGGAGCGCAACTGACGCTGAAGCTCGAAAGTGCGGGTATCGAACAGGATTAGATACCCT
+
GGGGGGGGGGGGGGGGGGGGGGGGDGGGGGGGGGGGGGGFGGFGGGGGGGGGFGGGGGGGFGGGGGGGGGGCFGGGGGGGGGGGGGGFFGGGGGGGGGFGGGGGGGGDFGDGG@D@EGGGGGGGGGGFFGFGGGGGGGFGGGGGGGGGGGGGGGGGGGGGGGGGGBFFFGGGGCFBEGGGGGGGGGGGGDGCGGGEFFFFFGEGGGGGGGGGGGGGGGGGGG=FFGGCGGFGGGFGGGGGGGGGGGGGGGGGFGGGGFFGGGFFGGFGFGGGGGGEEFGGGGGGGFF8FEF96EGGGGGGGGFFGFGGGGGDFFGGGGGGGGGGGGFFGFCFGGGGGGGGGGGGGGFCGGGGGGGGGFGGGGGGGGGGGGGGGFGGGGGGF@CGGGGGGGDGGGGGGGGGGGGGGGGGGGGGGGGGGGGGGGGGGGGGGFFCA,CB
@GS 176
TAGGGAATCTTCGGCAATGGGGGCAACCCTGACCGAGCAACGCCGCGTGAGTGAAGAAGGTTTTCGGATCGTAAAGCTCTGTTGTAAGTCAAGAACGAGTGTGAGAGTGGAAAGTTCACACTGTGACGGTAGCTTACCAGAAAGGGACGGCTAACTACGTGCCAGCAGCCGCGGTAATACGTAGGTCCCGAGCGTTGTCCGGATTTATTGGGCGTAAAGCGAGCGCAGGCGGTTTGATAAGTCTGAAGTTAAAGGCTGTGGCTCAACCATAGTTCGCTTTGGAAACTGTCGAACTTGAGTGCAGAAGGGGAGAGTGGAATTCCATGTGTAGCGGTGAAATGCGTAGATATATGGAGGAACACCGGAGGCGAAAGCGGCGCTCTGGTCTGTAACTGACGCTGAGGCTCGAAAGCGTGGGGAGCGAACAGGATTAGATACCCT
+
CFGGGFFGGGGGGGGGGGGGGGGGGGGGGGGGGGGGGGGGGGGGGGGGGGGGGGGGFGGGGGGGGGGGGGGGGGGGGGGGGGGGG<FFGGGG,FFGGGGGGFGEGGGFGGGFGGGGGGGGGGGGGGGGGGGGGGGGGGGGGGGFGGGGGGGDGG?GBFFFFGFGGGGGGGGGGG@CCCCGG<FGDFFEGGGGGGEB?CFFGGGGGF;FGFGGGGGGG=GGDGGGDC-GGFFGFGCGFGG?CG7,FGGGGCFGFGGGGGFCGGGFFGGGGGGGCFFGFADGGGGGGGGGGGGGGGGFDFFFCGFE8CGGGF9E<FFGFFGGGGGFDGGGGGGGGGGGGGGGFD<GGGGGGGGGGGFGGGGGGF:FGGGGGGGGFGGGFC,GGGGGGGGGGGGGGGGGGGGGGGGFDGGGGGGGGGGGGGGGECGCGGGGGGFGGGGGCCCCC
@GS 177
TGAGGAATATTGGTCAATGGACGAGAGTCTGAACCAGCCAAGTAGCGTGCAGGATGACGGCCCTATGGGTTGTAAACTGCTTTTATAAGGGAATAAAGTGAGTCTCGTGAGACTTTTTGCATGTACCTTATGAATAAGGACCGGCCGATTCCGTGCCAGCAGCCGCGGTAATACGGAAGGTCCGGGCGTTATCCGGATTTATTGGGTTTAAAGGGAGCGTAGGCCGGAGATTAAGCGTGTTGTGAAATGTAGACGCTCAACGTCTGCACTGCAGCGCGAACTGGTTTCCTTGAGTACGCACAAAGTGGGCGGAATTCGTGGTGTAGCGGTGAAATGCTTAGATATCACGAAGAACTCCGATTGCGAAGGCAGCTCACTGGAGCGCAACTGACGCTGAAGCTCGAAAGTGCGGGTATCGAACAGGATTAGATACCCT
+
EGGGGCFGGGGCD,EFGGGGGGGGDFGFGGGGGGGGGGGGGGFGFGGGGGGGGGFFFGGG7FFDFCFGGF,>CFGGGCE=A<FCFDGGFFGGG,F<FFFFFDBFGFGGGGGGAFGFGD@ECG9FGGF9FGGG9EEFGG>G?<=@EF6EFEDG>EDFG<B>DFFGEEC5*5;@==FG<FECCFGGGGFGFFGFGFFE??FF<<+88GGFCC?B:EE8EEGCC?E+CEGEGEGGEEF<G>GGGGGDGFDDF?@C<CGGGGFD@EC:FGGGFFGGGGGEB<BEGGFGF8GFDFFFCC=?C,FFEAC,F7GCCGGFD@F>B7GDGGGGGGGGGGGGGGGGGEGGFFF8GGFGGGGGGGEDGGF@GGGGGFFFF@<CGFFGGGGGEGGGGGFGGGGGGGGFGGGGGGGGGGGGEDGFGGGGGGGFGGFFFGGGF8FA@8CC
@GS 178
TGAGGAATATTGGTCAATGGACGAGAGTCTGAACCAGCCAAGTAGCGTGCAGGATGACGGCCCTATGGGTTGAAAACTGCTCTTATAGGGGGATAAAGTGTGCCACGTGTGGCATATTGCAGGTACACTATGAATAAGGACCGGCTAATTCCGTGCCAGCAGCCGCGGTAATACGGAAGGTCCGGGCGTTATCCGGATTTATTGGGTTTAAAGGGAGCGTAGGCCGTCTTATAAGCGTGTTGTGAAATGTCGGGGCTCAACCTGGGCATTGCAGCGCGAACTGTGGGACTTGAGTGCGCAGGAGGTGGGCGGAATTCGTCGTGTAGCGGTGAAATGCTTAGATATGACGAAGAACTCCGATTGCGAAGGCAGCCTGCTGTAGCGCAACTGACGCTGAAGCTCGAAAGCGTGGGTATCGAACAGGATTAGATACCCT
+
FA<FGFGGGGGGDCFGGGGGFEGGEG7CEFGGFCGGGGFF8FGGGGGGG:FDGGCGGFGCF:+D=CFC<F@:,CFECE,,<,C<99EEFG7:7+,CFAFEBF99EF@FGD<+4F9E,@A<,BFE?9,,C4BAC?5D<5BF=DC=:6B3=BB<D5GF>0D-@FG@=B>FF;>FFFG?B<EC>F>FEG#FFBF2<>C:6?F4F;CEFFGDFGGGGEECC<@::C>2<:%,7:AE?CGGGCECGGGFF;B:?GGGGFGG>?FEG<CFDG:F@GGGGEC>6%GGGEEF>,GGGGFGGGGF==8=AFA+FB:7GGGGGGEGF@GCGGGGGGGGGGGGGGGGGGGGGGGGGGGGGECGGFC-FC@@GEGGGGGGGGFGGCF@GGFCF:7DEDGGGGGGFFGGGCGGGEGGGGGGGGGGF<F<GGGGGGGGGGGGGGGCCCCC
@GS 179
TGGGGAATATTGCACAATGGGGAAACCCTGATGCAGCGACGCCGCGTGGAGGAAGAAGGTCTTCGGATTGTAAACTCCTGTTGTTGAGGAAGATAATGACGGTACTCAACAAGGAAGTGACGGCTAACTACGTGCCAGCAGCCGCTGTAAAACGTAGGTCACAAGCGTTGTCCGGAATTACTGGGTGTAAAGGGAGCGCAGGCGGGAGAACAAGTTGGAAGTGAAATCCATGGGTTCAACCCATGAACTGCTTTCAAAACTGTTTTTCTTGAGTAGTGCAGAGGTAGGCGGAATTCCCGGTGTAGCGGTGGAATGCGTAGATATCGGGAGGAACACCAGTGGCGAAGGCGGCCTACTGGGCACCAACTGACGCTGAGGCTCGAAAGTGTGGGTAGCAAACAGGATTAGATACCCT
+
FGGGGFGGGGGGGGGGGGGGGGGGGGGGGGGGGGGGGGGGGGGGGGGGGGGGEGGGGGGGGGGGGGGGFFGFFGGFGGGGGGG8FGGGGGGGGFGGGGGGGDGFGCFGGGGGGGGGG-GGGGGGGGGDBFGGGGGGGGGGGGGGDFEFGGGAFGEGFGGFFGGGGGGGGGGGCGGGGGGGGGGGGGGFGGGGGGFGGGGGGGGGGGGGGGCDFGFGFGFGGGGGGGGGGGGGGGGGFGGGGGGGFFGGGGGFFFFFFAFGGGGGGGGGGGGFGGGGGGGGGGGGGCGGGGGGGGGGGGFFGGGGGGGGGGGGGGGGGGGGGGGGGGGGGGGGGGFGGGGGGGGGGGGGGGGGGGGGGGGGGGGGGGGGGGGGGGGGGGGGGFFGGGGGGGGGGGGGGGGGGGGGGFGGFGCCCCC
@GS 67427
TGGGGAATATTGCGCAATGGGGGCAACCCTGACGCAGCCATGCCGCGTGAATGAAGAAGGCCTTCGGGTTGTAAAGTTCTTTCGGTAGCGAGGAAGGCATTTAGTTTAATAAACTAGGTGATTGACGTTAACTACAGAAGAAGCACCGGCTAAATACGTGCCAGCAGCCGCGGTAATACGTATGGTGCAAGCGTTATCCGGATTTACTGGGTGTAAAGGGAGCGCAGGCGGTGCGGCAAGTCTGATGTGAAAGCCCGGGGCTCAACCCCGGTACTGCATTGGAAACTGTCGTACTAGAGTGTCGGAGGGGTAAGTGGAATTCCTAGTGTAGTGGTGAAATGCGTAGATATTAGGAGGAACACCAGTGGCGAAGGCGGCTTACTGGACGATAACTGACGCTGAGGCTCGAAAGCGTGGGGAGCAAACAGGATTAGATACCCT
+
FGGGGEFGGGGGGGGGGGGGFGGGGGGGGGGGG>EFGGGGGCGGGGEEE:DFGGGDFAFCGGGGGGGGFEGGGGGGFGGGGGGGGGGGGGG7BFGGGGGGFGGFFGGGGGGGGGGGFGGGCFGCGEFGGGGGGFGGGGG8<FCGGGGGGG?GDGGGGGGGGGGGGGGGGGGGDGGGGGGGGGC@7FFGGGGGGGGDGGGD><EGGGGFFFGGGGGGGGGGFEGGGECEGGGGGFGGGGGGGGFGGFFGGGGGGGGGGGGGGGGGGGGGGGGGGGGGGGGGGGGFDFCC+:GFGGFEEGGGGGCEGGGDGGGGGFGFFGGFFCC<FF<GGGGGGGCFCEGGEFGGGGGGGEGGGGGGGF@GGGGGGGGGGGGGGGGGGDGGGGGGGGGGGFFEDGGGGGGGGGGGGGEFFGGGGGDGGGGGGGGGGGGGGGCCGGGGCCCCC
@GS 181
TGGGGAATCTTGCGCAATGGGGGGAACCCTGACGCAGCGACGCCGCGTGCGGGACGGAGGCCTTCGGGTCGTAAACCGCTTTCAGCAGGGAAGAGTCAAGACTGTACCTGCAGAAGAAGCCCCGGCTAACTACGTGCCAGCAGCCGCGGTAATACGTAGGGGGCGAGCGTTATCCGGATTCATTGGGCGTAAAGCGCGCGTAGGCGGCCCGGCAGGCCGGGGGTCGAAGCGGGGGGCTCAACCCCCCGAAGCCCCCGGAACCTCCGCGGCTTGCGTCCGGTAGGTGGGGGGGGAACACCCGGTGTAGCGGGGGAATGCGCAGATATCGGGTGGAACACCGGTGGCGAAGGCGGCCCTCTGGGCCGAGACCGACGCTGAGGCGCGAAAGCTGGGGGAGCGAACAGGATTAGATACCCT
+
FGFFCGDGGFGEFEGGGDGGGCEDE=E<FFF8EFFB:CGGGDGGGGGGDDD+:7FFCF7FGC8FF:>BB>CFGFFFGGGE:BF@E9,B<@C+<<<?FA,<<,,8<<FFFCC<:@,3@,280CEGG8*1,C9EC5,:EGGFGGGGGGGGEGE;FG982CCEGECE5*:5*2*;+3<C>8CC9?FFF?;CEGGGACF581:>*ECC>CC*1E/5858CED/;/@93;.88GGGGGGF?CFGC9?9C):8;5,,#2@#;:<>;>@<FF<*=1*7C4*FB7CF?>7>>*@*>>A9GGFF@+:FCGF<GCE7:C,,,FB+C@GGFCFFBC=C:<:,9E4C>87GGGFFB696,6++F@,,@EE@8,:<<C87GDFC@EFE@,68+GF@EF@?FEGGGGGGEFCCAEC,,C,@9CFFC8@@@<
@GS 67943
TGGGGAATATTGCACAATGGGGGAAACCCTGATGCAGCGACGCCGCGTGGAGGAAGAAGGTCTTCGGCTTGTAAACTCCTGTTGTTGAGGAAGATAATGACGGTACTCAACAAGGAAGTGACGGCTAACTACGTGCCAGCAGCCGCGGTAAAACGTAGGTCACAAGCGTTGTCCGGAATTACTGGGTGTAAAGGGAGCGCAGGCGGGAAGACAAGTTGGAAGTGAAATCTATGGGCTCAACCCATAAACTGCTTTCAAAACTGTTGTTATTGAGTAGTGCAGAGGTAGGCGGAATTCCCGGTGTAGCGTTGGAATGCGTAGATATCGGGAGGAACACCAGTGGCGAAGGCGGCCTACTGGGCACCAACTGACGCTTAGGCTCGAAAGTGTGGGTAGCAAACAGGATTAGATACCCT
+
@EC<F7:FFDG9EGGDFCFEGGDEGGF8@EC66FFFGCG@CGEFE+@:F=FG7BFEFE@8C9F9,C-7BF7EFGGGDCC9??B9?F<F,AFGGFGDFGGGFC+BDBEFGD,>EGCCA@FCFDCEB>>FF-E<F:$+0@FFGFCC-*FAACCFF4?D1:0<F7,ACG;GCFF9FFEDCEGA/CCFCFC9=C?C1B6:*:/CCCD?CFE>9@88CGGFF@7,<C<,GFC9;@<07C;GCEEDFC@9FFD>>8?E,CF,EDEFD=@CC,A8,8GGFGFGGGGGDEE<A:GGECFF?GGFC>=CFGFC+CC=5AFEECGF7GGGFGGGC@EFEFFFGFF9GGFB7F@C<CFFCGF;,CGGGFFF@@;E9FFEFF@EEB,,GFEDDBGFE@CGGGGFFGGFFGGGGGGGGCFGFGFCC@A8
@GS 183
TAGGGAATCTTCGGCAATGGGGGCAACCCTGACCGAGCAACGCCGCGTGAGTGAAGAAGGTTTTCGGATCGTAAAGCTCTGTTGTAAGTCAAGAACGAGTGTGAGAGTGGAAAGTTCACACTGTGACGGTAGCTTACCAGAAAGGGACGGCTAACTACGTGCCAGCAGCCGCGGTAATACGTAGGTCCCGAGCGTTGTCCGGATTTATTGGGCGTAAAGCGAGCGCGGGCGGTTGGATAAGTCTGAAGTTAAAGGCTGTGGCTCAACCATAGTTCGCTTTGGAAACTGTCAAACTTGAGTGCAGAAGGGGAGAGTGGAATTCCATGTGTAGCGGTGAAATGCGTAGATATATGGAGGAACACCGGTGGCGAAAGCGGCTCTCTGGTCTGTAACTGACGCTGAGGCTCGAAAGCGTGGGGAGCGAACAGGATTAGATACCCT
+
GGGFGGGGGGGGGGGDGGGGFEDCGGFFGGGGGGGGGFGGGGGGGGGFGGGFFFGGFGGGGGGGGGGGGGGGGGGAFGGGGGGGGG9F<@FFGFFGDECFGCFG<FGFG7F<,BAD5@?<FDD9,B@C@B3BFF9DFFFGGG7FFGGFF7>*C,,,>C*8<FCFCC,>FB<CB@*C*,,7A<2FE,,?BC=<7AF0*2</;#+GFAFFCEFF88;CC8:::/18:E&ECEEEFE,?;BEGGF=7@C@A82@@8E>1<F5C?F:+FCFGB;FC/'+F>%A@FGF9FFC,>=GGB9FGGGGCGFE=FEC:GGGCCGGGGGFGGGGGGGGGGGGGGGGGGGGFFCGGDFFGGGGF@FEFGEC=:GDGGDGGGFDC@GGGGGF@GGGGGGGGGGGGGGGGGGGGGGGGGGGGGGGGGEGGFGGGGGEGGGGGGGGGGGGGCCCCC
@GS 67899
TGAGGAATATTGGTCAATGGACGAGAGTCTGATCCAGCCAAGTAGCGTGCAGGATGACGGCCCTATGGGTTGTAAACTGCTTTTATAAGGGAATAAAGTGAGTCTCGTGAGGCTTTTTGCATGTACCTTATGAATAAGGACCGGCTAATTCCGTGCCAGCAGCCGCGGTAATACGGAAGGTCCGGGCGTTATCCGGATTTATTGGGTTTAAAGGGAGCGTAGGCCGGAGATTAAGCGTGTTGTGAAATGTAGACGCTCAACGTCTGCACTGCAGCGCGAACTGGTTTCCTTGAGTACGCACAAAGTGGGCGGAATTCGTGGTGTAGCGGTGAAATGCTTAGATATCACGAAGAACTCCGATTGCGAAGGCAGCTCACTGGAGCGCAACTGACGCTGAAGCTCGAAAGTGCGGGTATCGAACAGGATTAGATACCCT
+
GFGFGGDGFGGGGGGGGGGFGFGEG:CGGGGGGGGGGGGGFF<,EFGGGGGFGGGGGGCGGGGDG8FGGFGGGGGGGGGGGGGGGGGGGFGFEGGFGFF,CCFGFGGGGFGGGGGGG9CDFGGGGGGACEGGGGGGGFFFFCFEEGGG/GGGF?7FFFG?FGGGGGGGGGC;@AC>EFFGFGC:::F:FGGGG?GECCF3FGCF<GGGFGGFGEGFGCEGEGDFCGFCFGGGGGGGGGDFEGGGGGGGGGGGFGEG>GGEFCC>GFCGFFGDGGGGFGGGGFGGGGFFGGGGGGGGGFGFFA,FDGGGGGAFGGEGGGF@GGGGECCGGGDGEDGGGFFGGGGGGGFCGGGGGGFFGGGFFDGGGFFGGGGGGF@F8GGCCGGGGGGGGGGGGFGEFGGGGFCEFF:F:7GGGGGGGGGFFGFFGGGFF?FCCCCC
@GS 185
TGAGGAATATTGGTCAATGGACGAGAGCCTGAACCAGCCAAGTAGCGTGCAGGAAGACGGCCCTATGGGTTGTAAACTGCTTTTATGCGGGGATAAAGTGAGTCACGTGTGGCTTATTGCAGGTACCACATGAATAAGGACCGGCTAATTCCGTGCCAGCAGCCGCGGTAATACGGAAGGTCCGGGCGTTATCCGGATTTATTGGGTTTAAAGGGAGCGTAGGCCGTCTTTTAAGCGTGTTGTGAAATACTGTCGCTCAACGACAGAGGTGCAGCGCGAACTGGGAGACTTGAGTGCGCGGAATGCAGGCGGAATTCGTCGTGTAGCGGTGAAATGCTTAGATATGACGAAGAACTCCGATTGCGAAGGCAGCTTGCAGTAGCGTAACTGACGCTGAAGCTCGAAAGTGCGGGTATCGAACAGGATTAGATACCCT
+
<EGGGEGGGGGGFGFGGGGGGGGGGGGGGGFGGGGGGGGGGGGGFGGGGGGGGGGGGGGGCGGGGGGGGGGGGGGF9FFGGGGGGGGFCGGGEEFFGGFFFFCFGGGGGGGGGD8FDGGFG?FCGFGGGGFGG99@EE4F=EEGECFGGGGGG*GGFFFFGGGGGGGGGFGDCA<FEGGGGGG@@G@E<BCCFCFCAGGFFFGFG=GGGFFGGGG@GDGGGEEFFGEGGGGGGGG9:;:9BF=FCGFFFGFGGEGF<:FEF50<FGFGG@:?DFF:>>G,@<@GFEGGFGGGGDGFF@4,AD;<FFEGGGGGGGGGGGFFGGGGGDGGGGGFGGGGGGGGGCF8GGFCGFAGGGFB@FE@GEGGGGGGGGGGGGGGGGGGGGGGGDGGGGGGGGGGGEFCGGGGGGCGGGGGGGGGGGGGGGGGGGGGGGFCCBCC
@GS 186
TGAGGAATATTGGTCAATGGGCGAGAGCCTGAACCAGCCAAGTAGCGTGCAGGATGACGGCCCTATGGGTTGTAAACTGCTTTTATAAGGGAATAAAGTGAGTCTCGTGAGACTTTTTGCATGTACCTTATGAATAAGGACCGGCTAATTCCGTGCCAGCAGCCGCGGTAATACGGAAGGTCCGGGCGTTATCCGGATTTATTGGGTTTAAAGGGAGCGTAGGCCGGAGATTAAGCGTGTTGTGAAATGTAGACGCTCAACGTCTGCACTGCAGCGCGAACTGGTTTCCTTGAGTACGCACAAAGTGGGCGGAATTCGTGGTGTAGCGGTGAAATGCTTAGATATCACGAAGAACTCCGATTGCGAAGGCAGCTCACTGGAGCGTAACTGACGCTGAAGCTCGAAAGTGCGGGTATCGAACAGGATTAGATACCCT
+
FGGGGGGGGGGGGFGGGFGGFGGGGGGGGGGGGGGGFGCFFGCDGGGGGGGGFGDGFFGGEECFGFGGGGGFG?FGGGGGDFGGGCGCEDFFFFFGGCFAFGAFGGGCC@FEGFFFEFDGGGGGGGFGGEFGGGGGGCBC=FFGEDGGFGGGGGDC=DGGGDECGFGGGG<,@FFGDGGD>>DEGGGGDEE7C<C5:CCFF@=CFFF:GF:<@CE8DDECCF:9<CBC=CCGGFF7GFGGGFFF@EEFB>@?3CFFD<BGG:D>F:DFFGGFGFFF6BDEED<GF8?CF<?FGGCFC9FF:F9,BB@@DEFA+E>+EDCB8GGGEGFFCAFFFAGGGFGFGGGGGDGGGFDFFCC7GFC,GGGGGFFGEFGF<ECFGGGGGFCCFGFCGEEGEDGGGGFCDGGFFCGGECFGGGGGGGGGGGGFAGGGGFGCCCCC
@GS 187
TGGGGAATATTGCACAATGGGGGAAACCCTGATGCAGCGACGCCGCGTGAGCGAAGAAGTATTTCGGTATGTAAAGCTCTATCAGCAGGGAAGAAAATGACGGTACCTGACTAAGAAGCCCCGGCTAACTACGTGCCAGCAGCCGCGGTAATACGTAGGGGGCAAGCGTTATCCGGAATTACTGGGTGTAAAGGGAGCGCAGGCGGGAAGACAAGTTGGAAGTGAAATCTATGGGCTCAACCCATAAACTGCTTTCAAAACCGTTTTTCTCGAGTAGTGCAGAGGTAGGCGGAATTCCCGGTGTAGCGGTGGAATGCGTAGATATCGGGAGGAACACCAGTGGCGAAGGCGGCCTACTGGGCACCAACTGACGCTGAGGCTCGAAAGTGTGGGTAGCAAACAGGATTAGATACCCT
+
FGGGGGGGGGGGGGGGGGGGGGGGGGGGGGGGGFGGGGGGGGGGGGGGGGGGEECB8FFFAFFFGGG7FFGGGGGGGGGGGFGGGGGGGGGGGGGGGGGGGGG+B=FFFGGFGGGGGGGGGEFGGGGGGGGGG?GGGGGGG?GGGGG?FGGFGGGFGGGG>GGGGGGGFCFFFFGGGGGFGGFFFGEEFFFGGFGGGDGGGGE5CFCCCE;CGFGGFCGGGGGGGGGGGFGFCFGGGEGGFFGGFGFGGGFFFGGGGFCGGGG8GGGDGFGGGGFFGGGGGFFDGE:@GDGFGGGGGGEFF?+8+GGGGGFFFGGGGFGGFDGGGGGFFCGGGGGGGGGGGGGGGGGGGGGGGGGGGGF<GFF8GGGGGGGGFGGGGCGGGGGGGGGGGGGGGGGGGGGGGGGGGGGGGFGCCBCC
@GS 188
TGAGGAATATTGGTCAATGGGCGAGAGCCTGAACCAGCCAAGTAGCGTGCAGGATGACGGCCCTATGGGTTGTAAACTGCTTTTATAAGGGAATAAAGTGAGTCTCGTGAGACTTTTTGCATGTACCTTATGAATAAGGACCGGCTAATTCCGTGCCAGCAGCCGCGGTAATACGGAAGGTCCGGGCGTTATCCGGATTTATTGGGTTTAAAGGGAGCGTAGGCCGGAGATTAAGCGTGTTGTGAAATGTAGACGCTCAACGTCTGCACAGCAGCGCGAACTGGTTTCCTTGATTACGCACAAGGTGGGCGGAATTCGTGGTGTAGCGGTGAAATGCTTAGATATCACGAAGAACTCCGATTGCGAAGGCAGCTCACTGGAGCGCAACTGACGCTGAAGCTCGAAAGTGCGGGTATCGAACAGGATTAGATACCCT
+
CFEGGGCFDEEFF<FFGGFGGFGGGGGGGGGGGG@FGG9EFGFGGGGGGGGGGGCEEFEC7@FDFGGF<C?F=EFEFFGF9FD,C@FFGGCEF8FFEF?FFGCEFDAAFGGGFF,,<,@CFFE?EE,EAFDEEE,BEFEGC9CGEGEGC9E)C>EF@<D5@@=C@>FGFEC?GDFGG:F6EEFCGGCEFBF7G;EAEGFAFGGFGGEC48DFGGGFGGGGECGF.CDFF@?C9<CDEGEFGFD9BC:EC@8F?FFGFGBCFEGGGGGFFBDECC@+B9FFFGFFGGGEFFEG@7F?7GGFFF:@CEFFGFGEFCF@FAFBGGEEDGGF5F9AFGGFFAGFADGFE@FFGGGGGGGDGGF@GEGGEC?GGGFFGGGGGGGGGEFEFFGGGFGGGGGGGGGGGGGFGEFFEEFEEFFGGFGGGGGGGGGGGGGCCCCC
@GS 59354
TAGGGAATCTTCCACAATGGACGCAAGTATGATGGAGCAACGCCGCGTGAGTGAAGAAGGTCTGCGGATCGTAAAACTCTGTTGTTAGAGAAGAAAACGAGTGAGAGTAAATGTTCATTCGATGACGGTATCTAACCAGCAAGGAACGGCTAACTACGTGCCAGCAGCCGCGGTAATACGGAGGTGGCAAGCGTTATCCGGATTTATTGGGTTTAAAGGGAGCGTAGGCCGTCTGGTAAGCGTGTTGTGAAATGTCGGGGCTCGCCCTGGGCCTTGCAGCGCGAACTGTCAGACTTGATTGCGCGGGAAGTAGGCGGAGTTCGTCGTGTAGCGGTGAAATGCTTAGATATGACGAAGAACTCCGATTGCGAAGGCAGCCTGCTGTAGCGCAACTGACGCTGAAGCTCGAAAGCGTGGGTATCGAACAGGATTAGATACCCT
+
,@EA@EEGG9F,EFF<C<6CEFGEEGGFE9CFCFGGFFCDC@@@@BC@@F,EFFGAFGDF8,6,,8@C@FFBFGGCF59EFC,CB,CFGFFGGFG,9::>C+:?EEF,B?,CF,8@F@,CFEFGGAFE8>FDFDCFBFF8FFG+,@8B=:CE<FCGF>@BFGC7368F:CFEC>CBCCC:*<<<=C7FC?EC*:<E<C<0>+DF?<88CCCA1&<C+A:1/1:C88>>/0EF?:;:>F+<EEGDFGF9>,B:7GFFEE=*4><>+CD@:ED*,@,*@*GEC:@3BFFAFB9FF>D<@+7F7DEEFE;<9GGGFF=ECCF:GGFCDGFBBB+@,??GFGCE89FGGFA<,FEFF9CGFFCFCCFECCEFDFFCEDGGC7FGFGFF:77CFEFFGFC@EGGFF8GEE<FC67EEC7GEC+DAFBCFFF<FFGFFFFCECA8,A
@GS 190
TGAGGAATATTGGTCAATGGGCGAGAGCCTGAACCAGCCAAGTAGCGTGCAGGATGACGGCCCTATGGGTTGTAAACTGCTTTTATAAGGGAATAAAGTGGGTCACGTGTGACTTTTTGCATGTACCTTATGAATAAGGACCGGCTAATTCCGTGCCAGCAGCCGCGGTAATACGGAAGGTCCGGGCGTTATCCGGATTTATTGGGTTTAAAGGGAGCGTAGGCCGGAGATTAAGCGTGTTGTGAAATGTAGAGGCTCAACCTCTGCACTGCAGCGCGAACTGGTCTTCTTGAGTACGCACAACGTGGGCGGAATTCGTGGTGTAGCGGTGAAATGCTTAGATATCACGAAGAACTCCGATTGCGAAGGCAGCTCACGGGAGCGCAACTGACGCTGAAGCTCGAAAGTGCGGGTATCGAACAGGATTAGATACCCT
+
@FGGGFFGGGGGDFFGGGGGCGGGGGGFGFGGGGGGG8FGGG9FGGGGGGFFFGFGGGGGGGGGGGGGC8:FCDGGDGFGGGFFGGGGFFGGECEFGGGGGGF<<,B4BFGGGDFAD9FEEFD<FGDDEGGCFEEFGEGGGGG:F@C8C9@FFGDEGGFGGGGGGGFGGGCFFBF<@<GGGGFEC?@CFGGFC>BCFEFCFGF:CBCFEEFGGEBFGGC?CEGGFCCCGFGECGGGGGGGGFFF@9GGCFCECGGGGGFFDFFFFFFGGGGGGDGGFF9GFFFFGGFDAEGF6GGFGFDGFDGDFECGGGGF@FGGGGGGGGGGCGEGGFGGGGGGGGF;9GFFF@@GGFFGGGF@EFF@GGFCFGGGGGGGGF@GGGGGCGCGGFGGGGEGGGGGGGGGGGGGGGGGEGGGGGGGGGGGGGGGCGGGGGGCC@CC
@GS 191
TGAGGAATATTGGTCAATGGGCGAGAGCCTGAACCAGCCAAGTAGCGTGCAGGATGACGGCCCTATGGGTTGTAAACTGCTTTTATAAGGGAATAAAGTGGGTCACGTGTGACTTTTTGCATGTACCTTATGAATAAGGACCGGCTAATTCCGTGCCAGCAGCCGCGGTAATACGGAAGGTCCGGGCGTTATCCGGATTTATTGGGTTTAAAGGGAGCGTAGGCCGGAGATTAAGCGTGTTGTGAAATGTAGAGGCTCAACCTCTGCACTGCAGCGCGAACTGGTCTTCTTGAGTACGCACAACGTGGGCGGAATTCGTGGTGTAGCGGTGAAATGCTTAGATATCACGAAGAACTCCGATTGCGAAGGCAGCTCACGGGAGCGCAACTGACGCTGAAGCTCGAAAGTGCGGGTATCGAACAGGATTAGATACCCT
+
EGGGGFGGGGGGGGGGGGGGGGGGGGGGGGGGGGGGGGGGGGGGGGGGGGGGGGGGGGGGGGGGGGFGGGGGGGGGGGGGGGGGGGGGGGGGGGGGGGGGGGGGGGGGGGGGGFGGGGGGGGGGGFGGGGGGGGGGGGGGGGEEGGEGGGFGGGGGGGGGGGGGGGGGGFGGFGGGGGGGGGGGGGGGGGDGGGGGFFCGGGGGGGGFGGGGGGGGGGGGGGCFGGGGGGGGFEE?>GGGGGGGGGGGFFGGGGGGGGFGGGGFGGGGFGGGGGGGGFGGGGGGGGGGGFGFGCCCGFC:GGFGGGGGDGGGGGEGGGFFGGGGGGGGGGGGGGGGGGGGGGGGGDGGGGGGGGF:GGGGGGGGGGGGGGGGEFCGGGGGGGFGFGGGGGGGGGGGGGGGGGGGGEFGGEFGGGGGGGGGGGGGGGGGF?GCCCCC
@GS 192
TGAGGAATATTGGTCAATGGACGAGAGTCTGAACCAGCCAAGTAGCGTGCAGGATGACGGCCCTATGGGTTGTAAACTGCTTTTATAAGGGAATAAAGTGAGTCTCGTGAGACTTTTTGCATGTACCTTATGAATAAGGACCGGCTAATTCCGTGCCAGCAGCCGCGGTAATACGGAAGGTCCGGGCGTTATCCGGATTTATTGGGTTTAAAGGGAGCGTAGGCCGGAGATTAAGCGTGTTGTGAGATGTAGACGCTCAACGTCTGCACTGCAGCGCGAACTGGTTTCCTTGAGTACGCACAAAGTGGGCGGAATTCGTGGTGTAGCGGTGAAATGCTTAGATATCACGAAGAACTCCGATTGCGAAGGCAGCTCACTGGAGCGCAACTGACGCTGAAGCTCGAAAGTGCGGGTATCGAACAGGATTAGATACCCT
+
C<EFFGFGGGGGGGGGGCF8FGFGCE7FEF<EFGG8F8FGGGFGFFGGGGFEDFFGGGED@EGGGFGGG=FCFFGAFFGGGGGGGFFGGGGFBFGFGGGGG<AEFGG<EGGGGGGGGGDGGGGGGGGGGGFGGFGGGGGG=D:FFEGGGDFGGGGGGFGDGGGGGGEGCCFF;>7FG7>>FGDEEFGGG.DEEFGG4<:FFFEFCF>CF5FBFCE88*FC8GGGGGC<<:FGFGFGGECAGGFD9CF>FFFGC<FFD>GGGGFCFFCGGFGEFD?GFGGDFF=GGGGGFA9GGFGGGGGGGEEEEF=@GGGGGGGEDGGGGGGGGGGGGFFFFCGGGGGGGGGGGFE7FGFGGGGFGFGFGGGGGGGGGGGGGFFCGGGFCDGGFAGGGGGGFGGFDDGGGEGFFGGGGFC,GGGGGCGGFFEFGFE9DGGCCCCC
@GS 66469
TGAGGAATATTGGTCAATGGGCGGAAGCCTGAACCAGCCATGCCGCGTGAAGGACTAAGGCCCTATGGGTCGTAAACTTCTTTAGACGCAGAGCAATAAGGGCCTCGTGAGGTCCGATGAGAGTATGCGTATAATAAGCATCGGCTAACTACGTGCCAGCAGCCGCGGTAATACGGGGGATGCGAGCGTTATCCGGATTTATTGGGTTTAAAGGGTGCGTAGGCGGCGAATTAAGTCAGCGGGTAAAGACCGGGGCTCAACCCTGGAAGTGCCGTTGATACTGATTTGCTAGAATACCCTTGCCGTGGGAGGAATGAGTGGTGTAGCGGTGAAATGCATAGATATCACTCAGAACACCGATTGCGAAGGCATCTCACGAAGGGGCGATTGACGCTGAGGCACGAAAGCGTGGGGATCGAACAGGATTAGATACCCT
+
FGGGGGGGFGGGGGGGGGGGFGGEGGGGGGFGGGGGGGGGGGFGGGGGDGFGGG,8A<F8,CCGGFGF,CEFFGFFDFGGGGGGG,FG++FGGGGGGDFGGGGGGGGGG@FDFGCEEGGFGD<FED@<C=C+:FCFG<FFFFCEE?DGF9%@CDECF@@F<EFGEC7:#6<9@.5?CCECEEGEGEGGGG7<CGGGDGGG7F@CGFFFAEEEFGG55:;C8EEGDGGFGGFFGGF:+18/:>+2GGF@F@GCGFCFFB;GGGGD9FCFF:CDCDCFDAFGGGD9F<9GFEEEF<EA:+@+F>++E8EFGGGFFFCF,?7GGGGGGGGGGGGGGGGGGGGGGGGGGGGGGGGGGGFF@,F@@CGGGGGGGFE,CFFGGGGFCEBGGGGGGGGDGGGGGFEGGGGFGGGGGGGGGGGGGGGGGGGGGGGGGGGCCCCC
@GS 64937
TAGGGAATCTTCGGCAATGGGGGCAACCCTGACCGAGCAACGCCGCGTGAGTGAAGAAGGTTTTCGGATCGTAAAGCTCTGTTGTAAGTCAAGAACGAGTGTGAGAGTGGAAAGTTCACACTGTGACGGTAGCTTACCAGAAAGGGACGGCTAACTACGTGCCAGCAGCCGCGGTAATACGTAGGTCCCGAGCGTTGTCCGGATTTATTGGGCGTAAAGCGAGCGCAGGCGGTTTGATAAGTCTGAAGTTAAAGGCTGTGGCTCAACCATAGTTCGCTTTGGAAACTGTCAAACTTGAGTGCAGAAGGGGAGAGTGGAATTCCATGTGTAGCGGTGAAATGCGTAGATATATGGAGGAACACCGGTGGCGAAAGCGGCTCTCTGGTCTGTAACTGACGCTGAGGCTCGAAAGCGTGGGGAGCGAACAGGATTAGATACCCT
+
FGGGGFEG@EFGGGGG:FGCGGGEGGGGGGGGGGGDGGGGGGGGC7FEF7FEFGGCEGGGGGGGAFGDCEGFGGGGGGGGGGGGGGGGFE9F9BFGGGGGGGGGGGFGGFGFGGGGGGFGGF,?FGGGGGFDFGGGGGG7FFGFEEG?GGGGGGGGFGGGGGGGD7G:F@CFFG>G?FGGGFGGCFGGGGGFGGGDFEFGGE<FEFGGGGGGGGGGC;<7>C?5:>5?CEGGG9@9EEECGGGGEGGGGGGGGFCDEF7GGCCGGGFGGGFGFFGGGFFFFDCGGGF?,FFGGCCGGGGGGGGGGGGFGGFFFB,FFGGGGFAFGGGGECGGGFCGGGGGGGGGFGF9<GGGFADFGFCGGGGGGCCGGGGGGGGGGGFEGGGGGFF9FCGGGGGEFFGGGGGGGGGGGGGGGGGGGGGGGGGGGFGFGFFEGGGGCCCCC
@GS 195
TGAGGAATATTGGTCAATGGACGAGAGTCTGAACCAGCCAAGTAGCGTGCAGGATGACGGCCCTATGGGTTGTAAACTGCTTTTATAAGGGAATAAAGTGAGAGTCGTGACTCTTTTTGCATGTACCTTATGAATAAGGACCGGCTAATTCCGTGCCAGCAGCCGCGGTAATACGGAAGGTCCGGGCGTTATCCGGATTTATTGGGTTTAAAGGGAGCGTAGGCTGGAGATTAAGCGTGTTGTGAAATGTAGACGCTCAACGTCTGCACTGCAGCGCGAACTGGTGTCCTTGAGTACGCACAAAGTGGGCGGAATTCGTGGTGTAGCGGTGAAATGCTTAGATATCACGAAGAACTCCGATTGCGAAGGCAGCTCACTGGAGCGCAACTGACGCTGAAGCTCGAAAGTGCGGGTATCGAACAGGATTAGATACCCT
+
GGGFGGGGEGGGGGFGGGGGGGGGGGGGGGGGGGGGGGGGFGFGGGGGGEGCEEGGGGGGDFGGF8FEG@7CFGGGGGGFGGGGGFGGGGDGF8FFGF?FDGFFBGG=?FGGGGGGGGGGGGFGGGGCFGGGFFEGGGCFEBCEDC@FFADGGGGGGDFGGGGGGGGGECFGFGG:@FGEGD9FEFCFFEFFGGGFBGGFFF+GFFFG#FGFGFG7DDCFFGFGGGG<FCGGGGG?DGGGGFGDGFDCDFFFFFGGDEFFFDCF/GGGGGGGGGFFEDGFEF7FC,A,GFAGCC=:FE8DCGFEECF@@FF9GGFFEGGGGGGGGGGGGGGGGGGCFFGFGGGGFGF7GGGGFGGFGGGEGGGGGGGGGGGGGEFGGGGGGGGGGGGGGGGGGGGGGDGGGGGGGGGGGGGGGGGDGFEDGGGGGGGGGGGCCCCC
@GS 196
TAGGGAATTTTCGTCAATGGGGGAAACCCTGAACGAGCAATGCCGCGTGAGTGAAGAAGGTCTTCGGATCGTAAAGCTCTGTTGTAAGTGAAGAACGGATCATAGAGGAAATGCTATGGGAGTGACGGTAGCTTACCAGAAAGCCACGGCTAACTACGTGCCAGCAGCCGCGGTAATACGTAGGTGGCAAGCGTTATCCGGAATCATTGGGCGTAAAGGGTGCGTAGGTGGCGTACTAAGTCTGTAGTAAAAGGCAATGGCTCAACCATTGTAAGCTATGGAAACTGGTATGCTGGAGTGCAGAAGAGGGCGTTGGAATTCCATGTGTAGCGGTAAAATGCGTAGCTATTAGGCGGAACACCAGTGGCGAAGGCGGCCTGCTGGACTGTTACTGACACTGAGGCACGAAAGCGTGGGGAGCAAACAGGATTAGATACCCT
+
GGGG>FGG@@CFE@C<FAGGCEEFGGGGGGGGFFGCFGBE<<FEGFFCFE7CFFFC<DFFEE<FF7FF>GGEFGGFFFFGFEEFGGGGCGFG9F?F>4B:+FCFGGGGG8F?B,57EFAE?=FDG,BCF<C<CF<F<FG<FB>F@FFG>EECFD>DGDFF7FC7CEGGGG7:*>FF2<FCFGGFEFGGGGGGG<4EGGFGGB8FFGGGGGGGGEGDGFEGFGGGG+EDCCF>EGGD@>;G3:FAE:D@=D@9C<A>;4?F;DE@GGFCFFG?>FBDF;?FE<CFFCDC;EE<4B,FDGFBAF=9GFC@EGCB,DFFFGGEFE?,FEF>8C@BCB,DFC@FCAB=9,,FC,FB8,FDCCEAGFECE@7CB7EC@6,@CC,C,CDECAEC,@DCGFCFGFFCC8FCEGAD;ECFCC89,DCGFFFCGFEFFFCFFF@8B6@@
@GS 197
TGAGGAATATTGGTCAATGGGCGAGAGCCTGAACCAGCCAAGTAGCGTGCAGGAGGACGGCCCTATGGGTTGTAAACTGCTTTTATAAGGGAATAAAGTGAGTCTCGTGAGACTTTTTGCATGTACCTTATGAATAAGGACCGGCTAATTCCGTGCCAGCAGCCGCGGTAATACGGAAGGTCCGGGCGTTATCCGGATTTATTGGGTTTAAAGGGAGCGTAGGCCGGAGATTAAGCGTGTTGTGAAATGTAGACGCTCAACGTCTGCACTGCAGCGCGAACTGGTTTCCTTGAGTACGCACAAAGTGGGCGGAATTCGTGGTGTAGCGGTGAAATGCTTAGATATCACGAAGAACTCCGATTGCGAAGGCAGCTCACTGGAGCGCAACTGACGCTGAAGCTCGAAAGTGCGGGTATCGAACAGGATTAGATACCCT
+
GGGGGGFGGGGGGGGGGGGGGGGGGGGGGGGFFGGGGGFFFGGGGGGGGGGGGGGGGGGGGGGGGGGGGFEFGGGGGGGGGGGGGGGGCFFGGDGG9FFFGGGFGGGGGGDGGFGGFGGGGGGCGFFGGGGGGGGGGGGGEDGGGGGGGGGGBEGGGGGGGGGGGDFAFFFFGGGGGGGGFCFGGGGGGGGGGGGGGGFGGFGFG7FFGGGFGGGDDEGEEGGGEEEGGCFGGGFGDGGGGGGGGGFGGGFGGGGGGGGGGGGGGGGGFFFFCFFEDGGGGGGGGGGGFCAC6@CGGGGGGE=,E@GGGGGEFFEGGGGGGGGGGGGGGGFEGGGGGGGGGGFGCFEGGGGGGGGFGGGGGGGGGGGGGGGGGGGGFGGGGGGGGGGGGGEGGGGGGGGGGGGGGGGGGDGGGGGGGGGGGGGGGGGFGCGCCCCC
@GS 54726
TGTGGAATATTGGTCAATGGGCGAGAGCCTGAACCAGCCAAGTAGCGTGCAGGATGACGGCCCTATGGGTTGTAAACTGCTTTTATAAGGGAATAAAGTGAGTCTCGTGAGACTTTTTGCATGTACCTTATGAATAAGGAACGGCTAATTCCGTGCCAGCAGCCGCGGTAATACGGAAGGTCCGGGCGTTATCCGGATTTATTGGGTTTAAAGGGAGCGTAGGCCGGAGATTAAGCGTGTTGTGAAATGTAGACGCTCAACGTCTGCACTGCAGCGCGAACTGGTTTCCTTGAGTACGCACAAAGTGGGCGGAATTCGTGGTGTAGCGGTGAAATGCTTAGATATCACGAAGAACTCCGATTGCGAAGGCAGCTCACTGGAGCGCAACTGACGCTGAAGCTCGAAAGTGCGGGTATCGAACAGGATTAGATACCCT
+
FGCEEGGAGGGAFFGG<FE<AFGGGGGGGGGGFFFFGGDGGGCGGGGGGGGGGGGGG9EGGGG9A@GFFGGDGGGC<FDGGGGGGGGG9A8C@FDGGGAFGCAFCAFGGFECFGFGF=FCFGGGGGDF9FGGGFGFGGGG,E7F7>FC9FFCG:+@+>>FFGGGGCEDGGGCFFFGE,>FG>GGGGGGGGGFGGGDECF;C@FCGGEEC:CFCGGEG5?:EEEAC>FEGG<GGG7GG:EGFD6*9F;7:<CC<GFF>:FGGGGFFF7C@GFBC8>7FCDFFFFGGGF<CDFGGGGGGGGGFB?8B:GGDGGFGGF7GGGGGGGGGGGGGFGGFEB@F9GGFE<F<GFGGGGGFC7@GGGDGGGGGGFGGGGGGFGGGGGGGEGGGGGFCEGGDGFFGGGGGGGFGGEEDFGGGGGGGGGGGFGGFFAGGGGCCCCC
@GS 64158
TGAGGAATATTGGTCAATGGGCGAGAGCCTGAACCAGCCAAGTAGCGTGCAGGAAGACGGCCCTATGGGTTGTAAACTGCTTTTATAAGGGAATAAAGTGAGCCTCGTGAGGCTTTTTGCATGTACCTTATGAATAAGGACCGGCTAATTCCGTGCCAGCGGCCGCGGTAATACGGAAGGTCCGGGCGTTATCCGGATTTATTGGGTTTAAAGGGAGCGTAGGCCGTCTGGTAAGCGTGTTGTGAAATGTCGGGGCTCAACCTGGGCATTGCAGCGCGAACTGTCAGACTTGAGTGCGCGGGAAGTAGGCGGAATTCGTCGTGTAGCGGTGAAATGCTTAGATATGACGAAGAACTCCGATTGCGAAGGCAGCCTGCTGTAGCGCAACTGACGCTGAAGCTCGAAAGCGTGGGTATCGAACAGGATTAGATACCCT
+
EGGGG@FGGGGGGGGGGGG,E8FEGGGGGGFFGGGGGGGFFGEFEFCFGGGGGGGGGG@F:F7@FGGGFFGGGFGEFGGCEGGGFFG9AAF8BFF9F9AF@FDCFGDFGGGGGFDFCCEFGGGGGAFDGFFFGFGGGGFEFF@@F7CDFCGGGG?>F<F<FF<<EGGAFCF@GFGD>CFEFF3F>GGGFFFGFCC8<<FFDFGCCFGCGCFEEC85EEFA8CDCFGGCFFFGGGGGCGGGGF6GFFC>?CGGGGGFFGGGGE@GFEGGFGGGGGFDF>D>FFG+GFFFF8,GEC@@+FGGGFECFEGGGGFFGGGGDGGEGGGGGGGGGGGGGGFGGGGFGFFCGGGGGF<GEFEFFDFC7GGFGGCGGGGGFGGF<9FGGGGGFGGGGGGGGFGGFGGDGFFFDGDGGGGGGGGGFFCFFGFFGGGGGFFCCCCC
@GS 52573
TAGGGAATCTTCCACAATGGACGCAAGTCTGATGGAGCAACGCCGCGTGAGTGAAGAAGGTCTTCGGATCGTAAAACTCTGTTGTTAGAGAAGAACACGAGTGAGAGTAACTGTTCATTCGATGACGGTATCTAACCAGCAAGTCACGGCTAACTACGTGCCAGCAGCCGCGGTAATACGTAGGTGGCAAGCGTTGTCCGGATTTATTGGGCGTAAAGGGAACGCAGGCGGTCTTTTAAGTCTGATGTGAAAGCCTTCGGCTTAACCGGAGTAGTGCATTGGAAACTGGAAGACTTGAGTGCAGAAGAGGAGAGTGGAACTCCATGTGTAGCGGTGAAATGCGTAGATAGATGGAAGAACACCAGTGGCGAAAGCGGCTCTCTGGTCTGTAACTGACGCTGAGGTTCGAAAGCGTGGGTAGCAAACAGGATTAGATACCCT
+
CFGCGFGGGFGGGGGFGGGGFGGGGGGEGCGGGGFGGGGGGGGGGGGCGGGGGGGGGGGGGGGGGCEG7CFGGFGGGGGGGEGGGGGGGGGGGEE4FGGGG:FDFGFGGGGGGGFFGDGGGGGECGGGGGGGGGGFGGGGGGGGGGGDGGEGGGGGCCBFGGFFFDFGG>GGGDCGCCCFGGFCGGGGFCCCGGGDFGEGG@EFGGGGGEGGGGGGFGGEFBFEGEEGGGD*:CGGGGGGGEGFGFGGGFGGGGGGGGGGGGGGGGEGGGG>FGGGFACGGFEGGGFGGGGGGGFFFGFGFCF=9FFFEFAFGGGFEFGCFF,FEGGGGGGGGGGGGG>GGGFFCFFEC,GGGGGGGFEECGFGGGGGEFF:7EGGGEFCGGGFGGGGGGFFGGGEGGGGGGGGGGGGGGGGGGGGGGGGGGGGGGFGGGGFDGFFA<@CC
@GS 201
TGGGGAATATTGCACAATGGGCGCAAGCCTGATACAGCGACGCCGCGTGAGGGATGGAGGCCTTCGGGTTGTAAACCTCTTTTATCGGGGAGCAAGCGAGAGTGAGTTTACCCGTTGAATAAGCACCGGCTAACTCCGTGCCAGCAGCCGCGGTAATACGGAAGGTCCGGGCGTTATCCGGATTTATTGGGTTTAAGGGAGCGTAGGCCGGAGATTAAGCGTGTTGTGAAATGTAGACGCTCAACGTCTGCACTGCAGCGCGAACTGGTTTCCTTGAGTACGCACAAAGTGGGCGGAATTCGTGGTGTAGCGGTGAAATGCTTAGATATCACGAAGAACTCCGATTGCGAAGGCAGCTCACTGGAGCGCAACTGACGCTGAAGCTCGAAAGTGCGGGTATCGAACAGGATTAGATACCCT
+
GGGGGGGGGGGGGGGGGGGGGGGGGGGGGGGGGGGEFGFFFGGGGGGGGGGGGGGEFGGGGGGGGGGGGFGGGGGGGGGGGGGGGGGGGGGGGGGGFGGGGGGEDGGFGGGGGGGGGGGGGGGGGGGGGGGGGFFGGG>GGGFGGGGFFGGGGEGGFGFDGGGGGGGGGGG9FGGGGGGGGGGGFFGFGG:FEEFGGGGGGGGGGEEFGGGGGGFGGFGGGGDGGGGGGGGFGFGGGGFGGGGGFGGGGGFGGGGGGGGGGGGGGGGGGGGGGGGGGGGGGGGGGGGEEGGCGGGGGGGGGGGGGGGEGGGGGGGGGGGGFGGGGGGGGGGGGGGGGGGEGGGGGGGGGGGGGGGGGGGGGGGGGGGGGFGGGGGGGGGGGGGGGGGGGGGGGGGGGGGGGGGGGGGGGGGGGGGCCCCC
@GS 202
TGAGGAATATTGGTCAATGGGCGAGAGCCTGAACCAGCCAAGTAGCGTGCAGGAAGACGGCCCTATGGGTTGTAAACTGCTTTTCTAAGGGAATAAAGTGAGCCTCGTGAGGCTTTTTGCATGTACCTTATGAATAAGGACCGGCTAATTCCGTGCCAGCAGCCGCGGTAATACGGAAGGTCCGGGCGTTATCCGGATTTATTGGGTTTAAAGGGAGCGTAGGCCGGAGATTAAGCGTGTTGTGAAATGTAGACGCTCAACGTCTGCACTGCAGCGCGAACTGTATTCCTTGAGTACGCACAAAGTGGGCGGAATTCGTGGTGTAGCGGTGAAATGCTTAGATATCGCGAAGAACTCCGATTGCGAAGGCAGCTCACTGGAGCGCAACTGACGCTGAAGCTCGAAAGTGCGGGTATCGAACAGGATTAGATACCCT
+
GG<FGFGGGGGGGGGGGGGGGGGG@F6FFGGGGGGGGGCF<F<EGGGGGDGGGGGGG<FFCCCFFEFGGGEG?FG,CFFCGGG@,FFFFGF,BBFDFAEFFG8FFE:AE8FG@,9EF<F9F<?,<B?EFFDEFFAAEGG91:@:FE<=D,1>4>GC@?DGDG>GGE>B>93F@B@63:CDFF<<>C<BFE:CFFGEBFF<5>G@FGF<6FGGGCEFEGGGGGDFFGGGGGGCFF<A91:CFGGGFCCFGFFF<FCFF7DFFF<9GGFGFE:C>DFEEGGFGDF#D8GGFFGGGF7B=B8E:AE,F7GGGGGGGGGEF=B,GCEGGGGGGGGGGGGGGGGDGGGCGGFEGFAE8,C:@GCEGGGGGGGGGGGGFFGGGGGEGCEFFCF>GDEGGGFEG>GGCGGGGGFFF@GGGGGGEFGGGGGGFFFGGGGCCCCC
@GS 60254
TAGGGAATCTTCGGCAATGGGGGCAACCCTGACCGAGCAACGCCGCGTGAGTGAAGAAGGTTTTCGGATCGTAAAGCTCTGTTGTAAGTCAAGAACGAGTGTGAGAGTGGAAAGTTCACACTGTGACGGTAGCTTACCAGAAAGGGACGGCTAACTACGTGCCAGCAGCCGCGGTAATACGTAGGTCCCGAGCGTTGTCCGGATTTATTGGGCGTAAAGCGAGCGCAGGCGGTTTGATAAGTCTGAAGTTAAAGGCTGTGGCTCAACCATGGTTCGCTTTGGAAACTGTCAAACTTGAGTGCAGAAGGGGAGAGTGGAATTCCATGTGTAGCGGTGAAATGCGTAGATATATGGAGGAACACCGGTGGCGAAAGCGGCTCTCTGGTCTGTAACTGACGCTGAGGCTCGAAAGCGTGGGGAGCGAACAGGATTAGATACCCT
+
GGGGGGGGGGGGGGGGGGGFGGGGGGGGGGGGDFGCFGGGGGGGGGGGEGEEGGGGGGGGGDD?GGGGGGGGGGGGGGGGGGGGGGGFGGGGFFGGGDGG?FCFGGGEDFFFGFGGGGGGGGGGGGGGGGGFGGFGGGGGGGGGGGGCG@C7@FFGGGGFFGG?CDFFFGGEFGGG@<BGGFGGG0EFGGGC:FF>CEDGECCCFFGGGGGEFEGFAFGC9EGGGEGGEGGG@FD;CDF?C?GC@;BFGFFGFFGCCGGGFFFCFGGGFGFF@9GF@,FFG=GFFFCA,DGFC9FGGGGGGGGGGFDGGGGFFFFBE?EA8GGGGGGGGGGGEGGGGDFCF<FGFF=E<GGGGGFGGGGGGGGGGGGGGGGGGGGFC,,8?GGGGGGFGFGGGGGGEECGGGGGGGGGGGGGGGGGGGGGGGGGGGGGFFAGGGGGCCCCC
@GS 204
TGAGGAATATTGGTCAATGGACGAGAGTCTGAACCAGCCAAGTAGCGTGCAGGAAGACGGCCCTATGGGTTGTAAACTGCTTTTATAGGGGGATAAAGTGTGCCACGTGTGGCATATTGCAGGTACCCTATGAATAAGGACCGGCTAATTCCGTGCCAGCAGCCGCGGTAATACGGAAGGTCCGGGCGTTATCCGGATTTATTGGGTTTAAAGGGAGCGTAGGCCGTTTGTTAAGCGTGTTGTGAAATGTCGGGGCTCAACCTGGGCATTGCAGCGCGAACTGGCAGACTTGAGTGCGCGGGAAGTAGGCGGAATTCGTCGTGTAGCGGTGAAATGCTTAGATATGACGAAGAACTCCGATTGCGAAGGCAGCCTGCTGTAGCGTAACTGACGCTGAAGCTCGAAAGTGCGGGTATCGAACAGGATTAGATACCCT
+
FFGGGGGGGGGGGGGGGGGGGGGGGEGGGGGFFGGGGGGGGGGGGGGGGGGGFGGGGGGGGGGGGGGFFGGGGGGGGGGGGGGGFGGGGFCGGGGGGGGGGGGGGGFGFGGGFFGGGGGGGGGGGGGGGGGAFFCGGGGGGGFGGGGGGGGGGGGGGGGGGGGGGGGGGGGGGGGGGGCFD9CFGGGGFCGF:FG>FGGFFGGGGGCEFGFGFGDFGGEFCCEGGGGGGGGGGFGGGFGGEFGFGGGGEFCGDGGFFGFGGGGGGGGGFFFFGFF>GFFFGGGGGGFFFEGF>CCFFE@F:F;9FF@EFAGGFE@+FEGGGGGE@GGGGGGGGGGGGGGGGGGGGF?GGGGFGGEGGGGGGGGGGGGGGFGGGGGGGGGGGEDGGGGGGGGGGGGGGGGGGGGGGGGGGEGGGGGGGGGGGGGGGGGGGFGCCCCC
@GS 205
TGAGGAATATTGGTCAATGGGCGAGAGCCTGAACCAGCCAAGTAGCGTGCAGGAAGACGGCCCTATGGGTTGTAAACTGCTTTTATAAGGGAATAAAGTGAGCCTCGTGAGGCTTTTTGCATGTACCTTATGAATAAGGACCGGCTAATTCCGTGCCAGCAGCCGCGGTAATACGGAAGGTCCGGGCGTTATCCGGATTTATTGGGTTTAAAGGGAGCGTAGGCCGGAGATTAAGCGTGTTGTGAAATGTAGACGCTCAACGTCTGCACTGCAGCGCGAACTGGATTCCTTGAGTACGCACAAAGTGGGCGGAATTCGTGGTGTAGCGGTGAAATGCTTAGATATCGCGAAGAACTCCGATTGCGAAGGCAGCTCACTGGAGCGCAACTGACGCTGAAGCTCGAAAGTGCGGGTATCGAACAGGATTAGATACCCT
+
GGGGGGGGGGGGFFGGGGGGGGGGCGGGGGGGGGGGGGGGGGGGGGGGGGGGGGGFF,CFCCCFD@GGGGC@FGGGGGGGGGFGGGGGGFFFFDAFGGDGGGGGFDGGGGGGDBFD99>@FGGGGGGGGGCFGGGGGG=GBFEDGGGGFGGGGGFGGGFGGGGCGDGGGGFFGGGGDFGCDFFGGGCGFGFGGFFGGGGCF;FGCFGFA@FFCFECEGFCGGGGGFFEFEFGGGFCGGGFGGGGGGGGGFFECGGGGGGG;G>GFFCFCDD8CC@F>FGGGGGGFGGCGGFGFFGGGGGFFFGEGGFCGGGGGGGGGGFFGGGGGGGGGGGGGGGGGGGCGGGGGGGGGFGGGGGEGGGGGGGGGGGGGGGGGGGGGGGGGGGGGGGGGGGGGGGGGGGFGGGGGGFGGDGGGGGGGGFGGGGGFCGGGFGCCCCC
@GS 206
TGAGGAATATTGGTCAATGGGCGAGAGCCTGAACCAGCCAAGTAGCGTGCAGGATGACGGCCCTATGGGTTGTAAACTGCTTTTATGCGGGGATAAAGTGAGTCACGTGTGGCTTATTGCAGGTACCGCATGAATAAGGACCGGCTAATTCCGTGCCAGCAGCCGCGGTAATACGGAAGGTCCGGGCGTTATCCGGATTTATTGGGTTTAAAGGGAGCGTAGGCCGGCTGGTAAGCGTGTTGTGAAATGTCGGGGCTCAACCTGGGCATTGCAGCGCGAACTGTCAGACTTGGGTGCGCGGGAAGTAGGCGGAATTCGTCGTGTAGCGGTGAAATGCTTAGATATGACGAAGAACTCCGATTGCGAAGGCAGCCTGCTGTAGCGCAACTGACGCTGAAGCTCGAAAGCGTGGGTATCGAACAGGATTAGATACCCT
+
GGGGGGGGFGGGFGCFEAFGGGGGGGG,EFFGGGFFFDFGCGGGGGGGGGGGGGGGFFGGDGGGGGFEFFCFEFGGGGGGGDFGAECCBEFEGGGGGGCBFD5FC,BAFFFGFGFGGGGGGGGFFGGGDECFGGFGFGGG@C?GEEGGGFGF:?GGFFGGGG9FCEFGEFE?CAC=GGGGCC@FECFGFEEFGFC72CFCFFGG/GCCCGEFGGEDGE6DGEGF<8#1FGGFDFFCC=EGGGGGFFGGGEBCCGFCFFGGGGFGGGGFGFGCFEFC>EEFFFFF>=<FD<D=+GFCF7@F?,DDGCFFCEF9GEFFFCGGGFFECF:FFFGGGGGGGGGFECF8=CCGGGGGGCEEGGFDGGEGGCFFGFFC7FFCGGFF7EEFGFGGGGGFADGFFCGGGGGGGGGC@EDFGGGGGGGGGGGGGGGGGGGCCCCC
@GS 207
TGAGGAATATTGGTCAATGGGCGAGAGCCTGAACCAGCCAAGTAGCGTGCAGGAAGACGGCCCTATGGGTTGTAAACTGCTTTTATAAGGGAATAAAGTGAGCCTCGTGAGGCTTTTTGCATGTACCTTATGAATAAGGACCGGCTAATTCCGTGCCAGCAGCCGCGGTAATACGGAAGGTCCGGGCGTTATCCGGATTTATTGGGTTTAAAGGGAGCGTAGGCCGGAGATTAAGCGTGTTGTGAAATGTAGATGCTCAACATCTGCACTGCAGCGCGAACTGGTTTCCTTGAGTACGCACAAAGTGGGCGGAATTCGTGGTGTAGCGGTGAAATGCTTAGATATCACGAAGAACTCCGATTGCGAAGGCAGCTCACTGGAGCGCAACTGACGCTGAAGCTCGGAAGTGCGGGTATCGAACAGGATTAGATACCCT
+
FFGGGG8FFGGGGGGGGGGGGGGGGGGGGGGGGGGFGGDGGGGGGGGGGGFGGFFGGGGGGGGGGGGGGGGGGGGGFGGGGGGGGCGGGGGGGGGGGGGGGGFDGGGGGFFF@EFCGGGGGGGGGGGGGGGGFFGGGGGGG>FEGEGGGFGGGGGGGGGGGGGGGGGGFFEGGDFGGGGGGGDGE>GGGG@GGFGGFEC:;FC<GGC?FDFDGGGFEEEFEGG:FCECGGGGGGGCCDEGGGGGFGGGFFFF?FGFGGFGGDE@7CFFAFFGGEF>>GGGGGGGGGGGFDGGCGFCFAGGGGE=GDGGGGGGGFFEECGGFGGGGGGFEGGE9DGGGGGGGEF8@GFCGGGGFF@FGGGEGGGGGGGGGGFGGGGGGGGGBGCGGGGGGGGGGGGFGGGGGGGFGGGGFCFGGGGGGGGGGGGGGGGGGCGCB8CC
@GS 208
TAGGGAATCTTCGGCAATGGGGGCAACCCTGACCGAGCAACGCCGCGTGAGTGAAGAAGGTTTTCGGATCGTAAAGCTCTGTTGTAAGTCAAGAACGAGTGTGAGAGTGGAAAGTTCACACTGTGACGGTAGCTTACCAGAAAGGGACGGCTAACTACGTGCCAGCAGCCGCGGTAATACGTAGGTCCCGAGCGTTGTCCGGATTTATTGGGCGTAAAGCGAGCGCAGGCGGTTTGATAAGTCTGAAGTTAAAGGCTGTGGCTCAACCATAGTTCGCTTTGGAAACTTTCAAACTTGAGTGCAGAAGGGGAGAGTGGAATTCCATGTGTAGCGGTGAAATGCGTAGATATATGGAGGAACACCGGTGGTGAAAGCGGCTCTCTGGTCTGTAACTGACGCTGAGGCTCGAAAGCGTGGGGAGCGAACAGGATTAGATACCCT
+
GGGGGFGGGGGGGGGGGGGGGGGGGGGGGGGGGGGGGGGGEGGGGGGGG7CFFGGGGGGGFFGFGGGGGGGGGGGEGGDFGGGGGGGGEF9E@EDEFFF?FAFGGGGGCGGFFGGF9@<E8DFG9FFDDCE@FGGGFFFFGDEGGGGFEGEGGGGGF<@FEGGCF9>GFGEGEC1<E.?<@BFGGGDFCF/**C>>EE7:@:+9CAFFFEGGDFCCGGGGGEGGC:6DDB@DGF3;?DCCFGGGFGGFCEFF@@FC8F@FFEGFFFFG@9DC5:+FGDDFGGFGDFC,CGGGFFFGFFGGGGFCFGEGGFFFBFFFE8FBGGF8FGGGDGGGGFGGFGGGFA,GGGGGGGFCDGGFGFCF@7CC,GGGFGGF@GGFGGGGGGGFFFGGGGGGFGGFGGGGGFGGGGEGGGGGGGFGGGGGGGGGGGGGGGGGGGGGCCCCC
@GS 209
TGAGGAATATTGGTCAATGGGCGAGAGCCTGAACCAGCCAAGTAGCGTGCAGGATGACGGCCCTATGGGTTGTAAACTGCTTTTATAAGGGAATAAAGTGGGTCTCGTGAGACTTTTTGCATGTACCTTATGAATAAGGACCGGCTAATTCCGTGCCAGCAGCCGCGGTAATACGGAAGGTCCGGGCGTTATCCGGATTTATTGGGTTTAAAGGGAGCGTAGGCCGGAGATTAAGCGTGTTGTGAAATGTAGACGCTCAACGTCTGCACTGCAGCGCGAACTGGTTTCCTTGAGTACGCACAAAGTGGGCGGAATTCGTGGTGTAGCGGTGAAATGCTTAGATATCACGAAGAACTCCGATTGCGAAGGCAGCTCACTGGAGCGCAACTGACGCTGAAGCTCGAAAGTGCGGGTATCGAACAGGATTAGATACCCT
+
FGFGGGGGGGGGGGGGGGGGGGGGGGGGGGGGGGGGGGGGGGGGGGGGGGGGGGGGGGGGGGGGGGGGGGGGGGGGGGGGGGGGGGGGGGGGGGGGGGGGGGCFGGGGGGGGGGGGGGGGGGGGGGGGGGGGGGGGG<FGFGFFDFFGGGCFGGFCFGGGGGGGGGGG>GGFGGGFFGGGGGGGGGGGGEGGGGGEFGGGFGGGGGGFCFFFGGGFGEGGGGGGGGGDF;FGGGGGGGGEDGGGFGGFGFGEFGGFGGEGGGFFGGGGFGGGGGGGEGGFFFGGGFGGGGGGCGEGEGGDEFF@GGGGGGGGGGGGGGGGGGGGGGDGGGGGGGGGGGGGF9GGGGGGGGGGGGGGGGGGGGGGGGGGGGDGGGGGGGGGGGGGGGGGGGGGGGGGGGGGFGGGFGGGGEGFGGGGGGGGGGGGGGGGGFGCCCCC
@GS 210
TGGGGAATATTGCACAATGGGCGAAAGCCTGATGCAGCGACGCCGCGTGAGCGAAGAAGTATTTCGGTATGTAAAGCTCTATCAGCAGGGAAGATAGTGACGGGACCTGACTAAGAAGCACCGGCTAAATACGTGCCAGCAGCCGCGGTAATACGTAGGTCACGAGCGGTATCCGGAATTATTGAGCGTAAAGAGTGAGCAGGCGGCATGGTAAGTCCGTAGTCAAAGCGTGGGGCCCAACCCCATATAGCTTCGGATACTGCCAGGCTAGAGTACTTCAGAGGTCAACAGAACTCCATGTGTAGCGGTGAAATGCGTAGATATATGGAAGAATACCGGTGGCGAAGGCGGTTGACCAGGGCGATACTGACGCTCAGTCACGAAAGCGTGGGGAGCAAATAGGATTAGATACCCT
+
CEFCF7FGDEEEGGFECFF,,CCC:CCE,CECEFFCEGGCEFGG@FE+:CBFGFE@BFFC<CCC<CF4=BEFFGAFF9FGG,<EF8EDGEEB?EFF,<5C?FC+::CFFADGGCD?DF<BB<336+BBDFECFBFC<CF<C<E,@*@<BC>@F9><AFG@<EF714=C&><:<2<:C@8<F=C>7=GE5<:CFE>E78F;EC0*@DD<?2?DFFD1778DEA@<EEED=FEFCC>;#/283,DD<FFC>@=@90A@,$BC=?7:AF?,<FE3,9FC,9,FA;FGGGFGGGGFE8DGGGGEFB:8FEDFE?GF?C>DGGFAA,A,GGGGGGFE,:GGFEB,GFFCB,GCEDFC,,DCFC@FCF@E9EB@C@CCF@EEC@6CEFD7GGGEGFC,AEFFFC,ECFFGFFAFEECCCCC
@GS 211
TAGGGAATCTTCGGCAATGGGGGCAACCCTGACCGAGCAACGCCGCGTGAGTGAAGAAGGTTTTCGGATTGTAAACTCCTGTTGTTGAGGAAGATAATGACGGTACTCAACAAGGAAGTGACGGCTAACTACGTGCCAGCAGCCGCGGTAAAACGTAGGTCACAAGCGTTGTCCGGAATTACTGGGTGTAAAGGGAGCGCAGGCGGGAAGACAAGTTGGAAGTGAAATCCATGGGCTCAACCCATGAACTGCTTTCAAAACTGTTTTTCTTGAGTAGTGCAGAGGTAGGCGGAATTCCCGGTGTAGCGGTGGAATGCGTAGATATCGGGAGGAACACCAGTGGCGAAGGCGGCCTACTGGGCACCAACTGACGCTGAGGCTCGAAAGTGTGGGTAGCGAACAGGATTAGATACCCT
+
GGGGGGFFGGGGGGGGGGGGGGGGGGGGGGFFFGGGGFFGGGGGGGGCGGGGGGGGGGGGFGGGGGGEGGGGGGGGGFGGGGGGGGGGGGGGGGGGGGGGGFEFGGGGGGGGGGGGGGGGGGGGGGGGG@GGGGGGGGFGGGGGGGGGFGGGGGGGGGGCF<GFGGGGGEFFGGGGGGGGFGGGGGCBCGGGGGGGGGGG>GEGGGGFEGFFCGGFDFGGFGGFGGGGGFGFGGGGFFGGGGGFFFGGFFFGGFGGGGFGGGGFGGGGFFF8GFFFGFGGGGGGGCGGGGGFFDDGGGGGGGGGGGGGFFAFGGGGFGGF<CGGEGEGGEGGGGDGGGGGGGGGGGEGGGGGGGGGGGF@AFCGGGGGGGGGGGGGGGGFGGGGGGGGGGFEGDGGGGGGGGGGGGGGGFFCB8CB
@GS 63749
TGGGGAATATTGCACAATGGGCGCAAGCCTGATGCAGCGACGCCGCGTGCGGGATGACGGCCTTCGGGTTGTAAACCGCTTGTGATTGGGAGCAAGCCCTTCGGGGTGAGTGTACCTTTCGAATAAGCACCGGCTAACTACGTGCCAGCAGCCGCGGGAATACGTAGGGTGCAAGCTTTATCCGGAATTATTGGGCGTAAAGGGCTCGTAGGCGGTTCGTCGCGTCCGGTGTTAAAGTCCATCGCTTAACGGTGGATCCGCGCCGGGTACGGGCGGGCTTGAGTGCGGTAGGGGAGACTGGAATTCCCGGTGTAACGGTGGAATGTGTAGATATCGGGAAGAACACCAATGGCGAAGGCAGGTCTCTGGGCCGTTACTGACGCTGAGGAGCGAAAGCGTGGGGAGCGAACAGGATTAGATACCCT
+
AEFFGGFFGGGGGGGGGGGCFDGGGEGGGDCFGGGGF,CFGGGGCBCFEE>:FEGGGGGGCE:FCGDDGEGGGCGAECFGG7FBC9AFFGGGGGGFDFFGGG?FG>FGGGF,,@DCGAFG*FGGF=FFGGGEC:<FFGF9?*8<:F?CFGGGG@B%*+?9BGFF>?<FFFEF8,3<#+=::?C.*;/;A7A#CCFGFGGFGGE:2CD;CGGECC>?:C:*C=5=EB:CF;?2#FGGE:CE7=<<88E>FCFE1F>52@?:=@7GGGGGFGGGGGGGGGFGF@C7GGGGGFGFC,,EC8CFACGGGGGGGFGGGGGDGGFFCFGGFFECGGGGGGGGGFEAF7F@GFAFGEGEF,<?GGGGGGDFGCEDFGGFGGGFGGCCGGGGGGGGGFDGGFEGFEGDGGGCGGGGFFGGFGGGFFGGCCCCC
@GS 213
TAGGGAATCTTCCACAATGGACGCAAGTCTGATGGAGCAACGCCGCGTGAGTGAAGAAGGTCTTCGGATCGTAAAACTCTGTTGTTAGAGAAGAACACGAGTGAGAGTAACTGTTCATTCGATGACGGTCTCTAACCAGCAAGTCACGGCTAACTACGTGCCAGCAGCCGCGGTAATACGTAGGTGGCAAGCGTTGTCCGGATTTATCGGGCGTAAAGGGAACGCAGGCGGTCTTTTAAGTCTGATGTGAAAGCCTTCGGCTTAACCGAAGTAGTGCATTGGAAACTGGAAGACTTGAGTGCAGAAGAGGAGAGTGGAACTCCATGTGTAGCGGTGAAATGCGTAGATATATGGAAGAACACCAGTGGCGAAAGCGGCTCTCTGGTCTGTAACTGACGCTGAGGTTCGAAAGCGTGGGTAGCAAACAGGATTAGATACCCT
+
EGGGGGGGCGGEGGGGGGGG@@FGGGGCF9EFCGG<EFDFFGGGGGGFGFEFFGGGFGGGGGGGGGGGG@FGGGGG9<FFGGGGGFGGGGGFFG8FFEGEEC7FFGF,CFFF<FEFGCFCEFFFGFG7B+BFDEFGGGGGFFGE<FFGDE8CGGGDCFFFGCG?FGGFEEGDCFEGFF@FGGFGGGDGFFGFFEGEEGGED83CCC9:GEFGCBCFFGFGDCDCGGE>:9D:9AGFGGGGFD7EFCDFAGGDGCCEC?=EGGEGGGGGGGFFFGGFD9EAFFF<>GFGEA9FBGGGFFGGFFDC,CGGFE?=,GFGGGGGGGECGGFGGGGGGFGCFDFCEGGGGGFGGGCGFFE9FGFFFFDGGGGGGFGF@GGGCC<AEGGGGGGGGGGGGGGGGGGGGGGGGGFF?F>GEGGGGGGGGGFGGGGGFFEFCF<FCCCCC
@GS 60170
TGAGGAATATTGGTCAATGGACGAGAGTCTGAACCAGCCAAGTAGCGTGCAGGATGACGGCCCTATGGGTTGTAAACTGCTTTTATAAGGGAATAAAGTGAGCCTCGTGAGGCTTTTTGCGTGTACCTTATGAATAAGGACCGGCTAATTCCGTGCCAGCAGCCGCGGTAATACGGAAGGTCCGGGCGTTATCCGGATCTATTGGGTTTAAAGGGAGCGTAGGCCGGAGATTAAGCGTGTTGTGAAATGTAGACGCTCAACGTCTGCACTGCAGCGCGAACTGGTTTCCTTGAGTACGCACAAAGGGGGCGGAATTCGTGGTGTAGCGGTGAAATGCTTAGATATCACGAAGAACTCCGATTGCGAAGGCAGCTCACTGGAGCGCAACTGACGCTGAAGCTCGAAAGTGCGGGTATCGAACAGGATTAGATACCCT
+
FCF9EFFFAFGGFFFFFGGFGGGGDEGEFFGGGGGGGGGG,EFGCCCFCGGFFFFGGGD7FGEGFGGCCFFCGGGGCGFGGGFGFGGFDF8DFFEGGFGGFGGGGGGFGCCCFGGGGF7FFEGFGFFGGAFFFFFGCFFGGF:+CGG8EFGGG>?:<>EG?FCGFECGEFA;FFC7C6C:>F@F/DCCGGEGFF>=4:F<AEGFFFA,FFFEGGGEEGDFGECCCCDEGDGGGGGG:CCEFGFG>GGGFFCFGG@8+7CGG<D=,GCE?FF<GC=FEGGGFFDD<FA,=<BA6GGFFE,FAGGC@+7CCCFFEBF7@FB,FGGEGC:GGGGGGGFF9GGGGFFA8EE=FCEGGFCFCCF@BCEDGGGGGGGGFGFGGGGEF:+FE@E:GEGFCCGGGFE<EGGGGGCGGGGGEEFE,EFC9AGGGGGGGGGCC@CC
@GS 215
TGAGGAATATTGGTCAATGGGCGAGAGCCTGAACCAGCCAAGTAGCGTGCAGGAAGACGGCCCTATGGGTTGTAAACTGCTTTTATAAGGGAATAAAGTGAGTCTCGTGAGACTTTTTGCATGTACCTTATGAATAAGGACCGGCTAATTCCGTGCCAGCAGCCGCGGTAATACGGAAGGTCCGGGCGTTATCCGGATTTATTGGGTTTAAAGGGAGCGTAGGCCGGAGATTAAGCGTGTTGTGAAATGTAGACGCTCAGCGTCTGCACTGCAGCGCGAACTGGTTTCCTTGAGTACGCACAAAGTGGGCGGAATTCGTGGAGTAGCGGTGAAATGCTTAGATATCACGAAGAACTCCGATTGCGAAGGCAGCTCACTGGAGCGCAACTGACGCTGAAGCTCGAAAGTGCGGGTATCGAACAGGATTAGATACCCT
+
FFGGGGGGGGGG9FGGGGGGGGGGGGDGGGGGGGGGGGGGGGGGGGGGGGGFFFGFGGGG@EFGGGGGGFFF@FGFGGGGGGGGGGGGGGGGGGGFGGGGFEFFGGGGGGGFGGGGGGGGGGC,FFFFFGGGGGFGGGCGGE5EGCGGGC9FGGGGF<F?GGGGGGGGGGGCEGGECEGGGGGGGE?GFEGFGF?FFGGFFGGGGGEGGDFFGFGGGGGGEE<GGGG=FFGGGFGGGGGFGGFFGGFGGGGF>GGGFGFDEFDGGFGFFGGGFBGDGGFFGGGGGGF8FFFGFF@EGCGF9EFEFC@FGGGGGGGGGGGGGFGGGGEGGGGGGGGGGGFFGGFGFFFGGGFGFGGEGGGEGECFGDGGGGGGGF@EGGGGGGGGGGGGEGGGGGGGGGGGGGGGGFFF7DGGGGGGGGGGGGFFCGGGF8GCCCCC
@GS 216
TGGGGAATATTGCACAATGGGCGCAAGCCTGATGCAGCGACGCCGCGTGCGGGATGACGGCCTTCGGGTTGTAAACCGCTTTTGATCGGGAGCAAGCCTTCGGGTGAGTGTACCTTTCGAATAAGCACCGGCTAACTACGTGCCAGCAGCCGCGGTAATACGTAGGGTGCAAGCGTTATCCGGAATTATTGGGCGTAAAGGGCTCGTAGGCGGTTCGTCGCGTCCGGTGTGAAAGTCCATCGCTTAACGGTGGATCTGCGCCGGGTACGGGCGGGCTGGAGTGCGGTAGGGGAGACTGGAATTCCCGGTGTAACGGTGGAATGTGTAGATATCGGGAAGAACACCAATGGCGAAGGCAGGTCTCTGGGCCGTTACTGACGCTGAGGAGCGAAAGCGTGGGGAGCGAACAGGATTTGATACCCT
+
GGGGGFGGFGGGGGGGGGGGGGGGGGGGGGGGGGGGGGFGGGGGGGGGGGGGGGGGGGGGGGGGGGGGGDEFGGGGGGGGGGGGGGGGGGGGGGGGGGGGGGGGGDGGFGGFFGFGGGGGGGDFGGGGGDGGEGGGGFG?2DFFGFGGGGGG?FGGGG9CFFB?CCCDCFGGGGEFBEEGF>GBCEFCGGGGGFG@GGGGGEC@CE>EGGDGC5EEGGGGGGGGGGGGGFGGGGGC:*A@CGGFFGGGGFCGFGCBGGGGGGGGGGGGCGFEEFCGGFGGCEEFFGCGGGGFCGFGGGGGGGGGGGGGGCGCEGGGGGFGGGGGGGGFGGGDGGGGGGGGGGGGGGGGGGGGGGGGGGGGGGGGGGGGGGGGGGGGGGGGGGGGGFFGGGGGGGGGFGGGGGGGGGGGFFFFDGFFDGCCCCC
@GS 58341
TGAGGAATATTGGCCAATGGGCGAGAGCCTGAACCAGCCAAGTAGCGTGCAGGAAGACGGCCCTATGGGTTGTAAACTGCTTTTATAAGGGAATAAAGTGAGTCTCGTGAGACTTTTTGCATGTACCTTATGAATAAGGACCGGCTAATTCCGGGCCAGCAGCCGCGGTAATACGGAAGGTCCGGGCGTTATCCGGATTTATTGGGTTTAAAGGGAGCGTAGGCCGGAGATTAAGCGTGTTGTGAAATGTAGACGCTCAACGTCTGCACTGCAGCGCGAACTGGTTTCCTTGAGTACGCACAAAGTGGGCGGAATTCGTGGTGTAGCGGTGAAATGCTTAGATATCACGAAGAACTCCGATTGCGAAGGCAGCTCACTGGAGCGCAACTGACGCTGAAGCTCGAAAGTGCGGGTATCGAACAGGATTAGATACCCT
+
GGGGGGGGGGGEC@FFGGDF@FGGDGGGGFGDFGGGGGGGGGGGGGGGGGGFG@FGG?GG@FG<EGDGCEEFGGGGFGFGGGGCGGGDDFFGGGF9EGGGGGGGGGGGGFD9EFFGGGGGGGGFGGFGGGGCFAFFGGG9FFGDGGGFFGGGGCDFFEGGGGGG:>F>FGD;FDGFEGEFEEEGFGEGFCEGAGDDFFEFFC@GFC<,FFGGGGGGGGGGC?:GDGGGGGG?GCGGGGGG9GGFFGGFGGGGGGGGFBEGGFC>CFGGFGFGGC:GC<GGGGGGGF8CFF?GGGFF@E=FEF9FGGGGCF?AGEFGGGGGGGGGEGCDFFGGGGFGGGGGGF9GFDGGGFFF<GGGGGGEGGGGGGFEF8GGFGGGGGFECEDGFFFC,EEGGGGGGGEGFEGFGGF:GGGGGGGGGGGGGFFGGGGGFGGCCCCC
@GS 68524
TGAGGAATATTGGTCAATGGGCGAGAGCCTGAACCAGCCAAGTAGCGTGCAGGAAGACGGCCCTATGGGTTGTAAACTGCTTTTATAAGGGAATAAAGTGAGTCTCGTGAGACTTTTTGCATGTACCTTATGAATAAGGACCGGCTAATTCCGTGCCAGCAGCCGCGGTAATACGGAAGGTCCGGGCGTTATCCGGATTTATTGGGTTTAAAGGGAGCGTAGGCCGGAGATTAAGCGTGTTGTGAAATGTAGACGCTCAACGTCTGCACTGCAGCGCGAACTGGTTTCCTTGAGTACGCACAAAGTGGGCGGAATTCGTGGTGTAGCGGTGAAATGCTTAGATATCACGAAGAACTCCGATTGCGAAGGCAGCTCACTGGAGCGCAACTGACGCTGAAGCTCGAAAGTGCGGGTATCGAACAGGATTAGATACCCT
+
GGGGF,CAFFFGGFGFGGGGGGGGGGGGGFGGGGGGGGGGGDGFGGGGGGGGGEFGGGGG:CGGGFDGGGGGGGGGGGGDGFGGGGGGGGFFFGGGGGGGGGGGGGGGGGG9<EGADFGGGGGGGFGGGGGGGGGGGGGG?FCGGGGGGGGFF?FGGGGFGGGGGGGGGGG@GGGG7FFCFGGGGGGFGGGFGGGG6GF@@GEGGGGCFFFFFGGGGGGGECCGGGGEGGGGGGGFGFGGGGGGFGGFGFFFCECGGGGFFGGFGFFFGGGEGGGG<GGGGFDGFGF<<@FAFGGGGGGGGGGGGGGGGGGGFGGCGGGGGGGGGGGGGFGGFGGGGGGFGFF8GGGGGGGGGGGFGGFGGGGGGGGGGGGGGGGGGGGGGGGGCCFGGGGGGGGGGGGGGGGDGGGGGGGGGGGGGGGGGGFGGGFGGCGCCCCC
@GS 219
TGAGGAATATTGGTCAATGGGCGAGAGCCTGAACCAGCCAAGTAGCGTGCAGGAAGACGGCCCTATGGGTTGTAAACTGCTTTTATAAGGGAATAAAGTGAGTCTCGTGAGACTTTTTGCATGTACCTTATGAATAAGGACCGGCTAATTCCGTGCCAGCAGCCGCGGTAATACGGAAGGTCCGGGCGTTATCCGGATTTATTGGGTTTAAAGGGAGCGTAGGCCGGAGATTAAGCGTGTTGTGAAATGTAGACGCTCAACGTCTGCACTGCAGCGCGAACTGGTTTCCTTGAGTACGCACAAAGTGGGCGGAATTCGTGGTGTAGCGGTGAAATGCTTAGATATCACGAAGAACTCCGATTGCGAAGGCAGCTCACTGGAGCGCAACTGACGCTGAAGCTCGAAAGTGCGGGTATCGAACAGGATTAGATACCCT
+
EGGGGGGGGGGGGGGGGGGGGGGGGGGGGGGGGGGGGGGGGGGGGGGGGGGGGGGGGGGGGGGGGGGGGEGGGGGGGGGGGGCGGGGGGGGGGGGGGGGGGGCFFGGGGGGGGGGGGGGFGGGGGGAFGGGGGGGGFGGGGGEFGGGGDFCFGGGGGGGGGGGGG6>FEGGGGGGGGGGGGGGGGGGGFFGEGGFFEFFACGGGGGGC77GFGGFGGGGGGGGGGGGGGGGGGGGGGGGGFCGGGGGGFGGFFGGGE:FFEGGGGGGGGGFGGGGCFGGGGGGGGGF<?GGGGGGGGGGFGE9FGGGGGGGFFGDGEFFGFGGGGGGGGGGFGGGGGGGGGFCDFGGGGCGGFCGGGGGGGGGGGGGGGGGGGGFGGGGGDGGGGGFDGGFCGGGGGGGGGGGGGGFGGGGGGGGGGGGGGGGGGGGGGGGCC@C@
@GS 220
TGAGGAATATTGGTCAATGGACGCAAGTCTGAACAAGCCAAGTAGCGTGCAGGAAGACGGCCCTCTGGGTTGTAAACTGCTTTTAGTTGGGAATAAAGTGCACCACGTGTGGTGTTTTGTATGTACCATCAGAAAAAGGACCGGCTAATTCCGTGCCAGCAGCCGCGGTAATACGGAAGGTCCAGGCGTTATCCGGATTTATTGGGTTTAAAGGGAGCGCAGGCGGACCTTTAAGTCAGCTGTGAAATACGGCGGCTCAACCGTCGAACTGCAGTTGATACTGGAGGTCTTGAGTGCACACAGGGATACTGGAATTCATGGTGTAGCGGTGAAATGCTCAGATATCATGAAGAACTCCGATCGCGAAGGCAGGTATCCGGGGTGCAACTGACGCTGAGGCTCGAAAGTGCGGGTATCAAACAGGATTAGATACCCT
+
9FEFGGGGA<AEG9<<FFGGEG@@FGGGGGGFGG9C,,CCEG9<<FGEEGGFFBFGFFGGGG7FGGGGGDEFFGGFGFA=9<FFD?,,C,@C<FGGFCFE9FFFF7+9EF@C=DFCFGGGGGGGG,?BA8FCGGFGGF@DBFC@C:FE<EFGG=DE<FFGG,@FBC9FCFC?@FCFEEGG7>>@DF+6G>F<FFF5?<?C4BGGGGCF:EFFFCEFEDE=8<*DFE>FEFGFEGG@:7<FFGGGGFEGGGGFFFC>FCFEEEEF@@E;;GFDFGGGGDFCEEFA,EEFFEFGGFDGGGGGFFCCGFEAEF?EF9GGFF@AFEGGEF=FAFFA<FGGGGGCGGFEFAFGGGGGFFFDGGFGGF@FFFCF@FDFFF@CGCGGFGGGECFCEGGCGDGGFGGGGFE9GGCGGFE<<GGGGGDGECDGGFFFGCFCC<C@
@GS 221
TGGGGAATATTGCACAATGGGGGAAACCCGGATGCAGTGACGCCGCGTGAGTGAAGAAGGATTTAGGTATGTAAAGCTCTATCAGCAGGGAAGATAATGACGGTACCTGAATAAGAAGCGCCGGCTAACTACGAGCAAGAAGCAGCGGTAATACGAAGGGGGCAAGTGTTATCCGGATTTACGGGGTGTAAAGGGAGCGTAGGCGGCGGAGCAAGTCATAAGTGAAAGCACGGGGCTCAACCCCGGAACGGCTTTTTAAATTCCCCTTCTTGCTTTCATGATGTGTACGCGGAATCCCTAGTGTAGCGGTGAAATGCGTAGATATTAGGATGAACACCAGTCTCGAAGGCGGCTTGCTAGGCTCTAACTGACGCTGAGGCTCGAAAGTGTGGGGAGCAAACAGTATTAGATACCCT
+
CCCCC@ECEEGFEF9EEC6C<CGD@EAE@+@:BF,CA,9:<B88@:B+@F@,,:<B?<F,9<C,,55,9CF@<<,EDDFC,@9ED<EGBC?F745?E<,A5F:4F=,CFF,,5C<AECF++@@C=FGF<==FG+@++@<7D,,,833>356@,EE*6*>FEE*=<:,@@,FF;<6*8<::CC27C<4/7<C,<<9<88CGGE-4;>=8>2,<62A453#4*<1C:5CAC(CF@8:,2<@8<53@,,+FEFFB=8?<3,,,++++AEFFABAA,EEC9,8,,,,=7F@+BA,=449,B,F:,<:7++455:,6,?@7?E?9,5,,@C,<CC<B,6,-C:,+C,C:,:87++,,,,,,,6,<,EE,GEEC6,@EFFC6,+CFD@C,FCC8+-7D<CDC,=6,EC<,,<CCC=,CCCCB
@GS 222
TGAGGAATATTGGTCAATGGACGCAAGTCTGAACCAGCCAAGTAGCGTGCAGGAAGACGGCCCTCTGGGTTGTAAACTGCTTTTAGTTGGGAATAAAGTGCACCACGTGTGGTGTTTTGTATGTACCATCAGAAAAAGGACCGGCTAATTCCGTGCCAGCAGCCGCGGTAATACGGAAGGTCCAGGCGTTATCCGGATTTATTGGGTTTAAAGGGAGCGCAGGCGGACCTTTAAGTCAGCTGTGAAATACGGCGGCTCAACCGTCGAACTGCAGTTGATACTGGAGGTCTTGAGTGCACACAGGGATACTGGAATTCATGGTGTAGCGGTGAAATGCGCAGATATCATGAAGAACTCCGATCGCGAAGGCAGGTATCCGGGGTGCAACTGACGCTGAGGCTCGAAAGTGCGGGTATCAAACAGGATTAGATACCCT
+
GGGGGGGGGGGGGGGGGGGFGGGGGGGGGGGFFFGGFGGG8FGGGGGGGGGAAFGFGGGGGFEGGGGGGGGGGGGGGFFGGFGEF8CEFFEGFGGDFGGGGGG@FGGDFFFGF@FDGGFGGGCGGFGFGGGGGGGGGCCFFFGGGGCGFGFGGE6@FGG@GGGGGGGDFFEGGGGGGGGG=9:FGGCEGGCCFGGCFCCDCGCGGGGGGGGGGCCGEEGFGGEGE8<EFFGGGGFDF7<9GGF9FGGFGFGGGGFEGFGGGGGFFCFBFGGGGGGGFDFFDGFDGGGGGGGFFEGGGGFGGGGGE<FCFGGGGFFGGFGGCGGGGGGGGGFGGGGF@,FAGFGCGGFCGCGGFF>DGFF@DGGGGGFGGGGCGGGGGGGGGGFGGGF>FGFGGGGGGGGFD,FDGGGGGDGGGGGFFFGGGGGGGEFCGFFCC?CC
@GS 223
TAGGGAATCTTCCACAATGGACGAAAGTCTGATGGAGCAACGCCGCGTGAATGAAGAAGGCCTTCGGGTCGTAAAATTCTGTTGTCAGAGAAGAACGTGCGTGAGAGTAACTGTTCACGTATTGACGGTATCTGACCAGAAAGCCACGGCTAACTACGTGCCAGCAGCCGCGGTAATACGTAGGTGGCGAGCGTTGTCCGGATTTATTGGGCGTAAAGGGAACGCAGGCGGTTTTTTAAGTCTGATGTGAAAGCCTTCGGCTTAACCGAAGTAGTGCATTGGAAACTGGAAGACTTGAGTGCAGAAGAGGAGAGTGGAACTCCATGTGTAGCGGTGAAATGCGTAGATATATGGAAGAACACCAGTGGCGAAGGCGGCTCTCTGGTCTGTAACTGACGCTGAGGTTCGAAAGCGTGGGTAGCAAACAGGATTAGATACCCT
+
FFFFGFGGGGGGGGGGGGGGGGGGGGGGGGGGGGGGGGFGGGGGGGGGGC,FGG<FGGGG@<EGGGG@FGGGGGGG9FEGGGGGGD<FGGGGGGGG+9=DFC+BCGGGGGGGGGG9FGFG<?FGGGGGGGGGDCFGGGGGGGGGGGGGGGEEGGG?GG>GGGGGGGGGGGGGG?GGGGGGGGGGGGGG0@FGGGGGGGGGGGFGFGGGGGGGCFGGGGFEE7CEGGGGGGG@0GGGGG6BGGGGFGGGGGGGGGGGGFGGGGGFGGGG3FF#FDFCGEGBDFGFGF<GE;FFA<EGFGFFGGGGGGGGFFFCGGGFFGF@GGBGGGGFGGGGGGGGGGGECGGGGGCGGGGGGGGGF@FAGGGGGGGGGEC@+GGGGGF<GGGGGGGGGGGFGGGGGGGGGGGFEGGGGGGGFCGGGGGGFFAGGGGGGGGGGGFGCCCCC
@GS 224
TGGGGAATATCGCACAATGGGCGCAAGCCTGATGCAGCGACGCCGCGTGCGGGATGACGGCCTTCGGGTTGTAAACCGCTTTTGATCGGGAGCAAGCCTTCGGGTGAGTGTACCTTTCGAATAAGCATCGGCTAACTCCGTGCCAGCAGCCGCGGTAATACGGAGGATGCGAGCGTTATCCGGATTTATTGGGTTTAAAGGGAGCGCAGGCTGCGAGGCAAGTCAGCAGTCAAATGTCGGGGCTCAACCCCGGCCTGCCGTTGAAACTGTCCTGCTAGAGTTCGAGTGAGGTATGCGGAATGCGTTGTGTAGCGGTGAAATGCATAGATATGACGCAGAACTCCGATTGCGAAGGCAGCATACCAACTCGCGACTGACGCTGAGGCTCGAAAGCGTGGGTATCGAACAGGATTAGATACCCT
+
GGGCFFEFGGGDGGGGGGCFDFGGGGGGGGGGGGGGGGFDGGGGGGGGGGGGDGGGGGGGGGGGGGGGGGGGGGGGGGGGGGGDDDFGGGCFGGFGGGGGGDCCFEGGGGGGGGGGGGG:FF7DFGGGGGGGCCGG@<FGGFGGGCG8CGGGGGGGGG<GGBFFDGCD-FG8:EGGG>GGGGD=GGGFGGGDG>C6EF<GGDF>CCCCEGEGCEFCEEEEFFFGGGGGCF<GGCC=CGGGGFGGFGCGFGFGEEGGFGFGGGFFGGE=CGGFGEFBFGGGGFFD<FFFDFF7GGGDGGGGGGGGGFGGGGGEGGGGFGFGGGFAFEFFE?GGCEFAFGFGGGGFGGGGGGGGF8GGGGGEGGGGGGGGGGGGGGGGGGFGGGGGGGGGFECCGGGGFGGFGGGGGGGGGGGGGGGFCCCCCC
@GS 60878
TGGGGAATATTGCACAATGGGCGCAAGCCTGATGCAGCGACGCCGCGTGCGGGATGACGGCCTTCGGGTTGTAAACCGCTTTTGATCGGGAGCAAGCCTTCGGGTGAGTGTACCTTTCGAATAAGCACCGGCTAACTACGTGCCAGCAGCCGCGGTAATACGTAGGGTGCAAGCGTTATCCGGAATTATTGGGCGTAAAGGGCTCGTAGGCGGTTCGTCGCGTCCGGTGTGAAAGTCCATCGCTTAACGGTGGATCTGCGCCGGGTACGGGCGGGCTGGAGTGCGGTAGGGGAGACTGGAATTCCCGGTGTAACGGTGGAATGTGTAGATATCGGGAAGAACACCAATGGCGAAGGCAGGTCTCTGGGCCGTTACTGACGCTGAGGAGCGAAAGCGTGGGGAGCGAACAGGATTAGATACCCT
+
EFGFEFEFGFFGGGGFGGGGGGGGGGGGGGGGGGGGGGFGGGGGGGGGGGDGGEGGGGGGGGGGGGGGGGEGGGGGGGGGGGGGGGGGGGGGGGGGGGGFFFEEGGFGGGGGGGGGGGGG?FGGGGGDGGGGGGGG@GGDGGGGGGGCGGGGDDGEFFFGGGB:BCFC@CFCEFECEGGGGGG>GGGGGGGGGGGEGGGGEDGGGGG?GECGG>CGEEGGEEEGGGD+CEGGGFGFGFGCDGFGEBAGGGF@F<7>GGGGDEGEGGGGGGEFGGGGFFGGGGGGGGGGGGGGFFC9GGGGGGGGGGGGGGGGEGGFGGGGGGGCGGGGGGEGGGGGGGGDGGGGGGEGGFCGGGGGGGGGF8GGGGGGGGGF9GGGGGGGGGGGGFCGGGGGGGGGGGGGGGGGGGGGGGGGGGGGGGCCCCC
@GS 226
TGAGGAATATTGGTCAATGGGCGGAAGCCTGAACCAGCCATGCCGCGTGAAGGACTAAGGCCCTATGGGTCGTAAACTTCTTTAGACGCAGAGCAATAAGGGCCTCGCGAGGTCCGATGAGAGTATGCGTAGAATAAGCATCGGCTAACTCCGTGCCAGCAGCCGCGGTAATACGGGGGATGCGAGCGTTATCCGGAATTATTGGGCGTAAAGGGCTCGTAGGCGGTTCGTCGCGTCCGGTGTGAAAGTCCCTCGCTTAACGGTGGATCTGCGCCGGGTACGGGCGGGCTGGAGTGCGGTAGGGGAGACTGGAATTCCCGGTGTAACGGTGGAATGTGTAGATATCGGGAAGAACACCAATGGCGAAGGCAGGTCTCTGGGCCGTTACTGACGCTGAGGAGCGAAAGCGTGGGGAGCGAACAGGATTAGATACCCT
+
FFDFGGGFEFGGFEGGGGGGGGG7FGGGGGGGFGGGGGCFGFGGGGGGGGGGGGGFGFGF@E@FFFC<EEGGFGGGGGGGFFEFGFGGG7==F8?FCFEGEGFEC8:7CC7+B<=FEFC,><FGAFFECEGGDGGGGFA<CD<<FGFC>CBB?@>9DB?>CFF:FC<FEGGGF:FGCCGEEGCEGE:CEEE5E:A=C><9FGFCFFDECCFGG=EG0GC8?8;FEG:>C:*ED:F<EDGGGGGGF?<EFF4#<:FCG?FFGGGEGGFEDGGFF7F9EE@FGGGGFCFGGGGFGGGEGEFCDGGFE9EF?FFGGGGGGGGFGGGGCE@FEFDFFFF,FGGFEGGGFF<GGGCGFFFGGFFCBEGGGGGGGFAFFGECGGGGDDEGGFGGGGGGGGGGGEF7GGGGGGGGGGGGGGGGGFGGGGGGFCGGGGGCCCCA
@GS 227
TGAGGAATATTGGTCAATGGGCGAGAGCCTGAACCAGCCAAGTAGCGTGCAGGATGACGGCCCTATGGGTTGTAAACTGCTTTTATAAGGGAATAAAGTGAGTCTTGTGAGACTTTTTGCATGTACCTTATGAATAAGGACAGGCTAATTCCGTGCCAGCAGCCGCGGTAATACGGAAGGTCCGGGCGTTATCCGGATTTATTGGGTTTAAAGGGAGCGTAGGCCGGAGATTAAGCGTGTTGTGAAATGTAGACGCTCAACGTCTGCACTGCAGCGCGAACTGGTTTACTTGAGTACGCACGAGGTGAGCGGAATTCGTGGTGTAGCGGTGAAATGCTTAGATATCACGAAGAACTCCGATTGCGAAGGCAGCTCACTGGAGCGCAACTGACGCTGAAGCTCGAAAGTGCGGGTATCGAACAGGATTAGATACCCT
+
FGFGGGGGFFGG@FFFGGGFFGGGCGFGGGGGFEGGGGFG8F6@FGGGGFGGFGCF<CFD7BBF,,CEFGGC8?FFGGD9EFF@<@FE<F<FF@FGGGCGGF?BE<AFFG,,C,C<?<:EFGFAEGGDCDGDE<CBFAE<?,6BDD@F<@E93,6CD:5,3@F=CE4EGEGGFFFGG6E7<CAFEGEFC<#<3>??CC?F/<;F@C@F:<ACGCG<?EFGGGGG<FEC5)2CFFCF3>E:GGGGGFB+FFF@<CFD?FDGFGGFDE:FFGGCFG*F40GFFGD>9,,,GF?GFGCC@+48+,7,F@++GGGE?,CFF+7EGFGGGGGGGGFCEGGEECCFFFBE,GFDGGFFGGGCGFC@@,GGGGGFFF9GGFCEGGGGF:FGFGFGGGGGGGGGGEGGGGGGGGFBGCGGGGF<F<GGGGGGGGGFEDCCCCCC
@GS 228
TGAGGAATATTGGTCAATGGGCGAGAGCTTGAACCAGCCAAGTAGCGTGCAGGATGACGGCCCTATGGGTTGTAAACTGCTTTTATGAGGGGATAAAGTGAGTCACGTGTGGCTTATTGCAGGTACCGCATGAATAAGGACCGGCTAATTCCGTGCCAGCAGCCGCGGTAATACGGAAGGTCCGGGCGTTATCCGGATTTATTGGGTTTAAAGGGAGCGTAGGCCGTCTGGTAAGCGTGTTGCGAAATGTCGGGGCTCAACCTGGGCATTGCAGCGTGAACTGTCATACTTGAGTGCGCGGGAAGTAGGCGGAATTCGTCGTGTAGCGGTGAAATGCTTAGATATGACGAAGAACTCCGATTGCGAAGGCAGCCTGCTGTAGCGCAACTGACGCTGAAGCTCGAAAGCGTGGGTATCGAACAGGATTAGATACCCT
+
EFGFGGFGCFG<FEFFGFFCCECFGGCFFGGGEGGGGGGGGGGGFGGGGGGGFGGGFGGG7FGGGGGGGGGFEGGGGGCGGGGGGGG99FFEGGGGFFDFF@?BEFGFGGGDFE,<EFCC<BFFDGG:CFGEGGGGGCDF<FDDEGGEF;DFGDGGGAEFGGGGEEGC@EFGGGGGGC2>DGFFEEF8=2>CFGGE/FC;FGE;FG/GFEC9FFGFGGFC;FEGGE8:?C8GEFF<76EC@:6FF:GEE:><<FFE50@?EGGFGGFF>CFGDG<FFECFFF<F;C73,?FGGDFEFC7<F,F=CFC:7CGCGCGEEGGFGGF@+GGGGGGGGCGGGFFFGGGFGGGGGFGGGEGEGFGF@FGGGGGGF@FFDFF8GGGDGGGGFCCGGGGF99GGGGGGGGGFGGGGGFGGGGGGGGGGGGGGGGGGEFGCCCCC
@GS 229
TGAGGAATATTGGTCAATGGGCGAGAGCCTGAACCAGCCAAGTAGCGTGCAGGAAGACGGCCCTATGGGTTGTAAACTGCTTTTATAAGGGAATAAAGTGAGTCTCGTGAGACTTTTTGCATGTACCTTATGAATAAGGACCGGCTAATTCTGTGCCAGCAGCCGCGGTAATACGGAAGGCCCGGGCGTTATCCGGATTTATTGGGTTTAAAGGGAGCGTAGGCCGGAGATTAAGCGTGTTGTGAAATGTAGACGCTCAACGTCTGCACTGCAGCGCGAACTGGTTTCCTTGAGTACGCACAAAGTGGGCGGAATTCGTGGTGTAGCGGTGAAATGCTTAGATATCACGAAGAACTCCGATTGCGAAGGCAGCTCACTGGAGCGCAACTGACGCTGAAGCCCGAAAGTGCGGGTATCGAACAGGATTAGATACCCT
+
GGGFGFGGCGGGGGGGFGGGGGGGGGGGGGGGGGGGGGGGGGGGGGGGGGGGGGGGGGGGGGEGGGGGGGGGGGGGGGGGGGGGGGGGGFGGCGGGGGGGGGGGGGGGGGGGGGGGGFGFGGGGGGGFGGGGFFCGGGGGGGDFG7FBEFDFGGGGGGGGGGGGGGGG4GGG:GGGDEEGFFGGGGGGGG7CFGGEFGGGGGGFF=EFFFGGGGGGGGGGEGDCGFGGGDGGGEFF:CEGGFGGFGGGGDFGG=FFGGFFFGG>GGGFGGGGGGEGECGFFGGGGFGGFDGGFFEEGGGGGGF=GGGGGGGFGGGGEFGGFFGGGGGFGGF9GGGGGGGGGGGGGGCFGGFGGEGGGGFFGGGGGFGGGGGGGGGEGGGGCGGGGGGGGGGGGGGGF@GE7GGGGGGGGGGFGGGGGGGGGGGGF@DGGGGCCCCC
@GS 230
TGAGGAATATTGGTCAATGGGCGAGAGCCTGAACCAGCCAAGTAGCGTGCAGGAAGACGGCCCTATGGGTTGTAAACTGCTTTTATAAGGGAATAAAGTGAGTCTCGTGAGACTTTTTGCATGTACCTTATGAATAAGGACCGGCTAATTCTGTGCCAGCAGCCGCGGTAATACGGAAGGCCCGGGCGTTATCCGGATTTATTGGGTTTAAAGGGAGCGTAGGCCGGAGATTAAGCGTGTTGTGAAATGTAGACGCTCAACGTCTGCACTGCAGCGCGAACTGGTTTCCTTGAGTACGCACAAAGTGGGCGGAATTCGTGGTGTAGCGGTGAAATGCTTAGATATCACGAAGAACTCCGATTGCGAAGGCAGCTCACTGGAGCGCAACTGACGCTGAAGCCCGAAAGTGCGGGTATCGAACAGGATTAGATACCCT
+
GGGGGGGGGGGGGGGGGGGGGGCFFGGGGGGGFGGGGGGGGGGGGGGGGGGGGGGGGGGGDGGGGGGGGGGGGGGGGGGGGGGGGDFGGGGGFGGGGGGGGGGGGGGGGGGGGGGGGGGGGGGGGGGGGGGGGGGGGGGGFG:FGGGGGGFGGGGGG@GGGGGFGGGGGEGFGGGGGGDGGGGGGGGGGCGGGGGEFGGGGGGGGGGFEEFFGGECGGGGGGGGGGGGGGGFGDFGGGGGFGGGGGGGGGGFCGGGGFFGCGFFGCGFFGGGGGGGGGGGFGGGGGGGGGGFFGEFEEFGGGFFF>GGGGGGGGGGGGGGGGGGGGEFGGGGGGGGGFGCFF<FFGGGGFFGGFC6FGGGGGGGGGGGGGFGGGGGGGGGGGGGGGGGGGGGGGGGFGGFFDGGGGGGGGGGGGGGGGGGGGGGGEGGGCGCC,CC
@GS 231
TGAGGAATATTGGTCAATGGGCGAGAGCCTGAACCAGCCAAGTAGCGTGCAGGAAGACGGCCCTATGGGTTGTAAACTGCTTTTATAAGGGAATAAAGTGCGTCTCGTGAGACTTTTTGCATGTACCTTATGAATAAGGACCGGCTAATTCCGTGCCAGCAGCCGCGGTAATACGGAAGGTCCGGGCGTTATCCGGATTTATTGGGTTTAAAGGGAGCGTAGGCCGGAGATTAAGCGTGTTGTGAAATGTAGACGCTCAACGTCTGCACTGCAGCGCGAACTGGTTTCCTTGAGTACGCACAAGGTGGACGGAATTCGTGGTGTAGCGGTGAAATGCGTAGATATCACGAAGAACTCCGATTGCGAAGGCAGCTCACTGGAGCGCAACTGACGCTGAAGCTCGAAAGTGCGGGTATCGAACAGGATTAGATACCCT
+
GGFGGGGG9FGGGDGGGGGGGGGGFG@FGGFGFGGGGGGGCEC<DFEGGGGGGGGGGGGGGGEF,CFG,FC=CFF9FF,=FGGGD<EEEFF==FGBFG@<,8CFEFFFG845E5?AFGGDGC<FFGFGGGGC9,BAFFGCFFG7F>::<;5EFFDDDC4D,8DFECG<CC27C@FB>FECDFDEGGG@<@7<<>BEFFEG-?9<FC>C=FC;FCEAGDGEGE?<;<C7F70GE?@@C5ECGGGGGGCCC@:C5<GEF>FFEDCF<@F9@GGGG@?:>A3GGGGDA33,9=GDEGGFCE8C,<E,F>GGCGGGGGFDGDFFGGGGGF@9GGGGGGGGF9GGGGFFC,F7GGGGGFF:EEGCC,GGGGGGGGGFCGFFGGGFCCGGFGGGDGGGGGGEGEGGC>GGGGF@EECGF<FFGFGGGGGGGEGFGGGCCCCC
@GS 232
TGGGGAATATTGCACAATGGGGGAAACCCTGATGCAGCAACGCCGCGTGAGTGAAGAAGTATTTCGGTATGTAAAGCTCTATCAGCAGGAAAGAAAATGACGGTACCTGACTAAGAACCCCCGGCTAACTACGTGCCAGCAGCCGCGGTAATACGTAGGGGGCAAGCGTTATCCGGATTTACTGGGTGTAAAGGGAGCGTAGACGGTTTTGCAAGTCTGAAGTGAAAGCCCGGGGCTTAACCCCGGGACTGCTTTTGAAACTGTAGAACTAGAGTGCAGGAGAGGTAAGTGGAATTCCTAGTGTAGCGGTGAAATGCGTAGATAGTAGGAGGAACACCAGTGGCGAAGGCGGCTTACTGGACTGTAACTGACGTTGAGGCTCGAAAGCGTGGGGAGCAAACAGGATTAGATACCCT
+
F,CFEEEFGGG,CEFGGAFGGEEEGGD<FFGGEGCF<FAEEGGGGGGGDGGGCG9EEFFF<FGFDGGG@<FFGGG<FFGGFFBAFD,?B+?FF8F,E,CF9BF:+?5@?FGGG<EAF,:8:+@FG=CD5==>:,/BBDFGGGBFGF<C<>CGEEF:7DCCC1:BFGGGGDEFF<:FC;C4<=0F<<#>=:<,F2=CDCF>C>2C<GDE>FD6FFFF:E<9EECFGGCEE7:?EF<>9FCEGEC@,FA<,=B,,@?,=,?EF9E4,,,<FC,8DFFDGGE=9GFFB999A@,C,=<F?@EEGGGGEC@9EFCFBCF:7FF=9GFC,=AGGF@<FCC-GFGGFCC7GEGEGGGFCCE<FDGFCGGGFF@DGGFCF@CC,GEECCE<GGGFDGGGF@FGFAFFGGGGGFFFFADCB,C@
@GS 233
TAGGGAATTTTCGGCAATGGGGGAAACCCTGACCGAGCAACGCCGCGTGAGCGAAGAAGGCCTTCGGGTCGTAAAGCTCTGTTGTAAAGGAAGAACGTCGCATGCAGGAAATGGTGTTCGAGTGACGGTACTTTACCAGAAAGCCACGGCTAACTACGTGCCAGCAGCCGCGGTAATACGTAGGTGGCGAGCGTTATCCGGAATCATTGGGCGTAAAGAGGGCGCAGGCTGCGGCAAGGGTCTGTGGTGAAAGACCGAAGCTAAACTTCGGTAAGCCATGGAAACCGTGCGGCTAGAGTGCGGAAGAGGATCGTGGAATTCCATGTGTAGCGGTGAAATGCTTAGATATATGGAGGAACACCAGTGGCGAAGGCGACGGTCTGGGCCGCAACTGACGCTCATTCCCGAAAGCGTGGGGAGCAAATAGGATTAGATACCCT
+
6@FAEFGFFFFGGGGGGGGCGGGEGGGGGDECFGEGDFFEF@CF7C7F@CGGGGGGGGCG,BFGGFGGGGGGGFDCFF8EDGGGGGGGEDGCFFFGD=>CFCCGGFFGGG8,CF,3,+7>F,@BFFEEGC:,,@=9FF:F<FFFGFCC7*>CF7,?:<<CEFF7FFGGFGG>FCFC+>F*>7<B2C:=CGDCEG*:@F<8EEC8@?+<E0;85*:;CG7EC**2:8*:C*:;*@4<C4<9C;;C2AE7CE6C+0>;C,>CEFF43<4+/GDBF8<>4EC6;7CF@3@+@3A,?,GGGGFC@=9EEFGGEB8=<9EBB,5=E9E,,<>47GGGF99FFFC::,<=<AEE<EGCGFCGGGGGFECB7EFFGDGC@@6@GFGFACGCCF7GGGGCF>GGGGGCGGF@CCGFGGGGGGEDGGF9CF9E<GGGFE<FGEF@C8CB
@GS 234
TGGGGAATATTGCACAATGGGCGCAAGCCTGATGCAGCGACGCCGCGTGCGGGATGACGGCCTTCGGGTTGTAAACCGCTTTTGATCGGGAGCAAGCCTTCGGGTGAGTGTACCTTTCGAATAAGCACCGGCTAACTACGTGCCAGCAGCCGCGGTAATACGTAGGGTGCAAGCGTTATCCGGAATTATTGGGCGTAAAGGGCTCGTAGGCGGTTCGTCGCGTCCGGTGTGAAAGTCCATCGCTTAACGGTGGATCTGCGCCGGGTACGGGCGGGCTGGAGTGCGGTAGGGGAGACTGGAATTCCCGGTGTAACGGTGGAATGTGTAGATATCGGGAAGAACACCAATGGCGAAGGCAGGTCTCTGGGCCGTTACTGACGCTGAGGAGCGAAAGCGTGGGGAGCGAACAGGATTAGATACCCT
+
FDGGGFGGGGGGGGGGGGGGFGGGGGGGGGGGGGGGGGGGGGGGGGGGDGGGGGGGGGGDFGEGGGGGGGGGGGGGGGGGGGGGGGGGGGGGGGFGGDGGGGGGGGGGFGGGGFGGGGGGCGGFCFGGGGC?GG:FCFGD?>GFG8GGGGGGGGGDEEGFGGFGGGGFGGGEFGGGGGGGFEEGGGF?FGGGGGGGGFGGGGGGDE>E>E?EGGGGDCEGEGGGGGFFGFEFGFFGCGGGGGGGGEFGGGFFFCF@FFFGGGGGGDGGGGGGGGGFFFGGGGGGGGGGGGGFEFEGGGGGGGGGGGGGFDDEFGGGGFAFGGFGGGGFGE7GGGGGGGGGGFGGGGGGGGGGGGGGGGGGFFGGGGGGGGGDGGGGGGGGGGFGGF>GGGGGDGGGGGGGGGGGGGGGGGGGGGGGGGCCCCC
@GS 235
TGGGGAATATTGCACAATGGGCGCAAGCCTGATGCAGCGACGCCGCGTGCGGGATGACGGCCTTCGGGTTGTAAACCGCTTTTGATCGGGAGCAAGCCTTCGGGTGAGTGTACCTTTCGAATAAGCACCGGCTAACTACGTGCCAGCAGCCGCGGTAATACGTAGGGTGCAAGCGTTATCCGGAATTATTGGGCGTAAAGGGCTCGTAGGCGGTTCGTCGCGTCCGGTGTGAAAGTCCATCGCTTAACGGTGGATCTGCGCCGGGTACGGGCGGGCTGGAGTGCGGTAGGGGAGACTGGAATTCCCGGTGTAACGGTGGAATGTGTAGATATCGGGAAGAACACCAATGGCGAAGGCAGGTCTCTGGGCCGTCACTGACGCTGAGGAGCGAAAGCGTGGGGAGCGAACAGGATTAGATACCCT
+
GGGFGEGGGGGGGGGGGGGGGGGGGGGGGGGGGGGGGGFGGGGGGGGGGGGGGGGGGGGGGGGGGGGGGGGGGGGGGGGGGGGGGGGGGGGGGGGGFGGGGGGGGGGGGGGGGGGGGGGFGGGGGGGGGGGG?GGGG?GG?GGGGGGGGGGGGGGGGGGDGFBCGGGFGGGGGGDEGGGGGGGEGGGGGGGCGGGFGGGGGGGGGGGGGGGGGGGGGDEEGGGGGGGECC>FGGGDFGGFGGGGFGGGGDBFGFGFFF=CGGGFGGEGGGGGGGFC8GG>CCGGGGGGGGGGFGGCGGGGGGGGGGGGGGFB,GGGGFFFF@GGGGGGGGGGGGGGGFGFGGGGGFC,GGGGGGGGGFGGGGFGDGGGGDGGGGGGGGGGGGGGGGCGGGGGGGGGGCGGGGGGGGGGGGGGGGGGGGCCCCC
@GS 236
TGGGGAATATTGCACAATGGGCGAAAGCCTGATGCAGCAACGCCGCGTGAGCGATGAAGGCCTTCGGGTCGTAAAGCTCTGTCCTCAAGGAAGATAATGACGGTACTCAACAAGGAAGTGACGGCTAACTACGTGCCAGCAGCCGCGGTAAAACGTAGGTCACAAGCGTTGTCCGGAATTACGGGGTGTAAAGGGAGCGCAGGCGGGAAGACAAGTTGGAAGTGAAATCCATGGGCTCAACCCATGAACTGCTTTCAAAACTGTTTTTCTTGAGTAGTGCAGAGGTAGGCGGAATTCCCGGTGTAGCGGTGGAATGCGTAGATATCGGGAGGAACACCAGTGGCGAAGGCGGCCTACTGGGCACCAACTGACGCTGAGGCTCGAAAGTGTGGGTAGCAAACAGGATTAGATACCCT
+
GGGGGFGGGGGGGGGGGGGGFGGGGGGGGGGGGFGDCFFFGGGGGGGGGGGGGGGGGGGGGGGGGGGEFCGFGGGFGGGGGGGGGGGFGGGGGGEGGGGGGG>FGGGGGGGGGGGGGGGGGGGGGGGGG<FFDFGCFGFGGGGGGGGGGGGFGGFFGGGGGCFFGGGGCFGGGGGGGGGFGGGEEGCGFFFFGGE5DDFFEGEGGGGGF@FCFGFGGGGGGGGGGGCGFFGGFGDGGGGGGGGGFGGGGFFE9FCGGGGGGGGFFD6EFDGFGGGGGGFADGGGGGGGEFFDCGGEGFCGGGGGDGGGGGFGGGGGGGFGGGGEFCGGGGGEFEDGGGGGGGGFFDGGGGGGGGGGGGGGGGGDFGGGGGGGGFGGGGFDGGGGGGGCGGGGGGGGGGGGGGGGGGGGGGGCCCCC
@GS 52903
TGGGGTATATTGGGCAATGGGCGAAAGCCTGACCCAGCAACGCCGCGTGAAGGAAGAAGGTCTTCGGATTGTAAACTTCTTTTATGAGGGACGAAGGACGTGACGGTACCTCATGAATAAGCCACGGCTAACTACGTGCCAGCAGCCGCGGTAATACGTAGGTGGCAAGCGTTATCCGGATTTACTGGGTGTAAAGGGCGCGTAGGCGGGGATGCAAGTCAGATGTGAAATCTATGGGCTTAACCCATAAACTGCATTTGAAACTGTATCTCTTGAGTGCTGGAGAGGTAGACGGAATTCCTTGTGTAGCGGTGAAATGCGTAGATATAAGGAAGAACACCAGTGGCGAAGGCGGTCTACTGGACAGTAACTGACGCTGAGGCGCGAAAGCGTGGGGAGCAAACAGGATTAGATACCCT
+
GGGGGCFFFFGGGDGEGF@EFGGGGGGGGGFGGGGGGGGG<FDGGGGGG@FGGGFEFECGGGGFGGGCFCGGGGFGCFFGFFFGGFGGGGGFCGGG7,B@FGGD7@FGGFFGGFGGGGGFCFGFGGCEEE<FGCGGGGFFFFFGA8BFGC>>FG?GGGDCGDBFCFGGF8CFGDFGFEGCBEGGFFGFGGGGGGGGGGEGGGGGGEDFFDGGGFGGGGGGGFFC@FGGGGFFFGGGGFFDGGGGEFGGGGFFGGGFGG=FEGGGGGGGGGGGGEGFF>FGC@<<GFE,+=GFCDEEFFFCGGGGGEDGGGGGGGGGGGEFGGFGGGGGGGGGGGFB<@GGGGGGGGGGGGGGGEGGGGGGGCGFFFGFFGGGGGGGGGGF7GGGEFGGGGGGGGGGGGGFFFFGFFGFFGGGGGCCCCC
@GS 67752
TGAGGAATATTGGTCAATGGGCGAGAGCCTGAACCAGCCAAGTAGCGTGCAGGATGACGGCCCTATGGGTTGTAAACTGCTTTTATGCGGGGATAAAGTGAGTCACGTGTGGCTTATTGCAGGTACCGCATGGGTAAGGACCGGCTAATTCCGTGCCAGCAGCCGCGGTAATACGGAAGGTCCGGGCGTTATCCGGATTTATGGGGTTTAAAGGGAGCGTAGGCCGGAGATTAAGCGTGTTGTGAGATGTAGACGCTCAACCTCTGCACTGCAGCGCGAACTGGTCTCCTTGAGTACGCACAAAGTGGGCGGAATTCGTGGGGTAGCGGTGAAATGCTTAGATATCACGAAGAACTCCGATTGCGAAGGCAGCTCACTGGAGCGCAACTGACGCTGAAGCTCGAAAGTGCGGGTATCGAACAGGATTAGATACCCT
+
@FFC<F,@F9EF<,CC;C,;,,@@@C@FGGDEGGGGCEG8CFE9@96C,BCFCE,A@EF+@@@CEGD88F@EGFEFFFGGGFGF?9FG@C:FC7EEG95?BABB<<:A=DB@=8<BFG,,CAEE<,,BF77B,::CFFCD<>E+><FGG=EFFC@<GFFG@8A:FEGDB<<80,87=B>E+C::::42<C3;<2FFEF?E9+#F?;@CGFGCFCC+78.ED>?6C7GC;F<BCGGG=EGGFCC9FFFF137F7FD@1C08;DEC@:,FFC<CGGEGE<FFC<DA,D8<C,GF6C@F:FF@FCFBCB7=>FF?4=>:F7:4,,FFGEEFAFECGGFFEFD=GECEC<BCEE<C8?=@CCF6@FFD<,9GFCFE<FFEGGEB7E@F,C@EGGGFCFGGGGGFDGGGGGEDGEFADEGGGGFFEEFEFCEGFEE-C9BB
@GS 239
TGGGGAATATTGCACAATGGGCGCAAGCCTGATGCAGCGACGCCGCGTGCGGGATGACGGCCTTCGGGTTGTAAACCGATTTTGATCGGGAGCAAGCCTTCGGGTGAGTGTACCTTTCGAATAAGCACCGGCTAACTACGTGCCAGCAGCCGCGGTAATACGTAGGGTGCAAGCGTTATCCGGAATTATTGGGCGGAAAGGGCTCGTAGGCGGTTCGTCGCGTCCGGTGTGAAAGTCCATCGCTTAACGGTGGATTTGCGCCGGGTACGGGCGGGCTGGAGTGCGGTAGGGGAGACTGGAATTCCCGGTGTAACGGTGAAATGTGTAGATATCGGGAAGAACACCAATGGCGAAGGCAGGTCTCTGGGCCGTTACTGACGCTGAGGAGCGAAAGCGTGGGGAGCGAACAGGATTAGATACCCT
+
,CEFEBCFGGGGCAFGGGGFDDFCGEE8FFGGGGGGGFEE7CFGGGGGDE>FF@FGGGGE@FDFGGGG8CCFGGG,FF+++B<EFAEG7FBF@@FEFG<FGGGGGGFE<CFCFGAFB9FDGFGGGGGE>E6:CGGG?E<C>CFFGGGGGGGGFGEFGG?CCF9CFDG<FECBC?FF@FEG0DA?F7;:FGEFG;?*GFCF?CED9?:EECD:EE>E:2*E:EDCEGGGGGGGGGG>GGGEFGFFGFECFGGFD?C#@EDGGGGEEG@ADGGGGGGGGGGGGGGGEGECFFAF?FFDFFEF<CCGGGDFF@GGFGGGGGGGGGGGGGCFGGGEGFGGGGGGGGGGDFF@GGGFDFGGGGGGGGGDDGGGGGGGGGGGGGGGGGGGEF>GGGGGGGGGGGFGGGEFCGGGGFGGGGGF?GC8CCC
@GS 240
TGGGGAATATTGCACAATGGGCGCAAGCCTGATGCAGCGACGCCGCGTGCGGGATGACGGCCTTCGGGTTGTAAACCGCTTTTGATCGGGAGCAAGCCTTCGGGTGAGTGTACCTTTCGAATAAGCACCGGCTAACTACGTGCCAGCAGCCGCGGTAATACGTAGGGTGCAAGCGTTATCCGGAATTACTGGGTGTAAAGGGCGTGTAGGCGGAGCTGCAAGTCAGATGTGAAATCCCGGGGCTCAACCCCGGAACTGCATTTGAAACTGTAGCCCGTGAGTATCGGAGAGGCAAGCGGAATTCCTAGTGTAGCGGTGAAATGCGTAGATATTAGGAGGAACACCAGTGGCGAAGGCGGCTTGCTGGACGACAACTGACGCTGAGGCGCGAAAGCGTGGGGAGCAAACAGGATTAGATACCCT
+
FDGGDECEFGGFGGGFFGGGGGGGGGGGGGGGGGGGGGGGGGGGGGGFFGGGEF:FFGGG7CFGGGGD=?=FGGGFGDEEGGGGDGGGGGDFEGGCEFG,FFGGFDCGGGGGGGGFCC:<FGGGGGCGGDGG@FFGGGGG:CCCF?<AFCGFCEGGGGGFG7:BDEB8GFF?FFG+=C<CCEGGGGGF?:FCC??CGFCC@ECFGGGCFG6GCF?E84FCEEFG@:9CFEFGGGGGGGECEGGD5C>FFEDGGFDCCDB=<FCGFGGGGGFFB:E>5EGGGF@EDFF,FFF<7DFC8EGFGGGFFFGGGGGGFCGGGGFGGGGFGF@@,<FFGGGGGFGGGGGGGGGGGGGGGEEGEFCGGGF<7F@<GGFFGFF@GGGGGFFDGGFFFGGF@EGGGGGGGGGGFGEGGGGGGGGGGGCCCCC
@GS 61936
TGAGGAATATTGGTTAATGGGCGAGAGCCTGAACCAGCCAAGTAGCGTGCAGGAAGCCGGCCCTATGGGTTGTAAACTGCTTTTATAAGGGAATAAAGTGAGTCTCGTGAGACTTTTTGCATGTACCTTATGAATAAGGACCGGCTAATTCCGTGCCAGCAGCCGCGGTAATACGGAAGGTCCGGGCGTTATCCGGATTTATTGGGTTTAAAGGGAGCGTAGGCCGTTTGTTAAGCGTGTTGTGAAATGTCGGGGCTCAACCTGGGCATTGCAGCGCGAACTGGCAGACTTGAGTGCGCGGGAAGTAGGCGGAATTCGTCGTGTAGCGGTGAAATGCTTAGATATGACGAAGAACTCCGATTGCGAAGGCAGCCTGCTGTAGCGTAACTGACGCTGAAGCTCGAAAGCGTGGGTATCGAACAGGATTAGATACCCT
+
GGGGGFGDFGFAEE,EFGGEDFGGGGGGGGFGGGGGGGGCFCCEEFDGGDF<FEGD,CCFFCGDG<<FFFEGEFFFEFFGGDFGGGGGCFGFGFDGGFEAE?<?FGGGGGFGFAFAFFCGFEAE@EAGFGGFAECGGGGG?E>?FEGGFFGGGG?CGGDGGGGGCEGGGEEC<FGFGEGDEFGGEFGGGGDCFFEEDFCFGCFECGCGGGGCF::58GGGGFCFFFEEGGGGGC<<=;EGFCF<DGGGGGGGGGFE?DGFEGGGFC0FEGECEFFGDGGGGGFCCGFGEDGGEGGF@CCDEEF5F::C?,EEFDFEDGG@FGGGGGGGGGGGGGFGGGGFGFBGFFB7GGFCFF7FGGGGGEGGGGGGGGGGGDGGFFGEGGGGGFECGGEGGGGGGGFDFFGGEGFEF@GGGGGGGGF9GGGGGGGGGGGCCCCC
@GS 68964
TGAGGAATATTGGTCAATGGACGAGAGTCTGAACCAGCCAAGTAGCGTGCAGGATGACGGCCCTATGGGTTGTAAACTGCTTTTATAAGGGAATAAAGTGGGTCTCGTGAGACTTTTTGCATGTACCTTATGAATAAGGACCGGCTCATTCCGTGCCAGCAGCCGCGGTAATACGGAAGGTCCGGGCGTTATCCGGATTTATTGGGTTTAAAGGGAGCGTAGGCCGGAGATTAAGCGTGTTGTGAAATGTAGACGCTCAACGTCTGCACTGCAGCGCGAACTGGTTTCCTTGAGTACGCACAAAGTGGGCGGAATTCGTGGTGTAGCGGGGAAATGCGTAGATATCACGAAGAACTCCGATTGCGAAGGCAGCTCACTGGAGCGCAACTGACGCTGAAGCTCGAAAGTGCGGGTATCGAACAGGATTAGATACCCT
+
G@,,<FFFFF@F,@FGEFCFGGCC7@FEGDFGGFGGGFG<EDFCFFEEGDGFF:EFCFGGGCGF?FFFFGGFFECFF,E=ED<9ECFAAECFGGGGGDFGGGG8?FFFCFCFGGG9FFGGFGDFCFDGGAFGGCEGGG?FGFGGEF+=<CEE8A7>>FGGG?F:F6FCCFCFCFGG,=F>F>F<C<:@<FFGGGGG79FF:5CCFEBFFFFFCEC0C=FFCCEFDGEEGEFFGGGEEG=FDD8ED9DFGFD?CG8>8EEEG6'5:@CFGFGGC>3B;F>E:CFGFDFFGGGGFFC:FEGGFFA,FF:FGFGFF@EC=F<GFGFF@4+4:,E,-,CB?,GGFDGC=CAGFGFE=B+77FC,FCGFECE<8FE<EFFFE8GFB@:EC6<,FC@F<9DD8C7C,CE9CC@DCEGDCGGFC@EEFDAFFGGFEFC@@8CC
@GS 243
TGAGGAATATTGGTCAATGGGCGAGAGCCTGACCAGCCAAGTAGCGTGCAGGATGACGGCCCTATGGGTTGTAAACTGCTTTTATAAGGGAATAAAGTGAGTCTCGTGAGACCTTTTGCATGTACCTTATGAATAAGGACCGGCTAATTCCGTGCCAGCAGCCGCGGTAATACGGAAGGTCCGGGCGTTATCCGGATTTATTGGGTTTAAAGGGAGCGTAGGCCGGAGATTAAGCGTGTTGTGAAATGTAGAGGCTCAACCTCTGCACTGCAGCGCGAACTGGTCTTCTTGAGTACGCACAACGTGGGCGGAATTCGTGGTGTAGCGGTGAAATGCTTAGATATCACGAAGAACTCCGATTGCGAAGGCAGCTCACGGGAGCGCAACTGACGCTGAAGCTCGAAAGTGCGGGTATCGAACAGGATTAGATACCCT
+
FDFGGGGGGGGGGGGGGGGGGGGGGGGGGGGGGGGGGGGGGFGGFGGGGGGGGFFEFGDCCEF8CFGG<FGCFGGGCFGGGGGGGGGGGGGGGFGCGGFG?EF9FCECFGGGGGGGGGGGFFGGGGGGGFGGGFGGGGFFFECF?G?GFGGCFCCFFFFGGGGDE>7:CFGGFGGFGEGGECEEEEGFGEECF@FGGFGFGEGGGFFGFGGGGGGGGGGGGGGGGFAFCFGFGFDDGGCGGGGFFGFGGGEAGGGGGF?FFE=CFEBCF>FGECECGFFGFCFGGGGGGGGGGGGGFE@?FFCGEGGGGGFGGGGGGGGGGGGGGGGGGGGGGGGFGGGGGGGGGGDGGGGGFF-EFECFEGGGDGGGGFGGF7GGGGGGGGGFGGGGGGGGGGGGGGGGGGGGGGGGEGGGGGGGGGGGGGGGGGGGGGCCCCC
@GS 244
TGAGGAATATTGGTCAATGGACGAGAGTCTGAACCAGCCAAGTAGCGTGCAGGATGACGGCCCTATGGGTTGTAAACAGCTTTTATAAGGGAATAAAGTGAGTCTCGTGAGACTTTTTGCATGTACCTTATGAATAAGGACCGGCTAATTCCGTGCCAGCAGCCGCGGTAATACGGAAGGTCCGGGCGTTATCCGGATTTATTGGGTTTAAAGGGAGCGTAGGCCGTCTGGTAAGCGTGTTGTGAAATGTCGGGGCTCAACCTGGGCATTGCAGCGCGAACTGTCAGACTTGAGTGCGCGGGAAGTAGGCGGAATTCGTCGTGTAGCGGTGAAATGCTTAGATATGACGAAGAACTCCGATTGCGAAGGCAGCCTGCTGTAGCGCAACTGACGCTGAAGCTCGAAAGCGTGGGTATCGAACAGGATTAGATACCCT
+
GGGGGCGGGGGFGGGGGGGGGGGGGGGGGGGGFFGGGGGGGGGGGGGGFGGGGGGG@EGGGEGGGGGGGFGGGGGGGGGFFGGGGGGGGGDCBEF9EDGGGGGGGCFGGGGGGGGGGGGGFGCGGG9BFFGGGGGCF9FFADFDGGGGGGGGGG?EFF@FGFGGGGGGCFGGGFFGGEEC3F>CCEGCGGFGGGGG<FGG>B286FCFGCFGGGGGDGGGEEEGGDCEGGGGF8CFDGDGFFFGFCGGGGGGGGD<8<FFFGGGFFBC=GFCFG:GCFGFDGGGGGGGFDFFCDGGGEEDEBGGGEGGGGGGGGGGGGGGGGGGGGGGGGGGGGFGFGGGGGGGGGGGGGGGGGGGGGGGGGGGGGGFGFGGGGGGGGGF:FCGGGGGGGGGGGGGGGGGFGGGGGGGGGGGGGGGGGGGGGFGGGGGGGGCCCCC
@GS 245
TGAGGAATATTGGTCAATGGGCGAGAGCCTGAACCAGCCAAGTAGCGTGCAGGATGACGGCCCTATGGGTTGTAAACTGCTTTTATAAGGGAATAAAGTGAGTCACGTGTGGCTTATTGCAGGTACCGCATGAATAAGGACCGGCTAATTCCGTGCCAGCAGCCGCGGTAATAAGGAAGGTCCGGGCGTTATCCGGATTTATTGGGTTTAAAGGGAGCGTAGGCCGTCTGGTAAGCGTGTTGTGAAATGTCGGGGCTCAACCTGGGCATTGCAGCGCGAACTGTCAGACTTGAGTGCGCGGGAAGTAGGCGGAATTCGTCGTGTAGCGGTGAAATGCTTAGATATGACGAAGAACTCCGATTGCGAAGGCAGCCTGCTGTAGCGCAACTGACGCTGAAGCTCGAAAGCGTGGGTATCGAACAGGATTAGATACCCT
+
CEGGGFFFFGGGFFGCCEFFFGGCGGGGGGGGGGFGGGGGGGGGGGGGGGGGFEGGGDGECEEGGGG8FFCFFGGGGGGFFFFEEFGCDFGG,=FGGG,FE<FGFFE<E,B=?FGCFFF9E<<AFD?FE>:FGGGGGGGG8>:CGC@FG9EFGGGGD>F7,<9:*+@7CEE?;%?FFCFGGAFCGGCEEE<<FEE-5CCE<C9FGGGG=CC?DFC;8:CEDGDDFG/>EFGGEEGGGGEEGFGGFFDFEF0>GGFD8GGFFGGGGGGF>GGGGGFBCCFC>GGFGFF@9GGGEF:7GGGEBE,CGGEGGGGGFGGGBEEFGGGGGGGGGGGGEGGGGGGGGGFFFFEDF9FEGGECEGGGGGGGGGGGFCFGGGGGGFDGFGGFAGGGGGGGGGGGGGGGGGGGGGGGGGGFGGGGGGGGGGGGGGFGGFFCCCCC
@GS 62211
TGAGGAATATTGGTCAATAGACGAGAGTCTGAACCAGCCAAGTAGCGTGCAGGATGACGGCCCTATGGGTTGTAAACTGCTTTTATAAGGGAATAAAGTGAGTCTCGTGAGACTTTTTGCATGTACCTTATGAATAAGGACCGGCTAATTCCGTGCCAGCAGCCGCGGTAATCCGGAAGGTCCGGGCGTTATCCGGCTTGATTGGGTTTCAAGGGAGCGTAGGCCGGAGATTAAGCGTGTTGTGAAATGTAGATGCTCAACATCTGCACTGCAGCGCGAACTGGTTTCCTTGAGTACGCACAAAGTGGGCGGAATTCGTGGTGTAGCGGTGAAATGCCTAGATATCACGAAGAACTCCGATTGCGAAGGCAGCTCACTGGAGCGCAACTGACGCTGAAGCTCGAAAGTGCGGGTATCGAACAGGATTAGATACCCT
+
6<FEE,EEFFGGGG9<,<,CCF7B@FEGGCEDGGGFGGEFGFFFE,@FCGGGGGGGGG@C@F7CE,<<E,,>BEEGGGGGF,FFGC?FGFGECGECGA5E9EAFFGFFE,+<<,B?F,+CA<E9AA?FFGGCFGEFDC@F,B:CFGGGGGD9D>>C/3.9CFGGGEGDA9>;#3BC@>76/FF?:FGBFE:CCF=7,FG*AGGF<EF@A#A>FCB<:;?:#+/+@FC<CG?1A@<:ECEEGFFGGE733<?:0<@<CC;3>0>7:79AFGF6:@C7@1BBCDEDCGGGF>D,8F::CGGFFE9FGE@48,EED,F>F@B<8FFCC7B,<B<F,FFFECFE9GGGEEB6,,?996F7E@C,GF7FGFD@F<FGGGGGFEF,GGGDGGFF;C@@9@FGGGGGGF?C8EDGF@C,6C,CFCGFEEFCCGGGF<FC8BCC
@GS 247
TAGGGAATCTTCCACAATGGACGAAAGTCTGATGGAGCAACGCCGCGTGAATGAAGAAGGCCTTCGGGTCGTAAAATTCTGTTGTCAGAGAAGAACGCGCGTGAGAGTAACTGTTCACGTATCGACGGTATCTGACCAGAAAGCCACGGCTAACTACGTGCCAGCAGCCGCGGTAATACGTAGGTGGCGAGCGTTGTCCGGATTTATTGGGTGTAAAGGGAGCGCAGGCGGGAAGACAAGTTGGAAGTGAAATCCATGGGCTCAACCCATGAACTGCTTTCAAAACTGTTTTTCTTGAGTAGTGCAGAGGTAGGCGGAATTCCCGGTGTAGCGGTGGAATGCGTAGATATCGGGAGGAACACCAGTGGCGAAGGCGGCCTACTGGTCACCAACTGACGCTGAGGCTCGAAAGTGTGGGTAGCAAACAGGATTAGATACCCT
+
FFFGGGDFFFGGGGGGGGGGGGGFGEGGGGGFGGFGEFFGGGGGGGDEEFCFFDEFGGGGGGFGGGGGFGGGGG7C<EGGGGA<FFGGGGGFGGGGGCFGEFGEGGGGGDGGFFFGF?FDFGGEGGGGGGGF9FGFGFGG?F7AFGFC@DGGGGFFCG)GGFGGGGDFG=EEEFCFE@FGF@FCCGEBFCCGC@CC8CEEECCF?FGGGGGFFE?FFFC=CCD;?DGGGFGG5EFEDFFGFD439FAFFGFCCCEFCGGFFGGGGF@E9ECFGGFF>A<GGGGGGB87@D@8,=FBD,FB:@FEFCFFECFFGGGGGGGEDGFGGGGF:EGEGFAC,,DGGGGGGGGDGEEGGGFGGGGGGGGGGGGGFGGGEF7CGGGGGGGFC,<BD<CGEGGGGGCGGGGGGGGGFFFFCGGGGGGFFFFFFGCGGGEF<FC<C88CC
@GS 63456
TGGGGAATATTGCACAATGGGCGAAAGCCTGATGCAGCGACGCCGCGTGAGCGAAGAAGTATTTCGGTATGTAAAGCTCTATCAGCAGGGAAGATAATGACGGTACCTGACTAAGAAGCACCGGCTAAATACGTGCCAGCAGCCGCGGTAATACGTATGGTGCAAGCGTTATCCGGATTTACTGGGTGTAAAGGGAGCGCAGGCGGTGCGGCAAGTCTGATGTGAAAGCCCGGGGCTCAACCCCGGTACTGCATTGGAAACTGTCGTACTAGAGTGTCGGAGGGGTAAGCGGAATTCCTAGTGTAGCGGTGAAATGCGTAGATATTAGGAGGAACACCAGTGGCGAAGGCGGCTTACCGGACGATAACTGACGCTGAGGCTCGAAAGCGTGGGGAGCAAACAGGATTAGATACCCT
+
@FEGGGGFGGGGFGGGGGGGFGGE@FGGGGF<CCEGGG@FEGGCFGGGGEEFFGGGGGGGGGFGG?C4?BFEEGGGGGGGGGFBFGGEGG@EFFGFGFCEGGC@DFGGGGGCFGGC?BFFF3CCF=CD=GFCF)FG@FF7FFFCGE<F@GF@C:F<<?EFFFFF9::GFGGGGFDEGECGCFBFGGCCFGGGGGGGGEGFGGGEGGEGCBC:DFF9?FC@FGGGGFCEE<GGFFGGGGEEC<GGGGFFFGFE=<GGGFFFGGGDGGFFFD?F?GFCCDGEGFEGGGGFEGFFF?EF?9FEFGGGGGFDGGGGGGEGGFGCGGGFFFGGGFFGCGFEFE@GGGGGGGEGGGFGGGGGGGGGGFCFGGGGDGGGGGGGGFGGFEGGGGGEGGGGF9GFF,GFGGGGGGGGGGGCCCCC
@GS 67508
TGAGGAATATTGGTCAATAGGCGAGAGCCTGAACCAGCCAAGTAGCGTGCAGGAAGACGGCCCTATGGGTTGTAAACTGCTTTTATAAGGGAATAAAGTGAGTCTCGTGAGACTTTTTGCATGTACCTTATGAATAAGGACCGGCCAATTCCGTGCCAGCAGCCGCGGTAATACGGAAGGTCCGGGCGTTATCCGGATTTATTGGGTTTAAAGGGAGCGTAGGCCGGAGATTAAGCGTGTTGTGAAATGTAGACGCTCAACGTCTGCACTGCAGCGCGAACTGGTTTCCTTGAGTACGCACAAAGTGGGCGGAATTCGTGGTGTAGCGGTGAAATGCTTAGATATCACGAAGAACTCCGATTGCGAAGGCAGCTCACTGGAGCGCAACTGACGCTGAAGCTCGAAAGTGCGGGTATCGAACAGGATTAGATACCCT
+
ECDGGGGGGGGGFCFFGG9EGDGF+6:DFGGGC,FGGGGG,C;6,CBFCCFGGGGGGGGECGCGCAF8,CE48FF?FE?9?EGDCEEFGGGGG<,CF9EA9EGF,C<4,B=FFDGDEB7FG9?EB<AEF<<,E,,?<?C=CEGDG+A:D4ED<4@7@DF+3BBFCGG7C7<89EFGDGGD$F>FFGEEGGGEC6FC<<<<9F#GFGE:ECGFGEGFE<C?ECCC8FC*;@9>EGEFE9>:AGGG>AECECC@9/FF>7FGGDFCG,*F9:F8@F>>1,G;GGGD8@D8=,?GFC+FFFA9,,?,C:@EGGGFEGEECFBFE,GFEFEGEEFEEFFFF,GGGE9FFD=CGGEFEB+-FF:,@,GGGGGGGF<GGFFGGFFB+@+EFGFEGGGFF9FGE:GGFCGGGGGGF7GGGCF<FEGGFGGGFGGGGGGCCCCC
@GS 250
TGAGGAATATTGGTCAATGGACGGAAGTCTGAACCAGCCAAGTAGCGTGCAGGAAGACGGCCCTATGGGTTGTAAACTGTTCTTATAGGGGGATAAAGTGTGGGACGCGTCCCATATTGCAGGTACACAATGAATAAGGAACGGCTAATTCCGTGCCAGCAGCCGCGGGAATCAGGAAGGTCCGGGCGGTATCCGGATTTATTGGGTTGAAAGGGATCGTAGGCCGTCTGTTAAGCGTGTTGTGAAATTTCGTGGTTCAACCGGGGCATGGCAGCGCGAACTGGCAGACTTGAGTGCACGGTAGGAAGGCGGAATTCGTCGTGGAGCGGTGAAATGCTTAGATATGACGAAGAACTCCGATTGCGAAGGCAGCTTTCCGTAGTGTAACTGACGCTGAAGCTCGAAGGCGTGGGTATCGAACAGGATAGATACCCT
+
FD@,CEFCFFF9@FFFFFGGGGD7BCFAFGFCF<,CAF-C@FEEFG7CC:<C@,CA9C,@+68CFFFFEC@@=FF<FEE,9,,6,,,<CFC=+8,:??A<,,+=,B=+4+@:CF9=@EE,CFGGA<,@,B<95FA,C<>,:>FB@F+>,@A,@3@<FC8<FGBFGGGE***<,33,6@:*AF,=C@E:&=*2-7=*+<7/9C?C3+A:+<C7C88***:5*/)CCF:9F:F;67GEED*9,<7,B>44**8:87@,87C<?6F@@3,3,7EC=>+87??8F8FA,D?:,,,19GFF==7GE,AEF@FCF,C,=E@+8+=:AB++BC4EC9FC<9?B??,6,CB,,:C,9FCEEF+-C7EC@CGFECC8ECFE<6@:CEFGFGFF,FC,,C;FE<9EE@B,,FGFGFC:@9GF7FACFEEFFFFE9FGGGDCCCCC
@GS 251
TGGGGGATATTGCACAATGGGGGAAACCCTGATGCAGCGACGCCGCGTGGAGGAAGAAGGTTTTCGGATTGTAAACTCCTGTCGTTAGGGACGATAATGACGGTACCTAACAAGAAAGCACCGGCTAACTACGTGCCAGCAGCCGCGGTAAAACGTAGGGTGCAAGCGTTGTCCGGAATTACTGGGTGTAAAGGGAGCGCAGGCGGACCGGCAAGTTGGAAGTGAAAACCATAGGCTCAACCTATGGATTGCTTTCAAAACTGCTGGCCTTGAGTAGTGCAGAGGTAGGTGGAATTCCCGGTGTAGCGGTGGAATGCCTAGATATCGGGAGGAACACCAGTGGCGAAGGCGACCTACTGGGCACCAACTGACGCTGAGGCTCGAAAGCATGGGTAGCAAACAGGATTAGATACCCT
+
FCFGDGGGGGGGGGGGGGGFFGGGGGGGGGGGGGGGGGFGEEGGGGGGGGGGGGGGGGGFGGGGGGGGGFFCGGGGAFFGFGGGGEGGGGGGDGG:FFFGGGE:FFGGGGGGGGGGGGGGGDGFGGGGGGGGGG8FFGBF?GFGDGGGFGFGGGGGGGGGFGGGFCGGFCFGGFGGGGGGFGGGGGGCFGCFGGGGGDGEEEGGGGEGEGFGDDFFGGGGGECEGGGFFFGGGGGGFFGF9GGGEFFGGGFGFFCFGFGGGGGGFDFCGFFDGGGGGGGFDG?GGGF?GFGGFCGGGEDGGGGF7GGGGGGGGGGGGFGGGGGGGGGGFGGGGGGGGGGGGGGCGGDGGGGGGGGGFFGGGGGGGGFGGGGGFDGGGGGEGGGDGGGGGGGGGGGGGGGGGGGGGCGGGGGCCCCC
@GS 252
TGGGGAATATTGCGCAATGGGCGAAAGCCTGACGCAGCGACGCCGCGTGAGGGATGAAGGTCTTCGGATCGTAAACCTCTGTCGGAAGGGAAGAAACTAGGGTGCTCTAATCATCATCCTACTGACGGTACCTTCAAAGGAAGCACCGGCTAACTCCGTGCCAGCAGCCGCGGTAATACGGAGGGTGCAAGCGTTCATCGGAATCACTGGGCGTAAAGCGCACGTAGGCTGTTATGTAAGTCAGGGGTGAAATCCCACGGCTCAACCGTGGAACTGCCCTTGATACTGCACGACTTGAATCCGGGAGAGGGTGGCGGAATTCCAGGTGTAGGGGTGAAATCCGTAGATATCTGGAGGAACATCAGTGGCGAAGGCGGCCACCTGGACCGGTATTGACGCTGAGGTGCGAAAGCGTGGGGAGCAAACAGGATTAGATACCCT
+
C<FGGEDGGFGGGGGGGGGGGGGGGGGGGGGGGEG@FG@FGGGGGGGGGGGGDBFCFFCFFDGFGGGECFGFGGGFG,?FGFFFE7FGGG<FGGGGGFGGDE,BFFCFDFFG9=F9FFGGGGFGAGGEFGGGGGA>FGGGGGGFGGGGEDGGGG9?AFEFDCFGFGGGGDCFCFEGFBFG8<*CEEGGGFFGGGGGGG9CE8EGGGGG7E?EE;EGDG?E<GGGGFGGG6@@CFGGG?9<4:FC:C:CE:GFDEG0-EFCG<FCFECEBFFGDB@2=FCGFACGGGFF>=CDFGFFC@++DGGE?FGCGFGF:GGGGGFGGGFFFFCF@CFA,GGDGFDCGGFF,FCGEECFGGEGFCFEF9GGGGGGGF7GGGGGGF@CGF9GGGGCGFEFDGGGGGGGGGGEGGGGCGDGGGFGGGGFGGGGGGGGGGGGGFGGCCCCC
@GS 50686
TGGGGAATATTGCGCAATGGGCGCAAGCCTGATGCAGCGACGCCGCGTGCGGGATGACGGCCTTCGGGTTGTAAACCGCTTTTGATCGGGCGCAAGCCTTCGGGTGAGTGTACCTTTCGAATAAGCACCGGCTAACTACGTGCCAGCAGCCGCGGTAATACGTAGGGTGCAAGCGTTATCCGGAATTATTGGGCGTAAAGGGCTCGTAGGCGGTTCGTCGCGTCCGGGGTGAAAGTCCATCGCTTAACGGTGGATCTGCGCCGGGTACGGGCGGGCTTGAGTGCGGTAGGGGAGACTGGAATGCCCGGTGTAACGGTGGAATGTGTAGATATCGGGAAGAACACCAATGGCGAAGGCAGGTCTCTGGGCCGTCACTGACGCTGAGGAGCGAAAGCGTGGGGAGCGAACAGGATTAGATACCCT
+
,FDFCEFGGGFFFEEDCB<CEFGGEG@FFGCFAF9EFDGGGG>FGG@FGGGGGCE7AE:FFGDFGGGGGGCGGGGGGGGGGGD9F9DBFG+>FC+@FFGGF<FCFGGG9,@DFGGCFGGGGGGFGFGCCFFG>FG8FCCCFFCCFF7,=CEGGGGD7BF=:F9F5AE+<GFF8CC@EE>F7E58C<6C>?C>;C<C?E=FCE8@8CE>EEEEE?>E?(EECC58CGG*C9CFGGGCC-:B1<3DECC@CG1<>#B>GFFGGGGEC+8:B7CGGF>>F@F>7EEFEDGGGDGFEDEE9FFE?@+EFGGGFFF=GGGFFECFGFGGGGGGCGGGGGFFFAGCFCFACCB7GGFE9CEGGGFF?FCFB@CB@,GFAFGGGEGGGGGFEFGGGGFGGGGGGGGGGEGEGGGGGGGGGGGGGGCCCCC
@GS 254
TGGGGAATATTGCACAATGGGGGAAACCCTGATGCAGCGACGCCGCGTGGAGGAAGAAGGTCTTCGGATTGTAAACTCCTGTTGTTGAGGAAGATAATGACGGTACTCAACAAGGAAGTGACGGCTAACTACGTGCCAGCAGCCGTGGTAAAACGTAGGTCACAAGCGTTGTCCGGAATTACTGGGTGTAAAGGGAGCGCAGGCGGGCGATCAAGTTGGAAGTGAAATCCATGGGCTCAACCCATGGACTGCTTTCAAAACTGGTCGTCTTGAGTAGTGCAGAGGTAGGCGGAATGCCCGGTGTAGCGGTGGAATGCGTAGATATCGGGAGGAACACCAGTGGCGAAGGCGGCCTACTGGGCACCAACTGACGCTGAGGCTCGAAAGTGTGGGTAGCAAACAGGATTAGATACCCT
+
FFFGGFG<FGGGGGGGGGGGGGGGGGGGGGGFGGGGGGGGD7FGGGGGDCC8?FGGEGGDF<FFGFG?CGGGGGAFF9FFFEFFGGGG<FF=FFFGGGGGGD@FGGFEF@8DF8E8DFEFGGGGEGGGFGGGCFCEGFFGC>CFGEGGGGF>FGFGG9><DFFGGGFFFGGGFGCEGDC?F<FFE?GFFFFCFGG=F*<*GGGGFG;GFD?;?FGGFCFGGG>DGFFFEE:7FFEC8GGGG?9<@GC>FD@)9GFF@=>GGGF>GGGFDGGGECFAFCF8GFFGGEGEGGGEDF@+FC>FGFEGECCFCFA,:7FGGGGGGGGFEDGFFGGGGGFE<E?EFCEDFE@CDDFE@,;<FFE8C<,FGGFGGGCGGGGGGGCGCGGFGCEF@@GGGGGGGFGGGCFFE,DFCFE@A<B@
@GS 255
TGGGGAATATTGCACAATGGGCGCAAGCCTGATGCAGCGACGCCGCGTGCGGGATGACGGCCTTCGGGTTGTAAACCGCTTTTGATCGGGAGCGAGCCTTCGGGTGAGTGTACCTTTCGAATAAGCACCGGCTAACTACGTGCCAGCAGCCGCGGTAATACGTAGGGTGCAAGCGTTATCCGGAATTATTGGGCGTAAAGGGCTCGTAGGCGGTTCGTCGCGTCCGGTGTGAAAGTCCATCGCTTAACGGTGGATCTGCGCCGGGTACGGGCGGGCTGGAGTGCGGTAGGGGAGACTGGAATTCCCGGTGTAACGGTGGAATGTGTAGATATCGGGAAGAACACCAATGGCGAAGGCAGGTCTCTGGGCCGTTACTGACGCTGAGGAGCGAAAGCGTGGGGAGCGAACAGGATTAGATACCCT
+
FGCFFFGGGGGGGGGFEFGFGFGGGGGGGGDFFCGGGGCF:FDFDFEGGGEGGEGDBFGGEEFGFGGGGGGGFGGGGGCFFFGAEFFFEE7+6+6>=CGDFCGGG+<CC,@@FCFGGFG@EGCF:=FCEGE:CFCGGGCEF>CFGDGGDFGECEE@CCGGGGF?DCFFEGECGGG.CECCCEGEGCF@A7E?:@E+CC>FF>*;DEE?CC3EEECEEGGEGG>::ECFCFFGFB:B<*<FDGGGGGFEGGEF>@#7@C@:CBFEF:E@#F@><GFAFFGDGE@F8GGGFA?F,E5DFFGFCGGDFCGGGGFC,GGGGF,GGGGGFGGGGFCCF8GGGGGGGGGGE<GGGGFGGGGFGGGDFFEGGGGFCEFAGGGGGGGFGGGGCF@;GGGGEGGGGGGGGGCDGGFGGGGGGGGGGGCCCCC
@GS 256
TGAGGAATATTGGTCAATAGGCGAGAGCCTGAACCAGCCAAGTAGCGTGCAGGAAGACGGCCCTATGGGTTGTAAACTGCTTTTATAAGGGAATAACGTGGGTCACGGGTGACTTTTTGCATGTACCTTATGAATAAGTACCGGATAATTCCGTGCCAGCAGCCGCGGTAATACGGAAGGTCCGGGCGTTATCCGGATTTATTGGGTTTAAAGGGAGCGTAGGACGGAGATTAAGCGTGTTGTGAAATGTAGAGGCTCAACCTCTGCACTGCAGCGCGAACTGGTCTTCTTGAGTACGCACAACGTGGGCGGAATTCGTAGTGTAGCGGTGAAATGCTTAGATATCACGAAGAACTCCGAGTGCGAAGGCAGCTAACGGGAGCTCAACTGACGCTGAAACTCGAAAGTGCGGGTATCGAACAGGATTAGATACCCT
+
F<FFC<<C@EFG9FFFGD,<,;@+CCFF<EECC;6CA,6@FGGAFF7:,,C9C@@@CFG,:@:,:E,6C=?CF9CFCACFD9C,<@EAF,=,BF,B,+:+B>4B<,8+46=+,5A9E9BFGGGGF9<FDFCCF,<9<?9:5?+B+@FFGGE9<,=++,,+@FCF7:C@B**,@;7<*>>*4,,1:*<*1*<2C@F5*<7F@?+-,;>?FF>##5<808=C23:3<:;@,283@?:?CDGC3EG@4CE,73,<@DB<,<@FC6,0F@<37DCC@+?C>F<58FB8A3,?5=EA?CDGFE>6A9+=B:@=:,DB7?FFFA:,9=>++@:EC@C,9,,8EAE49,,,,=97E6A,F@66-998+C67GGGFE:66,8,E+@<6@C,,,F@F@6,FCFEEE8,<CBF;,@6++EEDGFDFCC@FF@FE<6,@C@,@,8CA
@GS 257
TGAGGAATATTGGTCAATGGACGAGAGTCTGAACCAGCCAAGTAGCGTGCAGGATGACGGCCCTATGGGTTGTAAACTGCTTTTATAAGGGAATAAAGTGAGTCTCGAGAGACTTTTTGCATGTACCTTATGAATAAGGACCGGCTAATTCCGTGCCAGCAGCCGCGGTAATACGGAAGGTCCGGGCGTTATCCGGATTTATTGGGTTTAAAGGTAGCGTAGGCCGGAGATTAAGCGTGTTGTGAAATGTAGACGCTCAACGTCTGCACTGCAGCGCGAACTGGTTTCCTTGAGTACGCACAAAGTGGGCGGAATTCGTGGTGTAGCGGTGAAATGCTTAGATATCACGAAGAACTCCGATTGCGAAGGCAGCTCACTGGAGCGCAACTGACGCTGAAGCTCGAAAGCGCGGGTATCGAACAGGAGTAGATACCCT
+
DECFGDFGGGGGDFEFGDG<EGGGGGC@FG<A9EFGGG9FCEFGGGGGGCFFFGGDFCFF+CFFGFG8==BC,FFFCFFDCFG<F,E?,CCCDEFE<<BFFG,BFFG,4A>BFE,AE,:,EFFFGG,C,?,9EFF?FC2GC<+FFAAF?;72>5+C=<FFGFDFGBB;>ECAG?@<ECDC99DGEGGG3>>2,;:<<FF9FGDGE@E?AC:BB?/8EGGGGEC><@,EF9GGCEGGC#EFGGGFF>>8FGF><<FF@<F*280@CF:F<DG)GECGE9GGF>F>,>,GDD,FDF@3=E8FGCE,GEF:GGGGGGDGGDDGGFGGGEEF9A,DFDDGFEA9GGGGFFFCFFAGGFC-GF@DGGFGGFGGGGGGGC@E<GDGC:@6F<FDGDEF9CGGFBDEDGFGGGEGGDGGGGGGGFGFFFCFF,GGECGCCCCC
@GS 258
TGAGGAATATTGGTCAATGGACGAGAGTCTGAACCAGCCAAGTAGCGTGCAGGATGACGGCCCTATGGGTTGTAAACTGCTTTTATAAGGGAATAAAGTGAGTCTCGTGAGACTTTTTGCATGTACCTTATGAATAAGGACCGGCTAATTCCGTGCCAGCAGCCGCGGTAATACGGAAGGTCCGGGCGTTATCCGGATTTATTGGGTTTAAAGGGAGCGTAGGCCGGAGATTAAGCGTGTTGTGAAATGTAGACGCTCAACGTCTGCACTGCAGCGCGAACTGGTTTCCTTGAGTACGCACAAAGTGGGCGGAATTCGTGGTGTAGCGGTGAAATGCTTAGATATCACGAAGAACTCCGATTGCGAAGGCAGCTCACTGGAGCGCAACTGACGCTGAAGCTCGAAAGCGCGGGTATCGAACAGGATTAGATACCCT
+
FFGGGFGFGGGGGGGGGGGGGGGGGGGGGGGGGGGGGGGGGGFEGGGGGFGGGGGGGGGG7FFGGGGGGF7FGGGGGGGGGGGGGGFGGGCFEGFGGGGFGFEFGGGFGGFGGGGGGFGGGGGGGGCGGGGGGGFDGGGGGGGC:FFGG9FFCGGGFGGGG?CFGEGGGGGFGFFFGGGGG9GGGGGDFG><FF35#<C9FG<GGGGE@FEGGGC?DEDGGFGGGGGDFEGGGGGGGGGGGDCDGFGDBCFFFGGGGFFGGGEFFAF@DDC?F7EECFGFGGDGF8GGFFCF=@+@DGGFEEC,=+GGGGGFGGGGDFGFGGGGEFFFFD9GGGGGGGGGGGE<FFACGGGFFFFCGCGGDGGGFCFGGGGGGGGGGGGGEGCF9GGGGGGEGFGGGDGGDGGGGGGFF7GGGGGGGGGGGGGFF,GGGGGCCCCC
@GS 259
TGAGGAATATTGGTCAATGGACGAGAGTCTGAACCAGCCAAGTAGCGTGCAGGATGACGGCCCTATGGGTTGTAAACTGCTTTTATAGGGGGATAAAGTGTGCCACGTGTGGCATATTGCAGGTACCCTATGAATAAGGACCGGCTAATTCCGTGCCAGCAGCCGCGGTAATACGGAAGGTCCGGGCGTTATCCGGATTTATGGGGTTTAAAGGGAGCGTAGGCCGCCTTATAAGCGTGTTGTGAAATGTCGGGGCTCAACCTGGGCATTGCAGCGCGAACTGTGAGGCTTGAGTGCGCAGGAAGTAGGCGGAATTCGTCGTGTAGCGGTGAAATGCTTAGATATGACGAAGAACTCCGATTGCGAAGGCAGCCTGCTGTAGCGCAACTGACGCTGAAGCTCGAAAGTGCGGGTATCGAACAGGATTAGATACCCT
+
GG9FECEFFGGFGGGGGGG?GGFGCE:FCFGGCEFGGGGGFFFFFGG@FGGEFCGECF:FGFFGGGGGC,FEF<CFGGGGGGGGEGFFDFEEG@FEFFGGGGFG,<CF8FFEFGFGCFE?EFCFFGGGFFGGFGFGGDCFCGGGFEF8DGGFFG?CF>DCFCGGD6B>G:<8GB?EEFGGFGGFG:F5FF?CFG<<43FF:C#;CFCCF;:CFGG;;<=C8FCF<89GGGEFG?GDCGEECB7GCFGECCF@GCGFF<FFFCFGG4FF<FEC@C@@,GFB<,,F8GGF>F@FC=7GEEE<FDGGFCFGEBF9FAFDFFC:=<=>GGDGFAFFFFAFCGGGGGFA,GGGFFGGFF=?B<GGEFF7GGGGGGGGFEEFGGGGF7GFAGEGGGGGGFDGGGGFFEGGFFF@FBGGGGGGGGGFFGGFEGGGGGGCCCCC
@GS 260
TGGGGAATATTGCGCAATGGGGGGAACCCTGATGCAGCGACGCCGCGTGAGTGAAGAAGTATCTCGGTATGTAAAGCTCTATCAGCAGGGAAGAAAATGACGGTATCTGACTAAGAAGCCCCGGCTAACCACGTGCCAGCAGCCGCGGTAATACGTAGGGGGCAAGCGTTATCCGGAATTACTGGGTGTAAAGGGTGCGTAGGTGGTATGGCAAGTCAGAAGTGAAAACCCAGGGCTTAACTCTGGGACTGCTTTTGAAACTGTCAGACTGGAGTGCAGGAGAGGTAAGCGGAATTCCTAGTGTAGCGGTGAAATGCGTAGATATCGGGAGGAACACCAGTGGCGAAGGCGGCCTACTGGGCACCAACTGACGCTGAGGCTCGAAAGTGTGGGTAGCAAACAGGATTAGATACCCT
+
FGGGGFFGGGGGGGGGGGGGGGGGGGGGGGGGGGGGGGCGGGGGGGGGGGGFGGGFGGFFFFGFGFGCFFGFGGGGGGGGGGGGGGGGGGGGGGGGGGGGGGGECGGGGGGGFGGGGFGFGGGGG>FGGGGGGGGGGGFGGGGGGGGGGGG@GGFFFGGGGGGGGGGGGGG=EGGGGGGGGGGGGGCECGGGGFGFGDGGGGGGFGFGFFGGGCFGGGGGGGGGGGGGDGGGGFBEGFGGFGGGGGGFGGGGGGGFGFGGGGGGGGGGGGGGGGGGGGGGGGFGGCGGGGGGGGGGFFFFGGGGCGGGGGFDFDGGGGGGGGGGGGGGGFFGGGGFGGGGGGGGGGGGGGGGGGGGGGGGGGGGGGGDGGGGGGGGGGGFCGGGGGGGGGGGGGGGGGGGGGGGFAGFGCGCCCCC
@GS 261
TGAGGAATATTGGTCAATGGGCGAGAGCCTGAACCAGCCAAGTAGCGTGCAGGATGACGGCCCTATGGGTTGTAAACTGCTTTTATAAGGGAATAAAGTGAGCCTCGTGAGGCTTTTTGCATGTACCTTATGAATAAGGACCGGCTAATTCCGTGCCAGCAGCCGCGGTAATACGGAAGGTCCGGGCGTTATCCGGATTTATTGGGTTTAAAGGGAGCGTAGGCCGGGGATTAAGCGTGTTGTGAAATGTAGATGCTCAACATCTGCACTGCAGCGCGAACTGGTTTCCTTGAGTACGCACAAGGTGGGCGGAATTCGTGGTGTAGCGGTGAAATGCTTAGATATCACGAAGAACTCCGATTGCGAAGGCAGCTCACTGGAGCGCAACTGACGCTGAAGCTCGAAAGTGCGGGTATCGAACAGGATTAGATACCCT
+
CEFFFFGGFFG9<CFGGGGGGGGGCCGGFGGGGGGGGFGGFGA@FFGGGGGF@FGEFF@F@FFGF<FGCFGGGFGGGFEGGGDFGGGGFE@F=FGGGGGGFFGGFEFFFGGGGGCFEEBFGGGGGGGGGGGGADFGGGGGD'9EGGFGDFFG;=DC<DEFGAEFEF><@FG7GCFFEGGGGGCCEFCE9<=4FFGGFGGACFGFDGGGGCFGGFECDDFGGG8+</,#CCGFDEF>DFEFGGGGFGFEC8FF:2FCFFFGGGFCGF<C8GGEFDGGFCGEECFFGGGGGGFF=4>EGFCEE5=+GFC+GGFGGFECBD4,EEC>GEFCDFFGFFFEC,@,GGFECFFFAFGGFFFCFFF:GCGGFGGGFFFEDFDFFGGGGGEGGGGGGGGGGGGGGGGGGGGFGFEC7GGGGEDGGGGGFEFGGEGFEFFCC8CA
@GS 262
TGGGGAATATTGCACAATGGGGGAAACCCTGATGCAGCGACGCCGCGTGGAGGAAGAAGGTCTTCGGATTGTAAACTCCTGTTGTTGAGGAAGATAATGACGGCACTCAACAAGGAAGTGACGGCTAACTACGTGCCAGCAGCCGCGGTAAAACGTAGGTCACAAGCGTTGTCCGGAATTACTGGGTGTAAAGGGAGCGCAGGCGGGAAGACAAGTTGGAAGTGAAATCCATGGGCTCAACCCATGAACTGCTTTCAAAACTGTTTTTCTTGAGTAGTGCAGAGGTAGGCGGAATTCCCGGTGTAGCGGTGGAATGCGTAGATATCGGGAGGAACACCAGTGGCGAAGGCGGCCTACTGGGCACCAACTGACGCTGAGGCTCGAAAGTGTGGGTAGCAAACAGGATTAGATACCCT
+
FGGGGGGGGGGGGGGGGGGGGGGGGGGGGGGGGGGGGGGGGGGGGGGGGGGGGGGGGGGGGGGGGGGGGDGGGGGGGGGGFGGGGGGGGGGGFGGGGGGGGGGGGGGGGGGGGGGGGGGGFGGGGGGGGGGFEGFGGGGGGGGGGGGGGGGFGGGGGGGGGGGGGGFGGFEGGGGEGGGFFGCGFG?CFGGGGGGGGGGGGGGGGGGFGFFFEEGGGGGGGGGGGGGGGGGFGGGGGGGGGGGGGGGGFGGFFEEGGFGGGGGGGGGGGGGGGGGGGGGGGGGGGGGGGGGGGGGGGGGGGGGGGGGGGFGGGGGGGFGGGGDGGGFGFFGGGGGGGGGGGGGGGGGGGGGGGGGGGGGGGGGGGGGGGGGGGGGGGGGGGGGGGGGGGGGGGGGGGGGGGGGGGGGFF@GCCCCC
@GS 263
TGGGGGATATTGCACAATGGGGGAAACCATGATGCAGCGACGCCGCGTGAGGGAGGACGGTCCTCTGGATTGTAAACCTCTGTCTTCGGGGACGAAACGAGACGGTACCCGAGGAGGAAGCCACGGCTAACTACGTGCCAGCAGCCGCGGTAATACGTAGGGGGCAAGCGTTATCCGGATTTACTGGGTGTAAAGGGAGCGTAGGCGGCGGAGCAAGTCAGAAGTGAAAGCCCGGGGCTCAACCCCGGGACGGCTTTTGAAACTGCCCTGCTTGATTTCAGGAGAGGTAAGCGGAATTCCTAGTGTAGCGGTGAAATGCGTAGATATTAGGAGGAACACCAGTGGCGAAGGCGGCTTACTGGACTGACAATGACGCTGAGGCTCGAAAGCGTGGGGAGCAAACAGGATTAGATACCCT
+
FGGGGGGGGGCFFGCFGFFGFBFEFGGECDFGFFEFFCCCGCFBFFCFGGGGGCEGCGGGGGGF<EFG9FFFGGGGGGG?FGFFB<@FFGGE:FGGDGEGGGGGGFF+@FG+BC:CCEFGG>;FG>B4>FGFGGFGDFFGFC,<F,1CCCBFFFGGFBCFCCFFGEGCFEE=E5GGGCA@FAAG?FFFCCCFFFFCEFGEGG,GGGFCEGG5CEEFGF?FGGFFE>AFGGEGFEGEG@:9CGGDGGGCCB;DF>FC@F,GFCF?GDFCGGADFECF:FCFEFFCEF9+:EEGGGGGGGGGFGGFEGEDGGFGFGGGGGFFFFECCFFGCGGGGGGGGFFCGGGGGFGGGGGGGGGGGGGGGGGCGDF9AGGGGGGFFGF@B8FFGGGDGGGGGGGGGGGGFGGGFGFFCGGGGCCCCC
@GS 62561
TGAGGAATATTGGTCAATGGGCGGAAGCCTGAACCAGCCATGCCGCGTGAAGGACTAAGGCCCTATGGGTCGTAAACTTCTTTAGACGCAGAGCAATAAGGGCCTCGCGAGGTCCGATGAGAGTATGCGTAGAATAAGCATCGGCTAACTCCGTGCCAGCAGCCGCGGTAATACGGGGGATGCGAGCGTTATCCGGATTTATTGGGTTTAAAGGGTGCGTAGGCGGCGAATTAAGTCAGCGGTGAAAGACCGGGGCTCAACCCTGGAAGTGCCGTTGATACTGATTGGCTAGAATACCCTTGCCGTGGGAGGAATGAGTGGTGTAGCGGTGAAATGCATAGATATCACTCAGAACACCGATTGCGAAGGCATCTCACGAAGGGGCGATTGACGCTGAGGCACGAAAGCGTGGGGATCGAACAGGATTAGATACCCT
+
FFD9F;FFFGGFGGFFGGFFGGEEEGGGFFFGGGGGGGGGGFGGGGGGGGGGGGGDGGGGGGGFGGGGGFDGGGGGGGGFGGGGGGGGGGGEGG8<FCFGCF7CFGGGGGECGGGEC@:<FGGGGGGGGGG>7FEFGG>GGGGCFF=FGFFFGGG@FFGGFGGGGGGCFGEAFGGEGGG?EGGGGGGGGG5FGGG8A:GFC:<EFFEGGFGGGDGEGEGGGGGGGGCFE@EGGGGEGGGGEFFG>GGEEGGEGGEFEFGFEE?GGGGGGGGFFGGGGGGFFGFGGF8GEFGFFGGGGGGGECGGGGEFGFGGFFFGFDCGGGGGGGGGGGGGGGGGGGGGGFGGGFFDFGGGGFDGEFFEGGGDGGGGGGFAGGFGGFGFGGGGFGGFGGGGGGGGGGFF<GGGGGGGGFGGGGGGGGGGGGGFGFGFGGGCCCCC
@GS 51802
TGAGGAATATTGGTCAATGGGCGGAAGCCTGAACCAGCCATGCCGCGTGAAGGACTAAGGCCCTATGGGTCGTAAACTTCTTTAGACGCAGAGCAATAAGGGCCTCGCGAGGTCCGATGAGAGTATGCGTAGAATAAGCATCGGCTAACTCCGTGCCAGCAGCCGCGGTAATACGGGGGATGCGAGCGTTATCCGGATTTATTGGGTTTAAAGGGTGCGTAGGCGGCGAATTAAGTCAGCGGTGAAAGACCGGGGCTCAACCCTGGAAGTGCCGTTGATACTGATTGGCTAGAATACCCTTGCCGTGGGAGGAATGAGTGGTGTAGCGGTGAAAGGCATAGATATCACTCAGAACACCGATTGCGAAGGCATCTCACGAAGGGGCGATTGACGCTGAGGCACGAAAGCGTGGGGATCGAACAGGATTAGATACCCT
+
GDGGGFFFFGGGGGGGGGAFDGEEGCEGGG?FFEFEFFGG9FFGGGGGGGGGGGGFBEFGGGGGFCFGGGGFCFGFGGGGGGGGGGGGEDGEFDECGGGGGGGGDGDECEGGGFF@B77DDEFFFD@EFFCGEEGGCFGFFGGCEFGCFGGGFG8CFF:CE,DFGDGGGEGGGGGGDGEE8CE88?EGGGGGGGG:4:CCFGDF9E<-;<C+GFEEEEC8?GECF>EE=FCC@FFGF?FGGGGGGGGGCFFGGGFG<>9BCGG$GGGGGFGGGGFDF<DFFCF8CF?C,E<FCEF=?8:==>+FF<GGDEFA<CFFA?GGGGGDGFGGGGGGGFCGF?9FGGF@FF??6,FFB@@FCDF:+FB,FC<FEE@,@ECEDFCGGGGGGGGFFFFCFCGGFGFFECCFGECFGGGGGFCGGGEEFDGF<GFGGGEACC,C
@GS 51580
TGGGGAATATTGCACAATGGGCGAAAGCCTGATGCAGCAACGCCGCGTGAGTGATGAAGGCCTTCGGGTCGTAAAGCTCTGTCCTCAAGGAAGATAATGACGGTACTTGAGGAGGCAGCCCCGGCTAACTACGTGCCAGCAGCCGCGGTAATACGTAGGGGTCTAGCGTTATCCGGAATTACTGGGCGTAAAGGGTGCGGAGGCGGTCTTTCAAGCCAGAAGTGAAAGGCTTCGGCTAAACCGTAGTAAGCTTTTGGAACTGTAAGACTTGAGTGCAGGAGAGGAGAGTGGAATTCCTAGTGTAGCGGTGAAATGCGTAGAGATTAGGAGGAACACCAGTAGCGAAGGCGGCTCTCTGGACTGTAACTGACGCTGAGGCACGAAAGCGTGGGGAGCAAACAGGATTAGATACCCT
+
GFFGGEGG?FFGGGGGCF,CDFCEGGGGGGGGG9@CFGDGGGGG7C:FFCFFGCCAFEGF8<FEEGGDGEGFGFGCFGGGGF<5FDE,5,BFFC<FFF9EGDG?<?<F9F,,,+++8>F,B3++3+8,=<BF:3,@DACFG@<:>+<;7:9F<<D>$GF@C#98=*'4:922EEEC:C;C:EGGGG<=/BC1A:8;8C4&5CE#CCF<FF7C?<?CFEB;FFCC;<@@0@9#3GGFF.EFC><DDFF4CFFF:EC4,FFGGGGGGGGCFFCCGFFDDGGGGGFFGGGF9FCFFE8GGGFGCE7GGEGGFEDFFCEFGFCFC,B,<FCCFEAGGFE9GGGFCDGFCEGGGGFEGGGGFGFEGCGGGGGEGGGGFGGACDGFGGD7GGGGGGGGGGGFGGGFGFFFDGGGGGCCCCC
@GS 267
TGGGGGATATTGCGCAATGGGGGAAACCCTGATGCAGCGACGCCGCGTGGAGGAAGAAGGTTTTCGGATTGTAAACTCCTGTCGTTAGGGACGATAATGACGGTACCTAACAAGAAAGCACCGGCTAACTACGTGCCAGCAGCCGCGGTAAAACGTAGGGTGCAAGCGTTGTCCGGAATTACTGGGTGTAAAGGGAGCGCAGGCGGACCGGCAAGTTGGAAGTGAAAACTATGGGCTCAACCCATAAATTGCTTTCAAAACTGCTGGCCTTGAGTAGTGCAGAGGTAGGTGGAATTCCCGGTGTAGCGGTGGAATGCGTAGATATCGGGAGGAACACCAGTGGCGAAGGCGACCTACTGGGCACCAACTGACGCTGAGGCTCGAAAGTGTGGGTAGCAAACAGGATTAGATACCCT
+
FFFFGGGGGGGGGGGDGGFGFFGEFGGGGGGGGGFFGGGGGG+6C7CFGGEGGGGGEFEGBFFGGGGGGCGGFGGGGGGGGGGGGGGCFGGGGGGGGFGGFFG@+BFAFGGEG8@FGGGFGGGCGGGGGGGFGCCGGGFGCGFGGGGGF@8=CFE0FBEEGGGG@CGEE2BFGECFEGGG?F9FFF;?CCFGGGGGECEGDE:DB:>CGF>DFCGCF-GGFFGGGEEFFGGGFGGGFFGGGGGFFFAAB@8EGGGG=GGGGD9?F8F9@GFFAFE9GGFGGGFCGFEE?,FGGGGGFEEF<9GGEGGGGGGGGGGGGGE9GGGGGGFCFEGGGGGGGGGGGGGGGGF@GGGGFAGGGGFGGGGGGGGEFE@CAEGGGGGGGEGGGFEGGGEGF<GGGGGGGGGGGGGFF8GCCBCC
@GS 268
TGAGGAATATTGGTCAATGGGCGAGAGCCTGAACCAGCCAAGTAGCGTGCAGGAAGACGGCCCTATGGGTTGTAAACTGCTTTTATAAGGGAATAAAGTGAGTCTCGTGAGACTTTTTGCATGTACCTTATGAATAAGGACCGGCTAATTCCGTGCCAGCAGCCGCGGTAATACGGAAGGTCCGGGCGTTATCCGGATTTATTGGGTTTAAAGGGAGCGTAGGCCGGAGATTAAGCGTGTTGTGAAATGTAGACGCTCAACGTCTGCACTGCAGCGCGAACTGGTTTCCTTGAGTACGCACAAAGTGGGCGGAATTCGTGGTGTAGCGGTGAAATGCTTAGATATCACGAAGAACTCCGATTGCGAAGGCAGCTCACTGGAGCGCAACTGACGCTGAAGCTCGAAAGTGCGGGTATCGAACAGGATTAGATACCCT
+
GGGGGGGGGGGGGGG9FGGGFFGGFGGGGGGGGGGGGGGGGGGGGGGGGGGGGGGGGGGGGDGGGGGGGGGDGGGGGGGGGGGGCGF<FGCFCFE9FFGFBFGGFGFE@EE<FFGGFGGG<FAFGGFGGGGFFGGGGGGDGF@7FGG8FFFGAGFGFGFGDCGGEGDGGFFGGFFGFFEFFDGFGGGGGGEGGGEGCFGGAE<GGGFGGGGGGGGDD:FFEBCFGGGDGFFECACEGEEGGCCGGGGFGGFFFFEGF:>FFD7GGFCGFGGGGEGGEGGGFGFFA,?GFGFGGGGGGGFF=F=FF7GGGFGGGGGGEGGGGGGGGGFGGGGGGGGGGFGGGGGFGGGFGGGGGFGCCGGGGGGFGGGGGGGGGE@GGGGGGGDGFGGGGGGGGGFGGGGGGGGGGGGGGGGGGGGGGGGGGGGGGGGGGGGCCCCC
@GS 269
TAGGGAATTTTCGGCAATGGGGGAAACCCTGACCGAGCAACGCCGCGTGAGCGAAGAAGGCCTTCGGGTCGTAAAGCTCTGTTGTAAAGGAAGAACGGCGCATACAGGAAATGGTATGCGAGTGACGGTACTTTACCAGAAAGCCACGGCTAACTACGTGCCAGCAGGCGCGGTAATACGTAGGTGGCGAGCGTTATCCGGAATCATTGGGCGTAAAGAGGGAGCAGGCGGCCGCAAGGGTCTGTGGTGAAAGCCCGAAGCTAAACTTCGGTAAGCCATGGAAACCGGGCGGCTAGAGTGCGGAAGAGGATCGTGGAATTCCATGTGTAGCGGTGAAATGCGTAGATATATGGAGGAACACCAGTGGCGAAAGCGGCTCTCTGGTCTGTAACTGACGCTGAGGTTCGAAAGCGTGGGTAGCAAACAGGATTAGATACCCT
+
FGGEEFGGGFFFGDGGFGGFGGCFGGGFGFGGGGGGGGGGGGGGGGGGEEFEFFGGGGG8EGFFGGGGGGGGGGGGGCGFGGFGGGGGGGFGFFGGCE7@FEDFFGFGGGGGGGGGGGCGGCFFGGGGGGEFGGGG9CCFGGFGGGGGDDGGGGGGGGGGGGGGFGGGGG7FE7C@GGGGGGFGGFGF:EEGGCC=FGGG?FEF?@C<CEGGGGGCEF.CGG<=C>GGGGGEGE,8FCGGFFC7GGFFEGFFGGGGF@FE=F=FF@+F>CGEGGFCFGGGFEEEEGGGFCA,,GGFCGGGGDGGGFFECFC+GFFFDAGGGGGFGGGGGGGGGGGGGGFF<FGGGGGGGGGGGGGGGGGGGGGGGGGGGGGGGGGCGGGGGGGGGFF<CGGGGGGGGGGGGGGGGGGF@C>GGGGGGGGGGGGGGDGGGGGGGGGCCCCC
@GS 270
TGGGGAATATTGCACAATGGGCGCAAGCCTGATGCAGCGACGACGCATGCGGGATGACGGACTTCGGGTTGTAAACCGCTTTTGACTGGGAGCAAGCCCTTCGGGGTGAGTGTACCTTTCGAATAAGACACGGCTAACCACGTGCCAGCAGCCGCGGTAATTAGTAGGTGGCGAGCGTTATCCGGAATCATTGGGCGTAAAGAGGGAGCAGGCGGCCGCAAGGGGCTGTGGAGAAAGACCGAAGCTAAAATTCGGTAAACCATGGAAACCGGGCGGCTAGATGGCGGAAGAGGATCGTGGAATGCCATGTGTAGCGGTGAAATGCGGAGATATATGGAGGAACACCAGTGGCGAAGGCGACGGTCTGGGCCGCAACTGACGCTCATTCCCGAAAGCGTGGGGAGCAAAGAGGATTAGATACCCT
+
,C6C:BBDC@F<CF,<CAFEEE:@@FFG88EFFFGGDGGG>@CFGG+@:F7CBCEGCGGG,::FE@F:,8FBCFG9,@>BC@9<?9A,BF@7CFF<++BB,3+3@CCF<A><FFAFG9A>7FACGF9,E<8FGE>>F,,78>>,1*?,@D6>>CEED:FG,<,7,+>F:,<F:7BCG7C:*<<CEGC*<C+%<?>,8CA8EF9(@,CC3A@GEFC<:C,CC?F;#F=GC?11:C6C89>CE@FD8#<</&*-::,,<>>,,@,FFE@:E@FDGCFFC,7=6+F:EEDACGFFB+7DGFFFCCFED<FGGGEF=CCAGEFFCECF@:,,FFFEEECGFFFCFCGFFDFFCFCDGEEFC+C@CF<?GCFEGGGGGGEGGEFC<FAF@C++7CGFEEFGGGGGGGGGGGGGFGGFFCFGGGGCC@CC
@GS 65736
TGAGGAATATTGGTCAATGGACGAGAGTCTGAACCAGCCAAGTAGCGTGCAGGATGACGGCCCTATGGGTTGTAAACTGCTTTCATAAGGGAATAAAGTGAGTCTCGTGAGGCTTTTTGCATGTACCTTATGAATAAGGACCGGCTAATTCCGTGCCAGCAGCCGCGGTAATACGGAAGGTCCGGGCGTTATCCGGATTTATTGGGTTTAAAGGGAGCGTAGGCCGGAGATTAAGCGTGTTGTGAAATGTAGACGCTCAACGTCTGCACTGCAGCGCGAACTGGTTTCCTTGAGTACGCACAAAGTGGGCGGAATTCGTGGTGTAGCGGTGAAATGCTTAGATATCACGAAGAACTCCGATTGCGAAGGCAGCTCACTGGAGCGCAACTGACGCTGAAGCTCGAAAGTGCGGGTATCGAACAGGATTAGATACCCT
+
GGGGGGGGGGGGGEEGGGGGGGGGFGGGGGGGGGGGGGGGGGGGGGGGGGGGGGGGGGGGGGG7FFCFFGGGGGGGGGGGGGGGGGGGGCEEGGFGGGGGGGGGGGGGGGGGGGGGGGGF9FGFGGGGGFC?FDAFGGGG<FEGEGGGGGGGGGFEFDCF=,FGGGGGFEG3GFCF<FFFF9CEEECGFEE:<FECCGGFFFDGGFFCGGGFGGGFGGFGGFDFFGGGGGGGGGFFGGGGFGGGGGFAGFGFFGGGFGGGGGEC<GGGFGGGGGGGGFGGFGGGGGGGFDFGFFDGGF8GGGGGF@GGDGGGGFEGGGGGGGGEGGGGGGGGGGGGGEGGGCGFCGGGGGFGGGGGGGGGGGGGGGGFGGGGFE?GGGGGGGEFAEGGGEEGFAGGGGGGFDFGFGGGGDGGGGFGGGFFGGGGGGGGGGGCCCCC
@GS 272
TGGGGAATATTGCACAATGGGGGAAACCCTGATGCAGCGACGCCGCGTGGAGGAAGAAGGTCTTCGGATTGTAAACTCCTGTTGTTGAGGAAGATAATGACGGTACTCAACAAGGAAGTGACGGCTAACTACGTGCCAGCAGCCGCGGTAAAACGTAGGTCACAAGCGTTGTCCGGAATTACTGGGTGTAAAGGGAGCGCAGGCGGGAAGGCAAGTTGGAAGTGAAATCTATGGGCTCAACCCATAAACTGCTTTCAAAACTGTTTTTCTTGAGTAGTGCAGAGGTAGGCGGAATTCCCGGTGTAGCGGTGGAATGCGTAGATATCGGGAGGAACACCAGTGGCGAAGGCGGCCTACTGGGCACCAACTGACGCTGAGGCTCGAAAGTGTGGGTAGCAAACAGGATTGGATACCCT
+
FGGGGGGGGGGGGGGGGGGGGGGGGGGGGGGFGGGGGGFGGGGGGGGGGGGGGGGGGGGGGGGGGGGFEGGGGGGGGGGGGGGGGCFGGGGGGGGGGGGGGGGGFGGGGGGGGGGGGGGGFGEGGGGGGGGGGFGGGGGGGGGGGGGGGGGGGGGGGGGGGCFEGGGGGGGGGGGGGGGGGGFGFGFEBGFGGFGGGGGGGGGGGGGGGGGGGGGGGGGGGGGGGGGGGGGGGGFF@<FGGGGGGGGGGGFGGGF=FDGGGGGGGFGGFGGGGGGGGGGGGGGGGGGGGGGGGGGGGGGGGGGGGGGGGGGGGGGGGGGGGGGGGGGGGDGGGGGGGGGGGGGGGGGGGGGGGGGGGGGGFFGGGFGGGGGGGGGGGGGGGGGGGGGGGFGGGGGGGGGGGGGGGGGGFDGCCCCC
@GS 273
TGAGGAATATTGGTCAATGGACGAGAGTCTGAACCAGCCAAGTAGCGTGCAGGATGACGGCCCTATGGGTTGTAAACTGCTTTTATAAGGGAATAAAGTGAGTCTCGTGAGACTTTTTGCATGTACCTTATGGATAAGGACCGGCTAATTCCGTGCCAGCAGCCGCGGTAATACGGAAGGTCCGGGCGTTATCCGGATTTATTGGGTTTAAAGGGAGCGTAGGCCGGAGATTAAGCGTGTTGTGAAATGTAGACGCTCAACGTCTGCACTGCAGCGCGAACTGGTTTCCTTGAGTACGCACAACGTGGGCGGAATTCGTGGTGTAGCGGGGAAATGCTTAGATATCACGAAGAACTCCGATTGCGAAGGCAGCTCACTGGAGCGCAACTGACGCTGAAGCTCGAAAGTGCGGGTATCGAACAGGATTAGATACCCT
+
AFFGGFGGGGGGGGFFGGGGGGGGGEGGGGGGFFEGFFEGGGGFGGGGGEFGFFGFGFGGGEGGGCGGGFGGGGGGCEGGCFFGGGGGGGFFFGGDECFG9?AFAGGF=,BEF9FDGGGFFGGGGG,CFFFCDCGEED<9FFCGGGEF<FGFGG6F7FFGGGG>G@DG=CF<DFF7CEEGGGGGGFCEECG>GFEEFFC9?;9GGFGGDGGGGGGGG>GGGEGGGFEEFCFFG;FDECEC9FEFBFG>E<B>#CACGGGFGEEFCFFFFGGGGFFF>F5C8FGGGGGCEFED8EFGGFC@,AA+GGGGGGGFC8FF@GGGGGFCEF@B9,FAFGGFGF9CB9FAEFFFFFFFFCGFF@E,CGGDFDGGFFGFFEC,E8GGEFGGGGFDGG@GGGFGGGGFGEGFFFCGE@GGGGFFGGAFGCGGAFEEFFF@@,CA
@GS 274
TGGGGAATATTGCACAATGGGGGAAACCCTGATGCAGCGACGCCGCGTGGAGGAAGAAGGTCTTCGGATTGTAAACTCCTGTTGTTGAGGAAGATAATGACGGTACTCAACAAGGAAGTGACGGCTAACTACGTGCCAGCAGCCGCGGTAAAACGTAGGTCACAAGCGTTGTCCGGAATTACTGGGTGTAAAGGGAGCGCAGGCGGGAGAACAAGTTGGAAGTGAAATCCATGGGCTCAACCCATGAACTGCGTTCAAAACTGTTTTGCTTGAGTAGTGCAGAGGTAGGCGGAATTCCCGGTGTAGCGGTGGAATGCGTAGATATCGGGAGGAACACCAGTGGCGAAGGCGGCCTACTGGGCACCAACTGACGCTGAGGCTCGAAAGTGTGGGTAGCAAACAGGATTAGATACCCT
+
FGGCFF@EFGGGGGGGGGGGG,CFGG8FGGGGGGG9FG@FGGGGGGGGGFG88BCFFGFGFGGGGGGBF+EFGGGFB,FF=FEEA,B?FGFFGGGGGGFGGGGEFG,CFEEFD,FFGGF9FCGCEGGG9FCF7FEGGGG@FCFFFGGGGGGCGGGGGFG3?8GFGGGGGA<FGGCFG<FFAFFGGGFGGFGGGGGGCE57:C?CGG888FDGGFGC;,FD9GGGFGGDGFBEFFFGGGGGGGDGCFAGGG=@#FFDFFCGGGFAF,A#D>CCFFFAFFG;@FFGFFC:FA<FFFC+CF+DGFGGGGFFFGF,GGGGFGGGGGEFBF@GGGGGGGGGGGGGGGGGGGGGGGGGGGGGGGFFAFBFCFGGGGGGGGGGCGGFFCF9GFFCGFGDFGGGGGGGGGGGGGGGGCGCCCCC
@GS 275
TGAGGAATATTGGTCAATGGACGAGAGTCTGAACCAGCCAAGTAGCGTGCAGGAAGACGGCCCTATGGGTTGTAAACTGCTTCTATAAGGGAATAAAGTGAGTCTCGTGAGACTTTTTGCATGTACCTTATGAATAAGGACCGGCTAATTCCGTGCCAGCAGCCGCGGTAATACGGAAGGTCCGGGCGTTATCCGGATTTATTGGGTTTAAAGGGAGCGTAGGCCGGAGATTAAGCGTGTTGTGAAATGTAGACGCTCAACGTCTGCACTGCAGCGCGAACTGGTTTCCTTGAGTACGCACAAAGTGGGCGGAATTCGTGGTGTAGCGGTGAAATGCTTAGATATCACGAAGAACTCCGATTGCGAAGGCAGCTCACTGGAGCGCAACCGACGCTGAAGCTCGAAAGTGCGGGTATCGAACAGGATTAGATACCCT
+
FGGGGGGGFGGGGGGGGFFGGGGGDGGGGGGGGGGGGGGGGGGFGGGGEGGGFFGGGGGGGGGGGGG8FFGGFGGGGGGGGGGGGGGGGGGGGGGGGGGGGGGGGGGEGGDGGGGGGGGGGGGGGGGGGGGGGGGAFGGGGGG;GGGCFGG@GGFGGGGGGGGFECCECFGFGGGCEGGGFGGGGCFGFGGFGFBEBGGFF?GFFGGFGGGFFGGGGGGGBFDFFFFGGGGGGGGGGGGGGGGGCA9ECDBFFFC@C>CDEGGFGFGGF?4FGGFECGGFFGGGGEG?GFGGGFFFBFGFGFEEDEECGGGGGGGGGFFGGGGGGECDGGGFEGGGFFAFGGGGGGGGGGGGGGGCGFF?GEGGGGGGGGGF,ACGGGGGGGGGGDEGDGGGGGGGGCGGGGGGGGFGGGGGGGGGGGGGGGGGGGGGGFGC@CCC
@GS 276
TGAGGAATATTGGTCAATGGACGAGAGTCTGAACCAGCCAAGTAGCGTGCAGGAAGACGGCCCTATGGGTTGTAAACTGCTTCTATAAGGGAATAAAGTGAGTCTCGTGAGACTTTTTGCATGTACCTTATGAATAAGGACCGGCTAATTCCGTGCCAGCAGCCGCGGTAATACGGAAGGTCCGGGCGTTATCCGGATTTATTGGGTTTAAAGGGAGCGTAGGCCGGAGATTAAGCGTGTTGTGAAATGTAGACGCTCAACGTCTGCACTGCAGCGCGAACTGGTTTCCGTGAGTACGCACAAAGTGGGCGGAATTCGTGGTGTAGCGGTGAAATGCTTAGATATCACGAAGAACGCCGATTGCGAAGGCAGCTCACTGGAGCGCAACCGACGCTGAAGCTCGAAAGTGCGGGTATCGAACAGGATTAGATACCCT
+
EDGFGGGFGGGGGGGGGGG8FGGGGGDFGGFGGGGGGFGGGGGF9FGGGDGGGGGFFGEEF7FFC<FGGFEEGGGGGGGG9?FF9DFFFGEEFGGGCGF9FGAFFGGDDF+,BFGGGGDGGGFGGDEF,AEEE<BF9?FF<DC8FGEG<=6DGFFG<FFGG1@E>1<FCFFGFGGGGDEEF>CGGG7BFGFGFGGGGGCFGGFGGFC<BEGFGGGCEGGEGGGGGGG@GGFGGFGDE=CEFGGGF?FCCCFFFGGGC>BFEDDFCFGF@GGE@FC<6DFFFC>CGGGF=,FCGEEEGGFDDD=8GDGGGFGGGFGGGGGGFFGGGGGGGGGFFGGGGGGGGGGGGGFGGGFGEF@+F=C,GGGGGGGGGGFFCFFGGGGFGFFEGFCDGGEGGFFGGGGGGGGGGGGGGGFGGGGGGGGGF@GGGFGGFCFCCCCC
@GS 277
TAGGGAATCTTCGGCAATGGGGGCAACCCTGACCGAGCAACGCCGCGTGAGTGAAGAAGGTTTTCGGATCGTAAAGCTCTGTTGTAAGTCGAGAACGAGTGTGAGAGTGGAAAGTTCACACTGTGACGGTAGCTTACCAGAAAGGGACGGCTAACTACGTGCCAGCAGCCGCGGTAATACGTAGGTCCCGAGCGTTGTCCGGATTTATTGGGCGTAAAGCGAGCGCGGGCGGTTTGATAAGTCTGAAGTTAAAGGCTGTGGCTCAACCATAGTTCGCTTTGGAAACTGTCAAACTTGAGTGCAGAAGGGGAGAGTGGAATTCCATGTGTAGCGGTGAAATGCGTAGATATATGGAGGAACACCGGTGGCGAAAGCGGCTCTCTGGTCTGTAACTGACGCTGAGGCTCGAAAGCGTGGGGAGCGAACAGGATTAGATACCCT
+
FFFGGGGGGCGGGDEGGGGGGGGGGEDF:AFFFFEGDEEFGGGGGGEFGGGGGGGFFFGG=<9CE@@CFCFFGEGGGGFFFGGGGGGFBFEG7FEFGDGFBAEEBEDFGGDEECFFC,C@BF9<>CDCCBC>A9FEDEDCFFFFEGGGGCEFCF6FCGC:FFCCFGFFFFEGGG*C8C:72?7CEFACC8C:55/:?#9<;>C9FAFCFACC@FGGF:?<>>85=*3CDGCDGECFFFFAE,=,@,7=;=BE7+<><CD<?586B9635D<:@8388DDCCCDDDFEFCFDC8,FCFGGGCF=EA,FDFF,8DE<E9,,GGFGGGGGF@+FCFF,CCGGGGGGEEF<<EE9GGFGGGGGFFDGEFC7GDGGGGGFDFED<CGF@CECF<GEAGGFEEFD@F<CGGF@GGEGGGGDGGGGGGGGGGGCEC9F@9GGGCCCCC
@GS 66991
TGAGGAATATTGGTCAATGGACGAGAGTCTGAACCAGCGAAGTAGCGTGCAGGATGACGGCCCTATGGGTTGTAAACTGCTTTTATAAGGGAATAAAGTGAGAGTCGTGACTCTTTTTGCATGTACCTTATGAATAAGGACCGGCTAATTCAGTGCCAGCAGCCGCGGTAATACGGAAGGTACGGGCGTTATCCGGATTTATTGGGTTTAAAGGGAGCGTAGGCTGGAGATTAAGCGTGTTGTTAAATGTAGACGCTCAACGTCTGCCCTGCAGCGCGAACTGGTTTCCTTGAGTACGCACAACGTGGGCGGAATTCGTGGTGTAGCGGTGAAATGCTTAGATATCACGAAGAACTCCGATTGCGAAGGCAGCTCCCTGGAGCGCAACTGACGCTGAAGCTCGAAAGTGCGGGTCTCGAACAGGATTAGATACCCT
+
CEFF,CEFGFEFFFACE<CFFGGG>CEEFGFF9EC@FG+76@CEF9CGGG@FGEGFGFGGGDEFFGGFGCCE,EFC<FCE,,5CFFG9CEFD<EGF9<9,,9,,:?=9+A+C,,?FFC@<FFG?,,<@EGAFFFAFFGF?4+CF+CCFE9E,,9E=FC,>BFDC>C773*A;A,>*6@CEF'CFC@CFFECF@;C7;<C:F;,><G>F:6,<CF7ACDFFFFFCECE;GB?@9+7=E@C<8F,#,<<FGFCF:EFFCD:C@?F5*;+#9F@#:@>7=<DC<=DF>CFBDFBC++=EFB=7F:8++FF:BF?EF<F>?CGGGGC>8EFE?E<<,FCFFEGFE;,CFFCGFEGFCF>@FDDEECCDFCFGGFC+,DF,GGF@@DGGCFF@FF7GGFAC8DFCGGFE8EFEGGGFCE,FGFGFFFCFGF@CGF<A<CC@
@GS 279
TGGGGAATATTGCACAATGGGCGCAAGCCTGATGCAGCGACGCCGCGTGCGGGATGACGGCCTTCGGGTTGTAAACCGCTTTTGATCGGGAGCAAGCCTTCGGGTGAGTGTACCTTTCGAACAAGCACCGGCTAACTACGTGCCAGCAGCCGCGGTAATACGTAGGGTGCAAGCGTTATCCGGAATTATTGGGCGTAAAGGGCTCGTGGGCGGTTCGTCGCGTCCGGTGTGAAAGTCCATCGCTTAACGGTGGATCTGAGCCGGGTACGGGCGGGCTGGAGTGCGGTAGGGGAGACTGGAATTCCCGGTGTAACGGTGGAATGTGTAGATAGCGGGAAGAACACCAATGGCGAAGGCAGGTCTCTGGGCCGTTACTGACGCTGAGGAGCGAAAGCGTGGGGAGCGAACAGGATTAGATACCCT
+
GGGFC@FGGGGGGGGCEEFGGGGDEGFFGGGGGGGGGGFGGCEGGGGFEEGGFGEEFFGE7FFGGCGGGGGGGGGGG>BFGGGDGGGG7FGGEGGFGGCFGFGEEC@EB9FCFDGGFFF@EGEGGGFFGGGGCFGGGFGEC8FFGCFAFCFCCE5:<*<<FFCFGED4/=CEEEEGG?FC:C9;ECFF?;A<'4EE>CEFCECFFGGGCC5CEB:8<CEGCGFC0GGEE:FACGGCDFDGFG(>FGGFFE:F</,,E@0F@EG+@:CFDGGCCFF6@GF8@+EGGGF=GFFE,C,FFGGGGFFFFFGGGGGEFGGGGGECFGGFFFAGECF7GGGGGCGGGF?FE,CCGGGGGDFF8GFGF<FGGGGGFFGGGGGGDFGGGGGGGEDGGGFGGEGGGGGGGGGGGGFGFFGGGGFGCFCCCCC
@GS 280
TGAGGAATATTGGTCAATGGGCGAGAGCCTGAACCAGCCAAGTAGCGTGCAGGAAGACGGCCCTATGGGTTGTAAACTGCTTTTATAAGGGAATAAAGTGAGCCTCGTGAGGCTTTTTGCATGTACCTTATGAATAAGGACCGGCTAATTCCGTGCCAGCAGCCGCGGTAATACGGAAGGTCCGGGCGTTATCCGGATTTATTGGGTTTAAAGGGAGCGTAGGCCGGAGATTAAGCGTGTTGTGAAATGTAGACGCTCAACGTCTGCACTGCAGCGCGAACTGGTTTCCTTGAGTACGCACAAAGTGGGCGGAATTCGTGGTGTAGCGGTGAAATGCTTAGATATCACGAAGAACTCCGATTGCGAAGGCAGCTCACTGGAGCGCAACTGACGCTGAAGCTCGAAAGTGCGGGTATCGAACAGGATTAGATACCCT
+
GDGGGGGGGGGGGGGGGGGGGGGGGGGGGGGGGGGGGGGGGGGFGGGGGGGGGGGGGGGGGGGGGGFFFEEFEGGGGGGGGGGGGGGGGGGGGGFGGGGGGGGGGGGFFFFGGGGCFFGGFFGGGGFGGGGGGGGFGGGGGGGDGGGGGGGGGGFGCFGGFGGGGGGGFGGCGFGFACGGFFFEGGGEFGGGGGGGFGGGGFFFFCGFFGFFGGGGGGGCEGGFGGGGGGGGGGGDGGGGGGGGGGGGGGGGGGGGF>BC?EGFGGGGFGGGGGGGGGGGGGGGGGFGFFGFFCDGGGFGGFGDEDGGGGGGGGGGDGGGGGGGGGGGGGGGGGGGGGFGGGGGGGGGGGGGGGGDGGGGGGGGGGGGGFGGFGGGGGGGGGGGGGGGGGGGGGGGGDGGGGGGGGGGGGGGGGGGGGGGGGGGGFGGGGGCCCCC
@GS 281
TGAGGAATATTGGTCAATGGACGAGAGTCTGAACCAGCCAAGTAGCGTGCAGGATGACAGCCCTATGGGTTGTAAACTGCTTTTATAAGGGAATAAAGTGAGTCTCGTGAGACTTTTTGCATGTACCTTATGAATAAGGCCCGGCTAATTCCGTGCCAGCAGCCGCGGTAATACGGAAGGTCCGGGCGTTATCCGGATTTATTGGGTTTAAAGGGAGCGTAGGCCGGAGTTTAAGCGTGTTGTGAAATGTAGGCGCTCAACGTCTGCACTGCAGCGCGAACTGGTTTACTTGAGTACGCACAAAGTGGGCGGAATTCGTGGTGTAGCGGTGAAATGCTTAGATATCACGAAGAACTCCGATTGCGAAGGCAGCTCACTGGAGCGCAACTGACGCTGAAGCTCGAAAGTGCGGGTATCGAACAGGATTAGATACCCT
+
CGCEECFGGGGG9,;FFGGGG@CG@GCEFGGGGGGGGG@GFFECDDFGCFF,EFEGGFA9,C,@ECEG8F:F:FD,EFF9CEC=C@FGG<EF,CFGGEFCFGGGGGGGGGFD9<A,@<CGEGGGCF,E5?BEDFFGFF5,,8@CC=FDGDA,BEF:+B=<>DF@:67:CFC6(@FF5CG**FDFGGFGGGDCFCG#6B<?FFGGEGGGFGG3=EE:CCB<CEDC<F?,@#22B>>6DGED;FFFFF?,<>FF*GFCGB7FF6=,GF>>8CCC@38++CCGF<=C7,,,E,9GGCFB@F=C,,F<GFCGGFFFFFGGF<B8GFGGECGDGFGCGGGFE<GGGGGFGFFCGF<FE:C-GGDCGGGGGFGGGGGFEC?GGGFFF@+GFFEEGGGEGFFEC7GGGGFGFCF:F+GEC@F,F,GGGGGGGGGFGGGCC@CC
@GS 282
TGGGGAATATTGCACAATGGGGGAAACCCTGATGCAGCGACGCCGCGTGGAGGAAGAAGGTCTTCGGATTGTAAACTCCTGTTGTTGAGGAAGATAATGACGGTACTCAACAAGGAAGTGACGGCTAACTACGTGCCAGCAGCCGCGGTAAAACGTAGGTCACAAGCGTTGTCCGGAATTACTGGGTGTAAAGGGAGCGCAGGCGGGAAGACAAGTTGGAAGTGAAATCCATGGGCTCAACCCATGAACTGCTTTCAAAACTGTTTTTCTTGAGTAGTGCAGAGGTAGGCGGAATTCCCGGTGTAGCGGTGGAATGCGTAGATATCGGGAGGAACACCAGTGGCGAAGGCGGCCTACTGGGCACCAACTGACGCTGAGGCTCGAAAGTGTGGGTAGCAAACAGGATTAGATACCCT
+
GGGGGGGGGGGGGGGGGGGGGGGGGGCEFGGGGGGGGGCGGGGGGGGEGDGGEGGGGGGFCGGGGGGCFFCFGGGGGGGGGGGGGGGFGGGGGGGGGGFDGCCCCFGGG@FEGGGGGGGGFF@EGGGGGCDGD,8CFFFGGFGGG?FECEG<GDEFGGGGGGGGFFDFFFGFGGGGGGGFFFFFGGECCEGGFGGGGDFGGEEGGGGCC?@?FCFC@FGCEGGCGGGGFCECGGGGFFFFGGGG?DCCCF?GFGFGCGFGFFG4GEFGGGGGGGFFADGFGG8GGDGGGGGFCFFFBGFGGGGGGF@GFAFGGGGGGGGGGGGGGF@FF9GGGGCFCC8FEEGFGGGGGGGGGGGGGGGGGGFFGGGGGGGGGGGGGDGFGGGGGGGGGGGGGGGGGGGGGGGGGE9FGGGCCCCC
@GS 283
TAGGGAATCTTCGGCAATGGGGGCAACCCTGACCGAGCAACGCCGCGTGAGTGAAGAAGGTTTTCGGATCGTAAAGCTCTGTTGTAAGTCAAGAACGAGTGTGAGAGTGGAAAGTTCACACTGTGACGGTAGCTTACCAGAAAGGGACGGCTAACTACGTGACAGCAGCCGCGGTAATACGTAGGTCGCGAGCGTTGTCCGGATTTATTGGGCGTAAAGCGAGCGCAGGCGGTTTGATAAGTCTGAAGTTAAAGGCTGTGGCTCAACCATAGTTCGCTTTGGAAACTGTCAAACTTGAGTGCAGAAGGGGAGAGTGGAATTCCATGTGTAGCGGTGAAATGCGTAGATATATGGAGGAACACCGGTGGCGAAAGCGGCTCTCTGGTCTGTAACTGACGCTGAGGCTCGAAAGCGTGGGGAGCGAACAGGATTAGATACCCT
+
GGGGGFFGGGGFDGGGEGGGGFDGGGGFEGGGGGGGGGGEEFEGGGGCGGGGGGGGGGGE@A<FGDGDFCCFFGGBFGGFGGGFFGGEEFFGDGGGGFGGFFGGDFGGGGGFDGGGGGGGGGGGGGGGGGGGGGFGF8DCFGGGGGGGF75>FFFFFGDGF+@FGGGGGG=DGGGFGCC<CCFGG.G%=C:C*CF>BE9C8EGGFFEFF8GGFFB<F;FGGEGGGE>:DFFGGGF?CGFFFGGGGGGFEGFEFGGFD@/BFGE/CFFGGGGGGECGFFEDCEFGD<FCGEDGGE8GGGGGGGFF<?GGFE,FAGGGFGGGGGGF9GGGECFBGGGGGGGGFDCFA,CF9GFFEFEF9EGF@GGGGEGGGFGGEGGGGGGGGGGGGGFGGGGGGGGEGGGGGGGGFGCGGGGDGGGGGGGGGGGGGGGGGGGDGGCGCCCCC
@GS 284
TGAGGAATATTGGTCAATGGGCGAGAGCCTGAACCAGCCAAGTAGCGTGCAGGATGACGGCCCTATGGGTTGTAAACTGCTTTTATAAGGGAATAAAGTGAGCCTCGTGAGGCTTTTTGCATGTACCTTATGAATAAGGACCGGCTAATTCCGTGCCAGCAGCCGCGGTAATACGGAAGGTCCGGGCGTTATCCGGATTTATTGGGTTGAAAGGGAGCGTAGGCCGGAGATTAAGCGTGTTGTGAAATGTAGATGCTCAACATCTGCACTGCAGCGCGAACTGGTTTCCTGGAGTACGCACAAAGTGGGCGGAATTCGTGGTGTAGCGGTGAAATGCTTAGATATCACGAAGAACTCCGATTGCGAAGGCAGCTCACTGGAGCGCAACTGACGCTGAAGCTCGAAAGTGCGGGTATCGAACAGGATTAGGTACCCT
+
FFGGGGGGGGGGGGGGGFFGGGGGCFEFFGGGFGGGGGFFFG@FGGGGGGGGFGFGGGGGGGG7EEFGGFECGGGGGGGGGGGFFFGGGGGGGGGGGGGGGGGGGGGGGGG@FDGGFEGGGGGGGCFF<FGGGFDFGFDF<FFFEFGFFFGGGGCEF?FDFFGGGGGGGGGFFFFGDGFGDFCFEGD;GGGGFFGE:B?F9GEFGGBC#:BAFECFEGGEEFCGGGGGGGDCGFFDE3>9AFDGGFGGGFCB:F9DCF9GGGE<F<CFFFFFGGFFCDEFGGDFC8D>F><CGDGFDFGFGFFEGFEEGFEA<8GGGGCFFDBC7GEGGGGE9GGGGGFFGFC,FFEFFFFFEBCFEFF,GCGFGGGGGFGGGGGGGEGGGGGGGGGGFFCEGGGGGDGGGGGGGDGGFDGGGGGGGGGGGFGGCFCCC;@6B<C@
@GS 285
TGAGGAATATTGGTCAATGGGCGAGAGCCTGAACCAGCCAAGTAGCGTGCAGGAAGACGGCCCTATGGGTTGTAAACTGCTTTTATAAGGGAATAAAGTGAGCCTCGTGAGGCTTTTTGCATGTACCTTATGAATAAGGACCGGCTAATTCCGTGCCAGCAGCCGCGGTAATACGGAAGGTCCGGGCGCTATCCGGATTTATTGGGTTTAAAGGGAGCGTAGGCCGGAGATTAAGCGTGTTGTGAAATGTAGACGCTCAACGTCTGCACTGCAGCGCGAACTGGTTTCCTTGAGTACGCACAAAGTGGGCGGAATTCGTGGTGTAGCGGTGAAATGCTTAGATATCACGAAGAACTCCGATTGCGAAGGCAGCTCACTGGAGCGCAACTGACGCTGAAGCTCGAAAGTGCGGGTATCGAACAGGATTAGATACCCT
+
,FEEFFGGGEDDGDE@FFGFFGGGGGGGGGGGGFGGGGGGGGAEFGGGGGFGGFGGGGGGGDGGFEG?CF@FCFFGGCGEGGFGFCGFGG<=B=FGGGGGGGGGFDG<EFE8D<FFFCGGGGGFGGF9FGCFFF9FGGGGFFF+6C=F>GGGFDFEGGGGGGFGGGEGFFGGGGGD=CFGGFC?BEFG<7=CGGD<3EFAAFGFGGFFFEFGFCEFGGGGC::@CFGCFCGGGCGGGGEDDF4CFFFFFFFACEFGFGFEFE<BFGECFFFC=C=F<FFCGGGGGGFD9GGGGGFFGEFFFEFDGGGGGGGGGFGGGGFFGGGGGGGGGGFGFGGFGGECGEFGFGGGGGGGGGFECFCCGGGGGDFGGGGGGGGGGGGGGGGGFGGGGGGGGGFGFCGGGGGGGGGGGCFGGGGGGGGGGGGGGGGFFCGCCCCC
@GS 286
TAGGGAATCTTCGGCAATGGGGGCAACCCTGACCGAGCAACGCCGCGTGAGTGAAGAAGGTTTTCGGATCGTAAAGCTCTGTTGTAAGTCAAGAACGAGTGTGAGAGTGGAAAGTTCACACTGTGACGGTAGCTTACCAGAAAGGGACGGCTAACTACGTGCCAGCAGCCGCGGTAATACGTAGGTCCCGAGCGTTGTCCGGATTTATTGGGCGTAAAGCGAGCGCAGGCGGTTTGATAAGTCTGAAGTTAAAGGCTGTGGCTCAACCATAGTTCGCTTTGGAAACTGTCAAACTTGAGTGCAGAAGGGGAGAGTGGAATTCCATGTGTAGCGGTGAAATGCGTAGATATATGGAGGAACACCGGTGGCGAAAGCGGCTCTCTGGTCTGTAACTGACGCTGAGGCTCGAAAGCGTGGGGAGCGAACAGGATTAGATACCCT
+
GGGGGGGGGGGGGGGGGGGGGGGGGGGGGGGGFFEGGGGGGGGGGGCFFGGGGGGGGGGGGGGGGGGGGGGGGGGGG?EFGGG9BFFGFGGGGGGGCGEBD5FCEGGFGFFFADBFGFCEGFFG,,@FEGFE>DFFGGGDGGGEFFFFCECCG;FFFFGF7FFGGGG>8CE<:C@FG=F(?<7CE:9FGE><EFABF=?C*<+?3A+@FCCCFB9<<5<3@4D:858C73FGFFFGDD5<;%:B;AFFFEGE@EFFFFF<F7<<FDDAFFFFGF6GEAGGGGGFD,AEFDFD?>EA,,GF=CFE<FGEFF<FCGGGGEGGGGFFFGF@@+7:FGGGGGFGFB,EEFFGGFCGGGGFGGGFCEGFFGGGGGGGEGGGGGFGGGFFGFCDGGGGGGGGGGGGGGGGGGGGGCGEGCGFFGGDGGGGGGGGFF9GGGGGCCCCA
@GS 65689
TGGGGAATATTGCACAATGGGGGAAACCCTGATGCAGCAACGCAGCGTGAGTGAAGAAGGATTTCGGTATGTAAAACTCTATTAGCAGGGAAGATAATGACGGTACCTGACTAAGAAGCCCCGGATAACTACGTGCCAGCAGCCGAGGTAATACGTATGGTGCAAGCGTTATCCGGATTTACTGGGTGTAAAGGGAGCGCAGGCGGTACGGCAAGGCTGATGTGAAGTCCCGGGGCTCAACCCCAGTACTGCATTGGAAACTGTCGGACTAGAGTGTCGGAGGGGTAAGTGGAATTCCTAGTGTAGCGGTGAAATGCGTAGATATTAGGAGGAACACCAGTGGCGAAGGCGGCTTACTGGACTATTACTGACGCTGAGGCTCGAAAGCGTGGGGAGCAAACAGGATTAGATACCCT
+
C,EEEFFDCFGGGGGG,C<F,7:@FG<CFGG8<DAFGGG<@CE7++CFGFGEGGE?EGG,==FGGGG,C,=<<F9,5CFF,C,55<,CFCFDFFFFGF,C98:C7+9,,E8,<,,C<A?<<:7C+++:,,<BB,3>+@7:@8<,6&8<>6:;BBGC?>C<2C:CC;:(983=:C;>?FC>F@FFFFFB+CAFGGE*5<FCF>2:?EG,;;8/>:F#,,B79CGFEC#GGFD9FDEC@;GC-3#=#C,'FGFE9FD<FB@57GGF@CCB,B,EDGFEF7F@DA<FF<9CGGEFFE9FF@F,GGGFGFCGGGFGGGC>=GGFF;GF9CFFEC,E@,GFFFF@@CB,GGGGGGGFFF9GGGEECE,FF<@DGGGGGGGGCGFFFEGGGGGGGGGGGGFDFAGGGGGGGGGGGGGCCCCC
@GS 288
TGGGGAATATTGCACAATGGGGGAAACCCTGATGCAGCAACGCCGCGTGAGTGGAGAAGTATTTCGGTATGTAAAGCTCTATCAGCAGGGAAGAAAATGACGGTACCTGACTAAGGAGCCCCGGCTAACTACGTACCAGCAGCCGCGGTAATACGTAGGGGGCAAGCGTTATCCGGATTTACTGGGTGTAAAGGGGGCGTAGACGGCGAGACAAGTCTGAAGTGAAAGCCCGGGGCTCAACCCCGGGACTGCTTTGGAAACTGCCTTGCTAGAGTGCTGGAGAGGTAAGTGGAATTCCTAGTGTAGCGGTGAAATGCGTAGATATTAGGAGGAACACCAGTGGCGATGAGGGCTTACTGTACAGTAACTGACGTTGAGGCGCGACAGCGTGGGGAGCAAACAGGATTAGATACCCT
+
FGF<CBFFGFGFAC<CFFFF,@F@FGG,6CFCG6;;@<FFGEGECEFFEGDFG7,EFEDECG9EEDC4EFFFGAFGDDFC?<FE<EDCFD+,?EFFG9<AFG7FFGFGG8EG9=,4BA<=FFGGDEFGDFGGCD,B>FGF,<FGGGGG7CEGGGGAF7FGGGGG7CC*<**8?FEGEC<FCFGGGF08=C::<<<#=E?;2=;9C:5C@>??E6ECECC4<:<E5<#<FGFGGGFDB<EC4>ECB>><:DB4E<FFE8?FCGFCCF<FCFDA7FEFFAFFEE;<?9GFGFFE<F?@FFFFA,>@@+:F?DC664B==EE9B,,99F@C6ABC,DFC9GFF7B,,96,6,,E:,,,6,@6,C@CFCFC:EECB8E,CCC@8,,5B,@:@EGGGGGGGGGGFE9FE9AGFEEEAB8<C
@GS 289
TGAGGAATATTGGTCAATGGGCGAGAGCCTGAACCAGCCAAGTAGCGTGCAGGAAGACGGCCCTCTGGGTTGTAAACTGCTTTTATAAGGGAATTAAGTGAGTCTCGTGAGACGTATTGCATGTACCTTTTGAATAAGGACCGGCCAATTCCGTGTCAGCAGCAGGGGTAATACGGAAGGTCCGGGCGTTATCCGGATTTATTGGGTTTAAAGGGAGCGTAGGCCGGAGAATAAGCGTGTTGTGAAATGTAGGCGCTCAACGTCTGCACTGCAGCGCGAACTGGTTTCCTTGAGTACGCACAAAGTGGGCGGAATTCGTGGTGTAGCGGTGAAATGCTTAGATATCACGAAGAACTCCGATTGCGAAGGCAGCTCACTGGAGCGCAACTGACGCTGAAGCTCGAAAGTGCGGGTATCGAACAGGATTAGATACCCT
+
GGFFFFGGGFGGGGGFCDGGGEEG:EBDFFGGD<FEGC<CFF<CFFFGGDDFG7FEFFGE+@:F8CA,CFGECEC<,5C<<EE9CFFFGGFGD@,CE,9@5FGFFADCD8B99+:+9,,<E,E?B,,,<,,CC?<,B?BE837@:++>F,,:,@>6@,3>FGG@D++@@*@;18CCEF:9,@:FG>BBFFGC80F7%4#;22/FCGC86??2C9FFD:8:BF9CFEB;@,#3C6F:7.4,,,FGF;?,,*3*7EFGGFB<F@,,,D>@,,F8>=++6,FFCFF@F=,=9>DFD::C4ADE,<A,EFCGGFFC<<>CC:+CGGF@GEFDC9FFGGGFE<EFGFDA<FA<FCBFC=@-7C,:DGGEGFEGGA9FE<6FGFC8+:7AGGFGGECGFAGGF@GEFCGFE@CGFCGGGGFEF,GGGGGGGGGGGGFCCCCC
@GS 290
TGGGGAATATTGCACAATGGGGGAAACCCTGATGCAGCAACGCAGCGTGAGTGGAGAATTATTTCGGTATGTAAAGCTCTATCAGCAGGGAAGAAAATGACGGTACCTGACTAAGGCGCCCCGGCTACCTACGTGCCAGCAGCCGCGGTAATACGTAGGGGGCAAGCGTTATCCGGATTTACTGGGTGTAAAGGGAGCGTAGACGGCGAGACAAGTCTGAAGTGAAAGCCCGGGGCTCAACCCCGGGACTGCTTTGGACACTGCCTTGCTAGAGTGCTGGAGAGGTACGGGGAGTTCCTAGTGTAGCGGTGAAATGCGTAGATAGTAGGAGGAACACCAGTGGCGAAGGCGGCTTACTGGACAGTAACTGACGTTGGTGCTCGAAAGCGTGGGGAGCAAACAGTATTAGATACCCT
+
GF<F+BFGGGGFFFF,C@@EECC7@CC,CCD,,@<FGCFE8F:+@+FCCFGGGGC@C@,CA,,69:78,:9?C<CFGG=D95<EE@?CC=<?B<B<,C,C<:FGF?AEFG,<,?5E,+4=>CECGG78=,,B7DD<>ED7CEG<:B8CA>BFGC>3:8:FD>3&8=FGF<CFGF*?CEFF9<FFF<FEE/<F7C@CCFE*A<8EF>C@8>>EG@E9E26,;@CGFF:7C:>CFGDC:1CFC48CE<:2B,D8DDFE86.FFACFA<GF<EFGGFFFGGD<AC9+C@8++4EC,,9@?,,,A,@++>?,DFF,87,+=?EADA<?,@E@9EBFCC8@E<6,B,@,B@:@@66,,FCE,@@FGEFEACC,;<CC,B,6,+7AFB?,,:@@@-@,<AGFC<F<6<6,,9FECC<@CAA-
@GS 291
AGGGGAATATTGCACAATGGGGGAAACCCTGATGCAGCGACGCCGCGTGAGTGAAGAAGTATTTCGGTATGTAAAGCTCTATCAGCAGGGAAGAAAATGACGGTACCTGACTAAGAAGCTCCGGCTAACTACGTGCCAGCAGCCGCGGTAATACGTAGGGGGCAAGCGTTATCCGGATTTACTGGGTGTAAAGGGAGCGTAGACGGTAAAGCAAGTCTGAAGTGAAAGCCCGGGGCTCAACCCCGGGACTGCTTTGGAAACTGTTTAACTAGAGTGCTGGAGAGGTAAGCGGAATTCCTAGTGTAGCGGTGAAATGCGTAGATATTAGGAGGAACACCAGTGGCGAAGGCGGCTTACTGGACAGTAACTGACGTTGAGGCTCGAAAGCGTGGGGAGCAAACAGGATTAGATACCCT
+
FGGCEFFGGGGGGGGGGGGGGGGGGGGGGGGGGGGGGDEGGGGGGGG7FGGFGGGGGGGGGGAFGGGEGGGGGGGGGGGGGGGGFGFGGGGGGGGGGGGGGGGDGGGGGGGGGGFFGGGGGGGAGGGGGDFF7>CGGGGGGGGGGFGGGGGFGGGDFGGEGGGGGFFGFGGGGGGGGDGGGGFGGGFEEGGFGGGGGGGGFCGGFGGFGGGFCCFCFGGGGGFGGGGGGGGGGGGGG>DGGGGGGGGDEGGGGGGGFFFGGGGGFDGGFGGGGGGFEGGFFGGGFDGGGGGGGGGGGGGGGFCGGGGGGGGGGEGGGGGGGGFFGGFGFFGFC@GGGGGGGGGGGDGGGGGGGGGGGGGGGGGGGGGGGGGGGGGGGGGGGGGGGGGGGGGGGGGGGGGGGGGGGGGEF8GCCCCC
@GS 54539
TGAGGAATATTGGTCAATGGACGGAAGTCTGAACCAGTCAAGTAGCGTGCAGGAAGACGGCCCTATGGGTTGTAAACTGCTTTTATACGGGGATAAAGTGAGTCACGTGTGGCTTATTGCAGGTACCGTATGAATAAGGACCGGCTAATTCCGTGCCAGCAGCCGCGGTAATACGGAAGGTCCGGGCGTTATCCGGATTTATTGGGTTTAAAGGGAGCGTAGGCCGTTTGTTAAGCGTGTTGTGAAATGTCGGGGCTCAACCTGGGCATTGCAGCGCGAACTGGCAGACTTGAGTGCGCGGGAAGTAGGCGGAATTCGTCGTGTAGCGGTGAAATGCTTAGATATGACGAAGAACTCCGATTGCGAAGGCAGCCTGCTGTAGCGTAACTGACGCTGAAGCTCGAAAGCGTGGGTATCGAACAGGATTAGATACCCT
+
FGGGFFFFEEGGGGGGGGCGGGDEGGDGGGGGGGGGFCFGGGGGGGGGGGGGGFFGGGEGEGGGGGCGDFGGGGGGGGGGGEFGGGGGGGGGFGGGGGFGDGGGGGGGFFGGGGGGGGGGGGGGGGGGFFGGFEFGGGFGFGGGGGGGG3GFG@5CFFBFFFGGGGGGGGGGFGGGGGGGG?DGGGGGGGGGGGGGDFGFGGGGGGGGGGGGGGC0:EGGGGGGGGEFFDGEFGGGGGGGGGGGGFDG>7GGGGGFEFFGGGGGGGGGGGGGGEGFCFFGGGGGGGGGFGGDGGFC@E7GGGGGGGGGGGGFFFF7GGGCGFEGGGDGFFGFGGGGGGGGGGGGGGGFGGGGFE@:GGGGGGEFGGGGGGGFCGGGGGGGGGEGGGGFEGGGEAFGFC@8FGGGGGGGGGGGGGGGGGGGGGFGGGGGGGGCBCCC
@GS 55118
TGGGGAATATTGCACAATGGGCGCAAGCCTGATGCAGCGACGCCGCGTGCGGGATGACGGCCTTCGGGTTGTAAACCGCTTTTGATCGGGAGCAAGCCTTCGGGTGAGTGTACCTTTCGAATAAGCACCGGCTAACTACGTGCCAGCAGCCGCGGTAATACGTAGGGTGCAAGCGTTATCCGGAATTATTGGGCGTAAAGGGCCCCTAGGCGGTCCGGCGCGTCCGGTGTGAAAGTCCATCGCTTAACGGTGGATCTGCGCCGGGTACGGGCGGGCTGGAGTGCGGTAGGGGAGACTGGAATTCCCGGTGTGACGGGGGAATGTGTAGATATCGGGAAGAACACCAATGGCGAAGGCAGGTCTCTGGGCCGTGACTGACGCTGAGGAGCGAAAGCGTGGGTATCGAACAGGATTAGATACCCT
+
FGD<FGGGGGGFCEEGFGGG,CFCCFE8FGGGEFGGGG+@@FDGGGGGGDEEGEGGGGGGGGDGG7FCGG7FFEF?F:@=FGGC>DCCCD++@FF,F<,8,8C@DECGE:E,@AFFFD@*<B@F,F,@F7C7<:FB98<*,<:<FB7,3<BFEC74=<:C:<*4DC<<7:@F7>C1:2/:<:EGGF?@F9;CAEC::FGGF;:?1#C:EC@EGGGEE#8:/::?EBB/E9FGGC3<:=#90?87FFB=8>:@?<<>CC?/?E>GCE>GDGFCEFGF8FGEB:F7F@+8GGGGCFEC9GFFGCCGEFCGFC?>7GFC,GEFGEFCFGGGGGFF:8GGGGGGGFFEC,B,EDFGGFGFDGFEGGFF@@@+@GGF9GGGGGGGFGGGGGFGGGGGGGGGGGGGGGGDGFFGGGGGGGGGGGCCCCC
@GS 294
TGGGGAATATTGCACAATGGGGGGAACCCTGATGCAGCGACGCCGCGTGAGCGAAGAAGTATCTCGGTATGTAAAGCTCTATCAGCAGGGAAGATAATGACGGTACCTGACTAAGAAGCTCCGGCTAAATACGTGCCAGCAGCCGCGGTAATACGTATGGAGCAAGCGTTATCCGGATTTACTGGGTGTAAAGGGAGCGTAGGCGGTATGGCAAGTCTGATGTGAAAGGCCGGGGCTCAACCCCGGGACTGCATTGGAAACTGTCACACTTGAGTGTCGGAGAGGTAAGTGGAATTCCTAGTGTAGCGGTGAAATGCGTAGATATTAGGAGGAACACCAGTGGCGAAGGCGGCTTACTGGACGACAACTGACGCTGAGGCTCGAAAGCGCGGGGAGCAAACAGGATTAGATACCCT
+
GGGGGGGGGGGGGGGGCFGGFGGGGGFGGGGGGGGFGGGGGGGGGGGGGGGGGGFFEGGGFGGGGGGFGGGFGG9BFGGGGGGGGGGGGGGGGGGGGFGDFEGGGGGFGGGGGGGFGGGGGGDGGGGGGGGGFCABFGGGFGGFGGGGGCECFGGGGGFGGGGGGGGG?BEGGGGDG>ECFG7G<@EGEFGGGGGGEEGGEECCEDCCGGGGGGGFGGG;D;3GGGGGFFGEFGFFD>GGGGGDFGF0>EFGFGGDGGFGGGGGGGFFFFDA,EGFC>GF@F1GGGGGGGGGGGFGGGGGFDFFCGGGGGGGEFEGGGGGGGGFFDGGGGGFEFGGGGGGGFEFGGDGGGGGGGFFGGGGGGGGGGGGGGGGGGGGGGGGGGGGGGGGGGGGGFGGGGGGGGGGGGGGGGGCCCCC
@GS 295
TGAGGAATATTGGTCAATGGGCGAGAGCCTGAACCAGCCAAGTAGCGTGCAGGATGACGGCCCTATGGGTTGTAAACTGCTTTTATGCGGGGATAAAGTGAGTCACGTGTGGCTTATTGCAGGTACCGCATGAATAAGGACCGGCTACTTCCGTGCCAGCAGCCGCGGTAATACGGAAGGTCCGGGCGTTATCCGGATTTATTGGGTTTAAAGGGAGCGTAGGCCGTCTGTTAAGCGTGTTGTGAAATGTCGGGGCTCAACCTGGGCATTGCAGCGCGAACTGTCAGACGTGAGTGCGCGGGAAGTAGGCGGAATTCGTGGTGTAGCGGTTAAATGCGTAGATATGACGAAGAACTCCGATTGCGAAGGCAGCCTGCTGTAGCGCAACTGACGCTGAAGCGCGAAAGCGTGGGTATCGAACAGGATTAGATACCCT
+
GGGGGGGGGGGG@FGF@EAE@CGGGGDFE8F<CFGGFGEGCFFFDCFGE7DGFCGGGGDEGG7D8EDFFGGCEDG<9F<<FGF@AFFGGDG@+?FFFGBEGFFG9EEF8F?FFD=<FFDGBA8D?E<+F+BBG,@FF<<<FFC:+*83>=>:>ECFCC<E:,@>>>F7<:<9,C@:BC:*>CCCC<<BFC8<C=EC-0EDFCGGGFGGE0FFFCE57/82E:833<ECEF/8+C=<C9:26GGFGC::'3.GGGFD>7>CE:<<DCFGFCGCCC?@33,FCGGF:3@,,,@FC@=3+EGGGE==E=+FF8GF@@FF7FB8GGGEGDFGF99GGF?:,,FGGGGGECA7GGGFEFCF=<=CEEGDEGFGFCFFC,C,AC+@@FFF<FF7CGCCCEEBGECC,GGGG@F7B<GGGFC@EDGGFGGGEFECGGGCCCCC
@GS 296
TGGGGAATATTGCACAATGGGGGGAACCCTGATGCAGCGACGCCGCGTGAGCGAAGAAGTATCTCGGTATGTAAAGCTCTATCAGCAGGGAAGATAATGACGGTACCTGACTAAGAAGCTCCGGCTAAATACGTGCCAGCCGCCGCGGTAATACGTATGGAGCAAGCGTTATCCGGATTTACTGGGTGTAAAGGGAGCGTAGGCGGTATGGCAAGGCTGATGTGAAAGGCCGGGGCTCAACCCCGGGACTGCATTGGAAACGGTCACACTTGAGTGTCGGAGAGGTAAGTGGAATGCCTAGTGTAGCGGTGAAATGCGTAGATATTAGGAGGAACACCAGTGGCGAAGGCGGCTTACTGGACGACAACTGACGCTGAGGCTCGAAAGCGCGGGGAGCAAACAGGATTAGATACCCT
+
FFGFGGGGGGGDGFCEGF9FGGDGFFFF@F8FDGGEGGGFEGDF>BB>+>:<:FFGEFGGGCEAFECCF7BC@FGC9BCCG;FGF8;F+5>C7C,?FCCFGFEC7F:;FEC9FGGFC,?3<F@GGCFGGGC,<<F@@FG*1*<?EC5E8FEGF:E'C5A<<GFGGG6C33*GDFEB?ED99FGFFFCFC:<CEC=EDG<ECCDCCFCC@<88CE:*GEFECGCFFD:+B=GFBFC>FC+:CC8>@,B>>FGGB@8,8>38+5,9FAGGDFGGGGCCCGGE9FGGGFFFFBFE9E?,EC,AGF>77GCGEFGAFEGC?GGFFAAFECFGFEFFCDFAGGGGGFEFGGGGFCE:,F9GGGCFD,GGFDGGGGGDGGEGGGGGGGFGGGEECGGGFGDGDFGFGCDGFGGGF?GCCCCC
@GS 297
TGGGGAATATTGCACAATGGGGGGAACCCTGATGCAGCGACGCCGCGTGAGCGAAGAAGTATCTCGGTATGTAAAGCTCTATCAGCAGGGAAGATAATGACGGTACCTGACTAAGAAGCTCCGGCTAAATACGTGCCAGCAGCCGCGGTAATACGTATGGAGCAAGCGTTATCCGGATTTACTGGGTGTAAAGGGAGCGTAGGCGGTATTGCAAGTCTGATGTGAAAGGCCGGGGCTCAACCCCGGGACTGCATTGGAAACTGTCACACTTGAGTGTCGGAGAGGTAAGTGGAATTCCTAGTGTAGCGGTGAAATGCGTAGATATTAGGAGGAACACCAGTGGCGAAGGCGGCTTACTGGACGACAACTGACGCTGAGGCTCGAAAGCGCGGGGAGCAAACAGGATTAGATACCCT
+
FG??CGFGGGGGGGGFGGGGCF7FGGGGGCGGGGGGGFDC+CEGE7FEBF7BFDFC@FGGGGGGGGG@<FFEEFGGGGGFGGGGGDFGGCDGCFFFGGGGG@@EF<FCFGGGGGGGGGGF8EE:CFEGGFFG>F@9CFG:GGG>C0<EC>8:C?G6?CGGDCC@8E:<8??CFC@EGGE?FCFGC@7CC?CF?<E:CECCE5*AEFEE?-3AFFFCGFDFDF4></EC>2GFBFCE><GGGF>C8DGGGGFDC9FCFFFGFEGF9FFFDFGE?EGEF=DE9GFGGFBC,FGGGGFBFEFAGGGDEC:?F?<GGGEGGGGFF9F9FCFEGFFF=F,DGGGGGFCFFGGGGGGGFEFC8>FGGEF9GFF:CCEGFFE8C7CGGEDGFB@7GFGGFFDGGDGGGGGGFEADFFFCCCCC
@GS 298
TGAGGAATATTGGTCAATGGGCGAGAGCCTGAACCAGCCAAGTAGCGTGCAGGACGACGGCCCTATGGGTTGTAAACTGCTTTTATGCGGGGATAAAGTGAGCCACGTGTGGCTTATTGCAGGTACCGCATGAATAAGGACCGGCTAATTCCGTGCCAGCAGCCGCGGTAATACGGAAGGTCCGGGCGTTATCCGGATTTATTGGGTTTAAAGGGAGCGTAGGCCGTCTGGTAAGCGTGTTGTGAACTGTCGGGGCTCAACCTGGGCATTGCAGCGCGAACTGTCAGACTTGAGTGCGCGGGAAGTAGGCGGAATTCGTCGTGTAGCGGTGAAATGCTTAGATATGACAAAGAACTCCGATTGCGAAGGCAGCCTGCTGTAGCGCAACTGACGCTGAAGCTCGAAAGCGTGGGTATCGAACAGGATTAGATACCCT
+
G<FGG@FFFGGFFCCFGGGGGGEGFGCFGGGGGCCFGGGGGGGGGGGGGDFGEGG7CGGEGCFGGGFEF=BFFFFEGGGGGGGFGFDDGGGGGGGGGGF<9FFFAFGGGGGGGGFGCEFGGGGDEGFGGD7CFGFFCFFFGFEGGGGGGGG?FFFCB9<DCFG7**46=<FC,2CGCCEC8FGEEECFEE>A<C?E5:@<CCA9C9;C8<7<C=<;E<GEC:<A8E/:GGGEE7CD<=GGGFFFFF,.C:@BCEC</C@DC,9@3@CF@?330+7C8F>AFDD>38,,=D<FGFF@:EEF99EDF:B7EFAB+8FDCEEFFCEF@DF?C,,ECDFGGF?4C,FAE<,EF,,EFGCCEFCCF@@DEF@:,,8FC<FCGGGGGGGGFFFGEGFCGGGGGFFFGGGGFCF@EFFE:CAFEFFGDFFGFCGGEGCCB@CB
@GS 299
TGAGGAATATTGCACAATGGGCGCAAGCCTGATGCAGCGACGCCGCGTGCGGGATGACGGCCTTCGGGTTGTAAACCGCTTTTGACTGGGAGCAAGCCCTTCGGGGTGAGTGTACCTTTCGAATAAGCACCGGCTAACTACGTGCCAGCAGCCGCGGTAATACGTAGGGTGCAAGCGTTATCCGGAATTATTGGGCGTAAAGGGCTCGTAGGCGGTTCGTCGCGTCCGGTGTGAAAGTCCATCGCTTAACGGTGGATCCGCGCCGGGTACGGGCGGGCTTGAGTGCGGTAGGGGAGACTGGAATTCCCGGTGTAACGGTGGAATGTGTAGATATCGGGAAGAACACCAATGGCGAAGGCAGGTCTCTGGGCCGTCACTGACGCTGAGGAGCGTAAGCGTGGGGAGCGAACAGGATTAGATACCCT
+
EGFFG;CFFGGGGGGGGGGGGGGGGGGGGGGGGGGGGGGGEEGGGGGGEGDGC@FEEGGDCGEGGGGGGGGGEFGFGGGEGGGGGGGGGGFGGGGGGGGGGGGGGGGGGG<FFGGGGGFGGGGGGGFECF@FEEFFFF9FFE.@FGG@FECGGG5FGEFE?2#?F9FGDGGGCFGFGGDECFGG78:9<C7FGGGGGCFEGFGGC@EE8EEDC>:*?CGEEDEEEGGGG/GGGGGGGGGFFGEFC:FGGDGGGGGGGGE@GGGGGEGGGGGFGF@FFGGGGGGGGF8GGFF8FC,GGGDGGGGGDGGGFGGGGGGGGGGGGGGGGGFCGGGGGCGGGGGGGGGGGCFCECGGGFGGGGGGGGFFGGGGGGGGDFGGGGGGGGGGGGGGFGFFGGGGGGGGGGGGGGGGGGGGGGFGGGGGCCCCA
@GS 300
TGGGGAATATTGCACAATGGGCGCAAGCCTGATGCAGCGACGCCGCGTGCGGGATGACGGCCTTCGGGTTGTAAACCGCTTTTGACTGGGAGCAAGCCCTTCGGGGTGAGTGTACCTTTCGAATAAGCACCGGCTAACTACGTGCCAGCAGCCGCGGTAATACGTAGGGTGCAAGCGTTATCCGGAATTATTGGGCGTAAAGGGCTCGTAGGCGGTTCGTCGCGTCCGGTGTGAAAGTCCATCGCTTAACGGTGGATCCGCGCCGGGTACGGGCGGGCTTGAGTGCGGTAGGGGAGACTGGAATTCCCGGTGTAACGGTGGAATGTGTAGATATCGGGAAGAACACCAATGGCGAAGGCAGGTCTCTGGGCCGTCACTGACGCTGAGGAGCGAAAGCGTAGGGAGCGAACAGGATTAGATACCCT
+
CFGGGGGGGGGGGGGGGGGGGGGGGG7FGGGGGGGGGGGGGGGGGGGGGGGGGGEEFGGGGGGGGGGDECGGGFGDFCGGGGGGGFFGG?FEGGEGFFFFFGGGGGGCFGFACGGGGEGGGFCAFGF5@FF@ACFGGFCGGBF<<FGGCCDCGECGG.1FFGGF:CEGGGEEFFGGGGDFGGGGGGDG#CFCEEGFCCEEGGGGFGEECCGGGE?/C?CEEG=EDEGEFCFFFGGGGGGGFGGGFDGD<EFGGGFC@@?GGC8GGEEFFFEEG>7FGFGGDGFC>GFGGGGGFF<D<CGFGFFCCF7F=CFGGCGGGGGEFCDGFGGGGGGGGGGGGFGGGGGGGGGGGDGGFFGGFCFGFFFFGGCGGGGGGGFFDGGGGGGGCDGGEF@GGGGGGGFEGGGGGGGGFEGFGGGGGGGGCC<CB
@GS 301
TGGGGAATATTGCACAATGGGCGCAAGCCTGATGCAGCGACGCCGCGTGCGGGATGACGGCCTTCGGGTTGTAAACCGCTTTTGACTGGGAGCAAGCCCTTCTGGGTGAGTGTACCTTTCGAATAAGCACCGGCTAACTACGTGCCAGCAGCCGCGGTAATACGTAGGGTGCAAGCGGTATCCGGAATTATTGGGCGTAAAGGGCTCGTAGGCGGTGCGTCGCGTCCGGTGTGAAAGGCCATCGCTTAACGGTGGATCCGCGCCGGGTACGGGCGGGCTTGAGTGCGGTAGGGGAGACTGGAATTCCCGGTGTAACGGTGGAATGTGTAGATATCGGGAAGAACACCAAGGGCGAAGGCAGGTCTCTGGGCCGTCACTGACGCTGAGGAGCGAAAGCGTAGGGAGCGAACAGGATTAGATACCCT
+
@FD8FECGGGGGGFGGGG9@,CCEFGGC8FFFCGGGGG>FGEC:FECG:FGF=8F@EF+CFGGGFFEEGCFFCFFEGGGGGF99FFGC<FD+@DFGGG7BDE,,38F7D@,3@DGFDFGCC7FCFAACDGDCCCCCCC?FECC@@:,:FBD:DE8CGEEC2<CG2>FCGGGCFFC><#9FA92C<:;ECGCF:-CEG=:A;1<::C3C/;;*CC?2#;EE8C:#3ECGGCFFFGGEC,*<FG#@,GC:GGGGGGEGEEECEE@>CDEC:F:F:7FGFD<GGGEGCFBF@ACGEE5=?<9FE88GGGGEGGFGGEFFDFFGF<FEEEF<GGGGGGEGGGGGGGGFGECF@,GGGGFCFA8FGGGGFGGGFC+EGFEFGGFCFEFFGFEE,GGGGGGDGFE,FEGDDGFAGGGGGGFCCFGGCCCCC
@GS 50728
TGGAGAATATTGCACAATGGGGGAAACCCTGATGCAGCGACGCCGCGTGGAGGAAGAAGGTCTTCGGATTGTAAACTCCTGTTGTAGAGGAAGATAATGACGGTGCTCAACAAGGAAGTGACGGCTAACTACGTGCCAGCAGCCGCGGTAATACGGAAGGTCCGGGAGTTATCAGGATTTATTGGGTTTAAAGGGAGCGTAGGCCGGAGATTAAGCGTGTTGTGAAATGTAGATGCTCAACATCTGCACTGCAGCGCGAACTGGTTTCCTTGAGTACGCACAAAGTGGGTGGAATTCGTGGTGTAGCGGTGAAATGCTTAGATATCACGAAGAACTCCGATTGCGAAGGCAGCTCACTGGAGCGCAACTGACGCTGAAGCTCGAAAGTGCGGGTATCGAACAGGATTAGATACCCT
+
<FF,C@ECDFFFFGCFGEGGG>FEGGGG,6,CEEGFFC7B@CCEGD7@>E7EBFEFC9CEGG9CEGBEGDF,<?FE<DEG,::B,,5,5BFFFB<FEF,<?BE+BCFAEF8E<FC<BDF,88B+BFGGAFFFG8,FFCG7FDFF87C@=CCFB>CFEE>C=,?FD5#<+<:1,#<@<A?,4@GEF-3CCFG<FC,:C@8=FEGG>GCGFFDCGGFCC@EGFFF:EGFF@<7FA(FFA:<C?99D@;FFCCCCC8F5CE5?CCFFGFA,:CE7EDGEGFEAB<AGGGGGFGGF=FF=GFD,CGE>7FCCC@FF<9GGGE<FAF<<DF?F<?F<=?+@:FC,CC7<FEFEECFEFGGGGFCCDEFE@CDCEGFEFFDGFGFFFCC6GGFC+@C,FFFGGGE<GFA<@CDFGGFCB,CC
@GS 303
TAGGGAATCTTCGGCAATGGGGGCAACCCTGACCGAGCAACGCCGCGTGAGTGAAGAAGGTTTTCGGATCGTAAAGCTCTGTTGTAAGTAAAGAACGAGTGTGAGAGTGGAAAGTTCACACTGTGACGGTAGCTTACAAGAAAGGGACGGCCAACTACGTGCCAGCAGCCGCGGTAATACGTAGGGTGCAAGCGTTATCCGGAATTCTTGGGCGTAAAGGGCTCGTAGGCGGTTCGTCGCGTCCGGTGTGAAAGTCCATCGCTTAACGGTGGATCTGCGCCGGGTACGGGCGGGCTGGAGTGCGGTAGGGGAGACTGGAATTCCCGGTGTAACGGTGGAATGTGTAGATATCGGGAAGAACACCAATGGCGAAGGCAGGTCTCTGGGCCGTTACTGACGCTGAGGAGCGAAAGCGTGGGGAGCGAACAGGATTAGATACCCT
+
CDF@CGG8FFGGCGGEGFGG?BCGGGF,BCFFFAFGGGGGF77FGFEDGGDEEFDFFFGF<FFGGGGGGD:=FFG<F<8?EFAFGAFG,,C<BFB4+4CFGGADDF8F?<BDC,CCFFFCFGGGFFEGG+B>FFBCD<>,@F,85>FFE?CCC383,8<.>>*0<777<C:*<7-4=37&4:4<CC4;4?;:66E55EC2<460A4)GGECECC?C;*5C8,*9**EC3<CC:**2*>8>F3C5GGGGGGEC?,,BF<CDGGGFC:@FGEFGGGDECC:7FC@7:CFGGGCGGF8FF<=+CGECGGFGGGF9DEFGFCFGGFFF>,FEEEC<GGGFC<<DFDGGGF9GGGGGGGGGGFDFFF@EE7GGGGGGGGGECFGGGGGGGGGFCCEFFFFGEFF8FF8FC,GGGGGEGGGGGGGGGGGGGFGGGFFEFGGGGCC<CB
@GS 304
AGAGGAATATTGGTCAATGGACGAGAGTCTGAACCAGCCAAGTAGCGTGCAGGATGACGGCCCTATGGGTTGTAAACTGCTTTTATAAGGGGATAAAGTGAGACTCGTGAGACGTTTTGCATGTACATTATGAATAAGGACGGGATAATTCCGTGCCAGCAGACGAGGTAATACGGAAGGTCCGGGCGTTATCCGGATTGATTGGGTTTAAAGGGAGCGTAGGCCGGAGATTAAGCGTGTTGTGAAATGTAGACGCTCAACGTCTGCACTGCAGCGCGAACTGGTTTCCTTGAGTACGCACAACGTGGGCGGAATTCGTGGTGTAGCGGTGAAATGCTTAGATATCACGAAGAACTCCGCTTGCGAAGGCAGCTCACTGGAGCGCAACTGACGCTGAAGCTCGAAAGTGCGGGTATCGAACAGGATTAGATACCCT
+
,DFGGCFGGFGGDCC<E<EFCFFCGFEFFDGE9FFEFFCEAECCEFGGGEFA<F,@@EEGC@E,CEEGFGCF:CFGGCE<ECF9EGFECGC+>B<?5CEFFG,C:5BEFGGGF+B<F7E,B,<EFF9<<?EF?ACBFGGF8+@C+@FA,@@CF,6+8E<+8@,@C+CFB@@/<<:BEC0313GFCF>CFCBF/<<CE4)#*FCC0F=*9CFFGGGE5.C>??<9=C-C?CF:<C@ED4/:C@0C:;>GE4(>6FC:@$@<<8E;@2.C6>CB@><<8EFC8GFGGDDDFF?9D@83@,+6=?8+C=@+CE?<+DEGFD=4<=CC++:E<@FCGFECFCA4,GF@ECEFCC,E<?6=C@,+GGGGDECF@FC@<C69FEC@@FC9GFFCFCBFFEDFF7GFFGF@E@F:7CC8CA<FFAFAGFFEAACE<CEACCC<
@GS 305
TAGGGAATCTTCCGCAATGGACGCAAGTCTGACGGAGCAACGCCGCGTGAGTGAAGAAGGTTTTCGGATCGTAAAACTCTGTTGTTAGAGAAGAACAAGTGCTAGAGTAACTGTTAGCGCCTTGACGGTATCTAACCAGAAGGCCACGGCTAACTACGTGCCAGCAGCCGCGGTAATACGTAGGTGGCAAGCGTTGTCCGGATTTATTGGGCGTAAAGCGAGCGCAGGCGGTTCCTTAAGTCTGATGTGAAAGCCCCCGGCTCAACCGGGGAGGGTCATTGGAAACTGGGGAACTTGAGTGCAGAAGAGGAGAGTGGAATTCCATGTGTAGCGGTGAAATGCGTAGATATATGGAGGAACACCAGTGGCGAAGGCGACTCTCTGGTCTGTAACTGACGCTGAGGCTCGAGAGCGTGGGTAGCAAACAGGATTAGATACCCT
+
GGGGGFFGGGGGGEEGDG9FGGGGGGGGGGGGGGGGGGGGGGGGGGGGGEGGGGGGGGGGFGFGGGGGGGGGGGFGGGGGGGGGGGGGGGGGGGG8FGGGGGGGGGGGGGGGGGCGGGGGGGGGGGGGGGGGGGGGGGGG<FFGFGFGGD8FGGGGGCGFGGGBFFGGGGGGEGGGGG;FFGGGGGGGGF7CFCDEGGGEGGGGGGGGGFGGGGGGGGGGEGGGGGGCEGGG<BFGGGFGFFGGFGGGFDGGEGGGGGGGGF8F=GGGGGG=B?GFDFGFAEFGGEGGGGFCFCFGFFGGFA,9FDGGGFFGGGFFCGGGFFGFCGGGGGGGGF<CGDGGGFE<GGGGGGGGGGFGGDGGGGGGGGGGGGGGGGGFEGGGGGGGGGGGGGGGGGGGGGGGGGGGGGGFFGGGGGGGGFGGGGGGGGGGGGGGGGGFB@CCC
@GS 64682
TGAGGAATATTGGTCAATGGGCGAGAGCCTGAACCAGCCAAGTAGCGTGCAGGAAGACGGCCCTATGGGTTGTAAACTGCTTTTATAAGGGAATAAAGTGAGTCTCGTGAGACCTTTTGCATGTACCTTATGAATAAGGACCGGCTAATTCCGTGCCAGCAGCCGCGGTAATACGGAAGGTCCGGGCGTTATCCGGATTTATTGGGTTTAAAGGGAGCGTAGGCCGGAGATTAAGCGTGTTGTGAAATGTAGAGGCTCAACCTCTGCACTGCAGCGCGAACTGGTCTTCTTGAGTACGCACAACGTGGGCGGAATTCGTGGTGTAGCGGTGAAATGCTTAGATATCACGAAGAACTCCGATTGCGAAGGCAGCTCACGGGAGCGCAACTGACGCTGAAGCTCGAAAGTGCGGGTATCGAACAGGATTAGATACCCT
+
GGF@EFGGGGFGGFGGGGGG?FGGFGGGGGGGGGGGGGGGGGGGGGGGGGGGGGGGGGGGGGGFGGGGGCGFGGGFGGGGGGGGGFGFFGGGGGGGGFFGGGGGFFFFGGEGGGGGGGGGGGFFGGGGFGFGGGGGGAEFG>=FFGGF9B@DFDFGGGGGGFGGGGGGFFGFFGGFBFGGGGGCGG?GFGFCEFGE=FGGGGGGGGGGGFGGFGG@GGGGGFCECFGCFGGGGGGGGGGGGGGGGGGGGFF7??FFCGGGGFGGGFGGGGGFGGFGGFGGGGGGFFGGGGGGFFGGGGGGGGGEGGEEF<GFCEGGGGFFA,GGDECFF9GGGGGFCEGGGGFGGGECGGGGGGGCGGGGGC:GGGGGGGGGFGGGGGGGDGGGGGGGGGGGGGGGGGGGFGFFECGDEGGGGGFGGGGGGGGGGE9GGFFCCCCC
@GS 307
TGAGGAATATTGGTCAATGGACGAGAGTCTGAACCAGCCAAGCAGCGTGCAGGATGACGGCCCTATGGGTTGTAAACTGCTTTTATAAGGGAATAAAGTGAGTCTCGTGAGACTTTTTGCATGTACCTTATGAATAAGGACCGGCTAATTCCGTGCCAGCAGCCGCGGTAATACGGAAGGTCCGGGCTTTATCCGGATTTATTGGGTTGAAAGCGAGCGTAGGCCGGAGATTAAGCGTGTTGTGAAATGTAGACGCTCAACGTCTGCACTGCAGCGCGAACTGGTTTCCTTGAGTACGCACAAAGTGGGCGGAATTCGTGGTGTAGCGGTGAAATGCTTAGATATCACGAAGAACTCCGATTGCGAAGGCAGCTCACTGGAGCGCAACTGACGCTGAAGCTCGAAAGTGCGGGTATCGAACAGGATTAGATACCCT
+
EFFDFFECFGGG96CEGFGGGGGD:CFFGG9F,FC<FCGG8F,;EEFGG@F,EFEFGGCF7FCG8<FGF,6CFFFCC<C=FFFDFFCGGGGGFGGFFFGD<DGGGGFFECECGFF9<FCFEA<?FFDCFGCFGFAE9?<E,+@:CF+B?9=F,3+6@<F+,3DD+>:@FGGF9>C*3>FGGG::E>*194=,;8=229C;22FFGFFG0/<:?#E=,3;88<;FC8B0@;C;EEECCFGFDCEGF?>FC<=@9C:E#>>@C@;>9F@GGGFECB77>DFEF>D,==,,FF?,E7F::FEC9E=8?+F:GEFCF8F>4@GGFGGECDGGEC,?FGFFGEF;C,9FE<,@CEFGFC@6-FE,GGGGGFCEAFC@C,9EE8GGF@:F9GFCFEGGGFEDE@,,8GGFE::7F@FCFGFCGFGGGGEFE<AEAFFAA,C@
@GS 308
TGAGGAATATTGGTCAATGGGCGAGAGCCTGAACCAGCCAAGTAGCGTGCAGGAAGACGGCCCTATGGGTTGTAAACTGCTTTTATACGGGGATAAAGTGAGCCACGTGTGGCTTATTGCAGGTACCGTATGAATAAGGACCGGCTAATTCCGTGCCAGCAGCCGCGGTAATACGGAAGGTCCGGGCGTTATCCGGATTTATTGGGTTTAAAGGGAGCGTAGGCCGTCTGTTAAGCGTGTTGTGAAATGTCGGGGCTCAACCTGGGCATTGCAGCGCGAACTGGCAGACTTGAGTGCGCGGGAAGTAGGCGGAATTCGTCGTGTAGCGGTGAAATGCTTAGATATGACGAAGAACTCCGATTGCGAAGGCAGCCTGCTGTAGCGTAACTGACGCTGAAGCTCGAAAGCGTGGGTATCGAACAGGATTAGGTACCCT
+
GCGGGFGGGGGGGGGGGGGGGGGGGGGGGGGGGGGGGGGGGGGGGGGGGGGGGGGGGGGGGGGGGGGGGGGEGGGGGGGGGGGGGGGGGGGGGGGGGGGGGGGGGGGGGGGGGGGGGGGG<FFGFGGDGGFCFGGGGGGGFDFGGGGGGGDFFGCEDFGGCGFGGDGGEGGGGGGGEGGGGGGGGGGGGGFEGGEGCFFEFFCGGFGGF@FFGGEFEGGFBCGFGEEFGGGGGCGFGGEGGGGFGGGGFCGGGGGGGFFGFEE@GFCGGFCDGGGGGFD<DGCGGGGGGF@GGGGGGGGGEEAFGEGDGGGGGFGGGFF:GGGGGGGGGGGGGFGGGGGGDGGGGGFGGGGGGGGGGGGGGGGGGGGGGGFGGGGGGGGGGGGGGGGGGGGGGFGGGGGGGGGGGGGGGGGGGGGGGGGGGGGGGGGGGGFCCCCC
@GS 309
TAGGGAATCTTGCACAATGGGCGAAAGCCTGATGCAGCAACGCCGCGTGAAGGATGAAGGCCTTCGGGTTGTAAACTTCTGTTCTTAGGGAAGAAGAAAGTGACGGTACCTAAGGAGAAAGCCCCGGCTAACTACGTGCCAGCAGCCGCGGTAATACGTAGGGGGCAAGCGTTATCCGGAATTATTGGGCGTAAAGAGTGCGTAGGTGGTTATCTAAGCGTAAGGTTTAAGCGTGCAGCTCAACTGCATCTCGCCTTGCGAACTGGACTACTTGAGTGCAGGAGGGGAAAGCGGAATTCCTAGTGTAGCGGTGAAATGCGTAGATATTAGGAGGAACACCAGCGGCGAAGGCGGCTTTCTGGACTGTAACTGACACTGAGGCACGAAAGCGTGGGGAGCAAACAGGATTAGATACCCT
+
GGGGGGGGGFGGGGGGGGFFFGGGGGGG?,EECFFGGGGG?FBFGGGGGGFGGGGFFFFGCFFGGGGGGGGGG?FEEFEGDFFFGGGGGFFFGGGCFGFGGGFCCGGGGFFDEFCF@CFGGFDGF:FGGCBCGDE<>DGGGGGGGGGGGGGEGEGFGCEEFGCF@9FFF=GGCCC2GGFCECF:CG9:FCBFFFBFC>>FD<C@DGGFGF<FC<EFG?FFFGGGC7,<BBGFFCFDFGGG9GGFF8ADCGFEF8FDFF>CEFGFGGGFFGFBFGGGGD3GGFDGGGGGGGGDFDDGFADGGFGGGGEGGFGGGFEE@F<,9GFAFFGFCEC<GGGGFFGFCGGGGGGEGGGGGGGGGGGFEFGFGFCEGGGGEGGGEFFFFFEGGCFFC7EGGGGGGGGGGGGGGGGGGGGEDCCCCC
@GS 65074
TAGGGAATCTTCGGCAATGGGGGGAACCCTGACCGAGCAACGCCGCGTGAGTGAAGAAGGTTTTCGGATCGTAAAGCTCTGTTGTTAAGGAAGAACGAGTGTGAGAATGGAAAGTTCATACTGTGACGGTACTTAACCAGAAAGGGACGGCTAACTACGTGCCAGCAGCCGCGGTAATACGTAGGTCCCGAGCGTTGTCCGGATTTATTGGGCGTAAAGCGAGCGCAGGCGGTTAGAAAAGTCTGAAGTGAAAGGCAGTGGCTCAACCATTGTAGGCTTTGGAAACTGTTTAACTTGAGTGCAGAAGGGGAGAGTGGAATTCCATGTGTAGCGGTGAAATGCGTAGATATATGGAGGAACACCGGTGGCGGAAGCGGCTCTCTGGTCTGTAACTGACGCTGAGGCTCGAAAGCGTGGGGAGCGAACAGGATTAGATACCCT
+
FGGGGGGGGGCGFGGGGFGGCFGDGGGGGGGGGGGGGGGGG7CGEGGEFCF<FFCCCFF8DGGGGGGGGGGGFFGGGGGFFGGGGFGGGGGGGGGGGGGGGGGGGGGGGDFEFFGGFGGGGGGFCCGGGGGGGFEGGGGGGGGGGCFFF:EEGGFGGGG>@5FEGFECFGGGECEFACF@F?GGGGGGGGCGEGGDCE<CC8ABCGGCFFGFFEBFF<FEDECCECC5E@EGFGGFGGD@<FCFFFGGGGGGGGFFGGGFCFGFGGGGGG=GGGGGGGGGGGGFFGGFGFFCCFFGGGGGFGGFGGGGGGEGGGGGGGGFFFEFGGGGGGGGGGGGCGGGGGGGGGGGFGFFFDFGGGGF=DGGGGGGGFCGGGGGGGDEFGGGGGGGGGFFF@>GGGGGFGGGFDDGGGGGGGGGGGGGGGGGGGGGGGGGGGGGCCCC@
@GS 311
TGGGGAATATTGCACAATGGGCGCAAGCCTGATGCAGCGACGCCGCGTGAGTGAAGAAGTATTTCGGTATGTAAAGCTCTATCAGCAGGGAAGATAATGACGGTACCTGACTAAGAAGCCCCGGCTAACTACGTGCCAGCAGCCGCGGTAATACGTAGGGGGCAAGCGTTATCCGGATTTACTGGGTGTAAAGGGAGCGTAGGCGGCGGAGCAAGTCAGAAGTGAAAGCCCGGGGCTCAACCCCGGGACGGCTTTTGAAACTGCCCTGCTTGATTTCAGGAGAGGTAAGCGGAATTCCTAGTGTAGCGGTGAAATGCGTAGATATTAGGAGGAACACCAGTGGCGAAGGCGGCTTACTGGACTGACAATGACGCTGAGGCTCGAAAGCGTGGGGAGCAAACAGGATTAGATACCCT
+
EDFGDGGGGGGGGGGGGGG8<FGGGGGGGGGGGGGGGGFGGGGGGGGEECFFFFFG?EFGGGFGGGGCEGGGGGGGGDGGGGGGGGGGGGGGEFGGGGGGGGG7FCFFGFGFGGGGGFGEFFGGGGGG8FFGD<3@FF@GGGGGGGDF@DCFGFGGFFGGGGFEFFEF:F?>FFDFGGGFFFGGGG@E<@GFGGECGGEEGGGGGGEGF<:,BFFGGGGGGGCGGCEFGGFGCGGGGFFF6>DGFCEFCGGFC:FGGFF?GGGGFFGFFGGF=E?GGFGGGGGGGGGGGGEE?,GFGGGGFFGFCGGGGGGF>FEF7GF9GDGGGFGGF@EEFEAGGGGGGGGGDGFFCGFGGFACGGGFDGGFCFGGGGEGGGGGGGGGGGGGGGGGGGGGGGGGGGGGGGGFCGGGGGGCCCCC
@GS 312
TGAGGAATATTGGTCAATGGGCGGAAGCCTGAACCAGCCAAGTAGCGCGAAGGACGACTGCCCTATGGGTTGTAAACTTCTTTTATGCGGGGATAAAGTTCGCCACGTGTGGCGTTTTGCAGGTACCTTATGAATAAGGACCGGCTAATGCCGTGCCAGCAGCCGCGGTAATACGGAAGGTCCGGGCGTTATCCGGATTTATTGGGTTTAAAGGGAGCGTAGGCCGGAGATTAAGCGTGTTGTGAAATGTAGACGCTCAACGTCTGCACTGCAGCGCGGACTGGTTTCCCTGAGTACGCACAAAGTGGGCGGAATTCGTGGTGTAGCGGTGAAATGCTTAGATATCACGAAGAACTCCGATTGCGAAGGCAGCTCACTGGAGCGCAACTGACGCTGAAGCTCGAAAGTGCGGGTATCGAACAGGATTAGATACCCT
+
FFCFE8EFEEEGGFFGDFGCFGGGGFGGGGGG8FGGGGGGGGGGGGCGGCE:FFGC:FFEFFF=FFFGCCFFEFGGFCCGGGGGGGGGEGCFCFF9FF@F9>@EEGGDCCFCGDFGGGFFGGGGGFGCGFFGGGGFGFFFFC:*C>CGG%><:C:**8?FCFFGGDGGFCFGCFFGCEEGGGGGGGGGG7')EFEG989;CFDF?C<<CFFF9CEFGCFFGFCCACCEEE6EF;FCEGGGFGFFFDCFGGC@>:FB@,3<6@CFFEFGFFGG>E>GGFDA<DFFD>7GFBCEFEEGFE,A,AGFFCEEGGFDGGGGGFFAGFCGGGGFDGGGGGGCFCEAFCFFCFGGFGGGGGEECCGGF:DFFGGGFGE<CFGFCGGCCCGGGGGGFFCGGGGGGGCED,FE8GGGGGFCGFGGGGFGGGGFFEGCF8GCCCCC
@GS 313
TGGGGAATTTTGGACAATGGGGGCAACCCTGATCCAGCCATGCCGCGTGCAGGATGAAGGTCTTCGGATTGTAAACTGCTTTTGTCAGGGACGAAGAGGGATGCGATAACACCGCATTCTGCTGACGGTACCTGAAGAATAAGCACCGGCTAACTACGTGCCAGCAGCCGCGGTAATACGTAGGGTGCAAGCGTTAATCGGAATTACTGGGCGTAAAGCGTGCGCAGGCGGTTTTGTAAGATAGATGTGAAATCCCCGGGCTCAACCTGGGAATTGCATATATGACTGCAAGACTTGAGTTTGTCAGAGGAGGGTGGAATTCCAAGTGTAGCAGTGAAATGCGTAGATATTTGGAAGAACACCGATGGCGAAGGCAGCCCCCTGGGACATGACTGACGCTCATGCACGAAAGCGTGGGGAGCAAACAGGATTAGATACCCT
+
GGGGGGGGDDGGGGGGGGGGGCFGGGGGGGGGGGGGGGFGFGGGGGGGGGGGGGGGGGGGEGGGGGGGGEGGFGGGGGFGGGGGGGGGGGGGGGGGGGGGG8FFD?DFGGGGEC@FGGGGG9FFEFGGGGGG9>DFGGGGGGF<CGGGGGGGGGGGGG;FGGFGGFGGGEGGGEGFGGGGGGGGGFFEFFFGGE3AFFFFGGGGGGCGGGGGGFEFGGGGEGCGGGGGEGGGGGGGGGGGFFCFBGFGGGFGGGGGGFGGEFFFGGGFFGGGGGGFCAE<CFGGGGGGFFEEGFE<,FFFEGEFDGGGGGFGFEAAFGGGGGGGGGFGGGGGGGGGGGGGGGGGGFFFFGFFGGGGGGGGFGGGGGEGGGGGGGF>GGEDGGGFEGGGDGGGEGGEGEDGGGFGFCGGDEFCGGGGGGGGGGGGGGFGGFDEGGGGCCCCC
@GS 314
TAGGGAATCTTCCACAATGGACGCAAGTCTGATGGAGCAACGCCGCGTGAGTGAAGAAGGTCTTCGGATCGTAAAACTCTGTTGTTAGAGAAGAACACGAGTGAGAGTAACTGTTCATTCGATGACGGTATCTAACCAGCAAGTCACGGCTAACTACGTGCCAGCAGCCGCGGTAATACGTAGGTGGCAAGCGTTGTCCGGATTTATTGGGCGTAAAGGGAACGCAGGCGGTCTTTTAAGTCTGATGTGAAAGCCTTCGGCTTAACCGGAGTAGTGCATTGGAAACTGGAAGACTTGAGTGCAGAAGAGGAGAGTGGAACTCCATGTGTAGCGGTGAAATGCGTAGATATATGGAAGAACACCAGTGGCGAAAGCGGCTCTCTAGTCTGTAACTGACGCTGAGGTTCGAAAGCGTGGGTAGCAAACAGGATTAGATACCCT
+
GFGFGGGGGGGGGGGGGGGGGGGGGGGGGGGGFGGGGGGGGGGGGGGGGGGGGGGGGGGGGGGGGGGGFGGGGGGGGGGGFGGGGGGGGGGGGFGGGGGGGGG9DGGGGGGGGGGGGGGGGGGGGGGGGGGGGGFGGGCGGGGGGGGGGGGGGGGGGGGGGGGGGGFFGGGGGGGGGGGGFGFGGGGGGGGGGGGGGGGGGGGGGGGGGGGGGGGGGGGGGGDGGGEEGGGEGGGGGGGGGGGGCGGGGGGGGGGGGGGGFGGGGGGGGFFGGGFGGGGGGGGGGGGGGGGGGGGEGGGGFAGGGGGDGGFGGGGGGGGGGF9GGGGGGGGGGGGGGGGGGGGGGE;AGGGFGGGGGGGGGGCGGGGGGGGGFGGGGGGFGGGGGGGGGGGGGGGGGGGGGGGEAGGGGGGGGGGGGGGGGGGGGGGGGGGGGGGGCCCCC
@GS 315
TAGGGAATCTTCGGCAATGGGGGCAACCCTGACCGAGCAACGCCGCGTGAGTGAAGAAGGTTTTCGGATCGTAAAGCTCTGTCGTAAGTCAAGAACGAGTGTGAGAGTGGAAAGTTCACACTGTGACGGTAGCTTACCAGAAAGGGACGGCTAACTACGTGCCAGCAGCCGCGGTAATACGTAGGTCCCGAGCGTTGTCCGGATTTATTGGGCGTAAAGCGAGCGCAGGCGGTTTGATAAGTCTGAAGTTAAAGGCTGTGGCTCAACCATAGTTCGCTTTGGAAACTGTCAAACTTGAGTGCAGAAGGGGAGAGTGGAATTCCATGTGTAGCGGTGAAATGCGTAGATATATGGAGGAACACCGGTGGCGAAAGCGGCTCTCTGGTCTGTAACTGACGCTGAGGCTCGAAAGCGTGGGGAGCGAACAGGATTAGATACCCT
+
FGCFGGGGGGGGGGGGGGGGGGGGGGGGGGGGGGGGGGGGGGGGGGGCFFGGGGGGGCFFFGGGGGGGGGGGGGGGGGGGGG,FGGGGGGGGGGGGGGGGGFFGGGGGGFGGGGGGGGGCGFFGFGGGGEGCFFGGGGGGGGFG<CFFGGGGGGGGGGG1GGGGGGFFFGEGGGGGGGGGGDGGGGGGGGEGGDC=EGGGGGCFFFGGGGGGGGEGGGGC>EDEGGEGGGGGGGGGGGGGGGGGFFGGGGGGGCFGGGFFFCFCGGGGGGGGGGGGFCGGGGFGGGGEGCGFFGF=8GGGGGGGGGEDFEDFFGGGGGGGGGGGGGGGGGEGGDGGGGGGGGFGFCDGGGGGGGGGGGGGGGEGGGDGEGGFGGGGGGFFGDGGGGGGGGGGEFGGGGGGGFCEDFGGGGGGGGGGGGGGGGGGGGGGGGGGGGGGCCCCC
@GS 316
TGGGGAATATTGCACAATGGGCGCAAGCCTGATGCAGCGACGCCGCGTGCGGGATGACGGCCTTCGGGTTGTAAACCGCTTTTGACTGGGAGCAAGCCCTTCGGGGTGAGTGTACCTTTCGAATAAGCACCGGCTAACTACGTGCCAGCAGCCGCGGTAATACGTAGGGTGCAAGCGTTATCCGGAATTATTGGGCGTAAAGGGCTCGTAGGCGGTTCGTCGCGTCCGGTGTGAAAGTCCATCGCTTAACGGTGGATCCGCGCCGGGTACGGGCGGGCTTGAGTGCGGTAGGGGAGACTGGAATTCCCGGTGTAACGGTGGAATGTGTAGATATCGGGAAGAACACCAATGGCGAAGGCAGGTCTCTGGGCCGTCACTGACGCTGAGGAGCGAAAGCGTGGGGAGCGAACAGGATTAGATACCCT
+
FFF<CFFGGGGGGGFGGFFFFDFFGGE,CCGGGGFFFGGEGE6@FEGGGGGGGGGGGFEDCBCGGGGE4CF:EFFFGGGEE7?FEDAAECFGCGGFD<@F8FFEGGECGG<FGGGGFAC9FGGDFFGAFG;CGF$FF:>FFG=;FGFGGGGFGGE<F47CFCEC8>FGG6F:FCGCEGDGCEFC<:C@6CA=GGEFGDC;@FEGFDDGECCECEGGCEGCCGEF:E8EGCFGGGGGGGGGFGCGGFFAD9DGGGFCF77G=GGC<=E:GGGGE>FF<A<=38C@DGGGGFGFGGFFB,CGGGFGGGGGGGGGGGGGGGGGFGGGGGGGFGEDGGGGGGGGGDGGGGGGGGGGGGGFGFGFFCGFFCEDGGEGGGGGGGGGGGGGGFGCGGGGGGGGGGGGFGGFGGGGGGGGGGGGGGGGCCCCC
@GS 317
TGAGGAATATTGGTCAATGGACGAGAGTCTGAACCAGCCAAGTAGCGTGCAGGATGACGGCCCTATGGGTTGTAAACTGCTTTTATAAGGGAATAAAGTGGGTCTCGTGAGACTTTTTGCATGTACCTTATGAATAAGGACCGGCTAATTCCGTGCCAGCAGCCGCGGTAATACGGAAGGTCCGGGCGTTATCCGGATTTATTGGGTTTAAAGGGAGCGTAGGCCGGAGATTAAGCGTGTTGTGAAATGTAGACGCTCAACGTCTGCACTGCAGCGCGAACTGGTTTCCTTGAGTACGCACAAAGTGGGCGGAATTCGTGGTGTAGCGGTGAAATGCTTAGATATCACGAAGAACTCCGATTGCGAAGGCAGCTCACTGGAGCGCAACTGACGCTGAAGCTCGAAAGTGCGGGTATCGAACAGGATTAGATACCCT
+
EGGGFGGGGGGGGFFGGCGGGGGGGGGFCFGGGGGGGGGGGGGGGGGGGGGGGGCFGGGGFCCCGFGGGFGFFGGGFFFGGFG<FFGGGGCFFFGGGGGGGG@FFFFFDEFF@FGGGGGGGGGGFECFFGGGGG9FGFFFEBCFGGEGFGFGGGFFGEG>FGGEGGGG8CCEDFFGGGGD:C?FEGGGFEGGGGGEFGFFFGGGGGGGCBFFFGGGGGGGCGGGGGGGGGGGGEFDDCEDAFFGFGDGGFGCC@5CCFGGFEFFFFGFFFFEEGGGEFDC8DFGGGGGFDFF?EGFDGGGFGE?GGF?GGFFDCGGGEGGGF7FCDGEFA<<EGGEDGF9FFEGGGFGGGGGGGGGGF@FGDGGGGGGGGGGGGGGGCEEDGFGGE<GDECCGFGGGGCGGGGGGGFGGDGGFCGGGGGGGGGFGGGFFGGCCCCC
@GS 318
TGGGGAATATTGCACAATGGGGGAAACCCTGATGCAGCGACGCCGCGTGGAGGAAGAAGGTCTTCGGATTGTAAACTCCTGTCGTTGAGGAAGATAATGACGGTACTCAACAAGGAAGTGACGGCTAACTACGTGCCAGCAGCCGCGGTAAAACGTAGGTCACAAGCGTTGTCCGGAATTACTGGGTGTAAAGGGAGCGCAGGCGGGAAGACAAGTTGGAAGTGAAATCTATGGGCTCAACCCATAAACTGCTTTCAAAACTGTTTTTCTTGAGTAGTGCAGAGGTAGGCGGAATTCCCGGTGTAGCGGTGGAATGCGTAGATATCGGGAGGAACACCAGTGGCGAAGGCGGCCTACTGGGCACCAACTGACGCTGAGGCTCGAAAGCGTGGGGAGCGAACAGGATTAGATACCCT
+
GGFGGGGGGGGGGFGGGGGGG:7FEGE<@FGGDEEFGG:FFEGCFGGGGEGFGGGFGCGG<FGGGFD7FC@FGGGGD,BFFF<FFDGGGGGGGGGFGE?FFGGEFGGFGGGGGG,AFFG;GEGDDEGCE98DC?;@GFGFG@4<E5<:FEGGFGEGGGGFGGGGGEFAFF=FGGGGG@:FFG>FFG?FFFFFBCGCDDFGGGA:CEE5,'2@FFF:DFGEFGGGGGFFCGFC?CFFFCGF>9AF@7;FCE@<<;><C>GFFGC'D7DBFGG?GGFA>A?@D<GGF7:GF@FDFGF@>CDGFGGGGGEGGGGGGCGEF<GGGGFCF>,GF6,GGGGGGF@CGGGGGGGGGC<CEE@FGEFC<<B8EAFGEGEGGGGGGGGGGCGGEGF@EF@FF8GGGGGGGGGFCGGGGGGCCCCC
@GS 319
TGAGGAATATTGGTCAATGGGCGAGAGCCTGAACCAGCCAAGTCGCGTGCAGGATGACGGCCCTATGGGTTGTAAACTGCTTTTATGCGGGGATAAAGTGAGTCACGTGTGGCTTATTGCAGGTACCGCATGAATAAGGACCGGCTAATTCCGTGCCAGCAGCCGCGGTAATACGGAAGGTCCGGGCGTTATCCGGATTTATTGGGTTTAAAGGGAGCGTAGGCCGTCTGGTAAGCGTGTTGTGAAATGTCGGGGCTCAACCTGGGCATTGCAGCGCGAACTGTCAGACTTGAGTGCGCGGGAAGTAGGCGGAATTCGTCGTGTAGCGGTGAAATGCTTAGATATGACGAAGAACTCCGATTGCGAAGGCAGCCTGCTGTAGCGCAACTGACGCTGAAGCTCGAAAGCGTGGGTATCGAACAGGATTAGATACCCT
+
GGGGGGGGGGGGGGGFCFCFGGGGGEGGGGGGGGGGGGGGGGG,BFGGCFGGGGGGCFC@FEGGGGGFFFGGGGGFGGFGGGGGGGGGEGDEEG8FGGFFGFGGGGGGGGGEGGGGGGAGG9DFGGFGGGGGGGDFFFEFFFGGGGGDCGGGD;FGGGCGFGGGGGFAFFGGFFCEGG?FFFGGGEGGGGGGGGGF=FFFC=GEGGGD?GFFGFGFDCEECC=?EFEGGGFEFCCCGGGGFGGFFFFCGGGEGF?CEFGGFGGGGGGGFGGGFGFGEGFGCGGGFAFDGGFGGGGGGGDFFFAEE7GGGGGGGGGGGF:?GGGF@F7GGGGGGFFFFGGFGGGEFBF@GGGGGFFC:7GGGGGGGGCFCCGGGCGFE9GGDFCFFFFDGGFCFGDGGGGGDGGGGGGGGFGGGFGGGGGGGGGGFGGGGGGCCCCC
@GS 320
TGAGGAATATTGGTCAATGGACGAGAGTCTGAACCAGCCAAGTAGCGTGCAGGATGACGGCCCTATGGGTTGTAAACTGCTTTTATAAGGGAATAAAGTGGGTCTAGTGAGACTTTTTGCATGTACCTTATGAATAAGGACCGGCTAATTCCGTGCCAGCAGCCGCGGTAATACGGAAGGTCCGGGCGTTATCCGGATTTATTGGGTTTAAAGGGAGCGTAGGCCGGAGATTAAGCGTGTTGTGAAATGTAGACGCTCAACGTCTGCACTGCAGCGCGAACTGGTTTCCTGGAGTACGCACAAAGTGGGCGGAATTCGTGGTGTAGCGGTGAAATGCTTAGATATCACGAAGAACTCCGATTGCGAAGGCAGCTCACTGGAGCGCAACTGACGCTGAAGCTCGAAAGTGCGGGTATCGAACAGGATTAGATACCCT
+
DFFEFCEFFGGFGCEFGGGGGCGGGE7CFGGFGGGGGG-CCF9E@FGEGGFGGGGGGGGDGGGGFFGGGGGGGGGGGGG9CEC<,ECEGGGGCEGFC<5?CFFFG9,,AAFF5EF9?,F?FDC5,,<ADFEDFFC<E<?EF7CFGCGCGAF:=8DFFGGGDD9@FCFGC:@FCFGGGFGGGG;:>C*3FE<BFGGGBGGGFGFFGFE?=CFFC9G<GGG>EFEEFGGFGFC:CDEGGFFCFF<CFCCEFEECFCFGFFGGFFCFEF<=CGGEBGEG>F>:AFGCFFF<F==AFFFFCED,A5,CGFC:EE?AFFGGGFGGGFCCEGGEFAFFF<FGGGGGGGE@FD?F9FFGFFCGGF@EGDDFF@FCGFFFFCGGGEFFCEFCGFFF;FCGGGFF@DGGGEFEDGDGGGGGFCGGGGGGGGGGFCD<EFECCCCC
@GS 321
TGAGGAATATTGGTCAATGGGCGAGAGCCTGAACCAGCCAGGTAGCGTGCAGGATGACGGCCCTATGGGTTGTAAACTGCTTTTATGCGGGGATAAAGTGAGTCACGTGTGGCTTATTGCAGGTACCGCATGAATAAGGACCGGCTACTTCCGTGCCAGCAGCCGCGGTAATACGGAAGGTCCGGGCGTTATCCGGATTTATTGGGTTTAAAGGGAGCGTAGGCCGTTTGTTAAGCGTGTTGTGAAATGTCGGGGCTTAACCTGGGCATTGCAGCGCGAACTGGCAGACTTGAGTGCGCGGGAAGTAGGCGGAATTCGTCGTGTAGCGGGGAAGTGCTTAGATATGACGAAGAACGCCGATTGCGAAGGCAGCCTGCTGTAGCGTAACTGACGCTGAAGCTCGAAAGCGTGGGTATCGAACAGGATTAGATACCCT
+
GGGGGGGGEFGGGGGFEFFCFGDEGDGGGGGGFGGGGGGFFGGGGGGFEFFCFCFGFGEGFEEGGGGGFGG>FGGGGGGGGGGGEFCF7CE7=FG,?EFFFFB9CFGFGFG7DFGGGGGCAE8DDFF>CFCFGGGGGC9FF7C7FGG>FFGFGG:C@F8D@>CCEG77>8B=0@FG1:FF:FF7G?C+&ACCF?GA;'<<FFFCEA;E<FF9GCC1CEGGGE>?FG>GGDGGGDCC==F8978GFBEEFFDGGGDGFFFFFDFGFF?F@FFG<F?3FFCFFCGGECE3,GF?ECFB>C@A?F<GGDGGE?GGGGGFFF@+GGEC>GGFF,FGGFEB,F9FFDGGFFFCGGFGFFF7FF8CF@C7GGGGEFCF<@<GFGGGEFCGGGGGGFGGGGGGGFECFCGGGGGGGGGGGGGEEGGGFDEE<FFGGGGCCCCC
@GS 322
TGGGGAATATTGCACAATGGGCGCAAGCCTGATGCAGCGACGCCGCGTGCGGGATGACGGCCTTCGGGTTGTAAACCGCTTTTGACTGGGAGCAAGCCCTTCGGGGTGAGTGTACCTTTCGAATAAGCACCGGCTAACTACGTGCCAGCAGCCGCGGTAATACGTAAGGTGCAAGCGTTATCCGGAATTATTGGGCGTAAAGGGCTCGTAGGCGGTTCGTCGCGTCCGGTGTGAAAGTCCATCGCTTAACGGTGGATCCGCGCCGGGTACGGGCGGGCTTGAGTGCGGTAGGGGAGACTGGAATTCCCGGTGTAACGGTGGAATGTGTAGATATCGGGAAGAACACCAATGGCGAAGGCAGGTCTCTGGGCCGTCACTGACGCTGAGGAGCGAAAGCGTGGGGAGCGAACAGGATTAGATACCCT
+
GGGGGCGGGGGGGGGGGGGGGGGGGGGGGGFGGGGGGGCFGGGGGGGGGGGGGCGGGGGGGGGGGGGGGGGGGGGGGGGGCFGGGFGGGGGGGGGGGGGC@FFEGG@CGGGDFGGFGGGGGGGGGGGGGGGGDEGGGCCGGG@GGGGGGGCFFGEFEFFCCFGGGGFGG<GGGGGGGG5?)GGGGDECGFGGGGGGGFFGGGGECFCEGEGGGGGGECEGGGGGGDGEE=C?CDGGGGFEGCFFCFGDFEFEE<FFF<EEFGGGGGGEG2GGGDGGGGGGGEF7CGGGGGGGGGDGEGGGGGFCGGGGGGGGGGGGGGGGGGGGGFGGGGGDGGGGGGGFGGGGGFGGGDGGGGGGGGGGGGGGGGGGF@+DGGGGGGGGGGGGGGGGGGGGGGGGGGGGGGGGGGGGGGGGGGGGGGGGCCCCC
@GS 323
TGAGGAATATTGGTCAATGGACGGAAGTCTGAACCAGCCAAGTAGCGTGCAGGATGACGGCCCTATGGGTTGTAAACTGCTTTTATACGGGGATAAAGTGAGCCACGTGTGGCTTATTGCAGGTACCGTATGAATAAGGACCGGCTAATTACGTGCCAGCAGCCGCGGTAATACGGAAGGTCCGGGCGTTATCCGGATTTATTGGGTTTAAAGGGAGCGTAGGCCGTTTGTTAAGCGTGTTGTGAAATGTCGGGGCTCAACCTGGGCATTGCAGCGCGAACTGGCAGACTTGAGTGCGCGGGAAGTAGGCGGAATTCGTGGTGTAGCGGCGAAATGCTTAGATATCACGAAGAACCCCGACTGCGAAGGCAGCTTACTGGAGTGTAACTGACGCTGAAGCTCGAAAGCGCGGGTATCGAACAGGATTAGATACCCT
+
FG6EGGGGGGGG,6CFGGGGGCFCFGC;CEGGD<FGGGFGCG,CFGGGGC@AFGCEG9F7C+6C@<F,<F::?FGFGGGG<FFFA,E5CFFB:7?FG9FAFG@=FGCF@A?+B:BF,,:9E<F,8,8BD<B=B,,AB5C<31@:=BFFFD*FB:@47?@/>FDECEAFG@FG9FGGE:C>@FFEFG:BFFGB<9EC3A2<=C>GFGE?ACECE8C:CGCC:<C:7FB,C=BCGGGGEFF99EADGGGEC@GGGF>,3,@GGGFB8F9GFFEC@>+>:CFGGGGB=9,,F?GGGGGGEECA,FC9FDEFDGDGGFEF:+FDGGGF8@GGEFGGGGFGGFGFFGFGFDFCFE<GEFC:+CF@CGGGFGFGGF9GGGGGFGGFC6,F6<FGGEFGE<GGF@GGGGGGECGGGEGGF<FCGFGGGGGGGFGGGFGCCCCC
@GS 65789
TGGGGAATTTTGGACAATGGGGGCAACCCTGATCCAGCCATGCCGCGTGCAGGATGAAGGTCTTCGGATTGTAAACTGCTTTTGTCAGGGACGAAAAGGGATGCGATAACACCGCATTCTGCTGACGGTACCTGAAGAATAAGCACCGGCTAACTACGTGCCCGCAGCCGCGGTAATACGTAGGGTGCAAGCGTTAATCGGAATTACTGGGCGTAAAGCGTGCGCAGGCGGTTTTGTAAGATAGATGTGAAATCCCCGGGCTCAACCTGGGAATTGCATATATTACTGCAAGACTTGAGTTTGTCAGAGGAGGGTGGAATTCCAAGTGTAGCAGTGAAATGCGTAGATATTTGGAAGAACTCCGATGGCGAAGGCAGCCCTCTGGGACATGACTGACGCTCATGCACGAAAGCGTGGGGAGCAAACAGGATTAGATACCCT
+
GC<DCEG,CFFFDEF,CCA,,,7@CGGFF86CF<EFEB9FAFCDCGDFCFFCFC<,BFDFCF<,6F?:,C@?FFFC,CFECECEF9,5AB<FECCGGGGE,==DFGGGGGGGC7FFGGGAFDC=DFCEFGGGC9@><F7FFF=BF,@<CFCGGGGG7*38*8,*>8:7AF*CC*<=9::C9%:=;FF7?F9<C'4:<:CF<=EFG?:EF<CFE;FC:C>8:E>EEFD=E&81C588;<A@6C@D?99/?E:C@9+F=F=B852BFFFFEGGG4GFEFDFFFCA,59BDF<;C5:E<<8GGEEEGFFFFECDGEFGFFCCD<<,??E,F9;E<,F9GEECF7GGGGGGFEFAF<CFFBC8+-6B8@FC86,@,C,88:@GFDGDFE6,FGFFFFB;@>FGFFF<7FCCCC,,FECCCFGGGF@FF@F@C;,AC,GGF@A,8-
@GS 325
TGAGGAATATTGGTCAATGGACGAGAGTCTGAACCAGCCAAGTAGCGTGCAGGATGACGGCCCTATGGGTTGTAAACTGCTTTTATAAGGGAATAAAGTGGGTCTCGTGAGACTTTTTGCATGTACCTTATGAATAAGGACCGGCTAATTCCGTGCCAGCAGCCGCGGTAATACGGAAGGTCCGGGCGTTATCCGGATTTATTGGGTTTAAAGGGAGCGTAGGCCGGAGATTAAGCGTGTTGTGAAATGTAGACGCTCAACGTCTGCACTGCAGCGCGAACTGGTTTCCTTGAGTACGCACAAAGTGGGCGGAATTCGTGGTGTAGCGGTGAAATGCTTAGATATCACGAAGAACTCCGATTGCGAAGGCAGCTCACTGGAGCGCAACTGACGCTGAAGCTCGAAAGTGCGGGTATCGAACAGGATTAGATACCCT
+
GGGGGGGGGGGGGGGGGGGGGGGGGGGGGGGGGGGGGGGGGGGGGGGGGGGGGGGGGGGGGGGGGGGGGGGFGGGGGGGGGGGGGGGGGGGCFGGGGGGGGGGGGGGGGGGGGGDGGGGGGGGGGGGGGGGGGFEGFGGGGGGEFGGGGEGGGFDFFFFGGGGGCFFEFGG@FFGGGGGGEGGGGGGGG>GCF9FFFFFFGE:FFCFFGGGGGGGFGGGGGGGGGGGFGFGGEDFD85GGGGGGGGGGGGGGGGGGGFGGFGGGGGGFGGGGGGDGGFCGGGGGGGGGF8GGGGCEGGGGGGF<GGGGGGGFGFGGGGGGGGGGGGGGGGGGGGGFFAFGGGGGGGGGGGGGGGGEEGGGGGGGGGGGGGGGGGGGGGGGGGGGGGGGGDEGGDGGGGGGGGGGGGGEGGGGGGGGGGGGGGGGGGGGGFGCCCCC
@GS 326
TGGGGAATATTGCACAATGGGCGCAAGCCTGATGCAGCGACGCCGCGTGCGGGATGACGGCCTTCGGGTTGTAAACCGCTTTTGATTGGGAGCAAGCCCTTCGGGGTGAGTGTACCTTTCGAATAAGCACCGGCTAACTACGTGCCAGCAGCCGCGGTAATACGTAGGGTGCAAGCGTTATCCGGAATTATTGGGCGTAAAGGGCTCGTAGGCGGTTCGTCGCGTCCGGTGTGAAAGTCCATCGCTTGACGGTGGATCCGCGCCGGGTACGGGCGGGCTTGAGTGCGGTGGGGGAGACTGGAATTCCCGGTGTAACGGTGGAATGTGTAGATATCGGGAAGAACACCAATGGCGAAGGCAGGTCTCTGGGCCGTCACTGACGCTGAGGAGCGAAAGCGTGGGGAGCGAACAGGATTAGATACCCT
+
GGFCFGGGGGGGGGGGGGGGGGGEGGFF<FGGGGGGGGGGGGGGGGGGGCEEGGGEGGGGCFCFGGDEBFEFGGGGGGGGGD<EFE<FCGGGGG@DFFFAFF>7CDCEFFCGGFGGGGFFFFFDGDFDFFG7CEGGGGGGGGGFGGFGGEFDEE8FG@BEGGGGG:FGCFFEFGC7GFGCFFEEGCGFGCEGGGGGEGG>CFGC5D3CEEFECEGE*C5,CEGGCEGFGCEEGFFCCGG@<:F@FGFFGGGGEFFEFDFGGGGGF=EGGGEGFF@EF9GGFEGGGGGGGGGGGGGF?F,FEB<@4+CEGFGF@EAFE<BEAGGGGGGGGGGGGFEGFAGGFCGGGE<<CFCB69GGGGGGFGGFFCEEGEEFFF9GGCGFF@EE<FFGGGGGGGGGGGGEGGGGGGGGGGGGGGGGGGGGCCCCC
@GS 327
TGGGGAATATTGCACAATGGGCGCAAGCCTGATGCAGCGACGCCGCGTGCGGGATGACGGCCTTCGGGTTGTAAACCGCTTTTGATCGGGAGCAAGCCTTCGGGTGAGTGTACCTTTCGAATAAGCACCGGCTAACTACGTGCCAGCAGCCGCGGTCATACGTAGGGTGCAGGCGTTATCCGGAATTATTGGGCGTAAATGGCTCGTAGGCGGTTCGTCGCGTCCGGTGTGAAAGTCCATCGCTTAACGGTGGATCTGCGCCGGGTACGGGCGGGCTGGAGTGCGGTAGGGGAGACTGGAATTCCCGGTGTAACGGTGGAATGTGTAGATATAGGGAAGAACACCAATGGCGAAGGCAGGTCTCTGGGCCGTTACTGACGCTGAGGAGCGAAAGCGTGGGGAGCGAACAGGATTAGATACCCT
+
FGGFG@FGGGGGGGGGGGGGDGGGGGGGGGFGGGGEFGEFFGGGGGGGEGGDGGGGGGGGGGGGGGGGGGGFGGGGGGGGGGGGEF<@=BFCFGGDGDGGG=EGGE7DFCFGGFGGGGGGGG+@FGGGGGGFGGGGGGG<FFFGGGGGGGG>=4CF#CFFCGFCGCFFF>CFDGGGGGFGCGDCEDFCC<GCFFG3G,C/GG5@DEE;@EFGGGFED<E<;GDGGGFFFGGGGGGGGCG9.DGFFGG?@D>;F@EFGDE@:EFDD<G=GGGFFFFEDFFGGGGF?GGGGFGFE9DGGGFEFFDGF:EFDEF88GGF<FBGGGFCCEECA,B9,<FAFFGCGGGF@9C@FGGGGGGGCGGCFEGGGEGGECGFCFF7GGDGGGGGGGEFGGGFGGGEFGGGGGEF@GGGGGGFAGGGFCCCCCC
@GS 328
TGGGGAATATTGCACAATGGGCGAAAGCCTGATGCAGCGACGCCGCGTGAGCGAAGAAGTATTTCGGTATGTAAAGCTCTATCAGCAGGGAAGATAATGACGGTACCTGACTAAGAAGCACCGGCTAAATACGTGCCAGCAGCCGCGGTAATACGTATGGTGCAAGCGTTATCCGGATTTACTGGGTGTAAAGGGAGCGCAGGCGGTGCGGCAAGTCTGATGTGAAAGCCCGGGGCTCAACCCCGGTACTGCATTGGAAACTGTCGTACTAGAGTGTCGGAGGGGTAAGCGGAATTCCTAGTGTAGCGGTGAAATGCGTAGATATTAGGAGGAACACCAGTGGCGAAGGCGGCTTACTGGACGATAACTGACGCTGAGGCTCGAAAGCGTGGGGAGCAAACAGGATTAGATACCCT
+
FGGGGGGGGGGGGFGGGGGFGFEGGGGGGGGGGFGGGFGGGGEGGGGGGGDDFGGGGGGDGGGGGGGFCGGGGGGGGGGGGGGFEFGGGGFGGGGGGGGGGGG7DFGFGGGGGGF<FGGGGGGGGGEGGFAF76EFGGGGGGGGEEGGGGG>GGGCFGGGGGGGGGFGFEFGFFGDDEGCCGGGGGGGECGGGGGGGGGF>EB3GFGGEFGEGEFFFGGF588GGFGGGGGGGGGFGCDGGGECFGDCDGGGGGGEFFGGFGGGGGGFFGGGGGGGF>CGGGGGGGEDGFGDGGGGGGGGGGGGGGGGGGGGGGGFEGFDGGGF<EF?GGGGGGGGGGGFEGGGGGGGGGGGCFGGGGGFFFFCGGGGGGGGGGGGGGGGGGGFFGGGGGGGGGGGGGGGGGGGGFGGGGGCCCCC
@GS 329
TGAGGAATATTGGTCAATGGGCGAGAGCCCGAACCAGCCAAGTAGCGTGCAGGATGACGGCCCTATGGGTTGTAAACTGCTTTTATAAGGGAATAAAGTGAGTCTCGTGAGACTTTTTGCATGTACCTTATGAATAAGGACCGGCTAATTCCGTGCCAGCAGCCGCGGTAATACGGAAGGTCCGGGCGTTATCCGGATTTATTGGGTTTAAAGGGAGCGTAGGCCGGAGATTAAGCGTGTTGTGAAATGTAGACGCTCAACGTCTGCACTGCAGCGCGAACTGGTTTCCTTGAGTACGCACAAAGTGGGCGGAATTCGTGGTGTAGCGGTGAAATGCTTAGATATCACGAAGAACTCCGATTGCGAAGGCAGCTCACTGGAGCGCAACTGACGCTGAAGCTCGAAAGTGCGGGTATCGAACAGGATTAGATACCCT
+
@FGGGGGGGGGGGFGGGGGGGGDGGGGGGFGGGGGGFGGGGGGGGGGGGGGGGGGGGGGGGEGGEEEGGGGGGGGFFGGGGGGGGGGGGGGFGFGGGGGGGGFGGGGGGGGGGGGCFGEGGGGGGGGGGGGGGFGGGGGGGGGDGFGGGGGGGGCGGGGGFGGGDEGGGFGGGFGGGGGG:=GGGGGGGGGEGGGGGGFFFGGFGGGGGGGGGGEFGGGGGFEGFGGECFGCFF>+EGGGFF<:9GFGGGFGCFGGFGGG:FGG9GGGGGGECFFFGFGFGCCGGGGGGGGGGGGGGF?GGGGFGGGGGFGFGGGGGGGGGGGGGGGGGGGGCCGGGGGGGGGGGGFCGGGGGFGCCGGGGGGFFFDGGGGGFGGGGGGGGGGGGGGGGGGGGGGGGGEGFCGGGGGGGGGGGGGGGGGGGGGGGCGGGGGCC<CC
@GS 330
TGAGGAATATTGGTCAATGGACGAGAGTCTGAACCAGCCAAGTAGCGTGCAGGATGACGGCCCTATGGGTTGTAAACTGCTTTTATAGGGGGATAAAGTGTGCCACGTGTGGCATATTGCAGGTACCCTATGAATAAGGACCGGCTAATTCCGTGCCAGCAGCCGCGGTAATACGGAAGGTCCGGGCGTTATCCGGATTTACTGGGTGTAAAGGGCGCGTAGGCGGGAATGCAAGTCAGATGTGAAATCCAGGGGCTCAACCCTTGAACTGCATTTGAAACTGTATTTCTTGAGTGTCGGAGAGGTTGACGGAATTCCTAGTGTAGCGGTGAAATGCGTAGATATTAGGAGGAACACCAGTGGCGAAGGCGGTCAACTGGACGATAACTGACGCTGATGCGCGAAAGCGTGGGGAGCAAACAGGATTAGATACCCT
+
GGCEGGGGFGGGGAFGGGGGGEEGEGGGGGGGGGGGGGGGFGEFCGGGDGGGGGGGGGGGEGCFEFG?GGGGEGGGCGEFGGFGFFGFGGGDCFFGFCFGFCFFGGDFGD7=<<<BFC,<,BF?A<EFGGF,:B,CA<FBFFFFEFECGGFGFGF@FC<7DFGAECGGFGG)F??7<>?FF:CFEG?FFC==FFF?FGFCFF=GGGFF<FFGGGGFGGGDGGGFGFF=@9EEG=FGGGGGGEGGGGGGGGFGGGGGGEFGGGFF<GFGGFECGFGGG?GGFGGGCECFGGGGDGGFFDGGGGGGGEGGGGGGGGGGGFFGGGGGGGGGGGGGGF7GGGGGGGGGF?FGGGGGGGGGGGGGGGGGGGGGGEFFGGFGGGGGGGGFGGGGGGGGGGF7:+GGFGGGGGGGGGGGGGGGGGGGGGFGGGGGGGGCCCCC
@GS 52500
TGAGGAATATTGGTCAATGGGCGAGAGCCTGAACCAGCCAAGTAGCGTGCGGGAAGACGGCCCTATGGGTTGTAAACTGCTTTTATAAGGGAATAAAGTGAGTCTCGTGACACTTTTTGCATGTACCTTATGAATAAGGACCGGCTAATTCCGTGCCAGCAGCCGCGGTAATACGGAAGGTTCGGGCGTTATCCGGATTTATTGGGTTTAAAGTGAGCGTGGGCCGGAGATTAAGCGTGTTGTGAAATGTAGACGCTCAACGTCTGCAGTGCAGCGCGAACTGGTTTCCTTGAGTACGCACAAAGTGGGCGGAATTCGTTGTGTAGCGGTGAAATGCGTAGATATCACGAAGAACTCCGATTGCGAAGGCAGCTCACTGGAGCGTAGCTGACGCTGAAGCTCGAAAGTGCGGGTATCGAACAGGATTAGATACACT
+
E,,EFEFG,FE9,;CEFGGG8F@F6CCCFGGGFEGGGGFGFG9,,CEFG:+@@6@CEEFGCCEG,,C5==,>?AEGFGFF9EE@EFD<9FEG,AF9EDEDF,?E9DEF<F+A8AFCGFGFEF9EFD,CFGG9DD<,B5CF-BFFF<):1C9F43DC?FFFFCFGGEFFFCC>@FFE>CF@1*:41=*<4=BCCE:A=GGC<FC.FD=GGCCC=#4A?C;3:>:*;88#/FFC:4F:7D;GGGFDFF?<AFFECFCFC7FFCEGF@23:#CE;GGF@+CD<=<FFF388GFFF?GF?B=,9,?<=FEGEGEAE<F==:+?<GGGGEB@GEFEE?CEFB,?;?AGEC69,?<9E@@@-6:,@GGEFFEDACE@FCFC,8FCB,@,C,FCFCEFC<FEE8+CGGEGFE@@::7GFGEGGGFGFGGGGEFF9FDACCCC@
@GS 332
TGGGGAATATTGCACAATGGGCGCAAGCCTGATGCAGCGACGCCGCGTGCGGGATGACGGCCTTCGGGTTGTAAACCGCTTTTGATCGGGAGCAAGCCTTCGGGTTAGTGTACCTTTCGAATAAGCACCGGCCAACTACGTGCCAGCAGCCGCGGTAATACGTAGGGTGCAAGCGTTATCCGGAATTATTGGGCGTAAAGGGCTCGTAGGCGGTTCGTCGCGTCCGGTGTGAAAGTCCATCGCTTAACGGTGGATCTGCGCCGGGTACGGGCGGGCTGGAGTGCGGTAGGGGAGACTGGAATTCCCGGTGTAACGGTGGAATGTGTAGATATCGGGAAGAACGCCAATGGCGAAGGCAGGTCTCTGGGCCGTTACTGACGCTGAGGAGCGAAAGCGTGGGGAGCGAACAGGATTAGATACCCT
+
6EEEE@FG9CFFGGGGGGGF<F7CFG7CFFFFGCF9<EFFGCEEC@FGGEEFG@FDFGGG@FFGGGGDGDGGGGG9FG7CFGGCFFFFGGC7:FA<B@BFDFGGG+>FDFCGGFGCEFC<FECFDAFGGCF>F<>FGGCEC::FG:@:CC8C<CGGCFCFFF>,4CC91CFC@C/CEG@F58CEGCACCCFFC8CGEG?GFGCCC@88AEDC>8:8E.CEDGGGGGGFG=DFGGF<G8GF:<AFFG8*:GFFCDC7CEDGGGFDGGGGGGGGGGFF>BGFF7FF8FFFFFB,EGGGGFGF@GFCECGGGGGGFGGGGDFCED8FFFFGGGGGGGGFGGGGGF9EAGGGFC@GFGGGGGGGFFGGGGGGGGFGGGGFFEGGFGGGGGGGGGGGGGGDGGGGGGGGGGGGGGGGFGGGGGCCCCC
@GS 57298
TGAGGAATATTGGTCAATGGGCGAGAGCCTGAACCAGCCAAGTAGCGTGCAGGAAGACGGCCCTATGGGTTGTAAACTGCTTTTATAAGGGAATAAAGTGAGTCTCGTGAGACTTGTTGCATGTACCTTATGAATAAGGACCGGCTAATTCCGTGCCAGCAGCCGCGGTAATACGGAAGGTCCGGGCGTTATCCGGATTTATTGGGTTTAAAGGGAGTGTAGGCCGGAGATTAAGCGTGTTGTGAAATGTAGACGCTCAACGTCTGCACTGCAGCGCGAACTGGTTTCCTTGAGTACGCACAAAGTGGGCGGAATTCGTGGTGTAGCGGTGAAATGCTTAGATATCACGAAGAACTCCGATTGCGAAGGCAGCTCACTGGAGCGCAACTGACGCTGAAGCTCGAAAGTGCGGGTATCGAACAGGATTAGATACCCT
+
,C,;EFFDGG<FGE9<FC<CFGGF:@7FC8CFE,DFCFFGGGGGGGGFCFEFGFEFFGGGGEEDFFFFF6C@FCCDD,CFGEG=FFDCC9<EEFG?,B5,<FFFGGGFF,BEBA9,:EFFGGCDGG9AFDGGGG9<F?EF,BCBECFGGA,,B>E>@A<FFG8FEDE><*;8F:@<EGGFFGDF@FB@C<CFEFEEF9ECFGCFGFFF=FFCG,C<BGGFF:FGFFC9F9?:=<:C*E?CF<GE>?22<DEFCF832CFC>FCF@C@FF1GE>40F79GFFDGGCD<,FBB<?C=:F9GFFEF@GF@FEEAAED>+CGF<@F@CDGC<9?CC9F,?FD?C,A9GFDF@E,,AFFGFECC::CEEFE<FF@DDFFE6FFGFCFC,C<EC;7FEFCGGFGCEGFFDFC@++C<FDGFGGF@F9GEEAE;9CC@B@,CC
@GS 52755
TGGGGAATATTGCACAATGGGCGCAAGCCTGATGCAGCCATGCCGCGTGTATGAAGAAGGCCTTCGGGTTGTAAAGTACTTTCAGCGGGGAGGAAGGGAGTAAAGTTAATACCTTTACTCATTGACGTTACCCGCAGAAGAAGCACCGGCTAACTCCGTGCCAGCAGCCGCGGTAATACGGAGGGTGCAAGCGTTAATCGGAATTACTGGGCGTAAAGCGCACGCAGGCGGTTTGTTAAGTCAGATGTGAAATCCCCGGGCTCAACCTGGGAACTGCATCTGATACTGGCAAGCTTGAGTCTCGTAGAGGGGGGTAGAATTCCAGGTGTAGCGGTGAAATGCGTAGAGATCTGGAGGAATACCGGTGGCGAAGGCGGCCCCCTGGACGAAGACTGACGCTCAGGTGCGAAAGCGTGGGGAGCAAACAGGATTAGATACCCT
+
FG8CDEFGFFFGGGGGFF,,CF7FEGGGGGGGGGGGGGGGF,EFCFCFGCGGFGGGGGGGGGGGGFEGECFEGGFGCFFGGGFFFGGGGDC7CEFFG7FGEFFGGDGFF9FEGGGGGFGG9DG9FGDFFFGGG@EGCGCFGG8BFGGFGGGEGGF>FGGFFGGGGEEFFGDGGE?CEFFDCEGFG?FFGEECGGGGG7CFGG>FFEDEEEF>EEGDFGGGEGGGGFFCEGG@F9GFEGFGFGGGGGGGGGGGGGGGGGGGGGGGGFGGGGFGGFGGFFGFCEFGCGGF?CGGGGGGFGGEECGGGFGGGGGGGFBEGGGGGGGGGGGGFEGGGGGGGGGGGGGGFFDGGGGGGGFFGEFFFGGGGGGGGGGGGGGGGGGGFGGGGFGGFGGFGGGGGGGGGGEFC@DGGGGGGGGGGGGFGCFGFDGGGF<GGGFGCCCCC
@GS 58840
TGGGGAATATTGCACAATGGAGGCAACTCTGATGCAGCGACGCCGCGTGAGTGAAGAAGTATTTCGGTATGTAAAGCTCTATCAGTAGGGAAGATAATGACGGTACCTACAGAAGAAGCCCCGGCTAAATACGCGCCAGCAGCCGCGGTAATACGTATGGGGCAAGCGTTATCCGGATTTACTGGGTGTAAAGGGAGTGTAGGCGGCAGTACAAGTCAGGAGTGAAAACTTGGGGCTCAACCCCAAGACTGCTTTTGAAACTGTACAGCTAGAGTGTAGGAAGGGCAAGCGGAATTCCTGGTGTAGCGGTGAAATGCGTAGATATCAGGAAGAACACCGGTGGCGAAGGCGGCTTGCTGGACTATAACTGACGCTGAGACTCGAAAGCGTGGGGAGCGAACAGGATTAGATACCCT
+
GGFGGGGGGGGGGGGGGGGGGGGGGGGGGGGGGGGGGGGGGGGGGGGGGGGGGGGGGGGGGGGGGGGGGGGGGGGGDFGGGGGCGEGGGGGGGGGGGGGGGEGGFGGFGEGGGGGGGGGGGGGGGGGGGGGGGGGGGGFFGGGGGGGGGGDFGFGGGGGGGGGCFGFGGGGGGGGCGFFGFGGGGGGFFEGGGGGGGGGGGGFFGGECGGGFGGGGFGGGEGGGGGFGGGGGGGGGGGGGGGGGGGGFFGGGGFGGGGGGGG<GGGGGFGGGFGFGGCGGFGGGGGGGGGFGGGGGGGGGGGGGGGGGGGGGGGGGGGGGGGGFGGGGGGGGGGGGGGGGGGGGGGGGGGGGGGGGGGGGGGGGFFGGGGGGGGGGGGGGGGGGGGGGGGGGGGGGGGGGGGFFGGDGGGGCCCCC
@GS 57688
TGGGGAATATTGCACAATGGGCGCAAGCCTGATGCAGCGACGCCGCGTGCGGGATGACGGCCTTCGGGTTGTAAACCGCTTTTGATCGGGAGCAAGCCTTCGGGTGAGTGTACCTTTCGAATAAGCACCGGCTAACTACGTGCCAGCAGCCGCGGTAATACGTAGGGTGCAAGCGTTATCCGGAATTATTGGGCGTAAAGGGCTCGTAGGCGGTTCGTCGCGTCCGGTGTGAAAGTCCATCGCTTAACGGTGGATCTGCGCCGGGTACGGGCGGGCTGGAGTGCGGTAGGGGAGACTGGAATTCCCGGTGTAACGGTGGAATGTGTAGATATCGGGAAGAACACCAATGGCGAAGGCAGGTCTCTGGGCCGTTACTGACGCTGAGGAGCGAAAGCGTGGGGAGCGAACAGGATTAGATACCCT
+
EGGDGGCFGGGGGEGFGFGDGGGGGG7FGGGGGGGGGG@FGGGGGGGGGGGGGGGGGGGC@FFFGBEGGDGGGGGGGCCFGGGF@FDGDGEGGGGCGGA>CFGGGBBGFGCFGGGGGGGGGGGGFC38>EGG?G@GGGFGCFGGGGD:<CGFGCG>FGGG:FFEDE9-F5CFFGGG>CCE7EEA5?FGGFGEFGCEAE6GEGBEDGECEEGDGEECEGEEDGGGGGGGGEGGGGF?0CFCCCFC<=C*GGDFGG<FGE@FCCED?GFCGGGFGFFDD8GGGEGFGGGGGGGGFGF<GGGGFF:FDGE?GGGEFGGGGGGFGGGFGGFGGGGDGGGFGGGGGGGFFFEDGDGGGGGFCGGFF<ADGGFFGDFFGGGGGGGGGGGGGGGGGGGGGGGGGGGGGGGGGGFGGFGGGGGGGFCCCCC
@GS 337
TGGGGAATATTGCACAATGGGGGAAACCCTGATGCAGCGACGCCGCGTGGAGGAAGAAGGTCTTCGGATTGTAAACTCCTGTTGTTGAGGAAGATAATGACGGTACTCAACAAGGAAGTGACGGCTAACTACGTGCCAGCAGCCGCGGTAAAACGTAGGTCACAAGCGTTGTCCGGAATTACTGGGTGTAAAGGGAGCGCAGGCGGGAAGACAAGTTGGAAGTGAAATCCATGGGCTCAACCCATGAACTGCTTTCAAAACTGTTTTTCTTGAGTAGTGCAGAGGTAGGCGGAATTCCCGGTGTAGCGGTGGAATGCGTAGATATCGGGAGGAACACCAGTGGCGAAGGCGGCCTACTGGGCACCAACTGACGCTGAGGCTCGAAAGTGTGGGTAGCAAACAGGATTAGATACCCT
+
FEEFG=CEFGGGGGGGGGGGFGGGGGG?FGGGFGGGGGGGGGGGGGGGGGGGGGGGGGGGGGGGF?FGGGGG<FGGGGGFGGGGGGGGGG@FFFEGG9FGGGGFGGGGGGGGGFGGGG;>FDFFGGGGGGGGG<DGFGEFGGGGGGEGEGDGGG??GGGG9FFGGFEG>GEFFGFDGGCGGGGGGGGEFGGGGGGFEGGFEFEGGGGFFFEGGFGGGGGGGGGFEFGGGCGGGGGFEDGFFFGGGGFFFGGGFGFFGGGG>GEGGGFC9GGGFFGFCGGGGGGGGGGGGGGGGGGGGGGGGCGGGGDGGGGGEGGGGGGGGGGGGGGGGGGGGGGGFFGDGGGCGGGGGGGGGGGGGGGGGGGFGFGGGGGGGFGFGGGGGGGGGGGGGGGGGGGGGGGGGGGGGGGGGGGCCCCB
@GS 338
TGAGGAATATTGGTCAATGGGCGAGAGCCTGAACCAGCCAAGTAGCGTGCAGGATGACGGCCCTATGGGTTGTAAACTTCTTTTATAAGGGAATAAAGTGAGCCTCGTGAGGCTTTTTGCATGTACCTTATGAATAAGGACCGGCTAATTCCGTGCCAGCAGCCGCGGTAATACGGAAGGTCCGGGCGTTATCCGGATTTATTGGGTTTAAAGGGAGCGTAGGCCGGAGATTAAGCGTGTTGTGAAATGTAGACGCTCAACGTCTGCACTGCAGCGCGAACTGGTTTCCTTGAGTACGCACAAAGTGGGCGGAATTCGTGGTGTAGCGGTGAAATGCTTAGATATCACGAAGAACTCCGATTGCGAAGGCAGCTCACTGGAGCGCAACTGACGCTGAAGCTCGAAAGTGCGGGTATCGAACAGGATTAGATACCCT
+
FGGGFGGGGGGGFGGGGGGFDGEGGGG@FGFFGGFGGGGGGGG9FFGGDGGGGGFFFGGG7FFGGGGG8FBCGGGFGG,CFGGGGGGDGCGGG8FEFDEFF@FGFF7F?@FEF4E@FDECFFD?,CAC9F98F9BFAFECF<=7:@C<DAGG@,8F+B=@D7<FCEF7>GG5E?CD8>>CD=/>CCEEC::C?EE<8FGGCGFFGG=GA?<CCEB*03GGGFCC8GE@E7,<FECGD3>/@D,@FFF9B>1:'<B<CBGF?F=6,FE<@,DDCGF:EFGGDGGFFFDFCF?FDF7F@,,79,C,FC7GGFGGGF@+>F?FGGGGGFGGFAGGGGFGF,CFFFFBE7GGGGGGGGFFCDGGGGGGGGGGGGFCC9EFFE@:CDGGGEGGGGGGGFCGFCGFFCGGGGECF7GGGGGGGGGGGGGGGGGCFDGCCCCC
@GS 339
TGGGGAATATTGCACAATGGGCGCAAGCCTGATGCAGCGACGCCGCGTGCGGGATGACGGCCTTCGGGTTGTAAACCGCTTTTGATCGGGAGCAAGCCTTCGGGTGAGTGTACCTTTCGAATCAGCACCGGCTAACTACGTGCCAGCAGCCGCGGTAATACGTAGGGTGCAAGCGTTATCCGGAATTCTTGGGCGTAAAGGGCTCGTAGGCGGTTCGTCGCGTCCGGTGTGAAAGTCCATCGCTTAACGGTGGATCTGCGCCGGGTACGGGCGGGCTGGAGTGCGGGAGGGGAGACTGGAATTCCCGGTGTAACGGTGGAATGTGTAGATATCGGGAAGAACACCAGGGGCGAAGGCAGGTCTCTGGGCCGTTACTGACGCTGAGGAGCGAAAGCGTGGGGAGCGAACAGGATTAGATACCCT
+
E@FGDGGGGGGGGFGGGAF8CCFCE@C8F@F8<FFCFCB@@@F:FGGGED@+@FGGGF:C7CFGE7:=FE+BA?AFDGGG7DCGGGGG7F++@FFFGDGA9>FEF@EFCAF<A9=9F<FFFG@:DG,DF7*>@B8FFFG@CGFCFFFFF7C*CED<FCCEC=<,*3*?F7<F9:EGGCCFC#:-818#<#GF,CCCEEFCE/;E:;:6;8D:5:?8?8CC>F:::CE?4%F?599<C>FGGGGF=CFBF=C<<4'>CEEC*5@+>2:GCDFCGGF>8GGEFGGCEC7GGGGGEFA9AF<E4FFEE=CF<F@CA+8F<E9EF9DC9?EGEGGGGGGGGGGEEFE@FFF7GGFFFFGFGGGGFFCFEGEC::E9GGGGGGGGGGGFFA:GGGFCEFC6CF?GGCFCGGGGFFGFCEFGFFCCCCC
@GS 340
TGAGGAATATTGGTCAATGGACGAGAGTCTGAACCAGCCAAGTAGCGTGCAGGATGACGGCCCTATGGGTTGTAAACTGCTTTTATAAGGGAATAAAGTGAGCGTCGTGACTCTTTTTGCATGTACCTTATGAATAAGGACCGGCTAATTCCGTGCCAGCAGCCGCGGTAATACGGAAGGTCCGGGCGTTATCCGGATTTATTGGGTTTAAAGGGAGCGTAGGCTGGAGATTAAGCGTGTTGTGAAGTGTAGACGCTCAACGTCTGCACTGCAGCGCGAACTGGTTTCCTTGAGTACGCACAAAGTGGGCGGAATTCGTGGTGTAGCGGTGAAATGCTTAGATATCACGAAGAACTCCGATTGCGAAGGCAGCTCACTGGAGCGCAACTGACGCTGAAGCTCGAAAGTGCGGGTATCGAACAGGATTAGATACCCT
+
EFGFGFFGGGGGGGFFFFFCFFGGGGGCFFFFGGFGFGGGGGFGFG:FFGGGDGGGGGFFEEG@FCA@FFEGG,FEGGAEGGGGGGGE9FGCBFGGGGGAED,@FCFCFEFEFGFGGGDGFGEFDG<FFFGGGFGFFGFGEDEGGCFGGGGGGGEFG,?FFFFFFG:FDFGFC=FC?F?>FFCGGCFEFGFC?B>G?FF=C><FF9CGFGGGGGGGGGGGGG;C>FC5@,;CB@EF*C89FGFF:??DGFCB@GG5FFC@?D099FCF8GGE@EGGGGFC<GGFA,F@GFGGGGGFGGFFCFF<F7EGG@FAGGGEGGGGGGGGGGGGGGGGGGGGFCGGGGGGGGGGGGGGFFF:>GGGGGGGGGGGGGGGFFCEGGF::EEGFGFGGGGGGGGGGCGGFDGFGGGGGEFEGGGGGGGGFGGGGGGGF?GCCCCC
@GS 341
TGAGGAATATTGGTCAATGGACGGAAGTCTGAACCAGCCAAGTAGCGTGCAGGATGACGGCCCTATGGGTTGTAAACTGCTTTTATACGGGGATAAAGTGAGCCACGTGTGGCTTATTGCAGGTACCGTATGAATAAGGACCGGCTAATTCCGTGCCAGCAGCCGCGGTAATACGGAAGGTCCGGGCGTTACCCGGATTTATTGGGTTTAAAGGGAGCGTAGGCCGTTTGTTAAGCGTGTTGTGAAATGTCGGGGCTCAACCTGGGCATTGCAGCGCGAACTGGCAGACTTGAGTGCGCGGGAAGTAGGCGGGATTCGTCGTGTAGCGGTGAAATGCTTAGATATGACGAAGAACTCCGATTGCGAAGGCAGCCTGCTGTAGCGTAACTGACGCTGAAGCTCGAAAGCGTGGGTATCGAACAGGATTAGATACCCT
+
GGGGGGFG9EGGAFGGGGGGGGGGGGGGGGGGGGDFGGGGGGGGGGGGGGGDFGGGGGGGGFFGGGGGGCEF:FGGGGFF9FGGCFF<FGDGC7FAFGGGGG@AFG@FFGGD@FGGGGGGFFF@FG<FFGGFFGEGGCFG8G?G?;DBFGCBFFG<:>>8:@CE:*5:5DFCF4<F;BACG7FGEF6<<<:FF:CFBFF>FGGEEF?CEC<EGFGGGGFGGGGFGECEGGC;C<<<CDG;GGGGFC=FD@CGGFC>EF4EG;:DCCF;:GGGGC5:ECGF<FDD9GGGGGGGEEGF>+GBFFC,FE@GGFCF7DGGF@C=GGGGGGGGGGGGGGGGFGGGFEE4D,67GGFGGEFCGGGEGCEGGGGGGG@GGEFGGGGFECGGDGGGGFGGDFGGFEGFFDGGFGGEDGGGGFGGGGGGGGFGGGGGGGGCC@CC
@GS 61599
TGGGGAATATTGCACAATGGGGGAAACCCTGATGCAGCGACGCCGCGTGAGCGAAGAAGTATTTCGGTATGGAAAGCTCTATCAGCAGGGAAGAAAATGACGGTACCTGACTAAGAAGCACCGGCTAAATACGTGCCAGCAGCCGCGGTAATACGTATGGTGCAAGCGTTATCCGGATTTATTGGGTTTAAAGGGAGCGTAGGCTGGAGATTAAGCGTGTTGTGAAATGTAGACGCTCAACGTCTGCACTGCAGCGCGAACTGGTTTCCTTGAGTACGCACAAAGTGGGCGGAATTCGTGGTGTAGCGGGGAAATGCTTAGATATCACGAAGAACTCCGATTGCGAAGGCAGCTCACTGGAGCGCAACTGACGCTGAAGCTCGAAAGTGCGGGTATCGAACAGGATTAGATACCCT
+
DF<FGGEGCFGFDEF<EEAFFD7F7FF8FFFFGDCFGG7:F::6:@FFGGD<FECEF8FG,CEF,,C4,?,,,C9<FFF,,B-,<,,BDC?FGCGG?FAFFDEGGE9?,D<C,F<,A>A7A/@0F&<,3@5@:+CCFFEGBDF:5@>@<<8FFFC%4$?6@F,1/2*>FCGGAFFG-+F?-F<FFGF:G3FCF@E?FEEG8FC?CFE?7ACFFEFFE8=?0ECCF<?0?C:<>CEGDGGFC5@@*=<FCFCGGG=E@C=GFAFFFFCGGFGGGGF@:F8FC<GGGFCGGEFEGFF8+7BCGF@47CCFE9FGGGGGGGGGFFEAC7FC?GFGEFC@GGGCFEFFGFGGGGGGGCC@@GGGGF@FCGGCGGFFCAGFFGFECEFEFEF:EGGGGGGGGFGGGFFGGGFEEFCA<@CC
@GS 343
TAGGGAATCTTCGGCAATGGGGGCAACCCTGACCGAGCAACGCCGCGTGAGTGAAGAAGGTTTTCGGATCGTAAAGCTCTGTTGTAAGTCAAGAACGAGTGTGAGAGTGGAAAGTTCACACTGTGACGGTAGCTTACCAGAAAGGGACGGCTAACTACGTGCCAGCAGCCGCGGTAATACGTAGGTCCCGAGCGTTGTCCGGATTTATTGGGCGTAAAGCGAGCGCAGGCGGTTTGATAAGTCTGAAGTTAAAGGCTGTGGCTCAACCATAGTTCGCTTTGGAAACTGTCAAACTTGAGTGCAGAAGGGGAGAGTGGAATTCCATGTGTAGCGGTGAGATGCGTAGATATATGGAGGAACACCGGTGGCGAAAGCGGCTCCCTGGTCTGTAACTGACGCTGAGGCTCGAAAGCGTGGGGAGCGAACAGGATTAGATACCCT
+
GGGGGFGGGGGGGGGGGFGFCGGGGGGGGGGGGGGGGGGGGGGGGGGGGGGGFGGGGGG@FGGGGCEGFGEGGGGFGGGGAFGGGGGGGGGGFF@F7FFBFFGGGGGGGGGGGG?FFFDGGGGGGGGGGGGGGGGGGGGGGGFGGDCFECEGGG@GGFG=GGGFGC,>EF@@EECFGGC<8CFGGFFFF<F7<F>BFCEFGGEFGG:FFEDFFGGGFB?CEEGDGGGGGGGGEGFGGDCFCEFCFGEECGFGDFCFGDFGGGGFGCGGFFGFGG>GGGGGGGGGF9GGGFGGGFB,GGGFF9GGGGGGGFFF9GGGFGGGGCGGGGGGGGFDGGEC,GGGGGGGGGGGGGGGGGGGGGGGGGGGGGGGGFGGGGGGGDGGCGGGGGGGGGGGGGGGGGGFGGGFFGGGGGGGGGGGGGGGGGGGGGGGGFGGGGGGCCCCC
@GS 344
TGAGGAATATTGGTCAATGGACGGAAGTCTGAACCAGCCAAGTAGCGTGCAGGATGACGGCCCTATGGGTTGTAAACTGCTTTTATACGGGGATAAAGTGAGCCACGTGTGGCTTATTGCAGGTACCGTATGAATAAGGACCGGCTAATTCCGTGCCAGCAGCCGCGGTAATACGGAAGGTCCGGGCGTTATCCGGATTTATTGGGTTTAAAGGGAGCGTAGGCCGGAGATTAAGTGTGTTGTGAAATGTAGACGCTCAACGTCTGCACTGCAGCGCGAACTGGTTGCCTTGAGTACGCACAAAGTGGGCGGAATTCGTGGTGTAGCGGTGAAATGCTTAGATATCACGAAGAACTCCGATTGCGAAGGCAGCTCACTGGAGCGCAACTGACGCTGAAGCTCGAAAGTGCGGGTATCGAACAGGATTAGATACCCT
+
G8CFGGDFCFGCDCFGFFFGCEE+C@B;<FFFCF8C8<CFGFC@EFGFCFC<ECEFGFEEB@+C@FGF?FGG=FFGGD,,FGGG9BCC<CCCGGGFGFFG,,,EA=FE,E@@7FG8<FGGFC8?FGGGGFGGGDCF<B<E8=CCFD7=<E,F<3@FF,C<,5@=B?@CFF23<%@A,3CC<FFC7B1EGE78F>FC?+??<FBFA:+=B<=#B+B5715:CE9-1<99F2;;B96':?>2EFFGFF?;CF7@5*B>*CGFF@79CC7F8GFCEE@8+,FGGFFFA,+,,FAFDC=4+E=FE<7,B4F::EFEB:+7GGGGGGGEEFCFGGGCEFFEF,FFE?<AF@ADFGGGDFB7CFC@GGGGGGFCFE9<FF,FGFCB+7+CFGGFCFBGGGGGFCEFDGGDE:@FC@GGGCCDGGGGGGGGGCGGGGGCCCCC
@GS 66594
TGAGGAATATTGGTCAATGGACGAGAGTCTGAACCAGCCAAGTAGCGTGCAGGATGACGGCCCTATGGGTTGTAAACTGCTTTTATAAGGGAATAAAGTGAGAGTCGTGACTCTTTTTGCATGTACCTTATGAATAAGGACCGGCTAATTCCGTGCCAGCAGCCGCGGTAATACGGAAGGTCCGGGCGTTATCCGGATTGATTGGGTTTAAAGGGAGCGTAGGCTGGAGATTAAGCGTGTTGTAAAATGTAGACGCTCAACGTCTGCACTGCAGCGCGAACTGGTTTCCTTGAGTACGCACAAAGTGGGCGGAATTCGTGGTGTAGCGGTGAAATGCTTAGATATCACGAAGAACTCCGATTGCGAAGGCAGCCCACTGGAGCGCAACTGACGCTGAAGCTCGAAAGTGCGGGTATCGAACAGGATTAGATACCCT
+
DCGGGGGGGGGGGFGGGFGGGGGGGGGGGGDGACFGGGGGGFFFFGGG,@FGGFGGGGGGGEGGGGGGF<FFGFGGFF<EFFGGGGGGGGGGGGGGGGGGGGGGGDE@FGDFFGGGGDGGGGFGGGFFFFGGG9AFGGGGGGCCEGGGGCE<CFF9FFF<D8CEC>FFCCCG>FGCEGG<2?FFCC:CF<8=9FFECGF&<F:GFGFGFGFFGGG=EGGGDGFCGGFCFAC?GGGGGGGGGGGG=;AFGGGGCGFFECBFFDECGFCF>:FEEC8C<F=GGGGGGEDFCFGFGFC?7F8FFFGFDGGFEF9GGGGFEGGGGFGGGGGGGGGGGGGGGFGFFF9GGGGGGGFEDEFFCGGFEFC7GFGGGGGE8FGGGGDGGGGGGGGGEDGDGGGGGGGGFGGGFGEFGGGGGGGGDGGGGGCGFCFCGGFCC9CC
@GS 346
TGGGGAATATTGCACAATAGGCGCAAGCCTGACGCAGCGACGCCGCGTGCGGGATGACGGCCTTCGGGTTGTAAACCGCTTTTGATTGGGAGCAAGCCCTTCGGGGTGAGTGTACCTTTCGAATAAGCACCGGCTAACTACGTGCCAGCAGCCGCGGTAATACGTAGGGTGCAAGCGTTATCCGGAATTATTGGGCGTAAAGGGCTCGTAGGCGGGTCGTCGCGTCCGGTGTGAAAGTCCATCGCTTAACGGTGGATCCGCGCCGGGTACGGGCGGGCTTGAGTGCGGTAGGGGAGACTGGAATGCCCGGTGTAACGGTGGAATGTGTAGATATCGGGAAGAACACCAATGGCGAAGGCAGGTCTCTGGGCCGTCACTGACGCTGAGGAGCGAAAGCGTGGGGAGCGAACAGGATTAGATACCCT
+
GGGGGE7FGGGFGGGGGGGG<FGEGGEGGGFGGGGGGGGGDGEGGGGGEGGGGEGGGGGGEGEFFGGDGCDFGGGGGGGGGGG9F9FFGGF@FGGGGGGGGGG7FEGGFG<FG,@CFGDGGFFGGGGGGGGGDEFGGG93>F3@GGGFG8EGFGC9<<<C9?F-?BFGFGEFDFGGGGGGGGCE-/7<FC=GCCEGGGCEGCFGGGGG8*CCC>C#EC?1CCE:C8=GGEGFFDCEF:FFFGCF@C@CFGGFGFD*GEGEC57>GGEDGEDGEFCGGGFGGGFDFEGFFEC89GGFE,FGGGGF+GGFEC,FF7FGGGGCFFE9F9FFAFGGEFFFGGGGGGFFGEGGGGGEFGGGGGGGGGF8FGGGGF>EDCFFFEGGEGFGGGGGGGGGGGGGGGGGGGGGGGGGGGGGGFF9GGGGCCCCC
@GS 65470
TGAGGAATATTGGTCAATGGACGAGAGTCTGAACCAGCCAAGTAGCGTGCAGGATGACGGCCCTATGGGTTGTAAACTGCTTTTATAAGGGAATAAAGTGAGCCTCGTGAGGCTTTTTGCATGTACCTTATGAATAAGGACCGGCTAATTCCGTGCCAGCAGCCGCGGTAATACGGAAGGTCCGGGCGTTATCCGGATTTATTGGGTTTAAAGGGAGCGTAGGCTGGAGATTAAGCGTGTTGTGAAATGTAGACGCTCAACGTCTGCACTGTAGCGCGAACTGGTTTCCTTGAGTACGCACAAAGTGGGCGGAATTCGTGGTGTAGCGGTGAAAGGCTAGATATCACGAAGAACTCCGATTGCGAAGGCAGCTCACTGGAGCGCAACTGACGCTGAAGCTCGAAAGTGCGGGTATCGAACAGGATTAGATACCCT
+
<EEEF@FGGGGG?GGGGFGFGGGGGGGFGCGGFFDGGGGGGFFFFGGGGGGGGGGGGGCC@FGGGGGFFFGGGFGGGGGGGDFGGGGFGGGDAFECFGGGGGGDFFGFGGGGG8FDGGGGFGCFGGAFGGFGFGGGGCGGFFD:CFGGFGGGGGFCFFE@FDGCGGGG:F@FGFGGGFGGFFEGGDCGGGCFFAF?=GGGGGGFGGEGGFFFFFGCECEEEGG?C?CFFCGGF=?CCCEGFG6@GFGFFGCGGEFEGFGFFE=,D?#FCFEGGGGGFGGGGGGFGF>FFGFGCGGGGFGFCAE,CEGEF8GFF<@+FGGGGGGCCGGGFGGGFE8FFFADB<CFGF@E9FGFFECGEGCGGGGGGGGGGGGGGGGGCGGGGGFCFGGGGGGGGGGGCFFFGGGGGGGGGGEGGGGGEGGFGGFFCGGGGGCCCCC
@GS 348
TGGGGAATATTGCACAATGGGCGCAAGCCTGATGCAGCGCCGCCGCGTGCGGGATGACGGCCTTCGGGTTGTAAACCGCTTTTGATCGGGAGCAAGCCTTCGGGTGAGTGTACCTTTCGGATAAGCACCGGCTAACTACGTGCCAGAAGCCGCGGTAATACGTAGGGTGCAAGCGTTATCCGGAATTATTGGGCGTAAAGGGCTCGTAGGCGGTTCGTCGCGTCCGGTGTGAAAGTCCATCGCTTAACGGTGGATCTGCGCCGGGTACGGGCGGGCTGGAGTGCGGTAGGGGAGACTGGAATTCCCGGTGTAACGGTGGAATGTGTAGATATCGGGAAGAACACCAATGGCGAAGGCAGGTCTCTGGGCCGTTACTGACGCTGAGGAGCGAAAGCGTGGGGAGCGAACAGGATTAGATACCCT
+
CFGGGGEGGFFDGGGGFFGGGCCGEGG8@CEFCFGGF?F+@FEEEFFE7FGG==@BFGGGGGGGGFGGFECGGFGFF@C::B,B7EFC+>@>FFFFFGGGFGGGFGG?3D<C3@@FFCFF@EE:DDFGFCEGGFFFCGE>F8:<A:,<3<CCCE5<7F:C<F9<:B<9FDFCF7E<.;@CG4)<99CEDFCGCFCEGGG,C8;95GGEGGGEECGDEGGGFGGC=EE>:CFFFCFF<<C<<<CF=C?7DGFD/9:F<EGEEFC7>+0@0=C>8<F=,CGGGGGGE@+GGFGFGGFFCFFGGDGGGGGGGGGEGEFCFDEEEGGGGEGGFFFDGF?DGFGEGGGGFF7GGFCGFGGE8F?GGGGFF@+GGGGGGGFFFB7FGGFGGGGGGGGGEGGGGGGGGGGGFGFGCFGGGEFGGGCA,BA
@GS 60686
TGAGGAATATTGGTCAATGGGCGAGAGCCTGAACCAGCCAAGTAGCGTGCAGGATGACGGCCCTATGGGTTGTAAACTGCTTTTATGCGGGGATAAAGTGAGTCACGTGTGGCTTATTGTAGGTACCGCATGAATAAGGGCCGGCTAATTCCGTGCCAGCAGCCGCGGTAATACGGAAGGTCCGGGCGTTATCCGGATTTATTGGGTTTAAAGGGAGCGTAGGCCGGAGATTAAGCGTGTTGTGAAATGTAGACGCTCAACGTCTGCACTGCAGCGCGAACTGGTTTCCTTGAGTACGCACAAAGTGGGCGGAATTCGTGGTGTAGCGGTGAAATGCTTAGATATCACGAAGAACTCCGATTGCGAAGGCAGCTCACTGGAGCGCAACTGACGCTGAAGCTCGAAAGTGCGGGTATCGAACAGGATTAGATACCCT
+
GGGFFFFGGGGFCEFFFGGGGGGGCFGGGGGDGGGGGGGFGFCEGGGGGGGGGGGGGGGGDGGFGGGGFGGGGGGGGGGGGAGGGGGGGGGDEGFGGGGGGGGGGGEEE=FGGFGGGGGGGGGGFGGGGGGGGGGGFGGGGGGGGGGGGFGGGFFGFFGGGGGEGGGGFFGGGGGGGGGE@GGGGGGFGGDGFGGGCEEFGGGGGGGFGGGGGGGGGGGGGGGGGGEFGGGGGGGGGGFCGGGGGDGGGGFFFEGGFGGGGGGGGGGGFGFE:CFDEGGGFGFFGGGDFFDGGGGGGGGGGGGGCGGGGGGFFGGDGFGGGGGGGEDGGGGFAFGGGGGAFFDA8GGGGGGGGGDGGGGGGGGGGGGGGGGGFGGGFFEGF@7FGFGGEGGGFFGFFCGGGGGGGGGGGGGGGGGGGGGGGGGGGGGGGGGCCCCC
@GS 350
TAGGGAGTTTTCGGCAATGGGGGAAACCTTGACCGAGCAACGCCGCGTGAGTGATGAAGGTCTTCGGATCGTAAAGCTCTGTTACGAGGGACGAAGGACCGGCTCAGGAAATGGGGCCGGTTTGACGGTACCTCGCCAGAAAGTGACGGCTAACTACGTGCCAGCAGCCGCGGTAATACGTAGGTCACGAGCGTTATCCGGAATTATTGGGCGTAAAGAGTGAGCAGGCGGCATGGTAAGTCCGTAGTCAAAGCGTGGGGCTCAACCCCATATAGCTTCGGATACTGCCAGGCTAGAGTACGTCAGAGGTCAACAGAACTCCATGTGTAGCGGTGAAATGCGTAGATATATGGAAGAATACCGGTGGCGAAGGCGGTTGACCAGGGCGATACTGACGCTCAGTCACGAAAGCGTGGGGAGCAAATAGGATTAGATACCCT
+
FGGGGGGG?FGFGGGGGGGGFFGGGFGGGFEEGGDGGGGGGGGGGGGGGGGGFFGGGGGGGGGGGFEGDGGGGFGGGGFGGGGGGGGGGGGGFGG>CDFGGGGC@FFGGGGGGFCDFC@7<FGGFGGGGGEGGG@GGGFFGGGGFFFFG?GGFGDGGDFFCCCCDGFGCFEDGE:;7<<FGG>ECF7DEEGGE;E<@?FGEE?FGGGDEEFGGCFFFG<EDEEFGGGGG=EEGGGGFCC>@DGCACEC;5EECFF?GGGFFFFFGEFE<FFGGGGGGFFGDGGGGGGGEE?A<AGGFGGGGFA8DDFEEBAGGGGGGGGGGGGGGGGGE>EFFGGGGGGGGGFGFCFDGGGGFGGFCFGGGGGGGGGGFGGGGGGGGGGGFGGGFFBF<FGGGGGGGFFGGGFDGGFGGGGGGGGGGGGGGGGGGGGGGGGGGFFCCCCC
@GS 351
TGAGGAATATTGGTCAATGGACGAGAGTCTGAACCAGCCAAGTAGCGTGCAGGATGACGGCCCTATGGGTTGTAAACTGCTTTTATAAGGGAATAAAGTGAGTCTCGTGAGACTTTTTGCATGTACCTTATGAATAAGGACCAGCTAATTCCGTGCCAGCAGCCGCGGTAATACGGAAGGTCCGGGCGTTATCCGGATTTATTGGGTTTAAAGGGAGCGTAGGCCGGAGATTAAGCGTGTTGTGAAATGTAGATGCTCAACATCTGCACTGCAGCGCGAACTGGTTTCCTTGAGTACGCACAAAGTGGGCGGAATTCGTGGTGTAGCGGTGAAATGCTTAGATATCACGAAGAACTCCGATTGCGAAGGCAGCTCACTGGAGCGCAACTGACGCTGAAGCTCGAAAGTGCGGGTATCGAACAGGATTAGATACCCT
+
EDFGGFGGGGGGGGGGGGGGGGGGEGGFGGGGGGGGGFFFGGGGGGGGDGGGGGGGGGGGGGGGGGGGGGGGGGGGGGGFGGGGGGGGDF,:FEGGGGGGGGGGGGGGGGGGGFGFGGGFGGGGGF9?FFGGGGEFFGCFEF/EEGGGGGGGGGCFGFGGFFGGCEFE'GGGGGFDEGGGGGGGGEECGGGGGGGCFGGGFGGGGGGGFGFFGGGDGEGGGGDGGFGFGGFGGGGGGGGGGGGGGGGGGGGGFCFF@<FCFCFFFF-CDGFGGFDGGDGGGGGGGED,A>?FD:7GGE,C7,E@GGGGGFGFGCGDDGGGGGGGGGGGGGGGGGGGGGGGGGGGFCGGGGGGFGGFDFGGF7GGGGFGGGGGGG@GFGGGCE>GGGGGGGGGGGGGGGGGGDGGGGGGECGGGGGGCGGGGGFEA9GGFEGCCCCC
@GS 63816
TGGGGAATATTGCACAATGGGGGGAACCCTGATGCAGCGATGCCGCGTGTATGAAGAAGGTTTTCGGATTGTAAACTCCTGTTGAAGAGGACGATAATGACGGTACTCTTTTAGAAAGCTCCGGCTAACTACGTGCCAGCAGCCGCGGTAATACGTAGGGCGCGAGCGTTGTCCGGAATTACTGGGTGTAAAGGGAGCGTAGGCGGGATGGCAAGTCAGATGTGAAAACTATGGGCTCAACCCAGAGACTGCATTTGAAACTGGTGTTCTTGAGTGAGGTAGAGGTAAGCGGAATTCCTGGTGTAGCGGTGAAATGCGTAGAGATCAGGAGGAACATCGGTGGCGAAGGCGGCTTACTGGGCCTTTACTGACGCTGAGGCTCGAAAGCGTGGGGAGCAAACAGGATTAGATACCCT
+
FGGFGGFGGGGGGGGGGGFFCCF@FGGGGGGGGGGGGG7FFEGGGGGGG=E,CCFGGGGGF<BFGEGCCFGFD<F=F@FG8FA>33>>BCFC@FC3<C3@@B:*88?;<FCD,,>3?<,3>::B><@:<7CFC1G=??<@F82FCFCG@C;2CG>$:7C?,C5<CGEF=(8A0<C?7FE<AF0GFBBGFCCFF/E<<9?89C8>>8<,2FADG<EAAFBF<CGGGGF=@:GGGGGFCCC@@,,EA=8FDF=9CE<CFFFE,<>,D8,,GGGGGFE99GGGGDGFB++F?,CGGGFF@E7GE=GECF:CEAGCGGECFFFGGGGGGF<GGGGGGGEF@CGGEGGCGGGGGGFC,,;DGGGF@,,,,9FGGDGGGGGFFFB,FGGGEGGDGGGGGGGFFGGGGGGGGGGGGGGCCCCC
@GS 69145
TGGGGAATATTGCACAATGGGCGCAAGCCTGATGCAGCGACGCCGCGTGCGGGATGCCGGCCTTCGGGTTGTAAACCGCTTTTGATCGGGAGCAAGCCTTCGGGTGAGTGTACCTTTCGAATAAGCACCGGCTAACTACGTGCCAGCAGCCGCGGTAATACGTAGGGTGCAAGCGTTATCCGGAATTATTGGGCGTAAAGGGCTCGTAGGCGGTTCGTCGCGTCCGGTGTGAAAGTCCATCGCTTAACGGTGGATCTGCGCCGGGTACGGGCGGGCTGGAGTGCGGTAGGGGAGACTGGAATTCCCGGTGTAACGGTGGAATGTGTAGATATCGGGAAGAACACCAATGGCGAAGGCAGGTCTCTGGGCCGTCACTGACGCTGAGGAGCGAAAGCGTGGGGAGCGAACAGGATTAGATACCCT
+
FGGFGGGFFGGGGG,EFAFGCE7EGGGGGGGGGGGGGGGGGGDCF>FGGGGGGCGC,5CCF@FCEFGGEFGGGGGGFGGGGGGFGFE<CGGFDGGGG7FFGGGGGCGGAFFGFFFFA=@GCGFGFGG>C8FECGB?F9<<3CGFGCCGGGGDCEAA<B<FBF?<3CC<GCC/?CFDGGGGFGGEGGGGGGGGE?@BCGFGEE>GEACECC<EGCECEC?GGEEE?CCEGGGGGGG:@CGFFFFC:FFB?CFF>F15+3AC?GGGF@GGGGGGGGGFFFGGGGGDFGGGGFGE<F<GGGEGFFGGGGGGGGGGFGGGGFCGGGGGGFCGFDEGGCGGGFGGGGF?GGGGGGGGFGGFFGGGGGGGDFEDEDGGGGGGGGGGGGGGGGFFGF@GGGGGGGGGGGGGEGGGGGGGGGGGGGCCCCC
@GS 62351
TGAGGAATATTGGTCAATGGGCGAGAGCCTGAACCAGCCAAGTAGCGTGCAGGATGACGGCCCTATGGGTTGTAAACTGCTTTTATACGGGGATAAAGTGAGCCACGTGTGGCTTATTGCAGGTACCGTATGACTAAGGACCGGCTAATTCCGTGCCAGCAGCCGCGGTAATACGGAAGGTCCGGGCGTTATCCGGATTTATTGGGTTTAAAGGGAGCGTAGGCCGTCTTATAAGCGTGTTGTGAAATGTCGGGGCTCAACCTGGGCATTGCAGCGCGAACTGTGAGACTTGAGTGCGCAGGAAGTAGGCGGAATTCGTCGTGTAGCGGTGAAATGCTTAGATATGACGAAGAACTCCGATTGCGAAGGCAGCCTGCTGTAGCGCAACTGACGCTGAAGCTCGAAAGCGTGGGTATCGAACAGGATTAGATACCCT
+
<FGG@,CF<,@FEGFECCFFGFG:FG>CF<FFGFGGFGGGGGGGEDCGG@FFECDFGGGGG:FGGCFFGEFCGGGGGGGFGGGGGGFFDBEF:FCFGFFFFGGGGGGE8?FEF<BFFF9@AFGGGDG:>F8<?,B<BDGCAF7:GDFFACCFGGF<FCG7CFGCCGGFFF=FEGGG+CBFGGD>GEGGFGDGGGECF@GG@A9:CGF>ECFCGGC8CEEGDEG?FDEGGFGGFCFFEFCCEFGFGF@EEFCDGFF:F9GGGGGGFCF;FFFGGGDGFAFCD@FGFC9FE,FCGGGFC,9F?,FF,7GGGFFCGGFCB:>EFGDGEGGGGGEFGGFGFFGDFEFFDC8FCFFFCFB7EGF@+DGFF@GGGGEGFECGGGGDF@+FGGGFGDGGGEGGGFCC,@<FGGFCGFDFEGGGGGGFFGGGFCFDFAFCCBCC
@GS 355
TGAGGAATATTGGTCAATGGACGAGAGTCTGAACCAGCCAAGTCGCGTGCAGGATGACGGCCCTATGGGTTGTAAACTGCTTTTATAAGGGAATAAAGTGAGTCTCGTGAGACTTTTTGCATGTACCTTATGAATAAGGACCAGCTAATTTCGTGCCAGCAGCCGCGGTAATACGGAAGGTCCGGGCGTTATCCGGATTTATTGGGTTTAAAGGGAGCGTAGGCCGGAGATTAAGCGTGTTGTGAAATGTAGATGCTCAACATCTGCACTGCAGCGCGAACTGGTTTCCTTGAGGACGCACAAAGTGGGCGGAATTCGTTGTGTAGCGGTGAAATGCTTAGATATCACGAAGAACTCCGATTGCGAAGGCAGCTAACTGGAGCGCAACTGACGCTGAAGCTCGAAAGTGCGGGTATCGAACAGGATTAGATACCCT
+
FFGFG@@FEFGC<FEGGGGGGGGG>FGGGGGGFCCFCFGGDFG9:F@FFGFECGGGGGGGCECG=E988CC@FGGGGG<EFGGGGGFF9BFFEEF9FFG9EFEDAF<F@E@<EFGGFECD,B,CFFEFFGGAEGGDF92E/F7FD><DDB$C=DC9FFBE:F?FBBGEGFCFGFFEEFCCDGFGECCGGE><FC@:?B<F<=GEFCFGFGGFGC<CDDEEEGEGGFC=FE@0EBC7>CGFGGFGG,GFGGFFC)GFFFFC?@AF@F<EFGGEFG>GC?FF0:GF=8A,E<GFE@+FCFEE,FF<F7FBC,GFFE@EFB+,GGGGGGDGGGGGGFGGFFFGGGGFE<FDGGGGFF@-F@GFF7GGGGGGGFCFEC,FGFGGBC+E@GGEGGGDGGGGFGFE@GGGGFCECCGGGGGFGGGGGGGGFGCGGFGC8CCC
@GS 50282
TGGGGAATATTGCACAATGGGCGCAGGCCTGATGCAGCGACGCCGCGTGAGGGATGGAGGCCTTCGGGTTGTAAACCTCTTTTATCGGGGAGCAAGCGAGAGTGAGTTTACCCGTTGAATAAGCACCGGCTAACTACGTGCCAGCAGCCGCGGTAATACGTAGGGTGCAAGCGTTAATCGGAATTACTGGGCGTAAAGCGCGCGTAGGCGGCCCGGCAGGCCGGGGGTCGAAGCGGGGGGCTCAACCCCCCGAAGCCCCCGGAACCTCCGCGGCTTGGGTCCGGTAGGGGAGGGTGGAACACCCGGTGTAGCGGTGGAATGCGCAGATATCGGGTGGAACACCGGTGGCGAAGGCGGCCCTCTGGGCCGAGACCGACGCTGAGGCGCGAAAGCTGGGGGAGCGAACAGGATTAGATACCCT
+
EFGFGCCCCFGGGGGGGGGGGCFGG7FGGGFGGGGGGGGGGGGGGGDGGDFGDEFGGGGGGGGGGGGGGGGEFGGGGGGGGGGGGGGGDEGGGGGGGGGGGGGGGGGGGGGGGE@FGGGGGGFGFGGGGGGG,4CF@G)7FGGGGGGCC<EGGEEEGEGGGCGGGGGGGGGFGF09C09FCGGGGGG0GFGGGGGGGGGGGGGGG>GGGGGGGEGGFEEEGEGGGGGEGGGFGGEGGGGE8DFGGGGCEEEGFGECGGGGGG>FEFFFGGGGGF+GGGGGDGGGGGGGGGGGGGGGGGGCEDGGGGGGGEEDGF9GGGGGGGF9DFCGGFDGFE,GGGFFEDGF@GGGGGGGGGGGGGF@GGGGGFGGGGGEGGGGGGGGGEGGGGGGGGFGGEGGGGGEGGGGFGGGGGGGGGGGCCCCC
@GS 357
TGAGGAATATTGGTCAATGGGCGAGAGCTTGAACCAGCCAAGTAGCGTGCAGGATGACGGCCCTATGGGTTGTAAACTGCTTTTATGCGGGGATAAAGTGAGTCACGTGTGGCTTATTGCAGGTACCGCATGAATAAGGACCGGCTAATTCCGTGCCAGCAGCCGCGGTAATACGGAAGGTCCGGGCGTTATCCGGATTTATTGGGTTTAAAGGGAGCGTAGGCCGTCTTATAAGCGTGTTGTGAAATGTCGGGGCTCAACCTGGGCATTGCAGCGCGAACTGTGAGACTTGAGTGCGCAGGAAGTAGGCGGAATTCGTCGTGTAGCGGTGAAATGCTTAGATATGACGAAGAACTCCGATTGCGAGGGCAGCCTGCTGTAGCGCAACTGACGCTGAAGCTCGAAAGCGTGGGTATCGAACAGGATTAGATACCCT
+
GGGGGGGGGGGGGGGGGGGGGGGGGGGGGGGGGGGGGGGGGGGGGGEGDGGGGGGGGGGGGGGGGGGGGGGGGGGGGGFGGGGGGGGGGGGGGGGGGGGGGGGFGGGGGGGGGEGCFGGGGGGGGGGGGGGEGGGGGGGGGGGFGGGGGGGG?>CF@?FGGGGGGGGGGGFFGFGGGGGGCGCEGGDGGGGGGGGGCFGFACCGGGGGECFGGFECCCEEGGGGGGGGFEEGGFFGGGGGGGGGGGEGFGCGGGF:30:FFC8CGDDGGGGGGECGEGGGGGGFGGGGFFDA6:GDDGFFGGFFFCCGGGGGFGGGGGGCGGGGGGGGGDGGGGGGGGGEGGGGCGGGGGGGGGEGGGGGGGGGGFGGGGGEGFFGGGGGGEGGGGGGGGGGGGGGGGGGGFCGGGGGGGGGGGGDGGGGGGGGGGGGGGGCCCCC
@GS 358
TGAGGAATATTGGTCAATGGACGAGAGTCTGAACCAGCCAAGTAGCGTGTAGGATGACGGCCCTATGGGTTGTAAACTGCTTTTATAAGGGAATAAAGTGAGTCTCGTGAGACTTTTTGCATGTACCTTATGAATAAGGACCGGCTAATTCCGTGCCAGCAGCCGCGGTAATACGGAGGGTCCGGGCGTTATCCGGATTTATTGGGTTTAAAGGGAGCGTAGGCCGGAGATTAAGCGTGTTGTGAAATGTAGACGCTCAACGTCTGCACTGCAGCGCGAACTGGTTTCCTTGAGTACGCACAAAGTGGGCGGAATTCGTGGTGTAGCGGTGAAATGCTTAGATATCACGAAGAACTCCGATTGCGAAGGCAGCTCACTGGAGCGCAACTGACGCCGAAGCTCGAAAGTGCGGGTATCGAACAGGATTAGATACCCT
+
FGCFGFFGGGFGGAFGGGGGGGGEGGGGGGGGFGGGGGDGGGGGGFEGGGGGGGGGGGGGECEGGGEDGF@FFFGGGGGCFGGGFGFGGGGEFFGGG,FFGGGGGGGGGFGGGGGFGGGGGGFGGGGFGGGEGFGGGG?B?D:@FGGGGGGGG?GDGGG7F>GGGGGGFFGFGFGGCFFECGGEEGGFC>CCFGGGACFFGGGGGGGGGEFFGGGG5GFGG>?:@ECGCCCFFFGGGGGGGGFFG=FGF>=GGGECGFGGGFDGGGGGFDF>DF>EEFGF@FFGGGGGGFGCGCEGEB8FGFC8GEGGF8EDGGEEFFFEFFGGGGGGFFGGFGGF<GGFGF9FFGGGFGGFGGGGGGGGCEGFECGGGGF<9GFGFGGFCGGGFGGEDGGFC,GGGGGGFGGGGGB7GEGGGGGGGGGGGGGGGGGGGFGCCCCC
@GS 359
TGGGGAATATTGCACAATGGGCGCAAGCCTGATGCAGCGACGCCGCGTGCGGGATGACGGCCTTCGGGTTGTAAACCGCTTTTGATTGGGAGCAAGCCCCTCGGGGTGAGTGTACCTTTCGAATAAGCCACGGCTAACTACGTGCCAGCAGCCGCGGTAATACGTAGGTGGCAAGCGTTATCCGGATTCACTGGGTGTAAAGGGCGCGTAGGCGGGGATGCAAGTCAGATGTGAAATCTATGGGCTTAACCCATAAACTGCATTTGGAACTGTATCTCTTGAGTGCTGGAGAGGTAGACGGAATTCCTTGTGTAGCGGTGAAATGCGTAGATATAAGGAAGAACACCAGTGGCGAAGGCGGTCTACTGGACAGTAACTGACGCTGAGGCGCGAGAGCGTGGGGAGCAAACAGGATTAGATACCCT
+
GGGGGGDFGGGGGGGGGGGGGGGGGGGGGGGGGGGGGGGGGGGGGGGGDGEEGGGGGGGGGGGGGGGGGGGGGGGGGGGGGGGGGGGEGGGGGGGFGGGGFGGGGGEGGGGGGGGGGGGGGGGGGGGGGGGGGGEGGGGGGGGGGGGGGGGGGGGGGFGGFGGGCFGGCFFGGGGGGGGDGGGGGC>CFGGFGGGGGFGFGGGGGGDGGGGGGGGGGFFGFGFGGGGGGGGGGGGGGGG?FF@CFGGGGGGGGFGGGGGGGGGGGGFFGGGGGGGGGGGFGGGGGGFFGGGGGGGGGGGGGGGGGGDFEGGGEGDGGGGGGGGGGGGGGGGGGGGGGGGGGGGGGGGGF@GGGGGGGGGGGGGGGGDGGGGGGGGGGGGGGGGGGGGGGGGGGGGGGGGGGGGGGGGGGGGGGFAGGGFGCCCCC
@GS 51960
TAGTGCATCTTCCACAATGGACGCAAGTCTGATGGAGCAACGCCGAGTGAGTGAAGAAGGTCTTAGGATCGTAAAACTCTGTTGTTAGAGAAGAACACGAGTGAGAGTAAATGTTCATTCGATGCCGGTATCTAACCAGCAAGTCACGGCTAACGACGTGCCAGCAGCCGCGGTAATACGTAGGTGGCAAGCGTTGGCCGGATTTATTGGGCGTAAAGGGAACGCAGGCGGTCTTTTAAGTCTGATGTGAAAGCCTGCGGCTTAACCGGAGTAGTGCATTGGAAACTGGACGACTTGAGTGCATAAGAGGAGAGTGGAACTCCATGTGTAGCGGTGAAATGCGTAGATATATGGAAGAACACCAGTGGCGAAAGCGGCTCTCTGGTCTGTAACTGACGCGGAGGGTCGAAAGCGTGGGCAGCAAACAGGATTAGATACCCT
+
CFG,C,66<CE<CA,CE9,,E8F@E:C<@,C@@F,CF8C<@FCG7+:CDFFEF,F,?EE,CE,@,CEFG?FGGFEDFE,?FC,E8,C5,CEFGGFFC<7+8+BAEF?FEF,@,,AAE,@@@DG,+:4F=CD,FFFGFF,AE,,:,:B+B+3B>F+88=CG<+>CFCFDFCEGEGG@%#>7-738,?F@CG::7::1#?52FCC?/<):=8=8;AGFFFBF=EC,ECC:G8',D9<A67C<9,EDE;77FFE,1B6@#<@,8C+@9G-D8CEGC?C7DGGGFGGGGA+:A8+,EEF=DEFC9,,,,ECAB:,B<,<,<,DFEGGGGGGGGEFF<99GGEDGF<EADGFFCEFF<F9FFB6,<E8GGGGCE<7:C@CF9FC,GGGGFCFEC@6GGGEEC@@,D<C8,C:9FEGGEGFFFFE9GGGGFGFFFFFGEAFFCCCCC
@GS 361
TAGGGAATCTTGCACAATGGGCGAAAGCCTGATGCAGCAACGCCGCGTGAAGGATGAAGGCCTTCGGGTTGTAAACTTCTGTTCTTAGGGAAGAAGAAAGTGACGGTACCTAAGGAGAAAGCCCCGGCTAACTACGTGCCAGCAGCCGCGGTAATACGTAGGGGGCAAGCGTTATCCGGAATTATTGGGCGTAAAGAGTGCGTAGGTGGTTATCTAAGCGTAAGGTTTAAGCGTGCAGCTCAACTGCATCTCGCCTTGCGAACTGGACTACTTGAGTGCAGGAGGGGAAAGCGGAATTCCTAGTGTAGCGGTGAAATGCGTAGATATTAGGAGGAACACCAGCGGCGAAGGCGGCTTTCTGGACTGTAACTGACACTGAGGCACGAAAGCGTGGGGAGCAAACAGGATTAGATACCCT
+
GCFGGGFF,EEGGCGGGFGF@FDGDFGGGFGGGGGGGCEFCGGDGG:F@GFGGF68FGFFGGGGFGFFDECFCFCFDCFFGF<FCEEC9EE<FDFEGG8FFE9FF7CF@F<F8<EFFGGFGGAFFDGGGF=FE98FFGGGG=FGGGC:2CGCF7F@,:5<FEGDCEGGFGGFGEGCFEGD<#A<8?83=<FGGG7><'53<42):A??ACF<?C>C7GEAAE@5FC@86<,F@6E>FF@,<=AEF;C><E@FGGEE>FFDGFGFFFDCFFCFGF=:,CGGGGFFCE?B+GGFEEEE9,?FFAGGGEE=7GGFAFC:B@,EF;FA9FC,GFCFGFCCFFGDGFCFDGGGGGGGGC<?GFEFFFFF<C,EGFCGGEEF,FDDFFC,FFGEEF7GGGGGGGGGGGGGFF@FCGGFGCCCCC
@GS 362
TGAGGAATATTGGTCAATGGGCGAGAGCCTGAACCAGCCAAGTAGCGTGCAGGAAGACGGCCCTATGGGTTGTAAACTGCTTTTATAAGGGAATAAAGATAAGTACGCGTACTTAGTTGCATGTACCTTATGAATAAGGACCGGCTAATTCCGTGCCAGCAGCCGCGGTAATACGGAAGGTCCGGGCGTTATCCGGATTTATTGGGTTTAAAGGGAGCGTAGGCCGGGGATTAAGCGTGTTGTGAAATGTAGACGCTCAACGTCTGCACTGCAGCGCGAACTGGTTTCCTTGAGTACGCAAAAAGTGGGCGGAATTCGTGGTGTAGCGGTGAAATGCTTAGATATCACGAAGAACTCCGATTGCGAAGGCAGCTCACTGGAGCGCAACTGACGCTGAAGCTCGAAAGTGCGGGTATCGAACAGGATTAGATACCCT
+
GGFGGGFFEGGGECFGGGGGEFCGFCEGGGGG@<@FGGDGCF9CFGGDDF@:FGGFFEFF@@@C<CEC@C:=CFGGGGG?9EF<FCFFFGGFF=FFGGA?<B,<,9C7F+=8??<F,C,8FFABGG,5FFFFGG9<FCFFDF@=:F<<,=>?DFGGFB81D56C>-@<BDBBF8DFCFECF=@FEGFGGE;=89:=*9C$FGGGFCCFFGGGGGGDCDC?EFCGGG<#:/=GGBFC?>E;GGGFF<50?99933GFC8GFF=E8CF<D8GFECFFG>CGF@DGF=8>,GFGGGGF>C,@C,FFBFC=:DF<FCGGGGGDGGGGEGGDGEGGGGGGGGFGFGGGEC,,7GGGGGGF7GF<CGDGGGGGGGF@F9D@EGGFC7C@E,GGGGGGGGGGGGGGGGGGGGGF::CGGGGGGGGGGGGGGGGGGGFGCCCCC
@GS 69477
TGGGGAATATTGCACAATGGGCGCAAGCCTGATGCAGCGACGCCGCGTGCGGGATGACGTCCTTCGGGTTGTAAACCGCTTTTGATCGGGAGCAAGCCTTCGGGTGAGTGTACCTTTCGTATAAGCACCGGCTAACTACGTGCCAGCAACCGCGGTAATACGTAGGGTTCACGCGTTATCCTGAATTATTTGGCGTAAAGGGCTCGTAGGCGGTTCGTCGCGTCCGGTGTTAAAGTCCATCGCTTAACGGTGGATCTGCGCCGGGGACGGGCGGGGTGGAGTGCGGTAGGGGAGGTTGGAAATCCCGGTGTAGCGGTGGAATGTGTAGATAACGGGAAGAACACCAATGGCGAAGGGAGGGATTTGGGCCGTTTCTTACGCTGGGGAGCGAAAGCGTGGGGAGCGAACAGGATTAGAGACCCT
+
CE88CECF@EF<@CEC@CFFG8CGGGC@FGGCEGFG98++FFEEG7CC7::F>FEC=C=+BCEGGD++BF7BEFCGFEDGFGFC+C<+++>+8AFGCFDGF++@F7E@B,F,@=FG9FF,8@33,:@>F*35CFFGFGG7>,:<,D*,,66<FECFCCEC9<C?25FC2:C,=F*=BB2<C++3+<++3<0@,<:C*1/,<?CF;>E8@*<882*;8;*:8:EC8?5**;*0<7,<+0=0+9>DC:FCEB7<?$5@F7?FCEGG#*;:1>3+/@>,<>:+@+>3,D>A:=44:+8,,F?<B+=+44,<E@+8+:@F<FC9EC,,C,;,9,:,F8GGE<,,C,6-C,?,F@,8GGFC,C96,,C,,7EF,CE;,,68-6+,7C,,8@,@6,<@B77BGFFDGGF;D9GGGFGFFFEEE,C@A,C
@GS 364
TGAGGAATATTGGTCAATGGACGAGAGTCTGAACCAGCCAAGTAGCGTGTAGGATGACGGCCCTATGGGTTGTAAACTGCTTTTATAAGGGAATAAAGTGAGTCTCGTGAGACTTTTTGCATGTACCTTATGAATAAGGACCGGCTAATTCCGTGCCAGCAGCCGCGGTAATACGGAAGGTCCGGGCGTTATCCGGATTTATTGGGTTTAAAGGGAGCGTAGGCCGGAGATTAAGCGTGTTGTGAAATGTAGACGCTCAACGTCTGCACTGCAGCGCGAACTGGTTTCCTTGAGTACGCACAAAGTGGGCGGAATTCGTGGTGTAGCGGTGAAATGCTTAGATATCACGAAGGACTCCGATTGCGAAGGCAGCTCACTGGAGCGCAACTGACGCTGAAGCTCGAAAGTGCGGGTATCGAATAGGATTAGATACCCT
+
FFCFFFFFGGGGGGFGGGFGGGGDFGGGGGGGGGGFGGGG8FGFFFGGGCFAF<FGGGGGGGDGGDGG?@FGCA,CFEFFAFGGAFGFGG8FF<<FFAFGGFGGGG?+E8:5FGGG<AFGCF?F,59FGCGGGGGFCFGG<+FFGDDFGGGGGGCG7,=B8CFGGEEG?D/9@A@<E@CFGG@FE@BEGGDGG9FD*FCF2;+FCFFGC@<GGEGFC*CC:F8CEFE9F;FFCCF?CGDG@FGGF@??=@FFFGECC3<:E=CFF=DDBFGG1EC>6,<BFFFF;,8EFFCGGGDGCCCGGCF<GGCCEGFD@EFGEFFBDF@CGCGFFAFGGGFECFEAC5E9,,=,EGGGGGGFDE<@@6CGFFDF<8GFFGGGGGGCFCGGGFFGFEGGGGFE@:EA@FFFEFBFDFGGGGGGGGGFFGFGGFFGGGGCC8CC
@GS 365
TGAGGAATATTGGTCAATGGGCGAGAGCCTGAACCAGCCAAGTAGCGTGCAGGAAGACGGCCCTATGGGTTGTAAACTGCTTTTATAAGGGAATAAAGTGGGTCACGTGTGACTTTTTGCATGTACCTTATGAATAAGGACCGGCTAATTCCGTGCCAGCAGCCGCGGTAATACGGAAGGTCCGGGCGTTATCCGGATTTATTGGGTTTAAAGGGAGCGTAGGCTGGAGATTAAGCGTGTTGTGAAATGTAGACGCTCAACGTCTGCACTGCAGCGCGAACTGGTTTCCTTGAGTACGCACAAAGTGGGCGGAATTCGTGGTGTAGCGGTGAAATGCTTAGATATCACGAAGAACTCCGATTGCGAAGGCAGCTCACTGGAGCGCAACTGACGCTGAAGCTCGAAAGTGCGGGTATCGAACAGGATTAGATACCCT
+
FFGGGFGGGGGGGGGGGGGGGGGGGGGGGGGGGGGGGGGGFCGGGGCGGGGGGDGDDFGDGGGGGGCFCGGGGGGGGGGGGGGGGGFGGGGF@FFFFFGFGGGGGGGG<FGGGGGGGGCGGGGGGGGGGGGCEFFGGGEFGG?CFGGGGGGGFFGGGFFGFFFGGGGGGGEGFGFBECEGGGGGGGGFFFBFFGD?:FFG=CFGGGGGGGFGGGGGGEE?EGDCGGGFGGGE>FFGCD>EGGFCGGGGGFGGGGFFCCEFF@CFF>FGFG=BGCCGEGGGGGGGGGGFFD??=GEFC9,GFGDCFEGGGEF9FGEGGGGGGGGGGGGGGGGGGGGGGGGGGGGFDGGGGGGGFF@-GGGGGEF@GGGGGGGGFE<EFGGGGGGGGGFGGGGEGGGGGGGFCGGGGGFBGFGGGGGGGGGGGGGGGFGGGDGCCCCC
@GS 366
TGAGGAATATTGGTCAATGGGCGAGAGCCTGAACCAGCCAAGTAGCGTGAGGGATGACCGCCCTACGGGTCGTAAACCTCTTTTATAAGGGAATAAAGATAAGTACGCGTACTTAGTTGCATGTACCTTATGAATAAGGACCGGCTAATTCCGTGCCAGCAGCCGCGGTAATACGGAAGGTCCGGGCGTTATCCGGATTTATTGGGTTTAAAGGGAGCGTAGGCCGGAGATTAAGCGTGTTGTGAAATGTAGATGCTCAACATCTGCACTGCAGCGCGAACTGGTTTCCTTGAGTACGCACAAAGTGGGCGGAATTCGTGGTGTAGCGGTGAAATGCTTAGATATCACGAAGAACTCCGATTGCGAAGGCAGCTCACTGGAGCGCAACTGACGCTGAAGCTCGAAAGTGCGGGTATCGAACAGGATTAGATACCCT
+
FGGGGGGGCGGGFFGGGGGDGGDEGGGGGGGGGGGGGGGGCFFFGGEFC@FGGGGGFGGE:FCGGFGDDFGGGGG<FGGGGGGGFGCGFGGECF,FEEGGADA?5?7CFFGDEGFFFCDFCFGGFGFGCFFGGFGGGGGGFGGGGGGFG,@FFGGGGGGGGGGGGGGGGGGG9FGG5FEECECFGD@FC>C=FEGE@CFGGGCEEGG?7ABBFCEDGGGGGG8CFFDEGGGGGCFFCCEGGGGGGGGG9GFF0FFGFBFCGGGFGGGGFFEGFEFGGFGGGGGGFDA=GGGGGGDGGGGGFFF<GDGFE?GFGFF@7EGFGCGGGF>FFFFFFGFFCFGFFFED<DCGGFCGGGECCFGE:7F7GGGGGDEC,E9EFGECF@+E@DFGGGGGGCGGF>EDFEGGGGFFE@GFGGGGGGGGGGGGGFGGGGFCCCCC
@GS 67612
TGAGGAATATTGGTCAATGGACGAGAGTCTGAACCAGCCAAGTAGCGTGCAGGATGACGGCCCTATGGGTTGTAAACTGCTTTTATAAGGGAATAAAGTGAGTCTCGTGAGACTTTTTGCATGTACCTTATGAATAAGGACCGGCTAATTCCGTGCCAGCAGCCGCGGTAATACGGAAGGTCCGGGCGTTATCCGGATTTATTGGGTTTAAAGGGAGCGTAGGCCGGAGATTAAGCGTGTTGTGAAATGTAGACGCTCAACGTCTGCACTGCAGCGCGAACTGGTTTCCTTGAGTACGCACAAAGTGGGCGGAATTCGTGGTGTAGCGGTGAAATGCTTAGATATGACGAAGAACTCCGATTGCGAAGGCAGCCTGCTGTAGCGCAACTGACGCTGAAGCTCGAAAGCGTGGGTATCGAACAGGATTAGATACCCT
+
AFGGCFCFGGGF9EFGGGC@FGGGGGGGGGGGGFGCFGGGGGFGGGGGGFGCFGGGGFGGGEEFFFFGGGGGCAEACFFG<FGGGGGGGGGGFFCFFGFFGBFGDGGF?FGGGGCGFGGGFGCFGGGGGGGFGGGGFF9EEGGGG>C<BFGGG@FGGFEDGGGGGCDCFGGGGGGGGGCFGGFFGCFGCFG8CF@CFGGFGGGGFE+:FFGCGFGGGEEEEGGGGGGGGGEGGGFEEEE9AGGGGDGEDCCEFGEEF:EF:EEFGGGGGF<CGGCGEAFEGFGDD=GGCGGGGGGGGD8GGGGGGGGGGGGFGGGEB7FGGGGGGF7EFDDGFGFE9FGGGGFFGFDFGGGGGEGFGDGCGGGGGGGGGGGDGFFGGGGGGGGGGGGGGGGGGGGGGGGGFCGGGGGGGGGGGGGGGGGGGGGGGGGGFGGCCCBC
@GS 62416
TGAGGAATATTGGTCAATGGACGAGAGTCTGAACCAGCCAAGTAGCGTGCAGGATGACGGCCCTATGGGCTGTAAACTGCTTTTATAAGGGAATAAAGTGGGTCTCGTGAGACTTTTTGCATGTACCTTATGAATAAGGACCGGCTAATTCCGTGCCAGCAGCCGCGGTAATACGGAAGGTCCGGGCGTTATCCGGATTTATTGGGTTTAAAGGGAGCGTAGGCCGGAGATTAAGCGTGTTGTGAAATGTAGACGCCCAACGTCTGCACTGCAGCGCGAACTGGTTTCCTTGAGTACGCACAAAGTGGGCGGAATTCGTGGTGTAGCGGTGAAATGCTTAGATATCACGAAGAACTCCGATTGCGAAGGCAGCTCACTGGAGCGCAACTGACGCTGAAGCTCGAAAGTGCGGGTATCGAACAGGATTAGATACCCT
+
GGGGGCCFGFGGGGGGGGGCFGCEGGGGGGGGGGGGGGG@GGGFFGGGDGGGG:E@FF7FFGGGGGFEFGGGGECGGGGGFGGGEGGGDGFCEFFGCGFGFFFGFGCG?<7FGCGGGF=FGGCABFGGGGGFGFFGGFCFGG=GGGG8FFGGGGDFFGFG<BF>@EG7F7>>GGFGGGDGFFGGFCFEG>GGGGDG%=B>9?CGF7CAF<BFCCG<E5CEGGEEFG=C;FEFGFFGC/GGF=@@1B<FD<C:6EDCGFGGEGGC<GFF>GGGEEFGFFFGGGGDGGGGF8GGGGGGGGGGGGDFB7GGGGGGGGFB7GGGGGGGGGGGGGGGFFFGCGGFEFDE,7GFAGCFFB7CFCFGGGGFGGGGGFEFCE<F8@GEGGDFCFEEGGGGGGGGCEC,C:GGGEGGCDGGGFGF7GFFGGGGGGGGFGGCCCCC
@GS 369
TGAGGAATATTGGGCAATGGACGAGAGTCTGAGCCAGCCAAGTAGCGTGCAGGATGACGGCCCTATGGGTTGTAAACTGCTTTTATAAGGGAATAAAGTGAGTCTCGTGAGACTTTTTGCATGTACCTTATGAATAAGGAACGGCTAATTTCGTGCCAGCAGCCGCGGTAATACGGAAGGTCCGGGCGTTATCCGGATTTATTGGGTTTAAAGGGAGCGTAGGCCGGAGATTAAGCGTGTTGTGAAATGTAGACGCTCAACGTCTGCACTGCAGCGCGAACTGGTTTCCTTGAGTACGCACAAAGGGGGCGGAATTCGTGGTGTAGCGGTGAAATGCTTAGATATCACGAAGAACTCCGATTGCGAAGGCAGCTCACTGGAGCGCAACTGACGCTGAAGCTCGAAAGTGCGGGTATCGAACAGGATTAGATACCCT
+
FFGFF<<FEGGGF,CFFFGGGGGGEGEGGD<FCFEFFGGGCFEGGFGFFDEE<FGGGDFD7FFFGGG@,6,7BFGFFGEEFEFGGADC<FFGFFGFFG9,@AF9EGGGCC7,C,CE,?FGG9A,,B<FGGCA@<?A?9<74<FCG++:56,AFF7@F?FFF/,EF-:>><:@G>FF5F?@DD3GGGGE?C:;@;':<<@43F@FE>FEG7<BFE=FEG><8::CGFC;GF9GEA@DGGGDCGGG9FB;FB@C>FFFFBGFFD@-F>C@<FGG>ECGGGFF<AGGF>A,<8GFCCGECFEC,FA+C:GGGGGGGGF@+GFFGGGGGGCGGGGGGGGFCCGGGF?FGDGGGGGGGGFB>GFCF@GDGGGGGFGGFGFFGGGGGGDGGGGGGGGGGGGGGFC@@FGGGGF:F:FGEAE,GFGGGGGGGGGGGFGCCCCC
@GS 370
TGAGGAATATTGGTCAATGGGCGAGAGCCTGAACCAGCCAAGTAGCGTGCAGGAAGACGGCCCTATGGGTTGTAAACTGCTTTTATAAGGGAATAAAGTGAGTCTCGTGAGACTTTTTGCATGTACCTTATGAATAAGGACCGGCTAATTCCGTGCCAGCAGCCGCGGTAATACGGAAGGTCCAGGCGTTATCCGGATTTATTGGGTTTAAAGGGAGCGCAGGCGGACCTTTAAGTCAGCTGTGAAGTACGGCGGCTCAACCGTCGAACTGCAGTTGATACTGGAGGTCTTGAGTGCACACAGGGATACTGGAATTCATGGTGTAGCGGTGAAATGCTCAGATATCATGAAGAACTCCGATCGCGAAGGCAGGTATCCGGGGTGCAACTGACGCTGAGGCTCTAAAGTGCGGGTATCAAACAGGATTAGATACCCT
+
FGGGGGGGFGGDGCFGGGGF8@FGGGGGGGGGGGGGGGGGGGFGGGGGGGGGGGGGFGGG7FFGFGFCFCEFGGGGGGFGGGGGFGGGGGGGGGDGGGGGGGGGGGGGF=CCGGGGGG7FGGGGGGGGGGGGGGGGGAFGGGGCEGGGGGGGGGGGGGGGCFGGGGGGGGD@FGGDGGGFFGGFGGGGGGCCFFGE???FCFE:@AEGGFFFGGGFDEGGGGGDGGGGGFFCFFF;CFGGGFFGGGGGGGFEDGFFDCGF==EEDGGG>FFFFG?FFFGFFGFFFGGFGGGFFE,F8GEGFGGGGFCF9GGGGGGGFGGGGGGGEDGFGGGGGGGFFGFGGGGGFFGGGGGGFFB=F@FF@@GGGGGGGGGGGGGCGGGEGGGFFGFEGGGGGGGGGGGGFCGGGGFDGGGGGGGGGGGGFGGGGGGGGGFACBCC
@GS 371
TGAGGAATATTGGTCAATGGGCGAGAGCCTGAACCAGCCAAGTAGCGTGCAGGATGACGGCCCTATGGGTTGTAAACTGCTTTTATAAGGGAATAAAGTGAGTCTCGTGAGACTTTTTGCATGTACCTTATGAATAAGGACCGGCTAATTCCGTGCCAGCAGCCGCGGTAATACGGAAGGTCCGGGCGTTATCCGGATTTATTGGGTTTAAAGGGAGCGTAGGCCGGAGATTAAGCGTGTTGTGAAATGTAGACGCTCAACGTCTGCACTGCAGCGCGAACTGGTTTCCTTGAGTACGCACAAAGTGGGCGGAATTCGTGGTGTAGTGGTGAAATGCTTAGATATCACGAAGAACTCCGATTGCGAAGGCAGCTCACTGGAGCGCAACTGACGCTGAAGCTCGAAAGTGCGGGTATCGAACAGGATTAGATACCCT
+
GGGGGGGGFGGGGGGGGGGFGGGGGGGGGGGGGGDGGGFGGGGGFGGGGGGGGGGGGFGDFGGGGGGGGGGGGGGGGGGGGGGGGGGGGFGFGGFFGGC9FGGGCGDGGGGGGGGGFGGGGFGGGFGGGGGGGGGGGGDFF<FFGEEGGGGGGGGGGFGC:EGFGDFGGGFGGGGGEFGGGGGGGGDGGGEFG>FEFGFGGG@FFGGGCGGGGFGFGEGGDGGGGGGFGGGGGGGGGGGGGGGGGGFDEGFGGGFFCGGGEGGFGGGGFGGGGGGGGGGFGGFGF8DGGGGGGGGGGGFGGGGGGGGGEF9GGGGGGGGGCGGGGGGGGGGGFGGGGEGGGGGGGGGGCGGGGGFEGGGGGGGGGGGGGGGGFCFGGGGGGGGGGGGGGGGGGCGGGGGGGGGGGGGEGGGGGGF@GGGGGGGGGGGGGFGCCCCC
@GS 372
TGAGGAATATTGGTCAATGGGCGAGAGCCTGAACCAGCCAAGTAGCGTGCAGGATGACGGCCCTATGGGTTGTAAACTGCTTTTATAAGGGAATAAAGTGAGCCTCGTGAGGCTTTTTGCATGTACCTTATGAATAAGGACCGGCTAATTCCGTGCCAGCAGCCGCGGTAATACGGAAGGTCCGGGCGTTATCCGGATTTATTGGGTTTAAAGGGAGCGTAGGCCGGAGATTAAGCGTGTTGTGAAATGTAGACGCTCAACGTCTGCACTGCAGCGCGAACTGGTTTCCTTGAGTACGCACAAAGTGGGCGGAATTCGTGGTGTAGCGGTGAAATGCTTAGATATCACGAAGAACTCCGATTGCGAAGGCAGCTCACTGGAGCGCAACTGACGCTGAAGCTCGAAAGTGCGGGTATCGAACAGGATTAGATACCCT
+
FFGGGGGGDFGGGGGGGFGF?FGGCG@GGGGGGGGGGGGG8DFGGGGGGGGGFGGGGGGGGGGGGGAFEAFGGFGGGGGGGGGG?FFFDFGFGFFFGGGGGGGGGGGGGGGGGGGGGGGG9FGGGGGFFDEF,CFGGDGGFGGGGGGCFDDFFGGDGGGGFCFE7EGCCFFGGGGD;GEGDFGGGEGCG<FGGGEE7=FGACE<CF7FGF<BGFGGGGGGEECCCFEEFFFECFGGGGDGGFDGGGGGFEF@9<E>D8D0:DA>9FA<8EGDGGFGGGGGGGEFC,BCF<GGGGGGEE8FDFF<C+GGGDGFGGF>GGGG@CGGGGCGGGGGGGGFACGGGGGGGGGGGGGGE=CEDGGEGEGFGGGGGFFGGGGGFFGGGDEGCGGGEGGGGFGGGEFDFDGGGGGGGGGGGGGGGGGGGGGGGGGGGGGCCCCB
@GS 373
TGAGGAATATTGGTCAATGGACGAGAGTCTGAACCAGCCAAGTAGCGTGCAGGATGACGGCCCTATGGGTTGTAAACTGCTTTTATAAGGGAATAAAGTGAGTCTCGTTAGGCTTTTTGCATGTACCTTATGAATAAGGACCGGCTAATTCCGTGCCAGCAGCCGCGGTAATACGGAAGGTCCGGGCGTTATCCGGATTTATTGGGTTTAAAGGGAGCGTAGGCCGGAGATTAAGCGTGTTGTGAAATGTAGACGCTCAACGCCTGCACTGCAGCGCGAACTGGTTTCCTTGAGTACGCACAAAGTGGGCGGAATTCGTGGTGTAGCGGTGAAATGCTGAGATATCACGAAGAACTCCGATTGCGAAGGCAGCTCACTGGAGCGCAACTGACGCTGAAGCTCGAAAGTGCGGGTATCGAACAGGATTAGATACCCT
+
FGGGGFGFGGGGCEGGGGGFCGGGCFGCGGFGGGFGGGGGGGCCCDCFEGGGFEGCDGE7FFGGCFC,CFFD:EFGCFEFGFGFFGGGG?FGEGF<FFGCA9?FGFCF+BF,B,B,CA@9<BFGGG<FEFG9?<EFGGGG8C77>B@CDD9DC3+6F<D<>,@>>8<FF7CEF9:;5FEC@FFFGCF+CEEG>9F5:FFG9CB<C7<7=?2?ECFFGGGEB@CDCFC<FC=CCCGGDG@EFGF;FFDGFB=:>:@@:>@<EC85,CC@F=+0:C97CAAE<CFF8D,,GFFB8+GGGGGGGFFEF@GGF8GFFF==DGFGGFGFCC7FC,GGFFGFEE,GGGGGFFGGGGGGFGFCC?GEGGGGGCGGGGGFFF,FCGF@DGFF,FFFCF@CGF<GGGGFFCGGGGFFGFGGGGGGGGGGFDGGFFFAC@,C86@C
@GS 67960
TAGGGAATTTTCGGCAATGGGGGAAACCTTGACCGAGCAACGCCGCGTGAGTGATGAAGGTCTTCGGATCGTAAAGCTCTGTTACGAGGGACGAAGGACCGGCTCAGGAAATGGGGCCGGTTTGACGGTACCTCGCCAGAAAGTGACGGCTAACTACGTGCCAGCAGCCGCGGTAATACGTAGGTCACGAGCGTTATCCGGAATTATTGGGCGTAAAGAGTGAGCAGGCGGCATGGTAAGTCCGTAGTCAAAGCGTGGGGCTCAACCCCATATAGCTTCGGATACTGCCAGGCTAGAGTACGTCAGAGGTCAACAGAACTCCATGTGTAGCGGTGAAATGCGTAGATATATGGAAGAATACCGGTGGCGAAGGCGGTTGACCAGGGCGATACTGACGCTCAGTCACGAAAGCGTGGGGAGCAAAGAGGATTAGATACCCT
+
GGGFGG?FGGGGGDG@FEGE?FFGGGGGGGGGGGGGGGGGGGGGGGGGGGGEGGGGGGGGGGGGGGGFFEGGGGCDGGGGGGGGGGFEFGGGGFCCEDFGGGC>FFGGGGGGGGDGD:FGEGEGGGGG>FGGB:FEGGCEAFFBCFFGGGDGG:@EGGFGGFAFGCFFFFCGGGGGGCF?FCECFFGGG5CCGGGC<FC>C?>>AF@?CGGGGFFC8;<EGC<CFCFG=EGGGGFGGFGEE>@7CFFGDFGGGEGGGFFFGCCGGGCGGGGGGGFC><DGGEGGGGGGGGFB<CGFGGCGGGGGGGGGGGFGGCDCGGGGCCGGGGGDGGGGGGGGGGGF@FGFGGGGGGGGGGGGGGGGGGGGGGGGGGGGGGGFCFGGGGGGGGEGDGGDGGGGGGGGGGGGGGGGGGGGGGGGGGGGGGGGFFGGGFGFGFGCCCCC
@GS 375
TGAGGAATATTGGTCAATGGACGAGAGTCTGAACCAGCCAAGTAGCGTGCAGGATGACGGCCCTATGGGTTGTAAACTGCTTTTATAAGGGAATAAAGTGGGTCTCGTGAGACTTTTTGCATGTACCTTATGAATAAGGACCGGCTAATTCCGTGCCAGCAGCCGCGGTAATACGGAAGGTCCGGGCGTTATCCGGATTTATTGGGTTTAAAGGGAGCGTAGGCCGGAGATTAAGCGTGTTGTGAAATGTAGACGCTCAACGTCTGCACTGCAGCGCGAACTGGCTTCCTTGAGTACGCACAAAGTGGGCGGAATTCGTGGTGTAGCGGTGAAATGCTTAGATATCACGAAGAACTCCGATTGCGAAGGCAGCTCACTGGAGCGCAACTGACGCTGAAGCTCGAAAGTGCGGGTATCGAACAGGATTAGATACCCT
+
CFGGGGGGGGGGGGFGGGGGGGGGGGGGGGGGGGGGGGGGGGGGGGGGGGGGGGGGDFEDEGGGGGG?FFGGGGGGGG9FGGGGGGGGDGGGGGGGGGGG9E@EEGGGGDF<FFGGGG@EGGGFDFFGGGGFGGGGGGGG<FCGGGGGGGGGGGGGGGGGFGGGCGGGC@FGCFGGGFECD:FEGGGGGGGGGGGE<FGGFFGGFFFGFFFFGGGGGGGGGGGGCGG=F;EFGGGGC9GFGGGGFFFGGGCF@GGGG>FGG5;7D;FF@GGGECC@65D@GGFD<,FCDDGGGGGFFE8@4FF<F=BFFDGFGF>GGGGGGGGGGGGGGGGGGGGGGGGGGGGGGGGGGGGGGGGGGFGGCGF@GGGGGFGGGGFGGGGGFEGGGGGGGGGGGGGGGFGDFDGGGGEGGGGGGGGGGEGGGGGGGGGGGFGCCCCC
@GS 376
TGAGGAATATTGGTCAATGGGCGAGAGCCTGAACCAGCCAAGTAGCGTGCAGGAAGACGGCCCTATGGGTTGTAAACTGCTTTTATAAGGGAATAAAGTGAGTCTCGTGAGACTTTTTGCATGTACCTCATGAATAAGGACCGGCTAATTCCGTGCCAGCAGCCGCGGTAATACGGAAGGTCCGGGCGTTCTCCGGATTTATTGGGTTTAAAGGGAGCGTAGGCCGGAGATTAAGCGTGTTGTGAAATGTAGACGCTCAACGTCTGCACTGCAGCGCGAACTGGTTTCCTTGAGTACGCACAAAGGGGGCGGAATTCGTGGTGTAGCGGTGAAATGCTTAGATATCACGAAGAACTCCGATTGCGAAGGCAGCTCACTGGAGCGCAACTGACGCTGAAGCTCGAAAGTGCGGGTATCGAACAGGATTAGATACCCT
+
GGGGGGGG,EF9C@CEGGFGCFGEGGGGGGGGFEDFGGFG,FC,FFGGGGGFGGGGGGGGGGGG@FFFCFC:CGGGGGF<EFFGA<FGGFG<,,C<CEF9DFGFC@BF=F+<F<<FCCFCGEGGGGGGGFFCE<EFGEB=FFFGFDFCFGFD8>E7+3=FG,@FGDCFB*5E@F@<CEEBDEGGGGE*4:*4FFE54=12,5BF@>*=.FFC<CEF:?ECCCEC<<>/:5<E.B@580*GGFF@D?#;?<9>37>/<5DC6D,9FFCFCGGE@BFF69GGGFGGCF<CDD9GGF@?FC@EA<A4F7GGGGGGGGEGF@GFGCGEGFCGGGGGGGGGEEGGGGGGCGGEGGGGGGF7GEF@@GGGGGGGFFEF?FCGGGGGGGGGDGFGFGGDGGGGEFFECGGGGGFCGGFFC,AEGFGGGGGGGGGGGGGCCCCC
@GS 377
TAGGGAATCTTCCACAATGGACGCAAGTCTGATGGAGCAACGCCGCGTGAGTGAAGAAGGTCTTCGGATCGTAAAACTCTGTTGTTAGAGAAGAACACGAGTGAGAGTAACTGTTCATTCGATGACGGTATCTAACCAGCAAGTCACGGCTAACTACGTGCCAGCAGCCGCGGTAATACGTAGGTGGCAAGCGTTGTCCGGATTTATTGGGCGTAAAGGGAACGCAGGCGGTCTTTTAAGTCTGATGTGAAAGACTTCGGCTTAACCGGAGTAGTGCATTGGAAACTGGAAGACGTGAGTGCAGAAGAGGAGAGTGGAACTCCATGTGTAGCGGTGAAATGCGTAGATATATGGAAGAACAACAGTGGCGAAAGCGGCTCTCTGGTCTGTAACTGACGCTGAGGTTCGAAAGCGTGGGTAGCAAACAGGATTAGATACCCT
+
CEFFGDFGGFGGGGGGGGGFGGGE@@FGGDAFGC?GCGGGGGGGBCCG:,BEEFGGGGFCFGG9CFD@CBFFFFGGGGGFGGG9FG<EF?FGGGGGGGGCFG7E,BEF<,CE?EEGFGFGGGG,EEDCCF7AFFDAEG8FGFGGCAAFE>B:DDDCDCF%@FF;0,>DEGGD7>9C>:?<>BEEFGGFFEC@CFGDF?FGG?CEF6FFCGC>EFFEFFCEGC8CDCFEG7E>CF9>:@3<0,E>@<ED+=E;7#+327DCE=/>@<FEGDDEGGGD=ACFGFGFFCDEF?8+4,,,C=B,C,9GGGGGFB5<FEBB?F?BECGGGFFF===4GGFGFF:,=7CEEBEEFAC,GGGGGFFCC-,8GGC@,GFF@GGG@FC8@<CFFF@EE9GGGGGGGGGGFGGF@FCGGGGGGFCEGFFGGFGDFF<<F<<DFF8GCCCCC
@GS 378
TGGGGAATCTTGCGCAATGGGGGCAACCCTGACGCAGCGACGCCGCGTGCGGGACGGAGGCCTTCGGGTCGTAAACCGCTTTCAGCAGGGAAGAGACAAGACTGTACCTGCAGAAGAAGCCCCGGCTAACTACGTGCCAGCAGCCGCGGTAATACGTAGGGGGCGAGCGTTATCCGGATTCATTGGGCGTAAAGCGCGCGTAGGCGGCCTGGCAGGCCGGGGGTCAAATGCGGGGGCTCAACCCCCGCCCGCCCCCGGAACCTCCGGGCTTGGGTCCGGTAGGGGAGGGTGGAACACCCGGTGTAGCGGTGGAATGCGCAGATATCGGGTGGAACACCGGTGGCGAAGGCGGCCCTCTGGGCCGTGACCGACGCTGAGGCGCGAAAGCTGGGGGAGCGAACAGGATTAGATACCCT
+
FGGGGGDGGGGGGGGFGGGGGGGGGGGGGGGGGGGGGGFGGGGGGGGGCGGGGGGEEGG@FGGGGGG>FGGGGGGGGGGGGGGGGGGGCEGGEGGGGGGGGGGGFFFGGAGAF9FF@BEGGGGGDGGGGGGGG:FCFGFCGGGGFFGECGGFFFGCGFFGGGGGGDGEGGGGGGGGGEGGG73:EGAAC=EGFGGDE>CCE<EE>GDGGGGGGCECEGGGGGGG:GEC=EDGGGGECDGD'>CDEGC8EGDEGGGGDFCF>F8@GGGFEGGGGFCCFFGCGGGGGFGGFAFAF@7CF7DGGDGFGFDGGGGGGGCFFF9GFFDEECGGFCGGFF7C@:GF7GGFGGGGGGGGEFCEGFGGFDGGEGGGFGGGGGGGGGFFGGGGFFGGEGGGGGGGEGGGGGGGGGGGGGGCCCCC
@GS 67178
TGAGGAATATTGGTCAATGGGCGAGAGCCTGAACCAGCCAAGTAGCGTGCAGGAAGACGGCCCTATGGGTTGTAAACTGCTTTTATAAGGGAATAAAGTGAGTCTCGTGAGACTTTTTGCATGTACCTTATGAATAAGGACCGGCTAATTCCGTGCCAGCAGCCGCGGTAATACGGAAGGTCCGGGCGTTATCCGGATTTATTGGGTTTAAAGGGAGCGTAGGCCGGAGATTAAGCGTGTTGTGAAATGTAGAGGCTCAACCTCTGCACTGCAGCACGAACTGGTCTTCTTGAGTACGCACAACGTGGGCGGAATTCGTGGTGTAGCGGTGAAATGCTTAGATATCACGAAGAACTCCGATTGCGAAGGCAGCTCACGGGAGCGCAACTGACGCTGAAGCTCGAAAGTGCGGGTATCGAACAGGATTAGATACCCT
+
FGFFGGGGGGGGF<FFFFGCF8FGGGG@FFFGGFFGGG<F<FFGFGGGGGFFCEGGGFE>@@7F,,6=FFEF=EFGEFCCEFGGE<FFGFFFFFBCFGGCDFCFEAFGGG@FFFAEF,@FC9FGA,CAD,C?EEFFFF=7::C?BAE:DCDFCFDGFCGGFDFF876@FFCF6@EEGFCFFG9FG@:GGGDECGEC?GFC::FFGGG<GFGGGGFGECBC>C:1<,?GFCFGGGFFDGEEG>GGGGFFDGGFCFF<E<FFGFEFCC0F8?FGFE6:GFGGCDGGA,><FFAGDFC=ECFCFF==B4+BGCGCGECCFCFGGGGGEFCGGGGGGGGGFGGGGE9GGGGGGF9GFFBBDFFF:FFCGGGGGGGGCCCGGGGEF7@F9GGGGGGGGGGGFCGGGGGFGGEEE:GGGGGGGFGGGGFEGFCGFCFCCCCC
@GS 380
TGAGGAATATTGGTCAATGGACGAGAGTCTGAACCAGCCAAGTAGCGTGCAGGATGACGGCCCTATGGGTTGTAAACTGCTTTTATAAGGGAATAAAGTGAGTCTCGTGAGACTTTTTGCATGTACCTTATGAATAAGGACCGGCTAATTCCGTGCCAGCAGCCGCGGTAATACGGAAGGTCCGGGCGTTATCCGGATTTATTGGGTTTAAAGGGAGCGTAGGCCGGAGATTAAGCGTGTTGTGAAATGTAGACGCTCAACGTCTGCACTGCAGCGCGAACTGGTTTCCTTGAGTACGCACAAAGTGGGCGGAATTCGTGGTGTAGCGGTGAAATGCTTAGATATCACGAAGAACTCCGATTGCGAAGGCAGCTCACTGGAGCGCAACTGACGCTGAAGCTCGAAAGTGCGGGTATCGAACAGGATTAGATACCCT
+
GGGGGGGGGGGGGCFFGGGGGGGGGGGGGDFGGGGGGGGGFGGAEFCFCEGG@FGGGGGGGGEGCGFFCGGGGGGGGG9FFGGGGGGFCFGG8FFEGGGGGGGGGG8F,FFFGGGGGFEGGFGG,AEFGGGA9,EFD7?FFGDC>GEFG@GGG?CFFCDCFFGGGGGGGGGGGFFFDFFGDFGFEEGFGG@F9FFEEGFFCFGGCFEEGGGEGGE7D:8CEFEGGGC<E@FGGEFGDDGGGFGFFCGGGGECF?GGFEGFFD;@FFGG@GGGGGGG>FGGGGFEFD=,FFGGGGGFCC,EFCFFGFGEGGGDGGEF7GFEGFF@EDGGGGGGGGFGEFGGGGFFGFGFGGGGFB>-CFGGFFF7GGGGGGCF@F<EGGGGFC+GFGGGGGGGGGGGGGFF8GGGGGFGF@GGGGF<GGGGGGGGGGGGGGGCCCCC
@GS 381
TGGGGAATATTGGGCAATGGGCGCAAGCCTGACCCAGCAACGCCGCGTGAAGGAAGAAGGCTTTCGGGTTGTAAACTTCTTTTGTCAGGGACGAAGCAAGTGACGGTACCTGACGAATAAGCCACGGCTAACTACGTGCCAGCAGCCGCGGTAATACGGAGGTGGCAAGCGTTATCCGGATTTACTGGGTGTAAAGGGCGTGTAGGCGGGAAAGCAAGTCAGATGTGAAAACTGTGGGCTCAACCCACAGCCTGCATTTGAAACTGTTTTTCTGGAGTACTGGCGAGGCAGATGGAATTCCTAGTGTAGCGGTGAAATGCGTAGATATTAGGAGGAACACCAGTGGCGAAGGCGATCTGCTGGACAGCAACTGACGCTGAGGCGCGAAAGCGTGGGGAGCAAACAGGATTAGATACCCT
+
FGGGGC,6CFCFFGD,,@FFFDEGGGGGGFFDGAEGGGFFCCE:FFEE@FFGCF8FC,,CE<FFGGGEFEGEGGD9FFGGGGGGFFFEGD7FFC7BFGGGGFCCF7F<FEGGGFGG7<@,,3,,D7FEF7>FF,<F<<3@@B@>DF,*5>:>>7,@B<*51=FFGGFBF7CFAF9<C>GGGGGGGCEGC<C=CFCCFG?8;:(CBFCBCCFE5C?CFFCFGGGCFE<<<<@GF+7FF<C8GF@<?GGFGGGGGFF6;9EFFFDGFGGFF@DCF<9EAEA+>64+8GFFFAAFGFAFEE<EF8FEC@+DGFCGGGGGEGGFGGFE<E?<9FGGFGGFCCC-FGGGDGGGGGGGFFC,<FEFGGGGGGGEGGGC:EDGFFEEFEFF@FFECCF@-GGGGGGGFFFFFGGGGFFGF@CCCCB
@GS 60755
TGAGGAATATTGGTCAATGGGCGAGAGCTTGAACCAGCCAAGTAGCGTGAAGGATGACGGACCTATGGGTTGTAAACGGCTTTTATGCGGGGATAAAGTGAGGCAAGTGTGGCTTATTGCAGGTAACGCATGAATAGGGACCGGATAATACCGTGCCAGCAGCCGCGGTAATACGGCAGGTCCGGGCGTTATCCGGATTTATTGGGTTTAAAGGGAGCGTAGGCCGTCTGGTAAGCGTGTTGTGAAATGTCGGGGCTCAACCTGGGCATTGCAGCGCGAACTGTCAGACTTGAGTGCGCGGGAAGGAGGCGGAATTCGTCGTGTAGCGGTGAAATGCTGAGATATGACGAAGAACTCCGATTGCGAAGGCAGCCTGCTGTAGCGCAACTGACGCTGAAGCTCGAAAGCGTGGGTATCGAACAGGATTAGATACCCT
+
@C,,;<CFC<AFE<C9@EFF?FF778@FFCF8FFGGFG<<E8CE@EB7:,6CCC,::EC76@7EA<F@8,,@CCEFF,==@F,=F<?,B7CFG7FCEC,AEE,B=,BFAAEGGCD<FDFDF,,AE,8CFCFFC><DBG8FCCC7+<*>F,,@<DDC7;@EFG:>;,C<*==@C;)@*C:48FFGGE:<4=7=,C@=;.67<8<EFC9:08CCF:C+82FC8>EFCE:BFGFC8<C6C5EE9GCC2,E@EEGGGGD>8*F@FGGEGFEDFGGEFE7F@C<CE=D*F=FFDGGFEFF++88F<FF==+>GGGGFFFF+GGGFE,:7BFGFE,DFA?9FF<59C,CFGFE<FC<FGFFEEGGGGGGFFDFGECEF@FGGGGGECECFEAFCGFFGFFFGGGGFEBFFF7DGGGGGGFCGEFGEFAGGGGGGFCFCCBCC
@GS 383
TGGGGAATTTTGGACAATGGGGGCAACCCTGATCCAGCCATGCCGCGTGCAGGATGAAGGTCTTCGGATTGAAAACTGCTTTTGTCAGGGACGAAAAGGGATGCGATAACACCGCATTCTGCTGACGGTACCTGAAGAATAAGCACCGGCTAACTACGTGCCAGCAGCCGCGGTAATACGTAGGGTGCAAGCGTTAATCGGAATTACTGGGCGTAAAGCGTGCGCAGGCGGTTTTGTAAGATAGATGTGAAATCCCCGGGCTCAACCGGGGAATTGCATATATGACTGCAAGACTTGAGTTTGTCAGAGGAGGGTGGAATTCCAAGTGTAGCAGTGAAATGCGTAGATAGTTGGAAGAACACCGATGGCGAAGGCAGCCCTCTGGGACATGACTGACGCTCATGCACGAAAGCGTGGGGAGCAAACAGGATTAGATACCCT
+
GGGGG@FGGGGGGFFGGGFGGGGGGGGGFGFGGACE@FGGGFEFEGEGCFGCGGGGFGGGGGGGGGGGGGG<FEG8CEGGGGGGGGGDFDFGGEEFGGGGFGGGGGGGGG9,FBEEGGGGGGGGFGGGGGCFGGGGGFGGGDFGGGGDGGEG>DEDGCBFGGGGGGGGGEGEFGCEFFGGGGFEEF2:EG9FGFFGGGG94CCFFGG=F8FGGFE:CFGGGEGGCEGDCCGCCGGGFGFGGGGG?EGGFFCCFGFGGDCFCEGFF7C/CGFEFCEF>E9GDFF@FF9FC,EFFFGGFFF,=FAAGGGGGFDGGGGGGGFC,DGGFGGFGDGFFDGGGGGGGGGGGGGFA8GGGGGFECFCGGFFGGGGGGGGGDCFGCGGGGGGGGGGGGGGGGGGGGGGGGGGGGGGGGGGGGGGFAGGGGGGGGGGGGDGGF8F@A,CA
@GS 51981
TAGGGAATTTTCGGCAATGGGGGAAACCCTGACCGAGCAACGCCGCGTGAGCGAAGAAGGCCTTCGGGTCGTAAAGCTCTGTTGTAAAGGAAGAACGGCGCATACAGGAAATGGTATGCGAGTGACGGTACTTTACCAGAAAGCCACGGCTAACTACGTGCCAGCAGCCGCGGTAATACGTAGGTGGCGAGCGTTATCCGGAATCATTGGGCGTAAAGAGGGAGCAGGCGGCCGCAAGGGTCTGTGGTGAAAGCCCGAAGCTAAACTTCGGTAAGCCATGGAAACCGGGCGGCTAGAGTGCGGAAGAGGATCGTGGAATTCCATGTGTAGCGGTGAAATGCGTAGATATATGGAGGAACACCAGTGGCGAAGGCGACGGTCTGGGCCGCAACTGACGCTCATTCCCGAAAGCGTGGGGAGCAAATAGGATTAGATACCCT
+
GGGGGFGGGGGGGGGGGGGGGGGGGGGGGGGGGGGGGGGGGGDGGGGGGGGGEEGG:EF?FEGGGGGGGGGGFGGGGGFGGGGGGGGGGGGGGFGGGG>FFGGGGGGGB@FGGGFGCFGGGCFFFFFGGCCFGGGGGG,,>FCCFGGGGGGGG?EFFG@EGGGCFFFGGGGGGGGGGGGGFGGGG?DFG>EGGGGDGGGGGGG@DFGGGGG<GGGGGGGFFGCC?CFGEGGGFF8GGDGGFEEFFGGGGGGFGGEGEGFF<CCCGGFGGGGFFBGFE>9GD:AGEEFF@+D<FFFECGGGCFCGGFFCB<7@GCGFFF<GF?GFGGGGGGGGGGGGGGGGDEAAGGEFFFFCF9GGF=CFGGGGGGF@GEECF@GEGGGGGDGGGGGGFGGGGGGGGFGGGGGGGFGEEDGGGGGGGGGGGGGGGGGGGGGGGGGCCCCC
@GS 385
TGAGGAATATTGGTCAATGGACGAGAGTCTGAACCAGCCAAGTAGCGTGCAGGATGACGGCCCTATGGGTTGTAAACTGCTTTTATAAGGGAATAAAGTGAGTCTCGTGAGGCTTTTTGCATGTACCTTATGAATAAGGACCGGCTAATTCCGTGCCAGCAGCCGCGGTAATACGGAAGGTCCGGGCGTTATCCGGATTTATTGGGTTTAAAGGGAGCGTAGGCCGGAGATTAAGCGTGTTGCGAAATGTAGACGCTCAACGTCTGCACTGCAGCGCGAACTGGTTTCCTTGAGTACGCACAAAGTGGGCGGAATTCGTGGTGTAGCGGTGAAATGCTTAGATATCACGAAGAACTCCGATTGCGAAGGCAGCTCACTGGAGCGCAACTGACGCTGAAGCTCGAAAGTGCGGGTATCGAACAGGATTAGATACCCT
+
GCEFGGGGFGGGGGGGGGGGGGGGGGGGGGGGGGGGGGGGGGGGGGGGGGGGGGGGGGGGEGGGGGGFCEEF7FFFGGGGGGFGGGGGGGFFGGGGGGGGGGGGGGFGFGGGFGGGFGGGGGGGGGGFGGDFGG9FGFGG@<FFG:GGDFGGG3CF>DGD=GGG>GGDGGFBFFFEEEFGGGGGGGDEGGFFGBFC@FF<C6GEFCFBCCBCGGGGGGGGGGDCGGGFECGGGFGGGGE8CE?GGFFFFFFCGCGGGGGGFFCFEGGFFGGGGECFDGGEFGGFF8F8FFGGGGGGEFGGGFF8GGFFGCGGGGGGGGGFGGGFC77GGGGGGGGGFGGGGGGGE=<GFGGGGGF@GGGGGGGGGGGGGGGGGGGGGGGGGGGGGGGGGGGGGGGGGGGGGGGGGGGGGGGGGGGGGGGGGGGGGGGGGFGCCCCC
@GS 61447
TGGGGAATATTGCACAATGGGGGAAACCCTGATGCAGCGACGCCGCGTGAGCGATGAAGTATTTCGGTATGTAAAGCTCTATCAGCAGGGAAGAAAATGACGGTACCTGACTAAGAAGCACCGGCTAAATACGTGCCAGCAGCCGCGGTAATACGTATGGTGCAAGCGTTATCCGGATTTACTGGGTGTAAAGGGAGCGTAGACGGAGTGGCAAGTCTGATGTGAAAACCCGGGGCTCAACCCCGGGACTGCATTGGAAACTGTCAATCTGGAGGACCGGAGAGGTAAGCGGAATTCCTAGTGTAGCGGTGAAATGCGTAGATATTAGGAGGAACACCAGTGGCGAAGGCGGCTTACTGGACGGTAACTGACGTTGAGGCTCGAAAGCGTGGGGAGCAAACAGGATTAGATACCCT
+
FGGFGGCFEEFFGFGFFGG<FEGGDGDFGGGFEFGGGGGGGGDGGGGFGGGGGEGGGGG9CECGGGE@FGF<FGGFGFGGAF?E<<FFGGGGE<FGGGGFFGGGFECGGG8,AFGABFGFFDEGE:FGFCCF@.<FGGG@FFCDE73@FCEAC,:%D?;:F:;;@CFFGCE3GGGD7F@<@F,GFFE=F@A9GGGGGFGF::FDGF9CFCF*GFCCC?F;FGGGG<<EGF@E>#<FCC@EECCDFFBFEFFCD9GGGFCFGGGGDFFAFCCFGF(FDGFEDDGGGGGEGGGFFGFFFB9,FGGFGEGFGDDGGGECFGFGF@EFFFCGEEACFCC-DDE7GGGFGFBEC+CDFFFFF7BCGGGGGGGGGFGGGF@FFFGGFFGFE>GGGGGCFCGF8EDGGGGGEFGGGGGCCCCC
@GS 387
TAGGGAATTTTCGTCAATGGGGGGAACCCTGAACGAGCAATGCCGCGTGAGTGAGGAAGGTCTTCGGATCGTAAAGCTCTGTTGTAAGAGACAAACGACATTCATAGGGAATGATGAGTGAGTGATGGTATCTTACCAGAAAGTCACGGCTAACTACGTGCCAGCAGCCGCGGTAATACGTAGGTGGCGAGCGTTATCCGGAATGATTGGGCGTAAAGGGTGCGTAGGTGGCAGAGCAAGTCTGGAGTAAAAGGTATGGGCTCAACCCGTACTGGCTCTGGAAACTGATCAGCTAGAGAACAGAAGAGGACGGCGGAACTCAATGTGTAGCGGTAAAATGCGTAGATATATGGAAGAACACCGGTGGCGAAGGCGGCCGTCTGGTCTGGATTCTGACACTGAAGCACGAAAGCGTGGGGAGCAAATAGGATTAGATACCCT
+
FGGFEFGGGGGGEGGGDFGGCCECCCFGGGGGFFGGGFFGGGGGG>GGGGGGGGGGF8B7FGGGGGFGGGGGGGGCFFFGGGGGGGFFGFG,@DBCGDGGEFC<FE@DFGGGGGGCFGF9;EFGFFFCFCFGFFBEFG,6:::FCFFG7EGCGF?FFGFCG>9CFCFGDEDGGGCFGGFC9CCE=CFGGGGGFEGGGGGG>E+;F<FFGGGFGFFCEFGGGGGE-GGDGCF+D?7#9FFF>GFGFCGGGG2@CGFE5<<DCF:EF:@CACF:?FE=?>DDFAFFF9BAA9CA,ACFC@DA9GGGEFEFCECF>CGGDGE??,8GGGF=>@+9F<FC=C:C7EE?,CCFF6FFGFGFB,>:ECFB,@F,GGCEFF7F7GGGFCFGF?GEFC,FFGFFEFFFGGGEFGGFCGGFDGEGGGGGGFFGGCGFFE<<<,GFCB,BA
@GS 388
TGGGGAATATTGCACAATGGGGGAAACCCTGATGCAGCGACGCCGCGTGAGTGAAGAAGTATTTCGGTATGTAAAGCTCTATCAGCAGGGAAGAAAATGACGGTACCTGACTAAGAAGCCCCGGCTACCTACTTGCCAGCAGCCGCGGTAATACGTAGGGGGCAAGCGTTATCCGGAGTTACTGGGTGGAAAGGGAGGGTAGCCGGTAAAGCAAGGCTGAAGGGAAAGCCCGGGGCTCAACCCCGGGACTGCCTTGGAAACTGTTTAACTAGAGTGCTGGAGAGGAAAGCGGAATTCCTAGTGTAGCGGTGAAATGCGTAGATATTAGGAGGAACACCAGTGGCGAAGGCGGCTTACTGGACAGTAACTGACGTTGAGGCTCGAAAGCGTGGGGAGCAAACAGGATTAGATACCCT
+
EFGGGGGGDFGAGGGGGGGGEFGGGGFGGGGGGGGGGGCGGGGGDGDGGGD<CFEF,CF?<<FAEGDC<FGGFGGE<EGEAD<99,EFCGDFEGGAGCFF9F++A??FE,8??8EFA,A38F:>7CE,=>FF9>,=,:,@AEGCEE::*8*DA;C<7>CFGGEC**<:<<1<<A***%<,;<FGFC+8#7FF?<4+=#?E#1&/:G#DFFBC9A:CF=>2@6,D>@@**@+GF:,,3F7F@66C,8D38@>6,,,5,,FEA,B,,@,F9E<EA4,:4,GFA?,EB+ECDGFGDGGFE<<AGGGGGFCFFDFGGF=F7CFD<<9<CGGGFFFFCFE:-CGGDGGFA7GFCEGGGGGFGFGGGF9DCFGFF@C;;,@GFFBC,CGGGFDGGGGGGGGGGFGGGEAGCGGGGGECCCC@
@GS 389
TGGGGAATATTGGGCAATGGGCGCAAGCCTGACCCAGCAACGCCGCGTGAAGGAAGAAGGCTTTCGGGTTGTAAACTTCTTTTGTCAGGGACGAGTAGAAGACGGTACCTGACGAATAAGCCACGGCTAACTACGTGCCAGCAGCCGCGGTAATACGTAGGTGGCAAGCGTTGTCCGGATTTACTGGGTGTAAAGGGCGTGTAGCCGGGAGGGCAAGTCAGATGTGAAATCCATGGGCTTAACCCATGAACTGCTTTTGAAACTGTTAGTCTTGAGTGAAGTAGAGGTAGGCGGAATTCCCGGTGTAGCGGTGAAATGCGTAGAGATCGGGAGGAACACCAGTGGCGAAGGCGGCCTACTGGGCTTTAACTGACGCTGAGGCACGAAAGTGTGGGTAGCAAACAGGATTAGATACCCT
+
FGGGGGCFEGGGGDGGGGGGFGGGGGGGGGGGGGGGGGGGGGGGGGGGGGGGGGGCFFFGGGGGGGGGGGGGGGGGGGGGGGCGGGGGGGGGGGGGGGGDGGGGGGGGGGGGGGGGGGGGGBDGGGGG;FG@GFDGDDFGFGGEEFGEFG8<7DGGGGGGGGGGGGEFGBFFCFD<5F7C?F:<CFGG9C<GGGGGGFFF?8EFG@FFGGECFEGCGGGGFCFFGFGGGFFCGGGGGAGFCDFDFG<GFEDFGFGGGGFGGGGGG@FDF9GGGE9GGFGGGGCGGGGGGGGGGFFFC>FGGGGFCC+GEEFFGGFEFEFF?DGFC+?GDEGFGGGGGGFFGGGGFCGDGGGGGGGGGGGDGGGGGGGGGGFGFEGGGGGGGGGGGGGFGGFGGGGFGGFGGGGGFGGGGGGGGCCCC<
@GS 390
TGGGGGATATTGCACAATGGAGGAAACTCTGATGCAGCGACGCCGCGTGAGTGAAGAAGTATTTCGGTATGTAAAGCTCTATCAGCAGGGAAGAAAATGACGGTACCTGACTAAGAAGCCCCGGCTAACTACGTGCCAGCAGCCGCGGTAATACGTAGGGGGCAAGCGTTATCCGGATTTACTGGGTGTAAAGGGAGCGTAGACGGCGACGCAAGGCTGAAGTGAAATACCCGGGCTCAACCTGGGAACTGCTTTGGAAACTGTGTTGCTGGAGTGCTGGAGTGGTAAGCGGAATTCCTAGTGTAGCGGCGAAATGCGTAGATATTAGGAAGAACACCAGTGGCGAAGGCGGCTTACTGGACAGTAACTGACGTTGAGGCTCGAAAGCGTGGGGAGCAAACAGGATTAGATACCCT
+
GGGGGGGGGGGGGGGGGGGGGGGGGGGCGGGGGGGGGGEGGGGGGGGGGFFFGFGGGGGGFGGDFGGCFGGGGGGGGGGGGGGGGGGGGGGGGGGGGGGGGGG@F:FFFGGGGGGGGCGGGDGGG8GGG@FGGFGGGGGGGGGGEGGGFEGCFGGFG?GGGGGGGGGGGGGGGGGGGGGGGGGGGGFCFGGFGGGGGGGGGEEGGGGGGGFGGGG#FGFFGGGGGGDFFGCFGGGGGCFGFFGGFGGGGGGGFGGFFGDGGGF@GFGGF<>GGGGGF,GGGGGFE>GGGGGGGGFGDFFAGGGGGGGGGGGGGEEGGGGGEFGGE<GGGGGGGGGGGGCGGGGGGGGGGGGFCCGFFFGGGGGGGGGGGGFGFGFGGGGGFGGGGGGGGGGGGGGGGGGGGGGGGGGGGGGCCCCC
@GS 391
TGAGGAATATTGGTCAATGGACGAGAGTCTGAACCAGCCAAGTAGCGTGCAGGATGACGGCCCTATGGGTTGTAAACTGCTTTTATAAGGGAATAAAGTGGGTCTCGTGAGACTTTTTGCATGTACCTTATGAATAAGGACCGGCTAATTCCGTGCCAGCAGCCGCGGTAATACGGAAGGTCCGGGCGTTATCCGGATTTATTGGGTTTAAAGGGAGCGTAGGCCGGGGATTAAGCGTGTTGTGAAATGTAGACGCTCAACGTCTGCACTGCAGCGCGAACTGGTTTCCTTGAGTACGCACAAAGTGGGCGGAATTCGTGATGTAGCGGTGAAATGCTTAGATATCACGAAGAACTCCGATTGCGAAGGCAGCTCACTGGAGCGCAACTGACGCTGAAGCTCGAAAGTGCGGGTATCGAACAGGATTAGATACCCT
+
FFECCCFGGGGGGFGGGGGGGCGGGGGCFFGGGGGGGGDFFGECEFDG>@FFGEFFGGGGCFGGGGECFAEFGGGEFFCCFAAF9FFFGFEFGGFGFGGGCFGGGFGG8FEEFFGGF<EGGGCEG5CFCFGFGG9BFCGFD+CCFGGGGFFGGGCEFGDFCDBDGGGC>GGGCF7:CFE>DEFGGEGGGDFFBBF71<?9CF<CD7GGF<<?CFEFGCG6EEDF-GGF;GGGGDCCGDGGGEFGCFGGGF4C@@FGGDDGGGD3C>CGGFF?FGFF=9GGEGF8GGGGGFBCFGGGFE8GGGGGDGGGEFC<FGFGGGGGDGGFE@GFFGGGGGFEEEGGGGGGFGFGGGGGGGFB@F8FCGGGGGGGGGFFFE9GGGGGCGGGGGGDGGGECFGGGGGFGGGGGGEDGGGGGGGGGGGGGGGGFF@,GFFBCCCC
@GS 392
TGGGGAATCTTCCGCAATGGACGAAAGTCTGACGGAGCAACGCCGCGTGAGTGATGACGGCCTTCGGGTTGTACAGCTCTGTTAATCGGGACGAAAGGCCTTCTTGCGAATAGTTAGAAGGATTGACGGTACCGGAATAGAAAGCCACGGCTAACTACGTGCCAGCAGCCGCGGTAATACGTAGGTGGCAAGCGTTGTCCGGAATTATGGGGTGTAAAGGGCTCGGAGGCGGTTCGTCGCGGCCGGTGTGAAAGTCCATCGCTTCACGGTGGATCTGCGCCGGGTACGGGCGGGCGGGAGTGCGGTAGGGGAGACTGGAATTCCCGGTGTAACGGTGGAATGGGTAGATATCGGGAAGAACACCAATGGCGAAGGCAGGTCTCTGGGCCGTTACTGACGCTGAGGAGCGAAAGCGTGGGGAGCGAACAGGATTAGATACCCT
+
GEGAEF:<E<FFGGGGGGGGGGGG+@FG<FFFGGG,:CFFFEGGGGGGGCFGGGGGEEGGEGDGFFGCFGGGF,AFGFGAFFDBFGFFG+4@>F:FDGDF8FGFGGFGFEG7F,E<,D,CFE9CFDCECE7:CCCCC7D:FCECFG:AF*5C>EFGFFGFGGCCFGGGG,1**=BCEGGGFB?FEFC>5@CF@E5EG>C9EG6CF?8,'C;8.@?F<CFEC8:C8:8EC<EC<GEC/::C>#8EC=+@/EFB+<<FC44<<:E+#C1C>,GF<16%GGGGGGEC+@+GGEGGGC=<FB>F7GFCEA8GGFF9EGEGFF=B4+GGGGGGGEE<FFF9GGGFFB,F9FGGGF7GGFFGGGGFFGGGGGGGGGGGGGGFFGGFEGFFGGGDFFD9GG@GGGFGGGGGGCGGGGCEGGEFGGGGGGGGGGGGGGF,GGGGGCCBA-
@GS 393
TGGGGAATATTGCACAATGGGGGAAACCCTGATGCAGCGACGCCGCGCGGAGGAAGAAGGTCTTCGGATTGTAAACTCCTGTTGTTGAGGAAGATAATGACGGTACTCAACAAGGAAGTGACGGCTAACTACGTGCCAGCAGCCGCGGTAAAACGTAGGTCACAAGCGTTGTCCGGAATTACTGGGTGTAAAGGGAGCGCAGGCGGGAAGACAAGTTGGAAGTGAAATCCATGGGCTCAACCCATGAACTGCTTTCAAAACTGTTTTCCTTGAGTAGTGCAGAGGTAGGCGGAATTCCCGGTGTAGCGGTGGAATGCGTAGATATCGGGAGGAACACCAGTGGCGAAGGCGACCTACTGGGCACCAACTGACGCTGAGGCTCGAAAGCATGGGTAGCAAACAGGATTAGATACCCT
+
GGGGGGGGFGGGGGGGGGGFGGGGGGGCFGGGGFFGGGFFEGGGGGGGGDGGGCFFGGGFGFGGGFG4CCGFFGGGCEGGGGGGG?FFFFGEFFGCGGCEF7FEFGGGGFGFGGG<F@=5GFF;GGGGGGF8<FCGGGGFGGGFE@FEGGGFGFGFCFFFFGGGGGGEE6GGGG?G?<C<EGFGFGGFFFGGDEEAC8DEGECE?GGFEG8;EFGFGGGE@AFGFC;F@DFFGEFGD3FFCC@9F<;FADF60=EGFFGFGGEFGG<9@FFFGGF<EAEDGGGGF7GEF?FGFF:GGGFDGGGGGGEGGGGGCF,DFDGGGGGGGGGGFDFF:FDFCGGGGGGGGGGGGGGFGGFFGGGGGFBCAGGGGGGGGFFGGGGGFCGGFFGGGGECGGFGGGGGGGGGF9GGFE,CCCC@
@GS 394
TGGGGAATATTGCACAATGGGGGAAACCCTGATGCAGCGACGCCGCGCGCAGGAAGAAGGTCTTCGGATTGTAAACCCCTGTTGTTGAGGAAGATAATGTCGGGACTCAACAATTAAGTAATTGCTAACGACGTACCAGCAGCCGCGGTAAAACGTAGGTAGCAAGCGTTGTCCGGAATTACTGGGTGTAAAGGGAGCGCAGGCGGGAAGACAAGTTGGAAGTGAAAGCCATGGGCTCAACCCCGGAACTGCTTCCAAAACTGGTTGGCGTGAGTAGGGCAGAGGTAGGCGGAATTCCCGGTGTAGCGGTGGAATGCGTAGATATCGGGAGGAACACCAGTGGCGAAGGCGGGCTACTGGGCAGTAACTGACGCTGAGGCTCGAAAGCATGGGTAGCAAACAGGATTAGATACCCT
+
GGGGGGGGGGGFGGGGGGGGD,C+BF<FGGGGGGGGGG:FEGGGGGG7F7+4@B,?F8FGGEGGFGG7F:FFGCGF,+?FBFGGFGC<ECGE8DD<F9A,@8>+++,8BFF,,,,,<,:,<,,:,,C,8++@+3+@>FC7,>FG7#*>A981=39.)7E:2*3EEG>GF8)*4(41)4<+;*<ECE<C=FBA:E;(DC=*5CDDF?,,F?,,B6D=;=DE@C@<F>2,GFB7@8GF@5*5*++5,GGFFGFD<36,,DGGF:B++++<C,GGFF6,84E8?GGGE4C=F?GGGGCCC7@GGGGGGDGGGGF9GGGF<GGGGGGEEGGGGF9GGGGGFFF@DGGFGGGGEC;,,,<,GGGFEC,6,GGGGGGGGGGGGGC<FEGGGGGFGGGGGGGGF,GGGGGGGFGGGGGCCCCC
@GS 395
TGGGGAATATTGCACAATGGGCGCAAGCCTGATGCAGCGACGCCGCGTGCGGGATGACGGCCTTCGGGTTGTAAACCGCTTTTGATCGGGAGCAAGCCTTCGGGTGAGTGTACCTTTCGAATAAGCACCGGCTAACTACGTGCCAGCAGCCGCGGTAATACGTAGGGTGCAAGCGTTATCCGGAATTATTGGGCGTAAAGGGCTCGTAGGCGGTTCGTCGCGTCCGGTGTGAAAGTCCATCGCTTAACGGTGGATCTGCGCCGGGTACGGGCGGGCTTGAGTGCGGTAGGGGAGACTGGAATTCCCGGTGTAACGGTGGAATGTGTAGATATCGGGAAGAACACCAATGGCGAAGGCAGGTCTCTGGGCCGTCACTGACGCTGAGGAGCGAAAGCGTGGGGAGCGAACAGGATTAGATACCCT
+
GGGGGGGGGGGCFGGGGGGGGGGGGGGGGGGGGGGGGGGGGGGGGGGGEGGGGGGGGGG>FGCGGGGGGGGGGGGGGGGGGGGCCGGGDFFGGGG@FGGGGFDGGD7DGGGGGGGGGGGFGF<FAFGGGGDFFG<FFGGGGGFF:7FFFF>EFGGGGGGGGF?@FFGGGGGGGGAFEGEFGGGGDFGFGCGGGGGGGGFGEGGGGGGEFGFGC8EE:<GGEGGEGGGGGGEAEED,ECFGGFDF+=FGGGEFC@?<EGFGEGGGGGGGGGDEDGFFDGGEF0FFFE7GGDFEAGGCGFEFE+@C>EGFF=7GGGGGGGGGGGFCGGGGGGFBFGGGFGGGFDFEDGCEGGGGGGGGGFGGGFGGGGGF@CGGGGGGGGGGGGGGGGGGGGGGGGGGGGGGGGGGGGGFGGFC,GGGGGCCCCC
@GS 396
TGAGGAATATTGGTCAATGGGCGGAAGCCTGAACCAGCCATGCAGCGTGAAGGACTAAGGCCCTATGGGTCGTAAACTTCTTTAGACGCAGAGTAATGAGGGCCTCGTGAGATTCGATGAGAGTATCCTTTGAATAAGCATCGGCTAATTCCGTGCCAGCAGCCGCGGTAATACGGGGGATGCGAGCGTTATCCGGATTTATTGGGTTTAAAGGGTGCGTAGGCGGCGAATTAAGTCAGAGGTGAAATACCGGGGCTCAACGCTGGAAGTGCAGTTGATACTGATTGGCTTGAATACGCTTGCGGTGGGAGGAATGAGTGGTGTAGCGGTGAAATGCATAGATATCACGAAGAACACCGATTGCGAAGGCAGCTCACGAAGGGGCGATTGACGCTGAGGCACGAAAGCGTGGGGATCGAACAGGATTAGATACCCT
+
GGGGGGGGGGGGGG<FGGGGGGG+@FGEFFGGGGGGGGFG<E8,CFGGECF9FD,,C,CFGGGGGGGGGG,>CFGGGG,FE<<,5,94++@F<,FF?,,C,?+CEGE+:,C,,,54,CFF,,?DFF,5,,,CFGCCFF*F,D>GDFCA1C@<FFDFFGFGGGGGDGGGGGGGGDGD85F#:1;E,GDCECAFGGGEEDFGGF<FGGGGGGGGGED@GEFGGEGG>=*$9GGGGGG=,3<#9GGGFFG.#07GFFGGFFFGG#-10F;>8GDC#>%,6,,DGGFBFD+BE<,F@+CF@+B68+++F?GFF9GFEF9,,D<FGGGGGGGGGGFCGGGGF<GGGGFGF7ECC9GGGGF:GFGGGGEDGGGFC6,8GGGDCF6@:F:GFDF7GGGGGGGFF8ECCGGFGEF7F-FFF6DGGGGGGGGGGGGGGGGCCCC@
@GS 397
TGAGGAATATTGGTAAATGGGCGAGAGCCTGAACCAGCCAAGTAGCGTGCAGGAAGACGGCCCTATGGGTTGTAAACTGCTTTTATAAGGGAATAAAGTGAGCCTCGTGAGGCTTTTTGCATGTACCTTATGAATAAGGACAGGCTAATTCCGTGCCAGCATCCGCGGTAATACGGAAGGTCCGGGCGTTATCCCGATTTATTGGGTTTAAAGGGAGCGTAGGCCGGAGATTAAGCGTGTTGTGAAAGGTAGATGCTCAACATCTGCACTGCAGCGCGAACTGGTTTCCTTGAGTACGCACAAAGTGGGCGTAATTCGTGGTGGAGCGGTGAAATGCTTAGATATCACGAAGAACTCCGATTGCGAAGGCAGCTCACTGGAGCGCAACTGACGCTGAAGCTCGAAAGTGCGGGTATCGAACAGGATTAGATACCCT
+
6CEFFGFFGDCD9F,CFFDGGCCC+@EGGGE@FGFFGC-C@F<<@FGGGCD,,CFGFGG7FGCCGGAE<=:FGEEAAFGFGGGGGGGGGG,<FDEFFE<,@FGCGFEF<F:,B,4,E@+AEFFEF,@EFEFCB<CEEB9FC8CFGGGGGCFD8>+8<FC+,,7@=EF:3FGG7-56><?FE->3C87::;;=;2%?<<8*7=2<@FGGFCFBFEB8DCC::4/>6FC@5,9>G@>D<CEGGGGC6;40BFFFCGFFC9D<03D>7>,F?GGEEFFCCGF=>6,F>8,,GDDB?@84+CFA:EFGGEF:C@EB?=@ECFFEFA4+7F7E9GFCFFGGGGFCFCGFFEEFCF9EFB6-7CF7GGCFFAGGC8DF<FDCECGF@F@E;9GDGC7GFFF@FCDGF@CF<F@++:CFEF9GGFFGFDGF9GFGE@GCC8CA
@GS 60267
TAGGGAATCTTCCACAATGGACGCAAGTCTGATGGAGCAACGCCGCGTGAGTGAAGAAGGTCTTCGGATCGTAAAACTCTGTTGTTAGAGAAGAACACGAGTGAGAGTAACTGTTCATTCGATGACGGTATCTAACCAGCAAGTCACGGCTAACTACGTGCCAGCAGCCGCGGTAATACGTAGGTGGCAAGCGTTGTCCGGATTTATTGGGCGTAAAGGGAACGCAGGCGGTCTTTTAAGTCTGATGTGAAAGCCTTCGGCTTAACCGGAGTAGTGCATTGGAAACTGGAAGACTTGAGTGCAGAAGAGGAGGGTGGAACTCCATGTGTAGCGGTGAAATGCGTAGATATATGGAAGAACACCAGTGGCGAAAGCGGCTCTCTGGTCTGTAACTGACGCTGAGGTTCGAAAGCGCGGGTAGCAAACAGGATTAGATACCCT
+
FGGGGGGGGGGGGGGGGGGFGGGGGGGGGGGGGGGGGGGGGGGGGGGGGGGGGGGGGGGGGGGGGGGEEGGGGGGGGGGGGGGGGGGGGGGGGGGGGGGGGDFGGGGGGGGGGGGGGGGGGGGFGGDEGGGGGGGGGGGGGFFGGGGGDC8FGGFGFEGGGGGGGG>FGGGEEGGGGGFFFECFGGGGGGGGGGGGGGGGGGGGGFBCFCGFGFFGGGGGGGGGGGGGGGG@@EFGGGGGGGGGGGGGGGFGGGGGGGGGGGFCGGGGGGGGGGGGFCFFFGFAFGFGF?,E??GGGGFF9CGGGCGGFC7GGFGFGGGGFGGGFGFBC7EDGFGGCFDGGGGGFGGGFFGGGGGGGGGGF@FDGGGGGGFCCEDGFEFFGGGGFAGGGGGGGGGGGGGGFCGGGGGFFFEEGDGGGGGGGGGGGGGGGGGGGGFFCCCCC
@GS 399
TGAGGAATATTGGTCAATGGGCGAGAGCCTGAACCAGCCAAGTAGCGTGCAGGAAGACGGCCCTATGGGTTGTAAACTGCTTTTATAAGGGAATAAAGTGAGCCTCGTGAGGCTTTTTGCATGTACCTTATGAATAAGGACCGGCTAATTCCGTGCCAGCAGCCGCGGTAATACGGAAGGTCCGGGCGTTATCCGGATTTATTGGGTTTAAAGGGAGCGTAGGCCGGAGATTAAGCGTGTTGTGAAATGTAGATGCTCAACATCTGCACTGCAGCGCGAACTGGTTTCCTTGAGTACGCACAAAGTGGGCGGAATGCGTGGTGTAGCGGTGAAATGCTTAGATATCACGAAGAACTCCGATTGCGAAGGCAGCTCACTGGAGCGCAACTGACGCTGAAGCTCGAAAGTGCGGGTATCGAACAGGATTAGATACCCT
+
GGGGGGGGGGGGGGGGGGGGGGGGGGGGGGGGGGGGGGGGFGFFGGGGGGGGGGGGGGGGGGGFGGGGGGGGGGGGGGGGFGGGGGGGGGGGGCGGEGGGGGGGGGDGGGGFGGDFFGGGGGGGGGGGGGFCGGFGGGGGFG:2>CDGGG3EDGGGGGFGGGGGGGGDEDGGGEF?G@FEGFGGDGGGGGGFGCEC<2C>GGGGGGGGECFFFFGCGGGEGGGF8CGGCFGGGFGEGGGGGFEFGGGGFGFGF?FFGFGGGGGFFGEFFFGGFCF@EFCE,GGGFGGGGFGGFCGGGGFGFGFFCGGGGFFGFCC+GGFFGGGGGFF<GGGFFGGGFFFA9FFB<GGGGFGGFF@CGGGGFCGGGGFFGGGGGGGGGGGGDGGGFGGGGGGGGGGGCGGGGGGGGGF7EDGGGGFGGGGGGGFGFGGGGGGCCCCC
@GS 400
TGGGGAATCTTGCGCAATGGGGGGAACCCTGACGCAGCGACGCCGCGTGCGGGACGGAGGCCTTCGGGTCGTAAACCGCTTTCAGCAGGGAAGAGTCAAGACTGTACCTGCAGAAGAAGCCCCGGCTAACTACGTGCCAGCAGCCGCGGTAATACGTAGGGGGCGAGCGTTATCCGGATTTATTGGGCGTAAAGCGCGCGTAGGCGGCCCGGCAGGCCGGGGGGGGAAGCGGGGGGCTCAACCCCCCGAAGCCCCCGGAACCTCCGCGGCTTGGGTCCGGTAGGGGAGGGTGGAACACCCGGTGTAGCGGTGGAATGCGTAGATATCGGGAGGAACACCAGTGGCGAAGGCGGCCTACTGGGCAGTAACTGACGCTGAGGCTCGAAAGTGTGGGTAGCAAACAGGATTAGATACCCT
+
G?FFGGGGGGGGGGGGGGGGEFG7FGG+CFGGGGEGGGGGGGGGGGGGGGGDFG7F7FGGE:FGGGGCGGGGGGGGCFCC+=B<<9?CFGGGGGGBFC<FAEFGFGEB:,CEGGFFGFFG>=DCGG?GGGGEG8@FFFGGGGFG>CEGGGGG8CCF<FBED7?:;CEGEE,/;EGEGG:2#<CFGGGFFC8EEE5C8:EG>GGCCC8*:*A2*1/ECGEC88=##+GGEEECCEFFC?4F<CC*3*:CEE8>F>EE,DF@CC>1FDCF7CGFF9GF)EGFEFA,GF?7CGFGF@C:@FF=8GGGGGGGFGCE5B,EGGGGGGGFCF>:GF<FGGGGGGGGGGGGGGGGGGGGFF9EDGGGGF@<,,GGGGGGGGGGGGGGGGDGGGE@7GGGGFAGGGGGGGGGGFGGGGGGCCCCC
@GS 401
TGGGGAATATTGCACAATGAGGGAAACCCTGATGCAGCGACGCCGCGTGGAGGAAGAAGGTCTTCGGATTGTAAACTCCTGTTGTTGAGGAAGATAATGACGGTACTCAACAAGGAAGTGACGGCTAACTACGTGCCAGCAGCCGCGGTAAAACGTGGGTCACAAGCGTTGTCCGGAATTACTGGGTGTAAAGGGAGCGCAGGCGGGAAGACAAGTTGGAAGTGAAATCTATGGGCTCAACCCATAAACTGCTTTCAAAACTGTTTGTCTTGAGTAGTGCAGAGGTAGGCGGAATTCCCGGTGTAGCGGTGGGATGCTTAGATATCGGGAGGAACACCAGTGGCGAAGGCGGCCTACTGGGCACCAACTGACGCTGAGGCTCGAAAGTGAGGGTAGCAAACAGGATTAGATACCCT
+
EFEFCCFGEFGGGEFGGAF,CFGGGGGGGG8CFFFGGG@@CEEGGEC@FC:F,?EACFGGGGGGGDEGGEGGGGGGGGGC8BC,==FFC,<FCC<FFFGDFFF:CBFGGGGGG8FEFFG9FA+8FC:F7>GG<>DFFFFFGFGGGGDECE=@C7EFF/>:=G?F#EGE(CCFGCFC?EFFF:,?CGGFFFFCGGC8FG:8DGDEGGFGEFBCC8F9A4;9FFGCFF3/EC<AGFCC@FEGC<GGFGFFDD@;E9FCGGGFGGGFD@#2CGGGFFCFGBGDGGAFEGGGGGF9CE>GGFCCFCEGGGGGGGGF=E9:,,GGGGF@GGGFF<FCEFGGFCGGGGEDGGGGGGGCE,CGGGFFF@C89FGGGGEGGGGGGGF<GGGGGGGGGGGGGFGFCFGGGFGGGGGGGGGCCCCC
@GS 402
TGGGGAATATTGCACAATGGGGGAAACCCTGATGCAGCGACGCCGCGTGGAGGAAGAAGGTCTTCGGATTGTAAACTCCTGTTGTTGAGGAAGATAATGACGGTACTCAACAAGGAAGTGACGGCTAACTACGTGCCAGCAGCCGCGGTAAAACGTGGGTCACAAGCGTTGTCCGGAATTACTGGGTGTAAAGGGAGCGCAGGCGGGAAGACAAGTTGGAAGTGAAATCTATGGGCTCAACCCATAAACTGCTTTCAAAACTGTTTTTCTTGAGTAGTGCAGAGGTAGGCGGAATTCCCGGTGTAGCGGTGGGATGCGTAGATATCGGGAGGAACACCAGTGGCGAAGGCGGCCTACTGGGCACCAACTGACGCTGAGGCTCGAAAGTGAGGGTAGCAAACAGGATTAGATACCCT
+
GGGGGGGGGGGGGGGGGGGGGGGGGGGGGGGGGGGGGGGGGCGGGGGGGGGFGGGGFGGFGGGGGGGEGEFFFGGGGGGGGGGGGGCGGFGGGGGGGGGFGDGGGCGGGGGGGFGG<@FFFGDAFGGGGGGGEGC>GGGGGFGGEG@EGGGDFGGG?EGGGGGGFDGGGFGGGGCFDGCFGGGGGGGGGFFGGGGFD=C:EEGGGGDFFDF@EGGGFGECBEGGFGGFFGGGFGFFGGGGGGGGFGEBFGFGGGGFFGGGGGGGGGGGDFFGGGGGFDGGGGGGGGGGGGGGGEC:GGGGGGGGGGGGGGGGGGGGGGFGGGGGGGGGFDFGGGGGFGGGGGGFGGGGEGGGDFEGGGFFC,GGFFGGGGGGGFFGGGGGF:GGGGGGGGGGGGGGGGGGGGGGGCGGGGGCCCCC
@GS 56116
TGGGGAATATTGCACAATGGGCGAAAGCCTGATGCAGCGACGCCGCGTGAGCGAAGACGTATTTCGGTATGTAAAGCCCTATCAGCAGGGAAGATAATGACGGTACCTGACTAAGACGCACCGGCTAAATACGTGCCAGCAGCCGCGGTAATACGTATGGTGCAAGCGTTATCCGGATTTACTGGGTGTAAAGGGAGCGCAGGCGGTGCGGCAAGTCTGATGTGAAAGCCCGGGGCTCAACCCCGGTACTGCATTGGAAACTGTCGTACTAGAGTGTCGGAGGGGTAAGCGGAATTCCTAGTGTAGCGGTGAAATGCGTAGATATTAGGAGGAACACCAGTGGCGAAGGCGGCTTACTGGACGATAACTGACGCTGAGGCTCGAAAGCGTGGGGAGCAAACAGGATTAGATACCCT
+
@CFGD:BCCFF9@6EECFFDCE@EEE@FEGGGGGGGGGF:::FEGDGGGEECFDDGF,BC<9E@EFGGCFGDCFFAAFF<<<C@FGGGGG@EECFDG,,?ECCCFDC9FCBBEG8F,3+F5GF9F7F<CE?GG?C@6;C:F9F?>CFGEC<@;:<B<CGG=C8<FGGE::=EF:,<FGE:>=GGGGCGFFC<FGGFGGGFDGDGGCCC-EEEEG<+9@@FGGGGGGFFCFGFCCEFF;GGGECGGGFF=GGGFE;GGEFFF>C9CD?<DCDG>GFC@EC5FDCGGGGGGGFCGGGGGGGFGGGFGGGGGGGFGGEGFGGFGGGFFGGFGFFGFEFFGGGGGEGGGGGGGGGGCFCFC@CE<GEFGGGGGGGGGGGGFCGGFCCGGDGF@-GGGGGGDCGFCGFF<9GGGDGCCCCC
@GS 56212
TGGGGAATATTGCACAATGGGGGAAACCCTGATGCAGCGACGCCGCGTGAGCGATGAAGTATTTCGGTATGTAAAGCTCTATCAGCAGGGAAGATAATGACGGTACTCAACAAGGAAGTGACGGCTAACTACGTGCCAGCAGCCGCGGTAAAACGTAGGTCACAAGCGTTGTCCGGAATTGCTGGGTGTAAAGGGAGCGCAGGCGGGAGAACGAGTTGGAAGTGAAATCCATGGGCTCAACCCATGAACTGCTTTCAAAACTGTTTTTCTTGAGTAGTGCAGAGGTAGGCGGAATTCCCGGTGTAGCGGTGGAATGCGTAGATATCGGGAGGAACACCAGTGGCGAAGGCGGCCTACTGGGCACCAACTGACGCTGAGGCTCGAAAGTGTAGGTAGCAAACAGGATTAGATACCCT
+
GGGGDEGGFGGGFGGGGGGGGGGGGFFCFFGGGGFFGGEGGGGGGGGGGGGGGG8F?FGGGGGGGFE?B<F<FGGA,EGGEFEEGGGGGCGGGGGGGGF9?FEB?+,?FFGGGGGGGGCCF9FECGGC<FFF>>8<FFF9BF8DF>>F<C:FGGGGGGGCFG8GCEFF=GDGFFFB8F;,<4EGFFCC<FGCFGGFGGGGGGGCGGF1:9FEECE#GFGGGFGGGGF7GGGGGGGGFCFGGFGFEDE>>DGFGFGFGFDBEFGGFF@FGFGGGFGGGFD;>FGFCGGGF8FFGFC7GGGGGGGGGF7EFDF9GGGGGGGGGGGCGGGGGGGGGGGGGFFECGGGGGGFFECGGFGGGGGGF<@E<GGE@GGGGGGGGGGGGGGGGFGGGFFGGGGGGGGGGGGGGGGGGGGCCCCC
@GS 405
TGAGGAATATTGGTCAATGGGCGAGAGCCTGAACCAGCCAAGTAGCGTGCAGGACGACGGCCCTATGGGTTGTAAACTGCTTTTATAAGGGAATAAAGTGAGTCTCGTGAGACTTTTTGCATGTACCTTATGAATAAGGACCGGCTAATTCCGTGCCAGCAGCCGCGGTAATACGGAAGGTCCGGGCGTTATCCGGATTTATTGGGTTTAAAGGGAGCGTAGGCCGGAGATTAAGCGTGTTGTGAAATGTAGACGCTCAACGTCTGCACTGCAGCGCGAACTGGTTTCCTTGAGTACGCACAAAGTGGGCGGAATTCGTGGTGTAGCGGTGAAATGCTTAGATATCACGAAGAACTCCGATTGCGAAGGCAGCTCACTGGAGCGCAACTGACGCTGAAGCTCGAAAGTGCGGGTATCGAACAGGATTAGATACCCT
+
FGGGGGGGGGGGGFGGGGGGGGFGGGGGGGGGGGGGGGGGFFGGGGGGGGGGGGGGEGGDCGGGGGGCGFGGGGGCGGDGGGGGGGGGGGGGGGGGGGGGGGGGGGGGGCGCFFGGGGGGFGFGGGGGGCFFGGGGGGGGGGGGGGGGGGGGG*GGGGFGGGGGGGGGGGGGFGFGGGGGFGGGGGGEGGCGGGGGEEFGFFECGFFDGFGGGGGGGGFCGGDCFF<:C?;GGFGGGGGGGGGGGGGGFGFF>FCCGCFGGCFFGGGGFGGGGGFGDGGGGGGGGGF8<@FGGFCEFE,@:FGDF7GGGFGFFGGGGGGGGFGGGGGGGGGGGGEFCFGGGF<FAC<=GGGGGFF@GGGEFDGDGGGGGGGGFGFFF<GGFF7FAGGGGGGGGGGGGGGFFCGGGGFFGGGGGGGFDGGGGGGGGGGGGGGCCCCC
@GS 406
TGGGGAATATTGCACAATGGGCGCAAGCCTGATGCAGCGACGCCGCGTGCGGGATGACGGCCTTCGGGTTGTAAACCGCTTTTGACTGGGAGCAAGCCCTTCGGGGTGAGTGTACCTTTCGAATAAGCACCGGCTAACTACGTGCCAGCAGCCGCGGTAATACGTAGGGTGCAAGCGTTATCCGGAATTATTGGGCGTAAAGGGCTCGTAGGCGGTTCGTCGCGTCCGGTGTGAAAGTCCATCGCTTAACGGTGGATCCGCGCCGGGTACGGGCGGGCTTGAGTGCGGTAGGGGAGACTGGAATTCCCGGTGTAACGGTGGAATGTGTAGATATCGGGAAGAACACCAATGGCGAAGGCAGGTCTCTGGGCCGTCACTGACGCTGAGGAGCGAAAGCGTGGGGAGCGAACGGGATTAGATACCCT
+
GGGGGGGGGGGGGGGGGGGGGGGGGGGGGGGGGFGGGGGGGGGGGGGGGGGGGGGGGGGGGGGGGGGGGGGGGGGGGGGGGGGGGGGGGFFEGGDGGGGGGGGGGGGGGGGDGGGGGGGGGGGGGGEGGGGGACGGGGGGGG3GGGG@FGGGGGG6FCDFEFGGFGGGGGGGGGGGGGGG>GGGGGGGGGGGGFGGGEFGGGGGEEGGGGGGGGGEGGGGD>EGGGEGGGD;GGGGGGFGEGFC<FEFGGGGGGGFFEDGGECFGGGGGGGGGGGGGGGGGGGGGGGFCGGGGGEGF9GGGGGGEGDGGGGECGGGGGGGGFGGGGGGGGGGGGGGGGFCGGGDGGFGGGGGGGGGGGGGGGGGGGGGGF:>GGGGGGGGGGGGGGGGGGDGGGGGGGGGGGGGGDGGGGGGGGGGGGGGCCCCC
@GS 407
TGAGGAATATTGGTCAATGGACGAGAGTCTGAACCAGCCAAGTAGCGTGTGGGAAGAATGCCCTATGGGTTGTAAACCACTTTTGCAGGAGGGTAAAATGCTTCACGTGTGGAGTATTGCAAGTATCCTGCGAATAAGGACCGGCTAATTCCGTGCCAGCAGCCGCGGTAATACGGAAGGTCTAGGCGTTATCCGGATTTATTGGGTTTAAAGGGAGCGTAGGCGGGGAGTCAAGTCAGTTGTGAAAAGCCACGGCCCAACCGTGGTCGTGCAGTTGAAACTGGTTCTCTTGAGTGCGCACGAGGACGGTGGAATTCGTGGTGTAGCGGTGAAATGCTTAGATATCACGAAGAACTCCGATTGCGAAGGCAGCCGTCCGGAGCGTTACTGACGCTGAGGCTCGAAGGTGCGGGTATCAAACAGGATTAGATACCCT
+
GGGGGGGGGGGGGEGFGGGGGGGGGGGGGGGGGGGGGGGGGGGGGGGGGGGGGDGGGGGGGGGGGGFAGGGGGGGGGGGGGGGGFGGGGGGGGEGGGFGGGGFFCGFFFGGCEFGGGDFGGGGGGGFFGGGFG=FFGGGCFGGGGGGGGGGGGGGGFFGFGGGGGGGGGGGGFGGGGFF:8FFFCGGGGCGGGGGGGGGGGE9FGGGC@FFFGGGGGGGGEGC?FGGG*,2+EFGGGGGGGGGGGGCDGGFEGFDCECGGGEC:EGGCGGGFFGGFFGGF=CGGFFD9CFGFGGEGGC8GGGGEEGCGGGGFF<GGGGGGGDFCGGGGGFGGFGGFCFGGGGGGGGFGGGGGEGGGGGGGGEGGGFGGGGGGDGGGGGGGGGDGGGGGGGGGGGGGGGGDGGGGGGEGGGGGGGGGGGGGGGGGGGGGGGGCCCCC
@GS 408
TGGGGAATATTGCACAATGGGCGCAAGCCTGATGCAGCGACGCCGCGTGCGGGATGACGGCCTTCGGGTTGTAAACCGCTTTTGATTGGGAGCAAGCCCTTCGGGGTGAGTGTACCTTTCGAATAAGCACCGGGTAACTACGTGCCAGCAGCCGCGGTAATACGTAGGGTGCAAGCGTTATCCGGAATTATTGGGCGTAAAGGGCTCGTAGGCGGTTCGTCGCGTCCGGTGTGAAAGTCCATCGCTTAACGGTGGATCCGCGCCGGGTACGGGCGGGCTTGAGTGCGGTAGGGGAGACTGGAATTCCCGGTGTAACGGTGGAATGTGTAGATAGCGGGAAGAACACCAATGGCGAAGGCAGGTCTCTGGGCAGTCACTGACGCTGAGGAGCGAAAGCGTGGGGAGCGAACAGGATTAGATACCCT
+
,EFGE@@CDFGGGFDGFGGG?DEGGCCDDF8F,CF,@F@7CFGC+F:>7FGGGE@B=E7C=FGGGCC:F@GEGGGGFF@FEFGCCEGFFGDGGFG8D7<D,=+BCCFF@C<<@,@@=9FFDG8>CFCCFCFC**><:FFGGGG@FCC<CCCGGG5>:B<G?F<CCFFFD4CC:FDFGGGCFGFG56%;FGFGECCC06:?F<CCCFG<;+<12CC:C;E/5CAFCE87FGC*GF?:<CCGGDCDGEEFC:CFCGG<DGEC@783CB@>FCGEEFFGFFFDGGEEGGGFEGGCGFBEF<,F9FGGGEGBGGFGGEEGGGFDCF?,<FEC,FEF@+,=<GGGGGF<F<9GGCGGFGGGGFGGGGGCDGGFC;,,FC,CFGGGEFFGGGGGGDEGGGGDGGFGGGFEGFEGGGGGGGGGGGGGCCCCC
@GS 409
TGAGGAATATTGGTCAATGGGCGAGAGCCTGAACCAGCCAAGTAGCGTGCAGGAAGACGGCCCTATGGGTTGTAAACTGCTTTTATAAGGGAATAAAGTGAGTCTCGTGAGACTTTTTGCATGTACCTTATGGATAAGGACCGGCTAATTCCGTGCCAGCAGCCGCGGTAATACGGAAGGTCCGGGCGTTATCCGGATTTATTGGGTTTAAAGGGAGCGTAGGCCGGAGATTAAGCGTGTTGTGAAATGTAGACGCTCAACGTCTGCACTGCAGCGCGAACTGGTTTCCTTGAGTACGCACAAAGTGGGCGGAATTCGTGGTGTAGCGGTGAAATGCTTAGATATCACGAAGAACTCCGATTGCGAAGGCAGCTCACTGGAGCGCAACTGACGCTGAAGCTCGAAAGTGCGGGTATCGAACAGGATTAGATACCCT
+
@FGGGGGGGGGGGAEEGCFGFGGGDGGGGGGGGGGGGGCFFGCDFGGGGGGGGGGDFGGGFEGGGGGG=EFCFGDFFGGFFFGGGGGGGGGGFGGGGGCFFFAEGGGFGFEFFFGFF9FGGCFGGG9FFGGGGGGGGGGGCF@FEGGGG?>D>GGGGGGFGGGGGGGGAFFGFFFGGGEGGGGEGG:9F>FGG>FCCFFFD:8FFGFF@<?BFEEGGGGGGGGGEDGFCFF:5A>>CFGGGGGGFCD?<GGDFGGGFFDGEGF<FGFGECFGGG>GGGGFGGFGDDFGGFFDCGGFF>8GGFB8GGECGGFGGFGFCGGFGGGDGGGECGGFGGGGGGGGGGGGGGGGGGGGGGGGGGGGGGGGGFGGGGGGGGGGGGEFGF7GDFFGGGGGGGFGGDGGGGGGGGFFGGGGGGGGGGGGGGGGGGFGGFECCCCC
@GS 410
TGGGGAATATTGGGCAATGGGCGCAAGCCTGACCCAGCAACGCCGCGTGAAGGAAGAAGGCTTTCGGGTTGTAAACTTCTTTTGTCAGGGACGAGTAGAAGACGGTACCTGACGAATAAGCCACGGCTAACTACGTGCCAGCAGCCGCGGTAATACGTAGGTGGCAAGCGTTGTCCGGATTTACTGGGTGTAAAGGGCGTGTAGCCGGGAGGGCAAGTCAGATGTGAAATCCACGGGCTCAACTCGTGAACTGCATTTGAAACTACTCTTCTTGAGTATCGGAGAGGCAGTCGGAATTCCTAGTGTAGCGGTGAAATGCGTAGATATTAGGAGGAACACCAGTGGCGAAGGCGGATTGCTGGACGACAACTGACGGTGAGGCGCGAAAGCGTGGGGAGCAAACAGGATTAGATACCCT
+
GGGFEFGGGGGGGGGGGGGGGGGGGGFGGGGGGGGGGGFGGGGGGGGGD=FGEEFGFGGC<EFCFBCFFGDBFGGGFGGGGGGGGGGFGGFGGGGGBFGGGFFDGGGGGGCDBGGFGGFGGGGGGGCGCCFFDFCGCFGG8C7CCFCCGGG:CG:GC>?CDFGF;GDGFGFE>FGG8B6=C97CFFEGFEFEG9FF:CGF?3>C7<GGGAGFGGGFGFF@F@GGFGFGEFGFFGGGDGF@7F7EGGGFF@BGFGFGGGGFGFEGGGDCF?GFFGFGG'FE@CDGGGF@BFEFGGFF,GGFF,FFGDEF7GGGGGGGGGGGGFFE,AFFCEC9GGDGGGGGGGGFGGGGGGFGGGGGFGGGEGGEFF9FFGGGGFFEC@FFEGGEGGGGGGGGEGGGGGGGGGGGGGFEAFGGECCCB@
@GS 63443
TAGGGAATCTTCCACAATGGACGCAAGTCTGATGGAGCAACGCCGCGTGAGTGAAGAAGGTCTTCGGATCGTAAAACTCTGTTGTTAGAGAAGAACACGAGTGAGAGTAACTGTTCATTCGATGACGGTATCTAACCAGCAAGTCACGGCTAACTACGTGCCAGCAGCCGCGGTAATAAGTAGGTGGCAAGCGTTGTCCGGATTTATTGGGCGTAAAGGGAACGCAGGCGGTCTTTTAAGTCTGATGTGAAAGCCTTCGGCTTAACCGGAGTAGTGCATTGGAAACTGGAAGACTTGAGGGCAGAAGAGGAGAGTGGAACGCCATGTGTAGCGGTGAAATGCGTAGATATATGGAAGAACACCAGTGGCGAAAGCGGCTCTCTGGTCTGTAACTGACGCTGAGGTTCGAAAGCGTGGGTAGCAAACAGGATTAGATACCCT
+
GGF9CGGGGGGGFGGCEGGFFGC@FDEEFFFGGGFGF@DFFGGGEDGGG7FDFGFGGGDGGFGFGCGG7FF<FGGGGGGFGGGFGGGGGGGGGG8FE,BCFFFGGF<FFFG9FEDEFG9FFFG<EFGGGGGFFGGGC9,FFGGG,BFGGGDGG8D,D<F8F?CEGCDFECECFEDFGG%<;B1G?DF7@F:=FGGG5=GE75CFFFGFCFFF?CFC;FEFC:DFEGF:><F@8FF@F#<1:FCFFFGGG-GFGGGEFEFFGGGGFF@EFAF>F:FFD9;GFFF<F9FF79AF?F8E8DB,,5,GGGGFEA?FFFGFFFB8,,<B=8GGGDF7FFGGGGC8+FGF9GGGGGGGGFGFC,E,<-GGGGGGGGGGGGGFFF,,FGGGGGGGFGGFEGGFGFGGF8GGFGECFFGGDGGGGGGGGGGGDGFFAFFFGGGGCCCCC
@GS 60704
TAGGGAATCTTCCACAATGGACGCAAGTCTGATGGAGCAACGCCGCGTGAGTGAAGAAGGTCTTCGGATCGTAAAACTCTGTTGTTAGAGAAGAACACGAGTGAGAGTAACTGTTCATTCGATGACGGTATCTAACCAGCAAGTCACGGCTAACTACGTGCCAGCAGCCGCGGTAATACGTAGGTGGCAAGCGTTGTCCGGATTTATTGGGCGTAAAGGGAACGCAGGCGGTCTTTTAAGTCTGATGTGAAAGCCTTCGGCTTAACCGGAGTAGTGCATTGGAAACTGGAAGACTTGAGTGCAGAAGAGGAGAGTGGAACTCCATGTGTAGCGGTGAAATGCGTAGATATATGGAAGAACACCAGTGGCGAAAGCGGCTCCCTGGTCTGTAACTGACGCTGAGGTTCGAAAGCGTGGGTAGCAAACAGGATTAGATACCCT
+
GGFFEFGGFADF9FFGDADGFGGDGGGDDFGGGDFFCFGFFEGGGGGGEEDFGG9,CFGGGGGGGGGGG:CECDFGGDGGGEFGGG9FFCFGGGGGGGGGE:<FGFD=EFAFFFGGF9@BFFFFFGGGEEGFGGGGGGGGGGDDFDGEG<9FFFFGGG4GCFGGGGGFGG>EGGGFFFBFGGCFGGGGDGDCCFFGFGGGGGGGGFGGGGFFEFGEFGGGGGGGFCEE@@?39GGGGGGGGGCFGGFGGFGFFGGGGGGGGGGGGFCEGGGFFGFGGGGGGFFBE9GGGD=FGGFGGFE9GGGGGGGGGGGFDFEEGGF<,E9GFECGGGEDGGGFFCE@GGGGGGGGGGGGGEGGF@FE@FFGGEGFFFFDGGGGECF@DGGFGGGGGGGGGGGGEGDGGGGGGGGGFGGEGGGGGGFGGGGFF<FFBCGGGGF?CCCCC
@GS 413
TGAGGAATATTGGTCAATGGGCGAGAGCCTGAACCAGCCAAGTAGCATGCAGGATGACGGCACTATGGGTTGTAAACTGCTTTTATAAGGGAATAAAGTGGGTCACGTGTGACTTTTTGCATGTACCTTATGAATAAGGACCGGCTAATTCCGTGCCAGCAGCCGCGGTAATACGGAAGGGCCGGGCGTTATCCGCATTTATTGGGTTTAAAGGGAGCGTAGGCCGGAGATTAAGCGTGTTGTGAAATGTAGAGGCTCAACCTCTGAACTGCAGCGGGAACTGGTATTCTTGAGTACGCACAACGTGGGCGGAAGTCGTGGTGTAGCGGTGAAATGCTTAGATATCACGAAGAACTCCGATTGCGAAGGCAGCTGACGGGAGCGCAACTGACGCTGAAGCTCGAAAGTGCGGGTATCGAACAGGATTAGATACCCT
+
,,,;C;CFFGGGD<FGEEFCEE@GDGGGGGGGGG8F8<@FGDFGGGG9,@F@FF<,:<7CC+8EF<,C<CB+8EFGGGE9CFCGGGF,,:CEE,FFGFGC9EFFGD:9?F7,AFGCAFCAFGGGGGAEFGGFFGDEF,EC<+>FC+8:B@;F,>@+@FG7D%>:5:A>FFFC<B7*6CCC#,@7ECFD=C;E;:/##5=C5CB?,*7CFF?9FCEBCGFCGEC<3C?5,9GCB<F3*1/#D@C<9;DDFG4@,CD@88:DE:33FCEF8GGGGE@C,AFFDAFC,,@,GGGGDCEC=C+@,,A+F77GGGGEB8+FEEFFEF:7=@,FEFGF9GGGD<GGE9GFE,EDGGGGGF:-B,8CEDGGGGCGGFDF66,C@CCB+@+AFFEDGGEDGDGGGFFDGGGGFBC6:7GGGGEAGGCF<GGGFEFFF8GCC?CC
@GS 55771
TGGGGAATATTGCACTATGGGCGCAAGCCTGATGCAGCGACGCCGCGTGCGGGATGACGGCCTTCGGGTTGTAAACCGCTTTTGATCGGGAGCAAGCCTTCGGGTGAGTGTACCTTTCGAATAAGCACCGGCTAACTACGTGCCAGCAGCCGCGGTAATACGTAGGGTGCAAGCGTTATCCGGAATTATTGGGCGTAAAGGGCTCGTAGGCGGTTCGTCGCGTCCGGTGTGAAGGTCCATCGCTTAACGGTGGATCTGCGCCGGGTACGGGCGGGCTGGAGTGCGGTAGGGGAGACTGGAATTCCCGGTGTAACGGTGGAATGTGTAGATATCGGGAAGAACACCAATGGCGAAGGCAGGTCTCTGGGCCGTTACTGACGCTGAGGAGCGAAAGCGTGGGGAGCGAACAGGATTAGATACCCT
+
GGGGGFGGGFGGGGGGGGGGGGGGGGGGFFGFFFGGGGFGGGGGGGGGGGGGGCGFGGGEEGGGGGGGGGGGFGGGGDGGGGGGGGGGGGE+>F<87FFGFF7FFFBFEGGGGGGGGGGGGGGGGGGGGGDFGG@FGFFFFGGGFCFCCDGGGGGGGEDFFGCFFEGFCFFFCGGGEEGFGDE>EFDGGGGEFEGGGEGGFEEDFGGCGGGEG>ED:CECEGGGGGGFGFGGGGGGGGGGGFGFFFF=FFEFFFCCGGFFGEGGCEGGGGEEEGGGFGGGGGGGGGGGGGGFAFAGGGFGGGGGGGFGGGEGGDGGGGGGGFGGGGFGGGGGGGGGFGGGGGGGGGGGGGGGF@GFCGGGGFGGGCGGECFFFEEGGGGGGGGGGGGGGGGGGGGGGGGGGEGGGGGGGGGGDGGGGGCCBCA
@GS 415
TGGGGAATATTGGGCAATGGGCGAAAGCCTGACCCAGCAACGCCGCGTGAGGGAAGAAGGGTTTCGGTTCGTAAACCTCTGTCCTATGGGACGAAGGAAGTGACGGTACCATAGGAGGAAGCCCCGGCTAACTACGTGCCAGCAGCCGCGGTAATACGTAGGGGGCGAGCGTTGTCCGGAATGATTGGGCGTAAAGGGCGCGTAGGCGGCCTGCTAAGTCTGGAGTGAAAGTCCTGCTTTCAAGGTGGGAAGTGCTTTGGATACTGGTGGGCTGGAGTGCAGGAGAGGAAAGCGGAATTACCGGTGTAGCGGTGAAATGCGTAGAGATCGGTAGGAACACCAGTGGCGAAGGCGGCTTTCTGGGCTGAAACTGACGCTGAGGCGCGAAAGCGTGGGGAGCAAACAGGATTAGATACCCT
+
FGGGGGGGGGGGGGGGGGGGGGGGGGGGGGGGGGGGGGGGGGGGGGDFDFEGGGGGG@FGDGGGGGGGGGGGGGGGGGGGFGGGGGGGFGGGGGGGGGGGGGCFEFFFCFGGFEGFFGGGGGGCFCEGGGGGGGGFGGFGGGGGGGGEGEEFGGGFFGFFGGGGGGG>GFEGG>EGGFFCGFGFGGGGGGECGFGGFCEGGGGEFCGGG8E9FGFGGGGGGGGGGGGGGFGGGGAAFFGGCGGGGEGGGGGGGGGGGGGGGGF<FGGGGGFF<GF?GGGCFGGGGGGFGDFGGGFGGFGGGGGGGGGGFDGGGGGGGEGFGGGGGGGEEGGFGGGGGGGCFGGGGGFGGGGGGGGGGGGGGGGGGGGGGGGGGGGGGGGGGGGGGGGGGGGGGGGGGGGGGGGGGGGGGGGGGGCCCCC
@GS 65623
TGGGGAATATTGCACAATGGGGGAAACCCTGATGCAGCGACGCCGCGTGGAGGAAGAAGGTCTTCGGATTGTAAACTCCTGTTGTTGAGGAAGATAATGACGGTACTCAACAAGGAAGTGACAGCTAACTACGTGCCAGCAGCCGCGGTAAAACGTAGGTCACAAGCGTTGTCCGGAATTACTGGGTGTAAAGGGAGCGCAGGCGGGAAGACAAGTTGGAAGTGGAATCTATGGGCTCAACCCATAAACTGCTTTCAAAACTGTTTTTCTTGAGTAGTGCAGAGGTAGGCGGAATTCCCGGTGTAGCGGTGGAATGCGTAGATATCGGGAGGAACACCAGTGGCGAAGGCGGCCTACTGGGCACCAACTGACGCTGAGGCTCGAAAGTGTGGGTAGCAAACAGGATTAGATACCCT
+
GGGGCF7CEE<DCGGA;C9CD@7@BFFF@DFFGAFFGGGGGGDC@FEGGGGGGFFGGGGGGGGFFGGGCG,BFDGGGGGFGGGCGFGGGGGGGGFFGFGGGGGGC7EGGFGGGDFEBFFFGGGGGGCBAFEFFG7DFFFGGGGGGGGGFDG?FFFGGGGGGGGGGGGGF:C8CFEGGGGGGF:GGGGF4FGGGGFFDEGDG?>CFCCFF>8@EFF>GGFEFGGCEGGGGFGGDFFG@CGDEFC9CGGG==GF<FBBFGFFFFF8GBFDGGFG/GGGGG?GG;BGF@FB78FFGGGGGGGGGGGGGGGGFDGECGFEGF?GGGC>DGGGGFEGGGGGFE8GEFF@GGFGFGGGGGGGGGGGF<GFGGGGGGGGGDCGGGGGGFFFAGGGGGGGGGGGGCGGGGGGGFGGGGGCCCCC
@GS 417
TGGGGAATCTACCGCAATGGGCGAAAGCCTGACGGAGCAACGCCGCGTGAGTGATGACGGCCTTCGGGTTGTAAAGCTCTGTGATCGGGGACGAACGGTCAGCAGACGAATACTCTGCTGAAGTGACGGTACCCGAATAGCAAGCCACGGCTAACTACGTGCCAGCAGCCGCGGTAATACGTAGGTGGCAAGCGTTGTCCGGAATTATTGGGCGTAAAGCGCGCGCAGGCGGCTTCTTAAGTCCATCTTAAAAGTGCGGGGCTTAACCCCGTGATGGGATGGAGACTGAGAGGCTGGAGTATCGGAGAGGAAAGTGGAATTCCTAGTGTAGCGGTGAAATGCGTAGAGATTAGGAAGAACACCGGTGGCGAAGGCGACTTTCTGGACGACAACTGACGCTGAGGCGCGAAAGCGTGGGGAGCAAACAGGATTAGATACCCT
+
FGGGG@CEGGGGGGGGGGGGGGGGGGGGGGGGGGGGGGCGGGGGGGGGGGGGGGGGGGGGGGGGGGGDGGGGGGGFGGGGFGEGGGGGGGGGGGGGGGEGGGGFGGGGGGCFGGGCFGGFGGGGGGGGGEGGGGGGGDDGG@F8FFGGGEG=GGGGGGGGGGGGGG?FGGGCFGFEEFCFECFGGFGGGGE;CC0>??FFFE?C@CEFGGEEFEEGGGEB?>;<GGEDCCGEGCCE;FCFFGFFGECFGGGGGGGB<GGGGGGFGGGGFDFFGFGGGEFGFGGGGDGGFGFGGGGGGGGGGCGGGFGGGGGGGGGGGGGGGGGFGGGGGGGGGGGGGGGGGGGGGGGGGGGGGGGGGGGGGEGGGDGGFGGGGGGFFGGDGGGGGGGGGGGGEDGGGGGGGGGFFGCGGGGGGGGGGGGGGDGGGGGGGGGGGGFGCCCCC
@GS 67113
TGAGGAATATTGGTCAATGGACGCAAGTCTGAACCAGCCAAGTAGCGTGCAGGAAGACGGCCCTCTGGGTTGTAAACTGCTTTTAGTTGGGAATAAAGTGCACCACGTGTGGTGTTTTGTATGTACCATCAGAAAAAGGACCGGCTAATTCCGTGCCAGCAGCCGCGGTAATACGGAAGGTCCAGGCGTTATCCGGATTTATTGGGTTTAAAGGGAGCGCAGGCGGACCTTTAAGTCAGCTGTGAAATACGGCGGCTCAACCGTCGAACTGCAGTTGATACTGGAGGTCTTGAGTGCACACAGGGATACTGGAATTCATGGTGTAGCGGTGAAATGCTCAGATATCATGAAGAACTCCGATCGCGAAGGCAGGTATCCGGGGTGCAACTGACGCTGAGGCTCGAAAGTGCGGGTATCAAACAGGATTAGATACCCT
+
CAFG8C@EFCEGD<FGGGGGFEFDGF@FGGGAFGGGGFCGGGCCAEECGGGGGGEFEDGGGGGCFGGGG8CFCGFGFFFEGFFFDG9CFFGGGGGGGAFDFFCFGFGFFFGGE<FG8D8BEFAEG,EDFAE<FGFGGGGFF=GGGDGCE;F,FFDCDFGDGGGGGGGGG9FGC;FGGGGGGFGG8?FGGGGEFECCCFFEFGGGG>FGGGGFGGBFGE;FEC8CGFGFCFGGGGGGBDEFGFFGFGGFFC<DF>@C=:EFFFGFEGFDD5DEDF??C.FFFGFF8GGEEFGFAGGGGGGFECFAF9EC,9GGGGFFGFFFGGGGEGDGGGGGGFCGGGGGGGFEECCGFCFCCFF7@EDCGGGGFGGGGGGGGGGGGGGGGGGGGFC,GGGGGGGGGFF8GGGGGGGGGGGGGGGGGGGGGGFFGGGGDGFCCCCC
@GS 64811
TGGGGAATATTGCACAATGGGCGCAAGCCTGATGCAGCGACGCCGCGTGCGGGATGACGGCCTTCGGGTTGTAAACCGCTTTTGACTGGGAGCAAGCCCTTCGGGGTGAGTGTACCTTTCGAATAAGCACCGGCTAACTACGTGCCAGCAGCCGCGGTAATACGTAGGGTGCAAGCGTTATCCGGAATTATTGGGCGTAAAGGGCTCGTAGGCGGTTCGTCGCGTCCGGTGTGAAAGTCTATCGCTTAACGGTGGATCCGCGCCGGGTACGGGCGGGCTTGAGTGCGGTAGGGGAGACTGGAATTCCCGGTGTAACGGTGGAATGTGTAGATATCGGGAAGAACACCAATGGCGAAGGCAGGTCTCTGGGCCGTTACTGACGCTGAGGAGCGAAAGCGTGGGGAGCGAACAGGATTAGATACCCT
+
GGG8CCGCGFGFGGGD,;CFGGDEEGGDGGFFA9EFAEFGGGDGGCEFEEGGGEEGGG7FEGGFDFDGGGEFGGGGGGGGFCCFEGGGGGGE@CEFFFEFEGGGGDCEG@FGF99FA99@FDGFGGGGGGF4@FD>ED9GG?5GEFGGGGCGDE;F:FG8?FFG>:FF;%F@@FGGCC;CEGCECECFFEGGGEGGECCEGGED:=?FEGEACECEE1/<GECECCECECGGGGGGEFEDFD7ECCEEEGGEEGGEGFFFGEC<CDEGGGGGGFDD9DGGGGGGF::EA,GGGGDFEEEEEF=+C7GGGGGGGEGFFA,9GEGGFFECFFFF7GDF<DFEFEFGGGGGEDGGFFC<E<,DGGGFCGEFC7:FCF<GGEGCFECGGGGFCFBE,F7GGGGGGFEFFCFFGGFFFEC@DGFGCCCCC
@GS 420
TGGGGAATCTTGCGCAATGGGGGGAACCCTGACGCAGCGACGCCGCGTGCGGGACGGAGGCCTTCGGGTCGTAAACCGCTTTCAGCAGGGAAGAGTCAAGACTGTACCTGCAGAAGAAGCCCCGGCTAACTACGTGCCAGCAGCCGCGGTAATACGTAGGGGGCGAGCGTTATCCGGATTCATTGGGCGTAAAGCGCGCGTAGGCGGCCCGGCAGGCCGGGGGTCGAAGCGGGGGGCTCAACCCCCCGAAGCCCCCGGAACCTCCGCGGCTTGGGTCCGGTAGGGGAGGGGGGAACACCCGGTGTAGCGGTGGAATGCGCAGATATCGGGTGGAACACCGGTGGCGAAGGCGGCCCTCTGGGCCGAGACCGACGCTGAGGCGCGAAAGCTGGGGGAGCGAACAGGATTAGATACCCT
+
GGGGGGGGGGGGGGGFGGGGFGGGGGGGGGGGGGGEGGGEGGGGGGGGGGGGGGGGGGGGGGGGGGGGGGGGGGGGGGGGGGGGGFFGGGGGGGGGGFFGGGGGGGGGGGGFGFGGGGGGGGGGGGGGGGGGGG?GGGGG@GGGGG@GGGG<<FGGGEGGGGGGG>GGGGGCFGGGG>EGGGF>GGGGGGG1AFGGGGGGG5GGGEEDEGGFGEGGGGGGGEGFEECFEEGGGGGGG<;E>DGDEGGDE>EGGGGGGFA=:E8?FEGGFB:FGGGGGCGD/GGGGEEGFB,GFCF+CFB7GGGGGDGGGGGGGGGDGFE?GGGF:+DGGGCGGGGGGGFFFCGGGGGGGGGGGGF@8FEGGFFGGGGGGGGGGGGGGGGGGGGGGGGGGGGGGGGGGGGGGFGGGGGGGGGGCCCCC
@GS 421
TGGGGAATATTGCACAATGGGGGAAACCCTGATGCAGCGACGCCGCGTGAAGGAAGAAGTATCTCGGTATGTAAACTTCTATCAGCAGGGAAGATAATGACGGTACCTGACTAAGAAGCCCCGGCTAACTACGTGCCAGCAGCCGCGGTAATACGTAGGGGGCAAGCGTTATCCGGATTTACTGGGTGTAAAGGGAGCGTAGGCGGCGGAGCAAGTCAGAAGTGAAAGCCCGGGGCTCAACCCCGGGACGGCTTTTGAAACTGCCCTGCTTGATTTCAGGAGAGGTAAGCGGAATTCCTAGTGTAGCGGTGAAATGCGTAGATATTAGGAGGAACACCAGTGGCGAAGGCGGCTTTCTGGACTGAAACTGACGCTGAGGCACGAAAGCGTGGGGAGCAAACAGGATTAGATACCCT
+
FDDC:@@FCF<EFFGFGC<,,@FGCGGGGFD<FCGFGGCCFGDFGD@GG7FF8EFDFEFGGGGGGGGEFFGGGFGGGGGGGGCE,=CEC+4B4FE9FED<F@F+AF9CBEGGC<,5?F8FGDDEGGEEFFGG7>,3DFFGGGFFCF7B>BC%DF:D:DECGEFCG8F@975FFGCCEGCFC<FCCCF8F:GGFGGECC6GGGGFCEE?E,?:GFF@DCFGEC<<FD:<?CC58@GGGGGGGGG3&=FCFCB:CE<F99FF?CB6>FCFC:?,,:GFFE839CFAB?4GDF,EGFFGF<CFF?:@CF??F,C,GCEC=<GGFF9FFFFF,EC6@@FGGFFF7GF@FFCGGGFE,FFGGGGGGFFGFF6EGCFCFEFF@FB,GEDFF8++F<7GF@9CEFFDGFADFA<F9CEA,,8-
@GS 422
TGGGGAATCTTGCGCAATGGGGGGAACCCTGACGCAGCGACGCCGCGTGCGGGACGGAGGCCTTCGGGTCGTAAACCGCTTTCAGCAGGGAAGAGTCAAGACTGTACCTGCCGAAGAAGCCCCGGCTAACTACGTGCCAGCAGCCGCGGTAATACGTAGGGGGCGAGCGTTATCCGGAGTCATTGGGCGTAAAGCGCGCGTAGGCGGCCCGGCAGGCCGGGGGTCGAAGCGGGGGGCTCAACCCCCCGAAGCCCCCGGCACCTCCGCGGCTTGGGTCCGGTAGGGGAGGGTGGAACACCCGGTGTAGCGGTGGAATGCGCAGATAGCGGGTGGAACACCGGGGGCGAAGGCGGCCCTCTGGGCCGAGACCGACGCTGAGGCGCGAAAGCTGGGGGAGCGAACAGGATTAGATACCCT
+
GDGCCGEGEGFFFEGBFGGFGDGDEFGGGGGGGGGEEGFGGGGGGGGGGGGG+@F@<FECB:FGGFEFGGGFGGGGGDFGF7F<FFFFGG@@FGDGGFGDFGGGGGGDF?:,*:8ED6CGGGG5*?ECGGGGG588C@FCFG6EF5C?E>*8:FG5C6<EGDGEC>8<CEGG4E@ED,)1C>F0CCCE2?C/:CCEG8:A/;>C<E:8EGGCEEC>CE8E?EE<GG>EECGGGGGGCA?8@F<=1CEDD#CEGGGDCE5F=E7@FE>F>5>FGGGCF7FE<GGGGE<CFA<FD+:FEEC+GGGCCEGGGGGGGGDFC7GEGFFFF+CFAF,FF:GCFCFFC7GGFEGGGGDGFF7FGGGGGFF8FEFF@7GGGGGGCEFDGGGFFGFEGGGGGGGEGGGGFGGGGGGGGGGGCCCCC
@GS 423
TGAGGAATATTGGTCAATGGGCGGAAGCCTGAACCAGCCATGCCGCGTGAAGGACTAAGGCCCTATGGGTCGTAAACTTCTTTAGACGCAGAGCAATAAGGGCCTCGTGAGGTCCGATGAGAGTATGCGTAGAATAAGCATCGGCTAACTCCGTGCCAGCAGCCGCGGTAATACGGGGGATGCGAGCGTTATCCGGATTTATTGGGTTTAAAGGGTGCGTAGGCGGCGAATTAAGTCAGCGGTGAAAGACCGGGGCTCAACCCTGGAAGTGCCGTTGATACTGATTGGCTAGAATACCCTTGCGGTGGGAGGAATGAGTGGTGTAGCGGTGAAATGCATAGATATCACTCAGAACACCGATTGCGAAGGCATCTCACGAAGGGGCGATTGACGCTGAGGCACGAAAGCGTGGGGATCGAACAGGATTAGATACCCT
+
FC9EF@FFFFGGDFDGGAFFGGGGGG7FGFFGGFFGGGCFEAFDGG@@F7FEF<FFGGGFF8BFFFGGGCCFFFFGGGGFGG9?FEFGGDGGGGGGGGGGGGGGGGGECFGGGCFCC>>F8BFADFAFBFGGGGGFFFGF,B><FGGGFGGCEDFGDCGGFFGGGGG2>G8F=FC7:CFCE:CC@E@EE5CF?FE2D9?@;<CCCG?FE?CFGGG=GCFGCC?<GFCCF2?ACFC.EFBEGGGGC1<9FC'GFFEEDFFGFGFGFGGFEEGGF@F<>5AFFAC>FEFC<?EE3,GFC7ECC>@+FGFAFEGGGGFE8FGFFGGGGCBGFGFFGGFFGGGGGGGCDGGGGFGGGCGGGDGGGGGGGGGGGFFAFCF<GGFGGEFGGGGGGGGGGFGFEGC<FF9FGGGECGFGGGCFGF9GGGGGGGGGEEFCCCCC
@GS 69089
TGGGGAGTATTGCACAATGGGCGAAAGCCTGATGCAGCGACGCCGCGTGAGCGAAGAAGTATTTCGGTATGTAAAGCTCTATCAGCAGGGAAGATAATGACGGTACCTGACTAAGAAGCACCGGCTAAATACGTGCCAGCAGCCGCGGTAATACGTATGGGGCAAGCGTTATCCGGATTTACTGGGTGTAAAGGGAGCGCAGGCGGTGCGGCAAGTCTGATGTGAAAGCCCGGGGCTCAACCCCGGTACTGCATTGGAAACTGTCGTACTAGAGTGTCGGAGGGGTAAGCGGAATTCCTAGTGTAGCGGTGAAATGCGTAGATATTAGGAGGAACACCAGTGGCGAAGGCGGCTTACTGGACGATAACTGACGCTGAGGCTCGAAAGCGTGGGGAGCAAACAGGATTAGATACCCT
+
FGG8FGCCFGFGFGCFFAFGGFGGGGDEFGGGGGCEFFGGGGGGGGGGGGGFGGDFGFGEEFGGGGGEF+BFGGGGGFG9EFGGGF<FFF?FEGFGGFEDF7CFGBEFGFFFGGGGGGDFG8CFF@FGGCEB<<DFE,:6FGG>GGEGGGGDFGG?F@F?4CFCFFGGE<F7F=GGG1GFGCFGGG<GGFFCFGGDE>:5:=CEFDECFFFGGC?CECF?CCEGGGGFCEGFEGFDCGGFGC;EFFED<AGFCGGGGFEEGGGFGFFBFFFDFDF=7GGGGGEFEGGGFEACGGFFFGCFFAFC=7GCFFFAGGGGFGDFGFF<FFGF9FGFGGFCFGGGGGEFDGGFEC8GEFAF8GEFGGGGGEE,F7FEE,8E8EGE8GFFGGGGGGEFCFFFCFFFFE,EAEE<CAGCCCCC
@GS 425
TGAGGAATATTGGTCAATGGACGAGAGTCTGAACCAGCCAAGTAGCGTGCAGGATGACGGCCCTATGGGTTGTAAACTGCTTTTATAAGGGAATAAAGTGAGTCTCGTGAGACTTTTTGCATGTACCTTATGAATAAGGACCGGCTAATTCCGTGCCAGCAGCCGCGGTAATACGGAAGGTCCGGGCGTTATCCGGATTTATTGGGTTTAAAGGGAGCGTAGGCCGGAGATTAAGCGTGTTGTGAAATGTAGATGCTCAACATCTGCACTGCAGCGCGAACTGGTTTCCTTGAGTACGCACAAAGTGGGCGGAATTCGTGGTGTAGCGGTGAAATGCTTAGATATCACGAAGAACTCCGATTGCGAAGGCAGCTCACTGGAGCGCAACTGACGCTGAAGCTCGAAAGTGCGGGTATCGAACAGGATTAGATACCCT
+
FGGGGGGGGGGGCFGGGGGGGGGGEGGFFGGGGGGGGGGGGGGGGGGGGGGGFGGGGGGDC:FGFFDCFGEEGGAFFGACFFGGGGGGGGFFCEFGGFFD@C<FFGFGGFBEFGFEGGEF,FEFGGGFGGGGFGFFA<<FFGGDEFCFGGGGGGDFFFCEGFGGGGCG?D@FCGCEGGEDD=F@EGGGGGGGGGFECFG;FGFGCFFGGGGGGDGGDCF?C>EFFFGGGFFGGEGCC7DGGGFGFEGGCFGGCAGFFCFFC=E:F>FB@GGEGEGGGGGGDGFGFBGGGGGGGGEFFE8EEAF,GGGGGGGGGGGF>GFGGGGGGGCCGGGGFGGFBAGGGGGGGGGFGGDGFGF@GEE@CBDGGGGGGGFFAFGGGGGGGECGFGGGGGGDGGGGGGGEF7GGFF@:F:GGGGGFGGGGFGGGGGGGGGGCBCCC
@GS 426
TGGGGAATATTGCACAATGGGCGCAAGCCTGATGCAGCGACGCCGCGTGCGGGATGACGGCCTTCGGGTTGTAAACCGCTTTTGATCGGGAGCAAGCCTTCGGGTGAGTGTACCTTTCGAATAAGCACCGGCTAACTACGTGCCAGCAGCCGCGGTAATACGTAGGGTGCAAGCGTTATCCGGAATTATTGGGCGTAAAGGGCTCGTAGGCGGTTCGTCGCGTCCGGTGTGAAAGTCCATCGCTTAACGGGGGAGCTGCGCCGGGTACGGGCGGGCTGGAGTGCGGTAGGGGAGACTGGAATTCCCGGTGTAACGGTGGAATGTGTAGATATCGGGAAGAACACCAATGGCGAAGGCAGGTCTCTGGGCCGTTACTGACGCTGAGGAGCGAAAGCGTGGGGAGCGAACAGGATTAGATACCCT
+
FGGGGCGFGGGGGGGGGDGECGEGEGGGGGFGGGGGGG:FGGGDGGEG7FGGDGEFGGGGGGGGGGG7F77CDGFGGCGCEGGC+ECFCDE@@FGC@F=ED@=>F++8E=FFGFGGFGG>:D*=>DGGFGDFGGGG;F:7>@CFFFF<CC5CCEG7<*<FFE<7FED,*<BFFGE>8E*97C*//CF7<?EEA@CB<:6EFGDFGGG&;C6>E:?G8EEC:F8*:E?:C%GCCB@9@9;C;C:CCF@C?;#>:F'2:1@EG7FCFEF:>FCGCCBFFGGGECC7EE@F=CGFFGGGD?B=B++:7@FEE??@,:B9FEAGF?EBCGGGGGGGGGFFGFFGGDFE9FECGGGFGGEECCC,,8GGGFGGC@GGFGGGGFEFGGGFGGFGGGGGCCDEGGGGEGGEGFFFFFF@CFEF8@AC@<@
@GS 427
TCGAGAATTTTGGGCAATGGGGGCAACCCTGCCCCAGCAATGCCGCGTGCGGGATGAAGGTCTTCGGATTGTAAACCGCTGTCAAGAGGGACGAATACAGTTGACGGTACCTCTGGAGGAAGTCACGGCTAACTACGTGCCAGCAGCCGCGGTAATACGTAGGTGACAAGCGTTGTTCGGATTCATTGGGCGTAAAGGGTCCGCAGGTGGTTTGATAAGTCTGACGTGAAATACCGGAGCTCAACTCCGGAACTGCGTTGGAGACTGTTGAACTGGAGTATCGGAGAGGAAATTGGAATTCCAGGTGTAGCGGTGGAATGCGTAGATATCTGGAAGAACATCGACAGCGAAGGCAGATTTCTGGACGAAAACTGACACTCAGGGACGAAAGCATGGGGAGCAAACAGGATTAGATACCCT
+
FFGGGGGGGGGDGGGGGFGEGGGGGGGGGGGGGGGGGGGGFFGGGEGG7FGCFFEGFFGGGGGGGGGGGDGFGFGGGGDGGGGGGGFGCEFGGGGGGG9EFGFGGGEGGGGGGFGGGGGGG?FFGGFGDGGGGGGGDGGGFFDGGFGGGG?GGGCFGGGFFFGGGGGGGGGGGGGGGGGGDGGFGGGFCFGDFEGFFCEEGGGE6FEGGGEFAGGGGGFCEGFGFFGGGGGGGGFF@D>BECFFFGFGGGFGEGGGFFFFEFFFGFFFFFDEGCFGGFFGGEDGGGFFFGGGGGGGGGFF?GF?GGGGEF7GGFCFDGGGGGGGEFGFCGGGGFGGGGGGFGGGEGEGGGGGGDGGGGFGGGGEFGGGGGGGGGGFGFF@GF@GGDGGGGGFFFGGGGGGGGGGGGGGFGGFGGGCCCCC
@GS 428
TAGGGAATATTGCGCAATGGGGGAAACCCTGACGCAGCAACGCCGCGTGGAGGATGACACTTTTCGGAGCGTAAACTCCTTTTGTTAGGGAAGAATAATGACGGTACCTAACGAATAAGCACCGGCTAACTCCGTGCCAGCAGCCGCGGTAATACGGAGGGTGCAAGCGTTACTCGGAATCACTGGGCGTAAAGGACGCGTAGGCGGATTATCAAGTCTCTTGTGAAATCTAACGGCTTAACCGTTAAACTGCTTGGGAAACTGATAATCTAGAGTAAGGGAGAGGCAGATGGAATTCTTGGTGTAGGGGTAAAATCCGTAGATATCAAGAAGAATACCTATTGCGAAGGCGATCTGCTGGAACTTAACTGACGCTAATGCGTGAAAGCGTGGGGAGCAAACAGGATTAGATACCCT
+
GGGGGFGGGGGGGGGGGGGFGGGGGGGGGGGGGGGGGGGGGGGGGGGGGGGGEB<FFFFGGGGGF7CFGGGGGGGGGGGGGGGGGGGGGGGGGGGGGGGFGGGGFGEFGAFGCFGGGGFEFGGDFDGGGGGGGDGGG7C:FFGGGGDGC19FDGGFDDFFDGGGGGGGGGGGG9FCCGGGGGGEFFGGGFGGGGGCCEGGGGFEGGFD<D9AGE?FEC5CCGGGGFFGGGFEGCDEFFEEFGGGGGGFFFGGGFGGGGGGGCFFGGGG=?CFFEEAGGGFCDGGGF9FGGGGGGGGGGGFEGGGGGGGFFECFDGGGGGDGFGCGGGFGGGGGGGGGFF@7:GGFGGGGGGFE8GGGGGFGFF9GGGGGGGFEFDGGGGGFGGF8GGGGGGGGGGGGGGGGGGGGGEGGF@FCCCCC
@GS 52624
TGAGGAATATTGGTCAATGGACGAGAGTCTGAACCAGCCAAGTAGCGTGCAGGATGACGGCCCTATGGGTTGTAAACTGCTTTTATAAGGGAATAAAGTGAGTCTCGTGAGACTTTTTGCATGTACCTTATGAATAAGGACCGGCTAATTCCGTGCCAGCAGCCGCGGTAATACGGAAGGTCCGGGCGTTATCCGGATTTATTGGGTTTAAAGGGAGCGTAGGCCGGAGATTAAGCGTGTTGTGAAATGTAGATGCTCAACATCTGCACTGCAGCGCGAACTGGTTTCCTTGAGTACGCACAAAGTGGGCGGAATTCGTGGTGTAGCGGTGAAATGCTTAGATATCACGAAGAACTCCGATTGCGAAGGCAGCTCACTGGAGCGCAACTGACGCTGAAGCTCGAAAGTGCGGGTATCGAACAGGATTAGATACCCT
+
GG9EFDDFFFEFGGGFGGGFFGGGGEEEGGGGGG@EGD@EFGGGGGGGGGFFFFFGFFCGC+@<FEFGFEEFC,9F,EF,CFCEFGGCFCA:B4,C<FFFGG9?FGGGFGGFF99FF9F,5CEFGG9FF<9<F??EGFGGEFGGEGDGGFFDGFGGGGGGG<D8FEGG4FEF;FFC@FEGFE:=EECEG@:ECF?=CFF67F2C?<A1@A:GGGC8:8GEEE>F8G.EFCFCFGGGGGC:GGEF7CD;EGF;CC?C:<@<?@,/FF<FAF@7+C:=0EFBGFFFFABD3,AFDEGGGFE@,?A?FF+?8,CCDE=:EGCFFF:F>F:CA?E,EFFEEF<@B9,=EFFDEECC:6+-EDC,@,C7GFGGFGGFF<9GGDCFBC+GGDF@BB-+AFC;,DDFD8AGFFF@@>EDGFFGCDE<GCFGFCGGFGGCCB9C
@GS 430
TGGGGAATCTTGCGCAATGGGGGGAACCCTGACGCAGCGACGCCGCGTGCGGGACGGAGGCCTTCGGGTCGTAAACCGCTTTCAGCAGGGAAGAGTCAAGACTGTACCTGCAGAAGAAGCCCCGGCTAACTACGTGCCAGCAGCCGCGGTAATACGTAGGGGGCGAGCGTTATCCGGATTCATTGGGCGTAAGGCGCGCGTAGGCGGCCCGGCAGGCCGGGGGTCGAAGCGGGGGGCTCAACCCCCCGAAGCCCCCGGAACCTCCGCGGCTTGGGTCCGGTAGGGGAGGGTGGAACACCCGGTGTAGCGGTGGAATGCGCAGATATCGGGTGGAACACCGGTGGCGAAGGCGGCCCTCTGGGCCGAGACCGACGCTGAGGCGCGAAAGCTGGGGGAGCGAACAGGATTAGATACCCT
+
GGGFGFGGGGGGGGGGGGGGGGCGEGGGGFGGGGGFEGEGGGGGGGGGGGGGGGGGEGG>FFGGGDGCFEGGGGGGGGGGGGGGGGGGGGGGGGGFFGE@9FGFGGFGG?FFGGGGGGFGFG58>EGGGGGFGDGFGGGCGGGGGGGGG3GGGGD<:@FCEGDGE9GGG2GECFGGG5>>@FGGFGGGGGGD:?6CEDGGGGGGGGGGCECEG>CEC>CCEEGGGGGGGEGGGFGEGDF::595:EEGGEGDGGEGFCCCFE<CCCEE>@>>CCGF7GGE>GGGGFFGGGGGCFF@:DFBGFGGDGGFGGGGGGGGGGFFFCGF==7DGGGGGGGGGGFFCGEGFFGGGGGGFDFGFFCGEFCCGGEF7GGGGGGGGGGGGGGGGGGGGGGGGGGGGGGGGFGGGGGGGGGGCCCCC
@GS 431
TAGGGAGTATTCGGCAATGGAGGGAACTCTGACCGAGCAACGCCGCGTGAATGACGAAGGTCTTCGGATTGTAAAATTCTGTTATATGGGAAGCAAGATAAGATAAGGAAATGTATTTTATTTGACCGTACCATATGAGAAAGCCACGGCTAACTACGTGCCAGCAGCCGCGGTAATACGTAGGTGGCAAGCGTTATCCGGAATTATTGGGCGTAAAGAGAGAGCAGGCGGTTATTCAAGTCTGAAGTGAAAAGCAGTGGCTTAACCATTGTAGGCTTTGGAAACTAGAGAGCTAGAGTGCAAGAGAGGTTAGCGGAACTCCAGGTGTAGCGGTGAAATGCGTAGATATATGGAAGAACACCAGTGGCGAAGGCGGCTAACTAGCTTGAAACTGACGCTCAGTCTCGAAAGCGTGGGTAGCAAATAGGATTAGATACCCT
+
FGFFGGEEGGGGFGGGGG,<FC;@@CFFGGDFFGGGGGGDFG>@CFFGGDDEFGGG,@FC<E,CFFDEEEFGGC9FCFCGFFFFDGGFDFEFG,ECFFFG9FFFF9EFG@8EFFGFFFGGGGGGGGGGGGDGGFFCFEFADCDF@BD>C@6FCCCGGE<FGFGGG:FGGG>@E4<B<B5<CFDGF<FGFFGFGGGEFF=CC21FFC9>>>1CGGGGFG9CF>EC,/7>:GGG'E;D@C@:<>CAFF@3'BB<FFA3>8A><5>FFFGGDGGGFFC89GGGFB@EF<=AA,GF?5FDDFAGFFFGDGGGFGEGGGEE=B9,8?E,GGECGGGCF9GGFCEEGGGGFCFFGGGGGGGFCFGFGGFBEC@DGFEGCEGFAGFF<9DFE,GDFFA@CGGGGFFEFGFFDEGFEFGGGGGGGGGFEFFFEGGFB,FFFDFCCCCC
@GS 432
TAGGGAATCTTCCACAATGGACGAAAGTCTGATGGAGCAACGCCGCGTGAATGAAGAAGGCCTTCGGGTCGTAAAATTCTGTTGTCAGAGAAGAACGTGCGTGAGAGTAACTGTTCACGTATTGACGGTATCTAACCAGAAAGCCACGGCTAACTACGTGCCAGCAGCCGCGGTAATACGTAGGTGGCAAGCGTTGTCCGGATTTATTGGGCGTAAAGGGGGCGCAGGCGGTCTTTTAAGTCTGATGTGAAAGCCTTCGGCTTAACCGGAGTAGTGCATTGGAAACTGGAAGACTTGAGTGCAGAAGAGGATAGTGGAACTCCATGTGTAGCGGTGAAATGCGTAGATATATGGAAGAACACCAGTGGCGATGGCGGCTCTCTGGTCTGTAACTGACGCTGAGGTTCGAAAGCGTGGGTAGCAAACAGGATTAGATACCCT
+
GGGFGGGGGGGGGGGGGGGGGGGGGGGGGCFGGGGCFGFGGGGGGGGGGG<FGFCDGGGF,,CFGGG7FFGGGGGG<FGGGGGGG9BEFGGGGGGG:+=+FF+:CGGGGGGGGGG,FF<F,FFFGGGGGGGGE,CFGGGGGGGGGGGGGGECFGGCEDGGGGGGGGGGGGGGDFGGGGGGGGGGGGGGFGGGGGGGGGGGDGG<FFGGGGGGDGGGGG9CC*CGGGGGGGGG5EFFGGAGDFGGFGGGGGGEEFGGGGGGGGFFGGGGFFG*DGGFDEC@FGFGFC9GF9GGF9GFGGFEE,GGGGGFGFC:FGGFCF<?GGFGCGGGGGF,GFGGGGGGGEFGFFDGGGGGGGGGGGGCFFCFGGGC@FB++GGGGFF8GGGGGFGGGGGGGGGGCGGGGFFC,GFGGDGGF7GGGGGGGF9GGGGGGGGGFF<EA?CCC
@GS 433
TGAGGAATATTGCTCAATGGGCGAGAGCCTGAACCAGCCACGTAGCGTGCAGGAAGACGGCCCTATGGGTTGTAAACTGCTTTTATAAGGGAATAAAGTGAGAGTCGTGACTCTTTTTGCCTGTACCTTATGAATAATGACAGGCTCATTCCGTGCCAGCAGCCGCGGTACTACTGAAGGTCCGGGCGTTATCCGGATTTATTGGGTTTAAAGGGAGCGTAGGCCGGAGATTAAGCGTGTTGTGAAATGTAGACGCTAAACGTCTGCACTGCAGCGCGAACTGGTTTCCTTGGGTACGCACAAAGTGGGCGGAATTCGTGGTGTAGCGGTGAAATGCTTAGATATCACGAAGAACTCCGATTGCGAAGGCAGCTCACTGGAGCGCAACTGACGCTGAAGCTCGAAAGTGCGGGTATCGAACAGGATTAGATACCCT
+
F@E@F@EFCFG9,,CFGGGGFGGG@FGCFF8CFE<FEF<F@CC68<+B@BFA8F8BD,FFGGGG8F9,,:?+4C9??F?CCFGGFF<<,=FEEGF,?F<9EF,AFAF<+EFEFC9@?F:<,8,C@ABGGGFF,B@EE,5E<,CB7<,CA,@EFGG+DFEDDDGF@>9C@2%38-$4@:ECDGFEC>2EFFB;2;:<<=B::<CF<CC<CCCCC?3;**==EGG9@F=#@,=8>6@A=C>;@#;0B<EDFFB<7C@:*$.<CCCFD@3:0BCB7C:>+@=?CGGF:DDGGGGGGE:C:E>FFFF@C@GGEF?,F@FGF?F<GGGGGGGGFGGFEC,GF9GGFFFGGFGGGGFFFF=@F7FF7EC<FDGGFGFE<E?GGGFF@++FFGGGGGGGGGGGGFFF,7GF<CFBF@GFEGECGFGFFGGGGGGFGCGCCCCC
@GS 434
TAGGGAGTATTCGGCAATGGAGGGAACTCTGACCGAGCAACGCCGCGTGAATGACGAAGGTCTTCGGATTGTAAAATTCTGTTATATGGGAAGAAAGATAAGATAAGGAAATGTCTTTTATTTGACCGTACCATATGAGAAAGCCACGGCTAACTACGTGCAAGCAGCCGCGGTAATACGTAGGTGGCAAGCGTTATCCGGAATTATTGGGCGTAAAGAGAGAGCAGGCGGTTATTCAAGTCTGAAGTGAAAAGCAGTGGCTTAACCATTGTAGGCTTTGGAAACTAGATAGCTAGAGTGCAAGAGAGGTTAGCGGAACTCCATGTGTAGCGGTGAAATGCGTAGATATATGGAAGAACACCAGTGGCGAAGGAGGCTAACTAGCTTGAAACTGACGCTCAGTCTCGAAAGCGTGGGTAGCAAATAGGATTAGATACCCT
+
GGGFEC,B@ACEGGGD:@EF?CCFF@FEF9FFGG@+@CCE<CFC@7FF>FCFEE<:BCF:F,EAF=FCFC,??EFGGFEFGG9EFCG9<FCC7E,EEDF9C?E,CFDFF@EFFC<FFGC<FGGFGG9C:7>CGFCCECDBDDCGGGGGGGC<B,EEG;7CC(BFCCCF<FF>GGCCC@8=>FFCF@9:FFECB:CG<>GGGBE:>FDB:?CCGCEGGGFGFGGGGG6===?<EDFC7B@=12/DDDGFFE;DC,7DCF3<:FBFC29FFGCFA=92?1DGGGDEA,FFGGGGEBC=,FGGDGFCECFDGGFEF7CGGGGGGDF9FFC>77EF<C,EB?E@F@ACFCFFAGDFGFAGGFF@FFDC7FCEEEECC,FGGFDGGFGFGFFFGFFGC@GGGF@8A@<8C:F<GGGGGGGGFCGFGGGGCGGGFEFFFFFCCCCC
@GS 435
TGAGGAATATTGGTCAATGGGCGAGAGCCTGAACCAGCCAAGTAGCGTGCAGGAAGACGGCCCTATGGGTTGTAAACTGCTTTTATAAGGGAATAAAGTGAGAGTCGTGACTCTTTTTGCATGTACCTTATGAATAAGGACCGGCTAATTCCGTGCCAGCAGCCGCGGTAATACGGAAGGTCCGGGCGTTATCCGGATTTATTGGGTTTAAAGGGAGCGTAGGCCGGAGATTAAGCGTGTTGTGAAATGTAGACGCTCAACGTCTGCACTGCAGCGCGAACTGGTTTCCTTGGGTACGCACAAAGTGGGCGGAATTCGTGGTGTAGCGGTGAAATGCTTAGATATCACGAAGAACTCCGATTGCGAAGGCAGCTCACTGGAGCGCAACTGACGCTGAAGCTCGAAAGTGCGGGTATCGAACAGGATTAGATACCCT
+
FGGGFGGDFGGG9FFGGGGGGG:FEGGGGGGFGGGGEGGGFGFGGGGGGGGGCFG@DFGGGGGGGGGGGGGEGGGGGGGGGGGGGGGG9EDGFGGGGGGAFGFGGGGGFGGAEGGGGGGGGGGGGGGGGGGCFGGGGDEG<FE2>FFGGGDG>D9EFFGGG?GGGGGGDGGG<AFEEFC9FGFGCFGGGGFDGGGGFGDFCCGFFFGFFGFDFGGGC?EEEF=FCGF?FCAFGEFFGGGGGGFDFCCEFEC+27GGGFGFFGGFGGGGFFFFGGFCEFGGGFGGF8F+GFFFCGGGDGEFCGFECDGFF?GFGFGEDGGGGFGFGGGGGGGGGGGFB,GGGF9CD?FFFGGFCF7CECGF@GECFGGGGGGFCFCGGGGGGEGFCGGGGGGGGGGGGGGGFGGGGGF+GFGGGFGGGGGGGGGECGGGGFFA<CCC
@GS 436
TGGGGAATCTTGCGCAATGGGGGGAACCCTGACGCAGCGACGCCGCGTGCGGGACGGAGGCCTTCGGGTCGTAAACCGCTTTCAGCAGGGAAGAGTCAAGACTGTACCTGCAGAAGAAGCCCCGGCTAACTACGTGCCAGCAGCCGCGGTAATACGTAGGGGGCGAGCGTTATCCGGATTCATTGGGCGTAAAGCGCGCGTAGGCGGCCCGGCAGGCCGGGAGTCGAAGCGGGGGGCTCAACCCCCCGAAGCCCCCGGAACCTCCGCGGCTTGGGTCCGGTAGGGGAGGGTGGAACACCCGGTGTAGCGGTGGAATGCGCAGATAGCGGGTGGAACACCGGTGGCGAAGGCGGCCCTCTGGGCCGAGACCGACGCTGAGGCGCGAAAGCTGGGGGAGCGAACAGGATTAGATACCCT
+
GGGGGGGGGGGGGGGGGGGGGGGGGGGGGGGGGGGGGGGGGGGCGGGGGGGGGG7CEGGG+DCFGGGGGGGGGFGGGGGGGGGGGGGGGGGGGGGGFGGGGGC<FF,CFGGGGGGGGGGEFCCEGCEGGGGGGGGGGGGGGGGGFGGGGGGGGFGG?FFDEGGDGGGGGG&EFEFEG?GGFGGGGGGGG>GGGGGCEGGGAEGGGDE>EGDGGGGGGDCECCEFCCCEGCEGGEGGGE,E>GGGE#GGECCEECCGFDCEDF7FEGGFFBC.ECGGGGGGGFF@GF@GGGFGGGFCFCC@GGGGEGDF?GGGGGGGFGGFFGGF>+GGGGGGGGGEDGGGGGFDFGEGGGGGGFFFGGGGGGGGGGGGGGGGGGGGGGGGGGGGGFGGGGGGGGGGGDGGGGGGGGGGGGGGCCCCC
@GS 437
TGAGGAATATTGGTCAATGGGCGGAAGTCTGAACCAGCCATGCCGCGTGAAGGACTAAGGCCCTATGGGTCGTAAACTTCTTTAGACGCAGCGCAATAAGGGCCTCGTGAGGTTCGATGAGAGTATGCGTAGAATAAGCATCGGCTACCTCCGTGCCAGCAGCCGCGGTAATACGGGGGATGCGAGCGTTATCCGGATTTATTGGGTTTAAAGGGTGCGTAGGCGGCGAATTAAGTCAGCGGTGAAAGACCGGGGCTCAACCCTGGAAGTGCCGTTGATACTGATTGGCTAGAATACCCTTGCCGTGGGAGGAATGAGTGGTGTAGCGGTGAAATGCATAGATATCACTAAGAACACCGATTGCGAAGACAACTCACGAAGGGGCGATTGACGCTGAGACACGAAAGCGTGGGGATCGAACAGGATTAGATACACT
+
@FCFFGG@F9FGGG9F9FC8EFEC:CF,;,CEFEFGF8-EE,CFGGEG@7@,<CE8E:F<E=FC<EFCFFAC:9:4CE9F<,B?,5?:FE=+@+@>?F9?E<F?CEFG@8:8D,AF<FD8,<=D=9,B+B+>=@,<,@<C<BF7FGG,@;3::>*@3,8@:,,><CC*=C7C,?:F3*9:8F@:7F5CEGC8;<E;55?@@C-GFFE9C8<E=3/:E>>*EEEGECBFC<@FCFFCFGG6=D:DC9:@CFEGF>=E,>FC7=8,GGGGCEF@3,<8-9ECF<=CFECEFFAA,8,,+>D+:=4+FD?A5,FF9FFFF?7FE5@+@7F?9F<EFFB9E<<,FC,EC9A9,9GFFB@6@C<,GF@CA696,9C,@@,F,CFFGGEF@6C87F@F<<,C66,FF:?F>C@7FCFFB6,CFFEGF;;;;,,,9F@@A8@@
@GS 438
TGAGGAATATTGGTCAATGGACGAGAGTCTGAACCAGCCAAGTAGCGTGCAGGATGACGGCCCTATGGGTTGTAAACTGCTTTTATAAGGGAATACAGTGAGTCTCGTGAGGCTTTTTGCCTGTACCTTATGAATAAGGACCGGCTAATTCCGTGCCAGCAGCCGCGGTAATACGGAAGGTCCGGGCGTTATCCGGATTTATTGGGTTTAAAGGGAGCGTAGGCCGGAGATTAAGCGTGTTGTGAAATGTAGACGCTCAACGTCTGCACTGCAGCGCGAACTGGTTTCCTTGAGTACGCACAAAGTGGGCGGAATTCGTGGTGTAGCGGTGAAATGCTTAGATATCACGAAGAACTCCGATTGCGAAGGCAGCTCACTGGAGCGCAACTGACGCTGAAGCTCGAAAGTGCGGGTATCGAACAGGATTAGATACCCT
+
GGFGGGGGFGG<C,CFGGGGGGGGCGGGGGGG<E<EEG@FEF@<FGGGGGDCCBFE@<FEC:@F8EGEG<:FGFGGGG9<CFGFCGGGGGGGGGG,EFF<AEFECFGFBF+,4BFFGCE<,E,EFGFDFGFABFFEC,EFE<F@F:+:?C=F8++9D,69D>0,E:F99D>CE@>F8FEFF:DF:EC:=<C?@6<:*<864FCF?FFGDCEF?ECCDGGFEFCCEC?/B;<C=>GDDFGEGGGGFD73E09:9EGGCBFGFFFF9F@FFGGEGGEF>>F=DEGGC,,8FGGGFGGGCC88,<A,C=F:F@GGFFFGEEGGGFGGGGGGGGF9GFFEEEDGGGGGFC679FCGGF@-CCE7GGGGGGGGGGGGFCDECFFECCCGFGGGGGGGGFAGFBC<GGGGFGF@@@FGGFECGGGGGGGGGGGGGGFCCCCC
@GS 439
TGGGGAATATTGCACAATGGGCGCAAGCCTGATGCAGCGACGCCGCGTGCGGGATGACGGCCTTCGGGTTGTAAACCGCTTTTGATCGGGAGCAAGCCATCGGGTGAGTGTACCTTTCGAATAAGCACCGGCTAACTACGTGCCAGCAGCCGCGGTAATACGTAGGGTGCAAGCGTTATCCGGAATTATTGGGCGTAAAGGGCTCGTAGGCGGTTCGTCGCGTCCGGTGTGAAAGTCCATCGCTTAACGGTGGATCTGCGCCGGGTACGGGCGGGCTGGAGTGCGGTAGGGGAGACTGGAATTCCCGGTGTAACGGTGGAATGTGTAGATATCGGGAAGAACACCAATGGCGAAGGCGGCCTACTGGGCACCAACTGACGCTGAGGCTCGAAAGTGTGGGTAGCAAACAGGATTAGATACCCT
+
EFAEFCG?FGGGGGGFGFGDFDGDGGGGGGGGGGGGGGGGGGGGGGGGGGGGGFGGGGGGGDGGGGGGDCGFFGGGGGDGGGGGCFCGDDEEGFG,BDD9FFGGGDGFGG9@BF9C9FFGGGGGGGG:7FFGGGGGGG@FFGGFGC::FBCFCEEFGG<GFG?CCEF,*CFFGFF<EGECAGEDGEGGGGECCGGFFGGGFGGGGGGGGG9CEE>E?/CEEGGGGEEEGGFGFGGGFCGGECFC@DFFGG;GGFCFGGGGCDGGGGGGGGGGGGGGFGGGGGGGGGGGGGGGGGF9GGGGGGDCFCGGGGGGGGGGGFFEGGGGGGGGGGGGGGGGGGGGGGGGGGGDGGGGGGGGGGGGGGGGGGGFFGFGGGGGGGGGGGGGGGGGGGGGGGGGFGGGGGGGGGGFGGFGGGGGDGCCCCC
@GS 440
TGGGGGATATTGCACAATGGGGGAAACCCTGATGCAGCGACGCCGCGTGGAGGAAGAAGGTTTTCGGATTGTAAACTCCTGTCGTTAGGGACGATAATGACGGTAACTAACAAGAAAGCACCGGCTAACTACGTGCCAGCAGCCGCGGTAAAACGTAGGGTGCAAGCGTTGTCCGGAATTACTGGGTGTAAAGGGAGCGCAGGCGGGAAGACAAGTTGGAAGTGAAAACCATGGGCTCAACCCATGAATTGCTTTCAAAACTGTTTTTCTTGAGTAGTGCAGAGGTAGATGGAATTCCCGGTGTAGCGGTGGAATGCGTAGATATCGGGAGGAACACCAGTGGCGAAGGCGGTCTACTGGGCACCAACTGACGCTGAGGCTCGAAAGCATGGGTAGCAAACAGGATTAGATACCCT
+
EFFDDGGGGGGGFGGGGGGGGGGGGGGEGGGGGGGGFGEGGGGGGGGGGGGGGGGGGGGGFGGGGDGGGGCFG,FFCEGGGGGC<FGCFCC?FFEEFGGGDEGEG7FFGGGGGGG8FFG<FGGDEGGGG@GGGC=FGGGGFGGGGD@FF7EFGFECEFGGGGGGGGGCFCGGGFDEG<<FEFFFFFF>>EGGFFCCCCEECGGGEGGGFC@CF;C3<EEEFG6ADBAFGGG8CGFFGFFG6940DFGFAFFFAFGFGGGGFGFGFGGGFCGF=EFF9B@<BA:FE<5CFGGGCCGGEDCEGE@+7C7EFCFFGGGGGFGGFDCF:>GGGGGGGGGGGGGGEGGGGGGGEDGFFGGGGGGGFGFGGGGGGGEGGGGFGGGGGGGGGGGGGGGGGGGGGGGGGGGGGFGGGFGCCCCC
@GS 54034
TGAGGAATATTGGTCAATGGACGAGAGTCTGAACCAGCCAAGTAGCGTGCAGGATGACGGCCCTATGGGTTGTAAACTGCTTTTATAAGGGAATAAAGTGAGTCTCGTGAGACTTTTTGCATGTACCTTATGAATAAGGACCGGCTAATTCCGTGCCAGCAGCCGCGGTAATACGGAAGGTCCGGGCGTTATCCGGATTTATTGGGTTTAAAGGGAGCGTAGGCCGGAGATTAAGCGTGTTGTGAAATGTAGACGCTCAACGTCTGCACTGCAGCGCGAACTGGTTTCCTTGAGTACGCACAAAGTGGGCGGAATTCGTGGTGTAGCGGTGAAATGCTTAGATATCACGAAGAACTCCGATTGCGAAGGCAGCTCACTGGAGCGCAACTGACGCTGAAGCTCGAAAGTGCGGGTATCGAACAGGATTAGATACCCT
+
<EEDFCEAFGGGG<,CAFFFFGGG:FGEGGGFGGGGGGGG8FEAEFGCFGFDGCEGECFE@CCGGGGGGGGGGGGGGCGGCFGGGGGF9A<:,4,:C<EFED,A??EFGFGGGAAGDFGGGGGGD,BE<EFGGG9FGGGFFG7>CCEEFGGGGF69@63B@>FD;D<E3@FFA,>CCCC:EE*C?C?FGFEGFDFCFGFFC9FFC==8AFFFFECFGGGECCEC8F@;F<FEFFF@EGGGFC;;D9A==2<:8+34FFFFE:FGGF7GFGGGGECBCFD<FFDD,AGGGFGGGFF@F98GGFGGGGGGEGEAEFGGCFGGGGF@>ECGFGFEFGFF<CFFF9FGFD9FFGGGGEGGDGGGEGFDFGFFFGGEEFGF<FEF:7GCEFFFEEEFDCGGGGFFC7GFF@GGGFF8GFDGGGGGGGGGF<GEGFECCCCC
@GS 442
TGGGGAATATTGCACAATGGGGGGAACCCTGACGCAGCGACGCCGCGTGCGGGACGAAGGCCCTAGGGTCGTAAACCGCTTTCAGCAGGGAAGAGGCCGAAAGGTGACGGTACCTGCAGAAGAAGCCCCGGCTAAATACGTGCCAGCAGCCGCGGTAATACGTATGGGGCGAGCGTTATCCGGGTTCATTGGGCGTAAAGCGCGCGTAGGCGGCCTGGCAGGCCGGGAGTCGAAGCGGGGGGCTCAACCCCCCGAAGCCCCCGGAACCTCCGCGGCTTGGGTCCGGTAGGGGAGGGTGGAACACCCGGTGTAGCGGGGGAATGCGCAGATATCGGGTGGAACACCGGTGGCGAAGGCGGCCCTCTGGGCCGAGACCGACGCTGAGGCGCGAAAGCTGGGGGAGCGAACAGGATTAGATACCCT
+
GGGGGGGGGGGGGGGG@CFFGGGGGGGGGGGGGGGGGGFGGGGGGGGEGGGDGEGGGGFGGGGGGGGGGGGGGGCFGGGGGGGGGGGGGG7<FGGGGGGGCGGGGGGGGGGFGFCGGGGGGGGGGGGGGGGGG5CFFCFFG>FDFGGGFGGGGGGGGGGGGGFCFGGGGG:6>>ECEE5FGGGG28GGG9GGGGFGGGGFGGGGGGGGGEFGGGC<FGGFGGGGGGGGGGGGGC?EGGGFFC@6EC:9CG8EEECCC;GGGDFED<EEDFCFCGFCEGCECEFGGDFFGGEF7F?GGGGECCECGEGGFGGC@BCB,GGGGGGGGCGGF@CGGGGFAGGGGGF@4F@GFFCF7DGGGGGDGGGGGGGGGGGEEEGGGGGGFGGGGGGGEFDGGGGGGGGGGGGGFFGGGGGF9GFFCGCCCCC
@GS 443
TGGGGAATTTTGCGCAATGGGGGCAACCCTGACGCAGCAACGCCGCGTGCGGGACGAAGGCGTCCGCGTCGTAAACCGCTTTCAGCGGGGAACACTTAAACGAGGGTGCCCGCAGAAGAAGCCCCGGCTAAATACGTGCCAGCAGCCGCGGTAATACGTATGGGGCGAGCGTTATCCGGATTCATTGGGCGTAAAGCGCGCGTAGGCGGAGCGCTAAGCGGGACCTCTAACCCGAGGGCTCAACCCCCGGCCGGGTCCCGAACTGGCGCTCTCGAGTGCGGTAGGGGAGAGCGGAATTCCCGGTGTAGCGGTGGAATGCGCAGATATCGGGAAGAACACCGACGGCGAAGGCAGCTCTCTGGGCCGAAACTGACGCTGAGGCGCGAAAGCTGGGGGAGCGAACAGGATTAGATACCCT
+
GGGGGGGGGGGGGGGGGGGGCGEGGGGGGGGGGGGGGGGGGGGGGGGGCGGGGGGGGEGGGGGGGGGGGGGGGGGGGGGGDGGGDGEEGGGGGGG9FEGGGGEGGGGGGGGGGGGGGGGGGGGGGGGGGDF:FEGCGCFGGFF0CFG>CGGGGGGCGFCCFGGFG>G/CEGEGGFFGGGGGGG;CFEE?5>:EGGGE>CGC::>GEGGE:?ECEG<CGFGFECGD9ACCCGGFA8GGGF@AECGCCEGGGFEGGGGFCDG<F?GGGF9@@8#7GGGD@GFEGGGGGGFGGGGGGGGEGDGEGGGGGGGGGGGGGGGGGGFCGGGEGGGGGGGGGDGGGDGF:CGGGGGGGFEFGGGGGGGGGGF@GGGGGGGGGGGGGGGGGGGGGGGGGGGGGGGGGGGGGGGGGGGGGGGGCCCCC
@GS 444
TGGGGAATATTGCACAATGGGGGAAACCCTGATGCAGCAACGCCGCGTGAGTGAAGAAGTATTTCGGTATGTAAAGCTCTATCAGCAGGGAAGATAATGACGGTACCTGACTAAGAAGCCCCGGCTAACTACGTGCCAGCAGCCGCGGTAATACGTAGGGGGCAAGCGTTATCCGGATTTACTGGGTGTAAAGGGAGCGCAGGCGGCAGGGCAAGTCAGATGTGAAATACTGGGGCTCAACTCCGGGACTGCATTTGAAACTGTCCGGCTAGAGTGCAGGAGAGGCAGGCGGAATTCCTAGTGTAGCGGTGAAATGCGTAGATATTAGGAGGAACACCAGTGGCGAAGGCGGCCTGCTGGACTGTAACTGACGCTGAGGCTCGAAAGCGTGGGGAGCAAACAGGATTAGATACCCT
+
EFGGG@CECFGGGGGGGGG8E7EGGFG?CF@FFAEFFEGGFEGGGGGF@@EFGCGFGG,CEFGFG8CFFDCFEFFAFFFG?FGGGGGG77AFGEAFFDCA9?FEF>FGGGFFDGGEC4,=<B::FEGFGGGG7DBFFC8==DG>AF/CCGE?GGGGGGGCGF;/C8FFFDGG9C<:0=?8=?BCFGGG@F:GGGGFEDGGECDDFD?EGGGGGAF:A=AFFGGFGGGGGEGGECDGFFC?66@<DEFDAGFFFFG1EFFFEGGFFDFF<FFFAGDGDGG6GGGGGGGGF<9FGFFF8GFFB9@+EGEDFFFFGGFF?,GFFB<FC9GGGGFFCFC9-FGGGFC7@EEFC@:C8C<;,C8GF9@CCCC,CGFCGGGFFFF<C,F@@:7FC?GGFFFGFFGFFFGGGGGGGGGCCCCC
@GS 445
TGAGGAATATTGGTCAATGGGCGAGAGCCTGAACCAGCCAAGTAGCGTGCAGGATGACGGCCCTATGGGTTGTAAACTGCTTTTATAAGGGAATAAAGTGAGTCTCGTGAGACTTTTTGCATGTACCTTATGAATAAGGACCGGCTAATTCCGTGCCAGCAGCCGCGGTAATACGGAAGGTCCGGGCGTTATCCGGATTTATTGGGTTTAAAGGGAGCGTAGGCCGGAGATTAAGCGTGTTGTGAAATGTAGACGCTCAACGTCTGCACTGCAGCGCGAACTGGTTTCCTTGAGTACGCACAAAGTGAGCGGAATTCGTGGTGTAGCGGTGAAATGCTTAGATATCACGAAGAACGCCGATGGCGAAGGCAGCTCACTGGAGCGCAACTGACGCTGAAGCTCGAAAGTGCGGGTATCGAACAGGATTAGATACCCT
+
EGFGGGDFFGGGFEGGGGGGGGGGGGDFGGCFGGGGGGGG8@EFFFCFGGGFFGGGGGGG@GGGFGGCFFFFGGGGCGEEFGGGGGGGFFEFGGGGAFGGGFFGFGFG?CCFGGFGGGEGFGDFDCCFG<9,@FFEAFFGFFE7FFCFFEFEFGGDG<AFCBFFFGGGGG@EGFFFEFE>DDGGGGGGGGGGF@::*E:FFFFF:FGGG-C@GEC@CCGGEEDGFFC:GFEGFA@EGGGGFGGGFFGGGGFGGGGFFCGFC6FFFFFGFGEEF@GGGFDAEGGFF,FCGGGGGGGGGE8GFFB<GGGCF<9FGFCEEFGCGGGGGF7GGGGGFGGF,?GGGFGGFEDFGGGGCF@+CEF@B,F?GGGFGGGGFD9GGGGGGGCGGGGGGGCGGGGGFGFF@GGGGGGGGGGGGGGGGGGGGGGGGGGGGGGCCCCC
@GS 446
TGAGGAATATTGGTCAATGGACGAGAGTCTGAACCAGCCAAGTAGCGTGCAGGCTGACGGCCCTATGGGTTGTAAACTGCTTTTATAAGGGAATAAAGTGAGAGTCGTGACTCTTTTTGCATGTACCTTATGAATAAGGACCGGCTAATTCCGTGCCAGCAGCCGCGGTAATACGGAAGGTCCGGGCGTTATCCGGATTTATTGGGTTTAAAGGGAGCGTAGGCCGGAGATTAAGCGTGTTGTGAAATGTAGATGCTCAAAATCTGCACTGCAGCGCGAACTGGTTTCCTTGAGTACGCACAAAGTGGGCGGAACTCGTGGTGTAGCGGTGAAATGCTTAGATATCACGAAGAACTCCGATTGCGAAGGAAGCTCACTGGAGCGCAACTGACGCTGAAGCTCGAAAGTGCGGGTATCGAACAGGATTAGATACCCT
+
GGGG8FFGGCGDGGGGGGGGFGGGEBFGGGGGFGEGGFFFGG<FGFGGFCDCF+EF<EFGGBB6@EECFFGG@EFFCGEGF9EC5F??C@D,,CCFF9F<9,,::B=AB<AA9FEGFG7<FFFFFFGCF9F9@@,CEF9BFGDE=+FCAFF?3@+@3F,B=@@D=CC7<<E@F4@FG:@FC:78>7:<<<FCFCCCFECCF<C,>FG<DFFFC/:CG;F8E?CC@GFFEDGGGCC#8C;CFCC;BGFE>:B3,FFGCGD<#,7+D9DFGGCF7C?E<DBDGFFAABFF,GGGFCF?CFCFEC,:+?=7GGFFB8+FGGEDFFCF>=7DECFCECGEDE?,CCFD@CBFAF<?C67F@C<CDGGFFF996,GFEEE9FEBCFF@FCFGCE@,F9A<E@DDGCFFF@B:GEFGCEFFGFFGFFFEF<CA<DFEBA,@@
@GS 447
TGAGGAATATTGGTCAATGGACGAGAGTCTGAACCAGCCAAGTAGCGTGCAGGATGACGGCCCTATGGGTTGTAAACTGCTTTTATAAGGGAATAAAGTGAGTCTCGTGAGACTTTTTGCATGTACCTTATGAATAAGGACCGGCTAATTCCGTGCCAGCAGCCGCGGTAATACGGAAGGTCCGGGCGTTATCCGGATTTATTGGGTTTAAAGGGAGCGTAGGCCGGAGATTAAGCGTGTTGTGAAATGTAGATGCTCAACATCTGCACTGCAGCGCGAACTGGTTTCCTTGAGTACGCACAAAGTGGGCGGAATTCGTGGTGTAGCGGTGAAATGCTTAGATATCACGAAGAACTCCGTTTGCGAAGGCAGCTCACTGGAGCGCAACTGACGCCGAAGCTCGAAAGTGCGGGTATCGAACAGGATTAGATACCCT
+
GGGGGGGGGGGGGGGGGGGEGGGGGGGGGGGGGGGGGGGGGGGGGGGGGGGGGEGGFGGGGGGGGGGGGGGGGGGGGGFGGGGGGGGGGGEFGGGGGGGGGGGGGGGGGGGGGGGGGGEGGGFGGGGGGGGGGGGGGGGFGGGGGGGGGGGGGDCEGGGFFFGGGGGGGDG7FGD@EGGGGGGGGGGGGGDGFGGFCFFGGGGGGGFEGGFGGGGGGGGGGGGGGGGGGGGGGFGDEGEFGGGGGGGGGGGG8GGFGFGFFFGFGFGGFGGGFCGGGGGGGGGGGDFGFFGGGGGGGGGGGGGGGDGCGDGGGGGDGGDGGGGGGGGGGGGGGGGGGGGGGGGGGGGGGGGGGGF:FCFEDGGGGGGGGGGFCEFGGGGGGGGGGGGGGGGGF7CCGGGGFEGGGGFEGGGGGGGGGGGGGGGGGGGGGGGCCCCC
@GS 448
TGAGGAATATTGGTCAATGGGCGAGAGCCTGAACCAGCCAAGTAGCGTGCAGGAAGACGGCCCTATGGGTTGTAAACTGCTTTTATAAGGGAATAAAGTGAGTCTCGTGAGACTTTTTGCATGTACCTTATGAATAAGGACCGGCTAATTCCGTGCCAGCAGCCGCGGTAATACGGAAGGTCCGGGCGTTATCCGGATTTATTGGGTTTAAAGGGAGCGTAGGCCGGAGATTAAGCGTGTTGTGAAATGTAGACGCTCAACGTCTGCACTGCAGCGCGAACTGGTTTCCTTGAGTACGCACAAAGTGGGCGGAATTCGTGGTGTAGCGGTGAAATGCTTAGATATGACGAAGAACTCCGATTGCGAAGGCAGCTCACTGGAGCGCAACTGACGCTGAAGCTCGAAAGTGCGGGTATCGAACAGGATTAGATACCCT
+
GGGGGFGGGGGGGFDGGGGGGGGGGGGGGGGGGGGGFGEFGGGGGGGGGGGGGGGGFCFGGGGGGGGGGGGGGGGGGGGGGGGGGGGGGGGGGGGFFGGGGGGGGGGCFFEFFCCAFGGFGGGGGFGGGFGGGD9FFGGDA9@:F:EFG@D9DFGC<CEFFGDDFCFGGGFGE9>F=GGGGGFEGGEEFDFA<?@C<<CFFFEGFFGGFGGGGGGFGGFGGGGGGGGGGF@FC?C7CCE9CGGGGFFGEFEC>FGGF7GFFFGFGGGGGGFFGGFEGGGF0FDFFGGGDGGF8GFF@>,FCEEFEFB=FCFEFGGE@?GFEGGGGGGGFGGGGGFDEFFCAFDE,GGGGGGGGEGGGGFGGGF<@CGGGGGGGEDGFGGGEEEF9GGGGFCF9GGGFCFEGGGGGGGGGGGGGGGFGDGGGGGGGGGFF8GCCCCC
@GS 449
TGAGGAATATTGGTCAATGGGCGAGAGCCTGAACCAGCCAAGTAGCGTGCAGGAAGACGGCCCTATGGGTTGTAAACTGCTTTTAGTTGGGAATAAAGTGCACCACGTGTGGTGTTTTGTATGTACCATCAGAAAAAGGACCGGCTAATTTCGTGCCAGCAGCCGCGGTAATACGGAAGGTCCCGAGCGTTATCCGGATTTATTGGGTGTAAAGGGAGTGCAGGCGGACCATTAAGTCAGCTTTGAAATACGGCGGCTCAACCGTCGAACTGCAGTTGATACTGGAGGTCTTGAGTGCACACAGGGATACTGGAATTCATGGTGTAGCGGTGAAATGCTCAGATATCATGAAGAACTCCGATCGCGAAGGCAGGTATCCGGGGTGCAACTGACGCTGAGGCTCGAAAGTGCGGGTATCAAACAGGATTAGATACCCT
+
GAEFGFGG9FGC,6CDFFGGGGGGEGGGGGGGDDEFGG@F,C9CFFGGG7CCFG<FGFEEG::FF<CFF=,74CAEF<C,CFFFDFFGGGC,,:EAFG,,<?EC,+4+:4B7,?FFGF,:5@,CFG,5FFFEE9FDF@CF,+@:>@B<>D,C=>3>C,,@<,<35*>:>*29,55C1:3CC9?1*/#=C?A==4(8C3;FAACBC*C@9FFGFC0?.0*C8:=)4?,23,,@6;;@3,?D?,,,GFFCB*<*@+BEF@+F@:+=8+<DC39F8?CFAFGFGFGDE,GDA9GGGGGGGF8,7,<CGFC9F9GGGGFCFF,ADGGGGGGGGGFB9GGGFE,CGGGGF9AFCGGFFGFCBEFC+C7GGGGGGDGECEF:7GGGFCGGGGGGGGEGFF<FGGGDGFEGGFGGGF@GGGGGGGGGGGGGGFGGGGGGCCCCC
@GS 450
TGAGGAATATTGGTCAATGGACGAGAGTCTGAACCAGCCAAGTAGCGTGCAGGATGACGGCCCTATGGGTTGTAAACTACTTTTATAAGGGAATAAAGTGAGTCTCGTGAGACTTTTTGCATGTACCTTATGAATACGGACCGGCTAATTCCGTGCCAGCAGCCGCGGTAATACGGAAGGTCCGGGCGTTATCCGGATTTATTGGGTTTAAAGGGAGCGTAGGCCGGAGATTAAGCGTGTTGTGAAATGTAGATTCGCAACATCTGCACTGCAGCGCGAACTGGTTTCCTTGAGTACGCACAAAGTGGGCGGAATTCGTGGTGTAGCGGTGAAATGCTTAGATATCACGAAGAACTCCGATTGCGAAGGCAGCTCACTGGAGCGCAACTGACGCCGAAGCTCGAAAGTGCGGGTATCGAACAGGATTAGATACCCT
+
CGFE@CE,6CF,@,;6C@EEFFECFG@E<EDDEGGG,BCFF8CC9F@@FGGD?@<FFFC7+7C@FEE,C=:FG9FG9D,,:CEEEAA9,,=8FG=9C,C?<??<EFFFGGGC<FFFGGGFGD,CFGDFFCG9F<FF,86++@+8CFDGFFGGC=DC@FC7FFGGDGDD*7&5@F;*B7F*>ECEC::FAC7=@F<C5>?<ACF<9?EF618+<<3.#*4@CC92*;CCFF?<9C,DEFGDFDACDFD2,,@8*1*3,F9@::@,,,@,EFC:7CFEC<<FD<EF8@<:,,AA8=+F@C,@,<,FGEF7F,DEB,+>+GGFFAECGF@C,FFEEF54,FFE5,FFGFB7FEC,AGGCFCFF:@E@GFD8FFFEF99GGGGGFF@C,C6GGGGGFE:FC+,,CCFGGGGEGGGGGGGGGGGGGGFE9GGGFEF@<?CC
@GS 451
TGAGGACTATTGGTCAATGGACGAGAGTCTGAACCAGCCAAGTAGAGTGCAGGATGACGTACCTATGGGTTGTAAACTGCTTTTATAAGGGAATAAAGTGGGTCTCGTGAGACTTTTTGCATGTACCCTATGAATAAGGACAGGCTAATTCAGTGCCAGCAGCCGCGGTCATACGGAAGGTCCGGGCGTTATCCGGATTTATTGGGTTTAAAGGGAGCGTAGGCCGGAGATTAAGCGTGTTGTGAAATGTAGACGCTCAACGTCTGCACTGCAGCGCGAACTGGTTTCCTTGAGTACGCACAAAGTGGGCGGAATTCGTGGTGTAGCGGTGAAATGCTTAGATATCACGAAGAACTCCGATTGCGAAGGCAGCTCACTGGAGCGCAACTGACGCTGAAGCTCGAAAGTGCGGGTATCGAACAGGATTAGATACCCT
+
EF<<AE,CEF9EF,,@FFG,CEGGEG7<,C@FFGFC<F<A,6C<C,CFFFFGG7EA<<C6,:@EFG9<F6:+8EFG,CFFDDC<E,6C,,,:?<FGF?,5C,8AAF,4CFF9A<,,5<>FF,CEA<,CE<,C<?,B<?CE=,:DCEFE99@,B@CEAEE@$3AF:>3F>&60E6@CCFCFF27<?FFFCCC<3<,=6CCFFECFFD.FFCFFGDGDD:4#+:7CCE5*GFGCCF:C8CG,0;FFFE;D63***FF<7BD+@@,9F3,GGGGGGECGGGFGGGGGGGF8FA<C?GGGEF?GEGCFFEF:ECDAFECEEF?4CFGGDF>GGGGGGGFFGFEGFCF8FGGGGGFE<F7F7FDF6B@7CGGGGGGGFC9GGFECGEGFGGGGGEF@GGGGF:F8CGGGGGGGGGGGGFFFCGFGFEFFCGGGGGFC,,CC
@GS 452
TGAGGAATATTGGTCAATGGACGAGAGTCTGAACCAGCCAAGTAGCGTGCAGGATGACGGCCCTATGGGTTGTAAACTGCTTTTATAAGGGAATAAAGTGAGTCTCGTGCGACTTTTTGCATGTACCTTATGAATAAGGACCGGCTAATTCCGTTCCAGCAGCCGCGGTAATACGGAAGGTCCGGGCGTTATCCGGATTTATTGGGTTTAAAGGGAGCGTAGGCCGGCGATTAAGCGTGTTGTGAAATGTAGACGCTCAACGTCTGCACTGCAGCGCGAACTGGTTTCCTTGAGTACGCGCAAAGTGGGCGGAATTCGTGGTGTAGCGGTGAAATGCTTAGATATCACGAAGAACTCCGATTGCGAAGGCAGCTCACTGGAGCGCAACTGACGCTGAAGCTCGAAAGTGCGGGTATCGAACAGGATTAGATACCCT
+
FFFG8CFFEGGGC<FGDGGGEFC7@FGGA<FCFGGGG8CF<ECFFGGF:FCCEE8E6C:+FCFFD<<,:FG@F<?CCC,F6<E,CFCF,C=F@C5CFCF<<59,5F@FF=@@:F79FG@CE<E<@8E<?<9,<<EGAC<=FFGDGDE88EF=,3,8BD9D@<CC+>F7F@F8<@FC></<./7>CFCGGFG<2FC7C+C<FCCEFC9<A?CF:B=0/:8/EC8:<CE*GFEG:C<9E=GF;CD@9:D><:*><FEG;FF8FCCFGGFC?FF<7EEGEB<=8DB::@@8,8GGFGECCE@FE?,GGGEFC,GGGGGGGGGGGFFBE:FGFGGFC<CD@,FFGEFEFD?<CGGFDFGCGGGCCCGDE9E<<GGFCCCF8E>GGGDGFGF>GGFGGFEC@@CFD:,GGGGGGGGGGGGGGGGGGFFF@,<FCFFBC8C<
@GS 453
TGAGGAATATTGGTCAATGGGCGAGAGCCTGAACCAGCCAAGTAGCGTGCAGGATGACGGCCCTATGGGTTGTAAACTGCTTTTATAAGGGAATAAAGTGAGTCTCGTGAGACTTTTTGCATGTACCTTATGAATAAGGACCGGCTAATTCCGTGCCAGCAGCCGCGGTACTACGGAAGGTCCGGGCGTTATCCGGATTTATTGGGTTTAAAGGGAGCGTAGGCCGGAGATTAAGCGTGTTGTGAAATGTAGACGCTCAACGTCTGCACTGCAGCGCGAACTGGTTTCCTTGAGTACGCACAAAGTGGGCGGAATTCGTGGTGTAGCGGTGAAATGCTTAGATATCACGAAGAACTCCGATTGCGAAGGCAGCTCACTGGAGCGCAACTGACGCTGAAGCTCGAAAGTGCGGGTATCGAACAGGATTAGATACCCT
+
CEFGGFDFFGGGGFGGGGGDCFEGEFGGGGGGGGGGGGGGGFGGGGGGGGGGGGGGGGGGDGGGGGG8FEGGGFGGGGGGGCGGGGGGGGGGGGGGFGGGG9AFFG@D8FCGGFGGGFGGGGGGFFDGGGGGGGGGGGGD<DE8FGGGGGGFGFFGGAE@GGGGGGGG?G&@GFGDCFGGFGGGGGGCFF>B=C<C9C?FGGGFGGFEFBC@GFGGCEGGGED9CE?::@EFCAF<<D>BFGGGGFGGFFFC><GGFC@CEGGFGG6F<GGGGEGDGGGGFFFFF@F<<>DFGFBFGGGGFFFEB+F:C8EEFGF7DGGCFGGGGGGGFGGGFFGEDFFGEFFE8GGGGGGGFFEEC@GGDGGGGGGGGGGGGF?GGGGGGGEFAGGGGGGGGGGGGGGGGGFFGGEEEEGGGGGGGGGGGGGGGFFGGFFCCCCC
@GS 454
TGGGGAATATTGCACAATGGGCGCAAGCCTGATGCAGCGACGCCGCGTGAGGGATGGAGGCCTTCGGGTTGTAAACCTCTTTTATCGGGGAGCAAGCGTGAGTGAGTTTACCCGTTGAATAAGCACCGGCTAACTACGTGCCAGCAGCCGCGGTAATACGTAGGGTGCAAGCGTTATCCGGAATTATTGGGCGTAAAGGGCTCGTAGGCGGTTCGTCGCGTCCGGTGTGAAAGTCTATCGCTTAACGGTGGATCCGCGCCGGGTACGGGCGGGCTTGAGTGCGGTAGGGGAGACTGGAATTCCCGGTGTAACGGTGGAATGTGTAGATATCGGGAAGAACACCAATGGCGAAGGCAGGTCTCTGGGCCGTGACTGACGCTGAGGAGCGAAAGCGTGGGGAGCGAACAGGATTAGATACCCT
+
FFGFGBBFGGGGGGGGGGFGFGGGGGGGGGCGGGGGFGFGGGGGGGGGGGGGGGGGGF?C:FGGGGGDGGGGGGGGGGGGGGGGGGFCEEGCCFGGGE=ECGGFGGGFFFGGFFGEGGGGAFAF<FFGGDGGGGGGGFF>FGGG@?CCBCE?GGDG<FB@,?FGDCEGFGGGDFDF>GG?CG9:C,:>E8EGGGGCGF:?ECGE:CC?FCECGCE?8EGGGEGGCFFCGGGGFECFF<?C@GFFBEFGFFF7GGEEGGDGGEF7GEEGFCGGFDDGD@FCDGGE+8GGGF<GGGGFCFGGGFB:GGGGGGFDGGGGGEFGGGGGGFGGGGGGGGGFGGGGGDGGGGGGGGGGGGGGGGFC,FGGGGGGFE,GGGGGGGFGGGGFGGGGGGGGDGGGGGGGGGGGGGGGGFCGGFCGCCCCC
@GS 455
TGAGGAATCTTGGTCAATGTGCGAGAGCCTGAACCAGCCAAGTAGCGTGCAGGAAGACGGCCCTATGGGTTGTAACCTGCTTTTATAAGGGAATAAAGTGAGTCTCGTGAGACTTTTTGCATGTACCTTATGCATAAGGACCGGCTAATTCCGTGCCAGCAGCCGCGGTAATACGGAAGGTCCGGGCGTTATCCGGATTTATTGGGTTTAAAGGGAGCGTAGGCCGGAGATTAAGCGTGTTGTGAAATGTAGACGCTCAACGTCGGCACTGCAGCGCGAACTGGTTTCCTTGAGTACGCACAAAGTGGGCGGAATTCGTGGTGTAGCGGTGAAATGCTTGGATATCACGAAGAACTCCGATTGCGAAGGCAGCTCACTGGAGCGCAACTGACGCTGAAGCTTGAAAGTGCGGGTATCGAACAGGATTAGATACCCT
+
GGGGG6,E,EEC,C@FFGG,;@@FEGGFE<<8CFFGFGGGFGGGGGGFGGG,CFGG,CFCGGGFDFF@CEFGGGGGGGFGGGFFGGGGGGFC8=FG9FG9A<FGGGGFGGCFGFGGGGGGDCGGF<EDGGGC,,EGACGEG+@=CFEBA9;DABCCFF,BFFCC=CG7CF$FFA4B>>>DDGFC;C?CF>C8G9:5*<,,;?EAF7FEDFCFGDG@DGFF>CDC7FB;F@8:EDGD=C>C6#9GF9GFFFFFCF@,7:>6ACE3#FFF,@CECC@@9,E=FGFC7@8FGGFFDGEGF>,EA7=,F7GC7@GFGGGEC7D9CGGEGGEFCAGGFDFA9EF@EF<EE7FD9GGGFC+-CDFEECB,FFGFDCEC,C6,GGFEEF7F<GGGCGGGGFGGGGGFGGGGGFCCEEGFEGGGGFFGFGGGGFAGFGGCCCCC
@GS 456
TGGGGAATATTGCACAATGGGCGCAAGCCTGATGCAGCGACGCCGCGTGAGGGATGGAGGCCTTCGGGTTGTAAACCTCTTTTATCGGGGAGCAAGCGTGAGTGAGTTTACCCGTTGAATAAGCACCGGATAACTACGTGCCAGCAGCCGCGGTAATACGTAGGGTGCAAGCGTTATCCGGAATTATTGGGCGTAAAGGGCTCGTAGGCGGTTCGTCGCGTCCGGTGTGAAAGTCTATCGCTTAACGGTGGATCCGCGCCGGGTACGGGCGGGCTTGAGTGCGGTAGGGGAGACTGGAATTCCCGGTGTAACGGTGGAATGTGTAGATATCGGGAAGAACACCAATGGCGAAGGCAGGTCTCTGGGCCGTTACTGACGCTGAGGAGCGAAAGCGTGGGGAGCGAACAGGATTAGATACCCT
+
GFFCFGGGEGGEGGGGGGGGFGGGGGGGGGGGGGGGGG@FGGGGGGEGDGG?FGGG7FGGGFGGGGGCF7FGGGGFGGGGGGGBFFEGDF>+4DFD<7>@B:?E<FDDFGG<>3FD=+C@FB<<FGCG++@A9C=;FF9CF??4FFGFFE1AFE9=<FCFB3EA<'FG:7;*=F=GGGGG(67AF?:DGGGGGGGFCGGE?FG@GGGGGGEE/;::,CCE??EEGGGGFFCC+2:@DGCE?7DCF<E>,FF>53CF5CCGGCF7>E9F@5EGFGG@GGGGFC9GFGGEFFGCF9GGGGFCG@>+FGGGF@4GGGGGGGGGGDGGGGCCFB:8GGGGGGFGGCFGGGFF,GGGGGGGGGF8EGCGEDGGGF@GGGGGGGGGGGGGCGDGGGGGGGGGGGFGGGGGGGGGGFFGGGGFCCCCC
@GS 51736
TGAGGAATATTGGTCAATGGACGAGTGTCTGAACCGGCCAAGTAGCGTGCAGGATGACGGCCCTATGGGTTGTAAACTGCTTTTATAAGGGAATAAAGTGGGTCTCGTGAGACTTTTTGCATGCACCTTATGAATAAGGACCGGCTAATTCCGTGCCAGCAGCCGCGGTAATACGGAAGGTCCGGGCGTTATCCGGATTTATTGGGTTTAAAGGGAGCGTAGGCCGGAGATTAAGCGTGTTGTGAAATGTAGACGCTCAACGTCTGCACTGCAGCGCGAACTGGTTTCCTTGAGTACGCACAAAGTGGGCGGAATTCGTGGTGTAGCGGTGAAATGCTTAGATATCACGAAGAACTCCGATTGCGAAGGCAGCTCACTGGAGCGCAACTGATGCTGAAGCTCGAAAGTGCGGGTATCGAACAGGATTAGATACCCT
+
FFFGFGGGGGGFGFGGGEAEFGG7FGGFGFGGGFFEFGGGGGGGAEGG@EGGGE8FGGGGGGGGGGGGGGDEGGEGGGGGGFDCFGGCFGGGGFGGGCFFGFCGCGGGG<FEEFFFGFGF<FGGGGCGFFGGCFGFG9FDFGGEGGGGGGGBFGCFF<DEGDC=ECF>CFFAFGGGE>FGGBFGGGGGGDC<(?FEFGGGGGGGGGGFFCFFGGGGCGFGGGGGGGG(@>>EE<CEGFEGGGGGGGGGGGGGEFFEFGGGGGGGGGGGFGFG:@FECFCCEGGGEGFEFF<GGFDGGGCFDFEFF7EGGGGGFFEEFDFFDEF7CFECGGFFFF9GGCFCGFF@FFE@FGGGFGGGGGFDGGGGGGGFGGGGGFGGGGDGDGGGECFGGFGGGGGGFFC,GGGGFCC>GGGGGGGGGDGFDGGGGGGGGGFCC<8C
@GS 69711
TGAGGAATATTGGTCAATGGGCGAGAGCTTGAACCAGCCAAGTAGCGTGCAGGATGACGGCCCTATGGGTTGTAAACTGCTTTTATGCGGGGATAAAGTGAGTCACGTGTGGCTTATTGCAGGTACCGCATGAATAAGGACCGGCTAATTCCGTGCCAGCAGCCGCGGTAATACGGAAGGTCCGGGCGTTATCCGGATTTATTGGGTTTAAAGGGAGCGTAGGCCGGCTGGTAAGCGTGTTGTGAAATGTCGGGGCTCAACCTGGGCATTGCAGCGCGAACTGTCAGACTTGAGTGCGCGGGAAGTAGGCGGAATTCGTCGTGTAGCGGTGAAATGCTTAGATATGACGAAGAACTCCGATTGCGAAGGCAGCCTGCTGTAGCGCAACTGACGCTGAAGCTCGAAAGCGTGGGTATCGAACAGGATTAGATACCCT
+
C,EFGCGGF9<CCCFGEGGGGG:FC>FFGGFFCFFGGFGGG?EFFGGGEFFGG@8ECGGGG++C<FFDGGGBF,EFC,CCF9FGGFGDFGDGG+BBDFFCE,CFEGDE,BA:DEBDFFDFGFF<,CFC7BCFF9@FFFG9>FFDCCGCGCG,,7>FFGBEF@8FCEFFG4E@C;CFEG7:+?CFEG<<:<F@CFCC*A@,5FEGFG5A88@=EGEAEE0C/://;E)FFFFE@GGFGDECFF=;<CF7CCC><CGEC>FD>EFDFCFFGGDFGFF7DGGFF:EGFFFFDDEFEF=+EECFFFFFF7GGGFFDCGEECF>8=D=BCGGGFFFCFFCGGF?;FA?F,EGGGGEAGFC6-,C,EECCGGGGGGEB7FE8GFFC@F@C,@FF@;C@@9GGGBEDC,FC7EDGF<GFGGGGFCFF@FFEDE<9FGFCC@CC
@GS 459
[truncated: 43,621,510 more chars]
