# Supplementary material for: Compositional distinction of gut microbiota between Han Chinese and Tibetan populations with liver cirrhosis
Source: PeerJ. 2021 Sep 15;9:e12142. doi: 10.7717/peerj.12142 (PMC8449536; doi:10.7717/peerj.12142)
Supplement: Supplemental Information 16 [file peerj-09-12142-s016.zip › TLC4.clean.fastq]

@CZ 1
TGGGGAATATTGCACAATGGGGGAAACCCTGATGCAGCGACGCCGCGTGAGCGAAGAAGTATTTCGGTATGTAAAACTCTATCAGCAGGGAAGATAATGACGGTACCTGACTAAGAAGCACCGGCTAAATACGTGCCAGCAGCCGCGGTAATACGTATGGGGCAAGCGTTATCCGGATTTACTGGGTGTAAAGGGAGCGTAGGCGGCATGGCAAGTCAGAAGTGAAAGCCTGGGGCCCAACCCCGGAATTGCTTTTGAAACTGTCAGGCTAGAGTGTCGGAGGGGTAAGCGGAATTCCTAGTGTAGCGGTGAAACGCGTAGATATTAGGAGGAACACCGGTGGCGAAGGCGGCTTACTGGACGATTACTGACGCTGAGGCTCGAAAGCGTGGGGAGCAAACAGGATTAGATACCCT
+
GGGGGGGGGGGGGGGGGGGGGGGGEGGGGGGGGGGGGGGGGGGGGGGFFGGGGGGGGGGFGGGCFGGEFFGGGFGGGGFGD9CFFGGGGGGGGGGGGGGGGG@FF@FGGGGGGGGGGGGGGFFGGGEFDGGFGF@FGGGGGGGGGGGDFGGGGGG:DFFGGDEG>EGDFFDFGGDG7=CF9FFDGCDFF9GGGEF7CEFEFGE5?FFGGGFCFGGGGFBFFFFGGGGFGGGEFFFGGGGGGGGGGGGGGGGGFFGGGFFDGGGGGGGAFFFGFGGGGGGE;GFFEECEF:FAGGGGGFGGGGGGGGGGGFGGGF=GFGGGGGGGFGFGGGFFGGF@GGGGGGGGGGGGGGGGGGGGGGGGGGGGGGGGGGGGGGGGGGGGGGGGGGGGGGGGGGEGGGGGGGGGGGGGGGGCCCCC
@CZ 2
TGAGGAATATTGGTCAATGGACGAGAGTCTGAACCAGTCAAGTAGCGTGAAGGATGACCGCCCTATGGGTTGTGAACTTCTTTTATACGGGAATAAAGTTAGCCACGTGTGGCTTTTTGTATGTACCGTATGAATAAGGATCGGCTAACTCCGTGCCAGCAGCCGCGGTAATACGGAGGATCCGAGCGTTATCCGGATTTATTGGGTTTAAAGGGAGCGTAGGTGGATTGTTAAGTCAGTTGTGAAAGTTTGCGGCTCAACCGTAAAATTGCAGTTGAAACTGGCAGTCTTGAGTACAGTAGAGGTGGGCGGAATTCGTGGTGTAGCGGTGAAATGCTTAGATATCACGAAGAACTCCGATTGCGAAGGCAGCTCACTAGACTGCAACTGACACTGATGCTCGAAAGTGTGGGTATCAAACAGGATTAGATACCCT
+
GGGGGGGGGGGGGGGGGGGFGGGGFGGGGGGGGGGGGFFEGGGGGGGGGGGGGGGGGGGGGGGGGFGGGGGGGGGGGGGGGGGGGGGFGGDGGGGGGCFGGGGGGFGFGGGGGGGFGGDGGGGGGGAFGF8?F9EFGFFGGFGGGGGGGGGGGFFGGGGGFCFGDEGGGGGGGGGGEF>CEDCFEGGGGGDFGGGEFGEGGGGGGGGGGGGGGGGGGFGFBGGFFGFGGGGGGGFA:FGGGGGGFGGGGGFGFGGFGGGFFFGCGGGGGGGEACDGGF<@GGGGGGGGGGGGFGGGGGGGGGGGGGGGGGGGGGGGGF@FGGGGGGGGGGGGGGGGGGGGGGGGGGGGGGGGGGGGGGGGGGGGGGFCGGGGGGGGGGGGGGGGGGGGGGGGGGGGGGGGGGGGGGGGGGGFGGGGGGGGGGGGGGGGGGGCCC<C
@CZ 3
TAGGGAATCTTCGGCAATGGGCGAAAGCCTGACCGAGCAACGCCGCGTGAATGATGAAGGCCTTCGGGTTGTAAAATTCTGTTATAAGGGAAGAATGGCTCTAGTAGGAAATGGCTAGAGTGTGACGGTACCTTATGAGAAAGCCACGGCTAACTACGTGCCAGCAGCCGCGGTAATACGTAGGTGGCGAGCGTTATCCGGATTTATTGGGTTTAAAGGGTGCGTAGGCGGGGATTTAAGTCAGCGGTGAAAGTTTGAGGCTCAACCTTAAAATTGCCGTTGAAACTGGGTTTCTTGAGTGTATTTGAAGTAGGCGGAATTCGTTGTGTAGCGGTGAAATGCATAGATATAACGAAGAACTCCAATTGCGCAGGCAGCTTACTAAACTACAACTGACGCTGAAGCACGAAAGCGTGGGTATCAAACAGGATTAGATACCCT
+
GGGGGGGGGGGGGGGGGGGFGGGGGGGGGGGGGGGECEFGGGGGGGGGGGGGGGGGGGGDFGGGGGGDFGGGGGGGGGGGGGGGGFGFGGGGEGGGGFFFGGGGGGGGFGG9FEF8FCFGCFGGGGCEEGGGFGGFFFFGGGGGGGGGGGCCDFCFFG>FCFEGGGGGGGGGGCEFGFDGF@FCBC;FECE@GFEEFCFEE?C?>FGGGGGCGFGC?EEFCECEEGGGFGGGGGFF=GGGGCGGEFF:CFCDDF>FFFGGGGGGFGGGGGG>GGGGGGGGGGFGGE7GFFA,GGGGGFGGGFGGGGFDBGGGGGGGFDFGGGGFEEGGGGGGGFGDGGGGGGGGGGGGGGFFGGGGGGGGFFGGGGGGGGFGGGGGGGGGGGGGGGGGGGDGGGGGGGGGGGGEGGGGGGGGGGGGGGGGGGGGGGGGGGGGGGGGCCCCC
@CZ 4
TGGGGAATATTGCACAATGGGGGAAACCCTGATGCAGCGACGCCGCGTGAGCGAAGAAGTAATTCGTTATGTAAAGCTCTATCAGCAGGGAAGATAGTGACGGTACCTGACTAAGAAGCTCCGGCTAAATACGTGCCAGCAGCCGCGGTAATACGTATGGAGCAAGCGTTATCCGGATTTACTGGGTGTAAAGGGAGTGTAGGTGGCCATGCAAGTCAGAAGTGAAAATCCGGGGCTTAACCCCGGAACTGCTTTGGAAACTGCCTGACTAGAGTACAGGAGAGGTAAGTGGAATTCCTAGTGTAGCGGTGAAATGCGTAGATATTAGGAGGAACACCAGTGGCGAAGGCGACTTACTGGACTGCTACTGACACTGAGGCACGAAAGCGTGGGGAGCAAACAGGATTAGATACCCT
+
GGGGGGGGGGGGGGGGGGGGGGGGGGGGGGGGGGGGGGGGGGGGGGGGGCFGGGFGGGGGG9FFGDFFGGGGGGGGGFGGGGGGGGGGGGGGGGGGGGGGGGGGGFGGFCGGDDFGGCGFGGGGCGGGGGFFGFGF<CFGFEFGGFEE@FCFCGGGG,?CFGGFCGGGGEGGFGGGCFGBFGGGGGEF9GGGGGGFGFGGFGGGGGGFGF9GFGGFCCBCCDGFGE8C<GGGGGGGGGGCGFGGGGGGGGGGGFGGGEFGGGGGGFFGFGFGFGGGGFFE?GGGGGGGGGGGGGGGGGGFGGGGGGGGGGGGGGGGGFGGGGGGGCGGGGGGGGGGGGGCGGGGGGGGGGGGGGGGGGGGDGGGGGGGGGGGGGGGGGGGGGGGGGGGGGGGGGGGGGGGGGGGGGGGGGGCCCCC
@CZ 5
TGAGGAATATTGGTCAATGGACGAGAGTCTGAACCAGCCAAGTAGCGTGAAGGATGACTGCCCTATGGGTTGTAAACTTCTTTTATATGGGAATAAAGTATTCCACGTGTGGAATTTTGTATGTACCATATGAATAAGGATCGGCTAACTCCGTGCCAGCAGCCGCGGTAATACGGAGGATCCGAGCGTTATCCGGATTTATTGGGTTTAAAGGGAGCGTAGGTGGATTGTTAAGTCAGTTGTGAAAGTTTGCGGCTCAACCGTAAAATTGCAGTTGAAACTGGCAGTCTTGAGTACAGTAGAGGTGGGCGGAATTCGTGGTGTAGCGGTGAAATGCTTAGATATCACGAAGAACTCCGATTGCGAAGGCAGCTCACTAGACTGCAACTGACACTGATGCTCGAAAGTGTGGGTATCAAACAGGATTAGATACCCT
+
GFCFGGGGGGGGGGGGGGFFGGEG7@CEFFGFEGGGGGGGGGD@FGDGGGGGGGGGGGGCFFCEGGGFGEFGCFGGC<AFGGGFGGA<9E@8FFGFFFDFCD,CFFEGFAFC,<FA9F9EAEAFGFEGGFG,,5EFGGG>;EGBEFC->EFFGFFG?DFCEG:A:8C:>A6,CDFBECF7CFFGGCCFF.7>FF>EC,?CA@ECGFFGGGC>FE@;CEE880;AFD?GGGGGGGGGGCEFFFGGFFFGGFGGGGGFFEGGGGGGGGFGFCEGFEGFGFGGGGGGGGGGGGGAFGGFGFGGGGGGGGEEFEGGGGGGDGGGGGGEGGCGFDGGGGGGGF<GGGGGGGGGGGGGGGGGGGGGGGGGGGGGGGGGGGGFGGGGGGGGGGGGGGGGFGGGGGGGGGGGFGEDGGGFGFGGGGGGGGGGGGGGDGGCCCCB
@CZ 50237
TGGGGAATATTGCACAATGGGGGAAACCCTGATGCAGCGACGCCGCGTGAGCGATGAAGTATTTCGGTATGTAAAGCTATATCAGCAGGGAAGAAGATGACGGTACCTGACTAAGAAGCCCCGGCTAACTACGTGCCAGCAGACGCGGTAATACGTAGGGGGCAAGCGTTATCCGGATTTACTGGGTGTAAAGGGAGCGTAGACGGCATGGCAAGCCAGATGTGAAAGCCCGGGGCTCAACCCCGGGACTGCATTTGGAACTGTCAGGCTAGAGTGTCGGAGAGGAAAGCGGAATTCCTAGTGTAGCGGTGAAATGCGTAGATATTAGGAGGAACACCAGTGGCGAAGGCGGCCTTCTGGACGATGACCGACGTTGAGGCTCGAAAGCGTGGGGAGCAAACAGGATTAGATACCCT
+
GGGGGFGGGGGGGGGGGFGC8FEFEFGGEGGGGGGGFGGGDDEFGGGGGGGGFECEGGGFGG9EDGGGGFGGFGGGGD,CEE9EEAFFFCFFGGGGGGFFGGGGGF9EFDGAFG<FFG8F7FECG@GFCFA,>F<>>EGGGF,@FD72ACFFCFG=GGGGGFGEGGGGGGGCFGGE7=BCF,<C.C<FCFGGGFCFGC5CEE/:CGDG>C;GGEC9EEFEFGGG8FGGGGGGGGGCGEEFCC7;EEGC9FCFFFFCGG<ABDFFGGG??DA,6C4=:B;8479FE4+FB,?F?FFFGGFGFFFFEC?:5:5,@CCDDEDGGDGCA<GEF9FDCCGGGFEF,CC<GGGEFF@E,EFFCGGFEECFF@:GEGFBCEDF@+GFFEFFC,@FCGGFFGF<CE,GGGGE@FF9GGGCCC<6
@CZ 7
TGAGGAATATTGGTCAATGGGCGATGGCCTGAACCAGCCAAGTAGCGTGAAGGATGACTGCCCTATGGGTTGTAAACTTCTTTTATAAAGGAATAAAGTCGGGTATGCATACCCGTTTGCATGTACTTTATGAATAAGGATCGGCTAACTCCGTGCCAGCAGCCGCGGTAATACGGAGGATCCGAGCGTTATCCGGATTTATTGGGTTTAAAGGGAGCGTAGATGGATGTTTAAGTCAGTTGTGAAAGTTTGCGGCTCAACCGTAAAATTGCAGTTGATACTGGATGTCTTGAGTGCAGTTGAGGCAGGCGGAATTCGTGGTGTAGCGGTGAAATGCTTAGATATCACGAAGAACTCCGATTGCGAAGGCAGCCTGCTAAGCTGCAACTGACATTGAGGCTCGAAAGTGTGGGTATCAAACAGGATTAGATACCCT
+
FGFGGGGGGGGGGGGGGGGGGGGGG@7FGFGGGGGGGGGGFFGGGGGGGGGGGGGGGFFFFGGGGGGGGGGGGGGCGGGGGGGGGGFGGGGGGGGGGGGGGGGGGGGGGGGGGGGGGFGGGGGGGGGGGGGFGGGGGG:;GFEGGFGGGGEGGGGGGGGGGFGGGGGGGGGFFGFGGGGGGGGGFGCGGGEDGGGEGGFEEGGGGGGGGFFEGGGEGFGFEGGGGGGDGGFEGGGGGGGFFGFEGF,GGGGGGDGGGGGGGGGFFGGGGGGGGDGGGGFGGGGGFFEF9E=FFGGGGGFGGGGGGGGGGGGGGFGGGGGGGGGGGGFEGGGGGGGGGGGGGFGGGGGGGGGGGGGGDGFGFGGGGGGGGGGGGGGGGGGFGGGGGGGGGGGGGFGGGGGGGGGGFGGGGGGGGGGGGGGGFGGGGGGGGDECCCCC
@CZ 8
TGAGGAATATTGGTCAATGGACGAGAGTCTGAACCAGCCAAGTAGCGTGAAGGATGACTGCCCTATGGGTTGTAAACTTCTTTTATATGGGAATAAAGTATTCCACGTGTGGAATTTTGTATGTACCATATGAATAAGGATCGGCTAACTCCGTGCCAGCAGCCGCGGTAATACGGAGGATCCGAGCGTTATCCGGATTTATTGGGTTTAAAGGGAGCGTAGGTGGATTGTTAAGTCAGTTGTGAAAGTTTGCGGCTCAACCGTAAAATTGCAGTTGAAACTGGCAGTCTTGAGTACAGTAGAGGTGGGCGGAATTCGTGGTGTAGCGGTGAAATGCTTAGATATCACGAAGAACTCCGATTGCGAAGGCAGCTCACTAGACTGCAACTGACACTGATGCTCGAAAGTGTGGGTATCAAACAGGATTAGATACCCT
+
GGGGGGGGGGGGCFGGGGGGGGGGDFCFGGGGGFGGGGGGFFGGCFEGGGGGGGGGGFGGGGGGGGGF8FGEEGGGGGGGGGGGCFDFGGGGFGGGGEFECEFCF<CFEDFE9=FGFGGGFFGGCEFFGGGFGGGGGGCFGGGDGGGGGFGGFGEGGGFGGDFGGGGGGGGFGGGDCFEGGGGGCGCGGGGGGGGGEGGGFGGGGGGGFGGGGGG55FGFGGGGGG:FCGFGGGGFGGEGCGGGGGGGGFFFGGCGGGGGGGEFGG>GGGGFGGGGGGFFGGGGFGGFGGGGFFCFCGGGGFCEGGGGGGGGGGGGEGFDGGGGGGGFGGGGGGGGGGFFGGGGGFGGGGGGGEGCEGGGGGGGGGGGGGGGFFGFGGFGFGGGFGGGGGGGGGGGGGGGGGGGGGGGGGGGGGGGGGGGGGGGGGGGGGGCCCCC
@CZ 9
TGAGGAATATTGGTCAATGGGCGATGGCCTGAACCAGCCAAGTAGCGTGAAGGATGACTGCCCTATGGGTTGTAAACTTCTTTTATAAAGGAATAAAGTCGGGTATGCATACCCGTTTGCATGTACTTTATGAATAAGGATCGGCTAACTCCGTGCCAGCAGCCGCGGTAATACGGAGGATCCGAGCGTTATCCGGATTTATTGGGTTTAAAGGGAGCGTAGATGGATGTTTAAGTCAGTTGTGAAAGTTTGCGGCTCAACCGTAAAATTGCAGTTGATACTGGATGTCTTGAGTGCAGTTGAGGCAGGCGGAATTCGTGGTGTAGCGGTGAAATGCTTAGATATCACGAAGAACTCCGATTGCGAAGGCAGCCTGCTAGGCTGCAACTGACATTGAGGCTCGAAAGTGTGGGTATCAAACAGGATTAGATACCCT
+
GGGGGGGGGGGGGGGFGGGGGGGGGBFFFGGG@FFGGGGGGGFGGGGGGGGGGGFGG<C<DGGGE8EEFFE+BFGFGFEAFF,<?CFFDF99FFGFF9E9B@FFDF<?FFGGGE48?==FF9,9BFF9EF9C,B,FED9<,AFEG0EEC;D?GFFGFFCD9BDC98ECCCFGECGGGCEEG$<GDG?@F8:>CGFC8EC9B9CDFF=8FC?9GEF4GFGFED;;FDCAAAGGGGGGFC@/3,1FF%ED6:7C7FD:DEGGGGF@C9GGGGGGGGG>FGGGGGGFE?EAE@GGFFEGFEGGFGFF@+EGEFFGGFFFGGGGGGGGGGEFGFFGGFFB<AGGF@9GGFFFGGFGGCFFGGGGEGGGGGGGGGGGFCGFEEE,F?GGEDFCGGGGGGGGGGGFEGGGGGFFGGGGGGGFGGGGGGGGGGGGGGGCCCCC
@CZ 10
TGAGGAATATTGGTCAATGGGCGATGGCCTGAACCAGCCAAGTAGCGTGAAGGATGACTGCCCTATGGGTTGTAAACTTCTTTTATAAAGGAATAAAGTCGGGTATGCATACCCGTTTGCATGTACTTTATGAATAAGGATCGGCTAACTCCGTGCCAGCAGCCGCGGTAATACGGAGGATCCGAGCGTTATCCGGATTTATTGGGTTTAAAGGGAGCGTAGATGGATGTTTAAGTCAGTTGTGAAAGTTTGCGGCTCAACCGTAAAATTGCAGTGGATACTGGATGTCTTGAGTGCAGTTGAGGCAGGCGGAATTCGTGGTGTAGCGGTGAAATGCTTAGATATCACGAAGAACTCCGATTGCGAAGGCAGCCTGCTAAGCTGCAACTGACATTGAGGCTCGAAAGTGTGGGTATCAAACAGGATTAGATACCCT
+
AFGGGFGGGGGGGGGGGGGGGGGGG7FGGGGGGGGGGGGGGGGGGGGGGGGGGGGGGGGGGGGGGGGGFGGECFFGGGGGGGGGGGGFFGGGGGGGG,EF7EGGGGGGGCGGG@G=AFEGGGGEFGGGGFGGG9<,AFFFEGDEGFEGG9DFDGFDGGFGGGGCGGGGGGDGGGGGCFEG7AGGGGGGGDEGGGGGGGGGGGGGFGGGGGGGGGGCGGGGGGGFGFFGGGFGGGGGGGG@@FC=GGFFEGGGGGGGGGGGGGGGFGGGGGGGGFC#GGGGGCGGGGGFFEFGFFBGGGGFFGDGGGGDGGGGGGGGGFGGGGGGGFCFGGGFDGGGCCGGFCGCGGGGGGGGGGGGGGGGGGGGGGGGGGGGGFGGGGE,GGGGGGGGGGGGGGGGGGGGGGGGFGGGGFGGGGGGGGGGGGGGGGGGFCGCCCCC
@CZ 11
TGAGGAGTATTGGTCAATGGGCGAGAGCCTGAACCAGCCAAGTAGCGTGAAGGATGAAGGCTCTATGGGTCGTAAACTTCTTTTATATGGGAATAAAGTTTTCCACGTGTGGAATTTTGTATGTCACATATGAATAAGGATCGGCTAACTCCGTGCCAGCAGCCGCGGTAATACGGAGGATCCGAGCGTTATCCGGATTTATTGGGTTCAAAGGGAGCGTAGGTGGATTGTTAAGTCAGTTGTGAAAGTTTGCGGCTCAACCGTAAAATTGCAGTTGAAACTGGCAGTCTTGAGTACAGGAGAGGTGGGCGGAATTCGTGGTGTAGCGGTGGAATGCTTAGATATCACGAAGAACTCCGATTGCGAAGGCAGCTCACTGGAGTGTAACTGACGCTGATGCTCGAAAGTGTGGGTATCAAACAGGATTAGATACCCT
+
GFFGGGCFGGGGGGGGGGGGGGGGGGGGGGGGGGGGGG@F8F6CCGDGGGGGGGGGGGGGGGGGCAFFFC@@CFG,CEFFGGFFFGFFEGFGGGFGGGG9,CEFGFFFCFCDC,CBEFCGGGFD@,C,5EEFGGCGE?CE#GF=:C@;8?D?C?CGFGGGGGGDG72AFGGC=F@+>B@FF@GGC=<FGGGEDGGGCGFFAF=C@FC5<:CGGGC;BEGFFGEC:ECFGGFGGGFGGGGGFGGFF,EFC30CGFCGGGGGGEDFGGGGFGGGGGGGGGFFFFGFGGGGGFFGFFEFCFF8GGGGGEEGGGGGGGGGGGGFGGGF?CGGGGFCGGGFF9GGGGGEDGGGGGFGGGGGGGGEGGGGGGGGFGFFE9CGGGGFGFEFGGGGGGGGGGGGGFFCGGGGGGGGGGFFGFGGGGGGGGGGGGGGGGGCCCCC
@CZ 12
TGGGGAATATTGCACAATGGGCGCAAGCCTGATGCAGCGACGCCGCGCGAGGGATGGAGGCCTTCGGGTTGTAAACCTCTTTTATCGGGGAGGAAGCGAGAGTGAGTTTACCCGTTGAATAAGCACCGGCTAACTACGAGCCAGCAGCCGCGGTAAGACGTAGGGTGCAAGCGTTATCCGGAATTATTGGGCGTAAAGGGCTCGTAGGCGGTTCGTCGCGTCCGGTGTGGAAGTCCATCGCTTAACGGGGGATCCGCGCCGGGTACGGGCGGGCTTGAGTGCGGTAGGGGAGACTGGAATTCCCGGTGTAACGGTGGAATGTGTAGATATCGGGAAGAACACCAATGGCGAAGGCAGGTCTCTGGGCCGTTACTGACGCTGAGGAGCGAAAGCGTGGGGAGCGAACAGGATTAGATACCCT
+
GGGGGGGF<FGGCFGGGFGGGCFFEDFGGGGGG9FFFG@C+@@FFGG+@CF+CFDCBFG7FFGGGFGGFGG=FGGFGGGFAE9?<C=@FDG>+CFF,68:+@><,>FGGD<BFEC,FC,,<F,,38<FFD@C>,7?FF*>FCFEGC;<<:1C<4;=#.<C:CC;:93F@B<<9;EE:'CF8CFE?8#A0CC5<1F;:ACG565F@FGD7ECC8@C//:EEE>:EE3,+B9C9B+F<*<*GGFEGFF:<,,@BGGEEC><>9F>7GGGGGGGGGGFGGDCGGGGFGGF@BC,?FEGGEFFGGGF@FFGGF=,GGGFF9FFFF<FFAGEF=GGGGEGGGGGGGGGAGGGGGGGGGGGGFF<<8GGGGGGEGCGGGGGGGGFFFCFA7GGGGGGGGGGGGGGGGGCGGGGGGGGGGFGGCCCCC
@CZ 13
TGGGGAATATTGCACAATGGGGGAAACCCTGATGCAGCGACGCCGCGTGAGTGATGAAGTATTTCGGTATGGAAAACTCTATCAGCAGGGAAGATAATGACGGTACCTGACTAAGAAGCACCGGCTAAATACGTGCCAGCAGCCGCGGTAATACGTCTGGTGCAAGCGTTATCCGGATTTACTGGGTGTAAAGGGTGCGTAGGTGGTGATTTAAGTCAGCGGTGAAAGTTTGTGGCTCAACCATAAAATTGCCGTTGAAACTGGGTTACTTGAGTGTGTTTGAGGTAGGCGGAATGCGTGGTGTAGCGGTGAAATGCATAGATATCACGCAGAACTCCGATTGCGAAGGCAGCTTACTAAACCATAACTGACACTGAAGCACGAAAGCGTGGGGATCAAACAGGATTAGATACCCT
+
GGGGGGGGGGGEGGGGGGGGGGGGGGGGGGGGGFGFGGDGGGGGGGGEGGGGGGFGGGGGCGGGCFGEFGE,,CFGGGFFGGGGFFE@DF??CFGGGGGGGDGGGG,ECEFG9FGGDGGGGGG>FEGGGFFG<CABBFFGGG<<:5>?5>:@@;B<%#FGGDFG?FFGGGGGFFEFECCCAFFFGFC<<CFCGGF@EFGFFGGFFFGGEFGGGGFCCFECEEGGGFEDGGGFCGGGGGG<FAGGCGFGGGGGGG>GDFGFFGGGGFGAFGGGFFFF:F<GGGGGGGGGGGGGGGGEGGFA8GGGGGGGGGGGGGGFFAGGGGGGGFF>EGGGGGGDGGGGGGGGGGGGGGGGGGGGGFFC9F9GGGGGGGGGGGGGFDGGGGGGGGGGGGGGGGGGGGGGGGGGGGGGGGGCCCCC
@CZ 14
TGAGGGATATTGGTCAATGGACGCAAGTCTGAACCAGCCATGCCGCGTGCAGGATGACGGCTCTATGAGTGTTAAACTGCTTTTGTACGGGGGTAAACGCAGATAGTTGTATCTGTCTGAAAGTATCGTAAGTACAAGGATCGGCTAACTCCGTTCCAGCAGCCGCGGTAATACGGAGGATTCAAGCGTTATCCGGATTTATTGGGTGTAAAGGGAGCGTAGGCGGTTTGATAAGTTAGAAGTGAAATGTCGGGGCCCAACCCTGAACGTGCCTCGAATACTGTTGGGCTAGAGAGTTGTTGCGGTAGGCGGAACGCATGGTGTAGCGGTGAAATGCTTAGAGATCATACGGAACACCGATTGCGAAGGCAGCTTACCAAACTATATCTGACGTTGAGGCACGAAAGCGTGGGGAGCAAACAGGATTAGATACCCT
+
GGGGG7FCFGGFFCFGGFGGG@FGFG7EFGFGC<FDEG<FFGGFGGGGGGC,EG8FF<FDECCFGA<9,C,,9EF<FG9=FEEAECF?<+++@8C??E+++:B5,,55,<5A<F,<?,5B,<,<B<,+:@,,,C,8=ED,,EC7F4@;F(8(58#7=>@99CF9GDA<<GBBC>>31;23FG9?%E,FCD;GEEFE?GGF;*GDFF;,=CF=GGB5E>G>@?7;D>,@,?299GFE:>F>,FC9F>*3*<CCBB8:+DGGGD@3@8,CDFC7FC,,ADAF8GGFA?,GGFAGFGGF,<F@+@6FFDECC+GGFF=FD<FCGFGGGGFFGGGFGFEFF<DGGEAFF8FF:7GGEFGGGF<BGGGGGGGGGF<GGGFGF9GGGGFFGFDGGGGGGGGGGGF@CGGGGGGGGFGGGGGGGGGGGGGGGGGGGGGCCCCC
@CZ 15
TGAGGAATATTGGTCAATGGGCGCGAGCCTGAACCAGCCAAGTAGCGTGAAGGATGAAGGCCCTATGGGTCGTAAACTTCTTTTATATGGGAATAAAGTTTTCCACGTGTGGAATTTTGTATGTACCGTATGAATAAGGATCGGCTAACTCCGTGCCAGCAGCCGCGGTAATACGGAGGATCCGAGCGTTATCCGGATTTATTGGGTTTAAAGGGAGCGTAGGCGGACGCTTAAGTCAGTTGTGAAAGTTTGCGGCTCAACCGTAAAATTGCAGTTGATACTGGGTGTCTTGAGTACAGTAGAGGCAGGCGGAATTCGTGGTGTAGCGGTGAAATGCTTAGATATCACGAAGAACTCCGATTGCGAAGGCAGCTTGCTGGACTGTAACTGACGCTGATGCTCGAAAGTGTGGGTATCAAACAGGATTAGATACCCT
+
GGGGGGGGGGGGGGGGGGGGGGGGGGGGGGGGGGGGGGGGGGGGGGGFGGGGGGGGGGFGGGGGGGGFGFFCGGGFGGGGGGGGGGGGGFGDFGGGGGGGGFEGGF@+FFFGF9?E9FGGGGFGGGABFF8AFEGGG:9FAFGDGFGC2A=DB5A3CFG?FFGDGGGEG>FFEFEGGFF>F>FF?E;GGGGGGFGFCFFGFGFGGFFFDGFGGGE?G@C8EGF+C;CCFECC5EFEFGGGGCFGGEFGGGGGGGFE8GGGEGFD0AFGGFFFFGGEAGGGGGGGGGGF9ECDFGGEFGGGGF9FGFGEGFGGGGGGDGGFGGGFDGGGGGGGGGGGGFFGGFGGFCFGGGGGFGF>GGGGGGGGGGGGGFFFGGGGGGGGGGGGGGGGGGGGGF8FGGGGGGGGGGFGGGGGGGGGGGGGGGGGGGGGGGGCCCCC
@CZ 16
TGGGGAATATTGCACAATGGGGGAAGCCCTGGTGCAGCGACGCCGCGTGAAGGAAGAAGTATCTCGGTATGTAAACTTCTATCAGCAGGGAAGATAGTGACGGTACCTGACTAAGAAGCCCCGGCTACTACGTGCCAGCAGCCGCGGTAATACGTAGGGGCAAGCGTTATCCGGATTTACTGGGTGTAAAGGGAGCGTAGACGGTGTGGCAAGTCTGATGTGAAAGGCATGGGCTCAACCTGTGGACTGCATTGGAAACTGTCATACTTGAGTGCCGGAGGGGTAAGCGGAATTCCTAGTGTAGCGGTGAAATGCGTAGATATTAGGAGGAACACCAGTGGCGAAGGCGGCTTACTGGACAGTAACTGACGTTGAGGCTCGAAAGCGTGGGGAGCAAACAGGATTAGATACCCT
+
GGGGGGGGGGGGGGGGGGGGGGGGGGGGGGGGGGGGGGGGGGGGGGGFGGGGGGGGGGGGGGGGGGGGGGGGGGGGGGGGGGGGDGGGGGGGGGGGGGGGGGGGGGGGGGGGGGGGGGGGGGGGGGGGGGGC=DGFGFGGGGGGGEFGCFGFFGGGGGGEGGGGGGCFE3FEFE72GFFFGGGGGGGGGGGGGGGGGGGGGFGGFGGGGGGGGGGGGFFGGGGGGFGFFFGGGGGGFGGGGFGFGFGGGG>GGGGGGGGGGGGGFGGGGGFGGGGCGGGGGGGGGGGGGFGGGFDFGGGGGGGGGGFAGGGGGGGGGGGFFGGGGGGGGGGGGGGGGGGGGGGGGGGGGGGGGGGGGGGGGGGGGGGGGGGGGGGGGGGGGGGGGGGGGGGGGGGGGGGGGGGGGGGFGCCCCC
@CZ 17
TAGGGAATTTTCGTCAATGGGGGAAACCCAGAACGGGCAATGCCGCGTGAGTGAAGAAGGTCTTCGGATCGTAAAGCTCTGTTGTAAGTGAAGAACGGCTCATAGAGGAAATGCTATGGGAGTGATGGTAGCTTACCAGAAAGCCACGGCTAACTACGTGCCAGCAGCCGCGGTAATACGTAGGTGGCAAGCGTTATCCGGAATCATTGGGCGTAAAGGGTGCGTAGGTGGCGTACTAAGTCTGTAGTAAAAGGCAATGGCTCAACCATTGTAAGCTATGGAAACTGGTATGCTGGAGTGCAGAAGAGGGCGATGGAATTCCATGTGTAGCGGTAAAATGCGTAGATATATGGAGGAACACCAGTGGCGAAGGCGGTCGCCTGGTCTGTAACTGACACTGAGGCACGAAAGCGTGGGGAGCAAATAGGATTAGATACCCT
+
FGGGGF8FFGGGGGGGGGGGFGGGGGGGGCGFEFG:CFEGGGGGGGGGGGGGFGGF<F8EFGGFEGGGGGGGGGGGFEFFCFGGGGGGFGGGFGG?++:+C9FE<E9EEFGFEEFFDDC<F>8BA9<AFFFGGGGGGGFCF:AFGCBFFF@<F39CF42<DFG653:@FFG?CFFGGFGAFFFGC@FGFGC@EGGEE3:>;BCFF;FCDFF=F@4GFGFEGDEF>CCCC>EEED;GFGGG>GFF>CFCG8EGFGF;DCGGF<@F=FGGFFB<FGFD@4EGGG4FGGG@CGGGGGGGFGGGGGGGGGEGGGGGFGGGFFF8GGFFGFGGGGGGGGGGGGGGGGGGGGFFC,8GGGGGGGGGGGGGCGGFGGGGGGGGGED:GGGGGGGGFGGGGGGGGGGGGGGGGGGGGGGGGGGGGGGGGGGFDGGGGGGGGFGCCCCC
@CZ 18
TGAGGAATATTGGTCAATGGGCGAGAGCCTGAACCAGCCAAGTAGCGTGAAGGATGACTGCCCTATGGGTTGTAAACTTCTTTTATAAAGGAATAAAGTCGGGTATGCATACCCGTTTGCATGTACTTTATGAATAAGGATCGGCTAACTCCGTGCCAGCAGCCGCGGTAATACGGAGGATCCGAGCGTTATCCGGATTTATTGGGTTTAAAGGGAGCGTAGATGGATGTTTAAGTCAGTTGTGAAAGTTTGCGGCTCAACCGTAAAATCGCAGTTGATACTGGATATCTTGAGTGCAGTTGAGGCAGGCGGAATTCGTGGTGTAGCGGTGAAATGCTTAGATATCACGAAGAACTCCGATTGCGAAGGAAGCCTGCTAAGCTGCAACTGACATTGAGGCTCGAAAGTGTGGGTATCAAACAGGATTAGATACCCT
+
FGGGGGGGGGGGGFGGGGGGGGGGGGGGGGGFFG,EFGFFGGGGGGGGGGGGDGFFGCFGGG@DFFGFFFCEGGGGGGGGFGGGGGGGFFFGGGGGGGGEGGGGGG89<FGGGFGEEGDGGFF?AFFFGGGGGGGGGGGFFGGCFFEGGFEGE><C<FDCFGGFGGGEG7CFGGGGGEGGGGGGGECFFGGFGFGGGGDFFEGGGF=@0CFFGE>*GFGFEGCACBFGGFDFGFFCGFGGFFFGFGGGGGGGFCDEGGGGGGF8<>GGG8GGFECFC8:FGGFFFF<<?GGGFGGGGGGGFGCFGGGGF8FGCFGGGGGGFGGGGF@EGFEGGEGGFFGGGGFFFGGGGGGGFEDGEGGGGGGGGGGGGDGGGGGGGGGFGFFGGGGGGGGGGGGFCGGGGGGGGGGGGGGGGGGGGGGGGGGGGGGGGGGCCCCC
@CZ 19
TGGGGAATATTGCACAATGGAGGAAACTCTGATGCAGCGACGCCGCGTGAGTGAAGAAGTAGTTCGCTATGTAAAGCTCTATCAGCAGGGAAGATAGTGACGGTACCTGACTAAGAAGCTCCGGCTAAATACGTGCCAGCAGCCGCGGTAATACGAATGGAGCAAGCGGTATCCGGATTTACTGGGTGTAAAGGGAGTGTAGGTGGCCAGGCAAGTCAGAAGTGAAAGCCCGGGGCTCAACCCCGGGACTGCTTTTGAAACTGCAGGGCTAGAGTGCAGGAGGGGCAAGTGGAATTCCTAGTGTAGCGGTGAAATGCGTAGATATTAGGAGGAGCACCAGTGGCGAAGGCGGCTTGCTGGACTGTAACTGACACTGAGGCTCGAAAGCGTGGGGAGCAAACAGGATTAGATACCCT
+
GGGGG@FGGGGGGGGGGGFFGFG,CFFFFFGGGGGFFGGGCFGGGGF:CFGFGGF9FGGFGEGGFEGFGGGGG?FCFCECFGDGGGGGGG@F+BEFFGGGGGGCFFCFFFFGFF8EFFE<FEDEGGECFGGGC,<==FGBDF8FGG7FG;<GGG:#57<:=F?FB8E?+1<=;=C31<FGFC2FFFFGCFCB8FF=@:CACGGFGGDFFGGFDEDA<A@:<EF.CCEEG:@:GGE1FGGFC:CCACC9?6CB:EFFFD9<GGGGFFFGD9C<?F8GGGF@+:EGGFGDGGGGGGGGGGGGCCEF=7CF9FDGFF@7EEFGGDEF,GFGFEFFC,CEGGGGFGGD9GGGFGGGGGGCFFGGGGGGGGGGGGEGFFGGGGEFGGGGGEGGGGGGFGGGGGGGGGGGGGGGGGGCCCCC
@CZ 20
TGGGGAATATTGCACAATGGAGGAAACTCTGATGCAGCGACGCCGCGTGAGTGAAGAAGGAGTTCGCTATGTAAAGCTCTATCAGCAGGGAAGATAGTGACGGTACCTGACTAAGAAGCTCCGGCTAAATACGTGCCAGCAGCCGCGGTAATACGTATGGAGCAAGCGTTATTCGGATTTACTGGGTGTAAAGGGAGTGTAGGTGGCCAGGCAAGTCAGAAGTGAAAGCCCGGGGCTCAACCCCGGGACTGCTTTTGAAACTGCAGGGCTAGAGTGCAGGAGGGGCAAGTGGAATTCCTAGTGTAGCGGTGAAATGCGTAGATATTAGGAGGAACACCAGTGGCGAAGGCGGCTTGCTGGACTGTAACTGACACTGAGGCTCGAAAGCGTGGGGAGCAAACAGGATTAGATACCCT
+
GGGGGGDGGGGGGGGGGGGGGGGGGGFGGGGGGGGGGGFF@EGGGGGGGGGGGGGGGGG8CFEFCECC=FFGGGGGGFGGCGGGFGEFFEGGGGGGDFGGGGGGGGCFFBFCCEGGFGG8FGCGEGGG9F=FGGGDFCF7DDFFCBGGGGGGGGF@CCFG@F@>GGGGE9CF#@BFE2GCFCF?=G:F:FGDCCC#;FFBFGGFFF8C<B:8CEGGFCF7EGGGFGGGGF@CFFGGCGGGGGGFFDEF@>FEFFGGGEFC<8GEEACEGEBG?GGFFFGEFF8FC,9GGGFGGFFFFE,GGGGFDGDGGGGGGGGGGEFGGDGFF@?GGGGGGGGGGGGGGGGGGGGGGGGGGGFCGGGGFGCFFFGGGGGGGGGGGGGFCGGGGGGGGGGGGGGGGGGGGGGGGGGGGGGCCCCC
@CZ 50264
TGAGGAATATTGGTCAATGGACGAGAGTCTGAACCAGCCAAGTCGCGTGAAGGAAGAAGGTCCTACGGATTGTAAACTTCTTTTATAAGGGAATAAAACCTCCCAAGTGTGGGAGCTTGCATGTACCTTATGAATAAGCATAGGCTAACTCCGTGCCAGCAGCCGCGGTAATACGGAGGATGCGAGCGTTATCCGGATTTATTGGGTTTAAAGGGAGCGCAGACGGGTGGTTAAGTCAGCTGTGAAAGTGTGGGGCTCAACCTTAAAATTGCAGTTGATACTGGCGTCCTTGAGTGCGGTTGAGGTGGGCGGAATTCGTGGTGTAGCGGTGAAATGCTTAGATATCACGAAGAACTCCGATTGCGAAGGCAGCACACTAGGCCGTAACTGACGTTCAGGCTCGAAAGTGTGGGTATCAAACAGGATTAGATACCCT
+
GG<FGCGGGGGG<CCFGGGG66B:+@+;CFGGC,DFFGFG,C;,BFFGG:,,EF,C,FF<6:9E6,B,,6,:CFGAF9?C<E<96CF,E<,C=CF?FG<,,B489,,9C?58+B4><,B+55,:BF55?ABA,AFA<?<?5$GFFCF;5C<DGBGGGGFFGBDFGBFBDE@3=@GG?;1*@8D8FEDGGGG<GECE?=DF;=GGEF9C>GGGFFFAGGGGFECGGC5@,7,@FDD;FF@,,GCGGGF@*+7GGGGD7GGCF@3,,,9FFFC=8,E@C3,FGFF6+A8,FF,GDGFF@,E,FFCGF44:GGGGGGGGFCDFGGGGGGGGGGFGGGGGF9GFGGGGGFE,GF<GGFF7EFC,GDGGGGGGGF,FC,,<FC,++F;F9CGGGGGGGEF6F:GF<GGGGGF7GGGGF<FAGGGGGGGGGGGGGGGCCCCC
@CZ 22
TGGGGAATATTGCACAATGGGGGAAACCCTGATGCAGCGACGCCGCGTGAGCGATGAAGTATTTCGGTATGTAAAGCTCTATCAGCAGGGAAGAAAATGACGGTACCTGACTAAGAAGCCCCGGCTAACTACGTGCCAGCAGCCGCGGTAATACGTAGGGGGCAAGCGTTATCCGGATTTACTGGGTGTAAAGGGAGCGTAGACGGCATGGCAAGCCAGATGTGAAAGCCCGGGGCTCAACCCCGGGACTGCATTTGGAACTGTCAGGCTAGAGTGTCGGAGAGGAAAGCGGAATTCCTAGTGTAGCGGTGAAATGCGTAGATATTAGGAGGAACACCAGTGGCGAAGGCGGCTTTCTGGACGATGACTGACGTTGAGGCTCGAAAGCGTGGGGAGCAAACAGGATTAGATACCCT
+
GGGGGGGGGGGGGGGGGGGGGGGGGGGGGGGGGGGGGGGGGGGGGGGGGGGGGGGGGGGGGGGGGGGGGGGGGGGFGGGGGGGGGGGGGGGGGGGGGGGGGGGGFGGFGGGGGFFCFGGFGGGGGGGGGGFGGGGGGGGGGGGGGGGGGGGFGGG2FGGGGGEGGGGGGCGGGGGG<:FFFGGGGGFGGGFFGGGGGGGGGCGGFGGFGGFGGGGGGGGGGGGGGFGGGGGGFGGGGGGGGGGGGGGGGGFGGGGGGGGGGGFFDGGGGGGGFGGGGFGGGGGGGGGGGGGGGGF=GGGGGGGGGGGGGGGGGEGGGGGGGGGGGGGGGGGGGGGFFGGGGGGGGGGGGGGGGGGGGGGGGGGGGGFGGGGGGGGGGGGGGGGGGGGGGGGGGGGGGGGGGGGGGGGGGGGCCCCC
@CZ 23
TGAGGAATATTGGTCAATGGACGAGAGTCTGAACCAGCCAAGTAGCGTGAAGGATGACTGCCCTATGGGTTGTAAACTTCTTTTATACGGGAATAAAGTGAGGCACGTGTGCCTTTTTGTATGTGCCGTATGAATAAGGATCGGCTAACTCCGTGCCAGCAGCCGCGGTAATACGGAGGATCCGAGCGTTATCCGGATTTATTGGGTTTAAAGGGAGCGTAGGCGGACGCTTAAGTCAGTTGTGAAAGTTTGCGGCTCAACCGTAAAATTGCAGTTGATACTGGGTGTCTTGAGTACAGTAGAGGCAGGCGGAATTCGTGGTGTAGCGGTGAAATGCTTAGATATCACGAAGAACTCCGATTGCGAAGGCAGCCTGCTGGACTGTAACTGACGCTGATGCTCGAAAGTGTGGGTATCAAACAGGATTAGATACCCT
+
GGGGGGGGGGGGGGGGGGGGGGGGGGGGGGGGGGGGGGGGGFGGGGGGGGGGGGGGGGGGGGGGGGGGGGGGGGEGGGGGGGGGGGGAGGGC@F<FFGGGGGCFFGEFGGGGGGAFGGGGGGGG9E<FGGFGGGFGFAF7:FGEGCFCGFGGFGFGG/C@FGG8CEGGGGGG:>GG@FGCCFGGGGDGFGCEFFGGEAFFFDGGGFGGGGGFGGFEG>E7CGGGGGDGEGGCGGGGG=C6GGGEGEF7EGGGGGGGGEGGGFE;FEEE>FGGGF?GGDAGGGFF@F?GGGFEFGFGFFGGGGFGGGGGGGGGGGGGGGGGGGGGGGGGGGGGGGGGGGFFGGGGGGGGGGGGGGGGGFDGGGGGGGGGGGGGFGGGGGGGGGGGGGGGGGGGGGGGGGGGGGGGGGGGGGGGGGGGGGFGFFGGGGGGGGGCCCCC
@CZ 24
TGAGGAATATTGGTCAATGGACGAGAGTCTGAACCAGCCAAGTAGCGTGAAGGATGACTGCCCTATGGGTTGTAAACTTCTTTTATACGGGAATAAAGTGAGGCACGTGTGCCTTTTTGTATGTGCCGTATGAATAAGGATCGGCTAACTCCGTGCCAGCAGCCGCGGTAATACGGAGGATCCGAGCGTTATCCGGATTTATTGGGTTTAAAGGGAGCGTAGGCGGACGCTTAAGTCAGTTGTGAAAGTTTGCGGCTCAACCGTAAAATTGCAGTTGATACTGGGTGTCTTGAGTACAGTAGAGGCAGGCGGAATTCGTGGTGTAGCGGTGAAATGCTTAGATATCACGAAGAACTCCGATTGCGAAGGCAGCCTGCTGGACTGTAACTGACGCTGATGCTCGAAAGTGTGGGTATCAAACAGGATTAGATACCCT
+
GFGGGGGGCGGGCFFGGGGGFFEGCFFCFGGGGCGGGGGGGGGFFGGGGGGCDFGGGGGGFGFGFGGGCFEEBFGFGGFGGFGGFGGGC>EFGGGFEFE9,:8DCEBBFFFGEEGGGGGGGEFEF,EF:F8DFFGGFG?FEEEEGGGG87AF?<ECFGFGGGDF=CEFBFG@/=<FGFD3>;FEFE0EFGEEFG<EFGGGF:GDGGFF=GFCGGF5E5FC4C>6FEDCEGGEFED?CGGCGGGGG0FFGFFFFGFGGEFGGGFGFGGFFGGGGFGG=ACFGGGGGGGGFGGGFGGFDC:,8GGGGDF@GGGGGGGGGFEEGGGGGGGGGGGGGGGGCGFGGGGFFCEDGGGGGGGFGGGGGGGGEGGGGGGGFFGFGGFFFGGGGGGGGGGGF9GGGGGGGGGGGGGGGFGGGGGGGGGGGGGGGGGGGGGCCCCC
@CZ 25
TGGGGAATGTTGCACAATGGGGGAAACCCTGATGCAGCGACGCCGCGTGAGTGAAGAAGTATCTCGGTATGTAGAGCTCTATCAGCAGGGAAGAAAATGACGGTACCTAAGGAGGAAGCCACGGCTAACTACATGCCAGCAGCCGCGGTAATACGTAGGTGGCAAGCGTTGTCCGGATTTACTGGGCGTAAAGGGAGCGTAGGTGGATATTTAAGTGGGATGTGAAATACCCGGGCTTAACCTGGGTGCTGCATTCCAAACTGGATATCTAGAGTGCAGGAGAGGAAAGGAGGGTTCCTAGTGTAGCGGTGAAATGCGTAGAGATTAGGAAGAATACCAGTGGCGAAGGCGCCTTTCTGGACTGTAACTGACACTGAGGCTCGAAAGCGTGGGGAGCAAACAGGATTAGATACCCT
+
GGGGGGGGGGGGGGFGGGGGGGGEGGFGGGGGGG<FFEFGGGGGCFGGGGGGGGGGGEFFGGG9EEFGGFGCFGAFGGGGG9FFGGGGGG<B@@FFF9EF,B=FGGGFGG8<=FDEFDCFFGECB>EGGGFGGFG<F<>FFGGGG?>FEFG<@EG9DGGF?CG'FCFGFGFEGGFGEFFFFFFGGGGDFGGFGCE@GCFFGGGGGE7GFFDFFGFE9<D7;FGFFEGGGGFGFGGGGGGFECGGFF=FDGFG=F<C<GGGGGFGD>G=E9FGFGGGGGGGGGGGFECGGFFFC<C,@GFGGGGGGGGGGGGFGGDGGFFFGGGFFGGEGE9GGGGGGGGGEGGGGGGGGDGGGGGGGGGGGGGGGGGGGGGDCEGGGGFGGGGGGGGGGGDGGGGGGGGGGGGGGGGGGGGCCCCC
@CZ 26
TGAGGAATATTGGTCAATGGACGAGAGTCTGAACCAGCCAAGTAGCGTGAAGGATGACTGCCCTATGGGTTGTAAACTTCTTTTATACGGGAATAAAGTGAGGCACGTGTGCCTTTTTGTATGTACCGTATGAATAAGGATCGGCTAACTCCGTGCCGGCAGCCGCGGTAATACGGAGGACCCGAGCGTTATCCGGATTTATTGGGTTTAAAGGGAGCGTAGGCGGACGCTTAAGTCAGTTGTGAAAGTTTGCGGCTCAACCGTAAAATTGCAGTTGATACTGGGTGTCTTGAGTACAGTAGAGGCAGGCGGAATTCGTGTTGTAGCGGTGAAATGCTTAGATATCACGAAGAACTCCGATTGCGGAGGCAGCTTGCTGGACTGTAACTGACGCTGATGCTCGAAAGTGTGGGTATCAAACAGGATTAGATACCCT
+
GGGGGGGGGGGGGGGGGGEFGGGGECGGFGGGGGGGGGFGGGGGGGGGGGGGGGGGGGGGGGG8FGGGGFGGGGGGGGGGGGGGGGFFGG=BFFGGGGGGGGFFEGG88E7FFAEEGGBF9EGGGGGGG?EGGAEFGC9EEFEGEFGG?CGGEGGCFC@CFFEGGEEDGFFGCACF:CCG<FGFF=@GGEGGEECC?FGFFFFC<FC@FGGGGGG4EEGFCEEFGEGEEGEGGGGCFFGGGGGGGDGGGFGGGGGGGGEFDGF;G=GGGFGGGGGGFFGFDGGGGGGGGGGGFFGEGDGGGGGGGGGGGGGGFGGGGGFE,GGGGGGGGFGGFGFFEGGGFGGGGGGGGGGGFGGGGGGGGCGGGGGGGGGGGGGGGGGGGGGGGGGDGGGGGGGGGGGGGGGGGGGGGGGGGGGGGGGGGGGGDGGGGGGCCCCC
@CZ 27
TGGGGAATATTGGGCAATGGACGCAAGTCTGACCCAGCGACGCCGCGTGAAGGAAGAAGGCCTTCGGGTTGTAAACTTTAGTTATCAGGGAAGAAACAAATGACGGTATCTGAAGAGAAAGCCACGGCTAACTACGTGCCAGCAGCCGCGGTAATACGTAGGTGGCGAGCGTTATCCGGAATTACTGGGCGTAAAGGGTGTGTAGGCGGGACTGCAAGTCAGATGTGAAAATTACGGGCTCAACCCGTAACCTGCATTTGAAACTGTGGTTCTTGAGAGCCGGAGGGGTAAATGGAATTCCCAGTGTAGCGGTGAAATGCGTAGATATTGGGAGGAACACCAGTGGCGAAGTCGATTTACTGGACGGCAACTGACGCTGAGACACGAAAGTGTGGGGAGCAAACAGGATTAGATACCCT
+
FEFFDFGGGGGGGGGFGGGGFGBFGGGGGFGGGGGGFGGDGGGGEGGGDGFAC=FGGFCCGG8C,9?:FFEFFGAFGGGGG@FFGGFGGG=FFGGGGGGFFAAA7C:D+C,<F<FGGFFDGG,B=:FE7FFDGFFG29GG9F@F@GGGC@CCCF<DCGF>DD35FFE4<24?9>EF<12FFGFBCGFG;=GGC::?CB3>EEFDFF5A5D=29G>FB@?FGGGAEGGG<G<E@@GF<GGGEFGGFEFGF8FF;9C0EFDC<AEFE<<GGGFGFFF*:+#GEGDGFGGFFEDDDGDGGF<GGGEFFGFCGEEGGGGFGGFFCGFE>@F8EGGGGGGGEGGGGGFFCGEGF7C,FF<DFECGGGGGGFGGFFGGCGDFCCE5EGGGEFGGGGGGFGF@GGGGGFCFACFBEEF9CGCCCCA
@CZ 28
TGGGGAATATTGGACAATGGGCGAAGGCCTGATCCAGCGACGCCTCGTGAGTGAAGAAGTATTTCGGTATGTAAAGCTCTATCAGCAGGGAAGAAAATGACGGTACCTGACTAAGAAGCACCGGCTAAATACGTGCCAGCAGCCGCGGTAATACGTATGGTGCAAGCGTTATCCGGATTTACTGGGTGTAAAGGGAGCGTAGACGGAGAGGCAAGTCTGATGTGAAAACCCGGGGCTCAACCCCGGGACTGCATTGGAAACTGTTTTTCTAGAGTGTCGGAGAGGTAAGTGGAATTCCTAGTGTAGCGGTGAAATGCGTAGATATTAGGAGGAACACCAGTGGCGAAGGCGGCTTACTGGACGATGACTGACGTTGAGGCTCGGAAGCGTGGGGAGCAAACAGGATTAGATACCCT
+
GGGGGGGGGGGGGFGGGGGGGGGGGGGGGGGGGGGGGGGGGGGGFGGGGGGGGGGGGGGGGGGGGGGGGGGGGGGGGGGGGGGGGGGGGGGGGGGGGGGEFGGGGGGGGFGGGGGGGGGGGGGGGGEGGCDGG<AFGGGGGGGGGGGGGGGGGGGFGFGGGGGGGFGGGGGGGGGGGGGG;FGGGGGGGGGGGFGGGGGGGGGGGD>BFFGGGFFGEDGGGGGGGGGGGGGGGGGGGFGGGGGGEDGCEGGGGGGGGGFFGGGGGGGGGGGGFGGGGFEGFGGGGGGGGGGGGGGGGFGGGGGDGGGGGGGGGGGGGGGGGGGGGGGGGGGGGGGGGGGGGGGGGGGGGGGGGGGGGGGGGGGGGGFGGGGGGGGGFGGGGGGGGGGGGGGGGGGGGGGGGGGGGGGGGGGCCCCC
@CZ 29
TGGGGAATATTGTACAATGGGCGCAAGCCTGATGCAGCCATGCCGCGTGTATGAAGAAGGCCTTCGGGTTGTAAAGTACTTTCAGCGGGGAGGAAGGGAGTAAAGTTAATACCTTTGCTCATTGACGTTACCCGCAGAAGAAGCACCGGCTAACTCCGTGCCAGCAGCCGCGGTAATACGGAGGGTGCAAGCGCTAATCGGAATTACTGGGCGTAAAGCGCACGCAGGCGGTTTGTTAAGTCAGATGTGAAATCCCCGGGCTCAACCTGGGAACTGCATCTGATACTGGCAAGCTTGAGTCTCGTAGAGGGGGGTAGAATTCCAGGTGTAGCGGTGAAATGCGTAGAGATCTGGAGGAATACCGGTGGCGAAGGCGGCCCCCTGGACGAAGACTGACGCTCAGGTGCGAAAGCGTGGGGAGCAAACAGGATTAGATACCCT
+
GGGGGGGGGGGGGGGGGGGGGGGGGGGGGDGGFFFGGGGGGGGGGGGFEEGGGGGGGEFGEGGGGGGDF>F7CFGGGGGGGGGAAFGGGGGGGGGGDGGGGFFFGGGF9FGFGGGGGFFGGG9FGGGGGGGGGGGEEGFCFFGGGGGFGDGGGGGGGC>,GGGGGGGGGGGGFGFC?CFGGGGGGGGGGGGGGGGGG9GGEDGGFFGFGFGGGGGGGGFG>CCCFFEFACFCF@FFFGCGFGC?#GGGGGGFGGGFGGGGGGGG=GGGGGGFGGGGGGG>>GGGGGGGGFCFGFGGF?GGGEGFFGFGGGFFAFDGFDFGFGGGGGGGGGGGGGGGGGGGGGGGGGGGGFGGGGGGGGFGCGGGGGGGGGGGGGGGGGGGGGGGGGGGGGGGGGGGGGGGFGGGGGGGGGGGGGGGGGGGGGGGGGGGGGGGGGGGCCCCC
@CZ 30
TGGGGAATATTGCACAATGGGGGAAACCCTGATGCAGCGACGCCGCGTGAGTGATGAAGTATTTCGGTATGTAAAACTCTATCAGCAGGGAAGATAATGACGGTACCTGACTAAGAAGCACCGGCTAAATACGTGCCAGCAGCCGCGGTAATACGTAGGGTGCCAGCGTTATCCGGATTTACTGGGTGTAAAGGGTGCGTAGGTGGTATGGCAAGTCAGAAGTGAAAGGCTGGGGCTCAACCCCGGGACTGCTTTTGAAACTGTCAAACTAGAGTACAGGAGAGGAAAGCGGAATTCCTAGTGTAGCGGTGAAATGCGTAGATATTAGGAGGAACACCAGTGGCGAAGGCGGCTTTCTGGACTGAAACTGACACTGAGGCACGAAAGCGTGGGGAGCAAACAGGATTAGATACCCT
+
GGFGGGGGGGGGGGGGGGGGG,@FCFEGGGGGGFGGGG7CFGEEDGGGGGEFGGGGGGDFCFFFGGGGGGGCFFGGGGGG,AAECGE8DFGGGGGGGGGCEEGGGDD9<EF9B9DFC<F:BCACGGGGG%FC=FEFGGG@C4>DFE>:CFG9F;F:C.FG*?F%2,>FFGGGGGGDECFEFFEDFF:GFFGGGGF?EB7.EGGFFC?=CFFCGGGEGGF;CF9EAF:GFFEF=GGE@,C<=/G>FDGGFGGE=GGGGGDGCFC1EFFA=E9GFGGGGGGGCFEFF7GGGGGGGGGGFCGGGGGGGGGGGGGGGGGGGGGGGGGGGGGGFEGGGGF<GGGGGFGGGGGGGGGGGGGGGGGGFGGGFGGGGGGGGGGGGGGGFGGGGCGGGGGGGGGGGGGGGGGGGGGGGGGCCCCC
@CZ 49979
TGAGGAATATTGGTCAATGGACGAGAGTCTGAACCAGCCAAGTAGCGTGAAGGATGAAGGTCCTACGGATTGTAAACTTCTTTTATAAGGGAATAAAACCTCCCACGTGTGGGAGCTTGTATGTACCTTATGAATAAGCATCGGCTAACTCCGTGCCAGCAGCCGCGGTGATACGGAGGATGCGAGCGTTATCCGGATTTATTGGGTTTAAAGGGAGCGCAGACGGGTCGTTAAGTCAGCTGTGAAAGTTTGGGGCTCAACCTTAAAATTGCAGTTGATACTGGCGTCCTTGAGTGCGGTTGAGGTGTGCGGAGTTCGTGGTGTAGCGGTGAAATGCTTAGATATCACGAAGAACTCCGATTGCGAAGGCAGCACACTAAGCCGTAACTGACGTTCATGCTCGAAAGTGTGGGTATCAAACAGGATTAGATACCCT
+
GGGEGGGFGGGGGGGGGGFFGDEEGGGGGGGGEGGGGGFFGEEFGGGFGGGGGGGGGGGGGFGGFAGGGGDFGGGGGGCFFGDFGGGGGGFGGFCEEFFFGCG,CFCDFGGGG8?CEGGGGFFC@EAFFFFGFGDFGGGE?=FDC#=FGCGC7;FCGGFGGGF::=CGGGBFGAFE>GGDEDDGFGDECFFFGGFEGGGFGC2?AC<F7FCEGGGGGEGGFGGGGGGEGGGEGCF@#,FD:GFFCGFGGGGGGGFCDFEFFGGFFFGGFGFF9GFDB:D<CGGGED3,GF?FEF>+@EDGGFCGGGGGGGGGFGGGGGGGGGF>CGGFGGGGGGGGFFFGGGFGGGGGFFCFGFC,GGF@EGGGGFFGGGGGFEGGFGGGGGGFFGGGGGGGGGFFGGGGGGGGFGGGGGGGGFGGGGGGGGGGGGGGGGGCCCCC
@CZ 32
TGAGGAATATTGGTCAAAGGACGAGAGTCTGAACCAGCCAAGTAGCGTGAAGGATGACTGCCCTATGGGTTGTAACCTTCTTTTATACGGGCATAAAGTGAGGCACGCGTGCCTTTTTGTATGTACCGTATGAATAAGGATCGGCTAACTCCGTGCCAGCAGCCGCGGTAATACGGAGGATCCGAGCGTTATCCGGATTTATTGGGTTTAAAGGGAGCGTAGGCGGACGCTTAAGTCAGTTGTGAAAGTTTGCGGCTCAACCGTAAAATTGCAGTTGATACTGTCAGTCTTGAGTACAGTAGAGGTGGGCGGAATTCGTGGTGTAGCGGTGAAATGCTTAGATATCACGAAGAACTCCGATTGCGAAGGCAGCCCACTGGACTGCAACTGACACTGATGCTCGAAAGTGTGGGTATCAAACAGGATTAGATACCCT
+
GGEGGGFCFGGCFGGGGGGFGGGGD@EGGGEFFGGGGGFGGFFGGFFGGDGGGFEGGGFGGGGGGGGGGGGDFGG,EFGGCFDGFGGFFEE+@FFAFGAAF,,B:FFCFGGGGGGFGGEGGGGGGGAFG7,:D<<FFC@CAFCF7F:B?17@CFCCFFGC8FEFCEEFFCFFDCFGC?<*:?0A<GC@<4FFGGFEECFBCCBDFFCFDCECFC7389?EGGGFEE?:GCGGGGGGG<GEFGGGF>@C@:7C>?C#DGGGGGFCGGCFFFGGFEGGEDF,>FE8<:?,@<FCFFGGGGF>DFCGEGCGGGFGGGECGGGGGGGGGGGGGGFFEF@?@E<CBEGGGGGGGGGFGGF7GGGGGEGGGGGGGGGGGGGFGGFFGGGGGGGGGGGFGGGGGFGEDGGGGGGGGGGGGGGGFGGGGGGGGGFGGGGCCCCC
@CZ 33
TGAGGAATATTGGTCAAAGGACGAGAGTCTGAACCAGCCAAGTAGCGTGAAGGATGACTGCCCTATGGGTTGTAAACTTCTTTTATACGGGAATAAAGTGAGGCACGCGTGCCTTTTTGTCTGTACCGTATGAATAAGGATCGGCTAACTCCGTGCCAGCAGCCGCGGTAATACGGAGGATCCGAGCGTTATCCGGATTTATTGGGTTTAAAGGGAGCGTAGGCGGACGCTTAAGTCAGTTGTGAAAGTTTGCGGCTCAACCGTAAAATTGCAGTTGATACTGTCAGTCTTGAGTACAGTAGAGGTGGGCGGAATTCGTGGTGTAGCGGTGAAATGCTTAGATATCACGAAGAACTCCGATTGCGAAGGCAGCCCACTGGACTGCAACTGACACTGATGCTCGAAAGTGTGGGTATCAAACAGGATTAGATACCCT
+
GFEGFFGGGFGGGGGGGGGCFGGGG7@FG-ECFGFGGFEFGGGCCDFGEGGGGGGGFFFF8F@FFGFGGGGGEDGGGGG9EFGGGFAFGDGGGCFFFFGFFGFGGGGGGGGEFF<,,E=,,8CFF,?=FCGFFCEDFBDFA:=EGGGGGCCFG7;+@BDFF>>@CCEFFFFEGGGFEFGG@CFGCEDGGGDGGGE>GGFFFGGDFFC<C1GCCDFCEBFFFGFGGC.7E9EDDFFAGGGF;<F=EC/DE6CDGFD8GE7GEDGGGEFGFC,:GGGGGGGGGGFFA,AGGGEF?GFFGDFGGGGGEGGGGEC,=D=@CF<,GFF7GGGGGGGFCGGGGFGGGFFE<GGGFGGGGFEF>GFCGGGGFCGGGGGFCGFFGGGGGGGGGGGGGGGGFFFCGGGGGGGGGGGGGGFGGFGGGGGGGGFFFEGGGGGCCCCC
@CZ 34
TGAGGAATATTGGTCAATGGACGAGAGTCTGAACCAGCCAAGTAGCGTGAAGGATGAAGGTCCTACGGATTGTAAACTTCTTTTATAAGGGAATAAAACCTCCCACGTGTGGGAACTTGTATGTACCTTATGAATAAGCATCGGCTAACTCCGTGCCAGCAGCCGCGGTAATACGGAGGATGCGAGCGTTATCCGGATTTATTGGGTTTAAAGGGAGCGCAGACGGGTCGTTAAGTCAGCTGTGAAAGTTTGGGGCTCAACCTTAAAATTGCAGTTGATACTGGCGTCCTTGAGTGCGGTTGAGGTGTGCGGAATTCGTGGCGTAGCGGTGAAATGCTTAGATATCACGAAGAACTCCGATTGCGAAGGCAGCTCACTAGACTGCAACTGACACTGAGGCTCGAAAGTGTGGGTATCAAACAGGATTAGATACCCT
+
GGGGGGGGGGGGDFGGGGGG9CFGGGGGGGGGGGGGGGGGGGGGGGGGGGGGGGGGGECFGGGGGGGGECFGGGGGFF<<9F<FFFGGG@FFGGGCGGGGGCGGGGGGGGFEG@FFGFGGGGGGGGAAFGGGFFGFFFEFGGGDCGGGGGGE?@;FFG?2BFFCDCCE;@FFCAGGDCCCCFFGFGDGGGDC=7CFFGFFGGGGGGGGFFF0<><*GDF>=CCGGGGEGFGFGGGGGGGGFF1F=G=CEGGGGGGFGFGFG9EGGGGFG9GF=DFDFE<B#7GGGGGGFGF<>F>+DFEGCGGCEB8+@FGGGGGGGGDGFGGGGGECGFGFFGFDCE,GFGGGGFFGGGGGGGGGGGGGGGGCDFFGGECGGGGGFGGGDGGGGGGGGGGGGGGGFEGGGGFGFFGGFCGGGGGGGGGGGGGGGGGGGGGCCCCC
@CZ 35
TGGGGAATATTGCACAATGGGCGAAAGCCTGATGCAGCAACGCCGCGTGAGCGATGAAGGCCTTCGGGTCGTAAAGCTCTGTCCTCAAGGAGGATAATGACGGTACTTGAGGAGGAAGCCCCGGCTAACTACGTGCCAGCAGCCGCGGTAATACGTAGGGGGCTAGCGTTATCCGGAATTACTGGGCGTAAAGGGTGCGTAGGTGGTTTCTTAAGTCAGAGGTGAAAGGCTACGGCTCAACCGTAGTAAGCCTTTGAAACTGGGAAACTTGAGTGCAGGAGAGGAGAGTGGAATTCCTAGTGTAGCGGTGAAATGCGTAGATATTAGGAGGAACACCAGTTGCGAAGGCGGCTCTCTGGACTGTAACTGACACTGAGGCACGAAAGCGTGGGGAGCAAACAGGATTAGACACCCT
+
GGGFDGFFEFGGGGGGGGGGGGGGG@:FGGGGGGAFFGGGGGGGEEGFFFGFFGGGGGGGGGCE<FGEGEGGGGGGGFDGGGFGGFEFGGGFGE@FCGFFGGDGGDFBFGGGB:@EFGGGGGEGGG&<FGFGGGC?FCFGGF<@FFFGG7BD9BFF,FGG7CF4<FGEFGGGGFFCFFFF?=?GECFGGC=*>>CEEGFGGGGGGFDCCGGAC<GGGFFEFC9CGDGGGGFGFCGGG4GGC=A;GGFBDDB9FFGG=CGGGGGFFE3GGGFFGGG63GG9GFFEFGGGGGGGGGGGGGGFGGFCF?,GFGGGGGGGGGFFFFGGGGGGGGGGGGGGGGGGFGGGGGGGGGGGGGGGFGGGGFGGGGGGGGGGGGGGGGGFGGGGGGGFGGGGGGGDGGGGGGGGGGGGGGCCCCC
@CZ 36
TGAGGAATATTGGTCAATGGACGAGAGTCTGAACCAGCCAAGCAGCGTGAAGGATGAAGGTCCTACGGATTGTAACCTTCTTTTTTAGGGGAAAAAAACCTCCCACGTGTGGGAACTTGTATGTACCTTATGATTAAGCAGCGGCTAACTCCGTGCCAGCAGCCGCGGTAATACGGAGGATGCGAGCGTTATCCGGATTTATTGGGTTTAAAGGGAGCGCAGACGGGTCGTTAAGTCAGCTGTGAAAGTTGGGGGCTCAACCTTAAAATTGCAGTTGATACTGGCGTCCTTGAGTGCGGTTGAGGTGGGCGGAATTCGTGGCGTAGCGGTGAAATGCTTAGATATCACGAAGAACTCCGATTGCGAAGGCAGCTCACTAGACTGCAACTGACACTGAGGCTCGAAAGTGTGGGTATCAAACAGGATTAGATACCCT
+
GG<FG@FGGGGGGCFGGGGGGEEC8F:EGGGGAEGGGGCF<F,,CFEGGGFGGGGGGEFGFGFGA9CC,B@F<EF,FF<9EFFG,@F,EE+>,,CFG@=4?E,=FG7B4,4BF<<+?,B?,,?5,B<C,7FF9<,??,5A8GGFF#?;B>DF47<F@2C+3>BCGFCF<CCFEF:FC)5,CF@E@@C9FCG85<@7;+?1F>CGGGGGGFCEEC<*:*8:5A6;FGE/GFCEAFF@GC@,,,GGF94++8+B<<D::E=C<C:,9@3=@,E6:,ACFECGGGGC:8,,=B<GFGE=@FFE,GGGEE=+F8GFFFCC@,>6@,GGGGFGFGGGGGGGGFCGFGFA@,ECEA@BF@@,CF@6+@GFGGGGGGAGFFAGFGFGFF<C9GGGGGGF<GGGGGGGGGGGGFFCGGF;FDGDGGGGGGGGGGGGFGGCCCCC
@CZ 37
TGGGGAATATTGCACAATGGGCGAAAGCCTGATGCAGCAACGCCGCGTGAGCGATGAAGGCCTTCGGGTCGTAAAGCTCTGTCCTCAAGGAGGATAATGACGGTACTTGAGGAGGAAGCCCCGGCTAACTACGTGCCAGCAGCCGCGGTAATACGTAGGGGGCTAGCGTTATCCGGAATTACTGGGCGTAAAGGGTGCGTAGGTGGTTTCTTAAGTCAGAGGTGAAAGGCTACGGCTCAACCGTAGTAAGCCTTTGAAACTGGGAAACTTGAGTGCAGGAGAGGAGAGTGGAATTCCTAGTGTAGCGGTGAAATGCGTAGATATTAGGAGGAACACCAGTTGCGAAGGCGGCTCTCTGGACTGTAACTGACACTGAGGCACGAAAGCGTGGGGAGCAAACAGGATTAGACACCCT
+
GGGGGGGGGGGGGGGGGGGGGGGGGGGGGGGGGGGGGGGFFFGGGGGGDFFGGGGGGGGGGGGGGGGGGGGGGGGGGGGG9FGFGGGGGGGFGGGGGFGGGGE@FGGFGGGGGGEGFEGGGGGGGGGFGGGGECFFGDGF@GGGGGGGGGCBF=?%7BFEFGE>FFFFGGGGCFFFGGFFGGGGGFGGEGGGGGGFEGGGGGGCEG@>DCGAFAFGGFFGGGGGFGGFEEFAFGFGGCGGEFFFDDEGGGEF8GGFCBGECGGGGFGCFACFFGGGGGGGGGGGGGGGGGGGGGGGGGGGGGGGGGGGGGGGGGEFE?EGDCGGGGGGGGGGFCGGFGGFCGGGGGGGGGGGFGGGGGGGGGGGGGGGGGGGGGGGGGGGGGGGGGGGGGGGGGGGGGGGGGGGGGGGGGCCCCC
@CZ 38
TGGGGAATATTGCACAATGGGCGCAAGCCTGATGCAGCCATGCAGCGTGTATGAAGAAGGCCTTCGGGTTGTGAAGTACTTTCAGCGGGGAGGAAGGGAGTAAAGTTAATACCTTTGCTCATAGACGTTACCCGCAGAAGAAGCACCGGCTAACTCCGTGCCAGCAGCCGCGGTAATACGGAGGGTGCAAGCGTTAATCGGAATTACTGGGCGTAAGGCGCACGCAGGCGGTTTGTTAAGTCAGATGTGAAATCCCCGGGCTCAACCTGGGAACTGCATCTGATACTGGCAAGCTTGAGTCTCGTAGAGGGGGGTAGAATTCCAGGTGTAGCGGTGAAATGCGTAGAGATCTGGAGGAATACCGGTGGCGAAGGCGGCCCCCTGGACGAAGACTGACGCTCAGGTGCGAAAGCGTGGGGAGCAAACAGGATTAGATACCCT
+
GGGGGGGGGGGGGGGGGGGG?FFEGGGGGGGGGFFFGGFG9FG,CFFF76CFGEGGGGFF?FGEE,C@=CGG7FG<FGGGGGGGC<@CGGGCC?EG7F<+CFA,?,@<,588?,,A,5,CF<,,:>7+=,>FF7+>+33558<AAFGGCF7;2>,/@FFGCFEGGGGG:GFBA<<FFGGE=4;<F:?BE8CB91<<C+FEEG;A6FG@C7:A<#>:C:C<.2:F5FEEDGGC6GGFDFC<A9,E5BBFF<6EBF:CFGGGFFBF@*>:,CAF>7,:CFB89FEAGFGGGF=FFFFFF8>E@F<GGFF6GGF<DGGGGGGFDFFGGGGGGGGGGGGGGGGGGGGGGGGF<GGGFCGGGGDEEGGGEGEGGGGGGGGGGGGF?GGGFCFAA<GGGGGGGGFFEGGGEFCFGGGGGGGGGGGGGGGGGGGGGGGGGGGGCCCCC
@CZ 39
TGGGGAATATTGCACAATGGGCGCAAGCCTGATGCAGCCATGCCGCGTGTATGAAGAAGGCCTTCGGGTTGTGAAGTACTTTCAGCGGGGAGGAAGGGAGTAAAGTTAATACCTTTGCTCATAGACGTTACCCGCAGAAGAAGCACCGGCTAACTCCGTGCCAGCAGCCGCGGTAATACGGAGGGTGCAAGCGTTAATCGGAATTACTGGGCGTAAGGCGCACGCAGGCGGTTTGTTAAGTCAGATGTGAAATCCCCGGGCTCAACCTGGGAACTGCATCTGATACTGGCAAGCTTGAGTCTCGTAGAGGGGGGTAGAATTCCAGGTGTAGCGGTGAAATGCGTAGAGATCTGGAGGAATACCGGTGGCGAAGGCGGCCCCCTGGGCGAAGACTGACGCTCAGGTGCGAAAGCGTGGGGAGCAAACAGGATTAGATACCCT
+
GGGGGGGGGGGDFGGGGGFGGGGGDGGGGGGGGFGGGGGGGGGGGGGGG,@<EF<<FGGGGGGGFGGGGGDFEGGGGG,5CFFG9,4FEGGDG7?B:@FGGFF,DFGCEAD?FED9CD5C9F,@BC+3BDEEG=5+>><DEC3,ECECA0A5>F,DDFFCEC9<(,CF&164<-<1?FCGFCEEE7BE?:CCF2C#;C@C?89<A0<E+<FCE>G>GEE</BEE>CEEAFF:99GGGGFFFGGF1FF,E<FCGCF=FCF?E5@CEF@C:GFGCGGGG>FFGGGGGGE@3,9FGFFCF:F@+CFGDGC>GGFF9GGFGFGGGGFGGFDGFGGDFGGGGGGEGGGFGGGGFGF,GGGGGGFFEGGGEGGGGGGGGGGGGGGGGGGFB,GFGGFAFEFGGFA@AFGGGGGGGGGGGGGGGGFGGFGGGGGGGGGGGFFGCCCCC
@CZ 40
TGAGGAATATTGGTCAATGGACGAGAGTCTGAACCAGCCAAGTAGCGTGCAGGATGACGGCCCTATGGGTTGTAAACTGCTTTTATAAGGGAATAAAGTGAGTCTCGTGAGACTTTTTGCATGTACCTTATGAATAAGGACCGGCTAATTCCGTGCCAGCAGCCGCGGTAATACGGAAGGTCCGGGCGTTATCCGGATTTATTGGGTTTAAAGGGAGCGTAGGCCGGAGATTAAGCGTGTTGTGAAATGTAGACGCTCAACGTCTGCACTGCAGCGCGAACTGGTTTCCTTGAGTACGCACAGAGTGGGCGGAATTCGTGGTGTAGCGGTGAAATGCTTAGATATCACGAAGAACTCCGATTGCGAAGGCAGCTCACTGGAGCGCAACTGACGCTGAAGCTCGAAAGTGCGGGTATCGAACAGGATTAGATACCCT
+
GGFFGGFFGGGGGGGGGGGGFGEG:FEGGGFGGGGGGGFFGGGGGGCBFGGGGEGGGGGEGGEFGGCDGFGC?,CEFGGGGCEFGCEFGEE<EGGGFG9CFGGGGGGEFGG<EF9EFFGGGGGGFA<<BEFGGGGEFFGG@D7@F2@D>FGGFFFEGGG?GGGFC=<>C<CFC,DFE>G>EF7>F7EEEF:CFGG7C9CFCGGGGGCFGGGGGFECEEGFDEE?<CECG3GGGGGGGEE9CGGGFGDGGGFCGFFG>FGFFC:GFFCGGFFEFF:F@,FFD,DD8:<FBFACFGGFFF<EFEDBEEGECGGGGGCGGGGGGGGCCEGGFEGGGFGFEEGGFCF<,FGGGGGGGGGEGGGFGGGGGGGGGGGGGGGGGGGGGGGGGFGGGGGGGGGGGGGGGGGGGGFFC@GGGGGGGGGGGGFGGGGGGGGCCCCC
@CZ 41
TGAGGAATATTGGTCAATGGACGAGAGTCTGAACCAGCCAAGTAGCGTGCAGGATGACGGCCCTATGGGTTGTAAACTGCTTTTATAAGGGAATAAAGTGAGTCTCGTGAGACTTTTTGCATGTACCTTATGAATAAGGACCGGCTAATTCCGTGCCAGCAGCCGCGGTAATACGGAAGGTCCGGGCGTTATCCGGATTTATTGGGTTTAAAGGGAGCGTAGGCCGGAGATTAAGCGTGTTGTGAAATGTAGACGCTCAACGTCTGCACTGCAGCGCGAACTGGTTTCCTTGAGTACGCACAGAGTGGGCGGAATTCGTGGTGTAGCGGTGAAATGCTTAGATATCACGAAGAACTCCGATTGCGAAGGCAGCTCACTGGAGCGCAACTGACGCTGAAGCTCGAAAGTGCGGGTATCGAACAGGATTAGATACCCT
+
GGGGGGFGGGGGGFGGGGGGFGGGCGGGGGGGGGGGGGGGGGGGGGGGGGGGGGGGGGDGEGGGGGGFGGGGGGGGGGGGCFF9EGAGGGGGCGGGGGGGGGA9<FGGGGGGGGGGGGGFFGGGGGGG<EEGGG9AF?FGGGGG?=GGGFGGGFGGGGGGGGGCEDCEGCFCGGGGG.GC:DGG5EEEEGGGGGGG8EGDGG5DFCEF>GFFGEFFGEGGGGE?BEGEC@FGEFEC9889GF@GGGGGGF@:<F@C.7GGGGGFFFAGGGGGGGEGCEDGGGGFD,GDGGGGFGECGGEFEAFEGGGEF8GFFCGGEGFFGGGGGGGGGGGGGGGGGGGGE@9GGGFDGFGGGGGGGGGGGGGGGGFFGGGGGGGGGGGGGGGGGGGGGGGGGGDGGGGGDGGGGGGEGGGGGGGGGGGGGGGGGGGGGGGCCCCC
@CZ 42
TAAGGAATATTGGTCAATGGACGCAAGCCTGAACCAGCCATGCCGCGTGGAGGATGAAGGCCCTCTGGGTTTAAAACTTCTTTTATGGGGGACGAAATCACGTATTCTTACGTGTCTGACGGTACCCAAGCAATAAGCACCGGCTAACTCCGTGCCAGCAGCCGCGGTAATACGTAGGGGGCAAGCGTTAATCGGAATCACTGGGCGTAAAGCGTGCGCGGGCGGTTTGGAAAGACAGATGTGAAATCCCAGGGCTTAACCTTGGAACTGCATTTTTAACTGCCGGGCTAGAGTGCGTCAGAGGTGGGTGGAATTCCTGGTGTAGCAGTGAAATGCGTAGATATGCGGAGGAACACCGATGGCGAAGGCAGCCCCCTGGGATGACACTGACGCTCATGCACGAAAGCGTGGGGAGCAAACAGGATTAGATACCCT
+
GF9FGGGGGGGG,CFGGGGGA6F@FG7,CFGGG8FGGGDFCFGGGGGGGGGGDGGGGGGG886FF6<,6E,,,<C?6,,<?FGC<E55,:4>:4>FGF,EF+9?,BFGAF,B8,:,,C,,4+8+B,,5B,+B,?<FFGEDFGFBD;?1=C333E9FFF909>>11=96+-):?E7>GFC<0<5BGBF<755CGGAFFA*FCEDDDCC+EEC>*F)GBC555GDF;5,,FE7GFD2,GGGGGGGFFCFFF<D<BDE9FGGCE,@,F,GGGGFBBC:,,GGF@+++,<<GF9D<8+4@F7,GGF:@8GGGGGGGGGFC9+,EGGFBC4,FF59FGGCGCGGF@,F8,+<GGGGFB,CB,GGGGGGGGGGGF@FFC,CE@;C<F,C6,GGGGGEGDE<GGGF@CGGGGGGGGGGGGGGGGGGGGGGGGGGGGGCCCCC
@CZ 43
TGAGGAATATTGGTCAATGGGCGAGAGCCTGAACCAGCCAAGTAGCGTGAAGGATGACTGCCCTATGGGTTGTAAACTTCTTTTATAAAGGAATAAAGTCGGGTATGCATACCCGTTTGCATGTACTTTATGAATAAGGATCGGCTAACTCCGTGCCAGCAGCCGCGGTAATACGGAGGATCCGAGCGTTATCCGGATTTATTGGGTTTAAAGGGAGCGTAGATGGATGTTTAAGTCAGTTGTGAAAGTTTGCGGCTCAACCGTAAAATTGCAGTTGATACTGGATATCTTGAGTGCAGTTGAGGCAGGCGGAATTCGTGGTGTAGCGGTGAAATGCTTAGATATCACGAAGAACTCCAATTGCGAAGGCAGCCTGCTAAGCTGCAACTGACATTGAGGCTCGAAAGTGTGGGTATCAAACAGGATTAGATACCCT
+
GGFGGGGGGGGGFFGGGGGGFFGGGFGGGGGGGFGGGGFGGGF9FGGGGGGGGG?FGGGGGGGG8AFGFGGGGGGGGCCFFGGGGGGGGG9FFGGGGG,C7@7BEGGGGGG9EGGCCGGGGGGGGGDFGGF<EGDFGGCFCFGFGCFGGFGGGGGFGGGGGGG?GGECFFGGFCGG*CCC5FBFFGFGGGDGEFDG:EGFGGGGGGGGGGGGGGEBGEFF@C85FD@BF8GFFGFGFEC8D@@9C,FD?FCGFDGGGGGGGEGGGFFGGGGFFGGGAFCGGGGGGGGFEGFGFGGFD<E98GGFEB@GGGGGGGGGGGGGGGGGGGGGGGGGGGFGEAGGGGEEGGGGGGGGGFFEGGGGGGGGGGGGGGGGGGGGFGE8GGGGDGGFFGGEFECCGGGGGGGGGGFGGFFGFEF<CDGGGGGGGGGGGGGCCCCC
@CZ 44
TGAGGAATATTGGTCAATGGACGAGAGTCTGAACCAGCCAAGTAGCGTGAAGGATGACTGCCCTATGGGTTGTAAACTTCTTTTATATGGGAATAAAGTATTCCACGTGTGGGATTTTGTATGTACCATATGAATAAGGATCGGCTAACTCCGTGCCAGCAGCCGCGGTAATACGGAGGATCCGAGCGTTATCCGGATTTATTGGGTTTAAAGGGAGCGTAGGCGGGTTGTTAAGTCAGTTGTGAAAGTTTGCGGCTCAACCGTAAAATTGCAGTTGATACTGGCGACCCTGAGTGCAACAGAGGTAGGCGGAATTCGTGGTGTAGCGGTGAAATGCTTAGATATCACGAAGAACTCCGATTGCGAGGGCAGCTTACTGGATTGTAACTGACGCTGATGCTCGAAAGTGTGGGTATCAAACAGGATTAGATACCCT
+
GGGGGGGGGGGGGGGGGGGGGGGEFGGGGGGGGGGGGGGEFGGFEGGGGGGGGFDGFFGGGGGGFGGGDGDGCGGGGGGGGGGGGGFGGGGFGG<FGFFFDFGFGGBFGGGEG,8?DGGGGGCFGGGFFGGG<FDGGAFGEGGGGGGGGCE1B7EEFCCFG>F8FFEEGGGGGFE?EGFGGGBG@FEEGGGGGGGE?FFF;CCF1FGGFGGGGGGFGDEEEEGGGGGC>GGGGGF;GD7GGGGGFC<BCEFGGGGGGGGGGGGGFCFFFCGGFFGGGGGGGGEFECFECFGGFGCGCFGGGGFGGGGEGGGGGGGGGGGGFGGGGGGGGFDEFGGGGGGGGGGGGGGGGGGGGGGGGGGGGGGGGGGGGGGFGFGGGGGGFGGGGGGGGGGGGGFFGGGGGGGGGGGGGGGGGGGGGGGGGGGGGGGGGGGCCCCC
@CZ 45
TGAGGAATATTGGTCAATGGACGAGAGTCTGAACCAGCCAAGTAGCGTGAAGGATGAAGGTTCTATGGATTGTAAACTTCTTTTATGCGGGAATAAACGAATCCACGTGTGGATTTTTGCATGTACCGTATGAATAAGGAGCGGCTAACTCCGTGCCAGCCGCCGCGGTATTACGGAGGATCCGAGCGTTATCCGGATTTATTGGGTTTAAAGGGAGCGTAGATGGGTTGTTAAGTCAGTTGTGAAAGTTTGCGGCTCAACCGTAAAATTGCAATTGATACTGGATGTCTTGAGTGCAGGTGAGGCAGGCGGAATTCGTGGTGTAGCGGTGAAATGCTTAGATATCACGAAGAACTCCGATTGCGAAGGCAGCTCACTTGACTGCAACTGACACTGATGCTCGAAAGTGTGGGTATCAAACAGGATTAGATACCCT
+
GGGGGGGGGGGGGGGGGGGG@DFDEGECFGGFGGGGGGGGGGD<EFGEGGCFFG9FFGGGGFGGGGGGDEGGFEGFGFGGAFGCFC9,BCE7FDGFGG,@??BE<FE?<,:?,,:,5<@FGDE959CC+AE8F9EEF,E=2GFA24EC855A#,/3@/3,17<CFBEG:>*@9<0;:?C=C>9E;E>GCCD:*C@9*EFA63*9FC=<C:C>GGF<EFFF=@,*EEFAGCGGGGFGFFB,GGGGFF9CGGGGGGGEBCCGGGGGFFAGFFGFB9GGGGFGGFFFGFCFGGGGFGGGFE?,GGFGFCGGGGGGGGGEGGF<GGGGGGGGGGGGGGGGFEGGGGGGGGGGGGGGGGGGGGGGGGGGGGGGGGGGF@CGF@,GGGFGGFGGGGFFCGGGFEGGFGGGGGFCGGGGGFGGGGGGGGGGGGGGGFGCCCCC
@CZ 46
TGAGGAATATTGGTCAATGGACGAGAGTCTGAACCAGCCAAGTAGCGTGAAGGATGAAGGTTCTATGGATTGTAAACTTCTTTTATGCGGGAATAAACGAATCCACGTGTGGATTTTTGCATGTACCGTATGAATAAGGATCGGCTAACTCCGTGCCAGCAGCCGCGGTATTACGGAGGATCCGAGCGTTATCCGGATTTATTGGGTTTAAAGGGAGCGTAGATGGGTTGTTAAGTCAGTTGTGAAAGTTTGCGGCTCAACCGTAAAATTGCAATTGATACTGGATGTCTTGAGTGCAGTTGAGGCAGGCGGAATTCGTGGTGTAGCGGTGAAATGCTTAGATATCACGAAGAACTCCGATTGCGAAGGCAGCTCACTTGACTGCAACTGACACTGATGCTCGAAAGTGTGGGTATCAAACAGGATTAGATACCCT
+
GGGGGGGGGGGGGGGGDGGGGGDGDGGGGFGGGGFGGGFGGGGGGGGGGGGGGGGGGGGGFCGGGGF?9AFGGGGGGGGGGGGGGF9EGGDGGGGGGGDEGFGGGGGGGGFCC<EFGGEDGGFGGGCEGGGGGGA?ECGEGGGGGGGCGFFGCFGGGGGGGGGGGDGGGGFFGFGGFGGGGGGG@EGFGC?GCFGGEFGFGDGGGGGGGGGFGGFC=FGFFG=BGGGF=GGGGGGGGGGEGGGGGGGG>GEGGGGGGGGGGGGGGGGGEGGGGGGGGGGGFGGFGGGFGGGGFEF@GGGFFGGGGGGGGGGGGGGGGGGGGGEDGGDGGGGGGGGGGFGGGGGGGGGGGGGGGE@7GGGGGGGGGGGGGGGGGGGGGGGGGGGGGGGGGGGGGGGGGGGGGGGGGGGGGGGGGGGGGGGGGGGGGFGGGGGCCCCC
@CZ 47
TGGGGAATATTGCGCAATGGGCGAAAGCCTGACGCAGCGACGCCGCGTGAGGGATGAAGGTTCTCGGATCGTAAACCTCTGCCAGGGGGGAAGAAACCCCTCGTGTGAACAATGCGAGGGCTTGACGGTACCCCCAAAGGAAGCACCGGCTAACTCCGTGCCAGCAGCCGCGGTAACACGGAGGGTGCAAGCGTTAATCGGAATCACTGGGCGTAAAGCGCACGTAGGCGGCTTGGTAAGTCAGGGGTGAAATCCCACAGCCCAACTGTGGAACTGCCTTTGATACTGCCAGGCTTGAGTACCGGAGAGGGTGGCGGAATTCCAGGTGGAGGAGTGAAATCCGTAGATAGCTGGAGGAACACCGGTGGCGAAGGCGGCCACCTGGACGGTAACTGACGCTGAGGTGCGAAAGCGTGGGTAGCAAACAGGATTAGATACCCT
+
GGGGGGGGGGGGGGGGGGGGGFGEGGEGGCAFGGGFEGGGGGGGGGGGGGGGGEFGGGG?FGGFGGGGGGGGGGGGGEGGGFGFGGGG:FFFGGGGGGGE7BEFFGGGFG@FFGGGEFGDEECCGGGE888?FGGC*;CFF*;FFFGGGGCE??EGF?<C?CC8FC8EC8CGGCGGGGGGFEECDEGGGGG?GEEGFGGGE<;CGFG2GDDGEFGGGC@CEECGDEGCFF=5CGF>:C>985@FCC@>EGFGGGGGF@GF>FCCCEFGFFGG3DFGFBC:FF8F<>GGFFDCFFA,GFF8>CEGGGGGGGGGGGGGGGCGEGGFGGF?,GE:AGGFCFCEGFGFGGE?E,GGGGGGGGGGGGGGGGGCDGGGGGGGGGCGGFGGGGGGGGGGGGGGGGGGGFGEGGGGGGGGGGGGGGGGGGGGGGGGGGGGGGFGCCCCC
@CZ 48
TGAGGAATATTGGTCAATGGACGAGAGTCTGAACCAGCCAAGTAGCGTGAAGGATGAAGGTCCTACGGATTGTAAACTTCTTTTATAAGGGAATAAAACCTCCCACGTGTGGGAGCTTGTATGTACCTTATGAATAAGCATCGGCTAACTCCGTGCCAGCAGCCGCGGTAATACGGAGGATGCAAGCGTTATCCGGATTTATTGGGTTTAAAGGGAGCGCAGACGGGTCGTTAAGTCAGCTGTGAAAGTTTGGGGCTCAACCTTAAAATTGCAGTTGATACTGGCGTCCTTGAGTGCGGTTGAGGTGTGCGGAATTCGTGGTGTAGCGGTGAAATGCTTAGATATCACGAAGAACCCCGATTGCGAAGGCAGCCTGCTAAGCTGTAACTGACGTTGATGCTCGAAAGTGTGGGTATCAAACAGGATTAGATACCCT
+
GGGGGGGGGDGFFGGGGGGGGGGGGGGGGGGGFGGGGGFGGGGGGGGGGGGGGGFEGGGFGGGGGFGG>@FGGGFGGGGGGFGFGGGGGGDGGGGGGG,FEDFGFGGFFE+FFGGGGFGFFGGGGGGFGGGGG9FFFGGGGGG7FDGE8FFFGFGGGF7GDEGGEGGGEGDG;EGGGGDG=GFG?G?GGFDFFGGGFFCBEDEDFGEFGFGEGGGGGGDGEGFEEEEBEFF?GGGGFCFGGFGFFGGGGGGGGGGGGGGGGGGG=FGGGGGGGF>GGGGGGGGGFD=DGGGGFGGGGGGDFGGFGGGEGCGGGGGGGFFGGGGGGF@FFFCGGGGFDF9GGFEGFFFFGFGGGFF7GGGGCGGGGGGGGGGGFCGGGFAE?GGGGGGGGGGGGGGGGGGGFGGGGGGGGGGFGGGGGGGGGGGGGGGGGGGCCCCC
@CZ 49
CGGGGAATATTGCACAATGGGGGAAACCCTGATGCAGCAACGCCGCGTGAGTGATGACGGCCTTCGGGTTGTAAAGCTCCGTCTTCAGGGACGATAATGACGGTACCTGAGGAGGAAGCCACGGCTAACTACGTGCCAGCAGCCGCGGTAATACGTAGGTGGCGAGCGTTGTCCGGATTTACTGGGCGTAAAGGGAGCGTAGGCGGACTTTTAAGTGAGATGTGAAATACCCGGGCTCAACTTTGGTGCTGCATTTCAAACTGGAAGTCTAGAGTGCAGGAGAGGAGAATGGAATTCCTAGTGCAGCGGTGAAATGCGTAGAGATTAGGAAGAACACCAGTGGCGAAGGCGATTCTCTGGACTGTAACTGACGCTGAGGCTCGAAAGCGTGGGGAGCAAACAGGATTAGATACCCT
+
FGGGGEFFGGGGGGGGGGGGGGEEFGFGGFEGGFCEFGGG@CGGGGGDFGGCGGFGGCCFEGGFG@F>EGEGG9FEG9EFEGGGDFGCFFFFGGGG+@FFDFECFGGGGF>F,3+>F<@>FFFD>@CFGCEFCC@FGG8GDGFGFCGGGC97<?F:@FGF7:=5=8C;1DD?FEF8?EEAFCCGGGD?8G=FFGFCC@CBFGGEGFGA@FFCC<E2CCF;<EFFG1D<GGGEFFFFG>=FF8A#FF@CGFGEFGGGGGGGFGGGGFFA;CFFFFFG5FGFGGEFEFGGGGGFGF?FGGGGGGGFDGEFCGGGGGGGGGGGGGGGGGFDEGGGGFFAGGFGGGGGGEGGGGGFFGGGGGGGGGGGGGGGGGGGGGGGGGGGGGGGGGGGGGGGGGGGGGGDGCGGGGGGGGGCCCC9
@CZ 50
TGAGGAATATTGGGCAATGGAGGCAACTCTGACCCAGCCATGCCGCGTGAGTGAAGAAGGTTTTCGGATTGTAAAGCTCTTTCGGGTGTGACGATGATGACGGCAGCACCTAAATAAGCCCCGGCTGACTTCGTGCCAGCAGCCGCGGTAATACGAAGGGGGCAAGCGTTGTTCGGAATTACTGGGCGTAAAGGGAGTGTAGGCGGTTATGTAAGATAGTGGTGAAATCCCAGAGCTTAACTTTGGAATTGCCATTATGACTATGTGGCTAGAATTACAGAGAGGATAGTGGAATACCCAGTGTAGAGGTGAAATTCGTAGATATTGGGTAGAACACCAGTGGCGAAGGCGACTATCTGGCTGTATATTGACGCTGAGGCTCGAAAGCATGGGGATCAAACAGGATTAGATACCCT
+
FGGGGGGGFGGGGGGGGGGGGGGGGGGGGGGGGGGGGGGGGGGGGGGCGGGGFFDFGGGFDGGCGGGGGGGGGGGGGGGGGGGGGG=F=CFC?FGGGFGG9FGGGGGGC=C<BCEGGGFCDFFGGGGF8-EFFEFFFA@FGFDF7EGG?GGGC;GFFFCFGEGGDEBF?CFF:D>FEECGF0CF8G@EGGCDFG73B$GECDGGFGGGG7A=CFDCEFF<FBFEDEGGGGGFFEGGGGGGGGGGGGGGGFDGGFGGFFEEGGFGEGFGFFFGFGGGGGGGDGGFE,FGFGFFGGFCGGFGGGGGGFGGGGGGCFCGGGGGGGGGGGGGGGGGGGFFGGGGGGGGGGGGEGGGFGGGGGGGGGGGFGGGGGGGGDGGGGGGGGGGGGGGGGGGGGGGGGGGGGGGGGGGGGGCCCCC
@CZ 51
CGGGGAATATTGCACAATGGGGGAAACCCTGATGCAGCAACGCCGCGTGAGTGATGACGGCCTTCGGGTTGTAAAGCTCCGTCTTCAGGGAAGATAATGACGGTACCTGAGGAGGAAGCCACGGCTAACTACGTGCCAGCAGCCGCGGTAATACGTAGGTGGCGAGCGTTGTCCGGCTTTACTGGGCGTAAAGGGAGCGTAGGCGGACTTTTAAGTGAGATGTGAAATACCCGGGCTCAACTTGGGTGCTGCATTTCAAACTGGAAGTCTAGAGTGCAGGAGAGGAGAATGGAATTCCTAGTGCAGCGGTGAAATGCGTAGAGATTAGGAAGAACACCAGTGGCGAAGGCGATTCTCTGGACTGTAACTGACGCTGAGGCTCGAAAGCGTGGGGAGCAAACAGGATTAGATACCCT
+
8FGGGGGGGGGGGGAFGF<FFCEGDFGGGGGGGGGGFGGGFGGC7CFGGGGGGF,CE<FEGGDGFGGGCG7CFGGGD,BFEGEFG,EDE<F=FDA<?A?DCF+=DFGFEF8=D77+,<AFFF@F@FFGFFAF3@DD?FFFF>FGG+>CGFGGGGGGGGGDEFA8<=7:C:CFF=FC.GCC:0<:=GGGFD=8E>CFD>GF>GGEGF@:;GDFAB9<F%?CEF;DC:GGEFECEE:8FGGFGGFDFGGGGGGFCGGG<G;EFFFGGGFG=G<>F=GFCBDECFFGGGGGF9GGGGFFF<GFGGF@DGGGGGGGCEDFF<GGGFGFGCCCGGF<CGGFGGGGGGGGGGGFD,GGGGGGGGGGGGGGGGGGGGGGGGGGGGGGGGGFFGGGGGGGFGGGGFGGGGGGGGGFGFGCCCCC
@CZ 52
TGGGGAATATTGCGCAATGGGCGAAAGCCTGACGCAGCGACGCCGCGTGAGGGATGAAGGTCTTCGGATCGTAAACCTCTGTCAGCAGGGAAGAACGGTCACTGTGCTAATCAGCAGTGAATTGACGGTACCTGCAAAGGAAGCACCGGCTAACTCCGTGCCAGCAGCCGCGGTAATACGGAGGGTGCGAGCGTTAATCGGAATTACTGGGCGTAAAGCGCTCGTAAGCGGTATGTCAAGTCGAGGGTGAAATCCCCGCGCTCAACGTGGGAACTGCCTTTGAAACTGGCAAACTGGAGTGTGTGAGAGGATAGTGGAATTCCAGGTGTAGGAGTGAAATCCGTAGATATCTGGAGGAACATCAGAGGCGAAGGCGACTATCCGGCACATAACTGACGCTGAGGAACGAAAGCGTGGGTAGCAAACAGGATTAGATACCCC
+
GGGGGGGGEGGGGGGGGGGGGGGGGGGGGGGGGGGEGGGGGGGGGGGGGGGGGGGGFFGGGGGGFGDGGGGGGGGGGGGFGGGGGGGGGGGGGGGGCFGGGGFFGGGGGGG9FGFDFGGGGGA<FGGCFFCFGAFGEFGFBFFFGFGGGGGDGG1@@EF:FFFFGGGFGGGGEGG@G0>F>CGGGGCCGGGED9CEECFGGGGGGGGFGFGGG:FGGGGD=*:EGFGGFE>EGGGGGG=GEGGCGGD/8FGGGGFFCFEFCD8FGGGGGGGGFGGGFGGFGGFDEF9GGGFGGGGGGFGGGGFCGGGGGFAGGGGGGGFGGGCCGFCFA68FEGGFGFCDGFCGFGGGFGFGGGGGGGGFGGGGGGGGGGGGGGGGFGGGGGGGGGGGGGFFEGGEGGGGGGGGGGGGGGGGGGCGGGGGGFGGGGGGGGGGGGGGCCCCC
@CZ 53
TGGGGAATATTGCACAATGGGGGAAACCCTGATGCAGCGACGCCGCGTGAGCGAAGAAGTATTTCGGTATGTAAAGCTCTATCAGCAGGGAAGATAATGACGGTACCTGACTAAGAAGCTCCGGCTAAATACGTGCCAGCAGCCGCGGTAATACGTATGGAGCAAGCGTTATCCGGATTTACTGGGTGTAAAGGGAGCGTAGACGGCAGGGCAAGTCTGATGTGAGAACCCGGGGCTCAACCCCGGGACTGCATTGGAAACTGTCCGGCTGGAGTGCAGGAGAGGTAAGTGGAATTCCTAGTGTAGCGGTGAAATGCGTAGATATTAGGAGGAACACCAGTGGCGAAGGCGGCTTACTGGACTGTAACTGACGTTGAGGCTCGAAAGCGTGGGGAGCAAACAGGATTAGATACCCT
+
GGGGGGGGGGGGGGGGGGGGGGGGGGGGGGGGGGGGGGGGGGGGGGGGGGGGGGGGGGGGGGGGGGGGGGGGGGGGGGGGGGGGGGGGGGGGGGGGGGGGGGGGGEGGGGGGGGGDFGGFGGGGGGGGGGEDGGGGGGGGGGGF7>FGGGGFGGGGG0GGGGGFGGGGGGGGGGGGGGGGGFGGGGFGEGGGGGGFGGECGGGGGGGFGGGGGGGGGGGGGGGGGGGGGGGFGGGGGGGGGDGGGGGGGGGGGGGGGGFFGGGFGGGGG>GGFGGG:GGGGGGGGGGGGGGGGDGGGGGGGGGGGGGGGGGGFGGGGGGGGGGGGGGGGGGGGGGGGGGGGGGGGGFFGGGGGGGGGGGGGGGGGGGGGGGGGGGGFGGGGGGGGGGGGGGGGGGGGGGGGGGGGGGGGGGCCCCC
@CZ 54
TGGGGAATATTGCACAATGGGGGAAACCCTGATGCAGCGACGCCGCGTGAGCGAAGAAGTATTTCGGTATGTAAAGCTCTATCAGCAGGGAAGATAATGACGGTACCTGACTAAGAAGCTCCGGCTAAATACGTGCCAGCAGCCGCGGTAATACGTATGGAGCAAGCGTTATCCGGATTTACTGGGTGTAAAGGGAGCGTAGACGGCAGGGCAAGTCTGATGTGAGAACCCGGGGCTCAACCCCGGGACTGCATTGGAAACTGTCCGGCTGGAGTGCAGGAGAGGTAAGTGGAATTCCTAGTGTAGCGGTGAAATGCGTAGATATTAGGAGGAACACCAGTGGCGAAGGCGGCTTACTGGACTGTAACTGACGTTGAGGCTCGAAAGCGTGGGGAGCAAACAGGATTAGATACCCT
+
GGGGGGGGGGGGGGGGGGGGGGGGGGGGGGGGGGGGGGGGGGGGGGGGGGGGGGGGGGGGGGGGGGGGGGGGGGGGGEGGGGGGGFGGGGGGGGGGGGGGGGDGGGGGGGGGGFGGGGGFGGCGAFFGGGGGGG=GGGGGGGGGGGGGGGGGGGGFGCGFF@EFFGGGGGGGGGGGEFFGGG9CCFGGGGGGGGGGGGGFGGFGGGGGFEDGFGGFFGGFGGGGGGGGGGGGGGGGGGGGGGGCFFFGGGGGGGGGGGGFGGGFCECEDAEG?GGGGGGFEGGGGGGGGGGGGGGGGGFGGGGGGGEGGGGGFFF:GGFAGGGGGGGGGGGGFFFFGGGGGGGGGGGGGDGGGGGGGGGGGGGGGGGGF<GGGGGGGGGGGGGGGGGF:GGGGGGGGGGGGGGGGGGGGGGCCCCC
@CZ 55
TGGGGAATATTGCACAATGGGGGAAACCCTGATGCAGCAACGCCGCGTGGAGGAAGAAGCATCTCGGTATGTAAACTTCTATCAGCAGGGAAGAAAATGACGGTACCTGACTAAGAAGCTCCGGCTAAATACGTGCCAGCAGCCGCGGTAATACGTATGGTGCGAGCGTTATCCGGATTTATTGGGTTTAAAGGGAGCGTAGGCGGACGCTTAAGTCAGTTGTGAAAGTTTGCGGCTCAACCGTAAAATTGCAGTTGATACTGGGTGTCTTGAGTACAGTAGAGGCAGGCGGAATTCGTGGTGTAGCGGTGAAATGCTTAGATATCACGAAGAACTCCGATTGCGAAGGCAGCACACTAAGCCGTAACTGACGTTCATGCTCGAAAGTGTGGGTATCAAACAGGATTAGATACCCT
+
GGGGGGGGGGGGGGGGGGGGGGGGGGGGGGGGGGGGGGFGGGGGGGGGGGDGFFFGGGGGGGGGGGFGGGGGGGGGGGGGGGGGGGGGGGGGGGGGGGGGGGGGGFFGGGGGFEFGGGGDFGGGAFGGGGGGG9GDGGGGGGGGGGGGGGGGFGGGG>GEFFFGGGGGGGGGGGGGCEF9FFEGFGGGFGGGGGGGGGGGECCGGGGGFGGGGFFC<DB<FGGGGGGGGFCFEGFGGGGGGGGGGGGFGGGGGGGGGDGGGGGGG;CCGFDCFGGDGGFGFGGGFGDGGGGGGGGGFCGGGGEFGGGGGGGGGGGGGFAFFGGGGGGGGGGGGGGFGGGG>GGGGGGGGGGGGGGFGGDGFGGGGGGGGGGGGGGGGGDGGGGGGGGGGGGGGGGGGGGGGGGGGGGGGGGCCCCC
@CZ 56
TGGGGAATATTGCACAATGGGGGAAACCCTGATGCAGCGACGCCGCGTGGAGGAAGAAGGTCTTCGGATTGTAAACTCCTGTTGTTGAGGAAGATAATGACGGTACCTGACTAAGAAGCACCGGCTAAATACGTGCCAGCAGCCGCGGTAATACGTATGGTGCAAGCGTTATCCGGATTTACTGGGTGTAAAGGGTGCGTAGGTGGTATGGCAAGTCAGAAGTGAAAGGCTGGGGCTCAACCCCGGGACTGCTTTTGAAACTGTCAGACTAGAGTACAGGAGAGGAAAGCGGAATTCCTAGTGTAGCGGTGAAATGCGTAGATATTAGGAGGAACACCAGTGGCGAAGGCGGCTTTCTGGACTGAAACTGACACTGAGGCACGAAAGCGTGGGGAGCAAACAGGATTAGATACCCT
+
GGGGGGGGGGGGGGGGGGGGGGGGGFGGGGFFGGGGGGGGGGGGGGGGGGGGEGGFGGGGFGCFGGG:FFGGGGGGGGECG?DFFGF@FGGGGGFGGGGGFGGGGGGGGGGGGFGGGFGFG>GGGGGGGCFGG:GGGGGGGGGGGGGGGGGCFFGF:2CFG9CF;EGGEGGGGFGEFGGGGGGGGGGFFCFGGGGBGEGEGGGFGGFGGGGGGFGG/DGGGGGFGGGGGGGGEGGGGGGFEFEDGGGGGGGGGGGGGGGGGEGFGFGGGGGGFGGGGGGGGGFFGGGGGGGGGGFGGGGEGGGGGGGGGGGGGGGGGGGGGGGEFCGGGGGGGGGGGGGGGGGGGGGGGGGGGGGFGGGGGGGGGGGGGGGGGGGGGGGGGGGGGGGGGGGFGGGGGGGGGGGGGGGGGGGCCCCC
@CZ 57
TAGGGAATATTGCGCAATGGGCGAAAGCCTGACGCAGCGACGCCGCGTGAGGGATGAAGGTCTTCGGATCGTAAACCTCTGTCAGCAGGGAAGAAAGTTATGCGTGCTAATCAGCGTGTAATTGACGGTACCTGCAAAGGAAGCACCGGCTAACTCCGTGCCAGCAGCCGCGGTAATACGGAGGGTGCGAGCGTTAATCGGAATTACTGGGCGTAAAGCGCTCGTAGGTAGTATATCAAGTCAAGGGTGAAATCCCCGCGCTCAACGTGGGAACTGCCTTTGAAACTGGTAGACTTGAGTGTGTGAGAGGATAGTGGAATTCCAGGTGTAGGAGTGAAATCCGTAGATATCTGGAGGAACATCAGTGGCGAAGGCGACTATCTGGCACATAACTGACACTGAGGAGCGAAGGCGTGGGTAGCAAACAGGATTAGATACCCT
+
GGGGGGGGGGGGGGGGGGGGGGGGGGEGGGGGGGGFFGGEGEGGGGGGGGGGGGGGGGGCGGGGGGGGGGGGGGGGGGGGGGGGGGFC<CGGGGGCGEEFFDGGE77FFGGFGFFGFG@GGGGGGAFDCEBD<FBCFGGFFGGF:DFCFGGGFF;FGD?CFGGFFGGG>FDGGDFG9C:<F*C<:4=?G*3:GF;CGFCGEEFGA?C@CAFFGE5;;5EE>85GFEFFACFCG;FCGGGFE@FD>GGFCCGGEGGGFF>EEFCGGGGFGFEGGGGGGGFGGGGFFGGGGFEF?CFCGFGDGGFFFFGGF9FGGFGGGGGGGGGGFCGGGGGF<GGGGFGFC7E<=@FFEGFEGGGGGFFEGFGGGGGGGFGGGGGGGGEFGGGGGGGGGGGGGGGGGGGGGFGGEGGGGGGGGGGGFGGGGGGGGGGGGGGGGGGGCCCCC
@CZ 58
TGAGGAATATTGGTCAATGGACGAGAGTCTGAACCAGCCAAGTAGCGTGAAGGATGAAGGTCCTACGGATTGTAAACTTCTTTTATAAGGGAATACAACCTCCCACGTGTGGGAGCTTGTATGTACCTTATGAATAAGCATCGGCTAACTCCGTGCCAGCAGCCGCGGTAATACGGAGGATGCGAGCGTTATCCGGATTTATTGGGTTTAAAGGGAGCGCAGACGGGTCGTTAAGTCAGCTGTGGAAGTTTGGGGCTCAACCTTAAAATTGCAGTTGATACTGGCGTCCTTGAATGCGGTTGAGGTGTGCGGAATTCGTGGTGTAGCGGTGAAATGCTTAGATATCACGAAGAACTCCGATTGCGAAGGCAGCACACTAAGCCGTAACTGACGTTCATGCTCGAAAGTGTGGGTATCAAACAGGATTAGATACCCT
+
GGGGGGGGGGGGGGFGGGGGGGGGGEGFGGGGGGGGGGFGGGGGGGGGGGGGGCCFGGGGGGGGGGGGFGDGGGGFFCFGGGCGGGGGGGGGGGG<EDF=FCFGGGGFFGFFF,B=EEGGGGGGGFFGGGGGGGGGGDFGGGGG7FFD8<FFE<FGF9CD@BFGDGGDEGECF9?FGGGGGCGECEEEG@<=FGC:BECFA@72GC=FGFCGFEF4GEG6=CFE>C>:EEC;CCFGFFCGGGFDF?9B8GFCGEF8BGFBE9=BDFC9GGF?FF9FF8FFCGGGEF<8DFE,DGGGGFCFFDDBDCF@GGGGGGFGGGF8DDGFDGEF9FGGGGGGGFGGFB@EE@GGGGFGFFF7GGGGGGGGGGGGGGGGGGGGGGEDGGGGGGGGFFGGGGGGCEGFCGGGGGGGGGGGGGGGGGGGGGGGGFGGGGGCCCCC
@CZ 59
TGAGGAATATTGGTCAATGGACGAGAGTCTGAACCAGCCAAGTAGCGTGAAGGATGAAGGTCCTACGGATTGTAAACTTCTTTTATAAGGGAATAAAACCTCCCACGTGTGGGAGCTTGTATGTACCTTATGAATAAGCATCGGCTAACTCCGTGCCAGCAGCCGCGGTAATACGGAGGATGCGAGCGTTATCCGGATTTATTGGGTTTAAAGGGAGCGCAGACGGGTCGTTAAGTCAGCTGTGGAAGTTTGGGGCTCAACCTTAAAATTGCAGTTGATACTGGCGTCCTTGAATGCGGTTGAGGTGTGCGGAATTCGTGGTGTAGCGGTGAAATGCTTAGATATCACGAAGAACTCCGATTGCGAAGGCAGCACACTAAGCCGTAACTGACGTTCATGCTCGAAAGTGTGGGTATCAAACAGGATTAGATACCCT
+
GGGGGGGGGGGGGGGGGGGGGFFCEGDFGGGGFGGGGGGGGGGGGGGGDGGGGGGGGGGGFFDGGFGGGGGGGGGGGFFGGFGGGGGGGGGGFGGGGGFEFF<CGCGGC=FGGFFF8FGGGGGBEGFGGFGCFFFFGGGGGGEEGFGGGBFGGGFG7FGGC8FGGGGGGGGEFGGFFGGGGGCEGDGGGC4FGGFGEFFFFFGGGGCFFFF9FEGFEGFCDECCF?5#2$BFGGFDGFD<EEE@<EFDGGGDGGFCCFFFF=FFCFFDGGGGGFGGGGGFEEGGGGFC9AGGEGGGGGFEEGGEGGFEDFGGF?GDGFFEGGGFDCEF59GGGGGGGFGGGGGGGFFGFFEGGGGDDGFGGGGGGGGGGGGGGGGGGGGGGGGGGGGGGGGGGGGGGGGGGGGGGGGGGFGFGGGGGGGGGGGGGGGGGGGCCCCC
@CZ 60
TGAGGAATATTGGTCAATGGACGCGAGTCTGAACCAGCCAAGTAGCGTGAAGGATGACTGCCCTATGGGTTGTAAACTTCTTTTATATGGGAATAAAGTGGTCCACGTGTGGATTTTTGTATGTACCATATGAATAAGGATCGGCTAACTCCGTGCCAGCAGCCGCGGTAATACGGAGGATCCGAGCGTTATCCGGATTTATTGGGTTTAAAGGGAGCGTAGATGGATGTTTAAGTCAGTTGTGAAAGTTTGCGGCTCAACCGTAAAATTGCAGTTGATACTGGCGACCTTGAGTGCAACAGAGGTAGGCGGAATTCGTGGTGTAGCGGTGAAATGCTTAGATATCACGAAGAACTCCGATTGCGAAGGCAGCTTACTGGATTGTAACTGACGCTGATGCTCGAAAGTGTGGGTATCAAACAGGATTAGATACCCT
+
GGGGGGGGFGGGGFGGGGGGGGGGGGGGGGGGGGGGGGGGGGGGGGGGGGGGGGGGGGGGGGGGGGGGGGGGGGGGGGGGGGGGGGGGGGGGGGGGGGGGFAFGGGGGGGGGGGAFGGGGGC@@FFGFGGGGGGGFGGGGGGGGGGGGGFGGGGFGGGGGGGGFGGGG4GGFFGGGGGGGGGGGGGGGGECFGGGGGGGDGFGCGGGGGGFGGGG>GFGFFFCEGGGGGGGGFGGGGGGGGGGGGGGFCFGGGGGGGGGGDGGGGGGGFGFFGGGGGFFFFGGGGGGDFGGGFGGGGGDGGGGGGGGGGGGGGGGGGGGGGGGGDGGGGGGGGGGGGFGFFGGGGGFFGGGGGGGGGGGDGGGGGGGGGGGGGGGGGGGGGGGGGGGGGGGGGGGGGGGGGGGGGGGGGGGGGGGGGGGGGGGGGGGGGGGCCCCC
@CZ 61
TGAGGAATATTGGTCAATGGACGAGAGTCTGAACCAGCCAAGTAGCGTGAAGGATGACTGCCCTATGGGTTGTAAACTTCTTTTATATGGGAATAAAGTCGGGTATGGATACCCGTTTGCATGTACTTTATGAATAAGGATCGGCTAACTCCGTGCCAGCAGCCGCGGTAATACGGAGGATCCGAGCGTTATCCGGATTTATTGGGTTTAAAGGGAGCGTAGATGGATGTTTAAGTCAGTTGTGAAAGTTTGCGGCTCAACCGTAAAATTGCAGTTGATACTGGATATCTTGAGTGCAGTTGAGGCAGGCGGAATTCGTGGTGTAGCGGTGAAATGCTTAGGTACCACGAAGAACTCCGATTGCGAAGGCAGCCTGCTAAGCTGCAACTGACATTGAGGCTCGAAAGTGTGGGTATCAAACAGGATTAGATACCCT
+
GGGGGGGGGGGGGGGGGGGGGGGGGGGGGGGGGGGGGGFGGEFGGGGGGGGGGGGGGGGGGGGGGGGGGGCBFFGGCCFGFGGCFFGGGGGGGGGFFGGFGGGGGGGGGGGFGGGGFGCFAFCDEGAFFGGGGFFFEDGG:GFGG?:F10GFGFGGGGGGGGFGGE?GFFG)FGGGDFGEEACF7EBEFCEFFCFDDF?F;CGGD?BFGGCGGGFC;FEEGG=>GDGFDGGGGGGFGGED?7/GGGGGGGGGEGGG8GEGGGG>GGFGGGGGG=GEACGGGGFGFFDFDGFGFGGFEGFDGGGGGGGGGDGGGFCGGGF@GGGFDGGGEGGGGFGGGGGGGGGFEGGGGGGGGGGDGGGGGGGGGGGGGGGGGGGGGGGGGGGGGGGGGGGGFCGGGGGGGGGGGGGGGGGGGGGGGGGGFDFGGGGGGGGCCCCC
@CZ 62
TGAGGAATATTGGTCAATGGACGAGAGTCTGAACCAGCCAAGTAGCGTGAAAGATGACTGCCCTATGGGTTGTAAACTTCTTTTATACGGGAATAAAGTGAGGCACGTGTGCCTTTTTGTATGTACCGTATGAATAAGGATCGGCTAACTCCGTGCCAGCAGCCGCGGTAATACGGAGGATCCGAGCGTTATCCGGATTTATTGGGTTTAAAGGGAGCGTAGATGGATGTTTAAGTCAGTTGTGAAAGTTTGCGGCTCAACCGTAAAATTGCAGTTGATACTGGATATCTTGAGTGCAGTTGAGGCAGGCGGAATTCGTGGTGTAGCGGTGAAATGCTTAGATATCACGAAGAACTCCGATTGCGAAGGCAGCCTGCTAAGCTGCAACTGACATTGAGGCTCGAAAGTGTGGGTATCAAACAGGATTAGATACCCT
+
GGGGGGGGGGGGGGGGGGGGGGGGDGGGGGGGGGGGGGGGGGGGGGGGGGGGGGGGGGFGGGGGGGGGGGGGGGGADGGGGGGGGGGFGGGGGGGFGGGGGGG@EFGGGGGGGGGGGGGGGGFGGFGGGGGFGFGGGGGGF=GGGGEGGGGGG<DEEFG?<FGGGGGFFGFGGGGGGGGGGGCGGGGGGGGGGGGEEGGFFGGGGGGGFFGDFGGFGEGGGGFFGGGGGGFECGF@:GGGDGGGGG=GGFGGGGGGGGGGGGGGGGGFGGGGGGGGGGGGGGGGGGGGFGGGFGGGGGF8GGFGGGGGGGGGCGGGGGGGGGGGGGGGGGGGGGGGGFCGDGGGGGGGGGGGGGGGGGGF7GGGGGGGGGGGGGGGGGFFGGGGGGGGGGGGGGGGGGGGGGGGGGGGGGGFGGGGGGGGGGGGGGGGGGGCCCCC
@CZ 63
TGGGGAATATTGGGCAATGGAGGAAACTCTGATGCAGCGACGCCGCGTGAAGGATGAAGTATTTCGGTATGTAAACTTCTATCAGCAGGGAAGAAAATTACGGTACCTGACTAAGAAGCCCCGGCTAACTACGTGCCAGCAGCCGCGGTAATACGTAGGGGGCAAGCGTTATCCGGATTTACTGGGTGTAAAGGGAGCGTAGACGGCACGGCAAGCCAGATGTGAAAGCCCGGGGCTCAACCCCGGGACTGCATTTGGAACTGCTGAGCTAGAGTGTCGGAGAGGCAAGTGGAATTCCTAGTGTAGCGGTGAAATGCGTAGATATTAGGAGGAACACCAGTGGCGAAGGCGGCTTGCTGGACGATGACTGACGTTGAGGCTCGAAAGCGTGGGGAGCAAACAGGATTAGATACCCT
+
GGGGGGGGGGGGGGGGGGGGGGGGGGGGGGGGGGGGGGGGGGGGGGGGGGGGGGGGGGGGGGGGGGGGGGGGGGGGGGGGGGGGGGGGGGGGGGGGGGGGGGGGGGGGGGGGGGGGGGGGGGGGGGGGGGGGG@GGGGGGGGGGGGGG4GGGGGGGGGGGGGGGGGGGGDGCGGGGGFG'GGGDGGFGFGGGGGEGGGEEGGGGGGGECCGGGGGGDFGGGGGGGGGGGGGGGGGFGGGGGGGGGGGGFGGGGGGGGGGGGGGGGGGGGGGGFGFG7DGGGGGGGGGGGGGGGGGGGGGGGGGGGGGGGGGGFF@GGGGFGEFFGGGGGGGGGGGGGGGGGGGGGGDGGGFFFGGFGGGGGGGGGGGGGGGGGGGFGGGGGGGGGGGGGGGGGGGGGGGGGGGGGGGGGGGCCCCC
@CZ 64
TGGGGAATATTGCACAATGGGGGAAACCCTGATGCAGCGACGCCGCGTGAGCGATGAAGTATTTCGGTATGTAAAGCTCTATCAGCAGGGAAGAAAATGACGGTACCTGACTAAGAAGCCCCGGCTAACTACGTGCCAGCAGCCGCGGTAATACGTAGGGGGCAAGCGTTATCCGGATTTACTGGGTGTAAAGGGAGCGTAGACGGCATGGCAAGCCAGATGTGAAAGCCCGGGGCTCAACCCCGGGACTGCATTTGGAACTGTCAGGCTAGAGTGTCGGAGAGGAAAGCGGAATTCCTAGTGTAGCGGTGAAATGCGTAGATATTAGGAGGAACACCAGTGGCGAAGGCGGCTTTCTGGACGACGACTGACGTTGAGGCTCGAAAGCGGGGGGAGCAAACAGGATTAGATACCCT
+
GGGGGGGGGGGGGGGGGGGGGGGGGGGGGGGGGGGGGGGGGGGGGGEGGGGGGGGGGGGGGGGGGGGGGGGGGGGGGEGGGGGGGG9FFGFGGGGGGGGGGGGGGGGFGGGGGGGGGGGGGGGGGGGFFFGGGGGGFFGGGGGGGGGGGGGGGGGFFFDGGGGEGGGGGGGFEGGGGGGFFFGGGGGGCGGGGGFCEGGGGGGFGGGFCFGGGGGGG?GFGGGGGGGGGGGGGGGGCFGGGGGGGGGGGGGGGGGGGGFGGGGGGGGGGGFGFGGGGDGGGGGGGGGGGGGGGGGGGGGGGGGGGGGEGGGGGGGGFAGGGGGGGFGGGGGGGFGGGGGGGGGGGGGGGGGGGGGGGGGGGGGGGGGGGGGGGGGGGGGGGGGGGGGGGGGGGGGGGGGGGGGGGGGGGGGCCCCC
@CZ 65
TGGGGAATATTGGGCAATGGAGGAAACTCTGATGCAGCGACGCCGCGTGAAGGATGAAGTATTTCGGTATGTAAACTTCTATCAGCAGGGAAGAAAATTACGGTACCTGACTAAGAAGCCCCGGCTAACGACGTGCCAGCAGCCGCGGTAATACGTAGGGGGCAAGCGTTATCCGGATTTACTGGGTGTAAAGGGAGCGTAGACGGCACGGCAAGCCAGATGTGAAAGCCCGGGGCTCAACCCCGGGACTGCATTTGGAACTGCTGAGCTAGAGTGTCGGAGTGGCAAGTGGAATTCCTAGTGTAGCGGTGAAATGCGTAGATATTAGGAGGAACACCAGTGGCGAAGGCGGCTTGCTGGACGATGACTGACGTTGAGGCTCGAAAGCGTGGGGAGCAAACAGGATTAGATACCCT
+
GGGGGGGGGAFGGGGGGGGG9FEFGGGGGGGFFFGGGGGGGGGGGGGFFGCFGFFGGGGGGGD9F8CC<FCEGGGGGGGDGGCFGGGGGGGGGFEGGGCFC==EFGCE9=F<EC,FGCFGFFEEC<><B#AB<DFFGGFGGBBCD14C*3C;DFF:FECFGGGG@8?C:6<<C;GEG;FFCC,7GF'FGEFCAFC;E:B8C=FFEC8C:FCCAFC997C<9GGGFFGGGCGGFFE6DGC@GGC@GFFFDAGGFC:GFFECGFE<CFCFEB9GFF>GCDGGDA8FFDF9GFFGGGGGGGDFFGGGGGGGGFGGGGDGGGGGGGGGGGGFGGGGGGFFGGGGGGGGGGGGGGGGGGGGGGGGGF9GGGGEEGGGGFCGGGGGF>GGGGDGGGGFFGGGGGGGGGGGGFGGFGGCCCCC
@CZ 66
TAGGGAATATTGGACAATGGGGGCAACCCTGATCCAGCCATTCCGCGTGCAGGAATAAGGCCCTATGGGTCGTAAACTGCCTTTGTATGGGCAGAAATCATCTTACGTGTAGGTTGTTGATGGTACCATGAGAATAAGCATCGGCTAACTCCGTGCCAGCAGCCGCGGTAATACGGAGGATGCGAGCGTTATCCGGATTCATTGGGTTTAAAGGGTGCGTAGGCGGCTTTATAAGTCTGGGGTTAAAGGCAGCAGCTTAACTGTATGCATGCCCTCGATACTGTAGAGCTTGAGTGACTTGGAGGTAGCTGGAATTCCCTGTGTAGCGGTGAAATGCATAGATACGGGGAGGAATACCGATTGCGAAGGCATGTTACTACGAGTAAACTGACGCTGATGCACGAAAGCGTGGGGATCAAACAGGATTAGATACCCT
+
GGGCFEFFGGGGGGGGGGGGGGD7CF@FFFEFGGGGGG9CF9FFGGGGGGFGGFEEFGGF?6B<FEEF@<,>FEFGGEFGFFGC9,5<?EC,:=4E<<?EAAA9EF+BF,:C?,,:+,B??EEFF9,C<AFEGF,CFFDG,AFE>CB,>,:F+B@FGG<DF=:878E?6>3@E9C7>FF*#,6=7?=:;8/#2?:EEC<+9FECC?8F=CGF?C@0:E-C*CEEFE#D,C<@3>DD:E;CD9>FDEFGGFFDB9GFC<CD+=FC,FDA7CGGGDFEF8FFFFGGF8FGFFFGFGGGFFFF=9FEFAFFFGGGGGGFCGGGGGGFGGGGGGGF9GGFD9GFGGGGGGCGGGGGGGGEDGGGGGGGGGGEGGGGGGFFFGACFF,GGEEGGGGF<@FEEFGGGDGGC@GGGGGGGGGGFGGFFF@GFGGGCGGCCCCC
@CZ 67
TGGGGAATTTTGCGCAATGGGGGAAACCCTGACGCAGCAACGCCGCGTGCGGGACGACGGCCTTCGGGTTGTAAACCGCTTTCAGCAGGGAAGAAATTCGACGGTACCTGCAGATGAAGCTCCGGCTAACTACGTGCCAGCAGCCGCGGTAATACGTAGGGAGCGAGCGTTATCCGGATTCATTGGGCGTAAAGAGCGCGTAGGCGGCCTCTCAAGCGGGATCTCTAATCCGAGGGCTCAACCCCCGGCCGGATCCCGAACTGGGAGGCTCGAGTTCGGTAGAGGCAGGCGGAATTCCCGGTGTAGCGGTGGAATGCGCAGATATCGGGAAGAACACCAGTGGCGAAGGCGGCTTACTGGACGATAACTGACGTTGAGGCTCGAAAGCGTGGGGAGCAAACAGGATTAGATACCCT
+
GGGGGGGGGGGGGGGDFGGGGGGCGGGGGGGGGGGGGGEGFGGGGGGGG:C>GG>ECGGGGGGGGGGGGGGGGGGGGGGGGGGGGGAFGGGGGGGGGGEFGGGGGGGGGGFFCFGGGGGGFCCG:FFGGGGCFEG@EFGGGGCFG><<FGGDC4<*2<FGG?EGEG5C9CEGCGFGD=58:CCFGGD:C?FGD?ADCEE@2=CCC@EEE:C;;ACFF:?EF=CECBC>@GGCCGCEGFCF=ACECCC@EEECDGGGGGGGFGGGGGGGED=GFC77E<GGGGGGGGCGGFGFGGGGFDGGGGF@6GGGGGGGGEGEEFFGFCEF7EGCGGGGGGGGGGGGEGFGFGFEEGFGFGGGGGGGGGGGGGEGGGFFGGGGGGGGFEGGGGGGGGGGGGFGGGGGGGGGGGGGGDGCCCCC
@CZ 68
TGAGGAATATTGGTCAATGGGCGAGAGCCTGAACCAGCCAAGTAGCGTGCAGGAAGACGGCCCTATGGGTTGTAAACTGCTTTTATAAGGGAATAAAGTGAGTCTCGTGAGACTTTTTGCATGTACCTTATGAATAAGGACCGGCTAATTCCGTGCCAGCAGCCGCGGTAATACGGAAGGTCCGGGCGTTATCCGGATTTATTGGGTTTAAAGGGAGCGTAGGCCGGAGATTAAGCGTGTTGTGAAATGTAGACGCTCAACGTCTGCACTGCAGCGCGAACTGGTTTCCTTGAGTACGCACAAAGTGGGCGGAATTCGTGGTGTAGCGGTGAAATGCTTAGATATCACGAAGAACTCCGATTGCGAAGGCAGCTCACTGGAGCGCAACTGACGCTGAAGCTCGAAAGTGCGGGTATCGAACAGGATTAGATACCCT
+
GGGGGGGGGGGGGGGGGGGGGGGGGGGGGGGGGGGGGGGGGGGGGGGGGGGGGGGGGGGGGGGGGGGGGGGGGGGGGGGGGGGGGGGGGGGGGGGGGGGGGGGGGGGGGGGFFFGFGGGGGGGGGGGGCEGGGFGGGGGGG@FGGGGGGGGGGGFGGGGGCGFGGGGGGGGGGGGGG1GGG>FGGGGGGGGGGGGEGGGGFGGGGCGGGGGFGGGGGGGGGGGFGGGEF@FGDGGGGFE:GFGGGGGGGFGGGGGGGGGGGGFGGGGGGGGGGGGGGGGFGGGGGGFGGGGGFGGGGGGFAF=<EGGGGGGGGGGGGGGGGGGGGGGFEGGGGGGGGGGGGGGGGGGGGGGGGGGGGGGGGGGGGGGGGGGGGGGGGGFGEDGGGGGGGGGGGGGGGGGGGGGGGEFEGFGGGGGFGGGGGGGGGGGGGGGCCCCC
@CZ 50734
TGAGGAATATTGGTCAATGGGCGATGGCCTGAACCAGCCAAGTAGCGTGAAGGATGACTGCCCTATGGGTTGTAAACTTCTTTTATAAAGGAATAAAGTCGGGTATGCATACCCGTTTGCATGTACTTTATGAAAAGGGATCAGCTAACTCCGTGCCAGCGGCGGCGGTAATACGGAGGATCCGATCTTGATCCGGATTTATTGGGTTTAAATGGAGCGGGGATGGATGTTTAAGTCAGTTGTGAAAGTTTGCGGCTCAACCGTAAAATTGCAGTTGATACTGGATGTCTTGAGTGCAGTTGAGGCAGGCGGAATTCGTGGTGTAGCGGTGAAATGCTTAGATATCACGAAGAACTCCGATTGCGGAGGCAGCTTGCTGGACTGTAACTGACGCTGATGCTCGAAAGTGTGGGTATCAAACAGGATTAGATACCCT
+
-EFFGGGFGGGGD<EFEFGGGFFGGDE<FCCEFF,EFEFGAECAFGGGGGGGGGCDFGFF,EEFEDFGGGGGGGFFFCFG9FEEF9FCFEGGG=AFFGGF?EG<CBFFFEFF<,@FCFEFGCCFGG9FFGGFGE,C,B4?,A,8@<8&CCD9>$;CF-3-#+:*50>544C:F.FFFB4<*F=5/+),=55ECGF4CC?FCFE:GFFFCB;;6C>*43*,),A@,:,BA>D>9GGCEEE:E,CGCFFF@+CF=<@8F>3CGGFFC?,FAB<FE<FE:,C5:,,E9GGGGGFFFE5,9,,@CE9GGEDGFAE9F8GEFDB4EGCCC7EFGFFCC9?=A6CCFGGFF<,GGGGGEB7FEGGGFFGFEGGFGGGFGEFEC,EF9GGGGGDGGFCGGGGGFGEF8GGGFGFCCEC=FFGGGGFGGFBDDGGGGGGCCCCC
@CZ 70
TGGGGAATATTGCACAATGGGGGAAACCCTGATGCAGCGACGCCGCGTGAAGGAAGAAGTATCTCGGTATGTAAACTTCTATCAGCAGGGAAGATAGTGACGGTACCTGACTAAGAAGCCCCGGCTAAATACGTGCCAGCAGCCGCGGTAATACGTATGGAGCAAGCGTTATCCGGATTTACTGGGTGTAAAGGGAGCGTAGGCGGTCCTGCAAGTCTGATGTGAAAACCCGGGGCTCAACCCCGGGACTGCATTGGAAACTGTAGGACTAGAGTGTCGGAGGGGTAAGTGGAATTCCTAGTGTAGCGGTGAAATGCGTAGATATTAGGAGGAACACCAGTGGCGAAGGCGGCTTACTGGACGACCACTGACGCTGAGGCTCGAAAGCGTGGGGAGCAAACAGGATTAGATACCCT
+
GGGGGGGGGGGGGGGGGGGGGGGGGGGGGGGGGGGGGGFGGEGGGGGGGGGGGGGGGGGGGGGFGGGGGGGGGGGGGGGGGGGGGG9FGGGGGGGGGGGGGGGGGGGGGFGGGGGGGGGGGGGGGGGGGGDFGFGGGGGGGGGGDGGGGGG@>GGGGGGG6GGGGGGGGGGGGFGGEGGGFG1GGGG<GGGGGGG?GGGG8GGGGG>GGGFAFGGGGGGGGGGG<FG?CEEGGGEDDDFGGGGGGGGDGFFEC<CFGFGGFFGGGGGCDECFDFDGFBFEDDFGDGFFB9FGGGEFFFEAFFF+>GGGFAFGGECCAE,FEE9GE@FFEDGGGECEGEFF@B,FFEFFGEFGGGFCF>FFEEECDEFGG@FEFFGGGF@@8FFFGGF@GGGGGGGFFGGFGGGFGGFEEAF<CC@C
@CZ 71
TGAGGAATATTGGTCAATGGACGAGAGTCTGAACCAGCCAAGTAGCGTGAAGGATGACTGCCCTATGGGTTGTAAACTTCTTTTATACGGGAATAAAGTGAGCCACGTGTGGCTTTTTGTATGTACCGTATGAATAAGGATCGGCTAACTCCGTGCCAGCAGCCGCGGTAATACGGAGGATCCGAGCGTTATCCGGATTTATTGGGTTTAAAGGGAGCGTAGGCGGGTTGTTAAGTCAGTTGTGAAAGTTTGCGGCTCAACCGTAAAATTGCAGTTGATACTGGCGACCTTGAGTGCAACAGAGGTAGGCGGAATTCGTGGTGTAGCGGTGAAATGCTTAGATATCACGAAGAACTCCGATTGCGAAGGCAGCTTACTGGATTGTAACTGACGCTGATGCTCGAAAGTGTGGGTATCAAACAGGATTAGATACCCT
+
GGGGGGGGGGGGGGGGGGGGGGGGGGGGGGGGGGGGGGGGGGFGGGGGGGGGGGGGGGGGGGGGFFGGGGGDGGGGGGGGGGGGGGGGGGGEFFGGGFFDGFGGGGGFGFGEEFGGGGGGGGEGGAFGCFGGGGGGGGGG<DFGGGGGFFGGGFGGGFFGGGGDFGEGGGGGGGGGGEGG7FGGGGDGEGGE@CFE:GGFFGGGGGECCGFCFECFG1=#=CFDGGD/FEEGGEFFFGGFFD?CGGFGGGGGGGGGGGGFGGFDGGGGGGGFFFFGGGGGGGFFGF?CGGGGFGFGGGGGGGGGGBEGGFGFGGECGGGFGGGGGGGGGGGGGGGGGFGGGGGGGGGGGGGGGFGGEGGGGGGGGGGGGGGGGGGGGGGGFGGGGGFGGGGGGGGGGGGGGGGGGGGGGGGGGGGGGGGGGGGGFGGFFFGCCCCC
@CZ 72
TGAGGAATATTGGTCAATGGACGAGAGTCTGAACCAGCCAAGTAGCGTGAAGGATGACTGCCCTATGGGTTGTAAACTTCTTTTATACGGGAATAAAGTGAGCCACGTGTGGCTTTTTGTATGTACCGTATGAATAAGGATCGGCTAACTCCGTGCCAGCAGCCGCGGTAATACGGAGGATCCGAGCGTTATCCGGATTTATTGGGTTTAAAGGGAGCGTAGGCGGGTTGTTAAGTCAGTTGTGAAAGTTTGCGGCTCAACCGTAAAATTGCAGTTGATACTGGCGACCTTGAGTGCAACAGAGGTAGGCGGAATTCGTGGTGTAGCGGTGAAATGCTTAGATATCACGAAGAACTCCGATTGCGAAGGCAGCTTACTGGATTGTAACTGACGCTGATGCTCGAAAGTGTGGGTATCAAACAGGATTAGATACCCT
+
GGGGGGGGGGGGGGGGGGGGGFGGGGGGGGGGGGGGFGGGGGGGGGGGGGGGGGGGGGGGGGGGGGGGGGGGGGGGGGGGGGGGGGGGGGGGGGGGGGAFGGGGGGG7FGGGGFGGGGGGGGGGGGGGGGGGGGGGGGCECCFGG?FGGDGGGGGGGGGGCFFGGGGGGGGGGFGGGGGEGE0GDFDGGEGGGGGGEGG@AGGGGGGGGGFGFGF=EGGECGGGGGGGGGGFGGGGGGGFGGGGGGGGGGGGGGGGGGGGGGGGGGGGGGGGGGGGGGFFGEGF:GGGGGFGFFGGGGGGGGGGGGGGGGGGGGGGGGGGEGGGGGGGGGFGGGGGFFEGGF<GEFGGGGGGGGGEGGGGGGGGGGGGGGGGGGGGGGGGGGGGGGGGGGGGGGGGGGGGGGGGGGGGGGGGGGGGGGGGGGGGGGGGGCGCCCCC
@CZ 73
CGAGGAATATTGGTCAATGGGCGAGGGCCTGAACCAGCCAAGTAGCGTGAAGGATGACTGCCCTATGGGTTGTAAACTTCTTTTATAAAGGAATAAAGTCGGGTATGCATACCCGTTTGCATGTACTTTATGAATAAGGATCGGCTAACTCCGTGCCAGCAGCCGCGGTAATACGGAGGATCCGAGCGTTATCCGGATTTATTGGGTTTAAAGGGAGCGTAGATGGATGTTTAAGTCAGTTGTGAAAGTTTGCGGCTCAACCGTAAAATTGCAGTTGATACTGGATATCTTGAGTGCAGTTGAGGCAGGCGGAATTCGTGGTGTAGCGGTGAAATGCTTAGATATCACGAAGAACTCCGATTGCGAAGGCAGCCTGCTAAGCTGCAACCGACATTGAGGCTCGAAAGTGTGGGTATCAAACAGGATTAGATACCCT
+
GGGGGGGGGGGGGGGGGGGGGGGGGGGGGGGGGGGGGGGGGGGGGGGGGGGGGGGGGFEFGGGGGGGGGGGGGGGGGGEGGGGGGGGCGGGGGGGGGGGGGGGGGGFGGGGGFGGGGGGGGGGGGGGGGGGG9FGGGGFG:FGGGGGGGGGGG@GGGGGGGGGGGGGGFGFGFFFEGGGGGGGGGGGGG?GGGGGGGGGGGDGGGGGGGGGGGFG5CGGFEGEFFEGGGGGGGGGGGGGGFFGGFFFFGGCECGGGFCDGGGGGGGGGGG=;:,GGE8FGGEGGGGGGFGFEFGGGGGGGFFEE@DGGGGGGFGGGGGGGGGGGGGDGGGGGGGGFAGGGFFEGFFGFGGGGGF@DGGGGGGGGGGGGGGGGGGGGGFC,GGGGGGGGGGGGGGGGGGGGGGGGGGGGGGGGGGGGGGGGGGGGGGGGGGGCCC@C
@CZ 74
TGGGGAATATTGCACAATGGGGGAAACCCTGATGCAGCGACGCCGCGTGAACGAAGAAGTATTTCGGTATGTAAAGTTCTATCAGCAGGGAAGACAATGACGGTACCTGACTAAGAAGCACCGGCTAAATACGTGCCAGCAGCCGCGGTAATACGTATGGTGCAAGCGTTATCCGGATTTATTGGGTTTAAAGGGAGCGTAGGCGGGTTGTTAAGTCAGTTGTGAAAGTTTGCGGCTCAACCGTAAAATTGCAGTTGATACTGGCGACCCTGAGTGCAACAGAGGTAGGCGGAATTCGTGGTGTAGCGGTGAAATGCTTAGATATCACGAAGAACTCCGATTGCGAAGGCAGCTTACTGGATTGTAACTGACGCTGATGCTCGAAAGTGTGGGTATCAAACAGGATTAGATACCCT
+
GGGGGGGGGGGGGGGGGGGGGGGGGGGGGGGGGGGGGGGGGGGGGGGGGGGGFGFGGGGFFDFGGGGFGGGGGGGGGAFGCFGGGGGGGGGGGGGGGGFFGGGGGGGGGGFGFGFGGGGEFFGGGGGGGGGGGFFGDGGGGGGFGEEGGGGCFFGGGCGGF?FGGGGGGGGGGECFEGFFCCGGGGGGGFCGGGGFGGGGGGGGGGGGGGGGGEECGGGFGGGGGGFGGGGG=GFGGGGGGGGGFEGFAF>9FFFGGGGGGGGGGGGG>FEGFGGGFFGGGGGGGGGGGGGFFGGGGGGGGGGFDDGGGGGGGGGGGGGGGGGGGGFGGGGGGGGGGGGGGGGGGGGGGGGGGGGGGGGGGGGGFGGGGGGGGGGGGGGGGGGGGGGGGGGGGGGGGGGGGGGGGGGGGGGCCCCC
@CZ 75
TGAGGAATATTGGTCAATGGGCGAGAGCCTGAACCAGCCAAGTAGCGTGAAGGATGACTGCCCTATGGGTTGTAAACTTCTTTTATAAAGGGATAAAATGGGGTATGCATACGCGTTTGCATGTACTTTATGAATAAGGATCGGCTAACTCCGTGCCAGCAGCCGCGGTAATACGGAGGATCCGAGCGTTATCCGGATTTATTGGGTTTAAAGGGAGCGTAGGCGGGTTGTTAAGTCAGTTGTGAAAGTTTGCGGCTCAACAGTAAAATTGCAGTTGATACTGGCGACCTTGAGTGCAACAGAGGTAGGCGGAATTCGTGGTGTAGCGGTGAAATGCTTAGATATCACGAAGAACTCCGATTGCGAAGGCAGCTTACTGGATTGTAACTGACGCTGATGCTCGAAAGTGTGGGTATCAAACAGGATTAGATACCCT
+
GGFGGGGGGGGGGGGGGGGGG?F7@F:FGGGGCGGFGGDG<F6,CFGGDEGGGG@FGG<FGEFGF,,6FGGGGGGGGG9FGGGGDFGGCGG,9CEFF,C,:4?FG8B9BFFD,48FFFDDF,BFGGEFGGFGGGGGGGGFGGGGGGDG?CDFGGGGGGFGFDE5FEGGGGGGGGGGGGFGGGGGDEGCGDGEDGGGGGFC.FF9FGGBFFFCFFF@E@8>ACC:5E9GCF=<AGF@1@</,CECFGG/<>+C7=GGFGGGG',#@?==CFGD>GGFFFGGGEF4:FC8?EDFDF=9GFF@EFCFECGGGGGGGGEF4A,8GGGGGGEGGFEGGGGGFEGFFE9CEDEGFDFFGGF:FGGGGGGFGGGGGGGGGGFFGGFGGFCF6AEGGGGF8GGFGGGGFGGGGGGGGGGGF<GGGEGGGGGGGGGGGGGCCCCC
@CZ 76
TGAGGAATATTGGCCAATGGGCGATGGCCTGAACCAGCCAAGTAGCGTGAAGGATGACTGCCCTATGGGTTGTAAACTTCTTTTATAAAGGAATAAAGTCGGGTATGCATACCCGTTTGCATGTACTTTGTGAATAAGGATCGGCTAACTCCGTGCCAGCAGCCGCGGTAATACGGAGGATCCGAGCGTTATCCGGATTTATTGGGTTTAAAGGGAGCGTAGATGGATGTTTAAGTCAGTTGTGAAAGTTTGCGGCTCAACCGTAAAATTGCAGTTGATACTGGATATCTTGAGTGCAGTTGAGGCAGGCGGAATTCGTGGTGTAGCGGTGAAATGCTTAGATATCACGAAGAACTCCGATTGCGAAGGCAGCCTGCTAAGCTGCAACTGACATTGAGGCTCGAAAGTGTGGGTATCAAACAGGATTAGATACCCT
+
GGFGFGFGGGGFGGGGGFFGGGGFEEEGGGGGGG@EG,FGGFCAFF7CFF@FEFFGFCCFFAFG,FFGDGGGGGGDCGGGD,EFGGGCD?EFGGFGGGGGGGGEEGGGGGGGFFF?<FGFGGGGGGG9?,FDBEDACFGFEGGD+DC@<8BDG95@DCBFGGGDGGDCFCCG=@FF7<F@F+>FCGGFGGDBFEBE?GFGCEFFG=D@6CF@FECFGD>>=E=#CFGGGGGGGGD@9C+6D@FD@GFBCF:CEDCGGGGGGGDGGCAGGGGGGGFGFDGF>FGFEE<FGGGGFGGGGGGGFGGGFGGGGGGGGFFEGGGGGGGGDGGFGGFGGGGGGEGFFGGGGFGGGGGGGGGGGGGCEGGGGGGGGEGDGGGFGGGGGGGFGGGGGGGFGGGGGGGGGFGFEFGGGGFGGGGGGGGGGGGGGGGAGGGCCCCC
@CZ 77
TGGGGAATATTGGGCAATGGGCGCAAGCCTGACCCAGCAACGCCGCGTGAAGGAAGAAGGCTTTCGGGTTGTAAACTTCTTTTGTCAGGGACGAGTAGAAGACGGTACCTGACGAATAAGCCACGGCTAACTACGTGCCAGCAGCCGCGGTAATACGTAGGTGGCAAGCGTTGTCCGGATTTACTGGGTGGAAAGGGCGTGTAGCCGGGAAGGCAAGTCAGATGTGAAATCCACGGGCTCAACTCGTGAACTGCATTTGAAACTGTTTTTCTTGAGTATCGGAGAGGCAATCGGAATTCCTAGTGTAGCGGTGAAATGCGTAGATATTAGGAGGAACACCAGTGGCGAAGGCGGATTGCTGGACGACAACTGACGGTGAGGCGCGAAAGCGTGGGGAGCAAACAGGATTAGATACCCT
+
GGGGGGGGGGGGGGGGGGGGGGGGGGGGGGGGGGGGGGGGGGGGGGGGGGGGGGFGGGGGGGGGGGGGGGGGGGGGGGGGGGGGGGGGGGGGGGGGGGGGGGGGGGGGFFGGGGGGGGGGGEGGGGGEGGGGGGGGDFG@DFGGGFCFGGFFFFGGG>FFFFGGFFGGCGGGGGGGCGFGGGGFGGGGBB%CFCFGGGGFEGGGCDFEE>EEGGGFG?EFGCGFFGFGGGFFDGGGD6GFFGGGGFDB<GGFGGGGGGGGGFFGFEDDCGGFGGGGBFFGAEFGDGF@:GGGGGGFDGGGCGGGGGGFBFGGGGGGGGGFEGFEFGGGGFGGGGGFF<FFCGGGGGGGGGGGGGGGGGGGGGGEFFGGGGGGGGGFEGGGGGGGGGGEGGGGGGGGGGGGGGGGGGGGGGGGGCCCCC
@CZ 78
TGGGGGATATTGCACAATGGGGGAAACCCTGATGCAGCAACGCCGCGTGTGGGAAGAAGGTTTTCGGATTGTAAACCACTGTTCTTGGTGAAGATAATGACGGTAACCAAGGAGAAAGCTCCGGCTAACTACGTGCCAGCAGCCGCGGTAATACGTAGGGGGCAAGCGTTGTCCGGATTTACTGGGTGTAAAGGGTGCGTAGGCGGCTAGGCAAGTCAGACGTGAAAACCATGGGCTCAACCTGTGGACTGCGTTTGAAACTGTTTAGCTTGAGTGAAGTAGAGGTAGGCGGAATTCCCGGTGTAGCGGTGAAATGCGTAGAGATCGGGAGGAACACCAGTGGCGAAGGCGGCCTACTGGGCTTTAACTGACGCTGAGGCACGAAAGCATGGGTAGCAAACAGGATTAGATACCCT
+
GGGGGGGGGGGGGGGGGGGGGGGGGGGGGGGGGGGGGGGGDFGFGGGGFFGGGGFEGGGGFF<FFGGDGGGGGGFGGGGGGGGGGGGGGGFFGGDGGGGFGGGGGGGGGGGGGGGGGGGGGGGCFEEFGGGFGFGFFGGGFGFGD7FGGGGGG<GF<@><EBFFGFGGGEGGGGGGGE:CFGGFFGGGGFGFEGEFGGGGGGGGFGGEGGGFGGGFGGE@<CACGGGGGGFFFFGGGGGGGGGGGGFGGGFB><GGGGFCFD?FGFGGGGFGFG>GGGGGGGGGGGGGGGGGGFGEEGGGGGFCGGGGGGGGGGGGGGGGGGGCCGGGGFGGGE@CGGFEDGGFGDGGGGGGGGGGGGGGGGGGGGGGGGGGGGGGGGGFGDGGGGGGGGGGGGGGGGGGGGGGGGFGGGGCCCCC
@CZ 79
TGGGGAATATTGCACAATGGGCGCAAGCCTGATGCAGCCATGCCGCGTGTACGAAGAAGGCCTTCGGGTTGTAAAGTACTTTCAGCGGGGAGGAAGGGAGTAAAGTTAATACCTTTGCTCATTGAAGTTATCCGCAGAAGAAGCACCGGCTAACTCCGTGCCAGCAGCCGCGGTAATAAGTATGGTGCAAGCGTTATCCGGATTTACTGGGTGTAAAGGGAGCGTAGGTGGCAAGGCAAGCAAGAAGTGAAAACCCGGGGCTCAACCGCGGGATTGCTTTTGGAACTGTCATGCTAGAGTGCAGGAGGGGTGAGCGGAATTCCTAGTGTAGCGGTGAAATGCGTAGATATTAGGAGGAACACCGGAGGCGAAGGCGGCTCACTGGACTGTAACTGACACTGAGGCTCGAAAGCGTGGGGAGCAAACAGGATTAGATACCCT
+
GGFGGGCFGGGGGGGGGGGGGGGGGG@FGGGGGGGGGFFGGG?EFFGGGEGGGGCFGFGGGGFGDGGGGDGFGGFFA<EFFGGGGFGGGGGGC=EFGGGGGG9@FABA9EECDFGFFG9,CFCCF,FFFGGDFBED:FFGD:F,CE>C>:FDGF>D7:DF@F;F7<FDDCCEB<F<FF-GFC$GGGCFGCF3C<<DGFGEEEECGFG9EG>CFCFGFFEECEFGFDEEGGGGF@@CGGGGE%ECD#,GGF,GGGGGGGGGGGDGGDEEF=F8EF399GGFFDCGFGGFGGFGGGFGGFGGGGGGGFCDEGGGEGGGGDGGFFGGGFGGGGGGGFDEFE@B>GEGFEFAGGFCFF9GGGGGFF@8GFDGGGGGGGGGGGGGGGGGGGGGGGGGGGGGGGGGGGEGGGGGGGGGGEFF8FGGGGGGGGGGGGGGGGGFCCCCC
@CZ 80
TGGGGAATATTGCACAATGGGCGCAAGCCTGATGCAGCCATGCCGCGTGTACGAAGAAGGCCTTCGGGTTGTAAAGTACTTTCAGCGGGGAGGAAGGGAGTAAAGTTAATACCTTTGCTCATTGACGTTATCCGCAGAAGAAGCACCGGCTAACTCCGTGCCAGCAGCCGCGGTAATACGTATGGTGCAAGCGTTATCCGGATTTAATGGGTGTAAAGGGAGCGTAGGTGGCAAGGCAAGCCAGAAGTGAAAACCCGGGGCTCAACCGCGGGATTGCTTTTGGAACTGTCATGCTAGAGTGCAGGAGGGGTGAGCGGAATTCCTAGTGTAGCGGTGAAATGCGTAGATATTAGGAGGAACACCGGAGGCGAAGGCGGCTCACTGGACTGTAACTGACACTGAGGCTCGAAAGCGTGGGGAGCAAACAGGATTAGATACCCT
+
GGGGGGGGGGGGGGGGGGGGGGGGGGGGGGGGFDGGGGGG9CFEFGGGFGGAF@FEGGGGGGGGGGGGFGGGGGGFGGFGGGCFGGGGGGCFEFBEG@DGGGGGGDCFGFGFFDC9BFFGF<F9>,B=FC,:,3>>@@FDGFGGGFEGGDDEFD97DFGFDGCEFG,=AFE0CFGGGGGFC?GGGGGGGGGGGGECGGFA8;?GCF#<<:FCGDE=CCECFECGF?ECBFFFFCEFGFD@;;AGFGFFF5GGCEECDEFEGGFB<:FCEGFD<:FGFGFA9FGGFDGFGGGGGGGFF5GE?GGFC+FCFGGF8>GGGGGGFFGGGFEF=>GGGGGGGGGGGGEGGGGGGGGEGGCGGGGGFGGGGGGGGGGDGGGGFGGFGFGGFGGGGGGGGGGGGGGGGGGEGFGGF>GGGGGGGGGGGGGGGGFFGGGGGGGGCCCCC
@CZ 81
TGGGGAATATTGCACAATGGGGGAAACCCTGATGCAGCGACGCCGCGTGAGCGAAGAAGTATTTCGGTATGTAAAGCTCTATCAGCAGGGAAGAAGAAATGACGGTACCTGACTAAGAAGCACCGGCGAAATACGTGCCAGCAGCCGCGGTAATACGTAGGGTGCAAGCGTTATCCGGATTTACTGGGTGTAAAGGGAGCGCAGGCGGAAGGCTAAGTCTGATGTGAAAGCCCGGGGCTCAACCCCGGTACTGCATTGGAAACTGGTCATCTAGAGTGTCGGAGGGGTAAGTGGAATTCCTAGTGTAGCGGTGAAATGCGTAGATATTAGGAGGAACACCAGTGGCGAAGGCGACTTACTGGACGATAACTGACGCTGAGGCTCGAAAGCGTGGGGAGCAAACAGGATTAGATACCCT
+
GGGGGGGGGGGGGGGGGGGGGGGGGGGGGGGGGGGGGGGGGGGGGGGGGGGGGGGGGGGGGGGGGGGGGGGGGGGGGGGGGGGGGGGGGGGGGFG,?FFCGCFGGB+CFGGGGCGGCGGCDGGGGGG#FFFGGGGGFGFFFGGDGFGFFGGGGGCFF7@#F<@FGFGEFEFGDGGGGEGGGGGGFGGGGGDEGGGGFFE>GFFGGFGGCGDGGGGGGCFFGFGGGFDGGGGGGGGGFFEGGGGGGFEGEGFFGGGGGGGGGGGGGGGFF9DE:GFGCFF:GGGGGGGGFGGGGGDGGFGFGGGGGGGGFFGGGGGGGGDGFFGGGGGGGGGGGGEGGGGGGGGGGGGGGGGGGGGGGFGGGGGFGFGFGGGGGGGGGGGGGGGGGGGGGGGGGGGGGGGGGGGGGGGGGGGGGCCCCC
@CZ 82
TAGGGAATTTTCGGCAATGGGGGGAACCCTGACCGAGCAACGCCGCGTGAAGGAAGAAGGAATTCGTTCTGTAAACTTCTGTTATAAAGGAAGAACGGCGGATATAGGGAATGATATCCGAGTGACGGTACTTTATGAGAAAGCCACGGCTAACTACGTGCCAGCAGCCGCGGTAATACGTAGGTGGCGAGCGTTATCCGGAATTATTGGGCGTAAAGAGGGAGCAGGCGGCAGCAAGGGTCTGTGGTGAAAGCCTGAAGCTTAACTTCAGTAAGCCATAGAAACCAGGCAGCTAGAGTGCAGGAGAGGATCGTGGAATTCCATGTGTAGCGGTGAAATGCGTAGGTATATGGAGGAACACCAGTGGCGAAGGCGACGATCTGGCCTGCAACTGACGCTCAGTCCCGAAAGCGTGGGGAGCAAATAGGATTAGATACCCT
+
GGGGGGGGFGGGGGGGGGGGGGGGGGGGGG8FFGGGGGEGGGGGGGGGGGGFFDFGFGFDFGGGGGGFGGGGGGGGGGGGGGAFFFCFFGGGGGGGGGCF>CFGGGGGGGGFGGGGGFGGEG*CFGDGGGGFCCGGGGGGGFEG@FGDGG>?FFG7<5,GGGGGGGD9CGGGGEDC<GGGG>EEFGGG?=FEGGGGGGGGG,<>,3<?CCC<GC=E:>,?CEEC?EE5GGGGEGGGGD@@;C8CECGGFC6?FEGGGFCGGGGGGGFGFGFGGFGFCGFFFFGGGGFEFC,FF?EFFGGGGGGGGGGGFDGDGCFGGGFFGGGGFFGGGGGF<GGGGGGGGGGGGGGGGFGGGGGGGGGGGGGGGGGGGGGGGGGGGGGGGGGGGGGGGGGGGGGGGFGEGGFF7GGGGGGGGGGGGGGGFGGGGGGGGGGGGGGCCCCC
@CZ 83
TGAGGAATATTGGTCAATGGGCGAGAGCCTGAACCAGCCAAGTAGCGTGAAGGATGACTGCCCTATGGGTTGTAAACTTCTTTTATAAAGGAATAGAGTCGGGTATGCATACCCGTTTGCATGTACTTTATGAATAAGGATCGGCTAACTCCGTGCCAGCAGCCGCGGTAATACGGAGGATCCGAGCGTTATCCGGATTTATTGGGTTTAAAGGGAGCGTAGATGGATGTTTAAGTCAGTTGTGAAAGTTTGCGGCTCAATCGTAAAATTGCAGTTGATACTGGATGTCTTGAGTGCAGTTGAGGCAGGCGGAATTCGTGGTGTAGCGGTGAAATGCTTAGATATCACGAAGAACTCCGATTGCGAAGGCAGCACACTAAGCCGTAACTGACGTTCATGCTCGAAAGTGTGGGTATCAAACAGGATTAGATACCCT
+
GGGGGGGGGGGGGGFGGGGGGGDGGGGGGGGGGGGGGGGGGGGGGGGGGGGFFGGGGFFGGGGGFFGGGGGGGGGFCDGGGGGGGGFGGGGGGGGFGGF<>FGGGGGGGGGFGFG@EGDGGGGFGFGFGE<FF<EF>2CFAEFEGGGGGGGGGDGGGFFFEFGGD7EEFF>FGGGGCFG7FFFFEEEGGGGGGGFEEE?9FFEFGGCGFGFGGEFCGFGFCFCFGGGGGGGGFGGFGFECC9&GGGGGEF:GGGGGGFF@EGGGGGFDGGGECDGGGFGFGGGGGGFFGGDEBFEEGGGGGGGGGGGGGGGGFGGGGGGFGGGGGGGGGGGGGGGGGGGGGGGGGGGGGGGFFGEFGGGGGGGGGGGGGGGGGGGGGGGGGGGGEDFGGGGGGGGGGGGGGGGGGGGGGGGGGGGGGGGGGGGGGGGGGGGCCCCC
@CZ 84
TGAGGAATATTGGTCAATGGACGAGAGTCTGAACCAGCCAAGTAGCGTGAAGGATGAAGGTCCTACGGATTGTAAACTTCTTTTATAAGGGAATAAAACCTCCCACGTGTGGGAGCTTGTATGTACCTTATGAATAAGCATCGGCTAACTCCGTGCCAGCAGCCGCGGTAATACGGAGGATGCGAGCGTTATCCGGATTTATTGGGTTTAAAGGGAGCGCAGACGGGTCGTTAAGTCAGCTGTGAAAGTTTGGGGCTCAACCTTAAAATTGCAGTTGATACTGGCGTCCTTGAGTGCGGTTGAGGTGTGCGGAATTCGTGGTGTAGCGGTGAAATGCTTAGATATCACGAAGAACTCCGATTGCGAAGGCAGCACACTAAGCCGTAACTGACGTTCATGCTCGAAAGTGTGGGTATCAGACAGGATTAGATACCCT
+
GGGGGGGGGGGGGGGGGGGGGGGGGGGGFGGGGGGGGGGGGGGGGGGGGGGGGGGGGGFGGGGGGGGGGGGGGGGGGGGGGGGGGGGGCFGGGGGGGGGGGGGGGGGGGFGGGGGGFGGGGGGGGGGGGGGGGGGGGGGGGGGGGGCFGGGGGCGGGGGGGGGGGGGGGGGFGCCFGGGGEGGGGGGGGGGDGGGGGGFCGGGGGGGGGGFGGGGGGGGFGEFDGGEC:EEGFEGGGGG7><,FGFFF9GGGDGGGGGGGGGGEAGGGFGGGFGGGGFFFGGGGGE<FGGGG>GGGGGGFGGGGGGGGGGF9GGGGGGGGGGGGDGGFGDEGGGGGGGGFFFAGGGGGGGGGGGFCGGGGGGGGGGGGGFGGCFGGGGGGGGDGGGGGGGGGGGGGFGGFGGGGGGGGGGGGGGGGGGFGGGGGGGGGGGGCCCCC
@CZ 85
TGGGGAATATTGCACAATGGGCGCAAGCCTGATGCAGCCACGCCGCGTGTATGAAGAAGGCCTTCGGGTTGTAAAGTACTTTCAGCGGGGAGGAAGGGAGTAAAGTTAATACCTTTGCTCATTGACGTTACCCGCAGAAGAAGCACCGGCTAACTCCGTGCCAGCAGCAGCGGTAATACGGAGGGTGCAAGCGTTAATCGGAATTACTGGGCGTAAAGCGCACGCAGGCGGTTTGTTAAGTCAGATGTGAAATCCCCGGGCTCAACCTGGGAACTGCATCTGATACTGGCAAGCGTGAGTCTCGTAGAGGGGGGTAGAATTCCAGGTGTAGCGGTGAAATGCGTAGAGATCTGGAGGAATACCGGTGGCGAAGGCGGCCCCCTGGACGAAGACTGACGCTCAGGTGCGAAAGCGTGGGGAGCAAACAGGATTAGATACCCT
+
GFGCEGGGGGFGGGGGGGGGGGGGGG>DF@FGGGG<EEFGFGGGGGGFGGGGGGFFFEGFGGGGGGGGFFGGGGGGGGFGGGGG9FEEGDFDFG<ECFCC@CFFDECF9AFF<FG9=9FFGGD<FGGCFFEFFGEE7*@<>FFCFC,946>@FFE2>FCGF>C7FFCB$9:FGGGGFFGGEFEGECEGGGGGFADDECDGFCGFC?FGG>DCE?GCFFC4#:>C?FGGCF=(FFE<9(<+<GGC,G<C;<<<:GF>GGFEEECGGGFGGGC>C8B@,;GFAFAFDGGGGFFCA>,GGFFECGF<F8F>GED<GFGGGGGGGGGGGFF7GGGGGFFECGGGGGGGFF9BCGGGGFCGGGGGGGGGGGGGGFGGGGGGGDGGGGGGGGGGGGFGGGGEGGGGCGGGGGGGGGGGGGGGGGGGGGGGGFGGGGGGGGGGCCCCC
@CZ 86
TGGGGAATATTGGGCAATGGACGCAAGTCTGACCCAGCAACGCCGCGTGAAGGAAGAAGGCTTTCGGGTTGTAAACCTCTTTTAAGGGGGAAGAGCAGAAGACGGTACCCCTTGAATAAGCCACGGCTAACTACGGGCCAGCAGCCGCGGTAATACGTAGGTGGCAAGCGTTGCCCGGATTTACTGGGTGTAAAGGGCGTGCAGCCGGAGAAACAAGTCAGATGTGAAATCCACGGGCTCAACCCGTGAACTGCATTTGAAACTGTTTCCCTTGAGTGTCGGAGAGGTAATCGGAATTCCGTGTGTAGCGGTGAAATGCGTAGATATAAGGGAGAACACCAGTGGCGAAGGCGGATTACTGGACGATAACTGACGGTGAGGCGCGAAAGCATGGGGAGCAAACAGGATTAGATACCCT
+
FGGGG7F@FFGGGGGFFGGGG@FGCECFFGGFDECFGGCGFEGGGGGGGGFGGGGGFGGGGFGEGGDGGGGGG<FFGFGG9FEGGGGGGGGGGFDDGGGG<EFC@FGGCFDGFCFGGCDAFEFGEFG2GGGFGDC#EFF:FB9BFGG?CGFDFECGGE?F9<G<?E<EFGF?G:GGC9@><:>,?<@E#GGFFFFBE*?:E5:?CED:,:.#GEEGGFA<C33@CEC9C<C<<EGGGFEGGGFF,F=C,>#FGG<3:7F@2<GGFAFC=<?GGGFGGF:DGGGGGF@7C@8@GGFB:GF@+GGGGFGGGGGGGGGGGGGGFGGGGFAECGGFGGGGGGGGGGGGGGGGGGGGGGGFEEGGGFFF<A@FGGGGGEF8GGGGFCEGGGGGFC,GGGGFGFE,GGGGGGGGGGGGGCCCCC
@CZ 87
TGGGGAATATTGCACAATGGGCGCAAGCCTGATGCAGCCATGCCGCGTGTATGAAGAAGGCCTTCGGGTTGTAAAGTACTTTCAGCGGGGAGGAAGGGAGTAAAGTTAATACCTTTGCCCATTGACGTTACCCGCAGAAGAAGCACAGGCTAACTCCGTGCCAGCAGCCGCGGTAATACGGAGGGTGCAAGCGTTAATCGGAATTACTGGGCGTAAAGCGCACGCAGGCGGTTTGTTAAGTCAGATGTGAAATCCCCGGGCTCAACCTGGGAACTGCATCTGATACTGGCAAGCTTGAGTCTCGTAGAGGGGGGTAGAATTCCAGGTGTAGCGGTGAAATGCGTAGAGATCTGGAGGAATACCGGTGGCGAAGGCGGCCCCCTGGACGAAGACTGACGCTCAGGTGCGAAAGCGTGGGGAGCAAACAGGATTAGATACCCT
+
GFGC7CGGGEFGFGGG86CCFGGGGG+CFC@AEFDF@CEDGGGAFGG+@FGEFFEGFFFG,CE<CFDGGGGGG,?EF9FFG<FGCCFEDF@BCC@FGDF=F<DFGGGFGC?FC,,F,B5BF,,,:<3>DB>93CF7E+FCFCEFGGACFGCC<3=F@CC*8DC,:BCCCFGDE:<C?FGGC<E@C<BFFGGGFGC932C<CC::4F97:CCCCFGECCGFE=7ECECGFGFFFBFEC@GFCCG=GGEEGFFC&GGCGFFFGG=GGGGGFGEGB-FCFGFF9AGCFCF@+,F,<GGFF5@CDGGGGFCCBB>4C,FGGGF<GGGGGGGGGGGGGGFFGGGFF<GFGFFF<DGEECFFGFC:>FGGGGGDGGGGGGGGGGGGFGEGGFGCFF@GEEGGGFCGGGGGEEGGGGDGEEFEEFGGGGGGGGGGGGGE<FGGCCCCC
@CZ 88
TGGGGAATATTGCACAATGGGCGCAAGCCTGATGCAGCCATGCCGCGTGTATGAAGAAGGCCTTCGGGTTGTAAAGTACTTTCAGCGGGGCGGAAGGGAGTAAAGTTAATACCTTTGCTCATTGACGTTACCCGCAGAAGAAGCACCGGCTAACTCCGTGCCAGCAGCCGCGGTAATACGGAGGGTGCAAGCGTTAATCGGAATTACTGGGCGTAAAGCGAACGCAGGCGGTTTGTTAAGTCAGATGTGAAATCCCCGGGCTCAACCTGGGAACTGCATCTGATACTGGCAAGCTTGAGTCTCGTAGAGGGGGGTAGAATTCCAGGTGTAGCGGTGAAATGCGTAGAGATCTGGAGGAATACCGGTGGCGAAGGCGGCCCCCTGGACGAAGACTGACGCTCAGGTGCGAAAGCGTGGGGAGCAAACAGGATTAGATACCCT
+
GGGGGGGGGGGGGGGGGGGGGGGGGGGGGGGGGGGFGGGGGGGGGGGGGGFGGGCFGGCFCGGFGGGGGGGGGGGGGGGGGG9FCGGGGG+CCF:@FECGGCCAFGGG,,@FGGFF9FFGG9@FAF@<@CFFCCGGDGGGEGGGGGGDFGDGGG5FFFFCGGG,=C9>CCCFECFE?EFGF?CCEEEGGGGGGEEE:CEE-FFEFGGGGGDFEGGGGGGD(=:GFDC8C=C;?+GGGGGGCE?B7@GFBCFCGGFCDGGFD:GGFE@GEBFF@#GGGGGF9GGGGGGGGGGGGGGFF?ECB+GGGGGGGGGFGFFGGFFF8GFFGGDFEGGGGGGGGGGGGGGFFFFFEFFFGGGGGGFGGFFAGGGGGGGGGGGGGGGGGGGGGGGGGGGGGGGGGGGGGGGGGGGGGGGGGGFGGGGGGGGGGGGGGGFGGGGGCCCCC
@CZ 89
TGGGGAATATTGCACAATGGGGGAAACCCTGATGCAGCGACGCCGCGTGAAGGATGAAGTATTTCGGTATGTAAACCTCTATCAGCAGGGAAGAAAATGACGGTACCTGACTAAGAAGCCCCGGCTAACTACGTGCCAGCAGCCGCGGTAATACGTAGGGGGCAAGCGTTATCCGGATTTACTGGGTGTAAAGGGAGCGTAGACGGCATGGCAAGCCAGATGTGAAAGCCCGGGGCTCAACCCCGGGACTGCATTTGGAACTGTCAGGCTAGAGTGTCGGAGAGGAAAGCGGAATTCCTAGTGTAGCGGTAAAATGCGTAGATATTAGGAGGAACACCAGTGGCGAAGGCGGCTTTCTGGACGATGACTGACGTTGAGGCTCGAAAGCGTGGGGAGCAAACAGGATTAGATACCCT
+
GGGGGGGGGGGGGGGGGGGGGGGGGGGGGGGGGGGFGGGGGGGEGGGGGGGGGGGGGGGGGGGGGGGGGGGGGGGGGGGGGGGGGGFGGGGGGGGGGGGGGGGGGEGGGGGGGGGGGGGGGGGGGGGGGGGGGGGGGGCGGGGGGGGGGGGGGGG#FGGGFGFFFGGGF5GEFGGGGGFFGGGGG<9CGGGGFGD6EDGGG>CGGGGCEGGGF:CGFFGGGGGGGGEFGGGGGGGGGEEGGGGGGGGGGGGGGGGFFFGGGGGGGGGGGGGC?FCFGGGGGGGGGDCEFCFGFF9GGGGGGGGFDGGGGGGGGGGGGGGGGGGGGGGGGGGGGGGGGGGGGGEGGGDGGGGGGGGGGGGGGGCGFGGGGGGGGGGGGGGGGGGGGGGGGGGGGGGGGGGGGGGGGGGGGGGCCCCC
@CZ 90
TGAGGAATATTGGTCAATGGACGAGAGTCTGAACCAGCCAAGTAGCGTGAAGGATGAAGGTCCTATGGATTGTAAACTTCTTTTATAAGGGAATAAAACCTCCCACGTGTGGGAGCTTGTATGTACCTTATGAATAAGCATCGGCTAACTCCGTGCCAGCAGCCGCGGTAATACGGAGGATGCGAGCGTTATCCGGATTTATTGGGTTTAAAGGGAGCGCAGACGGGTCGTTAAGTCAGCTGTGAAAGTTTGGGGCTCAACCTTAAAATTGCAGTTGATACTGGCGTCCTTGAGTGCGGTTGAGGTGTGCGGAATTCGTGGTGTAGCGGTGAAATGCTTAGATATCACGGAGAACTCCGATTGCGAAGGCAGCACACTAAGCCGTAACTGACGTTCATGCTCGAAAGTGTGGGTATCAAACAGGATTAGATACCCT
+
GGGGGGGGGGGGGFG,FFGGGFGGGGGGGGGGGGGGGGGGGGGGGGGGGGFGGGGGGGGGFGEEGGGGFGGGFGDFFFGEFGGGGG<FGFGGFFGGGFCFGGGGGGGFEG=FGDGGGGDGFGGGGGFFGGGFFADGGAFG#GGGGGDFG9AEE$CFGGG5?=BF=:@FFG<FGGGGCF::FGGGGGEFFEEGD,CFFGG?FFGGGGGGFFEFGGFFGGGG5:7CEGGEECCGGGCFDFFFF@:GGGGFFEFGFGGGGGG=GGGFEFGGGGGFFFGFGFG=GGFFGF8FFFFGEGGFGGG@GGGGGGGEGGFFGGGGGGGGGGGFGECCGGGGFGFEECEFEE<GGE@GF=FGGGGGGGCEGGGGGGGGGGGGDGGFGFCEGGGFGGGGGGGGGFGGGGGFDGGGGGGGGGGGGGGGGGGGGGGGGGGGGGGCCCCC
@CZ 91
TGAGGAATATTGGTCAATGGACGAGAGTCTGAACCAGCCAAGTAGCGTGAAGGATGAAGGTCCTATGGATTGTAAACTTCTTTTATAAGGGAATAAAACCTCCCACGTGTGGGAGCTTGTATGTACCTTATGAATAAGCATCGGCTAACTCCGTGCCAGCAGCCGCGGTAATACGGAGGATGCGAGCGTTATCCGGATTTATTGGGTTTAAAGGGAGCGCAGACGGGTCGTTAAGTCAGCTGTGAAAGTTTGGGGCTCAACCTTAAAATTGCAGTTGATACTGGCGTCCTTGAGTGCGGTTGAGGTGTGCGGAATTCGTGGTGTAGCGGTGAAATGCTTAGATATCACGGAGAACTCCGATTGCGAAGGCAGCACACTAAGCCGTAACTGACGTTCATGCTCGAAAGTGTGGGTATCAAACAGGATTAGATACCCT
+
GGGGGGGGGGGGGFGGGGGGGGGGGGGGGGGGGGGGGGGGGGGGGFECGGGGGGGGGFDF<FGFFGGGGGGCFGGFGGGGGGGGGGGGGGFCEGGCGGGCFGGGGGGGF<DGG8C7,EFGCFFG,,@FGGFCFGGGCGEG0FCCG4GGGEGG<*5FGGFG8GGG7CECGG?FGGCCEE7=G7CF:?FFGEEGGGC?@E?CFCFFFGEGCF:?CCF4BCEF5;:CGGGEEG?GGCGGGFGGGGGGFDFD<A9GGGFGGGGGGGGGGGFGGGFFAFFE=GF=<GGGCF>DDGGGFGGFDGGGEFDBFCGGGGGGGGEGGGFFGGGGGGDGGGFAGGGFDFGGGGGFFGFFE,DGGGFBGGGGGGGGGGGGGGGGGCGFGGCGGGGGGGEGGGGGGGGFGGGGGGGGGGGGGGGGGGGGGGGGGGGGGGGGGGGCCCCC
@CZ 92
TGAGGAATATTGGTCAATGGACGAGAGTCTGAACCAGCCAAGTAGCGTGAAGGATGACTGCCCTATGGGTTGTAAACTTCTTTTATACGGGAATAAAGTGAGGAACGCGTGCCTTTTTGTATGTACCGTATGAATAAGGATCGGCTAACTCCGTGCCAGGAGCCGCGGTAATACGGAGGATCCGAGCGTTATCCGGATTTATTGGGTTTAAAGGGAGCGCAGACGGGTCGTTAAGTCAGCTGTGAAAGTTTGGGGCTCAACCTTAAAATTGCAGTTGATACTGGATATCTTGAGTGCAGTTGAGGCAGGCGGAATTCGTGGTGTAGCGGTGAAATGCTTAGATATCACGAAGAACTCCGATTGCGAAGGCAGCCTGCTAAGCTGCAACTGACATTGAGGCTCGAAAGTGTGGGTATCAAACAGGATTAGATACCCT
+
GGGGGGGGGGGGGGGGGGGGGGGGGDGEFGGGGGGGGGFGGGGGGGGGGGGGGGGCFCCFGGGGGEFGGGEFGGGDFFGGGGGGGFGGGGGGGGGG,EF?FFF,BFE++>:FFFG,C<F=F9<B?9FCBD,FFGDFFC7C,CF>@DCGE?FD:6FCFFGG>9>D>BEEGCC=B=FEG7F7/9@?B<:<C:<.ECCF7=FF9?FGCC/FFFCFGEF>GDF:/:CC8EGEEGGGGGEGG=FDFEEF,GFCDFFGGGGD-=GGFA<@F9GG>GGF?CGFDD?GGGFFF9F9GGFGFGGGEFGFGGGGFEDEGFD9GGGGGFF8FGGEGFGGGF<FGGFEF<9GGGGGGFGGGGGGGGF7EGGGGGGFGGGGGGGGF9C9GGEFGFECEGGGGGGGFFGGGGF@DGGGGGFGGGGGGGGGGGGGGGGGGGGFGGGCCCCC
@CZ 93
TAGGGAATCTTGCACAATGGGCGAAAGACTGATGCAGCAACGCCGCGTGAGCGAAGAAGGCCTTTGGGTCGTAAAGCTCTGTCGGTAGGGAAGAAGGAAGTGACGGTACCTACCGAGGAAGCCCCGGCTAACTACGTGCCAGCAGCCGCGGTAATACGTAGGGGGCGCGCGTTATCCGGAATTATTGGGCGTAAAGAGTACGTAGGCGGTTTTTTAAGCGAGGGGTATAAGGCAGCGGCTTAACTGCGGTTTGCCCCCCGAACTGGAGGACTTGAGTGTCGGGGAGGAAAGCGGAATTCCTAGTGTAGCGGTGAAATGCGTAGAGATTAGGAGGAACACCAGTGGCGAAGGCGGCTTTCTGGACGACAACTGACGCTGAGGTACGAAAGCGTGGGGAGCAAACAGGATTAGATACCCT
+
GGGGGGGG@FGGGGGGGGGGGGGGGGG8FFGFG9FGGGGGGGGGGGGGGGGGGGCC=FCFGGGGCFGGE8CFGGGFGGGGFGGDFGGGGGF@FEFGGGEFFFGF77F>>FDFFF>CFDGGGFBD:+88CCCECFGC>F7BFGCFCE7FF::BF<F@FFG9C:FGGGC*:8>CE>FCCEEG588<C?CG**:8:::7<CE9CEFFFGFE;:GGGFC8:AF>1CECC1CF<<CGFGD=3+#2/8F7+<<-F>8+GGDC:#@:?<D:@DEGG>:8FFBGCC@+7@,GFFE=FEEGGFEGCFFFEFDFFC8>GGGDGCCF?@BGEFGGFF?,ECFCB66FFFFFGGGGGGGGGGGGGGE@CGGGGGGGGFAGGGGGGGGGGGGGGGGFGGGGGFF8GGGGGGFFGGGGGGGGGFGGGCCCCC
@CZ 94
TAGGGAATCTTGCACAATGGGCGAAAGACTGATGCAGCAACGCCGCGTGAGCGAAGAAGGCCTTTGGGTCGTAAAGCTCTGTCGGTAGGGAAGAAGGAAGTGACGGTACCTACCGAGGAAGCCCCGGCTAACTACGTGCCAGCAGCCGCGGTAATACGTAGGGGGCGAGCGTTATCCGGAATTATTGGGCGTAAAGAGTACGTAGGCGGTTTTTTAAGCGAGGGGTATAAGGCAGCGGCTTAACTGCTGTTGGCCCCTCGAACTGGAGGACTTGAGTGTCGGAGAGGAAAGCGGAATTCCTAGTGTAGCGGTGAAATGCGTAGAGATTAGGAGGAACACCAGTGGCGAAGGCGGCTTTCTGGACGACAACTGACGCTGAGGTACGAAAGCGTGGGGAGCAAACAGGATTAGATACCCT
+
GGGGGGGGGGGGGGGGGGGGGGGGGGGGGGGGGGGGGGGGGGGGGGGGGEEFGEGGGGGGGGGGGCFGGFGGGGGGGFFGFEFGGGGGGGGGGBFGFFGGGGGGGEGGGGGGGDFEEGGGCFCFECGG=GCFF@<:<9,FGAFFFGGFFEGGGGGGGGGGFGEFCEC*>GGGGEFGFGC<CG@FGGGFD;EGGDFG3CGAEA@8GACGGEGFCGGFGGGGGGGFGDGGGFGGF8FCGGGGEFFGGGGGGGGGGGGGGGGGGGGGGFGGFFGGGGFGGGGGGFFFFGGGGGGFGGGFGGGGGGGGGEGGGFGGGGGGGGGGGGFGGGGGGGGFGGGGGGGGGGGGGGGGGGGGGGGGGGGGGGGGGGGGGGGGGGGGGGGGGGGGGGF7GGGGGGGGGGGGGGGGGGGGGGGGGCCCCC
@CZ 95
TGGGGAATATTGCACAATGGGGGAAACCCTGATGCAGCGACGCCGCGTGAGCGATGAAGTATTTCGGTATGTAAAGCTCTATCAGCAGGGAAGAAAATGACGGTACCTGACTAAGAAGCCCCGGCTAACTTCGTGCCAGCAGCCGCGGTAATACGAAGGGGGCAAGCGTTATCCGGATTTACTGGGCGTAAAGGGAGCGTAGACGGAACGGCAAGCCAGATGTTAAAGCCCGGGGCTCAACCCCGGGACTGCATTTGGAACTGCGTAGCTAGAGTGACGGAGAGGCAAGTGGAATTCCTAGTGTAGCGGTGAAATTCGTAGATATTAGGAGGAACACCAGTGGCGAAGGCGGCTTGCTGGACTTTAACTGACACTGAGGCTCGAAAGCGTGGGGAGCAAACAGGATTAGATACCCT
+
GG?FFC@FEFFGAFGGGGFDFGGGEFGCCFFGGFGGGGCC7FGGCDEGDD7<FE<FFGF,C,9E<=FCFFEGGGGGGFGGGGGCF<<,4CFGG,B=E?FFFGGGGCF9?FD,5,BDFFGADFGGDGGGGF,@FFGGFG7CAGCGEG::C>FGFGG*@*CECGGCFFGCE7*+)=5<;<FAFF.5GG.8+3CEGGG>D;?.@=7<E5#>;,?,F?E<-E@<,<<-:CC=FCA@FCCEGGEFFBCCF<=F=8?=7AEE#GFC>?80##FGGECFEF>4#7F>=9@B=ECGGFGGGGE<FGGFCFFC6GDGGFGGCF<7GFFDA9GGGF<<GFCFCFDGGGGGGGGGFE7DGGGGEE6CFGFDAFEACGGGFFGGFGGGFGEC@DGGGGFF@GGGGGFFGGFGGF@GFGGGGGFCCC<C
@CZ 50849
TGAGGAATATTGGTCAATGGGCGCAGGCCTGAACCAGCCAAGTAGCGTGAAGGATGACTGCCCTATGGGTTGTAAACTTCTTTTATATGGGGATAAAGTTTTCCACGTGTGGAATTTTGTATGTACCATATGAATAAGGATCGGCTAACTCCGTGCCAGCAGCCGCGGTAATACGGAGGATCCGAGCGTTGTCCGGATTTATTGGGTTTAAAGGGAGCGTAGGTGGATTGTTAAGTCAGTTGTGAAAGTTTGCGGCTCAACCGTAAAATTGCAGTTGAAACTGGCAGTCTTGGGTACAGTAGAGGTGGGCGGAATTCGTGGTGTAGCGGTGAAATGCTTAGATATCACGAAGAACTCCGATTGCGAAGGCAGCTCACTAGACTGCAACTGACACTGATGCTCGAAAGTGTGGGTATCAAACAGGATTAGATACCCT
+
ECG9FG?FFFCGG9FGGGG8CFEGGFGEGGGGFFGGGGGF@8@<,CCFDGGGFF9FED<F8FF?FGFGG8FCCFEFGGFFG99FGCFFGGGGGGGFFDEFG9FCFF7:E,+=F?FBAFFGGGG9EF,E@FACCFFFA<,:CC=FG>FEF>GGGGEFFE,>>B9>BF7CFGCFG>FC:C@:5C7F>:6GFDCCF=BFEGGCGGGFGFEGGGFGGGGFC5?G@CGGGEEGGGCGGGGGFD:EGGGGGGGGGGGGGGGGGGDGGGG7GGGFGGG.GGFGGCGFDFGFGGGFCFCA8GFGGGGFGGGGGGGGGFEFGGGGGFFEGGGGGGGGGGFGGGCGGGGGGCF?GGFGFGGGGGGGGGDGGGGGGGGGGGGGGGFEAFGGGFGGFGGGGGGGGFFCGGGGFGGGGGFGEGGFGGGGGGGGGGGGGGGGGGGCCCCC
@CZ 97
TGGGGAATATTGCACAATGGGGGAAACCCTGATGCAGCGACGCCGCGTGGAGGAAGAAGGTCTTCGGATTGTAAACTCCTGTTGTTGAGGAAGATAATGACGGTACTCAACAAGGAAGTGACGGCTAACTACGTGCCAGCAGCCGCGGTAAAACGGAGGTCACAAGCGTTGTCCGGAATTACTGGGTGTAAAGGGAGCGCAGACGGGAGAACAAGTTGGAAGTGAAATCCATGGGCTCAACCCACGAACTGCTTTCAAAACTGTTTTTCTTGAGTAGTGCTGAGGTAGGCGGAATTCCCGGTGTAGCGGTGGAATGCGTAGATATCGGGAGGAACACCAGTGGCGAAGGCGGCCTACTGGGCACCAACTGACGCTGAGGCTCGAAAGTGTGGGTAGCAAACAGGATTAGATACCCT
+
GGGGGGGGGGGGFFGGGGGGGEGGGGGGGGGGCEGFFGEGFGGGGGGGGGGGGGGGGGGGGGEGGGG+BFF?CFGGAF<A9FFFEFGEGGGGG4,FFGFGG:7B=:FE,DF@FFDADD<EADC4@6C<31/@>@CC8>?FFF<>CFA@F/FAB:<$@D28<BFGFG>GGGDGGGGFCC?6:FFDFF>FGFE==AF8:/CF=E9>F>E5CCC>GGGGGGFEGG@CFGGGFF:7GGGG<DGGGGGFEFGFDFGFCGEFDDGGGGF:#GGFDA?GFGGGGGGFGGGGFE7CGGGGGGGFCFFGGFGGGGGGGGGEGGGGGGGGGGGGGGGFAFFGGEGGGFFEGGGGGGGGGGGGFFFFGGGGGFFCGGGGGGGGGGGGGGGGGGGGGGGGGFGGGFGGGGGGGGGGGGGGGGGCCCCC
@CZ 98
TGAGGAATATTGGTCAATGGACGAGAGTCTGAACCAGCCAAGTAGCGTGAAGGATGACTGCCCTCTGGGTTGTAAACTTCTTTTATACGGGAATAAAGTTAGCCACGGATGGCCTTTTGTATGTACTGTATGAATAAGGTTCGGCTAACTCCGTGCCAGCAGCCGCGGTAATACGGAGGGTGCGAGCGTTAATCGGAATAACTGGGCGTAAAGGGCACGCAGGCGGTGGCTTAAGTGAGGTGTGAAAGCCCCGGGCTTAACCTGGGAATTGCATTTCATACTGGGTAGCTAGAGTACGTTAGGGAGGGGTAGAATTCCACGTGTAGCGGTGAAATGCGTAGAGATGTGGAAGAACACCGATGGCGAAGGCAGCCTCCTGGGACATAACTGACGCTCAGGCACGAAAGCGTGGGGAGCAAACAGGATTAGATACCCT
+
GGDGF@FGGGGGGFGGGGGGGGGCECBFGGGG<FFGGGGG,ECFGGGGCEF,CFFFG99FFFD<,CFG8F7=8E<EFFF?FGGA?9FAF?:::CFG,5C<F9BE@B>++8>+B,5=F,??<,<C?D,CFA<AECF@98,,7EFCD@;83</A:+-A=9>1B(%8C-B<8<70EBE>:E;<606*FEEC:C:5027?=+,+F4EGGGGGGGFCEB:)GEC52EC4>D:2,,GGGGGEF:C<,=CECGGGGGGGGGFDGGGGFFGGGGGFEGFD7?CDFGGFCGGGFE,FAFFEFF8,+,F9DF6E@EFGGGCGGGGEFE=EGGGGGGGGGGGGGEGGGGGGGDF8GFGGGGGGGFDGDGGGGGGGGGGGGF<FCC,<GFFGGECEEAGGGGGGGEE@F<GGGGGGGGDGGGGGFGGGGGGGGGGGGGGGGGGCCCCC
@CZ 99
TGAGGAATATTGGTCAATGGACGAGAGTCTGAACCAGCCAAGTAGCGTGAAGGATGACTGCCCTATGGGTTGTAAACTTCTTTTATACGGGAATAAAGTGAGCCACGTGTGGCTTTTTGTATGTACCGTATGAATAAGGAGCGGCTAACTCCGTGCCAGCAGCCGCGGCAATACGGAGGATCCGAGCGTTATCCGGATTTATTGGGTTTAAAGGGAGCGTAGGTGGACTGGTAAGTCAGTTGTGAAAGTTTGCGGCTCAACCGTAAAATTGCAGTTGATACTGTCAGTCTTGAGTACAGTAGAGGCGGGCGGAATTCGTGGTGTAGCGGTGAAATGCTTAGATATCACGAAGAACTCCGATTGCGAAGGCAGCTCACTGGACTGCAGCTGGCACTGATGCTCGAAAGTGTGGGTATCAAACAGGATTAGATACCCT
+
GGGFGGGGFGGGGGGGGFGGGGGGGGGGGGGCFGFGCF-6C@FGGGGEGGGGGGGGGFEGGGGGFFGGFGGGGGGGGGGGGGFGGGGF8FFGDGGGFGGGGGGGCFEAFDEFGFGG9BFAFEFGGGGGG<FFGGGFGFCF-?FGGFEFGDGGGGFGGGGG8FFAGGEGGG@FAGGGGGGGGGGGFGEGGGGCFFF<B9FFFFFDGG@#GG?<GECCGFGFFGGFFFFFFFGAC@C:,?EF;FAFFFFGGGFFDGDFF7GGGGFAFGGGCGGGGFFEF?FCC=B,<,GFGGGGFGEGGGGFGGGGGEGGGGGGGGEGGGGGGGGFGGGGGGGGGGGEFEGGGFGGGGGGGGGGGFFFCGGEGGFGGGGGGGGGFFGGGGGGGGGGGFFECGGFGGFFFEGGGGGGGGGGGGGFF<GFGGGGGGGGGFGGGGGCCCCC
@CZ 100
TGAGGAATATTGGTCAATGGGCGCGAGCCTGAACCAGCCAAGTAGCGTGCAGGATGACGGCCCTATGGGTTGTAAACTGCTTTTATACGGGGATAAAGTATGCCACGTGTGGTTTATTGCAGGTAACGTATGAATAAGGACCGGCTAATTCCGTGCCAGCAGCCGCGGTAATACGGAAGGTCCGGGCGTTATCCGGATTTATTGGGTTTAAAGGGAGCGTAGGCCGGGTTTTGAGCGTGCCGTGAAATGTCGGGGCTCAACCTTGACGCTGCGGCGCGAACTGGAGTCCTTGAGTGCGCGGAACGTATGCGGAATTCGTGGTGTAGCGGTGAAATGCTTAGATATCACGAAGAACCCCGATTGCGAAGGCAGCATACGGCAGCGCTACTGACGCTGAAGCTCGAAGGCGCGGGTATCGAACAGGATTAGATACCCT
+
FFFGGGGGCGGFGGGGGFEGGGGGGGGGGGGGGFFGGGGGFGGGGGGGGGFFFGGGGGGGEFGGGGGGGGCFGGGGGGGCGGGGGGFFCFEGGGGGGGGGEGFGGGGGFGE@EDGGGGGGGGGGG,CFFGG?AFGGEGFDFFCC+>:FE=FGGG?EFGGFG5F>7EGG*CC;F6CC:BF7?BC<E#CGC3<*?FGB<GEFGGGGGGG<;EF<5E>3GFFFBGEDECCE<<EDFGGGE<=:CFFGC9GEF=0EGFF;GCGGGGC:GFGECFAEFFBC7GGFCB>GGGFFDCGGBGEGFDGGFEE8E=DGGFGGFEGEGDFFFA+C8>GGGGGGFGGEFC,FGDF8FCEGGGGGGGFF:GFGGGGGFFEF9GGFFGFCEFGGGGGCDGGGGGGGGGGGGGGGGGGGDGGGGGGGGGGGGFGGGGGGGGGGGGGCCCCC
@CZ 101
TGAGGAATATTGGTCAATGGTCGGGAGACTGAACCAGCCAAGCCGCGTGAGGGAGGAAGGTACAGAGTATCGTAAACCTCTTTTGTCAGGGAACAAAGGCGGGGACGTGTCCCCGGATGAGTGTACCTGAAGAAAAAGCATCGGCTAACTCCGTGCCAGCAGCCGCGGTAATACGGAGGATGCGAGCGTTATCCGGATTTATTGGGTTTAAAGGGTGCGCAGGCGGTCTGTTAAGTCAGCGGTCAAAGCCCGGGGCTCAACCCCGGCCCGCCGTTGAAACTGGCAGTCTCGAGTTGGAGAGAAGTATGCGGAATGCGCGGTGTAGCGGTGAAATGCATAGATATCGCGCAGAACTCCGATTGCGAAGGCAGCATGCCGGCTCCACACTGACGCTGAGGCACGAAAGCGTGGGTATCGAACAGGATTAGATACCCT
+
GGGGGGGGGGGGGGGGGGGGFGGGGGGEGGGGGGGGGGGGGGGGGGGGGGGGGG7FGGGGGGGGGGGGGGGGGGGGGGGGGGGGGGGGGFFFFFGGGGGGGGGGGGGGGGGDGGGGFGGFGGGGGGGGFGGGGGGGGGGGGGGGGFGGGGGGGGGGGGGGCEGGGGGGGGGFFGFGGGGGGGGGGGGGGGGCGGGGGG5@FFGGGG5CGGGGGFGGGGEEGGGGGGEED7EGGC?F=G?4CEC0EG.FCCCCGG>G<GGCEAEGGGGECGEGFFFFFGGGGGF:EC8E?GGFFFFGFDD8GGGGGGGGGFGGGGGGGGGGGGGGGGGGGGGFGGGFGGGGGGGFCGFCGGGGGGGFGGGGGGGGGGGGGGGGGGGGDGFGGGGGGGGGGGGGGGGGGGGGGGGGGGGGGGGGGGGGGGGGGGGGGGGGGGCCCCC
@CZ 102
TGGGGAATCTTCCGCAATGGGCGAAAGCCTGACGGAGCAACGCCGCGTGAGTGATGACGGCCTTCGGGTTGTAAAGCTCTGTGATCGGGGACGAACGGTCCGTAAGCTAATACCTTATGGAAGTGACGGTACCCGAATAGCAAGCCACGGCTAACTACGTGCCAGCAGCCGCGGTAATACGCAGGTGGCAAGCGTTGTCCGGAATTATTGGGCGTAAAGCGCGCGCAGGCGGCTTTCTAAGTCCATCTTAAAAGTGCGGGGCTCAACCCCGTGATGGGATGGAAACTGGAAAGCTGGAGTATCGGAGAGGAAAGTGGAATTCCTAGTGTAGCGGTGAGATGCGTAGAGATTAGGAAGAACACCGGTGGCGAAGGCGACTTTCTGGACGACAACTGACGCTGAGGCGCGAAAGCGTGGGGAGCAAACAGGATTAGATACCCT
+
GGGGGGGGGGGDFFGGGGGGGG7@CFGGGGGGGGGGGGGGGGGFEGGEFEGGGGDGGGGGEGGDEFGEG7@FEGGGG?FGGCF,<AFCFGGGGGGGGGGGEGFFGGG9FDDDF8FFCFF<AFDGG=ACECG<3FFECCCGGCFGGFGCFEG*<F:<ACCGFGG9FFF@=<*<*:C<B@:7=1;CC5<C88ECGGC7?CFGG5<+)8CFDDD<C:?EG:EGGE>B::?<C<C:@EEFGB><:CE1<>3<<GGGEF:EC:FCGEFCFFD<5=E9DCCB@E<EDDG=GGGGFD9DGFGEF9=8C:FDFDFDGGF<EFEGGFB9GFAGCGGEF=CB?:,E9GCF@,FACGGGGFCGGF=CFFF>6EEECGFCA<EFEGGGGGGGFGGFCD:FGFFGGGGFGGGGFCGGGGGGFDGGEFCCGGGGGGGGGGGGGGFF9GGGCCCCC
@CZ 103
TGAGGAATATTGGTCAATGGACGCAAGTCTGAACCAGCCATGCCGCGTGCGGGATGACGGCTCTATGAGTTGTAAACTGCTTTTGTACGAGGGTAAACGCAGATACGTGTATCTGTCTGAAAGTATCGTACGAATAAGGATCGGCTAACTCCGCGCCAGCAGCCGCGGTAATACGGAGGATTCAAGCGTTATCCGGATTTATTGGGTTTAAAGGGTGCGTAGGCGGTTTGATAAGTTAGAGGTGAAATTTCAGGGCTCAACCCTGAACGTGCCTCTAATACTGTTGAGCTAGAGAGTAGTTGCGGTAGGCGGAATGTATGGTGTAGCGGTGAAATGCTTAGAGATCATACAGAACACCGATTGCGAAGGCAGCTTACCAAACCATATCTGACGTTGAGGCACGAAAGCGTGGGGAGCAAACAGGATTAGATACCCT
+
FGFGFFGGGGGGGGGGGGGGGGGGGGGGGGGGGG@EFGGGGGGGGGGGGGECGGEGGGGGGDGFGGGGGGGGEGGGGGGGGGGGGGGGFGGGGFGGGGGGGGDGGGGGGGGGGGDEEFGGGGGGGGGGGFGGGGFGGGGDCFFGCFGGG@FGE@GGGGGGGGGGD:EFGGCGGGGGGFFFFGCFGGGGGGGGGGGGGGGFGGGGGGGGGGGGGGG4GGGGAGGDGGGFEEGGGGGGGFGGGGGGGGGGDGFFGEGGGGFGGFFGGGCGGGGGGGGGGGGGGGGGGGGGGGGGFGGGGGGGGGGFGGGGGGGGGGGGEFGGGGGGGGFFGGGGGGGGGGGGGGGGGFGCGFGGGGGGFGGGGGGGGGGGGGGGGGGGGGGGGGGGGGGGGGGGGGGGGGGGGGGGGGGGGGGGGGGGGGGGGGGGGGGGGGGCCCCC
@CZ 104
TGGGGAATTTTGCGCAATGGGGGCAACCCTGACGCAGCAACGCCGCGTGCGGGGCGACGGCCTTCGGGTCGTAAACCGCTTTCAGCAGGGAAGAAACTCGACGGTACCTGCAGAAGAAGCTCCGGCTAACTACGTGCCAGCAGCCGCGGTAATACGTAGGGAGCGAGCGTTATCCGGATTCATTGGGCGTAAAGAGCGCGTAGGCGGCCTCTCAAGCGGGATCTCTACTCCGAGGGCTCAACCCCCGGCCGGATCCCGAACTGGGAGGCTCGAGTTCGGTAGAGGCAGGCGGAATTCCCGGTGTAGCGGTGGAATGCGCAGATATCGGGAAGAACACCGATGGCGAAGGCAGCCTGCTGGGCCGCAACTGACGCTGAGGCGCGAAAGCTAGGGGAGCGAACAGGATTAGATACCCT
+
CFFFGEEFGFGGG>FFGGGGGDEGGGG?FCFGGCEGGGGGGGEGGGGGCGGGGCFFGCE>FFGFFCGGGGG:F<FGEGGFGG,3<@8FGDFFGGGGCFFE:C<CCFGCFFDGCF8:<ACFBFFCFGGDFC:FGGGGGCFDFGFCC7C5CCE5EFCF6?>GGEGGD8?EC8>EAC58EEEC?DF7CGCEF<E?>F+@8:8:C5CFGGEGGGFEEGGGGGFC:<>FC<C#AC@F>FEEDCC?EF9FCEGGGFFEC@@CGFAGGGEFCAEFEF>G?GC:F<>=8FEBGGCEDGGFGFGF@GGGGGGGGGGGGGGGGEGGGGGGFEDDECGGFFGGGGGGGGGGGGGGGGGGGGGGGGCGGGGGGGGGGGGGGGGGGGGGGGGGGGGGGGGGGGGGGGGGGGGGGGGGGGGGGGGCCCCC
@CZ 105
TGGGGAATCTTCCGCAATGGGCGAAAGCCTGACGGAGCAACGCCGCGTGAGTGATGACGGCCTTCGGGTTGTAAAGCTCTGTGATCGGGGACGAACGGTCCGTAAGCTAATACCTTATGGAAGTGACGGTACCCGAATAGCAAGCCACGGATAACTACGTGCCAGCAGCCGCGGTAATACGTAGGTGGCAAGCGTTGTCCGGAATTATTGGGCGTAAAGCGCGCGAAGGCGGCTTTCTAAGTCCATCTTAAAAGTGCGGGGCTCAACCCCGTGATGGGATGGAAACTGGAAAGCTGGAGTATCGGAGAGGAAAGTGGAATTCCTAGTGTAGCGGTGAGATGCGTAGAGATTAGGAAGAACACCGGTGGCGAAGGCGACTTTCTGGACGACAACTGACGCTGAGGCGCGAAAGCGTGGGGAGCAAACAGGATTAGATACCCT
+
GGDGGGGGGGGGGGGGGGGGGGDGGGGGGGGGGGGGGGGGFG+CFFGGGGGGGGGGGGEGGGGGGGGGGGGGGFFGGGGG9FGFEFGGGGGEGGGGGEEEGEGFEFD=FD9CFGGGGGGGGGCFCFFGGGGGGGDGEDGGGFGGFGCE77*=FFFGGGG8FG*FFG<@FC7FG<:<B2;CFB8CC?CFFDF*;@99(*3AEGDEFFFEC>CC@E/?EGFGGEGGE#:FCCGGEGGGGGFED<6BAFFGGFDCGGGFFDEFGF=CFEGGE>D9D2>FDG=GGGGFGGGGGGFFGGGGGFGEFDGCGFCDGGGFGGGFGFFGGGGGCEGGGGFCGGGGEGEGGDFGGGGGGFGGGGGGGGGFEGGGGGGGGGGGGGGGFGGGGGGGGGGGGGGGGGGGGGGGGEGGGGGGGGGGGGGGGGEGGDGGGGGGGGGGGGGGCCCCC
@CZ 106
TGGGGAATTTTGCGCAATGGGGGCAACCCTGACGCAGCAACGCCGCGTGCGGGGCGACGGCCTTCGGGTCGTAAACCGCTTTCAGCAGGGAAGAAACTCGACGGTACCTGCAGAAGAAGCTCCGGCTAACTACGTGCCAGCAGCCGCGGTAATACGTAGGGAGCGAGCGTTATCCGGATTCATTGGGCGTAAAGAGCGCGTAGGCGGCCTCTCAAGCGGGATCTCTAATCCGAGGGCTCAACCCCCGGCCGGATCCCGAACTGGGAGGCTCGAGTTCGGTAGAGGCAGGCGGAATTCCCGGTGTAGCGGTGGAATGCGCAGATATCGGGAAGAACACCGATGGCGAAGGCAGCCTGCTGGGCCGCAACTGACGCTGAGGCGCGAAAGCTAGGGGAGCGAACAGGATTAGATACCCT
+
GGGGGGGGGGGGGGGCGGGGGGGGGGGGGGGGGGGGGGGGFGGGGGGFCFGGG7FEGGGGGGGGGGEGGCGEGG<FGFGEGGGGFGGGGGCGG>CFFFGCFGGGGGGGGGGGGFCEFBFG,FGGDG7FFFFAF:<:FGGCFGFGGGGGEGGG7EFCC;EGECE>@GG>GGG<FFFDGF<8@FGDFGG1GFGFEF3FFEEF<CECGGGGGD<8;CGGGGFCCCFCE?GECEFG>F?CC,1@EGFGFC<ECFEE:FGFGFGEFFGGG6GF:<8GFGEEGGGGFGGGGGFGGGGGGGGDGGGGGGGGGGGGFDGGGGFFC<<FGGEFFGGGGGGGGGGGGGGGFFFFGGGGGGGGGGGGGGGGGGFGGGGGGGGGGGGGGGGGGGGGGGGGGGGGGGGGGGGGGGGGGGGGGGGCCCCC
@CZ 107
TGAGGAATATTGGTCAATGGACGAGAGTCTGAACCAGCCAAGTAGCGTGAAGGATGACTGCCCTATGGGTTGTAAACTTCTTTTATACGGGAATAAAGTGCGGCACGTGTGCCTTTTTGTATGTACCGTATGAATAAGGATCGGCTAACTCCGTGCCAGCAGCCGCGGTAATACGGAGGATCCGAGCGTTATCCGGATTTATTGGGTTTAAAGGGAGCGTAGGCGGACGCTTAAGTCAGTTGTGAAAGTTTGCGGCTCAACCGTAAAATTGCAGTTGATACTGGCAGTCTTGAGTACAGTAGAGGTGGGCGGGATTCGTGGTGTAGCGGTGAAATGCTTAGATATCACGAAGAACTCCGATTGCGAAGGCAGCACACTAAGCCGTAACTGACGTTCATGCTCGAAAGTGTGGGTATCAAACAGGATTAGATACCCT
+
GGGGGGGGGGGGGGGGGGGG@GGGEGE@FFGGGGGGGGGGGGGEGGGGGGGGGGGGGDEFCFFGGGGGDGDGGGFGGFFGGGGGGGGFGGGGDGGFGGGG,@CEGGGGGGFGFCFFECCGCFGGGGGGGGGGGGGGGGGGGGGGGGEGGGGGGGGGFGDGGGGGGGGGGG>FGGGG7>C:GFF7@EEGGGGCFFFGGGGGGGGGGGGGGGGGGGG5GFGEGGGFFEGGGCGGGGGGGCGFGGGGGGGGGFCF:GGGF8GGGGGDF9GGGGGE<D:GFFGGFGGGFEF9GF<GDGGGGFGGGGGGGGGEGGFF?FFEGGGGGGGGGGGGGGGGGGGGGFGGGGGGGGGGGGGGGGGEEGGGEDGGGGGGGGGGFEGFCGGGGEDFF<GGGGGGGDGCGGGGGGGGGGFEGGGGGFGGGGGGGGGGGGGGGGGCCCCC
@CZ 108
TGGGGAATATTGCACAATGGGGGAAACCCTGATGCAGCAACGCCGCGTGAGTGAAGAAGTATTTCGGTATGTAAAGCTCTATCAGCAGGGAAGAAAGTGACGGTACCTGACTAAGAAGCCCCGGCTAACTACGTGCCAGCAGCCGCGGTAATACGTAGGGGGCAAGCGTTATCCGGATTTACTGGGTGTAAAGAGCGCGTAGGCGGCCTCTCAAGCGGGATCTCTAATCCGAGGGCTCAACCCCCGGCCGGATCCCGAACTGGGAGGCTCGAGTTCGGTAGAGGCAGGCGGAATTCCCGGTGTAGCGGTGGAATGCGCAGATATCGGGAAGAACACCGATGGCGAAGGCAGCCTGCTGGGCCGCAACTGACGCTGAGGCGCGAAAGCTAGGGGAGCGAACAGGATTAGATACCCT
+
GGGGGGGFGGGGGGGGGGGGGGGCFGGFGGFGGGGCFGFFGGGGGGGCFGDFGGGFGGGFGGGGDGGGFGGGGGGFGGGGDEGGGGAFGGGGGGGGGGCFGGGGGGGGGGGGFFGGGGGGGEFEGGGGGGFFE+GGCEGGGGGGEF;@4FEECF<F=GGEG=.FFFGCFECFGGFGEG99,GFFFGFFCCFFGFG,FEFBDFDGEGG>CC;;FCCCEFFGGGEC?;<CGGGGGCEGFCEGGEF<*8GGEFG=CEGGGGGGGGGGFFGDFCGDDGGGGGGGGFGFFDGF=GFGGGGGGEDGGGEGGFFGGFBEGEFCEDGGEGGGEGGGGGGGGECDGGF:@GGGGFFGGGGFFFFFGF:GGFCFGGGGGGGGFGGGGGGGGGGGGEA@GGGGGGGGGGGGGGGGGGGGGGCCCCC
@CZ 50792
TGGGGAATATTGCACAATGGGGGAAACCCTGATGCAGCGACGCCGCGTGAAGGAAGAAGTATCTCGGTATGTAAACTTCTATCAGCAGGGAAGAAAATGACGGTACCTGACTAAGAAGCCCCGGCTAACTACGTGCCAGCAGCCGCGGTAATACGCAGGGGGCAAGCGTTATCCGGATTTACTGGGTGTAAAGGGAGCGTAGACGGAGCAGCAAGTCTGATGTGAAAGGCGGGGGCTCAACCCCCGGACTGCATTGGAAACTGTTGATCTTGAGTACCGGAGAGGTAAGCGGAATTCCTAGTGTAGCGGTGAAATGCGTAGATATTAGGAGGAACACCAGTGGCGAAGGCGGCTTTCTGGACGATGACTGACGTTGAGGCTCGAAAGCGTGGGGAGCAAACAGGATTAGATACCCT
+
GGGGGGGGGGGGGGGGGGGGGGGGGGGGGGGGGGGGGGGGGGGGGGGGGGGGGGGGFGFFGGGGGGGGGGGGGFGGGGGGGGGGGGGGGGGGGGGGGGGGGGGGGGGGGGGGGGGGGGGGGGGGGGGGGGGGEEFGGGGGGGGGGGGGGGCFGGGGGGGGGGGGGGGGGGGGGGGGGGGGGGGGGGGGGGGGGGGGGGGGFGGGGGGGGGGFGGGGGGGGGGGGGGGGGEGFGGFFGGGGGGGGGFEGGGGGGGGGGGGGGGGGGGGFGGGGGGGGGGGGGGGGGGGGGGGGGGGGGGGGGGGGGGGGGGGGGGGGGGGGGGGGGGGGGGGGGGGGGGGGGGGGGGGGGGGGGGGGGGGGGGGGGGGGGGGGGFGGGGGGFGGGGGGGGGGGGGGGGGGGGGGGGGGGGGGCCCCC
@CZ 110
TGGGGAATATTGCGCAATGGGTGAAAGCCTGACGCAGCGGCGCCGCGTGAGGGATGAAGGTCTTCGGACCGTAAACCTCTGTCAGTAGGGAAGAACGGTCACTGTGCTAATCAGCAGTGAATCGACGGTACCTGCAAAGGAAGCACCGGCTAACTCCGTGCCAGCAGCCGCGGTAATACGGAGGGTGCGAGCGTTAATCGGAATTACTGGGCGTAAAGCGCTCGTAGGCGGTATGTCAAGTCAAGGGTGAAATCCCCGCGCTCAACGTGGGAACTGCCTTTGAAACTGGCAAACTGGAGTGTGTGAGAGGATAGTGGAATTCCAGGTGTAGGAGTGAAATCCGTAGATATCTGGAGGAACATCAGTGGCGAAGGCGACTATCTGGCACATAACTGACGCTGAGGAGCGAAAGCGTGGGTAGCAAACAGGATTAGATACCCT
+
GGGGGGGGGGGGGGGGGGGGGFGGGGGGGGFDGEGGGGGGGGGGGGGGGGGGGGFFFFGGEFGGGGGGCGGGGGGGGFGGGGGGGFCFGGGGEGGGGGGGCFGGG9<B<FGCFGGGGFCFFG,BDCFGEGGGFC7>FGGGGGGGFEGGGGGEGGFCFGGGGGGGGGGGGGGGGGGG@?FGGGGEGEEGGGECFEGGGGGGFECCCG7GDGGGGCCEFGGGEGEF>@GGFGGGGEDFGGFA0GGGFDFFDGGGFGGGEECGGFGGGGGAGGGCGGGGGFGGGGFFGDGGGGGGFGFFGFGGGGGGGGGGGGGGGGGGGGGGGGGGGGFGGGGFAGGGGGGF>FEFFGGGGGGGGEGGGGGGGGGGGGGGGGGGGGGGGGGGGGGFF<FFGGFDGGGGGGGGGGGGGGGGGGGGGGGGGGGGGGGGGGGGGGGGGGGGCCCCC
@CZ 111
TGAGGAATATAGGTCAATGGCCGGAAGGCTGAACCAGCCATGCCGCGTGAAGGTCAGTGCCCTATGGGCGTTAAACTTCTTTTGTGCGGGAGCAATAATGGTCAGGTGTGGCCAGACGAGAGTACCGTACGAATAAGCATCGGCTAACTCCGTGCCAGCAGCCGCGGTAATACGGGGGATGCAAGCGTTATCCGGATTTATTGGGTTTAAAGGGTGCGTAGGCTGTGAGGTAAGTCAGCGGTGGAATGCCCCCGCTCAACGGGGTGAAGTGCCATTGATACTGCCTTGCTGGAATGCGGATGCGGTGGGAGGAATGTGTGGTGTAGCGGTGAAATGCATAGATATCACACAGAACACCGATTGCGAAGGCAGCTCACGAATCCGCGATTGACGCTGATGCACGAAAGCGTGGGTATCATACAGGATTAGATACCCT
+
GGGGGGGGGGGGGGGGGGGGGGGEGGGGFCFGGGGGGGGGGGGGGGGGGGGGGGFGGGGGGGGFGGGGGGGGGGGGGGGGGGGFFEFFCGGGCFGEFGFGEGGF8<?,AFFFGGGGGGG>+7FFDFGFGG>EGGGGGGD<<>FG7@CFFGF7DFGGCGGCDFGCG8C<:F2@FGGDBCFGFG9FFGGGEDCFGGG44CA7<9FCG:C;CCFGCCC>8ACGCD8FF>F9FGGGCECE=C2FD;<%GGGGGFC7EEC:F<CEFGGG#GGGGGFGFDGGG+GFGGGGF@FDGFFGDGEGGGF>+F@+GGGGGGGFGFEGFGEFGGGGGGGGGGGGGGGGGEGGGGGGGGGGGGGGGGGGFDFFFGGGGGGGFFF8GGGGGGCCGDGGFGGGGGGGGGFGGFGGFGGGGGGGGGGFFGGGGGGGGGGGGGGGGGGCCCCC
@CZ 112
TGGGGGATATTGCGCAATGGGGGAAACCCTGGCGCAGCAACGCCGCGTGAAGGAAGAAGGTCTTCGGATTGTAAACTTCTTTTGACAGGGACGAAGAAAGTGACGGTACCTGACGAATAAGCTCCGGCTAACTACGTGCCAGCAGCCGCGGGAATACGTAGGGAGCGAGCGTTGTCCGGATTTACTGGGTGTAAAGGGTGCGTAGGCGGCCGAGCAAGTCAGTTGTGAAAACTATGGGCTTAGCCCATAACGTGCAATTGAAACTGTCCGGCTTGAGTGAAGTAGAGGTAGGCGGAATTCCCGGTGTAGCGGTGAAATGCGTAGAGATCGGGAGGAACACCAGTGGCGAAGGCGGCCTACCGGGCTTTAACTGACGCTGAGGCACGAAAGCATGGGTAGCAAACAGGATTAGATACCCT
+
GGGGGCGGGGGGGGGGGGGGGGGGGGGFGGGGGGGFEGGGFGGGGGGCGGFGGGAFCFFGFGG9EFFEGGGGCGGGGGGGGGCCFGGGGGGFGGGGGG8FFFF9FCGGFG<FFFEGGGGGGFCGGGGGGGGGGCD*@A:>?GGD7D7F7C5=F<<G<<6FFGGFDDGDEED41*4C?0:4<CF7ED>CCCC7CEECGF>GFE/#:CEE:8EGFGGGGGF5.C968#E<;E@CGEFFFGFGGCFCEE8CGDCECCEFGGGDAC<%B>2EEGFDFB?9FGGGGGGFEDFGGGEGFB9GGGCGGGGFGGGDGGGGGGGGGGGGFAFFEF>CGFCGGGGGGEC8GGGGGGGGGGGGGGGGGDF>GGGGGGGGFGGGGGGGGGFCF>GGGGGGCGFGGGFFGGGGGGGGGGGGGGGFGGCCCCC
@CZ 113
TGGGGGATATTGCGCAATGGGGGAAACCCTGGCGCAGCAACGCCGCGTGAAGGAAGAAGGTCTTCGGATTGCAAACTTCTTTTGACAGGGACGAAGAAAGTGACGGTACCTGACGAATAAGATACGGCTAACTACGTGCCAGCAGCCGCGGTAATACGTAGGGAGCGAGCGTTGTCCTGATTTACTGGGTGTAAAGGGTGCGTAGGCGGCCGAGCAAGTCAGTTGTGAAAACTATGGGCTTAGCCCATAACGTGAAATTGAAACTGTCCGGCTTGAGGGAAGTAGAGGTAGGCGGAATTCCCGGTGTAGCGGTGAAATGCGTAGAGATCGGGAGGAACACCAGTGGCGAAGGCGGCCTACCGGGCTTTAACTGACGCTGAGGCACGAAAGCATAGGTAGCAAACAGGATTAGATACCCT
+
FFFFCGE,;EFFGGG+@:<88C:@B;@FCFC@CFEC@@@FGCCGGGGEC:CFFFGGE=D,,CDB,4FBFCE,E5,BFGGG9CFEECCCF7EDFCC++:DE,B,?@C+>FF,>FFCDGGG<A9B,@@F+@B<FCFFGC8*@FGCFDBBGBB<CCC-F;715CF7:6(3<2*4*=<<7A#?<=*830.1<GGFCCFFEEFCE>?88=C+&/??@E>,@D2CG5D5%<GGF9AE7<0CF86@,@,3,7>@<F@CAF@,,B,FDD9DF=6363+,9,CGFGGGGGFCCGGFFGGCGFGFEB+DGCEFB@GFDGDGFDFFEGGF=FDGGGF>:F78DGF@GFGGFD@@F:GFFEEF@FCFFFCGECGGGGGGFCEF7EEF<E,C<@DGGCAF5@B@C<,FF9F@6,E,AFEGGFGGGGGCCCCC
@CZ 114
TGGGGGATATTGCGCAATGGGGGAAACCCTGGCGCAGCAACGCCGCGTGAAGGAAGAAGGTCTTCGGATTGTAAACTTCTTTTGACAGGGACGAAGAAAGTGACGGTACCTGCCGAATAAGCTCCGGCTAACTACGTGCCAGCAGCCGCGGTAATACGTAGGGAGCGAGCGTTGTCCGGATTTACTGGGTTTAAAGGGTGCGAAGGCGGCCGAGCAAGTCAGTTGTGAACACTATGGGCTTAGCCCATAACGTGCAATTGAAACTGTCCGGCTTGAGTGAAGTAGAGGTAGGCGGAATTCCCGGTGTAGCGGTGAAATGCGTAGAGATCGGGAGGAACACCAGTGGCGAAGGCGGCCTACCGGGCTTTAACTGACGCTGAGGCACGAAAGCATGGGTAGCAAACAGGATTAGATACCCT
+
GGGGGGGGGGGGGGGGGGGGGGGGGGGFGGF78FGG7FDGGGGGGCEF:=CFF8,4EFECBGCFFFDEGCFGGFGFFFGCFFF9FGGF@7@7FGG:CGGGGDFCCCFGGFGFAF:C@CC<:@<<D7+@CFGF%ACCCFGGFFG<:FFGE9BCF:?E;*@CC7F:CDCE?F:>FD<?EE6;>AFGEGDFC;)D<CFGGGDE>;#8:=:FC:BF@EEFCGGGFGGEC9;B@'D2FFGGGGGGGFFC<FFC5<@98#9CCC9C8FDCEEEB>FCFGGFEGGEGFFGDFCFGGFB:AF9GGGEGGGGGGGGGGEGGFDFF7GGGGFGGGGGGGGGGGGCGGGGFGGGGEFFFF@GFCGGGGCEFCFEGEGGGGGGGGGGGGGGGGGGFGGGGGFFGGGGGGGGGFAGGGGGGGGFCGGCCCCC
@CZ 115
TGAGGAATATTGGTCAATGGACGAGAGTCTGAACCAGCCAAGTAGCGTGAAGGATGAGGGTCCTACGGATTGTAAACTTCTTTTATAAGGGAATAAAACCTCCCACGTGTGGGAGCTTGTATGTACCTTATGAATAAGCATCGGCTAACTCCGTGCCAGCAGCCGCGGTAATACGGAGGATGCGAGCGTTATCCGGATTTATTGGGTTTAAAGGGAGCGCAGACGGGTCGTTAAGTCAGCTGTGAAAGTTTGGGGCTCAACCTTAAAATTGCAGTTGATACTGGCGTCCTTGAGTGCGGTTGAGGTGTGCGGAATTCATGGTGTAGCGGTGAAATGCTTAGATATCACGAAGAACTCCGATTGCGAAGGCAGCACACTAAGCCGTAACTGACGTTCATGCTCGAAAGTGTGGGTATCAAACAGGATTAGATACCCT
+
GGGGGGGGGGGGGGGGGGGGGGGGGGGGGGGGGGGGGGGGGGGGGGGGGGGGGGGGGFFGGGGGGGGGGCGGGGGFGGGGGGGGGGGGGGGGGGGGGGGGGG<FGGGGGGGGG?EDGGGGGGGGFGGGGGGGGGGGGGGG>GGGGGGGFGGGGGGGGGGGGGGGGGGGGGGGGGGEGGGGGGGEGGGGGGGGGGGGFGGGGGGGGGGGGGGGGGGGGGGGGGCFGGGGGGGFFGG<GGGGGGGGGDCGGGGGGGGGGGGFFGGGFGGFGGGGGGGGGGGGGGGGGGGFGGGGFGGGGGGGGGGGGEGGGGGGGGGGGGGGGGGGGGGGGGGGGGGGGGGGGGGGFFGGGGGGGGGGGGGGGGGGGGGGGGGGGGGGGGGGGGGGGGGGGGGGGGGGGGGGGGGGGGGGGGGEGGGGGGDGGGGGGGGGGGGCCCCC
@CZ 116
TGAGGAATATTGGTCAATGGACGAGAGTCTGAACCAGCCAAGTAGCGTGAAGGATGACGGTCCTACGGATTGTAAACTTCTTTTATAAGGGAATAAAACCTCCCACGTGTGGGAGCTTGTATGTACCTTATGAATAAGCATCGGCTAACTCCGTGCCAGCAGCCGCGGTAATACGGAGGATGCGAGCGTTACCCGGATTTAGTGGGTTTAAAGGGGGCGCAGACGGGTCGTTAAGTCAGCTGTGAAAGTTTGGGGCTCAACCTTAAGATTGCAGTTGATACTGGCGTCCTTGAGTGCGGTTGAGGTGTGCGGAATTCGTGGTGTAGCGGTGAAATGCTTAGATATCACGAAGAACTCCGATTGCGAAGGCAGCACACTAAGCCGTAACTGACGTTCATGCTCGAAAGTGTGGGTATCAAACAGGATTAGATACCCT
+
FFGGGGGGGGGGCEFGGGGDFDGGGGGGGGGGGGFGGCGGGGDFGFDGGGGGGGGGF,@@EFFAFCGGGEGFGFCEGGG9FFGGFGGGGGCGGGGGGDFG@,E7E=+4BFGCE,++,:=,C<<AFFGGFDGFFGGF,,C?2C:4C<FGG<CAFFD=DCFFGEFEBCCFFGCCGFGFA@;F:%>C<@CCEFF@CF:ECC<+<3EG>C.FFB7=,=*#85?CGGFBECE97FFFFEGGFFFCGFFCGFCEEC1GFC3@*,GGF@9FDGGGGEFFCFGFF8F=DF:F=F8B=8DEBEC:>,E98F,GGGGEFFGCFGGGEFF8GGGFDEDGGGGFEFFGGGGGGFGEFFEF<FCEFF@,@GGEGGF@GGGGGGGGGGGFF@FCGDGGGGFFGGGFCGGGFEGGGGGFFFGGGGGGGGGGGGFFGGGGGGGFGGGCCCCC
@CZ 117
TGGGGAATATTGCACAATGGGGGAAACCCTGATGCAGCGACGCCGCGTGGAGGAAGAGGGTCTTCGGATTGTAAACTCCCGTCCCAGGGGACGAAAATGACGGTACCCTGGGAGGAAGCACCGGCTAACTACGTGCCAGCAGCCGCGGTAAAACGTAGGGTGCAAGCGTTGTGCGGAATTACTGGGTGTAAAGGGAGCGCAGGCGGATTGGCAAGTTGGGAGTGAAATCTATGGGCTCAACCCATAAATTGCTTTCAAAACTGTCAGTCTGGAGTGGTGTAGAGGTAGGCGGAATTCCCGGTGTAGCGGTGGAATGCGTAGATATCGGGAGGAACACCAGTGGCGAAGGCGGCCTACTGGGCACTAACTGACGCTGAGGCTCGAAAGCGTGGGGAGCAAACAGGATTAGATACCCT
+
GGGGGGGGFGGGCGGGGGGGGCF@FGEGGFGGGDGGGGFGGGGGGGGGG@BFGGGGG,FGGGGGGFG7FGGGGFGG<5E:FF+6=9=FGGGCEG+BF9?<FCE>@+>=,=<B,B:+ADDCGFFFGEF?@CFF'4GG@FC2F,>FGEDGCCFGGGGFFEE@9FE,.C;C</:=.GGGCE-FAGGGGFFGFFF:GGGCGEFA:EF8ED5?8FGGDFD52'EE1GGGGGGGFF@@GGGGGGGGFG:0>CFEA<7D<GGG9FFFFDF.03FFGF<GFFGF:9GGGGGGFB7EEEGGGGFF@F>8GGFCCGGGGGGDFFEGGGGFGGGGF=EGGGGGGGGGGFFCGGGGGGGGGFEDDFEFGGGGFC,FFGGGGGGGGGFCF7GGFGGGGGGGGGGGGGGGGGGGGGGGGFGGGGGCCCCC
@CZ 118
TGAGGAATATTGGTCAATGGACGAGAGTCTGAACCAGCCAAGTAGCGTGAAGGATGAAGGTCCTACGGATTGTAAACTTCTTTTATAAGGGAATAAAACCTCCCACGTGTGGGAGCTTGTATGTACCTTATGAATAAGCATCGGCTAACTCCGTGCCAGCAGCCGCGGTAATACGGAGGATGCGAGCGTTACCCGGATTTATTGGGTTTAAAGGGAGCGCAGACGGGTCGTTAAGTCAGCTGTGAAAGTTTGGGGCTCAACCTTAAGATTGCAGTTGATACTGGCTGCCTTGAGTGCGGTTGAGGTGTGCGGAATTCGTGGTGTAGCGGTGAAATGCTTAGATATCACGAAGAACTCCGATTGCGAAGGCAGCACACTAAGCCGTAACTGACGTTCATGCTCGAAAGTGTGGGTATCAAACAGGATTAGATACCCT
+
GGGGGGGGGGGGGGGGGGGGGGGGGGGGGGGGGGGGGGGGGGGGGGGGGGGGGGGGGGGGGGGGGGGGGGGGGGGGGGGGGGGGGGFGG9EFG8FGGEGGGGGGGGGGGGGGGGFGG8FGGGGGGGFFGGGGGGGGGGGGGGGGG@F;FCFGC@DGGGGGGGGFEGGGGGGGGGGFBB7F>GGGGGG+FGFEGGGGGFGFGFGGGGGGGGGFGGGFGG=1:C:>GE<EEGECFGGFGFF7GGFGGGGGGGFCFFGGGFGFEFDFDGGGFGGGGGF<GGGGGGFC5,7GFGDGFE8@GGGGGGGFGGGGGGGGGGFGGGGFGGGGGGGGGGDGGGGFGFFGGGGGGGGGGGGGGGDGGGGGGGGGGGGGGGGGGFFGGGGGGGGGGGGGGGGGGGGGGGGGGGGGGGGGGGGFGGGGGGGGGGGGGGGGGGGCCCCC
@CZ 119
TGGGGAATATTGCACAATGGGGGAAACCCTGATGCAGCGACGCCGCGTGAGTGATGAAGTATTTCGGTATGTAAAACTCTATCAGCAGGGAAGACAATGACGGTACCTGACTAAGAAGCACCGGCTAAATACGTGCCAGCAGCCGCGGTAATACGTATGGTGCAAGCGTTATCCGGATTTACTGGGTGTAAAGGGTGCGTAGGTGGTATGGCAAGTCAGAAGTGAAAGGCTGGGGCTCAACCCCGGGACTGCTTTTGAAACTGTCAAACTAGAGTACAGGAGAGGAAAGCGGAATTCCTAGTGTAGCGGTGAAATGCGTAGATATTAGGAGGAACACCAGTGGCGAAGGCGGCTTTCTGGACTGAAACTGACACTGAGGTGCGGAAGCGTGGGGAGCAAACAGGATTAGATACCCT
+
GGGGGGGGGGGGGGGFGFFGGGGGCFGEGGGDGGGGGFGGGGG@CFGFG:FGGGGGGGGGFFFGGGGGFGGGGGGGGFEEEDFGGGGGGGGGEFFGGGGGGGGGGFGGEGF,CAFDGG?FGEGDGECFFFGGGFFCBF<FFGGCFGCGC@CFG3>,@;FCG@7=<C&FDDFCFGEGC@EGGFGGGGGGGGGGGGGFC;FA@=:9CB:@7>;CGGGGGGGG7FFGGGGEGGGGGEGCGF@GGG=EFGGGGGGGGGGGGGGFFGGGGGGGGGGFFGGGFFGGCFGGGGGCFFFGFFFGGGGGGGGGGGGGGGGGGGGDGGGGF9GGGGFGFAFFCFF<GGGGGGGGGGGGGGGGGGGGGFFFGGGGGGGGFGGGGGGGGGGGGGGGGGGGGGGGGGGGGGGGGGFGGGF@CFGCCCC@
@CZ 120
TGAGGAATATTGGTCAATGGACGAGAGTCTGAACCAGCCAAGTAGCGTGAAGGATGAAGGTCCTACGGATTGTAAACTTCTTTTATAAGGGAATAAAACCTCCCACGTGTGGGAGCTTGTATGTACCTTATGAATAAGCATCGGCTAACTCCGTGCCAGCAGCCGCGGTAATACGGAGGATGCGAGCGTTACCCGGATTTATTGGGTTTAAAGGGAGCGCAGACGGGTCGTTAAGTCAGCTGTGAAAGTTTGGGGCTCAACCTTAAGATTGCAGTTGATACTGGCGTCCTTGAGTGCGGTTGAGGTGTGCGGAATTCGTGGTGTAGCGGTGAAATGCTTAGATATCACGAAGAACTCCGATTGCGAAGGCAGCACACTAAGCCGTAACTGACGTTCATGCTCGAAAGTGTGGGTATCAAACAGGATTAGATACCCT
+
GGGGGGGGGGGGGGGGGGGGGGGGGGGFGGGGGGGGGGGGGGGGGGGGGGGGGGGGGGGGGGGGGGGGGGDFFGDFGFGGGGGGGGGAGGGGGGGGGGGGGGGGGGGGGGGGGGGGGGGGGGGGGGGGGGGGGGGGGGGGFFDGGGFFG9DFGFDFGGGGGGGCFGGGGGC3FGGGDFEDEFFGEEEFGGGGGGGGGGFFFGGGGGGFFGECFGGGGEGGGGDGGGGGGGCGGGGGGGGFGGGG=DGGGGGGGGGGGGFFFFGGGFFECGFGAFFC@8GGEGGGGGGCGFGGFGGGGGGGFGFDGEGGGGGGGFFEGGGFFGGEGFF9GGEFFCEE??E8FFGGGGGGGGGGGGGGGGGGGGGGGGGGGGGGGGFFGGGGGGGGGGGGGGGGGGGGGGGGCGGGGGGGGGGGGGGGGGGGGFGGGGGGGGGCCCCC
@CZ 121
TAGGGAATTTTCGTCAATGGGGGAAACCCTGAACGAGCAATGCCGCGTGAGTGAAGAAGGTCTTCGGATCGTAAAGCTCTGTTGTAAGTGAAGAACGGCTCATAGAGGAAATGCTATGGGAGTGACGGTAGCTTACCAGAAAGCCACGGCTAACTACGTGCCGGCAGCCGCGGTAATACGTAGGTGGCAAGCGTTATCCGGAATCATTGGGCGTAAAGGGTGCGTAGGTGGCGTACTAAGTCTGTAGTAAAAGGCAATGGCTCAACCATTGTAAGCTATGGAAACTGGTATGCTGGAGTGCAGAAGAGGGCGATGGAATTCCATGTGTAGCGGTAAAATGCGTAGATATATGGAGGAACACCAGTGGCGAAGGCGGTCGCCTGGTCTGTAACTGACACTGAGGCACGAAAGCGTGGGGAGCAAATAGGATTAGATACCCT
+
GGGGGGGGGGGGGGGGGGGGGGGGGGGGGGGGGGGGGGGGGGGGGGGGGGGG9FGGFGGCEFGGFFG>FGGGDFFGDCFFGGGGGGGG<EGGEGGFCCCCEGGGGGFGGGGGGGGG9FA@?CF?CGGGGGGGGGGFGEFGGGGG>GDGDGCFE6@FGDEA@FFDEGDFGCEGG3<:F;<E@BCECE?=:F7EGGDGFGFB<BEGGGGGGGDGGGGFFGFB>ACFBGFG>#GDGGGGGGE@9EFEFGGGGGGGGGGGDFGGGGGGEFFGGGGGGGGGGFGGFFF?:EGFGF<E8GGFFGGGGGFEFF>GCGGGGGGGGCGGFGGGGGGGGEGGGGFGEGGGGGGGGGGGGGGGGGGGGGGFGGGGGGGGGGGGGGGGGGGEGGGGGGGGGGGGGGGGGGGGGGGGGGGGGGGGGGGGGGGGEGGGGGGGGGGGGGGCCCCC
@CZ 122
TGGGGAATATTGCACAATGGGGGAAACCCTGATGCAGCGACGCCGCGTGAGTGATGAAGTATTTCGGTATGTAAAACTCTATCAGCAGGGAAGACAATGACGGTACCTGACTAAGAAGCACCGGCTAAATACGTGCCAGCAGCCGCGGTAATACGTATGGTGCAAGCGTTATCCGGATGTACTGGGTGTAAAGGGTGCGTAGGTGGTATGGCAAGTCAGAAGTGAAAGGCTGGGGCTCAACCCCGGGACTGCTTTTGAAACTGTCAAACTAGAGTACAGGAGAGGAAAGCGGAATTCCTAGTGTAGCGGTGAAATGCGTAGATATTAGGAGGAACACCAGTGGCGAAGGCGGCTTTCTGGACTGAAACTGACACTGAGGTGCGGAAGCGTGGGGAGCAAACAGGATTAGATACCCT
+
GGGGGGGGGGGGGGGGGGGGGGGGEGGGGGGGGFGGGGGCCFGGGGGC@F7EFFFGGGGGGGGAAFGGFGGGGGGCFFGFGGGGGGGGGGGGEFGGGGEGGGGGGGE9FEGEGGFGGGGFGGGGGDGGGGGGGGGGGGBF>9DDC7CFFDAFCFGG:3GGGDGGGGGGEGGECGFE<>*AFGGGFCEEFGGCGGEADEDCEGGFF@2<GGGGGFCFGGG,EFFGGFGGGEGGGGFFDGGGG<ACFCGGGGGECDGFFGGGGGGGEFCGGFAGFGGGGGFE5GGGFGGGGGGGGGGGGGGGGGGGGGFFF?FF7FEGGGGGGGGGGGGGGGGGGFGFGGGGGGGGGGGGGGGGGGGGGGGGGFGFGGGGGGGGGGGGGGGGGGGGGGGDGGGGGGGGGGGGGGGGGGGGGGGCCCCC
@CZ 123
TGAGGAATATTGGTCAATGGGCGATGGCCTGAACCAGCCAAGTAGCGTGAAGGATGACTGCCCTATGGGTTGTAAACTTCTTTTGTAAAGGAATAAAGTCGGGTATGCATACCCGTTTGCATGTGCTTTATGAATAAGGATCGGCTAACTCCGTGCCAGCAGCCGCGGTAATACGGAGGATCCGAGCGTTATCCGGATTTATTGGGTTTAAAGGGAGCGTAGATGGATGTTTAAGTCAGTTGTGAAAGTTTGCGGCTCAACCGTAAAATTGCAGTTGATACTGGATGTCTTGAGTGCAGCTGAGGCAGGCGGAATTCGTGGTGTAGCGGTGAAATGCTTAGATATCACGAAGAACTCCGATTGCGAAGGCAGCCTGCTAAGCTGCAACTGACATTGAGGCTCGAAAGTGTGGGTATCAAACAGGATTAGATACCCT
+
GGGGGGGGGGGGGGGGGGGGFGGGGGGGGGGGGGGGGGGGFGGGGGGGGGGGGFDGGFFEFFGGGGGGGFGGGGGGGGGGGGGGGGGGGFFGGGGFGGGGEEEGDGF<E<<=EGGGGGGGFDFFECGGGGFAEFGGFGG@:GGGGFEEFFGGG@GGFGGGGGGGGGEGGGGGGFGGGGGGGFFGFEBFGGGGGGGFFGGFFFEFGFGGFFFGGGGGEFGFFFCFFEFGEFCFCGGFGFEGGGFGGGGGGGGGGGFE8>GGGGGGGFGGGGGFGGGGGGGG>GGGGGGGGGGGFGGGFEA,GGCF>FGGGGGEFEGGGGGGGGGEDGGGGGGGGGGGFCGGGGGGGGGGGGGGGGGGGGGGGGGGGGGGGGGGGGGFCFG@GGGGGGGFGGGGGGGGGGGGGGGGGGGGGGGGGGGFGGGGGGGGGGGGGGGCCCCC
@CZ 124
TGAGGAATATTGGTCAATGGGCGATGGCCTGAACCAGCCAAGTAGCGTGAAGGATGACTGCCCTATGGGTTGTAAACTTCTTTTGTAAAGGAATAAAGTCGGGTATGCATACCCGTTTGCATGTGCTTTATGAATAAGGATCGGCTAACTCCGTGCCAGCAGCCGCGGTAATACGGAGGATCCGAGCGTTATCCGGATTTATTGGGTTTAAAGGGATCGTAGATGGATGTTTAAGTCAGTTGTGAAAGTTTGCGGCTCAACCGTAAAATTGCAGTTGATACTGGATGTCTTGAGTGCAGCTGAGGCAGGCGGAATTCGTGGTGTAGCGGTGAAATGCTTAGATATCACGAAGAACTCCGATTGCGAAGGCAGCCTGCTAAGCTGCAACTGACATTGAGGCTCGAAAGTGTGGGTATCAAACAGGATTAGATACCCT
+
GGGGGGGGGGGGGGGGFCGGGGGE7FGGGFGGGFGG?FG8FGGG9CEGGGGGGGGGGG<FD@CFG@FFF@ECGGGFFFGGFGG,EFGFGC9F?@ECFEEGGG7=F=FAEFCF<A4=FFEAF<,C99FGFFFC,E,CE.C@=GFFDGGG?=GD7B+@:D<@D8:@CEEFGFGFCCGFBE7*@C9D6GDEF9<8F=:<E>ECFF>GFFGFGDECFE@0#FGFEGCCFA;FCGFD9=FFGG>=GGF=@,9FEGC>DGGGGC@F7GGGFAED:AFGFFFGGFEEFFGGGGGGFFA,<GGGGGGFDGFEEDB@=95?7GEGFF7GFFFGDGGGGGGGFAF<DFFFGAFFFFFGGFGGGGFCFGGGGGF8FFCGGGGGGGGGFFC,8GGFGGGFGGGGGF8FGGGGGGGGGGFCGFDGGGGFGGGGGFFFGGGGGGGCCC<B
@CZ 125
TGGGGAATATTGCACAATGGGGGAAACCCTGATGCAGCGACGCCGCGTGAAGGAAGAAGTATCTCGGTATGTAAACTTCTATCAGCAGGGACGAAAATGACGGTACCTGACTAAGAAGCCCCGGCTAACTACGTGCCAGCAGCCGCGGTAATACGTAGGGGGCAAGCGTTATCCGGATTTACTGGGTGTAAAGGGGGCGTAGACGGAGCAGCAAGTCTGATGTGAAAGGAGGGGGCTCAACCCCCGGACTGCATTGGAAACTGTTGATCTTGAGTACCGGAGAGGTAAGCGGAATTCCTAGTGTAGCGGTGAAATGCGTAGATATTAGGAGGAACACCAGTGGCGAAGGCGGCTTACTGGACGGTAACTGACGTTGAGGCTCGAAAGCGTGGGGAGCAAACAGGATTAGATACCCT
+
GGFGGGGGGGDCFFGGGGGG?CGGGGGGGGDFGGGD<EFGGGGGGGGGGGGGGGGDFGFFFGG<FFF=EFGGG9FFGFGGGDGGGG<<D@F7CFEEEG,<E@+BFE9,CFGGGGGD<DFFC:=:=FGF,@FFGGFGFFFFGGGFC*>FF7>CGDGGCFEGD::GFECFCCFCFGCG8ECC?<<GGGGEG<,0,EEECEGCC845<CEGGF?GGGFC9GF=GFFGF=@CC/;DGGGDD7F<;ECGGF@F?GFD#FF9<E7CGGGFF6FDE?/GFF==F=CGGFGFFGFC:FCGCGGGGGFF<F+CCGGGGF?F?B,EGF@AFD,FF6<GFEEGGGGGGGCGFF7GGGGEGGGGFGGGGGFGGGGGGGGGGGGGGGGGGDGGGGGGGGGGGGGFGGGGGFGGGFGGGFDGGGGCCCB-
@CZ 126
TGGGGAATATTGCACAATGGGGGAAACCCTGATGCAGCCACGCCGCGTGAGTGAAGAAGTATTTCGGTATGTAAAGCTCTATCAGCAGGGAAGATAATGACGGTACCTGACTAAGAAGCACCGGCTAAATACGTGCCAGCAGCCGCGGTAATACGTATGGTGCAAGCGTTATCCGGATTTACTGGGTGTAAAGGGAGCGCAGGCGGTGTGGCAAGTCTGATGTGAAAGCCCGGGGCTCAACCCCGGTACTGCATTGGAAACTGTCGTACTAGAGTGTCGGAGGGGTAAGCGGAATTCCTAGTGTAGCGGTGAAATGCGTAGATATTAGGAGGAACACCAGTGGCGAAGGCGGCTTACTGGACGATAACTGACGCTGAGGCTCGAAAGCGTGGGGAGCAAACAGGATTAGATACCCT
+
GGGGGGGGGGGEGGGGGGGGGGGGGGGGGGGGGGGGGGGGGGGGGGGGGGGGGGGGGGGFGGGGGGGGGGGGGGGGGFGGGGGGGGFGGGGGGGGGGGGGGGGGGGGGGGGGGGGGGGGGGGGGDCGGGGGGG8DGGGGGGGGGGGGGGGGGGGGGG-CGEGGGGGGGGG0<FGGGEFGAFFCGGGGGEGGGGGGFGFGGFGGGGGGGGGGGGGGGGGGGGGFGGGGGGGFGGGFGGBEGGGGGGG;GEGGGGGFCGFCFFFE?DGGGGGGGFGGGGGGGGGGFGEGGGGGFCF9GGGGGGGGGGGGFFGGGGGCGGGGGGGGGGGGGGGGGGFGGGGGGGGGGGGGGGGGGGGGGCGGGGGGGGGGGGGGGGGGGGGGGFGGGGGGGGGGGGGGGGGGGGGGGGGGGGGGCCCCC
@CZ 127
TGGGGAATATTGCACAATGGGGGAAACCCTGATGCAGCGACGCCGCGTGAAGGAAGAAGTATCTCGGTATGTAAACTTCTATCAGCAGGGAAGAAAATGACGGTACCTGACTAAGAAGCCCCGGCTAACTACGTGCCAGCAGCCGCGGTAATACGTAGGGGGCAAGCGTTATCCGGATTTACTGGGTGTAAAGGGGGCGTAGACGGAGCAGCAAGTCTGATGTGAAAGGCGGGGGCTCAACCCCCGGACTGCATTGGAAACTGTTGATCTTGAGTACCGGAGAGGTAAGCGGAATTCCTAGTGTAGCGGTGAAATGCGTAGATATTAGGAGGAACACCAGTGGCGAAGGCGGCTTACTGGACGGTAACTGACGTTGAGGCTCGAAAGCGTGGGGAGCAAACAGGATTAGATACCCT
+
GGGGGGGGGGGGGGGGGGGGGGGGGGFGGGGGGGGGGGGGGGGGGGGGGGGGGGGGGGGGGGGGGGGGGGGGGGGGGGGGGGGGGGGGGGGGGGGGGGGGGGGGGGGGGGGGGGGGGGGGGGGGGGGGGGGGGGGGGGGGF>FGGGGGGGGGGGGGGGGGGGGGGFGGGGGGGGGGGGFFGGFFGGCGGGFGGGGGGGGGGGGGGCEGEC?GGGFGGGGGGGGGFGGGGGGF>GFGGGGGGGGGEGGGGGGGGGGGGGFGG>GGGGGGGFFGFGGGGGGGGGGGGGGGGGGGGGGGGGGGGGGGGGGGGGGGGGGGGGGGGGGGGGGGGGGGGGFGGGGGGGGGGGGGGGGGGGGGGGGGGGGGGGGGGGGGGGGGGGGGGGGGGGGGGGGGFGGGGGGGGGGGGGGGGGGCCCCC
@CZ 128
TGGGGAATATTGCACAATGGGGGAAACCCTGATGCAGCGACGCCGCGTGAAGGAAGAAGTATCTCGGTATGTAAACTTCTATCAGCAGGGAAGAAAATGACGGTACCTGAATAAGAAGCCCCTGCTAACTACGTGCCAGCAGCCGCGGTAATACGTAGGGGGCAAGCGTTATCCGGATTTACTGGGTGTAAAGGGGGCGTAGACGGAGCAGCAAGTCTGATGTGAAAGGCGGGGGCTCAACCCCCGGACTGCATTGGAAACTGTTGATCTTGAGTACCGGAGAGGTAAGCGGAATTCCTAGTGTAGCGGTGAAATGCGTAGATATTAGGAGGAACACCAGTGGCGAAGGCGGCTTACTGGACGGTAACTGACGTTGAGGCTCGAAAGCGTGGGGAGCAAACAGGATTAGATACCCT
+
GGGFGGGGGGGFGGGGGGGGGDGGGFFEFFEFGGGGGGGGGCFGDF+@CCFCFGGGGGGFFC9,EEGFGG?FFGFGA?FFFCFFAE,FFEF8+B=8BA,EE@+B<FGGFE,,B<,EFD8B@>+8BDFFFGGF+:3+BD>@C7F97#AFFFFEFF77DF:B4E@EFE==F1C=>FD64FFBFGDFFG8F<7C===1.15+?CC?E:89;:CE<@FE>*'6@9FCBCGC15;@1FFD/?;FEG2C@'@/FDC8@C,CGFEGDGFFBFC,ADGGGFFDF@CGGGGGGFGGGF8GGF8EFCFE,,GFGDFDGGGDFCC,GGGGGGGGFGGGGGGGGGF?FDGGCCEEFGFFFGGF?GFF9FEFDGGGFAFGDGGFCGEGGFF:F?GGF@GGEGGGEGFGGGGGGFCGGGGGGGGGC9CCA
@CZ 129
TGGGGAATATTGCACAATGGGGGAAACCCTGATGCAGCGACGCCGCGTGAAGGAAGAAGTATCTCGGTATGTAAACTTCTATCAGCAGGGAAGAAAATGACGGTACCTGACTAAGAAGCCCCGGCTAACTACGTGCCAGCAGCCGCGGTAATACGTAGGGGGCAAGCGTTATCCGGATTTACTGGGTGTAAAGGGAGCGTAGACGGAGCAGCAAGTCTGATGTGAAAGGTGGGGGCTCAACCCCCGGACTGCATTGGAAACTGTTGATCTTGAGTACCGGAGAGGTAAGCGGAATTCCTAGTGTAGCGGTGAAATGCGTAGATATTAGGAGGAACACCAGTGGCGAAGGCGGCTTACTGGACGGTAACTGACGTTGAGGCTCGAAAGCGTGGGGAGCAAACAGGATTAGATACCCT
+
CFGGGGGGGGGGGGGGGGGGGGGGGGGGGGGGGGGGGGGGGGGGGGGFGGGGGGGGGGGGGGGFGGGGGGGGGGGGGGGGGGGGGGGGGGGGGGGGGGGGGGGGGGGGGGGCGGGGGGGGGGGGGGGFGFGGGGGGGGFG@FGGGGGGGGGGGGGFFGGGGGGGGGGGGGGGGGGGGGGGGGGGGGGGGGGGGGGGGFGGGGFGGGGGC;CCCGGGGGFG78(GGGGFF#EGFGGGGGGGGGGEGGGGGGGGGGGGGGGGGGGGGGFFEFGEFGGGGGGGGGGGGGGGGFGFFCF<CGGGGGGGGGGGGGGGGGGGGGGGGGGGGGGGGGGGGGGGGGGGGGGGGGGGGGGGGGGGGGGGGGGGGGGGGGGGGGGGGGGGGGGGGGGGGGGGGGGGGGGGGGGGGGGGGGGCCCCC
@CZ 130
TGAGGAATATTGGTCAATGGACGAGAGTCTGAACCAGCCAAGTAGCGTGAAGGATGACTGCCCTATGGGTTGTAAACCTCCTTTATACGGGAATAAAGTTAGCCACGCGTGGCTTTTTGTATGTACCGTATGAATAAGGATCGGCTAACTCCGTGCCAGCAGCCGCGGTAATACGGAGGATCCGAGCGTTATCCGGATTTATTGGGTTTAAAGGGAGCGTAGGCGGGTTGTTAAGTCAGTTGTGAAAGTTTGCGGCTCAACCGTAAAATTGCAGTTGATACTGGCGACCTTGAGTGCAACAGAGGTAGGCGGAATTCGTGGTGTAGCGGTGAAATGCTTAGATATCGCGAAGAACTCCGATTGCGAAGGCAGCTTACTGGATTGTAACTGACGCTGATGCTCGAAAGTGTGGGTATCAAACAGGATTAGATACCCT
+
GGGGGGGGGGGGGGGGGGGGGFGGDGGGGGGGGGGGGEGGGGGGGGGGGGGGGGGGGGGGGGGGGGGFGGGG:FGGGFFGDGGGGGFCFDGGGGGGFFFGGFGGGGGGGGGGGGGFGGGGGGGGGGGGGGGGGG9FFGGGEGGGG?GGGCEFDDFGGGGGGGGFCCGGGGGGGGGGGGGGG>BF@EEF6DDGEGGFGGFCGFGGGGEGGGGGGGGGGFGFFGGFGGGGGEEGGGGGGGGGGGGFGGGGGFGGGGGGGGGGGGGGGGGGGGGGGGGGGGGGFGGGGFF<DE,EFGGFCFFGGGGGGGGGGGGGGGGGGGGFGGGFGGGGGGGGGGGGCDGGGGGGGGGGGGGGGGGGGGGGGGGGGGGGGGGGGGGGGGGGGGGGGGGGGGGGGGGFGGGGGGGGGGGGGGGGGGGGGGGGGGGGGGGGGGGCCCCC
@CZ 131
TGGGGGATATTGCACAATGGGGGGAACCCTGATGCAGCGACGCCGCGTGGGTGAAGGAGTGCTTCGGCATGTAAAGCCCTATCGGCAGGGAAGAAGCAAGACGGTACCTGACTAAGAAGCCCCGGCTAACTACGTGCCAGCAGCCGCGGTAATACGTAGGGGGCGAGCGTTATCCGGATCCACTGGGTGTAAAGGGAGCGTAGACGGCCAAGCAAGCCAGGGGTGAAAGCCCGGGGCCCAACCCCGGGACTGCCCTTGGAACTGCATGGCTGGAGTGCGGGAGGGGCAGGCGGAATTCCTGGTGTAGCGGTGAAATGCGTAGATATCAGGAGGAACACCGGCGGCGAAGGCGGCCTGCTGGACCGCGACTGACGTTGAGGCTCGAAAGCGTGGGGAGCGAACAGGATTAGATACCCT
+
GGGGGGGGGGGGGGGGGGGGGGGGGGGGGGGGGGGGGGGGGGGGGGGGGGGGGGGGGGGGGGGGGGGGGGGGGGGGCGGGGGGGGGEGGGGGGGGGGGGGGGFGGGGGGGGGGGGGGGGGGGGGGGGGGFGGGG4GGGGGGGGGGGGGGGCEGGFG2GFEGEGGGGGGGGGGGGGGDEEEGFGFGGGFFC?FCFGGGGFGFEGCGGDGGGGGEEGGFFFCEGGFGE<CFGGGGEEFGEFEGGGFCFGGGGGGGFGCGGGGGGGFCCFGGG-GGFG?GGGGGFFGGGGGGGGGGGGF<GGDFF,B@GGCGGGGGGGGGGGGGGGGGGGGGGFGGGGGGEGGGGGGGGGGGGGFFGGGGGGGGGGGGGGFEGGGGGGGGGGGGGGGGGGGGGGGGGGGGGGGGGGGGGFCGGGGCCCCC
@CZ 132
TGAGGAATATTGGTCAATGGGCGTGAGCCTGAACCAGCAAAGTCGCGTGAGGGAAGACTGCCCTATGGGTTGTAAACCTCTTTTGTCGGGGAGCAATGCCGCCACGTGTGGTGGTTTGAGAGTCCCCGAAGAAAAAGCATCGGCTAACTCCGTGCCAGCAGCCGCGGTAATACGGAGGATGCGAGCGTTATCCGGATTTATTGGGTTTAAAGGGTGCGTAGGCGGACGATCAAGTCAGCGGTCAAATGTCGGGGCTTAACCCCGGCCTGCCGTTGAAACTGGTTGTCTTGAGTGAGCGAGAGGTATGCGGAATGCGTGGTGTAGCGGTGAAATGCATAGATATCACGCAGAACCCCGATTGCGAAGGCAGCATACCGGTGCTCAACTGACGCTGATGCACGAAAGCGTGGGGATCAAACAGGATTAGATACCCT
+
GGGGGGGGGFGGGGFGGGGGGGGCF,BFGGGGGGGGGF9FFGGCFCGGGGGGGGGGGGEFGGGGGGFFFFDCGFG9E8CEFFFFFGFG@FE7+>FBFFG,=CFC:FD,==B<FE+D8+5BFC<,:=FF7FB=F8FGGGGCFCGGCFC#@=<C/D@@-,89>BFG?CEE*FEGFFG>E7E;>E4CFCCFDC5BEFDEC8FC75CFC#<+FF#CEECCGFFGGGGGGGGE#F?GE@E5CGGGF@:B?=97GGGGGGGGCFCF=GGGECEEFCEGGGGFGGGGGGFFGGGD8GFGEE7GGCGGGGEB+GGFFGGGGGGGFGFGGGGGFF9GGGCF<FF<EFGDCGGECGGFGGGF>GGFFGGGGGGGGGFFGGGFC@GDGGFGGFGGGGGGGGGGFEGGGGGGGGGGGGGGGGGGGGGGGGGGGGGGGGGGGCCCCC
@CZ 133
TGGGGAATATTGCACAATGGGGGAAACCCTGATGCAGCGACGCCGCGTGAGTGAAGAAGTATCTCGGCATGTAAAGCTCTATCAGCAGGGAAGAAAATGACGGTACCTGACTAAGAAGCCCCGGCTAACTACGTGCCAGCAGCCGCGGTAATACGTAGGGGGCAAGCGTTATCCGGAATTACTGGGTGTAAAGGGGGCGTAGGTGGTATGGCAAGTCAGAAGTGAAAACCCAGGGCTTAACTCTGGGACTGCTTTTGAAACTGTCAGACTGGAGTGCAGGAGAGGTAAGCGGAATTCCTAGTGTAGCGGTGAAATGCGTAGATATTAGGAGGAACATCAGTGGCGAAGGCGGCTTACTGGACTGAAACTGACACTGAGGCACGAAAGCGTGGGGAGCAAACAGGATTAGATACCCT
+
GGGGGGGGGGGGGGGGGGGGGGGGGGGGGGGGGGGFGGGGEGGGGGGGG@FFGGGFFGGGGGG<FGF,@FG<EFGGGGFGGGGGGG<FGGGGC<FGGDFGGGGEGGCFGFF<9=FFCC8FFEGDGGGGFGGFF<E<FCFG?FFCCCFF:C9DFFFFFEE?FGGGCE=GGDCCEFGG8=C6FFFFGF?CFFGCCFG#GEFAFEF#AEE=8GFGGGFGGGGGGGGGGCF=AFFEFAFAFGFFFEEGFGGGCFF8DEFFGFGGGGGEF;@FBECGFGGGGGGGDE=FGGGGGFGGGGGGE9GFGGGFCGGGGGGGGEGFBDFGGGGGGGGGFCGGGGFC,FFGGEGFFGGGGGGGGGGGFFEGGGGGFFGGGGGGGGGGGGGGGGGFFCGGGGGGGGGGGFGGGGGGGGGGGFGCCCCC
@CZ 134
TAGGGAATATTGCACAATGGGGGGAACCCTGATGCAGCGACGCCGCGTGGGTGAAGGAGTACTTCGGTACGTAAAGCCCTATCAGCAGGAAAGAAAATGACGGTACCTGACTAAGAAGCCCCGGCTAACTACGTGCCAGCAGCCGCGGTAATACGTAGGGGGCAAGCGTTATCCGGATTTACTGGGTGTAAAGGGAGCGTAGACGGCAGTGCAAGTCCGGAGTGAAAGCCCGGGGCTCAACCCTGGGACTGCTCTGGAAACTGTAAAGCTGGAGTGCGGGAGGGGCAGGCGGAATTCCTGGTGTAGCGGTGAAATGCGTAGATATCAGGAGGAACACCGGCGGCGAAGGCGGCCTGCTGGACCGTAACTGACGTTGAGGCTCGAAAGCGTGGGGAGCAAACAGGATTAGATACCCT
+
GGGGGGGGGGGGGGGGGGGGGGGGGGGGGGGGGGGGGGGGGGGGGGGGGGGGGGGGGGGGGGGGGGGGGGGGGGGGGGGGGGGGGGGGFGFFGGGGGGG;D:EGGFGGGGGGGGGGGGGGG>GGGGGGGGGGG,GGGGGGGGGGGGGGEEG0FFFFGGGGGGGGGGFFFEGFGGGGGGCGGGGGFFCFGGGFGFG5CEGGEGGGGGGBECFFCEECEEFEEGGGGGGGGGGGGGGGGGGGGGFFGGGGDFFFAGGGGFGGGGGFGGGGGGGGFGEGGGGGGGGGGDGGGGGGGGGGGGFF=GFDGGGGGGGGEGGGGGGFGGGGGGGGGGGGGGGGGGGGEGGGGGGGGGGFGGGGGGGGGGGGGGGGGGGGGGGGGGGGGGGGGGGGGGGGGGGGGGGGGGGGGGGGGGGCCCCC
@CZ 49785
TGGGGGATATTGCACAATGGGGGAAACCCTGATGCAGCGATGCCGCGTGGAGGAAGAAGGTTTTCGGATTGTAAACTCCTGTCGTAAGGGAAGAGGAAGGACTGTACCCAACAAGGAAGTGACGGCTAACTACGTGCCAGCAGCCGCGGTAAAACGTAGGTCACAAGCGTTGTCCGGAATTACTGGGTGTAAAGGGAGCGCAGGCGGGAAGACAAGTTGGAAGTGAAATCTATGGGCTCAACCCATAAACTGCTTTCAAAACCGTTCTTCTTGAGTAGTGCAGAGGTAGGCGGAATTCCCGGTGTAGCGGTGGAATGCGTAGATATCGGGAGGAACACCAGTGGCGAAGGCGGCCTACTGGGCACCAACTGACGCTGAGGCTCGAAAGTGCGGGTAGCAAACAGGATTAGATACCCT
+
GGGGGGGGGGGGGGGGGGGGGGGGGGCGGFDFGFAGGGGGGGGGGGGGGGGGEGGFGGGGGGGGGECGGFCGGGGGGGGGGEGG<FFGGGGG:FGFGGGGGGGFEGGGGGGGGGGGGGGFDGGG>GGGDGGGGGGFFFGF@GGGGGEGGCGGGGGGCFGGGGGGGGGGFGFGGGGGFFGGGGGFGFFFFEGGGGGGGGGGGGGGGGGGGGGGFGGGEECGGGGGGGGGGGGGGGGFEFGGGGGGGGGGGGGGGGGEFFEGGGGGGGGGFGFGGGGGGGGFGGGGGGGGGDGGGGFGGGGDGGGGGGGGGGGGGGGGGGGGGGGGGGGGCGGGGGGGGGGGGGGGGGGGGGGGGGGGGGGGGGGGGGGDGGGGGGGGGFGGGGGGGGGGGGGGGGGGGGGGGGGGGFFGGGFGCCCCC
@CZ 136
TGGGGAATCTTGCGCAATGGGCGAAAGCCTGACGCAGCGACGCCGCGTGCGGGAAGAAGGCCTTCGGGTTGTAAACCGTTTTCAGGAGGGACGAAGCCACTCGGGTTAATACCCCAGAGGGTGACGGTACCTCCAGAAGAAGCCCCGGCTAACTACGTGCCAGCAGCCGCGGTAATACGTAGGGGGCTAGCGTTGTCCGGATTGATTGGGCGTAAAGAGCGTGTAGGCGGCCAGGTAGGTCCTTTTTGAAAACGCGAGGCTCAACCTCGAGACGTCGGCGGAAACCCTCTGGCTAGAGTCCGGAAGAGGAGAGTGGAATTCCTGGTGTAGCGGTGAAATGCGCAGATATCAGGAGGAACACCGGTGGCGAAGGCGGGTCTCTGGGCCGATACTGACGCTGAGGAGCGAAAGCGTGGGGAGCGAACAGGATTAGATACCCT
+
GGGGGGGGGGGGGGGGGGGGGGGGGGG8FFFGGGG:CCGGGDGCEGGEEGGGGGGEGGGCFGDFFGGGGCGGGGGGGGCCGGFGCFFCDGGGGGGDEGGG,3<FC>:FAFGFFEFC:FDGE**@DCFCGDG,>,DADFFEFCF#FFGE<FE8F:,1<2,=@?;6<7==<2.C8E8DFCCC@GGGEGGGG=>FE7<ACFC><D><FG;9DGGFGFE=:#E>::;51:C>GF7CCGGFGC=*73*@3,GGECB:=*CF>D4>7GGFF:GEGDGGEC7EE>7GGGGFEGF8GGE=;FGFEGE:DGGGGGGGFAGGGFF,AFEBCFD<GGGCGGGGFFDE:7GGGFAFGFGFDGGGGGGGGGFEGGGGGGGGGEEGGGFFDGFGGGFGGGGFEGFGDGGGGGGGGGFFFGGGGGGGGGGGGGGGGGGGGGGGGGGGGGGCCCCC
@CZ 137
TGAGGAATATTGGTCAATGGACGAGAGTCTGAACCAGCCAAGTAGCGTGCAGGATGACGGCCCTATGGGTTGTAAACTGCTTTTATAAGGGAATAAAGTGAGTCTCGTGAGACTTTTTGCATGTACCTTATGAATAAGGACCGGCTAATTCCGTGCCAGCAGCCGCGGTAATACGGAAGGTCCGGGCGTTATCCGGATTTATTGGGTTTAAAGGGAGCGTAGGCCGGAGATTAAGCGTGTTGTGAAATGTAGACGCTCAACGTCTGCACTGCAGCGCGAACTGGTTTCCTTGAGTACGCACAAAGTGGGCGGAATTCGTGGTGTAGCGGTGAAATGCTTAGATATCACGAAGAACTCCGATTGCGAAGGCAGCTCACTGGAGCGCAACTGACGCTGAAGCTCGAAAGTGCGGGTATCGAACAGGATTAGATACCCT
+
GGGGGGGGGGGGGGGGGGGCGGGGGGGGGGGGGGGFFFGGGGGGGGGGGDGGGDGGGGFGGGGFAFDEFFFC@FGFGFG9EFFGGCFGCGGGFFFCFGFGFCFFG,EB,ECCFGGDGGGGGFGGGGGGDFAFFGGGGGCAEF7CE7<F?:?DF@7F@F@DF<EFDEE/:FCCF9C<8>@@F9FF>CGFFC:BAFGEEC:AF<E<77GFF@?>FGFCC=/?EGC>CEFBGGFEGGEE>CGFE:<EGG=FFEF7*7;EGGGFCGFFGFCGGGGGGF<C7EFC>FFF8FDGGGFE5GGFCGGGFADB4++C7GF<<GGF7FFCGGGGGFBFFFECCFGGGE?GGGGGGGGGGGGGFGEEDDGGGGGFGGGGGGGGGGGGGEGGDGGGGGFGGGGFGDGGGGGGGGFGGGGGGDGFGGGGGGGGGGGGGGGGGGGCCC@C
@CZ 138
TGAGGAATATTGGTCAATGGACGCGAGTCTGAACCAGCCAAGTAGCGTGAAGGATGACTGCCCTATGGGTTGTAAACTTCTTTTATATGGGAATAAAGTTGTCCACGTGTGGATTTTTGTATGTACCATATGAATAAGGATCGGCTAACTCCGTGCCAGCAGCCGCGGTAATACGGAGGATCCGAGCGTTATCCGGATTTATTGGGTTTAAAGGGAGCGTAGGCGGATTGTTAAGTCAGTTGCGAAAGTTTGCGGCTCAACCGTAAAATTGCAGTTGATACTGGCAGTCTTGAGTGCAGTAGAGGTGGGCGGAATTCGTGGTGTAGCGGTGAAATGCTTAGATATCACGAAGAACTCCGATTGCGAAGGCAGCTCACTGGAGTGTAACTGACGCTGATGCTCGAAAGTGTGGGTATCAAACAGGATTAGATACCCT
+
GGGGGGGGGGGGGGGGGGGGGGGGGGDGGGGGGGGGGGGGGGGGGEFGGGGGGGGGGGGGFGGGGGGGGGGEGGGGGGGGGGGGGFGGGGFCG<EEFFFGGG9FEEFBCAFGDGGGGGGGGGGGGGGFGGGGGGGGGDGFGGGGDDG>GGGGGGGGGGGGGGGGGGGGGGGGGFFGGC@=:FGFGGGGGGGGGGGGGGGF?FGGCFEGFGGFGGGGDCEGFGGEFGGGGGGGGGGGGGGGGFEGGCGGGGGGFGCGGG=GDGGGGGGGGGGGGGGGGGGGGGGGGGGFCGGGFGGGFFGGGGGGGGFEGGGGGGGGGGGFGGGEDGGGGGGGGGGGGGFGGGGGGGGGGGGGGGGGGGGGGGGGGGGGGGGGGGGGGGGGGGGGGGGGGGGGGGGGGGGGGGGGGGGGGGGGGGGGGGGGGGGGGGGFGGGCCCCC
@CZ 139
TGAGGAATATTGGTCAATGGACGAGAGTCTGAACCAGCCAAGTAGCGTGAAGGATGAAGGTCCTACGGATTGTAAACTTCTTTTATAAGGGAATAAAACCTCCCACGTGTGGGAGCTTGTATGTACCTTATGAATAAGCATCGGCTAACTCCGTGCCAGCAGCCGCGGTAATACGGAGGATGCGAGCGTTATCCGGATTTATTGGGTTTAAAGGGAGCTCAGACGGGTCGTTAAGTCAGCTGTGAAAGTTTGGGGCTCAACCTTAAAATTGCAGTTGATACTGGCGTCCTTGAGTGCGGTTGAGGTGTGCGGAATTCGTGGTGTAGCGGTGAAATGCTTAGATATCACGAAGAACTCCGATTGCGAAGGCAGCACACTAAGCCGTAACTGACGTTCATGCTCGAAAGTGTGGGTATCAAACAGGATTAGATACCCT
+
FGGGGGGGGGGGGGGGGGGGGGGGGGGGGGGGGGGGFGGGGGGGGGGGGGGFGGGGGFFFFGGGFFGGGGGGGGEFGGGGGGGGGGGGGCGGGG<FFGG7FF8FFEFFFBCCEFGGGGGGGFF<?CFFFGGGGFFFGGA9FGFG4F@F@FDFGF?C@DFGFFCF9B?G:EGGGGGBCEGGEFD:FGG<GDFFFGDDG?FCFDFFFCB<FGGGCCC:EC%A=E=4CBGGDE?GGFGG?FFAFFFGGGFGGGFGGGGGF=DFFEFGGG=GGGG=GGGGG>F@GGGGEFECGFEGEGEGGGGGGFGFFGGGGFFFFGF>GFFGGGGGCDGGGGGGGGGGGGGGGGGGGGGGGGGGGGGGGGGGGGGGGGGGGGGGGGGGGGGGGGGGGGGGGGGGGGGGGGGGGGGGGGGGGGGGGGGGGGGGGGGGGGGFDGGCCCCC
@CZ 50015
TGGGGAATATTGCACAATGGGGGAAACCCTGATGCAGCGACGCCGCGGGAGCGAAGAAGTATTTCGGTATGTAAAGCTCTATCAGCAGGGAAGAAGAAATGACGGTACCTGACTAAGAAGCACCGGCTAAATACGTGCCGGCAGCTGCGGTAATACGTAGGGTGCAAGCGTTATCCGGATTTACTGGGTGTAAAGGGAGCGCAGGCGGAAGGCTAAGTCTGATGTGAAAGCCCGGGGCTCAACCCCGGTACTGCATTGGAAACTGGTCATCTAGAGTGTCGGAGGGGTAAGTGGAATTCCTAGTGTAGCGGTGAAATGCGTAGATATTAGGAGGAACACCAGTGGCGAAGGCGACTTACTGGACGATAACTGACGCTGAGGCTCGAAAGCGTGGGGAGCAAACAGGATTAGATATCCT
+
GGCGGGGFGFF<,6FFGGGGGCGGGGGGGGGGCC<,<F7CF7FCC:F++4@CFGDC@AEFGGG,FEFFE<AFGGGFFDDDFFFFFGFFGGGGEGG,:BDCGFGF7C@CF,>FF9>>>FFFC><3CC@:CFCFGC@5=FC7>**1=,G?C<C9=,A?GG?*GFCGGEFG7@C@F:GGF?CFFDCCEF?@E2CGF8<FFCC?EGDGGEGGD:CC>GDD>#;?E?GGFGGDCBCD8EGGGE<:AC<EDGDDC8C;D<#FD9DFFFGFEFEFE@GFFGG=FFGGGFDGFCGFDAGGGDFFC=FFFCGGGGGGGGGGGGGGGFGFFFFADE9GFFGGGGGFCC@@GEBBGGGEDGGGGGGFDGGGFF<C;,AGGGGGGFFGGGGGGGGGGGGGGGGGF@GFGGGFFGGGFEGGGGFFFCCCCC
@CZ 141
TGGGGAATATTGCACAATGGGGGGAACCCTGATGCAGCAACGCCGCGTGAGTGATGACGGTCTTCGGATTGTAAAGCTCTGTCTTTAGGGACGATAATGACGGTACCTAAGGAGGAAGCCACGGCTAACTACGTGCCAGCAGCCGCGGTAATACGTAGGTGGCAAGCGTTGTCCGGATTTACTGGGCGTAAAGGGAGCGTAGGTGGATATTTAAGTGGGATGTGAAATACCCGGGCTTAACCTGGGTGCTGCATTCCAAACTGGATATCTAGAGTGCAGGAGAGGAAAGGAGAATTCCTAGTGTAGCGGTGAAATGCGTAGAGATTAGGAAGAATACCAGTGGCGAAGGCGCCTTTCTGGACTGTAACTGACACTGAGGCTCGAAAGCGTGGGGAGCAAAAAGGATTAGATACCCT
+
GEFFG7FGFFGGGGGGGGGGGGGCGGGGGGGGDFGGGGGGFFGGG=F:FGDFFGFGGFCE7FFGFF@FGGGGG<FFGGGGGGGGGGGGFFGGGGGEGCFGGGGEG:DF93:F::7CCCFGGFG?GGGGGGGGGGGGFGFGG>FGGGEGGGGFGGG?EFFFGFGE<GFFEGGGE@FDEG<GGGGGGGGGGGGGGEGAEEGG:FGFGGGEA<FGGGGGGDG>CFGGGGGFCGGGGGGGFFGGGG:BFGFE9GGGGGGEFDAGGGGGGGFC9G<GFGFFFGGFFGGGCDFCF;<GGGGGGGGFGGGGGGGGGGGGGF@CGGFFFFFGGGGGGGCGGGGGGGGEFGGGGGGGGGGFGGFGGFGGCGGGGGGGGGGFGGGGGGGGGFGGGGGGGGGGGGGGGGFCAGGGGGGGGGGCCCCC
@CZ 50401
TGAGGAATATTGGTCAATGGGCGAGAGCCTGAACCAGCCAAGTAGCGTGAAGGATGACTGCCCTATGGGTTGTAAACTTCTTTTATAAAGGAATAAAGTCGGGTATGCATACCCGTCTGCATGTACTTTATGAATAAGGATCGGCTAACTCCGTGCCAGCAGCCGCGGTAATACGGAGGATCCGAGCGTTATCCGGATTTATTGGGTTTAAAGGGAGCGTAGATGGATGTTTAAGTCAGTTGTGAAAGTTTGCGGCTCAACCGTAAAATTGCAGTTGATACTGGATATCTTGAGTGCAGTTGAGGCAGGCGGAATTCGTGGTGTAGCGGTGAAATGCTTAGGTATCACGAAGAACTCCGATTGCGAAGGCAGCCTGCTAAGCTGCAACTGACATTGAGGCTCGAAAGTGTGGGTATCAAACAGGATTAGATACCCT
+
GDGGGGGGGGGGGFGGGGGGGGGGGGGGGGGGFGGGGFGGGGGGGGGGGGGGGGGGGGGGGGGFGGGGG=B@CGFGGGCGFGFGGGAFFGFGFFGGGGGFGGGGGG8FFDGAAFFGGGGCFGGGGGFGGG9FGGGGGFGGCFGFE@FGGFGGGGEGGGGGFGGGGGGGGGGFGGGGGGCFE<:F@GGGGGGGGGGGGGGGGCFFGGGGGGGGGGGFEFDCEGGGGFCFGGGGGGGGFGGGGGGGGGGGGGGCGGFFDEGGFGGGFFGGGGGFGGGGFFGGGGGGGGGFFFGGDFFEFACGGGGGGGGGGFGGGGGGGGGGGGGGGGGFGFGGGGGGGGGGFFGGGGGGGGGGGGGGGGGGGGGGGGGGGGGGGGGGGGGGGGGGGGGCGFGGGGGGGGGGGGGGGGGGGGGGGFGFGGGGGGGGFGGGGGGCCCCC
@CZ 143
TGGGGAATATTGCACAATGGGCGCAAGCCTGATGCAGCCATGCCGCGTGTATGAAGAAGGCCTTCGGGTTGTAAAGTACTTTCAGCGGGGAGGAAGGGCGTAAAGTTAATACCTTTGCTCATTTACGTTACCCGCAGAAGAAGCACCGGCTAACTCCGTGCCAGCAGCCGCGGTAATACGGAGGGTGCAAGCGTTAATCGGAATTACTGGGCGTAAAGCGCACGCAGGCGGTTTGTTAAGTCAGATGTGAAAGCCCCGGGCTCAACCTGGGAACTGCATCTGATACTGGCAAGCTTGAGTCTCGTAGAGGGGGGTAGAATTCCAGGTGTAGCGGTGAAATGCGTAGAGATCTGGAGGAATACCGGTGGCGAAGGCGGCCCCCTGGACGAAGACTGACGCTCAGGTGCGAAAGCGTGGGGAGCAAACAGGATTAGATACCCT
+
GGGGGGGGGGGGGAFGGGGFGGGGGGGGGGGGFCFGGGGGEGG,@FFFGBF<FGGGGGGCFGFGGFGG8F7,5CFA<FFFGGFGC<+@CEC+@:F?7++6CB==,<E,<,<><<,D,E9FFGC,CFE,>BF,F>CFEFG,,BFB/5@GA:2?ECCGFCFC@FG:1,BC<D@FEFGG@<FEFCGFF?A?639>CC8>FGGGA19CB<DG:>@CGGGGEFF=#GFFFFGGAFFEFGFGFGGFFCCC:<FFFF:C#GC@GFGGGFGGGFFGF9F=AGFFEA29?GCFGGGFCD,F?GFGGFGGGGGGGEEGGEDE=FF<GGGGEF<DFFCGGDECGGFGF7GGGGFBFFCGGGGFGGGEGGFGF>GGGFFGDFGGGFGGGDECFGGGGFGFE9GGGGGGF8GFFGGGEGGGGGGGGGEFCFEGGGGGGGGGGGGGGGGGCCCCC
@CZ 144
TGGGGAATATTGCACAATGGGGGAAACCCTGATGCAGCGACGCCGCGTGGAGGAAGAAGGTCTTCGGATTGTAAACTCCTGTTGTTGAGGAAGATAATGACGGTACTCAACAAGGAAGTGACGGCTAACTACGTGCCAGCAGCCGCGGTAAAACGTAGGGTGCAAGCGTTGTCCGGAATTACTGGGTGTAAAGGGAGCGCAGGCGGGAAGACAAGTTGGAAGTGAAAACCATGGGCTCAACCCATGAATTGCTTTCAGAACTGTTTTTCTTGAGTAGTGCAGAGGTAGATGGAATTCCCGGTGTAGCGGTGGAATGCGTAGATATCGGGAGGAACACCAGTGGCGAAGGCGGTCTACTGGGCACCAACTGACGCTGAGGCCCGAAAGCATGGGTAGCAAACAGGATTAGATACCCT
+
GCFGGGGGGGGGGGGGGGGGGGGGGGGCGGGGGGFGGGGGGGGGGGGFGGGGGGGGGFGFGGGGGGGGGGGGGGGGGGGGFGGGGC@EEFGGGGGDFGGGGGG:FFAE9FGFFECGGGGGGGGGGGGFCGFGGCFG8@FGFEFFG8EFFEFCGDG?<ECC9?FFBGCC==FBFFFEEGFGGGGGGFFGGGC>:<F>EFG=FGGFGDE=FEGFFGFFCCEEGGDGGGGGGFD,FCGGGGGGCCE,DGGGGGFBFGFEGGGFGGGFA5FCGGFGDF@7:FFFGGGGGGGGGGGGGGF=E@4GFGFF8GGGGGGGGGGGGGGFFEGGGGGGGFGGGGGGGGGGGGGGGGEFGGGGGGGGGGGGGGGGGGGGGGGFCGGGGGGECGGGGGGGGGGGGGGGGGGGGGGGGGGGGGGCCCCC
@CZ 145
TGGGGGATATTGCGCAATGGAGGAAACTCTGATGCAGCGACGCCGCATGAGTGAAGAAGTATTTCGGTATGTAAAGCTCTATCAGCAGGGAAGAAAATGACGGTACCTGACTAAGGAGCCCCGGCTAACTACGTGCCAGCAGCCGCGGTAATACGTAGGGGGCAAGCGTTATCCGGATTTACTGGGTGTAAAGGGAGCGTAGACGGCGACGCAAGTCTGAAGTGAAATACCCGGGCTCAACCAGGGAACTGCTTTGGAAACTGTGTTGCTAGAGTGCTGGAGAGGTAAGCGGAATTCCTAGTGTAGCGGTGAAATGCGTAGATATTAGGAAGAACACCAGTGGCGAAGGCGGCTTACTGGACAGTAACTGACGTTGAAGCTCGAGAGCGTGGGGAGCAAACAGGATTAGATACCCT
+
GGGGGGCGGGGCGGGGGGGGGGGGGGGGGGGFGGGGGGGGGGGGGGGGGGGGGGGGGGGGGGGGGGG7FFGGGGGGGGFGGGGGGGGGGGGGGGGGGGGGGGGGGGGGGFGGGGGFGGGGCGGGGDGGGGGGEGGCFGGGGFGGGGGGEFGGGGFGFGGF=FGGGGGGECFGGGGD:GGFFGGGFGDFFGGFFGGDEGGGGEEFGGGG@?EGGGGGGGGGGGGGGGGGEGGGGGFGGGGGGG>EGGGGGGD3FGGGGGGGGGGGGGGGGGGFFGGGGGGGGGGGGGGEF8GFGGGGGGGGGF@GGDGGGGGGGCGFCGGGGGGFFGGGGGGGGGGGGGGGGGGGGFCCEFAGGGGGGGGGGGGGGGFGGGGGGGGGGGGGGGGGGGGGGGGGGGGGGGGGGGGGGGGGGGGCCCCC
@CZ 51696
TGGGGAATATTGCGCAATGGGCGAAAGCCTGATGCAGCGACGCCGCGTGAAGGATGAAGTATTTCGGTATGTAAACTTCTATCAGCAGGGAAGAAAATGACGGTACCTGACTAAGAAGCCCCGGCTAACTACGTGCCAGCAGCCGCGGTAATACGTAGGGGGCAAGCGTTATCCGGATTTACTGGGTGTAAAGGGAGCGTAGACGGCTGTGCAAGTCTGAAGTGAAAGGCATGGGCTCAACCTGTGGACTGCTTTGGAAACTGTGCAGCTAGAGTGTCGGAGAGGTAAGTGGAATTCCTAGTGTAGCGGTGAAATGCGTAGATATTAGGAGGAACACCAGTGGCGAAGGCGGCTTACTGGACGATGACTGACGTTGAGGCTCGAAAGCGTGGGGAGCAAACAGGATTAGATACCCT
+
GGGGGGGGGGGGGGGGGGGGGGGGGGGGGGGGGGGGGGGGGGGGGGGGGGGGGGGGGGGCFFGGGGGGGGGGGGGGGGGGGGGGGGGGGGGGGGGGGGGGGGGGGGGGGGGGGGGGGFGGGGGGGGGGGGGGG@GGGGFGGGGGGGGGFGGGGGGGGGGGGGGGGGGGGGGGGGGGGGGGGGGGGGGGGGGGGGFGGGGGGGGGGGGGGFGGGGGGGGGGGGFGGGGGGGGGGGGGGGGGGGFCFFGGGGGGGGGGGGGGGGGGGGGGGGGGGGGGGFGGGGGGGGGGGGGGGGFCGGGGGGGEGGGGGGGGGFEGGGGGGGGGGGGGGGGGGGGGGGGGGGGGGGGGGGGGGGGGGGGGGGGGGGGGGGGGGGGGGGGFGGGGDGGGGGGGGGGGGFGGGGGGGGGGGGGCCCCC
@CZ 147
TGGGGAATATTGCACAATGGGGGAAACCCTGATGCAGCGACGCCGCGTGAGCGATGAAGTATTTCGGTATGTAAAGCTCTATCAGCAGGGAAGAAAATGACGGTACGTGACTAAGAATCCCCGGATAACTACGTGCCAGAAGCCGCGGTAAAACGTAGGAGGCGAGCGTTATCCGGATTTACTGGGTTTAAAGGGAGCGTAGGCGGCATGGCAAGCCAGATGTGAAAGCCCGGGGCTCAACCACGGAACTGCATTTGGAACTGTCAGGCTTGAGTGTCGGTGAGGAAAGCGGAATGCCTAGTGTAGCGGTGAAATGCGTAGATATTAGGAGGAACACCAGTGGCGAAGGCGGCTTTCTGGACGATGACTGACGTTGAGGCTCGAAAGCGTGGGGAGCAAACAGGATTAGATACCCT
+
GG8FDGGGGGGGEGGGGGGG8CF7FGC,BFGGGCGGGF@FFGGGGGGGGD:,@FGGGGG<,C5E?,FBEGD<5EGAFG<9,E9<E<F<FG<FCCFF8B,,5+CFFG+EF,B<D9,,C,,,B3=7+3+8>,><>@EG453%,28,9*54-2((*:C60C1**9-*::(:9DD=GEF)71F@A4EDF7>F7GGGFC<244F;==7EF>,,@D*5FGFEGFGGFGFFGGGEC@C358GFFGF=>67>F9=FCFDC,FGGGGGGCGGFFCF@EB,A5+=@++EE3F;A>4@++CGGF=C,49GGGFGGDCGGGFC,GGEFA6GGGGGGGFE,FE9GGGGGFFABC,GGGGGGF@,88GF@EB,66,6,F9E,GGGGEEGGF:F<8GGGGGGGGGGGGGGGGDGGGGGGGGGGFFGCCCCC
@CZ 148
TGGGGAATATTGCACAATGGGGGAAACCCTGATGCAGCGACGCCGCGTGAGCGATGAAGTATTTCGGTATGTAAAGCTCTATCAGCAGGGAAGAAAATGACGGTACCTGACTAAGAAGCCCCGGCTAACTACGTGCCAGCAGCCGCGGTAATACGTAGGGGGCAAGCGTTAACCGGATTTACTGGGTGGAAAGGGAGCGTAGACGGCATGGCAAGCCAGATGTGAAAGCCCGGGGCTCAACCCCGGGACTGCATTTGGAACTGTCAGGCTAGAGTGTCGGAGAGGAAAGCGGAATTCCTAGTGTAGCGGTGTAATGCGTAGATATTAGGAGGAACACCAGTGGCGAAGGCGGCTTTCTGGACGATGACTGACGTTGAGGCTCGAAAGCGTGGGGAGCAAACAGGATTAGATACCCT
+
GGGGGGGGGGGGGGGGGGGGGGGGGGGGGGGGGGGGGGGEGGGGGGGGGGGGGEGGGGGFFGFGGGGGFGGGGGGGGGGGGGGGGGGGGGGGGGGGGGGDEEGGGGGGCFGGGGGGFGGGGG7FGCFGGGGGEGGGGF7FCCGGGGDDEEDFGGGGGGEGGGGFFGGGEGC#8CF;=FCCFG3GGGGG#F<E9=:FCGECGEGGGGGEEFGGFGG#@FBCEFGFFGC?7CC<D?E5DG9FGEEFCF@DGFGFFFGGFGGGG8FD0:CGEECFFGGECCFFBGGGE7FBDFEGGFAEB5,F<FC@=F:FFEEF=CDFCF<DGDEE,F8EFCGGFE,CCGGGGGGGGGDGGGGGGGGGGGGGGGGGGGGGGGGGGGGGGGGGGGFGGGGGGGGGGGGGGGGGGGGGGGGGGGGCCCCC
@CZ 149
TGAGGAATATTGGTCAATGGGCGAGAGCCTGAACCAGCCAAGTAGCGTGAAGGATGAAGGTCCTACGGATTGTAAACTTCTTTTATACGGGAATAAAGTTTCCTACGTGTAGGATTTTGTATGTACCGTATGAATAAGGATCGGCTAACTCCGTGCCAGCAGCCGCGGTAATACGGAGGATCCGAGCGTTATCCGGATTTATTGGGTTTAAAGGGAGCGTAGGCGGGTTGTTAAGTCAGTTGTGAAAGTTTGTGGCTCAACCGTAAAATTGCAGTTGATACTGGCGACCTTGAGTGCAACAGAGGTAGGCGGAATTCGTGGTGTAGCGGTGAAATGCTTAGATATCACGAAGAACTCCGATTGCGAAGGTAGCTTACTGGATTGTAACTGACGCTGATGCTCGAAAGTGTGGGTATCAAACAGGATTAGATACCCT
+
GGGGGGGGGGGGGGGGFGGGFGGGCGGGGGGGGGGGGGCGGGGGFGGGEGGG<FCFGDEFGGCFGGGGGGGGGGGGGGGGGGGGGGGGGGGGGCEFGGGGGGGF9?FGFFGGF@<BFFGGGGGABC?FGA8FGGCFCFFGFGDGG@+BBDEFGGGDGGGG@EGGCB>FGGFFGGGGGGGE=@FFEGGGB>CCFFEGGGG.<FCCCCCFCCFGFGE=E?B5FEGFGGGGGGGGGGGGFGEFD<7FFGGFCGGGD<DGEGGGG=GG=FCFG?F8GFDGGFAFCBC=5:=FCGGGFFB?CGGGGGGGGEDGGGGGGGGGGGFCE@GFDGGDGGGGGGGGGGGFEAGGFGFGGGGGGGGGDGGGGGGGGGGFGGGGGGGGGGGGGGGGGGDGGGGGGGGGGGGGGGGF@FFGGGGGGGGGGGGGGGGGGGGGGGGCCCCC
@CZ 150
TGAGGAATATTGGTCAATGGACGAGAGTCTGAACCAGCCAAGTAGCGTGAAGGATGAAGGTCCTACGGATTGTAAACTTCTTTTATAAGGGAATAAAACCTCCCACGTGTGGGAGCTTGTATGTACCTTATGAATAAGCATCGGCTAACTCCGTGCCAGCAGCCGCGGTAATACGGAGGATGCGAGCGTTATCCGGATTTATTGGGTTTAAAGGGAGCGCAGACGGGTCGTTAGGTCAGCTGTGAAAGTTTGGGACTCAACCTTAAAATTGCAGTTGATACTGGCGTCCTTAAGTGCGGTTGAGGTGTGCGGAATTCGTGGTGTAGCGGTGAAATGCTTAGATATCACGAAGAACTCCGATTGCGAAGGCAGCACACTAAGCCGTAACTGACGTTCATGCTCGAAAGTGTGGGTATCAAACAGGATTAGATACCCT
+
GGDGGGGGGGGGGGGGGGGGGGGGGGDGGFGGGGGGGGGGGGGGGGGGGGGGGGGGGGGGGGGGGGDGGEGGG9FGGFGGGGGGEFGFFGGGFGEGGGEGGFGGGGGGFFFE>8CEGGGFD9FFGGGGGGGGGGCGFGGGGGGGG4@FGGGGCFFGEGGGFGFFGGGDFGG7GGGGBFC:FGGGGGDGGGGGGGGGD0F9FGGGCF;<GGGGF=BED58C5EEGEGGEGGFE>8;FDGGGGFFDF<GGGFDGFFCFGGCDFGFFFGGGFC9GDCFCGFGDFGFGDGGFFFEEBEEECF<88GFDFDEGGGGFGGGEGGFAGGGFCDGGFF<<GGGGGEGFGFEA,GGGGGGFFC:F:GFEGGGGGGGGGGGGGFGGGGGGGGGGGGGGGGGGGGGGGGEGGGGGFEGGGGGGGGGFGGGGGGGFFCCGGGGCCCCC
@CZ 151
TGAGGAATATTGGTCAATGGACGAGAGTCTGAACCAGCCAAGTAGCGTGAAGGATGAAGGTCCTACGGATTGTAAACTTCTTTTATAAGGGAATAAAACCTCCCACGTGTGGGAGCTTGTATGTACCTTATGAATAAGCATCGGCTAACTCCGTGCCAGCAGCCGCGGTAATACGGAGGATGCGAGCGTTATCCGGATTTATTGGGTTTAAAGGGAGCGCAGACGGGTCGTTAGGTCAGCTGTGAAAGTTTGGGACTCAACCTTAAAATTGCAGTTGATACTGGCGTCCTTAAGTGCGGTTGAGGTGTGCGGAATTCGTGGTGTAGCGGTGAAATGCTTAGATATCACGAAGAACTCCGATTGCGAAGGCAGCACACTAAGCCGTAACTGACGTTCATGCTCGAAAGTGTGGGTATCAAACAGGATTAGATACCCT
+
GGGGGGGGGGGGGGGGGGGGGGGGEGGGGGGGFGGGGGGGGGGGGGGGGGGGGGGGGGGGGGGGGGGGGGGGGGGGG9FFGFGFFCGGGGFFFGGCGGG:FFFGF8F?EFGD:FFGFGFFFGGGGGGGGGGFFGGGGGGGGFGGGEGGGGGDEFGGGGGGGEEF>GGBFC@CFFGGBCFGDCDDGC7<C<FFGGGGGGFFGGGGGGGGGFFGGFECE;GGGE>=GEGCCEC<G>D96GGCFGGG=GGFGFDFGFC?GFGGGGFFFF=ADGGGGGGGFGGFGGGGEFC59GGEFGEEFDFFGGFGFCGGGGDGGGFEEEGEAGGGDGGGGGGGGFGGGGGGGGGF8GGGFFCGGGF@>GGEGGGGGGGFGGGGGGGGGGGGGGGGGGGGGGGGGGGGGFGGGGGGFGGGGGGGGGGGGGGGGGGGGGGGGGGCCCCC
@CZ 152
TGAGGAATATTGGTCAATGGGCGAGAGCCTGAACCAGCCAAGTAGCGTGAAGGATGAAGGTCCTACGGATTGTAAACTTCTTTTATACGGGAATAAAGTTTCCTACGTGTAGGATTTTGTATGTACCGTATGAATAAGGATCGGCTAACTCCGTGCCAGCAGCCGCGGTAATACGGAGGATCCGAGCGTTATCCGGATTTATTGGGTTTAAAGGGAGCGTAGGCGGGTTGTTAAGTCAGTTGTGAAAGTTTGTGGCTCAACCGTAAAATTGCAGTTGATACTGGCGACCTTGAGTGCAACAGAGGTAGGCGGAATTCGTGGTGTAGCGGTTAAATGCTTAGATATCACGAAGAACTCCGATTGCGAAGGGAGCTTACTGGGTTGTAACTGACGCTGATGCTCGAAAGTGTGGGTATCAAACAGGATTAGATACCCT
+
FGGGGGGG9FCFGFGGGGGGFGGGCEFGGGGFGGGGGFGCGGGFGGGGGGGFFFFFFGGG8EAFGGGGGGGGGGDGGGGGGGGDFGGGGGGGGGFGFGECD9EEF<CFCACFC,?EFGGFFEA@FFG7DD@,5EFFGFG9AFCDG<C=8,,A+8=F<F=FGGGF:E9AFDF<EFEFA;@*6D>A,C@+C:CCBE=C=G>FF?CGGGDC#FA65=*9<9?>FE@>FEC-CD;8:ED<:C30C5GGGCDGGFFGFGGGGDGGGGGGGGGFGGGGGFCFFAFFGEFGGGFE=8GGFGFGFFFE8:=GFCGGGGGGGFCGGGFFFEGF>FFE9,,GGGGGF<FFGFFEGGGGFGGGGFEDGGGGGGGGGFGDE,GGGGGGFCGF<E<FGEAGGGGGGGGGGGGGFGGGGGDGGGGGGGGGFGGGGGGGGGGGFEGCCCCC
@CZ 153
TGGGGAATATTGCACAATGGGGGAAACCCTGATTCAGCGACGCCGCGTGGAGGAAGAAGGTCTTCGGATTGTAAACTCCTGTTGTTGAGGAAGATAATGACGGTACGCAACAAGGAAGTGACGGCTAACTACGTGCCAGCAGCCGCGGTAAAACGTAGGTCAAAAGCGTTGTCCGGGATTACTGGTGGTAAAGGGAGCGCAGGCGGGAAGACAAGTTGGAAGTGAAATCTATGGGCTCAACCCATAAACTGCTTTCAAAACTGTTTTTCTTGAGTAGTGCAGAGGTAGGCGGAATTCCCGGTGTAGCGGTGGAATGCGTAGATATTAGGAGGAACACCAGTGGCGAAGGCGGCTGTCTGGACTGAAACTGACACTGAGGCACGAAAGCGTGGGGAGCAAACAGGATTAGATACCCT
+
GCEEEGEFCF9,ECFGFFFGGGGGCFFECF<FFC<,CCF@7@B7CEEF@FC6::=CFFFFGGGGFGGGC@BB?<<BF<F?=FFDGGFA,=F?,<,C<CFEGGG==++@+@3=F<,=FC<,3C8+3@CFG9,,@F@7F>,D:FDFG?FGCCF;<C7=CFCCC>'C?GF713;GECFCC7FB<9$1<(#6:A0'GGECEEC&*2C8C?>,9FD9=:CAFEE<;<,=37,>7<CCFD:8F::B8=9FCA;=FBFDCGDGFD<BGGFFEEFDGGGGFF8F@BDCCF?FEEEGGGGFFE+CB7GGFA>CGGGGGGFF6F?E@FCC?;F,FFE8F;F@CCCGGDFGGFCACGFEEGGGGGFGFFCFEFCAFF6GGGGGGGGE9<GGGGGGGGGGGFGGGGFFGGGGFFFGFGFGFFFCCCCC
@CZ 154
TGGGGGATATTGCGCAATGGGGGCAACCCTGACGCAGCAACGCCGCGTGAAGGATGAAGGTTTTCGGATTGTAAACTTCTTTTATTAAGGACGAAAAACGACGGTACTTAATGAATAAGCTCCGGCTAACTACGTGCCAGCAGCCGCGGTAATACGTAGGGAGCAAGCGTTGTCCGGATTTACTGGGTGTAAAGGGTGCGTAGGCGGCTTTGCAAGTCAGATGTGAAATCTATGGGCTCAACCCATAAACTGCATTTGAAACTGTAGAGCTTGAGTGAAGTAGAGGCAGGCGGAATTCCCCGTGTAGCGGTGAAATGCGTAGAGATGGGGAGGAACACCAGTGGCGAAGGCGGCCTGCTGGGCTTTAACTGACGCTGAGGCACGAAAGCGTGGGTAGCAAACAGGATTAGATACCCT
+
GFGGGGGGGGGGGGGGGGGGGGDGGGGGGGDFGEG@FGGGGGGGGGGEEGGGGGGDGFFCFEGGGGGGGGGGGGGGGGGGGGGGGCFGGGGGDGCFGGGGGGGGGGGGGFGGGGGGGG91><=G@FGGFEGGGGGEFGGCFGGGFGGFGFFFGFGGGGGFF8FC;?FGGGEGGGGGGGGGFFFFFGGGGGGFGGG>CEGGE;DGEFECGGFFGFAFGCDCCGGGGGGGGGFGCF6FGGGGFGFFCEGE?FGFFFFDGG<FGGGFACA=FEDGFFGGFFGGGGGGGGGEEF8GGGGGDGGEGGGGGGGGGGGGGGEGGGFF;GGGGGGGGGGGGGGGGGGGGGGGGGGGGGGGGFGGGGGGGGGGGDGFFGGGGGGGGGGGGGGGGGGGGGGGGGGGGGGGGGGGGGGGGGGGCCCC9
@CZ 155
TGAGGAATATTGGTCAATGGACGAGAGTCTGAACCAGCCAAGTAGCGTGAAGGATGAAGGTCCTACGGATTGTAAACTTCTTTTATAAGGGAATAAAACCTCCCACGTGTGGGAGCTTGTATGTACCTTATGAATAAGCATCGGCTAACTCCGTGCCAGCAGCCGCGGTAATACGGAGGATGCGAGCGTTATCCGGATTTATTGGGTTTAAAGGGAGCGCAGACGGGTCGTTAGGTCAGCTGTGAAAGTTTGGGACTCAACCTTAAAATTGCAGTTGATACTGGCGTCCTTAAGTGCGGTTGAGGTGTGCGGAATTCGTGGTGTAGCGGTGAAATGCTTAGATATCACGAAGAACTCCGATTGCGAAGGCAGCACACTAAGCCGTAACTGACGTTCATGCTCGAAAGTGTGGGTATCAAACAGGATTAGATACCCT
+
GGGGGGGGGGGGGGGGGGGGGGGGGGGGGGGGGGGGGGGGGGGGGGGGGGGFGGGGFFGGGGGGGFGGGGGGGGGGGGGGGGGGGGGGGGGGGGGGGGGGGDGGGGGGGFEEEFGGGGGGGGGGGGGGGGGGGGGFGGGGGGGGDGGGGGGGGGEFGEGGDGGFDGGGGGGGGGGFGEEGGGGGGGGGGGGGGGGGGGGGGGGGGGGGGGGGGGGGGGGGGECFGGEECGGGFGGGGGGGGGGGGGGGGGFGGF9GGGFFGFGGGGGGGGGGGGGGGDGGGGGGGGGFGGGFFGGGGGGGGGGGGGGGGFFGGGGGGGGGGGGEGGFGGGGGGGGGGGGGGGGGGFGGGGGGGGGGGGGGGGGGGGGGGGGGGGGGGGGGGGGGGGGGGGGGGGGGGGGGGGGGGGGGGGGGGGGGGGGGGGGGGGGGGGGCCCCC
@CZ 156
TGGGGAATATTGCACAATGGGGGAAACCCTGATTCAGCGATGCCGCGTGGAGGAAGAAGGTCTTCGGATTGTAAACTCCTGTTGTTGAGGAAGAAAATGCCGGTGCTCAACAAGGCAGTGACGGCTAACTACGTGCCAGCAGCCGCGGTAAAACGTAGGTCAAAAGCGTTGACCGGAATTACTGGGTGTAAAGTGAGCGCAGGCGGGAAGACAAGTTGGAAGTGAAAGCTATGGGCTCAACCCATAAACTGCTTTCAAAACTGTTTTTCTTGAGTAGTGCAGAGGGAGGCAGAATTCCCGGTGTAGCGGTGGAATGCGTAGATATTAGGAGGAACACCAGTGGCGAAGGCGGCTGTCTGGACTGAAACTGACACTGAGGCACGAAAGCGTGGGTAGCAAACAGGATTAGATACCCT
+
GGGGGGGGGGGGAFGGGGGGGGG+CFGGGGGGGAFGGGCF,BFGGGGGGG:,BFGFFGGG,EFG<,FCFGGGGGG,C,FG8F<,,445,:BFFG,4EE?,BF:4+4C,C5?C?E8+3B=,55@@,,;8=72B.8:8+B>6>'88CCA<AG:EFG*-EF?;7?6F<E@E9C:#5GGC?CGFF;E?F:#<DC9=;#1>B*,/A@@*F@3,==3,FFDE,9D<,C@,AE@,,,,CGGE@6+GGF:,3,,CGFF<9CC+,,=FFCGGFF4,,GFFF<<GEA,<8GGCC@,DFE4,GGGGFC@+GFCC@GFGGGGGGGGGDGGFGGEAFC<<GGGGF7F,DFE,:GGGGGGGGGFCGFCFGGGGFE<DCF<FDGGGGGFGGGFB6,GGGGGGGGGGGGCGGGGGGGGGGGGGGGGGCCCCC
@CZ 157
TGGGGAATATTGCACAATGGGGGAAACCCTGATGCAGCGACGCCGCGTGGAGGAAGAAGGTCTTCGGATTGTAAACTCCTGTTGTTGAGGAAGATAATGACGGTACCTGACTAAGAAGCACCGGCTAAATACGTGCCAGCAGCCGCGGTAATACGTATGGTGCAAGCGTTATCCGGATTTACTGGGTGTAAAGGGTGCGTAGGTGGTATGGCAGGTCAGAAGTGAAGGGCTGGGGCTCAACCCCGGGACTGCTTTTGAAACTGTCAAACTAGAGTACAGGAGAGGAAAGCGGAATTCCTAGTGTAGCGGTGAAATGCGTAGATATTAGGAGGAACACCAGTGGCGAAGGCGGCTTTCTGGACTGAAACTGACACTGAGGCACGAAAGCGTGGGGAGCAAACAGGATTAGATACCCT
+
GGGGGGGGGGGGGGGGGGGGGGGGGGGGG?FGGFGCFGGGGGGGGGGEGGGGGCGFGGGGGGGGGGGFFGGGGGGGGGGGF??CEFCFCFFFCGGGGGFFFGGGGGGGGGFGGFGDCC<FGGGDEAFGFGGFG5GGGGFGGCGFGFGGFC@C>GG?C;FGCFFGGGGGGGGGGGGDGGGGFFFFGG@FFGFGECFFCCEEGGEFGGGFGECFEDCFGFGGFGGFEGGGFCC:FGGGGGGGGGCGFFGF:FFECGE9GDEFGFFECGGFDGGGFGGF@EFGGGGGFFCGGGFAGGFFEGFGGGGGGGGGGGGGFGGGGGGGGGGGGGGGGGGGGGGGGGGGGGGGGGGGGGGGGGGGGGGGGGGGDGGGGGGGGGGGGGGGGGGGGGGGGCGGGGGGGGGGGGGGGGGGGGGCCCCC
@CZ 158
TGGGGAATATTGCGCAATGGGGGCAACCCTGACGCAGCAACGCCGCGTGCAGGAAGAAGGTCTTCGGATTGTAAACTGTTGTCGCGAGGGAAGAAGACAGTGACGGTACCTTGTGAGAAAGTCACGGCTAACTACGTGCCAGCAGCCGCGGTAATACGTAGGTGACAAGCGTTGTCCGGATTTACTGGGTGTAAAGGGCGCGTAGGCGGACTGTCAGGTCAGTCGTGAAATACCGGGGCTTAACCCCGGGGCTGCGATTGAAACTGACAGCCTTGAGTATCGGAGAGGAAAGCGGAATTCCTAGTGTAGCGGTGAAATGCGTAGATATTAGGAGGAACACCAGTGGCGAAGGCGGCTTGCTGGACGATGACTGACGTTGAGGCTCGAAAGTGTGGGTAGCAAACAGGATTAGATACCCT
+
GFGGGGGGGGGGGGGGGGGGGGGGGGGGGGGGGGGGGGGGGGGGGGGGGGGGGGGGGGGGGGGGGGGGDGGGGGGGGDGG9FEGGGGGGGGGGGGGGGGGGGGFGEGFGGGGFGCFGGCGG5GGGGDG7CF:;>FGGEFGFGFFG>FGGEGGGG.CFG;FGGFFFFGGGGGGGEECGGGFGGGGGGGGGCEGGGGGGFEGGDB@CEEGG>CEG;GGGGGE>GGGGGGGGGGGGFEFFEGEGGGGGGGGGGGGGGFCGGGGGGFGGGGGGGGGGFGGGEEDGGGGGGGGFGGGFGGGGGFFGFFGGGGGGGGGGGGGGGGGGGGGFGGGGGGFAFGGGGFGGGGGGGGGGGGGGGGGGGGGGGGGGGGFGGGGGGGGGGGFGGGGGGGGGGGGGGGGFGGGGGGGGGGGGGGGGGCCCCC
@CZ 159
TGGGGAATATTGCACAATGGGGGAAACCCTGATGCAGCGACGCCGCGTGAGCGAAGAAGTATTTCGGTATGTAAAGCTCTATCAGCAGGGAAGAAAATGACGGTACCTGACTAAGAAGCACCGGCTAAATACGTGCCAGCAGCCGCGGTAATACGTATGGTGCAAGCGTTATCCGGATTTACTGGGTGTAAAGGGAGCGTAGACGGCTGGGTAAGTCTGAAGTGAAAGCCCGGGGCTCAACCCCGGGACTGCTTTGGAAACTATGCGGCTAGAGTGTCGGAGAGGTAAGTGGAATTCCCAGTGTAGCGGTGAAATGCGTAGATATTGGGAGGAACACCAGTGGCGAAGGCGGCTTACTGGACGATGACTGACGTTGAGGCTCGAAAGCGTGGGGAGCGAACAGGATTAGATACCCT
+
GGGGGGGGGGGGFCGGGGGGGGGGGGGGGGGGGGGGFGGEGGGGGGGGGGGFFGGGGGGC,<FGGFG+4BFGGGGGGFFF<FGDFGFFFCFGGGGGGGGGGGGGGGGGDFG9FFEFFFGDGGCGGGGG9EEGGGGFGGCGGGFFGG@FGDEGCFG3>%CG9CFGGGGGGGEGCFGDEFGFGGGGGGDGFGGCCEF>GE@ED=,CEEC<2;;7GGFGCCF1CCEFDGGEFCFGCEGGFEGGGG8GGFEG@FFFFDFFGFGFGFD6=<#A<F<F@@:F;FE8GGGGGECGGGGGGGD8CC@FGGFFCDGGGGGGGGGGGFEGGFDGGGGGGGGGGGGGGGGGGGGGGGDGGEGFGGGEGGFFDE9@CFGFGGFGGFGGGGGGGGGGGGGGGGGGGGGGFFGGGGGGGGGGGGGCCCCC
@CZ 160
TGGGGAATATTGCACAATGGGGGAAACCCTGATGCAGCGACGCAGCGTGAGCGATGAAGTATTTCGGTATGTAAACCTCTATCAGCAGGGAAGAAAATGACGGTACCTGACTAAGAAGCCCCGGCTAACTACGTGCCAGCAGCCGCGGTAAAAAGTAGGGGGCAAGCGTTATCCGGAATTACTGGGTGTAAAGGGAGCGTAGACGGGGGGGCAAGTCTGATGTGAAAGGCATGGGCTCAACCGGTGGACTTCATTGGAAACTGTCATACTTGAGTGCCGGAGGGGTAAGCGGAATTCCTAGTGTAGCGGTGAAAGGCGTAGATATTAGGAGGAACACCAGTGGCGAAGGCGGCTTACTGGACGGTAACTGACGTTGAGGCCCGAAAGCGTGGGGAGCAAACAGGATTAGATACCCT
+
FGGGGC;8FGEFGGFFGFFGFGFGGG@FGG@FGGGGG@CFCFG+@:+BFEEF+8C7C?CEFGGGGDG=FG8FFGG,EFFGFCEG9FG8FGGGG<FAFF<,B+>FFDGGACEFDGFGF8,,4BFE@B7D@<AF7B,:BF<@,78:@C>F>GD$(%5338C7<5=F<@:CFCD-8<G?C>F<FG<:FDFG#GGF5C<<<>BB<E<8=C5B$;?CFFF@FEDFGCGGGF<D1<;A@'D8.GGF<C#CGF=CC,,E<AD<F@=,<GFC9FGD=GGGFC+DGEF>EDDDE8GEBFGFFB,FE,C9GGE@DFGGFEFEEFCCFGGGFDCFGGFFFFF9FF<FGGGECGECCEGGGGFCFGFGGGF7<FCCGFEGGGGDGGFCF::GEEFGEGGGGGCFCFAGGFEFE<AGGFGGDGGCCCC8
@CZ 51555
TGAGGAATATTGGTCAATGGGCGATGGCCTGAACCAGCCAAGTAGCGTGAAGGATGACTGCCCTATGGGTTGTAAACTTCTTTTATAAAGGAATAAAGTCGGGTATGCATACCCGTTTGCATGTACTTTATGAATAAGGATCGGCTAACTCCGTGCCAGCAGCCGCGGTAATACGGAGGATCCGAGCGTTATCCGGATTTATTGGGTTTAAAGGGAGCGTAGATGGATGTTTAAGTCAGTTGTGAAAGTTTGCGGCTCAACCGTAAAATTGCAGTTGATACTGGATGTCTTGAGTGCAGTTGAGGCAGGCGGAATTCGTGGTGTAGCGGTGAAATGCTTAGATATCACGAAGAACTCCGATTGCGAAGGCAGCCTGCTAAGCTGCAACTGACATTGAGGCTCGAAAGTGTGGGTATCAAACAGGATTAGATACCCT
+
GGGGGGGGGGGFFFFFGGFGGGGGGDGGGGGGGGGGGGGGGGGGGGGGGGGGGGGGGEDCFGGFGFFGGFFGEGGFGGGGGGGGGGGGEF9FFFGGGG,<CEEFG??@FFFCGEFEDEEGEGGFFGCFFCCFFGGFGGGGFGGGGGGGGGGGGFFFGGGGGGGGG;F7FGDGGGGFGGGCEFGFCEGGFGGDGFGGGGDFFGGGGGFGGFEEFGGGGGGGFGFGGGGGGGGGGGGGGGGGGGGGGGGGGGGGGGGGGGGFFGGDCGGGGGGGGGGGGGGGGFGGFGGFFGGGGGFEGGGGGGFGGGGGGGGGFFEGGGGGGGGGGEGGFGGGGGGGGGFGGGGFGGGGGGGGGGGEGGGGGGGGGGGGGGGGGGGFGGFFGGGGGGGGGGGGGGGGGGGGGDGGGGGGGGFEGGGGGFGGGGGGGGGGGGGCCCCC
@CZ 162
TGGGGAATATTGCACAATGGAGGAAGCTCTGATGCAGCGACGCCGCGTGAGTGAAGAAGTAGTTCGCTATGTAAAGCTCTATCAGCAGGGAAGATAGTGACGGTACCTGACTAAGAAGCTCCGGCTAAATACGTGCCAGCAGCCGCGGTAATACGTATGGAGCAAGCGTCATCCGGATTTACTGGGTGTAAAGGGAGTGTAGGTGGCCAGGCAAGTCAGAAGTGAAAGCCCGGGGCTCAACCCCGGGACTGCTTTTGAAACTGCAGGGCTAGAGTGCAGGAGGGGCAAGTGGAATTCCTAGTGTAGCGGTGAAATGCGTAGATATTAGGAGGAACACCAGTGGCGAAGGCGGCTTACTGGACTGTAACTGACGTTGAGGCTCGAAAGCGTGGGGAGCAAACAGGATTAGATACCCT
+
GGGGGGGGGGGGGGGGGGGGGGGGGGGGGGGGGGGGGGGGGGGGGGGGGGGGGGGGGGGGGGGGGGGGGGGGGGGGGGGGGGGGGGGGGGGGGGGGGGGFGGCFGGGFFGGGGGGGGFFGGGGGGGGGGGGGGCFFGGFFCFGGGEGGGGGGGGGFGG:FAFGGFFFGGGE=FDGFEGGFFGFCFGGDGFGGGGC6BFGFFGGGGGGGGGGGGGGFFGGGFDGGGGGGGFGGGGGGGFG=GGGGGGGGEFGGGGGGGGGGGGGGGGGGEFEGFGGGGFCCCGFGGGGGGGGGGGGGGGGGGGGF6GGGGGFAFGEECGGGGGFFGGGGGEGGGGGFGGGGGGGGGGGGGGGGGGGGGGGGGGGGFEGGGGGGGGGGGGGGGGGGGGGGGGGGGGGGGGGGGGGGGGGGGGGCCCCC
@CZ 163
TGGGGAATATTGCACAATGGGGGAAACCCTGATGCAGCGACGCCGCGTGAGTGAAGAAGTATCTCGGTATGTAAAGCTCTATCAGCAGGGAAGAAAATGACGGTACCTGACTAAGAAGCCCCGGCTAACTACGTGCCAGCAGCCGCGGTAATACGTAGGGGGCAAGCGTTATCCGGAATTACTGGGTGTAAAGGGTGCGTAGGTGGTATGGCAAGTCAGAAGTGAAAACCCAGGGCTTAACTCTGGGACTGCTTTTGAAACTGTCAGACTGGAGTGCAGGAGAGGTAAGCGGAATTCCTAGTGTAGCGGTGAAATGCGTAGATATTAGGAGGAACATCAGTGGCGAAGGCGGCTTACTGGACTGAAACTGACACTGAGGCACGAAAGCGTGGGGAGCAAACAGGATTAGATACCCT
+
GGGGGGGGGGGGGGGGGGGGGGGGGGGGGGGGGGGGGGGGGGGGGGGGGGGGGGGGGGGGGGGGGGGGGGGGGGGDEGGGGGGGGGGGGGGGGGGGGGFGGGGGGGGGGGGGGGGGGGGGGGGGGGGGGGGGG?8FGGFGGGFFGGGGGGGGGGGFFGGGGGGGGGGGGGGGFGFFGEGCGGGGGGGGGGGGGGG5EEGGGGGFGGEF4GGFGGGGGGGGGGGGGGG,7D,8GGGGGGGFF7FFGFECGGGGFGGGGGGGGGFDF9GFFF<GFGFGGEGGBA8GGGEGGGGGGFFGGGGGGGGGCGGGGGGGFGGGFEFAFEAGGGGGGGGGGGGF@GGGGGGGGGGGGGGGGGGGGGGGGGGGGGGGGGGGFGGGGGGGGGGGGGGGGGGGGGGGFGGGGGGGGGGGGGGCCCCC
@CZ 164
TGGGGAATATTGCACAATGGGGGAAACCCTGATGCAGCGACGACGCGTGAAGGAAGAAGTATCTAGGTATGTAAACTTCTATCAGCAGGGAAGAAAATGACGGTACCTGACTAAGAAGCCCAGGCTAACTACGTGCCAGCAGCCGCAGTAATACGGAGGGGGCAAGCGTTATCCGGATTTACTGGGTGTAAAGGGAACGTAGACGGAAGAGCAAGTCGGATGTGAAAGGCTGGGGCTTAACCCCCGGACTGCATTGGAAACTGTTGTTCTATAGTGCCGGAGAGGTAATCGGAATTCCTAGTGTAGCGGTGAAATGCGTAGATATTAGGAGGGACACCAGTGGCGAAGGCGGCTTACTGGACGGTAACTGACGTTCATGCTCGAAAGTGTGGGTATCAAACAGGATTAGATACCCT
+
GFFFEDG<FEC@E9FFD<EFDGEDEG@FFGFFCGGGEECDCE@:CEE7CEFGG,CCEFGFCFAD,C,:CCFEFGCFFA<,<,,C<DE?FC?EEGGGGEEEF:>CGC?ED8,,8,?B<,B:B,,<8,=>AFFF@<3DDAF+@D,@:@+<AGC@C+@$<2577EEF/*=C<@<#CC7<8+&A;FGDC;1<2:FC9CDCFGEFGC7:CC;:5;FC@C849#2D@AE@<FEFFFFF<DGDACGECFCC$F8C:ADFG:C3F<E,FFCGF6F?@C<,*>+F>GF8?A,CC+8++FE9A=<E@DGFFFFC>CCAFB<FC:=7@AFDDCGGEFCDFEGF8FCFDAEE@CFFGGGGGEFEAFF<FGGFFCFCFFFGGGGGGFCGGGEEGFFGGGGGGGGFCAGGGFFFF<AFF<ECFGEC@CCC
@CZ 165
TGAGGAATATTGGTCAATGGACCAAAAGTCTGATCCAGCAATTCTGTGTGCACGATGACGGTCTTAGGATTGTAAAGTGCTTTCAATCGGGAAAAAGAAAGTGATGGTACCGATAGAAGAAGCGACGGCTAAATACGTGCCAGCAGCCGCGGTAATACGTAGGTCGCAAGCGTTATCCGGATTTATTGGGCGTAAAGCGTGTCTAGGCGGTCTGGTAAGTCTGATGTGGAAATGCGGGGCTCAACTCCGTATTGCGTTGGAAACTGCCAGACTAGAGTACTGGAGAGGTGGGCGGAACTACAAGTGTAGAGGTGAAATTCGTAGATATTTGTAGGAATGCCGATAGAGAAGTCGGCTCACTGGACAGATACTGACGCTGAAGCGCGAAAGCATGGGGAGCAAACAGGATTAGATACCCT
+
GFG?FGGGGGGGGGGGGGGGG@FFFFAFGECCEFFGECDF8CFG,CEFGGGGG@FF<F<FCFF7@9FG9<<@FGCDFGDGDCFFGCCFG>:FECFFGGGC8CCC,CFEE,9B:=FGFAF@F9,+BFEEAFCEEC:?=D2.:AADG:DBCC2BFF<<:D?+@#7@'=@FC:BGC7/#/EFECDFFDE@GGD=FCC:<CC:EFF*=>>B4GGD*GGGGEGGG=FD59EFCEFEFC:DGGGG-GGGGGGEGFABGGGEEGGGFGGFGFA8GGGGGGGGFGFGGGFEFFGCGC@7GGFGFC,FFFFAEFGGGGGFAGGGGGGGGGGGGGGGGGGGGGGGGFEGGGGFGFF9GGGFBGGGGGGGGGGGGFGGFGGGGGGGGGGGGDGGDDGGGGGGGGGGGGGGGFGGGGGGGGGGGGGCCCCC
@CZ 166
TGGGGAATATTGCACAATGGGGGAAACCCTGATGCAGCGACGCCGCGTGAAGGAAGAAGTATCTCGGTATGTAAACTTCTATCGGAAGGGAAGATAGTGACGGTACCTGACTAAGAAGCCCCGGCTAACTACGTGCCAGCAGCCGCGGTAATACGTATGGTGCAAGCGTTATCCGGATTTACTGGGGGTAAAGGGTGCGTAGGTGGTATGGCAAGTCAGAAGTGAAAGGCTGGGGCTCAACCCCGGGACTGCTTTTGAAACTGTCAAACTAGAGTACAGGAGAGGAAAGCGGAATTCCTAGTGTAGCGGTGAAATGCGTAGATATTAGGAGGAACACCAGTGGCGAAGGCGGCTTTCTGGACTGAAACTGACACTGAGGCACGAAAGCGTGGGGAGCAAACAGGATTAGATACCCT
+
GGGGGEGGGFGGGDGGGGGFGGGGGGGGGCFGGGGGC<FGDGGGGGGFFGGFF<FGGGGGGGGFFGF=FGGGGGGGG<FCFACCF+8CFC,B=FFGGFGGGDGGGGGDEFGGGCFAFFGGFDGGGGGGGGG8CCDCCF,@<><>CFEGF7:DFEFCF=FGFFGGGG1?CFC,>FCC.CF42?8C<2*,>3=CECC8BC8-5EF6FGGFDFE;CCF?ECFFFFCCFCC8FCGGEGDE8B:@GFCEFCFEEGGDFF?GFC@?FDGGGGGFD<AFFAGG>=GFEGE?E+:@FFGBE,E<CGGGGFEB6GF?FFFGGFGEBGEGFFFFCGFDFCGGGGGGFF@F7GGGFEF@EGFGGGFCGGGGGFFGGFDGGGGGGGGGGGGGFDGFDGGGGGGD@GGGGGGGGDFEGFGGGGGCCCCC
@CZ 167
TGAGGAATATTGGTCAATGGGCGATGGCCTGAACCAGCCAAGTAGCGTGAAGGATGACCGCCCTATGGGTTGTAAACTTCTTTTATAAAGGAATAAAGTCGGGTATGCATACCCGTTTGCATGTACTTTATGAATAAGGATCGGCTAACTCCGTGCCAGCAGCCGCGGTAATACGGAGGATCCGAGCGTTATCCGGATTTATTGGGTTTAAAGGGAGCGTAGGCGGGTTGTTAAGTCAGTTGTGAAAGTTTGCGGCTCAACCGTAAAATTGCAGTTGATACTGGCGACCTTGAATGCAACAGAGGTAGGCGGAATTCGTGGTGTAGCGGTGAAATGCTTAGATATCACGAAGAACTCCGATTGCGAAGGCAGCTTACTGGATTGTAACTGACGCTGATGCTCGAAAGTGTGGGTATCAAACAGGATTAGATACCCT
+
GGGGGGGGGGGGGGGGGGGGGGGGGDGGGGGGGFGGGGGGGGGGGGGGGGGGGGGGGGGGGGGGGGFGGGGGGG?FFFGGGGGG,9FFGGGFFGGGGFFGGGGGGGGGGGGBFFGGGGEGFFDEGGFFGGGGGGGGGGGGGGFFGGGGAFGFG@GGGGGGGGGGGGGGGGGFGGGGGGGGE>FDEEGGGGGGGGCFGGGGGGGGGGGGGGGFGGFGGGEFCEGFGGFGGGGEFFFGGGGGGGGGFFGGGGGECFFGFGGGG>GGFDGGFGGGGGGFF8GGGGEGFE=EGF?9BFGGGGGGGGGGGGGGGGGGGGGGGGGFFGGGDGGGGGGGGGGGGGGGFFFGGGFGGGGGGGGGGGGGGGGGGGGGGGGGGGGGGDGGGGGGGGGGGGGGGGGGGGGGGGGGGGGGGGGGGGGGGGGGGGGGGGGGGGGCCCCC
@CZ 168
TGAGGAATATTGGTCAATGGGCGATGGCCTGAACCAGCCAAGTAGCGTGAAGGATGACCGCCCTATGGGTTGTAAACTTCTTTTATAAAGGAATAAAGTCGGGTATGCATACCCGTTTGCATGTACTTTATGAATAAGGATCGGCTAACTCCGTGCCAGCAGCCGCGGTAATACGGAGGATCCGAGCGTTATCCGGATTTATTGGGTTTAAAGGGAGCGTAGGCGGGTTGTTAAGTCAGTTGTGAAAGTTTGCGGCTCAACCGTAAAATTGCAGTTGATACTGGCGACCTTGAATGCAACAGAGGTAGGCGGAATTCGTGGTGTAGCGGTGAAATGCTTAGATATCACGAAGAACTCCGATTGCGAAGGCAGCTTACTGGATTGTAACTGACGCTGATGCTCGAAAGTGTGGGTATCAAACAGGATTAGATACCCT
+
GGGGGGGGGGGGGGGGGGGGGGGGDFGGGGGGGGGGGGGGFGGGGGGGGGGGGGGGGGGGGECFDFGGF,FGGGGGGGGGFG9DFGGGGGGGGGGFG<@9BFGGGF<FEGGGFGG+BFGGGGGGGGGGGGC9FFGGGGGG,FCFEGGFGGGGGGGFGE8BBFGGGGGGEFEGF8:9*<GGE?+EFDDGFD<:>EGFFGGFFGEDFGGGGFCGFCF@GEGFFGGFGEGFGGGFCGGFCGGFGGGGFGGFDF=-FGGFFDEG=DGGGGGGGCGGGGGGFGGF>GGGGFF?GGGGFGGGDFAGFFGGFGGGGGGGGCFFGGGGGGGGGGGGGGGGGGGGGGGGGGGGGGFGGGGGGGGEGGGGGGGFGGGGGGGGGGGGGGGGFGGGGGGGGGGGGGGGGGGGGGGGGGFGEGGGGGGGGGGGGGGGGFEFGGGCCCCC
@CZ 169
TGGGGAATATTGCACAATGGGGGAAACCCTGATGCAGCGACGCCGCGTGAAGGAAGAAGTATCTCGGTATGTAAACTCCTTTCGGCAGGGAAGATAGTGACGGTACCTAACGAATAAGCACCGGCTAACTACGTGCCAGCAGCCGCGGTAATACGGAGGGTGCAAGCGTTATCCGGATTTATTGGGTGTAAAGGGTGCGTAGGTGGTATGGCAAGTCAGAAGTGAAAGGCTGCGGCTCAACCGCGGGACTGCTTTTGAAACTGTCAAACTAGAGTACAGGAGAGGCAAGCGGAATTCCTAGTGTAGCGGTGAAATGCGTAGATATTAGGAGGAACACCAGTGGCGAAGGCGGCTTTCTAGACTGAAACTGACACTGAGGCACGAAAGCGTGGGGAGCAAACAGGATTAGATACCCT
+
GGGGGGGGGGGGGAFGGGGGGGGGGGGGGGGGGGGGGG@FGGGGGGGGG,CFGG8FGFFCCCCFFGG=,CFGGFGCG,FA,C?@++F@:CFGGGGG,E<FGE7FG+EF,,:+BF<FFDD?F<C=F7CF@F9F?:FFFG?F,FGCFFF.>+>7@F<#<<C0=,<38?*FFGECEFGGDCF68*+GFGC2CGGGG?F?DFGE>E*<GE68FC@#GGFFGCE=9GGGGFGG+8@F1FF8GFDFFG$-:.,FCGGGDGGGGGGGFDFC02CECEAFEFC#.DFC>GGFG+ECGGGFFF<FB,F<GGECGGGGGGGGGGFCFGFDFGEGFCEAEF<FCEE:GFDFC:GGGGGGGECGE6E6C<,C@GGFCGGGGFGGGDGGFFGF6DGGGGF:GGGGGCGCGGGGGGGGGFFFGGGCCCB-
@CZ 170
TGGGGGATATTGCACAATGGAGGAAACTCTGATGCAGCGACGCCGCGTGAGTGAAGAAGTATTTCGGTATGTAAAGCTCTATCAGCAGGGAAGAAAATGACGGTACCTGACTAAGAAGCCCCGGCTAACTACGTGCCAGCAGCCGCGGTAATACGTAGGGGGCAAGCGTTATTCGGATTTACTGGGTGTAAAGGGAGCGTAGACGGCGACGCAAGTCTGAAGTGAAATACCCGGGCTCAACCTGGGAACTGCTTTGGAAACTGTGTTGCTAGAGTGCTGGAGAGGTAAGCGGAATTCCTAGTGTAGCGGTGAAATGCGTAGATATTAGGAAGAACACCAGTGGCGAAGGCGGCTTACTGGACAGTAACTGACGTTGAGGCTCGAAAGCGTGGGGAGCAAACAGGATTAGATACCCT
+
GGGGGGGGGGGGGGGGGGGGGGGGGGGGGGGGGGGGGGGGGGGGGGGGGGGGGGGGGGGGGGGGGGG=FGGGGGGGGGGG9FGGGGGGGGGGGGGGGGGGGGGGGGGGGGGGGGGGGGGGGGGGGGGGGGFGGFGGGGGGGGGGGG4GGGGGGGGFGGGGGGGGGGGGFFGGGGGFGDGGGGGGGGGGGGGGGGGFGGGGGG7FGGGGGGGGGFGGGGGFDGGGGGGEFGGFCGFCFGGGGGGGGGGFAFGGGFDGGGGGGGG1FGFFDGGGFGFFFGGGGGGGGGGGGFGGGGGGGFGFGGDGGGGGGGGGGGGGGFFCCGFEGGGGGGFCGFE<GFGEGGGGGGGGDGFGGGGGGGGGGGFGGGGGGGGGGGGFGGDGGGGGGGGGGGGGGGGGGGGGGGGGGCGGGFGCCCCC
@CZ 171
TGAGGAATATTGGTCAATGGGCGATGGCCTGAACCAGACACGTAGCGTGAAGGATGACCGCCCTATGGGTAGTAAACTTCTTTTATAAAGGAATAAATTCGGGTATGCATACCCGATTGAATGTACTTAATGAATAAGGAACGGATAACTCCGTGCCAGCAGCAGCGGTAATACGGAGGATCCGAGCGTTATCCGGATTTATTGGGTTTAAAGGGAGCGTAGGCGGTTTGTTAAGTCAGTTGTGAAATTTTGCGGCTCAACCCTAAAAGTGCAGTTGATACTGTCGACCTTGAATGCAACAGAGGTAGGCGGAATTCGTGGTGTAGCGTTGAAATGCTTAGATATCACGAAGAACTCCGATTGCGAAGGCAGCTTACTGGATTGTAACTGACGCTGATGCTCGAAAGTGTGGGTATCAAACAGGATTAGATACCCT
+
FGFCEGGGGFEFFCFFGCC8EFDGE,;F<@FF<,C,C,CC@CFFGCFE:,6<ACFFF,:C@BC+=D9,C:,8EAEFAA9FFCFGC9EE9,CF@8<B?,CD7<+,@?=9EBEBE,>+6+:5?E,?@FF9,C?,C95CEA9?,A+3+>B:B,:,+F7:=DD=F4:$/3B:FF27@DCEE/@FC36>@*>7CD97@<7E?G:@,,C5<>FCFFCFC8FC5?85=E>=EG#GGGE<8,<D<86C@,GCDE;,FC@@+D=8FFB,87,GFBDA,FE@98AE?,,FFC@6+,ECFAGFFCEB,<5@9C,F?EF+B,D<CDEFFDDFDGC@C@@<,FFCFGGGGGFDGGGFGGFD<FEEE7GFEGFGGGGGGFGGGEF,CFC,GGGGFGGGGGFFEF7FFGGGFF:GGGGGEGGDFGF<FCCGGGGGGGGGGFF9GFD@CCCC
@CZ 172
TGAGGAATATTGGTCAATGGGCGGAAGCCTGAACCAGCCAAGTCGCGTGAGGGAAGACGGCCCTACGGGTTGTAAACCTCTTTTGCCAGGGAGCAATGCCCAGCTCGAGATCTGGGAGGGAGGGTACCAGGAGAAAAAGCATCGGCAAACTCCGTGCCAGCAGCCGCGGTAATACGGAGGATGCGAGCGTTATCCGGATTTATTGGGTTTAAAGGGTGCGTAGGCGGTCTGTTAGGTCAGCGGGCAAATGTCGGCGCTCAACGACGGCCTGCCGTTGAAACTGGCTGACTTGAGTGGGCGAGAAGTATGCGGAATTCGTGGTGTAGCGGTGAAATGCATAGGTATCACGCAGAACCCCGATTGCGAAGGCAGCATACCGGCGCCCAACTGACGCTGAGGCACGAAAGCGTGGGTATCGAACAGGATTAGATACCCT
+
GGGGGGGGGGCFGGF<FFGFFGGCFCGDG@EEFCFFGGEGGFG9BFC@@GG8F@FF<FFDGGD<=ECEE=FCCFD9FFFGFFGGGGGCGG7=C7FF,54:BFBF8,B7BAFDBGFGFEGDCCGGE8>>,:+@>BCGG@CCF,DCGF*53,3,8:FFEG,>>DEF,:8@CFCEF,,48<F:FG<,=:7F.CEG:<C:C<C8C=C##=#8:A<CCCC=EE:F9C>EEFC:F:@AC?#AE?<EC?<):C/><<CGEC8CC?5:?::):@5:>CGG0D@DB;,0=CF==,BBD8F>:7@ECC=9FGGGD=FEGCCFFF@+GGFGFFC>DEGGGDGFA,C,C5?,=@,,EF?EFFECF@F7DGFCC@@DDGGGGGGGGGF@@CCCGF@<GGF7GFFCGFFGFF@CC7FECFF6,9GGGF<EGFEFEA9GEFGGGFECCBCC
@CZ 173
TGAGGAATATTGGTCAATGGGCGATGGCCTGAACCAGCCAAGTAGCGTGAAGGATGACCGCCCTATGGGTTGTAAACTTCTTTTATAAAGGAATAAAGTCGGGTATGCATACCCGTTTGCATGTACTTTATGAATAAGGATCGGCTAACTCCGTGCCAGCAGCCGCGGTAATACGGAGGATCCGAGCGTTATCCGGATTTATTGGGTTTAAAGGGAGCGTAGGCGGGTTGTTAAGTCAGTTGTGAAAGTTTGCGGCTCAACCGTAAAATTGCAGTTGATACTGGCGACCTTGAATGCAACAGAGGTAGGCGGAATTCGTGGTGTAGCGGTGAAATGCTTAGATATCACGAAGAACTCCGATTGCGAAGGCAGCTTACTGGATTGTAACTGACGCTGATGCTCGAAAGTGTGGGTATCAAACAGGATTAGATACCCT
+
GGGGGGGGGGGGGGGGGGGGFFGGGGGGGGGGGGGGGGFGGGGGGGGGGGGGGGGGGGCGGFGGGGGGGGGGGGGGGGGGGGGGG9FGGGC8EFGGGGGGGGGGDCFGGGGFFGG?FG7EFFGGGC<FFGGGGGGGGCFGGGGGDFGFGGGGGGGFGGGGFDFG/GDDFFFGGGGGGGE7=DCGFEEGGCCEEGGEFGFGFFEECGGGGGGGGGF>EEGEFGGCCGGGG*EECGEGDF?CFGGGCFGGGGGGGGGFFEGGGGGGFDGGGGGGGGGGGGGFDEFFGFGFFE,GFGGGGFDFFFDGGGGGGGF?FGGGGF?<GGGF=>GGGGGFGGGGGGGGGFGGGGGGGFCGGGGDGGGGGGGGGGGGGGGGGGGGGFEGGGGGGGGGGGGGGGGGGGGFGGGGGGGGGGGGGGGGGGGGGGGGGGGGGGGCCCCC
@CZ 174
TAGGGAATCTTCCACAATGGACGAAAGTCTGATGGAGCAACGCCGCGTGAGTGATGAAGGGTTTCGGCTCGTAAAACTCTGTTGTCGGAGAAGAACAGGTGTCAGAGTAACTGTTGACATCTTGACGGTATCCAACCAGAAAGCCACGGCTAACTACGTGCCAGCAGCCGCGGTAATACGTAGGTGGCAAGCGTTGTCCGGGTTTATTGGGCGTAAAGCGAGCGCAGGCGGTTTTTTAGGTCTGATGTGAAAGCCTTCGGCTTAACCGGAGAAGTGCATCGGAAACCGGGAGACTTGAGTGCAGAAGAGGACAGTGGAACTCCATGTGTAGCGGTGAAATGCGTAGATATATGGAAGAACACCAGTGGCGAAGGCGGCTGTCTGGTCTGTAACTGACGCTGAGGCTCGAAAGCATGGGTAGCGAACAGGATTAGATACCCT
+
GGGGGGGGGGGGGGGGGGGGGGGGGCCFGGFGGGFGGGGGGGGGGFGGGGGFFDGGCFAFEFGGGGGDGGGGDGGGGGGGGGGGGGGGGGGF@EEGGGGGGCGG9FDDFGGGGDGFF@9,AFGCGF7BFEGGGGGGGGFDGGGGCGFCCEEEGGGGFFGGGGGGCFG>FC>FC4C2@C@FCGGEG:@GGGGGGGGFGFA@>CCFCCF<;FGDG8FC:EFCCEGGGGGGECEGFFDFEGBF@FGFCGFFGF6EGGCFGCFGGGGGGGGGFEGGEFGGGF=@GGGFFCGFEA,FEFFECFGEGDGGGGGGGFGFE9GEEGFCGGFGFFGGGGGGGFFCGGGGGGGEE@,GGFCCGGGGFF<?GGGGGGGGGGGGGGGGGGGGGGGGGFGEFGGFGGGGGGGGGGGGGGGGFGGFGGGGGGGGGGGGGGGGGGGGGGGGCCC<C
@CZ 175
TGGGGAATATTGCACAATGGGGGAAACCCTGATGCAGCGACGCCGGGTGGAGGAAGAAGGTCTTCGGATTGTAAACTCCTGTTGTTGAGGAAGATAATGACGGTACTCAACAGGGAAGTGACGGCTAACTACGTGCCAGCAGCCGCGGTAAAACGTAGGTCACAAGCGTTGTCCGGAATTACTGGGTGTAAAGGGAGCGCAGGCGGGAAGACAAGTTGGAAGTGAAATCTATGGGCTCAACCCATAAACTGCTTTCAAAACTGTTTTTCTTGAGTAGTGCAGAGGTAGGCGGAATTCCCGGTGTAGCGGTGGAATGCGTAGATATCGGGAGGAACACCAGTGGCGAAGGCGGCCTACTGGGCACTAACTGACGCTGAGGCTCGAAAGTGTGGGTAGCAAACAGGATTAGATACCCT
+
GGGGGGGGGGGGGGGGGGGGGGGGGGGGGGGGGGECEFGDGGGGGGEGGGGGEGGGGGGGGGGGGGGGGCFGGGGGGFGDGGGGFFGGGGGGGGGFGGFGGGGGGGGGGGGGGGDGGGGGGGGGGGGGGGGGGGGGGGGGGGGGGGGGGCCFFFGFFFCFFGGGGGGGGGGGGGGFGGFGGGFFGGGGGGGGGGGGGGGGGGGGGDEGGGEGGGGGFFGFGGGGGGGGGFFGGGEFGGGGGGGGGGGGGGGFFGGFGGGGGGGGFFGGGGGFFGGGGFGGGGGGGGGGCGGGFFCGGGGGGGGGGGGGGGGGGGGGFGGGGGGGGGGGGGGGGGGGGGGGGGGGGGGGGGGGGGGGGGGGGGGGGGGGGGGGGGGGGGGGGGGGGGGGGGGGGGGGGGGGGGGGGGGGGGGCCCCC
@CZ 176
TGAGGAATATTGGTCAATGGGCGCTAGCCTGAACCAGCCAAGTAGCGTGAAGGATGAAGGCTCTCTGGGTAGTAAACTTCTTTTATATAAGAATAAAGTGCAGTATGTATACTGTTTTGTATGTATTATATGAATAAGGATCGGCTAACTCCGTGCCAGCAGCCGCGGTAATACGGAGGATCCGAGCGTTATCCGGATTTATTGGGTTTAAAGGGAGCGTAGGTGGACTGGTAAGTCAGTTGTGAAAGTTTGCGGCTCTACCGTAAAATTGCAGTTGATACTGTCAGTCTTGAGTACAGTAGAGGTGGGCGGAATTCGTGGTGTAGCGGTGAAATGCTTAGATATCACGAAGAACTCCGATTGCGAAGGCAGCTCACTGGACTGCAACTGACACTGATGCTCGAAAGTGTGGGTATCAAACAGGATTAGATACCCT
+
FGFGGGGGGGG<EFFGEFGFCGFGGGGGGFFCFFG@FGGGGGGGGGGGGGCCFFFGGGG?FFGG,<FGGG,BEDGGGCDGGGGGGDG9FGFGG9CEECFGGGGGGGFFGFGEC,EFDFGGGFGDGGCFGGC,BEFGGFGGFF>FEFCGGFGFG@F>=C97A8CFGFEEEC@?F>GFCF<CF#>DFFFGFEGGGGGGCEF;D9=;FFCFCF<CC9E8::GFECF;FFFC=C4;FFGG91B<FCEDF*DCE@C@FGGGGEFGGGFGG=CGGGG#A<C8,9?<BF<FFEEFFBFFDFGFFFFCGGFCB8EGGCGGGGGECD@GFGGGGGDGFCGGGGGGFDFE9GAGFFGFDFE,FFC:F@GDGGGDAC,CBGFCGGFF<E,GGGGGGGFDFGGGGFFDGGDECFGGEFCCGGFCF<E,8GGGFGGGGGGGGGGCCCCC
@CZ 177
TGAGGAATATTGGTCAATGGGCGCTAGCCTGAACCAGCCAAGTAGCGTGAAGGATGAAGGCTCTATGGGTCGTAAACTTCTTTTATATAAGAATAAAGTGCAGTATGTATACTGTTTTGTATGTATTATATGAATAAGGATCGGCTAACTCCGTGCCAGCAGCCGCGGTAATACGGAGGATCCGAGCGTTATCCGGATTTATTGGGTTTAAAGGGAGCGTAGGTGGACTGGTAAGTCAGTTGTGAAAGTTTGCGGCTCTACCGTAAAATTGCAGTTGATACTGTCAGTCTTGAGTACAGTAGAGGTGGGCGGAATTCGTGGTGTAGCGGTGAAATGCTTAGATATCACGAAGAACTCCGATTGCGAAGGCAGCTCACTGGACTGCAACTGACACTGATGCTCGAAAGTGTGGGTATCAAACAGGATTAGATACCCT
+
GGGGGGGGGGGGGFGGGGGGCFGGGGGGGGGGCCFGGGGGCEGGGGGGGGGGGGGGGGGGGFF@FGGGGGGGGGGGGGGGGGGGGGAFFEGGGGGGGGFDFGGGGFGEGFCGGG<FFGGGGGG9FCE<FFDFFFGGGGCACE?FGFGGGFF=EGGGG9FDFGGDFGGFGGGGGGGGEGFGGFCFEFGGGGGGGGFFEGGE89CF3GGGGGGGGGGFGGDE@GGB<FFFGEFGGGGGGGGGGGGGEFCGE@AEGGGGGGGGGGGGGGGGFGGGGGGGGGGGGGGFGGGGGGFFFGFGGGFCGGEDGGGGGGGGGGFF7FGGGGGDGGGGGGGGGGGGGGGGFGGFGFGGGGGFGGGGGGGGGGGGGGGGGGGGGGGGGGGGGGGGGGGGGGGGGGGFGGGGGGGGGGGGGFFFGGGGGGGGGGGGGGGGGGGCCCCC
@CZ 178
TGGGGAATATTGCACAATGGGCGCAAGCCTGATGCAGCGACGCCGCGTGAGGGATGGAGGCCTTCGGGTTGTAAACCTCTTTTATCGGGGAGCAAGCGAGAGTGAGTTTACCCGTTGAATAAGCACCGGCTAACTACGTGCCAGCAGCCGCGGTAATACGTAGGGTGCAAGCGTTATCCGGAATTATTGGGCGTAAAGGGCTCGTAGGCGGTTCGTCGCGTCCGGTGTGAAAGTCCATCGCTTAACGGTGGATCCGCGCCGGGTACGGGCGGGCTTGAGTGCAGTAGGGGAGACTGGAATTCCCGGTGTAACGGTGGAATGTGTAGATATCGGGAAGAACACCAATGGCGAAGGCAGGTCTCTGGGCCGTTACTGACGCTGAGGGGCGAAGGCGTGGGGAGCGAACAGGATTAGATACCCT
+
GGGGGGGGGGGGGGGGGGGGGGGGGGGGGGGGGGGGGGGGGGGGGGGGGGGGGCFGGGGGGGGGGGGGGGGGGGGGGGGGGGGGGGGGGGGDGGGGFGDGGGGGGGCFFGFGGGGGGGGGGGGFCFGGGGDGGGGGGGGFFGG@GDCFGGGDG<FFFGGGFCFGGGEGGGGGGGGGGDGFF>CFFFDFFGGGFEGGGGGGECFFCEGGGGGEGEEE:C5C=GGGG9CCGGFFF:C:<+GGCFCGFCFC:FG8EFGGGFFEGFG@CGGFFEGGFGGGGFGGGFGGGGGFEF;FDFGGGGGEFGCCGGGGGGGGGFGGCCGFF??GFGGGGGGFGGGGGGGGGGEF>GGGGGGGGGF8GGGGEGGGGGGGGGCGGGGGGGGGGGGGFGGGGGGGGGGGGGGGEGGGGGGGGGGGGGGGCCCCC
@CZ 179
TGGGGAATATTGCACAATGGGCGAAAGCCTGATGCAGCAACGCCGCGTGAGCGATGAAGGCCTTCGGGTCGTAAAGCTCTGTCCTCAAGGAAGATAATGACGGTACTTGAGGAGGAAGCCCCGGCTAACTACGTGCCAGCAGCCGCGGTAATACGTAGGGGGCAAGCGTTATCCGGAATTACTGGGTGTAAAGGGAGCGTAGACGGTCAAGTAAGTCTGGAGTGAAAGGCAGGGGCCCAACCCCTGGACTGCTCTGGAAACTATTTGACTAGAGTGCAGGAGAGGTAAGCGGAATTCCTAGTGTAGCGGTGAAATGCGTAGATATTAGGAGGAACACCAGTGGCGAAGGCGGCTTACTGGACTGTAACTGACGTTGAGGCTCGAAAGCGTGGGGAGCAAACAGGATTAGATACCCT
+
GGGGGGGGCGGGGGGGGGGGGGGGGGGGGGGGGGGGGGGGGGGGG:FFGEGGGGCEGGGGGFGFGFGGGGGGGGGGGCBFGGGG,CF,EF<A,4FFGGGGGGGGGEFGGGGDGGDDD8CFGCFFGDGGFFDCEFGCFFF9@:<DFEGG>FFGF;FBFCCDDGGGGG8BF=GGGGGGGEGGFB=9?FC;7FGGGGEAE9;EGEGFGGGFFD?CCFGGGGECFGGGGFF?E>GGEFGGGGGGGGGGGGDGFCBEFGGGGGGGGGGFFFFA9GDGFGGGGFGFGGGGGGFEFFGGFGGFCGGGFCGGGGGGGFECGGGGFAFEBFGGGFGGGGGGGGGGGGGGGGGGGGGGGGGGGGGGGGGGGFGGGGGGGGGGF8GGGGGGGGGGGGGGGGGGGGGGGGGFFCGGGGGGGGGCCCCC
@CZ 180
TAAGGGATATTGGTCAATGGACGCAAGTCTGAACCAGCCATGCCGCGTGGAGGATGAAGGCCCTCTGGGTTGTAAACTTCTTTTATGGGGGACGAAATCACTTATTCTTAAGTGTCTGACGGTACCCCAGGCATAAGCACCGGCTAGCTCCGTGCCAGCAGCCGCGGTAATACGGAGGGTGCAAGCGTTATCCGGATTCACTGGGTTTAAAGGGTGCGTAGGAGGGTGTGTAAGTCAGTGGTGAAATCTTCGAGCTTAACTCGGAAACTGCCGTTGATACTACATGTCTTGAATATCGTGGAGGTGAGCGGAATATGTCATGTAGCGGTGAAATGCTTAGATATGACATAGAACACCAATTGCGAAGGCAGCTCGCTACACGAATATTGACTCTGAGGCACGAAAGCGTGGGGATCAAACAGGATTAGATACCCT
+
GGGGGGGGGGGGGGGGGGGGGGE7CEGFFFGGGGGGGG<FFFGGGGGGGGGFGGGGGGGGGGEEFFGCEFGG@FFGGGFGGGGGAEFGGDFDCEEFGGGGG9FGGFFFFGGCDGGFC9FFFCCCGFFFGG7+3FFGGGFGFE7CFCF8>AFG><<BFGGGGGDD7CA<>FBGFGFFFEGEGGGGGGGGDGGEEFCFGFFFECCFG=4GGFFGGGFEFGFGGF>GEECFFCFFCFCFDF@@,,CFD<ECGGCC;GGFGGFC>>/F3DDCC9@CEEGA:GGGGFFGGGFGGGFC7EA7FF,1A8GGCCCEEGGGFFFFGF?9GGGGGGGGGGGGGGGGGGGGGGGFFGGGFFGGGGGGGGFEFGGGGGGGGGGGGGFGFE<GGGGGGGGGGGGDGGGGGGDFGGGGGGGGGGGGGGGGGGGGGGGGGGGGGGCCCCC
@CZ 181
TGAGGAATATCGGTCAATGGCCGAAAGGCTGAACCAGCAAAGTCGCGTGAAGGAAGAAGGATCTATGGTTTGTAAACTTCTTTTATAGGGGAATAAAGTGGAGGACGGGTACTCTTTTGTATGTACCCTATGATTAAGCATCGGCAAACTCCACGACAGCAGACGAGGTAATACGGAGGTTGCGAGGGTTATCCGGATTTATGGGGTTTAAAGGGTGCGTAGGTTGGTATTTAAGGCAGGGGTGAAAGTTTATGGCTCAACCATAAAATTGCCGTTGAAACTGGATTACTTGAGTGTGTTTGAGGTAGGCGGAATGCGTTGTGTAGCGGTGAAATGCATAGATATCACGCAGAACTCCGATTGCGAAGGCAGCTTACTAAACCATAACTGACACTGAAGCACGAAAGCGTGGGGATCAAACAGGATTAGATACCCT
+
GFFGGGGG,CF;EGGFEGF8<,FF+F7,<CFFGFCEFG-C,CEF@@EGE:6CEFFGGCFFCE<FGCG8FFGGFFG9CA<5<EE<?<CECF>FG<F,9,<?,:,+:+=+++8F,?E9,,:F<E,,C,,,,AA9,,:FF9,?:AFCF+883CD<,,+385C@3,,8+3@:FG9=9@DDE*>*,5,56=#2=:C)#4,7CCFA;7C6@C=CC@GEC>/542:#::@0,@,,5,CEE7,,E@5,,CCFF=7,@C,,>>ED8+DFD?C,A,9>7>7C@,FFF=A,C:<,,C,<=E,<DEE?8B,=,,8E@4=@+8FFGGGGEFA,GGGGCGGFEFECGFGGFGFFFGDF@7EGFAGGGGF:GGGGGDGGGFGFDEFFCFFEF@,E;F<GFE<GGFEFFFCEEGFECGGGGGGGGF@GGFFGGFDF?C;FCFGFEGGCCCCC
@CZ 182
TGGGGAATATTGCACAATGGGGGAAACCCTGATGCAGCGACGCCGCGTGGAGGAAGAAGGTCTTCGGATTGTAAACTCCTGTTGTTGAGGAAGATAATGACGGTACTCAACAAGGAAGTGACGGCTAACTACGTGCCAGCAGCCGCGGTAAAACGTAGGTCACAAGCGTTGTCCGGAATTACTGGGTGTAAAGGGAGCGCAGGCGGGAGAACAAGTTGGAAGTGAAATCCATGGGCTCAACCCATGAACTGCTTTCAAAACTGTTTTTCTTGAGTAGTGCAGAGGTAGGCGGAATTCCCGGTGTAGCGGTGGAATGCGTAGATATCGGGAGGAACACCAGTGGCGAAGGCGGCCTACTGGGCACCAACTGACGCTGAGGCTCGAAAGTGTGGGTAGCAAACAGGATTAGATACCCT
+
GGGGGGGGGGGGGGGGGFGGGGGGGGGGGGGGGGGEGGGGGGGGGGGGGGGGGGGGGFGGEFGGGGDGGGGGGGGGGGGFFGGGGGGGFFGGGGGGCGG9AFGGGGGGGFGGGFGGGGGGGGFCGGGGG7GGDGGFFFGGGFCGGGGCFGGFGFGFG<C<CFFGGGGGGGD<FFGG<GEFECGGGGGGGGGFFCGFGEGGGGGGGGGGGGEGGFFGFCGGEFGGGGGGGGFFFDGGGGGGGFEGGGGFGGGGFGFCGGGGGGGFFEGFGGGGFGGGGGGG>G>GGGGGGGGGFGDGGGGGGGGGDGGGGGGGGGGGFGGGGGGGGGGGGGGGGGGEFGGDGGGGGGGGGGGGGGGGGGGGGGGGGGGGGGGGGGGGGGGGGGGGGGGGGGGGGGGGGGGGGGGGGGFGGGGCCCCC
@CZ 183
TGAGGAATATTGGTCAATGGCCGGAAGGCTGAACCAGCCATGCCGCGTGAAGGTCAGTGCCCTATGGGCGTTAAACTTCTTTTGTGCGGGAGCAATAATGGTCACGTGTGGCCAGACGAGAGTACCATACGAATAAGCATCGGCTAACTCCGGTCCAGCAGCCGCGGTAATACGGGGGATGCAAGCGTTATCCGGATTTATTGGGTTTAAAGGGTGCGTAGGCTGTGAGGTAAGTCAGCGGTGAAATGCCCCCGCTCAACGGGGTGAAGTGCCATTGATACTGCCTTGTTGGAATGCGGATGCCGTGGGAGGAATGTGTGGTGTAGCGGTGAAATGCATTGATATCACTCAGAACACCGATTGCGAAGGCATCTCACGAATCCGCGATTGACGCTGATGCACGAAAGCGTGGGTATCAAACAGGATTAGATACCCT
+
GGGGGGGGGGGGGGGGGGFG8FE>FFGCCGFGFGGGFGGGAFGGGGGCFGGGDF9F,CEEEFFC8ECFFCCCFGGGGCEFGGGGGDFFGCEEFFFGGGCGDGF9,7FFFG>EGFGGGGGGGGCGGGA<,DFFDFFDF<FEFGDFCEG@FGFC()@EDFGFFFDEGGGFCFF9FC>F6CCFGBCE9E?C;4<C:;E;EEGFCDGFF;CECFGFEEFD'8CA;F9FFCCCEGC7GC<:=:+AFCA4GGFGGGDGGDEC:DGGGGFFFCGGGFGGF9GGGGGGGFGDDGGGGGGGFGGGGEGEEF67GGGGGFGGGGDGGGFEGGGGGGGGGGGGGGGGGGGGGGGGGGGGFGGGGGGGGGGGGGGGGGGGGFF,GGGGGGGGGGGGGGGGGGGGGGGGGGGGGGGGGGGGGGGGGGGGGGGGGGGGGGFGGGGCCCCC
@CZ 184
TGGGGAATATTGCACAATGGGGGAAACCCTGATGCAGCGACGCCGCGTGAAGGAAGAAGTATCTCGGTATGTAAACTTCTATCAGCAGGGAAGAAAATGACGGTACCTGACTAAGAAGCCCCGGCTAACTACGTGCCAGCAGCCGCGGTAATACGTAGGGGGCAAGCGTTATCCGGATTTACTGGGTGTAAAGGGAGCGTAGACGGAGCAGCAAGTCTGATGTGAAAGGCGGGGGCTCAACCCCCGGACTACATTGGAAACTGTTGATCTTGAGTACCGGAGAGGTAAGCGGAATTCCTAGTGTAGCGGTGAAATGCGTGGATATTAGGAGGAACACCAGTGGCGAAGGCGGCTTTCTGGACGATGACTGACGTTGAGGCTCGAAAGCGTGGGGAGCAAACAGGATTAGATACCCT
+
GGGGGGGGGGGGGGGGGGGGGGGGGGGGGGGGGGGGGGGGGGGGGGGEGGGGGGGGGGGGGGGFFGGGGGGGGGGGGGGGFFGGGGGGGGGGGGGGGGGFGGGGGEDGGGGGGGFFGFG2F>GCGGGGGGGGGFFGGGFEGGGGGGGGGGGGGFFFGGGGGGGGGGGGGGGFGGGGDCFGGGGGGG@FEGGGGGGGGGCGEGGFGFEGGGEGGGGGGGGGGGGGGGGFGGGGGFGGGGDGGGGF@CGGGGGGGGGGGGGGGGGD8GGGGGGGFGGGEGGG>F=FFDGEDGGGGGGGCGGGGGGGGGFEGGGGGGGGGGGGGGGFGGGGGGGGGGFFGGGGGDGGGGGGGGGGGGGGGGGGGGGFGFFGGGGGGFDGGGGGGGGGGGGGGGGGGGGGGGGGGGGGGGGGGGGCCCCC
@CZ 185
TGGGGAATATTGCACAATGGGGGAAACCCTGATGCAGCGACGCCGCGTGAGCGATGAAGTATTTCGGTATGTAAAGCTCTATCAGCAGGGAAGAAAATGACGGTACCTGACTAAGAAGCCCCGGCTAACTACGTGCCAGCAGCCGCGGTAATACGTAGGGGGCAAGCGTTATCCGGATTTACTGGGTGTAAAGGGAGCGTAGACGGCATGGCAAGCCAGATGTGAAAGCCCGGGGCTCAACCCCGGGACTGCATTTGTAACTGTCAGGCTAGAGTGTCGGAGAGGAAAGCGGAATTCCTAGTGTAGCGGTGAAATGCGTAGATATTAGGAGGAACACCGGTGGCGAAGGCGGCTTTCTGGACGATGACTGACGTTGAGGCTCGAAAGCGTGGGGAGCAAACAGGATTAGATACCCT
+
GGGGGDGG9FGGGFGEFFGGGGGGEGFFGGGGGGGGGGGG@FGGGG@F>C@,CF,,<EFGGGFAFFGGFGC@FFGFFAEGGAEGDCFGFDGDEGGFFGDG,=FEB+AFFFGCFFECGC@FF:E7BFGCFDADC3,+:3FEGCF<*:C*>FF%<AE?4@<C:>3CFCGGB;FG*<E44'F6>:FD;F<FFCFF::;::2;:8&4>FCEEC8C5CGD7FGCC6@<D7@F;>>C;GGFFGF?FEFF@:F:FD;EFDFGGF<FFGFGFFGGGGFFADF>FC>46,9GGGGFDGGGGFFFDGFFAFFCF=>:E,EFFCEFBD,FGGGGFFFECFGFE@CGGGGFGGGGGFFFGCGGGGFGGGGGFGGFGGGFBGGFGGFE68ECGGGGGGGDGGGFF8FF@FGGGGGFFGGGGGGGCCCCC
@CZ 186
TGGGGAATATTGCACAATGGGGGAAACCCTGATGCAGCGACGCCGCGTGAAGGAAGAAGTATCTCGGTATGTAAACTTCTATCAGCAGGGAAGATAATGACGGTACCTGACTAAGAAGCTCCGGCTAAATACGTGCCAGCAGCCGCGGTAATACGTATGGAGCAAGCGTTATCCGGATTTACTGGGTGTAAAGGGGGCGTAGGTGGCAGTGCAAGTCAGATGTGAAAGGCCGGGGCTCAACCCCGGGGCTGCATTTGAAACTGCATAGCTAGAGTACAGGAGAGGCAGGCGGAATTCCTAGTGTAGCGGTGAAATGCGTAGATATTAGGGGGAACACCGGTGGCGAAGGCGGCCTGCTGGACTATTACTGACACTGAGGCACGAAAGCGTGGGGAGCAAACAGGATTAGATACCCT
+
GGGGGGGGGGGGGGGGGGGGGGGGGGGGGGGGGFGGGGGGGGGGGGGGGGGCFGGGG8FGGFFGGGGGGGGGGGGFGCFGFFF@EGG?FGFGGGGGFFDFAFCFGGGGGGGGFGFFGG<,>F;CG2GFCCF<+3>BDGG<GGG?GGEGECCGGGF@F:CF:GGGFG?F<:GG>GFFDEEAC@F@FGGGFGGGGE:4GBCFBE>FFAC8E)CEFG?GCCFFGFCBCCCGGGFGGGGGGGGGGGEE:8#FEFGFCGFGGGGFA?CC@*<F8F<FFEE>G>GGCGGGGFEEGGGGGFFF,GGGGGGGGGGGGGGGGGEGFFF;GDDGGGGGGGGGGGGFEFCGGGGGFGGGGDGFF8GFGGGGGGGFGFGGFGGFC,GGGGGFCGGGGGGGGGGGGGGGGGGGGGGGGGGGGGGCCCCC
@CZ 187
TGAGGAATATTGGTCAATGGGCGCTAGCCTGAACCAGCCAAGTAGCGTGAAGGATGAAGGCTCTATGGGTCGTAAACTTCTTTTATATAAGAATAGAGTGCAGTATGTATACTGTTTTGTATGTATTATATGAATAAGGATCGGCTAACCCCGTGCCAGCAGCCGCGGTAATACGGAGGATCCGAGCGTTATCCGGATTTATTGGGTTTAAAGGGAGCGTAGGTGGACTGGTAAGTCAGTTGTGAAAGTTTGCGGCTCAACCGTAAAATTGCAGTTGATACTGTCAGTCTTGAGTACAGTAGAGGTGGACGGAATTCGTGGTGTAGCGGTGAAATGCTTAGATATCACGAAGAACTCCGATTGCGAAGGCAGCTCACTGGACTGCAACTGACACTGATGCTCGAAAGTGTGGGTATCAAACAGGATTAGATACCCT
+
GFGGGGGGGGGGGGGGGGGGDGEGGGG,CFGGFGGGGGGGGGGGGGGGGGGGGGGGGGCFGCGGEFEGFGCFG8FGFGFGGGGGGGFGC,CFGCGAFGFECE,:CCEF?F?A,@EFGGFGGGGGFFDGEDFFGGGGFGGGGGGBFGGF?,EFGGEEFFFFFFFDFBCCFGFGGFGFGGFFGGGGFG@GGGGGCGGECGFGGGGGGGGGGGFGFFGFGAFFDGGFGFD=GFGGGGGGGGGFGGGGGGGGGGGGGGCGGGGGCGGGGGGAGGGGGGGGG7GGGFF@FGGGFGGGCGFFGGGGGGGGGEFE<GGGGGGCGGGGGGFCDFEFF?GGGGGGGFFGGD9GGGGGGGGGGGGGGGGGGGGGGGGGGGGGGGGGGGGFF9FF9GGGGGGGEGGGGGGGDGGGGGGGGGFEGGGGGGGGGGGGGGGGGGGCCCCC
@CZ 188
GGGGGAATATTGCACAATGGGGGAAACCCTGATGCAGCGACGCCGCGTGAAGGAAGAAGTATCTCGGTATGTAAACTTCTATCAGCAGGGAAGATAGTGACGGTACCTGACTAAGAAGCCCCGGCTAACTACGTGCCAGCAGCCGCGGTAATACGTAGGGGGCAAGCGTTATCCGGATTTACTGGGTGTAAAGGGAGCGTAGACGGTGTGGCAAGTCTGATGTGAAAGGCATGGGCTCAACCTGTGGACTGCATTGGAAACTGTCATACTTGAGTGCCGGAGGGGTAAGCGGAATTCCTAGTGTAGCGGTGAAATGCGTAGATATTAGGAGGAACACCAGTGGCGAAGGCGGCTTACTGGACGGTAACTGACGTTGAGGCTCGAAAGCGTGGGGAGCAAACAGGATTAGATACCCT
+
FGGGGGGFEFGGFGFFGGGGGGGGGGGGG?FGGGFFGGGEGFEEFGGCCCGGGGGGGGGGGGG=FA@FGGGGGGGGGGGGGGGGFGCGGGGGGGGGGGGFGGCCFGGGCCFFFFFFFGFFGGGCGGGGGGGGGGFGGDA6?FEGGG/GECE<>FGGGGGGGGGGGGG=GG%EGFFGEGGGFGEDCGC/GGGGFGGFGGGGBEFGGEGEEGGG>GGGGGCFCGGGFEFECF6CGGGCC=FEGFFCDFFFCGGGFFGGFGF,<AFFFGFFGGGFBGGFCGGEGF:GGGGGGGGGGGGGGGFFGGGGGGGGGFGGF>FGGFAFFCAGGGGGGGGGGFGGGGGGGGGGGGGGGGGGGGGGGGGGGGGFGGGGGGGGGFCGGGGGGGGGGGGGGGGGGGGGFGGFGGGGGGGGFGGCCCCC
@CZ 189
TGAGGAATATTGGTCAACGGCCGGAAGGCTGAACCAGCCATGCCGCGTGAAGGTCAGTGCCCTATGGGCGTTAAACTTCTTTTGTGCGGGAGCAATAATGGTCACGTGTGGCCAGACGAGAGTATCGTACGAATAAGCATCGGCTAACTCCGTGCCAGCAGCCGCGGTAATACGGGGGATGCAAGCGTTATCCGGATTTATTGGGTGTAAAGGGTGCGTAGGCTGTGAGGTAAGTCAGCGGGGAAATGCCCCCGCTCAACGGGGTGAAGTGCCATTGATACTGCCTTGCTGGAATGCGGATGCCGTGGGAGGAATGTGTGGTGTAGCGGTGAAATGCATAGATATCACACAGAACACCGATTGCGAAGGCATCTCACGAATCCGCGATTGACGCTGATGCACGAAAGCGTGGGTATCAAACAGGATTAGATACCCT
+
GGGGGGGGGGGGGGGGGCFEEGGFG7@FGGGGGGGGCFGGFGGGFGGGGGGGG<<FEFDGFGFGGGGGGGGGFFDFGGGGGGGCF@FGGGC>FFGFEF9<,FGGGDF?FGGGFGGGGGGEFGGGDGGGGGGDFGGG9<FFFED7>BFD,3DEFDGGGGF<EGGCFCG*<*2;FFCCEC<@FGGF<:>EEE5FGGGE>EE4FC:<CC&CFGGG?C:CCGGGGD8FGGGFFAFGF=#+C:3>>$CGFFGCGGF@<DC::CF?GFAF9GGFGGGGGGGGGGGGEGFFFA,FFFAF@GGGCGGECC++GGGFADGGGGDGE7GGGGGEDFDGGGGGGFCFFFGFGGGDGGGCGGGGGGGGFGGGGGGGGGGGGGGGFFCEF97C@GGGFGGDGGGGGGGGGFF<EGGGGGGGGGGGGCGGGGGGGGGGGGGFGDGCCCCC
@CZ 190
TGAGGAATATTGGTCAACGGCCGGAAGGCTGAACCAGCCATGCCGCGTGAAGGTCAGTGCCCTATGGGCGTTAAACTTCTTTTGTGCGGGAGCAATAATGGTCACGTGTGGCCAGACGAGAGTATCGTACGAATAAGCATCGGCTAACTCCGTGCCAGCAGCCGCGGTAATACGGGGGATGCAAGCGTTATCCGGATTTATTGGGTTTAAAGGGTGCGTAGGCTGTGAGGTAAGTCAGCGGTGAAATGCCCCCGCTCAACGGGGTGAAGTGCCATTGATACTGCCTTGCTGGAATGCGGATGCCGTGGGAGGAATGTGTGGTGTAGCGGTGAAATGCATAGATATCACACAGAACACCGATTGCGAAGGCATCTCACGAATCCGCGATTGACGCTGATGCACGAAAGCGTGGGTATCAAACAGGATTAGATACCCT
+
GGGGGGGGGGGGGGGGGGGGGGGGGGGGGGGGGGGGGGGGGGGGGGGGGGGGGGGGGGCFGGGFGGGGGGGGGGGGGGFGGGGGGGGGGGDGGGGGGGGGGGGGGGGGGG>FFEFGFG@7CFGGFGEFGGGGCGGGGGGADEDGGGGGGGFG@:>FCGGGGGGG>EGCC8FGGGCGGGGGEFCFFGDEEDGFFFECEEGC4FDGGGGGGGGGGG>5=EGGGEGGGCFEFG8<FFCFFC8EGE59GGGGGF7GGGGD>EG?GGGFGGGGGGFC<GGFFFGGFGGFFGDGGGFF>GGGGGGGGF=CFGFE<DFGGGEGEGGGGGGGGGGGGGGGGGFFFFGAGGGGGGGGGGGGGCEFCGGGFCGGGGGGGGGGDGGGGGGDGGGGGGGGGGGGGGGGGGGF8GGGGGGGGGGGGGGGGGGGGGGGGGGGGGGCCCCC
@CZ 191
TGGGGAATGTTGCACAATGGGGGAAACCCTGATGCAGCGACGCCGCGTGAAGGAAGAAGTATCTCGGTATGTAAACTTCTATCAGCAGGGAAGAAAATGACGGTACCTGACTAAGAAGCCCCGGCTAACTACGTGCCAGCAGCCGCGGTAATACGTAGGGGGCAAGCGTTATCCGGATTTACTGGGTGTAAAGGGAGCGTAGACGGTGTTGCAAGTCTGATGTGAAAGGCGGGGGCTCAACCCCTGGACTGCATTGGAAACTGTGATACTCGAGTGCCGGAGAGGTAAGCGGAATTCCTAGTGTAGCGGTGAAATGCGTAGATATTAGGAGGAACACCAGTGGCGAAGGCGGCTTACTGGACGGTAACTGACGTTGAGGCTCGAAAGCGTGGGGAGCAAACAGGATTAGATACCCT
+
GGGGGGGGAFGG9EGFGGGGFEGGGGGFFGGGGFGGGGFGGGGCFGGGGGGGGGCFGGG9?EFG9FG7FFDDBFGGFGFGEGCFD8EDFGEF:8FGEFCFAGECGGGGGGC<EFGGGFGGFCC:+@FDD<D>B6;C?>C9><@DG?FC>CA@GFF:FCCEFFG2<CCGGGGGGGGGGGGA97FGFGGFGGGGGGGEC>B:CC=CGGGCEF;:GGE6=5??GF:FFGEBF5>GGGGGGGGGF@380CGE,FC:EAGGG=GGGGFCGFFFEFAGFGGFF@GF;GGFF@+DGGGGGGFFE,GFGGGGGGGGGGFGGGGGGGGGGGGGGFGGGFFGGGFCFEFFGCGGGGGGGGFGGCGGGGCF@F<GGGGGGGGGGGGEGEGGGGGGGGGEGGGGGCGGGGGGGGGGGGGGGGGCCCCC
@CZ 192
TGGGGAATATTGCACAATGGGCGCAAGCCTGATGCAGCGACGCCGCGTGAGGGATGGAGGCCTTCGGGTTGTAAACCTCTTTTATCGGGGAGCAAGCGAGAGTAAGTTTACCCGTTGAATAAGCACCGGCTAACTACGTGCCAGCAGCCGCGGTAATACGTAGGGTGCAAGCGTTATCCGGAATTATTGGGCGTAAAGGGCTCGTAGGCGGTTCGTCGCGTCCGGTGTGAAAGTCCATCGCTTAACGGTGGATCCGCGCCGGGTACGGGCGGGCTTGAGTGCGGTAGGGGAGACTGGAATTCCCGGTGTAACGGTGGAATGTGTAGATATCGGGAAGAACACCAATGGCGAAGGCAGGTCTCTGGGCCGTTACTGACGCTGAGGAGCGAAAGCGTGGGGAGCGAACAGGATTAGATACCCT
+
GGGGGGEGGGGGAFGGGGGGGGGGGGGGGGGGGGGGGGGGGGGGGGGGGGGGGGGGFFGGGGGGGGGGGGEGGGGGGGGGFGGGGGGGEGGGGGGG@FG7EGG<CFDFGGGDFGGGGGGGGGG?GGGEGGGGGGGC@G=FGGGGGFGGGGGGGCFEG>GGFCFEG=GGFGGDGFEEFFFGDAFGFGGGGGCD@:CEFGFDGGFF;AGGFGGGEGDGGGGGGGGGGGGGGGFGGGGGGGCFCEGGFGFGFGGFCCCEEF?>CEEGEGGGGGFFF?@GGEGGGGGGGDGFGF;GGGGGGGGGGGGCGGF7CCGGGGGGGGGGGGGGGGGGGGGFFGFGGGGGGGGGGGGGGGGGGGFCGGGCCGGGGGEGGGGGGGGGGFGGGGEGDGGGGGGGGGGGGGGGGGGGGGGGGGGGGGGGCCCCC
@CZ 193
TGAGGAATATTGGTCAATGGGCGAGAGCCTGAACCAGCCAAGTAGCGTGAAGGATGAAGGCTCTATGGGTCGTAAACTTCTTTTATATAAGGATAAAGTGCAGTATGTATACTGTTTTGTATGTATTATATGAATAAGGATCGGCTAACTCCGTGCCAGCAGCCGCGGTAATACGGAGGATCCGAGCGTTATCCGGATTTATTGGGTTTAAAGGGAGCGTAGGTGGACTGGTAAGTCAGTTGTGAAAGTTTGCGGCTCAACCGTAAAATTGCAGTTGATACTGTCAGTCTTGAGTACAGTAGAGGTGGGCGGAATTCGTGGTGTAGCGGTGAAATGCTTAGATATCACGAAGAACTCCGATTGCGAAGGCAGCTCACTGGACTGCAACTGACACTGATGCTCGAAAGTGTGGGTATCAAACAGGATTAGATACCCT
+
GGFGGGGGGGGGGGGFGGGGGGGGGGGGGGGGGGGGGGFFGGGGGEGGGGGGGGGGDGGGGCFGGGGGGGGEFGFGGGGGGGG9CFGFFGGFGD9F,EECFAFFGFGGGFGGA9EFGGGGGGGGGGGGGGGG9FFECFGGGFGDEGGGGA9FFGFCFGGGGCFCFGGEFGFGCCFG;FGEAF;D;GDGGGGGGGGE:GFCCFGGGGFGGFC6GEF5EBFB5EFGGFGCFGGFCCF:GGGGGFFGGGGGGGGGGGGGFEFGGGGGGGGFFGGGGGGGGFGGGEEGF9F<GFCFDGE<FFE>?FDGGGGGGGGFCFGFCGF8GGGGGGDGGFCEFGGGGGGGGGGGGFEGGGGFGGGGGGGGGGGGGGGGGFGGGFFCGGFGGGGCC9GGFGGGGGGGGGGGGGGGGGGGGGGGGGGGGGGGGGGGGGGGGFGCCCCC
@CZ 194
TGGGGAATATTGCACAATGGGGGGAACCCTGATGCAGCGACGCCGCGTGAGGGAAGAAGGTTTTCGGAATGTAACCCTCTGTCTTGTGGGACGATAATGACGGTACCACAGGAGGAAGCCATGGCTAAATACGTGCCAGCAGCCGCGGTAATACGTAGATGGAGAGCGTTGTCCGGAATTACTGGGTGTAAAGGGAGTGTAGGCGGGATCATAAGTTGCGTGTGAAATGCAGGGGCTCAACCCCTGAACTGCGCGCAAAACTGTGGTTCTTGAGTGAGGTAGAGGCAGGCGGAATTCCCGGTGTAGCGGTGGAATGCGTAGATATCGGGAGGAACACCAGTGGCGAAGGCGGCCTGCTGGGCTTTTACTGACGCTGAGGCTCGAAAGCATGGGGAGCAAACAGGATTAGATACCCT
+
FGGFGFGGGDFGFFGGGGGGGGGC:CF@FFFG9FFFGDFGGDD:>FFF>FCFF@<:FFAEBD,B@FE++:DFAF,FFGGGGGGFG9FCEEGFFF:FE,<D:7*1<7:;FGFGGDCEG8*=C<?::ACC,<BFFFGGGGFFF@8>C?CCGGG@GGGG>CDGGC.FFGGE/;,1++CCEGGGC@/CFF72@3<@CCE+*6B@9?FAEE7>GEFCCGGGGGF6FC=1FCGGC:EFF:FF>:7FGGF=CECFCE>EEEF<C#C=DFGFD:A?DFGFFFFFCF<GGGGGGFFECGFCFFEBFCEGGFFEDGGGFEFCGFF==GGGGDGEF:@DGFB<GGGGGGGGGGGGGGGGGEGGFGFGD<GGGGFGGGGGGFCGGGFFGF7GGDGGGGGGGGFGEAFGGGGGGGGGFGGGGFGCCCCC
@CZ 195
TGGGGAATATTGGGCAATGGGCGCAAGCCTGACCCAGCAACGCCGCGTGAAGGAAGAAGGCTTTCGGGTTGTAAACTTCTTTTGTCAGGGACGAAACAAATGACGGTACCTGACTAAGAAGCCCCGGCTAACTACGTGCCAGCAGCCGCGGTAATACGTAGGGGGCAAGCGTTATCCGGATTTACTGGGTGTAAAGGGAGCGTAGACGGACGGGCAAGTCTGAAGTGAAAGGCAGGGGCTCAACCCCTGGACTGCTTTGGAAACTGTCCATCTTGAGTGCCGGAGAGGTAAGCGGAATTCCTAGTGTAGCGGTGAAATGCGTAGATATTAGGAGGAACACCAGTGGCGAAGGCGGCTTACTAGACGGTAACTGACGTTGAGGCTCGAAAGCGTGGGGAGCAAACAGGATTAGATACCCT
+
GGGGGGGGGGGGGGGGGGGGGGGGGGGGGGGGGGGGGGGGGGGGGGGEGGGGGGGGGGGGGFGGGGGGGGGGGFGGGGGGGGGGGGGGGGGGGGGGGGGGGGGGGGGGGGGGGGGGGGGGGGFGGGGGGGGGGGGGGGGGGGGGGGFGFGGGFGGGGFFGGGGGGGGGGCGGGDFEFEGGEGGFGGGGGGFGGGFGEDFGFGFCEGGGGGGEGGGGGGFCGFCFGGGGGGGFGGGGGGGFEEEEGDEGD@FCFFGGGGGGGGGGGGGFFGGFEFGFGGGGGGFGGGGGGGGGGGGGGGGGGGGGGGGGGGGGGGGGGGC?CGEGGFGGGGGGFGGGGGFGGGGGGGGGGGGGGGGGGGGGGGGGGGGGGGGGGGGGGGGGGGGGGGGGGGGGGGGGGGGGGGGGGGGGGGGGGGCCCCC
@CZ 196
TGGGGAATATTGCACAATGGGGGGAACCCTGATGCAGCGACGCCGCGTGAGGGAAGAAGGTTTTCGGATTGTAAACCTCTGTCTTGTGGGACGATAATGACGGTACCACAGGAGGAAGCCATGGCTAACTACGTGCCAGCAGCCGCGGTAATACGTAGATGGCGAGCGTTGTCCGGAATTACTGGGTGTAAAGGGAGTGTAGGCGGGATCATAAGTTGCGTGTGAAATGCAGGGGCTCAACCCCTGAACTGCGCGCAAAACTGTGGTTCTTGAGTGAGGTAGAGGCAGGCGGAATTCCCGGTGTAGCGGTGGAATGCGTAGATATCGGGAGGAACACCAGTGGCGAAGGCGGCCTGCTGGGCTTTTACTGACGCTGAGGCTCGAAAGCATGGGGAGCAAACAGGATTAGATACCCT
+
GGGGGGGGGGDGGGGGGGGGGGGGCGGGGGGGGGGGFFEGGGGGGGGGFGGGGGGGGGGG3>,=DFGDFFGGGGGGGG:FFGFGGFEGGDBFGEGGGGCFDG@<=F9FG7FEEEEEEE<AG?F8:FCCGFGGF,5GFFCF<FCGG5/>>5?E/38FC<8A7@*G?EFGEGGE@CC?*FC9AFGGGGGGEFGG@CC:GFGGGFF?GCEGCFFFFF>GGC>C?GFDFE;GCGGAFD:FGGEFGFFCGGGFFCGDGFC,D8GGFFB9BGGGFFGFFFFFC?FGFGFGFFDGGGGGGGGFGFGGEFF@DGGGGGGGGGGGGGGDEGGGGGGGGGGGGGGGGGGGGGGGGGDGGGGGGFFDGFGFGFGGGGGGGGCGGGGFCGGGGGGGGGGGGGGGGGGGFGFGGGGGGGGFAGFCCCCC
@CZ 197
TGGGGAATATTGCACAATGGAGGAAACTCTGATGCAGCGACGCCGCGTGAGTGAAGAAGTATTTCGGTATGTAAAGCTCTATCAGCAGGGAAGAAAATGACGGTACCTGACTAAGAAGCACCGGCTAAATACGTGCCAGCAGCCGCGGTAATACGTATGGTGCAAGCGTTATCCGGATTTACTGGGTGTAAAGGGAGCGTAGGTGGCAAGGCAAGCCAGAAGTGAAAACCCGGGGCTCAACCGCGGGATTGCTTTTGGAACTGTCATGCTAGAGTGCAGGAGGGGTGAGCGGAATTCCTAGTGTAGCGGTGAAATGCGTAGATATTAGGAGGAACACCGGAGGCGAAGGCGGCTCACTGGACTGTAACTGACACTGAGGCTCGAAAGCGTGGGGAGCAAACAGGATTAGATACCCT
+
GGGGGGGGF9EE9EFFGFGGFGGEGGGFFGGGGGGGGGGGGDF+@BFCFGG9FFGGGGGFEEFGGFGFFFG<EFEFGCDEGCD,BCGGFEFGDEFEGFFFFFDFGEE,?EFGFEGGFGGGFFGGG7CGGDFGGFG@DG@DGGGDG?FGGEEGFGG>D#GGF9FECGFFCCFFCGFFEFF3CCFGGGF:CFFGGGGFG>18BFC=;FACCFCDFFGFFGD7E@AFC9EGGGCCCGFFG<>GGGFCF<FDD:FGCGGGCGFFGFFGFFFFFC7C2CFGGGFGDGFEE8>8GEFFGGGGF9EFGEGEGGFEFEFDGGGGFGGGFDGGGGGGGFAFGFF@GGGGFEGFGGGGDGGGGGGGGGFFGFF9GGGGGDGFDFGGGGGFGGGGGGGGGGGGGGGGGGGGGFGFGF<FEFGCCCCC
@CZ 198
TGAGGAATATTGGTCAATGGGAGAGATCCTGAACCAGCCAAGCCGCGTGAGGGAAGACGGCACTACGTGTTGTAAACCTCTTTTGCCGGGGAACAAAAGCGGGGACGCGTCCCCGTCCGCGTGTACCCGCAGAAAAAGCCTCGGCTAACTCCGTGCCAGCAGCCGCGGTAATACGGAGGATGCGAGCGTTATCCGGATTTATTGGGTTTAAAGGGAGCGTAGGCGGGCTGTTAAGTCAGTGGTCAAATCGTGCGGCTCAACCGTACCTTGCCGTTGAAACTGGTGGTCTTGAGTTCGGACAGGGCAGATGGAATTCGTGGTGTAGCGGTGAAATGCTTAGATATCACGAAGAACTCCGACAGCGAAGGCATTCTGCCGGGGCGAAACTGACGCTGAGGCTCGAAAGTGCGGGTATCAAACAGGATTAGATACCCT
+
GGGGGGGGGGGGGGGGGGGGGFGGGGGGGGGGGGGGGGGGGFGGGGGGGGGGGGGGGGGGGGGGGGGGGGGGGDGGGGGGGGGGFGFFGGFCFGGGGGFGEECECE+CFFGCFGGGGC@FE@7CCFGGG*1>FFFGCBF,6F7CF@:,?<FFGCFFGCFGCCFFCEG>CEGFDFFGGCG:CECE>4:<:DAFGG>8+?E>7CAGGC1;GCFFGGDFBEF<CGACGEECEGFFGFFGGG?1FFGGGF(>CFCCGGGCCCEGEEGD>EGFDFGGGGFGF=C<DGGGGGDFFGFFC7@GGGGFGGF9DFGGGGGE?>FCGGGGGGFGGGGGGFF@AAGFEGGF;GBCCGGGGGGGFCGEGGGGGGGGGGGGAGGCGGGEGGGGGGGFCFDGGGFFF8GGGGD<FGGGGGGGGGGGGGGGGGGGGGGGGGGGGGCCCCC
@CZ 199
TGGGGAATATTGCACAATGGGGGAAACCCTGATGCAGCGACGCCGCGTGAGCGAAGAAGTACTTCGGTATGTAAAGCTCTATCAGCAGGGAAGAGAATGACGGTACCTGACTAAGAAGCACCGGCTAAATACGTGCCAGCAGCCGCGGTAATACGTGTGGTGCAAGCGTTATCCGGATTTACTGGGTGTAAAGGGAGCGTAGACGGATGGGCAAGTCTGATGTGAAAACCCGGGGCTCAACCCCGGGACTGCATTGGAAACTGTTCATCTAGAGTGCTGGCGAGGTAAGTGGAACTCCTAGTGAAGCGGTGAAATGCGTAGATATTAGGAGGAACACCAGTGGCGAAGGCGGCTTACTGGACAGTAACTGACGTTGAGGCTCGAAAGCGTGGGGAGCAAACAGGATTAGATACCCT
+
GGGGGGGGGGGGGGGGGGGGGGGBFFCCFGGGGGGGGGBFEGGCGGGGG,CCFGGGGFGCFF<AFGGGFGFCFGGDFD<<BFF,BFGGGGGFCCEFGAAECC:4BFACFFGAB>DD9DF@CCFE7<9@,33B>?GFC,>FCFG9@7C/>:?7GGG/1FGFFFDCFGFEG7F::GGGGCC9FCGGGGFFF:?:C9F>EFGFBGFAFCGFE>F>FDE7<<:FGGC<CDC#>@2CFCFC;<FCFCE>EEECGFECAF<FDE;<GGFE79F<ECFEDGFFFF@++=8GGGCFGEGFFGGGFAFE=C,8=C:GGGGGGGGGFFGFGFGGGGDFGGGFGGFEGGGGEEGGGGGGGFCF9GGGGGGCGGGGFGGGGGGGGFFFGGGGGGGGGGGDGEFC,AFAGGGGGFGGGGGGFFFCCCCC
@CZ 200
TGAGGAATATTGGTCAATGGACGAGAGTCTGAACCAGCCAAGTAGCGTGAAGGATGACTGCCCTATGGGTTGTAAACTTCTTTTATACGGGAATAAAGTGGAGTACGCATACTCCTTTGTATGTACCGTATGAATATGGATCGGCTAACTCCGTGCCAGCAGCCGCGGTAATACGGAGGATCCGAGCGTTATCCGGATTTATTGGGTTTAAAGGGAGCGTAGGCGGGTGCGTAAGTCAGTTGTGAAAGTTTGCGGCTCAACCGTAAAATTGCAGTTGATACTGGGCGCCTTGAGTGCAGCATAGGTAGGCGGAATTCGTGGTGTAGCGGTGAAGTGCTTAGATATCACGAAGAACTCCGATTGCGAAGGCAGCTTACTGGACTGTAACTGACGCTGGTGCTCGAAAGTGTGGGTATCAAACAGGATTAGATACCCT
+
GGGGGGGGGGGGGGGGGGGGGGGGGGGGGGGGGGGGGGGGGGGGGGGGGGGGGFGGGGGGGGGGGGGGGGGGGGGGGCFGGGGGGGGGFGGGGGGGGGGGGGGGGGGGGGGGGGGGGGGGFECGGGGGGFFGFEFGFGFECFGGGGGGGGGGGGGGGGGG@>FCFEGGDFGGGGGFEFEEGGGGCEEGGGGGGGEEEEFGF:GDCFEGCFCCCGGCGFGFFGGFGGGEE@#GGGGGGGGGGGGGGGGGGGGGGGGFGGGFGGGFGFFFGGGGGGGGGFGGFCFADEECEGGGFGGFFGGGGGGGGEGGGGGGGGGGGGGGFGGGGGGF=GGGGGGGGGGGGGGGGGFGGGGGGGGGGGGGGGGGGGGGGGGGGGGGGGGGGGGGGGGGGGGGGGGGGGGGGGGGGGGGFGFEGGGGGGGGGGGFGGGGGGGCCCCC
@CZ 201
TGGGGAATATTGCACAATGGGCGAAAGCCTGATGCAGCAACGCCGCGTGAGCGATGAAGGCCTTCGGGTCGTAAAGCTCTATCAGCAGGGAAGAAAATGACGGTACCTGACTAAGAAGCCCCGGCTAACTACGTGCCAGCAGCCGCGGTAATACGTAGGGGGCAAGCGTTATCCGGATTTACTGGGTGTAAAGGGTGCGTAGGCGGCTTTGCAAGTCAGATGTGAAATCTATGGGCTCAACCCATAAACTGCATTTGAAACTGTGGAGCTTGAGTGAAGTAGAGGCAGGCGGAATTCCCCGTGTAGCGGTGAAATGCGTAGAGATGGGGAGGAACACCAGTGGCGAAGGCGGCCTGCTGGGCTTTAACTGACGCTGAGGCACGAAAGCGTGGGTAGCAAACAGGATTAGATACCCT
+
GFGGGDGFGGGGGGGFGGGGGCCFGECGGCAFGGGGGGGGC:FGEGGG7ECGGGGDEFC=FFFEGGGGCE@BFFFFGEGGGGFFEGFEDFEGGGGFFEGG9FFGGEFCGGGGGGGGGFGGGDDGFGGGGGGGGGGGGGGFFG>FDCCC<A:F=>FFFGFGGGGGGGGGGGGGGGFGGEG7FFGGGGFGGGGGGGGGGGGGDGGGDGGGGGGFGGGFGGGFEEGGGGGEGGGGGGGGDCDFGGFCGGGG=GFFGFGGFDDCGGGGGGDGGGGGFGGGGGGGGGGGFDGGGGFCGGGGGGGGGGGGGGGGGGGGGGGGGFGGGFGFGEFGFGGGGGFEGGGGGGGGFCCGGGF>GGGGGGFFGFGGGGGGGGGGFGGGGGGGGGGGGEGFCGGGGECGGGGGGGGGGGGGGGGCCCCC
@CZ 202
TGGGGAATATTGCACAATGGGGGAAACCCTGATGCAGCGACGCCGCGTGAGTGATGAAGTATTTCGGTATGTAAAACTCTATCAGCAGGGAAGATAATGACGGTACCTGACTAAGAAGCACCGGCTAAATACGTGCCAGCAGCCGCGGTAATACGTAGGTGGCAAGCGTTGTCCGGATTTACTGGGCGTAAAGGGAGCGTAGGCGGACTTTTAAGTGAGATGTGAAATACCCGGGCTCAACTTGGGTGCTGCATTTCAAACTGGAAGTCTAGAGTGCAGGAGAGGAGAATGGAATTCCTAGTGTAGCGGTGAAATGCGTAGAGATTAGGAAGAACACCAGTGGCGAAGGCGATTCTCTGGACTGTAACTGACGCTGAGGCTCGAAAGCGTGGGGAGCAAACAGGATTAGATACCCT
+
GGGGGFGGGGGGGGGFGGGGGGGGGGGGGGGGGGGGGGGGGGGGGGDFGGGGGGGGGGGGGGGGGGGGGGGGFCFFGGGGGGGGGGGGGCGGEFGCDFEGGGGEFGGCFGGGGGGGGGGGGGGCDAGFFFGFEDFGEGGG@CFGEFCEFFGGF9>BFGGGGGGFFGGGGFEGGGGGCCFCFFFEFFGG/GGGFFGGGGGGGGGBFCEGFGGGGDCGGGFFFFGDC@EGGGGGGGGGGGFE?GGGGFGGGGFCGGGGDDDFGGGGGGGGGGFGFGGGGGGGDDGFGGGGGGGGFFF<GGGFFGGGGGGGGGGGEGGGFFGGGGGGGGGGGGGGGFF<GGGECGGGFGGGGGGGGGGGGGGGGGGGGGGGGGGGGGGGGGGGFFFGFGGGGGGGGGGGFEGGFBFF<EEFEGGCCCCC
@CZ 203
TGGGGAATATTGGATAATGGGCGCAAGCCTGATCCAGCCATGACGCGTGAGTGATGAAGGCCTTAGGGTTGTAAAGCTCTTTTGTCCGGGACGATAATGACGGTACCGGAAGAATAGGCACCGGCTAACTTCGTGCCAGCAGCCGCGGTAATACGCAGGGGGCTAGCGTTGCTCGGAATCCCTGGGCGTAAAGGGCGCGTAGGCGGCCATTCAAGTCGGAGGTGAAAGCCTGTGGCTCAACCACAGAATTGCCGTCGATACTGTTTGGCTTGAGTTTGGTAGAGGTTGGTGGAACTGCGAGTGTAGAGGTGAAATTCGTAGATATTCGCAAGAACACCAGTGGCGAAGGCGGCCAACTGGACCAACACTGACGCTGAGGCGCGAAAGCGTGGGGAGCAAACAGGATTAGATACCCT
+
GGFGGGGGFGGGGG@FFFGGGGEDC@FGGGGG6C,ECFFGGG,C@@+@FGGCFFFGGGFCFGCFGFFG=FE,<?F9FA,5FFF<4,C:FCECCGFFEFFFGGEGG@<7F7==<B<B<8F,,B7C:=C<8DGC>,ECF9CG,9>>9@>29<:(<?C#:/<?FFCD?C4<F<:/;7=CEE:$#CE5DF7<C<=E9EC*EFF5@DGDFA8;,?CGGGEEEE>,DGFCGGGFCGFF7GGGFEF<8CFCFCCGGFEB=+F7GGGGGGGAFEB9GGGGFGFB8E74?GFCEE<8GGGGGF+C6B?,GGGGGFCGGGGGGFB7GFGEGFFFF=DFCGGGFGEFCGGDGGDGGGGGGGFFC,EGGGGGFCDGGGGGGGGEGGGFGGFF@GGGGEGGGGGGFAFFGGFGGGGGGGGGGGGCCCCC
@CZ 204
TGGGGAATATAGCACAATGGGGGAAACCCTGATGCAGCGACGCCGCGTGAAGGAAGAAGTATCTCGGTATGTAAACTTCTATCAGCAGGGAAGAAAATGACGGTACCTGACTAAGAAGCCCCGGCTAACTACGTGCCAGCAGCCGCGGTAATACGTAGGGGGCAAGCGTTATCCGGATCTACTGGGTGTAAAGGGAGCGTAGACGGAGCAGCAAGTCTGATGTGAAAGGCGGGGGCTCAACCCCCGGACTGCATTGGAAACTGTTGATCTTGAGTACCGGAGGGGTAAGCGGAATTCCTAGTGTAGCGGTGAAATGCGTAGATATTAGGAGGAACACCAGTGGCGAAGGCGGCTTACTGGACGGTAACTGACGTTGAGGCTCGAAAGCGTGGGGAGTAAACAGGATTAGATACCCT
+
GGGGGGGGGGAFGGGGGGGGGGGGGGGGGGGGGGGDFGGGGGG7FGGGGGGGGGGGGGGGGGG,ECFGGGFGGGGGFGEFFFGGGGFDGGGGCFFGD9EFEGGGGGGGGGGGGGGGFGG*FGGGG<C<F<=GGFGFF?GGGGG>FCEGEGFCFGGCFEFCEGGEGDC@EEGFGF@FBCFGGCAFGGFGGGDFGGGGGGE8>?F@FFCEDGGGGGGGFGGGFFF<FECGGCEFFGGFF<EFGGGEGFFDFFGGGGGGGGFFGDGGGDFGGGGF;@FFFGGGFGFEGGGGGFGFGGGGGDF<FGGCCFFCGGFGDFGGGGGGGFGEEGGGGGGGGGGFGGGGGEDFEDGGGGGGGGGGGGGGGGGGGGGGGGGGGFFGGFGDGGGDDGGGGFDGGGGGGGFGGGGGGGGGGGGCCCCC
@CZ 205
TGAGGAATATTGGTCAATGGGCGATGGCCTGAACCAGCCAAGTAGCGTGAAGGATGACTGCCCTATGGGTTGTAAACTTCTCTTATAAAGGAATAAAGTCGGGTATGCATACCCGTTTGCATGTACTTTATGAATAAGGATCGGCTAACTCCGTGCCAGCAGCCGCGGTAATACGGAGGATCCGAGCGTTATCCGGATTTATTGGGTTTAAAGGGAGCGTAGGCGGGTTGTTAAGTCAGTTGTGAAAGTTTGCGGCTCAACCGTAAAATTGCAGTTGATACTGGCGACCTTGAGTGCAACAGAGGTAGGCGGAATTCGTGGTGTAGCGGTGAAATGCTTAGATATCACGAAGAACTCCGATTGCGAAGGCAGCTTACTGGATTGTAACTGACGCTGATGCTCGAAAGTGTGGGTATCAAACAGGATTAGATACCCT
+
GGGGGGGGGGGGGGGGGGGGGGGGGGGGGGGGGGGGGGDFGGGGGGGGGGGGGGG8CFFGGGGGGGGGGGFGGGGGGGGGEDFEGGGGFGCGGGGGGFFGGGGCFGGGGGGGGGGG@FGGFGFCFFDFFGAFCDEDFGCCFFC7FCFCDFFEFBFGCGDF?GFF:8EGG7F@FGGGGGGDDFFGGGGGFCFFF?CECEGC9E9BFCECGFFFGEFCG?:?::GFGGGGFGECGGGGGFED=GFFGGGG<GGFGGGGGDGGGGGGGF>GGFGDGGFF9GEFE>EEDGFCDFFGFFE5,CGGGD@FGGGGGGF<DFGGGGGFGGGGGGFAFGGGGGGGGGGEFE<,GGFGGFGGGFFBCGGGGEGGGGFGGGGGGGGGGGGGGGGGGFFGGGGGGGGGGGGGGGGGGGGGGFGFGGGGGGGGGFCGFAGGGGGCCCCC
@CZ 206
TGAGGAATATTGGTCAATGGACGAGAGTCTGAACCAGCCAAGTAGCGCGAAGGATGACTGCCCTATGGGTTGTAAACTTCTTTTATATGGGAATAAAGTGAGCCACGTGTGGCTTTTTGTATGTACCATACGAATAAGGATCGGCTAACTCCGTGCCAGCGGCCGCGGTAATACGGAGGATCCGAGCGTTATCCGGATTTATTGGGTTTAAAGGGAGCGTAGGCGGATTATTAAGTCAGTTGTGAAAGTTTGCGGCTCAACCGTAAAATTGCAGTTGATACTGGTAGTCTTGAGTGCAGCAGAGGTAGGCGGAATTCGTGGTGTAGCGGTGAAATGCTTAGATATCGCGAAGAACTCCGATTGCGAAGGCAGCTTACTGGACTGTAACTGACGCTGGTGCTCGAAAGTGTGGGTATCAAACAGGATTAGATACCCT
+
GGGGGGGGGGGGGGGGGFGFCFGGDGGFGGGGGGGGGGF<FGGGGGGCFGGGEG?FGEFGFGGGGFGF,C:CCEEFGFFCGGGCFFF,FFGGGCFG??FGFGFGFFGGFBDDGGDEFE+EFGFFEGGGGGG@@FGGGGG>GGGECGD=2%?3C<E?FF8=@>C#GFA<C<CGEFF?EGCE@:CF;<:<5<<#GDC<CFF>F<EGD<3@<FCFFDGFGFGFFGGEF>3:F=CGGGGGGGBGE@'=FGGGFFCFCFGGGGGFCEGGF<EGFGGGFFECGCGGGGGGGFAFEECGFGEDDGGGGGGGFC7GGGFGGGGGGGGFGGGGGGGGGGGGGGGFF<GGGEFCGGGGGGGGGGGGGGGGGGGGGGGGGGGGFFFEGGGFFGFGGGGDGGGGGFGGFFGGGGGGGGGGGGGGGGGGGGGGFGGGGGGGGGGCCCCC
@CZ 207
TGAGGAATATTGGTCAATGGGCGAGAGCCTGAACCAGCCAAGTAGCGTGCAGGATGACGGCCCTATGGGTTGTAAACTGCTTTTGTATGGGGATAAAGTCAATCACGTGTGATTGTTTGCAGGTACCATACGAATAAGGACCGACTAATTCCGTGCCAGCAGCCGCGGTAATACGGAAGGTTCGGGCGTTATCCGGATTTATTGGGTTTAAAGGGAGCGTAGGCCGGAGATTAAGTGTGTTGTGAAATGTAGACGCTCAACGTCTGACTTGCAGCGCATACTGGTTTCCTTGAGTACGCACAACGTTGGCGGAATTCGTCGTGTAGCGGTGAAATGCTTAGATATGACGAAGAACTCCGATTGCGAAGGCAGCTGACGGGAGCGCAACTGACGCTGAAGCTCGAAGGTGCGGGTATCGAACAGGATTAGATACCCT
+
GGGGGGGGGGGGFGGGGGGGGGGGGGGGGGGGGGGGGGGGGGGGGGGGGGGGGGFGGGGGGGGGEGGGGGGGGGGGGGDGGGGGGFGGFGGGGDGGGGGGGGGGGGGGGGGGGFGGGGCFGGGGGGGGGGGGGFGGGGGGGGGGGGGGGGGGGFGGGGGGGGGGGGFFCGGGGGGGGGGGGGGGGGGGGGGCFEEGGGGGGGGGGGGFFGGFGGGFGFGFFGFGFGGFGGGFGGGGGGGGGGGGGGFFF>CFDGGGGGGGFGGGGGGGGGGEGGGGGGGGGGFGGF@FGGGGFFCCGGEEGFFCGGGGGGFGGFGGGGGGGGGGGGGGGGGGGGGGGGGGGGGGGGFGGGGGGGGGGGGGGGGGGGGGGGGGGGGGGGGGGGGGGGGGGGGGGGGGGGGGGGGGGGGGGFGGGGGGGGGGGGGGGGGGGGGCCCCC
@CZ 208
TGGGGAATATTGCACAATGGGGGGAACCTTGATGCAGCGACGCCGCGTGGAGGAAGAAGGTCTTAGGATTGTAAACTCCTGTTGTTGAGGAAGATAATGACGGTACCCACCAAGGAAGTGAAGGCTAACTACGTGCCCGCAGCCGCGGTAAAACGTAGGTCACAAGCGTTGTCCGGAATTACTGGGTGCAAAGGGAGCGCAGGCGGGAAGACAAGTTGGAAGTGAAATCCATGGGCTTAACCCATGAACTGCTTTCAAAACTGTTTTTCTTGAGTAGTGCAGAGGTAGGCGGAATTCCCGGTGTAGCGGTGGAATGCGTAGATATCGGGAGGAACACCAGTGGCGAAGGCGGCCTACTGGGCACCAACTGACGCTGAGGCTCGAAAGTGTGGGTAGCAAACAGGATTAGATACCCT
+
GGGGGGGGGGGGGGGGGGFGGCEGGGGGFGGGGGGGG8BC:>>@FFGBF7CCCCGEEFGA>FGGFGF9,><@<<FFGGDC8,@>FCDBF,8>:DFG9FEF,+58D>,<F7<FFFF88@??F#(4FC4;><<C<8+E8%4=$,,FCE?DFC;.<??F<9<9CE0=CE1BC8D=G?FFECCA;C#DGFAF;6-AEEGFG?=2:CGECD1BE9DCF:>2EF@;<F@7,4;,F@,FD8GE@GGGFFCAFFB3@>,>,GGCGGGFGGF,FFBBGGGGBF>,GGCF?C,8FBGDGFFCFF@+::CGGFDEGGEFGGGGGGGF<E?GEGGGGGECGFGFCGGFGGGFGGGEGGGGFEFGFGCGDCGCF<C8GFGGGF@FF8@EDGGGGGGGGGGGGGGGGGGCFAFACEGGGDGGGGGCCCCC
@CZ 209
TGAGGAATATTGGTCAATGGGCGAGAGCCTGAACCAGCCAAGTAGCGTGAAGGATGACTGCCCTATGGGTTGTAAACTTCTTTTATAAAGGAATAAAGTCGGGTATGCATACCCGTTTGCATGTACTTTATGAATAAGGATCGGCTAACTCCGTGCCAGCAGCCGCGGTAATACGGAGGATGCGAGCGTTATCCGGATTTATTGGGTTTAAAGGGAGCGCAGACGGGTCGTTAAGTCAGCTGTGAAAGTTTGGGGCTCAACCTTAAAATTGTAGTTGATACTGGGTGTCTTGAGTACAGTAGAGGCAGGCGGAATTCGTGGTGTAGCGGTGAAATGCTTAGATATCACGAAGAACTCCGATTGCGAAGGCAGCTTGCTGGACTGTAACTGACGCTGATGCTCGAAAGTGTGGGTATCAAACAGGATTAGATACCCT
+
GGGGGGGGGGGGGGGGGFGGGGDGGG@FGFGGGGGGGGGGGGGGGGGGGGGGGGGGGGGFFGGGGGGGGGGGGG<FGGGGGGGGGCFGGGGGGGGFGFGGDGGGGGGGGGGFFGCFDDGGGGGFGGGGGGGGGFFFFC@=FFGGGFDGFGGGGGEEGGGGGGGGGGGGGGGGCGGFGGD@FFGEGGGGGGBCGGGEGEFFFGGGGFGGGGGGGGGGG@>BFGGEGGGEGGGGGFDFGGGGGGGGGGGGGGGGGGGGG;FEFGCFGGGDFFFDDGGGGGGGGGGGGGGGFGGFDGGGGGGGGGGGGGGGFFGGGGGGGGFDGGGGGGGGGGGGGGGGGGGGFGGGGGGGGGGGGGGGGGGGGGGGGGGGGGGGGGGGGGGGGGGGGGGGGGGGGGGGGGGGGGGGGGGGGGGGGGGGGGGGGGGGGGGGGFGCCCCC
@CZ 210
TGAGGAATATTGGTCAATGGACGGGAGTCTGAACCAGCCAAGTAGCGTGCAGGACGACGGCCCTATGGGTTGTAAACTGCTTTTATAGGGGGATAAAGTGTGCCACGTGTGGCATATTGCAGGTACCCTATGAATAAGGACCGGCTAATTCCGTGCCAGCAGCCGCGGTAATACGGAAGGTCCGGGCGTTATCCGGATTTATTGGGTTTAAAGGGAGCGTAGGCCGTCTTATAAGCGTGTTGTGAAATGTCGGGGCTCAACCTGGGCATTGCAGCGCGAACTGTGAGACTTGAGTGCGCAGGAAGTAGGCGGAATTCGTCGTGTAGCAGTGAAATGCCTAGATATGACGAAGAACTCCGATTGCGAAGGCAGCCTGCTGTAGCGCAACTGACGCTGAAGCTCGAAAGCGTGGGTATCGAACAGGATTAGATACCCT
+
GGGGGGGGGGGGGGGGGGGFGCGGGGGEGGGGGGGGGGGGGGGGGGGEFGGGFGGEGEEGGGGGGFCFDFCGEGDGGFFGGGFFFGGFFG>EGCEF,?BEFFGFGGGCEEG7EFGGFFFGGFFFGGGECACGGDEFG,@CDFGCFGGGG9:@FFGGF9>DFDG,CCEGEEGGGFGF:=GGE9FE<EEFFFGEFFCABGFFGCCGFG>CDGCCFGE8E18F??C4CE6GGGGGGEC;#38GGGGGGGGGGGGGGGGGGFEFF=>GGGGGGGGGGGGGGGGGGGGGFGFDCGGGFGGGGFGGEFGGGGDGGGGGGGGGGGF:EGGGGGGGGGGGGGGGCGGGGGGGGGGGGGGGGGGGGGGEGGGGGGGGGGGGFCGGGGGGGGGGGGGGGGGGGGGGGGGGGGGGGGGGGGGGGGGGGGGGGGGGGGGGDGGCCCCC
@CZ 211
TGGGGAATATTGCACAATGGGGGAAACCCTGATGCAGCGACGCCGCGTGAGCGAAGAAGTATTTCGGTATGTAAAGCTCTATCAGCAGGGAAGAAAATGACGGTACCTGACTAAGAAGCACCGGCTAAATACGTGCCAGCAGCCGCGGTAATACGTATGGTGCAAGCGTTATCCGGATTTACTGGGTGTAAAGGGAGCGTAGACGGACGGGCAAGTCTGATGTGAAAGCCCGGGGCCTAACCCCGGGACTGCATTGGAAACCGTCCATCTTGAGTGCCGGAGAGGTAAGCGGAATTCCTAGTGTAGCGGTGAAATGCGTAGATATTAGGAGGAACACCAGTGGCGAAGGCGGCTTACTGGACGGTAACTGACGTTGAGGCTCGAAAGCGTGGGGAGCAAACAGGATTAGATACCCT
+
FFG,@FGA@FG<FFGGGAEGGGGGGFGGGGGGAFGGGGGGCFEGGGGGDG7FGGGGGGGGGGGGGGGEGGGGGGGGGGGGFGCGGFDF?ECFG<FFEFCGFCEF<EF9BADCDFGGGGGGGGGGGCEA><DGGFFF8#+;@CFGEGDGGG*@AFF<53899:<<CG1+GGGGFGGCEFC@<CFFFFFE:BCFCCC>::+:;5FDF=GE=FC9@GGGGFGGF=DDGFEDGGGFEGGCCFGGGGF>GFGGGGGGFGGFF#GGGGGGGG>=F=<F5>G>GGGEDFFGFC=>EGFEGGGGGGGGGGEEDGGGGGFEGGGGFFGGGGGGGDGGGGGGGCGGGGGGGGGGGGGGGGGFFGGGGGGGGFFGGGGGGGGGGGGGGGGCGDGGDDGGFGFGGFGGGGGGGGGGGGGGGGGCCCCC
@CZ 212
TGGGGAATATTGCACAGTGGGGGAAACCCTGATGCAGCAACGCCGCGTGAGTGATGACGGCCTTCGGGTTGTAAAGCTCTGTCTTCAGGGACGATAATGACGGTACCTGAGGAGGAAGCCACGGCTAACTACGTGCCAGCAGCCGCGGTAATACGTAGGTGGCGAGCGTTGTCCGGATTTACTGGGCGTAAAGGGAGCGTAGGCGGACTTTTAAGTGAGATGTGAAATACCCGGGCTCAACTTGGGTGCTGCATTTCAAACTGGAAGTCTAGAGTGCAGGAGAGGAGAATGGAATTCCTAGTGTAGCGGTGAAATGCGTAGAGATTAGGAAGAACACCAGTGGCGAAGGCGATTCTCTGGACTGTAACTGACGCTGAGGCTCGAAAGCGTGGGGAGCAAACAGGATTAGATACCCT
+
GGGGGGGGGGGGGGGGGGGGGGGCFGGGGGGGGGGGGGFGGGCGGGGGGGGGGGGGGGGGGGGGGGGGGGGGEGEFGGGGGGGGGG9FFGGFEGGDGGG9FGGGGGG<ADBFFFGGG<F>GGDGGGGGGGC8;?GGGGFGFGGCGDGEFGD?CFFCFFG@GFFE;E@FGEFGFGGGGGGFFFGGFGGGGGGEGECCGFGEEGGGGGGGGEGCGGGFFEFCGGGGFGGGGGGGGGFF<FDFFGGGGGGGGGGGGGGGGGGGGGGGGGGFGGGGFGGG?GGGGGGGGGGGGGGGGGF<FGGGGGGGGGGGGGGGGGCGGGGGGGFDFDGECGGGGGGGGGGGGGGGGGGGGGGGGGGGGGGGGGGGGGGGGGGGGGGGGGGGGGGGGGGGGGGGGGGGGGGGGGGGGGGGFGGCCCCC
@CZ 213
TGAGGAATATTGGTCAATGGACGAGAGTCTGAACCAGCCAAGTAGCGTGAAGGATGACTGCCCTATGGGTTGTAAACTTCTTTTATACGGGAATAAAGTTAGCCACGTGTGGCTTTTTGTATGTACCGTATGAATAAGGATCGGCTAACTCCGTGCCAGCAGCCGCGGTAATACGGAGGATCCGAGCGTTATCCGGATTTATTGGGTTTAAAGGGAGCGTAGGCGGGTTGTTAAGTCAGTTGTGAAAGTTTGCGGCTCAACCGTAAAATTGCAGTTGATACTGGCGACCTTGAGTGCAACAGAGGTAGGCGGAATTCGTGGTGTAGCGGTGAAATGCTTAGATATCACGAAGAACTCCGATTGCGAAGGCAGCTTACTGGATTGTAACTGACGCTGATGCTCGAAAGTGTGGGGAGCAAACAGGATTAGATACCCT
+
GGGGGGGGGGGGGFGGGGGGFGGEGGGGGFGGGGGGGFGGGGGGGGGGGCFFGGGGGGGGGGGGGGGGGGGGGGGGGGGGGGFGGGFFFGGFGFDFG9CEFAFFFCC+E=FGC=CEFGGGFGGGF9FGGGF<AE<<EB<<<,FF/<CFC<DG?FGGEFCG8F=>G@CF9F@@F9FG@CG>:C<>><?FFFFC@GGC6CCBCGGGGFFGF<GGGGGGEEDBCGGGGGGE;CFFCGG<GGGFGGGF@CFGCEGG>GGFFDGGFGG=GGEAGGG=GFGGGGGEDGGGGGGGGGGGFGGGFGFGCFFFGGGGGGGGFFGGGFF<EGGGGGGEGGGGGGGGGGGGGGGGGGGGGGGGGGGGGGGGGGGGGGGGGGGGGGGGGGGGGGGGGGGGGGGGGGGGDEGGGGGGFGGGGGGGGGGGGGGGGGGGGGGGGGGCCCCC
@CZ 214
TGGGGAATATTGCACAATGGAGGAAACTCTGATGCAGCGACGCCGCGTGAGTGAAGAAGTATTTCGGTATGTAAAGCTCTATCAGCAGGAAAGAAAATGACGGTACCTGATTAAGAAGCCAGGGCTAACTACGTGCCAGCAGCCGCGGTAATACGTAGGGGGCAAGCGTTATCCGGATTTACTGGGTGTAAAGGGAGCGTAGACGGTGTGGCAAGTCTGATGTGAAAGGCGGGGGCTCAACCCCTGGACTGCATTGGAAACTGTGATACTCGAGTGCCGGAGAGGTAAGCGGAATTCCTAGTGTAGCGGTGAAATGCGTAGATATTAGGAGGAACACCAGTGGCGAAGGCGGCTTACTGGACGGTAACTGACGTTGAGGCTCGAAAGCGTGGGGAGCAAACAGGATTAGATACCCT
+
GGGGGGGGGGGGGCFGGGGGFFGGGGGFGGGGDGGCFGCFGGGGGGGFGGDFFFGGGGG?,,CEGGGCEFGGGGCFEGGG<FFDDGGGGCFCFFGFFA<<<C=BB8?@,A,CFCFFG&C:#/F9BFFA:3<=4:=DFD>FGGG<GG>FBGA@FGC3@FEGGG:<FG>FF>-FECF??CFFFGGFFGGG>GFGEEF=GFF>9C:?FCCDD(CGGCFF=,<:GGF?CEBC<,2:FFFFF:GGG@F8FE5=AGGF=DC,GGGFFFGF9CDBCA7GFGGF>GGCGGGGGGGGGGGGFCGCFC9,GGGGGGGGFDGGGGGGGGGFGGCFE@FGGGGGEGGFFGFECGGGGGGGGGGGGGGGGGGGFFCCGGGGGGGGGFGGGGGFFGGGDGGGCGGGFAGGGGGGGGGGGGGGGGGCCCCC
@CZ 215
TGGGGAATATTGCACAATGGGGGAAACCCTGATGCAGCGACGCCGCGTGAGCGATGAAGTATTTCGGTATGTAAAGCTCTATCAGCAGGGAAGATAATGACGGTACCTGACTAAGAAGCTCCGGCTAAATACGTGCCAGCAGCCGCGGTAATACGTATGGAGCAAGCGTTATCCGGATTTACTGGGTGTAAAGGGAGCGTAGGCGGTCCTGCAAGTCTGATGTGAAAACCCGGGGCTCAACCCCGGGACTGCATTGGAAACTGTAGGACTAGAGTGTCGGAGGGGTAAGTGGAATACCTAGTGTAGCGGTGAAATGCGTAGATATTAGGAGGAACACCAGTGGCGAAGGCGGCTTACTGGACGACCACTGACGCTGAGGCTCGAAAGCGTGGGGAGCAAACAGGATTAGATACCCT
+
GGGFCFGGGCCFGGGGGGGGFGGGFGG8CE@FGGFFGGGGGGGEGGGG7FEG7FFGFFFEFGGCFGGGFG8FFGGFGGGAFG9FGFE<F7DFEFCFGGGGGGDEFGG,B<FFGGGGGGG,B8F9A6BCFGGGGGAFGG:FFGCAFE1FFEG9FCFFFGGGG4DEC:=CCFGGFGGCECF>GGGDC7CFFGGGGGG>CEG>CGG>CG;FGGGCCE>3?FFGGGFGCCFEEGGGGFGFFFFGEFDGFEFGFFGFCGGGGGGGG;FECCE<GGGGFGGGG#F@CFFGF=BFGFFFGGGGGGF9DGGGGGEGGGGGGGEGFC,FFFGFFDGGCFGGFEDFGE?GGGCDC7BGGGGGGGGGGGGGFCFFFGGGGGGGGGGGGGGGGGFGGGGGGGGGGGGGGGGGGGGGGGGGFFGCCCCC
@CZ 216
TGGGGAATATTGCACAATGGGGGAAACCCTGATGCAGCGACGCCGCGTGAGCGATGAAGTATTTCGGTATGTAAAGCTCTATCAGCAGGGAAGAAAATGACGGTACCTGACTAAGAAGCCCCGGCTAACTACGTGCCAGCAGCCGCGGTAATACGTAGGGGGCAAGCGTTATCCGGATTTACTGGGTGTAAAGGGAGCGTAGACGGCATGGCAAGCCAGATGTGAAAGCCCGGGGCTCAACCCCGGGACTGCATTTGGAACTGTCAGGCTAGAGTGTCGGAGAGGAAAGCGGAATTCCTAGTGTAGCGGTGAAATGCGTAGATATTAGGAGGAACACCAGTGGCGAAGGCGGCTTTCTGGACGATGACTGACGTTGAGGCTCGAAAGCGTGGGGAGCAAACAGGATTAGATACCCT
+
GGGGGDGGDGGFGGGGGF9FGGGDFFCGGGGGGGGGGGGG:FGGGGGGGGC8C4EBF<EFAEFFFGGGGGGGGGGGGDFGG9EFFDFGGGGGGGGGGGGCEGEEFGGGGGF9FFFFFGG,DEGAFGG?FCF?B<FDFCFGG9FGEEGGEC:@@;FDFG>CE>GGG:CF9CFDFFGDGCFCCF6>GDGFCCGGFEEC8;<ECE:FGFGGGFFFFCCCC:D:C@@F@FGGFC7GGFD@3@<GGE>GFDGFF@;FC<FGDFGFF:DBDGGGGGGGFEGFCGFE=9FFCGGGFFGEFGFGGGGFF<FFDGGGGFFAGFGFDFGGGGFGGGGEGGGGGGGGGGDFCEGGGGGGGGGGGGGGGGGGGGGGGGFGGGGGFFGGGGGGGGFGF>GGGGFGGGGGGGGGGGGGGGGGGGGCCCCC
@CZ 217
TGGGGAATATTGCACAATGGGCGAAAGCCTGATGCAGCAACGCCGCGTGAGCGATGAAGGCCTTCGGGTCGTAAAGCTCTGTCCTCAAGGAAGATAATGACGGTACTTGAGGAGGAAGCCCCGGCTAACTACGTGCCAGCAGCCGCGGTAATACGTAGGGGGCTAGCGTTATCCGGAATTACTGGGCGTAAAGGGGGCGTAGGTGGTTTCTTAAGTCAGAGGTGAAAGGCTACGGCTCAATCGTAGTAAGCCTTTGAAACTGGGAAACTTGAGTGCAGGGAAGGAGAGTGGAATTCCTAGTGTAGCGGTGAAATGCGTAGATATTAGGAGGAACACCAGTTGCGAAGGCGGCTCTCTGGACTGTAACTGGCACTGAGGCACGAAAGCGTGGGGAGCAAACAGGATTAGATACCCT
+
GDFECFGFGGGGG9FFFGGFCGGGGGGGFDFGGG9EF8FF8:CFCFGGDGGEEGFFFGGGGGDCC7FG8:FBE<DFFFGGG<E,C5,:?==FFFFFGDEBE4@BF+C,,,B=8=:C@DF@=@@FC=EE>E,:BF@>CFCFFF8CFDCC)>3E82>,><CCEGEF#*4=<#*-:6=CE,26A:GGDCBC:E;=D>2*>:FEFDFGGDD@FD@,><3E,9@6,E,,AE=>B+7>@D?9>3B++F=?AD,D8,,,,<GGEFEA,,A,FGEGFGGFGFEE?EE9,FGFAAFE9F9E@F=E<=,,,F:@7GGGGFF7GGFBCFFF9FFAFFFGEAFCAGFGFE@E@BDCEGGGGGGGGFFCGFFF@EGGFGFFEFGFGGGGGF8GFGGGGGGGGGGGGGGGGGGFGGGGGGGGGGCCCCC
@CZ 218
TGAGGAATATTGGTCAATGGGCGTAAGCCTGAACCAGCCAAGTCGCGTGAAGGAAGACAGCCCTACGGGTCGTAAACTTCTTTTGTATGGGAGTAAGAGAGTCCACGCGTGGGCTATTGCAAGTACCATACGAATAAGCATCGGCTAACTCCGTGCCAGCGGCCGCGGTAATACGGAGGATGCGAGCGTTATCCGGATTTATTGGGTTTAAAGGGTGCGTAGGCGGCCCTATAAGTCAGCGGTGAAATGTTCCGGCTCAACCGGGAAACTGCCGTTGAAACTGTAGAGCTAGAGTCCACAAGAGGTATGCGGAATGCTTGGTGTAGCGGTGAAATGCATAGATATCACGCAGAACCCCGATTGCGAAGGCAGCATACTGGGGTGAAACAGACGCTGAAGCACGAAAGCGCGGGTATCGAACAGGATTAGATACCCT
+
GGGGGGGGGGGGGGGGGGGGGGGEGGGGGGGGGGGGGGGGGGGGGGGGGGGGGGGGGGGGGGGGGGGGGGGGGGGGFFGGGGGGGGFGGGGFG@FGGGGGGGGGGGGGGGDGGGGGGGGGGGGGGGGGGGGGDGG@FGGG>GGGDGGGGGGGGGFGGGGFCGEEGGGGGGECEFGGGGGGGGGCCCGGGGDGFGGGGGGGGGGGGGGGGGGGGGGFGFGGFGGFEGGGGGGGGGGGGGGGGGGGGGGGGGGGGGGG>GGFGGGGGFFGGGGGGGGGGCGGGGGGGGGGGFGGFGGGGGGGFGGGGGEEGGGGGGGGFGGGGGGGGGGGGGGGGGGGGGGGGGGGGGGGGGGGGGGGGFGGGGGGGGGGGGGGGGGGGGGGGGGGGGGGGGGGGGGGGGGGGGGGGGGGGFGFGGGGGGGGGGGGGGGGGGGCCCCC
@CZ 219
TGGGGGATATTGCACAATGGGGGGAACCCTGATGCAGCGACGCCGCGTGGGCGAGGGAGCGCCTCGGCGCGTAAAGCCCTTTCGGCGGGGGAGAACGATGACGGTACCCGACGAAGACGCACCGGCTAAATACGTGCCAGCAGCCGCGGTAATACGTAGGGTGCGAGCGTTGTCCGGATTTACTGGGCGTGAAGGGGGCGCAGGCGGCGCGCCAAGCCCGATGTGAAAGCCCGGGGCTCAACCCCGGGACTGCATTGGGAACTGGCGGGCTGGAGTGCAGGAGGGGCAGGCGGAATTCCTGGTGTAGCGGTGAAATGCGTGGATATCAGGAGGAACACCGGTGGCGAAGGCGGCCTGCTGGACTGCAACTGACGTTGAGGCCCGAAAGCGTGGGGAGCAAACAGGATTAGATACACT
+
GGGGGGEGGGFGGGGGGGGGGGGGGGGGGGGGGGGGGGGGGFGGGGGGGGGGGGGGGBFEGGGGGGGGGGGEGGGGGFGGGGGGGGDGGGGG5E@@EEFGFGEGGGGGGG5EGG5C8E*?EGGGGDCFGGGFFFGF5CCCC?GGFGGGG=GGGGGF+C&GGC>FE8C/?<CEEGGGGEEEGGGGGFGGGEGGCGGGGGEGFBGGFGECEC:CCGEF:ECGCGGGFFFDGGDGGGGGG>GGEGF7BFEGGFGGGFGGGGGGGGEGEGGGGD=GGFGGGG>GE6GEGGGGEF:FCFFDGGGFFGGGF=EDGGGFGGFGGGGFGFFGGGGGGGGGGGGGGGGGGEGGGGGGGGGGGFGGGGGGGGGGGGGGGGGGGGGGGGGGGGGGGGGGGGGGGGGGGGGGGGGGGGGGGGGGCCCCC
@CZ 220
TGGGGGATATTGCACAATGGGGGGAACCCTGATGCAGCGACGCCGCGTGGGCGAGGGAGCGCCTCGGCGCGTAAAGCCCTTTCGGCGGGGGAGAACGATGACGGTACCCGACGAAGACGCACCGGCTAAATACGTGCCAGCAGACGCGGTAATACGTATGGTGCGAGCGTTGTCCGGAGTTACTGGGCGTGAAGGGGGCGCAGGCGGCGCGCCAAGCCCGATGTGAAAGCCCGGGGCTCAACCCCGGGACTGCATTGGGAACTGGCGGGCTGGAGTGCAGGAGGGGCAGGCGGAATTCCTGGTGTAGCGGTGAAATGCGTGGATATCAGGAGGAACACCGGTGGCGAAGGCGGCCTGCTGGACTGCAACTGACGTTGAGGCCCGAAAGCGTGGGGAGCAAACAGGATTAGATACACT
+
GGGGGGGGGGGFGGGGGGGGGGGCFGGFGFFFFGGGGGGGGGGGGGGEGGGGEGGEGGGEEDFGGGGGDGEGFFGGGGGGGGGG7CFGGGGGGGGGGGGGGCED8F8ECGGDCCGGGGDDECEG>EEGGF9FGG6AFGF:@EF*FEGGGG<CEECF/<#CG7C7;8EEEE>??C8AEE#F4GCEDDFF5/EDEEEGGG8FF?CEEGGDCCGECE>=;E:F?GGGGGGEGDGEEGGGCGGGGGGGGGGGFGGGE7FFFFE>>@GGGEFFA/GFA5G>GGFGGFFGFECGGGGGGGGGGGGGGGGGGGGGFFFGGFGGF>GGGGGGGGGGGGGGGEEGFGGGEF:GGGGGGGGGGGGGGGGGGGGGGFGGGGGGGGGGGGGGGGGGGGGGGGGFFFGGGGGGGGGGGGGGGGGGCCCC@
@CZ 221
TGGGGAATATTGCACAATGGAGGAAACTCTGATGCAGCGACGCCGCGTGAAGGAAGAAGTATCTCGGTATGTAAACTTCTATCAGCAGGGAAGAAAATGACGGTACCTGACTAAGAAGCCCCGGCTAACTACGTGCCAGCAGCCGCGGTAATACGTAGGGGGCAAGCGTTATCCGGATTTACTGGGTGTAAATGGAGCGTAGACGGTTTTGCAAGTCTGAAGTGAAAGCCCGGGGCTTAACCCCGGGACTGCTTTGGAAACCGTAGGACTAGAGTGCAGGAGAGGTAAGTGGAATTCCTAGTGTAGCGGTGAAATGCGTAGATATTAGGAGGAACACCAGTGGCGAAGGCGGCTTACTGGACTGTAACTGACGTTGAGGCTCGAAAGCGTGGGGAGCAAACAGGATTAGATACCCT
+
GGGCGDFCCFGGGGGGGG9,FEGGCFFF<E9FFAEGAECFEGDECFGGGGGF8F?8FFFGGGFFG,=FFGEFG9FGGGGGFGGFFGGGCFGGGFGAG,B,:?+BF7FG9FEFCFDGF<FF7F@:7>@DE9,64B<F?FF?G?5>3?<>CGEGGFGF#?8<+<<:C*3GC81<=5FC?>1C=<2GD:7GFFCF#=EDEA6':CEBCFGFFF?<GGFFC:<@<E,<FD99@7C@GG7GGFEGFGDG=GEF8F=@:FF?FECFC4?,EC?ECGGGFGGGFFGF9EAGFGFGGGGF<GGFE<FCGGGGGGGGGGGGDGGGGGGGGGGGGGDGGFDGGGFGGFDGEGGGGGGGGGFE,GGGGFGGGGGGGGFGGGGGGGFAFGF?GGGGGGGGGGGGGGGGFDGGGGGGF<GGGGGCCCCC
@CZ 222
TGGGGAATATTGCACAATGGAGGAAACTCTGATGCAGCGACGCCGCGTGAAGGAAGAAGTATCTCGGTATGTAAACTTCTATCAGCAGGGAAGAAAATGACGGTACCTGACTAAGAAGCCCCGGCTAACTACGTGCCAGCAGCCGCGGTAATACGTAGGGGGCAAGCGTTATCCGGATTTACTGGGTGTAAAGGGAGCGTAGACGGTTTTGCAAGTCTGAAGTGAAAGCCCGGGGCTTAACCCCGGGACTGCTTTGGAAACCGTAGGACTAGAGTGCAGGAGAGGTAAGTGGAATTCCTAGTGTAGCGGTGAAATGCGTAGATATTAGGAGGAACACCAGTGGCGAAGGCGGCTTACTGGACTGTAACTGACGTTGAGGCTCGAAAGCGTGGGGAGCAAACAGGATTAGATACCCT
+
GGGGGGGGGGGGGGGGGGGGFGGGGGGGGGGGGGGGGGGGGGGGGGGGGGGGGGGGGGGGGGGDGGGGGGGGGGGGGGGGGGGGGFFGFGGGGGGGGGFGGGGGGCFGGGGGGGGGGGGGG=GGGGGGEFGGGGGGG9FFFGG>EFGGEFGGGGGFGGGGGGGGGGGGGGEFGGGGEC71FFGGGGGGCACGGGGFGDGG>A8CGGFEDFECFGGG?CFCGGGGGGGGGGGGGGGGGGGGFGDDFGECFCGGGGGGGGGGGGGFFGGFFGFFDF,FGGGGGGFGGFFGGGGGGGGGGGGDGGGGGGGGGGGGFGGCCGGGGGFGGEGGGGGGCFGFGGGGGGGGGGGGGGFF9GGGGGGGGGGGGGGFDGGGGGGGGGGGFGGGGGGGGGGGGGGGFGGGGGGGGGGGGGGCCCCC
@CZ 223
TGGGGAATATTGCACAATGGGGGAAACCCTGATGCAGCGACGCCGCGTGAAGGAAGAAGTATTTCGGTATGTAAACTTCTATTAGCAGGGAAGAAAATGACGGTACCTGACTAAGAAGCCCCGGCTAATTACGTGCCAGCAGCCGCGGTAATACGTAAGGGGCAAGCGTTATCCGGATTTACTGGGTGTAAAGGGAGCGTAGACGGCAGTGCAAGTCTGATGTGAAAGCCCGGGGCTCAACCCCGGGACTGCATTGGAAACTGTGCAGCTAGAGTGTCGGAGAGGTAAGTGGAATTCCTAGTGTAGCGGTGAAATGCGTAGATATTAGGAGGAACACCAGTGGCGAAGGCGGCTTACTGGACGATAACTGACGTTGAGGCTCGAAAGCGTGGGGAGCAAACAGGATTAGATACCCT
+
GGFGGGGGGGGGGGGGGGGGGGGGGGGGGGGGGGGGGGGGGGGGGGGGGGGGGGGGGGGFFGGGGGGGGGGGGGGGGGGGGGGGGGGGGGGGGGGGGGGGGGGGGGGGGGGGGGGGGGGFGGGG?EGGGGGGG@GGGGGGGGGGGGGGGGGGGFGFEFGGGGGEFGGGGGGFEGFFGGGGGGGGGGGGGGGGGFEGGGGGGGGGGGGGGGGGGGGFEGGGGGGGGGGGGGGGGGGGGGGGGGGGGGGGFGGGGGCGGGFGGGGGGGFGG>FGFFFGGGGGGGGGGGGGFGGGGGGGGFGGGGGGGGGGGGGGGGFGGGGGGGGGGGGGGGGGGGGGGGGDGGGGGGGGGGGGGGGGGGGGGGGGGGGGCGGGGGEGGGGGGGGGGGGGGGGGGGGGGGGGGGGGGGGGGGGCCCCC
@CZ 49747
TGAGGAATATTGGTCAATGGACGAGAGTCTGAACCAGCCAAGTAGCGTGAAGGATGACTGCCCTATGGGTTGTAAACTTCTTTTATACGGGAATAAAGTGAGCCACGTGTGGCTTTTTGTATGTACCGTATGAATAAGGATCGGCTAACTCCGTGCCAGCAGCCGCGGTAATACGGAGGATCCGAGCGTTATCCGGATTTATTGGGTTTAAAGGGAGCGTAGGCGGGTTGTTAAGTCAGTTGTGAAAGTTTGCGGCTCAACCGTAAAATTGCAGTTGATACTGGCGACCTTGAGTGCAACAGAGGTAGGCGGAATTCGTGGTGTAGCGGTGAGATGCTTAGATATCACGAAGAACTCCGATTGCGAAGGCAGCTTACTGGATTGTAACTGACGCTGATGCTCGAAAGTGTGGGTATCAAACAGGATTAGATACCCT
+
GGGGGGGGGGGGGGGFGGGGGGGDEGGGGGGGGGGGGGGGGGGGGGGGGGGGGGGGGGGGGGGGGGGGGGGGGGGGGCGFGGGGGGGGGDGGGGGGGGGGCEGGGGGGGGGGGGGGGGGGGGGFGEFGFGGFGFFGEGGGGGGGGGGGFGGGGGGGGGGGGGGGGGGGGG@GGFGGGGGGGGGGGGGGGGGGGGGGGGGGGGGGGGGFEGGGGGGGGGGGFGGGGGGGGGFCFFGGGGGGFGGGGGGGGFFGGGGGGGGGGGGGGFFFGGGGGGGGEFGGGGGGGGGFGFGGDGGGGGGGGGGGGCFDGGGGGGGGGGGGGGFEGGDGGGGFCGGGGFEGGGFGGGGGGFGGGGGGGFGGGGGGFFGGGGGGGGGGGGGGF9GGGGGGGGGGGGFFGGGGGGGGGGGGGGGGGGGGGGGGFGGGGGGGGFGCCCCC
@CZ 225
TGGGGAATCTTCCGCAATGGACGAAAGTCTGACGGAGCAACGCCGCGTGAGTGATGACGGCCTTCGGGTTGTAAAGCTCTGTGATCGGGGACGAATGGCTGGTATGCTAATACCATATCAGAGTGACGGTACCCGAATAGCAAGCCACGGCTAACTACGTGCCAGCAGCCGCGGTAATACGTAGGTGGCAAGCGTTGTCCGGAATTATTGGGCGTAAAGCGCGCGCAGGCGGCTTCTTAAGCCCATCTTAAAAGTGCGGGGCTTAACCCCGTGATGGGATGGAAACTGGGAGGCTGGAGTATCGGAGAGGAAAGTGGAATTCCTAGTGTAGCGGTGAAATGCGTAGAGATTAGGAAGAACACCGGTGGCGAAGGCGACTTTCTGGACGACAACTGACGCTGAGGCGCGAAAGCGTGGGGAGCAAACAGGATTAGATACCCT
+
GGGGGGGGGGGGGGGGGGGGGFGGGGGGGGGGGGGGGGGGGGGGGGGGGGGGGGGGGGEGGGGGGGGGGGGDGGGGGGGGGGGGFGGGGGGGGGEFGGGGGGGGGGGDFGGDGGGGGFFGGGGGFCFEEGFGFFEGGDGDGGGCCFGGGGGCGGGG9%=C:FFGGFEFFGGGGG<CEGFGGG9FFFGGCEC7CG9;CG:CGGCEFFGFC93EEGF=EFCGGGECFFGGCFCCEFFGGGFGGGG=FC>EGFGFEECFCGGGGGGGFCGFCEGGF9GGGGGFBGE<CF8FCGGGGGGGGFGCCDGFGGGGF9ACGF;,F<AGFGGGGGGGGGGGGGGGFFCDGGGGGGGGGFAGGGGFFCC@+:FB,FEF7GFCGGGGFF<C,GGEGGCCCC@FFC686CEC@:@C6;@F6B,B@86,F@C<<C5F<DGGGGGGGGGGCCCCC
@CZ 226
TGGGGAATATTGCACAATGGGGGAAACCCTGATGCAGCGACGCCGCGTGAAGGAAGAAGTATCTCGGTATGTAAACTTCTATCAGCAGGGAAGATAGTGACGGTACCTGACTAAGAAGCCCCGGCTAACTACGTGCCAGCAGCCGCGGTAATACGTAGGGGGCAAGCGTTATCCGGATTTACTGGGTGTAAAGGGAGCGTAGACGGTGTGGCAAGCCTGATGTGAAAGGCATGGGCTCAACCTGTGGACTGCATTGGAAACTGTCATACTTGAGTGCCGGAGGGGTAAGCGGAATTCCTAGTGTAGCGGTGAAATGCGTAGATATTAGGAGGAACACCAGTGGCGAAGGCGGCTTACTGGACGGTAACTGACGTTGAGGCTCGAAAGCGTGGGGGGCAAACAGGATTAGATACCCT
+
GGGGGGGGGGGGGGGGGGGGGGGGGGGGGGGGGGGGGGGGGGGGGGECBGGGGGGGGGGGGGGGGGFFGGGGGGGGGFGGGFGGEFFGGGGFC<?EEFGD??:FCGGGGGFFGFFGGGGGGGGGGGGCB6DDFFCFGGGFGGGDCCGGFGGCEFG?FGEEGCCGFGGEG7F8GFGEEEFF=CFFGGFGDGGCFGGEGFFFFGFCGGGGGGGEGGFGFFF@;CGGFGGGGGGGGGFEFFFGFFGGFGGGGGFGFGGGFGGGGGGFDGGGGGGGFGEGEGGGGFDBGGGGGGGGGGGGGGGGGGGGGGGGGEGGGGGGGFFFGGGGGGGGGGGGGGGGGGGGGGGGGGGGGGGGGGGGGGGGGGGGGGGGGGGGGFGGGGGGGGGGGGGGGGGGGGFGGGGGGGGGGGGGFFGCCCCC
@CZ 227
TGGGGGATATCGCACAATGGAGGAAACTCTGATGCAGCGACGCCGCGTGAGTGAAGAAGTATTTCGGTATGTAAAGCTCTATCAGCAGGGAAGAAAATGACGGTACCTGACTAAGAAGCCCCGGCTAACTACGTGCCAGCAGCCGCGGTAATACGTAGGGGGCAAGCGTTATTCGGATTTACCGGGTGTAAAGGGAGCGTAGACGGCGACGCAAGTCTGAAGTGAAATACCCGGGCTCAACCTGGGAACTGCTTTGGAAACTGTGTTGCTAGAGTGCTGGAGAGGTAAGCGGAATTCCTAGTGTAGCGGTGAAATGCGTAGATATTAGGAAGAACACCAGTGGCGAAGGCGGCTTACTGGACAGTAACTGGCGTTGAGGCTCGAAAGCGTGGGGAGCAAACAGGATTAGATACCCT
+
GGGGGGGGGGGGGGGGGGGGGGGGGGGGGGGGGFGGGGGGGGGGGGGGGGGGGGGGGGGGGFGGGGGGGGGGGGGGGGGGGGGGGGGGGGGGGGGGGGGGGGGGGGGGGDGGGGGGGGGGFGGGG@GGG5GGGGGGG:CFGGGGGE:FFGGGFFCFGGGGGGGGGGGGGGGGGGGGGEGGGGGGGGGGGGGGGGGGGGGGGGDGGEEEEGGGGFG7GGFEFGFFGGFE<GGGGGGGGGFGGGGFGGGGGF@FBGGGFFGFCGGGGDGGGGGGFGFGCDGGGGGGGGGGGFGGGGGGGGGGGGGDGGGGGGGGGGGGGGGGGGGGGGGGGGGGGGGGGGGGGGGGGGGGGGGGGGGGGGGGGGGGGGGGGGGGGGGFGGGGGGGGGGGGGGGGGGGGFCGGGGGGGGGGGGGCCCCC
@CZ 228
TGAGGAATATTGGTCAATGGGCGCTAGCCTGAACCAGCCAAGTAGCGTGAAGGATGAAGGCTCTATGGGTCGTAAACTTCTTTTATATAAGAATAAAGTGCAGTAAGTATACTGTTTTGTATGTATTATATGAATAAGGATCGGCTAACTCCGTGCCATCAGCCGCGGTAATACGGATGATCCGAGCGTTATCCGGATTTATTGGGTTTAAAGGGAGCGTAGGTGGACTGGTAAGTCAGTTGTGAAAGTTTGCGGCTCAACCGTAAAATTGCAGTTGATACTGTCAGTCTTGAGTACAGTAGAGGTGGGCGGAATTCGTGGTGTAGCGGTGAAAGGCTTAGATATCACGAAGAACTCCGATTGCGAAGGCAGCTCACTGGACTGCAACTGACACTGATGCTCGAAAGTGTGGGTATCAAACAGGATTAGATACCCT
+
FE<D8EEF@FDEEFGD96@F<FFEDGECEFF<AD,EFC@CF@FEFDGECFG9E<FFEFC@C8F@F9,CC<6@=FGG9FG??EFGEGFFCEC9ACFD9<EF,C?CE,,9C9FCEF9,B=,99EEG,FA9,,C<FF<E,?E5,A?=FFF=<;FGG?F(?<%,C=,A:BE@>FFFF;FC;.C<F:,@9>2C@GDECAFEEC@FCCF;:7CC:F9C;B<@C?D:':D@7=;8@9CGGFCC<3?CE<E=CF@#7FFFBD1GFEF<FEDFC7/A:A<GGFAGFDFGCF4<AE<GFFGE<F;E=??9?FDC=CF7EEFDGGEGFD?9FFC>6+7E9GGFCB,A<F@FDDAGFDGCFBAGCFC:ECGGGGGEE<,6?GGAEEGGGFC@FGGGFFFC<;<<C@@FFCEEGGFAFF@GFCGGEGFGEFFE<AFE,FFFF<GC?CCC
@CZ 229
TGGGGAATATTGCACGATGGGGGAAACCCTGATGCAGCGACGCCGCGTGAGCGATGAAGTATTTCGGTATGTAAAGCTCTATCAGCAGGGAAGAAAATGACGGTACCTGACTAAGAAGCCCCGGCTAACTACGTGCCAGCAGCCGCGGTAATACGTAGGGGGCAAGCGTTATCCGGATTTACTGGGTGTAAAGGGAGCGTAGACGGAGCAGCAAGTCTGATGTGAGAGGCAGGGGCTCAACCCCTGGACTGCATTGGAAACTGTTGTTCTTGAGTACCGGAGAGGTAAGCGGAATTCCTAGTGTAGCGGTGAAATGCGTAGGTATTAGGAGGAACACCAGTGGCGAAGGCGGCTTTCTGGACGATGACTGACGTTGAGGCTAGAAAGCGTGGGGAGCAAACAGGATTAGATACCCT
+
GGGGGGGGGGGGFCGCGGGGGGGGGGDGGGGGGGGGGGDG::FGGGGGGGGGGGFGGGGECEFF<<F+?FFEFGGFGGF<EF,E?FFC7F9FFFGGGFCFF7CFFGGEFCG,CBFFGCF<F/FD>GGDGCACC<C@C:<3>>FC3?>FBF??G>F<FCGD?FGEFG?FC<<FFGEGDE3?FCGFCC?;EFGFFCF5GAFCEFG?EG>GEGEFFGFC@7FC9GGFCFGGFCCFC<F?DGGGFC8DCCGFAFG=FEGFFEGGGGGD#A#45C=GFGEFCGGCFGGGGEF@GEFE=EC,GGGFB9GFGGGGFDGGGGGGGGGFGDGGGGFF9AGGGF@GFFFCC@DFCGGGGGFGGGF,GGGGGFFGGGGGGGGGGGGFGFGGGGGGGGGGGGGGGGGFGGGGGGGGGGGEGGGCCCCC
@CZ 230
TGAGGAATATTGGTCAATGGACGGGAGTCTGAACCAGCCATGTAGCGTGAAGGATGACTGCCCTATGGGTTGTAAACTTCTTTTATGCGGGAATAAAGTGATCCACGTGTGGATTTTTGTATGTACCGTATGAATAAGGATCGGCTAACTCCGTGCCAGCAGCCGCGGTAATACGGAGGATCCGAGCGTTATCCGGATTTATTGGGTTTAAAGGGAGCGCAGACGGGTCGTTAAGTCAGCTGTGAAAGTTTGGGGCTCAACCTTAAAATTGCAGTTGATACTGGCGTCCTTGAGTGCGGTTGAGGTGTGCGGAATTCGTGGTGTAGCGGTGAAATGCTTAGATATCACGAAGAACTCCGATTGCGAAGGCAGCACACTAAGCCGTAACTGACGTTCATGCTCGAAAGCGTGGGTATCAAACAGGATTAGATACCCT
+
GGGGGGGGGGGGGGGGGGGGGGGGGGGCGGGGGGGAFGGGGGGGGGGGGGGGGGGGGGGGGFGGGGGFFFGEEGGGGGGGGGGGGGGFGDG7@FGGGGGCFGGGGGGGGGGDGGGCFGGGGGFGGGGDFFGFGF9FGGGG9CGCEFFGC0EAF5DFGGGG@GGFGG4FGGGGGGGFEGGE=FCE>FEGGGGGGFC98CGAFFGDFGGGGGGGGGGGGGGA9EFAGGGGGGGDFGD6?@C7FGCGGGGGGGGF@<ECGGGGGFF<FAGF=GGFCGFCBFFBGGGGFCFCEAGF>FEFGFAFGGFFGDGCGFFE=F7GGFGGFDGDGGFAGGGGGGGGGGGGGGGGGFGFGGGGFGCCDGGGGGGGGGCGGGGGGGGGGGGGGGGGGGGGGGGGGGGFFGGFFGGGGGGGGGGGGGGGGGGGGGGGGGGGGGGCCCCC
@CZ 231
TGAGGAATATTGGTCAATGGACGGGAGTCTGAACCAGCCATGTAGCGTGAAGGATGACTGCCCTATGGGTTGTAAACTTCTTTTATGCGGGAATAAAGTGATCCACGTGTGGATTTTTGTATGTACCGTATGAATAAGGATCGGCTAACTCCGTGCCAGCAGCCGCGGTAATACGGAGGATCCGAGCGTTATCCGGATTTATTGGGTTTAAAGGGAGCGCAGACGGGTCGTTAAGTCAGCTGTGAAAGTTTGGGGCTCAACCTTAAAATTGCAGTTGATACTGGCGTCCTTGAGTGCGGTTGAGGTGTGCGGAATTCGTGGTGTAGCGGTGAAATGCTTAGATATCACGAAGAACTCCGATTGCGAAGGCAGCACACTAAGCCGTAACTGACGTTCATGCTCGAAAGCGTGGGTATCAAACAGGATTAGATACCCT
+
GGGGGGGGGGGGGGGFGGGGGGGDGGGGGGGGGGGGGFFGCFGGGGGGGGGGGGGGGGGGGEFFFCFFFGGGFAFGGGGGGGGGGG,C?CGGGGGCFGGGDDGGGGGGGBDEGGFGGGGGFGGGGGGGGGGGGGFGGGGDFGEDGGDGFDGGG@GGEFFGGGGGGGGGGGGCGGGGGFCE<FEEEEEGGGFEFFG:EFA;CGGGGGFCEFGGGGEGEGGGGGGGGGGGGGGGGFFFE?GFFGGGGGGGGGF<F8GFFFGGGGGGGGGGCGFFECFE<9DFCGGGGGGFGGGGFGGGGGGGGGGGGDGGEFC,EDGEEFGGGGGGGFCGFEGGFGGEAFFGGFGGF7EGGGGGGGGGEFGGGFEGGGGGGGGGGGGGGGGGGGGGGGFGGGGGGGGGFGGGGGGGGGGGGGGFGGGGGGGGGGGGGGGGGGGCCCCC
@CZ 232
TGGGGGATATTGGACAATGGGGGGAACCCTGATCCAGCGACGCCGCGTGAGTGAAGAAGTATTTCGGTATGTAAAGCTCTGTCAGCAGGGAAGAAAGAATGACGGTACCTGACCAAGAAGCCCCGGCTAACTACGTGCCAGCATCCGCGGTAATACGTAGGGGGCAAGCGTTATCCGGAATTACTGGGTGTAAAGGGAGCGTAGACGGTTAAGTAAGTCTGGAGTGAAGGGCAGGGGCCCAACCCCTGGACTGCTCTGGAAACTATTTAACTGGAGTGCAGGAGAGGTAAGCGGAATTCCTAGTGTAGCGGTGAAATGCGTAGATATTAGGAGGAACACCAGTGGCGAAGGCGGCTTACTGGACTGTAACTGACGTTGAGGCTCGAAAGCGTGGGGAGCAAACAGGATTAGATACCCT
+
EFGGGGGGGGGGGGGGGGGGGGGDGGGGGGGGGGGGGGGGGGCGGGGCGGGGGGGGFGGGGFGGGGGGFGGGGGGGGGGGGGGGGGGGGGGGDGGGGGFEGGGDGGGGGGGGG8F<FFGGGGGGGGGGGGG@FFG@GGGGCFAFFFGFGGEEGCGGFFFGFEGGGGGGGGGGGGGGGCFGGGGFGGGGGGGGGGGGGGGGGFGECFGGGGGGGGGGGGGGGFFGGGGGGGGCFGEDGGGEGGGGGGGGGGGGGGGFGGGGGGGGGGGGFGGDFGFGFGGFGGFFGGGGGGGGGGGGGGGGGGFGGECGGGGGGGGGGGGGGGGGGGGGGGGGGGGGGEGGGGGGGFGGGGGGGGGGGGGGGGGGGGGGGGGGFGGGFCGGGGGGGGGGGGGGGGGGGGGFGGGGGGGGGGGGGCCCCC
@CZ 233
TGGGGAATATTGCACAATGGGCGCAAGCCTGATGCAGCCATGCCGCGTGTATGAAGAAGGCCTTCGGGTTGTAAAGTACTTTCAGCGGGGAGGAAGGGAGTAAAGTTAATACCTTTGCTCATTGACGTTACCCGCAGAAGAAGCACCGGCTAACTCCGTGCCAGCAGCCGCGGTAATACGGAGGGTGCAAGCGTTAATCGGAATTACTGGGCGTAAAGGGAGTGTAGGCGGGACTGCAAGTCAGATGTGAAAACTATGGGCTTAACCCATAGACTGCATTTGAAACTGCGGTTCTTGAGCGAAGTAGAGGTAAGCGGAATTCCTAGTGTAGCGGTGAAATGCGTAGATATTAGGAGGAACACCGGTGGCGAAGGCGGCCAACTGGGCTTTTACTGACGCTGAGGCTCGAAAGTGTGGGGAGCAAACAGGATTAGATACCCT
+
GGGGGGGGGGGDFGGGGGFGGGGGGGGGGGGGGGGGGGGGFFGGGGDFGCGGGCGGGGG8CFGGGGGGGGGEGGGGGGGGGGGGGGGGGGGGGGGGGGCCFGGDGFADGFGFGGGGGCAFGFDDGGGCFGFFG7CFGGGFFGGGGGGGGGGGFFGGGGFFDGC:BFFDGCEGEGGGGGGFGFF<<2FFE;>;CC>8CFGGGGEGGDFGGDFFE=GC:FGFCFFCDAGCFEDEECFGDGGGFGFGFEFGGFCEGGGGGGGGGGGGGGGGGGGG?GGG?G<G=GGGGGGDGFFCF9FGGFGGGGGFECGGGGDGGGGFEGGFEBFGGGFGFGFCFGGGGGGFGCFGGGGFAGGGGGGEGFCGFDGGFGGGGGGGGGDGGGFFFFEGGGGGGGGFGGGGGGGGGEGGGGGFGCFEGGGGGGGGGGGDGGGGGGGGGGGGCCCCC
@CZ 234
TGGGGAATATTGCACAATGGGCGCAAGCCTGATGCAGCCATGCCGCGTGTATGAAGAAGGCCTTCGGGTTGTAAAGTACTTTCAGCGGGGAGGAAGGGAGTAAAGTTAATACCTTTGCTCATTGACGTTACCCGCAGAAGAAGCACCGGCTAACTCCGTGCCAGCAGCCGCGGTAATACGGGGGGTGCAAGCGTTAATCGGAATTACTGGGCGTAAGGCGCACGCAGGCGGTTTGTTAAGTCAGATGTGAAATCCCCGGGCTCAACCTGGAACTGCATCTGATACTGGCAAGCTTGAGTCTCGTAGAGGGGGGTAGAATTCCAGGTGTAGCGGTGAAATGCGTAGAGATCTGGAGGAATACCGGTGGCGAAGGCGGCCCCCTGGACGAAGACTGACGCTCAGGTGCGAAAGCGTGGGGAGCAAACAGGATTAGATACCCT
+
GGGFGGGFGGGGGGGGGGFFGFGGGGGGG@FFGGGGEGGGGGFCG+@FF,EFGGGGGGGGGGGGGGGGGGGGGGGGGGEGGGGGGFGGGG@EGGGGEGEFGGGGGGFFGGGGCDFFCFD<FFFGGGG+>FED@FGG+@<FFF8<FCFGGCGDG<;DF@C@<?>FGF:<CEEEGCCG7:C><#8FF:CGCFGCGGC:C?E9AGGFFCGGDFGGGEC5AFFCE>E5:>EECGGGGGGGFGC7CE?ACFGGGFFG@GGGGFGG>>FGGGGFEGGGGGF=4,FFFCFEFGGGGGFFCFGGFFGEGGGGGGDGGGGGGGGGGGFEFFGGGGGGGGGGGGGGGGGGGGGGGGGGGGGGGGGGGGGGGGGGGGGGGGGGGGGGGGGGGGGGGGGGGGDGGGGGGGGGGGGGGGGGGGGGGGGGGGGGGGGGGGGGGGGGGGGCCCCC
@CZ 235
TGGGGAATATTGCACAATGGGCGCAAGCCTGATGCAGCCATGCCGCGTGTATGAAGAAGGCCTTCGGGTTGTAAAGTACTTTCAGCGGGGAGGAAGGGAGTAAAGTTAATACCTTTGCTCATTGACGTTACCCGCAGAAGAAGCACCGGCTAACTCCGTGCCAGCAGCCGCGGTAATACGGAGGGTGCAAGCGTTAATCGGAATTACTGGGCGTAAGGCGCACGCAGGCGGTTTGTTAAGTCAGATGTGAAATCCCCGGGCTCAACCTGGAACTGCATCTGATACTGGCAAGCTTGAGTCTCGTAGAGGGGGGTAGAATTCCAGGTGTAGCGGTGAAATGCGTAGAGATCTGGAGGAATACCGGTGGCGAAGGCGGCCCCCTGGACGAAGACTGACGCTCAGGTGCGAAAGCGTGGGGAGCAAACAGGATTAGATACCCT
+
GGGGGGGGGGGGGGGGGGGGGGFGGGGGGGGGGGGGGGGGGGGGGGGEGGGGGGEGGGGG?G8FGGGG@FGGGFGCFFFGGGGGGGGGGGGGCFGFECGGGGGGGFGGGDFGGGGGGGDGGGFGGGGGGGGGGGGGGGFGGGGGGGGGGGGGGGGGGGFCCFGGGGGGG==EGFGC9)?@9=EGGGGGGFGEFFGECGGGDDGGGGGGFFFGGEEEGGF>CAEGGEG5:GEG>F@CGCCFGFGGGGG7@?C>GGFGGFEEG>8FC;GFGGFGGGGGGFGFFCGGGGGGFGGGGCFFDF7CGGGGFGGGEFF9GGGGGGGGGGGGGGGGGGGGGGGGGGEGGGGGGGGGGGGGGGGGGGGEGGGGGGGGGGGGGGGGGGGGGGGGGGGGGGGGGGGGGGGDGGGGGGGGGGGGGGGGGGGGGGGGGGGGGFCGGGGCCCCC
@CZ 236
TGAGGAATATTGGTCAATGGACGAGAGTCTGAACCAGCCAAGTAGCGTGAAGGATGAATGTCCTACGGATTGTAAACTTCTTTTATAAGGGAATAAAACCTCCCACGTGTGGGAGCTTGTATGTACCTTATGAATAAGCATCGACTAACTCCGTGCCAGCAGCCGCGGTAATACGGAGGATGCGAGCGTTATCCGGATTTATTGGGTTTAAAGGGTGCGCAGGCGGCCTGTTAAGTCAGCGGTAAAAGCCCGGGGCTCAACCCCGGCGAGCCGTTGAAACTGGCGGGCTGGAGTTGGAGAGAAGTACGCGGAATGCGCGGTGTAGCGGTGAAATACTTAGATATCGCGCAGAACCCCGATTGCGAAGGCAGCGTACCGGCTCCACACTGACGCTGAGGCACGAAAGCGTGGGTATCGAACAGGATTAGATACCCT
+
GGGGGGGGGGGGGGGGGGGGGGGGGGGGGGGGGGGGGECFGGGGGGGGGGGGGGGGGGGGGFFGGGGGGGGGGGGGGGGGGGGGGGFGGGGGGGGGGGFGGGGGGGGGGGGDG8FGGGGGGGGFGGGGGGGGGGGGGDGGCF<GGGGGGGGGGGGGGGGGGFGGGGGDGGGGGGGGDFGGGGGG>G;FGGGGGGGGGGGGFGGGGGGGGGFGGGGEGEGCGCEGGGGFGGGFGGGGGFGGDEEGFGGG@FGGGGGGGFGGGGGGGGGGDEGEGGGGGGGGFEGGGGGGGGGFGGGGF<DFGGGGGGGGGGGGDGGGGGGGGGGGGGGGGFFGGGGGGGGGGGGGGGGGGGGGGGGGGGGDGGGGGGGGGGGGGGGGGGGGGGGGGGGGGFGGGGGGGGGGGGGGGGGGGGGGGGGGGGGGGGGGGGGGGGCCCCC
@CZ 237
TGGGGAATATTGAGCAATGGGCGCAAGCCTGACCCAGCAATGCCGCGTGAAGGAAGGAGGCCTTCGGGTTGTAAACTTCTTTTATCAGGGACGAAGGATGTGACGGCACCTGATGAATAAGCTCCGGCTAACTACGTGCCAGCAGCCGCGGTAATACGGAGGATCCGAGCGTTATCCGGATTTATTGGGTTTAAAGGGAGCGTAGATGGCCAGACAAGTCAGAAGTGAAAGCCCGGGGCTCAACTCCGGGACTGCTTTTGAAACTGCCAGGCTGGAGTGCAGGAGAGGTAAGCGGAATTCCTAGTGTAGCGGTGAAATGCGTAGATATTAGGAGGAACACCAGTGGCGAAGGCGGCTTACTGGACCGTAACTGACGTTGAGGCTCGAAAGCGTGGGGAGCAAACAGGATTAGATACCCT
+
GGGGGGGGGGGGFFFGGGGGGGGGEFCGFGGG<FFFGGFFFCEGGGGGDDGGEGGGGFFFGGGGGGDGFGGEF,CFCGGGFGGGCFFFFCGGD7FFEDC,B9BFFFGGFGCFG9FFGAD??D,:FCCGGGGGGGDB5<>FF<<9BDGFGGGGGCF@>C><;75DFGG@EFE<CBEFECC:BCA;CECFG+<+FFCFGF4:AE6>CDFF?8FFFGGFGGEFFFCGG<3:::9@FFE:FGGGF<C>+7DGGD9FFGEEFACF@:>AAFCFFD=E18GCGEBCF8=8GDBFCFCF8FAF8FF?GGGGGF@DGGGGGGFFBGDGGFGGFDGGGGGGGGFGGFFCFGGGGGGGGGGGGGGGGGGGGEGGGGFGGGGGGGGF8GFGGGFGGGGGGGGGGGGFFFFEGGFGGGGGGGGGGGCCCCC
@CZ 238
TGAGGAATATTGGTCAATGGACGAGAGTCTGAACCAGCCAAGTAGCGTGAAGGATGACTGCCCTATGGGTTGTAAACTTCTTTTATACGGGAATAAAGTTAGCCACGTGTGGCTTTTTGTATGTACCGTATGAATAAGGATCGGCTAACTCCGTGCCAGCAGCCGCGGTAATACGGAGGATCCGAGCGTTATCCGGATTTATTGGGTTTAAAGGGAGCGTAGGCGGGTTGTTAAGTCAGTTGTGAAAGTTTGCGGCTCAACCGTAAAATTGCAGTTGATACTGGCGACCTTGAGTGCAACAGAGGTAGGCGGAATTCGTGGTGTAGCGGTGAAGTGCTTAGATATCACGAAGAACTCCGATTGCGAAGGCAGCTTACTGGATTGTAACTGACGCTGATGCTCGAAAGTGTGGGTATCAAACAGGATTAGATACCCT
+
GGGGGGGGGGGGGGGGGGG<FGGGCEGGGGGGGGGGGFGFGFGGGGGGGGGGGGGGGGGGGGGGGGGGGGGGGGGGGGGGGGGGGGGGGGGGGGGGCGGGGGFGGGGCFGFDGGGGGGGGGGGGGGGGGGDFDGGGGGGGEDFCEFGGGGGGEFGDE?@FC,DD:EGGGFFFGGDEGGGE:ECCCG7FGEDGEFCG79GFBFFFGGGGFFG?FECEGCDB7GG>GEDG=FECFEEE:CGGGGGGGGGGGGGGGGGGGGGGGGGGGGGGGGGGGGGE4GGGGGFFEGGGGGFEDCFGGGGGGGFF8CGGGGGGGGGGDGGGGGGGGGGGGGGGGGGGGGGGGE9GGFGGGGGGGGFCFGFDGGGGGGGGGGGGGGGGGGGGGGGGGGGGGGGGGGGGGGGGGGGGGGGGGGGGGGGGGGGGGGGGGGGGGGGCCCCC
@CZ 239
TCAGGAATATTGGTCAATGGACGAGAGTCTGAACCAGCCAAGTAGCGTGAAGGATGACTGCCCTATGGGTTGTAAACTTCTTTTATACGGGAATAAAGTTAGCCACGTGTGGCTTTTTGTATGTACCGTATGAATAAGGATCGGCTAACTCCGTGCCAGCAGCCGCGGTAATACGGAGGATCCGAGCGTTATCCGGATTTATTGGGTTTAAAGGGAGCGTAGGCGGGTTGTTAAGTCAGTTGTGAAAGTTTGCGGCTCAACCGTAAAATTGCAGTTGATACTGGCGACCTTGAGTGCAACAGAGGTAGGCGGAATTCGTGGTGTAGCGGTGAAGTGCTTAGATATCACGAAGAACTCCGATTGCGAAGGCAGCTTACTGGATTGTAACTGACGCTGATGCTCGAAAGTGTGGGTATCAAACAGGATTAGATACCCT
+
G,EFGGGGGGGGGG9FGGGGGGGGGGGGGFGGGGGGGGGGGGGGGGGGGGGGGGGGGGGGGGGGGGGFGGGGGGGFGGGGGFFGGGDGGGCFGGGGGFEGGGGGGGGEGFFGGEGGFEGGGGGGDFGGGGGGGFDEFG>F@<EGDGGGGFGGGG7:BFGGGGGGFGG7FGEFCCFGGE7F=@DGGGEDFFGGGFEGGDEC+FFFGG>BCFGGGGEEGGGDGGGGGDCGGEFFGFFEGGGGGGGGFD9GGGGG>GGGGGGGGGGGGGGGGGGGGGGFBFFGGGGGGGGGGGGGFGGGGGGGGGGFGGGGGGGGFFGGGGGGGGGGDGGGFE<GGGGGCGGGGGGGGGGGGFDGGGGGGGGGGGGGGGGGGGGGGGGGGGGGDGGGGGGGGGGGGFGFGGGGGGGGGGGGGGGGGGGEGGGGGGGGGGGGGGGCCCCC
@CZ 240
TGAGGAATATTGGTCAATGGGCGCGAGCCTGAACCAGCCAAGTAGCGTGAAGGATGAAGGCTCTATGGGTCGTAAACTTCTTTTATATGGGAATAAAGTTTTCCACGTGTGGAATTTTGTATGTACCATATGAATAAGGATCGGCTAACTCCGTGCCAGCAGCCGCGGTAATACGGAGGACCCGAGCGTTATCCGGATTTATTGGGTTTAAAGGGAGCGTAGGTGGATTGTTAAGTCAGTTGTGAAAGTTTGCGGCTCAACCGTAAAATTGCAGTTGATACTGGCAGCCTTGAGTACAGTAGAGGTGGGCGGAATTCGTTGTGTAGCGGTGAAATGCTTAGATATCACGAAGAACTCCGATTGCGAAGGCAGCTCACTGGACTGCAACTGACACTGATGCTCGAAAGTGTGGGTATCAAACAGGATTAGATACCCT
+
FGGGGGGGGGGGGGGGGGGFDGGDGGGGGGGFFGGGGFGGGGGGFGGGGGGGGCFGGFFGGG@F9EFG8FC@=F4DFFA9EF9FFFAEGGFFFFGGGG99B@,:@?C+BFF@FEG<FFGGGFG<A<DFCG9FFC<EFFG@,A:ECGEGEFDC@?>C<FFGG=CFEGGCGEGFFFGD>F@F>DFG:5BF@#<E@4:<EGFCFDE@@FDFFFFF:CG2GG%GGFEAF<GFAEFGGAGFFGGGC<FGFCEFFF60FEGG=:7BEECG>FCGAF<FGGGGFGGGGF@GGGGDGGGF?EC5,,<GD8GGGGF6+EC,D,4F:C,5FGCGDFCGGGFCFEB,AFFC<DFA6C,7F9F9GGGFGGGGGGGGFF<FBGGGF9GGGFF<FGGGFC<GGFAFGFDGGDGGFECFCEGGGGGGFFGFGGGGGGGGGFEGGGGCCCCC
@CZ 241
TGGGGAATATTGGACAATGGGCGAAAGCCTGATCCAGCGACGCCGCGTGAGTGAAGAAGTATTTCGGTATGTAAAGCCCTATCAGCAGGGAAGAAAATGACGGTACCTGACTAAGAAGCCCCGGCTAACTACGTGCCAGCAGCCGCGGTAATACGTAGGGGGCAAGCGTTATCCGGATTTACTGGGTGTAAAGGGAGCGTAGACGGAGCAGCAAGTCTGATGTGAAAGGCGGGGGCTCAACCCCCGGACTGCATTGGAAACTGTTGATCTTGAGTACCGGAGAGGTAAGCGGAATTCCTAGTGTAGCGGTGAAATGCGTAGATACTAGGAGGAACACCAGTGGCGAAGGCGGCTTACTGGACGGTAACTGACGTTGAGGCTCGAAAGCGTGGGGAGCAAACAGGATTAGATACCCT
+
GGGGGGGGGGGGGGGGGGGGGGGGGGGFGGGGGGGGGGGGGGGGGGGGGGGGGGGGGGGGGGGGGGGFGGGGGGGGGGGGGGGGGGGGGGGGGGGGCGGFGGGGGGGGGGGGGGGGGGGGGGGGGGGGGCGGGGGGGGGGGGGCGGGGGGGGGGGGGGFGFFDEGGGGGGGCGGGGGGGGGGGGGGGGFGGGGGGGEGGFFGGGGGGGGFGFGGGGGGGGGGGGGGGGGGEGGGGGGGCFGGG>GGGGGGGGGGGGGGGGGGFCFFGGFGGGFGGGGG@EGGGGGGGGGGFGGGFGGGGGFCGGDGGGGGGGGGGGGGGGGGGGGGGGGGGGGGGGGGGGGGGGGGGGGGGGGGGGGGGGGGGGGGGGGGGGGGGGGGGGGGGGGGGGGGGGGGGGGGGGGGGGGGGGGGGCCCCC
@CZ 242
TGGGGAATATTGCACAATGGGGGAAACCCTGATGCAGCGACGCCGCGTGAGCGAAGAAGTATTTCGGTATGTAAAGCTCTATCAGCAGGGAAGAAAATGACGGTACCTGACTAAGAAGCACCGGCTAAATACGTGCCAGCGGCCGCGGTAATACGTATGGTGCAAGCGTTATCCGGATTTACTGGGTGTAAAGGGAGCGTAGACGGTTGTGTAAGTCTGATGTGAAAGCCCGGGGCTCAACCCCGGGACTGCATTGGAAACTATGTAACTAGAGTGTCGGAGAGGTAAGCGGAATTCCTAGTGTAGCGGTGAAATGCGTAGATATTAGGAGGAACACCAGTGGCGAAGGCGGCTTACTGGACGATCACTGACGTTGAGGCTCGAAAGCGTGGGGAGCAAACAGGATTAGATACCCT
+
GGGGGGGGGGGGGGGGGGGGGGGGGGGGGGGGGGGGGGGGGGGGGGGGGEGEFGGGGGGFGGGGGGGGGGGGGGGGGGGGGGGGGGGGGGGGGGGGGGGFGGEGGGGGGGGGGGGGGGFGG>GGGGGGFGFGG?=GGFCFFFFGGGGGGGGGGGGGGGFGF<BFGGGGGGGGGGGGFGGCFGFGFGFGGGFGGGGGGGGFBC<DGGGEG;FGGGGGGGGGGGGGGGGGGGGGGGGGGGGGGGGGGGGGGGGGGGGGGGGFFFGGGGFFGGGGFGGGGGGGFGGGGGGGGGGGGGGGGGGGGGGGGGGGGGGGGGGGGGGGGGGFFGGGGGGGGGGFGGGGGGGGGGGGGGGGGGGGGGGGGGGGGGGGGGGGGGGGGGGGGGGGGGGGGGGGGGGGGGGGGGGGGGGGGGGCCCCC
@CZ 243
TGGGGAATATTGGACAATGGGCGAAAGCCTGATCCAGCGACGCCGCGTGAGTGAAGAAGTATTTCGGTATGTAAAGCCCTATCATCAGGGAAGAAAATGACGGTACCTGACTAAGAAGCCCCGGCTAACTACGTGCCAGCAGCCGCGGTAATACGTAGGGGGCAAGCGTTATCCGGATTTACTGGGTGTAAAGGGAGCGTAGACGGAGCAGCAAGTCTGATTTGAAATGCGGGGGCTCAACCCCCGGACTGCATTGGAAACTGTTGATCTTGAGTACCGGAGAGGTAAGCGGAATTCCTAGTGTAGCGGTGAAATGCGTAGATACTAGGAGGAACACCAGTGGCGAAGGCGGCTTACTGGACGGTAACTGACGTTGAGGCTCGAAAGCGTGGGGAGCAAACAGGATTAGATACCCT
+
@C@FDGGCE,EEGDCE<EFGGGGGGFGG,@EF9FFFFG+CEGG6@:CFCFDGGF9<<EFFGG,CE<FCFEDGFFFFEGFFGFF,,555F?DF7FFFF,,??4@4=C,<F<E,?E,EFB>,BFC2FEFFGGC=5BB@CB7@C<@C+8:F8GB?C6F573@@<=3*<8B+GFB<B:CACCC/7&>8>;?21<E<F>4;1>+F=C:AF>;FCFF?FEFCCEC95#</;E?#FB@GGGGGGGFGEC7=:>D>C;ECFFEGFDCFGGFDAGEGEGGFFGE>:GGGFEA8GCCGGGGGGGFF<EFAGGGGDF:F?FGGGDGGFE,AF;AA9GGCGGGFCGGGFFAC,,FFFEFBGGGGGGGGGGDGGEGFGGGGGGGGGGGGGGGEGGGFFGGGGF7FGGGGDGGGGGGF@<FGGGGCCCCC
@CZ 244
TGAGGAATATTGGTCAATGGACGCGAGTCTGAACCAGCCAAGTAGCGTGAAGGATGACTGCCCTATGGGTTGTAAACTTCTTTTATATGGGAATAATGTTGTCCACGTGTGGATTTTTGTATGTACCATATGAATAAGGATCGGCTAACTCCGTGCCAGCAGCCGCGGTAATACGGAGGATCCGAGCGTTATCCGGATTTATTGGGTTTAAAGGGAGCGTAGGCGGACGCTTAAGTCAGTTGTGAAAGTTCGCGGCTCAACCGTAAAATTGCAGTTGATACTGGGTGTCTTGAGTACAGTAGAGGCAGGCGGAATTCGTGGTGTAGCGGTGAAATGCTTAGATATCACGAAGAACTCCGATTGCGAAGGCAGCCTGCTGGACTGTAACTGACGCTGATGCTCGAAAGTGTGGGTATCAAACAGGATTAGATACCCT
+
FGGFGGGGGFGFCEGGGGGFCFGD7FGGGGGGFEFGGGGG<8FFFFFGGGGGGGGGG9FFGGGGGGGGGGEGGGGGFGDFGGGGG9FAFEC,A,,C?A?F,EFGGCEFFGGCFGGD,,4F<FGCFF9FFGGFFG,,?4,A3FFFEGGGG3AD:FGGCF8=FFFF7+@-F@B?GFGFBF23C:-*8=?FFCFEE8G?FGGAFFGGFFE,FCE9FGF;G;GFDECBGE=7D9GFFFCA?GEE;CGGGGGEEFFECFFCEFEDCEFGGGFFAGGFGGGGFEAEGGFDGFCFGFFBFGFCFGGFGGGGGGGGGGGGGGGGGGGFGGGGGGGGGFGGGGGGGGGGGGGFAGGGFFGGGGGGGGGGGEGGGGGGGGGGGGGGGGGGGGGGGGGGGGGGGGGGGGGGGGGGGGGGGGGFGGGGGGGGGGGGGGGGGGGCCCCC
@CZ 245
TGAGGAATATTGGTCAATGGACGCGAGTCTGAACCAGCCAAGTAGCGTGAAGGATGACTGCCCTATGGGTTGTAAACTTCTTTTATATGGGAATAATGTTGTCCACGTGTGGATTTTTGTATGTACCATATGAATAAGGATCGGCTAACTCCGTGCCAGCAGCCGCGGTAATACGGAGGATCCGAGCGTTATCCGGATTTATTGGGTTTAAAGGGAGCGTAGGCGGACGCTTAAGTCAGTTGTGAAAGTTCGCGGCTCAACCGTAAAATTGCAGTTGATACTGGGTGTCTTGAGTACAGTAGAGGCAGGCGGAATTCGTGGTGTAGCGGTGAAATGCTTAGATATCACGAAGAACTCCGATTGCGAAGGCAGCCTGCTGGACTGTAACTGACGCTGATGCTCGAAAGTGTGGGTATCAAACAGGATTAGATACCCT
+
GGGGGGGGGFGGGGGGGGGGGGGGGGGGGGGGFGGGGGGGGGGGGGGGGGGGGGGGGGGGGGGGGGGGGGGGGGGGGGGGGGGGGGG9AGGGGFGGCGGGGGGGGGGFGGGGGFGGFGGGGGGGFGGGCFGGGGEFFGGG>GGGGGGGGC9DGGGGGGGGGGGGGGGDGGGDFFCGGGGGGFFGGGGDFEFCGGGGGGGGGGGDFGEDGFGGGGGGGEGGGGGGGGGGGGGGFGGGGGGGGGGGFEGGGCFGGFGGGGGGGGGGGGGGGGGGFGGGGGGGGGGGGGGGGGGGFGGGGFGGGGFGGGGGGFGGGGGGGFDCFGGGGGGGGGGGGGGGGGGGEGGGGGGGGGFGGGGGGFGGGGGGGGGGGGGGGGGGGGGGGGGGGGGGGGGGGGGGGGGGGGGGGGGGGGGGGGGGGGGGGGGGGGGGGGGCCCCC
@CZ 246
TGGGGAATATTGCACAATGGGCGAAAGCCTGATGCAGCGACGCCGCGTGAGCGAAGAAGTATTTCGGTATGTAAAGCTCTATCAGCAGGGAAGATAGTGACGGTACCTGACTAAGAAGCTCCGGCTAAATACGTGCCAGCAGCCGCGGTAATACGTATGGAGCAAGCGTTATCCGGATTTACTGGGTGTAAAGGGAGTGTAGGTGGCATCACAAGTCAGAAGTGAAAGCCCGGGGCTCAACCCCGGGACTGCTTTTGAAACTGTGGAGCTGGAGTGCAGGAGAGGCAAGTGGAATTCCTAGTGTAGCGGTGAAATGCGTAGATATTAGGAGGAACACCAGTGGCGAAGGCGGCTTGCTGGACTGTAACTGACACTGAGGCTCGAAAGCGTGGGGAGCAAACAGGATTAGATACCCT
+
GGGGGGGGGGGGGGGGGGGGGDGGGGDGGGGGGGGGGGGGGGGGGGGGGGGGGGGGGGGGGGGGGGGGGGGGGGGGGGGGGCDFFGFGFGGGGF<FGGGGGGGGGGGGGGFFGFGGGGG<FGGGGGGGGFGGGFGGFGGGFGGGGGGGGGGGGGG>7#?A'FFFGGGGGG9GGGGGGGGGGCGGGFF:GGGGGGG78BCCFGGFFGD@<8DCFGGGFGF+CGGGGGGGEGGGGGGCDECFG:@:?C8C#DGGGGGGFCCGG2GEE:CGG>GGFFFFAFGG>FFFFECGGFGGGFFB89E,GGGGGGGGGGFGGGGGGGGGGFGGF@FCEAGGGGGGFFA@GCGGGGGGGFDFGGGGFECC@GEGFDGDGGGFCGGGGGGGFGGGGGGGGGGGGFFCGGGGGGGGGGGGGGGCCCCC
@CZ 247
TGGGGAATATTGCACAATGGCCGAAAGCCTGATGCAGCGACGCCGCGTGAGCGAAGAAGTATTTCGGTATGTAAAGCTCTATAAGCAGGGAAGATAGTGACGGTACCTGACTAAGAAGCTCCGGCTAAATACGTGCCAGCAGCCGAGGTAAAACGTAGGGAGCAAGCGTTATCCGGATTTACTGGGTGTAAAGGGAGTGTAGGTGGATTCACAAGTCAGAAGTGAAAGCCCGGGGCTCAACCCCGGAACTGCTTTTGAAACTGTGGAGCTGGAGTGCAGAAGAGGCAAGTGGAATTCCTAGTGTAGCGGTGAAATGCGTAGATATTAGGAGGAACACCAGTGGCGAAGGCGGCTTGCTGGACTGTAACTGACACTGAGGCTCGAAAGCGTGGGGAGCAAACAGGATTAGATACCCT
+
FGGGEG@,CFDGFFFFF<FF,,6CFC:FE9<8E6,,;C++@:F7:+@+68,6=>>4CEFCCC<F,4F=<+,CFFE<EEFG<,,9B,999+D,+9EF<,8,AC+8?FFFGGGFD==F>9C:C4GA2AFDA9=843:F:?:F>9@,9++AFG9$:8@6>*FC/?;CCE>C><<FF?GGEGCGC<;DAC+F<GF9CFF=78DA5FF<C5##<6>9CEGGGGGD3GGGFFE6GGECFGDE$GEGEGE@FF0FCGFFEGDGGFGGFGGGGGGGGGFGFF@,=EE,DGFFE4,GGGFAGGGFFEAFFGGGDGEGGGGGGGGGGFGGGGGGGGEGGGGGGGGGGGGGGGGGGGGGGGGGGF@DGGGFCC;,FEGGGGGFCGGGGGGEEGGGGGGGGGGGGGGGGGGGGFGGGGGGFGGCCCCC
@CZ 248
TGAGGAATATTGGTCAATGGGCGAGAGCCTGAACCAGCCAAGTAGCGTGCAGGATGACGGCCCTATGGGTTGTAAACTGCTTTTGTATGGGGATAAGGTCAATCACGTGTGATTGTTTGCAGGTACCATACGAATAAGGACCGACTAATTCCGTGCCAGCAGCCGCGGTAATACGGAAGGTTCGGGCGTTATCCGGATTTATTGGGTTTAAAGGGAGCGTAGGCCGGAGATTAAGTGTGTTGTGAAATGTAGACGCTCAACGTCTGACTTGCAGCGCATACTGGTTTCCTTGAGTACGCACAACGTTGGCGGAATTCGTCGTGTAGCGGTGAAATGCTTAGATATGACGAAGAACTCCGATTGCGAAGGCAGCTGACGGGAGCGCAACTGACGCTGAAGCTCGAAGGTGCGGGTATCGAACAGGATTAGATACCCT
+
GGGGGGGGGGGGGGGGGGGGGGGGGGGGGGGGGGGGGGGGGGGGGGGGGGGGGGGGGGGGDGGGGGGGGGGGGGGGGGGGGGGGGGFGGGGGGGGDFGGGGEFGFGG@GGFCFGGGGGGGGGGGGGGGGGFFGGGGGGFFGGGGFGG9A>FFGGFDG@GFGGGGEG?GGCGFGFFGGFGGGGGGGGEGGGGEBFGGEEF9FGGDDFEEGGGGGGGFEDECCGGCCFE;C5CGGGFGGGGGGFGGGGGGGGEGGGGGGGGGFGGGGGFCGFGGFCCGGGFGGGGFGFEGGGGF?GEGECEGGGGEGGGGGFF<GFGGGGGGGGGGGGGGGGGGGGGGGGGGGGGGGFEDGGGGGGGGGGGGGGGGFFFEGGGGGGGGGGGGDGGGGGGGGGGGGGGFFGGGGGGGGGGGGEGGGGGGGGGGGGGGGGGGGGGCCC@C
@CZ 249
TGAGGAATATTGGTCAATGGACGCGAGTCTGAACCAGCCAAGTAGCGTGAAGGATGACTGCCCTATGGGTTGTAAACTTCTTTTATATGGGAATAATGTTGTCCACGTGTGGATTTTTGTATGTACCATATGAATAAGGATCGGCTAACTCCGTGCCAGCAGCCGCGGTAATACGGAGGATCCGAGCGTTATCCGGATTTATTGGGTTTAAAGGGAGCGTAGGCGGACGCTTAAGTCAGTTGTGAAAGTTCGCGGCTCAACCGTAAAATTGCAGTTGATACTGGGTGTCTTGAGTACAGTAGAGGCAGGCGGAATTCGTGGTGTAGCGGTGAAATGCTTAGATATCACGAAGAACTCCGATTGCGAAGGCAGCCTGCTGGACTGTAACTGACGCTGATGCTCGAAAGTGTGGGTATCAAACAGGATTAGATACCCT
+
GGGGGGGGGGGGGEGGGGGGGGGGGGGEFGGGFGGGGGGG@EGDFGGGGGGF8F9FFFEE8FGGGGGGGGGGGFG<EEFGGGGGDE<EEDFFFEEEEFGFCG,CAFE+<AFEEE9FCA7FFFA<F,CFFGG9B?9EEEGG>GE7>=F>FGGF>FDDGGFGFGGDFCEGGFGGFGG=@FEEGFFE;311CC>=B?7FFFD;FFGFGGFG>F?CCFEGDACFECF9:EEEFEGFGFGFGFEGGC;9FA<E>EEGFFGGGGFGGGGGGDCGGGGDC2GGEGFBCEGFFEFE9EGGCGGGGGGGFFCGGFC@:GF?GGGGDGGFFGFGGGGEGGGGGGF<C,FGF9GFCFGFFFCGFGGFCGGGGGGGGGGGGFEEGGFEGGGFGGGGGGGGGGGGGCE@GGEFGGGFGGFGGGFGGGGGFGFGGFAFGGGFGGGCCCCC
@CZ 250
TGGGGAATATTGCACAATGGGGGAAACCCTGATGCAGCGACGCCGCGTGAAGGAAGAAGTATCTAGGTATGTAAAGCTCTATCAGCAGGGAAGAAAATGACGGTACCTGACGAAGAAGCCCCGGCTAACTACGAGCCAGCAGCCGCGGTAATACGTGGGGGGCAAGCGTTATCCGGATTTACTGGGTGTAAAGGGAGCGTAGGCGGCATGGCAAGCCAGATGTGAAAGCCCGGGGCTCAACCCCGGGACTGCATTTGGAACTGTCAGGCTAGAGCGTCGGAGAGGAAAGCGGAATTCCTAGTGTAGCGGTGAAATGCGTAGATATTAGGAGGAACACCAGTGGCGAAGGCAGCCTGCTGGACTGTTACTGACACTGAGGCACGAAAGCGTGGGGAGCAAACAGGATTAGATACCCT
+
GGEFGGGGGGGGA<FGGGGGCCGGCF8,BFGGG6EFGG7F:FC+@FGGGGGGGGFGG8C9CFFF,5CC5E<,CFGCGGGAFG,,9?F<DG+E+,BFF,EFD@@FFCEFF@<+8@C:=9$,=EFFAFEGF,*84$E?-BB>>F@5>1AFAA@DC<D7%C>CE@>C6E;CEDEGGGGGEG=;<E:DAG7CFGFEC=*FGBCC8CE5?ECCEGFGFD;-GFB'>GGGF4E@*@:C/GGGFCGF7C7@=,8GFGGGGFGGGGGGGGE8GGF9GGFF9F46+:GGGGFGE@67GGGGFGGF??F<GGGFGGGGGGGGGGEGGFGGGGGFFCGDGGGGGGFCDF@BF:GGGGGGEE,EF<AEGFDGGGDFAGGGGGGGFGGFC,GF@GGGGGFCGGGGGDGFGGGGGGGGGGGGGGGCCCCC
@CZ 251
TGGGGAATATTGCACAATGGGGGAAACCCTGATGCAGCGACGCCGCGTGAAGGAAGAAGTATCTCGGTATGTAAACTTCTATCAGCAGGGAAGATAGTGACGGTACCTGACTAAGAAGCCCCGGCTAACTACGTGCCAGCAGCCGCGGTAATACGTAGGGGGCAAGCGTTATCCGGATTTACTGGGTGTAAAGGGAGCGTAGACGGTGTGGCAAGTCTGATGTGAAAGGCATGGGCTCAACCTGTGGACTGCATTGGAAACTGTCATACTTGAGTGCCGGAGGGGTAAGCGGAATTCCTAGTGTAGCGGTGAAATGCGTAGATATTAGGAGGAACACCAGTGGCGAAGGCGGCTTACTGGACGGCAACTGACGTTGAGGCTCGAAAGCGTGGGGAGCAAACAGGATTAGATACCCT
+
GGGGGGGGGGGGGGGGGGGGGGGGEGCGGGGGGGGGGGEGGGGGGGG=FGDFFFGGGGGGG9F9CFGDGGGGGGGGGGGGGGGGFGGGGGGGGGGGGGGGGGCFGEGGGGGCCG@FGGFEGGEGEGEGFFCFGC7FFGGGGGGGGGDGGGGGFGG;<FGGGGGGGGGGFEGGGGGECCFEFGGGGFFGFFFGGEC8>CGEGGEFDE?8:CG<CDFGG7E<<FGGGFGCFD@GFGGGFGGF:GGGFGGGGFE?FFFFGDDCGGGGGGGFGGGGFGGGGGGG1GEGGEFGGGGGGGCGGGGGGGGGGGGGGGF9GGG>GFF,GGFEFGGGGFGFCGGGGGGGGGGGGGGGGGGGGGGGGGGFFGFGFGGGGFFGGFCGGGGGFGGGGGGGGGGGGGGGGGGGGGGFGGGGGGGCCCCC
@CZ 252
TGAGGAATATTGGTCAATGGGCGAGAGCCTGAACCAGCCAAGTAGCGTGCAGGATGACGGCCCTATGGGTTGTAAACTGCTTTTATAAGGGGATAAAGTGAGCCTCGTGAGGCTTTTTGCATGTACCTTATGAATAAGGACCGGCTAATTCCGCGCCAGCAGCCGCGGTAATACGGAAGGTCCGGGCGTTATCCGGATTTATTGGGTTTAAAGGGAGCGTAGGCCGTTTGGTAAGCGTGTTGTGAAATGTCGGGGCTCAACCTGGGAATTGCAGCGCGAACTGCCAGACTTGAGTGCGCAGGAAGTAGGCGGAATTCGTCGTGTAGCGGTGAAATGCTTAGATAGGACGAAGAACTCCGATTGCGAAGGCAGCCTGCTGTAGCGCAACTGACGCTGAAGCTCGAAAGCGTGGGTATCGAACAGGATTAGATACCCT
+
GGGGGGGGGGGGGGGGGGGGGGGGCFGFFGGGCGGGGGGGGGGGGGGGGGGCFGFGGGGGGCFCFFGG?EFGGFGFGGGGGGGGGFGGGGGGGGGG9?FFGGGG8FGGFFCFGFGGGGGGGGGFGGGGGADGGFFFGFGFGFGGGGEGF@GGF@<CF><EFFGFDGDFFC>F3FG76CCEFE<:C:B@GGG>@FGECEG9:C,GFC:FC:CCFGFGGGGCEGGGGFGGCCG3FB<?CGGGGGGGGGEGFGEGGGEDF=FGGGCEFC%,FCGEFCGGCFEFCGGGGFE,FF8GEFGGGGGFFF;<FGGEGFEFGE+F@F7EGGGFDGCFE9GFGGGGGGGFGDEF=E<GGGDGGGGF:FGGGGGFGGGGGGDGDFGGGFFCCGGGFGGGGGGGGGFGFFGGDEGGGGGGF@GGGGGCGGGGGGGGGGGGGDGCCCCC
@CZ 50686
TGGGGAATACTGCACAATGGGGGAAACCCTGATGCAGCGATGCCGCGTGGCGGAAGAAGGTTTTAGGATTGTAAACTCCTGTTGAAGAGGACGATAATGACGGTACTCTTTTAGAAAGCTCCGGCTAACTACGTGCCAGCAGCCGCGGTAATACGTAGGGGGCGAGCGTTGTCCGGAATGATTGGGCGTAAAGGGCGCGTAGGCGGCCTGCTAAGTCTGGAGTGAAAGTCCTGCTTTCAAGGTGGGAGGTGCTTTGGATACTGGTGGGCTGGAGTGCAGGAGAGGAAAGCGGAATTACCGGTGTAGCGGTGAAATGCGTAGAGATCGGTAGGAACACCAGTGGCGAAGGCGGCTTTCTGGACTGAAACTGACGCTGAGGCGCGAAAGCGTGGGGAGCAAACAGGATTAGATACCCT
+
GGGGGGGGGFGGGGCGGGGGGGGEDGGDFFGGGAEGGGGGDEDCFGGGGG+@FEGGGG8F8CFGEDC,EEFEFGGFG?F9E<FAFGGGGEEGGCGGGGF,<?+=F=DFCFFGGEGGGG,DFECFD6GGGFGFGGEGDGFGGGGFCFGG@C.@G@FC>GGGGE<GFGFGFGFCE8;:AE*CGGCFEECCEGGGFGE?DGGGEGGFGGGGGGGGGGGFGGGGFCFFFGGGGFGGGGGGGF=FGGGGCGGGGCFGGGGGGGGGGGGGGGGFFGGGGGGGFGGGGGGGGGGGGGGGGGGGGGGGFEGGGGGGGFGGGGGGGGGGGGGGGGGGGGGGGGGGGGGGGGGGCGGGGGGGGGGGFGGGGGGGGFFGGGGGGGGGGGF:FGGGGGGGGGGGGGGGFGGGGFFGGGGGGGGCCCCC
@CZ 254
TGGGGAATATTGCACAATGGGCGCAAGCCTGATGCAGCGACGCCGCGTGAGGGATGGAGGCCTTCGGGTTGTAAACCTCTTTTATCGGGGAGCGAGCGAGAGTGAGTTTACCCGTTGAATAAGCACCGGCTAACTACGTGCCAGCAGCCGCGGTAATACGTAGGGTGCAAGCGTTATCCGGAATTATTGGGCGTAAAGGGCTCGTAGGCGGTTCGTCGCGTCCGGTGTGAAAGTCCATCGCTTAACGGTGGATCCGCGCCGGGTACGGGCGGGCTTGGGTGCGGTAGGGGAGACTGGAATTCCCGGTGTAACGGTGGAATGTGTAGATATCGGGAAGAACACCAATGGCGAAGGCAGGTCTCTGGGCCGTTACTGACGCTGAGGAGCGAAAGCGTGGGGAGCGAACAGGATTAGATACCCT
+
GGGGGGGGGGGGGGGGGGGGGGGGGGGGGGGGGGGGGGGGGGGGGGGGGGGGGGGGGGGGGGGGGGGGGGGGGGGGGGGGGGGGGGGGGGGGGGGGGGGGGGGGGGGGGGGGGGGGGGGGGGFCGGGGGGGG>GGGGGGGGFGGGGGFGGGGGGGGGGGG?GGGGGGGFGGGGGGGFGGGGGGGGGGGGGGGGGGGFGGGGEGGGGGGGGGEGEGGGGGGGGGGGGGGGFF@E@FFF7FDFGGGCGGGGGGGGGGGGGGGGGGGEGGGGGEGGGGGGFGGGGGGF=7DFFAGFGGGGGGGGGDGGGGGF6GGGGGGGGGGGGGGGGGGGGGGGEFFGGGGGGGGGGGGFGGGGGFGGGFGGGGGGGGGGGGGGGGGGGGGGGGGGGGGGGGGGGGGGGGGGGGGGGGGGGGGFGGGCCCCC
@CZ 255
TGGGGAATATTGCACAATGGGGGAAACCCTGATGCAGCGACGCCGCGTGAAGGAAGAAGTATCTCGGTATGTAAACTTCTATCAGCAGGGAAGAAAATGACGGTACCTGACTAAGAAGCCCCGGCTAACTACGCGCCAGCAGCCGCGGTAATACGTAGGGGGCAAGCGTTATCCGGATTTACTGGGTGTAAAGGGAGCGTAGACGGAAGAGCAAGTCTGATGTGAAAGGCTGGGGCTTAACCCCAGGACTGCATTGGAAACTGTTTTTCTTGAGTGCCGGAGAGGTAAGCGGAATTCCTAGTGTAGCGGTGAAATGCTTAGATATCACGAAGAACTCCGATTGCGAAGGCAGCCTGCTAAGCTGCAACTGACATTGAGGCTCGAAAGTGTGGGTATCAAACAGGATTAGATACCCT
+
GGGGGGGGGGGGGGGGGGGGGGGGGGFGGGFGGGGGGGGGGGGGGGGGGGGGGGGGGGFFGFGGGGFCCGGCFGGGGGGGGGGGGGGGGGGD@GGGC9FGFG@FFGGG<F=FGGGGFGGFG2CFG7FGGG>GG@E+@FGCEGFFGG?GGFECFGGGGGGGDGFCGGGGFFC*CGGE??C:AFEDGG@CCFCEGEEGCEGG8@ECFC@5=>FGFFGECFFFGGGGGGGGDFGEFEEGFEFF7D2B?8FGCGGGFFGDGEF<FGGF7=;FDGGGFGGGEEGDFD=GFC7GFCGGGGGGCEDGGGGGDGGFGGGGGGGGGGGGGEGGFFC,FECFGGC:CFGGG@GGGGFGGGGGGFGGFFD@FFFF<GGGGGGFDF8GFGGGFGGGGGGGGGGGGGGGEGGGGGGGGGGGGGGCCCCC
@CZ 256
TGAGGAATATTGGTCAATGGGCGAGAGCCTGAACCAGCCAAGTAGCGTGAAGGATGACTGCCCTATGGGTTGTAAACTTCTTTTATAAAGGAATAAAGTCGGGTATGCATACCCGTTTGCATGTACTTTATGAATAAGGATCGGCTAACTCCGTGCCAGCAGCCGCGGTAATACGGAGGATCCGAGCGTTATCCGGATTTATTGGGTTTAAAGGGAGCGTAGATGGATGTTTAAGTCAGTTGTGAAAGTTTGCGGCTCAACCGTAAAATTGCAGTTGATACTGGCTGTCTTGAGTACAGTAGAGGTGGGCGGAATTCGTGGTGTAGCGGTGAAATGCTTAGATATCACGAAGAACTCCGATCGCGAAGGCAGCTCACTGGACTGCAACTGACACTGATGCTCGAAAGTGTGGGTATCAAACAGGATTAGATACCCT
+
GGGGGGGGGGGGGGGGGGGGGGGGGGGGGGGGFGGGFGFGGGGGGGGGGGGGGGGFGGGGGGGGGGGGFFGGGGGGGGGGGGGGGGGGGGGGGGGGGGGGGGGGGGGGGFGGGGGGGGDDFGGGGGGGGGGFGGFGGGGGGGGGGGGGGGFGGGGGDEGGGGGFFDEGGCCFGGGGECFGGGGGGGBFFGGGGFFGECGFFGGGGGGGGGGGGGGFGFGFGGGGGGDGGGGGGGDDFGGFGFFGGGGGGGFGGGGGGGGGGGGGGGGGGFGGECGGGFGGGFFGGGGGGGGFFFCGGGGGGGGGGGGGGGGGGGGGGGGGGGGGDGGGGGGGGGGGGGGGGGGEGGGGGGGGGGGGGGGGGGGGGGGGGGGGGGGFGGGGGGGGGGGGGGGGGGGGGGGGGGGGGGGGGGGGGGGGGGGGGGGGGGGGGGGCCCCC
@CZ 257
TGAGGAATATTGGTCAATGGACGAGAGTCTGAACCAGCCAAGTAGCGTGAAGGATGACTGCCCTATGGGTTGTAAACTTCTTTTATACGGGAATAAAGTGAGGCACGTGTGCCTTTTTGTATGTACCTTATGAATAAAGATCGGCTAACTCCGTGCCAGCAGCCGCGGTAATACGGAGGATCCGAGCGTTATCCGGATTTATTGGGTTTAAAGGGTGCGTAGGCGGCCTTTTAAGTCAGCGGTGAAAGTCTGTGGCTCAACCATAGAATTGCCGTTGAAACTGGGGGGCTTGAGTATGTTTGAGGCAGGCGGAATGCGTGGTGTAGCGGTGAGATGCATAGATATCACGCAGAACCCCGATTGCGAAGGCAGCCTGCCAAGCCATGACTGACGCTGATGCACGAAAGCGTGGGGATCAAACAGGATTAGATACCCT
+
DFGGFGGGGGGGGGFGGDGGGGGGDGGCFFFGGG<EFFFFDFGGGF+CFGGGGGGGDFFFFEFFGGGGFGGGGFFGGGGGDG<EGGGFGGGGGFFGGGGFGFAFGGGGFB+?FGAFF,@<BFGFG,CFGF<FFG9EEGGA,EBEG7CFCF,<=DGGGF<0<FFGE>CEGG@GFFGDC@:FF>FG@FE:;675CGGE@CC98FE><GFGGCCFGGGDE:8*,GCAFCCFC+?;??GCE7EED@;CGGGCCAFF:FCDCGGGGGGGCGE7CFCGGGF<GGGGGGGGGGGEFE<FFGFAFFFGFEFGFGDGGDGGGEGGGGGGF?CECGGGGGGDFGGGGFGGGFGGGDGGGGGGGGGGDGFDGGGGGGGGGGGGGGFGGFE@GGGFGGGGGGGGGGGGGGGGDGGGGGGGGGGGGGGGGGGGGGGGGGGGGGGCCCCC
@CZ 258
TGAGGAATATTGGTCAATGGGCGAGAGCCTGAACCAGCCAAGTAGCGTGAAGGATGACTGCCCTATGGGTTGTAAACTTCTTTTATAAAGGAATAAAGTCGGGTATGCATACCCGTTTGCATGTACTTTATGAATAAGGATCGGCTAACTCCGTGCCAGCAGCCGCGGTAATACGGAGGATCCGAGCGTTATCCGGATTTATTGGGTTTAAAGGGAGCGTAGATGGATGTTTAAGTCAGTTGTGAAAGTTTGCGGCTCAACCGTAAAATTGCAGTTGATACTGGCTGTCTTGAGTACAGTAGAGGTGGGCGGAATTCGTGGTGTAGCGGTGAAATGCTTAGATATCACGAAGAACTCCGATCGCGAAGGCAGCTCACTGGACTGCAACTGACACTGATGCTCGAAAGTGTGGGTATCAAACAGGATTAGATACCCT
+
DGEGGGGGGGGDEGGGFFGGGGGGGGDGDFCF@F@<FFGGFGDGGFGGGGGGGFFGF<FGGGFG,<FFFGGGDEGFGFGDGGGFEFFEGGFGGGGGGGGGGG7FFCFC,,5CFFGGGFFGD<??<,9CC:@ACGGGGG=F8EF9BAF;=FFGGF7FCFGFFFFGGGGFFGGGGFGFEC@7CG@FDCEDGGEGEGGFFGFFG8CGGGFFFGGGGGF9D>GFEFGFGGGFAFGGGE?FFGGGGGFEFGFGGFGGFGGGGGGGCAGEF9GGGGGGGGGFFCGGGGGGGFE9GGGGFGFFF<GGGGFGGGF=GEGGFF>GDGGGGGGGDGGGGGGGGGGGGGGFFGGGGGGGGGGGGGGDGGGDGGGGGGGFGGGGGGGGGGGGGGGGFGGGGGGGGGGGGGGGGGGGGGGGGGGGFCF9GGGGGGGGGGGGFCGCCCCC
@CZ 259
TGGGGAATATTGCACAATGGAGGAAACTCTGATGCAGCGACGCCGCGTGAGCGAAGAAGTAGTTCGCTATGTAAAGCTCTAACAGCAGGGAAGATAGTGACGGTACCTGACTAAGAAGCTCCGGCTAAATACGTGCCAGCAGCCGCGGTAATACGTATGGAGCAAGCGTTATCCGGAATTACTGGGTGTAAAGGGAGCGCAGGCGGGAAGACAAGTTGGAAGTGAAATCTATGGGCTCAACCCATAAACTGCTTTCAAAACTGTTTTTCTTGAGTAGTGCAGAGGTAGGCGGAATTCCCGGTGTAGCGGTGGAATTCGTAGATATCGGGAGGAACACCAGTGGCGAAGGCGGCCTACTGGGCACCAACTGACGCTGAGGCTCGAAAGTGTGGGTAGCAAACAGGATTAGATACCCT
+
GFFGCGGGGGGGDGFAFFGGGFGGGGDFGGGGGGAFGG7@CGGGGGGGG,6,=F7FDGFECFGFGF=CFGC<FEGEFGGGA,CFA<,<FGGGEGGGCFECFCGGGCF<FFD<FFGGC<D=FF=FFGGGG@:=<BFGGGFGGGFGE=?EGCFDFFC<F9FFCDDFGGGDGG/:3?FGEECFEFA:DCCFFFGFF:FF@EGGEEECDC5EG56?EDD<:CGGEFFGFGF1?F@CDCDCDGGDEFCFFFGGGGFD=FFCEFGGFFCA@@CEGGGG1FGC?DE>@GFGGE:EFDEFGGGEFCCEFGFFDC:GGCFE7BB,FCE;FECCFC?FC;AGGFCFGFA7ECGGGEFGECAF9GGFFFC,FFB,,C-EFCGGGGGFGFGGGGGGGGFCGGFGGGGFGGGGE9EGGGGGGFFCCCCC
@CZ 260
TCGGGAATATTGCGCAATGGAGGAAACTCTGACGCAGTGACGCCGCGTGCAGGAAGAAGGTTTTCGGATTGTAAACTGCTTTAGACAGGGAAGAACAAAGACAGTACCTGTAGAATAAGCTCCGGCTAACTACGTGCCAGCAGCCGCGGTAATACGTAGGGAGCAAGCGTTATCCGGATTTATTGGGTGTAAAGGGTGCGTAGACGGGAAATTAAGTTAGTTGTGGAATCCCTCGGCTTAACTGAGGAACTGCAACTAAAACTACATTTCTTGAGTATTGGAGGGGAAAGTGGAATTCCTAGTGTAGCGGTGAAATGCGTAGATATTAGGAGGAACACCAGTGGCGAAGGCGGCTTACTGGACGATAACTGACGCTGAGGCTCGAAAGCGTGGGGAGCAAACAGGATTAGATACCCT
+
GGGGGGEFCFGGGGGGGGGGGGGGGFFFGGGGGGGGGGGGGGGGGGGGGGGGGGGGGDGGEGGFGGGGGDGGGGGGGGGGGGGGGGGGGGGGGFGGGCFGGGGGGGGGGGGGGGGGFFFGGGGGGGGGGGGGGGGGGGGGFGCDGGGGGGGGGGGG@FFEGFFG7CGDFG?GGGGGGGGDFGGGGGGGGGGGGGGGECFFFEDGDFGGGGEAGFFGGGGGFFFGDGGFGFCEGGFFFFGGGGGGGGGGGDFGCGGFEFGGGGGGGGGGGGGGGFGFE@GGFGGGFGGFGGGGFGGF<GGGGGFGGGGGGGGFGGGGGGGGGGGGGGGGGGGGGGGGGGGGGGGGGGGGGGFFGGGGGGGGGGGGGGGEGGGGGGGCEGGGGGGGGGGGGGGGGGGGGGFGGGGGGGGGGGGGCCCCC
@CZ 49552
TGGGGAATATTGCACAATGGGGGAAACCCTGATGCAGCGACGCCGCGTGAGCGATGAAGTATTTCGGTATGTAAAGCTCTATCAGCAGGGAAGAAAATGACGGTACCTGACTAAGAAGCCCCGGCTAACTACGTGCCAGCAGCCGCGGTAATACGTAGGGGGCAAGCGTTATCCGGATTTACTGGGTGTAAAGGGAGCGTAGACGGCATGGCAAGCCAGATGTGAAAGCCCGGGGCTCAACCCCGGGACTGCATTTGGAACTGTCAGGCTAGAGTGTCGGAGAGGAAAGCGGAATTCCTAGTGTAGCGGTGAAATGCGTAGATATTAGGAGGAACACCAGTGGCGAAGGCGGCCTTCTGGACGATGACTGACGTTGAGGCTCGAAAGCGTGGGGAGCAAACAGGATTAGATACCCT
+
GDGGGGGGGGGGGGGGGGGGGGGGGFGGGGGFGGGGGGGGGGGGGGGGGCEFGGGGGGGFAFGGCFGFGDFGGGGGEFGGFFFGCCEEG7BEFGGGGGEGGGGGG@FEGGGC<<DGGGGEFGGGG?DGGG=FD@FGGGGCFFAGEFGGGEGCFFFFGGGGEEFEFGDGGGGGGE<C?FFFCB<FFC@C7GFGGGF::EGGGGGGGGGGGFFGFFGCFCE#GFFFFFF?F:@CEGGGGGGFGGGGFF<DFGFC<FGGFEFDFGGFCGFGGGF?0GECDGFE=D?F:FGGGGFFFFGDDFF9GGGGGGEGGGGGGGGGGGFGGGGGFFDGGGGGGGGGGGGGGGGGGGGGGGGGGGGGGGCCF8F9GFFGGGGGGGGGGFGGFEGGGGGGGGGGGGGGFGGGGFBGGGGGGGGCCCCC
@CZ 262
TGGGGGATATTGCACAATGGGGGAAACCCTGATGCAGCGACGCCGCGTGGACGAAGAAGTATCTCGGTATGTAAAGTCCTATCAGCAGGGAAGAAGAAATGACGGTACCTGACTAAGAAGCCCCGGCTAACTACGTGCCAGCAGCCGCGGTAATACGTAGGGGGCAAGCGTTATCCGGATTTACTGGGTGTAAAGGGAGCACAGGCGGCAGCCCAAGTCTGATGTGAAAGCCCGGGGCCCAACCCCGGGACTGCATTGGAAACTGGGCAGCTTGAGTGCCGGAGGGGTAAGCGGAATTCCTAGTGTAGCGGTGAAATGCGTAGATATTAGGAGGAACACCAGTGGCGAAGGCGGCTTACTGGACGGCAACTGACGCTGAGGCTCGAAAGCGTGGGGAGCAAACAGGATTAGATACCCT
+
GGGGGGGGGGGFGGGGGGGGGGGGGGGEGGFGGGGGGGGCGGGGGGGGGGGGG7FDGGGGGGGGGGGGFGGGGCGGGGGGGEGGGGGGGGGGGGGGGGGGGFGGGGFGGGGGGGGGFGGGGGGGGEGGGFF9FGDF:FFGGGGGGDC@CF?GGG>GF4GEEEF.5EG7FCFEGC>FEEGAFGFFC?GGGF@@FFGFE+9?CF;EDDEEGCFFCGFGGFGFF=0<@F<<C@FGGGGFGGGGF5GGGGGFDCGGGGGGGGGGGGGGGGGGFFGCGGFGGGEFF4+:EGGGGDGGCGFFB,DFGGF@GFCGGFFDGFCCGGGFGGGGFAGGGGGGGGGGGGFGGGGGGGGGGGGGGGGGGFGGGFCGGGFFEGGGGGFGGGGGGGGGGGGGGGGGGGGGGGGFGGGGGGGGGGGGGCCCCC
@CZ 263
TGAGGAATATTGGTCAATGGACGGGAGTCTGAACCAGCCAAGTAGCGTGAAGGATGACTGCCCTATGGGTTGTAAACTTCTTTTATAAAGGAATAAAGTCGGGTATGCATACCCGTTTGCATGTACTTTATGAATAAGGATCGGCTAACTCCGTGCCAGCAGCCGCGGTAATACGGAGGATCCGAGCGTTATCCGGATTTATTGGGTTTAAAGGGAGCGTAGGTGGATTGTTAAGTCAGTTGTGGAAGTTTGCGGCTCAACCGTAAAATTGCAGTTGATACTGGCAGTCTTGAGTACAGTAGAGGTGGGCGGAATTCGTGGTGTAGCGGTGAGATGCTTAGATATCACGAAGAACTCCGATTGCGAAGGCAGCTCACTGGACTGCAACTGACACTGATGCTCGAAAGTGTGGGTATCAAACAGGATTAGATACCCT
+
FFGFEFGGGGGGGGGGGGGGFGGGGGGEGFFGGGGGGGFEGGGGGGGGEEGGGGCGGFGGGGGGFFFF<E@FGGGGGCEG,CF9E,FCGD9FF8FAEGF,,+>EFFCGCFGGGFFCGCFDCFGGF,EFFFA?AFFDGF9FFF@@CDBEF,AD<FGG:ABC3DFGG?ECGG,DEFEGGFCGE7:FF@EEEGCC,?FE8C<BFDCFF?8FBFFGFBEF>EFF5:=FFG>@=BB7:AFA>7B86F<;<<9FFCFD><@885GF<GDF<AAFFDGGEGGGEFGGGFFFGFDCFFFFCFE5AFE48EFGEB+GGGFEGGGGDFFGEFEEGGEFGEFC8FGGFCECGGF@DGGGGGGGGGEGGGFEDGGGGGGGGGFGFFFF?GGGGFGGGGGGGGGGGGFEC+,@GFFFGGGDGGGGGGGGGGGGGFEFECGGGGGCCCBC
@CZ 264
TGGGGAATATTGCACAATGGGCGCAAGCCTGATGCAGCGACGCCGCGTGAGGGATGACGGCCTTCTGGTTGTAAACCTCTGTTAGCAGGGAAGAAGAGAAATTGACGGTACCTGCAGAGAAAGCGCCGGCTAACTACGTGCCAGCAGCCGCGGTAATACGTAGGGCGCGAGCGTTGTCCGGAATTATTGGGCGTAAAGAGCTTGTAGGCGGTTTGTCGCGTCTGCTGTGAAAGGCCGGGGCTTAACCCCGTGTATTGCAGTGGGTACGGGCGGACTAGAGTGCAGTAGGGGAGACTGGAACTCCTGGTGTAGCGGTGGAATGCGCAGATATCAGGAAGAACACCGATGGCGAAGGCAGGTCTCTGGGCTGTAACTGACGCTGAGAAGCGAAAGCATGGGGAGCGAACAGGATTAGATACCCT
+
FGGGDGGGGGGGGGGGGGGGGGGGGGGGGGGGGGGGGGGGGGGGGGGGGGGGGGGGGGGGGGGGGGGGGGGGGGGGGGGGGFCGGGGGGGGGGDGF=EFGGFGGGGGGGGGGGGGGGCFFGGGGGGEGGGEGGGGGGGGGGGGGGG?GGGGGGGGGGFGGCFGGG=GGGGEDGGEEGCFGGGGGF@FGGCFGGGGGGGCGGFGCFFFEGFGGEGEGGGGGGGGEGGGGFCGGGGGGGGGGDEFGGGGGGGGGFFGFGGGGDGGGGGEGGGGDGGGGGGFGGGFGG+FFFFE;FCCGGGFGGGGGFGGGGGDGGGGGGGGGGGGGFGGGGGGGGGGGGGGGGGGGGGGGGGGGGGGGGGGGGGGGGGGGGGGDGGGGGGGGGGGGGGGGGGGGGGGGGGGGGGGGGGGFGGGGGGGGGCCCCC
@CZ 265
TGAGGAATATTGGTCAATGGGCGAGAGCCTGAACCAGCCACGCAGCGTGAAGGATGACTGCCCTATTGGTTGTAAACTTCTTCTATAAAGGAATAAAGTCGGGTATGCATACCAGTTTGCCTGTACTTTATGAATAAGGATCGGCTAACTCCGTGCCAGCAGCCGCGGTAATACGGAGGATCCGAGCGTTATCCGGATTTCTTGGGTTTAAAGGCAGCGTAGATGGATGTTTAAGTCAGTTGTGAAAGTTTGCGGCTCAACCGTAAAATTGCAGTTGATACTGGGTGTCTTGAGTACAGTAGAGGCGGGTGGAATTCGTGGTGTAGCGGTGAAATGCTTAGATATCACGAAGAACTCCGATTGCGAAGGCAGCCTTCTGGACTGTAACTGACGCTGATGCTCGAAAGTGTGGGTATCAAACAGGATTAGATACCCT
+
DFCFGGGCFGGG<FGGGGGFG<CG:FFGGGGGC@FGGGFGCF+6@FGGGGGGGGAAF<<@F@FFF8<?9C=7,CFEEFF<AF,<5EFFAE,CFD<EGDD9CCGGDE<<ECGGF,BBFFFE,,:EFE?9AEAAF@,?6A<,?1DAF6CCD7:>FFGGF?>D;DFFCFFDACFFGBGFCF$@#DAF?E7:CDFECC?C*F@<$9GD8C=BGGGGFC:FE@EAA@,9FD<=7GFGGFEE:GED9GECFDF.GFCDEGGGFCGGF:?#FAF:GGGFDGG=CFD>GGGFDGGGFFFGFFE<GFF9GGEF87F8C,GGGFGGGFD,GGGGGGGGFFGGGGGGGEGGGE9FECF7GGGGGGF@FD<7F@GGGGGGGFC8C<C,GGGGGGGGGGGGGGGGGFD@<7GGGGGGGFC7GGGGGEGFGGGGGGGGGFGGGGGCCCCC
@CZ 51580
TGGGGAATATTGGACAATGGGCGAAGGCCTGATCCAGCAATGCCGCGTGAGTGAAGAAGGCCTTAGGGTTGTACAGCTCTTTCGCCTGCGACGATGAAGCCGGTAGCAGGAGAAGAAGCCCCGGCTAATTCCGTGCCAGCAGCCGCGGTAATACGGAAGGGGCTAGCGTTGTTCGGAATCACTGGGCGTAAAGCGCGCGTAGGCGGCTTGGCAAGGGAGGCGTGAAAGTCCTGGGCTCAACCCGGGGACTGCGCTTCAGACTGCTTGGCTTGAGTCCGGAAGAGGGTGGTGGAATTCCGAGTGTGGAGGTGAAATTCGTAGATATTCGGAGGAACACCGGCGGCGAAGGCGGCCACCTGGTCCGGAACTGACGCTCAAGTGCGAAAGCGTGGGGAGCAAACAGGATTAGATACCCT
+
GDDFEEGFFGGGFFGGGCFG<EE>C::EC,CFFG,CF@FGGGGGGGGGF,BCFEEGGG8FCGGGGGG<FCFBF,CFFGFFGGFC@F@DFGGCFCFF?,:5,+6@F:FF9FBFDGAFFBC8:BFGC:>D9F8FF*7FDC><@BFCEC@;CFE:@?:>F:EFECF/<ECGF>DG<FF>FFCGGGGGEGBFGGCF,?E?E<GGFGGDFEFGGGFCFEC(GGGGGGGGGGGF<B<GGGGCEDFGEGGGGGGGG>GEF:EE:EFFCFF>>,FFFGGFEGGE>FDAGGGGGFGGGGGGG@F@BFE<GGGFCFEGGGFAECCDGGGGGGGGGGGGGGGGGGFGGGEEGGGGGGGGGGGGGCGGGGGGGGGGGCGGGGGGGFFAGGGGGGGDGGGGGGGGGGGGFGGGGGGGGGGGGGGCCCCC
@CZ 267
TGGGGAATATTGCACAATGGAGGAAACTCTGATGCAGCGACGCCGCGTGAAGGAAGAAGTATCTTGGTATGTAAACTTCTATCAGCAGGGAAGAAAATGACGGTACCTGACTAAGAAGCCCCGGCTAACTACGTGCCAGCAGCCGCGGTAATACGTAGGGGGCAAGCGTTATCCGGATTTACTGGGTGTAAAGGGAGCGTAGACGGACGGGCAAGTCTGATGTGAAAGCCCGGGGCTTAACCCCGGGACTGCATTGGAAACTGTCCATCTTGAGTGCCGGAGAGGTAAGCGGAATTCCTAGTGTAGCGGTGAAATGCGTGGATATTAGGAGGAACACCAGTGGCGAAGGCGGCTTACTGGACGGTAACTGACGTTGAGGCTCGAAAGCGTGGGGAGCAAACAGGATTAGATACCCT
+
GGGGGGGGGGGGGGGGGGGGFGGGGGGGGGGGGGGGGGGGGGGGGGGGGGDFGGFGGEFFEGGGGGGGGGGGGFGGGGGGGFGGGGGGGGGGGGGGFGGDGGGGGGGGGGGGGGGGGGGGGGGGGGGGGGGGGGGGGGGGGGGGGGGGGGGGGGGGGGGGGGGGGGGGGG:EGGGFEFGGFGFGGGGGEGGGGGGFDGGF?EEFGGGGGGFEFGGGGGGGGFECFFGGGGDDGGGGGGGGGGGGGFGGFFEGGGGFGGGFGFGFGGGGFGEGFGGGDEEF;GGGGGGGGGFGGGGGGGCGGGGGGGGGGGGGGGGGGGGFFGGGGGGGGGGGGGFGGGGF:GGGGGGGGGGGGGGGGGGGGGGGGGGGGGGGGGGGGGGGFGGGGGGGGGGGGGGGGGGGGGGFGGGGGGGCCCCC
@CZ 268
TGAGGAATGTTGGTCAATGGACGAGAGCCTGAACCAGCCAAGCAGCGTGAAGGATGACTGCCCTATGGGTTGTAAACTTTTTCTATATGGGAATAAAGTTTTCCACGCGGGGAATTTTGTCTGGACAATATGAATAAGGATCGGCTAACTCCGTGCCAGCAGCCGCGGTAATACGGAGGATCCGAGCGTTGTCCGGATTTATTGGGTTTAAAGGGAGCGTAGGTGGATAGTTAAGTCAGTTGTGAAAGTTTGCGGCTCAACCGTAAAATTGCAGTTGATACTGGCTGTCTTGAGTACAGTAGAGGTGGGCGGAATTCGTGGTGTAGCAGTGAAATGCTTAGATATCACGAAGAACTCCGATTGCGAAGGCAGCTCACTGGACTGCAACTGACACTGATGCTCGAAAGTGTGGGTATCAAACAGGATTAGATACCCT
+
GG<FGGGG<FGG,8FFGGGG9FDG:FG,EFFG86FGGGFGCF,@FFGGGGGFGGGGG9,C<F,C8,CC,C,88CFGFF,,CF,5C,,,CC,C,,:EFF5,,<,,CF:+@+8CCE88,,,:,8?<83,B=,F9,9=<>41,#8B354F8E95FB:EG?FFF>@F<G@>FEC@=76FFCB=*:0FGFGFGGGGGEEFFE;GAF9DGGGD<GGFGGC@*GEFAFGGFFE7@,GGGFFEEC6C=;GGGGDDDF:>CEGGGGGGGF@,FC,GF?GGE<AGGGGFFFFGFF,?AGGFGFFC5A??AGGGGE@64GFGGGGFFB:,<FGGGDF?9GGGGGGGFFAGGGGGFEC6EGGGGGF@,FF<CGFGGGGGGGF@8C,@GGGGFF@C9E@GGGGGF<GGGGDGF@GGGFGF7GGGGGGGGGGGGGGGGGGGGGGGCCCCC
@CZ 269
TGGGGAATATTGCACAATGGGGGAAACCCTGATGCAGCGACGCCGCGTGAGTGATGAAGTATCTCGGTATGTAAACTTCTATCAGCAGGGAAGACAATGACGGTACCTGACTAAGAAGCCCCGGCTAACTACGTGCCAGCAGCCGCGGTAATACGTAGGGGGCAAGCGTTATCCGGATTTACTGGGTGTAAAGGGAGCGTAGACGGACGGGCAAGTCTGATGCGAAAGCCCGGGGCTTAACCCCGGGACTGCATTGGAAACTGTCCATCTTGAGTGCCGGAGAGGTAAGCGGAATTCCTAGTGTAGCGGTGAAATGCGTAGATATTAGGAGGAACACCAGTGGCGAAGGCGGCTTACTGGACGGTAACTGACGTTGAGGCTCGAAAGCGTGGGGAGCAAACAGGATTAGATACCCT
+
GGGGGGGGGGGGGGGGGFFFGGGGEGGGEGCGAFGGGGGGDGGGGGGGGEGGGGGGGGGGGCFFFFGEGFGAEFGGGDGFGDGGGG98FEGGGGGGGGFGGGGGFGFGGDEFDGGFGGDFGGGGDGG8#0DEGGGGG9FDGGGCF>CGEGGFFG=GGGGGCEF@?FCGG?7CDFGGBCCFF@FGGCFFDEFEGGGFGGE=GFGGGGGEGGGGCGGGGFEEGGGGGFGGDGGFGGEGGGGGFDGGGGGGGGGGGGGGGGGGFFFFGGGGGGGGFGGGGEGGGFFFFCGGG@FCGGGGGFGF<?GGGGGGGGGGGGGGGGGGGFGGGGGGGGFGGGGFGGGGGGGGGGDGGGGGGGGGGGGGGGGGGGGDGGFGGGGGGGGGGGGGGGGGGGGGGGGGGGGGGGGGGGGGGGGCCCCC
@CZ 270
TGGGGAATATTGCACAATGGGCGCAAGCCTGATGCAGCGACGCCGCGTGAGGGATGGAGGCCTTCGGGTTGTAAACCTCTTTTATCGGGGAGCAAGCGAGAGTGAGTTTACCCGTTGAATAAGCACCGGCTAACTACGTGCCAGCAGCCGCGGTAATACGTAGGGTGCAAGCGTTATCCGGAATTATTGGGCGTAAAGGGCTCGTAGGCGGTTCGTCGCGTCCGGTGTGAAAGTCCATCGCTTAACGGTGGATCCGCGCCGGGTACGGGCGGGCTTGAGTGCGGTAGGGGAGACTGGAATTCCCGGTGTAACGGTGGAATGTGTAGATATCGGGAAGAACACCAATGGCGAAGGCAGGTCTCTGGGCCGTTACTGACGCTGAGGAGCGAAAGCGTGGGGAGCGAATAGGATTAGATACCCT
+
GGGGGGGGGGGGGGGGGGFFAFGGGGGGGGGGGGGGGGGGGGGGGGGGGGGGGEGGGGGGGGGGFGGGGGGFGGGGGGGGGGGEFGFGGGGGCFGE@FGGGDGGGFADCFFFGGG?CFCFG7>EFGGGD7:FEFGGGGEGGFDGGGFBFE@FGC:F@GCGFBEFFEGFGFCCFFG6FFFC@FECA76FGGFGGGGGFFGGG;FGFFGGEEEE:CEGEGGGGECCGGGGGGGFFF:FF7EGGFEF=CEGGGFBEEGECC>5GGCGGGGGGDGGGGGFGFGGGGGGGGGGFGGGGGGGGGGGGGGCGGGGE?=GGGGGGGGGFFFFEDDGE>GGGGGGGGGFFGF9GGGGGGGGGGGGFFGGGGGGGGGGGGGGGGFDGGGGFFC@GGGGGGGGGGGGGGGGGFEGGFGGGGGGGGGGCCCCC
@CZ 271
TGAGGAATATTGGTCAATGGACGCGAGTCTGAACCAGCCAAGTAGCGTGAAGGATGGCTGCCCTATGGGTTGTAAACTTCTTTTATATGGGAATAAAGTGGTCCACGTGTGGATTTTTGTATGTACCATATGAATAAGGATCGGCTAACTCCGTGCCAGCAGCCGCGGTAATACGGAGGATCCGAGCGTTATCCGGATTTATTGGGTTTAAAGGGAGCGTAGGCGGATTGTTAAGTCAGTTGTGAAAGTTTGCGGCTCAACCGTAAAATTGCAGTTGATACTGGCAGTCTTGAGTGCAGTAGAGGTGGGCGGAATTCGTGGTGTAGCGGTGAAATGCTTAGATATCACGAAGAACTCCGATTGCGAAGGCAGCCTGCTAAGCTGCAACTGACATTGAGGCTCGAAAGTGTGGGTATCAAACAGGATTAGATACCCT
+
<EGGGGG<FFGGGGGGGGGGGGGGGGGGGGGFGG8CFFGEGGGGGGGGGGGGGGGGGGGGGGGGGGGGGGGGGGGFGGGGGGGGGGGGGGGGGGGGFGGGGGF8FFCBFEGGFFGGGGGGGGGGGGGGGGGGGGGGGGGGGGGE7FGGG7GFFGGGCFFFB;DGGFFGGGEDC+@FFGGGGB@FFGFGEEGDEGGGFGGFFGGGGGFGDGGGFBEFGFFGDEGDGGGGGGGGGGGFFGGGGGGGGB<FEFFGCEGFGGGGGGGGGGGGGGGGGGGGGGGFGGGGGGGGGGGGFGFGGGGGGGGGGGGGGGGGGGGGGGGGGGGGGGGGGGGGGGGGGGGGFFGFGGGGGGGGGGGGGGGDGGGGGGGGGGGGGGGGGGGEGGGGGGGGGGGGGGGGGGGFGGGGGGGGGGGGGGGGGGGGGGGGGGGGGGGCCCCC
@CZ 272
TGGGGAATATTGCACAATGGGGGAAACCCTGATGCAGCGACGCCGCGTAAGCGAAGAAGTATTTCGGTATGTAAAGCTCTATCAGCAGGGAAGATAATGACGGTACCTGACTAAGAAGCCCCGGCCAACTACGTGCCAGCAGCCGCGGTAATACGTAGGGGGAAAGCGTTATCCGGATTTACGGGGTGTAAAGGGAGCGTAGACGGCAAGGTTAGTCTGATGTAGAAACCCAGGGCTTAACCCTGGGACTGCAGTGGAAACTGTCTGGCTTGAGGGCCGGATGGGTAAGCGGAATGCCTAGTGTAGCGGTGGAATGCGTAGATATGAGGAAGAACACCAGTGGCGAAGGCGGCTTAATAGACGGTATCTGACGTTGAGGCTAGAAAGCGTGGGGAGCAAACAGGATTAGATACCCG
+
GGGGGCFEFF9FFGFGG@FCC;@EEFGGC-6,CF9FGG7FE@FCE@+8+8CC+?F4B8E5ECG9A=+BB<<FGGC,?,BEGB<E,BF@<@+,4=EFD,,CCF@F@FG,:835BFGGGFDC=F:7@+8@D,<,+:,+@CCFD,@3:<:15>FGGC5>?:1124#C<8C?+><<C8?6=:9<>7*:C92;:96<CC*;*#CFB?:5FFEAF@6,,8@:?C@9CB@,,@+8F@@,C,FGCGGF@FFCGFD>:AC8:,,,<,,?A,7F:8C,9=,F::6+FB49,,@<8E@+?:,FFB9,8A@FGGGGDEC8FFE,DEF+9,6,,,GFEAC<C;6C:C<E@DFFC7GFEB,F@CGGF@CC,EFGDC@FF<-,:EF:,FFFAE<CC,EF7:EFGFF<<<GGGGFEFFFGFGGGFFFBCCCC
@CZ 273
TGAGGAATATTGGTCAATGGACGAGAGTCTGAACCAGCCAAGTAGCGTGAAGGATGACTGCCCTATGGGTTGTAAACTTCTTTTATACGGGAATAAAGTGAGGCACGTGTGCCTTTTTGTATGTACCGTATGAATAAGGATCGGCTAACTCCGTGCCGGTAGCCGCGGTAATACGGAGGACCCGAGCGTTATCCGGATTTATTGGGTTTAAAGGGAGCGTAGGCGGACGCTTAAGTCAGTTGTGAAAGTTTGCGGCTCAACCGTAAAATTGCAGTTGATACTGGGTGTCTTGAGTACAGTAGAGGCAGGCGGAATTCGTGGTGTAGCGGTGAAATGCTTAGATATCACGAAGAACTCCGATTGCGAAGGCAGCTTGCTGGACTGTAACTGACGCTGATGCTCGAAAGTGTGGGTATCAAACAGGATTAGATACCCT
+
GGGGGGGGGGGGGGGGGGGGGGGGGGGEGGGG9FGGGGFGEFGGGGGGGGGGGGGGGGFGGGGGGGGGGGGGEGGGGGGAFGGGGGGFGGGDGGGGGGGGGGFGGGGGGF7EFGGGGGCFGGFGCFGGFFC8FCDF9?FF=FGGGGGGF9FG@8GDGGGGGGFFEGGGEC>GGGEFEEGE/:FGCGEGGGGCCFFG8EGGGGF?C;@FECGFGGEFGEFFFGFCEEEEGDGCF,AE7.;:,FFFGF@FGFGGGFDC58GFGFGCGGGGGGFCAGGFEFGGFFFF@FD<,B,ADEAF:GEEGFDGF@GEB8CGFFCCCA,,CFDFGGF<9FGDCGGGDFFFEE@<FFFGGGGGGGEEGFEGGFDGGGGGGFCF<8E8GGGFFE<@GDGGGGGGGGGDGEGFFGGGGGGGGGGGGFGGGGGGGGGGGGGGGGGCCCCC
@CZ 274
TGAGGAATATTGGTAAATGGGCGAGAGCCTGAACCAGCCAAGTAGCGTGAAGGATGACTGCCCTATGGGTTGTAAACTTCTTTTATAAAGGAATAAAGTCGGGTATGCATACCCGTTTGCATGTACTTTATGAATAAGGATCGGCTAACGCCGTGCCAGCAGCCGCGGTAATACGGAGGATCCGAGCGTTATCCGGATTTATTGGGTTTAACGGGAGCGTAGATGGATGTTTAAGTCAGTTGTGAAAGTTTGCGGCTCAACCGTAAAATTGCAGTTGATACTGGATATCTTGAGTGCAGTTGAGGCAGGCGGAATTCGTGGTGTAGCGGTGAAATGCTTAGATATCACGAAGAACTCCGATTGCGAAGGCAGCCTGCTAAGCTGCAACTGGCATTGAGGCTCGAAAGTGTGGGTATCAAACAGGATTAGATACCCT
+
GGFGGGGGFGGGGG,EGGGGGFGE:FCFFGGGGGGGGGGGFCFFFGGGGGGGGGGGG96EFGGGCCGGGGGDFDGEGFGGGGGGFGGFGAA<<,CF9E<EGGED@FD<FGGGGCCEFFGGG<F9FEGGFGG9EGFG?FDF#ACEE<DGC%CAFBDGFFDFFFFGDGE?FF<F==<F9C<<::DF@F@B<GF=7GFFGGGFFCGGGF@<G=C&F7GCDFGFEE;1CC:@3,/GG=GGGDGEGGGFGFDC=?>@:FFGG>GGGEGGGGFGGGGGFFGGFFE=GGFE79FCFF@GBGGDFGGE?GGGFCGGGGGGGGGFC4,,GGGGGGFGGGFGGGGGFFGGFFFFF,FFGGGGGGGEGGFGGGGGGGGGGGGGGGGGGGFAGGGFAGGGGGGGGGGGGGGGGGGGGGGGGGGGGFF9GGGGGGGGGGGGGGGCCCCC
@CZ 275
TGGGGAATATTGCACAATGGGGGAAACCCTGATGCAGCGACGCCGCGTGAAGGAAGAAGTATCTCGGTATGTAAACTTCTATCAGCAGGGAAGAAAATGACGGTACCTGACTAAGAAGCCCCGGCTAACTACGTGCCAGCAGCCGCGGTAATACGTAGGGGGCAAGCGTTATCCGGAATCACTGGGTGTAAAGGGAGCGTAGACGGTTGTGCAAGTCTGGAGTGAAAGGCGGGGGCCCAACCCCCGGACTGCTCTGGAAACTGTGTAACTGGAGTACAGGAGAGGCAGGCGGAATTCCTGGTGTAGCGGTGAAATGCGTAGATATCAGGAGGAACACCGGTGGCGAAGGCGGCCTGCTGGACTGTAACTGACGTTGAGGCTCGAAAGCGTGGGGAGCAAACAGGATTAGATACCCT
+
GGGGGGGGGGGGGGGGGGGGGGGGGGGFGGGGGGGGGGGGGGGGGGGFGGGGGGGGGGGGGGGGFGGGGGGGGDGGGGGFFGCFGGGGGGGGGGGGGGGGGGGGGGGGGGGAFDGGGGGFGGFEGGGGFGGGG<GGGGGGGGG?GGGGGGGFEGGFCGGGG@GGGGGGGGC:FGGGGGGGGFFGGGGGGFFGGGGGGGGFGEGGGGGGE'GGGGGGGGGGFFDGGGGGGGGGGGGGEFDGGG#GGGGFGGGFFGGGGFGGGGFFFGCE?FGGFGGGFGGGGGGGGGGGGGGGGGGGGGGGGGGGGGGGGGGGGGGGCGGGGGGGGGGGGGGGGGGFGGGGGGGGGGGGGGGGGGGGGGGGGGGGGGGGGGGGGGGGGGGGGGGGGGGGGGGGGGGGGGGGGGGGGGGGGGGCCCCC
@CZ 276
TGAGGAATATTGGTCAATGGCCGAGAGGCTGAACCAGCCAAGTCGCGTGAGGGATGAAGGTTCTATGGATCGTAAACCTCTTTTATAAGGGAATAAAGTGCGGGACGTGTCCCGTTTTGTATGTACCGTATGAATAAGGATCGGCTAACTCCGTGCCAGCAGCCGCGGTAATACGGAGGATCCGAGCGTTATCCGGATTTATTGGGTTTAAAGGGAGCGTAGGCGGGTTGTTAAGTCAGTTGTGAAAGTTTGCGGCTCAACCGTAAAGTTGCAGTTGATACTGGCGACCTTGAGTGCAACAGAGGTAGGCGGAATTCGTGGTGTAGCGGTGAAATGCTTAGATATCACGAAGAACTCCGATTGCGAAGGCAGCTTACTGGATTGTAACTGACGCTGATGCTCGAAAGTGTGGGTATCAAACAGGATTAGATACCCT
+
GGGGGGGGGGAAFGGGFFGGEFEGGFGGGGGGGFFGF<-CFGAF7FGGCBC8CCFEGGCFF?FCFGFFFFCFGGGGGG8FGGGDFGGGG9FFFFGGGGGG9FGGGCEF:FEFEEG=BFEFCFBBCFFG<DF?CCFFGFFE9DC7ADEBFGGC<?CF<FFFDGGCDEEGGDGGGGGF>:C:?3FE@=8FB45C,EF<8CGFFC?GGGGGGGFFGFDEEEGE>>E5GGFGGF;GGGGGGGGGGGGG:GGGGDEEGFD?G>GGGGGGGGGGGGGGFFGGGFGGGGGGGGFFFEFF?GFAFGGFGGGFFEGGGGGGGCECGGGGGGEGGGGFGGGGGGFGGFFCGGGGGGGFFFGGGGFCGGGGGGGGGGGGGFGFGGGGGGGGF9GGGGGGGGGGGGFGGGGGGFAGGFFEEGGGGFGGGGGGGGGGEGGGGGGCCCCC
@CZ 277
TGAGGAATATTGGTCAATGGCCGAGAGGCTGAACCAGCCAAGTCGCGTGAGGGATGAAGGTTCTATGGATCGTAAACCTCTTTTATAAGGGAATAAAGTGCGGGACGTGTCCCGTTTTGTATGTACCGTATGAATAAGGATCGGCTAACTCCGTGCCAGCAGCCGCGGTAATACGGAGGATCCGAGCGTTATCCGGATTTATTGGGTTTAAAGGGAGCGTAGGCGGGTTGTTAAGTCAGTTGTGAAAGTTTGCGGCTCAACCGTAAAGTTGCAGTTGATACTGGCGACCTTGAGTGCAACAGAGGTAGGCGGAATTCGTGGTGTAGCGGTGAAATGCTTAGATATCACGAAGAACTCCGATTGCGAAGGCAGCTTACTGGATTGTAACTGACGCTGATGCTCGAAAGTGTGGGTATCAAACAGGATTAGATACCCT
+
GGGGGGGGGGGGGGGCGGFGCEEGGGFGGGGGGFGGGEGGGGGGGGGGGGGGGGGGGGGGGGGGGGGG?FFGGGGGGGGGGGGGGGGEEF?F<EFGEEFGGEGGGGDGDGGFFGFGGGG@FGGGGEGGGGGGFGGBFGG=FGDEGGEGGGGGCGECFGDGGGGE:EGGDCECFFFGGGGFDDFGGGFGGGDCFCFGEGFAF3GGGGGGGGGGGGGFGGGGFGGFGGFECDGGFGGGGGGGGGGGGGGGFCGGGGGGGE$GGGGCGGGGGGGGGGGGFFCFGGGGGGGGGGFGFFGGFGGGGGGGGGGGGGGFGGGGGGGF=GGGGGGGGGGGGGGGECFGGGGGGGGFGGGGGGGGGGGGGGGGGGGGGGGGGGGGGGGGGGGGFGEGGGEGGGGGGGGGGGGGGGGGGGGGGGGGGGGGGGGGGGGGGGGCCCCC
@CZ 278
TGAGGAATATTGGTCAATGGGCGCTAGCCTGAACCAGCCAAGTAGCGTGAAGGATGAAGACTCTATGGGTCGTAAACTTCTTTTATATAAGAATAAAGTGCAGTATGTATACTGTTTTGTATGTATTATATGAATAAGGATCGGCTAACTCCGTGCCAGCAGCCGCGGTAATACGGAGGATCCGAGCGTTATCCGGATTTATTGGGTTTAAAGGGAGCGTAGGTGGACTGGTAAGTCAGTTGTGAAAGTTTGCGGCTCAACCGTAAAATTGCAGTTGATACTGTCAGTCTTGAGTACAGTAGAGGTGGGCGGAATTCGTGGTGTAGCGGTGAAATGCTTAGATATCACGAAGAACTCCGATTGCGAAGGCAGCTCACTGGACTGCAACTGACACTGATGCTCGAAAGTGTGGGTATCAAACAGGATTAGATACCCT
+
GGGGGGGGGFGGGGGGGGGGGGGGGGGGGGGGGGGGGFFGCGGGGGGGGFGGGGGGGCGGGGGGGGGGGG?FEGGEGGGGGGGGGGGGGGGGGGGGGGGAFFFGGGDGCFGGGGGGCFDEEFCEF9FFFFG9DEGGGGFGGGDAFCCEG7GGGGGGCFFGGGFGG1@EFFGGF6DFGGGGGDGC7@9@FGEGG?BFEFGFFGFFGG/GGGGGGEFGGEEGGGGFGFE<CFCEGGFCCGGGGGGGGG=DCGGGGFGEEGGGGGGGDGFFAGG1FE0FFFGGGGGGF:F,F?CFFGGGGGGCGGGGDGGGEGGGGGGGGGGGFGGGDFGGGGGGGGGFBC98GGGGFFGGGGGFGGGDGGGGG>GGGGGGGGGGGGGGGGGGGGGGGGFGGGGGGGGFGGGGFGGGGGGGGGGGGGGGGGGGGGFEGGFGGFGCCCCC
@CZ 279
TGGGGAATATTGCACAATGGAGGAAACTCTGATGCAGCGACGCCGCGTGAGTGAAGAAGTATTTCGGTATGTAAAGCTCTATCAGCAGGGAAGAAAATGACGGTACCTGACTAAGAAGCACCGGCTAAATACGTGCCAGCAGCCGCGGTAATACGTATGGTGCAAGCGTTATCCGGATTTACTGGGTGTAAAGGGAGCGTAGGTGGCAAGGCAAGCCAGAAGTGAAAACCCGGGGCTCAACCGCGGGATTGCTTTTGGAACTGTCATGCTAGAGTGCAGGAGGGGTGAGCGGAATTCCTAGTGTAGCGGTGAAATGCGTAGATATTAGGAGGAACACCGGAGGCGAAGGCGGCTCACTGGACTGTAACTGACACTGAGGCTCGAAAGCGTGGGGAGCAAACAGGATTAGATACCCT
+
GGGGGGGGGFGGDGGGGFFGFGGGGGGGFAFGFGCFFCEEGGGGGGGGGGGGGGGGGGGGGGGGGGGGGGGGGGGGGGGGGGGGGGAFGGGFGFGGGGGEFEGGGGGGGGGGGGGGGGGGGGGDGGDFGDFFG9>FFGGFGGGGGEGG?GGGFFGGGGEGFGFFFGGC@FG@FGGGC@<F>@=GGGC?<FG9FGGGGGGCFGGGFCGGGGGGGFGFGFF=ED?EG<G7CEGGGGGFFFCB@FGGF@:5FFD87F<FGG2ADGFCFF?FDF?E2F:GGGGGFEFGGGGGGFE<FEDF8DGFGGGGGGGGGEGFCGGGGGGGGGGGGGFGGGGGGFGCGEFGEGFGFECCGGCGGGGGGGGGGGGGGGGGFGGFFGGGFGGGGGGGGFGGGGGGGGGGGGGGGGGFFGGGGGGCCCCC
@CZ 280
TGGGGAATATTGCACAATGGGGGAAACCCTGATGCAGCGACGCCGCGTGAAGGAAGAAGTATCTCGGTATGTAAACTTCTATCAGCAGGGAAGAAAATGACGGTACCTGACTAAGAAGCCCCGGCTAACTACGTGCCAGCAGCCGCGGTAATACGTAGGGGCAAGCGTTATCCGGATTTACTGGGTGTAAAGGGAGCGTAGACGGAGCAGCAAGTCTGATGTGAACGGCGGGGGCTCAACCCCCGGACTGCATTGGAAACTGTTGATCTTGAGTACCGGAGAGGTAAGCGGAATTCCTAGTGTAGCGGTGAAATGCGTAGATATTAGGAGGAACTCCGATTGCGAAGGCAGCCTGCTAAGCTGCAACTGACATTGAGGCTCGAAAGTGTGGGTATCAAACAGGATTAGATACCCT
+
GGGGGGGGGGGGGGGGGGGGGGGGGGG8FFGGGGGGGGGGGGGGGGGGGGGGGGGGGGGGGCGGGGGEGGGGGFGGDFGGFGFGGGGGGGGGGGGGGGGGGGGGGGGGFGGGGGCGFGGGGGGGGGGGGGFGD>GGGGGGGGGGGGG?EGGGGGGG>GGGGGGFGFGFECEGGFFGGGGCFGGGGCEFGGGGGGFE@FFGGGFGGDFEFGGGGGGGGFGGGGGDGGGFGGGGDGGGGGGGGGFCEDFDF8CGGDGGGGGGGGGGGGGGGFGFGGGGGFFFGFGGECCGGGGGGGGFDFGGGGGGGGGGFGGGGGGGGGGGDGGGGGGGGGGGGGGGGGGGGGGGGGGGGGGGGGGGGF8GGGGGGGGGGGGGGGGGGGGGGGGGGGGGGGGGGGGGGGGGGGGGGGGGGGCCCCC
@CZ 281
TGGGGAATATTGCACAATGGGGGAAACCCTGATGCAGCGACGCCGCGTGAAGGAAGAAGTATCTCGGTATGTAAACTTCTATCAGCAGGGAAGAAAATGACGGTACCTGACTAAGAAGCCCCGGCTAACTACGTGCCAGCAGCCGCGGTAATACGTAGGGGCAAGCGTTATCCGGATTTACTGGGTGTAAAGGGAGCGTAGACGGAGCAGCAAGTCTGATGTGAACGGCGGGGGCTCAACCCCCGGACTGCATTGGAAACTGTTGATCTTGAGTACCGGAGAGGTAAGCGGAATTCCTAGTGTAGCGGTGAAATGCGTAGATATTAGGAGGAACTCCGATTGCGAAGGCAGCCTGCTAAGCTGCAACTGACATTGAGGCTCGAAAGTGTGGGTATCAAACAGGATTAGATACCCT
+
GGGGGGGGGGGGCGGGGGGGGGGGGGGGGGGGGFGACF7CGGGGGGGGGGGGGGGGGGGGFFGCFGFFGGAFGGFFCFGGGGGGFGGGGGGGGGGGGDFGGGGE7BFGGG8F9FGGGCGGGG>CGGGF8FGGGEFGGGGGGGGGGEGGA>F<DFGGGGGG>CC0E6;8BCC9FC?E<CFGGGGFGCGGFFFGDFCE88<=;?+CE<GGGGFGGGFC,CFGGGCGGEGGCCGGGGGFCGGGGGGDGGG>=F@CCECGGGGFEB2FF9FFFEGDGGGGCGGCFAAE7C@:EECGGGGGGGGGGGGGGGGGFGGGGGGGGGGGFGGGGGGGGGGGGGCFGGGGGGGGGGGGGGGGGFFGFGGGEGGGGGGGGGFGGGGGGCGFGGGGGGGGGGGGGGGGGGGGGGGGGGGGEECCCCC
@CZ 282
TGAGGAATATTGGTCAATGGGCGAGAGCCTGAACCAGCCAAGTAGCGTGAAGGATGACTGCCCTATGGGTTGTAAACTTCTTTTATAAAGGAATAAAGTCGGGTATGGATACCCGTTTGCATGCACTTTATGAATAAGGATCGGCTAACTCCGTGCCAGCAGCCGCGGTAATACGGAGGATCCGAGCGTTATCCGGATTTATTGGGTTTAAAGGGAGCGTAGATGGATGTTTAAGTCAGTTGTGAAAGTTTGCGGCTCAACCGTAAAATTGCAGTTGATACTGGATGTCTTGAGTGCGGTTGAGGCAGGCGGAATTCGTGGTGTAGCGGTGAAATGCTTAGATATCACGAAGAACTCCGATTGCGAAGGCAGCCTGCTAAGCTGCAACTGACATTGAGGCTCGAAAGTGTGGGTATCAAACAGGATTAGATACCCT
+
GGGGGGGGGGGGGGGGGGGGGGGGGGGGGDGGGGGGGGGGGGGGGGGGGGGGGGFFGEFGGGGGGGGGGFGGFGGGFGGGGGGGGGGGGGGFGGFGGFFFGGGGGFDF<FFFGCEFGGGGGGFGGFBFFGGGFGGGFGGGGGFFGFGGGFFGG<DCFGGFFFG?GGGGGGFCF>EG7FGGGGGFCC8FGDDE@EFEEFFFFGGEGGGGEGGEGGGFGEGFFGGGGGGFGGGGGGGFF@GGGGGEGGFGGGGGGGGGFGGGGGGGGGEAGGGGFCGFGGFGGGGGGGGGGGGGEGEFGGGFFGGGFDCGGGGEDCFCGGGFFGGGGGFGGGGGGGGGGGGGFFGGGGGGGGGGGGGGGGGGGGGGGGGGGGGGGGGGGGGEGGGGGGGGGGGGFGGGGGGFGGGFCGGGGGGGGGGGGGGGFFGGGGGGGGGCCCCC
@CZ 283
TGAGGAATATTGGTCAATGGACGTAAGTCTGAACCAGCCAAGTCGCGTGAGGGAAGACTGCCCTATGGGTTGTAAACCTCTTTTATAAGGGAAGAATAAGTTCTACGTGTAGAATGATGCCTGTACCATATGAATAAGGATCGGCTAACTCCGTGCCAGCAGCCGCGGTAATACGGAGGATCCGAGCGTTATCCGGATTTATTGGGTTTAAAGGGAGCGTAGGCGGGTTGTTAAGTCAGTTGTGGAAGTTTGCGGCTCAACCGTAAAATTGCAGTTGATACTGGCGACCTTGAGTGCAACAGAGGTAGGCGGAATTCGTGGTGTAGCGGTGAAATGCTTAGATATCACGAAGAACTCCGATTGCGAAGGCAGCTTACTGGATTGTAACTGACGCTGATGCTCGAAAGTGTGGGTATCAAACAGGATTAGATACCCT
+
GGGGGGGFEGGGGFFFFGGGGGGFGGGGGGGGGGGGGGGGFGGGGGGGGGGCGGGGGGFGGGGGCFGFCFFGGGGGGGFFFGGGFFGGGGFCEFGFGGGGGGGGGGGGGFGFCCFFGG9FFGGCEGGGGFGGFFFCEF?GFGGGGDEEGGG<FGECFFGGDGGGGGGGGG5?GFGEEC<:D:FGEGGGGGG5EFEEGDFEAFEDGCEFGGFCFCGFGFFCFGGFGEGDGFCG=GGFFCGEGGFDCGGFCAGDFFGGGGG=GGFAF9FFGGGGGGFDFEFGGGEGGGGGGGGGFGGGGFBEGGGGGGGGGCGGGGGGGGFGGGGGGGGGGGGGGGGGFCGGGGGGGFGGGGGGGGGDGGGGGGGGGGGGGGGGGGGGGGGFDFGGGGGEGGGGGGGGGGGGGGGGGGGFGGGGGGGFGGGGGGGGGGGGGGGCCCCC
@CZ 284
TGGGGAATATTGCACAATGGGGGAAACCCTGATGCAGCGACGCCGCGTGAAGGAAGAAGTATCTCGGTATGTAAACTTCTATCAGCAGGGAAGAAAATGACGGTACCTGACTAAGAAGCCCCGGCTAACTACGTGCCAGCAGCCGCGGTAATACGTAGGGGCAAGCGTTATCCGGATTTACTGGGTGTAAAGGGAGCGTAGACGGAGCAGCAAGTCTGATGTGAACGGCGGGGGCTCAACCCCCGGACTGCATTGGAAACTGTTGATCTTGAGGACCGGAGAGGTAAGCGGAATTCCTAGTGTAGCGGTGAAATGCGTAGATATTAGGAGGAACTCCGATTGCGAAGGCAGCCTGCTAAGCTGCAACTGACATTGAGGCTCGAAAGTGTGGGTATCAAACAGGATTAGATACCCT
+
GGGGGGGGGGGGGGGGGGGGDDGCGGGGGGGGGEGGGGCFGGGGGGGGGGGGGGGG8FGFFGGFGGFCGGCGGGGGGGFFEFGGGGGGGGGGGGGGGGGGGGGGGGGGGGGGGGGGGGGGGGCFEGGGGG<F@=@@FFGGGGGFCFGE@<EDGGG@7FG@>FGGGGGF7<CGECC*FE<?:#<CFFGFFAGFEFDEBFEGEG+F>CGFGFGGGGGGGFCC9AGGEBGEEGGGFE/FGGEGGGGFGFCGGGDFCGEGFFGGGFCGEFC<F<FF,+884GFGG5GGGGGGGGGGGGGGGGGGFF:DGGGGGGFEGGGGGFE@=9GFFGGGFFGFFC:GGGGGGGGGGGGGGGGGGGGFGFCGGGGGGGGGGGGGGGGGGEGGGGGGGGEGGGGGGGGGGGGGGGGGGGFGFGCCCCC
@CZ 50229
TGGGGAATATTGCACAATGGGGGAAACCCTGATGCAGCAACGCCGCGTGAGTGAAGAAGTATTTCGGTATGTAAAGCTCTATCAGCAGGGAAGATAATGACGGTACCCGACTAAGAAGCTCCGGCTAAATACGTGCCAGCAGCCGCGGTAATACGTATGGAGCACGCGTTATCCGGAATTACTGGGTGTAAAGGGTGCGTAGGTGGTATGCCAAGTCAGAAGTGAAAACCCAGGGCTTAACTCTGGGACTGCTTTTGAAACTGTCAGACTAGAGTGCAGGAGAGGTAAGCGGAATTCCTAGTGTAGCGGTGAAATGCGTAGATATTAGGAGGAACACCAGTTGCGAAGGCGGCTCTCTGGACTGTAACTGACACTGAGGCACGAAAGCGTGGGGAGCAAACAGGATTAGATACCCT
+
GGGGGGGGGGGG-CEFGGGGGGGGGGDFGFFEDCFGGGGGGGDGGGGDGGCCEFGGGGGE,CFGGGC=AFDGGEFE,CFGFFE<,=FGGDGGGGA,C5,<A::8=4,,8:=FFF,A?,:,DFGFFAFFFFE=:4C=DGFDGBE=>8C:@CE*DFGF@8=D/GFG#C&CF?.ECGG<ECFCFFGCFGFGGGGGE@FCBCFEC@@9GD6CFF(9AGGGGG=GFGGFGGEFGFE8GGG>GGGGGGGFEFCGGFCGFGGGGGGFGFCEEEEAFGFGGGFFA,GDCGGEA=?7GGGGGGF<GGGFGFFDGGGGGGGGGGGGF<GFFFFEFGGGGGGGGGGFFFGGGEGGGGGGGCGGF<,AGGGGGGGFGGGGGGFC<8GGGGGFCGGGGGGGGGGEGGGGGGGGGGGGGGGGGFECCCCC
@CZ 286
TGAGGAATATTGGTCAATGGGCGAGAGCCTGAACCAGCCAAGTAGCGTGAAGGATGACTGCCCTATGGGTTGTAAACTTCTTTTATAAAGGAATAAAGTCGGGTATGCATACCCGTTTGCATGTACTTTATGAATAAGGAGCGGCTAACTCCGTGCCAGCAGCCGCGGTAATACGGAGGATCCGAGCGTTATCCGGATTTATTGGGTTTAAAGGGAGCGTAGATGGATGTTTAAGTCAGTTGTGAAAGTTTGCGGCTCAACCGTAAAATTGCAGTTGATACTGGATATCTTGAGTGCAGTTGAGGCAGGCGGAATTCGTGGTGTAGCGGTGAAATGCTTAGATATCACGAAGAGCTCCGATTGCGAAGGCAGCCTGCTAAGCTGCAACTGACATTGAGGCTCGAAAGTGTGGGTATCAAACAGGATTAGATACCCT
+
FFFDGGGGGGCFFGGCCEFF@GCGDGGGGFGDGGGGDGGG@C@FFGGGCGGGGFGDGFFGAFGGGGGGFFCEGGGGGFFFGGFFGACCEFGGGGGGCGFE7BG<FCDGGFDGGGC@BFCFFGFFDGG9FGFGGGDF,9CA*1FEGGGGFFGAE9GGFF?FC<FGGGCGGEGG:FG7@BCFF<DEF>FCFG1CF:<FCCCCGDCEGGGGFGGGGGFEE?E=1DGGGGCEBFGGGGFGF@C9GGGGGF9>CEFDCCGGGGGGGGGGGGGCGFGGGFA9GDF=GGGGGGGGGGFGDGGGGFGGGGGGFGGGGGFE<FGGGGGFCFEF8EEGGFEFCGGGFDGCFDGGGGGDGGGGGGEGDGGGGGGGFFGGGGGGGGGGGGFECGGGGGGFGGGCGGGGGGGGGGGGGGGGGGGGGGGGDGGGFGGGGGGGGGGCCCCC
@CZ 287
TGGGGAATATTGGGCAATGGAGGAAACTCTGACTCAGCAACGCCGCGTGGAGGAAGAAGGTTTTCGGATCGTAAACTCCTGTCCTTGGAGACGAGTAGAAGACGGTATCCAAGGAGGAAGCCCCGGCTAACTACGTGCCAGCAGCCGCGGTAATACGTAGGGGGCTAGCGTTATCCGGAATTACTGGGCGTAAAGGGTGCGTAGGTGGTTTCTTAAGTCAGAGGTGAAAGGCTACGGCTCAACCGTAGTAGGCCTTTGAAACTGGGAAACTTGAGTGCAGGAGAGGAGAGTGGAATTCCTAGTGTAGCGGTGAAATGCGTAGATATTAGGAGGAACACCAGTGGCGAAGGCGGCTTACTGGACGGTAACTGACGTTGAGGCTCGAAAGCGTGGGGAGCAAACAGGATTAGATACCCT
+
EGGGGGGGFDFGGGGGGGFGGGGGGGGGGFGGGGGGGGGGFGGGGDGF>FGGGGGGGGGGFGGFGGGGDGGGGGGGGGFGGGGGGGFFGGGGGGGGGGGGGGGGDFGGGGGGGGCGFEFFGFFGGGGEGGGGGGGGGGGGGGGGGGGGGGGGGGGGDFFGGGGGGGGGGGEFGGGGGGEFGFGGGGGG7FGGGGGFDGEEGFGGDFGGGGEGGFFFGGGGGDGGGGGGGGFFGGGGGGGGGGGGGEGGGGGGGGGGGGGGGGGGGFFFGGF<FGGGGFGGGGGGGGGGGGGGGGFGGGGGGGDFGGGGGGGGGGGGGGGGGGGGGGGGGGGGGGGGFGGGGGGGGGGFGGGGGGGGGGGGGGGGGGGGGGGGGGGGGGGGGGGGGGGGGGGGGGGGGGGGGGGGGGGGGGGGCCCCC
@CZ 288
TGGGGAATATTGCACAATGGGGGAAACCCTGATGCAGCGACGCCGCGTGAGCGATGAAGTATTTCGGTATGTAAAGCTCTATCAGCAGGGAAGAAAATGACGGTACCTGACTAAGAAGCCCCGGCTAACTACATGCCAGCAGCCGCGGTAATACGTAGGGGGCAAGCGTTATCCGGATTTACTGGGTGTAAAGGGAGCGTAGACGGTGTGGCAAGTCTGATGTGAAAGGCATGGGCTCAACCTGTGGACTGCATTGGAAACTGTCATGCTTGAGTGCCGGAGGGGTAAGCGGAATTCCTAGTGTAGCGGTGAAATGCGTAGATATTAGGAGGAACACCAGTGGCGAAGGCGGCTTACTGGACGGTAACTGACGTTGAGGCTCGAAAGCGTGGGGAGCAAACAGGATTAGATACCCT
+
GGGGGGGGGGGGGGGGGGGGGGGGGGGGGGGGGGGGGGGGGGGGGGGGGGGGGGGGGGGFFGGGGGGGGGGGGGGGGGGGGGGGGGGGGGGGGGGGGGGGGGGGGGGGGGGGGGGGGGGGGGGGGGGGGGGGGGGGGGGGGGGGGGGGEGGGGFFGGGGGGGGGGGGGGGGGGGGGGGGGFFFGGGFFFGGGFGGGGGGGGGGGGGFGGGGGFGFGGGGGGGGGGGGGGGGGGGGGGGGGGGGGGGGGGGGGGGGGGGFDFGFGGGGGGGGGGGGGGGCGCFFEGGGGGGF<GGGGGGGGGGGGGGGGGGGGGGGGGGGGGGGGGGGGGGGGGGGGGGGGFGGGGGGGGGGGGGGGGGGGGGGGGGGGGGGGGGGGGGGGGGGGGGGGGGGGGGFGGGGGGGGGGGGGGGGCCCCC
@CZ 289
TGAGGAATATTGGTCAATGGGCGAGAGCCTGAACCAGCCAAGTAGCGTGAAGGATGACTGCCCTATGGGTTGTAAACTTCTTTTATAAAGGAATAAAGTCGGGTATGCATACCCGTTTGCATGTACTTTATGAATAAGGATCGGCTAACTCCGTGCCAGCAGCCGCGGTAATACGGAGGATCCGAGCGTTATCCGGATTTATTGGGTTTAAAGGGAGCGTAGATGGATGTTTAAGTCAGTTGTGAAAGTTTGCGGCTCAACCGTAAAATTGCAGTTGATACTGGATATCTTGAGTGCAGTTGAGGCAGGCGGAATTCGTGGTGTAGCGGTGAAATGCTTAGATATCACGAAGAGCTCCGATTGCGAAGGCAGCCTGCTAAGCTGCAACTGACATTGAGGCTCGAAAGTGTGGGTATCAAACAGGATTAGATACCCT
+
EDEF8FGGGGGGGFGGDFGG8C+CFFCFGG?FEFGGDDGFFGFGGG>FDGFGFGGGGFDCFGGG8@FCEFG7FGG?FFFGGGG9F<FFGFGFGGGGFCE5F@EGEE<FGGGGGGG+=F7<FGGGGAFGGGGGGF9EGFAEEEFA6B>DGF,#8%5G@B<FABGFGGEFCFFFF9<F@C7C:>F>BFC<&=1DF8F5@ECGGFGCFFCBGGGGGGGCEFEEFFGGDGGGGGGCGGGGFDGE@AGFFG8=FCCDGGGFDGGGFDGGFDGGFFGDGGGFGGGGFGGGFGGFGFGGGGFGFGE:DE9F?7GGFFGGFFGCCGGFFGGGGGEGGFEFGDGGGGFGFGGFGFAFFE<6,77GEGDGGGFGGGGGGGF:EAFA9DFE@GFGGGGGGGGGFGGGFGGGGFAGGGGGGGGGGGGGGGGGFAGGGGGGGGGCCC<C
@CZ 290
TGAGGAATATTGGTCAATGGACGAGAGTCTGAACCAGCCAAGTAGCGTGAAGGATGACTGCCCTATGGGTTGTAAACTTCTTTTATACGGGAATAAAGTGAGCCACGTGTGGCTTTTTGTATGTACCGTATGAATAAGGATCGGCTAACTCCGTGCCAGCAGCCGCGGTAATACAGAGGATCCGAGCGTTATCCGGATTTATTGGGTTTAAAGGGAGCGTAGGCGGGTTGTTAAGTCAGTTGTGAAAGTTTGCGGCTCAACCGTAAAATTGCAGTTGATACTGGCGACCCTGAGTGCAACAGAGGTAGGCGGAATTCGTGGTGTAGCGGTGAAATGCTTAGATATCACGAAGAACTCCGATTGCGAAGGCAGCTTACTGGATTGTAACTGACGCTGATGCTCGAAAGTGTGGGTATCAAACAGGATTAGATACCCT
+
GGGGGGGGGGGGGGGGGGGGGGGGGGGGGGGGGGGGGGGGGGGFFGGGCGGGGGFFFFGGGGGGGGGGGGGGGGGGGGGGFGGGGGGGGGGGGFGGGGFGCFFFGGGGFDEGGGGGGGGGGAFGGGGGGGFCGGGGFGGGGGGDGGGGGGGGFGGGGGGGGGGGGGGGGGFGGFGGGFGFFDFGFGDGGGGGGGGGGGGGGGGGGGGFGGGGGGGGGFGGFGGGGGGGGGGGGGGGGGGGGGGGGGGGGGDGGGGFGGGGGFFGGGGGGGGGGGGGGDFGGGGGGFEFFGGGGGGGGGEGGGGGGGGGGGGGGGGGGGGDGGGGGGDGGGGGGGGGGGGGGGGGGGFGGGGGGGGEGGGGGGGGGGGGGGGGGGGGGFGGEEGGGGFGGGGGGGGGGGGGGGGGGGGGGGGGGGGGGGGGGGGGGGFGGGGCCCCC
@CZ 291
TGGGGAATATTGCACAATGGGCGCGAGCCTGATGCAGCGACGCCGCGTGAGGGATGACGGCCTTCGGGTTGTAAACCTCTGTTAGCAGGGAAGAAGAGAGATTGACGGTACCTGCAGAGAAAGCGCCGGCTAACTACGTGCCAGCAGACGCGGTAATACGTAGGGCGCGAGCGTTGTCCGGAATTATTGGGCGTAAAGAGCTTGTAGGCGGTTTGTCGCGTCTGCTGTGAAAGGCCGGAGCTTAACTCCGTGTATTGCAGTGGGTACGGGCAGACTAGAGTGCAGTAGGGGAGACTGGAATTCCTGGTGTAGCGGTGGAATGCGCAGATATCAGGAGGAACACCGATGGCGAAGGCAGGTCTCTGGGCTGTAACTGACGCTGAGAAGCGAAAGCATGGGGAGCGAACAGGATTAGATACCCT
+
FGGGGGGGGGGGFGGGGGGGGGGGGGGGGGFGGGGGGGGGGGGGGGGGGGGGGGGGGFGFEGFGGGGGEFGGGGGGGGGGGGGGCFFBCGGGGGGGGGFGCGGFGGGGGGGGGGFFFAEGGGG?GGGGDG7FGFDFEFFGGGGGG@G%FDCCFGGGGGGGFFFGGFGCEGCEGGGGGDGGGFCFGFGGGGGGGFGGFGFC:AFF8CBECEGFECF@CGEFFGGFFC@FACFFFGGGGF>FGFFFGDEGGGGGGGGGGGGGGGFEGGGGGGGGFFGGFGGGGGGGGGGGGGGCFEFGF?GGGGGEFFGGGGGGGGGGGFGGGGDGGGGGGGGGGGGGGGGGGGGGGGGGGGGGGGGGGGGGFFGGGGGGGGGGGGGGGGGCGGGGF@7DGGGGGGGGGGGGGGGGGGGGGGGGGGGGGCCCCC
@CZ 292
TGGGGAATATTGCACAATGGGGGAAACCCTGATGCAGCGATGCCGCGTGAGCGAAGAAGTATTTCGGTATGTAAAGCTCTGTCAGCAGGGAAGAAAATGACGGTACCTGACTAAGAAGCACCGGCTACATACGTGCCAGCAGCCGCGGTAATACGTATGGTGCAATCGTTATCCGGATTTACTGGGTGTAAAGGGAGCGTGGACGGATGGGCAAGTCTGATGTGGCAACCCGGGGCTCAACCCCGGGACTGCATTGGAAACTGTTCATCTAGAGTGCTGGAGAGGTAAGTGGAATTCCTAGTGTAGCGGTGAAATGCGTAGATATTAGGAGGAACACCAGTGGCGAAGGCGGCCTACTGGACAGTAACTGACGTTGAGGCTCGAAAGCGTGGGGAGCAAACAGGATTAGATACCCT
+
9C,CFFGCFGGCF9FFG9C<E7FGGGG<@FFGGGGGCC+@FF:FGGGGG7@C7FEE7,EF<ECGFCDEFFFEGDGCF<85,EF,?8F,=:DG:E8FGGGGGGGE7?DEE=BBFF,C9<ECGFGE+>F,=BFFA:#B>FDFE1FCCFC7B@6.=F9>C@AG@/DC5$&GE>CC@;FDEGGFG%<CCGDFFGGGEC@/<7B:#=>/>C6<FF>CFGGGGED2:<3F9%>FGEF:@F?E,@@F;EFECFFGGGGFCGE<EAFEEFEF=GFE9FCGDB4B<DE,,9GGFGGGEGGGGGGGFDGGGEF:DGGGGGFAGGFGCDFFGGGFGCGGFFGFC<F<GE8F7GGFGGGGGGGFC9GGGGGGGGGGGGGEGGGF8GGFFGFGGFFF7ECGGEGGFECGGF9GFFFGGGGFFCGCCC@C
@CZ 293
TGGGGAATATTGCACAATGGGGGAAACCCTGATGCAGCGATGCCGCGTGAGCGAAGAAGTATTTCGGTATGTAAAGCTCTTTCAGCAGGGAAGAAAATGACGGTACCTGACTAAGAAGCACCGGCTAAATACGTGCCAGCAGCCGCGGTAATACGTATGGTGCAAGCGTTATCCGGATTTACTGGGTGTAAAGGGAGCGTAGACGGATGGGCAAGTCTGATGTGGAAACCCGGGGCTCAACCCCGGGACTGCATTGGAAACTGTTCATCTAGAGTGCTGGAGAGGTAAGTGGAATTCCTAGTGTAGCGGTGAAATGCGTAGATATTAGGAGGAACACCAGTGGCGAAGGCGGCCTACTGGACAGTAACTGACGTTGAGGCTCGAAAGCGTGGGGAGCAAACAGGATTAGATACCCT
+
GGGGGGGGFGGGGGGGGGGGGGGGGGGGGGGGGGGGGGGGGGGGGGGGGGGGGGGG7FFE9FGGGGGGDDGGGGGGGGFG,EEGGGGGGGGGGGGGGGGGGGGGGGGGGGG<FGGGCGGCDFGGGGGGGGGGGFFGGGGGGGGGGGCACFFGG>FCE9FGGGFGFGGGBEEDGGGGGGGGGGF=CFGGGGGGGGGEGGGFAGFGGGGGFFEFGGFFGGGGGGGGFGFEFGGGGGGGGGGGGGGGFCGFDGGGGGGGGGFFGFGGGGFGGGGG/GGGGGFFCGGGGFCGGGGFFGGFGGGGGGGGGGGGGGGGGF7GGGGGGEGGFGGGGGGFCFGGGGGGGGGGGGGGGGGFA9FGGGGDGGGGGGGGGGGGGGGGGGGGGGGGGFGGGGGGGGGGGGGGGFGGGGGGGGGCCCCC
@CZ 294
TGGGGAATATTGCACAATGGGGGAAACCCTGATGCAGCGATGCCGCGTGAGCGAAGAAGTATTTCGGTATGTAAAGCTCTGTCAGCAGGGAAGAAAATGACGGTACCTGACTAAGAAGCACCGGCTAAATACGTGCCAGCAGCCGCGGTAATACGTATGGTGCAAGCGTTATCCGGATTTACTGGGTGTAAAGGGAGCGTAGACGGATGGGCAAGTCTGATGTGGAAACCCGGGGCTCAACCCCGGGACTGCATTGGAAACTGTTCATCTAGAGTGCTGGAGAGGTAAGTGGAATTCCTAGTGTAGCGGTGAAATGCGTAGATATTAGGAGGAACACCAGTGGCGAAGGCGGCCTACTGGACAGTAACTGACGTTGAGGCTCGAAAGCGTGGGGAGCAAACAGGATTAGATACCCT
+
EGGFGGGGFDGGGGGGGGGG?ECFGGGGGGGGGGGGGFGF@EFGGGGGGGGGGGGGGGGGGGGGFGEFGGGGGGGGGGGFEGGGGFFCFF@FGGGGGGGGGGGGGGGGGGGGGGFGGGGGGGGGGGGGGGFFGGGF<FDFGGGGEFGCFCFGGGGGGGGGGGGGGGGGGGGGGGGGGGGDF@CFFGGGFF7FGGGCFGGGFFFGGGGFGGFCFGG;GGGGFGD&@FF@CGFGGGFFGGCGG/FEGGGGGGGGGGGGFFEFGGG<GG=F<GGF8F=FFDEFFF4EGGGGGGGGGGFGGGGGGGGGGFCGGGGGGGGGGGGGGGGGGGGGGGFGGGGGGGGGGGGGGGGGGGGGGGGGFGGFGGGGGGGGGGGGGGGGGGGGGGGGGDGGGDGGGGGGCGGGGGGGGFFGFGGCCCCC
@CZ 295
TGGGGAATATTGGGCAATGGGCGCAAGCCTGACCCAGCAACGCCGCGTGGAGGAAGAAGGCTTTCGGGTTGTAAACTTCTTTTAAGAGGGAAGAGTAGAAGACGGTACCTCTTGAATAAGCCACGGCTAACTACGTGCCAGCAGCCGCGGTAATACGTAGGTGGCAAGCGTTGTCCGGATTTACTGGGTGTAAAGGGCGTGTAGCCGGGTTGACAAGTCAGATGTGAAATCCTGCGGCTTAACCGCAGAACTGCATTTGAAACTGTTGATCTTGAGTACTGGAGAGGCAGACGGAATTCCTAGTGTAGCGGTGAAATGCGTAGATATTAGGAGGAACACCAGTGGCGAAGGCGGTCTGCTGGACAGCAACAGACGGTGAGGCGCGAAAGCGTGGGGAGCAAACAGGATTAGATACCCT
+
GGGGGEGGGGGGGFFGGGGGGGGDGGGGGGGGFEGGGG?FGGGGGGGGGGGFGGGGG<FGAFCFGGGGFG7F?FGF<F?9BEFFEFBBBF@F@F@@EDE<,8?BCFCGFAF,C<9=FGF<EF<GGAC:FEB<>GFECFFFFBFFGGG:FAFGADAD*2:C<?FCFF?E>FFCBFGGG?CEGFE,8CGGFGCGFEBFC7:=8*D?<GGGGGFGFAEGGGEEFA@AGGGGGGGGFCCGGGGGGGGGGCGGGFGGGGGGGGGGGGGGGGCGGGG>GGGGF?8GGGGGGGGGFEEGGGGGGGGGGGGGGGGGGGGGGGGGGGGGGGGGGGGGGGGGGGGFGGGGGGGGGGGGGGGGGGGGDGGGGGFGF<GGGGEGGGGGGGGGGGGGGGGGGGGGGGGGGGGGGGGGGGGGGGGGGCCCCC
@CZ 296
TGGGGAATATTGGGCAATGGGCGCAAGCCTGACCCAGCAACGCCGCGTGAGGGAAGAAGGCTTTCGGGTTGTAAACTTCTTTTCTTAGGGACGAACAAATGACGGTACCTAAGGAATAAGCCACGGCTAACTACGTGCTAGCAGCCGCGGTAATACGTAGGCGGCAAGCGTTATCCGGATTTACTGGGTGTAAAGGGCGTGTAGGCGGGGAAGCAAGTCAGATGTGAAAACCACGGGCTCAACCTGTGGCCTGCATTTGAAACTGTTTTTCTTGAGTACTGGAGAGGCAGACGGAATTCCTAGTGTAGCGGTGAAATGCGTAGATATTAGGAGGAACACCAGTGGCGAAGGCGGTCTGCTGGACAGCAACTGACGCTGAGGCGCGAAAGCGTGGGGAGCAAACAGGATTAGATACCCT
+
G@FGGGGGGFEGGCFGGGGGF@7F@EGGGGFG<EGFFEEFGGGGDGCFGGGGDGGEGFGFGGCFFGGDGGGGGGGG9F9FGGGGGGGGGDFFGGFF7FGGG9FEGGFGGGGGGGGGFGGGGG8BCDEGGGGGCDCGFD7CCCCFGGGGGCCFE>FCFFFCC<CE:FEG;FFGGCGGFFCGEGF?CCGGGGGGGGEEEGG5CC:EGDFFDCEEECGGGFC9;EEGFGFFGDGGFGGGGGGGGGGFFF0C7=FGGGGGGFGGGFGGDGGFFGGGGEFG><GGGGGGGGGFGFFFGGFGGFCFEFFGGGGGGGGGGGFFCCDFGGGGGGGGGGGGGF=CGFGGFGGGGGGFCGGGGGGGGGGGGGGGGGGGGGGGGEFGGGGGGGGGGGGGGGGGGGGGGGGGGGGGGGGGGGGGGCCCCC
@CZ 297
TGAAGAATATTGGTCAATGGGCGATGGCCTGAACCAGCCAAGTAGCGTGAAGGATGACTGCCCTATGGGTTGTAAACTTCTTTTATAAAGGAATAAAGTCGGGTATGCATACCTGTTTGCATGTACTTTATGAATAAGGATCGGCTAACCCCGTGCCAGCAGCCGCGGTAATACGGAGGATCCGAGCGTTATCCGGATTTATTGGGTGTAAAGGGAGCGTGGATGGATGTTTAAGTCAGTTGTGAAAGTTTGCGGCTCAACCGTAAAATTGCAGTTGATACTGGATGTCTTGAGTGCAGTTGAGGCAGGCGGAATTCGTTGTGTAGCGGTGAAATGCTTAGATATCACGAAGAACTCCGATTGCGAAGGCGGCTTGCTGGACTGTAACTGACACTGAGGCTCGAAAGCGTGGGGAGCAAACAGGATTAGATACCCT
+
GGFGGCGGGGFG9FFGGGECGFGGC7;EFFGGGGDAFFGFFGGGAFGGGGFG8EFGGGGGGGGGGGGFGGGGGGGGGGGGGGFGFFGGGGFCEEFGGGFFGGGGGGGG?FFGG,C<FFGGGGDFGGCGFG9<EGGGDCFFCF?B@+B=E8FGCGDCDF<FA8CFDGE++8+@FFDDCFCE?B6C:E0GFFGFFCGEEEFGGGG=FEF#FB<9GCGAGFGFCG>GFFCFG=FFFGCE<F,DGGFF@<EFGDGGGBEGGGGGDGGGFCFFFGGFGGGDA@CFFGFFGGFE=8CF=GGGFGFFDE9FEBFE@?GDDBCCEC=,GGGDGGGGGGGGGGFCGFFFC,DDFGGFGCGFCB+,F<F@+GGGGGGGCCFGGGFECGFC@EGGGGGGGCFDCCGGFGFDGGGFCDGGGFF8FGGFCFDFF<GFGGEFGGFCCCCC
@CZ 298
TGAGGAATATTGGTCAATGGGCGAGAGCCTGAACCAGCCAAGTAGCGTGAAGGATGACTGCCCTATGGGTTGTAAACTTCTTTTATAAAGGAATAAAGTCGGGTATGCATACCCGTTTGCATGTACTTTATGAATAAGGATCGGCTAACTCCGTGCCAGCAGCCGCGGTAATACGGAGGATCCGAGCGTTATCCGGATTTATTGGGTTTAAAGGGAGCGTAGATGGATGTTTAAGTCAGTTGTGAAAGTTTGCGGCTCAACCGTAAAATTGCAGTTGGTACTGGATATCTTGAGTGCAGTTGAGGCAGGCGGAATTCGTGGTGTAGCGGTGAAATGCTTAGATATCACGAAGAACTCCGATTGCGAAGGCAGCCTGCTAAGCTGCAACTGACATTGAGGCTCGAAAGTGTGGGTATCAAACAGGATTAGATACCCT
+
CFGGGGGGGGGGGGGGGGGGGGGGGGG?FFGGGG8FGGGFGGGGGGGGGGGGGGGFGCFGGGGGGGGGGGGGGGGGGGGGGGGGGGEGGGGGGGGGGGGGGGGGGGGGGGGG<FG:BFGGGGGGGGGGGGGGGGGGFGG?FGEEDGGGGGGGG5EGFFGGGGGGDGGDGG@CFFFEGGGGGGGGGGGFGGGGGGGGGGGGGEGGGG;GGGGFFGGGEEFGGGGGGGFGGFGGGGGGGGGEGGGGGGGGGGGGDGGGGGGGGGGGGGGGGGGGGGGGGGGFGGFGGGGGGGGFGGGGGGGGGGGGGGGGGGGGGGGGGGGGGGFGGGGGGGFGGGGGGGGGGGGGGGGGGFGGGGGGFGGGGGGGGGGGGGGGGGGFGGGGGGGGGGGGGGGGGGGGGGGGGGGGGFFCGGGGGGGGGGGGGGFGGGGGGCGCCCCC
@CZ 299
TGAAGAATATTGGTCAATGGGCGATGGCCTGAACCAGCCAAGTAGCGTGAAGGATGACTGCCCTATGGGTTGTAAACTTCTTTTATAAAGGAATAAAGTCGGGTATGCATACCCGTTTGCATGTACTTTATGAATAAGGATCGGCTAACCCCGTGCCAGCAGCCGCGGTAATACGGAGGATCCGAGCGTTATCCGGATTTATTGGGTTTAAAGGGAGCGTGGATGGATGTTTAAGTCAGTTGTGAAAGTTTGCGGCTCAACCGTAAAATTGCAGTTGATACTGGATGTCTTGAGTGCAGTTGAGGCAGGCGGAATTCGTGGTGTAGCGGTGAAATGCTTAGATATCACGAAGAACTCCGATTGCGAAGGCGGCTTGCTGGACTGTAACTGACACTGAGGCTCGAAAGCGTGGGGAGCAAACAGGATTAGATACCCT
+
GGGGGGGGFGGGGGGGGGGGGGGGGGGGGGGGGGGGGGGGGGGGGGGGGGFFF<FGGGGGGGGGGGGGGGGGGGGGGGGGGGGGGGGGGGGGGGGDFGGGGGGGGGGGGGGGGGGGGGGGGGGGGGGGGFGGGGGGGGGGFFGEEGDFCEGGGFGGGGGGGGGGGGGGCFGGGGGDEFGEFGFGEGEGGGGGGGGGGGGGGFGGGGGGCGFCCFGGGGGGGGGFFGDGFCGGGGGGGGGGGGGGGGGGGGGGGGGGGGGGGGGGFFFFFGGGGGGGFGGGGGGGGGGGGGGGGGGGGGGFDF9F=FGGGCFGGGGGGGGGFGGGGGGGGGGGFGFGFGGFFGGGFGGGGFGFGGGGGGGGGGGGGGGGGGGGGGGGGGGGGGGGGGGGGGGGGGGGGGGGGGGGFGGGGGGGFGCGGGGGGGGGGGGGGGGCCCCC
@CZ 300
TGGGGAATTTTGGACAATGGGCGAAAGCCTGATCCAGCCATGCCGCGTGAGTGAAGAAGGCCTTCGGGGTGTAAAGCTCTTTTAGTCGGAAATAAAGAGTCGCAATGAATAATTGTTATTCATTACGGTACCGACAGAAAAAGCACCGGCTAACTACGTGCCAGCAGCCGCGGTAATACGTAGGGGGCGAGGGTTAATCGGAATTACTGGGCGTAAAGGGTGCGCAGGCGGTTGTGCAAGTCAGATGTGAAAGCCCCGGGCTTAACCTGGGAATTGCGTTTGATACTACCAGGCTAGAGTGCAGCAGAGGGGGGTGGAATTCCAGGTGTAGCAGTGAAATGCGTAGAGATGTGGAAGAACACCGATGGCGAAGGCGGCTCCCTGGGTTGAAACTGACGCTCATGCACGAAAGCGTGGGGAGCAAACAGGATTAGATACCCT
+
FFCFGGGGEFEGGGGGGGFFCFEGGGG8@FGGEGGGGGGGGGFGGGGGG>C,CFEGG8<FFF<D<<FD+@+@5FG<FGF<FGGF,F9CC:=F,5,:,:=E?+>==+=AEFEGG<EF,BAEGF9,CB++AF:<83:F+8@EGAFDD>F:4542@=4@F7>55>F?:>F933BFFBEFF<EFC9E:C/*5F3:)@<*;2*FGA<GGFF=GFCC*GGGECACB3=88*FEFCF:,FFGFCFFDCGFE9FGGGGFGEFB@CFGGGGFFBD,,<FGGF@GFC><GFED,FE93+,CGCGF9GGGFF@EA,DDDGC>?@ECGGFGFF8BE8FGGFE9CCGGGGGGGGGGFEFCAEEDFFF9GGGGGFB@<CC7GGGGGGGGDGGFF9GGGGGGFFE,GGGGGGGEE,FFFFDGGGGGGFGGGGGGGGGGGGGGGGGGGGGGGCCCCC
@CZ 301
TGAGGAATATTGGTCAATGGGCGAGAGCCTGAACCAGCCAAGTAGCGTGAAGGATGACTGCCCTATTGGTTGTAAACTTCTTTTATAAAGGAATAAAGTCGGGTATGCATACCCGTTTGCATGTACTTTATGAATAAGGATCGGCTAACTCCGTGCCAGCAGCCGCGGTAATACGGAGGATCCGAGCGTTATCCGGATTTATTGGGTTTAAAGGGAGCGTAGATGGATGTTTAAGTCAGTTGTGAAAGTTTGCGGCTCAACCGTAAAATTGCAGTTGATACTGGGTGTCTTGAGTACAGTAGAGGCGGGCGGAATTCGTGGTGTAGCGGTGAAATGCTTAGATATCACGAAGAACTCCGATTGCGAAGGCAGCCTGCTGGACTGTAACTGACGCTGATGCTCGAAAGTGTGGGTATCAAACAGGATTAGATACCCT
+
EGGGGGGGGGFGGGGGGGGGGGGGEDGGGGGGGGGGDFFFGGGGEGGGGGGGGGGCEE9CEFFEFEEGGGGGGGGGGGGGGGGGGFGCFAFFGGGGFFFGEG7FGGGGGGGFF8CFF8F9FFEEFGFCGGGGGFGGGGGGGFGGDCGFFGGGG@EGFF9DFGG?GGGDGGDGEFGDDC<F:FFF7EFGGGGGEFGGGFCCEEGGGGGFGGCGFGF8CFFFGGFGGGCEFE@GGGGGECFCGFFGFF9GGEGGEGGGGGGGGGGGGGGFEGGGGGGGGGGGGGGGGGGF9GGGFGGGGGGGGGEDE>GGGGGG@GGGGGGGGGGGGGGGGGGGFF9GGGGGGGGGGGGGGGGGGGGGGGGGGGGGGGGGGGGGGGEFFCGGGGGGGGGGGGGGGFGGGGGGGGGGGGGGGGGGGGGGGGGGGGGGGGGGGGGCCCCC
@CZ 50728
TGGGGAATATTGCACAATGGGCGCAAGCCTGATGCAGCCATGCCGCGTGTATGAAGAAGGCATTCGGGTTGTAAGGTACTTTCAGCGGGGAGGAAGGGAGTAAAGTTAATACCTTTGCTCATTGACGTTACCCGCAGAAGAAGCACCGGCTAACTCCGTGCCAGCAGCCGCGGTAATACGGAGGGTACAAGCGTTAATCGGAATTACTGGGCGTAAAGCGCACGCAGGCGGTTTGTTAAGTCAGATGTGAAATCCCCGGGCTCAACCTGGGAACTGCATCTGATACTGGCAAGCTTGAGTCTCGTAGAGGGGGGTAGAATTCCAGGTGTAGCGGTGAAATGCGTAGAGATCTGGAGGAATACCGGTGGCGAAGGCGGCCCCCTGGACGAAGACTGACGCTCAGGTGCGAAAGCGTGGGGAGCAAACAGGATTAGATACCCT
+
FGGEFGGF,EFEEFFGGGGECCEGGCFGC<D@EFEF<FEEFGGEFC@@CCGGAEE9FG,CE,CFAEEEGGGDFGFFDFGAFEEFC,@CC@EGGG<FCCCF@F?FCEDFGAFGF9AFGGDGGGGGGGDEF8+C<FGCB@FCFC@FF,@@FF@FECBFDFGC@DFF>,C<FEGGGGGDGGDEGBGGFCGFGFG?GGGGGGGGFFGGGGGGGGGGFFCEGG7GFGGFC1B@C>EEGGGGGFGGGGGGGGGGGCFFGGGGGGGGGGGGGGGGGGGFFGGFFGGGGGGGGGGFF@CGGGGGGGGGGGGGGGGGGGGGGGGGGGGGGGGGGFFGGDGGGGGGGGGGGGGGGFFGF9GGGGGGGGGGGGGGGGGGGGGGGGGGGDGGGGGGGGGGGGGGGGGGGGGGGGGGGGGGGGGGGGFGFGGGGGGGGGGGGGGGGGGGCCCCC
@CZ 303
TGGGGAATATTGCACAATGGGGGAAACCCTGATGCAGCGACGCCGCGTGAAGGAAGAAGTATCTCGGTATGTAAACTTCTATCAGCAGGGAAGAAAATGACGGTACCTGACTAAGAAGCCCCGGCTAACTACGTGCCAGCAGCCGCGGTAATACGTAGGGGGCAAGCGTTATCCGGATTTACTGGGTGTAAAGGGAGCGTAGACGGCAGTGCAAGTCTGAAGTGAAAGCCCGGGGCTCAACCCCGGGACTGCTTTGGAAACTGTGCAGCTAGAGTGTCGGAGAGGCAAGCGGAATTCCTAGCGTAGCGGTGAAATGCGTAGATATTAGGAGGAACACCAGTGGCGGAGGCGGCTTGCTGGACGATGACTGACGTTGGGGCTCGAAAGCGTGGGGAGCAGACAGGATTAGATACCCT
+
GGGGGGGGGGGGGGGGGGGGGGGGGGGGGFFGGGGGGGGGGGGGGGGGGGGGGGGGGGGFGGGFFGGEGGGGGGGGGGGGGGGGGGGGGGGGGGGGGGGGFGGGFGFGFEFGGGGGGFGGGGGGGGGFGGGGGCAFGGGFGGDFFEEG>FGFGGGGFGGGGGGGFGFGGGCFGGGGCC<CFGGGGGGGGGGGGGGGG>BEFGGDGGFCE8@FGGGGEFAFGGGGGGGGGGGGGGGGGGGGGGGGGGGGGGGGGGGGGGGGGFGGGGGGGGGGGGGGGGGG?GGGGGFGGGGGGGGFGGGGGGGGGGGGGGGGGGGGGGDFGGGGGGGGGGGGGGGGGGGGGGGGFCGGGGGGGGGGGGGGGGFFGGGGGGFGGGGFCGGGGGGGFGGGGGGGGGGGGGGGGGGGGGFFFADCCCCC
@CZ 304
TGGGGAATATTGCACAATGGGGGAAACCCTGATGCAGCGACGCCGCGTGGAGGAAGAAGGTCTTCGGATTGTAAACTCCTGTTGTTGAGGAAGATAATGACGGTACTCAACAAGGAAGTGACGGCTAACTACGTGCCAGCAGCCGCGGTAAAACGTAGGTCACAAGCGTTGTCCGGAATTACTGGGTGTAAAGGGAGCGCAGGCGGGAGAACAAGTTGGAAGTGAAATCCATGGGCTCAACCCATGAACTGCTTTCAAAACTGTTTTTCTTGAGTAGTGCAGAGGTAGGCGGAATTCCCGGTGTAGCGGTGGAATGCGTAGGTATCGGGAGGAACACCAGTGGCGAAGGCGGCCTACTGGGCACCAACTGACGCTGAGGCTCGAAAGTGTGGGTAGCAAACAGGATTAGATACCCT
+
EGGGGG;FFG9FGG<FGFGGG@>CFGGFGGGGGGFFGFGG@EDEGDC+6CEGGGGGG?FCEGGGGGCGGCF,EFFGFF<ECFDFF?FGGGGFC8FEFFGGGGGGGGGFFDGFGGGGGG>>DFGGGGG:GGGGG.FFGGGGF?FGCEEGEDC;D:>=FGFFCEFGFFFF414CCFDCGGFGGAFGFG:CFCCFFCC7>8/ECCEDFGFCGGF?ECGGECFFCGGGGFGGGGC>GGGGGGGGGCFFGGGGGFAGGFEGDEEFFFGFFFFFGGGGGGGGGGFFD?9EGGGGGGGFGGGFGE@EEGGFCEGFFGFF7DFGEFEE?=GEFCFGEE,GCFEFGFCCCGGGGGGGEGGGGGGGGGE<GGGFF9GEGGGGGGGGGG>GGGGGGGGGGGGGGGGGGGGGGGFGGGFFGGGCCCCC
@CZ 305
TGGGGAATATTGCACAATGGGCGCAAGCCTGATGCAGCGACGCCGCGTGCGGGATGACGGCCTTCGGGTTGTAAACCGCTTTTGATCGGGAGCAAGCCTTCGGGTGAGTGTACCTTTAGAATAAGCACCGGCTAACTACGTGCCAGCAGCCGCGGTAATACGTAGGGTGCAAGCGTTATCCGGAATTATTGGGCGTAAAGGGCTCGTAGGCGGTTCGTCGCGTCCGGTGTGAAAGTCTATCGCTTAACGGTGGATCTGCGCCGGGTACGGGCGGGCTGGAGTGCGGTAGGGGAGACTGGAATTCCCGGTGTAACGGTGGAATGTGTAGATATCGGGAAGAACACCAATGGCGAAGGCAGGTCTCTGGGCCGTTACTGACGCTGAGGAGCGAAAGCGTGGGGAGCGAACAGGATTAGATACCCT
+
CECFGGGGGGGG9EFGGGGGGFGGGGGGGGFGFFGGD<CFGFGFDEGGGDGGGGCEGGGGGGGGGGCFGCCCGGGG8@CF:@AGGFG77BEEFFFGFGEG<FD@DCFFGGFFGGGGG,EF<,;BFGGCEFGEDEGGGGDEGFGCFBBFBFGGGFFDF<?ECFFFGFCFEEGG:FCGEGGGGGCAFGFFAEEEDGGGGGCGGGGGDGGFGC7?EGGGGGGGEGECGECBF9GGGGFFFFG=CGGG>ECGGGFFF9GGGGGGF:GGGGGGGGGGGGGFD@GGGDGGGGGGGGGGGFFGGGGGFGGGGGGGGGGECGGGGGGGGGGGGGGGGGGGGGGGGGGGGGGGGFGGGGGGGGGGGGGGGGGGGGGGGGGGGGGEGGGGGGGGGGGGGGGGGGGGGGGGGGGGGGGGGGGGGGGFFGCCC@C
@CZ 306
TGGGGAATATTGCACAATGGAGGAAACCCTGATCCAGCGACGCCGCGTGGAGGAAGAAGGTCTTAGGATTGTAAACTCCTTTTGTTCAGGAAGATAATGACGGTACTCAACCAGGAAGTGACGGCTAACTCCGTGCCAGCAGCCGCGGTAAAACGTAGGGCACAAGCGTTGTCCGGAATTACTGGGTGTAAAGGGAGCGCAGGCGGGAGAACAAGTTGGAAGTGAAATCCAGGGGCTCAACCCATGAACTGCAGTTGAAACTGTTTGTCTTGAGTAGTGCAGAGGTAGGCGGAATTCCCGGTGTAGCGGTGAAATGCGTAGATATCGGGAGGAACACCAGTGGCGAAGGCGGCCTACTAGGCCGCAACTGACGCTGAGGCTCGAAAGTGTGGGTAGCAAACAGGATTAGATACCCT
+
GG@GGGGGGGGG9<FGGGGG,6CF-E,,BFGGC,FGGG+C+66+@FGGG+FFGG,EF=<F=FAF,,C,9E<C5EFGG,EF,CF,FB,,CFGG8F<F,FGG<F+++4C,B,B84,4+:BF5,CGFF7GGGB*GFB>CFFF>9@GFD?FB@E80FBC4:;3++*FE::-;CC5GGGGC?1C7C/GGGFCCGGFCGGF:EDC*FGFDC?6,7,>,GGF>,9D,,GGGFF7,33**:GGGGGGFB:,,3;GF<GF@,,C,,D9GFFD3,=8GGGGGGGDC,,E,GGGFD+GGGGGGGGGGF>7GGGGGGFGGGFF,GGGGGDGGGGGFF@,<EF?GGFF?FB,@C,GGGGGGGF<GF@DFFC,:F@+6@GGF,GFGF<F@E7GGGGGGGGGGGGGGGGGGGGGGGGGGGGGGGGGCCCCC
@CZ 307
TGAGGAATATTGGTCAATGGGCGAGAGCCTGAACCAGCCAAGTAGCGTGCAGGAAGACGGCCCTATGGGTTGTAAACTGCTTTTATAAGGGAACAAAGTGAGTCTCGTGAGACTTTTTGCATGTACCTTATGAATAAGGACCGGCTAATTCCGTGCCAGCAGCCGCGGTAATACGGAAGGTCCGGGCGTTATCCGGATTTATTGGGTTTAAAGGGAGCGTAGGCCGGAGATTAAGCGTGTTGTGAAATGTAGACGCTCAACGTCTGCACTGCAGCGCGAACTGGTTTCCTTGAGTACGCACAAAGTGGGCGGAATTCGTGGTGTAGCGGTGAAATGCTTAGATATCACGAAGAACTCCGATTGCGAAGGCAGCTCACTGGAGCGCAACTGACGCTGAAGCTCGAAAGTGCGGGTATCGAACAGGATTAGATACCCT
+
FGGGGGGGGGGGGGGCFGFGGFGGGGGGGFEFGGGFGFGGGGGGGG@FGGGGGFFCFFEEEGDFGGGFG<@EFCFGGAFGGGGGGCGFGGGGGGGGGGGCE<<FFFGFCFGGGGADDGECFGGEB?EGGGGGAFGAEFGEBCCGEFD@F,CDDDAFCFGGGGGADFCFCE<DGGCF1=GGGGGGGGGEFGGCFEFGGGGGGGGGEGGGEGGGGGGBGCC;>ECCGGFGGGGEFGGDGGGGGGGGGFFCEFGGGFCEGGGGGFEFDFGFFGGGFGFF@GGFFEFFGDGEGGGGGGGFCFEF8GGGEGEGGGFCFF7GGGGGGGGGGGGFGGGGFGFGGGGGGGGGGGGGGGGGGGGGFFGGGGGGGGFGGGGGGGGGGGGFCFDGGGDGGGGGFCGGGGGGGGGFFFEGGGGGGGGGGGGGGGGEDEGCCGGCCCCC
@CZ 308
TGAGGAATATTGGTCAATGGGCGAGAGCCTGAACCAGCCAAGTAGCGTGCAGGAAGACGGCCCTATGGGTTGTAAACTGCTTTTATAAGGGAATAAAGTGGAGTACGTGTCCTTTTTTGTATGTACCCTATGAATAAGCATCGGTTAACTCCGTGCCAGCAGCCGCGGTAATACGGAGGATGCGAGCGTTATCCGGATTTATTGGGTTTAAAGGGTGCGTAGGTGGTGATTTAAGTCAGCGGTGGAAGTTTGTGGCTCAACCATAAAATTGCCGTTGAAACTGGGTTACTTGAGTGTGTTTGAGGTAGGCGGAATGCGTGGTGTAGCGGTGAAATGCATAGATATCACGCAGAACTCCGATTGCGAAGGCAGCTTACTAAACCATAACTGACACTGAAGCACGAAAGCGTGGGGATCAAACAGGATTAGATACCCT
+
FFFGFGEFGGGGGFGFGGGGGGG:+@FCE9FEFGDGGGGGCFDFFFGGGGCEFGFGFGGGGEGCFDFFFGG+,C<9CFF9EG9CEEEFDFFFFFFDCF<<FGG8FF7EFFGDFFEADGGCGEFFGFCFBBA9FGCAEFAF?FGC>FGEEBGDG@<?FF?;>BFGGGGD@G?CCFFFE95:FECGDEEGGB=ECCFEFGGCG;CFGFCFGGGGGGG>GEGGFGGGGFE@@@@BCGGGGEFCGGFACG===GGGGGGGGGGGGGGG=GFGEGGGGGGGGFFGGGGFGFAEF8@FDGGGFEA,GGGGGGGGGGGGDGGGGFGGGGGGGGGFGGFGGGGGGGGGGGGGGGGGGFFGGGGGGGGGGGGGGGGGGGGGGGGGGGGFFGGFFAGGGGGGFGGGFFGGFGGGGGGGGGGGGGFAGGGGGGGGGFGGGGGCCCCC
@CZ 309
TGGGGAATATTGCACAATGGGCGCAAGCCTGATGCAGCCATGCCGCGTGTATGAAGAAGGCCTTCGGGTTGTAAAGTACTTTCAGCGGGGAGGAAGGGAGTAAAGTTAATACCTTTGCTCATTGACGTTACCCGCAGAAGAAGCACCGGCTAACTCCGTGCCAGCAGCCGCGGTAATACGGAGGGTGCAAGCGTTAATCGGAATTACTGGGCGTAAAGCGCACGCAGGCGGTTTGTTAAGTCAGATGTGAAATCCCCGGGCTCAACCTGGGAACTGCATCTGATACTGGCAAGCTTGAGTCTCGTAGAGGGGGGTAGAATTCCAGGTGTAGCGGTGAAATGCGTAGAGATCTGGAGGAATACCGGTGGCGAAGGCGGCCCCCTGGACGAAGACTGACGCTCAGGTGCGAAAGCGTGGGGAGCAAACAGGATTAGATACCCT
+
GCEFGGGGGGGGFCFFF,CE8F7FFFGFCFGGCCEGGCFDAF?FCFGEE:F<DCF9FEEDFGGGGGGGGGCGGGFEFC,E,?,5CF74BC7=@FF,++:B+B,CFFCF,C,5B?FADEGC<FD<FG+=DF>BFG@+3F7C8FG8B:,6FA:FE@9:DG?EGD9?FCEG5=FEBAC1?FFGGBEFGFGFGFGFGGGGGFGGFFFGGGGG=GGGGGGGGGGGEEEFC:EEDGC7<9EF9G<FFFCEFGGEGFFGGGGDEDEGDFGGGFCGFGGGGGGGGFEFGGFCFD<FGDGGGFF?GGGCC>GGGGGGGGFGGGEFGFFGFFFCGGGGGGGGGGGGFDGGGFFGGGFGGGGGGCGGGGGFFGGGGGGGGGGGGGGGGGGEFGGGGFFE<GGFGGGGGFE<EGGGGFEFFCGGGGFGGEGFGGGGGGFGGFGGGGGGCCCCC
@CZ 310
TGAGGAATATTGGTCAATGGGCGAGAGCCTGAACCAGCCAAGTAGCGTGAAGGATGACTGCCCTATGGGTTGTAAACTTCTTTTATAAAGGAATAAAGTCGGGTATGCATACCCGTTTGCATGTACTTTATGAATAAGGATCGGCTAACTCCGTGCCAGCAGCCGCGGTAATACGGAGGATCCGAGCGTTATCCGGATTTATTGGGTTTAAAGGGAGCGTAGGCGGGCGCTTAAGTCAGTTGTGAAAGTTTGCGGCTCAACCGTAAAATTGCAGTTGATACTGGGCGCCTTGAGTGCAGCATAGGTAGGCGGAATTCGTGGTGTAGCGGTGAAATGCTTAGATATCACGCAGAACTCCGATTGCGAAGGCAGCTTACCAAGCCATAACTGACACTGAAGCACGAAAGCGTGGGGATCAAACAGGATTAGATACCCT
+
CFGDFFGDCGGGFGGGGGGGGGGGGEDGGGFFGGGFCGGGGGCCGG7FECFEFGGFE9FFG@DGEFFFGGGGGG9FFG,FFG9<,CCECACGFGGGGGG9,4C?BBFG9FFG?FFFFB7?FGAAFDF9FEGGFF,,B,=FFGECDFGGGGEGEDCFFC8FFCFDDFEFGGGGGGGCFBCFEC>CCGFGGGGGGFG<EFGGGGE=<GGGFFFCCDGB@DEEGCDGGGG>GGGGGGGFGGGFGGGFGGGGGGGGCGEFFDDGGDGFCG>D<FFCF<GGG>=56G>F>+CEGGFGGGFCGFB9FFGGGEGGGGGGGGGGGGGGGGGGGGGGGGGGGGGGGFGGFDGFGGFGGGGGGGF7GEEGGGGGGGGGF8GGGGGFFCGFFDGGGGGGGGGGGGGGGGGGGGGGGGGGGGGGGGGGGGGGGGFGGGGGGGGCCCCC
@CZ 50257
TGGGGAATATTGCACAATGGGCGAAAGCCTGACGCAGCGACGCCGCGTGAAGGATGAAGTATTTCGGTATGTAAACTTCTATCAGCAGGGAAGAAATGACGGTACCTGACTAAGAAGCCCCGGCTAACTACGTGCCAGCGGCCGCGGTAATACGTAGGGGGCAAGCGTTATCCGGATTTACTGGGTGTAAAGGGAGCGTAGACGGACGGGCAAGTCTGATGTGAAAGCCCGGGGCTTAACCCCGGGACTGCATTGGAAACTGTCCATCTTGAGTGCCGGAGAGGTAGGCGGAATTCCTAGCGTAGCGGTGAAATGCGTAGATATTAGGGGGAGCATCAGTGGCGAAGGCGGCTTACTGGACGGTAACTGACGTTGAGGCTCGAAAGCGTGGGGAGCAAACAGGATTAGATACCCT
+
GGGGGGGGGGGGGGGGGGGGGGGGGGGGGGGGGGGGGGGFGGGGGGGGGGGGGGGGGFGGGGGGFGGGGGGGGGGGGGGGGGGGGGGGGGGGGGGGGGGGGGGGGGGGGGGGGGFGGGGFGGGGGGGGGGGGGFGGGGGGGGGGGGGFGGFGGGGGGGGGGGGGGGGEEGGGGGGGGGGGGGGGGGGGGGGGGGGGGGGGGGGGGGGGGGGGGGGGGGFGGGGGFGGGGGGGGGGGGGGGGGGGGGGGGGFDFDFGGCFGGGGGGGGGGGGGGGGGGGGGGGGGGGGGGGGGGGGDCCGGGGFGGGGGGGGGGGGFFDGGGGGGGGGGGGGGGGGGGGGGGGGGGGGGGGGGGGGGGGGGGGGGGGGGGGGGGGGGGGGGGGGGGGGFCGGGGGGGGGGGGGGGGGGFGGCCCCC
@CZ 312
TGAGGAATATTGGTCAATGGGCGAGAGCCTGAACCAGCCAAGTAGCGTGAAGGATGAAGGTCCTACGGATTGTAAACTTCTTTTATACGGGAATAAAGTTTCCTACGTGTAGGCTTTTGTATGTACCTTATGAAAAAGGATCGGCTAAATCCGTGCCAGCAGCCGCGGTAATACGGAGGATCCGGGCGTTATCCGGATTTATTGGGTTTAAAGGGAGCGTAGGTGGACTGGTAAGTCAGTTGTGAAAGTTTGCGGCTCAACCGTAAAATTGCAGTTGATACTGTCAGTCTTGAGTACAGTAGAGGTGGGCGGAATTCGTGGTGTAGCGGTGAAATGCTTAGATATCACGAAGAACTCCGATTGCGAAGGCAGCTCACTGGACTGCAACTGACACTGATGCTCGAAAGTGTGGGTATCAAACAGGATTAGATACCCT
+
FFGGGGGGGG,CCGEFGGGGFG@GDF7DFDFGGGGGGGGFFGG9@CFGGGGF@F,CFFEC,FFGG,BCCCEGFFGAFCCFGGFGFFFEEEGGFFGGFFFEGCD,CEBF8,BBF5,,B,<A@,<FGGG,,,,,BC?F<8%,C9E>46BB#7?<FBA6B?BFBBGDD1E<+E=8FEDF;C:4E<:*(52GFECE@EF?>>FD?5GFC<:D2,CFGEGFGFGGFFF7CE3F=,GGGGGFD6>9GGGGFF9GGGGGEGED@DGGGGGGGFFFGGGGGGGGFFGGFGGGGGGGEFFGGGFGFGGGGGGGGGEGDGGGFCGGGGGGGGGGGGGGGGGGGGGGGFGGGGGGGGGGFGGGGGGGGGGGGGGGGGGGGGGGGGGGGFGGGGGGGGGGGGGGGGGGFGGGGGGGGGGGGGGFGGGGFEGGEGGGGGGGGGGCCCCC
@CZ 313
TGGGGAATATTGCACAATGGGCGAAAGCCTGATGCAGCAACGCCGCGTGAGCGATGAAGGCCTTCGGGTCGTAAAGCTCTGTCCTCAAGGAAGATAATGACGGTACTTGAGGAGGAAGCCCCGGCTAACTACGTGCCAGCAGCCGTGGTAATACGTAGGGGGCTAGCGTTATCCGGATTTACTGGGCGTAAAGGGTGCGTAGGCGGTCTTTTAAGTCAGGAGTGAAAGGCTACGGCTCAACCGTAGTAAGCTCTTGAATCTGGAGGACTTGAGTGCAGGAGAGGAGAGTGGAATTCCTAGTGTAGCGGTGAAATGCGTAGATATTAGGAGGAACACCAGTAGCGAAGGCGGCTCTCTGGACTGTAACTGACGCTGAGGCACGAAAGCGTGGGGAGCAAACAGGATTAGATACCCT
+
FGGGGGGE<EGGGGGGGGGGGGEGGBFG<@FFGGGGGGGGGDEGGGGGGGGGGFGGGGDFFFFCFGGGGGGGGGGAECEFGFEFFGFFGFFGGGGGGGAEGGGGGG9EGGEFCFGGGGGGFE@FG8EFGGGGG<E@FFC3<GGFG1EGGGACFDD:>FFCFG:FFEGGGGEFGGGGGGGGEEGGGGGGGGGGGGEGFGGDGGGGGGGGFGGGGGGDFGGGFGCFAGGGGGGGGGFGGGGF>GGGGGGG=GGGGGG<DGGGGGGGGG>GGGFGGGGGGGGFGGGGGGGGGGGGFF<GGGGGGGGDGGGGGGGGGGGFFGGGGGGGDFGGGFGGGF<EGGGGGGGGGGGGGGGGGGGGGGGGGGGGGGGGGGGGGGGGGGGGGGGGGGGGGGGGGGGGGGGGGGGGGGGGGGCCCCC
@CZ 314
TGGGGAATCTTGCGCAATGGGGGAAAGCCTGATGCAGCGACGCCGCGTGAGGGAAGAAGGTCTTCGGACTGTAAACTCCTGTTGTAGGGGAAGATAATGACGGTAACCGACAAGGAAGGGACGGCTAACTACGTGCCAGCAGCCGCGGTAAAACGTAGGTCACAAGCGTTGTCCGGAATTACTGGGTGTAAAGGGAGCGCAGGCGGTAAGACAAGTTGGAAGTGAAATCTCTGGGCTCAACCCATAAACTGCTTTCAAAACTGTTTTTCTTGAGTAGTGCAGAGGTAGGCGGAATTCCCGGTGTAGCGGTGGAATGCGTAGATATCGGGAGGAACACCAGTGGCGAAGGCGGCCTACTGGGCACTAACTGACGCTGAGGCTCGAAAGTGTGGGTAGCAAACAGGATTAGATACCCT
+
FCGGGGGG9FF<6+@FGGGGF,F+CF,,EGGG<@CFGG:FGGGGGGGGG,,4BFDFFFGGFEGGGGGG4+BFGGG9,9BFGGGGG,5C+>FFEGF<,BF,,+3+8+,5+3+:CFG8A>81>?CCC2FC'@=ACDCCFFB1@9CDC?GFFE:4<5CFF:<8,,?C<=:FBB<55FFCEFF<>2@FGE:C+GG>;:F;EACFFGDC@8#ED2,?C@EC99@CAGFFF;E,@,,CCGEGGGGGF>8,@DCF@D<F,FB,<GGGGGGBFD,?GGFDFFF5,,:,CFBFB4++GCGFGGGGGC7GGGGGGGGGGGF<GGGGGGGGGGGFF@,GGGGGCGGGGGGGGGGGGGGGGGFCC,,6GGGF<C,,,GGGGGGGFC,GGGGGGGGGGGF;GGGGGGGGGGGGGGGGGGGGGGGCCCCC
@CZ 315
TGAGGAATATTGGTCAATGGGCGAGAGCCTGAACCAGCCAAGTAGCGTGAAGGATGACTGCCCTATGGGTTGTAAACTTCTTTTATAAAGGAATAAAGTCGGGTATGCATACCCGTTTGCAAGTACTTTATGAATAAGGATCGGCTAACTCCGTGCCAGCAGCCGCGGTAATACGGAGGATCCGAGCGTTATCCGGATTTATTGGGTTTAAAGGGAGCGTAGATGGATGTGTAAGTCAGTTGTGAAAGTTTGCGGCTCAACCGTAAAATTGCAGTTGATACTGGATATCTTGAGTGCAGTTGAGGCAGGCGGAATTCGTGGTGTAGCGGTGAAATGCTTAGATATCACGAAGAACTCCGATTGCGAAGGCAGCCTGCTAAGCTGCAACTGACATTGAGGCTCGAAAGTGTGGGTATCAAACAGGATTAGATACCCT
+
GGGGGGGGFGGGG,CFGGGGGGGGDGCFGEGGFGGGFCFE@@C6EFGGG@FFGGGGGG9EFF@@E8<@8F:+8CE9C96,CFCF,5CE55:F45FGGGFGFCEFD=FFGGFG@8>+AFB<F,C,CFE9FGCFF95BA::*<GF@ACF>:78A:(>C?F?;;FD<C:BCFCFG5>;:@=856@FGFGFF<<C?41FCCFGGGFGGGFCA?EGGFEFBGFGFAGFGFD7CFB9GGC89GFE9GGGGGFD@FCF77DEGFEEGEGGDDFFGFGGGF8EFA,FEGGGFEEFEFGGGFGFGF9GF8GGGGFCEC<GGGGFGFFCCGGGGDGGGGGFGFGGGGGGGGGGGGEGFGGGGFFFFFFGGGDGGGGGGGGGGFF<-<E<<GFFGFGGGGGGGGGGGGGGCFGGGGGGCGGGGFGGGGGGGGGGGGGGGGFGCCCCC
@CZ 316
TGGGGAATATTGCACAATGGGCGAAAGCCTGATGCAGCAACGCCGCGTGAGCGATGAAGGCCTTCGGGTCGTAAAGCTCTGTCCTCAAGGAAGATAATGACGGTACTTGAGGAGGAAGCCCCGGCTAACTACGTGCCAGCAGCCGAGGTAATAAGTAGGGGGCTAGCGTTATCCGGAATTACTGGGCGTAAAGGGTGCGTAGGTGGTTTCTTAAGTCAGAGGTGAAAGGCTACGGCTCAACCGTAGTAAGCCTTTGAAACTGGGAAACTTGAGTGCAGGAGAGGAGAGTGGAATTCCTAGTGTAGCGGTGAAATGCGTAGATATTAGGAGGAACACCAGTTGCGAAGGCGGCTCTCTGGACTGTAACCGACACTGAGGCACGAAAGCGTGGGGAGCAAACAGGATTAGATACCCT
+
E9DFGGGG,CC,EFGGGF@FC,@F7CEFF9FF9FCECGFEFEC+@BFE:F7C:C8EGGFGF8F8FFGDE:FGFF<9C,FGGGG?<EFFE<,=ED9E,@CF9FC:F:EF<E8,58BFGF.B<BFGE;GFFGCFCFG3FFG7D<D@:#>AFGFGF7EFFFFEGAFFC@CFEC=4@FFFFCGGG@FGGEFF@FF>GF7>CCFA:FDGGGG/GFFF7ED<CE,CGFFFCGGGFFGGCFEDGGGFF@FAFG>GGGFA=GGFCFGFFFGG>DF>GGGGGGF?CGE8GEGFE<EFEFGFFAGGGFFBCECGGGGGGFGEFGGFFGGFGGFFGFGGGGGGEDGGGGGGGFGGGGGGGGGGGF@C,GGFGGGGGGECGFCDGGFGFGGGGGGGGGGGGGGFGCFFGGGGGGGGGGGGGGCCCCC
@CZ 317
TGGGGAATATTGCACAATGGGCGAAAGCCTGATGCAGCAACGCCGCGTGAGCGATGAAGGCCTTCGGGTCGTAAAGCTCTGTCCTCAAGGAAGATAATGACGGTACTTGAGGAGGAAGCCCCGGCTAACTACGTGCCAGCAGCCGCGGTAATACGTAGGGGGCTAGAGTTATCCGGAATTACTGGGCGTAAAGGGTGCGTAGGTGGTTTCTTAAGTCAGAGGTGAAAGGCTACGGCTCAACCGTAGTAAGCCTTTGAAACTGGGAAACTTGAGTGCAGGAGAGGAGAGTGGAATTCCTAGTGTAGCGGTGAAATGCGTAGATATTAGGAGGAACACCAGTTGCGAAGGCGGCTCTCTGGACTGTAACCGACACTGAGGCACGAAAGCGTGGGGAGCAAACAGGATTAGATACCCT
+
FGGFGEGGGGFGGG@EFGGGGGGGGGGGGGGGGGGGFGFF6@FGFGGGGG7EGGGGGFDGGDGCGF7CF7FDBFFCFEFEEECF9FGCFGGGCFGGGCDFGGD:FGFGD<CEF7FCGGGCEFE:=C@FFCD-=DGCFGGG@G<,>FEG+0<2AFDFFGGEDAE?CF#FF5GGGG@FCC8CCF9CEGFFEFFFCFFFGGGGGGGGGGGGGFGGFGGFFCB>FECCGEGGGFFFGEGDFFGGGGGGGGDGGGGGGGGGFFBGGGGGGGFGGGGGGGGGGGGFGGGFEGGGGGGEFFEGF@FGGFDGGGGGGFFEGGGGGFGGGGFFGGGGFGGGGGFFGGGGGGGGFEFGGGGGEGFGFFEAFGGGGGGGGGGFGGGGGGGGGGGGGGGGGFGGGGGGGGFA9GGGGGGGGGCCCCC
@CZ 318
TGAGGAATATTGGTCAATGGACGAGAGTCTGAACCAGCCAAGTAGCGTGAAGGATGGATGCCCTATGGGTTGTAAACTTCTTTTATAGGGGAATAAAGTATTCCACGTGTGGGATTTTGTATGTACCTTATGAATAAGCATCGGCTAACTCCGTGCCAGCAGCCGCGGTAATACGGAGGATGCGAGCGTTATCCGGATTTATTGGGTTTAAAGGGAGCGCAGACGGGTCGTTAAGTCAGCTGTGAAAGTTTGGGGCTCAACCTTAAAATTGCAGTTGATACTGGCGTCCTTAAGTGCGGTTGAGGTGTGCGGAATTCATGGTGTAGCGGTGAAATGCTTAGATATCACGAAGAACTCCGATTGCGAAGGCAGCACACTAAGCCGTAACTGACGTTCATGCTCGAAAGTGTGGGTATCAAACAGGATTAGATACCCT
+
GG@ACECECAGGCFGECFE<6,@F7@F<FFFCG8C<EF<FCFGGGGGGGGGCG<@C,,,6,:C@F8EGGGCFGAEA,C?FGCF9,CF,,4>FDFFAFAEG,<,5?F74B,+4B<,BF,,:9FE,FEE9<?E<,,,9<&25EEE4#1=<,%89+;BC?6CDDG.@BC<CFE>FC,C>4<@>CC@E@GFGGGE>=7BC<C::@F/2=1?C+2C9E:F8C=GGFEBDEDC:=GGGCFDED.7GGFCADF@+GF<EGGF>FFCFFGFFFFEFGGFDGFCFA=9CGFGF7EFGFADGDGGGGFGGGGGEGE:8EEAFGFGFFE=A,GGEGEEFFB,FFFEF@,GGFEFBEGGGGF<DEF@CGGGGGFGGFF9FEGDCGGGFFFF@EEGDGGEEEFFGGF<EFGGGFGGGGGFEFFFGGCGGGGFGGGGGGGGGFFGCCCCC
@CZ 319
TGAGGAATATTGGTCAATGGGCGTAAGCCTGAACCAGCCAAGTCGCGTGAGGGATGAAGGTTCTATGGATCGTAAACCTCTTTTATAAGGGAATAAAGTGCGGGACGTGTCCCGTTTTGTATGTGCCTTATGAATAAGGATCGGCTAACTCCGCGCCAGCAGCCGCGGTAATACGGAGGATCCGAGCGTTATCCGGATTTATTGGGTTTAAAGGGTGCGTAGGCGGCCTTTTAAGTCAGCGGTGAAAGTCTGTGGCTCAACCATAGAATTGCCGTTGAAACTGGGGGGCTTGAGTATGTTTGAGGCAGGCGGAATGCGTGGTGTAGCGGCGAAATGCTTAGATATCACGCAGAACCCCGATTGCGAAGGCAGCCTGCCAAGCCATGACTGACGCTGATGCACGAAAGCGTGGGGATCAAACAGGATTAGATACCCT
+
FEGGGGGCFGGGGGFGGGGGGGGGGGGGGGGFGGGCCFGGGGFGGGGCFCGGGGGGGGGGGGGGGGGGGGGG<FGFGGFCFGGGGGGGGGFFGGGGGF<FGGGG+F@F:FG9FG8F,BEGGGGGGGGCGGFFDGGGFFG9,ECEG?GG8>FGGD@CC:@FCGGD7?EFGG?FGG7ECFD:CF>GFGFFFC<EFGGGGGFF;8GGGGFFBFFFFCEGGGEGEEECECECE,GGGGGGDGE>GD:GGGFFFFGGGGFFGDGGGF:FFGGGGGGGFGD3FFCGGGGGGGGFEF,GGGGFD<E@GAFGGGGEFCFFGCGGGF@GGGFF8GGGF8FGGGGGGFAGGGGGGGFGGGGGGGCGGGGGGGGGGGGGGGGGGGGGGGGGGGGGGGGGGGGGGGGGGGGGGGGGGGGGGGGGGE9GGGGGGGGGGGGGGGGCCCCC
@CZ 320
TGGGGAATATTGCACAATGGAGGAAACTCTGATGCAGCGACGCCGCGTGAGTGAAGAAGTATTTCGGTATGTAAAGCTCTATCAGCAGGGAAGAAAATGACGGTACCTGACTAAGAAGCACCGGCTAAATACGTGCCAGCAGCCGCGGTAATACGCATGGTGCAAGCGTTATCCGGATTTACTGGGTGTAAAGGGAGCGTAGGTGGCAAGGCAAGCCAGAAGTGAAAACCCGGGGCTCAACCGCGGGATTGCTTTTGGAACTGTCATGCTAGAGCGCAGGAGGGGTGAGCGGAATTCCTAGTGTAGCGGTGAAATGCGTAGATATTAGGAGGAACACCGGAGGCGAAGGCGGCTCACTGGACTGTAACTGACACTGAGGCTCGAAAGCGTGGGGAGCGAACAGGATTAGATACCCT
+
FGGGGGGGGGGGGGGGGGGGGFGGGGGGGGGGGGFGGGGGGGGGGGG@FGGGGGGG9FGEGGFGGGGGGGGGGGF9FGGGGGFGGGGGGGGGGGGGFFGGGGGGGGGGGFGGGGGGGGGGGGGGGGFGGGGGGFGDGGGGGF?FGGGGGGGGGGGGG7GGFEGGGGGGGFGGGDGFGGGGGGGGGGGGGGGGGGGDECGGGFFFFGGGGGGGF:FGGGGGGGGGGGGFGGGGFGGEEGGGGGGGGGGGEGGGFGGFFGGGGGGFGGGGGGGGGGGGGGGGGGGGGCGCGGDFGDEGGGGFGGGGGGGGGGGGGEFGGGGGGGGFGGFGGGGGGGGGGGGEGGGGGGGGGGGGGFGGGGGGFGGGGGGF9GGGGGGGGGGGGGGGGGGGGGGGGGGGGGGGGGGGGGGGGGGCCCCC
@CZ 321
TGAGGAATATTGGTCAATGGGCGAGAGCCTGAACCAGCCAAGTAGCGTGAAGGATGACTGCCCTATGGGTTGTAAACTTCTTTTATAAAGGAATAAAGTCGGGTATGCATACCCGTTTGCATGCACTTTATGAATAAGGATCGGCTAACTCCGTGCCAGCAGCCGCGGTAATACGGAGGATCCGAGCGTTATCCGGATTTATTGGGTTTAAAGGGAGCGTAGATGGATGTTTAAGTCAGTTGTGAAAGTCTGCGGCTCAACCGTAAAATTGCAGTTGATACTGGATATCTTGAGTGCAGTTGAGGCAGGCGGAATTCGTGGTGTAGCGGTGAAATGCTTAGATATCACGAAGAACTCCGATTGCGAAGGCAGCCTGCTAAGCTGCAACTGACATTGAGGCTCGAAAGTGTGGGTATCAAACAGGATTAGATACCCT
+
FFGGGFGGGGFGG@FGGGFFFFGG7FGG8F<FFGFFG?FEGFFGGAEGEFDFGGGFG,CF<CFC@FFFFFG=FFGFGEF<F9F99,CEFDCG@F,FFGCFGGCEE8FCE9E@F,>F,<F9A<FD@FFFGGFGCGGGFF9<=/A8F4CGFCFDCBCE@D==DBF9F7EFFGEGGGFCC?>3CE>G<75FG>:DFCFEC>GGFFGFGGFDGGGGGGFCE5E=F=F>FFFFCFCGGGGGGGEFE@,FEGGEC=@EGGFEFGGGGGGDCCF=GGD<FGGGGGGDGGGGGGF<FGFF8FFFGGGF?GGGGGGGGFGCGGGFDGFFGGGGGGGGGGFFAGGGGGFGGGGGGF@GEFGGGGGFFDFGGGGGGGGGGGGGFGFAGFF<FGGGGGGGGGGGGGGGFF>GGGGGFGFEGFGGGGGGGGGGGGCGGGGGFGGCCCCC
@CZ 322
TGGGGAATATTGCACAATGGGGGAAACCCTGATGCAGCGACGCCGCGTGAGCGATGAAGTATTTCGGTATGTAAAGCTCTATCAGCGGGGAAGAAAATGACGGTACCTGACTAAGAAGCCCCGGCTAACTACGTGCCAGCAGCCGCGGTAATACGTAGGGGGCAAGCGTTATCCGGATTTACTGGGTGTAAAGGGAGCGTAGACGGCACGGCAAGCCAGATGTGAAAGCCCGGGGCTCAACCCCGGGACTGCATTTGGAACTGCTGAGCTAGAGTGTCGGAGAGGCAAGTGGAATTCCTAGTGTAGCGGTGAAATGCGTAGATATTAGGAGGAACACCAGTGGCGAAGGCGGCTTGCTGGACTGTAACTGACACTGAGGCTCGAAAGCGTGGGGAGCAAACAGGATTAGATACCCT
+
FF,FCGGGGGGGGFGGGGGGGGDGGGGGGGGGG9FGGGFE:CEGGG>FGGGEEGGGGGFE?E9FFFE=F@EGGGDAEFEAC<?FG?CFFGDGDGGGFGGFGGGGDGGBF8FGGGGGF@EFFG8@BCDGCFAGG@EGCFC:FGGGGGGGAA=@FFFFCGGGGE;;<F:FCGGGFGGGGEF3FGGGGGFGECGGGEFFEFGGFGGDCC#*GFDGGGE;GEGFCGGGFC7<GGGGGGGG7GGGEGEF<FFGFFGGG=GGGGGFGGGGCGGFFFFGFFFFB:FFDGGGGGFAGGGFFGFGF<?GGGGGGGEFGCGGGGGGGFGGGGGFGGGGGGFGFFGGGGGGGGEFGGGGGECGGGFGGGGGGGGGGGGGGGGDFGGGGDGGGGGGGGGGGGGGGFGGEGGGE9AE,FE9GGGCCCCC
@CZ 323
TGGGGAATATTGCACAATGGGGGAAACACTGATGCAGCAACGCCGCGTGAGCGACGAAGGCCTTTGGGTCGTAAAGCTCTTTCCTTGGGGAAGAAAAAACGAGGGTACCCAAGGAGGAACCACCGGCTAACTACGTGCCAGCAGCCGCGGTAATACGAAGGGGGCAAGCTTTATCCGGAATTATTGGGCGTAAAGAGTAGGTAGTGGGTTTCTTAAGCGCAGGGGAAAAGGCAATGGCTTAACCATTGTTCGCCCCGTGAACTGAGAGACTTGAGTGCTGGAGAGGAAAGCGGAATTCCTAGTGTAGCGGTGAAATGCGTAGATATTAGGAGGAACACCAGTGGCGAAGGCGGCTTTCTGGACAGTAACTGACACTGAGATACGAAAGCGTGGGGAGCAAACAGGATTAGATACCCT
+
FGGGGGGGFGFGGGGGGGGGG7::CFD6CFFGGFFGGGGGGGC++8@F::B,FG+@F==:,CEE,CDE@FGCEEG,E,B?,9EA9FGCCEFE7FFFFGG++++++8,,>DFE,:BDG+<,3,385*@*@F@=F,:0@.6.*/>D>34=F:'=7<2<=*8EA<2<<C0),:BE?CE?67ECD48C<=CC<C2B9;B7;B;,6?==**8D8<,2>:C5EC:6,GGD;:,GGGFAEF<FD<@,FCGFGFCCEDGGEF7EFF;CFGFE?ABBAGGGFGGFFFEE,FGGGGGGDGDBGFGGGGCFEF9GGGFC?GGGF>GGDGGFAGGGGGGGGGGGGGFF9GGGGGGGGGGGGGGCGGGFCE9GGGGGEEGGGGGGGFGGGGFCF@GGGGGGGGGGGGGGGGGGGGFGGGGGGGGDCCCCC
@CZ 49694
TGGGGAATATTGCGCAATGGGCGAAAGCCTGACGCCGCGACGCCGCGTGAGGGATGGAGGTCTTCGGATCGTAAACCTCTGTCAGCAGGGAAGAAAGTTATGCGTGCTAATCAGTGTGTAATTGACGGTACCTGCAAAGGAAGCACCGGCTAACTCCGTGCCAGCAGCCGCGGTAACACGGAGGGTGCGAGCGTTAATCGGAATTACTGGGCGTAAAGCGCTCGTAGGTAGTGTATCAAGTCAAGGGTGAAATCCCCGCGCTCAACGTGGGAGCTGCCTTTGAAACTGGTAGACTTGAGTGTGTGAGAGGATAGTGGAATTCCAGGTGTAGGATTGAAATCCGTAGATATCTGGAGGAACACCAGTGGCGAAGGCGACTATCTGGCACATAACTGACACTGAGGAGCGAAAGCGTGGGTAGCAAACAGGATTAGATACCCT
+
GGG@CGGGGGFGGGGGGGGGGGGGGGGCGGGGFGG+@FFGGDGGGGGFEGGFGGGGGGGGGGGGGFGGGGGGGGGGGGGGFGGGGGGGGGGGGGGGG>EFGEGGGGGGGGGGCFGGGFGGFGGDGGDGGGG,@=FFCFGCCFFGFGGEEGGGEGGGGEGGGGGGGGGGG;EF?GGGGGGCCGGGGEEDGG>ECGGCFFFG?CFEFGGG4@CFFGFGECCGGDEFFFGGFGGGGGGGGGFFCFGGGGGFEGGGEFFGFFEDECGGFCGGGGF9>EGFEFGFGGGGG@CFE,AGFCFGFGGFF??CGGGGGFAGGGFGGFFFFCGGGGGGFAE?6,FF9GF?=ACFE<C,FEFCGGGGFC68C,FFB,@C7GF@GFGFGGF<@FF@FEFGFFDFC,,EFGDGEECFF@GGGGGFFCFGFCFFEAGGEGGGGGGGGGGGCCCCC
@CZ 325
TGAGGAATATTGGTCAATGGACGCGAGTCTGAACCAGCCAAGTAGCGTGAAGGATGACTGCCCTATGGGTTGTAAACTTCTTTTATACGGGAATAAAGTTAGCCACGTGTGGCTTTTTGCATGTACCGTATGAATAAGGATCGGCTAACTCCGTGCCAGCAGCCGCGGTAATACGGAGGATCCGAGCGTTATCCGGATTTATTGGGGTTAAAGGGAGCGTAGGCGGACGCTTAAGTCAGTTGTGAAAGTTTGCGGCTCAACCGTAAAATTGCAGTTGATACTGGGTGTCTTGAGTGCAACAGAGGTAGGCGGAATTCGTGGTGTAGCGGTGAAATGCTTAGATATCACGAAGAACTCCGATTGCGAAGGCAGCTTACTGGATTGTAACTGACGCTGATGCTCGAAAGTGTGGGTATCAAACAGGATTAGATACCCT
+
CDFGGGFCEEFGCDFGGGFF9E+++7@CFFFCFFGGGG,CC<FADCF@:@7AFFFEGG9F?EGC,CEDDEG+6CFCE<EGAE9FGGFFGCEGGFFGFC<EFFFFFE:FF?=CFE8<FGGFFED<@E<+BFFCFDFGGG9F,EBFFFDFE;GGGF<F?FAFDCFGFCCBFGGFGGGGCGED,D8:<E>FEFGEBGCF,DFFC:GGGA&GGGGGGGGB>EF:CGDDC:CCEDFCGFFGFGFFGGGGGGEC1E=GGGGFGGGFCCC9G=>GGGGFFGGGGGGGFFCGGFGGEFCGGGFCEEEFFGFGGGGGGGGGFGGEGGFFFGGGGGGGGGGGFGGGFGGGFD<FGGGGGGFGGFDEDGGGGGGGGGGGGGGGGGFFFGGGGGGGFGFGCEFGGGGGGGGGGGGGGGF>GGGGGGGGFGGGFCFGGGGGGGFCCCCC
@CZ 326
TGGGGAATATTGCACAATGGGCGCAAGACTGATGCAGCCATGCCGCGTATATGAAGAAGGCCTTCGGGTTGTAAAGTACTTTCAGCGGGGAGGAAGGGAGTAAAGTTAATAACTATGCTCATTGACGTTACCCGCAGAAGAAGCACCGGCTAACTCCGTGCCAGCAGCCGCGGTAATACGGAGGGTGCAAGCGCTAATCGGAATTACTGGGCGTAAAGCGCACGCAGGCGGTTTGTTAAGTCGGATGTGAAATCCCCGGGCTCAACCTGGGAACTGCATCTGATACTGGCAAGCTTGAGTCTCGTAGAGGGGGGTAGAATGCCAGGTGTAGCGGTGAAATGCGTAGAGATCTGGAGGAATACCGGTGGCGAAGGCGGCCCCCTGGACGAAGACTGACGCTCAGGTGCGAAAGCGTGGGGAGCAAACAGGATTAGATACCCT
+
@EF8@@CEC,@@FEEE,EAECCFFFGG8CC<<FE,C@<F<FFFFEGD@F,EF9FFFGE8=8:F@EDFGGGCFEFCFGGG,<FFEEFFGCFC7CEEF7:=FF,?,C,,<DF,,B?,C?C,,CA,,FFC+DF:FDG>EC@FEDFFGGGECA@:B8>0<DC4;>7?<7FBGGEFEEFG@CF#959?;C<GGFFC3CEC?:/A3:CF@<C:F:C;EGFEG5EEGCEECC4/1(2/FGF;9CFCEFFGB9B?<;CC7GDFGGFGDGCFGF9@=GGGFFGGFF;CGGFC<GFCFGGGFFDD@A=7GEEFGGGFECCGGFGFAGFFE8GFCGGGGEECF<CGGGGGFGGGGEFGDFGGFGGFGGGGF=C@67GGGGGGGGGFGEDGC@ECGGGD<AGGGGGEECFFGEFGFFBCGGFEGGF<FFECGGF<GGGGGGGGGGGGGCCCCC
@CZ 327
TGAGGAGTATTGGTCAATGGGCGTTAGCCTGAACCAGCCAAGTAGCGTGAAGGACGAAGGCTCTATGTGTCGTAGACTTCTTTTATATAAGAATAAAGTGCAGTATGTATACTGTTTTGTATGTATTATATGAATAAGGATCGGCTAACTCCGTGCCAGCAGCCGCGGTAATACGGAGGATCCGAGCGTTATCCGGATTTATTGGGTTTAAAGGGAGCGTAGGTGGTGATTTAAGTCAGCGGTGAAAGTTTGTGGCTCAACCATAAAATTGCCGTTGAAACTGGGTTACTTGAGTGTGTTTGAGGTAGGCGGAATGCGTGGTGTAGCGGTGAAATGCATAGATATCACGCAGAACTCCGATTGCGAAGGCAGCTTACTAAACCATAACTGACACTGAAGCACGAAAGCGTGGGGATCAAACAGGATTAGATACCCT
+
FFFFGGFEFGAEGGGGGFGGGGGGGFGFFFFGGGG?8FEEGGGGGG>CGGGGG<ECGGGFDGEFGG<9?CCF,=CBFGGDGGGGCFGGGGGFDEEE<EFCFAFAFFGGCFFE<?E<F,,?FGGAAGCC?FFGFG<5ECCC?A@A>FEFC<<E<FGG?F<FFCGCGCCCFGFBFG?>74F<FG@FGCFGCEEAFF@=FGFC;@EFFFFFGGDEFGG7@@CCGGGFDFFGDGFEG9GEC6CEGGGGGGGGGGGGGFCGGGGGFDFFCGGGFGDGFGGGFEDGFCFFF9FF@=FGDGGGGGFD?GEGFFFC+GGGDFGFCGCFGFCGGFCFGGGGGGGGGFGGGFGGGGFGGGGEF@CGGDFGGGGGGGGGGGGGGGGGGGGGFGGGDGGGGGFGGGGGGGGFGGEF:EGGGFGGFGGFFGGFGGFGGFEGFDGCCCCC
@CZ 328
TGAGGAATATTGGTCAATGGACGAGAGTCTGAACCAGCCAAGTAGAGTGAAGGAGGACTGCCCTATGGGTTGTAAACTTCTTTTATACGGGAATAAAGTTAGCAACGTGTGGATTTTTGCATGTACAGTATGAATAAGGATCGGCTAACTCCGTGCCAGCAGCCGCGGTAATACGGAGGATCCGAGCGTTATCCGGATTTATTGGGTTTAAAGGGAGCGTAGGCGGACGCTTAAGTCAGTTGTGAAAGTTTGCGGCTCAACCGTAAAATTGCAGTTGATACTGGGTGTTTTGAGTGCAACAGAGGTAGGCGGAATTCGTGGTGTAGCGGTGAAATGCTTAGATATCACGAAGAACTCCGATTGCGAAGGCAGCTTACTGGATTGTAACTGACGCTGATGCTCGAAAGTGTGGGTATCAAACAGGATTAGATACCCT
+
FFFFFGGGGGEGDCC9CCEAEE+CFCBECFFFFF,CE88@FFGGF,CCEFDG8C,BFD8@6CE8@FG,69BC:FFFF@9F,6CCCFC,C=:CC8EF:<,EFFC,?4CFFBCE,,,:<EEC,A<FFA,CFFD<<FFCGG:<G9FABBFG8183<4BFFBFFF855@6CEFCFFGFFC8.@F=C0>:<AC>FGGGFFCFE<F;:8:6EF9::@GECC=C6CD?>FDGGGGG=FE@<CEC<E<@<FCGGGGBC:CCFFCGGGG=FB9FGGGGD=FFFGGGGGFFFGGFFA:,<FA3FGGGFF?GGGDGDDGGFFGDFGGGGGGFFDGEGCE<GGGFGFGGFFAGFGGGGGGGGGGGGGGCF@GGEGFGGGFCGFFGFFGGGGGGGGGGF<EFBF@,,FEGGGGFGGGGGGGGGGFGGGGGGGEFGFEGFGGE?GCCCCC
@CZ 329
TGGGGAATATTGCACAATGGGGGAAACCCTGATGCAGCGACGCCGCGTGAGCGAAGAAGTATTTCGGTATGTAAAGCTCTATCAGCAGGGAAGAGGAAATGACGGTACCTGACTAAGAAGCACCGGCTAAATACGTGCCAGCAGCCGCGGTAATACGTATGGTGCAAGCGTTATCCGGATTTACTGGGTGTAAAGGGAGCGCAGGCGGAAGGCTAAGTCTGTTGTGAAAGCCCGGGGCTCAACCCCGGTACTGCATTGGAAACTGGTCATCTAGAGTGTCGGAGGGGTGGGTGGAATTCCTAGTGTAGTGGTGAAATGCGTAGATATCGGGGGGAACACCAGTGGCGAAGGCGGCCTACTGGGCACCAACTGACGCTGAGGCTCGAAAGTGTGGGTAGAAAACAGGATTAGATACCCT
+
GGGGGGGGGGGGGGGGGGGGGGGGGGGGGFFGGGGFFGGGG@F@CFGGGGEFGCEEGGGGGDGGGGGEGGGFGGGGGCFFGGGGGGGGGGCFEGGGGGGGGGGEE@DGGGGGGFFEGGF8FFFGGGDF@<F9FFFFF7CF7>BF,@FF@FGGFFGGF<CCC<<@9CBFDC1:FG?:CFFGGGGFGGGG:FC9F<FGGGGGG>>FG%F9ECCG<.<8C:78E0,E4FGGG.;>8>FG48?5>CGG7AFGCEDFF@#GGFGG,FDGGGGFGGCC9F;7#=62F91GGGEF@,ECGFB,AB:,,,FGFECDEA9GGGF@BC,CC9,++ECF8>,,FFCDFFGGFFB:F?GGEF@CGGGF<<FF<E<8GF9EC@DGGGGGCFCFB,C7GGGGGEFEFCFECC,<CF9CGGGGGGGGGCCCCC
@CZ 330
TGGGGAATATTGCACAATGGGGGGAACCCTGATGCAGCAATGCCGCGTGGGTGAAGAAGTACCCCGGTATGTAAAGCCCTGTCAGAAGGGAAGAAAATGAAGGTACCTGACTAAGAAGCCCCGGCTAACTACGTGCCAGCAGCCGCGGTAATAAGTAGGGGGCAAGCGTTATCCGGATTTACTGGGTGTAAAGGGAGCGTAGACGTGGCAGCAAGTCTGATGTGAAAATCCGGGGCCCAACCCCGGAAGTGCATTGGAAACTGTTGATCTGGAGTGTCGGAGAGGCAAGTGGAATTCCTGGTGTAGCGGTGAAATGCGTAGATATCAGGAGGAACGCCAGTGGCGAAGGCGGCTTGCTGGACGATGACTGACGTTGAGGCTCGAAAGCGTGGGGAGCAAACAGGATTAGATACCCT
+
FFGF@FFFGGFGGGGFGGGGGGG@FGG+?DFG99AEFFFGGGGGC:FCFEEFGGGGGFFFGGG9CBF@>+BEFGGGFFGG7@FGG,@FGECFEFGGGGCF,:F?>;FFGGFFGEFFFF>FFCFGC**8<,<:B<77F,<FFGGGG@7>*;2<62<>2ECCGGD;;C>E/EE'9/;8*2:8;4FCDC7C#DGFCC>@>E?F=C4%<##2CCCFE:CCCFC9;@@@FC&CCEFGEGGECCEFGD>FBF@>C=FE=FGG<AFDGGFD<8A::FFC?GGECEGGGFGFDEGGFCGFGGFGFE+GFCEFC=+FEACFDECGGFGDE=F,E8AEEFGFEFEFFFDGGGFFGDFBCGGF8GGFGGGGGGGGGGGGGFFGGGGGGGGGGGGGGGGGF?FGGF9GFGGGGGGFFFGGFGGCCCCC
@CZ 331
TAAGGAATATTGGTCAATGGACGCAAGTCTGAACCAGCCATGCCGCGTGGAGGATGAAGGCCCTCTGGGTTGTAAACTTCTTTTATGGGGGACGAAATCACTTATTCTTAAGTGTCTGACGGTACCCCAGGAATAAGCACCGGCTAACTCCGTGCCAGCAGCCGCGGTAATACGGAGGGTGCAAGCGTTATCCGGATTTACTGGGTTTAAAGGGTGCGTAGGAGGGTGTGTAAGTCAGTGGTGAAATCTTCGAGCTTAACTCGGAAACTGCCGTTGATACTACATGTCTTGAATATCGTGGAGGTGAGCGGAATATGTCATGTAGCGGTGAAATGCTTAGATATGACATAGAACACCAATTGCGAAGGCAGCTCGCTACACGAATATTGACTCTGAGGCACGAAAGCGTGGGGATCAAACAGGATTAGATACCCT
+
GGGGGGGGGFGGGFGFGGCGGGGGGGCAGGGGFGGGEFGGGF@FCFGGGGGGGFGGGG9CEFFCFFGGGGGGGGGGGGGGGGGGGGGEFGGG>EGGEGGGGGGGGGFDGGGFF9FFFAFGG7FFFGGGGGGDDEGFFGGCDFG@2FGGEDGGFFGF?>@:FF;CG>CFEE=FFGA=FGGGF@FAGBEGGCGGGFCCEGFFBGGGGGGGGGGGGEFGEFGGGGFBCEFGGGGGGGGGGGGFGGGGGGGGGGEGFDGGGGGGGGDFGGGGDEECFEC<;FFGGDFGFFCCFBFDECEFCGEGGGGFGGDGGGDGGGGGGGFEFGGGGFCGFEGGGGFFFFFGFGGGFGGGFGGGGGGGGGFDGGGGGGGGGDGGGGGGGFFGGGGGGGFGGGE@GGGGGGGGGGGGGGGGGGGGGGGGGGGFGGGFFGGGGGCCCCC
@CZ 332
TGGGGAATATTGGGCAATGGGGGAAACCCTGGCCCAGCGACGCCGCGTGAAGGAAGAAGGCTTTCGGGTTGTAAACTTCTTTTACCAGGGACGAAGAAAGTGACGGTACCTGGAGAAAAAGCCATGGCTAACTACGTGCCAGCAGCCGCGGTAATACGTAGGTGGCAAGCGTTGTCCGGATTTACTGGGTGTAAAGGGCGTGTAGGCGGAGCAGCAAGTCAGAAGTGAAATCCCGAGGCTTAACCACGGAACTGCTTTTAAAACTGTTGTGCTTGAGTGATGGAGAGTAAAGCGGACTTCCTAGTGTAGCGGTGGAATGCGTAGATATTAGGAGGAACACCAGAGGCGAAGGCGGCTTTCTGGACATTAACTGACGCTGAGGCTCGAAAGCGTTGGGAGCAAACAGGATTAGATACCCT
+
GFGGGDGGGGGGGFGFGDGGGDGGGGFFGGGGGFGGGGGGGGGGGGGDGGFCGFFFGGFGGGGGGGGGGGGGGFFGGGGGGFGGGGGF7FCD@CFDGGGGBFFFGCE@+=FDEDGGGGGGGGGFFEF?AFFG4C8CDGFCFGGCFGGECGG>F:FGFGFFCC;FEG2<C:GFCFGGCGEGGGGFDCDFFCB8C?GGFGGGFGFAGGFGGFGGGFGDGFGEFGDFGGGGGGGGGED5FEECGGEGGGFGGGGFF=FFGGGGGGFGFFGGGGGG;FEBFGGGGGGFE8E,GCEFFCGF8GGGGGFFGGF>GGGFGFCEGGEGGGGGCFGGGGGFFCGGGGGFGGF:GGGGGGGGFFE@CGCGFGGGGGGFGFGGGEGGGFGCGGGFEEGFGGGGGGGGGGGGGGGGFFGGGGGGGGCCC@C
@CZ 333
TGAGGAATATTGGTCAATGGACGAGAGTCTGAACCAGCCAAGTAGCGTGAAGGATGAAGGTCCTACGGATTGTAAACTCCTTTTATAAGGGAGTAAAACCTCCCACGTGTGTGAGCGGCTATGTACCTTATGAATAAACATCGGCTAACTCCGTGCCAGCAGCCGCGGTAATACGGAGGATGCGAGCGTTATCCGGATTTATTGGGTTTAAAGGGAGCGCAGACGGGTCGTTAAGTCAGCTGTGAAAGTTTGGGGCTCAACCTTAAAGTTGCAGTTGATACTGGATATCTTGAGTGCAGTTGAGGCAGGCGGAATTCGGGGTGTAGCGGTGAAATGCTTAGATATCACGAAGAACTCCGATTGCGAAGGCAGCCTGCTAAGCTGCAACTGACATTGAGGCTCGAAAGTGTGGGTATCAAACAGGATTAGATACCCT
+
GGGGGGGFGGGG<6EFGGGGGFFG7FFFGGGG,CFFGGCFGF@FFGGGGGGFGGFFGGG?CFFGGFEGGGCF<FF,CA,,:CFA<EFFFGGF,,:CFF9,<,,+BF+BAEDC,CF,+++8:?EDC9E,,7,58,,<E,7FA8CB:4C<,AF<BFGGCEF<FGG<C-28@FCGFGG:DC4*:@>=?GFGFDFCEGGC?CF6;CGGFDGGGFFAEEGAB5@EE@*2GGE>/B=FFGGFCAC8<GFCGFF8F:7CGGGGFEFGGE5A,FFGFGGFFCECAFE@GGCEE4<FGFEE?GFGEF?,,FFFE@:EEFGGGEGF@74,GGGFCF@EGGGGGGF8DGFFGGGGF@F@EE@FCCFBCF8BGCGGGGGFF8EFC,AFFFF,FGCF6FGGGEGFACGFCGGGF>GGFFFCEGGFFGGGGGGGGGGGGGGGGGGCCCCC
@CZ 334
TGGGGAATATTGCACAATGGGCGCAAGCCTGATGCAGCGACGCCGCGTGAGGGATGGAGGCCTTCGGGTTGTAAACCTCTTTTATCGGGGAGCAAGCGAGAGTGAGTTTAACCGTTGAATACGCACCGGCTAACTACGTGCAAGCAGCCGCGGGAATACGTAGGGTGCAAGCGTTATCCGGAATTATTGGGCGTAAAGGGCTCGTAGGCGGTTCGTCGCGTCCGGGGTGAAAGTCCATCGCTTAACGGTGGATCCGCGCCGGGTACGGGCGGGCTTGAGTGCGGCAGGGGAGACTGGAATTCCCGGTGTAACGGTGGAATGTGTAGATATCGGGAAGAACACCAATGGCGAAGGCAGGTCTCTGGGCCGTTACTGACGCTGAGGAGCGAAAGCGTGGGGAGCGAATAGGATTAGATACCCT
+
GGGGGGGGGFFFDGGGGGGGGGGEFFGGGGGGGFFGFGEC@FCGGGGGGGGGGGGEFFGGGGGGGGGGCFGGGGGCGGGG9FBE?FGGGDFECFFFGCC:FGFDFF=@>E,>>CC@C<FGG,@<B<EG<>FG8FC=BC<DF#28:>DC<9*<1#GC<FD:,=GGGE?<FFGFGGG48C@:C>C<C>7=GGDGFDGGGGCGEE>A::GGFGGGEEEGEE5DGGGC;#FCGF0<FFGF=*<GGGGGGEFCGGFEC>:FCC>@<CGGGGGGGGGGGGF<GFGEGECGDGGGGGGGFBGGGGGGGGGCGGGGF=8GGGGGFGGGGGGFGGGGGGGGGGGGGGGGGGGGGGGGGGGGGGGGGFFGGGFFF7GF9GGGGGGGGGGGGGGF@GGFGGGGGGGGGGGGGGFGGGGGGGGGGGGGCCCCC
@CZ 335
TGGGGAATATTGCACAATGGGGGAAACCCTGATGCAGCGACGCCGCGTGAGCGAAGAAGTATCTCGGTATGTAAACTTCTATCAGCAGGGAAGATAGTGATGGTACCTGACTAAGAAGCCCCGGCTAACTACGTGCCAGCAGCCGCGGTAATACGTAGGGGGCAAGCGTTATCCGGATTTACTGGGTGTAAAGGGAGCGTAGACGGTGTGGCAAGTCTGATGTGAAAGGCATGGGCTCAACCTGTGGACTGCATTGGAAACTGTCATACTTGAGTGCCGGAGGGGTAAGCGGAATTCCTAGTGTAGCGGTGAAATGCGTAGATATTAGGAGGAACACCAGTGGCGAAGGCGGCTTACTGGACGGTAACTGACGTTGAGGCTCGAAAGTGTGGGTAGCAAACAGGATTAGATACCCT
+
GGGGGGGGGGGGGGGGGGGGGGGGGGGGGGGGGGGGGGGGGGGGGGGGGGGGGGGGGGGGGGGGGGGGGGGGGGGGGGGGGGGGGGGGGGGGGGGGGGGGGFGGGGGGGGGGGGGGGGGGGGGGGGGGGGGGGGFGGGGGGGGGGGGGEFGGGGGGGGGGGGGGGGGGG7<:GGGGGGGGFGGGGGGGGGFGGGDFEFGGGEGGGGGF>EDFGGGGGGGCFGGGGGGFGGCGGDGGFGGGGGGGFGGFAGGGGGGGGGGGGGGCGGGFDGGGFGCGD>GGFF?GGGGGGFGGGGGGGGFAGGGGGGGFGGGDGGGGGGGGGGGGGGGGGGGGGGGGGGGGGGGGGGDFGGGGGCGGGGGGGGGGGGGGGGGGGGGGDGGGGGGGGGGGGGGGGGGGGGGGGGGGGGGGGGGCCCCC
@CZ 336
TGGGGAATTTTGCGCAATGGGGGAAACCCTGACGCAGCAACGCCGCGTGCGGGACGACGGCCTTCGGGTTGTAAACCGCTTCCAGCAGGGAAGAAATTCGACGGTACCTGCAGAAGAAGCTCCGGCTAACTACGTGCCAGCAGCCGCGGTAATACGTAGGGAGCGAGCGTTATCCGGATTCATTGGGCGTAAAGAGCGCGTAGGCGGCCTCTCAAGCGGGATCTCTAATCCGAGGGCTCAACCCCCGCCCGGATCCCGAACTGGGAGGCTCGAGTTCGGTAGAGGCAGGCGGAATTCCCGGTGTAGCGGTGGAATGCGCAGATATCGGGAAGAACACCGATGACGAAGGCAGCCTGCTGGGCCGCAACTGACGCTGAGGCGCGAAAGCTAGGGGAGCGAACAGGATTAGATACCCT
+
GGGGGGGGGGGGGGGGGGGGGGGGGGGGGGGGGGGGGGGGGGGGGGGGGGGGGGGGGGGGGGGGGGGGGGGGGGGGGGGGGGGGGGGGGGGGGGGGGGGGGGGGGGGGGGGGGGGGGFGGFFGGGGGGGG>@GGGFGGGFGGGG?GGGGGGGGGGF<FCGGGGGGEGGGGGGGGGGGGGGFFGGGGGGGGDEGGGGGGGGGGGGGGGEGC<8EGGGGGGGGDFGGGGGGGGGGGEGGGGGGGGGGGGGDGGGGDGFFGGGG<FGGFEGGGGGFGEGGGGGGGGGGFCGGGGFGGGGGGDGGGGGGGGGGGGGGEDGGFGGGGGGGGGFGFFGGGGGGGGGGGGGGGGGGFGGGGGGGGGGGGGGGGGGGGGGGGGGGGGGGGGGGGGDFGGGGGGGGGGGGGGGGGGGGGGCCCCC
@CZ 337
TAGGGAATCTTCGGCAATGGACGGAAGTCTGACCGAGCAACGCCGCGTGAGTGAAGAAGGTTTTCGGATCGTAAAGCTCTGTTGTAAGAGAAGAACGAGTGTGAGAGTGGAAAGTTCACACTGTGACGGTATCTTACCAGAAAGGGACGGCTAACTACGTGCCAGCAGCCGCGGTAATACGTAGGTCCCGAGCGTTGTCCGGATTTATTGGGCGTAAAGCGAGCGCAGGCGGTTAGATAAGTCTGAAGTTAAAGGCTGTGGCTTAACCATAGTACGCTTTGGAAACTGTTTAACTTGAGTGCAAGAGGGGAGAGTGGAATTCCATGTGTAGCGGTGAAATGCGTAGATATATGGAGGAACACCGGTGGCGAAAGCGGCTCTCTGGCTTGTAACTGACGCTGAGGCTCGAAAGCGTGGGGAGCAAACAGGATTAGATACCCT
+
GGGGGGGGGGGGGGGGGGGGGEEEGCGGGGGGGG+@CFGGGGGGGGG@FEFGFGGGGGFGGGGGGGEGGEGFFFGGGEGGFADFGG<FFGGGGGGGGGGGGGGGGCFFC7FFFGGGGGGGGGGGGGGGGGGGGGGGGGGGFGGGCEGFECF7FEFGGFGGGFGGFGGGG:>@FGGDGGGGFFDGEGCFFGEDGG<GGGEC:CECC;EGGCFC@FEFFGFGEEBDFDEGCCGGCEGGGFFGFGGFFECC9FFGGFGGGFFGGFGGGGFCFGGGGGGGGGGCGGGGGGGGGGGGDGGCGFGGGGGGGGGGGGDGGGGGGGGGGGGGGGGGGDGGGGGFGGEFGGGGGGGGGFFGGGGGGGGGGGGGGGGGDGGGFGGDGGGGGGGGGGGGGGGGGGGEGFGGGGGFCGGGGGGGGGGGGEGGGGGGGGGGGGGGGGGGCCCCC
@CZ 338
TGGGGAATATTGCACAATGGGGGAAACCCTGATGCAGCGACGCCGCGTGGAGGAAGAAGGTCTTCGGATTGTAAACTCCTGTTGTTGGGGAAGATAATGACGGTACCCAACAAGGAAGTGACGGCTAACTACGTGCCAGCAGCCGCGGTAAAACGTAGGTCACAAGCGTTGTCCGGAATTACTGGGTGTAAAGGGAGCGCAGGCGGGAAGACAAGTTGGAAGTGAAATCTATGGGCTCAACCCATAAACTGCTTTCAAAACTGTTTTTCTTGAGTAGTGCAGAGGTAGGCGGAATTCCCGGTGTAGCGGTGGAATGCGTAGATATCGGGAGGAACACCAGTGGCGAAGGCGGCCTACTGGGCACCAACTGACGCTGAGGCTCGAAAGTGTGGGTAGCAAACAGGATTAGATACCCT
+
,CFGGGD@CFFGFGGGGGFFGGGGG8FGGGFGGGGGGGGGDGGGGGGGGCGGGGGGGGD8EF99AFEFCFGF9FFFCFGFFGGCFECCEEDEGGGGGGGGGEGGGGFGGGGGGGGDFCGCFFGFGD@@EC>FF68?FFD;FEC<CFGBBC.>@0G?<C<8FFCECE9FFFDGGDEGGFCGGFFCFF7F7CCFFGG?;CGF@GFAGFGGGG>DGGGGGGGGGGGG9D@:GGGGGGFFCCGGGGFFFFGGGGGF;GGGFG=GFCGFFGCFGGGF/DGGGFFEGGEGGGEDGGGFFGGGGGEGGGFEGGGGGGFFDGGGF?GGGGGGGGGGGGGGGGGGGGFGGGGGGGGGGGGGGGGGGGGGFDGGGGGGGGGGGGGGGGGGGGGGGGGGGGGGGGGGGGGGGGGGGGGGGGGCCCCC
@CZ 339
TGGGGAATATTGCACAATGGGGGAAACCCTGATGCAGCAACGCCGCGTGAAGGAAGACGGTTTTCGGATTGTAAACTTCTGTTCTTAGTGAAGAATAATGACGGTAGCTAAGGAGCAAGCCACGGCTAACTACGTGCCAGCAGCCGCGGTAATACGTAGGTGGCAAGCGTTGTCCGGAATTACTGGGTGTAAAGGGAGCGTAGGCGGGATGCCAAGTCAGCTGTGAAAACTATGGGCTTAACTTGTAGACTGCAGTTGAGACTGGTATTCTTGAGTGAAGTAGAGGTTGGCGGAATTCCGAGTGTAGCGGTGAAATGCGTAGATATTCGGAGGAACACCAGTGGCGAAGGCGGCTTACTGGACGGTAACTGACGTTGAGGCTCGAAAGCGTGGGGAGCAAACAGGATTAGATACCCT
+
GGGGGGGGGGGGGGGGGGGGGGGGGGGGGGGGGGGGGGCGGGGGGGGGGGGGGGGGGFFGECGGGGGGGGGGFGGGGGGGGGGGG9FGGGGGCGGFGGGFGGGGEDGGAAEF,BA+BFFGF<DGG@FGFGFFDE?EBFGGGGCGGEGGGGGGGGFDFGGGGFFGEFGCGGGGGGGFCFEGGFFFFGGGGFFGGGGGGGFGFFGGEF>DAGGGGGGFFACDFCGGGGGGFFGFCGGGGGGGGFFGFGGGFEGGFEGGGGGGGFGGGGGDFGGGGFGGGFGGGGGGGGDGGGGGGGGGGGGGGGFGEGGGGGGGGGGGGGGGGGGGFDGGGGGGGGGGGGGFGEGGGGGGGGGGGGCFGGGGGGGGF9GGGGGGGGGGGGGGGGGGGGGGGGGGGGGGGGGGGGGGGGGGGGFGCCCCC
@CZ 340
TGGGGGATATTGGACAATGGGCGAAAGCCTGAACCAGCCATGCCGCGTGGAGGATGAAGGCCCTCTGGGTTGTAAACTTCTTTTATGGGGGACGAAATCACTTATTCTTAAGTGTCTGACGGTACCCCAGGAATAAGCACCGGCTAACTCCGTGCCAGCAGCCGCGGTAATACGGAGGGTGCAAGCGTTATCCGGATTCACTGGGTTTAAAGGGTGCGTAGGAGGGTGTGTAAGTCAGTGGTGAAATCTTCGAGCTTAACTCGGAAACTGCCGTTGATACTACATGTCTTGAATATCGTGGAGGTGAGCGGAATATGTCATGTAGCGGTGAAATGCTTAGATATGACATAGAACACCAATTGCGAAGGCAGCTCGCTACACGAATATTGACTCTGAGGCACGAAAGCGTGGGGATCAAACAGGATTAGATACCCT
+
GFFFGGGGGGGGG9FGGGGGGGGDCFGGGGGGGGCFGGGGGGGGGGGGGGGGCGFGGGGGGGGGGGGGFGGGGGGGGGGGFGGGGGGGGGDGECGEG8BDFFGGGFGFGDGGGFFC9DFFEGGGE<FFG7FFEGGGGGGFEFGGGGFGGCGGGGGGGDFGGG?GGGGGEGCGFGFGGGGGGGGGGGGGGGGGGGGGDA/FFGFGFCB@CFFGECG2GEF?:C?FEGGGGFECFCFCFFFFGGFGGFG>FFGGFGDCGGDFGGFFGGDF:FGGGGGGGGGGGFECFGGGEDFFGGGGDFGGFFGGDGDDGFCGFFGFFF<EE=FCGGGGGGGGGDFGGGGGGGGFAGGGGFGGGGFFDGGGGGGGGGGGGGGGFGGGGGFGGGGGGGGGGGGFFGGGGGGCGGGGGGGCGGGGGFFCGGGGGGGGGFGGGGCCCCC
@CZ 341
TGGGGAATATTGCACAATGGGGGAAACCCTGATGCAGCAACGCCGCGTGAAGGAAGACGGTTTTCGGATTGTAAACTTCTGTTCTTAGTGAAGAATAATAACGGTAGCTAAGGAGCAAGCCACGGCTAACTACGTGCCAGCAGCCGCGGTAATACGTAGGCGGCAAGCTTTGGCCGGAATTACTGGGTGTAAAGGGAGCGTAGGCGGTATGCCAAGTCAGCTGGGAAAGCTATGGGCTTAACTTGGATACTGCAGTTGAGACTGGTATTCTTGAGTGAAGGAGAGGGTGGCTGAATTCCGAGTGTAGAGGTGAAAGGCGTAGTTATTCGGAGGAACACCTGTGGCGAAGGCGGCTTACTGGACGGTAACTGACGTTGAGGCGCGAAAGCGTGGGGAGCAAACAGGATTAGATACCCT
+
G@D8FGGG@FDC9CFGCFEF8;7:CFGGGGGGGF9CEEGGFF+CFGCB@FC,CCFCFEE,6CC<E==7FGCE,@??FFGF9EG9,,C?FCF,?FGCF<E,,CFCBF>FFF,?8BFFG@8D?B=@3C:>FGF,,86,B+,,+,:8@CFGG@@*,,3*,73>,6<<F3=*#*=C'CC25<1CCF#GFFC519@?8746:5*8*5C:96,,,FD;3@9D@143,@,,E9@7,>,:B<,@,,,,FC7,,,,,@3,F8,8FAE,:,,3,<BC,,EE<F?C,8,,=,GDFF>8=,5,C,GGGGGCF<FFFE?9,GE9AF?<=FFFB49,FGGGGGFFGFEF@FE@,@,:F7GGGGFCFD@C<<GGF8,EEFFFFC,DF@E,CFFBF@6@9GGF@CGD@D@EAF8F9FGFFEDF<C<FFBCCCC
@CZ 342
TGGGGAATATTGGGCAATGGAGGGAACCCTGACCCAGCAACGCCGCGTGGGGGAAGAAGGTTTTCGGATCGTAAACTCCTGTCCTTGGAGACGAGTAGAAGACGGTATCCAAGGAGGAAGCCCCGGCTAACTACGTGCCAGCAGCCGCGGTAATACGTAGGGGGCAAGCGTTGTCCGGAATCATTGGGCGTAAAGGGCGCGTAGGCGGCTCGGTAAGTCTGGAGTGAAAGTCCTGCTTTTAAGGTGGGAATTGCTTTGGATACTGTCGGGCTTGAGTGCAGGAGAGGTTAGTGGAATTCCCAGTGCAGCGGTGAAATGCGTAGAGATTGGGAGGAACACCAGTGGCGAAGGCGACTAACTGGACTGTAACTGACGCTCAGGTGCGAAAGCGTGGGGAGCAAACAGGATTAGATACCCT
+
GGGGGGGGGGGGGFGGFDFGFGGGGGGGGGGFFFGGGCFGGGGGG:EGEEGGGCEGGGGGCFGCEFGGGGGFGGGGFFFGGGGGGGFGGFGGGGGGGGGGGDFEFCF=FFGGGGGG7FGGC:=GG<C<BFG;F::::F*>BC:>=GGGCCFGGC2>F>;ECCFGG/=C>F8D>=:EFEGE</CF:GG>C?GFAEFGD58CC*AGGB>EE>C?:E@8C@3@9@<AFC'9C?@>02<B>=CFDFEGE3,8,FGGF:2FGGEDFGGGE<7AC<,DGGFFFFDGGF==FGFE<9GGGGFB,?GE<FFFECDGGGGGGGGGGFA,FFGFFFC@FFGE<GGGGFEDEFGGGGGGEGGFDGGGGGGGGGGGGGGFGGGGGGGFGFGGGEEGGGGGECCGFFGGGGGFGGGGGGGGGGGGGCCCCC
@CZ 343
TGAGGAATATTGGTCAATGGGCGCTAGCCTGAACCAGCCAAGTAGCGTGAAGGATGAAGGCTCTATGGGTCGTAAACTTCTTTTATATAAGAATAAAGTGCAGCATGTATACTGTTTTGTATGTATTATATGAATAAGGATCGGCTAACTACGTGCCGGCAGCCGCGGTAATACGGAGGATCCGAGCGTTATCCGGATTTATTGGGTTTAAAGGGAACGTAGGTGGACTGGTAAGTCAGTTGTGAAAGTTTGCGGCTCAACCGTAAAATTGCAGTTGATACTGTCAGTCTTGAGTACAGTAGAGGTGGGCGGAATTCGTGGTGTAGCGGTGAAATGCTTAGATATCACGAAGAACTCCGATTGCGAAGGCAGCTCACTGGACTGCAACTGACACTGATGCTCGAAAGTGTGGGTATCAAACAGGATTAGATACCCT
+
GGGGGGGCFFFGGFGGGGGGGFEGGGDGGGGGGGFGGFGGCE<FCGGGGGGGGGGGGGGGGGGGGGGGGGFFFGGGGGGGGGGGFGGCFGGGGFGGGGGECEFGGGGGG<EA9FGFGF8FFGGGFGGGGGGFGCAFDG9CCEGEGFGGEFGGF<GFBFFFEGBCCEEGGGF@GCEAEEFCG;BGCGFGGGGGGGGGEGGFECGF;GFFGGGGGGF8EFE;=@DFGFGGGGGFCGGGGGEGFGGGGGFFEFGDGFGGGGGGFGF9GGGCFGFFGGGGGFGGGGGFFGGGGGEC<F@9F9GGGGFCGECGGFFCFGGGGGFFCFGGDGGGGGGGFGGGFFGFFGGGGGEGFGGGGGGCGGGGGGGGGGGGGGGGGGGGGGGFGGGGGGFGGGGGGGGGGGGGGGGGFFGGGGGFGGGGGGGGGGGGGGGGGFGCCCCC
@CZ 344
TGAGGAACATTGGTCAATGGGCGAGAGCCTGAACCAGCCAAGTAGCGTGAAGGATGACTGCCCTATGGGTTGTAAACTTCTTTTATAAAGGAATAAAGTCGGGTATGCATACCCGTTTGCATGTACTTTATGAATAAGGATCGGCTAACTCCGTGCCAGCAGCCGCGGTAATACGGAGGATCCGAGCGTTATCCGGATTTATTGGGTTTAAAGGGAGCGTAGATGGATGTTTAAGTCAGTTGTGAAAGTTTGCGGCTCAACCGTAAAATTGCAGCTGATACTGGATATCTTGAGTGCAGTTGAGGCAGGCGGAATTCGTGGTGTAGCGGTGAAATGCTTAGATATCACGAAGAACTCCGATTGCGAAGGCAGCCTGCTAAGCTGCAACTGACATTGAGGCTCGAAAGTGTGGGTATCAAACAGGATTAGATACCCT
+
GGGGGGGGGGGGGGGGGGGGGGGG>FGGGGGGGGGGGGFGGGGGGGGGGGGGGGGGGGFGGGGGGGGGGGGGGGFFGGGGGGGGGGGGGGGGGGGGGFFGGGGGGGGGGGGGFGFGGGGGGGGGAFGGGGGGGGGGGGGGGGGGGGGGGFFFGGGGGGGGGGGGGGGGGGGGGGGGGGGGEGGGGGGGGGGGGGGGGGGGGGGGGGGGGGGGGGGGGGGFEFGGGGFGGGFGGGFGGGGGGGGGGGFFGGGGGGGGGGGGGGGFFGGGGGGGFGFGGGGGGGGGGGGGGGGGFGGGGGGFFGGGGGGGGGGFGGGGGGGGGGGGDGGGGGGGGGGGGGGGGGGGGGGGGGFGFGGFGGGGGGGGGGGGGGGGGGGGGGFEGGGGGGGGGGGGGGGGGGGGGGGGGGGGGGGGGGGGGGGGGGGGGGGGGGGCCCCC
@CZ 345
TGGGGAATATTGCACAATGGGGGAAACCCTGATGCAGCGACGCCGCGTGAGTGAGGAAGTATTTCGGTATGTAAAGCTCTATCAGCAGGGAAGAAGAAATGACGGTACCTGACTAAGAAGCCCCGGCTAACTACGTGCCAGCAGCCGCGGTAATACGTAGGGGGCAAGCGTTATCCGGATTTGCTGGGTGTAAAGGGAGCGCAGGCGGCATGGTAAGTCTGATGTGAAAACCCAAGGCTCAACCATGGGACTGCATTGGAAACTGTCGTGCTGGTGTGTCGGAGAGGTAAGCGGAATTCCTAGTGTAGCGGTGAAATGCGTAGATATTAGGGGGAACACCAGTGGCGAAGGCGGCTTACTGGACGATGACTGACGCTGAGGCTCGAAAGCGTGGGGAGCAAACAGGATTAGATACCCT
+
GGGGGGGGGGGGGGGGGGGGGGG7FGGGGGGGGGGGGGFGGGGGGGGGGGGGGGGGGGGGGGGGGGGGGGGGGGGGGGGGFGGGFGGGGGGGGGGFGGFFDGFGGGFGGGFGGGEGGFFFGGFGFEEGFFGGGGG@GGGG7DAFGGGGAEFGGG:BEFFGGGGGD=CFFGGGDCFGGG@BFGGECFGGFF;CGFGGFGGDCC>GG>GGFDEFFACGFGFGGD<GGGGFFGGGEFAGGGDGFFEFCFGGFGGGGGGGGGGFGDF@E+@FDFF<CGGGEGGGGGFGGFCE:DGGGGGDFGGGGGGDGGGGGGGGGGGGGGGGFGGGGGGGGGGGGGGGGFGGFGGFGGGGEGGGGGFGGGGGEFGGGFFGGGGGGGGGGGGGGGGGGGGGGGGGGGGGGGGGGGGGGGGGGGGFGCCCCC
@CZ 346
TGAGGAATATTGGTCAATGGACGAGAGTCTGAGCCAGCCAAGTAGCGTGAAGGATGACTGCCCTATGGGTTGTAAACTTCTTTTATACGGGAATAAAGTTAGCCACGTGTGGCTTTTTGTATGTACCGTATGAATAAGCACCGGCTAACTACGTGCCAGCAGCCGCGGTAATACGTAGGGTGCAAGCGTTAATCGGAATTACTGGGCGTAAAGGGTGCGCAGGCGGCTGTGCAAGACAGATGTGAAATCCCCGGGCTTAACCTGGGAACTGCATTTGTGACTGCACGGCTAGAGTTTGTCAGAGGAGGGTGGAATTCCGCGTGTAGCAGTGAAATGCGTAGATATGCGGAAGAACACCAATGGCGAAGGCAGCCCTCTGGGACATGACTGACGCTCATGCACGAAAGCGTGGGGAGCAAACAGGATTAGATACCCT
+
GGGGGGGGGGGGGGGGGGGGFGGGGGGGGGGGFGGGGGGGGFGGGGGGGGGGGGGGGGGGGGGGCGGGGGGGGGGGGGGGGGGGGGGGGGGGFGGGGGGGGGGGGGGGCFGGFDFFFGGGGGFCFGGDAA8BFFGGDAFFFGGGGGGGG@GGBFGGGGGFFDGGGGGGGG>9@=GFFGGGGGGGGFGFFFEGFGGGFFFGGFFFGEBFGGGGGGGGG?GFGGGFGGGDG3FFF;FCFGGGFFFGFGGDGGEECGGDGGGFGCGGGFCCGGGGFDF)DFGGFFF8FCGDFEFCFGCGGFAFGGGGDCFDCGGFFGGEDGGGGGGGFGFDGGGGGGGGGGFGGFGFCGGGFGGGGGGGFDGGGGGGGGGGGGGGGGGGGGGGGFGGGGGGGGGGF?GFGGGGCGGGGGGGGGGGGGGGGGGGGGGGGGGGGGGCCCCC
@CZ 347
TGGGGAATATTGCACAATGGGGGAAACCCTGATGCAGCAACGCCGCGTGAGTGATGACGGCCTTCGGGTTGTAAAGCTCTGTCTTCAGGGACGATAAAGACGGTACCTGAGGAGGAAGCCACGGCTAACTACGTGCCAGCAGCCGCGGTAATACGTAGGTGGCGAGCGTTGTCCGGATTTACTGGGCGTAAAGGGAGCGTAGGCGGACTTTTAAGTGAGATGTGAAATACCCGGGCTCAACTTGGGTGCTGCATTTCAAACTGGAAGTCTAGAGTGCAGGAGAGGAGAATGGAATTCCTAGTGTAGCGGTGAAATGCGTAGAGATTAGGAAGAACACCAGTGGCGAAGGCGATTCTCTGGACTGTAACTGACGCTGAGGCTCGAAAGCGTGGGGAGCAAACAGGATTAGATACCCT
+
GGGGGGGGGGGGAEGGGGGGGGEGGGGGGGGGGGGGGGGGGGGGGGGCFGGGGGGGGFGGGGGGGGGFFEGDFGGFGGGGGFGGGGGGGGGGGGGGGGGGGGGGGGFFGG8DF@FFFGFF8<CFCGGCFGGGGFGG<F70DFGGDGGGACF>=FG8@GGFGG>7<CDGGGGEGEFG?CBF;)ECDFFGGGFGGGGBGFF?;GG6AGGFGFGFGFFA@<FGFFGGFGGGCGGGGGGGGGGGGG=FFA0CGGGGGGGGFGFFGGGGGGFFFGDGFGGGGGGGGGGGGFGGGGFGGGGGGGDGGGGGGGGGGGGGGGGGGGGGGGEFAGGGGGGGGGGGGGGGEGGGGGGGGGGGGGGGGGGGGGGGGGGGGGGGGGGGGGGGGGGGGGGGGGGGGGGGGGGGGGGGGGGGGGGCCCCC
@CZ 348
TGAGGAATATTGGTCAATGGACGAGAGTCTGAACCAGCCAAGTAGCGTGAAGGATGACTGCCCTATGGGTTGTAAACTTCTTTTATACGGGAGTAAAGTTAGCCACGTGTGGCTTTTTGTATGTACCGTATGAATAAGGATCGGCTAACTCCGTGCCAGCAGCCGCGGTAATACGGAGGATCCGAGCGTTACCCGGATTTCTTGGGTTTAAAGGGAGCGTAGGCGGGTTGTTAAGTCAGTTGTGAAAGTTTGCGGCTCAACCGTAAAATTGCAGTTGATACTGGCGACCTTGAGTGCAACAGAGGTAGGCGGAATTCGTGGTGTAGCGGTGAAATGCTTAGATATCACGAAGAACTCCGATTGCGAAGGCAGCTTACTGGATTGTAACTGACGCTGATGCTCGAAAGTGTGGGTATCAAACAGGATTAGATACCCT
+
GGGGGGCFGGGGGGGGGGGGGGGGGGGGGGGGGGGFGGGGFGGFGGDEDGFGGGCGGGGGFGGGGGGGGGGGEGGGGAFGFGFGGGGGGGGGEGGGGGGGFFFFGGGCFGGGGGGGGGGGDFFGGGGGDCEFGGGGGGGGGGGDGGGGF;CFGGAC<?FGGGGDDEFFFGGGFGGFGGGGG;>EFGDGGGGGFGFCECFC3CCGCFFGGGFFGGGGGFFGFGGFGGG:CCEGGGGGGGGGGGGGGGGGGGGGGGGGGGGGGGGFGGGGGGGGGGGGGGGGGEGGGGGGGGGGFGGGGGGFFGGGGGGGGGGEGGGGGGGGFGFCGGEFGFGGGGGGFF,AGGGGGGGGGGGGGGGFDGGGGGGGGGGGGGGGGDGGGGGGGGGGGGGGGGGGGGGGGGGGGGGGGGGGGGGGGGGGGGGGGFGGGGGGGGGCCCCC
@CZ 349
TGGGGGATATTGCACAATGGGGGAAACCCTGATGCAGCGACGCCGCGTGGATGAAGAAGGTTTTCGGATTGTAAACTCCTTTCGTTAGGGACGATAATGACTGTACCTAACAACAAAGCACCGGCTAACGACGTGCCAGCAGCCGCGGTAAAACGTCGGGGGCAAGCGTCGTCCGGAATTACTGGGTGTAAAGGGAGCGCAGGCGGGAAGACAAGTTGGAAGTGAAATCTATGGGCGCAACCCATAAACTGCTTTCAAAACTGTTTTTCTTGAGTAGTGCAGAGGTAGGCGGAATTCCCGGTGTAGCGGCGAAATGCGTAGATATCGGGAGGAACACCAGTGGCGAAGGCGGCCTACTGGGCACCAACTGACGCTGAGGCTCGAAAGTGTGGGTAGCAAACAGGATTAGATACCCT
+
GGFGG7FD@FGG,CFGGGGGFEEFGGGGGGFGF<FFFG6@C:C@:CFGG74,,CFFGGG<=,CFGGG7FGGGFFGD?FFF9FDBEFCFG,B7FF+8B9,,,,C,<B5<?DFFG,,,3=<E?:=F=3+:>+CDF?EF?@:0@483#:A3A36:E?/,,GCC0?4*BE>E:)55EFGCFGFFFGFD>7@C:?+CC:<)G>DFFEB4GFC,CC?,GFFD7F?C9F:GGFGFF:?GGF58B*FGE7@,FCGCFGEB=FC:,FGFA:B,,:=CGGFGFGGGFGGDGGGFDDEGF:<FDF@DFC+EGGGEGGEF@,F9GGGFCFGFGGDGFCDGGGGGGFFFFGFFGGGGGGGGGFCGFFCFFGFFCFB<9GGGGGGGFGGGGEFC8DGGGGFGGGFGE9GGGFGGGGGGGGGGGGGCCCCC
@CZ 350
TGGGGAATATTGCACAATGGGCGAGAGCCTGATGCAGCAACGCCGCGTGAGCGATGAAGGCCTTCGGGTCGTAAAGCTCTGTCCTCAAGGAAGATAATGACGGTACTTGAGGAGGAAGCCCCGGCTAACTACGTGCCAGCAGCCGTGGTAATACGTAGGGGGCTAGCGTTATCCGGATTTACTGGGCGTAAAGGGTGGGTAGGCGGTCTTTTAAGTCAGGAGTGAAAGGCTACGGCTAAACCGTAGTAAGCTCTTGAAACTGGAGGACTTGAGTGCAGGAGAGGAGGGTGGAATTCCTGGTGTAGCGGTGAAATGCTTAGATATTAGGAGGAACACCAGTAGCGAAGGCGGCTCTCTGGACTGTAACAGACGCTGAGGCACGAAAGCGTGGGGAGCAAACAGGATTAGATACCCT
+
GGCFGGGGGGGGEFGGGGGG8FEFGGGGGGGFGFFGFGGGGGGGGGGGGGGGGGGGGFDGGGEGG?EGFGDEDFGFGGCDFGE<<EFEFGGGGGFFGGGGGGDGGGDGGAEFD:CFGFGGF:BCCCCGGG9D:@,+@>>FGC8D>F@CG=BFG,@>FCEE@CG:C7CFGCC@;FEGGFBFBFCEGGCFGEG#>1=?E#8C>5<<@EE=EFF?C<EE@:909E=,FFA>5#<<2C@5*#FB0>E2DDCD9B8,FFGFD<FEGFFA858GGGFDFECFFA6;GGGED6,B,FGFDEF=<A,GFGECF7GGGFGGFFFA,FDBC6FC,FCGACGGGFECF@@ECGGGGGGGEEGGFC,GFCFFGGGGGGFCGGFFGGGGGGGEGGGGGGGGGGGFDGGFFFGGGGGGGGGGGFCCCCC
@CZ 351
TGGGGAATATTGGGCAATGGGCGCAAGCCTGACCCAGCAACGCCGCGTGAAGGAAGAAGGCTTTCGGGTTGTAAACTTCTTTTGACAGGGAAGAGTAGAAGACGGTACCTGTCGAATAAGCCACGGCTAACTACGTGCCAGCAGCCGCGGTAATACGTAGGTGGCAAGCGTTGTCCGGATTTACTGGGTGTAAAGGGCGTGTAGCCGGGTTGACAAGTCAGATATGAAATCCTGCGGCTTAACCGCAGAACTGCATTTGAAACTGTTGATCTTGAGTACTGGAGAGGCAGACGGAATTCCTAGTGTAGCGGTGAAATGCGTAGCTATTGGGAGGAACACCAGTGGCGAAGGCGGTCTGCTGGACAGCAACTGACGGTGAGGCGCGAAAGCGTGGGGAGCAAACAGGATTAGATACCCT
+
GGGGGEGGGGGGGGGGGGGGGGGGGGGGGGGGG8FGGGGGGGGGGGGGGGGGGGGGGGGGGGGGGGDGGGGGGFGGGGGGGGGGGGGGGGGFGGGGGGGFGGGGGGGGGGGFGGGGGGGGGGGFGDGFGGGG>GGFEGGGGFGDGGGGDGGGCGGFGGGGGDFGGGGFFFFGDGFGFEEFCCCGGGGF:FFFGGFDGGGGGGGGFGECEECGFCFEFGE2GFFFFGGGFDFGGF-CC@::C<GGGEEGGCCGFCGGFGGGGGGGGGGGGFFEEGFGGGGGGGGGGGFGGF@GGGGGGGFFEAECF7GGCGGGGGGGFGGGGFE,8FEFGGGGGFEGGFGEFGGGGGGGGGGGGGGGGGGGGGGGGGGGGGGGGGGGGGGGGGGGGGGGGGGGGGGGGGGGGGGGGGGGGGGGGCCCCC
@CZ 352
TGAGGAATATTGGTCAATGGCCGAAGGGCTGAACCAGCCAAGTCGCGTGAGGGAAGACGGCCCTACGGGTTGTAAACCTCTTTTGCCGGGGAGCAAAGGCGGTCACTGGTGACCGGATGAGAGTACCCGGAGAAAAAGCATCGGCTAACTCCGTGCCAGCAGCAGAGGTAATACGGAGGATGCGGGCGTTATCCGGATTTATTGGGTTTAAAGGGTGCGCGGGCGGGACGCCAAGTCAGCGGTCAAATTTCGGGGCTCAACCCCGACCTGCCGTTGAAACTGGCGTCCTCGAGTGGGCGAGAAGTATGCGGAATGCGTGGTGTAGTGGTGAAATGCATAGATATCACGCAGAACTCCGATTGCGAAGGCAGCATACCGGCGCCCCACTGACGCTTATGCACGAAAGCGTGGGTATCGAACAGGATTAGATACCCT
+
GGGGGGGGGGGGGGGGGGGGFFGGEEFFGG:FFFGGGGGGDGGGGGGGGGGGGGGGGGGGFDGGGFGDGGEGEGGGGCEFFGGGGGGGGGGGGDGGGGGFCG+@FG<,C<D<DEGGG:ECGGGGECDFFEGGGC:,,3@,@7CFE@FC,?:>FGGDFGGGFGF,,,6<B7?FFGGGGGGGGAEC#<:FGDE>8<CC+C/<CE?ECF<7;CGGGCC/0AE.#?CEEC:;?CC9ECFC8AEEFD.-GE<DCFGGGFE?5@CEGGF:?EFDGGEGGEAGGGGGGFDEGFEEF<FDEEDGGGGGGFDGGGGGGGGGGGGGGGGGGGFGGGGGGGGGGGGFDGGGFGFGDGCE9GGGGGGGGGFGEGGGGGGGGFGGFGGGFGFF@CFGGGGGGGGGGGFFFGGGGGGGGGGGGGGGGGGGGGGGGGGGGGGGGGCCCCC
@CZ 353
TGAGGAATATTGGTCAATGGCCGAAGGGCTGAACCAGCCAAGTCGCGTGAGGGAAGACGGCCCTACGGGTTGTAAACCTCTTTTGCCGGGGAGCAAAGGCGGTCACTGGTGACCGGATGAGAGTACCCGGAGAACAAGCATCGGCGAACTCCGTGCCAGCAGCCGCGGTAATACGGAGGATGCGAGCGTTATCCGGATTTATTGGGTTTAAAGGGTGCGCAGGCGGGACGCCAAGTCAGCGGTCAAATTTCGGGGCTCAACCCCGCCCTGCCGTTGAAACTGGCGTCCTCGAGTGTGCGAGAAGTATGCGGAATGCGTGGTGTAGTGGTGAAATGCATAGATATCACGCAGAACTCCGATTGCGAAGGCAGCATACCGGCGCCCCACTGACGCTTATGCACGAAAGCGTGGGTATCGAACAGGATTAGATACCCT
+
GGGGGGGGGGGFFGGGGGGCCFBFGGC;@E@FGGGFGGGGGDFCFGGGGGGGGGG7E9B7+CFGGDF7FCEGGGGGGFFGG9<FFGFGGGGGGCFG?D@<FGG7CEFFGGGGGGC:FDCF<FF<,@<FCE@CFCCEFGGG>FFGG7*<:7F,*8<C7FG>F:FF*:CGGED,,7<C>EE>:FFEEGGGGEG*<<EEECE;<7C<,>78<EA<EEE=>1;4+*58E?::7GF.=FC<9EC5F7C7A:1**5GEEF@:7@F:GGGFC*DGGGEDGGGGFGFF@+FF@==CFCGFFC@+FFGGGGFFDGGGFFGGGGGGGGGGGGGGGGGGGGFFF9GGFGGFAEF?GGGGGFGGGGGGDF7GGGGGGGGGGGGFGGGGGGGGFECGGGGGEEGGGGGGGE@FGGGGGGGGGGGGGFGDGGGGGGGGGGGGGGCCCCC
@CZ 354
TGGGGAATATTGCACAATGGGCGAGAGCCTGATGCAGCAACGCCGCGTGAGCGATGAAGGCCTTCGGGTCGTAAAGCTCTGTCCTCAAGGAAGATAATGACGGTACTTGAGGAGGAAGCCCCGGCTAACTACGTGCCAGCAGCCGTGGTAATACGTAGGGGGCTAGCGTTATCCGGATTTACTGGGCGTAAAGGGTGCGTAGGCGGTCTTTTAAGTCAGGAGTGAAAGGCTACGGCTCAACCGTAGTAAGCTCTTGAAACTGGAGGACTTGAGTGCAGGAGAGGAGAGTGGAATTCCTAGTGTAGCGGTGAAATGCGTAGATATTAGGAGGAACACCAGTAGCGAAGGCGGCTCTCTGGACTGTAACAGACGCTGAGGCACGAAAGCGTGGGGAGCAAACAGGATTAGATACCCT
+
GGGGGGGGGGGGGGGGGGGGGGGGEGGGGGGGGGGGGGGGGGGGGGGGGGGGGFFGGGGGGGGGGGGGGGGGGGGGGGGGGGGGGGGGGGGGGGGGGGGGGGGG7+EDGGGG8FGGGFFGGGGCGDFGFGGGG>GGGG?CFCFFECFG:F@GGG@73FFGGEGGGGGG@CEGG;FG;@FFF<>FGGGGGDGGGGGCEDGGE>AEGGFF@<8CGGGGGFGGDG6F-FGGGFCF:GFFFGGFGGFFEFFFGFDA>GGGGGGEFCFEGGEGGGGFFGGFGGGGG>GGGGGGGGGGGGGGGGAGGGGGGDFGGGGGGGGGGEGGFGGGGGGGGGGGGGGGGGGGCGGGGDDGGGGGGFFGGGGFGGGGGGGFGGGGG?GGGGGGGGGGGGGGGGGGGGGGGGGGGGGGGGGGGGCCCCC
@CZ 355
TGAGGAATATTGGTCAATGGCCGAAGGGCTGAACCAGCCAAGTCGCGTGAGGGAAGACGGCCCTACGGGTTGTAAACCTCTTTTGCCGGGGAGCAAAGGCGGTCACTGGTGACCGGATGAGAGTACCCGGAGAAAAAGCATCGGCTAACTCCGTGCACGCAGCCGCGGTACTACGGAGGATGCGAGCGTTATCCGGATTTATTGGGTTTAAAGGGTACGCAGGCGGGACGCCAAGTCAGCGGTCAAATTTCGGGGCTCAACCCCGACCTGCCGTTGAAACTGGCGTCCTCGAGTGGGCGAGAAGTATGCGGAATGCGTGGTGTAGTGGTGAAATGCATAGATATCACGCAGAACTCCGATTGCGAAGGCAGCATACCGGCGCCCCACTGACGCTTATGCACGAAAGCGTGGGTATCGAACAGGATTAGATACCCT
+
FGFC@GGGGGGAFGGGGGGGGGGGGCGEGGGGGGFFEFFGGGGGGGGEGGGGGFGEEGGGEGCGGGBFFGG7FEGFGFCFFGGGFGGGDGDGEGGGGGGFEGGGGGGGGD8<FDFFCFGG8CFEGGGGGC:<@FFBFGGGGG7FGGG,<,,,*@*<*,8<FC:FE>EGED*,<FFE;<:/EFC-2CECCCC@:?8608:+AFC?FFFC&FF?EC>C#+1/GEE:;:8?:C3'9>#+:ACFFCCCGGGGC9GEFCEFA<GGC:EGCCGF@GG1F;E@:9GGCDF@CF:CDGGFGGEFGDGGFADFECDGGGGGGGGGGGGGGGF8GGGGGGGGGGGCEGGGFGGFGEGDGGGFGFCDGF@GCGGGGGGGGGFGGGGGGGGEGGFGGGGGGGEGGGFFFGFGGGGGGGGGGGGGGGGGGGGGGGGF@GGGFGCCCCC
@CZ 50282
TGAGGAATATTGGTCAATGGACGCAAGTCTGAACCAGCCATGCCGCGTGCAGGAAGACGGCTCTATGAGTTGTAAACTGCTTTTGTACGAGGGTAAACTCACCTACGTGTAGGTGACTGAAAGTATCGTACGAATAAGGATCGGCTAACTCCGTGCCAGCAGCCGAGGTAATACGGAGGATTCAAGCGTTATCCGGATTTATTGGGTTTAAAGGGTGCGTAGGCGGTTTGATAGGTTAGAGGTGAAATCCCGGGGCTTAACTCCGGAACTGCCTCTAATACTGTTAGACTAGAGAGTAGTTGCGGTAGGCGGAATGTATGGTGTAGCGGTGAAATGCTTAGAGATCATACAGAACACCGATTGCGAAGGCAGCTTACCAAACTATATCTGACGTTGAGGCACGAAAGCGTGGGGAGCAAACAGGATTAGATACCCT
+
GGGGFGFFGGGCGF,CF<FGG?EGGGGGGGEGGG<EFDDEAFGGGGDGGGGEGGGFGGGG@C@CGFFEEGGGGGFF9E<F9F9F?CDFCCF7+8FCDCBDFBEFG@FFFGGGGGCFFG98FF9BF,5:FFGE@F<FG9GGGEGGGGGGGGGECFGGGG@9GFCFE'FFDFFGGGCCGGFDGC#CFGDGFEEEFEF66FFCFEFFEGGGGFGGGGGFGGGGGGGGGGGGGFFGGFFDFFFCGGGGGGGGGGGGGGGGFGGGGG/GFGGGGFGGFFFC)E?FGGGFFFGGGGGGGGGGGGEDGFGGGGGGGGGGEGGFGGGEFGDGGF@<GGGGGGGGGGGGGGGGGGFGGFCGGGEGGGGEGGGGGGGGGGGGGFCGDGGFGGGGGGGGGGGGGGGGFGGGFGGGGGGGGGGGGGGGGGGGGGFFB,GGGDGCCCCC
@CZ 357
TGGGGAATATTGCACAATGGGCGCAAGCCTGATGCAGCCATGCCGCGCGTATGAAGAAGGCCTTCGGGTTGTAAAGCACTTTCAGCGGGGAGGAAGGGGATGTGGTTAATAACCGCATTCATTGACGTTACCCGCAGAAGAAGCACCGGCTAACTCCGTGCCAGCAGCCGCGGTAATACGGAGGGTGCAAGCGTTAATCGGAATTACTGGGCGTAAAGCGCACGCAGGCGGTTTGTTAAGTCAGATGTGAAATCCCCGGGCTCAACCTGGGAACTGCATCTGATACTGGCAAGCTTGAGTCTCGTAGAGGGGGGTAGAATTCTAGGTGTAGCGGTGAAATGCGTAGAGATCTGGAGGAATACCGGTGGCGAAGGCGGCCCCCTGGACGAAGACTGACGCTCAGGTGCGAAAGCGTGGGGAGCAAACAGGATTAGATACCCT
+
FGGGGEGGGGGGGGGGGGGGGGGGGGGGGGGGGGGGGGGGGGFFGGGGGEGGGGGGGGGG<EF8FFGGGGGGGGGGFFGGGGGFFGGGGG+@FFGGGGGGGGGFGGGGGFGGGGGDCEFDFFGCFFEGGGGGGGGGGGCCFEGGGGGGGG6GGGFFGGFGGFFGGGGGGGGGGCFFGFFF>>EGDEGEGFGGGGG;EEFGFEGFFGFFDDDGGGGEGGGECEGDFFGGGFGCGGGGGGDE@GGGGGFDF?8GDGGGEFGFFF:@@=FGGGGGEGFGGGGGGGCCGGGGGGGFCCF@@FFCGDGGGGEDGGGGGFGGGGGGGGGGGGGGGGGGGGGGGGGGGGGGGGEGGGGGGGGGGGGDGGGGGGGGFGDGGGGGGGGGGGGGGFGGGGGGGGGGGGGGGGGGGGGGGCGGGGGGGGGGGGGGGGGGGGFGFFFGCCCCC
@CZ 358
TGGGGAATATTGCACAATGGGGGAAACCCTGATGCAGCGACGCCGCGTGAAGGAAGAAGTATCTCGGTATGTAAACTTCTATCAGCAGGGAAGATAGTGACGGTACCTGACTAAGAAGCCCCGGCTAACTACGTGCCAGCAGCCGCGGTAATACGTAGGGGGCAAGCGTTATCCGGATTTACTGGGTGTAAAGGGAGCGTAGACGGTGTGGCAAGTCTGATGTGAAAGGCATGGGCTCAACCTGTGGACTGCATTGGAAACTGTCATACTTGAGTGCCGGAGGGGTAAGCGGAATTCCTAGTGTAGCGGTGAAATGCGTAGATATTAGGAGGAACACCAGTGGCGAAGGCGGCTTACTGGACGGTAACTGACGTTGAGGCTCGAAAGCGTGGGGAGCAAACAGGATTAGATACCCT
+
GGGGGGGGGGFGGGGGFGGGGGGGGGGGGGGGGFFGGGEGGGGGGGGGDGDG<<EFG<FGGCGECAFGGGFGGGGGGFGGGGGFF8EFGGGGG8FGGGGGGG@FFGGCGDGDCE8FFFGGGGEGGCGG=GGGGFFGGGGGGCGGDFGG>:CCFFGFFGGGGECAC=:FFDFFGGFCEFFGGGG0BF>FCF@FGGF:CFDC5:>AGE;GFGFCGGGFE,CFGGGGGGFFFFCCGGFG@==<CGGGGGGFE9FGFCGEGFGGD=C,=GGFGGFFFGGGGGGGGF8GGC7GGGGGGGGGF?F<GGGGDGEGGFGGGGGGGFFDGGGGGGGGGGGGGGF<GGGGGGGGGGGGGGGGGGGGGGGGGGGGFFCGGGGGGGGGGGGGGGGGGGGGGGGGGGGGGGGGGGGGGGGGGGFCCCCC
@CZ 359
TGGGGAATATTGCACAATGGGGGAAACCCTGATGCAGCGACGCCGCGTGAAGGAAGAAGTATCTCGGTATGTAAACTCCTATCAGCAGGGAAGAAAATGACGGTACCTGACTACGAAGCCCCGGCTAACTACGTGCCAGCAGCCGCGGTAATACGTCGGGGGCAAGCGTTATCCGGATTTACTGGGTGTAAAGGGAGCGCAGGCGGTGCGGCAAGTCTGATGTGAAAGCCCGGGGCTCAACCCCGGTACTGCATTGGAAACTGTCGTACTGGAGTGTCGGAGGGGTAAGCGGAACTCCTAGTGTAGCGGTGAAATGCGTAGATATTAGGAGGAACACCAGTGGCGAAGGCGGCTTACTGGACGATAACTGACGCTGAGGCTCGAAAGCGTGGGGAGCAAACAGGATTAGATACCCT
+
GGGGGGGGGGGG<FFFFFGGGDGGCFFGGGGGFGGGFDFGGGFCGGGGGGGGGGDDGGGG9E9E,<@FFDEEAE?F<FB<,,,CF8<E+CBFGFGGGGFGFFFG7C<A9FFDDF=CFGFD#=EC:>CGD:=FCDC<FBF7#3CCFCFBBDFFF@C5%E=CECCE<?2<FDFFEGGGACCB<<7<9@8<E7FGG?C>EE>8?ECEEGGGCFGFFGGFF3C.>GGEDE:5<*7F:FG7GGFBGGGGGG0<GGGGAGF=FCGFDGGFCC,ADB,=5GGGDCC@FFEEFE=GGGGGGFD<8A:,GGGGGGGGGGGGGGGGGFGGGGGGFCEEGFFGGGFDGGGGGDGGFGGGGGGGGGGGFCGGGGGGGGGGGGGGGGGGGGGGGGGGEGFEEGGGGFCAEFFFFF<GGGGGGGGCCCCC
@CZ 360
TGGGGAATATTGGATAATGGGCGCAAGCCTGATCCAGCCATGCCGCGTGTGTGAAGAAGGCCTTCGGGTTGGAAAGCACTTTCAGCGGGGAGGAAGGGTGGTGTGTTAATAGTACAGTACTTTGACGTTAACCAAAGAAGAAGCACCGGCTAACTCCGTGCCAGCCGCCGCGGTAATACGGAGGGTGCAAGCTTTAGTCGGAATTGCTGGGCGTAAAGCGCACGCAGGCGGCTTTTTAAGTCGGTTGTGAAAGCCCCGGGCTCAACCTGGGAATTTCATCTGATACTGGGAAGCTAGAGTATGTGAGAGGGGGGTAGAACTCCAAGTGTAGCGGTGAAATGCGTAGAGATTTGGAGGGATACCAGTGGCGAAGGCGGCCCCCTGGCACAATACTGACGCTCAGGTGCGAAAGCGTGGGGAGCAAACAGGATTAGATACCCT
+
GGFGGGGGGGGGG,,CFFGDGEE:CFGF@FGG<FFDGGGG,CFFG+@6F@FCFFAFGEGGG?EFCEGG=FE+=FFFGGGFGGF?F,7CCF:CFFFCC=<B++B,CBDCFFF=,@,,=,8E,<3=FF@>@<+:,@DE<,FEC7E,D,,5>7-C;?4?F*0=<8C<3-8754<:9)F<<=;DF5E@80EG6CC)2+5D>/C<)8EC0)C797**GFC5CC:*)335>78F;<CC9B26,41/4*:;,FFE9GGDGGF@C@,FCD?GGGGFGFD;B>3,E9GFGDEFFCFFDEAGGE=<F=,EFGGFE8GEC@DF9GGGFGGFGFF?AGGGGDGGGGGFA7@GDGGGFFEFCECFGF?8E9GFGGGGGF:GGGGGGGGEGGGGFGGGGFGGF9GGGGGGGGGGGGGGDGGGGGEGEGGGGGFGFGGGGGGGGGGFGGGGCCCCC
@CZ 361
TGGGGAATATTGCACAATGGGGGAAACCCTGATGCAGCGACGCCGCGTGAAGGAAGAAGTATCTCGGTATGTAAACTCCTATCAGCAGGGAAGAAAATGACGGTACCTGACTAAGAAGCCCCGGCTAACTACGTGCCAGCAGCCGCGGTAATACGTAGGGGGCAAGCGTTATCCGGATTTACTGGGTGTAAAGGGAGCGCAGGCGGTGCGGCAAGTCTGATGTGAAAGCCCGGGGCTCAACCCCGGTACTGCATTGGAAACTGTCGTACTAGAGTGTCGGAGGGGTAAGCGGAACTCCTAGTGTAGCGGTGAAATGCGTAGATATTAGGAGGAACACCAGTGGCGAAGGCGGCTTACTGGACGATAACTGACGCTGAGGCTCGAAAGCGTGGGGAGCAAACAGGATTAGATACCCT
+
GGGGGGGGGGGGGGGGGGGGGGGDGGGFGGGGGGGGGGGGGGGGGGGGGGGGGGGGGGGGGGGGG8CFGGGGGGGGGGGGGFCGGGGGGGGGGGGGGGGGGCCGGGGGGGGGGGDGGGGGGGGGGGGGGG<=FGFGGGGGGGGGGGGGCEGDFGGGGGGGGGGGGGGGGGGGGGGG9C@CFCEFGGGGGGGGGGG>EGGFFGGGGGGGGGGGGGFDGCGGFFGGGGGGGGGGGGGGGGGCGDDGGGGGGGGFCGGGGGGGGFDGGGGGGGGFBGCGGGGGFGGGGGGGGGFGGGGGGGGGGGGGGGGGGGGGEDEGGFFFGGGGGGGFGGGGGGGFGGGGGGGGGGGGGGGGGGGGGGGGGGGGGGGGGGGGGGGGGGGGGGGGGGGGGGGFGGGGGGGGGGGGGGGGGGGCCCCC
@CZ 362
TAGGGAATTTTCGTCAATGGGGGAAACCCTGAACGAGCAATGCCGCGTGAGTGAAGAAGGTCTTCGGATCGTAAAGCTCTGTTGTAAGTGAAGAACGGCTCATAGAGGAAATGCTATGGGCGTGACGGTAGCTTACCAGAAAGCCACGGCTAACTACGTGCCAGCAGCCGCGGTAATACGTAGGTGGCAAGCGTTATCCGGAATCATTGGGCGTAAAGGGTGCGTAGGTGGCGTACTAAGTCTGTAGTAAAAGGCAATGGCTCAACCATTGTAAGCTATGGAAACTGGTATGCTGGAGTGCAGAAGAGGGCGATGGAATTCCATGTGTAGCGGTAAAATGCGTAGATATATGGAGGGACACCAGTGGCGAAGGCGGTCGCCTGGTCTGTAACTGACACTGAGGCACGAAAGCGTGGGGAGCAAATAGGATTAGATACCCT
+
GGGFGGGGGGCFEFGEGGGGGGGGGGGGG9FGGFFC7FEGGGFGGGGC:CEFDG9FC<DDFGFFGGG>CF=<FEGGGACEGFGGGDFCFFAEGGGF+?+FFFFF,FEFG8FEDD<E?EFE8CFGGGEEGGGGGGDAFDGDFG8F)8BFDEGFEFGC'7@B9FC?:DGGCFEGGFGF0@CFCBCGGGG>;B@CFFFFCEGGEGG@AGC:EGCDGFFCCE>DEE=;<6EC?EGFGFEEA;CDA?FGGCGDGGGGGFCFC<GGCFGGFFCCFGGGGCFD<5,?GFFFGFGF9GGGFGGGFFGGGGFGGGGGECCGFFE,DFFCF9EBFEEFGGGGGFGGGGGGGF<GFFGGGGGGFCGFDGE<GGGGGGGFGGGGGCEGCGGDGGGGGGGGGGGGGGGGGGGGGGGGFGGGGGGGGFGGCGFGFGGGFDGGGGGGGGGCCCCC
@CZ 363
TGAGGAATATTGGTCAATGGACGCAAGTCTGAACCAGCCATGCCGCGTGCAGGAAGACGGCTCTATGAGTTGTAAACTGCTTTTGTACGAGGGTAAACTCACCTACGTGTAGGTGACTGAAAGTATCGTACGAATAAGGATCGGCTAACTCCGTGCCAGCAGCCGCGGTAATACGGAGGATTCAAGCGTTATCCGGATTTATTGGGTTTAAAGGGAGCGCAGACGGGTCTTTAAGTCAGCTGTGAAAGTTTGGGGCTCAACCTTAAAATTGCAGTTGATACTGGCGTCCTTGAGTGCGGTTGAGGTGTGCGGAATTCGTGGTGTAGCGGTGAAATGCTTAGATATCACGAAGAACTCCGATTGCGAAGGCAGCACACTAAGCCGTAACTGACGTTCATGCTCGAAAGTGTGGGTATCAAACAGGATTAGATACCCT
+
EGGG8CFGGGGGFGGGGGGGGGGGGGGGG9EEGG,CFGGGGGGGGGCCGGGGFGFGG<C,@CFGGFAFFFFGGGGGFGGGFGGGA<FGF7FFEGGGGGDG,EFFGFGGDGFFGGGGGEAFFFGGG9F7=E@CEGGGGFGFDEC9>4GEFGGFFGEEGGFFGGGGGDEDFG@FFCGGGFCGFFFGGG?GF<=FGEGFGGFFECCDGGGFGGGGGEF>GGGGC;E>GGFG7GGFGGGGGGGGGGGGGGGGGDGGGGGFFGGGFFFGGFFGDGG*FGGGGGGGGGGGGGGGGGGGFECCGGFGGGGGF7DEF=F9GGGGGGGGGGFFCCEGGGGGGGGGGGGGGGGGGGGGGGGGGGGFGGGGGGGGFGGGGGGGGGGGCGGGGGGGGGGGGGGGGGGGGGGGGGGGGGGGGGGGGGGGGGGGGGGGGGGGGFGCCCCC
@CZ 364
TGGGGAATATTGCACAATGGGGGAAACCCTGATGCAGCAACGCCGCGTGAGTGATGACGGCCTTCGGGTTGTAAAGCTCTGTCTTCAGGGACGATAAAGACGGTACCCGGGGAGGAAGCCACGGCTAACTACGTGCCAGCAGCCGCGGTAATACGTAGGTGGCGGGCGTTGTCCGGATTTACTGGGCGTAAAGGGAGCGTAGGCGGACTTTTAAGTGAGAGGTGAAATACCCGGGCTCAACTTGGGTGCTGCATTTCAAACTGGAAGTCTAGAGTGCAGGATAGGAGAATGGAATTCCTAGTGTAGCGGTGAAATGCGTAGAGATTAGGAAGAACACCAGTGGCGAAGGCGATTCTCTGGACTGTAACTGACGCTGAGGCTCGAAAGCGTGGGGAGCAAACAGGATTAGATACCCT
+
GGGGGGGGGGGG,CFGGGGGGBF+FF<FFFGGGGFFGGCFAFFGGGGGGGGGGGGGG9FGGG,CEGGGFGGGGGGGGGGGAFG,5C?F<FF7FFDG+5<BBFGBF7F,@+++F:+BFGDFFGEGGGFFFG9FE@GGFGGGF<FGGGGGGG>B<FD<BGG1GFF<1>EGGGGE:<EGE7CCFGCGFGGGEGGGF78**FFEGG>CGF@7*,3AGFE9*CF6,FCDFED@+GCEGFFGG(>FC+A3FE2/GGGEEFEF#A<GGF<</4FF9F/GFFF9,AA9,,GGE,GE<GGGGGGGGF8GGGGGCECGGGGGGGFBGEGGGDGGGFCGGFEGGGGGFGGGGGGGGGGGFCC,GGGFGGGFCFCCGGGGGGGGGGGGGFF,<GGGGGGGGGGGGGGGGGGGGGGGGGGGGGGCCCCC
@CZ 365
TGGGGAATATTGCACAATGGAGGAAACTCTGATGCAGCGACGCCGCGTGAGTGAAGAAGTAGTTCGCTATGTAAAGCTCTATCAGCAGGGAAGATAGTGACGGTACCTGACTAAGAAGCTCCGGCTAAATACGTGCCAGCAGCCGCGGTAATACGTATGGAGCAAGCGTTATCCGGATTTATTGGGTTTAAAGGGTGCGTAGGCGGCCCCTTAAGTCAGCGGTGAAAGTCTGTGGCTCAACCATAGAATTGCCGTTGAAATTGGGAGGCTTGAGTATGTTTGAGGCAGGCGGAATGCGTGGTGTAGCGGTGAAATGCATAGATATCACGCAGAACCCCGATTGCGAAGGCAGCCTGCCAAGCCATTACTGACGCTGATGCACGAAAGCGTGGGGATCAAACAGGATTAGATACCCT
+
GGGFGGGGGGGGGGGGGGGGFEFGGGFFGGGGGFGGGGDFEGGGGGGCGFGGGFGGGGGCDFCF<FCCGDGGGGGGGGGGF@FGGGFGFGGGGGGGGGGDFGGGG7FGGFGGGGFFGGGGDFG?GCEBFGGGGG<DGDGGFDFGGGGGGGGFDFGCF=FFGGGGFGGGF7:EFEFGDEE;,@CFGFGDFGFFFEF<BCCFCECFEGGCC?5GGGGGGGGGGGEGGGFGGGGFGFA<GGGGGFFGFFGGGGGGGGG>GFGGGGGGFFFC?FFFDFFGFFFF?FCGGGGGGGGGGGEGGGGGGGGGGGGFCGGGFGGFGFGGFGGGGGGGFFAGGGGGGGGGGGGGGGGGGGGGGGCDFCGGGGFGGGGGGGGGGGGGGGGGGGGGGGGGGGGGGGGGGGGGGGGGGGGGGGGCCCCC
@CZ 366
TGGGGATATTGCACAATGGGGGAAACCCTGATGCAGCGAAGCCGCGTTTGGGAAGACGGTCCTCTGGATTGTAAACCACTGTCCCCAGGGACGAAAATGCCGGTACCTGGGGAGGAAGCACCGGCTAACTACGTGCCAGCAGCCGCGGTACTACGTAAGGAGCAAGCGTAATCCGGATTTACCAGGCGTAAAGGGAGCGCAGGCGGTTAGGCGAGTCTGATGTGGAAGACCGAGGGAGCAATGGTTATCCGGATTTAATGGGTGTAAAGGGGGCGCAAGCGGTGCGGCAAGTCTGAAGGGAAAGCCCGAGGGTTAACCTCGCGGATTGCATGTGGAACTGTCGAGCTAGAGTACAGGAGAGGGAAGCGGAATTCCTAGTGTAGCGGTGAAATGCGTAGATATTAGGAAGAACACCAGTGGCGAAGGCGGCTTTCTGGACTGAAACTGACGCTGAGGCTCGAAAGCGTGGGGAGCAAACAGGATTAGATACCCT
+
GG<FGFB6CC66@6FGE9FG,@@6EC,6EE@6,EFFD:F+@FF7+@C++8,?<F7CC?F?FCC,5<DC9F<C5CFCFA74BF,,,BFFFG<+=@F+@<FA,>4CEG9,D,3=B3BCFC8,:BF+@F+,@>,,83::<;DC:3,8@*51*1=,,;F,C,=,?BC<<98FF*FFC:FG814<C>2,8C*=<1C*<E:**2**:8>5CEE***0+*1?C*<9A<CFC60<#231?52<7:9)49)+4+;*57C0<))<7+)C:F>17:DFC:EB*;8:6)(?7A=*@>,?,,F8?<A12,D85,CC5:*<F7C>,7FBF>>+FF=>EFCGFE8B,FC8DGGF@+:FDFDC,F@F@?CEA,8GFF@+C7GGGFF5,B8FA,FGGGGGGGEFEGEGCGF<GGGGGFF<FFEFGGGGFFGF8DGEGGGGGGGGCGGGGFFC,,GGFEAGFGGGGGGFGGGGGGFGGGGGGGGGGGGGGGGGGFGGGGGGGGGGGCCCCC
@CZ 367
TGAGGAATATTGGTCAATGGACGAGAGTCTGAACCAGCCAAGTAGCGTGAAGGATGACTGCCCTATGGGTTGTAAACTTCTTTTATACGGGAATAAAGTTAGCCACGTGTGGCTTTTTGTATGTACCGTATGAATAAGGATCGGCTAACTCCGTGCCAGCAGCCGCGGTAATACGGAGGATCCGAGCGTTATCCGGATTTATTGGGTTTAAAGGGAGCGTAGGCGGGTTGTTAAGTCAGTTGTGAAAGTTTGCGGCTCAACCGTAAAATTGCAGTTGATACTGGCGACCTTGAGTGCAACAGAGGTAGGCGGAATTCGTGGTATAGCGGTGAAATGCTTAGATATCACGAAGAACTCCGATTGCGAAGGCAGCTTACTGGATTGTAACTGACGCTGATGCTCGAAAGTGTGGGTATCAAACAGGATTAGATACCCT
+
GGGGGGGGGGGGGGGGGGGGGGGGGGGGGGGGGGGGGGGGGGGGGGGGGGGGGGGGGGGGGGGGGGGGGGGGGGGGGGGGGGGGGGGGGGGGGFGGGGGGGGGGGGGGGGF7FCFGGGG@CGFFFFCCFDFFGGGGFDGGFGFGF7CGGGGFBDGGGFG7BEFFGFFDBFF;@%GFEFGGGGFD:C8CGDGGGGGE?<F9FCGDGFGGGGGGGGGFGGGGGGGFGGFGGG>GGGGGG=GGGGGGGGGGGGECDGGGFGEGDGGEGEFGGGGGGGGGGGGGGGGGEFFFFFDDFGGGGFFGGGGGGGGGGGGGGGECGGGGFGGGGGGGGE?GGGGGGGGGGGGGFGGGGGGGGGGGGGGGGGGFGGGGGGGGGGGGGGGGGGGGGGGGGGGGGGGGGGGGGGGGGGEGGGGFGGGGGGGGGGGGGGGGGGGCCCCC
@CZ 368
TGGGGAATATTGCTCAATGGGGGAAACCCTGAAGCAGCAACGCCGCGTGGAGGATGAAGGTTTTCGGATTGTAAACTCCTTTTGTTAGAGAAGATAATGACGGTATCTAACGAATAAGCACCGGCTAACTCCGTGCCAGCAGCCGCGGTAATACGGAGGGTGCAAGCGTTACTCGGAATCACTGGGCGTAAAGAGCGCGTAGGCGGGGTAGCAAGTCAGATGTGAAATCCTATGGCTTAACCATAGAACTGCATTTGAAACTGTTATTCTAGAGTATGGGAGAGGTAGGTGGAATTCTTGGTGTAGGGGTAAAATCCGTAGAGATCAAGAGGAATACTCATTGCGAAGGCGACCTGCTAGAACATAACTGACGCTGATGCGCGAAAGCGTGGGGAGCAAACAGGATTAGATACCCT
+
FGGFGGGGGGFGFEGGGGGGGGGGGGGGGGGG<FGGGGGGGGGGGGGGGGGGGGGDGEGGFGGGGGGGGGGGGGFEFGGGGGGGGGGGGGGGGGGGGGGGGGGGGGGGGGGGGGGGGGGGFGGGGEFGFGGGGCGGGGGGGGGGGFFEGGFFGGGFFGGGGGGFFGGGGGGGGFGGGGCFFD<GGGGGFGFFGGGGGFGFFGGGGGGGGGGGGGGGGGGGGFGGGGFGGGGGGGGGGGGGGGFFGGGGGGGGGGGFGGGGGGGGGGGGGGGGFGGGGGFGGGGGGFGGGGFGGGGGGGFGGGGGGGGFGFCFGGGEGGGGGGGGGFCGGGGGGGGGF<GGGGGGGGGGGGGGGGGGGFGGGGGGGGFGGGGGGGGGGGGGGGGGGGGGGGGGGGGGGGGGGGGGGFGGGFGCCCCC
@CZ 369
TGGGGAATATTGGACAATGGACCAAAAGTCTGATCCAGCAATTCTGTGTGCACGATGAAGTTTTTCGGAATGTAAAGTGCTTTCAGTTGGGACGAAGTAAGTGACGGTGCAAACAGAAGAAGCGACGGCTAAATACGTGCCAGCAGCCGCGGTAATACGCATGTCGCAAGCGTTATCCGGATTTATTGGGCGTAAAGCGCGTCTAGGCGGTTTGGTAAGTCTGATGTGAAAATGCGGGGCTCAAATCCGTATTGCGTTGGAAACTGCCAAACTAGAGTACTGGAGAGGTGGGCGGAACTACAAGTGTAGAGGTGAAATTCGTAGATATTTGTAGGAATGCCGATAGAGAAGTCAGCTCACTGGACAGATACTGACGCTGAAGCGCGAAAGCATGGGGAGCAAACAGGATTAGATACCCT
+
AEGGGGEFCFGGGGGGGDGF9F8FGDFGG9CFGEFFGDFGGGGGGFEEGFFF9FGGFGC,CFGGCFEGDDDAFFGGFDFGGFGGFGFAADGG8FGEGGGCC9FECCF?=C,CEFFE<FGGGD@BEEGG7FEGG,AC7FC2A93>AFD>@FCGGE>FG=9C>3CFC?CEFG8CDCBEC<;FFCFFFGG<<?@FGFC=F@A:8>FEEC@<FE:EFFCFD:@:C9A>D@,@DCEFEF7GGGGGFCFC2GFF<FGGGFF@FGDF;FFGFF@DGFGGGFF=GGGGGFGGGD:@+GGGFCFEFAFB,F9FFGFDGFGGGGGFGGFA6A8FGGFDGGGGGGGGGGGGGGGGGGGGFGGGGGGGGGGGGGGGGGGFGGGGGGGDGGGGGGGGGGGFFFDDGGGGGGGGGFGGGGGGGGGGGGCCCCC
@CZ 370
TGGGGAATATTGGACAATGGACCAAAAGTCTGATCCAGCAATTCTGTGTGCACGATGAAGTTTTTCGGAATGTAAAGTGCTTTCAGTTGGGACGAAGTAAGTGACGGTGCCAACAGAAGAAGCGACGGCTAAATACGTGCCAGCAGCCGCGGTAATACGCATGTCGCAAGCGTTATCCGGATTTATTGGGCGTAAAGCGCGTCTAGGCGGTTTGGTAAGTCTGATGTGAAAATGCGGGGCTCAACTCCGTATTGCGTTGGAAACTGCCAAACTAGAGTACTGGAGAGGTGGGCGGAACTACAAGTGTAGAGGTGAAATTCGTAGATATTTGTAGGAATGCCGATAGAGAAGTCAGCTCACTGGACAGATACTGACGCTGAAGCGCGAAAGCATGGGGAGCAAACAGGATTAGATACCCT
+
GGGGGGGGGGGGGGGGGGGGGGGGGGGGGG<FFEFGFFGEGGGGGGGGGGGGFGGGGGGGGGCGGGGGFEFDGGGGCGGGGGGGGGAD<EGGGGGGGGGGGA<FGEGGGGGGGGGGGGGGGGGCGGFEGDFFBEGGFGGGGGGGGGGGGGGGGGE(FCFGG?@FGFGGGCGGFGGGGEFGGFFCEFGGGGCFGGEGGGGDGCFEGGGGGGGCGGEEFGGGGGGGGFECFEEFGGGGGGGGGGGGEFGGGGGGGGGFGGGGGDFGGGGFGGGGGGGFGGGGGFGDC@FGEGDFGGDFGGGGGFGGGFGDFFGGGGGGGFGGGGGGGGGGGGGGGGGGGGGGFFAEF9FGGGGGGGGGFGGGGGGGFCGGGGGGGGGGGGGGGGGGDGGGGFFGGGGGGGGGGGGGFFGGGGGGGGCCCCC
@CZ 371
TGAGGAATATTGGTCAATGGACGCAAGTCTGAACCAGCCATGCCGCGTGCAGGATGACGGCTCTATGAGTTGTAAACTGCTTTCGTACGAGGGTAAACGCAGATACGTGTATCTGTCTGAAAGTATCGTACGAATAAGGATCGGCTAACTCCGTGCCAGCAGCCGCGGTAATACGGAGGATTCAAGCGTTATCCGGATTTATTGGGTTTAAAGGGTGCGTAGGCGGTTTGATAAGTTAGAGGTGAAATTTCGGGGCTCAACCCTGAACGTGCCTCTAATACTGTTGAGCTAGAGAGTAGTTGCGGTAGGCGGAATGTATGGTGTAGCGGTGAAATGCTTAGAGATCATACAGAACACCGATTGCGAAGGCAGCTTACCAAACTATATCTGACGTTGAGGCACGAAAGCGTGGGGAGCAAACAGGATTAGATACCCT
+
GGGGFGGFEGGEFGF,@<FGGFEGGG>FDDGFFFGGGG9EGGGGC@FG7@FFGCFFGEFGGDEDFGGGG,CAEFGFDCFCGGFGGFF,=FEGE+,AFF77B=FFGGGG8=FF,<?FABEFCG,FEF97FDGE+AFGFGGGGGC@FFGGCFFDEGCFFGGF,@FGG286CEGGG9EFCFGGFFGF;?CFFF/2C=7E:F?<FFEDD8==GGGFGEB9E7?EEEC>F?E@:@,GGGFGGG;@E<CCC;EGCCF@=,8=:GGGGCGFECGEF7F@ECFGFFAECGGGFB9EGGGGDF9GFCGGGGGGGGGGGGGGGGGGGFGGGFFECGGGGGGGGGGGFFGFGFGFGFFFFFGGGGGFDGGEGGF7GGFGGGGGGGGGGGGGFCGGFFGGGGGGGFGGFFGGGGGCGGFGGGFDGGFGGGGGGGGDGGFFGGGCCCCC
@CZ 372
TGAGGAATATTGGTCAATGGACGAGAGTCTGAACCAGCCAAGTAGCGTGAAGGATGACTGCCCTATTGGTTGTAAACTTCTTTTATACGGGAATAAAGTGAGGCACGTGTGCCTTTTTGTATGTACCGTATGAATAAGGATCGGCTAACTCCGTGCCAGCAGCCGCGGTAATACGGAGGATCCGAGCGTTATCCGGATTTATTGGGTTTAAAGGGAGCGTAGGCGGACGCTTAAGTCAGTTGTGAAAGTTTGCGGCTCAACCGTAAAATTGCAGTTGATACTGGGTGTCTTGAGTACAGTAGAGGCAGGCGGAATTCGTGGTGTAGCGGTGAAATGCTTAGATATCACGAAGAACTCCGATTGCGAAGGCAGCTTGCTGGACTGTAACTGACGCTGATGCTCGAAAGTGTGGGTATCAAACAGGATTAGATACCCT
+
GGGGGGGGGGGGGGGGGGGGGGGGGGGGGGGGGGGGGFGGGGGGGGGGGGGGGGGFGGFGGGGGGGGGGGGGGGGGGGGGGGGGGGGGGGGGGGGGGGGGGGGGGGGGGGGGGGGGGGGGGGGGGGGGDGGGGGGGGGGGGGGGGGGGGFGGGGGGGCFGGCFG>GGGGGGGGGGGDGGGGFGGGGEGGFFGGFGGFFGAFGGGGGDGGGGGGGGGEGEEGGGGGGGEGGGGGGGGGGGGGGFGF@<8@GGGGGGGGGGGGGGGGGGGGGGGGGGGGGGGGGGGGFFEFGEGFGGGGGGGFFGGGGGGGGGGGFGGGFGGGGGGGGGGGGGGGFGGGGGGGGGGGGGGGGGGGGGEGGGGGGGGGGGGGGGGGGGGGGGGGGGGGGGGGGGGGGGGGGGGGGGGGGGGGGGGGGGGGGGGGGGGGGGGGGGCCCCC
@CZ 373
TGAGGAATATTGGTCAATGGACGCAAGTCTGAACCAGCCATGCCGCGTGCAGGATGACGGCTCTATGAGTTGTAAACTGCTTTCGTACGAGGGTAAACGCAGATACGTGTATCTGTCTGAAAGTATCGTACGAATAAGGATCGGCTAACTCCGTGCCAGCAGCCGCGGTAATACGGAGGATTCAAGCGTTATCCGGATTTATTGGGTTTAAAGGGTGCGTAGGCGGTTTGATAAGTTAGAGGTGAAATTTCGGGGCTCAACCCTGAACGTGCCTCTAATACTGTTGAGCTAGAGAGTAGTTGCGGTAGGCGGAATGTATGGTGTAGCGGTGAAATGCTTAGAGATCATACAGAACACCGATTGCGAAGGCAGCTTACCAAACTATATCTGACGTTGAGGCACGAAAGCGTGGGGAGCAAACAGGATTAGATACCCT
+
GGGGGGGGGGGGGGGGGGGGGGGGGGGGGAFGGGGGFGGGGGGGGGGGGGDEGGGGGGGGGGGGGGGDCFFGCFGGGGGGGGGGGFCGGGECDCFGGFGGGGCGFGFFGGGF9<FFFGFFG9F,5?F7EDFEGGGGGGGC=GGAFFGFF<CDF?EF:EFGGGFG:CEGGGGGGFCDGGGGGFFEFGFGFGGGGEFC=+FFFGGGGGGGGGE>GGGCCEGCFEF?DD@4GFFEF<EGGGGGGGFGGGFEGGGGGGGGGGGEGGGGGGFGGGGGGGGGGGGFGFEGGFFGFFFGFGGGGGGGEGEGGGGGGGGGGFGFGGDCGGGFDGGGGGGGGGGGGGGGGGGGGGFGFGGGGGGGGGGGGGGGGGGGGGGGFFGGGGGFFGGFGGGGGGDFA?GGGGGGGGGGGGGGGGGGGGGGGGGGGGGGGGGEFFGCCCCC
@CZ 374
TGGGGAATATTGCACAATGGGGGAAACCCTGATGCAGCGACGCCGCGTGGAGGAAGAAGGTCTTCGGATTGTAAACTCCTGTTGTTGAGGAAGATAGTGACGGTACTCAACAAGGAAGTGACGGCTAACTACGTGCCAGCAGCCGCGGTAAAACGTAGGTCACAAGCGTTGTCCGGAATTACTGGGTGTAAAGGGAGCGCAGGCGGGAAGACAAGTTGGAAGTGAAATCTATGGGCTCAACCCATAAACTGCTTTCAAAACTGTTTTTCTTGAGTAGTGCAGAGGTAGGCGGAATTCCCGGTGTAGCGGTGGAATGCGTAGATATCGGGAGGAACACCTGTGGCGAAGGCGGCCTACTGGGCACCAACTGACGCTGAGGCTCGAAAGTGTGGGTAGCAAACAGGATTAGATACCCT
+
FGGGGGGGGGGGGGGGGGGGGGGGGGGGGGGGGGGGGGGGGGGGGGGGGGGGGGGGGGGGGGGGGGGGGGGGGGGGGGGGGGGGGGGGGGGGGGGGGGGGGGGGGGGGFGGGAEGGGGGGGGGGGGGGGGGGGGGGGGGGGGGGGGGGGGFGGGGGGGGGGGGGGGGGGGGGGGGGGGGGGGGGGGGGGGGGGGGGGGGGGGGGGGGGGGGGGGGGGGGFFGGGGGGGGGGGGFFDCGGGGGGGGGGGGGFDDGGGGGGGGGGGGGGGFCGGFGGFFFGGGGGGGGECGGGGGGGGGGGGGGGGGGGGGGGCGGDGGGGGGGGGGGGGGGGGGGGGGGGGGGGGGGGGGGGGGGGGGGGFGGGGGGGGGGGGGGGGGGGGGGGGGGGGGGGGGGGGGGGGGGGGGGGGGFGCCCCC
@CZ 375
TGGGGAATATTGCACAATGGAGGAAACTCTGATGCAGCGACGCCGCGTGAGTGAAGAAGTAATTCGTTATGTAAAGCTCTATCAGCAGGGAAGATAGTGAAGGTACCTGACTAAGAAGCTCCGGCTAAATACGTGCCAGCAGCCGCGGTAATACGTATGGAGCAAGCGTTATCCGGATTTACTGGGTGTAAAGGGAGTGTAGGTGGCCATGCAAGTCAGAAGTGAAAATCCGGGGCACAACCCCGGAACTGCTTTTGAAACTGTAAGGCTAGAGTGCAGGAGAGGTGGGTGGAATTCCTAGTGTAGCGGTGAAATGCGTAGATATTAGGAGGAACACCAGTGGCGAAGGCGGCTCACTGGACTGTAACTGACACTGAGGCTCGAAAGCGTGGGGAGCAAACAGGATTAGATACCCT
+
GGGGGFGGGGGGGFGGGGGGGGGGGEEFFGGGFCGGFFFGGEGGE@EC:FFGGFEFFFGCFCDFGGFGF8FCFFGEFEFGF9FGFGGGDEGGGGGGG<EF,EEGFFFGGFDGE,FGF,=5=FFGGDAEDAFFCGCGFFDD<8FCFFGGGGGGGFGFC-<:FCFCEG>GGGGGGEFG?>>FGFGGGGFFCGGGGGGGGFFF=GFC>7=CGFFCGCCGGGGCFFFCFE.>CGGGFDCECEGGGGGCFECF1GF@AFFF?@F<D9FE<FFD=B5E9FGF=AEEFD4GECFFGFFGGFDGGFE<FGGGGGGGGGGFCEFCGFFCFGFEFFGFGGGGGGGGGFFEGGGGGGGGGGFGGGCFDGGGGGGGGGGFGDGFFGGGGGGGGEFF@DGGGFFGGGGGGGFEEFAGFFGGGGFCCCBC
@CZ 376
TGGGGAATATTGCACAATGGGGGAAACCCTGATGCAGCGACGCCGCGTGAGCGATGAAGTATTTCGGTATGTAAAGCTCTATCAGCAGGGAAGAAAATGACGGTACCTGACTAAGAAGCCCCGGCTAACTACGTGCCAGCAGCCGCGGTAATACGTAGGGGGCAAGCGTTATCCGGATTTACTGGGTGTAAAGGGAGCGTAGACGGCATGGCAAGCCAGATGTGAAAGCCCGGGGCTCAACCCCGGGACTGCATTTGGAACTGTCAGGCTAGAGTGTCGGAGAGGAAAGCGGAATTCCTAGTGTAGCGGTGAAATGCGTAGATATTAGGAGGAACACCAGTGGCGAAGGCGGCTTTCTGGACTATGACTGACGTTGAGGCTCGAAAGCATGGGGAGCAAACAGGATTAGATACCCT
+
EFGGGGGGGGGFGGGGGGGGGGGGGGFFGGGFGGGFEFGGGGGGGGGGGGGGGGGGGCFFGGGGFGGGGFGGGGGGGGGGGCGGGGGGGGGGGGGGGGFGGGGGGGGGGGGGGGGCFGGGGGGGGGGGGGGGGFGGGGDFGG@FEGCGGFEGGGGGGGGGGGGGBGDF?FGCFGGGGFDGGCDGGGGGFGGGGGGGGGEFBE;FGGGGGGGG=GDGFFGGGGGG=GGGFGGF<EGCFGGGGGGGGGGGGGGGGGGGGGGGFCFEGGGFFGGGFGGF;=GFGGGGGGGGGGGGGGGEFDGGGGGGGGFGGGGGGGGGGGGGGGGGGGGGGGGGGGGGGGGGGGGGGGGGGGGGGGGGGGGGGGGGGGFGGGGGGGGGGGGGGGGGGGGGGGGGGGGGGGGGGGGGGGGGGGGCCCCC
@CZ 377
TGGGGAATATTGCACAATGGGCGAAAGTCTGGTGCAGCGACGCCGCGTGAGCGAAGAAGTATTTCGGTATGTAAAGCTCTATCAGCGGGGAAGAAAATGACGGTACCTGACCAAGAAGCCCCGGCTAACTACGTGCCAGCAGCCGCGGTAATACGTAGGGGGCAAGCGTTATCCGGATTTACTGGGTGTAAAGGGAGCGTAGACGGTGATGCAAGTCAGAAGTGAAAGCCCGGGGCTCAACTCCGGGACTGCTTTTGAAACTGTGTAGCTGGAGTGCAGGAGAGGTAAGCGGAATTCCTGGTGTAGCGGTGAAATGCGTAGATATCAGGAGGAACACCAGTGGCGAAGGCGGCTTACTGGACTGTAACTGACGTTGAGGCTCGAAAGCGTGGGGAGCAAACAGGATTAGATACCCT
+
GGGGGGGGGGGGGGGGGGGGGGGGGGGGGFGGEGFGGGEGGGGGGGGGGDGGGGGGG,CF<FFGGGG=FFFGGGGDGAFGGGEGGGGGGG@FC@FGGGFGGGGGGDFGGGCFGGG<D@FGGGGGGGDGFA;FC>CGGGGCGFF,>FGDBC*0CF:,%<FECB<CFFCFGGCCFFGEGDDC<E0:;?:8EFGGGGGFGCFCE5C/D>;E;FD7ECEG;GGFGF8CGGEGGDGEGGE8D7@GEF@C=<CFGF<FFGGGGGGGGGGFE9A,FGGGFGGGGGGFGGGGGGGGGGGGGGGFEGGGGFGGDFGGFGGGGGGGF<GGGDGFGGGGGGGGGGGGGGGGGGGGGGGGGGGGGGGGGFGGGGGGGGGDGGGGGGGGEEGGGGGGGGGGGGGFGGGGGGGGGGGGGGGGGGGCCCCC
@CZ 378
TGGGGAATATTGCACAATGGGCGAAAGCCTGATGCAGCAACGCCGCGTGAGCGATGAAGGCCTTCGGGTCGTAAAGCTCTGTCCTCAAGGAAGATAATGACGGTACTTGAGGAGGAAGCCCCGGCTAACTACGTGCCAGCAGCCGCGGTAATACGTAGGGGGCTAGCGTTATCCGGAATTACTGGGCGTAAAGGGTGCGTAGGTGGTTTCTTAAGTCAGAGGTGAAAGGCTACGGCTCAACCGTAGTAAGCCTTTGCAACTGAGAAACTTGAGTGCAGGAGAGGGGAGTAGAATTCCTAGTGTAGCGGTGAAATGCGTAGATATTAGGAGGAATACCAGTTGCGAAGGCGGCTCTCTGGACTGTAACTGACACTGAGGCACGAAAGCGTGGGGAGCAAACAGGATTAGATACCCT
+
GGGGGGGGGGGGGGGGGGGGGGGGGGGGGGGGGGGGGGGGGGGGGGGGGGGGGGGGGGGGGGGGGGEGGGGGGGGGGGGGGGGGGGGGGGGGGGGDFFFCGGGGGGDFG?FFDCGDFGGGGGGGGGGG<FGGGGGGGGGGGGGG@GFGGDG9CFG9FGGFFGGDFGGGFGGFGGGGGG=GGGGGFGGGGGGGGGGGGGFGGGGGGGGGGGGGGGGGGFF:AE9DGGGGGGFGEFEGGGGGGGGGGGGFGGGGGGFGFGGFGG<GGGGGGGGBGGFCGGGGGGGGGGGGGFFFFGGGGGGGGGGGGGGGGGGGGDGGEGGGGGGGCGGGGGGGGGGGGGGGGGGGGGGGGGGGGGGGGGGGGGGGGGGGGGGGGGGGGCGGGGGGGGGGGGGGGGGGGGGGGGGGGGGGGGCCCCC
@CZ 379
TGAGGAATATTGGTCAATGGGCGATGGCCTGAACCAGCCAAGTAGCGTGAAGGATGAGGGCTCTATGGGTCGTAAACTTCTTTTATATGGGAATAAAGTTTTCCACGTGTGGAATTTTGTATGTACCATATGAATAAGGATCGGCTAACTCCGTGCCAGCAGCCGCGGTAATACGGAGGATCCGAGCGTTATCCGGATTTATTGGGTTTAAAGGGAGCGTAGATGGATGTTTAAGTCAGTTGTGAAAGTTTGCGGCTCAACCGTAAAATTGCAGTTGATACTGGATATCTTGAGTGCAGTTGAGGCAGGCGGAATTCGTGGTGTAGCGGTGAAATGCTTAGATATCACGAAGAACTCCGATTGCGAAGGCAGCCTGCTAAGCTGCAACTGACATTGAGGCTCGAAAGTGTGGGTATCAAACAGGATTAGATACCCT
+
GGGGGGGGGGGGGGGGGGGGGGGGGGGGGGGGGGGGGGGGGGGGGGGGGGGGGGGGGFGGGGGGGGGGGGGGGGGGGGGGGGGGGGGFGGGGGGGGGGGGGGGGGGGGGGGGGGGGGGGGFGGGGGGGGGGGGGGGGGGGGGGGG>EGGGGGGFGGGGGFGGGGGGGGGGGGGGGGGDGGGGFGGGGGGGGCFFFGFFGGGGGGGGGGGGGGGGGFGFGFCGEFFGGGFCGGCDGGGGGGEGGGGFGFFFGGGGGGGGGGGGGFGGFFFGGGGGGGGGGGGGGGGGGCGGGGFFGGGGGGGGGGGGGGGGGGGGGGGGFGGGGCGGGGFFGGGGGGGGFGGGGGGGGGGGGGGGGGGGGGGGGGGGGGGGGGGGGGGGGGGGGGGGGGGGGGGGGFFGGGGGGGGGGGGGGGGGGGGGGGGGGGGGGGGGGCCCCC
@CZ 380
TGAGGAATATTGGTCAATGGGCGGTAGCCTGAACCAGCCAAGTAGCGTGAAGGATGAAGGTTTTATGGATTGTAAACTTCTTTTATAAAGGAATAAAGTGAGGCACGTGTGCCCTTTTGTATGTACTTTATGAATAAGGATCGGCTAACTCCGTGCCAGCAGCCGCGGTAATACGGAGGATCCGAGCGTTATCCGGATTTATTAGGTTTGAAGGGAGCGTAGGCGGGTTGTTAAGTCAGTTGTTAAAGTTTGCGGCCCAACCGTAAAATTGCAGTTGATACTGGATGTCTTGAGTGCAGTTGAGGCAGGCGGAATTCGTGGTGTAGCGGTGAAATGCGTAGATATTAGGAGGAACACCAGTGGCGAAGGCGGCTTTCTGGACTGAAACTGACACTGAGGCACGAAAGCGTGGGGAGCAAACAGGATTAGATACCCT
+
GGFGGGGGDGGGGDGFGGGF<EFFFG:FGDGCFGFGGCFGGGGGGFEFF7FGGGGGFGGGGGGGA<FFDEFEGG9FGGGGGGGGFFFFFFGFGGGEAFGF<<E7FFEGGFGA?,,EAFEFFDF@AE<EEF<FFFFFAFFD<,?FE@FDD??@F1A2+0B6BF>DCC<EGE:.@FE7->FC,6,/>D-BFGGEFFACC?F?6C<CFFFC9FEFGGG5GDEB9EC>>CD?ECBEGFG?D7<CD9<2<CFGEFFF+?DECEAG0C*A=GDGFGGGCGGFGGGFCGGGGGGGGFCFFGGGGDGFGGGGE=7GGEF<+E@FEF?<GGGGGGGGGGGGGGFE7EGGGGGFGGGGGFAEF<GGGGGCFGGFGGGGGGDF@8FFDGGGGGGGGGFFGGGGGGGGGFGGGGGGGGGGGGGGGGGGGGGGGGGGGGGGGGGCCCCC
@CZ 381
TGAGGAATATTGGTCAATGGGCGATGGCCTGAACCAGCCAAGTAGCGTGAAGGATGAGGGCTCTATGGGTCGTAAACTTCTTTTATATGGGAATAAAGTTTTCCACGTGTGGAATTTTGTATGTACCATATGAATAAGGATCGGCTAACTCCGTGCCAGCAGACGCGGTAATACGGAGGATCCGAGCGTTATCCGGATTTATTGGGTTTAAAGGGAGCGTAGATGGATGTTTAAGTCAGTTGTGAAAGTTTGCGGCTCAACCGTAAAATTGCAGTTGATACTGGATATCTTGAGTGCAGTTGAGGCAGGCGGAATTCGTGGTGTAGCGGTGAAATGCTTAGATATCACGAAGAACTCCGATTGCGAAGGCAGCCTGCTAAGCTGCAACTGACATTGAGGCTCGAAAGTGTGGGTATCAAACAGGATTAGATACCCT
+
CFCGGGGGGGGGGGGGGGGGGGGGGG7FGGGGGGGGGC@<FFG<FFEGDFFGGFGGGFGGGGGGGGGGGGGGGGGCEGEGGGGFGG9EDG8FGGGGGGGGFFCFFGG<EEFDFFFGFE??DFEFEGC9EFFGGGGGCGGG9FE:@FGFGGGGDDEEGGGGGF8<EEFFFGFGFBEGGDC*<7DCFGGGGGGDEFE*BEFFGCGGF<FDFFF?FGF>EDGFEEFGGGGE?C.CCFGGEFE<FFCFGFECFGDGGGF:B/GFDGFFGGGFGGGF;GGGGGDGFF?F7;FFCEF=@<9GGGGFFF9GGFGGGGGGGDGGGGGGGGGGGGGGGGFGGGGGGGGFCGGGGGFCGFGFGFB7GGGGGGGFGGFGFCFGFFGFFGEFGGGGGGGGGGGGGGGGFCGGGCGGGGGGGGGGGGGGGGGGGGGGGGGGGFGCCCCC
@CZ 382
TGGGGAATATTGCACAATGGGGGAAACCCTGATGCAGCGACGCCGCGTGGAGGAAGAGGGTCTTCGGATTGTAAACTCCTGTTGTTGAGGAAGATAATGACGGTACTCAACAAGAAAGTGACGGCTAACTACGTGCCAGCAGCCGCGGTAAAACGTAGGTCACAAGCGTTGTCCGGAATTACTGGGTGTAAAGGGAGCGCAGGCGGGAAGACAAGTTGGAAGTGAAATCTATGGGCTCAACCCATAAACTGCTTTCAAAACTGTTTTTCTTGAGTAGTGCAGAGGTAGGCGGAATTCCCGGTGTAGCGGTGGAATGCGTAGATATCGGGAGGAACACCAGTGGCGAAGGCGGCCTACTGGGCACCAACTGACGCTGAGGCTCGAAAGTGTGGGTAGCAAACAGGATTAGATACCCT
+
GGGGGGGGGGGGFFGGGGGGGGGGGGGFCFFFGGGGGGEGGGGGGGGGGCG8CFFFGGGEGGGGGGG7FEGFG9EFFFGGGGGGFGGGCFAEFFGGGCFFGFGGGGGGGGGFGGGFGG?GG9CEGGGGGGACCCFFGGCFGGGGGGGGEGG,GCFDGFGGCCFG:EFFFECFGFGGGEEGFFGGGGGGDFGGFE@BEECFFEG>:C?E;EGGEFD7GFFGCFFGFF>D?FFFF@@,CCGGFFGGF@GGGFEG@CE:CFFCFFGAFA=CGEFD7F@CDFFFFGGFDGCBCF<EEDGCGGGGFGFEGGGGGGF<=EGGDFCGGGGGGGFFEGGGGG@GCGEEGC,GGGGGFEEFE<FDFGFECFF8GGGEFFECGGGGGGGGGGGGGFEEGGGGGGGGGGCGGGGFCGGGFB9CCCCC
@CZ 383
TAGGGAATCTTCGGCAATGGGGGCAACCCTGACCGAGCAACGCCGCGTGAGTGAAGAAGGTTTTCGGATCGTAAAGCTCTGTTGTAAGTCAAGAACGAGTGTGAGAGTGGAAAGTTCACACTGTGACGGTAGCTTACCAGAAAGGGACGGCTAACTACGTGCCAGCAGCCGCGGTAATACGTAGGTCCCGAGCGTTGTCCGGATTTATTGGGCGTAAAGCGAGCGCAGGCGGTTTGATAAGTCTGAAGTTAAAGGCTGTGGCTCAACCATAGTTCGCTTTGGAAACTGTTCATCTAGAGTGCTGGAGAGGTAAGTGGAATTCCTAGTGTAGCGGTGAAATGCGTAGATATTAGGAGGAACACCAGTGGCGAAGGCGGCTTACTGGACGGTAACTGACGTTGAGGCTCGAAAGCGTGGGGAGCAAACAGGATTAGATACCCT
+
GGGGGGGGGGGGGGGGGGGGGGGGGGGGGGGGGGCFGGGGGGGGGGGGGGGGGGGGGGGGGGGGGGGGGGGGGGGGGGGGGGGGGFGGGFFGGFGFGCFGDGGGGGGGGGGGGGGGGGGGGGGGGFGG>FGDFGGAFGFDGGGFGD9GFGGGGGGGGFEGFGFFGFGFGFFGGGGEECFEFFFFGG;FFGC@<GFCCEFGEEECGGCE:C?FFEGGGGGGEEEDFDC@@EGGECGE,GF?GGGFGFGGE<FCFFF0DGDFECGGGGFFFF<C7GGGFGGFGGGGGGGGGDGE<FFAGFGGGFGGGFGFGGGGGFA<GFFE<GFFFGFGEGGGGGGGGGGEEGGGGGGGFGFGGGGGGGGFCGGGGEGGGGGGGGGGGGFDGGGGGGGGGGGGGGGGGGGGGGGGGGGGGGDGGGGGGGGFFEGGGGGGGGGGGFGGCCCC<
@CZ 384
TGGGGAATATTGCACAATGGGGGAAACCCTGATGCAGCGACGCCGCGTGGAGGAAGAGGGTCTTCGGATTGTAAACTCCTGTTGTTGAGGAAGATAATGACGGTACTCAACAAGAAAGTGACGGCTAACTACGTGCCAGCAGCCGCGGTAAAACGTAGGTCACAAGCGTTGTCCGGAATTACTGGGTGTAAAGGGAGCGCAGGCGGGAAGACAAGTTGGAAGTGAAATCTATGGGCTCAACCCATAAACTGCTTTCAAAACTGTTTTTCTTGAGTAGTGCAGAGGTAGGCGGAATTCCCGGTGTAGCGGTGGAATGCGTAGATAGCGGGAGGAACACCAGTGGCGAAGGCGGCCTACTGGGCACCAACTGACGCTGAGGCTCGAAAGTGTGGGTAGCAAACAGGATTAGATACCCT
+
GGGGGGGGGGGGGGGGGGGGGGGGGGGGGGGGGGGGGGGGGGGGGGGGGGGGGGGGGGGGGGGGGGGGGGGGGGGGGGGGGGGGGGFFGGGGGGGGGGGGGGGGGGGGGGGGGGGGGGGAGGGGGGGFGDGGGGGGGCFFGGGGGGGGGGCGGGGGGGGGGGGGFGGEFGGGFFGGDEGFFGGGGG@GGGGGGGGGGEGDGGGGGGGGGGFFGGGGGGGEFGGGGGGFFEGGGGDGGGGGGGGGGGGGGGGGGGGCGGGGGGFCGFCFGGGGFGGEFCF8=FCFFEDGGGGGFGGGGGGGGGGFDGGGGGF<7GEGFFGGGEFC+GGGGGGGGGGCGGGGGGGGGGGGGGGGFGGGFGGGGFGGGGGECGGGGGGGGGGGGGGGGGGGGGGGGGGGGGGGGGGGGGGGGGGCCCCC
@CZ 385
TGAGGAATATTGGTCAATGGGCTGAGGCCTGAACCAGCCAAGTCGCGTGAGGGAAGACGGTCCTATGGATTGTAAACCTCTTTTGCCGGGGAGCAACGACGCCACGCGTGGCGGAAGGGAGAGTACCCTGGGAAAAAGCATCGGCTAACTCCGTGCCAGCAGCCGCGGTAATACGGAGGATGCGAGCGTTATCCGGATTTATTGGGTTTAAAGGGTGCGTAGGCGGACTGTTAAGTCAGCGGTAAAATTGAGAGGCTCAACCTCTTCGAGCCGTTGAAACTGGCGGTCTTGAGTGGGCGAGAAGTATGCGGAATGCGAGGAGTAGCTGTGAAATGCATAGATATCACGCAGAACTCCGGTTGCGAAGGCAGCATACCGGCGCCTAACTGACGCTGAGGCACGAAAGCGTGGGTATCGAACAGGATTAGATACCCT
+
GGGGGGGGGGGGGGGGGGGGGGGGGGGGGGGGGGGGFFGGGGGGGGGGGGGGGGGGGGGGCGGGGGGGFGGGGGGGGGGGGGGGAFFGGGGFGGGFGDGGGGGGGGGGDGGGCGGGGGGGGGGCFFGGGGFGGGGGGGGGDF7FGFFGGGGGGCEEFFGGGCFGGGG<E?FG?CGGGEEFGGGGGGGGGGEE@FGEGGGGG>GFGGGGFGGGGGGGE<ACGGFGGGGGGGGGGCCFGGGEFGGGFFGFGGCGFGFEF9FC>*)EGEGGGGGGGGGGGGFGGGGGGGGGGFFBGCF@GEGGGGGGGGGGFGGGF7GGGGGFGGGFGGGGGGGGGGGGGGGGGGGGGGGGGGGGGGFGGGGGGGGGGGGGGGGGGDGGGGGGGGGGGGGGGGGGGGGGGGGGGGGGGGGGGGGGGGGGGGGGGGGGGGGGGGCCCCC
@CZ 386
TGGGGAATATTGCACAATGGGGGAGACCCTGATGCAGCAACGCCGCGTGAGTGATGACGGTCTTCGGATTGTAAAGCTCTGTCTTTAGGGACGATAATGACGGTACCTAAGGAGGAAGCCACGGCTAACTACGTGCCAGCAGCCGCGGTAATACGTAGGTGGCAAGCGTTGTCCGGATTTACTGGGCGTAAAGGGAGCGTAGGTGGATATTTAAGTGGGATGTGAAATACCCGGGCTTAACCTGGGTGCTGCATTCCAAACTGGATATCTAGAGTGCAGGAGAGGAAAGGAGAATTCCTAGTGTAGCGGTGAAATGCGTAGAGATTAGGAAGAATACCAGTGGCGAAGGCGCCTTTCTGGACTGTAACTGACACTGAGGCTCGAAAGCGTGGGGAGCAAACAGGATTAGATACCCT
+
GGGGGGGGGFGGGGGG@EFGGGGGGGGGGGGGFFGGGGGGGGGGEGGFGGGFFGGGGGGEFGGGGGGGGGGGGGGGG,EFFFGFCFGGGFG@FGGGGFCGCEGGGGGGGF?FDGEGGGE>CGGEGGGF?F<FC37CD@CFGGGFGGGGFEGGGGGGCFFEEFDGFGGGGGE@GCFFGCFGGGG?CGGGGGFGGGCCGEGGGGGGGGEEFFGGGGGF?FFFGGGGGGGGECGCGGGGGGGDGGFGGG>?EGGFFEB<F:FGGGGGG>G>GGGF?GGGGGGG?GGGGGFFDEEFFGGGGGGBGGGEGGGGGGGGGEGGGGGFGGGGGGGGGGFGGGGGGGFGGGGGGGGGGGFGGGGGEGGGGGGGGGGCEGGGGGGGGGGGFFGFGGGGGGGGGGGFCFGGFFGGGGGGFFGCCCCC
@CZ 387
TGAGGAATATTGGTCAATGGGCGATGGCCTGAATCAGCCAAGTAGCGTGAAGGATGACTGCCCTATGGGTTGTAAACTTCTTTTATAAAGGAATAAAGTCGGGTATGCATACCCGTTTGCATGTACTTTATGAATAAGGATCGGCTAACTCCGTGCCAGCAGCCGCGGTAATACGGAGGATCCGAGCGTTATCCGGATTTATTGGGTTTAAAGGGAGCGTAGATGGATGTTTAAGTCAGTTGTGAAAGTTTGCGGCTCAACCGTAAAATTGCAGTTGATACTGGATGTCTTGAGTGCAGTTGAGGCAGGCGGAATTCGTGGTGTAGCGGTGAAATGCTTAGATATCACGAAGAACTCCGATTGCGAAGGCAGCCTGCTAAGCTGCAACTGACATTGAGGCTCGAAAGTGTGGGTATCAAACAGGATTAGATACCCT
+
GGGGGGGGGGGGGGGGGGGGGGGGGGDFGGGGGFGGGGGGCFAFGGGGGGGGGGGGGGGGGGGGCGGGGGGGGGGGGFCFGFGGGGGGGGGGGGGGGGFGDGGGGGFGGGGFGFFFGGEFGFGFFFGGGCFFGGGGGGGGGGGGGGGGGGC?:2EFFGGGGGGGDEFCFEGEGGF:><>??@E=C=CFGE>2FGGGEGFG9CCGGGCCFGGCFFC,2?C>CGFA?CCGGGGGFGGCGD.<28<GFFCFC:FGFGGGGFCCGGF;EGGFFGGGGGFCFCCGFGGGGGGFFFECFGGGGGGGGGFGFGGGGGGGGGGGGGGGGGGEDGGGFCGGGGGGGFCGGGGGGFGGFFFGGGEFGGGGGGGGGGGGGGGGGGDDGGECGFGGGGGGGGGGGGGGGGGGGGGGGGGGGGGGGGGFGGGGGFGGGGGGGFGCCCCC
@CZ 388
TGGGGAATATTGCACAATGGGGGAAACCCTGATGCAGCGACGCCGCGTGAGCGATGAAGTATTTCGGTATGTAAAACTCTATCAGCAGGAAAGATAATGACGGTACTTGAGGAGGAAGCCCCGGCTAACTACGTGCCAGCAGCCGCGGTAATACGTAGGGGGCTAGCGTTATCCGGAATTACTGGGCGTAAAGGGTGCGTAGGTGGTTTCTTAAGTCAGAGGTGAAAGGCTACGGCTCAACCGTAGTAAGCCTTTGAAACTGGGAAACTTGAGTGCAGGAGAGGAGAGTGGAATTCCTAGTGTAGCGGTGAAATGCGTAGATATTAGGAGGAACACCAGTTGCGAAGGCGGCTCTCTGGACTGTAACTGACACTGAGGCACGAAAGCGTGGGGAGCAAACAGGATTAGATACCCT
+
GGGGGGGGGGGGGGGGGGGGGGGGGGGGGGGGGG9FGGGGGGGGGGGGE7FFGGDGFGGGGGGGGGCGGGGEGGGFGGGGGAFGGGGGG@FGGGDFGGGGGGGGGGGGGGGGGGGGGGGGGGGGGDGDCFGGG>FGGGGFGFGFGGGGGGGGGGGGFGGGGGGDGGGGFFGGGGG>GGGGGGFGFGGGGGGGGGGGGGGBFFGGGGGGGGGGGGGGGGGCFCFFGGGGF=<GGGGGGGGGEGGGGGFFGGGGGGGGGGGGGGGGGGFGGGGFGGGGFFG?GGGFGGGGGGGGGGGGGGGGGGF8GEGGFGGGGGGGGGGGFDGGGGGGGGGEGEFGGGGGDGGGGGGGGGGGGGGGGGGGGGGGGGGGGGGGGGGGGGGGGGGGGGGGGGGGGGGGGGGGGGGGGGGGGGCCCCC
@CZ 389
TGGGGAATATTGCACAATGGGGGAAACCCTGATGCAGCGACGCCGCGTGAGCGATGAAGTATTTCGGTATGTAAAACTCTATCAGCAGGAAAGATAATGACGGTACTTGAGGAGGAAGCCCCGGCTAACTACGTGCCAGCAGCCGCGGTAATACGTAGGGGGCTAGCGTTATCCGGAATTACTGGGCGTAAAGGGTGCGTAGGTGGTTTCTTAAGTCAGAGGTGAAAGGCTACGGCTCAACCGTAGTAAGCCTTTGAAACTGGGAAACTTGAGTGCAGGAGAGGAGAGTGGAATTCCTAGTGTAGCGGTGAAATGCGTAGATATTAGGAGGAACACCAGTTGCGAAGGCGGCTCTCTGGACTGTAACTGACACTGAGGCACGAAAGCGTGGGGAGCAAACAGGATTAGATACCCT
+
GGGGGGGDGGGGFGGGGGGGGGGGGGGGGGGGFCFGGGGGDGGGGGGGGGGGGGFGGGGCFGGGFGGGGGGF?EFGGGGGGFFGGGFGGCFGGGFGGGGGGGGGFEFGGGFGGGGGGGGG7FDEFGGEFGGFGF?FFCGGGGGGGG>CFFGGGGGGGGGGGGGGFGGGGGGFGGGGGGGGGGGGGGGGCGEGGGG1EGGGGGGGGGGGGFFCFGGFGGF?FCCFGGGFFC3CFGFGGGGGEFCFBGFGGFGFFGGGGGGGGGGFC9,GGGGFFGFFGGGGGGFGGGGGFGGGGFFGGGGGGGGGGGGGGGGGGGGGGGGGGGGGGGGGGGGGGGGGGGGGGGGGGGGGFCFGGFFGGGGGGGGGGGGGGGGGGGGGGGGGGGGGGGGGGGGGGGGGGGGGGGGGGGGGGGCCCCC
@CZ 390
TGGGGAATATTGGGCAATGGGCGAAAGCCTGACCCAGCAACGCCGCGTGAAGGAAGAAGGCTCTCGGGTTGTAAACTTCTTTTATCAGGGACGAAGCAAGTGACGGTACCTGATGAATAAGCCACGGCTAACTACGTGCCAGCAGCCGCGGTAATACGTAGGTGGCAAGCGTTATCCGGATTTACTGGGTGTAAAGGGCGTGTAGGCGGGAAATCAAGTCAGATGTGAAAACCATGGGCTCAACCTGTGGCCTGCATTTGAAACTGTTTTTCTTGAGTACTGGAGAGGCAGACGGAATTCCTAGTGTAGCGATGAAATGCGTAGATATTAGGAGGAACACCAGTGGCGAAGGCGGTCTGCTGGACAGCAACTGACGCTGAGGCGCGAAAGCGTGGGGAGCAAACAGGATTAGATACCCT
+
GGGGGGGGGGGGGGGGGGGGGGGGGGGGGGGGGGGGFFGGGGGGGGGFGGGGGGFFGGGGGFGGGGGGGGGGFGGGGGGGGGGGGGGGGGGGDGGGGGGFF?EFGGGGGFGFCDFFFGGFFGGGGGGGGGFGGGGGF?FG,<CGGGFGGGG:FEGGFGA?FFFGGGGGGGGEGGGEFGGGGFFFGFGFCC97GGGGGGGGFGGGGGGGFGGGFFEEGGCDFFFGGGGGGFGGGGGGFE58GFGGGG=GGGFEFF9&GGFGGGGGGGGFGGGGGG1FGGGGGGGGGGGGGGGFGGGGGGGGGGFGGGGGGGGGGGGGGGGGGGGGGGGGGGGGGGGGGFFGGGGGGGGGGGGGGGGFGGGGDGGGGGGGGGGEGGGGGGGGGGGGGGGGGGGGFGGGGGGGGGGGGGGGGGGGGGCCCCC
@CZ 391
TGGGGAATATTGCACAATGGGGGAAACCCTGATGCAGCGACGCCGCGTGAGCGAAGAAGTATTTCGGTATGTAAAGCTCTATTAGCAGGGAAGAAGAATGACGGTACCTGACTAAGAAGCACCGGCTAAATACGTGCCAGCAGCCGCGGTAATACGTATGGTGCAAGCGTTATCCGGATTTACTGGGTGTAAAGGGAGCGCAGGCGGTGCGGCAAGTCTGATGTGAAAGCCCGGGGCTCAACCCCGGTACTGCATTGGAAACTGTCGTACTAGAGTGTCGGAGGGGTAAGTGGAATTCCTAGTGTAGCGGTGAAATGCGTAGATATTAGGAGGAACACCAGTGGCGAAGGCGGCTTACTGGACGATAACTGACGCTGAGGCTCGAAAGCGTGGGGAGCAAACAGGATTAGATACCCT
+
GGGGGGGGGGGGGGGGGGGGGGGGGGFGGGGGGGGGGGGGGGGGGGGGGGGDGGGGGGGGGGGGGGGGGGGGGGGGGGGGGGGGGGFGGGGGGGGFCFGGGGGGGGGGGGGGGGGGGGGGGGGGGG7>FGGGGG:GGGGGGGGGGGGGGGGGGG?FFF,GGGGGFGGGG0GCFGGGDAFGFGGEFGGFFEGFGGGGEEGGGGGGFGGGGGGGGGCCFC9GGGFCFGGGGGGFGGGGGGGGGGGGGGGG0FEGGGCGGGGGGGGGGFGGGGGFFBGDGDGGDGGGGGGGGGFGGGGGGGGGGGGGEGGGGGGGGGGGGGGGGGGGGGGGGFGGGGGGGGGGGGGGGGGGGGGGGGGGGGGGGGGGGGGGGGGGGGGGGGGGGGGGGGGGGGGGGGGGGGGGGGGGGGGGGGGGCCCCB
@CZ 392
TGGGGAATATTGCACAATGGGCGCAAGCCTGATGCAGCGACGCCGCGTGAGGGATGACGGCCTTCGGGTTGTAAACCTCTGTTAGCAGGGAAGAAGAGAAATTGACGGTACCTGCAGAGAAAGCGCCGGCTAACTACGTGCCAGCAGCCGCGGTAATACGTAGGGCGCGAGCGTGGTCCGGAATTATTGGGCGTAAAGAGCTTGTAGGCGGTTTGTCGCGTCTGCTGTGAAAGGCCGGGGCTTAACCCCGTGTATTGCAGTGGGTACGGGCAGACTAGAGTGCAGTAGGGGAGACTGGAATTCCTGGTGTAGCGGTGGAATGCGCAGATATCAGGAGGAACACCGATGGCGAAGGCAGGTCTCTGGGCTGTAACTGACGCTGAGAAGCGAAAGCATGGGGAGCGAACAGGATTAGATACCCT
+
GGGGGGGGGGGGGGGGGGGFFFGGGGGGGGGGGGGGGGCGGGGGGGGGGGGGGGGGGEGGGGGGGGGGGGGGGGGGGGGGDGGGGEGGGGGFGGGGGGGGGGGGGGGGGGGGGCFGGGGDFGFFFGGG7FEGGGGGGGGFFF@EEFEGFCDEGGGECCCFCAFGGGGGGCFCFG#?E99<3549CFFGGGGGCE@CGFCE>9CFEFFGFFGFCEEFFGEGF@EGGFGGGFFGGGGFEFEGGGGGGFGGCD/F=FGGGFGGGGGGGGGFGGGGGGFGGFFGFGGCDGGGGGFCGGGGGGGGGFGGGGGGGGGGGGGGGGGGGGGFFGGGGGGGGGGGGGGGGFGGGGGGGGGGGGGGGFGGGGGGGGGGGGGGGGGGGGGGGGGGGGGGGGGGGGGGGGGGGGGGGGGGGGGGGGGGGCCCCC
@CZ 393
TGGGGAATATTGCACAATGGGCGCAAGCCTGATGCAGCGACGCCGCGTGAGGGATGACGGCCTTCGGGTTGTAAACCTCTGTTAGCAGGGAAGAAGAGAAATTGACGGTACCTGCAGAGAAAGCGCCGGCTAACTACGTGCCAGCAGCCGCGGTAATACGTAGGGCGCGAGCGTTGTCCGGAATTATTGGGCGTAAAGAGCTTGTAGGCGGTTTGTCGCGTCTGCTGTGAAAGGCCGGGGCTTAACCCCGTGTATTGCAGTGGGTACGGGCAGACTAGAGTGCAGTAGGGGAGACTGGAATTCCTGGTGTAGCGGTGGAATGCGCAGATATCAGGAGGAACACCGATGGCGAAGGCAGGTCTCTGGGCTGTAACTGACGCTGAGAAGCGAAAGCATGGGGAGCGAACAGGATTAGATACCCT
+
GGGGGGGGGGGGGGGGGGGGGEGGGGGGGGGGGGGGGGFGGGGGGGGGGGGGGGGGGGGGGGGGGGGGGGGGGGGGGGGGGGGGGGGGGGGGGGGGGGGGGGGGGGGGGGGGGGGGGGGGGGGGGGGGGGGGGGGGGGGGGGGGGGGGGGGDGGGGGGGGFFCEG>GGG>GGGGGGGGGGGD<7GFFGGGGGGGFGGFGGGGGGGGGGGGGEEEGGGGGGGEGGGDF:GEGGGGGGGGGGFGGGGGGGGGFFCFDGGDGGGGGGGGGGGGGFFGG>GGFGCGF9GGGGGGFEGGGGGGGGGGGGGGGGGGGGGGGGGGGGGGGGGGGGGGGGGGGGGGGGGGGGGGGGGGGGGGGGGGGGGGGGGGGFGGGGGGGGGGGGGGGGFFGGGGGGGGGGGGGGGGGGGGGGGGGGGGFGGCCCCC
@CZ 394
TGGGGAATATTGCACAATGGGGGAAACCCTGATGCAGCGACGCCGCGTGAGCGAAGAAGTATTTCGGTATGTAAAGCTCTATTAGCAGGGAAGAAGAATGACGGTACCTGACTAAGAAGCACCGGCTAAATACGTGCCAGCAGCCGCGGTAATACGTATGGTGCAAGCGTTATCCGGATTTACTGGGTGTAAAGGGAGCGCAGGCGGTGCGGCAAGTCTGATGTGAAAGCCCGGGGCTCAACCCCGGTACTGCATTGGAAACTGTCGTACTAGAGTGTCGGAGGGGTAAGTGGAATTCCTAGTGTAGCGGTGAAATGCGTAGATATTAGGAGGAACACCAGTGGCGAAGGCGGCTTACTGGACGATAACTGACGCTGAGGCTCGAAAGCGTGGGGAGCAAACAGGATTAGATACCCT
+
GGGGGGGGGGGGFGGGGGGGGGGGGGCGGGFGGFGFFGGGGGGEGGGGGDCGGGGGGGGFFGECFGGGGGGGGGEFGGGDFFGGGGCFEEGGEGGGGGGGDGGGGFGGGGGGGGGGGGGGGG?CFDGGGGGGGFCFEGGGG@GFGGGGGEGGGGFD@59FFG?9FGFGGG>GGGG=:FFGGFFCFGGGFFFGGGGD7EG>B@GEEFECECGGGGGCGACFGGGGCGGDGGGGGGGGGGGGGGGEGFGGFFGGGECDF<CGEGGGGGFFAAFFGFFGGGGEGFGDGGGFFDGGF<CGGGGGGGFFGDEFFFE,GGGGGGGGGFGGGGGGGGFGGGGGFGGGGGGGGGGGGGGGGGGGGGGGGGFGGFGFGGGGGGGGGGGGGGGGGGGGDGGGGGGGGGGGGGGGGGGGGGGGCCCCC
@CZ 395
TGAGGAATATTGGTCAATGGACGAGAGTCTGAACCAGCCAAGTAGCGTGAAGGATGAAGGTCCTACGGATTGTAAACTTCTTTTATAAGGGAATAAAACCTCCCACGTGTGGGAGCTTGTATGTACCTTATGAATAAACATCGGCTAACTCCGTGCCAGCAGCCGCGGTAATACGGAGGATGCGAGCGTTATCCGGATTTATTGGGTTTAAAGGGAGCGCAGACGGGTCGTTAAGTCAGCTGTGAAAGTTTGGGGCTCAACCTTAAAATTGCAGTTGATACTGGCGTCTTTGAGTGCGGGTGAGGTGTGCGGAATTCGTGGTGTAGCGGTGAAATGCTTAGATATCACGAAGAACTCCGATTGCGAAGGCAGCACACTAGCCGTAACTGACGTTCATGCTCGAAAGTGTGGGTATCAAACAGGATTAGATACCCT
+
GGGGGGGGGGGGGGGGGGGGGGGGCFGEFGGGGGGGGFGGGGGCGGGGGGCFFGF<FEFGCFFGGGGGCGCECFFGGFCGGGGGE<FDAF@FG<FGAE<FE8,4CFC:BE+8?,4>A,EFCEA?<AFFFE,5BF9EE,,554BCCFCF<C>9)#C6A3BF<D8D=ECEFEF<C=@@0<F7-:@C:>C+=D=C8BE?9=6FCGDDCF#>F:FFGFC8C=+*C:5<>EE>>EGEDEDC@<<C<@,2GGFGF@2GFCGGGGGGGF=FGFGG-EFFAF85,<5:FFGFBA,@,?,@7GEE:EE98=BB>:8+=?F<B4++F@F<GF@6++,FA6,GC,9,,GE9EC@@<<F7CGE<GECCB<@@C@,9,F9EE9CC<,<<F@+BEGDGGGGGGGGGFFEFCGGFGGGGGEGGDGGGGGGGGGGGGGGGGGGGGGCCCCC
@CZ 396
TGGGGAATCTTAGACAATGGGGGCAACCCTGATCTAGCCATGCCGCGTGAGTGATGAAGGCCTTCGGGTTGTAAAGCTCTTTCAGCTGGGAAGATCATGACGGTACCAGCAGAAGAAGCCCCGGCTAACTCCGTGCCAGCAGCCGCGGTAATACGGAGGGGGCTAGCGTTGTTCGGAATTACTGGGCGTAAAGCGCACGTAGGCGGACCAGCAAGTTAGGGGTGAAATCCCGGGGCTCAACCCCGGAACTGCCCTTAAGACTGTTGATCTGGAGTTCGGGAGAGGTGAGTGGAATTCCGAGTGTAGAGGTGAAATTCGTAGATATTCGGAGGAACACCAGTGGCGAAGGCGGCTCACTGGCTCGATACTGACGCTGAGGTGCGAAAGCGTGGGGAGCAAACAGGATTAGATACCCT
+
FFFGGGGGG9EC@FGGGGGGGFGGGG,,B<<896EFGGGFGGCGGGGFFECFGGGGFGGCGFGGDGFGGGGGGFFDGFFFGGGG9FEECGGGGFC,BFGGGGGGGDFC88BFDF?FEGGFCEECGGG&B?GG>DGF4>FFFG8BF@@F3>FFG;CGGG?EGGFEFGGFFGGGE?FECEGFFGGFDC5FCGECFGCGGEGEFFDFGFGGGGGGFCAFCGFDBCGGCFEGGGF@F@GD>C@CCGGEGGGGEGGGGGGFD<>?CFGGGF?CGGFF@DE@>E#<A:FFGFB9FGFGGGGFGGGEFEF9+CGGGGGGGGGGFFGFFCEGGGGGGGDGGF@CGGGGDGGGGGGGGGGFF9DGFFCGFFEGGGGGGGGGGGGGGGGEFEGGGGGGGGGGFGGGGGFGGGGGGGGFFGGCCCCC
@CZ 397
TGAGGAATATTGGTCAATGGACGGGAGTCTGAACCAGCCAAGTAGCGTGCAGGACGACGGCCCTATGGGTTGTAAACTGCTTTTATAGGGGGATAAAGTGTGCCACGTGTGGCATATTGCAGGTACCCTATGAATAAGGACCGGCTAATTCCGTGCCAGCAGCCGCGGTAATACGGAAGGTCCGGGCGTTATCCGGATTTATTGGGTTTAAAGGGAGCGTAGGCCGTCTTATAAGCGTGTTGTGAAATGTCGGGGCTCAACCTGGGCATTGCAGCGCGAACTGTGAGACTTGAGTGCGCAGGAAGTAGGCGGAATTCGTCGTGTAGCAGTGAAATGCTTAGATATGACGAAGAACTCCGATTGCGAAGGCAGCCTGCTGTAGCGCAACTGACGCTGAAGCTCGAAAGCGTGGGTATCGAACAGGATTAGATACCCT
+
GGGGGGGFGGFGGFGGGGGGGGGDGGGGGGGGGGFGGGGDFGGGGGGGDEGGGGGGGGGGDFFGFGGFGGGGGGGGGGGGGGCFAFFGGGGGGD@FGFEGGGGGGGCFGFGGGF<<FFCGDGGFFGFDFGGCFGGGGGGCE8GFGDGGGGEGGGGGGGF@FGG?G=FFCFG:C-?CE8C>DFEEGGCGGGGGGGGGGE9?E9GGFGFF@CFGGGEAECC5:DGE;GFCGFFGGGGGGFGGGGGGGFF7CGFEFGGEEGGGGGFGGGGFGGFCCFEGDGGGGFFGGGFFFGGGFGGGGGGGGGGFGEGGGGGGGGF7FEEGGGGGGGGAGGGGGGGGGGFDGGGGGEGGGGGGGGGGGGGGGGGGGGGGGGGGGGGGGGGGDGGGGGGGGGGGGFEGFGGGGGGGGGGGGGCGGGGGGGGGGGGGGGGGGGGCCCCC
@CZ 398
TGAGGAATATTGGTCAATGGACGAGAGTCTGAACCAGCCAAGTAGCGTGAAGGATGAAGGTCCTACGGATTGTAAACTTCTTTTATAAGGGAATAAAACCTCCCACGTGTGGGAGCTTGTATGTACCTTATGAATAAGCATCGGCTAACTCCGTGCCAGCAGCCGCGGTAATACGGAGGATGCGGGCGTTATCCGGATTTATTGGGTTTAAAGGGAGCGCAGACGGGTCGTTAAGTCAGCTGTGAAAGTTTGGGGCTCAACCTTAAAATTGCAGTTGATACTGGCGTCCTTGAGTGCGGTTGAGGTGTGCGGAATTCGTGGTGTAGCGGTGAAATGCTTAGATATCACGAAGAACTCCGATTGCGAAGGCAGCACACTAGCCGTAACTGACGTTCATGCTCGAAAGTGTGGGTATCAAACAGGATTAGATACCCT
+
GGGGGGGGGGGGGGGGGGFGGGGGGGGGGGGGGGGGGGGGGGFGGGGGGGGGGGGGGGGGGGGCGGGGEGGGGGGGGGGGGGFGGGGCFFFGFFGGGGFGGGGGGGGFCEFGEGGGGGG<FGGFCFGGGGGGGFGGGGGGGGGDDFDGFGGGC/G:FGGGFCG8>8EEGGGGACFC<D>FGFGG#>EGFGG:FFGGDCEDFFDEGGGGDFEFGGGGEEFFGGGGGGEECDG:F7F?FDGGGGGGGF@?DFGGGFF@C<GFFFDBFFGGGGGGFFDDGFDFCFGGFC@DAEGFFGGGCFEEGFEE8EGGGGFEC=GEF@@CFF>=:@GFGGGGGGF=EFGGGFGGGGFGGGGGGEFCDGGGGGF@CGGGGGGFGGFGGGGGF7GGGGGGGGGGGGGGGGGGGGGGFGGGGGGGGGGGGGGGGGGGGGFGGGCCCCC
@CZ 399
TGAGGAATATTGGTCAATGGACGAGAGTCTGAACCAGCCAAGTAGCGTGAAGGATGAAGGTCCTACGGATTGTAAACTTCTTTTATAAGGGAATAAAACCTCCCACGTGTGGGAGCTTGTATGTACCTTATGAATAAGCATCGGCTAACTCCGTGCCAGCAGCCGCGGTAATACGGAGGAGTCGAGCGTTAATCGGAATTACTGGGCGTAAAGCGCACGCAGGCGGTTTGTTAAGTCAGATGTGAAATCCCCGGGCTCAACCTGGGAACTGCATCTGATACTGGCAAGCTTGAGTCTCGTAGAGGGGGGTAGAATTCCAGGTGTAGCGGTGAAATGCGTAGAGATCTGGAGGAATACCGGTGGCGAAGGCAGCCCCCTGGACGAAGACTGACGCCCAGGTGCGAAAGCGTGGGGAGCAAACAGGATTAGATACCCT
+
GGFGGGGGGGGGFFGGGGGGGGGGCGGGGFGGGGGGGGGGCFFGGGGGGGFEFGGGGGGGFGGGGEFGGEGC@EF,EGFGGGGGGGAACFCF8EFFGGG@DFGGGGGDFFCF+4FE8,B=<?AF<EEEAEG<FFG9FFGG6FEFEGG;4,C=F?GGFDFF8DFF7C?<1ED7GDFEGG7@&+3@CFGGGGEGFGGGE8<FGFFCFDGFFBF==9GECDF:=EFEGG8CCECGCGGGGGEFGFGGGFB*GGGFGFED>>CFF@,FGEGGGGGGFFCEGGFG?FGGGGGFGGFGFGEFFDGGGGGGGGGGGGGGGGGGFF?=GGGGGGGGGGGGGGGGFEGGGGGGFF@FGFGGGGGGGGGGGGGGGGGGGGGGGGGGGGGGEGGGGCGGGGGGGF@<GGGGGGGGGGGGGGGGGGGGGGGGGGGGGGGGGGGCCCCC
@CZ 400
TGAGGAATATTGGTCAATGGACGAGAGTCTGAACCAGCCAAGTAGCGTGAAGGATGAAGGTCCTACGGATTGTAAACTTCTTTTATAAGGGAATAAAACCTCCCACGTGTGGGAGCTTGTATGTACCTTATGAATAAGCATCGGCTAACTCCGTGCCAGCAGCCGCGGTAATACGGAGGATGCGAGCGTTAATCGGAATTACTGGGCGTAAAGCGCACGCAGGCGGTTTGTTAAGTCAGATGTGAAATCCCCGGGCTCAACCTGGGAACTGCATCTGATACTGGCAAGCTTGAGTCTCGTAGAGGGGGGTAGAATTCCAGGTGTAGCGGTGAAATGCGTAGAGATCTGGAGGAATACCGGTGGCGAAGGCAGCCCCCTGGACGAAGACTGACGCCCAGGTGCGAAAGCGTGGGGAGCAAACAGGATTAGATACCCT
+
GGFGGGGGGFGGGGGGGGGGFGGGFBFGGGGGGGGGGGGGGG<FGGGGGGFGGGGGFCF8EGFGFEFGGGGGGGGGGGGGGGGGGGGGGFFGDEFGGGGGGGCGGCFG?FFGGGGGGG8FFGGGGGEFAFGGGDD<FFGGGGGGGGGGGGGGGGGGGGGGGGGGG@EGG>EGGGGGGDGGFG,CFGGDGGGGGGGGGEGGGEE?FDGCFGGCEFE==EEG=C='2>CCCE%CFGFGCFFFCEFGGGGGGCCCDGFD:GFFGGFDFGGGGGGEFBGGEACGGGGGFFGGGFFF?EEC7DC,GGGGGGGGFGGGGGGGGGFGGGGFDGGFDGGGCCC@GGGGGGGFFGGGGGGGGFFCGGEGGGGGGGGGGGGGGGGGGGGGGGGGFE<GGGGGGGFGGGGGGGGGGGGGGGGGGGGGFFGGGGGGFGGGFFGCCCCC
@CZ 401
TGAGGAATATTGGTCAATGGTCGGGAGACTGAACCAGCCAAGCCGCGTGAGGGAGGAAGGTACAGAGTATCGTAAACCTCTTTTGTCAGGGAACAAAGACTGGGACGCGTCCCCGGATGAGTGTACCTGAAGAAAAAGCATCGGCTAACTCCGTGCCAGCAGCCGCGGTAATACGGAGGATGCGAGCGTTATCCGGATTTATTGGGTTTAAAGGGTGCGCAGGCGGTCTGTTACGTCAGCGGTCAAAGCCCGGGGCTCACCCCCGGCCCGCCGTTGAAACTGGCAGTCTCGAGTTGGAGAGAAGTATGCGGAATGCGCGGTGTAGCGGTGAAATGCATAGATATCGCGCAGAACTCCGATTGCGAAGGCAGCATGCCGGCTCCACACTGACGCTGAGGCACGAAAGCGTGGGTATCGAACAGGATTAGATACCCT
+
GGGGGGGGGGGGGGGGGGGGGFGGGGG,CFGGGGGGGGGGGGGGGGGGGGGGGGGGGGGGGGGGGFGGGDGDGGGGGGGGGGGGGGGGGGGGFFGGGGGGGFGGGGGGGGGGGGGDEGGGGGGGGGGGDGGGGGGGGGGGGGGGG?FFGGFGGCGDGGGGGGGGGGGGGCEFCFGGGGGGGGGGEGGGGGGGGGGGDGGGGCFCFGEGEFGGGGGGDEG5EEGGEGEGCCGDG<8=FEGGGGG=GCGGGGGGGG>G>FF#GGE8C*2FDGGGGGGGGGGGGGGGGGGGGGGFGGGGGFGGGFCGGGGGGGGGGGGGGGGGGGGGGGGGGGGGGGGGFFFGEGGGGGGGGGGGGGGGGGGGGGGGGGGGGGGGGGGGGGGGGGGGGGGGGGGGGGGGGGGGGGGGGGGGGGGGGGGGGGGGGGGGGGGGGGCCCCC
@CZ 402
TGAGGAATATTGGTCAATGGACGAGAGTCTGAACCAGCCAAGTAGCGTGAAGGACGAAGGTCCTACGGATTGTAAACTTCTTTTATAAGGGAATAACACCTCCCACGTGTGGGAGCTTGTATGTACCTTATGAATAAGCATCGGCTAACTCCGTGCCAGCAGCCGCGGTAATACGGAGGATGCGAGCGTTATCCGGATTTATTGGGTTTAAAGGGAGCGCAGACGGGTCGTTAAGTCAGCTGTGAAAGTTTGGGGCTCAACCTTAAAATTGCAGTTGATACTGGCGTCCTTGAGTGCGGTTGAGGTGTGCGGAAGTCGTGGTGTAGCGGTGAAATGCTTAGATATCACGAAGAACTCCGATTGCGAAGGCAGCACACTAAGCCGTAACTGACGTTCATGCTCGAAAGTGTGGGTATCAAACAGGATTAGATACCCT
+
F<FFGGFFGGD<,CCFF<F8AFEGGGGGGGGGG@@CF8CFGGGGDGEGGGG,CFG7CFFGFFFGGGGGGGGGGGGGGGG9EFDG,CFCFFGGGGGE,<=EFG,=EFBFEFF7C8FGFFG,,5AFEFAFGFFCCFFFGB5,?FGGDGGGGGC<FD<D7EFFFGDCDCE7>EFGDGG>GGDGGG0E?GCFG>G=FF7FB8<C>GFFFDEC>F<)FEGGD=E>EGEFEGEGGGCFFBAFE?F7GFC;E?CGC9CFGAFFFFFCFAFCGFFFFFE8F>@7E,<B4F?+C,=CGF8GDGGGFEFE8CCGFCFGGFFF?4+GFEFGFGFC67FCFF99FFFFFGFGEFFGGGDGGGGGFF7FCGFC7GGFGGGF?GGGGGGGGGGEGGGFGGFGGGGGFGGGGGGGGGGGEGFGGDGGGGGGFGFGFCGGGGGFCFGCCCCC
@CZ 403
TGGGGAATATTGGACAATGGGCGCAAGCCTGATCCAGCCATGCCGCGTGAGTGATGAAGGCCTTAGGGTTGTAAAGCTCTTTTGTCCGGGACGATAATGACGGTACCGGAAGAATAAGCCCCGGCTAACTTCGTGCCAGCAGCCGCGGTAATACGAAGGGGGCTAGCGTTGCTCGGAATCACTGGGCGTAAGGGGCGCGTAGGCGGCCATTCAAGTCGGGGGTGAGAGCCTGTGGCTCAACCACAGAATTGCCTTCGATACTGTTTGGCTTGAGTTTGGTAGAGGTTGGTGGAACTGCGAGTGTAGAGGTGAAATTCGTAGATATTCGCAAGAACACCAGTGGCGAAGGCGGCCAACTGGACCAACACTGACGCTGAGGCGCGAAAGCGTGGGGAGCAAACAGGATTAGATACCCT
+
GGGGGGGFGGGGGGFGGGGGGGGGGGGGGGGGGGGGGGGFFGFGGGGCGGGFGGGGGGGGGGCGGGGGG<FFFGGFGGGGGGGGGGCFGGGGEGGGGGGGGGGGGGGGGGGGGGFGGGGGGGGGGEFFGG>GGFBGFGGGGGG?GGDGGG*-@;>>EGFGDGGEFFFGGGEFCFGGGEDGGFFFFDFGEGGGGGGEEDFEDGGGGGGGFGGFFGGGFGGGFFGFFFCGGFFFFGCDCGGGGGGGGFGFDCFEGGGDGGG7BEGFA9CGGGGGFFFEGGGGGGGGFB8GFCGGGGGGEGGFGGGGFGGGGGGGFGGGGGGGGGGGGEGGGGGGGGGGGGGGGGGGGGGGGEGFGGGGGGGGGGGDGGGGGGGGGGGGGGGGGGGGGGGGGGFFEGGGGGGGGGGGGGGGGFGCCCCC
@CZ 404
TGAGGAATATTGGTCAATGGGCGAGAGCCTGAACCAGCCAAGTAGCGTGCAGGATGACGGCCCTATGGGTTGTAAACTGCTTTTATAAGGGAATAAAGTGAGTCTCGTGAGACTTTTTGCATGTACCTTATGAATAAGGACCGGCTAATTCCGTGCCAGCAGCCGCGGTAATACGGAAGGTCCGGGCGTTATCCGGATTTATTGGGTTTAAAGGGAGCGTAGGCCGGAGATTAAGCGTGTTGTGAAATGTAGATGCTCAACATCTGCACTGCAGCGCGAACTGTGAGACTTGAGTGCGCAGGAAGTAGGCGGAATTCGTCGTGTAGCGGTGAAATGCTTAGATATGACGAAGAACTCCGATTGCGAAGGCAGCCTGCTGTAGCGCAACTGACGCTGAAGCTCGAAAGCATGGGTATTGAACAGGATTAGATACCCT
+
GGGGGGGGGGGGGGGGGGGGGGGGGGGGGGGGGGGGGGGGGGGGGGGGGGGGGGGGGGGGGGGGFFGGGGGGGGGGGGGGGGGGGGGFGGGGGGGGGGGGGGGGGGDFGGGGGGGGGGGGGGGGGGGGGGDFFFGGGGGGFGGFG9FGGGGGGFGGGGGGGGGGGGGGGFGGGAFGDFGGGFGGGGGGGCGGGGGGFGGFFGGGGGGGGGGGGGFDGDGFFGGFGGGEE;GGGGGGGGGGGGGGGGFGGGGF9GGFGGFGEFEG>GGGGGGGGGGGGGGGGGGGF;GFGGGGFGGGGGFFGGGFGGGGGGGGGGGGGGGGGGGGGGGGGGGGGGGGGGGGGGGGGGGGGGFGGGGFGGGGGGGGGGGGGGGGGGGFGGGGGGGDGGGGGGGGGGGGGGGGGGGGGGGGFGGGGGGGFGGGGGGGGGGGGGGCCCBA
@CZ 405
TGAGGAATATTGGTCAATGGACGAGAGTCTGAACCAGCCAAGTAGCGTGAAGGACGAAGGTCCTACGGATTGTAAACTTCTTTTATAAGGGAATAAAACCTCCCACGTGTGGGAGCTTGTATGTACCTTATGAATAAGCATCGGCTAACTCCGTGCCAGCAGCCGCGGTAATACGGAGGATGCGAGCGTTATCCGGATTTATTGGGTTTAAAGGGAGCGCAGACGGGTCGTTAAGTCAGCTGTGAAAGTTTGGGGCTCAACCTTAAAATTGCAGTTGATACTGGCGGCCTTGAGTGCGGTTGAGGTGTGCGGAATTCGTGGTGTAGCGGTGAAATGCTTAGATATCACGAAGAACTCCGATTGCGAAGGCAGCACACTAAGCCGTAACTGACGTTCATGCTCGAAAGTGTGGGTATCAAACAGGATTAGATACCCT
+
GG9FGGGGFGGGCCFGGGGGGFGGEGGGFCFGGFGGGGFGGGGGGGGGGGFEFGDEGGGDFGGGGEFGCC:,CFGCGG?FGGGDFGGGGGGDEGGFGGGDCF8CFG>?B?FFEGGDEA=FC<EDFFEFGGGGGGAF9FGGGGGDEGGEFA5DFFFED>DFGGGG>CEGGGDGFFGGG@C:FFCE?GGGGDGG0GFC9+C=C>GGGGGGFGGGGECGGGGD5C.FG@CEGGD?GFEFGGGGCCGGGGGGGGEFGGG>GFCFF;:C,C6,9FFC<FC3=,<GGGFF:A+=FGGGFGECCEF8GGGGGEFCGGGGGGEGGEFGGGGGGGGGGGGGGFGFF,GGGGGGGGF7GGFGGFFBFFE6ECGFF<GGFFGGFEFEGGFCGGCEGDGGGGGFE<F9F:EF@GGGFAF;GGGGF<GFGGGGGGGGGGGGGGGCCCCC
@CZ 406
TGGGGAATATTGGACAATGGGCGCAAGCCTGATCAAGCCATGCCGCGCGAGTGATGAAGGCCTTAGGGTTGTAAAGCTCTTTTGTCCGGGACGATAATGACGGTACCGGAAGAATAAGCCCCGGCTAACTTCGTGCCAGCAGCCGCGGTAATACGAAGGGGGCTAGCGTTGCTCGGAATCACTGGGCGTAAGGGGCGCGTAGGCGGCCATTCAAGTCGGGGGTGCGAGCCTGTGGCTCAACCACAGAAGTGCCTTCGATACTGTTTGGCTTGATTGTGGGAGAGGTTGGTGGAACTGCGGGTGTAGAGGTGAAATTCGTAGATATTCGCAAGAACACCAGTGGCGAAGGCGGCCAACTGGACCAACACTGACGCTGAGGCGCGAAAGCGTGGGGAGCAAACAGGATTAGATACCCT
+
FGGGCF@CCFGG?EDEFFFG<FFFGEGGGGGGFG,EFFG,CEFGCEG@+8@BF?F,<FD=FFDG,C94:C@FFG,C<,BFGGAG@FF7+>+8:F:@=B,EEC=FFFFF+@=><DFFGGG:>C+::FFE,:@<F,+@3DF7FCF:*@FCCCC,@;E<<GGGF@<<BC::-*94,,<FBFF6CGFFCCEE7CCEC=+*=:=FFGE@<=,?@<C9F>E5CGGGGF7@(3&D:<,FFF?FF+@FCGF>D9FD,GGECDGCDGEDFCFA3,7GDFFD0,3,DB:,,GGEGFGGFCF?FFEEDC@,FGGGGGGFEGFGGGGGFGFDE=,GGFCGCDGGGFGFFGGGGDGGGGGGGGGGGGGGFDE,BCGGFGGEGGGGGGGGECGGCGGGGGGGGGGGGGGGGGGGGGGGGGGGGGGCCCCC
@CZ 407
TGAGGAATATTGGTCAATGGGCGAGAGCCTGAACCAGCCAAGTCGCGTGAAGGATGAAGGCTCTATGGTTAGTAAACTTCTTTTATAGGGGAATAAAGTGCGGGACGTGTCCTGTTTTGCATGTACCCTATGAATAAGGATCGGCTAACTCCGTGCCAGCAGCCGCGGTAATACGGAGGATCCGAGCGTTATCCGGACTTATTGGGTTTAAAGGGTGCGTAGGTGGTTTTTTAAGTCAGCGGTGAAAGTTTGTGGCTCAACCATAAAATTGCCGTTGAAACTGGAAGACTTGAGTATGTTTGAGGTAGGCGGAATGCGTGGTGTAGCGGTGAAATGCATAGATATCACGCTGAACTCCAATTGCGAAGGCAGCTTACTAAACCATAACTGACACTGAAGCACGAAAGCGTGGGGATCAAACAGGATTAGATACCCT
+
DEFGFGG@FFFCGGGFFFGGDFGGGGGG<E,CAF8FGGGGFGG9FCFFF7FGGGGGGC9F@EFFGGGGGF,CFGGFG9EGGGGGGGGGGGGGGGGGGGGC,=4>FGCB@F<EB,CFGGF<FGGGGGGDGGGFGFGGGDGBFFGGCGGGGGGGGGGGGFGFGFGGGBCGGGGGGGGGGGEEFGGFGDDFCFCGGGGEE?FFFFG5GFEGBFGCFGG8CBE65:E2DG<DE9EGGGGEGGE6GEGGGGGGGGGGDGGGGGGGGG9GGFAGGGGG1GGGGGGGFDE<9;?<DGGGFFEA,,?8FGGGGGEGGGGGF@GDDGGGGGGGGGGGGGFGGFFFDCGFFD9GGGFF@,FGGGGGECBGGGGGGGGGF8GGGGGGGGFAGFFAGGGGGGGGCGFFFFEGEGGGGGF>GGGGF9GGGGGGGGFEGGGGGGGCCCCC
@CZ 408
TGAGGAATATTGGTCAATGGGCGAGAGCCTGAACCAGCCAAGTCGCGTGAAGGATGAAGGATCCATGGTTCGTAAACTTCTTTTATAGGGGAATAAAGTGCGGGACGTGTCCTGTTTTGCATGTACCCTATGAATAAGGATCGGCTAACTCCGTGCCAGCAGCCGCGGTAATACGGAGGATCCGAGCGTTATCCGGACTTATTGGGTTTAAAGGGTGCGTAGGTGGTTTTTTAAGTCAGCGGTGAAAGTTTGTGGCTCAACCATAAAATTGCCGTTGAAACTGGAAGACTTGAGTATGTTTGAGGTAGGCGGAATGCGTGGTGTAGCGGTGAAATGCATAGATATCACGCTGAACTCCAATTGCGAAGGCAGCTTACTAAACCATAACTGACACTGAAGCACGAAAGCGTGGGGATCAAACAGGATTAGATACCCT
+
FFGGFGGFGGGGGGGDFGFGGGGGGGGGDGGGGGGGGGGGGGGGDGGGGGGFGGGGGGGGGGGFFGCEGGGGGGGGFFFGFGCFGGGGFGGGGGGGGGGGGGGGGGGGGGG9EFGCGGGGGGFGGGGFFGGGDGFGGGGGGGGCEEDFGGG?F?FGGFFFGGFCFGGCFGGGGDGFEGGECGGGGGGGGGGGGGGGFGGAFGGGGGGFGGGGGFEAG>GFFGGGGGGGFGFGGFG@FFGGGGGGGGGGGGGGFFGGGGGGFGGGGG=GGGFCCEFEGGGGGGGGGFGGGGGGFGGGEAGDGF?GGGGDGFDGGGFGGF?GGGGFDGCFFGGGGGGGGGGGDGFFFGFGGFGFGGFEGGGCGGGGGGGGGFAGGGGGGGFDFGGGGGGGGGGGGGGGFGGGGGGGGGGGGGGGGGGGGGGGGGGGGGGGGGGCCCCC
@CZ 409
TGAGGAATATTGGTCAATGGACGAGAGTCTGAACCAGCCAAGTAGCGTGAAGGATGACTGCCCTATGGGTTGTAAACTTCTTTTATACGGGAATAAAGTTAGCCACGTGTGGCTTTTTGTATGTACCGTATGAATAAGGATCGGCTAACTCCGTGCCAGCAGCCGCGGTAATACGGAGGATCCGAGCGTTATCCGGATTTATTGGGTTTAAAGGGAGCGTAGGCGGGTTGTTAAGTCAGTTGTGAAAGTTTGCGGCTCAACCGTAAAATTGCAGTTGATACTGGCGACCTTGAGTGCAACAGAGGTAGGCGGAATTCGTGGTGTAGCGGTGAAATGCTTAGATATCACGAAGAACTCCGATTGCGAAGGCAGCTTACTGGATTGTAACTGACGCTGATGCTCGAAAGTGTGGGTATCAAACAGGATTAGATACCCT
+
GGGGGGGGGGGFGGGGGGGGGGGGDGGGGGGGGGGGGGGGGGGGGGGGGGGGGFGGGGGGGGGGGGGDGGGGGGEGFGGGGGGGGGGGGDGEFGDCF9FGCFGGGGGGGGGGGGGGFGEGEFFE?BFGGFCG9FGGGGGGGGGGGGGGGGGFGGGGGGFFFGGGGGGE?GGC=FFCEFGGGEGGCEECGEGGFGGEEFGGGGG:<GDFFCCGGGGGGGGGFGGFGGGGGGGGGGGFGGFGGGGGGGGGGGGGGGGEGG>GCGGGGGGGGGGGFGFCCGDGGGEGGGGCGGGGFGGGGGGGFGEGFGGGGGGGGGGGGGGGGGGGGGECGGGGGGGGGFGGGGGGGGGDGGGGGGGGGGGGGGGGGGGGGGGGGGGGGGGGGGGGGGGGGGGGGGGGGGGGGGGGGGGGGGGGGGGGFGGGGGGGGGGGGGGCCCCC
@CZ 410
TGAGGAATATTGGTCAATGGGCGAGAGCCTGAACCAGCCAAGTAGCGTGAGGGATGAAGGCTCTATGGGTCGTAAACCTCTTTTATATGGGAATAAAGTTTTCCACGTGTGGAATTTTGTATGTACCATATGAATAAGGATCGGCTAACTCCGTGCCAGCAGCCGCGGTAATACGGAGGATCCGAGCGTTATCCGGATTTATTGGGTTTAAAGGGAGCGTAGGTGGATTGTTAAGTCAGTTGTGAAAGTTTGCGGCTCAACCGTAAAATTGCAGTTGAAACTGGCAGTCTTGAGTACAGTAGAGGTGGGCGGAATTCGTGGTGTAGCGGTGAAATGCTTAGATATCACGAAGAACTCCGATTGCGAAGGCAGCTCACTAGACTGCAACTGACACTGATGCTCGAAAGTGTGGGTATCAAACAGGATTAGATACCCT
+
GGGGGGGGGGGGGGGGGGGGGGGGGGGGGGGGGGGGG8CFGGGGGGGGGGGGGGGGGGGGGD8FGFGGGGGGGGGGGFGGGGGGGGGGGGGGEGGGGGGGGGGGGGGGGGGGGFFFGFGGGAAAFFGGGGGGGGGFGFGF=GDGGG;DEFGDDFDFDGGGGGGGGGGGGFF=23@=EEDGGFGFEGEGGGFECGFEGGGGGGGGGGGGGGGGFCC8EBF>=FDFFGGFGGGGGGFFGGGGGGGGGGFCGGGGCEGGGGGGGGGGGEGGGGGGGGGGGFGEFGGGGGGGGGGGFFDFFFA9GGGGGGGGGGGGGGGGGGGGGGGGGGGGGGGGGGGGGFGGGGGGGGGGGGGGGGGGGGGGGGGGGGGGGGFFFGGGGGGGGGGGGGGGGGGGGGGGGGGGGGGGGGGGGGGGGGGGGGGGGGGGGGGGGGGCCCCC
@CZ 411
TGGGGAATATTGCGCAATGGGCGAAAGCCTGACGCAGCGACGCCGCGTGAGGGATGAAGGTTTTCGGATCGTAAACCTCTGTCAGAAGGGAAGAAATTATATCATGCTAATCAGTGGTGTATTGACGGTACCTTCAAAGGAAGCACCGGCTAACTCCGTGCCAGCAGCCGCGGTAATGCGGAGGGTGCGAGCGATAATCGGAATTACTGGGCGTAAAGCGCACGTAGGCTGTATGACAAGTCAAGGGTGAAATGCCACGGCTCAACCGTGGAACTGCCTTTGAAACTGTCAAACTGGAGTATGTGAGAGGGCGGCGGAATTCCTGGTGTAGGAGTGAAATCCGTAGATATCAGGAGGAACGTCAGTGGCGAAGGCGGCCGCCTGGCACAAAACTGACGCTGAGGTGCGAAAGCGTGGGTAGCAAACAGGATTAGATACCCT
+
GGGGGGGGGGGGGGGGGGGGGGGGGGGGGGGGGGGGGGGGGGGGGGGGGGGGGGGGGGGGGGGGGGGGGGGGGGGGGGGGGGGGGGGGFGGGGGGGFGGGGFFFGGGGGGGGGGGGGGGGGGGGGGGGGGGGGGGGGGGFGGGGGGGGGGGGGGGGE?FFEGGGGGGGGGGGG@>GGGGGGGGGGGGGCEGGGCEEGGGGGGCFFGFGGGGFE>GEFGGG5CGEFGGFGGGGGGGGGGGGGGGGGGGCGGGGEEEGFEFFGGEGGGGGGGGGFGGGEFG>FGGGGGGGFGGGFFGGGFGGGGGGGGGGGGGDGGGGGGGGGFCFGGGGGFF:AGGGGGGGCGFEGFGGFGGGGGGGGGGGGFGGGGGGGFGGGGGGGGGGGGGGF8GGGGFGGGGGGGGGGGGGGGGGGGGGGGGGGGGGGGGGGGGGGGGGGGGGCCCCC
@CZ 412
TGAGGAATATTGGTCAATGGCCGAGAGGCTGACCCAGCCAAGTCGCGTGAGGGATGAAGGTTCTATGGATCGTAAACCTCTTTTATAAGGGAATAAAGTGCGGGACGTGTCCCGTTTTGTATGTACCTTATGAATAAGGATCGACTAACTCCGTGCCAGCAGCCGCGGTAATACGGAGGATCCGAGCGTTATCCGGATTTATTGGGTTTAAAGGGTGCGTAGGCGGCCTTTTAAGTCAGCGGTGAAAGTCTGTGGCTCAACCATAGAATTGCCGTTGAAACGGGGGGGCTTGAGTATGTTTGAGGCAGGCGGAATGCGTGGTGTAGCGGTGAAATGCATAGATATCACGCAGAACCCCGATTGCGAAGGCAGCCTGCCAAGCCATTACTGACGCTGATGCACGAAAGCGTGGGGATCAAACAGGATTAGATACCCT
+
GGGGGGGGGGGGGGGGGGGGFFG7@FGGGGGG,CFFFG-E@FFGGGGGGGGGGGFGGEGG<ECFGDFFGF<CCFGGGGG?FF9FCEECFFGGFFFFGGCF?:CFFCCFG<DFFEFDFEF<F9FFFFADFCF9FG@FFGGC,AF+F5CCF9FCG,FGG?DD8FFDDG@C4C80:?CGCC73CFDD@<BCGEC5CC8A<E<?.?GF9CEGGGG#C?F8*:8;5EDEGEGDB;FFGGEG=785CGFGGFCD-<#F?GGGGGGGG1@@@FA@*GEGGGGGGGFD@#GFFGFEFE,GFF@AGGCGGGGGGFGGGGGGF?=7EGGGFA>+DGGGFGFGGGGGGEGFGFAFGFB6E,AGGGGGGGGGGDGGGGGGGGGGFCF@GCE<GGGGEGGGGGGGGGGGGGGGFGGGGGGGGGGGGGGGGGGGGGGGGGGGGGGCCCCC
@CZ 413
TGAGGAATATTGGTCAATGGGCGAGAGCCTGAACCAGCCAGGTAGCGTGCAGGATGATGGCCCTATGGGTTGTAAACTGCTTTTATAAGGGAATAAAGTGAGTCTCGTGAGACTTTTTGCATGTACCTTATGAATAAGGACCGGCTAATTCCGTGCCAGCAGCCGCGGTAATACGGGAGGTCCGGGCGTTATCCGGATTTATTGGGTTTAAAGGGAACGTAGGCCGGAGATTAAGCGGGGTGTGAAATGTAGACGCTCAACGTCTGCACTGCAGCGCGAACTGGTTTCCTTGAGTACGCACAAAGTGGGCGGAATTCGTGGTGTGGCGGTGAAATGCTTAGATATCACGAAGAACTCCGATTGCGAAGGCAGCTCACTGGAGCGCAACTGACGCTGAAGCTCGAAAGTGCGGGTATCGAACAGGATTAGATACCCT
+
GGFGGGGGGGGGGGGGGGGGGGGGDGGGGFGGGGGGGGFGGGGGGGGGGGGGGGGGGFGGGGEGGGGGGGGGGGGGGGGGGGGGGGGGGGFFGGGGGGFGGGGGGGGGGGGGGGFGGGDCAACFGGGGGGFGGGFFFFGGECGGG>F@FGGGDGFGGGGC>FGGGGGFGGEGFGGG73@C=B@GGEGGGGG5GGFDFEBAFCGGFGEGECGGGGGFEFEGFCG:BFE9FCEEF:<ED*1%GGGGFEDCGGF?>GGGFEGFFGGGFCCGGGE>CCEF:FFFCGGGGFGF9FCF@@EF??,EAC,BGECGGFGGGGGGGED7GGGGDFCFFGFGF9FFE9FFGGGGGGGGGGGGFFBBGFFFGEEFGGGGGGGGGGGGGGFGDGGGGGGGGGGGGGGGDGGGGGGGGGGGGGGGGGGGGFGGGGGGGGGGGGGCCCCC
@CZ 414
TGGGGAATATTGCACAATGGGGGAAACCCTGATGCAGCGACGCCGCGCGAGCGATGAAGTATTTCGGTATGTAAAGCTCTATCAGCAGGGAAGAAAATGACGATACCTGACCAAGAAGCCCCGGCTAACTACGTGCCAGCAGCCGCGGTAATACGTAGGGGGCAAGCGTTATCCGGATTTACTGGATGTAAAGGGAGCGTAGACGGCATGGCAAGCCAGATGTGAAAGCCCGGGGCTCAACCCCGGGACTGCATTTGGAACTGTCAGGCTAGAGTGTCGGAGAGGAAAGCGGAATTCCTAGTGTAGCGGTGAAATGCGTAGATATTAGGAGGAACACCAGTGGCGAAGGCGGCTTTCTGGACGATGACTGACGTTGAGGCTCGAAAGCGTGGGGAGCAAACAGGATTAGATACCCT
+
GGGGGGGGGGGGGGGGGFGGGGGGGGGGGGGGGFGGGGGGGGGGGGGDGGGGFGGEGGGGGGGGGGGEFFGGGGGGGGGGGCFGGGGGGGG@FGGGGGGGGGCGGCGGGGGCGCFGCGGGGGGGG4GG=GGGGGGGGGFGFGGGGGCFGGCCFGEF?FGGGGCEGGFGCEEEGGGGGGGGGG?FGGCCFFFGGGGGEFGEGGGFGFEGGF>F6GGGGGGDGGGGGGGGGGGGGGGGFEGGGGGGGFGFEDGFFFGGGGFFDFFCGGDFDGFGFG>GF@>GGGGGGGGGGGGGGFGGGGGGGGGGGGGGGGGGGCGGF?DFFFGGFGGGFCFGGGFEGGGGGGGGGFCCGGGGFGGGGGGGGFGGGGGGGGGGGGGGGGGGGGFGGGGGGGGGGGGGGGGGGGFGGGGGGFGCCCCC
@CZ 415
TGAGGAATATTGGTCAATGGACGAGAGTCTGAACCAGCCAAGTAGCGTGAAGGATGACTGTCCTCTGGGTTCAAAACTTCTTTTATACGGGCATAAAGTTAGCCACGTGTGGCCTTTTGTATGTACCGTATGAATACAGATCGGATAACTCCGTGCCAGCAGCCGAGGTAATTAGTATGGTCCAAGCGTTATACGGATTTACTGGGGGTAAAGGGAGCGCAGGCGGTGCGGCAAGTCTGAGGTGAAAGCCCGGGGCTCAACCCCGGTACTGCATTGGGAACTGTCGTACTAGAGTGTCGGAGGGGTAAGCGGAATTCCTAGTGTAGCGGTGAAATGCGTAGATATTAGGAGGAACACCAGTGGCGAAGGCGGCTTACTGGACGATAACTGACACTGAGGCTCGAAAGCGTGGGAAGCAAACAGGATTAGATACCCT
+
CEFGFGG?DF9FAFFGFGG<FC7F7:6CFC9FC,D<,6@FFGE,<<@@CFF9EGD8CE<C,:C,96<,CF,,,CFC,,CFCEA66CF,C:F7CFFF<,C,9?F<FCFCAFC+F<ABEGEEA?,C,,5B@+,BDCEF,,5C9,844@CFGGC,BBBC6EFGCA:D:8>:<,@,,,@33=D,3,8F,3>CC*@,,@7C>*@2D1ECD;*.2,C<;C7:*%4CA:F3GC8:1=:EFFCAE<<*#67BEFEC@<:>@,@,C:C@C7F@FEC3B;CEFAGEACFB:=C3+7,F@,FF3+@+7F=>+91,E8487CF?FA,58GFF<F==+EBC,FF?,B?8,CE,CCCF<@<,@9FDCFE@F<<C@B,<FGGFCGGFFFGFFCGFC6,<<9FDFDFE,<<EFGFDFGGFEGGCDGFFC,<,@GGGGFGGGGGGECGCCA-6
@CZ 416
TGGGGAATATTGCACAATGGGCGCAAGCCTGATGCAGCCATGCCGCGTGTATGAAGAAGGCCTTCGGGTTGTAAAGTACTTTCAGCGGGGAGGAAGGGAGTAAAGTTAATACCTTTACTCATTGACGTTACCCGCAGAAGAAGCACCGGCTAACTCCGTGCCAGCAGCCGCGGTAATACGGAGGGTGCAAGCGTTAATCGGAATTACTGGGCGTAAAGCGCACGCAGGCGGTTTGTTAAGTCAGATGTGAAATCCCCGGGCTCAACCTGGGAACTGCATCTGATACTGGCAAGCTTGAGTCTCGTAGAGGGGGGTAGAATTCCAGGTGTAGCGGTGAAATGCGTAGAGATCTGGAGGAATACCGGTGGCGAAGGCGGCCCCCTGGACGAAGACTGACGCTCAGGTGCGAAAGCGTGGGGAGCAAACAGGATTAGATACCCT
+
GGGGGGGGGGGGGGGGGGGGGGGGGFGGGGGGGFFGGEEFGGGGGGGEGGGFGGFGGGGGGGGGGGGGGGGGGGGGGG9FGGGGGCCGGGGEGGGGGGF@FGGGGFGGFGGGAFCGCDFFFGFGGGGFFFGB<FGGGGGGGGFGGGGGGD;FGGCFGGFEF?FECFGGGCF:GGGGGGGGEEGGCFGG8FFCGFDGGGFGFFGFFGGGGGGGGGGEGGGC5GACF?GCFGG>DECGGFGGGGGF9FFFFC99GGGGFGGGG>GGGGGFGGGGFGDGGGFDDGGGFGGGGFGGGGGGD?GCCCCGGGGGGGGGGGGGGGGGGGGGGGGGGGGGGGGGGGGGGGGGGGGGGGGFGFEGGGGGGGGGGGGGGGGGGGGGGGGGGGGGGGGGGGGGGGGGGGGGGGGGGGGGGGGGGGGGFGGGGGGGGGGGGGGGGGGGCCCCC
@CZ 417
TAGGGAATATTGCACAATGGACGCAAGCCTGATGCAGCCACGCCGCGTGAATGATGAAGGCCTTCGGGTTGTAAAGTACTTTTAGCGGGGAGGAAGGGATTACAGATAAAACCTCGGCTCCTTGACGGTACCTGGCGAAGAAGCACCGGCTAACTACGTGCCAGCAGCCGCGGTAATACGGAGGGGGCAAGCGTTAATCGGAATTACTGGGCGTAAAGCGCACGCAGGCGGTTTGTTAAGTCTGATGTGAAATCCCCGGGCTCAACCTGGGAACTGCATCGGATACTGGCAAGCTTGAGTCTCGTAGAGGGGGGTAGAATTCCAGGTGTAGCGGTGAAATGCGTAGAGATCTGGAGGAATACCGGTGGCGAAGGCGGCCCCCTGGACGAAGACTGACGCTCAGGTGCGAAAGCGTGGGGAGCAAACAGGATTAGATACCCT
+
G,EFGGGG@GG9FGGGGGGG@FGBGEF<FFGGGGFFFG-E,@FGGGGGG,D<FG,EFGGGGGGGGGGGG,FFGGGGGGGG<F,5454@FFF+CFF,++4,A,:,:,,,,,C5+,,+8B+B+BFGGGG7FFGG9,,3F<7*@FGG,3DFGGGGGG@0DFGGGGFGGGGG?GGGGGCFG=9G5BFF+#;FFFGGGGG5//8ACGGGGG.CGGGDGGGGCF<CE#FGGGGGGGD$0:<E@FGCCG7F1CGFFCC?#GFFE1GGGFFEFGG:GFF@3/;@4@E,)FF,F7GGC<=<GFFGFFGC>B+FDGFC@+7A,GF,GGGGGDGEDGGGGGGGGGGGGGGGGGGGFGGGGF<GGGGGGFC>GFC,GGGGGGGFGGGEEF@EAFGGFEFC@,<GGGGGGGGGEGGF7GGGGGGGGGGGGGGGGGGGGGGGGGGGGGGGCCCCC
@CZ 418
TGGGGAATATTGCACAATGGGCGCAAGCCTGATGCAGCCATGCCGCGTGTATGAAGAAGGCCTTCGGGTTGTAAAGTACTTTCAGCGGGGAGGAAGGGAGTAAAGTTAATACCTTTGCTCATTGACGTTACCCGCAGAAGAAGCACCGGCTAACTCCGTGCCAGCAGCCGCGGTAATACGGAGGGTGCAAGCGTTCATCGGAATTACTGGGCGTAAAGCGCACGCAGGCGGTTTGTTAAGTCAGATGTGAAATCCCCGGGCTCAACCTGGGAACTGCATCTGATACTGGCAAGCTTGAGTCTCGTAGAGGGGGGTAGAATTCCAGGTGTAGCGGTGAAATGCGTAGAGATCTGGAGGAATACCGGTGGCGAAGGCGGCCCCCTGGACGAAGACTGACGCTCAGGTGCGAAAGCGTGGGGAGCAAACAGGATTAGATACCCT
+
GGGGGGGGGGGGAFGGGGGGGGGGGGGGG?FFGGGGGGGGEGGGGGFGGFFFF9FGGG8FGGFCEEGGGGG=EFGFGGGGFGGGGGGGGGGGGGF@CCDE@AFG<,C@FGG?FGGFFG,BFCFGGGGGGGGGF:<C@BC7CF?FA7>>FEDE:DEGGG<FFC7EFGGGGGD6<F<FFF,*86CFGGCCGFGFFCE-@@E6?5CGFFF>FD58::8:8GEGG>EC=4116FF:GGEFF@DFFF9FGFFFEA8CCGGGGGGFGGG=FCFDGGGGFGG;FGG>>GECFCGFF@FCF3:,8+FB>CCGGGGGFB@EEEGGGGGGGGGGGGFGGGF@GGFFGGGGGFFGGGEFE5FBEGGGGGFCFGGGGGGGGGGEGEGGGGGGGGDGGGGGGGGGGGGGGGGFFGGGGGGGFGGGGGGFGGGGGGDGGGGGGGGGGGGGCCCCC
@CZ 419
TGAGGAATATTGGTCAATGGGCGAGAGCCTGAACCAGCCAAGTAGCGTGAAGGATGACTGCCCTATGGGTTGTAAACTTCTTTTATAAAGGAATAAAGTCGGGTATGCATACCCGTTTGCATGTACTTTATGAATAAGGATCGGCTAACTCCGTGCCGGCAGCCGCGGTAATACGGAGGATCCGAGCGTTATCCGGATTTATTGGGTTTAAAGGGAGCGTAGATGGATGTTTAAGTCAGTTGTGAAAGTTTGCGGCTCAACCGTAAAATTGCAGTTGATACTGGATGTCTTGAGTGCAGTTGAGGCAGGCGGAATTCGTGGTGTAGCGGTGAAATGCTTAGGTATCACGAAGAACTCCGATTGCGAAGGCAGCCTGCTAAGCTGCAACTGACATTGAGGCTCGAAGGTGTGGGTATCAAACAGGATTAGATACCCT
+
GGFGGGGGGGGGGGGGGGGGGGGGGGGGGGGGGGGGGEGGGGGFGGGGGGGGGGGGGGGGGGGGGGGFGGGGGGGGGGGGGGGGGGGGGGGGGGGFGGGGGGGGGDFGGGGFGGGFGGGGGGGGGGGGGGGGGGGGGGGGFGGDGFGGGGGFFGGGGGFGGGGGGGGFEEGGGGGGDGGGGGDGGGEGGGGGGE<CEGFCFGGGGGGGGGGGGGGDGFGFFGGGGGGGGGFGFGGGGGGGGGEDGGGGFFGGGGGGEGFGGGGGGGGGEFGGGGGGGGGGGGGGGGGGFFGFFGGFGGGGGGFGGGGGGGGGGGGGGGGGGGGGGGGGGGGGGGGGGGGGGGGGGGGGGGGGGGGDGGGGEGGGGGGGGGGGGGGFGFE<GGGGGGGGGGGGGGGGGGGGGFGGGGGGGGGGGGGGGGGGGGGGGGGGGGGCCCCC
@CZ 420
TGAGGAATATTGGTCAATGGACGAGAGTCTGAACCAGCCAAGTAGCGTGAAGGATGAAGGTCCTACGGATTGTAAACTTCTTTTATAAGGGAATAAAACCTCCCCCGTGTGGGAGCTTGTATGTACCTTATGAATAAGCATCGGCTAACTCCGTGCCAGCAGCCGCGGTAATACGGAGGATGCGAGCGTTATCCGGATTTACTGGGTTTAAAGGGAGCGCAGACGGGTCGTTAAGCCAGCTGTGAAAGTTTGGGGCTCAACCTTAAAATTGCAGTTGATACTGGCGTCCTTGAGTGCGGTTGAGGTGTGCGGAATTCGTGGTGTAGCGGTGAAATGCTTAGATATCACGAAGAACTCCGATTGCGAAGGCAGCACACTAAGCCGTAACTGACGTTCATGCTCGAAAGTGTGGGTATCAAACAGGATTAGATACCCT
+
GGGGGGGGGGGGGGGGGGGGGFGGGGGGGGGGGGGGGGGGGGDGGGGGGGGGG?FGGGGGGGGGGGGGGGGGGGGGGGGGGGGGGGGFGGGGGGGGGGGCGGGGEGGGGGGGGGGGGGGGGGGGGFGGCGGGGGGFGGGGGGGGGFGGCFGGGGDFGGGFGGGGGFEGGGGGGGGGGGGGGGGGGGGGGGGGGGGFEGFFGFGGGGGGFFGGGGGGGGGGGGGGGGGGGGGGGGGCGGGGGGGGGGFGGGGGGGFFFG>GGGFGFFGGGGGGGGGGFFFC@EGGGGFFGGGGFGGGGDGFFECFGGFCGGGGGGGGGGGGGFGGGGGGGGGGGGGGGGGGGGGFGGGGFGGGGGGGGGF>GGGGGGGGGGGGGGGGGGGGGGGGGGGGGGGGGGGGGGGGGEGGGGGGGGGGGGGGGGGGGGGGGGGGGGGCCCCC
@CZ 421
TGAGGAATATTGGTCAATGGGCGAGAGCCTGAACCAGCCAAGTAGCGTGAAGGATGACTGCCCTCTGGGTTGTAAACTTCTTTTATAAAGGAATAAAGTCGGGTATGCATACCCGTTTGCATGTACTTTATGAATAAGGATCGGCTAACTCCGTGCCGGCAGCCGCGGTAATACGGAGGATACGAGCGTTATCCGGATTTATTGGGTTTAAAGGGAGCGTAGATGGATGTTTAAGTCAGTTGTGAAAGTTTGCGGCTCAACCGTAAAATTGCAGTTGATACTGGATGTCTTGAGTGCAGTTGAGGCAGGCGGAATTCGTGGTGTAGCGGTGAAATGCTTAGGTATCACGAAGAACTCCGATTGCGAAGGCAGCCTGCTAAGCTGCAACTGACATTGAGGCTCGAAGGTGTGGGTATCAAACAGGATTAGATACCCT
+
GGGGGGGGGGGGGGGCFFFG8FGG@FGGGFDDGGGGG@FGDFGGFDGG7,DEFGGGGGFGGFGA,CEGGGDECF<FGGD?E9FGGGGGGF?FFGFEFAFFEGCEFDGGGGGG<FE+BFGCFDFAAFCEFGGCAFCFCCCF8EF:E7C@C,:=>>GGFEGFE9FDGBC7CFFDFBCFC<ECF)@F@:CEC<DA2CFEGCF9AGGGFCFFGGFGFGEFC>FF=FFFF?<=E2GGFGFFCDCGCEFFFGGGGEGGEFCEC8FFGGGGFGGFFG6FFGFFDFFGGCFFCGFGGGGGFGGGGFFEDFGGFDC>GEAEB,EEGDDFE,CGGF@GF?FCFGFFGGGGGFGGGGGFGGFGFBGGGGGGGGGDGGGGGGGGGGGGGGGFFGGGGGGGGGGGF<FCGGGGGGGGFGGGGGGGGGGGGGGGGGGGGGF<9EGCCCC<
@CZ 422
TGGGGAATATTGCACAATGGGGGAAACCCTGATGCAGCGACGCCGCGTGAGCGATGAAGTCTTTCGGTATGTAAAGCTCTATCAGCAGGGAAGAAAATGACAGTACCTGACTAAGAAGCCCCGGCTAACTACGTGCCAGCAGCCGCGGTAATACGTAGGGGGCAAGCGTTATCCGGATTTATTGGGTTTAAAGGGTGCGTAGGTGGTGATTTAAGTCAGCGGTGAAAGTTTGTGGCTCAACCATAAAATTGCCGTTGAAACTGGGTTACTTGAGTGTGTTTGAGGTAGGCGGAATGCGTGGTGTAGCGGTGAAATGCATAGATATCACGCAGAACTCCGATTGCGAAGGCAGCTTACTAAACCATAACTGACACTGAAGCACGAAAGCGTGGGGATCAAACAGGATTAGATACCCT
+
GGGGGGGGGGGGCFGGGGGGG@F7FF8FGGGGGFGGGG:FGGGGGGGGGDGCFFGGGFG<,,CFFFGC<FEGGGGGGDFG<FFDCFAFGGGGGGFGGGCG<CAEFGFFAFBFGDFFFGFFGGD7FAGFGFCGGFEGGGFFCFGGGGGG2E7<D<FCFFFGGGGGFGGGFGDCGGGGECFAF9FGFGBE8:==EFG>8EE8FGGFGFCE9GFFGGGGGEF<DE4CGGE=F@DD;GGFGGGGGFGG9%GGGGFB:FFGGFGGFGFFFFE>GGEGFDGGFFC@5GGGE+=GGGGGGGF:C,GGGGGGGEFAGGGGGGFFF@FGGFGGGGFFF,GGGFB7GGGGGGGGGGGGGFFFE,GGFF@<GGGFACGGGGGGGGGGF<GGGGGGGGGGGGGGGGFAGGGGGGGGGGGGGGGCCCCC
@CZ 423
TGGGGAATATTGCACAATGGGGGAAACCCTGATGCAGCGACGCCGCGTGAAGGAAGAAGTATTTCGGTATGTAAAGCTCTATCAGCAGGGAAGAAGAAATGACGGTACCTGACTAAGAAGCACCGGCTAAATACGTGCCAGCAGCCGCGGTAATACGTATGGTGCAAGCGTTATCCGGATTTACTGGGTGTAAAGGGAGCGCAGGCGGAAGGCTAAGTCTGATGTGAAAGCCCGGGGCTCAACCCCGGTACTGCATTGGAAACTGGTCATCTAAAGTGTCGGAGGGGTAAGTGGAATTCCTAGTGTAGCGGTGAAATGCGTAGATATTAGGAGGAACACCAGTGGCGAAGGCGGCTCACTGGACGATAACTGACGCTGAGGCTCGAAAGCGTGGGGAGCAAACAGGATTAGATACCCT
+
GGGGGGGGGGGGGGGGGGGGGGGGGGGGGGGGGGFGGGGGGGGGGGGGGGGGGGGGGGGGGCGGGGGGGGGGGGGGGGGGGGGGDFGGGGGGGGGGFGGGFGGGGGGGGGGGGGGG?DFFG8BDFGGE@F<FF=FFFGGGGGGGGGGGGGGGGGGGGGG$GGGGGGGFGGGGGFCGGGCCCFCFFFGGGGGGFGGGGFGEEGGGGGDGC@GF@GGGGGGCGCCGGGGGGGGGGGGGGGGGGGGGGFFFGGGGGGFGGGGGGG>GGFGFGFFGFGGGGGGGGGGGFGGGGGGGGGGGGGGGDGGGGGGGGGGGGGGGGGGGGGGFDCCGGGGGGGGGGGGGGGGDGGGGGGGGGGGGGGGGFFCGGGGGGF@GGGGGGGGGGGGFGGGGGGGGGGGGGGGGGGGGGGGGGGGGGCCCCC
@CZ 424
TGAGGAATATTGGTCAATGGACGAGAGTCTGAACCAGCCAAGTAGCGTGAAGGATGACTGCCCTATGGGTTGTAAACTTCTTTTATACGGGAATAAAGTGAGGCACGTGTGCCTTTTTGTATGTACCGTATGAATAAGGATCGGCTAACTCCGTGCCAGCAGCCGCGGTAAAACGTAGGTCACAAGCGTTGTCCGGAATTACTGGGTGTAAAGGGAGCGCAGGCGGGAGGACAAGTTGGAAGTGAAATCCATGGGCTCAACCCATGAACTGCTTTCAAAACTGTTTTTCTTGAGTAGTGCAGAGGTAGGCGGAATTCCCGGTGTAGCGGTGGAATGCGTAGATATCGGGAGGAACACCAGTGGCGAAGGCGGCCTACTGGGCACCAACTGACGCTGAGGCTCGAAAGTGTGGGTATCAAACAGGATTAGATACCCT
+
GGGGGGGGGGGGGEGGGGGGFGGGGDEFGGGGGEFGGFFFGGGGGGGGGGGGGG9FFA<F@DAFGFF8F<FFEGGGGGF<EFAFFGGGGDEGGFGGGGGFGFGGGGEEGFGFFG<CE,@=B<BEF,9:BF?BFE,A?EG,+GGCFDCFGGGCG@GGBFG9FGGGEGGGGGBAFCCFB@C<#FGFGGFGGCFGCFGFEE@FFC=GFCGGGGGGFDGFGB?CCCC9CDEGGF=GGGGEF1GFFGFE9AG?G=ECGGGFGGGGGGEGGGFGGGGFFFE=DGFFGFFD,8,DGFEFFFD,B<CEFFGFGGEGGGGGGFGGGGGGGGGGGGFFGGFCGGGGGGGGGECGGGFGGGGGGGGGGGGGGGGGGGGGGGGGGGGGGGGGGG@GGGGGGGGGGGGGGGGGGGGGGGGGGGGGGGGGGGGGGGGGGGGGGGGCCCCC
@CZ 425
TGGGGAATATTGCACAATGGGGGAAACCCTGATGCAGCAACGCAGCGTGAGTGAAGAAGTATTTCGGTATGTAAAGCTCTATCAGCAGGGAAGAAAATGACGGTACCTGACTAAGAAGCCCCGGCTAACTACGTGCCAGCAGCCGCGGTAATACGTAGGGGGCAAGCGTTATCCGGATTTACTGGGTGTAAAGGGAGCGTAGACGGCATGGCAAGCCAGATGTGAAAGCCCGGGGCTCAACCCCGGGACCGCATTTGGAACTGTCAGGCTAGAGTGTCGGAGAGGGAAGCGGAATTCCTAGTGTAGCGGTGAAATGCGTAGATATTAGGAGGAACACCAGTGGCGAAGGCGGCTTACTGGACGGTAACTGACGTTGAGGCTCGAAAGCGTGGGGAGCAAACAGGATTAGATACCCT
+
AFGGEFGG<<FGGG,EFGGGGGGGGGFFGGGGGFFFECCEFFF+@CF8@CGGGGGF9CFAD9CFCFEFEFEFFFFEEFGEFG,EFCFFFGGGGGGFFFGGFGDEF+CFBFE9EFFFGGF<F7FFFGGGF<5,BBE++,@=DFG8:+@FGDGGGFFGGGGGGGGG7DCFGEEGGFFGGD7F;,<CFGFCFGGGGC=:@>FC8=EBFEGECFBF6CGGCAC7FAGGGGGG-E*DGGGGGFCGGGE@DEGGGEF>GGFGGGGFFDFEC:ED@,?4#C?GGGFE@,=DGE@EGGFFGGFFGFA,,FGGGGGGGGGGGFGEFFFGFGGGGGGGGGGGEFFCGFGGGGEGGGFF@C8FAEGGGGGGGGGFGGGGGGGFGGGGGGGGGGGGF7DF@DGGGGGGGGGGGGGGGGGFFFGCCCCC
@CZ 426
TGGGGAATATTGCACAATGGGCGCAAGCCTGATGCAGCCATGCCGCGTGTATGAAGAAGGCCTTCGGGTTGTAAAGTACTTTCAGCGGGGAGGAAGGGAGTAAAGTTAATACCTTTGCTCATTGACGTTACCCGCAGAAGAAGCACCGGCTAACTCCGTGCCAGCAGCCGCGGTAATCCGGAGGGTGCAAGCGTTAATCGGAATTACTGGGCGTAAAGCGCACGCAGGCGGTTTGTTAGGTCAGATGTGAACTCCCCGGGCTCGACCTGGGAACTGCATCTGATACTGGCAAGCCTGAGTCTCGTAGAGGGGGGTAGAATTCCAGGTGTAGCGGTGAAATGCGTAGAGATCTGGAGGAATACCGGTGGCGAAGGCGGCCCCCTGGACGAAGACTGACGCTCAGGTGCGAAAGCGTGGGGAGCAAACAGGATTAGATACCCT
+
GGGGGCGGFFGGGGCGGGGFGGGEGGGGGGGGGGGGGGGG9FGGGGDE>FFFDGFGGGCFFGFGGGGGG7CGGGGGGGGGGGG9AFGDGGB:@FFACBFGCEFGGGCGAFFGGGGGD,>FGG@,CFF:FFCFGGE7<CF,3DF?=GGGDDCDCF?<5FGGGGFCFGGFFG>FF;7<E+<GGFGGGE88E<C8EEDGG+<<8*2<E?GGGDC5C?E:>GCEEDE5CCGGE7F;841-GFGFG?<FGGFGC8C#2<EEGGGGEDECDE@E9GGGGGGGG;F9GFCFGGGGGGFGGECGGFFC>DFGFGGDGGGGGGGGGGGF<GGGGGGGGGGGGGGFCGGGGGGFGGGFA<E8E?9GGGGF@GEGGGGGGGGGGGGFGGGECGGGGGGGGGGGDGGGGGFC8GGGGGGGGGGGGGGGFGCGGGGGGGGGGGGGGGGGCCCCC
@CZ 427
TGGGGAATATTGCACAATGGGGGAAACCCTGATGCAGCAACGCCGCGTGAGTGAAGAAGTATTTCGGTATGTAAAGCTCTATCAGCAGGGAAGAAAATGACGGTACCTGACTAAGAAGCCCCGGCTAACTACGTGCCAGCAGCCGCGGTAATACGTAGGGGGCAAGCGTTATCCGGATTTACTGGGTGTAAAGGGAGCGTAGACGGCATGGCAAGCCAGATGTGAAAGCCCGGGGCTCAACCCCGGGACCGCATTTGGAACTGTCAGGCTAGAGTGTCGGAGAGGGAAGCGGAATTCCTAGTGTAGCGGTGAAATGCGTAGATATTAGGAGGAACACCAGTGGCGAAGGCGGCTTACTGGACGGTAACTGACGTTGAGGCTCGAAAGCGTGGGGAGCAAACAGGATTAGATACCCT
+
GGGGGGCGGGGGGGGGGGGGCFGGGGGGGGGGGFGGGGGGGGGGGGDF+B7FGGGGGGG9DECFG<CFGFFGGGEGG<EGGGGGGGGG?EGGFGFFGGGGFGGGGGEGGGGGGGGGGFG8FGEGFCFFGGGGCFFFGEDFF;@EDFGGFG:BF9FDCC;<CFGGE@FGGDF,@C<:8FCG?GGGGGFF@7CEFCCECFDFEGGGGGGGFCGEGGGGGGGFCFGFF>EECFFGGFDC>CGFEGGGGGCCGGFGGGGGGGFFGFFF.GFC9GFGFFDC=FGFG>GGEGGGGFFEGGGGGGFGFFFGDEDGGGGGGGGDGGGGGFGGGGGGGGFGGFFE@GGFBDGGFGGGGGFDGGGGGGGGGGGGGGGEFCDGFAFGGGFGGGGGGGGGFF@GFGGGGGGGGGGGGGGGGGGCCCCC
@CZ 428
TGGGGAATATTGCGCAATGGCCGCAAGGCTGACGCAGCGACGCCGCGTGTGGGATGACGGTCTTCGGATTGTAAACCACTGTCAGGGGGAACGAATACAGGGCCTCGAATAGGGGACCCTGGGTGACGGTACCTCCAAAGGAAGCACCGGCTAACTCCGTGCCAGCAGCCGCGGTAATACGGTGGGTGCGAGCGTTGTCCGGAATCACTGGGCGTAAAGGGCGCGTAGGCGGTTCGGTAAGTTGCTGGTGAAATCCCGGGGCTCAACTCCGGGGCTGCCGGCAAGATTGTCGGACTTGAGCACGGTAGGGGCAGATGGAATTCCCGGTGTAGCGGTGGAATGCGTAGAGATCGGGAAGAATACCAGTGGCGAAGGCGTTCTGCTGGGCCGTTGCTGACGCTGATGCGCGACAGCGTGGGGAGCAAACAGGATTAGATACCCT
+
EFCGCCEFGGGG9CECFGGGFFGGGCGFGGFF8BEGF@+@@CCGDFGFCGGGGGGGGGGG:?:,CDEGGDGFFGGF@?EGFEFBF@FGF+BFGGEFG=FGGG7FCG+=FC>FG<FGGGGG8FGGGG8FEGFGFGGFCGFGDGFFFGGCGEGCGF:?AF@FGGF977CCFGFGGGGD89<<GC*:CE(>EECCEGGG/;+@9A?<3++C:9:GGC7-FCGGGDE@FF?E>@>E4EEEDFGGF@6EFC+G=>GGGE=FEGGGGFG:8ECGCCGGEGGGGGGGGDDGGCEDGGGF>,9FFB5>8GGGGDDA@8DGFD<GF5GGGEF:>A,CGGDFCGDEE<FC:7GF<FGGGEFC<DDGECGGGFFF<:=FDFGFDFGGFE88FE9,EG@C6D@<CCC@GEFFFGF7FCGF@F::>F@<GFGGGFFGFGDGGGGGGGGGGCCCCC
@CZ 429
TGGGGAATATTGCACAATGGGGGAAACCCTGATGCAGCGACGCCGCGTGGAGGAAGAAGGTCTTCGGATTGTAAACTCCTGTTGTTGGGAAGATAATGACGGTACCCAACAAGGAAGTGACGGCTAACTACGTGCCAGCAGCAGCGGTAAAACGTAGGTCACAAGCGTTGTCCGGAATTACTGGGTGTAAAGGGAGCGCAGGCGGGAAGACAAGTTGGAAGTGAAATCTATGGGCTCAACCCATAAACTGCTTTCAAAACTGTTTTTCTTGAGTAGTGCAGAGGTAGGCGGAATTCCCGGTGTAGCGGTGGAATGCGTAGATATCGGGAGGAACACCAGTGGCGAAGGCGGCCTACTGGGCACCAACTGACGCTGAGGCTCGAAAGTGTGGGTAGCAAACAGGATTAGATACCCT
+
GGGGGGGGGGGGGGGGGGGGGGGGGFDFGGGGGGGGGGGGGGG7FDG=FGGGGGGGGGGGGGFGGGGGGGGGGGGGD<FGGGFGFCFGDG@FGCEFFFF9CFGGGFGGGGGGGGGGGFFGBBBFDEGGGFCEAFFFBFFGFF$@FEGCCGGGCFFFAC<<FEGC@FGFGGGGGFGEGFBFFGGGGCE>FFGGGGEFFGFCGF:GGFEEGEGGGGGGFEFF.GGGGGGGFGGFGGGGGGG=GGGGGGGGFCF<GGFFGGGGGEGDGGGGGGF7GGFGGFGFFEBGGGE?FFDGGGGDGDGGGGGGFF@FFGGGDGGGFGGFGGGGGGGGFGGEGEEGFGGGGGF=GGGGGGGGFGGGGFFGGGGGGGGEGFGEGFGGGGGGGGGFGGGGGGGGGGGGGGGGGGGGGGGGGGCCCCC
@CZ 430
TAGGGAATCTTCGGCAATGGGCGAAAGCCTGACCGAGCAACGCCGCGTGAATGATGAAGGCCTTCGGGTTGTAAAATTCTGTTATAAGGGAAGAATGGCTCTAGTAGGAAATGGCTAGAGTGCGACGGTACCTTATGAGAAAGCCACGGCTAACTACGTGCCAGCAGCCGCGGTAATACGTAGGTGGCGAGCGTTATCCGGAATTATTGGGCGTAAAGAGCGCGCAGGTGGTTGATTAAGTCTGATGTGAAAGCCCACGGCTTAACCGTGGAGGGTCATTGGAAACTGGTCAACTTGAGTGCAGAAGAGGGAAGTGGAATTCCATGTGTAGCGGTGAAATGCGTAGAGATATGGAGGAACACCAGTGGCGAAGGCGGCTTCCTGGTCTGTAACTGACACTGAGGCGCGAAAGCGTGGGGAGCAAACAGGATTAGATACCCT
+
GGGGGGGGGGGGGGGGGGGGGGGGGGGGGFGGGG7FGGDGGGGGGGGGGGGGFGGGGGGFGGGFGGDGGDGGGGGGGGGGGGGCFGBFGGGGGGFDFCGFG8AEAFFGGGGGGGGGGGGFGGGD@F@=FGGGFFGFGFFGGGGGGGGGGGEGGGGGGDFGGFFFFFGGGGFFGF8FGGGGFCGECFGGGGGDEGGEECGGEFGGFFGGDGGGGGGGGGCGFGFG2;EEDFFA;C,AFGGGGGGFGGGAGGGGGGGGEGGGGGGGGGGGGGGEFDGGGGGGECECFGFEGFGGF?EFF+CFCGFGGGGFEGGGGGGGGGGGGGGGGGGGGCGGGFDFGGGGGGGGGGGGGGGGGGGGGGGGFGGGGGFGGGGGGGGGGGGGCGGGGGGGGGGGGGGGGGGGGGGGGGGGGGGGGGGGGGGGGGFGGGGGGGGGGGGGCCCCC
@CZ 431
TGAGGGATATTGGTCAATGGACGAGAGTCTGAACCAGCCAAGTAGCGTGAAGGATGAAGGTCCTACGGATTGTAAACTTCTTTTATAAGGGAATAAAACCTCCCACGTGTGGGAGCTTGTATGTACCTTATGAATAAGCATCGGCTAACTCCTGCCAGCAGCCGCGGTAATACGGAGGATGCGAGCGTTATCCGGATTTATTGGGTTTAAAGGGAGCGCAGACGGGTCGTTAAGTCAGCTGTGGAAGTTTGGGGCTCAACCTTAAAATTGCAGTTGATACTGGCGTCCTTGAGTGCGGTTGAGGTGTGCGGAATTCGTGGTGTAGCGGTGAAATGCTTAGATATCACGAAGAACTCCGATTGCGAAGGCAGCACACTAAGCCGTAACTGACGTTCATGCTCGAAAGTGTGGGTATCAAACAGGATTAGATACCCT
+
GGGGGGGGGGGGGGGGGGGGGGGGGGGGGGGGGGGGGGGGGFFGGGDEGEGGGGGGGGFG8FFG@FFGEEGGGGGGGGGGGGGGGGGAFGCFGGGFGGGEGGGGGGG+BFGGGC::FFFA<E<FGGGGGGGGGAFGGGGGGDGGGG;=G=9F<EFGGGGGGGGGG>BFGF@GBGFFCFGGGFEC=FGFFCCGG@FGFCCC9GGGF>CFGFGGGGEGFGGEEFBFEGG<GGGGGGFGGFFGGGF;GGGGEGGGGGFGGGGGGFGGGGGGGGFCGGGGFGGGGGGGGGFCDDGBEEDGE=CGGGGGGGGGFFGGGGGGGGGGGGGGGGFGGGGGGGGGGGFFGGGGGEGFFFGGGGEFGGGGGGGGGGGGGGGGGGGGGF>GGGGGGGGGGGGGGGGGGGGGGGGGGFGGGGGGGGGGGGGGGGGGFGGGGGCCCCC
@CZ 432
TGAGGAATATTGGTCAATGGACGAGAGTCTGGACCAGCCAAGTAGCGTGAAGGATGAAGGTCCTACGGATTGTAAACTTCTTTTATAAGGGAATAAAACCTCCCACGTGTGGGAGCTTGTATGTACCTTATGAATAAGCATCGGCTAACTCCGTGCCAGCAGCCGCGGTAATACGGAGGATGCGAGCGTTATCCGGATTTATTGGGTTTAAAGGGTGCGTAGGCGGCTTTTTAAGTCAGCGGTGAAAGTCTGTGGCTCAACCATAGAATTGCCGTTGAAACTGGGGGGCTTGAGTATGTTTGAGGCAGGCGGAATGCGTGGTGCAGCGGTGAAATGCTTAGATATCACGCAGAACCCCGATTGCGAAGGCAGCCTGCCAAGCCATGACTGACGCTGATGCACGAAAGCGTGGGGATCAAACAGGATTAGATACCCT
+
FFGGGGGGGGGGGGGGGGGGGGGGGGGGGGGGGGGGGGGGFDGGGGGCGGGGGEFFGGFFGGFFD,@CECGGFGGGGGFGGGGGGGGGGGGGGGGGGGGG8EEGGGFGGGGCECE7ED8FFFGGGGGFA<BFFFFGGGGGGFCCEGGGGGGGGFGDGGGGGGDFGGGGFCEGEGFDGDDECFFGGDCGCFECFGGDDFGGFGFGGF:7GGFFGFCFE5GGCGFGGGC5CGGFGFD87CEFEGGGGGGFF:CGGGFGFGGFDE<GGGGGGGGEECGGEG<>7CEF:A+B@BC7+GGGGGFFCGGGGGGGGGGFEF+GGGGGGGDEDCEGGGFGGCGFFGFGGGGGGGGDGGGGGGGGGGGCGFFGGGGGGFEDF>GGFEFFGGGGGGFGEGGGGGGGGGGGGGGGGGGGGGGGFGGGGGGGGGGGGFGFGGGCCCCC
@CZ 433
TGGGGAATATTGCACAATGGGGGAAACCCTGATGCAGCGACGCCGCGTGAAGGAAGAAGTATCTCGGTATGTAAACTTCTATCAGCAGGGAAGATAGTGACGGTACCTGACTAAGAAGCCCCGGCTAACTACGTGCCAGCAGCCGCGGTAATACGTAGGGGGCAAGCGTTATCCGGATTTACTGGGCGTAAAGGGAGCGTAGACGGACGGGCAAGTCTGAAGTGAAAGGCAGGGGCTCAACCCCTGGACTGCTTTGGAAACTGTCCATCTAGAGTGCCGGAGAGGTAAGCGGAATTCCTAGTGTAGCGGTGAAATGCGTAGATATTAGGAGGAACACCAGTGGCGAAGGCGGCTTACTGGACGGTAACTGACGTTGAGGCTCGAAAGCGTGGGGAGCAAACAGGATTAGATACCCT
+
GGGGGGGGGGGGGGGGGGGGGGGGGGGGGGGGGGGGGFFGGGGGGGGGGGGGGGGGGGGGGGGGGGGGGGGGGGCFFGGGGFGGGGGGGGGGGGGGGGGGGGGGGGGGGGGGGGGGGGGGGGGGGGGGGGGGGGGGGGGGGGGGGGGGGGGGGGGGGGGGGGGGGGGGGGGGGGGFGGGGGGGGGGGGGGGGGFGGGGGGGGGGGGGGGCGEGGGGGGGGGGGGGGGGGGFEGGGFGGGGGGGGGGGGGGGGGGGGGGGGGGGFGFGGGGGFBGGGCGGGFFEGGGF7GGGGGGGCGGEDGFGGGGGGGCGGGGGGGGGGFCFGGGGGGGGGGGGGGGGGGGGGGGGGGGGGGGGGGGGGGGGGGGGGGGGGGGGGGGGGGGGGGGGGGGGGGGGGGGGGGGGGGGGGGGGCCCCC
@CZ 434
TGAGGAATATTGGTCAATGGACGAGAGTCTGGACAAGCCAAGTAGCGTGAAGGATGAAGGTCCTACGGATTGTAAACTTCTTTTATAAGGGAATAAAACCTCCCACGTGTGGGAGCTTGTATGTACCTTATGAATAAGCATCGGCTAACTCCGTGCCAGCAGCCGCGGTAATACGGAGGATGCGAGCGTTATCCGGATTTATTGGGTTTAAAGGGTGCGTAGGCGGCCTTTTAAGTCAGCGGTGAAAGTCTGTGGCTCAACCATAGAATTGCCGTTGAAACTGGGGGGCTTGAGTATGTTTGAGGCAGGCGGAATGCGTGGTGCAGCGGTGAAATGCTTAGATATCACGCAGAACCCCGATTGCGAAGGCAGCCTGCCAAGCCATGACTGACGCTGATGCACGAAAGCGTGGGGATCAAACAGGATTAGATACCCT
+
GGGGGGG8FGGGGGGGGGGFGGGGGGGGGFCEGG8EFFGGGGFGDGGG@FFEFGGGGGGGGGGGGGGGGGGGGGGEGGGGGFGGGGGGGGCGFGGGGGGGCGGGGGDFFGGGGGGGFFFGGGGGGGEGGGGFGGFGGGGGGGDEGGGDFFGGGGCCDF@FF@GGGGECCEEGGGGGGGGGGFGGGGGGGDGDGGGGC;GFGFEDGGGGGGGFGGGGEEGEGGF?>E>EFFGGGGFCDCE6GGGGGGGGGGFGGFFCFGGFGGDDAGGEFFFFCDF=GCGE<GFFGGFF=F,GFEAF8GGGFGGGGGGEGGGGGGGFC=8FFFFDGGGGGGGGGFGGEFFGGGFGGEDGGGGGGGGGGGGCF:GGGGEGGFFGGGGGGGF@GGGGGGGGGGGGGGGGGGGGGGGGGGGGGGGGEGGFDDGGGGGGGGGGGGGCCCCC
@CZ 435
TGGGGAATATTGCGCGATGGGGGAAACCCTGATGCAGCGACGCCGCGTGAAGGAAGAAGTATCTCGGTATGTAAACTTCTATCAGCAGGGAAGATAGTGACGGTACCTGACTAAGAAGCCCCGGCTAACTACGTGCCAGCAGCCGCGGTAATACGTAGGGGGCAAGCGTTATCCGGATTTACTGGGTGTAAAGGGAGCGTAGACGGACTGGCAAGTCTGATGTGAAAGGCGGGGGCTCAACCCCTGGACTGCATTGGAAACTGTTAGTCTTGAGTGCCGGAGAGGTAAGCGGAATTCCTAGTGTAGCGGTGAAATGCGTAGATATTAGGAGGAACACCAGTGGCGAAGGCGGCTTACTGGACGGTAACTGACGTTGAGGCTCGAAAGCGTGGGGAGCAAACAGGATTAGATACCCT
+
GGGGGGGGGGGGGGGGGGGGGGGGGGGFGGGGGGGGGGGGGGGGGGGGGGGGGGGGGGGGGGGGGGGGGGGGGGGGGGGGFGGGGGFGGGGGGGGGGGGGGGGGGGGDFGGGGGCGGGGGFGGGGGGGGGGGGGC<FFGGGGGGGGGGEGGGGGGGGGGGGGGGEFGGGGGGFFGCCE:FGGGGGGGGGGFCFGGFEEGFGGGFGGGFEGGGGGFGDFGGGGGGGGEFFCEGGGGGGGGGGGCFGGGGFGGGGGFGGGGFGGGGEFGGGGCGFGGGFFGGGGDGGGGGGGGGGCDGGGGFGFGGGGGGGGGGGGGGGGGGGGGGGGGGGGGGGGGGGGGGGGGGGGGGGGGGGGGGGGGGGGGGGGGGGGGGGGGGGGGGGGGGGGGGGGGGGGGGGGGGGGGGGGGGGGGCCCCC
@CZ 436
TGAGGAGTGTTGGTCAATGGGCGCTAGCCTGAACCAGCCAAGTAGCGTGAAGGATGAAGGCTCTATGGGTCGTAAACTTCTTTTATATAAGAATAAAGTGCAGTATGTATACTGTTTTGTATGTATTATATGAATAAGGATCGGCTAACTCCGAGCCAGCAGCCGCGGTAATACGGAGGATCCGAGCGTTATCCGGATTTATTGGGTTTAAAGGGAGCGTAGGTGGGCTGGTAAGTCAGTTGTGAAAGTTTGCGGCTCAACCGTAAAATTGCAGTTGATACTGTCAGTCTTGAGTACAGTAGAGGTGGGCGGAATCCGTGGTGTAGCGGTGAAATGCTTAGATATCACGAAGAACTCCGATTGCGAAAGCAGCTCACTGGACTGCAACTGACACTGATGCTCGAAAGTGTGGGTATCATACAGGATTAGATACCCT
+
CFFGGGGGGGGGGGGGGGGGGGGGGGGGGGGGGGGGGGGGGGGGGGGGGGGGGGGGGGGGGGGGGGGFGGF7CFGGGGGGGGGGGGGGGGGGGGGGGGFFGGGGGBFFFAFGGGGEEGGGGGGGGEFGDGGGGGGGGGGGFGFFGCEGGGGGGGGGGGGGGGGGGGGGGGCFFFFEGGGGGD@GCGDGEGGGGGGGEEGFGGGGGGGFGGFGGEEDE>EGGGGGGGGFGCGGGGFFGGGGGGGGGGGGGGGFEFGGGGGGGGGGFFGGFGGFDGGGGGGGGGGGGAGGGGGGFFGFEEGGGGGGEEGGGDFGGGGCGGGGFGGEDGGGFDEGGGFGGGGEDGGFECGFGGGGGGGEGGGGGGGEGFGGGGGGGGGGGGGGGFEFDFGGGGGGGGGGFGGGGGGGGGGGGGGGGGGGGGGGGGGGGGGGGGGCCCCC
@CZ 437
TGAGGAATATTGGTCAATGGGCGGTAGCCTGAACCAGCCAAGTAGCGTGAAGGATGAAGGTTCTATGGATTGTAGACTTCTTTTATAAAGGAATAAAGTGAGGCACGTGTGCCTTTTTGTATGTACTTTATGAATAAGGATCGGCTAACTCCGTGCCAGCAGCCGCGGTAATACGGAGGATCCGGGCGTTATCCGGATTTATTGGGTTTAAAGGGAGCGTAGATGGGTTGTTAAGTCAGTTGTGAAAGTTTGCGGCTCAACCGTAAAATTGCAATTGATACTGGCGTCCTTGAGTACAGTTGAGGTGGGCGGAATCCGCGGTGTAGCGGTGAAATGCTTAGATATCACGAAGAACTCCTATTGCGAAGGCAGCTCACTAAACTGCAACTGACATTGAGGCTCGAAAGTGTGGGTATCAAACAGGATTAGATAACCT
+
GGGGGGGGGGGGGGGGGGGGGGGGGGGGGGGGGGDFGGCGFFEFGGECFF,CFGFE<FFGGGGGGGGGGGAEFGFGGGGGGGGGDFGGGGDGG<9FGGGGFFCEGGDFGGGGGGGGGF>=9FGEGGDFGGCAFGGGGGGGGGGCGGGGGFFGGFGGGGGGGGGGGGGDGFGGGFGGGGGGEBFG>CDGGGGGFGGGGGGFFGGGGGGGGGGGGGEFGGGGDGGFGGGGFFGFGGGGGGGGGGGGGGGGGGGGCGGGGGGGGGGGGGGFFGGGGGGGFCGFGFGGGGGFGGGFCGFGGFGGGGGGGGGGGGGGGGDGGGGGGGGGGGGGGGGGGGGGFGGGGCGGGGGGGGGGGGF<GGGGGGGGGGGGGGGGGGGFFAGGGGGGGGGGGGGGGGGFGGGGGGGGGGGGGGGGGGGGGGGGGGGGGGGGGGGCCCCC
@CZ 438
TGAGGAGTGTTGGTCAATGGGCGCTAGCCTGAACCAGCCAAGTAGCGTGAAGGATGAAGGCTCTATGGGTCGTAAACTTCTTTTATATAAGAATAAAGTGCAGTATGTATACTGTTTTGTATGTATTATATGAATAAGGATCGGCTAACTCCGAGCCAGCAGCCGCGGTAATACGGAGGATCCGAGCGTTATCCGGATTTATTGGGTTTAAAGGGAGCGTAGGTGGGCTGGTAAGTCAGTTGTGAAAGTTTGCGGCTCAACCGTAAAATTGCAGTTGATACTGTCAGTCTTGAGTACAGTAGAGGTGGGCGGAATTCGTGGTGTAGCGGTGAAATGCTTAGATATCACGAAGAACTCCGATTGCGAAAGCAGCTCACTGGACTGCAACTGACACTGATGCTCGAAAGTGTGGGTATCATACAGGATTAGATACCCT
+
GGGGGGGFFFGGGGGGGGGGGGGGGGGGGGGGGGGGGGGGGGGGFGGCFGGGGGGGGGGGGGGGFGFGGGGGGGGGGGGGGGGGGGGGFGGGGGGFFFEGGGGGGGGGGGGFGGFGGGGGGGGGFFFGFGGGGGGGGGFGGGGCFFGGGGGGGGGGGGGGGGGGGG?GGGGGGGGGGGGGDGFEGGGGGGGGGCGGGGGGGGFGFGGGGG?CAGGGEE=EEEEGGGGGGGGGGGGGGGGGGGGGGGGGGGGGGGGGGGGGGGGGGFFGFGGGGGGGGGGGGGGGGGFGDGGGFGFGGGFGGGGGGGGGGGGFGGGGGGGGGGFBDGGFGGGGGGGGGGGGGFFGGGGGGGGGGGGGGGGGGGGGFFEGGGGGGGGGGGGGGGGGGGGGGGGGGGGGGGGGGGGGGGGGGGGGGGGGGGGGGGGGGGEFGGGCCCCC
@CZ 439
TGAGGAATATTGGTCAATGGGCGGTAGCCTGAACCAGCCAAGTAGCGTGAAGGATGAAGGTTCTATGGATTGTAGACTTCTTTTATAAAGGAATAAAGTGAGGCATGTGTGCCTTTTTGTATGTACTTTATGAATAAGGATCGGCTAACTCCGTGCCAGCAGCCGCGGTAATACGGAGGATCCGGGCGTTATCAGGATTTATTGGGTTTAAAGGGAGCGTAGATGGGTTGTTAAGTCAGTTGTGAAAGTTTGCGGCTCAACCGTAAAATTGCAATTGATACTGGCGTCCTTGAGTACAGTTGAGGTGGGCGGAATCCGCGGTGTAGCGGTGAAATGCTTAGATATCACGAAGAACTCCTATTGCGAAGGCAGCTCACTAAACTGCAACTGACATTGAGGCTCGAAAGTGTGGGTATCAAACAGGATTAGATAACCT
+
GGGGGGGDGGF<FGGDGGGGGGGGGGGGGGGFGGGGGGGGGGGACFFCFGGGGGGGGGGDFGGFGGGGGFFGAFGGGGGGGGGGGGGGGGGGGGGGGGGGGGGGGFG<EGFFGGGFFDCGGAFGGGGGGGGGGGGGGGGGFGGGG?GGGGGGGECFGGC@FGFFGGGGGFGGGGGGCFGGDFGGDEFFFFGFF#GCFGFGGGGGGGGFGGFGGGEACGGEEEGFGECGGGGGGGGGGGGGGGGGF9CGGGGGGGGGFDGGGGGGG>GFFFFDGGGDGGGGGGGGCGGFGGFGFGGFFFGEGGGGGGGGGGGGGGGGGGGGGGFGGGGGGGGGGGGFEFGGGGGFFCFGGGFGGFC,FGFGEGGGGGGGGGDGGGGGGGGGGGGGGGGGGGGGFGGGGGGGGGGGGGGGGGGGGGGGGGGGGGGGGGGGGGGCCCCC
@CZ 440
TGGGGAATATTGCACAATGGGGGGAACCCTGATGCAGCGACGCCGCGTGAAGGAAGAAGTATCTCGGTATGTAAACTTCTATCAGCAGGGAAGATAATGACGGTACCTGACTAAGAAGCCCCGGCTAACTACGTGCCAGCAGCCGCGGTAATACGTAGGGGGCAAGCGTTATCCGGATTTACTGGGTGTAAAGGGAGCGTAGACGGAGCAGCAAGTCTGATGTGAAAGGCAGGGGCTCAACCCCTGGACTGCATTGGAAACTGTCGATCTTGAGTACCGGAGGGGTAAGCGGAATTCCTAGTGTAGCGGTGAGATGCGTAGATATTAGGAGGAACACCAGTGGCGAAGGTGGCTTACTGGACGGTAACTGACGTTGAGGCTCGAAAGCGTGGGGAGCAAACAGGATTAGATACCCT
+
FGGGGGGGGGGGGGGGGGGGGEGGGG=FGGFGGGGGGGGGGGFFGGGGGGGGGGGGGGGGGGGGCFGGFFGGGGGGGGGFGFGGGGGGGGGGGGGGGGDGGD>FGFGGGGGGFCFG@CDGFGGGGGGGFG>GGFGFCCGCCCCFGG<CEEGGGDA<FEGGF:CG5FGGEEGGFGGGGFCFFGFCGGCEGFFGGGGFGGGGGGE>GGDGGFFEFFGFE;@7CFFFGFFF>FFEFFE:GFCGGDFF9CCFBGGGFGFCGFGGGC>CF>CDGGGGFGGCGGGG?GFGGGGGGGGGFAGGGGGGGGGGGGGGGFF<=CGGFFGGGGGGGGGGGGGGGGGFGGGGGGGGGGGGGFFCGGGFGGGGGGGGGGFGGGGGGGGGGGGGGGGGGGGGGGGGGGGFGGGGGGGGGGGGGGGCCCCC
@CZ 441
TGAGGAATATTGGTCAATGGGCGAGAGCCTGAACCAGCCAAGTAGCGTGAAGGATGACTGCCCTATGGGTTGTAAACTTCTTTTATAAAGGAATAAAGTCGAGTATGCATACCCGTTCGCATGTACTTTATGAATAAGGCTCGGCTAACTCCGTGCCAGCAGCCGCGGTAATACGGAGGGTCCGAGCGTTATCCGGATTTATTGGGTTTAAAGGGAGCGTAGATGGATGTTTAAGTCAGTTGTGAAAGTTTGCGGCTCAACCGTAAAATTGCAGTTGATACTGGATATCTTGAGTGCAGTTGAGGCAGGCGGAATTCGTGGTGTAGCGGTGAAATGCTTAGATATCACGAAGAACTCCGATTGCGAAGGCAGCCTGCTAAGCTGCAACTGACATTGAGGCTCGAAAGTGTGGGTATCAGACAGGATTAGATACCCT
+
FGGGGGGGGGGGGGGGGGGFFGGGGGGGGFGGGCFGGGGGFG<@FGGFFEFGGGGGGGGGDAFGGGGC@FEGGF<FFGAEGFCCFGFGGGGGGGGDFFGGGGGGG9?FGGFGFEFFDFGGGGGG9CFAFGGGGGGGGG9#5EFDEGGGGGFG@3GGBCBDFFG.9?EFFCC?FGGFGGDECFF7;:B:FGGGEGGFFGGFC@GDGGGGGFFGGEF;GFEFGGGFGFFCF?BGGGGGFCGGGGGFGFGGGFFGGFGGGGGFFEFDAGEFFGGGGGGGGGGFGGGGGFGGGGGGFFEFGGGE@E8GGGGECCGGGGGGGGFFFGGEDFCCGGGGGGGGFCGFGGGGGGGGGGGGGGEFGGFFGGGGGGGGGGFGGGGGGGGGGGGGFCGGGFGGGGGGGGGGFGGGGGGF@GGGGGGGGGGGGGGGGGGGGGGCCCCC
@CZ 442
TGGGGAATATTGGGCAATGGAGGCAACTCTGACCCAGCAACGCCGCGTGAGCGATGAAGGTCTTCGGATTGTAAAGCTCTTTAAGTGGGGACGAAGAAAGTGACTGTACCCACAGAATAAGCCTCGGCTAACTACGTGCCAGCAGCCGCGGTAATACGTAGGAGGCAAGCGTTATCCGGAATGACTGGGCGTAAAGGGTGCGTAGGTGGTTCGGCAAGTTAGTAGCGTAATTCCGGGGCTCAACTTCGGATCTACTACTAAAACTGTCGGGCTTGAGTGCAGGAGGGGTAAATGGAATTCCCAGTGTAGCGGTGGAATGCGTAGATATTGGGAAGAACACCAGCGGCGAAGGCGATTTACTGGACTGTAACTGACACTGAGGCACGAAAGCGTGGGGAGCAAACAGGATTAGATACCCT
+
GGGGGGGGGGGGGGGGGGGGGGGGGGGGGGGGGCGGGGGGGGGGGGGFFGCFFGGGGGDFGFGCGGGEGEGGGGGGAFGGGGGGGGGF8FGGCFGGEGG?<AFDFGGFGFG9FCCDGGGGGG,=FGGGGFFFCFGGGGGGG:FGGGFFGGDF:FGG?CB9<<FFFGEFCGGGG@#GGF?F:7=FF@DGGGGGGGGG:8<8EEFGEEAFFCGGEGGG?7ECGGGGFGEBGGECFEGDGEFGGGGCCGGGF@FFFGGG8GFCEFF#GGGDGGGGGGGFGGGGFFC?:FFGGGGGGFCGCDGGCFFGGGFC:GGFBE9GGGGGFGGFFGGGFGGGGFGGGGGFF7GGGGGGGGGGGGGFGGGGGGGGGGGGGGGGGGGGGGGGGGGGGGGGGGGGGGGGGGGGGGGGGGGF<CGFFGCCCCC
@CZ 443
TGGGGAATATTGGACAATGGGCGCAAGCCTGATCCAGCCGTGCCGCGTGAGTGATGAAGGCCTTAGGGTTGTAAAGCTCTTTTGTCCGGGACGATAATGACGGTACCGGAAGAATAAGCCCCGGCTAACTTCGTGCCAGCAGCCGCGGTAATACGAAGGGGGCTAGCGTTGCTCGGAATCACTGGGCGTAAAGGGCGCGTAGGCGGCCGATTAAGTCGGGGGTGAAAGCCTGTGGCTCAACCACAGAATTGCCTTCGATACTGGTTGGCTTGAGACCGGAAGAGGACAGCGGAACTGCGAGTGTAGAGGTGAAATTCGTAGATATTCGCAAGAACACCAGTGGCGAAGGCGGCTGTCTGGTCCGGTTCTGACGCTGAGGCGCGAAAGCGTGGGGAGCAAACAGGATTAGATACCCT
+
GGGGGGGGGGGGGGGGGGGGGGGGGGGGGFGGGGGGGGGGGGGGGGGGGDGAFGGGGGGGGGGGGGGGGGGGGGGGGGGGGGGGGGGGGGGGGGEGE9FFGGGGGGGGGGDGGGGGFGGGFGEDGFGGEGFGGFEFGGGGG>@DFGGGGDEEGGGGGGGGGG;CFGFGGD><$7GFCFFFFFGGGGFGGGGGEGGGGECFFGGFGGEGGGGGGGGGEGGGGGGGGGFGGGGGGGGGGGGGGGGGGGGGGGGGEGFGGFGGGGGGGFDC?FDGDCFFGGGGGFAGGEGGGGGGFGGGEGGGGGGGGGGGGGGGGGGGGGGGGGGGGGGGDGGGGGFCGGGGGGGGGGGGGGFGGGGGGGGGGGGGFGGGGGGGGGGGGGGGGGGGGGGGGGGGGGGGGGGGGGGGGGGGGGGCCCCC
@CZ 444
TGAGGAATATTGGTCAATGGACGAGAGTCTGAACCAGCCAAGTAGCGTGAAGGATGACTGCCCTATGGGTTGTAAACTTCTTTTATACGGGAATAAAGTTAGCCACGTGTGGCTTTTTGTATGTACCGTATGAATAAGGATCGGCTAACTCCGTGCCAGCAGCCGCGGTAATACGGAGGATCCGAGCGTTATCCGGATTTATTGGGTTTAAAGGGAGCGTAGGCGGGTTGTTAAGTCAGTTGTGAAAGTTTGCGGCTCAACCGTAAAATTGCAGTTGATACTGGCGACCTTGAGTGCAACAGAGGTAGGCGGAATTCGTGGTGTAGCGGTGAAATGCTTAGATATCACGAAGAACTCCGATTGCGAAGGCAGCTTACTGGATTGTAACTGACGCTGATGCTCGAAAGTGTGGGTATCAAACAGGATTAGATACCCT
+
GFGGGFGGGGGGGGGGGGGGGGGGGGGGGGGGGGGGGGGGDFFGGGGGGGGGGGGCGGFGGGFGFFGGDFEGEGGEGGGGGGFGFCEDFGGGGCFFGFG9FFEGGGGGGGDBF<8<EDCFEFGFGGGGFEGGGGGGGFGCEGGGGGAFFGGGFFFGFGFGGGFAEBFGGGFFGGGGDCFG@:<FGGCFFDDGFGGGFGGFFGGGFGF?GGGGFECFGGGFFGGFGGGGGGFGGGGDFFCCFGGGG=GGGGGFDGGGGGGGGGGGGFBE0GFGGGGGFGGGDGGCCFA@GGFGFGGGAEGFGGGGGGGGGGGGGGGGGGGGGGGGDGGGFGGGGGGGGFGGGFFGGGFCGFGGGGFBEGGGGFGGGGGGGGFGGFGGGGGGGGGGGGGGGGGGGGGGGGGGGGGGGGGDGGGGGGGGGGGGGGGGGGGGGGGCCCCC
@CZ 445
TGGGGAATATTGCACAATGGGGGAAACCCTGATGCAGCGACGCCGCGTGAGCGAAGAAGTATTTCGGTATGTAAGGCTCTATCAGCAGGGAAGATAATGACGGTACCTGACTAAGAAGCCCCGGCTAACTACGTGCCAGCCGCCGCGGTAATACGTAGGGGGCAAGCGTTATCCGGATTTACCGGGTGTAAAGGGAGCGTAGACGGCAAGGCAAGTCTGATGTGAAAACCCAGGGCTTAACCCTGGGACTGCATTGGAAACTGTCTGGCTCGAGTGCCGGAGAGGTAAGCGGAATTCCTAGTGTAGCGGTGAAATGCGTAGATATTAGGAAGAACACCAGTGGCGAAGGCGGCTTACTGGACGGTAACTGACGTTGGGGCTCGAAAGCGTGGGGAGCAAACAGGATTAGATACCCT
+
GGGGGGGGGGGGGGGGGGGGGGGGGGGGGGGGGGGGGGGGGGGGGGGGGGGGGGFGEGGGGCFGGGGGGGGGGGGGGGGGGCFGGGGGGGGGGGGGGGGGGGGGGGGGGGGFGGGGGGGGGGGGGGGGGGGGGGGGGCEFGGGGGGGGGGGGGGGGGGGGGGGGGGGGGGDCGGGGGGFFGFFGGGGGGGGGGGGFGGGGGEEGGGGGGGGGGGGGGGGGFGFGGGGGGGGGGGGGGGGGGG7GGGGGGGGFGFGGGGFFGGGGGGGGGGGFDGGGDGGGGGGGGGGGEGGGGGGGGGGGGEGFGGDGGGGGGDGGGGGGGGGGGGGGGGGGGGGGGGGGGGGGGGGGGGGGGGGGGGGGGGGGGGGGGGGGGGGGGGGGGGGGGGGGGGGGGGGGGGGGGGGGGGGGGGGCCCCC
@CZ 446
TGAGGAATATTGGTCAATGGGCGATGGCCTGAACCAGCCAAGTAGCGTGAAGGATGACTGCCCTATGGGTTGTAAACTTCTTTTATAAAGGAATAAAGTCGGGTATGCATACCCGTTTGCATGTACTTTATGAATAAGGATCGGCTAACTCCGTGCCAGCAGTCGCGGTAATACGGAGGATCCGAGCGTTATCCGGATTTATTGGGTTTAAAGGGAGCGTAGATGGATGTTTAAGTCAGTTGTGAAAGTTTGCGGCTCAACCGTAAAATTGCAGTTGATACTGGATGTCTTGAGTGCAGTTGAGGCAGGCGGAATTCGTGGTGTAGCGGTGAAATGCTTAGATATCACGAAGAACTCCGATTGCGAAGGCAGCCTGCTAAGCTGCAACTGACATTGCGGCTCGAAAGTGTGGGTATCAAACAGGATTAGATACCCT
+
FGGGGGG@FFGFGEAEEGGGFGGG:@;FFGGFGFGGGGGGGFEGCGGGGGGGGGF,:,C@EFGG8CFFFGEFFGGGGGFF?FEFFFGGGGGG,EF9FFFCGGGDEGGFGFGF=FCF8EEB9<EFECFGFF,,BEEC,FCEAFC68<FF*EG<FE+8AACEF8DCFEGGGGEEGGGFGFFDBFFF;GDGFF::9EE:ECF?;<FGFG=,GEC@C97E>4?C8CGFGGFGF?;@BGGCGDEGGF:CFG9@7EFF:GGG>GGGGGG>GDFEFFGGGGGGGEF9GGGGGFF<GGGGFE4,?FFE8FGGGGGE:EFFGGGGGGGGGGGGDEFDFCEFCCFGGGFGFFGGFFFFGFF<@:GEGGFC+GGGGGGEDGFGGGFDFFGCGFEF9GGFFFGDFCGDEGGGFGGGGFGGGEGFGCGGGGGGGGGGGGGGGGGCCCCC
@CZ 447
TGAGGAATATTGGTCAATGGGCGGGAGCCTGAACCAGCCAAGCCGCGTGAGGGAAGAAGGTACAGCGTATCGTAAACCTCTTTTGTCAGGGAACAAAGGCGGGGACTAGCCCCCGGATGAGGGTACCTGAAGAAAAAGCATCGGCTGACTCCGTGCCAGCAGCCGCGGTAATACGGAGGATGCGAGCGTTATCCGGATTTATTGGGTTTAAAGGGTGCGCAGGCGGCCTGTTAAGTCAGCGGTAAAAGCCCGGGGCTCAACCCCGGCGAGCCGTTGAAACTGGCGGGCTGGAGTTGGAGAGAAGTACGCGGAATGCGCGGTGTAGCGGTGAAATGCTTAGATATCACGCAGAACTCCGATTGCGAAGGCAGCATACCGGCGCTCAACTGACGCTGAAGCACGAAGGCGTGGGTATCGAACAGGATTAGATACCCT
+
GGGGGGGGGGGGGGGGGGGGGGGGGGGGGGGGGGGGGGGGGGGGGGGGGGGGGGGGGGGGGGGGGGGGGGGGGGGGGGGGGGGGGGGGGGGGGGGGGGGGGGGGGGGGGGGGGGGGGGGCFGGGGGGGGGGGGGGGGGGG>GGGGGGEGGGGGGGGGGGGGGGGGGGGGGGGGGGGGGEGGGGGGGGGGGE>FGGGGGGGGGGGGGGGEGGGGGGGGDFGGGGEGGGFEGFFGGGEDGGGGGGGFFGGCGGGGEGGGGFCGGGGFBDGCGGGGGGGGGGGGGGGGGF=8FGFGD,CF@GGGGGGGGGGGGGGF7GDGGGGGGGGGGGGGGGGGGGGGCGGGGGGGGGGGGGGGGDGGGGGGGGGGGGGGGGGGGGGGGGGGGGGGGGGGGGGGGFFGGGGGGGGGGGGGGGGGGGGGGGGGGGGGGGGGGCCCCC
@CZ 448
TGGGGGATATTGCACAATGGGGGAAACCCTGATGCAGCGACGCCGCGTGGAGGGAGACGGTTTTCGGATTGTAAACTCCTTTTGTTAGGGAAGATAATGACGCTACGTAACAAGAAAGCACCGGCTAACTACGTGCCAGCAGCCGCGGTAAAACGGAGGATGCAAGCGTTGTCCGGAATTACTGGGTGTAAAGGGGGCGCAGGCGGGAAGACAAGTTGGAGGTGAAAACCATGGGCTTAACCCATGAATTGCTATCAAAACTGTTGTTCCTGAATAGTGTGGAGGTAGATGGAATCCCCGGTGTAGCGGTGGAATGCTTAGATATCGCGAGGAACACCAGTGGCGAAGGCGGTCTACTGGGCACCAACTGACGCTGAGGCTCGAAAGCATGGGTAGCAAACAGGATTAGATACCCT
+
GGAFGCCGGGGG,CFGGGGGG;F@FGAEFGFG9C9FFGBF:@FGCFGGG+:FG+?FG+?F+48B@+@+8C,:5FF<B=85,C,B4BF<,4A,3<,CD<<,FC+8CG+>9,+,,BDC,,GDFCF4++F;*,<6<(C6>:6430>;G=7242()C4**<A3+6<4*FG9F=))5:?F9.C<8/**D>*727GF5GE=)84F?@GGBFFDC@,,DGF@@7;,9,CGGFGFDF3,7FFFD@+FF<<@,<C>79BFC7,B,,EDGGF=A3,,D9<FC4,CFCF:,,GGGBC5;89GGGEF=8++AEGGGGGDGGGF9GGFFC,FGGGF@C67,,,9GGGFGGF<FF@GGGGGGC@,F<CCGCF,,FDF8AEGEGGGGFGGGGGGGDGGGGGGGDGGFF,FAGGGGGGGGGGGGGGGCCCCC
@CZ 449
TAGGGAATCTTCGGCAATGGACGGAAGTCTGACCGAGCAACGCCGCGTGAGTGAAGAAGGTTTTCGGATCGTAAAGCTCTGTTGTAAGAGAAGAACGAGTGTGAGAGTGGAAAGTTCACACTGTGACGGTATCTTACTAGAAAGGGACGGCTAACTACGTGCCAGCAGCCGCGGTAATACGTAGGTCCCGAGCGTTGTCCGGATTTATTGGGCGTAAAGCGAGCGCAGGCGGTTAGATAAGTCTGAAGTTAAAGGCTGTGGCTTAACCATAGTACGCTTTGGAAACTGTTTAACTTGAGTGCAAGAGGGGAGAGTGTAATTCCATGTGTAGCGGTGAAATGCGTAGATATATGGAGGAACACCGGTGGCGAAAGCGGCTCTCTGGCTTGTAACTGACGCTGAGGCTCGAAAGCGTGGGGAGCAAACAGGATTAGATACCCT
+
GGGGGGFGGGGGGGDGGFGGGFGCGGGGEG<FEE+6@FGGGGGGDGGGGGG<<FGGGGGGGGGDFGGGEEGGGGGGFGGGGGGGGFGGGG8FGGGEGD:+8,A@EFG@F7FFCGD9BFEF=AFFFF9>C7FGGGGGG,3><FFFGE,@FGGCFGCGGECGG:FFGCF>AFGGGGGGGGGCCFGGGGG9<FCCFD:DGBCEG#F?>+;@>GG<:GGGGEGGG?EC<>EECEGGE:;ECFDDC7FFFEC<<CFF=FGGGF8CEGGGFFFF1;FC:F:GGFFF?D,FCGGGFCF?AFDF=+GEGGGDE8FGGFCEFCFE,GGGGCFFFGFFC>C7GGGGGEDGGCGGFGDFGGFF@GGGGGBF@GGGGDGGGFGGFGGGGFFGGGGGGGGGGGGGGGDGGGGGGGGGGGGGGGGGGGECFGGGGFGGGGGGGGGGGFDGCC?CC
@CZ 50101
TGGGGAATATTGGACAATGGACCAAAAGTCTGATCCAGCAATTCTGTGTGCACGGTGAAGGTCTTAGGATTGTAAAGTGCTTTCAATCGGGAAAAAGAAAGTGATGGTACCGATAGAAGAAGCGACGGCTAAATACGTGCCAGCAGCCGCGGTAATACGTATGTCGCAAGCGTTATCCGGATTTATTGGGCGTAAAGCGCGTCTAGGCGGTCTGGTAAGTCTGATGTGGAAATGCGGGGCTCAACTCCGGATTGCGCTGGAAACTGCCAAACTAGAGTACTGGAGAGGTTGGCGGAACTACAAGTGTAGAGGTGAAATTCGTAGATATTTGTAGGAGTGCCGATGGGGAAGCCAGCCCACTGGACAGATACTGACGCTAAAGCGCGAAAGCGTGGGTAGCAAACAGGATTAGATACCCT
+
GGGFGGGGGGFGGGGGGGGGGGGGGGEFFFECAFAFFCFEGGGGFGGGFGGGGFCD7C9EGGGGEFGFEGFGGFFG<FCFGGGGGGDE7C7FEFGGGFGFGGGFACGEGF,4?B+?EA?=FDGGEG+4+=FGGCGGGGGCGGFGD,,DCEG@FEFCF@@,82DC/F<FGE=GGGG>C?FECFC?CFGGFF7::FFGGGGFE<*E>F::FDGFCFF<<FGED<CEFFC=<FCCCGGEGFC<@;D=$EFAE/DGEF?73BFC@AEFE?EGGEGGGGGGGFGGGF=FGGGF>+GGGFCGGEE?5,GGGFCGGGFEFFFFE,:GGFGGFFFF,F9GGGGGGGGGGGFEC9<GFCFBEFGCF<@FGGGFFFGFGGDEFC@<GGFGEGGGFEGGDEEGGFGGGGGFFGGFEFFFCC<FGFCCC@C
@CZ 451
CGGGGAATATTGCACAATGGGGGAAACCCTGATGCAGCGACGCCGCGTGAGCGATGAGGTATTTCGGTATGTAAAGCTCTATCAGCAGGGAAGAAAATGACGGTACCTGACTAAGAAGCTCCGGCTAAATACGTGCCAGCAGCCGCGGTAATACGTATGGAGCAAGCGTTATCCGGATTTACTGGGTGTAAAGGGAGTGTAGGTGGCCAGGCAAGTCAGAAGTGAAAGCCCGGGGCTCAACCCCGGGACTGCTTTTGAAACTGCAGGGCTAGAGTGCAGGAGGGGCAAGTGGAATTCCTAGTGTAGCGGTGAAATGCGTAGATATTAGGAGGAACACCAGTGGCGAAGGCGGCTTGCTGGACTGTAACTGACACTGAGGCTCGAAAGCGTGGGGAGCAAACAGGATTAGATACCCT
+
GGGGGGGGGGGGGGGGGGGGGGGGGGGGGGGGGG9FFGGGGGGGGGGGGGGGGGGGGGGGGGGGGGGGGGGGGGGGGGGGGFGGGGGFGGGGGGGGFGGGGFGGGGGGGGGGGGGGGGGGGGGGGGGGGGGGGGGGGGGGGFGGGGGGGGGFGFGGGGGGGGGGGGGGGGGGGGGGGGGGGGGGGGGGGGGGGGGGGGGGGGGFGGGGGGGGGGGGGGGGGGGGGGGGGGGGGGGGGGGGGGGGGGGGGGGGGGGGGGGGGGGFGGGGGGGGFGGGGGGGGGEGGFFGGFCGGFFGGGGGGGGGDGGGGGGGGGGGGGGGGGGGGGGGGGGGGGGGGGGGGGGGGGGGGGGGGGGGGGGGGGGGGGGGGGFECGGGGGGGGGGGGGGGGGGGGGGGGGGGGGFC,GGGGGGCCCCC
@CZ 452
TAGGGAATTTTCGTCAATGGGGGGAACCCTGAACGAGCAATGCCGCGTGTGTGAAGAAGGTCTTCGGATCGTAAAGCACTGTTGTAAGTGAAGAATGCCATATAGAGGAAATGCTATGTGGGTGACGGTAGCTTACCAGAAAGCCACGGCTAACTTCGTGCCAGCAGCCGCGGTAATACGAAGGGGGCTAGCGTTGCTCGGAATCACTGGGCGTAAAGGGCGCGTAGGCGGCCATTCAAGTCGGGGGTGAAAGCCTGTGGCTCAACCACAGAATTGCCTTCGATACTGTTTGGCTTGAGTTTGGTAGAGGTTGGTGGAACTGCGAGTGTAGAGGTGAAATTCGTAGATATTCGCAAGAACACCAGTGGCGAAGGCGGCCAACTGGACCAACACTGACGCTGAGGCGCGAAAGCGTGGGAAGCAAACAGGATTAGATACCCT
+
GGGGGDF@EFFEFECCCGGDFG@FEEEEFFCGGGG7FGGGGGGG@FFFCBFGGGGFCGGGGD9FFFGFF7CFGGFGGFFGGGGGGGGG9FCFG9FCCCF9F@9=FCAFF8DEA<@F;:<,BCCFGFGGGGG,CFG,8CFFGCF8<FC:C@*<?:?F,B:F<C?FGGCFFE588CEG9A4;8C>C;GDEG<E@;818&);C<;@@CCCGD>CECEGEGGDF*C6E?6EFEEE5'D8GGGGEC1;:,?GC9GCFGDCCF<GFED9>F,FGFGGDCFA<EFB+GFGGFGGFFA,DE,<FFFGFE,GGGGFEGGGGGCFDGFC4GEF,,8GGGGGGFGGFFADE7FFGFGF@CF=EFFGGFGGFEFFBF7DGGGGGGGGFDE@,FGGGGGFDGGGGDGDGGGGGGFGGEGGGGGGGGGGFGGGGGGGGGGGGGGGGGGGGCCCCC
@CZ 453
TAGGGAATTTTCGTCAATGGGGGGAACCCTGAACGAGCAATGCCGCGTGTGTGAAGAAGGTCTTCGGATCGTAAAGCACTGTTGTAAGTGAAGAATGCCATATAGAGGAAATGCTATGTGGGTGACGGTAGCTTACCAGAAAGCCACGGCTAACTTCGTGCCAGCAGCCGCGGTAATACGAAGGGGGCTAGCGTTGCTCGGAATCACTGGGCGTAAAGGGCGCGTAGGCGGCCATTCAAGTCGGGGGTGAAAGCCTGTGGCTCAACCACAGAATTGCCTTCGATACTGTTTGGCTTGAGTTTGGTAGAGGTTGGTGGAACTGCGAGTGTAGAGGTGAAATTCGTAGATATTCGCAAGAACACCAGTGGCGAAGGCGGCCAACTGGACCAACACTGACGCTGAGGCGCGAAAGCGTGGGAAGCAAACAGGATTAGATACCCT
+
GGGGGGGGGGGGGGGGGGGGGGEGGGGFGGGGGGFGGGGGFFGGDGGGGEGGGGGGGGGFGFGGGGGGGGGGGGGGGGGFGEFFFGGGGGGGGGGFGGGGGGCFGFGGGGFDFGGGGGBFFCGGGFCFGGGG9FGG8EGGGGGGGGGFGDCEGGGGGGGCFGGFGGGG?GGDGGDGCFGGGGGGGGGD>GGGGGGGGGGE5EE>=GGGGGGDCFGGGEB?EECGFFGGFGGFC;ECGGEGGGEEGF@CCGGFF?EGC<GD6;GGF<@EFEGGGGGFDFD7FGFGGDCGF?FGGFGGGFGGGFF:9GGFFEGGGGGGGGF7GGGF9GGGGGGGGGGFGDDFEGGGGGFGGDGGGFCGGGGGFGGGGGGGGGGGGGGGGGFGGGGGGGGGGGDGGGGGGGFGGGGGGGGGGGGGGGFGFGGGGGGGGGGGGGFGGFFGCCCCC
@CZ 454
TGAGGAATATTGGTCAATGGACGAGAGTCTGAACCAGCCAAGTAGCGTGAAGGATGAAGGTCCTACGGATTGTAAACTTCTTTTATAAGGGAATAAAACCTCCCACGTGTGGGAGCTTGTATGTACCTTATGAATAAGCATCGGCTAACTCCGTGCCAGCAGCCGCGGTAATACGGAGGATGCGAGCGTTATCCGGATTTATTGGGTTTAAAGGGAGCGCAGACGGGTCGTTAAGTCAGCTGTGAAAGTTTGGGGCTCAACCTTAAAATTGCAGTTGATACTGGCGTCCTTGAGTGCGGTTGAGGTGTGCGGAATTCGTGGTGTAGCGGTGAAATGCTTAGATATCACGAAGAACTCCGATTGCGAAGGCAGCACACTAAGCCGTAACTGACGTTCATGCTCGAAAGTGTGGGTATCAAACAGGATTAGATACCCT
+
GGGGGGGGGGGGGGGGGGGGGGGGGGGGGGGGGGGGGGGGGGGGGGGGGGGGGGGGGGGGGGGGGGGGGGGGGGGGGGGGGGGGGGGGGGGGGGGGGGGGGGGGGGGFFGFGGGGGGGGGGGGGGGGGGGGFGGGDGGGGGGGGGGGGGGGFGGFGGGGGGGGGGGGGGGGGFCGGG@FCFFGGGGDGGGGGGGGFGGGGGGGGGGGGGGGGGGGFGGGGGEFGGGGGDGGGGGGGGGGGGGGGGGGFEFFFGGGGGGGGGGGGGGGGGGGGGGGGGGGGGGGGGGFGGGCGFGGGGGGGGGGGGGGGGFGFDGGGGGGGGGGEGGGFFEAGGGGGGFFDGGGGGFGGFGGGGGGGGGGGGGGGGGGGGGGGGGGGGGGGGGGGGGGGGGGGGGGGGGGGGGGFGGGGGGGGGGGGGGGGGGGGGGGGGGGCCCCC
@CZ 455
TCGGGAATATTGCGCAATGGAGGAAACTCTGACGCAGTGACGCCGCGTGCAGGAAGAAGGTTTTCGGATTGTAAACTGCTTTAGACAGGGAAGAATAAAGACGGTACCTGTAGAATAAGCTCCGGCTAACTACGTGCCAGCAGCCGTGGTAATACGTAGGGAGCAAGCGTTATCCGGATTTATTGGGTGTAAAGGGTGCGTAGACGGGAAATTAAGTTAGTTGTGAAATCCCTCGGCTTAACTGAGGAACTGCAACTAAAACTGGTTTTCTTGAGTGCTGGAGAGGAAAGTGGAATTCCTAGTGTAGCGGTGAAATGCGTAGATATTAGGAGGAACACCAGTGGCGAAGGCGACTTTCTGGACGGTAACTGACGTTGAGGCTCGAAAGCGTGGGGAGCAAACAGGATTAGATACCCT
+
GCFGGGGFGGGGGGGGGEFGGGGGGGGFGFFGGGGGG7@CFGGGGGGGGGGGGGEGDFGGFGGGFGGGGGGAFGFAGGCGA<EFFGFFCGGGEEGFGAEFGGGEEGCFFGGCFFF,EEFDEEGGGG=GG8DGC./8FFFGGCFDCF>CGCGGGGFGGGCE-;%7?F=DGF@F77?<73C?;9FECFCFGGGGGGDGBCFGGCCGEGEG>;CCAFGFCCGGGGGFCCD?GGGGFDGGFFCBEFGGGGGGGECFCDFDGGGFCGGGEEFGFFGGGFFGGFD<FF9DFGGGGGGGGGFGFGGGGEGEEGGGGGGGGGGGGFFBFGGGGGGGGGGGGGGGGGGGGGGGGGGGGGGGGGGFGGGGGGFCGGGGGGGGGGGGGGGEGGGGGGGGGGGGGGGGFFF9GGFGGFCGGFGGCCCCC
@CZ 456
TCGGGAATATTGCGCAATGGAGGAAACTCTGACGCAGTGACGCCGCGTGCAGGAAGAAGGTTTTCGGATTGTAAACTGCTTTAGACAGGGAAGAATAAAGACGGTACCTGTAGAATAAGCTCCGGCTAACTACGTGCCAGCAGCCGTGGTAATACGTAGGGAGCAAGCGTTATCCGGATTTATTGGGTGTAAAGGGTGCGTAGACGGGAAATTAAGTTAGTTGTGAAATCCCTCGGCTTAACTGAGGAACTGCAACTAAAACTGGTTTTCTTGAGTGCTGGAGAGGAAAGTGGAATTCCTAGTGTAGCGGTGAAATGCGTAGATATTAGGAGGAACACCAGTGGCGAAGGCGACTTTCTGGACGGTAACTGACGTTGAGGCTCGAAAGCGTGGGGAGCAAACAGGATTAGATACCCT
+
GGGGGGGGGGGGGGGGGGGGGGGGGFGGGGGGGGGGGFGGGGGGGGGGGGGGGGGGGGGGFGGGGGGGGGGGGGGGGGDGGGGGGGGGGGGGGGGGGGGGGGGGGGGGGGGGGEFGGFGG5FDGGEFGACFGGGGEGFFGGGGGCGFAFGGAEF?GFFFGC<CEF?CCFECF:GGFFFGGGGGGGGGGGGFG@CGG?E>GFDGGFGGGGFGGGGGGGGGGFFGGGGGGEEFCCGGGGGGGGGF?AGGGGGGGGFCFGGGGGGGGGGGFGGGGGFGGGGGGGGGGGGGFGGGGGGGGGGGGGGGGGGGGGGGGGGGGGGFGGGDFGGGGGGGGGGGGGGGGGGGGGGGGGGGGGGGGFFGGGGGGGGGGGGGGGGGGGGGGGGGGGGGGGGGGGGGGGGGGGGGGGGGGGGGGCCCCC
@CZ 457
TGAGGAATATTGGTCAATGGGCGCTAGCCTGAACCAGCCAAGTAGCGTGAAGGATGAAGGCCCTATGGGTCGTAAACTTCTTTTATATAAGAATAAAGTGCAGTATGTATAATGTTTTGTATGTATTATATGAATAAGGATCGGCTAACTCCGTGCCAGCAGCCGCGGTAATACGGAGGATCCGAGCGTTATCCGGATTTATTGGGTTTAAAGGGAGCGTAGGTGGACTGGTAAGTCAGTTGTGAAAGTTTGCGGCTCAACCGTAAAATTGCAGTTGATACTGTCAGTCTTGAGTACAGTAGAGGTGGGCGGAATTCGTGGTGTAGCGGTGAAATGCTTAGATATCACGAAGAACTCCGATTGCGAAGGCAGCTCACTGGACTGCAACTGACACTGATGCTCGAAAGTGTGGGTATCAAACAGGATTAGATACCCT
+
GDGGGGGGGGGGGGGGGGGGGDGE@CBFGGGFF<FFGECFEF@,EAFGGG@FGGGGGGGG8,@F@FG8,C,>=FEFFGFD9E,,<FG<<<FFGAGDD9?9FGGG,FFG<B?,?,C,,BE<<<<5AD@FFE,5FGFF<?DE=FE=3#8EF95E?D;@DGGGFGGGG>AFFG=<71DGCF@'.0@?=E@FF:/5G1FCCGF8,4GDDG;@GFC>FF:3C?=9CGGFGFCCE8GFCGGGGGGCFGCGGF@,CCF7FGFD8+GGFCCFFGGGFGGGDGGGGGGFGFFAFGGFDGGGFFGFFFFEGGGGGGGGEFGGGFEGGGGGGGGGGGGFGGEGGGGGF9GGGGGGGGGGGGGGGGGGGGGGFCGGGGGGGGGGGGGFGGGGGGFGFFGFGGGGEGGGGGGGGGGGGGGEGGGGGFGGGGGGGGGGGGGGGGGCCCCC
@CZ 458
TGGGGAATATTGCACAATGGGGGAAACCCCGATGCAGCAACGCCGCGTGAAGGAAGACGGTTTTCGGATTGTAAACTCCTGTTCTTAGTGAAGAATAATGACGGTAGCTAAGGAGCAAGCCACGGCTAACTACGTGCCAGCAGCCGCGGTAATACGTAGGTGGCAAGCGTTGTCCGGATTTACTGGGTGTAAAGGGAGCGCAGGCGGAAGGCTAAGTCTGATGTGAAAGCCCGGGGCTCAACCCCGGTACTGCATTGGAAACTGGTCATCTAGAGTGTCGGAGGGGTAAGTGGAATTCCTAGTGTAGCGGTGAAATGCGTAGATATTAGGAGGAACACCAGTGGCGAAGGCGGCTTACTGGACGATAACTGACGCTGAGGCTCGAAAGCGTGGGGAGCAAACAGGATTAGATACCCT
+
GGGGGGGGGGGGGGGGGGGGGGGGGGGGEBCFGGCGGGGGGGGGGGGGGGGGGGGCGGGEFFGGGEGFFGDFGGGGGGGGGGCFFDFFEFGFFEGGGGGGGGGGCE@FFGGGGFG77AFGGGGGGG?GFGGGGG@GGGGGGGGFGGGGGGGGGGGGFGGGGGGGGGGGGGGGGGGFGGFCFGGFGFGGGFGGGGGFFECEFGGGGGGGGGGGGGGGGGGGGGGGGGGGGGGGGGGGGGGGGGGGGGGGGGGGFFGGGGFGFGFCGGGDGGGFGFGE@CGGGGGGGGGDDGGGGGGGGGGGGGGGGGGGGGGGGGGGGGGGGGGFGGGGGGGGGGGGFGGGGGGGGGGGGGGGGGGGGGGGGGGGGGGGGGGGGGGGGGGGGGGGGGGGGGGGGGGGGGGGGGGGGGGGGGGGCCCCC
@CZ 459
TGAGGAATATTGGTCAATGGGCGGTAGCCTGAACCAGCCAAGTAGCGTGAAGGATGAAGGTTCTATGGATTGTAAACTTCTTTTATAAAGGAATAAAGTGAGGCACGTGTGCCTTTTTGTATGTACTTTATGAATAAGGATCGGCTAACTCCGTGCCAGCAGCCGCGGTAATACGGAGGATCCGAGCGTTATCCGGATTTATTGGGTTTAAATGGAGCGTAGGCGGACGCTTAAGTCAGTTGTGAAAGTTTGCGGCTCAACCGTAAAATTGCAGTTGATACTGGGTGTCTTGAGTACAGTAGAGGCAGGCGGAATTCGTGGTGTAGCGGTGAAATGCTTAGATATCACGAAGAACTCCGATTGCGAAGGCAGCCTGCTGGACTGTAACTGACGCTGATGCTCGAAAGTGTGGGTATCAAACAGGATTAGATACCCT
+
GGGGGGGGGGGGGGGGGGFGGCEE:FGCFGGCCEFGGGGGGGGGFFGECFCEFGGF?DFGFCFGGGGGG9F8EDFGEFGGGDGGGCFFGGAFGCEFFFEFF?EFEF7BE<7EEFGFCCFGGGGFGGGF9AFGGCEEEAEF,AFG7<CDGDFGGFF7FFGFF<8DFD@FGGE)FFGFG::@<>FG@GGFFD01GCC:CEC6;F=9?:FFGGGGGGF6ECEGGGGBC:GECCGGGGGGGGGGG=G;F9CG<CCFGGGGGGGFD&GGGCD(=FF@CGGFF?FCGGGGGGGGGGGE?GGFGGGGFE98FGCCFFFGGGGGGFGGFGF:GGEGGCGEA<GGGGGGGGGGGGGGGGGGGGGGGGFDGGGGGGGGGFGGGGGGGGFCGGFGGGGGGGGGGGGGGEGFF>GF9GGGGGFFGGFC@GGGFFFGGGGFCFDCCCCC
@CZ 460
TGAGGAATATTGGTCAATGGGCGGTAGCCTGAACCAGCCAAGTAGCGTGAAGGATGAAGGTTCTATGGATTGTAAACTTCTTTTATAAAGGAATAAAGTGAGGCACGTGTGCCTTTTTGTATGTACTTTATGAATAAGGATCGGCTAACTCCGTGCCAGCAGCCGCGGTAATACGGAGGATCCGAGCGTTATCCGGATTTATTGGGTTTAAATGGAGCGTAGGCGGACGCTTAAGTCAGTTGTGAAAGTTTGCGGCTCAACCGTAAAATTGCAGTTGATACTGGGTGTCTTGAGTACAGTAGAGGCAGGCGGAATTCGTGGTGTAGCGGTGAAATGCTTAGATATCACGAAGAACTCCGATTGCGAAGGCAGCCTGCTGGACTGTAACTGACGCTGATGCTCGAAAGTGTGGGTATCAAACAGGATTAGATACCCT
+
GGGGGGGGGGGGGGGGFFFGGGDGGGGGGGGGGGGGGGGGGGGGFGGCEGFGGGGGFGGGGFFGGGGGGGGGGGGGGGGCFGDG9FFFGGEGGGGGGGGGGGGGDGGGGGGGGGG9F9FFGGGGGGGGGGGAFGGGGGGGFGG<FACGGGGGGGCFFFGFGGGGGGGGFFGGGGGGGGEGGFFDGGGGF@GGGGFGD9GFFGGGFGGFFCGGGGGAGGGFFGGFGGGGGGGGGFFFGGE@<EFGGGFGF=<GDGFCGGGGG1A;CAGGFFGFGGGGF9GGGGGECCGGGFEEFGFFGGGGGGGGGGGGGGGAD8GDGGGGGGGGGGGGGGGGGGGGGGGGGFFFGGGGGGGGGGGEGGGGF,GGGGGGGGGGGGGGGGGGGGGGGGGGGGGGGGGGGGGGGGGGGGGGGGGGGGGGGGGGGGGGGGGGFGGCCCCC
@CZ 461
TGGGGAATATTGCACAATGGGGGAAACCCCGATGCAGCGACGCCGCGTGAAGGAAGAAGTATCTCGGTATGTAAAGCTCTATCAGCAGGGAAGATAATGACGGTACCTGACTAAGAAGCCCCGGCTAACTACGTGCCAGCAGCCGCGGTAATACGTAGGGGGCAAGCGTTATCCGGATTTACTGGGTGTAAAGGGAGCGTAGACGGCAAGGCAAGTCTGATGTGAAAACCCAGGGCTTAACCCTGGTACTGCATTGGAAACTGTCTGGCTCGAGTGCCGGAGAGGTAAGCGGAATGCCTAGTGTAGCGGTGGAATGCGTAGATATTAGGAAGAACACCAGTGGCGAAGGCGGCTTACTGGACGGTAACTGACGTTGAGGCTCGAAAGCGTGGGGAGCAAACAGGATTAGATACCCT
+
GG8FGGGGGGGGGCGGGGGGFCFCGGGFGGGGEFFGGGCGCFGGGGGGGGGGGG8FFEG9?@F,5BFCEFG9AFDDFGFFA<E?FDFFGGFECABFGC9,:FF:FFFGGG=,C5BD?D=FG.@CD:FA<=5FE?C=2,D<DC<>**>CC8:CFF=3<EFECFG<:8BFGE?C<EFFG>F:CCFGGGDGEEGECE?#A>ECG,6#>C>GGGFC<FCF=<GFCA,EGGGGCGC?GGFECGGGGGB;CD,GGGGF<<GFGGFBFCGFDA+B6F6,DGGF:@BGFF==GGGEGGFFGGGFFFCGF9GGGGGGGGFCGGGGGDEGGGGGGGGGGGGGGFFFGGGGGGGGGGGGGGFFF9GGGGGGGGFGEFGGGGGGGGGFGGGGFGGGGGGGGGGGGGGGGAGGGEGGECGGGGGCCCCC
@CZ 462
TGGGGAATCTTGCACAATGGGGGCAACCCTGATGCAGCGACGCCGCGTGAGCGATGAAGCCCTTCGGGGTGTAAAGCTCTTTCGGCAGGGACGATAATGACGGTACCTGAAGAAGAAGCTGCGGCTAACTACGTGCCAGCAGCCGCGGTAATACGTAGGCAGCGAGCGTTGTTCGGAGTTACTGGGCGTAAAGAGTGTGTAGGCGGTTTTCTAAGTTTGGTGTGAAATCTCCCGGCTTAACTGGGAGGGTGCGCCGAAAACTGGAAGGCTTGAGTATGGGAGAGGTAAGCGGAATGCCTGGTGTAGCGGTGAAATGCGTAGATATCAGGAGGAACACCTGCGGTGTAGACGGCTTACTGGACCATAACTGACGCTGAGGCACGAAAGCGTGGGTAGCAAACAGGATTAGATACCCT
+
[truncated: 42,515,120 more chars]
