# Supplementary material for: Compositional distinction of gut microbiota between Han Chinese and Tibetan populations with liver cirrhosis
Source: PeerJ. 2021 Sep 15;9:e12142. doi: 10.7717/peerj.12142 (PMC8449536; doi:10.7717/peerj.12142)
Supplement: Supplemental Information 17 [file peerj-09-12142-s017.zip › TLC8.clean.fastq]

@GSLB 1
TGGGGAGTATTGCACAATGGGGGAAACCCTGATGCAGCGACGCCGCGTGAGCGAAGAAGTATTTCGGTATGTAAAGCTCTATCAGCAGGGAAGAAAAAAATGACGGTACCTGACTAAGAAGCCCCGGCTAACTACGTGCCAGCCGCCGCGGTAATACGTAGGGGGCACGCGTTCTCCGGATTTACTGGGTGTAAAGGGAGCGCCGGCGGTGCGGCAAGTCTGATGTGCCAGCCCGGGGCTCAACCCCGGGACTGCATGGGAAACTGTCGTACTGGAGTATCGGAGAGGGAAGCGGAATTCCTAGTGTAGCGGTGAAATGAGTAGATAGGAGGAGGAACACCAGGGGCGAAGGCGGCTTACTGGACGATAACTGACGCGGAGGCTCGAAAGCGGGGGGAGCAAACAGGATTAGATACCCG
+
GGGGGGGGGGGGGGGGGGGGGGGGGGGFFGGGGGGGGGGGGGEGGFCFC7,,@++7=,AC,CBEF@:?,D8CE,?CECFF,BE,,A,4<B7<FFGCFGGEF9,B=7F+89@,,833==,,:>,FF@FCF7,BE,@<F8CFCFD*>>F:F**=:CC,>GC?<7F@*:***28C?*;:<C5>C>F@EG:<*08?F9CA+1;CC*?*:8?C8:5?CEE>EFC7+A9+<CG++0,88F<C?<8/.>595C:@@C><F@:@C#FEF>@?4=@F@FC7<#FD@:E<FDCDA7BB+BBCECF=B,E<C<BF:@+C>+EB,C5F:,5,C,;FC5?4,FDECFFFF<C9,97,FC<EF?CCCC<E9CC6,:CC,C9C@C:7F@7F@,FE@8,<CDDF@7+8+EGFFGFEDFCEGFGFCGGGGFCCCB9
@GSLB 2
TGGGGAATATTGCACAATGGGGGAAACCCTGATGCAGCGACGCCGCGTGAGCGAAGAAGTATTTCGGTATGTAAAGCTCTATCGGCAGGGAAGAAGAAATGACGGTACCTGACTAAGAAGCACCGGCTAAATACGTGCCAGCAGCCGCGGTAATACGTATGGTGCAAGCGTTATCCGGATTTACTGGGTGTAAAGGGAGCGCAGGCGGAAGGCTAAGTCTGATGTGAAAGCCCGGGGCTCAACCCCGGTACTGCATTGGAAACTGGTCATCTAGAGTGTCGGAGGGGTAAGTGGAATTCCTAGTGTAGCGGTGAAAGGCGTAGATATTAGGAGGAACACCAGGGGCGAAGGCGGCTTACTGGACGATAACTGACGCTGAGGCTCGAAAGCGTGGGGAGCAAACAGGATTAGATACCCG
+
GGGGGFGGGGGGGGGGFGGGGGGG6CFF:FFGGFFGGGGGCFGGGE@FC7?,CF7@FFFG,FAFGGGFFFGEGCADEGGGFFFCC:7F:F<ECFDFGGGCF,B>+=@=ED9,=D,<B,C<F8CDGCC>C8,@,@*@DF<FFGCCCCEE*>EGEC991,8?<FGGGG,@CGE<+<B9B7FEG?@#4FB8<E.FAF<CE;:E;8CB?EFG:8CC;CFFF@F4?<CA+FFFCCC:C@2@>C:<FFGC+::D8C19EC7:DF@8>B@-FA5CA,:CFGFE,7</@C98GFF<?B?DGFAGFGFF=?FEC7E@FAFEE?CA+FAE5BC9,CC,EDECGCGGFEEDC:7GDGGEEFCGGGGGGGF:EEF:,69FF@7FFCFE,FFC@FFCGGGF7:@9EFGGGGGGFFGFGFEFFFGFGCC@C-
@GSLB 70559
TGGGGAATTTTGCGCAATGGGGGCAACCCTGACGCAGCGACGCCGCGTGCGGGACGAAGTCATTCGTGACGTAAACCGCTTTCAGCGAGGAAGAACCATGACGGTACTCGCAGAAGAGGCCCCGGCTAACTACGTGCCAGCAGCCGCGGTACTACGTAGGGGGCGAGCGTTATCCGGAATCATTGGGCGTAAAGCGCGCGCAGGCGGGCTTTCAAGCGGCGGCGTCGACGCCGGGGGCTCAACCCCCGGAAGCGCCCCGAACTGGAAGCCTCGGGTGCGGCAGGGGGGGGCGGAATTCCCGGTGTAGCGGTGAAATGCGCAGATATCGGGAAGAACACCGACGGCGAAGGCAGCCTCCTGGGCCGGCATCGACGCTGAGGAGCGAAAGCGTGGGGAGCGAACAGGATTAGATACCCT
+
GG8FGGGGDFGCF7FGGGG86@FF@FGDGGGGCEGGGGCGGGCGGGGGGGGGGGEGGGGGF9FFFF=FCBEGGGGFGDGGGGD?F<FBFFFGGGGGA>FCC>++C>*>>FCC<FCFEFG@::BC*=<FCCFFF8FCGFF:B,CFF::CEGE*,,<8;CCEEE>8CCGEECC8@C?AEG*:<FFC7FE88CG*:9C92:CEDC*/1?*/:C5@<20<EGG58CC?:8=:*//2CCEC8-F8GC:C**29C8CB=>8C7::GGFCG?6ED=CG67E#GCF:F>F<:FC@+EE@GFFC=+F8+,GGGGGGGFGGGGGGGEF5<FF@7CFF=GFFFGGGGGGGGGEGGEGGGGFFFFC:CGGGCFCF:E@,GC7GFGFGGGF@F:;GFFCGC:GGGGGFF>ECGGGGGFEFGGGGGCCCCC
@GSLB 4
TGGGGAATATTGCACAATGGGCGCAAGCCTGATGCAGCGACGCCGCGTGCGGGATGACGGCCTTCGGGTTGTAAACCGCTTTTGATCGGGAGCAAGCCTTCGGGTGAGTGTACTTTTCGAATAAGCACCGGCTAACTACGTGCCAGCAGCCGCGGTAATACGTAGGGTGCAAGCGTTATCCGGAGTTATTGGGCGTAAAGGGCTCGTAGGCGGTTCGTCGCGTCCGGTGTGAAAGTTCATCGCTTAACGGTGGATCTGCGCCGGGTACGGGCGGGCTGGAGTGCGGGAGGGGAGACTGGAATTCCCGGTGTAACGGTGGAATGTGTAGATATGGGGAAGAACACCAATGGCGAAGGCAGTTCGCTGGGCCGTTACTGACGCTGAGGAGCGAAAGCGTGGGGAGCGAACAGGATTAGATACCCG
+
@FFGGBC@FGGGGGGFGGGGGGGDG7CEEFGGGGGGFFGG:FGGGGGFBFE+>+@FFDGDECGGGGEGFG7=EFGFG7F77DF97FFC+@@C@DFF7DDDCFGGF:+,<,@@,,<=@<FCFDCFFDCFFF*>:>AB>FFEFGGC97FGF,CCCB8<=C9F<F9<C*4F:CFCC83%;8@#<8E8#;2DFFGF5@CC8;;:880<3E:GC;:::85ECEEG+CD8@C5:C7B?3<B:FGF?CFD*3GGFEG@FE7CC+@FEE+,>@1<>:>4>DGFFFGFC5@@788+EC48FA9DFGFE<@FDEF7FE<B+EE>B:,,,EA,D<E@AFD=4:,B5<FGF7GGFFFC:GFCC5CFC6,F@+@@,EC:@7@@C<,GDGGGGGFCGF@;:FC<GGFB@DFGGGGGGFDGGFCFGFC<9FFBBC@B-
@GSLB 80026
TGGGGAATATTGCACAATGGGGGAAACCCTGATGCAGCGACGCCGCGTGAGCGAAGAAGTATTTCGGTATGTAAACCTCTATCAGCAGGGAAGATAATGACGGTACCTGACTAAGAAGCCCCGGCTAACTACGTGCCAGCAGCCGCGGTAATACGTAGGGGGCAAGCGTTATCCGGATTTACTGGGTGTAAAGGGAGCGTAGACGGCAAGGCAAGTCTGATGTGAAAACCCAGGGCTTAACCCTGGGACTGCATTGGAAACTGTCTTGCTCGAGTGCCGGAGAGGTAGGCGGAATTCCTGGTGGAGCGGGGAAATGCGTAGATATTAGGAAGAACACCAGTGGCGAAGGCGGCTTACTGGACAGTAACTGACGTTGAGGCTCGAAAGCGTGGGGAGCAAACAGGATTAGATACCCT
+
GCFGGEGGGGGGGGGGGGGGGGGGFGGGGGGGGGGGFGGBGGGGGG7FFCFDF@CD:FFE,,CEF,:84BEEFGA,9,BFFG9EE<AF7FE@+:EEFDAFGD+CFCGFGFGFGCFFCD,B7FEECGC<FGFG+D,DFEGFFEF@FGFGGE@@C>><D<FE*4C:CGF+<F1CFE7FC<FFGGGFDFGFGGFFFG>EGEE>//*<5C88**/;C>*<+++++00<CGD9@*/2<:8CC8F@F,FC#%1<FGF>>9;EAB=@CG7D,<:++B2ED@9#+4A#CAGFFCC+:BA<,ED@CB=,F8CCGGDGF9C?CF:CDF,GGGFFC,9EEC,E8C8F?FGGGFCFGFGEF7FC9AFGGFFF<<,,,CC,DFF7F@GGF@>F<@GGGGF@F?EFE9FF8GFGFFGGFDGGFFF@CCCC
@GSLB 66562
TGGGGAATATTGCACAATGGGGGAAACCCTGATGCAGCAACGCCGCGTGAGTGAAGAAGTATTTCGGTATGTAAAGCTCTATCAACAGGAAAGAAAATGACGGTACCTGACTAAGAAGCCCCGGCTAACTACGTGCCAGCAGCCGCGGTAATACGTAGGGGGCAAGCGTTATCCGGATTTACTGGGTGTAAAGGGAGCGTAGACGGTTTTGCAAGTCTGAAGTGAAAGCCCGGGGCTTAACCCCGGGACTGCTTTGGAAACTGTAGAACTAGAGTGCAGGAGAGGTAAGTGGAATTCCTAGTGTAGCGGTGAAAGGCGTAGATATTAGGAGGAACACCAGTGGCGAAGGCGGCTTACTGGACTGTAACTGACGTTGAGGCTCGAAAGCGTGGGGAGCAAACAGGATTAGATACCCT
+
FFGGGF@FFFGGGGGGGGFGFGGCFGGGGGGGFGGGGGGGGGGGGGGFGCFFCFDGFGGGGGGGGGGEGF@FGGFGGGGGGFGGGFGGGGGGGGGGGGGGFE:=DGGGFGGGGGGGGGGGGGDDG?GGGGGGD@?GGGGGGGGGGGGGEEGGGGFGFCGGGGGGGGGGECFGGGGG>=GGGG#GGGGGGGCFFFFFEEEGGGGCGGGGGGFGGGGEGGGGGGGGGGE@ECGGGGGGGGGEGGGFBEA?/DFDFE<GGGGGFGGGGGGFFGFGGGGGFFGGFFGGGGGGGGGGGGDGFFFCGGEGGGGGGGFCB4+C,?9FFF,FDGGGGCGFDEGFGGGGGFEDGGGGF@GGFGGF<,GFEGGGGGGGGFD>GGGGGGGGGGGGGGGGGGGGGGGGDGGGGGGGGGCGGGGCCCCC
@GSLB 112738
TGAGGAATATTGGTCAATGGCCGAGAGGCTGAACCAGCCAAGTCGCGTGAAGGAAGAAGGATCTATGGTTTGTAAACTTCTTTTATAGGGGAATAAAGTGGAGGACGTGTCCTTTTTTGTATGTACCCTATGAATAAGCATCGGCTAACTCCGTGCCAGCAGCCGCGGTAATACGGAGGATGCGAGCGTTATCCGGATTTATTGGGTTTAAAGGGTGCGTAGGTGGTGATTTAAGTCAGCGGTGAAAGTTTGTGGCTCAACCATAAAATTGCCGTTGAAACTGGGTTACTTGAGTGTGTTTGAGGTAGGCGGAATGCGTGGTGTAGCGGTGAAATGCATAGATATCACGCAGAACTCCGATTGCGAAGGCAGCTTACTAAACCATAACTGACACTGAAGCACGAAAGCGTGGGGATCAAACAGGATTAGATACCCT
+
FGGDGGGGGGGGGFFGGGGGGGGGGGDEFGGGGGGGFGGGGGGGGGGGGGGGGEEEEFGGGF<FFGGGGGGGGGGGGGGGGGFGGGGGGGDGEGGGGGDGGFGGGGDECGGGGGGGGDCGGGGGGGDGFGGGFGGGGGGGGGGD;FGGGGGGGGGGGG<@GGGGGGG7FGGGCGDC<CEFGFFGGGG=2GGGGGGEFGGCGGGGGGGGFGGGGFGGGEECEGGGGGFFGFFFGGFGGGFGGGGGGGGFC,GFFGGFGGGGGGFAGDGGFGGGGGGGGFFGGGGGGGFGFDCGGFAGFEFFEGGGGGGGGDGGGGGGGEGFFF7GGGGGGGGGFGGGFCF9CFFF7GF:9CGGGGGEGFF7FCF@9GGGGGGGGDGGGGFE9GGFFC<GGGGFFFFFFGGGFGFCGGGGGEGFFC9FFFGGGGGGGFFGGGGCC9CC
@GSLB 109900
TGGGGAATATTGCACAGTGGGGGAAACCCTGATGCAGCGACGCCGCGTGAGCGAAGAAGTATTTCGGTATGTAGAGCTCTATCAGCAGGGAAGAAAAAAATGACGGTACCTGACTAAGAAGCCCCGGCTAACTACGTGCCAGCAGCCGCGGTAATACGTAGGGGGCAAGCGTTATCCGGATTTACTGGGTGTAAAGGGAGCGCAGGCAGAAGGCTAAGTCTGATGTGAAAGCCCGGGGCTCAACCCCGGTACTGCATTGGAAACTGGTCATCTAGAGTGTCGGAGGGGTAAGTGGAATTCCTAGTGTAGCGGTGAAATGCGTAGATATTAGGAGGAACACCAGTGGCGAAGGCGGCTTACTGGACGATAACTGACGCTGAGGCTCGAAAGCGTGGGGAGCAAACAGGATTAGATACCCT
+
FGGFGGGGGGGGGGGGFGGGGEGGGGFGGGGGGFFGGGFGGGDGGGGGGGGGDF@@F,=CAF9EAFGGGGFCGGGGGGGGG9@?EFGFEGGGGDFGFBC:CGG9EEFGGG9BFFG,EBF9<<>:B7F<<FF<F;FF-FFGGGGCF>DEGBC<CGCFGGG@CGCFGGEGGFGGEE;C9CEGGE.CG5FGFGE=CCAGGGBEGECFGGGFGGGGFEGCFF+FCGCCG?FFF@>FFCGGGFFEGGGFGCEDFEEEGGGFDGGGFEGFGG<GFFFEGFGGFAGGGEDDGGGGGGGGGGGGGGFEDGFE?GGGGGGGGGGGGGFCFGFFDGGGGFFGGGGGGGEFGGFEEGGGGGGGEFFGGDEGGBC@8CFGGFGGGGCDGFGGGGGGGGFCGGGGGGGGGGGGGFFGCGGFGGGGGGCCCCB
@GSLB 56731
TGGGGAATATTGCACAATGGGGGAAACCCTGATGCAGCGACGCCGCGTGAGCGAAGAAGGATTTCGGTATGTAAAGCTCTATCAGTAGGGAAGAAAATGACGGTACCTGACTAAGAAGCAACGGCTAAATACGTGCCAGCAGCCGAGGTAATACGTATGGTGCAAGCGTTATCCGGATTTAATGGGTGTAACGGGCGCGGAGACGGAGTGGCAAGTCGGAGGTGAAAACCCGGGGCTCAACCCGGGGACTGCAGTGGAAACTGGCAATCTAGAGTACAGGAGAGGAAAGCGGAAGTCCGAGTGTAGCGGTGAAATGCGTAGATATTAGGAGGAACACCAGTGGCGAAGGCGACTTACTGGACTGCTACTGACACTGAGGCACGAAAGCGTGGGGAGCAAACAGGATTAGAGACCCG
+
F@FFE6BF9@E,EFFAF<9F8@BECCDFGCGGGFCCFF:FEGGGCB@6C::CCFFEEF8<4:CFFGGCFDFGFGFA?AF<CE9CA,,?AFBDFGGFDEDDB7B?<FEFFFFEFCC9FGCE=3>7CC:DD983>,,@FFGGG,><@*>@::33FFG<FFCF,?:FF@C<1*C,,8=FDC7C,,,@9F,BCC<,<B**4C7*2:E5F>*1/2;>;<A$<#@<#6/F@?EF;@E<GB>@<1=CG5A#,A@F=;FFF=EEEFE=:3E)EEC7?67CDC,49,EA>EEC:+4+FEFE=4@>8,,,FCGFBEFFEEF<:@,>4C:,E9,<E,8FD<E@CC:,,<CEFBCFBB@BC@C<;,6@E<C,CFEC<,CECFC;,CFFCC8,6CF@FECFCGGGGFFECFEEFGFFECFEE@+88,@-
@GSLB 102117
TGGGGAATATTGGGCAATGGGCGCAAGCCTGACCCAGCAACGCCGCGTGAAGGAAGAAGGCTTGCGGGTTGTAAACTTCTTTTGTCCGGGACGAGTAGAAGACGGTACCTGACGAATAAGCCACGGCTACCTACGTGCCAGCAGCCGCGGTAATACGTAGGTGGCAAGCGTTGTCCGGATTTACTGGGTGTAAAGGGCGTGTAGCCGGGAGGGCAAGTCAGATGTGAAAGCCACGGGCTCAACTCGTGAACTGCATTTGAAACTACTCTTCTTGAGTATCGGAGAGGCAATCGGAATTCCTAGTGTAGCGGTGAAATGCGTAGATATTAGGAGGAACACCAGTGGCGAAGGCGGATTGCTGGACGACAACTGACGGTGAGGCGCGAAAGCGTGGGGAGCAAACAGGATTAGATACCCT
+
FE,C@CCGGGGEGGGG8<CFGFDGGDGFGGGFD,CF<ACCE@FGGGGGGG?CGG8<FF@FGGC+C=C7CFCFCGGGGGGGGCFEE9,BCC:F@7+8D<CFDGGGDFGGGFADGEG7FF9FFFFDGGG7FAFFF@FB,@<CBFCCD?<FCG*CC99CE<F<@CFFGFFFEFCE:4CCE75F8FFG:CFG;?8CFFFGGGGGFCF>4<CEDEG>>:GFGGGGFFFGGGCD<&CCF@GFCCCDEB>GEB;CGGGGCCFAFFGFEFFC:FDD=FBFCGFGA@/FGFGA,,:?FDGFBCAD<FECA,F<GFEEDGGGGFF7GGCF<CGGGGGGGFFFAF@EFFCGEF7GGDC@6@7+FEC8GFGGF@@FC;C@C,,GGEGGGFCC7GF@FCEGGGF@GECFFFF6<E<CEAEEC,EEC8,,A-
@GSLB 78328
TGGGGAATATTGCACAATGGGGGAAACCCTGATGCAGCGACGCCGCGTGAGCGAAGAAGTATTTCGGTATGTAAAGCTCTATCAGCAGGGAAGAAAAAAATGACGGTACCTGACTAAGAAGCCCCGGCTAACTACGTGCCAGCAGCCGCGGTAATACGTAGGGGGCAAGCGTTATCCGGATTTACTGGGTGTAAAGGGAGCGCAGGCGGTGCGGCAAGTCTGATGTGAAAGCCCGGGGCTCAACCCCGGGACTGCATTGGAAACTGTCGTACTTGAGTATCGGAGAGGTAAGTGGAATGCCTAGTGTAGCGGTGAAATGCGTAGATATTAGGAGGAACACCAGTGGCGAAGGCGGCTTACTGGACGATAACTGACGCTGAGGCTCGAAAGCGTGGGGAGCAAACAGGATTAGATACCCT
+
EFGGGGGDGGGGFGGFGGGGGDGGGGGGGGGGGGGGGGGGEGGGGGGGGGGGGGGGGGGCC?EFGGGFGGGGGGGGGGGDAAGGGGFGGFFGGGFGGEFE,AFGGGGGGG9FGGFFGGGGCG8+CFCGGGGGGGGGGGGGGGFGFFFGDCEEGFGGGG$*FFGGEGFEEGGGDGF:22;=EE>GG;FCC0@ACEFEC82CGGGDEGEGG:8CEFCFGGF9DEFCF>EECFF@FGGGGGC5<FAC+ADFED=>FFCG9<FGGFGCEGCFGF3FGGEGEFE=>?E:C,4,FFB,AE<CB,,,9,9GFGF@7GGFFEDCDGEFGGDFAC,9FDFC9FGDFC-EDCGEEGGGECEEGF9C9GGFCDGFFF,GGGGFFFBGFECGEGDGGF@7EGGGGGGGFCFE@AFF<<FFGFFCFFCC<CC
@GSLB 60318
TGGGGAATATTGCACAATGGGGGAAACCCTGATGCAGCGACGCCGCGTGGAGGAAGAAGGTCTTCGGATTGTAAACTCCTGTTGTTGAGGAAGATAATGACGGTACTCAACAAGGAAGTGACGGCTAACTACGTGCCAGCAGCCGCGGTAAAACGTAGGTCACAAGCGTTGTCCGGAATTACTGGGTGTAAAGGGAGCGCAGGCGGGAGAACAAGTTGGAAGTGAAATCCATGGGCTCAACCCATGAACTGCTTTCAAAACTGTTTTTCTGGAGTAGTGCAGAGGTAGGCGGAATTCCCGGTGTAGCGGTGGAATGCGTAGATATCGGGAGGAACACCAGTGGCGAAGGCGGCCTACTGGGCACCAACTGACGCTGAGGCTCGAAAGTGTGGGTAGCAAACAGGATTAGATACCCT
+
CFGGCBCCFCFGGGGGGGGGGDGGGGGGG8EGGGGGGGGG+@FGG7@6=FGCFGGGGGGGGGGGFGGGDGGFFGGGGFD98F,AFCEFEFGGFCFFGCFGGGGCGG,EF<,533AF8,DFFAFE@+3FFCGGGECF/,@<8>>FG@GF,9<>>,5FEEG;<C,5?B@EGCGGG?FGGE.G9<CFFGGFFFFFGGGGGEGC8EGGGFF=9CD8GFGGFFGGGFEC@?CFGDCF:FGCCCFC;GDE:6EFFCFFFG@D;=DFFAC:<D8FFC.A8<GFCGEF?,=DGGGGGFGFE8FEGGGGFGGFDGGGGGFFEFGGFC,=GGGGGGCEA9FGGGGGGGGEGGGGGEGGGFCECFFFFGGGGFC,CCGGGFCGGF<EFCEGGGGGGGGF@GFGGGGGGGGGGGFGGDGGFGGCCCCC
@GSLB 109996
TGGGGAATATTGCACAATGGGGGAAACCCTGATGCAGCGGCGCCGCGTGAAGGAAGACGTATCTCGGTATGTAAACTTCTATCAGCAGGGAAGATAATGACGGTACCTGACTAAGAAGCCCCGGCTAACTACGTGCCAGCAGCCGCGGTAATACGTCGGGGGCACGCGTTATCCGGATTTACTGGGGGTAAAGGGAGCGTAGACGGCAAGGCAAGTCTGATGTGAAAACCCAGGGCTTAACCGTGGGATTGCATGGGAAACTGTCTGGCTCGAGGGCCGGAGAGGTAAGCGGAATTCCTAGTGAAGCGGTGAAATGCGTAGATATCAGGAGGAACACCAGTGGCGAAGGCGGCTTACTGGACGATAACTGACGCTGAGGCTCGAAAGCGTGGGGAGCAAACAGGATTAGATACCCT
+
FG<ECFECEEFC<@CEGG9E<@EGDDFAE@FC,,CF<FF7CB++CFFF:FFGFFFFC,BF<,BF,4=:EE8,5<FA,?,5@<?<<8F=FFFG:,,8<,,,:?C:FC9FC<DD,,B,B<38>=>7C:FB<@,@>D,><,73>8,8**5*1*6,@,;<,*4:*:CC*31:?+CEGF=G?E,3+0+<7C#CC>A>CC554C;:;/;3<E:=?68;C?D<?,>@FFCGEBB7*86,*>=9F7@<35,>8CGFFE8@3,,,GF9GGF7A,@+B+++FB@+F7:@,,F?B,7B8+8FF=FFA,C<??AB++@,?FDEDCEFFCDCFAF<56,B,,<6<@<EC9CC,C@ECEGECC7,C9F@68C,8F:,9CFGGFCB8,,;,@+F8DGGFFCE7EFBDEAGFCGGGGGGDGFDE@,@A,@CC
@GSLB 14
TGAGGAATATTGGTCAATGGGCGAGAGCCTGAACCAGCCAAGTAGCGTGAAGGATGACTGCCCTATGTGTTGTAAACTTCTTTTATAAAGGAATAAAGTCAGGTATGGATACCCGTTTGCATGTACTTTATGAATAAGGATCGGCTAACTCCGTGCCAGCAGCCGCGGTAATACGGAGGATCCGATCGTTATCCGGATTTATTGGGCTTAAAGGGAGCGTAGATGGATGTTTAAGTCAGTTGTGAAAGTTTGCGGCTCAACCGTAAAATTGCAGTTGATACTGGATATCTTTAGGGCAGTTGAGGCAGGCGGAATTCGTGGTGTAGCGGTGAAATGCTTAGATATCACGAAGAACTCCGATTGCGAAGGCAGCCTGCTAAGCTGCAACTGACATTGAGGCTCGAAAGTGTGGGTATCAAACAGGATTAGATACCCT
+
EFFGG<FEGGGGGGGFGGGGGGGGGGGGGGGGGGGGGGGGGGFFGFCGGGGGFEEEFFFGEF8FGGGGFGGGGGGGGGGCCGGGGFCGFGGGGGGGFGFFEAFBDFGGGGGGGGGGGFGGGGGCFFGGGGGGGGAEEFEF<FFFG7CFGG9-B>@CFFDFFEG,FGG?=DFGGGGC+8>CG@F>9(CEGGGDFGGGCEEFGFGFG7;FBFFGGGGGEBEGGCB:8G?AF?DFFGG:,GGGFDCGFGCFEC=@?GG?F7GFFGFGFFEC=EFGGGGFGGFGFGFC;CEADEA,8B,,9,8FEE@DFA7EGGFDGDGFCDB,FDEFECEFFFCEC9FFFFFE,FFDE<FFGGGFF:C@GFE@GGFDC,FFEF8EFCE9GGFFFDFE<CEFFGGFCFGGGEFCC@C,AFGGGGGGGGGDGGGGGFFGGFGGGGGCC<A-
@GSLB 77512
TGGGGAATATTGCACAATGGGCGCAAGCCTGATGCAGCGACGCCGCGTGCGGGATGACGGCCTTCGGGTTGTAAACCGCTTTTGATCGGGAGCAAGCCTTCGGGTGAGTGTACCTTTCGAATAAGCACCGGCTAACTACGTGCCAGCAGCCGCGGTAATACGTAGGGTGCAAGCGTTATCCGGATTTACTGGGTGTAAAGGGAGCGTAGACGGACTGGCAAGTCTGATGTGAAAGGCGGGGGCTCAACCCCTGGACTGCATTGGAAACTGTTAGTCTTGAGTGCCGGAGAGGTAAGCGGAATTCCTAGTGTAGCGGTGAAATGCGTAGATATTAGGAGGAACACCAGTGGCGAAGGCGGCTTACTGGACGGTAACTGACGTTGAGGCTCGAAAGCGTGGGGAGCAAACAGGATTAGATACCCT
+
FGG?CCFGGGGGGGFEGGGGGGGGGGEGGFGGFFFGGGFGGF@BGGGGGGGGGGGEGFGD7FGGGFGGGGGGGGGCCFGG@DGGGGGGGGGGDDD=BCFGDFCCFFGGCFGGFCFGGGGFGGGGGCGGGGGGGFFG9FCEGCFGFG=@FF7F>FGGGFFGGGFFGECFFCFCFFGFEGDGECE8</FFCEGFGGFF8FGGFCFGEDFCF>DGGFCFC>FFFGGFGGGGFC;FGF>CFG@FCEE=7EFD8DGGGFGFGFDA?FGGGGFC:<D<C7CGFFFGFGFG@DA,A9?GGGFCFEAGGGGE=ECGGCE@DGGGGGF:EF>FFFCE9FGGFCFC9C,,GGDGGDGGFBD97GGGGDFGFGEFB:GDEFFGGFDGGFEGGGFF@EGFGGGFCGGGGGFCGGGGGGFDGFFGGFFFFEA8C@B
@GSLB 57419
TGGGGAATATCGCACAATGGGCGCAAGCCTGATGCAGCGACGCCGCGTGAGGGATGGAGGCCTTCGGGTTGTAAACCTCTTTTATCGGGGAGCAAGCGAGAGTGAGTTTACCCGTTGCATAAGCACCGGCTAACTACGTGCCAGCAGCCGCGGTAATACGTAGGGTGCAAGCGTTATCCGGAATTATTGGGCGTAAAGGGCTCGTAGGCGGTTCGTCGCGTCCGGTGTGAAAGTCCATCGCTTAACGGTGGATCTGCGCCGGGTACGGGCGGGCTGGAGTGCGGTAGGGGAGACTGGAATTCCCGGTGTAACGGTGGAATGTGTAGATATCGGGAAGAACACCAATGGCGAAGGCAGTTCTCTGGGCCGTTACTGACGCTGAGGAGCGAAAGCGTGGGGAGCGAACAGGATTAGATACCCT
+
<CFFG:CFGFGEGGGGGGFGGGGGGGGGFFEGGGGGGGGGGGDEGGGGGGDGG?FC<FFGGGGGGGGGFGGGGDFFFCEGCA<A@AFGGCBBFFFFCGEG>FGGFG,=BFGGGGGGC+@,@D=CBF<@F77>8,FFGG@>>FCC*?BFG*BFGFEC,::F,:*<79:FCCC:+F*88,?CEC*;C,AF7+;28CE8;;@CE6C8CCCG65?8:?<CEEG>CEGGGGE;G703',29,F=<8<GGG<EA%<?,137FGGDGFGEAFG9EGFCDGGF=F>7FGCCGBF=8AB,BEEFB?=?@7GGGFGGGGCEGGFCE,CFFDEFEE9GGDGC@?EGGFFF<9GFE7GGEGFFCF@C,<,GGGFDGCF@B,F@GCGFGGGFGGGFECEGGFGFCFDGFF@<@EFEGGGGFGFFFGFEEC8CCC
@GSLB 93885
TGGGGAATATTGCACAATGGAGGAAACTCTGATGCAGCGACGCCGCGTGAGTGAAGAAGTATTTCGGTATGTAAAGCTCTATCAGCAGGGAAGAAAATGACGGTACCTGACTAAGAAGCCCCGGCTAACTACGTGCCAGCAGCCGCGGTAATACGTAGGGGGCAAGCGTTATCCGGATTTACTGGGTGTAAAGGGAGCGCAGGCGGTGCGGCAAGTCTGATGTGAAAGCCCGGGGCTCAACCCCGGGACTGCATTGGAAACTGTCGTACTTGAGTATCGGAGAGGTAAGTGGAATTCCTAGTGTAGCGGTGAAATGCGTAGATATTAGGAGGAACACCAGTGGCGAAGGCGACTAACTGGACTGTAACTGACGCTGAGGCGCGAAAGTGTGGGGAGCAAACAGGATTAGATACCCT
+
FFGFGEGGGDGGGGGGGFGGGGGGGGGGGGGGGGGGGGGGGGGGGGGGDGGGGFGGGGFGFGGGGFGGGGGGGGGGGGGGGGGGGGGGGGGGGGGGGGGGGGGGGGGGGGGGGGGGGGGGGGG?GGGGGGDFGFF>GGGGGGGGGGGGEGGGGGGGGGGGEGGGFFGGF<EGGGGGG9GGGG.GGFCFFFFCFGGGGGGGDECEGGGECGGGGGGFC?GFFFGGGEGGGFGGGGGGGGGGFCEGGGGFDGGEGGGGGGGGGGGGGGGGGGGGGGGGGDGFGGGGGGGGFF9FEEDGGDGAGGEGGGGGGFGGFGGEFDFGGGGGGGGGGGGGGGFGCGGGGGGFGGGGFCGGFGGGGGGGGGGGGGGGGGGGGGGGGGGEEGGCGFEEGGGGGGGGGGGGGGFEEF,GGGGCCCCC
@GSLB 18
TGGGGAATATTGCACAATGGGGGAAACCCTGATGCAGCGACGCCGCGTGGAGGAAGAAGGTCTTCGGATTGTAAACTCCTGTTGTTGAGGAAGATAATGACGGTACTCAACAAGGAAGTGACGGCTAACTACGTGCCAGCAGCCGCGGTAAAACGTAGGTCACAAGCGTTGTCCGGAATTACTGGGCGTAAAGGGAGTGTAGGCGGTTATGTAAGATAGTGGTGAAATCCCAGAGCTTAACTTTGGAATTGCCATTATGACTATGTGGCTAGAATTACAGAGAGGATAGTGGAATACCCAGTGTAGAGGTGAAATTCGTAGATATTGGGTAGAACACCAGTGGCGAAGGCGACTATCTGGCTGTATATTGACGCTGAGGCTCGAAAGCATGGGGATCAAACAGGATTAGATACCCT
+
EEGGGGGGGGGGGGGGGGGGGGGGGGFFGGGGGGGGGGGGGGGGGGGGGGGGGFFG=FGFFGGGGGGGGGGGGGGGGFGGGGGGGGGGGGFGDFFGGGGGGFG7@FGGGGGGGGGGFFGGGGGGGGGGGGGGGGGGGGGGGG@GGGGGCEG@GGGFGG<=GGGGGGGGCFGEFGGGGDFGGGGGGGGGCFCCFFFFGC=GEAEDEG>C;78EFGG=<CFGECFFGGGGGF8:C@FCGFGGDGGGFGGGFFGGGGGGGFFFGGFGGGFGFFFFCDFGGFEFFF9GGCFFGGGFF8<FCF<,FF9FFA9GGGGGFFEEGFGGGDGEFC,GFFGGGGGFFCF:GGGGGGGGGGGGGGGGGGGGGGGGEEEDGGGGGGGGGGGGGGGFDGGF?GGCGFGGGGGGGFFGDGGGGGCCCCCC
@GSLB 19
TGGGGAATATTGCACAATGGGCGCAAGCCTGATGCAGCGACGCCGCGTGAGGGATGGAGGCCTTCGGGTTGTAAACCTCTTTTCTCGGGGAGCAAGCGAGAGTGAGTTTACCCGTTGAATAAGCACCGGCTAACTACGTGCCAGCAGCCGCGGTACTACGGCGGGTGCAAGCGTTATCCGGAATTATTGGGAGTAAAGGGCCCGTAGGCGGTTCGTCGCGTCCGGTGTGAAAGTCCACCGCTTAACGGTGGATCCGCGCCGGGTACGGGCGGGCTTGAGTGCGGTAGGGGAGACTGGAATTCCCGGTGTAACGGTGGAATGTGTAGATATCGGGAAGAACACCAATGGCGAAGGCAGGTCTCTGGGCCATTACTGACGCTGAGGCGCGAATGCGTGGGGAGCGAACAGGATTAGATACCCT
+
GGGGGGGGGGGGFF@EFCGGG8B@EGGGFFGFGGCCE,C@7FCFGGEGGEGGGF=F7FGGGCFGGCCEGDEGE?EAEGGGFGG,EA@CEDFFDEEEFG+C:F,AAF?,C9=<<>>A><BFFGGGFCFEGGCFG8A=FC<FFGEGGFDCAEGGGG8*<FFF***182:*<0<81;;E*@,;5*2A@77:9@>*;;C;@F=8?DCCF@;C,,?#:12:GE:CC8CCC2/+/<9329<7:#CCGFCF?23D<CFC7EB@CBE<BCE>8<:CB+CCD9G?F@7GFC@7+,:F?<,9<DAFE,:+CDEDGGFGF7AFE<C5E,<CDAFFEC+8+C,E9<GGGCF=CDCC@FC:FE@<<@8F<<EECE@C9<9E@EFFE@B86,EEC7:+@ECFB8+@@CGGF@C,F6CGEFE,;6,,,9EEBA,8@
@GSLB 20
TGGGGAATATTGCACAATGGGCGCAAGCCTGATGCAGCGACGCCGCGTGCGGGATGACGGCCTTCGGGTTGTAAACCGCTTTTGACTGGGAGCAAGCCCTTCGGGGTGAGTATACCTTTCGAATAAGCACCGGCTAACTACGTGCCAGCAGCCGCGGTAATACGTAGGGTGCAAGCGTTATCCGGAATTATTGGGCGTAAAGGGCTCGTAGGCGGTTCGTCGCGTCCGGTGTGAAAGTCCATCGCTTAACGGTGGATCTGCGCCGGGTACGGGCGGGCTGGAGTGCGGTAGGGGAGACTGGAATTCCCGGTGTAACGGTGGAATGTGTAGATATCGGGAAGAACACCAATGGCGAAGGCAGGTCTCTGGGCCGTTACTGACGCTGAGGAGCGAAAGCGTGGGGAGCGAACAGGATTAGATACCCT
+
,FFFGGGGGGGGGGGGGGGGGGGGGGGGGFGGGGGGGGGGGGGGGCGGGGGDGG=FGGGGFGGGGGGGGEGGGGGGGDGGGGGGGGDGGGGGGGGGDGGGDCDGGGGGGCFGFGGGGG:FG<FGGGGF?GGGDCFFGF<D8FFFFFGG??G>FECGG8GE2FCF7AFEGCEGFCFCEEGEGG?EEEGCFGCCGECEE8F@FGGC?GCGC8EC78:DGGGGGEEFCECE89GGFEGGGGCFC>CCEFFC<<CGFFE>ECGFGGEECGGEEGGGGEGD@FDCFGCCC>,FEFF,FFEGFGFGGGFFCFF7GFGGGEEBEFE9GGGGGGGGGGGGGGFCGFFGFGFFFFFC>GGFF9GFGGF<GGFFGGGGFGGEGFFGEGEEF@GGGGEF@EEGGGGGGGGGGEFCGFFGGGGGGGGGGGGGCCCCC
@GSLB 59379
TGGGGAATATTGCACAATGGGGGAAACCCTGATGCAGCGACGCCGCGTGAGCGAAGAAGTATTTCGGTATGTAAAGCTCTATCAGCAGGGAAGAAAATGACGGTACCTGACTAAGAAGCACCGGCTAAATACGTGCCAGCAGCCGCGGTAATACGGATGGTGCAAGCGTTATCCGGATTTACTGGGTGTAAAGGGAGCGTAGACGGAGTGGCAAGTCTGATGTGAAAACCCGGGGCTCAACCCCGGGACTGCATTGGAAACTGTCAATCTAGAGTACCGGAGAGGTAAGCGGAATTCCTAGTGTAGCGGTGAGATGCGTAGATATTAGGAGGAACACCAGTGGCGAAGGCGGCTTACTGGACGGTAACTGACGTTGAGGCTCGAAAGCGTGGGGAGCAAACAGGATTAGATACCCT
+
GGGGGFGGGGGGGGGGGGGGGGGGGGFGGGGGGGGGGGBGGGGGGGGGGGGGFEEGFGGGGGGGGGGFFFFGGGGGGGGGGGGGGGGGGGGGGGGGGGGGGG@CGGGGDGGGGCG9F>FC<FFF?FGGG=FGGGGGGFFGGGGGGG7CF@GFGGG%FDFF<FGG=FGFFFGFGGGGGGGGG>.GGGGGFCFFGGGCFGGGGGGFDF;>EGGG>CFCGEFCEFGGGFFFEGEGEGFGFFGGGGGGF@BEGDFFGGEGGFFGGGFBEFEFGFDGGFGFF:FBCGGGGGCGGGGGGGFF?FE,FGEF>DDGGGFDGGEEFGGFF=CFFGGGGGF@B,CFFF?GGGGGGCGGGGGGGGFEGGGGFGGGGGGGGGGGGGGGGGGGGGGGGDGGGGGGGGGGGFGGGGGGGGGGGGGCCCCC
@GSLB 22
TGGGGAATATTGCACAATGGGGGAAACCCTGATGCAGCGACGCAGCGTGAAGGAAGCAGTATCTCGGTATGTAAACTTCTATCAGCAGGGAAGATAGTGACGGTACCTGACTAAGAAGCACAGGCTAACTAAGTGCCAGCAGCCGCGGTAATACGTAGGGGGCAAGCGTTATCCGGATTTACTGGGTGGAAAGGGAGCGTAGACGGTGTGGAAAGTCTGATGTGAAAGGCATGGGCTCAACCTGTGGACTGCATTGGAAACTGTCATACTTGAGTGCCGGAGGGGTAAGCGGAATTCCTAGTGTAGCGGTGAAATGCGTAGATATTAGGAGGAACACCAGTGGCGAAGGCGGCTTACTGGACGGTAACTGACGTTGAGGCTCGAAAGCGTGGTGAGCAAACAGGATTAGATACCCT
+
AFFFB:BE,FFGGG6@ECFGCFECFGGGCEGGGGFFG8BFFEG+@FFFEFFFGFGF,CFFEC?<EFFCFDFGGFFEEGFGGG,FFF?FFG+BF,,<C,CFGGD+B=AEFF,,EEEGGFC,B4DF7,DFGFG,>A@9FFF?FF8B>@@CC+@.@>@@DAFFEGEE.:<CG>=:8<F$6CFAC@/CGGC884=B?@C:'8?E2E><CG,A,DE%;<G>>FD4@:1-><7@C<@GC(F<8FBC8>GDF=DFDBED9E<ACF,,GDCFGBFEF=AFDGGEF7E::7DGDFB+B,FF<FGGGFFGGFCC@DGFGFAE=FC@:,,FCF<GFFDGGGFAECFEAF<@GGGF@C,7@CGFF@F;8@+:@BCFDGCGGGFCGGFFFCFGGGGFFDGGE@C,,GGGGFFEFGGGGGGFFFFCCCCC
@GSLB 60540
TGGGGAATATTGCACAATGGGGGAAACCCTGATGTAGCGACGCCGCGTGGAGGAAGAAGGTCTTCGGATTGTAAACTCCTGTCCTTGGAGACGAGTAGAAGACGGTATCCAAGGAGGAAGCCCCGGCTAACTACGTGCCAGCAGCCGCGGTAATACGTAGGGTGCAAGCGTTGTCCGGAATAATTGGGCGTAAAGGGCGCGTAGGCGGGTCGGTAAGTCTGGAGTGAAAGCCCTGCTTTTAAGGTGGGAATTGCTTTGGATACTGTCGGGCTTGAGTGCAGGAGAGGTTAGTGGAATTCCCAGTGTAGCGGTGAAATGCGTAGAGATTGGGAGGAACACCAGTGGCGAAGGCGACTAACTGGACTGTAACTGACGCTGAGGCGCGAAAGTGTGGGGAGCAAACAGGATTAGATACCCT
+
GFGGCCGG@FFAFCEFFFFGGCE@FCFGGGGGGFAFGG@CFGGEGG>FC7F=FGGGGGGGGGGGGGGGGGGGGGGGGGGF8FEFGFFC<BF<+:+?BAFCFF@:7FDFG9FBFFD=7BBDF,88CCGGCD,@<F@AFF97>FEF3:FC9@8BFFECG.,<CG-GE::GEGFFGGGCEC@FECFG<:C5CGCDFFF@E#2C?EGGE618,FC8FAEEGGFEC:@CEFCC</#5F<@CG<@6=6<8?C8CC9CGFG<FFF#-05A:=A8A5FE=CGGGF+9%FFFE<=B,AAGGF<CFFFD=9GEEEGEF=AFAFDFCGGFGGGFE,GFCC<FFFGGGGEGGCF@@86GFFCFEGFC,,6GFEFC,AGFFEF@FFGGGGGE@F@6,FGGGCFEE7FE,CEC@9C,GFCFGGCFCAC9CCC
@GSLB 73274
TGGGGGATATTGCGCAATGGGGGAAACCCTGACGCAGCAACGCCGCGTGAAGGAAGAAGGTCTTCGGATTGTAAACTTCTTTTGTCAGGGACGAAGGAAGTGACGGTACCTGACGAATAAGCTCCGGCTAACTACGTGCCAGCAGCCGCGGTAATACGTAGGGAGCGAGCGTTGTCCGGATTTACTGGGTGTAAAGGGTGCGTAGGCGGCCGAGCAAGTCAGTTGTTAAAACTATGGGCTTAACCCATAACGTGCAATGTAAACTGCCCGGCTTGAGTGAAGTAGAGGTAGGCGGAATTCCCGGTGTAGCGGTGAAATGCGTAGAGATCGGGAGGAACACCAGTGGCGAAGGCGGCCTACTGGGCTTTAACTGACGCTGAGGCACGAAAGCATGGGTAGCAAACAGGATTAGATACCCT
+
EFDEEGGGGCAFFEGFEGDG8FCCFGGGGGGGFGGGGGGFEEGGCFGG7CFE=CE=FFFGFAEGGGGGG7EFGGGGDFG9FFGFGFGFGGF7CFC7+<FFBDD?C7BFC,@9FFEGGGGGFF9CF@FGGGGGGDCG:FFCEGGGGGFGDG71C<FG@F:CEG7%4:<:FFG@5E=@FE98?;:EFFGGGEGDF?C<F:7;CC;CECGGGCCFEGGGGGD8FG:CG##;@@>FCFFFG=CF@CFG?GCFF70B;A>=CC#)CCFDFFCB7@C7:B9GFA9,=AAFEF8CFCCFEAACGGGGGFA@C+@+FC,FFFF:C:7FGGFE,7F=@GFECGGEDFCDFEBC7GFFB::7GGCE@C;,FGECFFFFFEGGGGGGFECE8FC,@A,GGFC@EFE9CFFE<<9E9FFFEGFFFEB@9CC
@GSLB 86712
TGGGGAATATTGCACAATGGGCGAAAGCCTGATGCAGCGACGCCGCGTGAGCGAAGAAGTATTTCGGTATGTAAAGCTCTATCAGCAGGGAAGATAATGACGGTACCTGACTAAGAAGCCCCGGCTAACTACGTGCCAGCAGCCGCGGTAATACGTAGGGGGCAAGCGTTATCCGGATTTACTGGGTGTAAAGGGAGCGCAGGCGGTGCGGCAAGTCTGATGTGAAAGCCCGGGGCTCAACCCCGGGACTGCATTGGAAACTGTCGTACTTGAGTATCGGAGAGGTAAGTGGAATTCCTAGCGTAGCGGTGAAATGCGTAGATATTAGGAGGAACACCAGTGGCGAAGGCGGCTTACTGGACGATAACTGACGCTGAGGCTCGAAAGCGTGGGGAGCAAACAGGATTAGATACCCT
+
DFFFGFEGGGGGGGGGGGGGGGGGGGGGGGGGGGGGGGGEGGGGGGGGGGEFFFEGFGGCEFGGGGGGGFGGGGGFGGGGGGGGGFFGGGGGGFGGFCFCGGGCFGFGFGGGGGGFGGDDGEGGGGGGGGGGE:<FFGFGGAGGGDEGDEG>GG>?GGGGDGGGGGGGFC=FGFGGGGC<<F+FFF:FCFGGGGGGGGEGEGGGGGGC5:FEEEG?CAEFGFFCFGF?CGEGGGGGG>FG=GGGFGGGGFB;F9EGGGGGFF:7C;<=GGGAE8$F<E=:GFGFGDGFCGGFGGFFFCCBGFEDGGCCFCGF7GGGGGFGGGGFC,GFGCGGFGGGGGGGF>GGGDGGGGGE<AFGGGGFGDGDGGGCGGGGF8GGFGECGGGGEGGF:GGGGGFEFFFFEFGGGGGGGFGCB@CB
@GSLB 97037
TGGGGAATATTTCACAATGGGGGAAACCCTGATGCAGCGACGCCGCGTGAGCGAAGAAGTATTTCGGTATGTAAAGCTCTATCAGCAGGGAGGAAAAAAATGACGGTACCTGACTAAGAAGCCACAGCTAACTACGGGCCAGCAGCCGCGGTAATACGTAGGGGGCAAGCGTTATCCGGATTTACTGGGTGTAAAGGGAGCGCAGGCGGTGCGGCAAGTCGGATGTGAAAGCCCGGGGCTCAACCCCGGGACTGCATTGGAAACGGTCGTACTTGAGTATCGGAGAGGTAAGTGGAATTCCTAGTGTAGCGGTGAAATGCGTAGATAGTAGGAGGAACACCAGTGGCGAAGGCGGCTTACTGGACGATAACTGACGCTGAGGCTCGAAAGCGTGGGGAGCAAACAGGATTAGATACCCT
+
FCCD@CF8FCF,CFGFFGGGFGGGGGG?EF,CEEF9F8@7@+@FECFFE:,8CFGGGFF?CFFGGGGE,FFGGDGGF,BF,@EF9F<FGGGGGGGGGGEEGE9BFD8>FC9<FGGGFFA<C8F,@$FD<<FGGGC8%DDC@BFFFFEE>BEGE0>2CFA<FEEEG9<<?1GGC::CFF:<GF*@ECGFCB>E2CFGGGFGDECEFE5<?E>-C6>:C?@9#FCFFGGF7C<8EEFCFA<>EFGG568,@,>8@:8BA7<FB=>>#=A678FEFCFC:0FFCE=C9EGCGGGGGGGFGF8CC,FGGF=EBCEFGFGGEGFFCA,EEEC,CF8FFF<CC8EGFFF@EGGGFBF7FFGE<CFCB:GFCFEFFECGGEEFGGFFGFFEGFGGEF7GGGGFE9E,FEEDFGFGGGGGDACCCCC
@GSLB 86988
TGGGGAATATTGCACAATGGGGGAAACCCTGATGCAGCGACGCCGCGAGAGCGAAGAAGTATTTCGGTATGTAAAGCTCTATCAGCAGGGAAGAAGAAATGACGGTACCTGACTAAGAAGCACCGGCTAAATACGTGCAAGCAGCCGCGGTAATACGTATGGTGCAAGCGTTATCCGGATTTACTGGGGTTAAAGGGAGCGTAGACGGCGTGGCAAGTCTGATGTGAAAACCCTGGGCTCAACCTCGGGACTGCATTGGAAACTGTCAATCTAGAGTACCGGAGAGGTAAGCGGAATTCCTAGTGTAGCGGTGAAATGCGTAGATATTAGGAGGAACACCAGTGGCGAAGGCGGCTTACTGGACGGTAACTGACGTTGAGGCTCGAAAGCGTGGGAGCAAACAGGATTAGATACCCT
+
;CC<BCBFFGFG<CEEC6CEEGFGEFGGGGGGGG9@F?FFFE+:7F++7@FFFGGGGGGFFFAFGCFFECAFEGCAEFCFGCFFFFFF@CFGDGGFCB8FF??FDFFC<DFF,,<BDGG8CF<83+8CCFGGG9<<,3+@F<CFG:C@B71>FCCFF<:,3FFGGGA:<C?<@8<68<FE8?CCEEGF.$<C:<F4==CCCEGC?+CE$:D8;/;FCF:C8C9CBCCE:/C;8#F53A,0CF;:E',<F#DCDDGGFDFFE:8DFFCGF9<<E4<8+>=<C5:9GFF@=7C=,FEEFFEEB,CGGEB:7GFAFF7B6+,FEFGCGFE,EDGCECFE<FEFEEGDGGFDC+GFE,9FAC,GGGGGGDGGGGCDFGGFFEFC7FF@C<F:7GFGFCGGGGE9CFFCEGGGGGGGCBC8@
@GSLB 98086
TGGGGAATATTGCACAATGGGCGCAAGCCTGATGCAGCGACGCCGCGTGAGGGATGGAGGCCTTCGGGTTGTAAACCTCTTTTATCGGGGAGCAAGCGAGAGTGAGTTTACCCGTTGACTAAGCACCGGCTAACTACGTGCCAGCAGCCGCGGTAATACGTAGGGTGCAAGCGTTATCCGGCATTATTGGGCGTAAAGGGCTCGTAGGCGGTTCGTCGCGTCCGGTGTGAAAGTCCATCGCTTAACGGTGGATCCGCGCCGGGTACGGACGGGCTTGAGTGCGGTAGGGGAGACTGGAATTCCCGGTGTAACGGTGGAATGCGTAGAGATTGGGAGGAACACCAGTGGCGAAGGCGACTAACTGGACTGTAACTGACGCTGAGGCGCGAAAGTGTGGGGAGCAAACAGGATTAGATACCCT
+
GGGFGCCFGGGGGGGGGGGGGGGGGGDGGGDGGGGGGGGGGGGGDGGGEBFGGGGGDGGGB=FFG@CCFGGGGGGGGFGGFGDCFCGGGGGGEGD=D+BBFE<>F=>FFGGDFGGFGF<C,FF?C<>:C:AF-33<DCCF7:B>FFDFGGEFEF?A9<?CFDFGCFCFEEGBFE<@CFC<8#9:+0A?GECFGGGCCGGCC.>CGGGEGEE?C8C/CCCFC>8?E?@;CFCFFBCE:<CCEGF>>7CFFFEF<:ECCCEGC+EF>FFFCC?GGGFEGEFACC-GGGGGFC?,@EGGGGFEGGGGGGGGF@,DGGGGFGGGGGFDGGGGGGGGGGGGGGGFGGGGGGGGGGGGGGGGGGGGGFCGFFE9FGGFEEGGGGFGGGGF@,GGGGGFEEGGGGGGGGFFGGGGGGEFGFE,CCCCC
@GSLB 96189
TGAGGAATATTGGTCAATGGACGAGAGTCTGAACCAGCCAAGTAGCGTGAAGGATGACTGCCCTATGGGTTGTAAACTTCTTTTATACGGGAATAAAGTTAGCCACGTGTGGTTTTTTGCATGTACCGTATGAATAAGGATCGGCTAACTCCGTGCCAGCAGCCGCGGTAATACGGAGGATCCGAGCGTTATCCGGATTTATTGGGTTTAAAGGGAGCGTAGGCGGGGTATTAAGTCAGGTGGGAAAGTTTGCGGCTCAACCGTAAAATGGCAGTTGATACTGGTATCGTTGATTGCAGCAGAGGTGGGCGGAATTCGTGGTGTCGTGGTGAAATGCTTAGATATCACGAAGAACTCCGATTGCGAAGGCAGCTCACTGGAGTGTAACTGACGCTGATGCTCGAAAGTGTGGGTATCAAACAGGATTAGATACCCT
+
GGGG<;@<EFFFGFADCFGFFG@EGGGEFGG9EFFGFEGGGGGGGGGGGGFGFFGFGG99@F8FFCFF,FGEFFGGGGGGGGGGGAEEF7F4@FGFFGGGGG<5?FGFG<DF4DFGGGDGGGGGGFFEFDFDGGFGGFDFGFGC7@FGG;FGCDGEGGDF@F<BFDEEGGGAFGGGCE<CF-:77F;F?FFF,=F:E<=FC9CFG1GFCB?:E@CAC8DCBEGGC:FFDEFFFG70:GF#>8#50=3@>3<CFFFF=::,DGFGGCEDB#DD=AC<,,?:7,,C7F?8,B8F=,?C,F=,FFFGGFF+C<FA<BB7GGGGF=@7,:,FFF9EAGFDDE,9FAA<GFCGEFAE<B@8-7GECCFFFFDFCFDDCGFCGGGFGGGGGGGGGGF@FFGFADDGGCGEEFGGGGFFAF9FGF9C<FGGGFF@C,8C<CA-
@GSLB 97769
TGAGGAATATTGGTCAATGGGCGAGAGCCTGAACCAGCCAAGTAGCGTGAAGGATGACTGCCCTATGGGTTGTAAACTTCTTTTATAAAGGAATAAAGTCGGGTATGCATACCCGTTTGCATGTACTTTATGAATAAGGATCGGCTAACTCCGTGCCAGCAGCCGCGGTAATACGGAGGATCCGAGCGTTATCCGGATTTATTGGGTTTAAAGGGAGCGTAGATGGATGTTTAAGTCAGTTGTGAAAGTTTGCGGCTCAACCGTAAAATTGCAGTTGATACTGGATATCTTGAGTGCAGTTGAGGCAGGCGGAATTCGTGGTGTAGCGGTGAAATGCTTAGATATCACGAAGAACTCCGATTGCGAAGGCAGCTCACTGGACTGCAACTGACACTGATGCTCGAAAGTGTGGGTATCAAACAGGATTAGATACCCT
+
GGGGGGGGGGGGGAFFFGGCGGGGGGGGGGGGGGGGGGGGGGGGGGGGGGGFGG<FG9EE<<EFGGGFGGEG=FGGGGGGGGGGGGGGGGEFGGGGGAEACFGGGGGGGGCFGCCCFFEGG9<EGGGGGGGFGGGGGGGGFDFFG@FGGGGGEFEFGFGCFGFFGGGEFFEGGFCG:FGGDC<D<EEFGFDFGCFEA<>CFGGEFFFFC8A?FFGGGGCGGGDEC?B@<CAFFFC<FGGE<FCGFGFGGGGGGGFFFEFFGEEDFGEGFGGGGGGGFFEFGGGF9E<?CFE<A<FF8GF==GGGCCF:EFCCFGCFGGF,FGGGGEDGGGGGGGGFFFGGGGGFF:6DFF9GGGEBF<,7GGGGGGGGGGEGGGEAGGGFC,CEF9GGEAGFCGGGFEGFFGGGGGGGGGFGFGFEGGGFCGGGFGGGGFFBC8CC
@GSLB 49979
TGGGGAATATTGCACAATGGGCGAAAGCCTGATGCAGCAACGCCGCGTGAGCGATGAAGGCCTTCGGGTCGTAAAGCTCTGTCCTCAAGGAAGATAATGACGGTACTTGAGGAGGAAGCCCCGGCTAACTACGTGCCAGCAGCCGCGGTAATACGTAGGGGGCTAGCGTTATCCGGATTTACTGGGCGTAAAGGGTGCGTAGGCGGTCTTTTAAGTCAGGAGTGAAAGGCTACGGCTCAACCGTAGTAAGCTCTTGAAACTGGAGGACTTGAGTGCAGGAGAGGAGAGTGGAATTCCTAGTGTAGCGGTGAAATGCGTAGATATTAGGAGGAACACCAGTAGCGAAGGCGGCTCTCTGGACTGTAACTGACGCTGAGGCTCGAAAGCGTGGGGAGCAAACAGGATTAGATACCCT
+
GGGGGGGGGGGGGGGGGGGGGGGEGGGGGDGGGGGGGGGGGGGGGGGGGGGGGGGGGGGGCFGGGGGGGGGGGGGGGGGGGGG8FFGFGGGGGGGGGGFGGGGFFGCEFGFF87@FGGGGGGGGGEFGGGGFDEFGGGGGGGGGGF7F:>CCFDGF:FGEGCCEGGGGFEF=FGC>GGGFFGGGGG<GGGGGGG>EE<GC>E>CF?CAFGGGF3@0<DFGGG4GFGEEC=CE8FFDFGGGGGGGBA;CB<D<:CFGGGGFGGGFGGGGGGGGGGGGGFBEGGGGCEE9AFGGGGGGGEAGGGGGGGFC,GGGGGGGGGGGGGGGGGGGCGGGGGGGGGGFBGFGGGGGGGFGF8GGGGGGGGGGGGGEGGGGGGGGGGGGGGGGGGGGGGGGCGGGGGGGGGGGGAGGGFCCCCB
@GSLB 94919
TGGGGAATATTGCACAATGGGCGCAAGCCTGATGCAGCGACGCCGCGTGAGGGATGGAGGCCTTCGGGTTGTAAAACTCTTTTATCGGGGAGCAAGCGAGAGTGAGTTTACCCGTTGAATAAGCACCGGCTAACTACGTGACAGCAGCCGCGGTAATACGTAGGGTGAAAGCGTCATCCGGAATTATTGGGCGTAAAGGGCTCGTAGGCGGTTCGTTGCGTCCGGGGTGAAAGTCCATCGCTTAACGGTGGATCCGCGCCGGGTACGGGCGGGCTTGAGGGCGGTAGGGGAGACTGGAATTCCCGGTGGAACGGTGGAATGTGTAGATATCGGGAAGAACACCAATGGCGAAGGCAGGTCTCTGGGCCGTTACTGACGCTGAGGAGCGAAAGCGTGGGGAGCGAACAGGATTAGATACCCT
+
CCDF:,FFFDGFDECE8EFEG8@CEBF8CF8FE9FF9F:BEF@@@@@@FFGFGC@FDF@FCCFFGCGDEFD=EF9-CAFEFE9EDFCFGCFGGGGGCFG=EC=,,,<:,CE,3:+>B<<F=C<,:<3>7>+8@3=FF*,,,3,@7,8>,5*>FFEGCCF<7@CFEFF+F,,,<18<9FFF8F**72<,:;;;?7EC?GCCC5;:;CC75CC:*/:*#;E52#5<*0GGGGFFGFCC<8*<;*@<<<EC9<7<>BCCB:CEGGEC5+@CF:GFFDGGF6@+E>GGGGGGGFD?FAGFFB,6+C77FEC,,@,CFGEF9DGGGGGFEAC+C,GGGGFFGDGGFAEGGGGGGF@FFC,8GFFC,E7F@:@,,E9GGGGFGGFGDGFF7@GFCF7GGEGGGFEDGGFFFFECFFCCGGGGCCCCC
@GSLB 81529
TGGGGAATATTGCACAATGGGGGAAACCCTGATGCAGCGACGCCGCGTGAAGGAAGAAGTATCTCGGTATGTAAACTTCTATCAGCAGGGAAGATAGTGACGGTACCTGACTAAGAAGCCCCGGCTAACTACGTGCCAGCAGCCGCGGTAATACGTAGGGGGCAAGCGTTATCCGGATTTACTGGGTGTAAAGGGAGCGTAGACGGTGTGGCAAGTCTGATGTGAAAGGCATGGGCTCAACCTGTGGACTGCATTGGAAACTGTCATACATGAGTGCCGGAGGGGTAAGCGGAATTCCTAGTGGAGCGGAGAAATGCGTAGATATTAGGAGGAACACCAGTGGCGAAGGCGGCTTACTGGACGGTAACTGACGTTGAGGCTCGAAAGCGTGGGGAGCAAACAGGAGTAGATACCCT
+
D<CFE@CFGGGGGGGGGGFFCEDEEGGFEFAFGFGGGGG+@FFGGEEFEC7EFFGGFGGFGD<ECE7:?7EFFFDFGFGGGDGDGGCFFGGGGGGGGGGGG7FGFGGGG<FFFGFFF@F8F7FGDFGGGGGGGCGGGGGGGGGFG#87FED?GGEFFGCA9C<FFF*GG7FF@FGC3?7F9F<C<BFFFFFFGGGG8EGFCF>@;ECGGGGGGCCCF@CFG+GG9FGG8-:CGGFFCFF@CG@#'>@CFDFGFCGGFFFGGGFGGEF@E,FFFEFFFFGG5FECC?C:B?DFEEC,F?<<A<8+=@7E<E<5:CFDFF,EB@F?C,FEFGEF=C,9GFCGGFF<<@6:@@@<,FF6,CF@FFE<GFC7GGFEFFFCCBDFGFED,CC::9GFE9DF@F<EA<ECF,GGFFDCCCCC
@GSLB 34
TGGGGAATATTGCACAATGGGCGAAAGCCTGATGCAGCGACGCCGCGTGAGCGAAGAAGTATTTCGGTATGTAAAGCTCTATCAGCAGGGAAGATAATGACGGTACCTGACTAAGAAGCACCGGCTAAATACGTGCCAGCAGCCGCGGTAATACGTATGGTGCAAGCGTTATCCGGATTTACTGGGTGTAAAGGGAGCGCAGGCGGTGCGGCAAGTCTGATGTGAAAGCCCGGGGCTCAACCCCGGTACTGCATTGGAGACTGTCGTACTAGAGTGTCGGAGGGGTAAGCGGAATTCCTAGTGTAGCGGTGAAATGCGTAGATATTAGGAGGAACACCAGTGGCGAAGGCGGCTTACTGGACGATAACTGACGCTGAGGCTCGAAAGCGTGGGGAGCAAACAGGATTAGATACCCT
+
FGGGGGGGGGGGGGGGGGGGGGGGGGGGGGGGGFGGGGGGGCFEGGGGGGGGGGGGGGGFEGGGGGG=EFGGGGGGGGGGGGGGGGGGGGGGGGGGGGGGGGGGGGGGGGGGFGGGGGGGGGGGGGGG>GGGGG?DF@GGGGG<FE>EFEGFGGGFFDGGFGGFFGGGGGGGGGGGGFEFGGGGGGCECGGFGGGGGGGGGGGDGFEF?EGGFACCCCCCFGGGGGGGGGGGCEGGGCGGGGGGFGEFEGGGCFGGFFAGGFFCDFGGGGFGGGGGF>EGGGGGGGGGGGGFGGGGGGEAGGF=EGGGDGGGGGGGGGGGGGGGGGGGGGGGGGGGGGGGGGGGGGGGGGGGGGGGGGGGGGGGGGGGGGGGGGGGGGFE@GGGGGGGGGGGGGGGGGGGGGGGGGGGGGGCCCCC
@GSLB 61255
TGGGGAATATTGGGCAATGGGGGGAACACTGACCCAGCAACGCCGCGTGGAGGAAGAAGGTTTTCGGATCGTAAACTCCTGTCCTTGGAGACGAGTAGAAGACGGTATCCAAGGAGGAAGCCCCGGCTAACTACGTGCCAGCAGCCGCAGTAATACGTAGGGGGCAAGCGTTGTCCGGAATAATTGGGCGTAAAGGGCGCGTAGGCGGCGCGGTAAGTCTGGAGTGAAAGTCCTGCTTTTAAGGTGGGAATTGCTTTGTATACTGTCGGGCTTGAGTGCAGGAGAGGTTAGTGGAATTCCCAGTGGAGCGGTGAAATGCGTAGAGATTGGGAGGAACACCAGTGGCGAAGGCGACTAACTGGACTGTAACTGACGCTGAGGCGCGAAAGTGTGGGGAGCAAACAGGATTAGATACCCT
+
GGGCGEEGGGFGDGGG@FCFCE7FFGG,BAFGGGFFFGFFGGDEGGGGGGEGGGGGGGF@GGDGFGGGEGGGGGGGGGFGCFGGGGF8EGGGGFGGGGCC,:D7CGGGFFGGFCGGGGGFGGGC@*:C:FFEGF7F8F@F:CGFGGD58CC9@5C?FGGGC8C;CEGCFEG/9;@ECC?CG>(<:FB=CG=GFGGFCE:EFGGDEG>58#GGGFGGFF6D@9CFC<D<@<:FCCG6<,CEF>EGGF=(GDGGGGGCGFD@CFFCC9A?GGEBCE4GGEDFG<?=FFGGGDGFFFF?<4F==<BF@+EEC<B9FGC=CECFE9GGFDGFCCEFGFFCDCGGFCGCED@GGGGGFGFGGGEFGFF9EGAFFGGGGGGGGGGGF7EBFFFGEGFGGGGGEF,FFFFEGGGFFAFFGC9CCC
@GSLB 52535
TGGGGAATATTGGGCAATGGGCGCAAGCCTGACCCAGCAACGCCGCGTGAAGGAAGAAGGCTTTCGGGTTGTAAACTTCTTTTGTCAGGGACGAAGCAAGTGACGGTACCTGGCGAATAAGACACGGCTAACTACGTGCCAGCAGCCGCGGTAATACGTAGGTGGCAAGCGTTATCCGGATTTACTGGGTGTAAAGGGCGTGTAGGCGGGAAAGCAAGTCAGATGTGAAAACTGTGGGCTCAACCCACAGCCTGCATTTGAAACTGTTTTTCTTGAGTACTGGAGAGGCAGATGGAATTCCTAGTTTAGCGGTGAAATGCGTAGATATTAGGAGGAACACCAGTGGCGAAGGCGATCTGCTGGACAGCAACTGACGCTTAGGCGCGAAAGCGTGGGGAGCAAACAGGATTAGATACCCT
+
CAFCGDEFF,<<EEEGF@E6CF7@FFEF?FCFGGGGFFGGCEF@C+FCFEGGGGGFFD<FFGGFGF>BD7FECFFFFGGFGFGGGGGGGGG7FFGE7FA?EFGGGCCFBFFFGGGGGG7FF,8@FFCDFGGGGGAE5FF7B80D:FGGGEDCC7?@FCFGGF:FGGFGFFFG?G:CCFCFGGFFFFFCF?CBCFGGGEGFED>FC:AEGG@EGF7FCC;EFGF@0CFGFFGFCFDFE?CFCCF8?DFGAFGG3;GGGGGGGGGGGGGFF=GGGGFFFF<GGECE8FF<9FE9FF<E,FFFA9?BC+F87GGGFCGCC?+7GGGFGGGGGGGF9FDCF@9FGGGEB7F9FEEGF@<DGFFEDFFGGCF9GEECCFEE,C,CGGGECGGDGGGGFGFGFGGGGFFECFC,FFF9@DCCCC@
@GSLB 37
TGGGGAATATTGCACAATGGGGGAAACCCTGATGCAGCGACGCCGCGTGAGCGAAGAAGTATTTCGGTATGTAAAGCTCTATCAGCAGGGAAGAAAAAAATGACGGTACCTGACTAAGAAGCCCCGGCTAACTACGTGCCAGCAGCCGCGGTAATACGTAGGGGGCAAGCGTTATCCGGATTTACTGGGTGTAAAGGGAGCGCAGGCGGTGCGGCAAGTCTGATGTGAAAGCCCGGGGCTCAACCCCGGGACTGCATTGGAAACGGTCGTACTTGAGTATCGGAGAGGTAAGTGGAATTCCTAGTGTAGCGGTGAAATGCGTAGATATTAGGAGGAACACCAGTGGCGAAGGCGGCTTACTGGACGATAACTGACGCTGAGGCTCGAAAGCGTGGGGAGCAAACAGGATTAGATACCCT
+
FFGGGBFGGGGGGGGGGGGGGGGGGGGGGGGGGGGGGGGFGGGGGGGGGGFFGCFGFGGFGGGGGGGGGGGGGGGGGGGGGFGGGGGFGGGGGGGGGFGGGGGCGGGG7?,EFFFGGGGGGG,BFGE7CGFGGGGGFGGGGGGFF7::>CECFEG>GGGE.GFDGCFFGFGGGGFEBCFFEC6EF<GF<EGEFFGFFE8EEE8*?>>CD8ECFFGFFF=?GGGFFFCE>GGGGFEGGGEDCF<GCGEDGFB>3C6FGGFFDCFF*ECFFFGGFFFGGGEGGGDGGGGGGGGF9EB8@CGGGGGGFCFCGEGGFEGGGGFD,GGGFDGGGGGGGGFF@FE<<GGGGGGGGGGGGFFAGFFC@F8FEFGGGGGGGGGGGGGGGCFF@FFGDGGGGGCGGGGGGGGGGGGGGFFDEF@CCCC
@GSLB 56484
TGGGGAATATTGCACAATGGGGGAAACCCTGATGCAGCGACGCCGCGTGAGTGAAGAAGTATTTCGGTATGTAAAGCTCTATCAGCAGGGAAGAAGAAATGACGGTACCTGACTAAGAAGCACCGGCTAAATACGTGCCAGCAGCCGCGGTAATACGTATGGTGCAAGCGTTATCCGGATTTACTGGGTGTAAAGGGAGCGCAGGCGGTACGGCAAGTCTGATGTGAAAGCCCGGGGCTCAACCCCGGTACTGCATTGGAAACGGTCGGACTAGAGTGTCGGAGGGGTAAGCGGAATTCCTAGTGTAGCGGTGAAATGCGTAGATATTAGGAGGAACACCAGTGGCGAAGGCGGCTTACTGGACGATAACTGACGCTGAGGCTCGAAAGCGTGGGGAGCAAACAGGATTAGATACCCT
+
GGGGGGDGGDFGGGGGC@CFGG>FGGCFFGGGGGGGFGFGGGGGGGGGG,BFGGGGGGGCFEEGGGGGDGGGGGGGGGGGFCCGGGGGGGGGCFGGEFFGGGGGGGGG9FGGGFGGGGGGGGGGGGGGGGGDEF8>>FGGGGGGCFEGGEEGGFGGGGGGFFGGGGFGGGC:=FGCEB:C<?GG:GGGGDB-GGGGGFGGGGDGGGGGEGGCGCFGGGGFGGGGGFGGF:8;FGGGFFGGEEGFCFCFGEEAFGFFEFG;=>C#EFFDGGGGGGFGDFDGGG>GFCFECGGDFFGGFCFFFGGGGGGGGGCFEFCGGGGEGGGFGFF9GGEEE<FFE<FGFGDGGGGGECC@EFGGGFGGGGEGGGFEFGGGGGGGGGFGGGGGGGEFFGGGEFGFGFEFGFAGGGFEGGGGGCCCCC
@GSLB 68608
TGGGGAATATTGCACAATGGGGGAAACCCTGATGCAGCGACGCCGCGTGAGCGAAGAAGTATTTCGGTATGTAAAGCTCTATCAGCAGGGAAGATAATTACGGTACCTGACTAAGAAGCACCGGCTAAATACGTGCCAGCAGCCGCGGTAATACGTATGGTGCAAGCGTTATCCGGATTTACGGGGTGTAAAGGGTGAGTAGGTGGCAAGGCAAGTTGGAAGTGAAAATCCGGGGCTCAACCCCGGAACTGCTTTGGAAACTGTTTAGCTAGAGTACAGGAGAGGTAAGTGGAATTCCGAGTGTAGCGGTGAAATGCGTAGATATTAGGAGGAACACCAGTGGCGAAGGCGACTTACTGGACTGTTACTGACACTGAGGCACGAAAGCGTGGAGAGCAAACAGGATTAGATACCCT
+
EFGCFGGGGGGGGCFFGGDDFFGGGGGGGGGF9FGGCG+CCEGGDGGGDG7AFDGDEGG9,5EFGGG=4+=EFG9-CFGGEF-B<FEGGEDFGGFFAF,5A=7?==FF9<FFGGDAFF8<,DC7@:7FC@DE:,3CFFFF<$@F:2<6*C<<=;;>D4?FCGE>C<EC260<<@<8@GGF=10CFGEC<?FEC>C)1#FBFCFFE@8>1CC8?D@1#-E1CC:2EF@5EEGGGGFFB/CEECEEGGGFBFFECFF?<>GGGCF6C;E7CFCGGE759*?CECGFDB?AGEGFFGCC,4,5FCGCCGGGGGGGGEB77FFFFAFFGEFGFFGEEF<C9CCGGFCDFEGDFFC,CFGFGFGGFC<,,,FADGF@6FGGGFB<@DGGGCC@GGEE<FGGGGGGGGGCGGGGGGGCCCCC
@GSLB 40
TGGGGAATATTGCACAATGGGGGAAACCCTGATGCAGCGACGCCGCGTGGAGGAAGAAGGTCTTCGGATTGTAAACTCCTGTTGTTGAGGAAGATAATGACGGTACTCAACAAGGAAGTGACGGCTAACTACGTGCCAGCAGCCGCGGTAAAACGTAGGTCACAAGCGTTGTCCGGAATTACTGGGTGTAAAGGGAGCGCAGGCGGGAGAACAAGTTGGAAGTGAAATCCATGGGCTCAACCCATGAACTGCTTTCAAAACTGTTTTTCTTGAGTAGTGCAGAGGTAGGCGTAATTCCCGGTGTAGCGGTGGAATGCGTAGATATCGGGAGGAACACCAGTGGCGAAGGCGGCCTACTGGGCACCAACTGACGCTGAGGCTCGAAAGTGTGGGTAGCAAACAGGATTAGATACCCT
+
FGGFEGGGCFEGGGGGGGGAFGGGGGGGGGGGGFFGFABFGGGGGGGGGGGGGGGGGGGGGGGGGGG7CEFGGGGFGGGGGFGGGCFGGGGGGG9FFGGE5BFFFEGFGGGGGGFGFGFFC<BFFEGGFGGGGG,B@FFC>DGFEGEF7CEGGCB65FFFFFFFEFGG;FC:FGG:GFGGEF:CFGGGFGFCCFG;DCGF<FGC?CG#FFFGEFE@FAGF@AFFFDFCFFCFGG<5F<<FED<CFCCDFF?FDGGFDFDF?>GGGCGG>DFGEC:CGFGEDFFFGEFGGFF,GGGGGEFEFFCGDGFGEFF9FEF7B<GF?7GFCF=F9FGGEF<9GGFEGEDGGGEECFC,FFGFCGGGGGFGFEFEFFEGGGGGGGEGGGFGGGGGGGGGGGGGGGGGFGGGDGGFGFF@8CCC
@GSLB 41
TAGGGAATTTTCGTCAATGGGGGGAACCCTGAACGAGCAATGCCGCGTGAGTGAGGAAGGTCTTCGGATCGTAAAGCTCTGTTGTAAGAGAAAAACGGCACTCATAGGGAATGATGAGTGAGTGATGGTATCTTACCAGAAAGTCACGGCTAACTACGTGCCAGCAGCCGCGGTGATACGTAGGTGGTGAGCGTTATCCGGAATGATTGGGCGTAAAGGGTGCGTAGGTGGCAGATCAAGTCTGGAGTAAAAGGTATGGGCTCAACCCGTACTGGCTCTGGAAACTGATCAGCTAGAGAGCAGAAGATGACGGCGGAACTCCATGTGTAGCGGTAAAATGCGTAGATATATGGAAGAACACCGGTGGCGAAGGCGGCCGTCTGGTCTGGATTCTGACACTGAAGCACGAAAGCGTGGGGAGCAAATAGGATTAGATACCCT
+
FGGCEGFFGGGGGEGGGFGGGGGDGGGGGGGGGGGGGGGGGFGGGGGCEEGFGGGGGGGGGGFGGGGGDDF<FFGFGGGGGGCFGGGGFGGGFFGGGGGGGGGGGGGGGGGGGGFDGGGGGGGGGFGGGGGGGGGG8FF7FGGCGGGGGGGGGGFFCG:F:FGG*<FFFCEGG6:CGGG4GG8;:CC8EGGGGGDAFGGGGCE;CC@<@FFGG8GEGGGDCGDCDCFGF6,:CEC:7,AFGFGE@@=<0CCFGCEGGGGG7GGCF@6EEFDFFGGFGFE<GFCDFFA,GGFFDF:A,@,,CGFA@@8+@8++DE9FAF,<DB,9EGGFGGEF?<9FC8:+FGGGFBGGF?FAF<997FFCDFEGEEFFCCCEGCEGGE<FCFGGF@FGGGGGGFFFC,CFF,GC8CGFGDGCGGFGGGF9GFGEGFCEF<FCGEE,CCCCC
@GSLB 102045
TGAGGAATATTGGTCAATGGGCGCAGGCCTGAACCAGCCAAGTAGCGTGAAGGATGACTGCCCTATGGGTTGTAAACTTCTTTTATATGGGAATAAAGTTTTCCACGTGTGGAATTTTGTATGTACCATATGAATAAGGATCGGCTAACTCCGTGCCAGCAGCCGCGGTAATACGGAGGATCCGAGCGTTATCCGGATTTATTGGGTTTAAAGGGAGCGTAGGTGGACAGTTAAGTCAGTTGTGAAAGTTTGCGGCTCAACCGTAAAATTGCAGTTGATACTGGCTGTCTTGGGTACAGTAGAGGTGGGCGGAATTCGTGGTGTAGCGGTGAAATGCTTAGATATCACGAAGAACTCCGATTGCGAAGGCAGCTCACTAGACTGTTACTGACACTGAGGCTCGAAAGTGTGGGTATCAAACAGGATTAGATACCCT
+
FGGGGFGGGGGGGGGGGGFFGGGGG:EGG,@EGFGGGGGGGGGGGGE@FGFGFGDFF<FFE,F,EEFGGGGGGGGGDGGGGGGGGGGGGFEGGGGGGGGFCDGFG9FFG<CEFFFGGDFGGGGGGCEFGCDGGFGGGGGCDGGGGFGEFGAEF=F:5EFGGGFFGGGGCGGGC9FGGGGEEGGGGGDGGGGFFGGGCFFECFGGGGFGCFGGGFGGGGGGFGGGG>;FFGCFCFF@99FE<CFGGGGFFCC?CEEE3F5<ECFFCGFF;GGDFDGEE?EDGGGFEGGGGFFCFDFGGGFGGFGEF7GEGGCGFGGGEGGFGGGGGF@AFFDGGGFDE9GGGFGFGGGGGGGGGGGGGGF:CB7GGFCGCGGGGGDGGGGGFFF9EGGGGGGCFFGGGGGDD7GGGGFGEFGGGGGG?GFGGGGFF9FCGFGCC<@C
@GSLB 43
TGGGGAATATTGCACAATGGGGGAAACCCTGATGCAGCGACGCCGCGTGGAGGAAGAAGGTCTTCGGATTGTAAACTCCTGTTGTTGAGGAAGATAATGACGGTACTCAACAAGGAAGTGACGGCTAACTACGTGCCAGCAGCCGCGGTAAAACGTAGGTCACAAGCGTTGTCCGGAATTACTGGGTGTAAAGGGAGCGCAGGCGGGAGAACAAGTTGGAAGTGAAATCCATGGGCTCAACCCATGAACTGCTTTCAAAACTGTTTTTCTTGAGTAGTGCAGAGGTAGGCGGAATTCCCGGTGTAGCGGTGGAATGCGTAGATATCGGGAGGAACACCAGTGGCGAAGGCGGCCTACTGGGCACCAACTGACGCTGAGGCTCGAAAGTGTGGGTAGCAAACAGGATTAGATACCCT
+
FGGGGGGGGGGGGGGGGGGGGGGGGGGGGGGGGGGGGGEGGGGGGGGGGGGGGGGGFFFGFGGGGFGGGGGFGGGFFGGGGDEGCFEFFGGGGGGGGCGGGGGGGGGGGGGGGGFGGGGFGGD=EEGGF9FC@D/FGGF?DFGGCF:F;8AEEGGFGGG9C;?FGF7:GFCGGCFE5FFFGCFGGFFFFGGGGGGFFDFDEFEGCCE8>:?CFCGGGGGFEFF6GFFDCFGFCFGGFGGGFFDGFFFGGD@FDAFFFGGFGGDGF:DFC==F=F?9DEC<=9F?GGGEGGFF?8FCCEFFEGECGFDFF9GFFGGGGGGGGGGEEGGGGGGGGGFAGGGFGGFFFF7GGGGGGGFDGGFF<DBGGGFEGGFGGGGFFGGGGGGGGGGGGFGGGGFFGGGGGGGGGGFGGGGCCCCC
@GSLB 44
TGGGGAATATTGCACAATGGGGGAAACCCTGATGCAGCGACGCCGCGTGAGCGAAGAAGTATTTCGGTATGTAAAGCTCTATCAGCAGGGAAGATAATGACGGTACCTGACTAAGAAGCCCCGGCTAACCACGTGCAAGCAGCCGCGGTAATACGTAGGGGGCAAGCGTTATCCGGATTTACTGGGTGTAAAGGGAGCGTAGACGGAAAGGCAAGTCTGATGTGAAAACCCAGGGCTTAACCCTTGGACTGCATTGGAAACTGTCTGGCTCGAGTGCCGGAGAGGTAAGCGGAATTCCTAGTGTAGCGGTGAAATGCGTAGATATTAGGAAGCACACCAGTGGCGAAGGCGGCTTACTGGACGGTAACTGACGTTGAGGCTCGAAAGCGTGGTGAGCAAACAGGATTAGAGACCCT
+
FFFDGEE8FGFGGGGFFGGGGDFE;FGC,CFGFGGFFGFFFGGGFCFC>,=F=@FECFGG9?FFGFGBFGGGFG,E<EEAFFGGGGGGGGFGGGGGFGCFGGGCGGF9EGGGGFGGGF8A+=:>CBFGF@F+@@CG+>7@FC7CGGGG:EE9FFGCFF7@BF@CCECFCFC14?=FDGC9;:FCFG7;9ECFFFCFEE<;8>*?F3#?GFCEC22A8CEDFG=D<FFFC558CDCGFC?;7;,=2335C;;FCDFC@9@CF7CFFGGE?494/>+:>BCG4,DGDGEB7E<9,FEDGFE,8F777DFAFE<<CGGFDFEA<D@A,E,FFFEB,FEDGFDGF@@D9B,GFEFGGFCFCC7FFCCCECEGGF@EFCGGFF7FCGFDC>GFC<C,,FFGF<9F<@,CEC@EF<8C<@@C
@GSLB 63137
TAGGGAATTTTCGTCAATGGGGGGAACCCTGAACGAGCAATGCCGCGTGAGTGAGGAAGGTCTTCGGATCGTAAAGCTTTGTTGTAAGAGAAAAACGGCACTCATAGGGAATGATGAGTGAGTGATGGTATCTTACCAGAAAGTCACGGCTAACTACGTGCCAGCAGCCGCGGTAATACGTAGGTGGCGAGCGTTATCCGGAATGATTGGGCGTAAAGGGTGCGTAGGTGGCAGATCAAGTCTGGAGTAAAAGGTATGGGCTCGACCCGTACTGGCTCTGGAAACTGATCAGCTAGAGAACAGAAGAGGACGGCGGAACTCCATGTGGAGCTGTAAAATGCGTAGATATATTGAAGAACACCGGTGGCGAAGGCGGCCGTCTGGTCTGGATTCTGACACTGAAGCACGAATGCGTGGGGAGCAAATGGGATTAGATACCCT
+
FGGGGE<FGGGGGAFDCFGFGDGGCBFDFCFGEGGBFGEGAFFFGCE:CEGGFFDEFFGGGGF<FFGGCFGGGFGGGD,>FCCFAFGG<FAFCFDEGGDGCGEF?FFGFEGGGBCCEF<<CFFGFFFGFF9FGGCF<ACDGG8?FCCCDFG@C:FFFG@EFEGGGCF,;*/:C*2C+C9E++*;CFGG=GG=EE=8FCCE=84?CFGGGG=C:;G;=<CEAEECE@?FCEGC8;;<6ECFGGGC7<-@@E0ACE<GGF6C9F;>DECGF>F>>@,DFDDEF3<E=FDGGGGFCGEE?=,,A5,F??::4@4++CF?FEFFE95,,4,:8EC,EFBF:-,+9,C<@,=<A?C9EC9@8B:+F@,6,7GEFB,+:8+@,@@6C,,@9EE,;,CCEFC@CC,EE9CEFFE9@8+7C@C8F@FEAAFCFE<,E,DFDF@<A8CCC
@GSLB 46
TGGGGAATATTGCACAATGGGGGAAACCCTGATGCAGCGACGCCGCGTGAGCGAAGAAGTATTTCGGTATGTAAAGCTCTATCAGCAGGGAAGATAATGACGGTACCTGACTAAGAAGCCCCGGCTAACCACGTGCCAGCAGCCGCGGTAATACGTAGGGGGCAAGCGTTATCCGGATTTACTGGGTGTAAAGGGAGCGTAGACGGCAAGGCAAGTCTGATGTGAAAACCCAGGGCTTAACCCTGGGACTGCATTGGAAACTGTCTGGCTCGAGGGCCGGAGAGGTAAGCGGAATTCCTAGTGTAGCGGTGAAATGCGTAGATATTAGGAAGAACACCAGTGGCGAAGGCGGCTTACTGGACGGTAACTGACGTTGAGGCTCGAAAGCGTGGGGAGCAAACAGGATTAGATACCCT
+
EFFGGEEFGGGGGGGGGGGGGGGGGGGGGGGGGGGGGGGEGGGGGGGGGGGGEFECCGGFGCFFGGGCCDFGGGGGGCFCGFGGGFGFFGGFEGFGFGAAFFEGDDFGGGGCFFGGGGGGGGGGGGGGGGGGGGGGGG7FCFGGEG<BBEDG>GGFF:EF9F*=FGEGEGEFGDCGGGGCEGGGFGF:FFCGGGGFGGEGG>D?GEGG<GF>GFECGFDCFEGGGGGGGG>GFCFEF5FCECGGC<GGFFFFFG@<FACGGGGFGFC:@+=CGF#CF7FCFGGGGFF:CF,GFFGDGGF<FEEGEC@GGF?,B7FCFFGGGFB,GGGGGGGGGGF9GEE7:FBFF:CGGGGGGGGGFGF,FE<GGGGGGFGFE8GGGGGGGFF<FGCEEGEFGFFGGFFGGGGGGGGGGGFC@<CA
@GSLB 69191
CGGGGAATATTGCACAATGGGGGAAACCCTGATGCAGCGACGCCGCGTGAGCGATGAAGTATTTCGGTATGTAAAGCTCTATCAGCAGGGAAGAAAATGACGGTACCTGACTAAGAAGCACCGGCTAAATACGTGCCAGCAGCCGCGGTAATACGTATGGTGCAAGCGTTATCCGGATTTACTGGGTGTAAAGGGAGCGTAGACGGAGTGGCAAGTCTGATGTGAAAACCCGGGGCTCAACCCCGGGACTGCATTGGAAACTGTCGTACTTGAGTATCGGAGAGGTAAGTGGAATTCCTAGTGTAGCGGTGAAATGCGTAGATATTAGGAGGAACACCAGTGGCGAAGGCGGCTTACTGGACGATAACTGACGCTGAGGCTCGAAAGCGTGGGGAGCAAACAGGATTAGATACCCT
+
FDGGGDGGGGGGGGGGGFDFGGGGEGGEFGGGGGGGCGGGGGG=FGGGGGGGEGGGGGGGGGGGGGGGGFF9FFGDGGGGGGGGGGGGGGFGGGG?DFAGGGGGGDGGGGGGGGGGGGGFGGGEGEGFGGGGGGGGGGFGF8FFGGGGGGGGGGGFF9FGGAEGGGGDFGGDGFEGG=EFGFGGFG9E4FGGGGGGGGGFEGD7E,;FGGFGGGGGGGGGDGGGGCFFGGGGGGGGGGEFGGGDGGE:86AFGCGGGG9CFGGGGFEFCGGGGGGGEEFCFEGGFFGGGGGGFGGFCFGGGGGGGGGGGGGGEEEGGGGFFFFGGGFGGFGFGGCDGDFGGGGDGGDGGGGFC<GGGGEGGFEDGGFGF>DGGGFGGGDGGGGGFGGDGGGGGGGGGGGGGGGGECEGGGGCCCCC
@GSLB 48
TGGGGAATTTTGGACAATGGGGGCAACCCTGATCCAGCCATGCCGCGTGCAGGATGAAGGTCTTCGGATTGTAAACTGCTTTTGTCAGGGACGAAAAGGGATGCGATAACACCGCATTCCGCTGACGGTACCTGAAGAATAAGCACCGGCTAACTACGTGCCAGCAGCCGCGGTAATACGTAGGGTGCAAGCGTTAATCGGAATTACTGGGCGTAAAGCGTGCGCAGGCGGTTCTGTAAGATAGATGTGAAATCCCCGGGCTCAACCTGGGAATTCCATATATGACTGCAGGACTTGAGTTTGTCAGAGGAGGGTGGAATTCCACGTGTAGCAGTGAAATGCGTAGATATGTGGAAGAACACCGATGGCGAAGGCAGCCCTCTGGGACATGACTGACGCTCATGCACGAAAGCGTGGGGAGCGAACAGGATTAGATACCCT
+
FFFEGGEG8FGGGGFGGGG@ECFGGGGGGF8FDGGGGG9FACEG>FFCCFFG@BFEFFGFGGFFFCE?FFGFGGGGGGCEFGGGGGFGCFG@FGGGGGGGFCFGGGGGGFGGGDGGGG9FGGGGGGGGGC@===@FGGGCGGCECGGGGGGGGGFGFGGGGGG:>FGCGGGGGGGGGGGGFDGGG:FEEGG<F@=7CFGGG7;FFGEFGGGF<8EGFCGG-?*?CEGGDGGEE7<CFF@:&FC:@DEFCCFCEDGFCFBCGBC:FC8@FFCDFGFB>FCF6DFGFGFFFCFGEFAA9E?9C,4,?,AE?<A>ECEAEB,?BB,A+FF<FGFE,FFGFF:7>CGGGGGGFEC<FFGFFB@B--F<@CCGGGGGF@B,EF<CGCEFC,,C<C,;6,CF@,B,DFDC<@EFCFCGGGGEGGGGFE@FGDGGGGGGGGGGCCCCA
@GSLB 49
TGGGGAATATTGCACAATGGGGGAAACCCTGATGCAGCGACGCCGCGTGAGCGAAGAAGTATTTCGGTATGTAAAGCTCTATCGGCAGGGAAGAAGAAATGACGGTACCTGACTAAGAAGCACCGGCTAAATACGTGCCAGCCGCCGCGGTAATACGTAGGGGGCAAGCGTTATCCGGATTTACTGGGTGTAAAGGGAGCGCAGGCGGTGCGGCAAGTCTGATGTGAAAGCCCGTGGCTCAACCCCGGGACTGCATTGGAAACTGTCGTACTTGAGTATCGGAGAGGTAAGTGGAATTCCTAGTTTAGCGGTGAAATGCGTAGATAGTAGGAGGAACACCAGTGGCGAAGGCGGCTTACTGGACGATAACTGACGCTGAGGCTCGAAATCGTGGGGAGCAAACAGGATTAGATACCCT
+
FGGCFDEGFGGGGGGGGGGGGCGGGGGGGGGGGGGGGGEGGGGGGGGGGFGE=BFEEGGGFFAGGFG+B7FFGGGEGFFF<F9FGGGGEGGGGGGCFGGF9BFEGFGGFFFCBFGEFFFG8=3@ECCEEGGGG9>8FC*@F7*5C7<*<:BFGG@,=8<FGFDFEGFFGGE6@FCFEGGDECCFFCEC@$88GFFFGD;8CEEE?CEGC81CF9CGG;ACC@DECCF>BC7CF:@FDDGDGFGF;GFEEE,GDCAGFE??8:F6@:ECCGD<=E8@%5F.49:ECDFDGGGGFFGDFGFA99=A+7GGGGFCDFB7FFFC,FGFFB9GGGGGFGGGGFFC87DGGGGGGGGEGGGFFEFFF8<DCFDAEEGGGGGGFFFGGEEEF<FC+EFGEDD<EFFCGGGGGGGGGGEFDC@8CC
@GSLB 101011
TGGGGAATATTGGGCAATGGGGGGAACCCTGACCCAGCAACGCCGCGTGGAGGAAGAAGGTTTTCGGATCGTAAACTCCTGTCCTTGGAGACGAGTAGAAGACGGTATCCAAGGAGGAAGCCCCGGCTAACTACGTGCCAGCAGCCGCGGTAATACGTAGGGGGCAAGCGTTGTCCGGAATAATTGGGCGTAAAGGGCGCGTAGGCGGCTCGGTAAGTCTGGAGGGAAAGTCCTGCTTTTAAGGTGGGAATTGCTTTGGATACTGTCGGGCTTGAGTGCAGGAGAGGTTAGTGGAATTCCCAGTGTAGCGGTGAAATGCGTAGAGAGTGGGAGGAACACCAGTGGCGAAGGCGACTAACTGGACTGTAACTGACGCTGAGGCGCGAAAGTGTGGGGAGCAAACAGGATTAGATACCCT
+
<FCFG:6CEFAE,,;CCFG8FFGDECF<BE<E<=FAFGGGGGGEGECB=FGFCGGFFDGGF9FCGCGDGG:,FGFCFFFFGGGGEFGGGFCCFGEFFGFGGGGGGF7<BFGGFGGGCGD:CCGEGG@FCBB92<@FFCGF?FG,CFGGG5**2+<CF9,5@AEGGGGG>FFC8C<GGGCEGGGGGGFFGGEGGGGC**:CCEGCEFGGGGFFGDFC9<@FCCC8#;GFCE>EFEGGFAGFDCGGGFDD<CBFGGGGGGG<<CCBF*CGFE9FFGGF:CFBE?9GFFA=F??9EFGGF=EB9GGEC@+CGGFCF,B7GGGADGF:B<=FFC<@BE6E<C<GFCB,>F@@:77GGGGGGFF<,GGGFFEFFCCF7GFGGGCGDGGGGFFFGGGGGGGDDFFAF<GGGGGGFEEGF@@,CC
@GSLB 92448
TGGGGAATTTTGCGCAATGGGGGCAACCCTGACGCAGCGACGCAGCGTGCGGGACGAAGTCATTCGTGACGTAAACCGCTTTCAGCGAGGAAGAACCATGACGGTACTCGCAGAAGAAGCCCCGGCTAACTACGTGCCAGCAGCCGCGGTACTAACAAGGGGGCGAGCGTTATCCGGAATCATGGGGCGTAAAGGGCTCGTAGGCGGTTCGTCGCGTCCGGTGTGAAAGTCCGTCGCTTAACGGTGGAGCTGCGCGGGGTACGGGCGGGCTGGAGTGCGGTAGGGGAGACTGGAATTCCCGGTGTAACGGTGGAATTTGTAGATATCGGGAAGAACACCGATGGCTAAGGCGGGTCTCTGGGCCGTTACTGACGCTGAGGAGCGAAAGCGTGGGGAGCGAACAGGATTAGATACCCT
+
E@FGFFCFDFGGGGGGG@FGGGG+@FCDGGFFDGC@FFGC@CF7FFFFEECG@FDGGGGGDFGDGG<<,=@4+::?FFECB+AF@FFGGCFA,BF@@@FFG8BCGGECF:73+C<8F8,CBF7F@F:@FF@>373<7:,,<<C@7<*=F*:*,?+,,,8=FC*2:EG8E**;+20A*887<:<(EG58A/GC>C?&<+122;FC5/118;?:C:2*7//EC<C9F;F==41**7:9?84<<C6,,F7,*:@F>@**,*+33@+E@CGFD<FBFEFFFF@=><@,:,,,8,<?,@GGFFC:GGGGGGF>9C:,<A:,,,EFE<FDGGC<,CEAFEF=6=6,,C,C,,B,+FDF@CGGECEFCC+CFC6,FCBFC<8C,,:DECEFDEB:DDGGGGFDEFEE9GCEFE@FAE@FBCCC@
@GSLB 94626
TGGGGAATATTGCACAATGGGGGAAACCCTGATGCAGCGACGCCGCGTGAGCGAAGAAGTATTTCGGTATGTAAAGCTCTATCAGCAGGGAAGAAAAAAATGACGGTACCTGACTAAGAAGCCCCGGCTAACTACGTGCCAGCAGCCGCGGTAATACGTAGGGGGCAAGCGTTATCCGGATTTACTGGGTGTAAAGGGAGCGCAGGCGGTGCGGCAAGTCTGATGTGAAAGCCCGGGGCTCAACCCCGGGACTGCATTGGAAACTGTCGTACTTGAGTATCGGAGAGGTAAGTGGAATTCCTAGTGTAGCGGTGAAATGCGTAGATATTAGGAGGAACACCAGTGGCGAAGGCGGCTTACTGGACGATAACTGACGCTGAGGCTCGAAAGCGTGGGGAGCAAACAGGATTAGATACCCT
+
CFGGGGEGGGGGGGGFGGGGGGGGGGGGGCFGGGGFFGFGGGGGGGGGGGGGGGGGGGGGGGGGGGGBFFGGGGGEGGGGGGGGGGFGGGGGGCGGGGGGGGGGDGGGGGGGGGGGGGGGCEEFFGGGGGGG;GGGGGGGGGGFGGGGGGG1GG?GGG<FFGGGGGGGGFGEGGGGGGGD>EFCFFGGGCF;<FGFGG8EGG>GGGGGGGGDGGGGGGGGGGGGGGGGGGGGGGGGGG<:FFCGFEGGGGFCFFCGGG9GGGGGGGGGGGGGGGFGGEC@DGGGGGGGGGGGGEGGGGGGFCCGGGGGGGGGGGGGGGEF<,@FF9GFCGGGFGGGGGGGGGGGGGGGGGGGGGGGFGGGGGGGGGGGGGGGGGGGGGGGGF@6EGGGGGGGGEFGGGGGGGGGGGGGFGGGGF@CCCC
@GSLB 53
TGGGGAATATTGCACAATGGGGGAAACCCTGATGCAGCGACGCCGCGTGGAGGAAGAAGGTCTTCGGATTGTAAACTCCTGTTGTTGAGGAAGATAATGACGGTACTCAACAAGGAAGTGACGGCTAACTACGTGCCAGCAGCCGCGGTAAGACGTAGGTCACAAGCGTTGTCCGGAATTACTGGGTGTAAAGGGAGCGCAGGCGGGAGAACATGTTGGAAGTGAAATCCATGGGCTCAACCCATGAACTGCTTTCAAAACTGTTTTTCTTGAGTAGTGCAGAGGTAGGCGGAATTCCCGGTGTAGCGGTAGAATGCGTAGATATCGGGAGGAACACCAGTGGCGAAGGCGGCCTACTGGGCACCAACTGACGCTGAGGCTCGAAAGTGTGGGTAGCAAACAGGATTAGATACCCT
+
FGFGGEFFGGGGGGGGGGGGGGGGGGGGGGGGGGGGGG@FGGGGGGGGGGGGGGGGGGGGGGGGGGGGGGFFGGGGGGGGGGGGF@FGGGGGGGGGGGGGGGGCFFGGGGGGGGGGGGGGGGGGGGGGGGGG5&DGCGFGG7GGGGEGGGG<FGGGGGGFCFFGGGGGDFGGGGGGGGGFFCFFFGFCFEGGGGGGGGGFEGGDFGG>F<FFFFFGGFFGFGGGGGGGGGGGFFGEFGGGGFGGGGFGGGFFFCCCCGFFGFGFFGGGGGGFFGGGGGFGFFFGGDGGGEFFGFGGC>CFGGGGDGGFFFFCGGGGFFFFGGGGGF:FFAFGFCGFGFF@CEGGGGGGGGGGFAGFFGEFFCGGGGGGGGGGGGGGGGGGGGGGGGGGFFGGGGGGGGGGGGGGGGGGGGEACCCC
@GSLB 54
TGGGGAATATTGCACAATGGGGGAAACCCTGATGCAGCAACGCCGCGGGAGTGAAGAAGTATTTCGGTATGTAAAGCTCTATCAGCAGGGAAGATAATGACGGTACCTGACTAAGAAGCTCCGGCTAAATACGTGCCAGCAGCCGCGGTAATACGTAGGGGGCAAGCGTTGTCCGGAATAATTGGGCGTAAAGGGCGCGTAGGCGGCTCGGTAAGTCTGGAGTGAAAGTCCTGCTTTTAAGGTGGGAATTGCTTTGGATACTGTCGGGCTTGAGTGCAGGAGAGGTTAGTGGAATTCCCAGTGTAGCGGTGAAATGCGTAGAGATTGGGAGGAACACCAGTGGCGAAGGCGACTAACTGGACTGTAACTGACGCTGAGGCGCGAAAGTGTGGGGAGCAAACAGGATTAGATACCCT
+
FEFGG@CFGFGGGGGGGGGFFDGG@FGFGGGFGGGGGGGGGGGGGGG+@CFBFDFEAFFFCEFGGGGBFGGGGGGGGGGGGGGGGGGGGGGGGGDGGGGGGGGGGGFFFGGGG@FFGGGGGGCFGCEGCAFGGBEGGGGGCGGGG7BECE@C:EF>FGGE7FFE<EFGFFEGFGCEEE:F?0AGGFFG-GGGGG><5CC+GGGGG>GGGEGGG;+?;FFF@FCF:CFFGGFCE<DFCFF<<FDFFDD>B3::A<?CE7FAACFFFGDFDEFDCDFFDFDFBGAFFB,GFDGB<,=FFFA9F?BC7GFA?E,C7F=7GGFGF?9,C,EE<GFGGEC9GGEFC6@FCBDGGEDFGFE9FGFFDGGFFGGGF;@F@FGGECEC@B,,FGEGCGC@@<FE@EFFGGEFE,C<FGE@A8C<
@GSLB 55
TGGGGAATATTGCACAATGGGGGAAACCCTGATGCAGCGACGCCGCGTGGAGGAAGAAGGTCTTCGGATTGTAAACTCCTGTTGTTGAGGAAGATAATGACGGTACTCAACAAGGAAGTGACGGCTAACTACGTGCCAGCAGCCGCGGTAAAACGTAGGTCACAAGCGTTGTCCGGAATTACTGGGTGTAAAGGGAGCGCAGGCGGGAGAACAAGTGGGAAGTGAAATCCATGGGCTCAACCCATGAACTGCTTTCAAAACTGTTTTTCTTGAGTAGTGCAGAGGTAGGCGGAATTCCCGGTGTAGCGTTTGAATTCGTAGATATCGGGAGGAACACCAGTGTCGAAGGCGGCCTACTGGGCACCAACTGACGCTGAGGCTCGAAAGTGTGGGTAGCCAACAGGATTAGATACCCT
+
GGGGGGGGGGGGGGFFAFGGGDGGFFFFGGGGGGFGGGGGGGGGGG@FCDCFDFEFGGGGED9FFGGGCEFGGGGCA9F<FDEGC@<FEDGGEFGCDFGGGGGGGG9FFGGGGGGGGG,B<FGGF:FGFFGGFFG7FFFFFEGG:FGGGGGGGGGFFFDCC=F?FG>FG>:<=5=FGCG7>GCGGF9=FCFFFG*EEDD7?FGGGGDCEFF:5/F=,1;CEGGFGFEDCFFCFGG@FDGGG=EFCFFDFF<91;=BC8,AFBBA?FGFCGFA:FA:C@<C,GEFE=7FCEGGECGGGDGFA9GCB@@B5C,<,FF7F?@E,C>+EF@CGCDC,CACEC,::8,<@6:F@@C<<<6,FC;,EFB@DGGFC@@:FGFFFCGGGECFD<DF@FC,C,,FC,GEGFC6C,9FGGGCCCA@
@GSLB 65828
TGAGGAATATTGGGCAATGGAGGCAACTCTGACCCAGCCATGCCGCGTGAGTGAAGAAGGTTTTCGGATTGTAAAGCTCTTTCGGGTGTGACGGTGATGACGGTAGCACCTAAAGAAGCCCCGGCTAACTTCGTGCCAGCAGCCGCGGTAATACGAAGGGGGCAAGCGTTGTTCGGAATTACTGGGCGTAAAGGGAGTGTAGGCGGGTATGTAAGATAGTGGTGAAATCCCAGAGCTTAACTTTGGAATTGCCATTATGACTATGTGGCTAGAATTACAGAGAGGATAGTGGAATACCCAGTGTAGAGGTGAAATTCGTAGATATTGGGTATAACACCAGTGGCGAAGGCGACTATCTGGCTGTATATTGACGCTGAGGCTCGAAAGCATGGGGATCAAACAGGATTAGATACCCT
+
GFGGCEFGGGGGGGGF,CC@9F7F@FGGFGGGGFFFGFFFGGGGGF@:B@,EEFFFGGGGDAF,ECF>CFGFFGCFGGFGGGEGGGF+@,?F7+B7F<F<<CCCFG,CDFGGGGGG,AE@FGGGD7FCDGGG7F?@FFFFEFGGGG7@:C@;;CEGCFG<FGGC:FBFEGEEFGGC;CFFDCGGFFCGFFGCCFFFG8;#?CFFFE#DFF.FE@FF<GGFEDDDCFFFDFFG?5A?AE@=4GGGGF07<;FG?>@CFCFFFGGGFFFGFFFDFFEAG<CFFFFGF<FFC?<?5C9@GFE<DDCDFF@GFDFFFA<:7FF;C,@F7DGGFEB,@C6:-<E7FB>EE::@7+9GGGGGGGGGGGGGFCEB@EC>GGCGGGGFFCFDGGGGGEFFE@<DEDGGGGGGFAAGGEFCCC<<
@GSLB 57
TGGGGAATATTGCACAATGGGGGAAACCCTGATGCAGCGACGCCGCGTGGAGGAAGAAGGTCTTCGGATTGTAAACTCCTGTTGTTGAGGAAGATAATGACGGTACTCAACAAGGAAGTGACGGCTAACTACGTGCCAGCAGCCGCGGTAAAACGTAGGTCACAAGCGTTGTCCGGAATTACTGGGTGTAAAGGGAGCGCAGGCGGGAGAACAAGTTGGAAGTGAAATCCATGGGCTCAACCCATGAACTGCTTTCAAAACTGTTTTTCTTGAGTAGTGCAGAGGTAGGCGGAATTCCCGGTGTAGCGGTGGAATGCGTAGATATCGGGAGGAACACCAGTGGCGAAGGCGGCCTACCGGGCACCAACTGACGCTGAGGCTCGAAAGTGTGGGTAGCAAACAGGATTAGATACCCT
+
FFGGGGGGGGGGGGGGGGGGGGGGGGGGGGGGGGGGGGGGG>GGGGGGGGGGGGGGGGGGGGGGGGGGGEGGGGGGGGGGGGGGGCGFGGGGGGGCFGGGGGG7CFGFGGGGGGGGGFGGGGGGGGGGGGG<?&FGGGDGFGGGGGGGGGGGGGG$@FC?F>FF>GGGCGGGGGGGGGGD?CGGDFCFFGFFFG>GG:CFEGGEGGGEGC;CGGGCCFGGGGGGCGFGGGFCGGGGFFGGGGGGFFGGGGGGGGGGGGFGGGFBGCGD@BFCCGFGFGBFGGGFF7CCFFGGGFFGEGGGGGGGGGGGFFF9EGGGDGCCFGGGGGGFF<<9FGFDCGGGGGGFFDGFF7GGGGGFCGGF<8GGGGFDGGGGGGGGGGGFGGGEGGFGGGGGGGGGGGGGGGGGGGCFFGFCCCCC
@GSLB 82235
TGAGGAATATTGGTCAATGGGCGAGAGCCTGAACCAGCCAAGTAGCGTGAAGGATGACCGCCCTATGGGTTGTAAACTTCTTTTATATGGGAATAAAGGGTGCCACGTGTGGCATTTTGTATGTACCATATGAATAAGGATCGGCTAACTCCGTGACAGCAGCCGCGGTAATACGGAGGATCCGAGCGTTATCCGGATTTATTGGGTTTAAAGGGAGCGTAGGTGGACATTTAAGTAAGTTGTGAAAGTTTGCGGCTCAACCGTAAAATTGCAGTTGAAACTGCGTGTCTTGAGTACAGTAGAGGTGGGCGGAATTCGTGGTGTAGCGGTGAAATGCTTAGATATCACGAAGAACTCCGATTGCGAAGGCAGCTCACTGGACTGCAACTGACACTGATGCTCGAAAGTGTGGGTATCAAACAGGATTAGATACCCT
+
FECEGFGGFFGC9CFFFDFF,CFE7FF,ECFGE@,CEEGGGGEFGGGGGGGGGGGGGG8F@+@F,FFCEC,=4CFAF,,5,EFEDEF9CF,B<FF9?<<7FEGGD<BFFDB7445<<?<4B9FFCF9-CFGGGA<ECFFFBF7EEFEFG,9>C4=%BA86F3B:@=EF8FCCCFC;<;@*2>>F7FEFF=58@<<FEF?GCGEGFFGD+%><F8E<EDF=EG5C@E8-F=#FFA=4#3FBFGGGGGG@:32+>D::DDCFCECDGF=FFFCB?FFGGFGGF@EEGFE,GGGFFEFE9GGGFFE?=+@C@?GFGFCDFFFFGGEF>F,FE<EFGFGGGGGGGGFEC,:,FGGGGGECGF<DFCGFGFFGGGCF9FC6GGDGEGGGDGGGFGGF;9CFC+C<FCEDGGGGGGGFGGFFGFGGGGGGGFCFFGGCCCCC
@GSLB 59
TGGGGAATTTTGCGCAATGGGGGCAACCCTGACGCAGCAACGCCGCGTGCGGGATGAAGGTCTTCGGATTGTAAACCGCTTTCAGTAGGGAATAGTTTGAAGGTACCTACAGAAGAAGCACCGGCTAAATACGTGCCAGCAGCCGCGGTAATACGTATGGTGCAAGCGTTATCCGGAATCATTGGGCGTAAAGCGCGCGTAGGCGGCTTGTTAAGCAGGAATTTAAAGCTTAGGGCTCAACCTTAAGTCGGTTCCTGAACTGGCAGGCTCGAGTGCGGTAGAGGAAGGTGGAATTCCCAGTGTAGCGGTGAAATGCGCAGATATTGGGAAGAACACCAGTGGCGAAGGCGGCTTACTGGACGATAACTGACGCTGAGGCTCGAAAGCGTGGGGAGCAAACAGGATTAGATACCCT
+
9EEDGGGGGGGGGGGGGGGGGGGGGGGGGGGGDFEGGGGGGGGGGGGGGCGGGEGGEFGGGGGGGGGGGDFGGGGGGGGGGDGGGFGGGGGGGGGGGFGG9FFGGGGGGGGCFGGGGGGG8ABFDFGGGGGGCFF>EGGGGGGGGE;EE2;3B;B>3?FFFFDF9EGGE?7<FGGGGGGFCFFGG'FEG@FDE=8EGEEEGGEC?ECEGGFGGGGFGFFG#EC?FF;)FFFFC@EFF+@8FGGFGFF@CEEEGACCEFFDFGGFGEE@;FF-EFGDGG>DAF@DF?,GGGGGGGEE8EFCGGGGGFEFFF?:BEGFC:,698FDGGFGGGFBC@EDCGFDGDGGGGDEFFCGGGGGCBEE8<@FE@GGGGGGGGGGGGGGGFFCDGCDFF@,CCFGGGGFDGGGGGGGGECCCCC
@GSLB 60
TGGGGAATTTTGCGCAATGGGGGCAACCCTGACGCAGCAACGCCGCGTGCGGGATGAAGGTCTTCGGATTGTAAACCGCTTTCAGTAGGGAATAATTTGAAGGTACCTACATAATAAGCACCGGCTAAATACGTGCCAGCAGCCGCGGTAATACGTATGGTGAAAGCGGTATCCGGAATCATTGGGCGTAAAGCGCTCGTAGGCGGTTTGTTAAGCAGGAATTAAAATCTTAGGGCTAAACCTTAAGTCGGGTCCTGAACTGGCAGGCTCGAGTGCGGTAGAGGAAGGTGGAATTCCCAGTGTAGCGGTGAAATGCGCAGATATTGGGAAGAACACCAGTGGCGAAGGCGGCTTACTGGACGATAACTGACGCTGAGGCTCGAAAGCGTGGGGAGCAAACAGGATTAGATACCCT
+
GFFGGGGGFGGGFCGEGGGGG>@FGGGGGGGGGGGGGGGEGGGGGGGGGEFEEFDFFGGC<<FFGFG+F=EFGGGAF:FE=F?<,C<<DFFG,E,<,<A<D<3B5C<FGGG,3,,:@DDFF>+>><:<FF9FC,,@BEGGGFFFF**>>8E9FF*2,,3<@,,739<**41*<F<7:@*2>,?F+<CCBFEGG?C5*1/282*9=8#,F38CC<GFG?EGGD@$<CF7??<*FEE$D*:1CGFFFDG=G>81BFBF,GF<<EA0>GCF>DGECGGF9E,,FGGGDF<GFFGFF<GGF9CGGGGGGGGGGGFCGGGGGCGFGF<C:,F9AGGGGGGGGGGGGGGFFCCGGGFEC,EGGEEFF<DF9GGGFCGFFGGGGGFFGGGFGFGFFGGFACGGGGGGGGGGGFFDEFCCCCC
@GSLB 61
TGGGGAATCTTGCGCAATGGGGGGAACCCTGACGCAGCGACGCCGCGTGCGGGACGGAGGCCTTCGGGTCGTAAACCGCTTTCAGCAGGGAAGAGTCAAGACTGTACCTGCAGAAGAAGCCCCGGCTAACTACGTGCCAGCAGCCGCGGAAATACGTAGGGGGCGAGCGTTATCCGGATTCATTGGGCGTAAAGCGCGCGTAGGCGGCCCGGCAGGCCGGGGGTCGAAGCGGGGGGCTCAACCCCCCGAGGCCCCCGGAACCTCCGCGGCGTGGGTCCGGTAGGGGAAGGTGGAACACCCGGTGTAGCGGTGGAATGCGCAGATATCGGGTGGAACACCGGTGGCGAAGGCGGCCCTCTGGGCCGAGACCGACGCTGAGGCGCGAAAGCTGGGGGAGCGAACAGGATTAGATACCCT
+
FGGGGGGGGGGGGEGCGGGGGGGGGGGGGGGGFGEGGGGGGGGGGGGGGGGGEEEF7FFGGCEGGGGGGGGGGGGGGGGGGFGGGGGGGGGGGGGGGGGGGGGGGGGGGGGGGGGGGGGGGGGG>E8EGGGGGGFGCGFGGGGGGGGEG:EGEGGGEGGGGGGGGGGGGGGGGGGEGGC5CFGGGGGGGEGEF>+:EGGG?EEG5?:/:EEGECEEGEGGGGG59EDFGEGGGGGGGEE?<:DG-==<1E?ECGDGCEF>ED:CEEGE<+#F>FFF0GFGGGGGGCGGGGGFD@=F@7F>BGGGF7GGGGGGFGGGGGGGGF7FCEBEGCFFE7FCFEGGGFGGGGEDGGGGGGF<GGGGGGGGGGGFDEGGGGGGGGDGGFGGGGGGGGF7GGGGGGGGGGGGGFGFGFF<CCCCC
@GSLB 112965
TGGGGAATATTGCACAATGGGGGAGACCCTGATGCAGCGACGCCGCGTGAGCGAAGAAGTATTTCGGTATGTAAAGCTCTATCAGCAGGGAAGAAAAAAATGACGGTACCTGACTAAGAAGCCCCGGCTAACTACGTGCCAGCAGCCGCGGTAATACGTAGGGGGCAAGCGTTATCCGGATTTACTGGGTGTAAAGGGAGCGCAGGCGGTGCGGCAAGTCTGATGTGAAAGCCCGGGGCTCAACCCCGGGACTGCATTGGAAACTGTCGTACTTGAGTATCGGAGAGGTAAGTGGAATTCCTAGTGTAGCGGTGAAATGCGTAGATAGTAGGAGGAACACCAGTGGCGAAGGCGGCTTACTGGACGATAACTGACGCTGAGGCTCGAAAGCGTGGGGAGCAAACAGGATTAGATACCCT
+
F@EFGGGGGFGGGGGGGG9A@FDGGEG8FFGGGGGGGGGGGGGGGGGGGGGGGGEGGCEE9<FFEGGGGDGGGDEFFFFGF<EBAFGGGGDGGGGGGGGGGGGGGGGGGGGGGGGGG8DDGGGEGGDGEGGGGCFGFGGGG?G;CFGGGCEGGGGG9F6GGGGGGGDGGFGECFGGFG7GGGGGFGGGGGFFCFFGGGGEE5EGGGGEGGFFGGGGGGGGGFGGGGGGGGG?>FGGF@<FGG@CFGEGGGGGGGGGGFGGGFFCGFGGFGFGGGFGC@79CGGEC?=FF?E,,FEFFFGGEB9<9@4+=?FFFGGGGDGGFGFB49E,GGGFFGF:FFFDFGGGGGGGEFF@+GEFAGGFFBECGE<CGFC;EF7GGGGCGGGGGGGGGGFBFGGGGFE@EFFGGFFE9GGGGGCCCCC
@GSLB 63
TGAGGAATATTGGTCAATGGACGCAAGTCTGAACCAGCCATGCCGCGTGCAGGATGACGGCTCTATGAGTTGTAAACTGCTTTTGTACGAGGGTAAACCCGGATACGTGTATCCGGCTGAAAGTATCGTACGAATAAGGATCGGCTAACTCCGTGCCAGCAGCCGCGGTAATACGGAGGATTCAAGCGTTATCCGGATTTATTGGGTTTAAAGGGTGCGTAGGCGGTTTGATAAGTTAGAGGTGAAATACCGGTGCTTAACACCGGAACTGCCTCTAATACTGTTGAGCTAGAGAGTAGTTGCGGTAGGCGGAATGTATGGTGTAGCGGTGAAATGCTTAGAGATCATACAGAACACCGATTGCGAAGGCAGCTTACCAAACTATATCTGACGTTGAGGCACGAAAGCGTGGGGAGCAAACAGGATTAGATACCCT
+
FGGGGGGGDGGGGGGGGGGGGGGDGGGGGGGGGGGGGGFGFGGGGGGGGGGGGGGGGGGGGCGDGGGGGGGGFGGGGGGGGGGGGGGDGDGGGGFGGGGGGGGDEFGFFGGGGGGGGGGGGGDEGCFGGGGGEGGGGFGGFBFGEDGGGCEGE:>GGGGGFGGGGGGG@FGGGGGEFGGGGFFFFF;FFGEGGGGE<BCFFFGGGGGGEFFFGFGGGGGGGGGGGF>EEG:GGGGGFFFCGFFFFGGGGGFGGGGGGGFF@FEDGGGGGGGGGGFFGFGGF<CFFFFGGE<,AB,GF@GFGGDGGGCGGGGGGGGGGGGFGF>GGDGGGGGFF9GGGGGGGFGGCF9FFFGGGGGGFGGGGEGGGGGGGGGFF<ECGDGCFGGGGFGGGF@GGGGGGFFFGGGGDGGGGGGGGGGGGGGGGFEGGGGGGGGCC@BA
@GSLB 55686
TGGGGGATATTGCGCAATGGGGGAAACCCTGACGCAGCAACGCCGCGTGAAGGAAGAAGGTCTTCGGATTGTAAACTTCTTTTGTCAGGGACGAAGAAAGTGACGGTACCTGACGAATAAGCTCCGGCTAACTACGTGCCAGCAGCCGCGGTAATACGTAGGGAGCGAGCGTTGTCCGGATTTACTGGGTGTATAGGGTGCGTAGGCGGCCGAGCAAGTCAGTTGTGAAAACTATGGGCTTAACCCATAACGTGCAATTGAAACTGTCCGGCTTGAGTGAAGTAGAGGTAGGCGGAATTCCCGGTGTAGCGGTGAAATGCGTAGAGATCGGGAGGAACACCAGTGGCGAAGGCGGCCTACTGGGCTTTAACTGACGCTGAGGCACGAAAGCATGGGTAGCAAACAGCATTAGATACCCT
+
GGFGGGGGGGGGGGGGGGGGFGGGEGGGGGGGGGGG7FGGGFEGDEGGGGGGGGDGGGDGGGGGGGGGGGGGGGFGGGGGGGGEFFGCGGGGGGFG>FGFFGGGD:FFCGEGGGF@CCEF9F;GG@:CGDGGFGGGGCCFGGGGGGGGG9BG*<CFCFGGGGGGGGG7<FFGGEGGGGD/+?<CFGFFFGE<FGGGGC?>GGGGGGGGGGGGGGG=CF=CFGFDGGGGGGGFGFGGGGGGGGGG4GGGGDGGFEFGF,CGGFFFGGGEFGDG8GGGGGFF/GFFFGGF:CGGGGGGGGFF>C8FFF:7DGGGGGGF7GGGGGFGGF7GF@GGGGGGF@GGGGGGGDGGGGGGEFGFECCGFGGGGGFCEGGFGGGGGGGGGEFGGGGGGGGGFGGGGGGFGFFEGEEEAGGGGGCCCCC
@GSLB 92316
TGGGGAATATTGGGCAATGGGGGGAACCCTGACCCAGCAACGCCGCGTGGAGGAAGAAGGTTTTCGGATCGTAAACTCCTGTCCTTGGAGACGAGTAGAAGACGGTATCCAAGGAGGAAGCCCCGGCTAACTACGTGCCAGCAGCCGCGGTAATACGTAGGGGGAAAGCGTTGTCCGGAATAATTGGGCGTAAAGGGCGCGTAGGCGGCTCGGTAAGTCTGGGGTGAAAGTCCTGCGTTTAAGGTGGGAATTGCTTTGGATACTGTCGGGCTTGAGTGCAGGAGAGGTTAGTGGAATTCCCAGTGTAGCGGTGAAATGCGTAGAGAGTGGGAGGAACACCAGTGGCGAAGGCGACTAACTGGACTGTAACTGACGCTGAGGCGCGAAAGTGTGGGGAGCAAACAGGATTAGATACCCT
+
C8CCB@CCFGGF@AFCGGD,<@CFEGGG:EFFFFGGGGDG8CFGCCCFE7CFCFGFFDFF=BFGG7F7F7>FGGGD,,<>A;FF;CF,,>AFBC*>>BCCFCFEGGGFFBF8,<:<CCGGGG7FGCEFDF@CCF7FGGG,<FC6*;>:C88E*0+<8<:CGG9<#=:18@C::/C@E,:/;C5=<FF7;8#0#24/88>58CE5EEF@:7BF>CCCC:CCEDF,9GFFFC<C>CFA#FAFCDFGFGFGFGFF8<,FFFF@:<@#C77?7E=FA=,FEA,FFB9FAE8FEEF<?98FC<DFC5?,+487F<C9C9CFC>GFF==EEA,GGFF6<F@:,C9FEC:CCFGCGGEEFFDGGGGGGGGGGGFFFGEF;GGGGGDF:@B,DAGD@GGFGFFGGFCFFEFGEFAGGGGFGCCCCC
@GSLB 66
TGGGGAATATTGCACAATGGAGGAAACTCTGATGCAGCGATGCCGCGTGAGGGAAGAAGGTTTTAGGATTGTAAACCTCTGTCTTCAGGGACGAAAAAAGACGGTACCTGAAGAGGAAGCTCCGGCTAACTACGTGCCAGCAGCCGCGGTAATACGTAGGGAGCGAGCGTTGTCCGGAATTACTGGGTGTAAAGGGAGCGTAGGCGGGATCGCAAGTCAGATGTGAAAACTATGGGCTTAACCCATAAACTGCATTTGAAACTGTGGTTCTTGAGTGAAGTAGAGGTAAGCGGAATTCCTAGTGTAGCGGTGAAATGCGTAGATATTAGGAGGAACATCAGTGGCGAAGGCGGCTTACTGGGCTTTAACTGACGCTGAGGCTCGAAAGCGTGGGGAGCAAACAGGATTAGATACCCT
+
EGGGGGGGGGGGGGGGGGGGGGGGFFGFGGGGGGGGGGGGGGGGGGGFFGGGEGFGGGFECFGGGGGGGGGGGGGGGGGGGGGGGGGGGGGGGGGGGFGGGGGGGGGGFGGGGGEFGDAGFFGGCGGGGGGFGGD8DFCFEFEGFGGG:@>CGGFG;ECF:3FGGGGDGGGE,FGE>EGGCFC?FGGFEGGGGGGECFFDECCG<CGGG@AEC@EG=GGGGFEEGGCCGFEGFGFGGFGCFGGGFFFGGGGGFFDFGBA<<C=+288@F=AEE8F=A<A:$C9FGGGGEC=CDCF:F8GGEFCGEGGGFFC,CCGF@F,E9F,C,GGDFFFCEEEFFCEGDGGEGGF@FDGGGCFCDGGGGGGGGGFGGGGF:CEGGGECCFEF8FCGEEGFC8F9GFEAGGGGGGGGFEFFCCCCB
@GSLB 91705
TAGGGAATTTTCGGCAATGGGCGAAAGCCTGACCGAGCAATGCCGCGTGAATGAAGAAATTCTTCGGAATGTAAAATTCTGTGGTGAGGGAAGAAAGGTATTAGAAGGAAATGGCTAATATTTGACGGTACCTTACTAGACAGCCCCGGCTAACTATGTGCCAGCAGCCGCGGTAATACATAGGGGGCAAGCGTTATCCGGAATTATTGGGCGTAAAGCGTGCGTAGGCGGCCACTTAAGTCTGTCGTGAAAGCCCACAGCTTAACTGTGGAGGGTCGATGGAAACTGAGAGGCTTGAATCTAGGAGAGGTAAGTGGAATTCCATGTGTAGCGGTAAAATGCTTAGATATATGGAGGAACACCAGTGGCGAAGGCGGCTTACTGGTCTAGAATTGACGCTGATGCACGAAAGCGTGGGTAGCAAACAGGATTAGATACCCT
+
GCFGGGGGGGGGGGGGGGG8FGGGGGGGGGGGGGFGGGGGGGGGFGGGGGGGGGGGGGGGGGGGGGDEGGGGGGGGGGGGGGGCGGGFGGGGGGFGGGGGEFGGGGFGGGGGGGFC?FGC9FGFFGGGGGGGGGGGGGGG,EFFGGGGGGGGGGGGFF@GGFGGGGGGGGGGGEGGGG;CF6AFFGGGGGGFGFGDFFFBFFCCF@CFC<EEGGEG5FCEEGGGECE@CC@CEGGGGFGGFEEGGGC7EGEFCGD8FEGCFGD,CFGGGEEAB@CDGFDGGGGFC<GGFF8GGFFCGGGGFGFFAFAEBC,<9E<<EF<FFFFGFGGGGGDGGGGDGCGGGDGFFFEFGEGGGGGGFGGGGGGFDGGFFGCGGGGGGGGGGGGGGGGGGGGF7GGGGC@GGGF@CCFFGF7DGGGGGGGGGGFGGGGGGGGGGGGGCCCCC
@GSLB 68
TGGGGGATATTGCACAATGGGGGAAACCCTGATGCAGCGACGCCGCGTGGAGGAAGAAGGTTTTCGGATTGTAAACTCCTGTCGTTAGGGACGATAATGACGGTACCTAACAAGAAAGCACCGGCTAACTACGTGCCAGCAGCCGCGGTAAAACGTAGGGTGCAAGCGTTATCCGGATTTACTGGGTGTAAAGGGAGCGCAGGCGGAAGGCTAATTCTGATGTGAAAGCCCGGGGCTCAACCCCGGTACTGCATTGGAAACTGCTCATCTAGAGTGTCGGAGGGGTAAGTGGAATTCCTAGTGTAGCTGTGCACTGCGGAGATATTTGGAGGAACACCAGGGGCGAAGGCGGCTTACTGGACGATAACTGACGCTGAGGCTCGAAAGCGTGGGGAGCAAACAGGATTAGATACACT
+
C@CFEGGGGGGGGCDGFGGGGD7CEGF<,6FEF<FGF8FECFGGGGGGEF@8??CFFGGGF99FFEFFDGFAEFCAD@FDFGGFDFDGFEEGEGGDGGAF9=CGGGGGGFFEC@DCE,@CBFGDFCG@CFFGGGG7EFA1,8<,*><C<8*3@C5632:C<BEBFEFGG7CEFGGGGGGGF:+<CCCC>7FC?C86CC;5:EEGGGCF<5,#2;-C,,<<,B>CFG9E>:GEEEGCCFC<8E@7@5*@5/#,9E=CF=6:D>:$9,33.3*0'4CCB==C;C3B<<<<?,?<:,?<E<A,GGCFE,<,EEC,8+8,+,5,9EF<C6,F<F<,,:,C9@<@,@,@F:8++CDCEFC,F8,<CGF<@9C88,,C@,6@C+,8CCF@C:DGEGED<<<9@<DFFC6;66<DFF;6A,@@
@GSLB 108802
TGAGGAATATTGGGCAATGGAGGCAACTCTGACCCAGCCATGCCGCGTGAGTGAGAAGGTTTTCGAATTGTAAAGCTCTTTCGGGTGTGAAGATGATGACGGTAACACCAGAAGAAGCCCCGGCAAACTTCGTGCCAGCAGCCGCGGTAATACGAAGGGGGCGAGCGTTGTTCGGAATTACTGGGCGTAAAGGGTGTGTAGGCGGTTAAGTAAGATAGTGGTGAAATGCCGGGGCTCAACCTCGGAATTGCCATTATGACTATTTAGCTAGAATGATGCAGAGGATAGCGGAATACCCAGTGTAGAGGTGAAATTCGTAGATATTGGGTAGAACACCAGAGGCGAAATCGGCTATCTGGGCATTGATTGACGCTGAGGCACGAAAGCATGGGGATCAAACAGGATTAGATACCCT
+
DGGGGGGGGGGGGGGFCCEFFGDC7FFG@ECFCCCECDFGCF<,FC+@FCCFEFFGFG8FGFGGGGGG7FGFFGGGFFGGGGGDCGGE79?ECAC?CEFFDEGGDFG=FDEGGG@?,=BDECE7CFGGGGGGGGGGGGGAF8=G?GGGG7FG?;+B@C'>FEF:7CCFGGGFC@FC=CFCFFF:<<F8:C@3>CFG9@/CA9DCEGFEF<F><E?GGGEGCCEFFFFFGGG5EG,F;FBEFC:EDGGFFCE9EGGF5CFC@E=FF/A;AFEAFGF:DFF<<CGGGGFB,FFFF:4B:,,FCC,=,GGFFCGFFGF7F@4@CFGEF@FGGFFGGCF9C<B:7GFDFF@+CGEC,?FCC@CC,C,@DGFC6FCFFCFAFEFFFGFCFGFEECF9FCF=,CC6@,GGF<FEE68<C@A
@GSLB 86725
TGGGGAATATTGCACAATGGGGGAAACCCTGATGCAGCGACGCCGCGTGAGCGAAGAAGTATTTCGGTATGTAAAGCTCTATCAGCAGGGAAGAAAAAAATGACGGTACCTGACTAAGAAGCCCCGGCTAACTACGTGCCAGCAGCCGCGGTAATACGTAGGGGGCAAGCGTTATCCGGATTTACTGGGTGTAAAGGGAGCGCAGGCGGTGCGGCAAGTCTGATGTGAAAGCCCGGGGCTCAACCCCGGGACGGCATGGGAAACTGTCGTACTTGAGTATCGGAGAGGTAAGTGGAATTCCTAGTGTAGCGGTGAAATGCGTAGATATTAGGAGGAACACCAGTGGCGAAGGCGGCTTACTGGACGATAACTGACGCTGAGGCTCGAAAGCGTGGGGAGCAAACAGGATTAGATACCCT
+
G@FGGG7FEGGGGGGGGEF8,BEFGGGFGFGGGGGGGG7BFEGG>FGGDEFFGGEFGGGGFGGGGGEEGGGFFDGGGGGGGGC9,BEFCEGGGGGGGFE7=,?<F7BFG9F,3DFFF8,,=D<3C>EEFGCGGGGD?>CFFDFDGBFDDG<6<<FFGGGFF@:GFEEC?CACFECEGCF7;<E<#(GGGFGGFFFGFF6>:C5DGDEFCGCFGGGFGC6<CFGEGGGGGGFEEF@5FDBECCFF@EEC=:EG#8GGGGGFFEEFFC@@33FDGGGGF>EC9GGGGGGF9FGGGFEFE<<FCFEF@GGGGDGGGGGCFCC7GGGGFFF?CFGF?9GGGGGEEGGGGEGGCGGGGGGGFEEGGGGF@<FFFGDGGGGGFGGECC8F,FFC7FDCGGGGGFF?FGGGFEFE@@CGGGCC?CC
@GSLB 97919
TGGGGAATATTGCACAATGGGCCCAAGCCTGATGCAGCGACGCCGCGTGCGGAATGACGGCCTTCGGGTTGTAAACCGCTTTTGACTGGGAGCAAGCCCTTCGGGGTGAGTGTACCTTTCGAATAAGCACCGGCTAACTACGTGCCAGCAGCCGCGGTAATACGTAGGGTGCAAGCGTTATCCGGAATTATTGGGCGTAAAGGGCTTGTAGGCGGTTCGTCGCGTCCGGTGTGAAAGTCCATCGCTTAACGGTGGATCCGCGCCGGGTACGGGCGGGCTTGAGTGCGGTAGGGGAGACTGGAATTCCCGGTGTAACGGTGGAATGTGTAGATATCGGGAAGAACACCAATGGCGAAGGCAGGTCTCTGGGCCGTCACTGACGCTGAGGAGCGAAAGCGTGGGGAGCGAACAGGATTAGATACCCT
+
GGGGGGGGGGGGGGGFEGGGGGGGGGGGGGGGGGGGGGGGGGGGGGGGGDGGFFGGGFGGCFGGGFGGGGGGGGGGGGGDGGGGGGFGGGGEGGGGFGGG8EGGGGGGGGGGGGCGGGGGGGGGGGGGGFGG?EGFGCGGGGEEFFFGGGGGGGGGGGGGGGGG6?FFE>GGGG9FGGGGGGGGGCEGGGFFGFGGGGGGGGGGGFGGGGGGGGC:5EGGEGGGG5CGGGFFGFGGGGGGGGGGGGGGFGGGGGGGGFFFCF@<GGGE;GGGGGGGGFGGGGGECGFGGGGGFGGGF9FGGGGGEGECGGGGGGGGGE<9GGGGGGGGFGGGGDEGGEFFEFC7GE<GCGGGGGGFGGGGGGF8GCFDGDGGGGFGGGGGGGGGGFGFGGGGGGGGGGGGGGGGGGGGGEGGGGGGGGFDCCCCC
@GSLB 87212
TAGGGAATTTTCGTCAATGGGGGGAACCCTGAACGAGCAATGCCGCGTGAGTGAGGAAGGTCTTCGGATCGTAAAGCTCTGTTGTAAGAGAAAAACGGCACTCATAGGGAATGATGAGTGAGTGATGGTATCTTACCAGAAAGTCACGGCTAACTACGTGCCAGCAGCCGCGGTAATACGTAGGTGGCGAGCGTTATCCGGAATGATTGGGCGTAAAGGGTGCGTAGGTGGCAGATCAAGTCTGGAGTAAAAGGTATGGGCTCAACCCGTACTGGCTCTGGAAACTGATCAGCTAGAGAACAGGAGAGGACGGCGGAACTCCATGTGTAGCGGTAAAATGCGTAGATATATGGAAGAACACCGGTGGCGAAGGCGGCCGTCTGGTCTGGATTCTGACACTGAAGCACGAAAGCGTGGGGAGCAAATAGGATTAGATACCCT
+
GGGGGGGGGGGGGFGGGGGGGGGGGGGFGGFGGGGGGGGGGGGGGGGGGGGGGFGGGGGGGGGGGGGGGGGGGGGGGGGGGCFGGGGGGGGGGGGGC7FFEFCFFFGGGCFFCFGGGGGGFFFFFFGGFGGGGGGGGGGFGGGGG>GGGGGGGG?G9GGFDGGGGGGGGEGGGEGGGG?FCCGEGDGGGEGEFGGGFGGGDCEGCFF6EFGFCCGG>GGGFEEGGGDGGGFFCE7A?FCFFFFFGGGGEGG.;C:CGGDCCFFGGGGGGFCDFED?D==FCCGGGEFFCFFD?,FF<FGGF<FCFFFCGFGGGGGGGFDCGGGFGGGEEGGGFGFE,GGGDB,FF?EDGGGFFFGGGEGGGEGFFDF@GFCEC>GF@EGFDFGFFGFF<GFCFFEC9FGGGGGDFCFEFGEF:EGGGGFFFAGGGGGGGGFGDGGGCCCCC
@GSLB 84459
TGGGGAATATTGCACAATGGGGGAAACCCTGATGCAGCGACGCCGCGTGAGTGAAGAAGTATTTCGGTATGTAAAGCTCTATCAGCAGGGAAGATAATGACGGTACCTGACTAAGAAGCACCGGCTAAATACGTGCCAGCAGCCGCGGTAATACGAATGGTGCAAGCGTTATCCGGATTTACTGGGTGTAAAGGGTGCGTAGGTGGCAAGGCAAGTCTGAAGTGAAAATCCGGGGCTCAACCCCGGAACTGCTTTGGAAACTGTTTAGCTAGAGTACAGGAGAGGTAAGTGGAATTCCTAGTGTAGCGGTGAAATGCGTAGATATTAGGAGGAACACCAGTGGCGAAGGCGGCTTACTGGACGATAACTGACGCTGAGGCTCGAAAGCGTGGGGAGCAAACAGGATTAGATACCCT
+
EGFFGEDGEFGGGGGGGGGFGGGGGGGGGGGGGGGGGGEGGGGGGGGGGGGGGGGGGFGGGGGGGGGGGGEFGGGFGGGGGGGGGGGGGGGGGFGGGGGGGGGGGGGGGGGGGGGGGGGGGGGFGGGGG;FGGGFGGGGGGCFGGGGGGGGCGGGFGGGGGGGGGG@CBCF=FE@EEGGGGFCGGGGGEGGGGGGFGEG@FGGGGFFGCFGGGGGCGGGGGGGGGGGGGFFGGFCCEFGEFGGGFBEB?FFGGCGGGGGGGGGGGGGGGGCGGGGFGFFGFAFEGGGGGGGGGGGGGGGGGFDGGGGGGGGGGC@GGDGGFGGDGGFGFFGFFCDFCGGGGGGGGDGGGFDGFFGGGGGEGFFFCAGGGEFGGGFFFDGF@GGGGGGGGGGGGFCGGGGFGGGGGFFGGGFCA<B8
@GSLB 74
TGGGGAATATTGCACAATGGGCGCAAGCCTGATGCAGCGACGCCGCGTGCGGGATGACGGCCTTCGGGTTGTAAACCGCTTTTGATCGGGAGCAAGCCTTCGGGTGAGTGTACCTTTTGAATAAGCACCGGCTAACTACGTGCCAGCAGCCGCGGTAATACGTAGGGTGCAAGCGTTATCCGGACTTATTGGGCGTAAAGGGAGCGTAGACGGCAAGGCAAGTCTGAGGTGAAAACCCAGGGCTTAACCCTGGGACTGCATTGGAAACTGTCTGGCTCGAGTGCCGGATAGGGAAGCGGAATTCCTAGTGTAGCGGTGAAATGCGTAGATATTAGGAAGAACACCAGTGGCGAAGGCGGCTTACTGGACGGTAACTGACGTTGAGGCTGGAAAGCGTGGGGAGCAAACAGTATTAGATACCCT
+
,@@ECDCFEFFGFGGGF,CA86@FDGE@FCF@<CA9@8CFCFE@ECGGGCFGGCC4,9CB>C7FCFEGDBCFFCGFGDGGCGG9+C<FFDEECG,B+:BBE@7B:>DDFDG<<FFFC,::F<,,>BEFG:77*CFFFBFEEGGF,@*,<,BCE8CF:CC9<F:,2;*8<F:AC::13**<EEG8*:C<9A+:FFG5:FFG:8>//:8>5;,C:3C,@;0AF@=,?F6#;6>,8:-+7DEFCGD@5DCBE=<FCE=B>;4,CFFEB9G=CDCC7=C:D7='>57<FE<A,,,,+@FB<CE,FB,EE<,<<CCE:=C5BGFEGGECEABBC:,DFAGFFC,B6CF@C,EGF>FECGGGCEDEECC,B7,,CGCGGFCF8C@A@E<E,AC6,F8CFC6@F;FFFGGGGGEE6C,C,ECF@CA,,66
@GSLB 75
TGGGGAATATTGCACAATGGGGGAAACCCTGATGCAGCGACGCCGCGTGGAGGAAGAAGGTCTTCGGATTGTAAACTCCTGTTGTTGAGGAAGATAATGACGGTACTCAACAAGGAAGTGACGGCTAACTACGTGCCAGCAGCCGCGGTAAAACGTAGGTCACAAGCGTTGTCCGGAATTACTGGGTGTGAAGGGAGCGCAGGCGGGAGAACAAGTTGGAAGTGAAATCCATGGGCTCAACCCATGAACTGCTTTCAAAACTGTTTTTCTTGAGTAGTGCAGAGGTAGGCGGAATTCCCGGTTTAGCGGTGGAATGCGTAGATATCGGGAGGAACACCAGTGGCGAAGGCGGCCTACTGGGCACCAACTGACGCTGAGGCTCGAAAGCATGGGTAGCAAACAGGATTAGATACCCT
+
FGGGGB:@@FGGGGGGGGGGFFGGGGGGGCFGGGFGGGCGGFGGGGGGGDGGGGG8,CFGGFFDGGGGGB=FFGGGCA@EGGGGGGGGGGGGGGFGCEFGGGECCGGGGGGGGGGFGGC<FA:FC-EGGFGFC?<@CFFFGGGGEGGGGE<?FG>2>=FFGGGF>GFG=CCCFGGGCF7FCFFFEACEFBFEFEEGDCFC:EEGGGGFC8CFFFFFE@FG;EF/GGFCFGGGDF@@B<FGCED@FGGCCCFFDCFF9GGFGFF0GDDFDFFFGFGGFEFGFGGGGGEFFGDDGGGEFDFDA,+@CFGGGGFFCEGFDGGGGGEF?CGGGFGFDGGGGGGGGGGGFCGGDGGEEGFGGGFGGGGFGFC@@GGF@CGGGGDGGGGGFF8GGGGGGGGGGGGGGGGGGGGDFCFCC@C<
@GSLB 76
TGGGGGATATTGCACAATGGGGGAAACCCTGATGCAGCGACGCCGCGTGAGCGAAGAAGTATTTCGGTATGTAAAGCTCTATCAGCAGGGAAGAAGAAATGACGGTACCTGACTAAGAAGCACCGGCTAAATACGTGCCAGCAGCCGCGGTAATACGTATGGTGCAAGCGTTATCCGGATTTACTGGGTGTAAAGGGAGCGCAGGAGGAAGGCTAAGTCTGATGTGAAAGCCCGGGGCTCAACCCCGGTACTGCATTGGAAACTGTCAATCTAGAGTACCGGAGAGGTAAGCGGAATTCCTAGGGTAGCGGTGGAATGCGTAGATATTAGGAGGAACACCAGTGGCGAAGGCGACTTACTGGACTGCTACTGACACTGAGGCACGAAAGCGTGGGGAGCAAACAGGATTAGATACCCT
+
FGFFEGCGGGFGGGGFGFGGGGGGGGGGGGGGGFCFGGEFGGGGGFGFGGF=C87@FGFEFGFGGGG:?<FGGGGGGG,EFFGGFGGGDGFGF?FFGGFGGGGGGBF7<FFFDFE9>>FFFGCGGCC+@FFGGF<FFFEFGEFFGGGFGGECF;=?.8<4@CFF9EFGFGGGFGFEEGGG:FFFC?F9+A8>@FFFE5C8ECEGG7FGF@FG9FGGFGFGGFGCFFGFCGFGFEGGDGFC@DFCGGGGGGGFFGGGGFAFGGFFGGFEFFGGFFD7CEGGFFFDEDCGDGCFGFGFGGGGFAA,GEE@FFCAFFCFC+FGFE@<EA9GFEC,FGGGGGGFFFEGFGGC:@GGFCAFEFF<F@GGFFEGFGFFCAFGGCFFGFFEGFCGGGGGFDFGDGFE9CFF9GGF@AFDGCCCCC
@GSLB 81476
TGGGGAATATTGCACAATGGGGGAAACCCTGATGCAGCGACGCCGCGTGAAGGAAGAAGTATTTCGGTATGTAAAGCTCTATCAGCAGGGAAGATAATGAAGGTACCTGACTAAGAAGCACCGGCTAAATACGTGCCGGCAGCCGCGGTAATACGTATGGTGCAAGCGTTATCCGGATTTACTGGGTGTAAAGGGTGCGTAGGTGGTAAGGCAAGTCTGAAGTGAAAATCCGGGGCTCAACCCCGGAACTGCTTTGGACACTGTTTCGCTAGAGTACAGGAGAGGTAAGTGGAATTCCTAGTGTAGCGGTGAAATGCGTAGATATTAGGAGGAACACCAGTGGCGAAGGCGACTTACTGGACTGCTACTGACTCTGAGGCACGAAAGCGTGGAGAGCAAACAGGATTAGATACCCT
+
AF@CEFFGGGGDDFCFFGC@CFGDGF8@@FGGGGF<FCC+CFGEGGGGDFG9<=FEECD9C<A<A<@+=B8FDDF9EAEFGG9,<<FFFE+BFEGGGF9<,CAFGCFF<CFGFC<FF@FD@EFCECG@D,,C+,,BB<FC:<CFE**5*44@;>9&5.,:=C,?342>F<?=<F@<(::?EE@FDGGGC@FCFFE=:GG8FG$D@8#=<;C9@FEAF<@@;GE:FFE17CEGG=B=8CEEE@8B<B#F@6C96/0?;?#FCAFFCF.*3B'>EECFA:EEFF?B5,,,GFECAC,C,C,9GGGC7FBCGGF?:=,7,GEAGFADGGFCFFCGEGGGGGGCF@FDCFCFCCEFEC,,F<EFEEGEE<FE;-<;,F8FFC7C;@GGFF:@CFC@,EAGFEGFFAEE,EEGFFFAA9C@
@GSLB 102659
TGGGGAATATTGCACAATGGGCGAAAGCCTGATGCAGCGACGCCGCGTGAGCGAAGAAGTATTTCGGTATGTAAAGCTCTATCAACAGGAAAGAAAATGACGGTACCTGACTAAGAAGCCCCGGCTAAATACGTGCCAGCAGCCGCGGTAATGCGTATGGTGCAAGCGTTATCCGGATTTACTGGGTGTAAAGGGAGCGCAGGCGGAAGGCTAAGTCTGATGTGAAAGCCCGGGGCTCAACCCCGGTACTGCATTGGAAACTGGTCATCTAGAGTGTCGGAGGGGTAAGTGGAATTCCTAGTGTAGCGGTGAAATGCGTAGATATTAGGAGGAACACCAGTGGCGAAGGCGGCTTACTGGACGATAACTGACGCTGAGGCTCGAAAGCGTGGGGAGCAAACAGGATTAGATACCCT
+
FFGGGDGGGGGGGGGGGC9C@FFGGGGGGGFGGGGGGGGGGDDGGGGGGGGDFFGEGGGFFFGGGGGCF@FFGGGFGGGFFGGGGGGGGGGGGGGGGFGGGGGGC+EFGGGGGG8FGFGGGGGGGGGGGGD,+3<F+3@+8<:88@FG:FB=;DE>:<<:838@BE:FFEDEF:F<*9F7;C#=FECFCFFGFGEDE?2=1:88GGF=GFAGGDB03E>09GGFFFC>ECFGGFE>57FCGGEEGFGDFGGGGGF9FGFGGFGFFADFFFDG=GGGGGGFDCFGGGFGF<?E8GDCCCFFF=EGGGGGGGGFDDGFFFGFGFEFC,GGCFFGFEGF?FGGGGGGCDGGGGGGGGGGGGGGGGFF9E<CGGGGGGGGGGGGFCGGGGGGGGGGGGGGGGGGGGGGGGGGGF?CCCCC
@GSLB 75706
TGGGGAATATTGCACAATGGGGGAAACCCTGATGAAGCGACGCCGCGTGAAGGAAGAAGTATCTCGGTATGTAAACTTCTATCAGCAGGGAAGATAGTGACGGTAACTGACTAAGAAGCCCCGGCTAACTACGTGCCAGCAGCCGCGGTAATACGTAGGGGGCAAGCGTTATCCGGATTTACTGGGTGTAAAGGGAGCGTAGACGGTGTGGCAAGTCTGATGTGAAAGGCATGGGCTCAACCTTTGGACTGCAGTGGAAACTGTCATACTTGAGTGCCGGAGGGGTAAGCGGAATTCCGAGTGTAGCGGTGAAATGCGTAGATATTAGGAGGAACACCAGTGGCGAAGGCGGCTTACTGGACGGTAACTGACGTTGAGGCTCGAAAGCGTGGGGAGCAAACAGGATTAGATACCCT
+
CCFFG@CGFEFGGGGFGGGGFCECFF,,B<FCAF-E9F@B6+C+CFGEGGFFCDEFFEEFGGGG9EF=FFFFFGGCFDFGFC-@FCFGFECFGGGGGGDFGDFD++=<BDFEEE<F<=EF+:FFC@FFGGG8FDFF(F0DFGG$6FGGFGECG9>>FBFFCFE>GDFGGCEDCFFEGFED;91F,F314CFDFGGGDGG*2?EFE>88CCE7;<F0@<CFEFEFEE77:C8GFFGG@19DF=E#6.FE<FC@A0C@FCC;GF?FEFFA-DBA<>@72:C://ACEB++?,C,8GF>7FFFGFCECBFAAFECE7FC,GGGFDF,F=8FC,?C,GFEEFC:CCGGFE>ECEFCC,GGGGEC@EFFGGGGGGGFD@GF8>GGGF?<7>F@C?GFEF,GF<CGGGGGGEC<E<<@BCB-
@GSLB 80
TGGGGGATATTGCACAATGGGGGAAACCCTGATGCAGCGACGCCGCGTGGAGGAAGAAGGTTTTCGGATTGTAAACTCCTGTCGTTAGGGACGATAATGACGGTACCTAACAAGAAAGCACCGGCTAACTACGTGCCAGCAGCCGCGGTAAAACGTAGGGTGCAAGCGTTGTCCGGAATTACTGGGTGTAAAGGGAGCGCAGGCGGGAAGACAAGTTGGAAGTGAAAACCATGGGCTCAACCCATGAATTGCTTTCAAAACTGTTTTTCTTGAGTAGTGCAGAGGTAGATGGAATTCCCGGTGTAGCGGTGGAATGCGTAGATATCGGGAGGAACACCAGTGGCGAAGGCGGTCTACTGGGCACCAACTGACGCTGAGGCTCGAAAGCATGGGTAGCAAACAGGATTAGATACCCT
+
GGGGGDEDGGGGGGGGGGGGGGGGGGGGGGGGGGGGGFFGGGGGGGGGGGCGGGGGGGGGGGGGGGGGGGGGGGGGGFGGGGGGEGGGGGGGGGGDEGDGGGGGGGGGGGFGGGGFGGGGGGGGGDGFGGGGGGCGBFFCEGGFGGCGE7C;FGDGGGFGGCGGG=<>+=0C;?D?GGGGGGFEGF<?:<:CFFGGGD>EBCCDFGGFF;GG<FFFEECCFFFGCGGGGEGGFGGF5DCE@CDG),DFD@B,<C;AEFFGCFGFGDCFFF3;7BAAFC6A?0EFB5,C<CFDGGC@+ECEGGFCGC:8FB,EC@BDFDF9GGGGGEGGGGGFGFGFFFFGGGGGGGFFECGFDGGGGGFFEFB<9GGDGEF@<CGGGFGGGGGE9GFFGGGGGGGECECGGGGFECGGGGGCCCCC
@GSLB 81
TGGGGGATATTGCACAATGGGGGAAACCCTGATGCAGCGACGCCGCGTGGAGGAAGACGGTTTTCGGATTGTAAACTCCTGTCGTTAGGGACGATAATGACGGTACCTAACAAGAAAGCACCGGCTAACTACGTGCCAGCAGCCGCGGTAAAACGTAGGGTGCAAGAGTGGTCCGGAATTACTGGGTGTAAAGGGAGCGCATGCGGGAAGACAAGTTGGAAGTGAAAACCATGGGCTCAACCCATGAATTGCTTTCAAAACTGTTGTTCTTGAGTAGTGCAGAGGTAGATGGAATCCCCGGTGTAGCGGTGGAATGCGGAGATATCGGGAGGAACACCAGTGGCGAAGGCGGTCTACTGGGCACCAACTGCCGCTGAGGCTCGAAAGCATGGGTAGCAAACAGGATTAGATACCCT
+
CF8@CFGGGGGGGGGFGCFFGGGG:FFGEGGGGGGGGGGGG>FGDGGGGGDFEFFGF,BFGCFGGGGGGGFGGGGG9FFF,EF@=CGGF@DGDGGGGGGGGEGEFEGGCGG=DFCFCGC@CFGDGGGG8FA>@F8FBEFGCDFFE>FFCEGGFGGF,=EF@FEFCF:F9-7>CFG/EFEGF<@?CFFE0<C:F*CCEDGGC+?8E;CFDA8CF@6ECG2000<F>C5<FGFFG?CF>FGGGGDG@+FGFGF79E7E9@@=>>B8>#F>?B:>9F=GGFFFBF,7F?,B@,FGFB8+DFCFFDC+EFEE5,BF7B7C7F,F<C7+EEBFFGFCEFDC9EF8,7GFDDGGGC@<<FFFEFA@GGF8GGGGF@+7GEGGGGEFGGGF9GGGGGFGGGGFGGGGGGGGFEC<F@CC,CCC
@GSLB 104694
TGGGGAATATTGCACAATGGGGGAAACCCTGATGCAGCGACGCCGCGTGGCGGAAGAGGGTCTTCGGATTGTAAACTCCTGTTGTTGAGGAAGATAATGACGGTACTCAACAAGGAAGTGACGGCTAACTACGTGCCAGCAGCCGCGGTAAAACGTAGGTCACAAGCGTTGTCCGGAATTACTGGGTGTAAAGGGAGCGCAGGCGGGAGAACAAGTTGGAAGTGAAATCCATGGGCTCAACCCATGAACTGCTTTCAAAACTGTTTTTCTTGAGTAGTGCAGAGGTAGGCGGAATTCCCGGTGTAGCGGTGGAATGCGTAGATATCGGGAGGAACACCAGTGGCGAAGGCGGCCTACTGGGCACCAACTGACGCTGAGGCTCGAAAGTGTGGGTAGCAAACAGGATTAGATACCCT
+
GDDEFFGGGGGGGGGGG9EFCGGGFGGFGGGGGGGGGGG@EGGEGGGGGG+@FCFEGGCGGGGGG<CBC@FFGGFGGFGGGFGGGGGGGGGCFFDEGDCFG+FFEGGGFGGGGGGFGGG@EFGFGCC@FFGFCFCDCG7<FGGGGGG7>:BFGGC?<BF,?FGGFGGFGEC:<<FFEGFFGGGFGGGGGGGFGGGFGGGCFEEGEGGGGFFFG>CDCGGGGGG;GGDGGGGFFGGGFGGGGGGFFGCGFGFE:FGFBDDA8GFGFGFFFBFG4FF>=BCFCGFGFGGGGGGFGGGGGGGGGGGGCGFFF9E,@GGGGGGGGDGEGGFCCD@EEFFGGGGGGGGGGGGGGGGFGGGGFGFF9F@EE<EF@GGDGGGGGGCGGGGGEFCGFDGGGGGGGCGGGFGGGGGGGGGCCCCC
@GSLB 79422
TGGGGCATATTGCACAATGGGGGAAACCCTGATGCAGCGACGCCGCGTGAGCGAAGAAGTATTTCGGTATGTAAAGCTCTATCATCAGGGAAGAAAAAAATGACGAGACCGGACTAAGAAGCCCCGGCTAACTACGTGCAAGCAGCCGAGGTAATACGTAGGGGGCAAGCGTTATCCGGATTTACTGGGTGGAAAGGGAGCGTAGACGGGTGGGCAAGTCTGATGTGAAAACCCGGGGCTCAACCCCGGGACTGCATTGGAAACTGTGAAACTAGAGTACCGAAGAGGTAAGCGGAATTCATAGTGTAGCGGAGAAATGCGTAGATATTAGGAGGAACACCAGAGGCGAAGGCGGCTTACTGGACGGTAACTGACGTTGAGGCTCGAAAGCGTGGGGAGCAAACAGGATTAGATACCCT
+
FFGG>,@EFGGGGGDEDDGDCC@FEGGEEGCGGGEGCF+@:CFGGGEEECEGGGFEGFFFFGFFEFEB=4E@FGG9DEGFGGCF,<CEFFFGEFGGGD:B,8D9F+3>:>+@BFC<9@F<:3><FCEGGC>B;D:<<:**3,8@:,>:*1=:?,2@F7F,4CFF77<FEE<<+<=EC><?EE:04#<CC)?(523<C?CE9A?:0<=A?#),B<:;>FCDBC?@>31<FCCC8C5<=38>++8.0#:<@D::,,F?,:C=@<,,,C,,?7,CA,?;CA4++C,CDFAB+:=B,CAEEB?C,,BGGCF7=CC5,,FB7=8,,?AFGFE,:,,E<,E8,FCC8CB,F77FEEGDGDF<C,,F:@@67GGGDFF,CGGFB,6,B@EGGFGGCEF:EFFC<GE8AGFGGFF9GGGGFE@CCCC
@GSLB 110749
TGGGGAATATTGCACAATGGGGGAAACCCTGATGCAGCGACGCCGCGTGGAGGACGAAGGTCTTCGGATTGTAAACTCCTGTTGTTGAGGAAGATAATGACGGTACTCAACAAGGAAGTTACGGCTAACTACGTGCCAGCAGCCGCGGTAAAACGTAGGTCACAAGCGTTGTCCGGAATTACTGGGTGTAAAGGGAGCGCAGGCGGGAGAACAAGTTGGAAGTGAAATCCATGGGCTCAACCCATGAACTGCTTTCAAAACTGTTTTTCTTGAGTAGTGCAGAGGTAGGCGGAATTCCCGGTGTAGCGGTGGAATGCGTAGATATCGGGAGGAACACCAGTGGCGAAGGCGGCCTACTGGGCACCAACTGACGCTGAGGCTCGAAAGTGTGGGTAGCAAACAGGATTAGATACCCT
+
GGGEFGEGGGGCGGGGGFFGD,CFGG<<FG?CFFCE9F+@FGGG7@CFGEGFEG,+>FFGFFGGADD+B=FEAFAFFCEGFGGFC,8@AEEGC<ACGGG,,8:+++<FFFCFF,BDFFA,ACC;FGGGFDFG7:,@<FCCGD7FC@><>>>;FFG:>F7FFGDEDE<C=*<F<FGD8<:;5#2=:7<GFCFCF1G>5DCCEGGDCEG#3:D@>8E5,:EACFGFGFEFGFFF7F<CE@C@EG89F2<<>CCAF;<8FGCGGFF=?CCC9DGFDFFAACFCFFFFFCCCGFGFGFFC7++<FFGGGGFCFFF9GGGFCGGGGCGGGGGGFF9F:ECFFFGGGGGGGGGGGF<F,EFFEGFFE,8C,GGDGGGGGGGGGGGGGGGGGGFCDGGGGGGGGEGFGGFFFFGGGGFCCCC@
@GSLB 85
TGGGGAATATTGCACAATGGGGGAAACCCTGATGCAGCGACGCCGCGTGGAAGAAGAAGGTCTTCGGATTGTAAACTCCTGTTGTTGAGGAAGATAATGACGGTACTCAACAAGGAAGTGACGGCTAACTACGTGCCAGCAGCCGCGGTAAAACGTAGGTCACAAGCGTTGTCCGGAATTACTGGGTGTAAAGGGAGCGCAGGCGGGAGAACAAGTTGGAAGTGAAATCCATGGGCTCAACCCATGAACTGCTTTCAAAACTGTTTTTCTTGAGTAGTGCAGAGGTAGGCGGAATTCCCGGTGTAGCGGTGGAATGCGTAGATATCGGGAGGAACACCAGTGGCGAAGGCGGCCTACTGGGCACCAACTGACGCTGAGGCTCGAAAGTGTGGGTAGCAAACAGGATTAGATACCCT
+
GGGFGEFGGGGGGGGGGGGGFGGGGGGGGGGGGGGGGG@FGGGGGGGGGGGFFGGGGGGGGGGGGGGGGEGFGGGGFGFGGGGGGGGGGGGFDGFGGGGGGGCBFGGGGGGCFGFGGGGGGFEFBFG8DADGCF8FCFGGG<FE>GEG?*>?GGGC:FC;FGCCCBFG<GGEGFGGGGGGGGGFFFACFGGGFGGFGEGEGGC>CEE@CFE9GFCCEAC;GCCCFGGGGGFFGGGD<DFGGDDDF@CFGC6>0C?<F<,FFGGFFCGGFFFA8F@GFGGEFFGGFEEEDFGGGGFDGDDGEFCGC+@8GGF9CGFCFAGGGGDGGGGGFCA,GGGF@GFCGGDGGEFFGFEDFCF<FFDFGFGGGGGGGDEGGGGGGGGGFCEF<GEEFCGFGGFGGGGGGGFGFFGGFCCCCCC<
@GSLB 62651
TGAGGAATATTGGTCAATGGCCGCGAGCCTGAACCAGCAAAGTCGCGTGAAGGAAGAAGGTTCTATGGTTTTTAAACTTTTTTTATAGGGGAATAAAGTGGAGGTCGTTTCCTTATTTGTATGTACTCTATGAATAAGCATCGGCTAACTCCGTGACAGCAGCCGCGGTAATACGGATGGTGCGAGCGTTATCCGGATTTATTGGGTTTAAAGGGTGCGTAGGTGGTGATTGAAGTCAGCGGTGAAAGTTTGTGGCTCAACCATAAAATTGCCGTTGAAACTGGGTTCCTTGAGTGTGTTTGAGGTAGGCGGAATGCGGGGTGTAGCGGTGAAATGCATAGATATCACGAAGAACTCCGATTGCGAAGGCAGCTTACTAACCCATAACTGACACTGAAGCACGAAAGCGTGGGGATCAAACAGGATTAGATACCCT
+
E8CGG8FGGGGF@<FFFGGGDED+6@++@F<F,,:FCF-C9E6C@CFGCCFFF,=FFGGG,C-C<FGDEE,,4CEA<C,,CFFE<FE9FC@::4BE,,CFC<EC+:+68?B<B,,:55CA@<@BDF,?,CF?A9AD?,=><F:+@F78:@FG7+6+3@B<:7C:-*@4(>2,/?*88#:(68@:(<::FG?C:66*#FDC8FECB968FFDCC7G?;*EE?4?7:?3,,@,7E7GGE@5+,,CF;C9B@,,,,DB:B7DFB@3,3E<,@F3++F?FEADEGFC+68,,C<FF@=F?,,BF=CEDFFEFF,EFCFCBF7=9FGFCCGGFGFGE<B@B@,GFFECFC9,,6,,E<F@6-,,,@:GGGGFFFF<EEECEF:,;,AC<GGGCFFC<DGGFCFGFFEGDEDGGGGGGFFFAFFFFFE9FCGGGFEGCC?CB
@GSLB 81465
TGGGGAATATTGCACAATGGGGGAAACCCTGATGCAGCGACGCCGCGTGAGCGACGAAGTATTTCGATATGTAAAGCTCTATCAGCAGGGAAGAAAATGACGGTACCTGACTAAGAAGCACTGGCTAAATACGTGCCAGCAGCCGCGGTAATACGTATGGTGCAAGCGTTATCCGGATTTACTGGGTGTACAGGGAGCGTAGACGGCGTGGCAAGTCTGATGTGAAAACCCGGGGCTCAACCTCGGGACTGCATTGGAAACTGTCAATCTAGAGTACCGGAGAGGTAAGCGGAATTCCTAGTGTAGCGGTGAAATGCGTAGATATTAGGAGGAACACCAGTGGCGAAGGCGGCTTACTGGACGGTAACTGACGTTGAGGCTCGAAAGCGTGGGGAGCAAACAGGATTAGATACCCT
+
CF,;6@FC@FFGCGGFFGG?<FGGGGGGGFGFFCEFGFC@CFEG7@+@CEG,FE7:FFG<FE9FEFFCFEG<FFGA,BFCFG9FGDGGGGGG+FFDDGFG,CFFD7DF?8DGA=D<F8FAD,3=,:3>FGGG+:8D<CCE8D<,3@FCBBE,@C>,>3,>;?:FFFGCCF@7F9F::CCCFGGGGGCCFA?FFCFGCC7<<CEFGE*:*:EGCFG7E+AC??A79:FFC/;+D:88@,CF63F69:/::,;CCDAC,<AA8EF,?@F,,:,A<E0=><==BE<FF++GGF?DFAAEF:FA,<CBC:7GGGGFGGGEFFEAFEAA<,,GE?EABE,9-D8@DGF@F7EF@+FE,@@FEGC6,7E@A<DFFFDDE<<F<7F8GGFFEGDFFFGGGGFECGFC,GFF9FC<AGFAA6-A
@GSLB 88
TAGGGAATTTTCGGCAATGGGGGAAACCCTGACCGAGCAACGCCGCGTGAGCGAAGAGGGCCTTCGGGTCGTAAAGCTCTGTTGTAAAGGAAGAACGGCGCATACAGGAAATGGTATGCGAGTGACGGTACTTTACCAGAAAGCCACGGCTAACTACGTGCCAGCAGCCGCGGTAATACGTAGGTGGCGAGCGTTATCCGGAATGATTGGGCGTAAAGGGTGCGTAGGTGGCAGATCAAGTCTGGAGTAAAAGGTATGGGCTCAACCCGTACTGGCTCTGGAAACTGAGCAGCTAGAGAACAGAAGAGGACGGCGGAACTCCAGGGGTAGCGGTAAAATGCGTAGATATATGGAAGAACACCGGTGGCGAAGGCGGCCGTCTGGTCTGGATTCTGACACTGAAGCACGAAAGCGTGGGGAGCAAATAGGATTAGATACCCT
+
GGGGGGGGGGGGGGGGGGGGGGGGGGGGGDFDFGGGGGGGDFGGGGGGECFGGGEFFGFGGGGGGGEFGGGGGGGGGFGGGGGGGGFEGGG@FCEFGGEGGGGDFG97,@FAFGGGD8FGGGGGGGGGDFGCGGGGGGGGGGFGGGGGGGGG@FFFGE@FFGFCE6FCFGGGG;FGGG:EGGFCFGG?G>G@GEGGGGGGGGDCFGGGFGGDGGGG=GEE<DGGGGGGG;@3@E>EGGGGCDCFDCECGFFFFGF@7FDFD=;?EGFGGGFFGDDB@,=FEDFAC@,:,FC7,B?99FFFCBDD9E=@+FGECCGGFFE:A+4+,,CGGGGGGGGGGFECD?,9B?<9FFGE9GGFC?F@:6F7:F@<FF:EC@77,@,8DGFEFDFGGCFGGGGGGFGFGCGDGGGFFCCGE@GFDE,GFFDFFGEFGGGGGGFECCCCC
@GSLB 89
TGGGGAATATTGCACAATGGGGGAAACCCTGATGCAGCGACGCCGAGTGGAGGAAGAAGGTCTTCGGATTGTAAACTCCTGTTGTTGGGGAAGCTAATGACGGTACCCAACAAGGAAGTGACGGCTAATTACGTGCCAGCAGCCGCGGTAAAACGTAGGTCACAAGCGTTGTCCGGAATTACTGGGTGTAAAGGGAGCGCAGGCGGGAAGACAAGTTGGAAGTGAAATCTATGGGCTCAACACATGAACTGTATGCAAAAATGTTTTTCTTGAGTAGTGAAGAGGTAGGCGGAATTCCCGGTGTAGCGGTGAAATGCGTAGATATCTGGAGGAACACCAGTGGCGAAGGCGGACTACTGGGCACCAACTGACGCTGAGGCTCGAAAGTGTGGGTAGCAAACAGGATTAGATACCCT
+
F,,C:@FFEGGFFGG<DC<FF6@@CGD8BFGCGGCE9F6@@FEGG+6:D<EEEC,BEFFGCE,EFGC,C+,CEF<5A?EFFGGFFGGG778FF,,:BE,EFE+8B:<BFCGEEAF,D,A,C?:7+3BD,8,C+3@F7F<+@BFGGEDGE:<>DC8(>C?,->;<BC028C.-?4-B7C@:7CFGEC28'@GFFEE>;4=4EBC7@CE,=:>;EABC@<;;@AFCCCF@E<@3+<DCGFB33,,,:,@<,C5,,8,39FC<,A8,,,A9E<,?=E;4EE@,B<EEFB4+EFB9F@F:@+7EE9GEGF>GE?:,BC7:B<5DBC,56,6CF@<GGGGFF@FCGFB,GFCF@,C<6,66,GF@C,68EEE,88B+F8CE<CC<8FGFFFBC7FGGGGGGF@FCCGGFFE,GFF?CCB,C
@GSLB 90
TAGGGAATTTTCGTCAATGGGGGGAACCCTGAACGAGCAATGCCGCGTGAGTGAGGAAGGTCTTCGGATCGTAAAGCTCTGTTGTAAGAGAAAAACGGCACTCATAGGGAATGATGAGTGAGTGATGGTATCTTACCAGAAAGTCACGGCTAACTACGTGCCAGCAGCCGCGGAAATACGTAGGTGGCGAGCGTTATCCGGAATGATTGGGCGTAAAGGGTGCGTAGGTGGCAGATCAAGTCTGGAGTAAAAGGTATGGGCTAAACCCGTACTGGCTCTGGAAACTGATCAGCTAGAGAACAGAAGAGGACGGCGGAACTCCATGTGTAGCGGTAAAATGCGTAGATATATGGAAGAACACCGGTGGCGAAGGCGGCCGTCTGGTCTGGATTCTGACACTGAAGCACGAAAGCGTGGGGAGCAAATAGGATTAGATACCCT
+
GFFGG<EGGGGGGGGGGGGGGGGDFGGGGGGGFFGGDECFGGGGGGGGGCFFGGGGGGGGGGFGGGGDGGGGGGGFGGGFGGGGGGCFFGG@FAFF@BFGGGGFFGGGGGGGGFFGAEGGGGGGGGGGGGGGFGFGGGGFGCFGGGGDGGGGGGGFGGGGGGGGGGGGFCE>CCDGGGGGGCFGFG>GG>GDGE0GGGG>CGGGF7CGGGGGFFGEGFFC8CEGGGGGGGG6.8CGGGFGGDC>49GFGFCFGFCFCCFE=:#DFEGC8>DFFGFFDFFGGGFC<F?F:9GF9FFF?DCDDFFADCGF@8+@C7FFFEB,CFGFFFGFGEEFF,AFGGGEF?FAF,FGFFCGFGGFF::=@@FFF,:CFE@CECFEF7FE<GGGFC,ECEC,GGGGGGGGGGGGGGFGFGGGGEFGGGGEFACFDCGFFBEEGGGFCC@CC
@GSLB 82576
TGGGGAATATTGCACAATGGGGGAAACCCTGATGCAGCGACGCCGCGTGAGCGAAGAAGTATTTCGGTATGTAAAGCTCTATCAGCAGGGAAGAAAAAAATGACGGTACCTGACTAAGAAGCCCAGGCTAACTAGGTGCCAGCAGCCGCGGTAATACGTAGGGGGCAAGCGTTATCCGGATTTACTGGGTGTAAAGGGAGCCCAGGCGGTGCGGCAAGTCTGAGGGTAAAGCCCGGGGCTCAACCCCGGGACTGCATTGGAAACTGTAGTACTTGAGTATCGGAGAGGTAAGTGGAATTCCTAGTGTAGCGGTGAAATGCGTAGATATTAGGAGGAACACCAGTGGCGAAGGCGGCTTACTGGACGATAACTGACGCTGAGGCTCGAAAGCGTGGGGAGCAAACAGGATTAGATACCCT
+
FEFFDEEGGGGGGGGGG9<@FDCEGGEF78EFFCGGGGGGDGFCFCEECFEFEFF@,CACC9,<<EFFFCFGGFFGG9A?F?DF5=9EEGFD?=FFGFGGGGFFEFEGEGGGGGA,CDFFGG8=,@@7FF,><9,:@EC,CB*<BCFFG::C>CFCFF,,CF7FFGGG+84<+;#E0<BFGGGFG=GFC@FAEGG?<1@23#*:=::=ECEECFFF?C+2/:4#:+##4398>8CDFEF8CECC@:EBCECE6EG7E<D<F?>FFG572FF<FFC;7=7GGGFEF9F,AE9FGFEE<,8GF8FFBC==+B?CC9EF7=F7EAFE9C,9FFC,9GF@FE-FGGGEEE@D7EC7CFGFEEF<F:,FFGAGFDF@7FCFBF8<EDGGFEC7EFFCGGCCFFFGFF;GDAGFEFDGGFCCC@C
@GSLB 73021
TGGGGAATATTGCACAATGGGGGAAACCCTGATGCAGCAACGCCGCGTGAGTGAAGAAGTATTTCGGTATGTAAAGCTCTATCAGCAGGAAAGAAAATGACGGTACCTGACTAAGAAGCCCCGGCTAACTACGTGCCAGCAGCCGCGGTAATACGTAGGATGCAAGCGTTATCCGGATTTACTGGGTGTAAAGGGAGCGCAGGCGGGACTGCAAGTTGGATGTGAAATACAGTGGCTTAACCACGGAACTGCATCCAAAACTGTAGTTCTTGAGTGAAGTAGAGGCAAGCGGAATTCCGAGTGTAGCGGTGAAATGCGTAGATATTAGGAGGAACACCAGTGGCGAAGGCGGCTTACTGGACGGTAACTGACGTTGAGGCTCGAAAGCGTGGGTAGCAAACAGGATTAGATACCCT
+
FCEF7,BFFFCFGFGGGGFFECFEDGGGDDFFGGGGGGFGGDCF@FGGGG?FGGE9?CFG,EFGFGGEEGGGFGG<,C<EFF-<,FCF@+BBEGGGGGGGFC:FFGF,BFD,CEE9FGGD<FFGGGEDGDGFGE8FDDFCFF?GGG@:FGEFFGFA<CC@,3>C9@FGDF8FGGCFEEFFFF6FG?<FGFGFFFGCEGFFFGC<FEGE<@<69FF9?CGFAG=GGFGCC@#DCBCGG:GGGGFC<C@B:ADF?><FGFACFGFF9F9D2<<F1FEFEAGEA<AFF7GFGF?<?GC++=,,,9FECF@EE?GEF?,FDC,GGFCE<C<GFFFF@CC:,C,F7C@CGFC@EEFGFADFGEGC<B@@CCDF@GFGFCDGDGC<FFF8GGDGEEEEC,GEGGFFEGGGGGGGFFD@CCCC
@GSLB 95499
TGGGGAATATTGCACAATGGGGGAAACCCTGATGCAGCGACGCCGCGTGAGCGAAGAAGTATTTCGGGATGTAAAGCTCTATCAGCAGGGAAGAAAATGACGGTACCTGACTGAGAAGCCCCGGCTAACTACGTGCCAGCAGCCGCGGTCATACGTAGGGGGCAAGCGTTATCCGGATTTACTGGGTGTAAAGGGAGCGTAGACGGCTTTGCAAGTCTGATGTGAAAGGCGGGGGCTCAACCCCTGGACTGCATTGGAAACTGTGAGGCTTGATTGCCGGAGAGGTAAGCGGAATTCCTAGTGTAGCGGTGAAATGCGTAGATATTAGGAGGAACACCAGTGGCGAAGGAGGCTTACTGGACGGTAACTGACGTTGAGGCTCGAAAGCGTGGGGAGCAAACAGGATTAGATACCCG
+
9FFG>@BCFGGGGGGGGGG<F>F:FFEEGG8EFAEEAEC7CE:FGGGGG,,9@+@FFGGFFFF9FGG++CFGFG<BFFEF<FAEFFAA+:=,BEFFG9,EEF@BFFBDBB,,8A,,<3BBFE@EEE@,D9<<+,:+@><CGGCG7C7<<<?97@<?FCC9FE*:F>7F<<F8<FGD@E;-.,F=*.<>;EFCFEC5&DC:?E>FFDEEG8E89<?2AFD9GFFF@@ECBCFB8@::>FGCF9+9(<>DFGFC;CF?,<,A>FDDFF@F<<,A;#FEC6CFFC#<A+4++<AGGGGGFF9BFFFCEEC,GFGGGGFCCF5FCF<9GF8FE<FF@C,EGGGFFCB,FFEC:,AC<,,FFCEFFFCF6,FGGGGEFFFEF7F@6DGFEGGDGFGGFGFF8DFF<EFF@EECGF7BCCB-
@GSLB 61391
TGGGGGATATTGCACAATGGGGGAAACCCTGATGCAGCGACGCCGCGCGGAGGAAGAAGGTTTTCGGATTGTAAACTCCTGTCGTTAGGGACGATAATGACGGTACCTAACAAGAAAGCACCGGCTAACTACGTGCCAGCAGCCGCGGTAAAACGTAGGGTGCAAGCGTTGTCCGGAATTACTGGGTGTAAAGGGAGCGCAGGCGGACCGGCAAGTTGGAAGTGAAAACTATGGGCTCAACCCATACATTGCTTTCAAAACTGCTGGCCTTGAGTAGTGCAGAGGTAGGTGGAATTCCCGGTGTAGCGGTGGAATGCGGAGATATCGGGAGGAACACCAGTGGCGAAGGCGACCTACTGGGCACCAACTGACGCTGAGGCTCGAAAGCATGGGTAGCAAACAGGATTAGATACCCT
+
EEFEFGGGGGGGGGGGGGFCGGGDGGGGGGGGGGGGGGGCGGGGDCFGGDFDFFGGGGGFFGGGGGGGDGGFGGGGFGGGGGGG++B7DFFCGGGGGGGGGGGGCEGCFGGGFFCFGGG,DCGEF@FFGGGG>F>FGFDGGGFGDGDGGE:CFGG?GFGGFE7F<EFGFFCGGGGCEE5:>>GGGC-4+FFCGGFGGCGF7?GEFCE88EGGGFFGFAFGFGGGGF;@CF9CGDCFGFGBCDGGDC+GFFGGE7FFFDAGGFDCFDAEFGDE;EGGFEEFGFEFE8GGFDECAG@CCEEF:9DFECGGGF9GFGGCCC,GEECGGGECEEBCGGEE-GGGGFCDECGGGEFGGGFGGGFFGGGFC9F@GEFFC,GFEEFFFCFDFGFAC-GGFCDGGFGFGFFFFGGGFC<CCCCC
@GSLB 95
TGGGGAATATTGCACAATGGGGGAAACCCTGATGCAGCAACGCCGCGTGAGTGATGACGGCCTTCGGGTTGTAAAGCTCTGTCTTCAGGGACGATAATGACGGTACCTGAGGAGGAAGCCACGGCTAACTACGTGCCAGCAGCCGCGGTAATACGTAGGTGGCGAGCGTTGTCCGGATTTACTGGGCGTAAAGGGCTCGTAGGCGGTTCGTCGCGTCCGGTGTGAAAGTCCATCGCTTAACGGTGGATCCGCGCCGGGTACGGGCGGGCTTGAGTGCGGTAGGGGAGACTGGAATTCCCGGTGTAACGGTGGAATGTGTAGATATCGGGAAGAACACCAATGGCGAAGGCAGGTCTCTGGGCCGTTACTGACGCTGAGGAGCGAAAGCGTGGGGAGCGAACAGGATTAGATACCCT
+
FGGGGGGG@FGFGGGGGGGGG:FGGGGGGGGGGGGFGGGGGGGGGGGGGEGGGGGGGGGGDFGGGGGEGCGGGGG9FFGGGGFEFC9EFFGDFC@EGGCEE4>BFGGDFFFDF=:FGFFFGG7BE:AF<<AFGFCFFGGGGCFGE:::#FCBCEGFFGGDGEFGCCEF@@<GDFGCEEC9;=:FCFFGE>DGCC?=>GEE8GGGGG>G:G8CC-CEEGGGC?;ECEF?AC999<C8:FEGF@C,<=CFGFCCGGGGC:EGEEF@)=D9FGGGGGGGF>EECFCGFA<@AGGE8F:ECEGGGGGE@,GGGGECFGGGGGGGF7GGF>GCGGGGGFF<9EE,DGFFGGGGGFCFAC,GFGGF>C7GGCFEGGEGGFGGDFC,@FFGGGGGGGGGGFGG@CGGGGGGFGGFGGGCCCCC
@GSLB 50849
TGAGGAATATTGGTCAATGGGCGAGAGCCTGAACCAGCCAAGTAGCGTGAAGGATGACTGCCCTATGGGTTGTAAACCTCTTTTATAAAGGAATAAAGTCGGGTATGGATACCCGTTTGCATGTACTTTATGAATAAGGATCGGCTAACTCCGTGCCAGCAGCCGCGGTAATACGGAGGATCCGAGCGTTATCCGGATTTATTGGGTTTAAAGGGAGCGTAGGCGGGGTATTAAGTCAGTTGTGAAAGTTTGCGGCTCAACCGTAAAATTGCAGTTGATACTGGTATCCTTGAGTGCAGCAGAGGTGGGCGGAATTCGTGGTGTAGCGGTGAAATGCTTAGATATCACGAAGAACTCCGATTGCGAAGGCAGCTCACTGGAGTGTAACTGACGCTGATGCTCGAAAGTGTGGGTATCAAACAGGATTAGATACCCT
+
GGGGGCFF@FGFFGGGFGGGDFGG:FGGGFFGGGGGFGGGFGGGFGGGGGGGGGGDFGGGEGGDFFFGG8CEGFGGG8FFGGGGCFFGFGGGGGGGGGEGEG>FGGGGGFGGFGD:B<:EGGGCBGGGGGGGGAFGFGGGGGE7FGGGGFCGGGGGGDB7DF@GDG8FCEG?FGGGGGG>,@FGGCEGGC:CFCGFGGGGGGGFGG?F:BFGGGGFGGGECFECGFDEGFGGGGFEFFC<FCFCGFGGFCFF@D>CE@GFGC9FFGGFCGGGGGGGGGGGFGGECF<?<F@FFEE9<AGFGGGGGEDGGFAFF@FFGGGGGGF>CGGGFAAGGEFF9GDFGGGFGFFFGGFFGGGFCGGGEGGCGFGGGFGGFFGGGGGGEGGGGGFGEDECGGGFGFC8EEGGGFFCFDGGGGGGGGGGFFCF9CGGGDGC@-AB
@GSLB 63360
TGAGGAATATTGGTCAATGGGCGAGAGCCTGAACCAGCCAAGTAGCGTGAAGGATGAAGGCTCTATGGGTCGTAAACTTCTTTTATATGGGACTAAAGTTTTCCACGTGTGGAATTTTGTATGTACCATATGAATAAGGATCGGCTAACTCCGTGCCAGCAGCCGCGGTAATACGGAGGATCCGAGCGTTATCCGGATTTATCGGGTTTAAAGGGAGCGTAGATGGATGTTTAAGTCAGTTGTGAAAGTTTGCGGCTCAACCGTAAAATTGCAGTTGATACTGGATATCTTGAGTGCAGTTGAGGCAGGCGGAATTCGTGGTGTAGCGATGAAATGCTTAGATAGCACGAAGAACTCCGATTGCGATGGCAGCCTGCTAAGCTGCAACTGACATTGAGGCTCGAAAGTGTGGGTATCAAACAGGATTAGATACCCT
+
9@@FGGGFFGGGGGGGGGGGGGGGGGGGGFGFFGGGGGGGGCFGEGGGD@<FFFGGGFFGGGGGGGEGGGGGGGGGGGGGGGGGGGCEFAFCFGGGGGGCFGGDGFGGGE+:AFFCFDGGGGAFGGFFCECFDF,5EFEEA?@FGGEC@FGGDFFGGGD@,AFFGGG7+:>FGFGG6:::@@F@CG:7;FG=FFCCGF-EGG=GGGEGGFCFGGGFEEGEEG5GGGFFC=FGGG<FFGC9EDCFC<CFCFB@?ECEE+FCFGFFFGGGBCFFFDFFFFAEE5<<DGFGGFEFFGFGFE8?<:58FGGGGFFDFFCF:CDCFGEEFC,GFGGFF<,DE9FFGDEA,@FCGGFAC8+::?DEFCCB@<,GDGFF<AFE,99DFGGGGEC99F@CC8E@CFCGD7GFGGCCF9FEFE9GGGGFGGGFGFFGFFFCCC@-
@GSLB 98
TGGGGAATATTGCACAATGGGGGAAACCCTGATGCAGCGACGCCGCGTGGAGGAAGAAGGTCTTCGGATTGTAAACTCCTGTTGTTGAGGAAGATAATGACGGTACTCAACAAGGAAGTGACGGCTAACTACGTGCCAGCAGCCGCGGTAAAACGTAGGTCACAAGCGTTGTCCGGAATTACTGGGTGTAAAGGGAGCGCAGGCGGGAGAACAAGTTGGAAGTGAAATCCATGGGCCCAACCCATGAACTGCTTTCAAAACTGTTTTTCTTGAGTAGTGCAGAGGTAGGCGGAATTCCAGGTGTAGCGGTGGAATGCGTAGATATCGGGAGGAACACCAGTGGCGAAGGCGGCCTACTGGGCACCAACTGACGCTGAGGCTCGAAAGTGTGGGTAGCATACAGGATTAGATACCCT
+
EFGGGDGGGGGFGGGGGCFFFGGGGGGGGGGGGCEFFG:CCFGGGEGGE7CEFDFECFGGGGGG9FGCE7FDFG9,CFEFE<EGGGGGGGGGGGFGGE9F?FEBDEFDFGGGGGFDGGGFFDFGE7CDDFEF<,>FF=FFGGGF>GGD4>C;GCEGGGGGGGGGGGGG<FGGGBFED=GDGGDGGGGFFC@EGFGGDGGGGGGGGFCFF9DFFFGGDEF,CCFFGFFGCCCGCEC@CCFDCEA=9F@C<C=FCFE7<DAFGEGAD@A8<EFEFGFAEAFEF:GFDF=FCDEEDFFFEB,,A<GF7GGGFGDCFEGEF?9ECGGGGGGGFDGGGGGEGGGGGGGGGGDGGGGF9C;,DEF<9C,,CEEGGGEGGGFGGGCGGFFF9FEFEC8D<GGGFFCGGGGGGGGGGGGCCCCA
@GSLB 90463
TGGGGAATATTGCACAATGGGCGCAAGCCTGATGCAGCGACGCCGCGTGCGGGATGACGGCCTTCGGGTTGTAAACCGCTTTTGATCGGGAGCAAGCCTTCGGGTGAGTGTACCTTTCGAATAAGCACCGGCTAACTACGTGCCAGCAGCCGCGGTAATACGTAGGGTGCAAGCGTTATCCGGAATTATTGGGCGTAAAGGGCTCGTAGGCGGTTCGTCGCGTCCGGTGTGAAAGTCCATCGCTTAACGGTGGATCTGCGCCGGGTACGGGCGGGCTGGAGTGCGGTAGGGGAGACTGGAATTCCCGGTGTAACGGTGGAATGTGTAGATATCGGGAAGAACACCAATGGCGAAGGCAGGTCTCTGGGTCGTCACTGACGCTGAGGAGCGAAAGCGTGGGGAGCGAACAGGATTAGATACCCT
+
EFFDGGGGGGGFGGFFFGF8FEFGFGEGGGDGGGGFFGGGGGGGGGGCGGDEGGGGGGGGGGGGGGGFEGECGGGGGGGGGGGFCCFGGGGDGGGGGGGGFGGGGGGGFGCFGGGGGGEFGFGGGGGDEGGGGG<FFGGGCBFECFFFFFGGCEEC@<FFCFGGCEGGGFFCCCE?CE?AE=AEGFGGGGFGGGFGFGFGGGGGGG8?@GGE?:ECEGGE:FEGDEGFFE?0ECFFGGCFGGF<8CEGGD:DEE<CGGDGGGFEDF@GGGGGGGGF?FFEGGGGGGGGGGGGGFE5?GDGGGGGGEGGGGGEFGGGGGGGGGGGFAEDDGGGGGF9GGGGF@GGGGFGGGGGGGGGGGGFF8FGGGGGC7GGFF7EGFGE8GFFFF:EGGGDGGDGGGGDGGGEGFFGGGGGGFGFFF<CCCC
@GSLB 100
TGGGGAATATTGCACAATGGGCGCAAGCCTGATGCAGCGACGCCGCGTGAGGGATGGAGGCCTTCGGGTTGTAAACCTCTTTTATCGGGGAGCAAGCGAGAGTGAGTTTACCCGTTGAATAAGCACCGGCTAACTACGTGCCAGCAGCCGCGGTAATACGTAGGGTGCAAGCGTTATCCGGAATTATTGGGCGTAAAGGGCTCGTAGGCGGTTCGTCGCGTCCGGTGTGAGAGTCCATCGCTTAACGGTGGATCCGCGCCGGGGACGGGCGGGCTTGAGTGCGGTAGGGGAGACTGGAATTCCCGGTGTAACGGTGGAATGTGTAGATATCGGGAAGAACACCAATGGCGAAGGCAGGTCTCTGGGCCGTCACTGACGCTGAGGAGCGAAAGCGTGGGGAGCGAACAGGATTAGATACCCT
+
FGGGGGGFGGGGGGGGGGGGGGGGGGGGGGGGGGGGGGEGDEGGGGGGEFGGEEGF7<FFGGGGGGGGGGDGFGGGGGGGGGGGGAFGGGGGGGGFFGCEGG=F,FDFDFAFDGGGGCFGDFDGGGGGGGGCFFGGGG7CFCFFGCFG@EGGGGDEGF9=7?FEGF<GGGGGGG7B5FGEDC0A;CGGEFGGGGEGGGG:(<FG/8?8EEE8C>C:;?CEEEEEG=C@=FCCGF4<7CFGECCF=CEGGFFFCF>>8EDEFC?#<EEEF>DE(,GGGGDDFFDCFGGGFB9GGFGGFGGGGEGEGGFFEEFGF<GF<EGFE?CGEF7FEFCFAGGGGGGGGGGGGGGGGGFFFE,CDFECFGGFE@EFFFEFEFDGGGGFFGGFFE@GFEEGGGFGGGF7GGFGFGGGGGGGGGGGCCCBB
@GSLB 66876
TAGGGAATTTTCGTCAATGGGGGGAACCCTGAACGAGCAATGCCGCGTGAGTGAGGAAGGTCTTCGGATCGTAAAGCTCTGTTGTAAGAGAAAAACGGCACTCATAGGGAATGATGAGTGAGTGATGGTATCTTACCAGAAAGTCACGGCTAACTACGTGACAGCAGCCGCGGTAATACGTAGGTGGCGAGCGTTATCCGGAATGATTGGGCGTAAAGGGTGCGTAGGTGGCAGATCAAGTCTGGAGTAAAAGGTATGGGCGCAACCCGTACTGGCTCTGGAAACTGATCAGCTAGAGAACAGAAGAGGACGGCGGAACTCCCTGTTTAGCGGTAAACTGCGTAGATATATGGAAGAACCCCGGTGGCGAAGGCGGCCGTCTGGTCTGGATTCTGACACTGAAGCACGAAAGCGTGGGGAGCAAATAGGATTAGATACCCT
+
CC<CEFF@EAFGC,8CCADGGGC:F=F+8BF,E<BBFG:FGGC,+>>CFEGEGFF8DFGGGGGFFGGG>CFFEFEFFFGGFCF=<<FBDFGCFGF7<<FCC8DFFFGGGGGGGG9<DF@C=FEEF@FG<CFFCC@EFC:FGGGF,2?F7F*FAGGG?FAA7*<:<6+<<C>?E5:8CF:CGGGGGGGGGCEEG8CEGCFCE8:A8;<A3:;*?(:C*7<;;;E>8?:;<0C9;CC7%9C<<CG27CFCF8FCGFGGF>C257<8:CC0F@,4@@CCGD=GF@;<=ED9F9=FD<E9DEFCA,;FFGGFCGECCEGFFGFDC8=FGF:>7>+:,5:,+74+9E<FF<GFECGFEC?C>88+@EDEFECCGC:F7@F:@@,,C,6,AF@C;9C<F<FGGFGGGGGGFFB,@F:FCBCGFGGF<<CC;,EFFGFDFD<E8,C<A
@GSLB 102
TGGGGAATATTGCACAATGGGGGAAACCCTGATGCAGCGACGCCGCGTGGAGGAAGAAGGTCTTCGGATTGTAAACTCCTGTTGTTGAGGAAGATACTGACGGTACTCAACAGGGAAGTGACGGCTAACTACGAGCCAGTAGCCGCGGTAAAACGTAGGTCACAAGCGTTGTCCGGAATTACTGGGTGTAAAGGGAGCGCAGGCGGGAGAACAAGTCGGAAGTGAAATCCATGGGCTCAACCCATGAACTGCATTCAAAACTGTTTTTCTTGAGTAGTGCAGAGGTAGGCGGAATTCCCGGTGTAGCGGTGTAATGCGTAGATATCTGGAGGAACACCAGTGGCGAAGGCGGCTTTCTGGGCACCAACTGACGCTGAGGCTCGAAAGTGTGGGTAGCAAACAGGATTAGATACCCT
+
FEFCCCFGFGFGDFGCAFGG8FGGGG8CFGGGFGAEFGCFGF:@FGGG:@BFBF<E:CEFF<AFGGGDC?EFGGG9A,BF@FGG<FE<4?EFGF,<,,C<,4:8+B5AFFGF,BB+BC,AFBCE++3:,,,:@+@:F<FCF;,?@*58*?<7GFG:9CC9;;><<BCGGDFFF3<@3=>$21#C7C(?=C=?CEDEEEE:>FC-<@*%;,3<<6F?#1ED8GGFEC@>>#,F>FG%39F=<@7,,CFE,;,@,D+8EE@EA,+,A,3,EFFBE,A,8CE<GGGFF=+=DFE<D=C7FF8,CDGEGCCFCEE<?@,+?FCCGGGEE88GFCEGGFFFGFFCGGCGFGFCEF<EC,6,GGFC,C6;,F,GGEEGGGGGFBGFGGFFAFB,-GFFFFFFF<GGGGGGFFFDFC@B@8CB
@GSLB 81392
TGGGGAATATTGCGCAATGGGGGAAACCCTGATGCAGCAACGCCGCGTGAGTGAAGAAGTATCTCGGTATGTAAACTTCTATCAGCAGGGAAGATAGTGACGGTACCTGACTAAGAAGCCCCGGCTAACTACGTGCCAGCAGCCGCGGTAATACGTAGGGGGCAAGCGTTATCCGGATTTACTGGGTGTAAAGGGAGCGTAGACGGCGAGGAAAGTGATGTGAAAACCCGGGGCTCAAACCCGTGACTGCATTGGAAACTGTTTTGCTTGAGTGCCGGAGAGGTAAGCGGAATTCCTAGTGTAGCGGTGAAATGCGTAGATATTAGGAGGAACACCAGTGGCGAAGGCGGCTTACTGGACGGCAACTGACGTTGAGGCTCGAAAGCGTGGGGAGCAAACAGGATTAGATACCCT
+
GEFFCGGGAFFFGGGGGGG8FFGDGGGGGGFFGFDEGGGGGDGGGGGEEGGGGGGGGGGGGGGGGFFFGGGGGGACFFGGFGEGGGDGGGFGGGAFGGGGGGGGGGGGGGGGGCBEGGGEGGG@FFEGGFFGEFGGGFFGGFGGG67F@8E@FGGCAFEE<CEGGGGGE7EFFGGGCG>G=:CFGG6F<F:FFFCGGGGGGGEFG>EC8+GFFEEGFGGGGGEEGFECEGGGG>F;07+ECECEFFGGGGDCGFFEEFGEB)FCEFDFGGFGFGF7GFGGFDBCCEGGGFFAAGEEB??GGGGGEFE,AGGGFF7GFFGGFGGGDFFDFDCFFF9FFBB7B7FGEFC7FEFAGGGGGGGGGGCFEEEFEFCDFGGGGGFCGFCEGGEGGGFDFGFDFFFFCGGGGGEGGCCCCC
@GSLB 70456
TGGGGAATATTGCACAATGGGGGAAACCCTGATGCAGCGACGCCGCGTGAAGGAAGAAGTATCTCGGTATGTAAACTTCTATCAGCAGGGAAGATAATGACGGTACCTGACTAAGAAGCCCCGGCTAACTACGTGCCAGCAGCCGCGGTAATACGTAGGGGGCAAGCGTTATCCGGATTTACTGGGTGGAAAGGGAGCGTAGGCGGCGGAGCAAGTCAGAAGTGAAGGTCCGGGGCTCAACCTCGGGACGGCTTTTTAAACTGCCCTGCTTGATTTCAGGAGAGGAAAGCGGAATTCCTAGTGTAGCGGTGAAATGCGTAGATATTAGGAGGAACACCAGTGGCGAAGGCGGCTTACTGGACGATAACTGACGCTGAGGCTCGAAAGCGTGGGGAGCAAACAGGATTAGATACCCT
+
G,<,C:FCGFF<E@@F,CFFF7C@CF8C@E,;@FCFC@@EEE+CGGCGGGG,CC,=FFE,,CF,?<7,BF8,5B@?FFFGCEA,B,,,+CEE+B9,A5,9<+4+:C,E5,E<D>F,,:B3DEE=FEDA3E,>C>8++,@F,5@3CECBFC7DD2BAFC:+CA:ECBCC<5#7C>=+=<F9#)7<EC<<*<?FE:CC;C2,0,;(C=46::<A;07,<,D>,@C>,,C5***+<8><,D?@+4+=>++C38<7CE<A,FB:++8++,E<A<F:,<GGFFA,<DE?,+=+=:?<,,CGGCCGGGFCCEFCC@C,BB,+,FCF?;6,FC,F<F9?CDEEF@,GCC@FFF@+C@,C9FF<F:@FCGF@F9A@@B,FF@FCF@@,@CEC6,:F7GGGF9GGFCGGGGGE5<FGGFC--A8-
@GSLB 108628
TGGGGAATATTGCACAATGGGCGAAAGCCTGATGCAGCGACGCCGCGTGAGCGAAGAAGTATTTCGGTATGTAAAGCTCTATCAGCAGGGAAGATAATGACGGTACCTGACTAAGAAGCACCGGCTAAATACGTGCCAGCAGCCGCGGTAAAACGTATGGTGCAAGCGTTATCCGGCTTTACTGGGTGTAAAGGGAGCGCAGGCGGGGCGGCAAGTCTGATGTGAAAGCCCGGGGCTCAACCCCGGTACTGCATGGGAAACTGTCGGACTAGATTGTCGGAGAGGTAAGCGGAATTCCGAGTGTAGCGGTGAAATGCGTAGATATTAGGAGGAACACCAGAGGCGAAGGCGGCTTACTGGACGATAACTGACGCTGAGGCTCGAAAGCATGGGTAGCAAACAGGATTAGATACCCT
+
C,66@CBFCEEFFGGGGG,FCFF:@E7F@<DGGC9FE,+8@FGGGEEEGDFAC=4>:CFF<5?FF8CC,+A,C@,BEEEFFFFEEAE8DFDEEGFDE9FAB7>:F:9F98D<FGGGG88AG8+@:C>DC<,,383<8@@F7,,@@CCEF**,D:*4<9<F@9,,3?*+1=*<@F7:**4??<<>CCC:7:C:<?CGG7EEE;G>E)$?7$<+0<:3FC?<99FFFC<2*CCCFFFFFF<:8>CD@EFBC;8><@,<FD@B7F@8+C,,,<<F@:@C+=,AAA,AFEGFGGEE=+B4+4,,EFE@B@@,DF@<7GEEF9FEB,DF@@FC,<GEBC<@FFFB,7EGE:@FF:@9FCE@8FF,F8FFGFC7;FFCFEC;,FC;9,EEC,FFGGGFCC<ACAF<ADCFFE<9EFCC@CBB
@GSLB 75430
TGAGGAATATTGGTCAATGGGCGAGAGCCTGAACCAGCCAAGTAGCGTGAAGGATGACCGCCCTATGGGTTGTAAACTTCTTTTATATGGGAATAAAGGGTGCCACGTGTGGCATTTTGTATGTACCATATGAATAAGGATCGGCTAACTCCGTGCCAGCAGCCGCGGTAATACGGAGGATCCGAGCGTTATCCGGATTTATTGGGTTTAAAGGGAGCGTAGGTGGACAGTTAAGTCAGTTGTGAAAGTTTGCGGCTCAACCGTAAAATTGCAGTTGATACTGGCTTTCTTGAGTACAGTAGAGGTGGGCGGAATTCGTGGTGTAGCGGTGAAATGCTTAGATATCACGAAGAACTCCGATTGCGAAGGCAGCCTGCTAAGCTGCAACTGACATTGAGGCTCGAAAGTGTGGGTATCAAACAGGATTAGATACCCT
+
EFGGGGGGFGGGGGGFEFGFFGGGEGGGGGGGFGGGGGGGGGGGFFDCGGGGGFGGGGGF:FEGGFGGDFGGCFGGGGGFGGGGGFE9EGCFGFGGGGGGFGGGGFGFGGGGGGFCFGGGGCFFGGGFGGFAFGGGGGGGGGGGGGGGGGFGC:DFDGGGGGGGGGGGGGGGGFCEG0GD<>1FFFGGGGGFF:FC8GFF6FCEFG:FBFE:CFEGEGGEGGD7EFF<FGFGCGFE:FGGFGGGFCCCGGGGFGGEGCCDFGGGGGGGGGFCFFGFCFGFFGFFA=,EEB?GFEF<FE,,<A,CCDGGGGGFCDF7@F4,FEC+ECGGGFGFEDFE<C9GFFE@<7GGGFGFE:EDGGFGGGGGGGGGGGGGGGGGGGGGGGGGFGFFGGEGGFGGGFGFCB9FGGFGGFFFFGCGGFCDGGGGGGGGGGCCCCCC
@GSLB 110906
TGGGGGATATTGCACAATGGGGGAAACCCTGATGCAGCGACGCCGCGTGGAGGAAGAAGGTTTTCGGATTGTAAACTCCTGTCGTTAGGGACGATAATGACGGTACCTAACAAGAAAGCACCGGCTAACTACGTGCCAGCAGCCGCGGTAAAACGTAGGGTGCAAGCGTTGTCCGGAATTACTGGGTGTAAAGGGAGCGCAGGCGGACCGGCAAGTTGGAAGTGAAAACTATGGGCTCAACCCATAAATTGCTTTCAAAACTGCTGGCCTTGAGTAGTGCAGAGGTAGGTGGAATTCCCGGTGTAGCGGTGGAATGCGTAGAAATCGGGAGGAACACCAGTGGCGAAGGCGACCTAATGGGCACCAACTGACGCTGAGGCTCGAAAGCATGGGTAGCAAACAGGATTAGATACCCT
+
C<CF7+@,CCFFAF<CF9,CFCFGGFG8@FGFF,CCFC@7CFFGCFECECEFE7C?E<CCEFAF9=CC?CEGG9<?CFFGGGGFD:DBEFDFE:FGGFGGF:>:F:FACGFFGFGFG@GF=>++3+>F,@F8<BFG:F:FDC::C7FC*<BECF7=FC*=+=<FGGFE+:*=<FGGEFGCFBFGFDE?:CC@7@>;8>D?E>C>EGG=@:FEGEF+1@<C:EFFFGFGFFFFC@>>C<@CBC,>@AFFA@8FFD=@FFGFF:+DA<4;:BA78B<EAC?GGF<EE,ABB,,A<?:+GGFEFF>7C=@<?EFE,C?+,CC4?@,GGFFE<@C,7C,FCCFCCF7C5,,,+@,,9F<;,A<EGFFE9F<F86-CFE@88F7DC6,DEC8GF@FCC@9GDGGFEC<9@@CFEGFCCCCC
@GSLB 75203
TGGGGAATATTGCACAATGGGGGAAACCCTGATGCAGCAACGCCGCGTGAGTGAAGAAGTATTTCGGTATGTAAAGCTCTATCAGCAGGAAAGAAAATGACGGTACCTGACTAAGAAGCCCTGGCTAACTACGTGCCAGCAGCCGCGGTCATACGTAGGGGGCAAGCGTTATCCGGCTTTACTGGGTGTAAAGGGAGCGTAGACGGTTTTGCAAGTCTGAAGTGAAAGCCCGGGGCTTAACCCCGGGACTGCTTTGGAAACTGTAGAACTAGAGTGCAGGAGAGGTAAGTGGAATTCCTAGTGGAGCGGTGAAATGCGTAGATATTAGGAGGAACACCAGTGGCGAAGGCGGCTTACTGGACTGTAACTGACGTTGAGGCTCGAAAGCGTGGGGAGCAAACAGGATTAGATACCCT
+
F8CCFDDGGGAFFFFA8@E<FDGGGGG@EECFEFFGGGGGGGDG7FEFGCFEFGFGFDF?,C<F9FC,CFEG,FFEECFG9,BF,BFGFEGD@,,9B<F,FFEFC:<9<AFGGF,:E8AFC,BBF8DD8BFDDE<FGD,D>ACF@::C73B;DFGF@FGGGDD4*1<*+*<BCFG**4<:F,(CC6:FFCCCFFE:=FEG>>>GF5CC>:FFA?7CFD>?FGGD<>+CG:@ED<B9B@CE:DF3588-$FDDCEFFE6?C6FE5,0,CFFE.GGFGFGGFEDFGGFF9F9?E:55BB,E5=?4+DGGGGGGFGGGF7GGFGGGFFAFFC,<GEGGGFGDEGGGGF@CGC@EDCCGFGGFC,CFFDAFGGGGGFE8FE@CC,,E@CGGDGGGGGGFGGDFFCGGFFCCE9C,A,C,@
@GSLB 88809
TGAGGAATATTGGTCAATGGGCGAGAGCCTGAACCAGCCAAGTAGCGTGAAGGATGACTGCCCTATGGGTTGTAAACTTCTTTTATAAAGGAATAAAGTCGGGTATGGATACCCGTTTGCATGTACTTTATGAATAAGGATCGGCTAACTCCGTGCCAGCAGCCGCGGTAATACGGAGGATCCGAGCGTTATCCGGATTTATTGGGTTTAAAGGGAGCGTAGATGGATGTTTAAGTCAGTTGTGAAAGTTTGCGGCTCAACCGTAAAATTGCAGTTGATACTGGATATCTTGAGTGCAGTTGAGGCAGGCGGAATTCGTGGTGTAGCGGTGAAATGCTTAGATATCACGAAGAACTCCGATTGCGAAGGCAGCCTGCTAAGCTGCAACTGACATTGAGGCTCGAAAGTGTGGGGATCAAACAGGATTAGATACCCT
+
GGGGGGGGGGGGGGGGGGGGGGGGGGGG,EFFFGGGGGGGGGGGGGGGGGGGGGGFGGFGGGGFGGGGGGGGGGGGGFGGGGGGGGGGGGGGGFGGGGGGGGGFGGGGGGFGGGFFGGGFGGGGGGGGGGGGGGFGGGGGEFGFEGGGGFGGGGE9DEGGGGGGGGGG?GGC@FGGGGGGG>GGGGGGGGG>F<BC5?CGGFGGGGGGGGGGGGGFEDEGCGGGFFGGGGGGGGGGGGGGGGGGGGFGGGGGGGGGGFFGGGGGGGGGGGGFGGFGFFFGGG<FD4FGGFGGEGFCF=CDFEFGGGGGGGFEDDFFGGFEGFEC7DGFAGGGFE9GGGGGFGEGFGFCFFGFEB:7CC,GGGGGGFE?DGFGGGGFGGFCGGGFFFFGFGFF<GGGGGGGFEGGFDGGGGGGGCGGGGGGGGGGGGGFEC<@@CCA
@GSLB 68377
TGGGGAATATTGGGCAATGGGGGGAACCCTGACCCAGCAACGCCGCGTGGAGGAAGAAGGTTTTCGGATCGTAAACTCCTGTCCTTGGAGACGAGTAGAAGACGGTATCCAAGGAGGAAGCCCCGGCTAACTACGTGCCTGCCGCCGCGGTAATACGTAGGGGGCAAGCGTTGTCCGGAATAATTGGGCGTAAAGGGCGCGTAGGCGGCTCGGTAAGTCTGGAGTGAAAGTCCCGCTTTTAAGGTGGGAATTGCTTTGGATACTGTCGGGCTTGAGTGCAGGAGAGGTTAGTGGAATTCCCAGTGGAGCGGTGAAATGCGTAGAGATTGGGAGGAACACCAGTGGCGAAGGCGACTAACTGGACTGTAACTGACGCTGAGGCGCGAAAGTGTGGGGAGCAAACAGGATTAGATACCCT
+
GC<AFFGF@DFCC8FGGGGFGGE7FGGG@<FFFFFGFGGGFGGGGG7=::@F7>ECFGGGFFFFFDGGDFECF>CGFFGGFGGCGGEGGGFGGG7FCC?FGGFEEGFFCFF83+,,8=FFFFFEEEGDDFGGGGGGCGCCCF)C::C=GGGCGGGGGFF>GGG>CE8;CGFE:CCGCE#4,2CFGFGCGGFDEC@AE=>:?CC>8EGC:<>GFEFEGFG,=F;FECGGGEGEFFD:AGGGGFB9A<FF<F:@<)<DA:D5FE9@CEC7FF<FEEGGDFFDFFGGGFFF@GGFFC<<@AEB8CFGF+DF7GE,GGGGGGGFFFGFF8GGGGFCFF:FDF-GGGGGGGGGGGEEFFCGGCGGGGGGF@9GGGDGGFFGGGDGF+@EFFGGGGGFGGGGGGGGFGGGGGGEAGGFF@CCC-
@GSLB 111
TGGGGAATATTGCACAATGGGGGAAACCCTGATGCAGCGACGCCGCGTGAAGGAAGAAGTATCTCAGTATGTAAACTTCTATCAGCAGGGAAGATAGTGACGGTACCTGACTAAGAAGCCCTGGCTAACTACGTGCCAGCAGCCGCGGTAATACGTAGGGGGCAAGCGTTATCCGGATTTACTGGGTGTAAAGGGAGCGTAGACGGTGTGGCAAGTCTGATGTGAAAGGCATGGGCTCAACCTGTGGACTGCATTGGAAACTGTCATACTTGAGTGACGGAGGGGTAAGCGGAATTCCTAGTGTAGCGGTGAAATGCGTAGATATTAGGAGGAACACCAGTGGCGAAGGCGGCTTACTGGACGGTAACTGACGTTGAGGCTCGAAAGCGTGGGGAGCAAACAGGATTAGATACCCT
+
,CFGCFGECFDFGCGG@FGFEGCFGGGGEGGFDGGGF<:+@CFE@FG:>@DGGFGGGGGCFGE,EFFGGFGGGGGGGE?FDFFEBFCEGGGFCFF9FGACFEEFFD9ABEA?,BFGGB<FGGGEGGG<FGGGG><DCFD7FFGGCFG?>9C;/255>FFGCCFCCFFE?<5=FFEGGFF?F@#FFF;=FGGGGGG>>FEFGGGDCEGGFECDGFG>E<,CGGGGFAC@*5;>@FCCF<FGCFFF9GEFFGGDGGDGFF@>@6A,FFFDE@GDDB9A#E@EFA,GFBCBF<GFDGGGGFFAFECEGGGGGFGDC7CEFCGCGGGGFC8FEDE<GGGFGFGGGGEF<DGEEEGGGGFGGGGFEGGGGGFEGGGGGGGF?GF8GGGGGGGGFFGGFFFGF<GGGGGGGGGGGGFB8CCB
@GSLB 112
TGGGGAATATTGCACAATGGGGGAAACCCTGATGCAGCGACGCCGCGTGAGTGATGAAGTATTTCGGTATGTAAGGCTCTATCAGCAGGGAAGAAATGACGGTACCTGACTAAGAAGCACCGGCTAAATACGTGCCAGCAGCCGCGGTAATACGTATGGTGCAAGCGTTATCCGGATTTACTGGGTGTAAAGGGAGCGCAGGCGGAAGGCTAAGTCTGATGTGAAAGCCCGGGGCTCAACCCCGGTACTGCATTGGAAACTGGTCAGCTAGAGTGTCGGAGGGGTAAGTGGAATTCCTAGTGTAGCGGTGAAATGCGTAGATATTAGGAGGAACACCAGTGGCGAAGGCGGCTTACTGGACTATAACTGACGCTGAGGCTCGAAAGCGTGGGGAGCAAACAGGATTAGATACCCT
+
GFGGGGGG9FGGGGGGGGGGD@FGGGFFFGGGGGFGGG>GGGGGGGGCFFC?FFGGGGGCCFGGGGG?4=EEGGCCGGGGGGDGGGGGGGGGGFF=EFFAFGCDB?FAF,5?EE,AFFGFG>8D:CF2FGEFD<><<=7@<2<GFBB9<BCGCFFF#FCCFDFEC>CE8<:FCECEGA;7<CGGGFGFFGFFFE>C=CFEC>:CFC'FC:GGAFFEGD9FF?GGGGGGGEEGFGCD@FFF?37DFACCFF:GFB?DGGG>FFA@;C#GFFFCG<FC7@C:CGGGAFGGFDFGGFGGGF?FCGGGGGGGGGCECCDGFFCFDFF<9<GGGFGGGGFGGGGGGGGGF@@GGGGFEACGGGGEC,AGGGGGGGGGGGGFGFGGGGGGGGGEGGGFAGGGFGFGFEFFGGGGGGCC8CC
@GSLB 104001
TGGGGAATATTGGGCAATGGGGGGAACCCTGACCCAGCAACGCCGCGGGGAGGAAGAAGGTGTTAGGATCGTAAACTCCTGTCCTTGGAGAAGTATAGAAGAAGGTATCCAAGGAGGAAGCCCCGGATAACTAAGTGCCAGCCGCCGAGGTAATACGTAGGGGGCAAGCGTTGTCCGGAATAATTGGGCGTAAAGTGCGCGTAGGAGGCTCGGTAAGGCTGGAGTGAAATCCCACCGCCCAACTGTGGAACTGCCTTTGATACTGCCAGGCTTGAGTACCGGAGAGGGTGGCGGAATTCCAGGTGTAGGAGTGAAATCCGTAGATATCTTGAGGAACACCTGTGGCGAAGGCGGCCACCTGGACGGTAACTGACGCTGAGGTGCGAAAGCGTGGGTAGCAAACAGGATTAGATACCCT
+
CFCEEEGGGGGFCFF@F,<EFC@+@BD<B?FDF,=EFFFGEEC:FC@+>:>FGG?><CCC@,@C,,>FGGECFBFF@FGCGFG8DE?:>F<,?,,<<CECFF,FFCC,>33<CCEGE7<B*,=FGE7CEFC7:,8<<C7<F5**:88*:8*3A+20*021C;8E51*2;*;**:@<;:EE<C+<4:;*=2@+,*=*C:8*>+32,,CC=4*,FCB,6,FFDB@9>@,8,4B7C:@+<@<FD9F?9FDDC,>FFFBB<AA,FAEFFFA8GGFAA?8=F:EEGF8FFFFF@+C,FDGGGCGECGGGGFEA59DFBC7@EFGDF;FC,,FFA9EFFA,EC6:6,ECEC7@,@GGDFGD?FF@CF@FCFC<9FCCGGGGGGCE@EFGEFF7GGGFCGFDFAF<,9CC,FAF@9DCFE@C8CC
@GSLB 64707
TGGGGAATATTGCACAATGGGGGAAACCCTGATGCAGCAACGCCGCGTGAGTGATGACGGCCTTCGGGTTGTAAAGCTCTGTCTTCAGGGACGATAATGACGGTACCTGACTAAGAAGCCCCGGCTAACTACGTGCCAGCAGCCGCGGTAATACGTAGGGGGCAAGCGTTATCCGGATTTACTGGGTGTAAAGGGAGCGCAGGCGGTGCGGCAAGTCTGATGTGAAAGCCCAGGGCCCAACCCCGGGACTGCATTGGAAACTGTCGTACTTGAGTATCGGAGAGGTAAGTGGAATTCCTAGTGTAGCGGTGAAATGCGTAGATATTAGGAGGAACACCAGTGGCGAAGGCGGCTTACTGGACGATAACTGACGCTGAGGCTCGAAAGCGTGGGGAGCAAACAGGATTAGATACCCT
+
FGGGG8FFGGGAFGGGGGGFFGGGGGGGGGGGGGGGGGGGGGGGGGDCGGGGGGGGGGGGGGGGGGGGGGGGGGGGGGGGFEFGGGGGGGGGGGGGGGDFGGGEGGGGAEGGFGGGGGGGGGGGGGGFFGGGGGFGGGGGFFGGGG:D7CGGGGGGGFGFGGGGGGFGGGGFGFGDGFGGGGGGGGFG=GGGGGGGEEGDBEDGGECGGGGGGGGCC/FGGGGG7GGGGFFFDFFGDEEGGGGGGGGGGFF@CGGGGGFGGFF<FF9>GFFGGGGGGGGE<GGCF?GGGGGGGGDF8GGGFF:CGGFGGGFGGFDGGGGGGGGGGGGGGGGF@GGGGGGFCGGGGGGGGGGGGGFFGGGGGGGGGGGDGGCGGGGFFGGEFEGGGEGGGGGGGGGGGGGGFGGGGFGGEGGCCCCB
@GSLB 91582
TGGGGGATATTGCACAATGGGGGAAACCCTGATGCAGCGATGCCGCGTGGAGGAAGAAGGTTTTCGGATTGTAAACTCCTGTCGTAAGGGAAGAGGATGGACTGTACCTTACAAGAAAGCTCCGGCTAACTACGTGCCAGCAGCCGCGGTAATACGTAGGGAGCGAGCGTTGTCCGGAATGACTGGGTGTAAAGGGAGCGTAGGCGGGATGGCAAGTCAGATGTGAAACCTGAGGGCTCAACCTTCAGACTGCATTTGAAACTGCTGTTCTTGAGTGAAGTAGAGGTAAGCGGAATTCCTGGTGTAGCGGTGAAATGCGTAGAGATCAGGAGGAACATCGGTGGCGAAGGCGGCTTACTGGGCTTTTACTGACGCTGAGGCTCGAAAGCGTGGGGAGCAAACAGGATTAGATACCCT
+
EFGECEGGGGGGGGGGGFFDGGGEFGGGGGGGGGGGGGGFGGGGEGGGGGGGGGGEGGGGGGGGGGGGGGGCFFGFGCG9FGGFGGGFGGGGGGFGGGGGGGGGGGFGGGFFGFGFGGGGGFGFFDFEGGGGGGDFGGGCFFGGFCE?GFFFCGGFB35BCFGGGGGG(GGDCCFGGGE@FGGGGF;;EFGGCEGGFGDFGEGGEFDGGGGGGGGFFGFFFFGFF<CF>@2;CCGGGGFDECDC?EFFCFGGGGGFFGFFGCFGGGFDB:C<ECECF>EFFGDGFF:>GEEE<CGGGCFFCGGGFC:,FGFGCFEEE@EAEF9FGGFDFCCGGGFEGC:C6,FEGGGFBEGFC,E<E@,DGGDFF9GGDEFFCDFFGFGGFF@FGGGGGEDEGFGGGGGGGGGFEACFGGGGCCCCC
@GSLB 77849
TGGGGAATATTGCACAATGGGGGAAACCCTGATGCAGCGACGCCGCGTGAGCGAAGAAGTATTTCGGTATGTAAAGCTCTATCAGCAGGGAAGAAGAAATGACGGTACCTGACTAAGAAGCACCGGCTAAATACGTGCCAGCAGCCGCGGTAATACGTATGGTGCAAGCGTTATCCGGATTTACTGGGTGTAAAGGGAGCGCAGGCGGTACGGCAAGTCTGATGTGAAAGCCCGGGGCTCAACCCCGGTACTGCATTGGAAACTGTCGGACTAGAGTGTCGGAGGGGTAAGTGGAATTCCTAGTGTAGCGGGGAAATGCGTAGATATTAGGAGGAACACCAGTGGCGAAGGCGGCTTACTGGACGATTACTGACGCTGAGGCTCGAAAGCGTGGGGAGCAAACAGGATTAGATACCCT
+
ACGGGGGGFGGGGGGG<EGGGEEFGGGGDCEFFGGGGGGEGGGEGGGGGGFFGBFGCFGGFGGGGFGFGGGGGGGGGGGGFGGGGGGGGGFGGGGGGGGGGFEGGGGDGGGGGF9FDDFFGGGGGEGGGFGGGCFGGGGGGGGGGGCBFCGGEFFFGFCEFCC=G?CFCFGGGFGGDGGGGGFGGGGGFFFGGGFFGFEDFEEGDEGGGGEFF>?CCCFGGFCFCFGGGFGFGGGGCD@CGCFGEC:D:DCGGGGFEGGGGCFCGFFFGGGFDFFFF@<@DFDDEFFFDGFGFFEED=F@E9<<GGEEGGF,GGGECGFGGFFE9E,CFFFFAAEFCGFGGGGGGGGGGGFCE9FEFGFCGGGGGDFAF7CGFCGGGFF@B,D7FGGEDGGGFGGFGGGGGEGGGGGGGFFEE@C8CC
@GSLB 117
TGGGGAATATTGCACAATGGGGGAAACCCTGATGCAGCGACGCCGCGTGAGCGAAGAAGTATTTCGGTATGTAAAGCTCTATCAGCAGGGAAGAAAAAAATGACGGTACCTGACTAAGAAGCCCCGGCTAACTACGTGCCAGCAGCCGCGGTAATACGTAGGGGGCAAGCGTTATCCGGATTTACTGGGTGTAAAGGGAGCGCAGGCGGTGCGGCAAGTCTGATGTGAAAGCCCGGGGCTCAACCCCGGGACTGCATTGGAAACTGTCGTACTTGGGTATCGGAGAGGTAAGTGGAATTCCTAGTGTAGCGGTGAAATGCGTAGATATTAGGAGGAACACCAGTGGCGAAGGCGGCTTACTGGACTGTAACTGACGTTGAGGCTCGAAAGCGTGGGGAGCAAACAGGATAGATACCCT
+
FGGGGGGGGGGGGGGGGGGGGGGGGGGGGGGGGGGGGG@FGGGGGGGGGGGGGFGGGGGGGGGGGGGGGGGFGGGFGGGGGGGGGGGGGGG?FGGGGGGGGGGGGGGGFFFGGGGGGGFGFGFFFEFCGGGGGCFGGGGGFGGGGGGGGCE>CEG?>GGGGFGGGGGFGGGGGGGGGGGEGC@CF:EGG?E.FFEFFEEGGGG.>CGGG<EEFEEEFGGFFD:CFFGGGGGGGGGGGGFGGEFFF=@DEEFGGFFFC9FEFECFFFFGFFGAGFGGGGGGGGGCD<F9GFFGFE<B,FFCAECEA4B+GGGFEFF>GGGFFE?A,<ECF<F<@F9F@CFGGFC:BB,9ECFF@FCGFFEE,GGGFGGGGGGGF<CGGGFEGGGFGGGGCEEGGGGGF@C8@E<GFGGGGGGGGCB8CC
@GSLB 118
TGGGGAATATTGGGCAATGGGGGGAACCCTGACCCAGCAACGCCGCGTGGAGGGAGAAGGTTTTCGGATCGTAAACTCCTGTCTTTGGTGACGAGTAGAAGACGGTATCCAAGGAGGAAGCCCCGGCTAACTACGTGCCAGCAGCCGCGGTAATACGTAGGGGGCAAGCGTTATCCGGAATAATGGGGCGTAAAGGGAGCGTAGGCGGCACGGTAAGTCTGGAGTGAAAGTCATGCGTTTAAGGTTGGAATTGCTTTGGATACTGTCGGGCTTGAGTGCAGGAGAGGTTAGGGGAATTCCCAGTGTAGCGGTGAAATGCGTGGAGATTGGGAGGAACACCAGTGGCGAAGGCGACTAACTGGACTGTAACTGACGCTGAGGCGCGAAAGTGTGGGGAGCAAACAGGATTAGATACCCT
+
@<@FGCFGGGGFGCEFGGFG,B7:@FF7FGGG8FGGGGGG8FE::FGGE@F,>:F@CFGGD3FFFGG:FCEGFFCB@,@FA>,,@,@F,3EFFGCFG9F;F8F*:<ECGGD8<C:,8<C8A:<F7FCFGGGGCF*88F=FFG6E>:*85CEG>FGGG*9BC*CCCECGFFG>#;CGG?CEFC7B07EC+FFFCGFCC#;CE<EGEC>E#3*C@,GAFDC230#<@B9E760),:@'#@<>BFD=6,>,>8,GED<DC,E5,9EEF@8++<FFGGFE6?,F@,GGGFB444B,E<@GGEEA,<8=CCCECFF<GFFFGGFFC,FFCF8C7GGGGFGGGGGGGDGGGGGCCGFBE,FC;,GFCC,CECFC,GGF7DFGGGGGGGDGGGFGGGGEGGGGGGGGGGGFGGF@FAFE8CCCCC
@GSLB 81482
TGAGGAATATTGGTCAATGGGCGGGAGCCTGAACCAGCCAAGTAGCGTGAAGGATGAAGGCTCTATGGGTCGTAAACTTCTTTTATATGGGAATAAAGTTTTCCACGTGTGGAATTTTGCATGTACCGTATGAATAAGGATCGGCTAACTCCGTGCCAGCAGCCGCGGTAATACGGAGGATCCGAGCGTTATCCGGATTTATGGGGTTTAAAGGGAGCGTAGGCGGACGCTTAAGTCAGTTGTGAAAGTTTGCGGCTCAACCGTAAAATTGCAGTTGATACTGGGTGTCTTGAGTATAGTAGAGGCAGGCGGAATTCGTGGTGTAGCGGTGAAATGCTTAGATATCACGAAGAACGCCGATTGCGAAGGCAGCTTGCTGGACTGTAACTGACGCTGATGCTCGAAAGTGTGGGTATCAAACAGGAGTAGATACCCT
+
GGGGGFGGGGGGGCFFE9EECFEFGGGCFFGG8CFGGCGGGGFGFFCCFGGGGGGGCGGG?EGGFFCFGGGGGG<FFGCAF9EGGGFGGGGFFDGGGEFGCCFGGGFFGEGGG<DCFAFFFFFGG,?B<FFGGGGFGGGGDCC:C?BFGDFGGGGGG9FFG<DCEG=FFFG9<DF7CCGE>>GFCECCCG@CFB39=FF9:<+GCC;<FBFEGFEGGCECGGGGEGFBCC,>;@><<EFFFGFEGCGG@G@FFGDFGCCC6FE@FEFGFD<FFFFFD?:AFF@FGFEF?FAEFAE7,AF9<CE=:+CGGFECD8GEE<FGFF@7>ECFFGGFEFF?,C,CF9DCFGGFE<,,C+F:CD8GGEFFGGFFF8FGGGGGGGGFFCGGGGFGFFB+C,FDFEGFFCDEAFFDFGGGGFDFGGF<EFFFE9GGEF9CC9CC
@GSLB 97799
TGGGGAATATTGCACAATGGGCGCAAGCCTGATGCAGCGACGCCGCGTGAGGGATGGAGGCCTTCGGGTTGTAAACCTCTTTTATCGGGGAGCAAGCGAGAGTGAGTTTACCCGTTGAATAAGCACCGGCTAACTACGTGCCAGCAGCCGCGGTAATACGTAGGGTGCAAGCGTTATCCGGAATTATTGGGCGTAAAGGGCTCGTAGGCGGTTCGTCGCGTCCGGTGTGAAAGTCCATCGCTTAACGGTGGATCCGCGCCGGGTACGGGCGGGCTTGAGTGCGGTAGGGGAGACTGGAATTCCCGGTGTAACGGTGGAATGTGTAGATATCGGGAAGAACACCAATGGCGAAGGCAGGTCTCTGGGCCGTTACTGACGCTGAGGAGCGAAAGCGTGGGGAGCGAACAGGATTAGATACCCT
+
FCCFE@FGGGCGGFGGFGGGGFC:FGGGGGGGFGG9CF@FGGGGGGGGE,BFGGGGGGED7DFFGGDGGG:CFAGGGCFGEFGGGGFDDEGG7FFCFCCGEGGGGFFFDG9D@EFF7D9D,E,33>7><BFFF>AFGEGG7><FGCFF:F7@EF027>FC-:@CFGC=ECG?CFE@5ECC<6+9<@;0GGGGFGFFGGFE;CFGECFDDCC:?8:CGCC7C=8BEGGGF@CFGEC<BF<??9CBGF6C9GC<C>8C::CCFCGE:CGEE<FDGC8GGEF@68?:@GF<<,5?,FGECGF@7GDGGGFEDEGGGGGECFGGGGGGGE@+CEGGGGGFGGGGGCECGGGGFFGGGGGFEFE6<GGGGDGGGGGGGGGGGGGGGGGGCGEGGGGGEF9DGGGEGGEGGGGGGGDGGFEFCCCCC
@GSLB 96849
TGGGGAATATTGCACAATGGGGGAAACCCTGATGCAGCGACGCCGCGTGAGCGAAGAAGTATTTCGGTATGTAAAGCTCTATCAGCAGGGAAGATAATGACGGTACCTGACTAAGAAGCCCCGGCTAACTACGTGCCAGCAGCCGCGGTAATACGTAGGGGGCGAGCGTTATCCGGAATCATTGGGCGTAAAGCGCGCGCAGGCGGGCTTTCAAGCGGCGGCGTCGAAGCCGGGGGCTCAACCCCCGGAAGCGCCCCGAACTGGAAGCCTCGGATGCGGCAGGGGGAGGCGGAATTCCCGGTGTAGCGGTGAAATGCGCAGATATCGGGAAGAACACCGACGGCGAAGGCAGCCTCCTGGGCCGGCATCGACGCTGAGGCGCGAAAGCTGGGGGAGCGAACAGGATTAGATACCCT
+
FGFGG6CFGGGGGGGGGGGFGGGGGGGGGGFGGGGGGGEGGGGGGGGGGGGGGGGGGGGGDGGGGGGGGGGGGGGGGGGGGGGGGGGGGGGGGGGDGGGGGGGGGGGGGGGGFGGGGGGGGGGGGGGGGGGG>.GGGGGGGDFGGGGGGDEGGGGG@CFGGGGGGGGGFGGGGGGGEGGG?GGGGGFGGGCFGGGGGGGGGGGGGGGDFGGGGGGFGGGGGGG<GDGGGEFGGGEGGFGGGFGGGGGGGGGGGGGGGGFGEGGGGGGGG=FDGCGGGGFDGGGGGGGGFDGFGFCGGGGGGGGGGGGGGGGGGGGGGGFGGGFCGGGGGGGGGGEGGCFFCGGGGGGGGGGGGGGGGGGGGGGGGFGGGGGGGGGGGGGGF>GGGGGGGGGGGGGGGGGGGGGGGGGGGGGCCCCC
@GSLB 122
TGGGGAATATTGCACAATGGGCGAAAGCCTGATGCAGCGACGCCGCGTGAGCGAAGAAGTATTTCGGTAGGTAAAGCTCTATCAGCAGGGAAGATAATGACGGTACCTGACTAAGAAGCACCGGCTAAATACGTGCAAGCAGCCGCGGTAATACGAATGGTGCAAGCGTTATCCGGATTTACTGGGTGTAAAGGGAGCGCAGGCGGTGCGGCAAGTCTGATGGGAAAGCCCGGGGCGGAACCCCGGTACTGCATTGGAAACTGTCGGACTAGAGTGTCGGAGAGGTAAGTGGGATTCCTAGTGTAGCGGTGAAATGCGTATATATTATGAGGAACACCAGTGGCGCAGGCGGCTTACTGGACGATTACTGACGCTGAGGCTCGAAAGCGTGGGGAGCAAACAGGATTAGATACCCT
+
<CAFDBCFFFEGFGDDGFGFEFDEGGCGFFFGGGAFEEFGCGGGDGG:>CFGGGGD4CFCFGG,CFG+B+=?FG<<EGE<?5@FGF,:FEFGGGGGGCBD<F@8FGGAE=FBDG<DCF@AF,CCEGEG9,BDEE>C+@@FACFGGGDFF@C<F;D*>FCF9779AE?:9=@F<CCG8+=FFE<<EE>8+CFFB:FFF:<:EG>GGD8=8@FCCEF>D<:C2C#AFFGG*:*<<<=:*$<E>@757CFBBFFEED=9FF9F@>CEFGGGE77=>DDGF@:EEC%GFFA=8CE=?<FB,CCFAC+==CC,FFF<47FGEEC,69E<C6,,GFEE=6FF68F:F:@6,,FC67,9DEF,C,8,CC,,C,@CFF;CFCFE6+B,GF,F@EECGGGFFC9CF9E@CFFE,C<,ACC86,8A
@GSLB 52612
TGGGGAATATTGCACAATGGGGGAAACCCTGATGCAGCGACGCCGCGTGAAGGAAGAAGTATCTCGGTATGTAAACTTCTATCAGCAGGGAAGATAGTGACGGTACCTGACTAAGAAGCCCCGGCTAACTACGTGCCAGCAGCCGCGGTAATACGTAGGGGGCAAGCGTTATCCGGATTTACTGGGTGTAAAGGGAGCGTAGACGGTGTGGCAAGTCTGATGTGAAAGGCATGGGCTCAACCTGTGGACTGCATTGGAAACTGTCATACTTGAGTGCCGGAGGGGTAAGCGGAATTCCTAGTGTAGCGGTGAAATGCGTAGATATTAGGAGGAACACCAGTGGCGAAGGCGGCTTACTGGACGGTAACTGACGTTGAGGCTCGAAAGCGTGGGGAGCAAACAGGATTAGATACCCT
+
GGGGGGGGGGGGGGGGGGGGGGGGGGGGGGGGGGGGGGGGEGGGGGGGGGGGGGGGFGGFGFGGGGGGGGGGGGGFFFAFFGGFGGGGGGGGGFGGGGGFGGGGGGGGGGGGGGGGGGGGFEGGGEFFFFFFE2GGGGG@GGG>C?FGGGGGGGFFFGGGGGG>GGFGGEFGFGGGGGGDGGGGGGGGGGGGGGGGGGGGGGGFGGGGGGGGGGG<EGGGFFFGGGFFGGGGGGGGGFGGFGGGGGGGGGGGG$GGGFGFGGGFGGGGGGGGGGGGF@GGBFGGGEEGGGGGGGFFCFFFEGEFEGGGGGGGFEGGGGGGFFGGFFGFFFFGGGEFF@ECCGGGGGGGGGFEFGGGGGGEGGGGGGGGGGGGGFGGGGGGGGGGGGEGGGGGGGGGECGGGGGGGF<GGGGCCCCC
@GSLB 124
TGGGGAATATTGCACAATGGGGGAAACCCTGATGCAGCAACGCCGCGTGAGTGAAGAAGTATTTCGGTATGTAAAGCTCTATCAGCAGGGAAGAAAATGACGGTACCTGACTAAGAAGCACCGGCTAAATACGTGCCAGCAGCCGCGGTAATACGTATGGTGCAAGCGTTATCCGGATTTACTGGGTGTAAAGGGAGCGCAGGCGGGGCGGCAAGTCTGATGTGAAAGCCCGGGGCTCAACCCCGGGACTGCATTGGAAACTGTCGTACTTGAGTATCGGATAGGTAAGTGGAATTCCTAGTGTAGCGGTGAAATGCGTAGATATTAGGAGGAACACCAGTGGCGAAGGCGGCTTACTGGACTGACAATGACTCTGAGGCTCGAAAGCGTGGGGAGCAAATAGGATTAGATACCCT
+
CFGGDEECFFGGGGGGGFGGGDEGGGGGGG?@FF@FFGGGGGGG@EEC@@FCFFFFDFGGGGGFFGGFGGGGGG?FGFFCE,FCFGGCGCDGECFGGGGGGGGCGGF,?BFF,5EGDE8,B<BFG7FGFGFGGGGG?D<FG@DFEGG@4GEGFGG:C:D>FFGF=?CCE>FFF;#CCGGFAC,GFCF<<CAFFFGFCGG>>GGCCE#:E@F9?E,06C<577<8E?8<7GFCFCE:*>CFF>D>7CCF<@BG,,95DE9B=CGFGGFE<FF<:<@:DC==5,,FC59DFFEB==<8CE<EF?7F8EGDGGGF7@>GFAF=,EGFDFFFC,,A:E<GGGGGFGECCFB:EFFFGFGGCEFC,<9CEFCEF@<C,FGGGGGGFCGGEGGGGGGGGFEFDEEGGGGGGGGGGFCCCCCC
@GSLB 75003
TGGGGAATATTCCACAATGGGGGAAACCCTGATGCAGCGACGCCGCGTGAGCGAAGAAGTATTTCGGTATGTAAAGCTCTATCAGCAGGGAAGAAGAAAATGACGGTACCTGACTAAGAAGCACCGGCTAAATACGTGCCAGCAGCCGCGGTAATACGTATGGTGCAAGCGTTATCCGGATTTACTGGGTGTAAAGGGAGCGTAGACGGCTGGTTAAGTCTGAAGTGAAAGCCCGGGGCTCAACCCAGGAACTGCTTTGGAAACTATGCAGCTAGAGTGTCGGAGAGGTAAGTGGAATTCCCAGTGTAGCGGTGAAATGCGTAGATATTGGGAGGAACACCAGTGGCGAAGGCGGCTTACTGGACGATGACTGACGTTGAGGCTCGAAAGCGTGGGGAGCAAACAGGATTAGATACCCT
+
FFGGGGGGGGF,EFGGGGGG,,@FCFF<FGGGGGGGGGCGGGGDEFGGEEFFGG:CCGGFCFGGGGGEFDFEGGGFCCGGBF?FAFGFGGFGGGGDFFGGGFGGGD@>:?@,ABFCG8FFDF,6,@FCCC<FF9<<@8>CE>>EC7FFCE85>CCGFGGCF;<CFGF?:FFGEC:<GEG7;=FF3CFC<9GFFFDGFC/=:C#C5@C:;/<:09FFEF<FFGC<F<FGGCFFFGGDCB<F7FFD8;#FB#B:FC@'E,:GGGFC,<<<:?CCC:FDC7FC@GFEGDGFDGFD<BCGGCGF?,,GGGGGGGGFC,AGGEEFGGGGGFE,?GGF<?FEEFFCGFGGGGGGGGGGGGGGEF,GEGGGE<9F<GGGGGGGDFCFGFE8GGFGGGCGGGGFGGGGGGF9FGGEGGCFFFCCCC9
@GSLB 87734
TGGGGAATATTGCACAATGGGGGAAACCCTGATGCAGCGACGCCGCGTGGAGGAAGAAGGTCTTCGGATTGTAAGCTCCTGTTGTTGAGGAAGATAATGACGGTACTCAACAAGGAAGTGACGGCTAACTACGTGCCAGCAGCCGCGGTAAAACGTAGGTCACAAGCGTTGTCCGGAATTACTGGGTGTAAAGGGAGCGCAGGCGGGAGAACAAGTTGGAAGTGAAATCCATGGGCTCAACCCATGAACTGCTTTCAAAACTGTTTTTCTTGAGTAGTGCAGAGGTAGGCGGAATTCCCGGTGTAGCGGTGGAATGCGTAGATATCGGGAGGAACACCAGTGGCGAAGGCGGCCTACTGGGCACCAACTGACGCTGAGGCTCGAAAGTGTGGGTAGCAAACAGGATTAGATACCCT
+
GGGDGGGGGGGGGGGGGGG?@ECGGGGGGGGGGGGGGGGGGGGGGGGGGG>FGFGGGDGGGDGGGGGCFEGGGGGGCFG8FFFGG?FEGGGGGGFEGADFGCCFGDGDGGGGGCFDFDB5DFDC77C<DFGGG8CGFGGG?<CFFG@FFFEGG:69F:F,:EBFGE>FCFCFFFGGGGGCFG>GGG<GGGCDFCCFCCFE8:DCC:DCF:FCGGGFEACF?BFFCEGFFF<C8FGGG82>EFDDGFBCF:FGG7AFD@GGFFGD,GDFGFGGGGFCGGECFGGGGGF:B6<<@GEECF7=?F+GGGFDFEAFFCDF@GGGFCF+EF@@E<FF@GGGGF8GFBGGGGGGGGGGFFFFC<CF<FFFAGGGEEFEE<GGGDGGGGGGGFCGGGGGGGGGGGFFFFGGGGGFGF8CCCCC
@GSLB 127
TGGGGAATATTGCGCAATGGGCGAAAGCCTGACGCAGCGACGCCGCGTGAGGGATGAAGGTTCTCGGATCGTAAACCTCTGTCAGGGGGGAAGAAACCCCCTCGTGTGAATAATGCGAGGGCTTGACGGTACCCCCAAAGGAAGCACCGGCTAACTCCGTGCCAGCAGCCGCGGTAATACGGAGGGTGCAAGCGTTAATCAGAATCACTGGGCGTAAAGCGCACGTAGGCGGCCTGGTAAGTCAGGGGTGAAATCCCACAGCCCAACTGTGGAACTGCCTTTGATACTGCCAGGCTTGAGTACCGGAGAGGGTGGCGGAATTCCAGGTGTAGGAGTGAAATCCGTAGATATCTGGAGGAACACCGGTGGCGAAGGCGGCCACCTGGACGGTAACTGACGCTGAGGTGCGAAAGCGTGGGTAGCAAACAGGATTAGATACCCT
+
EFFFGFFGFGGGGGGGGGGGGGGGGGGGGGGGFGGGEGGGGGGGGGGGGGGGGGGGGGGGGGGGGGGGGGGGGGGGGGGGGCGFGGGGGGGGGGGGGFFGCFGGGGGGGGFGGGGGGGGGGGGGGGGGGGGGGGGEGGGGGGGGGGGGGGGGGDGCGCCFGGGGGGGDGGGGGGCEEGGGGGGGGGEE5CCC>E9FEGFGFGGCC9FC9CECFGCGGGGGEEGGGFG=CFGGGC?CFCCGGFFCBGCDEGGGGGCFGFF8FC@>C=AFFFGGGFB@?GFFDFGGFFGGFFF8FCCCGGDGGGGGF?,DCF?7DGGFGFEFF?E8DF??GGGFFAEAFE7ECGGGGFFF9GFDFGEFFECFECCGGGGGFFFGEGGGGFDCFFD7E7GGFAGGGGGGGCFGGGGGF>F@GGFEGGGGGGFFGGCGFGGCGGGGGGGGFCCCCA
@GSLB 128
TGGGGAATATTGCACAATGGGGGAAACCCTGATGCAGCGAAGCCGCGTGCGTGAAGAAGTATTTCGGTATGTAAAGCTCTATCAGCAGGGAAGTTAATGACGGTACCTGACTAAGTAGCACCGGCTAAATACGTGCCAGCAGCCGCGGTAATACGTATGGTGCAAGCGTTATCCGGATTTACTGGGTGTAAAGGGTGCGTAGGTGGCAAGGCAAGTCTGAAGTGAAAATCCGGGGCTCAACCCCGGAACTGCTTTGGAAACTGTTTAGCTAGAGTACAGGAGAGGTGAGTGGAATTCCTAGTGTAGCGGTGAAATGCGTAGATATTAGGAGGAACACCAGTGGCGAAGGCGACTTACTGGACTGCGACTGACACTGAGGCACGAAAGCGTGGGGAGCAAACAGGATTAGATACCCT
+
GGGGGGGEDFGD9@FCFFFCGEGGDGGGGGGGD<FFFG:F+@FDCFGEF,6BFEDGGDGE<,5CFGGCFF8F?FGFFDDA?BAEF,,BFG=<B,<CFGGF,F@F<FEFGGG,,<A,8?A5,,3=@+BA<B,DFB8<FFFFGFFFGFFFGDG4EDD0,8>>7AFGGFFD:507=FEG79AFFFGFGEGFFCB7<<<GGDFGGDEGCF7*>7<<CAC?7@C?FDFFF8>A3<,>::BFF<G>8&33,FDECE?#39E<FFFGGGGE;@,C@F7EFGGGFFE4E,F<B4,9FB<E==?,E<F,GFECGGGFFFCFGEEF7GGFGDFECCCDFFCFCFEC99A@C:GFGCC:@C9@CFFFEFF@8,+CC,F9FE<C<GE@C@CC@GGGGFEGGFGGGGGGF<GGGGGGGDGGGGGCCCCC
@GSLB 129
TGGGGAATATTGCACAATGGGGGAAACCCTGATGCAGCGACGCCGCGTGAGTGAAGAAGTATTTCGGTATGTAAAGCTCTATCAGCAGGGAAGATAATGACGGTACCTGACTAAGAAGCACCGGCTAAATACGTGCCAGCAGCCGCGGTTATACGTAGGGTGCCAGCGTTATCCGGATTTACTGGGGTTAAAGGGTGCGTAGGTGGCAAGGCAAGTCTGAGGTGAAAGTCCGGGGCTCAACCCCGGAACTGCTTTGGAAACTGTTTAGCTAGAGTACAGGAGAGGTAAGGGGAATTCCTAGTGTAGCGGTGAAATGCGTAGATATTAGGAGGAACACCAGTGGCGAAGGCGACTTACTGGACTGCTACTGACGCTTAGGCACTAAAGCGTGGGGAGCAAACAGGATTAGATACCCT
+
FG?EEGGGFGGG9CEFGGGGGGGGGGGC@FGGGGGFGG+CFFGCEGGC>BFFECCEEFG<FFGGGGGEF+BFFGG9FCAD<F,<FE<=FG<<CFGGFGFFFFEGG+EAF8F<E=DF,FC<DFFCFCGFGGGG7CDFBFC<<FG?<CBFC*>EGCE;5*?46CF:>BF:88<#@@7B5?@FG>GC=F#$2CGEEEC7FGG:<:0<@C,7008CGFGFC?@4#FD@C@E<<30>FEG@FFEF@#=?FE=E<EEDEE<GF3BFGGG?F=<<F=:C9E6EDFDFFEEFG:,:,,GGGFF=B54,EFF+EBEGGGGGEGGEF9F;GEGGGGGGFEFEGEC<GG?EF@FFA>GGGEF@EFC,GDGFC<<GFAGGGFC@,GF9GFFF<FF@BCGEFFDGF<AFFCGGGGGGGGGFFFECB?CC
@GSLB 130
TGAGGAATATTGGTCAATGGGCGAGAGCCTGAACCAGCCAAGTAGCGTGAAGGATGACCGCCCTATGGGTTGTAAACTTCTTTTATATGGGAATAAAGGGTGCCACGTGTGGCATTTTGTATGTACCATATGAATAAGGATCGGCTAACTCCGTGCCAGCAGCCGCGGTAATACGGAGGATCCGAGCGTTATCCGGATTTATTGGGTTTAAAGGGAGCGTAGGTGGACATGTAAGTCAGTTGTGAAAGTTTGCGGCTCAACCGTAAAATTGCAGTTGAAACTGCGTGTCTTGAGTACAGTAGAGGTGGGCGGAATTCGTGGTGTAGCGGTGAAATGCTTAGATATCACGAAGAACTCCGATTGCGAAGGCAGCTCACTGGACTGCAACTGACACTGATGCTCGAAAGTGTGGGTATCAAACAGGATTAGATACCCT
+
ECEFGGGGGGGGGGGGGFGG8FFGGGGGGGGGGGGGGGGGGGFGDGGGGGGGGGGGGG<FCFGGGGGGGGGGGGGGGGGFFGGGGGGGGGCFDFGFFGF@EFGGGGGGGGGGEFGGGGGGGGGGGGGGDGGGGF9FFF@EEFFGGGGGG<GGDEFFEFD=DFGCCGCFGEE<CGGGG#GCGEGE@EECGEFCGFGEEGB3FFEFG;GGCGFFGGGF@BFD;GECFFGFFFAFFC;GFGGGGGGGGGGCCEGGEFGEEEGFGGGGGFGGGF:EFFFFGGFFFCC=FGGGFFFF8FCGGGGGGGGFC7EFC8FGGGGGGGGGGECFGGGGGGGGGGGFFE,GGFGFGFCGGGFAGFF@CGFEEECGGGGGGGGGGGFFFGGGGGGF9CGGGGGGFDGGGGGGGGGGGGGGFGFFGCGGGGGGGGGGGGFFF@GC@@CC
@GSLB 94056
TGGGGAATTTTGGACAATGGGGGCAACCCTGATCCAGCCATGCCGCGTGCAGGATGAAGGTCTTCGGATTGTAAACTGCTTTTGTCAGGGACGAAAAGGGATGCGATAACACCGCATTCCGCTGACGGTACCTGAAGAATAAGCACCGGCTAACTACGTGCCAGCAGCCGCGGTAATACGTAGGGTGCAAGCGTTAATCGGAATTACTGGGCGTAAAGCGTGCGCAGGCGGTTCTGTAAGATAGATGTGAAATCCCCGGGCTCAACCTGGGAATTGCATATATGACTGCAGGACTTGAGTTTGTCAGAGGAGGGTGGAATTCCACGTGTAGCAGTGAAATGCGTAGATATGTGGAAGAACACCGATGGCGAAGGCAGCCCTCTGGGACATGACTGACGCTCATGCACGAAAGCGTGGGGAGCAAACAGGATTAGATACCCT
+
ECCFGEGGGGG<FGGGGGGGG>EGGGG8FGGFFCEFFGGFGG?FGDFGGGGGGFGGCFGGDFGGFGE:FCFCGGGGGGGGGGGGGGGGGGGGGGGDCGGDGGGGGGGGGGGGGGFFGGFGGGGGGGGGGGGFGFGGFF,FGGGGGGGGGGDGGGGGGGG8CGGGGGGGGGGGGGGG9GGGFFAFG<CFGGGGGGG5F/FGGGGFFFGGFCFFGGGGGGGG9GGGGEEEDEE><EGE-GGG:CAFGFGGGGCDFECGGGFFGGGFGEFGFEGFCEGGFFGGGGGGEGGFBCGGFAGFCAFF<EE9FF?EC<+B8E?EFGGFDCE<BFCGGGCGGFGGGF@F@GGGFF,C5,CGFE9FBCB@-@CGFDGGGFGFGGGGGGGFFCFEFCDFGGFGGECFGFF@9FF7@@GGGGGGGGGGGGFGGGGGFGGFF@6EACGFBCCCC
@GSLB 55129
TGGGGAATATTGCACAATGGGGGAAACCCTGATGCAGCAACGCCGCGTGAGTGATGACGGCCTTCGGGTTGTAAAGCTCTGTCTTCAGGGACGATAATGACGGTACCTGAGGAGGAAGCCACGGCTAACTACGTGCCAGCAGCCGCGGTAATACGTAGGTGGCGAGCGTTGTCCGGATTTACTGGGCGTAAAGGGAGCGGAGGCGGATTTTTAAGTGAGATGTGAAATACTCGGGCTTAACCTGAGTGCTGCATTTCAAACTGGAAGTCTAGAGTGCAGGAGAGGAGAAGGGAATTCCTAGTGTAGCGGTGAAATGCGTAGAGATTAGGAAGAACACCAGTGGCGAAGGCGCTTCTCTGGACTGTAACTGACGCTGAGGCTCGAAAGCGTGGGGAGCAAACAGGAGTAGATACCCT
+
GGGGGGGGEGGGGCF<FGGGGGGDFCGGGGGGGGGGGGGGGGGGEGGGGGGGFGEGGGGGEEGGGGG>F:FFFGGGGGGG<F?FGFGGGFGGG7:++5CDEGGCFGGGGGG=,B3:,3@,BF/CEF@FFFGGGGGGGGGGGDCEEG>FGFC>@FAF?=FCCCG;CCGG=CFEFB8<EGGGGG9GFCFF:FCADGGFGEG#GGGDGF>FCGGF@F>CCE?=GGFFFFFB=<<>>,A9GFFF8GFA;=D:1FDFGGG?C>GGFCGGFFE?9F1FDFE@:EFAGGGGGCGF9<GGGGCFGFEEGGGGGDGGFEGGGGGGGGFFEFEFGECGGGGGGGGFCFGGGGGGGGDGGEF?GGFGGGGGEGGGGGGGGF@7CCGGGGGGGGGGGGGGGGGGF,GGGFGGGGGFE,FFFEGCCCCC
@GSLB 109300
TGGGGAATATTGCACAATGGGGGAAACCCTGATGCAGCGACGCCGCGTGAGCGAAGAAGTATTTCGGTATGTAAAGCTCTATCAGCAGGGAAGAAAAAAATGACGGTACCTGACTAAGAAGCCCCGGCTAACTACGTGCCAGCAGCCGCGGTAATACGTAGGGGGCAAGCGTTATCCGGGTTTACTGGGTGTAAAGGGAGCGCAGGCGGTGCGGCAAGTCTGATGTGAAAGCCCGGGGCTCAACCCCGGGACTGCATTGGAAACTGTCGTACTTGAGTATCGGAGAGGTAAGTGGAATTCCTAGTGTAGCGGTGAAATGCGTAGATATTAGGAGGAACATCGGTGGCGAAGGCGGCTTACTGGGCTTTTACTGACGCTGAGGCTCGAAAGCGTGGGGAGCAAACAGGATTAGATACCCT
+
GGGGGGGGGGGGGGGGGGFGGGDGGGGGGGGGGGGGGG>FGGGGGGGGDGGGGGGGGGGGCFDFGGGFGFGGGGGGGGGGFGGFFGFGGGGFGGGGGDGGFGGGGCCFEFGGGGGFGFGGGGFGGGGGGGFG@GGG?CFGGGGCGGFGGGC*CECGGGGDGGGGGGGDGGGGFG=EEGGG+C<CFGGGFCGFECGFFE>GGFC?CEGFGGEEGGGEGF;CFF@9FFGFGGGEFFGFGFDECFFGGEFDFDGGGGGFEAFFFFBCCF:F=FGGGFFGEFEECGFEGGGGFAFACGGGGGGFGCGGGGGGGDGGGGFFCCGGGGGGGFGGFGGFGGGGFB67GGECCGFFGGGEDGGFGGFGGF@GGGGGGFGGEFGGGGFGGFECEFGGGGGGF7GFGGGGGGGGGGGGFAEFCFCCCCC
@GSLB 51772
TGGGGAATATTGCACAATGGGGGAAACCCTGATGCAGCGACGCCGCGTGGAGGAAGAAGGTCTTCGGATTGTAAACTCCTGTTGTTGGGGAAGATAATGACGGTACCCAACAAGGAAGTGACGGCTAACTACGTGCCAGCAGCCGCGGTGATACGTAGGGTGCAAGCGTTATCCGGAATTATTGGGCGTAAAGGGCTCGTAGGCGGTTCGTCGCGTCCGGTGTGAAAGTCCATCGCTTAACGGTGGATCCGCGCCGGGTACGGGCGGGCTTGAGTGCGGTAGGGGCGACTGGAATTCCCGGTGTAACGGTGGGAGGTGTAGATATCGGGAAGAACACCAATGGCGAAGGCAGGTCTCTGGGCCGTTACTGACGCTGAGGAGCGAAAGCGTGGGGAGCGAACAGGATTAGATACCCT
+
GGGGGGGGGGGGGGGGGGGGGGGGGGGGGGGGGGGGGGEGGFGGGGGGGGGGFGGGGGGGGGGGGGGGGGGGGGGGGGGGGGGGGGFFGGGGGGGGGGGGGGGGGGGGGGGGCFGGGG>GFGEGGGGGGGGGGGGGGGGG?GGGGGGGGGGGG@=GFGGGGGGGFGGGGGGGGGGGGGGGGGGGGGGGGFEGGGGGGGGGGGEGGGG>GGGGGE>E<EGGGG=GGGGGGGFFC@FCDFEGGGGGGGC<FFGGDGGFEGGGGGGGGGGFD8GGGGGGGGECEFGGG+CGGGGFFECGCE@GGFGEEFGGGGGFEA,EBGGGDGFC,CGGGGFGGGGFCFGGFGGGGGGGGGGGGGFGGGGGF77E,AFF@GGEFCGGGGGGGGGGGGGFGGGGGGCGGGGF<GGGGGGGGEEB,CCB
@GSLB 81264
TGGGGAATATTGGGCAATGGGGGGAACCCTGGCCCAGCAACGCCGCGTGGAGGAAGAAGGTTTTCGGATCGTAAACTCCTGTCCTTGGAGACGAGTAGAAGACGGTATCCAAGGAGAAAGCCCCGGCTAACTACGTGCCAGCAGCCGCGGGAATACGTAGGGGGCAAGCGTTATCCGGATTTACTGGGTGTAAAGGGAGCGCAGGCGGTGCGGCAAGTCGGATGTGAAAGCCCGGGGCTCAACCCCGGGACTGCATTGGAAACTGTCGTACTTGAGTATCGGAGAGGTAAGTGGAATTCCTAGTGTAGCGGTGAAATGCGTAGATATTAGGAGGAACACCAGTGGCGAAGGCGGCTTACTGGACGATAACTGACGCTGAGGCTCGAAAGCGTGGGGAGCAAACAGGATTAGATACCCT
+
GCGEEGDGACECC@FFGGGGG@F>FFF+BEF7,BAFFFGGGGFGGGGGGE+::FCFFFGGFGDGDGEFEGGGGGG9@<EGGGF8;FFGGGG7CF*>:?DFF8D::18:3,,<CEE,,,39378B:96<C><:'-<%3@F?<0B>=CC*854?FF78.:;FF?<**CDG?CFE5GEGFA<EEC9*5EA<3C>CF@F8E@EDFCC<5C:F:4*:<9DGFC:,,@,FD,,,8GGEGC@GCD>:FFB>67CD3C8EF=FD?<GFGFGFC7B=<AGGGGF@+=@C=AGGFBDFFAFGFF?<9GGGGGGGGGDDGFFGEFEGGEFFF=AGGGGDCGGGGGCEGGGGGGFCGGGGGGGGGGFE<FFFBC,D,@FFGEGGGGFGGGGGGGGGGD7EFF:FDGGGGGGGGFGGGGGFAGGFEACCA<
@GSLB 107016
TGAGGAATATTGGTCAATGGACGAGAGTCTGAACCAGCCAAGTAGCGTGAAGGATGACTGCCCTATGGGTTGTAAACTTCTTTTATATGGGAATAAAGGGTGCCACGTGTGGCATTTTGTATGTACCATATGAATAAGGATCGGCTAACTTCGTGCCAGCAGCCGCGGTAATACGGAGGATCCGAGCGTTCTCCGGATTTATTGGGTTTAAAGGGAGCGTAGGTGGACACGTAAGTCAGTTGTGAAAGTTTGCGGCTCAACCGTAAAATTGCAGTTGAAACTGCGTGTCTTGAGTACAGTAGAGGTGGGCGGAATTCGTGGTGTAGCGGTGAAATGCTTAGATATCACGAAGAACTCCGATTGCGAAGGCAGCTCACTGGACTGCAACTGACACTGATGCTCGAAAGTGTGGGTATCAAACAGGATTAGATACCCT
+
GGFFGGGGFGGF9CFFGGGGGGGGCEGGGGGC@@CFFGGG@GFDFGGGGGGGGGFFF@CF<@<FE@FA<9,+8FGGGGGFCFGAAGFFEFED,,C5?9,,9,845FFGG,:+4FF<?,EFGA<EFGGCFGGGFG9@9,CE:4??F=B<?,$48/+@F?5+7<CEE:CEC@GFGFFFEF?#@,D>CEBCFC#GCFFEEFAAA<CGGCFGFCBAC:GCGDC1CGF:F@3,@D2AFCD@9@CCGFGGFD/;CGGGGGFFDEEGC7E,F<GF'GGGGGECGC<+CFFFE,,9GGGGGGE?FCF<GGGFC=7+EGGFGC@FF:,,GGGGGGDGGGCGGGGGFCCFGCGFF@:,GGGGGFFDFDC,FCGGGFGGGFAGGF@CCGGF@GGF,FCEGGGFAGGGF@FGFCGGGGFE;GGGF<F<GCGGGGGGGDGGGGGCCCCC
@GSLB 137
TGGGGAATATTGCACAATGGGGGAAACCCTGATGCAGCGACGCCGCGTGAGCGAAGAAGTATTTCGGTATGTAAAGCTCTATCAGCAGGGAAGAAAAAAATGACGGTACCTGACTAAGAAGCCCCGGCTAACTACGTGCCAGCAGCCGCGGTAATACGTAGGGGGCAAGCGTTATCCGGATTTACTGGGTGTAAAGGGAGCGCAGGCGGTGCGGCAAGTCTGATGTGAAAGCCCGGGGCTCAACCCCGGGACTGCATTGGAAACTGTCGTACTTGAGTATCGGAGAGGTAAGTGGAATTCCTAGTGTAGCGGTGAAATGCGTAGATATTAGGAGGAACACCAGTGGTGAAGGCGGCTTACTGGACGATAACTGACGCTGAGGCTCGAAAGCGTGGGGAGCAAACAGGATTAGATACCCT
+
<FGGGEGGGGGGGGGFGGGGGGGEGGGGGGGGGGGGGGGGGGGGGGGGGGGGGDF@?FFAFFGGGGGGGEFGGFGGGFGGGGGGGGGGGGGGGGGGGGDGFFGGGGGGGGGGGG9<FFDFG@BDCFC4@FGGF5FGGGGGGG7>GGGGGDFA=CCFGGGG1GEEGGGGGGGGDGGGGG?GFFC9F7CEFECEFGGGGC>:?CEGGGGGGCEGGGCEDC<@4FFGGFCFGGFEFC?CEGEGGFCFFEGGFFBGGGFFFB<DGGFGEF:CEFGECFBAFFCCCFGGF;CGFF99FGFDDCGFFGGGGECGEF9GGGGEGGFB,FAGGGGGGGGFGGGGGGGGGGGGGGGGGGGGGGFFGGGGGGGGGGGGFGGGGCGGGGGGGGGGGGFGGEGDFEGFGGGGFGGGGGGGGGGGGGCCCCC
@GSLB 138
TGGGGAATATTGCACAATGGGGGAAACCCTGATGCAGCGACGCCGCGTGAGCGAAGAAGTATTTCGGTATGTAAAGCTCTATCAGCAGGGAAGAAAAAAATGACGGTACCTGACTAAGAAGCCCCGGCTAACTACGTGCCAGCAGCCGCGGTAATACGTAGGGGGCAAGCGTTATCCGGATTTACTGGGTGTAAAGGGAGCGCAGGCGGTGCGGCAAGTCTGATGTGAAAGCCCGGGGCTCAACCCCGGGACTGCATTGGAAACTGTCGTACTTGAGTATCGGAGAGGTAAGTGGAATTCCTAGTGTAGCGGTGAAATGCGTAGATATTAGGAGGAACACCAGTGGCGAAGGCGGCTTACTGGACGATAACTGACGCTGAGGCTCGAAAGCGTGGGGAGCAAACAGGATTAGATACCCT
+
CFCFGCEFGGGGGGGFGCFDFGGGGGGGGGGEEGGGGGFFFCCFGGGGGGDFGEFFCGG9F9BEGFGC8FGGGGGAFFFGG9?FGGGGGGFGGGGGGGGG8FCCF7FFB<EFGDCFFFGGDE8=FGDEDFG,;@D*>FFGGGFGGGC::E:*<EGGCFFFGGGGGCC;54=<<<*:?FE;GCGCFDGGE@;329CF=GE?8:FE>D>CE/DFDFCGFC;5:><;C@77FFFEFC:FCF@#<CFCCCECED=C;B8<A@DEGGFF:CGFC5F:FGF8F7BF:ECCCF,FE,,?,AB,CGFFFF<GGGDGGFFFFB9EGGDGGGGGGGF9GDFGGFGEDFFGGGGGGGGGGGGGGGFEDGGGGGGGGGFGGFDGF7GGGGGGGDGGGGGGGGGGGEFGGGGGGGGGGGGGGGGGGFBCCC<
@GSLB 88753
TGGGGAATATTGCACAATGGGGGAAACCCTGATGCAGCGACGCCGCGTGAGCGAAGAAGTATTCCGGTATGTAAAGCTCTATCAGCAGGGAAGATAATGACGGTACCTGACTAAGAAGCCCCGGCTAACTACGTGCCAGCAGCCGCGGTAATACGTAGGGGGCAAGCGTTATCCGGACTTACGGGGTGTAAAGGGAGCGTAGACGGCAAGGCAAGTCTGATGTGAAAACCCAGGGCTTAACCCTGGGACTGCATTGGAAACTGTCTGGCTCGAGTGCCGGAGAGGTAAGCGGAATTCCTAGTGTAGCGGTGAAATGCGTAGATATTAGGAAGAACACCAGTGGCGAAGGCGGCTTACTGGACGGTAACTGACGTTGAGGCTCGAAAGCGTGGGGAGCAAACAGGATTAGATACCCT
+
G8<FGGGGFGGFGGGGGGGGFEGEGGGFFGGGGGGGGGGGGGGGGGGGGGGGGGGGGGGGAEG<FGGFCFFGGGGGGGGGGGA,?<FGGGGGDFGGFFGGGGGDF:DFDGGGGGG9FG8,DFCC:+CF<4<@@9:DFGGFDGGGE7#><C>FGGG@>F;FCECGGBCC9F=BFFEG>F<AC:#GFC@GGCE9C?<EEGC8;>/CCDCF?FDGFFGGCGGGGGGGFF@CGCACGGGGFFGGGFEFFF<E8GGGFGEFFF9:8FCFFDFFFDCGGGFDF>ECGFFCF7FF?,AFFGGEFFB9GGGGGGGGGGGGGGGGGGGGGCFFE?CGGFFFFCGGGGGGGGECGGGGGGGFCDCGGGGF@GGGGGFGGGGGGGGGGGGGGGGGDGGGDGGGGGGGGGFGFFGGGGGGGGGCC?CC
@GSLB 97178
TGAGGAATATTGGGCAATGGAGGCAACTCTGACCCAGCCATGCCGCGTGAGTGAAGAAGGTTTTCGGATTGTAAAGCTCTTTCGGGTGTGACGATGATGACGGTAGCACCTAAAGAAGCCCCGGCTAACTTCGTGCCAGCAGCCGCGGTAATACGAAGGGGGCAAGCGTTGTTCGGAATTACTGGGCGTAAAGGGAGTGTAGGCGGTTATGTAAGATAGTGGTGAAATCCCAGAGCTTAACTTTGGAATTGCCATTATGACTATGTGGCTAGAATTACAGAGAGGATAGTGGAATACCCAGTGTAGAGGTGAAATTCGTAGATATTGGGTAGAACACCAGTGGCGAAGGCGACTATCTGGCTGTATATTGACGCTGAGGCTCGAAAGCATGGGGACCAAACAGGATTAGATACCCT
+
CFGFGEAFEEF,E,EFGGGGFGEGGGGGGGFGGFGGGFGGGG8FGGGGGEGGFGGGGGGGFGGGGGGGDGGGGGGFGGGGGGGG>CFEGGFFGCFGGGFFDEFGGGFCFFFFGGGCFGGGGCFG>=>FG;93FFCFFDFGFG?FGGGGEGGGGADCGGGDGG7FFCFGGGGGGGGDGGGGGGGGGFGFFEEGGGGDGFGGFFGGCGFGGFDFGFGG8FGEFEFFFFD8C5CFGGEGGFGFGGGGGGGFFGGFCFFGGGGFGDE?GFFGGGFEGFCGFF@EFFGFF,8GGFEFFECFDF,ECFCFDFAFGGGGF8GDGGGGE9FFGFFEGGGGGFFFFCDGGGGGGGEDGGGGFGGEFGEFC,C9F@FCF;GEGFGGGGGFGEGFFFGF<GCGEFEGCEFEFF<F96AFFGGCCCCC
@GSLB 141
TGGGGAATATTGCACAATGGGGGAAACCCTGATGCAGCGACGCCGCGTGAGCGAAGAAGTATTTCGGTATGTAAAGCTCTATCAGCAGGGAAGAAAAAAATGACGGTACCTGACTAAGAAGCCCCGGCTAACTACGTGCCAGCAGCCGCGGTAATACGTAGGGGGCAAGCGTTATCCGGATGTACTGGGTGTAAAGGGAGCGCAGGCGGTGCGGCAAGTCTGATGTGAAAGCCCGGGGCTCAACCCCGGGACTGCATTGGAAACTGTCGTACTTGAGTATCGGAGAGGTAAGTGGAATTCCTAGTGTAGCGGTGAAATGCGTAGATATTAGGAGGAACACCAGTTGCGAAGGCGGCTTACTGGACGATAACTGACGCTGAGGCTCGAAAGCGTGGGGAGCAAACAGGATTAGATACCCT
+
FFFFDEGDFGFGGGGGG9FCCGFGGGGGGGGGGGFGGGGGGGGGGGGCEGFGGGGFBFFEFGFFFGE@FDGGGGGGGFGGGGAFAF<FGGGFGGGGGGGGGGGCFCFF7DAFGEGCGCG9FF8<FBFDE@FFGEDEEGCFGGCGEFGGG*=<FGGDFG,B>C9CGCGFFGGGEF8CGGE8C#CCF8FCF>C1CEFCC8:DEG@8=*DEEBB=CEGGC>?<<90DB?FDCBFF6FEEFGEFC7CF6CCF@=B<E8FFFFC1CECC:?@98>FCFD@GGFG:8>A9GFGGGGFAFFGGGGFGF=<AECEDF7GFC,C,EEF<FFAGFFF<E8FCCE,EF8<GGFF@,CCEEGGGGGGFFE<AECFFFFEGGF7GGEGGGFF@E@F,EFC,CEGGG@GGGGFCGFCGDGGGGGGGGFCCCBA
@GSLB 101594
TGGGGAATCTTGCGCAATGGGGGGAACCCTGACGCAGCGACGCCGCGTGCGGGACGGAGGCCTTCGGGTCGTAAACCGCTTTCAGCAGGGAAGAGTCAAGACTGTACCTGCAGAAGAAGCCCCGGCTAACTACTTGCCAGCAGCCGCGGTAATACGTAGGGGGCGAGCGTTATCCGGATTCATTGGGCGTAAAGCGCGCGTAGGCGGCCCGGCAGGCCGGGGGTGGAAGCGGGGGGCTCAACCCCCCGAAGCCCCCGGAACCTCCGCTGCTTGGGTCCGGTAGGGGAGGGTGGAACACCCGGTGTAGCGGTGGAATGCGCAGATATCGGGTGGAACACCGGTGGCGAAGGCGGCCCTCTGGGCCGAGACCGACGCTGAGGCGCGAAAGCTGGGGGAGCGAACAGGATTAGATACCCT
+
GGGAFGGGFFGGGCFGGEGGGGGGGGGGGGGGEGGGGGGGGGGFGGGGGD+FEEFC:FGGEGGGGGGEG@@FGGGG@*=F@FCFFFFGCGGGGG,<:,<<:FFC>CCFE,CFA,,<CC?88FCC8>8C@:,<:,,,<<7AE,,AF>8E>/:8,08.**:C0+2:1CC1CC8#8<;EEC;G>7<<FFF9A7:A8C)C8E>81;>::CE>C5C:5EEC8AEEECC0#;AEDGGEGGGGFG>EEGGG32$>?,)2CCED57FEGGF:>=>#<>F=F;C7#5CFGFCCEC@CFFCEE@F@:DGFFGGGC@E:GFDFC4@+GFFCFGGGGGGGGGGGGGF>GCECGGGGFGGGGEGGGFC,EFGGGF9,<,EFF:GGDFFGGGGFCEGGGGFFC:EGGGEGGFEGGGGGGE@FCFFEACCCC
@GSLB 143
TGGGGAATATTGCACAATGGGGGAAACCCTGATGCAGCGACGCCGCGTGAGCGAAGAAGTATTTCGGTATGTAAAGCTCTATCAGCAGGGAAGAAAAAAATGACGGTACCTGACTAAGAAGCCCCGGCTAACTACGTGCCAGCAGCCGCGGTAATACGTAGGGGGCAAGCGTTATCCGGATTTACTGGGTGTAAAGGGAGCGCAGGCGGGGCGGCAAGTCTGATGTGAAAGCCCGGGGCTCAACCCCGGGACTGCATTGGAAACTGTCGTACTTGAGTATCGGAGAGGTAAGTGGAATTCCTAGTGTAGCGGTGAAATGCGTAGATATTAGGAGGAACACCAGTGGCGAAGGCGGCTTACTGGACGATAACTGACGCTGAGGCTCGAAAGCGTGGGGAGCAAACAGGATTAGATACCCT
+
GGGGGECGGGGGGGGGGGGGGGGGGGGGGGGGGGGGGGGGGGGEGGGGEGGFEEGGFGG<CE<FFGGFGGBFGGGGGEFGGGFGFGGGFGGGGGFGGGGGGGG9FGGGGDFCGGGGGGGGGFDEGFGGGGGGGDGGGGGGGGGGGGGGGGGBFC?>GGCEGGGGGGGGEFGFE?FG?GGGGDGGG:GGG:;CFGGFGEEEGGGGEGGGG(1EEGGDFGFCGFFC;GGGGFGGCFEGGGGFFGFGEEEFEEFGCFGFCFFGG=@F=FGGGGGGGGFFFCGGGEDGFAGGGGGGFGGGFGGGFC?EC7GEDGGGGGGGGGGGGFFFFF<9GGGGFGF7GFFFGGGGEFDB7DGGGGF9GGFEF:F@FE<FCFGGGGGGGGGGGFDGGGGGGGGFDGGGGGGGFFGGCGGFF9GDE8CCCCC
@GSLB 111831
TGGGGAATATTGCACAATGGGGGAAACCCTGATGCAGCGACGCCGCGTGGAGGAAGAAGGTCTTCGGATTGTAAACTCCTGTTGTTGAGGAAGATAATGACGGTACTCAACAAGGAAGTGACGGCTAACTACGTGCCAGCAGCCGCGGTAAAACGTAGGGTGCAAGCGTTGTCCGGAATTACTGGGTGTAAAGGGAGCGCAGGCGGGAAGACAAGTTGGAAGTGAAAACCATGGGCTCAACCCATGAATTGCTTTCAAAACTGTTTTTTCTTGAGTAGTGCAGAGGTAGATGGAATTCCCGGTGTAGCGGTGGAATGCGTAGATATCGGGAGGAACACAAGTGGCGAAGGCGGTCTACTGGGCACCAACTGACGCTGAGGATCGAAAGCATGGGTAGCAAACAGGAGTAGATACCCT
+
GGDFC,BFGGFFGACFCFFFGDEGGGGGGGGGGCGFFGDGGGGGCFGGDDG?FGGGGGFGFDCCFFGGEDEBDGCFGG@<EFGGEGGG?FBF,EEDF,9BFGE:F:FGGGG988=8FFGGGGGGGGGGGGD8CF<CGCFFFFCFGE7FBFGGG9>:,>F:+CCF:9/<F>DGCFGDG7;2?C0GFFFC:/CDFEGFG,<?1?CEGGGD?>GFGGGFCECC@FF@3,@@C#<C@EG<FFGGD#=@7B<>?79?C;CGG?AC8DCCF9A:F8CF9AEFFFC4CFEFFGCE<GGGE=B@+@B=GEDFE>CFCGGGFDEEGGFFFGGGE=@,@EFCC<ECC:,,7F7GGFCEEEF8GGGFEECE<GGFCCEEF;FF:EFCC<,C,DFECFF@FFFGDGGFFFFFFGGGGFAFGGFFCCCBC
@GSLB 71246
TGGGGAATATTGCACAATGGGGGAAACCCTGATGCAGCGACGCCGCGTGAGCGAAGAAGTATTTCGGTATGTAAAGCTCTATCAGCAGGGAAGAAAAAAATGACGGTACCTGACTAAGAAGCCCCGGCTAACTACGTGCCAGCAGCCGCGGTAATACGTAGGGGGTAGCGTTATCCGGATTTACTGGGTGTAAAGGGAGCGCAGGCGGTGCGGCAAGTCTGATGTGAAAGCCCGGGGCTCAACCCCGGGACTGCATTGGGAACTGTCGTACTTGAGTATCGGAGAGGTAAGTGGAATTCCTAGTGTAGCGGTGAAATGCGTAGATATTAGGAGGAACACCAGTGGCGAAGGCGGCTTACTGGACGATAACTGACGCTGAGGCTCGAAAGCGTGGGGAGCAAACAGGATTAGATACCCT
+
FGFGG,@FFGGGGGGFFGGGGGGGGGGGGGGGGGFGGGFEEGGEGGE=EFFDEGGGGGGGGGDFGGGDGFGGGGGFFGGGF<FFGGGGGGGGGGGGFEGGGFGGGFFG+=<FGGFEFGGGGDD<@FE7FEFGGGGGFGGEAFGGGGAFGGE@CGFFGGF:FEGC>8:FGDFF:CGFFEEGE=GGFGFGGGEFCEFFGGGGCEGGEEGGE<7@FGGGG/FDC9FCFGDFCACFCE:GCGCGG9@CD8GGCDCGDDFFEF9C<GGEFGEGGGGGFGFGGEGGFEGF<GFAGFGGECFFD8FGACGFGEE@GFFDEDGGGGGGFFCGFEAGGGGDGFEGGF<FGGGGDEGGGGEECGGGGFGGGFFGGGGGGGGGGGFGGGGGGGGGGGF>GDGGGGGGGFGCGEDEFGGAGGGGFCCCCC
@GSLB 51696
TGGGGAATATTGCACAATGGGGGAAACTCTGATGCAGCGACGCCGCGTGAGTGAAGAAGTAGTTCGCTATGTAAAGCTCTATCAGCAGGGAAGATAGTGACGGTACCTGACTAAGAAGCTCCGGCTAAATACGTGCCAGCAGCCGCGGTAATACGTATGGAGCAAGCGTTATCCGGATTTACTGGGTGTAAAGGGAGTGTAGGTGGCCAGGCAAGTCAGAAGTGAAAGCCCGGGGCTCAACCCCGGGACTGCTTTTGAAACTGCAGGGCTAGAGTGCAGGAGGGGCAAGTGGAATTCCTAGTGTAGCGGTGAAATGCGTAGAGATCGGGAGGAACACCGGTGGCGAAGGCGGCCTACTGGGCCTTAACTGACGCTGAGGCACGAAAGCATGGGTAGCAAACAGGATTAGATACCCT
+
EFGGGGGGGFCGGGGEF9FGGGGGGGGGGGGGGGGGGGGGGGGGGGGGGGGFFFFFGGGGGGGGGGGGGGGGGGGGGGGGGGGGGGGGGGFFGGCGGGGGGGGGGGGGGGGGGGGGGGGGGGGGGGGG>GGGGGGGGGGFGGGGGGGG?GGGGGGGGDGGGGGGEEEFE<FCFGGEGGGGGGFGGGFEFGGFGG<GE<F<FFGGGGGF;CEGGC>FGFFEGGFFGGGGGGGGEGFFCCGGGGGGFGGCEGFEFCFFFGGFDFB:<GGGGGGGGGGGGDGGGGFFG,<DE<F<BA?GGFGGGGF:7FF9GGGGGGGGGF<E9=+=7GGGGGGGGGGGGGGGGGGGGGGGGGGGGGGGGGGGGDGGGFGGGFFGGCGGGGGGGGGFFCCFGGGFGGGGGGGFFGGFFGGGGGGCCCCC
@GSLB 70017
TGAGGAATATTGGTCAATGGGCGAGAGCCTGAACCAGCCAAGTAGCGTGAAGGATGAAGGCTCTATGGGTCGTAAACTTCTTTTATATGGGAATAAAGTTTTCCACGTGTGGAATTTTGTATGTACCATATGAATAAGGATCGGCTAACTCCGTGCCAGCAGCCGCGGTAATACGGAGGATCCGAGCGTTATCCGGATTTATTGGGTTTAAAGGGAGCGTAGGTGGATTGTTAAGTCAGTTGTGAAAGTTTGCGGCTCAACCGTAAAATTGCAGTTGAAACTGGCAGTCTTGAGTACAGTAGAGGTGGGCGGAATTCGTGGTGTAGCGGTGAAATGCTTAGATATCACGAAGAACTCCGATTGCGAAGGCAGCTCACTAGACCGTCACTGACACTGATGCTCGAAAGTGTGGGTATCAAACAGGATTAGATACCCT
+
FFFFGFCGGGGGGGGCFEGGGGGGGGGGGFGGGGGGGGFGGGGCEFFCEGGGGFCEECFGGGGDFFGGGGGGGGGGGGGGGGGGFCFAFFGGGGFGGGEDEGGGGFGDGCCGEGCCFGGGGGGGGG9FGGGGGGAFFFGDEFGGGGGGGABFGFGGFGGGEFCFDEGGGGGFEDCFEGGEGFGG=GG<GDFFFBFGFGGFGGGGGDGFFEFCFFEGCECD@FEE<<BGGGGFGGGGGFFFF<FE@ACFGCC=GCGFFGEGGGGGGFFGGGFGGFFFEAGGGGGGGFGGGF<F8FEAFGGGGGFCGGGF7=EFGGGGGGGGGEFC7GFCCFE9GGGGGGEE@9CCFGGGDC<E,FCGGGF7ECEEFE9GFGGFCGFGGGCFCGGGFECGGFEF<GGGFEGGGGFFFGCGFCEF9GGGFFFGGGGGCGGEDGGCC9CC
@GSLB 71313
TGAGGAATATTAGTCAATGGACGAGAGTCTGAACCAGCCAAGTCGCGTGAGGGAAGACTGCCCTATGGGTTGTAACCCTCTTTTATAAGGGAAGAATAAGTTCTACGTGTAGAATGATGCCTGTACCTTGTGAATAAGCATCGGCTAACTCCGTGCCAGCAGCCGCGGTAATACGGAGGATGCGAGCGTTATCCGGATTTATTGGGTTTAAAGGGCGCGTAGGCGGTTTATTAAGTTAGTGGTTAAATATTTGAGCTAAACTCAATTGTGCCATTAATACTGGTAAACTGGAGTACAGACGAGGTAGGCGGAATAAGTTAAGTAGCGGTGAAATGCATAGATATAACTTAGAACTCCGATAGCGAAGGCAGCTTACCAGACTGTAACTGACGCTGATGCACGAGAGCGTGGGTAGCGAACAGGATTAGATACCCT
+
CFGGGGCGGGGGGGGGGCFGGFGGGGGGGGGGGGGGGGGGCF<FCFGGGGGGGGCEGGGGEGFGGGGGGGGGGGGGGGGGGGFFGGGGGGGGFCCFGG9FFGGGGGGGGCBCFGGGGGGAFFGGGGAFGGGGGGGGGGGGGGGGGGGGFF>=F>G>GGFGGFGGGEGGGGGGGGG7GGGGC7FFEEDFGD@CGGFFEGGF@F@CEF;DG+><7ECGEBD@CCEGGGFEFFGGGGGG<GFGGGGGGGFGGGGGGGGGGFFGG9CGFGGGGFCFGGGGF<GGF9GGFF<GGGGGFCGD=6++A<DF@>GGDC59FDCF<ECGFGF>G@CFDGFGGFEE<BFGFFE<GFDC@FGFGFCE>GEFFF7GGGGGGGGGGFFGDGFGFCGGGGGEEEGGGGECGFFFFFGF@GGGGGGGGGGGGGFGGGGGEGGGEEC<CCC
@GSLB 149
TGGGGAATATTGCACAATGGGGGAAACCCTGATGCAGCGACGCCGCGTGAGCGAAGAAGTATTTCGGTATGTAAAGCTCTATCAGCAGGGAAGAAGAAATGACGGTCCCTGACTAAGAAGCACCGGCTAAATACGTGCCAGCAGCCGCGGTAATACGTATGGTGCAAGCGTTATCCGGATTTACTGGGTGTAAAGGGAGCGCAGGCGGAAGGCTAAGTCTGATGTGAAAGCCCGGGGCTCAACCCCGGGACTGCATTGGAAACTGGTCATCTAGAGTGTCGGAGGGGTAAGTGGAATTCCTAGTGTAGCGGTGAAATGCGTAGATGGTAGGAGGAACACCAGTGGCGAAGGCGGCTTACTGGACGATAACTGACGCTGAGGCTCGAAAGCGTGGGGAGCAAACAGGATTAGATACCCT
+
GFFEFFGFGGGGGGGGGGGCFGGGGGGGGGGGGGGGGGFGGGGGGGGGGGGGGGGGGGGGGFFGGGGFGGGGGGGGGFFFGDGGGG9FGGFGEGGGGF<E?<EF7++>,5B,A,<:8FA43BF,C+:*@F,37@+)/F2@69C9D==:>#>FCDCFF?>FA<@=>?;51<C:+/5F5CCBC,:<,CFC#8+GGFGCE5838*EF7*??#/;FF;FFF>CCD@FEGCFGB9C<:$FFCCF@C7@966:D-FGGGF7FFGAGGFGG=AC,99>E<FFF7GDGGGGGGEB<ACGFGGGGEECGDFGGF:7GGGGGFFGGGE<GF9E<<,9GGGFDE<EEFGFGGDGGGGGDGGGGGGCGGGGGGGGGF@GFC7EGGGGDGGGGEGGCGGGGGGGGEGGGCGGGGGFCGGGGGGGGGCCCCC
@GSLB 150
TGGGGAATATTGGGCAATGGGGGGAACCCTGACCCAGCAACGCCGCGTGGAGGAAGAAGGTTTTCGGATCGTAAACTCCTGTCCTTGGAGACGAGTAGAAGACGGTATCCAAGGAGGAAGCCCCGGCTAACTACGTGCCAGCAGCCGCGGTAATACGTAGGGGGCAAGCGTTATCCGGATTCATTGGGCGTAAAGCGCGTGTAGGCGGCTCGGCAGGCCGGGGGTCGAAGCGGGGGGCTCAACCCCCCGAAGCCCCCGGAACCTGCGCGGCTTGGGTCCGGTAGGGGAGGGTGGAACACCCGGTGTAGCGGTGTAATGCGCAGATATCGGGTGGAACACCGGTGGCGAAGGCGGCCCTCTGGGCCGAGACCGACGCTGAGGCGCGAAAGCTGGGGGAGCGAACAGGATTAGATACCCT
+
FGGGGEEGFGGGGGGGGGGGGEGEGGFFGGFFFEFFGGGGGGGGGGGGEEBBCEGGGGGGFGFGGCGGGGFGGGGGF<FGGGFCGGGGGGGFDGCFFGFFEG?CG<FF<,@CFFGGGGG<F8::44<<<FGFFGE<C@1?:;C@FF*:?C8CEFF@8,,AEGGECGG@FGC-.:<4;E<<,C:C<FG9:?8C8C7CC(C#C1EGGG?C2#/*;:?>ECEGGGGGCCC:5A:EGG.GGFFEE?CCCF<<:C3CCC=8GGC<:=@>#3>8DFG+F@>C@25,FFFCDGFCGGGFFFGGF=FB@CGGEF7EEFGFC,GGGGGGFGGGGGEEDGGFGGGGEGFC8GGGGGGGDGGGEGG@CF8GGGGEDFCGGGDGGGFGGGGGGGEGGGFCGGEGGGGGGGGGGGGGGGGGGGGCGCCCCC
@GSLB 75023
TGAGGAATATTGGTCAATGGACGAGAGTCTGAACCAGCCAAGTAGCGTGAAGGATGACTGCCCTATGGGTTGTAAACTTCTTTTATATGGGAATAAAGTGAGCCACGTGTGGCTTTTTGTATGTACCATACGAATAAGGATCGGCTAACTCCGTGCCAGCAGCCGCGGTAATACGGAGGGTCCGAGCGTTATCCGGATTTACTGGGTGTAAAGGGTGCGTAGGTGGCAGTGCAAGTCAGATGTGAAAGGCCGGGGCTCAACCCCGGAGCTGCATTTGAAACTGCATAGCGGGGGTACAGGAGAGGCAGGCGGAATTCCTAGTGTAGCGGTGAAATGCGTAGATATTAGGAGGAACACCAGTGGCGAAGGCGGCCTGCTGGACTGTTACTGACACTGAGGCACGAAAGCGTGGGGAGCAAACAGGATTAGATACCCT
+
G8F9@FFGDGGG@FGGGFFGGGGGGGG,CFGFDGFGGDFG?FGA,CFFFD@DCGGGGGGGCEFC@FFGCFECFGA<FFGCGGGGEF,EAFGGFEG,E,EFFCFG8FGFCFCDGGGGGGGGCF,FDFF<FGC84,:FFGGGFC+?CFEDGGGGGG7+A,:FFFFGGE7.@BFG.<3@CF2#@FGGGGGGGCC3FCCFFFFGCEGFCC=GGF:CGGGGECCFGGGGGFE<?CFG:F?8FFGGGFGE:CECC;FGGF>2<9F@:=EDGF:B99FFF9;BDBAFEGFB>+EF77FFFFFGGGGGFGGFFDCEGGGGGFE=B:<<B,=+GGGGGEGGGGGGFGFFF@9GFFFFFDGF@,FEF,CC,BCCGGEGF@FFC,CGA9GGFDEC,FFGFGGGF?GGFCFDFFDGFEF@B<GGFFGF?GFFFGGFCACFCC-C@CC<
@GSLB 152
TGGGGAATATTGCACAATGGGGGAAACCCTGATGCAGCGACGCCGCGTGAGCGAAGAAGTATTTCGGTATGTAAAGCTCTATCAGCAGGGAAGAAGAAATGACGGTACCTGACTAAGAAGCACCGGCTAAATACGTGCCAGCAGCCGCGGTAATACGTATGGTGCAAGCGTTATCCGGATTTACTGGGTGTAAAGGGAGCGCAGGCGGAAGGCTAAGTCTGATGTGAAAGCCCGGGGCTCAACCCCGGTACTGCATTGGAAACTGGTCATCTAGAGGGTCGGAGGGGTAAGTGGAATTCCGAGTGTAGCGGTGAAATGCGTAGATGTTAGGAGGAACACCAGTGGCGAAGGCGGCTTACTGGACGATAACTGACGCTGAGGCTCGAAAGCGTGGGGAGCAAACAGGATTAGATACCCT
+
FGCGEBCEFGGGGGGGGGGGGGGGGGGGGGGGGGGGGGEGGGGGGGGEGGEFGGGGGFGGGGGGGGG=FGFGGGGGGGGGGCGGGGGFGGDFGGGGFGGGGFGGGGGGGGGGGEFGGGGGGGFGGGGGGGGGGGFFFFGGGGGGGGGGGGEDGGGGGFF5GCAFGGG>GGF:CFGGGGEECGGGEFGGBCFFFFGEBCFGGGGGGGGG6:8FEFGGGGGGGGGGECB<EGGE<:EGGDGGGCGGGGGGGGDCEGGGFC;C:C87GFC@FFFDFC@?2EA?.EFGGGGGGGGDGFADFFB+,9GGCFEGGEEFEFEGGGGGGFEDGEC9GFFGGGDGFGFGGGGGGGGFCGGFEGGGGGDFF@GGGGGGGEGGGGGGGDGGGFGGGGGGGGGGGGGGGGGGGGGFEFFCGFFF8CCCCC
@GSLB 153
TGGGGAATATTGGGCAATGGGGGGAACCCTGACCCAGCAACGCCGCGTGGAGGAAGAAGGTTTTCGGATCGTAAACTCCTGTCCTGGAGCAGAGTAGAAGACGGTATTCAAGGAGGAAGCCCCGGCTAACTACGTGCCAGCAGCCGCGGTAACACGTCTGGTGCAAGCGTTAACCGGATTTACTGGGTGTAAAGGGAGCGCGGGCGGTGCGGCAAGTCTGATGTGAAAGCCCGGGGCTCAACCCCGGTACGGCATTGGAAACTGGTTATCTAGAGTGTCGGAGGGGTAAGTGGAATTCCTAGTGTAGCGGTGAAATGCGTAGATATTAGGAGGAACACCGGTGGCGAAGGCGGCTTACTTGACGATAACTGACGCTGAGGCTCTAAAGCGTGGGGAGCAACAGGATTAGATACCCT
+
GGGCEGGGGGGGGGFGGGGGGGGGGGGFGGGGFGGGGGGGGGGGGGGGGG>FGGGGFFGGGFGGGGGG>FGGGGGGGGGFFFGGG9F>3,+38<FFFFFGF8<>F7*,@FG9BC:<7<,<,FGCGE@EFG,9:CCCFGGFGF:,;*1:5::>:C+***2;FG*<CEFF*1;*+3ACCC8:@:,,/)C'+/:<A?;5C16?3#D:/C4/1-F?C4:;CEB<,@F<>?,8DDECF<,F@:3B@C@77GFFFB<F<FFC,EC<CCD@F8,C,,E,@57GFB7@+A?FE9CF<99FF8E?,8CE,AF>+7FFF9EGE7FC@69,,<BFE?GGFFGFC66++FCF7GFF7FB:@EC<FAGFC@6,8GGGFGGGCCECEF<CGGFEAE5,FFEGEGGGFC,,GGGGGFEFAE<CGGGCCACA
@GSLB 154
TGGGGAATATTGCACAATGGGGGAAACCCTGATGCAGCGACGCCGCGTGAGCGAAGAAGTATTTCGCTATGTAAAGCTCTATCAGCAGGGAAGATAGTGACGGTACCTGACTAAGAAGCTCCGGCTAAATACGTGCCAGCAGCCGCGGTAATACGTATGGTGCAAGCGTTATCCGGATTTACTGGGTGTAAAGGGAGCGCAGGCGGTACGGCAAGTCTGATGTGAAAGCCCGGGGCTCAACCCCGGTACTGCATTGGAAACTGTCGGACTAGAGTGTCGGAGGGGTAAGTGGAATTCCTAGTGTAGCGGTGAAATGCGTAGATATTAGGAGGAACACCAGTGGCGAAGGCGGCTTACTGGACGATTACTGACGCTGAGGCTCGAAAGCGTGGGGAGCAAACAGGATTAGATACCCT
+
@FGGGGDGGGGGGGGGGGGGGGGGGGGGGGGGFGGGGGFGGGGGGGGGGGFFGGGGGEGGGGGGGGGGGDGFGFGFACEFGGGGFFGGGGGGGGGFGFGGGGDCE:FFGGGCFGGGGGGFCGCFGGGGGGGGDF<FGCCGGG;?FFGGEGG@GGG9F@EGGGGGGGFGCFCGGFGGGACFFFGGGG>=ACFFGCGFGGFGGFEGGGGGGFGGGGGFFEEDGFGGGGGGFGGGGEGGFFFGGGGGF=EDEFFDDAFG@?FGFFFFFGG<CDFACGFDFCGGFDDGGFAEAGGEFFGFFGGFGGEGGGFDGGFGGGGGGGCFFGGFFEGGFFFE:CFGGGGGGGFGGGGGFEGGGGGGGEEFGFFCCEFCFC@GFFGGFGF@FC9FFEFGGGGGGGGGGGGFFGFGFFDGGDFA6@A8
@GSLB 155
TGAGGAATATTGGTCAATGGTCGGCAGACTGAACCAGCCAAGTCGCGTGAGGGAAGACGGCCCTACGGGTTGTAAACCTCTTTTGTCGGAGAGTAAAGTACGCTACGTGTAGCGTATTGCAAGTATCCGAAGAAAAAGCATCGGCTAACTCCGTGCCAGCAGCCGCGGTAATACGGAGGATGCGAGCGTTATCCGGATTTATTGGGTTTAAAGGGTGCGTAGGCGGCACGCCAAGTCAGCGGTGAAATTTTCGGGCTCAACCCGGACTGTGCCGTTGAAACTGGCTAGTTAGAGTGCACAAGAGGCAGGCGGAATGCGTGGTGTAGCGGTGAAATGCCTAGATATCACGCAGAACCCCGATTTCGAAGGCAGCCTGCTAGGGTGCGACAGACGCTGAGGCACGAAAGCGTGGGTATCGAACAGGATTAGATACCCT
+
GGGGGCGFGGGGGGGGGDFFGGEEEGGFGGFGGGGGGGGFGFFCFFGGDGGCCBFEFGGDFGGGGGGGGGDGGGGGGFAF9<E9FFGEGDEFGFGDGFFGGGGGG=FFGGGGDGG7:DDEF,B?F<FDEEG@FFGGGFEGG=FGGGGGGGF>@@DGFGCFFGGGGGGGD*<FGFGGGG=GGG<CGGCCCGCFC:<=:<<9CEFGF'CE;8C=FCE?DGGCEEGCFF4:FEC9?EFG5=<6CDD5>CEGBGECECEECFFFCF8FEEGGGFGGFGFDE-<FA<FGA,,,,C,,GFFFA>E9F<GGGFFCGFFEB4=@+D+4A,GFEEEFC,CEC8FBC,A=A95,,:?:,9GFCF7:F7EEBC,6,DEE7FGGFGFFFFCC7CCFDFGFF@CCFCEEAGGGCGGFGDGGDGFDGFFFFE,DCGFFE69FE,8CCCCC
@GSLB 71403
TGGGGAATATTGGGCAATGGGGGGAACCCTGACCCAGCAACGCCGCGTGGAGGAAGAAGGTTTTCGGATCGTAAACTCCTGTCCTTGGAGACGAGTAGAAGACGGTATCCAAGGAGGAAGCCCCGGCTAACTACGTGCCAGCAGCCGCGGTAATACGTATGGTGCAAGCGTTATCCGGATTCATTGGGCGTAAAGCGCGCGTAGGCGGCCCGGCAGGCCGGGGGTCGAAGCGGGGGGCTCAACCCCCCGAAGCCCCCGGAACCTCCGCGGCTTGGGTCCGGTAGGGGAGGGTGGAACACCCGGTGTAGCGGTGGAATGCGCAGATATCGGGTGGAACACCGGTGGCGAAGGCGGCCCTCTGGGCCGAGACCGACGCTGAGGCGCGAAAGCTGGGGGAGCGAACAGGATTAGATACCCT
+
EGGGGGGGGGGFGGGGGGGGDGGGFGFGGGGGGGGGGGGGGDGGGGGGGGGGGGGEGGGGGFGGGGGGGGGGGGGGGGGGGGGGGGGGFFGGEGGGGGFGGFFGFFGGGGGGFGFGGGGGGGGGGGGEGGG;GGGGFFGGFGGGGGGGGGGGGGFGGE?5GGDGGGGGFGCGGGGGEDEEEGGGGGGF>EGGGGGGGGGGGGGGGFDGECEEGGGGDEEGGGGGCAGEEGGGGEEGGGCEEFFGGEEEGDE>CGCGGFFBCFGGGGEGFGG,/0DBC<GGGGFFGGGFDGFFGGGFDGGGGGF9GGDGGGGGGGGGGEFCCGGGGGEFC<FFAFEEGGGGGGECEDFEGGGGGGGGGGGGGGDGGFCGCE:GEGGGGGFCGGGGGFGGFGGGGGGGGGGGGFGGGGGGGGGEFCC9CC
@GSLB 102160
TGGGGAATATTGCACAATGGGGGAAACCCTGATGCAGCAACGCCGCGTGAGTGATGACGGCCTTCGGGTTGTAAAGCTCTGTCTTCAGGGACGATAATGACGGTACCTGAGGAGGAAGCCACGGCTAACTACGTGCCAGCAGCCGCGGTAATACGTAGGTGGCGAGCGTTGTTCGGATTTACTGGGCGTAAAGGGAGCGTAGGCGGATTTTTAAGTGAGACGTGAAATACCCGGGCTCAACTTGGGTGCTGCATTTCAAACTGGAAGTCTAGAGTGCAGGAGAGGAGAATGGAATTCCTAGTGTAGCGGTGAAATGCGTAGAGATTAGGAAGAACACCAGTGGCGAAGGCGATCCTCTGGACTGTAACTGACGCTGAGGCTCGAAAGCGTGGGGAGCAAACAGGATTAGATACACT
+
C8FF78,;FFFEGGGGGGGG8B7FCAFGGCFGGEG9FGCFFGGG7CFE>FGFFGGFGFEGGGGGGGGGGE@FDEAFEEGGAF<9C@,CFG+DFFG7+CFFGGGGGGGG9FFGGDCE<FGD<FFGGG7BCCEFEE@EGFGGGGGE:><>:7:FFGDFFGGGGGCEFGGGGGGGEFCG-1FGFGGFGFGGGGGGGGGFGGCEEGGGDE:DGFFGG<CCCCGGGG<GC@7E?FFEGGGGGG=FCFGGGFEGFFBCGGGC7CE=CFC?8,8<+%?E:EFEACGGGFFFE<FGEEE9GFGFCAB?GFF:4>,GGGGGGGCF7GFF?;FEGF@9AEGFCFFEEFEB,CB@FF@GDGGGGDFF,AFFCE@AGGFE;FGFF@,8EFFCC@E6EC:7GGGGGGGGGGFFFECFFCFEFEGCCCCC
@GSLB 59804
TGGGGAATATTGCACAATGGGCGCAAGCCTGATGCAGCGACGCCGCGTGCGGGATGACGGCCTTCGGGTTGCAAACCGCTTTTGACTGGGAGCAAGCCCTTCGGGGTGAGTGTACCTTTCGAATAAGCACCGGCTAACTACGTGCCAGCAGCCGCGGTAATACGTAGGGGGCAAGCGTTATCCGGATTTACTGGGTGTAAAGGGAGCGTAGACGGTTTTGCAAGTCTGAAGTGAAAGCCCGGGGCTTAACCCCGGGACTGCTTTGGAAACTGTAGAACTAGAGTGCAGGAGAGGTAAGTGGAATTCCTAGTGTAGCGGTGAGATGCGTAGATATTAGGAGGAACACCAGTGGCGAAGGCGGCTTACTGGACTGTAACTGACGTTGAGGCTCGAAAGCGTGGGGAGCAAACAGGATTAGATACCCT
+
GGGGGGGGGGGGGGGGGGGGGGGGGGGGGGGGGGGGGGDGGGFGEGEGGGGGGGGGGGGGGGGGGGGGGGGGGGGGGDGGGGGGGGGGGGGGGGGGGGGGDGGGGGGGGGCGGGGGGFGGDGFGGGGFCFGGEGGGGGFGGGGGGGCFGGGGFG?GFFEGGCFGGGFGGGG>GGGFGEC>GGGGGGGEGGG,GGGGGEGGGGGGFGGGGCEGGGGECEGG<GGGFGGGGGGGDGGGGGGGGGGGGGGGGGGGGGGGFGFGFGGGGGGGGGGGGGGFGEEGGGG;GDGGFFGGGGGGFF,F9GGGGGFF,GGGGEECGGDGGGDGGGGGGGGGGGGGGEGGFF<C<GGGGDGGFGGGGEGGGGGFGGGGGGGGGGGGGGGFGGGGGGGGGGGGGGGGGGGGGGGGGGGGGFCFFFGGGGGGCCCB-
@GSLB 159
TGGGGAATATTGCACAATGGGGGAAACCCTGATGAAGCAACGCCGCGTGAGTGATGACGGCCTTCGGGTTGTAAAGCTCTGTCTTCAGGGACGATAATGACGGTACCTGAGGAGGAAGCCACGGCTAACTACGTGCCAGCAGCCGCGGTAAAACGTAGGGGGCGAGCGTTGTCCGGATTTACGGGGCGTAAAGGGAGCTTAGGCGGACTTTTAAGTGTGATGTGAAATACCCGGGCTCAACCTGGGTGCTGCATTTCAAACTGGAAGTCTTGAGTGCAGGAGAGGAGATTGGAATTCCTAGTGTAGCGGTGAAATGCGTAGAGATTAGGAAGAACACCAGTGGCGAAGGCGATTCTCTGGACTGTAACTGACGCTGAGGCTCGAAAGCGTGGGGAGCAAACAGGATTAGATACCCT
+
EGFFGGGG,EFFGFGGGGGGFGGGGGGCGGGGGFGGGGFGGGGGGGGGGGGFFGEEC<?FFGGGGGGGC,CFFGG5F<FF,CF9<,<FGGFDFGFE79?<F7=44+5,5B<35+++D,6B,>+@@>=D,,,,<,,:@AF<C8<CE7@F>BC$:1663F39=DC<FE7>=A3??</E?:26?<*CEGEFFBCGFGF:;0#/5FCCBC@=F;C9>5C@3,FGGGGFCFD+3@+37GFABBC58,+:FA3,,9FEA,DCGGGGGGGFC>E,A,8FEB=:EEE<9GFFBC,A,FGGGFAFFE,EGECC7+CF9GGGF@,EFGFA?FC,<C9FDGFFGGGGGGGGGE7GFEGGF<C,C;,E?GGGGF9FFGFGGGGGF@8GGGGGGGGFEF@+GCGFFAGGGGGFGGGGGGDGGGGCCC@C
@GSLB 86887
TGGGGAATATTGCACAATGGGGGAAACCCTGATGCAGCGACGCCGCGTGAAGGAAGAAGTATCTCGGTATGTAAACTTCTATCAGCAGGGAAGATAATGACGGTACCTGACTAAGAAGCCCCGGCTAACTACGTGCCAGCAGCCGCGGTAATACGTAGGGGGCAAGCGTTATCCGGATTTACTGGGTGTAAAGGGAGCGTAGGCGGCGGAGCAAGTCAGAAGTGAAAGCCCGGGGCTCAACCCCGGGACGGCTTTTGAAACTGACCTGCTTGATTTCAGGAGAGGTAAGCGGAATTCCTAGTGTAGCGGTGAAATGCGTAGATATTAGGAGGAACACCAGTGGCGAAGGCGGCTTACTGGACTGACAATGACGCTGAGGCTCGAAAGCGTGGGGAGCAAACAGGATTAGATACCCT
+
GGGDFGGGGGGGGGGGGGGDFEGGGGGGGGGGGGGGGGDGGGGGGGGGGGGGGGGGGGGGGGGGGGG:FDFGGGGGGGGGGGGFGGGCFGGGEFGGCGGGGGGDCGGFFGFGG?EGGFGAFGGGG?GGGGGGGGGGGGFGGGGGGGGGGDCFGGG:%GFEGGGGGGGGGGGGGGGGGDCGGFGGGGFFE@FGGGGGGGGGGGGGGFCGGGGGGFGEGCGFAFGGGGGGGGGGGFGGECECFCCDGGGDEGGGGGGFFFCEEFB-DAEEE?GGFFGCGGGGGGGGGGGFGGFGFDAGFCGGGGGGGDDFF,FGGGGFAGGGGGGFDEGGE@CFB8GGFGFGEGGGGGEGGGGGGGGGFGGGGGFFEFFFGGEGGGGGGGGFFFFGEGGGGGGGGGGGGGGFGGGGFFCDGGGCCCCC
@GSLB 51555
TGGGGAATATTGCACAAAGGGGGAAACCCTGATGCAGCGACGCCGCGTGAAGGAAGAAGTATCTCGGTATGTAAACTTCTATCAGCAGGGAAGATAATGACGGTACCTGACTAAGAAGCCCCGGCTAACTACGTGCCAGCAGCCGCGGTAATACGTAGGGGGCGAGCGTTATCCGGATTTACTGGGTGTAAAGGGAGCGTAGACGGCGTATCAAGTCTGATGTGAAAGGCAGGGGCTTAACCCCTGGACTGCATTGGAAACTGGTATGCTTGAGTGCCGGAGGGGTAAGCGGAATTCCTAGTGTAGCGGTGAAATGCGTAGATATTAGGAGGAACACCAGTGGCGAAGGCGGCTTACTGGACGGTAACTGACGTTGAGGCTCGAAAGCGTGGGGAGCAAACAGGATTAGATACCCT
+
6EFGGFCEFGGGGGGGFGGGGGGGGGGGGGGFGGGGGGGGGGGG:FEGGGGGGGGGGFGGFGFGEFGGFGGGGGFGGGGGF9FGCFCFGGFGGGGGGGAFFCFFFFFGGGGGGGGDFGF,FFD7CFDC,EFGG;@FFGGGGG8FCF?GCCECFGGGGCEGGDECFGGGG?7CGGGGEEGFGFGGGGGGGGCFGGG>EGD=CEGGGGGGGE;?CFCCFGFCFCFAAFFB@FFGGGGGGCGEEC8DFFGCCGGGFE@FGB?BGGGGGGGGGGGGGGGEFFDGFFDEE>ECF<GFA8GFF:,FFGGGGGGGGGGF:CEECF9FFGGFDGFECCCAFFFE,GGF@DGGGGCGCGGFE9GFCGGFC@EGGFE@F@GGGGGGGGE<C:FGF>GGGGGFGGGGGF@CCGGGGGGGFGGCCC<9
@GSLB 66442
TGGGGAATATTGCACAATGGGGGAAACCCTGATGCAGCGACGCCGCGTGGAGGAAGAAGGTCTTCGGATTGTAAACTCCTGTTGTTGAGGAAGATAATGACGGTACTCAACAAGGAAGTGACGGCTAACTACGTGCCAGCAGCCGCGGTAAAACGTAGGTCACAAGCGTTGTCCGGAATTACTGGGTGTAAAGGGAGCGCAGGCGGGAGAACAAGTTGGAAGTGAAATCCATGGGCTCAACCCATGAACTGCTTTCAAAACTGTTTTTCTTGAGTAGTGCAGAGGTAGGCGGAATTCCCGGGGTAGCGGTGGAATGCGTAGATATCGGGAGGAACACCAGTGGCGAAGGCGGCCTACTGGGCACCAACTGACGCTGAGGCTCGAAAGTGTGGGTAGCAAACAGGATTAGATACCCT
+
CCE8+@BACGGGGGGGFEGG@FGGGFF@BFGGG,6CFFEGGGGGGGGGGGGGDCFFFFGGGFFGGFGCGGFFFGGGFCFGGFGGGGGG8CGFGGGGGGGGGDG7B:,FFGGGG?FFFFFCF9FGD7FGGFGGCF<FGG<CFFG<:>CC4CEFGGGFGFGF<GGGGG@<FEC7FGECEGGGF:BFGGCFCEFGFFCC<ECGGC<@FC9FGFAECC@FGGDFFG:F@FFF7EGFCFCFFFGGG8;C?GFGFED9CFFDEFCFFGF=GF(FAFGGFAFGDFGGGGGGFFB?4,8EF<F@+C:B,,FE@F>FBC,,8,,BDGGEC@=F?7GEECDAF<GFFGGFECFFFF:GGGGF9FGFFDFE9C@<9GGE>EGFFFFGFF:FDGGCGGFF@CFF<C@ECGFAFEF9GFFGFGGCCCC?
@GSLB 163
TGGGGAATATTGCACAATGGGGGAAACCCTGATGCAGCGACGCCGCGTGAGCGAAGAAGTATTTCGGTATGTAAAGCTCTATCAGCAGGGAAGAAAAAAATGACGGTACCTGACTAAGAAGCCCCGGCTAACTACGTGCCAGCAGCCGCGGTAATACGTAGGGGGCAAGCGTTATCCGGATTTACTGGGTGTAAAGGGAGCGCAGGCGGTGCGGCAAGTCTGATGTGAAAGCCCGGGGCTCAACCCCGGGACTGCATTGGAAACTGTCGTACTTGAGTATCGGAGGGGTAAGTGGAATTCCTAGTGTAGCGGTGAAATGCGTAGATATTAGGAGGAACACCAGTGGCGAAGGCGGCTTACTGGACGATAACTGACGCTGCGGCTCGACAGCGTGGGGAGCAAACAGGATTAGATACCCT
+
EFFGGGEGGGGGGGGGG9EFGGGGGGGGGGGGGGGCFCFCCGGGGGGGGGGGEGEFFGGF,C<9FFGFGGGGGFGFDEGGGFG9E@BEFGGFFGGGGGGGGGGGGCFGFGGGGAGD<AFGGG==CG:FEGGGGGCC,@D<FFF:@F,>E(C79B@FGG9CGGGF@CC==FGA5<4FCCFFGGGFF-EEG9GFFGFFEE;<>:C*8DEGE>CC*GGC>CDE#6%F@CAGFCC@77FCFCGFCCDFC::CEGFEFC#CD@>@?E<@=7CEFD9FGFD3+@<GDEFBD,?<?9GGFGEB<?FDFB,,9@+++CC,<GE?,CGGFF=FA9EECFF<FFF?FFEDGDCC@,@E6@C+:@9FFFFC@@FAF9FGGFEFEF@:F:@+:>GGFA8,GDGGGF8FFDFGGGGGFGFE<CFEDCCA,@8
@GSLB 90345
TGGGGAATATTGCACAATGGGGGAAACCCTGATGCAGCGACGCCGCGTGAAGGAAGAAGTATCTCGGTACGTAAACTTCTATCAGCAGGGAAGAAAATGACGGTACCTGACTAAGAAGCCCCGGCTAACTACGTGCCAGCAGCCGCGGTAATACGTAGGGGGCAAGCGTTATCCGGATTTAATGGGTGTAAAGGGAGCGTAGGCGGCGGTGCAAGTCAGAAGTGAAAGCCCGGGGCTCAACCCCGGGACGGCTTTTGAAACTGCCCTGCTTGATTTCAGGAGAGGTAAGCGGAATTCCTAGTGTAGCGGTGAAATGCGTAGATATTAGGAGGAACACCAGTGGCGAAGGCGGCTTACTGGCCTGAAAATGACGCTGAGGCTCGAAAGCGTGGGGAGCAAACAGGATTAGATACCCT
+
GC<FEGGGCFG@FFGGGGGG,CEGGGG<FGGGGGEFGG7@FGGGGGGGGGFCFGC8FCFA,C--CFG,E,BEFFG-<EGGFG9E<<,B=FGGGGGAF,E,8::?D+,,8BEFA<A?F<C7B16F74?6?8EFF<>@EGGFG>CFE7<C2966@F9,5<<=:FE=EDDC?=<EBFGC7?;2;):FGG=FF<GGGGEGEGC5CC:5@D5/?#:E57>:A,FC@<;:,7FFF@&7CDFFE>CCFF82::;B+FD@8C,FGFFDECF>7,@CEFFF@,,,GGFBFGGGF:7FFEFFBE,FFC,,GGGGGGGGGGGCCCBGGGGGFFFFFC8FF6FGGFECGGGGC:EDGEC@GGGGFC,CFGFC,GFC;,FCGGGGGGGGGGGFGGEDGGGF@GFFD@FF@<F<GFGGGGGGGGGCCCCC
@GSLB 165
TGGGGGATATTGCGCAATGGGGGAAACCCTGACGCAGCAACGCCGCGTGAAGGAAGAAGGTCTTCGGATTGTAAACTTCTTTTGTCAGGGACGAAGAAAGTGACGGTACCTGACGAATAAGCTCCGGCTAACTACGTGCCAGCAGCCGCGGTAATACGTAGGGAGCGAGCGTTGTCCGGATTTACTGGGTTTAAAGGGCGCGCAGGCGGGCCGGCAAGGTGGAAGTGAAATCTATGGGCTTAACCCATAAACTGCTTTCAAAACTGCTGGTCTTGAGTGATGGGGAGGCAGGCGGAATTCCGGGTGTAGCGGTGAAATGCGTAGATATGCGGAGGAACACCAGTGGCGAAGGCGGCCTGCTGGACATTAACTGACGCTGAGGCTCGAAAGTGTGGGTAGCAAACAGGATTAGATACCCT
+
<FFGEGDGGFGGGGGGGGGGGGEGFGFFFFGG?CGGGGFGFGGDFGE@FFGGGGGGG<FEEF<FGGGGCEGFGGDDAFEFGGGEFG9ADGGGGEECGEFFAFBCCCCEFGGGFFFGCDGGGA<<<+@<FGGFCGFBDE@FGEEF:BFECEE<795@FFCF>GDGGGG;GCG>>FFF>FGGEE?<<?:GGC6@B#<GFG><GGCEFCD@FC8*@E-C;>#<:D>@AFGCEF71GGGGGGFFCFDCF@CGFGF8@;GCC)>FGGFFD><3@D7D;FCDDFFFFCF8GF<F<GGGFB9GEF7@:7,CGGFCGGGGGGGGGEFF<GGFGECCC>8FCAFCCC-FE8>GEGGFEGEGC>GGGGCGGGFCFFGFFFGGGGGGGFGF7CFGFDGGFC,CEGGGGFCFEGGGGGGGFCGGGGCCCCC
@GSLB 166
TGGGGAATATTGCACAATGGGGGAAACCCTGATGCAGCGACGCCGCGTGAGCGAAGAAGTATTTCGGTATGTAAAGCTCTATCAGCAGGGAAGAAGAAATGACGGTACCTGACTAAGAAGCCCCGGCTAACTACGTGCCAGCAGCCGCGGTAATACGTAGGGGGCAAGCGTTATCCGGATTTACTGGGTGTAAAGGGAGCGTAGACGGCTTTGCAAGTCTGACGTGAAACTCCGGGGCTCAACTCCGGAACTGCGTTGGAAACTGTAAGGCTTGAGTGCCGGAGAGGTAAGCGGAATTCCTAGTGTAGCGGTGAAATGCGTAGATATTAGGAGGAACACCAGTGGCGAAGGCGGCTTACTGGACGGCAACTGACGTTGAGGCTCGAAAGCGTGGGGAGCAAACAGGATTAGATACCCT
+
FGFGFEEGGGG9FGGGGGGGGGGGGGGGGGGGGGGGGGEEGGGGGGGGGGGGGGGGGGGGGGGGGGGGGGGGGGGGGGGGGGGGGGGGGGGGDGGGGGCFGGGGGGGGCGFGGFGGGGGGGGGGGG??GGGGFF@GGGCGFFGFGGGGGGGGGGGGGFGFEGGGGDFGGGGGGGGGEGDFCEGGGGGGGGCFFFFEEFGGGGDC=GGGGFFGGEGGFFGGGGGGGDGGGGGGECFG@<:FGGGGEGFGDCDFGGGGGGGFCFGFGGGGGGGGGGGGGEEEFCFGDGGGGGGGGGGGGGGGGGGGGGGGGGGGGGGGGFGGGGFGGGE@GGGGGGGGGGGGGGGGGGGGGGGGGGGFGGGGGGGGGGGGGFGGGGGGGGGGF8GGGGGGGGGGGGGGGGGGFGGGGGDCGGGGGCC@CC
@GSLB 79926
TGGGGAATATTGCACAATGGGCGCAAGCCTGATGCAGCGACGCCGCGTGAGGGATGGAGGCCTTCGGGTTGTAAACCTCTTTTATCGGGGAGCAAGCGAGAGTGAGTTTACCCGTTGAATAAGCACCGGCTAACTACGTGCCAGCAGCCGCGGTAATACGTAGGGTGCAAGCGTTATCCGGAATTATTGGGCGTAAAGGGCTCGTAGGCGGTTCGTCGCGTCCGGTGTGAAAGTCCATCGCTTAACGGTGGATCCGCGCCGGGTACGGGCGGGCTTGAGTGCGGTAGGGGAGACTGGAATTCCCGGTGTAACGGTGGAATGTGTAGATATCGGGAAGAACACCAATGGCGAAGGCAGGTCTCTGGGCCGTTACTGACGCTGAGGAGCGAAAGCGTGGGGAGCGAACAGGATTAGATACCCT
+
GGFFGGGGGGGGGGGGGGGGFFEFEGGGGFGGGCFGGGCCFGGGGGGGGGGGGEGGGGGGGGCFGGGGGGGGGGGF<EGFGGGGFGGGGCEBEGGGGDGEDGGFGGGGGFFGGGGGGFDGGFGGGGGGG<C<FGFFGGCGGGFFFB>FFEEFGFDC>9FFFCFGEFGGGCGDGFGGG:FGGDCCFE?EGGFFGGGFFFFCD>EGGDGGGGGE?5:CGEDEGGGGE=FGGGEGB<:FF?FEEGGDGGGDCF=<@FGGGGEGFEFDEGGGGFFGG9EDD7DGGFFE<=FFFEGF@<GFGGGGGGEGGGGEEDFGDFGGGFGGGFGGGGGGGGGGGGGGGGGFGF9EFCGGGGGGGGGGGGGFCGGGGGGGF@9FGGGGGGGGGGGGGGGGGGGFEGGGGCGGGGFGGGGGGGGGFF<ECCCC<
@GSLB 111417
TGGGGAATATTGCACAATGGGGGAAACCCTGATGCAGCGACGCCGCGTGAGTGAAGAAGTATTTCGGTATGTAAAGCTCTATCAGCAGGGAAGATAATGACGGTACCTGACTAAGAAGCACCGGCTAAATACGTGCCAGCAGCCGCGGTAATACGTAGGGTGCAAGCGTTATCCGGATTTACTGGGTGTAAAGGGAGCGCAGGCGGAAGGCTAAGTCTGATGTTAAAGCCCGGGGCTCAACCCCGGTACTGCATTGGAAACTGGTCATCTAGAGTGTCGGAGGGGTAAGTGGAATTCCTAGTGTAGCGGTGAAATGCGTAGATATTAGGAGGAACACCAGTGGCGAAGGCGGCTTACTGGACGATAACTGACGCTGAGGCTCGAAAGCGTGGGGAGCAAACAGGATTAGATACCCT
+
FFGGGEGGGGGFFGGFEFGGGDDGG?FGGG@FFGGGGGEGGGDFGD76:BFA?E9FGGGGGGFGGGGEGDGFGG9FGFGFGDFGGGFGGGGGEGGGGF9FGGGGGCF9,BBAEC<B<DGGGCFCEDGFGGGGDF=DGGDBBFGFGE9FFGGACCD<,*;:<FGGGG77EEEGGGGDGGGGFGGGGG+<<FGGGGGFG=CFGGGGGGGCEEAGGDFGGGGGFD%#CFGGFFGGGGFFGGG?FEEGFEGFEGGFGGCGGFFGGGFFGGGDG#DGGGGGFCEGGGGGG9EFDGFFAB9GGFFCGFF=ECCGGFGGGGGGGGGGGGGGCGFEEFGFC@E<FEGDGGEFF@C@FF<GGGDGDEFEFFGCGGF7CCCFE@GGGGF8FFFCGDGGGGGGFGFFGGDFGFGGGFGGGFFC9CCC
@GSLB 169
TGGGGAATATTGCACAATGGGGGAAACCCTGATGCAGCGACGCCGCGTGAGCGAAGAAGTATTTCGGTATGTAAAGCTCTATCAGCAGGGAAGAAAAAAATGACGGTACCTGACTAAGAAGCCCCGGCTAACTACGTGCCAGCAGCCGCGGTAATACGTAGGGGGCAAGCGTTATCCGGATTTACTGGGTGTAAAGGGAGCGCAGGCGGTGCGGCAAGTCTGATGTGAAAGCCCGGGGCTCAACCCCGGGACTGCATTGGAAACTGTCGTACTTGAGTATCGGAGAGGTAAGTGGAATTCCTAGTGTAGCGGTGAAATGCGTAGATATTAGGAGGAACACCAGTGGCGAAGGCGGCTTACTGGACGATAACTGACGCTGAGGCTCGAAAGCGTGGGGAGCAGACAGGATTAGATACCCT
+
CFGGGFECEGGGGGGGGGGGGGGGDGGGGGGGGGGGGGGGGGGGGGGFFGGFFFFBCFG?FFG<FFGCECFFGGGGGGGGGGGGGGGGGGGDEFGGGGGGGFGGGEFDFGCEGGFC<FDF8>BDFCCFGFGGGGFGFGGGGGGGGCFFFGGCCC9FGGG:FED7FGGGFGGFFGF,?>EGCG?F=<GGGECFD@@F=:CEEGGDCG;G7/:>EEEG5D;<FFGGGGF<CFCGFCEGFF@<@=FGFGEDFFBGGGGGD?FGGGGFCCB@FFFGFGFD@4<CC8CGFAFEB9CD@E<B,?ABE?,D?+EGGGFFFGECGF:,,AGGGGAFDGGGFE?EC8CGCDF6FGGGF@:F7FCFF,GGGGGEFC<ECAGGGGEGFCFGGF@GFGGDDGGEFEGGEGFCE@GGFEFFC6FFFGCCCC@
@GSLB 170
TGAGGAATATTGGTCAATGGGCGAGAGCCTGAACCAGCCAAGTCGCGTGAGGGAAGAATGGTCTATGGCCTGTAAACCTCTTTTGTCAAGGAAGAATAAGCGGCACGAGTGCCACCTTGCCAGTACTTGACGAATAAGCATCGGCTAACTCCGTGCCAGCAGCCGCGGTAATACGGGGGATGCGAGCGTTATCCGGATTTATTGGGTTTAAAGGGCGCGTAGGCGGGACGGCAAGTCAGCGGTAAAAGACTGCAGCTAAACTGTAGCACGCCGTTGAAACTGTCGACCTGGAGACGAGACGAGGGAGGCGGAACAAGTGAAGTAGCGGTGAAATGCATAGATATCACTTGGAACCCCGATAGCGAAGGCAGTTTCCCAGGCTCGATCTGACGCTGATGCGCGAGAGCGTGGGTAGCGAACAGGATTAGATACCCT
+
FGGGGGGGGGGGGGGGGGGGGGGGGGGGGGFFFGGGGGGGGGFGGGGGGGGGGGGGGGGGGGGGGGGGGGGFGGGGGGGGGGGGGGGGGGGFGGGGGGGGGGDGGGGGGGGGGGGGCFGFGGFFGGGGGGGGGGGGGGGGGGGGGGGGGGGGGFGDGGGGGCGGDGEECCE7DFFEGGGGDGG9>GGG?G>GGGFEFECF<@GEEFGCG@@FGGGGGGGG>GEFGGEEEGGDEFCCC:C8FGFCFFGFFGCGF;;;C@9FGGC;F7EEEDEGFFEFFFDGFDFC9F8FGFGEB>?GE@F:8GGDC@FF:FBCF<9DFF?,<7GGGGGEGGGFDGFE9GDFEE<GGGFFFGGGGDGE:C,GFGGGGGFGGGGGGFFFFGG@FFFC9GGGGCEGGGGGGGGGGFGGGGGGFGGGGGGGGGGFGGGGFCGGGGCBCCC
@GSLB 171
TGGGGAATATTGCACAATGGGGGAAACCCTGATGCAGCGACGCCGCGTGAGCGAAGAAGTATTTCGGTATGTAAAGCTCTATCAGCAGGGAAGATAATGACGGTACCTGACTAAGAAGCCCCGGCTAACTACGTGCCAGCAGCCGCGGTAATACGTAGGGGGCAAGCGTTATCCGGATTTACTGGGTGTAAAGGGAGCGTAGACGGCAAGGCAAGTCTGATGTGAAAACCCAGGGCTTAACCCTGGGACTGCATTGGAAACTGTCTGGCTCGAGTGCCGGAGAGGTAAGCGGAATTCCTAGTGTAGCGGTGAAATGCGTAGATATTAGGAAGAACACCAGTGGCGAAGGCGGCTTACTGGACGGTAACTGACGTTGAGGCTCGAAAGCGTGGGGAGCAAACAGGATTAGATACCCT
+
FGGFGF@FEGGGGGGGGGGGGGGGGGGGGGGGGGGGGGDGGGGGGGGGGGGGGGGGFFGFCFFGGGGBEGGGGGGGGGGGGGGGGGGGGE=EFGGDGGGGGGGEFDGGGGGGGGGGGGGGGGGGGFGGGG3G?GGGGGGGGFGGGGGG:GGFGGGFFFGGGGDCGGGGGGGGGGGGDFGGGGFGGG7CACCAFGGGGGGFGGEGFGGGGGGGFFGGFFFFG/GGGG@GGFC=GGGGFFGF<>GGGDFF=CGGFGGGFFGGGGFFCFFBFDGGFFFFC>GE:GGGGGGGGFGGGGGGGFFCGGGGGGGGGGGEEGGGGGGGGFGGGGGGGGFGCEFFFFFF7EGGGGGGGGGGGFFGGGGGGGGGGGGGGGGGGGGGCGGFGGGGGGGGGGFGGGGGGGGGGGFGGGGGGGGCCCCC
@GSLB 172
TGAGGAATATTGGTCAATGGACGAGAGTCTGAACCAGCCAAGTAGCGTGAAGGATGACTGCCCTATGGGTTGTAAACTTCTTTTATATGGGAATAAAGTGAGCCACGTGTGGCTTTTTGTATGTACCATACGAATAAGGATCGGCTAACTCCGTGCCAGCAGCCGCGGTAATAGGGAGGATCCGAGCGTTATCCGGATTTATTGGGTTTAAAGGGAGCGTAGGCGGACTATTAAGTCAGCTGTGAAAGTTTGCGGCTCAACCGTAAAATTGCAGTTGATACTGGTCGTCTTGAGTGCAGTAGAGGTGGGCGGAATTCGTGGTGTAGCGGTGAAATGCTTAGATATCACGAAGAACTCCGATTGCGAAGGCAGCTTACTGGACTGTAACTGACGCTGATGCTCGAAGGTGTGGGTATCAAACAGGATTAGATACCCT
+
FFGGGGGGGGGGGGGGGGGGGGGGGGGGFFGGGGGGGGGGGGGGGGGGGGGGGGGGGGGGFGGGGGGGGGGGGGGGGGGGGGGGGGGGFGGGGFGFFGGGGGGGGCFFGFGGGGGGGDFGFGGGGGEGFGFGGGGGGEGG?FC?GGGGGGFFGGDFFFGG?GGGGGGG>>CCC<>FEGF<D@FFCCCGECF@FGGCEBFCCCFCFGCEB:?@CBE9DCFGGGEGD<FGEFC;GFG=GFDCCC;AFFGGGGDGGGGAF>FGGGGGGGGGFEC8CGGF8DF-7CCEEGFGGGGFEE9A?9GGGGGGF7GGC<,F?FGGGF4<GGGGGGGFGGGFFFGGGGFBGGGFGCGGGFFFGGGGGGGGGGGFGGGGGGGGGFGGDGGGGGGGGGGGGGGGFGGGGGGFGFGF?GGGGGGGGGGGGF9GGGGFGGGGEFFCCCCC
@GSLB 55271
TGAGGAATATTGGTCAATGGCCGAGAGGCTGAACCAGCCAAGTCGCGTGAAGGAAGAAGGATCTATGGTTTGTAAACTTCTTTTATAGGGGAATAAAGTGGAGGACGTGTCCTTTTTTGTATGTACCCTATGAATAAGCATCGGCTAACTCCGTGCCAGCAGCCGCGGTAATACGGAGGATGCGAGCGTTATCCGGATTTATTGGGTTTAAAGGGAGCGTAGATGGATGTTTAAGTCAGTTGTGAAAGTTTGCGGCTCAACCGTAAAATTGCAGTTGATACTGGATATCGTGAGTGCAGTTGAGGCAGGCGGAATTCGCGGTGTAGCGGTGAAATGCTTAGATATCACGAAGAACTCCGATTGCGAGGGCAGCCTGCTAAGCTGCAACTGACATTGAGGCTCGAAAGTGTGGGTATCAAACAGGATTAGATACCCT
+
GFGGGGGGFGGGGFFGGFFDFFEGFGGGGGGGGGGGGGGF8FFGGGGGGGGGGGFFGGGGDFEF<CFFGGGGDFGGGGGGGGGGGGGGGG>7FCGGGGAFFFFGGGGGDGGGGFAE<FBFEG,CA<F9FFCFGFGGGDFGFFDDF@GDDEBFG<BEGGGGGGGFFCGGGDFGG>FCEFGEGCGE8<FGFF@BFFGG@FGGGGGFGGGDGGGGGFFEGG:DFEEGFF;CGEGGGGGGGGCCEGGGGGGFC<7EFFC,F<CFFGDFEAC?DFGFGGGDFFGGGGGGCGFC,,CGGGFFEFGFGGFF?+77GGGGGGGGGEEGGGEFEF:FF9GGGGF89<FGFCGGFFF<GGGGGEFCGFF@:DGGECCGGE<F8CGGGGGCGGGGGGGGEGGGGFAGGGGGFGGGGGGGDGGFFCFCGGGGGGGGF9GGGFFCCCCC
@GSLB 174
TGGGGAATATTGCACAATGGGGGAAACCCTGATGCAGCGACGCCGCGTGGAGGAAGAAGGTCTTCGGATTGTAAACTCCTGTTGTTGAGGAAGATAATGACGGTACTCAACAAGGAAGTGACGGCTAACTACGTGCCAGCAGCCGCGGTAAAACGTAGGTCACAAGCGTTGTCCGGAATTACTGGGTGTAAAGGGAGCGCAGGCGGGAGAACAAGTTGGAAGTGAAATCCATGGGCTCAACCCATGAACTGCTTTCAAAACTGTTTTTCTTGAGTAGTGCAGAGGTAGGCGGAATTCCCGGTGTAGCGGTGGAATGCGTAGATATCGGGAGGAACACCAGTGGCGAAGGCGGCCTACTGGGCACCAACTGACGCTGAGGCTCGAAAGTGTGGGTAGCAAACAGGATTAGATACCCT
+
GGGGGFEFFGGGGGGGGGGFGGGGGGGGGGGGGGGGGGGGGGGGGGGGEEGGEFGGFGGGGGGGGGGGGGGGGGGGGGGGGGGGGGGGGGGGGGGGGGGGGGDGGGGFGFGGGGGGG8FFGGGGGGGGGGGG@4FGGGGGGGGGDGGGEGGGGGGCGGGGGGGCGGGGEEEGGGGGGGG>GGGGGGFG0GFFFFDCFGGGGGGGGGFAGFGDGGGFCFGGGGGGGCGGGGGGGGGGGGGGGGGGFGFDFF?GGGGGGGFGGGGFFFGFFFGGGGFFDFFCF<GFFCGGGCGGGGGFFGGGGGGGGGGGFGGGEGGGGGGGGCECCFCFFFFFEFGFGGGGGDGGGGGGGFE?FGGGGGGGGGGGGGGEGGEGFFGGGGEECGGGGGGGFGFFGGGGGGGGGFEGGFGGGGGCCCCC
@GSLB 79672
TGGGGGATATTGCACAATGGGGGAAACCCTGATGCAGCGACGCCGCGTGGAGGAAGAAGGTTTTCGGATTGTAAACTCCTGTCGTTAGGGACGATAATGACGGTACCTAACAAGAAAGCACCGGCTAACTACGTGCCAGCAGCCGCGGTAAAACGTAGGGTGCAAGCGTTGTCCGGAATTACTGGGTGTAAAGGGAGCGCAGGCGGACCGGCAAGTTGGAAGTGAAAACTATGGGCTCAACCCATAAATTGCTTTCAAAACTGCAGGCCTTGAGTAGTGCAGAGGTAGGTGGAATTCCCGGTGTAGCGGTGGAATGCGTAGATATCGGGAGGAACACCAGTGGCGAAGGCGACCTACTGGGCACCAACTGACGCTGAGGCTCGAAAGCATGGGTAGCAAACAGGATTAGATACCCT
+
CFCEDEFGGGGGGGGGDEFDEFGGGGGGGGGGGGFFGGCFEGDEBFGGEGGGGEFFFFGGFAFGGGEBFFGGGGGGGGGGGGGGGGGGGGFFGGDGGGGGCGC7FFGGGGGGGFFFFCFG?D>FDGGGGGDFGGGGGGGG>>AFGGEE7C;CFG@<F3GG<=GFFGGGCEGFDGGEEG4<CFGGGG<8FGGGGFEEEGEGEGEGEEFGGGFEGGGGGDFGGGGGFC:CDGGGGGGFFGGGGCGGGGG2FGFGD<@FGFGF=FGFGGFD;FBGGGFEBDFA:F<GF?FGGGFFGGGGGEGGGGGGGDDGGGFGGGGGGFFE<FCEGGGEFFDG@FFFFCGGFGEFBC7GGGGFFGGGGGGEE8F@FFGGGCFEGGGFCGGGE:FF9GFGGGGGGGGGGGGGGFEGFEFEC,GCCCCC
@GSLB 176
TGGGGAATATTGCACAATGGGGGAAACCCTGATGCAGCGACGCCGCGTGGAGGAAGAAGGTCTTCGGATTGTAAACTCCTGTTGTTGAGGAAGATAATGACGGTACTCAACAGGGAAGTGACGGCTAACTACGTGCCAGCAGCCGCGGTAAAACGTAGGTCACAAGCGTTGTCCGGAATTACTGGGTGTAAAGGGAGCGCAGGCGGGAGAACAAGTTGGAAGTGAAATCCATGGGCTCAACCCATGAACTGCTTTCAAAACTGTTTTTCTTGAGTAGTGCAGAGGTAGGCGGAATTCCCGGTGTAGCGGTGGAATGCGTAGATATCGGGAGGAACACCAGTGGCGAAGGCGGCCTACTGGGCACCAACTGACGCTGAGGCTCGAAAGTGTGGGTAGCAAACAGGATTAGATACCCT
+
GGGGGEFGGGGGGGGGGGGGGGGGGGGGGGGGGGGFGGGFGGGGGGGGGGGGGGGGGGGFGGGGGGGGGGGGGGGGGGGGGGGGGGGFFGGGGGGGGGGGGGGEGGGGGGGGGGGGGGGFGGGG?GGGGGGGGGGGGGGGGGGGGGGGFGEGGGGGGGGGGFGGFGFGFG>FCFGGGFFGGGGGGGCEC@FDGBFCGFECEFDDGGGEEE@FGGGFGGFGFFGGGGGGGGFGGGGGGGGGGGA>GFD@<04GFEFDFDGGGGGFGGFGFGGGFFF9FGFFGFFGGGGFGGFF8F=GF77E,GEGEGDGGGFDGGGGFGFF<FCEGF:EFCGGFFFEAGGGGGG@GGGGGGGGGFFFCGGGFFC8<F<GGGGGGGGGGGDGFGGGGGGGGGGGGGGGGGGGFGGFF9FGGFGCCCCC
@GSLB 177
TGGGGAATCTTGCGCAATGGGGGGAACCCTGACGCAGCGACGCCGCGTGCGGGACGAAGGCCTTCGGGTCGTAAACCGCTTTCAGCAGGGAAGAGTCAAGACTGTACCTGCAGAAGAAGCCCCGGCTAACTACGTGCCAGCAGCCGCGGTAATACGTAGGGGGCGAGCGTTATCAGGATTCATTGGGCGTAAAGCGCGCGGAGGCGGCCCGGCAGGACTGGGGTCGAAGCGGGGGGCTCAACCCCCCGAAGCCCCCGGAACCGCCGCGGCTTGGGTCCGGTAGGGGAGGGTGGAACACCGGGTGTAGCGGTGAAATGTGCAGATATCGGGTGGAACACCGGTGGCGAAGGCGGCCCTCTGGGCCGAGACCGACGCTGAGGCGCGAAAGCTGGGGGAGCGAACAGGATTAGATACCCT
+
FCGGGGGGGGFFFFGGGGGGGGDEFGDBFFGGGGEGEG>FGGGGGGGGGGGGGD>F*@FGFGGGGGGDGGGCEGGCG7<ECCEFDCB8<CFFGGGGGGEF::,8CFBFCCFGGGFGGFGFG*8:5C8:CGFGGGGDDC0<FFF>:EGGGEGGFF+2+<88:*:?8CEEC:?5+<+<C@,3<FCCFGGGG58C5+<CEGEG*?*?A85::#2:*/'@+;$:6@:3;5812288CED<<>EC5:C<:ECDC<88::C:GC:=5>#:><1:>>+F@4+7CGFECFC7FB+EFGGE<::@6@8+:,,@FE@CF?EB,FGGF9FEFFDGF@>FCEAAFFECEGF<FFB@<FGGGF@FFCFCGFFFBF7FE,E@C@GGGGGGGFCCC@@A,FGFF@+C@@,EGF9FGGGGGGGFGFFFCCCCC
@GSLB 178
TGGGGAATATTGCACAATGGGGGAAACCCTGATGCAGCGACGCCGCGTGAAGGAAGAAGTATCTCGGTATGTAAACTTCTATCAGCAGGGAAGATAGTGACGGTACCTGACTAAGAAGCCCCGGCTAACTACGTGCCAGCAGCCGCGGTAATACGTAGGGGGCAAGCGTTATCCGGATTTACTGGGTGTAAAGGGAGCGTAGACGGCAAGGCAAGTCTGATGTGAAAACCCAGGGCTTAACCCTGGGACTGCATTGGAAACTGTCTGGCTCGAGTGCCGGAGAGGTAAGCGGAATTCCTAGTGTAGCGGTGAAATGCGTAGATATTAGGAAGAACACCAGTGGCGAAGGCGGCTTACTGGACGGTAACTGACGTTGAGGCTCGAAAGCGTGGGGAGCAAACAGGATTAGATACCCT
+
GGFGGDFGGGGCGGGGGFGGGDDFCGGFEGGGGGGGGGGFGGGGGGGGGGGGGGGGGGGGCDGGGGGEGGDGGGGGGGGFGAEFGFGGGGCFGGGGFGFGGGGGGGGGGGGGGFGGGGGGGGGGGDF8FGGGGGG?F9FGGGGGFGGE<>>FFGGDFFGG7FDEF>C7FB<=GGG<G7FBFGGGGG<E9FGGGFG@DEEEG4/<ECG:>@GGFFGFFDGFCFAFEA@9FGCEGDFCFDGGFDGFFFGCFFFGGFF9C@8CDFGA,0F;FFFFD@9GGFGF>FFGGFB:FFB9GFGDEFB,4,EGGE@GCGGFC@CC@F?4FGFFE9GDFGGGGGGEGGGGGGFFE7:@77EE@GFFFFCFDGEEACFC7EFGFF8FCEGFF:F8GEFBGGGGGGGGGGGGGFGF<CEGGGGCCCCC
@GSLB 179
TGAGGAATATTGGTCAATGGACGCGAGTCTGAACCAGCCAAGTAGCGTGAAGGATGACTGCCCTATGGGTTGTAAACTTCTTTTATATGGGAATAAAGTTGTCCACGTGTGGATTTTTGTATGTACAATATGAATAAGGATCGGCTAACTCCGTGCCAGCAGCCGCGGTAATACGGAGGATCCGAGCGTTATCCGGATTTATTGGGTTTAAAGGGAGCGTAGGCGGATTGTTAAGTCAGTTGTGAAAGTTTGCGGCTCAACCGTAAAATTGCAGTTGATACTGGCAGTCTTGATTGCAGTAGAGGTGGGCGGAATTCGTGGTGTAGCGGTGAAATGCTTAGATATCACGAAGAACTCCGATTGCGAAGGCAGCTCACTGAAGTGTAACTGACGCTGATGCTCGAAAGTGTGGGTATCAAACAGGATTAGATACCCT
+
FFGGGGFFGGGGGFGGGGGGGGGGGG7FGGGGGGFGGGGGGGFGGGGGGFGGGGGEEEEFFGGGGFGGGGGFGGEGGGGGGGGGGGGDFGGGGGFFDFFGFEGGGGGGGGGGG,F<<9CFGGFDG<,CFFGGGDGGGGGG,B=FGG@FGG=?GGGG78BFFFGGGGGGGGGCFACGEGC.@:BFEGEEBCFFGFEE>=FCFF,CFCCCEFEGCCGGGDGEEGGGGGDFGGFCF?FGGFFEGCFGFACFGGFGFE?GF<CBGGGGGGGGFGGFCFFAE9FFGGFFCCF?9CEA,9GFD@9GFGEB++FCF,GFEECGGGGFGFF:GCEE9,FDGGGGFGGGFGGFFFFGGGGGGF:DEDF@:GECGEGGGGGGCCAGGGGCDEGC<FFGGGGGGGGGGGGCGGFFFGGGGFF@FFGGGEGGGGGGFFFFGFECCCC@
@GSLB 80963
TGGGGAATATTGCACAATGGGGGAAACCCTGACGCAGCGACGCCGCGTGAGCGAAGAAGTATTTCGGTATGTAAAGCTCTATCAGCAGGGAAGAAGAAATGACGGTACCTGACTAAGAAGCACCGGCTAAATACGTGCCAGCAGCCGCGGTAATACGTATGGTGCAAGCGTTATCCGGATTTACTGGGTGTAAAGGGAGCGCAGGCGGTACGGCAAGTCTGATGTGAAAGCCCGGGGCTCAACCCCGGTACTGCATTGGAAACTGTCGGACTAGAGTGTCGGAGGGGTAAGTGGAATTCCTAGTGTAGCGGTGAAATGCGTAGATATTAGGAGGAACACCAGTGGCGAAGGCGGCTTACTGGACGATTACTGACGCTGAGGTTCGAAAGCGTGGGGAGCAAACAGGATTAGATACCCT
+
GGGGGGGGGGGGGGGCFGGFGGGGGGGGGGGGGGGGGGEGGGGGGGGGGGGGGGCE?FGFEFGGGGGGFGGFGGGGGGGGGGGGFGGFGEFFGGGGGGGFGGGGGEGGFGGGGGGGGGGGGGGGGDGGFFCEEFGGGGGGCFGGGGGGGGE7F=FGG?GGGGGGGGGGGDFEEFGFEGDE=CFFGGGGGGGDGGGGFAGGGGGGGGGGGEGBEGGGG8CGGGDGGGGGGGGFGDFGGGFEFFCGGGGGGFGGGGGGGGGDFEGFFCEGGGGGGGGGGGGDGGGGGGGFGFGGGGGFGCCE<CGGGGGGDGGGGGGGGECGGGGGGFFFGGGEGF@FGFGGGEDGFGFCFGGGGGGGGGGEEGGFGGFAGGGGGGFGGGGGGGGGFFGDGEEGFGGGGGGGGGGGGGGGFFFFCCCCCC
@GSLB 181
TGGGGAATATTGCACAATGGGGGAAACCCAGATGCAGCGACGCCGCGTGAGCGAAGAAGTATTTCGGTATGTAAAGCTCTATCAGCAGGGAAGATAATGACGGTACCTGACTAAGAAGCCCCGGCTAACTACGTGCCAGCAGCCGCGGTAATACGTAGGGGGCAAGCGTTATCCGGGTTTACTGGGTGTAAAGGGTGCGTAGGTGGCAAGGCAAGTCAGATGTGAAAGCCCGGGGCTCAACCCCGGTACTGCATTTGAAACTGTCTAGCTAGAGTGCAGGAGAGGCAAGCGGAATTCCTAGTGTAGCGGTGAAATGCGTAGATATTAGGAGGAACACCAGTGGCGAAGGCGGCTTAATGGACTGTAACTGACACTGAGGCACGAAAGCGTGTGGAGCAAACAGGATTAGATACACC
+
FGGGGGGGGGGGGGGGGGGGGGGGFGGGGEGGGGGFGGFEEGEGGGGGCFGCDBFFGGGCEFDCFEG=BDEEFFFGGGFGFEFFFFGFGGFB=FFEFGCGGEGGGGGFFGGGFCGADGGGFFGGGEEGGGGGDBFCGGGGGFCFFGEBFEEGFGGEE::CFEDDCFFEFEGCFFEG1<F*4<8=@C(:BCFFG::F?CE<FDC<F<2C8;8FGF?9ECD8F9C8<CFGGE@GFGFGFF?CEGGGECF=@2B7<@754,1?E??F=E:GEF;9CEE-?,<C,?7CC+F8+=AF=,CE4C4,FEF>==,EGF@<?4,7FE59<,95<C,6,C6C,9:99FGGF@CC5,@8++;,,C<,,C;;,;,ECGE@,CCC6FC;9@7C,@5C@@@7-9C,E9FEC,F@FC@;;,,EEC;6@,6-
@GSLB 67943
TGGGGAATATTGCACAATGGGGGAAACCCTGATGCAGCGACGCCGCGTGAGCGTAGAAGTATTTCGGTATGTAAAGCTCTATCAGCAGGGAAGAAAAAAATGACGGTACCTGACTAAGAAGCCCCGGCTAACTACGTGCCAGCAGCCGCGGTAATACGTATGGTGCAAGCGTTATCCGGATTTACTGGGTGTAAAGGGAGCGCAGGCGGTACGGCAAGTCTGATGTGAAAGCCCGGGGCTCAACCCCGGTACTGCATTGGAAACTGTCGGACTAGAGTGTCGGAGGGGTAAGTGGAATTCCTAGTGTAGCGGTGAAATGCGTAGATATTAGGAGGAACACCAGTGGCGAAGGCGGCTTACTGGACGATTACTGACGCTGAGGCTCGAAAGCGTGGAGAGCAAACAGGATTAGATACCCT
+
FFGFDEGGGGGFGGGGGCGGCFGGGGGFDGGGGGGFGGGCFGGGEGGGGGGFGFFF@GGGCFGGGFGFGGGGGGGFGGGGGGGGGGFGGGGGGGGGG8FCFCEFGDGGGGGGGGGGG8FGGGGGGGF7FEFGGGFGGGDFDC:FEFFEEGGGE7BCF:<<FGF=GGGGGGGGGGCFGGDFEGGGG,GGGFGGGGGGGGFGGGGGGGGGGGCEGG<G<A1FGGGGGGGGGFFFGGDGFFGGGGGGFGGGGGDGCDCFFFDF9?FF<;FGGCFFEFDDGFCECGGGGEFFDF9GEEB8FF<CEEGGF@+GGFGFDF<:CGGCGGGGFF?6DGGFAFFCFFF@8CGGEGFFCGGEGFCGDGFC,GGGFCFCGGGGF@7FCGGGGGGGGGGGGGGGGFF9GFGGGGFGGFFE9GFDFECCCCA
@GSLB 183
TGGGGAATATTGCACAATGGGGGAAACCCTGATGCAGCGACGCCGCGTGAGCGAAGAAGTATTTCGGTATGTAAAGCTCTATCGGCAGGGAAGAAGAAATGACGGTACCTGACTAAGAAGCACCGGCTAAATACGTGCCAGCAGCCGCGGTAATACGTATGGTGCAAGCATTATCCGGATTTACTGGGTGTAAAGGGAGCGCAGGCGGAAGGCTAAGTCTGATGTGAAAGCCCGGGGCTCAACCCCGGTACTGCATTGGAAACTGGTCATCTAGAGTGTCGGAGGGGTAAGTGGAATTCCTAGTGTAGCGGTGAAATGCGTAGATATTAGGAGGAACACCAGTGGCGAAGGCGGCTTACTGGACGATAACTGACGCTGAGGCTCGAAAGCGTGGGGAGCAAACAGGATTAGATACCCT
+
FGFGGGGGGGGGGGGGGGGGGGGGGGGGGGFGGGGGGGFGGGGGGGGGGGGGGGGGGGGGGGGGGGGGGGFCEGGFGGGGGGGGGGGGGGGGGGGGGFFGGGGCFGFF9DB<=9>FFFDFGGGCC>C>@CGGGGGGFGGGGGGDFG>CGGGGGC9<F3>FFG0#?CFGF7CGFGGFGG<<E=CF=FGGGGFGEFFFCFDCDCEEEEGG<8CGG;:?CGG,<#<GGFFFGGGG0FFGGGGFF@EGDCGGDC>FEFACF=DDFDFACG1;FEG<FFFCGF?=@GGFDGGGGFCFGCGFF8B5,GGGGGGGGGGGFGGGGE@FGGDFGCE,GGFFEFFCGGGGGGGGGGGDGGFGFE9GGGGDGGGFCFGGGGGGGGGFGFFGGGGGFEDGGGGGFE@GGGGGGGGGGGGGGGFCFB6,CA
@GSLB 67899
TGGGGAATATTGCACAATGGGCGAAAGCCTGATGCAGCGACGCCGCGTGAGCGAAGAAGTATTTCGGTATGTAAAGCTCTATCAGCAGGGAAGATAATGACGGTACCTGACTAAGAAGCACCGGCTAAATACGTGCCAGCGGCCGCGGTAATACGTATGGTGCAAGCGTTATCCGGATTTACTGGGTGTAAAGGGAGCGCAGGCGGTGCGGCAAGTCTGATGTGAAAGCCCGGGGCTCAACCCCGGTACTGCATTGGAAACTGTCGTACTAGAGTGTCGGAGGGGTAAGCGGAATTCCTAGTGTAGCGGTGAAATGCGTAGATATTAGGAGTAACACCAGTGGCGAAGGCGGCTTACTGGACGATAACTGACGCTGAGGCTCGAAAGCGTGGGGAGCAAACAGGATTAGATACCCT
+
GGGGG7CGGGGGGGGGG9F8FFGGEGGFFGGGDFGGGGDGGGEGGGGGGGGFGGGGGGG9FEFFFEEFF@FGGGGGGGGGGBFGGGGGGGGD:EGGFGGGGE+:FGGGCGGFGG?FGGGGGG>FF>CGFDFGD<<FGGGGGFGCFGG@<F5@FGFFEEFG=FGGGGG@+EE;CFGGDEFFEFFF6C<CC<F9CEGGECE*=<8/<E:C>EG>E<FECFCFGF9><E9GGGC@ECGEGFDFFGGCFFC=87=?CGGDF9FGGGCFGGGGFGCGFFCGGGGGGGFFGB+F7=FGFGFGFFFFGFGGGGDGGGGFF77GGFECC4,A<FFF?9C,DFEC:,8GFB7CFFGGEDGCFGDFCGFFFFC6,@FGGGCEF@<FCF@CC7EF>GGGGGGGGGGGGGGGFGGGD<GGFC8BCCCC
@GSLB 84182
TGGGGAATATTGCACAATGGGCGCAAGCCTGATGCAGCGACGCCGCGTGAGGGATGGAGGCCTTCGGGTTGTAAACCTCTTTTATCGGGGAGCAAGCGAGAGTGAGTTTACCCGTTGAATAAGCACCGGCTAACTACGTGCCAGCAGCCGCGGTAATACGTAGGGTGCAAGCGTTATCCGGAATTATTGGGCGTAAAGGGCTCGTAGGCGGTTCGTCGCGTCCGGTGTGAAAGTCCATCGCTTAACGGTGGATCCGCGCCGGGTACGGGCGGGCTTGAGTGCGGTAGGGGAGACTGGAATTCCCGGTGTAACGGTGGAATGTGTAGATATCGGGAAGAACACCAATGGCGAAGGCAGGTCTCTGGGCCGTTACTGACGCTGAGGAGCGAAAGCGTGGGGAGCGAACAGGATTAGATACTCT
+
CFGG@,@FGGGGGGGEFGGF8F7FFGGFFGGGGGGGGGG@FCFGGGGGGEFFEFFFFGGDGGFGGGGE?CFGGGFGGFGGG9FFGGGGGGGGGGGGGGGGEEF9D<FFFGG9FFGGGGGGFGDGGGGEFGD>EGGGGGGFFGGGGCGGGCGGGGCFGGFG9,=F90FCGGGGGGGCFGGDEEGFGF;GGGGGECGFFGGDEGCG9GFGG8CEGGGGGGGG>EGGD0>5AFGGGGGGGGGGGGFGGGGG:GDECFCFC@5:F>EGGGGCCGFEDEGFDCGFECE@7<CDGF?C,FC?DCGECGF:GGGGGE@F8GFCEEDFEGGGGE>GEF?B,,DEC6EGEGDEEGGFGE9EFF<GGGFDDFFB7EE:FGGGGGGGGGEGGFGFCEDGFC:CGGGFFCCGFEFGGGDC,9CEGFCF88,A6
@GSLB 70667
TGGGGAATATTGCACAATGGGGGAAACCCTGATGCAGCGACGCCGCGTGAGCGAAGAAGTATTTCGGTATGTAAAGCTCTATCAGCAGGGAAGAAAAAAATGACGGTACCTGACTAAGAAGCCCCGGCTAACTACGTGCCAGCAGCCGCGGTAATACGTAGGGGGCAAGCGTTATCCGGATTTACTGGGTGTAAAGGGAGCGCAGGCGGTGCGGCAAGTCTGATGTGAAAGCCCGGGGCTCAACCCCGGGACTGCATTGGAAACTGTCGTACTCGAGTATCGGAGAGGTAAGTGGAATTCCTAGTGTAGCGGTGAAATGCGTAGATATTAGGAGGAACACCAGTGGCGAAGGCGGCTTACTGGACGATAACTGACGCTGAGGCTCGAAAGCGTGGGTAGCAAACAGGATTAGATACCCT
+
CC8ECC,CFGGGGGGGGGGGFG7:CFGGGG,C@EDGDGCD7CGEEGGCGFG?@++@CFGFFG9FFGGFFFGGGGGGGGGGGGGGGGGGGEGFGGGGGG7CGGFGGGCFGGGCFG9FEFDGGFF+FCD7B:FFFGGGB8C7DAEF,>F:ECE<3E9F>G9<<F<GF<CGGGGGGCFGFC8EGEEG?(FCCB?;<<CF@=/;CCC>:>CGGEC4?E?EF>C9CFEFFF>7D9FDF@EGGGD5B@A87++<FEDCFDC<C/9GECF>/0GFGGGFFCGFFCGGFEGEC<FGGFGGGF9FEB,8DF9E,GF>EC9F?9D:?B>,FE9C9EFGF8FF?C<:C8GF8CGGGGF9@,GGEGFFGGFGDGFFCFFGFCGGGEEFCGFF@GGF@A,>GEF-FECC,FGGGFECDFGFGFGGFECCCCC
@GSLB 187
TGGGGAATCTTGCGCAATGGGGGGAACCCTGACGCAGCGACGCCGCGTGCGGGACGGAGGCCTTCGGGTCGTAAACCGCTTTCAGCAGGGAAGAGTCAAGACTGTACCTGCAGAAGAAGCCCCGGCTAACTACGTGCCAGCAGCCGCGGTAATACGTAGGGGGCGAGCGTTATCCGGATTCATTGGGCGTAAAGCGCGCGTAGGCGGCCCGGCAGGCCGGGGGTCGAAGCGGGAGGCTCAACCCCCCGAAGCCCCCGGAACCTCCGCGGCTTGGGTCCGGTAGGGGAGGGTGGAACACCCGGTGTAGCGGTGGAATGCGCAGATACCGGGTGGAACACCGGTGGCGAAGGCGGCCCTCTGGGCCGAGACCGACGCTGAGGCGCGAAAGCTGGGGGGGCGAACAGGATTAGATACCCT
+
FGGGGGGGGGGGGGGGGGGGGGGGGGGGGGGGGGGGGGFGGGGGGGGGGGGGGGGGGGGGEGGGGGGGGGGGGGGGGGGGGGGGGGGGGGGGGGGGGGGGFGGGGGGGGGGFGFGGGGGGGGGGGGGGGGGGGGGDFGGGGGGGGGEGGEEG>G:EFGGGGDEGG>GGGGGGGGGGGGGGGFF.GGEEG2GEGGDG>EGGG;EDDC>:EECECEGGGGCECGGG=GGFGGGGE8FCDDFFCFFGCGGFEEFGGGGF<BF>EGC?GF7GGGGGDGGFFFGGEBCDGGCGFGGGFEF<:GF@GGGEECGGGF9GGGFFC@F@GCGGGGGGGGGGF?F:EFFFDDGGGGGGFFEDGGFGGGGGGGFCGGGGGEGGGGGGGF>F@;EGGGGGF@GGGGGGGGGGGGGGGGGGGGGFC@CCC
@GSLB 188
AGAGGAATATTGGTCAATGGACGTAAGTCTGAACCAGCCAAGTCGCGTGAGGGAAGACTGCCCTATGGGTTGTAAACCTCTTTTATAAGGGAAGAATAAGTTCTACGTGTAGAATGATGCCTGTACCTTATGAATAAGCATCGGCTAACTCCGTGCCAGCAGCCGCGGTAATACGGAGGATGCGAGCGTTATCCGGATTTATTGGGTTTAAAGGGTGCGTAGGCTGTTTATTAAGTTAGTGGTTAAATATTTGAGCTAAACTCAATTGTGCCATTAATACTGGTAAACTGGAGTACAGACGAGGTAGGCGGAATAAGTTAAGTAGCGGTGAAATGCATAGATATAACTTAGAACTCCGATAGCGAAGGCAGCTTACCAGACTGTAACTGACGCTGATGCACGAGAGCGTGGGTAGCGAACAGGATTAGATACCCT
+
,CFCDGGGGGGGGGGGGGGDGGGGGGFGGDGFGGDFGDFGGGGGGGEGDEEGGGGGGGGGGGFGGGGGGGGDGGGGEGFGGGGGGG<FAECC<FDEFFDGGGGFGGGGGGGGFFFGFGFDEFGGGG,FDFGGGFGGGGGGGGGDGGGGGGGGCB+@<F@GGGGGDEGGEDFGGGFGGDDGG75EEG;3CGGGCFGE@FAF:GCFFGFFDCFFCE>DC8EG(FF@#GGEGGGGGFDFC<GFGGG9EAGGDGFDCFFEDFAC=CCDFFG<EBFGGFF>=E2<=?-FFEFGFF5AF=?+8B7GGGGGGGGFAB9EEC,FGFA,A+++:@ADF,FA?C9FFFGFE9GFCAC<CGGFCCC7FEECCGGFEC,EC<,6,EC8EF9G@GGGFFB@@EGFFEFC96;:,GFB,GEGFGFEF@F7AGGGGEE,<FFFC@8@,B@
@GSLB 80221
TGGGGGATATTGCACAATGGGGGAAACCCTGATGCAGCGACGCCGCGTGAGGGAAGAAGGTTTTCGGATTGTAAACCTCTGTTCTTAGTGACGATAATGACGGTAGCTAAGGAGAAAGCTCCGGCTAACTACGTACCAGCAGCCGCGGTAATACGTAGGGAGCGAGCGTTGTCCGTATTTACGGGGTGTAAAGGGTGCGTAGGCGGCGAGGCAAGTCAGGCGTGAAATCTATGGGCTTAACCCATAAACTGCGCTGGAAACTGTTATGCTTGAGTGAAGTAGAGGTAGGTGGAATTCCCGGTGTAGCGGTGAAATGCGTAGAGATCTGGAGGAACACCAGTGGCGAAGGCGGCATACTGGGCTTTAACTGACGCTGAAGCACGAAAGCATGGGTAGCAAACAGGATTAGATACCCT
+
FECE@@FGEFF,FGGCGGGGGEBEGGD<FCCGGGCEGGCGGEGFFGGFFGGGGGFFFGGDEFGG9FGFFFGGGGGGGCFC<FC9FDFF@<F9FG7:F,,5C?@+3>F9<FDD9AFFGG8AA<+@:>>>,>A@:3#7@FF5C.@8>7CFC:BFFEFCB78C@CC:*>FF8C:F@G>*?EFCB:%FFGCB:9F:F:=AEG<*GFE>EFCF3<?EFFC.88@;<EDFE;@CFGCF>A:=FCEF+B@*:,2@39CCEEA(<9BCCFB$CE<FG7GG>E>F9FFFGFFA:,,A:,?9GF@EF7=DGGGGGF@FF9F9CFF>FFE4<,,<<8FGFFEGFEC9-,<C7GECFCF7GFFE<,,GGGGE9E9@EECCFEGGGGGGGEEFCFCFCA?GGGGGFGGGGFFGGCCGD9FAGFFAA8CC
@GSLB 190
TGGGGAATATTGCACAATGGGCGCAAGCCTGATGCAGCGACGCCGCGTGCGGGATGACGGCCTTCGGGTTGTAAACCGCTTTTGATCGGGAGCAAGCCTTCGGGTGAGTGTACCTTTCGAATAAGCACCGGCTAACTACGTGCCAGCAGCCGCGGTAATACGTAGGGTGCAAGCGTTATCCGGAATTATTGGGCGTAAAGGGCTCGTAGGCGGTTCGTCGCGTCCGGTGTGAAAGTCCATCGCTTAACGGTGGATCCGCGCCGGGTACGGGCGGGCTTGAGTGCGGTAGGGGAGACTGGGATTCCCGGTGTAACGGTGGAATGTGTAGATATCGGGAAGAACACCAATGGCGAAGGCAGGTCTCTGGGCCGTTACTGACGCTGAGGAGCGAAAGCGTGGGGAGCGAACAGGATTAGATACCCT
+
GGGGGFEGGGGGGGGGGGGGGGGGGGGGGGGGGGGGGGGGGGGGGGGGGGGGGGGGGGGGCGGGGGGGGGGGGGGGGGGGGGGGGGGGGGGGGGGGGGGGGGGGGGGGGGGGGGGGGGGGGGGGGGGGGGG:<EGGGGGG?>GGGFGG>GGGGGGDGGGFGG9<FFF?FGGGGFFEGG>FGGGDEGGGGCGGGFGFEEFGGEEFCGCGEG?EG<CEGGEEGGGGGCGFCGGFCFECFGGEGGGGFGGGGGGGGGDFGF@EGFFB<7:FFBGGGGF9@GGEF:CGGFGFFFFF9FA8GFGGFGDEF+8GGEGGFGFGDGFFGFGGGGGGGGGGF@GFGGGGGGGGGGGGGGGGFGGGGGGGGEGGGFGDGGGGGGGGGGGGGGGGGFFGGGGGGGGGDGGGGGGGGGGGGGGGGGGGGGCC8CC
@GSLB 85627
TAGGGAATTTTCGGCAATGGGGGAAACTCTGACCGAGCAACGCCGCGTGAGCGAAGAAGGCCTTCGGGTCGTAAAGCTCTGTTGTAAAGGAAGAACGGCGCATACAGGAAATGGTATGCGAGTGACGGTACTTTACCAGAAAGCCACGGCTAACTACGTGCCAGCAGCCGCGGTAATACGTAGGTGGCGAGCGTTATCCGGAATCATTGGGCGTAAAGAGGGCGCAGGCGGCCGCAAGGGTCTGTGGTGAAAGACCGAAGCTAAACTTCGGTAAGCCATGGAGACCGGGCGGCTAGCGTGCGGAAGAGGAGCGTGGAATTCCATGTGTAGCGGTGAAATGCGTAGATATATGGAGGAACCCCAGTGGCGAAGGCGACGGTCTGGGCCGCAACTGACGCTCATGCCCGAAAGCGTGGGGAGCAAATAGGATTAGATACCCT
+
GGGGDGGFCFCE@@FBFEECC@CEGG,,CEFA9CBFEC@@C:BFCG7@FCECFGGGGGG8F?GGCFG:<>F:FC=<EFGGFFEGF,B9?FGGGFC@F7++>=CFF@F8E,>D9<9,<<FGEDC+EFGGG7<FF;CFEFGG@GGGGGGGF7C@CFG9,<C=FFGCF*<BFGGG><7FFCC7+?C5+<86888CE*;2CFGED>//,2C9<C-;8/:?FCCA;*1:?88CE5C*/8*B88=8;:FFGC66#FC@:8288,:8=8CFF63>C3C=5CG?4938C*;F@+FC@+3,:B6@+@FCGGGGEF<=B8++?<FGE9B,D?A,FE>744+<GGFD==>GGEC9GFFFEE,C,C<F=@>-C8CEC?B,=?6B@+C@@,@F@@ECE@@E9FCDFGCEC<@6C++@+,C,@:@:+EFCE<FC<C-C<EED<FF<EFCCCCCC
@GSLB 192
TGGGGAATATTGCACAATGGAGGAAACTCTGATGCAGCGACGCCGCGTGAGTGAAGAAGTAGTTCGCTATGTAAAGCTCTATCAGCAGGGAAGATAGTGACGGTACCTGACTAAGAAGCTCCGGCTAAATACGTGCCAGCAGCCGCGGTAATACGTATGGAGCAAGCGTTATCCGGATTTACTGGGTGTAAAGGGAGTGTAGGTGGCCAGGCAAGTCAGAAGTGAAAGCCCGGGGCTCAACCCCGGGACTGCTTTTGAAACTGCAGGGCTAGAGTGCAGGAGGGGCAAGTGGAATTCCTAGTGTAGCGGTGAAATGCGTAGATATTAGGAGGAACACCAGTGGCGAAGGCGGCTTACTGGACGGTAACTGACGTTGAGGCTCGAAAGCGTGGGGAGCAAACAGGATTAGATACCCT
+
FGGGGFEGGGGGGFGFGGGGGGGGGGGGGGGGGGGGGGGGGGEGGGGCFGFFFGGGGGGGGGGGGGGGGEGGGGGGGGGGGGGGGGGGGGGGGGGGGGGGGGGFGEGFGGGFGGGGGGGGGGGGGEGG>GGGG?FGGGGGGGCFGGGGFGGGGGGGGFGGGGGGGGGGCGGGGGGGGGGGGGFGGGCFFGGGGGGGGEECCGGGGGDEGGGGGCGGGGGGFGGGGGGFCEGEFEGGGGGFC9DGGGGGGGFGFFGGGFGGGEFCFFGGFFGFCFFCGGGGGGGGE<FFGFGDF8GGGGFEGGGGGEFGGGDF@GGGGGGGGFGGGGGGGGGDDGGGFGGGGGGFFGGGGGGGGGGFGGGBFGEGGGGGGGGGGGGGGGGFCEFGGGGGGGGGGGGGGFFGGGGGGGGGGGGCC8CC
@GSLB 66469
TGGGGAATATTGCACAATGGGGGAAACCCTGATGGAGCGACGCCGCGTGAAGGAAGAAGTACCTCGGCACGTAAACCTCTATCAGCAGAGAAGATAATGACGGTAACTGACTAAGAAGCCCCGGCCAACTACGTGCCAGAAGCCGCGGTAATACGTAGGGGGCAAGCGTTGTCCGGATTTACTGGGTGTAAAGGTAGCGCAGGCGGGTCGGCAAGTCTGATGTGAAAGCCCGGGGCTCAACCCCGGGAGTGCATTGGAAACTGTCGTACTTGAGTGTCGGAGGGGTAAGCGGAATTCCTAGTGTAGCGGTGAAATGCGTAGATATTAGGAGGAACACCAGTGGCGAAGGCGGCTTATTGGTCTATAACTGACGCTGAGGCTCGAAAGCGTGGGGAGCAAACAGGATTAGATACCCT
+
F<FFEBFGAFGFGF@DFGGG@7FEEDC,BFFGGE,@FF+@FGFGEGGGGGEGFF<FFFF,,,9CFGG+4+BEFFG,,,EFA<-,@<,A8=<FGG,CF,C,5B7?++:A5FGG,<,5C<8,+98F+FF<:,@DC3<>FF>,8,8F=.3F3><6@DC3;FCECFFA/1FF/:#(:&8>5DC@9*GCFC9<1+<<8**(CEGFB=)8*=*C=,<9FCC6B<7@CD@8,,7>*>@*>FFD,*EC7@3+,3,F9GGFFFCFF9@B8+@>@,CGDBCA8EFC4:DFDD<,DB?=B,FFFB99CF<EFFFEEF@,DEFF::7DFFF;GGFEFEF<C66F8,C9FEE7GGGGDF@FF7DGGEF,C8EC,C,AGGGGGGGF6FCGFGGFDCFC;DEF:FECDFFFE,F<GFFAGGFGFEE@CBA6
@GSLB 64937
TGGGGAATATTGCACAATGGGGGAAACCCTGATGCAGCGACGCCGCGTGAGCGAAGAAGTATTTCGGTATGTAAAGCTCTATCAGCAGGGAGGAAAAAAATGACGGTACCTGACTAAGAAGCCCCGGCTAACTACGTGCCAGCAGCCGCGGTAATACGTAGGGGGCAAGCGTTATCCGGATTTACTGGGTGTAAAGGTAGCGCAGGCGGGAGAACAAGTTGGAAGTGAAATCCATGGGCTCAACCCATGAACTGCTTTCAAAACTGTTTTTATTGAGTAGTGCAGAGGTAGGCGGAATTCCCGGTGTAGCGGTGGAATGCGTAGATATCGGGAGGAACACCAGTGGCGAAGGCGGCCTACTGGGCACCAACTGACGCTGAGGCTCGAAAGTGTGGGTAGCAAACAGGATTAGATACCCT
+
GGGGDGCDFFGGGGGGFGFGCBFEEGGFGGG?@F9<,C7@EFEGGC:BCGGGGG@CFAFFA<9,,BF:EDCFFF<9EFFGGDAFGFGGGGGG7BDCGGGGGGGGGGG7:F<FCFA<DFFCFGGGCEC>FGGGAFGGFFF7FEGFFGGEEECCFCFGFG9F>27CE=GGGG8FBF:??*AA;EGCFFFGGC<8<EC:F2;:?E<GGG<GECF?CE:CCGF?<EF,808FCF8FFCF7DACCF=E<>58<,=CC:=,CFFCDCEG==CAECFF;F,F=3A7F;FGGFE<FF??C8DF8=687>+@@F>7C7GGFFCF?,GGGGGGF@7=:7FFC,<,,@EE<E<EGGBCE@@@7GGGGGGF8CGEC<F8GFE7FF;@FE@E,@7CFC<<@8EFFDGFCGEF@<FFFCGFE;C<,F8@CCCC
@GSLB 195
TAGGGAATTTTCGTCAATGGGGGGAACCCTGAACGAGCAATGACGCGTGAGTGAGGAAGGTCTTCGGATCGTAAAGCTCTGTTGTAAGAGAAAAACGGCAATCATAGGGAATGATGAGTGAGTGATGGTATCTTACCAGAAAGTCACGGCTAACTACGTGCCAGCAGCCGCGGTAATACGTAGGGGGCAAGCGTTGTCCGGAATAAGTGGGCGTAAAGGGCGCGGAGGCGGCTCGGTAAGTCTGGAGTGAAAGTCCTGCTTTTAAGGTGGGAATTGCTTTGGATACTGTCGGGTTTGAGTGCAGGAGAGGTTAGTTGAATGCCTAGTGTAGCGGTGAAATGCGTAGATATTAGGAGGAACACCAGTGGCGAAGGCGGCCAACTGGGCTTTTACTGACGCTGAGGCTCGAAAGTGTGGGGAGCAAACAGGATTAGATACCCT
+
FGCECFFCFFFFGGECFFEFGGDEGDGGDGGGGGGGGG:@C9,5BC@F>:FAB9FD:FFGCF,B<FEFEGGGGFGFG>CGCF<<F=FCFG<FGFFGEEGGD<FFFEC7,,DFGGGFFC9,<<CFGGGDGGG9@FFFFGC:EGG:FFF7=18*CFFG7*FGGGC:7CFFG58>5*?EDG7F0AC*;888CF>C58**A+<*:E>C,<+3CEFFGEEGCFEEED=1*17>C>:8*7CF>9;<:,?>,2B;=@@:+@<8CF4=<FGFFFCGFFGDFGFCDFC?D=7C>CFEF@@8:,:,8FFEF:9@8CD;GFGGFE<9GFFA,,EB,,,FCGDGFGGGGGGGGGGF=9@EDF?FC,C,FC:,ECFDFB,DGF@@+GGGFFC@F8E@FEECGGEECGEF:FGGGGEEFFEGFFGGGEGGFFGEGEFFGGGGF@,EGFFCCCCCC
@GSLB 112551
TGGGGAATATTGCACAATGGGCGCAAGCCTGATGCAGCGACGCCGCGTGAGGGATGGAGGCCTTCGGGTTGTAAACCTCTCTTATCGGGGAGCAAGCGAGAGTGAGTTTACCCGTTGAATAAGCACCGGATAACTACGTGCCAGCAGCCGCGGTAATACGTAGGGTGCAAGCGTTGTCCGGAATTACTGGGTGTAAAGGGAGCGCAGGCGGACCGGCAAGTTGGAAGTGAAAACTATGGGCTCAACCCATAAATTGCTTTCAAAACTGCTGGCCTTGAGTAGTGCAGAGGTAGGTGGAATTCCCGGTGTAACGGTTGAATGTGTAGATATCGGGAAGAACACCAATGGCGAAGGCAGGTCTCTGGGCCGTTACTGACGCTGAGGAGCGAAAGCGTGGGGAGCGAACAGGATTAGATACCCT
+
GF8CFDFGFFFFGGGGFGGGFGEEGCEGGC8CFAEFGGGGEFFG7FGGGGGGGGGGF,ECCFGGGGGD??FFFFGG?FF=FGGGGGFEFDGGGGGCGGGGGGGEGGAFGGGAFCCFGGGGFF<CF8<CE*F@FF;CD7<FCFFFFECFGCEFGGGGGGFG@GGCE=E*F<@CFFECE?CF8CB;;9EGGGGFGACFCC:;E8EGGGGGGGGC8CECE5?8:FD8<FG4CEFFFGFC7:<;#@AEFGFGGF<>EF@FF,FFFFFBG6CG9CF:,29DFFGGGFC;DFB9DE?DEFFBA?EFGCGEEGFF:84EFEB,C,89=,CGGFCGEDGFEECEEC:,9FCFF@BDGGGFFE<GFFC8CEGEGF:>GFCFEFB87GGGF@EGGGCGFEF@@EFGGGGF@EFCCCC<GGGFFFEGCC9CC
@GSLB 197
TAGGGAATTTTCGTCAATGGGGGGAACCCTGAACGAGCAATGCCGCGTGAGTGAGGAAGGTCTTCGGATCGTAAAGCTCTGTTGTAAGAGAAAAACGGCACTCATAGGGAATGATGAGTGAGTGATGGTATCTTACCAGAAAGTCACGGCTAACTACGTGCCAGCAGCCGCGGTAATACGTAGGGGGCAAGCGTTGTCCGGAATAATTGGGCGTAAAGGGCGCGTAGGCGGCTCGGTAAGTCTGGAGTGAAAGTCCTGCTTTTAAGGTGGGAATTGCTTTGGATACTGTCGGGCTTGAGTGCAGGAGAGGTTAGTGGAATTCCTAGTGTAGCGGTGAAATGCGTAGATATTAGGAGGAACACCAGTGGCGAAGGCGGCCAACTGGGCTTTTACTGACGCTGAGGCTCGAAAGTGTGGGGAGCAAACAGGATTAGATACCCT
+
GGGGDGGGGDGGGGEFC,EFGGGGGGGGGGGGGGGGGGGGGGGGGGGFGCEGGFCGGGGGGGGGGGGFGGGGGGGGGGGGGGGGGECFGGFG:FGGGGGGGFGFGGGGGGGGGGGGGGGGGGGGFGGGGGGGCGFFGGGGGGGGFFGGGGGDFGGGGGFGGGGGGGDFGEC?GGGGFGGGCCFCFGGCEEGGGGGGGGGGGGG8$2GCGFFGGGGDGGGGGGGGEEEGDCG:/CEGGGFGFFGF@?@69GFFGF7C,,CFGGFCDFGGGGF@><B@4'EGFCDE?GGC@CGGGGGGGGFGDFGGFE=EGGFBFGFFGGGGFFFF,GFF@+CCGEGGGGEF>FCGGGGDFE<?GGGGGGFDFFGGGGGEFFEEF7GGFFDCFCEC,FDCFGFFGGGGEG@GFFDDGGEFGGGEGCGGGGGGGGGGGGFDGFGGGGGGCC8<C
@GSLB 78840
TGGGGAATATTGGGCAATGGGGGGAACCCTGACCCAGCAACGCCGCGTGGAGGAAGAAGGTTTTCGGATCGTAAACTCCTGTCCTTGGAGACGAGTAGGAGACGGTATCCAAGGAGGAAGCCCCGGCTAACTACGTGCCAGCAGCCGCGGTAATACGTAGGGGGCAAGTGTTGTCCGGAATAATTGGGCGTAAAGGGCGCGTAGGCGGCTCGGTAAGTCTGGAGTGAAAGTCCTGCTTTTAAGGTGGGAATTGCTTTGGTTACTGTCGGGCTTGAGTGCAGGAGAGGTTAGTGGAATTCCCAGTGTAGCGGTGACATGCGTAGATATTAGGAAGAACACCAGTGGCGAAGGCGGCTTACTGGACGGTAACTGACGTTGAGGCTCGAAAGCGTGGGGAGCAAACAGGATTAGATACCCT
+
FF<FFDFGGCGFF8FFFG9@FF7BEGFFG8FFGDFGGGGG8F=7@FG@=EEF+8FFFF,B8CDEGEGGGGCF>D>-8@DCFCGGGGFGGCCCEEGCGGFGGFFGECF7FCFFGG:C7:,=F8FBFGGFGFF:<6@1<FC8CG7;FFECED?E:CEGF<BCEC8E::8CEFC:5C??8CA@C:<F<:C8;E@<?FFFCE*DCEEGGFG<EEG@FCD>;,ADC:.C@;AFGCF<FF@CAF+CEFCCECC,CCDD<68=BC9#FF:FFCGE?9<CAA,#8ECCFG1FFE,FF<<FEA,?B4FGFEDCEC87@,EFC9,GFF<FFFCFCGFF9C,GGF:CECE@<CF6,FCCEF:7GGFFEGEC+CDCE,GFEEFCCCCADFFGGGGEGF@F>F:FGFDF,FF<GFFCFGGFEECFC@6,,@
@GSLB 64158
TGAGGAATATTGGTCAATGGGCGAGAGCCTGAACCAGCCAAGTCGCGTGAAGGATGAAGGATCTATGGTTTGTAAACTTCTTTTATATGGGAATAAAGTGAGGAACGTGTTCCTTTTTGTATGTACCATATGAATAAGCATCGGCTAACTCCGTGCCAGCAGCCGCGGTAATACGGAGGATGCGAGCGTTATCCGGATTTATTGGGTTTAAAGGGTGCGTAGGTGGTTAATTAAGTCAGCGGTGAAAGTTTGTGGCTCAACCATAAAATTGCCGTTGAAACTGGTTGACTTGAGTATATTTGAGGTAGGCGGAATGTGTGGTGTAGCGGTGAAATGCATAGATATCACGCAGAACTCCGATTGCGAAGGCAGCTTACTAAACTATAACTGACACTGAAGCACGAAAGCGTGGGGATCAAACAGGATTAGATACCCT
+
GGGGGDFGGGFGGGGGGGFFGGGGGGGFEDGGGGCDFGGGGGGGGGGGGGGGGGGGGGGGGGG9FFGFFCGEFGGGGGFFADGGGGGGDGGEFGGGGGGGGGGGGGGGGGGFGGDCCFGGEFGGGGDGGGGGGGGGGFGFFDGDFFGGFGGGGGCCFGGGGFGGG>GF>G=@CFGG5;FCFFGGEG>GGGGGGGDEGCGGGGGGGGCFGCFFGFEECCGGEFGFGFGFGGGFGGFEFGGGGGEEGE,EDCFF@FFCFEGGG9GGFF@GGGGGGFFE9FDFGFCDGFF<GFGGGFGGFE:<<FEFCCECC=E9EDF8,DGGFECBEB7GGGFE9FFDF9GDF9FFC7E:C,FFCC:C7FGGGEFFFFFGDFGGFDAFGFFGGGGFGGGGGFEDCGGGGFGFE@FGFGGGGGFCFGDFGGGGGFDFDFFDGECCCCCC
@GSLB 52573
TGGGGAATATTGCACAATGGGGGAAACCCTGATGCAGCGACGCCGCGTGGAGGAAGAAGGTCTTCGGATTGTGAACTCCTGTTGTTGAGGAAGATAATGACGGTACTCAACAAGGAAGTGACGGCTAACTACGTGCCAGCAGCCGCGGTAAAACGTAGGTCACAAGCGTTGTCCGGAATTACTGGGTGTAAAGGGAGCGCAGGCGGGAGAACAAGGTGGAAGTGAAATCCATGGGCTCAACCCATGAACTGCTTTCAAAACTGTTTTTCTTGAGTAGTGCAGAGGTAGGCGGAATTCCCGGTGTAGCGGTGGAATGCGTAGATATCGGGAGGAACACCAGTGGCGAAGGCGGCCTACTGGGCACCAACTGACGCTGAGGCTCGAAAGTGTGGGTAGCAAACAGGATTAGATACCCT
+
GFFGGCBFFGFGGGGGGGCFFDGGGGGGGGGEGFGFGGEGGGGGGEGEGGDFGGGG@FFGGGGGGGDEEGGGFGGGGGGGGGGGDC<EFGFGGFC9FGGGGCFEGGGGCFEGGGG8FGG?EFEGGGGGGGGGG4FGFGCGGGFFGGGGEGGGGGECFFD;F>GGGGACGF@CFFAAC:CCFGGFGGEGC@FGGGGFGFCEGGGGGGGDGGFGG?C9GGGGGBGGGGGFEGGGDFFFGGGGGFGGFFF@CFCCF?EGGGGGGGGGFGGGGFDFGGGFFFGF?EGFGGDGGGFBFDF:ECFFAB@DECCGFGGGEEF@,GFFEB7F,F:F<CDFCCFFCGGGGGECGGEGCDGFC,9FCGGGGGGFE@CFDGGGGGFFGEGF8GGGGFGGECFCCDGGGFFEGGGGFCFGFF@CCCCC
@GSLB 75172
TGGGGAATATTGCACAATGGGCGAAAGCCTGATGCAGCGACGCCGCGTGAGCGAAGAAGTATTTCGGTATGTAAAGCTCTATCAGCAGGGAAGATAATGACGGTACCTGACTAAGAAGCACCGGCTAAATACGTGCCAGCAGCCGCGGTAATACGAATGGTGCAAGCGGTATCCGGATTTACTGGGTGTAAAGGGAGCGCAGGCGGTACGGCAAGTCTGATGTGAAAGCCCGGGGCTCAACCCCGGGACTGCATTGGAAACTGTCGTACTTGAGTATCGGAGAGGTAAGTGGAATTCCTAGTGTAGCGGTGAAATGCGTAGATATTAGGAGGAACACCAGGGGCGAAGGCGGCTTACTGGACGATAACTGACGCTGAGGCTCGAAAGCGTGGGGAGCAAACAGGATTAGATACCCT
+
CFGF+6CCFE<<FGFFGGA,EFCEGGEFCEEGGGCGF8FCFGGGGGCFGGGGGGGGGGFFFF9E?ABCFGGFGGGGDGFGDFGFCEGFG>FG>FGFGGDGGECFGEF<FFFFGGGGF8=FCGEEGGGGAF<CFGGGGF@CF8FGC7BEGE>9CFF*6DC=<>ACFFC7)2CF;F84=B7?FFFFGCCCEGG<<93CEE@::F-GGGEC>CG,?=,<#<CEFFC<FFFFFGGCGCE>8>F:FDCGFEGDGGGG<CEFF<ACFC8DGGDF<GGFCGFGGDFGGEEA8GFE9<<CFGDF=,,,FDF@EF,GCF?E,F,7FEE,GFAFC@FC9FFF?C?FDGF@,EDGGCCGFCCGGFFGFGGGGGGGFFAC@EGGFEC,<GEFFFFFGGGGGGGGFF9GGGGGEEFGGFGGGFFA,CC@
@GSLB 100098
TAGGGAATTTTCGGCAATGGGGTAAAGCCTGATGCAGCAACGCCGCGTGAGCGATGAAGGCCTTCGGGTCGTAAAGCTCTGTCCTCAAGGAAGATAATGACGGTACTTGAGGCGGAAGCCCCGGCTAACTACGTGCCAGCAGCCGCGGTCATCCGTAGGGGGCTAGCGTTATCCGGAATTACTGGGCGTAAAGGGTGCGGAGGTGGTTTCTTAAGTCAGAGGTGAAAGGCTACGGCTCAACCGTAGTAAGCCGTTGAAACTGAGAAACTTGAGTGCAGGAGAGGAGAGTAGAATTCCGAGTGTAGCGGGGAAATGCGTAGATATTAGGAGGAATACCAGTGGCGAAGGCGGCGCTCTGGACTGTAACTGACACTGAGGCACGAAAGCGTGGGGAGCAAACAGGATTAGATACCCT
+
FFAFG@,EEFGGC:CFCGFFFE+@FFCFGGFDFGGGGG8FG6BFGGFG+BF8FEGD?D<8D8FGFDBEEFCFGGFCEFGG9CAFGG<?,=FF@AF,FFGAF=7?FFGFFGF@+++3=@FEFE+@FFCEC,3D<FAD<CGGGCFF*>C*C7CF,FCF@7****<C**?CCF:F@C56;:?GC<=E@C/>?E4*F32'*;C27C215E&FFC#GG)A,34,?CCFCCB::8<:,<E:(:1BBCCFCGGFE:>?<3D#FFE@CCFCEFE<:DFFFGGGCE=A<EGF=,FGFFFFFE:FC:,AA,E@6C7GFAFEF=7>,A<FFF<E?,FFF@@GFA@C-CFB,,B,F@CF@7C@+,6FDGGFF9EGFEE9GFE9FCGGGDCCC7GGGGFE@,,FGECE8AFFEGGFFEFEEF<CCC@C
@GSLB 111513
TGGGGAATATTGCACAATGGGGGAAACCCTGATGCAGCAACGCCGCGTGAGTGATGACGGCCTTCGGGTTGTAAAGCTCTGTCTTCAGGGACGATAATGACGGTACCTGAGGAGGAAGCCACGGCTAACTACGTGCCAGCAGCCGCGGTAATACGTAGGTGGCGAGCGTTGTCCGGATTTACTGGGCGTAAAGGGAGCGTAGGCGGACTTTTAAGTGAGATGTGAAATACCCGGGCTCAACTTGGGTGCTGCATTTCAAACTGGAAGTCTAGAGTGCAGGAGAGGAGAATGGAATTCCTAGTGTAGCGGTGAAATGCGTAGAGATTAGGAAGAACACCAGTGGCGAAGGCGGCCTACTGGGCACCAACTGACGCTGAGGCTCGAAAGTGTGGGTAGCAAACAGGATTAGATACCCT
+
FGGGG:FGGFGGGGGGGGGGGGGGGGGGGGGGGGGGGGGGGGGGGGGGGGGGGGGGFGGGGGGGGGGGGGGGGGGFGGGGCFGGGGGGGGGGDGGDGGGGGEGGGGGGGGGGGGGGGGGG>G?DGGGGGGGG?FGGGGGGBFFGGGEFEGFFGDGFDGGGGGG>GGGGGGEGGGGGGGGGGGGGEFGG=DFGFFEFGGGGGGGGGGGGGGGGGGGGGGGFEGGGGGFGGGGGGGFGFCFCFCFGGGGGGGGGGGGGFGGGGGFFCGGGFFFGGGF@F9EACFEFD9FEGGFEF@DGGCGGGGGGE@CGCFGGGGGGFGGDGGGGEGGFGGGFFE?FE8CGGGGGGEDGGGGGGFGGGGGCF?EGCGGGGGGGGGGGGGDGGGFGGGGGGGGGFGGGGGGGGGGGGCCGFFFCCCCC
@GSLB 204
TGGGGAATATTGCACAATGGAGGAAACTCTGATGCAGCGACGCCGCGTGAGTGAAGAAGTAGTTCGCTATGTAAAGCTCTATCAGCAGGGAAGATAGTGACGGTACCTGACTAAGAAGCTCCGGCTAAATACGTGCCAGCAGCCGCGGTAATACGTATGGAGCAAGCGTTATCCGGATTTACTGGGTGTAAAGGGAGTGTAGGTGGCCAGGCAAGTCAGAAGTGAAAGCCCGGGGCTCAACCCCGGGACTGCTTTTGAAACTGCAGGGCTAGAGTGCAGGAGGGGCAAGTGGAATTCCTAGTGTAGCGGTGAAATGCGTAGATATTAGGAGGAACACCAGTGGCGAAGGCGGCTTGCTGGACTGTAACTGACACTGAGGCTCGAAAGCGTGGGGAGCAAACAGGATTAGATACCCT
+
CGGGGGGG@EFGGDDFGGFGGGGGGGGGGGGGGGGGGGGGCGGGGGGGGGGGGGGGGGDGGFGGGGGGGGGGGGGGGGGGGGGGGGGGGGGFEFGGGGGFGGGGGGGGGGGGGGGFCGGGGGGDGGGGGGFGCE?DFGGGF8FFCGGG:GGCEEFFGGGGGGGGFGGGDGG>GGGGG>E?GG7FEGFFFGFGGGGFGGGGGFFFDGGGGGGGGFFGFGGGFCCGGFGFFGFGGGGCFCEFEFDGGGGGGGFCAGGGFDFF#CFF@FCGFDGGFGFF@CGE>GGGF?GGEF?EE59FGGGGGGFEGGGF?AGGGGGEF9GFF9GGFAFFCGFFC<EEGGGFCCCGGGGGGFGGGGDGGGFGFCGGFGGEGGGGGGGGGGGGGFCGFGGGFGGGGGGFGGGGGGGGGGGGGGFCCCCC
@GSLB 205
TGGGGAATATTGCACAATGGGGGAAACCCTGATGCAGCGACGCCGCGTGGAGGAAGAAGGTCTTCGGATTGTAAACTCCTGTTGTTGAGGAAGATAATGACGGTACTCAACAAGGAAGTGACGGCTAACTACGTGCCAGCAGCCGCGGTAAAACGTAGGTCACAAGCGTTGTCCGGAATTACTGGGTGTAAGGGGAGTGTAGGCGGTTATGTATGATAGTGGTGAAATCCCAGAGCTTAACTTTGGAATTGCCATTATGACTATGTGGCTAGAATTACAGAGAGGATAGTGGAATACCCAGTGTAGAGGTGAAATTCGTAGATATTGGGTAGAACACCAGTGGCGAAGGCGACTATCTGGCTGTATATTGACGCTGAGGCTCGAAAGCATGGGGATCAAACAGGATTAGATACCCT
+
FAFGGGGGGGGGGGGGGGGGGGGGGGGGGEGGEGEGGGGGDGGGCFDGGGGFGGGGEGCF<FGGGGGGGGGFGGGAF9FAEBDDGCFGGGGGGGGGGAEFGGGGGDD<?FCFGGGGGGFFGAEFF>F8FGFGF<<+<F<FFGF:GGG@<CEFGGCFGFGG=GDF:FFG7C>EECFCE<F?F<,<BG@=FB<FFFE:<EFC<C9@FG@E8CFGCDC?FCDCFC@<C<5;CACF8-EGGFCFBFC@@6F:GF8F9FFGF<FDGFFFG@<C98,:977E>9/FFFFFC,EC,ECDFCE8GFECFEGDGGFAEEGGFEC:7EF9AGF@FEEFCCGGGGGFGGFFF@7GFDEGGGGGEF<CEFGFFGFFGGFDGGGGFF68GGDGFGGGGGGGGGGGFGGFGF9FFFDF@C9FEEECCCCB
@GSLB 77002
TGGGGAATATTGCACAATGGGGGAAACCCTGATGCAGCGACGCCGCGTGGAGGAAGAAGGTCTTCGGATTGTAAACTCCTGTTGTTGAGGAAGATAATGACGGTACTCAACAAGGAAGTGACGGCTAACTACGTGCCAGCAGCCGCGGTAAAACGTAGGTCACAAGCGTTGTCCGGAATTACTGGGTGTAAAGGGAGCGCAGGCGGGAGAACAAGTTGGAAGTGAAAACTATGGGCTCAACCCATAAATTGCTTTCAAAACTGCTGGCCTTGAGTAGTGCAGAGGTAGGTGGAATTCCCGGTGTAGCGGTGGAATGCGTAGATATCGGGAGGAACACCAGTGGCGAAGGCGACCTACTGGGCACCAACTGACGCTGAGGCTCGAAAGCATGGGTAGCAAACAGGATTAGATACCCT
+
CFGGGBFF@9F9FGGFGFFFGFGEGGGGGGEFG9EEGGEGGGGGGGGFGGGGGG?FAFFGEGGGGGGF7CFGGGGGGGGGGGGFFGCEGGFFGGFGGFGFFGGE+BFDGF<C8F,DDF8FFFFGGGCFAF?C?DCFFG?FFFFGGGGG;9C?GFGGGGGGEGGFFDFEE=FCCGGGECFGGGFG@F,C=F/FFCGGGGGDEGEGCGGEFCF@FGFCFGGGGGGGGCGG;FC7<FFGDGFFGGGGCGGFGGGDFCCF9B<CG<FCCCCCGGCGDFC9CGFE#?GGFAFGGGFGGGGGEFCFB,GGGDEFEAGGBCGGGGGFCF:GDGGGFAGGFFGFFGFEGGGGGGGGGCF@FFFGGGGFFGGGGGFGGGBEFCCGGGFEFBFFEDD@?GGGGGGFGGGFFE9FCGFACGAC@CB<
@GSLB 96167
TAGGGAATATTGGGCAATGGGCGCAAGCCTGACACAGCAACGCCGCGTGAGGGAAGAAGGTTTTCGGATTGTAAACCTCTGTCCGATGTGACGAAGGAAGTGACGGTAGCATAGGAGGAAGCCACGGCTAACTACGTGACAGCAGCCGCGGTAATCCGTAGGGGGCGAGCGTTGTCCGGAATTACTGGGCGTAAAGGGTGCGTAGGCGGTTTGGTAAGTTTGAGGTGAAATACCCGGGCTTAACTTGGGGGCTGCATCCAATACTGTCGGGCTTGAGTGCAGGAGAGGAAGGCGGAATTCCTAGTGTAGCGGTGAAATGCGTAGATATTAGGAGGAACACCGGTGGCGAAGGCGGCTTTCTGGACTGTAACTGACGCTGAGGCACGAAAGCGTGGGGAGCAAACAGGATTAGATACCCT
+
GGGGGFFGGCFFC<FGGC@EEFDGGGCFG8EG?,CEGGGGGGGGGGGGGGCFGGGGGGGG<5CFGGGC7CFGGGGAF<FFFEFG+@+:,CEDCF@F=BFEF=@EF7FE+?F,EDDFFEGF,>:,BFGE=:,D,8D@,,,@F<,D,:,@**45>7@,,>*,1=C<*8=<C#@B/BC=3;C58C+,+CC?>>E:38:F<+2;/G:BEGCGF@AGCGFC7<4,'<,#:1<:,>@?ECEGGFF/<2,9EGFC@EB==FBB#98'3FEEEEEFA+,<?EF@,,EE88,<<5E<BB+@A,<B:,GGFDGFFF>DEFEA?<C8,7FDEEGF;CCGEFFEF<?7@C@EGGGGGGGGFBGGFCFC<F<<FAFCGGF<9GEGFC@6,EEAFCFEGEFEEGF7GGGFCGGFFFAFFGFE,GEFCCCCCCC
@GSLB 208
TGGGGAATATTGCACAATGGGGGAAACCCTGATGCAGCGACGCCGCGTGAGTGAAGAAGTATTTCGGTATGTAAAGCTCTATCAGCAGGGAAGATAATGACGGTACCTGACTAAGAAGCACCGGCTAAATACGTGCCAGCAGCCGCGGTAATACGTATGGTGCAAGCGTTATCCGGATTTACTGGGTGTAAAGGGTGCGTAGGTGGCAAGGCAAGTCTGAAGTGAAAATCCGGGGCTCAACCCCGGAACTGCGTTGGAAACTGTTTAGCTAGAGTACGGGAGAGGTAAGTGGAATTCCTAGTGTAGCGGTGAAATGCGTAGATATTAGGAGGAACACCAGTGGCGAAGGCGACTTACTGGACTGCTACTGACCCTGAGGCACGAAAGCGTGGGGAGCAAACAGGATTAGATACCCT
+
CE8@FFEFGGGGGGGFFAC<EFFFGGGFGGGGGGCGCF@FGGGGFEGFEFFFEDFEFFGDFGGCGGFBFFGFFGGEF9BDF,BFC?EDFEFGEGGGGGGGFF+BFCDGGGGFEFGGGGGGFGGDEGGGFF9FFCFC@=1EGFFG>F7F><G1CF5>>,?C<*FGC9FFECFGCF:<EE::EF<F2E@CAFFGGGC/<CE6CEC9;?86CFGGGGFF7CDCF;7F=@4#2F<GGGFDEC@EGGDCFAGF@EF>4FA?FFEFF9FCF?EFF=DG9F4FGGFA8F;GF<?CGFFDFGFGGFE?GGGGEF7GGGGGEGGGFFGGGGGF@FCGGCGGGEFDGGGDGGEGGF7EB7EFEC,AGGGGGFGGGGGGGFC;,B88GGGF8GFFGGC@DGF<GGGFGGGGGGFGGGGGGDCCCCCC
@GSLB 209
TGGGGAATATTGCACAATGGGGGAAACCCTGATGCAGCGACGCCGCGTGAGTGAAGAAGTATTTCGGTATGTAAAGCTCTATCAGCAGGGAAGAAAATGACGGTACCTGACTAAGAAGCCCCGGCTAACTACGTGCCAGCAGCCGCGGTAATACGTAGGGGGCAAGCGTTATCCGGATTTACTGGGTGTAAAGGGAGCGTAGACGGTTAAGCAAGTCAGAAGTGAAAGGCTGGGGCTCAACCCCGGGACTGCTTTTGAAACTGTTTAACTAGAGTGCTGGAGAGGTAAGCGGAATTCCTAGTGTAGCGGTGAAATGCGTAGATATTAGGAGGAACACCAGTGGCGAAGGCGGCTTACTGGACAGTAACTGACGTTGAGGCTCGAAAGCGTGGGGAGCAAACAGGATTAGATACCCT
+
GGFGGGDGGGGFGGGGGGGGGGGGGGGGGGGFFGGGGGGGGGGGGGGGEGGGGFEFEFFFGGGGGGGGGGGGGGGGGGGGGGGGGGGGGGFGGGGGGGCGGGGGGGGFGGGGGGGGGGGGGGGEGD@FGGGG<@CFGGG5?GGGGGGGGGGGGGGGG>GGGFGGGGG>>9G4GG@FGGEGGG>GGGGGGGGGGGEG<GG>EGGGGGGGGGGGFGG@CGFFCGGGG;>8@A8FFCCFGGGGGGGF@GGGGGFGGFGFFBFGGGGFG?GGFFGFDFFFF;GGFGGGFFDEFECFFFA8F?,EGFCEGGGGGGF<=GFGGGGGGGGGFE<GEAGECCC-?GGGGGGGGGGGFDGGGGGGGFA@<GGGGGFGGGGGGGGGGEEEDFFFFCEB7GGGFGGGGGFGGGFFF6EFGE@A,@<A
@GSLB 210
TGGGGAATATTGCACAATGGGGGAAACCCTGATGCAGCGACGCAGCGTGGAGGAAGAAGGTCTTCGGATTGCAAACTCCTGTTGTTGAGGAAGATAATGACGGTACTCAACCAGGAAGTGACGGCTAACTACGTGCCAGCAGCCGCGGTAAAACGTAGGTCACAAGCGTTGTCCGGAATTACTGGGTGTAAAGGTAGCGAAGGCGGGAGAACAAGTTGGAAGTGAAATCCATGGGCTCAACCCATGAACTGCTTTTAAAACTGTTTTTCTTGAGTAGTGCAGAGGTAGGCGGAATTCCCGGTGTAGCGGTGGAATGCGTAGATATCTGGAGGAACACCAGTGGCGAAGGCGGCCTACTGGGCACCAACTGACGCTGAGGCTCGACAGTGTGGGTAGCAAACAGGATTAGATACCCT
+
CE,CFCFFFCDGGGCAFFFG8@FFGGF8FGGGGGFGGGGGGDG+@FFGEGFF:BFGFGFG<FGCFCECDCFDGGGAAFFGDFFFFEBEEEEFFFFF<AACEGF7BF,<CF,,B,+?BFF9EBFC>@FBB,DEG<FDFG<<FFFFCEDG3BCFFGEDGGGAFG,2@>DF*>C*8,=C:CC,1?,8BFC=:?F@4?*38==.<<EF5EG*?28#,@A5#,,23B@<,@<>0>#&0GFCF=F<<D@,F=><3=F@,@3,;<,C,8+AA,8,>,EA,F?:A,9A9F?DGGCBB4<FFE>7GEEGFGEFE>FAEEFFEEFFGFGGGFGFEC8GGEFFCECC@,8EEGEFFECE>CFFAE<,FFC6,C88GFFGGECEFFC,CGGEGFE<,CGEFFC,,FGGGFGEGFAFFDGGGFFCCCCC
@GSLB 211
TGAGGAATATTGGTCAATGGGCGAGAGCCTGAACCAGCCAAGTAGCGTGAAGGAAGAAGGCTCTATGGGTCGTAAACTTCTTTTATATGGGAATAAAGTTTTCCACGTGTGGAATTTTGTATGTACCATATGAATAAGGATCGGCTAACTCCGTGCCAGCAGCCGCGGTAATACGGAGGATCCGAGCGTTATCCGGATTTATTGGGTTTAAAGGGAGCGTAGGTGGATTGTTAAGTCAGTTGTGAAAGTTTGCGGCTCAACCGTAAAATTGCAGTTGAAACTGGCAGTCTGGAGTACAGTAGAGGTGGGCGGAATTCGTGGTGTAGCGGTGAAATGCTTAGATATCACTAAGAACTCCGATTGCGAAGGCAGCTCACTAGACTGTTACTGACACTGATGCTCGAAAGTGTGGGTATCAAACAGGATTAGATACCCT
+
FGGGGGGGGGGGFEGGGGGGGGGGGGGGGFGGFFGGGGFGGGGGGGGGGGGGGCFGGGGGGFFGGCFFGGGGGGGGGGGGGGGGGGGA<FCCFGGFGGGGGGGFGGC<EFGDFGGGGGGFGGGGGGGGDFFGGGDFFGGGFF:FGGEGGGGGG?1BEFGDFFCFGGGGE/@<=DGGDGFE;=GFDE7CFGGGFFECFGFGCFF>FGC@CBC@DFG7EFCCB)GFCDFFFCFFFGGF>DGFFFFGGGGFECDGCECC=::FECGGGGFFFEFEFF=ADFGFGGGGFF?54:,C;FFGFGGFA8ACFFCGF?FGFFGGFCGFGGGGGGEFAGGGFFFGFCFGGGGFF<AC,FFEE@CCCFE7GGFGGGGGGGGFFDFFEGFGFGGGGCGGGGGGECGFFC7EGGGGGGGGGGGGFFGGGGGGGGGGGFGGGFGCBCB8
@GSLB 63749
TGGGGGATATTGCACAATGGGGGAAACCCTGATGCAGCGACGCCGCGTGGAGGAAGAAGGTTTTCGGATTGTAAACTCCTGTCGTTAGGGACGATAATGACGGTACCTAACAAGAAAGCACCGGCTAACTACGTGCCCGCAGCCGCGGTAAAACGTAGGGTGCAAGCGTTGTCCGGAATTACTGGGTGTAAAGGGAGCGCAGGCGGACCGGCAAGTTGGAAGTGAAAACTATGGGCTCAACCCATAAATTGCTTTCAAAACTGTTTTTCTTGAGTAGTGCAGAGGTAGGCGGAATTCCCGGTGTAGCGGTGGAATGCGTAGATATCGGGAGGAACACCAGTGGCGAAGGCGGCCTACTGGGCACCAACTGACGCTGAGGCTCGAAAGTGTGGGTAGCAAACAGGATTAGATACCCT
+
FFFGD@FGGGGGGGFFGGGGGGGGGGFGG8FGGGGGGG:C@F7@FEGBCFGGCGFGGG8EA9AF?FGFGGGGGGG9EFGGGGGC=7+BFDE+6C+BFFGFGGG>F>CFFGFGGCF<F,<F@@F7@EEF:9DFG?8CG#>7F47FFGGGACC:FGFBFDFE?=:CGE*C:=FCEGFFGEFCCFGGFF<:CCFFGGGFGEBB:EE>EF5C<CFFGGG>,:A:EGCGG<ACFFG5?GFFD#<F,>;GGGFGGFGGFFCDCF:<C+2@GEBC,C2FECF>?GGGGGGFGGEFB:B?GFEGGGGGFGFCCGEGFEB9:FF7CCGGFGGFFF??FCGGCCFCCCC,B,GGGGFGGGGGGGGGGGGGGGFF<GFGGGEGFB,F@7GGGGGGFGFGGGFF<AGFGFDCGGGGGGGGFCECCCCC
@GSLB 110471
TGGGGAATATTGCACAATGGGGGAAACCCTGATGCAGCGACGCCGCGTGGAGGAAGCAGGTCTTCGGATTGTACACTCCTGTTGTTGAGGAAGATAATGACGTTACTCAACAAGGAGGTGCCGGTTAACTACGTCCCAGCAGCCGCGGTAAAACGTAGGGCACAAGCGTTGGCCGGAATCCCTGGGTGTAAAGGGAGCGCAGGCGGGAGAACAAGTTGGAAGTGAAATCCATGGGCTAAACCCATGAACTGCTGTGAAAACTGTTTTTCTTGAGTAGTGCAGAGGTAGGCGGAATTCCCGGTGTAGCGGTGGAATGCGTAGATAGCGGGAGGATCACCAGTGGCGAAGGCGGCCTACTGGGCACCAACTGACGCTGAGGCTCGAAAGTGTGGGTAGCAAACAGGATTAGATACCCT
+
CCE,@,,CFEFCGGFGGFGCFEGCFFFFGGCFEFG9FFEFG7FGGGDFGC7,6BCF,EACFGGGDF7FEFGGG,?FFGEGG<FGF?,EC@FBFAG<FGG<EF+4,+58?8?F,D,B,+3+8=CF+6+==3>=+B,C@,,@<,@<+@<*5*6>9->,3>3(@BC<8:8<F:5*@@<*8C8$#?#FF89F8?F,CCB5*4FG>GDDGFC<C>89AGDFECAFFD;9@,>6,@@3>>:,:+3@4,9F<EFFD=:,C,B,GFAD8F:A,3A9FB9GFFDA<;,5<?FBA7GDGGDFFB+CGGCFDGB@8GEFABDFCB,@DFGA=,87+FB@FGFEC,,DFGDFEECGGEGGEGFEC<,<GGGGGFB@<,AF7FF@E@CE8DGFC:FE<FB-CGGCFEECCFC6DGFFB9GGGFEBC8A-
@GSLB 111232
TAGGGAATTTTCGGCAATGGGGGAAACCCTGGCCGAGCAACGCCGCGTGAGCGAAGAAGGCCTTCGGGTCGTAAAGCTCTGTTGTAAAGGAAGAACGGCGCATACAGGAAATGGTATGCGAGTGACGGTACTTTACCAGAAAGCCACGGCTAACTACGTGCCAGCAGCCGCGGTAATACGTAGGTGGCGAGCGTTATCCGGAATCATTGGGCGTAAAGAGGGAGCAGGCGGCCGCAAGGGTCTGTGGTGAAAGACCGAAGCTAAACTTCGGTAAGCCATGGAAACCGGGCGGCTAGAGTGCGGAAGAGGATCGTGGAATTCCATGTGTAGCGGTGAAATGCGTAGATATATGGAGGAACACCAGTGGCGAAGGCGGCTTACTGGACGATTACTGACGCTGAGGCTCGAAAGCGTGGGGAGCAAACAGGATTAGATACCCT
+
GGGFGGGGFGGGGGGGGGGGGDGGGGGGGGGGGGGGGGGGFGGGGGGGGGGGGGCFGGGG8EGGGGGGGGGGGGGFGGGGGGGGGGGGFGGGGGGGGGFE7@+BCEFDGGGGGGGGFD@E+<BFCFGGGGGGGFGGGGGGDFGGGGGGGGGGCGFGGGGGGFFGGGFGGEGGDGGGGGGGGGGGGGFGE>CGEEEGGGGGDG/A<@C=CFG<GGGGGF3C>ECEG>FGGGGCC@C>5?FD?EGECFC*@@?EGFGGGGCFEGGFGGGG7CEDGGGGGFFDGFCGGGF:F:E?9FCGGGGF=FGGGGDGE<7EGGGGGFFFGCCCGGGEGGGGGGDGGGGGGGGGGGGGFGGGGGGGGGGFGGGEGEGGGEGGGGGGGGGGGGGGFGGFFCGGGGFCFCGGGGGFGGGGGEGGGGGGGGGGGFFGGGGGGFGGGGGCCCCC
@GSLB 110873
TGGGGAATATTGCACAATGGGGGAAACCCTGATGCAGCGACGCCGCGTGGAGGAAGAAGGTCTTCGGATTGTAAACTTCTGTTGTTGAGGAAGATAATGACGGTACTCAACAAGGAAGTGACGGCTAACTGCGTGCCAGCAGCCGCGGTAAAACGTAGGTCACAAGCGTTGTCCGGAATTACTGGGTGTAAAGGGAGCGCAGGCGGGAGAACAAGTTGGAAGTGAAATCCATGGGCTCAACCCATGAACTGCTTTCAAAACTGTTTTTCTTGAGTAGTGCAGAGGTAGGCGGAATTCCCGGTGTAGCGGTGGAATGCGTAGATATCGGGAGGAACACCAGTGGCGAAGGCGGCCTACTGGGCACCAACTGACGCTGAGGCTCGAAAGTGTGGGTAGCAAACAGGATTAGATACCCT
+
GGGGGFCFGAFGGGGFGGFGGGGGGGGGGGGGGGGGGGGGGGGGGGGGGGGGGEGGGGGGGGGGGGGGGEGGGGGGGGGGGGGGGGGGGGGGGGGGGGGGGGGGGGGDGGFGGGGGGGG?GGGCFGGG@GGGDFGGGGGGGFGFGGGGFFGGGGGGGGCGGGGGGGGGGGGGGGGGGGGFGGGGGGGGGGGGGGGGGGGDGGGGFGGFCDFGGGGF?CFGFGGGGGCGGFEGGGGGGFGCFFGGGGGGGGFFGGFCFGGGGGGGGGGFGFFGFGGGFGGFFFFGGGGGGGGGFGGGGGGGGGGGGGGEDFEE7EFC?GGFF@+=GGGGGFGGGFFGGGGGGGGGGEFEGDGGDGGGGGGGGFGGGGEFBFEDGGFFGEFFFFFEGGGCGGGGGGGGGGGGGGGGGGGGGFGCCCCC
@GSLB 216
TGGGGAATATTGCACAATGGGGGAAACCCTGATGCAGCGACGCCGCGTGGAGGAAGAAGGTTTTCGGATTGTAAACCTCTGTCGCAGAAGACGAAGGAAGTGACGGTATTCTGTGAGGAAGCCCCGGCTAACTACGTGCCAGCAGCCGCGGTAATACGTAGGGGGCGAGCGTTGTCCGGAATTACTGGGCGTAAAGGGAGCGTAGGCGGTCTGATAAGTTGGATGTGAAATACCCGGGCTTAACTTGGGGGGTGCATCCAATACTGTTGGACTAGAGTACAGGAGAGGAAAGCGGAATTCCTAGTGTAGCGGTGAAATGCATAGATATTAGGAGGAACATCGGTGGCGAAGGCGGCTTTCTGGACTGCAACTGACGCTGAGGCTCGAAAGCGTGGGGAGCAAACAGGATTAGATACCCT
+
EGGGGEGGFGGGGGGGGGGGGGGGGGGGGGFGGGGGGFFFGGGGGGG@CGGGGGGGGGGGGGGGGGEGDEGGGGGGGGGGGGFGGGGGGGG8FGGDDFFGGGGGGE@EFEGFGGFDFEFGGGCFECEGGF<EEFFE1GGGGGG7GGGGGEE<C=FGGGGGFGGGG9FGCEE5EA@@ECEEGGGGG>GGFDEBCFFFCGFGEECCCEGGC&29F?EEEGFFGGGGGGGDD<EFFFBCGGGFFEFDC?GFGGGFFGGGGGAGGFF<7CGFGFGCFG?@?FGGAGGGGGGGGGGGGGFFGGGGGGFGGGGGGGGF<CGFCFAE,GGFGFFFC@GGGGGGGGGC@GGGGGGGGGGGFFG@FDCGGGGGGGGGGGGGGGGGGGGGGGGGGGGGGGGGGGFGGGGGEAGGGGGFGGGGDGCCCCC
@GSLB 58341
TGGGGAATATTGCACAATGGGGGAAACCCTGATGCAGCAACGCCGCGTGAGTGATGACGGCCTTCGGGTTGTAAAGCTCTGTCTTCAGGGACGATAATGACGGTACCTGAGGAGGAAGCCACGGCTAACTACGTGCCAGCAGCCGCGGTAATACGTAGGTGGCGAGCGTTGTCCGGATTTACTGGGCGTAAAGGGAGCGTAGGCGGATTTTTAAGTGAGATGTGAAATACCCGGGCTCAACTTGGGTGCTGCATTTCAAACTGGAAGTCTAGAGTGCAGGAGAGGAGAATGGAATTCCTAGTGTAGCGGTGAAATGCGTAGAGATTAGGAAGAACACCAGTGGCGAAGGAGATTCTCTGGACTGTAACTGACGCTGAGGCTCGAAAGCGTGGGGAGCAAACAGGATTAGATACCCT
+
GGGGGGGGGGGGGGGGGGGGGGGGGGGGGGGGGGGGGGGGGGGGGGGGGGDGGGGGGGGGGGGGGGGGGGGGGGGGGGGGGGGGGGGGGGGGGGGGGGGGGGGGGGGGGGCGGGGGGGGGGGGGGGGGGGGGG?GGGGGGGGGGG@GG?EDGGGGGGGGGGFGGE8FGGGGGGGDGGGGGGG,GGGGDFEGEGFGGGGGGGGGGGGFFGCGGFGGGGGGGGGDFGGG=FDFGGGGGGGGGGGGGFGGEDFFGGGGFFFCGGFFGFGGGGGGGGGCFGGGGFGGGF?FF<,9GEE<GDGGGGGGDGGGGGGGGGGGEFGGGGGGGFGFGGGGGGGEFCGGGGGGGGGGFC,GGF<CGGGGGF<GGGGF>GGGFGFGGGGGGGGGGGGGGGGEGGGGGGGGGGGGGFFGGGGGCCCCC
@GSLB 92441
TGGGGAATATTGCACAATGGGGGAAACCCTGATGCAGCGACGCCGCGTGGAGGAAGAAGGTCTTCGGATTGTAAACTCCTGTTGTCGAGGAAGATAATGACGGTACTCAACAAGGAAGTGACGGCTAACTACGTGCCAGCAGCCGCGGTAAAACGTAGGTCACAAGCGTTGTCCGGAAGTACTGGGTGTAAAGGGAGCGCAGGCGGGAGAACAAGTTGGAAGTGAAATCCATGGGCTCAACCCATGAACTGCTTTCAAAACTGTTTTTCTTGAGTAGTGCAGAGGTAGGCGGAATTCCCGGTGTAGCGGTGGAGTGCGTAGATATCGGGAGGAACACCAGTGGCGAAGGCGGCCTACTGGGCACCAACCGACGCTGAGGCTCGAAAGTGTGGGTAGCAAACAGGATTAGATACCCT
+
FEGGGGGFGGGFGGGGCFGGGGFCGFGGE8FFFFDFGGGGGGGGGDFFFGDGCFGCGGGG<DECGFGBFFFFGGGGGGGGCFBGGCE7CFEGGGGDFCFCAFG+B7ADCFFFGEDEGGGGGGGGGGGGFD9FGCFGFFC+BEC5CFEGFFDFGFECBFGFEEF=<=FCFFGEC<EFGE#?CGGGFF0<43FBFFGFGEEEEGGGEGCB<<0:@:AF<>>C;DD<0FF@C:<GFFGFGGFFFDCCGC<EFGCD?EFGFFC;D7FFCFFFGF=GGFFFFDFFDCC8GEDGGGGFFDFEGGGGGGGGGGGGF?<FGFGGFE@GFDGGGGEF?,EFCFDEGGFGGGGGGEF7GFGGGFEEGGCFFFCEGGFF@B-GFFC,FGGGF@FFFF:FGGGGFGFCGFGFGGGGGGGGGGGCCCCC
@GSLB 219
TGAGGAATATTGGTCAATGGACGAGAGTCTGAACCAGCCAAGTAGCGTGAAGGATGACTGCCCTATGGGTTGTAAACTTCTTTTATATGGGAATAAAGTGAGCCACGTGTGGCTTTTTGTATGTACCATACGAATAAGGATCGGCTAACTCCGTGCCAGCAGCCGCGGTAATACGGAGGATCCGAGCGTTCTCCGGAGTTATTGGGTTTAAAGGGAGCGTAGGCGGACTATTAAGTCAGCTGTGAAAGTTTGCGGCTCAACCGTAAAATTGCAGTTGATACTGGTCGTCTTGAGTGCAGTAGAGGTAGGCGGAATTCGTGGTGTAGCGGTGAAATGCTTAGATATCACGAAGAACTCCGATTGCGAAGGCAGCTCACTAGACTGTCACTGACACTGATGCTCGAAAGTGTGGGTATCAAACAGGATTAGATACCCT
+
EFFGG<F,CA9FFCFGEGGGGGGFGGGCAFGGGGGGG,CFFF@CFFCGGFFGGGFCGGGGFCGFF8EGGGGGGGGFEDFGGGGGGGFEFFFFFGCFFGGGGEFFGFEFFGGGGGGGFGDF?@FGGGGFGFG,CB?DFEF9?EE7F<?FGGAFEEGEGFGGFBD@2E<BF7CC<FF7<CG>2:FF>CGGBF#>3>F<E&C;<=BFFFEGGGFEF:>CEED5>83CEFA>FCCFFCF7DF7><@AFGGFGGGFEFFE>F3F>:E8F>GFF=2FG>DFFC?<GGEFC07A,@FFFFGFE9GGGGFCCFB4+GFFFDDDFB7GGFECDGGGGF@,CFGGFFDCGGGGGG@EGGGGFFB@-@7GGGGGGGFGFE8AE<EFEEGDFGGEEFGGGGGGECE8GGGEDD:9FFFGECGGGGGFGGGGGGGGFAGGGFCGCCCCC
@GSLB 94618
TGGGGAATATTGCACAATGGGGGAAACCCTGATGCAGCAACGCCGCGTGAGTGAAGAAGTATTTCGGTATGTAAAGCTCTATCAACAGGAAAGAAAATGACGGTACCTGACTAAGAAGCCCCGGCTAACTACGTGCCAGCAGCCGCGGTAATACGTAGGGGGCAAGCGTTATCCGGATTTACTGGGTGTAAAGGGAGCGTAGACGGTTTTGCAAGTCTGAAGTGAAAGCCCGGGGCTTAACCTCGGGACTGCTTTGGAAACTGTAGAACTAGAGTGCAGGAGAGGTAAGTGGAATTCCTAGTGTAACGGTGGAATGCGCAGATATCGGGTGGAACACCGGTGGCGAAGGCGGCCCTCTGGGCCGAGACCGACGCTGAGGCGCGAAAGCTGGGGGAGCGAACAGGATTAGATACCCT
+
FGFGGGGGGGGGGGGFFGF<FFGGGGGGGGFGGGGGGGEGGGGGGGGGGGGGGGGGGGGGGFCFGGGGGGGGGGGGGGGGGGGCGGGGGFCFGGGGGGGGGGGFGGGGGFC<FGFFGGDGGGGDFGGGGC?FFBGGGGG>F>BFG7FGEGG>GGE@FGEEC>@ECCBCFGCFFGGGGDEGGGGGGGFFBGGFGGGGG>FFGG8@FF7<CGACGFGF;=7<<FDGGFGGGGGGGGGCF>FGGGGEFFCDCFGGGGGGGGFGGGGGGF=CFGGFGGG>GGFGGGGFGFDGGFDFFDB,FB,599CFB?CGGFFEEGCBFF@GF@+DEF@FBGCGGGGGGGGGGGFDFEEGGGGGGCGFC7:FGFAE7GCF7GFGGGGGGGGGFEGFFF8GGEGFGGCGEFGFGGGGGGGGGFGCC@?C
@GSLB 95954
TGGGGAATATTGCACACTGGGCGCAACCCTGACGCAGCGACGCCGCGTGCGGGACGGAGGCCTTCGGGTCGTAAACCGCTTTCAGCAGGGAAGAGTCAAGACTGTACCTGCAGAAGAAGCCCCGGCTAACTACGGGCCAGCAGCCGCGGTAATACGTAGGGGGCGAGCGTTATCCGGATTCATTGGGCGTAAAGCGCGCGTAGGCGGCCCGGCAGGCCGGGGGTCGAAGCGGGGGGCTCAACCCCCCGAAGCCCCCGGAACCTCCGCGGCTGGGGTCCGGTAGGGTATGGTGGAACACCCGGTGTAGCGGTGGAATGCGCAGTGATCGGGGGGAACAGCGGTGGCGAAGGCGGCCCTCTAGGCCTAGAACGACGCTGAGGCGCGAAAGCTGGGGGAGGGAACAGTATTAGATACCCT
+
EE,C+,,CCFF<@FFF,C98,C:CBCFC:FF?DGCFGCEEGGEE@ECGGGG7FEEC7:+@FF@E@BCEFGDCCDBFFGGDCEF9=FFGGGGGGGGFCGGGAFGF<FFCCGFGGGGFGC<EGGD:FFCEFFFGGG+4FGC@CF8EAF<@FGGCEFFG9BFGGE*::C5CCEEEF?0:E*8*C@FGG,*AE:/;A<@:88EDCG5CCEC>*?*8>EGDGDEC88*1/8CF*:58CFEGG5C)'7EC5*<CE>58<G88:3731<@=9:@>01@#.:7DBFGCCGFC=38,8<FF9B@++7=:FDF==8C@8E@BE::7EEF?9:++4EB@+:,DE@C=++GGGFC,66,,@+@,,,,,:,6,;;,,,6@8++;BFC,<CCF7C@,,DFEE@EDGFFACF9FE<6,<,,@<<CC=6,<86
@GSLB 222
TGGGGAATATTGCACAATGGGCGCAAGCCTGATGCAGCGACGCCGCGTGAGGGATGGAGGCCTTCGGGTTGTAAACCTCTTTTATCGGGGAGCAAGCGAGAGTGAGTTTACCCGTTGAATAAGCACCGGCTAACTACCTGCCAGCAGCCGCGGTAATACGTAGGGTGCAAGCGTTATCCGGAATTATTGGGCGTAAAGGGCTCGTAGGCGGTTCGTCGCGTCCGGTGTGAAAGTCCATCGCTTAACGGTGGATCCGCGCCGGGTACGGGCGGGCTTGTGTGCGGTAGGGGGGACGGGAATTCCCGGTGTAACGGTGGAATGCGTAGATATCGGGAAGAACACCAATGGCGAAGGCAGGTCTCTGGGCCGTTACTGACGCTGAGGAGCGAAAGCGTGGGGAGCGAACAGGATTAGATACCCT
+
GGGGGGGGGGGGGGGGGGGGGGGGGGGGGGFGGGGGGGGGGGGGGGGEGGGGGCFGGFGGGGGGGGGGGEGGGGGGGGGGFGGGGGGGGGGGGGGFGGGGGGGGGGGGGGGGCEGGGGGGFGGGGGGCGGFGFGFGGGGGGFGGGGFGGEGDGGGGGG@FCAFGGGGFGFGGGGEECFGEGEGFGGGGFG>GGEEGGGGGGGFE8EFGCEECE>EEC8>GGGGGGC<+CGFGGFCFFGGGGGGGFFGGEGFFCFGFGFDFGGGFGGGGGC@CGFF>FDFF7EGGGFCFFB+?,?9GGFGCF@+=,EFEFEFGGDEFEC@,GGGDFGEGFEGFACGGEEFGF9FGEGFF<CFFFCDFF<,FC8GFEECGFFGGGFB@@GGGGEEF7GGFCGGGGEGGFBF7F>GGGGGGGFGFFGGGCCCCC
@GSLB 109135
TGGGGAATATTGCACAATGGGGGAAACCCTGATGCAGCGATGCCGCGTGAGCGAAGAAGTATTTCGGTATGTAAAGCTCTATCAGCAGGGAAGAAAAAAATGACGGTACCTGACTAAGAAGCCCCGGCTAACTACGTGCCAGCAGCCGCGGTAATACGTAGGGGGCAAGCGTTATCCGGATTTACTGGGTGTAAAGGGAGCGCAGGCGGTGCGGCAAGTCTGATGTGAAAGCCCGGGGCTCAACCCCGGGACTGCATTGGAAACTGTCGTACTTGAGTATCGGAGAGGTAAGTGGAATTCCTAGTGTAGCGGTGAAATGCGTAGATATTAGGAGGAACAGCAGTGGCGAAGGCGGCTTACTGGACGATAACTGACGCTGAGGCTCGAAAGCGTGGGGAGCAAACAGGATTAGATACCCT
+
FFDGGFFGGFGGGGGGFF<FFCEDFGGGGGGGGGGFGGGBFFGGGGGGGG:FCGCFGFGF6,<CEGGGGGGFGGAFGGGGFFGFFGGGGGCGEGGGGGGGGEFGEFFFGGGGGCCFGG<FGGFGGD7FG:FFF@FFFFGGFGGGGGCF;CECEGFGGG?FGGGGDEGGCFEG:GGC9F;FEGC9C=GG=%GGGFGFFGFGGCCEGGGGGC8:CE:GGG:FGGGGGGGGGGFGGGGGGGEDGGFFGEFGGGCFFFGGGGFEFECFGGFFCFEGFFFGFFGGGGGGFFFFDF,C,A<A=:=8GEEF<@+=7FEDE<ACB7@FFADGGDGF<E8A<<CECC6-ECGGGFC@:C@CFE<FEGFDCCFCCC,CEF@EECGGE<C<:7F8CEDEC>GGEGGGCCFFEFCGCFGFFEGFGECCCCC
@GSLB 95825
TGGGGAATATTGCACAATGGGCGCAAGCCTGATGCAGCGACGCCGCGTGAGGGATGGAGGCCTTCGGGTTGTAAACCTCTTTTATCGGGGAGCAAGAGAGAGTGAGTTTACCCGTTGAATAAGCACCGGCTAAATACGTGCCTGCAGCAGCGGTAATACGTAGGGTGCAAGCGTTATCCGGAATTATTGGGCGTAAAGGGCTCGGAGGCGGGTCGTCGCGTCCGGTGTGAAAGTTCATCGCTTAACGGTGGATCCGCGCCGGGTACGGGCGGGCTTGAGGGCGGTAGGGGAGACTGGAATTCCCGGGGTAACGGTGGAATGTGTAGATATTGGGAAGAACACCAATGGCGAAGGCAGCTGTCTGGGCCGTTACTGACGCTGAGGAGCGAAAGCGTGGGTAGCGAACAGGATTAGATACCCT
+
CEEDE:@FGGGDGGGCC<<<@8B+7@@CFFCC9F<FF8:@6+6@:FFGGD7ECC,4,::FFGFCEEFCEDEEGG<F@FFFACADA,?>:CGGGGGG,3>+D:DFGF,@?DFFG+>8C+@=8<DFF<<C7+@@<,8@BC:DF@,@F@F@,,><C7>B,@;FAF7<74*=C?,8+=*<8<FEEGC:C:F<EC;:FF:ECEGGEE5:2A8E7)C*A/22;<8B:*?CCFF:C.7/F=*@02<CBFF@CC8C?'<;+<*ECC5CEG::8F56+7#<9D3DD8+#C@A8+<F,B5,9<C,E9AFF>F=:+=9CCCE==E?,C<<<ACF@;9@:,6,,<,,C9==DF<C,:7@@CDGDCD<,9,,,<C,+@+7,C66C@@FFCF<EFC6CB,FC,GGGFC6EE@,F7EEAC,FEFGFGGGGGCCCCC
@GSLB 105635
TGGGGGATATTGCACAATGGGGGAAACCCTGATGCAGCGACGCCGCGTGGAGGAAGAAGGTTTTCGGATTGTAAACTCCTGTCGTTAGGGACGATAATGACGGTACCTAACAAGAAAGCACCGGCTAACTACGTGCCAGCAGCCGCGGTAATACGTATGGTGCAAGCGTTATCCGGATTTACTGGGTGTAAAGGGTGCGTAGGTGGTATGGCAAGTCAGAAGTGAAGGGCCGGGGCTCAACCCCGGAGCTGCATTTGAAACTGCGCGGCTAGAGTACAGGAGAGGCAGGCGGAATTCCTAGTGTAGCGGTGAAATGCGTAGATATTAGGAGGAACACCAGTGGCGAAGGCGGCCTGCTGGACTGTTACTGACACTGAGGCACGAAAGCGTGGGGAGCAAACAGGATTAGATACCCT
+
GGGGGGGGFGGGGGGGGGGGGGGGGGGFGFGGGGGGGGGGGGGGGGGGGGGGGGGFGGGGGGGGGGGCFGGGGGGGGGGGGGGGGGGGGGGGGGGGGFGGGGGGGGGGGGGGGGGGFFGFGGGGG?GGGGGGGGGGGGGGGGFGGGGGG:BCFGFFF9CFFGGGGGGGGGGGGGGGGGGGGGGFFFEEGGGEGGDDGGGGGGGGGGGGGGGGGFGGGGGGGGGGFFGCEGGGGGGGGGGGGGEGFEEFEGGGGFG?GCF=EFGC@CEEFDFGGGGGGGGFDFFGEFEGFDGFCGGGFFB9FDDGGGGGGGEE:CDGGGGGGFCGFGGGGGGCEFEFAGGGGGGGGGGGGGGGGFCGE9GFGDGGGGGFDGGGEFGGGGCGFGGGGGGGGGGGGGFGGGGGGGGGGGGGGFDCCCCC
@GSLB 226
TGGGGAATATTGCACAATGGGGGAAACCCTGATGCAGCGACGCCGCGTGAGCGAAGAAGTATTTCGGTATGTAAAGCTCTATCAGCAGGGAAGAAAAAAATGACGGTACCTGACTAAGAAGCCCCGGCTAACTACGTGCCAGCAGCCGCGGTAATACGTAGGGGGCAAGCGTTATCCGGATTTACTGGGTGGAAAGGGAGCGCAGGCGGGGCGGCAAGTCTGATGTGAAAGCCCGGGGCTCAACCCCGGGACTGCATAGGAAACTGTCGTACTTGAGTAGCGGAGAGGTAAGTGGAATTCCTAGTGTAGCGGTGAAATGCGTAGATATTAGGAGGAACACCAGTGGCGAAGGCGGCTTACTGGACGATAACTGACGCTGAGGCTCGAAAGCGTGGGGAGCAAACAGGATTAGATACCCT
+
FFFGGDFGGGGGFGGGGGGGGFGGGGGGGGGGGGGGGGGGGGGGGGGCCFGGGGEGDGGFFFFGGGGCFGGGGGGGGGGGGGGGGGGGGGGGFGGGGGGF<CFGF7CFFFGFGGGGCEF,=<DFDFDCFF,@FGFGAFFFGGGGFFFEGG59CE6FFG?<DFFGEDGGFGDC+4;E?=CFCC?C@9EEEE;#FFDGEC>DDC::ECCEF/:BCG#:EFGEEDC7.DCFFFCAF5FCGGGF@77ECCGD>=DC=A@@FDEDFC?F7FCGGDF9<?87F@<#CECDG,GGGE?,GGGFFGFGGFF@DDGGGGGFGFACCGGGGFGGGGGFGGGEGGGC,F@GGGGGGGGGGGEGGGFFGGGGGGFEDFFGGEDEEGGGGGGGGFEFC9ECGGGGGGGGGGGGFGCFFGGGGGGGFGCCCCC
@GSLB 227
TGAGGAATATTGGTCAATGGACGAGAGTCTGAACCAGCCAAGTAGCGTGAAGGATGACTGCCCTATGGGTTGTAAACTTCTTTTATACGGGAATAAAGTTTGCCACGTGTGGCTTTTTGCATGTACCGTATGAATAAGGATCGGCTAACTCCGTGCCAGCAGCCGCGGTAATACAGAGGATCCGAGCGTTATCCGGATTTATTGGGTTTAAAGGGAGCGTAGGTGGACATGTAAGTCAGTTGTGAAAGTTTGCGGCTCAACCGTAAAATTGCAGTTGAAACCGCGTGTCTTGAGTACAGTAGAGGTGGGCGGAATTCGTGGTGTAGCGGTGAAATGCTTAGATATCACGAAGAACTCCGATTGCGAAGGCAGCTCACTGGACTGCAACTGACACTGATGCTCGAAAGTGTGGGTATCAAACAGGATTAGATACCCT
+
EFGGCFCFGGGGGGFGGGGGGGGGGGGGGGGGGGGGGGGFFGGGGGEGGGGGGEGGGGFGF?FFGGGGGAFCFGFGGFFGAFGGGGGFGGGEG?FFFGEEGGGGGGGGGDCFGGGGGGGGGFGGGGGG@FDFGGFGGGGGGG>F7@FGGGGDGGGGFDDFCFGGDFGGGGGGGGGGGGGF,@D7C=GGGD?CGGDE=>FGGGG<FGFFB<FGGGGGD7EEGEGCCGGD6C9?CGG<FGGGGGGD@7EGGF@>GGGGG@>GFC=CCDC@FDGC<GGGEFGGFGGGGEA,,,E,,EBGGGGGEE?GGGGGGFEC<,FCEEFEFFGFDEEFGF<AFA@CDEE;9GF@CEGGGGGGGGGF>GFCEF@CGGGGGGGFFCFCFGGCGGGFF<<,,CGFGGGGFCFCGGGFAGFGGGGGGGGGGGGGGGGFFEGGFGGC<CCC
@GSLB 105769
TGGGGAATATTGCACAATGGGGGAAACCCTGATGCAGCGACGCCGCGTGGAGGAAGAAGGTCTTCGGATTGTAAACTCCTGTTGTTGAGGAAGATAATGACGGTACTCAACAAGGAAGTGACGGCTAACTACGTGCCAGCAGCCGCAGTAAAACGTAGGTCACAAGCGTTGTCCGGAATTACTGGGTGTAAAGGGAGCGCAGGCGGGAGAACAAGTTGGAAGTGAAATCCATGGGCTCAACCCATGAACTGCTTTCAAAACTGTTTTTCTTGAGTAGTGCAGAGGTAGGCGGAATTCCCGGTGTAGCGGTGGAATGCGTAGATATCGGGAGGAACACCAGTGGCGAAGGCGGCCTACTGGGCACCAACTGACGCTGAGGCTCGAAAGTGTGGGTAGTAAACAGGATTAGATACCCT
+
EFGFGG7FGFGGGGFGGGG,CFEEGGGFGGGGGGAFFGCF:FEGF7F@EEECFGGGGGFGFAFGGGGEF7FFGGGCDFGFGGGGGCGGG8FGFFGGGA9EFFEFGEGGFGGGDDDFCFGGGGGEE:C>FGGG7>FFGGGDGGG@C:FG:95@FCE:6>55+<CCFBFF=C@GFFFEC:FFG<FGGGCFFGGGGGEFEEE:BCECEGDC?8:FGCFFCEGFCF@FG<GFCFC:CFFACEFGGGGFGGGCBGDDC=BCFFCD8GEC>GGGGCGFDFFFFFGFDGGGGEEGFAAFEA+7FF:GGGECGGGGGGGGGGGGFF9GGGF@,FCCFEE@:@8EE@?GGGFCFFCGGFCGGGGF<EGF9DGFFGGGGGGGFFDGFDEF@@FGGGGGGGGGGGGGGGFEFGFB,@GGGGGCCCCC
@GSLB 229
TAGGGAATCTTCGGCAATGGGCGAAAGCCTGACCGAGCAACGCCGCGTGAATGATGAAGGCCTTCGGGTTGTAAAATTCTGTTATAAGGGAAGAATGGCTCTAGTAGGAAATGGCTAGAGTGTGACGGTACCTTATGAGAAAGCCACGGCTAACTACGTGCCAGCAGCCGCGGTAATACGTAGGTGGCGAGCGTTATCCGGAATTATTGGGCGTAAAGAGCGCGCAGGTGGTTGATTAAGTCTGATGTGAAAGCCCACGGCTTAACCGTGGAGGGGCATTGGAAACTGGTCAACTTGAGTGCAGAAGAGGGAAGTGGAATTCCATGTGTAGCGGTGAAATGCGTAGAGATATGGAGGAACACCAGTGGCGAAGGCGGCTTCCTGGTCTGTAACTGACACTGAGGCGCGAAAGCGTGGGGGGCAAACAGGATTAGATACCCT
+
FGGGCFFGGGGGCGGGGGGGGGGGEGDFGGFGGGGEFEFGGGGGGGGGGGGGGGGGGGG8,FFGFGGGG7FFGGDGGGGGGGGGGFFAFGGGGGGGGGGGGGCGGGGCFGGGCGGGGCGGFFGCGGDGGG>FGGGGGGFGGGGGGGG>FGGGGGGGGGGCFFFFFGGGGGGDFEGGGGGFGFFEFGCFF>EGGEGECG$;<CGGGG>CBCFGGGGGGG>EFGGGGGGGFGGGFFFGD?@><CGFFGGFGGFECGDGEEFEGGEGGF>?FGFCFGE-GGGFDFFGGD8FD,,GGECGGEB,CGGGGGFFFFGGGGGFFGCGFE<E=8GGDGCDGGDGGGGGGFFGFDGF@CFDGGGGF?,8GGEEC>GGGGGGGGEFFFFCFGFGGGGGGGGGGGGGGGGGGEEC7GGGGFGGGGGFEGGGGGGGGGGGGGGGFGGFCCCCC
@GSLB 230
TGGGGAATATTGCACAATGGGCGCAAGCCTGGTGCAGCGACGCCGCGTGAGGGATGGAGGCCTTCGGGTTGTAAACCTCTTTTATCGGGGAGCAAGCGAGAGTGAGTTTACCCGTTGAATAAGCACCGGCTAACTACGTGCCAGCAGCCGCGGTAATACGGAGGGTGCAAGCGTTATCCGGAATTATTGGGCGTAGAGGGCTCGTAGGGGGTTCGTCACGTCCGGTGTGAAAGTCCGTCGCTTAACGGTGGATCCGCAGCGGGTACGGGCGGGCTTGAGTGCAGAAGGGGAGACTGGAATTCCCGGTGTAGCGGTGGAATGTGTAGATATCGGGAAGAACACCAATGGCGAAGGCAGGTCTCTGGGCCGTTACTGACGCTGAGGAGCGAAAGCGTGGGGAGCGAACAGGATTAGATACCCT
+
FGGGGFGFGGGGGEGGGGGGFGGGGGGDGGGF<;EGGG:FFGB+@FGGG:CGGC8F@EFGGGGGGGGGGGG:5FG<FGCBFGG?CF@FGGDFG@FE@F7F+8D?F,,C<=>F>FGG77CFCC<9FGFCCG<FF8@>GGFFDEFG@CGC?>EACEE@:@7<+44<:3C=58E7<CB@CGFC>1<3+32EGE;*C@7'CEC?8=9CCC:5#??**8E<*13F5?*CFGGGGFE=8*=1*87FFB:>,:6GF@FF*F3*5++<<@EGFE:F8+FF9FGGGGGGFC,,,,@?GGFDGGGGGGGF:F7+=DGGE@+CGGFE,GFF=559FGEDFCB,9GGGGGFD9FE9GEDGGGFCGGGGFFF@GFFF:F7CFEAGGGGGGGGGGGGFB>GGGGGGCF@GFB8F:F@GGGGGGGGGGGGGC,CCC
@GSLB 231
TGGGGAATATTGCACAATGGGGGAAACCCTGATGCAGCGACGCCGCGTGAGCGAAGAAGTATTTCGGTATGTAAAGCTCTATCAGCAGGGAAGAAAAAAATGACGGTACCTGACTAAGAAGCCCCGGCTAACTACGTGCCAGCAGCCGCGGTAATACGTAGGGGGCAAGCGTTATCCGGATTTACTGGGTGTAAAGGGAGCGCAGGCGGTGCGGCAAGTCTGATGTGAAAGCCCGGGGCTCAACCCCGGGACTGCATTGGAAACTGTCGTACTTGAGTATCGGAGAGGTAAGTGGAATTCCTAGTGTAGCGGGGAAATGCGGAGATATTAGGAGGAACACCAGGGGCGAAGGCGGCTTACTGGACGATAACTGACGCTGAGGCTCGAAAGCGTGGGGAGCAAACAGGATTAGATACACT
+
<FGGGGGDGGGGGGGGGGGGGGGGGGGFGGGGGGG9FBCFDEGEGE:FEGGFGF@EFFDCFFFGFGG7FFGGFFGGCAEDG,CFGGGGDGG,4BFGFGEGGGGFGDGGGAFGGGG9,BBFCDGFEGCDGGDFGFFGGGGGGGCGGGGGGGEGD7FDFGF3BGGGGGGGGGG=DE8CFDCE;CFEF7EGG=G:??EFE?C>8?FGCEGGFC<8F?E$;@:FFF8<FED?EGGGGGEDCCE:FFFGCEFDED,?FCCC.>FFA<DF:F=F@5?B3A/#8<?@8CGDEAGGFAFC,EA=A:,,A8FE<CC8C>FC,<C?@:7>C,;FFFA<CFF?C,FFF@DFDD@,F>CF@CFB@FC,FGF,@FEC,C<FGFEFC@@,FDFFEEF<CE<7BGGGGGGGCGGGGGGGGFFEFFFGEABA,CB
@GSLB 232
TGGGGAATATTGGGCAATGGGGGGAACCCTGACCCAGCAACGCCGCGTGGAGGAAGAAGGTTTTCGGATCGTAAACTCCTGTCCTTGGAGACGAGTAGAAGACGGTATCCAAGGAGGAAGCCCCGGCTAACTACGTGCCAGCAGCCGCGGTAATACGTAGGGGGCAAGCGTTGTCCGGAATAATTGGACGTAAAGGGCGCGTAGGCGGCGCGGTAAGTCTGGGGTGAAAGTCCTGCGTTTAAGGTGGGAATTGCTTTGGATACTGTCGGGCTTGAGTGCAGGAGAGGTTAGTGGAATTCCCAGTGTAGCGGTGAAATGCGTAGAGATTGGGAGGAACACCAGTGGCGAAGGCGACTAACTGGACTGTAACTGACGCTGAGGCGCGAAAGTGTGGGGAGCAAACAGGATTAGATACCCT
+
GFGGGGGE@FGGF8FGGGGGFEGFGGGCGGGG?EEGFGGGGGGGGGGGGEGGGGGGGCGGGGGGGGGGGGDGGGGG<<FGGGE@FGGGGGGGGGFCEDFFCCGG78CC<ECCF<:,*8FCB<B:**44<C:?,8=,<D:?<@F5A>:*CCCGE9::><1ACCEGGG8/A:C>>EGFE?98A8FFFGGFGECGCCDDG,C>EG>>5F>@/*7F:EEEFCCA@4#DGGEF%:8;8:<4#FC0B889E<=GGGFFFE?GFEF?<F?FB<5F>DFE#FD<=F<E>=CFGGFCGGE9FGFEB@BB,?F<@+7FGGGFAFCF@FFC,FFEF8F,EFFE@9DGGGFFGGEGGFGGGGGEFCFE9GGGGGFGGGGFGDGGGGGCGGGGGGFGGGFGFEDGGGGDGGGGGGGGGGGGFCGGFCCCCC
@GSLB 233
TGGGGAATATTGGGCAATGGGGGGAACCCTGACCCAGCAACGCCGCGTGGAGGAAGAAGGTTTTCGGATCGTAAACTCCTGTCCTTGGAGACGAGTAGAAGACGGTATCCAAGGAGGAAGCCCCGGCTAACTACGTGCCAGCAGCCGCGGTAATACGTAGGGGGCAAGCGTTGTCCGGAATAATTGGGCGTAAAGGGCGCTTAGGCGGCGCGGTAAGTCTGGAGGGAAATTCCTGCTTTTAAGGTGGGAATTGCTTTGGATACTGTCGGGCTTGAGTGCAGTAGAGGTTAGTGGAATTCCCAGGGTAGCGGTGAAATGCGTATAGATTGGGAGGAACACCAGTGGCGAAGGCGACTAACTGGACTGTAACTGACGCTGAGGCGCGAAAGTGTGGGGAGCAAACAGGATTAGATACCCT
+
C@DACBFEGGGG9EF@FFFGEFE+CFCFCFGGFFGFGGGGGGDFGEF:@CCGGD8BDGGC,><FFGGG7@FFGFGFEGGGFE>C93,@FGF+>F>CEFFDG,DFDCG7,,<?CCCCDEGFCG@CB7**=?8,8,=8=*<FC;EGGGGDGG8CE7<+23<>E=:>*:;:@E::CA9?):;:89A<=A8/;CA@<?1C8<CC#E8CC/>C+*1F@;BEFFE628'E#@22@#3@>F>C<=C,3::==C8DC,CF@DE>C,EA<AF:C>@+7GGCFA8FF=A,=,FFGGGF8FE9<E?EF<EFC<?:@>CFC???E9EGGF=CFA,<9,GGGFGFF9EGGCGGGGEEFF9@7GGFACEC,GFEGF<DE<FFFFFEFGFFEGCEFC@GGGFGGGEFEGCFAFGFGGGGFFFGGGGGGCCCCC
@GSLB 234
TAGGGAATCTTCGGCAATGGGCGAAGGCCTGACCGAGCAACGCCGCGTGAATGATGAAGGCCTTCGGGTTGTAAAATTCTGTTATAAGGGAAGAATGGCTCTAGTAGGAAATGGCTAGAGTGTGACGGTACCTTATGAGAAAGCCACGGCTAACTACGTGCCAGCAGCCGCGGTAATACGTAGGCGGCGAGCGTTATCCGGAATTATTGGGCGTAAAGAGCGCGCAGGTGGTTGATTAAGTCTGATGTGAAAGCCCACGGCTTAACCGTGGAGGGTCATTGGAAACTGGTCAACTTGAGTGCAGAAGAGGGAAGTGGAATTCCATGTGTAGCGGTGAAATGCGTAGAGATATGGAGGAACACCAGTGGCGAAGGCGGCTTCCTGGTCTGTAACTGACACTGAGGCGCGAAAGCGTGGGGAGCAAACAGGATTAGATACCCT
+
FGGFCFGGGGGGGGGGGGGGGGGGGCCGGFGGGGGGGGGG8FEGGGGGG7FFGGGGGGGGGGGFGGGGGGGGGGGGGGGGGGGGGGGGGDGGGGGGGG@FFFDFFGGGGGGGGDGFGGGG<DGGGGGGGGGGCFECDFGGGGGGGGG=GGGGGGCCEFGGGGGGCBFGFGDGGGGGDFGG@GEFGGGGDEGGGDCGFGGEGCEDFCCFGFFGGFDFGFD@8CEEC<FCDGGGGB;DDCFGCFFCFGG>GGGFF@@+CF7GDDF=FFGFGFC=FC=5'EAGGGFBCGE<FE,?A=AFGGGGGGFGGGFFGEBC,FFGGGGGGGGGGGFCEGGGGGGCDGGF@GCGGF9GGGGGGGGGFCFFEGGGGEEGGGGGGGGGGFGGCGGGFGFGGGGGGGFGFAFGGGGEGGGGGGGGGGGGGFGGGGFFFGGGGCFGGGGFC8CCC
@GSLB 235
TGGGGAATATTGCACAATGGGCGCAAGCCTGATGCAGCGACGCCGCGTGCGGGATGACGGTCTTCGGGTTGTAAACCGCTTTTGATCGGGAGCAAGCCGTCGGGTGAGTGTACCTTTTGAATAAGCACCGGCTAACTACGGGCCAGCAGCCGCGGTAATACGTAGGGGGCAAGCGTTATCAGGAATTATTGGGCGTAAAGGGCTCGTAGGCGGTTCGTCGAGTCCGGTGTGAAAGTCCATCGCTTAACGGTGGATCTGCGCCGGGAACGGGCGGGCTTGAGTGCGGTAGGGGAGACTGGAATTCCCGGTGTAGCGGTGGAATGTGTAGATATCGGGAAGAACACCAATGGCGAAGGCAGGTCTCTGGGCCGTTACTGACGCTGAGGCGCGAAAGCGTGGGGAGCGAACAGGATTAGATACCCT
+
GFFGGGGGFGGGGGGGGGGGGGGGGGEGGGGGGGEGGG:FGGGGGGGGG?FGGGGGG<FG4BFGGGGCGCFGGGGCFFGG:FFG7E,B:FGC7DD<+++B@FEC<C77,8<@A,<,,,>*;FA;39@8@:FB*C>F<F<07<FFFBB:CG5:**49C:8:FCF<<CF71GEEECE@8;8+)5C-CGFFGCGE?8:9GGEE?E8;C?8C?C98E81#>:9:#EDC<=?CDFD>FEA:47:20>GGEEGEEF9GFD:CGEEF7BD4:,GF7F@ED>,DB,DGF:F:@D<=6,EE9EEFGGGGE7FEEFEFEGFC7GGGGGEGGGGGGGFGGGGF@GGFGAGGGGGGFF7GGGGGGGGFC,F?F@GGGGF7C@EEAGEGGGGGGGGGF@+CGCDDGGGGGGGGGGGGFGGGGGGGGGGGGGCCCCC
@GSLB 81935
TGAGGAATATTGGTCAACGGACGAGAGTCTGAACCAGTCACGTAGCGTGAAGGATGACTGCCCTATGGGTTGTAAAATTCTTTTATACGGGAATAAAGTTAGCCACGTGTGGTTTTTTGCATGTACCGTATGAATAAGGATCGGCTAACTCCGTGCCAGCAGCCGCGGTAATACGGAGGATCCGAGCGTTATCCGGATTTATTGGGTTTAAAGGGAGCGTAGGCGGGGTATTAAGTCAGTTGTGAAAGTTTGCGGCTCAACCGTAAAATTGCAGTTGATACTGGTATCCTTGAGTGCAGCAGAGGTGGGCGGAATTCGTGGTGTAGCGGTGAAATGCTTAGATATCACGAAGAACTCCGATTGCGAAGGCAGCTCACTGGAGTGTAACTGACGCTGATGCTCGAAAGTGTGGGTATCAAACAGGATTAGATACCCT
+
EC<FFGFGGFG,CEFGGGGGGDGG+@FEGGGDFEEFGDCG9FCFGFEGGGDCFEGDGFDGGCFGC,CC,C,@:FGF,CFA9CAG,C,<CCF7C<FFDE<F9,CFCGEGEBD@=DF+?F:E9F,,BE<BD@FFFFF?FFGGGGD+CDG8FA9D?@7CE<%;738@:EGGGGCDCFFGG?8AFF<F1FEGGC7<CF@7<CFG<:<FF<BCB:EFC<ECEEG8C?CFDCDE@GFGGGFC86G=FFCGG9D:<@CGFBE8><CFFCE<GGAFBC+@FGF99FCFCF?CC,,,,B,,DFE5,,,A9FAF@@FC7GFF=B8+:C,4,@GF8@7GFGGFFF9C,AF9FFFB,6,,,@A9EBCEEC@7@7ECECFGGGGFDECF@DGGGGGCFEFGGFF:FDCFFF@C,CF@<C@CEEFEDECCFEDFGFFFFDD<FFFCC8@C
@GSLB 52903
TGGGGAATATTGGGCAATGGAGGGAACCCTGACCCAGCAACGCCGCGTGGAGGAAGAAGGTTTTCGGATCGTAAACTCCTGTCGTTGGGGACGAGTGTAAGACAGAATCAAAGGAGGAAGCCCCGGCTAACTACGTGCCAACAGCCGCGGTAATACGTAGGGGGCAAGCATTGTCCGGAATAATTGGGCGTAAAGGGCGCGTAGGCGGCTTGGTAAGTCTGGAGTGAAAGTTTTGCTTTTAAGGTGGGAAGTGCTTTGGATACTGTCGGGCTTGAGTGCAGGAGAGGGTAGTGGAATTCCCAGTGTAGCGGTGAAATGCGTAGAGATTGGGAGGAACACCAGTGGCGAAGGTGGCTAACTGGACTGTAACTGACGCTGAGGCGCGAAAGTGTGGGGAGCAAACAGGATTAGATACCCT
+
E@@FGGEGDFGC,;CFG@FG,6@+CFCDGGGG@E@FGGGGGGGGGGGGGGGGGGFFFGGGGGGGGGGGGGGGGGGD@?FGGG-+BFGGDFGDGGCF+,C@<E>,,,5A?,8,C,=>7:,,83===77+<F<3D<<@8**@,@3,@*>>C*>CF19:<?:F:74FGEF4:),':F<F6;+#3+FF<CF2<C-C::<;8C5*?4@34.:@5@3,3,@,*,CD>8,CD<DF@,,@,,D3,,=<C>83=<B9F=,GEA,F9FDC,:+CC@+++<<EGF><F?EFF<B+E=B,=CFF9FEF<B,,,,CCFF@EDGGGFE?B?+FFGFFA8FCC7GGGFGCCFFDEGGGF@,GFFFC,E,F<C,8FFCCCFC<,EGGGGGEDF7ECDFB7GGGGE@EGGGGDGFFFFGFGGGGGFGGGF@9CC-
@GSLB 67752
TGGGGAATATTGCACAATGGGGGAAACCCTGATGCAGCCACGCCGCGTGAGCGAAGAAGTATTTCGGTATGTAAAGCTCTATCAGCAGGGAAGAAGAAATGACGGTACCTGACTAAGAAGCACCGGCTAAATACGTGCCAGCAGCCGCGGTAATACGTATGGTGCAAGCGTTATCCGGATTTACTGGGTGTAAAGGGAGCGCAGGCGGAAGGCTAAGTCTGATGTGAAAGCCCGGGGCTCAACCCCGGTACTGCAGTGGAAACTGGTCATCTAGAGTGTCGGAGGGGTAAGTGGAATTCCTAGTGTAGCGGTGAAATGCGTAGATATTAGGAGGAACACCAGTGGCGAAGGCGGCTTACTGGACGATAACTGACGCTGAGGCTCGAAAGCGTGGGGAGCAAACAGGATTAGATACCCT
+
FG8FGGGGGGGGFEEGGGGG,,@FCGCEGGGGDFGGGG,C6@:CFGGEEGECGGGGGGGFC?AFFCF:FGFD<FE-EFBFEGFGCCFE=FDC@8F<F,BAF,F?+BC7FFGBFF9?DA,8<==>3>@2EFBEGG@F8<FF<F8DF85B4<9><@;FB:3>AD@;@2#:1EFEFFGC;-;<CF27FFDGGGDCB9GGC>?5B:GEF=FE5:CC5C<FGGCCD9GFEF<FCC8,;GGFFC>FC5:F#FCC@#,EFE;(GFGF?FFFFA00F<E2BC=F88-+:B#FDGGF?<GGFFFGFEB,FAFDDGECEGGGFGGGGGGGGGGGFCF9GFGFF9@C,:C,,7C:GGGGGGGFEC<,FFDFC,@DC,GGGGGGGFFGFCC+CCGEGGGEF:EGGEC,F<FFFGFEGGEGGGGGGCCCCC
@GSLB 239
TGGGGAATATTGCACAATGGGGGAAACCCTGATGCAGCGACGCCGCGTGAGCGAAGAAGTATTTCGGTATGTAAAGCTCTATCAGCAGGGAAGAAAAAAATGACGGTACCTGACTAAGAAGCCCCGGCTAACTACGTGCCAGCAGCCGCGGTATACGTAGGGGGCAAGCGTTATCCGGATTTACTGGGTGTAAAGGGAGCGCAGGCGGTGAGGCAAGTCTGATGTGAAAGCCCGGGGCTCAACCCCGGGACTGCATTGGAAACTGTCGTACTTGAGTATCGGAGAGGTAAGTGGAATTCCTAGTGTAGCGGTGAAATGCGTAGATATTAGGAGGAACACCAGTGGCGAAGGCGGCTTACTGGACGGTAACTGACGTTGAGGCTCGAAAGCGTGGGGAGCAAACAGGATTAGATACCCT
+
FFGGEF,CFGGGGGGGGGGGFGGDGGGGGGCF<FF<FG+@CFGGGGGG@FEGG7CFG?FEEFGGGFGFGFFECGGGGGGGGGGGGGGGGFBBFFF<F@E:EFCC:@FF=A@FDFGGGGG<,>8D7BFDGGGGGFGGGF7CFGGCFGGG67(1F/C>EFCFEC4CFG/<FF<FFGGGDGGEG+<FFEGGEC8FFFF=E:>:A8CED:CCEF$FFEG8FFG8?:@GGGGFCECGFCFG8D<<C@FG>:GFCGF>C@FCCFGFCFEFGFECFFGB,GGCCGGGFGGGFGGGFFGFAGF@FEE,DGGFEGGGDGGGFFGGGF7GGFFE9GGFFGGGGGGFEFF<6@>GGFFGGGGGCGFGGGGGGGGFCF9AGGGGGGFAF@@7FECEGGGGGGEFGGGGGGGGGGFGFFF<@<EFFCB8CC
@GSLB 240
AGGGGAATATTGCACAATGGGCGAAAGCCTGATGCAGCGACGCCGCGTGAGCGAAGAAGTATTTCGGTATGTAAAGCTCTATCAGCAGGGAAGATAATGACGGTACCTGACTAAGAAGCACCGGCTAAATACGTGCCAGCAGCCGCGGTAATACGTATGGTGCAAGCGTTATCCGGATTTACTGGGTGTAAAGGGAGCGCAGGCGGTGCGGCAAGTCTGATGTGAAAGCCCGGGGCTCAACCCCGGGACTGCAGTGGAAACTGTCGTACTTGAGTATCGGAGAGGTAAGTGGAATTCCTAGTGTAGCGGTGAAATGCGTAGATATTAGGAGGAACACCAGTGGCGAAGGCGGCTTACTGGACGATAGCTGACGCTGAGGCTCGAAAGCGTGGGGAGCAAACAGGATTAGATACCCT
+
EFGGGGGGGGGGGGGFGFGGFGGGGGGGGGGGGGGGGGCFGFGEGGGG+BFGFEFEEGF<FFFGGCFGFDFGGGGFADFGGGGGGGGGGGGGGGGFGGGGGGC7FFGGFGGGFFGF?CFFFBFGG0FGA;GGGC>G7@6@CGGGD??GGGGCG;D?E@CFGGGGGGGGC>@8EFG/EFCFGGGGCFCE:CFGDFGGG7FGG>CEFC/:CCEEDC;06FDD@@,@FGGF@GEFG:GE<ECGGDDGFFE<7;*E<#F@GF@CFFF?FGFFFFEF@<+6EEG55E9FEAFGGGFFCGFFFF89GGGGGGDGGGGGGGEEDFGF<9F9FGGGE9FFDFFFGGGGGGEFFGGGGGGFFDGFGGGGGGFCGGGGGGF7GFEA<@,FGGGGFGGGGGGGGGCGGGGGGGGGGFFGGGGCCCC@
@GSLB 96762
TGAGGAATATTGGTCAATGGACGCAAGTCTGAACCAGCCATGCCGCGTGCAGGAAGACGGCTCTATGAGTTGTAAACTGCTTTTGTACGAGGGTAAACTCACCTACGTGTAGGTGACTGAAAGTATCGTACGAATAAGGATCGGCTAACTCCGTGCCAGCAGCCGCGGTAATACGGAGGATTCAAGCGTTATCCGGATTTATTGGGTTTAAAGGGTGCGTAGGCGGTTTGATAAGTTAGAGGTGAAATCCCGGGGCTTAACTCCGGAAATGCCTCTAATACTGTTAGACTAGAGAGTAGTTGCGGTAGGCGGAATGTATGGTGTAGCGGTGAAATGCTTAGAGAGCATACAGAACACCGATTGCGAAGGCAGCTTACCAAACTATATCTGACGTTGAGGCACGAAAGCGTGGGGAGCAAACAGGATTAGATACCCT
+
CFDEEFFFGGGGGGGFGCDGGGGGGGGGGGGGGGGGGGGGGGGG7EFFFEGGG@EFDGG7FGGGGFGFGGGGG,EFCF9EFGGG<EFGFCE>FEGGFGGGGGGGDF7F8EE99F,FGCDFD9CEFCE:EGG7F,BFGGGGGGE7FGGGFG9FD@EEF<FGGDGGGG;DFCCEFFFCEEGCFFG;FFGGGG::F@@;6?<<F>GFCFGGGGGGGGGGDD>CGC5FGGGGDGFFGGFGGGGBFGGFDEF<GGGGGGFDF@F<8?CFGFA5#GFGGGFDECADGF9FGGF@9C<:,@FGGGF:CGFBF:7FF=FEFGFFCGGGFFFCGGGGDE9CEADDFGGE@=6,,FDEGDGGF:DF@7GGGFC@GGFFGFCFF9FGGEGGGGGGGE9GGGFEFF<FGGGFGCFGGGGGGGGFGGFFFGGGGGGGFCGGEFFCCCCC
@GSLB 68964
TGGGGAATATTGCACAATGGGGGAGACCCTGATACAGCGACGCCGCGTGAGTGAAGAAGTATTTCGGTATGTAAAGCTCTATCAGCAGGGAAGATAATGACGGTACCTGAATAAGAAGCCCCGGCTAACTACGTGCCAGCAGCCGCGGTAATACGTAGGGGGCAAGCGTTATCCGGATTTACTGGGTGTAAAGGGAGCCTAGACGGCAAGGCAAGTCTGATGTGAAAACCCAGGGCTTAACCCTGGGACTGCATTGGAAACTGTCTGGCGCAAGGGCCGGAGAGGTAAGCGGAATTCCTAGGGTAGCGGTGAAATGCGTAGATATTTGGAAGAACACCAGTGGCGAAGGCGGCTTACTGGACGGTAAGTGACGTTGAGGGTCGAAAGCGTGGGGAGCAAACAGGATTAGATACCCT
+
CCFC:,@EF<<E,CEGCFCGGGDF+6DCCFC@AA,,CF:F:+C@+7+@7FGFFEAE<FGEGGFE,CFBAFFGGG,9BEFGDAECGC54?C<=FGGFFGGGCDC:+BFFGF,CDBDCFF8,BF:>FFCEDGGG7F,<+<FFGF,@7FC*1*>,<<DD:FFEGCC<CBCCFEEFCFCEECGG;FFFGG@:=:?CCG:2;8#:?4;085-EEEFGCG;1EDCA=ACCD<@DDEEGFFB=F67<9E>33<@3,FB8<CC<@%0A5=3>03<8<&9#26#+?)9B:E?B,+CB=,C,:,?GFCFFB,CE@@:C@B?5-B,8,6?;?C,,CC,FE6<<8,,AFE8F@B,7EC@7GGF99CGFGGFFC6,<66,,BDFF@F<<F@C7<B<C@7B7+CC@8C,E;,9EFGF,@6,,CCCA6-A-
@GSLB 243
TGAGGAATATTGCGCAATGGAGGCAACCCTGACCCAGCCATGCCGCGTGAGTGAAGAAGGTTTTCGGATTGTAAAGCTCTTTCGGGTGTGACGATGATGACGGTAGCACCTAAAGGAGCCCCGGCTAACTTCGTGCCAGCAGCCGCGGTAATACGAAGGGGGCAAGCGGTGTTCGGAATTACTGGGCGTAAAGGGAGTGTAGGCGGTTAGGTAAGTTAGTGGTGAAATCCCAGAGCTTAACTTTGGAATTGCCATTATGACTATGGGGCTAGAATTACAGAGAGGAGAGTGGAATACCCGGTGTAGAGGTGGAATTCGTAGATATTGGGTAGAACACCAGTGGCGAAGGCGACTATCTGGCTGTATATTGACGCTGAGGAGCGAAAGCATGGGGATCAAACAGGATTAGATACCCT
+
GGAFGGGGGGGG97FGGGGGF,BFFG8,CGGG<<FGGGCF@FGGGGGGDFGECGAG<FFG8@<FGGG:CFGFGGG,FFGGGG9,@+EFCFG,+B4BAC,<?F>+BFB<,B8=<F9?CEDFG+F7C73>,?DFFF7+><,+3>8>C2>FC9349AD@CCFG>:7E>G;B#?=17CEFB28<<%-FC<@;+>C1FFE?5;D,'F9$FF@?,3<<.+@#D:C&8GGGF@<8,<@FCCFDDC@<FDFGGEA<CCB<2C1?,,.CA#%86#FF>FGG9CF34,,<EE#GE?ED?GGFFCF:>FF8GGFEE9,FFEC,<,<:7GGGGGGFF,F@E,FCGGGGFGF,GGGGGGGFF@,,<F@FGGFC,<,,<FC,GGGDGDGGFCC,BGGGGGFF@GGGGGFFF9GGGFGGEAGDGGGCCCCC
@GSLB 244
TGGGGAATATTGCACAATGGGCGCAAGCCTGATGCAGCGACGCCGCGTGAGGGATGGAGGCCTTCGGGTTGTAAACCTCTTTTATCGGGGAGCAAGCGAGAGTGAGTTTACCCGTTGAATAAGCACCGGCTAACTACGTGCCAGCAGCCGCGGTTATACGTTGGGTGCAAGCGTTATCCGGAATTATTGGGCGTAAAGGGCTCGTAGGCGGTTCGTCGCGTCCGGTGTGAAAGTCCATCGCTTAACTGTGGATCCGCGTCGGGTACGGGCGGGCTTGAGTGCGGTAGGGGAGACTGGAATGCCCGGTGTAACGTTGGAATGTGTAGATATCGGGAAGAACACCAATGGCGAAGGCAGGTCTCTGGGCCGTTACTGACGCTGAGGAGCGAAAGCGTGGGGAGCGAACAGGATTAGATACCCT
+
FFFFF,CCFFFCA,FGEA@E<F@EF>FGDGGG9CAFGFDG+@CE:FFBF?FGGEG@=FFE@FEGGGGGGEGGGCGFGGFFE9BCFGFEGGFGEGFCGGFCEEF,,C<EGDGGGEC=C<9=@9=@F<F>E7C3FFGGGG>>@*@CFG:F:4C7FC*<,@,=<,<:<BFE8:FGGG*4*7<FGD@7>,3:9688>=:C8CC5E.C;28:C::CEEE/&;DAC,C58BEE<:<<C<CE@>FF9?@;<@:#CC:5#>+3A5@#?,>55>@F@3+DBF@B=A+8+7@==<F=8GFFF<<FB5BF@+@E>E?FFBEA@B,FBC<,FCB?EF<@+4,?=EFGDECE,EC@97FEEFGGEE8DA@FGGF8CEGFCCF<FCFBFFECFF<GFC6@:,8GEEF:GGFEF@:GFGGFFFGGFFDFE@CCCCA
@GSLB 245
TGGGGAATATTGCACAATGGGGGAAACCCTGATGCAGCGACGCCGCGTGAGCGAAGAAGTATTTCGGTATGTAAAGCTCTATCAGCAGGGAAGAAAATGACGGTACCTGACTAAGAAGCCCCGGCTAACTACGTGCCAGCAGCCGCGGTAATACGTAGGGGGCAAGCGTTATCCGGATTTACTGGGTGTAAAGGGAGCGTAGACGGCGAGGCAAGTCTGGTGTGAAAACCCGGGGCTCAACCCCGTGACTGCATTGGAAACTGTTTTGCTTGAGTGCCGGAGAGGTAAGCGGAATTCCATGTGTAGCGGTGAAAGGCGTAGATATATGGAGGAACACCAGTGGCGAAGGCGACGGTCTGGGCCGCAACTGGCGCTCATTCCCGAAAGCGTGGGGAGCAAATAGGATTAGATACCCT
+
GGGGGGGG,EFFGGGGGGGFFGGGGGGGGGGGGCFGGG@FGGGG7FGGGGGGEGGGGGGG<EFGGGGFCDFFGGFAFGGGBFC?,9FFGGGGG8F8EEGGGCGGC:EFFGGGFECGF8=FGG7CF7BF3C9F7577FFFGGFF@7>2A<C>@FFCCEFFC<F=G:FGFF1CFGCF@4<<C9FDECC<BFF?FGGEC*CCG=:*5FC:::EC9EAGCC=FFFFCGGE=<F@EDGGFFD:?6CDD5D:F><GGCGGGGGGGFCFB,:=@D9FCGGGFE@<F8GGGFF47EF8GGGGGGFCGFGGGCGFCGGFGGF<7GFGGFFA,FEGGGGGGGEGGF9CGGCGGGGGGGGGF@ECGGEEGGGGEGGGGDGGGGGFEAF@@+EGGGGGGGFAGGGGGGGGGF@GGGGGGGFF8CCCCC
@GSLB 62211
TGGGGAATTTTGGACAATGGGGGCAACCCTGATCCAGCCATGCCGCGTGCAGGATGAAGGTCTTCGGATTGTAAACTGCTTTTGTCAGGGACGAAAAGGGATGCGATAACACCGCATTCCGCTGACGGTACCTGAAGAATAAGCACCGGCTAACTACGTGCCAGCAGCCGCGGTAATACGTAGGGTGCAAGCGTTAATCGGAATTACGGGGCGTAAAGCGTGCGCAGGCGGTTCTGTAAGATAGATGTGAAATCCCCGGGCTCAACCTGGGAATTGCATATATGACTGCAGGACTTGAGTGTGTCAGAGGAGGGTGGAATTCCACGTGTAGCAGTGAAATGCGTAGATATGTGGAAGAACACCGATGGCGAAGGCAGCCCTCTGGGACATGACTGACGCTCATGCACGAAAGCGTGGGGAGCAAACAGGATTAGATACCCT
+
GGGGGGGGGFGGGGGFGFGGGGGGGGGGGGGGGGGGGGGGGGGGGEEGGGGGGDGG?EFEGGGGGGGGGGGGGGGGGGFFFGFGFGGGGGGGGCGGGGGGGGD8FGDCFFGGGGGGGGFGGCEGGGGGGGGGGGGG9FGGGGCFDFGGGGDGGGFGGG<GG=GGGGGGGGGEGGGG>F:=FGFGFFGGGGDFDFEGGFGGGGGGDFG#EEFGGGCEECFG>C5CGG8DGGGGGFGFFGFFCGGGFGFGFFGEEFGGGGFG=CEFGGGGGGGGGGG@<BEGFEAGGGGGDFAE<EGGGFFA,E;9EGFE:F7GGGEAFFGFEFC<7GFFF;GGFB<FABDGGGGGFGGFDGGGFDE9GF@F:FCGEEFDGGFGGGGGF>GGGGGFFFF<<<FF:FF@7GGGGGGFCGGGGGGGGGGGGGGGGGGGDGGGGGGFGGGGCB8CC
@GSLB 247
TGAGGAATATTGGTCAATGGACGCGAGTCTGAACCAGCCAAGTAGCGTGAAGGATGACTGCCCTATGGGTTGTAAACTTCTTTTATATGGGAATAAAGTTGTCCACGTGTGGATTTTTGTATGTACCATATGAATAAGGATCGGCTAACTCCGTGCCAGCAGCCGCGGTAATACGGAGGATCCGAGCGTTATCCGGATTTATTGGGTTTAAAGGGAGCGTAGGCGGAGTGTTAAGTCAGTTGTGAAAGTTTGCGGCTCAACCGTAAAATTGCAGTTGATACTGGCAGTCTTGGGTGCAGTAGAGGTGGGCGGAATTCGTGGTGTAGCGGTGAAATGCTTAGATATCACGAAGAACTCCGATTGCGAAGGCAGCTCACTGGAGTGTAACTGACGCTGATGCTCGAAAGTGTGGGTATCAAACAGGATTAGATACCCT
+
FGGGGEGGGFGGGFGGGGGGGGGGGGGEGFGGGGGGGGGGFFFGGGGGGGGGGGDGGGEGEGGFFGGGGGGGGGGGGGGGGGGGGGGGFFGFGGGGGG@FG?FGFFFFGFGEFBFFFFGFGFGGGEFFGFGGGGGFE@GGGGGAFDCFDGFGGGGGFGD@F@FGGDFF7CFCCFFGFEFEGGD=>F7EGECFFGGC<GGFFGGFEGGFBFFCGE@BDDD?8CGGGGG#:FGGFC7GFGDGGGE9EFGGEFGEGGFEE:GGFFFFFFGGFGGGGGFEACGEA=:E,FGFGFF@?GGFCGGGGGGGGGGGEFGGGGGGFFF8GFGGGGGGGGGGGGGGGGGGGGF8GGGGGGGGGGGGGFFEGGEGGGGGGGGGFFCGGGGGGGGGGGGGGGGGGGGGGGGGFGGGGGGGGGGGGGGGGGGGGGGGGGGFFCFCCCCC
@GSLB 80816
TGGGGAATATTGCACAATGGGCGCAAGCCTGATGAAGCGACGCCGCGTGCGGGATGACGGCCTTCGGGTTGTAAAACGCTTTTGATCGGGAGCAAGCCTTCGGGTGAGTGTACCTTTCGTATAAGCACCGGCTAACTACGTGCCAGCAGCCGCGGTTATCCGTAGGGTGCAAGCGTTATCCGGAATTATTGGGGGTAAAGGGCTCGTAGGCGGTTCGTCGCGTCCGGTGTGAAAGTCCATCGCTTAACGGTGGATCTGCGCCGGGTACGGGCGGGCTGGAGGGCGGTAGGGGAGACTGGAATTCCCGGTGTAACGGTGGAATGTGTAGATATCGGGAAGAACACCAATGGCGAAGGCAGGTCTCTGGGCCGTTACTGACGCTGAGGAGCGAAAGCGTGGGGGGCGAACAGGATTAGATACCCT
+
EFCCC:CE9FC9EC,CFC9FA8@F+@8,FEGFG,,;<F+,@@FC@FCE7?C>::+?<,B:+@FFGCF7FF+BFFF,<+@BFFFA+<,+BFF=+B8,=+3BFF+@BC+,,,,<3=FDCGE,3,,3<@FA::CGD@D?9FC*>:>>,:<FCFG7<4*4*=C22C=F**:8C*C8,8*8;C*+<CE-C3<9C#C;3#<#@:E@E55**;8:C85C5EC>C5:/)4*C5:CFFCAFFC74*1*:=EC<8B;:7FCC,31*E>*>E:F@3CC:B@7+EGFD3+FE>+>7FFDFC?GFCDFCFB,=FF7GGEF<F@GDFGGGGGFFFFFFF@ACFF=,:GGFFEFEDGGGGGFCECFGECGEECGGE,F@@EGF@CEGGEGFC6@C,CE@CDEC7GFEGGGGGGFCEFFBFGGFGGGFFFFFF?CCCCC
@GSLB 67508
TGGGGGATATTGCGCAATGGGGGAAACCCTGACGCAGCAACGCCGCGTGAAGGAAGAAGGTCTTCGGATTGTAAACTTCTTTTGTCAGGGACGAAGAAAGTGACGGTACCTTACGAATAAGCTGCGGCTAACTACGTGCCAGCAGACGCGGTAATACGTAGGGAGCGAGCGTTGTCCGGATTTACTGGGTGGAAAGGGAGCGCAGGCGGTGCGGCAAGTCTGATGTGAAAGCCCGGGGCTCAACCCCGGGACTGCATTGGAAACTGGCGGACTTGAGGACAGGAGAGGGAAGTGGAATTCCTAGTGTAGCGGTGAAATGCGTAGATATTAGGAGGAACACCAGTGGCGAAGGCGGCTTACTGGACGATAACTGACGCTGAGGCTCGAAAGCGTGGGGAGCAAACAGGATTAGATACCCT
+
EC<DG@FF-CF,E;FFGE@8C@:EEFGCFGGF8F7FGGGFGGGGGGGGGG79EF@FEGGGF?FGGGG+F7FFFGGG<FGGGGGGG99EAFGGG@FFG,B,5?BB33++3A,,3,33B,+,C=>,F+>7@F,@:F:?@@>FF0<99$@C>7A4=2,CBEGA>C8*.8==::@B@>,C8:9&5</2'1F:4+8+FCCCFF2:*GFEGDDGGF=*D,6;;D,D,GGGGGGFF@CEC7GFGFA@+E@83+7DFCE,GF=?,F?BBFDGFC4+C,AFGGFD:,,,9FAFF?EB,GGGGGGFF?<<59,E,GDGGGGGGGDGECGGGGFGFFEFCDGFC,FDGGFFGGGGGGGGGGGGCFFGF<CFFF;,C,,FGGGGGFEGGGGDEF8FFGGGGFC@GGGGGGFC,EF9GGGGFEGGEFCC@?C
@GSLB 80359
TGAGGAATATTGGTCAATGGGCGAGAGCCTGAACCAGCCAAGTAGCGTGAAGGATGACTGCCCTATGGGTTGTAAACTTCTTTTATAAAGGAATAAAGTCGGGTATGCATACCCGTTTGCATGTACTTTATGAATAAGGATCGGCTAACTCCGTGCCAGCAGCCGCGGTAATACGGAGGATCCGAGCGTTATCCGGATTTATTGGGTTTAAAGGGAGCGTAGATGGATGTTTAAGTCAGTTGTGAAAGTTTGCGGCTCAACCGTAAAATTGCAGTTGATACTGGATATCTTGAGTGCAGTTGAGGCAGGCGGAATTCGTGGTGTAGCGGTGAAATGCTTAGATATCACGAGGAACTCCGATTGCGAAGGCAGCTCACTAGACTGTTACTGACGCTGATGCTCGAAAGTGTGGGTATCAAACAGGATTAGATACCCT
+
FGGFGGGGGGGGGGGGGGFGGGGGGGGGGGGGGGGGGGGGGGGGGGGGDGGGGGGGGGFGGGGGGGGFGGGGGGGGGGGGGGGGGGGGGGGGGFFGGFDFGGGGGG8FFGGGGGGGGGGGGGFGGGGGGGGGGGGGGGGGGGGCGGGGGGGFGGGGGGGGGGGGGGGGGGGGGGGDGGGGEGGGGGGGGGGGGGGGFGGGGGFFDFGGGGGGGGGGEEGGGGGGGGGGGGGGGGGGGGGGGGGGGGFFGGGGGGFEGGGGGGGGGGGFFFE:GFFFFFGGFFGGF<FGFFGFDF<GFGFF<EGFFDGEEFGFFFGGGGGGGGGCGGDGGGGGGGFGGGGGGGGGGGGEGDGGEGGGGGGGGGGCGGGGGGGGGF9GGGGGGGGGGGGGGGFEGFGGF:GGGEFGGGGGGGGGGFC,FGGFFGGGGGGGFEF@-C<@
@GSLB 90854
TGGGGAATATTGCACAATGGGCGCAAGCCTGATGCAGCGACGCCGCGTGCGGGATGACGGCCTTCGGGTTGTAAACCGCTTTTGATCGGGAGCAAGCCTTCGGGTGAGTGTACCTTTCGAATAAGCACCGGCTAACTACGTGCCAGCAGCCGCGGTAATACGTAGGGTGCAAGCGTTATCCGGAATTATTGGGCGTAAAGGGCTCGTAGGCGGTTCGTCGCGTCCGGTGTGAAAGTCCATCGCTTAACGGTGGATCTGCGCCGGGTACGGGCGGGCTGGAGTGCGGTAGGGGAGACTGGAATTCCCGGTGTAACGGTGGAATGTGTAGATATCGGGAAGAACACCAATGGCGAAGGCAGGTCTCTGGGCCGCTACTGACGCTGAGGAGCGAAAGCGTGGGGAGCGAACAGGATTAGATACCCT
+
FGGGGFEGEGGGGGGGGGGGGGFEGGGGGGGGGGGGGGF@FGGGGDGC@FGGGGGGF?:F=FGGGGGGGDGGGGG,EFGGGGGGCGGGEGGCFFDB>>CDGGG:DE@FGFGFGCF9CFEE:CFFFFEFGGGGEGGGGGC7<:FFEEGFGGGEEFGEGGGGD<:?<:<?FCG#?FF>EEEC?CC;CFFG:GEEGEF@<>FEG8EFFEEEFECCCC>:EGGE8:EEEEGEECFGGGGDC@FGGCEGFGGGFEEGGFFCGGEE>EGEC>GGEF:@GFD>8CGGFCC>GGFFCEF9GGFFGGFFCFCDEGEFFFGCCGGGGGGGFED<GGGGGGGGGGDFGGGGGGGGGGGEGGGGGGGGGGGGGGGGGGGGGGGGGGGGEGGGGGGGGGGEGGGGGGGGGGGGGGGFGGF9GFGGFFCFE<CCCCC
@GSLB 80887
TGGGGAATATTGCACAATGGGGGAAACCCTGATGCAGCGACGCCGCGTGCGCGAAGAAGTATTTCGGTATGTAAAGCTCTATCAGCAGGGAAGAAAAAAATGACGGTACCTGACTAAGAAGCCCCGGCTAACTACGTGCCAGCAGCCGCGGTAATACGTAGGGGGCAAGCGTTATCCGGATTTACTGGGTGTAAAGGGAGCGCAGGCGGTGCGGCAAGTCTGATGTGAAAGCCCGGGGCTCAACCCCGGGACTGCATTGGAAACTGTCGTACTTGAGTATCGGAGAGGTAAGTGGAATTCCTAGTGTAGCGGTGAAATGCGTAGATATTAGGAGGAACACCAGTGGCGAAGGCGGCTTACTGGACGATAACTGACGCTGAGGCTCGAAAGCGTGGGGAGTAAACAGGATTAGATACCCT
+
FGGGGECGFGDCGGGGGGGGFDBEGGGGGGGGGFGGGGGGGGGGGGGFE,CFEFGGFFGGDGGGGC@:<DFFEGGGGGFFFDFEFCFGGGGGGGGDFGGGGGFCG7FEFFGFG=DFF8CC8DFGFGFCFGGGGAFFFGGGGFGGGGGG7C>:FDFFFFAFFGFGFGGGFGGGC>:EDFEGFEC<C1GGGCEEFGGFGGFGGGFCGGGGGEGGFFGGGG5GFFGGGGGGGGEFCFGGGFFEGFGGFGEGFFEDFGGGGGGGGGBGGGGGGGFGFFFDGEF>CE=CGGGGFFGGGGGGGGGGF8FGDF=EFGGGGGFFGEGFFCGGFDGGGGGGGGGCDGGGGGGGGGGGGGGGGGGGGGGGEGFFGGGGGFFGGGGGGFGEFFEFEGGGGGGGGGGGGGGFFEAEGGGGGGGGFGCCCCC
@GSLB 81373
TGGGGAATATTGCACAATGGGGGAAACCCTGATGCAGCGACGCCGCGTGAGCGAAGAAGTATTTCGGTATGTAAAGCCCTATCGGCAGGGAAGAAGAAATGACGGTACCTGACTAAGAAGCACCGGCTAAATACGTGCAAGCAGCCGCGGTAATACGTATGGTGCGAGCGTTATCCGGATTTACTGGGTGTAAAGGGAGCGCAGGCGGAAGGCTAAGTCTGATGTGAAAGCCCGGGGCTCAACCCCGGTACTGCATTGGAAACTGGTCATCTAGAGTGTCGGAGGGGTAAGTGGAATGCCTAGTGTAGCGGTGAAATGCGTAGATATTAGGAGGAACACCAGTGGCGAAGGCGGCTTACTGGACGATAACTGACGCTGAGGCTCGAAAGCGTGGGGAGCAAACAGGATTAGATACCCT
+
FFGCGFGGGGDECFGGGGFFFDGGGGG@CF8FGGDAFGGGFGDGG@FGGGGGGGGGDGG<?EEGEGG7EFGGGGGFGFFFGGGGGGGGGGFGGGGGFEEGFFFGGGDFFGGFGGGFBEGGFF<FGGGGGGFGFFECFF*@CCFFGGGGGEGCEG@2<7:,ECC@>:(G@31;5=<F>F#<BFGCGGGG>F6<8<FGC*25;CEGEGGG:/C806CCC83CEC,AGFF?CEGGCCEGEE5+<6@<<GGGGEGEC79GF<D<D8#FGGFC:C<97GGGGGGGGFDFEFCE<<<C,??FC,,A,:EE7+CGF<FGEC@GF@@CEE64,9FGGFGEEC,C<:-@8C7@GFF:,B7GCFFFFECF:GGFACFCGGEFCGGGFE8FC@FCEDGGDGGGGGGFCGEEAGGFFGGGGGGFFA9CCC
@GSLB 254
TGGGGAATATTGCACAATGGGGGAAACCCTGATGCAGCGACGCCGCGTGAGCGAAGAAGTATTTCGGTATGTAAAGCTCTATCAGCAGGGAAGAAGAAATGACGGTACCTGACTAAGAAGCCCCGGCTAACTACGTGCCAGCAGCCGCGGTAATACGTAGGGGGCAAGCGTTATCCGGATTTACTGGGTGTAAAGGGAGCGCAGGCGGTGCGGCAAGTCTGATGTGAAAGCCCGGGGCTCAACCCCGGGACTGCATTGGAAACTGTCGTACTTGAGTATCGGAGAGGTAAGTGGAATTCCTAGTGTAGCGGTGAAATGCGTAGATATTAGGAGGAACACCAGTGGCGAAGGCGGCTTACTGGACGATAACTGACGCTGAGGCTCGAAAGCGTGGGGAGCAAACAGGATTAGATACCCT
+
FEGGGGCFEGGGGGGGGGGGGEGGGGGGGGFGGGGGGGCGFGGGGFGGGEFGGGGGGGGGGGGGGGGCGGFGGGG?FGGGGGGGGFGFGGGFGDGEGGGGGGGEGEGDGGGGGGGCGGFFF8DEG:FGEDFCFGGFGGGFDFFFG>GGCGGGC@FGG>CFEGE@CGFGGGEGGGGG?CEGDC9C)GFGCC@BFFGGGFGDGGGGGEGGEGEEECGGG:CFFCFGFF@FFG?CGGCF>DEGGGGGD>GFG<<GGGFCGGGGFFGF>9FGBCGFGD=:9+C>>A5AGGGGGGGGFDGGGGGFFB<?GFCF>GGCGGGGF:FGGGGFFGGFFGF?9GGGFCGF8EGGGGGGGGGGFFEF<FF:GGFC@EGGGGGGGGGGGGGGGGGGGGGGGGGFGGGGGGGGGGFGGGGFGGGGGCCCCC
@GSLB 108409
TAGGGAATTTTCGGCAATGGGGGAAACCCTGACCGAGCAACGCCGCGTGAGCGAAGAAGGCCTTCGGGTCGTAAAGCTCTGTTGTAAAGGAAGAACGGCGCATACAGGAAATGGTATGCGAGTGACGGTACTTTACCAGAAAGCCACGGCTAACTACGTGCCAGCAGCCGCGGTAATACGTAGGTGGCGAGCGTTATCCGGAATCATTGGGCGTAAAGAGGGAGCAGGCGGCCGCAAGGGTCTGTGGTGAAAGACCGAAGCTAAACTTCGGTAAGCCATGGAAACCGGGCGGCTAGAGTGCGGAAGAGGATCGTGGAATTCCATGTGTAGCGGTGAAATGCGTAGATATATGGAGGAACACCAGTGGCGAAGGCGACGGTCTGGGCCGCAACTGACGCTCATTCCCGAAAGCGTGGGGAGCAAATAGGATTAGATACCCT
+
DFGGGGGGGGDFCGGGGGGDFGGGGGGGGGGGF8F:FCFFGGGGCEGGGGE8C+@>FGF@GGGF,B?EGGGGGGGFFBEFGGGGGGGGDF<FFFFGGGGGDCFGFGG,B<FCF9A<A<CE+CCF=CFGEGEGFCFGGG7FGGFFGGGGGGGGFGCGGGB:<:CFFGFGCFGGGGGG?FFG?EF5C<FED5**/*;EDFGGG5*;<CGCCGF;G;GG&::EGG:;CGCEEGGC/::GGDGFBDFCFC@CFGGCEFECFEC>;CCFD?F7>>:CCGGGFF<@;:2FEF>7@CDAF<DDECFF@7,CFEAFA=@FAF?8B?BE=BEFDGGFC77?FF,?B++FDAGGFFDGFGFE<,AGFC,-GFGGGGGGGGGFF@CEGFGFF7GFCCFE@9FGEGCGD9AFF@:F7DGGGGGGEEFGFFDGF<GGGFGFFCCGF<CA,8CC
@GSLB 103536
TGGGGAATATTGCACAATGGGCGCAAGCCTGATGCAGCGACGCCGCGTGAGGGATGGAGGCCTTCGGGTTGTAAACCTCTTTTATCGGGGAGCAAGCGAGAGTGAGTTTACCCGTTGAATAAGCACCGGCTAACTACGTGCCAGCAGCCGCGGTAATACGTAGGGTGCAAGCGTTATCCGGAATTATTGGGCGTAAAGGGCTCGTAGGCGGTTCGTCGCGTCCGGTGTGAAAGTCCATCGCTTAAGGGTGGATCCGCGCCGGGTACGGGCGGGCTTGAGTGCGGTAGGGGAGACTGGAATTCCCGGTGTAACGGTGGAATGTGTAGATATCGGGAAGAACACCAATGGCGAAGGCAGGTCTCTGGGCCGTTACTGACGCTGAGGAGCGAAAGCGTGGGGAGCGAACAGGATTAGATACCCT
+
FGGGGGGGGGGGGGGCGGGGGGGGGGGGGGFEFGGGGGDCEEGGGGGGGGGGGFGGGFFDGGGGGGGGGGGGGGGGGGGGGGGGGGGGDGGGGGGFGGGGGGGGGFGGGGGGGGGGGGGGGGGFGGGGGGGGGGGGGGGFFBCDF9CGGGG?GFGEFFCGCGGGGGGGGGGGGGGGGGGGGGGG6GGGGGGGGEFFGGGGGGGGGGFGGEG;E<GEGGGGGGGGGGGGGGGGGGGGGGGDDCFDF#GGGGGGFFGFGGGGGGGGGGGGFDGGGGGC8DFCFEEGFFGGFGFGGCGGECF@+DGFFGFGGGGGGGGGGGFFFFF,GGFCC,DGGGGGFF8GGGGGGGGGGGGGGGFGGGGFGGGGGCCGFCEGGGGGGF8GGGGGGGGGGGGGGGGGGGGGGGAFC@FFFFGFFFEFCCCCC
@GSLB 257
TGGGGAATATTGCACAATGGAGGAAACTCTGATGCAGCGACGCCGCGTGAGTGAAGAAGTAGTTCGCTATGTAAAGCTCTATCAGCAGGGAAGATAGTGACGGTACCTGACTAAGAAGCTCCGGCTAAATACGTGCCAGCAGCCGCGGTAATAAGTATGGAGCAAGCGTTATCCGGATTTACTGGGTGTAAAGGGAGTGTAGGTGGCCAGGCAAGTCAGAAGTGAAATCCCGGGGCTCAACCCCGGGACTGCTTTTGAAACTGCAGGGCTAGAGTGCAGGAGGGGCAAGTGGAATTCCTAGTGTAGCGGTGAAATGCGTAGATATTAGGAGGAACACCAGTGGCGAAGGCGGCTTGCTGGACTGTAACTGACACTGAGGCTCGAAAGCGTGGGGAGCAAACAGGATTAGATACCCT
+
EGGDFFFGGGGGGGGGGGGGCCFGGGFFGGGGGGGGGGEGGGGGGGG@FGG<C<FFGGGGGGGGGGFCFFGGFGGCGCEGGG9FCFGGGGGFGGFFGGGCEFGBFCGCGFFFGCGGGGG,E<BCFEGDGGF9D:,BFGGGGGGGEDGG<CEEG*F,@3@F>DFCFFGFF:EE,?BCEGFFCFCGGG#;FFFGFGG5C9<<<<CFFC:B<?CEFGGGFC?,@EFFGE7$GGEDGGGG7>E93=6GGFF?FDFD<E9<FDFGFFFF:E8E<FGGGGFFFGGFDFCEC,9DFAFBDB<EGEF<GGGGGFEDGFFFCCGGGGGGGGGGFE,FE,FF:<FFFECGGGGGFCGGEGGGFFGFGGGGFFGFGFGGFGF<9GGFGGGGGGDFBGGFFEC@CGGFFDFFGGGGGGGGGCFCCCCC
@GSLB 92376
TGGGGGATATTGCACAATGGAGGAAACTCTGATGCAGCGACGCCGCGTGAGTGAAGAAGTATTTCGGTATGTATAGCTCTATCAGCAGGGAAGAAAATGACGGTACCTGACTAAGAAGCCCCGGCTAACTACGTGCCAGCAGCCGCGGTAATACGTAGGGGGCAAGCGTTATCCGGATTTACTGGGTGTAAAGGGAGCGTAGACGGCGATGCAAGTCTGAAGTGAAATACCCGGGCTCAACCTGGGAACTGCTTTGGAAACTGTATGGCTAGAGTGCTGGAGAGGTAAGCGGAATTCCTAGTGTAGCGGTGAAATGCGTAGATATTAGGAAGAACACCAGGGGCGAAGGCGGCTTACTGGACAGTAACTGACGTTCAGGCTCGAAAGCGTGGGGAGCAAACAGGATTAGATACCCT
+
GGDGGGGGDGFGGGGGGEFGGGGEGGGFGGGGGGGGCF@CCGGEGEG:FGF?EFEFAFGGGGCGGGG7FFDGGGFGGGGGG9EGFGGGGGGGGGGGFFFGGGGGGGGGCFGFGGGGE8FBDCCGGGGGCFGGGGGGGGGGD@FEGGGGGGGFGGGAFGGGGGGE;CFE+<7FFG7F7FFCFF=FBCFFFG<CF@:4@FGGDEGGGDDEEEGCDFFFGGGFAFFGGFC8?E>CEGF<GGFGGGGGFDGDC@9C0GGGGGGGGGFE?ECFFE?DGGFGA>GFGGGGF:7GGGGGGFFFFBFFE9>7EGDFEDFECGFCGGFEC,9GFC?GFAGGFAEAGEF@,,FCGF@GGGGGFGF9FFGFFF9FGGGGGF@GGGDGFFC,C@GEGGGGEGGGGGEFFGGFFF<GGFFCFGGCCCCC
@GSLB 259
TAGGGAATTCTCGTCAATGGGGGGAACCCTGAACGAGCAATGCCGCGTGAGTGAGGAAGGTCTTCGAATCGTAAAGCTCTGTTGTAAGAGAAAAACGGCACTCATAGGGAATGATGAGTGAGTGATGGTATCTTACCAGAAAGTCACGGCTAACTACGTGCCAGCAGCCGCGGTAATACGTAGGTGGCGAGCGTTATCCGGAATGATTGGGCGTAAAGGGTGCGTAGGTGGCAGATCAAGTCTGGAGTAACAGGTATGGGCTCAACCCGTACTGGCTCTGGAAACTGATCAGCTAGAGAACAGAAGAGGACGGCGGAACTCCATGTGTAGCGGTAAAATGCGTAGATATATGGAAGAACACCGGTGGCGAAGGCGGCCGTCTGGTCTGGATTCTGACACTGAAGCACGAAAGCGTGGGGAGCAAATAGGATTAGATACCCT
+
GGGGGFGGGDEFGDCFGGGGFGGGGGGGGGGGGGGGGGGGGGGGGGGGGGGGGFGG<EGCEGGGGF@<DEGFGGGGGGGGGFGGF9@FFGGGGGGGGGGFDCFCEFGG>FFCEFGG<DFGCFGGGGGGGGGGGGGGGGGFGGGGFGGGGG>F>GGGGE67FFGGGGGGGGEGGGGG:CFGFG@CFGEFGGG;FCEEFCGGGGG8AEF.FEEGGEGEFFEE8DGGGGGGFFF@EC;8,FFGGGGGFGC:F?#FFCFFFFFGF>+GEGGGGFGGFGFFFFGGFADFFAFFGFE<9FAA,FFFGGGGGGGGFCEEFEAF<8FFGGCGFFF@CGDFE,AFGGGGFFC,F<FFC,GFGFCFF@FEFCFFFFEGGGGGGEFEFGGFCGGGGFFGGGGGGGFEGGGGGGGEFGFAGGGGGGGGF8FCGFCFFGGGGGGDGGGGCCCCC
@GSLB 260
TGGGGAATATTGCACAATGGGCGCAAGCCTGATGCAGCGACGCCGCGTGCGGGATGACGGCCTTCGGGTTGTAAACCGCTTTTGATCGGGAGCAAGCCCTCGGGTGAGGGTACCTTTCGAATAAGCACCGGCTAACTACGTGCCAGCAGCCGCGGTAATACGTAGGGTGCAAGCGTTATCCGGAATGATTGGGCGTAAAGGGCTCGTAGGCGGTTCGTCGAGTCCGGTGTGAAAGTCCATCGCTTAACGGTGGATCTGCGCCGGGTACGGGCGGGCTGGAGTGCGGTAGGGGAGACTGGAATTCCCGGTGTAACGGTGGAATGTGTAGATATCGGGAAGAACACCAATGGCGAAGGCAGGTCTCTGGGCCGTTACTGACGCTGAGGAGCGAAAGCGTGGGGAGCGAACAGGATTAGATACCCT
+
CFEFGEGGGGGGGGFGGDFGGGGGGGDGGGGGGGGGGGCGDGD@FGGGGEGGEGGFFCEEFGGGGGGGGEGFFGGGGEDEGFGFGGFGGGGEEFF=FFF8FFGGCCBF,@FGFGFFEFCFGG>FCFF@CEEFFGGGDCF*>FCB>,CFGGFGC@CFGC9,,=?FF@0:FGF588C3812<+:C:EF*FECE?@CE9?:<??/*;8;/>GGDCE?*CE:CC0CC=FEC?BEFF9EBC4:=GF?<GFFGGFFF@?A>59@B>C+F8D:GGEFDCCGGGECG<G;?GGFD=+GGGFGFCGGFE<@=FC+8GFEEEACGFGGE<GGGGF<9FCF@F:,F<GGGGFFDGFF7GGGGFFACC,FF8GFGFBGGF@@GF@GGGGGGGGGGGGGGGGGGGGGGGGGGGGGGGFFF<FDGGFA9GFFCCCCC
@GSLB 49552
TGGGGGATATTGCACAATGGGCGCAAGCCTGATGCAGCGACGCCGCGTGCGGGATGACGGCCTCCGGGTTGTAAACCGCTTTTGACTGGGAGCAAGCCCTTCGGGGTGAGTGTACCTTTCGAATAAGCACCGGCTAACTACGTGCCAGCAGCCGCGGTAATACGTAGGGTGCAAGCGTTATCCGGAATTATTGGGCGTAAAGGGCTCGTAGGCGGTTCGTCGCGTCCGGTGTGAAAGTCCATCGCTTAACGGTGGATCCGCGCCGGGTACGGGCGGGCTTGAGTGCGGTAGGGGAGACTGGAATTCCCGGTGTAACGGTGGAATGTGTAGATATCGGGAAGAACACCAAGGGCGAAGGCAGGTCTCTGGGCCGTCACTGACGCTGAGGAGCGAAAGCGTGGGGAGCGAACAGGATTAGATACCCT
+
FGGGGGGGFGGGGGGGGGGGCFGGGGGGGGGGGGGGGGGGGEGGCFEGCGGGGDGGGGDGEGGGGGGDGGGGGFGGGGGGGGGFGGFGGGGGGGGGGGGGGGGGGGGGGGGDGGGGDGGGGGGGFGFGGGGGGGGCGGGG@GGGGGFG@GCGGEDGCFCGFGG79CCFEFGGFF8CCEEDFGGGGCGGGGFGEFGGGEE@CFGGGFGGGGGDFGG>8EDECCEGEGGGGGGCCGGGFGDGF?FCGFFGGGGGFFE>-DGGGGGGGGDGC>FEEDGGF<EGGEFGGCGGGGGGGFFFF9FFBCF77GDDGGF?+EDGGGGGGGGGGGGFFF@+@BGGFGFGGGGFGGFD@,GEGGGFFE8GGFF8CGGGGEDDGGGGGGGGGGGGFGGF:GEGGGGGGGGGGGGGGGFCGGGGGGGGGGGGC9B9@
@GSLB 262
TGGGGAATATTGGGCAATGGGGGGAACCCTGACCCAGCAACGCCGCGTGGAGGAAGAAGGTTTTCGGATCGTAAACTCCTGTCCTTGGAGACGAGTAGAAGACGGTATCCAAGGAGGAAGCCCCGGCTAACTAAGTGCCAGCAGCCGCGGTAATACGTAGGGGGCAAGCGTTATCCGGATTTACTGGGTGTAAAGGGAGCGCAGGCGGTGCGGCAAGTCTGATGTGAAAGCCCGGGGCTCAACCCCGGGACTGCATTGGAAACTGTCGTACTTTAGTATCGGAGAGGTAAGTGGAATTCCTAGTGTAGCGGTGAAATGCGTAGATATTAGGAGGAACACCAGTGGCGAAGGCGGCTTTCTGGACGATAACTGACGCTGAGGCTCGAAAGCGTGGGGAGCAAACAGGATTAGATACCCT
+
CF<CFCEFGFCFFGDCGFFGFGGGGEFBFDEF8FGGGGFFBEG+FGFFCEEGDDFFFGFF3<EFGGGG@EFFGGG,@FG9F;>FCE>DGFF<>FGGGGFGGG8<ECFG,<CFF+<FGEGGGFB@CCC*=F8,?,?%:ACFFGGG>FE>EE5CE8<C@-,AA?E>>C:F>E<CCGG;FAAGGFF@<EFF:;9<:<FFC>51:/CE>?EGC:<FF;EFGGGCA/GF<DFEGFEC@8?EGF:;FC<>8CBCEE3=DBFD@=FCB9GGGG<EEC>80#/F>A+C>EDGCGCEE9FFFA,8GFFFB,<D7FB+FGGGFECDFEEFGGGGGGGGDGGDEGGFFCGGF:GGGGGGGGGF<FFFC,CFB<CC;<FFFGGGGGGGGDEEGGFFAF@7GGGGGGFC,GGCGGGGGGGGFGGGGCCCCC
@GSLB 91089
TGGGGAATATTGCACAATGGGCGCAAGCCTGATGCAGCGACGCCGCGTGAGGGATGGAGGCCTTCGGGTTGTAAACCTCTTTTATCGGGGAGCAAGCGAGAGTGAGTTTACCCGTTGAATAAGCACCGGCTAACTACGTGCCAGCAGCCGCGGTAATACGTAGGGTGCCAGCGTTATCCGGAATTATTGGGCGTAAAGGGCTCGTAGGCGGTTCGTCGCGTCCGGGGTGAAAGGCCATCGCTTAACGGTGGATCCGCGCCGGGTACGGGCGGGCTTGAGTGCGGTAGGGGAGACTGGAATTCCCGGTGTAACGGTGGAATGTGTAGATATCGGGAAGAACACCAATGGCGAAGGCAGGTCTCTGGGCCGTTACTGACGCTGAGGAGCGAAAGCGTGGGGAGCGAACAGGATTAGATACCCT
+
DGEAFFF@EFGGGGGGGGAFG<FFGGCFGGFGGGFGGGGGD>FGGGGFG:?FFEGGGGGGEGGGGGGGGDGGGGDFGGGGGFGGGFFGGGGFDFFGFGDGGGGGEFGFCFGFFFFFGGGGGFFGCGF7BG@*@FCBFGGGGGGFFF:FEE7CE7*;;F>C5FEE:8F>1FF9CFE?GGGGGG:<5F8FF:/;8EEGGGGG>GDFEEEGGE5CD>E>GGCE:C8C=#FDGCCGC**=:6?CC8=CBGGGGGEFEC6CDE@CFEDGGGGG<FDC<8GCGGGGEGGFGGFAC,,,C,CF?<CCE:DGFE9F@+?CA?<C,EB,FGGGFC4=F7FBEAF9GEFFGFCF7GF7FFC,GGF?FCC,GF>GGFC7GGFGGCGF7GGFGGFDBCBC,F7GGGGEF:GGGGGGEDECB<GGGFEGCCCCC
@GSLB 100723
TGGGGAATATTGCACAATGGGCGCAAGCCTGATGCAGCGACGCCGCGTGCGGGATGACGGCCTTCGGGTTGTAAACCGCTTTTGATCAGGAGCAAGCCTTCGGGTGAGTGTACCTTTCGAATAAGCACCGGCTAACTACGTGCCAGCAGCCGCGGTAATACGTAGGGTGCAAGCGTTATCCGGAATTATTGGGCGTAAAGGGCTCGTAGGCGGTTCGTCGCGTCCGGTGTGAAAGTCCATCGCTTAACGGTGGATCTGCGCCGGGTACGGGCGGGCTGGAGTGCGGTAGGGGAGACTGGAATTCCCGGTGTAACGGTGGAATGTGTAGATATCGGGAAGAACACCAATGGCGAAGGCAGGTCTCTGGGCCGTTACTGACGCTGAGGAGCGAAAGCGTGGGGAGCGAACAGGATTAGATACCCT
+
FGGGGGGGEFFGGGGGGGG?FGGGGG7FGGGGGGGGGCFFGGGGEGCGGGFGGEGGGGGGGDFGGFEEGGGGGGGGGGGGGGGGG9FGGFGDGFGFF+FFGGGGBCFGGEFGGGGGGG7>FGBGGGGFF:F7FGDFGGGGGFGGGGGGFFG7@FG4GEGGC@?FFFFE=EFCGFG@CEFFFEG5EGCFG>GFCFEGGGGGECCGFGEGFDCEGEEGGGGGGEGGGF>:ECGFFGGBF@F9@DDGBFCCGGGCFFC>E:DGGGGGFFGGGGGEGGFG/GGGGCFFGGGGGGFFBGF9FFGGGEFDGCGGGFCCGGGGGFFFF<@DFDAFC+@C>GGGGDFFC,GGFFGDGF7GGGGGGGGGGGGGGGGGGGGF<FGGGGGF@FGFEFF@FFFCGGGGGGGGGGGGGGEEGGGGGGGGFEBCCCC
@GSLB 51802
TGGGGAATATTGCACAATGGGGGAAACCCTGATGCAGCGACGCCGCGTGAAGGAAGAAGTATCTCGGTATGTAAACTTCTATCAGCAGGGAAGATAATGACGGTACCTGACTAAGAAGCCCCGGCTAACTACGTGCCAGCAGCCGCGGTAATACGTAGGGGGCAAGCGTTATCCGGATTTACTGGGTGTAAAGGGAGCGTAGGCGGCGGAGCAAGTCAGAAGTGAAAGCCCGGGGCTCAACCCCGGGACGGCTTTTGAAACTGCCCTGCTTGATTTCAGGAGAGGTAAGCGGAATTCCTAGTGTAGCGGTGAAATGCGTAGATATTAGGAGGAACACCAGTGGCGAAGGCGGCTTACTGGACTGACAATGACGCTGAGGCTCGAAAGCGTGGGGAGCAAACAGGATTAGATACCCT
+
GGGGGGGGGGGGGGGGGGGGGGGGGGGGGGGGGGGGGGGGGEGGGGGGGGGGGGGGGGGGGGGGGGGGGGGGGGGGGGGGGGGGGGGGGGGGGGGGGGGGGGGGGGGGGGGGGGGGGGGGGGGGGGGGGGGGEGGGGGGGGGGGGGGGGEGCFFFFGGGGGGDGGFGGGGGGGGEGGCGGGGGGGGGGGGGGGGGGGGGGGGFGGGGGGGGGGGGFGGGGGGGGGGGGGGGGGGGGGGGGCFGGGGGGGGGGGGGCGGGFGGGFGGGGGGGGGGGFFBGGGGGGGGGGGGGGGGFFCFCGFGGGGFCGGGGGGGGGGGFFEGGGGGGGF9GGDGGGDGGGGGGEGGGGGGGGGGGGGGGGGFGGGGGGGGGGGGGGGGGGGGGGGGGGGGGGGGGGGGGFDGGGGGGGGGGCCCCC
@GSLB 87588
TGAGGAATATTGGTCAATGGACGAGAGTCTGAACCAGCCAAGTAGCGTGAAGGATGACTGCCCTATGGGTTGTAAACTTCTTTTATACGGGAATAAAGTTTGCCACGTGTGGCTTTTTGCATGTACCGTATGAATAAGGATCGGCTAACTCCGTGCCAGCAGCCGCGGTAATACGGAGGATCCGAGCGTTATCCGGATTTATTGGGTTTAAAGGGAGCGTAGGCGGGGTATTGAGTCGGTTGTGAAAGTTTGCGGCTCAACCGTAAAATTGCAGTTGATACTGGTATCCTTGAGTGCAGCATAGGTGGGCGGAATTCGTGGTGTAGCGGTGAAATGCTTAGATATCATACAGAACACCGATTGCGAAGGCAGCTTACCAAACTATATCTGACGTTGAGGCACGAAAGCGTGGGGAGCAAACAGGATTAGATACCCT
+
GGG9EFFFGGGGGGGAFGFGGGGGGGGGGGGFGGGGGGGGGGGGGGGGGGGGGGGGGCFFFGFGGGGGGGGGGGDGGGGGGGGGGGGGGGGFGGG9,CFE<FFGGFGGGGGDGFF<EEGGGAFFFGG@GFFGDFFGGGGGGCD=GGGFGGGGGGFGCFDEGGGFEG@CFGGGGFD5@CGGEF<CGDGGGF@FGFGGCFFFGF<EFGGGGC@8GDFFGGGGDCF0EGEG#?EE>GFCE@GGFGGGFGGGGGGGFEFFEGFFFGGGGGGFGFGGGGGFFBGGFGFFF?4=C,,,98AAADCBFGGGFF::B,9FFGGGGFDGEGGFEF7FCF<<EFF@F9CFGFE<CFF<C,CAC@7GGGGGEEDGGGGGFEFGGGEF@,FFF9GEGF9GGGDGEFFGF@CFFGDGGGGCC<DGGGGGGGGFEDFEGFGFFFGCCCCC
@GSLB 110794
TGGGGAATATTGCACAATGGGGGAAACCCTGATGCAGCGACGCCGCGTGAAGGAAGAAGTATCTCGGTATGTAAACTTCTATCAGCAGGGAAGATAGTGACGGTACCTGACTAAGAAGCCCCGGCTAACTACGTGCCAGCAGCCGCGGTAATACGTAGGGGGCAAGCGTTATCCGGATTTACTGGGTGTAAAGGGAGCGCAGGCGGTGCGGCAAGTCTGATGTGAAAGCCCGGGGCTCAACCCCGGGACTGCATTGGAAACTGTCGTACTTGAGTATCGGAGAGGTAAGTGGAATTCCTAGTGTAGCGGTGAAATGCGTAGATATTAGGAGGAACACCAGTGGCGAAGGCGGCTTACTGGACGATAACTGACGCTGAGGCTCGAAAGCGTGGGGAGCAAACAGGATTAGATACCCT
+
GGGGGGGGGGGFFFGGGGGGGGGDGG8EFGGGGGGGGGGEGGGCFGGGGDFGFF@FFGFGFFGGGGG@EFGGGGGGCGG9EBE<F8?FGGGGEFA,9FFEGGGEGGFGFCAAE<,C<,BFGGGGG7FDE9B<=D8FGGGGD<B<388FGGGFFGFA;DFFECC;FFFGFFGG9FCGGGDEEG9FCBFC+C<FF:<CEDBCCEEGGGG>2@FCE;?69A<<<FFCF@CDD;.FEGD59FGGCF.FDGGGGGFGC9DC6DAGGGG=:@C==FAFFF@44<A57<3GGFCGGGGF<=?F8FB,AGGF@7EEEDFE?,,GGGGGF9DE,C,,FE<GEFF<E<EBCCGGGFCECGFFECCC@7CFCCF@<FFDGFFF8GGDF:GGGGGFEEECGFFD,E9F@<C6GFGGFE9GGGFCC?CC
@GSLB 268
TGGGGAATATTGCACAATGGGCGCAAGCCTGATGCAGCGACGCCGCGTGCGGGATGACGGCCTTCGGGTTGTAAACCGCTTTTGATCGGGAGCAAGCCTTCGGGTGAGTGTACCTTTCGAATAAGCACCGGCTAACTACGTGCCAGCAGCCGCGGTAATACGTAGGGTGCAAGCGTTATCCGGAATTATTGGGCGTAAAGGGCTCGTAGGCGGTTCGTCGCGTCCGGTGTGAAAGTCCATCGCTTAACGGTGGATCTGCGCCGGGTACGGGCGGGCTGGAGTGCGGTAGGGGAGACTGGAATTCCCGGTGTAACGGTGGAATGTGTAGATATCGGGAAGAACACCAATGGCGAAGGCAGGTCTCTGGGCCGTTACTGACGCTGAGGAGCGAAAGCGTGGGGAGCGAACAGGATTAGATACCCT
+
CFFGEBFFCGGGGGGGGGGDFGGGGGGGGGGGGGGGGGGGGGGEFECFFGGGEGDGGGGEBE7FGGGGFE7BEGG<FGG=+DCE:A?F@FEFDFFGGF@FGGGGFGGEAEFFFDFGD><CFGGGGCB8F@FGGGGGEGCG+FFFGFGF88BFDEE6<<<:F3?<CEG:FFGE81@;**;:)AF<CGGGGCEGG>E1EECGGGGGFEGEGE9CE<EGGF=EEC>'>CE2>121<CGFGFFF?CCFECFCFE8CFF>:GGEFCEFDGCC?GF=59-F>FACED.GEF@FGFFFF?B,9GGFGECGGGFCGGGF@,CGFFE<DGGGGGGEF:GGGFFGGGGFB8GGF<DDGGEFFGGGGFFF8F8FEGGGGGGGGGGGEGFGFGGGGGGGGGGGGGGGGGGGGF@GGGGGGGGGFEFGFF<C@CCC
@GSLB 86271
TGGGGAATATTGCACAATGGGGGAAACCCTGATGCAGCGACGCCGCGTGGAGGAAGAAGGTCTTAGGATTGTAGACTCCTGTTGTTGAGGAAGATAATGACGGTACTCAACAAGGAAGTGACGGCTAACTACGTGCCAGCAGCCGCGGTGAAACGTAGGTCACAAGCGTTGTCCGGAATTACTGGGTGTAAAGGGAGCGCAGGCGGGAGAACAAGTTGGAAGTGAAATCCATGGGCTCAACCCATGAACTGCTTTCAAAACTGTGTTGCTTGAGTAGTGCAGAGGTAGGCGGAATTCCCGGTGTAGCGGTGGAATGCGTAGATATCGGGAGGAACAGCAGTGGCGAAGGCGGCCTACTGGGCACCAACTGACGCTGAGGCTCGAAAGTGTGGGTAGCAAACAGGATTAGATATCCT
+
EGGGGCEEAE@FGGFFF,FDFCFFEFGCF8FF9EFFFFGGGG+CCEGGDEGGGGGG?EEFEEE9,CFCEGCGGCFFG8FGF9EEEGGGFC<BEFDFFGGFFEEFGGCFEGCEGCFFGGFCGE:CE++B8DFD+:,>7FFDDGGG:7FEFD>ACFD:A<F<,@FCCEG71*<1CC>GCCF=F995:<=CFFFCBF<CC<1B<<C,?EE7B??=>CEA>2FFCAD=<;CA$?C9CGFGCGEFGE@=<EFC)<:EE:EFGF?FFCF/,A3#BFFD/FA79FGGCF9GGGGGGGGFC@F@CC=E<F=:B>>:,,,,CC=DGF@AFC7CB7,FA@E@@9:<-,8F@,F<C@67EDF?GFE@F,8FE8FGFAEF;B-GDF<@FC@<,FFEFFEEGGGGGFGFECF@F<EF<E<FEC,8,BA8
@GSLB 270
TGGGGAATATTGCACAATGGGCGAAAGCCTGATGCAGCGACGCCGCGTGAGCGAAGAAGTATTTCGGTATGTAAAGCTCTATCAGCAGGGAAGATAATGACGGTACCTGACTAAGAAGCACCGGCTAAATACGTGCCAGCAGCCGCGGTAATACGTATGGTGCAAGCGTTATCCGGATTTACTGGGTGTAAAGGGAGCGCAGGCGGTGCGGCAAGTCTGATGTGAAAGCCCGGGGCTCAACCCCGGTACTGCATTGGAAACTGTCGTACTAGAGTGTCGGAGGGGTAAGCGGAATTCCTAGTGTAGCGGTGAAATGCGTAGATATTAGGAGGAACACCAGTGGCAAAGGCGGCTTACTGGACGATAACTGACGCTGAGGCTCGAAAGCGTGGGGAGCAAACAGGATTAGATACCCT
+
FFGGGFGDFFGGGGGFE@@FFGGGGCGGGGGGGGGGGGGGGGGGGGGGGGGGGGGEFFGGGGFGGGGGGFFGGGGGGFGGGGGGGCGFFGFGGGGGAFGGG@+=BFFEGGGGGGGGGGGGGFGCGGGGGGGGCFC@CF<FGCFGGGGGGGGGGGFF?;FG>GGGGGFGCFGGGGCFEGGGC=FFCGGC@BFFGFEFDGFDEGGGGGGGE<C8;CE:9E?FGGGCFGCGGGEFGGGGGFGGGGGGEGFGEGFGAFEFGFFGGGFFGGFFFFGG8F@@CAGEBEC8CGF+FBFCFFE@GFC?FGGGGEC<9GGGFEGDGGFC,59FCG@F,<GFGFFGGGGGGFFEFEGGDGGGGGGGGGGFGFFGGGFGGGEFFDCGGGGGGGFFCGF7GGFGFGFGGGGEGFFE9GGGGGFBC@A@
@GSLB 65736
TGGGGAATATTGCACAATGGGGGAAACCCTGATGCAGCAACGCCGCGTGAGTGATGACGGCCTTCGGGTTGTAAAGCTCTGTTTTCGGGGACGATAATGACGGTACCTGACTCAGAAGCCCCTGCTAACTACGTGCCAGCAGCCGCGGTAAAACGTAGGGGGCAAGCGTTATCCGGATTTACTGGGTGTAAAGGGCGCGCAGGCGGTGCGGCAAGTCTGATGTGAAAGCCCGGGGCTCAACCTGGGGACTGCATTTGAAACTGTCGTACTTGAGTATCGGAGAGGTAAGTGGAATTCCAAGTGTAGCGGTGAAATGCGTAGATATTTGGAGGAACACCAGTGGCGAAGGCGGCCTGCTGGGCGACAACTGACGCTGAGGCGCGAAAGCGTGGGGAGCAAACAGGATTAGATACCCT
+
DEFGGGGGGGGGGGGGGGGFGGG+@FGGGFFFG,CFEFEGECGGGGGGG:C,EEGGGCGGGGGGGGGGGGGGGGG<,5EF<E-BFG+C@GEGGGCF7@FGG+:F++55<33,3D,3CAD88F#BF>8C:38DF#DC4F>4@&8GGF>F29<*8>@4(CCC<>F8E><<+**/*5F@=3+<</+C8<+:D<2***4)**GGC75CF=**CDF,@C?,9?DCGGGFC@ECCC@*FGF@GGED@+3,<>3D9GGGFFF8C,AEF7C+@GCFCD<FDF@+8CBDGGGGF<5CGGFFFGGGFE,<GGGEGGF?FCGEC,,C@GGGGGGFCC,GFC,FCFDFCFECGGGGFECGFF7FD@EFGFC8,,C<<,GGGEFGGEC,B+8+,DGGGGGGGGGGFFFGGGEGGGGGGGGGGGGCCCCC
@GSLB 71577
TGAGGAATATTGGTCAATGGGCGCGAGCCTGATCCAGCCAAGTAGCGTGAAGGATGAAGGCTCTATGGGTCGTAAACTTCTTTTATATGGGAATAAAGTTTTCCACGTGTGGCATTTTGTATTTACCATATGAATACGGAACGGCTAACTACGTGCCAGCAGCCGCGGTAATACGGAGGATCCGAGCGTTATCCGGATTTATTGGGTTTAAAGGGAGCGTAGGGGGACATTTAAGTCTGTTGTGAAAGTTTGCGGCTCAATCGTAAAAGTGCAGTTGAAACCGGGTGTCTTGAGTACAGTAGAGGTGGGCGGAATTCGTGGTGTAGCGGTGAAATGCTTAGATATAAGGAAGAACTCCGGTGGCGAAGGCAGCTCACTGGACTGCAACTGACGCTGATGCTCGAAAGTGTGGGTAGCAAACAGGATTAGATACCCT
+
EF9FGGGG,FFE,,CFFGGG,@FC@FGDGGFG,6CFGF@F8F@,CFGGGGFFFGGGGEFGCG,FCCF@EC=+8EFGGG99?FG<<@,99F<FF,F9FE,C,AEE<,BFF,++9,C?5,,9,C,5BF<9A=ED<A,<,<CF+5B+@3FCE3*?@<76GG>>>EAF:@EFFC;81,F??C+'53<F:FDFG=.=<>FFFC9C8>GF8CC;CCFCF7E;*=>*=11,C@3,,,,D@,B@4,B,GGGGGGFF>33++>B:C+E@+GE<C3D?,FFCDAC<97FF@+F<F=E8E8GGFFC5GFA,CFFFB+@:C,GEFEFC4C7=GFGGGGGGGGGGGGFE,9GGGGFFC,,<GGGGGFC7C79,,,GGGFGGFE,FFFC<GGFFCGGFCGGGGGF@,CGGGGGFFGGGGFF@EGGGGEE,F<GGGGGF9GGGGDGCCCCC
@GSLB 70734
TGGGGAATATTGCACAATGGGCGCAAGTATGATGCAGCGACGCCGCGTGCGGGATGACGGCCTTCGGGTTGTAAACCGCTTTTGATCGGGAGCAAGCCTTCGGGTGAGTGTACATTTAGAACAAGCACCGGCTAACTACGTGCCAGCCGCCGCGGTAATACGTAGGGTGCAAGCGTTATCAGGAACTATTGGGCGTAAAGGGCTCGTAGGCGGTTAGTCGCGTCCGGTGTGAAAGTCCATCGCTTAACGGTGGATCTGCGCCGGGAACGGGCGGGCTGGAGTGCGGTAGGGGAGAGTGGAATTCCCGGTGTAGCGGTGGAATGTGTAGATATCGGGAAGAACACCAAGGGCGAAGGCAGGTCTCTGGGCCGTTACTGACGCTGAGGAGAGAAAGCGTGGGGAGCGAACAGGATTAGATACCCT
+
FC,C7BCDDFFCDEFGFGFC,<FF7E:,,CEFGGAFGGEG6FCEGFDG77+6@CCFG9FC>CGFGGGCAF>FGFE-=@C@EBF,8@,++CFGGGGG7+:BF++:>++,<,@3,,@@F,@<CC@FC@CC>**@:CE@;DF>>8*>F7C+C=8/1??FF:>C,<47<;052=F:FG***;C7#F869&<<CCFEE8FCC8?GE:#:A?CC>>=B=?C:680/$CC88EACC#GFF<?AD@E?/D;>/C45149E>@<:CFF:E4FD3#><:GGB>98D>@FCF-FDC=+?@,GCE4?,FFAEA7GGB=EE,F:B+DGEE<,,FFC,GFCADC@6:EFDF?F?:,EFAF+,CF,GEDFFF@F8C,,GGF@@+8@@6FGF7B7E,FCGFFC,CGGGGGDGGGGGFGF;<FDGGGGGGGGGFGCCBAC
@GSLB 274
TGGGGAATATTGCACAATGGGCGCAAGCCTGATGCAGCGACGCCGCGTGCGGGATGACGGCCTTCGGGTTGTAAACCGCTTTTGATCGGGAGCAAGCCTTCGGGTGAGTGTACCTTTCGAATAAGCACCGGCTAACTACGTGCCAGCAGCCGCGGTAATACGTAGGTGGCGAGCGTTATCCGGAATCATTGGGCGTAAAGAGGGAGCAGGCGGCCGCAAGGGTCTGTGGTGAAAGACCGAAGCTAAACTTCGGTGAGCCATGGAAACCGGGCGGCTAGAGTGCGGAAGAGGATCGTGGAATTCCATGTGTAGCGGTGAAATGCGTAGATATATGGAGGAACACCAGTGGCGAAGGCGACGGTCTGGGCCGCAACTGACGCTCATTCCCGAAAGCGTGGGGAGCAAATAGGATTAGATACCCT
+
FGGGG,BFFGGGGGGGGGGCFGGGGGGGGGGGGGGGGG:CBFGGGGGGGGGGGGGGGGGE@FGGGGGGFEG:FGGGGDEEE7=D@FBFGDGGGFFFGGCFGGGG<FFF>DFGGGG9FFGEGFGGCAFFGEEG7F,F<FFFFGFCGGGGD:FGGGCFGGGGGGFCFGCFGGG>EGG*/8*+3C5*:EGDCFE?FG**:85<9CCE5EG.FGGCEEEE5,B2FCA@EF97C36?FE@FCF>?CDDGFGGGGF;GG::7GGFCFF@;FFGGFEGDGGF09CGGGGEDG,,<9FB+:7FFF?8BBGGGCFFDCF7EDGGGGFBCB7CFGGFEFFFFGGGFFF7FFGGFDGEFB,GGDGEE@@7GFEFF@DF:FCGGFCFB7FFFGGGGGGGGGGGGGGGF;DDDAGGGGGGGGGGFFEECFB<@CA
@GSLB 76691
TGGGGAATATTGCACAATGGGGGAAACCCTGATGCAGCGACGCCGCGTGAGTGAAGCAGTATTTCGGTATGTAAAGCTCTATCAGCAGGGAAGATAATGACGGTACCTGACTAAGAAGCACCGGCTAAATACGTGCCAGCAGCCGCGGTAATACGTATGGTGCAAGCGTTATCCGGATTTACTGGGTGTAAAGGGTGCGTAGGTGGCAAGGCAAGTCTGAAGTGAAAATCCGGGGCTCAACCCCGGAACTGCTTTGGAAACTGTTTAGCTAGAGTACAGGAGAGGTAAGTGGAATTCCTAGTGTAGCGGTGAAATGCGTAGATATTAGGAGGAACACCAGTGGCGAAGGCGACTTACTGGACTGCTACTGACACTGAGGGACGAAAGCGTGGGGAGCAAACAGGATTAGATACCCT
+
FFC8CEEFGFFFGGGGGCG?FDGGGGGGEFFFFFAFFGEFGGG7FEG=CDFGGCGC8FFGGGGFGFGGGGGFFGGCFGGGGGGGGGGDFGGGCFGGGGGGGGGGGCFA9FFGGGGDBFGC<FGGGGFGGGDGC<C<F9C?CF8FEFEEGD>-@FFCF4GCA@CFFFC;GC@CGCFGEFEGGGFEFGFGFFGGFGGGCCFEBBFFFFGF=>FC4<F@CEGGFFGGFGGFFFFGGGGCDF@CDC?GFBB?EGFFFCFEF<ECFCEGAGFE0EFACGGGF:F<<?8FEE<F9EEFDC9EE=FFF,@DEC:CAC,<@CEF:,DFGGGGGGGFEECC@6@FCCGGGF@@F@6:@:EC,CGGGFF@E99GEDC9GFF<<DGGGF@,FFEDEGGGGGGDF9GGF@AF@CE;,GE9FE@@CCCC
@GSLB 276
TGGGGAATATTGCACAATGGGGGAAACCCTGATGCAGCGACGCCGCGTGAGCGAAGAAGTATTTCGGTATGTAAAGCTCTATCAGCAGGGAAGAAAAAAATGACGGTACCCGACTAAGAAGCCCCGGCTAACTACGTGCCAGCAGCCGCGGTAATACGTAGGGGGCAAGCGTTATCCGGATTTACTGGGTGTAAAGGGAGCGCAGGCGGTGCGGCAAGTCTGATGTGAAAGCCCGGGGCTCAACCCCGGGACTGCATTGGAAACTGTCGTACTTGAGTATCGGAGAGGTAAGTGGAATTCCTAGTGTAGCGGTGAAATGCGTAGATATTAGGAGGAACACCAGTGGCGAAGGCGGCTTACTGGACGATAACTGACGCTGAGGCTCGAAAGCGTGGGGAGCAAACAGGATTAGATACCCT
+
GGGG@@FEFGGGGGFFGGDGGGGGGGGFFGCFGGDA@EEFGGEGCFGEGGGGGGGEFGGFG99FEEF=AEFGFEFFFFFGDFGGFGGGFFFGCFFGGGEGFGGGGD@<FEGEGCCCFGGGGCFGGGDGGGGGGGGGGGGGFCFGGGGGCEGFGGGGGGCGEGGGDGEGFDGG5E=FFGGGC:?FG2GCF9ECF:<F9BC>CEGCCGGGCGCFFEE>C><CGGGGGGGGGGGGGGGG2GGCFB@CFGCDGGDEFG,FD<C@FFGFCFFCGFF9GGFE+7FEE8>:E=FE9EAGF?,FCFDF58EA,7GGGGFEFE,CFC=:,,;D<GDCGFCF?@C,@GFDFFEECCDGGEF@CEA9GFADF@,EDF9GGFFECB+C,GFGGEFGGGGGGGGGGGFFGGGGGGGGGGGGGGGFFFCCCCC
@GSLB 277
TGGGGGATATTGCACAATGGGGGAAACCCTGATGCAGCGACGCCGCGTGGAGGAAGAAGGTTTTCGGATTGTAAACTCCTGTCGTTAGGGACGATAATGACGGTACCTAACAAGAAAGCACCGGCTAACTACGTGCCAGCAGCCGCGGTAAAACGTAGGGTGCAAGCGTTGTCCGGAATTACTGGGTGTAAAGGGAGCGCAGGCGGACCGGCAAGTTGGAAGTGAAAACTATGGGCTCAACCCATAAATTGCTTTCAAAACTGCTGGCCTTGAGTAGTGCAGAGGTAGGTGGAATTCCCGGTGTAGCGGTGGAGGGCGTAGATATCGGGAGGAACACCAGTGGCGAAGGCGACCTACTGGGCACCAACTGGCGCTGAGGCTCGAAAGTGTGGGTAGCAAACAGGATTAGATACCCT
+
GGFGGGGGFGGGGGGGGGGGFEGGGGGGGGGFGGGGGGGGGGGGGGGGGGGGEFGFFGGGFGFGGGGEGGGGGGGGGGGGGGGGGGGGGGGGGGGGGGGGGGGGGGGGGGGGGGGGGGGDGGGGG@G<F8GGGGCE?GGGFGGGGGFGCEEGFGGBFFEGGGG>GGGG>GGFGGGGGGFA?FGGGGEGFGGGGGGGGGGFGGGGGGEEFFFGGFGGGDE<CFGGGGGGGFG=FFGGGGGGGGGGCFFF:GGF$FGGCFFDFGGFGGFDFGGGGFFFFFDA=GFGGFGGGGGGGGFEGGGGGGGGGEGGGGGGEF7GGF9FFDGGEGGGFCGGGEGFFFEGGGFCFCFEGGGFCC<EFGGFGGGFGGGGGGGGGGGGGGGGGCGFGGGGGGGGGGGGGGGFGGGGGDFGEGFCCCCC
@GSLB 66991
TGGGGAATATTGCACACTGGGGGAAACCCTGATGCAGCGACGCCGCGTGAGCGAAGAAGTATTTCGGTATGTAAAGCTCTATCAGCAGGGAAGAAAAAAATGACGGTACCTGACTAAGAAGCCCCGGCTAACTACGTGCCAGCAGCCGCGGTAATACGTAGGGGGCAAGCGTTAACCGGATTTACTGGGTGTAAAGGGAGCGCAGGCGGTGCGGCAAGTCTGATGTGAAAGCCCGGGGCTCAACCCCGGGACTGCATTGGAAACTGTCGTACTTGAGTATCGGAGAGGTAAGGGGAATTCCTAGTGTAGCGGTGAAATGCGTAGATATTAGGAGGAACACCAGTGGCGAAGGCGGCGTACTGGACGATAACTGACGCTGAGGCTCGAAAGCGTGGGGCGCAAACAGGATTAGATACTCT
+
EFFFDCFGGFGGFGGF6,@FFDGGCFGGE8FEF9@FEFEGDE@CF+@6>FGG@FCFF8,99?F<FGGCDFFGGGGGGGGGGFGFGG<EFGGGGGGGGCFEGGFG7CGDGGGGGGFGGGAFGFCGGGEGEGGGGGFG:DF6@:FCFGGEEC>F<C=<FGFGGG9C<::F.CFFC;$CBFC8CEFGGGGDF?893GF@<CCE8+1EGGGEE:*CEGGGGF<<CF;AFCCE0C8CFGGFCEG5CBFF@>FG@8:/2<,#9B.@CF,@9<FC?&GG>GAE+7C<B?F>C,,8FB44,GGEEE<B5<CGFF==:45,9A,:CFGFC<9GFE9FCECFFC,?6<6CFCC,B669,,:ECFC,,DF8GDFFGF<FFE,FB8+8DC6,@:C6CE8GFC67CC+B@+DFCCFGFGGFEGFEAFCC<<-
@GSLB 279
TGGGGAATATTGCACAATGGGCGCAAGCCTGATGCAGCGACGCCGCGTGCGGGATGACGGCCTTCGGGTTGTAAACCGCTTTTGATCGGGAGCAAGCCTTCGGGTGAGTGTACCTTTCGAATAAGCACCGGCTAACTACGTGCCAGCAGCCGCGGTAATACGTAGGGTGCAAGCGTTATCCGGATTTAATGGGTGTAAAGGGAGCGCAGGCGGTGCGGCAAGTCTGATGTGAAAGCCCGGGGCTCAACCCCGGGACTGCATTGGAAACTGTCGTACTTGAGTATCGGAGAGGTAAGTGGAATTCCTAGTGTAGCGGTGAAATGCGTAGATATTAGGAGGAACACCAGTGGCGAAGGCGGCTTACTGGACGATAACTGACGCTGAGGCTCGAAAGCGTGGGGAGCAAACAGGATTAGATACCCT
+
FFGGGCFGCGGGGGGGGGFGEGGGGGGFGGGGGGGGGGDGGGGGGGGGGDGGGGCFGCGGCFGGGGGDFEFGGGG,FFGG7DFGDFAFEGG:>FGGD@8=FGFCB<DF,@FEFFFG9FFCF::F:F2>>B>G:FFEFGFC4DCCF:@8FGEEE856:BFGDF527<3GGCEDE9<);;ECC8A><C:F0A=?<CG=FF@@=E8D<FC:GG;GGE:<:FGGFGG=ECC;C=EACGEEFC@:CFF:.<<FC6F@?-C9DCD?@EGGF4GGGGEB9FGFFA9F>@+:CGEFFFFFAEGGFGGF<FFFFA,GGGGGGGGDGFCGGGGGFGGFFGFECFGGECGGFGFGGGGGGDGFEEECDGFGFECGFC66C,@GGGGGGGGGGGGGGGGGGGGGGEGEGGGGFGGGFGGGGGGF9GGGGGCC8CA
@GSLB 92989
TGAGGAATATTGGTCAATGGACGAGAGTCTGAACCAGCCGAGTAGCGTGAAGGATGACTGCCCTATGGGTTGTAAACTTCTTTTATATGGGAATAAAGTGAGCCACGTGTGGCTTTTTGTATGTACCATACGAATAAGGATCGGCTAACTCCGTGCCAGCAGCCGCGGTAATACGGAGGATCCGAGCGTTATCCGGATTTATTGGGTTTAAAGGGAGCGTAGATGGATGTTTAAGTCAGTTGTGAAAGTTTGCGGCTCAACCGTAAAATTGCAGTTGATACTGGATATCTTGAGTGCAGTTGAGGCAGGCGGAATTCGTGGTGTAGCGGTGAAATGCTTAGATATCACGAAGAACTCCGATTGCGAAGGCAGCCTGCTAAGCTGCAACTGACATTGAGGCTCGAAAGTGTGGGTATCAAACAGGATTAGATACCCT
+
AEAEECDGGDFGFFAEFGG@FGGF+@@CFFGCFGG@BBFFCFCFEGGGGGGFGGFC<C9F<AFFCFGGDCCCFGFGG9FFCEEEEGFEFEFDGC,CFCEFFF?FGGCDF=DFFEFGGGEDECFGGGCFFGGGGF8FFGCF9FGE77CF,,@BFFGC>9FCD8DDB>FE:FEGGGFDECC7@,FF=,DGEG8G<EB:4;4FFEGGCFGEFFFFFF@@C>CDC7<C:FFGFF<GFCC<@@C#AED=73,?-E<GF=DA8>@AFCE5:F8EGGFGB<E7F8<E<DE?5=<C,94,,FGGFE,,FDGGFBBDDE<E<CGGDGFEFFF>DF@GGGGFGGGEACEGFEF8DFEFDF@EC,FCDGGGGGFFFEFGGFCDFGGGGGGFGGFGCFEGGGDGFFGGFGFE<,C,FGGGGFDGGGGGGF9EFFFCGGEAECGCCCCC
@GSLB 281
TGGGGAATCTTGCGCAATGGGGGGAACCCTGACGCAGCGACGCCGCGTGCGGGACGGAGGCCTTCGGGTCGTAAACCGCTTTCAGCAGGGAAGAGTCAAGACTGTACCTGCAGAAGAAGCCCCGGCTAACTACGTGCCAGCAGCCGCGGTAATACGTAGGGGGCGAGCGTTATCCGGATTCATTGGGCGTAAAGCGCGCGTAGGCGGCCCGGCAGGCCGGGGGTCGAAGCGGGGGGCTCAACCCCCCGAAGCCCCCGGAACCTCCGCGGCTTGGGTCCGGTAGGGGAGGGTGGAACACCCGGTGTAGCGGTGGAATGCGCAGATATCGGGTGGAACCCCGGTGGCGAAGGCGGCCGTCTGGGCCGAGACCGACGCTGAGGCGCGACAGCTGGGGGCGCGCACAGGATTAGATACCCT
+
FF<FG@@EFGGFGEE@FCGFFF@@CEFFGGGGGDCCGE7FFGFG=FCFE7FC<B:F:><<+:F8>FFDGEFFE8<FE:EFC:F9F9FF7<CFCFF:F@FDGGGFGGGG?9CFFGGGGC?FGGGGGGGGGGGGG5E,;FGGGGGGGGGGGGGGFFGGCGGC8>EGGGGGGCEEFGGGGCC*<CCGDGCGGGGGGGGCEGCECEC>:ECEGGGGGGGGGCEGDDGGGEGFC=E>CGGGG:FEGGGC>EE;/:?:;CEEEF@EE5:7<48*<50)9F<71>EE7CF>FB>GGF9E383++>8:FGDCFC7@D5C,<+=F8+FEFF:+:@FBGFBE=>8++F7FB4:B,54,4+:6@7@,,F:C,F7E,66++@F:@,6,GGG@F<,<C,6E,:C@+:@@:,C<C,GGGGFGFGGGCCCCC
@GSLB 88150
TGGGGAATATTGCACAATGGGCGCAAGCCTGATGCAGCGACGCCGCGTGCGGGATGACGGACTTCGGGTTGTAAACCGCTTTTGCCTGGGAGCAAGACCTTCGGGGTGAGTGTACCTTTCGAATAAGCACCGGCTAACTACGTGCCAGCAGCCGCGGTAATACGGAGGGTGCAGGCGTTATCCGGAATTATTGGGCGTAAAGGGCTCGTAGGCGGTTCGTCGCGTCCGGAGTGAAAGTCCATCGCTTAACGGTGGCTCCGCGCCGGGTACGGGCGGGCTTGAGTGCGGTAGGGGAGACTGGAATTCCCGGTGTAACGGTGGAATGTGTAGATATCGGGAAGAACACCAATGGCGAAGGCAGGTCTCTGGGCCGTCACTGACGCTGAGGAGCGAAAGCGTGGGGAGCGAACAGGATTAGATACCCT
+
GGGFGCEGGEDGGGGGGG,;CAC7@@CFGGGGFGGGFFGG7CF7C7CF7,@CFGGGGGGE+@F,<CCFDBC:EFFD<7=+B<F,:C,,4+,3>F<D,:BDFF7F>FFGC<CCCADFF,EFC@C7DFECBFGGECDGG8>;FG:C:<F8=EDF,DFA>67CFFC3%<=FFF;*8<<+CCE7+,A8.109+FC*FEG5E>C@@GGC423FEE:EFG8:CC?2:ECE*:=CC9FFGCA9FFGGF=<57E59;@FG<F=/*7@?CB*EGGCCGEGGCDFFFCGGGGGGDGGGFDGFF<C9FEFF,,GFB7C=GGGGGGGGGGGGFFCCGFE,GGGF7GGGFAF,9FCGFGGGCGGGGGFGGGGFFFGFDFBGF@7GGGGGGGGGGGGGGFGE@EGFFCCGGGGGGFDGGGGGGGGGGGGGGGFGCCCCC
@GSLB 104785
TGGGGAATATTGCACAATGGGGGAAACCCTGATGCAGCGACGCCGCGTGAGCGAAGAAGTATTTCGGTATGTAAAGCTCTATCAGCAGGGAAGATAATGACGGTACCTGACTAAGAAGCCCCGGCTAACTACGTGCCAGCAGCCGCGGTAATACGTAGGGGGCAAGCGTTATCCGGATTTACTGGGTGTAAAGGGAGCGTAGACGGCAAGGCAAGTCTGATGTGAAAACCCAGGGCTTAACCCTGGGACTGCATTGGAAACTGTCTGGCTCGAGTGCCGGAGAGGTAAGCGGAATTCCTAGTGTAGCGGTGAAATGCGTAGATATTAGGAAGAACACCAGTGGCGAAGGCGGCTTACTGGACGGTAACTGACGTTGAGGCTCGAAAGCGTGGGGAGCAAACAGGATTAGATACCCT
+
EDFGGFFGGGGGGGGGGGGGGGGCGGGGGGGGGGGGGGGGGGGGGGGGGGG?C@FGGEGFDFGGGGGCGGGGGGGGGFGGGGGGGGGGGGGGGCFGGGGGGGGDFGEFG,BDFGGGGGGGGGGGGCGF>GFFDFCGGGGGGFFGGGGD6C>8FFFD>GFDGGGEGGFGFF<FGGGGG4CGGG,GGGGGGGGFCFGGGGGGFEGGFECGFGGGFGE@:FGGGFDFGGEFC:EGFGGGGFGFGGDFDFGGGGGFFCEFF>FFGEFCFGGFFBBFGGGG9GGGGGGGGGGFG@E?CFFGGCGGGGF@EGGGGGFCEGFF7GGGFFGGGGGGFAGGGGFFCGGGCDGFGGGGGGGEFGCDGGCDGGFGGGFGGGGFC,FGGGGGGFGGGGGGF?GGGGGGCFFDGFGGGGGGGGGCCCCC
@GSLB 284
TGGGGAATATTGCACAATGGGCGCAAGCCTGATGCAGCGACGCCGCGTGCGGGATGACGGCCTTCGGGTTGTAAACCGCTTTTGATCGGGAGCAAGCCTTCGGGTGAGTGTACCTTTCGAATAAGCACCGGCTAACTACGTGCCAGCAGCCGCGGTAATACGTAGGGCGCAAGCGTTATCCGGAATTATTGGGCGTAAAGGGCTCGTAGGCGGTTCGTCGCGTCCGGTGTGAAAGTCCATCGCTTAACGGTGGATCTGCGCCGGGTACGGGCGGGCTGGAGTGCGGTAGGGGAGACTGGAATTCCCGGTGGAACGGTGGAATGTGTAGATATCGGGAAGAACACCAATGGCGAAGGCAGGTCTCTGGGCCGTTACTGACGCTGAGGAGCGAAAGCGTGGGGAGCGAACAGGATTAGATACCCT
+
<FEAFFEFGGGGGGGGGGGDGGGGGGGGGGGGGGGGGGFGFFGGCFGGGGGGGFGGGGGGGGGGGGGGGGGFGGGGGGGGGGGDGFGGGFEFGFGFFDGGGFGGGEGFGFCBFFFGGGG7FGGGEGFGFDGGGGGGGG:FF@EFFFFGCCCECE>F>FGGFC8;<EFFGDGEE:CCG?CCCCCE:C:CGFGGCFG=GG>GGGDFG=CEEECEG>EGG8CECGDCEC8>;7FCGDGGF:C<@CDFF=C:FGGFFF:CGGFGE/GEECGGG:GDGGEF5FFGF@=.GFCGF@EC,EBFGFE?E:DGGCFFFE,CFFFGFFFGGGFDGGF9GGG@GGGGFEGGGGGFFA:7GGCFCFGGGGGFF@,F@GGGGGFFCGGGDGGGGGGGGFBGGGGGGGGGGGGGGGGGGGGGGGGGGGGFFECCCB<
@GSLB 74378
TGGGGAATATTGCACAATGGAGGAAACCCTGATGCAGCGACGCCGCGTGAGCGATGAAGTATTTCGGTATGTAAAGCTCTATCAGAGGGGAAGAAAATGACGGTAACTGACTAAGAAGAACCGGACAAATACGAGACAGAAGCCGCGGTCATACGTATGGTGCAAGCGTTCGCCGGATTTATTGGGTGTAAAGGGAGCGTAGACGGTTTTTTAAGTCTGATGTGAAAGCCCTGGGCTTAACTGCGGAACTGCTTTGGAAACTGTAGGACTTGAGTGCAGAAGAGGTAAGTGGAATTCCTAGTGTAGCGGTGAAATGCGTAGATATTTGGAGGGACACCAGTGGCGAAGGCGGTTGACTGGTCTGTAACTGACGTTGAGGCTCGAAAGCATGGGGAGCAAACAGGATTAGATACCCT
+
@,<8@FGCEFG<FGGGGGGC,,:BFF,CFGG<FF-FCF:FGGDB+BF@FEE,FGGGGGG,5CEFGDF?E7CFGGG-EFF,95-,<:,B=FGFGGGFF,?<CC+448:C,AF,,<A,C,,,B,@=++3,33>F++8+@FF<FBFGE@FE**>,@EF<C,?4)DA<<)48E;'#8,*+8?(<<,<FCG?CA?<8F@GGE=2*>;25::CC@,8,,@>69F>=9GGGFD=>>F:DFF<9GFA86+++CC,C,GEF<C,EC,5<A,8,,5,@A:,FCGFGGGF?5,?=:,,F?9C?@B5,F9<9GGCC@F7GGFFEEEF@CFFGFGGFC9,GCE<<,FGEGFCGF@GGGGFF@@,C,,,,CGDC,GGGGGGGGGGGFFFFGGFAFFEGGEFE-GGGGCGGF,GFGGGGGGGGGFEA6-CA
@GSLB 286
TGGGGAATATTGCACAATGGGGGAAACCCTGATGCAGCGACGCCGCGTGAAGGAAGAAGTATCTCGGTATGTAAACTTCTATCAGCAGGGAAGAAAATGACGGTACCTGACTAAGAAGCCCCGGCTAACTACGTGCCAGCAGCCGCGGTAATACGTAGGGGGCAAGCGTTATCCGGATTTACTGGGTGTAAAGGGAGCGTAGACGGATGGACAAGTCTGATGTGAAAGGCTGGGGCTCAACCCCGGGACTGCATTGGAAACTGCCCGTCTTGAGTGCCGGAGAGGTAAGCGGAATTCCTAGTGTAGCGGTGAAATGCGTAGATATTAGGAGGAACACCAGTGGCGAAGGCGGCTTACTGGACGGTAACTGACGTTGAGGCTCGAAAGCGTGGGGAGCAAACAGGATTAGATACCCT
+
FGGGGGGFGGGGGGFFGGGGGGGGGGGGGGGGCFCGGGGGGGCFGGG@EEFFGGGGFGG9FFGFFGGCFCFFFGGFEFGGGFGGGGGFGGFGGGGGFGFGDCCBFGGGGGGGGFFFGFE<EGEGGGGGGFGGG8FGDFDFGGCFF@F37:C47:>:>FGEEGGGGGGGF@FFFGGGG7FCFGGGG=C$<?FCGGGGGEGGGGGDFEC@CE;GGFG?C78FGECDAEFFGGGGGGGGGEFFFCCCFGGDCFBFFDCF<F=DFEGGCE;GGGFDEFGE;CEEFGFFCC+DGFF5<<FFFDFAGGEE@EGGGGGACDFCF<GGFGGGFDBC<,<F=AF9GFCEFCGGGGGGGGGE9GECGFGGGGEFGGGGGGFGGGGGGGGGGGGCGF>GGGGGFFFFEEGGGGGGGGFFE@FCCCCC
@GSLB 95853
TGGGGAATATTGCACAATGGGGGAAACCCTGATGCAGCGACGCCGCGTGAGCGAAGAAGTATTTCGGTATGTAAAGCTCTATCAGCAGGGAAGAAAAAAATGACGGTACCTGACTAAGAAGCCCCGGCTAACTACGTGCCAGCAGCCGCGGTAATACGTAGGGGGCAAGCGTTATCCGGATTTACTGGGTGTAAAGGGAGCGCAGGCGGTGCGGCAAGTCTGATGTGAAAGCCCGGGGCTCAACCCCGGGACTGCATTGGAAACTGTCGTACTTGAGTATCGGAGAGGTAAGTGGAGTTCTTAGTGTAGCGGTGAAATGCGTAGATAGTAGGAGGAACACCAGTGGCGAAGGCGGCTTACTGGACGATAACTGACGCTGAGGCTCGAAAGCGTGGGGAGCAAACAGGATTAGATACCCT
+
<E,CFFFFCEFFGGGGGGFFGFGGGGGGGFGGGGGGFF@FCG@FCDFGE7FGFFFCCFFFFGFAF8FFGDGGDAFFEGGGGDGGFFGGGFGGGGGGGGGEEG9D7@=FEFEG<FFF>,BF>FGG><GGDGGGGEGGC<CFD;CGFFF:CECFCFF9FGGG;F::<C=EFCFF<<F1G@FGGC9?@ECC><:8CEFFGD;C28?=GC>CE87C:C8CFGGFGFG,<GFFGGGGGEFCEGG/7FF.CCGGGFDGFGGFDDEGGFF@FGDFGGCGGGEGEC<>9;?9DGFFAEFF8B59,,<B,,DGGGGEC7FFDEAGGGGGCGFEAEB,FGFGEEC@FC-FE8CGGGGGGEECC8GGGGGFGGFE8EFF@CCEFEGGFGGCBCFCEFFCDGGGFEFF<FGECGGGGFGGFGGGGFCCCCC
@GSLB 288
TGGGGAATATTGCACAATGGGCGCAAGCCTGATGCAGCGACGCCGCGTGAGGGATGGAGGCCTTCGGGTTGTAAACCTCTTTTATCGGGGAGCAAGCGAGAGTGAGTTTACCCGTTGAATAAGCACCGGCTAACTACGTGCCAGCAGCCGCGGTAATACGTAGGGTGCAAGCGTTATCCGGAATTATTGGGCGTAAAGGGCTCGTAGGCGGTTCGTCGCGTCCGGTGTGAAAGTCCATCGCTTAACGGTGGATCCGCGCCGGGTACGGGCGGGCTTGAGTGCGGTAGGGGAGACTGGAATTCCCGGTGTAACGGTGGAATGTGTAGATATATGGAGGAACACCAGTGGCGAAGGCGACGGTCTGGGCCGCAACTGACGCTCATTCCCGAAAGCGTGGGGAGCAAATAGGATTAGATACCCT
+
GGGGGGGGGGGGGGGGGGGGGGGGGGGGGGGGGGFGGGEGGGGGGGGGGGGGGGGGCGGGGGGGGGGGGGGGGGGGGGGGGGGGGFGGGGGGGGGFCEGGGGGGGGFGFGGGGGGGGGGGGGGFFGGGGGGGGGGGGGGGGGGGGGGG>GGGGGGG@FFGGFGGGGGGGFFFGGEEGGGGGFGCCF>GGGGGGGGGGGG>5FGGGGGGFGG>GGGGEEEECCEEC;FEFGGGFFGGFFGGGGFGFGGGFF@F?GGGGC@GGGGGGDGGGGFFGFEGGGGGFC>GGGFGFF?EFB,FBGF@CF>>,GGFC8=GF9GGFFFGGGGGGGGFGGGGGFDGFDGGFGGGGGGF=GGGGGGGGGGGGGGGGGGGGGFFGGGGGGGGFF7DGGGGGGGGGGGGGFFCGGGGGFGGGGFGGGGGCCCCC
@GSLB 289
TGGGGAATATTGCACAATGGGGGAAACCCTGATGCAGCAACGCCGCGTGAGTGAAGAAGTATTTCGGTATGTAAAGCTCTATCAGCAGGGAAGATAATGACGGTACCTGACTAAGAAGCACCGGCTAAATACGTGCCAGCAGCCGCGGTAATACGTATGGTGCAAGCGTTATCCGGATTTACTGGGTGTAAAGGGTGCGTAGGTGGCAAGGCAAGTCTGAAGTGAAAATCCGGGGCTCAACCCCGGAACTGCTTTGGAAACTGTTTAGCTAGAGTACAGGAGAGGTAAGTGGAATTCCTAGTGTAGCGGTGAAATGCGTAGATATTAGGAGGAACACCAGTGGCGAAGGCGACTTACTGGACTGCTACTGACACTGAGGCACGAAAGCGTGGGGAGCAAACAGGATTAGATACCCT
+
FEGGGEGGGGGGGGGGGGGG@FGGGGGGGGGCFGFGGGFGGGGGGFGGGEFCFGGGGGG<FGFGGGGCFFGGGGGGGDGGGGGGGDFGGGGGGGDGGCGGGGGGFGGGG,FFGGGCFGGFGGGFFFGGGGGGGCFGGFGGGGFDCFF@?CGF<?GFFF?FFEGGGGGGCC:FFGGDDFFFFFFGGFFF@FFGFGGGGGG:CEGGGGGGGGFCFGGGGEFGGGG(G:FFC?@GGGGGGFCFCGDGFFEGGGFGG@FGFFFGEGG@GFFCFFFEFGFFFFGC<GGGGGFCAFEFF@FBDCGFGGGGGF:B,GGCFCGGFGGGGFGECDFEFCAE7E8FGFGGGFB,FCEEF:GGGFFEGFGGGGFCFFE;AF@E,GGGEFCDFGGGGGFGGGF8GGGGGDFFGGFEAFCFGCGCC8CC
@GSLB 96233
TGGGGAATATTGGGCAATGGGGGAAACCCTGACCCAGCAACGCCGCGTGAAGGAAGAAGGTCTTCGGATCGTAAACTTCTATCCTCGGTGAAGAGGAGAAGACGGTAGCCGAGAAGGCAGCCCCGGCTAACTACGGGCCAGCAGCCGCGGTAATACGTAGGGGGCAAGCGTTGTCCGGAATGATTGGGCGTAAAGGGCGTGTAGGCGGCTAAGTAAGTCTGGAGTGAAAGTCCTGCTTTTAAGGTGGGAATTGCTTTGGATACTGCATAGCTAGAGTGCAGGAGAGGTAAGTGGAATTCCCAGTGTAGCGGTGAAATGCGTAGAGATTGGGAGGAACACCAGTGGCGAAGGCGACTTACTGGACTGTAACTGACGCTGAGGCGCGAAAGTGTGGGGAGCAAACAGGATTAGATACCCT
+
GGGGGGFGFGGGGGGGGGGGFF7FGGGFGFGGGEGGGGGFGGGGGGGGGGGGGFCF,FFFFFGGGGGGDGGGGGGGGGGGGGGC9FGG8FFGFGFEGFECFCAFGGGGCDGGGGGGF8FGGGE7FGGGGGGGGFG)D<FCFFG9GGFF>G=GGC;C8%<F,FEDCE.?BFCFFGGGC<1=CFFCEGGCCEBGGFFFGFGGGGGGGDGGDCCCFFGGGDECEGFGC@FFGGCDDFGFGFGF<DBCG<FEDAFFFFGGFFEEFCFEGGGEEFCFEFFEE:FEFGFGGFFDFGF9CFFGF?DE9GGGGGGFFE59GF@GFCGGGGEFFBFF7GF9<,F@FFGGGGGGGGGGEFEGFGGGGGGGGCGGFGGFCGGGGGGGGGDGGGFEF<<CFC6DGGFGGGGGGGGGGGGDGGGGGCCCCC
@GSLB 70528
TGGGGAATATTGCACAATGGGGGAAACCCTGATGCAGCGACGCCGCGTGAGCGAAGAAGTATTTCGGTATGTAAAGCTCTATCAGCAGGGAAGATAATGACGGTACCTGACTAAGAAGCCCCGGCTAACTACGTGCCAGCAGCCGCGGTAATACGTAGGGGGCAAGCGTTATCCGGATTTACTGGGTGTAAAGGGAGCGTAGACGGCAAGGCAAGTCTGATGTGAAAACCCAGGGCTTAACCCTGGGACTGCATTGGAAACTGTCTGGCTCGAGTGCCGGAGAGGTAAGCGGAATTCCTAGTGTAGCGGTGAAATGCGTAGATATTAGGAAGAACACCAGTGGCGAAGGCGGCTTACTGGACGGTAACTGACGTTGAGGCTCGAAAGCGTGGGGAGCAAACAGGATTAGATACCCT
+
CFFFDDFGGGGGGGGGGGFFCGGGGFF@FFGGGGGGGFGGGGGGGGGGGGGDFFFD7FFF9DGGGGGFFGGGGGGGGCGGFDGAFGGGGGGGGGGCEEGGGEFGGGGGGGFGGFGGGGGGGGGGDGD<C?GGGG@?FGGGGGGG7CCF7CE8FGC?FCC>D:*EGEDCFFFGGFGG7:FFFCEGGGGGGCGFGGGFEFB:?ECFGGGGGFFGGFGGGFFDGDECGGGGGGGGGGFDDACGFGGFFFBBAFB><GGFGFDEGD?CCCEGFDEGGFCFGGGGGGGGGGGGGFFE88GGGGFFGFGGGGGFFB9GGGGGGGGFF;,GGGGGGGFFEFDGGGGGEGGGGGGGCDGFFEFCGGGDGGGGGGGGGGGGGGGGGGGGGGFFEC@GDGGGGGGGEC99GFGGFGFGFEFCCCCC
@GSLB 54539
TGGGGAATATTGCACAATGGGGGAAACCCTGATGCAGCGACGCCGCGTGAGTGAAGAAGTATTTCGGTATGTAAAGCTCTATAAGCAGGGAAGATAATGACGGTACCTGACTAAGAAGCACCGGCTAAATACGTGCCAGCAGCCGCGGTAATACGTATGGTGCAAGCGTTATCCGGATTTACTGGGTGTAAAGGGTGCGTAGGTGGCAAGGCAAGTCTGAAGTGAAAATCCGGGGCTCAACCCCGGAACCGCTTTGGAAACTGTTTAGCTAGAGTACAGGAGAGGTAAGTGGAATTCCTAGTGTAGCGGTGAAATGCGTAGATATTAGGAGGAACACCAGTGGCGAAGGCGACTTACTGGACTGCTACTGACACTGAGGCACGAAAGCGTGGGGAGCAAACAGGATTAGATACCCT
+
FGGGGFFGGGGGGGGGGGGGGGGGGGGFGGGGGGFGGG@CGFGGGG7CFGGGFGCFGFC?FFCFFGG:=DFGDFFD<?FF9E<@FFFGGGGGGFFF9FGFFC:FGGGFFGFGGGGGGG=GG=,EGCGGGGGG8F8DGG>@FGGG>GGCCCFA=DFFGGGGGGGECF>FGGGGGGGGEEGGGGGGGGGGFFFGGGG4CEF:<FGGGGFGGFGGGGGC9DFFEGGGGGC@FGGGGGDGGGGGGGGGFGEF>GFGEFGGGGGGGGGGGG?FFECGG<FFGFGCGGGGGCGGGGCEFECGGFAAGFEGEB7FGGGGGGGF@GGGGGGGGGGGGGGF@E@GGGGGEGCGGGGGGF<C9GGFGEEE9GGGDFGGGGGFGFDGGGGF@FGGGGFGGGGFCDGGGGFFAGFGFDGGFGGCCC9C
@GSLB 100428
TGGGTGATATTGCACAATGGGGGAAACCCTGATGCAGCGACGCCGCGTGGAGGAAGAAGGTTTTCGGATTGTAAACTCCTGTCGTTAGGGACGATAATGACGGTACCTAACAAGAAAGCACCGGCTAACTACGTGCCAGCAGCCGCGGTAAAACGTAGGGTGCAAGCGTTGTCCGGAATTACTGGGTGTAAAGGGAGCGCAGGCGGACCGGCAAGTTGGAAGTGAAAACTATGGGCTCAACCCATAAATTGCTTTCAAAACTGCTGGCCTTGAGTAGTGCAGAGGTAGGTGGAACTCCCGGTGTAGCGGTGGAAGGCGTAGATATCGGGAGGAACACCAGTGGCGAAGGCGACCTACTGGGAACCAACTGACGCTGAGGCTCGAAAGCATGGGTAGAAAACAGGAGTAGATACCCT
+
ED@A+8CEFDGGGGGGGGF@FEGGGGG8@FF,FFFF@FEGGGGG+@CGC7FFC?FGGFFFEGDFFG7?FEFFGGGFGGGGGGGGGGGDFGCDCCGGEGFFFGGGFGGGGGFEADFGGGFGGGGEGGGGFG,,>F@FGCCFFGFFEGGEC><?FGC:>DFFGDGCF9FFDECC<FE?E;?CCGFGFDGGG<GGFFG7CECCECE5<58:EEEGEGGCFFGGGGCF;FEACGGGGGGGGGGGGGGGGCFEFFCGFEGGGGF?CGGGGGGGFFGGGGFAF?E:EB9GGGGFGGFFFB+GGGC<FGGEGGF@GGGFBA+DGGGGGGFFEDF8GEEGGGCFFGFF>GGFFGGGGCGGGFGGGFE<C,FCCFCCEDGDFGFF8DEF@7DGFGF9FFFFF<@C,GGGGGFDE9GFFEACCCCC
@GSLB 86973
TGGGGAATATTGCACAATGGGGGAAACCCTGATGCAGCGACGCCGCGTGAAGGAAGAAGTATCTCGGTATGTAAACTTCTATCAGCAGGGAAGATAGTGACGGTACCTGACTAAGAAGCCCCGGCTAACTACGTGCCAGCAGCCGCGGTAATACGTAGGGTGCAAGCGTTATCCGGAATTATTGGGCGTAAAGGGCTCGTAGGCGGTTCGTCGCGTCCGGTGTGAAAGTCCATGGCTTAACGGTGGATCCGCGCCGGGTACGGGCGGGCGTGAGTGCGGTAGGGGAGACTGGAATTCCCGGTGTAACGGTGGAATGTGTAGATATCTGGAAGAACACCAATGGCGAAGGCAGGTCTCTGGGCCGTTACTGACGCTGAGGAGCGAAAGCGTGGGGAGCGAACAGGATTAGATACCCT
+
C,C8F@6@FGGAFGGGD<EE,BFGGDFGFFFGGGDFA8BCFE@C@BFEG@DC8FFF@FC,CFE?<FCFF7F<?FDGGG9,AB-B<EDCGGGG7<<FFEC?CC@FG+?<??A9FD<<6FC<89:F:3>B<-C<@@DF7CEG,7:>83+F3:><F?FF?C@:,:1CCFCBFE<>E:C<B;394DEC:7<FFFE7;>;<5GFC>ECDECE>CG$):8C:C5FCGGGGEC<AC5,39#@7:;:<8@CCFC5>3CB@8+:F:FCF@=@+:>68F8FFEC@+@,A<F@,9FA=B<,AGGEC@FC7FFFCB8,F8GGFGFGGGGGFFCCE=CDCGFFEFC<FF9GFGGGEFGGFGFF@F8C8@CF:CCF7FFAECGGFDGGGECDFCCF9GGCFFCGEGE<FFEFGFGF9GGGGGGGFC@@8@
@GSLB 295
TGGGGAATATTGCACAATGGGGGAAACCCTGATGCAGCGACGCCGCGTGGAGGAAGAAGGTCTTCGGATTGTAAACTCCTGTTGTTGAGGAAGATAATGACGGTACTCAACAAGGAAGTGACGGCTAACTACGTGCCAGCAGCCGCGGTAAAACGTAGGTCACAAGCGTTGTCCGGAATTACTGGGTGTAAAGGGAGCGCAGGCGGGAGAACAAGGTGGAAGTGAAATCCATGGGCTCAACCCATGAACCGCTTTCAAAACTGTTTTTCTTGAGTAGTGCAGAGGTAGGCGGAATTCCCGGTGTAGCGGTGGAATGCGTAGATATCGGGAGGAACACCAGTGGCGAAGGCGGCCTACTGGGCACCAACTGACGCTGAGGCTCGAAAGTGTGGGTAGCAAACAGGATTAGATACCCT
+
DFGFGCFGGGGGGGGGGGGGGGGGGGGGGGGGGGGGGGGGGGGGGDFGGGDGGGGGGGGFEFGGGGGGGGGGGGGGGGGGGGGGFGGGGGGGGGGGGGGGGGGGF+F<FGGGGGGGGGFGG9FEGGGGGFFGGCEGCFGF0DFGGGGGGGGFGGGGG9GGCF=FGCCGFCCFFGEGCEG>FG:FFG@CFGFGGFEFFCFCEG>;GGFFF>EFGFG-FDFG;FFGGGGFFGGGGGGFGFEGGGGG@9GGGGEGGGGGGGCGFFFFGGFCF=FF@>@<BCGGGFFGF7GGCCGFGEC@BCCFGCGGGFFDGAFEBCGDDF<E9DFGEF=8E,GFFGGEGGFGGGGF?GCDGGGGGGFGFGFFF,GF<EECGGGGGGFGGGGGGGGGGGGGGGGGGFEGGGGGGGGGGFFFGGGC<CCC
@GSLB 107731
TGGGGAATATTGCACAATGGGCGCAAGCCTGATGCAGCGACGCCGCGTGCGGGATGACGGCCTTCGGGTTGTAAACCGCTTTTGACTGGGAGCAAGCCCTTCGGGGTGAGTGTACCTTTCGAATAAGCACCGGCTAACTACGTGCCAGCAGCCGCGGTAATACGTAGGGTGCAGGCGTTATCCGGAATTATTGGGCGTAAAGGGCTCGTAGGCGGTTCGTCGCGTCCGGTGTGAAAGTCCATCGCTTAACGGTGGATCCGCGCCGGGTACGGGCGGGCTTGAGTGCGGTAGGGGAGACTGGAATTCCCGGTGTAACGGTGGAATGTGTAGATATCGGGAAGAACACCAATGGCGAAGGCAGGTCTCTGGGCCGTTACTGACGCTGAGGAGCGAAAGCGTGGGGAGCGAACAGGATTAGATACCCT
+
GGGCFFGGGGGGGGGGGGGGGGGGGGGGGGGGGGGGGGGGGDGGGGGGGGDEEEGGGGEGGGGGGGG@E:FFGGGGGGGGGGGGGGGGGGGGGG,DCEGGGGGGGGGDGGFFGGGGGGGGGGGGGGGGGGGGGGGGGG@GGG@GGGGFGGGGGDGDFFDGGGGG?FGGGGGGCGGGGCCCFGGGG8EGFFFCGGGFFEEGGGGGGGGGDCGGGGECEGGGGGGGEEGGGGGGGFGGGFCGGFGGGGGCGGGGGGGGGFCFFGGGGFE>DGCGGEGGF<GGGGGGF:GGGFFFGFEFFFGFFGGFCGFGGGGGGGEGGGGGGGGFGGGGGGEF7GGFFFGGGFFGGGGGGGGGGGGGGGGGGGGGFGGGGGGGGGGGGGGGGFECGCGGFGGGGGGGGGGGGGGGGGGGGGGGGGGGGGGCCCCCC
@GSLB 297
TGGGGAATATTGCGCAATGGGGGCAACCCTGACGCAGCGACGCCGCGTGCGGGACGAAGTCATTCGGGACGTAAACCGCTTTCAGCGAGGAAGAACCATGACGGTACTCGCAGAAGAAGCCCCGGCTAACTACGTGCCAGCAGCCGCGGTAATACGTAGGGGGCGAGCGTTATCCGGAATCATTGGGCGTAAAGCGCGCGCAGGCGGGCTTTCAAGCGGCGGCGTCGAAGCCGGGGGCTCACCCCCCGGAAGCGCCCCGAACTGGAAGCCTCGGATGCGGCAGGGGGAGGCGGAATTCCCGGTGTAGCGGTGAAATGCGCAGATATCGGGAAGAACACCGACGGCGAAGGCAGCCTCCTGGGCCGGCATCGACGCTGAGGCGCGAAAGCTGGGGGAGCGAACAGGATTAGATACCCT
+
GGGGGGGGFGGGGGGGGGGGFCFGGGGGGGFGGGGEGF:CGGGEFGGGGGGGGEFF=FF=<F9FGG,>=CFFGGGGGDDGCGGGGGC@FFFFGGGGFECCCBCFEEECGCGEGGFFFC>F,>CFGGGFGFFGFGCGGGGGFGGGGGDDFBCG7ACEF?8C:CEGEGGGG>CE@7@EG5EGGFGDFGGG<GCEFFEC>E5CCEEEEEGGEFA,C<F:DEEGG>GDC?EEFGECEGGGGC2::#CC:F:CE=@CBFCGFDFGEGGGFF:F:C3>9CE<7FEFFGEDFFEF>F8FA>8GFFC7GFA@47FEFAEGFCBEDGGGGFE@:C:FGFCCGGGGGEF=:GGDFGGGFEFEC8,F?GGGGGGGGFFCCGGGGGGGGGGGEEF,FGGGFGGGFB<7GGGGGGGGFDGFFFGCCCCCC
@GSLB 109997
TGGGGAATATTGGACAATGGGGGGAACCCTGACCCAGCAACGCTGCGTGGAGGAAGAAGGTTTTCGGATCGTAAACTCCTGTCCCTGGAGACGAGTATAAGACGGTATCCAAGGAGGAAGCCCCGTCTAACTCCGTGCCAGCCGCCGCGGTAATACGTAGGGGGCAAGCGTTGTCCGGAATAATTGGGCGTAAAGGGCGCGTAGGCGGCTCGGTACGTCTGGAGTGAAAGTCCGGCTTTTAAGGTGGGAATTGCTTTGGATACTGTCGGGCTGGAGTGCAGGAGAGGTTAGTGGAATTCCCAGTGTAGCGGTGAAATGCGTAGAGAGTGGGAGGAACACCAGTGGCGAAGGCGACTAACTGGACTGTAACTGACGCTGAGGCGCGAAAGTGTGGGGAGCAAACAGGATTAGATACCCT
+
CFF,:@EGGGFAF,CFFDECEFE+>FCFFEGGC,EFGGAFFFD7CF+FG7=FFEGGGG<FGGCFGG7F@7+DF@F-ECFF<3>@CFGGCFFF7@*8>;,;CGC*<+*1@,@FEED7*1,8C,=CE*<-C,,C,2=FC7@,?E*C7FGGA<8CE9<F>/2:88<EC.=@FGD5>;9@5:>C>A()GEF>FDC8?*A+=4EE>:8F;F'8CC,?E;>%>F,;@6<FFGGF@<9C:#-1<,CC==<FGD:DF<F3@8FFGC@7A:3?6CE#7<<E#FAFE99<F@?A5<B9,,E,GFFFF@DF?<EGF>8C7GGGECFC@EF<EFFFEF8GGFFEFGGGFC<8GF7FGDF@:FC+GGGF9GFGGGGECC,GFFFF@:F8CDFCF@CGGGGGGGGGGGGFGGGGGGGFGGFCFCFC@6CB<-
@GSLB 94699
TGGGGAATATTGCACAATGGGCGCAAGCCTGATGCAGCGACGCCGCGTGCGGGATGACGGCCTTCGGGTTGTAAACCGCTTTTGATCGGGAGCAAGCCTTCGGGTGAGTGTACCTTTCGAATAAGCACCGGCTAACTACGTGCCAGCAGCCGCGGTAATACGTAGGGTGCAAGCGTTATCCGGAATTATTGGGCGTAAAGGGCTCGTAGGCGGTTCGTCGCGTCCGGTGTGAAAGTCCATCGCTTAACGGTGGATCCGCGCCGGGTACGGGCGGGCTTGAGTGCGGTAGGGGAGACTGGAATTCCCGGTGTAACGGTGGAATGTGTAGATATCGGGAAGAACACCAATGGCGAAGGCAGGTCTCTGGGCCGTTACTGACGCTGAGGAGCGAAAGCGTGGGGAGCGAACAGGATTAGATACCCT
+
GGGGGGGGGGEGGGGGGGGGGGGGGGGGGGGGGGGGGGEGGGGGGGGGGGGGGGGGGGGGGGGGGGGGGGGGGGGGGGGGGGGGGGGGGGGEGGGGGGGGGGGGGCFGGGFGGGGGGGGGGF<FGGGGGGGGGGGGGGGGGGGGGGGGGGFGGGGG@G:GGGG?:FFFFFFFGGGGGGGGGGGGGGGGGGGGGGGGGGGGGGGGFGGGGGFECECDEEEGGGGGGFEEE=GGGGG9EEEEFGGGFEFGGGGGGEGGGGGGGGFDGGEGGGGGGGFDGGGGGDGGGGDFFFGGEFEAGGEGGGGFGGGF9GGEFGGGGGGGGGGGGEGGF@GGGGGGGGGGGGGGGDGGGGGGGGGGGGGGGGGGGGGGGGGGGGGGGEGGGGGGGFGGGGGGGGGGGGGGGGGGGGGFGGGGGGGGGGCCCCC
@GSLB 300
TGGGGAATATTGCACAATGGGGGAAACCCTGATGCAGCGACGCCGCGTGAGCGACGAAGTATTTCGGTATGTAAAGCTCTATCAGCAGGGAAGAAAAAAATGACGGTACCTGACTAAGAAGCCCCGGCTAACTACGTGCCAGCGGCCGCGGTAATACGGAGGATCCGAGCGTTATCCGGATTTATTGGGTTTAAAGGGAGCGTAGGTGGATTGTTAAGTCAGTTGTGAAAGTTTGCGGCTCAACCGTAAAATTGCATTTGAAACTGGCAGTCTTGAGTACAGTAGAGGTGGGCGGAATTCGTGGTGTAGCGGTGAAATGCTTAGATATCACGAAGAACTCCGATTGCGAAGGCAGCTCACTAGACTGTTACTGACACTGATGCTCGAAAGTGTGGGTATCAAACAGGATTAGATACCCT
+
ACEFGCFFEFFGGGGFFGCEGGG@FGGGGGGGGCFGFFCFCFGGECCGGGFEFG+=FGG=5FFEF8@B8FGGGAFEDDGGFGFGAFDFFGCFFFGF@FG7ADC9@CBDBEF,,,:>B,CF8<<@38C<FEF?F9>>D,*@FFGG*>CCEGE?C>CEFG?EC>FC<4@8:F?8CCGG=88+/><<+9>><>#2?BCGE9@@3:;@3<<FA@69CFCFC?GFFE@@CCEGGF8E<FC:<=:F=>C7:DGA9AFCECFG#CF@5BEFGECCF<:EFFECFAACADF<F,GF7EB+,?CC8F@4,A8GFFCGECGFCFGCF<FB,CFFF,GFC@CFFFGFFC,GGF@GEEFAC,EFDGFE,,CGGFFF<FFF,GGGGGDEFDCGEGFDCCFFGFFE9FFFAE9EEECC@9GFGFGGGFC@8CC
@GSLB 301
TGGGGAATATTGCACAATGGGGGAAACCCTGATGCAGCGACGCCGCGTGAGCGAAGAAGTATTTCGGTATGTAAACTTCTATCAGCAGGGAAGATAATGACGGTACCTGACTAAGAAGCCCCGGCTAACTACGTGCCAGCAGCCGCGGTAATACGTAGGGGGCAAGCGTTATCCGGATTTACTGGGTGTAAAGGGAGCGTAGGCGGCGGGGCAAGTCAGAAGTGAAAGCCCGGGGCTCAACCCCGGGACGGCTTTTGAAACTGCCCTGCTTGATTTCAGGAGAGGTAAGCGGAATTCCTAGTGTAGCGGTGAAATGCGTAGATATTAGGAGGAACACCAGTGGCGAAGGCGGCTTACTGGACGGTAACTGACGTTGAGGCTCGAAAGCGTGGGGAGCAAACAGGATTAGATACCCT
+
G,FFGFGGDGGCFGGGGGGG@,@FGGFFGGGGGGAFGG@FGGGGGGGGGGGGGG:FGGGFEFGGGGGCEFGGGGG9EFGGEGFFFAAF7FGGGGG?FFG95+8BBC5F,DGGE@>CFCF=FFGGG@2<<FB@>@DFGGGFG>CG=?CF<7<&FF??CFDGGFFE=GBE<CCCC<<:<EC,9?<FCF:F@EF:FFGDEC?,GGDDEFB@C#?EGAF=D7@CFGGGGGF=DF7GCFFFECFFFGG3@CEB8:DD5E<CGGFDCFB=#37CGF?F=AFCFFD8FGGFB+CGFFGGGGACFB=<FFF7CDGGGGGGF>EGGGGGGGGFE,GGGGCFFFGGGGGGGGGGGGGGGGGGFFCEFGGF8GGGGGGGGGFGGGGGGGGGGFFGGEGGGGGGGGGGGFGGGGGGGGGGGGGCCCCC
@GSLB 50728
TGGGGGATATTGCACAATGGGGGAAACCCTGATGCAGCAACGCCGCGTGGAGGAAGAAGGTTTTCGGATTGTAAACTCCTGTCGTTAGGGACGATAATGACGGTACCTAACAAGAAAGCACCGGCTAACTACGTACCAGCAGCCGCGGTAAACCGTAGGGTGCAAGCGTTGTCCGGAATTACTGGGTGTAAAGGGAGCGCAGGCGGACCGGCAAGTTGGAAGTTAAAACTATGGGCTCAAACCATAAATTGCTTTCAAAACTGCTGGCCTTAAGTAGTGCAGAGGTAGGTGGAATTCCCGGTGTAGCGGTGGAATGCGTAGATATCGGGAGGAACACCAGTGGCGAAGGCGACCTACTGGGCACCAACTGATGCTGAGGCTCGAAAGCATGGGTAGCAAACAGGATTAGATACCCT
+
FACFGGFFGDGFGAFFFFGG8EF+CFGGGGGGGGGGGG-:@FE+CCGGD>GGGGGFGGG@<CFGGGGGDE,?9F,5BFFGDFEDBCGGGGGGEGGGEF9EF+@FFGFGFE,DF,BFCFGGG8+>=BF?><FFGGGGGGGGG8FF**15>78<,?CFE*F*,<7CC9C*=CFEC:<::FEGFDCCC@<=FCAF?:,24*4&:8+;5/:#@DEEGFFFGGE=#AE0E:FFFF@@<,,+BB=C,6,9DGFFB,,FFF@,9EACBFB8?@A5C5FA@,:A8GFGGD@F4,4<FGDAGCGEFF>8GFEEEC:FCGGGGGC>FFGFB7FC@CC<F<F9F<GFGGGGFF@7=@GCDEFFACA@8FFGGFFC,FC,8?FGFGFF8BCFFGFFGGGGGGGGFFF9ECFAFEGGFFDFEECCCCCC
@GSLB 303
TGGGGAATATTGGGCAATGGGCGCAAGCCTGACCCAGCAACGCCGCGTGAAGGAAGAAGGCTTTCGGGTTGTAAACTTCTTTTAAGAGGGAAGAGCAGAAGACGGTACCTCTAGAATAAGCCACGGCTAACTACGTGCCAGCAGCCGCGGTAATACGTAGGGGGCAAGCGTTGTCCGGAATAATTGGGCGTAAAGGGCGCGTAGGCGGCTCGGTAAGTCTGGAGTGAAAGTCCTGCTTTTAAGGTGGGAATTGCTTTGGATACTGTCGGGCTTGAGTGCAGGAGAGGTTAGTGGAATTCCCAGTGTAGCGGTGAAATGCGTAGAGATTGGGAGGAACACCAGTGGCGAAGGCGACTAACTGGACTGTAACTGACGCTGAGGCGCGAAAGTGTGGGGAGCAAACAGGATTAGATACCCT
+
FFFEGEEEGGF@FDGFFCE,EFCFGGFGGGFGGGGGGGGGGGGGGGGGGCFGFGGGG<FFFEGGGGGEGGGGGFGGGGGGGGGEGGCFGGCFGGGGGGGGGGGGGG7FEFCGGGGGGGGGG3>FGDFFCBBFGGGDGGGCFFGGGGGCFGCGGGFGGGGGGGGGGGC:FCEB@CFG<>GBCGB@GFFCCFCEEG?E5CEEEEEFCEGGGG:@EFFFFFGGFFFGGGFFCGCGGFFFF>FCGDGGGDFDDFGGFGFD<?A<CCFCFFGFBDEGGE=F<FGGGGGFGGFE?CFGFFDBFE8CFBAD@+8>GECGCGEF?CGFEDFFDF=8CGFFGFGGGFFGGEEFGGGGGEECGGGGGGGGGGGGGGGFGGGGGGGEGGDEGGGFF@EGEGGGGGGGGGGFFEGFFGCFFGFEC@CCCA
@GSLB 76456
TGGGGAATATTGCACAATGGGGGAAACCCTGATGCAGCGACGCCGCGTGAGCGAAGAAGTATTTCGGTATGTAAAGCTCTATCAGCAGGGAAGAAAATGACGGTACCTGACTAAGAAGCCCCGGCTAACTACGTGCCAGCAGCCGCGGTAATACGTAGGGGGCAAGCGGTATCCGGATTTACTGGGTGTAAAGGGAGCGTAGACGGTAAAGCAAGTCTGAAGTGAAAGCCCGGGGCTCAACCCCGGGACTGCTTTGGAAACTGTTTAACTAGAGTGCTGGAGAGGTAAGCGGAATTCCTAGTGTAGCGGTGAAATGCGTAGATATTAGGAGGAACACCAGTGGCGAAGGCGGCTTACTGGACGATTACTGACGCTGAGGCTCGAAAGCGTGGGGAGCAAACAGGATTAGATACCCT
+
GGFGGCFGGGGGGGGGGGGGGGGGGGGDGF8EGGGF@FFGGGGGEDGEEGDGGCCC7EFGGDEFGGGGGFFFGGGFGFGGGFGGGGGFFGFGGGGGGGFGGGGDGDGGGGGGGGFFDFGFFF=G@:FC<DFGGGEFFG5FFAB@F9;C9CEGGGG?EFGGGGCEGG7F#FFFGGG7>?FGGG@GGFFGFGGGGGGGDECCCECGC>E;EGGCFGGGFEC<FGFFG?EC@5;ECEGG<EFGEGGGGFGGGCGG>GGGFDFGFGGGGFFCF<BDFG?DGGFDCCCEFGCCGGGGFFGGGGGFGGGGE7FFEBFE:7FF@GGF?AFFDGFGGFGGDFFFFGGEC@F@FCEFC:GGFGGGGGGFECGGGCGGFB,6,8GGGGGGGEGGEGGCGGFGGGGGGGGEGGFGGGGGGEFBBCB@
@GSLB 305
TGGGGAATATTGCACAATGGGGGAAACCCTGATGCAGCGACGCCGCGTGAGCGAAGAAGTATTTCGGTATGTAAAGCTCTATCAGCAGGGAAGAAAAAAATGACGGTACCTGACTAAGAAGCCCCGGCTAACTACGTGCCAGCAGCCGCGGTAATACGTAGGGGGCAAGCGTTATCCGGATTTACTGGGTGTAAAGGGAGCGCAGGCGGTGCGGCAAGTCTGATGTGAAAGCCCGGGGCTCAACCCCGGGACTGCATTGGAAACTGTCGTACTTGAGTATCGGAGAGGTAAGTGGAATTCCTAGTGTAGCGGTGAAATGCGTAGATATTAGGAGGAACACCAGTGGCGAAGGCGGCTTACTGGACGATAACTGACGCTGAGGCTCGAAAGCGTGGGGAGCAAACAGGATTAGATACCCT
+
GGGGGGGGGGGGGGGGGGGFGGGFGGGGGGGGGGFGGGFFGEGGGGGGGGGGGGGGGGGGGGGGGFGEGGGGGGG<FGGGGGGGFGDGGGFGGGGGGFGEGGGGGGGGGGGGGGGGGGGFFGGGEEGGEGGGGGGG@GGGGG@FGGGG>DA<CEFGFFCFGGGGDEGCFGGGGGF:@FDGGFG02CGGGFE/GGGGEA@CGGGGGEGGGG<:<EGGFFFG?GGGGGGGGGFGGGGGGGGGGGEFGEGFAF=CFFFGGCDGGGGGEFC:B<CCFGGFCFFGGGFE?FCCGGGGFGGGGGGDFGFGGGGGGGFFDGGGDGFCGGGGGFFACGGFGDGGGGGGGGGGGGGGDGE@@GGGGGFGGGGGGGFEFGGGGGFGGGGGGEDGEEECGEGGGGGGGGGGGGGGGGGGGGGGGGCCCCC
@GSLB 64682
TGAGGAATATTGGTCAATGGGCGAGAGCCTGAACCAGCCAAGTAGCGTGAAGGATGACCGCCCTATGGGTTGTAAACTTCTTTTATATGGGAATAAAGGGTGCCACGTGTGGCATTTTGTATGTACCATATGAATAAGGATCGGCTAACTCCGTGCCAGCAGCCGCGGTAATACGGAGGATCCGAGCGTTATCCGGATTTATTGGGTTTAAAGGGAGCGTAGGTGGACATGTAAGTCAGTTGTGAAAGTTTGCGGCTCAACCGTAAAATTGCAGTTGATACTGGCTGTCTTGAGTACAGTAGAGGTGGGCGGAATTCGTGGTGTAGCGGTGAAATGCTTAGATATCACGAAGAACTCCGATTGCGAAGGCAGCTCACTGGACTGCAACTGACACTGATGCTCGAAAGTGTGGGTATCAAACAGGATTAGATACCCT
+
FGGGGGFFCD<FF@FFGGGFCGDGEGGGGGDFFGFGGFDFFA<EFGGGGGGGGGCGG<CFCFCFGFFGGE,:BFGGGGG,CFCFGCD9<EGGGGGGGGGGGDGGC<FFFGG+=,AFDCFFGGGGGG?DCAAAFGEGGGGC<8BCF&BEG@CDFDFGF?FEFFFBFGGG>FCAC>FCBFC:CFFFEGGFBF=FCFECCFGGGFFFFEFFCGEFF<DFGECDFEFFDEF8C;GGGGGGD89FGDACFD@F@FCCAEFC?GEEDGGFFECCFGGCFGFEEBEFGGDC@F<E<FFFAFF?FAFFFCGGG@FF7FFFGFFF:CC8GGGFDGCEFF<FCGGGGEFCFF<,FFCFGGEAGGGGGDEFGF:FC,FGGGGGGFFEGGFF9FGFGGGGFEF<@GGGFFCF<GFDF@FCGGGFCAGGGCGGFGGGGGGGFF@@CCCC
@GSLB 307
TGGGGAATATTGCACAATGGGGGAAACCCTGATGCAGCGACGCCGCGTGAGCGAAGAAGTATTTCGGTATGTAAAGCTCTATCAGCAGGGAAGAAAAAATGACGGTACCTGACTAAGAAGCCCCGGCTAACTACGTGCCAGCAGCCGCGGTAATACGTAGGGGGCAAGCGTTATCCGGATTTACTGGGTGTAAAGGGAGCGCAGGCGGTGCGGCAAGTCTGATGTGAAAGCCCGGGGCTCAACCCCGGGACTGCATTGGAAACTGTCGTACTTGAGTATCGGAGAGGTAAGTGGAATTCCTAGTGTAGCGGTGAAATGCGTAGATATTAGGAGGAACACCAGTGGCGAAGGCGGCTTACTGGACGATAACTGACGCTGAGGCTCGAAAGCGTGGGGAGCAAACAGGAGTAGATACCCT
+
GGGFGFFGGGGGGGGGGGFGGGDGGGGFFGGGGGGGGGFEGEGGGGGGGGEGGGGGGFGFFGGGGGGGFGGGGGGFGGGGGGGGGGFGFGGGGGGGGFGGEGGGGGFDGGGGGGGGGGFDF>=FGEGGGG>GFGG48CFGGGGGG>G>GGGGGCCCFFFCFFCCGGGGGGCFEGGGGE@CEGGGGGGGGGFGFGFGGGGGEGGGGGGGGEGBFGFFGFFGGCEG?FFF<CFGGFCEEGE,F@+-EEF@:BCGGG:FCFGGGGGFFGGGGGGGFDGF<GGGFGGFAGGCF9GFEAEEGEFAB9GGGGEGGGGGGGGGGGFGGFFGFC6,FGGGFFB,CGGFFGCGGFGDGEFDGGGCGFF7GGGGGFC,GEGGF7GGGGGGF<F7GGGFEDGFGGFDGGGGGGGGGFE9GFGGGCCCCC
@GSLB 308
TGGGGAATATTGCACAATGGGCGCAAGCCTGATGCAGCGACGCCGCGTGCGGGATGACGGCCTTCGGGTTGTAAACCGCTTTTGATCGGGAGCAAGCCTTCGGGTGAGTGTACCTTTCGAATAAGCACCGGCTAACTACGTGCCAGCAGCCGCGGTAATACGTAGGGTGCAAGCGTTATCCGGAATTATTGGGCGTAAAGGGCTCGTAGGCGGTTCGTCGCGTCCGGTGTGAAAGTCCATCGCTTAACGGTGGATCTGCGCCGGGTACGGGCGGGCTGGAGTGCGGTAGGGGAGACTGGAATGCCCGGTGTAACGGTGGAATGTGTAGATATCGGGAAGAACACCAATGGCGAAGGCAGGTCTCTGGGCCGTTACTGACGCTGAGGAGCGAAAGCGTGGGGAGCGAACAGGATTAGATACCCT
+
GGGCGDDGGGGGGGGGGFGDGGGGGGGGGGGGGGGGGGGGGGGGFGGGGGGGGDGGGGGG@GCFGGGGFGGGGGGGGGGGGGGGGGGGGDEGGGGGGGGGGGGGGGDGFGGGGGGGGGDGGGGGFCGGGGEGDGFGGGGGGFGGGFG8FGGGG@CCGGFFFGCFGGGFFFGGGGD;C>5CCEG;CGFGGFGGGGGGGGGGCE6E=CG>GC@8C8EEECEEGGGGGGFFGGGGGGC:CF?DFEDFFGGGGG@CFC7FGGGGEECDG=GGFGGGGFGDGGGGGFECGF<FGGFE<F5?,GGFF@+EE@E<GGGEGGGGGGGGGGGGGGFGGFC7EGGGGGGEF?EDCGGGGGGGGGGGGGFFCGGGGGGF7GGGGGGGF@CFCGFGGFCF>GFFGGGGGGGEF:GGGGGGGFGDDGGFE8CCCCC
@GSLB 108155
TGAGGAATATTGGTCAATGGGCGAGAGCCTGAACCAGCCAAGTAGCGTGAAGGATGACTGCCCTATGGGTTGTAAACTTCTTTTATAAAGGAATAAAGTCGGGTATGGATACCCGTTTGCATGTACTTTATGAATAAGGATCGGCTAACTCCGTGCCAGCAGCCGCGGTAATACGGAGGATCCGAGCGTTATCCGGATTTATTGGGTTTAAAGGGAGCGTAGATGGATGTTTAAGTCAGTTGTGAAAGTTTGCGGCTCAACCGTAAAATTGCAGTCGATACTGGATATCTTGAGTGCAGTTGAGGCAGGCGGAATTCGTGGTGTAGCGGTGAAATGCTTAGATATCACGAAGAACTCCGATTGCGAAGGCAGCCTGCTAAGCTGCAACTGACATTGAGGCTCGAAAGTGTGGGTATCAAACAGGATTAGATACCCT
+
FFGGGGCFGGGGFFGGG@EFGGDGGCEGGF@FGGGGFFG8@<EFGGEGGGGGGFFGFGGG8CFGGDGG?F@+BFGFGGGGGGDFGGGGFFFEFFF9EFGGGGEFBFCEFGGGGGGFCF7FAF9FFGDGEGGGG9?EDE9DE<7F7FCEA9EFED+B=FDCFC?GE3>@?F$FFFF@8CE@CDEC<::9FFGDC1CCFFFGGGGEFFDF=GGGFEGC91@CCFCGFFGCCCFFFGGFFG<CFFECEDDECGBF:EFFEFFFFG<GGEEGGGFEEC<B3E<F@FC;FAFC,EFF88GFA9GEFAFF@ECGEEA,7GGCGFCFEGCEEFCF@,@9<EGFGEFCF;DGFGF@@C<,,CDDEGFCGGGFGFCGF<CF<@AACGGGGGGFFGFGEFGGGGGFGGGGGGFGFDGGGGFFFFGGFGGGFACFFAGGFEF8CCCC
@GSLB 65074
TGGGGAATATTGGGCAATGGGCGCAAGCCTGACCCAGCAACGCCGCGTGAAGGAAGAAGGCTTTCGGGTTGTAAACTTCTTTTGCCAGGGACGAGTAGAAGACGGTACCTGACTAAGAAGCCCCGGCTAACTACGTGCCAGCAGCCGCGGTAATACGTAGGGGGCAAGCGTTATCCGGATTTACTGGGTGTAAAGGGAGCGTAGACGGCAAGGCAAGTCTGATGTGAAAACCCAGGGCTTAACCCTGGGACTGCATTGGAAACTGTCTGGCTCGAGTGCCGGAGAGGTAAGCGGAATTCCTAGTGTAGCGATGAAATGCGTAGATATTAGGAAGAACACCAGTGGCGAAGGCGGCTTACTGGGCGGTAACTGACGTTGAGGCTCGAAAGCGTGGGGAGCAAACAGGATTAGATACCCT
+
GGGGGDDFFGGGGGGGGGGGGGGGGGGGGGGGGGGGGGGGGGGGGGGGGGGGGGGGGGGGFFGGGGGGGEGGGGGGGGGGGGGGGGGGGGGCEGGGGGG,BFGGGGGGGGFFGGFGGGGGGGGGG@GFEGGGGGG<FFFGGFGGGGGGDEGGD?GGGCCFGGGGGGGFGGE.EGGGGGGEGGGFGGGGFG.GFFGFC:E<GGG=5EGG*CCEFFFGGGFGCCAFCGGGEFGGGEFFCGGGGGGGGGGGFGCGFCCDFGGFCEGFG?FCEFEGFGGGCGEGGGGGGGGEGC+GGFGGFGF,FGGGGGGGGGGGGGGGGGGGGGGGGGGFGGGGGGGGGFAGGGGGGGGGGGGGGGGGGGGEGGCGGGGGGGGGGGGGGGGGGFFGFGGFF@DGGGGGGGGFCCGGGGFFGGGFGCCCCC
@GSLB 50257
TGGGGAATATTGCACAATGGGGGAAACCCTGATGCAGCGACGCCGCGTGAAGGAAGAAGTATCTCGGTATGTAAAATTCTATCAGCAGTGAAGATAGTGACGGTACCTGACTAAGAAGCCACGGCGAACTACGTGCCAGCTGCCGCGGTAATACGAAGGGGGCAAGCGTAATCCGGATTTACGGGGTGTGAAGGGAGCGTAGACGGTGTGGCATGTATGAAGTGAAAGCCATGGGCTCAACCTGTTGACTGCATTGGAAACTGTCATACTTCAGTTCCGGAGGGGTAATCGGAATTCCTAGTGTAGCGTTGAAATGCGTAGATATTAGGAGGAACACCAGTGGCGAAGGCGGCTTACTGGACGTTAACCGACGTTGAGGCTCGAAAGCGTGGGGAGCAAACAGGATTAGATACCCG
+
<CCFGFGGGGGGAFFA,;CC<@CBC,;,8,CDACFGGC:FGG7+67:@>B<?<FGGG=<CEGE9,,-8CE<,C,,,BBEEAEEDG8FF?=?@,?EECF9F,B6CD?B9,4F?<EEGGF<=,>C7C+:>CE,,+@DFCCBC,:3:<BFFEC*@F9**@CF*CEG7***<<*1<,?FF5:<,27*8*</:*/+:00ACG>8C>*AFG*/;;CECGCCF?9:90<3++<09**,00*;***3+2967F+<7<D'DFC3289BFGD,C:%<A4:0#7+@+@6+8+D4854+++=5F<B,CEE4E<A>:4==?,E@5,?,7D<FA<,?9C,A9,,<6,C,,,E<B@8,@9,@FC@,9<<C<CB6,,CC6,@8++FC6,6,@;BEFF@?6,@@@@C@,EFCC<C;,,EC,C,6;6;+,,,8-
@GSLB 312
TGGGGAATATTGCACAATGGGGGAAACCCTGATGCAGCAACGCCGCGTGAGTGAAGAAGTATTTCGGTATGTAAAGCTCTATCAGCAGGGAAGATAATGACGGTACCTGACTAAGAAGCTCCGGCTAAATACGTGCCAGCAGCCGCGGTAATACGTATGGAGCAAGCGTTATCCGGATTTACTGGGTGTAAAGGGTGCGTAGGTGGCAGTGCAAGTCAGATGTGAAAGGCCGGGGCTCAACCCCGGAGCTGCATTTGAAACTGCGCGGCTAGAGTACAGGAGAGGCAGGCGGAATTCCTAGTGTAGCGGTGAAATGCGTAGATATTAGGAGGAACACCAGTGGCGAAGGAGGCTTACTGGACGATAACTGACGCTGAGGCTCGAAAGCGTGGGGAGCAAACAGGATTAGATACCCT
+
FGFCCDEGGGGFFFFGECGD8FGGGGGGGGGGGGGFGGGFEF@@BFG@GCGGEFEFGGGFGCEEGGGEGFGFGGGFG9FGGGFFG8FDGGGGBEEFGGGFFGE@FE,AFFGGGGGGGGAFEBFC@:EDGFGGGECFGGGCGFGC7FG=FC:;E9@:<@>C:;FGGGFFEB:BFGGG87<AFFGGGGEFCFGGGF@*=:FCCCEGGC8<F:F@FFC=@CFEFCCFGDFCCGEGFGFBC7C@AEC+7=5FEFCGGGGGFCCFF@@FE3FF@BCCAGGGFFFFDEFGF+FCF<GFFGFGFFFE,CEGGDGGGGGGGGGGFFGEGGFE6F<8FCGCGEGGGFGFFDGGGGEF<8GFFEFFC:BCEFFGGGECGFCFD?GFGGGGFGGFF7DGGGGGGGGGGGGGGECGGFCGFFFC?CCC
@GSLB 99568
TGGGGAATATTGCACAATGGGCGCAAGCCTGATGCAGCGACGCCGCGTGAGGGATGGAGGCCTTCGGGTTGTAAACCTCTTTTATCGGGGAGCAAGCGAGAGTGAGTTTACCCGTTGAATAAGCACCGGCTAACTACGTGCCAGCAGCCGCGGTAATACGTAGGGTGCAAGCGTTATCCGGAATTATTGGGCATAAAGGGCTCGTAGGCGGTTCGTCGCGTCCGGTGTGAAAGTCCATCGCTTAACGGTGGATCCGCGCCGGGTACGGGCGGGCTTGAGTGCGGTAGGGGAGACTGGAATTCCCGGTGTAACGGTGGAATGTGTAGATATCGGGAAGAACACCAATGGCGAAGGCAGGTCTCTGGGCCGTTACTGACGCTGAGGAGCGAAAGCGTGGGGAGCAAACAGGATTAGATACCCT
+
DGGFG7@FFFCEFGGGCDFGCECFE@+F<CEFGGG<CC@7FCFFEGG:@CFEC,<FFAFEGDGF@FG7F>+BFG9FDFCGFFFGGGGGGG:FDFFGF+3>=7FFFFGFB=FG>CF8BFBFGFF=GGCFE@:FG:E;@<.,DFCECFCGFGCFCFECGGFGCCFFEFCEC8C:@=8=FGE<<<<F<<C@FGFF@EGFCFF:BCEGGDGECEDGC/CEDECGDEGEGGGGGGGG;FCFGCCEBFF=89@?AGFFDFGG7FGGFC@@>7FF:/FDEE9GF.F7GGFFGGFFGFEFAGFFGGCF7EEEGGGGGGGGFFCEEFAEFDGGGFFGFBGGFFFCGDGFAGCFGGGFDGFGGGGGFFEDGGGEFF7CFCGGGGGGGGFGGFGGCGEGGGGGGGGGGFEAGFFDFFACFCGGGGGFCCCCC
@GSLB 78737
TAGGGAATTTTCGGCAATGGGGGAAACCCTGACCGAGCAACGCCGCGTGAGCGAAGAAGGCCTTCGGGTCGTAAAGCTCTGTTGTAAAGGAAGAACGGCGCATACAGGAACTGGTATGCTAGTGACGGTACTTTACCAGAAAGCCACGGCTAACTACGTGCCAGCAGCCGCGGTAATACGTAGGTGGCGAGCGTTATCCGGAATCATTGGGCGTAAAGAGGGAGCAGGCGGCCGCTAGGGTCTGTGGTGAAAGACCGAAGCTAAACTTCGGTAAGCCATGGAAACGGGGAAGCTAGAGTGCGGAAGAGGATCGTGGAATTCCATGTGTAGCGGTGAAATGCGTAGAGATATGGAGGAACACCAGTGGCGAAGGCGACGGTCTGGGCCGCAACTGACGCTCATGCCCGAAAGCGTGGGGAGCAAATAGGATTAGATACCCT
+
GGGGC8<F-CFG@CFGGGGGGG@EEGE,@FFG@EGFCFF<FGG7CGGGGGGCFGGGGGGGE,BFFGG@FGGGGGGEFGGFFFGGGGFCEFGGGGGGG7C=+@+B,CB8FE,DC,F93@,,<E=CFFEGG::>@FFGGGFGGGFGF7FFGGGGGGGCG7FCGGGGGGGGGGDGGGGCECCFFDCFFC:F:>EGGGGGGGFGGG*C,,AF?FGFEEEGGGGGG**;E88FGGGG885*2:8CF?CFF9*>CG?AE8CF8*:EE;@C<FC:;>3'C3@98FG=?CGC8,8@7,,,C,,AGF@FC;GGGFDF8B@FF@E?=?=<8CGGGGGFECCFGDFFCGGFEF<FCC,F<9BFCC,C8,,9<?GGGGF<FF:FC@FCGFC,8GGF7::F@FGDGGGGGEE,F6+F+FFF@DGGEGEGGGGGGGFCAFCFCEFGGF@@C<@C
@GSLB 315
TGGGGAATATTGCACAATGGGGGAAACCCTGATGCAGCGACGCCGCGTGGAGGAAGAAGGTCTTCGGATTGTAAACTCCTGTTGTTGAGGAAGATAATGACGGTACTCAACAAGGAAGTGACGGCTAACTACGTGCCAGCAGCCGCGGTAAAACGTAGGTCACAAGCGTTGTCCGGAATTACTGGGTGTAAAGGGAGCGCAGGCGGGAGAACAAGTTGGAAGTGAAATCCATGGGCTCAACCCATGAACTGCTTTCAAAACTGTTTTTCTTGAGTAGTGCAGAGGTAGGCGGAATTCCAGGTGTAGCGGTGGAATGCGTAGATATCGGGAGGAACACCAGTGGCGAAGGCGGCCTACTGGGCACCAACTGACGCTGAGGCTCGAAAGTGTGGGTAGCAAACAGGATTAGATACCCT
+
GGGCGFGGGGGFGGGGGGGGGGGGGGGGGGGGGFGGDG:FGCEGGGDFGGGFFGCFGAF@CFGGGGG+8:FGGGGF<?FGGG<BF,4<FFFGGGGGGGGGGGG@D?,AEFFFFFGF8C,,@FFEGGGG=FGGCGDGGGGGGGGCGGGCEGGCGGGGGGGG95FFGGGG7FFGGGGGG:C=G7GGGG,FFGGCFCFFEGGGGFGGGGCEC86<EGG9<EFG@FGFGGCFGGFFEGGFFDGF8F:F@FGG:GF@7CCF.FFGGGG=/=A#C@GFDFGB9=F8GGGFG8++CFGGFAF8EB,CFGGGGGGGGFF?GDGGGFFDFECEGFC8GEFGGGGFCFGGGGGGGGGGGGFEE,,<GFCE,,,CEGGGGGGGGGGGGGGGDGGGGGF7CGGGGGGGFDGGGGGGGFAGGGGCCCCC
@GSLB 86807
TGAGGAATATTGGTCAATGGACGAGAGTCTGAACCAGCCAAGTAGCGTGAAGGATGACTGCCCTATGGGTTGTAAACTTCTTTTATACGGGAATAAAGTGAGGCACGTGTGCCTTTTTGTATGTACCGTATGAATAAGGATCGGCTAACTCCGTGCCAGCAGCCGCGGTAATACGGAGGATCCGAGCGTTATCCGGATTTATTGGGTTTAAAGGGAGCGTAGGCGGACGCTTAAGTCAGTTGTGAAAGTTTGCGGCTCAACCGTAAAATTGCAGTTGATACTGGGTGTCTTGAGTACAGTAGAGGCAGGCGGAATTCGTGGTGTAGCGGTGAAATGCTTAGATATCACGAAGAACTCCGATTGCGAAGGCAGCTTGCTGGACTGTAACTGACGCTGATGCTCGAAAGTGTGGGTATCAAACAGGATTAGATACACT
+
<FGGFGGGGGGGGGGGGGGGGGGGE@FFGFFFFEFGFEGFFEFDGCCGGGDGGF@AFFGGGCF8C8CDFFGEGGGGGFGGGEAFFG<<A7=,@<E<9EFA9EEGGGEEFFDGGGFCFGEGGCFGF9EEEDGGG9,EEFGFFGGGFDEGGGGGGGGGFGFG?GGGDDCGGGG@GAE7CCEDFGG:CF>GFGE7=CFG/:F+9GCFFCFFDFFCFCC7;CDE=<CF>CEEBFEGFGGECGCFFGFC9E=><CCFGGGGDCFGFCGFFEFFGFGGFFAF?<ECFEFFG,E<=,9FDDFF=,?5:,,E=CGGEGFFDEFGGGFAA9@=+:B9FFEC??5<9C<,B,C,CC,,,E9FEB:C7GFB7ECDEFC@8FFC8CGF?FCGGF<FFEC86;@EFC,C,@>GGFB<<@GGEGGFFGFEC,FC9FDFEECACGF@A,CB
@GSLB 104961
TGGGGAATATTGCACAATGGGCGCAAGCCTGATGCAGCGACGCCGCGTGAGGGATGGAGGCCTTCGGGTTGTAAACCTCTTTTATCGGGGAGCAAGCGAGAGTGAGTTTACCCGTTGAATAAGCACCGGCTAACTACGTGCCAGCAGCCGCGGTAATACGTAGGGTGCAAGCGTTATCCGGAATTATTGGGCGTAAAGCGTGCACAGGCGGTTCTGTAAGATAGATGTGAAATCCCCGGGCTCAACCTGGGAATTGCATATATGACTGCAGGACTTGAGTTTGTCAGAGGAGGGTGGAATTCCACGTGTAGCAGTGAAATGCGTAGATATGTGGAAGAACACCGATGGCGAAGGCAGCCCTCTGGGACATGACTGACGCTCATGCACGAAAGCGTGGGGAGCAAACAGGATTAGATACCCT
+
GGGGGGGGGGFFGGGGGGGGGGGGGGGGGGGGGGGGGGGGGGGGGGGGGGGGGGGGGGGGGGGGGGGGGGGGGGGGGGGGGGGGGGGGGGGGGGGGGGGGGGGGFFGGGGGGGGGGGCFFGGGGGGGGGGGGGGGGGGGGGGGGGGEFGGGGGGGGGGGGGGDGGGGGGGGGGGGGGGGGGGGGGGGGGGEGFGGFGGGFGGGGGGEFCGGGGCGGGGEGGGGGGGGGGGFGFEGFFGGGGGGGGGFGGGGGGGGGGGGGFFGGGGGGGFGGGGGGGFGGGGGGGGGGFFGGGGGFGGGGGFEGGGGGGGGCGGGGFGGGGGGGGGCFGFGGGGGGGGGFEDGGGGGGFGGGGGGGGGFGGGGGGGGGGGGGGGGGGGDCFGGFFGGGGGGGGGGGGGGGGGGGFFGGGGGGGGGGCCCCC
@GSLB 318
TGGGGAATATTGCACAATGGGGGAAACCCTGATGCAGCAACGCCGCGTGAGTGAAGAAGTATTTCGGTATGTAAAGCTCTATCAGCAGGGAAGAAAATGACGGTACCTGACTAAGAAGCACCGGCTAAATACGTGCCAGCAGCCGCGGTAATACGTATGGTGCAAGCGTTATCCGGATTTACTGGGTGTAAAGGGAGCGTAGACGGAGTGGCAAGTCTGATGTGAAAACCCGGGGCTCAACCTCGGGACTGCATTGGAAACTGTCAATCTAGAGTACCGGAGAGGTAAGCGGAATTCCTAGTGTAGCGGTGAAATGCGTAGATATTAGGAGGAACACCAGTGGCGGAGGCGGCTTACTGGACGGTAACTGACGTTGAGGCTCGAAAGCGTGGGGAGCAAACAGGATTAGATACCCT
+
GGFGGGGGGGGGGGGGGGFFFGGGGGFGGGGEFGGGGGGGGGGGGGGFEFGGGGGGGGGGGGFGGGGGGGFGGGGGGGGGGGGGGGGGGGGGGGGGGGGGGGGGFGCGGGGGGGGGGGGGGGCG@EGGGGGGGGGGGGFGGGGGG>G$GE<9FFGGGGGG=GG@FGCFC<CFG=GG?G%GGGGGGGFGEGEEGFGGGGGGGGGGGGGGGGGGGGGFFGGCFFCGFDC8CEGGGGEGGFGGGGGGFGECGCFFCFEGGGGGGGGFGG@DFDCDFGGC<CFACDGGCEGEGEC,E8F<GECFGGGGGGGGGGGF=F,:FF<GGGGGEGGGGGGGGFDFF<CB:GF@<C7DGEFGGGGGGGGGFFFGGGGEDGGEGE?GF7GGDGGGGFDGGGGGGGGGFGGGGGGGGGFGGGGCCCCC
@GSLB 319
TGGGGAATATTGCACAATGGGGGAAACCCTGATGCAGCGACGCCGCGTGAGCGATGAAGTATTTCGGTATGTAAAGCTCTATCAGCAGGGAAGAAAATGACGGTACCTGACTAAGAAGCACCGGCTAGATACGTGCCAGCAGCCGCGGTAATACGTATGGTGCAAGCGTTATCCGGATTTACTGGGTGTAAAGGGAGCGTAGACGGAGTGGCAAGTCTGATGTGAAAACCCGGGGCTCAACCCCGGGACTGCATTGGAAACTGTCAATCTGGAGTACCGGAGAGGTAAGCGGAATTCCTAGTGTAGCGGTGAAATGCGTAGATATTAGGAGGAACACCAGTGGCGAAGGCGGCTTACTGGACGGTAACTGACGTTGAGGCTCGAAAGCGTGGGGAGCAAACAGGATTAGATACCCT
+
GGGFGGGGFGGGGGGGGGGGGGGGGGGGGGGGGGGGGGEGGGGGGGGGGGGGGGGGGGGFEGGGGGGCGGGFFGGGGGGGGGGGGGFGGGGGCGGAFGGGGGGGFEGGGGGGGGGCDFGFGGGGGGGGGGGGGGGGFGG@GGGGGGGGGEGGGGGGGCCGGGGGGEGGGGGGGGGGGGGGGGCGFF<CFGGGGEFGGGGGGGGGGGEFEFGGCFGFDFGFGGFGFGFGGGGGGGGGGGGCFFGEGGGFDGGGFDFGGF9AEFAFGGGGGGGFFGFCFFCGGGGGGGGGGGGGGGGGF?8GGGEEDGGGF<AFF7GDGGGGGFFFE9GGGFGGEFFGGGGGGGGGGEDGDGGGGGGGGGGGGEE@CFGGGGGGGGGGGGEGGFGGGGGGGGGGGGGGGGGFGGGGGGGGGEGCCCCC
@GSLB 320
TGGGGAATATTGCACAATGGGGGAAACCCTGATGCAGCGACGCCGCGTGGAGGAAGAAGGTCTTCGGATTGTAAACTCCTGTTGTTGAGGAAGATAATGACGGTACTCAACAAGGAAGTGACGGCTAACTACGTGCCAGCAGCCGCGGTAAAACGTAGGTCACAAGCGTTGTCCGGAATTACTGGGTGTAAAGGGAGCGCAGGCGGGAGAACAAGTTGGAAGTGAAATCCATGGGCTCAACCCATGAACTGCTTTCAAAACTGTTTTTCTTGAGTAGTGCAGAGGTAGGCGGAATTCCCGGTGTAGCGGTGGAATGCGTAGATATCGGGAGGAACACCAGTGGCGAAGGCGGCCTACTGGGCACCAACTGACGCTGAGGCTCGAAAGTGTGGGTAGCAAACAGGATTAGATACCCT
+
GGGCFBCFGGGGGGGGGGGGGGGGGGGGGFGGGGGGGGGGGGGGGGGGGGGGGGGGFGGGGGGGGFGGG@DGGGGGGGGGGFGGGGGGGGDFGGGGGGGGGGG7@F<?FGGGGGDGGGGGFCGFGFGGGGGGGGFFGGGGGGGGGGGGGGGGGGGGGFGF9EGGGGGGCFFGGGGGGGFGGF?CGGGEFGGGGGC@EDF4:C>DGGGGFFGFCFFFGFGGGGCCF9CCFGCF9GGGGGFGGGGCGGGGGGFFG=EFFGFFFFFGFF.FCDFFCGGGGGGEFGGGGDGGGFGGGFGGGF@EAGGGGGDGGGGGEGGGGFFFFGGCFF,8FCF9GGGGGGGGGGGFGGGGGGGGGGGGFGGGGGEFGGGGGGGFE,GFGGCGGGGGFGGGGGGGGGGGGGGGGGFFE<GFGGGCCCCC
@GSLB 321
TGGGGAATATTGCACAATGGGCGCAAGCCTGATGCAGCGACGCCGCGTGAGGGATGGAGGCCTTCGGGTTGTAAACCTCTTTTATCGGGGAGCAAGCGAGAGTGAGTTTACCCGTTGAATAAGCACCGGCTAACTACGTGCCAGCAGCCGCGGTAATACGTAGGGTGCAAGCGTTGTCCGGAATTATTGGGCGTAAAGGGCTCGTAGGCGGTTCGTCGCGTCCGGTGTGAAAGTCCATCGCTTAACGGTGGATCCGCGCCGGGTACGGGCGGGCTTGAGTGCGGTAGGGGAGACTGGAATTCCCGGTGTAACGGTGGAATGTGTAGATATCGGGAGGAACACCAGTGGCGAAGGCGGCCTACTGGGCACCAACTGACGCTGAGGCTCGAAAGTGTGGGTAGCAAACAGGATTAGATACCCT
+
FFCFEEGGFGGAFGGGGGGFGGGEGFFFDGFGGGGGGGG@FGGGGGGGGGGGDFGGGGGGGGGGGGGGGGGGGGGGGGGGGGGGGGGEGGGGGGGGGGGCFGGGGGGAFGGFGGGGGGGFGFGFGGCCG?GGGGGGGGGGGGGGGGGGGGGGGGGD?GGCCGEFGGGGFGGGGGGEGGFEGEGG#FEGGGGGGFFFCGGGGGGGGGGGGGGGGGG9GGGGGGGEGGGGGGGGGFGGGGGGG<CD4CEGGGFEFGGGF<:EFFE5GGGGGGGGGDGDGGGGGFGFGGGGD<?B?9DEFGGF@GFCFGGGGEFGGGGFFADGFAEEEF>GGGGGGGDGGGGGGFFGGGGGGGCCGGGGGGGGGGGGGGGGGGGGGECGGGGFGGGGFGGGGGFF@GFEGGGGGGGGGGGFGF<GFGGGC8CCC
@GSLB 322
TAGGGAATTTTCGGCAATGGGGGAAACCCTGACCGAGCAACGCCGCGTGAGCGAAGAAGGCCTTCGGGTCGTAAAGCTCTGTTGTAAAGGAAGAACGGCGCATACAGGAAATGGTATGCGAGTGACGGTACTTTACCAGAAAGCCACGGCTAACTACGTGCCAGCAGCCGCGGTAATACGTAGGTGGCGAGCGTTATCCGGAATCATTGGGCGTAAAGAGGGAGCAGGCGGCCGCAAGGGTCTGTGGGGAAAGACCGAAGCTAAACTTCGGTAAGCCATGGAAACCGGGCGGCTAGAGTGCGGAAGAGGATCGTGGAATTCCATGTGTAGCGGTGAAATGCGTAGATATATGGAGGAACACCAGTGGCGAAGGCGACGGTCTGGGCCGCAACTGACGCTCAGTCCCGAAAGCGTGGGGAGCAAAGAGGATTAGATACCCT
+
FFGGGGGGGGGFEEDCFGGGGGGGGGFFFGGGGGGGGGGGGGFGGGFGGGGGDEGDGGGGG8EFFGGGFGGGGGGGGAFGGGGGGGGGGGGGGCGGGGGGGG7FFGGGGG8=F9FFEFGGGGGGDGGG:FCFGGGG,,>>FG:@EGG7=E@@CFCFGG8FFGF77B<FGED<7*=C9FFFC5:;EE1:8/>;GEEE>?CCGD,DDC:5ECF<CE<02@62?C8:C=*::C?5:B:FCA=8CDC>GF@+,C@+@:EC<<F;3<F@C4A76FCECDDFCGDFCG/GGECF@+<FD9FD6EEEFAGGFGFDGGCCF<<GFEE8GF?<,CGGE>GGGGFFEFB7CFGGGGFGGGGGGGGGFEFFGFGGGGGGGEEFCCGEGGGCGDGGGEGGGGGGF7GGGGFCC+GDFGGGGGCGGGGFEGGF9GGGFGCFECGGGFGCCCCC
@GSLB 323
TGGGGAATATTGCACAATGGGGGAAACCCTGATGCAGCGACGCCGCGTGAGCGAAGAAGTATTCCGGTATGTAAAGCTCTATCAGCAGGGAAGAAAAAAATGACGGTACCTGACTAAGAAGCCCCGGCTAACTACGTGCCAGCAGCCGCGGTAATACGTAGGGGGCAAGCGTTATCCGGATTTACTGGGTGTAAAGGGAGCGCAGGCGGTGCGGCAAGTCTGATGTGAAAGCCCGGGGCTCAACCCCGGGACTGCATTGGAAACTGTCGTACTTGAGTATCGGAGAGGTAAGTGCAATTCCTAGTGTAGCGGCGAAATGCGTAGATATTAGGAGGAACACCAGTGGCGAAGGCGGCTTACTGGACGATAACTGACGCTGAGGCTCGAAAGCGTGGGGAGCAAACAGGATTAGATACCCT
+
GG8FCCGGGGGGGGGGGGGGGGGGGGGGGGGGGGGGGGGGGGGGGGGGGGGGGGGGGGGGGGGFGFGGGGGGGGGFGFGGGGGGGGGGGGGGGGGGGGCFF<F9FEGGCGGGGGGGGGFGGGGFGGDGGGGGGGGDGGGGGGGFFDDBEGDGFCECFGFGFGGGGGGGFGG>>GFGFGGGGGGF?-GGGEE@CFFCGG8DGGGGGGEEGEFDGGGGGGGGGG?5GGFCFCEGG>8FEDCGGGFGFGGFEEDCFGGGGGFECFFFFFFGF:GFDFGGGCCGCDGFGGFFEFGGFF9AGFFFB8GGGGFCF=@GGGFFEGGGGGFEFEDC,FGGDGGGGGGFGGGGGGGGGGGDCGFFEEF<@FEE8GGFGGGGGGGGGGGGGDGFGGFGGGGGGEFEDCGFFCE9GGGF,GGGGGCCCCC
@GSLB 65789
TGAGGAATATTGGTCAATGGGCGAGAGCCTGAACCAGCCAAGTAGCGTGAAGGATGACTGCCCTATGGGTTGTAAACTTCTTTTATAAAAGAATAAAGTCGGGTATGCATACCCGTTTGCCTGTACTTTATGAATAAGGATCGGCTAACTCCGTGCCAGCAGCCGCGGTAATACGGAGGATCCGAGCGTTATCCGGATTTATTGGGTTTAAAGGGAGCGTAGATGGATGTTTAAGTCAGTTGTGAAAGTTTGCGGCTCAACCGTAAAATTGCAGTTGATACTGGATAGCTGGAGTGCAGTTGAGGCAGGCGGAATTCGTGGTGTAGCGGTGAAATGCTTAGATATCACGAAGAACTCCGATTGCGAAGGCAGCCTGCTAAGCTGCAACTGACATTGAGGCTCGAAAGTGTGGGTATCAAACAGGATTAGATACCCG
+
E8,CFFCEFGFGGGGDFF9EEFEGBFCFGGCFFF,CEGCFEFFGGGGGG7FEC,CFFFFFEFGGGFGFGCGCFGGGCFGGGGGF,CF?FG9,BFFFF,EC:FFGEGCFFGGGGGGCA@B?5?EDFFGGGGG,,C,@BB9C=EFCGCFG?DFGGGG>FCCGCFD?;BE?=GEGGGGGGGG7DDFFGGDEG@FGFC?CC<>F#FCFBEFCFFFCFFCCGGG;EEEFFFC<AAFGGGDEC<C@FGGGG9CFGGFC=>CECCGGGC99GGFEEGDE<6<,A6%?@FAE,AE4<:,E8FFCGGGFFBFGF<7?C<C,7B+CGFF@GGGF@CGGGGGGGGCFF<,AF<GGGFGFFEBE<:GCGFE@67C,EEC,@CGGGGGFD9FFGGGFCDEAAFDGGFCGGGGGGEGGGGGGFGFFFFGGFGFFCEAGGGEFF8GCCCC@
@GSLB 325
TGGGGAATATTGCACAATGGGCGCAAGCCTGATGCAGCGACGCCGCGTGCGGGATGACGGCCTTCGGGTTGTAAACCGCTTTTGATCGGGAGCAAGCCTTCGGGTGAGTGTACCTTTCGAATAAGCACCGGCTAACTACGTGCCAGCGGCCGCGGTAATACGTAGGGTGCAAGCGTTATCCGGAATTATTGGGCGTAAAGGGCTCGTAGGGGGTTCGTCGCGTCCGGTGTGAAAGTCCATCGCTTAACGGGGGATCTGCGCCGGGTACGGGCGGGCTAGAGTGCGGTAGGGGAGACTGGAATTCCCGGTGTAGCGGTGGAATGTGTAGATATCGGGAAGAACACCAATGGCGAAGGCAGGTCTCTGGGCCGTTACTGACGCTGAGGAGCGAAAGCGTGGGGAGCGAACAGGATTAGATACCCT
+
GGGFFFFGFGGFGGGGGGGGEEFCGGGGGGGGGGAGGG:FGGGGGGGGECGGGGEGGGGGCCGGGGGCG7CEGGGFGGGGEGGGDG,DFGGEDFF<B@DFGGGGGC<<@DCCFGGGFFDFGGGCFGF<C*@FCFFFFF:>:FFF9CF*=E:<CEGGGCFGGG,>C8C2;CF?GGC*;C8<CEECECF79<F<C5>88:FGGG>CC8C;AE*1:C>*:8CGGGGGGGG=C;GECGGFDCG>7<CCBDG=EG#,?->/CFFGGDF@85?C3CE8D9CGF?GGG@C@EA7GGGGGE<E9GF?GGFF7F>8GGGFB+GGGGF<GGGGGGFGFCF@,,=GFA<GCDGGFF<CGGGGGCDFFE,GGFFCGGFF7CCFAGGGGGGGGGGGGGF@;GGGGGGGGGGGGGGGF9GGGGGGGFGGGGGC8CCC
@GSLB 48948
TGGGGAATATTGCACAATGGGGGAAACCCTGATGCAGCGACGCCGCGTGGAGGAAGAAGGTCTTCGGATTGTAAACTCCTGTTGTTGAGGAAGATAATGACGGTACTCAACAAGGAAGTGACGGCTAACTACGTGCCAGCAGCCGCGGTAAAACGTAGGTCACAAGCGTCGTCCTGAATTACTGGGTGTAAAGGGAGCGCAGGCGGGCGATCAAGTTGGAAGTGAAGTCCATGGGCTCAACCCATGAACTGCTTTCAAAACTGGTCGTCTTGAGTAGTGCAGAGGTAGGCGGAATTCCCGGTGTAGCGGTGGAATGCGTAGATATCGGGAGGAACACCAGTGGCGAAGGCGGCCTACTGGGCACCAACTGACGCTGAGGCTCGAAAGTGTGGGTAGCAAACAGGATTAGATACCCT
+
GGGGGGGGGGGGGGGGGGGGGGGGGGGGGGGGGGGGGGFGGGGGGGGGGGGGGGGGGGGGGGGGGGGGGGGGGGGGGGGGGGGGGGGGGGGGGGGGGGGGGGGGGGGGGGGGGGGGGGGFGGGGGGGGGGGGGGGGGGGGGFGGGGGGGGGGGGGFGGGGGGGGGGGGGGGGGG<GGGGGGGGGGGFEGGGGGGGGGGGGGGEGGGEEGGGFGGGCFEGAGGGGGGGGGGGGGGGGGGGGGGGGFGGGGGGGGGGGGGGGGGGGGFGGGGGGGGGGGGGGGGGGGGFEGGGGGGGGGGCGGGGGGGGGGGGGGGGCGGGGGGGGGGGGGGGGGGGGGGGGGGGGGGGGGGGGGGGGGGGGGGEGGFGGGGGGGGGGGGGGGGGGGGGGGGGGGGGGGGGGGGGGFFGGGGGCCCCC
@GSLB 327
TGAGGAATATTGGTCAATGGACGAGAGTCTGAACCAGCCAAGTAGCGTGAAGGATAACTGCCCTATGGGTTGTAAACTTCTTTTATACGGGAATAAAGTTTGCCACGTGTGGCTTTTTGCATGTACCGTATGAATAAGGATCGGCTAACTCCGTGCCAGCAGCCGCGGTAATACGGAGGATCCGAGCGTTATCCGGATTTATTGGGTTTAAAGGGAGCGTAGGCGGGGTATTAAGTCAGTTGTGAAAGTTTGCGGCTCAACCGTAAAATTGCAGTTGATACTGGTATCCGTGAGTGCAGCAGAGGTGGGCGGAATTCGTGGTGTAGCGGTGAAATGCTTAGATATCACGAAGAACTCCGATTGCGAAGGCAGCTCACTGGAGTGTAACTGACGCTGATGCTCGAAAGTGTGGGTATCAAACAGGATTAGATACCCT
+
GFGGFGGCFGGGGGFGGGFGGGGGGGGFGGGFGFFFFFGFGFEEGGGGGGGGGGGEFGGGGGGGCDFGGGGGGDGGGGGGGFGGGGGGGGGGGGFFCAFGF9FGGGCFGG7BEFEGGGGGGFGFFGGGDFGFGGGFGGFFGFG7FGGDGGGGFC7FFGEGG8FFGEEE/GGGGGGCE@FCF=GGG>CGGGGG>GGGG?<FF<;7?AEGGGG@BC.4=CECEFGG>EGGGEDFGGC<FGFG%CDFFFGG<GGFDGFGCEEFEGGGG=GFFGGGGGFFF??FFGGGGEEC<<FE=@FE,@FEC,CGEEF+F8DF<=GGFGGGE?F77GGGGFCGGAEFAGGGFAGEFDEGFF<F@FCCC,CDGEGFE9FEGGDEEFEGGGGGGGGGGGGGGGGGGGGGGFDFFGFGGGGCGGGGGGGDGGGGFGFGE<FAFE@<B8@C
@GSLB 328
TGGGGAATATTGCACAATGGGCGCAAGCCTGATGCAGCGACGCCGCGTGCGGGATGACGGCCTTCGGGTTGTAAACCGCTTTTGATCGGGAGCAAGCCTTCGGGTGAGTGTACCTTTCGAATAAGCACCGGCTAACTACGTGCCAGCAGCCGCGGTAATACGTAGGGTGCAAGCGTTATCCGGAATTATTGGGCGTAAAGGGCTCGTAGGCGGTTCGTCGCGTCCGGTGTGAAAGTCCATCGCTTAACGGTGGATCTGCGCCGGGTACGGGCGGGCTGGAGTGCGGTAGGGGAGACTGGAATTCCCGGTGTAACGGTGGAATGTGTAGATATCGGGAAGAACACCAATGGCGAAGGCAGGTCTCTGGGCCGTTACTGACGCTGAGGAGCGAAAGCGTGGGGAGCGAACAGGATTAGATACCCT
+
GEG8FEGGGGGFGGGGF<@<EFGGGGGGGGGGFGGGGGCGGGEGGGGGGGGGGGGGFGGGGGGGGGGGGGGGGGGGGEGGGGGG>FFGGGGEGGGGGGCGGDEGGGGFGGGGGGGGFGGGCFGGGGGGGGGFCGGGGGGGGGGGGCCE8C<F>CGCED3GFG<FGGGFGFGFGFCCAE5A@CC-0CF7C=GGGGGGC;@FFGGGGGGCCEFCC<C<EGGGEGEGGGGGGCEFCCFGGGGGGFFC:GFFGFCFFDDFGFGGEGGFGC@CGGGECFEF8GGGGGGFF@GGFEAF<F?FCFEEF@:DDGGGGGGGGGGGDFGGFEGFE,GFC7FFE@GEEFFFEDCCGGB@GGGGGGGGFGGF?GGGEGGGDGGFGGGGGGDGGGGGGGEGEGGGGGGGGGGGGGGGGFGGGFGF<GGGGGCCBCC
@GSLB 73522
TGGGGAATATTGCACAATGGGGGAAACCCTGATGCAGCGACGCCGCGTGAGCGAAGAAGTATTTCGGTATGTAAAGCTCTATCAGCAGGGAAGAAAAAAATGACGGTAACTGACTCAGAAGCCCCGGCTAACTACGTGCCAGCAGCCGCGGTAATACGTAGGGGGCAAGCGTTATCCGGATTTACTGGGTGTAAAGGGAGCGCAGGCGGTGCGTCAAGTCTGATGTGAAAGCCCGGGGATCAACCCCGGGAGTGCATTGGAAACTGTCGTACTTGAGGATCGGAGAGGTAAGTGGAATTCCTAGTGTAGCGGTGAAATGCGTAGATATTAGGAGGAACACCAGTGGCGAAGGCGGCTTACTGGACGATAACTGACGCTGAGGCTCGAAAGCGTGGGGAGCAAACAGGATTAGATACCCT
+
FEFGGFEGCFG9FFGGGGGGC,CFGGFCGGGGGGEFEF+CFGGGGGGGGGG?FGGGEGG9CEFFGGD+B<FGGGGCEGGGDF<AC,9BDEDFFGDGGFGDF9A?+>BD+,<,33C,BF>B>D<73+8+@F,@AFF3>835E,*,7:>6*-)#?C@FFG@:1C<CC15?81<98*;:882&:$:8:EGFFE<7/:<F7<(CDC7@GDECF:<*@,,FC>6>7CCFF?GFFCF@F:@3F83<+C<C88EDD>8,GGFFBFDBFGGEDF@+;9GGFFC,++6++EFGDAGFAGGGGGGEA<GFGFGGGGGGGCGGGGGFF@E@FEGGFECE<<C,<?DDFGGFGGGGGGGFGGFEFFGGGGDFGECCFFADGGEGCGGGGGGGGF@FGGGGGGF:GGGGGGFGGGGGFFFFFGGGGEBCCCC
@GSLB 98426
TGGGGAATATTGCACAATGGGGGAAACCCTGATGCAGCGACGCCGCGCGGAGGAAGAAGGTCTTCGGATTGTAAACTCCTGTTGTTGGGGAAGATAATGACGGTACCCAACAAGGAAGTGACGGCTAACTACGTGCCAGCAGCCGCGGTAAAACGTAGGTCACAAGCGTTGTCCGGAATTACTGGGTGTAAAGGGAGCGCAGGCGGGAAGACAAGTTGGAAGTGAAATCTATGGGCTCAACCCATAAACTGCGTTCAAAACTGTTTTTCTTGAGTAGTGCAGAGGTAGGCGGAATTCCCGGTGTAGCGGTGGAATGCGTAGATATCGGGAGGAACACCAGTGGCGAAGGCGGCCTACTGGGCACCAACTGACGCTGAGGCTCGAAAGTGTGGGTAGCAAACAGGATTAGATACCCT
+
FGGGGGGGGGEGFGGFGGGGGGGGGGGEGGGGGGGGGGGDFGGGGGC7FCFEGGFEGF8FEF<FGGG7CEFGGFGDGGFFFFGFF,?AFGGGGGGGGFGGEGGGGG9DF<FFFGFFCGEGGGGGFEECFFC@FFGGGGGGGGGFEGGDGEGGGGCFFGGCCFGGGGC4(CF<=FGGGGDCFFFGGGGG:CC<F@;5CGFGEFC8CFE0>@?;GC@9<8DGFFGDFE:GGGFFFEG>CFFGFDEFGFGGF<C:#GFDEGGGFFF@F>D@FCEGFGFFAFGFGFFGGGGGGFEFE=@GGGGGGFF>+ECFFA,FFC:C=<?CFDEGDGCC<,CFCGGGGGFF:EFDE7EEGEEFCEGGGGFFC8GGFGGECF@GFCFGGGEEGGGFAFGGGFGGFGGGGFE-GGGGGFGGFFECCCCC
@GSLB 52500
TGGGGAATATTGCACAATGGGCGCAAGCATGAGGCAGCAACGCCGCGTGAAGGAAGACGGTTTTCGGATTGTAAACTTCTGTTCTTAGTGAAGAATAATGACGGTAGCTAAGGAGCAAGCCACGGCTAACTACGTGCCAGCAGCCGAGGTAATACGTAGGTGGCAAGCGTTGTACGGAATTACTGGGTGTAAAGGGAGCGCAGGCGGGTGATCAAGTCAGCTGTGAAAACTACGGGCTTAACCCGTAGACTGCAGTTGAAACTGTTCATCTTGAGTGAAGTAGAGGTTGGCGGAATTCCGAGTGTAGCGGTGAAATGCGTAGATATTCGGAGAAACACCGGTGGCGAAGGCGGCCAACTGGGCTTTAACTGACGCTGAGGCTCGAAAGTGTGGGGAGCAAACAGGATTAGATACCCT
+
9CAF>FFGG,CCEC<FGACFGGG7FEFC<,C@,CFFC7,EEF@+@7BFGGFD<F8AFCFGF?,,5@=F4CD,<EF,,?FFFEFEFGEFFFGGGCF9FCFGFFFCFGEG,,EFFEFGGGGGDGCEE7@BFF9<DF=<DDFG7FGGDG+>@<@;,,7<,@>>;:F7<FGDF8/5873<EEE,,<=FF<A4<;>G=FFGG<@C*EFD<FEE7-BC9D<C;:CCFCGFF<F7:FFG>/D:>;+32C8D<E3/C=7:33;@<9<D:DC.CG*A<C=D:>C==C,BC,FCF=>:::F??EB+CFB,,=E+:B:?5C5,C,,4+D9?4,,=?@F>,FF@,FBGFC@C,FC:D,@,C6+8?FC6,C;,C<9@C,,<,,;EF8FF@F+7CCFFE<,:B8C;C,,E,C6,EED<GFFEEAFECC@C<
@GSLB 332
TGGGGAATATTGCACAATGGGGGGAACCCTGATGCAGCAACGCCGCGTGAGTGAAGAAGTATTTCGGTATGTAAAGCTCTATCAGCAGGGAAGATAATGACGGTACCTGACTAAGAAGCTCCGGCTAAATACGTGCCAGCAGCCGCGGTAATACGTATGGAGCAAGCGTTATCCGGATTTACTGGGTGTAAAGGGTGCGTAGGTGGCAGTGCAAGTCAGATGTGAAAGGCCGGGGCTCAACCCCGGAGCTGCATTTGAAACTGCATAGCTGGAGTACAGGAGAGGCAGGCGGAATTCCTAGTGTAGCGGTGAAATGCGTAGATATTAGGAGGGACACCAGTGGCGAAGGCGGCTTACTGGACGGTAACTGACGTTGAGGCTCGAAAGCGTGGGGAGCAAACAGGATTAGATACCCT
+
FFFGGGGFEGGGGFGGGGGGGGGGGGGFGGFGGGGGGGGGGGGGGGGGGGGGGGGGGGGFFGGGGGGGGGFGGGGFGGGGGFGGGGGGGGGGGGGFGCCFFGDGGGGFFFCGGGGGGGGGGGGGGGGGGGFGGFEGGGGGG>FG:FF:FGGGGFGFF9CCFGFGGG5E;:DF9CCCEEGGG?FFGFGG7GGGGGCCEGG:GF=CFGG8EF;GFGGGGGG<@F:;GGGG>GCFEGGGGGG@CC6CFDFDGGGGDGGGGD<CCCF@<EFGF8<GFFF?FFGGGG9GFGFCGF?FE?:,CFE9GGFDGGGGGGGGGGEGGGGGGGF<GFFF=F9FFFFE@GFGGFFGDECC@+FCGCFGGGEGFEEGGFEDFFDDGGGGCGDFCCFC7GGGGGGGFCAGGGGGGFGFE9F<FFFCB,CC
@GSLB 57298
GGGGGAATATTGCACAATGGGGGAAACCCTGATGCAGCGACGCCGCGTGAGCGATGAAGTATTTCGGTATGTAAAGCTCTATCAGCAGGGAAGAAAATGACGGTACCTGACTAAGAAGCACCGGCGAAATACGTGCCAGCAGCCGCGGTAATACGTATGGTGCAAGCGTTATCCGGATTTACTGGGTGTAAAGGGAGCGTAGACGGAGGGGCAAGTCTGATGTGAAAACCCGGGGCTCAACCTCGGGACTGCATTGGAAACTGTCAATCTAGAGTACCGGAGAGGTAAGCGGAATTCCTAGTGTCGCGGTGAAATGCGTAGATATTAGGAGGAAAACCAGTGGCGAAGGCGGCTTACTGGACGGGGACTGACGTTGCGGCTCGAAAGCGTGGGGAGCAAACAGGATTAGATACCCT
+
,@FGCGGGFEEFCFGG@EEEFD+C?F8?F,B<,CE<C,4@F=8@3@=FE+3,@@D>C<333EC=FF:FCFGCFC9D:,,<DBCAFG9:CFBE*,8,:<FDEG7C*=?,>B::CFFCFC,<,=C:7*=CFD,CC,,;*,08CFGF**:C:E:<7@EGGFG>::?69CFGC8C8<EE(7<9<@E<@FFCCFB<:=<CDC;CA?EE/**2##<C>:C;C4<<,;?CC?=GGF'<*:GGF@:@<EC:F,:8@D>@89@@3<>7C@701E8=9DF=EFF@:=C=,9CFFB4EB?,FGFDGGFFE8@DF@++GGEE@54,,:A,,@C,,,C=BC9GD?:6,,,FF=?@EGGFGE>GCE@@FGFGFC6+8;,;EE@CCFBEFC6:F696EC,GCGCCC<8FDF<<<E9CF9E6,AE6CC@CCC
@GSLB 52755
TGGGGAATATTGCACAATGGGGGAAACCCTGATGCAGCGACGCCGCGTGAGTGAAGAAGTATTTCGGTATGTAAAGCTCTATCATCAGGGAAGAAAATGACGGTACCTGACTAAGAAGCCCCGGCTAACTACGTGCCAGCAGCCGCGGTCATACGTAGGGGGCAAGCGTTATCCGGATTTACTGGGTGTAAAGGGAGCGTAGACGGAACAGCAAGTCTGATGTGAAAACCCTGGGCTCAAACCCGGGACTGCATTGGAAACTGTTGATCTAGAGTGTCGGAGAGGTAAGTGGAATTCCTGGTGTAGCGGTGAAATGCGTAGATAGTAGGAGGAACACCAGTGGCGAAGGCGGCTTACTGGACGATGACTGACGTTGAGGCTCGAAAGCGTGGGGAGCAAACAGGATTAGATACCCT
+
,C8FFGGGGGGCEFGDEFGGFCFGGGGA@EF8FEFGGFGEGGGGGGGBFGG9FC<EDFF<<F9EFFG:C:EFDGG@FACEGD99,CBFDFGGGGGCF,:EFGGEC7D??FGCFFGGG,,,+BFGD78>D<F8:FFFEGGGGC@E:@>FC**DECCF@7>FECFE:;FGF7<BCC:<-,4<;FC<82C,2>?B=CC5EEG-CC87:-E>E8;EFCDCF?CF26,<@@FD9EG1F@3+'+38292C?GF><EDCG?FFDACFGFGFCCC,2=,FFDC<CCCDCGFCGEGGFGGGGGGGGFB,FF>+EFCF9FFFCECC?C59F9<,9FFGGCGGGFGFF<FGEFGFGGGGF7GGGFE,8CB,C;,@FFFGGDD7GFGGFGGGFGGGGGC@:GGGGGFGFGGGFGFFEF,GGGGCCCCC
@GSLB 58840
TGGGGAATATTGCACAATGGGGGAAACCCTGATGCAGCGACGCCGCGTGAGCGAAGAAGTATTTCGGTATGTAAAGCTCTATCAGCAGGGAAGAAAAAAATGACGGTACCTGACTAAGAAGCCCCGGCTAACTACGTGCCAGCAGCCGCGGTAATACGTAGGGGGCAAGCGTTATCCGGATTTACTGGGTGTAAAGGGAGCGCAGGCGGTGCGGCAAGTCTGATGTGAAAGCCCGGGGCTCAACCCCGGGACTGCATTGGAAACTGTCGTACTTGAGTATCGGAGAGGTAAGTGGAATTCCTAGTGTAGCGGTGAAATGCGTAGATATTAGGAGGAACACCAGTGGCGAAGGCGGCTTACTGGACGATAACTGACGCTGAGGCTCGAAAGCGTGGGGAGCAAACAGGATTAGATACCCT
+
EEGGGGGGGGGGGGGGGGGGGDG@FGFGGGGGGGGGGGGGGGDFGGDFCGGGEEGGGFEFFGGGGGGCFFGGGGGGGGGGGGFGCGEEFC:ACFGGGGG>DGFAFEGGGGGGGGGGGGGGGGGGGGCGE7=GGGGGCFGGGGGGGGFDEEEGGGGGFF3CEGGFFDFEFGCFCGDCBFEEGGGFGGGGGFG2,EEGGGGEDGGGGCCGCFCCEFECFGAA9FFFFGGGGGGGEEGGFFFEGGGGGCCE5EGGEFGGDF9DFGGFGGGGGFEGFCC,FGGEEFFCEDF9FEFGGGGGGGFFF?BA,GEGEEGFFFE>FEFGGGGFEFGGFFFFGEFCFEFEGGGGECDE8,C>DFFFFFGFEEGFFFCGGGGGF@C,8FGFGCFCCFFF:ECDGFCFE,F<GF<F@EE<CAFFGEACC<6
@GSLB 57688
TGGGGAATATTGGGCAATGGGGGGAACCCTGACCCAGCAACGCCGCGTGGAGGAAGAAGGTTTTCGGATCGTAAACTCCTGTCCTTGGAGACGAGTAGAAGACGGTATCCAAGGAGGAAGCCCCGGCTAACTACGTGCCAGCAGCCGCGGTAATACGTAGGGGGCAAGCGTTGTCCGGAATAATTGGGCGTAAAGGGCGCGTAGGCGGCTCGGTAAGTCTGGAGTGAAAGTCCTGCTTTTAAGGTGGGAATTGCTTTGGATACTGTCGGGCTTGAGTGCAGGAGAGGTTAGTGGAATTCCCAGTGTAGCGGTGAAATGCGTAGAGATTGGGAGGAACACCAGTGGCGAAGGCGACTAACTGGACTGTAACTGACGCTGAGGCGCGAAAGTGTGGGGAGCAAACAGGATTAGATACCCT
+
GGGGGGGGGGGGGGGGGGGGGGGGGGGGGGGGGCGGGGGGGGGGGGGGGGGGGGGGGGGGGGGGGGGGGGGGGGGGGGGGGGGGGGGGGGGGGGGGFEEGGCGGGGCCEGGGGGGGGGGGGGFGGGGGEGGGGGG<<FGGFGGGCF>CEG>CGCEGG2<EE?EGEGFGGGECEEGFEG;>5;ACFGGGGGCCGFGGGGGEGDCFECEC:>8@?EFGGGFEFECF@9E@FCF@:<FCFGFBCFFFDECGFGGFFGGFFF@,FCFEFFGDDFGFGFGFFEEEGGFGGGGGFGGGGGGFFEGGF<FGGGEEFGGGGGGGGGGGFFFF8GGGGFFGGGGGDEGGFGGEEDFC:GDFCGFE9FFFDGAGFGGGGGEFCCGGGGGGDGDGGGGGGGFAGFEDCGGGGGGFGGGGGGGFGCC@CC
@GSLB 101505
TGGGGGATATTGCACAATGGGGGAAACCCTGATGCAGCGATGCCGCGTGGAGGAAGAAGGTTTTCGGATTGTAAACTCCTGTCGTAAGGGACGAAGAAGTGACGGTACCTTACAAGAAAGCTCCGGCTAACTACGTGCCAGCAGCCGCGGTAATACGGAGGGAGCGAGCGTTGTCCGGAATTACTGGGTGTAAAGGGAGCGTAGGCGGGATGGTAAGTCAGATGTGAAAACTATGGGCTCAACCCATAGACTGCATTTGAAACTGCTGTTCTTGAGTGAAGTAGAGGTAAGCGGAATTCCTAGTGTAGCGGTGAAATGCGTAGATATTAGGAGGAACATCGGTGGCGAAGGCGGCTTACTGGGCTTTTACTGACGCTGAGGCGCGAAAGCGTGGGGAGCAAACAGGATTAGATACCCT
+
EEGFGDDFGCA@FEFGFFGEEGGG,,EF7EFFCE9FFG@7FGGGDG7BCGEGGCGG8FDEFFFGGGGG7C8FFDGFGGGG8:EFGGFGFF<DF+=FG,?FE,CFDGGFCFGGGFFFCDFGGF>DEFGC7<D>E<7)8@FC<FGGGFEFFDEGC<5>@-?F?88CDB*<<@3=/=FFFF<9FC9@FFDFE<CC<CEFC8CE>:;E=@FGG=CFFFFGFEGGFE?FF@FGF;FC:CD8@CCFG6C;FGEFD>AFEG@<CFFDF@CFF8ECCCF;GGGE4EEFC<GGGGGFC@FEBDGGECF?8FGGF@CC7GGGFF??4=7FFFFEFF<F?GECFC,6C@FCGCFFF7GF@F:@GGF9GE@CGDFAEC,F@GEGGGGGFGGGC@,7FFEFF7GFGGGGGFFGGGFFGGGGGGFGGCCCCC
@GSLB 338
TGAGGAATATTGGTCAATGGGCGTAAGCCTGAACCAGCCAAGTTGCGTGAGGGATGAAGGTTCTATGGATCGTAAACCTCTTTTATAAGGGAATAAAGTGCGGGACGTGTCCCGTTTTGTATGTACCTTATGAATAAGGATCGGCTAACTACGTGCCAGCAGCCGCGGTAATACGTAGGTAGCGAGCGTTGTCCGGATTTATGGGGTGTAAAGGGTGCGTAGGCGGCCGAGCAAGTCAGTTGTGAAAACTATGGGCTTAACCCATAACGTGCAATTGAAACTGTCCGGCTTGAGTGAAGTATAGGTAGGCGGAATTCCCGGTGTAGCGGTGAAATGCGTAGAGATCGGGAGGAACACCAGTGGCGAAGGCGGCCTACTGGGCTTTAACTGACGCTGAGGCACGAAAGCATGGGTAGCAAACAGGATTAGATACCCT
+
<DFFE,CEFGGFCGGGGGF@,ECFCFFGGGGGGCFGGGGGGGG,FFGDEF@FE@FGFGGG,CCFGGGFG9FF,CACG8FGGGGCFGFGGG<<,C9FFFFCFG>CECFECEF9<FEEGGFFD9DGGFGGGDGG?C@FE9FGG,@BFFGGFC>CEGG@FGDFFG<8:8:FCFE9@FGFD87#DCFGBFFEFB@FGGCE2BBFF#2GFCFGA<F:F=G>?8EF==CE*G>FCEECEGGDD<CCGECD93>:366#3<=CF>>AF77FF@FFFFGFGFDAF<<FF>GFFC<B<GFACFF;E9E8,,DFFGDGGGFE<?F+B7GGGGF@+>7FC,F<FDEGGFEDE<=F@F@FFCCGGGFF9FFFCCBFFDEEEGGFGFGFGGGGGFGGGGGGDGGGGGGGF@:,,CE<AGEE<CF8CFFGGGGGFFDFGGGGGGFC<,CC
@GSLB 339
TGGGGAATATTGGGCAATGGGCGAAAGCCTGACCCAGCAACGCCGCGTGAGGGAAGAAGGGTTTCGGCTCGTAAACCTCTGTCCTATGGGACGAAGGAAGTGACGGTACCATAGGAGGAAGCCCCGGCTAACTACGTGCCAGCAGCCGCGGTAATACGTAGGGGGCGAGCGTTGTCCGGAATGATTGGGCGTAAAGGGCGCGTAGGCGGCCTGCTAAGTCTGGAGTGAAGGTCCTGCTTTCAAGGTGGGAAGTGCTTTGGATACTGGTGGGCTGGAGTGCAGGAGAGGAAAGCGGAATTACCGGTGTAGCGGTGAAATGCGTAGAGATCGGTAGGAACACCAGTGGCGAAGGCGGCTTTCTGGACTGAAACTGACGCTGAGGCGCGAAAGCGTGGGGAGCAAACAGGATTAGATACCCT
+
FCECGDCFFGGGGGGGGGGGGGGGGGGGGGGGGGGGGGGGGGGGGGGGGGGGGGGGGGGGEFFGGGGGGGGGGGGDGGGGGGGGGGAFGGGFGDG:7E8EGDFFGCEGDCEFF,DEFGDF>BAEF:0FCCGGE5FE:FGGGGGGGFG>FC5(6F;FGGCGFC7DGGGAEGGG::;::BEGD;E:@FGGE:EEGFCEEC>CC8ECCCCEG1:3F:GDECFCCFC30-FGG4FE:7?FACCCC@C9FGGEFF0GGCDDFGGFCFFGGGGF=+GFFCDFGFFC=F@FGFFGGFEGGF<FEC4+CGGGGGGGGGGGGGFEGGDFEGFF8>CCEFFGGGGEDGGGGDGGGGGGGGGGGFFFC,E8GFAFE,FEGGGGGGGGGGGGGGFFCGGGGGGGFGFF9GGGGGGGGGGFCAGGGGCCCCC
@GSLB 104422
TGGGGAATATTGCACAATGGGGGAAACCCTGATGCAGCGACGCCGCGTGAAGGAAGAAGTATCTCGGTATGTAAACTTCTATCAGCAGGGAAGATAGTGACGGTACCTGACTAAGAAGCCCCGGCTAACTACGTGCCAGCGGCCGCGGTGATACGTAGGGGGCAAGCGTTATCCGGATTTACTGGGTGTAAAGGGAGCGTAGACGGACTGGCAAGTCTGATGTGAAAGGCGGGGGCTCAACCCCTGGACTGCATTGGAAACTGTTAGTCTTGAGTGCCGGAGAGGTAAGCGGAATTCCTAGTGTAGCGGTGAAATGCGTAGATATTAGGAGGAACACCAGTGGCGAAGGCGGCTTACTGGACGGTAACTGACGTTGAGGCTCGAAAGCGTGGGGAGCAAACAGGATTAGATACCCT
+
GGGFGGGGGGGGGGGG<EGGGGGGGGGGGGGGGGGGGGGGGGGGGGGGDGGGGGGGFGFGFGEGGGGGGGGGGGGFGFGFGGGGGGGGGGGGGGGGGGGGGGGGGEGGGFFGGGGGFEGFGEGGGG>FGGGGGFGGGGGDCFGFC7CC1CDBFGF<1CCGGGGGCCFGGGGGGGG?EFF@CG:GCC;C;GGGGGGGGGGGG7EGGGFGGGCF?CFEFGGDFFFGGGCCDGGGGFEGGGG/E7CDCBDFCFGGGGGGGGGGF8A<GGDF4,CFGGFGC@@GGGCDGCGGGCGFGGFGCGGGGDGGGGGGGEAFCG>GFFFFEFE<CGGGGFGGGGGGGGGGEEFFE7GGGGGGGFF@8GGGGGFGGGEFEFFGFFFF8GGGFGGGGGGGFDGGGGFGGGGGGGGFGGGGGGGC@8C9
@GSLB 112209
TGGGGAATATTGCACAATGGGGGAAACCCTGATGCAGCGACGCCGCGTGAAGGAAGAAGTATCTCGGTATGTAAAGCTCTATCAGCAGGGAAGAAAATGACGGTACCTGACTAAGAAGCACCGGCTAAATACGTGCCAGCAGCCGCGGTAATACGTATGGAGCAAGCGTTATCCGGATTTACTGGGTGTAAAGGGAGTGTAGGTGGCCAGGCAAGTCAGAAGTGAAAGCCCGGGGCTCAACCCCGGGACTGCTTTTGAAACTGCAGGGCTAGAGTGCAGGAGGGGCAAGTGGAATTCCTAGTGTAGCGGCGAAATGCGTAGATATTAGGAGGAACACCAGTGGCGAAGGCGGCTTGCTGGACTGTAACTGACACTGAGGCTCGAAAGCGTGGGGAGCAAACAGGATTAGATACCCT
+
CC@FFGGFFGGFGGGGGFFFGCFDGGGDGGGGGGGGGDCFEFGGGGGGGGGGG=CFGCAFGDFCGGDCFGFGGGGGF9BGEEEGGFGGCFGGEGGGFGGFGGGGFDFFEFGFGGGGG8FFDG:FGGEGGGGGDGFG?C7<FFC<FGGG?GGCDFG6GF:FGGGGG6FCFF?GCFEGGGFFCE/BFFGGB8B@FGGGCGFCGFGGCF>;FGGFFFGFFCE?C@@DFFCDFFFEFDCEGGGCFC+>,:DC>FC8CGFF<FFBF8<CECEGGGFGFFCF<GGF?GGEE,<F?:,,EFC9,DF?=<4:EB+??,<E?4,+,6,C5=9FGFGFFCGFCEFFCC,:6:@CGEGGF@,F8F<EE<;,E,9FDEEFAFF9GGGGGFC@DFCGF@CDGGGGDGE@AFFCFECFAC,<CGFA@,@A
@GSLB 61599
TGGGGAATATTGCACAATGGGGGAAACCCTGATGCAGCGACGCCGCGTGAAGGAAGAAGTATCTCGGTATGTAAACTTCTATCAGCAGGGAAGATAGTGACGGTACCTGACTAAGAAGCCCCGGCTAACTACGTGCCAGCAGCCGCGGTAATACGTAGGGGGCAAGCGTTATCCGGATTTACTGGGTGTAAAGGGAGCGTAGACGGACTGGCAAGTCTGATGTGAAAGGCGGGGGCTCAACCCCTGGACTGCATTGGAAACTGTTAGTCTTGAGTGCCGGAGAGGTAAGCGGAATTCCTAGTGTAGCGGTGAAATGCGTAGATATTAGGAGGAACACCAGTGGCGAAGGCAGCTTACTGGACGGTAACTGACGTTGAGGCTCGAAAGCGTGGGGAGCAAACAGGATTAGATACCCT
+
FGGCGGEFFGGFFGGGGGGGGGGGGGGGGGGGGGCFGGFGGGGGGGGGGGCEFGGG<FGGEGDCGGGGGGFEGG@EEEGGGGGGEGGGGGGGFGGGGGGGGGGGGGGGGGGGGGGGGGG:57FFGGGGFGGGG6>GGGGGGGGGGFGGGGGGGGG,D<FGDEGG7CGGGFGFFCGGGGGGGFGGGGGCGGGGGGGGGGGGEG5FEE>85@58GGG0:CF38C3CCFD7@+7F<=DGGGGGC<8GGG5CCGFEED@D@<FGGGGFG7FCGFF<DCC7C9=/>EF8GF4+GGGCGFFB,@GEF9FEGF@EF9FAGGGFF9GGEGGFA9GFGGFFGGGFEE,7GFF7FFGF<C,FC6,FECGGF@CF,GGGGGGGGFGFFBGFF7FDGGF@C@FF@ECDFCAFFEFGFCGGGFGCCCCC
@GSLB 343
TGGGGAATATTGCACAATGGGGGAAACCCTGATGCAGCGACGCCGCGTGGAGGAAGAAGGTCTTCGGATTGTAAACTCCTGTTGTTGAGGAAGATAATGACGGTACTCAACAAGGAAGTGACGGCTAACTACGTGCCAGCAGCCGCGGTAAAACGCAGGTCACAAGCGTTGTCCGGAATTACTGGGTGTAAAGGGAGCGCAGGCGGGAGTACAAGTTGGAAGTGAAATCCATGGGCTCAACCCATGAACTGCTTTCAAAACTGTTTTTCTTGAGTAGTGCAGAGGTAGGCGGAATTCCCGGTGTAGCGGTGGAATGCGTAGATATCGGGAGGAACACCAGTGGCGAAGGCGGCCTACTGGGCACCAACTGACGCTGAGGCTCGAAAGTGTGGGTAGCAAACAGGATTAGATACCCT
+
GGGGGGGGGGGGGGGGGGGG8FGGGGFGGFFGGF<FGG:FGGGGGGGGGGGFCFEEFGGGFC?FGGGCFCFGGGG,5CFGGGGGCGGFGGGGGGGGGGGGFGG+B+?DFGGG?E@FGFGGG<CF+:CF@?GGGGGFGFFCFCCG3E9F<8C<FFG;GFD.FCCFFG@CCB:C=;CGGCGFF9:=8F+CFGFGGEGBGGGGG8D5FEE7:#?8DFC1>3>;CD><FFFFGF7GFCGFF5@F<@5*CC@2(DB:>A8><EFGG5F,F4<<FDFA8B9,F@>8FGFGFB++@8GGGFCCCC4,GGGGE>EGFF<,F7CGGFGGFFCEF=7FF9GGGGGFFEGGGFCGGGGGGFF@E<GFFFFE,<6C,ECGEGGGGGGGGGGGGGFECEB;FGGGGGDGF<GGGGGGGFGGGFFCC@C@
@GSLB 344
TGGGGAATATTGCACAATGGGGGAAACCCTGATGCAGCGACGCCGCGTGAGCGAAGAAGTATTTCGGTATGCAAAGCTCTATCAGCAGGGAAGAAAATGACGGTACCTGACTAAGAAGCACCGGCTAAATACGTGCCAGCAGCCGCGGTAATACGTAGGGGGCAAGCGTTATCCGGATTTACTGGGTGTAAAGGGAGCGCAGGCGGTGCGGCAAGTCTGATGTGAAAGCCCGGGGCTCAACCCCGGGACTGCATTGGAAACTGTCGTACTTGAGTATCGGAGAGGTAAGTGGAATTCCTAGTGTAGCGGTGAAATGCGTAGATATTAGGAGGAACACCAGTGGCGAAGGCGGCTTACTGGACGATAACTGACGCTGAGGCTCGAAAGCGTGGGGAGCAAACAGGATTAGATACCCT
+
@FEFGG>FGGGGGGGGDFGFGGGGGGGGGGGGF<FEDF@FCGE@CFGEFGGGGGGGG8,?FFGGGGGGEFGCGGGGGFGGGGGGBEGFGGCGGFGGGGGGGGG+FF9FFGG,8EFGGGG?#DFDGEGGGGGG7<@G?@DCFGGGECAC:CFFGFFFFGGGGGGDGF7FGCFG-FFGGCF9CFCFEGCC<FGFGFE<<>E,EEGGGC*<44:5:CF:CFF6FFGFCGFFGFGGGDGFFF>+C379>FCFEFFFD<GF@FAF@CCF=E?AFF8<CC?D?DE1BG?GFCFFF9FGGFGFF@CFGFC7CF?<CGFC47GDGFGGGGFFAGGGGGDGFFCEFC,8,CCFGGGDGDFGGFC,FGGFCD,GGGEF7DGFF,CGGDGFGGGEFBEGGGEFGGGGGGGGGGGGGGGGGGGCCCCC
@GSLB 80055
TGGGGAATATTGCACAATGGGGGAAACCCTGATGCAGCGACGCCGCGTGGAGGAAGAATGTCTTCGGATTGTAAACTCCTGTTGTTGAGGAAGATAATGACGGTACTCAACAAGGAAGTGACGGCTAACTACGTGCCAGCAGCCGCGGTAAAACGTAGGTCACAAGCGTTGTCCGGAATTACTGGGTGTAAAGGGAGCGCAGGCGGGCGATCAAGTTGGAAGTGAAATCCATGGGCTCAACCCATGAACTGCTTTCAAAACTGGTCGGCTTGAGTAGTGCAGAGGTAGGCGGAATTCCCGGTGTAGCGGTGGAATGCGTAGATATCTGGAGGAACACCAGTGGCGAAGGCGGCCTACTGGGCACCAACTGACGCTGAGGCTCGAAAGTGTGGGTAGCAAACAGGATTAGATACCCT
+
CFFCF,CF@ECFGGGGGGF,ECGGGGFFFGGGGGGGGGGGFGGGECFGGGDEGGGFFG9EGGGGGGFFEEFFGGDGGGGGGFGEFEF<BFGGGFGGGGCFFCC+BCFGGGGFGFECCCFGFFEFGGD8FCFGGF@FCEGGFFGGCFFD:EBFGGEFBF<D=G>FF8B;C<1<:F>DGGGGG3*@<<<B2FG<<)CF=E7;C::EEGGGGGCFEDCCC??><FFFCGF<>EFFGFCG=CCGGCGGF8CFFC:@;FFF7C=C69C@:3C#=FCFFFFF@GFB:F5GFCEC>ECFDE>+++EGA,C@8>C<FFF<>EFCEFAB?=9EFC,C,CC<6FFAFE,CC::DEB6BDGFFC,6E8FFFC9,,FFEDGGGGAE,F87FEC,FDCF>GEFFFFEFE,AFCFECEFGGGFCECCCCC
@GSLB 346
TGGGGAATATTGCACAATGGGGGAAACCCTGATGCAGCGACGCCGCGTGAGCGAAGAAGTATTTCGGTATGCAAAGCTCTATCAGCAGGGAAGAAAATGACGGTACCTGACTAAGAAGCACCGGCTAAATACGTGCCAGCAGCCGCGGTAATACGTAGGGGGCAAGCGTTATCCGGATTTACTGGGTGTAAAGGGAGCGCAGGCGGTGCGGCAAGTCTGATGTGAAAGCCCGGGGCTCAACCCCGGGACTGCATTGGAAACTGTCGTACTTGAGTATCGGAGAGGTAAGTGGAATGCCTAGTGTAGCGGTGAAAGGCGTAGATATTAGGAGGAACACCAGTGGCGAAGGCGGCTTACTGGACGATAACTGACGCTGAGGCTCGAAAGCGTGGGGAGCAAACAGGAGTAGATACCCT
+
CFFFGEGGGGGGGGCFFFFE<FGGGGGGGGGGGG9FGF7CEG:FEGGGECBFF@GGDGGGGGGGGFGGGGGGGGGGCGFAFF<EFFFCGGFEEGGGGFEFAFGGC?FFADC?FFFGGC8DG?FEC:FGG9DE7FEFFFGFFG7,@:<2-EGGEC26G>FCDE7C8BCE<B0*?FEFEECF7:/CFG??'>FF9EC>C<F::*CCCFCGG:GEGGGG?<@FFFGGDF>FFF:DGGGGFGFF@C3CBEEGG=FE?@CCFF9FEGFFFG921;GFAFCFB7E>CCFFF9GFGFF9EE,,AE<?<CGGGGGGGGFCCCEGEFGFEGCGFFGFDAFGFEFE-FGGGGGGFFCGDGGFF<GFFFCE<GDFGGFDF@@CFGGGGF>CGFGGGGGDEFGGGGDGGFGF<9FEF,GGGF8CCAB8
@GSLB 79737
TGGGGAATATTGCACAATGGGGGAAACCCTGATGCAGCGACGCTGCGTGAGCGAAGAAGTATTTCGGTATGTAAAGCTCTATCAGCAGGGAAGAAAAAAATGACGGTACCTGACTAAGAAGCCCCGGCTAACTACGTGCCAGCAGCCGCGGTAAGACGTAGGGGGCAAGCGTTATCCGGATTTACTGGGTGTAAAGGGAGCGCAGGCGGGGCGGCAAGTCTGATGTGAAAGCCCGGGGCTCAACCCCGGGACTGCATTGGAAACTGTCGTACTTGAGTACAGGAGAGGTAAGTGGAATTCCTGGTGTAGCGGTGAAATGCGTAGATATTAGGAGGAACACCAGTGGCAAAGGCGGCTTACTGGACGATAACTGACGCTGAGGCTCGAAAGCGTGGGGAGCAAACAGGATTAGATACCCT
+
EGFGGGGGGGGGGCGGGFGGGGDGGGGGGCFGGGGGGGGEFFG,BFGGGGDGGFGG@FCF?A,ECFG:FFCFGGG,FFGGGGFADCGGGG<FGCGGGGGGE9BFGEEG+CFGGGG9F,<C<F@:>8AC<FECBF>>@B7@F@FGD<E:FCC>9>#@BC483<A=FGG+GFGGCDCGE=AAGEC<<CEC<BF8FFCFB=-C?CC7CGGGG*:F<CCEGG<?<*9GGF?<FF@=FCEE>>@@@>FG<+#F>?DFD=6?C9,AF@DFF@7:A9GGFGFA=8+#&GFDFFGFFF??5?E8GFFCAB,GGGGGGGFGGGGGGEFB,FFDGGFE9FEE9GFCFFEGF<FGFDECFBCGGDGGGGFEFFFEDF<GGFCF;FCEAEAFCGGGF<8@@7GGFDF8FFGGFGFC9GGGGGGGGGCC9@C
@GSLB 102110
TGGGGAATATTGCACAATGGGGGAAACCCTGATGCAGCAACGACGCGTGAAGGATGACGGCCTTTGGGTCGTAAACTTCTGTTCTAAGGGAAGATAGTGACGGTACCTTAGGAGCAAGTACAGGCTAACTACGAGCCAGCAGCCGCGGTAATACGTAGGGGGCAAGCGTTATCCGGATTTATTGGGCGTAAAGAGTACGTAGGGGGTTTTCTAAGCACGGGGTTTAAGGCAATGACTTAACCATTGTTCGCCTTGTGAACTGGAAGACTTGAGTTCATGAGAGGAAAGCGGAATTCCTAGTGTAGCGGTGAAATGCGTAGATATTAGGAGGAACACCAGTGGCGAAGGCGGCTTTCTGGACTGTAACTGACACTGAGGTACGAAAGCGTGGGGAGCAAACAGGATTAGATACCCT
+
FFGGGGGGGGCCGGCDFF9FGEEEGGCGGGFFEACFGFCFGC,CFC@F7@@EE9CFD,8=F@,,,CE@FC7+B,D-,CFEGEFGEFF,BBFEF8,C?55,B?FF++,,BFC5,B+DE@5,5,@>E>FFG,?B++333BE7D,,@</0>'2@,,@EAF<BE7C51>EGG>CC,8@FEC#*4:<C/56CF=CF@CB:?CF<@3;0'@F#9GF<FC<A;+F::FDA@EG@1FF<<,B9,<=DEC9FFEC@:CB4GGF<DFFA,9F:,,FAGFC:,:,,F5,?E9F?E7CEGF<?<EB,ECE<<E:CEDGFFFGFBFFDFFGGGFE9@DFEC,ADB,CCFFE:F7GF@GF:GFEGDGFFFDF9E@<C<9FGGFE9<GGGFCC,<CACGGGGGGFCGGGGF@GGECCFGFFGGGGCCCCC
@GSLB 60686
TGGGGAATATTGCACAATGGGCGCAAGCCTGATGCAGCGACGCCGCGTGCGGGATGACGGCCTTCGGGTTGTAAACCGCTTTTGATCGGGAGCAAGCCTTCGGGTGAGTGTACCTTTCGAATAAGCACCGGCTAACTACGTGCCAGCAGCCGCGGTAATACGTAGGGTGCAAGCGTTATCCGGAATTATTGGGCGTAAAGGGCTCGTAGGCGGTTCGTCGCGTCCGGTGTGAAAGTCCATCGCCTAACGGTGGATCTGCGCCGGGTACGGGCGGGCTGGAGTGCGGTAGGGGAGACTGGAATTCCCGGTGTAACGGTGGAATGTGTAGATATCGGGAAGAACACCAATGGCGAAGGCAGGTCTCTGGGCCGTTACTGACGCTGAGGAGCGAAAGCGTGGGGAGCGAACAGGATTAGATACCCG
+
C@DFG@7E<EGDGGGGGEF,CFGGEG7FGF<FFGGGGG+@CF7EGGGGGGGFEDFBBABC+@-?F7BCF@FBFGGGGGG:FGGCF,CDFF@>7DF,3D,CDFEGEEGG9F9FFGACFFGFFGGFC,@FCFCE*CF8FF7>FGGGG@FGF,BFC*==FGDFGG?FG@<,<<FE=F:CCEEF7E*8CDC?CGG=>CE>6@8F8:;EC8E5;?CCE8ECCE5;/F:1E=2:9<F9@CA#BCFDDG<7<<C7*C/D:9F4FEEE@ACC+FFCED++C<CED<FCCFF>>=D8F:,C,EE<FEF<B=8+@+FFGGGEAGFGEC9CCGGGGFF?FEF7GGFFGGFF<CGFFGGEEDGGGFF@C@D<@C,DFF@:FCGGGGGECEGGGGGF7F:7GFGFGFF7E@<CE,GGGGFFFGGGGGGGGFCBA8-
@GSLB 350
TGGGGGATATTGCGCAATGGGGGAAACCCTGACGCAGCAACGCCGCGTGAAGGAAGAAGGTCTTCGGATTGTAAACTTCTTTTGTCAGGGACGAAGATAGTGACGGTACCTGACTAAGAAGCCCCGGCTAACTACGTGCCAGCAGCCGCGGTAATACGTAGGGGGCAAGCGTTATCCGGATTTACTGGGTGTAAAGGGAGCGTAGACGGTGTGGCAAGTCTGATGTGAAAGGCATGGGCTCAACCTGTGGACTGCATTGGAAACTGTCATCCTTGAGTGCCGGAGGGGTAAGCGGAATTCCTAGTGTAGCGGTGAAATGCGTAGATATTAGGAGGAACACCAGTGGCGAAGGCGGCTAACTGGACTGTAACTGACGCTGAGGCGCGAAAGTGTGGGGAGCAAACAGGATTAGATACCCT
+
FGGGGGGGGGGGGGGGGGGGGGGGGGGGGGGGGGGGGGGGGGGGGGGDEGGGGGGFGGGGCGGGGGGGGEGFGGGGGGGGGGGGGGGGGGGGGGBBFGGFCFFGGGGGGFA:,:BFEGGGDFEEG<:<FGFGGFGG17GGGDGGGGG>DEG@FCCECFFGCEFGGGGFBFGGECFFFGGGGGG7CGGGGGFCFFCFEB8C;E:CCEGFC;CEGEFGAF<@FCCCCFCFFGGFGGGGGGGCCFGFFGF:<CGFGFGFG9DGGGGGFGGG6F#EGGF?CCGFGE7GGFGGDGGGGGGGGGGF9GFGGCF>GGGFGGGEGGGGFDGGGGFF<GGGEGGGGFF9GFGGGGGGGGGGGGGGFFCFFFGFDFGFGGGDGGGGFGGGGEGGGGGGFF7GGEGGGGGGGGGGGGGGFGGGGGCCCCC
@GSLB 351
TAGGGAATTTTCGGCAATGGGGGAAACCCTGACCGAGCAACGCCGCGTGAGCGAAGAAGGCCTTCGGGTCGTAAAGCTCTGTTGTAAAGGCAGAACGGCGCATACAGGAACTGGTATGCGAGTGACGGTACTTTACCAGTAAGCCACCGCTAACTACGTGCCAGCAGCCGCGGTAATAAGTAGGTGGCGAGCGTTGTCCGGATTTACTCGGCGTAAAGGGAGCGTAGGCGGACTTTTAAGTGAGATGTGAAATACCCGGGCTCAACTTGGGTGCTGCATTTCAAACTGGACGTCGAGAGTGCAGGGGAGGAGAATGGAATTCGTAGTGTAGCGGTGAAATGCGTAGATATTAGGAAGAACACCAGTGGCGAAGGCGATTCTCTGGACTGTAACTGACGCTGAGGCTCGAAAGCGTGGGGAGCAAACAGGATTAGATACCCT
+
GDEGGGGGCFGGG+@CGGFGCCFGEGGGGG8FF@BGDGGGAF+C7FGGGFGEGEEFFGCG,,BFFCFGGGGC?E?CA,5<<5E<,E?BFG8B?<FGCFGGG@@FG?9F<@:@,<FFGG9F:EFDGGGC<C<F,F;F9F,,38<FCFG,:B:CEF,FC78,<<BFGFCC77B<B:FC9F,?1+<EF9FC8CCEEGEEEGEGDC**<CFF,;;:2+284<<?#;/&+C>;758-/31E/0B<D@76@D7:F9>@+853+FDB38,,:,+8CCD>,,;<>,,FF=EDDF7B+@+=B4,BA=8:E=8CB8GFFF,E9DFFAGFD?B,<AFC+FC@,CCGFFB,EEBAACF<FC6,C,CFGGGGFCF@@@@GGFGGGFC6,<,,,,;,6,C,6,9FF7DGGEGGFGGC@CFF?FEGFGF9FF<9FCF@FF9FCCF<FFDGFC,<B@
@GSLB 97998
TGGGGAATATTGCACAATGGGCGAAAGCCTGATGCAGAGACGCCGCGTGAGCGAAGCAGTATTTAGGTATGTAAAGCTCTATCAGCAGGGAAGATAATGACGGTACCTGACTAAGAAGCACCGGCTAAATAAGTGCCAGCAGCCGCGGTAATACGTATGGTGCAAGCGTTATCCGGATTTACTGGGTGTAAAGGGAGCGTAGGCGGTGCGGCAAGTCTGATGTGAAAGCCCGGGGCTCAACCCCGGTACTGCATTGGAAACTGTCGTACTAGAGTGTTGGAGGGGTAAGCGGAATTCCTAGTGTAGCGGTGAAATGCCCAGATATTAGGAGTGACACCAGTGGCGAAGGCGTCTTACTGGAGGATAACTGACGCTGAGGCTCGAAAGCGTGGGGAGCAAACAGGATTAGATACCCT
+
,CC@:FFGGGGAFGDG<CECFGGGGG@F,<CF,C<E<,C,<CE+@+C++CFCC+@:+EFEFFF9,CC<EEFFFFFC,:,CFC<EFF,BFGGFGFDGF9<FAF=:<+AEGG8,?ECFCFFFD@B+=@FF9,E9FACFFG?F<<=FBFC**5@,3>B@:,,8,,,?FGGGC7BBFCF7**=FECCFGGGC;?<FF:C*4=4#3,7,B<E<ECEECACD<@FG@9?,:3@FF-,GFE@C><CBF@;CDEED5#CG:=C<F65:#=C7DFFCFA@9CGF3:#@0':F<5B+++?9,98DBB54,A,8+++@:C5,DFFB,,,FECFGGGF<C,,<,,,8F<C,,CGCGGGFC+F@,9FGGFCC;,,FFGCFGGF@@,,,8FF,FFFE@@6F77GFFCEFECC;6,FFGFCEE<F8C<CCC
@GSLB 103277
TGGGGAATATTGCACAATGGGCGCAAGCCTGATGCAGCGACGCCGCGTGCGGGATGACGGCCTTCGGGTTGTAAACCGCTTTTGACTGGGAGCAAGCCCTTCGGGGTGAGTGTACCTTTCGAATAAGCACCGGCTAACTACGTGCCAGCAGCCGCGGTAATACGTAGGGTGCAAGCGTTATCCGGAATTATTGGGCGTAAAGGGCTCGTAGGCGGTTCGTCGCGTCCGGTGCGAAAGTCCATCGCTTAACGGTGGATCCGCGCCGGGTACGGGCGGGCTTGAGCGCGGTAGGGGAGACTGGAATTCCCGGTGTAACGGTGGAATGTGTAGATATCGGGAAGAACACCAATGGCGAAGGCAGGTCTCTGGGCCGTTACTGACGCTGAGGAGCGAAAGCGTGGGGAGCGAACAGGATTAGATACCCT
+
FGGGGGGGGGGGGGGFGFFFGGEGGGGGGGGGGFCGGGEGGGGGGGGGCEGGGCFFGGGGGGGGGGGGGGGFGGGGGGGGDGGFGGDD8FEFGDFGCDGGGGGGGG=F7FGFGGGGGGGGGGGFGGGGFE:7CFGG@FFCF@F>FGDFGGGGGC:EFFFEFCFG@FCECFGGGFGGGGDGGGGGG6>CF79#EEFFGGFGFGC?CFGGGGC9FEC:EGGCEGGGGGEGC?C*C9FCEC@FCFFDGGDC@<CEEFCFCFFFGGG@C8CE5GGGGDGED<>CCECCGCGGGGGGFEGFGCFFB,F:F@+EFGGGFCDEFGFAGGGGGFGFEF@+CFGGDEF<CEFEECFFC:GGGGFEEC,DFFFFFC7GF:@,FE,FEGGFGGGGGGEGGF7FGGGGGFDGGGGDFCGGGGGFFC,FGGGGCCCCC
@GSLB 92545
TGGGGAATATTGCACAATGGGCGAAAGCCTGATGCAGCGACGCCGCGTGAGCGAAGAAGTCTTTCGGTATGTAAAGCTCTATCAGCAGGGAAGATAATGACGGTACCTGACTAAGAAGCACCGGCTAAATACGTGCCAGCAGCCGCGGTCATACGTCTGGTGCAAGCTTTATCCGGATTTACTGGGTGTAAAGGGAGCGCAGGAGGTGCGGCAAGTCTGATGTGAAAGCCCGGGGCTCAACCCCGGTACTGCATTGGAAACTGTCGTACTAGAGTGTCGGAGGGGTAAGCGGAATTCCTAGTGTAGCGGTGAAATGCGGAGATATTAGGAGGAACACCAGTGGCAAAGGCGGCTTACTGGACGATAACTGACGCTGAGGCTCGAAAGCGGGGGGAGCAAACAGGATTAGATACCCG
+
GGGGGGGGGGGFFGGFGGGGGGGGGFGGGGGGGGFGGGGGGGGDFEDC:77,68+@?<AF,CCF977C<B8E9FFFFGGG,E<,,9<F7C7EGGGAFFGGF7CGFDFF9>8C,,5,53BDD=CE:FEC,F,E+:,:D<FF8>CCEEC@>*4@,,,7,8>FEGGC@FF,><,8@<*=7FGG?@$8<*(04/EGGFB8CD7:F=;#=1:=:AFEGGF;CC23<E9FEGFC821F1<35/ACFGC85,::E0F><8(A@,AFC>0>(<=D<0:7GGEC>++@=A4,8?=>GCEFFEF<8FB,CF?@+@78?C9FCB?+7EE5FFEFEC9=ECDCCGGFEE<F<9<@<D@C@@B@EC@<C,7CFFEECDDE@7GGGFE@8E@6C87EFCF@+++EFEDEC,FEGGFFGGGGGGGGCA@A-
@GSLB 355
TGGGGAATATTGCACAATGGGGGAAACCCTGATGCAGCGACGCCGCGTGAGCGAAGAAGTATTTCGGTATGTAAAGCTCTATCAGCAGGGAAGATAATGACGGTACCTGACTAAGAAGCCCCGGCTAACTACGTGCCAGCAGCCGCGGTAATACGTAGGGGGCAAGCGTTATCCGGATTTACTGGGTGTAAAGGGAGCGCAGGCGGTGCGGCAAGTCTGATGTGAAAGCCCGGGGCTCAACCCCGGGACCGCATTGGAAACTGTCGTACTTGAGTATCGGAGAGGTAAGTGGAATTCCTAGTGTAGCGGTGAAATGCGTAGATATTAGGAGGAACACCAGTGGCGAAGGCGGCTTACTGGACGATAACTGACGCTGAGGCTCGAAAGCGTGGGGAGCAAACAGGATTAGATACCCT
+
FGGGGCFGGGGGGGGGGGGGGGGGGGGGGGGGGGGGGGFGGGGGGGGGGGGGGGFFGGGGFGGGGGGCFFGFGGGFGGGGGGGGGFGGGGGGGGGGGGGGGGGGGGGFFGGGGGGGGGGGCEG?GFGGGGGGGGGGGGEFGGGGGGGGGGGGGGGFFEFGCGGGGGGGFEGCFGC?GGGGGGGGFGFEFGGFGGGGGGGGGFDCFFGGCEF;GFGGFGGGGGFGGFGGGGGFFDGGGEFFFGGGGGGGGGFFCGGFGGFGGGGFB;AGGFFCFGGGGFGG><GGGGGGGGGGGFFGFFB,GGGGGGGFGFE9EGGGGEF9GFGEC,FGF<GFFGGGGGGGGGGGGGDGGGGGGGGGGGDGFFCFFGGGGGGGCGGDFF@FGGGGGGGGGGGGGGGGGGGGGGFGGGGGFCGCCCCA
@GSLB 50282
TGGGGAATATTGCACAATGGGGGAAACCCTGATGCAGCAACGCCGCGTGAGTGAAGAAGTATTTCGGTATGTAAAGCTCTATCAGCAGGGAAGAAAAAAATGACGGTACCTGACTAAGAAGCCCCGGCTAACTACGTGCCAGCAGCCGCGGTAATACGTAGGGGGCAAGCGTTATCCGGATTTACTGGGTGTAAAGGGAGCGCAGGCGGTGCGGCAAGTCTGATGTGAAAGCCCGGGGCTCAACCCCGGGACTGCATGGGAAACTGTCGTACTTGAGTATCGGAGAGGTAAGTGGAATTGCTAGGGGAGCGGTGAAATGCGTAGATATTAGGAGGAACACCAGTGGCGAAGGCGGCTTACTGGACGATAACTGACGCTGAGGCTCGAAAGCGTGGGGAGCAAACAGGATTAGATACCCT
+
FDFFDGGGGGGGGFGGGGGGCFGGGGGGGGGGGGGGGG<EFCGF:6C+@FGECE<FEEDFFDECFFGGGCGGGGGGGGGGGFCFFGGFGGGFC=4?FFFGF9,E::FFFGG<E8EFE8,CDFGFGDFGEGFGC9DCFFGGGDF8DF<FGCEC<FEGGG:8<>FGEGGCFE*FC*8CFGCEEE<<FFFFGBC@FGGG+:;*:EEEF<:GGEF?E@C>5C:GFEG-71F+:3AF>GGGG93,;CFG+E=<8E5:CFE<C&GGFG.>F@2?@9,C>AC5B2C>>EE=FEFC,9FFDAE?C:9,=<FB+@+DGFFFE?,??,@BFEGGFAFF@FFE,GFFC9,,68FCF@C9B7FFFFC69GF<EGE;,9<<@C,,GG@CEDFE@B,,GGFCCDFF9GGGFFFECCFFGGFB,9FC<@C<B,6
@GSLB 104525
TGGGGGATATTGCGCAATGGGGGAAACCCTGACGCAGCAACGCCGCGTGAAGGAAGAAGGTCTTCGGATTGTAAACTTCTTTTGTCAGGGACGAAGAAAGTGACGGTACCTGACGAATAAGCTCCGGCTAACTACGTGCCAGCAGCCGCGGTAATACGTAGGGAGCGAGCGTTGTCCGGATTTACTGGGTGTAAAGGGTGCGTAGGCGGCCGAGCAAGTCAGTTGTGAAAACTATGGGCTTAACCCATAACGTGCAATTGAAACTGTCCGGCTTGAGTGAAGTAGAGGTAGGCGGAATTCCCGGTGTAGCGGTGAAATGCGTAGATATCGGGAGGAACACCAGTGGCGAAGGCGGCCTACTGGGCTTTAACTGACGCTGAGGCACGAAAGCATGGGTAGCAAACAGGATTAGATACCCT
+
EFGGGEGDGCFFGGFDEGG8FFGGFFGGGGGGGGGGGDGGGGGGGGGGGGGGGF?E<FGGGGGGFFFFFCGFFGGGFFFGFEFAFGGGGGGFFFEF@FGGECCFEEGCEFCFGFEGGGGGG9AC8:FFGGGGGG8FFFCFDGGGD>FGEC>FGGF@=FF9F>FCG>C:5<BC+:C/?F@F=G9;FGFGG(A8CEFCCCCEEC2;EEGGGC8C3,?GGGF8;<9CGFF<DGFGGGGFG<9F<CGG3;CGGGGGGCGF@@,3BFFECFFF>FB83EGFGGGGGGFEE,GCB=:=8???B7GCGFE<,+>7C7FFFGGFCECFE<FE@+FCF,GGDGGFDF<ECC6,F6@9EGGFCC,9CFFCEFF9,GGGGGGGFEGGGGGFGFCGEGFFCE8CGFCE@,CGGGFAGGGGGGGFFFCCCCC
@GSLB 358
TGGGGAATATTGCACAATGGGGGAAACCCTGATGCAGCGACGCCGCGTGAGCGAAGAAGTATTTCGGTATGTAAAGCCCTATCAGCAGGGAAGATAATGACGGTACCTGACTAAGAAGCTCCGGCTAAATACGTGCCAGCAGCCGCGGTAATACGTATGGAGCAAGCGTTATCCGGATTTACTGGGTGTAAAGGGAGCGTAGACGGTTTTGCAAGTCTGAAGTGAAAGCCCGGGGCTTAACCTCGGGACTGCTTTGGAAACTGTAGAACTAGAGTGCAGGAGAGGCAAGTGGAATTCCTAGTGTAGCGGTGAAATGCGTAGATATTAGGAGGAACACCAGTGGCGAAGGCGGCTTGCTGGACGATGACTGACGTTGAGGCTCGAAAGCGTGGGGAGCAAACAGGATTAGATACCCT
+
GGGGGGGGFGGGGGGGGGGGGGGGGGGGGGGGGGGGGGFGGGGGGGGGGGGGGGDEGGGFFGGGGGGGGGGGGGGFG@FGFFGGGGGGGGGGGGGGGGGGGGGEGGGGGGGGGGGGGGGGGGGGGGGGGGGGGG@FGFGGGGGGGG:GGGD<CFGCGDFG>>GGGGG)FGGGGGGGGGGGGGGGGGFGFGGGGGGGGGG>E:>GFGGGGGGGGGGGGGGGGGGGGGEGEEGGGGGGGDGGFGGGFEGFEFGGGGGFGFFGGFGGGFFGFFGGGGGFFFGGFGGFF9GGGGFF=8GGFFFCGGGGGGGGGGGDFCGGGGFGGGGGGGGGGGGGGFF<GGGGGGGFGGGGGGGGGGGGDGGGGGGGGGGCGGGGFFEGGGGGGGGGEGGEGGGGGGGGGGGFGGFGGFGGGGGCC@CC
@GSLB 359
TGGGGAATATTGCACAATGGGGGAAACCCTGATGCAGCGACGCCGCGTGAGCGAAGAAGTATTTCGGTATGTAAAGCCCTATCAGCAGGGAAGATAATGACGGTACCTGACTAAGAAGCTCCGGCTAAATACGTGCCAGCAGCCGCGGTAATACGTATGGAGCAAGCGTTATCCGGATTTACTGGGTGTAAAGGGAGCGTAGACGGTTTTGCAAGTCTGAAGTGAAAGCCCGGGGCTTAACCTCGGGACTGCTTTGGAAACTGTAGAACTAGAGTGCAGGAGAGGCAAGTGGAATTCCTAGTGTAGCGGTGAAATGCGTAGATATTAGGAGGAACACCAGTGGCGAAGGCGGCTTGCTGGACGATGACTGACGTTGAGGCTCGAAAGCGTTGGGAGCAAACAGGATTAGATACCCT
+
@FGCFFFGGGGGGGGGGGGDGGGGGGGGGGGFGGGGGGEGGGGGGGGEGGGGGGGGGECEFGGGGGGEGCFEGEDEAFGGGGGGGGGGFGGGGGFFGCCEFGF:FGAGFFGCFGGGGD@FFGEGGGGGGDGC<<B7FFFGGGGDFE@/;EEGFFEBFF?F1FFFGF4FCC>FCCFGEEC=AFFGFF+F:CA1G:EFFDFEECCGGG>FDEFFGGFFGGGGCFGFFGGG:CEFEEGGGGFGG+0FFFEGGFFG7EE@D?F@8CGF9EF@F=DCGCGFFD>8@GGEC,DGFFCF8CGFFF<ECGF>8>,GGGF<7GFF=<GGGGGFE,DEECGGGGGGGGGDGGEGGGGGGGFC,CGGGGGFCGFFGFFGFF8GFFGGGGGGGGGGGGFGFC,GGGGGGF9GGGGGGGGGGGGCA8CC
@GSLB 51960
TGGGGAATATTGCACAATGGGCGCAAGCCTGATGCAGCGACGCCGCGTGCGGGATGACGGCCTTCGGGTTGTAAACCGCTTTTGATCGGGAGCAAGCCTTCGGGTGAGTGTACCTTTCGAATAAGCACCGGCTAACTACGTGCCAGCAGCCGCGGTAATACGTAGGGTGCAAGCGTTATCCGGAATTATTGGGCGTAAAGGGCTCGTAGGCGGTTCGTCGCGTCCGGTGTGAAAGTCCATCGCTTAACGGTGGATCTGCGCCGGGTACGGGCGGGCTGGAGTGCGGTAGGGGAGACTGGAATTCCCGGTGTAACGGTGGAATGTGTAGATATCGGGAAGAACACCAATGGCGAAGGCAGGTCTCTGGGCCGTTACTGACGCTGAGGAGCGAAAGCGTGGGGAGCGAACAGGATTAGATACCCT
+
FGGFGGGGCFGGGGGGGGGGGGGGGGGGGGGGGGGGGGGGGGGGGGGGGGGGGGGEGGGGGGGGGGGGGGGGGGGGGGGGGGGGGGGGGGGGGGGGGGFFGGGGGEEGGGGGGGFFGGGGFGGGGGGGGGGGGGGGGGGG@GFGGGGFGFFGGEEGGG@GGGBFGGGFDDGGGGE>EGEGGGD:?;FFGGGGGGGGGGGGGGGCFGGGGGGCEEGEG8CDEGGGGGGGGFGGGGGGGFFGGGGGFDC:?FGGGGFGGGECCCFEGGGGFC>7CDGGDDFCG?FGGGGGGGGGFGF<GFGGGF7GGGGGGGGEEDGGFFEEGFGGGGGGGF7GCGGFGGGGGFDGGDGGGGGGGFFFCCGGGGGGGGGGGEGGGFGGGGGGGGGGGF7FGGGGGGGGGGGGFGGGGGGGGGGGGGDGGGC8CCC
@GSLB 361
TGAGGAATATTGGTCAATGGACGAGAGTCTGAACCAGCCAAGTAGCGTGAAGGATGACTGCCCTATGGGTTGTAAACTTCTTTTATACGGGAATAAAGTTAGCCACGTGTGGTTTTTTGCATGTACCGTATGAATAAGGATCGGCTAACTCCGTGCCAGCAGCCGCGGTAATACGGAGGATCCGAGCGTTATCCGGATTTATTGGGTTTAAAGGGAGCGTAGGCGGGGTATTAAGTCAGTTGTGAAAGTTTGCGGCTCAACCGTAAAATTGCAGTTGATACTGGTATCATTGAGTGCAGCAGAGGTGGGCGGAATTCGTGGTGTAGCGGTGAAATGCTTAGATATCGGGAGGAACACCAGTGGCGAAGGCGACCTACTGGGCACCAACTGACGCTGAGGCTCGAAAGCATGGGTAGCAAACAGGATTAGATACCCT
+
DFGGCFGGGGGGGGGGFGFGGGGG>FFGGGGGGGGGGGGGGGEFFGGGGGGGGGGGGGGG8EFGGGFFGFFFGGGGGGGGGGGFAEEEFD:FFGFFFGFGGGFGFCFDFG7FEFGGGDGGFGFGGF<CFFCFFFFGFGGGFFGDDFGGGGGGDF+FFFGGGGG,++@:C@FGDFFEGEC<EDEFGGD=GCFGBFGGBFEFC<9CGGGGGGGEFGEFC5CCEGGGGGGGGCGGGGG>CGGFCFDDFCCGGGFGGD:EC>GFGCCGGGEF49?FGGFBFFGCFGGFEE?C,GGGGCGGGFEFED=DF:F=FGGF?<>GCFCGGGGF8>7FFFFC9GGGGGGGGDGGGGGGFEGF7GFF@DGGE>GGGGGGGGGGGEDGFGFE9GGFGGGGGGF+GGGGGGGFGDGGGGFGGFGGGGGGGGGGGGGFGGGGGGGCCCCC
@GSLB 362
TGGGGAATATTGCACAATGGGCGCAAGCCTGATGCAGCGACGCCGCGTGAGGGATGGAGGCCTTCGGGTTGTAAACCTCTTTTATCGGGGAGCAAGCGAGAGTGAGTTTACCCGTTGAATAAGCACCGGCTAACTACGTGCCAGCAGCCGCGGTAATACGTAGGGTGCAAGCGTTATCCGGAATTATTGGGCGTAAAGGGCTCGTAGGCGGTTCGTCGCGTCCGGTGTGAAAGTCCATCGCTTAACGGTGGATCCGCGCCGGGTACGGGCGGGCTTGAGTGCGGTAGGGGAGACTGGAATTCCCGGTGTAACGGTGGAATGTGTAGATATCGGGAATAACACCAATGGCGAAGGCAGGTCTCTGGGCCGTCACTGACGCTGAGGAGCGAAAGCGTGGGGAGCGAACAGGATTAGATACCCT
+
GGGGGGGGFGGGGGGGGGGGGGGGGGGGGGGGGGGGGGEGGGGGGGGGGGGGGGGGFGGGGGGGGGGGGGGGGGGGGGGGGGGGGGGGGGEGGGGGGGGGGGGGGGGGGGGGGGGGGGGGGGGGGGGG?GGGFGFGGGGGGGGGGFGGGGGGGGCFGFFGEGFGGGGGGGGGGGGGGGGGGACFGGGGGGGGGGGGGGGGGGGGGGGGGGGGGGGGGGGGCCGGGFGGGGGGGFE@CFGGGGFDFGGGGGGGGGGGGGFGGGGEGGGGFDGGGFGGF?GEGEGGGGFGGF<F?CFGGDGGFGGGGGGGGGGGGGGGGGGGGFGGGGGGDDGGGGGGGGGGGGGGF7GGGGGGGGFGGGDGFGGGGGGGGGGGGGGGGGGGGGGFFGGGGGGGGGGGGGGGGGGGGGGGGGEGGGGGCC@CC
@GSLB 104553
TGGGGAATATTGCACAATGGGGGAAACCCTGATGCAGCGACGCCGCGTGAGCGAAGAAGTATTTCGGTATGTAAAGCTCTATCAGCAGGAAAGAAAATGACGGTACCTGAATAAGAAGCCCCGGCTAACTACGTGCCAGCAGCCGCGGTAATACGTAGGGGGCAAGAGTTATCCGGATGTACTGGGTGTAAAGGGAGCGCAGGCGGTGCGGCAAGTCTGATGTGAAAGCCCGGGGCTCAACCCCGGGACTGCATTGGAAACTGTCGTACTTGAGTATCAGGGAGGTAAGTGGAATTCCTAGTGTAGCGGTGAAATGCGTAGATATTAGGAGGAGCACCAGTGGCGAAGGCGGCTTACTGAACGATAACTGACGCTGAGGCTCGAAAGCGTGGGGAGCAAACAGGATTAGATACCCT
+
GGFA@8@CEF,CEGGE@CFFFGDFEFGC:8CFFFEDFGG@CF77FGGGFGGGGCGCFFGGGAC?CFG=F=EEFGEFGCFG?CFFGGGGF4EGGFGFF,5CFECEGC,CFDCGGDFD9F,BDFCFE::FF9,@+:,@<D@FG88DCFEG**>@EG>>,>CFFG<7<3+=<2F9FCFGC@1C<:,?CF+<*7C,C:F8;;55EC:EE>EED8EEEEEC?><C,:ACFF+A@C:C8FE@CF@@C6CEDEC?DF:FFCDDFGCFGGCFFFCCFDFFG<FF:$#4,,1<?C,?,<A<,EAFF?<A,,:+8C,?CDFEFFF=C?<E@;GGFFEFE8FFC,C-DGGGF:7GFGC>EEFC,FCCAC;,,C;9FA@CF7@EDEGE<E@E@@FC,:@C@DEFC,DGF9FEFGGF<9GFFFF@@<A-
@GSLB 364
TGGGGAATATTGCACAATGGGGGAAACCCTGATGCAGCGACGCCGCGTGAGCGATGAAGTATTTCGATATGTAAAGCTCTATCAGCAGGGAAGAAAACGACGGTACCTGACTAAGAAGCACCGGCTAAATACGTGCCAGCAGCCGCGGTAATACGTATGGTGCAAGCGTTATCCGGAATTATTGGGCGTAAAGGGCTCGTAGGCGGTTCGTCGCGTCCGGTGTGAAAGTCCATCGCTTAACGGTGGATCTGCGCCGGGTACGGGCGGGCTGGAGTGCGGTAGGGGAGACTGGAATTCCCGGTGTAACGGTGGAATGTGTAGATATCGGGAAGAACACCAATGGCGAAGGCAGGTCTCTGGGCCGTTACTGACGCTGAGGAGCGAAAGCGTGGGGAGCGAACAGGATTAGATACCCT
+
GG8FGGGGGGGGGGGGGGGGE7FGGGGGGGGFGGGGGGEGEGGGGGGGGGGGGGGF?FGGFCFGGGGCGGGFGGGGFGGGGGGGGGGFGGGFGGGGGGCFDGGGGGGGGGGGGGFGGGFGGGGGGEGGGGGGG9,@FGGFFEGGCFEFFGECGGFCC;FGFGGGGGGGGG?GGFGFEG<,+?F=EEFDC@F:FGGGGGGEEED<CE?<>22?B*:5ECGGEGEGGGC6<CGF=<CFCFEFGGDCFFCCDGGGGGGGGDGGGDGCGEGFCGGGEGGECFE=8GGGGGFGEAFBE?GEGECFGGGFCFGGF9FFFGGGGGGGGEEEEEDCGFAF7GGFGGDCGGFECFFGGGGGGFFGGGGGGGFGFCGGGGGGFFGGEFC8@GGF7GGGGGGGGGFFCGGGGFGGF<GGGFGCCCC<
@GSLB 365
TGGGGAATATTGCACAATGGGGGAAACCCTGATGCAGCGACGCCGCGTGAGCGAAGAAGTATTTCGGTATGTAAAGCTCTATCAGCAGGGAAGAAAAAAATGACGGTACCTGACTAAGAAGCCCCGGCTAACTACGTGCCAGCAGCCGCGGTAATACGTAGGGGGCAAGCGTTATCCGGATTTACTGGGTGTAAAGGTAGCGCAGGCGGGGCGGCAAGTCTGATGTGAAAGCCCGGGGCTCAACCCCGGAACTGCATTGGAAACTGTCGGACTTGAGTATCGGAGAGGTAAGTGGAATTCCTAGTGTAGCGGTGAAATGCGTAGATATTAGGAGGAACACCAGTGGCGAAGGCGGCTTACTGGACTATAACTGACGCTGAGGCTCGAAGGCGTGGGGAGCAAACAGGATTAGATACCCT
+
FFGF7EEGGGGGGGFG@EFGGGGCFGGGGGCFECEFFGEFFGGDGGGDCFGGGGGGCGGEFDGGCGGFFCGGGGGGGGGGGAEF,=FGG7FFGGGGGGGGGCFAEEFDC?FG<8,>FEGFCGF<CCDGGEFF,<>FFCFCGGGAFGFFCEEFGEGC9C<<<*<*4*<<FG*8<:CF9CF53,<$310<CC?:<:C:C#9D931:EG?CC(8CEC:9;/27:F:FG@<CCCEG08?:.D7FC>6>4=:<7#+,CCFGG>FFCFFFC7=:E18=??C8C:<DGGCGGGGEEGFGGFFF=BE<D8FFCEGGF=,FAF?=CGFFCGE@,FCFGGFFAE9F:CC-8EC7GEFGGGGEFE?FFCDGF@@C,,<F6E7FC@F?@F<E7CAC69BAFGGF<GGCDFGGGGGGGGGFFFGGED@CCCC
@GSLB 366
TGGGGAATATTGCACAATGGGCGAAAGCCTGATGCAGCGACGCCGCGTGAGCGAAGAAGTATTTCGGTATGTAAAGCTCTATCAGCAGGGAAGATAATGACGGTACCTGACTAAGAAGCACCGGCTAAATACGTGCCAGCAGCCGCGGTAATACGTATGGTGCAAGCGTTATCCGGATTTACTGGGTGTAAAGGGAGCGCAGGCGGTGCGGCAAGTCTGATGTGAAAGCCCGGGGCTCAACCCCGGTACTGCATTGGAAACTGTCGTACTAGAGTGTCGGAGGGGTAAGCGGAATTCCTAGTGTAGCGGTGAAATGCGTAGATATTAGGAGGAACACCAGTGGCGAAGGCGGCTTACTGGACTGTAACTGACGTTGAGGCTCGAAAGCGTGGGGAGCAAACAGGATTAGATACCCT
+
GGGGG7CGGGGGGGGGGFGGGGGGGGGGGGGGGFGGGGGGGGGGEFGGGGGGGGEGGGGFEEFGGGGGFGGFFFGFFGGGFGGGGGGGGGGGGGGGGGG9FGCCEFFGFGGGGGGGGCGGGGGEGGGGGGGGFG8CFGC@>GGGGGDEGEGFCFG@BFEFFFFCFCFGGGCGGGGGGGFE@FGGGGGGG@CFGGDCFGGGDGGGGGGGEFGGGC8FEFGFGCFGFGGGDGFGFDEEEFGFFFC5GGEGDFFGFCFFFFGGGFGGGGGGFFCFFFFC+8EFAFDG:GEDFBADGGGGFGGGGGGFCDGGGGF?:GGGGGGGGGGGFFGFFCEGEFFFFCFCCEGGGEDEEGFCGGGGFDGGGD9FFGFGGGFEFF?GGFBEFDGGGGGGGDEFEGGGGGGGGFFFGFGGGCFC@@CA
@GSLB 67612
TGGGGAATATTGGGCAATGGGGGGAACCCTGACCCAGCAACGCCGCGTGGAGGAAGAAGGTTTTCGGATCGTAAACTCCTGTCCTTGGAGACGAGTAGAAGACGGTATCCAAGGAGGAAGCCCCGGCTAACTACGTGCCAGCAGCCGCGGTAATACGTAGGGGGCAAGCGTTGTCCGGAATAATTGGGCGTAAAGGGCGCGTAGGCGGCTCGGTAAGTCTGGAGTGAAAGTCCTGCTTTTAAGGTGGGAATTGCTTTGGATACTGTCGGGCTTGAGTGCAGGAGAGGTTAGTGGAATTCCCAGTGTAGCGGTGAAATGCGTAGAGATTGGGAGGAACACCAGTGGCGAAGGCGACTAACTGGACTGTAACTGACGCTGAGGCGCGAAAGTGTGGGGAGCAAACAGGATTAGATACCCT
+
F<FGGGGGGGGGFGGGGFGGGCFGGGGGCFGGGGGGGGGGGCEEGGGGGGGGGGGGGGGDGDGGGGGGFGGGGGGGGGGGCFGGFBCEGFFFCFFGGGGGC,FFGGGGFFGGGGGGGGGGGCFGGGDGGGGGGGGGGFFG?FFFF58:C>8FGGFFG7EF@CGGEG>CCGEGCE@FGG8CF>EFEGGGGGEEEFGGGGDCEE;5C6FEECFAEGFGGGCFFFEGGGFFF@AFGGGGGDFGFDCGFGF:>>=FFCCGGGGGGGGEDDGGGCCEGE8GFF><GGGGGGGCFGGFGEFEAFFF9FGFFE7GCFCGGGGGGF7GGGGGGFGGGFACEFCEGFGGGGGGGGGGGGEGGGGGGGDGGGGGGGGGGEDGGGGDGGGGECB,GFFFEGGGGGGGGGGFCGGFFGGGGGFGGCCCCC
@GSLB 62416
TGAGGAATATTGGTCAATGGACGAGAGTCTGAACCAGCCAAGTAGCGTGAAGGATGACTGCCCTATGGGTTGTAAACTTCTTTTATATGGGAATAAAGTTGTCCACGTGTGGATTTTTGTATGTACCATATGAATAAGGATCGGCCAACTCCGTGCCAGCAGCCGCGGTAATACGGAGGATCCGAGCGTTATCCGGATTTATTGGGTTTAAAGGGAGCGCAGGCGGATTGTTAAGTCAGTTGTGAAAGTTTGCGGCTCAACCGTAAAATTGCAGTTGATACTGGCAGTCTTGAGTGCAGTAGAGGTGGGCGGAATTCGTGGTGTAGCGGTGAAATGCTTAGATATCACGAAGAACTCCGATTGCGAAGGCAGCTCACTGGAGTGTAACTGACGCTGATGCTCGAAAGTGTGGGTATCAAACAGGATTAGATACCCT
+
EFGGGGFGGFGGGGGGGGGGGGGGFGGGGGGGGGGGGGFGGGGGGGGGGGFGGGGGGGGGGGGGGGGGGGGGGGGGGGGGGGGGGGGGGGGGGGFGFF9EFGGGGGGGFCGGGGGGGGGGGGGGGGGGGGGGGGGGGGGGGGGGCFGG?GFGGFGGGGFGGGGGGGGGGGGGGGGGGGGGGGFFGGGGEEGGGGGGGGEFFDFGGFECGGGFFCFGGGGGGDFGGGGGGGGGGGGGEFGFGGGGGGGGGGGFGGGGGFFGGEFGGGGGFFGGFDGD9CEFDGGGGGGEGGGGGFGGFE9GGGGGGGGEGDFFCGGGGGFFFEC=GGGGGDGGFFGGEGGGFFGFEF@?GGGGGGGGGGGGGFCGGGGGGGFGCFDFGGGGGGGGGGGGGGGGGGGGGGGGGGGGGFEGGGGGGGGGGGGGGGGGGGFCEFC<CCC@
@GSLB 369
TGGGGGATATTGCGCAATGGGGGAAACCCTGACGCAGCAACGCCGCGTGAAGGAAGAAGGTCTTCGGATTGTAAACTTCTTTTGTCAGGGACGAAGAAAGTGACGGTACCTGACGAATAAGCTCCGGCTAACTACGTGCCAGCAGCCGCGGTAATACGTAGGGAGCGAGCGTTGTCCGGATTTACTGGGTGTAAAGGGTGCGTAGGCGGCCGAGCAAGTCAGTTGTGAAAACTATGGGCTTAACCCATAACGTTCAATTGCAACTGTCCGGCTTGAGTGAAGTAGAGGTAGGCGGAATTCCCGGTGTAGCGGTGAAATGCGTAGAGATCGGGAGGAACACCAGTGGCGAAGGCGGCCTACTGGGCTTTTACTGACACTGAGGCACGAAAGCGTGGGGAGCAAACAGGATTAGATACCCT
+
CECFE7FECFGGGG7CFGGCA:CFGGFDFGGGGGGGGGGGFGCGGGGGGFGGGG8EFGGGGGGGGGD7FEEEGGGGFEGGGGF<FFGGGGG<FGGGCDD8FFFGC@FGEFD,BFFGCED9<FG<BFBCFGGGFFCGDFFCGCFCGFGGDEGGGGFGFFFBCC:FGGG<F<GCE54C<FG>CEFCF1GGFGD?F7@FGCF58CE8ECGFDDEF?E6GFFC,?C6D@AEF1<CGCD:<>CGGGFFF'FGGGGFE-#=(FFF@#<FFFFCGFFFC>AF;E9,;;E<EF:FFF:CCEFF=D>@:B:<@DF>@:EF5B,E7CCGGGGGGFFC=F:?GCCEBCCCDEFEFBFDCF:C+6C,6,@6<<F8GFGGGGGEFGGDFDFF9D:,F7FDCCDGGGFF,GCEAFGGF9FE6@C,FF@8,<CA
@GSLB 370
TGGGGAATATTGCACAATGGGGGAAACCCTGATGCAGCGACGCCGCGTGAGCGAAGAAGTATTTCGGTATGTAAAGCTCTATCAGCAGGGAAGAAAAAAATGACGGTACCTGACTAAGAAGCCCCGGCTAACTACGTGCCAGCAGCCGCGGTAATACGTAGGGGGCAAGCGTTATCCGGATTTACTGGGTGTAAAGGGAGCGTAGACGGCAAGGCAAGTCTGATGTGAAAACCCAGGGCTTAACCCTGGGACTGCATTGGAAACTGTCTGGCTCGAGTGCCGGAGAGGTAAGCGGAATTCCTAGTGTAGCGGTGAAATGCGTAGATATTAGGAGGAACACCAGTGGCGAAGGCGACTTACTGGACTGCTACTGACACTGAGGCACGAAAGCGTGGGGAGCAAACAGGATTAGATACCCT
+
GGGGGFEGGGGGGGGGGGGGGGGGGGGGGGGGGGGGGGFGGGGGGGGGGGGGGGGGGGGGGGGGGGGGGGGGGGGGGFGGGGGGGGGGGGGGGGGGGGGGGGGGDGGGCGGGGGGGGGGGFGFGGDFGGGGGGGGGGFGGGGGFGGGGGGGGGGGGGGFGGGGGGGGGGG6GGGGGCFEGGGGGG>GGGFGFGFFGGGFGEGGGGGGGGGDFFFCGFGGFGGGGGFCEGCCFEEGGGGGGFGGGFGGGFGFGDCGGGF=GGGGGGGGGGGFFCF>BGFGGGGEFFGGGEEGGGGGGGGFFGGFFGGEGGGGGGGGGGGGGGGGFCF9GGGGGCGGGGFGGGGGGGGGGGGGGGGGGGGGGGGGGGGGCDGGGGFGFGGGGGGGGGFGGGGGGGGGGGGGGGGGGGFGGGGGGGGCCCCA
@GSLB 371
TGAGGAATATTGGTCAATGGGCGAGAGCCTGAACCAGCCAAGTAGCGTGAAGGATGACTGCCCTATGGGTTGTAAACTTCTTTTATAAAGGAATAAAGTCGGGTATGCATCCTCGTTTGCATGTACTTTATGAATAAGGATCGGCGAACTCAGTGCCGGCAGCCGCGGTAATACGGAGTATCCGCGAGTTATCCGGATGTATTGGGTTTTAAGGGAGCGCAGGCGGATTGTTAAGTCAGTTGTGAAATTTTGCGGCTCAACCGTAAAATTGCAGTTGATACTGGCAGTCTTGAGGGTAGTAGAGTTGGGCGGAATTCGTTGGGTAGCGGTGAAATGCTTAGATATCTCGAAGAACTCCGATTGCGAAGGCAGCTCACTGGAGTGTAACTGACGCTGATGCTCGAAAGCTTGGGGAGCGAACAGGATTAGATACCCT
+
FEC9<FCFF,CECFCEFEFGGGGC@@C,CEGGAEFFFE-EFD,CFGGGGG<EEFEE8EFA<CE8C<EC,C@F?F<F,666E,,CFCFF??<FFF9,E,<<F+@FCF=?D,,,,:+:=9+:EFGFGGGCFFCCCE@FF?FGDFGG7+:F+86,B,,,C++@CFGD7EGEFGD9<,>F5:*,1,7*1<**4*F<F@7C4=*8?B<7C7**:*2B<<8@E*:*2<:/CG3?:ECFE;3;:C?610CDF@>#<#C39F<8/7>C::==A:DC95DD;<B4A,?81<F:8E??,8FD@B49,@954,48:+4B@FEC498:++B,,,>+CFF?CB?CC9,FC<E4,5F<EC,,FFE9EEC:B:,C@7C,EC:,@,CEEC@<@E<,EC@,@CCCFC,EGF,;,+CC8FF<@@6F6ABC8,@EEEGFEFC,FGGFEC,CCC<C
@GSLB 372
TGGGGAATATTGCACAATGGGCGCAAGCCTGATGCAGCGACGCCGCGTGCGGGATGACGGCCTTCGGGTTGTAAACCGCTTTTGATCGGGAGCAAGCCTTCGGGTGAGTGTACCTTTCGAATAAGCACCGGCTAACTACGTGCCAGCAGCCGCGGTAATACGTAGGGTGCAAGCGTTATCCGGAATTATTGGGCGTAAAGGGCTCGTAGGCGGTTCGTCGCGTCCGGTGTGAAAGTCCATCGCTTAACGGTGGATCTGCGCCGGGTACGGGCGGGCTGGAGTGCGGTAGGGGAGACTGGAATTCCCGGTTTAACGGTGGAATGTGTAGATATCGGGAAGAACACCAATGGCGAAGGCAGGTCTCTGGGCCGTTACTGACGCTGAGGAGCGAAAGCGTGGGGAGCGAACAGGATTAGATACCCT
+
GGGGGGGGGGCGGGGGGCFFF8FGGGDGGGGGGGGGGFGGGGGGCCFFDGGEFGGGGGGGGGGGGGGDGDGFGGGGGGDDEFC<FFGFGGGGGGCFCEGGGFEGGDF<CFCCFGGGGGGGFFFD9FEEF@FGGGFGGGGFF:CGDF>CFG8FGGGFGGGGF><CFGG<:FFCEFFGEEFGGGGC424:9=DFC8C>C?FFGGGGGGEGFC<EG8:*:;::=?EEGGGGGGGGEEFCFGGGGGGCFGFFE@GFFFC<8F>CC>>EF::C>B5:EFFAB?D6EFF6,FGDCFCF?=<9GFFGGGECECAA:++8E=GFFGGDGGFAGGGGGFC,CEGGGFFEGFFF9GGEGGFGFCGF@GGFC,FC,EFEECFCEE:FEEGGFGGFEF@GDGGEGGGGGGGGFGFDGGGGGGGGGGGGGGCCCCC
@GSLB 373
TGGGGAATATTGCACAATGGGGGAAACCCTGATGCAGCAACGCCGCGTGAGTGAAGAAGTATTTCGGTATGTAAAGCTCTATCAGCAGGGAAGATAATGACGGTACCTGACTAAGAAGCACCGGCTAAATACGAGCCAGCAGCCGCGGTAATACGTATGGTGCAAGCGTCATCCGGATTTACTGGGTGTAAAGGGTGCGTAGGTGGTGAGACAAGTCTGGAGTGAAAATCCGGGGCTTAACCCGGGAACTGCTTTGGGAACGGCCTGACTAGAGTACAGGAGAGGTAAGTGGAATTCCTAGTGTAGCGGTGAAATGCGTAGATATTAGGAGGAACACCAGTGGCGAAGGCGACTTACTGGACTGCTACTGACACTGAGGCACGAAAGCGTGGGGAGCAAACAGGATTAGATACCCT
+
EGGFFGDGGGGGFFGGGGGGG@FEGGFGGG@EE<FGGGGGFGGEGGGGGCFDFGGGGGGECFDGGGG?CFCFGFGAFGGGCEGFCDC8DFF,CFF,59A?EF:448?,:9BEGCE?9FGG<=6>7=FFF9DFF+8@FGGGGGGCCG@C@9@$84@773FCFFFGC?F88>#C@EBF><<:BFFGGGE?8B?:F8C=CFG6FF?<F@,;,,<(CFGF?6D#FGAGGFD@CF>-@CADCFE@<+90GFFE2GFGGG=FD%+=1#C9+FE@BAA=GFCAE,<F>GGDE9,9GGFGGFC,FC:,FFGF@FEGFCCCCDEGDEDFEA,GFCCEFCFF@,8@CFGGGGFCFCCGGGGFFDFFCCGFCC,C,,E9EFF,EFD<GGFD<GGFECECC-EGGGFCGGGECFGGF@FCGGFCCCCC
@GSLB 109580
TGGGGGATATTGCGCAATGGGGGAAACCCTGACGCAGCAACGCCGCGTGAAGGAAGAAGGTCTTCGGATTGTAAACTTCTTCTGTCAGGGACGAAGAAAGTGACGGTACCTGACGAATAAGTTCCGGCTAACTACGTGCAGCAGCCGCGGTAATACGCAGGGAGCGAGCGTTGTCCGGAGTTACTGGGTGTAACGGGTGCGTAGGCGGACGAGCAAGTCAGTGGTGAAAACTATGGGCTTAACCCATAACGTGCAATTGAAACTGTCCGGCTTGAGTGAAGTAGAGGTAGGGGGAATTCCCGGTGTAGCGGGGAAATGCGTAGAGATCTGGAGGAACACCAGGGGCGAAGGCGGCCTACTGGGCTTTAACTGACGCTGAGGCACGAAAGCATGGGTAGCAAACAGGATTAGATACCCT
+
EFEGGFEC<FFCE,@CEGGG<7CGEGDCEGGGF7,@FEEGFEGGGGGGGGE,EFDCF@CE,ECFGFG++8,5<CFEEFFDGGGCF,C9EF7FCFG@F8B,,,,538++B,5,B,++6B==C,3,<>38@F8<BF@<>F*@BE<FF:>:<7=CCF@F@*1<*<*4<8=F@?CE>=/F*=>)8402:GGFE?89C#FE94ECC?*?E910'@CE<BFFFCC<4<$<DFEC99CC3,,<C=@080%@8A@>@+,D>9CGGFC3,<<:EF:7GD=,DA=:,A<FGFFF=FF?FFB,E?<?=F@7BAE9FCECBEF9FC@C7EDFGGECCCEC,6E<9FBEC:<C,67@GFFFF@CCDDFDFFE?GFFEE,CFC7B>FC@FFFEGGFC:AC9FFA?GGGFF@,GGGFGGGGGFFGFEFA--BC
@GSLB 109603
TGGGGAATATTGCACAATAGGCGAAAGCCTGATGCAGCAACGCCGCGTGAGTGAAGAAGTATCTCGGTATGTAAAGCTCTATCAGCAGGGACGAAAATGACGGTACCTGACTAAGAAGCCCCGGCTAACTACGTGCCAGCAGCCGCGGTAATACGTAGGGGGCAAGCGTTATCCGGATTTAATGGGTGTAAAGGGAGCGCCGGCGGGGCGGCAAGTCTGATGTGAAAGACCGGGGCTCAACCCCGGGACTGTATTTGAAACTGTCGTACTTGAGGATCGGAGAGGGAAGTGGAATTCCTAGCGTAGCGGTGAAATGCGTAGATAGTAGGAGGAACACCAGTGGCGAAGGCGGCTTAAGGGACGATAACTGACGCTGAGGCTCGAAAGCGGGGGGAGCAAACAGGAGTAGATACCCT
+
EF<EFEGGGE9EFFGGDEFFGG7BFGGF,C<FD,CFGGGEEGGGGGEGDFBFF,CFB,,CCC?9CFFFA,,CFCEFA9FEF,CFEF,,BFG+@CF7CCE9?FF7FFGFF<,5A9,<,FC<+83>C7=D8CG8FD,BF9@>FFF,:<C7*@>,@>E:D:CEG7<CC*=++**8FEFCCF@C<,7:>C?:4:88:3<=:CEE.F:C:?*:>C>88??)'9CCE;>,3B:E-FC:::<@:@5A845+8CEDC>;#D<0#FFGG?9=0@=9C9F<<88+.+BCE4A7::,,<<,,??8A?B+EE@8+++@=E,CFFCFB@7EE,<A9A,<=FCA?C,C,-=F8GCFB,C,7GGDGFFC,C6,:EC6,@,@<,FFC@<,8<FBECC:FF;@DCFCGGFCEDFFFFF<E@B,FFFCFB@-@-
@GSLB 376
TGGGGAATATTGCACAATGGGGGAAACCCTGATGCAGCGACGCCGCGTGGAGGAAGAAGGTCTTCGGATTGTAAACTCCTGTTGTTGAGGAAGATAATGACGGTACTCAACAAGGAAGTGACGGCTAACTACGTGCCAGCAGCCGCGGTAAAACGTAGGTCACAAGCGTTGTCCGGATTTACTGGGTGTAAAGGGAGCGTAGACGGACTGGCAAGTCTGATGTGAAAGGCGGGGGCTCAACCCCTGGACTGCATTGGAAACTGGTATGCTTGAGTGCCGGAGAGGGAAGCGGAATTCCTAGTGTAGCGATGAAATGCGTAGATATTAGGAGGAACACCAGTGGCGAAGGCGGCTTACTGGACGGTAACTGACGTTGAGGCTCGAAAGCGTGGGGAGCAAACAGGATTAGATACCCT
+
GGGGGGGGGGGGGGGGGGGGGGGGGGGGGGGGGGGGGGDG7FGGGGGGGDECFGGGGGGGGGGGGFGEGGGGGGGGFGGGCGFFBEFCGGGFGGFGGDGE<C@:FBFDGFD=C<,,@@FFGFGGGGFGGCCFC7,4@FFGGFGGGGGGDGCFGG<?FGA&FFGG/;<@CFCFFBFGEEFF9F:GF>AF?FCGFGEFGGDEECEDCCGGGGGGGFGDFCC?GFGGFEBEC@EEFDGEF5GGF@6,C3:FEGGFGECFFGDGGGFF>ECGFFDGGGGGGGGFFGFFB++=F<9GGGGF?5,9GEGGGEFFECFGGGEC7GGGFE?FF9EGGDGGGFFGFC,GDGGGGE7GGCGGGGGGGGGGGGF<FGGGGGGGGGFCGGF<GGGGGGGGGGGGGGGGGGGGGGGGGGGGGGGCCCCC
@GSLB 76812
TGGGGGATATTGCACAATGGGGGAAACCCTGATGCAGCGACGCCGCGTGGAGGAAGAAGGTTTTCGGATTGTAAACTCCTGTCGTTAGGGACGATAATGACGGTACCTAACAAGAAAGCTCCGGCTAACTACGTGCCAGCAGCCGCGGTAATACGTAGGGAGCGAGCGTTGTCCGGCTTTACTGGGTGTAAAGGGTGCGTAGGCGGCGAGGCAAGTCAGGCGTGAAATCTATGGGCTTAACCCATAAACTGCGCTTGGAACTGTCTTGCTTGAGTGAAGTAGAGGTAGGCGGAATTCCCGGTGTAGCGGTGAAATGCGTAGAGATCGGGAGGAACACCAGTGGCGAAGGCGGCCTACTGGGCTTTAACTGACGCTGAAGCACGAAAGCATGGGTAGCAAACAGGATTAGATACCCT
+
GGFGEGDGGGGGGGGGGGGGGGGGGGGGGGGGGGGGGG@FGGGGEGC@FFEFGDFDGDGFGGGGG:FFFFFF?FGGEGGGFFFFFGGGFGG7FEFGGG9DFEEC+FFFFGGCF<,<=FFCFC>FGG<>FFGG-38>FFGGF8FFCF9FFGGFGGGGGDECFG>G>GGFECCG@=CF#2:E6CEGGFGGGGC/GGE?CEB;BCEFGGGE<:>CEGGG??FGGCGFGCFFEF@FGGF9EGCFGGG@,<FGFFEGGFFEGGGGFGG7F@GFD<FBCCFFFGFA=GGFE4GGGGFECGGEC7BGGGGGGGEGGGGGGGGGFFFGGD@FB7GGFEDGGFFFGFGGGGGGGDGGGGFC,,AFGGGGF<C,<FFGGGGCGFGGGGGDFGGFDCCGGGGGGGGGGFGFADFGF9GGEDFB88CC
@GSLB 378
TGGGGAATATTGCACAATGGGGGAAACCCTGATGCAGCGACGCCGCGTGAGCGAAGAAGTATTTCGGTATGTAAAGCTCTATCAGCAGGGAAGATAATGACGGTACCTGACTAAGAAGCCCCGGCTAACTACGTGCCAGCAGCCGCGGTAATACGTAGGGGGCAAGCGTTATCCGGATTTACTGGGTGTAAAGGGAGCGTAGACGGCAAGGCAAGTCTGATGTGAAAACCCAGGGCTTAACCCTGGGACTGCATTGGAAACTGTCTGGCTCGAGTGCCGGAGAGGTAAGCGGAATTCCTAGTGTAGCGGTGAAATGCGTAGATATTAGGAAGAACACCAGTGGCGAAGGCGGCTTACTGGACGGTAACTGACGTTGAGGCTCGAAAGCGTGGGGAGCAAACAGGATTAGATACCCT
+
FGGGGEGGGGGGGGGGGGGGGGGGGGGGGGGEGGGGGGDGGGGGGGGGGGGGGGGGGGGFGFGGGGGGFFGGFGGGGGGGGGGGGGGGGGGGGGGGGEFCFFGEFFFGGGGGGGGGGGG?FGGGGDGGGFFGDG@FGGGFG?GGGD2FCD97DFFFCFFGGGGEEFGGFGGGGGGGGGGGGGGFGGFGGFGFGFGGEEGGG:D@>:GG57>,CFFCEEFFFGFEDFGGGGFD@F>CCCFGG/9B<ACGFGFFFGGGDFFGGFBDGGGGF:DCGGGEFFGFEGGGG@@CGGGGGDDGGGGDGGGGDGEGGGGFGGGGGGGGGGF9GGGFCCGGGGGGGF<@@7GGFDGDGEGGGGGGGGGGGFFFFGGGGGGGGGF<GGGGFGGFCGGGEC>GGGGGGFGGGGGGGFFCF@GCC@BA
@GSLB 89561
TGGGGAATATTGCACAATGGGCGCAAGCCTGATGCAGCGACGCCGCGTGCGGGATGACGGCCTTCGGGTTGTAAACCGCTTTTGATCGGGAGCAAGCCTTCGGGTGAGTGTACCTTTCGAATAAGCACCGGCTAACTACGCGCCAGCAGCCGCGGTAATACGTAGGGTGCAAGCGTTATCCGGAATTATTGGGCGTAAAGGGCTCGTAGGCGGTTCGTCGCGTCCGGTGTGAAAGTCCATCGCTTAACGGTGGATCCGCGCCGGGTACGGGCGGGCTTGAGTGCGGTAGGGGAGACTGGAATTCCCGGTGTAACGGTGGAATGTGTAGATATCGGGAAGAACACCAATGGCGAAGGCGGGTCTCTGGGCCGTTACTGACGCTGAGGAGCGAAAGCGTGGGGAGCGAACAGGATTAGATACCCT
+
@FFGG,FGEEFGGGGGGGGGGGGGGEGGGGGGGGGGGFCFGGEEGCFEEFGG@CFFFF7FG>GGGGGCAFFGGGGFGEGFDFDFGGGFDGGDGGGFFEGGGC@FGEGGGGGGFFCCFGGFGGGG=FG>FGG7>CFGBFGG@CFBFFGGGGGDD<06<082FF<FDED;EEFF8FE5ACDGC9EEG<<@CCECCCE8+:EC@:/27GGGCC;:EEC>8;CGDC5EC;B@:ECFECC<CG>#:C:=CC:EBC;;GGCDC:EGBEC@BF@37EF=CDGFFDGGG<GEFGFAECGFDF?AGGFGFCGGFCGFGGGGDGGFFFCFEGFCFE9GFF@CGFECFCF:<F<GFF=GFFCCC7>GGGGGGFE8DGGGGCGGGGCFFBCFGGGGCEBE@?D;EF@@FCEFCFF@9GGGGFB9FFDFECCCA@@
@GSLB 380
TGGGGAATATTGCACAATGGGCGAAAGCCTGATGCAGCAACGCCGCGTGAGCGATGAAGGCCTTCGGGTCGTAAAGCTCTGTCCTCAAGGAAGATAATGACGGTACTTGAGGAGGAAGCCCCGGCTAACTACGTGCCAGCAGCCGCGGTAATACGTAGGGGGCTAGCGTTATCCGGATTTACTGGGCGTAAAGGGTGCGTAGGCGGTCTTTTAAGTCAGGAGTGAGAGGCTACGGCTCAACCGTAGTAAGCTCTTGAAACTGGAGGACTTGAGTGCAGGAGAGGAGAGTGGAATTCCTAGCGTAGCGGTGAAATGCGTAGATATTAGGAGGAACACCAGTAGCGAAGGCGGCTCTCTGGACTGTAACTGACGCTGAGGCACGAAAGCGTGGGGAGCAAACAGGATTAGATACCCT
+
GGGGGGGGGGGGGGGGGGGGGGGGEGGGGGGGGGGGGGCFFFGGGGGGDGGGGGFGGGFGGGGGGGGGFGGGCFGGFGGGGGGGFG9EFGGGGGGGGGGGG7FCBFEFGADDBFGGGGGGGDGGDGGGGGGGGF8FFGGGFCCFGGGGGGG,8?DBFFFGGGGGGFGG;F<AFCGEED;GGGCFGFFGGGG:EGG;EA4>8C<@FCGCGFFFGGGGG>7E9C6C@FF;GEGFGFCEFDGGGGF;<=GFFF?1C<B<D<FFAFFEFF=;GB===FGFAGGEFE<A,F?F9CEFFC,F:BB+?7GGGGFFCGGGGGGCFGGGFFAGGGFCCFCFCFFCFC+DGGGGECGGGGGDGFGEE@GGGFEGFFF@GGGGFGGFFGDGFF8ECGGGGGGGGGGGGGGFGGGFCAFE@,CCCC8
@GSLB 90083
TGGGGGATATTGCACAATGGGGGAAACCCTGATGCAGCGACGCCGCGTGGAGGAAGAAGGTTTTCGGATTGTAAACTCCTGTCGTTAGGGAAGATAATGACGGTACTCAACAATGAAGTGACGGCTACCTACGTGCCAGCAGCCGCGGTAACACGTAGGTCACAAGCGTTGTCCGGAATTACTGGGTGTAAAGGGAGCGCAGGCGGGAGAACAAGTTGGAAGTGAAATCCATGGGCTCACCCCATGAACTGCTTTCAAAACTGTTTTTCTTGAGTAGTGCAGAGGTAGGAGGAATGCCCGGTGTAGCGGTGGAATGCGTAGATATCGGGAGGAACACCAGTGGCGAAGGCGGCCTACTGGGCACCAACTGACGCGGAGGCTCGAAAGTGTGGGTAGCAAACAGGATTAGATACCCT
+
CE@@EGGD@FGEGGE98@FCDEEECFG8CFD@<EE<9FCC@@7FEGEFCEFEEGGGFC<=?FFFGG+++B,:CFGEG@FF,5BECFCEFFGGGD,FFGF9F7B3DCGCFGFFG,CBF<,<FGG=CFG<FG,C+FFGG,:FGCFF*BCD*>C:?F7=,<CA<CGG;43CC::FGGG4<;9CF'FF:0CEE,8<F?11;7=#2?C=?4<GED;<EF?=AF><67<;8DCB@@6:A>@7;:9%CFFDGFF><FC>CCECEB3<@17CGFFAD>F<<D>?FDCFF<FGFGFFC,C,BB4+ECFF8BGFCCDGDECGEC7GFFB9EC@@,:CF,C9E=CC:-F@GGFDGEB,+GGGGGFAF8@CFC,C,<GE7CFCGF@,@C7DF,FEC6C:,-GFC,GGGFFFCEA<EA@<FACCCC9@@
@GSLB 86747
TGAGGAATATTGGTCAATGGACGAGAGTCTGAACCAGCCAAGTAGCGTGAAGGATGACTGCCCTATGGGTTGTAAACTTCCTTTATATGGGAATAAAGTGAGCCACGTGTGGCTTTTTGTATGTACCATACGAATAAGGATCGGCTAACTCCGTGCCAGCAGCCGCGGTAATACGGAGGATCCGAGCGTTATCCGGATTTATTGGGTTTAAAGGGAGCGTAGGCGGACTATTAAGTCAGCTGTGAAAGTTTGCGGCTCAACCGTAAAATTGCAGTTGATACTGGTCGTCTTGAGTGCAGTAGAGGTAGGCGGAATTCGTGGTGTAGCGGTGAAATGCTTAGATATCACGAAGAACTCCGATTGCGAAGGCAGCTTACTGGACTGTAACTGACGCTGATGCTCGAAAGTGTGGGTATCAAACAGGATTAGATACCCT
+
EGGGGFGDFF9FCEF<FEF<FFG@7CFEFGGGDGGGGGCEFGGGGGGGGGGGGEFFFFFF8<FEGGGGGFECCFGGFGFGFGGGGGGGD?C@FGFFGGGGGGGGGGGGGGGGGGGGGGGGDFGGGGGFGGGGGFBFFDFFEFFGGGGGGGGFEGGG6DF@FDCGGGGGFGCCF<><CFGEE:=<:F<:CF58F@FEEDEC;FFFGGGFEGGFGGGACCDEEFFGGGFCECFGEFF?@GGFGFF,,CGFECGGGGFFBB@<AGGGGFGFFGGFCGFF<BGFGFEGGDFF<FGE9EA,@CF??:E@D:FEGFFFECCEGFFCCFEC7CF?FGFGFDF<AEB,EEE8GEFDCEAGFGGGGGGEGEFC<FGGGGGGFFC@8E@GGGGGGGEGEEFFC9F@?GDGE>GECCGFGGGGGGGGFGFFGGGGGGGGGGF@,CBB
@GSLB 110954
TGGGGGATATTGGACAATGGGGGCGACCCTGATCCAGCGACGCCGCGTGAGGGAAGAAGGTTTTCGGATTGTAAACCTCTGTTGACGGAGAAAAAAATGATGGTATCCGTTTAGAAAGCCACGGCTAACTACGTGCCAGCAGCCGCGGTAATACGTAGGTGGCAAGCGTTGTCCGGAATTACTGGGTGTAAAGGGAGTGTAGGCGGGATATCAAGTCAGAAGTGAAAATTACGGGCTCAACTCGTAACCTGCTTTTGAAACTGACATTCTTGAGTGAAGTAGAGGCAAGCGGAATTCCTAGTGTAGCGGTGAAATGCGTAGATATTAGGAGGAACACCAGTGGCGAAGGCGGCTTGCTGGGCTTTTACTGACGCTGAGGCTCGAAAGCGTGGGGAGCAAACAGGATTAGATACCCT
+
<EFFGGGGCFGGGGFFGGGGGGGGEGGGGGGGG<EFFGGGGGGGGGGGGFEGGGCCFGGGGFGGGGGGGCFFGGFGGGGGGGFABFGG7FFGFGD:FFGGGGGGGFCAC:@CFACFGGGCDG/CFGGCGGGGFGGGGFFGGGGFEGGG:FEF>FGGGGGFGF8AECFGGGGGGGGG98FGGG>GGGGGFFFDFGGGGGGCCGGFGGE;D@1CFCFFGGGGGCAFFEFEFFCEFFFGC<GGGGGGGG6<9FFGFGFGGGFFGGFFG9CGFGFFGGGGGFEAFFGGGFGGGFFCGGGGGGGFGGGGEGDEGGGGGGGGGGGGGGGGGGGGGGGGGGFGGGGGGGGGGGGGGGGGGGGGGGF?GGGGF9GGGGGGGGGGGGGFGGGGGGGGFFGFDDGGGGGGGGGGGGGGGGGCCCCC
@GSLB 80617
TGGGGAATATTGCACAATGGGGGAAACCCTGATGCAGCGACGCCGCGCGAGCGAAGAAGTATTTCGGTATGTAAAGCTCTATCAGCAGGGAAGAAGAAATGACGGTACCTGACTAAGAAGCACCGGCTAAATACGTGCCAGCAGCCGCGGTAATACGTATGGTGCAAGCGTTATCCGGATTTACTGGGTGTAAAGGGAGCGCAGGCGGTGCGGCAAGTCTGATGTGAAAGCCCGGGGCTCAACCCCGGGACTGCATTGGAAACTGTCGTACTTGAGTATCGGAGAGGTAAGTGGAATTCCTAGTGTAGCGGTGAAATGCGTAGATATTAGGAGGAACACCAGTGGCGAAGGCGGCTTACTGGACGATAACTGACGCTGAGGCTCGAAAGCGTGGGGAGCAAACAGGATTAGATACCCT
+
FGG8FGGGCFGGGGGGGGG@FEEGGGGGGGGGGGGGGGGGGGGGGGGGGGGGGGBCGGGGGDGGGGGGGGGGGGFCGGGGGGGGGGGGGFFFFEFGGGGGGGGGGGGGGGGGGGGGGGGGGGGGEGGGGGGGCFGGGGFF8DCF:FCEEEEGCFGGDFFGDGGFFGF?CG/2<FFFEGGGGGGCFGGGGGGGFGGFGFGGGGGCEGGGEGD>GGDGGGGGFFEGGGFGGGGGFGGGFEGGFFGGGGGGGGGGGGFGGGFGGGGEGGGGGGGGGFGFBDG@FG<GFGGGGGGFEBFFGFF9GEFGF>GGGGGEGGGGFEDGGGGGGGGGGGCEFF,FFE9CGF7GC<?GGGGGGGGGFGFGGGFGFCFFCGGGEGGFFEGGDFGGFDGGGGGGGGGGGGGGGGGEGFCGGGGGGCCCCC
@GSLB 83575
TGGGGAATATTGCACAATGGGCGCAAGCCTGATGCAGCGACGCCGCGTGCGGGATGACGGCCTTTGGGTTGTAAACCGCTTTTGATCGGGAGCAAGCCTTCGGGTGAGTGTACCTTTCGAATAAGCACCGGCTAACTACGTGCCAGCAGCCGCGGTAATACGTAGGGTGCAAGCGTTATCCGGAATTATTGGGCGTAAAGGGCTCGTAGGCGGTTTGTCGCGTCCGGTGTGAAAGTCCATCGCGTAACGGTGGATCTGCGCCGGGTACGGGCGGGCTGGAGTGCGGTAGGGGAGACTGGAATTCCCGGTGTAACGGTGGAATGTGTAGATATCGGGAAGAACACCAATGGCGAAGGCAGGTCTCTGGGCCGTTACTGACGCTGAGGAGCGAAAGCGTGGGGAGCGAACAGGATTAGATACCCT
+
FFE8FEGGGGGFFGFFEGF,,ECCFG>FGGGGFGGGF,FFEGCFCFGGCGGGGCCGCGGD7FGG<FF@FEEFCEFGGCCFDF?,FFFGGECCEGGG=+BFFGDGGGF,,=FG<FGGGFGFDGGFCF9F::<FEGGGFFGGCC*FCFEGGFFEFC<<<:CF:B<F:EDF=GGCCGGEC@C?F>9<EFE-5AFGG=CGGGGGGE5AEGGCCEGF@A2#8;CE8C?EGGF?C<+C3?CBB<<CC=?#=CCCFGGGFC>8CFDEEF@>F&CGGGGC7FF;FF8GG>EGGGGGGGFE<=@<FA<FGGGGGEGGGGGGEGGFFDGF?FFFGFGCGEBBGFE<AGGFFCGDGFFEFB7@DGGF8F7GGFFF>GF@:BC9EGGGFGGGGGGGGGDEEGGGGF7GGGGGGGGGGFGFGGFFEGGGGGCCCC<
@GSLB 61447
TGGGGAATATTGCACAATGGGGGAAACCCTGATGCAGCGACGCCGCGTGAAGGAAGAAGTATCTCGGTATGTAAACCTCTATCAGCAGGGAAGAAGAAATGACGGTACCTGACTAAGAAGCACCGGCTAAATACGTGCCAGCAGCCGCGGTAATACGTAGGTGGCAAGCGTTATCCGGATTTACTGGGTGTAAAGGGAGCGCAGGCGGTACGGCAAGGCTGATGTGAAAGCCCGGGGCTCAACCCCGGTACTGCATTGGAAACTGTCGGACTAGAGTGTCGGAGGGGTAAGCGGAATTCCTAGTGTAGCGGTGAAATGCGTAGATATTAGGAGGAACACCAGTGGCGAAGGCGGCTTACTGGACGATTACTGACGCTGAGGCTCGAAAGCGTGGGGAGCAAACAGGATTAAATACCCT
+
FCFGGGGGGGGGGGGGGGGGFGGGGGGGGGGGGGGCFGDGGCFGGGG@FGGGGGGGFGGGFGFFGGG7FGGGGGGGEGGGFGGGGGFGGEGGGGGG8B,EFFE:F@FEGFGGFDFGGGGGG>CF7>FCEFG9D9DCF<FGGGGGGGG:FEGGGGGGGF?,G<'FEF;<@E?:+,?@CEBGGGFE*FGG<GGGGGGFF<F#3*@CCCCE::C@?:9=,#<FFFCFEF?FCFFE8@CGGFFCCFF8GGFF5DEDD?EFFFFGGGFEEGDGGGGFF<GGGC>>>E7FEGGGE7GGFFE8F8DFFEGGCGGGDGFGFECGGGGFFE,F?9GCFGGDFGGGGGGGFEDGGGGDGGGGGFDGGEGEDGFCC<FA<GGGGGGGGGF7GGFGGGGGGGGGGGGGGGGGGGGGGGGGGGFGGCCCCC
@GSLB 106464
TGGGGCATATTGCACAATGGGGGAAACCCTGATGCAGCGACGCCGCGTGAGCGAAGAAGTATTTCGGTATGTAAAGCTCTATCAGCCGGGAAGATAATGACGGTACCTGACTAAGAAGCCCCGGCTAACTACGTGCCAGCAGCCGCGGTAATACGTAGGGGGCAAGCGTTATCCGGATTTACTGGGTGTAAAGGGAGCGTAGACAGCAAGGCAAGTCTGATGTGAAAACCCAGGGCTTAACCCTGGGACTGCATTGGAAACTGTCTGGCTCGAGTGCCGGAGAGGTAAGCGGAATTCCTAGTGTAGCGGTGAAAGGCGTAGATATTAGGAGGAACACCAGGGGCGAAGGCGGCTTACTGGACGACCACTGACGCTGAGGCTCGAAAGCGTGGGGAGCAAACAGGATTAGATACCCT
+
FFEEC:+EEGGGGFGGGGGGGGEEGGFCFGG<EFEGCCGGGFEEGGGGGCCGG7FGGGGGFGGGGGEGGGGFGGGGGFFAEDABEG8FEEFGGGGFGGGGGG>FGGGDFGGGGFFGGGGGGGGGGC7<F:*DC:<CGGGGGGG=EDECCGCCGFG#FFGGDF>C<C=FGDGGGGEGDGGGGC7CFG99EEC@FGEGGGGGGEC7FFCFF@E>>>FEFFGGFGGGGEB<FECEGCFFC<GF?FG9CFEFDFFFD;:GGGF>E8F=GGGGGCF@GGFGCDDCCDGGGGGGDGGGGGFCGFAFFFDGGFGFGDDGGGFF@GGFFFF?CGGFE<EEFFCC-FFF7GCFGCCEGGGE@FFF8>GGFEECE@DGGGGGGGFGFCGGE:FFCFF7GGGFDFDFC,C,FGGEGGDGEGGCCCCC
@GSLB 388
TGGGGGATATTGCGCAATGGGGGAAACCCTGACGCAGCAACGCCGCGTGAAGGAAGAAGGTCTTCGGATTGTAAACTTCTTTTGTCAGGGACGAAGAAAGTGACGGTACCTGACGAATAAGCTCCGGCTAACTACGTGCCAGCAGCCGCGGTAATACGGAGGATCCGAGCGTTATCCGGATTTATTGGGTTTAAAGGGAGCGTAGATGGATGTTTAAGTCAGTTGTGAAAGTTTGCGGCTCAACCGTAAAATTGCAGTTGATACTGGATATCTTGAGTGCAGTTGAGGCAGGCGGAATTCGTGGTGTAGCGGTGAAATGCTTAGATATCACGAAGAACTCCGATTGCGAAGGCAGCCTGCTAAGCTGCAACTGACATTGAGGCTCGAAAGTGTGGGTATCAAACAGGATTAGATACCCT
+
FGGGEGGGFFGGGGGDFGGGGGGGGGGGGGFGGGGGGEFGGGGGGGGGGGGGGGG@CFGFFGGGGGGGGGGGGGGFGGGGGGGFGGGGGGG7FGGGGFFGFDGFGGGFFG9FD8CGGF@FGG<@DF>CEGGGGF8:B@EFGGGGGGF<F;EGGG;FEFEFFG>CFFG/<FFGE8*?EEGGEC3EFGGCFFDFGGGGGDCG%CCFCD;@C;FGGGFGFGCE9>D@AC>=E<EEGFCFGGFD>CDFGFACFGFFG=FFGGFCEFFFGGEF9GFGFG>GFEFE9GGFC,FGFEGGGGFGGGEF@F8FF@F>GGFCGECGGGFCFGFGGGFCEFFDGGCFEFEF,FGDGGGGGGGGFFFCDGGEFD<GGFACFC9GFEGGGGGGEFGGGDFFGGGGGGGGGGGGGGGGGGGGGGGGGGCCCCC
@GSLB 389
TGGGGAATTTTGCACAATGGGGGAAACCCTGATGCAGCGACGCCGCGTGAAGGAAGAAGTATCTCGGTATGTAAACTTCTATCAGCAAGGAAGAAAATGACGGTACTTGACTAAGAAGCCCCGGCTAAATACGTGCCAGCAGCCGCGGTAATACGTATGGGGCAAGCGTTATCCGGATTTACTGGGTGTAAAGGGAGCGTAGGCGGCATGGCAAGTCAGAAGTGAAAGCCTGGGGCTCAACCCCGGAATTGCTTTTGAAACTGTCAGGCTAGAGTGTCGGAGGGGTAAGCGGAATTCCTAGTGTAGCGGTGAAATGCGTAGATATTAGGAGGAACACCAGTGGCGAAGGCGACTAACTGGACTGTAACTGACGCTGAGGCGCGAAAGTGTGGGGAGCAAACAGGATTAGATACCCT
+
GGGGGGGGGGGGGGGGGGGGGGGGGGGGGGGGGGGGGGFGGGGGFGGFGGGGGGGGGGGGGGGCFGGGGGGGGGGGGGGGGGGGGGGGGGGGGGGGGGGGGGF+?FDGFFGGGGGGGGGGGGGDGEGGG@GG7F?FGGGGGGGDG@GGCGGGGGGGGGGGFCFGGGFG@CEFGGG5GEGFGGGGGGFEGFGGGGGGGEGGGGGFGGGEEGGGGFG<FFGGGGGGGGGGFC?FFGFGGGGGGGGFGGFGFFGGGGG?CDFGGGGFCFFFF9GGGGGGGDGGGGGGGGGGGCEGGGGGFEGGGF@7GGGGGGGFFGGGFFGGGGGGGGGGFCCGGGGGGGGGGGGEGFB,FGGGFGGGFGGGGGGGGGGGGGGGGGGGGGGGGGGGGGGGGGGGGGGGGGGGGGGGGDFGGGGCCCCC
@GSLB 390
TGGGGGATATTGCGCAATGGGGGAAACCCTGACGCAGCAACGCCGCGTGAAGGAAGAAGGTCTTCGGATTGTAAACTTCTTTTGTCAGGGACGAAGAAAGTGACGGTACCTGACGAATAAGCTCCGGCTAACTACGTGCCAGCAGCCGCGGTAATACGGAGGATCCGAGCGTTATCCGGATTTAGTGGGTTTAAAGGGAGCGTAGATGGATGTTTAAGTCAGTTGTGAAAGTTTGCGGCTCAACCGTAAAATTGCAGTTGATACTGGATAGCTTGAGTGCAGTTGAGGCAGGCGGAATTCGTGGTGTAGCGGTGAAATGCTTAGATATCACGAAGAACTCCGATTGCGAAGGCAGCCTGCTAAGCTGCAACTGACATTGAGGCTCGAAAGTGTGGGTATCAAACAGGATTAGATACCCT
+
FGGCCEDCFGGGGGGGGGGGGGGGGGGGGGGGGGGGGGGGGGGGEFGGGGGGGGGFGGGGGGGG,BCGGGGGGGGGGGGGGGGGFGGGGGGGGGGGGGGGGGGGGGFGFGGAFGGGGGGGFFDFGGGGGGGGCEGGFFFGGGG9GGFEGGGGGGFGGG>F=G4CFGG7FFGGGFFCFFGEG?<9(C><@D;=CECFF5/C:CEECEGGE@2GGGGGFFCEGGFFGGFADGGGGGEFD<DD?FB7CGCGFGFGGGGGGBF:EFGFGFGFFA4E<F8FFCDA9GGGGGGGGGGGGGGF=GGGGFGGGGFCGGEFGGDGGGFCGFGFFE<@,GGGGGFGF@@FGGGGGGGGFGGEGGGFGGCFGF8GFGGGFEGGGGFGGGGGF:8GFGFGGGGFGFFEEGF8GGGFGFFF9GGFGFC8CCC
@GSLB 81771
TGGGGAATATTGCACAATGGGGGAAACCCTGATGCAGCGACGCCGCGTGAGCGAAGAAGTATTTCGGTATGTAAAGCTCTATCAGCAGGGAAGAAAATGACGCTACCTGTCTAAGAAGCACCGGCTAAATACGTGCCAGCAGCCGCGGTAATACGTAGGGTGCAAGCGTTATCCGGATTTACTGGGTGTAAAGGGAGCGTAGACGGAGTGGCAAGTCTGATGTGAAAACCCGGGGCTCAACCCCGGGACTGCATTGGAAACTGTCAATCTAGAGTACCGGAGAGGGAAGCGGAATTCCTAGTGTAGCGGTGAAATGCGTAGATATTAGGAGGAACACCAGTGGCGAAGGCGGCTTACTGGACGATAACTGACGCTGAGGCTCGAAAGCGTGGGGAGCAAACAGGATTAGATACCCT
+
CFFFGGEGGGGGGGGGGGGGFGG@EFCEECFGFGGFGG+@+CFGGGB@F:F8>F:FGGGG9,CFGFG@8DFGGGGFGGGGCGGFCG?FFGGFFGFFECEF?:+44>4AF,:C,,B,?=,:83@FCC@FFF,CFF,@@FDCFGFGGF@7:F@=@?FB:$FFCFECEE:<8CC,@B<>8;#22,?F@CFGCF>,?<==FED8C;==;C#<8CGGFFF<F@GF<GFF>A><CC:>G.GFCCFEBC>5=58<BGF@=FC@=FCFGGDFFA@,EC<ACFC@A@FEFC?EF+:7B4?AFEAB9:,<AF:CCGDGFFEE,CCDFGGGEF?AFECGECB,,ECC9EEGEGFGGGGGGGGGGFC<FGEF<C;6,<EGGGGGF8A@FCB,<EGGGGGGGGGGGGFGCGFFACGFGF9GGFEB@CCB
@GSLB 392
TGGGGAATATTGCACAATGGGGGAAACCCTGATGCAGCGACGCCGCGTGAGCGAAGAAGTATTTCGGTATGTAAAGCTCTATCAGCAGGGAAGAAGAAATGACGGTACCTGACTAAGAAGCACCGGCTAAATACGTGCCAGCAGCCGCGGTAATACGTATGGTGCAAGCGTTATCCGGATTTACTGGGTGTAAAGGGAGCGCAGGCGGTGCGGCAAGTCTGATGTGAAAGCCCGGGGCTCAGCCCCGGAACTGCTTTGGAAACTGTTTAGCTGGAGTACAGGAGAGGTAAGTGGAATTCCTAGTGTAGCGGTGAAATGCGTAGATATTAGGAGGAACACCAGTGGCGAAGGCGACTTACTGGACTGCTACTGACACTGAGGCACGAAAGCGTGGGGAGCAAACAGGATTAGATACCCT
+
GGGGGGGGGGGGGGGGGGGGGGGGGGGGDGGGGGGGGGGGGGGGGGGGGGGGFGGGGGGGGGFGGGGCDGGEGGGGFFGGGGGGGGGGGGGGGGFFFDFGGGGGGGGGFGGGGGGGGGGGG=EFGGG7FGGFGGG>GGGGGGGGGGGG?GGGGFGGF:DFFG8GCFCFFFFEGGGGGGGGGFGFFGFF?F@<DFFGGCGGGFGGGGGGEGCFGEEFFD7GF@CFAFGGGGFGGEGGGG?EFCF=@DFDFGGGGGFCGFGGEEFGGGGEFFGGGGFGGG=GFFGGGGGFFCGGGFGCGGGGFGGGGGGGGGFFFGDGGEFFGGGGGGGGGGGGGGGGGFGGGGGGGGGGGGGGGGGGGFGGGGGGGGGGGGGGGFEFGGGGGGCGGGGDGGGGGGGGCGGGGGGGGGFFGFF8GCCCCC
@GSLB 78765
TGGGGAATATTGCACAATGGGGGAAACCCTGACCGAGCAACGCCGCGTGAGCGAAGAAGGCCTTCGGGTCGTAAAGCTCTGTTGTAAAGGAAGAACGGCGCATACAGGAAATGGTATGCGAGTGACGGTACTTTACCAGAAAGCCACGGCTAACTACGTGCCAGCAGCCGCGGTAATACGTAGGTGGCGAGCGTTATCCGGAATCATTGGGCGTAAAGCGGGAGCAGGCGGCCGAAAGGGTCTGTGGTGAAAGACCGAAGCTAAACATCGGTAAGCCATGGAAACCGGGCGGCTAGAGGGCGGAAGAGGATCGTGGAAGTCCATGTGTAGCGGTGAAATGCGTAGATATATGGAGGAACACCAGTGGCGAAGGCGACGGTCTGTGCCGCAACTGACGCTCATTCCCGAAAGCGTGGGGAGCAAATAGGATTAGATACCCT
+
E@FGGFGGCFGE<EFGFFCF<,6FFGDCFGFF<CFGFGGGGCGGGGGG7FFGGGGGGFGG8CFFGGGDFGGGGGG9EEFFGGGGFFGGFFGGFFGFG7C:CCCEGFD8FF=FGA>FCCE7BFGGFGGGGG<;=CFGGGGCGGCFGGG@FGGGFGGFFGGGFGGEGGGGGGGGGGGDECGGFFGGFGGF>C?C8EG=CFGGGEGDGDFF9CEFG*?8:F+:8C*:CC8CD*::C8/+,&<?CF>DF9<,8:>0C*2>><:ECG@CC:#+*<:;,><>5@FAGFEFC:C=@+,AC,8F@=+C+,FDGFCFB:++E<FB9,,FDFEGGCFFB7>GCGGFEGF==GGFECCFCF@=EEDGEEFFFGFF>FF7FCFFC:GCGFF@<FECGC7F,CGGEDGB6,@,C++F::FGGGF@:DBFC,FFGGFF;GFDFAGGGGEA8B<<
@GSLB 96442
TGGGGAATATTGCACAATGGGGGAAACCCTGATGCAGCGACGCCGCGTGAGCGAAGAAGTATTTCGGTATGTAAAGCTCTATCAGCAGGGAAGATAATGACGGTACCTGACTAAGAAGCCCCGGCTAACTACGTGCCAGCAGCCGCGGTAATACGTAGGGGGCAAGCGTTATCCGGATTTACTGGGTTTAAAGGGAGCGTAGACGGCAAGGCAAGTCTGATGTGAAAACCCAGGGCTTAACCCTGGGACTGCATTGGAAACTGTCTGGCTCGAGTGCCGGAGAGGTAAGCGGAATTCCTAGTGTAGCGGTGAAATGCGTAGATATTAGGAAGAACACCAGTGGCGAAGGCGGCTTACTGGACGGTAACTGACGTTGAGGCTCGAAAGCGTGGGGAGCAAACAGGATTAGATACCCT
+
FGGGFCFGGGFGGFFGGGGGGGGGGGGGG@@FGFGGF?FGDGGGEEGDGGGCCEG7BFCGF?FGGGFFFFGGGGGFGGGGEGCGFGGFC+BFE89F,5EFGGE@FGGAFGGGFGFDDF8FFEE<EGGGGFF3<FFFGFECGCAF8@:7<>CFGGFGGFDFCFE:=FCFCF7CCFE?G78:<FGGGG;6FC:EFGGGGGGG>ECDCEGCFFFGGDF;ACCEGGGGGGGGGFD8CFCFCFFFFCEGFCEFFFEFGGFGFFGGFFGBCGGGFFFE;C7@<GEFFGFFC=CGGCECFGGGGGGGGGGGEE>FGFDGEGGGGFGGGGEBC<GGGFGGGGGFECFC@,GGGGGCGGGDDFAFFB7EF@<E,<FGGGFECGGGGCF<GGGGFGGGGGGGGFFGFGGGDGGFCCF9GGGCCCCC
@GSLB 395
TGGGGAATATTGCACAATGGGGGAGACCCTGATGCAGCAACGCCGCGTGAGTGAAGAAGTATTTCGGTATGTAAAGCTCTATCAGCAGGAAAGAAAATGACGGTACCTGACTAAGAAGCACCGGCTAACTACGTGCCAGCAGCCGCGGTAAAACGTAGGGTGCAAGCGTTGTCCGGAATTACTGGGTGGAAAGGGAGCGCAGGCGGGAAGACAAGTTGGAAGTGAAAACCATGGGCTCAACCCATGAATTGCTTTCAAAACTGTTTTTCTTGAGTAGTGCAGAGGTAGATGGAATTCCCGGTGTAGCGGTGGAATGCGTAGATATCGGGAGGAACACCAGTGGCGAAGGCGGTCTACTGGGCACCAACTGACGCTGAGGCTCGAAAGCATGGGTAGCAAACAGGATTAGATACCCT
+
FGGGGGGGGGGGGFG,CEGFGGGGGGFGGGGGFFGFFG<FGGGGGDFGGGGGEGGGGGGDGGFGGGGFFGGGGGGGGGGGGGGGGGGGGCFG?FGGGG9AFG++BF9EFFGGG,,CFCFGGFE7F7CGGGGGGFCDDFGGFFFGGD=GGGD?GGG3,>;>FG*FGGGGFGGCGFEGGGF5CF'FFGGG$GGGGFD5BCCDECCEGG;<,<.<E@FC;CFFEGGGGGGFGEG7GFGFFFDCFDDD:CGGDGCFFCGFGFFGGGGCFGGGFF:EDB94GFECCGGGGFEC,EF9E<++@F>FGGEEE:C8FFB,EF7GGF?;9GF@GGGGFGFD@F8DGGGGCFFFGGGGGCFEC,FFGGGGF@;EAGGGGFC@FB6GGGGGGGGGGGGGGGGCFAFGGGGGGGGGGGGGGGGCCCCC
@GSLB 94635
TGGGGGATATTGCGCAATGGGGGAAACCCTGACGCAGCAACGCCGCGTGAAGGAAGAAGGTCTTCGGATTGTAAACTTCTTTTGTCAGGGACGAAGAAAGTGACGGTACCTGACGAATAAGCTCCGGCTAACTACGTGCCAGCAGCCACGGTAATACGTAGGGAGCGAGCGTTGTCCGGATTTACTGGGTGTAAAGGGTGCGTAGGCGGCCGAGCAAGTCAGTTGTGAAAACTATGGGCTTAACCCATAACGTGCAATTGAAACTGTCCGGCTTGAGTGAAGTAGAGGTAGGCGGAATTCCCGGTGTAGCGGTGAAATGCGTAGAGATCGGGAGGAACACCAGTGGCGAAGGCGGCCTACTGGGCTTTAACTGACGCTGAGGCACGAAAGCATGGGTAGCAAACAGGATTAGATACCCT
+
GGGFCDEFGGGGGGGGGGG8ECFGFGEEFFFGGGEGGGGGGFGGGGGGGEFAEE8FGGGGGFGGGGGGGGGGGGDGGGGG9FGGGFGGGFGGGGGGGGGGGGFFC:FFGGGGFG78FGGFFCC3DFGGEGGFFGF7D>:CCAF@F7FBFGGFG#?FGGGFGGDCCCGCEEGGGDEECFEFC<FF<FEFFCGCFFFGE@8EEEGG<8CGG<CCC>9F;GGFCFFCGGFEFFFF;FDFGGFEGFFF7CEG>GGGGGGGGGGGFFFFFGCEGGFF?GGGGGGGGGGGGGGF=CEGEGGGGGGGDFEEB@+EGDGGGFGGGGDGF<FF<=EGEFFAGGGEGGGGGGGGGFDGCGGGGGGFAGFDFGGGGD<GGGGGGCDGFGGGGFD;BEGGGGCGGGGGGGGGFFGGGGFF9GFGGGCCCCC
@GSLB 96800
TGAGGAATATTGGTCAATGGGCGCGAGCCTGAACCAGCCAAGTAGCGTGACGGATGCAGGCTCTATGGGTCGTAAACTTCTTTTATATGGGAATAAAGTTTTCCACGTGTGGAATTTTGTATGTACCATATGAATAAGGATCGGCTAACTCCGTGCCAGCAGCCGCGGTAATACGGAGGATCCGAGCGTTATCCGGATTTATTGGGTTTAAAGGGAGCGTAGGTGGATTGTTAAGTCAGTTGTGAAAGTTTGCGGCTCAACCGTAAAATTGCAGTTGAAACTGGCAGTCTTGAGTACAGTAGAGGTGGGCGGAATTCGTGGTGTAGCGGTGAAATGCTGAGATATCACGAAGAACTCCGATTGCGAAGGCGGCTCACTAGACTGTTACTGACACTGATGCTCGAGAGTGTGGGTATCAAACAGGATTAGATACCCT
+
GCCF66,6C<,ECCFCFFF<DC:CC:FFGF@@EFDGFFFFFDG,6CCGDC,BFCFF,,6CCFGGAEDCEEFGGGFFEAFFFGGG9FFFEA8FFF<EGFFFEBFGGGDGFGGG<?FFGGCFFGGGGAFCGFGGGGGAFEFDFFGCFGCFGFCFEGCEGFGFGGGGCEGG;CGGA;7EEFGGFFGDFGGGGGGGGG4E>F<G-FGGGGFGGGFFGGGFDCECGFGGFD*;CBFGDGGFGGCEGGGFFDGF>GGFGGGGGGGGGGFDGGGGGGFGGF<CFGCFEGGGGGF9GGGGGFGFGGGGGGGFF7EEGFGGFFDGDGGGGGGGGF:GF9GGFCCGGF9GFFGDC@,CCAEFFGEGCCGC@C@7FFCEF+FE,E<CEDECC<<E,9EDGGF<GGFFE@FC6,=C,GFCGDFFE<FGGGFF<GGGGGGGGF9CCCCC
@GSLB 60267
TGGGGGATATTGCGCAATGGGGGAAACCCTGACGCAGCAACGCCGCGTGAAGGAAGAAGGTCTTCGGATTGTAAGCTTCTTTTGTCCGGGACGAAAAAAGTTACGGTACCTGGCGAATAAGCTCCGGCTAACTACGTGCCAGCCGCCGCGGTAATACGTCGGGAGCGAGCGTGGTCCGGAATTACTGGGTGTAAAGGGTGCGTAGGCGGCCGAGCAAGTCAGTTGGGAAAACTATGGGCTTAACCCATAACGGGCAATTGAAACTGGCCGGCTTGAGTGAAGTAGAGGTAGGCGGAATTCCCGGTGTAGCGGTGAAATGCGTAGAGATCGGGAGGAACACCAGTGGCGAAGGCGGCCTACTGGGCTTTAACTGACGCTGAGGCACGAAAGCGTGGGGAGCAAACAGGATTAGATACCCT
+
FDAC7+@BFFFGG,@@BCEG8,FFEGGGGGGGGCCFDGGFDGGDGGGGCFGGFGG8:AFFGEE<CFFCFCF?FFFG<F9EGFGGGG,?++>FCCG++8+B8,,B:8FFGFAF,@FFC<FB,>C7F*:CCECF9;?C38FFF8C7<F7*<***5C/FCB>5**:/:?/#E2:?#1+@GGG:CC6;8BBC>FGEFGGG95<92:C*BCF1=%<?,<:CDD+0<C#38/;7-7,@>3<@8:BAFCF:>,>+D@3:,<6,,,33,3:++C+F3>:,GGFDA9F;CECFE<GF+7FCA?E=F@:C@+BA9CC@+CCFCFFFC,CFE?EEE=7,+CCC6@@8:,F9GGFCEF<DFBC@:C@C<,;,EDDF<CF@,;EGGGEFCFFCFC@@7FDGEGGFAGGGFEEE9GGFFGFE9EFFECA,CCC
@GSLB 399
TGGGGAATATTGCACAATGGGCGCAAGCCTGATGCAGCGACGCCGCGTGCGGGATGACGGCCTTCGGGTTGTAAACCGCTTTTGATCGGGAGCAAGCCTTCGGGTGAGTGTACCTTTCGAATAAGCACCGGCTAACTACGTGCCAGCAGCCGCGGTAATACGTAGGGTGCAAGCGTTATCCGGAATTATTGGGCGTAAAGGGCTCGTAGGCGGTTCGTCGCGTCCGGTGTGAAAGTCCATCGCTTAACGGTGGATCTGCGCCGGGTACGGGCGGGCTGGAGTGCGGTAGGGGAGACTGGAATTCCCGGTGTAACGGTGGAATGTGTAGATATCGGGAAGAACACCAATGGCGAAGGCAGGTCTCTGGGCCGTTACTGACGCTGAGGAGCGAAAGCGTGGGGAGCGAACAGGATTAGATACCCT
+
FGGGGGGGGGGGGGGGGGGGGGGGGGGGGGGGGGGGGGGGGGGGGGGGGGGGGGGGGGGGGGGGGGGGGGGGGGGGGGGGGGGGGGGGGGG7FEGGGGGGGGGGGCFDFFGGFGGGGGGGFGGGGGGGGGGGGGFFFGGGGCCFGGFDGFFGGGEEGGGGGG@FFFGFCGGGFFGEEGFGFGE<FFFGGGG=GGEGGGGGGGGGGGC#E:DEGEGEEGGGFGGGGGGGGFAFFGGGFFGGF>GGFE>GGGFFGGGFGGGGGGGGGGCGGGGGGGGFF?GGF#GGGGGGGGGFGGGFGFFGGGEGGFF9GGFEFGGGGGGGGGGGGGGGGGGGGGGFGGGFFGFGGGGGGGGGGGGGGGGGGGGGGGEGGGGFGGGGGFFGFGGGGFFGGGGGGGGGGGGGGGGGGGGGGGGGGGGGGGCC?CC
@GSLB 400
TGGGGAATATTGCACAATGGGCGCAAGCCTGATGCAGCGACGCCGCGTGCGGGATGACGGCCTTCGGGTTGTAAACCGCTTTTGATCGGGAGCAAGCCTTCGGGTGAGTGTACCTTTCGAATAAGCACCGGCTAACTACGTGCCAGCAGCCGCGGTAATACGTAGGGTGAAAGCGTTATCCGGAATTATTGGGCGTAAAGGGCTCGTAGGCGGTTCGGTGCGTCCGGTGTGAAAGTCCATCGCTTAACGGTGGATCTGCGCCGGGTACGGGCGGGCTGGAGTGCGGTAGGGGTGACTGGAATTCCCGGTGTAACGGTGGAATGTGTAGATATCGGGAAGAACACCAATGGCGAAGGCAGGTCTCTGGGCCGTTACTGACGCTGAGGAGCGAAAGCGTGGGGAGCGAACAGGATTAGATACCCT
+
FGFEFCFFFGGGGDFGGGGGGGGCFGGGG?EFEEGGGG7FEGGEEFGGGG7FFGGGGGGGGGGGFFGGDEEGFGFGG=C@FGGGGGG<FGG+@FC=<DFF<=CFGC3<>=CFGDFFGGGGGG7@,@D,C**51>FGFFGEFFCGGFFGFFGCCEGEGGF:?F:,4CF21#<<CFGCEGGFFCEE+F??<<?+?CECGG>FFG@.78GEGGDCC:F<E##=:?EE>DFB;E5C@CC::*8@@>CF+F>0:CFFCF,AFF=E#@D>E@C@7C=+@18F,>D>6EC+>4++C@EA,B5B9<FF8GFF>+GGGGF8<GGF<E<FFA8FFGGGFF7CC?CGGGGGGGFFC,B,7GFGGGGGGGFFF8EFEECGGGGCEGGGGGDFDGGFBC6CDF<EGCEGDGFC8GCGGCFGGFEE9GGGGCCCCCC
@GSLB 401
TGGGGAATATTGCACAATGGGGGAAACCCTGATGCAGCGACGCCGCGTGAGCGAAGAAGTATTTCGGTATGTAAAGCTCTATCAGCAGGGAAGATAATGACGGTACCTGACTAAGAAGCTCCGGCTAACTACGTGCCAGCAGCCGCGGTAATACGTAGGGAGCGAGCGTTGTCCGGATTTACTGGGTGTAAAGGGTGCGTAGGCGGCGAGGCAAGTCAGGCGTGAAATCTATGGGCTTAACCCATAAACTGCGCTTGAAACTGTTTTGCTTGAGTGAAGTAGAGGTAGGCGGAATTCCCGGTGTAGCGGTGAAATGCGTAGAGATCGGGAGGAACACCAGTGGCGAAGGCGGCCTACTGGGCTTTAACTGACGCTGAAGCACGAAAGCATGGGTAGCAAACAGGATTAGATACCCT
+
GGGGGGGGGAFGCAFFGGGGGGGGGGGCEGFG9FGGGGEGGGCEDEGGGGGGGFEFGGGG<FFGGGGFEGGGGGGGGGGGGGCFF8FFFCFFCEFGGGGFGECBFGGGAFFGGGFGGGGF@FGFG@FFGGGGEF@FGGFDFFGGGGCFE@BFAFFGG,>CA:CFG>CGFF*<F=FCGFF:EGC<:B5C=FFCFDG6DEG>DG8CC<58,5::ECGG77<?CE8EE@FG<<G,<F@3CCFF)CFFFEFCFDEC9DEFFECAF?B98CE>D?FFCFCA?=F/9EC=F7C:DFDAFGECEEFE,FFBDGGGFC,CF7?@DC5BDFF=86,EGEGF7GGGGGGGGGGCGGGDDGGE@@ECFFGGFGGGFGFGF;@F,FF9ED@D<,FAACFFCF?GGGGGGFFGGFEEFFGFFFFA,<CC
@GSLB 402
TGGGGAATATTGCACAATGGGGGAAACCCTGATGCAGCGACGCCGCGTGAGCGAAGAAGTATTTCGGTATGTAAAGCTCTATCAGCAGGGAAGAAGAAATGACGGTACCTGACTAAGAAGCACCGGCTAAATACGTGCCAGCAGCCGCGGTAATACGTATGGTGCAAGCGTTATCCGGATTTACTGGGTGTAAAGGGAGCGCAGGCGGTACGGCAAGTCTGATGTGAAAGCCCGGGGCTCAACCCCGGTACTGCATTGGAAACTGTCGGACTAGAGTGTCGGAGGGGTAAGCGGAATTCCTAGTGTAGCGGTGAAATGCGTAGATATTAGGAGGAACACCAGTGGCGAAGGCGGCTTACTGGACGATTACTGACGCTGAGGCTCGAAAGCGTGGGGAGCAAACAGGATTAGATACCCT
+
FFGEGGGGFGGGGGGGGGGGGGGGGGGGGGGGGGGGGGEFGGGGGGGGGGGGGGGGGGGGFGGGGGGEGGGGGGGGGGGGGGGGGGGGGGGGGGGGGGGGFGGGGGGGGGGGGGGGFGGGGGGGG<GGGGGGGGGGGGGGFGGGGGGGGGGGG<GGG;FGGGGGGGGGGGGGGGGGGGGGDGGF=GGFFGFGGGGGGGGGGGGGGGGGGGGGGGGGGCGGGCGFFFFGGGGGGGGGGG@FGGGGFGGFEGEGFDDGFFFGFFGGGGGGGFFCFFFECFCFGGGGGGGGGEC8FFFDGFFGF?AEF=7GGGGGGFCGEGGGGGGGGFEFGGGGGGFEGGFFCGDGGGFGGGGGGGGGGE?GGGGGGGGGGGGGEGFFGGGGGGGFFGGGGGGFGGGGGGGGGGGGGGEGGGGGGCCCCC
@GSLB 56116
TGGGGAATATTGCACAATGGGGGAAACCCTGATGCAGCGACGCCGCGTGAAGGAAGAAGTATCTCGGTATGTAAACTTCTATCAGCAGGGAAGATAGTGACGGTACCTGACTAAGAAGCCCCGGCTAACTACGTGCCAGCAGCCGCGGTAATACGTAGGGGGCAAGCGTTATCCGGATTTACTGGGTGTAAAGGGAGCGTAGACGGTGTGGCAAGTCTGATGTGAAAGGCATGGGCTCAACCTGTGGACTGCATTGGAAACTGTCATACTTGAGTGCCGGAGGGGTAAGCGGAATTCCTAGTGTAGCGGTGAAATGCGTAGATATTAGGAGGAACACCAGTGGCGAAGGCGGCTTACTGGACGGTAACTGACGTTGAGGCTCGAAAGCGTGGGGAGCAAACAGGATTAGATACCCT
+
GGGGGBFGFGGGGGGGGGGGGGGGGGGGGGGGGGFFGGGGGGDEFGGGFGGGGGGGGGGGGGGDGGGGGGGGGGGFFDGGGGGGGGGGGEGGGGGGGGGGGGGG7FGGGGGGGGGGGGGGGG,CGGGGGGGGGGGGGD4FFFGGGGGDFFGGFFGGGGGGGGGCFFGGCEGGGGDGGGGGGGGGGGFFCGGGGGGGGGGGGGGGGEGFGGGFFEGCFGGAAGGGGGGGFCBFGGGGGGGGFFFGGCFDFGGGGGGGGGGGGGGFGFGGGGGGGGGGFGGGGGGFGGGGGGGGGFGF8GGGGGGGGDGGGGGFDGGFFFFGGGGGGFFGFDFGGFGGGGGGGGGFGGGGGGFFCGGGGGGGGGGGGGGGGGGGGGGGGGGGGGGGGGGGGGGGGGGGGGGGGGGGGFEGFGGCCCCC
@GSLB 56212
TGAGGAATATTGGTCAATGGGCGAGAGCCTGAACCAGCCAAGTAGCGTGAAGGATGACTGCCCTATGGGTTGTAAACTTCTTTTATAAAGGAATAAAGTCGGGTATGGATACCCGTTTGCATGTACTTTATGAATAAGGATCGGCTAACTCCGTGCCAGCAGCCGCGGTAATACGGAGGATCCGAGCGTTATCCGGATTTATTGGGTTTCAAGGGAGCGTAGATGGATGTTTAAGTCAGTTGTGAAAGTTTGCGGCTCAACCGTACAATTGCAGTTGATACTGGATATCTTGAGTGCAGTTGAGGCAGGCGGACTTCGTGGTGTAGCGGTGAAGTGCTTAGATATCACGAAGAACTCCGATTGCGAAGGCCGCCTTCTAAGCTGCAAATGACATTGATGCTCGAAAGTGCGGGTATCAAACAGGATTAGATACCCT
+
6E<FFGGGFGAFG9FGGC@<8D:FCEGDE8,CCF@EGGFDAACFGGGGFDGFGG?FD@EFFG8FF@FGGG:F:CFE9,CFF<FFFAGFFEEEGGEFFFFC@F7?:?==AFC<BBF@F,??F<FFE?C<EA<BEABFDFGF=ECB++=FGFFF@FGD<>=@DD8>>+>FGC*,<EFGGGG7:<>F*>*5*1=,<FF*C**8CF:?:<F*1,<9,2<<*4C>CF<9CC<A3<,:9;?<CF430A@CDCCD97>50C<C3A=<>6:>G3FA>?F$B8:<25FDCDF9AD9D<GGF9EE,4,,=,5,,=DFC+DFB?+EGC?EEB<+>=+C,C<,5:,A4,,,9EE<FEC9,,F<CCCCFDFE7F@7D@,,+8++,E<C;,@E8GFE9F<C,E@EE9@C<;+7@@,<;<+@BF6E,EC<<C9F@F<C5B,@9CC@<@,8A
@GSLB 405
TAGGGAATTTTCGTCAATGGGGGGAACCCTGAACGAGCAATGCCGCGTGAGTGAGGAAGGTCTTCGGATCGTAAAGCTCTGTTGTAAGAGAAAAACGGCACTCATAGGGAATGATGAGTGAGTGATGGTATCTTACCAGAAAGTCACGGCTAACTACGTGCCAGCAGCCGCGGTAATACGTAGGTGGCGAGCGTTATCCGGAATGATTGGGCGTAAAGGGTGCGTAGGTGGCAGATCAAGTCTGGAGTAAAAGGTATGGGCTCAACCCGTACTGGCTCTGGAAACTGATCAGCTAGAGAACAGAAGAGGACGGCGGAACTCCATGTGTAGCGGTAAAATGCGTAGATATATGGAAGAACACCGGTGGCGAAGGCGGCCGTCTGGTCTGGATTCTGACACTGAAGCACGAAAGCGTGGGGAGCAAATAGGATTAGATACCCT
+
GGGGGGGGGGGGGGGGGGGGGGGGGGGGGGGGGGGGGGGGGGGGGGGGGGGFGGGGGGGGGGGGGGGGGGGGGGGGGGGGGGGGGGGGGGGFGGGGGGGGGDFCFGGGGGGGGGFGFGGGGGGGFGFGGGGGGGGGGGGGGGGGGGGGGDGGGGGGGGCGFGGGGG7GGGG?GGGGGGGGGGGGGGGGGGGGGGGGGGGGGGGGGGGGGGGGGEGGGGGGEEGGGGGGGFGGGFFFFGGGGGGGGGGGGGGGGGFGGFCFEGGGGGGGFGGGGGGGFFGFFGGGGCABFFA??FAFCEC,FDFCFGDGGGGGGGFFFGFFGFFGGGGGFGGGGGGGFGGGGFGFDEGGGFGGGGGGGGGGGGFEF@GFGGGGGF7GGGGFD8GGGGGGGGGGGGGGGGGGGGGGFGGGGGGGGGGGGGGGGGFGGGGGGGFFFFEFCB,C@
@GSLB 406
TAGGGACTTTTCGTCAATGGGGGGAACCCTGAACGAGCAATGCCGCGTGAGTGAGGAAGGTCTTCGGATCGTAAAGCTCTGTTGTAAGAGAAAAACGGCACTCATAGGGAATGATGAGTGAGTGATGGTATCTTACCAGAAAGTCACGGCTAACTACGTGCCAGCAGCCGCGGTAATACGTAGGTGGCGAGAGTTATCCGGAATGATTGGGCGTAAAGGGTGCGTAGGTGGCAGATCAAGTCTGGAGTAAAAGGTATGGGCTCAACCCGTACTGGCTCTGGAAACTGATCAGCTAGAGATCAGAAGAGGGCGGCGGAACTCCATGTGGAGCGGTAAAATGCGTAGATATTTGGAAGAACACCGGTGGCGAAGGCGGCCGTCTGGTTTGGATTCTGACACTGAAGCACGAAAGCGTGGGGAGCAAATAGGATTAGATACCCT
+
GGGGGG,CEFGGGFEGEFGFGGGDGGFGFFCFGGGGGGGGGGGGDDGGGG>FFACFGGGGGFCGGGGGGGGGGGGGGFGGGGG9FF9FFG8FGGFGGGF7*>FGGGDFFF,>F:FFFAFFGGCF9FGFFGGGGGGGGGGGGCFCEFGGGGEGGGFG?@FGGGC7=FGGGGGGGGGGG1CC@GGDG%G=DEC#2>C:CFGGG?EDGGFGFFFGDFGFCGCG@DCACEC5CFGF<'C65#FFCDDDFGGDFFFFGD7+<7D@7,;EF@F?>>GGGGF?D>EF@=C>,@,:>,E9DA,A5@8,=,ECA8+:@+EC4+<?<FF8DB=BB,@++@?9GGCDGGEB7AEE@9C9B,A9GFFC6?>8EFCCB@B,FBCCF@@C:C,,A@FFC,,FFCAFGGGGFAGGFFC,66DGGCCF@BD@FFCCGF9FGFGFFF;@9CCGCCC<B
@GSLB 88768
TGGGGAATATTGGGCAATGGGCGAAAGCCTGACCCAGCAACGCCTCGTGAAGGAAGAAGGTCTTCGGATTGTAAACTTCTTTTATGAGGGACGAAGGAAGTGACGGTACCTCATGAATAAGCCACGGCTAACTACGTGCCAGCAGCCGCGGTAATACGTAGGTGGCAAGCGTTGTCCGGATTTACTGGGGGTAAAGGGCGCGTAGGCGGGATGGCAAGTCAGAGGTGAAATCCATGGGCTCAACCCATGAACTGCATTTGAAACTGTCGTTCTTGAGTATCGGAGGGGCCAGCGGAATTCCTAGTGTAGCGGTGAAATGCGTAGATATTTGGAGGAACACCAGTGGCGAAAGCGGCTTGCTGGACGACAACTGACGCTGAGGCGCGAAAGCGTGGGGAGCAAACAGGATTAGATACCCT
+
E<CFEGGGEFFDGGGGFFFGGGGGGGGGGGGGFEDGGFGFGGEE8FGGCE@<CC6FFEFGGCGGGGFCGGGGGFGECAFFFCEEFEEFGEGCC8CC><=FGGFGG7FC?F?FF9FFEFFGEB:=B++6+B,FFGGED,+3>8+,@=DCCECFGDGGGFDEGC??CGFFF7FC:>F:;::8BFF6EECBC*44CFF79BFE.GGC5C?CCG87:5,;F>CEECF#<20+<9C,%<GFDD@3&:37F@CCFFGGCC81CCFFB=@=C?@@67?<FFGD@@CC@EED@+BB+++?<FEACFFF:4,FDEEECF<EF<CB:GGGGFFFBFFFC,EAC<GGFC:<G<FEEFC<C8+@6,CE@C,8F,@@F@,9FEC:BBCFF@FCC>FCGFFEFF@@DGFCE9E,6<FGFFGF@DCGGFA<<BB
@GSLB 408
TGAGGAATATTGGTCAATGGGCGAGAGCCTGAACCAGCCAAGTAGCGTGAAGGATGAAGGCTCTATGGGTCGTAAACTTCTTTTATATGGGACTAAAGTTTTCCACGTGTGGAATTTTGTATGTACCATATGAATAAGGATCGGCTAACTCCGTGCCAGCAGCCGCGGTAATACGGAGGATCCGAGCGTTATCCGGATTTATTGGGTTTAAAGGGAGCGTAGGTGGATTGTTAAGTCAGTTGTGAAAGTTTGCGGCTCAACCGTAAAATTGCAGTTGAAACTGGGAGTCTTGAGTACAGTAGAGGTGGGCGGAATTCGTGGTGTAGCGGTGAAATGCTTAGATATCACGAAGAACTCCGATTGCGAAGGCAGCTCACTAGACTGTCACTGACACTGATGCTCGAAAGTGTGGGTATCAAACAGGATTAGATACCCT
+
FFGEFEFGGGGGGFEGGGGGGGGGGGGGGGGGGGGGGGGGGGGGGGGGGFGGGFGGGGGGGCGGGGGGGFGGGEGGGGGGGGGGGGGFGG?FGGGGGGGGGGGGFGGGGCGGGGGGGGGGGGGGGGAF?FGGGGGFFGGGGGGGGGGGGFGF<FFGFDGFGGGGFEGGGGG@GGGGGGGC:FFFEEEGGFFFGG>GEGGGGCFGGGGGGGGGGGGGGGG@EFDC<GG<GGGDGFGF?FCEFGGGFGDGGGFGFGGFGEFGGFGGGGGGGFGGGGGGFDGGFF?EFGGFFEEFFFFGEGGGGGGGFCBCGFDFF<EF?4,BF?7GGGGGGGGGCGFCGGGGGFFFCFGGGGGGGFDGGGGGGGGGFCGGGGFFF9FFGGGGGFFE<,FGGGGGGGDGGGGGFDGGGGDGGGGGGGGGGGGGGGFGGGGGGGFCCCCC
@GSLB 409
TGGAGAATATTGCACAATGGGCGCAAGCCTGATGCAGCGACGCCGCGTGCGGGATGACGGCCTTCGGGTTGTAAACCGCTTTTGATCGGGAGCAAGCCTTCGGGTGAGTGTACCTTTCGAATAAGCACCGGCTAACTACGTGCCAGCAGCCGCGGTAATACGTAGGGTGCAAGCGTTATCCGGAATTATTGGGCGTAAAGGGCTCGTAGGCGGTTCGTCGCGTCCGGTGCGAAAGTCCATCGCTTAACGGTGGATCCGCGCCGGGTACGGGCGGGCTTGAGTGCGGTAGGGGAGACTGGGATTCCCGGAGTAACGGTGGAATGTGTAGATATCGGGAAGAACAGCAATGTCGGAAGCAGGTCTATGGGCCGTTACTGACGCTGAGACGCGAAAGCGTGGGGCGCGAACAAGATTAGATACCCT
+
9EFCEGFFFCFDEEGF<DCFGGE:FEG8@EGGFCFGGEFGGGGCGGGG=:::47>BFCEEG7CFEFCF?FEG9,C?FDG@:F9FFFGCFCF:FDEGG<FF<+B+:+:<3:FC=<C,>>C@@ECFG9,DFFCG@@<F<,>F>,F:FGE@88C77:5*<F,2C:AC<B@C77FCEGG*818:F5C>*8+AFGCFFGGEG5AC:2**/::E?8,5CCGC8;/CC:;5EGE84#/<+<7EGGF?CF>C2EF<FC?,*F:>87>@,><.FC83+:7<@8,,B83+FF:+D8GFCDA,A??E=B:,,+@7GFE:,F?=E4=5B5,,,,=CCE;F=4:?BB,9GFE5C:--C,,67,6,,,,,CF<E9C,,B7+66:CC@<,6,:C<C,6,@+CGC?8C@++7-@@6@6@6<FCC;,6,66,<F@66,,8
@GSLB 71350
TAGGGCATATTGCACAATGGGGGAAACCCTGATGCAGCGACGCCGCGTGAAGGAAGAAGTATTTCGGTATGTAAACTTCTATCAGCAAGGAAGAAAATGACGGTACTTGACTAAGAAGCCCCGGCTAAATACGTGCCAGCAGCCGCGGTAATACGTATGGGGCAAGCGTTATCCGGATTTACTGGGTGTAAAGGGAGCGTAGGCGGCATGGCAAGTCAGAAGTGAAAGCCTGGGGCTCAACCCCGGAATTGCTTTTGAAACTGTCAGGCTAGAGTGTCGGAGGGGTAAGCGGAATTCCTAGTGTAGCGGTGAAATGCGTAGATATTAGGAGGAACACCAGTGGCGAAGGCGGCCTGCTGGACTGTTACTGACACTGAGGCACGAAAGCGTGGGGAGCAAACAGGATTAGATACCCT
+
GGGG:866CFEFGGGFFFGFGC7BCFGGGG8,C@CDEF+@:6@F7FECCF7FDDFG4CEFGGFGGCFCGGGAFF<EGBGF,?BFDF?BE+BFFFGFGFFGGG+4DF9@<FFEFG<9C<,EGEEGGC:BFCFD+B,>BA<FD<8F>C7:FED;@CEGGGG,FCEC7DF7<FFF93<FE7FFFGGC7:+<FGG:B9CFGG7F7F1,*:8CE*-;E</<9CCC??FE<<0A*;?F*>:8?:G6#6=AC:3ECAB9F,C89CBG,,24<<AC:45CCF>>>>C,9:/FEC8GFEEDEB,?,DEF?,FC+E@FEAGFFCC>:9GGFFFA9FEFF9FF@EAE<GCE>GGFGEEFC7B6C,DFC<F@C;,E,CDFEEFCE8GGDGFC;,EFB7F@EFGGFGFD@EFFFGGGGDF<FC--CCCC
@GSLB 63443
TGGGGAATATTGCACAATGGGGGAAACCCTGATGCAGCGACGCCGCGTGGAGGAAGAAGGTCTTCGGATTGTAAACTCCTGTTGTTGAGGAAGATAATGACGATACTCAACAAGGAAGTGACGGCTAACTACGTGCCAGCAGCCGCGGTAAAACGTAGGTCACAAGCGTTGTCCGGAATTACTGGGTGTAAAGGGAGCGCAGGCGGGAGAACAAGTTGGAAGTGAAATCCATGGGCTCAACCCATGAACTGCTTTCAAAACTGTTTTTCTTGAGTAGTGCAGAGGTAGGCGGAATTCCCGGTGTAGCGGTGGAATGCGGAGATATCGGGAGGAACACCAGTGGCGAAGGCGGCCTACTGGGCACCAACTGACGCTGAGGCTCGAAAGTGTGGGTAGCAAACAGGATTAGATACCCT
+
FG8FFCCGGECGGGGGGGGGEGFEDEFGGGGGGGGGGGGGGGGGGGGGG@:FGGGGGGGFGFFGFGGEGGCFGGGGFGFGGGGGGGFGGFFGGGFCFGGGGG:::FGGGGGGGGGGGCFGCAFGGGDGFGFGGGDGFGGGGGGGDGGGG=E2DFGGGG>C6FGGGGGGG>=GFG?CCCC=FFFF<F5<=FG;F<FDFEEGDG>EGGG5CEF?FGGG77ECFGEG@AEFF/FEFFFGG:GGCFEGDGCFEDC=9<C@GFCEFGG9A,>@@CGDCCF=,-@3<9FDF:7B?4B,?@=7B7@@GGGGE:>8GGE9GGFF@5,AGGFCFCBFCADEC@FGCGFGFBB,@@,+FGFFF<9FEFCCF,6C,;EEEGGDGGF8GGGFD@FAFFFECCGFFAGGGFGFE9GGGFGFF<DA9C9C
@GSLB 70589
TGGGGAATATTGCACAATGGGGGAAACCCTGATGCAGCGACGCCGCGTGAGCGAAGAAGTATTTCGGTATGTAAAGCTCTATCAGCAGGGAAGAAAAAAATGACGGTACCTGACTAAGAAGCCCCGGCTAACTACGTGCCAGCAGCCGCGGTAATACGTATGGTGCAAGCGTTATCCGGATTTACTGGGTGTAAAGGGAGCGTAGGTGGCAAGGCAAGCCAGAAGTGAAAACCCGGGGCTCAACCGCGGGATTGCTTTTGGAACTGTCATGCTAGAGTGCAGGAGGGGTGAGCGGAATTCCTAGTGTAGCGGTGAAATGCGTAGATATTAGGAGGAACACCAGTGGCGAAGGCGACTTACTGGACTGAAACTGACGTTGAGGCACGAAAGTGTGGGGAGCAAACAGGATTAGATACCCT
+
EFFFGCFGGGGGGGGGGGGGFGGGGGGGGGGGGGGGGGGGGDGGGGGGDEGFGGGGGD@FFFGGGGGGFFGGGGGGGGGGGGGGGGGGGGGGGGGGGGGGGGGGG7FGGGGFGGGGG?FGGGGGFFGGGGGGGGGG@GGGGGGGGGGGGGGFGGGGGGGGGGFGFGGGGFGGEFGGFGCCE:FFG>GGGFFFFGGGGGDGGGGGGGGGFGGGGGGGGFGGGGGGGGGFFFCFGGGGG<CCFCEGGCCBEGGGGGGGGGGFGGGGGGFCGGGFCGGGGFFCEGGGFGGGGCGGGGFGGGGGGGGFGGGGGDGGFFCDGEFCEACGF@GGEGGGGGGGFFGCFGGGGGCGEGEFEFC,AFGGGGGGGGGFDFGGGGGGGGFGFGGGEGFFGGGGGGGGGGGGGGGGFCGGEGGGGGCCCCC
@GSLB 109454
TGGGGGATATTGCGCAATGGGGGAAACCCTGACGCAGCAACGCCGCGTGAAGGAAGAAGGTCTTCGGATTGTAAACTTCTTTTGTCAGGGACGAAGAAAGTGACGGTACCTGACGAATAAGCTCCGGCTAACTACGTGCCAGCAGCCGCGGTAATAAGTAGGGAGCGGGAGTTGTCCGGATTTACTGGGTGTAAAGGGTGCGTAGGCGGCCGAGCAAGTCAGTTGTGAAAACTAGGGGCTTAACCCATAACGTGGAATTGAAACTGTCCGGCTTGAGTGAAGTAGAGGTAGGCGGAATTCCCGGTGTAGCGGTTAAATGCGTAGAGATCGGGAGGAACACCAGTGGCGAAGGCGGCCTACTGGGCTTTAACTGACGCTGAGGCACGAAAGCATGGGGAGCAAACAGGATTAGATACCCT
+
GGGGGG7:FGGGAFGDGGGGGGGGGGGGGGGGGGGGGGG@FEFGCGGGGGGGFCEGGFD,4AFGCGF:FEFGGAEEECDFFGG<FDGGGDGDF7F+BDF=ADD,88=FFFDECCFGGGGGGGGGC7BFD3@FD;FE:FG>EGG8FF,11F*FGGGD,?@<3C<FFCG****<C:FA2<58?8C@:F788,;:C:<+022;?:/2::98>C8CGCEGGGF++AF?FE5>3<:C0C-9FEFCCDCC75;FG+2;CC#83:,2<3A6CFEFF3C3>AA8>:;;>C1EF=,CF=:7FFF<<C+FC4,AC7+@CBFE:,FB,,>,DEEB:+C:EEGGGGGFECEC6FB@,B@EC:C8+,,C,9E,ECFDGECE@C6,ECFF8EE,FC6<EFEAED@E@F8FFFFDGDCF;<A@9GF<CFBBBA-
@GSLB 55771
TGGGGAATATTGGGCAATGGGGGGAACCCTGACCCAGCAACGCCGCGTGGAGGAAGGAGGTTTTCGGATCGTAAACTCCTGTCCTTGGAGACGAGTAGAAGACGGTATCCAAGGAGGAAGCCCCGGCTAACTACGTGACAACAGCCGCGGTAATACGTAGGGGGCAAGCGTTGTCCGGAATAATTGGGCGTAAAGGGCGCGTAGGCGGCTCGGTAAGTCTGGAGTGAAATCCCTGCTTTTAAGGTGGGAAGTGCTTTGGATACTGTCGGGCTAGAGTGCAGGAGAGGTTGGTGGAATTCGCAGTGTAGCGGTGAAATGCGTAGAGATTGGGAGGAACACCAGTGGCGAAGGCAACTAACTGGACTGTAACTGACGCTGAGGCGCGAAAGTGTGGGGAGCAAACAGGATTAGATACCCT
+
FF@AFBEF9,<FF8<FC@FDFGE7FEGFGFF8,BEFGEF,BF7=BEC>FF7C@FAEGDFFF<,=FE7F>CE,:DFF,>,@CFG,@FCF,<,>@*>FFGDFG,<**81<,,@CCC@FD*=,<B*47F7*=C8CC81<=*1@<**2C*:855*28CF7:9@/8?C588E;88:;C*2,</18-9+=*FCC*?:F:8CG=#'5C7:<:*>14*37,,E2<4,,,@,GGFD38++388:,,,ED<F:8CDE,3:,=3,<:GFDC,FGF@++A,DCC,E=F8AA>44E,=+FB=,FEFCFF@+B,,,GFC+@C@GGFFFB@,BA,CGGGFFC::,GGFFFFE:,E<CGCFD<EF@,;,C9F<<C,,;<,GFFDF@7GGDGGFCFFF@,8GGGF=,7FGGGFFAFFAFFFFCECGGGGGCC?CC
@GSLB 94269
TGGGGAATATTGCACAATGGGGGAAACCCTGATGCAGCGACGCCGCGTGAGCGAAGAAGTATTTCGGTATGTAAAGCTCTCTCAGCAGGGAAGAAAAAAATGACGGTACCTGACTAAGAAGCCCCGGCTAACTACGTGCCAGCAGCCGCGGTAATACGTAGGGGGCAAGCGTTATCCGGATTTACTGGGTGTAAAGGGAGCGCAGGCGGGAGAACAAGTTGGAAGTGAAATCCATGGGCTCAACCCATGAACTGCTTTCAAAACTGTTTTTCTTGAGTAGTGCAGAGGTAGGCGGAATTCCCGGTGTAGCGGTGGAATGCGTAGATATCGGGAGGAACACCAGTGGCGAAGGCGGCCTACTGGGCACCAACTGACGCTGAGGCTCGAAAGTGTGGGTAGCAAACAGGATTAGATACCCT
+
GGG8@@FGGFFGDGGGGGGGGDEFEGEFGF8FGCFGGGE:C@GGG@EEGECEFECEEGGGG9,,EFDBFCGFFGGGGGFG9E<BEGFGGD+BFFAFFGGEGGGGGG:FEFCFAEFGGGGGGEBD74+5FEGG?A?E(C7:ACFGCFGGFFE<<:CC4F8?FGGDCCEGGFEGGFCFGGG>EF%CG>GGG?EE?GGEC61/:E*:EECFGE8FGGCC;C<D<CEFFFFFG<F?F<EF8GFFFEECFGGCFG<4FFFDF=FC:3FDFDGGGF<:DFDDGGGGGGFGCGGGFCF7A,DFFFFEF=,GGGGGGEFEC9GFF:GGGGGFGFDFFFEGE9FGGFEFFFGGF7?GEGDGGFCCF@<@FEEC,GFDGGGGGGGGGGGFDGFD,FFGGGGGFFGGGGGGGGGGGGGGFEFEGGCCCCC
@GSLB 79720
TGGGGAATATTGCACAATGGGCGCAAGCCTGATGCAGCGACGCCGCGTGAGGGATGGAGGCCTTCGGGTTGTAAACCTCTTTTATCGGGGAGCAAGCGAGAGTGAGTTTACCCGTTGAATAAGCACCGGCTAACTACGTGCCAGCAGCCGCGGTAATACGTAGGGTGCAAGCGTTATCCGGAATTATTGGGCGTAAAGGGTGCGTAGGCGGTCTTTTAAGTCAGGAGTGAAAGGCTACGGCTCAACCGTAGTAAGCTCTTGAAACTGTCGGACTAGAGTGTCGGAGGGGTAAGTGGAATTCCTAGTGTAGCGGTGAAATGCGTAGATATTAGGAGGAACACCAGTGGCGAAGGCGGCTTACTGGACGATTACTGACGCTGAGGCTCGAAAGCGTGGGGAGCAAACAGGATTAGATACCCT
+
FG@DGGGFGFCGGGGGGFFFGGGGGGGCGFGGGGGGGGEEGEGEGGGCEGGGGECCFFGGFGFGGGGGGCGEFGGFGGGG9EDGFG<EGGGEGGGG7F=CFF>BD,3@>FF:<FF8=DCFGFC<F<,F@7:@F:;FGG,D:FDFFFCFFB@<<*CFFGCC,><CCBF8CCCCF7:CCFGFGEE@FCCCC::EG:?;/FF?888EEGCE1:C>,FGFCFFC:43CGCGCF@@E=F;?,8:3*,:EFA@5D=DD3,B:B,GFD9FFG:60>9:=5CFFFF7EF77F?=FGFEA<GFGFE?GGFEFBGGGGGGGGFFGFCDGGGFGGDGGFFGFFFCCA8<@9FFFFC,GGFCEGGGGGGGFEF7GGGGGDGGGGGGGGGFAF8GECFEGFC>GGGGGGGGGGGGDCGGGGFEDGFEGCCCCC
@GSLB 417
TGGGGAATATTGCACAATGGGGGAAACCCTGATGCAGTGACGCCGCGTGAAGGAAGAAGTATCTCGGTATGTAAACTTCTATCAGCAGGGAAGATAGTGACGGTACCTGACTAAGAAGCGCCGGCTAACTACGTGCCAGCAGCCGCGGTTATCCGTAGGGGGCAAGCGTTATACGGATTTACTGGGGGTCAAGGGAGCGAAGACGGTGTGGCAAGTCTGATGTGAAAGGCATGGGCTCAACCTGTGGACTGCATTGGAAACTGTCATACTTGATTGCCGGCGGGGTAAGCGGAATTCCTAGAGTGGCGGTGAAATGAGTAGATATTAGGAGGAACACCAGTGGCGAAGACGGCTTACTGGAGGGTAACGGACTTTGAGGCTCGAAAGCGTGGGGAGCAAACAGGATTAGATACCCT
+
6,C@CEED@FGCFCDFGF@F@CE7CF<C7<FAF,<,A,C@CF6CFC@F6CEGDEFGG@CC<,96?CCF8CFED<?FAC,5F<,<?<,9=:+,8AFCBFFFEDGEGGGGGF,EFC,AB<8+8:@>FECFF<A@7F=+=FA@<8<<<EED:**@,@EFFD:>:E*=::FEGDG7,C<78:CC+22,2***4*;<<?8//:8*::CF>EGFE5>**+10C7FE+3+2><<@4:3<@@,3>:@F<4C6'8+',,D=<DFF@4=@,,5,,,?:B<,F=:@=>8=+:CF?FF:CFBC,9,<F<E,5A,8+++FF9FB,99,5,<,,?9GA,@B,,C6@7FC6-ECFC@:,<C9+,+C,EC,C,;86C,F:C@C,,6;;,,;,,@,<D@BC;86@7-B,C,CC,,EECC6,<6,,@C;6A,,6
@GSLB 67113
TGGGGAATATTGCACAATGGGCGAAAGCCTGATGCAGCGACGCCGCGTGAGCGAAGAAGTATTTCGGTATGTAAAGCTCTATCAGCAGGGAAGATAATGACGGTACCTGACTAAGAAGCACCGGCTAAATACGTGCCAGCAGCCGCGGTAAGACGTATGGTGCAAGCGTTATCCGGATTTACTGGGTGTAAAGGGAGCGCAGGCGGTGCGGCAAGTCTGATGTGAAAGCCCGGGGCTCAACCCCGGTACTGCATTGGAAACTGTCGTACTAGAGTGTCGGAGGGGTAAGCGGAATTCCTAGTGTAGCGGTGAAATGCGTAGATATTAGGAGGAACACCAGTGGCGAAGGCGGCTTACTGGACGGTAACTGACGTTGAGGCTCGAAAGCGTGGGGAGCAAACAGGATTAGATACCCT
+
GDGGG@:@EGGFGGGGGGG8FFFGGGGGGGGGGGGGGGGGGGGGGGGGGGGGGGGGGGGACGGGGGGEG?FGGGEFGGGGFCFFGCGGGGGFDFGGGCDG9FGEFGGGGGGCFGGGGGGGGFF=GGGGG#GCGGGGFGGGF7CFGGEG4G5%@<FFAFGFFFFGGGGGGGGFGGGGGFC:F=ECFG0F1<FGGGGGDEGFGEG>GGGFGGGGGGGCCF<CFG9<FGDGGGGGEDEDGFG6+8CAEEGGGGDCFF??FFDFGGDDGGCFFGGFGGGGFCCEGG=CCECC?8CDA=9F8?,GGGGF7GF<E9GCFF7GGFEDGGFEC,GCFCDCF@GEGGGDFFECFGGGGGFGF9GGGGFF@EGGFAGGGGFCEF8CGFB8@CDEEGGGFFEGGGGGGGGGGECGGGGGFFFCC@B<
@GSLB 64811
TGGGGAATATTGCACAATGGGCGCAAGCCTGATGCAGCGACGCCGCGTGCGGGATGACGGCCTTCGGGTTGTAAACCGCTTTTGATCGGGAGCAAGCCTTCGGGTGAGTGTACCTTTCGAATAAGCACCGGCTAACTACGTGCCAGCAGCCGCGGTAATACGTAGGGTGCAAGCGTTATCCGGAATTATTGGGCGTAAAGGGCTCGTAGGCGGTTCGTCGCGTCCGGTGTGAAAGTCCATCGCTTAACGGTGGATCTGCGCCGGGTACGGGCGGGCTGGAGTGCGGTAGGGGAGACTGGAATTCCCGGTGTAACGGTGGAATGTGTAGATATCGGGAAGAACACCAATGGCGAAGGCAGGTCTCTGGGCCGTTACTGACGCTGAGGAGCGAAAGTGTGGGTAGCAAACAGGATTAGATACCCT
+
GGGGGGGGGGGGGGGGGFGGGGGGG:CCGGGGGGGGGGCGGGGGGGGEGGGGGGGGGGGGFCGGGGGGGGG:FGGGGEGGGGGGDD9<>FGGGGGG?=8FGGGGFGGGGGDFGFGG9FGGGGFGGGFFFGGGGGGGGGGEFGFGGGGGGFF:FFE@FEG:C/+>DEG8F<FFCEFFEGCEFE5:CFGGEFCCGFGFECGGGEDGFGG/AC:/::CGGEGGGEEEGFE<<;ECFGGEFGGFCE9F:5<=@8FFE:@<CFD@:GF:FFCCC=@+@:FFBFEDGFF?FGGGGGFF<EEGGE9,DBCEGGGGGGGEFEDGCGFFFFDADFCGF@+:F<CFFFEDF7DGGFGGGGGGFGFE88GFE,E<GGGGGGFGGF@CEFBF?GGFGE,GGGGGGCGGGGGGGGGFFFGEFFF@@GFF8GCCCCC
@GSLB 85823
TGGGGGATATTGCACAATGGGGGAAACCCTGATGCAGCGACGCCGCGTGGAGGAAGAAGGTTTTCGGATTGTAAACTCCTGTCGTTAGGGACGATAATGACGGTACCTAACAAGAAAGCACCGGCTAACTACGTGCCAGCAGCCGCGGTAAAACGAAGGGTGCAAGCGTTGTCCGGAATTACTGGGTGTAAAGGGAGCGCAGGCGGACCGGCAAGTTGGAAGTGAAAACTATGGGCTCAACCCATAAATTGCTTTCAAAACTGCTGGCCTTGAGTAGTGCAGAGGTAGGTGGAATTCCCGGTGTAGCGGTGGAATGCGTAGATATCGGGAGGAACACCAGTGGCGAAGGCGACCTACTGGGCACCAACTGACGCTGAGGCTCGAAAGCATGGGTAGCAAACAGGATTAGATACCCT
+
BFFGECCF<<FGGGGGGGDEGGEEGGGGGFGGGGGGGGCFGGGFGGGFGG>E@CFGGG,CFFGGGED=C:FDGGFGGGGGGGGGGD7FGGGCF+BCFGGFGEGGGGFGGGGGG<EE@=FFFGFFDEEGG9;@FCC<FGAFGAG3>FEG@F*?FGG<:=F@3=FCF.FG,C7FFFCG=GCFFE3GCFBC8<C=:FGGECCECGC>CGGGED@C@*GGGGGCEC<G;EE=FD:F3GGDFFG6,FDFFDGFGGGGD@<FGFDCFGFFEFD,FFFGFGGGFE<FCFGGFGEGGGGGGGCGGGGGGGC@+GFFFA,GGGGEFFGFAGGGGGGGEDF9EEGGGGF@DEGGGFEGFFCGGGFGFC,GF8GGGFAGGGEEGGGGGEGFGCGFCFE<<EDFGGCGGGGFGGGGEDDEFC,@CBCC
@GSLB 421
TGGGGAATATTGGGCAATGGGCGCAAGCCTGACCCAGCAACGCCGCGTGAGGGAAGAAGGTTTTCGGATCGTAAACTCCTGTCCTTGGAGACGAGTAGAAGACGGTATCCAAGGAGGAAGCCCCGGCTAACTACGTGCCAGCAGCCGCGGTAATACGTAGGGGGCAAGCGTTGTCCGGAATAATTGGGCGTAAAGGGCGCGTAGGCGGCTCGGTAAGTCTGGAGTGAAAGTCCTGCTTTTAAGGTGGGAATTGCTTTGGATACTGTCGGGCTTGAGTGCAGGAGAGGTTAGTGGAATTCCCAGTGTAGCGGTGAAATGCGTAGAGATTGGGAGGAACACCAGTGGCGAAGGCGACTAACTGGACTGTAACTGACGCTGAGGCGCGAAAGTGTGGGGAGCAAACAGGATTAGATACCCT
+
GGGGGGGGGGGGGGGGGGGGGGGGGGGGGGFGGFGGGGGGFGGGGGGFGGEGGGGGGGGGFFGGGGGGGGGGGGGGGGGGGGGGGGGGGGGGGGDGGGGFFGGGGFGGGGGGGGFGGGFGGF+CCFGCFGGGGGDFFGGGGGGGCFGGE@:FF:BCG5FFCFGGGGFGGGBCEFFF?CCF5>FGFG+FFEAFCGFCB?EEFGGGGGGG>8DGFFFGGF@?CC,GFGGGGGFF9CCFFGFGFDGF@FFEFGGGGGGGFAGFGFEEGEGGDFFCFEGDDFECFGGGGGGGGFGFGGGGFCF4,FFEGGGGGGGFGGGCCGGGGGGGGGGFGGGFFCDGFCDD@CGGGGGFDGGGGGGGFGGGGGGGGGGGGGGGFEGGGGGGF@GGGGGGGGGGGGGGGGGGGGGGGGGFADGGGC?CCC
@GSLB 422
TGAGGAATATTGGTCAATGGACGAGAGTCTGAACCAGCCAAGTAGCGTGAAGGATGACTGCCCTATGGGTTGTAAACTTCTTTTATACGGGAATAAAGTTAGCCACGTGTGGTTTTTTGCATGTACCGTATGAATAAGGATCGGCTAACTCCGTGCCAGCAGCCGCGGTAATACGGAGGATCCGAGCGTTATCCGGATTTATTGGGTTTAAAGGGAGCGTAGGTGGATTGTTAAGTCAGTTGTGAAAGTTTGCGGCTCAACCGTAAAATTGCAGTTGAAACTGGCATTCTTGAGTACAGTAGAGGTGGGCGGAATTCGTGGTGTAGCGGTGAAAGGCTTAGATATCACGAAGAACTCCGATTGCGAAGGCAGCTCACTAGACTGTTACTGACACTGATGCTCGAAAGTGTGGGTATCAAACAGGATTAGATACCCT
+
GGGFGGGGEGGF,;CFGFGDGGGGCGGGGGGGFGFGGGCF@FEEFGGGGGGGGGGGC@FFFF,EFFGGGF:@8FGFFFFCCGGG9,C<CFCCC4F9C,9<?<FG9FFFA4?7:+B74=FC<FDFGGECGGGCCG<<?E=F#5CCFFGFD;@DFFGC???BDF#DBCGE?C@FFF6@;@EGF@FGGE;EECCDG@EE?@F?A@CDGGGGFGF<?;GGGGGGGGECCAEBEEEGCF?FDGGGGGGGDEDFG7FFGGE>DBGGFC@9F:GFFFE<GGGFGDCGGFEE>C49FGFFFF9CGGGFGF:CF?7CCFDFGFF::9A,GGGGEDGGGF9FFA,CDGF,6,GFE,ACGFFGFFF@@CDDGFCGGGGF@CE<,C,ECE<CCGGGEFGFFGGF<FGDFGFEF@GGGGGFCGGGGGGGGGGGGGGGGGGGFFC@CA@C
@GSLB 423
TGGGGAATATTGCACAATGGGGGAAACCCTGATGCAGCGACGCCGCGTGAAGGATGAAGTATTTCGGTATGTAAAGCTCTATCAGCAGGGAAGAAAAAAATGACGGTACCTGACGAAGAAGCACCGGCTAACTACGTGCCAGCAGCCGCGGTAATACGTAGGGGGCAAGCGTTATCAGGATTTACTGGGGTGAAAGGGAGCGCAGGCGGTGCGGCAAGTCTGATGTGAAAGCCCGGGGCTCAACCCCGGGACTGCATTGGAAACTGTCGTACTTGAGTATCGGAGAGGTAAGTGGAATTCCTAGTGTAGCGGTGAAATTCGTAGATATTAGGAGGAACACCAGTGGCGAAGGCGGCTTACTGGACGATAACTGACGCTGATGCTCGAAAGCGTGGGGAGCAAACAGGATTAGATACCCT
+
GGGGGEGGFGGGGGGGGGGDCFDGGFGFGGDFGGFGGGEGGGGGGDGGGGFCGGGD<EDE9<9FGFG,CCEEFGFEBCFCE?FFGGGGGGFGGGGGGC:FF9AEEF:FFFF9FGCFG@7FCF8<=:CGCEFGGGGGFFF>FFCFGC,5<0G7:C;@F.3C7%C:CBFD<B0'<CGC2?,><BAF<GGGF#38GGFF=E8;8C8:<EDGGCC::C99FFCAEFE;@FGG4C8C@<CEFFE*/9>7=3/1F>:::FE?=9F:D<C=@EF;=E@??99546@688F:<=FEB?9AAEB<8GFF9FAFB>FCF:FFC,AF=,,?C,,E@9F,FEE6,FGFC,9-AF:EBCDAEB+7ECCFGFF,CC8GFFDGGGGEEEC@FF,C+C@GF<8CGGGGFGGGFCFGGFGE@AE9FFFFECCCC@C
@GSLB 69089
TGGGGAATATTGCACAATGGGGGAAACCCTGATGCAGCGACGCCGCGTGAGCGATGAAGTATTTCGGTATGTAAAGCCCTATCAGCAGGGAAGATAATGACGGTACCTGACTAAGAAGCCCCGGCTAACTACGTGCCAGCAGCCGCGGTAATACGTAGGGGGCAAGCGTTATCCGGATTTACTGGGTGTAAAGGGAGCGTAGACGGTGTGGCAAGTCTGATGTGAAAGGCATGGGCTCAACCTGTGGACTGCATTGGAAACTGTGCAGCTAGAGTGTCGGAGAGGTAAGTGGAATTCCTGGTGTAGCGGTGAAATGCGTAGATATTAGGAGGAACACCAGTGGCGAAGGCGGCTTACTGGACGATGACTGACGTTGAGGCTCGAAAGCGTGGGGAGCAAACAGGATTAGATACCCT
+
E8EEFEEFFFCFGGGGGGGGFGGGGGGGGGGGA,CFFGEEG:CF@CFC7?BEGEGGFGGCEGGGGGGEFGFGGFEG,AFFDCEGGGGGGGGGGGGGGGC9EFCBFGGGGFGGFGGEG@FGG7EGG7<D=F3=F?8GC6FGGFFF:FGGC@EGGGGFGCFFCFEGCE;F<FFCFFGGG@@<F>GGEE@F<GEFGG:AEDEGACGCGGGG2BEGCFGGC9@CCFFF?C=FFE,<GGGFGEFGB>EF=FFDFF<FFEFCF@B<GDADA<F?<EAEFGGEDFFGFEEBE,BDDF<AGF8<FB4,GFGCCFEFGEFFCEEDGFDC<,,AAE<GGEFE@C@CEFFEGGGGFCEFCGGFDAGGGGGGGFFC,C9EE@D7F<FCF@8,,FAFDGGGGFGFGGGGCDGFGEFGGF<CEE9CCCCC
@GSLB 425
TGGGGAATATTGCACAATGGGGGAAACCCTGATGCAGCGACACCGCGTGAGTGAAGAAGTATCTCGGTATGTAAAGCTCTATCAGCAGGGAAGAAAATGACGGTACCTGACTAAGAAGCCCCGGCTAACTACGTGCCAGCAGCCGCGGTAATACGTAGGGGGCAAGCGTTATCCGGAATTACTGGGTGTAAAGGGTGCGTAGGTGGTATGGCAAGTCAGAAGTGAAAACCCAGGGCTTAACTCTGGGACTGCTTTTGAAACTGTCAGACTAGAGTGCAGGAGAGGTAAGCGGAATTCCTAGTGTAGCGGTGAAATGCGTAGATATTAGGAGGAACACCAGTGGCAAAGGCGGCTTACTGGACGATAACTGACGCTGAGGCTCGAAAGCGTGGGGAGCAAACAGGATTAGATACCCT
+
GFEFECEFGGGGGGGGGGGGGGGGGGGGGGGGGGGGGGGGGGGGEGGGGGGFGGGGGGGGGGGFGGGFGGGGGGGFGCGGFFGGGGGGGGGGGGGGGGGGGGGGGGGGGGGGGGGGGGGFGGGGGGGGGGFCFGCGGFDFGCFGGGDG<C>FFDE@FGCFGGGGGGGGG?GGGGGEDEGGGGGGG6;GFGGGGGGGGGGFGEFFFGDC:FGGGGGGFFEGCFEGFGGFEGFGGGFEGGFGFGGGGFCGCGGGGGGGFCGGGGGFGGGFFCFFGCGDFGGGFFGFGEGFGEAGGGGGGGFBEFFEGGGGGGFGGGFFCGGFFF<GGGGGGFFCGGFCGGGGGGGGFDFEGGGGFFFFFFDGGGGGGEEGGGGGGGGGGGGGFGGGGGGGGGGGGGGGGGGGFFFFDGDFFE,CB@CC
@GSLB 77651
TGGGGAATATTGCACAATGGGGGAAACCCTGATGCAGCGACGCCGCGTGAGCGAAGAAGTATTTCGGGATGTAAAGCTCTATCAGCAGGGAAGAAAAAAATGACGGTACCTGACTAAGAAGCCACGGCTAACTACGTGCAAGCAGCCGCAGCAATACGTAGGGGGCAAGCGTTATCCGGATTTACTGGGTGTAAAGGGCGCGTAGGCGGCGCGGTAAGTCTGGAGTGAAAGTCCTGCTTTTAAGGTGGGAATTGCTTTGGATACTGTCGGGCTTGAGTGCAAGAGAGGTGAGTGGAATTCCCAGTGTCGCGGTGAAATGCGTAGAGATTGGGAGGAACACCAGTGGCGAAGGCGACTAACTGGACTGTAACTGACGCTGAGGCGCGAAAGTGTGGGGAGCAAACAGGATTAGATACCCT
+
CCCAB,@CCFAEGGGF8F@@<@+:CFGGGCFF,CFCDF:CFC7@@FEFGGEG+7CCEDCF?E9FFFF+474,,C@AF,:CFFGEFDEEFEDFCAF8E8F+3?,ECF:++?=F>C9BFF>98,3,:B7FFEE89@>C,3<<3DB:,33>F***,,,?<CF,6FBC*8B<C*<FFCC?:CFGG>9&7#CGEEE-D<9CEEEEG8E18E@CC:,2FEG@C9,>>30;D;2<@3.27F>3@<9FE<<:=@<<8#=2DC,<8,A@8,:++++CA+=,<A,>F:AA4,<E=5?B9,<EEEFFFGDB,EFFF>++7F<9E@,?4=@BC@FEFE==:,C@<@C,C89:,F@,@C<EBFB@+9CGFCEEEDGGGGFEFGGGFF8,,EB8@+CCFFC;CFC7FF<8FFFCDFFADEFCFAGEC,8,?CB
@GSLB 427
TGGGGGATATTGCGCAATGGGGGAAACCCTGACGCAGCAACGCCGCGTGAAGGAAGAAGGTCTTCGGATTGTAAACTTCTTTTGTCAGGGACGAAGAAAGTGACGGTACCTGACGAATAAGCTCCGGCTAACTACGTGCCAGCAGCCGCGGTAATACGTAGGGAGAGAGCGTTGTCCGGATTTATTGGGTGTAAAGGGTGCGTAGGCGGCGGAGCAAGTCAGTTGTGAAAACTATGGGCTTAACCGATAACGTGCATTGGAAACGGTCAGACTTGAGTGAAGAAGAGGTAGGTGGAATTCCATGTGTAGCGGTGAAATGCGTAGATATATGGAGGAACACCAGTGGCGAAGGCGGCCTTCTGGGCTGTAACTGACGCTGAGGCACGAAAGCATGGGTAGCAAACAGGATTAGATACCCT
+
GEGFGDGEEFGFGGEFGEFGECEGGGFFGGGG@F@FCEFGGGGGGGGGGGFEEGFGGGGGFDGGGDG@C+AEFDGD,CEFEFGFG<5AECG7FGG:FEBEB,C?F7=D:==,33:7F8@<>,@<,3@+@F<DDFD:@,56@DCF,6@F5*54<*;FGGG9<C7@B*=<@<<:+4=F2F<:EB8,*,C<>2;8:CCF=E2C1::9CCFGE358-E#A:F=,1E<GGGFD>,<8<&GBFF/C:80+-#83#GFGFB:<*,0GGCB@,<A,,,5FGGGFGFA,@,,,FGFB99,5,?,<?<B<:,,,9@F+F:ADFFC,=7C<AGGGF,AC,BFE6,B:FEFGGGCFF,?GGECFFGFC,,,CFFC,FE,GFCGGFGGGFEECC@C;GGGGGGGEGF<GGFFC9GGGGGGFAFFE<DCCCCC
@GSLB 428
TGGGGAATATTGCACAATGGGGGAAACCCTGATGCAGCGACGCCGCGTGAGCGAAGAAGTATTTCGGTATGTAAAGCTCTATCAGCAGGGAAGAAGAAATGACGGTACCTGACTAAGAAGCACCGGCTAAATACGTGCCAGCAGCCGCGGTAATACGTATGGTGCAAGCGTTATCCGGATTTACTGGGTGTAAAGGGAGCGCAGGCGGAAGGCTAAGTCTGATGTGAAAGCCCGGGGCTCAACCCCGGTACTGCATTGGAAACTGGTCATCTAGAGTGTCGGAGGGGTAAGTGGAATTCCTAGTGTAGCGGTGAAATGCGTAGATATTAGGAGGAACACCAGTGGCGAAGGCGGCTTACTGGACGATAACTGACGCTGAGGCTCGAAAGCGTGGGGAGCAAACAGGATTAGATACCCT
+
GGGGGGGGGGGGGGGGGFGGGGGGGGGGGCGFCFGGGGFGGGGGGDGGGGDCFEEEGGGGFGFGGFGBE+EFFGGGGGFFBAFGGFGGGGGGGGGGGGGFFGGECCFF<,DG@<CDFGGGGGGDGEEEFGG7F@CFEGGCCDFCGGGGGG<FF<FCEBC7>9;F@?<?8CF<EFGCECC9CFFFEGGGGG<FFAFFDEE<CCBCDGGGFECC#GGFCCDGGGGFGFFCGGGGFEGGGGGGEGGGEEFFGFE@<CGF<FGGGGGGGFFEGGGFGGGGGGGGEGFFGGGFFGGFFF8FFCGFF<GGGGGGGGGFFEFGGGGFFGGGGGF9GFGDF@:CGGGGGGGEECGGGGGGGGGGGGGGGGFFFEFFECEGGGFGGGGDGDGGGGEFC7GGGGFGFGFFCGFFGGE,EFFGFCCCCC
@GSLB 101800
TGGGGAATATTGCACAATGGGCGCAAGCCTGATGCAGCGACGCCGCGTGCGGGATGACGGCCTTCGGGTTGTAAACCGCTTTTGACTGGGAGCAAGCCCTTCGGGGTGAGTGTACCTTTCGAATAAGCACCGGCTAACTACGTGCCAGCAGCAGCGGTAATACGTCGGGTGCAAGCGTTATCCGGAATTATTGGGCGTAAAGGGCTCGTAGGCGGTTCGTCGCGTCCGGTGGGAAAGTCCATCGCTTAACGGTGGATCCGCGCCGGGTACGGGCGGGCTTGAGTGCGGTAGGGGGGACTGGAATTCCCGGTGTAACGGTGGAATGTGTAGATATCGGGAAGAACACCAATGGCGAAGGCAGGTCTCTGGGCCGTCACTGACGCTGAGGAGCGAAAGCGTGGGGAGCGAACAGGAGTAGATACCCG
+
F8DAFFCFGGGGGGGFGGGGGGGCGGCFGEGGGGGGGGGEGGGDCGCGFGGFFGFFG,F@+=CFGGGGG@F=ACG<ECGGGFGGCE,FDGGGCGGG+B+,,:DEGF@EGG<<FFGFF=AFF>FCCCF9,,@FC***?F9F:FGGFCF8CF,C,82C:#4<F/8F.#>C<<FG:9:C<CEC8CFG65<88C9@GGECEC:CCF888ACC;*EC5EEC8A?(*?:C?>==:?CCECGC<<C:7&CFDFGGFG8?;8ECGC>CEC:EFCF<GGGFC=7FFDFB<,ECDGCGFCBCB:,B,<BAB<GGGGGGGFAF@@,GGFE,?@D<B9,GFF7C7FC?GGGGFC<GGFE9EGGGGGGGGGGGFFGCGGGGFGGGGGCGFGFGEFGGGGGGGGGGGGGEDGGGGGGGGFAGGGGFF@,GGGGGCCCA-
@GSLB 99167
TGAGGAATATTGGTCAATGGGCGAGAGCCTGAACCAGCCAAGTAGCGTGAAGGATGACTGCCCTATGGGTTGTAAACTTCTTTTATAAAGGAATAAAGTCGGGTATGGATACCCGTTTGCATGTACTTTATGAATAAGGATCGGCTAACTCCGTGCCAGCAGCCGCGGTAATACGGAGGCTCCGAGCGTTATCCGGATTTATTGGGTTTAAAGGGAGCGTAGGCGGACGCTTAAGTCAGTTGTGAAAGTTTGCGGCTCAACCGTAAAATTGCAGTTGATACTGGGTGTCTTGAGTACAGTAGAGGCAGGCGGAATTCGTGGTGTAGCGGTGAAATGCTTAGATATCACGAAGAACTCCGATTGCGAAGGCAGCTTGCTGGACTGTAACTGACGCTGATGCTCGAAAGTGTGGGTATCAAACAGGATTAGATACCCT
+
EFGGGFGGGFGGG9FFFGGGGGGGGGGGGFGGGGGGGGGGGGFCFGGGGGGGGGGGGGGGGGGGGGGGFGGFGGGGGGGGGGGGGGGGDDCGGGGGGGGGGGGGGGGGDGGGGGGGGGGGGGGGGG9FGFGG<EEGGFF?FGEGGGGGGGGGGGFGGGGGDFGGGGGGEGGGCAFFGGG#>FFGFGGGG4GGGGGGGEFFFFGGCCC;GFGGGGGGGECFEEGGGGEGGDEGGGGGFGG>GGGGGFFGGGDGGFFGGGGGGGGFGFFEEFGGGGCFEFED?9GGGGGGGEGGFGFFDGGCGGGGGFGGGGGGGGGGGGGGGGGEGGGGGGGGGGGGGGGFGGGGGFE7EGGGGGFFGFDGGFF@FEFFFGGFGF@?CGGFFCGGGGFGGGGGGGGGGGGFDCGGGGGGGCGGGGGGGGGGGGFCF<FGGF<CC?CC
@GSLB 102526
TGGGGAATATTGCACAATGGGGGAAACCCTGATGCAGCGACGCCGCGTGGAGGAAGAAGGTCTTCGGATTGTAAACTCCTGTTGTTGAGGAAGATAATGACGGTACTCAACAAGGAAGTGACGGCTAACTACGTGCCAGCAGCCGCGGTAAAACGTAGGTCACAAGCGTTGTCCGGAATTACTGGGTGTAAAGGGAGCGCAGGCGGGAGAACAAGTTGGAAGTGAAATCCATGGGCTCAACCCATGAACTGCTTTCAAAACTGTTTTTCTTGAGTAGTGCAGAGGTCGGCGGAATTCCCGGTGTAGCGGTGGAATGCGTAGATATCGGGAGGAACACCAGTGGCGAAGGCGGCCTACTGGGCACCAACTGACTCTGAGGCTCGAAAGTGTGGGTAGCAAACAGGATTAGATACCCT
+
<FGGGCFDG9FGGGFGDEEFFGGFGGFGEGGGFCFDCECF@FF7@@@@BBCFD8::AFFGEECDGFCF7:FFFEFFAFFGGDEGEEFFGGGGGGFGGGGGFGGFGGGGGGGGGGGGGGGGGFGEC:CFF9F<F@FGGGFF<<C@CEGGCFGFGFGF@GG;C;F?FBFFEFDBGD?DB=F:CFFFG1><:FFGGG>GG:FCE<E=:>C-FFFEDFG;?45:GGD:FBAE>3@78FGGFC@C@CECCCFFFB@EFD83DFFFFFCGGGGGF2F<ABADDE6F<=7CC=+EGFF?B4@EDGGGEAC@+478FFE9,:@FB,<GGDGFCCGGFCGGGFECDC<BFF6C@7E@FFFFGGF<FFGDCC,EEEEFFECC,FF<8CEEFBGF<<FFFCE<FD@GCGFCEF@,CFDGGGGCC<CC
@GSLB 432
TGGGGAATATTGCACAATGGGGGAAACCCTGATGCAGCGACGCCGCGTGAGCGAAGAAGTATTTAGGTATGTAAAGCTCTATCAGCAGGGAAGAAAAAAATGACGGTACCTGACTAAGAAGCACCGGCTAACTACGTGCCAGCAGCCGCGGTAATACGTAGGGGGCAAGCGTTATCCGGATTTATTGGGTTTAAAGGGTGCGTAGGCGGTTTATTAAGTTAGTGGTTAAATATTTGAGCTAAACTCAATTGTGCCATTAATACTGGTAAACTGGAGTACAGACGAGGTAGGCGGAATAAGTTAAGTAGCGGTGAAATGCATAGATATAACTTAGAACTCCGATAGCTAAGGCAGCTTACCAGACTGTAACTGACGCTGATGCACGAGAGCGTGGGTAGCGAACAGGATTAGATACCCT
+
GGGGGFGGGGFGFFEFGGGGGGGDGGG,BFGGGCGCFGCEGGGGGGGGG@CDDFG+8CE5CAF9FGGG@<FF<FFC,5:??,CFFFG,DC<DF8FG8FEFG,CAC@GFC9,,:<<D,DFF8BDGFGGCCFGFGGG*8>:@=DCFFG/3>CCCF;6,.>?$<<E;FCG;0FCCBFF,:<F,8372FC?E/FAC=FE7<':>CCEB=E@GGFF3:9EFFGFDFFGGDCGGGFEGEFFCFF6?<7#8GDGGFEFF#E?8<BFGGEGGF=GFFFFC7B8FFFA:C:GFGFFCBB,8F<CCGGGFFFGFB@=4,A6?@,CE<?,9GGGEA@,EFFDAFGGFFF:CF9FEE9,FDFGGGCGGFFE<AFFEC,EFEB,86:GFFEGGFFEFFEGDGGGGFE:B,GGGGF@C6C6EC,EFECCCCC
@GSLB 433
TGGGGGATATTGCACAATGGGGGAAACCCTGATGCAGCGACGCCGCGTGGAGGAAGAAGGTTTTCGGATTGTAAACTCCTGTCGTTAGGGACGATAATGACGGTACCTAACAAGAAAGCACCGGCTAACTACGTGCCAGCAGCCGCGGTAAAACGTAGGGTGCAAGCGTTGTCCGGAATTACTGGGTGTAAAGGGAGCGCAGGCGGGAAGACAAGTTGGAAGTGAAATCTATGGGCTCAACCCATAAACTGCGTTCAAAACTGTTTTTCTTGAGTAGTGCAGAGGTAGGCGGAAGTCCCGGTGTAGCGGTGGAATGCGTAGATATCGGGAGGAACACCAGTGGCGAAGGCGGCCTACTGTGCACCAACTGACGCTGAGGCTCGAAAGTGTGGGTAGCAAACAGGATTAGATACCCT
+
FGGFGGGFFGDGGGGGGFGDGDGEGGGGGGGGGGGGGGFGEFGDGDFCFGGGEGGGG=FGGGGGFGGGGGGGGGGGGGGGGGGGGGEFGGGGEGGGGGGGGGGGGGGGGGGGGGGFGFFGGGGGGGGGGGGGGGFFGGGGGGGFGGG?4GDGFGG?FGGG7FGGGGGDEEG9C@FCEGFGGG-FGG+GAFGGGGGGGGC;ECDDEGFB:@C<?FGECFDEFFF?CFGGGGDGGGGFCFGFGDGDE@EGGEBC#CBCGFGGGFFGGGGGFEDCCGGGD9EA9AFFGCFFCCEEEB+FBC:GGGC7DGGGGFE,7DGFCGGGFDGDGGGF9FGGGGFE9GGGGGDFC@G@C7FFD<CF<FE<GGGCGGFGGEEGGGFGGGGGFCFFFGEGGGGCDFGGEFCE@C<<DGFFGGGCCCCC
@GSLB 434
TGGGGAATATTGCACAATGGGGGAAACCCTGATGCAGCGACGCCGCGTGAGCGAAGAAGTATTTCGGTATGTAAAGCTCTATCAGCAGGGAAGAAAAAAATGACGGTACCTGACTAAGAAGCCCCGGCTAACTACGTGCCAGCAGCCGCGGTAATACGTAGGGGGCAAGCGTTATCCGGATTTACTGGGTGTAAAGGGAGCGCAGGCGGTGCGGCAAGTCTGATGTGAAAGCCCGGGGCTCAACCCCGGGACTGCATTGGAAACTGTCGTACTTGAGTATCGGAGAGGTAAGTGGAATTCCTAGTGTAGCGGTGAAATGCGTAGATATTAGGAGGAACACCAGTGGCGAAGGCGGCTTACTGGACGATAACTGACGCTGAGGCTCGAAAGCGTGGGGAGCAAACAGGATTAGATACCCT
+
GGGGGCFGGGGGGGGGGGGGGGGGGGGGGGGGGGGGFGFGGGGGGGGGGGGCCEGGGGEGGGFGGGG:FFGGGGGGGGGGGGGGGGGGFEGGGGGGGGGGGGGGDCFF@FFGGCFAF@EF8FGFDBCEEGGGGGFGGGG>GG<FFGGGGGG?G>FGFFBF@CEFGEGCCB70F7;>FGD<C@AA8CCACFCFCFGGEGBDGFGGGCEEE8?:5FEGGG>GGGGGGGGE?EGGGGGDFF@/FFCF@E>GGD@EFGFGGGGGDFCCGFC<C;GGGGFGFAFD?FCGGGFFFGGGCE<@DCF<<,FGFGE@DCGFFDFFEEGFC9CGGGFGFDFFDGFCFF@-,GGGFGGGEFC+GFFAF9FFGGGGCCGGGGFGGGGEFGGGGFCF7GGGGEDFCGGGGGGCFFAFFDGFCGGGEFCA8CC
@GSLB 49073
TGGGGAATATTGCACAATGGGGGAAACCCTGATGCAGCAACGCCGCGTGAAGGATGAAGGCCTTTGGGTCGTAAACTTCTGTTCTAAGGGAAGATAGTGACGGTGCCTTAGGAGCAAGTCCCGGCTAACTACGTGCCAGCAGCCGCGGTAATACGTAGGGGGCAAGCGTTATCCGGAATTATTGGGCGTAAAGAGTACGTAGGTGGTTTTCTAAGCACGGGGTTTAAGGCAATGGCTTAACCATTGTTCGCCTTGTGAACTGGAAGACTTGAGTGCAGGAGAGGAAAGCGGAATTCCTAGTGTAGCGGTGAAATGCGTAGATATTAGGAGGAACACCAGTGGCGAAGGCGGCTTTCTGGACTGTAACTGACACTGAGGTACGAAAGCGTGGGGAGCAAACAGGATTAGATACCCT
+
FGGGGGGGGGGGGGGGGGGGGG7FFGGGGGGGGGGGGGGGGGGGGGGGGG,CFFGGFGGDGGGGGGGGGGGGGGGGFGGGGGFGGDDFGFGGGGGGGGGGGGGGGG8FFGGGGGGGGGGGGGGDFFEGGFDGGFBFGGGGGFF:CGGCGGG>GGFFDFEEE.FEG9FGFG>FCFEDFEGF?FGGCG<GGGGGFFGGFEGGGGGGGFGFG5FCFCC@9EE?B<C8;GGFBFDC8FCFF<FDCCDGFF<::EEEFEF9@FGGGGE:F=FEFDGGGGGGGGFFFGGFG@FCFFGFGFGGFFDGGF@GGEGGGGGGFGGGGGFGGGGF?GGGGGGGGGGGGFEDFC<FGGGGGGGGGFGGGGGGFGFFGFCGGGGGGGGGGGGGGGGGGGGGGGGGGFGGGFF9GFGGGGGGGGCCCCC
@GSLB 107775
TGGGGAATATTGGGCAATGGGCGAAAGCCTGACCCAGCAACGCCGCGTGAAGGAAGAAGGCCTTCGGGCTGTAAACTTCTTTTAAGAGGGACGAAGAAGTGACGGTACCTCTTGAATAAGCCACGGCTAACTACGTGCCAGCAGCCGCGGTAATACGTAGGTGGCGAGCGTTATCCGGATTTACTGGGTGTAAAGGGCGCGTAGGCGGGAATGCAAGTCAGATGTGAAATCCAAGGGCTCAACCCTTGAACTGCATTTGAAACTGCATTTCTTGAGTGTCGGAGAGGTGGACGGAATTCCTAGTGTAGCGGTGAAATGCGTAGATATTAGGAGGAACACCAGTGGCGAAGGCGGTCAACTGGACGATAACTGACGCTGAGGCGCGAAAGCGTGGGGAGCAAACAGGATTAGATACCCT
+
GGGGGGGGGGGGGGGFGGGCGGGGGGGGGGGGGGGGGGGGGGGGGGGGGG7CFFFGGFGGGGGGGDGDGGGGGGGGGGGGGGGG,<EGFGGGGGEGGGGG9FFGGGGGGFGGGFFGC9FGGFGGGGGGGGGF4>F;FGFGGGG@CFCFGG?GGGGGGF<@FEGFGGGGGGGG<FCGGDCBBFCEFGGGGGFFGGFFGCECGGEGDFEGGAGGGGGGGGGGGGGGCCGFF.FFGGGGGGFGFGGGGGGFFFFGGGGGGGGGGGGF:DFD8>?GFGGGGFEE8GGGGGGGGGGGGGGGGGGF<FEGGDGGGGGGGGEGDGGFGGEFGGFGGGGGGE@FGGGGGF>GGGGGG>GEGGFFGGGGEGGFFFFGGGGGGGFGGGEFFBC7GGGGGGGGEGGFFGFGGGGGFGGGGGFEGCCCCC
@GSLB 437
TGGGGAATATTGCACAATGGGCGCAAGCCTGATGCAGCGACGCCGCGTGAGGGATGGAGGCCTTCGGGTTGTAAACCTCTTTTATCGGGGAGCAAACGAGAGTGAGTTTACCCGTTGAATAAGCACCGGCTAACTACGTGCCAGCAGCCGCGGTAATACGTAGGGTGCAAGCGTTATCCGGAATTATTGGGCGTAAAGGGCTCGTAGGCGGTTCGTCGCGTGCGGGGTGAAAGTCCATCGCTTAACGGTGGAACCTCGGCGGGTACGGGCGGGCTTGAGTGCGGTAGGTGAGACTGGAATTCCCGGTGTAACGGTGGAATGTGTAGATATCGGTAAGAACACCAATGGCGAAGGCAGGTCTCTGGGCCGTTACTGACGCTGAGGAGCGAAAGCGTGGGGAGCGAACAGGATTAGATACCCT
+
<6CE7@BFFCFFCGFFGCFGFF:C::@8<<FFCEFDD<BEC:7FFGGEG,C<CF,BCECCBF8=CFGEGGGGAEF98?FG99E<,,A@7E==++B,:B@CC+5>FE<<EG,,:CG?FFFF@FD9F<C7CF>7F,,>BFB7:FDFFF@FF*><:C*=CF@@CFC:@BFEACC:CFE@*<,CE7*;+,+<:+;*CC:/AF:8*2*A2AF>3::8:?C>G8.EC#:C=02#5C:48:,<,:.EEFF,>::E>:?8#5/,:7+5:CC@7@5=C7@@<FFGE>==@=8=<,EC5,<FF9FEC,<=47FCGFAFEGFEFEE?<9DE??C<@9:@+CF:,,CEC,E@C:,F@EEGFFEEAE@EC,C,,E@+7EE@CE6F7B;@@6@C;@7FF@:CFGC:B:FCF@8DF;,FAFGFFAGFFDF@@,,8-
@GSLB 94813
TGGGGAATATTGCACAATGGGGGAAACCCTGATGCAGCGACGCCGCGTGAGTGAAGAAGTATTTCGGTATGTAAAGCTCTATCAGCAGGGAAGATAATGACGGTACCTGACTAAGAAGCACCGGCTAAATACGTGCCAGCAGCCGCGGTAATGCGTATGGGGCAAGCGTGATCCGGATTTACTGGGTGTAAAGGGTGCGTAGGTGGCAAGGCAAGTCTGAAGTGAAAATCCGGGGCTCAACCCCGGAACTGCTTTGGAAACTGTTTAGCTAGAGTACAAGAGAGGTAAGTGGAATGCCTAGTGTAGCGGTGAAATGCGTAGATATTAGGAGGAACACCAGTGGCGAAGGCGACTTACTGGAATGCAACTGACACTGAGGCACGAAAGCGTGGGGAGCAAACAGGATTAGATACCCT
+
GD8A+,BFGFGDAFGGGECFF7+@CE<<FGF8FFGGFFEECFDGGGGGG7FFFGGFCGGF9F9FEEE,CCD<<FGC9<FGF9<<?=FF7:FFEBA9FD9,C:+8DFFFFEFC,:<<<F@DGFC7CCGGCCFGGFFGGGGGFGGFG+:**5*;FF7<F7CF2>5DCGF@<+)4@F@FG7CECGDGGGGG+8><B>C6:C<F@C3CFGFGEEC;GCB<=9@,CFFGCE@?CC</@CEFEGFFCFCE(FC>,<CF<GF93#9:,<FF;E?:EEFFGGGFCGFECFFFGC:,,,CFFFC,E5,FGGFC=:?9DFDGGGF>B9BCGEECFFAEC9EEFFFE?GFEEFEFE@CEFCFCFE,F,ECC,,EC,,EDCFCC<B,EFC8,<C?DFF@7GGGFGF9GEEGFGFGGGCDCEEE@A,,A
@GSLB 439
TGGGGGATATTGCGCAATGGGGGAAACCCTGACGCAGCAACGCCGCGTGAAGGAAGAAGGTCTTCGGATTGTAAACTCCTGTTGTTGAGGAAGATAATGACGGTACTCAACAAGGAAGTGACGGCTAACTACGTGCCAGCAGCCGCGGTAAAACGTAGGTCACAAGCGTTGTCCGGAATTACTGGGTGTAAAGGGAGCGCAGGCGGGATAGCAAGTCAGCTGTGAAAACTATGGGCTCAACCCATAAACTGCAGTGGAAACTGTTATTCTTGAGTGGGGTAGAGGCAAGCGGAAATCGGAGTGTAGCGGTGAAATGCGTAGAGATTCGGAGGAAGACCAGTGGCGAAGGCGGCTTGCTGGGCTCTAACTGACGTTGAGGCTCGAAAGCGTGGGGAGCAAACAGGATTAGATACCCT
+
GFG8CEGDFGGFCEFGGGGGGGGGGGFFEFGGGGGGGGFEGDEGE+>FFGGGC8EEFGDGGGGGGGGGGGGFGGGFGGCDE<BFGG,,BDEGGFGGGG9DGGGF=3DF9FGGGC,ADDF93,BB@FGGDGG,+@,:<C,@>D<,5>FC>CCFG;:CFFGGGGGGGC:<81*<FGD>EFCF;F:?BFGGGFEGGGDFC58CCEC+$@@>-ECFCEEFGGFGC;CCFFGEFFD<FFGFG9C=;4>GEFE<<,:/FE0#,C=CE<<BFE,9E4>D1>+82$:A,0FED+EGB@CB9++@+,FGE<>4++65<ACC4,:@,<<DE<,CC@+F9EE,<9,C<EC,@C8,,@BGF@FC,<@FE@D@<C,,FFEF@FC;EF<GGGFFD:5<C8+BCCF,F@,E,C9F<F9C,@AFC;,,AAAA
@GSLB 440
TGGGGAATATTGCACAATGGGGGAAACCCTGATGCAGCGACGCCGCGTGAGCGAAGAAGTATTTCGGTATGTAAAGCTCTATCAGCAGGGAAGAAAAAAATGACGGTACCTGACTAAGACGCCCCGGCTAACTACGTGCCAGCAGCCGCGGTAATACGTAGGGGGCAGGCGTTATCCGGATTTACTGGGTGTAAAGGGAGCGTAGACGGCAAGGCAAGTCTGATGTGAAAACCCAGGGCTTAACCCTGGGACTGCATTGGAAACTGTCTGGCTCGAGTGCCGGAGAGGTAAGCGGAATTCCTAGTGTAGCGGTGAAATGCGTAGATATTAGGAAGAACACCAGTGGCGAAGGCGGCTTACTGGACGGTAACTGACGTTGAGGCTCGAAAGCGTGGGGAGCAAACAGGATTAGATACCCT
+
9FFEEDFGEGGFFGGGG9FF8@:FGGGGGGGGFAFGGCCGGGGG7FGGG,C@FFB>FEGCFGGGGGEEGEFAFGGEGGFGEFFFF?EGFGCFFFGGG8+>8B<FC:=<BFFC8FCB,<F,8BC:38+8@CFB;DF7B,@:CF:FFFGG***64B<FGG>F;=4<F54#=FC05FG,?&?EG83,2:FCC88EFGGFGGFGGEE>8CFEG:G5EF8GF@@C9DAFGGFGFG<DE52+5@;CGG7768<CFFFCB@FFGFFFF8F<<FAC?F4E>6GGF@FGC9CF?FCGDCFCECDECF8E9=AFFGDGGF<FFGGDGGGFCFFE,<E?DGGGDGGGGGGEC,,CCGFGF@FC@,99F<FCGC:D:<F<GGGEGGGGGGGF@EFD7FCFFC:ECEFGGGF@EGGEFFDAFFFFFC,@@CA
@GSLB 81638
TGGGGAATATTGGGCAATGGGCGCAAGCCTGACCCAGCAACGCCGCGTGAAGGAAGACGGCTTTCGGGTTGTAAACTTCTTTTAAGTGGGAAGAGTAGAAGACGGTACGACTTGAATAAGCCGCGGCTAACTACGTGCCAACAGCCGCGGTAATACGTAGGTGGCAAGCGTTGTCCGGATTTACTGGGTGGAAAGGGCGTGCAGCCGGGCATGCAAGTCAGATGTGAAATCTCAGGGCTTAACACTGAAACTGCATTTGAAACTGTATGTCTTGAGTGCCGGAGAGGTAATCTGAATTCCTGGTGTAGCGGTGAAATGCGTAGATATAAGGAAGAACACCAGTGGCGAAGGCGGATTACTGGACGGTAACTGACGGTGAGGCGCGAAAGCGTGGGGAGCAAACAGGATTAGATACCCT
+
;EEEGBCFD9@@F,C<FEDAGFGGGCCCEFGFGGGGFGGEG@CF@FFF+B6CF8FFFGGEG@EFGGC7=7:B?@5EFAF95CEFGGF,,EBBCFFA,<<E,?ECF+B:+BCB=,B<<DDGG8F+@+:><BBFFGD,,@@F,**8>F@FEGEC8,,?:FCF*?,1,=:+>FF7CFCFECC75F0:C:CC:E#<CCFC@>981CFFFFEE7/1D>CFC.G=CFGG1F=@0@81@F?F<>=<@:CG8FGF?C0FD8==FF&@CA<FD@D2FFDGG-GD@F>E<8F=??9F9GCFA,E<CGFCB?,F9B+EEDFF<,F:B,4,ECGFD?FC<,FF9FGEFGGFFGGDEGFGEDGGC<GGGF@GGFCF7EFFCFDGCFCEEE@@EGFFB<C,CCB7@GGFAGGFGFEFGGGGGGGGGFCA@CC
@GSLB 442
TGGGGAATATTGCACAATGGGGGAAACCCTGATGCAGCGACGCCGCGTGAGCGATGAAGTATTTCGGTATGTAAAGCTCTATCAGCAGGGAAGATAATGACGGTACCTGACTAAGAAGCTCCGGCTAAATACGTGCCAGCAGCCGCGGTAATACGTATGGAGCCGGCGTTATCCGGATTTACTGGGTGTAAAGGGAGTGTAGGTGGCCAGGCAAGTCAGAAGGGAAAGCCCGGGGCTCAACCCCGGGACTGCTCTTGAAACTGCAGGGCTAGAGTGCAGGAGGGGAAAGTGTAATTCCTAGTGTAGCGGGGAAATGCGTAGATATTAGGAGGAACACCAGTGGCGAAGGCGGCTCGCTGGACTGTAACTGACACTGAGGCTCGAAAGCGTGGGGAGCAAACAGGATTGGATACCCG
+
@FFFFBCFGFGGGGGGGGGGGEF@:FEFGGGGGAFG9<@FGGGGEGGCFBFCFFGGGCFDGFAFGGG:F@EFEGF<A,<EECGGGC,=FEGGG8FFG9AFGGGGGGGGGGGFD=FF9FGFGFEGGGGGGGGGGGCFGCFGFFF<+*5CF:BD,>67>FFG,D7*=*<F*<<=CFEG7*84AC=GDG@C:/?EFGGDECEF:CF:+C6DCF;FGG7+<GGG8B3:<4+>:CGGGGDFCFGGC<GG@F6>CFF0BAGGGDGF?GCGGEF:5%9F)8@AF>7F3CGF?,FF,AC,8GF,CGFGGFFGCDEFECGGGEGFB6<EGGGCGFEAC,F9GFFF@GGGGEFDGE@@7GF@+DCE89FFFEGFE@CFFFFF;,GGGGGGGGGGEF:>EGGGGFCGGGDF9ACFFC<FCCFBA@A-
@GSLB 443
TGGGGAATATTGCACAATGGGGGAAACCCTGATGCAGCGACGCCGCGTGAGCGATGAAGTATTTCGGTATGTAAAGCTCTATTAGCAGGGAAGAAAATGACGGTACCTGACTAAGAAGCACCGGCTACATACGTGACAGCAGCCGCGGTAATACGTACGGTGCAAGCGTTATCCGGATTTACTGGGGGTAAAGGGAGCGCAGGCGGTACGGCAAGTCTGATGTGAAAGCCCGGGGCTCAACCCCGATACTGCAGTTGAAACTGTCGGCCTAGAGTGTCGGAGGGGTAAGTGGAATTCCTAGTGTAGCGGTGAAATGCGTAGATATTAGGAGGAACACCGATGGCGAAGGCGGCTTACTGGACGATTACTGACGCTGAGGCTCGAAAGCGTGGGGAGCAAACAGGATTAGATACCCT
+
GGDGD@FFGGGGD<ECFGGGF:FG:FFDFFGG@,CFFGCF@F@CGGGGGG@CCGGGGFC<<?5E,CFBEGFGCFGCFFE9:E,5<,CBFF<FC@FFGGABDG@FGGGFG<:,5:F<,3AB,>F@E7B,>FDC,:<,8@C,><CDE#>>492@;>F<FFE7?FC'72<CGG>CCGGDCFBF9?ECCF#=FCF:FEFF95;8EC5<CCG8*FCGC>E<75=5FE<F?<C9?>:C:,D@69FC7++@.#/C,DCF=:F36<9FG:F:6,,,??9B8@++8++CCCADGEC9DGFCDFGFF<F9FEB:CEEGFGGGF:7FFEFAC,<,C,GEFC,GFB@8-8,,C,FFFGGGF@,E,AC9GGEC66<,C,EC7GDGGGDGF@CEFEFGGGGGGGGGGE@@@FFF9GGEEFFGFGFCCCC<
@GSLB 444
TGGGGAATATTGCACAATGGGGGAAACCCTGATGCAGCGACGCCGCGTGAGCGATGAAGTATTTCGGTATGTAAAGCTCTATCAGCAGGGAAGATAATGACGGTACCTGACTAAGAAGCTCCGGCTAAATACGTGCCAGCAGCCGCGGTAATACGTATGGAGCAGGCGTTATCCGGATTTACTGGGTGTAAAGGGAGTGTAGGTGGCCAGGCAAGTCAGAAGTGAAAGCCCGGGGCTCAACCCCGGGACTGCTCTTGAAACTGCAGGGCTAGAGTGCAGGAGGGGCAAGTGGAATTCCTAGTGTAGCGGTGAAATGCGTAGATATTAGGAGGAACACCAGTGGCGAAGGCGGCTCGCTGGACTGTAACTGACACTGAGGCTCGAAAGCGTGGGGAGCAAACAGGATTGGATACCCT
+
GGGGGGGGFGGGGGGGGGGGGDGGGGGGGGGGGGGGGGGGGGGGGGGGGGG8FGFEFGGGGGDGGGGGGGGGGGDB<FGGGGGGFGGGGGGGGGGGGGGGGGGGGGGGGGGGGGFFFGGAGGEGGGGG,,<FCFGGGGGGGGG>9GGE?@EGGGG?F;GG<@DFCG@GGGGGGFGGGGG>FGGGGG:C:FFFGFGGG*FFGGGFGGG8AFGGGGGGGGEE@FGGGGFC:GFEGGGGDCGGGG:=FFDC=@@EFA?FEGGFFF??CF4:>FAGGGF8C@FGEGGGG,E?C,GGGGFG@FCGGGGF=GEGGGGGGGGGFGGGGFCFEDGFDE?CGGGFGGGGGCGGGGGGGCFEF8+FFGGGGFAGGGGGGGGFF8GGGGGGFGGGGGGFGGGGGGGGGGGGGGGGFFAAFCGCCCB-
@GSLB 445
TGGGGAATATTGCACAATGGGGGAAACCCTGATGCAGCGACGCCGCGTGGAGGAAGAAGGTCTTCGGATTGTAAACTCCTGTTGTTGAGGAAGATAATGACGGTACTCAACAAGGAAGTGACGGCTAACTACGTGCCAGCAGCCGCGGTAAAACGTAGGTCACAAGCGTTATCCGGATTTACTGGGTGTAAAGGGAGCGCAGGCGGTGCGGCAAGTCTGATGTGAAAGCCCGGGGCTCAACCCCGGGACTGCATTGGAAACTGTCGTACTTGAGTATCGGAGAGGTAAGTGGAATTCCTAGTGTAGCGGTGAAATGCGTAGATATTAGGAGGAACACCAGTGGCGAAGGCGGCTTACTGGACGATAACTGACGCTGAGGCTCGAAAGCGTGGGGAGCAAACAGGATTAGATACCCT
+
EFFCGDGGGGGGGGGGGGGGGGGGGGGGGGGGGGGGGGGGGGGGGGCFGECGFEGGGGGGFFGGG?ECFGGGFGGGGGGGGGGGGC@FFGFGGGGGGGGGGGGGGGDGGGGGGFGGFGFGGGFGGGGGFGEGDG8FGGGFGGFGEGEGGDGDFG?EDCGCF;FGGCGGFGGGGGDGC>GGGG>GGGGGGGFFFGGFFEDGGECGGE,DEGGGGFE>CGGGGFGGGDEC6FEGGGGGDGF:FFGGFGGFEGGGFFGGGFGFE:DGGGCFGFGGGFCAEFGGFF=EFGGGGFGFGGFGGGGGGFF7GGGGGFC9DGGGFGEGGGFCE<FFF9GGGFFGGGGGGGEFGGGGGGGGF9FGGGGGGFGFFGGGGGGGGCGGGGGGFGGGGGGDGGGGGGGGFGGGGGGGGGGGGGGCCCCC
@GSLB 99436
TGGGGAATATTGCGCAATGGGGGAAACCCTGATGCAGCAACGCCGCGTGAGTGAAGAAGTATTTCGGTATGTAAAGCTCTATCAGCAGGAAAGATAATGACGGTACCTGACTAAGAAGCACCGGCTAAATACGTGCCAGCAGCCGCGGTAATACGTATGGTGCAAGCGTTATCCGGATTTACTGGGTGTAAAGGGTGCGTAGGTGGTATGGCAAGTCAGAAGTGAAAGGCTGGGGCTCAACCCCGGGACTGCTTTTGAAACTGTCAAACTAGAGTACAGGAGAGGAAAGCGGAATTCCTAGTGTAGCGGTGAAATGCGTAGATATTAGGAGGAACACCAGTGGCGAAGGCGGCTTTCTGGACTGAAACTGACACTGAGGCACGAAAGCGTGGGGAGCAAACAGGATTAGATACCCT
+
,C<ECEGGGAFGGGG@FFGGGECGGGGGGCFGEGGGGGGGGGDGGGGGGGGGGGGGGGGGGGGGGFGCFGFFGGGFGFGGCEEGFCGGGFGG8FFEGGGGGCG:FBFGGGGGGG8FFFFGG<FEGGGFGGG@G<GGGGGCCFGFEGGGGDEGGGB>DEFD1CGFFFGBCF7CGGEEGGGGAFGGGCFGCFGCFFC;<7:;CF?FFFCFGCGDGGG9EFGG&FFGFGDFD7ECEGGGGGGGG(GGFGDC,GECCGFF7FFFGFC,DGGGFGFGGGGGFEFFFGDGDFEGGGFFGFDFFE=?GGGGGF7FFGGFCEDGGGGGGGGGFFGECCCECFGFGGGGGGDFFCBGGGGGGGGGDGGGECGFEGFGFFFCEGF?GGGFFGGGDF+@GFC@GGGGGGGGGGGGB<GGGGFCCCCC
@GSLB 72235
TGGGGAATATTGCGCAATGGGCGAAAGCCTGACGCAGCGACGCCGCGTGAGGGATGAAGGTTCTCGGATCGTAAACCTCTGTCAGGGGGGAAGAAACCCCCTCGTGTGAATAATGCGAGGGCTTGACGGTACCCCCAAAGGAAGCACCGGCTAACTCCGTGCCAGCAGCCGCGGTAATACGGAGGGTGCAAGCGTTAATCGGAATCACCGGGCGTAAAGCGCACGTAGGCGGCCTGGTAAGTCAGGGGTGAAATCCCACAGCCCAACTGTGGAACTGCCTTTGATACGGCCAGGCTTGAGTACCGGAGAGGGTGGCGGAATTCCAGGTGTAGGAGTGAAATCCGTAGATATCTGGAAGAACACCGGTGGCGAAGGCGGCCACCTGGACGGTAACTGACACTGAGGTGCGAAAGCGTGGGTAGCAAACAGGATTAGATACCCT
+
;C,6:EGFGGGEGGGGCFFCFFDGCFG?E<FGGGEEFGCFGGGGGGEGEGGF::BCFFGGGGAFGGGECFGFGDGGCFGFCFF9E,BCEGGEEG<FGC<CF7<<FEFGGGGEGFFGG7F75:C@EGFCGEGGG9CCE88C8E:8C@@+:2?*CCFFF0C8*:*:<>@8AFD5CG>E5*9@FE>GGG2/FFC=8<03;2*9@C>8@ED<#C?>EEEEG(<CE><EC::CEGGGC50CCGGFE?=99,@CCEGD@<E:>>@,C7>CCDC@FAGGF=7<8EF>CBD983@,B+CD7<FGGFAF@8@F,ECD<GGGEF:FFFGEB,GFE<A,C,9AE,FFEE7EE@GGFE<EC5,FFAF6,FCEGGGCDCF>GCCECEFC<FC,F8GFCB,CCGDGFFEDFC;DEFF7CCF:GGGGGDGGFFFFCCE<FCGCDA<FAFGGECCC@<
@GSLB 448
TGGGGAATATTGCACAATGGGGGAAACCCTGATGCAGCGACGCCGCGTGAAGGAAGAAGTATCTCGGTATGTAAACTTCTATCAGCAGGGAAGATAGTGACGGTACCTGACTAAGAAGCCCCGGCTAACTACGTGCCAGCAGCCGCGGTAATACGTAGGGGGCAAGCGTTATCCGGATTTACTGGGTGTAAAGGGAGCGTAGACGGTGTGGCAAGTCTGATGTGAAAGGCATGGGCTCAACCTGTGGACTGCATTGGAAACTGTCATACTTGAGTGCCGGAGGGGTAAGCGGAATTCCTAGTGTAGCGGTGAAATGCGTAGATATTAGGAGGAACACCAGTGGCGAAGGCGGCTTACTGGACGATAACTGACGCTGAGGCTCGAAAGCGTGGGGAGCAAACAGGATTAGATACCCT
+
GGGGFDGGFGGGGGGGGGGGGGGGGGGGGGGGGGGGFGFFDGGGGGGGGGGGGGGGGGGGGFFEGGGGGGGGGGGGGGGGGGGGGGGGGGGGGGGGGGGGGGGGGGGFFGGGGG?FGGGGGGGGGGGG'FFCC88FFFGGGGGGGGEGGGGGGGGGGGGGDG>GFCFGFGG4GGGGD=FFFGGGGGFE@FF@GFDGGGGGGGGEGGEGGGGGGAF<EFGGGGGGGFGGC=GFGFFGGGFE8FD>BGGGGGFFFGGGGGGGGGGFGGGGGFGGGGFF<CGG?GGGGGGE>GGGFEEFF9FFFFGGGE7FGEFGGGGGGGGGGGFGF9GGGGGGGFGGGGGGGGGGGGGGGGGGGGGGGGGGGGGGGGFGGGGGGGGGGGGDFFGGGGGGGGGGGGGGGGGGDGGFFFGGGGGCCCCC
@GSLB 98593
TGGGGAATATTGCACAATGGGCGCAAGCCTGATGCAGCGACGCCGCGTGCGGGATGACGGCCTTCGGGTTGTAACCCGCTTTTGGTCGGTAGCAAGCCTTAGGGTGAGTGTACCTTTCGAATAAGCACCGGCTAACTACGTGCCAGCAGCCGCGGTAATAAGTAGGGTGCAAGCGTTATCCGGAATTATTGGGCGTAAAGGGCTCGTAGGCGGTTCGTCGCGTACGGTGTGAAAGTCCATCGCTTAACGGTGGATCTGCGCCGGGTACGGGCGGGCTGGAGTGCGGTAGGGGAGACGGGAATGCCCGGTGTAACGGTGGAATGTGTAGATATCGGGAAGAACACCAATGGCGAAGGCAGGTCTCTGGGCCGTTACTGACGCTGAGGAGCGAAAGCGTGGGGAGCGAACAGGATTAGATACCCT
+
<CF@E@:EGF9<FFGG@F<F<DFCEEE<DFCFFDEDFCFF+CFGGGGE@FGDEDD?F<F:BFGFC@C:=@F@FG,,<FG+8?<E+:DEE7FF8FAF7+B98B9FB+:@FGGG9<CA:,@F@F+@,>,:F@@<:+?FEFCCCF7CF,*?<,;:*4:BC8,,2<<?9BC,<*<?:C:1BE@0AC5/:<ECC+ECG>E@CEC<<E<E>CGCCC?2&*C8:A8*GFE,CGGEF8FAFEA9<CF7+B;9<<3*>FF>?29>CFGEC,GB+1>GGGGGGGF@FGGGF7EC8DA4=,ECFEE+@F?EB@+>ECGE9FGGFGGFGGEDGFDGGGFE7CGFCFEFECC,:,<A<CB7CE@FEFFFFGECF8FFF:F@@,,,FGDGGFGDGFF<7F@FEFGGGGGGGGGF@GF;FGGDGGGGGGGGFGCCCCC
@GSLB 95152
TGGGGAATATTGCACAATGGGCGCAAGCCTGATGCAGCGACGCCGCGTGCGGGATGACGGCCTTCGGGTTGTAAACCGCTTTTGATCGGGAGCAAGCCTTCGGGTGAGTGTACCTTTCGAATAAGCACCGGCTAACTACGTGCCAGCAGCCGCGGTAATACGTAGGGTGCAAGCGTTATCCGGAATTATTGGGCGTAAAGGGCTCGTAGGCGGCTCGGTAAGTCTGGAGTGAAAGTCCTGCTTTTAAGGTGGGAATTGCTTTGGATACTGTCGGGCTTGAGTGCAGGAGAGGTTAGTGGAATTCCCAGTGTAGCGGTGAAATGCGTAGAGATTGGGAGGAACACCAGTGGCGAAGGCGACTAACTGGACTGTAACTGACGCTGAGGCGCGAAAGTGTGGGGAGCAAACAGGATTAGATACCCT
+
FDFCGGGGGGGGGGGGGGGGGGGGGGGGGGGGGGGGGGGGEGGGGGGGGGGGGGGGGGGGG7FGGGGGGGGFGGGGGGGGGGGGGGGGGGGGGGGGGDGFC7@FGGGFEFGGGGGGGGGGGGGGGGFGGGGGGGDBCFEGGGGGGGGGGGGDGDE@F*?FCF7CFGG:FGGGG:CCEGFGGGGEEFG:FFCGC<G6FEGGGGGGEFECFDCFG5:6EFEC?C1,GFF@C:@:9FCCFGGF<F<?FF<CGGGGDDDGGFD9FFFGFGGGF:7GEF<A%<F>F?FAFFFEFFFCECFFFDECF<<EFFEE,FF+ECGFF9CGGGGGFGFGGGFGFCAFCEF@GFCFGDF@EEFGGGGFGGGGGGGGGGGGFGGGGFDGGEDGGGGGGGGFGGGGGEFCGCFGGGGGGGGGGGGGGFFFGGCCCCC
@GSLB 451
TGAGGAATATTGGTCAATGGACGAGAGTCTGAACCAGCCAAGTAGCGTGAAGGATGACCGCCCTATGGGTTGTAAACTTCTTTTATACGGGAATAAAGTTTGCCACGTGTGGCTTTTTGCATGTACCGTATGAATAAGGATCGGCTAACTCCGTGCCAGCAGCCGCGGTAATACGGAGGATCCGAGCGTTATCCGGATTTATTGGGTTTAAAGGGAGCGTAGGCGGGGTATTAAGTCAGTTGTGAAAGTTTGCGGCTCAACCGTACAATTGCATTTGATACTGGTATCCTTTAGTGCAGCATAGGTGGGCGGAATTCGTGGTGTAGCGGTGAAATGCTTAGATATCACGAAGAACTCCGATTGCGAAGGCAGCTCACTGGAGTGTAACTGACGCTGATGCTCGAAAGTGTGGGTATCAAACAGGATTAGAGACCCT
+
GG9CFCFF<@FFGGGGF6CEEEE+@+CF<EGGGGFGGGGGGFGGGGGGGGGGF8EFCFG>7BFFGGGGGGGGEECEF<FFGCFGCGGDGGGEGGGFFGGEF<,?EFGF8FFGFGGGFFDGGGGGDEEGGG=EFFFGGCF<EEGGGG+FFGGG7B+BEEGGFFGGGGGGEEEGFFGGGG>/6FGGDGGB><0=@<<C:9FFFF0GGGGECFF<?<F@CEDEGGGGGGGGEEFGE9@CCFFGCED3DDFDE9BF@GE>GFF8CCEFA'AF@FCDG#)F@-AA,FEGDGFAA,A,39,:F=@,A4=??:BGFEDFD?@F@GGE?9F>EDFGGGFFCBE8<<ECFGGGFFAFGGGGFFFBBFFDGGGGGGGFFGGFF@<FCFAEFCC,FFF@7CC7FFEE?GFD@FFC;8EEC@C<FEGGGGGGFFEEA<AGFE8CC<CC
@GSLB 452
TGGGGAATATTGCACAATGGGGGAAACCCTGATGCAGCGACGCCGCGTGAGCGAAGAAGTATTTCGGTATGTAAAGCTCTATCAGCAGGGAAGAAGAAATGGCGGTACCTGACTAAGAAGCACCGGCTAAATACGTGCCAGCAGCCGCGGTAATACGTATGGTGCAAGCGTTATCCGGATTTACTGGGTGTAAAGGGAGCGCAGGCGGAAGGCTAAGTCTGATGTGAAAGCCCGGGGCTCAACCCCGGTACTGCATTGGAAACTGGTCATCTAGAGTGTCGGAGGGGTAAGTGGAATTCCTAGTGTAATGGTGAAATGCGTAGATATTAGGAGGAACACCAGTGGCGAAGGCGGCTTACTGGACGATAACTGACGCTGAGGCTCGAAAGCGGGGGGAGCAAACAGGATTAGATACCCT
+
EFEFCFGFGFGGGFFGGGEGGGGGGGECFFGGFFGGFDFEFFG@FGGGEF:<FFEGGGCG<BFGFGG:EFDEEEFFGEGF<?D<EAE=FC=ECFEFGGFDG9E:FG@:FD=DCGG9F93FADDFGGG+><,@=>EF,@DF8FFGGBCGGGE78,=FGFGCFFGG9EC,*=CBF2?<E@@<;FF:CAGF<F=FFD<C:1<CE8?EGDGEC:G<CFB@?*AFFF&FFCF7+<:>@GGE3CD7DGCD@C=CCGFCD7,,B663<9:=FE@7=FC,2GFFFA02EFGFDB,,,5:,C,,,:,FC:,C,E9,,,CFF?5+:4+7EFCFCEBC9<C6<AF7FEFEGFFC6,@<:@@:@A9FF<C,C:<CDE<GFF>CFB+EE,E<C@<<C,FFF@C6+C8CFEGFDGFFE<FE,CCCFE@C,BA
@GSLB 90576
TGGGGAATATTGCTCAATGGGGTAAACCCTGATGCAGCGACGCCGCGTGAGCGCTGAAGTATTTCGGTATGTAAAGCTCTATCAGCTGGGAAGATAATGACGGTACCTGACTAAGAAGCTCCGGCTAAATACGTGCCAGCAGCCGCGGTAATACGTATGGAGCATGCTTTATCCGGATTTACTGGGTGTAGAGGGAGCGTAGGCGGTCCTGCGAGTCTGATGTGAAAACCCGGGGCTCAACCCCGGGACTGCATTGAGAACTGTAGGACTAGCGTGTCGGAGGGGTAAGGGGAATTCCTAGAGTAGCGGTGAAGTGCGTAGATATTAGGAGGAACACCAGTGGCGAAGGCGGCTTACAGGACGACAACTGACGCTGAGGCTCGAAAGCGTGGGGAGCAAACAGGGTAAGATGCCCT
+
G@<FGGGGC9F@E,;F,C6ED7+6;CF,CF8,C,EFD,@+CFGGGGDF:C:,>+B@:EEGFGGG<CC:CF8,CCFFE?F<FCGGF8EFC?E=FEGGGFGGGCEGGGFGF,,B?9FFFFG<5AF=>FGCD9,E<>8B=A:=DFFFECB<F*BD=DG@,=F>EB,*,,,,<<,<FG7F7@;F9B@:?,<BE#8@FF>C*1?5/=337<81?::E#FF@FEG<<FCFBEF9:>7CCC#C@>8<A4695:8D8FF>@=DC#%<<FFBCB?F<.F<A%:=@81EFDFAB,5,,,,B5=,,?,A,5A,C+EDCEGF<:8+,+7F<;E=FAFC6,,,CB:=:--,<GFC8,,8,++@<,FFECC,CF<@F6,9E6,@86CE6;6+7F:,?F7@E@FC@66;,C,CC;=,,,,<,,,E@-8-68
@GSLB 454
TGGGGAATATTGCACAATGGGGGAAACCCTGATGCAGCGACGCCGCGTGAGCGAAGAAGTATTTCGGTATGTAAAGCTCTATCGGCAGGGAAGAAGAAATGACGGTGCCTGACTAAGAAGCACCGGCTAAATACGTGCCAGCAGCCGCGGTAATACGTATGGTTCAAGCGTTATCCTGATTTACTGGGTGTAAAGGGAGCGCAGGCGGAAGGCTAAGGCTGATGTGAAAGCCCGGGGCTCAACCCCGGTACTGCATTGGCAACTGGTCATCTAGAGTGTCGGGGGGGTAGGTGGAATTCCTAGTGTAGCGGTGAAATGCGTAGATATTAGGAGGAACACCAGTGGCGAAGGCGGCTTACTGGACGATAACTGACGCTTAGGCTCGAAAGCGTGGGGAGCAAACAGGATTAGATACCCT
+
FFG?F:FCGFFCFGGGGGGGGGGGGGF<FEGDGGGGGFGE>FGGDGGGGGGEFG7FFGGGGGBFGGGGFGGAAFFGGECFGGGGGDEGGGFGECFFFE<FCFGDGGFEECCFFG9D=FDGGG83>E7:FEFBFFGGGGGFFFGFGCEDCEEEGCCGFFE)CF,#CEFGFG:7<=F9,C:C;FGF=GCGEEC7FCCEEFCDCEGGEEGG8CGGFGGFG,FCF@GFFGCFEGEFFDFCFF:AF=47GDFGGD9FFGGFCB?'9<88BCFGGGFFDD,>7ACEEC@GGFGFDGFFGGFGGFGF=,F<ECGFC9AGGGFF:C7GFEE,FCFCGCGGGGGGFADGFGEFGFCFCEGEGGFC,CECDGGCGCGCF@@@;EGFC;FCCFF7GGGGGEEFFF8GFFCGGGGEDFFEFFFFEB88CC
@GSLB 455
TGGGGAATATTGCACAATGGGGGAAACCCTGATGCAGCGACGCCGCGTGAGCGATGAAGTATTTCGGTATGTAAAGCTCTATCAGCAGGGAAGAAAATGACGGTACCTGACTAAGAAGCACCGGCTAAATACGTGCCAGCAGCCGCGGTAATACGTATGGTGCAAGCGTTATCCGGATTTACTGGGTGTAAAGGGAGCGTAGACGGAGTGGCAAGTCTGATGTGAAAACCCGGGGCTCAACCCCGGGACTGCATTGGAAACTGTCAATCTAGAGTACCGGAGAGGTAAGCGGAATTCCTAGTGTAGCGGTGAAATGCGTAGATATTAGGAGGAACACCAGTGGCGAAGGCGGCTTACTGGACGGTAACTGACGTTGAGGCTCGAAAGCGTGGGGAGCAAACAGGATTAGATACCCT
+
FGGGGGGGGFGGGGGGGGGG,@FGGGGGGGGGGGGGGG@FGDGEGGCFEEGGFFF7FGFGGGGGGGGGGGGGG?E@FFGGEFGFFGGGGGGGGGGGGGGGGGGEGGDCFGGFGGDGGGCFDAFG;GGG9DDG+FDFGGGFGGG>GGCEGGEFGFFGFFGF0;C:FGGGFGEGDF::<?<?021EGGGFFC<FGGFGGEGFFGGGGGEGGEFGFFGGGGGFFGFF>36ACGGDFF8CF5>CC6GGGGEGEGGGFACGGCFCFFFFGC9,<8:F6GF@6?8GGGGGF7FGGDGGGGFGFEFAGCGGEGECGFFGGDGGEGFAFGGGGCFFFCFD@FE6-FFC,GGDGDDGGFDECFFGGFEGGGGGFGGGGGGDGFG@FGGGFCGGGGGGGFGGGGGFFGGGGGGGGGGGGFFCCCCC
@GSLB 456
TGGGGAATATTGCACAATGGGGGAAACCCTGATGCAGCGACGCCGCGTGAGCGATGAAGTATTTCGGTATGTAAAGCTCTATCAGCAGGGAAGAAAATGACGGTACCTGACTAAGAAGCACCGGCTAAATACGTGCCAGCAGCCGCGGTAATACGTATGGTGCAAGCGTTATCCGGATTTACTGGGTGTAAAGGGAGCGTAGACGGAGTGGCAAGTCTGATGTGAAAACCCGGGGCTCAACCCCGGGACTGCATTGGAAACTGTCAATCTAGAGTACCGGAGAGGTAAGCGGAATTCCTAGTGTAGCGGTGAAATGCGTAGATATTAGGAGGAACACCAGTGGCGAAGGCGGCTTACTGGACGGTAACTGACGTTGAGGCTCGAAAGCGTGGGGAGCAAACAGGATTAGATACCCT
+
FGGGGGGGGGGGGGGGGGGGGGGGGGGGGGGGGGGGGGGGGGGGGGGGGGGGGGGGGGGGFGGGGGGGGGGGGGGFGGGGGGGGGGGGGGGGGGGGGGGGGGGGGGGGGGGGGGCGGGGGGGGGGGGGGGGGFG@FGGGGGGGGGGGG6GG@GGGGGGGGGFGGFFGGGGGGGGGGGGGGGGGGGGGD=GGGGGGGGGGGGGGGGGFEGGGGGFGGGGGGGGGGGGGGGGGGGGGGGGGGGGGGGGFFGGGGGGGGGGGGGGGFGGGGFFDFGGGGGGGGFECGGGGGGGGFGGGGGGGGGGGGGGGGGGGGGGFEGGFFGGGGGGGGGCGGGGGGGGGGGCGEGGGGGGGE9GGGGGGGGGGGFFGGGGGGGGGGFGFFGEGGGGGGGGGGGGGGGGGGGGGGGGGGGGGCCCCC
@GSLB 51736
TGGGGAATATTGCACAATGGGGGAAACCCTGATGCAGCGACGCCGCGTGAAGGAAGAAGTATCTCGGTATGTAAACTTCTATCAGCAGGGAAGATAGTGACGGTACCTGACTAAGAAGCCCCGGCTAACTACGTGCCAGCAGCCGCGGTAATACGTAGGGGGCAAGCGTTATCCGGATTTACTGGGTGTAAAGGGAGCGTAGACGGACTGGCAAGTCTGATGTGAAAGGCGGGGGCTCAACCCCTGGACTGCATTGGAAACTGTTAGTCTTGAGTGCCGGAGAGGTAAGCGGAATTCCTAGTGTAGCGGTGAAATGCGTAGATATTAGGAGGAACACCAGTGGCGAAGGCGGCTTACTGGACGGTAACTGACGTTGAGGCTCGAAAGCGTGGGGAGCAAACAGGATTAGATACCCT
+
FGGGG@EGGGGGFGGGFGG8CFGGGGGGGGGGGGGGGFDGGGGGGGGEGGGGGGGFFCFGGGAEFGGGGGGGGGGGGGGGGGGGGGAFGDGGGGGGFFFGGGGGGGGGGGGGGGDFGGGGGE7F@@GGG<G@8)GGGGGGGG@GFEGGGGGGGGGFFGGGGDEEGGCGGG:FGFGGEGGCGG>GFGGGFFFFGGGGGGGGGGE7FGGGGGGGG6BAFFCGGFGGGGGGGGGGCEGGFFFFFCEFFGGFFCGGGGGGGFGGFFGFFFFGGEFCFGGGGEGGGGGGGECGGC<FFGGFFECEA9EEGGGGGGGFGGGG?GGGGGGGGGGGGFGEEGGGFFGGGGGGGGGGGGGGFGGGGGGGGGGGGGGGGGGGGGGGGGGFDCGGGGGGGGGGGGGGGGGGGGGGGGGGGGGCCCCC
@GSLB 69711
TGGGGAATATTGCACACTGGGGGAAACCCTGATGCAGCGACGCCGCGTGAGCGAAGAAGTATTTCGGTATGTAAAGCTCTATCAGCGGGGAAGAAGAAATGACGGTACCTGACTTAGAAGCCCCGGCTAACTACGTGCCAGCAGCCGCGGTAATACGTAGGGGGCAAGCGTTATCCGGATTTACTGGGGGTAAAGGGAGCGTAGACGGTTTTGCAAGTCGGAAGTGAAAGCCCGGGGCTTAACCTCTGGAGTGCTTTGGAAACTGGTCATCTAGAGTGTCGGAGGGGTAAGTGGAATTCCTTGTGTAGCGGTGATATGCGTAGATATTAGGAGGAACACCAGTGGCGAAGGCGGCTTACTGGACGATAACTGACGCTGAGGCTCGAAAGCGTGGGGAGCAAACAGGATTAGATACCCT
+
F,<FEGGGGGG<FFGG,C<FEEGGFGF,CCFGAFFGGG@6@FE@FGEFFGD,CCFFGGD<,5EFAFG48<BEFGFFGFGGAFAE,<FEDFFGCFGGGGFFGDG738>3C9FBAG,@FDFGG8+@BC7@<F8>AFB8,D7C<CFFGAF*FD:BFGGG@28=FCFGEGFF@G386CE7?FEEFCC#<7F<#F=GF8F4:;4#;A8:<4<,D?;@26<5EC6/EB;=:FFD:B>@@+GGGFGD>D6D6,,>,,,,E@DDD9F9DB8DB5DBC9FB<FFCF7FBF7DD4,C,CC9GGGFE@FEFB9GGGFEGGGFFF<7GEGGGGE9DGGFCFFGFFGGGFF8GGGGCGGF@GFECGGGFCGGGFF<D6,GGGDGGGF8GGGF:FFCCGFGGDF7FGFEDGGFEFFGFEFDGFFFEGCCCCC
@GSLB 459
TGGGGAATATTGCACAATGGGGGAAACCCTGATGCAGCGACGCCGCGTGAGCGAAGAAGTATTTCGGTATGTAAAGCTCTATCAGCAGGGAAGATAATGACGGTACCTGACTAAGAAGCACCGGCTAAATACGTGCCAGCAGCCGCGGTAATACGTATGGTGCAAGCGTTATCCGGATTTACTGGGTGTAACGGGTGCGTAGGTGGTATGGCAATTCAGAAGTGAAAGGCTGGGGCTCAACCCCGGGACTGCTTTTGAAACTGTCAAACTAGAGTACAGGAGAGGAAAGCGGAATTCCTAGTGTAGCGGTGAAATGCGTAGATATTAGGAGGAACACCAGTGGCGAAGGCGGCTTTCTGGACTGAAACTGACACTGAGGCACGAAAGCGTGGGGAGCAAACAGGATTAGATACCCT
+
GGGGGCFGGGGGGGGGGGGGDFDGBCF<FGGGGGGGGGGGEGGGGG>FG,BFGGE7B<EE9FFFGGGGGGGFGGE9,5BFCGFC9<EFGGGFGGGGGGGFGGDGGGDDGGEBF,DFGG83,B7CE>:FFGGG7F8DFFGGGGGGDGGGCCCC<EF4F;FF-DCFF/FGGE@EFGE#=;CFEFFCE<F(#GG&FGF=CBFBEC83DF:C8FG9E<'GG<FGC=;EC>C::@<FGFCE3FCFCFE:B<FDCCFDCF?EGGF=<<<&CEFEC?@<FFEFFDEECCF9DBGCDGGGFF?E,=GEDGEGDGCGGGFACF?C7EFE@DEB@FFGGGGGGGFF98GEGGGFGEFCGGFGFFF9GFGGFE<FC@FAAGGFFFGFFGEEF7FFECCEGGGGGGGGGGGGGGGGFC,GFE<@CCCC
@GSLB 110868
TGGGGAATATTGCACAATGGGGGAAACCCTGATGCAGCAACGCCGCGTGAGTGAAGAAGTATTTCGGTATGTAAAGCTCTATCAGCAGGAAAGAAAATGACGGTACCTGACTAAGAAGCCCCGGCTAACTACGTGCCAGCAGCCGCGGTAATACGTAGGGGGCAAGCGTTATCCGGATTTACTGGGTGTAAAGGGAGCGTAGACGGTTTTGCAAGTCTGAAGTGAAAGCCCGGGGCTTAACTCCGGGACTGCTTTGGAAACTGTAGAACTAGAGTGCAGGAGAGGTAAGTGGAATTCCTAGTGTAGCGGTGAAATGCGTAGATATTAGGAGGAACACCAGTGGCGAAGGCGGCTTTCTGGACTGAAACTGACACTGAGGCACGAAAGCGTGGGGAGCAAACAGGATTAGATACCCT
+
GGGGGGGGDGGGGGGGGFFCFGEGGGGFGGGGGGFGGGGGGGGGGGGGGGGGGEGFFFGGGGGGGGGFDFFGGGGGGGGGEFGGGGGGGGEFCFGFGGGGGGDFGDGFGGFGGGGGGGGGG>GGEECGGGGGGGCGFG<FGDFGGGEG?EF@FFCGGGGGFFGEGFFG>FDFEGGGGGGGGGGGGG@FGGGGGGGDGGGEGGDCGGFGGGGGFFGGGGGGGGGGGGGGGGGGGFFFFGAFEFGGFEGFGFGGFGGGGFEGGGGFGGFFFGGGDGFGGGGGGGGGGCFFGGGGGGGGFFE9FEDGEDGGGGGGFGGFFGGGGGGGGGGGFGCGGGGGGGGGGGGGGGGEGGGGGGGGGGGGGGGGGGGGGGGDFGDGGGGGFGGGGGDGGGGGGGGGGGGGFGGGGGGGGGGCCCCC
@GSLB 461
TGGGGAATATTGGGCAATGGGGGGAACCCTGACCCAGCAACGCCGCGTGGAGGAAGAAGGTTTTCGGATCGTAAACTCCTGTCCTTGGAGACGAGTGGAAGACGGTATCCAAGGGGGAAGCCCCGGCTAACTACGTGCCAGCAGCCGCGGTAATACGTAGGGGGCAAGCGTTGTCCGGAATAATTGGGCGTAAAGGGCGCGTAGGCGGCTCGGTAAGTCTGGAGTGAAAGTCCTGCTTTTAAGGTGGGAATTGCTTTGGATACTGTCGGGCTTGAGTGCAGGAGAGGTTAGTGGAATTCCCAGTGTAGCGGTGAAATGCGTAGAGATTGGGAGGAACACCAGTGGCGAAGGCGACTAACTGGACTGTAACTGACGTTGAGGCTCGAAAGCGTGGGGAGCAAACAGGATTAGATACCCT
+
FGGFFGGGGGGGGGGGGGGFGGGGGGGGGGGGGGGGGGGGGGGGGGGGGGGGGGGGGGGGGGGGGGGGDGGGFGGGGGGGGGGGGGFGGGGGGGEGGGCDGGGGDGGFFFFGCGGGGGE@FFFGG@FGGGGFGGDGFFGG?@EEEFGGGGGGGGGGGGCGE>E:EEFGGGGD5CCGEGGGGCGGGGGFGGFGGGGGEEGGGEEEDGGFCGEGFEFFGFFGGGG+5FEFEFCFGGGGGGDGFFGGFGGGDCCFGGGGGGGFGGFFC<CGGGFEGGFGFA<FGFCGGGGGFDCGGFFF?FE,,GE@FECGGCGEGFCGGGGGGGGGGGGGEEAGGFFF@FCGGGGEGCGEEGCGGGFDGGF,GGGDEFGFE>GGGGGGCGGGGGGCGGEF@7GGGGGGGGGGGGGGGE9FFCGF<CCCCC
@GSLB 99276
TGGGGAATATTGGGCAATGGGCGAAAGCCTGACCCAGCAACGCCGCGTGAGGGAAGAAGGGTTTCGGCTCGTAAACCTCTGTCCTCTGGGACGAAGGAAGTGGCGGTACCATAGGAGGAAGCCCCGGCTAACTACGTGCCAGCAGCCGCGGTAATACGTAGGGGGCGAGCGTTGTCCGGAATGATTGGGCGTAAAGGGCGCGTAGGCGGCCTGCTAAGGCTGGAGTGAAAGTCCTGCTTTCAAGGTGGGAATTGCGTTGGATACTGGTGGGCTGGAGTGCAGGAGAGGAAAGCGGAATTACCGGTGTAGCGGTGAAATGCGTAGAGATCTGTAGGAACACCAGGGGCGAAGGCGGCTTTCTGGACTGAAACTGACGCTGAGGCGCGAAAGCGGGGGGAGCAAACAGGATTAGATACCCT
+
FF,CFGG<FGAFG8<EFGFFGGGG+FGGGG88<@FGGG-CECFGGDGCCGGGDCCE<FGGGG8EGEEEGG74BFFF8EGGGGC<F,?E<AFGE:F+=ECBF,A@@FGEGFGF,,F9F7:FF?,+>::F*83FF;@@F8FE,:F,,<D*1*:*=7B,3CC9<<F*C7:)8?C;+7;8<C5-:FEF7@C<8.-9B<CCB='=EGE:EEFCF-:*89C<<<9AGFA#FFF9F21:>EG1<1FGEEDFFA@CA=FCF<F4FD<8F@<FFFE=@3,:8GF<FA1A9FFC=8,:+8+@GGFFCCF@8+,FC+CCGGGGGGFCGGGGGGF@,CEEC,C<?<EBEFDGF<CBCF7GEGFCF<FCDFDDFEEC,<FDFFGFC@GF<FB,+::6@EC7:@+@+GGFCE@@CFE;,FCGAFGCGFCCCCC
@GSLB 111510
TGAGGAATATTGGTCAATGGGCGGGAGCCTGAACCAGCCAAGTAGCGTGAAGGATGACTGCCCTATGGGTTGTAAACTTCTTTTATAAAGGAATAAAGTCGGGTATGCATACCCGTTTGCATGTACTTTATGAATAAGGATCGGCTAACTCCGTGCCAGCAGCCGCGGTAATACGGAGGATCCGAGCGTTATCCGGATTTATTGGGTTTAAAGGGAGCGTAGATGGATGTTTAAGTCAGTTGTGAAAGTTTGCGGCTCAACCGTAAAATTGCAGTTGATACTGGATATCTTGAGTGCAGTTGAGGCAGGCGGAATTCGTGGTGTAGCGGTGAAATGCTTAGATATCACGAAGAACTCCGATTGCGAAGGCAGCCTGCTAAGCTGCAACTGACATTGAGGCTCGAAAGTGTGGGTATCAAACAGGATTAGATACCCT
+
EGFGGGGGGGGGGGGGGGGGGGGGGGGGGGGGGGGGGGGG<FGGGGGGGGGGGGGGGGGGGGGGGGGGG@FGGGGGGGGFEGGGGGGGGGGGGFGGFFGGGGGGGGGGGGGGGDGGFCGGGGGGGGGGGGGGGFGGGAFGFFFFFGGGGGGGEGGGFAFGGGFGEDGFCEEGCFGEGGGGGGGGGGGGGGGFGFGGECFG:FCGGGGGGGGGGGGGGGGGGGEGFGFEFFFGGGGGFC<GEGGEBGFGGGGGGGFGEGGGFFGGGGGGGGGGGGGGGGGEDFFA<GFFGFF?FEFFFAFEGGGGGGGGGGGGGFGGGGGGGGGGGGDGGGGGGGGGGFFGGFFGFCDDFFCGGEGEFGGECGGGGGGGGGGGFGGGFGGGGGGGFFGFCGGGF?GGGGGGGGGGGFGGGGGGGGF9GGGF9GFF<EGGGGGCCCCC
@GSLB 55648
TGGGGAATATTGGGCAATGGGCGCAAGCCTGACCCAGCAACGCCGCGTGAAGGAAGAAGGCTTTCAGGTTGTAAACTTCTTTTGTCGGGGACGGGTGGAAGACGGTACCTGGCGAATAAGCCACGGCTAACTACGTGCCAGCAGCCGCGGGAATACGTAGGTGGCAAGCGTTGTCCGGATTTACTGGGTGTAAAGGGCGTGTAGCCGGGAAGGCAAGTCAGATGTGAAATCCACGGGCTTAACTCGTGAACTGCATTTGAAACTACTTTTCTTGAGTATCGGAGGGGCAATCGGAATTCCTAGCGTAGCGGTGAAATGCGTAGATATTAGGAGGAACACCAGTGGCGAAGGCGACTTACTGGACTGCTACTGACACTGAGGCACGAAAGCGTGGGGAGCAAACAGGATTAGATACCCT
+
GGGGGGGGGGGGGGGGGGGGGGGGGGGGGGGGGGGGGGGGGGGGGGGGGGGGGGGFGGGGGGGGGGGGGGGGGGGGGGGGGGGGGGGGGGGGGGGGGGFGGGGGGGGGFGGGFGGGGGGGGGEGGGGGGGGGGGG@>GGGG@@GGGG>G?%FDGGGGC:FEGGGGGGGGGGGDGGGGGFGGFGFGGGGGGGGGGGGGGGGGGGGGGGGEGGGGGGGGGGGGGGGGGGGGGGGGFGGGGFGGGGGGGGGFGGFGGGGGGGFGFF=FGEGGGGGF?FGECFGEFCGGFF7F:CCFGGGGGGGGGF>FFC7FFFGGGGGGGGGGGGGGGFGGGGFGGGGGGGGGGGGGGGGGGDDGGDFDGGGGGGGGGGGGGGGGGGGGGGGGGGGGGGGGGGGGGGGGGGGGGGGGGGGGGGGGCCCCC
@GSLB 465
TGGGGAATATTGCACAATGGGGGAAACCCTGATGCAGCAACGCCGCGTGAGTGATGACGGCCTTCGGGTTGTAAAGCTCTGTCTTCAGGGACGATAATGACGGTACCTGAGGAGGAAGCCACGGCTAACTACGTGCCAGCAGCCGCGGTAATACGTAGGTGGCGGGCGTTGTCCGGATTTACTGGGCGTAAAGGGAGCGTAGGCGGACTTTTAAGTGAGATGTGAAATACCCGGGCTCAACTTGGGTGCTGCATTTCAAACTGGAAGTCTAGAGTGCAGGAGAGGAGAATGGAATTCCTAGGGTAGCGGTGAAATGCGTAGAGATTAGGAAGAACACCAGTGGCGAAGGAGATTCTCTGGACTGTAACTGACGCTGAGGCTCGAAAGCGTGGGGAGCAAACAGGATTAGATACCCT
+
FFGGGGGGGGGGFGGGGCGGGGGGGGCCGFGGGGGGGGGGGGF@FDGGGGGGGGFGGGGGDGGGGFGGDGGGGGGA,,?EE@F9FGGGGGGGGGGGGGGGGGGE<FGFFGGDFGECFDFFFGGGGGG<FGCEGAFG?FGG/<F7@FEEEGGGGGC<FFG;?F7=#4=FCFD:F>FGGGDGGG@EE-F>EEGGGFG?GE:<GGDC@8D:CFFF>CC/AGF/FFEFEC9CCFFCCEGGFFFC-DD7GGGGGGGFCFGFGF-F5:FFGFGG@2<F9FE>=9CFFG:FGC@9,FFFGEGFFCB,9,:FE@,F9D9F?=,77FC,FEFBE9EC,FFDEDFFFFGGGF7CA<CC<,GGFCEGGFFEDGGGGFEGEGEFE<GCGF>FF6<FGEGGGGGGFGGGGGFGGFEF,FE@GGFCCCCC
@GSLB 70630
TGGGGGATATTGCACAATGGGGGAAACCCTGATGCAGCGACGCCGCGTGGGGGAAGAAGGTTTTCGGATTGTAAACTTCTGTCGTTAGGGACGATAATGACGGTACCTAACAAGAAAGCACCGGCTAACTACGTGCCAGCAGCCGCGGTAATACGTAGGGGGCAAGCGTGGTCCGGAATAATTGGGCGTAAAGGGCGCGTAGGCGGCTCGGTAAGGCTGGAGTGAAAGCCCTGCTTTTAAGGTGGGAATTGCTTTGGATACTGGCGGTCTTGAGTGCAGGAGAGGTTAGTGGAAGTCCCAGTGTAGCGGTGAAATGCGTAGAGATTGGGAGGAACACCAGTGGCGAAGGCGACTAACTGGACTGTAACTGACGCTGAGGCTCGAAAGTGTGGGGAGCAAACAGGATTAGATATCCT
+
,;C<CEGGCFEFGGGFFFF8D:FFEG@FGFGGGG9FFG:CFBE@FGGE7:+@7FFFGGGG4BFGGGGCE+EFGGGGC,BEFG9=DC4BDFF<FE>:>FFFFC=>7BDAFGGCF8,3F>F<FF:FF*8@3>;D>3DFFDG*,8>,=@<F6C=6<?8-<:CFB?/;EC943#/42,0?C;8@<3<CFF@C::,7C;895E?C9CC7:C::-EGDG,<&,FCF/FDC>@D:++EF>3/,8<,DF><F<F?68$FC886CG@9FC84++<<?ECFA=,8GGGF4,DA=,4,9CGFEC?:EF?B,FFGGGFCGDGGFGGCGGGFAC4,GFFGGGGFACEFEGGGFC@:GF@EEFFFC@;,<GGF@,GF@9FGGEDFCCF8GGEFC,GGGFFGEDGGFC,AFE9GFGGGGGGGGFDCC<CCC
@GSLB 467
TGGGGAATATTGCACAATGGGGGAAACCCTGATGCAGCGACGCCGCGTGGAGGAAGAAGGTCTTCGGATTGTAAACTCCTGTTGTTGAGGAAGATAATGACGGTACTCAACAAGGAAGTGACGGCTAACTACGTGCCAGCAGCCGCGGTAAAACGTAGGTCACAAGCGTTGTCCGGAATTACTGGGTGTAAAGGGAGCGCAGGCGGGAGAACAAGTTGGAAGTGAAATCCATGGGCTCAATCCATGAACTGCTTTCAAAACTGCTTTTCTTGAGTAGTGCAGAGGTAGGCGGAATTCCCGGTGTAGCGGTGGAATGCGTAGATATCGGGAGGAACACCAGTGGCGAAGGCGGCCTACTGGGCACCAACTGACGCTGAGGCTCGAAAGTGTGGGTAGCAAACAGGATTAGATACCCT
+
[truncated: 41,544,597 more chars]
