# Supplementary material for: Compositional distinction of gut microbiota between Han Chinese and Tibetan populations with liver cirrhosis
Source: PeerJ. 2021 Sep 15;9:e12142. doi: 10.7717/peerj.12142 (PMC8449536; doi:10.7717/peerj.12142)
Supplement: Supplemental Information 17 [file peerj-09-12142-s017.zip › TLC7.clean.fastq]

@GSJM 1
TAGGGAATATTGCACAATGGGGGAAACCCTGATGCAGCGACGCCGCGTGCATGAAGAAGTATTTCGGTATGTAAAGCTCTATCAGCAGGGAAGAAGAAATGACGGTACCTGACTAAGAAGCCCCGGCTAACTACGTGCCAGCAGCCGCGGTAATACGTAGGGGGCAAGCGTTATCCGGATTTACTGGGTGTAAAGGGAGCGCAGGCGGCATGATAAGTCTGATGTGAAAACCCAAGGCTCAACCATGGGACTGCATTGGAAACTGTCGTGCTGGAGTGTCGGAGAGGTAAGCGGAATTCCTAGTGTAGCGGTGAAATGCGTAGATATTAGGAGGAACACAAGTGGCGAAGGCGGCTTACTGGACGATGACTGACGCCGAGGATCGAAAGCGTGGGGAGCAAACAGGATTAGATACCCG
+
FGFGGGGGGGGGGGGGGGGGGGGGGGGGGGGGGGGGGGFGGGGGGC7F+,,,<,,9?,CE9EFFF87B<C,CC<EAA?EF,@E9,,,,++=8FGGGFGGGGC?++B+@BA,,:B,:,,5,83BCE7>>7,DD9=+B,>DFDFD,@BCE78@C;9;FF?>D8<FDE>F7?@9<2=*?C77<=C2),>:+CBF:AFGE8><@;EE>*3<?:</@;FCAF<C7CCEGCGGC@)7@/EA@:8-;CF>F@GAD5C5D>8D98GFDCC:8@3<BBA4=8FDB.?28CFEGFFE:BFB?EBAB,B,?,FF=>7B:FEE<GFF@,@,E?EFE@:,,EEFFFGGGEC6,E@7C@,EFFC:7FC<9<F@,CEC,;6,,F,:C@+BC7FFB;,<CGFFC@+@-GFGFFE8FGEGFFGFFADGGGCCBA-
@GSJM 2
TGGGGAATATTGCACAATGGGCGAAAGCCTGATGCAGCAACGCCGCGTGAGGGAAGACGGTTTTCGGTTTGTAAACCTCTGTTTTCGGTGACGAACAAATGTCGGTAACCGAGTAGGAAGCCACGGCTAACTACGTGCCAGCACCCGCGCTAATACGTAGGTGGCCAGCGTTATCCGGAATTACTGGGTGTAAAGGGAGCGCAGGGGGGATAGCAAGTCAGATGTGAAAACTATGGGAGCAACCCATAAACTGCAGGTGAAACTGTTATACTTGAGGGGAGAAGAGGCAAGCGGAATTCCGAGTGTAGCGGTGAAATGCGTAGATATACGGAGGAACACCAGTGGCGAAGGCGGCTTGCTGGGCTCTAACTGACGCTGAGGATCGAAAGTGTGGGGAGCAAACAGGATTAGATACCCG
+
FGFCFCFGDFGGGGGGGGGGFGGGGGGFGGGGGGGGGGGGGGGGGFCF7,,,B,:C,C==FGGFC77,8=+BE,CCFEFF=FEFGFC@=CCFEGGGGFFFG,5,4@=+C,:+8B,:,,,8F,,@F@DF+,:3,3883+5>@FA,5:@:**>**?BE:3,@*CFCC,3*84<:+<,>187<;C:3C=5453=2@@F;7.1(,8C13#:>E@CC,7;4>93,@,8=A@@FGGFF@FB,:,,+B8,,37,9FC,8DDA6,9DDEB,A?,,C,,CA,EDB,:=BC,FFGGF+FBC4ACF?7F++4,EA@7C=7EDFFFB?,F,C,4FC,B,,6FCDEGFE,FC8C8,@:,@EF:C7GGE<CEC<CC,,,,,EC,7EF>GFAFFF;,<CGGFEB,BFEFFEE@8EFFGGFFE<GFEFFA8AA-
@GSJM 70559
TGAGGAATATTGGTCAATGGGCGAGAGCCTGAACCAGCCAAGTAGCGTGCAGGATGACGGCCCTATGGGTTGTAAACTGCTTTTATAAGGGAATAAAGTGAGTCTCGTGAGACTTTTTGCATGTACCTTATGAATAAGGACCGGCTAATTCCGTGCCAGCAGCCGCGGTAATACGGAAGGTCCGGGCGTTATCCGGATTTATTGGGTTTAAAGGGAGCGTAGGCCGGAGATTAAGCGTGTTGTGAAATGTAGACGCTCAACGTCTGCACTGCAGCGCGAACTGGTTTCCTTGAGTACGCACAAAGTGGGCGGAATTCGTGGTGTAGCGGTGAAATGCTTAGATATCACGAAGAACTCCGATTGCGAAGGCAGCTCACTGGAGCGCAACTGACGCTGAAGCTCGAAAGTGCGGGTATCGAACAGGATTAGATACCCT
+
ECFFFEGDGGGGEEFFGFG8FEFG7@CGGGFGFDFEGGGGGGGGGFGGGGGGGGFFGAEGGC7FFDEECFE7FEFGDFGGGD<ECEFF9FFFFFFEF<,??DF,A9FGGFDC9?,C9EFFGGFGG9@<F,CFG?FBFC9A?7@=@FFGGGGGFGGG7B8DCFGGCCFGG>F@=FGD*>C0DG1BFGEGFFDCFGFECBF:FGGGGG1&C:C<C?ABF;GEEEC=8EFEG9CGGC>CCCECGFCGFFB??EFCCGC7GFFF@?EFGGGG?FCCFA:DC?DDGGGFCD:FF,CFGGGGEFCGFCEFF:FB7FCFGEF:+DB9FEGEGGDGGFGFGGFE9GGGGGFA66DCGFCGFFF7FC68@,GFFFAGGGGGGGGFFGGGEEFF6<C7BC67E,CEEFGGGGGGGGGGF+GGGGFGGGGFEFFFAFFGGGFCCCCC
@GSJM 4
TGAGGAATATTGGTCAATGGACGAGAGTCTGAACCAGCCAAGTAGCGTGAAGGATGACTGCCCTATGGGTTGTAAACTTCTTTTATATGGGAATAAAGTTTTCCACGTGTGGAATTTTGTATGTACCATATGAATAAGGATCGGCTAACTCCGTGCCAGCAGCCGCGGTAATACGGAGGATCCGAGCGTTATCCGGATTTATTGGGTTTAAAGTGAGCGTAGGTGGACAGTTAAGTCAGTTGTGAACGTTTGCGGCTCAACCGTAAAATTGCAGTTGATACTGGCTGTCTTGAGTACAGGAGAGGTGGGCGGAATTCGTGGTGTAGCGGTGAAATGCTTAGATATCACGAAGAACTCCGATTGCGAAGGCAGCTCACTGGACTGCAACTGACACTGATGCTCGAAAGTGTGGGTATCAAACAGGATTAGATACCCG
+
FGGGG,CEFFGGGGGGGGGGGGGGGGGGGGGGFFGGGGGGGF@FCF7BF7F9DCDFG9DGCGACEGGFGEFGGFF?FGGGGFGAEE<EFGGGCDGGFGFFEF<FCFDA8B<@<,EGDGGGFAFGGDE9AFFDDFFDFGGGFFFDGGGGGGDDGGGGGFG7CFFA<C?GFGBE9>FFGFFCE@DGCGEG=CDFC*@=:>>#FFGFDFFF:GCFC)>;ECE=CFG;:>3<@CBF@CF5:9>;FFFGFF1DEFCBCFB217GGGGF9GGGFGEFF>EBAD+9GGGFF=,GGFFF?DB,FFE@,F=EB+?>+DGGGGGGGGGGFGGEEEBFEGGGFEA,GCFFFF@AA:,A7AGF<GECCFCFGGDGGGGGGGGGGGGGGGDFGGFCC9CGFFGGFCFC8GGDGGGGGGGE@BDGDFCGGGGGGGGDGE<FCEE88,<A-
@GSJM 80026
TGGGGAATATTGCACAATGGGCGCAAGCCTGATGCAGCGACGCCGCGTGCGGGATGACGGCCTTCGGGTTGTAAACCGCTTTTGATCGGGAGCAAGCCTTCGGGTGAGTGTACCTTTCGAATAAGCACCGGCTAACTACGTGCCAGCAGCCGCGGTAATACGTAGGGTGCAAGCGTTATCCGGAATTATTGGGCGTAAAGGGCTCGTAGGCGGTTCGTCGCGTCCGGTGTGAAAGTCCATCGCTTAACGGTGGATCTGCGCCGGGGACGGGCGGGCTGGAGTGCGGTAGGGGAGACTGGAATTCCCGGTGTAACGGTGGAATGTGTAGATATCGGGAAGAACACCAATGGCGAAGGCAGGTCTCTGGGCCGTTACTGACGCTGAGGAGCGAAAGCGTGGGGAGCGAACAGGATTAGATACCCT
+
EFG<E:BFGGGFGGGGGGGFGGGGGGGCEFFGGGGGGGGG7FEGGGGGGGGGGCDEECFGEDECGGFCFGGGGGABFGDGDGGGGGGGGGGGGGGGGFF9FFEGGCFCA=FGGGG9FGGFGGGGGGG@FG*<<FGFGCBFCEEG9FGGFG8=CCEFCFGCCF?:FBC,CCGFFFGC/E8?CAC60&8A<GCGF0>CCE@:<:>>FG5?EG/8E*?:::>>3>GE?:E<?852C9C?9EFFCDECCEF<FDCFG5+3CF7?CGF>C#EFGGF@C@,:B,F@+CGEGGF8GCCEAE<9EGCGF@@:F:FFGC@+EFEE,FFC=?E,FAFEDF7GGEFFGDFGGFCC,E7GGGFFF@FF8GGGEC,GGEEGFCGEEGEGGGGGFED8GFGGGGGGGGGGGGGGGDGGGGGGGGGGGGGGFFCCCCC
@GSJM 66562
TGGGGGATATTGCACAATGGGCGCAAGCCTGATGCAGCGACGCCGCGTGCGGGATGACGGCCTTCGGGTTGTAAACCGCTTTTGATCGGGAGCAAGCCTTCGGGTGAGCGTACCTTTCGAATAAGCACCGGCTAACTACGTGCCAGCAGCCGCGGTAATACGTAGGGTGCAAGCGTTATCCGGAATTATTGGGCGTAAAGGGCTCGTAGGCGGTTCGTCGCGTCCGGTGTGAAAGTCCATCGCTTAACGGTGGATCTGCGCCGGGTACGGGCGGGCTGGAGTGCGGTAGGGGAGACTGGAATTCCCGGTGTAACGGTGGAAGGTGTAGATATCGGGAAGAACACCAATGGCGAAGGCAGGTCTCTGGGCCGTTACTGACGCTGAGGAGCGAAAGCGTGGGGAGCGAACAGGATTAGATACCCT
+
EF8CC@CEGGG,E,EA<ECC@8F+CF+<CEFGGFGGGDFGGG7F7+=C+?CFG=FFCECGGCEFGGEEGDG@FFG9BF@BGFFAB,?@7+@+@7FGD<DFF<@FG+@F8FCGGGGA9CFGDAD9DF9:F*:CG+@FGGGCFGGGG?@8FG@*<FG@7C9<>C5:DEG.E9<7:8CEECG8988C+0?FEF:6E5<CEDCE?C::D@CCECEEGCEE:/;C7::5CCC?E++B2B=ACG<#:3?<:C=:FCCFGCC<FCEC/GFCEDEGGGG;B:FF%GG;GFEFGGGGEFFF<F?<9GGF<F@7F7FGGCFEE7GFFFF<?,FFFFEC>::7GGFEDEGCDEE<C@CDEC<FFFEGGGGGGGGGEGEG@GGF@FEGGEGGFFFGGGGGFDDGGGGGCGGFCCGGGGFGGGGFAGFGGFCCCCC
@GSJM 7
TGGGGAATATTGCACAATGGGCGAAAGCCTGATGCAGCAACGCCGCGTGAAGGAAGAAGGTCTTCGGATCGTAAACTTCTGTCCTTGGGGAAGATAATGACGGTACCCTTGGAGGAAGCCCCGGCTAACTACGTGCCAGCAGCCGCGGTAATACGTAGGGGACAAGCGTTATCCGGAATTATTGGGTGTAAAGAGTGCGTAGGTGGTTACCTAAGCAGGGGGGGAAAGGCACTGGCTTAACCAATGTCAGCCCCCTGAACTGGGTACCTTGAGTGCAGGAGAGGAAAGCGGAATCCCTAGTGTAGCGGTGAAATGCGTAGATATTAGGAGGAACACCAGTGGCGAAGGCGACTTACTGGACTGCTACTGACACTGAGGCACGAAAGCGTGGGGAGCAAACAGGATTAGATACCCT
+
GAFGGGGDFGGGGGGGC<CFFGCECFG<EFGFFG<FGGGFGGG7FGEFCFFGCFFFGF@FFGGGGFGGCFG@FFGCA9FFGE,?E9<FDEGGGGCFGCF<BGGEG@FEA<<E8DCFEA>B<@FGGCE@FECFC,BFGFFD,3:CFFEG:/>FCCF+.@FGG;+7E>FDE@C:E@=FCGG@FF/G8F:F;CGF<<CFFGG;CB9?EGGGGFE;<-9<EF@D,;)49FCCCE0B=F6399DEFF@F:FFB9A:FCEGGGF4,=CAF>,<DEGF<A4A9-5C=B>C3GDECFE9<=:,DCB,GGGGC7@BC,B6C@4+49E9FAGGGGFCEE,FFFCAGGGGGGGDFEFB::<EE<,,FFCC<<E9EDGGFC6;,EFE<F:CC@E68,6:FEB,<DGGFAGFGGEEGEC9FF@6CC@A
@GSJM 8
TGAGGAATATTGGTCAATGGCCGAGAGGCTGAACCAGCCAAGTCGCGTGAAGGAAGAAGGATCTATGGTTTGTAAACTTCTTTTATAGGGGAATAAAGTGGAGGACGTGTCCTTTTTTGTATGTACCCTATGAATAAGCATCGGCTAACTCCGTGCCAGCAGCCGCGGTAATACGGAGGATGCGAGCGTTATCCGGATTTATTGGGTTTAAAGGGTGCGTAGGTGGTGATTTAAGTCAGCGGTGAAAGTTTGTGGCTCAACCATAAAATTGCCGTTGAAACTGGGTTACTTGAGTGTGTTTGAGGTAGGCGGAATGCGTGGTGTAGCTGTGAAATGCGTAGATATCACGCAGAACTCCGATTGCGAAGGCAGCTTACTAAACCATAACTGACACTGAAGCACGAAAGCGTGGGGATCAAACAGGATTAGATACCCT
+
FGGGGE,EAFGGFGGGDFGCFGGGCEFEECFFGGGGGGGFFGGDGGGGGCGGGGGGFGGGGGGGGGGD9<<F<FFEAFA<FFGFECFGGGG::EF,5?EFF9<B++>?FGGGCG9AFFGGGGGFGFAFGGGGGFEGG<AFAFCDGFB>>A>,BDGGDBGGGGG:7CDGCFDF9FCG>;C#GFCGCCC;<GGGC=FECGGFFCGDFFGFB>FFCBC4DC?GGGG9DF>FC?GFD<EFCEE@CD5<FAGD:F@?EGGF=3FCA68F?FDGGGF@:E:3&EDFA4;,A@,GGFE<?BAGFFEB8GFFEEGGGGGFF44+?<,4GGGGFFC,FFFEFGF@,,@,@<BFFC7GFCGGGGCDGGGGGGGGGGGGGGEGGGGEGFFFFGFAAGFE9EF<@FFGGFFFEEGGFCF>GFEGGGGGGGGGGGFE9GGGGFGCCCCC
@GSJM 56731
TAGGGAATCTTCCACAATGGACGAAAGTCTGATGGAGCAACGCCGCGTGAATGAAGAAGGCCTTCGGGTCGTAAAATTCTGTTGTCAGAGAAGAACGTGCGTGAGAGTAACTGTTCACGTATTGACGGTATCTGACCAGAAAGCCACGGCTAACTACGTGCCAGCGCCCGAGGTAATACGTAGGGGGCAAGCGTTTGCCGGAGTTATTGGGCGTAAAGGGAGCGTAGGCGGGTGATTAAGTTAGATGTGGAACCCCCGGGCTTAACTTGGGGACTGCATCTAATACTGGTTGAATTAGAGTACAGGAGAGGGAAGCGGAATTCCTAGTGTAGCGGTGAAAGGCGTAGATATTAGGAGGAACACCAGGGGCGAAGGCGGCTTTCTGGACTGACACTGACGCTGAGGCTCGAAAGCGTGGGGAGCAAACAGGATTAGATACCCT
+
CDCC:CCC<<ECEFGGFFDFF<FEEGC@F9FFGGFFGGC<EFCFGEG7FFG9EFDGFFF,CEFGGFE7FDFGGGFG<EFDGG9E<EFG<F,BFFECEFGG74BFCFEG,CEC985CFE=B,8E<,AC:FC+?,B5D,,>DFGCFBD<EGECE8D,3,+8DF:,,8:**>**>CC,,2,<=E9CE*<F@**::CF@**2,*<4**,0:<,<CFE**9:C<AF>*:*;<;@FC+#<,$FEGG7E7?43834#7>012CBB,D:F3GE:B=:2<=<,,3<?,,<DB<C,CA,,<,,<,?,GGGFE?FGEAGFGFF@FC<,ECE,BA:8GGGGGGGGGGEEF8,4@9DAFGFEEC,GEA?F?BAAEFGF@,GEFGEEEGFGFDE<9GGGGGGFFC,GGGGGGFGGGGGFE,:F@FCCEDGGGCE<D<CE@FFFGF9GFFFEB<CCC
@GSJM 60914
TGGGGAATCTTCCGCAATGGACGAAAGTCTGACGGAGCAACGCCGCGTGAGTGATGACGGCCTTCGGGTTGTAAAGCTCTGTGATCGGGGACGAATGGCTGGTATGCTAATACCATATCAGAGTGACGGTACCCGAATAGCAAGCCACGGCTAACTACGTGCCAGCAGCCGCGGTAATACGTAGGTGGCAAGCGTTGTCCGGAATTATTGGGCGTAAAGCGCGCGCAGGCGGCTTCTTAAGTCCATCTTAAAAGTGCGGGGCTTAACCCCGTGATGGGATGGAAACTGGGAGGCTGGAGTATCGGAGAGGAAAGTGGAATTCCTAGTGTAGCGGTGAAATGCGTAGAGATTAGGAAGAACACCGGTGGCGAAGGCGACTTTCTGGACGACAACTGACGCTGAGGCGCGAAAGCGTGGGGAGCAAACAGGAGTAGATACCCT
+
GFGC@@FGGGGGGCEFCFGGGGGFGGGFGGGGGDFGGGGGGGGGGGGGGGGGGGGGG9FCGGGGGGGGGGGGGGGGGGGGGGGGGGGGGGGDEFFFGFFFGGGGGGGFFGGFGAECDCA==FFFGGGGGGGGGGGCFCFFFGGGGGECFEG78?D=GGFF@FGFGCGEGGEGGBBCCFCCFCCCGGFGGFEFGGFCEG77?EEGGGGGGCFCEFFGGGGGGCEGGGGG=>FGGEEFFGCFGCGGGGGGFCGFGGGGGGGGGGGGGGGGGGG5EFGGGGGECGGFGGGGFFFFA>FFGGGEGCEGGGGGGGGGGGGGGGFFGGFFGGGGGGGEGGGFGGEDGGGGGGFGGGGGGFEGFEGGEGCGGGGGGFEECFGFFGGGGGGGGGGGGGFFGGGFGGGGDGGGGEEGGEGGGGGGGGGGGGGGFGDGFF,GGGGFCCCC@
@GSJM 78328
AAGGGAATATTGGGCAATGGGCGCAAGCCTGACCCAGCAACGCCGCGGGAGGGAAGAAGGTTTTCGGATTGTAAACCTCCGTCCTATGTGACGAAGGAAGTGACGGTAGCATAGGAGGAAGCCCCGGCTAACTACGTGCCAGCAGCCGCGGTAATACGTAGGGGGCGAGCGTTGTCCGGAATTACTGGGCGTAAAGGGTGCGTAGGCGGTTTGGTAAGTTGGATGTGAAATACCCGGGCTTAACTTGGGGGCTGCATCCAATACTGTCGGACGTGAGTGCAGGAGAGGAAAGCGGAATTCCTAGTGTAGCGGTGAAATGCGTAGATATTAGGGGGAACACCGGTGGCGAAGGCGGCTTTCTGGACTGTAACTGACGCTGAGGCACGAAAGCGTGGGGAGCAAACAGGATTAGATACCCT
+
,CEFGGG?FGFFCFGFC8C6FDEDFGGGGF,EE<FEFFFF?FFEE7F++>F:>,C7FCGG,,CEGE>FG+4CA<FGGG8FG4FGEF,BEEGGEEGEGFGGGGFFCFC++,A<,E<,F7FF=<>5>FFDGGEFCFFC<,@7FGGGG9=CBFB=<CFD9F<FFGGDGEEBC2C?C5;,<;:C58EFF>FBEEEECFDGC853CECECGDEFFFFGF99<@GFD?@CCGFEGGGGGGGFFF9CE12DGGGFEGFGGGFFFCACDGGGFGGF9D:7,:FGG@9GGFECFFFGEF?@GEGGGFFGGGAGGGGCDGGGGFGGGGGGGGGGGGGGGGFFGGGGGFFFDGEGF>GE@F@@GDDEGGGGEF9GGGFGGGGGDGGGGGGGGECFGGGGGGGGGGGGGGGGGGGGFFGFGGGGGGCCCCC
@GSJM 60318
TGGGGAATATTGCACAATGGGGGAAACCCTGATGCAGCGACGCCGCGTGAGTGAAGAAGTATTTCGGTATGTAAAGCTCTATCAGCAGGGAAGAAAATGACGGTACCTGACTAAGAAGCCCCGGCTAACTACGTGCCAGCAGCCGCGGTAATACGTAGGGGGCAAGCGTTATCCGGAATTACTGGGTGTAAAGGGTGCGTAGGTGGTATGGCAAGTCAGAAGTGAAAACCCAGGGCTTAACTCTGGGACTGCTTTTGAAACTGTCAGACTAGAGTGCAGGAGAGGTAAGCGGAATTCCTAGTGTAGCGGTGAAATGCGTAGATATTAGGAGGAACACCAGAGGCGAAGGCGACTCACTGGACTGTAACTGACGCTGAGGCTCGAAAGCGTGGGGAGCAAACAGGATTAGATACCCT
+
GGGFGGGGGGGGGGGGGGGGGCFGGGG8FGGCFGGGFGDGGGGGGDGGGGGGGGGGGFGGACGGFGGECGGGGEGGGFFFFGGGGGGGGG=4CFGGGGGGCFGGGGGGGFGGEFGGGGGFGGGE7BCFGDEGGFBGGC8D>FGGECF?CGG5FGFFGGGGGG>GGGFEGGECCFGGDFGGGGGGGGGGGFGGFGGGG>GCG>GGGGGCGGGGGFFFGCGGDGGGGGFGGGEGGGFFDEGGGFCCGDCFFCFCDGGGGGFGGGAFGFECGGFGFGGGGFFFDGGEG7EECCDFF<AGFAFCFGGGEGGGGFF9F4,BF9ADGFGGGGFCFGGGGGEF@FEF@@FD@GGF7EFEAGGGGGGGFC9GGGGGEGGGGFE8<@7GGCAFDEGEGGGGEGGGGGFEFECEFCACFFE6CCCB
@GSJM 13
TGGGGAATATTGCACAATGGGGGAAACCCTGATGCAGCGACGCCGCGTGAGTGATGAAGTATTTCGGTATGTAAAACTCTATCAGCAGGGAAGATAATGACGGTACCTGACTAAGAAGCACCGGCTAAATACGTGCCAGCAGCCGCGGTAATACGGATGGTGCAAGCGTTATCCGGATTTACTGGGTGTAAAGGGTGCGTAGGTGGTATGGCAAGTCAGAAGTGAAAGGCTGGGGCTCAACCACGGGACTGCTTTTGAAACTGTCAAACTAGAGTACAGGAGAGGAAAGCGGAATTCCTAGTGTAGCGGTGAAATGCGTAGATATTAGGAGGAACACCAGTGGCGAAGGCGGCTTTCTGGACTGAAACTGACACTGAGGCACGAAAGCGTGGGGAGCAAACAGGATTAGATACCCT
+
EFFGGGEGGGGGGGGGGGGGGGGGGGGGGGGGGGDCEGGGCGG7FGGGGGG<FFGEF<FCFGGGCFGFGFFGGGGGGGGFFAFEGGGGGGFGGGGGGGFFGGGEGGCFGF,5FGFCDFGGGG>EGEGG?@>AF>CC<DFFGGF<CGBFFEGGFF>%<8FFCGGGGG7FGGG<FGGGDEGFEGGGFF?FFCFGGFGFGGGGGFEGFBFDFEFFFACFCGGFFGGGGCFDCFC>GGEGGGFCEFD>5FEFCGFCGG=F;C#F<EFFGGFEFA:GGGGGFGGGFGAGFGEF7FGFGGF8ECFGGGGGGGFC9FE,C7GEFFGFGEF,GFFGFE@GGGGFEGFCFBCFGGGGGGFFE@GGGGGGGFCF9GGGGFFDFFGF9E:8FGGFGCC:@EGFDEGGGGGGGFFFGGGGGFC@C<B8
@GSJM 14
TGGGGAATATTGCACAATGGGGGAAACCCTGATGCAGCGACGCCGCGTGAGTGATGAAGTATTTCGGTATGTAAAACTCTATCAGCAGGGAAGATAATGACGGTACCTGACTAAGAAGCACCGGCTAAATACGTGCCAGCAGCCGCGGTAATACGTATGGTGCAAGCGTTATCCGGATTTACTGGGTGTAAAGGGTGCGTAGGTGGTATGGCAAGTCAGAAGTGAAAGGCTGGGGCTCAACCACGGGACTGCTTTTGAAACTGTCAAACTAGAGTACAGGAGAGGAAAGCGGAATTCCTAGTGTAGCGGTGAAATGCGTAGATATTAGGAGGAACACCAGTGGCGAAGGCGGCTTTCTGGACTGAAACTGACACTGAGGCACGAAAGCGTGGGGAGCAAACAGGATTAGATACCCT
+
GGGGDEGGGFGGGGGGCDFCE@GGGFGCCFGGGGGGG,CCFGGGGGGGDGGGGGGGGGGGGGFFGGGFGGFGGGGGGGGGGEEAEGFGFCFGEGGGGGFGGGGGGGGGGGGGG@GGGGGGFFFGGCFGGGGGG98BEGFGGGGGGGGGG7CFF@F7<1=F,$DF@;FGG=<8@E=GGGGGAGFFCFGFCGGGGFGAB@<CEGGFGD;CGCFGEACGGFC@GCGFGGF=FGGECDGGGFG=FGGGFGGGDGFGGGFCC<E?CFF?E=E<EGGCDAFEFCFFFFA<?=4+EGGFGFE,GGGFFFF>7E@?9FGGFGEEFCC,E5@DFFGGGFE9CGFCFDFFCEEDF:DGC@<GGGGF<FEFCE<C9GGCCGFC<FC@C@CEFEF@CGGFCE@6,FCFCDGGGCFFFFGGFF@@8CB<
@GSJM 77512
TGGGGAATATTGCACAATGGGGGAAACCCTGATGCAGCGACGCCGCGTGAGCGAAGAAGTATTTCGGTATGTAAAGCTCTATCAGCAGGGAAGAAGAATGACGGTACCTGACTAAGAAGCACCGGCTAAATACGTGCCAGCAGCCGCGGTAATACGTATGGTGCAAGCGTTATCCGGATTTACTGGGTGTAAAGGGAGCGCAGGCGGTGCGGCAAGTCTGATGTGAAAGCCCGGGGCTCAACCCCGGTACTGCATTGGAAACTGTCGTACTAGAGTGTCGGAGGGGTAAGTGGAATTCCTAGTGTAGCGGTGAAATGCGTAGATATTAGGAGGAACACCAGTGGCGAAGGCGGCTTACTGGACGATAACTGACGCTGAGGCTCGAAAGCGTGGGGAGCAAACAGGATTAGATACCCT
+
FGGEG@FCEFGGGGGGDFCEFCGGGGGGGGGGGGGGGGGGGGGGEEFGG7FGGGGG=<FGGFGGGGFFGGGGGGGGFBFGGGGGDFGFGGGG7FGGGGGGGGGGGFEGG,DFGGGGFCGFCDGCF?6GGGDGGCFFGGGGGCGGGG>ECC@FFGG>2FGGG4GGGGFGGGGGGGGGDEGGFFFFGGGGGFFGFGGGGGGGGGEDGFEEGGGFEGGGGGGFFGFGGGGFGGGGGGGGGFGGFCFDFDFCF=GFGGGGGGFCCDFGGFFFFDDFECGGFEDGGGGGGGGGGGGGFGGFGFGFGGGGGDGGGGGGGGGGGGGGGGGGGGEFGAAGGGGFGFGGGGGEFGGGGGGGFGGFGF7EF<GGGGGGF@GGGGGGGGGGGGGGGGGGGGGGGGGGGGGGGGGGGGGGGGGGCCCCC
@GSJM 57419
TGGGGAATATTGGGCAATGGGCGCAAGCCTGACCCAGCAACGCCGCGTGAGGGAAGAAGGTTTTCGGATTGTAAACCTCTGTCGCAGGGGACGAAGGAAGTGACGGTACCCTGTAAGAAAGCCCCGGCTAACTACGTGCCAGCAGCCGCGGTAATACGTAGGGGGCGAGCGTTGTCCGGAATTACTGGGCGTAAAGGGAGCGTAGGCGGTCGATTAAGTTAGATGTGAAACCCCCGGGCTTAACTTGGGGACTGCATCTAATACTGGTTGACTTAGAGTACAGGAGAGGGAAGCGGAATTCCTAGTGTAGCGGTGAAATGCGTAGATAGTAGGAGGAACACCAGTGGCGAAGGCGGCTTTCTGGACTGATACTGACGCTGAGGCTCGAAAGTGTGGGGAGCAAACAGGATTAGATACCCT
+
EGGGEBFFFFFGFGGGGGGGGGGGGGGGGGGGG8FGGGGGGGGGGEGGECGGGGGGGGGCGGGGFGGBFGGGGGGGGGFGAFG<B7FG7FCFFGFEEFGGFGGGDEGGCFGGGFDGGFFFBFFCFCFG=GF8FGGEGFCFGGGGGGGGGGGGGEGGGGFF7EGEGGG:?58EGG?F,9CGGFF;F7C@<C>ECCCGGG>CEGG>BCFGD/E@EFGFFFGGGGCGGGGGF@FFGGDGGGGGGCFCCC7GGD54CCCGGGGGFFGFGGGFF3AEFF>E;B8FGGFGGGFFFCGGGFCCEFAGE<FAEGGGGCGFFFGGGGGGGGGGEB?5,EGGFDGGGGFGCCGGGGFCGCGGGGGGFGFFFGGFFFFC;,GGGGGGGFGF@+GGGGGGGGEGEF7GGGGFGGGGGGGGGGGGFCFAC8CA
@GSJM 17
TGGGGAATATTGCACAATGGGGGAAACCCTGATGCAGCGACGCCGCGTGAGTGAAGAAGTATTTCGGTATGTAAAGCTCTATCAGCAGGGAAGAAAATGACGGTACCTGACTAAGAAGCCCCGGCTAACTACGTGCCAGCAGCCGCGGTAATACGTAGGGGGCAAGCGTTATCCGGATTTACTGGGTGTAAAGGGAGCGTAGACGGTAAAGCAAGTCTGAAGTGAAAGCCCGGGGCTCAACCCCGGGACTGCGTTGGAAACTGTTTAACTAGAGTGCTGGAGAGGTAAGCGGAATTCCTAGTGTAGCGGTGAAATGCGTAGATATTAGGAGGAACACCAGAGGCGAAGGCGGCTTACTGGACAGTAACTGACGTTGAGGCTCGAAAGCGTGGGGAGCGAACAGGATTAGATACCCT
+
EGGGGEGFFGGGGGGGGGGGGGGGGGGGGCFGGGGGGFGGGGGGGGGGGGGFEFGFFGG?FCFGGGGCFFFGGGGGGGGGGGGGGFGEGGFGFGGGFFGGGGGCFFGGDFGG9AFGGGGFGEFFE@CFGGAFGFFEFFEGFGCFGGGG:@CF>GB@?7F>CG*=FFGGFGFGFFEGE@CFGG-GGGCC;GGFFFEGGEDEE8CEGCECEFG,CFGGFFGGGGFFFGGECCBEGGG8C<FCFEDD>EGGCCFF#<@CFFFG,<ECGFGFBCBEFF=FDDGFFGGGFGFDFDE5?FGGF=FGGGDGGGFGFAAGF::FB,<EEA9FEC,FEEGFEFGFGGFGCDFFE7EGGFF9FGEFFFFGGFGEFFEBCD<EGGFF@CDGFFED;7EGGD@GGGGGGEECFGEFFE@GGGGCCCCC
@GSJM 18
TGGGGAATATTGCACAATGGGGGAAACCCTGATGCAGCGACGCCGCGTGGAGGAAGAAGGTCTTCGGATTGTAAACTCCTGTTGTTGAGGAAGATAATGACGGTACTCAACAAGGAAGTGACGGCTAACTACGTGCCAGCAGCCGCGGTAAAACGTAGGTCACAAGCGTTGTCCGGAATTACTGGGTGTAAAGGGAGCGCAGGCGGGAAGACAAGTTGGAAGTGAAATCTATGGGCTTAACCCATAAACTGCTTTCAAAACTGTTTTTCTTGAGTAGTGCAGAGGTAGGCGGAATTCCCGGTGTAGCGGTGGAAGGCGTAGATATCGGGAGGAACACCAGTGGCGAAGGCGGCCTACTGGGCACCAACTGACGCTGAGGCTCGAAAGTGGGGGTAGCAAACAGGATTAGATACCCT
+
G8DG7FGGGGFFGGGGGGGGGGGGGGGGGGGGGGGAFFECEGGGGGGGGD,CE?FFFCCCFFGGGGG@FF@EE<<FGGGGFGGGGGGCFG?<FFGFGGCGGDGFGGGF9=F,:,>>=CFGGGGGGG:=FD<FG:F<FC@FFC?FFEF7FBG?FCEFFFF.>?=GGGFFF:D>F@FEGEGFAFGE=FGEEGFGFBGGDFEBCGCEGGD7@;FF8FGGGGG;FGFGGFCDE<?EFGC5>CGFFFDC@FFD<CFBFFF<FFGGEFFFGCFFFGGFAGD9D493CFFFF?+FCEFB?,>4:>7CGGFCCEFEGEBCFA+GGGFFF47GGGGGGGFGFF<CFGGGGFGFDCFC@:ECE99GDDFF6,FCFGF,7CC:DF8FFCCC,FFGGGFC@-GGGGGGFCGGGGFEEFECEC8CCC@@
@GSJM 19
TGGGGAATCTTGCGCAATGGGGGGAACCCTGACGCAGCGACGCCGCGTGCGGGACGGAGGCCTTCGGGTCGTAAACCGCTTTCAGCAGGGAAGAGTCAAGACTGTACCTGCGGAAAAAGCCACGGCTAACTACGTGCCAGCAGCCGCGGTAATACGTAGGTGGCAAGCGTTGTCCGGATTTACTGGGTGTAAAGGGCGTGTAGGCGGGAGAGCAAGTCAGAAGTGAAATCTATGGGCTTAACCCATAAACTGCTTTTGAAACTGTTCTTCTTGAGTATCGGAGAGGCAGGCGGAATTCCTAGTGTAGCGGTGAAATGCGTAGATATTAGGAGGAACACCAGTGGCGAAGGCGGCCTGCTGGACGACAACTGACGCTGAGGCGCGAAAGCGTGGGGAGCAAACAGGATTAGATACCCT
+
GGGGGFCFGGGGGGGFGGGFGGGGGGGGGGGGGGGGGGEGGGGGGGGGGGGGGGGGGCFGGGGGGGGGGGGGGGGG?CBFGGGGGGGGGGGGGGGGGGGGGGDGGGFGFGGGGGEEGGGGGGGGGGGGGGGGGDCFFGGGGGGGG,8CEEC>?EGG:CFGFGGGGGGEEGCCGGGGEEFFFGGFFGG;)FGGGGGECECECCFGEGGG,?8CCEFGEFFFF7EC?@CFGFFGFFG;GFCFCFGDCGGGGG>EEBFGGGGGEFFBGF8:GGGGGGGGGGE=EDGGGGGGGGGGFFFCFFF@EFFF@7DGGGGGCEGGGGGFE@FCFGGGFFECGGFGFGFDEGGGGGGGGGGGGGGGGGFEF8GFFGGGEGGGGGGGGFFCCGEGGGGGGGFDGGGGGGGGGGGFGGGGGFFGCCCCC
@GSJM 20
TGGGGAATATTGCACAATGGGGGAAACCCTGATGCAGCGACGCCGCGTGGAGGAAGACGGTCTTCGGATTGTAAACTCCTGTTGTTGATGAAGATAATGACGGTACTCAACAAGGGAGTGCCGGCTAACTACGTGCCAGCAGCCGCGGTAAAACGTAGGTCACAAGCGTTTTCCGGAATTACTGGGTGTAAAGGGAGCGCAGGCGGGAAGACAAGTTGGAAGTGAAATCTATGGGCTTAACCCATAAACTGCTTTCAAAACTGTTTTTCTTGAGTAGTGCAGAGGTAGGCGGAATTCCCGGTGTAGCGGTGGAATGCGTAGATATCGGGAGGAACACCAGTGGCGAAGGCGGCCTACTGGGCACCAACTGACGCTGAGGCTCGAAAGTGTGGGTAGCAAACAGGATTAGATACCCT
+
GGGGG7CFGGGFGGGGGGGGF:CGEFGGGGGCFFGG9F@FGGGGGGGGG:,EFGGGG,?7B=FGGFDFCEFFGCFGFFFGGGGFG,AC5CFFGGFEFGFFD:+=<=CFGDDFC=,+:B+3,C@FGD:,BA<<@@,<B,>FDCFFFF4>FEE2GF>>D>F001<F3?<C<F#4FF94*<<?1?:BCEFFF;CF@CEGGGEGEF7CF;D7#2;GEFFGC2FDAFGFFGGEFFECF43<3:EFCDCFGCC>F6=FFE/5#F=CEFFB8'CFF;EGFD@=A,@F?C>FF:EEGGGGGF@7GC:GGFGDGGDGGEE,DGGGFFEGGFC:F:FGFCGGGGDEFFDGGGGGGFGGGGGF9<FF8EEE;,66,GFE@GEFGFGGGGGGDFGGGGF7GGGGF,GGFGGGFGGGFFGGGGGCCCCC
@GSJM 59379
TGAGGAATATTGCACAATGGGCGCAAGCCTGATGCAGCGACGCCGCGTGCGGGATGACGGCCTTCGGGTTGTAAACCGCTTTTGATCGGGAGCAAGCCTTCGGGTGAGTGTACCTTTCGAATAAGCACCGGCTAACTACGTGCCAGCAGCCGCGGTAATACGTAGGGTGCAAGCGTTATCCGGAAGTATTGGGCGTAAAGGGCTCGTAGGCGGTTCGTCGCGTCCGGTGTGAAAGTCCATCGCTTAACGGTGGATCTGCGCCGGGTACGGGCGGGCTGGAGTGCGGTAGGGGAGACTGGAATTCCCGGTGTAACGGTGGAATGGGTAGATATCGGGAAGAACACCAATGGCGAAGGCAGGTTTCTGGGCCGTCACTGACGCTGAGGAGCGAAAGCGTGGGGAGCGAACAGGATTAGATACCCT
+
F@EFF@FGGGGGGFGGGGGF8FG@FGGGGGCFGGGGGG:BCFGGDGGEGGGGDFF7FF@:@F@FGGGE=4@FGGGEGCGG+BFFEFF<7>CEEDFDFEFFCFGGC7F8<=@DF9<<,:CCGG7CFCGDGE:>:EFF9F5<3DFCGFF>F7@7:FCFG::CCF?BB@@#C8FDEFC7A:8:CCE8:+C7<EGCC8CCC88GFCC88FEEE=:GC:*CEC5:8?<GDEFFF>GGGCCB#<,2<GGGE<$7DCFF?7>CGEF@CCE4>#F:>GGGGGGF>BFEFF=+FFGF==EC,B<,FF<BE7@7+:DGGGF@4GGGGGGGGFB,GGGGEF=CGFGGGFGCEDC-FF:,GCGGGGGGF<FFC,GFGEEC@@CFGGGGGGEFFGGGGGGGFGGGGFGGGGGGGGGFEGFFFFGGGGGDECCCCCC
@GSJM 22
TGGGGAATATTGCACAATGGGGGAAACCCTGATGCAGCGACGCCGCGTGAGTGAAGAAGTATTTCGGTATGTAAAGCTCTATTAGTAGGGAAGATAATGACGGTACCTGACTAAGAAGCCCCGGCTAACTACGTGCCAGCAGCCGCGGTAATACGTAGGGTGCAAGCGTTATCCGGATTTACTGGGGTTAAAGGGAGCGTAGGTGGCAAGGCAAGTCAGATGTGAAAACCCGGGGCTCAACCCCGGGACTGCAGTTGAAACTGTCTAGCTAGAGTGCTGGAGAGGAAAGTGGAATTCCTTGTGTAGCGGTGAAATGCTTAGATATCAGGAGGAACACCAGTGGCGAAGGCGGCTTACTGGACTGTAACTGACGCTGAGGCTCGAAAGCGTGGGGAGCAAACAGGATTAGATACCCT
+
FGGGGEEGGGGGGGGGGGGGGCGGGGFGEGFFDDFGGG:F@:@@FGGGGGGFC?EB:CFEC5,C?EG?FGGGFF9,EGGGDF9,E,5@EFEGGCAGG,FED=44?B,CEFG<A,A<EE8?+3CFG+BEF<BFCB3C<BDFFCGGG@GG#>8)<:4>FA?@':C+1;FE;=FGF2@77;FAFGGGGG##*@<8GEC-/;2'FBEGF@672;C:EEF9,#EC;E7C@36&0BF>FECE3'CECF>+.A,B/E?C,#0,FF9FFGGFF=,CFC,GFFA,4,FECFEEB,<AGGGFEF=FBB+,GEGFCGFEGGFC<<F<5,<AFBC:,,<EF9EFEEDF<GGFBGFC9GGGGGGFECE<ECEC,CC,,EEEGGF@,BGGGFCFF7GFGEFCGGGGF@F<F@FF<GGGFDGFFC,CC@CA
@GSJM 60540
TGAGGAATATTGGTCAATGGACGAGAGTCTGAACCAGCCAAGTAGCGTGAAGGATGACTGCCCTATGGGTTGTAAACTTCTTTTATACGGGAATAAAGTGAGGCACGTGTGCCTTTTTGTATGTACCGTATGAATAAGGATCGGCTAACTCCGTGCCAGCAGCCGCGGTAATACGGAGGATCCGAGCGTTATCCGGATTTATTGGGTTTAAAGGGAGCGTAGGCGGACGCTTAAGTCAGTTGTGAAAGTTTGCGGCTCAACCGTAAAATTGCAGTTGATACTGGGTGTCTGGAGTATAGTAGAGGCAGGCGGAATTCGTGGTGTAGCGGTGAAATGCTTAGATATCACGAAGAACTCCGATTGCGAAGGCAGCTTGCTGGACTGTAACTGACGCTGATGCTCGAAAGTGTGGGTATCAAACAGGATTAGATACCCT
+
FFGGGGGFGGG@9CFFGGGGFFGGEEE@FFGGGFFGFGGGGGFFGGGECEFGGGFFEFCCGFGG<EFFCFD@FGGGFFFGGGGGGFGFGDGFFGFGGGGCEC<CFFGEFF+EG,EFFGCFFGGGGGFEGGGGFEEEEGEE5?FE@<BFGFFGGG::FFFDCFCG>CFFACCF=@CCCGG>D1D@FGGGECEGFGGGBFFEFG=GGGGCFFFGFED*GGGGEGEGGFFGGGGGEGFC<GFFGGGEFFFGE@9?@EFDGEEEGF?CGFGGFDCFC<3FEC,?FGGFGAEC<B,GGGGFFFFDGGGGGGGGGFGDFGEGGGF@GGGGGGGGGGGGFGFF9EGFGGGDGFCFEAGFEF@:7GGF@,>FGFFGGGGGGGGGGGFFF<FFD<FGGECDFD@GGGGE@GGGGGEGGGFFGGGGGGGGFFGGGGGGGGGCCCCC
@GSJM 73274
TGGGGGATATTGCACAATGGGGGAAACCCTGATGCAGCGATGCCGCGTGGAGGAAGAAGGTTTTCGGATTGTAAACTCCTGTCGTAAGGGAAGAGGAAGGACTGTACCTTACAAGAAAGCTCCGGCTAACTACGTGCCAGCAGCCGCGGTAATACGTAGGGAGCGAGCGTTGTCCGGAATGACTGGGTGTAAAGGGAGCGTAGGCGGGATGGCAAGTCAGATGTGAAACCTGAGGGCTCAACCTTCAGACTGCATTTGAAACTGCTGTTCTTGAGTGAAGTAGAGGTAAGCGGAATTCCTGGTGTAGCGGTGAAATGCGTAGAGATCAGGAGGAACATCGGTGGCGAAGGCGGCTTACTGGGCTTTTACTGACGCTGAGGCTCGAAAGCGTGGGGAGCAAACAGGATTAGATACCCT
+
CGFFGGGGGGGGGGGGGGGFFEEGGGGGGGGGGGGFGGGGGECGGGDBFDEGGGDDFE@FGGGGFEGGGCFGGGGGGGGGGGGGGGGGGGGGGGF?FFFGGGGGGGGGGGGGG<FCFGGGGGFGDGGGGGGGGGGFF@CFF?FFGDGCCFGFFCF@CGGGGGGEGGD@G=EE>FFGDGGG?;=>FGFFGFGGGGGGBEGGGGGD6FFE=CEGF8<CFAFFGGGGGGBGFF<D<8GG<@FGFGGGFGGGGGGGFC+GGGGGGGFGGGGGGGGGFFEC<GGFGCFGGB+GGGGGFDGFGGGGF<9GGEGGGGEF<DGFCGGGGGGGGGGFGEFAFGGGGF:GGFGGGGGGGGGGGGGGGGGGFFGFFC,AGGGGGGGGGGGGFFDGGGGGGGGGGGGGGGGGEFCGGFFEGFE@CCCCC
@GSJM 61798
TAGGGAATCTTCCACAATGGACGAAAGTCTGATGGAGCAAAGCCGCGTGAATGAAGAAGGCCTTCGGGTCGTAAAATTCTGTTGTCAGAGAAGAACGTGCGTGAGAGTAACTGTTCACGTATTGACGGTATCTGACCAGAAAGCCACGGCTAACTACGTGCCAGCAGCCGCGGTAATACGTAGGTGGCGAGCGTTGTCCGGATTTATTGGGCGTAAAGGGAACGCAGGCGGTCTTTTAAGTCTGATGTGAAAGCCTGCGGCTTAACCGAAGTAGTGCATTGGAAACTGGAAGACTTGAGTGCAGAAGAGGAGAGTGGAACTCCATGTGTAGCGGTGAAATGCGTAGATATATGGAAGGACACCAGTGGCGAAAGCGGCTCTCTGGTCTGTAACTGACGCTGAGGTTCGAAAGCGTGGGTAGCAAACAGGATTAGATACCCT
+
EEECCFEFFAACFCEEGF,CFFGCEGGFFCFEFFCCFEDF,CC<FEFGEGDFCFGGGGGGGF<EEFGG<CFC=EDFFFFGGFEC,CEFFG@FGGFEG=FGDFGGGGGFGGA<<F9FD<F,BAF,5?CFCF<F,<FFFF><=FGGCFGE@EGFFCGG<CCFF7><CGCCCFDEGFDEG>;EFDEGFCC8CFCEGGGG:FC5F?GG=??7<<82FB@E@F>;EGGEGGGGG8E8-D;CCGFGFGA<,/@FEG?F@C#8#:GGGFEGFFCE?5E=#F@81,AEFFCF:?<EF,DFC7?CFD=?9,,;AFA<FFF<<BEA9,,F=,FCGFCFC7C:FFEC,CF@DGFAFEECFFAF:,F@FFFCCCGFEFCF@,<887+,,EDFEA<DEE9E,F9FGBCBFCB;,8ECFDC,@,@C:C-F<FAFEC6C<GFFFF<<GGF<6CCCB
@GSJM 77999
TGGGGAATATTGCACAATGGGGGAAACCCTGATGCAGCAACGCCGCGTGAGTGAAGAAGTATTTCGGTATGTAAAGCTCTATCAGCAGGAAAGAAAATGACGGTACCTGACTAAGAAGCCCCGGCTAACTACGTGCCAGCAGCCGCGGTAATACGTAGGGGGCAAGCGTTATCCGGATTTACTGGGTGTAAAGGGAGCGTAGACGGTTTTGCAAGTCTGAAGTGAAAGCCCGGGGCTTAACCCCGGGACTGCTTTGGAAACTGTAGAACTAGAGTGAAGGAGAGGTAAGTGGAATTCCTAGTGTAGCGGTGAAATGCGTAGATATTAGGAGGAACACCAGTGGCGAAGGCGGCTTACTGGACTGTAACTGACGTTGAGGCTCGAAAGCGTGGGGAGCAAACAGGATTAGGTACCCT
+
C8EFEFFGGGDDGGGGGGFFFG7FEGGGG8<FGGGGGGGGG7F@FGCCFGGCFGGCEGGG9FFGGFDGFDFFFGFFGGGG9E9FGGAFF@FGDCG@DF9,B:++BCGGGGFGEG,:5BEEEEEGE7:BF9=FCF>FF<CFG<FF:CBFCF8GG,4<>CD4FGFC**;<1<<C,?FG7F:F;C7F:B<FG:FCFEFGGGGG>>;?GEFCAC=9GGGFCFGF7CCFGGGGGGGEDB>,CAF@<CCCFF8DCEE?GGGGGGGFA9GFCEF89FGFDF6C,?:,AF:GEFEGGFGEFF?8GCF<EEF:CF7E,AGF=B,CA9,;FFE?C<FFDCFGDEF@CGF@:GGGGGGGCDFGGFCFE<8FFC<C,FFFECFCEGFGFFC@,DGGGGECGGGGGCFGFGGGGGGGGGFF@@F<CCCC
@GSJM 76923
TGGGGAATATTGCACAATGGGGGAAACCCTGATGCAGCGACGCCGCGTGAGCGAAGAAGTATTTCGGTATGTAAGGCTCTATCAGCAGGGAAGAAGAATGACGGTACCTGACTAAGAAGCACCGGCTAAATACGTGCCAGCAGCCGCGGTAATACGTATGGTGCAAGCGTTATCCGGATTTACGGGGTGTAAAGGGAGCGCAGGCGGCAGGGCAAGTCAGATGTGAAATACCGGGGCTCAACCCCGGGACTGCATTTGAAACTGTCAGGCTGGAGTGCAGGAGAGGCAGGCGGAATTCCTAGTGTAGCGGTGAAATGCGTAGATATTAGGAGAAACACCAGTGGCGAAGGCGGCCTGCTGGACTGTAACTGACGCTGAGGCTCGAAAGCGTGGGGAGCAAACAGGATTAGATACCCT
+
FDGFEFEFGGGGGGFGFGDEC@FEGGE@FFFFGG,CF8CECCEGFGGGGGGGB@FBCFF<<E,,CFC4BFEGGGGGGFCGEFEEGCCFGEGGGGGFGCAF<:CF:DCD9AC@D,DFGFG8F<FFG>FEFGGGFG,<3DCFGFG8FEGGG*>BBCE>?<?FG@<FCEE:CF8<<,=F1<:CFGF&FCCCE4:FFCFEFCFGDEGD5C?8E?EGDC8:53<CED@7A7C(F>F8F>;C=:F@<B8/@3:>EGFGDDGDDDFG<DE8,,#8BFB=E=DE4EA<G>>;4,4+?B4,<,,:,<GFE=9@CCGGGFF?AB?8+DCF;@FFECFFC9<9,CEF-GFEFB7GFGCEGGGGGGFCCCCFFGGGFGFE@@DGEC<EE<EEE@:EF7GGFGF;DFFAFCFEFEDDE,,FF<FCB?CCC
@GSJM 28
TGGGGAATATTGCGCAATGGGCGAAAGCCTGACGCAGCGACGCCGCGTGAGGGATGAAGGTTCTCGGATCGTAAACCTCTGTCAGGGGGGAAGAAACCCCCTCGTGTGAATAATGCGAGGGCTTGACGGTACCCCCAAAGGAAGCACCGGCTAGCTCCGTGCCAGCAGCCGCGGGAGTACGGAGGGTGCAAGCGTTAATCGGAATCACTGTGCGTAAAGCGCACGTAGGCGGCGTGGTAAGTCAGGGGTGAAATCCCACAGCCCAACTGTGGAACTGCCTTTGATACTGCCAGGCTTGAGGACCGGAGAGGGTGGCGGAATTCCAGGTGTAGGAGTGAAATCCGTAGATATCTGGAGGAACACCGGTGGCGAAGGCGGCCACCTGGACGGTAACTGACGCTGAGGTGCGAAAGCGTGGGTAGCAAACAGGATTAGATACCCT
+
FGGGGBFGGGGGGGGCEGGGGGGGGGGGGGGGGGGGGGGGGGG7FGGFC,BFGEGEFGGGGGGCGGGGGGGGGGG,BFFFGGFGG8FGGGGGGGFF:FE7FFFF:FGGGGDGGB9CGGGGG58EEFFGG?CEG,;EE8EF6AF>ECE*/E=88FFGD%86FEGG<FFGFGG56E#5ECGGGGGCEECC5CFGF;ACCC@FGGGEFFGGGG#GFFFFEGGFCEEG6GGF=9CE*&A?CD9<<:>F>E=FGE?FFGGF0$4,FF<F=CACDBAF;CFFDGCEC,:CGFGGFF@FFDFB,9F@+CGEFFGGFF8GGGGGGGGGGGGFGFFEF9CFF9FFGFFEFFB9GGGGF9CGGFDFFFGGGGFFGDEF7GFEC@GGGFF@GGEDGGGGAGGGFGGGGFDGGFFEEFGCFGDGGGGFGDGGGGGCFAGFGGGE9GGGGCCCCC
@GSJM 29
TGAGGAATATTGGTCAATGGACGAGAGTCTGAACCAGCCAAGTAGCGTGCAGGATGACGGCCCTATGGGTTGTAAACTGCTTTTATAAGGGAATAAAGTGAGTCTCGTGAGACTTTTTGCATGTACCTTATGAATAAGGACCGGCTAATTCCGTGCCAGCAGCCGCGGTAATACGGAAGGTCCGGGCGTTATCCGGATTTATTGGGTTTAAAGGGAGCGTAGGCCGGAGATTAAGCGTGTTGTGAAATGTAGATGCTCAACATCTGAACTGCAGCGCGAACTGGTTTCCTTGAGTACGCACAAAGTGGGCGGAATTCGTGGTGTAGCGTTGAAATGCTGAGATATCACGAAGAACTCCGATTGCGAAGGCAGCTCACTGGAGCGCAACTGACGCTGAGCTCGAAAGTGCGGGTATCGAACAGGATTAGATACCCT
+
GGGGGGGGGGGGGGGGGGGGGGGGGGGGGGGGGGGGGGGGGGGDGGGDEFGGGFFFGGGGFFGFGGGGGFGGGGGGGGGGGGGGFGGGGGGGCGGGGGGGGGBFADFGGGGAGGGGGGEFGGGGGFGGGGGGFGGDCFFFFFFGEGGGGCFGGGGG4C<BF=FCB8@CF0@@FG;EEGGG:FCFEGFCFF:<@CGCC?<:CGGGGGC@@ECEGGGGDEE<CGGFFGGEEGG<GGGGGFCFAF@1BCFFFFFFFGGFGF@8EEFEEFFCGGGCFGFEFDEG>CGFGGGF@F9,+GGGGFAEE:GGDECFC<A<?,CGGGFE8GGGGCEF9FECCGGFE:,,,FACEF<FAAAEC,+:EFC,:DGGFGGGFGFGFGFGFCFCDGGGF9FGF;7CGFGFEGGGGGGGGGFECFCGFGFFCGGF9GGGGGGFGGCCCCC
@GSJM 30
TAGGGAATCTTCCACAATGGACGAAAGTCTGATGGAGCAACGCCGCGTGAATGAAGAAGGCCTTCGGGTCGTAAAATTCTGTTGTCAGAGAAGAATGTGCGTGAGGGTAACTGTTCACGTATTGACGGTATCTGACCAGAAAGCCACGGCTAACTACGTGCCAGCAGCCGCGGTAATACGTAGGTGGCGAGCGTTGTCCGGATTTATTGGGCGTAAAGGGAACGCAGGCGGTCTTTTAAGTCTGATGTGAAAGCCTTCGGCTTAACCGAAGTAGTGCATTGGAAACTGGAAGACTTGAGTGCAGAAGAGGAGAGTGGAACTCCATGTGTAGCGGTGAAATGCGTAGATATATGGAAGAACACCAGTGGCGAAAGCGGCTCTCTGGTCTGTAACTGACGCTGAGGTTCGAAAGCGTGGGTAGCAAACAGGATTAGATACCCT
+
CGGGGFFGGGGGGGGGGGGGGGGGGDGGGGGGGGGGGGGGFGGGGGGGGGGGGGGGGGGGGGFGGGGGGGGGGGGGGGGGGGGGGGGGGGGGFGGGGGGGGEGEGGGGGGGFGGGGGFFFEGGGGGGGGGGGGGF?FGGGGGGGFGGGGGGGGGGGGG1GGGGGGGGGGGGGGGGGGGGGGGGGGGGGG>EGGFA>C:CGGGGGGGGGGGGGGGGGGGGGGFFGEGGEGGGD;FGGGFAGFGGFFGGGGGGEFFEGGFGGFGGGGDGGGGF@F>GGGFFFFFGGGGGGGFFEEGGGGAGGF9AGFE?EFF9EAGGFCD<FGGGGGGGGGGGGGGGGGGGFDGGEFGEEAGFGGGGGGGGGCGEGGGECGGGGGGGGGGFFFGGGGGGGGGGGGGGGGGGGGF7GFCGGFGGGGGGGGGGGGGGFGGGGGFGFAGGFCCCCC
@GSJM 31
TAGGGAATTTTCGGCAATGGGGAAAACCCTGACCGAGCAACGCCGCGTGAAGGAAGAAGTAATTCGTTATGTAAACTTCTGTCATAGAGGAAGAACGGTGGATATAGGAAATGATATACAAGTGACGGTACTCTATAAGAAAGCCACGGCTAACTACGTGCCAGCAGCCGCGGTAATACGTAGGTGGCGAGCGTTATCCGGAATTATTGGGCGTAAAGAGGGGGCAGGCGGCACTAAGGGTCTGTGGTGAAAGATCGAAGCTTAACTGCGGTAAGCCATGGAAACCGTAGAGCTAGAGTGTGTGAGAGGATCGTGGAATTCCATGTGTAGCGGTGAGATGCGTAGATATATGGAGGAACACCAGTGGCGAAGGCGACTATCTGGCGCATAACTGACGCTCAGTCCCGAAAGCGTGGGGAGCAAATAGGATTAGATACCCT
+
FGGGEFFFFG9ECFGGEGG8CCFGGGCEGGGF8FFC:FGFCCGGEGGG:?<FACFAEEFECCFGGFCCCCEDFGGGGCEECFFFFEFFGGGGGGGFGGFGGF9FFGED,:B<?EGG@,5C<9?5EFB>>FG9F@FAFDCFGCDG,FFC+=>FGF,3>:<<7+@FC>:FGGCFGCGGGGCCFGF7?FFCCBCFDG7EGF:F<81*?C:,9?:85*:EF7:*A8=CE4E7CEE8CCDCCCGG@D4FCC63,EFFE4DEC3<CEEC@&86#B@D91><D<B8GGGGGGFC,FE9FGEAGGGFF8>EFGGF?<D=7FFFGGGGGGG@DGGGGGGGGGGGF7GECGGGFFCGGGGGFF,9GEEFCGGGGGGEDDGEGGFC6C,<GEFC:,<,FGGGGGDGGGFGFGECF6FEGEGEFCGGGFFGGGCF<<FGGGGGGFCGCCCCC
@GSJM 55744
TGGGGAATATTGCACAATGGGGGAAACCCTGATGCAGCGACGCCGCGTGAGCGAAGAAGTATTTCGGTATGTAAAGCTCTATCAGCAGGGAAGAGGAATGACGGTACCTGACTAAGAAGCACCGGCTAAATACGTGCCAGCAGCCGCGGTAATACGTATGGTGCAAGCGTTATCCGGATTTACTGGGTGTAAAGGGAGCGCAGGCGGTGCGGCAAGTCTGATGTGAAAGCCCGGGGCTCAACCCCGGTACTGCATTGGAAACTGTCGTACTAGAGTGGCGGAGGGGTAAGTGGAATTCCTAGTGGTGCGGTGAAATGCGTAGATATTAGGAGGAACACCAGTGGCGAAGGGGGCTTACTGGACGATAACTGACGCTGAGGCTCGAAAGCGTGGGGAGCAAACAGGATTAGATACCCT
+
G?E8EFGGGFGGGGGGGGGGG7FGGGGGGGGGGGGGFGEGGGGGGEGGGGEFGGCF@FGGGGGGGGGEGGGEGGGGGGGF?FFGGDFFFC?EFGGGGGGGCE@CCFGGGGGFE9A<F9F?FGFGGGEECEGGGGFGGGA7FFGGGGGGGE@>FGCE;G?GG#/???EFDGGGCFGGCEEGC;CCFAB<CGG,F?B=F:;GGG4/:CFE>8EFCB?FC@FGF@FGGGGG?FGGGGF:,@CGF>EE:5?ECFFB;,,C,@CE9AFGG;<A<9F9FFF:##2;:7CCGEC9?,,E9CGFF=E=4B98+++EGGFCDEB?7C<,,CEFFFE6,<,6FCFGFFF,@F7E@@<F:@@FC,C@C8DEFC6E6,CC,@@BDFFCEC:ECF7ECFB@:B@GGCGGFGGGGGFGGGFGGF@GCCCCC
@GSJM 81529
TGGGGAATATTGCACAATGGGGGAAACCCTGATGCAGCGACGCCGCGTGAGTGAAGAAGTATCTCGGTATGTAAAGCTCTATCAGCAGGGAAGAAAATGACGGTACCTGACTAAGAAGCCCCGGCTAACTACGTGCCAGCAGCCGCGGTAATACGTAGGGGGCAAGCGTTATCCGGAATTACTGGGTGTAAAGGGTGCGTAGGTGGTATGGCAAGTCAGAAGTGAAAACCCAGGGCTTAACTCTGGGACTGCTTTTGAAACTGTCAGACTGGAGTGCAGGAGAGGTAAGCGGAATTCCTAGTGTAGCGGTGGAATGCGTAGATATTAGGAAGAACACCGGTGGCGAAGGCGACTTTCTGGACGACAACTGACGCTGAGGCGCGAAAGCGTGGGGAGCAAACAGGATTAGATACCCT
+
FGGGGCFEFGGGGGGGGFFGGGGGGGGGGFFGGAFGGGGGGGGGGEGGGGGGFGGG?FFFFGGGGGGGCGCGGCGGGGGGBFFGGGGGGGGGGGGGGGGGGGGGFGGGC<FGGFFGGFGGGGGGGGGGGGGGCF@GGGDCGGGGDGGD?GGGGC@E<FGGGGGDGGFGCEGGGGGE9FFGGGGGGGGGDGGDFFFFECGGGGG>GGGGGFGGGGGGGGGGGGGFFGFFGGGGGDEEGDGGGGGGGFFGGGFFFGFCGGGGGGGFGGFGFGGFFGGGGGGFFFCFGGGGGGGFGGGGGEECGGGGGGDGGGGGGGGGGGGGGFGFEFGGFGGGGEDGGGGGGGGGGGGGGGGGGGGGGGGGGGGGGGFFGGGGGGGGGGGGFGGGGFDFGCGGGGGGGGGGGGGGGGGFFGFCC@CC
@GSJM 34
TAGGGAATCTTCCACAATGGACGAAAGTCTGATGGAGCAACGCCGCGTGAATGAAGAAGGCCTTCGGGTCGTAAAATTCTGTTGTCAGAGAAGAACGTGCGTGAGAGTAACTGTTCACGTATTGACGGTATCTGACCAGAAAGCCTCGGCTAACTACGTGCCAGCAGCCGCGGTAATACGTAGGTGGCAAGCGTTGTCCGGATTTATTGGGCGTAAAGGGAACGCAGGCGGTCTTTTAAGTCTGATGTGAAAGCCTTCGGCTTAACAGAAGTAGTGCATTGGAAACTGGAAGACTTGAGTGCAGAAGAGGAGAGTGGAACTCCATGTGTAGCGGTGAAATGCGTAGATATATGGAAGAACACCAGTGGCGAAAGCGGCTCTCTGGTCTGTAACTGACGCTGAGGTTCGAAAGCGTGGGTAGCAAACAGGATTAGATACCCT
+
FFGGGGFGGGGGGGGGGGGGGGGGGGGGGFGGGGGCFGGFFGGGGCFFGGGGGGGFGGGGFGGGGGGGGGGGGGGGDFE9EFGGGGGGGGGGGGGGGFGGGFGGGGGGGGGGGGGCGAFGGGGGGGGEEGF?FGGGFGGGGGGGDFFGDE?GGGFGGGGGGGC:>D@GGGGGGGGGGGFGGGEGGGGGGGDFGGGGEFCEFGGFAFGGEGGGCGGECFGEDDGGF8EGEGGFAGGGFCEFFFD>FGFGGGFGGGGGGFFGCGGCGG.CGFDFEEGGGFEGGFFC9GGGFDECFFGF8GGDCGGGFGGGGGFGGFCEFGE@FEFGGGGGGGGGGGGGFCGGGGFFFAGGCGCEF9EADCEFFFFDEGGGFCFGFGGFGGGGGGGGGGGGGFCFGGGGGGGGGGGGGGGGGGGEFGCGGGGGGGGGGGGGGGGFGGGGCCCCC
@GSJM 61255
TGGGGGATATTGCACAATGGGGGAAACCCTGATGCAGCAATGCCGCGTGAGGGAAGAAGACCTTCGGGTTGTAAACCTAAGTTGTCAGGGACGAATATTGACGGTACCTGAAGAGAAAGCTCCGGCTAACTACGTGCCAGCAGCCGCGGTAATACGTAGGGAGCGAGCGTTGTCCGGATTTACTGGGTGTAAAGGGTGCGGAGGCGGGTTTGCAAGTCAGACGTGAAATGCCGGGGCTTAACCCCGGAGCTGCGTTTGAAACTGTAGATCTTGAGTGAAGTAGAGGCAGGCGGAATTCCTAGTGTAGCGTTGAAATGCGTAGATATTAGGAGGAACACCAGTGGCGAAGGCGGCCTGCTGTGCTTTAACTGACGCTGAGGCACGAAAGCATGGGGAGCAAACAGGATTAGATACCCT
+
GFGCGGEGGGGGGGGGGGGGGGEGGGGGGGGGGGGGGFGGGGGGGGGGGGGGGGGGGFGGFGGGGGDGGGGGGGGGGGGGGGGGGGGGGGGGG:BEFGGFFCFGGGGGG,B=EGGFFGGGGGGGFGCGGEGGGGGFFGFGGGGGGGEE/59>CFGGGGGGG@EFGEEGGF:FE>4FCFGGF?FGFGG<CAFGGGGG@GGG#C:GGGGG>;>E?9?C8GGE@FFGEFFG@CEFGFF9CEGGGGEDGEEGFGFFCGFFF>GFGGGGGFFFGFFGGGGFFFG=GEEEFGGGGGGFGGGDGGGEDGFF7@@FC,AGGCF>GGGFGGGGGGGEEECGGGGGGGGGGFFDDGGGGEGGEGGGFFFF,GF<GGFGEEEBGFGGDE<GGFFEE@,B-DGFGEGFFGGGGFGGFFGFGGGGCC@A-
@GSJM 52535
TGGGGAATATTGCACAATGGGGGAAACCCTGATGCAGCGACGCAGCGTGGAGGAAGAAGGTCTTCGGATTGTAAACCCCTGTTGTTAAGGAAGATAATGACGGTACTCAACAAGTAAGTCACGGCTAACTACGTGCCAGCAGCCGCGGTAAAACGTAGGTCACAAGCGTTATCCGGAATTACTGGGTGTAAAGGGAGCGTAGGCGGGAAGATAAGTGGGAAGTGAAATGTATGGGCTCAACCTATAAACTGCTTTCCAAACTGGTTTTCTTGAGTAGTGAAGAGGTAGGCGGAATTCCCGGTGTAGCGGCGGAATGCGTAGATATCGGGAAGAACACCAGTGGCGAAGGCGGCCTACTGGGCACCAACTGACGCTGAGGCTCGAAAGTGTGGGTAGCAAACAGGATTAGATACCCT
+
EE,CC7FFFFFFE@CFGFEF8,@BBFCFGFCFD6FFGG+@:F7+@FGGG7@EGG<FC<FF=E<F,,,88B4<9CF,,+++4BE,9,,<FGFGF8EFG,,55C7++B<<<E<E,A,:,,8,C>B56+35,8,=?:>CFFFBE(::83A7A@38@>:(78F25C@98E9CC7#@F=FDGG-<;=:EFFF=F:F/GGGFC8=#EF=*FDE@,2;.D7;5,973,FFCFF=<6FD3*GD:@<BF<;,<@,,=@8@8,,3+,,C:,,C,FFCAGGGFAFAC,3,,<=A,FC+GC@FDGFCF>+CGGGGGGGF=7,,,GGGFB<GFFDGC,B,CFC,GCF<<FF6,@CGGGGCCC@,E@,CGFFFC,,8,AECGGGGCCECFE:EGGGGGFGGEFDFDFDF@6,GGGGGGGGGGGGGCCCCC
@GSJM 37
TGGGGAATATTGCACAATGGGGGAAACCCTGATGCAGCAACGCCGCGTGAGTGAAGAAGTATTTCGGTATGTAAAGCTCTATCAGCAGGAAAGAAAATGACGGTACCTGACTAAGAAGCCCCGGCTAACTACGTGCCAGCAGCCGCGGTAATACGTAGGGGGCAAGCGTTATCCGGATTTACTGGGTGTAAAGGGAGCGTAGACGGTTTTGCAAGTCTGAAGTGAAAGCCCGGGGCTTAACCCCGGGACTGCTTTGGAAACTGTAGAACTAGAGTGCAGGAGAGGTAAGCGGAATTCCTGGTGTAGCGGTGAAATGCGTAGATATTAGGAGGAACACCAGTGGCGAAGGCGGCTTACTGGACGGTAACTGACGTTGAGGCTCGAAAGCGTGGGGAGCAAACAGGATTAGATACCCT
+
GGGGGGGGDFGGGGGGGGGGDEGGFGGGGGGDGEGGGGGGGGGGGGGGDEGFCCFGGGGGG<<FGCEB<FGGGGGGGFGDE?FGGGG?FECFGGGGGGFGFGGGGGGGGGGGGGEGG8FFGGGGGGDEFFGGGGGGGFE+>BCFGGGC@EEF*BFF@FEGGGGEFFFG@FGFGGGG/<FFFA*FCFCDCCFGGGGDEGGCFE;CGDEEC?CGECFCFGFDFFFFGGCGEC@GFGGGDFFEGGGF8F8GFFGGGGGF9F@CFF<FFFEFF4<ECC?AFFGF:E9E9?7=CCFDGGGFCB9,A9EEGF=E9GF?F:EGGGF9F<?GGEB8FCDFEFCC-F<FBFGFGCC::+F<EGGF8E@@FCCGGGFGGGGGGGGGFFCFCGFCGFFBEDGECFGGFEGFGCDF@<@CFEC,C8CB
@GSJM 56484
TGGGGAATCTTGCGCAATGGGGGGAACCCTGACGCAGCGACGCCGCGTGCGGGACGGAGGCCTTCGGGTCGTAAACCGCTTTCAGCAGGGAAGAGTCAAGACTGTACCTGCAGAAGAAGCCCCGGCTAACTACGTGCCAGCAGCCGCGGTAATACGTAGGGGGCGAGCGTTATCCGGATTCATTGGGCGTAAAGCGCGCGTAGGCGGCCCGGCAGGCCGGGGGTCGAAGCGGGGGGCTCAACCCCCCGAAGCCCCCGGAGCCTCCGCGGCTTGGGTCCGGTAGGGGAGGGTGGAACCCCCGGTGTAGCGGTGGAATGCGCAGATATCGGGTGGAACACCGGTGGCGAAGGCGGCCCTCTGGGCCGAGACCGACGCTGAGGCGCGAAAGCTGGGGGAGCGAACAGGATTAGATACCCT
+
GG?EFGGGGGGGGGGGGGGGFGGGGGCFGGGGGGFGGGGGGGGGGGGGGGGGGGGGDFFGGGGGGFGGFGGGGGGGGGGGGGGGGGGGGGGFGGC<FFGGGGGGGGGGGGGFFCFFGGGGC5EGGGGGGCFGFEFGGGGF8FGGGGG<E;CEFFG;34:GEECE;CGGGG#:A:<C6CE<>GGGEGGGGGD1AECEECEC/EEEGEGDEEEG>EGGGGGEGEC:;8C;EGGGEGGGFCCGGGG=BC8C>*C8?CGGF<9?EC<C5GFEC7CFEGGF>EGGG>GECFCDGGFF::C++=>:<GGGGGGGGGGGFGGGFCF,FGE>GDGGFGFFEEGGGGGFGFEFGFEEGGGGGFDC,FGGGGGFFBEF:GGGDGGGGGCEC,@FGGGFGFEGGGGGECGGFFGGFCGGGFFDCCCCC
@GSJM 68608
TGGGGAATATTGCACAATGGGGGAAACCCTGATGCAGCGACGCCGCGTGAGTGACGTAGTATTTCGGTATGTAAAGCTCTATCAGCAGGGAAGAAAATGACGGTACCTGACTAAGAAGCCCAGGCTAACTACGTGCCAGCAGCCGCGGTAATACGTAGGGGGCAAGCGTTATCCGGATTTACTGGGTGTAAAGGGAGCGTAGACGGTAAAGCAAGTCTGAAGTGAAAGCCCGGGGCTCAACCCCGGGACTGCTTTGGAAACTGTTTAACTAGAGTGCTGGAGAGGTAAGCGGAATTCCTAGTGTAGCGGTGAAATGCGTAGATATTAGGAGGAACACCAGTGGCGAAGGCGGCTTACTGGACAGTAACTGACGTTGAGGCTCGAAAGCGTGGGGAGCAAACAGGATTAGATACCCT
+
FFG8+8:CA9C9EGFGGFA,CFE@CFF@CDFGF,;CFEC6@@+@FEGFGCCDFG,?,:C,C<FF9FE+,B=F9FFF9FFA,EFGGGGG@CGGGGG8=FECC?+B?@9,?A8FBFGGGEF8=,=7B8=><93>:DFDD,8<F,,>:+*3*@B)<>FCA<C9:CGDB81CCFE@9:FC%CC46:=<FG5=8CF:<<=ACE?C@7@<??CBFG?EE9C:CGGGEFFGC<EF@:CGF<CGFC<C@DE@D,A5=8;C0GGGFGFF#:A9<EFEDFGGFF@EA?9FFG=FGGGGEEDFGFAFEGGFFF:@EECFB9GFCCEEFE@;<EDE,==@F9FFFE<CC<E@@GE<E@@@C@FFCAEE?GFFFAFFCEC87GCGCCFFGFEGFBFC@F@BDG@FCEE9<EFCEFGF<CFFE@F@CCCC
@GSJM 40
TGAGGAATATTGGTCAATGGGCGCAGGCCTGAACCAGCCAAGTAGCGTGAAGGATGACTGCCCTATGGGTTGTAAACTTCTTTTATATGGGAATAAAGTTTTCCACGTGTGGAATTTTGTATGTACCATATGAATAAGGATCGGCTAACTCCGTGCCAGCAGCCGCGGTAATACGGAGGATCCGCGCGTTATCCGGATTTATTGGGTTTAAAGGGAGCGTAGGTGGACAGTTAAGTCAGTTGTTAAAGTTTGCGGCTCAACCGTAAAATTGCAGTTGATACTGGCTGTCTTGATTCCAGTAGGGGTGGGCGGAATTCGTGGTTTAGCGGTGAAATGCTTAGATATCACGAAGAACTCCGATTGCGAAGGCAGCTCACTGGACTGCAACTGACACTGATGCTCGAAAGTGTGGGTATCAAACAGGATTAGATACCCT
+
EEA9FFFFFAFGGG<AFFFFGGGDGEGGGGGGGGFGF<CFEF9FGDEGGGGFGEFGGFFEFFGCFFGD,CCFGFGGFCFFG,CEGGG<,CEEAEFFFF?<CFDDFCFFCBFGEFF<<DFGGAFECFGGGGGGGFCFFFFFEDFFF<CBC,DGEGGEFEFGGFFGGGCCFEF,<:FE+@F@6FFG**>*>EC:861?7CCFCCEFGE:FD8F:F9C*>?CEGEFEFCC?C;FGFCAFCGGFFC:#9D@282C?F*DBF@BFB68AC?:EFGF:EC88'+FCFE89,,GFCFEC,,,,,GFFA>++CFBF:DE9,,:+?,FA<9+++C@<C<<9A<E8GFCFFC,,FFB7FC9B,C6CGGGF@,GFFGGF<CC<69FCC,,6CCFCECFFEECC,GFFFEGGFGGGGGGGGCFF9GFGGGGGFEF<9DFFAEEA<CCC
@GSJM 41
TGAGGAATATTGGTCAATGGGCGAGAGCCTGAACCAGCCAAGTAGCGTGAAGGATGACTGCCCTATGGGTTGTAAACTTCTTTTATAAAGGAATAAAGTCGGGTATGCATACCCGTTTGCATGTACTTTATGAATAAGGATCGGCTAACTACGTGCCAGCAGCCGCGGTAATACGGAGGGTGCAGGCGTTAATCGGAATCACTGGGCTTAAAGCGCACGTAGGCGGCTTGGTAAGTCAGGGGTGAAATCCCGCAGCCCAACTGTGGAACTGCCTTTGATACTGCCAGGCTTGAGTACCGGAGAGGGTGGCGGAATGCCATGTGTAGTAGTGAAATCCGTAGATAGCTGGAGGAACACCGGTGGCGAAGGCGGCCACCTGGACGGTAACTGACGCTGAGGTGCGAAAGCGTGGGTAGCAAACAGGATTAGATACCCT
+
CFFGGGGGGGFFGGEFEC<FFCFGC@F@FGGGG?DFGFCEGGGGGGGGDGGE@CFFFFCFCFF@FFGGGGGDGFGGFCFGGGGGGGGGGFGGGFFGGGEEEGGDGGGGGCFEDF@?BEFFGGFGEAFEF<9FGG9EEGGG9<CEGGGFGG,A@FFGDFFDGFA:CGCFGDG9ECF8EG=GGCCFFGDE>)*<CF4C<E8F=4>ECA,*8=ECFEG3E9CFFGGGFE:F@C<8CF6;=:EFEDGGFGGC4<9:C>EE3:,=BFGGGGGGFDDG5ED<E4<DFBAF:=A,FF<GFC7F7CE=FGFGFFF?GFGFEAB,GFB5EDEEF?9FDFE<7CDGGFCDB<GF8FCFE?<GGGEFCCA@C7FFE@GECFGF<EF@CF::8GGGGFGGF@F@;8GGGCF8@@9@@7GEGGGGFCGFE,GGGFEC9EFFC,<6,888
@GSJM 42
TGGGGAATATTGGGCAATGGGCGAAAGCCTGACCCAGCAACGCCGCGTGAAGGAAGAAGGCCTTCGGGTTGTAAGCTTCTTTTAAGAGGGACGAAGAAGTGACGGTACCTCTTGAATAAGCCACGGCTAACTACGTGCCAGCAGCCGCGGTAATACGTAGGTGGCAAGCGTTGTCCGGATTTATTGGGCGTAAAGGGAACGCAGGCGGTCTTTTAAGTCTGATGTGAAAGCCTTCGGCTCAACCGAAGTAGTGCATTGGAAACTGGAAGACTTGAGTGCAGAAGAGGAGAGTGGAACTCCATGTGTAGCGGTGAAATGCGTAGATATATGGAAGAACACCAGTGGCGAAAGCGGCTCTCTGGTCTGTAACTGACGCTGAGGTTCGAAAGCGTGGGTAGCAAACAGGATTAGATACCCT
+
FGGGGGGGGGGGGGGGGGGGGGGGGGGGGGGGGGGGGGGGGGGGGGGGGGGGGGGGGGGGGGGGGGGGGDFGGGGGGGGGGGGGBFGGGGGGGGGGGGGGGGGGGGGGFGGGGGGGGGGGG,BE?GGGGGGGFCGGGGGG<G=GFGGGGGGGGGGGFFGGGGFFGGGGGGGGFGGGEGGCE;FGFG?FGGGGGGFCFGGGGGGGGGEFB?GGGGGFF9F<FDGGGGFGGGGFFGFGGGD>CDGGGGGGGFGGFGFGDGGGCFGGGGGGGFFEC?FGGGGGGGGGGGF?FFCFF<CCCGGGGGGGGGGGGGGGGDDDGGGGGGGFGGGGGGGGGGEGGFGFGGGGGGGGGEGGGGGGFGFGGGFGGGGF<GGGGGCFGGGGE8GGDGGGGGGFEGGGGGGFFGGGGGGFGFEGGCCCCC
@GSJM 43
TGGGGAATATTGCACAATGGGGGAAACCCTGATGCAGCAACGCCGCGTGAAGGATGAAGGCCCTTGGGTCGTAAACTTCTGTTCTAAGGGAAGATAGTGACGGTACATTAGGAGCAAGTCCCGGCTAACTACGTGCCAGCAGCCGCGGTAATACGTAGGGGGCAAGCGTTCTCCGGAATTATTGGGCGTAAAGAGTACGTAGGTGGTTTTCTAAGCACGGGGTTTAGGGCAATGGCTTAACCATTGTTCGCCTTGTGAACTGGAAGACTTGAGTGCAGGAGAGGAAAGCGGAATTCCTAGTGTAGCGGTGAAATGCGTAGATATATGGAAGAACACCAGTGGCGAAGGCGGCTCTCTGGTCTGTAACTGACGCTGAGGTTCGAAAGCGTGGGTAGCAAACAGGATTAGATACCCT
+
EEFFGECFFGGGGGGGGGGGD@FDGGFGGFGGGGGGGG@E,@FGGGGCFCDFGEFGFGGG:68DCFFGGGGGGGGFAAFFFGFAFGGGGGGFFGGGGFGGGGGCEF,<,CFEDF7FFF?A?FCF7FEFC9F<CFFGGFGC3FBFCFEC@@E9F>D@FGEGGGGGFGGG7C*8FFGGGF*?C:FGGGCE:CE>F>GCFFD12CCCCFGFCD/;@01@38EEEG>5:E#39EFFFF<DC>FFFGFGE@@++1CGGFEGGFFGFFFFGFDGGGFGGGGCE>AEFGFFCFEC4CFCCGF=FA5FFGGGGGGGGGFDGGGGFFGGGGGGGFCC?,ECFGGGEFCEEDGCEF>GGGGFC<GGGFGGGFEFD@FEF@GGGGGGGF@FGGGGGDGFC<FGGGGGGCGGGGGFGGGFGGCCCCC
@GSJM 44
TGGGGAATATTGCACAATGGGGGAAACCCTGATGCAGCGACGCCGCGTGAGTGAAGAAGTATCTCGGTATGTAAAGCTCTATCAGCAGGGAAGAAAATGACGGCACCTGACTAAGAAGCCCCGGCTAACTACGTGCCAGCAGCCGCGGTAATACGTAGGGGGCAAGCGTTATCCGGAATTACTGGGTGTAAAGGGTGCGCAGGTGGTATGGCAAGTCAGAAGTGAAAACCCAGGGCTTAACTCTGGGACTGCTTTTGAAACTGTCAGACTGGAGTGCAGGAGAGGTAAGCGGAATTCCTAGTGTAGCGGTGAAATGCGTAGATATTAGGAGGAACATCAGTGGCGAAGGCGGCTTACTGGACTGAAACTGACACTGAGGCACGAAAGCGTGGGGAGCAAACAGGATTAGATACCCT
+
EFGG7:@<CCFGGGFGGGGDEGGGGGFGGGGGGGGGGGFGGGGGGGGEGGGFGGGGFFGFGFAEEFGEGFEFGGGFFGGGGGGGGGGGGGGG>GGGGGCFCEDDGGC8FGGGGG8DFF8EFGGGGGGGF9FF?GGGGG7B>GGGGGFFEDC<FDFFGGGGGFGGGGFGGFBFCGFGG>FGGG>GGFGGFCFFGGGBGGFF6CE/:C,C:BFFFFGCFFFFFDEDFFG=DF8CF:E#FA<F8FGGGFFBCE8GGFFFGFFFGGFCFFDFC79FFGGE=EF8FE;<B?:CEGGF@FGGGGGFGGGGGGGGGGGGGGGGGGGGGGGFF9GGGD@9GGGGEEECGEGGGGGGEDGGGGGGGGGGGFGGFFC@GCGGGGGGGGGFCGGGGGGEFFEFGGFDGGGGGGGGGGGFAEFCCCCC
@GSJM 63137
TGGGGAATATTGCACAATGGGGGAAACCCTGATGCAGCGACGCCGCGTGGAGGAAGAAGGTCTTCGGATTGTAAACTCCTGTTGTTGAGGAAGATAATGACGGTACTCAACAAGAAAGTGACGGCTAACTACGTGCCGGCGGCCGCGGTAAAACGTAGGTCACAAGCGTTGTCCGGAATTACTGGGTGTAAAGGGAGCGCAGGCGGGAAGACAAGTTGGAAGTGAAATCTATGGGCTTAACCCATAAACTGCTTTCAAAACTGTTTTTCTTGAGTATTGCAGAGGTAGGCGGAATGCCCGGTGTAGCGGTGGAATGCGTAGATATCGGGAGGAACACCAGTGGCGAAGGCGGCCTACTGGGCACCAACTGACGCTGAGGCGCGAAAGTGTGGGTAGCAAACAGGATTAGATACCCT
+
FCF87CCFGFG9FGCCA<EFFGGGGGGG@<FFFGGGGGGGGGGGGGCEECFF7FGCD<<FGGGGGGGD:BFEFGCFGGDG?ADFGGGGFGGGFFGGGA<FGG7?FGFFGGGGGDGGFGG?<,C7FGGDG9<F@B<>F3@FGCF1>E=C<F0CFGCFGFCF#>CFFG@DG%G8FGG7EG:<:A0EFFEGGCECGGC?=8E8B:E8C@C;F:8CFC;=C:CF9GGGGGGF8><CEFGGF5GGFECECFGC<:>8<?FC%CGFE=C@0=A:68<F9GF@.(E5CDGGGGGGGGFCEF@+@C+FGGGGEFDFGE@9CDGGFGGGGGGGGFBEF<FA?C,FGGFF7GEFFFDGGGGGGFFGGE8FE@B,FGGEGGGGGGGFGGF@,CFFFF7CGGGFF,AGGGGFDGFGGGFFACFCCCC-
@GSJM 46
TGGGGAATATTGCACAATGGGCGCAAGCCTGATGCAGCGACGCCGCGTGAGGGATGGAGGCCTTCGGGTTGTAAACCTCTTTTATCGGGGAGCAAGCGAGAGTGAGTTACCCGTTGAATAAGCACCGGCTAACTACGTGCCAGCAGCCGCGGTAATACGTAGGGTGCAAGAGTTATCCGGAATTATTGGGCGTAAAGGGCTCGTAGGCGGTTCGTCGCGTCCGGTGTGAAAGTCCATCGCTTAACGGTGGATCCGCGCCGGGTACGGGCGGGCTTGAGGGCGGTAGGGGAGACTGGAATTCCCGGTGTAACGGTGGAACGTGTAGATATCTGGAATAACACCAATGGCGAAGTCAGGTCTCTGGGCCGTTACTGACGCTGAGGAGCGAAAGCGTGGGGAGCGAACAGGATTAGATACCCT
+
GGCFGGGGGGGGDFFCEFGFGGGGCCG@FGFGGFCFFFEGEFFFGGEFFGGGGGD=F<EC,CFGGGGDE:FFGFFBF8EG,<FGGAFGGGDCEFFGGFEGGGFGFGFFF9<DF>FFGF9FGGEGFGEGG:F:C=9,@,6@FFGBCCF3CECG<EB@F,<8:FGG+B<F:>+?<C<8:2=<.'<?CG9F=C>E:<>EGGGC;;CAA9D>:C#2:1GGC?83GEGFFCC:EC9@C<<+E<<EF<>F<2FGFEF1FB:8GEEFCE>;=FCE8>DGFF===3#72:GF8FFFFFEAB,F?F<6+E@EEGGGGDFGGGGGFGDGGFCFABC,9CC6C9,<,EDEAGEDEGGGEEE,,,GGFGGGFGFFF7GGF9GGEB87GFGFACGFBFFGGGGDF@FFFCEFDGGFGGGFFEFGF@8GCCCCC
@GSJM 69191
TAGGGAATCTTCCACAATGGACGAAAGTCTGATGGAGCAACGCCGCGTGAATGAAGAAGGCCTTCGGGTCGTAAAATTCTGTTGTCAGAGAAGAATGTGCGTGAGAGTAACTGTTCACGTATTGACGGTATCTGACCAGAAAGCCACGGCTAACTACGTGCCAGCAGCCGCGGTAATACGTAGGTGGCAAGCGTTTGCCGGATTTATTGGGCGTAAAGCACGCGCAGGCGGCTTCTTAAGTCCATCTTAAAAGTGCGGGGCTGAACCCCGTGATGGGATGGAAACTGGGAGGCTTGAGTATCGGAGAGGAAAGTGGAATTCCTAGTGTAGCGGTGAAATGCGTAGAGATTAGGAAGAACACCGGTGGCGAAGGCGACTTTCTGGACGACAACTGACGCTGAGTCGCGAAAGCGTGGGGAGCAAACAGGATTAGATACCCT
+
G@E@FC,FFFFFFFGFGGFCCEFFGGGFGFFGGA@@FGGGGEEGFGDEGGCEFGGECFGFFGF9=@FEEGGBFEFFGFDDFG9EEEFADGGGGGGFFFCEB+B8+CFEGFDGG<FFGGFAA<FAFEFGGFFF,5C<F8FFDG8,,,,6>+3BFG,@<C,@DGG@7><FGG@GG7FEDE;FG9,1?CFGF9<FGG*1*7,<=<#.8F@C:/;#</?49F=$1:/CE>:*:E5?CEGG7<3<:CG==<FF::D<<ADEGE;E<7#1<EEFCGDE:.,D<=<EFFFF8GGGDA7F<B,>D@=?++=,?E<FGGFGDEDAF5<F==F<EBF@8C?B-FFFB4FGGFGGGGFFF9FAAGEEB,GGGFGCBB,FC6FFEB9GFGFFCCCGF:FFE,FCC:FCAFGEFC+GEFCGGGGFEGGFCGFGGGFDGGGFEC,9FAEA@9CC
@GSJM 48
TGGGGCATATTGCACAATGGGCGCAAGCCTGATGCAGCGACGCAGCGTGAGGGATGGAGGACTTCGGGTTGTAAACCTCTTTTATCGGGGAGCAAGCGAGAGTGAGTTACCCGTTGAATAAGCAACGGCTAACTACGTGCAAGCAGCCGCGGTAATACGTAGGGTGCAAGCGTTATCCGTAATTATTGGGCGTAAAGGGCTCGTAGGCGGGTCGTCGCGTCCGGTGTGAAAGTCCATCTCTTACCGTTGTATCCGCGCCGGGTACGGGCGGGCTTGATTGCGGTATGGGAGACTTGAATTCCCGGTGTAACGGTGGAACGTGTAGATATCGGGAAGAACACCAATGGCGAAGGCAGTTCTCTGGGCCGTTACTGACGCTGAGTAGCGAAAGCGTGGGGAGCGAACAGGATTAGATACCCT
+
E@EDF,@E@FFGCGG9F9<<E@:FEE7@D<CC,C,FFG6@FC7+@CF@FECFBFGGGGG@,CFGDED@FC=EGGCFG8FEFGGG9F+@+8>:>FFEFDEFEFFFF,,8B,,B++,8BA,<ED,<,BF<F7+>F,@F+,,@8DFF:F:<*>::F*;@FFF:,F*:FEGDCF>7+=1GC?<#=2CCBFG6CC1<=8/CCGD8CCA2:@*0:)#C::5:*>F9?EGFC9><:9<E:<?,<<9FF@1*:<5?8**5*>@*C7CF83++B=DF@+8,,,A=@3+6+,>,A,,B<,,5C?@C,<@+@@44,,:@+A>8<EFF<8CB9<EFDF@+B8,C9,CFCEFFCE9,C,7DE9E8<,@:,,CC:87+FCCFDAEB@6@CGEFEEF7BBB9DCCFCCEEFF<@C@FFGECFFGCE<C@C6,,AA
@GSJM 49
TGAGGAATATTAGTCAATGGACGAGAGTCTGAACCAGCCAAGTAGCGTGAAGGATGACTGCACTATGGGTTGTAAACTTCTTTTATATGGGAATAAAGTATTCCACGTGTGGGTTTTTGTATGTACCATATGAATAAGGATCGGATAACTCTGTGCCAGCAGCCGCGGTAATACGGAGGATCCGAGCGTTATCCGGATTTAGTGGGTTTAAAGGGAGCGTAGGTGGATTGTTAAGTCAGTTGTGAAAGTTTGCGGCTCAACCGTAAAATTGCAGTTGAAACTGGCAGTCTTGAGTACAGTAGAGGTGGGCGGAATTCGTGGTGTAGCGGTGAAATGCTTAGATATCGGGAGGAACACCAGTGGCGAAGGCGGCCTACTGGGCACCAACTGACTCTGAGGCTCGAAAGCATGGGTAGCAAACAGGATTAGATACCCT
+
GGGGGGGGGCFGGGAGGGGGGGGGGGFGGGGGGGFGGGFGFGFFGGEGGGGGGFFFFCFFF,CFE,CAFEFCFFGGFFGGGCGGGGGGCEF<B@FGGCFGGGGGFG=FF:FEF+8+B@=FFGGFFFGGGGGGGF9F9FDE:=@C++BF<BEFFGCGGFFGFFFD7=FEGGGCC==FGG>DGG@FGGG>FC:,DC>EE=828<GGFGFFBFB?CFG:?E:DCFC'CGDF;73<???0C.DFFFFGFGCF@EFC>EEGFGGGGGFAADF<EE>DEFEC=<E<9<@CFEFFEFFF,F=EB=99=?:FCB+B+<GGCE@>+=B,GFF>7GGF<E,,?<<8GGEFE7GGFCBFC,9FEF@<GFCGFC7FGEFFGGFCC,CCCFE8FC8FFGGGFE,GFGDGGEGFFCCE<AEEEF,<ACEGFGFEFECEBEFGGFGCCCCC
@GSJM 50
TGGGGAATATTGCACAATGGGCGCAAGCCTGATGCAGCGACGCCGCGTGCGGGATGACGGCCTTCGGGTTGTAAACCGCTTTTGATCGGGAGCAAGCCTTCGGGTGAGTGTACCTTTCGAATAAGCACCGGCTAACTACGTGCCAGCAGCCGCGGTAATACGTAGGGTGCAAGCGTTATCCGGAATTATTGGGCGTAAAGGGCTCGTAGGCGGTTCGTCGCGTCCGGTGTGAAAGTCCATCGCTTAACGGGGGATCTGCGCCGGGTACGGGCGGGCTGGAGTGCGGTAGGGGAGACTGGAATTCCCGGGGTAACGGTGGAATGTGTAGATATCGGGAAGAACACCAATGGCGAAGGCAGGTCTCTGGGCCGTTACTGACGCTGAGGAGCGAAAGCGTGGGGAGCGAACAGGATTAGATACCCT
+
GGGGFFGFCFGGGGFGGGGGGGGGGGEGGGGGGGGGGGGGGGGGGGGGGGGGGFEGFGGGFCCFGGGDFGGGGGGGGGGDGGGFGFF@GEGDFGFGFF8FFFGGGGFFFCDFGGGGGGGGGGCGFGGGGDGEGEGGGGGEFFFGG:<FC7CFGB=:GGFFFG?:<B<223<C<FGFG:>?FGGGC@FFG/EGG=FFEFCEFGCDD??EEE+CC**28*:C>EGE=EGGEEF?AEF:DCGGGD27CCCC==&6?:<CCF4:7CC@D;F:@GG:EDB,@FG:B7F7FFBA:FCF<B5CFGGFGGGGGGFE,GGCEEGFDGFCGFGGFGGGFC>?CCGGGGGFF7CGFCGFCB7GFFEE,FGFC<GGGGGGEGGGGGGGGFCF8F8E@F:;EGGGDGGGGCGGGGGGGGGGGFFE,GGEFDCCCCC
@GSJM 61691
TGGGGAATATTGCACAATGGGCGCAAGCCTGATGCAGCGACGCCGCGTGCGGGATGACGGCCTTCGGGTTGTAAACCGCTTTTGATCGGGAGCAAGCCTTCGGGTGAGTGTACCTTTCGAATAAGCAACGGCTAACTACGTGCCAGCAGCCGCGGTAATACGTAGGGTGCAAGCGTTATCCGGAATTATTGGGCGTAAAGGGCTCGTAGGCGGTTCGTCGCGTCCGGTGTGAAAGTCCATCGCTTAACGGTGGATCTGCGCCGGGTACGGGCGGGCTGGAGTGCGGTAGGGGAGACTGGAATTCCCGGTGTAACGGTGGAATGTGTAGATATCGGGAAGAACACCAATGGCGAAGGCAGGTCTCTGGGCCGTTACTGACGCTGAGGAGCGAAAGCGTGGGGAGCGAACAGGATTAGATACCCT
+
CFCFCCC<<,,<6CC@<,CEFC@@@@C@C,C@FCC@FGEEFC@@@C@F>C>CECC@<?=@+>:FAB@C4BF+@EDCBBB7=+-CC,5BFGEEEGGG<+,:B>FFFC<>3E<<FF<@FGFFFCGGDCF,@FEG7+?D@FD4:>G<<C9>FEEC/B:<FC?F@<87BBC7EF0DGD?FEF?C<ADCEGFF=EGE?:C8@:2<CE>:*C>CEEE>C*C5@CB>CE=8EB<9<88FEFCE:=<+5,81CCE/EGFECE@(@:*1*FCE@@+++>++GFCFFBFEFB>7CEF8C<E<<FAEDGGFEF@+>=AFDGCECGGDGCEGGGGGGGGFB@:FFGGFGF@B:,GGGGGGGGGGGFGFCFFFGGF@7FDGGDGGGGGFCBC,FFF8GFCCFCFDGGGGGDGGFEGGFFFGFGGGGECFFC<CCCC
@GSJM 52
TGAGGAATATTGGTCAATGGACGAGAGTCTGAACCAGCCAAGTAGCGTGCAGGATGACGGCCCTATGGGTTGTAAACTGCTTTTATAAGGGAATAAAGGGAGAGTCGTGACTCTTTTTGCATGTACCTTATGAATAAGGACCGGCTAATTCCGTGCCAGCAGCCGCGGTAATACGGAAGGTCCGGGCGTTATCCGGATTTATTGGGTTTAAAGGTAGCGTAGGCCGGAGATTAAGCGTGTTGTGAAATGTAGATGCTCAACATCTGAACTGCGGCGCGAACTGGTTTCCTTGAGTACGCACAAAGTGGGCGGAATTCGTGGTGTAGCGGTGAAATGCTTAGATATCACGAAGAACTCCGATTGCGAAGGCAGCTCACTGGAGCGCAACTGACGCTGAAGCTCGAAAGTGCGGGTATCGAACAGGATTAGATACCCT
+
FDFFGFEGGGGGGFGGFGGGGGGGGGGFFFGGGGGGCFGGGGGFGFGGGGGGGGGFDEGGECCGGCGGC=7C@FGGGGGGGGGGFGFFGG<C<EFGFG,?FFGC<EFFGGGDDCFFFCGGGGGGGFCCFFF9F<<EEFFGFF:F:@+BFF9@<D8+DFF+@BCF@EF>GFG9DCFGCBC7DFDG@FG9CF@CFFGEE?<AF<<FFFFF8GFFFC#FDDEEGGGGGFG;CCEEE>GGEGEFGGFCAFAFFF>#@DD?:<@0FD7,,CF<CBFFG<FF9CGGGFDCF>F8DGGECC@7GGFAGE,FGFB84<EFBCC++7F8DGGGGGGGFGGF<FCDGGGFCFFFCD@GDFGGF@FBFCCFGEFGF9FDGGFFGFGGGGGC@BEFEFCGGGF@GGGGGCFGGGGFCGFGGEF8FGGGGGGCGEFGGGGGFGFCCCCC
@GSJM 53
TGGGGAATATTGCACAATGGGGGAAACTCTGATGCCGCGACGCCGCGTGGAGGAAGAAGGTCTTCGGATTGTAAAATCCTGTTGTTGAGGAAGATAATGACGGTACTCAACAAGGAAGTGACGGCTAACTACGTGCCAGCAGCCGCGGTAAAACGTAGGTCCAAAGCGTTGTCCGGAATTAATGGGTGTAAAGGGAGCGCAGGCGGGAAGACAAGTTTGAAGTGAAATCTATGGGCTCAACCCTTAAACTACTTTCAAAACTGGTTTTCTTGAGTAGTGCAGAGGTAGGCGGAACTCCCTGTGTAGCGGTGAAATGCGGAGATATCTGGAAGAACACCAGTTGCGAAGGCGGCCTACTGGGCACCAACTGACGCTGAGGCTCGAAAGTGTGGGTAGCAAACAGGATTAGATACCCT
+
CECFDGGCGAF9FFFG<6CEE7FFGGC,CEGCFDC,@FFGCGCCFCGGG@CCCC,BCEGGE??E<BFF7CEFGGG,C=FBEFDGFGG<=FFGGGGFFFD9,4@FFEF9FFFCEGGFFFD,,8BF+=:>FFGGG,@<FGGGFCFFC@>C*1>F,4*43=FFC9,<,46C=:<F,,4CEBB79,?C@F21*7?22?7:FG8*:/*2?ED*?88@68:<74:8;GCE@F@7<<,2:?>53>3B;7##=$DF88.#3D0ACGFADAC#8<;872C270=F:E@,,E9B,7:7CGEFAF:<EEB,GFF=EEEFCC,,84+,>6,BBFFEC,,F?C,<,6,CC@6++,CFFC@++@C;,@<,C,EC,C,;,FEFF@;:6,D<F@,8EGGFEC8,7GGGGGEFC,AFFGGGFC6AEC68@,86
@GSJM 54
TGGGGAATATTGGGCAATGGGGGAAACCCTGACCCAGCAACGCCGCGTGAAGGAAGAAGGCTTTCGGGTTGTAAACTTCTTTTACCAGGGACGAAGGACGTGACGGTACCTGGAGAAAAAGCCACGGCTAACTACGTGCCAGCAGCCGCGGTAATACGTAGGTGGCGAGCGTTATCCGGATTCATTGGGCGTAAAGCGCGCGTAGGCGGCCCGGCAGGCCGGGGGTCGAAGCGGGGGGCTCAACCCCCCGAAGCCCCCGGAACCTCCGCGGCTTGGGTCCGGTAGGGGAGGGTGGAACACCCGGTGTAGCGGTGGAATGCGCAGATATCGGGTGGAACACCGGTGGCGAAGGCGGCCCTCTGGGCCGAGACCGACGCTGAGGCGCGAAAGCTGGGGGAGCGAACAGGATTAGATACCCT
+
FGGGGBBFFGGGGGGGFCFEFGGGGGGGGGGGGFGGGGGGGGGGGGGGEGDFCEFGGGGGGGGFGGGGGGGGGGGGGGGGGFGGGGCFEEFFFGGGGGGGGGFFGGGGGGGGGGGGGGGGEFFGGGGGCGFGGGGG@FGGGGGGGGGGGGGCEGGGGE<FGGCGGFGCFGC<+<FFGGEGG.C>GGGGGGGEEGGF=?8CCE>GGGGGGCEGEG>E=EEEGE?EE*:>EEGECEGECDE,;F=EECECGGD?E@CCEDFEEC>FGGFGBF7C>F@<GGGGGFCFEFGB<7DGGGFDGFCCFCGGGGGGGGGGFA,GGGGGFC9EB@FGEGFFEFCEFC=GGGGGGFFGGFCEGGGFFFFGGGCGGGFFGGFCGGGGFGGGGGGGGGGGGGGGGGGGGGGGGFFGGGGGGGFGGFCCCCC
@GSJM 55
TGAGGAATATTGGTCAATGGGCGAGAGCCTGAACCAGCCAAGTAGCGTGAAGGATGACTGCCCTATGGGTTGTAAACTTCTTTTATAAAGGAATAAAGTCGGGTATGCATACCCGTTTGCATGTACTTTATGAATAAGGATCGGCTAACTCCGTGCCAGCAGCCGCGGTAATACGGAGGATCCGAGCGTTATCCGGATTTATTGGGTTTAAAGGGAGCGTAGATGGATTTTTAAGTCAGTTGTGAAAGTTTGCGGCTCAACCGTAAAATTGCAGTTTATACTGGATATCTTGAGTGCAGTTGAGGCAGGCGGAATTCGTGGTGTAGCGGTTAAATGCTTAGATATCACGAAGAACTCCGATTGCGAATGCAGCCTGCTAATCTGCAACTGACATTGAGGCTCGAAAGTGTGGGTATCAAACAGGATTAGATACCCT
+
FFGGGEEFGGF9E<@EFGFGGGGGDGGGGFDFGG?FGG9FCFGGGGGGGGFF<FDFGG9ECCFGFGGDGGGEGAFGCFGGGF<<FAGGGGFCFFFFGGE?CEGGGGGGF,CFGGGC=FFGGFGFFFGABFCGDF??C?E=:B<FC2BE@DCFGGGFFCF<FAGCCCFG7;@?=@<::;7<@GDC;EFGCFFFFFC:?=C4):<?F<ABCDB;F>C;DFGGGG=A8A8,)7GFE?GGEA%GE>FFF,EFFG=5C3FDF7@<=GGFGGG=FC3FCDGF1C5<EC?#:E9?<BF=,BEFDECGFECFCFB+EEC,D=F>C,B,E==F8>+B,9,9E<AFGGGGFFDGGFCF<9FFFFB7GGGGGFBF9FC,GFGEGGFFCC,,,F@<EECFGFFFF?GFCFCFFGCGGGGGDGFFFC9GFF9FGGGGFE<9F8FCCCCB
@GSJM 65828
TGGGGAATATTGCACAATGGGCGAAAGCCTGATGCAGCAACGCCGCGTGAGGGAAGACGGTTTTCGGATTGTAAACTTCTTTTCTTAGTGACGAAGACAGTGACGGTAGCTAAGGAATAAGCATCGGCTAACTACGTGCCAGCAGCCGCGGTAATACGTAGGATGCAAGCGTTATCCGGATTTACTGGGTGTAAAGGGAGCGCAGGCGGGACTGCAAGTTGGATGTGAAATACCGTGGCTTAACCACGGAACTGCATCCAAAACTGTAGTTCTTGAGTGAAGGAGAGGCAAGCGGAATTCCGAGTGTAGCGGTGAAACGCGTAGATAGTCGGAGGAACACCAGTGGCGAAGGCGGCTTGCTGGGCTTTAACTGACGCTGAGGCTCGAAAGTGTGGGGAGCAAACAGGATTAGATACCCT
+
CEFEGGGGGGGGGGGGGGGDGGGEGEGGGGGGGGGGGGGGGGGGGGGGGGGGGGGGG<FGCFGGGDGGGGGFFFGGGGGGGGGGGCFG<?EFGEECEGGGFGGGGEGGDG,@DFCFFCFFGGCBDEGGFGGGGGGGFGGGGFDFGG9GGG??GG9=GGGGGGG9CEFA@FGG>FFEFGGDGGFGG7GGGC?FFFFFGEFGGGDGGGGGGG5:FFFGGGC@FGDGF8FGGGEFEGGFFFFFCDGG6@CFEEEGGGGD>76FDGEF<DFCEFFCEDDFF><EAE$FFFFD+GGGFDGGGGEGFGGGGGGEGGGGCGGGF@GGGGGFF+@+DCGGFGGGECCCDGGGGCCG@DGGGGGCGGGEC@FDGEGFFF@GGGGF@GGGGGGGGGGGGGGGGGGGFGGGGGGGGGGGF<FEFACBCCC
@GSJM 57
TGGGGAATATTGGGCAATGGGGGAAACCCTGACCCAGCAACGCCGCGTGAAGGAAGAAGGCTTTCGGGTTGTAAACTTCTGTTACCAGGGACGAAGAACGTGACGGTACCTGGAGAAAAAGCCACGGCTAACTACGTGCCAGCAGCCGCGGTAATACGTAGGTGGCAAGCGTTGTCCGGATTTACTGGGTGTAAAGGGCGTGTAGGCGGGAGGGCAAGTCAGAAGTGAAATCTATTGGCTTAACCCATAAACTGCTTTGGAAACTGTTCTTCTTGAGTATCGGAGAGGCAGGCGGAATTCCTAGTGTAGCGGTGAAATGCGTAGATATTAGGAGGAACACCAGTGGCGAAGGCGGCCTGCTGGACGACAACTGACGCTGAGGCGCGAAAGCGTGGGGAGCAAACAGGATTAGATACCCT
+
FFGGGFGF<FGA<EFFGGGG8:FGGFGGGGGGFFGFGGGGGGGGGGGGGG7?FGFFGGGG8FGGFGGBFBFGGFG<CFGG,FFE@,,5CFF<FF::+:8@FC8?F:B<@9<FGC@FG,==BC><<3@@7FBCFGC<>C>,E@FDCFGGDEG:FCFGGGF1>E:?*#:8::*8BBGE?FEBEFAA<GFC9?GFCCBF28:C#FEEFD9F<E#5&,:GFCGD@FC9GFFFG;@3<7D#FCGGCFCFDFF@<CF:E>@8G#3FFCAB,9<393DGGGFE=+@>7@,GFCF?++:GEF<8B9GGF?CGGGGGGGGGGGGCFGF7GGGFFECGFGGGFAF@GGGGGGFF:GGGGGGGGF7C6,,GGFC9FEC9GGGGGGGGGGGEGGEFGGGGEFC+FEDF<GGGGGGEEGGGE<GFF@CCCA6
@GSJM 82235
TAGGGAATCTTCCACAATGGACGAAAGTCTGATGGAGCAACGCCGCGTGAATGAAGAAGGCCTTCGGGTCGTAAAATTCTGTTGTCAGAGAAGAACGTGCGTGAGAGTAACTGTTCACGTATTGACGGTATCTGACCAGAAATCCACGGCTAACTACGTGCCAGCAGCCGCGGTAATACGTAGGTGGCAAGCGTTGTCCGGATTTATTGGGCGTAAAGGGAACGCAGGCGGTCTGTTAAGTCTGATGTGAAAGCCTTCGGCTTAACCGCAGTAGTGCATTGGAAACTGGAAGCCTTGAGTGCAGAAGAGGGGAGTGGAACTCCATGTGTAGCGGTTAAATGCGGATATATATGGAAGAACACCAGGGGCGAAAGCGGCTCTCTGGTCTGTGACTGCCGCTGAGGTTCGAAAGCGTGGGTAGCAAACAGGATTAGATACCCT
+
FCEF,CFFGCFGGGFFAFGGGGG+CFG@FCGDFGEDFF9FCEEGF@BEG,CCFGGGGGGGGGGGFGGDG@+><FGFFFFFGECF<FA<EFG@FFFGGGF@ECEFGEC,FEFEF@F,<C<,4<=FFDG+BD<EFF9,BCFFFF,<D9DGDCCCGECFFEGGG?.@BCEGFGGGGAFECCFCC@CCF9CFFGFCFFE=:FCFGEBBA<<FFGF5C?GGGGCE88DGCEFCECFD8D#GFDEC@C<<;FFC9CCFGGFDGC8FGE1C@?FD(FD;FFGDFFGFFDD#<CFF@FA+,,FDF=B,,9GFBFF@FGGE<FFE<<FEF<FEEGFCCCC7FFA,GFF@B:C,E<CGEFC9C?C<,CF<FDC,@:FGGFC6++C@FF@CFF8@FCE9AC,FGCF+GGFC6,FCFFGGGGGFGGGFAEDFFFEAFEGGFF9CGFGFCCCCB
@GSJM 59
TGAGGAATATTGGTCAATGGGCGAGAGCCTGAACCAGCCAAGTAGCGTGCAGGATGACGGCCCTATGGGTTGTAAACTGCTTTTATAAGGGAATAAAGTGAGTCTCGTGAGACTTTTTGCATGTACCTTATGAATAAGGACCGGCTAATTCCGTGCCAGCAGCCGCGGTAATACGGAAGGTCCGGGCGTTATCCGGATTTATTGGGTTTAAAGGGAGCGTAGGCCGGAGATCAAGCGTGTTGTGAAATGTAGACGCTCAACGTCTGCACTGCAGCGCGAACTGGTTTCCTTGAGTACGCACAAAGTGGGCGGAATTCGTGGTGTAGTGGTGAAATGCTTAGTTATCAAGAAGAACTCCGATTTCGAAGGCAGCTCACTGTAGCGTAACTGACGCTGAAGCTCGAAAGTGCGGGTATCGAACAGGATTAGATACCCT
+
FFGGGGFGGGGGGGGGGFCGGF>EFFGGGGGGGGGGDFFDCFFGFGGGGGGGGGGGGGGGGEEFGFFGCGGDGGFEFFCFEAFGGGFGGGGGGFGGGGFCFFAFGCFFGFGFGGGGGGGGGGGGGGGGDGFGAF9CFGFGFGGGGCFGGGGF8FGGGGGGGDD:EGG7>FGCFFGGG@FGF<>FEEC1CFE<FGEEC?=B948FGFFC7;FFG96@=<CCEECCFCE=:GGGC@CCCCG8FEDDBECCF51@9>EGCGFDEEEFC=.:BDFF:94C>GFFFE=,F@8,<CGGFC?4FGFEE,C98+>+GFFEA,+=:F@EF<B,,:,C5F9E?FCDFC<C:,FAFE<,CGGFGF:B:CFCB,,C,C<E<E6@@<C,CDC,7FC,,FE,,,6@,F<CDC,F6@EC@7GFF@F<C@9F;CFCF<C@EEC9FC<@@A68
@GSJM 60
TGGGGAATCTTCCGCAATGGACGAAAGTCTGACGGAGCAACGCCGCGTGAGTGATGACGGCCTTCGGGTTGTAAAGCTCTGTGATCGGGGAAGTATGGCTGGTATGCTAATACCATATCAGAGTGACGGTACCCGAAAAGCAAGCCACGGCTAACTACGTGACAGCAGCCGCGGTAATACGTAAGTGGCAAGCGTTGTCCGGGATTATTGGGCGTAAGGCGCGCGCAGGCGGCTTCTTAAGTCCATCTTAAAAGGGCGGGGCTAAACCACGAGATGGGATGGAAACTGGGAGGCTTGAGTATCGGAGAGGAAAGTGGAATTCCTAGTGTAGCGGTGAAATGCGTAGAGATTAGGAAGAACACCGGTGGCGAAGGCGACTTTCTGGACGACAACTGACGCTGAGGCGCGAAAGCGTGGGGAGCAAACAGGATTAGATACCCT
+
FGGGGGGGEFGEGCGGGGGFFEGGGGECFGGGGGEDEG@FGGGGGGGGGE@<CFEGGFGG>FGGFFGBGEGGFGF5?5FCFG,9FAFEGGG+B,C??,BFGGFD8BAAFGAFFDBEF95,,,:CB,,86BFG<>BFC+33<,FE@F83C*@:FC:FG,>C,3>FCC7EFFGFC*4**22FF2>2=<:9=FFC=FBCFGFGGE**920<,C<C*C+EC#=CG5**/*1<<@FC*#>-FDCE5G<DC>,FFGE@5**<3B:8,,8,@+@66,,,,9GF>,AD,9GGGD===8>+9DB,GDCF@+=8BGGGFFCF9EFFDFGF<F:,AGGGECGGGGGF9GGGGF?FE9FCFF,FGGGDFGCGGDGGGGGGGGGGGECC,F8GFFGEFFF,9GGGGGGDGGGGGGGGDDGGGGGGCGGGGGGGGGGFGGGGGGGGGGFGCCCCC
@GSJM 61
TGGGGGATATTGCACAATGGGGGAAACCCTGATGCAGCAATGCCGCGTGAGGGAAGAAGGCTTTCGGGTTGTAAACCTAAGTTGTCAGGGACGAATATTGACGGTACCTGAAGAGAAAGCTCCGGCTAACTACGTGCCAGCAGCCGCGGTAATACGTAGGGAGCGAGCGTTGTCCGGATTTACTGGGTGTAAAGGGTGCGTAGGCGGGTTTGCGAGTCAGACGTGAAATGCCGGGGCTTAACCCCGGAGCTGCGTCTGAAACTGTAAGTCTTGAGTGAAGTAGAGGCAGGCGGAATTCCTAGTGTAGCAGTGAAATGCGTAGATATTAGGAGGAACACCAGTGGCGAAGGCGGTCTGCTGGGCTTTAACTGACGCTGAGGCACGAAAGCATGGGGAGCAAACAGGATTAGATACCCT
+
FGGFGECB6EGFGFGGGEGGGGGGGGGFGGGGGGGGGGGG@FFFGGGGC@CE,8CFEGGGF@FDGGGGGGFGGGGGGGGDFGCDE9FFFGF7F=FECA9FEG:FGGC<9FECFGFCFDFGDFCGGGGGG<FGGGGGFFFFFGGGGGGGGDGG<DF@,FCG<:<9CEFG.FE7<C9*BFFD7;<FFFG(41@GGEDG@C9<;;CE5><C2@CC7#AC<40GFGFDGGFGFFEEGFFCGDFFFGGGECEGCGCF87,#:79FFG=CEA#,FG>CE;AAE19C9CFGGFFC4?EFEB8E:=<,?AAEGFF5<E5,,7GGFGFEAC,FCFFGFFFEGC:FFE:,CF:GGGGGGGC@@D<FCE<6EFF@<C@FGGGFGGFFAC,:C@GGGGF8F;9CGGGFFDDFFGGGFEF<GGE@@CCA@
@GSJM 62
TGGGGAATCTTGCGCAATGGGGGGAACCCTGACGCAGCGACGCCGCGTGCGGGACGGAGGCCTTCGGGTCGTAAACCGCTTTCAGCAGGGAAGAGTCAAGACTGTACCTGCAGAAGAAGCCCCGGCTAACTACGTGCCAGCAGCCGCGGTAATACGTAGGGGGCGAGCGTTATCCGGATTCATTGGGCGTAAAGCGCGCGTAGGCGGCCCGGCAGGCCGGGGGTCGAAGCGGGGGGCTCAACCCCCCGAAGCCCCCGGAACCTCCGCGGCTTGGGTCCGGTAGGGGAGGGTGGAACACCCGGTGTAGCGGTGGAATGCGCAGATATCGGGTGGAACACCGGTGGCGAAGGCGGCCCTCTGGGCCGAGACCGACGCTGAGGCGCGAAAGCTGGGGGAGCGAACAGGATTAGATACCCT
+
GGGGEGEGGGGGGGGGFGGGGGGEGEGGGGGGGGGGGGECGGGGGGGGGGGGGGGEDEGGGGGGGGGCFGGGGGGGGGGGCGGGGGGGGGGGGGGCFGCFGGGGGGAFFGGGGGFGGGGGE;CCEEGEFGGGF>@CFGGGFDCG8ECCEEEEGCGG9CCCEGGGGGGGGGGGCAF:G=G*<CC=GGGGGGGEECF8:EECGEEEC8EEGGFCF>>EEE?CEEGEGEECEGEGECGGGD5:-CFGECC;2:GFCEEC?5=:EGCFDGEFEFC6><:?7CFFGGDGFD>EFAGGFDGF=F7:D<GCGGGGFDFC,B+C7EGF=5:=+EGGECGGGDFC7GF8GGEFGGGF=7GGFEGFGGGDEGFEC,C8+7FECFFFGEF@FCEFFFGGGGGGFGGEDGE@9E<AFFCC9FGGCCCCC
@GSJM 63
TGGGGAATATTGCACAATGGGGGAAACCCTGATGCAGCGACGCCGCGTGGAGGAAGAAGGTCTTCGGATTGTAAACTCCTGTTGTTGAGGAAGATAATGACGGTACTCAACAAGGAAGTGACGGCTAACTACGTGCCAGCAGCCGCGGTAATACGTAGGGGGCAAGCGTTATCCGGATTTACTGGGTGTAAAGGGAGCGTAGACGGATGGACAAGTCTGATGTGAAAGGCTGGGGCTCAACCCCGGGACTGCATTGGAAACTGCCCGTCTTGAGTGCCGGAGAGGTAAGCGGAATTCCTAGTGTAGCGGTGAAATGCGTAGATATTAGGAGGAACACCAGTGGCGAAGGCGGCTTACTGGACGGTAACTGACGTTGAGGCTCGAAAGCGTGGGGAGCAAACAGGATTAGATACCCT
+
CFFFDCFGGGGGGGGGGGGGFGGGGGFGDFGGGGEGGGGGGGGGGGGGGGGGDEGGFGGGGGFGGGGFGGGGGGGGGGGGGGGGGGGGGG=FGGGGA<FGGGC:=FCFGGGGGGGGGGDGGGGGGGEFCDGGGGDGGGGG88DFGGFGCEGGGGF,?FGGGDDGFGGGGGGFFG?GGGGGEFGGGGBC9BECFFGFGGGGGCCDFC5CEFFE?CC5G,FDFFEFDFFGGGGGGGFGFGG?FGCFFDEDGGGGGFFGFFFGGGGCGGGGGFGGFGGGGGGGGEEE@FEDGGGFFGGGGGGEGEGGGGGGGFEFCGGGGGGGGGGCECGFFCGGGGGGGGGGGGGGGGGGGGGGGFGGGGGDGGGGGGGEGGGGGGGGGGGFGGGGGGGGGGGGGGGGGGGGGGGGGGGGGEGCCCCC
@GSJM 55686
TGGGGAATATTGCACAATGGGGGAAACCATGATGAAGCGACGCCGCGTGAGCGAAGAAGTATTTCGGTATGTAAAGCTCAATCAGCAGGGAAGAAGAATGACGATACCTGACTAAGAAGCAACGGATAACTACGTGCCAGCAGCCGCGGTAATACGTAGGGGGCAAGCGTGATCCGGATTTACTGGGTGTAAAGGGAGCGTAGACGGTGTGGCAAGTCTGATGTTAAAGGCATGGGCTCAACCTGTTGACTGCTTTGGAAACTGTCATACTTGAGTGCCGGAGGGGTAAGCGGAATTCCTAGTGTATCTTTGAAATGCGTAGATATTAGGAGGAACACCAGTGGCTAAGGCGGCTTCCTGGACGGGAACTGACGTTGAGGCTCGAAAGCTTGTGGCGCAAACAGGATTAGATACACT
+
FGFFCCBD<<CEC<FE@@@CFCGCCA6;;C@9,C<EA<+68@@@+@FBEEF,=BFECF,CC<F9<FFCBFGGFFCFEGDCFFGEGCFG+@DEFAEFFDCFAD+=C?=F?,=,CF@FAFCD8,:@@+3BB3CD<CF87DFFCF8,:15.>>E.D<;82>>B7CE7<8#8CC,<FF,:+'&+@?CFB?E;FFEFGECE@>C;>3:8C@8A/CDCEF&7D(@C89A<,A>@C,;8C=>5@;8BCE@2##<=<,:<3#1B.:<0:0<EEFCDA?DEE,@88+=4@+A?4BB+++=?,=EC,,<?,B,AB9<9,,B?<:::+<9@,C,@C,E9<9C,C,:::C,,ECE@96@,CDGEDEAC,<@@,,866,<FB;CEECDCFC@:C<8;,;68C-@B+;+@9C,C,EC<=,C<C,C@@A-@A
@GSJM 75791
TGGGGAATATTGCACAATGGGGGAAACCCTGATGCAGCAACGCCGCGTGAAGGAAGACGGTCTTCGGATTGTAAACTTTTGTTCTTGGTGAAGAAGAATGACGTTAGCCAAGGAGTAAGCCACGGCTAACTACGTGCCAGCAGCCGCGGTAATACGTAGGTGGCAAGCGTTGTCCGGAATTACTGGGTGTAAAGGGAGCGCAGGCGGGAAATCAAGTTGGATGTGAAATGTCGGGGCTTAACCCCGGAACTGCATCCAAAACTGATATTCTTGAGTGAAGTAGAGGTAGGCGGAATTCCGAGTGTAGCGGTGAAATGCGTAGATATTCGGAGGAACACCAGTGGCGAAGGCGGCCCACTGGGCTGTAACTGACGCTGAGGCTCGAAAGTGTGGGGAGCAAACAGGATTAGATACCCT
+
<@EFE7CFFF@FFGGGFFFCDECFGGGGCFGGGG9DE,EFG>GGGGGGGE,,=FDBFGEGGGGAEDC=BFEFG9FCEFEEEFCAGFG9,+EECEG8C,?FF9F?CF+,<<,FFFB,=<5EFFGGFBE7A:DFG9>FD65FC8<0EGBFFEFGFC?FGEGG7<:D:DFFF>>:GF?:8:2?BB;FGDGCE1CB<FFE7C:;=:FEEG>EFFCEFGF7CE<8;9GFCEG8CFA:GFFGF>D@37AEBFEEB<EDFECFGG4FFC5>,CFGFCGGGGGFAGFGGGGGFEC?BEFEA8FGGGGFCGGGGGGGGFFGGGGGGCGGGGGGFDGCFAGGGGGDF?GGGGGGFFE>GGGGFC,,FGGGGFFC,EFGGGGGGGGGGGECDF>GGGGGEFCGGGGGGDFGGGGGFDC9GGGGCCCCC
@GSJM 66
TGGGGAATATTGCACAATGGGGGAAACCCTGATGCAGCGACGCCGCGTGAGTGAAGAAGTATCTCGGTATGTAAAGCTCTATCAGCAGGGAAGAAAATGACGGTACCTGACTAAGAAGCCCCGGCTAACTACGTGCCAGCAGCCGCGGTAATACGTAGGGGGCAAGCGTTATCCGGAATTACTGTGTGTAAAGGGTGCGTAGGTGGTATGGCAAGTCAGAAGTGAAATCCCAGGGCTTAACTCTGGGACTGCTTTTGAAACTGTCAGACTAGAGTGCAGGAGAGGCAAGCGGAATTCCTAGTGTAGCGGTGTAATGCGTAGATATTAGGAAGAACATCAGTGGCGAAGGCGGCTTACTGGACTGAAACTGACACTGAGGCACGAAAGCGTGGGGAGCAAACAGGATTAGATACCCT
+
CFCFGDG?FGGFGGCDEEFGGDG@FG<FEGFEGFG9FFEFGGG:FEFFDGEEDFFEFCF9,5,CFGFFFGF@BFEGGFC,9,CDCFCCDCFCFFEEFGGGGGGGGGGFCGFDFGGGF,DDFGGB@F7FFFGDG8FFGGGFBFCBE@FC>CEGFGF,7<CFGGG7CE7FCEC=<AFGDEF5CGFG0GGCAFFFFFEFGDD,?FE<EGGDBAE@8CFGGGGECCGG?E6#DF@,<CGFGFFFGCC:BFGFB=FB9GGGFECCEF:FD@A<?ECFFGGGF9FE=F;:7+:C7EF<ECCFFFB<:9++8C=B,FC,B,CCDC9F<F@EDC,FE<,FFF@F<C8FFC@GFCF+C@<9E,C,FECC<@DE9CC@6F@FCFCC,<GFFEF,,ECF@F@,C6,EA<GGGDFF@FFEF<FCCCC@
@GSJM 61860
TGGGGAATATTGCACAATGGGCGCAAGCCTGATGCAGCGACGCCGCGTGCGGGATGACGGCCTTCGGGTTGTAAACCGCTTTTGATCGGGAGCAAGCCTTCGGGTGAGTGTACCTTTCGAATAAGCACCGGCTAACTACGTGCCAGCAGCCGCGGTAATACGTAGGGTGCAAGCGTTATCCGGAATTATTGGGCGTAAAGGGCTCGTAGGCGGTTCGTCGCGTCCGGTGTGAAAGTCCATCGCTTAACGGGGGATCTGCGCCGGGTACGGGCGGGCTGGAGTGCGGTAGGGGAGACTGGAATTCCCGGTGTAGCGGTGGAATGTGTAGATATCGGGAAGAACACCAATGGCGAAGGCAGGTCTCTGGGCCGTTACTGACGCTGAGGAGCGAAAGCGTGGGGAGCGAACAGGATTAGATGCCCT
+
<,=ECFFF@FFEGGGEFGDFCFGGGGGCGGGGGGCGGGCCGGGGCFGGGGGGGGGDGGGGCDGGGGGGG+>FFGGAFG@+FF?<B9?FGGGGGFFBDCGFGGGGEG7F,>FFE=FC9<CC8F@FCCC>CF<F>FFGCFF@>FGG)F71C<C<CE7*=07>7F%2<CF#/FFCEGDGG>:<EGE88@GFCGEGC5CEE@@GCE8CCEECEEGE>:;::;2EGEECGGGEG>GGGGFC@=A:CB8GCFEEED#:F?33EC=3:ECCE8@F<F@5FGGF>?F1C+F@A=AAF8EE,CC,,CFCGEFFF+8GGGEB+GGFAE5ECGFGGGGGGGGGE?GGGGE:C<?F?9,7GGGGGFFF<ADFFCGGGGF7FCFC,GGGGGGGFCFFFC,GGGGGGFEBEEFGGGGGGFFFFGGGGGGGGFCCCCC
@GSJM 68
TGGGGAATCTTCCGCAATGGACGAAAGTCTGACGGAGCAACGCCGCGTGAGTGATGACGGCCTTCGGGTTGTAAAGCTCTGTGATCGGGGACGAATGGCTGGTATGCTAATACCATATCAGAGTGACGGTACCCGAATAGCAAGCCACGGCTAACTACGTGCCAGCAGCCGCGGTAATACGTAGTTGGCAAGCGTTGTCCGGAATTATTGGGCGTAAAGCGCGCGCAGGCGGCTTCTTAAGTCCATCTTAAAAGTGCGGGGCTTAACCCCGGGATGGGATGGAAACTGGGAGGCTGGAGTATCGGAGAGGAAAGTGGAATTCCTAGTGTAGCGGTGAAATGCGTAGAGATTAGGAAGAACACCGGTGGCGAAGGCGACTTTCTGGACGACAACTGACGCTGAGGCGCGAAAGCGTGGGGAGCAAACAGGATTAGATACCCT
+
GGGGGGGGGGGGGGGGGGGGGGGGGGGGGGGGGGGGGGGGGGGGGGGGGGGGGGGGFGDGGGGGGGGGGGGGGGGGGGGGGGGCFEGGGGGGGGGFFFFGGGGGGGGGGGGGGGGGGCFGD,FFEFGGGEGGGFGGGGGGGGFGCFGGGGGGGFFFFFG8CFGGGGGGGCCF<F<<5<C<C<F<##?FFGGGFCEEGGFEGGGEFGGFCGGGGGGGCCFGEECE8??::CGGC>EGFFDCFC?C?B<?C@FFDE6GGDGGF>C5FFGCEFD,99FB:GGGCGGFGGGFCFFFGFFDFAF>:+@,EAGGGFAFGGGGGFE<FDGFFFGGFCDFECFGCGGGDFGDCFGGGFGEDGGGFFF@6GGFEFGGGFF7F7CGFAGFDGGEGCEGEFFGGEGFF8EEF7FDGGGGFDGEEGGGGGCGGGGGGGGGGGEF9FEFCCCC@
@GSJM 69
TGGGGAATATTGCACAATGGGGGAAACCCTGATGCAGCGACGCCGCGTGAAGGAAGAAGTATCTCGGTATGTAAACTTCTATCAGCAGGGAAGAAAATGACGGTACCTGACTAAGAAGCCCCGGCTAACTACGTGCCAGCAGCCGCGGTAATACGTAGGGGGCAAGCGTTATCCGGAATTACTGGGTGTAAAGGGTGCGTAGGTGGTATGGCAAGTCAGAAGTGAAAACCCAGGGCTTAACTCTGGGACTTCTTTTGAAACTGTCAGACTGGAGTGCAGGAGAGGTAAGCGGAATTCCTAGTGTAGCGGTGAAATGCGTAGATATTAGGAGGAACATCAGTGGCGAAGGCGGCTTACTGGACTGAAACTGACACTGAGGCACGAAAGCGTGGGGAGCAAACAGGATTAGATACCCT
+
FGGFGGGGGGGGGGAFGGGGGGGGGGGGGGGGGGGGFGGGGGECFGGFGGGGGGGGGGGGCGFGGGGBDFGGGGGGGFGG9<FGEGGGGGGGGGFGGGGGGEGGGGDFGGGDG9AFGGGGFDCEFC=FGFGC><FFFGGFGFDCCFE?FEC9FF5/FFEGGGGGGGGGFGGGC@CEEFCFC,'>DF>=2FGG<GD@CCGGEGGGGCEGGGGGFFGCFGGGFFGGGGGFG@>?B:/:FFCE<?FGB7CDCD/CFDGE47CFGGFFGGF<C;GCGFFCGFEFBGCGGGFGGDFF=AGFCCFGFE:==GGGEGGFFGCDFCFFCGF@AGGFCA9CFF9FEGGGGGGGGGGGGGF@F9GFGDEFFFGGFGFFE<<GFFFEE@EFGGGFGEGC:E;FGFFFFEDFFGFGGGFFF<F<C@CC
@GSJM 61481
TGGGGAATATTGCACAATGGGCGCAAGCCTGATGCAGCGACGCCGCGTGCGGGATGACGGCCTTCGGGTTGTAAACCGCTTTTGATCGGGAGCAAGCCTTCGGGTGAGTGTACCTTTCGAATAAGCACCGGCTAACTACGTGCCAGCAGCCGCGGTAATACGTAGGGTGCAAGCGTTATCCGGAATTATTGGGCGTAAAGGGCTCGTAGGCGGTTCGTCGCGTCCGGTGTGAAAGTCCATCGCTTAACGGTGGATCTGCGCCGGGTACGGGCGGGCTGGAGTGCGGTAGGGGAGACTGGAATTCCCGGTGTAACGGTGGAATGTGTAGATATCGGGAAGAACACCAATGGCGAAGGCAGGTCTCTGGGCCGTTACTGACGCTGAGGAGCGAAAGCGTGGGGAGCGAACAGGATTAGATACCCT
+
EFFGGCGFGGGGGGGGGGGG?FGGGGGFGGGGFGFGGGEGGGGGGGGGGGEEGFGGGGGGDGGGGGGGGGGDGGGGGGGGGBFFGGGDEGGECFGGGF@FFFGGGGCG<FGGGFGFGGC:CFFGF,CFGGGGCGGG9FFFCFFGGFFCFFFGG?71>C1<7F?CFEGCCCGGFGGEEECFGEGEE9C:F.CCFFE@CCFGFGGEEEECECE?C/8CE*CCGGGGEDGGGGGF<FC?CF9EFGG=1GGEGG,FE;FCE@7GGGFDGDGGGGGFCC<<;,FE@:GCFGCGCGFFFAFCGGFFGFECEGGGFGCEFGGGGGGFGGFFGGGE@:BBEF9DGGGEFDEFCF:GGGGFEFFC,8FGGGGFGGGGGEGF9GGGGFGGGE@GGGGGGGGGGGGGGGGGGGGGGFEGFGGFGFGGGFCCCCC
@GSJM 76245
TGGGGAATATTGCACAATGGGCGCAAGCCTGATGCAGCGACGCCGCGTGCGGGATGACGGCCTTCGGGTTGTAAACCGCTTTTGATCGGGAGCAAGCCTTCGGGTGAGTGTACCTTTCGAATAAGCACCGGATAACTACGTGCCAGCAGTCGCGGTAATACGTAGGGTGCAAGCGTTATCCGGAATTATTGGGCGTAAAGGGCTCGTAGGCGGGTCGTCGCGTCCGGTGTGAAAGTCCATCGCTTAACGGTGGATCTGCGCCGGGTACGGGCGGGCTGGAGTGCGGTAGGGGAGACGGGAATGCCCGGTGTAACGGTGGAATGTGTAGATATCGGGAAGAACACCAATGGCGAAGGCAGGTCTCTGGGCCGTTACTGACGCTGAGGAGCGAAAGCGTGGGGAGCGAACAGGATTAGATACCCT
+
FGGGGEFGFCGGGGGGGGGFGGDEGGGGGGGGGGGFGC7FFEGGGGGGGGGGDFGGGGGGGGDGCFGGGGGGGGGGGGGGFGGGFGGGGGGGEGGGGFGFGGGGGGGGBFGGCFGGGGEGF<@FFGGGGGC*1>FF@FFEDCFCBFF8FFGDCC7:FEE,<FAFGGGCFCCGFFE0BCCC9CEEEG?CF9EFGGEBEF?CGEECDEECEG+::#E;:CEEGC>?CCE4352<CFGGF7<7>GGFGGGEFFF<:F:;:CC3/<CDGEEG7EFCFGE90FC=2F@@D@FGGFGEAB,C<FGFD@+GGFEE,GFCFCFFFE9GFEFGF9FF@C:B7GEAGGF:FFFFGECFCF@,CF<8GGGGEE@,F:7EECFF<FECFBEGFGGFCDGGGGGEGGGGGGGEFCF@9GCGDFGF9DFCFC6CC@A
@GSJM 54607
TGAGGAATATTGGTCAATGGGCGAGAGCCTGAACCAGCCAAGTAGCGTGCAGGATGACGGCCCTATGGGTTGTAAACTGCTTTTATGCGGGGATAAAGTGAGCCACGTGTGGCTTATTGCAGGTACCGCATGAATAAGGACCGGCTAATTCCGTGCCAGCAGCCGCGGTAATACGGAAGGTCCGGGCGTTATCCGGATTTATTGGGTTTAAAGGGAGCGCAGGCCGTCTGATAAGCGTGTTGTGAAATGTCGGGGCTCAACCTGGGCATTGCAGCGCGAACTGTGAGACTTGAGTGCGCGGGAAGTAGGCGGAATTCGTCGTGTAGCGGTGAAATGCTTAGATATGACGAAGAACTCCGATTGCGAAGGCAGCCTGCTGTAGCGCAACTGACGCTGAAGCTCGAGAGCGTGGGTATCGAACAGGATTAGATACCCT
+
F,9<FGGGGFCFCAFCCFFF8EF@CFGGGGGGGF8FECDEFGGG<FFGGGG9FFFFGGEG::FFE@FGDC=FFFGFGGGGGGGCCFGFGEGGFCFEFC9F??F8:,@BEFGD7=8AEFCD9FDFFGCFEF@7BF,@,>DF8FFC7CFGGG9F>0+:<ECGFGGG@?FFFFGGF<CCE>EF8<:F>C4<EE<GCC8>>GFCFFCCFFGGD8F9;E>;E5:=ECEEEE#:-EE5CCF:5F<9FFCCGFDEF7GGGGGGGFGGGGDCD:FCGGF;F>GFCGGGGFDCFGDFFGGGGGGGFF==,FB=?+DDGGGGFFEEFB@FFGGGGGEGDGECGGGGEFEEE,F8CBEFGGGGFFCCFF87GGFCGFGGGEACFFFFGGGGGF7GFEGEGGGGFFGGGECCGGFFCDEGDGGGGGF8GGFGGGGGGFEFFCF@CCCC
@GSJM 84459
TGAGGAATATTGGTCAATGGGCGCAGGCCTGAACCAGCCAAGTAGCGTGAAGGATGACTGCCCTATGGGTTGTAAACTTCTTTTAGATGGGAATAAAGTCTTCCACGTGTGGAATTTTGTATGTACCATATGAATAAGGATCGGCTAACTCCGTGCCAGCAGCAGCGGTAATACGGAGGATCCGAGCGTTATCCGGATTTATTGGGTTTAAAGGGAGCGTAGGTGGACAGTTAATTCAGTTGTGAAAGTTTGCGGCTCAACCGTAAAATTGCAGTTGATACTGGCTGTCTTGAGTACAGTAGAGGTGGGCGGAATTCGTGGTGTAGCGGTGAAATGCTTAGATATCACGAAGAACTCCGATTTCGAAGGCAGCTCACTGGACTGCAACTGACACTGATGCTCGAAAGTGTGGGTATCAAACAGGATTAGATACCCT
+
BFGGGFG8C6,<;CF<FCFEFCFEFC:EEFDGEFDE@FFGCF<CCFCGD@FFGG,FFAF,:CFFFD9FC,@>BF9,FAFFFDFGG,EFGFCEAE9FFGGFAFGAFGCA8,=FFG,B<EEFF,?EEFGCCGCEFG9FFFFB??==F<+<F,4=FFFGEFGDGDC#>DFF%B@8=DFG>EE7,@5F<CC<<</BCB=7>>*9@FFC<6=@C8BAC:@7CDFC=@*?8,E>A>@@CF,,@CFFGFDDGFF8EDDGEGFCC+>CC=CFFCEGGF,:DDE<4><CECB?5AC?EB9,;CFE9F;A=EB?7EEGGGCGFFB@87EE=F:>7C7FEEFGFFGFGFF@FA,8CGGCGCGGFCF7@:<F@C,@DC@F8C,?FE<GDF@EGEFFAFC;CFFE6<DGFGFE@ECGFBC7B<ECEECC<GGGGGGF<FEGFFFCCCCC
@GSJM 74
TGAGGAATATTGGTCAATGGACGAGAGTCTGAACCAGCCAAGTAGCGTGCAGGATGACGGCCCTATGGGTTGTAAACTGCTTTTATAAGGGAATAAAGTGAGTCTCGTGAGACTTTTTGCATGTACCTTATGAATAAGGACCGGCTAATTCCGTGCCAGCAGCCGCGGTAATACGGAAGGTCCGGGCGTTATCCGGATTTATTGGGTTTAAAGGGAGCGTAGGCCGGAGATTAAGCGTGTTGTGAAATGTAGACGCTCAACGTCTGCACTGCAGCGCGAACTGGTTTCCTTGAGTACGCACAAAGTGGGCGGAATTCGTGGTGTAGCGGTGAAATGCTTAGATATCACGCAGAACCCCGATTGCGAAGGCAGCCTGCCAAGCCATGACTGACGCTGATGCACGAAAGCGTGGGGATCAAACAGGATTAGATACCCT
+
GGGGGGGGGGGGGGGGGGGGGGGGEGGGGAFGFGGGGGGGGGGGGGGGGEFGGGGGGGGGEEGF<FGGGGDFGGGGGGGGGFFGFGGGGGGGGGGFGGGGGCFGGGGGGDFCCGGGCFEGGGGGGFGGGGGGGGGGGDFGGC9GGGGGGGGGGGGGGFGFGFGGGGGGGGGGGGGGGGGGGGDFGGGGGGGGGGG?EE8<:FGFFGGGEEFEGFGBC7CEC*AE@EE>F=FEGGGFGCGEFDFFFFFEF<FGGEFF@>FGFC@$9DFGFFGGGGFF=DFF?GFGFGGCGGDCGGGEGGGFGGF<C+GFF@GEFCGEFFGFFF7CCGGFEF<FEEF8FFFFE9F8CB7GGGFF@:GEGGGGGGGGGGGGGGGFECCGGGGDGFFFGGGGGGGGGGGGGGGFFF9GGGGEGGGGFFGGFGGGGFFFGGGGGGGCCCCC
@GSJM 75
TGGGGAATCTTCCGCAATGGACGAAAGTCTGACGGAGCAACGCCGCGTGAGTGATGACGGCCTTCGGGTTGTAAAGCTCTGTGATCGGGGACGAATGGCTGGTATGCTAATACCATATCAGAGTGACGGTACCCGAATAGCAAGCCACGGCTAACTACGTGCCAGCAGCCGCGTTAATACGTAGGTGGCAAGCGTTGTCCGGAGTTATTGGGCGTAAAGCGCGCGCAGGCGGCTTCTTAAGTCCATCTTAAAAGTGCGGGGCTTAACCCCGTGATGGGATGGAAACTGGGGGGCTGGAGTAGCGGAGAGGAAAGTGGAATTCCTAGTGTAGCGGTGAAATGCGTAGAGATTAGGAAGAACACCGGTGGCGAAGGCGACTTTCTGGACGACAACTGACGCTGAGGCGCGAAAGCGTGGGGAGCAAACAGGATTAGATACCCT
+
GGGGGGGGGGGDGDGGGGGGGGG@FGGCFGGGFGCGGGCGGGGGGGGGGGGGGGGGGGGGGGGGGGGFGGGGGGGAFFGGFG9EFGGGGGG:=CG,>8<=FEDABFGGGG<FFFEEA,,<3>FED,EFGGFFEGCF:3::F;FGGEFG*8C7*8DFFCF32*F<FEA:<FGGG*:FCFF:A2FG><F8AA,18=:**1,,2:**2*3C8:<>>5//C8:9C?5:?2#>:5C?C?@AFFFEFF77F;9GFGE?7137@CFGGGG>G:@8<7C,<@FFEB=<GEC,B=+:@++7FFA,CD:78+CGGGFEGFGFFGFFFACFDEGFCGFF:7CEGFFGFGECGFGGGGGGGGGGGGFDGGGGGGGGEGGGGGGGGGFEFGGFGGGGFCC<EAGGGGFGDGGGGGFB:GGGGGGGGEFFC,GGGDAGGGGGGFGGGFGFCCCCC
@GSJM 76
TGGGGAATATTGCACAATGGGGGAAACCCTGATGCAGCGACGCCGCGTGAGCGAAGAAGTATTTCGGTATGTAAAGCTCTATCAGCAGGGAAGAAGAATGACGGTACCTGACTAAGAAGCACCGGCTAAATACGTGCCAGCGGCCGCGGTAATACGTATGGTGCAAGCGTTATCCGGATTTACTGGGTGTAAAGGGAGCGCAGGCGGTGCGGCAAGTCTGATGTGAAAGCCCGGGGCTCAACCCCGGTACTGCATTGGAAACTGTCGTACTAGAGTGTCGGAGGGGTAAGTGGAATTCCTAGTGTAGCGGTGAAATGCGTAGATATTAGGAGGAACACCAGTGGCGAAGGCGGCTTACTGGACGATAACTGACGCTGAGGCTCGAAAGCGTGGGGAGCAAACAGGATTAGATACCCT
+
FGFGGGGGGGGGGGGGGGGGGGGGGGFGGGGGGGGGGG7FGGGGGGGGGGGFEEFGGGG<5BEFGGGBBFFGGGGCFFGGAFGFGGGGGGGGGFGGG@FFGGGEGGCFFGDGGGEGGF?FGGA:@F2C2@FFGCCFGGC3@8FCGGGEEECF<FGGF46FGGGFABFEGCFEEC<:CG:C&FE:EFGFC-7GGGCCCEGGEEGEC<EGGBEG9GFGFECFCDFGCGFGGC8EFG>CFC>CGFCCCFGGGF9CECGGGFFG9GGGGGGCFC41F8?7F7DEC=GFGF<GDF9GFEE9GFE9,FGF+CCDGGGGGDDFCGGGGGGGFFC,?GFGGGGGF@GGGGGGGGCGGEDGFGGGGGGGGGFF<GGGGEGFEF@FE<GGGGEFGEGECGGGGFCGGGGGGGGGGFGGGGGGCCCCC
@GSJM 81476
TGGGGAATCTTCCGCAATGGACGAAAGTCTGACGGAGCAACGCCGCGTGAGTGATGACGGCCTTCGGGTTGTAAAGCTCTGTGATCGGGGACGAATGGCTGGTATGCTAATACCATATCAGAGTGACGGTACCCGAATAGCAAGCCACGCCCAACTACGTGCCAGCAGCCGCGGTAATCCGTAGGTGGCAAGCGTTGTCCGGAATTATTGGGCGAAAAGCGCGCGCAGGCGGCTTCTTAAGTCAATCTTAAAAGTGCGGGGCTTAACCCCGTGATGGGATGGAAACTGGGAGGCTGGAGTATCGGAGAGGAAAGTGGAATTCCTAGTGTAGCGGTGAAATGCGTAGAGGTTAGGAAGAACACCGGTGGCGAAGGCGACTTTCTGGACGACAACTGACGCTGAGGCGCGAAAGCGTGGGGAGCAAACAGGATTAGATACCCT
+
CEFFGGGFFFGGGFEFEGGEFGEGCGGGGGGGGEEGGGGG@:FGGGGGG7FCEGA9FGGDECFGGGGGGD>FCGGFGFGFDFFFCFG@@FG>CFCBD8DGGGDB9FE,,C,8<,,@F<F<D,BE9DGGGECFGGCC*@F>AFGFFBCFG***8<>@EF7C7F7FF;<:C:**C7=FE92<C:<<:,<1:CF8**;A8;@7A5;8C,2A:E;<-:#:A@E8B:CCFC#::8?58F@,><A:725';C<FCGFF<@FF@FGGE58>EFBC:EF3F4:GFFCGGGCFDCCEGFFFD=8<GEF:=+:FCGGGGGGGGGGGGGFGFGGGFGFGGGGGFGFGGGGGGGGGGFCF<GCDGGGGGFEEF7C,GGGGGGGEGF@E@GGGGGGGF@CFFDGGGGGEGGGGGGGGGFDGGGGFDEGGGGGGGFFGFGGGGFCGFFGGCCCCC
@GSJM 78
TGAGGAATATTGGTCAATGGACGAGAGTCTGAACCAGCCAAGTAGCGTGCAGGATGACGGCCCTATGGGTTGTAAACTGCTTTTATAAGGGAATAAAGTGAGTCTCGTGAGACTTTTTGCATGTACCTTATGAATAAGGACCGGCTAATTCCGTGCCAGCAGCCGCGGTAATACGGAAGGTCCGGGCGTTATCCGGATTTATTGGGTTTAAAGGGAGCGTAGGCCGGAGATTAAGCGTGTTGTGAAATGTAGATGCTCAACATCTGAACTGCAGCGCGAACTGGTTTCCTTGAGTACGCACAAAGTGGGCGGAATTCGTGGTGTAGCGGTGAAATGCTTAGATATCACGAAGAACTCCGATTGCGAAGGCAGCTCACTGGAGCGCAACTGACGCTGAAGCTCGAAAGTGCGGGTATCGAACAGGATTAGATACCCT
+
GGGGGFFFGGGGGGGGGGGFGGGGGGGGGGGGGGGGGGGGGGGGDFGGEFGGGDGGFFGGGGGGGGGGGGGGGGGGGGGGGGGGGGGGGGGGGGGGGGGGGGGGGGGGGGGGGGGGGGGGGGGGGGGGGGFGGFEFGGGFF=FEEGGFGG<FGGGGGGGGGGG?CFFGFGGGFGGG8FEGGGGGGGD5=GGGGGGEFFFGGFGGGGGGG9FCFFG>EGGGGGGGGGGEGGFGGGGFGGGDFGGGGGGGGGGFAFDFCFFG69CFGGGGFGEGGGGGEFGGGGFGGGF@GGGCFGEGEDGGGFFCGGGGGGGFGGGGGGGFGGGGGGGGGGGGFGGFGGFGGFGGGDGFGGGFGFF:EGGEGGGGGGFGGGGGGDGGGGGGGGGGGFFGGGGGGGGGGGGGGGGGGGGGGGGGGGGGGGGGGFFF<FGFFGF@CCCC
@GSJM 75706
TGGGGAATATTGCACAATGGGGGAAACCCTGATGCCGCGACGCCGCGTGAGTGAAGAAGTATTTCGGTATGTAAAGCTCTATCAGCAGGGAAGAAAATGACGGTACCTGACTAAGAAGCCCCGGCTAACTACGTGCCAGCAGCCGCGGTAATACGTAGGGGGCAAGCGTTATCCGGAATTACTGGGTGTAAAGGGTGCGTAGGTGGTATGGCAAGTCAGAAGTGAAAACCCAGGGCTTAACTCTGGGACTGCTTTTGAAACTGTCAGACTGGAGTGCAGGAGAGGTAAGCGGAATTCCTAGTGTAGCGGTGAAATTCTTATATATTAGGAGGGACATCAGTGGCGAAGGCGGCTTACTGGACTGAAACTGACACTGAGGCACGAAAGCGTGGGGAGCAAACAGGATTAGATACCCT
+
@FG8F@BFCAE9E@,FECFGG,:+BFFCE?EDFFGDEE7FEGG7FEEG7BFFGGAACCEFCEDA9FC4BDFGEC@-5,EFEAFGGCF,4:=<:,EAADGG<=@FGDFDAFF9?<ABF,8=>:F+6CFG,>FF@FF+@F33,@:FFCFEGC8,,?>F:5?12:F7C>FEC<E1F=C79CFCF=@F+?7=6CCCCEC>CCC4::CFCFEFG:DBCCFEG:4:C@9C0<</FDA8:CAFFBE?DFG<7C???4A8<;<E/15<C6<2<=90<8?ACFF?:A>%FCD,FFB+:FFEFDFDE=?<FF@++EEGFDE<,A,,?9GE,FBB<C,B,<<9E9,@@F8FC@FC,,6C:+A<C9C<,C<C,C,C;<6,FGF@FGEC<C,,@8E<;CF7FEEC8FAF,FFCE,GFEAECFFF@CCCC
@GSJM 80
TGGGGAATATTGCACAATGGGGGAAACCCTGATGCAGCGACGCCGCGTGAGCGAAGAAGTATTTCGGTATGTAAAGCTCTATCAGCAGGGAAGAAGAATGACGGTACCTGACTAAGAAGCACCGGCTAAATACGTGCCAGCGGCCGCGGTCATACGTATGGTGCAAGCGTTATCCGGATTTACTGGGTGTAAAGGGAGCGCAGGCGGTGCGGCAAGTCTGATGTGAAAGCCCGGGGCTCAACCCCGGTACTGCATTGGAAACTGTCGTACTAGAGTGTCGGAGGGGTAAGTGGAATTCCTAGTGTAGCGGTGAAATGCGTAGATATTAGGAGGAACACCAGTGGCGAAGGCGGCTTACTGGACGATAACTGACGCTGAGGCTCGAAAGCGTGGGGAGCAAACAGGATTAGATACCCT
+
GGFGGDEGFGGDFFGFFFGEFGGGGFCFFGGFEGGGGGEGGGGGGGGGFFCFFFGFGGGG<99FCFG?FFEFGGG<F<FDEFFGGFGGFGDGGGGFFGFGGGG@CGCF99=F9DAFDG8FFFFFED=FGGFGGC<FFGGFGCF7CCG?GE$<<C;<.35?CBFGFCFFEEE<?FGCEGGEEB,E=EGEFC=GF<<>>GDCC5GG;C*=C8?EC?9CC<,<;?GGFFDGE:>@:BCFF@;EGFD9:>CC:,0G=FE@C;9<?FCF:@G=FFEEFE@+:+EE@GFDGGGGGGFE9,CFEEA9,FGGGGGGFGCF9CGEGFC9;EDGFFGGGGGGF7DDCGGGGGGGFFGGGGGGGGCFFFGGFCCFAGGGCGGGGGGGGGGGFGGGGGEECDGGECCGGGFGGGGGGGFGGGCGCCCCC
@GSJM 81
TGGGGAATATTGCACAATGGGGGAAACCCTGATGCAGCGACGCCGCGTGGAGGAAGAAGGTCTTCGGATTGTAAACTCCTGTTGTTGAGGAAGATAATGACGGTACTCAACAAGGAAGTGACGGCTAACTACGTGCCAGCAGCCGCGGTAAAACGTAGGTCACAAGCGTTGTCCGGAATTACTGGGTGTAAAGGGAGCGCAGGCGGGAGGACAAGTTGGAAGTGAAATCTATGGGCTCAACCCATAAACTGCTTTCAAAACTGTTTTTCTTGAGTAGGTCAGAGGTAGGCGGAATTCCCGGTGTAGCGGTGAAATGCGTAGATATCGGGAGGAACACCAGTGGCGAAGGCGGCCTACTAGGCACCAACTGACGCTGAGGCTCGAAAGTGTGGGTAGCAAACAGGATTAGATACCCT
+
CFGEGDFGGGGG9,C,CEGGG:F@@FFGGGGG<EFGGG7FGGGCGGGGGB:FECFFGEFGCFCFGGG7+=FDEGGGGGGDFFGGGF<,EFCGGGCFA<<9,FCC@@EGDFFEFDGFG8=@DGE0F;DCD%>F7FGGB>@FFCC@FEAFCC34F:>,,>FB+ADC<7@FA5CGGG<GG>#CCF>GC7?=67EFGCECF?8:C:5;:EE5#0,ACFF?'.D7<ECF@CGG:GFFFFGFC3:F@87B@,FDFFFE@?B<>9@FFF@DGEA;?GGGFGF;:,,@CGFFF7?7GFGFDDGF@4+FGGGGGGGGGFC,C=:@D<F;GGF@7EFFFFDEGFGFFFGE@7GGF7DDGGEECECE<C9GFF@,FGGGGCCGEDGGE@EGFGFFE@CFFEA@C,GFF9DFGGGGGEGGGGGCCCCC
@GSJM 82
TGAGGAATATTGGTCAATGGACGAGAGTCTGAACCAGCCACGCAGCGTGCAGGATGACGGCCCTATGGGCGGTAAACTGCTTTTATGAGGGAATAAAGTGAGTCTAGTGAGTCTTTTTGCATGTACCTTATGCATAAGGACCGGCTAATTCCGTGCCAGCAGCCGCGGTAATACGTAAGTGTCGGGCGTTGTCCGGATTTATTGGGTTTAAAGCGAGCGTAGGCCGGTGATTAGGTCTGGTGTGAAATGTTGCTGCTCAACAGTTGAACTGCATCGCAAACCGGTTTCCTTGAGTACGCAAAAGGTGGGCGGAATTCGTGGTGTAGCGGTGAAATGCTTAGATATCACGAAGAACTCCGATTGCGAAGGCAGCTCACTGGACCGCAACTGACGCTGAAGCTCGAAAGTACGGGTATCGAACAGGATTAGATACCCT
+
EE@FFFCGDFGA,6CFFGGGGGGC:CFGGGGG,,6EFF-E,@++@FGGGC<<FGGGGEEGG@+C<,CE,,6+8CFGGF9=AFG9<F,,FF+BA,B?,,<,,,5B5,BF<FC,58E<,C=FGD?EFG,<@FG<,@,5,:EF=+>+@3B.>3/3?<<C?55:<:>EG:>62C9@*(0)))2))CC**E;EC8)<=((..9B6FGGGGF9FFFF<=*=/7*A,*F84*F?3,,FD6*6*,E@,F@,,D9D>8@,8,@,7@,@3:,,83=@>:9FE@++8+7C7@+=D@8@@FGGFF>44C=9E:AE+C4C+GFGGFF7EF<FBFGGGGGGGF<GFEFGGGGFGFFFFC,:,<9DGCC@7@F@6C,FCGGGF8@<CEF,9GFC86++F9GGGGGBGGGGFD@F8FCGGFFB+67GFGFGGGGGGGGFCCGGFCEFCCCCC
@GSJM 79422
TGAGGAATATTGGTCAATGGGCGCAGGCCTGAACCAGCCAAGTAGCGTGCAGGATGACTGCCCTATGGGTTGTAAACTTCTTTTATATGGGAATAAAGTTTTCCACGTGTGGAATTTTGTATGTACCATATGAATAAGGATCGGCTAACTCCGTGCCAGCAGCCGCGGTAATACGGAGGATCCGAGCGTTATCCGGATTTATTGGGTTGAAAGGGAGCGTAGGCCGTCTGATAAGCGCGTTGTGAAATGTCGGGGCTCAACCTGGGCATTGCAGCGCGAACTGTGAGACTTGAGTGCGCGGGAAGTAGGCGGAATTCGTCGTGTAGCGGTGAAATGCTTAGATATGACGAAGAACTCCGATTGCGAAGGCAGCCTGCTGTAGCCCAACTGACGCTGAAGCTCGAAAGCGTGGGTATCGAACAGGATTAGATACCCT
+
DEFFFEGFEEFEFGA@FCFC,CFFGDE7FGGGGFFE@C,C,,9CFGGGG,DFGGFGE<EF8FDFC8E8C<7@FGG9FGFDAFFDFGGC<CCCF8FGDF,CA<9,AACDF,BCF@EGGGFEFGF<EFFEFF9F<?<<F,5EB,+CCC9BFFEGGGGGGAFG<8;FFGGGFGGG:FF<CGGC::FGGGCC0:5<CGC?EG:>58@FCFFF:<?EC8CCEC:*@C:>FEFCCECEE>::;5F?8FEGGCFCFEFF<CFCGGGFG2GFEFFGF?F@CGGC:E8FGFFFFCGGGGGFGGGDGGEAGGGFCGGFF8E<=F>+:@CCCGGGGF@FCGGGGGGGFCEE<EGFF@FGGGEEC,GEEFCGGGGGGFGGGGGEGGGFGGFGGF7GGFFCDGGGGGGGCDGGGGGGGGGGGGE?GGCGGFF<GFGGGGGFGGFBCCCC
@GSJM 61663
TGGGGAATATTGCACAATGGGGGAAACCCTGATGCAGCGACGCCGCGTGAGCGAAGAAGTATTTCGGTATGTAAAGCTCTATCAGCAGGGAAGAAGAATGACGGTACCTGACTAAGAAGCACCGGCTAACTACGTGCCAGCAGCCGCGGTAATACGTAGGGAGCGAGCGTTGTCCGGATTTACTGGGTGTAAAGGGTGCGTAGGCGGGTTTGCAAGTCAGACGTGAAATGCCGGGGCTTAACCCCGGAGCTGCGTTTGAAACTGTAGATCTTGAGTGAAGTAGAGGCAGGCGGAATTCCTAGTGTAGCGGTGAAATGCGTAGATATTAGGAGGAACACCAGTGGCGAAGGCGGCCTGCTGGGCTTTAACTGACGCTGAGGCACGAAAGCATGGGGAGCAAACAGGATTAGATACCCT
+
FGGGGGGGGGGGGGFFGGGGGGGGGGGGGGGGGGGGGGGGGGGGGGGGGGGGGGGGGGGGGGGGGGGGGGGGGGFGGGGGGGGGGFGGGGGGGGGGGGGGGGGGEGGGCGGGGGGGG9,FCGGG8DEFGGGGGGGFGGGGDFGGGGGGGGGGGEGGFGGGGGGCCEGDGGEGGGFDEGC<FFGFGGGGEEGGGGGGFGGFDEGGGGGGGGGF?FFFFFGGGFCFGGGGFFGGGGGGGGGGGGGGGGGFE7DGGGGGEGGGGDGGGGGDFGGFFCGGGFGGGGGGGGGGGEDGGGGGGGGGGGGF@DGGGGGGGGCGGFGGDFFGFF=CGGGGFGGGFGGGGGEGCFGEGGGGGGGGGGGGCGGGF@CFGGGGGGFDGGGGGF>GGGGGGGGGGGGGGGGGGGGGGFGGGGGGCCCCC
@GSJM 85
TAGGAAATCCTCCACAATGGACGAAAGTCTGATGGAGCAACGCCGCGTGAATGAAGAAGGCCTTCGGGTCGTAAAATTCTGTTGTCAGAGAAGAATGTGCGTGAGAGTAACTGTTCACGTATTGACGGTATCTGACCAGAAAGCCCCGGCTAACTACGTGCCAGCAGCCGCGGTAATACGTAGGGGGCGAGCGTTGTCCGGAATTACTGGGCGTAAAGGGTGCGTAGGCGGTTTGGTAAGTTGGATGTGAAATACCCGGGCTTAACTTGGGGGCTGCATCCAGTACTGTCGGACTTGAGTGCAGGAGAGGAAAGCGGAATTCCTAGTGTAGCGGTGAAATGCGTAGATATTAGGAGGAACACCAGTGGCGAAGGCGGCTTACTGGACGATAACTGACGTTGAGGCTCGAAAGCGTGGGGAGCAAACAGGATTAGATACCCT
+
GGGGDCEFGGGGGGGGGGGGGGGGGGGFGGGGGGFGGGGGGGGGGGGGGGGGGGGGGGGG<EEGGGGGGGGGGGGFGGGGGGGGGGGGGGGGGGGGGGFGGEGGGGGGGGGGDGCFFGGGGGFCDGGGGGGGGFGGGGGGGGGGGGGGGGEGGGFFGGGGGGGGGGGGGEGGG:FGG>GGGGGGGGGGGGEGGGGECFFGGGGFGFGGGGGEGAFCGGGGF<GECEGD9CCE<GGGGGGGGDFF?CGCCGGGFCGGGGGGGGGFGGGGGGGGGFGGGGGGGGGGGFF>GGGFGGGFFFCGGFAFFEGGGGGGGGEGFGGGGGGGEGGGGGGGGGDGGGGGGGGGFGGGGGGGGGGGGGGGGGGGGGGGGGGGGGDGGGGGGFEEGFGF9GGGGGGGEFGDGGGGGGGGGGDGGGGGFFGGGGFGGGGGGGGGEGFGCCCCC
@GSJM 62651
TAGGGAATCTTCCACAATGGACGAAAGTCTGATGGAGCAACGCCGCGTGAATGAAGAAGGCCTTCGGGTCGTAAAATTCTGTTGTCAGAGAAGAACGTGCGTGAGAGTAACTGTTCACGTATTGACGGTATCTGACCAGAAAGCCACGGCTAACTACGTGCCAGCAGCCGCGGTAATACGTAGGTGGCGAGCGTTGTCCGGATTTATTGGGCGTAAAGGGAACGCAGGCGGTCTTTTAAGTCTGATGTGAAAGCCTTCGGCTTAACCGAAGTAGTGCATTGGAAACTGGAAGACTTGAGTGCAGAAGAGGAGAGTGGAACTCCATGTGTAGCGGTGAAATGCTTAGATATATGGAAGAACACCAGTGGCGAAAGCGGCTCTCTGGTCTGTAACTGACGCTGAGGTTCGAAAGCGTGGGTAGCAAACAGGATTAGATACCCT
+
@FGGGGGGGFGGGGGGGEEGGGGGGGDFGGFGGGGGGGGGGDGGGGDGGEEGGGGCDGG8EGGGGGD@FGGGGGGGGGGGFFGGGGEGGGGGGGGGCDFGG?FFGGFGGGGGGFGCFCFGGGGGGGGGGGGGGAFGGGFGFGGG:>GGGEGGGFGGGGGGFGGGGGFFFGGGDGGG@GGGG1FCFBFF7@CFFF<GGFFDGCBFEBFGF?>FEGGGGGGEDCDGF>FDCEGCE>FGGGGGFDFGFGGGGGEFFBFGFGGGFGDCFFGFGFFFGGGGFGGFFGGGGGGGGGFFE9GGGGFADGGGGGFCEFEGEFGGDGFB8FDGGGCGGGGGGFCGGGGGDGGGGFDGGFGGGGCEFDGFCFGGGGGGGGDGGGGGGGFFGGGGGGGGGGFFGGGGGGFGGGFGFF7GGGGFDGGGGGFGGGGFDFGGGGFGFFCFA-@<B
@GSJM 81465
TGGGGAATCTTCCGCAATGGACGAAAGTCTGACGGAGCAACGCCGCGTGAGTGATGACGGCCTTCGGGTTGTAAAGCTCTGTTATCGGGGACGAATGGCTGGTATGCTAATACCATATCAGAGTGACGGTACCCGAATAGCAAGCCACGGCTAACTACGTGCCAGCAGCCGCGGTAATACGTAGGTGGCAAGCGTTGTCCGGAATTACTGGGTGTAAAGGGAGCGTAGACGGTTGGACAAGGCTGATGTGAAAGGCTGGGGCTCAACCCCGGGACTGCATTGGAAACTGCCCGTCTTGAGTGCCGGAGAGGTAAGCGGAATTCCTAGTGTAGCGGTGAAATGCGTAGATATTAGGAGGAACACCAGTGGCGAAGGCGGCTTACTGGACGATGACTGACGTTGAGGCTCGAAAGCGTGGGGAGCAAACAGGATTAGATACCCT
+
GGGGGGFGFGGGGGGGGGGGGGGGGGECEFFFEC:FEGGGGGGGGGGGGGGGG9?AEFGD7@FGGGGFG7FGGGFFGGGGGG,CFG7CEGGGGGED,,8<=3B<EBFD,3,FFD=DA9<<,B3CF<,3@<+@F<:>*7@FGF,@F>3:F7>FFFFFE>F#GG@?3=C:F<:7A,*?;2?270:FGFGE:8FC9A;8>;@??E?:<:<9CF?FGFFGFBGEB>D:CCC:/GFC&F;?<>EA8#;886GFFEGGF>6$CC5FBAD>@FC:3+8<FC,,GFD7,9EGGGGF@3+33?5B,GGEGFFCGGGGGGGCEGEDGGGGGGGGDGGGGGGGEGGGGGGGGGGGGGFE,GFECFGGFGGGFGGGGGGGGFGGGGGGFCFGGGGGGGFFC<GCGGGGGGGDGGGFC;,6FF7GCC:GGGGGFFFGGGGGGGGGGGGGGCCCCC
@GSJM 88
TGGGGAATATTGCACAATGGGGGAAACCCTGATGCAGCAACGCTGCGTGAGTGAAGAAGTATTTCGGTATGTAAAGCTCTATCAGCAGGGAAGATAATGACGGTACCTGACTAAGAAGCTCCGGCTAAATACGTGCCAGCAGCCGCGGTAATACGTAGGGGGCAAGCGTTATCCGGATTTACTGGGTGTAAAGGGTGCGTAGGTGGCAGTGCAAGTCAGATGTGGAAGGCCGGGGCTCAACCCCGGAGCTGCATTTGAAACTGCTCGGCTAGAGTACAGGAGAGGCAGGCGGAATTCCTAGTGTAGCGGTGGAATGCGTAGATAGCGGGAGGAACACCAGTGGCGAAGGCGGCCTACTGGGCACCAACTGACGCTGAGGCTCGAAAGTGTGGGTAGCAAACAGGATTAGATACCCT
+
FGGGGCEGEFGGGGGGGGFGGGGGGGGFGGGGGGGGGG9FGGG7FFGGGGDFCFFFFGGGGGGGGGGFFGGGGGGGDGGGFGGGGGGFFGFFGGGGGCFFGGGGGGGGFGGGGGFFFGGGGFGGEFGGCFGGGE8DGFG:FFGG>GGG7>BFFGG?G$BE%,@F#>FGGGGCCFGGEGGGGGCFFGGGFCCCFGG7GGGEGGGGGFGCFGGCCEGGCBGGGGDDCFBE:;GFGGFD5DFCGEGEDEE8,FCDDGFBFBGGGGFFCEFEFCDG8FFFFA7:FEFGFF7CC4?GFGFGGFBB?CF>ECFFFF,EEGGGGFFGFCF>+GGGF<EGEGGGCGGGFF@7GEGF@>GGGGGGFGGGGF@<,FEGGFFFEFGGGGGGCGGGGGGGGGGFDAGGGGFFFAGFEGGGGFCC@CCC
@GSJM 89
TGGGGAATATTGCACAATGGGGGAAACCCTGATGCAGCGACGCCGCGTGAGCGAAGAAGTATTTCGGTATGTAAAGCTCTATCAGCAGGGAAGAAGAATGACGGTACCTGACTAAGACGCACCGGCTAAATACGTGCCAGCAGCCGCGGTAATACGTAGGTGGCAAGCGTTGTCCGGACTTATGGGGGGTAAAGCGCGCGCAGGCGGCTTCTTAAGTCCATCTTAAAAGTGCGGGGCTTAACCCCGTGATGGGAGGGAAACTGGGAGGCTGGAGTATCGGAGAGGAAAGTGGAATTCCTAGTGTAGCGGTGAAATGCGTAGAGATTAGGAAGAACACCGGTGGCGAAGGCGACTTTCTGGACGACAACTGACGCTGAGGCGCGAAAGCGTGGGGAGCAAACAGGATTAGATACCCT
+
EGGGFFGGGGGGGGDEGFGCD@CEGGGCFGGGGGGDDC@CGGDCGGGGGCFC>F@FDGCC,CEGGGGCFDCEFDGFG9FFGGGGGGFGDCFEDGGC8EEGGCEGGG:BAFFCGD9=F,@C=+>+CC3@AFGGGGG,@<DFGFGF7*@>FGDFEFFGCF:F;FGGFFCE7**18F9F5F*=@BF,:=+#:%:E19<C>EGE><G6>E>:CCFFFCCG;CF@EF:<2<?+E@C:ED@,9C<+CD:7CFCGFGBCED9FD8GFC&D=>DD:GFGFDD@GF>=8GGGGDFFEA9FFCFEGFF,BGGGGGGGFAGEGCEEGFFF;FGGFFFCFEEGEEFF+FFCCF:GFGEGGCFEC<CFCFGGGFBCFEGF@CFFGGGGGGDFCCGF@EFF@GGGFFGGCE,GGGFFGF9GGGGFBCCCB
@GSJM 90
TGGGGAATCTTCCGCAATGGACGAAAGTCTGACGGAGCAACGCCGCGTGAGTGATGACGGCCTTCGGGTTGTAAAGCTCTGTGATCGGGGACGAATGGCTGGTATGCTAATACCATATCAGAGTGACGGTACCCGAATAGCAAGCCACGGCTAACTACGTGCCAGCAGCCGCGGTAATACGTAGGTGGCAAGAGTTGTCCGGAATTATTGGGCGTAAAGCGCGCGCAGGCGGCTTCTTAAGTCCATCTTAAAAGTGCGGGGCTTAACCCCGTGATGTGATGGAAACTGGGAGGCTGGAGTATCGGAGAGGAAAGTGGAATTCCTAGTGTAGCGGTGAAATGCGTAGAGATTAGGAAGAACACCGGTGGCGAAGGCGACTTTCTGGACGACAACTGACGCTGAGGCGCGAAAGCGTGGGGAGCAAACAGGATTAGATACCCT
+
9FGGGGGG9FGGGGGGGGGGGGGGDGGGGGGGGGGGGGGGF>EGGGGGGGGGGGGGGGGGGGGGGFGE8BCFFGGGGGGGGGGGGGGGGGGGFFE8F?D8:FFDDCDGGFGGGCFGFFGGGGDCGCGFGGGDDGGGFFCGG;DEFFGGGGGDFGGGGCEGGGGGGGGGGGFGED*4;B<>:CFFGC:FFFFE,<><<<AF=EG,@:7<9C:CGGGD=FGGE>EC=E5EEGGGEC8<?9CGF8FFF?EFFFFGFF?:FF@8AFGFGGGECC<E19BC$=9FCFFB=CF:ACGFDDGGFDF:7DGCGCGAEEFF9DGFE<<DFFGF<F<@=7CCEFGFACCBCDC<FB9?,GFE9EDGFEFC+DGECFB:C5,@F@@AFCFCCEEE@CEFAFGF7EFCGGGFCC@CCFC,GEGEEGGFCDGGGGGGFGF@EB<,FDFF<@CAA
@GSJM 82576
TGGGGTATATTGCACAATGGGGGAAACCCTGATGCAGCGACGCCGCGTGGAGGAAGAAGGTTTTCGGATTGTAAACTCCTGTCGTTAGGGACGATAATGACGGTACCTAACAAGAAAGCACCGGCTAACTACGTGCCAGCAGCCGCGGTAAAACGTAGGGTGCAAGCGTTGTCCGGAATTACTGGGTGTAAAGGGAGCGAAGGCGGACCGGCAAGTTGGAAGTGAAAACTATGGGCTCAACCCATAAATTGCTTTCAAAACTGCTGGCCTTGAGTAGTGCAGAGGTAGGTGGAATTCCCGGTGTAGCGGTGGAATGCGTAGACATCGGGAGGAACACCAGTGGCGAAGGCGACCTACTGGGCACCAACGGACGCTGAGGCTCGAAAGCATGGGTAGCAAACAGGATTAGATACCCT
+
FECC:+8,;C<EFGGGGGGGGGCGDGDFCC@EGCF,F<::F:FEEGGGG7,CEB,<9FCFFFFGGEGCFFFEGAFGFFGGGF?FFG@C<EDFG7F++EBFGC@FDECFCFGG9F@8,:FF=FEEEFGGGG=F7FFF<@FCFCFGGGGDF78?CFG@CGCFF7F<C97F<<*=FCF<97CFFC799@EFF?FC<C>E**=#4:8EDE::EFE>E2EC>AFGGGGGFC@=A?D3FC<8C=B:<AFF@@C7F1=CC,@;FEB5GGA9:7A:FB+=3?9??@GGC?EFF,?,E<CB,4+C:7@F<EC@87FCF<DE@B?6BC<CEA8+87FE<C@6BC6FFCEB,@,C@ECEECFCC,F@E<EEE,B;B8E@+68+,,,<CC:FGFCFFEE@ACAEFAGGEAFF@AAGGCFFECC8-B88
@GSJM 73021
TGGGGAATATTGCACAATGGGGGAAACCCTGATGCAGCGACGCCGCGTGAGTGAAGAAGTATTTCGGTATGTAAAGCTCTATCAGCAGGGAAGAAAATGACGGTACCTGACTAAGAAGCCCCGGCTAACTACGTGCCAGCAGCCGCGGTAATACGTAGGGGGCAAGCGTGATCCGGATTTACTGGGTGGAAAGGGAGCGTAGACGGTGTTGCAAGTCTGATGTGAAAGGCGGGGGCTCAACCCCTGGACTGCATTGGAAACTGTGAGGCTTGAGTGCCGGATGGGTAAGCGGAATTCCTAGTGTAGCGGTGAAATGCGTAGATATTAGGAGGAACACCTGTGGCGAAGGCGGCTTACTGGACAGTAACTGACACTGAGGCACGAAAGCGTGGGGAGCAAACAGGATTAGATACCCT
+
EEDEGFFGF9FFECFGGGCFGC+@FEFFGGGFF<FFGCFF@FGDE>FGG7FDFF,5,CC5,,<EAFEC<FEFFGGF?FEGGGGGGGGGGG7FFF,B?FFGGDGEFEFFF=<ECF8<F,BDFDCGGEGGGFFGDGCGGGGFG,<EDEC7C@@F;F><?EFGD<#C@:$GG57/?C7:0FGGG<4CCF=D#?CGGE<61:42;<5=<>)5C:A,:C21GGE<GGGGFGE8B2<:GFFD=>6@88D@EBGGGFFDFEEF=<?AGEEE<FB@F=DGFFCFCGF<A,,GFCGEGGF<E=F,<CFFGDF=@:C9FEFCGF@DGGFFFAFFF<<DDF9GCEEFC,,GGGG@?F@B7GGGFGFE@AFDE<,,FEGFAE<E6FGFEC@D;EGGGGGEGFGGGFFF@FFCECFEEEC9FFEA--CB
@GSJM 93
TGGGGAATATTGCGCAATGGGGGAAACCCTAGCGCAGCAACGCCGCGTGATTGAAGAAGGCCTTCGGGTTGTAAAGATCTTTAATCAGGGACGAAACAAATGACGGTACCTGAAGAATAAGCTCCGGCTAACCACGTGCCAGCAGCCGCGGTAATACGTAGGGAGCAAGCGTTATCCGGATTTACTGGGTGTAAAGCGCACGCAGGCGGCTTGGTAAGTCAGGGGTGAAATCCCACAGCCCAACTGTGGAACTGCCTTTGATACTGCCAGGCTTGAGTACCGGAGAGGGTGGCGGAATTCCAGGTGTAGGAGTGAAATCCGTAGATATCTGGAGGAACACCGGTGGCGAAGGCGGCCACCTGGACGGTAACTGACGCTGAGGTGCGAAAGCGTGGGTAGCAAACAGGATTAGATACCCT
+
GGGGGGGGGGGGGGGGGGGGGGGGGGGGGGGGGGGGGGGGGGGGGGEFGGFGGFGGGGGGGGGGGGGG8C@FGGGCFFGGGGCFFEGGDFGGGGG>FGFDFGGGGGGGFFFFGGGFGGGGGGFGCGGDBFCFGGGFFFGGGGGGFGCGGGGC:;973F9C7C:CCEGGFGGEEC'GGGGGE7:9+?BGGC?CGFCFCE;::EDGCEEFEE3?EGGFBFCFGEEGGDEAFCCFGF@FCFEFG<@:8?<F9FFFBC9FFCB>C<B@CFGCGEFCADGFF4GGEEFFGGF<C@GGFDE=B,E?,GGEGFEGFFFFB,FDGDEGFEFCEF<CGGFFFGFEFGFGGGGGFGGGDFGGGCDD,EFEEGGGEGDFGGGGEDGGGGGGDGGGGGGGGGGGGGGGGGGGGGGGGFGFFGGFCGCCCCB
@GSJM 61391
TGGGGAATATTGCACAATGGGCGCAAGCCTGATGCAGCGACGCCGCGTGCGGGATGACGGCCTTCGGGTTGTAAACCGCTTTTGATCGGGAGCAAGCCTTCGGGTGAGTGTACCTTTCGAATAAGCACCGGCTAACTACGTGCCAGCAGCCGCGGTAATACGTAGGGTGCAAGCGTTATCCGGAATTATGGGGCGTAAAGGGCTCGTAGGCGGTGCGTCGCGTCCGGTGTGAAAGTCCATCGCTTAACGGTGGATCTGCGCCGGGTACGGGCGGGCTGGAGTGCGGTAGGGGAGACTGGAATTCCCGGTGTAACGGTGGAATGTGTAGATATCGGGAAGAACACCAATGGCGAAGGCAGGTCTCTGGGCCGTTACTGACGCTGAGGAGCGAAAGCGTGGGGAGCGAACAGGATTAGATACCCT
+
GGGGGGEFFFGCGGGGGGFECFGGGGGGGGGGGGFFGGCGGGGGGGGGGGGGGGGGGGEG7FGGGGGGGGGGGGGGCECGDGG9CFGGGGGCCFGFGF8=FGGEGGG<=D,@@CFFGGGFGGGG9B@,@B@C7CFDGADC<FDFFF7B8CE<CEE7CCEGG=FF@CC3=CEFGEGEEG8ED;E>E8FCF+GFGGE8@CFGCE6FC<+?FG:C::#:?8,?*<>CEGGC93CBCGGGEFF:BCE@FE@EGGGEGCFGDGFFEEEDEEGGDGDCDGGFGFFGGGGEFGGGDGGD?9A,EGFE?GGDGGGGGGFCBCCGGGEFFGEB<9GGFCCECGGGGGGGCEFCEGGGGGGF@@GF<GGGFFEF7GFFGGGDGGGGGGGGFGGGGF@B,FGGGGDEFGGGGEGGGGGE<CEFFGFDDFC<CCC
@GSJM 95
TGGGGAATATTGGGCAATGGGGGAAACCCTGACCCAGCAACGCCGCGTGAAGGAAGAAGGCTTTCGGGTTGTAAACTTCTTTTACCAGGGACGAAGGACGTGACGGTACCTGGAGAAAAAGCCACGGCTAACTACGTGCCAGCAGCCGCGGTAATACGTAGGTGGCAAGCGTTGTCCGGATTTACTGGGTGTAAAGGGCGTGTAGGCGGAGAAGCAAGTCAGAAGTGAAATCCATGGGCTTAACCCATGAACTGCTTTTGAAACTGTTTCCCTTGAGTATCGGAGAGGCAGGCGGAATTCCTAGTGTAGCGGTGAAATGCGTAGATATTAGGAGGAACACCAGTGGCGAAGGCGGCCTGCTGGACGACAACTGACGCTGAGGCGCGAAGGCGTGGGGAGCAAACAGGATTAGATACCCT
+
FGGGGFGGFGGGCGGGGGGGGDGGGGGGDGGGG8FGGGGGGGGGGGGEGG,?FGFFGGFGCCFGGGGGGGGGGGGFGGGGFFGGGGGG>FFFGGGFECGCCFGGGGGGGGGGFD>DFFGGGGGEFF?GGGGGGAFGG@BFGGGCFFGGGGEFGGGCFGAFGFFFEGGAFCDC:EGGGCGGFFGF9=GGGGGFFFCE@C*DGGEEGGCEC9>DE><DCG;GGGFA@CF9F<ED@9:<CGGFEC@FFD<AEDDFFGFFGFFGGGGFGE9EFFF9FFGGCFF@EE<GGGFFFGF@GFEE8GGFB,AFEF@7GF?F@F?CGGEFFFCGFGGFGGGFCFGGGGGF8CEC7GGGGEGGGGGFGF8CECGGEGFFFEEFECEFGGGGGGGEDGGGGGGGGGF<GGGGGGGGGGGFFFGF@FBCCCC
@GSJM 96
TGGGGAATATTGGGCAATGGGGGAAACCCTGACCCAGCAAAGCCGCGTGAAGAAAGAAGGCTTTGGGGTGGTAACCTTCTTTTACCGGGGAAGAGGAACGTGACGGTACCGGGAGAAAACGCACGGGCTAAATACGTGCCAGCAGCCGCGGTAATACGTAGGTGGCAAGCGTTGTCCGGATTTACTGGGTGTAAAGTGCGTGTAGGCGGAGAAGCAAGTCCGAAGTGAAATCCATGGGCTTAACCCATGAACTGCTTTTGAAACTGTTTCCCTTGAGTATCGGAGAGGCAGGCGGAATTCCTAGTGTAGCGGTGAAATGCGTAGATATTAGGAGGAACACCAGTGGCGAAGGCGGCCTGCTGGACGACAACTGACGCTGAGGCGCGAAGGCGTGGGGAGCAAACAGGATTAGATACCCT
+
FFGGGGGGGFGGGGGGFFFFEEDGGGGFC,;CFF,,;;@F,@A,66+668,C,C<@E<F<<=F<,CF+F++8CF,5<,,?EG9@B,+CF7++8E,B,,,4:4,4B7>++,+@>++@FFG,:@E@+C:73D<,,@,8=GCB:8D<C=(,.,=<F0,7098:>C#'C9**5>=32)*46(7)EFCAFF<CE>8:FFGECG@C4F::CC?7327,7,,,:1*4*B79FCAGGGGFF>F<FD>BFGGGGGCGDC<DD8D<GGF9GGGGGGGGGEGGFF<GEGDGCCFFFGGGFBECGFCGGGFFFE9GGGGGGGGFGFF7CC@B,<A,F9DE9<E99FGDFFCC<FEGGF@ECGGGCGCC@,CFCCGFFCGGGGGDGGGGGGGGGGGF8FEFCGGECEF,FAGGFGGGFGGGGGGFE8CCCCC
@GSJM 63360
TGAGGAATATTGGTCAATGGACGAGAGTCTGAACCAGCCAAGTAGCGTGAAGGATGACTGCCCTATGGGTTGTAAACTTCTTTTATATGGGAATAAAGTATTCCACGTGTGGGATTTTGTATGTACCATATGAATAAGGATCGGCTAACTCCGTGCCAGCAGCCGCGGTAATACGGAGGATCCGAGCGTTATCCGGATTTATTGGGGTTAAAGGGAGCGTAGGTGGATTGTTAAGTCAGTTGTGAAAGTTTGCGGCTCAACCGTAAAATTGCAGTTGAAACTGGCAGTCGTGAGTACAGTAGGGGTGGGCGGAATTCGTGGTGTAGCGGTGAAATGCTTAGATATCACGAAGAACTCCGATTGCGAAGGCAGCTTACTGGATTGTAACTGACGCTGATGCTCGAAAGTGTGGGTATCAAACAGGATTAGATACCCT
+
FGFF,CFFDFGGEDFGGGGGE@@FEGFFGFGGE@DFGG-CEFFFGGGGGGGFF,CFGGGG,@@E,,@E8F7+BFCFFG<CFAEGGGGGFFGCF8FFFGCFA9FF,EEF,,?:CFGG9,BFGE<@@?BC,<<,E<?AEF<.2BBCF/FGGGAG>FFG=E8FD<F8BEEF:EC=>@D:.@=*4<CCCG?:DFFCF?C??=FD;77GCC&<F:GFG6E>ECD1C<<8FF;B9@09;FDE<6<9AGGGGFFF7EFFDGFD::GFGGGFFCDFFFC,A;>FGGGGFGGE:7EEF,FFD??<GGF?B@+EF+CCGFGGGGGGFDGGGGGEEC,GGGFGFFGEFCCF<FFFGGFDGGGGDB@-FC,,GDF@GGGGFE9FDFGGFGGGCFGFGFFGDGGGGGGGGFGDFEFFGGCEGFGGGGGGFGGGGGGGFAGGGFFA<C@6
@GSJM 98
TGGGGAATTTTGCGCAATGGGGGCAACCCTGACGCAGCAACGCCGCGTGCGGGACGACGGCCTTCGGGTTGTAAACCGCTTTCAGCAGGGAAGAAATTCGACGGTACCTGCAGAAGAAGCTCCGGCTAACTACGTGCCAGCAGCCGCGGTAATACGTAGGGAGCGAGCGTTATCCGGATTCATTGGGCGTAAAGAGCGCGTAGGCGGCCTCTCAAGCGGGATCTCTAATCCGAGGGCTCAACCCCCGGCCGGATCCCGAACTGGGAGGCTCGAGTTCGGTAGAGGCAGGCGGAATTCCCGGTGTAGCGGTGGAATGCGCAGATATCGGGAAGAACACCGATGGCGAAGGCAGCCTGCTGGGCCGCAACTGACGCTGAGGCGCGAAAGCTAGGGGAGCGAACAGGATTAGATACCCT
+
@FDFGGEGFGGGGGGGGDG8FGGGGGGGGGGGGGGGGGGGFFGGGGGGGGGG@F:C>@FGEGGGGGGEGDGGGGGGGGGGGFFFGGGGGGGDFGGGGGGGGGGFFGGGFGGFGG?FGDAG:CFEEFEFGCGGGGFGFFGGGGGFGGGGGGEGFGGGCFFGEGCDEE>CEGGGCEGGGGGC9@C?+<5:C8CEFGFGGGDE/:/A9:C>E5E?GG<8GGECEGGGGCE965<EFCAGG8CF13=CDFEGCFGGEGEFC@BGG4E?CDFCB*<GFDGGF9;=8FDFGFCGGGFFGF@GEFCECGGGGGGF<F?9DGGEGGGGGFCFCFCFFGGGGGEEGGFCGGGFFCCFGGCGEC8FCCFC7C7GGGGGGF@GGGGGGGGGGGCE<GGGF@GGGGGGGGGGGGGGGGGGGGECCCCB
@GSJM 99
TGAGGAATATTGGTCAATGGGCGAGAGCCTGAACCAGCCAAGTAGCGTGCAGGATGACGGCCCTATGGGTTGTAAACTGCTTTTATGCGGGGATAAGGTGAGCCACGTGTGGCTTATTGCAGGTACCGCATGAATAAGGACCGGCTAATTCCGTGCCAGCAGCCGCGGTAATACGGAAGGTCCGGGCGTTATCCGGATTTATTGGGTTTAAAGGGAGCGTAGGCCGTCTGATAAGCGTGTTGTGAAATGTCGGGGCTCAACCTGGGCATTGCAGCGCGAACTGTCAGACTTGAGTGCGCGGGAAGTAGGCGGAATTCGTCGTGTAGCGGTGAAATGCTTAGATATGACGAAGAACTCCGATTGCGAAGGCAGCTTGCTGGACTGTAACTGACGCTGATGCTCGAAAGTGTGGGTATCAAACAGGATTAGATACCCT
+
GGGGGGGGGGGGGGGGGGGGGGGGGGGGGGGGGGGGGGFGGGGGGGGGGGGGGG?FFGGGCFFFGDFGGFGGGGGCFGGGGFGGGFGCFGGGGGGGGGGGGGGGGGGDGGGGGFGFFGFGGGGGGGFGGGCGGGGGGGGGDGGGGGGGFGBF@?>CGGF@>CFGG5FGFGGFFFGG.<FE@FGGGGGGGGDGEC;ECCA:4GFFGGFE@GFFFFGGGGGCCEGGFF>F@:;EEGGC99,GGGGGF=GECAEGGGFFFGCFGGGFDGG=4FFC:9CGGFADFFCFD9F<GFFFC7F::@>8GFEDF==CC,F<FGGGFCGGGFFEGEFFA@,FFFFFFAEGGFFCGEGGGGGGFF:FGGF7GGGGGFGGGGFGGEE8GFFGGGGGGFFFGGFGGFFCGGGGGGGGGFC@CFCGGGGGGGGFGFGGGCGCGGGCCCCC
@GSJM 100
TGGGGGATATTGCACAATGGAGGAAACTCTGATGCAGCGACGCCGCGTGAGTGAAGAAGTATTTCGGTATGTAAAGCTCTATCAGCAGGGAAGAAAATGACGGTACCTGACTAAGAAGCCCCGGCTAACTACGTGCCAGCAGCCGCGGTAATACGTAGGGGGCAAGCGTTATCCGGATTTACTGGGTGTAAAGGGAGCGTAGACGGCGATGCAAGTCTGAAGTGAAATACCCGGGCTCAACCTGGGAACTGCGTTGGAAACTGTATGGCTAGAGTGCTGGAGAGGTAAGCGGAATTCCTAGTGTAGCGGTGAAATGCGTAGATATTAGGAAGAACACCAGTGGCGAAGGCGGCTTACTGGACAGTAACTGACGTTCAGGCTCGAAAGCGTGGGGAGCAAACAGGATTAGATACCCT
+
GGGGGGGGFFGGGGGGGGGGGGGGGGGGGGGGFGGGGG@FGGGGGGGGGCGGGGFGGGGFGGGGGFGGFGGGGGGGGGGFGG9FFFGG7CFGGGGFGCCCGCEGGDGGDGGGGGCAF>DFGGDDGG:FF5>F:>8FFFCGG8FGEFCF:G:532>DFDGEGGGGGGFGCCEGGGDGG>FFGG=GGF7GFFGGFE8>GFGGEGGGGGDEEFFEGFCB3FECFFGFGGDBEGFEGFFEDFFFGGGGFGGFFGGE9DFEDFGGGFEFGFFCGFFGGGF<FEEGFGGGGCGGGGGGGGGGGFGFGGGGGGGGGGGGEDGGGGGGGGFCFDGGGF9GGGGGGGGGGGGGGGGGGEFEGGF<GGGFFE9GGGGGGGGGGGGGGGGF@GGGGDFEFFGGFGGGGFGGGGGGGFAGFGGCCCCC
@GSJM 66876
TGGGGAATATTGGGCAATGGGCGCAAGCCTGACCCAGCAACGCCGCGTGAAGGAAGAAGGCTTTCGGGTTGTAAACTTCTTTTGTCAGGGACGAAGCAAGTGACGGTACCTGACGAATAAACCACGGCTAACTACGTGCCAGCAGCCGCGGTAATACGTAGGTGGCAAGCGTTATCCGGATTTACTGGGTGTAAAGGGCGTGTAGGCGGGAGTGCAAGTCAGATGTGAAAACTATGGGCTCAACCCATAGCCTGCATTTGAAACTGTACTTCTTGAGTGATGGAGAGGCAGGCGGAATTCCCTGTGTAGCGGTGAAATGCGTAGATATAGGGAGGAACACCAGTGGCGAAGGCGGCCTGCTGGACATTAACTGACGCTGAGGCGCGAAAGCGTGGGGAGCAAACAGGATTAGATACCCT
+
DFEGGGGGGFGGGFFGGGGFGGEGGGGGGGGGGGGGGGGGGGGGGGGGGGGGGGGGGGGGFGGGGDDGDFFFGFFGGGGGGGGGGGGGGG?FDEGGGG?FFGFGGGGGG9<?,F+BFFGGGGGG7BCCFCFGGFG54C:FFC@,DEFGE7*->FFGGFFGGB;AF:ECC@9FEFEFGGFCEEGGCFFFGCGFCCFGFF>E8E8:FGFGGG=GGGGDFFAC@<@=@CGGFFFFGGDCECFF#@D=7@;FFFEEGGGDFD9E<FGFDFDEGF80DA>CEAGFGFGFGFGFCGGGGFAFE=@DGGFFGGGGGFE99GGEGGF@FFEEGGGGGGGFCGGCEGDGGFGEFFEEGGGGCF@GFGFG9GFGGGGFGGGGGGFE8FGGGF:EGGFGGGGGGFGFGFF8EFFECGGGGFGGGFCCC@@
@GSJM 102
TAGGGAATCTTCCACAATGGACGAAAGTCTGATGGAGCAACGCCGCGTGAATGAAGAAGGCCTTCGGGTCGTAAAATTCTGTTGTCAGAGAAGAACGTGCGTGAGAGTAACTGTTCACGTATTGACGGTATCTGACCAGAAAGCCACGGCTAACTACGTGCCAGCAGCCGCGGTAGTACGTAGGTGGCGAGCGTTGTCCGGATTTATTGGGCGTAAAGGGAACGCAGGCGGTCTTTTAAGTCTGATGTGAAAGCCTTCGGCTTAACCGAAGTAGTGCATTGGAAACTGGAAGACTTGAGTGCAGAAGAGGAGAGTGGAACTCCATGTGTAGCGGTGAAATGCGTAGATATATGGAAGAGCACCAGTGGCGAAAGCGGCTCTCTGGTCTGTAACTGACGCTGAGGTTCGAAAGCGTGGGTAGCAAACAGGATTAGATACCCT
+
GFGGGEGGGGGGGGGGGGGGGGGGFGGGGGGGGGGGGGGGGGGGGGGGGGGGGGGGGGGGGGGGGGGGGGGGGGGGGGGGGGGGGGGGGGGGGGGGGGGGGEGGGGGGGGGFGFFGFGGGGGGGGGGGGGGGGGGGGFGGGG@<FFFGGGDGGGGGGFFGGGGGGG?GGGGGG?GGGGGGGGGGGFGGGGGGGGGGEGG@FGCF@FGGGGGGGGGGGGGGGGGGGDGGGGGFFGGFCGFGGGGGGEDCGFGGGCFGGF?GFFFFFFEGFGGFGGF=GGGFFGGGGGGGGGGGFGFFGGGGGGGCGGGFGGFGGGGFFFFFFF<FGGF@CCGGF<FF9GGGGFAGFGGGGGFGFDFEF@GGGGGFFB8@GGF7CGGGGGGGGFD<FGGGGFFFGGGCGGGGGDGFAGGGGGGGEGFFFGGGFGGGGGGGGGGGGGDGCCCCC
@GSJM 81392
TGGGGGATATTGCACAATGGAGGAAACTCTGATGCAGCGACGCCGCGTGAGTGAAGAAGTATTTCGGTATGTAAGGCTCTATCAGCAGGGAAGAAAATGACGGTACCTGACTAAGAAGCCCCGGCTAACTACGTGCCAGCAGCCGCGGTAATACGTAGGGGGCAAGCGTTATCCGGATTTACTGGGTGTAAAGGGAGCGTAGACGGCGATGCAAGTCTGAAGTGAAATACCCGGGCTCAACCTGGGAACTGCTTTGGAAACTGTATGGCTAGAGTGCTGGAGAGGTAAGCGGAATTCCTAGTGTAGCGGTGAAATGCGTAGATATTAGGAAGAACACCAGTGGCGAAGGCGGCTTACTGGACAGTAACTGACGTTCAGGCTCGAAAGCGTGGGGAGCAAACAGGATTAGATACCCT
+
CGGGG7FGGGGGGGGGGFFCGFGGGGGGGGFGGGGGFGGECGGGGGGGGGGGGGGGGGGGEFCGGGGGDCEGGGGGGGGGFGGGDFFFCGFFGGGGAFGGGGGGGGGFCFGGG<=FF>FFFGGDGGEGGGGGB@GGFFEGCAFGEFC><F:FFFFFGGGFGGGGFFGGGFFGGGFGDGGGGGGGGGGGFFGGFFGGGGGGGGCGGGGGC@C:FGGGFGGGGFGGFFDFF=:GGGGGGGFGGGGGGGGFCFF?DEFGFGFFCGGGGGGGGGGG<FEFGFGGGG>GGGGGFCGGGGGGGGFDGGGEGGGGGGGGEFBGFFEGGFGGGEGGGGGGGGGGGGGGGGEGGGGGGGGFFGFGGGGGGGGGFDFGGGGGGGGGGGGCFGGF@DE>GGGGGGFFGGGFGGGGGGGGGFGCCCCC
@GSJM 70456
TGGGGAATATTGCACAATGGGCGAAAGCCTGATGCAGCAACGCCGCGTGATGGAAGACGGTTTTCGGATTGTAAACCTCTGTTTTCGGTGACGAACAAATGACGGTAACCGAGTAGGAAGCCACGGCTAACTACGTGCCAGCAGCCGCGGTAATACGTAGGTGGCAAGCGTTATCCGGAATTACTGGGTGTAAAGGGAGCGCAGGCGGGATAGCAAGTCAGCTGTGAAAACTATGGGCTCAACCCATAAACTGCAGTTGAAACTGTTATTCTTGAGTGGAGTAGAGGCAAGCGGAATTCCGAGTGTAGCGGTGAAATGCGTAGATATTCGGAGGAACACCAGTGGCGAAGGCGGCTTGCTGGGCTCTAACTGACGCTGAGGCTCGAAAGTGTGGGGAGCAAACAGGATTAGATACCCT
+
EFCFGGGG9FFFFFGGGGGGGCGFFGGFGFFGGGFGGGGFFGGGCGGGGGGGGGEFGDFGGGGGGGGGGG,:BFFFGCGGCFFGG9F@B:FFGGGGGCGGFFGCEGGEGFGCFFFFDDFGGCGEGGGDFGGAFGGFGGGGF?GGFF:CF*#:FC@:FBBC<3<C=;@8@FFEE.EGEECE@CC>$GGECCCCC?C<4*B8@DC=8>>8ECEGFCGFC?FB>37@.,2=@ACC>@FFCFFGEFFF=EGG9F<A<FC,2<D<<9EFB,%0<EFE?:AF<A;FADGGFGF@CFCFEECD:GGGFBA,CFE@CGGGDGEGGGGGGGFFFFC+EFEC,FEFF<GFGFCCGGGEGGDGGFGDGGGGGGGFF,GEC@GGFBFDFC@ECFFGGGGGGGDFGFC,GGGFGGFFGGGGGGFEFCCCC@
@GSJM 105
TGGGGAATATTGCACAATGGGGGAAACCCTGATGCAGCGACGCCGCGTGGAGGAAGAAGGTCTTCGGATTGTAAACTCCTGTTGTTGGGGAAGATAATGACGGTACCCAAAAAGGAAGTGACGGCTAACTACGTGCCAGCAGCCGCGGTAAAACGTAGGTCACAAGCGTTGTCCGGAATTACTAGGTGTAAAGGGAGCGCAGGCGGGAAGACAAGTTGGAAGTGAAATCTATGGGCTCAACCCATAAACTGCTTGCAAAACTGGTTTTCTTGAGTAGTGAAGAGGTGGGCGGAATTCCCGGTGTAGCGGTGGAATGCGTAGATATCTGGAGGAACACCAGTGGCGAAGGCGGCCTACTGGGCACCAACTGACGCTGAGGCTCGAAAGTGTGGGTAGCAAACAGGATTAGATACCCT
+
FFEFEGCEGGGGGGGFGFGGF@FGDGCFGGFFGGGGFFEC@E76CGGFCGGGGGFGFCGGFGGFGFC=+CFGGAF,<==FBFGGGFFGGGDFEDGAEAFABEEC<EAFFG,>FGGFFFFGG9FFCFEFCC<F@8CFCDFFEFGGE@FEG7CFCFECEGG(:>C<FC@C=:F>GGEFEEEF?9=19FFFGBFC<CFC<88CEFG8EGG<<:=EECF?<CGDEFGFA;<,B<?CECGCGGFED<;#GGFDC9=C<<#:<FBGG8:/C@?F?BDBF>FF8GF%FCGFC?+CFGFGGGF:F>@DGGGGGFF?,E,ECGGEFAGGFFEF9ECDGECGGGFFGF@,C7GGGGGGECGGEE<GCFCC,F@<<FGGGGGF8GGGGEGGGDGGFFGGGGGFGGFAGGGGGGFFECEAGGFCCCCC
@GSJM 75430
TGAGGAATATTGGTCAATGGGCGAGAGCCTGAACCAGCCAAGTAGCGTGCAGGATGACGGCCCTATGGGTTGTAAGCTGCTTTTATAAGGGAATAAAGTGAGTCTCGTGAGACTTTTTGCATGTACCTTATGAATAAGGACCGGCTAATTCCGTGCCAGCAGCCGCGGTAATACGGAAGGTCTGGGCGTTATCCGGATTTATTGGGTTTAAAGTGAGCGTAGGCCGTCTGATAAGCGTGTTGTGAAATGTCGGGGCTCAACCTGGGCATTGCAGCGCGAACTGTGAGACTTGAGTGCGCGGGAAGTAGGCGGAATTCGTCGTGTAGCGGTGAAATGCTTAGATATGACGAAGAACTCCGATTGCGAAGGCAGCCTGCTGTAGCGCAACTGACGCTGAAGCTCGAAAGCGTGGGTATCGAACAGGAGTAGATACCCT
+
CGGG8CEFGGGGGGGGGGGGGGGGDGGG8FEFGGGGF8DFGGFGGGGFGGFGFGDGG@FGGGGFFGGGGGGGGGGFFFGGGGFGGGGGGFGEFFGGFGGFE5CFFGGG8EEGGGGGGGGGFGFFFCFFGGGGGFGGEDFFGFGGGGGGGFFF?FGGFCEF?FCFCCFDGDGBFGGEEEGE8F>GFFGGGGGGGFGCFGF2FFFGGG@F<GGGG3FC9EE:EFC?B?CCC@E<C?:CGEE>EFGGFGFGGGGGDFEGGGGGGGFG@FEFFGGGGFFGGGFGGGGGCDFDGGGGGGGFCGGGGGFFFF+BFDEDGGGDEFBBFECGECGGGGFCGFAE9F9GGGGFD=?7GGFGFFC:GFEEGGEGF<FDGFF@78C<GCGDGFEEFGF>EEEGCFEFGF7GCGDD>GGGGGGGGGFDDGGEGGGGE,GGFF@@CCCC
@GSJM 107
TGAGGAATATTGGTCAATGGACGAGAGTCTGAACCAGCCAAGTAGCGTGAAGGATGACTGCCCTATGGGTTGTAAACTTCTTTTATACGGGAATAAAGTGAGGCACGTGTGCCTTTTTGTATGTACCGTATGAATAAGGATCGGCTAACTCCGTGCCAGCAGCCGCGGTAATACGGAGGATCCGAGCGTTATCCGGATTTATTGGGTTTAAAGGGAGCGTAGGCGGACGCTTAAGTCAGTTGTGAAAGTTTGCGGCTCAACCGTAAAATTGCAGTTGATACTGGGTGTCTTGAGTATAGTAGAGGCAGGCGGAATTCGTGGTGTAGCGGTGAAATGCTTAGATATCACGAAGAACTCCGATTGCGAAGGCAGCTCACTGGAGCGCAACTGACGCTGAAGCTCGAAAGTGCGGGTATCGAACAGGATTAGATACCCT
+
EFGGGGGGEFGGFFGCGGGGGGGGGGGGGGGGEFGGGGGGGGGGGGGGGFFGGGFFGGGGFGFGGEGGGGGEGGFGGGGFGGGGGGGGGGGDGGGGGGEGGGFGGGGGGFGGGFFGGGGFGFGGGGGGGGGFGGGGGGGG<FGGGGGGCGGF?7DFGGGCFDG8CCFGFGG,GGFEG?GGGGGG>:CGFEE<@BFC:<<9CCEFGGGGFGGGGGGGD?EEGECEGGGGGGF>GGGGD:DGGGFGFFEF>FFFFFCCEFCFEEFFCGGGFGGGGFF?E9GGGGFFGEBFFFGGGF9CGGGFCGFGGGE@GGGGGGGGGGGFGGGGGGGGGGGGGGGGFGCFFGGGGGFGGDGFFGCCFCF@GGGFGDGGFCGGFFC@FGGGCC>GGGGGGGGGGGGGF7GGGGGGGGGGCGGGGGGGGGGGGGGGFFGGGGFA8CCC
@GSJM 75203
TGGGGAATATTGCACAATGGGGGAAACCCTGATGCAGCAACGCCGCGTGAGTGATGACGGCCTTCGGGTTGTAAAGCTCTGTCTTCAGGGACGATAATGACGGTACCTGAGGAGGAAGCCACGGCTAACTACGTGCCAGCAGCCGCGGTAATACGTAGGTGGCGAGCGTTGTCCGGATTTACTGGGCGTAAAGGGAGCGTAGGCGGATTTTTAAGTGAGATGTGAAATACTTGGGCTTAACCTGAGTGCTGCATTTCAAACTGGAAGTCTAGAGTGCAGGAGAGGAGAAGGGAATTCCTAGTGTAGCGGTGAAATGCGTAGAGATTAGGAAGAACACCAGTGGCGAAGGCGCTTCTCTGGACTGTAACTGACGCTGAGGCTCGAAAGCGTGGGGAGCAAACAGGATTAGATACCCT
+
GGGGGGGGGGGAFFGGGGGGGGFGGGGFGGCFGGFGGGCGFFGGGGGGGGGGGGGCFGGGGGG8FGGGGEEFGCAFFFGGF<ECGFGGGGGGGCFFGGGFFGGGGGGGECGFCECFGGCGGGCFGGGG>GGGG@CCFGGGGGGFGGGCG;>FFGGGGFFGFG>C1:FF7@9FFFGDEFGC?FGFFFGGAFDFGGFCEGGEEGG6CCFFADFGGDGGFFGGFGGGGGGGGFGFFGGG=FFGGGFFFGFAFFGFGFFGGFFGGFGGFFEECGGGGGGGEBGFGG>CFDGGGGGFFGFDECDGGGGGGFEGGGGFFGCGFGGGFGGGGGGGGGFFEEEGGGGGGGGFGGGGDFF8GGGDFCFFGEAFFFFCGGGGDGGGGGGFFCFFFGGGGGGGGGGGGGGFFGGGFCCGGGGCCCCC
@GSJM 109
TGGGGAATATTGCGCAATGGGCGAAAGCCTGACGCAGCGACGCCGCGTGAGGGATGAAGGTTCTCGGATCGTAAACCTCTGTCAGGGGGGAAGAAACCCCCTCGTGTGAATAATGCGAGGGCTTGACGGTACCCCCAAAGGAAGCACCGGCTAACTCCGTGCCAGCAGCCGCGGAAATACGGAGGGTGCAAGCGTTAATCGGAATCACTGGGCGTAAAGCGCACGTAGGCGGCTTGGTAAGTCAGGGGTGAAATCCCACAGCCCAACTGTGGAACTGCCTTTGATACTGTCAGGCTTGAGTACCGTAGAGGGTGGCGGAATTCCAGGTGTAGGGGTGAAATCCGTAGATATCTGGAGGAACACCGGTGGCGAAGGCGGCCACCCGGACGGTAACTGACGCTGAGGTGCGAAAGCGTGGGTAGCAAACAGGATTAGATACCCT
+
FGGFGGGC,EFGGGGGGGGG?FGGGGGGGGFGGDEGGGCGGFGGGGGFCCBFEEFFFGGGCFGGG:EGG=BFFGF9FGFCGFFFFGGGGEEGCFGGCF7:<:*=CCCFGG?GGCFAFEGGGDGCCFFEGGGGCGFGGGGCGGGGFFGCEGG5CFGF?CE/AE8<FGCCCGGGGG*:CAEFFEEEGGEECF9C>CE5CFCFAE>>@:@E:GFFCCFFC=@=8EECGEFGGCEC?:??/:A:EC>:EBCFCFFC5FB@85CEGG>8D8869ED@,A::??FGCDFFFFC88,:@+GFBDFAF=:GFD,FF7GGF7FC<DGGFFGF8CGFDGFD@9,GGGCGGGCGGGGFGF<AGGFFFFFFB@FF:8FEE=GFCDGGEGFFB@C>GGGFEFFEFGGGGGGFGGGGGFBCEGGGGDGGFFCFGGGGGGGGGFFGGFGE<CA8C@B
@GSJM 68377
TGGGGAATCTTCCGCAATGGACGAAAGTCTGATGGAGCAACGCCGCGTGAATGAAGAAGGCCTTCGGGTCGTAAAATTCTGTTGTCAGAGAAGAACGTGCGTGAGAGTAACTGTTCACGTATTGACGGTATCTGACCAGAAAGCCACGGCTAACTACGTGCCAGCAGCCGCGGTAATACGTAGGTGGCGAGCGTTTTCCGGATTTATTGGGCGTAAAGGGAACGCAGGCGGTCTTTTAAGTCTGATGTGAAAGCCTTCGGCTTAACCGAAGTAGTGCATTGGAAACTGGAAGACTTGAGTGCAGAAGAGGAGAGTGGAACTCCATGTGTAGCGGTTAAATGCGTAGATATATGGAAGAACACCAGTGGCGAAAGCGGCTCTCTGGTCTGTAACTGACGCGGAGGTTCGAAAGTGTGGGTAGCAAACAGGAGTAGATACCCT
+
DGGG@E@FGGFGGGGGGGC8FGEGGGGEFFGFCFFFFGGGGGGFCCF:FEDDCFGAF?FEGFCCFFG@FDCFGGGGFFGGFFCG<FGGGGFGFE<FGGGCFEGGEDA<EFGDGFFFFGGFGGDGGF>CEECFA,CFFGGEBDFEGFFGGGEGGGGFGG:FFGGGGC0>DEG?CCCF..<<>FD.<F=<DFGGBC1&=15ECEGFAAFGFF=>828FCFFE@>CDEEC*/:,=;FEGFEC@ADBE?31;@CFGGGFFEFGF9GGGGGGFEGGGFEFFGEE,FECBC9FEE9FEEGFEFGGFF9FCGFFGGFFFFCGGDF<EEDFB,,GGGDGDGEC,FBC>FFE,9FF9EFCGCFC,C8@C@9FGGGGGFFC:FFEF7GE@F8GFFEEGFEEEEFGFGF6,<?GFCD@FFGGGGGGGGGGGGGGGGFFCC,9FFEGF<CCCC
@GSJM 111
TGGGGAATATTGCACAATGGGCGAAAGCCTGATGCAGCAACGCCGCGTGAGGGAAGACGGTTTTCGGATTGTAAAACTCTGTTTTCGGAGACGAACAAATGACGGTCACCGAGTAGGAAGCCACGGCTAACTAAGTGCCAGCAGCAGCGGTAAAACGTAGGTCACAAGCGTTGTCAGGAATTACTGGGCGTAAAGGGAGCGCAGGCGGGAAGACAAGTTGGAAGTGAAATCGATGGGCTTAACACATAAACTGCTTTCAAAACTGTTTTTCTTGAGTAGTGCGGGGGTAGGCGGAATTCCCGGTGTAGCGTTGGAATGCGTAGTTATCGGGAGGAACACCAGTGGCGAAGGCGGCCTACTGGTCACCAACTGACGCTGAGGCTCGAAAGTTTGGGTAGCAAACAGGATTAGATACCCT
+
F<EFGDGFECGDGGFGGGFFDEF:CFG86EFEGE,CBBAEDFGGGGC@CFFFGCFFFGGGF7,C,8=F74CCABA9E=EAEA<,4,@F+@>+BFGCFFE?E<,BBC+3,,8@B=>,:>F>8,>>+>CBF>@@F,,8@,<D,*>>,,@<<*6>FDB2>2<61%,6G?<>9<C>>::%?A::<7<88?:8#=44<:<719DCC=GGD::<4.8EC2CEGC40;,-;><EC?9>&>@'FA:CEEF<#33<:FF7EED=?FF,<9CBD3:38<B8,>@,,>8+B8GGGEEB?448,<<EB@CFFBBF<F?+=:F5:,,,:CEFFC,9,=8=C,C,CB6,CCEEDFCEFC@FF>FCCF@6EF@@<C,,C6,9GFF@,B@@<CE8C@DDBA,,,@E<GFFGGEEC<FCFFE<EFFDFCC8CCCC
@GSJM 112
TGAGGAATATTGGTCAATGGACGAGAGTCTGAACCAGCCAAGTAGCGTGAAGGATGACTGCCCTATGGGTTGTAAACTTCTTTGATACGGGAATAAAGTGAGGAACGCGTGCCTTTTTGTATGTACCATATGAATAAGGATCGGCTAACTACGTGCCAGCAGCCGCGGTAATACGGAGGATCCGAGCGTTATCCGGATTTATTGGGTTTAAAGGGAGCGTAGGTGGATTGTTAAGTCAGTTGTGAAAGTTTTCGGCTCAACCGTAAAATTGCAGTTGGAACTGGCAGTCTTGAGTACAGTAGAGGTGGGCGGAATTCGTGGTGTAGCGGTGAAATGCTTAGATATACCGAAGAACTCCGATTGCGAAGGCAGCCTGCTAGGCTGCAACTGACATTGAGGCTCGAAAGTGTGGGTATCAAACAGGATTAGATACCCC
+
GGFGGFGGGGGC,;EFGGGGGGGGCFGFFFGGFEGGFG9F<FCFGGGGGGECFGEFGG,FC<@FE,E@8C,+,9CFGG9<EFG,CFC<FC:F>EF?,E5,E@E,,4B+:4=74<CA9=FFG9,:EG?5FFGFCG,5A,EF9<=:CAFDC>%88@9'D>):BDCCEFF<>F>?:==71:>*@>7>8>*>C:+GG@=>1?,46:GCC$FGCF;EF.>BGDD,F>FFF@,DFDFGGFGGFCE>GGGGFCGFECC7GGGFB+GGFGGFCCFF9GCC?@,A@<GFGGEE,EE<GDGGD<AAGEGFGGFB4?7+FEGCFE:FC@DCGGGCGGGGGGGGGGFEC,GGGGGF:,,,GGGFGGF@GFECGGGGGGGGDGDFC9GGFE;,FGGFDGGGGGGFAFGGGGEFFFFE,@B,GGGGGGGDGGGGGGGFC,GFGGGCCCC9
@GSJM 113
TGGGGAATATTGCACAATGGGCGAAAGCCTGATGCAGCAACGCCGCGTGAGGGAAGACGGTTTTCGGATTGTAAACCTCTGTTTTCGGTGACGAACAAATGACGGTAACCGAGTAGGAAGCCACGGCTAACTACGTGCCAGCAGCCGCGGTAATACGTAGGTGGCAAGCGTTGTCCGGATTTATTGGGCGTAAAGGGAACGCAGGCGGTCTTTTAAGTCTGATGTGAAAGCCTTCGGCTTAACCGGAGTAGTGCATTGGAAACTGGAAGACTTGAGTGCAGAAGAGTAGAGTGGAACTCCATGGGTAGCGGTGAAATGCGTAGATATATGGAAGAACACCAGTGGCGAAAGCGGCTCTCTGGTCTGTAACTGACGCTGAGGTTCGAAAGCGTGGGTAGCAAACAGGATTAGATACCCT
+
,CF8@BCF<FAFDGGGGDFGGCEFGGGDCFEFAFGGGGGGC@FEGGG@@CFFGGGGG8FCFEDGGGGCFFGFFFGD<FGGGFGCGGGG+FGFFGGEGGGGGFFGGFFGF<FGGGDFGFFCFDFFGG>FGGGFGGGFF><FF@F:-@C<FCGCGGGC:4?C>FGGGFC@:CC@F47<873?/FFFFFEGGGFFF;FC8@FDD8CECCGC5$;B=9GFGGECG9;F<,<CFE::FF>:C<FC@:FEFFDDDA=3,;FEF?FE<?FAD;FCF@FGFGGCBA=@A<FDC?9GGFGGFGCEGFDGFE9,C>+C?ADFB,@FFGGDFFC,@9FCACFFAA,GFEFF8GGGGFEFFEDGFDEA<C@,@<FFCFGF@@CCCGFFFF8FFFGGGGGGGGGGFFEGGGFFFGGFFGEEDGF@GCCCCC
@GSJM 64707
TGGGGGATATTGCACAATGGGGGAAACCCTGATGCAGCGACGCCGCGTGGAGGAAGAAGGTTTTCGGATTGTAGACTCCTGTCGTTAGGGACGATAATGACGGTACCTAACAAGAAAGCACCGGCTAACTACGTGCCAGCAGCCGCGGTAAAACGTAGGGTGCAAGCGTTGTCCGGAATTACTGGGTGTAAAGGGAGCGCAGGCGGACCGGCAAGTTGGAAGTGAAAACTATGGGCTCAACCCATAAATTGCTTTCAAAACTGCTGGCCTTGAGTAGTGCAGAGGTAGGTGGAATTCCCGGTGTAGCGGTGGAATGCGTAGATATCGGGAGGAACACCAGTGGCGAAGGCGACCTACTGGGCACCAACTGACGCTGAGGCTCGAAAGCATGGGTAGCAAACAGGAGTAGATACCCT
+
FGGGGGCGEGGGGGGGGGGGGGGGGGGGGFGGGGGGGGGGGGGGCFGGGCGGGGGGCGGGGGGGGGGGGGDFFEFGGGGGCFFGFCFFEGFGGGGGGGGGGGGGED9FGGCCFDFGDCFBF<FGGGCFGGGG>CGGFGEFFGGGGDGGDGGGGGEFGGGGGGGG9EGGGGGGFEGC9FFGGFGCGGFFFDFGGGGGGGGGGEEGGGGGGGGGFFGGFCDGFCFGGFCFGG<@<EGGGGCFGCGFFFGFFGGGGGC9FGFFGFFFGGFF<FFEFFFFGFFGDFFGGGDGGGGGGGGGGECFGF>7GF>GGGGGFC:GFEEGGGGFFGEGFCEF@EFFFGGEGGGGGGGEGFGEFGFGGGF?GGGEFAEGGECGGGGGGGGGGGGGGGGGGGFDEF<FEGGGFEFF@9GGGFFCCCCC
@GSJM 115
TGGGGGATATTGCACAATGGGGGAAACCCTGATGCAGCGACGCCGCGTGGAGGAAGAAGGTTTTCGGATTGTAAACTCCTGTCGTTAGGGACGATAATGACTGTACCTAACAAGAAAGCACCGGCTAACTACGTGCCAGCCGCCGCGGTAAAACGTAGGGTGCAAGCGTTGTCCGGAATTACTGGGTGTAAAGGGAGCGCAGGCGGACGGGCAAGTTGGAAGTGAAAACTATGGGCTCAACCCATAAATTGCTTTCAAAACTGCTGGCATTGAGTAGTGCAGAGGTAGGTGGAATTCCCGGTGTAGCGGTGGAATGCGTAGAGATCGGGAGGAACACCAGTGGCGAAGGCGACCTACTGGGCACCAACTGACGCTGAGGCTCGAAAGCATGGGTAGCAAACAGGATTAGATACCCT
+
FGGGDFEFGGGGGGGGDCDF8C@FGGFGGGGGGGGGAF@EGDE::FGGGGGG>=FGGGGGG9FFEGCCFGGFGF<?F9FG8CEE=FF7EEG++CFGGGCCG,EGGGDDFC8FFCFGG8FAFGDDGG7F8,<F7BDCFGFE*FCCFFCEED5,,C:=3.=824:C<9C<82==8;=C.<B3+,CEFCGGFCEFE940>;5?EE>CB@6/#>;CGFFDG:F49CF<FCD;ED7AGFFC<FCDFGGDGGFDGFF9<CFFFCFFCFB=F=>20FCFCGFDA,2(9F@GGE8GGGGGGFBF:CCFFFF>CC=B,C9<,CB@GFFEB9++CFEDAEEFEGFFECCGGFF6EB7CCGGGGGFE@C,FC,;,CFF,EEEGFBC@<@DFF7FCFEC,CDF8DACGGGGGGGDCFDFFCFACCCCC
@GSJM 77849
TGAGGAATATTGGTCAATGGACGAGAGTCTGAACCAGCCAAGTAGCGTGAAGGATGACTGCCCTATGGGTTGTAAACTTCTTTTATAAGGGAATAAAGTGAGGCTCGCGTGCCTTTTTGTATGTACCGTATGAATAAGGATCGGCTAACTCCGTGCCAGCAGCCGCGGTAATACGGAGGATCCGAGCGTTACCCGGATTTATTGGGTTTAAAGGGAGCGCAGGCGGGATAGCAAGTCAGCTGTGAAAACTATGGGCTCAACCCATAAACTGCAGTTGAAACTGTTATTCTTGAGTGCAGTAGAGGCAAGCGGAATTCCGAGTGTAGCGGTGAAATGCGTAGATATTCGGAGGAACACCAGTGGCGAAGGCGGCTTGCTGGGCTCTAACTGACGCTGAGGCTCGAAAGTGTGGGGAGCAAACAGGATTAGATACCCT
+
FFFFFFFG<EFCG<EEDFFGGGGGGFG@FGE@FFCFFGGGFGGGGGGGG7@AFGFFGF,6,EFGGGF8FECEGDG9FFGEFGFGGEF,?FFFFGGGGFGGGF<C,CB:7>FGGGGFGGGFCGFECFF7DFFFECFGCGDF9FC7FC:FAFDEGGFGF.BFGGGGCEGCFEA@DF>FD@C-DFGF'FFGFC9BG:FCFFG@CCCFCCCFGGFGFFFCE<G>C<5:?GF=CF:;@:F<C6DCECGFFFC77<C7:=26AEGFE8CFE#=>.GGGGFF9;FFA?GF9FC,ADGFCDA8,,=;<FEE44+?::8DAGFF@+4,,FCC+GECGGGGGFEGC:,FGF;7FF==FFA<GGFCE<:,:GEGFGGGGE@<F8C;FGGFE<6,,CGFGGFGDGGGEF@GED7GFFF:;@,EFE,CGF@GGGFGGGGFFFC-A@<<C
@GSJM 117
TGGGGAATATTGGGCAATGGGCGCAAGCCTGACCCAGCAACGCCGCGTGAAGGAAGAAGGCTTTCGGGTTGTAAACTTCTTTTGTCAGGGACGAAGCAAGTGACGGTACCTGACGAATAAGCCACGGCTAACTACGTGCCAGCAGCCGCGGTAATACGTAGGTGGCAAGCGTTATCCGGATTTACTGGGTGTAAAGGGCGTGTAGGCGGGAAAGCAAGTCAGATGTGAAAACTGTGGGCTCAACCCACAGCCTGCATTTGAAACTGTTTTTCTTGAGTACTGGAGAGGCAGATGGAATTCCTAGTTGAGCGGTGAAATGCGTAGATATTAGGAGGAACACCAGTGGCGAAGGCGATCTGCTGGACAGCAACTGACGCTGAGGCGCGAAAGCGTGGGGAGCAGACAGGATTAGATACCCT
+
<EFGGGGGGFGGGFGGGGGGGGGGGGGGGGGGFGFFFGGFFFGEGGGGGGGGGFGGGGGGGGGGGCECFFGGGFFCCCFGFGFFEGGFGDFFCGGGDDFGF9FFCEGGGGGGGFGEGGGGGGFC@FEGGGGGGGGG@FGGGFFD<CFEFG81>EFGGG5FCCC>GFGCFFFC=CF4<FE:ECGFF@GGF,FCFGFA?CG>FCEGGG9EGGEEGGECCGFFCFF79FGGG0@@:CFFCGFFFFFFFGGGGGFGFB@,9GBDEGFF<C8GGGFADEFDF;EAEGGFGF<FEC,EGGF?FGGFFB<E5+++>@9GGF<F7GGGGFCCGFEFFEGFC<<FFF@EFGFF7GGGFEGGEGFF?GFFGFGGF<GFFFDGGGFCGGGGGGGGGGGGGGEGFDE8GGGEE6GGGGFACFGFFE8C8CC
@GSJM 118
TGGGGAATATTGCACAATGGGGGAAACCCTGATGCAGCGACGCCGCGTGAGTGAAGAAGTATTTCGGTATGTAAAGCTCTATCAGCAGGGAAGAAAACAATGACGGTACCTGACTAAGAAGCCACGGCTAACTACGTGCCAGCAGCCGCGGTAATACGTAGGGGGCAAGCGTTATCCGGATTTACTGGGTGTAAAGGGAGCGTAGACGGTAGACCAAGTCTGAAGTGAAAGCCCGGGGCTCAACCCCGGAACTGCTTTGGAAACTGGTAAACTAGAGTGCAGGAGAGGTAAGTGGAATTCCTAGTGTGTCGGTGAAATGCGTAGATATTAGGAGGAACACCAGTGGCGAAGGCGGCTTACTGGACTGTAACTGACGTTGAGGCTCGAAAGCGTGGGGAGCAAACAGGATTAGATACCCT
+
F<FFGCFGGDGGGGGGGGGGGGGGGGGGGFGGGGGGGGGGC@EEGGGFBFGECFFFFGGFGGG9EFG:FCFFGGGGGFGGGCFFGGGGGGFGGGGGGAFFE<FFCFGC=EF,B=9FGGGFFFG,FGD@FF8F,C>F77F4@FFF@FGGCD0FCE<<9>38>FEGGGGF1CF?FF@FC5C<?F@CFCFCGE%@:GECFC::88CFC?@F(>CFE<?@FG<:CFFF-GGFGGGGEGFC<DD4@/>BC<GFCFDC@BDEEFDGEB<GF<FAAFE?EFE4GDFFFG;GGDGGGFEDFFGFFFFFEB,FA48++@GGFFE7DFCEGFGGGGGGFFGGFFCF:,EFFC@F,EGGGGGGGGGGGFCFFGFFFGGFCGDGGFFFEFDGGFCFB5<,7C@GCCGDGFFC,CGFGGGGGGGGGGCCCCC
@GSJM 81482
TGGGGAATATTGGGCAATGGGGGAAACCCTGACCCAGCAACGCCGCGTGAAGGAAGAAGGCTTTCGGGTTGTAAACTTCTTTTACCAGGGACGAAGGACGTGACGGTACCTGGAGAAAAAGCCACGGCTAACTACGTGCCAGCAGCCGCGGTAATACGTAGGGGACAAGCGTTATCCGGAATTACTGGGTGTAAAGGGTGCGTAGGTGGTATGGCAAGTCAGAAGTGAAAACCCAGGGCTTAACGCTGGGACTGCTTTTGAAACTGTCAGACTGAGTGCAGGAGAGGTAAGCGGAATTCCTAGTGTAGCGGTGAAATGCGTAGATATTAGGAGGAACATCAGTGGCGAAGGCGGCTTACTGGACTGAAACTGACACTGAGGCACGAAAGCGTGGGGAGCAAACAGGATTAGATACCCT
+
FGGGGDGGGGGGGGGFFFGGGGGGGGGGFGGGG8FGGGGGCGGGGGGGGDCFFGGGGGGF<FGGGGGGGCCCFFGGGFFGGGGGGGGGGEGGGFGGGGGGEEB<BFGGG,BFGBFCFDFGCFFFGGFCFG?DCFGG:FFFFFGGFGGGGEECGCFEGFFFGGGFGGGGDF>FGE:FFGGGEC:FEGFEFFFDGG7EFDGE>GGGGCCEGE?CGGGGGGGFCGFFGC<GFGGGGGGGGGDFFFGG#GGFFCCFGFFGGGFFCE?FEFCFGGCBEGGEE<FGGGFGGGGGGGDGFFF?GGFDFGGGGDGGGGGGGGGGGGGGGFF9CGGGGGF9GGGGGFFGGGGGGGGGGGGGGGGGGGGGFGGGGFGEEGGGGGGGGGGGFFGGGGGGGGGGGGGGGGGGGGGGFGFFGGGGGCCCCC
@GSJM 120
TGGGGAATCTTCCGCAATGGACGAAAGTCTGACGGAGCAACGCCGCGTGAACGATGACGGCCTTCGGGTTGTAAAGTTCTGTTATACGGGACGAATGGTACGACGGTCAATACCCGTCGTAAGTGACGGTACCGTAAGAGAAAGCCACGGCTAACTACGTGCCAGCAGCAGCGGTAATACGTAGGGGGCAAGCGTTATCCGGAATTACTGGGTGTAAAGGGAGCGTAGGCGGACCGGTAAGTTGGAAGTGAAAGCCATAGGCTCAACCTATGGATTGCTTTCAAAACTGCTGGCCTTGAGTAGTGCAGAGGTAGATGGAATTCCCGGTGTAGCGGTGGAATGCGTAGATATCGGGAGGAACACCAGTGGCGAAGGCGACCTACTGGGCACCAACTGACGCTGAGGCTCGAAAGCATGGGTAGCAAACAGGATTAGATACCCT
+
FFEFGGGGGGGFGGGGGGGGFGGGEGGGGGGGGGGGGGGGGGGEGGGGGGGFGGGGGGGGGGE8E?FGCGG@EGGDFFFGCFGFGG<,4@:+>CF,:BF9<FEEE+BCEGAFGG8>FEF:F@>FCGGG78*8@:F@CEE,DFCFGDFGFGGEEC,?;3CBF<C9FF<CE#CFBF9<F<<FF?ACC?*C8CGE@GGDBEC@ECE?C;<CCCEFB6-FCFFGE=DGG1EGGGFGDF<D@#CFF=@GFGFGE><8@,GCA8<=F<9BDEAE=@B1:FGGGEFDC<DDCDEFFFFD7CGA?EEB7,DDGGGGGGFFGF<DGFE8FCC>+GGGGGDGGGGGF?GGGGGFGGGGGECF@FGFGGGGGGGGFGGGGGGGGGGFCFE@GGGGFE@6,<CGE7GGGGGGGFF@GGGGGGGGE<FGGGGGGCGGFGGGGGGGGGGGGCCCCC
@GSJM 71705
TGAGGAATATTGGTCAATGGACGAGAGTCTGAACCAGCCAAGTAGCGTGAAGGATGACTGCCCTATGGGTTGTAAACTTCTTTTATATGGGAATAAAGTATTCCACGTGTGGGATTTCGTATGTACCATATGAATAAGGATAGGCTAACTCCGTGCCAGCAGCCGCGGTAATCCGGCGGGTCCGAGCGTTATCCGGATTTATTGGGTTTAAAGGGAGCGTAGGTGGATTGTTAAGTCAGTTGTGAAAGTTTGCGGCTCAAACGTAAAATTGCAGTTTAAACTGGCAGTCTTGAGTACAGTAGAGGTGGGCGGAATTCGTGGTGTAGCGGTGAAATGCTTAGATATCAAGAAGAACTCCGATTGCGAAGGCAGCTCACTAGACTGCAACTGACACTGATGCTCGAAAGTGTGGGTATCAAACAGGATTAGATACCCT
+
C<FGF8EFDF9FCFGGGGAFFG@FG@7<FFEAF@FF8EFFFG,,@CBCFCDD8CFDF9FGFGGGGFA@DFEGECACFA<FFAFGC<E,E,=EF,5?CF<FF9B55FB4==4=::E,,,:BFE<F@9??A@EDC,C?FC=<=,E,=E<DF<E,CFG+DG8=,BFF++=+8+BF,FF+++**=FC::<<:<:F;G<GDB<?FC;D?<A=-:<A@@,75E::8C9C?FC8<<,,@,E,FGGF@@GGF@<GD@EC7@>>+,86,,6=CGE,EFGE9ACF<,75,FFEFFF<C,=DED9AA,CFGF?FCCC@EF8E?4,=EC<7GDFF:>+@GGGGGDEDGGFCGFECF@6,,6C9FE@FCCFEB7F:DFF<E@<<<6C,F9CFC;9CCGGFC<<F<CADEDF@E<,FFFFGDGGGEEAGGGFEECCFB9EAGGGFCB,8-
@GSJM 122
TGGGGAATATTGCACAATGGGCGAAAGCCTGACGCAGCAACGCCGCGTGAAGGAAGAAGGTCTTCGGATCGTAAACTTCTGTCCTTGGGGAAGATAATGACGGTACCCTTGGAGGAAGCCCCGGCTAACTACGTGCCAGCAGCCGCGGTAATACGTAGGGGGCAAGCGTTATCCGGAATTATTGGGCGTAAAGAGTGCGTAGGTGGTTACCTAAGCAGGGGGTGAAAGGCACTGGCTTAACCAATGTCAGCCCCCTGAACTGGGTACCTTGAGTGCAGGAGAGGAAAGCGGAATTCCTAGTGTAGCGGTGAAATGCGTAGATATTAGGAGGAACACCAGTGGCGAAGGCGGCTTTCTGGACTGTTACTGACACTGAGGCACGAAAGTGTGGGGAGCAAACAGGATTAGATACCCT
+
FGGGGEGGGGGGGGGGGGGGGGGGGGGGGGFFGEGGGGFGGGGGGGGGG@DGGGGGFGGGGGGGGGGGDGGGGGGGGGGGGGGGGAFGGGFEGGGGG<FGFGGGGGGDGGCFFGDGGG8FFGGGGGGGG?GGGGGGGFGG>GEFGGGGGGGFGGFGGGGG@<BFFG9.:FGGGFGGGGCACG#FFF:C?EFDGCEGG?FEEGGGGGCED9F<FFGFGGGGGGGG=CFEG9DEFCFEFCF<FGGFC7<GGGGGDGGGGFFFGGGGGGGGGGGGGFGGGEG:>GGGGCFF8GGDF?,GFE,@FEGGGGGGGGGGGGGGGGGGGFGFFFGGEFGGGGGGGGGEFF7GGGGGGGGGGGGGGGGGGGGGGGFGGGGGFAGGGGGGDGGGGGGGGGGGGGGGGGGGGGGGDGGGEFCCCCC
@GSJM 52612
TGGGGAATATTGCACAATGGGGGAAACCCTGATGCAGCGACGCCGCGTGAGTGAAGAAGTATTTCGGTATGTAAAGCTCTATCAGCAGGGAAGATAATGACGGTACCTGACTAAGAAGCCCCGGCTAACTACGTGCCAGCAGCCGCGGTAATACGTAGGGGGCAAGCGTTATCCGGATTTACTGGGTGTAAAGGGAGCGTAGGTGGCAAGGCAAGTCAGATGTGAAAACCCGGGGCTCAACCCCGGGACTGCATTTGAAACTGTCTAGCTAGAGTGCAGGAGAGGTAAGTGGAATTCCTAGTGTAGCGGTGAAATGCATAGATATTAGGAGGAACACCAGTGGCGAAGGCGGCTTACTGGACTGTAACTGACACTGAGGCTCGAAAGCGTGGGGAGCAAACAGGATTAGATACCCT
+
CFEFGGGGGGGGGFGGG<F<FDEFGGFFFFGGGGGGGGEGEGGGG>FFGGGGGGGGGFGGGGG9FFG=EDFGGGGGGGGFGGGGGGGGFGGGGGGGGGGGGGGGGFFCFFGGGGGGGGGCGE>GGGGGGGGGGGCDFGGGGEFFDGGG@.>;FFFFGGEEGGGEGFCFFF>GGGFE?9CFG:?FFFFGAB<FFFDGE?@CFFEGGGFGAGGGGGFDFFFFGGFGCGGGGFEGFGGECEGGGGGDFEE<GFFCGFFDAGFFGGFEEFGEB?@?FFFG@CFGGFEFFFF<EGF?DFCBEGGGGGGFCGGFGGGDAGGGFFF9EFGFFFFEGCC,,EE<DFEFFGGGFDGGGGGGGGGGFFGGGGGGGGGGGGGGFFGGGFC@,C,DGGFDGGGGGGFAGGGFGGGGGGGGGGGCCCA9
@GSJM 124
TGGGGAATATTGCACAATGGGCGAAAGCCTGACGCAGCAACGCCGCGTGAAGGAAGAAGGTCTTCGGATCGTAAACTTCTGTCCTTGGGGAAGATAATGACGGTACCCTTGGAGGAAGCCCCGGCTAACTACGTGCCAGCAGCCGCGGTAATACGTAGGGGGCAAGCGTTATCCGGAATTATTGGGCGTAAAGAGTGCGTAGGTGGTTACCTAAGCAGGGGGTGAAAGGCACTGGCTTAACCAATGTCAGCCCCCTGAACTGGGTACCTTGAGTGCAGGAGAGGAAAGCGGAATTCCTAGTGTAGCGGTGAAATGCGTAGATATTAGGAGGAACACCAGTGGCGAAGGCGGCTTTCTGGACTGTTACTGACACTGAGGCACGAAAGTGTGGGGAGCAAACAGGATTAGATACCCT
+
GGGFGGGGGGGGGGGGGGGGCFGGGGGGGGGGGGGGGEGGGGGGGG7FGEGGGGCGGCGGFGGGGFGDG>4?EGGGGCFFFFGGFGGGFGEGGGFFGGGGG:@F7FFGGGGG88CFDEFC<FECFDCGGGGGCA8FFGGGGCFF<FFF9EEDF=GGGGGC:FF@CFGF=BFGGGGG2<CCECF:E>2>ECGFGG@CGFEGGDCFECECFFGGFGFFGFGGGGG@ECCD8DGEGDC>F<FG<GFGFF<:@CCGGFGGAGFFGFFGFFEGFFECFE::C@419FFGGFEFFFA8F9?B<CGFDEGEGECGFFFGF::,C9AGGGCFFFEE9GGGGFDADGECGGDB:DGGGGFCEFAGF8GGCCFEFGFGFEFFFGFCGF@GGGGGCGFEFFC8EF9CEGCFFFGGCGGGFFCCCCC
@GSJM 75003
TGGGGAATATTGCACAATGGGGGAAACTCTGATGCAGCGACGCCGCGTGGAGGAAGAAGGTCTTCGGATTGTAAACTCCTGTTGTTGCGGAAGATCATGACTGTACTCAACAATGAAGTGACGGCTAACTACGTGCCAGAAGCCGCGGTAATACGTAGGGGGCAAGCGTTATCCGGCTTTACTGGGTGTAAAGGGAGCGTAGACGGATGGACAAGACCGGTGTTGAAGGCTTGGGCTCAACCGCAGGACCGCATTGGAAACTGCCCGTCTTGAGTGCCGGAGAGGTAAGCGGAATTCCTGGTGTAGCGGTGAAATGCGTCGATATTAGGAGGAACACCGATGGCGAAGGCAGGTCTCTGGTCCGTCACTGACGCTGAGGAGCGAAAGCGTGGGGAGCGAACAGGATTAGATACCCT
+
FEFGDC@FFGGGGG9F,CCE,@FCEFF,C<EFGDEFC8BF7F7FGGGGG@:,?8EF8=FF<FF9F7FE@C<EAFGAC<EFFFGAEF<,@FCFGG<,???E8E9AEF99CFF9<,?558C=CF:C+@CE,,EF:F3BF9F,,@<@BC*F@5*,33*6><*>CF7FCBFGE**8,?F<*1=75:,2:FE<<<,CBFF*;?>E>C5?*;:8*;0:01**2**-<?,#,<<412##D>GD>55887,,,@38*+>,,;@<,BFCF+6+:BDC=,CGFF:+67D<D<?@EF:CFBFF:5,<=B+,FFGGEEEBF9<C=7EECF?,?@,<C6,C,<6,=?FB=GF>EC,CFGFGCGCGGGFFACC@,C7C,,CF:B@66,C,FFCB7FFC@CGECDC8@E,F@EFCGCGGGGCFGFGCCCCC
@GSJM 126
TGGGGAATATTGCACAATGGGGGAAACCCTGATGCAGCAACGCCGCGTGAGTGAAGAAGTATTTCGGTATGTAAAGCTCTATCAGCAGGGAAGATAATGACGGTACCTGACTAAGAAGCTCCGGCTAAATACGTGCCAGCAGCCGCGGTAATACGTATGGAGCAAGCGTTATCCGGATTTACTGGGTGTAAAGGGGGCGTAGGTGGCAGTGCAAGTCAGATGTGAAAGGCCGGGGCTCAACCCCGGAGCTGCATTTGAAACTGCTCGGCTAGAGTACAGGAGAGGCAGGCGGAATTCCTAGTGTAGCGGTGAAATGCGTAGATATTAGGAGGAACACCAGTGGCGAAGGCGGCCTGCTGGACTGTTACTGACACTGAGGCACGAAAGCGTGGGGAGCAAACAGGATTAGATACCCT
+
FGGFFBFGFGGGFGGGGGGGGGGGGGFFGGGGGGGGGGFGGFFGGGG:FGGCFFGFEFG<FG9FCDF:C,<@FGGFAE,EFGGGGGGFGGGGGGFGGGGGGGGGFBCGGGGGGFEFEFGFGF7BFECFGAFCDF>7FF,<FE@DCFFG:EEFGGE:@8BFGF@FFFFG36FAFG<<C<<ECCEF-GFFBGFFGGG*=DE>8FGGGG>;FECDGGGFCFD@CFFAFCEGGFF@EFFFG@FCC=#CF=>C=CFCFFGA<AGFFFCFEEFE<CA9CFA.>FFF=GFGFFFCF@GGGGF8GFA9E9FCCDGGFFFCDGFGGFGGGFF9CFGFFGGDGGGFGGGGGGEFFGFGGGGEFFC,EEFEEGFGGFGFGGGGFGGGGGFC<DGGDGDGGGFFFGFEGFDGGGGGGFEGFGGCCCCC
@GSJM 127
TAGGGAATCTTCCACAATGGACGAAAGTCTGATGGAGCAACGCCGCGTGAATGAAGAAGGCCTTCGGGTCGTAAAATTCTGTTGTCAGAGAGGAACGTGAGTGAGAGTAACTGTTCACGTATTGACGGTATCTGACCAGAAAGCCACGGCTAACTACGTGCCAGCAGCCGCGGTAATACGTAGGTGGCGAGCGTTGTCCGGATTTATTGGGCGTAAAGGGAACGCAGGCGGTCTTTTAAGTCTTATGTGAAAGCCTTCGGCTTAACCGAAGTAGTGCATTGGAAACTGGAAGACTTGAGTGCAGAAGAGGAGAGTGGAATTCCATGTGTAGCGGTGAAATGCGTAGATATATGGAAGAACACCAGTGGCGAAAGCGGCTCTCTGGTCTGTAACTGACGCGGAGGTTCGAAAGCGTGGGTAGCGAACAGGATTAGATACCCT
+
GGGGGGGGGGFEFGGGGGFGEFGDEGCCFFGFGGFGDF<FGGGGGGGGGGDGGGFAFGAFEEGGGCECFFGGGGGFFCEFFGAC<9EFFGF:CGFFEGG,B<F<5,BFGGA@95BAFBEFF9FGCFGGGFBFFFGFGGGG<=<==AFGG7EGGFGGGGF<>>=F$@7F8FDG9FFGGFCGE@FEFFFC1=:CEE?%<?8FEDFFFFFF=?CC=::CFF?=F#1A=GGDDC8?::FGF>CFEG7#AFGGGFFCE@:<CC<DCFEFDFE8FEB8CGGFGDDD?><<<E,C839EFGGGEA8CCCEE<?8EEF?E9ECB?:,,,F=B,F=C7EEC,GFFF@F=@<<5,F<FFGGGGDDCGGFDFFFCGGGEGFFB+EGGF:C,8GGFFCFFEE,C,C@8+B+<E8GFFGFF<GGGGEGFFEEEGGCGGGGGGF<FGFE8CC8CC
@GSJM 128
TGGGGAATATTGCACAATAGGGGAAACCCTGATGCAGCAACGCCGCGTGAGTGAAGAAGTATTTCGGTATGTAAAGCTCTATCAGCAGGAAAGAAAATGACGGTACCTGACTAAGAAGCCCCGGCTAACTACGTGCCAGCAGCCGCGGTAATACGTAGGGGGCAAGCGTTATCCGGATTTACTGGGTGTAAAGGGAGCGTAGACGGTTTTGCAAGTCTGAAGTGAAAGCCCGGGGCTTAACCCCGGGACTGCTTTGGAAACTGTAGGACTAGAGTGCAGGAGAGGTAAGTGGAATTCCTAGTGTAGCGGTGAAATGCGTAGATATTAGGAGGAACACCAGTGGCGAAGGCGGCTTACTGGACTGTAACTGACGTTGAGGCTCGAAAGCGTGGGGAGCAAACAGGATTAGATACCCT
+
GGGGGGGGGGGGGGGGFGGGGGGGGGGGGGGGGGGGGGGGGGGGGGGFFGGFGGGGGGGFGGGGGGGEGFGGGGGAFGGGGGGGGGGGGEGGGGGGGGGGGGGGGFFGGGGGGFGGGGGGGDGGGGGGGGGGGFGFGGGGGGGGGGGGCEGGGDD?FGGGDFF<>DFGFEEFGGGGGGDCFFFGGGFG8FGGCGGGG7FGGGGGGGGGFCGGGGFGGECFEGFGGGGGGGFEGGGGGGFEGFFGDGDFGGEDFFGGGFFGGGGFCGGFFEDGGGGGGGGGFGGGGEFCGGFFGGGGGGGFGGGGGGGFEGGGEGGGGGGGCFGFGGGGF<FFEFFFGGGCGGGGGGGGGGGGGGGGGGGGGGGGCFGGGGGGGGGGGFCGGEGGGGGFGGFFGGGGGFCDGGGGGFGGGFGCCCCC
@GSJM 129
TGGGGGATACTGCACAATGGGGGAAACCCTGATGCAGCGACGCCGCGTGGAGGAAGAAGGTTTTCGGATTGTAAACTCCTGTCGTTAGGGACGATAATGACGGTACCCCCAAAGGAAGCACCGGCTAACTCCGTGCCAGCAGCCGCGGTAATACGGAGGGTGCAAGCGTTAATCGGAATCACTGGGCGTAAAGCGCACGTAGGCGGCTTGGTAAGTCAGGGGTGAAATCCCACAGCCCAACTGTGGAACTGCCTTTGATACTGCCAGGCTTGAGTACCGGAGAGGGTGGCGGAATTCCAGGTGTAGGAGTGAAATGCTTAGAGATCATACAGAACACCGATTGCGAAGGCAGCTTACCAAACTATATCTGACGTTGAGGCACGAAAGCGTGGGGAGCAAACAGGATTAGATACCCT
+
FGGGFEEGC,EEFGGGGGGDFEGGGGGGGGGGGGGGGG@FFGGGGGGGEGGGGGEGFGGGCGCFGGGCGEFGGGGFFGGGGGFGGGFGCGGFFG:CEDFFGGEGGC93+@FCGG<FGF?FFD@FGCEFFF=::6CGFGGGGGGGGGGGEEE2FGF=CGGGGGCCFF?C9FBC<;C?89;CF+FFGGGD.EF;FCG7?GGE<C>CCF:GFCEGGFF&CCCCGGGFCECFFFCE@-FFF<GGGGGFGGGF:GFBF@E5EF9BFFF7GGGGGDFADF@6CEFCFGGDG+7,GGGEGGGGGGGCFGGFGF,CGGGFGGGGF<GGGGF<9EFGGGGFGGGGGF<:ECFFGFGGFC,GFCEECC6,CFFFGGGGGFEGGGGGGGGFEGGGGGGGDGGFFAFAFCGGGGGGEFGGFCGCCCCB
@GSJM 130
TAAGGAATATTGGTCAATGGGCGAGAGCCTGAACCAGCCAAGTAGCGTGCAGGATGACGGCCCTATGGGTTGTAAACTGCTTTTATAAGGGAATAAAGTGAGTCTCGTGAGACTTTTTGCATGTACCTTATGAATAAGGACCGGCTAATTCCGTGCCAGCAGCCGCGGTAATACGGAAGGTCCGGGCGTTATCGGGATTTATTGGGTTTAAAGGGAGCGTAGGCCGGAGATTAAGCGTGTTGTGAAATGTAGACGCTCAACGTCTGCACTGCAGCGCGAACTGGTTTCCTTGAGTACGCACAAAGTGGGCGGAATCCGTGGTTTAGCGGTGAAATGCTTAGATATCACGAAGAACTCCGACTGCGAAGGCAGCTCACTGGAGCGCAACTGACGCTGAAGCTCGAAAGTGCGGGTATCGAACAGGATTAGATACCCT
+
FFFGGGGFGGGGGGGGGGG@FFEGCFGGGGFGGGGGGGGGGGGFGGGGGGGGGGGGGGGGGGGGGGGGG<FFEFGD<FFGGGGGGGGGGG8CEGGGGGGGGGFFF?,AFGCFGFGGFFDGFGGGGGFFFGFFFGGGDFFGF?FFEGGGCCFFC,GFGGGGGGGDGFGDGGGGGGGGG<FEGGGF@ECCCC<FFGD<<:,:F?ECCGCF85FGGFBFG:C/<E74CF?:CC@CGFGGGGCED;E<FEDDC98@<CG>EFBCFE<<DGGD9D79CEGF=EFEBFGF>GD8FDFDDC+FFE8GGGGGGF7CGGGGGGFF:A,8EE+DEDCFGGFCFGGGGGGFD<B,,,8GFCFGGGGGGDF@GGGGFGFGGDF,,GGGGEGF:CGGFGDGFC@EE@FFF7GGGCDGGEGGDEGGGFGGGGGGGFGGFFGGGFFB@,8-
@GSJM 131
TGGGGAATATTGCACAATGGGGGAAACCCTGATGCAGCGACGCCGCGTGAGTGAAGAAGTATCTCGGTATGTAAAGCTCTATCAGCAGGGAAGAAAATGACGGTACCTGACTAAGAAGCCCCGGCTAACTACGTGCCAGCAGCCGCGGTAATACGTAGGGGGCAAGCGTTATCCGGAATTACTGGGTGTAAAGGGTGCGTAGGTGGTATGGCAAGTCAGAAGTGAAAACCCGGGGCTTAACTCTGGGACTGCTTTTGAAACTGTCAGACTAGAGTGCAGGAGAGGTAGGCGGAATTCCTAGTGTAGCGGTGAAATGCGTAGATATTAGGAGGAACACCAGTGGCGAAGGCGGCTTACTGGACGATAACTGACGCTGAGGCTCGAAAGCGTGGGGAGCAAACAGGATTAGATACCCT
+
GGGGGC:FFFGGGFGGFGGGFGGGGGGGGGGGGFGGGG+CFEGGDGGGGGGFGGGGGGFGAFCEGFGGGGGGGDGEGGGGEGDFGGGGGGGGDGECFGCFFEEGCEGGGGGG,AFEAEGGGGDEG4EC:FGGGGGFGGGGCDFGGGEGG7:6CEFFCFGC0CF<7CFC=GDGGGGGDEFFCGGGGGGD%GGGFGGF5CGEDFD?CGCFCCECFFF=C9CC;D7FGGF17FE#GGFFFCFCF<GCFG67CGFGG.GFGFFF?DE929?55<#GGFA1B6GFFGGEF4?:C8GGGGGGFDFEGFF>G@@GGGFGF@GGCGGGGF9GF9GFF,FGGGGEGFGGGGGGGGGGGGGGGFGFGGGFF@CCFCGGGGEGFGGGGGFE<GGGEGFEGGGGGGGGGGGGGGGGGEFGFE@@CCCC
@GSJM 55129
TGGGGAATATTGGGCAATGGGCGAAAGCCTGACCCAGCAACGCCGCGTGAAGGAAGAAGGCCTTCGGGTTGTAAACTTCTTTTAAGAGGGACGAAGAAGTGACGGTACCTCTTGAATAAGCCACGGCTAACTACGTGCCAGCAGCCGCGGTAATACGTAGGTGGCGGGCGTTAGCCGGCTTTACTGGGTTTAAAGGGAGCGTAGGCCGGAGATTAAGCGTGTTGTGAAATGTAGATGCTCAACATCTGCACTGCAGCGCGAACTGGTTTCCTTGAGTACGCACAAAGTGGGCGGAATTCGTGGTGTAGCGGTGAAATGCTTAGATATCACGAAGAACTCCGATTGCGAAGGCAGCTCACTGGAGCGCAACTGACGCTGAAGCTCGAAAGTGCGGGTATCGAACAGGATTAGGTACCCT
+
DEFGGGGGCFAFGFGGFGGGGGCEGGGGGGGGGGGGGGF8FGGGGGGGGGGGGGGGGGFGFFGGGGEEEFGGCFGGGGGGGGGGGGGGGFGFEGGEGGGGFGF+CFFEGGGGG<FGGGGGGGGGGGGE@F8EGF:FEFCFFCGGGGGG?C4FFFCDGG4D@FDGF?=<FGFF;#<CEG%ECCFG<FFGB>;BACF?EGEEGG<==EGEGFGGGGGFEECGEDFFFFFFGFCDF7>0AGFFF@CGF@GFFFGF@FGGGEDE?BEFFF?9C:FFEG@CGFF?:EACGAFEEEGFFC+GGCF<=AGGGGGGGGGGGGGGGGGGGFFF<BFCF@GGFEEC>-7<@@@,DGFGGGFEA@9CDE<<GFFB7E;9CGGGGGGGCGFGC<CBFF8EBC@7GGGGGF7GFFFAFF<DF<FCEA99CC
@GSJM 133
TGGGGAATATTGCACAATGGGGGAAACCCTGATGCAGCGACGCCACGTGAGTGAAGAAGTATTTCGGTATGTAAAGCTCTATCAGCAGGGAAGAAGATGACGGTACCTGACTAAGAAGACCCGGCTAACTACGGGACAGCAGCCGCGGTAATACGTAGGTGGCAAGCGTTGTCCGGTTTTACTGGGTGTAAAGGGTGTGTAGGCGGGAGAGCAAGTCAGAAGTGAAATCTATGGGCCTAACCCATAAACTGCTTTTGAAACTGTTCTTCTTGAGTATCGGAGAGGCAGGCGGAATTCCTAGTGTAGCGGTGAAATGCGTAGATATTAGGAGGAACACCAGTGGCGAAGGCGGCCTGCTGGACGACAACTGACGCTGAGGCGCGAAAGCGTGGGGAGCAAACAGGATTAGATACCCT
+
CEFE7FGCFCFEECFDGECF87ECFGF@F8E@EECDF@F:@F:@:C@FEF:FFAFGGGG69C,,CC+4,=8CAFDC<<E5E,,5,,5=@B@?EFGFGGAEB@F4?+C,9<8C?ACFE?6A,BF=:CCGFAFFC+++83>,,3>><+:F@@EE@D*77<C,>>,>FF**FCC<,66C0?<77<FF?><<47F7C44#?4=CFF9CF?5,:E3CFA;=CEF;CEDF><3@,##7EB<<@<@EFGDDF3DB::DCD8F<@*<C=C@GDFEC<F?FA7CC@CGCDFCF=EC=B=GAA8C=@F=5FBGGGDEFEFFCG@FCGGF;E9BAGFCGGFFF:C,EDGFGEFF,CEF@@B@+FE,<F@B,,@C<EFF@BBB7,@<67FCFCFFC7B7GF<F,,F9GFGFFGFDFB,<CAF@8A,C@
@GSJM 51772
TGAGGAATATTGGTCAATGGACGAGAGTCTGAACCAGCAAAGTAGCGTGAATGATGACTGCCCTATGGGTTGTAAACTTCTTTTATACGGGAATAAAGTTAGGCACGTGTGCCTTTTTGTATTTACGGTATGAATAAGGATCGGCTAACTCAGTGCCAGCAGCCGCGTTAATACGGAGGATCCGAGCGTTATCCGTATTTATTGGGTGTAAAGGGAGCGTAGGCGGACGCTTAAGTCAGTTGTAAAAATTTGCGGCTCAACCGTAAAATTGCAGTTGATACTGGGTGTCTTGAGGACAGTAGAGGCAGGTGGAATTCGTGGTGTAGCGGTGAAATGCTTAGATATCACGAAGAAATCCGATTGCGAAGGCAGCTTGCTGGACTGTAACTGACGCTGATGCTCGAAAGTGTGGGTATCAAACAGGATTAGATACCCT
+
FE,CE@FAGAF,CCC9<,CEGFDG@BCF9F<FG,:,,C,@ED<FFDCCGD7,CE9,@C,CE8<,FF9<,,FFGGFFGGFFCCFGGGG,C?+B+<F,5,C,C,C=9,BFFFFG9DF<,?:EEF,,CF+?FFCFGGGCG,<F94?++AF<,B9DFF9DC<5<F,,,++@++>+@E9>@3**>@CFF7BC>14>:FCC'CCCCF1<<%<C/C8;<DF:BECB:=4@9>64:E//BCF8C,,@>C@<<CFF>3@F9@D<>FE>@+63,,,FEE,:,,8,B,FE?8?FDF?:,,EE?,B9AAF,,F?<B:,9,C,9?:,77B<D8FEC7@>4C:,FEE,9GGFFFFA@E@,EDFE@9C8,:B,F,7GFF@EFFEFFCFF8,,,FC6FDFEEC,GEC:,9E,,CB,8FAECE,CGGGGFE,GDFGGGFGGE9GFC8FBC@CC
@GSJM 81264
TGGGGAATATTGCACAATGGGGGAAACCCTGATGCAGCGACGCCGCGTGAGTGAGGAAGTATTTCGGTATGTAAAACTCTATCAGCAGGGAAGATAATGACGGTACCTGACTAAGAAGCACCGGCTAAATACGTGCCAGCAGCCGCGGTAATACGTATGGTGCAAGCGTTATCCGGATTTACTGGGTGTAAAGGGTGCGTAGGTGGTATGGCAAGTCAGAAGTGAAAGGCTGGGGCCCAACCCCGGGACTGCTTTTGAAACTGTCAAACTAGAGTACAGGAGAGGAAAGCGGAATTCCTAGTGTAGCGGTGAAATGCGTAGATATTAGGAGGAACACCAGTGGCGAAGGCGGCTTACTGGACTGAAACTGACACTGAGGCACGAAAGCGTGGGGAGCAAACAGGATTAGATACCCT
+
GGGGGGFFEADFGGGFGGG?F7FGGGGFGFGFGEF<F8FGGGGGGDGG>,=FGDFG?<DFCFGF<FEFGGGGGFFFFGGGGFGGGGGGDEGFGGGEGGGFFDEEGFFFGGEFFGF9DDGGG>CCFCGGGFGGF9>FGGGGGGGGGGDCCCE@;;A<<CFGCFGGFFBEGGGCFGGGGGFFGFGFGEF@:CF1FDC9<<?CCGFGGGGFEFFGFCGECFGGGG=CAGFCDGDGGED8GGGFGG#GGGFGDGGGGGGGGGFGGGFA:GFE?CFFDE4GGFFFFFFDGGGGCDA9GFF=8GFFEFCEGGFFCGFGGGGFDCFAFFFC,<FGGCGGGGGF?GGEGGGFGGDGEGFF<CFGGGGGGGGGGGFEFGGGGFFF9FGCFEGFGGEDEEGGDDGGGGGGGGGFCGGGGGGCCCCC
@GSJM 74385
TGGGGAATATTGCACAATGGGCGCAAGCCTGACGCAGCGACGCCGCGTGCGGGATGACGGCCTTCGGGTTGTAAACCGCTTTTGATCGGGAGCAAGCCTTCGGGTGAGTGTACCTTTCGAATAAGCACCGGCTAACTACGTGCCAGCAGCCGCGGTAATACGTAGGGTGCAAGCGTTATCCGGAATTATTGGGCGTAAAGGGCTCGTAGGCGGTTCGTCGCGTCCGGTGTGAAAGTCCATCGCTTAACGGTGGATCTGCGCCGGGTACGGGCGGGCTGGAGTGCGGTAGGGGAGACTGGAATTCCCGGTGTAACGGTGGAATGTGTAGATATCGGGAAGAACACCAATGGCGAAGGCAGGTCTCTGGGCCGTTACTGACGCTGAGGAGCGAAAGCGTGGGGAGCGAACAGGATTAGATACCCT
+
EGGFGGGGFGCFGGGFGGGCCEGEGGGGGGGGGEEFGGGGGGGDCCEGGGCFFFEGGGGG:F+FGGGGGDGGGGGGGGGGGFGG7,5=FE>FDFGC>FGGGGGDF77FG9FFGFFFGF:CF8F;8>9FFGGDEEFGGCCFFFFFGG:EFGEECCCGEGGFGFFGGGDGFFGFEFCA8CF?ECG<EGFDE=GGEF>:CFGGFDC?CF=EGGGGGGEEECGGDGEGGGGCGFGF9GFC7FF=<<CC:CGGGG>D:;#<GGECEGGGGGGGGGGEGGGGF?GGGGFFFGFBEGGGGGGGGGGGGFFEDFFGF@@DFGGGGFF<EGGGGFGGGGGGGGGGGFECGGGGGGGGGGGGGGGECFFC,GGGGGGGGGGGFGGGGGGGGGGGEGCEGGFFFEGGGGGGGDGGGGGGGGGGGGGGFGCCCC@
@GSJM 137
TGAGGAATATTGGTCAATGGACGAGAGTCTGAACCGGCCAAGTAGCGTGCAGGATGACGGCCCTATGGGTTGTAAACTGCTTTTATAAGGGAATAAAGTGAGTCTCGTGAGACTTTTTGCATGTACCTTATGAATAAGGACCGGCTAATTCCGTGCCAGCAGCCGCGGTAATACGGAAGGTCCGGGCGTTATCCGGATTTATTGGGTTTAAAGGGAGCGTAGGCCGGAGATTAAGCGTGTTGTGAAATGTAGATGCTCAACATCTGCACTGCAGCGCGAACTGGTTTCCTTGAGTACGCACAAAGTGGGCGGAATTCGTGGTGTAGCGGTGAAATGCTTAGATATCACGAAGAACTCCGATTGCGCAGGCAGCTCACTGGAGCGCAACTGACGCTGAAGCTCGAAAGTGCGGGTATCGAACAGGGTTAGATACCCT
+
EFGGGFGGFGGGGGGGGGGGGGGGGGGGGGGGGGGGGGGGGGGGGGGGGGGGG@EFGGGGGGGFGGGGGGGGGGGGGDGGGGGGGGGGGGGFGGFFGGGGGGGGGFGGGGGGGGGCGGGGGGGGGGGGGGGGGGFGGGGGFGGGC?GG8GDC>@FGGG@F?GGGGGGGEGG?EFGDCCFEGFCGGGG1@CEEFGGGEFFFFGGFFFCGFFFFFGGGGGGGGGGFGGGFFFGGGFGGGFGGGGGGFDFGGGFGFGGGGGGGGGGFGGGGFGGEGGGGGFGGGGGGGFB,F<GFFGEGGGGF:9FFGGGGGGGFGGGEEGFGGGGGGGEE,AAGGGGGGGGGGGF@GGGGGGGGGFEECFGGEGGGGGGGFFFGEGFGGFF:CGGGFGGGGGGGGGGGGGGGGGGGGGGGGDGGGGGGGGGGGGGGFGGFE8F@CCCC
@GSJM 138
TAGGGAATCTTCCACAATGGACGAAAGTCTGATGGAGCAACGCCGCGTGAATGAAGAAGGCCTTCGGGTCGTAAAATTCTGTTGTCAGAGAAGAACGTGCGTGAGAGTAACTGTTCACGTATTGACGGTATCTGACCAGAAAGCCACGGCTAACTACGTGCCAGCAGCCGCGGTAATACGTAGGTGGCAAGCGTTGTCCGGATTTATTGGGCGTAAAGGGAACGCAGGCGGTCTCTTAAGTCTGATGTGAAAGCCTTCGGCTTAACCGAAGTAGTGCATTGGAAACTGGGAGACTTGAGTGCAGAAGAGGAGAGTGGAACTCCATGTGTAGCGGTGAAATGCGTAGATATATGGAAGAACACCAGTGGCGAAAGCGGCTCTCTGGTCTGTAACTGACGCTGAGGTTCGAAAGCGTGGGTAGCAAACAGGATTAGATACCCT
+
FCDDFG@DFGGDFGGGGGGGFFEGGGG@FFGFFGGGCGFGGCBFGGDFGBDCGAFGGGGGDFCGGGGGGGGGGGG9FE,BEFGGGGGGGGGDBFFE=BC@E:C:CGGDGGGC,@5,?EEEFDFG9FGCGGGFGGGGGGGGGF=<>DEG>:>FFCF;FG$:F4,<C>CD@FGG@<FEGGGDGFGGG9CCFCCCGC<:FF?<<88GFGGGGFC5FFGFCFFGF;DE=DGDEFCCE9(@5F?GDFGFCGGGFCFFFGC7EGFC:A@FCGC8GGFGFFFEGGGFFGGGEF8B8,,??FFGGGFF;9EE9GGGFB,,9FEF,FB,GGGEFECGGGGGGGGGGGGGDGGGGFCFFGCGGEE9GGFFAFD@CGFB8<<C7GGGCFC,8FFFC,FECCDFDGGGGFGGEEFE<GGGGGGGGGGFEGGGFGFFFEGEE9FE9GGGCCCCC
@GSJM 76954
TGAGGAATATTGGTCAATGGACGAGAGTCTGAACCAGCCAAGTAGCGTGAAGGATGACTGCCCTATGGGTTGTAAACTTCTTTTATATGGAAAAAAAGTTTTCCACGTGTGGGATTTTGTATGTACCATATGAATAAGTATCGGCTAACTCCGTGCCAGCAGCCGCGGTAATACGGAGGATCCGAGCGTTATCCGGATTTATTGGGTTTAAAGGGAGCGTAGGTGGATTGTTAAGTCAGTTGTGAAAGTTTGCGGCTCAACCGTAAAATTGCAGTTGAAACTGGCAGTCTTGAGTACAGTAGAGGTGGGCGGAATTCGTGGTGTAGCGGTGAAATGCTTAGATATCACGAAGAACTCCGATTGCGAAGGCAGCTCACTAGACTGCAACTGACACTGATGCTCGAAAGTGTGGGGAGCAAACAGGATTAGATACCCT
+
GFGGGG<6CCFFD,CFGFCCC@FE:@+CFFGFCEC,CE,C8ECEFDGGCFDEGGFFD,,E86F@E?CC<C,@CEE<FG966CF?,6CCAF,C?,CECF<E,@,?FGGGG,+:+?EB,CAFA@EE,B<B<,,8,B,5CE,55,8+9<:>,99:46@89?D39=F'3@.:F;FG/@FFCF@@6DFF:EE<FFCECGE@87CFG92GGFF$F;>@GGF?;#37.9C>C?DDAFF7@EF8:FADGGGFDGFFE@7F=GFEF7FD7B65GEDE<GGGGFF,ECFFFAB,E5A5,<<FCFFA?AE9GFCEFBC+GEFEFE=GGFF<DGGFCGGGGGCFGGGF9C@,FFGFE<F7GFCFCB+-GFFEF@B8GGGGFF9GE@<<GFCF<,C;FGGFFCFFCCCGGEGF<CGGGGGCGGGGF,E,E9FFEGGGEAFFGEFC?CCC
@GSJM 140
TAGGGAATATTGGGCAATGGGCGCAAGCCTGACCCAGCAACGCCGCGTGAGGGAAGAAGGTTTTCGGATTGTAAACCTCTGTCCTATGTGACGAAGGAAGTGACGGTAGCATAGGAGGAAGCCCCGGCTAACTACGTGCCAGCAGCCGCGGTAATACGTAGGGGGCGAGCGTTGTCCGGAATTACTGGGCGTAAAGGGTGCGTAGGCGGTTTGGTAAGTTGGATGTGAAATACCCGGGCTTAACTTGGGGGCTGCATCCAATACTGTCGGACTTGAGTGCAGGAGAGGAAAGCGGAATTCCTAGTGTAGCGGTGAAATGCGTAGATATTAGGAGGAACACCGGTGGCGAAGGCGGCTTTCTGGACTGTAACTGACGCTGAGGCACGAAAGCGTGGGGAGCAAACAGGATTAGATACCCT
+
GGGGGFGGFGGGGGGGGGGFGGGGGGGGGGGGGGGGGGEGGGGGGGGGGGGFEFGGGGGGFFGGGGGGDFGGGGGGGGGGGGGGGFFFFFCFGGDCFGGG@FFGGGGGG8?<FGFGGG@FFGCAFE0GGGGGGGGGGGGGGFFGGGGGEEEFEEFC,<18@CFCFGGDEGGGGGCGBCEGGGGFG;?<1EG8EGCGFGCGGFECGGGGG8:GFCFGGGFD7CAFFGGFGGGGGGGFGEB<FGGGFGGGGGFGDGEGGFFGFFEFGGGFF@9GGGGFDCGGGGGGGFGEDE@GFGFFFFCFGFAGGGGGGFA9GGGGGEGFAFCGGGGDGGGGGGGGGGGGGGGGGFFFGGGGGGGGGGFGGFGGGGGGGGEGGGCDDGGGGGFFGGCDGGGEGGFFGGGGGGGGDGGGCGGGGGCCCCC
@GSJM 141
TGGGGAATATTGCACAATGGGGGAAACCCTGATGCAGCGACGCCGCGTGAGTGAAGAAGTATTTCGGTATGTAAAGCTCTATCAGCAGGGAAGAAAATGACGGTACCTGACTAAGAAGCCCCGGCTAACTACGTGCCAGCAGCCGCGGTAATACGTAGGGGGCAAGCGTTATCCGGAATTACTGGGTGTAAAGGGTGCGTAGGTGGTATGGCAAGTCAGAAGTGAAAACCCAGGGCTTAACTCTGGGACTGCTTTTGAAACTGTCAGACTAGAGTGCAGGAGAGGTAAGCGGAATTCCTAGTGTAGCGGTGAAATGCGTAGATATTAGGAGGAACATCAGTGGCGAAGGCGGCTTACTGGACTGAAACTGACACTGAGGCACGAAAGCGTGGGGAGCAAACAGGATTAGATACCCT
+
FGGFG,BECGGGGGGFFGGGFGGGGGGGGGGGGFGGGGGGFEGGGGG@FGCFFFFEFFFGGGDGGGGFFGFFGGGGGGGGGDGFGGGGGEF<CFGGGGGGGGGCGEGGGGGGGGGGGGGFGC3FGGGGGFG8FFC<FFFGGGFGGD:GEGEFCFC?FGGGGGGGFFCGEEGGGGEGGDECFGGGGGAF=FCBFD:A>;8DEE9GGGGGGFGGFFGFGFFFGGFGGFGGGDCCDCFDCCFGGCGFAFGGGGFGFF<ECDFGC8FGGGGGFFFAFGDFBFGGGGFGFGGGGGFECCGFGGGFFFDGGGGFFGGGGGGGGGGDGGGEDGGFA@DGFEGF<GFEGCBFGGEEGGFCFGGGFGGGFGGGFGGGGGGFFDGGGGEGFECFGGGGGFCCGFGGGGFCGGGGGFEGGFFC<@C@
@GSJM 142
TGGGGAATATTGCACAATGGGGGAAACCCTGATGCAGCAACGCCGCGTGAGGGAAGACGGTCTTCGGATTGTAAACTTTAGTTCTTGGTGAAGAAGAATGACGGTAGCCAAGGAGGAAGCCACGGCTAACTACGTGCCAGCAGCCGCGGTAATACGTAGGTGGCAAGCGTTGTCCGGAATTACTGGGTGTAAAGGGAGCGCAGGCGGGAAATCAAGTTGGATGTGAAATGTCGGGGCTTAACCCCGGAACTGCATCCAAAACTGATATTCTTGAGTGAAGTAGAGGTAGGCGGAATTCCGAGTGTAGCGGTGAAATGCGTAGATATTCGGAGGAACACCAGTGGCGAAGGCGGCCTACTGGGCTTTAACTGACGCTGAGGCTCGAAAGTGTGGGGAGCAAACAGGATTAGATACCCT
+
GGGGGGGGGGGGGGGGGGGGGGGGGGFEFGGGGGGGGGGGGGGGGGGGGGGGGGGGGGGGGGCFGFGGECFFFFGGGFFFD<FFFGFG?FGFGGGGE=FFGCFG@FFEFGGGGCFFGEGGFGGGEECFG?A?FEDFEGGG<>.GGGGGGGGG9@EFF,>B>FFFGGGFGD>FGGCFGGGGGGGGFGG&FFFGGFGG@FCGGEEG:?DGEEE7@FFG@5F@DGG2@<CFFGCCEFGGGGCCEGE>C:ECGEFGFECCG;FFGGFFFGGGGGGFC>F47FGFGGGCGDEGF>GGGEFFCEFF<GGGF>FBE<FE<:7GEFFF9FFB,GGCFECE<GFFDGFDBGGGGGGECFEDFAAE,FCFFFFFEEDFFFCCGFDGGGGFFF@DF9?FB+9GGGGGFD9FAGFE9DFGGGGGCCCCB
@GSJM 143
TGGGGAATATTGGGCAATGGGGGAAACCCTGACCCAGCAACGCTGCGTGAAGGAAGAAGGCTTTCGGGTTGTAAACCTCTTTTACCAGGGACGAAGAACGTGACGGTACCTGGAGAAAAAGCCTCGGCTAACTACGTGCCAGCAGCCGCGGTAATACGTAGGTGGCAAGCGTTGTCCGGATTTACTGGGTGTAAAGGGCGTGTAGGCGGGGGAGCAAGTCAGAAGTGAAATCTATGGGCTTAACCCATAAACTGCTTTTGAAACTGTTCTTCTTGAGTATCGGAGAGGCAGGCGGAATTCCTTGTGTAGCGGTGAAATGCGTAGATATTAGGAGGAACACCAGTGGCGAAGGCGGCTTTCTGGACTGTTACTGACACTGAGGCACGAAAGTGTGGGGAGCAAACAGGATTAGATACCCT
+
F@EEGDEECFFDCDGFCCF8<BFFGGG@FFGGC,CFGGGGGGGBFGGGEGGG@FGGGGGGDFGGGGGCGCFEGG,?FGGGG9FCE,CF+?4<=F++B4E7=+=FEFEFE,<FFF,,BAFF>B8A>:7CFA=,=>G?B7D?>DFDCF=C@BC<C>?;FGFA:GFFFGFDCFEEF@2>0==EEGFFGFGFF>=CCFCGDGAG>F>GGDC@@E#8@EEFCFDDCBDEGGGFE@*.FBFDGGFF@FDF88FCCGFCFGF<C:/CGFGFC7AC+8FFGG;;GF:EEFACGFGEA+CGEFGGGFDFC:,GGGGEF@DGGGGGGGGDGGAGGGGEEFGD9FGGGFECGGGGGGGGEDGGGGGFA8GGGGGFFGFAFGGGGFFCGGGFGEFEF9GGEBC+GGFGGGGGFGGGGFGGFCGFFFCCBCC
@GSJM 144
TCGGGAATATTGCGCAATGGAGGAAACTCTGACGCAGTGACGCCGCGTATAGGAAGAAGGTTTTCGGATTGTAAACTATTGTCGTTAGGGAAGAGAAAGGACAGTACCTAAGGAGGAAGCTCCGGCTAACTACGTGCCAGCAGCCGCGGTAATACGTAGGGAGCGAGCGTTATCCGGAATTATTGGGTGTAAAGGGTGCGTAGACGGGAAGATAAGTTAGTTGTGAAATCCCTCGGCTTAACTGAGGAACTGCAACTAAGACTGTTTTTCTTGAGTGCAGGAGAGGTAAGTGGAATTCCATGTGTAGCGGTAAAATGCTTAGATATATGGAGGAACACCAGTGGCGAAGGCGGCTTACTGGTCTAGCATTGACGCTGAGGCACGAAAGCGTAGGTAGCAAACAGGATTAGATACCCT
+
FGGDGGGG@FGGGGGGGGGGDFGGGGGGGGGDGGGGGGGGGCGGGGG@CFFGGGGGGGFGGGGGGGGGDGGGGGGGGGGGGGGGGGGGGGGGGGGGGGGGGGGGGGGGDFGGGG8FGGGGGGGGGG?GGGGGGG-FCFFFFGGGGGGGGGGEFEGGGGGGGGGGGGGGGGGGFGGGGGCF?CFFGGFEGGGCGGGGGGGGGFGDDGGGFCFCCEFGGGGGFGGGGCGGC=C6CGFGGGGFFFGFGGGGC8GGFDGGDGGGGGGFCEEFFGGGGGGGGGGFGFGGGGGFGGGGFGGGGGGGGGGGGGGGGGFGGGGGGGGGGGGGCFGGGGGGGGGGFFGGGGGGGGGGGGGGFF9GGGGGGGGGCGGFDGGGGGGGGGGDGGGGGGGGGFE,GGGGGGGCGGFGGGFGGGGGCCCC@
@GSJM 71246
TGAGGAATATTGGTCAATGGGCGAGAGCCTGAACCAGCCAAGTAGCGTGCAGGATGACGGCCCTATGGGTTGTAAACTGCTTTTATAAGGGAATAAAGTGATTCTCGTGAGACTTTTTGCATGTACCTTATGAATAAGGACCGGCTAATTCCGTGCCAGCAGCCGCGGTAATACGGAAGGTCCGGGCGTTATCCGGATTTATTGGGTTTAAAGGGAGCGTAGGCCGGAGATTAAGCGTGTTGTGAAATGTAGACGCTCAACGTCTGCACTGCAGCGCGAACTGGTTTCCTTGAGTACGCACAAAGTGGGCGGAATTCGTGGTGTAGCGGTGAAATGCTTAGATATCACGAAGAACTCCGATTGCGAAGGCAGCTCACTGGAGCGCAACTGACGCTGAAGCTCGAAAGTGCGGGTATCGAACAGGATTAGATACCCT
+
CEFC8CCEFG9EFEFFFFF<DFGGGGCDGECGGEGGC,<F8@FFGGGE,CCF,8CAF<FGGEG,CF9EFGDDGFAEFCFFCCG9FEEDF=,BF?EBFB,A,,<AEAEGGG@FGGFD<FG9BFGGG,CEAG9FAFEFFCDF?3=+>FGGGG9CADFE@===FF<F>>:CFEGGCAFGDGC76<FCCDCFE=:*?C:C2C:;3<<<EEFF;6GFGDCB5EGG2DEC=:C?8@BB>@>9:GGFGGGF@CFGGGGF87$>FC5<8GGFGF>=FCC86DGGCC898>DFF8FFFDADA+C@C9@:,,,GGGGGFFGFGGGGGGEGFA++GGGGFGFGFEADBE9EF9FEEFF@FE??DFF:GGGGGGGFGGFGGFFFFFFF?FCDFB7C,AFCFC@GFFF98GGGD7CFF@ECECFFEGFGGGGFFFFFGGFCGGFCCCCC
@GSJM 146
TGGGGAATATTGCACAATGGGCGAAAGCCTGATGCAGCAACGCCGCGTGAAGGAAGAAGGTCTTCGGATCGTAAACTTCTGTCCTTGGGGAAGATAATGACGGTACCCTTGGAGGAAGCCCCGGCTAACTACGTGCCAGCAGCCGCGGTAATACGTAGGGGGCAAGCGTTATCCGGAATTATTGGGCGTAAAGAGTGCGTAGGTGGTTACCTAAGCGGGGGGTGAAAGGCACTGGCTTAACCAATGTCAGCCCCCTGAACTGGGTACCTTGAGTGAAGGAGAGGAAAGCGGAATTCCTAGTGTTGTGGTGTAATGCGTAGATATTAGGTGGAACACCAGTGGCGAAGGCGGCTTTCTGGAATGTTTATGACACTGATGCACGAAAGTTTGGGGAGCAAACAGGATTAGATAACCT
+
GGGGGGGGGGGGGGGGGGGGGGGGGGGGGGGGGGGGGGGGDFGGGGGGGGGGGGGFGGGGGGGGGGGGGGGGGGGGGGGGGGGGGGGGGGCFGGFGGGFGGGGDGCFFFFGFGGGGGGGGGGGDFEGGGGGGGFGGGGGGGGGGGGGGDGGDGGFCGFGGGGGGGGFG:CCFGGGGGGGFFA9<CCAEFEDFEFCGCEEECEGGGGGGGGGC?FC8EEGGGGCGGGGGGGGGFFGGGGGGGFFGFFBFEFFGGGGE<FF99EFEGGGF?9:<F#?4,:G855D<CB+EA5CGFGFCE4,,,8A,,,A,C:,,?=84@59,,FFFE@,E,EBCC6-DFEF@,F@F@C7@:,GFF<,;<@<<,ED@<,,6<,;,F<C,,:,CB?CE<<;-C,<,EGGFC@<E<9CFC;,C,;,8CCA
@GSJM 70017
TGGGGAATATTGGGCGATGGGGGAAACCCTGACCCAGCAACGCCGCGTGAAGGAAGAAGGCTTTCGGGTTGTAAACTTCTTTTACCAGGGACGAAGGACGTGACGGTACCTGGAGAAAAGGCCACGTCTAACTACGTGCCAGCAGCCGCGGTAATACGTAGGTGGCAAGCGTTGTCCGGATTTACTGGGTGTAAAGGGAGCGTAGGCGGGATGCCAAGTCAGCTGTGAAAACTATGGGCTTAACCTGTAGACTGCAGTTGAAACTGGTATTCTTGAGTGAAGTAGAGGTTGGCGGAATTCCGGGTGTAGCGGTGAAATGCGTAGATATTCGGAGGAACACCGGTGGCGAAGGCGGCCAACTGGGCTTTAACTGACGCTGAGGCTCGAAAGTGTGGGGAGCAAACAGGATTAGATACCCT
+
GGGGGFEFGG,C@6CFC+B7FGGGG@EGGGFGF<C8,FGGFGGGGGGGGFGGGFGFGGFGGFEFE,=FGFCCFFGGGGEF,C?E<EE<C7FFCEC4@8,+BEFEF7CFEG,EA,=DG<<8+FF>F@3@@+@F,@C+@:DEFCGG@F<FE:@F7*;@FG:,CCCC@CCFCE;F+4<,B<<6:=CB3==<5(?+DCFBF=0/:C<CG:/<:CC<8F8<?@:C08<8FCD:/CFG5@8EF@:BFD:<DFF:<F<FFFFFDFFC2C:GGF@0BF>:%FE=AFGGGFEGFFEFC+FF8FAAGF:F4=,GFGGEGFFGGGGGGGGGF9FGGFCC7@FC,EFFC7GGCGECF7GF@FEFGGFGFDFGGGGEEF<FFGGGGFC<@FFFFCEDFGGGGFGGGGGGGGGFFCF<GGFE9GFFCGCCCCC
@GSJM 71313
TGGGGAATATTGCACAACGGGGGAAACCCTGATGCAGCGACGCCGCGTGGAGGAAGAAGGTCTTCGGATTGTAAACTCCTGTTGTTGAGGAAGATAATGACGGTACTCAACAAGGAAGTGACGGCTAACTACGTGCCAGCAGCCGCGGTAAAACGTAGGTCACAAGCGTTGTCCGGAATTACTGGGTGTAAAGGGAGCGCAGGCGGGAAGACAAGTTGGAAGTGAAATCCATGGGCTCAACCCATGAACTGCTTTCAAAACTGTTTTTCTTGAGTAGTGCAGAGGTAGGCGGAATTCCCGGTGTAGCGGTGGAATGCGTAGATATCGGGAGGAACACCAGTGGCGAAGGCGGCCTACTGGGCACCAACTGACGCTGAGGCTCGAAAGTGTGGGTAGCAAACAGGATTAGATACCCT
+
GCF<FGGGGGGGGGGGGGGGGGGGGGGGGGGGGGGGGGGGDGGGGGGGGGGGGGGGFGGGGGGGGGGGGFGGFGGGGGGFGGGGGGGGGGFGGGGGGGGGFGGFGGGGGGGGGGGGCEFGGGGGGGGGGGGGCFEEFGFFFG>FGGGGGGGGGGGGGGGGGGGGGGGGFGDGGGFGGGF?FGGGFGGGFGFGGGGFGGGGGGGGGGGGFFFC?GFCFFGGGGGGGGGGCDFFFDCEFFGGCGGGGEFFGGFEDGGFGGGGGGGGGGGGGGGGGF?FFFDCGGGGG7GGGGFGGGGEGGGFGGGGGGGGGGGGGGGGGGGGGGGGEDGGGFCGGGDGGGGGGGGGGGGGGGGGGGGGGGGGFCCFGGGGGGGGGGGGGEFEDGGGGGGGGGGGGGGGGGGGGGGGGGGGGGGCCCCC
@GSJM 149
TGAGGAATATTGGTCAATGGGCGCTAGCCTGAACCAGCCAAGTAGCGTGAAGGATGAAGGCTCTATGGGTCGTAAACTTCTTTTATATAAGAATAAAGTGCAGTATGTATACTGTTTTGTATGTATTATATGAATAAGGATCGGCTAACTCCGTGCCAGCAGCCGCGGTAATACGGAGGATCCGAGCGTTATCCGGATTTATTGGGTTTAAAGGGAGCGTAGGTGGATTGTTAAGTCAGTTGTGAAAGTTTGCGGCTCAACCGTAAAATTGCAGTTGAAACTGGCAGTCTTGAGTACAGTAGAGGTGGGCGGAATTCGTGGTGTAGCGGTGAAATGCTTAGATATCAGGAAGAACTCCGATTGCGAAGGCAGCTCACTAGACTGCAACTGACACTGATGCTCGAAAGTGTGGGTATCAAACAGGATTAGATACCCT
+
EGFGGFFFFFCCFGFFGFGGGGGGGGGGGEGGGGFGGDGGGGGGGFGGGGGGGGGGGGGGFFGFGGGCGGG+CFEECGCGGGGGGG9CCFEFGGGGFGGGGA9?<FEFGEGGDEDEEFCBFGGFGFGFCGFFEE9EE9FGFE=>FFGGGGGGGFDF7.DFGFG>CEGGGGGEGGGDEEGDFGFF7CFGGEFGGFGGCFCDFGGGG<GCF@GGGGG7EGFGGGGGGGG?F8GCECGGGGGGFC:8FGFDFGFG@CGGC@BFEDGGGGGA@E<D<ECAAEFCDGFBFGGGGFFED9GGGGGFGGCGGECDGGF<GFGGEFF8GGFFE7GGFGEGGGGF<FE9FFF9EF,,GGGFDFCB7GGGDGGGGGGGGGGEFE9EFGFGGGGGGGGGGGGGGGGGGGEFGGGGFF@@BEEFFGGGGGGGGGGGGGGGGGGCCCCC
@GSJM 150
TGAGGAATATTGGTCAATGGGCGCTAGCCTGAACCAGCCAAGTAGCGTGAAGGATGAAGGCTCTATGGGTCGTAAACTTCTTTTATATAAGAATAAAGTGCAGTATGTATACTGTTTTGTATGTATTATATGAATAAGGATCGGCTAACTCCGTGCCAGCAGCCGCGGTAATACGGAGGATCCGAGCGTTATCCGGATTTATTGGGTTTAAAGGGAGCGTAGGTGGATTGTTAAGTCAGTTGTGAAAGTTTGCGGCTCAACCGTAAAATTGCAGTTGAAACTGGCAGTCTTGAGTACAGTAGAGGTGGGCGGAATTCGTGGTGTAGCGGTGAAATGCTTAGATATCACGAAGAACTCCGATTGCGAAGGCAGCTCACTAGACTGCAACTGACACTGATGCTCGAAAGTGTGGGTATCAAACAGGATTAGATACCCT
+
GGGGGGGGGGGGFGGGGGGGDF7FGGGGGGFCGGGGGGGGGGGGGGGFGGFGGGGGGGGGGGGGFGGGGFGEGGGFGGGGGGGGGGF9FFGGGGFGGFFGGGGGGGGGGGGGFGF9E8FFGGGGGFGFFGGC<EFGC<FF9EGEGFGGF5GGGGGGGGCEGFGGGGGGGGGG:FFGGGGGFGCF:EFGCFC7FFGGCCF?AGGGGGGEF>GGF:C:CGGFFGFCGF:FGGGGFFGGFFGGGGGFDFGFEDGGGGGGFFGFCFFGGGFFGGGGGFFGFFG<?GFGGGGGCEFGGGGGGGCCEFGGEEF@GGFDCFGGGGGFEEGCGGGGGGGGFGGGGGGGDCGGGGGGGGGEF@GGGGGGGGGFFD9FEGGGGGGFFGGGGGGGGGGGGGGGGGGGGGGGGGGF<FFGGFFFGGGGGGGGGGGGGGGGFFECCCCC
@GSJM 75023
TGAGGCGTATTGGTCAATGGACGAGAGTCTGAACCAGCCCAGTAACGTGCAGGATGACGGACCTATGGGTTGTAAACTACTTTTATAAGGGAAGAAAGTGAGTCTCGTGAGACTTTTTGCATGTACCTTATGAATAAGGCAAGGCTAATTCCGTGTCAGAAGCCGAGGTAATACGGAAGGTCCGGGCGTTATCCGGATTTATTGGGTTTAAAGGGAGCGTAGGCCGGAGATTAAGCGTGTTGTGAAATGTAGACGCTCAACGTCTGCACTGCAGCGCGAACTGGTTTCCTTTAGTACGCACAAAGTGGGCGGAATTCGTGGTGTCGCGGGGAAATGCTTAGATATCACGAAGAACTCCGATTGCGAAGGCAGCTCACTGGAGCGCAACTGACGCTGAAGCTCGAAAGTGCGGGTATCGAACAGGATTAGATACCCT
+
,;;,C<6BFF8FE,C6,<<,CEF@7F@C9EEGA,C<,:B,C<C@,<@F@,CFF:CF?F7@:>>FF9F8,,,@FEG9,,,:,C?CFGGC9FFFG+BFFAF<F,?FAEA+FD@F,CECFG@CCF9FFAGF?8EE<?FFE9,,:,:BC@8553,A<A3D<B<,<DF,@+@+C9CGGBFG*@53,,,**5*1>F:,<;FC5<::F=CF;:=FFF3,:91+EC5=B@8/*8<87:6EB5/4GGGGGFFCF9272+:FC<@?CCD3:C;DB9FCFF@3++:78=F>=,F8FGGD,=F<GC>+F9FF<FFDEGF=:,?FF<GGF=CDC4@4+C=FF,GE9FC4,GFAFEAFC,FFE?FAAC:@EF,FFGGFF9FE@<CC<GGFEC@,+:7CGFGEB7F@CEAFDF@CC:GGFF@EC@GGGGFGGFGGGFFFGGDGFCC-A<CA
@GSJM 152
TGGGGAATATTGCACAATGGGGGAAACCCTGATGCAGCGACGCCGCGTGAGCGAAGAAGTATTTCGGTATGTAAAGCTCTATCAGCAGGGAAGAAGAATGACGGTACCTGACTAAGAAGCACCGGCTAACTACGTGCAAGCAGCCGCGGTAATACGTATGGTGCAAGCGTTATCCGGATTTACTGGGTGTAAAGGGGGCGCAGGCGGGGGGGCAAGTCTGATGTGAAAGCCCGGGGCTCAACCCCGGTACTGCATTGGAAACTGCCGTACTAGAGTGTCGGAGGGGTAAGTGGAATTCCTAGTGTAGCGGTGAAATGCGTAGAGATTAGGAAGAACACCGATGGCGAAGGCAGCCTCCTGGGACATAACTGACGCTCAGGCACGAAAGCGTGGGGAGCAAACAGGATTAGATACCCT
+
GGGGGGGGGGGGGGGGGGGGGGGGGGGGGGGGGGGGGGGGGGGGGGGGGG>FGE@FGGGGGGGGGGGFGFGGGGGGGGGGGGGGGGGGGGGFGGF<E<,B,?FDFFGCCCF=,FDDFFFDGGFG>E=F>,:@CD8BF+@,*89FGG@=G>B;,<??<8,:6=;FGCC<CF::CCCCE.<F?F3<EGGCC?EB8FCD#C7FGEEE5C=#:.FF<E6FDCEG7,@,EDCFGGGEGFG8C:CFCECD@>CD::7?C40CFDGGFFBFCCE03FFFGGFC:CCGF:?9FFEE9GGGGGGFGGF8GGGGGGGGGGGGGGGGGGGGFGF9GGGGGGFCGGGGGGFC7GGGGGGGGFCCFFFF8FCGFAFCDGCGGGGCF8FE9DGGGGGGGGGFGGGGGGGGGGGGGGGGGFGGGFGFCCCCC
@GSJM 153
TGAGGAATATTGGTCAATGGACGAGAGTCTGAACCAGCCAAGTAGCGTGAAGGATGACTGCCCTATGGGTTGTAAACTTCTTTTATACGGGAATAAAGTGAGGCACGCGTGCCTTTTTGTATGTACCGTATGAATAAGGATCGGCTAACTCCGTGCCAGCAGCCGCGGTAATACGGAGGATCCGAGCGTTATCCGGATTTATTGGGTTTAAAGGGAGCGTAGGCGGACGCTTAAGTCAGTTGTGAAAGTTTGCGGCTCAACCGTAAAATTGCAGTTGATACTGGGTGTCTTGAGTACAGTAGAGGCAGGCGGAATTCGTGGTGTAGCGGTGAAATGCTTAGATATCACGAAGAACTCCGATTGCGAAGGCAGCCTGCTGTAGCGCAACTGACGCTGAAGCTCGAAAGCGTGGGTATCGAACAGGATTAGATACCCT
+
GGGGGFEFFGGCFGGGGGGGGGGGCFGGGGGGAFFGGGGG,FFFGGGGGGGGGGGFGGGGGFGGFFGEFGEGGGGGGGGGGGGGGGGFGGCEGGGCFGGDEFFGFFCGGGGGGGGDFGGGGGGFGGGGGGGGGGGGFGGGGGDEGG:DFGCGG?GDG9FGGEEGGDGG49FGFGGGDGGF5GGGGGGGGFGGGGGGCFGFACGGGGGGG?FCFC;EGGGGGGGGF>>:FEGGGFFGGGGGGGGGFG@FECFGGGGEGDFFGGGGGFEGFFD?FGFFE;AFGGGGGDFGFCFGGGGGGFFDGGGGFFGGGGGGGGF:GGDFEFGFDGGGGGGGGGGGF9GGGCGGFFGGGGGGGFC@GCF@GGGGGGGGGGFGGECFGGGEGGGGFGGGGF7GGGGGGFFEGGGGGFF:E@GGGGGFGGFFGGGGFGGGGGGCCCCC
@GSJM 154
TGGGGAATCTTGCGCAATGGGGGGAACCCTGACGCAGCGACGCCGCGTGCGGGACGGAGGCCTTCGGGTCGTAAACCGCTTTCAGCAGGGAAGAGTCAAGACTGTACCTGCAGAAGAAGCCCCGGCTAACTACGTGCCAGCAGCCGCGGTAATACGTAGGGGGCGAGCGTTATCCGGATTCATTGGGCGTAAAGCGCGCGTAGGCGGCCCGGCAGGCCGGGGGTCGAAGCGGGGGGCTCAACCCCCCGAAGCCCCCGGAACCTCCGCGGCTTGGGTCCGGTAGGGGAGGGTGGAACACCCGGTGTAGCGGTGGAATGCGCAGATATCGGGTGGAACACCGGTGGCGAAGGCGGCCCTCTGGGCCGGGACCGACGCTGAGGCGCGAAAGCGTGGGGAGCAAACAGGATTAGATACCCT
+
FGGGGGGGGGGGGGGGGGGGGGGGGGGGGGGGGDGGGGFGGGGGDGGGGGGGGGGGGGGGGGGGGGGGGGGGGGGGGGDGGGGGGGGGGGGGGGGGGGGGGGGGGGFGGGGGGGGGGGGGGGGGGGDEGGGGFEFGGDFFFGGGGGDGGGGGGGGGEFCGGGGGEGGEGEEGFCGGCE;CFGFGFGGGGGGG=DGECGGD:EGGDEEC8EEEE5:EECECEGGEEGGGEEGGGGGGG?CFGGGEEE=8:EDGGGEF@EFEGGGDGGEGGGGGCEFDEGGGG>FEGF<CGGGGGDGFFGGEGGGGGDGGGGEFGFGGGGFFGGGGGGFDGGFGGGFCDGGGGGGGGGGGGGGGGGGGGGGDGGGGGEGCCGGGGGGGGGGF@DGGFGGGGGGGGGGGGGGGGGGGGFGGGFGGCCCCC
@GSJM 155
TGGGGAATATTGCACAATGGGCGAAAGCCTGATGCAGCAACGCCGCGTGAAGGAAGAAGGTCTTCGGATCGTAAACTTCTGTCCTTGGGGAAGATAATGACGGTACCCTTGGAGGAAGCCCCGGCTAACTACGTGCCAGCAGCCGCGGTAATACGTAGGGGGCAAGCGTTATACGGAATTATTGGGCGTAAAGAGTGCGTAGGTGGTTACCTAAGCAGGGGGTGAAAGGCACTGGCTTAACCAATGTCAGCCCCCTGAACTGGGTACCTTGAGTGCAGGAGAGGAAAGCGGAATTCCTAGTGTAGCGGTGAAATGCGTATATATTAGGAGGAACACCAGTGGCGAAGGCGGCTTTCTGGACGGATACTGACACTGAGGCACGTAAGTGTGGGGAGCAAACAGGATTAGATACCCT
+
FFEAFDGGGGGGGGGFGGGFFFCFGGGGDFGGGGGGCGGGGGGGDGCGGDFGGGGGGGGGFGGFGGGGGGGGGGGFGFEFGFFGGFGGGGGGGF9?E9@EGF=FFGFEFC@,EFCFGDGGGGGGE7BFG9<FCF,B7FFCFEGGD:@F:?>AGG:FC>8>9DFCF@GGFC:<%<F=E7;?CFEFCFDFGFFF<CFGF@5;A?CFFF=@0<@CFCDE<@C=FGGCCFGFGGGGDF,@FCFFFFFF?@FGFGGEFFEB9GGGGEGFGGGG<FEE?=8FCGFFF5CFFDFCFFFFFFECGGCGGFGGGGGGFFF:FGGEEE4,AE,EGGGE9EFFEC-GGDG@>GFCDGGGF8GGE<DEGGFFB,CFGGGGGF<<GGGFGGEFGDFGFGEGGGGGGGCFCEDFDEDE<FFFEF@CCAB
@GSJM 71403
TGGGGAATATTGCACAATGGGCGAAAGCCTGATGCAGCAACGCCGCGTGAGCGATGAAGGCCTTCGGGTCGTAAAGCTCTGTCCTCAAGGAAGATAATGACGGTACTTGAGGAGGAAGCCCCGGCTAACTACGTGCCAGCAGCCGCGGTAATACGTAGGGGGCTAGCGTTATCCGGATTTACTGGGCGTAAAGGGTGCGTAGGCGGTCTTTTAAGTCAGGAGTGAAAGGCTACGGCTCAACCGTAGTAAGCTCTTGAAACTGGAGGACTTGAGTGCAGGAGAGGAGAGTGGAATTCCTAGTGTAGCGGTGAAATGCGTAGATATTAGGAGGAACACCAGTAGCGAAGGCGGCTCTCTGGACTGTAACTGACGCTGAGGCACGAAAGCGTGGGGAGCAAACAGGATTAGATACCCT
+
GGCGGGEGFGGFGGGGGGGFCGGGGGGGGGGGGGGGGGFFGGGGGGDGGGGGGGGGGGGGDFGGGGGGGGGGGGGAFGGGGGGGGGGGGGGGFGGGGGGGGGC:FCGFGGGGGGEFGGGGGGDGGGGGGDGGGGCGGGGGGGDFGGGGGGGGGGGGGGGGCF;C=CGGFEGG>GGGGGGGGGGGGFGG9FGCFFE7@EGGGGGFDGGEFFEEFGGFFFFG?GGFAFFEGG@BCGFEG*GGGDGEFGGGGGGGGGFGGGG?GFFGGF<8EEGFFGGGFFGDGGGGGFCFEAEFGGGGFFAGGFFEGFDGFGGGF>FGGDFF?FGGGGGGFGGGGFGDGGFGDEFGF@CC@E@FCGGGGGGGGFFGGF7GGGFGFFGFFEF<FGGGGGGGFGGGGGGDCGEF<FGGFFFGGEB8CCC
@GSJM 66426
TAGGGAATATTGGGCAATGGGCGCAAGCCTGACCCAGCAACGCCGCGTGAGGGAAGAAGGTTTTCGGATTGTAAACCTCTGTCCTATGTGACGAAGGAAGTGACGGTAGCATAGGAGGAAGCCCCGGCTAACTACGTGCCAGCAGCCGCGGTAATACGTAGGGGGCGAGCGTTGTCCGGATTTATTGGGCGTAAAGGGAACGCAGGCGGTCTTTTAAGTCTGATGTGAAAGCCTTCGGCTTAACCGAAGTAGTGCATTGGAAACTGGAAGACTTGAGTGCAGAAGAGGAGAGTGGAACTCCATGTGTAGCGGTGAAATGCGTAGATAGATGGAAGAACACCAGTGGCGAAAGCGGCTCTCTGGTCTGTAACTGACGCTGAGGTTCGAAAGCGTGGGTAGCAAACAGGATTAGATACCCT
+
GGGGGGGGGGGGGGGGGGGGGGGGGGGGGGGGGGGGGGGGGGGGGGGGGGGGGGGGGGGGGGGGGGG>CDGFGGCFGGGGGGGGGGFGGEFC7FGFGGCFGGFGGGGGGGGGGGGGGCFFGEFCGC=FFGGGGGGGG<CEGGGGGGGGGGG4F:DGGGGGGGDGGGGFGEGGDCC<EEGGG8:CGGCCGDFCEGFCFGGGE>CEGGGGGGGGFAFGGG6GGF8<D,AGGGGFDGFCGGGFGGG;EFFGGGGFGFDCF7CEGAFGGGDGFGFG=FGGGGGGGGGGFGGGE<9GGFFEFEEE9GGFGGGGGGGGGGGGF,GGGGGGGFF9FGGEFFGFFGGGGGGGEGGGFB7F@GGGGGGFGFFCGGF<E@GGGGGGFGFFCFFDFFGFCCGGCGGGGGGFAGFGFGGGGGGGGGCCCCC
@GSJM 59804
TGGGGAATATTGCACAATGGGGGAAACCCTGATGCAGCGACGCCGCGTGGAGGAAGAAGGTCTTCGGATTGTAAACTCCTGTTGTTGAGGAAGATAATGACGGTACTCAACAAGGAAGTGACGGCTAACTACGTGCCAGCAGCCGCGGTAAAACGTAGGTCACAAGCGTTGTCCGGAATTACTGGGTGTAAAGGGAGCGCAGGCGGGAAGACAAGTTGGAAGTGAAATCTATGGGCTTAACCCATAAACTGCTTTCAAAACTGTTTTTCTTGAGTAGTGCAGAGGTAGGCGGAATTCCCGGTGTAGCGGTGGAATGCGTAGATAGCGGGAGGGACACCAGTGGCGAAGGCGGCCTACTGGGCACCAACTGACGCTGAGGCTCGAAAGTGTGGGTAGCAAACAGGATTAGATACCCT
+
CF8CFCFGGGFGGGGGGGGGGGGGGGGGGGGGGGGGEGDEFGCGGGGGG7FFGFGGAFGGFGGGGGGGGDGFGGGGGGGGGGGGGGGGGFFGGGDFCFGGGGGCD+<5FEFGGGGGGGFDFGGGGGGGGAFGGDDFFFG?FFF6GGGD?EEGG9F:FFGAFGFGGGGF:=FEGGCEEF<EF<<GFGE>=FFFCF@FFCFGGGGEFFFEEECGGGGFFFGEF86?EFG?F8AFFGGGFGGG?CFGGGGGGGGFGGGFFGGGFFFF:FFC#FGFDCFD=DDCFFDFGGGDGFFBDFGGGFCGGGGGEGF8EGGGGGFF@EBGGGGFBGGGGFGF8FCFCEGGEGEGFGEGGGGFGFGCGCF<F:,AGGGFC;EGGGCFDGGGGGGGGGFEFCGGGGGGGFGGGGFGGGGFGFGCCCCC
@GSJM 159
TGGGGTATATTGCACAATGGGGGAAACCCTGATGCAGCAACGCCGCGTGAGTGAAGAAGTATTTCGGTATGTAAAGCTCTATCAGCAGGGAAGAAAATGACGGTACCTGAGTAAGAAGCCCCGGCTAACTACGTGCCAGCAGCCGCGGTAATACGTAGGGGGCAAGCGTTATCCGGATTTACTGGGTGTAAAGGGAGCGTAGACGGCGAGGCAAGTCTGATGTGAAAGCCTGGGGCTTAACCCCGGAACTGCATTGGAAACTGCTTTGCTGGAGTGCCGGAGAGGTAAGCGGAATGCCTAGTGTAGCGGTGAAATGCTTAGATAACACGAAGAACTCCGATTGCGAAGGCAGCTTGCTGGACTGTAACTGACGCTGATGCTCGAAAGTGTGGGTATCAAACAGGATTAGATACCCT
+
FGGGG+BFEG9@DGGC8FG,@FDCEFFGGGF@FFE@FGCECFC+@CFCFFGFC6,BCFEFEC<ECFG,FFFGFFGCFEFG9AEEGGA8DFFGEG<<AFF,CCEFD?D?FF<FG,EFFF?D+>FDGGGGGGFF7FDEDCFDD,<FG7+@@CEFFGG9>@CCCFE:FFFGAFEFG?7FCF7,AF:GGF:GG<<FGGGG78CEGG0>CEGGGEGCE;AGGGGG8-#FGGG78E68@:AFF<:F<>#F<DCGFEFFF4?@EFEGGCG@CFFEEB>C<CF?BFDGGGFB,B:?CDECC8F=CCGGEF=:4=7?<A@E?<9EA<@DEAFB,F@GFFE,EFGGGFDCGF7@GFFAA<C<8DAFEFC,FFF,GFCFEFEGFCGGGFECCGFFEA@7FFDFEDEFFCE@GGGGGGFFGFFCCCCC
@GSJM 160
TGGGGAATATTGCACAATGGAGGAAACTCTGATGCAGCGACGCCGCGTGAAGGATGAAGTATTTCGGTATGTAAACTTCTATCAGCAGGGAAGAAAATGACGGTACCTGACTAAGAAGCCCCGGCTAACTACGTGCCAGCAGCCGCGGTAATACGTAGGGGGCAAGCGTTATCCGGATTTACTGGGTGTAAAGGGAGCGTAGACGGCACGGCAAGCCAGATGTGAAAGCCCGGGGCTCAACCCCGGGACTGCATTTGGAACTGCTGAGCTAGAGTGTCGGAGAGGCAAGTGGAATTCCTAGTGTAGCGGTGAAATGCGTAGATATTAGGAGGAACACCAGTGGCGAAGGCGGCTTACTGGACGGTAACTGACGTTGAGGCTCGAAAGCGTGGGGAGCAAACAGGATTAGATACCCT
+
GGGGGGGGGGGGGGGGGGGGGGGGGGGGGGGGGGGGGGEGGGGGGGGFGGGGGGGGGGGFGGGGGGGCFGGGGGGGGGGGGGGGGGGGGGGGGGGGGGGGGGGGGEGGGGGGGGFGGGGGGGGGGGGGGG?GGGFFGGGGGGGGGGGG<EGAFGFFG?GGFGGGG>FGFEGGGGGGGGGGGFGGGGFGFFFGGGGGGGGGG@CFGGGCFCGGGGGGFCGFGGGFGFGEFFCGGGGFCCGGGGGGGFECGD@ACGGGGFFFGGGGGGDGFFGGGGFCCGGEAGFDGFCGGFGGGGGGGGF<GGEFEF=<GGFGGGGGGGGGGCGGGGGGGGGGGGGGGGFGGGGGGGGGGGGGGGGGGGGGGGGGGGGGGGFGGGGGGGGGGGGGGGGGEGGGGGGGGGGFGGGGGGGGGGGCCCCC
@GSJM 161
TGAGGAATATTGGTCAATGGGCGAGAGCCTGAACCAGCCAAGTAGCGTGCAGGATGACGGCCCTATGGGTTGTAAACTGCTTTTATGCGGGGATAAAGTGAGCCACGTGTGGCTTATTGCAGGTACCGCATGAATAAGGACCGGCTAATTCCGTGCCAGCAGCCGCGGTAATACGGAAGGTCCGGGCGTTATCCGGATTTATTGGGTTTAAAGGGAGCGTAGGCCGTCTGATAAGCGTGTTGTGAAATGTCGGGGCTCAACCTGGGCATTGCAGCGCGAACTGTCAGACTTGAGTGCGCGGGAAGTAGGCGGAATTCGTCGTGTAGCGGTGAAATGCTTAGATATGACGAAGAACTCCGATTGCGAAGGCAGCCTGCTGTAGTGCAACTGACGCTGAAGCTCGAAAGCGTGGGTATCGAACAGGATTAGATACCCT
+
FGGGGF@FFGGGFFEEACFC@FGGDGGGGGGFCFGGFGFGGCFFFGDFEGGGF@FB@,BFF++=E=FGG8FGEFGGGGGGGFGGGFCDFCEGGDGGGGFCFFFGGGGGGGGG7BFFFGGGGFGGGGGGGDG><FFFDFFFFFF7CGGC9@CGFCFFGGGGGC>FFGFDC@FCFGGGGGG??EGGDC<CC@E>FC=EEFEGGFEFGGE>;<CFECE;ED8<>EEDGFEEFGCFC?:4GFECFFF<FGGGGGGGFDFFCGEFGFEFFGGGFFFGFC@:=9GGFFE,FFGFGFGDCCFB7GEFE?F=<7CGEGFE<,EF=@FFGFGGEGGEF9FDGGECGF,AGGGFF=<F9E99FEEC:CF,EGFFFD@GGF,DFF@<AFCC,C,;,C<,C;@EFGGGGGC;<7FCF7EFF9?GGGGF@F<EEGGGGGGGGGGCCCCC
@GSJM 66442
TGGGGAATATTGCACAATGGGGGAAACCCTGATGCAGCGACGCCGCGTGAAGGAAGAAGTATCTCGGTATGTAAACTTCTATCAGCAGGGAAGAATTAGGACGGTACCTGACTAAGAAGCCCCGGCTAACTACGTGCCAGCAGCCGCGGTAATACGTAGGGGGCAAGCGTTATCCGGATTTACTGGGTGTAAAGGGAGCGTAGACGGATGGACAAGTCTGATGTGAAAGGCTGGGGCTCAACCCCGGGACTGCATTGGAAACTGCCCGTCTTGAGTGCCGGAGAGGTAAGCGGAATTCCTAGTGTAGCGGTGAAATGCGTAGATATTAGGAGGAACACCAGTGGCGAAGGCGGCTTACTGGACGGTAACTGACGTTGAGGCTCGAAAGCGTGGGGAGCAGACAGGATTAGATACCCT
+
CCEFGCC,C@9@AEFF<<E@E@EFGFGGEGFFGFFFGGGEGGGGGGGEFFGGGDCF@CFEFAF?DFGBFEGGFGGGAF<DDEFEEFFGGGGGGGGDFGGGG?CG:?BF9FG?BDDFGFGG<+BFFG@CE<<CDEDFGGFG@>GGGGGCG3FC=CEGCAFGGGGCG:C1FF=C1:3;CF@<AF@CGFF:?2FFCFCEF<>F=@:A9GF?FCCC@GF-GGGF@CF7EFGCDCCCACGG1F@;EG::8?E5=5DGGGGGFFC=:B@@:9EFC9D8F8>C@608GGGGGGGF=7CCFGGFGFEF9GGGGGGGEAF<FFDGFFFFFFCGFF<FGFEFFF8FGFF@FCGGGGGGGGGGFGGEFEEF@FCAFFGDGGGGGGGGGGGEE8CEFCGGEGGGGGFGF9CFGGGGGGGGGGFGCCCCC
@GSJM 163
TGGGGGATATTGCACAATGGGGGAAACCCTGATGCAGCGACGCCGCGTGGAGGAAGAAGGTTTTCGGATTGTAAACTCCTGTCGTTAGGGACGATAATGACGGTACCTAACAAGAAAGCACCGGCTAACTACGTGCCAGCAGCCGCGGTAAAACGTAGGGTGCAAGCGTTGTCCGGAATTACTGGGTGTAAAGGGAGCGCAGGCGGACCGGCAAGTTGGAAGTGAAAACTATGGGCTCAACCCATAAATTGCTTTCAAAACTGCTGGTCTTGAGTAGTGCAGAGGTAGGTGGAATTCCCGGTGTAGCGGTGGAATGCGTAGATATCGGGAGGAACACCAGTGGCGAAGGCGGCTTACTGGACGGTAACTGACGTTGAGGCTCGAAAGCGTGGGGAGCAAACAGGATTAGATACCCT
+
GGGGGGGGGGGGGGGGGGGGGGGGGGGGGGGGGGGGGGGGEEGGGGGGGGGGEGEGGGGGFFFGGGGGEGGGGGGGGGGGGG@FGG7:FFF+CFCGCFFFGGGCGGF9FGGGGGFGGG7<<FGGGGGGGGGAFEGGGGGGGGGGGGGGGGGGGGEFFFGG:=FGGGGG>G7<F?GCEFFGFGCFFGGE5GGGC7;FGGGGGGGDGG>1/:,:CEGC7CGGEGGGGGG8GGGGEGGG<:CFCFFEF@FFCFEE<EC?CEGFGGGFFF>#9FAAFD=<:FDCGGFFFGGFA9FB,F@DFFBFE9ECC@BFECFEEGGGGFAGGECGFGFGGFGGGFGFGFFGFGGFGEDGGGGGCFFGFGEF<B66,FCGFGGGGFECGGGGGGGGGFC+GGGFFCGCGGGGFGGGGGGGFE8CCCCC
@GSJM 83373
TGGGGAATATTGCACAATGGGGGAAACCCTGATGCAGCGACGCCGCGTGAGCGAAGAAGTATTTCGGTATGTAAAGCTCTATCAGCAGGGAAGGAGAATGACGGTACCTGACTAAGAAGCACCGGCTAAATACGTGCCAGCAGCCGCGGTAATACGTATGGTGCAAGCGTTATCCGGATTTACTGGGTGTAAAGGGAGCGCAGGCGGTGCGGCAAGTCTGATGTGAAAGCCCGGGGCTCAACCCCGGTACTGCATTGGAAACTGTCGTACTAGAGTGTCGGAGGGGTAAGTGGAATTCCTAGTGTAGCGGTGAAATGCGTAGATATTAGGAGGAACACCAGTGGCGAAGGCGGCTTACTGAACGATAACTGACGCTGAGGCTCGAAAGCGTGGGGAGCAAACAGGATTAGATACCCT
+
FGGGGFCFGGGGGGGGGG9FFE@FGFGGGGGGGGGGGGGGGGGGD77FGEFGGGGF4FFCFEGGGGGGGFGGGGGGGFEDGGGFGGGGGGGFEDGGDGGGGGFGGGEGGGGGGGGGGGGGGGGGGGCFCDFGGG@FGGFFCFFGGGGGGGDGGGGG::>GFFGFGGGGGGGGGFGGGGG<BF;FFFFBC69<CFF:3CGGFGFGECGEEFEGGGGGGGCFF9GEGDGCEGFGGDEFFDGEGGGCGGGGGGGGFCCGFF?CACFFDFFFGGFFF8C<EEFC>:EGG?AFGGFDGFFFFGGGEFGFEDGGGGGGGGGGGGECGGGGECEGGFCGGGFE9GFCGDGGFFGDEFCGGFGGGGGFFCGFGGEE,EGGGGGA<FEGFFBFGCEGGGGGGGGGGFGGGGGFFA@FFGGGCCCCC
@GSJM 165
TGGGGAATATTGCACAATGGGGGAAACCCTGATGCAGCGACGCCGCGTGAGTGAAGAAGTATTTCGGTATGTAAAGCTCTATCAGCAGGGAAGAAAATGACGGTACCTGACTAAGAAGCCCCGGCTAACTACGGGCCAGCAGCCGCGGTAATACGTAGGGGGCAAGCGTTATCCGGATTTACTGGGTGTAAAGGGAGCGTAGACGGCATGGCAAGCCAGATGTGAAAACCCAGGGCTCAACCTTGGGATTGCATTTGGAACTGCCAGGCTGGAGTGCAGGAGAGGTAAGCGGAATTCGTCGTGTAGCGGTGAAATGCTTAGATATGACGAAGAACTCCGATTGCGAAGGCAGCCTGCTGTAGCGCAACTGACGCTGAAGCTCGAAAGCGTGGGTATCGAACAGGATTAGATACCCT
+
EDFCFGGGFGGGGGGGGGGGGGDGGGGGGGGGCFEGGG:FGGGEGEGGEFFFFAF<F8FFFGGGGGG=FDGGFGGFGGGGGGGGGGEFGGGGGGFGECE<FEE@F7FGGGGGGGF9FGGDGGGE>:@CF:>F?+DF<FFF>2GGGFGGEGGCFFF:2BFG<GGCFGGGC<FCFGG?FFFDGGCFFG-,=GGFFGE>GGGFFGGFGGDEEFGGGFF7FGGFFB7GFB@CG@:CFFGGDGGGGFF<BFGGGDFACGCGFEFB?EF6FGFGDGGFGGFG:GDFCC>DFEGFC=CGGCFGGGGGGEDGGGGGGGGEFDFGGGGGFCF@FGGGGGGGFF>GGGFFGGDGGGFFDFCGGGFFCGGGGGGGGGGGGGDGGGGGCGFDGGFGGFGGGGGGGGGGGFGGGGGGGGGGGGGCCCCC
@GSJM 166
TGGGGAATCTTCCGCAATGGACGAAAGTCTGACGGAGCAACGCCGCGTGAGTGATGACGGCCTTCGGGTTGTAAAGCTCTGTGATCGGGGACGAATGGCTGGTATGCTAATACCATATCAGAGTGACGGTACCCGAATAGCAAGCCACGGCTAACTACGTGCCAGCAGCCGCGGTAATACGTAGGTGGCAAGCGTTGTCCGGAATTATGGGGCGTAAAGCGCGCGCAGGCGGCTTCTTAAGTCCATCTTAAAAGTGCGGGGCTTAACCCCGTGATGGGATGGAAACTGGGAGGCTGGAGTATCGGAGAGGAAAGTGGAATTCCTAGTGTAGCGGTGAAATGCGTAGAGATTAGGAAGAACACCGGTGGCTAAGGCGACTTTCTGGACGACAACTGACGCTGAGGCGCGAAAGCGTGGGGAGCAAACAGGATTAGATACCCT
+
GFFGFGGGGGGGGGGGGGGGGGGGCGGGGGGGGGGGGGGGGGGGGGGGGGGGGGGGGGGGGGGGGGGC8FGGGGCFGGGGGGGGFGGGGGGGGFFFDB<FGGGGGFFGGGFGGGGCD9DFGCFDFGDGGEEFFGDEFFEGGEFFFFFECGECFG6FFCFA7@FGGFGGFFGGG@F@>FF5>?FGGF>FCFFFCFGD>:6:CEEEFCGG(GEGFFEFF=G:9DGEC=ECEEFEC<?FCCEFGGGFF?FGFGFFDGEF@GFFCEDFFFEC<EF=C9GF>99CGGGGGGCGFDDGCFFFFFGGEECE8GGGGGGGGGFFCFCCGFFGFFGGGGGGGGGGGGGGGFGGGGGFCGGGGGEFFEGEDGGGGFGGGGGGGGFFFGGFGGGGFDB,FCFGGGGGGGGGGGGGGFGGGGGGGGFGGGGGGGGGGFGFGF9FGGGGCCCCC
@GSJM 79926
TGGGGAATATCGGGCAATGGGCGCAAGCCTGACCCAGCAACGCCGCGTGAAGGAAGAAGGCTTTCGGGTTGTAAACTTCTTTTAAGAGGGAAGAGCAGAAGACGGTACCTCTAGAATAAGCCACGGCTAACTACGTGCCAGCAGCCGCGGTAATACGTAGGTGGCAAGCGTTGTCCGGATTTACTGGGTGTAAAGGGCGTGCAGCCGGGTCTGCAAGTCAGATGTGAAATCCATGGGCTCAACCCATGAACTGCATTTGAAACTGTAGATCTTGAGTGTCGGAGGGGCAATCGGAATTCCTAGTGTAGCGGTGAAATGCGTAGATATTAGGAAGAACACCAGTGGCGAAGGCGGCTTACTGGACAGTAACTGACGTTCAGGCTCGAAAGCGTGGGGAGCAAACAGGATTAGATACCCT
+
EFGDCFGGGGGGGGGGFFFDGGGGGGEDFGGGGGGGGGGGGGGGGGEGCFGGGFFG,ECFFFEGEFGGGG7FFGGGGGGGGDGGGGGGFGGGGFFGGGGGFFGEFGGEGGDGGFGFFGGGGGGGGGGGGGGCGFE<CFFC@DEGGGFGE/:>F<E@EBE@GFFGGGFGFGGD&<CFCF@FGGGFEFGG<FGGGGGGEFFEEEGGFCDGGGFEGGFGGGGGGGGG;FCGGGGF5CGGF@:GGGFGEF@=FGE@GG=FFGGEGF?AGFGGGGGGFGGGGGFCGGGGGECFCF7FFFGFFDEDF<FFGGGGGGFFFCFGEF<GGGFFEFGGGFFGFGEFGGGGEGGGGGGGGGGGGGGGGGGGGFF9GGGGEDEGFGEFGGGGGGGGGFECFEFCGGGGFGGGGGGGGGGGGGFGGCCCC@
@GSJM 73154
TGGGGAATATTGGGCAATGGGCGAAAGCCTGACCCAGCAACGCCGCGTGAGGGAAGAAGGGTTTCGGCTCGTAAACCTCTGTCCTATGGGACGAAGGAAGTGACGGTACCATAGGAGGAAGCCCCGGCTAACTACGTGCCAGCAGCCGCGGTAATACGTAGGGGGCGAGCGTTGTCCGGAATGATTGGGCGTAAAGGGCGCGTAGGCGGCCTGCTAAGTCTGGAGTGAAAGTCCTGCTTTCAAGGTGGGAAGTGCTTTGGATACTGGTGGGCTGGAGTGCAGGAGAGGAAAGCGGAATTACCGGTGTAGCGGTGAAATGCGTAGATATTAGGAGGAACACCAGTGGCGAAGGCGGTCAACTGGACGATAACTGACGCTGAGGCGCGAAAGCGTGGGGAGCAAACAGGATTAGATACCCT
+
FFGGGGGFFGGFFGGGGGGCFGGGGGGGGGGGGCGGGGGGGGGGGGGFGGGGEFGFFFGGEGGGGGGGGGGGGGCGGGGGFGGGGGGG?FGGG:@BCGFGDGGGG>FGGFFGGCCFFEGFFG=FGGCGGFGGGGGGGGGFGEGGGFGCEGG<FGGGGG?FFGEECE71E8EEEC/?FGGGEGFFC@GFCB98FGFCGGEGGFEGEGGGGEFFGDECCF<:CCCCFFFGGFCEGFFFFCFFGFFFFF<GFDFF>FEFGGGFCGFGGGGGGF@C;GCGGGGGGGGGGGGFGGGGGGGGGGEC>FEG@GGGEDGGGGGGGGDGGGGGGGGGGGFGCFGFFDGGGGGGGF7GDGGGGDGF<CFFCGGGGFFF@GFGGGGGFFGGFF:E@GGGGGGGGGGGGGGGGGGFCGGGGGGFGFCCCCC
@GSJM 169
TGAGGAATATTGGTCAATGGACGAGAGTATGAACCAGCCAAGTAGCGTGAAGGATGACTGCCCTCTGGGTTGTAAACTTCTTTTATACGGGAATAAAGTGAGCCACGTGTGGTTTTTCATATGTACAGTATGAATAAGGATCGGCTAACTCCGTGACAGCAGACGCGGTGATACGGAGGATCCGAGCGTTATCCGGTTTTATTGGGTGGAAAGGGAGCGGAGGCGGGTGGTTAAGTAAGAGGTGAAATTTGTCGGTTCAACAGGAAAAGTGCAGTTGATACTGGCGGCCTTGAGTGCAACAGAGGTAGGCGGAATTCGTGGTGTAGCGGTGAAATGCTTAGATAGCACGAAGAACTCCGATTGCGAAGGCAGTCTGACGTAGCGCAACTGACGCTGAAGCTCGAAAGCGTGGGTATCGAACAGGATTAGATACCCT
+
EECFEDCCCFEC<F@FGC@8;EGGC@CF@E<AFE,C<F9@FGG@,C+B,F<,CCE@,@CF899C,CFG,@@76E9EFF9,E<<EFFC6,=7,8,CCFFF,,,BF@<FGFCF7,4B++,,55,,:<A,<?EFGGGDDE9,9,4:::4BB,47EE>68FCAAFG,,@EG7++8@CFF?:7+@0$9ECD7E+63#D364#C?2,C2C9;C<+:C:F5E@478A*F587F8?,E>,?1,5,,6,23,9@3,,B5*5+@,,ED@,:,5,,FFF3BFECDC,73,87FC>+6+<,4,==,:;9EC=FE=DB:B7F,C,B=@FB?A<=E:GEEFA<C,<DFEEFCF,A9,48,<DGGDCC?=7CDFF@B>GFFGFFC6C,@:C,87B7@:<CDEGECBC<,AFCDFEDFEC;GFB-CE6C69E7CFGGGFFC,DFAEFA,,CB
@GSJM 170
TGGGGAATATTGCGCAATGGGCGAAAGCCTGACGCAGCGACGCCGCGTGAGGGATGAAGGTCTTCGGATCGTAAACCTCTGTCAGAAGGGAAGAAACTAGGGTGCTCTAATCATCATCCTACTGACGGTACCTTCAAAGGAAGCCCCGGCTAACTACGTGCCAGCAGCCGCGGTAATACGTAGGGGGCAAGCGTTATCCGGATTTACTGGGTGTAAAGGGAGCGTAGACGGCGAGGCAAGTCTGATGTGAAAACCCGGGGCTCAACCCCGTGACTGCATTGGGAACTGTTTTGCTTGAGTGCCGGAGAGGTAAGCGGAATTCCTAGTGTAGCGGTGAAATGCGTAGATATTAGGAGGAACACCAGTGGCGAAGGCGGCTTGCTGGACGGCAACTGACGTTGAGGCTCGAAAGCGTGGGGAGCAAACAGGATTAGATACCCT
+
FFGGGDCEFGGGGGGGGGGGCFGGGGEGFGGGGGGGGGCFFGGGFFGFEGGGDFGEGGGGGGGGGGGGGGGGGGGGGGGGGGGGGGGGGGGGGGGGGGGGGGGGGAFFGGGGGGGCFGGGGGGGGGGGGGGFGEGGGGCEGFGGGGGGGGGGGGGGGGGGF>FGGGGGGCGGGEFG@>GFGGGGGGGGGGGG=GGEFCFEECGGFGGGFGG;GGGGGGGGFG=EEE>C?GFE@:EGGG8F<FGGFGGGGGF=GFDC85@GGGCGFDGGGGGG?>GFFCGEB9FDBBA,:8GGF9B<8DF:EDE8GGFFBGDF7CCFGGF<8GFFCFACGGGGFFGFCGGGGGGGDAGFGFFGFFFGGFE8ACEFGFGGGGGGGF>GGGGGGGEGGGGGGFFE@FGGGGFGGGGGGGGGGGGGGGGGGGGGGGGGGGGEGGFGGGFCCCCCC
@GSJM 171
TGGGGAATATTGCACAATGGGCGAAAGCCTGATGCAGCAACGCCGCGTGAGCGATGAAGGCCTTCGAGTCGTAAAGCTCTGTCCTCAAGGAAGATAATGACGGTACTTGAGGAGGAAGCCCCGGCTAACTACGTGCCAGCAGCCGCGGTAATACGTAGGGGGCTAGCGTTATCCGGAATTATTGGGCGTAAAGCGTGCGTAGGCGGCCGTTTAAGTCTGTCGTGAAAGCCCACAGCTTAACTGTGGAGGGTCGATGGAAACTGGATGGCTTGAATCTAGAAGAGGTAAGTGGAATTCCATGTGTAGCGGTAAAATGCTTAGATATATGGAGGAACACCAGTGGCGAAGGCGGCTTACTGGTCTAGCATTGACGCTGAGGCACGAAAGCGTAGGTAGCAAACAGGATTAGATACCCT
+
ECF8FFEGGGGGGGGGGGGGFEFGGGGGGGFGFGGG9FCFFCGGGGGGGGGGGGGGGGGFFEFGG?@EFGGGGGGFFFGGFGGGGGGGGGGGGGGGGFGGDGGCFEGDGDGFAEDEBFGFGG:@CGGGGFGEFGDCEGFGGGGGGG8FGGGGGFGEFFBF7FGEGGGGCFAF:BFGEF%FGG9C?FFECFC7BF5=D7@GGGDGFEGD)CGFFFGCCGEEFFGGGGGBCGGFFG<EFDFGGGDCEGFFGGEE<CGFGFFGGGFFGGGGFEA90>DFGEEEAFFGF,GGFBCCGFFFD@EGGGGEGGGFCFGGGGFF,EFGF9FFFF@GGGFFGGGGFFF7GGGDGGGGGGGFFGGEGGGGGGGGGGFCEGGGGEGGGGGFGGFGGGGGFECFDGGCE<FCGEEFGGGFFGECCCCC
@GSJM 172
TGAGGATTATTGGTCAATGGACGAGAGTCTGAACCAGCCAAGTCGCGTGCAGGATGACGGCCCTATGGGTTGTAAACTGCTTTTATAAGGGAATAAAGTGAGTCTCGTGAGACTTTTTGCATGTACCTTATGAATAAGGACCGGCTAATTCCGTGCCAGCAGCCGCGGTAATACGGAAGGTTCGGGCGTTATCCGGATTTATTGGGTTTAAAGGGAGCGTAGGCCGGAGATTAAGCGTGTTGTGAAATGTAGATGCTCAACATCTGAACTGCAGCGCGAACTGGTTTCCTTGAGTACGCACAAAGTGGGCGGAATTCGTGGTGTAGCGGTGAAATGCTTAGATATCACGAAGAACTCCGATTGCGAAGGCAGCTCACTGGAGCGCAACTGACGCTGAAGCTCGAAAGTGCGGGTATCGAACAGGATTAGATACCCT
+
DEDGGGCACFFE@FAAFGCFFFD@E@FFFFGCGFECEFGG<FD,BFCCFGGGEFGGGFGG@:>FFEFFGGEECFFCCDFFGGGGGGGGE9<FGGGGGGCFFGFGGGGGGGGFFDGGGGGFGGGFGGCFFGGGGGEFGGG?FD:CCEGFA=EBBFGEGFGFGGFGGGGGGEEDFEGGG=GGF=CFGEGGG<*=FFGE:B?2CGFGGGGC:?CF?CCFGG<DDE?ECEGGGEDGGFGDD>EAGEEGFGFGGGF<ADFFC=@FGFGFGFCFFFGCF=F>>9>CGGGGFD=,F=,?8C?:CAGGFFEFDGGCDGFFGFFFC7GFGF7GDGGGFGE9GFGGFFE9FF9GFCFFGGFGFCC:CFFGGFGGGGFGEGFFGE@CFGFCECF9FGEGGGCECFEGFF>FC89GGGGEF@GGGGGGEFFGGGGGGGGGGGGCCCCC
@GSJM 55271
TGGGGAATATTGTACAATGGGGGAAACCCTGATGCAGCGACGCCGCGTGAAGGAAGAAGTATCTCGGTATGTAAACTTCTATCAGCAGGGAGGAATTAGGACGGTACCTGACTAAGAAGCCCCGGCTAACTACGTGCCAGCAGCCGCGGTAATACGTAGGGGGCAAGCGTTATCCGGATTTACTGGGTGTAAAGGGAGCGTAGACGGATGGACAAGTCTGATGTGAAAGGCTGGGGCTCAACCCCGGGACTGCATTGGAAACTGCCCGTCTTGAGTGCCGGAGAGGTAAGCGGAATTCCTAGTGTAGCGGTGAAATGCGTAGATATTAGGAGGAACACCAGTGGCGAAGGCGGCTTACTGGACGGTAACTGACGTTGAGGCTCGAAAGCGTGGGGAGCAAGCAGGATTAGATACCCT
+
@CFAGGGGGG9ADFFGGGGEGGGGGGGGGGGGGGGGGGEGGGGGGGGEGGGGGGGGGGGGEGAFFGGGGGGGGDFGGGGFGGGGGCFGGDCFGGEGGGGFGGGGGGGGGGGGGGGGGDCFD+BFGDGEGGGGGGG8@FFG?FGFFCGGGGCC/EFGGG7FEGG:FFGFGGDGGGFGE6FF>FGGGGFGGFFGGGG=AEGGGGGGGGGGEGGGBCGGGGGGGGGGGGGGGGGGGGGGGGEGGGFGGGGGGEEGGGGFGGGGGGGGGFGGFDGFFGGGGDGGGGGGFGDGGGGGFGFGGGGGGFGGGGDGGGFGGGGGGCGFAGGGGGFFGGGGGGFGDFGGGGGGGGGEDGGGGDGGGGGGEGGGGGGGDGGGGFGGGECCFFEGGGGGGGGGGGGGGGGGFEGGGGGGGGGGCCCCC
@GSJM 174
TGGGGAATATTGCACAATGGGGGAAACCCTGATGCAGCAACGCCGCGTGAGTGAAGAAGTATTTCGGTATGTAAAGCTCTATCAGCCGGGAAGATAATGACGGTACCTGACTAAGAAGCTCCGGCTAAATACGTGCCAGCAGCCGCGGTAATACGTATGGAGCAAGCGTTATCCGGATTTACTGGGTGTAAAGGGTGCGTAGGTGGCAGTGCAAGTCAGATGTGAAAGGCCGGGGCTCAACCCCGGAGCTGCATTTGAAACTGCATAGCTTGAGTACAGGCGGGGCAGGCGGAATTCCTAGTGTAGCGGTGAAATGCGTAGATATTAGGAGGAACTCCAGTGGCGAAGGAGGCTTACTGGACGATAACTGACGCTGAGGCTCGAAAGCGTGGGGAGCAAACAGGATTAGATACCCT
+
DCEFDGGFGGGGGFGGFFFGG>EE;FF<FDFFFFFGCFEG8F@CEEFGBFCFFEAEFECDF9AEFG7:4F8BC?AA?CFDD,?FA<,>FE::CCFFGGCED4FEFGGGD<<<<=A?<?FCDFCBB++5AD<F@9D>FG8F8,@<+5@F:@*,,7*73,,3,>,>:DF*<*C,CCFGGGFFFCCF79C?C:FFCGE/1<,,C?C9GG,<:<>B,9:5AFGD@CEE7CC4*AGGFCCD+CCFB41@,4D=?@:38=BC6,8:,,<:@9CGEFCF,AF4==CC@A,E=A+F:CFF:,,,EF=,E<C+=:@<AC5,6,,7@FD;FEAFFC,,9C,E<C:-<FCF@6B,5C6:,,:,,@@<,,@C,CF,GFC8,88+FA;;,7,F<8,,B@@:GFF@EC9FCCCEC,<FA66EAE6,@,A6
@GSJM 79672
TGGGGAATATTGCACAATGGGGGAAACCCTGATGCAGCGACGCCGCGTGAAGGAAGAAGTATCTCGGTATGTAAACTTCTATCAGCAGGGAAGAATTAGGACGGTACCTGACTAAGAAGCCCCGGCTAACTACGTGCCAGCAGCCGCGGTAATACGTAGGGGGCAAGCGTTATCCGGATTTACTGGGTGTAAAGGGAGCGTAGACGGATGGACAAGGCTGATGTGAAAGGCTGGGGCTCAACCCCGGGACTGCATTGGAAACTGCCCGTCGTGAGTGCCGGAGAGGTAAGCGGAATTCCTAGTGTAGCGGTGAAAGGCGTAGATATTAGGAGGAACACCAGTGGCGAAGGCGGCTTACTGGACGGTAACTGACGTTGAGGCTCGAAAGCGTGGGGAGCAAACAGGATTAGATACCCT
+
EC8E@FGFFFG<6EFC@A@EEG7FGFGGEFGGGFGGF<FGGGGGGGGGGCCFEFGGFF8FGCCFFFGGGFGGFEFFCDGGFEGGFFGFGD7F7ECGFGGGGGCFFGECFFGCFGG8F9DFC=BEEGDEGFGFGEGGGDG,+D,DCB:CF>CFF99GGG@FE<FEC;FGECEDGG>FEDCF,:F>FGGGGGG<<GGGFGGDE?FFGGGFGG:FGGGC/<FECCGGGGGEFDFCGFFEGCFG?@83FC<<:C,GGGFGFFCFFGD:9>DFFA#FF8C6EGGGF=F?:F:7GF<FB=EE,GFDACFDFCDGGGFE?F9++FEF=?9DDEF@FAECFCGGFC,FGGGGFFEGGF@FGGGGGGGCCGGEECGFGGGGGGFGGFC>FFFGFC@@7GGGGEGAFFCCE<<9FE,E9FDD@<9B-
@GSJM 176
TGGGGAATATTGGGCAATGGGGGAAACCCTGACCCAGCAACGCCGCGTGAAGGAAGAAGGCTTTCGGGTTGTAAACTTCTTTTACCAGGGACGAAGGACGTGACGGTACCTGGAGAAAAAGCCACGGCTAACTACGTGCCAGCAGCCGCGGTAATACGTAGGTGGCAAGCGTTGTCCGGATTTACTGGGTGTAAAGGGCGTGTAGGCGGAGAAGCAAGTCAGAAGTGAAATCCATGGGCTTAACCCATGAACTGCTTTTGAAACTGTTTCCCTTGAGTATCGGAGAGGCAGGCGGAATTCCTAGTGTAGCGGTGAAATGCGTAGATATTAGGAGGAACACCAGTGGCGAAGGCGGCCTGCTGGACGACAACTGACGCTGAGGCGCGAAAGCGTGGGGAGCAAACAGGATTAGATACCCT
+
FGGGGFGGGGGGGGGGGGGGGGGGGGGGGGGGGGGGGGGGGGGGGGGGGGGGGGGGGGGGGGGGGGGGGGGGGGGGGGGGGGGGGGGGGGGGGGGGDGGGGGGGGGGGFGCGGGGGGGGGGG>FG=EFGGGFGGGE:FGCGGGGGGGGDEGCFGGGGGGGFGGCFGGFGFEEEGGGGGGGGEGC<+FFGCFFGGGGGG@FFEECFGGGFCFCFGGGCEFDFGGFGGGGGGFEFEGGGGGFFFFG=GGGGGFFEFDFGFGGDFEFFGGGGGGGFGGD>:<GGGFDB9GGFGGGGGGGGGGFGGFGGGGGGGGGGFGGGGGFEF9FFCGGGGGCEGGGFGGGGGDGGGGGGEGGGGGGGFGGGGGGGGGGGGGGGGGGGGGGGGGGGFCFFDGGGGGGGGGGFCCGGGGGFGGGGGCCCCC
@GSJM 177
TGAGGAATATTGGTCAATGGACGCAAGTCTGAACCAGCCATGCCGCGTGCAGGAAGACGGCTCTATGAGTTGTAAACTGCTTTTGTACGAGGGTAAACGCTCTTACGTGTAAGAGCCCGAAAGTATCGTACGAATAAGGATCGGCTAACTCCGTGCCAGCAGCCGCGGTAATACGGAGGATCCAAGCGTTATCCGGATTTATTGGGTTTAAAGGGTGCGTAGGCGGTTTGATAAGGTAGAGGTGAAATACCGGTGCTTAAAACCGGAACTGCCTCTAATACTGTTGGACTAGAGAGTAGTTGCGATAGGCGGAATGTATGGTGTAGCGGTGAAATGCTTAGAGATCATACAGAACACCGATTGCGAAGGCAGCTTACCAAACTATATCTGACGTTGAGGCACGAAAGCGTGGGGAGCAAACAGGATTAGATACCCT
+
FEFGGFFFG9FGGGGGGGGFGGGGGGGGGGGGGGDGGGGGGGGGGGGGG:FFG@FGGGGGGBC8FGGGGG9F<FFFAFGFGGGGG,C<FCGGGGGGFFE7+B@<<?+AEEDEFFC<FGGEG@>FFC9BFDFGGGGGGGG?,>>CC@FECC>AEFGG7=FFC7F7F+>:4?@9:;DCBFFGFA<BBFGEGGCDEFFC<CCGG<<<?<A<CBCFEGG7EEC=>)D@5CD@,FFD@<7+76CFGGGFCGGGFFFGD<AFFFB@-EC>CDCGEEE5AF<CGGFEFDB?;AEDFA,E;B,8E,@7EE?DAEGFC?,EGGGECC<CFEFF8DGECFBAFCDGFGGEE<9EFFE9FEF,F@CEGFE@ECEGGFCGGGGGGGGGGGFF9GFFEAGGGGGGGGGGFFDFFFGGGGGGGDC8GFFFGGFFGFC9FAFFEECCCCCC
@GSJM 178
TGAGGAATATTGGTCAATGGGCGAGAGCCTGAACCAGCCAAGTAGCGTGCAGGATGACGGCCCTATGGGTTGTAAACTGCTTTTATGCGGGGATAAAGTGAGCCACGTGTGGCTTATTGCAGGTACCGCATGAATAAGGACCGGCTAATTCCGTGCCAGCAGCCGCGGTAATACGGAAGGTCCGGGCGTTATCCGGATTTCTTGGGTTTAAAGGGAGCGTAGGCCGTCTGATAAGCGTGTTGTGAAATGTCGGGGCTCAACCTGGGCATTGCAGCGCGAACTGTGAGACTTGAGTGCGCGGGAAGTAGGCGGAATTCGTCGTGTAGCGGTGAAATGCTTAGATATGACGAAGAACTCCGATTGCGAAGGCAGCCTGCTGTAGCGCAACTGACGCTGAAGCTCGAAAGCGTGGGTATCGAACAGGATTAGATACCCT
+
FFGFGFFEFGGGFDGGGGGGDFG@FGCGGGGGGGGF?DGGFGGGGGGGGGGGGGFDCEGGGGGGGDGF?DE7FGGGGGGGGGGGDGCFGGCFCCG<FFDDFGFGFGDCFFFGDGGGGFGF?FGFGADGGGGG<FC,>BFF=7::B@FGGDFG@FFBFG@7FFFFGDG>:<<9<CCCEFFGGGFE@CCFCE*4?C>C<;<6#>GCC<E@@@9@<<BC=8'FGGEDGF??5,,<CFF?C;8FGFEFFEC>G<8GGFFGGGFFFFGGGF>;$GG8CE8GGGGGGGGGGGGGGGGGCFGF:@+,?FFFGFB:GGFD@DFF7FGDGGFGGDFE<GGGGGGGGGGGGGGGFCAGGFCFGF@7GGGCGGGGGGCGGGGGFCFGFFDGDGGGE@9FGGGGGGGGFGFCCCFFCGGGGGFGFGF<GGGGGGGGGGGGGGFB8CCC
@GSJM 179
TGGGGAATATTGCACAATGGGGGAAACCCTGATGCAGCGACGCCGCGTGAAGGAAGAAGTATCTCGGTATGTAAACTTCTATCAGCAGGGAAGCTAATGACGGTACCTGACTAAGAAGCCCCGGCTAACTACGTGCCAGCAGCCGCGGTAATACGTAGGGGGCCAGCGTTCTCCGGATTTACTGGGTGTAAAGGGAGCGTAGACGGCGCAGCAAGTTTGATGTGAAAGGCAGGGGCTTAACCCCTGGACTGCATTGGAAACTGCTGTGCTTGAGTGCCGGAGGGGTAAGCGGAATTCCTAGTGTAGCGGTGAAATGCGTAGATATTAGGAGTAACACCAGTGGCGAAGGCGGCTTACTGGGCGGTAACTGACGTTGAGGCTCGAAAGCGTGGGGAGCAAACAGGATTAGATACCCT
+
GGGFG@CEGFGGGGFFFCEF@@FGCGF<FFGEEFGFFG:FEEEGGGECCG7F,CFFGGC,F<CC,CF=DGGGCG9FFFGFG9EFGGGCEC+B:,,CFGGGGGDGGGDGG8EC,CF9FFG8F::=FFED<BAF7DF7FFGGFAFF@>>CBEGGF;>>AFGGDCE7CCFGCF*<C:F4E<CF<F3?FF;BFB<7F=;CD::ECECCEGGGGG<EC;E2#1<0;GGCF;E<55@8D<B>9<EC+#?CFDCFFG:0B8ACD=FGGGGFF67:,DFCGEEEDEB>GGGFC@?+F8?9AFGE89FF=FFB@FCE9E9E=4,:B<9CGED<<AE=C?A,CF@EE66,7GB@EFB@F:FECF<,8GGFFB6ECAGGGGGEDB<FFEC8DCFD;:GFEEFECAGF@9GGGGGGGFGGFFFC8AC@
@GSJM 80963
TGGGGAATATTGCAAAATGGGCGCAAGCATGATGCAGCGACGCCGCGTGCGGGATGACGGCCTTCGGGTTGTAAACCGCTTTTGATCGGGAGAAAGCCTTCGGGTGAGTGTACCTTTCGAATAAGCACCGGCTAACTACGTGCCAGCAGCCGCGGTAAAACGTAGGTCACAAGCGTTGTCCGGAATTACTGGGTGTAAAGGGAGCGCAGGCGGGAAGACAAGTTTGAAGTGAAATCTATGGGCTCAACCCATAAACTGCTTTCAAAACTGTTTTTCTGGAGTAGTGCAGAGGTAGGCGGAATTCCCGGTGTAGCGGTGGAATGCGTAGATATCGGGAGGAACACCAGTGGCGAAGGCGGCCTACTGTGCACCAACTGACGCTGAGGCTCGAAAGTGTGGGTAGCAAACAGGATTAGATACCCT
+
EAED@BFGAEFG,@6;@FE@EFD+FC@C6CEFFCFFGGGGG+CFGGGF+:FC@E+,4,BBCEEGGCFEGFCGGFGGGEDC@FFC48B7+FEG7>8BDC>=FE+=BFDF9DDF9=FF>F:CFGGG<DA,,5@*::FG,>B1>F*<>>>?C7C<7=9CC<CD,=,5FB&7C>F:E6FF8DC=8>$E<B,2+2<:F?CAA<CFCEEE>C;>?C(,?/:;C32<<;0>8GE9GFF@E<,:<<CC?FC@@@6B;*:@,,,>F=,83::,ABFFD+D,:F?<8,,,EGGFDGFGFFB,++B+=AEF=:B>8+8FCGGGFBC-E?E:@B4:<,AE77CCB7E@<FEB@E-C6<,GFCC:,,CGGGFECE;EEC,<8;FEFC@ECCFCFGF8EEFGGGGFCFB6-EDGGFEEFFFFFEEF@@9EFF<CCCC
@GSJM 181
TGGGGAATATTGCACAATGGGGGAAACCCTGATGCAGCGACGCCGCGTGAGCGAAGAAGTATTTCGGTATGTAAAGCTCTATCAGCAGGGAAGAAAATGACGGTACCTGACTAAGAAGCCCCGGCTAACTACGTGCCAGCAGCCGCGGTAATACGTAGGGGGCAAGCGTTATCCGGATTTACTGGGTGTAAAGGGAGCGTAGACGGCTTTGCAAGTCTGACGTGAAACTCCGGGGCTCAACTCCGGAACTGCGTTGGAAACTGTAAGGCTTGAGTGCCGGAGAGGTAAGCGGAATTCCTAGTGTAGCGGTGAAATGCGTAGATATTAGGAGGAACACCAGTGGCGAAGGCGGCTTACTGGACGGCAACTGACGTTGAGGCTCGAAAGCGTGGGGAGCAAACAGGATTAGATACCCT
+
FGGGGFGGFGGGGGGGGGGGGGGGGGGGGGGGGGGGGGGGDGGGGGGFGGGGGGGGGGGGEFGGGGGGGGGGGGGGGGGGGGGGGGGGGGGGGGGGGGGGGGGGFGGGGGGGGGGGGGGGGGGGGEFGGGGGGCDFCGGGGGGGGGGGGEEGGFGEGGGGGGGG78CFF?CGGGGG<CACEG>GGGGEEGGGGGGGGGDGDGGGGGG9FFGGGGGGGCFBGEGGGEC*#<CEGGGGBCFGGGGGGGFDEGFFFGGGGFAGGGGGGGGGFFGGGGGFGGGGFFFDGGGFCEFAGGGGGFCGGGGF>GCGGGGGGGGGGGGGGFAGGGGGGEGFGGDFGGGGGGEGGGGGGGGGGGGGGGGGEGGFGFFDGGGGGGGGGGGGGGGGGGGGGGGGGGFGGGGGGGCGGGGGGGGCCCCC
@GSJM 67943
TGAGGAATATTGGTCAATGGGCGCAGGCCTGAACCAGCCAAGTAGCGTGAAGGATGACTGCCCTATGGGTTGTAACCTTCTTTTATAAAGGAATAAAGTCGGGTATGTATACCCGTTTGCATGTACTTTATGAATAAGGATAGGCTAACTCCGTGCCAGCAGCCGCGGTAATACGGAGGATCCGAGCGTTATCCGGATTTATTGGGTTTAAAGGGAGCGTAGATGGATGTTTAAGTAAGTTGTGAAAGTTTGCGGCTCAACCGTAAAATTGCAGTTGATACTGGATATCTTGAGTGCAGTTGAGGCAGGCGGAATTCGTGGTGTAGCGGTGAAATTCTTAGATATCACGAAGAACTCCGATTGCGAAGGCAGCCTGCTAAGCTGCAACTGACATTGAGGCTCGAAAGTGTGGGTATCAAACAGGATTAGATACCCT
+
EGGFGGGGDACFFEGGC<@F8F+@FC7FFE8FFFDDGGGGGFGG,CCFCGC,@EEF<CCFEEE8<E9,EECFGGG9FFG8C<<FFGGGGFDFB<FDFF?AF7:?=BFGGGGGGCECGGC9EEFGGGGFG?B,CBF,EB<FF$?=FGEGGGFGGGGEGGCDGC1FDEGGFFFFF@FC7CF>GCGGEGFGGF:><GFEFGFEFGFE<E=FCAC6GF<C@=>EFFFGGG2?ACACFGGFCCGGFAADGFCGFFGFGGFFEEFGGCGG6FCCGGFGFFG<AEE@CGCF9FEFF<FA3,,FGGFF8GGGFBGCGFFF?GGFFFGGGGGGGGGGGECGFEC,FGFFGGGEEFE<FFGGGFFGGCGGGGGFDFFGGGGGGGGGGGECCFEF9FFDFFFFGGGGGCFE67FEAFEGGFGFGGFFGGFF<GGF<FFCFFE8<C@C
@GSJM 183
TGGGGAATATTGCACAATGGGGAAACCCTGATGCAGCGACGCCGCGTGGAGGAAGAAGGTCTTCGGATTTTAAACTCCTGTTGTTGAGGAAGATAATGACGGTACTCAACAAGGAAGTGACGGCTAACTACGTGCCAGCAGCCGCGGTAAAACGTAGGTCACAAGCGTTGTCCGGAATTACTGGGTGTAAAGGGAGCGCAGGCGGGAAGACAAGTTGGAAGTGAAATCTATGGGCTCAACCCATAAACTGCTTTCAAAACTGTTTTTCTTGAGTAGTGCAGAGGTAGGCGGAATTCCCGGTGTAGCGGTGGAATGCGTAGATATCGGGAGGAACACCAGTGGCGAAGGCGGCCTACTGGGCACCAACTGACGCTGAGGCTCGAAAGTGTGGGTAGCAAACAGGATTAGATACCCT
+
GGDFGGGGGEGGGGGGGFGGGCBFGGFD<EECFGEFFGFGG7F7=C:>=FF7?E=<EGGCGFGGFGG@F,CF8FFGGGGFGGFFF8<EFGGGF9FGFE@,++FFGAFECGGF@FCFCFFCFC+F+CCGGGGGG8FFGCDF>CCGDG77CC;BFGGFGGGGGGC::FC@CCFGCFFEGGGF7FGGGEEC?GGFFEFE:FGGFGCFEDEEEFCFFGFD@DE@CD<CFGDFGGGFDF@F<FFGGDGGGGGGDGF<GFEDCGFDCFCCFFF9=FGGGFFGF8EC4(<EEC?+8FDD@F+GECFFA+:CCC?FAEC,C4CF9EEC++GGGF=AFA@,FFC@GGGGEFCA@7ECC69@AFAEEF8GGFAFFF@;F,GDF8GGF7F@EFCDFCGGGGF9GGGGGGFGEEFE<<GFFCAC8C@
@GSJM 67899
TGGGGAATATTGCACAATAGGGGAAACCCTGATGCAGCGACGCCGCGTGAGCGATGAAGTATTTCGGTATGTAAAGCTCTATCAGCAGGGAAGATAATGACGGTACCTGACTAAGAAGCTCCGGCTAAATACGTGCCAGCAGCCGCGGTAATACGTATGGAGCAAGCGTTATCCGGATTTACTGGGTGTAAAGGGAGCGTAGGCGGTCCTGCAAGTCTGATGTGAAAACCCGGGGCTTAACCCCGGGACTGCATTGGAAACTGTAGGACTAGAGTGTCGGAGGGGTAAGTGGAATTCCTAGTGTAGCGGTGAAATGCGTAGATATTAGGAGGAACACCAGTGGCGAAGGCGGCTTACTGGACGACCACTGACGCTGAGGCTCGAAAGCGTGGGGAGCAAACAGGATTAGATACCCT
+
FGCCG:@FFGGFGGGGFFFGGGEGGGGGGFGGGGG9FGGGGGGGGGGGGGGCFFGGFFGGGGGGGGGFFGGF?FG-BFGFGGF<EFGGCGGGGGA?FF9EGC+=FGGG9EGGGG,FEGGFG*48FFGFF<FF?FDFDFGGGFGEEFFEGCEFCF>>,3AD<FGFC,EGGGDCEGFABF?F?9+FGGGGFFFGGG7;:FC=C5GGGFF8CGG@G=FCC9GGFE:FCF>9:>EFF:CEE*>>B@+=<D:FB,?FA9FFFD<D8FFEGDFFG83E=?EFA<EEFDA<F9FGECEFFEFEE@ECGGGGECFGDFGGGEGFEFF=DFC,,9DGGFDGGEFEECGGECED<GEEGCCFDGGGFEGFBFEF@CFCDGFDGGGGGGGFGGF@@7GGGGGGGFGGGGGGFGGGGGGGFFFB9CCC
@GSJM 84182
TGGGGAATATTGCGCAATGGGGGCAACCCTGACGCAGCAACGCCGCGTGCAGGAAGAAGGTCTTCGGATTGTAAACTGTTGTCGCAGGGGAAGAAGACAGTGACGGTACCTTGTGAGAAAGTCACGGCTAACTACGTGCCAGCAGCCGCGGTAATACGTAGGTGACAAGCGTTGTCCGGATTTACTGGGTGTAAAGGGCGCGTAGGCGGACTGTCAAGTCAGTCGTGAAATACCGGGGCTTAACCCCGGGGCTGCGATTGAAACTGACAGCCTTGAGTATCGGAGAGGAAAGCGGAATTCCTAGTGTAGCGGTGAAATGCGTAGATATTAGGAGGAACACCAGTGGCGAAGGCGGCTTTCTGGACGACAACTGACGCTGAGGCGCGAAAGTGTGGGGAGCAAACAGGATTAGATACCCT
+
GG<FGGGGGGGGGGGGGGGGGGGGGGFGGGGGGGGGGGGGGGGEGGGGGGGGGGGGGFGGEFFGGGG7FFGGGGGFFE9FFGFGGGEEGGGGG?FEFFDFDFGGGGGGG,CEDFCFFGGG=BDF=FFFCB>FFEG7F<FDFBBFG?GG@GCFFGFCFGGGGG;@FF?>GGGGG7FCC>F<EEGCCCGGGGFGGDFGF>***FGEGGGCFEFE::GGGFEB<C+EGGGGGFEFGGGGGGGFGGGEFGEEGF@EGGF?GFFGGGFFGGAFDFFGFGDFFBC4:BC>,GGCFGEGGGGGGGGGGGGGGGGGGGGGGGGGGGFFFGGGGGGGGGFGGGGGGGGGGFGGGGGGGGGGGGGGFGFGFEDF7FFGGGGGGGGGGGGGGGFCGGGGGGGGGGGGGFDGGGEGGGGGFCGGGGCCCCA
@GSJM 70667
TGAGGAATATTGGTCAATGGGCGCGAGCCTGAACCAGCCAAGTCGCGTGAGGGATGAAGGTTCTATGGATCGTAAACCTCTTTTATAAGGGAATAAAGTGCGGGACGTGTCCCGTTTTGTATGTACCTTATGAATAAGGATCGGCTAACTCCGTGCCAGCAGCCGCGGTAATACGGAGGAGCCGAGCGTTATCCGGATTTATTGGGTTTAAAGGGTGCGTAGGCGGCCTTTTAAGTCAGCGGTGAAAGTCTGTGGCTCAACCATAGAATTGCCGTTGAAACTGGGGGGCTTGAGTATGGTTGAGGCAGGCGGAATGCGGGGTGTAGCGGTGAAATGCATAGATATCACGCAGAACCCCGATTGCGAAGGCAGCCTGCCAAGCCATGACTGACGCTGATGCACGAAAGCGTGGGGATCAAACAGGATTAGATACCCT
+
GGGGGGGGFFFGGGG<CFCFGGGGGEGGGGGGGEFFFFGGGGFFGGGGGGGGG:FEGGGGFEGGGFGGD,=,EFGCGGGGGGGGGGGGGGFFGFGGGF<<CFGEDGGFD<E,?CFDEC8FFCGDGGGGAF9FF,CFA<FC,CCEGGGGFFACBF?FGGGGGGGGCEDGGGG@FGGGGGGD%FCFEFG=G>E7FFGCGEEGG?FGGG<FGCAFFFEGCEFGGC=EF;>EGGGGFCGFF?<?GGGFGG9FCCCC=?CC;CGFGGD73GGFCCECFGF,GDFFGFGGG+FDFGFEECGFEE4=FADGGFFGB8GGFE@EC>+GGGFCEF7GE9GGGF9DE?GFGGGGGF?BE,GFC@FEFD@@FCGGGGGGF88@7@FFF7F<DGFGGGGCEEFCFGGGFGFDFGGFGGGGGGGGFFGGGFFFEGGGGGGGFGGCCCCC
@GSJM 187
TGGGGAATATTGCACAATGGGCGAAAGCCTGATGCAGCAGCGCCGCGTGAGCGATGAAGGCCTTCGGGTCGTAAAGCTCTGTCCTCAAGGAAGATAATGACGGTACTTGAGGAGGAAGCCCCGGCTAACTACGGTCCAGCAGCCGCGGTAATACGTAGGGGGCTAGCGTTACCCGGATTTACTGGGCGTAAAGGGTGCGTAGGTGGTTACTTAAGTCAGGAGTGAAAGGCTACGGCTCAACCGTAGTAAGCTCTTGAAACTGGGAAACTTGAGTGCAGGAGAGGAAAGTGGAATTCCTAGTGTAGCGGTGAAATGCTTAGATATGACGAAGAACTCCGATTGCGAAGGCAGCCTGCTGTAGCGCAACTGACGCTGAAGCTCGAAAGCGTGGGTATCGAACAGGATTAGATACCCT
+
FGGGGGGGFGGGGGGGGGGFCGGGGGGGGGGGGGGGGGGGGGGGGGGGG7@GGGGGGGGGGGFGGGG>FGGGGGGFFGGGGGGGGGGGGGGGGGGFGGDGGGGFGGGGGGGGFGGGGGGGGGG@GGGFGGGGD##DGGGF9GGGGGGGGGGGGGGGGGGGGGGGGGGGFFEGGGGG;FEGGGGFCGGGGFG>GGGGEGGEGGGGGGGGGFCFF>F9CFFG=CF;EFCGGDFCFGFGGGGGGGGGFDCGFGFFFGGGGGGFAFGFGGFFFFFCFFFF>AGDGGGFGGGFEGGGCCGGFGFGGGGGGDGGGGGGGGGGFAFGEGGGF=FCGGGGFFBGGGGGDGGGGGGGGGGGGGGGGGECGGGGGGGGGGGGGGF?GGGGGGGGGGGGGGGGGGGGGGGGGGGGGGGFEEC@CCC
@GSJM 188
TGGGGAATATTGCACAATGGGCGCAAGCCTGATGCAGCGACGCCGCGTGCGGGATGACGGCCTTCGGGTTGTAAACCGCTTTTGATCGGGAGCAAGCCTTCGGGTGAGTGTACCTTTCGAATAAGCACCGGCTAACTACGTGCCAGCAGCCGCGGTAATACGTAGGGTGCAAGCGTTATCCGGAATTATTGGGCGTAAAGGGCTCGTAGGCGGTTCGTCGCGTCCGGTGTGAAAGTCCATCGCTTAACGGTGGATCTGCGCCGGGTACGGGCGGGCTGGAGTGCGGTAGGGGAGACTGGAATTCCCGGTGTAACGGTGGAATGTGTAGATATCGGGAAGAACACCAATGGCGAAGGCAGGTCTCTGGGCCGTTACTGACGCTGAGGAGCGAAAGCGTGGGGAGCGAACAGGATTAGATACCCT
+
GGGGGGGGGGGGGGGGGGGGGGGGGGGGGGGGGGGGGGEGEEGGGGGGGGGGGGGGGGGGGGGGGGGGGGFGFGGFFECFGFGGFFFFEGGEGGGGF7F=DFGGFGGGFGGGGGGGGGGGGGF=FGCFGGGGGGGGGGGEFFGGGGFGGFFGEDEFGGGGGGCFGGGFGG>FGGGGGGGCGGEEDGFFFFECEFEFFGGGGGFGGGECCE9/C8ECECEGDEEEGGFFC:GGGFFBCD<<C?FCEFCCFEGFCF<<<FEFCEFEGGGGGGEECEGFDFF87<DFE8FGGFGFFEEFFAEFCCFGF>FGCGFCA7GFFGFGGGGGFGFE=>7GEGGGFGGFCFFGGGGEGF@GGGGF8GGGGGGGGFFGF>FGGGEGGGGGGGGGGGDGGGGGGGGEGEGGFGGGGGGGGGGGGGFFDFB@@CC
@GSJM 80221
TGGGGAATATTGGGCAATGGGCGAAAGCCTGACCCAGCAACGCCGCGTGAAGGAAGAAGGCCTTCGGGTTGTAAACTTCTTTTAAGAGGGACGAAGAAGTGACGGTACCTCTTGAATAAGCCACGGCTAACTACGTGCCAGCAGTCGCGGTAATACGTAGGTGGCGAGCGTTATCCGGATTTACTGGGTGTAAAGGGCGCGTAGGCGGGAATGCAAGTCAGATGTGAAATCCAAGGGCTCAACCCTTGAACTGCATTTGAAACTGTATTTCTTGAGTGTCGGAGAGGTTGACGGAATTCCTAGTGTAGCGGTGAAATGCGTAGATATGAGGAGGAACACCAGTGGCGAAGGCGGTCAACTGGACGATAACTGACGCTGAGGCGCGAAAGCGTGGGGAGCAAACAGGATTAGATACCCT
+
G<<E@:FEFFFFECF8FFEFF<FEGGD8F8F?<EDFGDGFFGE7FGGGGEDFFFGFD,CE<F@8CGGCCCE:FGGGCFGBCFGFEG9AFCGGEG>:?FCFFFGGGFGG9FGGA,A,BB<B9=FE+@F>C@<F9EEA,BFGCFGC,@@CCC<>>DCFF3BG;?DC8CCGGDGE;/FGG.*=,F(GFFCFAF88<>BEECEDB*EGECDFE=/@CECFFFFGGGGGFE;:9FGGFC>GEEC:CGFC9CGFFBCF>=FEFGDFA6AFDFFDFCFGF>GF:GEF=8EE8CFF+?B,F<<FFGFEFB==BCCGED@GGFB::EGEF;E@?<:,FF?<FF@ECEE,8GEGGFE7:FCEDFFC9GGGEGFFFCGFEEGFC:F,FGE7GGGGGGF@FCCFGGCCGGFE;,,AGFGFCF9<FC<,CB
@GSJM 190
TGGGGAATATTGCACAATGGGGGAAACCCTGATGCAGCGACGCCGCGTGGAGGAAGAAGGTTTTCGGATTGTAAACTCCTGTCGTTAGGGACGATAATGACGGTACCTAACAAGAAAGCACCGGCTAACTACGTGCCAGCAGCCGCGGTAAAACGTAGGGTGCAAGCGTTGTCCGGAATTACTGGGTGTAAAGGGAGCGCAGGCGGACCGGCAAGTTGGAAGTGAAAACTATGGGCTCAACCCATAAATTGCTTTCAAAACTGCTGGCCTTGAGTAGTGCAGAGGTAGGTGGAATTCCCGGTGTAGCGGTGGAATGCGGAGATATCGGGAGGAACACCAGTGGCGAAGGCGACCTACTGGGCACCAACTGACGCTGAGGCTCGAAAGCAGGGGTAGCAAACAGGATTAGATACCCT
+
FGGGGGGFGGGGFGGGGGGGFGGGGGGGGGFGFGGGGGGGGGGGGGGGGGGGGGGGGG8FGGGGGDGGGEGDEFFGGGGGGGGGGF7:,E8FCFGGGG9EEGGEGGFGGGFBFFFGGGGGGGGGGGEGGGFGCFFGGGFFGFGGCCFGF7EGFFDCCEGCFGGGFGGGC@EFGG>CEEFCE<C<CF@BFGG1FEEGEGG>EGGGEC>F>?EEEACFG9DDF?8FFFCCFGFGGGCG:9GFFGFFGFEFF@E=C>0<EAAFFFB=FDC=@FGGGGGGGDEFFC>7GFGGF,GFDD7GGGGGFDF@GEGGFF<CF@>,>?,,F+7FGFC:,EEF@FCC<DGGGGFFE@:B+CFFC,EE@CEFF8FFGGF@7C8+<8CC8FCEC,E,9CF<:-GF@GGGEDFEGDFC9EEEFFC,C8BB
@GSJM 83491
TAGGGAATATTGGGCAATGGGCGCAAGCCTGACCCAGCAACGCCGCGTGAGGGAAGAAGGTTTTCGGATTGTAAACCTCTGTCCTATGTGACGAAGGAAGTGACGGTAGCATAGGAGGAAGCCCCGGCTAACTACGTGCCAGCAGCCGCGGTAATACGTAGGGGGCGAGCGTTGTCCGGAATTACTGGGCGTAAAGGGTGCGTAGGCGGTTTGGTAAGTTGGATGTGAAATACCCGGGCTTAACTTGGGGGCTGCATCCAATACTGTCGGACTTGAGTGCAGGAGAGGAAAGCGGAATTCCTAGTGTAGCGGTGAAATGCGTAGATATATGGAAGAACACCAGTGGCGAAAGCGGCGCTCCGGTCTGTAACTGACGCTGAGGTTCGAAAGCGTGGGTAGCAAACAGGATTAGATACCCT
+
FGGGGGGG9EGGGCFFGCEFFGGGGDGGGGGGEFGA<FGGGGGGGGGGGGGFGCFFGGFGGGGGGGGGGGGGGGGAGGGGGGEGGGGGGGGGGGG:CAD,BE<C:F=FC=,EFGGGGGGFGD83E?FFFFDFDEGG?5DFFFGG@@@F8>>6><>FGG?F>EEEGGC7CF:FEDDEGFFA:A?FF,GFBFC6C?8=3C;E8EGDGGGGGBFA?#AGGGF9DGFEFGFFF<<:C>C>F=AGGFF:E>F<<?G<GFFDGGFFGCGFF@0>>?<:CFGGF>CGGE<FGGGGGFEF?FEE5<FE9ACGGGGGF7GGFCFCGGGFDGGGGGGGGGGGGGGFGF?CGGGGEGGFFFCGDEF@+CF@@FFACGGGGFGGGGDGGGGGFFCGGGGGFCC@DGGGGFGECGGGGGGGGGGFF,AC<C-
@GSJM 192
TGAGGAATATTGGTCAATGGACGAGACTCTGAACCAGCAAAGTAGCGTGCAGGATGACGGTCCTATGGGTTGTAAAATGCTTTATTAAGGGAATAAAGTGAGAGTCGTGAGTCTTTTTGCATGTACCTTATGAATAAGGACCGGGTAATTCCGTGCCAGTAGCCGCGGTAATACGGAAGTTCCGGGCGTTATCCGGATTTATTGGGTTTAAAGTGAGAGTAGGCCGGGGATTAAGCGTGATGTGAAATGTAGTTGCTCAACATCTGGACTGCAGCGCTAACGGGTTTCCTTGAGTACGCACAAGGAGGGCGGAATTCGGGGTGTAGCGGTGAAATGCTTAGATATCACGAAGAACTCCGATTGCGAAGGCAGCTCACTGGAGCGCAACTGACGCTGAAGCTCGAAAGTGCGGGTATCGAACAGGATTAGATACCCT
+
GGFF8;,66@FCCEFCEEG,,;@:77+6CFEE,C@<FF-,<FF<CF:@FBC@EE,:E<CF8F+CC,:<@,6+6,EA,C?F,CF,,6CCE,,CF,C,,5,B9:,,CC:==,+,<5<AAA:,9BEFF?9EE<<?,<BFGF<5B4:++@F8<@D936687FB,,,>8@87-0+1:<@@+.*:,D=<FGGGFC><<F>-7,7FFF<C>*>>?CF>9<&,69';0+2>6FF?'@,<>**,3,C>,;ACFCB@@8F:>,9FFFG@3<CAC@,3@,8:6CC:=6+B83+:,,@,,FB9D=@+4:,EE,?=+B+>4C@FCF@DF>+@AFFFF7EEFF?A,AAGGF,GGFEC,:,:,FGEADC>@FCC,F,F@@CC,CF<GF@9,<ECB++@F9FFCCF@CC,FFF@GE6DGGF@@6@+FFDGGGFEAEFCEC@CE<<FCA8<CA
@GSJM 66469
TGGGGCATATTGCACAATGGGGGAAACCCTGATGCAGCGACGCCGCGTGAGTGATGAAGTATTTCGGTATGTAAAGCTCTATCAGCAGGGAAGATAATGACGGTACCTGACTAAGAAGCACCGGCTAAATACGTGCCAGCAGCCGCGGTAATACGTATGGTGCAAGCGTTATCCGGATTTACTGGGTGTAAAGAGTGCGTAGGTGGTGAGACAAGTCTGAAGTGAAAATCCGGGGCTTAACCCCGGAACTGCTTTGGAAACTGCCTGACTAGAGTACAGGAGAGGTAAGTGGAATTCCTAGTGTAGCGGTGAAATGCGTAGAGATTAGGAGGAACACCAGTGGCGAAGGCGACTTACTGGACTGCTACTGACACTGAGGCACGAAAGCGTGGGGAGCAAACAGGATTAGATACCCT
+
EGGGCBCFGGFGGGGGG,CEC@CBFGGGGGGGGGGGGGGGGGCEGGGFEFF,CC,,:CF?EFEAFFG,BF<FFGGGAFGGGGGFGGCFGG+B@<CFGFGGF7>FFGGD,EGGGGGFFFF8DCC+>=FGG6FG7?F;@FGGGCCF7:C=F7>,<?B)DFGGE988>>CC?<CFGGGGGCCFFCFFFGGFFGFFDCB?<CCECGGC<FFGFF49?9CFCCEGFFDFGGGFGGGGGGGEEBECCCGFGFCF8GFGFCCGFGGGGF?#FGGGGFGGGEC:4GGFEGCEGGGGGGFFEEF,GFDGGFCF7GGGGFF9FC7@FCECFF<DE,FCGDGGECGGGGGGGEGGFCGGGF9EF9DFGGFGGGGGGFGGGGGGGGCFC8FFAGGGEGGDGGFGGGGDGGGFGFFFGCGGFDFCCC@@
@GSJM 64937
TGAGGAATATTGGTCAATGGACGAGAGTCTGAGCCAGCCAAGTAGCGTGCAGGATGACGGCCCTATGGGTTGTAAACTGCTTTTATAAGGGAATAAAGTGAGTCTCGTGAGACTTTTTGCATGTACCTTATGAATAAGGATCGGCTAACTCCGTGCCAGCAGCCGCGGTAATACGGAGGATCCGAGCGTTATCCGGATTTATTGGGTTTAAAGGGAGCGTAGGCGGACGCTTAAGTCAGTTGTGAAAGTTTGCGGCTCAACCGTAAAATTGCAGTTGATGCTGGGTGCCTTGAGTATAGTAGAGGCAGGCGGAATTCGTGGTGTAGCGGTGAAATGCTTAGATATCACGAAGAACTCCGATTGCGAAGGCAGCTTGCTGGACTGTAACTGACGCTGATGCTCGAAAGTGTGGGTATCAAACAGGATTAGATACCCT
+
GGGGGGGGGGGGGGGGGGGFFDGE@@FGFCFGGGGGGGGGGFFFFGGGGGGGGGGGGFGGGEEFGGGGGGGGGGGGFGGGGGGFAFGGGGG<AAFGGGFGGEGGGGGGFF>FGGGGGGGGGGEBFGGGGGGGGGFGGGEE:E-GGFEFFGFFGFGGGG@FGGGGCCFGGGGFGGGGGGGGGGGG8FDGGGGFGGECFGFCFGGGFGGFGGGGGGGEDGGCEGGCCFC?EGGGGGFGGGEE@CGF:CGG@F<@9CEGEGFGGFGFFCGGGGGGGG<?)<GGGGGFGFFFGGGGGCAGGEDF@FCFF=7GGGGGD8FEGFFGGGGGGGGFGFAF,EFGGGGFGFFGGGGFECFGFGGGEDDGGGGGGGFCGGF8GGFFFGD<GFGGGGGGGF@GGGFE6:CF@FGDF@GGGFGGGGGGFGGGGFFGGGGFGFE@CCCC
@GSJM 195
TGGGGGATATTGCACAATGGGGGAAACCCTGATGCAGCGACGCCGCGTGGAGGAAGAAGGTTCTCGGATTGTAAACTCCTGTCGTTAGGGACGATAATGACGGTACCTAACAAGAAAGCACCGGCTAACTACGTGCCAGCAGCCGCGGTAAAACGTAGGGTGCAAGCGTTGTCCGGAATTACTGGGTGTAAAGGGAGCGCAGGCGGACCGGCAAGTTGGAAGTGAAATCTATGGGCTCAACCCATAAACTGCTTTCAAAACTGTTTTTCTTGAGTAGTGCAGAGGTAGGCGGAATTCCCGGTGTAGCGGTGGAATGCGTAGATATCGGGAGGAACACCAGTGGCGAAGGCGGCCTACTGGGCACCAACTGACGCTGAGGCTCGAAAGTGTGGGTAGCAAACAGGATTAGATACCCT
+
FFGGGCCFFGGGFGGGGGEF8FGGGGGGGGCFGDFFDFCFGGGGGGGGECG8C:FGFFGGGGGGG>CEGEE<EFGGGGGGGGGGGCGGGGGGGGGGGGDDFGDEGGGDFCDGDFDGFCE@<BCGGGGFGGG:CFFGGGGGGGGGGGEGGDGGGGG>FEEGFGGEFGGGFG7<C<FG/<:8FGGGFF?ECEFFFGGF?GEGGFGGGFCCGEGGGACFGGGGGGGGGGFGGGGGGGCFD9GGFGFGGGGGEGFFFGGC=GGGGGGGGGGGFFFFA<GFCFCCFGGEC:CEFE,CCDCFF:DFGGGGGEFGGGFEB=77FFAGEC7:?GEFGGFGGGGFGFGFF@GFDGDGGGCGGGGGGGGFF87GGFGGGGGGGFCGGGGFGGGGF<CGGGGGGGGGGFFCGFGGGGGDFF@CC8CC
@GSJM 196
TGAGGAATATTGGTCAATGGGCGAGAGCCTGAACCAGCCAAGTAGCGTGAAGGATGACTGCCCTATGGGTTGTAAACTTCTTTTATAAAGGAATAAAGTCGGGTATGCATACCCGTTTGCATGTACTTTATGAATAAGGATCGGCTAACTCCGTGCCAGCAGCCGCGGTAATACGGAGGATCCGAGCGTTATCCGGATTTATTGGGTTTAAAGGGAGCGTAGATGGATGTTTAAGTCAGTTGTGAAAGTTTGCGGCTCAACCGTAAAATTGCAGTTGATACTGGATATCTTGAGTGCAGTTGAGGCAGGCGGAATTCGTGGTGTAGCGGTGAAATGCTTAGATATCACGAAGAACTCCGATTGCGAAGGCAGCCTGCTAAGCTGCAACTGACATTGAGGCTCGAAAGTGTGGGTATCAAACAGGATTAGATACCCT
+
FGGGGFGGGGGGGGGGGGGGGGGGGGGGGGGGGGGGGGGGGGGGGGGGGGGGGGFGFGGGFGGGGGGGGGDFGGGGGGGGGGGGGFGGGGFGGGGGGGGGGGGGGGGGGGFCFDCFGGGGGGGGGGGGGGGGGGFGGGGGFGGGGGGGGGFGGGGGGGGGGFGG>GGGGGCDGGGGGGGGGGGGBFGGGGGGGGGCCDFFEFEGFGGFEFGGGGDFGGGEEGGGGGGGGGFGGGGGGGGGGGGGFFGGGGGGGGGGGFFFFFGFGGGGFGGGCGFG@<FEGGGGADFF<CGGCFE:FFGF@CFGGGGGGGGFF@FFCFGGGGGGGGGGFGFFDGGGGGGGGGGGGGGGGGGGFFECGGGGGGGGGGGFGGGGGGGFGGGFGGGGGFGGGGGGGGGGGGGGGGGGGGGGDGGGGGGGGGGGGGGGGGGEE8GCCBCC
@GSJM 197
TGAGGAATATTGGTCAATGGACGAGAGTCTGAACCAGCCAAGTAGCGTGCAGGATGACGGCCCTATGGGTTGTAAACTGCTTTTATAAGGGAATAAAGTGAGTCTCGTGAGACTTTTTGCATGTACCTTATGAATCAGGACCGGCTAATTCCGTGCCAGCAGCCGCGGTAATACGGAAGGACCGGGCGTTATCCGGATTTATTGGGTTTAAAGGGAGCGTAGGCCGGAGATTAAGCGTGTTGTGAAATGTAGATGCTCAACATCTGAACTGCATCGCGAACTGGTTTCCTTGAGTACGCAAAAGGTGGGCGGAATTCGTGGTGTAGCGGTGAAATGCTTAGATATCACGAAGAACTCCGATTGCGAAGGCAGCCCACTGGAGCGCAACTGACGCTGAAGCTCGAAAGTGCGGGTATCGAACAGGATTAGATACCCT
+
FGEGFEGGGGGG@CFGGGGGF@FF@C66CFFGD<FGGGFG<F<6EFGGGGDEFGGGGGG@@FEG,,E@@E,+8CFFGGF9EE9=5BFCFGEFF=5FG9CF<F<??FGGGGGF,5,9E9>F,@FGFEF<FE?FEBF,C-E4GG@?BAF>D;>5>>CF3>B>=FFEC?>FFGG?E=FCE*?9$@7:CF@EGFGGF@@C*GGFFFGGFGGGFGFCGGE@GGFGE<5<FGCC:C,DE>CC;>GEGGGGGGGGGFFF<,FCGCGGGFFFCGFFED@@+4@36<GGGFFF,@,DAAFGFEC@C9=5,,E+GF>>GFGCGGGEF<GGGGGGDGGGGGFGGGGGFDGGGFGFFFGDGGFGFFC7GF<@F7GGGGGGGF@GF<EGGGGGC67FFGGGGGGGFGFFC+GGGGGGGGFBGDGGFAGEFFGGGGGGGEGFFGGCCCCC
@GSJM 78840
TGGGGAATATTGCGCAATGGGGGAAACCCTGACGCAGCAACGCCGCGTGATTGAAGAAGGCCTTCGGGTTGTAAAGATCTTTAATCAGGGACGAAACAAATGACGGTACATGAAGAATACGCTCCGGCTAACTACGTGCCAGCAGCCGCGGTAATAAGTAGGGAGCAAGCGTTATCCGGAATTACTGGGGGTAAAGGGAGCGCAGGCGGGATAGCAAGTCAGCTGTGAAAACTATGGGCCCAACCCATAAACTGCAGTTGAAACTGTTATTCTTGAGTGGAGTAGAGGAAAGCGGAATACCTAGTGTAGCGGGGAAATGCGTAGATATTAGGAGGAACACCAGTGGCGAAGGCGGCTCACTGGACGGTAACTGACGTTGAGGCTCGAAAGCGTGGGGAGCAAACAGGATTAGATACCCT
+
<@F@@6CEFFFFFCCFEGFCF7CFCFGEGFGFF@@FEGF8FCF@FGGEGGFFEGEDAFFGFEFGGGGGG>FFGGG<<AFG,E?<EEEFGGFCC@FG@FFE,,CFGGDG75E<FBFAFEF,>F73=3@3C3DCE<8C,8*<F,8,@@C:@B7F<E@,,<7<5?;?C:G,5<<<CC=F9B?7?=FFGCCGE#<<<FBCFD>;;CCG>DC:FGF@,2<<<:9:CCCCF><<GFEC6C?C8B+#;8EFF=;<83,D;FD@AE/FFEFGGFAGFFGFEFFGFGGGGGGGGFF:++FB,GFBAC5FF:,4=@C+C@F<9?EECDGFGGFE9DFF=FFC<C6,EEC9FGFEE7GFEFC7EF<CA<<@7CGDFFCF<E@7FEEFGDE6+CC8CFGFBBCECFFFE<CC9EFGFE9GGGGFCECCCCC
@GSJM 64158
TGAGGAATATTGGTCAATGGGCGAGAGCCTGAACCAGCCAAGTAGCGTGCAGGATGACGGCCCTATGGGTTGTAAACTGCTTTTATAAGGGAATAAAGTGAGTCTCGTGAGACTTTTTGCATGTACCTTATGAATAAGGACCGGCTAATTCCGTGCCAGCAGCCGCGGTAATACGGAAGGTCCGGGCGTTATCCGGATTTAGTGGGTTTAAAGGGAGCGTAGGCCGGAGATTAAGCGTGTTGTGAAATGTAGACGCTCAACGTCTGCACTGCAGCGCGAACTGGTTTCCTTGAGTACGCACAAAGTGGGCGGAATTCGTGGTGTAGCGGGGAAATGCTTAGATATCACGAAGAACTCCGATTGCGAAGGCAGCTCACTGGAGCGCAACTGACGCTGAAGCTCGAAAGTGCGGGTATCGAACAGGATTAGATACCCT
+
FGC9EEGGFFGGFAFGGGCCGFGGGGGGGGFGFGGGFFFGGGGFGGGGGGGG8BEFGGGGGGGGGGGGFGGGG<FEGGGDCFGGFFGGGGG?FGGGEFGGGGGGFGGGGFFGGCFGGGGFDGABCGCGGGGGGAFFGGGGE=G@F@G>F5GGGG7CFFEDFGECFCF:@A>F@0FE5CFG9FGEGGFEGG<7CCGG3FFF@#GGGGFGGEBFFGG:CCGE>E>CCEFEGF?FFGGGEC>AFD9FFAE,<CC@@FGGGEGGFFGGGGGFDCCCGGDF73FF?GFFGFF8F,9GGGGFCFGF<CEFE@CGGGGFDB+DGFFFFAGF7C@F5CGFFFFB,FFGGGGGGFGGGGGGGGF:@CCEEFC7GGFGGGFGFGGGGGGFCC@ECFFF7GGGGGDGFFB,C>GFDGCDGGGGGGGGGFGFCGGFBCFCGGGCCCCC
@GSJM 52573
TGAGGAATATTGGTCAATGGGCGAGAGCCTGAACCAGCCAAGTAGCGTGAAGGATGACTGCCCTATGGGTTGTAAGCTTCTTTTATAAAGGAATAAAGTCGGGTATGCATACCCGTTTGCATGTACTTTATGAATAAGGATCGGCTAACTCCGTGCCAGCAGCCGCGGTAATACGGAGGATCCGAGCGTTATCCGGATTTATTGGGTTTAAAGGGAGCGTAGATGGATGTTTAAGTCAGTTGTGAAAGTTTGCGGCTCAACCGTAAAATTGCAGTTGATACTGGATATCTTGAGTGCAGTTGAGGCAGGCGGAATTCGTGGTGTAGCGGTGAAATGCTTAGATATCACGAAGAACTCCGATTGCGAAGGCAGCCTGCTAAGCTGCAACTGACATTGAGGCTCGAAAGTGTGGGTATCAAACAGGATTAGATACCCT
+
FCGGGGFGGGGGGGGGGGGGGGGGDGGGGGGGGGGGGGGGGGGGGGGGGGGGGGGGGGGGGGGGGGGGGGGGGGGGGGGGGGGGEFGGFGFGGGGGGFFGGDGGGGGGGFGGGGGGGGCFGGGGGGGGGGGGGGGGGGGGGGGGGGGGFFGFGGGDFFGGGGGGEGGGGGGGFGGGGGGGGGGG=EFFGGGGGGDGFCFGCFGGGGFGGFGGGGF?5C@CGGGGGFGGGGGGGGGGGGGGGGGGGGGGGGFGGGGEFEGGGGFDGGGGFGGGGGGGECEF?GGGGFF?CFFFGGGGGGEF8GGGGGGGGGGGGGGDGGGGGGGGGGGGGGGGGGGGGGGGFE6<,GF@GGGGGGGCGGGCGGGGGFGGGGGGFGGGGGGFGGGGGGGGGGGGGGGGGGGGGGGGGGGGGGGGGGGGGGGGGGGGGGEGFGGCC8CC
@GSJM 75172
TGAGGAATATTGGTCAATGGGCGAGAGCCTGAACCAGCCAAGTAGCGTGAAGGATGACTGCCCTATGGGTTGTAAACTTCTTTTATAAAGGAATAAAGTCGGGTATGCATACCCGTTTGCATGTACTTTATGAATAAGGATCGGCTAACTCCGTGCCAGCAGCCGCGGTAATACGGAGGATCCGAGCGTTATCCGGATTTATTGGGTTTAAAGGGAGCGTAGATGGATGTTTAAGTCAGTTGTGAAAGTTTGCGGCTCAACCGTAAAATTGCAGTTGATACTGGATATCTTGAGTGCAGTTGAGGCAGGCGGAATTCGTGGTGTAGCGGTGAAATGCTTAGATATCACGAAGAACTCCGATTGCGAAGGCAGCCTGCTAAGCTGCAACTGACATTGAGGCTCGAAAGTGTGGGTATCAAACAGGATTAGATACCCT
+
GGFEDFGGEFFEEFGFFGGC8ECFGEGGGGFDGGGGGGGFGFFDFFCFGGGGGGFGGGGGFGGGCFGFFGGDGFGGGAFEEFGGGFFGGCGGGCGGGGGGGGGFGGGGGGGGGGGEFBFFGFGGGFGGG<EAEAFFFF:=?8B:@DGGGCF?CF>?A9FFGGGFGGGGE@BGC9@F7FF68:FGD3GGG@CCFCFGCFD6,<GEFGGG4GF<F<GFGGEABGGGFGGDGCE<GGGG?7GGGGGGGFGGGGGGCGD5EC?GGEEBGGGGFGGGEGFGFE<FFGGDA9FAFGGGGGGGGGFFGGGF<<CGCC<AGGGGF<DE@GGGGGDGFA,CEED=,FCAE@FGC7FFGGDE<B:-F<,@EDGGCGGFEDFGDFFCFGFCGFFDF9GGGFFDC,CGF@7FGFFA@FC7F<FFD@<<FEGGFGGFFFGGF<E@8CC@
@GSJM 202
TAGGGAATCTTCCACAATGGACGAAAGTCTGATGGAGCAACGCCGCGTGAATGAAGAAGGCCTTCGGGTCGTAAAATTCTGTTGTCAGAGAAGAATGTGCGTGAGAGTAACTGTTCACGTATTGACGGTATCTGACCAGAAAGCCACGGCTAACTACGTGCCAGCAGCCGCGGTAATACGCAGGTGGCAAGCGTTGTCCGGATTTATTGGGCGTAAAGGGAACGCAGGCGGTCTTTTAAGTCTGATGTGAAAGCCTTCGGCTTAACCGAGGTAGTGCATTGGAAACTGGAAGACTTGAGTGCAGAAGAGGAGAGTGGAACTCCATGTGTAGCGGTGAAATGCGTAGATATATGGAAGAACACCAGTGGCGAAAGCGGCTCTCTGGTCTGTAACTGACGCTGAGGTTCGAAAGCGTGGGTAGCAAACAGGATTAGATACCCT
+
GGGGGGGGGGGGAFGFFFGFGGG7@CFFFFGGGCFFGFFGGGGEGGGGGECFDCGGGGGGGGGGFGEGGGDG@FEGGGGGGFGGGGGGGGFFEFFGGGGFCGGGGGGG9FDGGFGCFGGGGGGGFGDGGGGGGAFGFGGGGGGFFFGGGGGFGGGGGGCBFFGCFEFGGGGGGGGGGGGG5FEGGCGGG9B<EGGGGGGEGC5F>GD=CFFFC7DAFGGCF;CGGCE;EGDE8EFF-ACFFGE>,EEFGGC?:C>::?FG7:C@FFEE@FB:DGFEFFCCCFDGFF9FA,FEF9BEA34,A,=AGGF:FB,CEEE95:,,B,=E,EF>47EGGGGGFCC7=<,FCC,?A,6C?,CGGGFFC9GGGCFB@FGEECCFGFEE?FGEGGE<F9EF7@CBF8GF8@CGFFBGFCCCECCGGGGGGGEFEGFGGFE,DFDECCCCC
@GSJM 60254
TGAGGAATATTGGTCAATGGGCGCAGGCCTGAACCAGCCAAGTAGCGTGAAGGATGACTGCCCTATGGGTTGTAAACTTCTTTTATATGGGAATAAAGTTTTCCACGTGTGGAATTTTGTATGTACCATATGAATAAGGATCGGCTAACTCCGTGCCAGCAGCCGCGGTAATACGGAGGATCCGAGCGTTATCCGGATTTATTGGGTTTAAAGGGAGCGTAGGTGGACAGTTAAGTCAGTTGTGAAAGTTTGCGGCTCAACCGTAAAATTGCAGTTGATACTGGCTGTCTTGAGTACAGTAGAGGTGGGCGGAATTCGTGGTGTAGCGGTGAAATGCTTAGATATCACGAAGAACTCCGATTGCGAAGGCAGCTCACTGGACTGCAACTGACACTGATGCTCGAAAGTGTGGGTATCAAACAGGATTAGATACCCT
+
FGGGG8FFGGGGGGGGGFFGGGDFGFCGGGGGGGDEFGGFGFGGGGGG7FFGF@FGGGGGGGGFGFFGGGGEFGEAFGGGGGGGGGGAAE@EGGFGGGGGGGGGGGDEDGGDCFFFGGGGGGGGFG9,CFFGGGGGGCGFGFGE>FGGGGGGG?D@FGCGFGGGDEFCCFFFDF7@CF:CC@DGGGEFGFGGGGGEFGFFEF6GGGFFGFGGGGGFEDGGGGFGGGGGGFDGGGGGCGGGGGGGGFFGGGGF7GECEGGEGGGEAFDFFGGGGFF;GFGGGGGFGGF9FGGFDFFGGGGGFCCGGFF::8GFGGGFCGGDE9F>EFEFFCGGGGGGFEAFF=,F<FFGGGGEFEGFF?GGF7GGGGFGGFGF9F<F<DGGGGGGGGFGGGGFGGGGGGGGFF?EGGGGEGGGGGGGGGGGGGGGGGFEECFCCCCC
@GSJM 204
CGGGGAATCTTCCGCAATGGACGAAAGTCTGACGGAGCAACGCCGCGTGAGTGATGACGGCCTTCGGGTTGTAAAGCTCTGTGATCGGGGACGAATGGCTGGTATGCTAATACCATATCAGAGTGACGGTACCCGAATAGCAAGCCACGGCTAACTACATGCCAGCAGCCGCGGTAATACGTAGGTGGCAAGCGTTGTCCGGAATTATTGGGCGTAAAGCGCGCGCAGGCGGCTTCTTAAGTCCATCTTAAAAGTGCGGGGCTTAACCCCGTGATGGGATGGAAACTGGGAGGCTGGAGTATCGGAGAGGAAAGTGGAATTCCTAGTGTAGCGGTGAAATGCGTAGAGATTAGGAAGAACACCGGTGGCGAAGGCGACTTTCTGGACGACAACTGACGCTGAGGCTCGAAAGTGTGGGTAGCAAACAGGATTAGATACCCT
+
GGGGGGFGGGGGGGGGGGGGGGGGGGGGGGGGGGGGGGGGGGGGGGGFGGGGGGGGGGGGGGGGGGGGGEFEGGGFGGGGGGGGGGGDGDGEGG>FGFGGDG<BFGGFGG9CB8CCGCFGGGGGGGGFEEGGGGEGGGGGGGGGGGGGGG@<F@C?GGG%GF75CFGFGGG;FGGGECF+A<CFGFGGGGGFEG@>8EFCE:;?7GGGG=?>8E;EG5<A?*::CCEGGDGGD5C-?EFCCF>C@4?DDEB,?#0FGFDGDCEFDGGG'@F=D5EF>6,DFGGGFGGGGGBF<8GGGGECDGGGGGGGGEFGGGFEEA8FGFEFEFDGGGGGGGGGGGCDGGGFGGGGA<9GGFCGGFGEGDGGGGGEDFGGGGF@<CGGGGGGGGGGGGGGF7GGGGGDGGFC8GGGGGGGDGGGGGGGGGGGGGGGGGGGGGFGCCCCC
@GSJM 205
TGAGGAATATTGGTCAATGGGCGAGAGCCTGAACCAGCCAAGTAGCGTGCAGGATGACGGCCCTATGGGTTGTAAACTGCTTTTATAAGGGAATAAAGTGAGTCTCGTGAGACTTTTTGCATGTACCTTATGAATAAGGACCGGCTAATTCCGTGCCAGCAGCCGCGGTAATACGGAAGGTCCGGGCGTTATCCGGATTTATTGGGTTTAAAGGGAGCGTAGGTGGATTGTTAAGTCAGTTGTGAAAGTTTGCGGCTCAACCGTAAAATTGCAGTTGGAACTGGCAGTCTTGAGTACAGTAGAGGTGGGCGGAATTCGTGGTGTAGCGGTGAAATGCTTAGATATCACGAAGAACTCCGATTGCGAAGGCAGCTCACTAGACTGCAACTGACACTGATGCTCGAAAGTGTGGGTATCAAACAGGATTAGATACCCT
+
<DFFGGGGFGGGGGGGGGGGGGGGGEGGGFGGGGDGGFGGGGGGGGGGGGGGGGGGGGGGCFGGGGGGGGGGGGGGGGGGGGGGGGGGGGGGGGGGFGGGGGFGGGGGGGGGGFGGGGGGGGFAFFEFGGGGGGGGGGGGBFE+FEGGGGDFGGDGGCFGFCFFGGGGGGGGGGGGEEGGGGGGEGGGGGGDGFGEFFGGFGGGGGGGGGGGDGEFEGGGFEGGGFGFCFGGGGGFFGGGGGGGGGGGGGGGGGFFFGFFGGGGGFGGGGGFFFCGGFGGGGGGGGEGDFFEGGGGGGGGGGGFFCGDGFFEDFEEGGGGGGGGGGGGGGGGGGGGFCFCGGGGGGFGGGFGGGGCFFGDDGGFFGGGGGGGGGFFGGGGGFGGDGGGGGGGGGGGGGGGFCGGGGGGGGGGGGGGGGGGGGGGGFGGGFFCCCCC
@GSJM 77002
TGGGGAATCTTCCGCAATGGACGAAAGTCTGACGGAGCAACGCCGCGTGAGTGATGACGGCCTTCGGGTTGTAAAGATCTGTGATCGGGGACGAATGGCTGGTATGCTAATACCATATCAGAGTGACGGTACCCGAATAGCCAGCCACGGCTAACTACGTGCCAGCAGCCGCGGTAATACGTAGGTGGCAAGCGTTGTCCGGAATTATTGGGCGTAAAGCGCGCGCAGGCGGCTGCTTAAGGCCATCTTAAAAGTGCGGGGCTTAGCCCCGTGATGGGAGGGAAACTGGGAGGCTGGAGTATCGGAGAGGAAATTGGAATTCCTAGTGTAGCGGTGAAATGCGTAGAGATTAGGAAGAACACCGGTGGCGAAGGCGACTTTCTGGACGACAACTGACGCTGAGGCGCGAAAGCGTGGGGAGCAAACAGGATTAGATACCCT
+
FGGGGGGGGGFE<FEEFCGGGG7CCFFGFFGFGDFDDDF8<FFC@E:F@FFGFGGGEFGG@FEGGCEGAFGGGFGC,:E9FFGGGGECGGEGFGGGGGFFCD<<<>9FF9<FGGAFDAFG9:EDAFGGDGGGC<7>C7:F9,?FCF7,5CEEEACFG:F<9*@CGFA:=<;7C:<5;2?>?15A?FGF2<:8CE<ECEFEEGGE>6@@G?FG*CEECFFCDDC?EDCCDGGG>@#3,<A:<'<>7#07FCFF<CCDCF:CG>GCCC@6ACC,CDGECFE3,C,,<EFGFFDA,FFEC64+7F4DFFFEGGFAB,9GFFFF=FGFFGEFCCCC?E,,CGGFDGFAGGFF?,FDACECC7GFCGGFFFFEFCECC@CEEEFFFF:7GFEGGGEDECC@EFEEGEEGECCF?GEEGGGGGF@GGFFGFFDFGGGFCGGF<CCCC
@GSJM 207
TGGGGAATATTGCACAATGGGGGAAACCCTGATGCAGCGACGCCGCGTGAGCGGAGAAGTATTTCGATATGTAAAGCTCTATCAGCAGGAAAGAAAATGACGGTACCTGACTAAGAAGCCCCGGCTAACTACGTGCCAGCAGCCGCGGTAATACGTAGGGGGCAAGCGTTATCCGGATTTACTGGGTGTAAAGGGAGCGTAGACGGCTGTGCAAGTCTGAAGTGAAAGGCATGGGCTCAACCTGTGGACTGCTTTGGAAACTGTGCAGCTAGAGTGTCGGAGAGGTAAGTGGAATTCCTAGTGTAGCGGTGAAATGCGTAGATATTAGGAGGAACACCAGTGGCGAAGGCGGCTTACTGGACGATGACTGACGTTGAGGCTCGAAAGCGTGGGGAGCAAACAGGATTAGATACCCT
+
FFGGGGGGFGGGGGGGGGGGFGGGGGGGGGGGGGGGGGFFGGGGGGGCGCFGGGGGGFGGGGGGGGDGGGGGGGGGGGGGGGGGGGGGGGGGGGGGGGGGGGGGGGGGGFGGGGGGGGFGGGGGGGGGGGGGGGFFGGGGGGGGGGGGGGGG>GG@GGGGGGGGGGGGFGGGGGGGGGFEGG>GGGCEEFGGGGGGEGGGGGGGGFEGGEGGGGGGGFEEGGGGGGFFFACFEGGFGGGGGGGGEEGFFGFDFGGGGGGGGGF?GGGFGGGGFGGGGGGEDFGGGGGGGGGECFGGGDFEGGGGGGGGGGGGDGGGGFGFCGGFFFCCFGGGGGGGGGFBGGGGGGGGGGGGGGGGFGGGFF<FFGGGGGGGGGGGGEGGGGGGGGGGGGGGGGGGGGGGGGGGGCFGFFFCCCCC
@GSJM 208
TGGGGAATCTTCCGCAATGGACGAAAGTCTGACGGAGCAACGCCGCGTGAGTGATGACGGCCTTCGGGTCGTAAAGCTCTGTGATAGGGGAAGAATGGCTGGTATGCTAAAAACATATCAGAGTGACGGTACCCGACTAGCAAGCCACGGCTAACTACGTGCCAGCAGCCGCGGTAATACGTAGGTGGCCAGCGTTGTCCGGAATTATTGGGCGTAAAGCGCGCGCAGGCGGCTTGTTAAGTCCAACGTAAAAGGGTGTGGCTTAACCCCGGTTTGGGATGGAAACTGGGAAGCTGGAGTATCGGAGAGGAAAGTGGAATTCCTAGTGTAGCGGTGAAATGCGTAGAGATTAGGAAGAACACCGGTGGCGAAGGCGGCTTTCTGGACTACAACTGACGCTGAGGCTCGAAAGCGTGGGGAGCAAACAGGATTAGATACCCT
+
G8FGGEGGGGGGFFGGGGGGFEG7FF+6CFGGGEGGGGGGGGGGGGGGGGGGGGCFGFGGCBFGGGGEG+CCGGGFGGGGGG95E,5B==FEEFF?E8AFGFGFGG9FGG,?=88C,,:FB,>FGGGGGFF+C,+C:7FF,EEG:3FGGGGGGGGGGGGGFGGGGGGGFGGEGGGGGGGGFFGCGFC7<#?FGGCEBE>FGCE/=ACFGGGGFGGGGFGGG;GGGGGDGDGG+GG#/FFGGGG#,)<=ACGFBC.>.F&FEGEFGGGG*+95/'8B/0#CGGGGGFGFFAC,FGGGGF@8+87E<GF9GFB,GFGGGGGGFDC,9GFGGGGGGGGGFDGGGGGGGFFA?,,?GFFAGGGFCGGGGGGGGFCF@EFF,FE,GFAGF@C,CAFGGGGGGGGGGGFC<6FFGGGGGDGGGGGGGE<FE9GGGFCGGFFFCCCCB
@GSJM 209
TGGGGAATATTGCACAATGGGGGAAACCCTGATGCAGCGACGCCGCGTGAGTGAAGAAGTATTTCGGTATGTAAAGCTCTATCAGCAGGGAAGATAATGACGGTACCTGGCTAAGAAGCCCCGGCTAACTACGTGCCAGCAGCCGCGGTAATAAGTAGGGGGCAAGCGTTATCCGGCTTTACTGGGTGTAGAGGGAGCGTAGGTGACAAGGCCAGTCAGATGTGAAAACCCGGGGCTCAACCCCGGGACTGCATTTGAAACTGTCTAGCTAGAGTGCATGAGAGGTAAGTGTAATTCCTAGTGTAGCGGTGAAATGCTTAGATATTAGGAGGAACACCAGTGGCGAAGGCGGCTTACTGGACTGTAACTGACACTCATGCTCGAAAGCGTGGGGAGCAAACAGGATTAGATACCCT
+
FGG<C,,CF9FGGGGFFD96@:CCDFEFEF<@FFGGAF6@F7CFCGG+CF7FC?<9CE,9,5ECE=FFD<@9C,E<,:?<E9CFAF9F<@FFGGFF,,EDAE78B=??F,<EEDFF,,,,BCF>@CCGFGFF+D<FFFG7F,3<FC*@5@EE@,?D9<9>>*CFCFC*8=CFFF7C**4?CCF9+:FCEE,,,+4**8?/?:*<<+<C<C>C*;*+<9<++0A<CEG96=*88***9CFCF45#3))B<),2,%2A49GFGGFFGG<<FB99=4+96)/7<CC,5,F,DAC5,,<5,5,,BFGEEF=B<B?6,E?BC,<;FCCF6,,CE9FCB<C96CE@:F,7F,:E@GGFC,9E@,6,C,,@EE<C6FF66FC,C+CCDB,C6,CCF@DFCC,C@,C,@CCEEC6,FF@6@6,A
@GSJM 210
TGGGGAATATTGCACAATGGGGGAAACCCTGATGCAGCGACGCCGCGTGAAGGAAGAAGTATTTCGGTATGTAAAGCTCTATCAGCAGGGAAGAAAATGACGGTACCTGACTAAGAAGCCCCGGCTAACTACGTGCCAGCAGCCGCGGTAATACGTAGGGGGCAAGAGTTATCCGGATTTCCTGGGTGGAAAGGGAGCGTAGACGTTAAAGCAAGTCTGAAGTGAAAGCCCGGGGCTCAACCCCGGGACTGCTTTGGAAACTGTTTAACTAGAGTGCTGGAGAGGTAAGCGGAATTCCTAGTGTAGCGGTGAAATGCGTAGATATTAGGAGGAACACCAGTGGCGAAGGCGGCTTACTGGACAGTAACTGACGTTGAGGCTCGAAAGCGTGGGGAGCAAACAGGATTAGATACCCT
+
FFFFDCEGGFGGGCGGGGFEGG7FGGGCFGGGGGGDECCGFGC@FGGGDGCCE@FFGFGFCD<FF8FBF7FEFGEGGGGGG9D<F<FFFEGGCFGFGGFE9@CGGGGGGGG,AEFADCFFCGGFF7FCFAFGGBF>FFGDGGDC>CFECC>ACFFDD3CEDCCFFB,=@CCCFGGGGCF5+7<C#FG/7C<F<C<:FEEE#82:E$;C<FFDCAD=@CEFFB;<>@F<FG@FCGDD<3@3CEG@>:C<E=>@?CGFDC@C697FF@<<=?AF8C:?=F>??E,=<@CC7AFC,BA?BC?,FEEEBC8<AEE,7EF7GGEF<EACFF=,E<,<,FFFEEDGGGGGGGCC:F8FEEEEECECEEFGGFF7DFFEF@FFFFCEFGGD7ECGEEF@FFDF@GFDFCDDEC@,FE=6C<A6
@GSJM 211
TGGGGAATCTTCCGCAATGGACGAAAGTCTGACGGAGCAACGCCGCGTGAGTGATGACGGCCTTCGGGTTGTAAAGCTCTGTGATCGGGGACGAATGGCTGGTATGCTAATACCATATCAGAGTGACGGTACCCGAATAGCAAGCCCCGGCTAACTACGTGCCAGCAGCCGCGGTAATAAGTAGGTGGCAAGCGTTGTCCGGAATTATTGGGCGTAAAGCGCGCGCAGGCGGCTTCTTAAGTCCATCTTAAAAGGGCGGGGCTTAACCCCGTGATGGGATGGAAACTGGGAGGCTGGAGTATAGGAGAGGAAAGTGGAATTCCTAGTGTAGCGGTGAAATGCGTAGAGATGAGGAAGAACACCGGTGGCGAAGGCGGCTTTCTGGACGACAACTGACGCTGAGGCGCGAAAGCGTGGGGAGCAAACAGGATTAGATACCCT
+
GGGGGGGGGGGGGGGGGGGGGGG@FFFCFGGGGGGGGDGGGGGGGG>FGGGGFGFGGGG>CGGGFGGGFCGGGGGGG9FFFG<EG9FGGGEFFFF8,B8@F+8?<FFCFF,@FCFFGAFD9<FGGFEGDFGEEFFCE@C:CFCCFF*@F8EE*;FCGGGGGGGGB>E:FCCFCFGGGFF,077FCGD1<F:BCEE55C,0:88*;EEGGGFG;GGGG;C>G<E>GE/EGGGC58C-8DF?F=>62'ACGDGEC>#025>GGGDFGC?F5B=39,C@3+(FDFFGGDDB,A,+<A,,F,<,44,@47,;EEEDFE<,FFB,FFC,,GGEEGGECGFEFGGGFBGFFFEC,C,<CGGFE7:E@GGFGEDF7FCF:C7C8CFCCC,:FFB,,9GF7FB;FE@E6,7F@7FEEC:7C@G@GGGGGGGGGGGGGGGGGGGGCCCCC
@GSJM 63749
TGGGGAATATTGCACAATGGGGGAAACCCTGATGCAGCGACGCCGCGTGGAGGAAGAAGGTCTTCGGATTTTAAACTCCTGTTGTTGAGGAAGATAATGACGGTACTCAACAAGGAAGTGACGGCTAACTACGTGCCAGCAGCCGCGGTAAAACGTAGGTCACAAGCGTTGTCCGGAATTACTGGGTGTAAAGGGAGCGCAGGCGGTAAGACAAGTTGGAAGTGAAATCTATGGGCTCAACCCATAAACTGCTTTCAAAACTGTTTTTCTTGAGTAGTGCAGAGGTAGGCGGAATTCCCGGTGTAGCGGTGGAATGCGTAGATATCGGGAGGAACACCAGTGGCGAAGGCGGCCTACTGGGCACCAACTGACGCTGGGGCTCGAAAGTGTGGGTAGCAAACAGGATTAGATACCCT
+
FF,CFGGGGGGGGGGGGGGGGDEGGGGCGGGGGGGGGG:FGG+8FFGGG:FGGG8FGFGFGGCFDDG?FG,,@FGGGD??FGGFFG,CFGDGF<,CFDDG<+=+BF,5?FCBB>D=<<5CCDGDEECBE81DFGCFGGFCD<78::2CBC:?F4C>>CE9,8C/CGBFFF5B:CCFGDFF;7=F:C29C@FCCGGFDE:*7ECCGF(C:FBFGFD5,<CDFGGGGGGGCC68GFFFFFFD<8AFFGGF@CFE>=>8=GFGFDB,@F<9FAFA,D,FFDFF9GGFECGFFAFADGF:7CCFGGGFEE>GGGFECGFEF<GFGEGEEF@CECCGFGFEGGGF@C@7GEEGCGCGGCGGFFE@9FF@9GGGGEGCFGFB<CDFF>GGFGEGGGGGGGGFGGGGGGGGFGGGGGGCCCA8
@GSJM 213
TGGGGAATATTGCACAATGGGGGAAACCCTGATGCAGCGACGCCGCGTGAGCGATGAAGTATTTCGGTACGTAAAGCTCTATCAGCAGGGAAGATAATGACGGTACCTGACTAAGAAGCTCCGGCTAAATACGTGCCAGCAGCCGCGGTAATACGTATGGAGCAAGCGTTATCCGGATTTACTGGGTGTAAAGGGAGCGTAGGCGGTCCTGCAAGTCTGATGTGAAAACCCGGGGCTCAACCCCGGGACTGCATTGGAAACTGTAGGACTAGGGTGTCGGAGGGGTAAGTGGAATTCCTGGTGTAGCGGTGAAATGCGTAGATATTAGGAGGAACACCAGTGGCGAAGGCGGCTTACTGGACGACCACTGACGCTGAGGCTCGAAAGCGTGGGGAGCAAACAGGATTAGATACCCT
+
GGGGGEGGGGGGGGGGGGGGGGGGGGGGGGGGGGGGGGGGGGGGGGGGGGGGGGFGGGGGGGGGGGGGGGGGGGGGGGGGGGGGGGGGGGGGGGGGGGGGGGGGGGGGGGGGGGGGGGGGGGGGGGGGGGGGCDFFGGGGG8FGD@GGGGCFGGGGGFGDGFGGFGGGGGGGGGGGGGG&GGGGGGGGCGGGGFGGGGGEGGGGGGGEEGGGGGGGFCGGCGGGGG9>EEFGGGGGGGEGGGGGGGGGGGFGFFGGGGGGGGGFGGGGFFDGGGGGDGGGGGGGGGGGGGGFFGF7DFGGGGGGGGGGGGGGGGGGGGGGGGGGD@GEFEGGGGGGGGGGEGGGGGGGGEGGGGGGFGGGGF,F?GGGGGFGGGGGGGEGGFGGGDGGGGGGGGGGGGGGGGGFDGGGGGGCCCCC
@GSJM 78341
TGGGGAATATTGCACAATGGGGGAAACCCTGATGCAGCAACGCCGCGTGAGTGAAGAAGTATTTCGGTATGTAAAGCTCTATCAGCAGGAAAGAAAATGACGGTACCTGACTAAGAAGCCCCGGCTAACTACGTGCCAGCAGCCGCGGTAATACGTAGGGGGCAAGCGTTATCCGGATTTACTGGGTGTAAAGGGAGCGCAGGCGGGAAGACAAGTTGGAAGTGAAATCTATGGGCTCAACCCATAAACTGCTTTCAAAACTGTTTTTCTTGAGTAGTGCAGAGGTAGGCGGAATTCCCGGTGTAGCGGTGGAATGCGTAGATATCGGGAGGAACACCAGTGGCGAAGGCGGCCTACTGGGCACCAACTGACGCTGAGGCTCGAAAGTGTGGGTAGCAAACAGGATTAGATACCCT
+
GGGGGGDGGGGFGGGGGGCCFGGGGGGFGGDGGGGFFGGGGGGGGGGGGGGGGGGGGGG<FEFGGGGCFFFGGGGGGGFGG9EFGCFFFGGGFFGGFFFGGGGDFGGFAFFGDFGGFFFECEEDGGGGG@GFDGC9DFFGG8<EGFEG77C,@CFFFFF;EFFEG>=FF*CFGGGGGGGGFFGGGGGGGGGGG@FFECGGGGGGGGGGGGEFFGG3GGGFCGGFFFGGGGCCEFGGGFGFDDE3CDGFCAFGGFFGGFGGFFGGGGDFFDCGCGFD<AFCCGGGGGGGF8E,DGGGGGFFDGGEGGGGGGGFGGGFDF?CGGGCGDGFF<FF@FCFGGGGGGF7F7GGGEGGGFGGGGFFF8GGFEE7GGEEFA8GGGGGGFGGGGGGGGGGGGGFCDF@CGGGFE,GGGGC@9CC
@GSJM 215
TGGGGAATATTGCACAATGGGCGCAAGCCTGATGCAGCGACGCCGCGTGCGGGATGACGGCCTTCGGGTTGTAAACCGCTTTTGATCGGGAGCAAGCCTTCGGGTGAGTGTACCTTTCGAATAAGCACCGGCTAACTACGTGCCAGCAGCCGCGGTAATACGTAGGGTGCAAGCGTTATCCGGAATTATTGGGCGTAAAGGGCTCGTAGGCGGTTCGTCGCGTCCGGTGTGAAAGTCCATCGCTTAACGGTGGATCTGCGCCGGGTACGGGCGGGCTGGAGTGCGGTAGGGGAGACTGGAATTCCCGGTGTAACGGTGGAATGTGTAGATATCGGGAAGAACACCAATGGCGAAGGCAGGTCTCTGGGCCGTTACTGACGCTGAGGAGCGAAAGCGTGGGGAGCGAACAGGATTAGATACCCT
+
GGGGDFGFGGGGGGFGGGGGGGGGGGGGGGGGGGGGGFCFGGGGGGGGG>FECCGGFGGGFGGGGGGGGGGGGGGGGGGGEFCGEGGGDGEFFGGGGGGGFGED,@FFCFGGGFFCFGDGGGFGGGGCFC<FFGDFFGGGGGGGGGGFCFCEGGDC*CECGFFF7BEGGGGGGGG<ECFGCEGEGGDGGEGGCF81@>EFGGDGGEE>CGGGGGGGGGGDCFGEGGGEB:<CFG7:DD?GGGF@F<?CEFGGF?+:@FB>5CFCF<1CECGDCDF8F@F=7CFBE>+GGFF?,CGFBFAEC@+GGED<9GGGEEGFCGDFGFGGGEGGEGF:GGGGGGGGGFGGGE,CDGGGGGGGGGGGGFFCGGCDF@GGGGDGGFCDFGGEFFB@GFGGGGGGGGGGGGGGGGFGGGGGGFGGFGCCCCC
@GSJM 216
TAGGGAATCTTCCACAATGGACGAAAGTCTGATGGAGCAACGCCGCGTGAATGAAGAAGGCCTTCGGGTCGTAAAATTCTGTTGTCAGAGAAGAATGTGCGTGAGAGTAACTGTTCACGTATTGACGGTATCTGACCAGAAAGCCACGGCTAACTACGTGCCAGCAGCCGCGGTAATACGTAGGTGGCAAGCGTTGTCCGGATTTATTGGGCGTAAAGGGAACGCAGGCGGTCTTTTAAGTCTGATGTGAAAGCCTTCGGCTTAACCGAAGTAGTGCATTGGAAACTGGAAGACTTGAGTGCAGAAGAGGAGAGTGGAACTCCATGTGTAGCGGTGAAATGCGTAGATATATGGAAGAACACCAGTGGCGAAAGCGGCTCTCTGGTCTGTAACTGACGCTGAGGTTCGAAAGCGTGGGTAGCAAACAGGATTAGATACCCT
+
GGGGGGFFGGGGGGGGGGGGGGGGGGGGGGGGGGCFGGFGGGGGGGDGGGCGGGC@FGGG<EFGGGDCGGGGGGCGGGGGGGGGFGGGGGGGGGGF,<@EEGGCFFGGGGGGGGGCGFGGGGGGGGGDGF@CDBFGGGGFGGGGGGGGGGGGGGGGGGGFGFFFFGGGECFGG;GG9:?FGGFG2GG>GGGGGGGCFG?C?EFGGGGGCGGGG=GGGGGGGGE=8EFEEFGCCC9CGGCGG7F@FGE>,A6<EGGGGFFDEGFFGEGGBDF8DB5GFEGCGGFG+9EB=,GFF<DFGGGGGFFGGGGGF=9GGGGGGGFFFAFFGGGF@GGGECCGGGGGGFFFFFE9FGGGGGGCGGFGFGFFF,GGGGFF+EEFFBFE<GGGGGEFGEFGGGGGGGCF@FGGGGGGGGGGGGGGGGGGGF9GGGGGGFCEGGGGCCCCC
@GSJM 58341
TGGGGACTATTGCACAATGGGCGCAAGCCTGATGCAGCGACGCCGCGTGAGGGATGGAGGCCTTCGGGTTGTAAACCTCTTTTGTTTGGGAGCAAGCCTTCGGGTGAGTGTACCTTTCGAATAAGCGCCGGCTAACTACGTGCCAGCAGCCGCGGTAATACGTAGGGCGCAAGCGTTATCCGGATTTATTGGGCGGAAAGGGCTCGTAGGCGGCTCGTTGAGTCCGGTGTGAAAGTCCATCGCTTAACGGTGGATCTGCGCCGCGTACGGGCGGGCTGGAGTGCGGTAGGAGTGACTGGAATTCCCGGTGTAACGGTGAAATGTGTAGATATCGGGAAGAACACCGATGGCGAAGGCAGGTCTCTGGGCCGCAACTGACGCTGAGGAGCGAAAGCGTGGGTAGCGAACAGGATTAGATACCCT
+
EGGGGB+CCFFGGGGGDCCEGGEGGGC@FCFGGGFFGGFEGGCEGD:6FEGFDG?7,CEFCFFFFEGG8BFG,BFDFGGGEGAEF8,4+4E+@D<F7CFFFGDGGC+AFFFFC<F,AD7B>A7FCF@@:C7C*@CCAF,F<CCEFFF<>C'>=4FC3:8@<F<F::F2:75:CFGGDE@5EB<:<:9<,<E@>9%-CEFFFD,E8@5C:E0:::22;>);#<3A8CGGFGGGGFC5+1<F9GF=,8CC88:3?/7CEGC>EC>#:4E@+BC8>8$9>7FFF>:FA,5,,A,B,?5,9E9CFC:C4+GFF?7B8FE<AC,F?GFC,@EC7F@?8,9CFGF==?-CEDBB,DFGGGGF8FC,E<CGFBF@+EC,,ECEGGGF?GEE+E,@GGGEGFCC-GEC8,CEFADFEGGGGGGGFFCCCCC
@GSJM 68524
TGAGGAATATTGGTCAATGGACGAGAGTCTGAACCAGCCAAGTAGCGTGAAGGATGACTGCCCTATGGGTTGTAAACTTCTTTTATACGGGAATAAAGTGAGGCACGTGTGCCTTTTTGTATGTACCGTATGAATAAGGATCGGCTAACTCCGTGCCAGCAGCCGCGGTAATACGGAGGATCCGAGCGTTACCCGGATTTATTGGGTTTAAAGGGAGCGTAGGCGGACGCTTAAGTCAGTTGTGAAAGTTTGCGGCTCAACCGTAAAATTGCAGTTGATACTGGATATCTTGAGTGCAGTTGAGTCAGGCGGAATTCGTGGTGTAGCGGTGAAATGCTTAGATATCACGAAGAACTCCGATTGCGAAGGCAGCCTGCTAAGCTGCAACTGACATTGAGGCTCGAAAGTGTGGGTATCAAACAGGATTAGATACCCT
+
GGGGGGGGFFGDGGGGGGGGGGGGGBFGGGGGGGGGGGGCGGGGGGGGGGGGGGGFGGGGGGGGGGGGGGGEGGGGGGGGGGFGGGGGGGGGDGGGGGGGGGGGGGGGGFFGGGGGGGGGGGGGGGF7FFFGGGGGGGGGGGGDGGG?>FDFGFFFGGGGGGGGGGGGGGCFFGGGGEGGGFGGGGGEEGGGGGG<CF:FGGGGGGFGGCFCGEFFGEDGGGDEFEGDGGFGGGGGGG?FGFEFBGGGGGGGGGGGGGGFGGGFGDGGFGGGGGGGGGGGGGGFF;EAGGGGGGGGGGGGGGFGGGEGGGGFEGGGGGGGFCFFDEEGGGGGFAFGGGGEAGFECCGGGGGGGGF7CGGGGGFDGGGGGGGGGGGGGGGGGGGGGGGGGGGGGGGGGGGGGGGGGGGGGGGGGGGGGGGGGGGGGGGGFGGCCCCC
@GSJM 219
TGGGGCATATTGCACAATGGGCGAAAGCCTGATGCAGCAACGCCGCGTGAGGGCAGACGGTTTTCGGATTGTAAACATCTGTTTTCGGTGACGAACAAATGACGGTAACCGAGTAGGACGCCACGGCTAACTACGTGCCAGCAGCCGCGGTAATACGTGGGTGGCAAGCGTTATCCGGAATTACTGGGTGTAAAGGGAGCGCAGGCGGGATAGCAAGTCAGCTGTGAAAACTATGGGCTCAACCCATAAACTGCAGTTGAAACTGTTATTCTTGAGTGGAGTAGAGGCAAGCGGAATTCCAAGTGTAGCGGTGAAATGCGTAGATATTCGGAGGAACACCAGTGGCGAAGGCGGCTTGCTGGGCTCTAACTGACGCTGAGGCTCGAAAGTGTGGGGAGCAAACAGGAGTAGATACCCT
+
9E@FG,@FGFGCGG9EF@C,CF:FG@FFFGG8EFGCEF9FGGEGGGGGCF>F:,C=CC@FF,CCE=CE@FFEFFFGAFFEG,B<E,:+8++=:@@BF8E,,<,BFCGF=FF+@FGF9D,@C7=@@F7CGFG,>8F,,@*=DCFFGGEGGCCCEFF9:<CB****==:CCGG*8*7,**<<@EBFBCGG6:FC@C??EF/*2CEFC;@8//C;C<@AF<C@A%<CE,=C':2B3<7GFF@:@=F=+2E7C</9B@:B:09C=GGFDGGGGGGGFGDGEFAAGGGGGGGFC:CEA?8CFEE9F<FB@@C>4E?,<9=:CFFFFFGGGGFF@,C9FGGFFGFFFGE:7CGEDFCGFDF8E8FGFEDFC<DGFGEGEGGGGGFEEFGGFECGGGGGEFC,CGGGGGGFAFE<FFGGFCCCC@
@GSJM 220
TGGGGAATATTGGGCAATGGGGGAAACCCTGACCCAGCAACGCCGCGTGAAGGAAGAAGGCTTTCGGGTTGTAAACTTCTTTTACCAGGGACGAAGAACGTGACGGTACCTGGAGAAAAAGCCACGGCTAACTACGTGCCAGCAGCCGCGGTAATACGTAGGTGGCAAGCGTTGTCCGGATTTACTGGGTGTAAAGGGCGTGTAGGCGGGAGAGCAAGTCAGAAGTGAAATCTATGGGCTTAACCCATAAACTGCTTTTGAAACTGTTCTTCTTGAGTATCGGAGAGGCAGGCGGAATTCCTAGTGTAGCGGTGAAATGCGTAGATATTAGGAGGAACACCAGTGGCGAAGGCGGCCTGCTGGACGACAACTGACGCTGAGGCGCGAAAGCGTGGGGAGCAAACAGGATTAGATACCCT
+
CEFGGGGGGGFGGGGGGGGGGGGGGGGFGGGGGGGGGGGGGGGGGGGEGGGFGGGDFFGGFGGGGGGGGGGGGGGFFFGGGGGGGGGGEGGGGGGGGGGFFGFFGGGGGGDGGFGGGGGGGGGFDFCGGGGGGGG?FFFGFGGGGGFCGEEBFGGGGFFGGGCFF:CFGGGFEFGFCFGGDGGGFGFGGFFEFG>GGCFFCEEFGGGGFEDEEGGGFGFFGFEFF;C?CD>CGGDCGGGGGDFFFFGGFFFGGGGGGGGFEFGFC8EGFBFEFFDCEGGGEFGFE:GGCGGEE?EEFGGFAF9EFDGGCEGEGGGGEE>FFA,@9FGGGGGGFGGGEGGFFGGGGFGGGGGGGGEF<GFGGGGFEFGFFAGGGEGGFGEGGGEDEFGGGFCEFGDFF9FCGGGGGGGGGGFEEC@@CBA
@GSJM 81153
TGGGGAATATTGCACAATGGGGGAAACCCTGATGCAGCGACGCCGCGTGAGCGAAGAAGTATTTCGGTATGTAAAGCTCTATCAGCAGGGAAGAAGAATGACGGTACTTGACTAAGAAGCACCGGCTAAATACGTGCCAGCAGCCGCGGTAATACGTATGGTGAAAGCGTTATCCGGATTTACGGGGTGTAAAGGGAGCGCAGGCGGGGTGGTAAGTCTGATGTGAAAGTTCGGGGCTCAACCCTGGTATTGCATTGGAAACTGTCGTACTAGAGTGTCGGAGGGGTAAGTGGAATTCCTAGTGTAGCGGTGAAATGCGTAGATATTAGGAGGAACACCAGTGGCGAAGGCGGCTTACTGGACGATAACTGACGCTGATGCTCGAAAGCGTGGGGAGCGAACAGGATTAGATACCCT
+
GGGGGGGGGGGGGGGGGGGFFEGGGGDGGGGGFFGGGGGGGGGGGGGEGG7CCGGC7EFGGGGGGGGFFFFGGGCEFGGGGGGGGGGGGGGGDGCEF<<,,,8+8+C,5:D,8<<=D?<F<F+@6<4CF=@FFG:<GFFFBDC:8>D@08GFDCFF:3CC9',#CCG?FEC7/:B=?C<<2:**GGGGGFGGGGGGEEC;*DFCCGF:F9F>9GGFC>9C;DCE@9;D5**3>+GFA<6E@++,,,,,E,GGGGCFCGD<GGGF7GF,<A?,F4+FF:++@FFAGFFF9GGGGFF9FF,E,GGGGDGGGGGGGGGGGF9GGGGGEC,FDFC9AGF=ECE:,,,FDGGGGF@8GGGFADGGGFCC,GGFFCGGEGDFFC+GGGDGGGGFCGFGGGFGEC,GGFGGGFCGGGGGCCCCC
@GSJM 222
TGGGGAATATTGCACAATGGGGGAAACCCTGATGCAGCGACGCCGCGTGGAGGAAGAAGGTCTTCGGATTGTAAACTCCTGTTGTTGGGGAAGAAAAGGAAGGTACCTGACTAAGAAGCCACGGCTAACTAAGTGCCAGCAGACGCGGTAAGACGTATGGTGCAATCGTTGTCCGGATTTGTTGGGTGTAAAGGGAGCGCAGGCGGTGCCTCAAGTCTTATGTGAAATCCCGGGGCTCAACCCCGGAACTGCATTGGAAACTGTCATACTTGAGTGTCGAAGGGGTAAGTGTAATTCCTAGTGTAGCGGTGAAATGCGTAGATATTTGGAGGAACACCAGTGGCGAAGGCGGCTTACTGGTCTGTAACTGACGCTGAGGCTCGAAAGCGTGGGGAGCAAACAGGATTAGATACCCT
+
EFGGG@@FFGGGGGGGGGGGG7F7FG@EFFGGGGGGGGFGDGGGGGGGG+,CFC<EF,CF=EFFGGG:FFGGGGGGCEFGGEF94,,BCFFFGGGGG,+,,:B,EG,5?FE,B,=F<,3,,3C7F+B=3=F3D3,>:<<4,5%88:;A<>0#3,6338;FC?>1**>C87.F<6.)38CA3GGCCE7GFGFCC=C3?9,**C)GGF>*,,<;FFGFD,9,CCFD8,**CF:@7GFGGFF833++5,,B,GF@,C,FECC?,C:,,,,5=:,E?CF@++,,+A:FFC,CDFF9FF9FFF?,CGGECGGGGGEFB,>FD?GGGEEBC,,FAC,GGFFEFGFGGGGGGGGGGEF@EE;6GGFC,C,,GGGGGF7GGGFFGGGDGGGGFB+@+EEEF<FGGFGFGFAGGGDC<<ECCCCC
@GSJM 223
TGGGGAATATTGGGCAATGGGCGAAAGCCTGACCCAGCAACGCCGCGTGAAGGAAGAAGGCCTTCGGGTTGTAAACTTCTTTTAAGAGGGACGAAGAAGTGACGGTACCTCTTGAATAAGCCACGGCTAACTACGTGCCAGCAGCCGCGGTAATATGTAGGTGGCGAGCGTTATCCGGATTTACTGGGTGTAAAGGGCGCGTAGGCGGGAATGCAAGTCAGATGTGAAATCCAAGGGCTCAACTCTTGAACTGCATTTGAAACTGTATTTCTTGAGTGTCGGAGAGGTTGACGGAATTCCTAGTGTAGCGGTGAAATGCGTAGATATTAGGAGGAACACCAGTGGCGAAGGCGGTCAACTGGACGATAACTGACGCTGAGGCGCGAAAGCGTGGGGAGCAAACAGGATTAGATACCCT
+
GFGGGGEGGGGGGGGFGGGGFGGGGGGGGGGGGGGGGGGGGGGGGGGGGEGGGGGGGGGGGGGGGGGGGGGGFGGGGGGGGGGGGGGGGGGGGGGGGGGGGGGGDFGDFFGGGGGGGGGGGGGGG?GGEFG@GGG?GGG9FGFFGGGGGG?GC@FGG3?FC;FGFE<CFGEGEGFEGGFFGGGG7GGGGGGGGGGFGFGEGGGGCEGGGGFFFCFGGGGGECGGGGGGGGGGGGGGFDFGCFFGGGGGFEFG<AFFGFFFGGEFFFGFFFG;GGGGGGGGGGGGGGGGCGGGGGGFF@GCGCGGF7GGGGGGGGEGGGDFF9GGGGGGGGGCDGDFDAFFGGEGGGGGGGGGGGFFGGGGGGGGGGGGGGGGGGGGGGGFF7GGGGGGGGGGGGGGGGGGGGGGFFGGGGGGGCCCA-
@GSJM 224
TGAGGAATATTGGTCAATGGACGAGAGTCTGAACCAGCCAAGTAGCGTGCAGGATGACGGCCCTATGGGTTGTAAACTGCTTTTATAAGGGAATAAAGTGAGTCTCGTGAGACTTTTTGCATGTACCTTATGAATAAGGACCGTCTAATTCCGTGCCAGCAGCCGCGGTAATACGGAAGGTCCGGGCGTTATCCGGATTTATTGGGTTTAAAGGGTGCGTAGGCGGTTTGATAAGTTAGAGGTGAAATACCGGTGCTTAACACCGGAACTGCCTCTAATACTGTTGGACTAGAGCGTAGTTGCGGTAGGCGGAATGTATGGTGTAGCGGTGAAATGCTTAGAGATCATACAGAACACCGATTGCGAAGGCAGCTTACCAAACTATATCTGACGTTGAGGCACGAAAGCGTGGGGAGCAAACAGGATTAGATACCCT
+
FGGGF<@EFFGGGGGAFGGFFGGGGGGFFGGGGGGGGGGGGGGECGEFEGFGFCFFGGGGGGEFG8FGGEFFFFFGGFE@FGGGGGGGGGFFGFGFGGGGGFB<FCCEGGGG9,FAE9FFGGGGGGCFFGGGGGGDFGGGDDF$CFFGGGGGGG>>FFGFGFDD7G>E7FF9@FGGEGEGGFFFGEFGGGDF?C>CCFCA<F?FFGGFACCCFGG<FA/C:>C?EGGFCC0GGFFGF:E7F@;DBGGC7GGGFFACGFB<FFECDFGGGGGGG=<FDACDFF<GFEA5FD<C=4+GGGGEGGGGGGGGGGGFGGGFF9F<GF@GGGFECGFDGGGGGEF99C,FFGCGCGGGGGGGGGFFGFGGGGFFGGFFGFGGFGGFDGGFGGGGGGGGGGGGCGGGEGGFGGGGGGGGGGGFEDFGGGGGFGGGGFFCCCCC
@GSJM 81860
TGGGGAATCTTCCGCAATGGACGAAAGTCTGACGGAGCAACGCCGCGTGAGTGATGACGGCCTTCGGGTTGTAAAGCTCTGTGATCGGGGACGAATGGCTGGTATGCTAATACCATATCAGAGTGACGGTACCCGAATAGCAAGCCACGGCTAACTACGTGCCAGCAGCCGCGGTAATACGTAGGTGGCAAGCGTTGTCCGGAATTATTGGGCGTAAAGCGCGCGCAGGCGGCTTCTTAAGTCCATCTTAAAAGTGCGGGGCTTAACCCCGTGATGGGATGGAAACTGGGAGGCTGGAGTATCGGAGAGGAAAGTGGAATTCCTAGTGTAGCGGTGAAATGCGTAGAGATTAGGAAGAACACCGGTGGCGAAGACGACTTTCTGGACGACAACTGACGCTGAGGCGCGAAAGCGTGGGGAGCAAACAGGATTAGATACCCT
+
GGGGGGGGGGGGGGGGGGFFGGGGGGGGGGGGGGDGGGGGGGGGGGGDGGGACGFFEA:FEGGGGGCGGEFEEFGGGEGGFCCG9EFGCGGGFGDFCF,BBF8FCFGGGGCG,D<FE,CEGGGFCACFC<FGFFGC@<FFFGFGGGGGDFGDGG,;FFGFGGCGGG8C:=>CGGFCECFGGFGGFGGGGFGGFGC?<C>E>AF:>8EFECFG1@BEC:GEECC=CEGGGGGGCBFEG;CBCDCEFFEGFGGG9C7ECFCGGGGCFGGGC@DFFE@3CGAC8FGFGD8DGGFFFEFFF8GEGGEDGGGGGGGGGEE<CCEEECEGCGGGGGEEFGFEGGGGGGGGGGGEFAGGGGGGE>GECGGGGGGGGGGGGEGF9FECF@GGGDFCGGGFGF7EGGGGGGGGGFEGGGGGGGGGGGGGGFFFGGGGGGGGGGEGCCCCC
@GSJM 226
TGGGGAATATTGCACAATGGGCGCAAGCCTGATGCAGCGACGCCGCGTGCGGGATGACGGCCTTCGGGTTGTAAACCGCTTTTGATCGGGAGCAAGCCTTCGGGTGAGTGTACCTTTCGAATAAGCACCGGCTAACTACGTGCCAGCAGCCGCGGTAATACGTAGGGTGCAAGCGTTATCCGGAATTATTTGGCGTAAAGGGCTCGTAGGCGGTTCGTCGCGTCCGGTGTGAAAGTCCATCGCTTAACGGTGGATCTGCGCCGGGTACGGGCGGGCTGGAGTGCGGTAGGGGAGACTGGAATTCCCGGTGTAACGGTGGAATGTGTAGATATCGGGAAGAACACCAATGGCGAAGGCAGGTCTCTGGGCCGTTACTGACGCTGAGGAGCGAAAGCGTGAGGAGCGAACAGGATTAGATACCCT
+
GGGGGGGGGGGGGGGGGGGGGGGGGGGGGGGGGGGGGGEGGGGGGGGGGGGGGGGGGGGGGGGGGGGGGGGGGGGGGGGGGGGGGGGGGGGGGGGGGGGGGGDGGGGFFGGGGGGFGGGFGGGGGGGFGGGGGGGGGGGDGCGGGGGGGGGGGGG,FGGGGFFFFGDFE>FFGGDFG?GGGGGGGFGGGGGFGGEGGECGGGGGGGC;FGGGE:>EEEGGDFEGGGGFCGGGFFE7CFCFFFCFFGG>D69@C1CBCEB<CFGCDCCGEDD=EGFDCFGEEGGFGFGDFAFFEFFDEF9FGGGEDGGGGGGEE7GGAGGGGEF,GGGFGGGFEFF?69GGGDGFCGFDGFFFCFGGCGGFFGGF@GGECGGGGGGGGFDGGGGGGFFGGGGGGGGGGF<GGGGGGFGGGGGGGGGGGGCCCCC
@GSJM 227
TGGGGAATATTGCACAATGGGCGAAAGCCTGATGCAGCAACGCCGCGTGAAGGAAGAAGGTCTTCGGATCGTAAACTTCTGTCCTTGGGGAAGATAATGACGGTACCCTTGGAGGAAGCCCCGGCTAACTACGTGCCAGCAGCCGCGGTAATACGTAGGGGGCAAGCGTTATCCGGAATTATTGGGCGTAAAGAGTGCGTAGGTGGCTACCTAAGCAGGGGGTGAAAGGCACTGGCTTAACCAATGTCAGCCCCCTGAACTGGGTACCTTGAGTGCAGGAGAGGAAAGCGGAATTCCTAGTGTAGCGGTGAAATGCGTAGATATTAGGAGGAACACCAGTGGCGAAGGCGGCTTTCTGGACTGTTACTGACACTGGGGCACGAAAGTGTGGGGAGCAAACAGGATTAGATACCCT
+
FGGGGGGGCGGGGGGGGGGGGGGGGGGGGGGGGGGGGGGGDGGFGGGGGGGGGGGGGGGGGGGGGGEGGEGGGGGGGGGGGGGFGGGGGGGGGGGGGGGGGGGEFEFFDGGGGGGGGGFGGDGEC+C@FGGGGG@FGGDCFF<FEGGGFGGDGGGGGGGGGG7FCFFGFG>FCFEGGGFD?FFFFGGGFEG=F=GGGDEE6EGGGGGGGFGB=<DFEGGGGGFGGGGGGFGGGGGGFCGGGFFCEFDCCFFFEGGEGFGGFFGGGGGGGFGFGGGGGFEAGGFFDCEFEF9DFGFF?GEGGGGGGGGGFGFF=7DGFGDFDFEAFGGGGFGGGFF?GGGGGGF9GDGGGGGGGGGGGFGFFFFDGGFGFF<<GFFFGF8EGGGGGGGFFGGGGGGGGGGGFCF9FGGFCCCCCCC
@GSJM 228
TGGGGAATATTGCACAATGGGGGAAACCCTGATGCAGCGACGCCGCGTGGAGGAAGAAGGTCTTCGGATTGTAAACTCCTGTTGTTGAGGAAGATAATGACGCTACTCAACAAGGAAGTGACGGCTAACTACGTGCCAGCCGCCGCGGTCAAACGTAGGTCAACAGCGGTGTCCGGAATTACTGGGTGTAAAGGGAGCGCAGGCGGGAAGACAAGTTGGAAGTGAAGTCTATGGGCTCAACACATGAACTGCGTTCAAAACTGTTGTTCTTGAGTAGTGCAGAGGGTGGCGGAATTCCCGGTGTAGCGGTGGAATGCGTAGAGAGCGGGAGGAACACCAGTGGCGAAGGCGGCCTACTGGGCACCAACTGACGCTGAGGCTCGAAAGTGTGGGTAGCAAACAGGATTAGATACCCT
+
GGFF77:FGA<FGGEFCEFFCCFEE@FECEGFCCFFFGDG7@EG7C:FF77<?,4BEFCFA?,CEF@=?FAECA<CAFF9BFGGGFGGFECFGF9EEDBABC++4=FFFF<FC8<<=,,5CA++@+FD8,,8+DACBFFG75@***><F*67,,1,@<*,7C,,7<<;/71128=2#4<:><3<C7<:3?<EFGE2?7?5?E8*F??*/73,BFA0E:D@ACFFF:A;:73,@/;<8CFG@7;,@,GFC>@,,D:8GFFFFD=,8,8<=,CFAB,3,,DA,448,++=+,<GGGF@C+BFEFC+CCC<DF@?=F7CF9FE:,+@+C,EC,BACFEFE,8FEFC<EF@GF@,FC<<,88FAC,,,9CECGFB>EGFEC@C;C@EEFABGGFGGFFFE8DGGGGGFGDCFE6AC<CCC
@GSJM 229
TGGGGAATATTGCACAATGGGGGAAACCCTGATGCAGCAACGCCGCGTGAAGGAAGACGGTTTTCGGATTGTAAACTTCTGTTCTTAGTGAAGAATAATGACGGTAGCTAAGGAGCAAGCCACGGCTAACTACGTGCCAGCAGCCGCGGTAATACGTAGGTGGCAAGCGTTGTCCGGAATTACTGGGTGTAAAGGGAGCGTACGCGGGATGCCAAGTCAGCTGTGAAAACTATGGGCTTAACCTGTAGACTGCAGTTGAAACTGGTATTCTTGAGTGAAGTAGAGGTTGGCGGAATTCCGAGTGTAGCGGTGAAATGCGTAGATATTCGGAGGAACACCAGTGGCGAAGGCGGCTTACTGGACAGTAACTGACGTTGAGGCTCGAAAGCGTGGGGAGCAAACAGGATTAGATACCCT
+
CCFGGGGGGGGGGGGGGFGGGDGGGGFGGGGGGGGGGGGGGDGGGGGEGGGGGGGGGDGGFEGGGGGGDGGGGGGG9EFFGFGGGGGFGFGG9EGFGGGGGF7CCGCGEGGGGFGGGGGGGFFEGCFGGGGGGGFFGGGF@GGGG>GDG@9<FFGG9B@CGGGFF=FGGG>FFGG7EGGGAF:BFGGGFFGGGCFEGDFFFE#<??GEC@CC-CEFCGFCEF@<+@CEFGFFFDG,7=:3ADGGCC30CFFE8<EAFFFGGGFGFGFFGG=FF;CFA,GGFFA:GDCEFEF99GGGFCFFCGGF>CEDGFFGCGF@FFE@,FFGDGF>,GGGFB,GGFG@EGGGDEFBDGGGDEEFCGGGFGGFGGGFDCF@FFGFFE@:<F@,F;7CEFGF@CGFCFFF9CFEFAE@AFFE<C8C@
@GSJM 230
TGGGGAATTTTGGACAATGGGCGCAAGCCTGATCCAGCTATTCCGCGTGTGGGATGAAGGCCCTCGGGTTGTAAACCACTTTTGTAGAGAACGAAAAGACATCTTCGAATAAAGGATGTTGCTGACGGTACTCTAAGAATAAGCACCGGCTAACTACGTGCCAGCAGCCGCGGTAATACGTAGGGTGCGAGCGTTAATCGGAATTACTGGGCGTAAAGGGTGCGCAGGCGGTTGAGTAAGACAGATGTGAAATCCCCGAGCTTAACTCGGGAATGGCATATGTGACTGCTCGACTAGAGTGTGTCAGAGGGAGGTGGAATTCCACGTGTAGCAGTGAAATGCGTAGATATGTGGAAGAACACCGATGGCGAAGGCAGCCTCCTGGGACATAACTGACGCTCAGGCACGAAAGCGTGGGGAGCAAACAGGATTAGATACCCT
+
GGGGGFGGGGGFEGGGGFGGGGGGGGGGGGGGGGGGGGGGGGGGGGGGGGGGGGCGGGGGGGGGGGGGGGGCGGGGFGFGGGGGGGGGGGGFEGGGGGGGGGGGGBFGGCGGGGGGCGGGGFGGGGGGGGGFGGGGGGGGGGGG?GGGGGGEGGGFD?*7FFGGCDEGGGG?GEFGGGFCFGGGGGECCEGGGGGEFGG?FGCC1?<GFCFGGBCGFGGGFGGGFGGGEGGGGGCEGGB@9CCGGGGGGGFCCGGGFB<GEGFF>FGEEFGGGCDC,:??GGGGGGGCGEGF<GGGGGGGGGGGGGGGGGGGFGFF9GGFGGDFGGGFGGGGFDFGGDGDGGGGFFDFFFGGGGGGGDGGCGGGGGGGGGFGGGGFGGGGGGGGGGGFGGGGGGGGGFCGGGGGGGGGGGGGGGGGGGGGGGGGGFGGGGGGGFFGCCCCC
@GSJM 231
TAGGGAATCTTCCACAATGGACGAAAGTCTGATGGAGCAACGCCGCGTGAATGAAGAAGGCCTTCGGGTCGTAAAATTCTGTTGTCAGAGAAGAACGTGCGTGAGAGTAACTGTTCACGTATTGACGGTATCTGACCAGAAAGCTACGGCTAACTACGTGCCAGCAGCCGCGGTAATACGTAGGTGGCAAGCGTTGTCCGGATTTATTGGGGGTAAAGGGAACGCAGGCGGTCTTTTAAGTCTGATGTGAAAGCCTTCGGCTTAACCGAAGTAGTGCATTGGAAACTGGAAGACTTGATTGCAGAAGAGGAGAGTGGAACTCCATGTGTAGCGGTGAAATGCGTAGATATATGGAAGAACACCAGTGGCGAAAGCGGCTCTCTGGTCTGTAACTGACGCTGAGGTTCGAAAGCGTGGGTAGCAAACAGGATTAGATACCCT
+
GGGGGGGGGGGGGGGGDGGGGGGGGGGGGGGGGDFGFF@FFGCFGGGGGGGGGGGGGGGFCDGFFGGGFGGGGGGGGFGGGGGGGGGGGGGGGGGGGGFGGGGGGGGGFGGGGGFGGGGFGFFGGGGGGGGGGFFFGGGGGGGGGGFEF7CBCFGGGG8,+@DFFFGGGGGGGGGGGGGG3FGEFGG;7:GCE,6EG,GGGG..2=>(GGE'CE2G6GG>7FGGCEEEE@D@/EC=E>CFCDCGCFGF><?9F+0GFDGGGFGFGGDFDCA:EFFFFACF<6<,C,?B;@;?C,9GF@,A9CFCGGFFEE,F9CGGFF=8EGF@FGFF>+FFB5B,,@?=EGF<=FFGGGGF<C9GFCCCC<E,GGC7ECGDGEEDGFED8GFFDEC,FGGGFC;6@8FFC8GGGGFFDB7GGEFF<AFFGCEGFGGFFC,CEFEA@CCA-
@GSJM 232
TGGGGAATATTGCACAATGGGCGAAAGCCTGATGCAGCAACGCCGCGTGAGTGAAGAAGTATCTCGGTATGTAAAGCTCTATCAGCAGGGAAGAAAATGACGGTACCTGACTAAGAAGCCCCGGCTAACTACGTGCCAGCAGTCGCGGTAATACGTAGGGGGCAAGCGTTATCCGGATTTACTGGGTGTAAAGGGAGCGCAGACGGCACTGCAAGTCTGAAGTGAAAGCCCGGGGCTCAACCCCGGGACTGCTTTGGAAACTGTAGAGCTAGAGTGCTGGAGAGGCAAGCGGAATTCCTAGTGTAGCGGTGAAATGCGTAGATATTAGGAGGAACATCAGTGGCGAAGGCGGCTTACTGGACTGGAACTGACACTGAGGCACGAAAGCGTGGGAAGCAAACAGGATTAGATACCCT
+
GGGGGG7FCFGGGGGGGGGGGGGGGGGGGGGGGGGGGGGGGGGGGGGGGGGGGGGGGGG9FFG9FGGGGFFFGGGCGGGGG9FCGGGGGGGGGGGGFGGGGGGGCEGFGGGGGGGGGGGGGGGGEFFGGGFGDACFGG?GGGDD7@FE:CGGGGG7FFGGGGGGGGFGGEFFFGGGGFGGCE:GGGFCBFGGGGGGEDCCFGGGGGGEE5GGGGG-<CDFFGGGGGGGFFGGGGGGGFGGGGEGFGGGEGFFGECCEGFFCEGF>FCGGFGGGGGGGDFFAEDFF7CGFEGFFFGGFCB,EFECGGGGGGGDGGF7F<GGFGGGGGDFFEGFFFGGFECCGGDFGGGGGGGGGGGGGGGEGFFDGGGGGGGGFFFGFFC<6GGGGGGGGGDGFCGGGGGFGGGGGGFGGGGCCCCC
@GSJM 233
TGGGGAATATTGCACAATGGGGGAAACCCTGATGCAGCGACGCCGCGTGAGTGAAGAAGTATTTCGGTATGTAAAGCTCTATCAGCAAGGAAGAAAATGACGGTACTTGACTAAGAAGCCCCGGCTAAATACGTGCCAGCAGCCGCGGTAATACGTATGGGGCAAGCGTTATCCGGATTTACTGGGTGTAAAGGGAGCGTAGGCGGCATGGCAAGGCAGAAGTGAAAGCCTGGGGCTCAACCCCGGAATTGCTTTTGAAACTGTCAGGCTAGAGTGTCGGAGGGGTAAGCGGAATTCCTAGTGTAGCGGTGAAATGCGTAGATATTAGGAGGAACACCGGTGGCGAAGGCGGCTTACTGGACGATTACTGACGCTGAGGCTCGAAAGCGTGGGGAGCAAACAGGATTAGATACCCT
+
FGGGGFEGGGGGGGGGGGGFFFGGGGGGGGGGGGGGGG@CEGGGGGGFGGGFFGGGGGGFFFGGGGGBF7EFGGGG9FGFGGGGGGGGFGGGGGGGGGGGGGG:FC<FEGFGGGGGCFCFGGGGGCFDFFGGGGGGGGGFGGGGGGGGDEGCEFG2>>FGGGGGGGFGFCEFGG@FGFFGGGGGGGFCFCGGFCGGGECECGEDFFE>@BFG?CE#<FFFFGFAGGFGCFFCGFGEGGGGFDEGEGGGGGGGGGGGGGGGGFFGGFGGF:GGGGCGGGGCGGGGGGGGGGGE?GGGFGGGGGGGDGGGGGGFFCGGGGGFGGF9F<<FE9GGGGGGGGFGGGGGGGGGGGGGGGGGGF@F@@GGGGGGGGGGGGGGGGGGGGGGGGGGGGGGGGGGGGGGGGGGFFFGFFFCCCCC
@GSJM 234
TAGGGAATCTTCCACAATGGACGAAAGTCTGATGGAGCAACGCCGCGTGAATGAAGAAGGCCTTCGGGTCGTAAAATTCTGTTGTCAGAGAAGAACGTGCGTGAGAGTAACTGTTCACGTATTGACGGTATCTGACCAGAAAGCTACGGCTAACTACGTGCCCGCAGCCGCGGTAATACGTAGGTGGCAAGCGTTGTCCGGATTTATTGGGCGTAAAGGGAACGCAGGCGGTCTTTTAAGTCTGATGTGAAAGCCTTCGGCTTAACCGAAGTAGTGCATTGGAAACTGGTAGACTTGAGTGCAGAAGAGGAGGGTGGAACTCCATGTGTAGCGGTGAAATGCGTAGATATATGGAAGAACACCAGTGGCGAAAGCGGCTCTCTGGTCTGTAACTGACGCTGAGGTTCGAAAGCGTGGGTAGCAAACAGGATTAGATACCCT
+
GGGGGGGFAFG<FFGGGGGGGEGFGGEEGGGGCFEFGG@F,CBGGGGGGCFDGGGGGGGGGGGGFFGGGGDGGGGGGGGGCFGGGGG9ECFGGFGBF?FGE+BBBFGFGEGC?FFF9EGFGGGGGFGC=FGDFABFGGFGGGGGFGCBCCGCDFGFGEGGGF7C@CEG>F>GG*<C?FFF5FD;5GGGF#GFFFEE<C?CEBE8<CFGGCF5BCCEG<FCF@EGGGFEEEDGC<<AFF?CEGECFGGFFGGGFCECAFGGGGEGGGGEFDFGDDBGGF<C=FCFFFCE7,,GGGFFF9GFFFECFE8FFD+8,FAGGGFDGF<GGGGGGGGGGGGGGGGGGGGGGGGGGGFEFGGGGGGGEGGECC,DGGFF@GF8GEGD<C,DAEF@FF,GGGGGGGGGFEBFFGGGGGCGFFFGGGGGGGEFGGGGGGGFGGGFCCCCC
@GSJM 235
TGGGGAATATTGCACAATGGGGGAAACCCTGATGCAGCGACGCCGCGTGAGTGAAGAAGTATCTCGGTATGTAAAGCTCTATCAGCAGGGAAGAAAATGACGGTACCTGACTAAGAAGCCCCGGCTAACTACGTGCCAGCAGCCGCGGTAATACGTAGGGGGCAAGCGTTATCCGGAATTACTGGGTGTAAAGGGTGCGTAGGTGGTATGGCAAGTCAGAAGTGAAGACCCAGGGCTTAACTCTGGGACTGCTTTTGAAACTGTCAGACTGGAGTGCAGGAGAGGTAAGCGGAATTCCTAGTGTAGCGGTGAAATGCGTAGATATTAGGAGGAACATCAGTGGCGAAGGCGGCTTACTGGACTGAAACTGACACTGAGGCACGAAAGCGTGGGGAGCAAACAGGATTAGATACCCT
+
GGGCFEGGGGGGGGGGGGGGFCFGGGGFGGGGGGGGFGEGGGGDGGGEEGGGGGFEEFGGGGGGGFG:FFFGGGGFGGGGGGCFFGGFGGGGGGGGGGBAFFGGGGGGGGGGGAFFGGGFEEEGGGGGC?>GGGGGGG<?GF7FFGGGG>ECFCFFCFEGGGEGGGFEFFGGG=CFEGGCFG:FFGGDFGGEGGG6CEGGGGGGGGGFGGGGFGGGFEFFFGGGGGGGD>>C-FGFGDGFDFFGGGFFBE8GGGGAFFDEGFGGGGGGGGGFDFCGGGGGFGGGGGGEEFE?@GGGFEFBA,BCEGGGGGFGFFEGFFFGGFGDF9GGGFGGFCFDFFGGGGGGGGGGGGFE9GGGGGGFEFGGFCEGGF9DCGGGGGGF@GGGGGFCGGGGGGFGGGFGFGGGFGGFEE<C<8CC
@GSJM 81935
TGGGGAATATTGCACAATGGGCGAAAGCCTGATGCAGCAACGCCGCGTGATGGAAGAAGGTCTTCGGATCGTAAACTTCTGTCCTTGGGGAAGATAATGACGGTAACCTTGGAGGAAGCACCGGCTAACTACGTGCCAGCAGCCGCGGGAATACGTAGGTGACAATCGTTGTCCGGATTTACTGGGTGTAAAGGGCGCGTAGGCGGATTGTCAAGTCAGTCGTGAAATACCGGGGCTTAACCCCGGGGCTGCGATTGAAACTGACAGCCTTGAGTATCCGAGAGGAAAGCGGAATTCCTAGTGTAGCGGTGAAATGCGTAGATATTAGGAGGAACACCAGTGGCGAAGGCGGCTTTCTGGACGACAACTGACGCTGAGGCGCGAAAGTGTGGGGAGCAAACAGGATTAGATACCCT
+
GGGGGBFCEFFGGFGGG@EFAFCFEFD?F,CFFCCFGGGGGGGDEGEGGG,CEFFAEC,CF9AFF<:F@CEFGDEE<C<E9B<5,,C88>BFGG9?F9FFCFEB<+8F<<9FEF>B:<F,=C+@@:=D<,,BF,,:<>FGFBFGGCCE#0><F9DCF:-*><CE9'=F8CCE?FF@CC<F<F7?GFFF=CCBCGCCG>;D:CCEACC#;C3<@CCFFD8C>;FFC9FFEB8FFDD@@5@C9ECC>?EGEE:EC9DFG<BC@?FFDFB>AGGDFF=@6+#5C?EFC=B+FE??EAC,A<=?EF>>+B:5E<GGGC7GGFAEFGFDFFB,CCFCEEGFGF8CEEGFGGEFFCGF<C<F,C@:,@EFFCFFB@@+EACB,C@@,@EGFGGECEEFEDFE;,DGFECC;,FFFGEC@@C9
@GSJM 52903
TGGGGAATATTGCACAATGGGGGAAACCCTGATGCAGCGACGCCGCGTGAAGGATGAAGTATTTCGGTATGTAAACTTCTATCAGCAGGGAAGAAAATGACGGTACCTGACTAAGAAGCCCCGGCTAACTACGTGCCAGCAGCCGCGGTAATACGTAGGGGGCAAGCGTTATCCGGGTTTACTGGGTGTAAAGGGAGCGTAGACGGCATTGCAGGCCAGATGTGAAAGCCCGGGGCTCAACCCCGGGACTGCATTTGGAACTGTAGAGCTAGAGTGTCGGAGAGGCAAGTGGAATTCCTAGTGTAGCGGTGAAATGCGTAGATATTAGGAGGAACACCAGTGGCGAAGGCGGCTTGCTGGACGATGACTGACGTTGAGGCTCGAAAGCGTGGGGAGCAAACAGGATTAGATACCCT
+
GGCEGGGGFGGGFGGGGDGGFEGGGGGGGGGGGGGGFGFGGGDGECFGGGGFGGGFGFGAF<,CFFGEEFGGGCF<BFEFFGFAECFGGGGGGGDGGA<EFGGGFE<EFFFFFGGGGG,FC>>BFG7>F<F?FFCFGGGFBAFGCE>CFFC1F9D0>FFGGGGGGC7F'CEG9F?BC,;=2?FCFGGEGGFCEGGA8<CDGF;9GGF/GGGGGGGCCCCFCEFFGDFGGGGGDFEE@CCC60-:FDC>1GGC>FDCCCFF<??,EF<F?E9GGGGG@DC-FFEEFCGGGGGGGEFGGFFEGGF@GF7GGGGF=ECFCGFFGGGGFGFGGGFCGFGFFGFECEF<DEGFGGGGGGGGGGGF<FFFDGGGGGGGGGGGDEC,GGGGGGGGGGGGGGGGGGGFDFGGGGGFF8GCCCCC
@GSJM 67752
TGAGGAATATTGGTCAATGGACGAGAGTCTGAACCAGCCAAGTAGCGTGCAGGATGGCGGCCCTATGGGTTGTAAACTGCTTTTATAAGGGAATAAAGTGAGTCTCGTGAGACTTTTTGCATGTACCTTATGAATAAGGACCGGCTAATTCCGTGCCAGCAGCCGCGGTAATACGGAAGGTTCGGGCGTTATCCGGATTTATTGGGTTTAAAGGGAGCGTAGGCCGGGGATTAAGCGTGTTGTGAAATGTAGATGCTCAACGTCTGCACTGCAGCGCGAACTGGTTTCCTTGAGTACGCACAAAGTGGGCGGAATTCGTGGTGTAGCGGTGAAATGCTTAGATATCACGAAGAACTCCGATTGCGAAGGCAGCTCACTGGAGGTCGACTGACGCTGAAGCTCGAAAGTGCGGGTAGCGAACAGGATTAGATACCCT
+
GGGGGGGGGGGGGGGGFGGFGFG7C@@CFFGGGGFGGGGGGGFGGGGGGGGGGGGGDFGGGGGGGGGGGGGGGFFGGFFGGGGGAFGGGG<EFFFEGFGGFGGA<EA?EECFGGGGFFGGGGGGG<FAAFGAFFGGGGGGGGGGGGGC<FG>8>7FFGGDGGGFCEG987FGG?B@EE:>DFFGG=D6;EGCFG?C<C9?F@FGGGGGGFGFE;CFFCF?EC5<@CGGEE>ACCFGD:F>FFCE;;GGCF>CCFC@7ECGFGFFCFCEGGGGGGFCFC3ACFFGD=8D<GFF=+@++FFC:,,,:B+?EEEEF?@++7FFFEE@B:C9FFEE9EAFFE,FFE,,FCC7FGGGGGEF@FE,GF7DGE<FCFFCF9C,8@A@@6+,FFFEC-FCFFCFC@@GF@B@8GCEGCGGGEB+GFFC<;<F@,ECGFFACB<B
@GSJM 239
TGGGGGATATTGCACAATGGGGGAAACCCTGATGCAGCGACGTCGCGTGGAGGAAGAAGGTTTTCGGATTGTAAAATCCTGTCGTTAGGGACGATAATGACGGTAACTAACAAGAAAGCACCGGCTAACTACGTGCCAGCAGCCGCGGTAAAACGTAGGGTGCAAGCGTTGTCCGGAATTACTGGGTGTAAAGGGAGCGCAGGCGGACCGGCAAGTTGGAAGTGAAAACCATAGGCTTAACCTATGGATTGCTTTCAAAACTGCTGGCCTTGAGTAGTGCAGAGGTAGGTGGAATTCCCGGTGTAGCGGTGGAATGCGTAGATATCGGGAGGAACACCAGTGGCGAAGGCGACCTACTGGGCACCAACTGACGCTGAGGCTCGAAAGTGTGGGTAGCAAACAGGATTAGATACCCT
+
CFFDEGFGGGGGGGGGGGFAGGGGGGDGGGDFFGGGGG:FFF:FFGG@CGGGCFGGGGGGGG9FGGGGGGGGGFG,EFGGGGGGGGGG@FFCFEGGDGGFGEDEE:BDGGG@<BFGG?F,FC>FD7FGGFGGGFCFFFGFGGGGGGACFGGGGGGACCGFDGGECCCGEDFGFGG1EBFFFCCFFGC<8EFCFGGGGGGGGFDDECEGGFFGEF>GGGGGFGGGGGFFFGFECGFGGFFGFGE8F<GFF680<DFCCGGGGGF886F>EGGG=DEDFE90GGGGGGGGFGGFGGGGGGCGGGGGEEF=FFC,FGGGGGGGGGGGCEGGGFGGGFFEGGFDGGGE@GDGGGGFCFGGGCCE9F@FEGFGGGGGGGGGGGGGGGGFCGGGGFCGGFGGGGGFGGGGGGGGGGFCCCCC
@GSJM 240
TGGGGAATATTGCACAATGGGCGCAAGCCTGATGCAGCGACGCCGCGTGAGGGATGGAGGCCTTCGGGTTGTAAACCTCTTTTGTTTGGGGGCAAGCCTTCGGGTGAGTGTACCTTTCGAATAAGCGCCGGCTAACTACGTGCCAGCAGCCGCGGTAATACGTAGGGCGCAAGCGTTATCCGGATTTATTGGGCGTAAAGGGCTCGTAGGCGGCTCGTCGCGTCCTGTGTGAAAGTCCATCGCTTAACGGTGGATCTGCGCCGGGTACGGGCGGGCTGGAGTGCGGTAGGGGAGACTGGAATTCCCGGTGTAACGGTGGAATGTGTAGATATCGGGAAGAACACCGATGGCGAAGGCAGGTCTCTGGGCCGTCACTGACGCTGAGGAGCGAAAGCGTGGGGAGCGAACAGGATTAGATACCCT
+
EGGGGGGGGGGGGGGGGGGD?FEGGGGGGGGGGGGGGGBFFFGGGGGGGCCFGGGECGGEFGGGGGGGGEFFGFGFFGGGGGCE<,,BFGEG@FGGCC,<EFGE<@EBCDFGGFFG9F@>FF@FFGGGD>>7-@CGCF>F::CFGGGG?GCG1:DFFFGCC@#27;CF==<;CECCCGC7CCE-:8*/0GC9.;5:C;;AFG?FGF?8;=DEC>E;E7EEGFDEE#GGG>GFC9FB=2CBBGF>EFFC=?2F?@BFGEECEEDFF>:C7EG>GGDFFEG>GGFC=DFFC,F@9<AEGFFDAF7CC78GGFF@,FCGGGAFGGEEE9AGF+GGGGGFEFGGGFFGGFCGCGGGGGGEF<FAFGFGGGGGFCF<CGEFGGFFFF?GGF:GGDGEGGGGGGGFGGGGFGGGGGGGGGGGGGCCCCC
@GSJM 61936
TGGGGAATATTGCACAATGGGGGAAACCCTGATGCAGCAACGCCGCGTGAAGGATGACGGTTTTCGGATTGTAAACTTCTTTTCTTAGTGACGAAGACAGTGACGGTAGCTAAGGAATAAGCATCGGCTAACTACGTGCCAGCAGCCGGGGTAATACGTAGGATGCAAGCGTTATCCGGATTTACTGGGTGTAAAGGGAGAGCAGGCGGGGCTGTAAGTCGGATGTGAAATACCGTGGCTCAACCACGGAAGTGCATCGAAAACTGTAGTTCTTGAGTGAAGTAGAGGAAAGCGGAATTCCGAGTGTAGCGGTGAAATGCGTAGATATTCGGAGGAACACCAGTGGCGAAGGCGGCTTGCTGGGCTTTAACTGACGCTGAGGCGCGAAAGTGTGGGGAGCAAACAGGATTAGATACCCT
+
G6FFGFCF,EFFGFGGGGGGFCFGGG@@FGGGFGCFGGGGGGGGGGGGGGC,CFGGGDGGGGGGGGGGG7FGGGGFFFGG9FGAEF,B,CF?FFF7FE,=5:,8++8<:<BF?FG,3C,CCF<CB8++>5BF6<B??854<:>>>F,1$'>ADF69>:@:E<#'FGFECFGFA*<@9E<11>BA<:FGG3FF6:<@=684#4FED9<FF?&:@C#EGF@*,GGFFDGGGE:8F@3,GFFD+FC>@,+FCD38:@E;>+,<C?DFD=,<6,,<<8GGFE?,A7,FEEEC+:F:,GGFF7@FB,EF@C7EEEDFFGFF=EGFGGF9E7F7@7GFEFGGF<GGEGECFGGF@GGGGGCGGF8GGFF9FE,GFFFFDCCCF8GGGFF7GGGGFC-GGGGGGGGF@FGGGGGFGGGGGGCC@CA
@GSJM 68964
TGGGGAATATTGCACAATGGGCGCAAGCCTGATGCAGCGACGCCGCGTGCGGGATGACGGCCTTCGGGTTGTAAACCGCTTTTGATCGGGAGCAAGCCTTCGGGTGAGTGTACCTTTCGAATAAGCACCGGCTAACTACGTGCCAGCAGCCGCGGTAATACGTAGGGTGCAAGCGTTATCCGGATCTACTGGGTGTAAAGGGAGCGTAGACGGATGGACAAGTCTGATGTGAAAGGCTGGGGCTCAACCCCGGGACTGCATTGGAAACTGCCCGTCTTGAGTGCCGGAGAGGTAAGCGGAAGTCCTAGTGTAGCGGTGAAATGCGTAGATATCGGGAGGAACACCAGTGGCGAAGGCGGCCTACTGGGCACCAACTGACGCTGAGGCTCGAAAGTGTGGGTAGCAAACAGGATTAGATACCCT
+
FDCF7FFCGGFCCEF@<@9EF,@:@+C8FAF8@<<66,6CFGDGGEEFEG+=>FC=FFC7F:=FAFEDFGCB9@<FGGG=?DEGGGGG+>FECFBD7<BFF7FEF+BFC>FGCAA,@=3>FFC,,3,8D@>@>+<D,,,<DEFFC7*<C3EC=<7#<F:,?FGGFE7C<9C9,C@C8F=GGEG5;:<E<EGCG,:@0GGFEB:?FGGC:CFGGDFCD<G?GF;><C@;<:,FCFF6:AFCFDC:C0FE>EECC@#FGFC0EF=DC2<EFGGGG?GFGFF:60EB@,B<A,GEFBF:@GF=:,@B,B,E9GEEC=AFEEC,F8+,<?AE@8+ECB,EF@C,C,@GGEEEF7@D@@@EFC@<<EC,E8C,FCFECC,7FBEF,FGEF:C,CDGFFDGGFEF9GGFFEFEE6;,<,E@GGGCCCCC
@GSJM 243
TAGGGAATTTTCGGCAATGGGGGAAACCCTGACCGAGCAATGCCGCGTGAATGATGAAATTCTTCGGAATGTAAAATTCTGTTGTGAGGGAAGAAAGGTAGTATCAGGAAATGGGTATTACTTGACGGTACCTTACTAGAAAGCCCCGGCTAACTATGTGCCAGCAGCCGCGGTAATACATAGGGGGCGAGCGTTATCCGGAATTATTGGGCGTAAAGCGTGCGTAGGCGGCCGTTTAAGTCTGTCGTGAAAGCCCACAGCTTAACTGTGGAGGGTCGATGGAAACTGGATGGCTTGAATCTAGAAGAGGTAAGTGGAATTCCATGTGTAGCGGTAAAATGCTTAGATATATGGAGGAACACCAGTGGCGAAGGCGGCTTACTGGTCTAGCATTGACGCTGAGGCACGAAAGCGTAGGTAGCAAACAGGATTAGATACCCT
+
GGGFGFGGFGGGGGGGGGGGGGDGGGGGGGGGGGCGGGGGFGGGGGGGGGGGGGGGGGGGGGGGGGGGGGGFGGGGGGGGGGDGG>FGGGGEFGGGDG@B9FC9EFGGGGFFCCFEFGGGGGGFDGDDFGGGGGGGGGGGGGGGGGGG7EEGGGG>?GGC7FGFGGFGGGGGBFGGCFGGEGGDCGGGGGGGGCGG3GGCCE>FFFFGGCCCEEE>FFFGG7EEC>FCFEC>@:FF;CFG@8>E>:GGGGGGDE7DD8F=:CGGDGGGGG>=F=CFGFFBFDGFEFGGFBEA,FGGF;DFGGGGFGGGFFFGGGGGGGGGDGFGFGDGGGGGGGGFGGGGDGGGCGFA@C,<GGGGFCFFF?GFEDGGGFGGGGGGGGGGCFGGF<9EC,,GF@C@GCFGGFFGGEGGGGGGGFGGGGGGGFC9GGGGGF<CGEEFCCC@C
@GSJM 244
TATGGAATATTGGGCAATGGGCGCAAGCCTGACCCAGCAACGCCGCGTGAGGGAAGAAGGTTTTCGGATTGTAAACCTCTGTCCTATGTGACGAAGGAAGTGACGGTAGCATAGGAGGAAGCCCCGGCTAACTACGTGCCAGCAGCCGCGGTAATACGTAGGGGGAGAGCGTTGTCCGGAATTACTGGGCGTAAAGGGTGCGTAGGCGGTTTGGTAAGTTGGATGTGAAATACCCGGGCTTAACTTGGGGGCTGCATCCAATACTGTCGGACTTGAGTGCAGGAGAGGAAAGCGGAATTCCTAGTGTAGCGGTGAAATGCGTAGATATTAGGAGGAACACCGGTGGCGAAGGCGGCTTTCTGGACTGTAACTGACGCTGAGGCACGAAAGCGTGGGGAGCAAACAGGATTAGATACCCT
+
GFGGG99C@FGG,CEDFGGFGGGGDDFFGGGGGGGGFGFGEGC@@FDFED,CCEGFGGGGGGFFGGG=FGFGFGGF<F<F8BC,CFFGFFGA+BFFEGG8B<BAEDGFECFFFDGG8+@B=,BBE7FG7FFCCDFFFCF7CA@F<FFFGCEF@ECGFFF<EGDCF*C9FGFF7<:?9GCFECCF<FFEF?=CECCGGE6GGEG:FCGGG,/,FC8.FGFFGGDFBE3=A?C@CCCGF<ECF<>DF79GEFC9FEGF8@?FEFCFGFFGE?%9E@G=FFEF9EFFGGGFF:+CFCFE=9F@E=DE,FGDGGGEGGF:F7FFEFFFEDFFFFEEDGGE?@EF+GFGGC7GEDFCCGGFA<CGGGFGGE9GFGGGGF7FGGFE8F<FGGGGEFCGGGFGGGGGFGGFGFCEF<GFGGCCCCC
@GSJM 245
TGAGGAATATTGGTCAATGGACGAGAGTCAGAACCAGCCAAGTAGCGTGAAGGATGACTGCCCTATGGGTTGTAAACTTCTTTTATACGGGAATAAAGTTAGCCACGTGTGGCTTTTTGTATGTACCGTATGAATAAGGATCGGCTAACTCCGTGCCAGCAGCCGCGGTAATACGGAGGATCCGAGCGTTATCCGGATTTATTGGGTTTAAAGGGAGCGTAGGCGGTTTGTTAAGTCAGTTGTGAAAGTTTGCGGCTCAACCGTAAAATTGCAGTTGATACTGGCGACCTTGAGTGCAACAGAGGTAGGCGGAATTCGTGGTGTAGCGGTGAAATGCTTAGATATCACGAAGAACTCCGATTGCGAAGGCAGCTTACTGGATTGTAACTGACGCTGATGCTCGAAAGTGTGGGTATCAAACAGGATTAGATACCCT
+
GG<FGG8FCFGGFGGEFFGGGGGGDEGCF<FGGGGGGGGGGGGFGGGGGGGGGGGGGGFGGGGGGGGGGGGGGCGFGGGEGGGGCDGFFGG===CCFGGGGGGGEEEFGGGCFFCEFGGGGFFFEEFGGDGGCFFCFGGEGG7CFFGGGGFCGGE7FGFF8DCFGG?GGGGGDGF:C:F<:A@F7>FEBF:C>GGE*<FFCCFFCGFFACEGGGECGGGGEGGGFE,GFFE-BCFFGCC@@C7F<GGGGGFDGGGGEDFGF=GFGGFFFA7?CD@<DBGGGGDGEFC8GGGFFGGEF9=<9GGGGGGGGFACGGGGGGFF@E7GGGGFCEFGFFGF@CFGFF@FGECGGGFGGGFFGGF7FC,8GGGFGGGGFFAFF<EGFGGGGFCCGEGGGE@FGGGGGGGGGFFEEGGGGF9GEGGGGGGGGGGGGDGC<C@C
@GSJM 62211
TGGGGAATATTGCACAATGGGGGAAACCCTGATGCAGCGACGCCGCGTGAGTGAAGAAGTATTTCGGTATGTAAAGCTCTATCAGCAGGGAAGAAAATGACGGTACCTGACTAAGAAGCCCCGGCTAACTACGTGCCAGCAGCCGCGGTAATACGTAGGTGGCAAGCGTTATCCGGATTTACTGGGTGTAAAGGGCGTGTAGGCGGGATTGCAAGTCAGATGTGAAAACTGGGGGCTCAACCTCCAGCCTGCATTTGAAACTGTAGTTCTTGAGTGCTGGCGAGGCAAGCGGAATTCCGTGTGTAGCGGTGAAAGGCGTAGATATACGGAGGAACACCAGTGGCGAAGGCGGATTGCTAGACAGTAACTGACGCTGAGGCGCGAAAGCGTGGGGAGCAAACAGGATTAGATACCCT
+
E@,CFFD,ECEGGGGFGF<EAFF@CFD8:,CFEFF,CECFFGD+@FEFFGGGGGF?FGG9F9FG,=FCFGGGFF9,EFFGGGGGFFGD7@4B:<B@FFFGFECCFEEFFGFFGGF9F@@F7FFC7+CG8D,,3<F+3=FFGGD>3>C7*CECC@:>?,FFFGGFFC@<FFGG;9F4C1FFG@GFCC?FF@AEFCF5<C<308:<CGD5C3;FFFGG,,B<GFFFFCEE>8:3:EEE+FG@@80>>FGBB=9B<AGGGA=EDFCFFDFDFFFF@,A?FFF:.EFFEDB84,A,?7EF7>C@GFEGGEEGFDE,,B+EBGGFGF@FFC:C96@<,68CC,ECC7DCFCEGFGGFFGFCFC,C,FDFCFEEGGECGGGEC@@F;:EDCF7@GGGGFCGGFAFEGGGGGGFGGGGCCCC<
@GSJM 247
TGGGGAATATTGCACAATGGGGGAAACCCTGATGCAGCGACGCCGCGTGAGCGAAGAAGTATTTCGGTATGTAAAGCTCTATCAGCAGGGAAGAAAACAATGACGGTACCTGACTAAGAAGCCCCGGCTAACTACGTGCCAGCAGCCGCGGTAATACGTAGGGGGCAAGCGTTATCCGGATTTACTGGGTGTAAAGGGAGCGTAGACGGTAGACCAAGTCTGAAGTGAAAGCCCGGGGCTCAACCCCGGAACTGCTTTGGAAACTGGTAAACTAGAGTGCAGGAGAGGTAAGTGGAATTCCTAGTGTAGCGGTGAAATGCGTAGATATTAGGAGGAACACCAGTGGCGAAGGCGGCTTGCTGGACGATGACTGACGTTGAGGCTCGAAAGCGTGGGGAGCAAACAGGATTAGATACCCT
+
FGGGGGGGGGGGGGGGGGGGFGGGGGGFGGGGGGEFGGFGGGGGGGGGGGGGGGGGGFGGGGGGGGGEFFGGGGGGGGDFGEFGGGGGGGGGDGFGGGGGFGFGGGGGCCFFEGFFGGGGCFDCE+CFEFGFFGGEFGFFGGG>GGDFGGG@FG,CCGBF2FGCAEGCFFG<>F@=CE?GEFFC<FEF@>C5GCFEFGDGFCEGEG/AGFFCC<BDFFFECGGFGGGGGGFGFFGGGG@8C=CFCG2FCGFGGGE<CC=FGGGGFGG>CGFFCFFFFA:GGFGGGFGFGDFDFACFGGGFEB,FGGFDGFECEE,F7GEDEA,GGGGGGGFFCFGFFFGGGCFEGGGGGGGEEFFGGGGGGGEGFF9GGGGGGFGFFGGGGGGGGFGGGGGDGGDGGGGFEAGGGFGGGGGGFFABBCC
@GSJM 80816
TAGGGAATATTGCACAATGGGGGAAACCCTGATGCAGCGACGCCGCGTGAAGGAAGAAGTATTTCGGTATGTAAACTTCTATCAGCAAGGAAGAAAATGACGGTACCTGACTAAGAAGCACCGGCTAAATACGTGCCAGCAGCCGCGGTAATACGTATGGTGCAAGCGTTATCCGGATTTACTGGGTGTAAAGGGAGCGTAGACGGCTGTGTAAGTCTGAAGTGAAAGCCCGGGGCTCAACCCCGGGACTGCTTTGGAAACTATGCAGCTAGAGTGTCGGAGAGGTAAGTGGAATTCCCAGTGTAGCGGTGAAATGCGTAGATATTGGGAGGAACACCAGTGGCGAAGGCGGCTTACTGACGATGACTGACGTTGAGGCTCGAAAGCGTGGGGAGCAAACAGGATTAGATACCCT
+
GGGCGGGGDFGGGGGGGGGGGGGGGGGGGGGGGGGGDFEGGGGGGGGCCGGGGFGDEGGGGGFGGFDCFDGGGGGGFGGFECFGGGGCEFGGGGGDGFGGGGGEGECC9?FFDG<EGEAFGGGGGGGGGGGFDF8FGGDGG.B<CEEGGG79FGDFF3#GFEFCGCC@CCCFGGGG><FCFFGGFGFC>CF:FC:8CFCFCEA<:7CFGFGGGFGGGGD<FGGGGF:EFEFGFF@<FFGGFC;CA@DDEF@?DGDGG=GEDGFFGFFF?GFD<FFF8GFFDGGGGFGF?9ECFGF<8E?GGGGGFEGGGGGFGEEE?GGFGFFGGGGGGGGFFF9GF<?GGGGFGGDGCCGGCGGGGGGGGGGFEEGGGGGFCFFGEC8GEFFFGGGEGGGGGGGGGGGGGGGGGGGGGGCCC8C
@GSJM 67508
TGGGGAATATTGCACAATGGGGGAAACCCTGATGCAGCGACGCCGCGTGAGTGATGAAGTATTTCGGTATGTAAAACTCTATCAGCAGGGAAGATAATGACGGTACCTGACTAAGAAGCACCGGCTAAATACGTGCCAGCAGCCGCGGTAATACGTATGGTGCAAGCGTTATCCGGATTTACTGGGTGTAAAGGGTGCGTAGGTGGTATGGCAAGTCAGAAGTGAAAGGCTGGGGCTCAACCCCGGGACTGCTTTTGAAACTGTCAAACTAGAGTACAGGAGAGGAAAGCGGAATTCCTAGTGTAGCGGTGAAATGCGTAGATAGTAGGAGGAACACCAGTGGCGAAGGCGGCTTTCTGGACTGAAACTGACACTGAGGCACGAAAGCGTGGGGAGCAAACAGGATTAGATACCCT
+
GCFFDFGGGGGGGGGGGGGGGGGGGFGFCGG@FGGGGGGCEDGGGGGGG=FFGGDCEEEFGGGGG@FECFFGGFGDCGGGF,EFFGGGFGF<CEGCGGGCFG7FFGGGG@FAEC<EDFG;FFGCEGGGGAEFGFGGDGFG:GGG-GDFCGEFG;ECGGGGCFFEFGEFCFF:FF@;GBCFFF=F?=FGDEGFFEDFEEGGGGGDGGFGGGCCGGGGGGFGGFFCCGGFD@FCEFGGG:FGGGGGGGD<::C@9CGGGGGEGGFFFECCFGEFD<CF,FFGGF@ECGGGGGGDEF?,F<EAFFECGGGGGGFCCGEDFF<ECFCE9FFFCEEFCE8<EC<EFCGGEB,F@CFA8GFFFEGGGGGGGFFFEGFF<GFEFFCFC@GFDF@F@GEFC,<GFFFE9FDGFECFE8CACCCC
@GSJM 80359
TGGGGAATATTGCACAATGGGCGAAAGCCTGATGCAGCAACGCCGCGTGAGGGAAGACGGTTTTCGGATTGTAAACCTCTGTTTTCGGTGACGAACAAATGACGGTAACCGAGTAGGAAGCCACGGCTAACTACGTGCCAGCAGCCGCGGTAATACGTAGGTGGCAAGCGTTATCCGGAATTACTGGGTGTAAAGGGAGCGCAGGCGGGATAGCAAGTCAGCTGTGAAAACTATGGGCTCAACCCATAAACTGCAGTTGAAACTGTTATTCTTGAGTGGAGTAGAGGAAAGCGGAATTCCGAGTGTAGCGGTGAAATGCGTAGATATTCGGAGGAACACCAGTGGCGAAGGCGGCTTGCTGGGCTCTAACTGACGCTGAGGCTCGAAAGTGTGGGGAGCAAACAGGATTAGATACCCT
+
GFFGGGG<ECEEGFGGGGEGGGGGCF7FGGGGGDFGGFF8FGDGGGGGGCFC:,EFGGGGGGGGGGECCEFGGGGGGGGGFFGFG?CB8+DDGGGGFFGGG9D@FGCFGGGEDFFGG9FF@C<DBFEF+@BEFGEF<:7FC7DFGFGGG7CFG874@??==7<=@:44<FCCFCCF6<.:EEC=*GGF.FCCC,EFEEE5C*8CEGFFECEGE>CFCF?FC9FFC,<CC?@AGFCC<DCFCFCFAFDFGGFFF)D;B9FD8CF?>7<5<:GGFDGGGFEFFF<FACC+=@EFFGGFFB@FAFF@C7CCEFFEFAC?CF<AGGFF7CFCGGGGGGDFFCFGGGEGFD@6,FBCGFCCC,GGGFDEC,GFFF@FBCECFCCGGFCFFEAFGGEFGGFFGFFGGFGGFFFFFGGFFA,CCA
@GSJM 251
TGGGGAATATTGCACAATGGGGGAAACCCTGATGCAGCGACGCCGCGTGAGTGAAGAAGTATTTCGGTATGTAAAGCTCTACCAGCAGGGAAGAAAACAATGACGGTACCTGACTAAGAAGCCCCGGCTAACTACGTGCCAGCAGCCGCGGTAATACGTAGGGGGCAAGCGTTATCCGGATTTACTGGGGGTAAAGGGAGCGTAGACGGTAGACCAAGTCTGAAGTGAAAGCCCGGGGCTCAACCCCGGAACTGCTTTGGAAACTGGTAAACTAGATTGCAGGCGAGGTAAGTGGAGTTCCTAGTGTAGCGGTGAAATGCGTAGACATTAGGAGGAACACCAGTGGCGAAGGCGGCTTACTGGACTGTAACTGACGTTGAGGCTCGAAAGCGTGTGGAGCAAACAGGATTAGATACCCT
+
GFFFC,:EEFFGGG@6CEEF@@FFG<@E:@F8FD<FG8CF+@@FGGD@FGF?ACA?<F,CFCFGGGGEFDFFGGFDG<BFB,:EEGGFG7<EFGCEFFF8FFC9FD@FEGFFGC?EFCDAD@DFGGC7C@ECF98@FCEG<,F,,@<FGGGCGDGAFGF<><7CE9:==FD==CFFFG<FEG>EF=EEF#F#7<0FF=@>C:CE?EGCFEF>FG?B@C<FGGGCEGG,,E8@FCEEG8>@@D@DFEE58FCCCGGF<GGGGGF@3GF;=B5,2:96$.?CEFG/GF@EAC,B,?C5?C<F,GFE,>4+ECEFB:,,4C+4,C,?9,9AGFF<C@9EFFDFFFB6@,6@:CC+6CC9C9FC@,<EFC;C9GEFC@FF8<@FCCDGEEC6FGCC@E,<9GGFF<FC<C@@,C,EC@<C@@8
@GSJM 80887
TGGGGAATATTGCACAATGGGCGAAAGCCTGATGCAGCAACGACGCGTGAGGGAAGACGGTTTTCGGATTGTAAACCTCTGTTTTCGGTGACGAACAAATGACGGTAACCGAGTAGGAAGCCACGGCTAACTACGTGCCAGCAGCCGCGGTAATACGTAGGTGGCAAGCGTTATCCGGAATTACTGGGTGTAAAGGGAGCGCAGGCGGGATAGCAAGTCAGCTGTGAAAACTATGGGCTCAACCCATAAACTGCAGTTGAAACTGTTATTCTTGAGTGGAGTAGAGGCAAGCGGAATTCCGAGTGTAGCGGTGAAATGCGTAGATATGCGGAGGAACACCAGTGGCGAAGGCGGCTTGCTGGGCTCTAACGGACGCTGAGGCTCGAAAGTGTGGGGAGCAAACAGGATTAGATACCCT
+
FGF,CFGGGGGGFFGGFFEGDGGEGGGDGGGFG9FCFGGGGD,CFFGG:FC@FGGGGGDGGGDFGGGEGGFGGGEGGGGGDEEFEFGC:?+FFCFGGF?FFFFCCG7CCGD3FGGG,A,A<D<>:@FE7FFFFGGGFEGGCFCC7A8@E<1>CFCCDD:>C<=<B::=CBFDGFGGGGGB=FBC=GEFFD':<CCGEFGGGEGGD3:F?CFCCCCFFF@7<<7CCGGGFFGGGF7F@CGFG@EGAE@<C,D=DB9CF?F<8<CA62C<,<4GGGGFA>A:>A9AAFFDGCFCF?<B+@+=EDFFFCDGFGFGFFCGFC@GGGFFFC@,EEFFFE:C,:-ACGGGF<F@CEEEFFEFEC,8GFF,,BGFEF7EEFAFGGFGFF@7FGGFEGC-GGFGFFE<FFFCCECGGFGFF6CCCC
@GSJM 81373
TGGGGAATATTGCACAATGGGGGAAACCCTGATGCAGCGACGCCGCGTGGAGGAAGAAGGTCTTCGGGTTGTAAACTCCTGTTGTTGAGGAAGATAATGACGGTACTCAACAAGGAAGTGACGGCTAACTACGTGCCAGCAGCCGCGGTAAAACGTAGGTCACAAGCGTTGTCCGGAATTACTGGGTGTAAAGGGAGCGCAGGCGGGAAGACAAGTTGGAAGTGAAATCTATGGGCTCAACCCATAAACTGCTTTCAAAACTGTTTTTCTTGAGTAGTGCAGAGGTAGGCGGAATTCCCGGTGTAGCGGTGGAATGCGTAGATATCGGGAGGAACACCAGGGGCGAAGGCGGCCTACTGGGCACCAACTGACGCTGAGGCTCGAAAGTGTGGGTAGCAAACAGGATTAGATACCCT
+
F8E@+8BFGFFDGGFEDG9,C,@CEFGGGGGFE@CFC8@CF@C7@FEGG7@ACGGGGGGGGEFAACE7=7F:FFFFGGGAFFF9FFCEFGGG,EEGGG?<EFGE@7<<EF<DFF@F@B=EF9>@A@@FF9=<491GFF@<CC<5ECFGGGGGFGFFFAFEFGGGGGCEC=:*?FG>#<@C9FCGFFGCACG<FCE>FCCCGEDGFGGGFGGGGGEGGCD<CFFFGFG;CFFFGG:@;GGGGEECFF9GGFFG?C=CFGB<GFB6FGEFCGGGFGGGFF=CGFDDGGGGGFCFEE7GCC@GGEGEEECFGGE<EFGGGGGFE@DGGGGGFFGFGFF9GGF:GFGFGGGGEGGFFGGGGGGFF8FECGGEGDGFE?FDCCGGGEGGCGFGGGGGGGFGFCFEGFFFF9GGFEDCCCCC
@GSJM 254
TGGGGAATCTTGCACAATGGAGGAAACTCTGATGCAGCGATGCCGCGTGAGGGAAGAAGGTTTTAGGATTGTAAACCTCTGTCTTTAGGGACGAAAAAAGACGGTAGCTGAGGAGGAAGCTCCGGCTAACTACGTGCCAGCAGCCGCGGTAATACGTAGGGAGCGAGCGTTGTCAGGAATTACTGGGTGTAAAGGGAGCGTAGGCGGGTTCGCAAGTCAGATGTGAAAACTATGGGCTTAACCCATAAACTGCATTTGAAACCACGCGTCTTGAGTGTCGGAGAGGCAGTCGGAATTCCTAGTGTAGCGGTGAAATGCGTAGATATTAGGAGGAACACCAGTGGCGAAGGCGGATTGCTGGACGACATCTGACGGTGAGGCGCGAAAGCGTGGGGAGCAAACAGGATTAGATACCCT
+
FGGGGGGG,FGGGGGGGGGGG@FCFGEFFGGF<CFF9F+FECFFGGG+@BEGGGDEEGGGCFCGGCGAE<EFGGGFFDDF<C,CA,CC=E<+=FGGG8FDGG:::D+,,8A8F,B+=,6D*/D32ABFC<D>>:+3C:8>BGD>?@FCCEE@*50>66>2*$?=F>>CEEF7FC%C/.,<A><G<?<::FG;FF87<GDCECFD9FE*#2',DGFFFCCCF9FE=<,3,@,7FFFF9GF@3C<@3,,FCCGFE9GDFCF<=8+8+++,,GEDF?@4+@+@,FF?GF>8+CGFCGFFEA=9,GGGGDGGGFGFGC@FFB<GGGGGFEEFEC,9GGGGFFFC7F:GCGGDFCBCC,8C,FB@<DFDE@C,GGGFFE,GGGEFC,GFDCFFGGGGFGEGFC,FFFGGGGFGFEGFBA@BA
@GSJM 255
TGGGGAATATTGCACAATGGGCGCAAGCCTGATGCAGCGACGCCGCGTGCGGGATGACGGCCTTCGGGTTGTAAACCGCTTTTGATCGGGAGCAAGCCTTCGGGTGAGTGTACCTTTCGAATAAGCACCGGCTAACTACGTGCCAGCAGCCGCGGTAATACGTGGGGTGCAAGCGTTATCCGGAATTATTGGGCGTAAAGGGCTCGTAGGCGGTTCGTCGCGTCCGGTGTGAAAGTCCATCGCTTAAGGGTGGAACTGCGCCGGGTACGGGCGGGCTGGAGTGCGGTAGGGGAGACTGGAATTCCCGGGGTAACGGTGGAATGTGTAGATATCGGGAAGAACACCAATGGCGAAGGCAGGTCTCTGGGCCGTTACTGACGCTGAGGAGCGAAAGCGTGGGGAGCGAACAGGATTAGATACCCT
+
GFCFGGGGGGGGGFGGGG,C,FCEGEGGGGGFGGGGGGGGGGG@FGCCCCFGEDGGGGGECE=FFCE@FGGGGGGGGGC7+BFCCFGGGGGD=FBBCDFGGF>CFGGGGGC9FA<<FGGGFFCE=CFGGGG:*>C@EFGGA@GBFGGCFF8@CCEC7F9BAC,:<*==>EGFFGGGGGEF7EG>GGG>G#?:A*?E8CCCE:CFC8+CEDFEC:8:?88CCE5?EEEC?7AFC?FC@FFFF>9FFD8##D<:D<#3@DCE@E>>3/CC@GEF8DB,,BB=C+GGGFGFEF?5?=CEFE<AFF:CFCFE,C>EGGGGGGDFEEGFDAGFGGCF@B?<CCGFFFFF9DGDGFC9FCFE8GFGGGF8GF@EGGFEGGGGEFCFGFC6FGDGCFGEFFGGGEGGFGGGEGF9FEFFGGGGE@C8CC<
@GSJM 256
TGGGGAATATTGCACAATGGGGGAAACCCTGATGCAGCGACGCCGTGTGAAGGAAGAAGTATCTCGGTATGTAAACTTCTATCAGCAGGGAAGAAAATGACGGTACCTGACTAAGAAGCCCCGGCTAACTACGTGCCAGCAGCCGCGGTAATACGTAGGGGGCAAGCGTTATCCGGAATTATTGGGCGTAAAGAGTGCGTAGGTGGTTACCTAAGCAGGGGGTGAAAGGCACTGGCTTAACCAATGTCAGCCCCCTGAACTGGGTACCTTGAGTGCAGGAGAGGAAAGCGGAATTCCTAGTGTAGCGGTGAAATGCGTAGATATTAGGAGGAACACCAGTGGCGAAGGCGGCTTTCTGGACTGTTACTGACACTGAGGCACGAAAGTGTGGGGAGCAAACAGGATTAGATACCCT
+
GGGGGGGGGGGGGGGEGGFGGGGEGGGGGGGGGGGGGGGGGGGGGCFGGGGGGGGEFCDFGGGFFGGFF?FGGGGGGGGGE9FGGGFGGG@FCFGFGGFGGGE:FFGFFGGGGGGGGGGGGGGGGGGGGGGGEGGGGGGGGGGG>FGGGGCFGGGGGGGFGFGGGGGGGCFGGGGGGGGGFCFEEFGGGGG@CFFCG<GGGECFFGGGFFGGGAFGGGGGGDGDCCCEFFFE<FFGGFDFFFFFCGFGGFFFEGEGGGEGGFG9EC<FFDE=F=:ABDGEFFDF@:GGGGFGFFF8GFDFFF@++BBGFFF:GGGGGF;FDGCFGGFGEEGCF8GFCGGFC@GFEF@CFA8DFE<8GGGF@E9FAFCGGGGFFDCF@FCFEFEAFGGGGGGGGGFFEDGGFGF9GGGFE,@CCCC
@GSJM 257
TGAGGAATATTGGTCAATGGACGAGAGTCTGAACCAGCCAAGTAGCGTGCAGGATGACGGCCCTATGGGTTGTAAACTGCTTTTATAAGGGAATAAAGTGAGTCTCGTGAGACTTTTTGCATGTACCTTATGAATAAGGACCGGCTAATTCCGTGCCAGCAGCCGCGGTAATACGGAAGGTCCGGGCGTTATCCGGATTTATTGGGTTTAAAGGGAGCGTAGGCCGGAGATTAAGCGTGTCGTGAAATGTAGATGCTCAACATCTGCACTGCAGCGCGAACTGGTTTCCTTGAGTACGCACAAAGTGGGCGGAATTCGTGGTGTAGCGGTGAAATGCTTAGATATCACGAAGAACTCCGATTGCGAAGGCAGCTCACTGGAGCGCAACTGACGCTGAAGCTCGAAAGTGCGGGTATCGAACAGGATTAGATACCCT
+
FGGGGGGGGGGGGFGGGGGGGGGGFGDGGGGGAGGGGGGGFFFGGFGGGGGGGGGFFGGGGDGGGGGGGCFGGFGGGGGGGGGGGGGGGGGGGGGGGFGGGGGFGGGGGGGGGAFGGFGGGGGGGGFGGGGGGGGGGGGGGGDGGGGGGGGGGGGGFGGGGGGGGGGGGGGGFGG><@798BFGGG8EGGGGGGGGFE?FGF=GGGGG>:C?FDGGG>ECGGGFGFGGGGGEGGGGGGEGFGGGGGGGGEFF<GFGGFGGGECF8FFEFGGCC7CEGGFFGF<GGGFCFFGGGBEFFC@EEF:<B7@+@GGGGD@CC?FFFGGEGGGGGGGFCDGGFFGGGGGGGGFGGGGGGFFCGGGEGGGGGFGGGGGGGGGGGGEFBDGGGF9GGGGGGGGGGGGGGGGEFGGGGEGGGGGGGGGGGGGGGGGFAFFB8B@C
@GSJM 258
TGAGGAATATTGGTCAATGGACGCAGGCCTGAACCAGCCAAGTAGCGTGAAGGATGACGGCCCTACGGGTTGTAAACTTCTTTTATAGGGGAATAAAGTTTTCCACGTGTGGAATTTTGTATGTACCATATGAATAAGGATCGGCTAACTCCGTGCCAGCAGCCGCGTTAATACGGAGGGTCCGAGCGTTATCCGGATTTATTGGGTTTAAAGGGAGCGTAGGTGGATAGTTAAGTCAGTTGTGAAAGTTTGCGGCTCAACCGTAAAATTGCAGTTGATACTGGCTGTCTTGAGTACAGTAGAGGTGGGCGTAATTCGTGGTGTAGCGGTGAAATGCTTAGATATCACGAAGAACTCCGATTGCGAAGGCAGCTCACTGGACTGCAACTGACACTGAGGCTCGAAAGTGTGGGTATCAAACAGGATTAGATACCCT
+
GDCGGCFFCFGF@CEEFFFF,FEDEECFFGFGGCFGGG@FEGAFGGGGGGC<EFDDCF,@66@FF<F?:+6C:FGGGGDEFDFA?F<,CF:C?EF<FG<FFAF9,,8FE,4+,5<,@@AAFCF5EFEEDGGF,F,,FCGG<,C:F7F8AFC8+89FG=<=:DE:+BB$>FB728F75>4#4DFG:FCBFCCFG@B:12</<3GFD>:<=2<>F.<CDCB8=8C@<@##7:GGGF@C@CGFCFGGGCA8>2ED=GFBFFGFEGE;9AFF:GFGGG6F@DFGGA+E88FDGGFFAGGFAFFCGFEGEGGEEGF<F8FGF=B4EGGGEF7FF?9F9FDGF<AF9GFDCC9@FGGGGGF@CC97GGGGFDGFGGCFFACAGGGFCGFFGFGFFFCCEGGFC+GGGGGGGFEFC@FFGFE,FAGGGGGGGGGGFF8CCCCC
@GSJM 259
TGAGGAATATTGGTCAATGGACGAGAGTCTGAACCAGCCAAGTAGCGTGCAGGATGACGGCCCTATGGGTTGTAAACTGCTTTTATAAGGGAATAAAGTGAGTCTCGTGAGACTTTTTGCATGCACCTTATGAATAAGGACCGGCTAATTCCGTGCCAGCAGCCGCGGTAATACGGAAGGTCCGGGCGTTATCCGGATTTATTGGGTTTAAAGGGAGCGTAGGCCGGGGATTAAGCGTGTTGTGAAATGTAGATGCTCAACATCTGAACTGCAGCGCGAACTGGTTTCCTTGAGTACGCACAAAGTGGGCGGAATTCGTGGTGTAGCGGTGAAATGCTTAGATATCACGAAGAACTCCGATTGCGAAGGCAGCTCACTGGAGCGCAACTGACGCTGAAGCTCGAAAGTGCGGGTATCGAACAGGATTAGATACCCT
+
GGGGGGGGGGGGEEGGGGGGGGGGFGGGGGGGGG?EEDFGFGDFGGGGGGGGGCGGGGGGGGGGGGGGF==@FGGFGFGFGGGGGGGGGGFGCGFGGGEFGGG9,5FGGG><CFFGGGGGGGGGGGGGGEGCFGGGGGGGGFEGGGGGFF=GF@DFGFGCFFFGEGGG3GGGGGG@>C@ECFFGGGGDGG><F;CC:<FFFFGFFGGGGCCFF=EFGGFEGGE@FC5#F@:EGFF;*,CGGGGGFEF=FFFECFFCC<=FCFEFGGGGCGGGGGGGDFGGGGGFFGFDEGGGGGF@C=CC,,C,GFBB+8FAGGGGGCGEGGGGGGGGGGGFFE,DEF9CGFF?GGGGGCGFEC7FGFF7F:EGGCGGGGGGGGFGGGFF:GGGGGGGGGGGGGGGG>GFFDGGFE@GFCCGGFGFGGGGFGGFFGGGGGFB<@CC
@GSJM 260
TAGGGAATTTTCGGCAATGGGGGAAACCCTGACCGAGCAATGCCGCGTGAATGATGAAATTCTTCGGAATGTAAAATTCTGTTGTGAGGGAAGAAAGGTAGTATCAGGAAATGGGTATTACTTGACGGTACCTTACTAGAAAGCCCCGGCTAACTATGTGCCAGCAGCCGCGGTAATACATAGGGGGCGAGCGTTATCCGGAATTATTGGGCGTAAAGCGTGCGTAGGCGGCCGTTTAAGTCTGTCGTGAAAGCCCACAGCTTAACTGTGGAGGGTCGATGGAAACTGGATGGCTTGAGTCTAGAAGAGGTAAGTGGAATTCCATGTGTAGCGGTAAAATGCTTAGATATATGGAGGAACACCAGTGGCGAAGGCGGCTTACTGGTCTAGCATTGACGCTGAGGCACGAAAGCGTAGGTAGCAAACAGGATTAGATACCCT
+
GGFGGGGGGGGGEGGGGGGGGGGGGGGGGGGGGGGGGGGGGGGGGGGGGGGGGGGGGGFGGGGGGGGGFGEGGGGGGGGGGAEGGGGGGGGGGGGFFFFDFGG,EFGGFFGGGGGGFDGGFFGGGGGGGG@DFFGGFGGGGGGGGGGGGGGGGGGGGGGGGGGGGGGGGGGGGGGGGGG?GGGGGGGGCCEGGFGG1GGGEG=GGFFGGFGGGGGGGGGG;GEG<GGGGGGEEGGGGGGFGFFG==GFAGFFGGF:BFEGDFFFFGFFFCFFGGGFECCGGGGGGF=EA,CFDGGGE@,CAGGGFGFGGF<CGGGGGGGGGFFF<FGGGGFGGFE,GGFGGFGFGGGGGGGGGFAGGGGGFGGGGGGGGGGGGGGGGGECGGGGGFFEF<FFDGGGGFGGGGGDFFGGGGGGFCC,GGGGGGFGGGGGGGGGGGGGCCCCB
@GSJM 261
TGAGGAATATTGGTCAATGGACGAGAGTCTGAACCAGCCAAGTAGCGTGCAGGATGACGGCCCTATGGGTTGTAAACTGCTTTTATAAGGGAATAAAGTGAGTCTCGTGAGACTTTTTGCATGTACCTTATGAATAAGGACCGGCTAATTCCGTGCCAGCAGCCGCGGTAATACGGAAGGTCCGGGCGTTATCCGGATTTATTGGGTTTAAAGGGAGCGTAGGCCGGAGATTAAGAGTGTTGTGAAATGTAGATGCTCAACATCTGCACTGCAGCGCGAACTGGTTTCCTTGAGTACGCACAAAGTGGGCGGAATTCGTGGTGTAGCGGTGAAATGCTTAGATATCACGAAGAACTCCGATTGCGAAGGCAGCTCACTGGAGCGCAACTGACGCTGAAGCTCGAAAGTGCGGGTATCGAACAGGATTAGATACCCT
+
G?FFFFGGGGGGGGGGGGGGGGGGGGEGGGGGGGGGGGGGGGFGGGGGGGGGGGGGGGGGFGGGGGGGGDG@CDFFGGGEGGGGGGGGGGGGGGGFGGGGGGGGGGGGGGGGGGGGGGGGGG9EFGGFFGGGEGFGGGGFFGGG?7FGGGFFFFCFGDCGG@FGCCFG5GCFFFGGGGDDGGGG7GGGFE5<FGFGCGGGDGGGGGFGFGGGFCFEEECCGEGGGGGCGFFFGGG#5GGGGGGFBCEFGGFF:GGGGFFEGGCFGGGGFGGGGGFF>,GGGGDGGCF?FFGGGGGGGGGGFAE8GGGEGGGGFGGGGFGFGGGGGGDGGGGGGFFGGGGGGGGGGCECGGFGGGGCGGGEGGGGGGGGGGEGFEFFGFDGGGGGGGGGGGGGGGGGGGGGGGGGGGFGGGGGGGGDFAGGGGGGGGGFF@FCCCCC
@GSJM 262
TGGGGAATATTGCACAATGGGCGCAAGCCTGATGCAGCGACGCCGCGTGCGGGATGACGGCCTTCGGGTTGTAAACCGCTTTTGATCGGGAGCAAGCCTTCGGGTGAGTGTACCTTTCGAATAGGCACCGGCTAACTACGTGCCAGCAGCCGCGGTAATACGTAGGGTGCAAGTGTTATCCGGAATTATTGGGCGTAAAGGGCTCGTAGGCGGTTCGTCGCGTCCGGTGTGAAATTCCATCGCTTAACGGTGGATCTGCGCCGGGTACGGGCGGGCTGGAGTGCGGTAGGGGAGACTGGAATTCCTGGTGTAACGGTGGAATGTGTAGATATCGGGAAGAACACCAATGGCGAAGGCAGGTCTCTGGGGCGTTACTGACGCTGAGGAGCGAAAGCGTGGGGAGCGAACAGGATTAGATACCCT
+
9CFGG:@FFGGGGGGGGGGGGGDGGGGGGGGGGGGFGGCFGCFGECC:+F=EGGGGGGGGFDEGGGGGGDGGGGGGGDFDGGGFFGGGGGGGGFGF=DGGGGEGGDGGDGGGGEGFFGGG8CGGG8FGGGGGGGGGFGFGGFFEGFFFDGGGGDEGGDGFGE<FFD*,=FEFFFGFFGD?9EC8E8AEGGGGEFGDE?:FG>9CCGEEGGEGC:CEEEGC>EEEGE2/C:FFCF#8BCBECCGFDCCFGGFFEEC5AFBC5FFCB:7GCECFEEFFDFGC=EGCGGFGGGCFCFGGGFFFGGGGFFFGFGGGFFFF<CDFF<FB9GGGEGGGFF<F9E?GGGGFGCCGGDGGFCGFCGGFGFCGGGGGECGGGGGGE@GGGGGGGF7GDGGGGGGGGGGGGGGGGGGGGGGGFGDACFCCCCC
@GSJM 80474
TGGGGAATATTGCACAATGGGGGCAACCCTGATGCAGCAACGCCGCGTGAGTGAAGAAGTATTTCTGTATGTAAAGCTCTATCAGCAGGGAAGATAATGCCGGTACCTGACTAAGACGCTCCGGCTAAATACGTGCCAGCAGCCGCGGTAATACGTATGGAGCAAGCGTTATCCGGATTTACTGGGTGTAAAGGGTGCGTAGGTGGCAGTGCAAGTCAGATGTGAAAGGCCGGGGCTGAACCCCGGAGCTGCATTTGAAACTGCATAGCTGGAGTACAGGAGAGGCAGGCGGAATTCCTAGTGTAGCGGTGAAATGCGTAGATATTAGGAGGAACACCAGTGGCGAAGGCAGCCTGCTGGACTGTTACTGACACTGAGGCACGAAAGCGTGGGGAGCAAACAGGATTAGATACCCT
+
EF<DGGGGCFGDF@ECFGFD<@++@FEFGG@FD<FGGG,E<CGGGGCFEFF,CFFFF,CEEF<FG9ECDD9<CDG?FGFF9EC,C=F<D@F:@<CFGEE,,4+@FGFGGAFGGGFF9:>7BDE<8FEFEF#=9:.,=F8D<C=F:6+FC;9<F>>&73D,;FG:<=CFEEFF;FCEEFG>@+<FCG?CF:F>GGE<:5FFFCEFGF7FC<F>GCFF7FFE:F*GCGGGDGGGGDBA?#GC@(ECFE?5EG<B9EC5,FAFCFCC:CC??FFG=A999FEE.CDFF<E@CAFDCF5,:,=,GGGGCGDGGGGE@>GFEEFGGE<FFAGFEE@FCE<F<,CCGEGGGGGGGGGF?CA@FC;<E;6,,<,CCFF<<8FGGGF8F:GGGGGGGGGGGGFGGGGGGGGFB9GGGFGCCCCC
@GSJM 72408
TGGGGGATATTGCACAATGGGGGAAACCCTGATGCAGCGACGCCGCGTGGAGGAAGAAGGTTTTCGGATTGTAAACTCCTGTCGTTCGGGACGATAATGACGGTACCTAACAAGAAAGCACCGGCTAACTACGTGCCAGCAGCCGCGGTAAAACGTAGGGTGCAAGCGTTGTCCGGAATTACTGGGTGTAAAGGGAGCGCAGGCGGACCGGCAAGTTGGAAGTGAAAACTATGGGCTCAACCCATAAATTGCTTTCAAAACTGCTGGCCTTGAGTAGCGCAGAGGTAGGTGGAATTCCCGGTGTAGCGGTGGAATGCGTAGATATCGGGAGGAACACCAGTGGCGAAGGCGACCTACTGGGCACCAACTGACGCTGAGGCTCGAAAGCATGGGTAGCAAACAGGTTTAGATACCCT
+
GFGFGEGGGGGAFGGGGGFGGCCFGGGGGGGGGFFFFG7FGGEGGGGGGGGGEGGGGGGGGFGGGGG@FGGGGGGGGFGGGGGGGD,?CFGGGGEFEFGGFEFGGDGFGG8FG8CFGGGG,DCFEGGGGGFFD@FCFDCG::DC87<F:CFCFFEAFCCCFCECA@C73FECCGEGC?C6CB@=E=0FAGFCGGGFGGFGGECGEGE8CFGEGEFGFFF@FFFFFF@A><FCFFCGF3FCF7AE<FGC3:FDFGGCAF<FGGFEFBCGGF?8<7GEF>CDEGFFFCFFE@EEEFCC:@GGGF==CF:CFDGFGGEGGFFACCC=FFCEAFGGFFFEFGGGGGGFGGDGGFFE<<EGFCEAGFC;,EGFE@CGFGGGGEDFDCFGGCCFC9GGGGGFF<FGGGGFGGGGGGFCCCCC
@GSJM 51802
TGAGGAATATTGGTCAATGGACGAGAGTCTGAACCAGCCAAGTAGCGTGAAGGATGACTGCCCTATGGGTTGTAAACTTCTTTTATATGGGAATAAAGTGAGCCACGTGTGGCTTTTTGTATGTACCGTATGAATAAGGATGGGCTAACTCCGTGCCAGCAGCCGCGGTAATACGGAGGATCCGAGCGTTATCCGGATTTATTGGGTTTAAAGGGAGCGTAGGTGGGTTGTTAAGTCAGTTGTGAAAGTTTGAGGCTCAACCGTAAAATTGCAGTGGAAACTGGCAGTCTTGAGTACCGTAGAGGTGGGCGGAATTCGGTGTGTAGCGGTGAAATGCTTAGATATCACGAAGAACTCCGATTGCGAAAGCAGCTCACTAGACTGCAACTGACACTGATGCTCGAAAGTGTGGGTATCAAACAGGATTAGATACCCT
+
FE<FFGGGGGGGC@EFGGGGFFEG:FF,EEF9<@FF<FFF?FFCGGDGGGGFGEEGGGAEF@<FF8,,@CC@,CF6EF9,?EFFFAE9EEFGCFGEF9,9<E4CFF:4C,9B<,,FFECDCF<?AFGDD+B?<9E9E?EFE,+8=AB<=6E,>>@7<C<+=,B,@83>+C<FCF7FG@865@=F::CGG=<;B;>5+,<0@CEGFG=B:><<FFB<*8GEEC99C8#29CFFFCF<?CCD/GGGGFFG@E43&B:;3GFGCEG9FCGFB<5FEC:$/<-<8<EA,9FFGGGF8GFA+7FGGFDGGDFC+,9GGFC=8,,,FDDGGGGFFB@,<B<,<CFCEA<EEC<6EEAGAC@:7DE,GEFF@@6,CC6;,CC,CFAFEEE,EC9FGGGFCGFE<FFFF7GEGGGGEGGFCGGFE@FFGGGGFC@9C8C@<<CB
@GSJM 266
TGAGGAATATTGGTCAATGGACGAGGGTCTGAACCAGCCAAGTAGCGTGAAGGATGACTGCCCTATGGGTTGTAAACTTCTTTTATACGGGAATAAAGTTAGCCACGTGTGGCTTTTTGTATGTACCGTATGAATAAGGATCGGCTAACTCCGCGCCAGCAGCCGCGGTAATACGGAGGATCCGAGCGTTATCCGGATTTATTGGGTTTAAAGGGAGCGTAGGCGGGTTGTTAAGTCAGTTGTGAAAGTTTGCGGCTCAACCGTAAAATTGCAGTGGATACTGGCGGACTGGAGTGCAACAGAGGTAGGCGGAATTCGTGGTGTAGCGGTGAAATGCTTAGATATCACGAAGAACCCCGATTGCGAAGGCAGCTTACTGGATTGTAACTGACGCTGATGCTCGAAAGTGTGGGTATCAAACAGGATTAGATACCCT
+
GFFGGGGGFGGG9,CFFGGGGGGGFFGGGGGGGGDFGGGGGG<FGGGGG@FEFFGGGF9F<F,F,,FFCA:@=FFGGGFCAEGGGGFEAG+CBEF?EGGFGFGCF@FFFD?7FFFAFFGGGGGFGGCFGGGGAF9?FGGG,ECBFDFGFGFDCEG7FB+8FFG7C:F<@<:@;CF<8>C=;CCC*3CEC*>F<<<=:;<<C:<F?'BGB7<=B9FGC7D4;FGE@284C>FF@8FC>:@@E9FGFC@8?CC+CFA@?8EFFD8<E>CGFC7ECGF$@C4D@+@@4,,,FB,,ADFEE@9,GGGGFF=+FA?EFE=F@@GFGGGGGGGEDDFGCEB8FCGGFEFFC,EEGFGFGEEEFD,67CGGGGGGFE9FGGGFGGFFC9GGGGFGGF@GGGGFE7GGGGGFDGGGECGGGGFGGGGGGGGGF9GGGGGCCCCC
@GSJM 267
TGGGGAATATTGGGCAATGGGGGAAACCCTGACCCAGCAACGCAGCGTGAAGGAAGAAGGCTTTCGGGTTGTAAACTTCTTTTACCAGGGACGAAGGACGTGACGGTACCTGGAGAAAAAGCCACGGCTAACTACGTGCCAGCAGCCGCGGTAATACGTAGGTGGCAAGCGTTGTCCGGATTTACTGGGTGTAAAGGGCGTGTAGGCGGAGAAGCAAGTCAGATGTGAAATCCAAGGGCTCAACCCTTGAACTGCATTTGAAACTGGATTTCTTTAGGGTCGGAGAGGTTGACGTAATTCCTAGTGTAGCGGTGAAATGCGTAGATATTAGGAGGAACACCAGTGGCGAAGGCGGTCAACTGGACGATAACTGACGCTGAGGCGCGAAAGCGTGGGGAGCAAACAGGATTAGATACCCT
+
FGGGGDGG9FFGEGGCFFGG8FGGGGGGGGFGGGFGGGGGGGG+@FCGGGGGFFGFCCFF?FE?FFCGD7FCFGGEGGGGGGGGGFGDDCFGGGGEEG@@FGGFC7CFFD,AFFGGFG,A:=8FAFDEGFGGFGC489FGFFCGDCEF<:B)969FCC5>E>FFCBFFG7(>5A:3>>C?C<65@F=5*GFB<CGFA>GG?6+1>+@ED*/5);9<CFGFGGGDE<C<CFGDCF8GF8@=59DGFEABEFFDFCEADF=E@AEFE:#DGFFD<<#D@#+@E@<9F8GCC?A,CE5B=CB,,CEFECGGGDFFECCFEFCFEFCGBF9FGGFC,F9GEGFF@F7EF7FFF:CGGFCEFFE?GGDFFC<FEFGGGGGGGGGGF@:FEDC7GDGFCGGFGGGGGGFGGGFD@GGGDFB@B<<
@GSJM 268
TGGGGAATATTGGGCAATGGGGGAAACCCTGACCCAGCAACGCCGCGTGAAGGAAGAAGGCTTTCGGGTTGTAAACTTCTTTTACCAGGGACGAAGGACGTGACGGTACCTGGAGAAAAAGCCACGGCTAACTACGTGCCAGCAGCCGCGGTAATACGTAGGTGGCAAGCGTTGTCCGGATTTACTGGGTGTAAAGGGCGTGTAGGCGGAGAAGCAAGTCAGATGTGAAATCCAAGGGCTCAACCCTTGAACTGCATTTGAAACTGTATTTCTTGAGTGTCGGAGAGGTTGACGGAATTCCTAGTGTAGCGGTGAAATGCGTAGATATTAGGAGGAACACCAGTGGCGAAGGCGGTCAACTGGACGATAACTGACGCTGAGGCGCGAAAGCGTGGGGAGCAAACAGGATTAGATACCCT
+
GGGGGGGGGGGGGGFFGGGGGGGDGGGGGGGGGGGGGGGGGGGGGGGGGGGGGGFGGGGGGFGGGGGGGGGGGGGGGGGGGGGGGGGGGGGGGGGDGGGGGGGGGFGGFDCFGGGGGGG<CFGFGGGGGGGGGG<FGFFGGGCFCFGGGECFFGGGGGGEGG>GGGGGGGGG?GGGGGGGGFF=F=GGFFFGGGGEGDEEFGGGGGGGGCGFCEGCFG?CF%CFGGFGFGGDGGGFFGGGGGCCFGGGFFFGGGGGGGFEGGGGGGGGFFGFGGFDGGDF@FGGGDFGF@<EGGGGGGGFGGGGGGGGDFGEGFFGGGGGGGGGDFGF9FGGGGGEGGEGF8:CGGGGGGGGGGGFGFDGGGGGGGGGGGGGEGFGFGGDGGEGGGGGGGGGFEGGGGFGGGGGFGGGGAGGGGCCCCC
@GSJM 269
TGAGGAATATTGGTCAATGGACGAGAGTCTGAACCAGCCAAGTAGCGTGAAGGATGACTGCCCTATGGGTTGTAAACTTCTTTTATACGGGAATAAAGTGAGGCACGTGTGCCTTTTTGTATGTACCGTATGAATAAGGATCGGCTAACTCCGTGCCAGCAGCCGCGGTAATACGGAGGATCCGAGCGTTATCCGGATTTATTGGGTTTAAAGGGAGCGTAGGCGGACGCTTAAGTCAGTTGTGAAAGTTTGCGGCTCAACCGTAAAATTGCAGTTGATACTGGATATCTTGAGTGCAGTTGAGGCAGGCGGAATTCGTGGTGTAGCGGTGAAATGCTTAGATATCACGAAGAACTCCGATTGCGAAGGCAGCCTGCTAAGCTGCAACTGACATTGAGGCTCGAAAGTGTGGGTATCAAACAGGATTAGATACCCT
+
FGGGGGFGGGGGGGGGGGGGGGGGGGGGGGGGGGGGGGGGFGGGGGGGGGGGGGGGGGGGGGGGGGGGGGGGGGFGGGGGGGGGGGGGGGG7FGGGGCGGGGGGGGGCFFDGFGCGCGGGGGGGGGGGGGGGGGGGGGGG9E7:FFGGGGGGGGDFGD4GGGGFEGGFCGGGGGGGGGGGGGG.>FEGEGGFG>>GDGFGGG.GGGGFFGGGGGEFGGGGGGGGGGGGGFGFFFF=,GGFFFGGFGGGGGFGGFC==F>CFECGGGGGGGGGGGGED:GFF9FE9GGFFFGCE8GGGFCGGFCGGDGEEGGFGFGGGGFFGFGEGGGGGGFGECGGGGGGFGGGFGGGGGGGGFBBFFDEGGGFGGGGF@E@CFGF9FDEGGFGFGGGGGGGFGGGGGGGGGGGGGGGGGGGGGGFGGGGGGFF9GGGGGGCC?CC
@GSJM 270
TGGGGAATCTTCCGCAATGGACGAAAGTCTGACGGAGCAACGCCGCGTGAGTGATGACGGCCTTCGGGTTGTAAAGCTCTGTGATCGGGGACGAATGGCTGGTATGCTAATACCATATCAGAGTGACGGTACCTGACTAAGAAGCCCCGGCTAACTACGTGCCAGCAGCCGCGGTAATACGTAGGGGGCAAGCGTTATCCGGATTTACTGGGTGTAAAGGGAGCGTAGACGGACTGGCAAGTCTGATGTGAAAGGCGGGGGCTCAACCCCTGGACTGCATTGGAAACAGTTAGTCTTGAGTGCCGGAGAGGTAAGCGGAATTCCTAGTGTAGCGGTGAAATGCGTAGATATTAGGAGGAACACCAGTGGCGAAGGCGGCTTACTGGACGGTAACTGACGTTGAGGCTCGAAAGCGTGGGGAGCAAACAGGATTAGATACCCT
+
GGF@FGGGGGGGGGGGGGGGGGGGGGGGGGGGGGGGGGGGGEGGGGGGGGGGGGGGGGGGGDGGGGGGGGGGGGGGGFGGGGGGGGGGGGGFGFGAFFGGGGGGGFGFGGGGFGGGGBFGGGGGGGGGGGG7FB=FGGCFFFEBFEDGGEGGGGGGGFF:FGGGGGGFGG>GGGGEB?FF=FFFGGGGGGGGFGGG?>EFEDGCGGGG>CGGCE5BFDGFGFEEEEGGGGGD5CCGFDFFC@?CFFG<FGFGGGGDGGGGFEF@EFCC>6FFG:7DFFGGGGGFGGGGGGGGEEGGFECEGGGECGGGFEEDGGGGFF<8GGGGFFFGGGGGGGGGGF@GGCGGGDF99GGGGGF9FFGFFEDFCGGGFGGGGGDGGGGDGEGEGGGGFAEGGGF8GGFFGGFGGGGGGGGGGGGGGGGGDGGGGFGGGGFFGFFEECCCCC
@GSJM 65736
TGGGGAATCTTCCGCAATGGACGAAAGTCTGACGGAGCAACGCCGCGTGAGTGATGACGGCCTTCGGGTTGTAAAGCTCTGTGATCGGGGACGAATGGCTGGTATGCTAATACCATATCAGAGTGACGGTACCCGAATAGCAAGCCACGGCTAACTACGTGCCAGCAGCCGCGGTAATACGTAGGTGGCAGGCGTTGTCCGGAATTATTGGGCGTAAAGCGCGCGCAGGCGGCTTTTTAAGTCCATCTTAAAAGTGCGGGGCTTAACCCCGTGATGGGATGGAAACTGGGAGGCTGGAGTATCGGAGAGGAAAGTGGAATTCCTAGTGTAGCGGTGAAATGCGTAGAGATTAGGAAGAACACCGGTGGCGAAGGCGACTTTCTGGACGACAACTGACGCTGAGGCGCGAAAGCGTGGGGAGCAAACAGGATTAGATACCCT
+
FFGGGGGGGGGGGGGGGGFFGGGGGGGGGGGGGGGGGGGGCGGGEGGGGGGGGGGGGGGGGGGGGGGGGGGGGGGGFAFGGGGGADFGFGGGGGGFGGGGGGCGGGGGGGEGGGFFGDGFGGGGAFGEDEGGGGGCF7FG:AFFGGGGG>EG7FEEFGGGGGGGGGGFG>GGDEFEE39CC>FFG>GGFFGDGGGGGGGGGGG5EFCF3GFGFGGGGCCCC>EGGEGGGGGEECEGGGGFGGGGF9CFEGDFGGGCGGGGDC(GFFFF@9FCFCGGFD;FGGGGGGEGGGGGFDB<GGGEC@EGGGGGGGGFGGGFACFGGFFFGGFGGGGGGGGGGGGGGGGGGGFGF9GGGDGGGGGGGGGFGGGGGGGGGGGGGGFFGGGGGEFFFGGFGGGGFFFGGCGGFCGGGGGGGGGGGGCGGGGGGGGGGGGGGGGGCCCCC
@GSJM 71577
TGGGGAATATTGCACAATGGGGGAAACCCTGATGCAGCGACGCCGCGTGAGCGAAGAAGTACTTCGGTATGTAAAGCTCTATCAGCAGGGAAGAAAAATGACGGTACCTGACTAAGAAGCCCCGGCTAACTACGTGCCAGCAGCCGCGGTAATACGTAGGGGGCAAGCGTTATCCGGATTTACTGGGTGTAAAGGGAGCGCAGGCGGTACGGGAAGTCTGATGTGAAATCCCGGGGCTCAACCCCGGTACTGCATTGGAAACTGTCGGACTAGAGTGTCGGAGGGGTAAGTGGAATTCCTAGTGTAGCGGTGAAATGCGTAGATATTAGGAGGAACACCAGGGGCGAAGGCGGCTTACTGGACGATTACTGACGCTGAGGCTCGAAAGCGTGGGGAGCAAACAGGATTAGATACCCG
+
C8C8:CGGGF<9FFGFFE9C8CDGDFGGGG8;FEFFCGGGGGDGGGDEGDGGEGCFGGGGCGGGFFEFFGFGGGGGGGGGGGGGGG9FFGGGG@GGEGGCDFGGEGGGFG@FGDG<FFFGGGDG+FCCF8FFG+D8FEFC@D8FGCE@C<E<@FGGGGCEDCBC:/CBCCCF=GFG>FEE7?CFFGEFFCFCCGGGGGDCFEGGGGGGGGGF+FEFEGGGGEFGCCACFFGGGGFGFE:FFG>CFEEDGGEFGEGG<FFFCGFFFGGC@55CGGGE><GGG<FEGFFFGGGFEFGFFFBGGGDGGEGGGF?CGGGDGGGGGFEFCFFFFFEGGGF@GGGFC,GGGGEECCC,C<9GDGEC@EFFGFDFFC-FCE8GF<EGFGGGGGGGGGGGGGGGGGGGFFGGGGECFGF:@CC@-
@GSJM 70734
TGGGGCATATTGCACAATGGGGGAAACCCTGATGCAGCGACGCCGCGTGAGCGAAGAAGTATTTCGGTATGTAAAGCTCTATCAGCAGGGAAGAAGGATGACGGTACCTGACTACGAAGCACCGGCTAAATACGTGCCAGCAGCCGCGGTAATACGTAGGATGCAAGCGTTATCCGGATTTACCGGGTGTAAAGGGAGCGCAGGCGGGACTGCAAGTTGGATGTGAAATACCGTGGCTTAACCACGGAACTGCATTCAAAACTGTAGTTCTTGAGTGAAGTAGAGGAAAGCGGAATTCCGAGTGTAGCGGTGAAATGCGTAGATATTCGGAGGAACACCAGTGGCGAAGGCGGCTTGCTGGGCGTTAACTGACGCTGAGGCTCGAAAGTGTGGGGAGCAAACAGGATTAGATACCCT
+
EFFDGCFFGGGGGGGGGGGFFEGEGGGGG8FFGGGGGGGEGGEGCFEGDGGGGGCCC8EFFGGGGFEGCFGGG9F@FA8FAFGGFGCCCFDFGGGFGGGGFE7FF@CDGGFGG<,+BFCEG,FBCF++,,<,,:F@FFGGGGGGDGG7*>C*,@,=BFFGGGGGFGGGG<:F7A::8CF7#<FC@C:<F@FFA<<1;85F>E<GEFGD>C89CFCG9,#6:%<(1CD6<9C:D/B>C@@FGG7DF<@=:,AEG?>#ACC5FAAD0DE8FCF7E<F??)<A:E<CBC++=449BE<=:++B,F<C:ECFFDFFCECCF<D9FGEC,=@7GFGFF=E8FDCCGGGEFGEGGECFD<CCFCF@CC@<EGF@:7F7CGGF@CF7F<EF@A8EDGGGFCFAFEE@@FFFEF<EFC,E88@,8
@GSJM 274
TGAGGAATATTGGTCAATGGACGAGAGTCTGAACCAGCCAAGTAGCGTGCAGGATGACGGCCCTATGGGTTGTAAACTGCTTTTATAAGGGAATAAAGTGAGTCTCGTGAGACTTTTTGCGTGTACCTTATGAATAAGGACCGGCTAATTCCGTGCCAGCAGCCGCGGTAATACGGAAGGTCCGGGCGTTATCCGGATTTATTGGGTTTAAAGGGAGCGTAGGCCGGAGATTAAGCGTGTTGTGAAATGTAGATGCTCAACATCTGCACTGCAGCGCGAACTGGTTTCCTTAAGTACGCACAAAGTGGGCGGAATTCGTGGTGTAGCGGTGAAATGCTTAGATATCACGAAGAACTCCGATTGCGAAGGCAGCTCACTGGAGCGCAACTGACGCTGAAGCTCGAAAGTGCGGGTATCGAACAGGATTAGATACCCT
+
GGGGGGGGGGGGGGGGGGGGGGGGGGGGGGGGGGGGGGFGFGGGGGGGGGFGGGFGGGGGFGGGGGGGGGDFEGGGGGAFGGGGGGGGGGFGGGGGGGGGGGGGGGGGGGGFGGGGGGGGEFGEGGGCGFCGGFGGGGFFFDFGGGGGGGGGGGGGGGGG7GGGGGGGCEEA@FG?<<CEGFGGGGGGD@FGGGG?CGFFGGFGGGCGFFFFFFG7DCE6:C8EFF)DFGEC>7ACGGGGFEFDFGGGDGFGFFEFFB@FGGFFGG@FFGGFGEFFBFGGFFFGFGFFDF?,D77=F9DFAF:AFCEFFDFBB,GGFFEGGGGGGGGGGGGGGGFEFCEFE9F@GFDGCGF9@EGFGGF:GGDFFAGGGFFGGGGGGGGGCGEFAGDGGFBF9GGGFECECDFGGGGGGGGFGFCGGFGGGGGGGGFGEAGCCCCC
@GSJM 76691
TGGGGAATCTTCCGCAATGGACGAAAGTCTGACGGAGCAACGCCGCGTGAGTGATGACGGCCTTCGGGTTGTAAAGCTCTGTGATCGGGGACGAATGGCTGGTATGCTAATACCATATCAGAGTGACGGTACCCGAATAGCAAGCCACGGCTAACTACGTGCCAGCAGCCGCGGTAATACGTAGGTGGCAAGCGTTGTCCGGAATTATTGGGCGTAAAGCGCGCGCAGGCGGCTTCTTAAGTCCATCTTAAAAGTGCGGGGCTTAACCCCGTGATGGGATGGAAACTGGGAGGCTGGAGTATCGGAGAGGAAAGTGGAATTCCTAGTGTAGCGGTGAAATGCGTAGAGATTAGGAAGAACACCGGTGGCGAAGGCGACTTTCTGGACGACAACTGACGCTGAGGCGCGAAAGCGTGGGGAGCAAACAGGATTAGATACCCT
+
F<ECFGGGG9EFGGGGGGGGGGGGG@FEGGGGG7FGGEFGGGGGGCGGGGGGGGGGGGGGGGGGGGGG<F7FGGGGGGGGGGGFGGGGGGGDFGGGGGGGGDGGGDGGGGGGGFDGGFGCFEEFGFGGGGGGGGGG:7FGFGGGGFFCFF5CFFGGGFEFFFGGGGGGG,<FEE*<CCF@B>FFGFFF<FGGGGE9?EGFGEF?9<EFGGGGFGGGGGGGGCC,:ECGCEFFFF>;EC:AFGGGF?FFFGGFFG?FFGGGEEGGGGGGFGB<=CFF<FA@GGGGGGGGGFDFFF=,GGFFFCEE@FFGGGFFF,,B?F8F8FE@FFFGGGGDFGFA9CGGGGGGGGGFGGGGF9GGGGGEEEEFGGGGGGEFCEFF@FFCGGGGGGGGFFEGGGFEGFGFGGGGEEFFFCGGGGGGGFDDGGGGFGGGGGGGGGFFCC?C9
@GSJM 276
TGAGGAATATTGGGCAATGGGGGAAACCCTGACCCAGCAACGCCGCGTGAAGGAAGAAGGCTTTCGGGTTGTAAACTTCTTTTACCAGGGACGAAGAACGTGACGGTACCTGGAGAAAAAGCCACGGCTAACTACGTGCCAGCAGCCGCGGTAATACGTAGGTGGCAAGCGTTGTCCGGATTTACTGGGTGTAAAGGGCGTGTAGGCGGGAGAGCAAGTCAGAAGGGAAATCTATGGGCTTAACACATAAACTGCTTTTGAAACTGTTCTTCTTGAGTATCGGAGAGGCAGGCGGAATTCCTAGTGTAGCGGTGAAATGCGTAGATATTAGGAGGAACACCAGTGGCGAAGGCGGCCTGCTGGACGACAACTGACGCTGAGGCGCGAAGGCGTGGGGAGCAAACAGGATTAGATACCCT
+
EGEFFECFFGGGGGGGGGGFG7FGGGGFGGGGGCFGEEEFGGGDGDGGGGGGFFGEFGFFFDGFGGGCGFGGGGGGGCGFGGCGG9EBFGGF7FFGGFG7BDFGEFGGDFAFFGFGE@FFGGGGGFGGGGGGGGGGFGDCFFCF@C<:7@B>BEDFGG9C<B,DCFFGGGGGGD@C9CCC?<3<+2FBG>CB?@4A=85<;GE>F>98E:9GEGGGFDCFCD/=@#FGGFGGGGFCFFFGGGDF-FGGGG,<GGFDFAGGGGGGGG?GFFFFGGF=>+4<GGF@FFF8GGFCGGGGFF@FDF<GGGFC>EFBEFGEGF@FFF,FEGFA@GGEE6,CFFEGGGGGGGFFCCGGGGF@C,FGGGGGEGGFDGGGGGGGGEGEF:@,8A7GGGGGGFC,GFGCFFCGGGGGGGGGFGCB<A-
@GSJM 277
TGGGGAATATTGCACAATGGGGGAAACCCTGATGCAGCGACGCCGCGTGAGTGATGAAGTATTTCGGTATGTAAAGCTCTATCAGCAGGGAAGATAATGACGGTACCTGACTAAGAAGCACCGGCGAAATACGTGCCAGCAGCCGCGGTAATACGTATGGTGCAAGCGTTATCCGGATTTACTGGGTGTAAAGGGTGCGTAGGTGGTGAGACAAGTCTGAAGTGAAAATCCGGGGCTTAACCCCGGAACTGCTTTGGAAACTGCCTGACTAGAGTACAGGAGAGGTAAGTGGAATTCCTAGTGTAGCGGTGAAATGCGTAGATATTAGGAGGAACACCAGTGGCGAGGGCGGCTTTCTGGACTGTAACTGACACTGAGGCACGAAAGCGTGGGGAGCAAACAGGATTAGATACCCT
+
FGGGGGGGFGGGGGGGGGGGGGGDGGGGGGGGGGGGGGCFC@FGGGGGCEGGFFFFFGG95CFGGGGEEGFGGGGGGGGGGGGGGGCFGGFGGGGGGEGFCCGGGGFF<FAFGGC?DG?DDG>F=#BF9<>FF=BFCFFFFG@FGG:F>FGBFGGEFFFF6@FC@>DE>C@BFFFEEGCCCGCFGG:1AFGFGGE;CFG<4>CCFCD@%:#CGFF>GGFE<GGF;C@5CGECGGGFCGFCFG5:GGCFA8FFCFGFFE?FGGF:8,?3C52?FCFEA>EA9GFFE9B?FGGGFGGGGCDGGGGGGGF9GGGGGGDGGGGGGGGGFFCGFAGGEGGFGF8@C+EEGE>GGGGGGEFCGGGGGGGGFCEFGGFE@GFFGGGGGGGFCGGGGGEGGGGGGGGGGGGGGEGFF@?CCCCC
@GSJM 66991
TGAGGAATATTGGTCAATGGGCGAGAGCCTGAACCAGCCAAGTAGCGTGCAGGAAGACGGCCCTATGGGTTGTAAACTGCTTTTATGCGGGGATAAAGTGAGCCACGTGTGGCTTATTGCAGGTACCGCATGAATAAGGACCGGCTAATTCCGTGCCAGCAGCCGCGGTAATACGGAAGGTCCGGGCGTTATCCGGATTTATTGGGTTTAAAGGGAGCGTAGGCCGTCTGATAAGCGTGTTGTGAAATGTCGGGGCTCAACCTGGGCATTGCAGCGCGAACTGTGAGACTTGAGTGCGCGGGAAGTAGGCGGAATTCGTCGTGTAGCGGTGAAATGCTTAGATATGACGAAGAACTCCGATTGCGAAGGCAGCCTGCTGTAGCGCAACTGACACTGATGCTCGAAAGTGTGGGTATCAAACAGGATTAGATACCCT
+
GG9FG@EFGF<FEDGGGGGGGGGGGGGGGGGGGGGGGGGGGGGG9EFGGGEGFGGEEFGGFGGGGGGCGGGGEFEAFFGGGGGGGGGG7F@ECCGGGGGGFECFCGGGGGDGG?FGGGFGGGGGGGGGGDGEFFFDFGGCGF;FEGGGD,@FFFFGGG?FFEFGGGGGEDC@;FFGDGGE=G9FEGGGGGGGGGGGE<C6CDFGGGDEGCCGGGGCGGGB8:>9FEE@9F<<GGGGGGECGGFDFGGGGGGGFGGGGFFFGGFFGGGGGGGEFF:C8ACFD:GGFDF<F8GGGGGFCEDCEFCGGGGGGGFCF@GF>GGGGGFBGDFFGGFFGFGGGFF,FCGCFFDCGGGFECGFGGGGGGGFDGFGGFCGGGGGGFGGGF@D<FEGGGGGGFGGGEGFFFGGGGGGGGGGGGGGGGFC<FGGFAGGFGGCCCCC
@GSJM 279
TGAGGAATATTGGGCAATGGGGGAAACCCTGACCCAGCAACGCCGCGTGAAGGAAGAAGGCTTTCGGGTTGTAAACTTCTTTTACCAGGGACGAAGAACGTGACGGTACCTGGAGAAAAAGCCACGGCTAACTACGTGCCAGCAGCCGCGGTACTACGTAGGTGGCAAGCGTTGTCCGGATTTACTGGGTGTAAAGGGCGTGTAGGCGGGAGAGCAAGTCAGAAGTGAAATCTATGGGCTTAACCCATAAACTGCGTTTGAAACTGTTCTTCTTGATTATCGGAGAGGCAGGCGGAATGCCTAGTGTAGCGGTGAAATGCGTAGATATTAGGAGGAACACCAGTGGCGAAGGCGGCCTGCTGGACGACAACTGACGCTGAGGCGCGAAGGCGTGGGGAGCAAACAGGATTAGATACCCT
+
FGGG8C,C;FFFF?EFGGG,F7FGGGGGCFGGGFGGFGGGEFFGEG7FFG,,CCFGGG<FFGG8FE:@FF7BDGGGAFFGGFGGGGF8CGGGDC@FC?==47==CGGGGE?ADDG,,BFGGGFGGGGGDCFGGGF%0GGFG<CEFGFGG9BCF(?DCEFG:6C9@EF@F<GFFC1<@:?<GGCCFCFCC:;CF@FEC<FEDC>GEDGGFC<DCCDFCFCFCFCCEC9FCFGG?<@.BC6FC<FG7FE@EEC<C9G'GGGGEDF=EGGFB@GFFC?.;GC<GEE9GFB,+EGGEFB9F=,FGGFCE+:C7FAGFEC,7GEFGGGGF9DAGFEE,9FEGFGGGF@GGFFFCCCF7CFGGFGFEFEGF9CGGEGFGGGGEGGGGEF@GGGGFGGFEGGGGGGGGGGGGGGGGGFEFFCCCCC
@GSJM 280
TGGGGAATATTGCACAATGGGGGAAACCCTGATGCAGCGACGCCGCGTGGAGGAAGAAGGTCTTCGGATTGTAAACTCCTGTTGTTGGGGAAGATAATGACGGTACCCAACAAGGAAGTGACGGCTAACTACGTGCCAGCAGCCGCGGTAAAACGTAGGTCACAAGCGTTGTCCGGAATTACTGGGTGTAAAGGGAGCGCAGGCGGGAAGACAAGTTGGGAGTGAAATCTATGGGCTCAACCCATAAACTGCTTTCAACACTGTTTTTCTTGAGTAGTGCAGAGGTAGGCGGAATTCCCGGTGTAGCGGTGGAATGCGTAGATATCGGGAGGAACACCAGTGGCGAAGGCGGCCTACTGGGCACCAACTGACGCTGAGGCTCGAAAGTGTGGGTAGCAAACAGGATTAGATACCCT
+
FGGGGGGGGGFGGGGGGGGGGGGGGGGGGGGGGGGGGGFGGGGGGGGFEGGGG@FGGGGGGGGGGGGGGFGFGGGGGGGGGGGGGGGGGGGGGFGGGGGGFGGGGEGGGGGFGGDFGGFGGFCGD=GGGGGGGGFGGGGGGGGGGGGGDEGGGG?FGGGDGGGGGG@FGAFDFGGGGGGFGGGGGGFEFGGFGGGGEC>EGFGECGFE9F?CCFFFFEGGGGGG;D@EFCGFGGGGGGGGGGGGGGGGFGGGEGFCDF)CGGFGGGGGGGGGGGFFFFGGFGGGGGGGGGFGGGEFGGCDGF7GGDEGGGGDGGGGGGGGGGGGGGGGGEGGGGGGGGGGGGGGGEGGGEFGGGGGGGGGGGFFGGGGGGGGGGGGGGGGGGGGEGGGGGGFGGGGFGGGGFGGGGFGGGGCCCCC
@GSJM 281
TGGGGAATATTGCACAATGGGGGAAACCCTGATGCAGCGACGCCGCGTGGGCGAAGAAGTATCTCGGTATGTAAAGCTCTATCAGCAGGGAAGATAATGACGGTACCTGACTAAGAAGCTCCGGCTAAATACGTGCCAGCAGCCGCGGTAATACGTATGGAGCAAGCGTTATCCGGATTTACTGGGTGTAAAGGGAGCGTAGGCGGTATGGCAAGTCTGATGTGAAAGGCCGGGGCTCAACCCCGGGACTGCATTGGAAACTGTCACACTTGAGTGTCGGAGAGGTAAGTGGAATTCCTAGTGTAGCGGTGAAATGCGTAGATATTAGGAGGAACACCAGTGGCGAAGGCGGCTTACTGGACGGTAACTGACGTTGAGGCTCGAAAGCGTGGGGAGCAAACAGGATTAGATACCCT
+
FEFGGGGGGGGGGGGGGGGGGGGGGGGGGGGFGGGGGGEGGGGGGGGGGGGGCFFFGGGGGGGGGGGC,<FDGAFGGGGGA9EGAGGGGGGGGGGGGGFFGDD:FFFGGGGGFFGGGGGGGGEGGGGGGFGGGGFGGGGGCFGFGGGGG<CFGGG@FFFG>>AFEEGGCEGGGG?GGG9FFGGGGGDFCFGFGGGGCCGGEGG>GGG<EGGGGGF6CGFFFCGGGGGGF=GEGGGGGGGCFCDGGGGGDFFFFGGGGFFGGFFF:GFFFF<GGFFEF9EGAFFGG<FF<9GF?CGF=F??GGGGGGGGGGGGGGGEGGEFFFFGGG?GF9FGGGFF@GGGGGF@GGGEFDGGGGGGGGECE>GGGGGGGGFGGDFGGEDGFFFDEEEGEGGGGGGGF9GGGFFF@FEFGGF@CCCC
@GSJM 282
TGAGGAATATTGGTCAATGGGCGAGAGCCTGAGCCAGCCAAGTAGCGTGCAGGATGACGGCCCTATGGGTTGTAAACTGCTTTTATGCGGGGATAAAGTGAGCCACGTGTGGCATATTGCAGGTATAGCATGAATAAGGACCGGCTAATTCCGTGCCAGCAGCCGCGGTAATACGGGAGGTCCGGGCGTTATCAGGATTTATTGGGTTTAAAGGGAGCGTAGGCCGGAGATTAAGCGTGTTGTGAAATGTAGCTGCTCAACATCTGCACGTCAGCGCGAACTGGTTTCCTTGAGTACGCACAAAGTGGGCTGAATTCGTGGTGTAGCGGTGAAATGCTTATATATCACGAAGAACTCCGACTGCGAAGGCAGCTCACTGGAGCGCAACTGACGCTGAAGCTCGAAAGTGCGGGTATCGAACAGGATTAGATACTCT
+
<FGGFFGFC@CEEFGFGGCGCFEGEGGGEFFFFE6EF,DFFGGF9E:CF,CEFG8DFGGG7CE7C@FGA:B@,CCFFGACFGGGCAC9FFGFC@EAFFDFFG8=8FE8A?>:7,BAD?DEFGFFD<,C==D<DCFFF9>F<BCC++@CFFFFCD8BFCGGGC,@FECCFEDFGG@F*<***+?C@C7:1*4<F2;<<23,FE9</A:@::<<19;;?*:?5>?/3?8@CC?9<<<;:CEFFGC(49BCCC@C#<<F@@AGFEC?D>+F8*'2+9,)6,E:D=9D>=A,CFE,F@4+FC8C,ECFF?+,5,,,+B>7?+A9=?CF7:7?CFFE9GFE9?A4,FFFGGGGFDEFAF:@:F6,F,ECF<9C@<9GGGEGGGFC++BFDGE@BEF@FGGGGGGFFGGGGF@7E@<EFGGGGGGGGGFC,FC,EFF@A,CC
@GSJM 283
TGGGGAATATTGCACAATGGGCGAAAGCCTGATGCAGCAACGCCGCGTGAGGGAAGACGGTTTTCGGATTGTAAACCTCTGTTTTCGGTGACGAACAAATGACGGTAACCGAGTAGGAAGCCACGGCTAACTACGTGCCAGCAGCCGCGGTAATACGTAGGTGGCAAGCGTTATCCGGAATTACTGGGTGTAAAGGGAGCGCAGGCGGGATAGCAAGTCAGCTGTGAAAACTATGGGCTCAACCCATAAACTGCAGTGGAAACTGTTATACTTGAGTGGAGTAGAGGAAAGCGGAATTCCGAGTGTAGCGGTGAAATGCGTAGATATTCGGAGGAACACCAGTGGCGAAGGCGGCTTGCTGGGCTCTAACTGACGCTGAGGCTCGAAAGTGTGGGGAGCAAACAGGATTAGATACCCT
+
GFFGGGCF,CFEGGGDGGGGFEC@FGGGFGECFGGGGGFGGGGGGGGGGDF8FGEG<CFEGFGGGGG:F4FFGGFEGGGGFGGGGGEGFGGDGGGGE<,C?,C+3CFGFE++@F<<>FFF?F8BC2:'2@(-CCBFGFC;@CF@;E:*>1C<CD7??:8<?=?FGECGDCC>>F9C?90=C<:<9CEF@FFEECF5GFGDFCEC3<GFE,,2E)EGFGG<A:>E8FGE*9@CFC@FF#F1>B9C3E,,FC9:FFEE<.FGGF?>C3<@,,GFFDFGGGEGE?CGFFE+GGGGGFAD8=7==9GFGGGGGGF@GGGGGGGGGGFCFBB+CGGGGGGGGGGGGGGGGFGGGGGDGGEC,GGGGGFCF9GGFF;GGEF@FGGGFCFBFGGGFBB@GGGFGFDGFFDGGF@,EGGDGC8CCC
@GSJM 284
TGAGGAATATTGGTCAATGGGCGAGAGCCTGAACCAGCCAAGTAGCGTGCAGGATGACGGCCCTAGGGGTGGTAAACTGCTTTTATAGGGGAATAAAGTGAGTCTCGTGAGACTTTTTGCATGTACCTTATGCATAAGGACCGGCTAATTCCGTGCCAGCAGCCGCGGTAATACGGAAGGTCCGGGCGTGATCCGGAGTTATTGGGTTTAAAGGGAGCGTAGGCCGGAGATTAAGCGTGTTGTGAAATGTAGCGGCTCAACATCTGAACTGCATCGCGAACTGGTTTCCTTGAGTACGCAAAAAGTGGGCGGAATTCGTGGTGTAGCGGTGAAATGCTTAGATATCAGGAAGAACTCCGATTGCGAAGGCAGCTCACTGGAGCGCAACTGACGCTGAAGCTCGAAAGTGCGGGTATCGAACAGGATTAGATACCCT
+
G<<FFGGGFGG@,;CEGGGG@FCG@FFDGGGG@<CDFGDG,E,,FEFGGDFEFGGGG<FG@7+DF,C=+8++BFFGGGG99FD99E,,:B+@+AFAFGF,9,9C,CFG8E?9=EFAFFC<,@,CFE,,CDGG,CC,6<CD:DF>F@@,,,$2:73CB5:6CD9@E<AAAF@4,8C.1FCF:<&@,=<80))CE@6..9CAFGGEEC;<AGFFF:3(5>:CE<59*8,,2BFGE9F95GGCGGFGEE;>4*75*,FFF@@@:,,,CGF@,FCC:+GFB9C,F@DA,@DCGGGGGC7=FEBA,5=,=7ECFEC<+FCC?+7EGGGGGEDGGGGEGGGGF9FGDFGFA?:,FFAFGGF@FFC,GGGGGGGFC@FFFCFAFGF@C:@E,GFFGFEGGGGGGFC8GGGFFF@@87GGGGE<EDFGGGGGGGGGGGGCC?CC
@GSJM 74378
TGGGGAATCTTGCACAATGGGGGAAACCCTGATGCAGCGACGCCGCGTGAAGGAAGAAGTATCTCGGTATGTAAACTTCTATCAGCAGGGAAGAAAATGACGGTACCTGACTAAGAAGCACCGGCTAAATACGTGCCAGCAGCCGCGGTAATACGTCTGGTGCAAGCGTTATCCGGATTTACTGGGTGTAAAGGGAGCGTAGACGGCTGAGTAAGTCTGAAGTGAAAGCCCGGGGCTCAACCCCGGGACCGCTTTGGAAACTATGCAGCTAGAGTGTCGGAGAGGTAAGTGGAATTCCCAGTGTAGCGGTGAAATGCGTAGATATTGGGAGGAACACCAGTGGCGAAGGCGGCTTACTGGACGATGACTGACGTTGAGGCTCGAAAGCGTGGGGAGCAAACAGGATTAGATACCCT
+
GFCCF7:F-EE,EGGFGGGG87F+CFFEFFGGGGCFGG+FFCFGGGGEGGF9FGGGGGG<CFCFGGG4B+EFCGGFFGGG9F,59B,BFDGGGGG=<A,CEEG:F=<FBFFGA,8DF<FF7D:>D=9>=@<CFF3FGF97F@FEDF>@<*90@C1*)FFFCCCECE6FA#.:CEC?<GCFC7FFCFCFFA?,GCE:CGC?:</5F@3CG#<C?=EDE?<FGFFFCCDEF@/:8>CGF@FEFC>BD:=B@;<D,ECGGGFC?99ED,<FGF<GGGF@4+E9EEFF9A9GGFBB,F8GEB,,GGGGC7EGGGGEDGGEFGGGEFCCFC,GGGDGGGGGGGGGGGGGGGFEGGGGGFC<GGEF@F<CF,GGGGGEFGGGGGF8FGGGGGGGGGGGGGGGGGGGGGGGFGGGGGGCCCCC
@GSJM 286
TGGGGAATATTGCACAATGGGGGAAACCCTGATGCAGCGACGCCGCGTGAGCGAAGAAGTATTTCGGTATGTAAAGCTCCATCAGCAGGGAAGATAATGACGGTACCTGACTAAGAAGCCCCGGCTAACTACGTGCCAGCAGCCGCGGTAATACGTAGGGGGCAAGCGTTATCCGGATTTACTGGGTGTAAAGGGAGCGTAGACGGCAAGGCAAGTCTGATGTGAAAACCCAGGGCTTAACCCTGGGACTGCATTGGAAACTGTCTGGCTCGAGTGCCGGAGAGGTAAGCGGAATTCCTAGTGTAGCGGTGAAATGCGTAGATATTAGGAGGAACACCAGTGGCGAAGGCGGCTTACTGGACGGCAACTGACGTTGAGGCTCGAAAGCGTGGGGAGCAAACAGGATTAGATACCCT
+
GGGFG:FFGGGGGGGGGGGGGGGGGGGGGGGGGGGGGGDGGGGGGGGGDEGGGGGGGGGGGGGGGGG@GGGGGGGEGGGGGGGGGGCGGGFGGGGGGGGFGGDEFFGFGGGCFFGGGGGFDGGDGGGGGGGGGGGGGGCGGGGGDGGDFGG@GDFGGGGGGGGGFGG5F<.3F?GGDFE>GGGGGGGEFGGGFFE=EGFGEGGGGFEFEGGFGDG=DCGGGGCFFFGFGF>EGGFCGGGGDECGFFFFFGFFF<CGGCGFCGG<GGGG@,FFFGGEFBGGFGGGGGGGEFGGFGFE@E<EGGGCGECEGGGGF@7GFGGGGGGGGGGGGFGGGGGFGGGGGGGGGGDGGGGGGGGGGGGGGDGGGGGGGGGGGGFFGGGFFGGGGGGGGGGGGGGGGGGGGGGFACCGGFFCCCCC
@GSJM 65689
TGGGGAATATTGCACAATGGGGGAAACCCTGATGCAGCGACGCCGCGTGGAGGAAGAAGGTCTTCGGATTGTAAACTCCTGTTGTTGAGGAAGATAATGACGGTACTCAACAAGGAAGTGACGGCTAACTACGTGCCAGCAGCCGCGGTAAAACGTAGGTCACAAGCGTTGTCCGGAATTACTGGGTGTAAAGGGAGCGCAGGCGGGAAGACAAGTTGGAAGTGAAATCCATGGGCTCAACCCATGAACTGCTTCCAAAACTGTTTTTCTTGAGTAGTGCAGAGGTAGGCGGAATTCCCGGTGGAGCGGTGGAATGCGTAGATATCGGGAGGAACACCAGTGGCGAAGGCGGCCTACTGGGCACCAACTGACGCTGAGGCTCGAAAGTGTGGGTAGCAAACAGGATTAGATACCCT
+
GGG@EFFGFCEFGGGFFFGGGGGGGFGGGGGGGGGGGGD@CG7FGGCCCFGGGGGGGGGGGGGGGGGGGGGGGFEGGFGGGGFGF?FEFGGGCFECCFC@AFG:DGG9DGGGGGGGG8DCFGFGCCEGGGFGGFGGGGGC>FGFE7<C4C:<D9EFFGGG9FGGGG7EGFGFFFGGDEFFCF7FCFCFGFBFGGGFGCFC;:CCGCC@:>CFFFFCD@AF,@C@3CGFGFFGGG>C8EGFFFCFFFCFCDF)3FFA?FCG@<FF#:=CFGGFCDA>4ADBFCE8F:F=GGGFFCGECC@EF?4+DGFC9,,AFC7CFGGGGGGGGFDFC<<FEEGGGD@F@7EFFBGGCCGGFFGGFEFFAD8,,GGGGGFGGGGFDFFECGGGGCCCGGGGGFFGFAEGGEFF9GGGGGGCCC8C
@GSJM 288
TGAGGAATATTGGTCAATGGGCGAGAGCCTGAACCAGCCAAGTAGCGTGAAGGATGAAGGCTCTATGGGTCGTAAACTTCTTTTATATGGGAATAAAGTTTTCCACGTGTGGAATTTTGTATGTACCATATGAATAAGGATCGGCTAACTCCGTGCCAGCAGCCGCGGTAATACGGAGGATCCGAGCGTTATCCGGATTTATTGGGTTTAAAGGGAGCGTAGGTGGATTGTTAAGTCAGTTGTGAAAGTTTGCGGCTCAACCGTAAAATTGCAGTTGAAACTGGCAGTCTTGAGTGCAGTAGAGGTAAGTGGAATTACCGGTGTAGCGGTGAAATGCGTAGAGATCGGTAGGAACACCAGTGGCGAAGGCGGCTTTCTGGACTGAAACTGACACTGAGGCGCGAAAGCGTGGGGAGCAAACAGGATTAGATACCCT
+
FDFFGGGFFGGGGAFGGGGGFFGGGGGGGGGGCGFGGGFGFGC,EFEGGGGGGGCGGGFG?FEFC<FF8,6@@FGGGGD,9FFGGGG9EFGGFFGEFC?E<FECFAFFC<?+?5E8EFCFEGAFGGEFFGGGDGDAFCFD5?CCF=>FF;==6@D@FB485FGGE<>F>F;2<=D7-@F/@BDFDG@?F:=FC9C57B?:BFEGGGEGF>CFGECCECE-EFDFGG,GEFGGGAECEF7EE>>DFEFGE<CEFG=CCBCFGGGFEGFC=4CGGGFDGGGFGGGGGGGFGGGGGGGGGEE,GGGGGFEFGGGGGGGF7GF<GGGGGGEFGGGGGGGGGGGGFGEGF@,GGCGGGGGGGGGGGGGGGGGGGGFGGF?GGGGGGGGGFGGGGGGFEGGGGGGGGGGGGGGGGGFDFGGGGGGGGGGGGGGGGGGCCCCC
@GSJM 289
TGAGGAATATTGGTCAATGGACGAGAGTCTGAACCAGCCAAGTAGCGTGCAGGATGACGGCCCTATGGGTTGTAAACTGCTTTTATAAGAGAATAAAGTGAGTCTCGTGAGACTTTTTGCATGTACCTTATGAATAAGGACCGGCTAATTCCGTGCCAGCAGCCGCGGTAATACGGAAGGTCCGGGCGTTAGCCGGATTTATTGGGTTTAAAGGGAGCGTAGGCCGGAGATTAAGCGGGTTGTGAAATGTAGACGCTCAACGTCTGCACTGCAGCGCGAACTGGTTTCCTTGAGTACGCAAAAGGTGGGCGGAATTCGTGGTGTAGCGGTGAAATGCTTAGATATCACGAAGAACTCCGATTGCGAAGGCAGCTCACTGGAGCGCAACTGACGCTGAAGCTCGAAAGTGCGGGTATCGAACAGGATTAGATACCCT
+
EFEFGGGGGGGGGCFEG,CFFGGGCGGGFFGFFFGGGGGGEGGDCEGGEEFEFCEFGGGGGGEGFFFGGGD7=FGGG,CF9FF?9<FFGACAFFFGFFFFFA?EFGGGGGGGGGGFFGGGGG9FGGGGGGCFGF,CDCEGGGGGGGGGGGGGFDFFG9BFFABE:+@@FCECCCCGC=F7FGFG7C:FC7*#3>FEFB<$FFGECC7FCGFF>:CC<<GCGEDDDF?#C;C:ECF:;#B;2@ECCECDECFC@F5:BF@FFC:FGFFFGGF@GC?C33:<GGGFA@,55,GGEB=4+,,<9FA+GGF@DFGGGGDGECGGGGF7EEEFABFFAFGFF9GGFE,<FGDGGGGGGFC7GGF8GDGGGFDFEEFGFFE9FGFC7F@GGGGGGGGFFGGGFCFCCGGGGCF@FCGGGGF@FFGFFGGGGGGGGFF@C,C@
@GSJM 290
TAGGGAATTTTCGGCAATGGGCGAAAGCCTGACCGAGCAACGCCGCGTGAGTGAAGAAGGCCTTCGGGTTGTAAAGCTCTGTTGTGAAGGAAGAACGGCTCATAGAGGGAATGCTATGGGAGTGACGGTACTTTACCAGAAAGCCACGGCTAACTACGTGCCAGCAGCCGCGGTAATACGTAGGTGGCGAGCGTTATCCGGAATTATTGGGCGTAAAGGGTGCGCAGGCGGTTTGAAAAGTTTAAGGTGAAAGCGTGGGGCTTAACCCCATACAGCCTTAGAAACTGTCAGACTAGAGTACAGGAGAGGGCAATGGAATTCCATGTGTAGCGGTAAAATGCGTAGATATATGGAGGAACACCAGTGGCGAAGGCGGTTGCCTGGCCTGTAACTGACGCTCATGCACGAAAGCGTGGGGAGCAAATAGGATTAGATACCCT
+
GGGGGCFGFGDGGGGGGGGGFFGGGGDGGGGGGGGGGGGGGGE@GGGGEFG9CFFGGGGFF8<EFGGGGGDGGGGFFDFFGFFGGEFG9FFGGGGGGCFEGGGFGGGGGGGGGGGGGGGGCFED9FEGGGGGGGGGGGFGGGGG@CF7CEE:FGGGGGGGC*<CFG,DFGGGGDF7CFGGGGGGGGGGGGGGGGGGGGFEGE50<:DFFCFDG<GGGG>GC3/8=<GGGGE@CDGFGGGG8EDFFGG<GF><CFCEGD:EC<@?GFGGFFGGGCF@:C:9GGEFFFGFEDFEFGGF;EA?CE@EBE,EED9GE9FGGGGGEE=BFFFC7EFGGFFGEGGGGGGFE<FFFF8CC6GGGEGGGGGGGGFFGFCF:CC@CCGFGFGGGGGGGGGCEGEGGGEAGFEFCFE,DGGF@GGFFF9GFGGGFFGFEEDFGGFCCCCC
@GSJM 70528
TGGGGAATATTGCACAATGGGGGAAACCCTGATGCAGCAACGCCGCGTGAAGGATGACGGTTTTCGGATTGTAAACTTCTTTTCTTAGTGACGAAGACAGTGACGGTAGCTAAGGAATAAGCATCGGCTAACTACGTGCCAGCAGCCGCGGTAATACGTAGGATGCAAGCGTTATCCGGATTTACTGGGTGTAAAGGGAGCGCAGGCGGGTTAGCAAGTCAGCTGTGAAAACTATGGGCTCAACCCATAAACTGCAGTTGAAACTGTTATTCTTGAGTGGAGTAGAGGCAAGCGGAATTCCGAGTGTAGCGGTGAAATGCGTAGATATTCGGAGGAACACCAGTGGCGAAGGCGGCTTGCTGGGCTCTAACTGACGCTGAGGCTCGAAAGTGTGGGGAGCAAACAGGATTAGATACCCT
+
FGGFGEGDGFCGGGGGGGGGGGGGGGGGGGGGGGGGGGGGGGEGGDGGDFGGGGGGGGGGEGGGGGGGGEEFFGGGGGGGGGGGFGGGGGGGFGEEFGFGGGCFFFG7==FGGGGFGGGFGFGGGGGEFGGGGCF:DFF>GGGFFFFGGGGGGG?GGGGFFFFEGGGGGGGGGGGGGGG<:FFCGCGFC;GGGFCGGGAGGGGE>CEGGGEFFFGGGG>F8F9AGGGGGGFFGGCCFFEGF6DEFGGFGGGGFFCGGGDDBCFGFF:GGCEF8GGDFFFEGGGGFCFFGGF@8GGGGFFCFECGGGGGGGGGGGGFB7GGGGGGGF:EGGGGGGGCFFGGGGGGGGGGEGGGGGGGGGFFGGGGGGGGFGGGGGGGGGGF@7FGCGEGGGGGGGGGGGGGGGGGFFGE9GGGGGCCCCC
@GSJM 54539
TAGGGAATCTTCCACAATGGACGAAAGTCTGACGGAGCAACGCCGCGTGAATGAAGAAGGCCTTCGGGTCGTAAAATTCTGTTGTCAGAGAAGAACGTGCGTGAGAGTAACTGTTCACGTATTGACGGTATCTGACCAGAAAGCCACGGCTAAATACGTGCCAGCAGCCGCGGTAATACGTAGGGTGCAAGCGTTATCCGGATTTACTGGGTGTAAAGGGAGCGCAGGCGGGATCGCAAGTCAGATGTGAAAACTATGGGCTTAACCCATAAACTGCATTTGAAACTGTATGTCTTGAGTGCCGGAGAGGTAATCGGAATTCCTTGTGTAGCGGTGAAATGCGTAGATATAAGGAAGAACACCAGTGGCGAAGGCGGATTACTGGACGGTAACTGACGGTGAGGCGCGAAAGCGTGGGGAGCAAACAGGATTAGATACCCT
+
GGFGGGGGGGGGFGGGGGGGGGGGGGGCGGGGF:@FFFFCFGGCGDC@FGGFGGFFFDGGGFGGGGCC,CFFGGGG?FAFG9AFGF9FGGGGGGGGGGDFEFEGDGGGGGBDG,AEG,FEF9FFGGEEGGGG?<DGCG<FFF@F8DFGGGGGGGGGFGDCC:;B7DFGGGCEGFEG@FGGCG&BFGFFEGGGGGDEEGGGGGGGGGE9FFF0G>FGFGCCC>DFGGEGGFEGC<5;79CFFE,BFFGFFFGGFEGCF>FEECFGFGFGGGFFFBCC;>CD9GFGGFGFFDFFFFCGF8GEGGDGDGGGEDCBB+=GF8FECFGGFGGFFGGFFFGGGFGFGGGGFGFDD<9FGGGFGGGGCFGFGEFGFGEDGGGGF9GGCGGGEGFDAGGCGGCEF<DGGGC@@,GGGGGGFCGGGFGGGGFCCGGGFCGGGGEFACCCC
@GSJM 55118
TGGGGAATCTTCCGCAATGGACGAAAGTCTGACGGAGCAACGCCGCGTGAGTGATGACAGCCTTCGGGCTGTAAAGCTCTGTGATCGGGGACGAATGGCTGGTATGCTAATACCATATCAGAGTGACGGTACCCGAATAGCAAGCCACGGCTAACTACGTGCCAGCAGCCGCGGTAATACGTAGGTGGCAAGCGTTGTCCGGAATTATTGGGCGTAAAGCGCGCGCAGGCGGCTTCTTAAGTCCATCTTAAAAGTGCGGGGCTTAACCCCGTGATGGGATGGAAACTGGGAGGCTGGAGTATCGGAGAGGAAAGTGGAATTCCTAGTGTAGCGGTGAAATGCGTAGAGATTAGGAAGAACACCGGTGGCGAAGGCGACTTTCTGGACGACAACTGACGCTGAGGCGCGAAAGCGTGGGGAGCAAACAGGATTAGATACCCT
+
GGGGGGGGGGGGGGEGGGGGGGGGGGGGGGGGGGGGGGFGGGGGGGGGGGGGGGGEFGGGGGGGGGGGGGGGGGGGGGFGGGGFGGGGDDGGEGFGGGGGGGGGGGGGGGGGGGGFGFFDFEFFCFFGFGGGGGGGGGGGGGGGGGGGGGGGDFGGGGGFGGGGGGFFFCFEFGGGGGFG:?FGGFEFFGFFFGFG>EDFGGFFGGCGGFGGGGGEGGGFCEGGGDGGECEEGEGC?GGGGGGGFGGGGGGFFFGGGGGGGGGGGGGCCCCGFFGGGGGCGGGGG<,GFF<GGF>=FGGGGGGGGFGFEECGGDFFCFE9GFGGGGGGGGGGGGGGGGGGGGGGGGGGGGFGGFGDGGFF7GGFGGGGFEGGGGGFE,FEFGGGGGGGGGGGEGGF@GGGGGGGGGGGGGGGGGGGGGFGGGGGGGGGGGGGGFGGCCCCC
@GSJM 294
TGAGGAATATTGGTCAATGGGCGAGAGCCTGAACCAGCCACGTAGCGTGAAGGATGACTGCCCTATGGGTTGTAAACTTCTTTTATAAAGGAATAAAGTCGGGTATGCATACCCGTTTGCCTGTACTTTATGAATAAGGATCGGCTAACTCCGTGCCAGCAGCCGCGGTAATACGGAGGATCCGAGCGTTATCCGGATTTATTGGGTTTAAAGGGAGCGTAGATGGATGTTTAAGTCAGTTTTGAAAGTTTACGGCTCAACCGTAAAATTGCATTTGAGACTGGAGATCTTGAGTGCAGTTGGGGCAGGCGGAATTCGTGGTGTAGCGGTGAAATGCTTAGATATAAGGAAGAACACCAATTGCGAAGGCAGCCTGCTAAGCTGCAACTGACATTGAGGCTCGAAAGTGTGGGTATCAAACAGGATTAGATACCCT
+
EFCEEA@@ECEA<@FFECFG<FGGG@FFFFGGFF@CF@-E,@:CEFEEGG<EFGFFFDCCE,6CD@E@<,?F8CDCFEC6C?<F,BFFFF9FEFCEFGF,?7+,8=EAFE<,AF76A<CC,???,ECAFDC<9@FFG9?F5:@=CBCF<B9,B8@CC=,8@,3361@<.89@#6>/>@4:<7<D1@8>F7&58,<:/D>+4C7GFDFC77CBFD@98+'88EGFFF9DCDFDECECF=D>8##D029>;FGFC8F>CD?DFGF>?AFF9GE;?99A@,,FE9EA9,,,F4,E=B,FF@8++9,DE<?:C,GFF8F+C@FFFEF>+=:<GGGGFFGFB9GFF9FC<,,,9EFFBC9-EC,,GEF<FCFD@C@FC@@EEC,8F@C,9GFFFGFE@@EGGGGGFFEFCC6@-GFCFE<@F<FCEGGGFFCGFEGCCCCA
@GSJM 295
TGGGGAATATTGGGCAATGGGGGAAACCCTGACCCAGCAACGCCGCGTGAAGGAAGAAGGCTTTCGGGTTGTAAACTTCTTTTACCAGGGAAGAAGAACGTGACGGGACCTGGAGAAAAAGCCACGGCTAACTACGTGCCAGCCGCCGCGGTAATACGTAGGTGGCAAGCGTTGTCCGGATTTATTGGGCGTAAAGGGAACGCAGGCGGTCTTTTAAGTCTGATGTGAAAGCCTTCGGCTTAACCGAAGTAGTGCATTGGAAACTGGAAGACTTGAGTGCAGAAGAGGAGATTGGAACTCCATGTGTAGCGGTGAAATGCGTAGATATATGGAAGAACACCAGTGGCGAAAGCGGCTCTCTGGTCTGTAACTGACGCTGAGGTTCGAAAGCGTGGGTAGCAAACAGGATTAGATACCCT
+
FGGGGEGGGGGGGGFDFCGGGGGEGGGGGGGGGGFG6EFF8F7FEGGGGGG?EFADFG@GCFFGFGGGDGG@FEFE,FFFGGGGDAEFDGFBFCG=ECAF<BF7BF+:+B,BF>F8FAF<;GDDF4B><;BFE1FEFGCFCB<2;EEFC8:<<C.#6F:?5C;<@58F::CGFDGEBFGECCCFGGCCEFGFCGGFE>8@FC;)FCDA@/9GGECGEG<E,84,D:<F:6D8>=:<DGDF@5GGEFB9GGGGGGGDGGGCFAGGGFF9E9GEF?AGFGFGGFGGGGFE<B5,@9GGFFGDEFGGGGGGGGEF<GGGGGGEFGGGGGFECFGGEGFC@GGFGGCEFFEFEF6B:EGGGGGGGGGGGGGEACCFC;GGGGGGGGGGGGGGGGGEGFGGGGGGGGGGGGGGGFGGGGCCCCC
@GSJM 296
TGGGGAATCTTCCGCAATGGACGAAAGTCTGACGGAGCAACGCCGCGTGAGTGATGACGGCCTTCGGGTTGTAAAGCTCTGTGATCGGGGACGAATGGCTGGTATGCTAATACCATATCAGAGTGACGGTACCCGAATAGCAAGCCACGGCTAACTACGTGCCAGCAGCCGCGGTAATACGTAGGTGGCAAGCGTTGTCCGGAATTATTGGGCGTAAAGCGCGCGCAGGCGGCTTCTTAAGTCCATCTTAAAAGTGCGGGGCTTAACCCCGGGATGGGATGGAAACTGGGAGGCTGGAGTATCGGAGAGGAAAGTGGAATTCCTAGTGTAGCGGTGAAATGCGTAGAGATTAGGAAGAACACCGGTGGCGAAGGCGACTTTCTGGACGACAACTGACGCTGAGGCGCGAAAGCGTGGGGAGCAAACAGGATTAGATACCCT
+
GGGGDGGGGGGFG7EGFEEFGGGGG7FFFGGCE@FGGGGGGEGC:FGFC@,CFFFFGGGGGGGGGGDGEGCGFGGEGGGGFG<@<<FG7EFGGG:DCAFGGGGGGGCGGA<DDCFGGC9,,:C=FF,>+@DFCGDGCC*:CFGFGDFFF<CCCFGGFFFCGGC9<EFCC@FEFCB:>:<FF<<:@F<CCGC7CGCC>ECFECF@?FCA7<CGGGGEEGGECDCCF@CEGFGFAGFG@CFFFFC?ECF)CFECEC<F;FFFGGGCFC:<7@F:F>0EDC79GGGGGFGGGFGGGF<BDFFGFCGGGFGFGGGGGGEGFFFC8GFGGGGEGGGCGGGFF7F?:7F<FF9GGF<GGGGFCEGEEDGGGGGGGGGGEFCCFCFGGFF:GF>EGGGGGGGGGGGGEGGFC;CDFGGGGGGGFEC,FGFDF9GGGGGGGFGFCCCCC
@GSJM 297
TGGGGAATATTGCACAATGGGCGCAAGCCTGATGCAGCGACGCCGCGTGCGGGATGACGGCCTTAGGGTTGTAAACCGCTTTTGATCGGGAGCAAGCCTTCGGGTGAGTGTACCTTTCGAATAAGCACCGGCCAACTACGTGCCAGCAGCTGCGGTAATACGTAGGGTGCAAGCGTTATCCGGAATGATTGGGCGTAAAGGGAGCGTAGGCGGTTCGTGGCGTCCGGTGTGAAAGTCCAGCGATTAACGGTGGATCTGCGCCGGGAACGGGGGGGCTGGAGTGCAGTAGGGGAGACTGGAATTCCCGGTGTAACGGTGGAATGTGTAGATATCGGGAAGAACACCAATGGCGAAGGCAGGTCTCTGGGCCGTTACTGACGCTGAGGAGCGAAAGCGTGGGGAGCGAACAGGATTAGATACCCT
+
9,C8FDGF<EFGGFGGGG9EDCCCGGGCE@,CFFDFGF@FGGGGGGGGGDF+CF=FFF+7::CC,FF@=ECFEG9,E+6CCFFFDFC+8:FFGFGCC+BD,383=7+,<,,=DEF=F<C<,@:8@,@,,5*55C>><87C,>*CE,F,CF#*2904=:A<<E)=BCGF;<1C:*97EE8EF<28#@#:A@<***<98C@8:/()5?1/:/)C:*:*E=*55GGGCC:9<79F:FB4**3*:@,*+:<:DECFFB*7C7C78>3@,8GEFC@+3+,ECGEAGGFC,><8@,GGA<E,GGGGGEEFF6,GGGF?,FGGFF9FGEE<GGFEC4@7=8GGGFGGGFF8FF@GGGFGGGGFC8FCGDFF@F@7GFFC6FFCGGGFGGDCGF,;7GGGFEC@CFFGGGGGGGGGGFFC,FGGCFC,CC@
@GSJM 298
TGGGGAATATTGCACAATGGGCGCAAGCCTGATGCAGCGACGCCGCGTGCGGGATGACGGCCTTCGGGTTGTAAACCGCTTTTGATCGGGAGCAAGCCTTCGGGTGAGTGTACCTTTCGAATAAGCACCGGCCAACTACGTGCCAGCAGCCGCGGTAATACGTAGGGTGCAAGCGTTATCCGGAATTATTGGGCGTAAAGGGCTCGTAGGCGGTTCGTCGCGTCCGGTGTGAAAGTCCATCGCTTAACGGTGGATCTGCGCCGGGTACGGGCGGGCTGGAGTGCGGTAGGGGAGACTGGAATTCCCGGTGTAACGGTGGAATGTGTAGATATCGGGAAGAACACCAATGGCGAAGGCAGGTCTCTGGGCCGTTACTGACGCTGAGGAGCGAAAGCGTGGGGAGCGAACAGGATTAGATACCCT
+
<FGFGGDFGGGGGGGGGGGGGGGGGGGGGGGGFGGGGGGGGGGGGGGGGGGGGGGGGGGGGGGGGGGGGGGGGFGGGGGGGGGGGGGGGGGGGGGGGGGGGGGGGGGGGGGGGGGGGGGGGGGGGGGGGGGGGGGGGGGG7GGGGGGCFF>GGGGGGCEFGF?FCDF>CCGFGGGGGGGGGGGGECFF0GGGGGGFFEFGGGGGGGGGGGGGEEEEGGGGGGEGGGGGGFGGFGGGFGGGGGGCGEEEGGGGGGGDGGGGEEFGFDGGDGGGGCGGGGGGGEGGFGGGGGFFFEFGGGGGGGGGDGGGGGGGFEGGGGGFGGGFCGGGGGGGGGGGFGGFFGGGGGGGGGGGGGGGGGGGGGGGGEFGGGGGGGGGGGGGGGGGGGGGGGGGGGGGGGGGGGGGGGGGGGGGGGGGGGCCCCC
@GSJM 299
TGGGGAATATTGCACAATGGGGGAAACCCTGATGCAGCAACGCCGCGTGAGTGATGACGGCCTTCGGGTTGTAAAACTCTGTCTTCAGGGAAGATAATGACGGAACCTGAGGAGGAAGCCACGGCTAACTACGTGCCAGCAGCCGCGGTAATACGTATGGAGCAAGCGTTATCCGGATTTACTGGGTGTAAAGGGTGCGTAGGTGGCAGTGCAAGTCAGATGTGAAAGGCCGGGGCTCAACCCCGGAGTTGCATTTGAAACTGCTCGGCTAGAGTACAGGAGAGGCAGGCGGAATTCCTAGTGTAGCGGTGAAATGCGTAGATATTAGGAGGAACACCAGTGGCGAAGGCGGTCAACTGGACGATAACCGACGCTGAGGCGCGAAAGCGTGGGGAGCAAACAGGATTAGATACCCT
+
GFGGGGGG,FGDCEFGGGGG8,FGGGEAFGGGAC@FGGGGGGGGGGGGGGGGGGFGFCFG74?EGGGGG:CEGGGGGGGGGGAFE<FGFGG,CF<FG,B5,CF++6:E<F4+5:>CFDGGG4@F>A@5>8<=F?GFFGGGG<3D=4FFBCCF@FD(5$:@=FC::CFC:2#C>GFA333*$2-CFC+FFGFCFCF6GCE>6C?C<?8:;./-FGGFE7GGF@7AFGGE>F>*CGFF:7F>F@3+CFD>,;,,<ED,=CGFCC@+C7A5<5,C,,D;A?@,FEFFB+8:C,GGGGGGFF8?FE::GGDGGGGGGGGGGGGGGGGFC,,GGCGGGGGGGGGGF7GGGGGGGGFFFCEFGGDF@D,9GGFFDGGGFF?GCFF@,GGGGGGGGGGGGGGGGGGGGGGGGGGGGGGCCCCC
@GSJM 300
TGGGGAATCTTCCGCAATGGACGAAAGTCTGACGGAGCAACGCCGCGTGAGTGATGACGGCCTTCGGGTTGTAAAGCTCTGTGATCGGGGACGAATGGCTGGTATGCTAATACCATATCAGAGTGACGGTACCCGAATAGCAAGCCACGGCTAACTACGTGCCAGCAGCCGCGGTAATACGTAGGTGGCAAGCGTTGTCCGGAATTATTGGGCGTAAAGCGCGCGCAGGCGGCTTCTTAAGTCCATCTTAAAAGTGCGGGGCTTAACCCCGTGATGGGATGGAAACTGTGAGGCTGGAGGATCGGAGAGGAAAGTGGAATTCCTAGTGTAGCGGTGAAATGCGTAGAGATTAGGAAGAACACCGGTGGCGAAGGCGACTTTCTGGACGACAACTGACGCTGAGGCGCGAAAGCGTGGGGAGCAAACAGGATTAGATACCCT
+
GGGGEFEGGGGGGGDGGGGGFFGFG@EFFFFCF7FCFEGGFGGGGGGEEGGGGEDDFFGGGGGGFGGGFFDFFG9ECFGGFGCEFC@FGDDE:C@DFGGGGGGGGFFEDAFG,B,3DFFB=,<F<D9CGEDE<FF+@FFG:EC>:FFFCBEEGFGGF,<:=@CCC@,<8FGC:FCF><F<C?<<F2CF8<CF5EE:C>@FGEE<CCF7+CE5EFCFEGFE8D:CFCCGC<:C:CF<DFGD,GCGGCF@?GGFGEFFFCFE@<<9EDC>@>GFBEFCFFEF<GDGEFDB,BA3,>B8FD:@GEEFEFFECFDGGGGGGGGGGGGFFF9GDGGEF<GFFECDGFGGFFFECFFGF<AFGGFCGGGGGGGGGFEEGGEFFGFF9FGGFFGFGGGGGFEFFC,ACFB7@BFCFGGGGGGGGGGGGGGGGFGEFFFDGDCGCCCCC
@GSJM 301
TGGGGAATATTGCACAATGGGCGAAAGCCTGATGCAGCAACGCCGCGTGAAGGAAGAAGGCCTTTGGGTCGTAAACTTCTGTCCTTGGGGAAGATAATGACGGTACCCTTGGAGGAAGCCCCGGCTAACTACGTGCCAGCAGCCGCGGTAATACGTAGGGGGCGAGCGTTATCCGGAATTATTGGGCGTAAAGAGTACGTAGGTGGTTTCCTAAGCACAGGGTTTAAGGCTAAGGCTCAACCATAGGTCGCCCTGTTAACTGGGAGACTTGAGTGCAGGAGAGGAAAGCGGAATTCCTAGTGTAGCGGTGAAATGCGTAGATATTAGGAGGAACACCAGTGGCGAAGGCGACCTACTGGGCACCAACTGACGCTGAGGCTCGAAAGCATGGGTAGCAAACAGGATTAGATACCCT
+
ECFC:,@FF9EGDC<@CF<@8EFEEEEG@F8<CCFC,;CCEF7CGDGGGGGF<CFFC@,CEF8,6?A=BE@BE=CFFGFFG<,FF<EFFECGD8FGFDECC@F=+FF<?FG?,,BCFB,BFEGGGGG?DGGDEF8B@E,>DFFF3CE7@7CBFC:F>>>CFGGF:2BCC:C*?F;@@:8<880,3CEC@FDCCFCFCFE@#DGCF@;EFGF,<@<@F8C6CEBC;>9EA;@FCCFC4CGCGFFC6,0C8EEC:5:1.@BF=GFFCA,;AFFD:ABB:@E:DCFFFF+7F<<DF<GE=GFC=C>8+,,GFEFF:E>GEFCFADGGFFCCFEGC<FC,,FECGGGDEEEEFFCC,<C<C<GCDF8EFFFC@@@C8DDCF@CC7F<DFGCFEFFF<F9F9E@GFGF@<FDGFC8CCCC
@GSJM 302
TGGGGAATATTGCACAATGGGCGAAAGCCTAATGCAGCGACGCCGCGTGCGGGATGACGGCCTTCGGGTTGTAAACCACTTTTGATCGGGAGCAAGCCTTCGGGTGAGTGTACCTTTCGAATAAGAACCGGCCACCTACGGGCCAGCAGCCGCGGTAATACGTAGGGTGCAAGCGTTATCCGGAATTATTGGCCGTAAAGGGCTCGTAGGCGGTTCGTCGCGTCCGGTGTGAAAGTCCATCGCTTAACGGTGGATCTGCGCCGGGTACGGGCGGGCTGGAGTGCGGTAGGGGAGACTGGAATTCCCGGTGTAACGGTGGAATGTGTAGATATCGGGAAGAACACCAATGGCGAAGGCAGGTCTCTGGGCCGTTACTGACGCTGAGGAGCGAAAGCGTGGGGAGCGAACAGGATTAGATACCCT
+
FG8FECFG,E<FFGGGGGGFEF@+@:+C,6,;@,C,;5@F++@6+@CF+,@FE:7CF?FDE:FGDGFDFD@:<@EGA,4=FGCFFE?F7:6=7F<,<BFF<7>=>++63,<3ECFF<3>DFBFFF99:BEFC=>7F:F,/(<<@,:<B><:71FGADA65??:35FFC;*F4GF=G9:A<CC?>8;F?A9:<#,F6AC5FCEDD7:/CGEC:*::11*:?)GGGGGGFFFGGGF8CCFAF<CCF<831:CCF7AC<C77CECGDGFFFGGE8@@,GGGFCF+GGGFFGGGFF?GGGFGGGGF@GGCFGGGFFAGGGGFFGFGGGGGF?CGGGGEGGGGGGGGGGFGF6:GGGGGGGGGGF?GFGGGGDGGGGGGGGGGGGGGGGGF@ECFGGGGGGGGGGGGGGGGGGGGGGFGDFCGC8CC<
@GSJM 303
TGAGGAATATTGGTCAATGGGCGAGAGCCTGAACCAGCCAAGTAGCGTGCAGGAAGACGGCCCTATGGGTTGTAAACTGCTTTTATGCGGGGATAAAGTGAGCCACGTGTGGCTTATTGCAGGTACCGCATGAATAAGGACCGGCTAATTCCGTGCCAGCAGCCGCGGTAATACGGAAGGTCCGGGCGTTATCCGGATTTATTGGGTTTAAAGGGAGCGTAGGCCGTCTGATAAGCGTGTTGTGAAATGTCGGGGCTCAACCTTGGCATTGCAGCGAGAACTGTGAGAGTTGAGTGCGCGGGAAGTAGGCGGAATTCGTGGTGTAGCGGTGAAATGCTTGGATATGACGAAGAACTCCGATTGCGAAGGCAGCTCACTGGAGCGCAACTGACGCTGAAGCTCGAAAGTGCGGGTATCGAACAGGATTAGATACCCT
+
GGGGGGGGGGGGGGGGGGGGGGGGGGGGGGGGGGGGGGGGGGGCFFGGGGGGGGGGGGGGGGGGEFFEFFEGGGGGGGGGGGGGFGGGGGGGGEGGGGGGGGGGGGGFGFFGGFGFDFGGFFDFG9DFDGGGGBFGGGFG8F7:FFGGCFGFGGCGGFG@GGGGGGGGGGGGGGGG5F>F1EFGGGGEGGDGGFGGEGDFF>FFGGG<GFFEGGGGGGEFEGGGFC:EGGCFFFCGEEGEFGG@>CCF>GCFD?:?CFGGFC@0GFE@4CGGFGFG1DCE@GFD9<C3,=EFC@++F7>AA,,C8+C=+FA,B,@=+A:,<,C:FC:GFGFFE?,4,C:,E@,8FFBCCDGCF=67CFF@7C:CEE@GGGGGFF@CFEFF@:CF9GGGGGGGAFFFGGF8D@CGGGDEEGGGGGGGEFGGGGGGCFAFE8GCCCCC
@GSJM 76456
TGAGGAATATTGGTCAATGGGCGAGAGCCTGAACCAGCCAAGTCGCGTGAGGGAAGAATGGTCTATGGCCTGTAAACCTCTTTTGCCAGGGAAGAATAAAAGGTACGTGTACCTTCTTGCCAGTACCTGACGAATAAGCATCGGCTAACTCCGTGCCAGCAGCCGCGGTAATAAGTAGGGGGCAAGCGTTATCCGGAATTACTGGGTGTAAAGGGTGCGTAGGTGGTATGGCAAGTCAGAAGTGAAAACCCAGGGCTTAACTCTGGGACTGCTTTTGAAACTGTCAGACTGTAGTGCAGGATAGGTAAGCGGAATTCCTAGTGTAGCGGTGAAATGCGTATATATTAGGAGGGAAATCAGTGGCGAAGGCGGCTTACTGGACTGAAAATGACACTGAGGCACGAAAGCGTGGGGAGCAAACAGGATTAGATACCCT
+
AFGEGFFGF9C<FG9CFGGFD@FE7@EGGEFGGGGGGGGCFFGDFDEGEGG?FGGGGGGG8FGCEFGCFC@CFDAFF8FGGFAEFGGGFDG7B@FGGFEFFC:EAFGGG@DGCDEEFGGGFFEFECCC,=C:F:DFGGFDGCE@CBGCFF9FCGGGFD8+@<D7@+@C>FF'F%@FFGGG>FEGGE@F>*6<F:A6=7<?:,?F?F5F1BFEFG,<:C>=FECFGGG>FEFFGGG?FG,E39<E@=:DDC,;>:??D?FDCC?,<FG=E41FFAFFAFBEFGGEC,:@9,9,,9,,9DF<5,,B,+8+=,FCFFF<EE?GGF@:@GGGGCGGGFF:FEA@9GFE,FEB,EE<<<9GFFDCEFB7GC@F@@8GFFCFGFCCGFFFFCC,FFCE<BF<CCB@8GGFCGGFFC8,6C<AFDF<GEFEGDE9CGGCC8CC
@GSJM 305
TGAGGAATATTGGTCAATGGGCGAGAGCCTGAACCAGCCAAGTAGCGTGAAGGATGAAGGCTCTATGGGTCGTATACTTCTTTTATATGGGAATAAAGTTTTCCACGTGTGGAATTTTGTATGTACCATATGAATAAGGATCGGCTAACTACGTGCCAGCAGCCGCGGTAATACGTAGGTGGCAAGCGTTGTCCGGAATTATTGGGCGTAAAGCGCGCGCAGGCGGCTTCTTAAGTCCATCTTAAAAGTGCGGGGCTTAACCCCGTGATGGGATGGAAACTGGGAGGCTGGAGTATCGGAGAGGAAAGTGGAATTCCTAGTGTAGCGGTGAAATGCGTAGAGATTAGGAAGAACACCGGTGGCGAAGGCGACTTTCTGGACGACAACTGACGCTGAGGCGCGAAAGCGTGGGGAGCAAACAGGATTAGATACCCT
+
GGGGGGGGGGGGGGGGDGGGGGGGGEGGGGGGGGGGGGGGGGGGGGGFGGGGGGFG@FGGGGGGCGGGGGGGGGGGGGGGGFGGGGECGGGGGGGGGGGGGGFGGGE@GGGG,EFCFFCGGGGGGGGFGGGGGFGGGGGGFGGGGGGGGGGGGGGGGGDFFGGGGGGGFFFFGGGGGGGGGFGG?FFGGGEGGFGGGFGGGGFGGGGGGGGGGG@GGGGGGGGGFFGGGGGCFFGGDGGFFGGGFG7:>BFGGGGGGFGGFCG<FFFFGGGGGGGGGGGGGGGGGGGF=FGGGEFB@GF9FGGGFGFC,GGGGGGGGGGGGGGGGGGGFGFGEGGGFEFGGGGFEFGGGGGGGGGGGGGGGGGGGGGGGGGGFGGGEGGGGGGGGFGDGGGGGGGGGGGGGGGGGGGGFGGGGGGGGGGGGGGFFGGGGGCCCCC
@GSJM 64682
TGGGGAATATTGGGCAATGGGCGAAAGCCTGATCCAGCAACGCCGCGTGAGGGAAGAAGGGTTTCGGTTCGTAAACCTCTGTCCTATGGGACGATGGAAGTGACGGTACCATAGGAGGAAGAGCCTGCTTACTACGTGACAGCAGCAGCGGTAATACGTAGGGGGCGAGCGTTATCCGGAGTGATGGGGCGTAAAGGGCGCGTAGGCGGCCTGCTAAGTCTGGGGTGAAATGCCTGCTTGCAAGGTGGGAAGTGTTTTGGATACTGGTGGGCGGGAGTGTAGGAGAGGAAAGCGGAATTACCGGTGTAGCGGTGAAATGCGTAGAGAGCGGTAGGAACACCAGTGGCGAAGGCGGCTTTCTGGACTGAAACTGACGCTGAGGCGCGAAAGCGTGGGGAGCAAACAGGATTAGATACCCT
+
,C<C@BCGEDE9E,,;6;,<F@CGGGECFGGG,,CFFGFD@C:FGGGGGEGG7C6?:FC8FC8?EGG,8+@F@F7,4,<?<EE,,,,,BFF<FE++8,,8:?,<B=B<7,B,CF8B=8>>3,,,,,8,:,C>,888,883@CG?5>&:013@+:,2(C@2DEC55E882(<3/*C:E7660<72**8*C@<6:F7=14)**95@C7*EC<9>?,2,4*4*?>2,GFF@7,,3*,F@,8,,E>:<@37AF,8:>:,>8,<,3,=8GEF@+@++,<=D=3<,:EGF<<AEDF7EFE<CA+@+8+,FGEEEGGGGGGFCCEGF9F@EA+4+@,C,CEFCEE9GFGGGFCDCB6B77FE<@FC6FCCC,FC,,<FDGFCC,EC@@EFCEGFCEDGEGEFC,CFC6C-EFFCGGFDFE8B@A8-
@GSJM 307
TGGGGAATCTTGCGCAATGGGGGGAACCCTGACGCAGCGACGCCGCGTGCGGGACGGAGGCCTTCGGGTCGTAAACCGCTTTCAGCAGGGAAGAGTCAAGACTGTACCTGCAGAAGAAGCCCCGGCTAACTACGTGCCAGCAGCCGCGGTAATACGTAGGGGGCGAGCGTTATCCGGATTCATTGGGCGTAAAGCGCGCGTAGGCGGCCCGGCAGGCCGGGGGTCGAAGCGGGGGGCTCAACCCCCCGAAGCCCCCGGAACCTCCGCGGCTTGGGTCCGGTAGGGGAGGGTGGAACACCCGGTGTAGCGGTGGAATGCGCAGATATCGGGTGGAACACCGGTGGCGAAGGCGGCCCTCTGGGCCGAGACCGACGCTGAGGCGCGAAAGCTGGGGGAGCGAACAGGATTAGATACCCT
+
GGGGGGGGGGGGGGGEGGGGGGGG@FGGGGGGGGGGGGFFGGGGGGEGGGDGGGGGGGGGGGGGGGGGGGGGGGGGGGGGGGGGGGGGGGGGGGGGGGGGGGGGGFGGGGGGGGDGGGGGGGGEGG4GCFGGGG.GFGGGGGGGGGGGGEGCGGGGFGGGGG>=EECEEGGGGGGEEEEGEFFGGGGGGGEGFGGGGGGGG>EECEGGEGGGGGEGGEGGGGGCEEGGGGGGGGGGGDGG?EF*5EEFEEGEFGGGGGGFFFED@CCGGGGGGGF:8CDE5GFDGGFGGGGGGGGEFDGFGGGGGGGGGGGGGGGGGDGGGGGF@+GGFD9GGGGGGGGGGECGFGGGGGGGGGGFGGGGGGGGGGGGFCGGGGGGGGGF7F@GGCGGGGGGGGGGGGGGGCGGGGFCGGGFCCCC<
@GSJM 308
TGGGGGATATTGGGCAATGGGCGCAAGCCTGACCCAGCAACGCCGCGTGAAGGAAGAAGGCTTTCGGGTTGTAAACTTCTTTTAAGTGGGAGGAGTAGAAGACGGTACCACTTGAATAAGCCACGGCTAACTACGTGCCAGCAGCCGCGGTAATACGTAGGTGGCAAGCGTTGTCCGGAATTATTGGGCGTAAAGCGCGCGCAGGCGGCTTCTTAAGTCCATCTTAAAAGTGCGGGGCTTAACCCCGTGATGGGATGGAAACTGGGAGGCTGGAGTATCGGAGAGGAAAGTGGAATTCCTAGTGTAGCGGTGAAATGCGTAGAGATTAGGAAGAACACCGGTGGCGAAGGCGACTTTCTGGACGACAACTGACGCTGAGGCGCGTAAGCGTGGGGAGCAAACAGGATTAGATACCCT
+
FFGGGEDFEGFGGGG@FGGGGGGGGGGGGGGGGEFGGGGGGGGGGGE@FGGGFFFFGGGGFGFGGGGGGBEGGGGGGGGGFGGGGGEFGGGGGE>FFFGGG8FFGGGGFFFGGGGDFGGGGDCF?GGGGGGGFGGGGGGGGCE@FFGEFFGGGG:F>?FFGFGFDGGGGGGFFFCGECEC?<FFCFF=CFFGG7FGDCDEEGEE<CFGEFCEGGGGGGGGDDGCGGGFFGGFFFFGGGGFF:EFBGGGGGGGGGFGGGGGFGFD+DA?GGGGGGGFFDGGGFGGGGGFFGGGDCGGGEGGGGGGGFGGGGGGCGGGGGGFFGGGGGGGGGGGGGGGEDGGGGGGGGGDGGGGGGGGFGGGGGGGGGGGEFGGGGGGGCCEGGCFGGGGGGGGGGGGGGGGGGGGFGGGGFFGCCCCC
@GSJM 309
TGGGGAATATTGCACAATGGGGGAAACCCTGATGCAGCGACGCCGCGTGAAGGAAGAAGTATCTCGGTATGTAAACTTCTATCAGCAGGGAAGAATTAGGACGGTACCTGACTAAGAAGCCCCGGCTAACTACGTGCCAGCAGCCGCGGTAATACGTAGGGGGCAAGCGTTATCCGGATTTACTGGGTGTAAAGGGAGCGTAGACGGATGGACAAGTCTGATGTGAGAGGCTGGGGCTCAACCCCGGGACTGCATTGGAAACTGCCCGTCTTGAGTGCCGGAGAGGTAAGCGGAATTCCTAGTGTAGCGGTGAAATGCGTAGATATTAGGAGGAACACCAGTGGCGAAGGCGGCTTACTGGACGGTAACTGACGTTGAGGCTCGAAAGCGTGGGGAGCAAACAGGATTAGATACCCT
+
GGGDF@FGGGGGGGGGGGGGGGG7FGGGGGGGGGGGFGCGGGGDGGGGGFGGGGGGGGGGGGGCFGGEGGGGGGGGGGGGGGGGGGGGGGFGGGGGGGFFGGGGGGEFGGCCGGGGG,<<DFGC0EEFGFGGGGG8DFGGGGGG>GGGGGGGGGGGFGGE9:FCFEFGGGGGFFGEEGGGFGGGCFGCEEGGGFFEEGGGGDGGGE5>EGGGGGGG;GG>CGFGGGGGGEGGGGEGGEGF:BEGEFGGGECFGGDGGFGEFGGFFDFGGGEGGGGFE7GGGGFGGGGGEGGGGGGGF8F8FCGGGFEGFGGGFFGGE7GGGGGDFC,FFC,DGGFCF8GGGGGGDGFGGGGGEEGGGGGEGGGGGGFGGGGGGGGGGGGGGGEFFGGGGGGGGGF9GGGGFAFGGGGGGGGGCCCCC
@GSJM 65074
TGGGGAATATTGGGCAATGGGGGAAACCCTGACCCAGCAACGCCGCGTGAAGGAAGAAGGCTTTCGGGTTGTAAACTTCTTTTACCAGGGACGAAGAACGTGACGGTACCTGGAGAAAAAGCCACGGCTAACTACGTGCCAGCAGCCGCGGTAATACGTAGGTGGCAAGCGTTGTCCGGATTTACTGGGTGTAAAGGGAGCGTAGACGGTGTGGCAAGTCTGATGTGAAAGGCATGGGCTCAACCTGTGGACTGCATTGGAAACTGTCATACTTGAGTGCCGGAGGGGGAAGCGGAATTCCTAGTGTAGCGGTGAAATGCGTAGATATTAGGAGGAACACCAGTGGCGAAGGCGGCTTACTGGACGGTAACTGACGTTGAGGCTCGAAAGCGTGGGGAGCAAACAGGATTAGATACCCT
+
EEEGGGGGGGGGGGGFGGGGGGGGGGGGGGGGGGGGGGFFGG:FE@CCC:FGFGEFGGGGFGGGGGGGGGDFGCCBEAFGGGGGFGGGGEFFGGGFGDFGGGGG@FGGGGDGGGGGGFFGFGFGDGGFFG<FFGGG<FGGGGGGFG>=<F:>C<FFFGFGGDF<<6<FGGDCC=C9>FEFG?FFCGGFGBCCGGGFGECECECECGFEG>/=<E@EFF<<,<;CE<EGGGFFD;GGGGGGEFGGFFG9@EFFFFCCEC2AEFGFG;F4GFFGGFCFFCFEGGGGFF?E+@EFDAFE8FFFE<EFE>GGDGFGGF9GGGGGGEGGGGEFEFGDEFF@GFFFECF7EGGGF7EDGGGGGGGFGGGEFC9GFCGGFCFC<88@F@<CEGECGDFGGGGFE9FGFCFGGGGGGGFGGGCCCC@
@GSJM 311
TGGGGGATATTGGGCAATGGGCGCACGCCTGACCCAGCAACGCCGCGTGAAGGAAGAAGGCTTTCGGGTTGTAAACTTCTTTTAAGTGGGAGGAGTAGAAGACGGTACCACTTTAATAAGCCACGGATCACTACGTGCCAGCAGCCGCGGTAATACGTTGGTGGGAATCGTTGTCCGGAATTATTGGGCATAAAGCGCGCGCAGGCGGCTTCTTAAGGCCATCTTAAAAGTGCGGGGCTTAACCCCGTGATGGGATGGAAACTGGGAGGCTGGAGTATCGGAGAGGAAAGTGGAATTCCTAGTGTAGCGGTGAAATGCGTAGAGATTAGGAAGAACACCGGTGGCGAAGGCGACTTTCTGGACGACAACTGACGCTGAGGCGCGTAAGCGTGGGGAGCAAACAGGATTAGATACCCT
+
EDF,FFC@@EECF8C,C,<EEC@7C:+@FFG,CF<CDFGFG@C:FG7F+:,?EFFD<<<<4CEF9C++,++8F<,FF,BEF<?CF9,,9BEG7:?EB<FECDC+3BFFFC88,,C<CFADE,>D7C:B+8DFGCEFC7FG,@,8D35>B7>FGF9;*83<:*1:*=,,842*8*2CE7C797;?:CC8B5FC</=<18EEEE5CCC<:,73%:,#@/-(DD>,D19F>4*+<+F:F@5/1?@3@5+FCCCF<8C,A<;FAF@GEDDAFDCD,GFC7@EEGFFEFB<,<E?,FGGFFFFFGGFFGGGGDGGF?<FC=DFGFEGFFFE,FFGFFGGGCEFCFGGGFC<:C,GCGFFEFCFCB<DEAFFGFC:FF@,8GGGGECBDA:CFCF@GFGFA@D<GGGFGGF<GFCGGGCC8CC
@GSJM 312
TGAGGAATATTGGTCAATGGACGAGAGTCTGAACCAGCCAAGTAGCGTGCAGGATGACGGCCCTATGGGTTGTAAACTGCTTTTATAAGGGAATAAAGTGAGTCTCGTGAGACTTTTTGCATGTACCTTATGAATAAGGACCGGCTAATTCCGTGCCAGCAGCCGCGGTAATACGGAAGGTCCGGGCGTTATCCGGATTTATTGGGTTTAAAGGGAGCGTAGGCCGGAGATTAAGCGTGTTGTGAAATGTAGACGCTCAACGTCTGCACTGCAGCGCGAACTGGTTTCCTTGAGTACGGACAAGGTGGGCGGAATTCGTGGTGTAGCGGTGAAATGCGTAGAGATTAGGAAGAACACCGGTGGCGAAGGCGACTTTCTGGACGACAACTGACGCTGAGGCGCGAAAGCGTGGGGAGCAAACAGGATTAGATACCCT
+
FFD<EFGGGGGFFFGGGCCFGGGGEEGGFFGFGGFGFFFF@FFADFFE@FFGFFFCDGGG@C+C=89E<C=+8FFGCF95FFGFFEFFGGC,BE@,EEEEGGEAFEF<E8FAGFCDFECECADEFGFGGGGG,EE<FCGFBFCEGEFFG93?FFGGFAFFGGGGDGEC>F:>FAFC8>>/<E@EEED>:C*CFGE<:<CF?E<GGFDC=<<+CB:0CEFEC::C<F;<C5BF=+C?C/:,>5;CF<<9DCGGFFDD358D5;:C@9FFBGGGFGFC9@<GGCBBC88?FFDFGFCD=:,A,=8+F?7BF8E<GFGGFFF<FFFGEEGGFGCECBGGGD@FGECFE9GGGFCGGEEEFF,F,GGGGFGGCFF9E8GGGFGFGGGFGFGGGEGFEDGGGGEEGGGFBEFGCGGGGGGFEAGGGFGFGGFGFF<CCCCC
@GSJM 313
TGAGGAATATTGGTCAATGGACGAGAGTCTGAACCAGCCAAGTAGCGTGCAGGATGACGGCCCTATGGGTTGTAAACTGCTTTTATAAGGGAATAAAGTGAGTCTCGTGAGATTTTTTGCATGTACCTTATGAATAAGGACCGGCTAATTCCGTGCCAGCAGCCGCGGTAATACGGAAGGTCCGGGCGTTATCCGGATTTATTGGGTTTAAAGGGAGCGTAGGCCGGAGATTAAGCGTGTTGTGAAATGTAGATGCTCAACATCTGAACTGCAGCGCGAACTGGTTTCCTTGAGTACGCACAAAGTGGGCGGAATTCGTGGTGTAGCGGTGAAATGCTTAGATATCACGAAGAACTCCGATTGCGAAGGCAGCTCACTGGAGCGCAACTGACGCTGAAGCTCGAAAGTGCGGGTATCGAACAGGATTAGATACCCT
+
FFGGGGGGGGGGGGGGGGGGGGGGGGGGGGGGGGGGGGGGGGGGGGGGGGFFGGGGGGGG@FFGGGGGGGGGGGGGGGGGGGGGGGGGGDGFGGFGGGCFGGG9AFGGGGGFAFGGGGGGGGGGGGGGGGGGGGGGGGGGGFGGGGGGGGGGGFFGGGGFGGGGGGGGGFEGGCFDEGGGGFCEGEGGGEFEGGGGFGFGGGGGFFFGGGGGGGGDEGGGGGEGGGG@CGGGGGGFDEGGGGGGGGGGGGGGGGFFGFGGFGFDGGGGFGGGGGGGFFGGGGGGGGGCFFCGGEGGGGGGFFE8GGGEGFGGGGGGEGGGGGGGGGFFGFCGGGGGGFGGGEGGGFFCGGGGGGGGFDCGGEEFDGGGGGGGGGGFFGGF@@GCGGGGGGGGFGGGGGGGGGGGGGGGGGGGGGGGGGGGGGGGGGGGGGGCCCCC
@GSJM 78737
TGGGGAATATTGCACAATGGGGGAAACCCTGATGCAGCAACGCCGCGTGAGTGAAGAAGTATTTCGGTATGTAAAGCTCTATCAGCAGGGAAGAAAGTGACGGTACCTGACTAAGAAGCCCCGGCTAACTACGTGCCAGCAGCCGCGGTAATACGTAGGGGGCAAGCGTTATCCGGATTTACTGGGGGTAAAGGGAGCGTAGACGGATGGACAAGTCTGATGTGAAAGGCTGGGGCTCAACCCCGGGACTGCATTGGAAACTGCCCGTCTTGAGTGCCGGAGAGGTAAGCGGAATGCCTAGTGCAGCGGTGAAATGCGTAGTTATTAGGAGGAACACCAGTGGCGAAGGCGGCTTACTGGACGGTAACTGACGTTGAGGCTCGAAAGCGTGGGGAGCAAACAGGATTAGATACCCT
+
FF?FGGGGGGGGGGGFGGGGGGGGGGGGGGGGFF<<FEFGGGGGGGG@ED7FEFCCCGFGCFGGCFGGGGFGGGGGGGGGGGGGGGFGGC+EFFFFFGGGEGGGDGGF<<E,,CAAC@FFFGDGDGGGGGGGGG8FFFEDFEFFE>EFF0@;FCFFEFCFGGGG7><FECGCCC@FDGG?FC3GFG1A:CCFCCFEEEGGGEFGGDB;EF:FGCFCCFDAGF>EFF?GGGGFFDGGGGGFGEGCGFGGGFDGGCFFDAE@FFFFGGEEGFGGGGGGDGGF9GDGFGGGGDCEBEC,,FGFFFF=EB7GEFEFCCF:,E<>:,FE<GGFFDFE7DF<@FGGGGGGGGEFEFEFFEAGGGGGGGFFFFCEGGFGGGFFEFCFDBC@GGGGGFFFGGGGGGGEEFFGGGGGFGGCCCCC
@GSJM 315
TGGGGAATATTGCACAATGGGGGAAACCCTGATGCAGCAACGCCGCGTGAAGGAAGACGGTCTTCGGATTGTAAACTTTTGTTCTTGGTGAAGAAGAATGACGGTAGCCAAGGAGGAAGCCACGGCTAACTACGTGCCAGCAGCCGCGGTAATACGTAGGTGGCAAGCGTTGTCCGGAATTACTGGGTGTAAAGGGAGCGCAGGCGGGAAATCAAGTTGGATGTGAAATGTCGGGGCTTAACCCCGGAACTGCATCCAAAACTGATATTCTTGAGTGAAGTAGAGGTAGGCGGAATTCCGAGTGTAGCGGTGAAATGCGTAGATATTCGGAGGAACACCAGTGGCGAAGGCGGCCTACTGGGCTTTAACTGACGCTGAGGCTCGAAAGTGTGGGGAGCAAACAGGATTAGATACCCT
+
EGGGGGDGGGFGGGGGGGGGGGGGGGGGGGGCFDFCFFFGGGGGGGGGEFGGGDGGGGGGGGGGGGGGGGGGGGGGCGGGGGGEGDFGGGGGGFFGFFGFFFGGGGGGFGDGGGGGGFGFDF=GGGGGGGFFGG@:FGGGGGFG>GGGGGGGCFGF%?<EFFFGGGGGGGEGCFGGDFCGCACEFDGFFACFGGGEFDCGGGGGGFGGGGGGGGGGGFF@GGFE<GFEGFEDGFGGGGGGGGC>DFGGGGGGGGGGGGGGGGGGFGGFB9GF<AFF;AEGFGGGGGGGGGFGGGGGGGFDFGGGGFC@AFDGGGGGFDC59FGGGGFDFGGGGGGGGGGGGGGGGGGGGGGFGFGFFFGGFGGEDGCF@GGGGGGEFGGGGFEGGGGCGGGFGGGGGGGGGGGGFFEFDFFGCCCCB
@GSJM 316
TGGGGAATATTGCACAATGGGCGCAAGCCTGATGCAGCGACGCCGCGTGCGGGATGACGGCCTTCGGGTTGTAAACCGCTTTTGATCGGGAGCAAGCCTTCGGGTGAGTGTACCTTTCGAATAAGCACCGGCTAACTACGTGCCAGCAGCCGCGGTAATACGTAGGGTGCAAGCGTTATCCGGAATTATTGGGCGTAAAGGGCTCGTAGGCGGTTCGTCGCGTCCGGTGTGAAAGTCCATCGCTTAACGGTGGATCTGCGCCGGGTACGGGCGGGCTGGAGTGCGGTAGGGGAGACTGGAATTCCCGGTGTAACGGTGGAATGTGTAGATATCGGGAAGAACACCAATGGCGAAGGCAGGTCTCTGGGCCGTTACTGACGCTGAGGAGCGAAAGCGTGGGGAGCGAACAGGATTAGATACCCT
+
EFGGGGGGGGGGFGGGGGGGGG@GGGGGGGGGGGGGGGGGGGGEGGGG=FGGGGDEGGGGGGGGGGGGFGGGFGGGGGGD@FEGGGGDEGGFEFGGGGAFFFEGGEFFGDDFGGGGGGGFGGGGGGGGGCEGG>FGGGGGGGGGGGGGGGGGGGGGEGGFGF:<F@=%@:F@FGGGE5/CGGG5C-8FGGFCCCGGGGFFCCEFDFGGGGDEC:ECEGGDGGCEGGGFG7CEFF?CCFF<CFCF<EFGGCC@=;<GGGCF@EEF@<GGGEGC@CGF0GECCEGGEGGGGGGGEGGFGGGGF@GF@@GGCGGCFGGGGFGGGGGGGFGGGGGEEGGGGFGEGGGFFGGGFF@@GGGGFGGGF?GFGGGGGGEEGFFFEGGGGGGFGF:7CGGGGGGGGGGGGGEGGGGGGGGGGGGFFFA@CCC
@GSJM 317
TGGGGAATATTGCACAATGGGGGAAACCTTGATGCAGCGACGCCGCGTGAGTGAAGAAGTATTTCGGTATGTAAAGCTCTATCAGCAGGGAAGAAAACAATGACGGTACCTAACAAGAAAGCACCGGCTAACTACGTGCCAGCAGCCGCGGTAAAACGTAGGGTGCAAGCGTTGTCCGGAATTACTGGGTGTAAAGGGAGCGCAGGCGGACCGGCAAGTTGGAAGTGAAAACCACGGGCTCAACCCGTGAATTGCTTTCAAAACTGCTGGCCTTGAGTAGTGCAGAGGTAGGTGGAATTCCCGGTGTAGCGGTGGAATGCGGAGATATCGGGAGGAACACCAGTGGCGAAGGCGACCTACTGGGCACCAACTGACGCTGAGGCTCGAAAGCATGGGTAGCAAACAGGATTAGATACCCT
+
GGFGGGGGGGGGGGGGGGFF8FGGGGGGGGGGGGGGGGGGGEGGGGGBEGEFGGGGGGGFFFGGGGGGCEFGGGGFGGGFCGGGGGFGGGGGGGFE?FEFGFGGGGGDEFGGGGFGG?FGD?FDFGGGGGGGGGGGGCCFGFFGGGGGGGE=EEGFGGGGFEF$GGGFFFDBE<CGGCGGGEBCG>EGGGGF<GGFGG9<7FFGFEGGGGGEGGGGGBA?FGFFFGGGGFFEEF:>GFBCCFFG:CGEECGGGGDCFFFFFFCFGGFCFCDG/GGCF<FGF><CGGGGGGGFGFACEEGGCGGGGGFF>GGFECGGFCGCC,FE7GECDGGGFGGGFCGFFGGGGGGGGGGGEFEEGGGGGGGGGGGGGGDGGGGGGGGGGGGGGGGGGGGGGGGGGGGGGGGGGGGGFDGFGGCCCBC
@GSJM 318
TGGGGAATATTGCACAATGGGCGAAAGCCTGATGCAGCAACGCCGCGTGAGGGAAGACGGTTTTCGGATTGTAAACCTCTGTTTTCGGTGACGAACAAATGACGGTAACCGAGGAGGAAGCTCCGGCTAACTACGTGCCAGCAGCCGCGGTAATACGTAGGGAGCGAGCGTTATCCGGAATTATTGGGCGTAAAGCGCGCGCAGGCGGCTTCTTAAGTCCATCTTAAAAGTGCGGGGCTTAACCCCGTGATGGGATGGAAACTGGGAGGCTGGAGTATCGGAGAGGAAAGTGGAATTCCTAGTGTAGCGGTGAAATGCGTAGAGATTAGGAAGAACACCGGTGGCGAAGGCGACTTTCTGGACGACAACTGACGCTGAGGCGCGAAAGCGTGGGGAGCAAACAGGATTAGATACCCT
+
CFFGGGGGGGGGGGGGGGGGGGGGGGGGGGGGGGGGGGGGGGGGGGGGGEGGGGGGGGGGGGGGGGGGGGGGGGGGGGGGGFGCFGGGCGGGGGGGGGGGGGGGGGGGGGGEGGECFGFDGGGGGGGDGGFGGGGGGGGGGGCFGGGGGGGGGGGGGFFEGGGGGGGGGGFDGGFGGGGG=CFGGFGG<FGGGGGEEDGCGGGEDFGEEDEECCEFFG?FCGGGGGGGEGEFGGGGGFGGFFF9C=ECE<FFGGFGFAFGGFGGGGGGGGFGGGGGGGGGGDFGGGGGGGGGGGGGGFE<GGGGGGGGGGGGGGGGGGGGGGGFFFFGGGGGGGGGGGGGGGGGGGGGGGGGGGGGGGGGGGGFGCGGGGGGGGGGCDGGGGGGGGGGGGGGGGGFGGGGGGGGGGFGGGGGCCCCC
@GSJM 319
TGGGGAATATTGCACAATGGGCGCAAGCCTGATGCAGCGACGCCGCGTGCGGGATGACGGCCTTCGGGTTGTAAACCGCTTTTGATCGGGAGCAAGCCTTCGGGTGAGTGTACCTTTCGAATAAGCACCGGCTAACTACGTGCCAGCAGCCGCGGTAATACGTAGGGTGCAAGCGTTATCCGGAATTATTGGGCGTAAAGGGCTCGTAGGCGGTTCGTCGCGTCCGGTGTGAAAGTCCATCGCTTAACGGTGGATCTGCGCCGGGTACGGGCGGGCTGGAGTGCGGTAGGGGAGACTGGAATTCCCGGTGTAACGGTGGAATGTGTAGATATCGGGAAGAACACCAATGGCGAAGGCAGGTCTCTGGGCCGTTACTGACGCTGAGGAGCGAAAGCGTGGGGAGCGAACAGGATTAGATACCCT
+
GCFEFGGGGGGGGGGGGGGGGGGGGGGGGGGGGGGGGGFFGGGGGGGGGGGGGGGGGGGGFGDGGGGGGGGGGGGGFGGGGGGGGGFGGGGDGGGGGGGGGGGDG7FFGGCFGGDFGFC@GGGGGGGGGCFGGGGGGGGGGGGGGGGGGGGGGGGGGG?FGGF?FGGGGGG<FGGGGGFGGDE7EFCCFFGGGCEGEEGFFGGGFGGGGGGE?::EE?=EEEGGGGG8GFFGGGGCFCGFG:?F2BCFFFFGGGGGGGGGCDFDGGGGGGGEFGGGFD=DFGF@:FFGGGGGFGGFEAFFE:B::=EGGFC>FFFAGGGFF,GFCGGGGGGDFCF<GCGGGGFE9GDGGGGGFGGGFFFGGGGFEFF:EFEDAGC7GGGGGGFCGGFDGGGGEGGGGGGGGFGGGGGGGGGGGGGFDGCCCCC
@GSJM 320
TGGGGAATATTGCACAATGGGGGAAACCCTGATGCAGCGACGCCGCGTGGAGGAAGAAGGTCTTCGGGTTGTAAACTCCTGTTGTTGAGGAAGATAATGACGGTACTCAACAAGGAAGTGACGGCTAACTACGTGCCAGCAGCCGCGGTAAAACGTAGGTCACAAGCGTTGTCCGGAATTACTGGGTGTAAAGGGAGCGCAGGCGGGAAGACAAGTTGGAAGTGAAATCTATGGGCTCAACCCATAAACTGCTTTCAAAACTGTTTTTCTTGAGTAGTGCAGAGGTAGGCGGAATTCCCGGTGTAGCGGTGGAATGCGTAGATATCGGGAGGAACACCAGTGGCGTAGGCGGCCTACTGGGCACCAACTGACCCTGAGGCTCGAAAGTGTGGGTAGCAAACAGGATTAGATACCCT
+
9FFGG:FGGGGGGGGGGGGGCEGGGDFGGGGGGGFFFGDFGGGGGGGFGDGGGGGGGGGGDFGGGGGGGGGGGGGGGGGGGGCFGFFFGGGGGCFCFGGGGGGGGEGGFGG?GFGGFGFEGGGGGGGGFGGGGGEGGGGGGGGGGGGCFG;5C<CAFGG#?CFGGFFGGG>FEFGGGEGGGGGGGGGFFGGGGGGGGGGGGECDGGGFFGBEF><=<CCGGGGGFFA?,0CFGGEEF=FDCECFF@9F>GFFFGF7<FFFCFEGF>F9=7FGGGGGF9FGFF>GGGGDGFGGGFGGF>:FGFEC7FCDFGGGGGGGFGGGF@EGFGEGFFGFCE8FEFCGGEGGFEGFCGGGFDGGGGGFAFF,CFEF8GFF8FGGFGGFD7GFFCEGGGGGGFCCGGGGGGGF@,GGFFFC@CCA
@GSJM 321
TGGGGAATATTGCACAATGGGCGAAAGCCTGATGCAGCAACGCCGCGTGAAGGAAGAAGGTCTTCGGATCGTAAACTTCTGTCCTTGGGGAAGATAATGACGGTACCCTTGGAGGAAGCCCCGGCTAACTACGTGCCAGCAGCCGCGGTAATACGTAGGGGGCAAGCGTTATCCGGAATTATTGGGCGTAAAGAGTGCGTAGGTGGTTACCTAAGCAGGGGGTGAAAGGCACTGGCTTAACCAATGTCAGCCCCCTGAACTGAGTACCTTGAGTGCAGGAGAGGAAAGCGGAATTCCTAGTGTAGCGGTGAAATGCGTAGATATTAGGAGGAACACCAGTGGCGAAGGCGGCTTTCTGGACTGTTACTGACACTGAGGCACGAAAGTGTGGGGAGCAAACAGGATTAGATACCCT
+
GGDAGEFGGGGGGGGGGGGGGGGGGGGGGGGGFFGGGGCGGGGGGGGGG7FGGGGGEGGGGGGGGFEECCFFGGGGGGFFEGF?EFCFFGECFGGGGG9FGGG7AB,CFFGF<DCCDEF,B@>@CFGEF?FGCFFGFFFCFGGGGFGG:>C,D@DFGGG7FFGFGG7FBBE*<;FD@FGFEC<<C7ABCAC:F7;AEG1&CC?FGCD8C:@FGF8FDE8?EFGEF@<9DCFF>EF=BBB<CCGCFFGGGEE@=FCDFFFGGF9GGEEEE<FCFFFFFCGGGGGGGEEDFGGGGGGFCCFGGEDEF>GEFFCFGEEF<A,FGGFDGGGFCGGGFGGGFGC7FGGGGGEGGGGF?FFFGGF9GGGEAGGGEEC,GGGGE@FFGGFGGGGGGGGGGGGGFGGGGGGGGGGGGGCCCCC
@GSJM 322
TGAGGAATATTGGTCAATGGGCGAGAGCCTGAACCAGCCAAGTAGCGTGCAGGATGACGGCCCTATGGGTTGTAAACTGCTTTTATAAGGGAATAAAGTGAGTCTCGTGAGACTTTTTGCATGTACCTTATGAATAAGGACCGGCTAATTCCGTGCCAGCAGCCGCGGTAATACGGAAGGTCCGGGCGTTATCCGGATTTATTGGGTTTAAAGGGAGCGTAGGCCGGAGATTAAGCGTGTTGTGAAATGTAGACGCTCAACGTCTGCACTGCAGCGCGAACTGGTTTCCTTGAGTACGCACAAAGTGGGCGGAATTCGTGGTGTAGCGGTGAAATGCTTAGATATCACGAAGAACTCCGATTGCGAAGGCAGCTCACTGGAGCGCAACTGACGCTGAAGCTCGAAAGTGCGGGTATCGAACAGGATTAGATACCCT
+
FFGGGEGGGGGGGGGGGGGGFGGGGGGGGGGGGEFGF,C@EGG9FGGGGGGGGGGGGGGGGCGDGGGGGGGGDFGGGGGGGFGGAFGGGGGEFGGDFGGGGGFFFGF?FF79FGGCGGGGGGGGGFGGGGGFGFGGGCGGD@F:FFGGFGEGGGF@BFDCF8FGGGGGGGFFGDED<FFGGC;FDGGGGD<:FCFE;FGDFBCGGFFCFGGGGGGGGE?C3CEDFCFEC=CFGFFCGGGGGGGGGGGFEFGGG-DGFGFE+;F@GGGGGCFE:GGGEGGFGGGGFA,,GFGGGFFC7B8F9DF8GEGE>FGGFCEEEGGGGGGGGGGFGGGGGGGGGFEGF<9GGGGGGFFFGGF7GGGGGGGGGGGGGGGGGGGGGGGFDGEFCGGGGGGGGGGGGGGEGGGGGGGGFCFFEGFFGGGGGGGGGEGGGFFCCCCC
@GSJM 323
TGGGGAATATTGCACAATGGGGGAAACCCTGATGCAGCGACGCCGCGTGGAGGAAGAAGGTCTTCGGATTGTAAACTCCTGTTGTTGAGGAAGATAATGACGGTACTCAACAAGGAAGTGACGGCTAACTACGTGCCAGCAGCCGCGGTAAAACGTAGGTCACAAGCGGTGTCCGGAATTACTGGGTGTAAAGGGAGCGCAGGCGGGAAGACAAGTTGGAAGTGAAATCCATGGGCTCAACCCATGAACTGCTTTCAAAACTGTTTTTCTTGAGTAGTGCAGAGGTAGGCGGAATTCCCGGTGTAGCGGTGGAATGCGTAGATATCGGGAGGAACACCAGTGGCGAAGGCGGCCTACTGGGCACCAACTGACGCTGAGGCTCGAAAGTGTGGGTAGCAAACAGGATTAGATACCCT
+
FGGGG7FGFGGGGGGGGGGGGGGGEGGGGGGGGGGGGGCF:FGGGFGGGGGGGGGGGGGFEGAFGGGGGGGFGGCFGGGFGGDGFGGGGFGGGFGGGGGGGFD7FCEEGGGGGGFF8FFDFG9FDGGGGGGCGG?FGG@FGDGGDGGGGGGGG?EFFCGFFFDDGE:<#C>CCGGGEFCAFGGGGGFE4GGGGGGFGGFA8CEDCCCF<ADGGGGGE@BFGFGGGGGGFGGGGGFGCFFFGGGGGGFF<FFEGGFEFFGFFFGFF3FFGGFGGGGGGGGGGGFDFFGGGGFGGFCDE=:@GGGFGGGGGGGGGGGGFF<EGGGGGGGFGGGGGGFE8F8GGGGGFCCDGGGGGGGGGGGGGGF?FGFDGGGGGGFE@GGGGGGGGFFGGGGGGGGGGGGGGGGGGGGGGGGCBCB@
@GSJM 65789
TGGGGAATATTGGACAATGGGCGAAAGCCTGATCCAGCGACGCCGCGTGAGTGAAGAAGTATTTCGGTATGTAAAGCTCTATCAGCAGGGAAGAAAATGACGGTACCTGATTAAGAAGCCCCGGCTAACTACGTGCCAGCAGCCGCGGTAATACGTAGGGGGCAAGCGTTATCCGGATTTACTGGGTGTAAAGGGAGCGTAGACGGTTTAGCAAGTCTGAAGTGAAAGCCCGGGGCTCAACCCCGGTACTGCTTTGGAAACTGTTAGACTTGAGTGCAGGAGAGGTAAGTGGAATTCCTAGTGTAGCGGTGAAATGCGTAGATATTAGGAGGAACACCAGTGGCGAAGGCGGCTTACTGGACTGTAACTGACGTTGAGGCTCGAAAGCGTGGGGAGCAAACAGGATTAGATACCCT
+
EGGGGGGGEFGGFGGGGGGGGGFFCFDGGGGGGGGGGGGGGGGGGGGGGGGGGGGGGGGFGGGGGGGEGGGGGGGGGGGGGGGGGGGGGGGGGGGGGGGGGGGGGGGGGGGGGGGGGGGCFGGEECGGGGGGGCGGGGGGGGGGGGGGFGDEGGGFFDFGCEECECGGGGGGGGGEECFGG@GGGGGGGGGGGGGGGCGGGGE7GGGGFDGGGGGAGGGGGGGFGGDGGGCEGGGGEFFGGFGGGGEGCGGGFGGGFGFGGGGGGGFGGGGFCFF:GGGGEGGGGGFGGGGFGCGGGFDDGFGGGGGGGGGGGGGGGGGGFGGFGGGGAFGGGGGGGGGGGGGGGGGGGGGGFE9FGGGGGGGGGGGGGGFGGGGGGGC8GGGGGGGGGGGGGGGGGGGGGGGGGGGGGCGCCCCC
@GSJM 325
TGGGGAATATTACACAATGGGCGAAAGCCTGATGCAGCGACGCCGCGTGAGGGAAGACGGTTTTCGGATTGTAAACCTCTGTTTTCGGTGACGAACAAATGACGGTAACCGAATATCCAGCCACGGCTAACTACGTGCCAGCAGCCGCGGTAATACGTAGGTGGCAAGCGTTGTCCGGAATTATTGGGCGTAAAGCGCGCGCAGGCGGCTTCTTAAGTCCATCTTAAAAGTGCGGGGCTTAACCCCGGGATGGGAGGGAAACTGGGAGGCGGGAGTATCGGAGAGGAGAGCGGAATTCCTAGTGTAGCGGTGAAATGCGTAGATATTAGGAGGAACATCAGTGGCGAAGGCGGCTTACTGGACTGAAACTGACACTGAGGCACGAAAGCGTGGGGAGCAAACAGGATTAGATACCCT
+
GGGGGGGGGGDAFDGGGGADCFCFCF7CGG@FGGGGCF:FECGGG7FFGEFCGGEFG,CCGCFDGGGGGGGGFGFAFFFG,ABCFFGGEGGGDGGGE,=?BGEC@>DFBAF7+CF,C,=>EFGE7<FE@>FCFCCD::D,@D@,@F<>BCE*<FFGF38<*?<*@CFFGG<FFFGG>G@#4?FC<8<;120CFF7<8?:CEEG>C<E>>3/@<@F9F?AC@:BDCGCC<EDFA=FA@88FGFG??ED#>;FF6>,$<CFFFGGG=CF7F=#F5:F>=1EGFFEEED?C:@<FCGGFECF=,GFGGGGGGGGGGGGGGGGGGFF<FEFGGFGDGFEFC,GGGGGEFFGGGGDGFFFAF?GGGFGFFGGGGFGFEEFGGGFB8FGGGF@GDGGGFGGGGGFFFGGGGFFEGFEGCCCCC
@GSJM 326
TGAGGAATATTGGTCAATGGGCGAGAGCCTGAACCAGCCAAGTAGCGTGCAGGATGACGGCCCTATGGGTTGTAAACTGCTTTTATAAGGGAATAAAGTGAGTCTCGTGAGACTTTTTGCATGTACCTTATGAATAAGGACCGGCTAATTCCGTGCCAGCAGCCGCGGTAATACGGAAGGTCCGGGCGTTATCCGGATTTATTGGGTTTAAAGGGAGCGTAGGCCGGAGATTAAGCGTGTTGTGAAATGTAGACGCTCAACGTCTGCACTGCAGCGCGAACTGGTTTCCTTGAGTACGCACAAGGTGGGCGGAATTCGTGGTGTAGCGGTGAAATGCTTAGATATCACGAAGAACTCCGATTGCGAAGGCAGCTCACTGGAGCGCAACTGACGCTGAAGCTCGAAAGTGCGGGTATCGAACAGGATTAGATACCCT
+
GGFGGGGGGGGGCEFGGGGGGGGGGGGGGGGGGGGGGGGG<FFFGGGGGGGGGGGGGGGGGGGGGGGGGGGGGGGGGGGGGFGGGFGGGGGGGGGGGGGGGGGGGGGGFGGDFGGGGFGC?FGGGFGFFEGFGFFEEDF48BGGFEGGG;BFGGGEFFGGGGFGGGGGGEEGCGGGGFECDGGGGGGGGEGGGGFGFGGGGGGGGGGGGGFGGGFFGGGGEGGGGGG;FCEGGGGGEGGFGGGGFCFCGGCFF@GGGDEGFCFCF<@CEGGCGEFGFGGGGGGFFFD8F,GGFGCFCE8FA5?+GGGGGGGGFF@F7F<GGGGGGGGGGGGGEFB?FAGGGGGGGGGGGF<GGGECGGGEEGGGGGGGGGFGGCEGGGGGGEGGGGGGGGGGGGFGF@GF@GGGFGF7GGGGGGGFGGFFFGGFGFCGGGGCCCCC
@GSJM 327
TGAGGAATATTGGTCAATGGACGAGAGTCTGAACCAGCCAAGTAGCGTGCAGGATGACGGCCCTATGGGTTGTGAACTGCTTTTATAAGGGAATAAAGTGAGAGTCGTGACTCTTTTTGCATGTACCTTATGAATAAGGACCGGCTAATTCCGTGCCAGCAGCCGCGGTAATACGGAAGGTCCGGGCGTTATCCGGATTTATTGGGTTTAAAGGGAGCGTAGGCCGGAGATTAAGCGTGTTGTGAAATGTAGATGCTCAACATCTGAACTGCAGCGCGAACTGGTTTCCTTGAGTACGCACAAAGTGGGCGGAATTCGGGGTGTAGCGGTGAAATGCTTAGATATCACGAAGAACTCCGATTGCGAAGGCAGCTCACTGGAGCGCAACTGACGCTGAAGCTCGAAAGTGCGGGTATCGAACAGGATTAGATACCCT
+
GGGGGGGGGGGGGGGGGGGGGGGGGGGGGGGGFGGGGGFGCGGGGGEFGFFFGGGGGGGGGGGGGGGGGFEEF7FGGG@DFGGGCFFGCGCGCGGEFFGGGGGFFFEGGGGGGGGGGGCGFGGFFGFGGGGGGGGGD>EFFGGDFGGGGGF9F1FDFFBFBDFGGDEGGGGGF=DF>FFDFGGCECFGGEAGFCGD:FFFCFGGFFFGGGGGGGGFGGGGGEFCFGGFGGGGGGGGGGGGGGGGGGGFFGGGGFFFF;GGGGGFFGGGGGGEFF4GGGGGGGGGG>,,GGGGGGFFC,?F?AFAGGDGGGGGGGCFC:+FF9GGGEGFF,GGGGGEECCFFGGGGGGGGGGGGGEGGGGF@FEGGFGGGGGGGGGGGGGF@C7GGGGGGGGGGGGFGGGGGGGGGGGGGEGGGGGGGGGGGGFGGGGGGFGCCCCC
@GSJM 328
TGGGGAATATTACACAATGGGCGAAAGCCTGATGCAGCGACGCCGCGTGAGGGAAGACGGTTTTCGGATTGTAAACCTCTGTTTTCGGTGACGAACAAATGACGGTAACCGAATAGCAAGCCACGGCTAACTACGTGCCAGCAGCCGCGGTAATACGTAGGTGGCAAGCGTTGTCCGGAATTATTGGGCGTAAAGCGCGCGCAGGCGGCTTCTTAAGTCCATCTTAAAAGTGCGGGGCTTAACCCCGTGATGGGATGGAAACTGGGAGGCTGGAGTATCGGAGAGGAGAGCGGAATTCCTAGTGTAGCGGTGAAATGCGTAGATATTAGGAGGAACATCAGTGGCGAAGGCGGCTTACTGGACTGAAACTGACACTGAGGCACGAAAGCGTGGGGAGCAAACAGGATTAGATACCCT
+
FGGGGGGGGGGGGGGDGGGGFFGGGGEGGGGGGGGGGGEGGGGEEGGGGGGGGGGGGGGDGGGGGGGGGGGGGGGGGGGGGGGGGFFGGGGGGGGGGFFGGFGGGGGEFFGGGGGGGFGFGGGGGGGGGGG7GGGGGFGGGFGCDCCFGDCFGGGGGFFGDGFFGGGGGGFCCFGGGGCFGGGGGFGCGGGGGFGGGGGGGGGGGGGFF;CGGGGGGGFFGGFFGGFFB@CFGGGGFFGFGFGGFGGDGDGGGGGGGGGGGGFDGFFFEDFFGGGGEEFECDGGGGFF?F8GGGGGGGGGGGFGGGGGGGGGGGGGGGGGGFE,GGGGGGGGGGFFC,GGGGGGGGGGGGGGGGGGGGGGGGGGFGGGGGGGGGGGGGGGEFEGGGGEGGGEGGGGGGGGGGGGGGGGGFEGCBCCC
@GSJM 73522
TGGGGAATATTGCACAATGGGGGAAACCCTGATGCAGCGACGCCGCGTGAGCGAAGAAGTATTTCGGTATGTAAAGCTCTATCAGCAGGGAAGAAGAATGACGGTACCTGACTAAGAAGCACCGGCTAAATACGTGCCAGCAGCCGCGGTAATACGTATGGTGCAAGCGTTATCCGGATTTACTGGGTGGAAAGGGAGCGCAGGCGGTGCGGCAAGTCTGATGTGAAAGCCCGGGGCTCAGCCCCGGTACTGCATTGGAAACTGTCGTACTAGAGTGTCGGAGGGGTAAGTGGAATTCCTAGTGTAGCGGTGAAATGCGTAGATATTAGGAGGAACACCAGTGGCGAAGGCGGCTTACTGGACGATAACTGACGCTGAGGCTCGAAAGCGTGGGGAGCAAACAGGATTAGATACCT
+
GGGGC,BEFFGGGGGDFGGGGGGGDGFGGFFGGGGGGGGGGGGGD:FGGGGFGGFDGFFGFGGGGGG?AFFGGGGGFGFGFFG9EFGGGGG8@FGGGGGGGGGGGGGFGA8F99FECFGGGG8C>FGCFFFGGGGCGGGGFGGFDECEGGEGGFFFFFGGF;CEECCCB;CFFF?FGGG9FGG)FGGCF#6C><F8CFEGC>EGDG=&14?E3E*:3<+FFFEBFE77DGFEGGDGEC8CFG@>CCGGECFFCC,GFGADA6<FC@E?C9,?D<CCFCCF=CGGGGCF9AFFBFFE@DCGDGFF>+ECEB,AGGEFFCDEAFAGFFFFGFEGFFCDGGFEC@FF7FEDEGGGGGGECGGGGFFGDGGGGGCB@<FE8FGF8F7FGGGEDGGGDGGFFFAFCFFGGCCFEFDCCCCC
@GSJM 330
TGGGGAATATTGCACAATGGGGGAAACCCTGATGCAGCGACGCCGCGTGAGTGAAGAAGTATCTCGGTATGTAAAGCCCTATCAGCAGGGAAGAAAATGACGGTACCTGACCAAGAAGCCCCGGCTAACTACGTGCCAGCAGCCGCGGTAATACGTAGGTGGCAAGCGTTGTCCGGATTTACTGGGTGTAAAGGGCGTGTAGGCGGAGAAGCAAGTCAGAAGTGAAATCCATGGGCTTAACCCATGAACTGCTTTTGAAACTGTTTCCCTTGAGTATCGGAGAGGCAGGCGGAATTCCTAGTGTAGCGGTGAAATGCGTAGATATTAGGAGGAACACCAGTGGCGAAGGCGGCCTGCTGGACGACAACTGACGCTGAGGCGCGAAAGCGTGGGGAGCAAACAGGATTAGATACCCT
+
FGGGGGFFECFGGGGGGGGGGGGGGGGGGGGGFGGGGGFGEGGGEFGGDGGGGGGFFGGFFGGFGGGCGGGGGGGGGGGGGGGGGGGGGGGGGGGDFFCCF>EFGGGGGGGGFGGGGGGFED>GGGGGGGGGGGGGGGEGGGGGGGGGDEG?GCB4:FF;FCGGDGGGGEGGGGGD5BFFGDGGCGFEGGFGGGGGGFEEGGGFGGGGG;CFGCGGFFGGGGFGGFFGGGGG7GGGGGFGC:=EAF?GGGGFGGEFFGGGFFGGFFGGFGFGFGF@:AGADEGGGGGGGGGGGGGFEECGFF7GGGGGF9GGGF=F7EGGGEEFECGFE<GGDGGGGGGGGGGGGGGGFDGGGGGFGGGFFBEFFFGGGGFGF@FGGGGGGFFEGGGGGGGGGGGGGGGDGGGGGDGGGFFCCCCC
@GSJM 52500
TGAGGAATATTGGTCAATGGACGCAAGTCTGAACCAGCCATGCCGCGTGCAGGAAGACGGTTCTATGAGTTGTAAACTGCTTTTGTACGAGGGTAAACGCTCTTACTTGTCAGAGCCTGAAAGTATCGTACGAATAAGGATCGGCTAACTCCGTGACAGCAGCCGCGGTAATACGGAGGATCCAAGCGTTATCCGGATTTATTGGGTTTAAAGGGTGCGTAGGCGGTTTGATAAGTTAGAGGTGAAATACCGGTGCTTAACACCGGAACTGCCTCTAATACTGTTGGACTAGAGAGTAGTTGCGGTAGGCGGAATGTATGGTGTAGCGGTGAAATGCTTAGAGATCATACAGAACACCGATTGCGAAGGCAGCTTACCAAACTATATCTGACGTTGAGGCACGAAAACGTGGGGAGCAAACAGGATTAGATACCCT
+
EFEFGFECEFGG<;CFFGGCFFG:FGCEGCFGGGGFFG<EFGGGGGDG7CFFGGGGFFGDGDGGGGFGFEE9FECG9AF,CEFG,F<EGC,FEE4BF,CF++BEFG,?A?,C<<<FC,<,<ACFFGF7F<=F:AF+?9FGFF7;FGFFCF3BCFG#DC></:F7BCECE@CGBF;C9;2;96FF:;FFF*>FCCFCB?:C?GFFFGCBGGFC:GGDE<D5GECGGGFE5FAFGGG=GGGCCGGG;<GGGG8<GGFEF>=GGFF>D@DAEGFCC@9<FGFFDGGGGGGFCFEFCF9FFGGGDDC@GGGGFCEGFFFGGFGGFDGGGGGFGGGGGGGGFDGGGGGGFCEDC9FGGGGEC<<@GGGGGGGGGGGGGGGGGFDCFGGGGGCFCGGFGGGGFGGFEDGGGGGGGGGGGGGGFGGGGGGGFFFGFGGCCCCC
@GSJM 332
TAGGGAATCTTCCACAATGGACGAAAGTCTGATGGAGCAACGCCGCGTGAATGAAGAAGGCCTTCGGGTCGTAAAATTCTGTTGTCAGAGAAGAACGTGCGGGAGAGTAACTGTTCACGTATTGACGGTATCTGACCAGAAAGCCACGGCTAACTACGTGCCAGCAGCCGCGGTAATACGTAGGTGGCAAGCGTTGTCCGGATTTATTGGGCGTAAAGGGAACGCAGGCGGTCTTTTAAGTCTGATGTGAAAGCCTTCGGCTTAACCGAAGTAGTGCATTGGAAACTGTAAGGCTTGAGTGCAGAAGAGGTGAGTGGAACTCCATGTGTAGCGGTGAAATGCGTAGATATTTGGAGGAACACCAGTGGCGAAAGCGGCTCTCTGGTCTGTAACTGACGCTGAGGTTCGAAAGCGTGGGTAGCAAGCAGGATTAGATACCCT
+
F<FGGGGG,FGCFGGGGGGG9CFGGG7,CFFGGG<FFGCFGGGGGGGGGGDGGGGGGGGD<CFGGGG7C=CGGGGFFGGG9FC<BFGGAFGFGGDF7FG@>+4+>:CFCGGGE5,,C,:8=BAFFC+6B3>FF3@FFGG,F>,B>%<F>C<@FG9>FGCFF:?663C;CC:6,4<FB<?<<:FG>GFCCFC@GC<7<FB:CC;:FA<?GEF>FFFG=GFE6/DC#CCCFC>:;F,3GFFGFE9GFGGGFGFC<8:E>+DGFF+FFB@3,5F,BFFGFFC5,DGGGFC4,,,+,FA,GGGGFDGGDGGGFB,FGGFFFF4,GGF?FGGGGGGGGGGGFFGGEFFGFEFFFC,,GF<9GGGCGGGGGGGGGGFF7GGGGFC,@GGGGFGGGGGGGDGEGGDGGGEE,CDGGGGGFFE8GEAGGGF@8GGGGGDGGGGGCCCCC
@GSJM 57298
TGGGGAATATTGCACAATGGGCGAAAGCCTGATGCAGCAACGCCGCGTGAGGGAAGACGGTTTTCGGATTGTAAACCTCTGTTTTCGGTGACGAACAAATGACGGTAACCGAGTAGGAAGCCACGGCTAACTACGTGACAGCAGCCGCGGTAATACGTAGGTGGCAAGCGTTATCCGGAATTACTGGGTGTAAAGGGAGCGCAGGCGGGATAGCAAGTCAGCTGTGAAAACTATGGGCTCAACCCATAAACTGCAGTTTAAACTGTTATTCTTGAGTGGAGTAGAGGTAAGCGGAATTCCGAGTGTAGCGGTGAAATGCGTAGATATTCGGAGGAACACCAGTGGCGAAGGCGGCTTGCTGGGCTCTAACTGACGCTGAGGCTCGAAAGTGTGGGTAGCAAACAGGATTAGATACCCT
+
GFGGGEFGGGGGGGGGGFGGG8FGGG:FGGGGGGGGFG8EFGGGGGGGG:FFGEGGGFGGGEGGGGGGGGGGGGGG8AFGGGG9FAF+8BF<CE:FGD8E55?=4+4+>BBF+3B,,8>F<F;<:AA<><,0FFF><#9=<>DC>FD:FF<FF;;<F,3C?<3*8=;C;E;F+ECC488<C7?,FFCGGG4F>2FGF>EGFCDGECC>EF2A@:GED::C@@FGGGFFC73AFGGGGGG>GFD?>F830GGFF@A,9<#FFGGGGGGFFFGFGGGFFEGCFDGGGFB+C7GGFGFCF7CD9,<=EGGGEGGGFCEGGGGGFGGGGC=8+CGGGGGGGGGGGGGGGGGGGGGGGGF,E,GGGFFF@C,GGGGGGGGGGGGGGFF@FECGGGGGGFE,GGFCFEGGGGGGGGGGGCCCCC
@GSJM 52755
TAGGGAATATTGCACAATGGGGGAAACCCTGATGCAGCGACGCCGCGTGAAGGAAGAAGTATTTCGGTATGTAAAGCTCTATCAGCAGGAAAGAAAATGACGGTACCTGACTAAGAAGCCCCGGCTAACTACGTGCCAGCAGCCGCGGTAATACGTAGGGGGCAAGCGTTATCCGGATTTACTGGGTGTAAAGGGAGCGTAGACGGTTTTGCAAGTCTGAAGTGAAAGCCCGGGGCTTAACCCCGGGACTGCTTTGGAAACTGTAGAACTAGAGTGCAGGAGAGGTAAGTGGAATTCCTAGTGTAGCGGTGAAATGCGTAGATATTAGGAGGAACACCAGTGGCGAAGGCGGCTTACTGGACTGTAACTGACGTTGAGGCTCGAAAGCGTGGGGAGCAAACAGGATTAGATACCCT
+
FFGFGGFGGFGDGGGGFFGGDGGGGGGGEGGGGGGGGGFGGGGGGGGGGGGGGGGGGGGG?FGGGGGEFGGGGGGGGGGGFGFGGFFGG7FGFFGGGGGGGGGGGGFG9FGGGGGGFEGGGG4FGG<BBGGGC?FGGG8FFFFGGFGGGG<BFGGGGGGGGGGGGGGGGGGGGFGGCGGGGG1GGGGG%GGAGGGGGGGGGEEGGFCGEC@EGFFCFGGFGFGFF@CGF:GGGGGGEGGGGGGGFGFGGGGGFFGGGGGFGFGGGGGGGGFGGFFFGGGGGGFFGGGGGGGGGGGGGFGGGGGGGGGGGGGFEEGGGGGGGGGGGFGGGGGGGGGGGGGGFDGGGGGGGGGGFGGGGFGGFGGGGGGGGGFGGGGGGGGGFGFGGGGGGGGGFCCGGGGGGGFFGCGGFCGCCCCC
@GSJM 58840
TGGGGAATATTGCACAATGGGCGCAAGCCTGATGCAGCCACGCCGCGTGAGGGATGGCGGCCTTAGGGTTGTAAACCTCTTTTTTTTGGGAGCAAGCCTTCGGGTGAGTGTACCTTTCGTATAAGCGCCGTCTAACTACGTTCCAGAAGCCGCGGTAATACGTAGGGAGCAAGCGTTATCCGGATTTATTGGGCGTAAAGGGCTCGTAGGCGGCTGGTCGCGTCCGGTGGGAAAGTCCATCGCTTAACGGTGGATTTGCGTCGGGTACTGGCGGGCTGGAGTGCGGTAGGGGAGACGGGAATTCCCGGTGTAACGGTGGAATGTGTAGATATCGGGAAGAACACCGATGGCGAAGGCAGGTTTCTGGGCCGTAACTGACGCTGAGGAGCGAAAGCGTGGGGAGCGAACAGGATTAGATACCCT
+
GG8FEFCFGGGCF<DGGGG,CDGFGFEGGGGFFCFGGG-CCC77FFGGGECFGGFC=,@FGG>F,,EFFG+B,CFGGGCFGGG,+@C7CC,>F+B8B=FCC77CDC<D,,,<3,3@FAF,>F<,,@<C@:(*3EC?47D,)'66F,%5GBBC.2=<FFC@<F9<C<<#4CFEGFCF<)+</F<>E7<:09C?:2A=CCFC8;/C;888=EGC;/***4*8*F=B*;7GC7F?:C>2**3**:C7F>D>,>?,,7*7FF@3+7F>,<CF+GF:GGCF,>GGGF7F8GGGF?F=@CB+8GFFE@+@4+FGFGCC<GGGGFFGGGGFGGGGF@F>C?<GFEDCC:BCBEB,,CDGF9EEEFC,6,,F@FF+E7GF9FDGGGGFFGGGFC:8,GGEC@+ECGGFFF:DDFFGGGGGGGGGFFBAA,C
@GSJM 57688
TGGGGAATATTGGGCAATGGGCGAAAGCCTGACCCAGCAACGCCGCGTGAAGGAAGAAGGCCTTCGGGTTGTAAACTTCTTTTAAGAGGGACGAAGAAGTGACGGTACCTCTTGAATAAGCCACGGCTAACTACGTGCCAGCAGCCGCGGTAATACGTAGGTGGCGAGCGTTATCCGGATTTACTGGGTGTAAAGGGCGCGTAGGCGGGAATGCAAGTCAGATGTGAAATCCAAGGGCTCAACCCTTGAACTGCATTTGAAACTGTATTTCTTGAGTGTCGGAGAGGTTGACGGAATTCCTAGTGTAGCGGTGAAATGCGTAGATATTAGGAGGAACACCAGTGGCGAAGGCGGTCAACTGGACGATAAATGACGCTGAGGCGCGAAAGCGTGGGGAGCAAACAGGATTAGATACCCT
+
FGGGGEGGGGGGGGGFGGEFFGGGGGG?FGGGGFGF8FFGGGGGGDEG7FFCCFGGGGG8EFGGFGEGGGDFGGGGGGGGGFFFGGEGGG=FGGEDFF@FFGGG7BDE?FCGGFGFGGD9AFFG+=FGGGGGGFGFC@FF><,@DDCGEEG7CFGFG>FG:8:78E7CEE=:7BFGE78CCFGFFFGFGE,CFFF=5:GGGGGEE9GGGFGCFFCEECCGFGGFFG7,,<E6CC>F<D<+FC8=FGGGGFCFFG<:GFFCDBC>DGGGF&GGFDDEF:>@CA?E@GF7C@E@FEBFCD8GGFGFC=CCGEE5,<FF?C4E@FDFGFFGFC?<<F:C<--FFGC:F,GDEGGGGFF9FF8FCC@,GCEEE<FC@F8DFEDFC@@6,FFCDGGGGFFCFFCFFFGDFFGGGFGFFAB8CC
@GSJM 337
TGGGGAATATTGCACAATGGGCGAAAGCCTGATGCAGCAACGCCGCGTGAAGGAAGAAGGTCTTCGGATCGTAAACTTCAGTCCTTGGGGAAGATAATGACGGTACCCTTGGAGGAAGCCCCGGCTAACTACGTGCCAGCAGCCGTGGTAAAACGTAGGTCACAAGCGTTGTCCGGAATTACTGGGCGTAAAGGGAGCGTAGGCGGTCGATTAAGTTAGATGTGAAACCCCCGGGCTTAACTTGGGGACTGCATCTAATACTGGTTGACTTAGAGTACAGGAGAGGGGAGCGGAATTCCTAGTGTAGCGGTGAAATGCGTAGATATTAGGAGGAACACCAGTGGCGAAGGCGGCTTTCTGGACTGACACTGACGCTGAGGCTCGAAAGCGTGGGGAGCAAACAGGATTAGATACCCT
+
GGGGGEGGGGGGGFGGGGGGGFGGGGGGGGFGGGGGGGGGGGGGGGGGGGGGGGGGGGGGGGGGGGGGGGGGGGGGGGGFGCGGGFGGGGGGGGGGGGGGGGGGFGGGGGGGGGGGGGGGGGGGGGGGGGCFGGGFGGGGCDGGGGEGF;EFGGGGGCGGFFFGGGGGGG@CFGGGGDFFGFG@FGGGG8FCFGG1:*=<F>CGGGGCF<>,,<FGD8A1EFGF:F>F6GGGGGFGDCFFCFGGGGFGFGGGGF<FDFBEFFFGFFEFF=GGGFGFGGGEGGF'GGF7FGGGFGFF,FEF9GFGGGGGGGGGGGEGDGGFD@GGGGGGGF?GGGGGGGGGGGGGGGGGGGGGGGGGGGGGGGGFGGGFEGGFEGFGGGGEFGGGGGGGGGGGGGGFGGGGGFGGGGGGGFCGCCCCC
@GSJM 338
TGAGGAATATTGGTCAATGGGCGAGAGCCTGAACCAGCCAAGTAGCGTGAAGGATGACTGCCCTATGGGTTGTAAACTTCTTTTATAAAGGAATAAAGTCGGGTATGGATACCCGTTTGCATGTACTTTATGAATAAGGATCGGCTAACTCCGTGCCAGCAGCCGCGGTAATACGGAGGATCCGAGCGTTATCCGGATTTATTGGGTTTAAAGGGAGCGTAGATGGATGTTTAAGTCAGTTGTGAAAGTTTGCGGCTCAACCGTAAAATTGCAGTTGATACTGGATATCTTGAGTGCAGTTGAGGCAGGCGGAATTCGTGGTGTAGCGGTGAAATGCTTAGATATCACGAAGAACTCCGATTGCGAAGGCAGCCTGCTAAGCTGCAACTGACATTGAGGCTCGAAAGTGTGGGTATCAAACAGGATTAGATACCCT
+
FGGGGGGGGGGGGGGGGGGGGGGGGGDGGGGGGGGGGGGGGGGGGGGGGGGGGGGGGGGGFGGGGGGGGGGEGGGGGGFGGGGGGGGGGGCGGGGFGGCFDGGGGGGGGGGGGGDBFFEGGGGGGGGGGGGGGGGGGGGGGG7CFGGGGFFFDGCFFFGFGGGGCGGGGGGFFGGC>FFDGFGDGG>GGGGGGFFFEFFGGGGGG<GGCGGGFFGFEGGGGGGGGGFGGFF;DFCDFFGFGGFGGGGGGGGFGGFFFDCGGEDGGGGGGFFFDE?E=<FFGGGFGGEC<=8FGGGGFFGGGGFGDFGGGGFFFCGGFF?<GGGGGGGGGGFGGDGGGGF9AGGGGEFFGGFCGGGGGGFCGGGGGGGGGGGGGFFGEGGFGGGGGGGFGGGGGGGGGGGGGGGGGGGGGFEGGGGGGGFGGFGGGGGFGGGCCCCC
@GSJM 339
TGGGGAATATTGCACAATGGGCGCAAGCCTGATGCAGCGACGCCGCGTGCGGGATGACGGCCTTCGGGTTGTAAACCGCTTTTGATCGGGAGCAAGCCTTCGGGTGAGTGTACCTTTCGAATAAGCACCGGCTAACTACGTGCCAGCAGCCGCGGTAATACGTAGGGTGCAAGCGTTATCCGGAATTATTGGGCGTAAAGGGCTCGTAGGCGGTTCGTCGCGTCCGGTGTGAGAGTCCATCGCTTAACGGTGGATCTGCGCCGGGTACGGGCGGGCTGGAGTGCGGTAGGGGAGACTGGAATTCCCGGTGTAACGGTGGAATGTGTAGATATCGGGAAGAACACCAATGGCGAAGGCAGGTCTCTGGGCCGTTACTGACGCTGAGGAGCGAAAGCGTGGGGAGCGAACAGGATTAGATACCCT
+
CCFGGGGGGGGGGGGGGGGGGGGGGGGGGGGGFGGGGGCEGGGGGGGGGGGGGGGGGGGGGGGGFGGGGGGGGGGGGGGGGGGG7,CFGGGGGGGG<CFFGGGFFE7F=CGGGGGGGGGGGGG;FGG>FGGGGGGGGGGCBEFFGGGGGGGGGGGC<FF9C<FFGGGFE>GGFGGFCGFGGGEEEGFGGGGGGGGGGGFFG>5*<CE8CCEEG*ECCCE?CEGGGGGGGE7<@?'FCF7CDGFFFG>DGGEF>*5<6FGFEEGEFC@CEGGEGF=CFFD?:@C@CGGGFFGFAGEE?FGGFGGGGCEGFGFEFGGEGGGFGGFGFFFB+F@CGGGGGGGGFCFGFFEGGGGGGGGGGFGGGGGGGEGGGGGGGGGGGGGGFGGGGGGGGGGGGGGGGGGGGGGGGGGGGGFFAEGGFFBACCC
@GSJM 340
TAGGGAATCTTCCACAACGGACGAAAGTCTGATGGAGCAACGCCGCGTGAATGAAGAAGGCCCTCGGGTCGTAAAATTCTGTTGTCGGAGGAGAACGTGCGTGAGAGTAACTGTTCACGTATTGACGGTATCTGACCAGAAAGCCACGGCTAACTACGTGCCAGCAGCCGCGGTAATACGTAGGTGGCAAGCGTTGTCCGGATTTATTGGGCGTAAAGGGAACGCAGGCGGTCTTTTAAGTCTGATGTGAAAGCCTTCGGCTTAACCGAAGTAGTGCATTGGAAACTGGAAGACTTGAGTGCAGAAGAGGAGAGTGGAACTCCATGTGTAGCGGTGAAATGCGTAGATATATGGAAGAACACCAGTGGCGAAAGCGGCTCTCTGGTCTGTAACTGACGCTGAGGTTCGAAAGCGTGGGTAGCAAACAGGATTAGATACCCT
+
GGGGGGGGGGGGGGGGGGGGGGGGGGGGGGFGGGGGGGG<EFGGGGGGGFGGGGGGGGGGGGGGGGGGGGGEGGGGCFGGGGGGGGGGGGGGGGGGGDFGG:FDCFFGFGGGGFCFGGGG8FGGGGGGGGGGGGGGGFGGGGGG:>GGGGGGGGG?GCFFFFGGGGDGGGF7FGGGFCFCGFGGFFGGGGGFGGGCFFG>EGGDFFGG<CFGGGGGGGFG8CEGEEGGGGGE5GGGFGCF?:CGGGGGGGFGGFCEGFFGGGEGEFAEFFDDF?=8GFFCFGFGFBFBA,9FE=A=,AFFF;F>FC,,8FFFCFGGFF<FCGEF<CGGGEF@GGGGGGGGGGGGGGGGGGGGGGEGFCFC9GGGGBGGGGFEEDEGFFFDGFGGGGGFFEECEGGFGGGGGFFFGGGGGGGGGGGGGGGGGGFGGFDGGFFF9C,FCA,CA
@GSJM 341
TGGGGAATATTGCACAATGGGGGAAACCCTGATGCAGCAACGCCGCGTGAGTGAAGAAGTATTTCGGTATGTAAAGCTCTATCAGCAGGAAAGAAAATGACGGTACCTGACTAAGAAGCCCCGGCTAACTACGTGCCAGCAGCCGCGGTAATACGTAGGGGGCAAGCGTTATCCGGATTTACTGGGTGTAAAGGGAGCGTAGACGGTTTTGCAAGTCTGAAGTGAAAGCCCGGGGCTTAACCCCGGGACTGCTTTGGAAACTGTAGGACTAGAGTGCAGGAGAGGTAAGTGGAATTCCTAGTGTAGCGGTGAAATGCGTAGATATTAGGAGGAACACCAGTGGCGAAGGCGGCTTACTGGACTGTAACTGACGTTGAGGCTCGAAAGCGTGGGGAGCAAACAGGATTAGATACCCT
+
GGGGGGGGGGG,FGG9FFGGGGGGGGGGGGGGGGGGGGGGFGGGGGGGGGFFGGGGFGGGGGGCFGGGFFGGGGGGGGGGGGGEFGGGGDFGGGGGGGGGGGGCD:<FGGGFGGGGGGG@CCGGGGGFFGGGGGGGGGGGGGGGGGGGGGGGGGGFGGGG:FGEGGGGCGGGGGGGGGAFFFGGGG?ECFGGGGGGGGGEGGGGGGGFFGGGGGGGGFGGGGGGGGGGGGGGGGGGGGGGGGGGFGGEDFFGEGGGGFFGGFEGGGFGGFGGGGGGGFGGGGGGGGGFGGGGGGGGGGF9DGGGGGGGGGGF@GGDGGGGGGGGGGGGGFGGGGGGGGGGGGGGGGGGGGGGGFGGGGGGGGGGGGGGGGGGGGGGGGGGGGGGFEGGGFFGGGGGGGFGGGGGGFGFGGGCCCCC
@GSJM 61599
TAGGGAATATTGGGCAATGGGCGCAAGCCTGACCCAGCAACGCCGCGTGAGGGAAGAAGGTTTTCGGATTGTAAACCTCTGTCCTATGTGACGAAGGAAGTGACGGTAGCATAGGAGGAAGCCCCGGCTAACTACGTGCCAGCAGCCGCGGTAATACGTAGGGAGCGAGCGTTGTCCGGAATTACTGGGTGTAAAGGGAGCGTAGGCGGGACGGCAAGTCAGATGTGAAATACATGGGCTCAACCCATGGGCTGCATTTGAAACTGCTGTTCTAGAGTACAGGAGAGGCGGGCGGAATTCCTAGTGTAGCGGTGAGATGCGTAGATATTAGGAGGAACACCAGTGGCGAAGGCGGCCTGCTGGACTGTTACTGACACTGAGGCACGAAAGCGTGGGGAGCAAACAGGATTAGATACCCT
+
DFGGGFGFFFGFGFFCGEDC<EGGGGGGGGGCEFGGGGGGGGGGGGGGGGGGGGGGDGGFFGGGGGCFGGGGGCGGG?FGGGGGGF9FGGGFGGGDGGFGGGGGGGGGEGGGGGGGGGGFGGGGGGGGGF8EFGGG8>@FGGFGGGGG>?G;EECGGF<FGD:>EGG7C7FGGGEDGGGGCFFFCCFGGGGGGGGGGEFCEGGGEGGGGEFEGGGEFFE<GFGFGGGFGGGGCE<FFDECEFC?FBFCGFFGGGGGDFFGGFCDFFGGFF@CGGFFBBFFEEFCCCEGGGGGGFEFFFFFEFCGGGGGGDGFFGFGCEGGGGGGGFFGGGGFFFFBFFC?GGFF:C<GECGEFCF8GGGGGGGGGGGGFGGGGFGGGGGGGECGGGGGGGGGDGGF<FFGCAGEGGGGGGGGFC@CCCB
@GSJM 343
TAGGGAATCTTCCACAACGGACGAAAGTCTGATGGAGCAACGCCGCGTGAATGAAGAAGGCCCTCGGGTCGTAAAATTCTGTTGTCGGAGGAGAACGTGCGTGAGAGTAACTGTTCACGTATTGACGGTATCTGACCAGAAAGCCACGGCTAACTACGTGCCAGCAGCCGCGGTAATACGTAGGTGGCAAGCGTTGTCCGGATTTATTGGGCGTAAAGGGAACGCAGGCGGTCTTTTAATTCTGATGTGAAAGCCTTCGGCTTAACCGAAGTAGTGCATTGGAAACTGGAAGACTTGAGTGCAGAAGAGGAGAGTGGAACTCCATGTGTAGCGGTGAAATGCGTAGATATATGGAAGAACACCAGTGGCGAAAGCGGCTCTCTGGTCTGTAACTGACGCTGAGGTTCGAAAGCGTGGGTAGCAAACAGGATTAGATACCCT
+
EGGGGGDGFGGGGGGGGCEFFFEGGGGFGGGGGGGGGGFFGGGGGGGGGCFEGCFFGFGG@EFGGGG7EF@CFG=ECFEGC<FFGGF++C:FD,=<>FGGDCF7CGFGGGGF,CFFDFGFGFGGGFEDGFGGG9CFCFGGFEBC@:@F73@FGG987FFCCF@C)D-FGGG8CC9<5ECCFBCGGGGGGFFFEFEBCFFCEE;GF7=8GEEF5FFEBCFE>;$C??EEEEE8/@@FDD<#)@9@FCE7<F?FF8DEGFGGGFCCFC<FBDG=F9GGE4D69GGGGGGF@FEDEE=AF=,,DFDCFEF9FE<8FF<9GGFBCFF<CGGGFGEDGGGGGGEECFFCFFECGFGGGFGCGCFCGGGGGGGGGGGGCFEGGFE8FDGGCDFFFGF<GGGGGGGGGGEF8FGGGGFCGGFDGGGGGFCFDGGFGGGFGGFECCCCC
@GSJM 344
TAGGGAATATTGGGCAATGGGCGCAAGCCTGACCCAGCAACGCCGCGTGAGGGAAGAAGGTTTTCGGATTGTAAACCTCTGTCCTATGTGACGAAGGAAGTGACGGTAGCATAGGAGGAAGCCCCGGCTAACTACGTGCCAGCAGCCGCGGTAATACGTAGGGGGCGAGCGTTGTCCGGAATTACTGGGCGTAAAGGGTGCGTAGGCGGTTTGGTAAGTTGGATGTGAAATACCCGGGCTTAACTTGGGGGCTGCATCCAATACTGTCGGACTTGAGTGCAGGAGAGGAAAGCGGAATTCCTAGTGTAGCGGTGAAATGCGTAGATATTAGGAGGAACACCGGTGGCGAAGGCGGCTTTCTGGACTGTAACTGACGCTGAGGCACGAAAGCGTGGGGAGCAAACAGGATTAGATACCCT
+
FGGGGGGGGGGGGGGGGGGGGGGGGGGGGGGGGGGGGGGGGGGGGGGFGGDGGGGGGGGGGGGGGGGGGGGGGGFGGGGGGGGGGGGGFGGAFGGGGGGGGGGGGGGGGFGGGGGGGGGGGG?GC6CFFGGGGGGGGGGGGGFGGGGG>EGB@3?F?C:FGGGGGGGGFGGGG:(CFDGGFGGCCGFFEGGEEEF?FGGGGGECC8EGGGGGGGEFGGGGGGGGGGFFFFGGGGFDGFDGGGFFGGGGGGGGGGGGGGFGFCGGGGGGGGGGGA?ADFGGGGGDGGGFGGGGGFCGFGGGGFCEFGGEGGF9GGGGGGGGFAEGGGGGGGGGFFFGGGGGGGGGF@FFECGGGGGGGGGGGGFGGGGGGGGGGGGGGGGGGGGGGGGEGGFGGGGFGGGGGGGGGGGGFFGFGGCCCBA
@GSJM 80055
TAGGGAATCTTCCACACTGGACGCAAGTCTGATGGAGCAACGCCGCGTGAGTGAAGAAGGTCTTCGGATCGTAAAACTCTGTTGTTAGAGAAGAACACGAGTGAGAGTAACTGTTCATTCGATGACGGTATCTAACCAGCAAGTCACGGCTAACTACGTGCCAGCAGCCGCGTGAATACGTAGGTGGCAAGCGTTGTCCGGATTTATTGGGCGTAAAGGGAACGCAGGCGGTCTTTTAAGTCTGATGTGAAAGCCTTCGGCTTAACCGGAGTAGTGCATTGGAAACTGGAAGACGTGAGTGCAGAAGAGGAGAGTGGAACTCCATGGGTAGCGGTGAAATGCGTAGATATATGGAAGAACACCAGTGGCGAAAGCGGCTCTCTGGTCTGTAACTGACGCTGAGGTTCGGAAGCGTGGGTAGCAAACAGGATTAGATACCCT
+
FGGGGGCE,EFEE9CF,CFFGGGEFDG<F9EFGGFGGGGGCGGGGGGGGGGGGGGGFGF@,<,6CFGF@>FGGGGGFGF<FGGGGGG9<EFGGGCFGACCC+BFEF<AFFGGE?,EE,EFCD9E?CCCFG+CFGFECFGGGGGGCGDGG:EG=F?GGC,@<@9@?7B>FB*C&#>C@FFGC:5GFFGGCBFGGG:>4F<CCC9F?9:FFGGGGEGGFEFGB&,A:+88EC@2<8<E7BCGGF<9:CGGGGGDF86C>CFEFCB@FFGGF98:C,GGFDFDCGGGFFFEFD8F=A,FF@=C,FDGGGFFFF9=<CAAE=F@FDGGGFCGGGDGCGGFGGEGGDFA;EEE5,9B<<CCC=FF<FEFGDGGGGFCCEFF7F<,,CECCF<,GGGGGGGDGGGGGFEGC@GF@@@CGGFFGGGGGFEAFGGGFECFDFCECCCCC
@GSJM 346
TGGGGAATATTGCACAATGGGCGCAAGCCTGATGCAGCGACGCCGCGTGCGGGATGACGGCCTTCGGGTTGTAAACCGCTTTTGATCGGGAGCAAGCCTTCGGGTGAGTGTACCTTTCGAATAAGCACCGGCTAACTACGTGCCAGCAGCCGCGGTAATACGTAGGGTGCAAGCGTTATCCGGAATTATTGGGCGTAAAGGGCTCGTAGGCGGTTCGTCGCGTCCGGTGTGAAAGTCCATCGCTTAACGGTGGATCTGCGCCGGGTACGGGCGGGCTGGAGTGCGGTAGGGGAGACTGGAATTCCCGGTGTAACGGTGGAATGTGTAGATATCGGGAGGAACACCAGTGGCGAAGGCGGCCTACTGGGCACCAACTGACGCTGAGGCTCGAAAGTGTGGGTAGCAAACAGGATTAGATACCCT
+
FGGFGFEGGGGGGGGGGGGGGGGGGGGGGGGGGGGGGGGGGGGGGGGGGGGGGGGGGGGGCGDFGGGGGGGF9FGGGGGGGGGGGGGGGGGGGGGGGGGGGGGGGGGGECGGGGGGGGGGGGGGGGGGGGGGGGGGGGGGGGGGGGGGGGGGGGGGGGGGGGAFFGGFGGGFFGGFEGGFFEGGGGGFGGGGGGGFGGGGGGGGGGGEEGDEEGGG<GGGFGGGGGGFEGGGGGGGGFGGGGGG>GFEGFGGGGGGEDFGGGGGGGGGGGGGGGGGFGG5EDGGGGGGFCFF9GF?GGFFFGGGGGGGGGGEEEGGFGDGFGGFGGGGGGGGGGCGGGGGGGGGGFGGGGGGGGGGGGGGGGGGFFFGGGGGGGGGGCGGGGGGGGGGGGGGFGGGGGFGGGGGGGFGGFGGGGGGGGCCCC@
@GSJM 79737
TAGGGAATTTTCGGCAATGGGGAAACCCTGACCGAGCACTGCCGCGTGAATGATGAAATTCTTCGGAATGTAAAATTCTGTTGTGAGGGAAGAAAGGTAGTATCAGTAAATGGGTATTACTTGACGGTACCTTACTAGAAAGCCCCGGCTAACTATGTGCCAGCAGCCGCGGTAATACATAGGGGGCGAGCGTTATCCGGAATTATTGGGCGTAAAGCGTGCGTAGGCGGCCGTTTAAGCCTGTCGTGAAAGCCCACAGCTTAACTGTGGAGGGTCGATGGAAACTGGATGGCTTGAATCTAGAAGAGGTAAGTGGAATTCCATGTGTAGCGGTAAAATGCTTAGATATATGGAGGAACACCAGTGGCGAAGGCGGCTTACTGGTCTAGAATTGACGCTGAGGCACGAAAGCGTAGGTAGTAAACAGGATTAGATACCCT
+
GCF97C,ECFEGC8@BFGE8F:,BFFGG8<,6,C@@FG<,C<F++@@+8D@FF<@BC,F9FFEC=F=FC8C?<EE,CFC?FDF,,,5CFEF:EFGFAEFFE??<<F,,:F?55F8EB,@CED,AE7=B+=BFDA<B9F9FCFA=BCGGG7E3D5,1:CFFC:F<?CGGEG?GCC<AFFF@GGGA7CF*<GGGGFFFGGEC?:88:39GFFF?/CC<FCEEC;>;CDGDC:3@F3FECGGFFCEC;@0<8@3B8B1BD:CCC,@=<GD<:><CCE(EFE2FE@1BE8GFCF7F<B?FC9FEE=GEGFDGFGFGGGGFCGFGGGGGGGEEEEF?FFEFGGFCFGGGGFFAC,,GGFGFGFCFF@DGGGGGGGGGGDGGGGFGGDGFFE6C6,ECGEFGGGGGGGGF<EGGGGGGGEEGGGGEGGGFFGGFF9GFFFE8-C<B
@GSJM 73714
TGGGGAATATTGCACAATGGGGGAAACCCTGATGCAGCAACGCCGCGTGAGTGAAGAAGTATTTCGGTATGTAAAGCTCTATCAGCAGGAAAGAAAATGACGGTACCTGACTAAGAAGCCCCGGCTAACTACGTGCCAGCAGCCGCGGTAATACGTAGGGGGCAAGCGTTATCCGGATTTACTGGGTGTAAAGGGAGCGTAGACGGTTTTGCAAGTCTGAAGTGAAAGCCCGGGGCTTAACCCCGGGACTGCTTTGGAAACTGTAGAACTAGAGTGCAGGAGAGGTAAGTGGAATTCCTAGTGTAGCGGTGAAATGCGTAGATATTAGGAGGAACACCAGTGGCGAAGGCGGCTTACTGGACTGTAACTGACGTTGAGGCTCGAAAGCGTGGGGAGCAAACAGGATTAGATACCCT
+
EFGGG,CFFGGGGGGGGGGGGGGGGGGGE8FGGGGGFGGGGGGGGGG7BFGGFFGGGGG<FEFFDFC4C<EDFGGEGGGFGD?F?<FFEEGGGGGFDFGGFGGGGG9FFFFGGFFDFFFF-B#@@+FFC:BFEBACGGG2B9BGFEEGFEECFGG89FFCFEGGGGGGGFEGCEC<:<?;4@FF=F:C-<FFFFEFGGEC>:3CGGGFGGCFF?FCF@A3DFG9D<7:GGFFEGGGGGEC@C5@DEDFEEF',G=CFGGFFF<C:9CFFF?EFGGGGFG+;GGGFDGGGGGGDAGGGGF9GGGGDGEFGFE<,,GGGGFAAF<EEF8F,E9FGGFFFGGGGGGGFGGCEDGGGGGFFEGGFGGGGGGGCFFFE@8GGGGGGEEFCDGGGGFFCFCFFE9AGGGGGFGGGGFCCCCC
@GSJM 60686
TGGGGGATATTGCACAATGGGGGAAACCCTGATGCAGCGACGCCGCGTGGGGGAAGAAGGTTTTCGGATTGTAAACTCCTGTCGTTAGGGACGATAATGACGGTACCTAACAAGAAAGCACCGGCTAACTACGTGCCAGCAGCCGCGGTAAAACGTAGGGTGCAAGCGTTGTCCGGAATTACTGGGTGTAAAGGGAGCGCAGGCGGACCGGCAAGTTGGAAGTGAAATCCATGGGCTCAACCCGTGAATTGCTTTCAAAACTGCTGGACTTGAGTAGTGCAGAGGTAGGTGGAATTCCCGGTGTAGCGGTGGAATGCGTAGATATCGGGAGGAACACCAGTGGCGAAGGCGGCCTACTGGGCACCAACTGACGCTGAGGCTCGAAAGTGTGGGTAGCAAACAGGATTAGATACCCT
+
AFDEF+CEGGGAFAFGGCC<C:@FEGGGGDFGGGFGGGCEGGGGEEG+:4+@7CFEFC<FEEFFAE@C7FC<FGGCFFFG8F=F<+B7EFDA=FFF:FFCFDC+7FEGGGG,F,:FFGGGGGGGEEGC@FGGGGGGFF8FEF>C=><B:=C<F?74=FC<<<FGG?FF;C:1FCCEEDFCG=:FFFGG6CCFGGECEEG68:=GF>:5<FCCEFGE9=FE;GFGGGCCCFFFFGGGFC><<CCGGFAFGFB9@EG8?A?EGDDFF?D#GF<GF@FE@FFCEEBA@FFAGGCGGFF@F=>,FCF:8FBD9EF9?,FEDE,F?7GGGFBDGEFEB9F@?GFFEGGGFGCGGGGDE,FGFDE8F<B6<FCF;8-CF8FF@GFEC,EGGGEEFDEFEGGGEE9EFFFEE,GFAFFC@@9C
@GSJM 350
TGGGGAATATCGCACAATGGGAGAAACCCTGATGCAGCGACGCCGCGTGAAGGAAGAAGTATTTCGGTATGTAAACTTCTATCAGCAGGGAAGATAGTGACGGTACCTGACTAAGAAGCCCCGGCTAACTACGTGCCAGCAGCCGCGGTAATACGTAGGGGGCGAGCGTTGTCCGGAATGACTGGGCGTAAAGGGAGTGTAGGCGGCTATGTAAGTTAGATGTGAAAACCCACGGCTTAACCGTGGAACTGCATCTAAAACTGTGTAGCTGGAGTGCAGGAGAGGTGAGTGGAATTCCTAGTGTAGCGGTGGAATGCGTAGATATTAGGAGGAACACCAGAGGCGAAGGCGACTCACTGGACTGTAACTGACGCTGAGGCTCGAAAGCGTGGGGAGCAAACAGGATTAGATACCCT
+
F8EFDFCFGFGGGGGGGFFGGGGGGGGGGGGGGGGGGGDGGGGGEEGFFGGFGGGGFGGFGCFGGGGGFDFDEFGGGGGGGGGGGGGGGGGFGGFGGFFGGGG7AFFDGGGGGGFGGFFFGDGGGGGGGGGG@4FFFFFGG$@=FD@FEDECCFGDG?GGGGGGGE7?:F?EGFCGGG3FEFFF>CCGFE>GFGGCDEFCGGF>GGGGC:CCFGGCFGFEDF+EFFFGGDFECCGGGGGGFEDCGFFFFGDEE8FGFGGGGGGGFGGGG>GCEE,.EDGFFFFGGGFAGGFGGGGGE9EFGGCGGGEGFFGGGGEGBEGFGGGGGFCGGDGECFE<CGEFEEDGGFDGDGGFFGGGGGGGFGGGGFEDGGGGGGGFCGGGGGGEGGGGGFCD@GGGGGGGGGFFFFEFF<FB@BCC
@GSJM 351
TGGGGAATATTGCACAATGGGGGAAACCCTGATGCAGCAACGCCGCGTGAAGGAAGACGGTTTTCGGATTGTAAACTTCTGTTCTTAGTGAAGAATAATGACGGTAGCTAAGGAGCAAGCCACGGCTAACTACGTGCCAGCAGCCGCGGTAATACGTAGGTGGCAAGCGTTGTCCGGAATTACTGGGTGTAAAGGGAGCGTAGGCGGGATGCCAAGTCAGCTGTGAAAACTATGGGCTTAACCTGTAGACTGCAGTTGAAACTGGTATTCTTGAGTGAAGTAGAGGTTGGCGGAATTCCGAGTGTAGCGGTGAAATGCGTAGATATTCGGAGGAACACCGGTGGCGAAGGCGGCCAACTGGGCTTTAACTGACGCTGAGGCTCGAAAGTGTGGGGAGCAAACAGGATTAGATACCCT
+
F@FGGFGGGGGGGGGGGGGGGEGGGGGGGGGGGGFGGGGGGGDEGGGEGGDGFGFFFGDEGEGDGGGGFCGGGGGGFCGGA?FC,EFFFFCFFGGGFGGFAFGGGG7FEFG=<<A=FGF7+BF>F>=FF=A>BFFDBFFG<CEFFDDEG8CF4@9.0DEGFFFDEFGFGGEGEGCCCECFCEF4GGDGFFGCCGEGFCCCCGGDD:D?,:F:99FFFGGGGGGGFFFF?,<FDFFFCFG?FGGGFG<8F=,CFDFFFFFGF?0<CAFFGGGDGGFFFFEFFFGGGFFF@GGGGGGCFFB9,GGGF@CGGGGGGCBFCDGFGGFGGGGGGGGFGGF@F7GFGGEFDDGGGGGGGGGGFGGFF<EFFFCGGGGGDGGGGGGCFGGGGFGGGGFGGGGGGGFGGGGGGGGGGGFFCCCCC
@GSJM 63816
TGGGGAATATTGCACAGTGGGGGAAACCCTGATGCAGCGGCGCCGCGTGAGTGAAGAAGTATTTCGGTATGTAAAGCTCTATCAGCAGGGAAGAAAATGACGGTACCTGACTAAGAAGCCCCGGCTAACTACGTGCCAGCAGCCGCGGTAATACGTAGGGGGCGAGCGTTGTCCGGATTTACTGGGCGTAAAGGGAGCGTAGGCGGATTTTTAAGTGAGATGTGAAATACTCGGGCTTAACCTGAGTGCTGCATTTCAAACTGGAAGTCTAGAGTGCAGGAGAGGAGAAGGGAGTTCCTAGTGTAGCGGTGAAATGCGTAGAGATTAGGAAGAACACCAGTGGCGAAGGCGCTTCTCTGGACTGTAACTGACGCTGAGGCTCGAAAGCGTGGGGAGCAAACAGGATTAGATACCCT
+
FF8EGDBFGFGGGGGGGGGGCFGGGGGGGGGGGGGGGG>B@FGGGGGEGDEGECGGGGGGFGGGGG7BEFGGGGGGDFCFFGGGFGGGGDGGGGGGGAFFECG@FE9FGGGFGGGGGFGGGGGGGGGGGGGG7@BDF><C?FCFGGGGDEGGGGG?GGGGCC7BCEECFFGEFG>8CEGGGGCCGE>C:8FFFFE@EDGGE>CGGGF@-ECDGGGC=:GGFFFEGGFAC?FEFDECGGGFCFGFGFAA(GGGGGGGFFFFFGGGFGF?EDGFFCFF@GGF6BF9GEFE?GGFFFFFF?8GGGGEC>,GGGGGGGFF<FFFFC:,<9FGFF9FFCDFC,FCEGGGGGEE@7FGGGGGGGFGGGGGGFGGGGGGGGGFGGGGFC9GFCF7GGGGGGGGGGFFGGGFFEFGGGGCCCCC
@GSJM 69145
TAGGGAATCTTCCACAATGGACGAAAGTCTGATGGAGCAACGCCGCGTGAATGAAGAAGGCCTTCGGGTCGTAAAATTCTGTTGTCAGAGAAGAACGTGCGTGAGAGTAACTGTTCACGTATTGACGGTATCTGACCAGAAAGCCACGGCTAACTACGTGCCAGCAGCCGCGGTAATACGTAGGTGGCAAGCGTTGTCCGGATTTACTGGGTGTAAAGGGAGCGTAGACGGATGGACAAGTCTGATGTGAAAGGCTGGGGCTCAACCCCGGTACTGCATTGGAAACTGGTCATCTAGAGGGTCGGAGGGGTAAGTGGAATTCCTAGTGTAGCGGTGAAATGCGTAGATATTAGGAGGAACACCAGTGGCGAAGGCGGCTTACTGGACGATAACTGACGCTGAGGCTCGAAAGCGTGGGGAGCAAACAGGATTAGATACCCT
+
FFGGGGGGGFGGGGGGFDCFEGGGCGGEGGCFGGGGGFGFGGGGGGGGGGFGGGGGGGGGGGGGGGGDFGGGGGFEEFGGGGGGGGGGGFDFFCGGGFFGGGGGGGGGGGGGGGGGGGDEGGGGGGGGFGGGGGGGGGGGGGCFGGFEGG?GF@GGGFGGGGFEGG<@GFFDGD@FFG?FGGGGGGF>FGGGGGGDFFGGGGGGGGG,GGGFFGFEGGGE2EEFEFGGGGF?:GFFFGFGFGGFFFGGDG:FE@*GGFCFEGGGGG>EEGFEECGGFFFFGGGGGGFGGFCGFE9BGFF7F@+7GFGGGGEBACAGFEGGDDDGFGGGDGGCCFEFFGGFGFGGFGFCFC=GGGFGFGGGFGGGGGGF7GGGDGFCGGGGGFCEDFGGGGDECCGFDGGGGGGFECCGFEEGFEGGGGGGGGFGFAGGGGGFGFCGCCCCC
@GSJM 62351
TGGGGAATATTGCACAATGGAGGAAACTCTGATGCAGCGATGCCGCGTGAGGGAAGAAGGTTTTAGGATTGTAAACCTCTGTCTTCAGGGACGAAAAAAGACGGTACCTGAGGAGGAAGCTCCGGCTAACTACGTGCCAGCAGCCGCGGTAATACGTAGGGAGCGAGCGTTGTCCGGAATTACTGGGTGTAAAGGGAGCGTAGGCGGGATCGCAAGTCAGAAGTGAAATCTATGGGCTTAACCCATAAACTGCTTTTGAAACTGTTCTTCTTGAGTATCGGAGAGGCAGGCGGAATTCCTAGTGTAGCGGTGAAATGCGTAGATATTAGGAGGAACACCAGTGGCGAAGGCGGCCTGCTGGACGACAACTGACGCTGAGGCGCGAAAGCGTGGGGAGCAAACAGGATTAGATACCCT
+
FGGCFEGGGGGGGGGGGGGGCGGGGGGGGGGGGGGGCFGGG:FGGEGECGGGGGGGGGGGGGGGGGGGGGGGGGGGGGGGGGGGGGGGCFGGGGGGEGEGGGGGFEGGGFBCF<CEGGGGGFG@GG1GG>GGG@@CGGGGCF<CGGGGGGGGGGCCCFFFGGGF7E>EFGGD>G9CC:FF:FFGGFCBGFGFGGGD<GGGGGGD,DECE<;CFGGGAFGGGGGGGGGGGGGGGFGGGC8GFEEGFA<FGFGGGFD<GGGFGDF?DD=8GGFFFGGEGD;GGGGGGGGFEB?CCFFAFB,89GGGGGF7DFGGGGGGGFGGGGGGGGGGGFEDFCC8F?GGGGGGFGGGGC7GFCCEFCCGGGDGGGFFGDGGGGGGGGGGDGEFFGGGGGGGGGGGGGGGFGFGGGFCGFFGC?CCC
@GSJM 355
TGGGGAATATTGCGCAATGGGCGAAAGCCTGACGCAGCGACGCCGCGTGAGGGATGAAGGTTCTCGGATCGTAAACCTCTGTCAGGGGGGAAGAAACCCCCTCGTGTGAATAATGCGAGGGCTCGACGGTACCCCCAAAGGAAGCACCGGCTAACTCCGTGCCAGCAGCCGCGGTAATACGGAGGGTTCGGGCGTTATCCGGATTTATTGGGTTTAAAGGGAGCGTAGGCCGGAGATTAAGCGTGTTGTGAAATGTAGATGCTCAACATCTGAACTGCAGCGCGAACTGGTTTCCTTGAGTACGCACAAAGTGGGCGGAATTCGTGGTGTAGCGGTGAAATGCTTAGATATCACGAAGAACTCCGATTGCGAAGGCAGCTCACTGGAGCGCAACTGACGCTGAAGCTCTAAAGTGCGGGTATCGAACAGGATTAGATACCCT
+
GGGGGGGGGGGGGGGGGGGGGGGGGGGGGGGGGGGGGGCFFGGGGGGGGGGGGFFEGGGGGFGGGGGGGGGGGGGGGGGGGGGGGGGGGGGGGGGGGFFGGFEFGGFGGGGGF@FGGGGG>EFF8?CGGGGGGFGGGGGGGGGFFGGCGGDGGGGGGGGGGGGGGCFGDGGDGGGGGGGGGG>EGEEGGGGGCE9EEGGFGGGEG>GF9FCGGC6@G=GC87GGGGCCEGFGC;F@;EEFE#GGGGGGGGGGCD>B@FDCDCF=FC8D:9FFC@@FDGGGGGGGGGGGFCGGFF5,9EGGGGGGFFGFFFGEGFCGFCGGG@GFF8GFEEDEGGDGGFDGGGGGGGGGF8GGGGGGGGFGFEECGCCGGGGGGGGGGFFGGFF8CFFCCGFGFGGGEGFGGGGGFA<GGFF:@7GGGGGGGGGGGDGGGGGGGFF@GCCCCC
@GSJM 356
TGGGGAATATTGGGCAATGGGCGCAAGCCTGACCCAGCAACGCCGCGTGAGGGAAGAAGGTTTTCGGATTGTAAACCTCTGTCGCAGGGGACGAAGGAAGTGACGGTACCCTGTAAGAAAGCCCCGGCTAACTACGTGCCAGCAGCCGCGGCAATACGTAGGGGGCAAGCGTTATCCGGATTTACTGGGTGTAAAGGGAGCGTAGACGGATTAGCAAGTCTGATGTGAAAGGCAGGGGCTCAACCCCTGGACTGCATTGGAAACTGCCAGTCTTGAGTGCCGGAGAGGTAAGCGGAATTCCTAGTGTAGCGGTGAAATGCGTAGATATTAGGAGGAACACCAGTGGCGAAGGCGGCTTACTGGACGGCAACTGACGTTGAGGCTCGAAAGCGTGGGGAGCAAACAGGATTAGATACCCT
+
FGGGGEEGGFGGGGGGGGGGGGGGGGGGGGGGGGGGGGGGGGGGGGGGGGGGGGGGGGGGGGFFGGGCG@FFFGGGGGGGGGGGGGGGGGGGGGDGGGGGGCGGGEGGBDGDGFGGGGGGFGGGFGGGGGGG:GG>>>GGGGGGGGGGGGGGGGCGGGFGGGGGGGGGGGD>8EFA7EGGDEFGDEGF?EE0FGGGGGGGGFGGCCCEED@?FDFDGGGGFCFGGGGGFGGDEGGGGGGFFEFGGGFD8GFGGGGFEFFGGGGF>FFGGGGGGEGCGEF@@EGEGEFFGCEGGGFFGGGGGGFGGGGGGGGGGFGGGFF7GGGFFGGGFGGFFF<GGGGGGGGGFCFFF7GGGGGGGGFFFGFF@GGGGGGGGGGGGGGGGGGGGGGGGGGGFGGGGGGGGFFCGGGGGGGGFGCCCCC
@GSJM 73840
TAGGGAATCTTCCACAATGGACGAAAGTCTGATGGAGCAACGCCGCGTGAATGAAGAAGGCCTTCGGGTCGTAAAATTCTGTTGTCAGAGAAGAACGTGCGTGAGAGTAACTGTTCACGTATTGACGGTATCTGACCAGAAAGCCACGGCTAACTACGTGCCAGCAGCCGCGGTAATACGTAGGTGGCAAGCGTTGTCCGGATTTATTGGGCGTAAAGGGAACGCAGGCGGTCTTTTAAGTCTGATGTGAAAGCCTTCGGCTTAAACGAAGTAGTGCATTGGAAACTGGAAGACTTGAGTGCAGAAGAGGAGAGTGGAACTCCATGTGTAGCGGTGAAATGCGTAGATATATGGAAGAACACCAGTGGCGAAAGCGGCTCTCTGGTCTGTAACTGACGCTGAGGTTCGAAAGCGTGGGTAGCAAACAGGATTAGATACCCT
+
GFG,@<F<FGGGGGGFCCEFGGGGGGGEGCGGGGGGGGGGGGGGGGGGGGGGCEFGGGGF8FA@FFGDG>EFGGGGAFGGGFFGFFGGGCGG8FGGDFFGD=FFGFFFGGGGGCCGGFGFGGGF9FGGGGGGGABFBBBD<BAFBFGGGGGEDAFC<<B=DC?8ECFGCEGGDG7>FCFCECA?8FCFGG/FGEGG>FGDGDGEGFGGCGGDGECBGGGGFFEEFEDEEFEDCFGGGGGFFGGGGGGGGGGGGCGGFGGGEC/><#FDCEE9<F4<%7GGGGGCGFEGGE9FBE?FF=,FCF;AGGFDGF?,??GEEB,GGGGFEFECGGGGECCCE7@EEGGGGFFFGGGGGFFC<8,,-F8CEGGFCFGGEEFDGGGFE<AFECFF<GE<CGCB78DC?FGGGFFGCGGGFEGGGGGGGGFCFFFEE<C<CECF<CCCC
@GSJM 358
TGGGGAATATTGCACAATGGGCGAAAGCCTGATGCAGCAACGCCGCGTGAGGGAAGACGGTTTTCGGATTGTAAACCTCTGTTTTCGGTGACGAACAAATGACGGTAACCGAGTAGGAAGCCACGGCTAACTACGTGCCAGCAGCCGCGGTAATACGTAGGGGGCAAGCGTTATCCGGATTTACTGGGTGTAAAGGGAGCGTAGACGGCACGGCAAGCCAGATGTGAAAGCCCGGGGCTCAACCCCGGGACTGCATTTGGAACTGCTGAGCTAGAGTGTCGGAGAGGCAAGTGGAATTCCTAGTGTAGCGGTGAAATGCGTAGATATTAGGAGGAACACCAGTGGCGAAGGCGGCTTGCTGGACGATGACTGACGTTGAGGCTCGAAAGCGTGGGGAGCAAACAGGATTAGATACCCT
+
FGGGGGGGGGGGGGGGGGGGGGGGGGGGGGGGGGGGGGGGFGGGGGGGGGGGGGGGGGGGGGGGGGGGGGGGGGGGGGGGGGGGGGGG=FGGGGGGGGGGGGGGGGGFFGGGGCGGGGGGGGGGGGGGGGGFGFD:4CFGF<CCGGGGGGGEGFGGF9CFDFGGGGGGGGGFFGGGGGECGGGGGGGGFGFGGFC#G@GGGGEEEDGGGGEGF8FFFGGGGGGGGGGGDGEGGGGGFGFGGGFC=EGF=EFFFGGFGGGGGGGGGGGFBGFFDGFCGGGGGGGFGGF9GGGGGGGGGGGGGFGFDGGGGGGGGGGGGGGGGFGGGGGGGGGGGGGGGGGGGGGGGGGGGGGGGGFGGFGGGGGGGGGGFGGGGGGGGGGGGGGGGGGGGGGGGGGGGGGGGGGGGGGGGGFEFCCCCC
@GSJM 359
TGGGGAATATTGCACAATGGGGGAAACCCTGATGCAGCAACGCCGCGTGAGTGAAGAAGTATTTCGGTATGTAAAGCTCTATCAGCAGGGAAGATAATGACGGTACCTGACTAAGAAGCTCCGGCTAAATACGTGCCAGCAGCCGCGGTAATACGTATGGAGCAAGCGTTATCCGGATTTACTGGGTGTAAAGGGTGCGTAGGTGGCAGTGCAAGTCAGATGTGAAAGGCCGGGGCTCAACCCCGGAGCTGCATTTGAAACTGCTCGGCTAGAGTGCAGGAGAGGCAGGCGGAATTCCTAGTGTAGCGGTGAAATGCGTAGATATTAGGAGGAACACCAGTGGCGAGGGCGGTCAACTGGACGATAACTGACGCTGAGGCGCGAAAGCGTGGGGAGCAAACAGGATTAGATACCCT
+
GGGGGGGGGGGGGGGGFGGGGDGGGGGGGGGGFCGGGGEGGGGEGGGGGGEGGGAFF<FFC<,FG<F:FGA@CFG?EGFF,EC,EDG8@FGGG,BEFF9EFEGGG+EFE,:?<?<<FBAFD8=7:CFG<A?FEE,:DFGGF=FGGBCC+CC3AFFD:8>:CEGFC6DFGDE6GGEGG8,AB=@@FG<FGGGGGGG?E?GFEFEGF?8<F<CEGFF>9CGFGFGGGGFFFFDGGGFF8:@@8+DGFEC,8GGFF.GD9GFFGGGFC+FFFFCCFGFA@C<FGGFFB:+EECFGF=<EF9GGGGGF7FDGGGGGGGGGGGF=FGGFFGGGGGGGGGFFC:,,:+F7GF@GGFAFC,FGGGGGGFCFEFDGGGGGFGGGEBCCGGGGGGGGGGGGGGGGGGGGFFGGGGGGGGGCCCCC
@GSJM 51960
TGAGGAATATTGCACAATGGGGGAAACCCTGATGCAGCGACGCCGCGTGAGCAAAGAAGTATTTCGGGATGTTAAGCTCTATCAGCAGGGAAGCAAATGACGGTACCTGACTAAGAAGCCCCGGCTAACTACGTGCCAGCAGCCGCGGTAATACGTAGGGAGCGAGCGTTATCCGGATTTACTGGGTGTAAAGGGAGCGTAGACGGCTTTTCAAGTCTGATGTGAAAGGCGGGGGCTCAACCCCTGGACTGCAGTGGAAACTGTGAGGCTTGAGTGCCGGAGAGGTAAGCGGAATTCCTAGTGTAGCGGTGAAATGCGTAGATATTAGGAGGAACCCCAGTTGCGAAGGCGGCTTACTGGACGGTAACTGACGTTGAAGCTCGAAAGCGTGGGGAGCAAACAGGATTAGATACCCT
+
CF,CFFFGGAF<CFGFAFEE6,:@;FFGGGGGGFGGGG7F7FD+@EEGGE7=AFEFFEFCFFEFCEF+>FC,,CF9FF8FFG,A<<FBCF@EE,BEG95,,++4BC9FF8,C,BD,E1<.9CF,G<C6::>B?8D<<=<@E>><>:.5C988@,8%3<C5#55*8:<9CB<FCF8FEC8;2B<?CFB<F)FCFGGBE<B=EE<<EE:GE:#9GD>66::<GGFGGGFCBC>C::FFD0:C8,#FCFGFFFB@C,CGAFGFD=B,,,+DEDFFEFF:@64,,9FGFF4+GGGGGFAFFCF9<GCF7EFFECCGGGEE@FGFCFDF?GFA9EFGGFC-FC@6C,GGGGGF@@,GGGGGGGGFFC9EEGFEGGEGEAGFC+ECFGGGGF@CF@CEF9FFC,CFCCGCGGFFFFFCCCCC
@GSJM 361
TGAGGAATATTGGTCAATGGACGAGAGCCTGAACCAGCCAAGTAGCGTGAAGGATGAAGGTCCTATGGGTTGTAAACTTCTTTTATATGGGAATAAAGTATTCTACGTGTGGGATTTTGTATGTACCATATGAATAAGGATCGGCTAACTCCGTGCCAGCAGCCGCGGTAATACGGAGGATCCGAGCGTTATCCGGATTTATTGGGTTTAAAGGGAGCGTAGGCCGGAGATTAAGCGGGTTGTGAAATGTAGATGCTCAACATCTGCACTGCAGCGCGAACTGGTTTCCTTGAGTACGCATGAGGTGGGCGGAATTCGTGGTGTAGCGGTGAAATGCTTAGATATCACGAAGAACCCCGATTGCGAAGGCAGCTTGCTGAAGCGCAACTGACGCTGATGCTCGAAAGTGCGGGTATCGAACAGGATTAGATACCCT
+
FGGGGGGGGGGGGGGGGGGGDGGGGGG,EFGGGGGGGGGGGGGGGGGGEGGGGGGGGA@F,CFGG,FF8FGFGGGGGGGGGGGGGGF,EFGGGGGGGGG9F<F,C?F=FDCFG8FGGGGGGGGGGGG<FFGGGGGGGG9FFGGGGGGGGGGGGGGGGGGGGGGGGGGGGGGGGGGGGGGED=CFGGGGGGGGGGDFFGGGGGGGGGGDGGGGFGGGGGGCECCF?FECGGGFGGB;7#:GGGGGGFF,,=,C,<GGFGFFG*,%3(#@6FGGG@1=3&DGGGFGGFFFGGGGCFC+>4,5,,?+C+CDGGGGGGGGGGGGGGGGEGGGGGGGGGGGGGGGGGGGGFAFGGGGGF@+GGGGEGGDGGGGGGGGEC,,FC,,@7@F<GGGGGGGF@F6E+F8GGGGGGGGF7GGGGGFF9GGGGGGGGGGGEGCCCCC
@GSJM 362
TGGGGGATCTTCCACAATGGACGAAAGTCTGATGGAGCAACGCCGCGTGAATGAAGAAGGCCTTCGGGTCGTAAAATTCTGTTGTCAGAGAAGAACGTGCGTGAGAGTAACTGTTCACGTATTGACGGTATCTGACCAGAAAGCCACGGCTAACTACGTGCCAGCAGCCGCGGTAATACGTAGGTGGCAAGCGTTGTCCGGATTTATTGGGCGTAAAGGGAACGCAGGCGGTCTTTTAAGTCTGATGTGAAGGCCTTCGGCTTAGCCGAAGTAGTGCATTGGAAACTGGAAGACTTGAGTGCAGAAGAGGAGAGTGGAACTCCATGTGTAGCGGTGAAATGCGTAGATATATGGAAGAACACCAGTGGCGAAAGCGGCCCTCTGGTCTGTAACTGACGCTGAGGTTCGAAAGCGTGGGTAGCAAACAGGATTAGATACCCT
+
GGGGGDGGGGGGGGGGGGGGGGGGGGGGGGGGGGGGGGGGGGGGGGGGGGGFGGGGGGGGGFGGGGGGGGGGGGGGGGGGGGGGGGGGGGGGGGGGGGGFGFGGGGGGGGGGGGGGGGGF?FGGGGGGGGFGGGGGGGGGGGGG%@FGG?GGGGGGGG1>GGGFGGFFFGGGGEGFGGC*FFGCGFGGGGGGGGGGG=CFEEEGGGGGGGGGGGGEGGGGGGGGGGGGGGGFAGGGGEED<CFF@ECGGGGGE@FFGEGGGGGFCEGGDDGGGFGGGGGGGGGGGGFGFFGGGGGGGDGFE,9AGGGGGGFFC,AGGGFAFGEGGGFEC>GGGGGGGGGGGGGGGGGGDGGGFFC9GCEGGGGGGGGGGGGGGGGEF@@@@FGGGGGGGGGGGGGFGGCGE?GGGGGGCGGGGGGGGGGGGGGGGGGGGGGGFGFGCCCA8
@GSJM 75067
TGAGGAATATTGGTCAATGGACGAGAGTCTGAACCAGCCAAGTAGCGTGCAGGATGACGGCCCTATGGGTTGTAAACTGCTTTTATAAGGGAATAAAGTGAGTCTCGTGAGACTTTTTGCATGTACCTTATGAATAAGGACCGGCTAATTCCGTGCCAGCAGCCGCGGTAATACGGAAGGTTCGGGCGTTATCCGGATTTATTGGGTTTAAAGGGAGCGTAGGCCGGAGATTAAGCGTGTTGTGAAATGTAGATGCTCAACATCTGAACTGCAGCGCGAACTGGTTTCCTTGACTTCGCACAAAGTGGGCGGAATCCGTGGTGTAGCGGTGAAATGCTTAGATATCACGAAGAACTCCGATTGCGAAGGCAGCTCACTGGAGCGCAACTGACGCTGAAGCTCGAAAGTGCGGGTATCGAACAGGATTAGATACCCT
+
FFGDFGGGGGGGGGGGGGGFGGGGG@FGGDGGG,CFG?FFGGEFG@FGGFFGFCFFF9CF@@E7E8EFGGGGCEFGFGFFFGGGGFGGGGGGF8EFGGGGGGGFGGGGGGGGGGFFFGGGGGGGGGGFFFFGGGGGGGGGBFFGF7FD9EAFFCE++<D>FGE<C+@F::FCF,DCEEEEEC9BEGG/3EGC1@;=CCECCF<F%GFB;::BFG:CFCE<8#8:<>E5@@6>CF:7GGEFE5C:CEGFED=C;<8@,<CF=<EFFGGGCDFCG:@2><==/D,DFFD?EDD<6+>+:B@C?<E,+B+7EF9FCB>++7FFFE7C87C?EC,,,?EBE,FGCE@GFFED6,9GGFFC@<8CGGEF9FCFDC,,@CFFE:+,@C69EEEBB8-EFFDE,CBCC8;,,7+F7@;,+6,C@6C,GGFFB;6,<EC88-BB
@GSJM 364
TGAGGAATATTGGTCAATGGACGAGAGTCTGAACCAGCCAAGTAGCGTGCAGGATGACGGCCCTATGGGTTGTAAACTGCTTTTATAAGGGAATAAAGTGAGTCTCGTGAGACTTTTTGCATGTACCTTATGAATAAGGACCGGCTAATTCCGTGCCAGCAGCCGCGGTAATACGGAAGGTCCGGGCGTTATCCGGATTTATTGGGTTTAAAGGGAGCGTAGGCCGGAGATTAAGCGTGTTGTGAAATGTAGACGCTCAACGTCTGCACTGCAGCGCGAACTGGTTTCCTTGAGTACGCACAAAGTGGGCGGAATTCGTGGTGTAGCGGTGGAATGCGTAGATATCGGGAGGAACACCAGTGGCGAAGGCGGCCTACTGGGCACCAACTGACGCTGAGGCTCGAAAGTGTGGGTAGCAAACAGGATTAGATACCCT
+
FGGGGGGGGGGGGGGGGGGGGGGGEGGGGGGGGGGGGGGGGGGGGGGGGGGGGGGGFGGGGGGGGGGGGGGGGGGGGGGGGGGGGGGGGGGGGGGGGGFGGGGGGGGGGGGFGGGGGGGGGGGGGGGGFGGGGGGGGGGFF=FGGGGGGGGGG1GGGGGGGGGGG?GGGGGGFGGGDEGGGGFGGGGGGG>CGFGGGGGGGGGGGGGGGGGGGGGGEGGGGGEFGGGGGFCCCGGFGGGGGGGGFGGGGFFGGGGGECGGGGGFFFGGGFFFGGFFFFGGGFFGD8GFDFDGGGFCFEDC,9E8GGGGGGGGGFGGGGGGGGGGGGGGGGGGDGGGGGGGGGGGGGGGGFGGGGGGGGGGFDGGGGGGGGGF@9GGGGGFGFCCEGGGGGGGGGFGGGGGGGGGGGGGGGGGGGGGGGGGGGGGGGGGGGGCCCCC
@GSJM 365
TGAGGAATATTGGTCAATGGACGAGAGTCTGAACCAGCCAAGTAGCGTGAAGGATGACTGCCCTATGGGTTGTAAACTTCTTTTATACGGGAATAAAGTGAGCCACGTGTGGCTTTTTGTATGTACCGTATGAATAAGGATCGGCTAACTCCGTGCCAGCAGCCGCGGTAATACGGAGGATCCGAGCGTTATCCGGATTTATTGGGTTTAAAGGGAGCGTAGGCCGGAGATTAAGCGTGTTGTGAAATGTAGATGCTCAACATCTGAACTGCAGCGCGAACTGGTTTCCTTGAGTACGCACAAAGTGGGCGGAATTCGTGGTGTAGCGGTGAAATGCTTAGATATCACGAAGAACTCCGATTGCGAAGGCAGCTCACTGGAGCGCAACTGACGCTGAAGCTCGAAAGTGCGGGTATCGAACAGGATTAGATACCCT
+
FEGGGEGGGGGGGGGFGGGGGGGGGGGGGGGGGGGGGGGDGGGGGGGGGGGGGDGGGGGGGGGGGGGGGG>CFGGGGFGGGGDGGGEFGGGGGFGGGGGGGGGGFGGDF<ECFFGFGGGFFGFFF9?CFGGGGGGGGGGG=<FGGGGGGFGDCFFEGFFFGGCFGGGGGD:<CFCEEFDGGGGGG>FGGGCCFGED<7FCFGGFGGGG=CFFFFD@DGGGGEDFFCEDFEFFGC??GGGGGGGFGGGGGGFFFECGGGGGGGFFFFGG=GEECGFFBB#?DFCGGFGF@GF9F@FDGGGGFGGFGGEFGGGGGFEFB<EFGGGGGFBFEFF9EGFGFEGGGGFGGGGGGGGCGGFGGGGEGGGFE<EF@FCCGGGGGGGGGGGGGGFCGEEFFGGGGGGGGEFGGGGFGDGGGGCGGGGGGGGGGGGGGGGCCCCC
@GSJM 366
TGGGGAATATTGCACAATGGGGGAAACCCTGATGCAGCGACGCCGCGTGAGCGAAGAAGTATTTCGGTATGTAAAGCTCTATCAGCAGGGAAGAAGAATGACGGTACCTGACTAAGAAGCACCGGCTAAATACGTGCCAGCAGCCGCGGTAATACGTATGGGTCAAGCGTTATCCGGATTTACTGGGGGTAAAGGGCGTGTAGGCGGAGAAGCAAGTCAGAAGTGAAATCCATGGGCTTAACCCATGAACTGCTTTTGAAACTGTTTCCCCTGAGTATCGGAGAGGCAGGCGGAATTCCTAGTGTAGCGGTGAAATGCGTAGATATTAGGAGGAACACCAGTGGCGAAGGCGGCCTGCTGGACGACAACTGACGCTGAGGCGCGAAAGCGTGGGGAGCAAACAGGATTAGATACCCT
+
C,CCFCCEEEGGGGFG,,CF@FEDGGGGC8FFACAFCF@F77@E@@EE:FGFEG:CGFGFD9FFAFG==FGGFGGEAEFFB?@F5=?FGEFFEGG<F89CFCFFFGGF<<=BFCFGFCFGBDFFEGCGGGGFG++=DFDDGFGGGGGDGCCECGGC>CCBF##FEFC@CCBFCCB;::<E;F;FFGG'7=FGGFGEEGCGEEGGGGD5>ECFGGFGCGGFDDGEAFGFFD@FFFCFCCCCFD:5=:FCCFCGGFGGGGGFFFGFCFFF/D:GF8FF@+9FF:ACF@7GEFAFAB,GFFC,9GGGCB7CEGGFFEGGGGGGGGGF9FC<CGGGGGGGGGFAEFFF?GGGGFCGC7GGGGCGFC:F<,GFGEGGEGGFEGGGGDGGGGGEGGGGGGGGGGGGGGGGGFEECGGFCCCCC
@GSJM 67612
TGGGGAATATTGCACAATGGAGGAAACTCTGATGCAGCGACGCCGCGTGAGTGAAGAAGTATTTCGGTATGTAAAGCTCTATCAGCAGGGAAGAAAATGACGGTACCTGACTAAGAAGCACCGGCTAAATACGTGCCAGCAGCCGCGGTAATACGTATGGTGCAAGCGTTATCCGGATTTACTGGGTGTAAAGGGAGCGTAGGTGGCAAGGCAAGCCAGAAGTGAAAACCCGGGGCTCAACCGCGGGATTGCTTTTGGAACTGTCATGCTAGAGTGCAGGAGGGGTGAGCGGAATTCCTAGTGTAGCGGTGAAATGCGTAGATATTAGGAGGAACACCGGAGGCGAAGGCGGCACACTGGACTGTAACTGACACTGAGGCTCGAAAGCGTGGGGAGCAAACAGGATTAGATACCCT
+
EGGGGEGGGGGGGGGGGGGGGGGGGGGGGGGGGGGGGGGGGCFGGGEGGGGGFFGGGGGGGCGGGGGGGGGGGGGGGCGGGAFFGFGGGECF7@FGEGGGGGGGGGFFFGGGGFFFF.GGGGGGG@FGG<FGGGGGG9FGGDGGGEEG?GC;FFEFGFGGFGGFGGGGE>GGGGGGGFEGEFGGGGFGFGGGGGCGGAFCFGGFGFGGCGFGGEFCGFFECGGGGGG@EGGEGGGGFCGFGECFFGGCGGGGFGFFCGGGFCEGFFCGGEFGGGGGGGGGGGGGGGGGGGGFFGGGGGGGFEC+GGGGFCFGGGGGGGGGGGGGGGGGGGGGCFEGGGGE@GGGGGGGGGGGF9GFGGGGGGGGGGCFFGGGFGGGGGGGGGGGGGEGGGGGFGGGGGGGGGGGGGGGGGFBCCCC
@GSJM 62416
TGGGGAATATTGCACAATGGGGGAAACCCTGATGCAGCGACGCCGCGTGAGTGAGGAAGTATTTCGGTACGTAAAACTCTATCAGCAGGGAAGATAATGACGGTACCTGACTAATAAGCCCCGGCTAAATACGTGCCAGCAGCCGCGGTAATACGTATGGTGCAAGCGTTATCCGGATTTACTGGGTGTAAAGGGAGCGCAGGCGGTATAGCAAGTCAGCTGTGAAAACTATGGGCTCAACCCATAAACTGCAGTTGAAACTGTTATACTTGAGTGGAGTAGAGGCAAGCGGAATTCCGGGTGTAGCGGTGAAATGCGTAGATATGCGGAGGAACACCAGTGGCGAAGGCGGCTTGCTGGGCTCTAACTGACGCTGAGGCTCGAAAGTGTGGGGAGCAAACAGGATTAGATACCCT
+
F,<@CCFGFGGEGDGGGGG,,6:FGG<@FEDGGGEFGG@FGGGGGGGCEDFFGGGGGFGF<FGGFCCCA+BEFGGGGGGG9F-E,<5F7FFCCF?,C,FAE+++:BEC,BFGF,,B<5F++++:3BFGFFCF@>AFGGD<FCFGCC::F:C?FGFA:0;D6A<F8DFFB=*BFGFC?C?<;7FG;GFFFGG;F:EBE=D>*7CCD>#3:=@;CFC@,,<,FGGCA=D@8<3,@GFF>+FB:,,,<=@3,,GGF>C,FFF?CFB:,?5,<=<GGGFF<E,,FGGFD+:GGEF?DA7F:@+,GFGFBCDGGFGCGGECFGGFDDCB@,BEC9GGGFCGGFDGGGGGGGGGGEGFGGFGDGGFEADC9GGGGGEEGGGGGGFCFFGGGGGDGGGGGGGGGGGGGGFGGEFGCGGCACCC
@GSJM 369
TGAGGAATATTGGTCAATGGCCGAGAGGCTGAACCAGCCAAGTCGCGTGAAGGAAGAAGGATCTATGGTTTGTAAACTTCTTTTATAGGGGAATAAAGTGGAGGACGTGTCCTTTTTTGTATGTACCCTATGAATAAGCATCGGCTAACTCCGTGCCAGCAGCCGCGGTAATACGGAGGATGCAAGCGTTATCCGGATTTATTGGGTTTAAAGGGTGCGTAGGTGGTGATTTAAGTCAGCGGTGAAAGTTTGTGGCTCAACCATAAAATTGCCGTTGAAACTGGGTTACTTGAGTGTGTTTGAGGTAGGCGGAATGCGTGGTGTAGCGGTGAAATGCATAGATATCACGCAGAACTCCGATTGCGAAGGCAGCTTACTAAACCATAACTGACACTGAAGCACGAAAGCGTGGGGATCAAACAGGATTAGATACCCT
+
FCFGGCFFFGGGD@FFGGGGFEGG7FC,CFGGGGGGGGFG8FEFEGGGGGGGGGGGGGGCGCGGDAF?ED,:FFDFFGFE,FCE9FFGGGDG@A,EECFC9A@FEG:FCFF?E<EFF+>FD?FGDBF@98EFFFGCCFAF,B?CFDEGD>B?>@DFF,=>GDFGEEGCCB>F;FFEEFCC;1<BB@FGGGGFFFFE<CFFFC9C?FFEEC>7GGFFGGGGGGGC@,/:@;9FFFED?7C<AGGGCD/FD=@3,38DD8AGF=8FFEFFF@G8FFF<AAGGFFF:CEB?CGGGGGGFF>,E,GGGFGFBFDFGFFC+B<EA=FGFGGDGGGGGGGFEFCFEDFACGFC@F@GGGF@@GFE@GGGGGGGFF<F@FFCGFCC,EF<,9GGGGGGECGGGFCFC,GGGGGGDGGGGGGGCGGGGGGGGFGGCGDFBCCCC
@GSJM 370
TGAGGAATATTGGTCAATGGACGCAAGTCTGAACCAGCCATGCCGCGTGCAGGCAGACGGCTCTATGAGTTGTAAACTGCTTTTGTACGAGGGTAAACGCTCTTACGTGTAAGAGCCTGAAAGTATCGTACGAATAAGGATCGGCTAACTCCGTGCCAGCAGCCGCGGTAATACGGAGGATCCGAGCGTTATCCGGATTTATTGGGTTTAAAGGGAGCGTAGGTGGATTGTTAAGTCAGTTGTGAAAGTTTGCGGCTCAACCGTAAAATTGCAGTTGAAACTGGTAGGCTTGAGTACAGTAGAGGTGGGCGGAATTCGTGGTGTAGCGGTGAAATGCTTAGATATCACGAAGAACTCCGATTGCGAAGGCAGCTCACTAGACTGCAACTGACACTGATGCTCGAAAGTGTGGGTATCAAACAGGATTAGATACCCT
+
FFECCFGGGGGGGGGGGGGGGGGGGGGGGGGGGGDGGGCEACC8CFCFDF@AC+:CFGGGGGGGFFGFGGGGFGFGGDAE?FDGEGDGFC=>FBFGFFFFD:BFE9FFFFGEFCFGD@FEF,FFB9E+BFGGDGEGGG=A,8FFGCGGGGGF7>CEGFGG@<7>F>CF@FG?GGGG@GGGDC21C7CB;F7CFGGC::<84FGGFFCBFCBE:9B/:EGCGEEGGGGGFFFBEC@+4FGGGCCDFGF8C:EEFFFGFF?F7GFADEGGFEGFCGFF;5F;7EGC,FA,DGGF=<;A:E=,EF:7F?+88,C,C,>=,DFA<?:>8=,?,C,99E,8F9F9<9FCGF<GCGGFFCCFEFE,C,,CB,F@,F9FFCFF9@FE9FEFDFE9GFAF@GFGGE7FFFEFEE6F@FE,9GGGDGCGGFEF<,FGFFE@@CCC
@GSJM 371
TGGGGAATATTGCACAATGGGGGAAACCCTGATGCAGCGACGCCGCGTGAGTGAAGAAGTATTTCGGTATGTAAAGCTCTATCAGCAGGGAAGAAAATGACGGTACCTGACTAAGAAGCCCCGGCTAACTACGTGCCAGCAGCCGCGGTAATACGTAGGGGGCAAGCGTTATCCGGAATTACTGGGTGTAAAGGGTGCGTAGGTGGTATGGCAAGTCAGACGTGAAAACCCAGGGCTTAACTCTGGGACTGCTTTTGAAACTGTCAGACTGGAGTGCAGGAGAGGTAAGCGGAATTCCTAGTGTAGCGGTGAAATGCGTAGATATTAGGAGGAACATCAGTGGCGAAGGCGGCTTACTGGACTGAAACTGACACTGAGGCACGAAAGCGTGGGGAGCAAACAGGATTAGATACCCT
+
FGG?GGGFGGGGGGGGGFGGGEGGGGGGGGGGGGGGGGGGEGGGGGGGEGGGFFGGGGGGGGGGGFGCFGGGGFGGGGGGGGGGGGGGGGGGGGGGGGGGGGGGCGGGGGGGGGGGAFGGGGGGGCEGGGGGDFCGFGGGGFGFGGEG>GD@GGGGGFGGGGGGG;GGE7F<GGGGCFFG@FGGFGGGGGGGGGGGGCCCGCE*FD;FFFGGGCGGGFFC%GGGGGGGFDEGGFEGGGGGGDGGFGFEGFFGGFGGGFFGGGGGGCFGFFGGGGFCFGGFCGDFFC:7GEFDFFEDC9FEF,@EEGGGGGFE:GGEGCFGGGFFFGF8FGGGFCFGGGGGGFF7FC,ECGGFGGGGGGGGGGGGFFFFDGGGFFEFGGGFGGGGGGGGGGGDGGGGGGFCGGFF9FGGGFFCCCCC
@GSJM 372
TGAGGAATATTGGTCAATGGACGAGAGTCTGAACCAGCCAAGTAGCGTGGAGGATGACTGCCCTATGGGTTGTAAACTTCTTTTATACGGGAATAAAGTGAGCCACGTGTGGCTTTTTGTATGTACCGTATGAATAAGGATCGACTAACTCCGTGCCAGCAGCCGCGGTAATCCGGAGGATCCGAGAGTTATCCGGATTTATTGGGTTTAAAGGGAGCGTAGGCGGGTTGTTAAGTCAGTTGTGAAAGTTGGCGGCTCGACCGTAAAATTGCAGTTGATACTGGCGACCTTGAGTGCAACAGAGGTAGGCGTAATTCGTGGTGTAGCGGTGAAATGCTTAGATATCACGAAGAACTCCGATTGCGAAGGCAGCTTACTGGATTGTAACTGACGCTGATGCTCGAAAGTGTGGGTATCAAACAGGATTAGATACCCT
+
CFFFGEGGFEFGFFCFGGGGGFCBFGGFFGGGGGGGGGGGGGDFFFGGGGGGGGGGFFDFG8CFGCFGG<FEGGFGGGGFGGFFFGGGGEEG@,EEEG,EFFGGGGGFEFG7FDFCEDGGGGGGGGCCFDFGGGGGFC@FFEGEGGGDCFFGG7++<FG7DCFGGDGGGG>F,8>FE@4>$FC3+5#>F>A<C?$FFFC:@FF<FGGFB?FCCECCEEG;;CEC:>:0D==E0<9=2?GCGCE,GF@FGG#C1@:+:.+/EGFFGFCF?GGGFFGGD<GFGGGGGGF<GFE?8FBB=,EGGFGGGGGGGGF9GEGGGGGGGGGGGGGFEE9GAGGGGFFFGGGGFCFGGDA98GFCGGCFGGGGFGFGGGFGGGGFFF<CAGEGCGFGGECFCGGFGGGFD:GCF8GGGGGGGGGGGGGGGGGGGGGCGGFCCCCC
@GSJM 373
TGGGGAATATTGCACAATGGGCGCAAGCCTGATGCAGCGACGCCGCGTGCGGGATGACGGCCTTCGGGTTGTAAACCGCTTTTGATCGGGAGCAAGCCTTCGGGTGAGTGTACCTTTCGAATAAGCACCGGCTAACTACGTGCCAGCAGCCGCGGTAATACGTAGGGTGCAAGCGTTATCCGGAATTATTGGGCGTAAAGGGCTCGTAGGCGGTTCGTCGCGTCCGGTGTGAAAGTCCATCGCTTAACGGTGGATCTGCGCCGGGTACGGGCGGGCTGGAGTGCGGTAGGGGAGACTGGAATTCCCGGTGTAACGGTGGAATGTGTAGATATCGGGAAGAACACCAATGGCGAAGGCAGGTCTCTGGGCCGTTACTGACGCTGAGGAGCGAAAGCGTGGGGAGCGAACAGGATTAGATACCCT
+
FGGGGFEFEFGGGGGGGGGGGGEGGGGGGGGGGGGGGGGGGGGGGGGGGGGFGGGGGGGGDFGGGGGGGGGGGGGGGGGGGGGGGGGGGGGGGFGGEFGFGGGGGGGGFGGGGGGFGGGGGGGGGGGGGGGGGGGGGGFEFGFGFFGGGGGGGEC:FGGGGG?FFGDCFEGDGFGCCECF?GG<EFGFGGGGGGGEFEGGGGGGGDC>DGGGGGGGGEGEGGDEEEFGGEFFGGGGGC:CCDCGGGGGGGGGFEEEGGGGGCGEGGGGGGGGGGCGFGGGGGGGGGEEEFEAAGGCFGF@FFEGGGGGGGGGGGGGGGFGGGGGGGGGGGGGGGGGGGGGGGGGGF>GGGGGGGGGGGGDFGGGGGGGF7GGGGGGGGGGGGGGFA@GGGGGDGGGGEGGGGGGGGGGGGGGGGGGFGCCCCC
@GSJM 74411
TGGGGAATATTGCACAATGGAGGAAACTCTGATGCAGCGACGCCGCGTGAGTGAAGAAGTATTTCGGTATGTAAAGCTCTATCAGCAGGGAAGAAAATGACGGTACCTGACTAAGAAGCACCGGCTAAATACGTGCCAGCAGCCGCGGTAATACGTATGGTGCAAGCGTTATCCGGATTTACTGGGTGTAAAGGGAGCGTAGGTGGCAAGGCAAGCCAGAAGTGAAAACCCGGGGCTCAACCGCGGGATTGCTTTTGGAACTGTCATGCTAGAGTGCAGGAGGGGTGGGCGGAATTCCTAGTGTAGCGGTGAAATGCGTAGATATTAGGAGGAACACCGGAGGCGAAGGCGGCTCACTGGACTGTAACTGGCACTGAGGCTCGAAAGCGTGGGGAGCAAACAGGATTAGATACCCT
+
ECFFGGGGGFFGCFGGGCG8FFCFEGGFGFGG@EGGGGGGFGE7:CECCFFFFFF9ECC<CEFGGCG6FFGGGGGGGCGGFFGGGGGFCCFEF4FFGA9AFFDF@CFEE@FGGEE,BEFGGF?AFCEB<D<#C@>B4CF3.&D>FGGGG7C?F?7@FFGFFFF=DGGGEGGEF>@FE:FFFFFF=FFF<FBCEFG==<BCCCEFCCCFFFGFGGGFE?>CFFFCGF5DGGGGGDCE@CFFF>CD:D:GGGFDBDCFDC?FFFGFEGGFGAFF6EE=FFEGFF>GGF>+GDGGGGGGFFFAGGGGGGGGGGGGGGGGGEEAEFAGGFGGD<GFBFCFFCCB7EGGGGDGGGGGGGFFGGGGGFFE<CCGEEC9FGGFGEFDD@GGFGGDGGEGGGFFCGGGGGGGGFGGGFDCCCCC
@GSJM 375
TGGGGAATATTGCACAATGGGGGAAACCCTGATGCAGCGACGCCGCGTGAGCGAAGAAGTATTTCGGTATGTAAAGCTCTATCAGCAGGGAAGAAGAATGACGGTACCTGACTAAGAAGCACCGGCTAAATACGTGCAGCAGCCGCGGTAATACGTATGGTGCAAGCGTTATCCGGATTTACTGGGTGTAAAGGGAGCGCAGGCGGTACGGCAAGTCTGATGTGAAATCCCGGGGCTCAACCCCGGTACTGCATTGGAAACTGTCTGACTAGAGTGTCGGAGGGGTAAGTGGAATTCCTAGTGTCGCGGTGAAATGCGTAGATATTAGGAGGAACACCAGTGGCGAAGGCGGCTTACTGGACGATTACTGACGCTGAGGCTCGAAAGCGTGGGGAGCAAACAGGATTAGATACCCT
+
GGEFGCEGFGFFFFGFDFCEGGGGGGGGDEF;C@EFG8C:FG+CFC=@CF6CCBCCCFFCEB,,,BB4B=EEE<CC<AFGF,CFGGGGGGGCFF8EE8?FG9FGGG@F,FF8,?><FFG<FGFGGGDEGG<FFFGFFGGGF:DFGGG>FBC;CCEFD,CF;C9CCFFGCF@FCCG:CF*<CFCFF<F:1BBCFCCFG8EEB=2*<:>FF<:4/CC=CCC:ACC@C?F9++<CFEB:FCFG8+EGDCB<9E>397GAEDFGGGFFC#F<F>CF<FF8FB,GGDDG:C?<FF5,?<A,F=E,>44+++,<ACE,FFF@EFE;BAEE?9EED9FCCCE<EFGEFECFF77EGFEC9DF9FGEGFFEGGFAFB,8C@FCC8@,<,FEC@6+C@F@<FFCEEFGGFGGGF<GGF<8BCCCC
@GSJM 376
TGGGGAATATTGCACAATGGGGGAAACCCTGATGCAGCGACGCCGCGTGAGCGAAGAAGTATTTCGGTATGTAAAGCTCTATCAGCAGGGAAGAAGAATGACGGTACCTGACTAAGAAGCACCGGCTAAATACGTGCCAGTAGCCGCGGTAATACGTATGGTGCAAGCGTTATCCGGATTTACTGGGTGTAAAGGGAGCGCAGGCGGTGCGGCAAGTCTGATGTGAAATCCCGGGGCTCAACCTCGGTACTGCATTGGTAACTGTCGTACTAGAGTGTCGGAGGGGTAAGTGTAATTCCTAGTGTAGCGGTGAAATGCGTAGATATTAAGAGGAACTCCAGTGGCGATGGCGGCTTACTGTACGATAACTGACGCTGAGGCTCGAAAGCGTGGGGAGCAATCAGGATTAGATACCCT
+
DGCC+BFFGFFEFCFGFFF8E7@C:C<6CEFCEFACDAFGDGG@GGGCCFDC>FGGGE,CFGDE,:>B84=<EFEG<<FE9<?FE85BFFFGGFBFG<ECEFG7FFG9<5,:??F,??AD@F8FG7:CAFF,DFEFGGGDDCGFFGCG7C*>FC97<FAFGF9<CFC7:FEC3CFFC<:=FCGGG:F3FFGGEF//=9<B<GFDCFCCE*:8E5?73<+?35<(30,7#::EFFD>FFGB>:@#C:=DCGBFGFDC<,,DA>363+BA@8,,A8CB:@48C+A,<,AB,:,B,99:,,9,?A5@48+FCC:,,,@,CFFAFF<??9F<GDE<E@E9-A<@GF:,8,,+7++;,,<@F@8,,@,9<GE6,668+<,,@<7,EC8,:,8+:CCFC6,,F@@C,C,,C,,<<AE6,A,@8
@GSJM 76812
TGGGGAATATTGCACAATGGGGGAAACCCTGATGCAGCGACGCCGCGTGAGCGAAGAAGTATTTCGGTATGTAAAGCTCTATCAGCAGGGAAGAAGAATGACGGTACCTGACTAAGAAGCACCGGCTAAATACGTGCCAGCAGCCGCGGTAATACGTATGGTGCAAGCGTTATCCGGATTTACTGGGTGTAAAGGGAGCGCAGGCGGTGCGGCAAGTCTGATGTGAAAGCCCGGGGCTCAACCCCGGTACTGCATTGGAAACTGTCGTACTAGAGTGTCGGAGGGGTAAGTGGAATTCCTAGTGTAGCGGTGAAATGCGTAGATATTAGGAGGAACACCAGTGGCGAAGGCGGCTTACTGGACGATAACTGACGCTGAGGCTCGAAAGCGTGGGGAGCAAACAGGATTAGATACCCT
+
FGG@FGGCFGGGGEFGG9,;FE@EGCFFECCFFECGBFGGGECEFGGGFEGGG>7@7<FCFGFCFAF:E7<FDFD,EAEFFEDFCEEEFGDGGGG8BF?EGGGGG=FFFCDF9?FAFFD8FDCCFGDFGCGGGGF8FGGF@G,@FDGGGGG<;0/FGG,FFFGFGF@CGE@FFFC7:<A72FFEGGGGE<C@FFE=CGEC>EC5CE:4<:CCE5CC<@7F@@G@F:CF:FCFGGGEE>EGEGD>=CGFCFFFGGEFFCFCDGC>GDGGGFFFFCE:DGGEFCCCG,CFFB<DFFFF@E9GGFF@@@C4,FC,F:FCFFCCCA@9,FGDGF<C,7FECC@CF@,@7E7CBECD9AGGGGFCCC69FACEEFCC@GFFF8EC,C,C,GEDGGGGGGGFGCCE<CFE9GGGGFFEB8CCC
@GSJM 378
TGGGGAATCTTCCGCAATGGACGAAAGTCTGACGGAGCAACGCCGCGTGAGTGATGACGGCCTTCGGGTTGTGAAGCTCTGTGATCGGGGACGAATGGCTGGTATGCTAATACCATATCAGAGTGACGGTACCCGAATAGCAAGCCACGGCTAACTACGTGCCAGCAGCCGCGGTAATACGTAGGTGGCAAGCGTTTTCCGGAATTATTGGGCGTAAAGCGCGCGCAGGCGGCTTCTTAAGTCCATCGTAAAAGTGCGGGGCTTAACCCCGTGATGGGATGGAAACTGGGAGGCTGGAGTATCGGAGAGGAAAGTGGAATTCCTAGTGTAGCGGTGAAATGCGTAGAGATTAGGAAGAACACCGGTGGCGAAGGCGACTTTCTGGACGACAACTGACGCTGAGGCGCGAAAGCGTGGGGAGCAAACAGGATTAGATACCCT
+
GGGCEGGGGGGGGGGGGGGGGGGGGGGGGGGGGGGGGFGGGGGGGGGGGGGGGGGGGGGGGGGGGFGBFGGGDFGEFGGGGG,CFGGGDEG+CFGGGGGGGCEFFCFGGG9DFGGEF@FEFFFGCFFGGGFGGGGGC7F99F;FGGGGGCEGGCGGGFCECFGGFD@CFG05FGEGGCF,/7?FEFGGGGGGC0G=:;BCEDEGFFGFGGCD5CB?EFG6EEE<8E-EEGGGGCC$CFCAFCGFFG?#GFFDCCEFFGFGCEGFGGFGF@D,/9FF>?9CFFGGGFGF:FGGF?GFGFGGEC7CE49GGGFGGFFFGGGFEGGGFGCGGGGGGGGGGGGGGGFGGGGAFCEDGGGGGGF7FFEFGGGGGGGGGGGGFFGGGFGGFFB<FFGGGEGGGGGGGGGFEFGGGGGGGGGGGGGGFE<GGGGGGGGGGFGFCCCCC
@GSJM 67178
TGGGGGATATTGCACAATGGGGGAAACCCTGATGCAGCGACGCCGCGTGGGGGAAGAAGGGTTTCGGATTGTAAACTCCTGTCGTTAGGGACGATAATGACGGTACCTAACAAGAAAGCACAGGCTAACTAAGTGACAGCAGCCGCGGTAAAACGTAGGGTGCAAGCGTTGTCCGGAATTACTGGGTGTAAAGGGAGCGCAGGCGGACCGGCAAGTTGGAAGTGAAAACCATAGGCTCAACCTATGGATTGCTTTCAAAACTGCTGGCCTTGAGTAGTGCAGAGGTAGGTGGAATTCCCGGTGTAGCGGTGGAATGCGTAGATAGCGGGAGGAACACTAGTGGCGAAGGCGACCTACTGGGCACCAACTGACGCTGAGGCTCGAAAGCGTGGGGAGCAAACAGGATTAGATACCCT
+
CF8E+@CC@,EC<E@ADA,,CFFG:EFCFDG?FA,EFFED+@:BCCFG+:++4@FG8EB,+:AFEE+B+BD,CF,E,?EFFCEF+8+3,8B++@EC+,C<,CFFC+<=FC<>>38<<F8D8,>3BBGC,@>,FC98?C,>F>DC*1<BG*BF,?E<CACCFCFC<CECB*FFCB/<C?ECC7:CCC<<:FEFC<;CC5F88=*9:7BD,FF80C;0CFC;<GG6FFF=D@CFFCD:,,,@,@@7,D8GGF<DEDE=@DFB<A+F<F===,<?GEEC,FC,9A,?:4?:,:FA=8FF@+:EE==:CCC=??C?=7,CDFC@6,+4+EF,FEDE@9,<-,,ECDGFFC@@C8,GFGEC,;<8GGF8F@<,,GECE<8<D::68EGGGGGGEF7D?FGFEAC9GECFC,FCC,EB@BB<
@GSJM 380
TGGGGAATATTGCACAATGGGGGAAACCCTGATGCAGCAACGCCGCGTGAGTGAAGAAGTATTTCGGTATGTAAAGCACTATCAGCAGGGAAGATAATGACGGTACCTGACTAAGAAGCTCCGGCTAAATACGTGCCAGAAGCCGCGGTAATACGTATGGAGCAAGCGTTATCCGGATTTACTGGGTGTAAAGGGTGCGTAGGTGGCAGTGCAAGTCAGATGTGAATGGCCGGGGCTCAACCCCGGAGCTGCATTCGAAACTGCTCGGCTAGATTACAGGAGAGGCAGGCGGAAGTCCTAGTGTAGCGGTGAAATGCGTTGATATTAGGAGGAACACCAGTGGCGATGGCGGCCTGATGGACTGTTACTGACACTGAGGCACGAAAGCGTGTGGAGCAAACAGGATTAGATACCCT
+
GGEFEDGGGGGGGFFGG<E,FF@:CFG,CFFGGGCFF<FF,CFG>FEE@FCF,9EFFGGEFFF,C=F,CDF,C5C<C,C<F<5CBEFFG++EEGGGF9CGGCCEF7E,CE8,ECE9?8?8FFF7::FGGGGFG@@@FBF,83FBF@@FG@ECCFF3>><DCEFDFGGGGGGGFFFGEGGGG4=1BEBCA<EBFC7CC9GGGGC??FCFGC9FFC?<FDCC.FE3,<#837CF<<<5><CGGFGC;&AC,=FE<DB=E/$BE?=?GFE::FE<=#EAA,<A5=F<<@F+DFC95,,GFFFBEA=+8@CEFE,CB,++?=A,C,F9,F8<<EE<:C6-@CCCCB:BB6+@+66,@E@;,@,@FFFFFFFFE<<,68C,6,CFFEE@8,EC-<F,FDE<GDC,EE6C,CC,EC,@6,@B
@GSJM 381
TGGGGAATATTGCACAATGGGGGAAACCCTGATGCAGCGACGCCGCGTGAGTGAAGAAGTATATCGGTATGTAAAGCTCTATCAGCAGGGAAGAAAATGACGGTACCTGACTAAGAAGCCCCGGCTAACTACGTGACAGCAGCCGCGGTCATACGTAGGGGGCAAGCTGTATCCGGAATTACTGGGTGAAAAGGGGGCGTAGGTGGTATGGCAAGTCAGAAGTGAAAACCCAGGGCTTAACTTGGGGACTGCTTTTGAAACTGTCAGACTTGAGTGAAGGAGAGGTAAGCGGAATTCCTAGTGTAGCGGTGAAATGCGTAGATATTAGGAGGAACACCAGTGGCGAAGGCGGCCTGCTGGACTTTTACTGACACTGAGGCACGAAAGCGTGGGGAGCAAACAGGATTAGATACCCT
+
@AEDEFCFEGFFGGGF@<CE8FFGDGCCG<DGGGFGGGDCFGGCGFFEF7=CFFFGFGGG,C,,,=CGEGC<FCF9EE=EF<FGG?BB+@<=7FD,:C<,?FCF+4B,:,4:?FF<9>A8>+3@CF+B=,,><,,,>FFGG8<,*@3@FBC,@DF?,:>:*FD?221##?:F)<*=CCECFEEFC>/B*,<CFC*##9:EDCCFF64,%@C;FC@,0AED788@CE,2+@8,#FC/C4C::+,,,=8,38B,?FFF=5??9D?,F8,,F8FFD:4,,EE89FC9:+8+B9<,B,FF8C99FCGFGF:??FB6,:EFB,A9EC,9<E@6@9GGGGGGFEC@CF7FFF@FEEF@,DC?GECC,<,,@AEDGFGE@FE<FDB6C@C,,6@7GFCC@EGFF<<<FACFFGFFFF@CCCC9
@GSJM 60755
TGAGGAATCTTCCGCAATGGACGAAAGTCTGACGGAGCAACGCCGCGTGAGTGATGACGGCCTTCGGGTTGTAAAGCTCTGTGATCGGGGACGAATGGCTGGTATGCTAATACCATATCAGAGTGACGGTACCCGAATAGCAAGCCACGGCTAACTACGTGCCAGCAGCCGCGGTAATACGTAGGTGGCAAGCGTTGTCCGGAATTATTGGGCGTAAAGGGAGCGTAGGCGGTCGATTAAGTTAGATGTGAAACCCCCGGGCTTAACTTGGGGACTGCATCTAATACTGGTTGACGTAGAGTACAGGAGAGGGAAGCGGAATTCCTAGTGTAGCGGTGAAATGCGTAGATATTAGGAGGAACGCCAGTGGCGAAGGCGGCTTTCTGGACTGACACTGACGCTGAGGCTCGAAAGCGTGGGGAGCAAACAGGATTAGATACCCT
+
EDGFGFEFGGGGGGGGGGGDGGGGCGGFGGGGGGGEGGGFGGGGGEGGGGGGGCFCGGGGGGGGGGDGC,CFGGGGACFDCFGGGFGGGC+FCF+AAF<FGGFGGGGGGC9FGGGGGGGGFGGFGDFGGGCFGCCFGGGCGGGGGGGGGGCGGGGGGGGG>FGGFFGCFFE*=FE*;C<9;?CF=?FFFFGFFDF55G:GGGDEG>GFGE=CCE?AC:GFFFEGG=85=9CG1FEFC:@><<@6:9FFGG>FGFGGGF@GGGGGFGD98GGF?GF>EBG?CFBC<B,7GGF7FDD,<AGFEF?A:A6,A?DFGGFFFBEFFE,DF<9GGGGEGGGGGGF=7DGGFEDCACGFCGF<<FC+F@-9FFGGFDECC:FFDGF<FE6,AEGFCCEFCC7GE@GFCFFAFEFFCFC7GGCGGGGGGFFFCGGGGFFAFFFFCGCCCCC
@GSJM 383
TGGGGAATATTGGGCAATGGGCGCAAGCCTGACCCAGCAACGCCGCGTGAAGGAAGAAGGCTTTCGGGTTGTAAACTTCTTTTAAGAGGGAAGAGCAGAAGACGGTACCACTTGAATAAGCCAAGGCTAACTACGTGCCAGCAGCCGCGGTAATACGTAGGTGGCAAGCTTTATCCTGGATTACTGGGTGTAAAGGGAGCGCAGGCGGGATAGCAAGTCAGCTGTGAAAACTATGGGCTCAACCCATAAACTGCAGTTGAAACTGTTATTCTTGAGTGGAGTAGAGGCAAGCAGAATTCCGAGTGTAGCGGTGGAATGCGTAGATATTCGGAGGAACGCCAGTGGCGAAGGCGGCTTGCTGGGCTCTAACTGACGCTGAGGCTCGAAAGTGTGGGGAGCAAACAGGATTAGATACCCT
+
FCE<FFFFFGCE9EDEFFG?CFFEGGBCDGGG8FGGGGGGGDCFGDFFGGGGGCEFF8E8<<EGFEFE8?FCGGG9BFFGA,<FFG,AECC87=8EFFE,,F,8+BBCFEF<<FCF9FGGFDC$CG<FBFFCE<FA8D5CFCG97:FCFCEFGG90<E@FCCFF:DCE*%CGD@C@#C:?<,FGFC,;?FB8:?FEE7C:FCCGG;7899D;>%CFGGGGGGG;C<CC?C6@FFGGF,=FFDGGEGGFD>B>::D,9FD<FAF<>9GGGG&F<FA>>CCC',EFFGF=<B,:,AFFF@7+B<GGEF>++,FBB,CGGGFGGGFFGF7CGGFFGGEEEFC8E,GFCGFGGGFCGGGGFEAGFEGCGGGGGGGGGFCGFF@GGGGGGGFGGGCFGGEAFFEEECGGGGGFFGEFFCCCCC
@GSJM 80617
TGGGGAATCTTCCGCAATGGACGAAAGTCTGACGGAGCAACGCCGCGTGAGTGATGACGGCCTTCGGGTTGTAAAGCTCTGTGATCGGGGACGAATGGCTGGTATGCTAATACCATATCAGAGTAACGGTCCCCGAATCACAGGCCACGGCTAACTACGTGCCAGCAGCCACGGTAATACGTAGGTGGCAAGCGTTGTCCGGAATGATTGGGCGTAAAGCGCGCGTAGGCGGCTTCTTAAGTCCAGCTTAAAAGTGCGGGGCTTAACCCCGTGATGGGATGGAAACTGGGAGGCTGGAGTATCGGAGAGGAAAGTGGAATTCCTAGTGTAGCGGTGAAATGCGTAGAGATTAGGAAGAACCCCGGTGGCGAAGGCGACTTTCTGGACGACATCTGACGCTGAGGCGCGAAAGCGTGGGTAGCAAACAGGATTAGATACCCT
+
EF<FCEGGCAE@C,CEFEFGFGGG@FG@EFGG<FCCGGFA8F@FCGGGGGG9FGFFGG>G@FFGF7FEE=C:,?C<F,5,,,,,5AD:+CFC+6@FE?DFEGFFF8,,C<FCD,,8,ED<FDEFGC@BFF+@<>7CFG@,<>,>F*@+3*>><72>B,13=FGFGFFFFG,844*8*,<,*7:FEGC:7<<*<2)++F:?4?>>?<GE@E<(%0.BF4<00ECCG#=2:85?3<C:>3<2=,=ED#CCGG=DGFFC3F@8>>CFCFG>588,33>F<>9F9F@$EFCEF388,,B8GF@@:CBE,,E9GF<GFFAGFEF?8E,FFA5F77@+EEC,FB7GFD<FDEFFEC,B5,<9GGFF+GFGCGCEDF7CGGGCC@<8E8@@F<FCCC6,F7F;CA8GGEBFF@EFD@FCGGEGEE<FFF<FGFGGGGGGGFGGCCCCC
@GSJM 83575
TGAGGAATATTGGTCAATGGACGAGAGTCTGAACCAGCCAAGTAGCGTGCAGGATGACGGCCCTAGGGGTTGTAAACTGCTTTTATAAGGGAATAAAGTGAGTCTCGTGAGACTTTTTGCATGTACCTTATGAATAAGGACCGGCTAATTCCGTGCCAGCAGCCGCGCTAATACGGAAGGTTCGGGCGTTATCCGGATTTATTGGGTTTAAAGGGAGCGTAGGCCGGAGATTAAGCGTGTTGTGAAATGTAGATGCTCAACCTCTGAACTGCAGCGCGAACTGGTTTCCTTGAGTACGCACAAAGTGGGTGGAATTCGTGGTGTAGCGGTGAAATGCTTAGATATCACGAAGAACTCCGATTGCGAAGGCAGCTCACTGGAGCGTAACTGACGCTGAAGCTCGAAAGTGCGGGTAGCGAACAGGATTAGATACCCT
+
GCFFFFFGFGG<,6@EFEEFCFCG+FFGCFFFECCFCG-EFF;6CCBFD,CEFFCEFCFE::+CF<FA+8=+,CFDFG<,C5?9,??C?FCGF8EFFGGFF:ABD9FG<84,,CB,<B8<<FA,EFAE9?F9<F,@EADGF+>CECB,C,,<:,+C@?:@FEB8:5<#50@.3;)8,@8>D,CFDEC:F<6,=,8*1=4;87EGGFFFC:<0F@DEE5B2E<:0<D;,<,F=1*>*5>F<;F;,FF@,,@,<:FGF@<@:+,;,,GC@,FEE@>=8+,FDF=<A,,,8GGGDCF@@@,,579F<B:+,B,GGFF=:??+@GGGGEFCGGFCGGGFEE<GFEGGFFC,GGGGGEFF@CC9,F:ECF@9GFDFGFCC@DC@8,,,C,CEGGGEGGFGDGFGGGFFFE@B@+@GFGGECGGFEGFFC<FFCFE@@@8CB
@GSJM 61447
TGAGGAATATTGGTCAATGGACGAGAGTCTGAACCAGCCAAGTAGCGTGAAGGATGACTGCCCTATGGGTTGTAAACTTCTTTTATATGGGAATAAAGTTTTCCACGTGTGGAATTTTGTATGTACCATATGAATAAGGATCGGCTAACTCAGTGCCAGCAGCCGCGGTAATACGGAGGATCCGAGCGTTATCCGGATTTATTGGGTTTAAAGTGAGCGTAGGTGGACAGTTAAGTCAGTTGTGAAAGTTTGCGGCTCAACCGTAAAATTGCAGTTGATACTGGCTGTCTTGAGTACAGTAGAGGTGGGCGGAATTCGTGGTGTAGCGGTGAAATGCTTAGATATCACGAAGAACTCCGATTGCGAAGGCAGCTCACTGGACTGCAACTGACACTGATGCTCGAAAGTGTGGGTATCAAACAGGATTAGATACCCT
+
GGGGGGFFGGGGGGGGGGGCFGGGGGGGGGGGGGFGFGGFFFFGGFFGGDGGGFGGGGFGFGGFGFGGGGDGFFFFGCFGGGGGFFFFAFFFGGGGGF<EF9F9EECFGGG@C=AFGFCFGGGGGG9EFGFGEDAFDF99#BEGGGDE>,>%AEECFF:16CFEGDFEFECFDCF7@CEECFCFGC<F;F<F6GB:FGFE;>@GFFF@FED<D5@@EDFFGDCFGGGEFACFFF:GFECCGGGGGFFFGGGD9E>8F59D=>4FGEFFC<C:GFE=EGGGGGGGF<B?E:CA9GFGFGGFGGGGGGGGF<ADCGGEDGFFFF@+GGGGGGFF9CF89F<GGGGGGGFDEGGGFFF7EGFB7GGGGGFGGGFF@C@FFGGGFDFF9GGGGGGGGGFFC@BCCFDFDDEGGGFCGGGGGGGGGFFGGGGGEFFCCCC6
@GSJM 387
TGGGGAATATTGGGCAATGGGGGAAACCCTGACCCAGCAACGCCGCGTGAAGGAAGAAGGCGTTCGGGTTGTAAACTTCTTTTACCAGGGACGAAGGACGTGACGGTACCTGGAGAAAAAGCCACGGCTAACTACGTGCCAGCAGCCGCGGTCATACGTAGGTGGCAAGCGTTGTCCGGATTTACTGGGTGTACCGTGCGCGTAGGCGGAGAAGCAAGTCAGAAGTGAAATCCATGGGCTTAACCCATGAACTGCTTTTTAAACTGTTTCCCTGGAGTATCGGAGAGGCAGTCGGAATGCCTAGTGTAGCGGTGAAATGCGTAGATATATGGAGGAACACCGGTGGCGAAGGCGGCCACCTGGACGGTAACTGACGCTGAGGTGCGAAAGCGTGGGTAGCAAACAGGATTAGATACCCT
+
<C,;F7F6CEF@@,CD,C<6EC@C;CEA:8FC<@,C86EAEE@ECCFEEC@FEFFGF8,E<+8>?=FFGGGGFBCFE5@@<9EF<EFA=:<FGG:::EFB?+:FC:FDBBF<FD>8DC8F+B,>F7F+@CDGA,,C,:D>;,FF,,,C7:*<16=FGG,@FGGGF*CF*=7<1<BFC7CF=BC,4:BCFFG*<+3//;*:C:2:=3F7/-2:CGGFFF7<?.E?E;<,C@,<FA>:,9A@::C<?C7@CE@<?C=?7/,#13C7>DDCD8/A>,=@2FGGF@F9?==B4+6+,C,5,9,:?B,,,+=@7+?9?C,??44,<:@9,5,<,,,9,FB:B=>++FC:@ECGFB++7,9,,;,8CC,6C9<FC6@B@8@;,<<FF::,,A@@8+ECFFCDGGCDCEEFCC,B9EF@FFC@8CC
@GSJM 388
TGAGGAATATTGGTCAATGGGCGAGAGCCTGAACCAGCCAAGTAGCGTGCAGGATGACGGCCCTATGGGTTGTAAACTGCTTTTATGCGGGGATAAAGTGAGCCACGTGTGGCTTATTGCAGGTACCGCATGAATAAGGACCGGCTAATTCCGTGCCAGCAGCCGCGGTAATACGGAAGGTCCGGGCGTTATCCGGATTTATTGGGTTTAAAGGGAGCGTAGGCCGTCTGATAAGCGTGTTGTGAAATGTCGGGGCTCAACCTGGGCATTGCAGCGCGAACTGTGAGACTTGAGTGCGCGGGAAGTAGGCGGAATTCGTCGTGTAGCGGTGAAATGCTTAGATATCACGAAGAACTCCGATTGCGAAGGCAGCTCACTAGACTGCAACTGACACTGATGCTCGAAAGTGTGGGTATCAAACAGGATTAGATACCCT
+
EFGFGFGGGGGGGFGGGGGGGGGGGGGGGGGGGGGGGGGGGGGGGGGGGGFFGGGG@CGGFGGGGG9ECG@EGGGGFFGGGGGGGG9ECFGGF7BFEGGGGGGGGFGC,AEDGGFGGGGGFFGGGGCEDGGGGGC<FFGGGGGGGGG,DEGGGCG;FGCBEFGFGGGGGGDG@;FEGGG6FFCGGGDEC=DCE?EEC@FC9(8=C55BE?F<FG>CC8FFCEGGGGEEGGEGGFGDEEDFD?8CGFBC@=FGGFGFF4FCGGGFGGFDFFGGGFCFEBCFBCF9GFFC,?<F=@EGEDDGGGGGGGCDGGFDF8GGGGC=GGGGGGGGGGGGFFGGFGGGGFFGGGGGGFEFFGF@:GGFF:F<GGGGCGGFFGGGFFGGGGGGGGGGGGG9GGGGGFC,CCGGGFCCGGFFFDFFGGFGGGGGGGGGGGGCCCCC
@GSJM 389
TGGGGAATATTGCACAATGGGGGAAACCCTGATGCAGCGACGCCGCGTGAGCGAAGAAGTATTTCGGTATGTAAAGCTCTATCAGCAGGGAAGATAATGACGGTACCTGACTAAGAAGCCCCGGCTAAATACGTGCCAGCAGCCGCGGTAATACGTATGGTGCAAGCGTTATCCGGATTTACTGGGTGTAAAGGGAGCGTAGACGGATGGGCAAGTCTGATGTGAAAGTCCATCGCTTAACGGTGGAACTGCGCCGGGTACGGGCGGGCTGGAGTGCGGTAGGGGAGATGGGAATTCCCGGTGTAACGGTGGAATGTGTAGATATCGGGAAGAACACCGATGGCGAAGGCAGGTCTCTGGGCCGTCACTGACGCTGAGGAGCGAAAGCGTGGGGAGCGAACAGGATTAGATACCCT
+
FGGGGEGGFGGGGGGGGFGGGGG>CFGCFGGGGFGGGGEFGGGGGGGGGGDFGDGGGGGEFFGG9E:BFFGGGGGGGGGGGFGBFA?FGGGGDFFBFFDFGGGEGGFCFGGGGGGGGGGGFEFGGGGG9<EFFGFGGGGFFGGGGGGGGGGBFGCFC;EF(<FFFBFE8G<FGFCCGDGGCCGGCF<GFFGCGFGGGGG@EG,DCEC><CFGGGF:E9E76GGFCCGG7:<,0GF?99EF::E;@5,#CEBFGGDE8C7FFFFBCCDE>3GFDF6:60FDGFFCE5E5,CGGFGGGGGDGGGGDGEGF<9GGFFGGGGGGGF+DGEFC,C,F7CGGFFC:FB@,FFEED@FFEFC@GDGGFC8,9CGGFEGGGGGGGGEGGGGGF:F@GGGGFCGGGGGGGGGGGGGGGGGCCCCC
@GSJM 390
TGGGGAATATTGCACAATGGGGGAAACCCTGATGCAGCGACGCCGCGTGGAGGAAGAAGGTCTTCGGATTGTAAACTCCTGTTGTTGAGGAAGATAATGACGGTACCTAACAAGAAAGCACCGGCTAACTACGTGCCAGCAGCCGCGGTAAAACGTAGGGTGCAAGCGTTGTCCGGAATTACTGGGTGTAAAGGGAGCGCAGGCGGACCGGCAAGTTGGAAGTGAAAACCATAGGCTCAACCTATGGATTGCTTTCAAAACTGCTGGCCTTGAGTAGTGCAGAGGTAGGTGGAATTCCCGGTGTAGCGGTGGAATGCGTAGATATCGGGAGGAACACCAGTGGCGAAGGCGACCTACTGGGCACCAACTGACGCTGAGGCTCGAAAGCATGGGTAGCAAACAGGATTAGATACCCT
+
GGGGGGGGGGGGGGGGGGGCGGGGGGGGGGGGGGGGDGFGGGGGGGGGGGGGGGGGGGGFGGGGGGGGGGGGGGGGGGGGGGGGGGGGGGGGGGGFGGGGGGGGGGGGGGGGGGGGFGGGGFGGGGGCGGGGC>@FGGFGGGGGGGGGGGGGGGGE<FGGGEGGGGGGFGC>GGGGGEGFGGGGGGGGFGGGGGGGDGGGGGGGGGGGGGGGGCGGGGGGFGGGGGGGGGGGGFDFDGGGGGGGFGGGGGGGGGGGGGGGGGGFGDFCFGGGGGGGGGGFGGGGGEGGGGGGGGGGGGGGGGGGGGGGGGGGGGGGGGGGGGGGGGGGGFGGGGGGGGGGGGGDGGGGGGGFCEGGGGGFGGGGGGGGGGGDGGGGGGGGGEGGGGGGGGGGGGGGGGGGGGGGGGGGGGGCCCCC
@GSJM 81771
TGAGGAATATTGGTCAATGGACGAGAGTCTGAACCAGCCAAGTAGCGTGAAGGATGACTGCCCTATGGGTTGTAAACTTCTTTTATATGGGAATAAAGTATTCCACGTGTGGGATTTTGTATGTACCATATGAATAAGGATCGGCTAACTCCGTGCCAGCAGCCGCGGTAATACGGAGGATCCGAGCGTTATCCGGATTTATTGGGTTTAAAGGGAGCGTAGGTGGATTGTTAAGTCAGTTGTGAAAGTTTGCGGCTCAACCGTAAAATTGCAGTTGAAACTGGCAGTCTTGAGTACAGTAGAGGTGGGCGGAATTCGTGGTGTAGCGGTGAAATGCTTAGATATCACGAAGAACTCCGATTGCGAAGGCAGCTCACTAGACTGCAACTGACACTGATGCTCGAAAGCGTGGGGAGCAAACAGGATTAGATACCCT
+
FGGGGGGG,C@,CCFGGGGCFGGGGEFGGGGGGFDGGGGGEFFEFGGGGGGDGGGFFGGGDE<@F8FGGGGCF<FFGG<F,EFGGGGGGGGGGGGEF9FEFCFGF<FFFE=7C<,<CFGGFFFGGGFGGGFGC,,,E<DF<EF@FECGF99EC:57AF:F8FFF@EEC@C7<7>7C85@:#>D@<FEECECGGGEEBE=FFFFGFGGGGGFFF>FGGEEGGCEGFG@;GGGGEFGFFCGCGGGGFFFFFGCDFEDCEGGGGGGDGGFFCFGE<FG>FGGGGGFGCGFAFGEGGGFA@EEBGGFGGGGFCCFCGG@DED@BGGEGGGGGGGGGGGFGE,GFGFGF@@FFGGGCFB@CGGF@F7GGGGGGFECDFE9EFFFC,GGGFGGGGGGGFGGEECGGGGGGGDFC@GGGGGGGGGFF9FCFF@FGGGGCCCCC
@GSJM 392
TGAGGAATATTGGTCAATGGGCGAGAGCCTGAACCAGCCAAGTAGCGTGCAGGATGACGGCCCTATGGGTTGTAAACTGCTTTTATAAGGGAATAAAGTGAGTCTCGTGAGACTTTTTGCATGTACCTTATGAATAAGGACCGGCTAATTCCGTGCCAGCAGCCGCGGTAATACCGAAGGTCCGGGCGTTATCCGAATTTATTGGGTTTCAAGGGAGCGTAGGCCGGGGATTAAGCGGGTTGTGAAATGGAGACGCGCAACGTCTGCACTGCAGCGCGAACTGGTTTCGTTGAGGACGCACAAAGGGGGCGGAATTCGTGGTGTAGCGGTGAAATGCTTAGATATCACGAAGAACGCCGATGGCGAAGGCAGCTCACTGGAGCGCAACTGACGCTGAAGCTCGAAAGTGCGGGTATCGAACAGGATGAGATACCCT
+
FGGGGGGGGGGGGGGGGGGGGGGGGGGGGGGGGGGGGGGGGGGGGGGGGGGGDGGGGG7:FGGEGGAFCFCFE,CEFFGGGGGFGFFGFGFCFGCG9FGGGFGGGGFD8<F9F<FGGGGGGGGGGGGGCDFFACEFG9FGGGGCF@FFGGGGEGCFFBFFCAFGEEEEC@FF9F,@**5CEGGCE:FB<<<,CG@E:FE:.;3?<+0-<#,,FE;2CEE?CCC8GFC#C2'1+#<<?#=08CGF@C<;?#=F<<GF/8B@;@;-7@@<<,@<3@2GCF=>@7F@(6+8,,<F6F>@+E35,>8+F7GGFEFE?=+77F7GGFF:CFCGGGFC9F<E@,GFGE9:,,B<FC6F@68+8:F@@,FCF9<GF@CC,6,C,<FB+C+F@@CCEFFEF<@F@:B,C,F@AEFBGCGGGGGGGGF<GFGFB9@CC,C8@@B9
@GSJM 78765
TGGGGAATATTGCACAATGGGCGAAAGCCTGATGCAGCAACGCCGCGTGAAGGAAGAAGGTCTTCGGATCGTAAACTTCTGTCCTTGGGGAAGATAATGACGGTACCTGAGGAGGAAGCTCCGGCTAACTACGTGCCAGCAGCCGCGGTAATACGTAGGGAGCAAGCGTTGTCCGGATTTACTGGGTGTAAAGGGTGCGTAGGCGGAACTGAAAGTCAGTGGTGAAATCTGAGGGCTCAACCCTCAAACTGCCATTGAAACTGTGGTTCTTGAGTGAAGTAGAGGTAGGCGGAATGCCCGGTGTAGCGGTGGAATGCGTAGAGATCGGGAGGAACACCAGTGGCGAGGGCGACCTACTGGGCTTTAACTGACGCTGAGGCACGAAAGCATGGGTAGCAAACAGGATTAGATACCCT
+
CFGGGGGGEFEFGGGGGGCDFFGGGGGGGGGGFACE<FCFGGGGGGGGGG,FECGGFGGCEAEFGDDE7@FFEFGG<BFFF<?E?,EFGGCGE8FEGAF9E7:?AFFAFFCE8=BFGGDB8DFCFGGG?FF>C,=+@CCFGGGFDEGGGGC,@FGFFGEGGG7>G:FF1F5ECCFGGGGGGFGGGGCCFCCFGGG51*1=:CE?@F>CC6@)5(C<;@EEBCDD:CFGGC<A:FGC@A9>FGCG<GC:+<C9FFC509FGGGG=8GF::D:GGFEE?<ED<A<<<EBF+,E,B,@+>FCFA,+7CF@,EE<5-7DEFFE=,9++F@8<GFGGEFCCCFCCEGDEFFCF@+<;,,@FCDED<<9,EC<,,8-F8GGF<DGGGEFCAEECE@GGFAEC<CFE9FGGGGGF<C,A8,,A
@GSJM 394
TGGGGAATATTGCACAATGGAGGAAACTCTGATGCAGCGATGCCGCGTGAGGGAAGAAGGTTTTAGGATTGTAAACCTCTGTCTTCAGGGACGAAAAAAGACGGTACCTGAGGAGGAAGCTCCGGATAACTACGTGCCAGCAGCCGCGGTAATACGTAGGGAGCGAGCGTTGTCCGGAATTACTGGGTGTAAAGGGAGCGTAGGCGGGATCGCAAGTCAGATGTGAAAACTATGGGTTTAACCCATAAACTGACTTTGAAACTGTGGTTCTTGAGTGACGTAGAGGTAAGCGGAATTCCTAGTGTAGCGGTGAAATGCGTAGATATTAGGAGGAACATCAGTGGCGAAGGCGGCTTACTGGGCTTTAACTGACGCTGAGGCTCGAAAGCGTGGGGAGCAAACAGGATTAGATACCCT
+
FECFFEEFFGGDGFCDEFGGG@FEGEEFGG9FFFGGFGGD8@EGC@FGGBBGE:64<CFFGFFGFGGEGGCFGAFFFDGGGGGGGFAEGFDGGG+FCD7:BFGGFFGGD<8=D@+@CF<8D@FE@++><DA<F73,4B@9DB><DG:?>:9@2EGF?FBEG?GC>*51<3@#C:C7/FBF8<C1??F6G:8F>@DC4CF@=C>?CCEE*C@@EG3:FFE>:;;DF<@CDEC@+%AC#0>=FD8FF@9FFGFF#1D$GF:GFFGFCGF=CFCF<GGEF=&FFGFFEEGFF@DCEFCGF?FFEFEEE=DGFEAGGGGGCCEFFFFCFGFGFEFFFGFGCGGGGGCGFGGGFBCGDAEAF@FFCC,@FDFGGGGGEDGFDFGGFGGGDFEEDGGGFFC<FGGGFF9FGFGFAGF8@CCCC
@GSJM 395
TGGGGAATATTGCACAATGGGCGCAAGCCTGATGCAGCGACGCCGCGTGCGGGATGACGGCCTTCGGGTTGTAAACCGCTTTTGATCGGGAGCAAGCCTTCGGGTGAGTGTACCTTTCGAATAAGCGCCGGCTAACTACGTGCCAGCAGCCGCGGTAATACGTAGGGCGCAAGCGTTATCCGGATTTACTGGGTGTAAAGGGAGCGTAGACGGTAGACCAAGTCTGAAGTGAAAGCCCGGGGCTCAACCCCGGAACTGCTTTGGAAACTGGTAAACTAGAGTGCAGGAGAGGTAAGTGGAATTCCTAGTGTAGCGGTGAAATGCGTAGATATTAGGAGGAACACCAGTGGCGAAGGCGGCTTACTGGACTGTAACTGACGTTGAGGCTCGAAAGCGTGGGGAGCAAACAGGATTAGATACCCT
+
GGGGGGGGGGGGGGGGGGGGGGGGGGGGGGGGGGGGGGFGGGGGGGGGGGGGGGGGGGGGEGGGGDGEGGGGGGGGGGGGGGGCGGGG7@GGGGGGGGFGGGGGGEGGGGGGGGGGFGGFFGGGGGGDGDGGGGGGGGGGGDGGGGGGGGGGGDGGGEGGGFC9FEGGGGGGGGGEGECFFGGEC,GGGGGGGFGFGGGGGGFGGGGEEFGGGFFEGG<GFGGGGGGGGGGFGGGGGGGGGGGGFGGGGGFGGGGGGGFCGGGGGFFGFGGDGGFEGGGGGFGGGGGGGGGGGGGGGGFGGGGGGFFGGGGECDGGGFGFF7GGGGFFGGF9FGGFGGGEGGGGGGGGGGGGGGGGGGGGGGGGGGGGCCGGGFDGGGGGGGGGGGFFGGGGGGGGGGFGGGGGGGGGGGF@<GGGGGCCCCC
@GSJM 396
TGGGGAATATTGCACAATGGAGGAAACTCTGATGCAGCGATGCCGCGTGAGGGAAGAAGGTTTTAGGATTGTAAACCTCTGTCTTCAGGGACGAAAAAAGACGGTACCTGAGGAGGAAGCTCCGGCTAACTACGTGCCAGCAGCCGCGGTAATACGTAGGGAGCGAGCGTTGTCCGGAATTACTGGGTGTAAAGGGAGCGTAGGCGGGATCGCAAGTCAGATGTGAAAACTATGGGCTTAACCCATAAACTGCATTTGAAACTGTGGTTCTTGAGTGAAGTAGAGGTAAGCGGAATTCCTAGTGTAGCGGTGAAATGCGTAGATATTAGGAGGAACATCAGTGGCGAAGGCGGCTTACTGGGCTTTAACTGACGCTGAGGCTCGAAAGCGTGGGGAGCAAACAGGATTAGATACCCT
+
CEFFGDFGGGGGGGGGGGGGCFGFGGGGGGGGGGGGGGGGGDGGGGGCCEGGGGGGCGGGGGGGGEGGGFGGGGGGGGGGGGGGGGGGGGGGDCEGDGGGGGGGGG7AEFFGGDGGGGGGGGGGGGEEGGGF@CD@FGGCGGFCF+CFG=G@AFEFFGGG>2FGGGGCCGGGEGGGGGGGGGGGGGGGGFGGFGGGFD7FGGGCCGGGGFFFGGGGGGGF@F?CGGEGGGFF<FCGGFGFGGGFDGGGDDGFCFGGGGGGGGGGGFGFGGGGGGFEGGGGGGGFGGGECECFEFCE,GGGDGFF:CGEGGFGFCCGGGGGFE,FFDGGFF9CGGFE<C@GGGGGGGEGGGGGGFCGFGGFEF<FGGGE@GGGDGFGGFGGGGDGGGGGE@9GGGGGGGGGECGGGGGGGFGGCCCC<
@GSJM 397
TGAGGAATATTGGTCAATGGCCGAGAGGCTGAACCAGCCAAGTCGCGTGAAGGAAGAAGGATCTATGGTTTGTAAACTTCTTTTATAGGGGAATAAAGTGGAGGACGTGTCCTTTTTTGTATGTACCCTATGAATAAGCATCGGCTAACTCCGTGCCAGCAGCCGCGGTAATACGGAGGATGCGAGCGTTATCCGGATTTATTGGGTTTAAAGGGTGCGTAGGTGGTGATTTAAGTCAGCGGTGAAAGTTTGTGGCTCAACCATAAAATTGCCGTTGAAACTGGGTTACTTGAGTGTGTTTGAGGTAGGCGGAATGCGTGGTGTAGCGGTGAAATGCATAGATATCACGCAGAACTCCGATTGCGAAGGCAGCTTACTAAACCATAACTGACACTGAAGCACGAAAGCGTGGGGATCAAACAGGATTAGATACCCT
+
GFGGGFGGGGGGFFFGGGGGGGGGGGGGGGFGGGGGGGGGGGGGGGGDDCFGGFGFFFGGGGGGGGCEGGFFGGGFGFGFGGGGGGFGFGEFGGGGEFGGFGGGEGCEEEGGGFFGGGGGGGCFGGGFGEFFGGFGGCFGGGGGDGGGG@?GGGGFGGGFFFGGGG?GGFGGGGDDEGDCFGGGGG?GGG=FFGGGFFGGGFGGGGGEG>FGGGG@8EFGCEGGFC9CCFGGGGD=77EEGGGFGGGGFGFGFF<FFFFGGGDGGGGGF9GECFFECDFEFGGGGGFGCFGGGEFGFDEGGGGGGDGGGFFDGEGGGGGGGGGGGGDGFGFGGGGFCGGGFFGGFCGGGGGGGGEEGGGGGEGFGGF?GGGGFGGGGGGGGGGGGGGGGCGGFGGGGFF@GGGGGGGGGGGGGGGGGGGGGGGGGGGGGGGCCCCC
@GSJM 60267
TGAGGAATATTGGTCAATGGACGAGAGTCTGAACCAGCCAAGTAGCGTGAAGGATGACTGCCCTATGGGTTGTAAACTTCTTTTATATGGGAATAAAGTGTTCCACGTGTGGGATTTTGTATGTACCATATGAATAAGGATCGGCTAACTCCGTGCCAGCAGCCGCGGTAATACGGAGGATCCGCGCGTTATCCGGATTTATTGGGTTTAAAGGGAGCGTAGGTGGATTGTTAAGTCAGTTGTGAAAGTTTGCGGCTCAACCGTAAAATTGCAGTTGAAACTGGCAGTCTTGAGTACAGTAGAGGTGGGCGGAATTCGTGGTGTAGCGGTGAAATGCTTAGATATCACGAAGAACTCCGATTGCGAAGGCAGCTCACTAGACTGCAACTGACACTGATGCTCGAAAGTGTGGGTATCAAACAGGATTAGATACCCT
+
EFFFGEFEFGFGGEEFFFFGGGGGGGGCFGGGGGGGGGG8EFGFGGGGGGGG8FCGGGGGFGGG8EFGGGGGGGGGFCCFGGGGGGDFEAFCFEF<FGGGFGFGGFGDC4CFGA@EDGGGGGCFF<FCGGDGGGGGGFFGGCFGGGGGCFGGGCEFFGFGGBFFGEGD>B:,DBFGGGG7D>GFFGG)GGGGGGEGCEECFGGGGGGGCEGGGGGDGGECCFEEGGGGGFGGGGGGGGGFGGGGGG<GGGGGGFEE>>CGEGGFGGGGGGGGGGGECGGGGGGGEFFAA<EGGGGFCGGGGGDGFCGGGGFGGGGGGGGGGGGGGGGF,GGGGDGGGGGGFFCAF7FFGGFGGGGGGFGFGCGGGGGGGGGGFGCGGGGGFFDFDGGFFEGGGGGGGGGGGGGGGGGGGGGGF@C,FGGGGGGFGFE,GGFA@CCC
@GSJM 399
TGGGGAATATTGCACAATGGAGGAAACTCTGATGCAGCGATGCCGCGTGAGGGAAGAAGGTTTTAGGATTGTAAACCTCTGTCTTCAGGGACGAAAAAAGACGGTACCTGAGGAGGAAGCTCCGGCTAACTACGTGCCAGCAGCCGCGGTAATACGTAGGGAGCGAGCGTTGTCCGGAATTACTGGGTGTAAAGGGAGCGTAGGCGGGATCGCAAGTCAGATGTGAAAACTATGGGCTTAACCCATAAACTGCATTTGAAACTGTGGTTCTTGAGTGAAGTAGAGGTAAGCGGAATTCCTAGTGTAGCGGTGAAATGCGTAGATATTAGGAGGAACATCAGTGGCGAAGGCGGCTTACTGGGCTTTAACTGACGCTGAGGCTCGAAAGCGTGGGGAGCAAACAGGATTAGATACCCT
+
GGFGGGGGFGGGGGGFGEGFGGGGFGGGGGGGGGGGGGGGGGGGGGGGECGGGGGGGGGGGGGGGGFDDFGGGGGGGGGGGGGGGGGGGGCGGGGGGFEGGGGGGGGGGGGFGEFEDGGGGGG>EGGCFGFG@D4DFGGGGGGGGGGGGGGG@GGG7@F>FGD?GGGGGGGDFGGGGGGGFFFDEFFGG=FFFGGEFC4F:EDDCGCEF>C>9EEGGGFGGGGGGGGGFGGGGGGGGGGCGGGGGFEGGGGGGGAGGFGGGGFF:GGGF=GGGGGFG>@;9GGGGGGGEFCFE@FFGGFGGGFGECGGGGGGFF=@GFGGGGGDFFCGFFGFGGF9GFFFGGGGGGGGGEF8FCGGGGGE?FFGGGGGGGGEGGGGGFFEFFCGGGGGGGGGGGGGGGGGGGGGFECGGGECCCCCC
@GSJM 400
TGGGGAATATTGCACAATGGGGGAAACCCTGATGCAGCAACGCCGCGTGAGTGAAGAAGTATCTCGGTATGTAAAGCTCTATCAGCAGGGAAGAAAATGACGGTACCTGACTAAGAAGCCCCGGCTAACTACGTGCCAGCAGCCGCGGTAATACGTAGGGGGCAAGCGTTATCCGGAATTACTGGGTGTAAAGGGTGCGTAGGTGGTATGGCAAGTCAGAAGTGAAAACCCAGGGCTTAACTCTGGGACTGCTTTTGAAACTGTCAGACTGGAGTGCAGGAGAGGTAAGCGGAATTCCTAGTGTAGCGGTGAAATGCGTAGGTATTAGGAGGAACATCAGTGGCGAAGGCGGCTCACTGGACTGAAACTGACACTGAGGCACGAAAGCGTGGGGAGCGAACAGGATTAGATACCCT
+
GGGGGGGGGGGGGGGGGGDFGGGGGGGGGGGGGGFGGGGGGGGGGGGGGGGGGGGGGGGGFGGGGGGGGGGGGGGGGGGGGGGG<FGGGG7FFFGGGGGGGGEGGG9FFDGGGGGGGGGGGGEGGGGGGAA@F@FDFGGGGFGGEF:C5.B=CEGGGGGGGGGECFGGCDEGEFFGDE:FGFGGCGFG+FFFEFGGCCGEEEFGFGEGGDCFGGGGGFFGGGGGGFFGGFEGGGGDGFGFCFGCDFEGGGFDA;GDFF=FGGGGGGFCFGGGGGFF8FGGFFFGGEGGECDFFFFGFCCGGGGEGGGGGGGFFGGGGGGGGFGFFFFFGGGGFCGGFGGGGGGGFFFFCEFDEC,CGGFCCDGGGGGGGGGGGGGGGGFFGGGGGGGEGGDGGFGGGGGGFGGEAGGGFEGCCCCC
@GSJM 401
TGGGGAATATTGCACAATGGGCGCAAGCCTGATGCAGCGACGCCGCGTGCGGGATGACGGCCTTCGGGTTGTAAACCGCTTTTGATCGGGAGCAAGCCTTCGGGTGAGTGTACCTTTCGAATAAGCACCGGCTAACTACGTGCCAGCAGCCGCGGTAATACGTAGGGTGCAAGCGTTATCCGGAATTATTGGGCGTAAAGGGCTCGTAGGCGGGTCGTCGCGTCCGGTGTGAAAGTCCATCGCTTAACGGTGGATCTGCGCCGGGTACGGGCGGGCTGGAGTGCGGTAGGGGAGACTGGAATTCCCGGTGTAACGGTGGAATGTGTAGATATCGGGAAGAACACCAATGGCGAAGGCAGGTCTCTGGGCCGTTACTGACGCTGAGGAGCGAAAGCGTGGGGAGCGAACAGGATTAGATACCCT
+
FFFDGGGGGGGGGGGGGGGFGGGGGGGGGGFGGGGGGGGGGGGGGGGG>FGGGGGGGGGGGGGGGGGEFGEGGDBGGGGGGGGFFFGGGD:FGGGGGGGFGGGGGGGGGGFGGGGGFGEGGGGGFGF?FGGGGFGFGGGCFFGGGFGGGGGGGGGGDGFGG/-67*GGEFF>GGG>BEECFGGG5FGG>FGGGGG@GEFDGGEGGGG8CCGGE%EGGGGCFEECEEGGGFCEFFGGGGGGGGGG7FFGG@FFCGFFCC9FBAFGGCGGEGGGEGGFDFGEGGDGCGF?@CGF,EFCAGGFGEGDGGGGGGDEFCCGGGECGGFFFF9GGDFFF@GGFB67GGGGGGF7GGGGGFFA<FDFGGGGCGGEEDGFGGGGGGGGGGGFGGDGGGGGGGGGGGGGGCGGFGGGFFFAEFGFGGC<CCC
@GSJM 402
TGGGGAATATTGCACAATGGGGGAAACCCTGATGCAGCGACGCCGCGTGAGCGAAGAAGTATTTCGGTATGTAAAGCTCTATCAGCAGGGAAGAAGAATGGCGGTACCTGACTAAGAAGCACCGGCTAAATACGTGCCAGCAGCCGCGGTAATACGTATGGTGCAAGCGTTATCCGGATTTACTGGGTGTAAAGGGAGCGCAGGCGGTGCGGCAAGTCTGATGTGAAAGCCCGGGGCTCAACCCCGGTACTGCATTGGAAACTGTCGTACTAGAGTGTCGGAGGGGTAAGTGGAATTCCTAGTGTAGCGGTGAAATGCGTAGATATTAGGAGGAACACCAGTGGCGAAGGCGGCTTACTGGACGATAACTGACGCTGAGGCTCGAAAGCGTGGGGAGCAAACAGGATTAGATACCCT
+
FGGGG@FGGGGGGGGFGGGCGGGGGGGGGGFGGGGGGGGGGGGGGGGGGGGGGGGDFGGGGGGGGGGGGGGGGGGGGGGGGGGGGGGFFGFGGFGGFEGGGGGGGGEGGGFFEFGFFEEGGGGEFFGGGGGGGG0CGFFFGGFGGCGGGGGGGFG=@GGGGGGGGGGGGGECGGGCEGEGFGGGFGGGGCFFCFGGGEEGGGGGGGGE:CFG9>AGGGGFGFGGGGGGGGGGGGGGGFGGEFGGGGGGGGGFFCFGGEBFDFGGDDE9F?FFGFFFGGCGGGGFGFFAGGGGFGGGFFGGGGEGGGGGGGGGGGF=CGFGGGGGFCGGGFDGGGGFCGEGGGEGGGDGGGGGGGGGGGGGGGGGGGGGGCGGGGGGGGGGFGEGGGGGGGGGGGGFGGGGGGGGFDGGGGFFCCCCC
@GSJM 56116
TGGGGAATATTGGGCAATGGGCGCAAGCCTGACCCAGCAACGCCGCGTGAGGGAAGAAGGTTTTCGGATTGTAAACCTCTGTCGCAGGGGACGAAGGAAGTGGCGGTACCCTGTAAGAAAGCCCCGGCTAACTACGTGCCAGCAGCCGCGGTAATACGTAGGGGGCGAGCGTTGTCCGGAATTACTGGGCGTAAAGGGAGCGTAGGCGGTCGATTAAGTTAGATGTGAAACCCCCGGGCTTAACTTGGGGACTGCATCTAATACTGGTTGACTTAGAGTACAGGAGAGGGAAGCGGAATTCCTAGTGTAGCGGTGAAATGCGTAGATATTAGGAGGAACATCAGTGGCGAAGGCGGCTTACTGGACTGAAACTGACACTGAGGCACGAAAGCGTGGGGAGCAAACAGGATTAGATACCCT
+
FCFFGGGGFFGGGGGGGGGGGGGGGGGGGGGGGFGGGFFGGGGGGGGFGGGGGGGGGGGGGGGGGGGGGGGGGGGGGGGGGGGGGE:FGGGGDDEGGGDFFGFGGGGG7FFFGFGGGGFGGGGCGGGGGGGGGGGGFFEGGGGGCGFGGGGFEGGGGGDGFDFE>GGEG>GGDGEGGGGGFGGGGGGGFGGC9EEGGEEEGGGECGCCE:D:EGCFGGFFGG=FFF<<GGGGGGGGE?EGDEC;FGGFGFE5>FFFGGFF;FF>FGFFFEFFFGFA;.9EFGGGGGGGGEFCGGGGGGGGGGGGGGGGGCCGGGFGGEDFGGGGGGGGGGGGGGGGGF9F<GGGGGGFFDGGGGGGGGGGGGGGGGGGGGGGGDGGFGGGGGGGGGGGGGGGGGGGGGGGGGGGGGGGGFGGGGGCCCCC
@GSJM 56212
TGGGGAATATTGCACAATGGGGGAAACCCTGATGCAGCAACGCCGCGTGAAGGATGACGGTTTTCGGATTGTAAACTTCTTTTCTTAGTGAAGAAGACAGTGACGGTAGATAAGGAATAAGCATCGGCTAACTACGTGCCAGCAGCCGCGGTAATACGTAGGATGCAAGCGTTAGCCGGATTTACTGGGTGTAAAGGGAGCGCAGGCGGGACTACAAGTTGGATGTGAAAGACCGTGGCTTAACCACGGAAGTGCATCCAAAACTGTAGTTCTTGAGTGAAGTAGAGGCAAGCGGAAGTCCGAGTGTAGCGGTGAAATGCGTAGATATTCGGAGGAACACCAGTGGCGAAGGCGGCTTGCTGGGCTTTAACTGACGCTGAGGCTCGAAAGTGTGGGGATCAAACAGGATTAGATACCCT
+
C<EFEGGGDGG<EGFDFFGG,,@FGGEAFGGGFFAFGGFGGGGGGGE:FDFAFFGAFFGD:FGGGGGGGGGFGGG9,E<FFFG?AF<F?FE,<EF=FE<,:,5BF7++4,,<B<,:E8F<:?,A88F+FFAFBFF5B/6@FEFGC<FGCC7AFEFEEDC@96<@BFE:<7GGBD4FEFA<CC5@;0CA<;FF9<?CGC:B45>CCEE;8A2;:;=DEFCCFG<CAFFGFF5@C>F@<@8@;<FC-A:9FGG#DA=5AF:FEF<FCC,<FC9FGFGGFAFE9F9GGFFB4+GFCDFE@+::9,?FE:=C:7GGGGF=7DDFFGGGFDEC++FECFFGFFFGGGEEFCFGGGGF7FD8F,GFFFC,GFFEC9EEFCGE8DGFCGFF@ACF@B,7GFFGFGFF9GGGFFGGF<GF@F@CCCC
@GSJM 405
TGGGGAATATTGCACAATGGGGGAAACCCTGATGCAGCAACGCCGCGTGAGTGATGACGGCCTTCGGGTTGTAAAGCTCTGTCTTCAGGGACGATAATGACGGTACCTGAGGAGGAAGCCACGGCTAACTACGTGCCAGCAGCCGCGGTAATACGTAGGTGGCAAGCGTTGTCCGGATTTACTGGGCGTAAAGGGAGCGTAGGCGGACTTTTAAGTGAGATGTGAAATACCCGGGCTCAACTTGGGTGCTGCATTTCAAACTGGAAGTCTAGAGTGCAGGAGAGGAGAATGGAATTCCTAGTGTAGCGGTGAAATGCGTAGAGATTAGGAAGAACACCAGTGGCGAAGGCGATTCTCTGGACTGTAACTGACGCTGAGGCTCGAAAGCGTGGGGAGCAAACAGGATTAGATACCCT
+
EGGFGE,EFGGGGGGGGGGGFEGGGGFDEGGGGGFGGGGGFGGGGE7CGGGGCFGFGGG>:FFGGCGGGFGCFFD@FGGG9FGGGGGGGFF@FGF7@FGGGGE+?>DAAFFG=C:FFFFGF@CCEFFFC3@<CG8@FG?FD8FF7>9ECEG9A9>FFGG@;=F=F87CFGEGGGDEC=CFCFGFGGGG+GGGGGGGGGGGEF5DGGFEGGGGGFGFA6;E@CGGGFGEGGFCEFGGCF=CC:GGGGCFEGFGGE9C9ADGGGFFGFE8CBCFFFAG6GFA,F=9FFGGGGGCFFE,GFGGGFGGGGDGGGFGCF=F<AGGGF?BA9GGGFF9GGGGGGGGGGEDGGGGCGFF6E<FC,8GGFFGGGFGGGGGGGGGGF@CGGGGGGGGFFEGGGGGGGGGGGGGGFCGF8GCCCCC
@GSJM 406
TGGGGAATATTGCACAATGGGGGAAACCCTGATGCAGCAACGCCGCGTGAGTGATGACGGCCTTCGGGTTGTAAAGCTCTGTCTTCAGGGACGATAATGACGGTACCTGAGGAGGAAGCCACGGCTAACTACGTGCCAGCAGCCGCGGTAATACGGAGGTGGCAAGCGTTGTCCGGATTTACTGGGCGTAAAGGGAGCGTAGGCGGACTTTTAAGTGAGATGTGAAATACCCGGGCTCAACTTGGGTGCTGCATTTCAAACTGGAAGTCTAGAGTGCAGGAGAGGAGAATGGAAGTCCTAGTGTAGCGGTGAAATGCGTAGAGATTAGGAAGAACACCAGTGGCGAAGGCGATTCTCTGGACTGTAACTGACGCTGAGGCTCGAAAGCGTGGGGAGCAAACAGGATTAGATACCCT
+
GGGGGDEEAFFGGGGGGGGC8FGCFGGGGGGGGGGGGG@GGGGGGDGGGGGGGGFGGGDFFEEFGGDEEGGC9EGC9,BD,CFFEGGCFGDGGGGGC,BFFGE@EEADF8FE,BC>,B8B<FCGGGGGGGFGEEFGGGGCFFCGG?>@)BE@F9>%7FGCF@<4EEGGE<:FCC@<?@F=CFFFG>GGEFGGFFGGG7DE8>8CEG8:E?FFGGGGGCFCFFGFGGFFFGDGGFG@FCC@FCGGGF>8C4=C,<.GGFFGFGE=FEE5<9GFDGGGFE@A@FEC,GGGFGFEB,8F?CE9GGFCGGGDFFGGGGDGFGGGGGGGFCGGGGGGGGGF9GGEC,GGGGGGFGGCCFFGGFGFCGGGFGFDGGGGGGGGGGGGGCGGGGGGGGGGGGGGGGGGGGGGGGCGFGGCCCBA
@GSJM 407
TGGGGAATATTGCACAATGGGGGAAACCCTGATGCAGCAACGCCGCGTGAGTGAAGAAGTATTTCGGTATGTAAAGCTCTCTCAGCAGGGAAGATAATGACGGTACCTGACTAAGAAGCTCCGGCTAAATACGTGCCAGCAGCCGCGGTAATACGTATGGAGCAAGCGTTATCCGGATTTACTGGGTGTAAAGGGTGCGTAGGTGGGATGGCAAGTCAGAAGTGAAAGGCTGGGGCTCAACCCCGGGACTGCTTTTGAAACTGTCAAACTAGAGTACAGGAGAGGAAAGCGGAATTCCTAGTGTAGCGGTGAAATGCGTAGATATTAGGAGGAACACCAGTGGCGAAGGCGGCTTTCTGGACTGAAACTGACACTGAGGCACGAAAGCGTGGGGAGCAAACAGGATTAGATACCCT
+
FGGEGGGAFFGGGGGGGCFGGGGGGGGGGGGGGA<FEFEFFGGGGGGEEGGCFGGGGGGGGGGGGFGCFGGDFGGGFF8D,:FGFGGGGG@FEFFGGGGGGGGGGCGGDGFCFFGGGGG?FGGGC>FGFDGGGFFBEBD<,B8,>CCE7BEGFFD,@>FG:CFGFGGGEFGBFGEGDFE9>FGFFGCG+<FFEFE6C*D>=EG;CC(81>CF7<CFFCEEC;9CFADCFCFGGGGCDFFF7EGGFFCF=8FGGEFFFFEEEACGGGGGFGG==EGEA=FGFGDC<B=7CGGGEFEFFGFAE9GCCDGGGGGGGEGGFGGFGAFFGGGFDFFE,E8EEECECC6,GFC@C7GGGGGFFCFGFEC,CGFC6GFE,6GFGF@C<GFGGGGGGGGGGGGGGGGGF9CC,GFGEF8CCCCC
@GSJM 408
TGGGGAATATTGCACAATGGGGGAAACCCTGATGCAGCGACGCCGCGTGGAGGAAGAAGGTCTTCGGATTGTAAACTCCTGTTGTTGAGGAAGATAATGACGGTACTCAACAAGGAAGTGACGGCTAACTACGTGCCAGCAGCCGCGGTAAAACGTAGGTCACAAGCGTTGTCCGGAATTACTGGGTGTAAAGGGAGCGCAGGCGGGAAGACAAGTTGGAAGTGAAATCTATGGGCTTAACCCATAAACTGCTTTCAAAACTGTTTTTCTTGAGTAGTGCAGAGGTAGGCGGAATTCGCGGTGTAGCGGTGGAATGCGTAGATATCGGGAGGAACACCAGTGGCGAAGGCGGCCTACCGGGCACCAACTGACGCTGAGGCTCGAAAGTGTGGGTAGCAAACAGGATTAGATACCCT
+
FCFGGCFGFGGGGGGGGGGGGEEGGGFCFGFGGFGGGG+FFGEGGGGEEFFGGG@FCFGGGGEGGGGFEG<E?FFA<AEDFFGFFGFGGGFGF8?EG9FFE=+B=FDEF8FG<<D8A477FBFCFE@<DA>D>F>FFF<65>CFE:>:3D>?G@GC,8FDFGF:C?:BCCF=3FGE<CFG;CEFDGFGFFF<7GGFGGGGGC5CGGC?/2/;?AFCEFGFGGFFF?D:GDDGGAE,DCFCFDDDFFFF<C@7<CFGD0GGG=B;G7E8CGGGGGF>><DBFDDGF:+EGGGGGGGF@+CGFGF@GGGGGGGEGGGGGGGGGFCFC7@GGFFGGFGFGFAECGGGGGGGGF@FDBDGGDGGCEGFFGFF@GGGGFGGFEGFGGGGGGFGFCGGGGGGGFGGGGGGFDEGGGGCCCCC
@GSJM 409
TGGGGAATATTGCACAATGGGGGAAACCCTGATGCAGCGACGCCGCGTGAGCGAAGAAGTATTTCGGTATGTAAAGCTCTATCAGCAGGGAAGAAGAATGACGGTACCTGACTAAGAAGCACCGTCTAAATACGTGCCAGCAGCCGCGGTAATACGTATGGTGCAAGCGTTATCCGGATTTACTGGGTGTAAAGGGAGCGCAGGCGGTGCGGCAAGTCTGATGTGAAAGCCCGGGGCTCAACCCCGGTACTGCATTGGAAACTGTCGTACTAGAGTGTCGGAGGGGTAAGTGGAATTCCTAGTGTAGCGGTGAAATGCGTAGATATTAGGAGGAACACCAGTGGCGAAGGCGGCTTACTGGACGATAACTGACGCTGAGGCTCGAAAGCGTGGGGAGCAAACAGGATTAGATACCCT
+
GGAFGGGGGGGGGCGFGGGGGGGGGGDGGGGGFFGGGGEG:F@FGGGGGGEFGGFGGGGGDEDFGGGFA7B@AFGBFGFF<CEEFEGFGG7F@A<,EDFGG9CFFGFGCFFFD<=,<EFGGCC:$>><>F;;G49/CDFBGGGFG:#C@CGC?GEFAEFF>F<C<2FFCCFCBC<C;E<F@<CCFGG?GFCCGGGG:GGC8:8EGGGEC8EE,GFFF<9<CGGGGFC>?6CBFEGGGDEGFF<70CGFE<;DDGFGGGGGDF@GFFCFFCFAGFG<F<7/A9>9DFA9,GGFGF8GGGEF9GGGGGGEFFAGGGGFBDAGGGGGFGGGGGFFF7C8GGFGFGDGGGGGGGFDGCGGGGGFCC,<@GGGGGGGEGFCGFGGGGGGGGGFCGGGGGGGGF9GGGGGGGGGGGFFCCCCC
@GSJM 71350
TGGGGAATATTGCACAATGGGGGAAACCCTGATGCAGCGACGCCGCGTGAGCGAAGAAGTATTTCGGTATGTAAAGCTCCGTCAGCAGGGAAGAAGAAATGACGGTACCTGACTAAGAAGAACCGGCTAAATACGTGCCAGCAGCCGCGGTAATACGTATGGTGCAAGCGTTATCCGGATTTACTGGGTGTAAAGGGAGCGCAGGCGGAAGGCTAAGTCTGATGTGAAAGCCCGGGGCTCAACCCCGGTACTGCATTGGAAACTGGTCATCTAGGGTGTCGGAGGGGTAAGTGGAATGCCTAGTGTAGCGGTGAAATGCGTAGATATTAGGAGGAACACCAGTGGCGAAGGCGGCTTACTGGACGATAACTGACGCTGAGGCTCGAAAGCGTGGGGAGCAAACAGGATTAGCTACCCT
+
FFF@CGGGGGGGGGGGGGGGGEDGGGGGGDGCF9CEC8:FGGGGGGGEG:FGGE7FEGGGFFGGGGG@F@FGAFEGFEGGGGGGGGFFGGGGGGGGGGGGADACEFFEDCFGC,E<5?BF,8>FFGGGGGCFGGGGGGGGGGGF:FEG7C>F<<EF@FGFGGB:FC,8CFEGGEC<CC<FCGGG=CDG:<A??:=>FFC<CECEGGFEFGEGGGCFF=CDF<CFGGF<<>CC8CFGFEC<GFGG:CGGGF=DFGFGFGFDFCCFFEFFGC?9<9#@:EGFEGGFFF<9FA?55<EAE,CF:9E<EEEB7FFEFFCDGF@FFE@;DC,C,,?<ECGFFCC,,@@FF@9EGFEFF<EC,C@,FDC,C@CFFGF@FFF@,CGF@C@BFD7GEGEGF@GGGFDEEE9GGGGFFE6,C-CC<@
@GSJM 63443
TGGGGAATATTGCACAATGGGGGAAACCCTGATGCAGCGACGCCGCGTGAGCGAAGAAGTATTTCGGTATGTAAAGCTCTATCAGCAGGGAAGAAGAATGACGGTACCTGACTAAGAAGCACCGGCTAAATACGTGCCAGCAGCCGCGGTAATACGTATGGTGCAAGCGTTATCCGGATTTACTGGGTGTAAAGGGAGCGCAGGCGGGAAGACAAGTTGGAAGTGAAATCTATGGGCTCAACCCATAAACTGCTTTCAAAACTGTTTTTCTTGAGTAGTGCAGAGGTAGGCGGAATTCCCGGTGTAGCGGTGGAATGCGTAGATATCGGGAGGAACACCAGTGGCGAAGGCGGCCTACTGGGCACCAACTGACGCTGAGGCTCGAAAGTGTGGGTAGCAAACAGGATTAGATACCCT
+
CFCECFEGGGGGGGG,FGGGGGGGGGGGGGFGGGGGGGGGGGGGGGEFFFGGGGFGFGGFCD<DFGGEGGGGGGGGGGFFGDGGGGGGGEFGGGGGGGGGGFCFGGGGGGGCFGGFGGGGGGGGGG/GGGGGGF@GGGGGGGGGGEGGGGGGGFGGGGGGFFG:<CFF@?EFFFGGEF,FCG=GGFGFFFGFGGGGDGEFGGGGGGGGE?GFCFFGGGGGCGFFGFGFEGGGGGGGGGGGGGGEEGFGFGGGGFG;GGGGGFFFGGFGGFGFFFFF<FFGGFGGGGCGCFE9EFFC@7@FFEFGGGGGGGGGGEGGGFF?CGGGGGGEGA<GFGEGFF<GGGGGFFEGEGGFGGGGGGGGFFGGGCGGGGEGGGGGCGGGFFFEDGGF@GGGGGGGGGGGGFFEFB,GFFEFCCC@@
@GSJM 70589
TGGGGGATCTTCCGCAATGGACGAAAGTCTGACGGAGCAACGCCGCGTGAGTGATGACGGCCTTTGGGTTGTAAAGCTCTGTGATCGGGGACGAATGGCTGGTATGCTAATACCATATCAGAGTGACGGTACCCGAATAGCAAGCCACGGCTAACTACGTGCCAGCAGCCGCGGTAATACGTAGGTGGCAAGCGTTGTCCGGAATTATTGGGCGTAAAGCGCGCGCAGGCGGCTTCTTAAGTCCATCTTAAAAGTGCGGGGCTTAACCCCGTGATGGGATGGAAACTGGGAGGCGGGAGTATCGGAGAGGAAAGTGGAATTCCTAGCGTAGCGGTGAAATGCGTAGAGATTAGGAAGAACACCGGTGGCGAAGGCGACTTTCTGGACGACAACTGACGCTGAGGCGCGAAAGCGTGGGGAGCAAACAGGATTAGATACCCT
+
FGGFDEGGGGCGGDGGGGGGGGGGGGGGGGGGGGGDGGGGGGGGGGGGGGGGGGGGGGGGGGGGGGCF+BFFGGGGGGGGGGGGGGCEEGGGDGGCDGGG>FGGGGGAFBEGGGGGBFFGGFDGFCFFGEGGGGEGGGGGG9FGFFGGGDEGGGFGGGGGCGG?ABCEFFCEEDGGEG?CFG<@<FFCGCCCFGGGGGGGGGC?@8CCFDDGGEEGG:CC5=E?8CGGGEGGFFFGGGFGFE9EFCFFGFFFC?9><:FFCCE:FFFGFGGGGFGFGFDFGFGFFGEGF>8GEF8GGGFFEGECF<FFCGGGGFFGFGGGGGEDGGGGGGGGGGFGEGGGGGGFGGFGGFEFFFDFGECFCDDGGDGGFFCEFCCGEGGGGGGEEGEGGFFGGFCEGGFGGEGGGGGGGEGGGGGGGGFFFAAGGGGGGGFDFGGGCCCCC
@GSJM 413
TAGGGAATCTTCCACAATGGACGAAAGTTTGATGGAGCAACGCCGCGTGAATGAAGAAGGCCTTCGGGTCGTAAAATTCTGTTGTCAGAGAAGAGCGTGCGTGAGAGTAACTGTTCACGTATTGACGGTATCTGACCAGAAAGCCACGGCTAACTACGTGCCAGCAGCCGCGGTAATACGGAGGATCCGAGCGTTATCCGGATTTATTGGGTTTAAAGGGAGCGTAGGTGGATTGTTAAGTCAGTTGTGAAAGTTTGCGGCTCAACCGTAAAATTGCAGTGGAAACTGGCAGTCTTGAGTACAGTAGAGGTGGGCGGAATTCGTGGTGTAGCGGTGAAATGCTTAGATATCACGAAGAACTCCGAGTGCGAAGGCAGCTCACTAGACTGCAACTGACACTGATGCTCGAAAGTGTGGGTACCAAACAGGATTAGATACCCT
+
GGGGGGGGGGGGGGGGGGGGGGGGFGGGGGGGGGGGGGGGGGGGEFGEEG7FGGGGGGGF@AFGGGG+EGEGGFGGGGGGFGGGGGAFGGGGGD<8FGCEEGGG7DEGGGGGG@FFGCEFF9FGGGE7FGGGG@?FGG?FGGGDFGGGGGGGGG@GGDFC@CBFCBF@GEGGDGGGGGGDEGGG.<:C:FGFCFG4FFGGG@CF?GGGFFFCCFGFGFEE@>DFFFGG>FCCGGFCCFFFEEFECCCFGGGGE:EG=GFFGGGGGFGG>G1FG;GGFFFC#GFGGE<CEFF?9GEDGGGFFGGEDGGGGF@GGGGGGGGCGGE@<GGGGGGGGGGEGGGFGGFDGGFECCCBEGGGGFF7@:7E@+GGDGGGGGGGFEF<GGGGGGGGGGGGGGGGGGGGGGFCED:GGFFC7GGGGGFF:GGGGGGGGGGGGFCGCCC@C
@GSJM 55771
TGGGGAATATTGCACAATGGGGGAAACCCTGATGCAGCGACGCCGCGTGGAGGAAGAAGGTCTTCGGACTGTAAACTCCTGTTGTTGAGGAAGATAATGACGGTACTCAACAAGGAAGTGACGGCTAACTACGTGCCAGCAGCCGCGGTAAAACGTAGGTCACAAGCGTTGTCCGGAATTACTGGGTGTAAAGGGAGCGCAGGCGGGAAGACAAGTTGGAAGTGAAATCTATGGGCTCAACCCATAAACTGCTTTCAAAACTGTTTTTCTTGAGTAGTGCAGAGGTAGGCGGAATTCCCGGTGTAGCGGTGGAATGCGTAGATATCGGGAGGAACACCAGTGGCGAAGGCGGCCTACTGGGCACCAACTGACGCTGAGGCTCGAAAGTGTGGGTAGCAAACAGGATTAGATACCCT
+
CFFFGGGGGGGGGFGGGGGGG7CFGGGGGEDDGGGFCGFFGDGGGGGGGGCGGGGGGGGGGG9FGGGEGGGGGGGGGGGGGGGD8FGGGG<FGGGGEGGGGCDGGGGGGGFFGGGGGGGGGGGGEGDFGGGGGGGFGGGGG>CC347FGGCFGFEFCCGCCFFF?BF=FEGGGGFGCGGGFFGGGG?CCFF@FFGCGGFFE8CEGGGGF?>CDGFGGGGFFFFFGGGFFFCFFGGGGGGGGGE<FDGECFDFFGCGFFFGFGGGGCGG@CGFEGGF@AFF?GF?GCGGGFGGFGF@CGCE,FGEEGGGGGGGGGGGGFGGFCC4,GFGGGGGGFCGGFDGGGGGGCGEGGGGGFE8GGFFE@F8GGGGGGF:GFFFCGFECGGGGFGGGGGFFFGGGGGFF9GGGGFEGFGCCCCC
@GSJM 415
TGGGGAATATTGCACAATGGGGGAAACCCTGATGCAGCAACGCCGCGTGAGTGATGACGGCCTTCGGGTTGTAAAGCTCTGTCTTCAGGGACGATAATGACGGTACCTGAGGAGGAAGCCACGGCTAACTACGTGCCAGCAGCCGCGGTAATACGTAGGTGGCGAGCGTTGTCCGGATTTACTGGGCGTAAAGGGAGCGTAGGCGGATTTTTAAGTGAGATGTGAAATACTCGGGCTTAACCTGAGTGCTGCATTTCAAACTGGAAGTCTAGAGTGCAGGAGAGGAGAAGGGAATTCCTAGTGTAGCGGTGAAATGCGTAGAGATTAGGAAGAACACCAGTGGCGAAGGCGCTTCTCTGGACTGTAACTGACGCTGAGGCTCGAAAGCGTGGGGAGCAAACAGGATTAGATACCCT
+
FGGGGGGGGGGGGGGGGGGGGGGGGGGGGGGGGGGGFGFGFGGGDGGGEGGGFGGGGGGGGGGGGGGGGDCFGGG9ED<EEGGGGDGGGFFGGGDCCFFGGED?FC9F9FGGGGGGGGGGG8FGGGGGCGGGGGDFGEE?GFEG>FGGFGGEFEFGFFFDCC@BFEDG==FGEGGDGCFBCFGGGGGGAFC:FEGEEDGGGFGFFE9FC(FGGFGDFAGGGFFGF;EEG77ECDFGFFFGFGGG8FDBCFFGGFGG<GFFGGFGFEFGFFGFGGGFCGGGFGGGGGGGF?FCFEE8FCGGGGGGEECGGGGGFGFF7FDEA?,CGGGGGGGEDFCF9EECEGF7GCGFC7FC8?GGGGGGGGGGGEFGGGGCGGFCGGGGGGFFCGFDGFGGGGGF<GGGGGGGGGFFFFFCCCCC
@GSJM 79720
TGAGGAATATTGGTCAATGGACGAGAGTCTGAACCAGCCAAGTAGCGTGCAGGATGACGGCCCTATGGGTTGTAAACTGCTTTTATAAGGGAATAAAGTTAGTCTCGTGAGACTTTTTGCATGTACCTTATGAATAAGGACCGGCTAATTCCGTGCCAGCAGCCGCGGTAATACGGAAGGTCCGGGCGTTATCCGGATTTATTGGGTTTAAAGGGAGCGTAGGCCGGAGATTAAGCGTGTTGTGAAATGTAGACGCTCAACGTCTGCACTGCAGCGCGAACTGGTTTCCTTGAGTACGCACAAAGTGGGCGGAATTCGTGGTGTAGCGGTGAAATGCTTAGATATCACGAAGAACTCCGATTGCGAAGGCAGCTCACTGGGGCGCAACTGACGCTGAAGCTCGAAAGTGCGGGTATCGAACAGGATTAGATACCCT
+
GGEEGFGGGGGGGGGFFGGGGGGGGGGGGGGGGGGGGGFGGGFFFGGGGGGGGGGFEFGGGGGGFGFFGFFFGGFAFDGGGGGGGGG9FGGFFG,CFGGGGEGFFGGFEFFGGGGGGGGGGGGG<FFFGFGGGGGGGGGFFFGDGGEGGGGDCFFGGADGGGGGGEGGGGGGCCGG>CEDGGGEEFGGGGGGGDFGEGG@9FBGFGFGGGFGGF@FEEGGCDCCGGDCGGCFGGECCEEGGGGCGGFEFFF:@CCGGGFG@EDFGE@FGGGGGGGGGG<GGFGFFD<<FGGFCFCF@,,CGGGGGGGGGFFFDFF7DFCGGFGGGGGGGGGGGGGGGGGGGGGGGFGFFF9FCFF7GFFCGGGGGGGGGGDGEGGGGGGGGGEGGGGGGGGGGGGGFGFC,,GGFGEGGGGGEFGGGGGGGGGGFDFFEGGCC@@-
@GSJM 417
TGGGGAATATTGCACAATGGGGGAAACCCTGATGCAGCAACGCCGCGTGAGTGATGACGGCCTTCGGGTTGTAAAGCTCTGTCTTCAGGGACGATAATGACGGTACCTGCGGAGGAAGCCACGGCTAACTACGTTCCAGCAGCCGCGGTAATACGTAGGTGGCGAGCGTTGTCCGGATTTACTGGGCGTAAAGGGAGCGGAGGCGGATTTTTAAGTGAGATGTGAAATACTCGGGCTTAACATGAGTGCTGCATTTCAAACTGGAAGTCTAGAGTGCAGGAGAGGAGAAGGGAATTCCTAGTGTAGCGGTGAAATGCGTAGAGATTAGGAAGAACACCAGTGGCGAAGGCGCTTCTCTGGACTGTAACTGACGCTGAGGCTCGAAAGCGTGGGGAGCAAACAGGATTAGATACCCT
+
FFGGEEGGGGFGGGGGGGGGGGEGGGGGGGGGFFGGGGGGGGGGGEEGGGGGGGGGGGGG@@FGGGDGGGGGEFGGFGGGGGGGGGGGF8FCFGGGGGGGGGC=?BDAF,+>FEEEFEDCGGGECG#@FGGGDC#@AFFEFFGGGG7F<EGGG?;<<CGG9EFD<?F>7CAGBCEF7=::9C+GGGGG5@?FGFCCG:3#GGGGGGGDEFGGGFD*GGECFCGF@AC:DF=+;AECFCBCE#CGFFGGGGFCGFGFEFFEFCFGGCECFFGFFGFGFFGGGGGGGGGGGFFCDGGFFFFCFGGFCDGGGGGGGGGGGGGGFGGFFFGGGFFFCGGGGFGGGGGGGGGDGEGGFE@FGGFGGGGGGFGGGGCDGGF@FGGGFEGGGGGGGGGGGGGGGGGGFGFEADGGF@FC<AA6
@GSJM 67113
TGGGGGATATTGCACAATGGAGGAAACTCTGATGCAGCGACGCCGCGTGAGTGAAGAAGTATTTCGGTATGTAAAGCTCTATCAGCAGGTAAGAAAATGACGGTACCTGACTAAGAAGCCCCGGCTAACTACGTGCCAGCAGCCGCGGTAATACGTAGGGGGCAAGCGTTATCCGGATTTACTGGGTGTAAAGGGAGCGTAGACGGCGATGCAAGTCTGAAGTGAAATACCGGGCTCAACCTGGGAACTGCTTTGGAAACTGTATGGCTAGAGTGCTGGAGAGGTAAGCGGAATTCCTAGTGTAGCGGTGAAATGCGTAGATATTAGGAAGAACACCAGTGGCGAAGGCGGCTTACTGGACAGTAACTGACGTTCAGGCTCGAAAGCGTGGGGAGCAAACAGGATTAGATACCCT
+
@FEFGG:CFGFGGGGGGGFGGGGGGGGCGGGGGGGGGGGGGGGGGGGGGCGGGGGGGGGGGGGGGGGGGGGGGGGGGGGGGCCFFGGGGGGGGGGGGGGGGGGGGGGGFGGGGGGGFGGGGCGGGGGGGGGGCDDGGGFGGGGGCCFGGGGGGFGFGFEGCFGGFBGFFCDGGGDGGGGGGGFEFFCE1GG$GGGGGG7<GG>>GG5D,#;:FG@CFGGGGF(GGG<<GGGFGFC8FGG<DFCDF>F>DC99GGGF;FFA9GFCDGGGFGGGGGGCCFA@F?GFCCCEGEEDFACGFCAGEFCDGFGGFCFEEEGGFAGF9GGGGGFFFGGGGGGGGGGGGGGGGGGGGGGGGGGE9GGGGGGGGGGFCGGFFGGGGGGGGGGGGGGGGGGGGFGGGFGGGGGGGGDFCGCC@CC
@GSJM 64811
TGGGGAATATTGCACAATGGGGGAAACCCTGATGCAGCAACGCCGCGTGAAGGAAGACGGTCTTCGGATTGTAAACTTTTGTTCTTGGTGAAGAAGAATTACGGTAGCCAAGGAGGAAGCCACGGCTAACTACATGCCAGCAGCCGCGGTAATACGTAGGTGGCAAGCGTTGGCCGGAATTACTGGGTGTAAAGGGAGCGCAGGCGGGAGAACAAGTTGGAAGTGAAATCCATGGGCTCAACCCAAGAATTGCTTTAAAAACTGTTTTTCTTGAGTAGAGCAGAGGAAGGCGGAATTCCCGGTGTAGCGGTGGAATGCGTAGATATCGGGAGGAACACCAGTGGCGAAGGCGGCCTACTGGGCACCAACTGACGCTGAGGCTCGAAAGTGTGGGTAGCAAACAGGATTAGATACCCT
+
CGGGG:FFFGGGGGGGGA<CC6:CEFEEDEFGGGAFGGFEFCEG@::FGEGGG,<AEFEFE:CFGGGGGEGFAFGGGG,FGFG?AGGFFFFFG9EECF9,9?FCGCG8<EFF+,?7FCFFGGGC+@*7C9BF@%4DC<E7+1@FF2:CF<70@7DC::;>F?<C>EFCCBC:#<@C<5<:BC:CF@7?,C?%C<CC9<:8*?5>8DF93@,;-?A=5CEE@<CAF:#FACGFCF@F<:*5@2<#:,,7,,,3,,>B+9<F<FAB,,83,F89FF<A,7,EAFF?,8+8+F8FCA<C@C@+GGGF7GDGGEC59?,,7<9<;?::@,+,F<F<,,CGE<F8GGGGGF@FC@@E<,,GEC@FCFFB;6FCCCEFGGGGGFCC8FC<DECB--C<EC,,F8FEFAGGFFFC,AEF@CCCC
@GSJM 420
TGGGGAATATTGCACAATGGGGGAAACCCTGATGCAGCGACGCCGCGTGAGTGAAGAAGTATCTCGGTATGTAAAGCTCTATCAGCATGGAAGAAAATGACGGCACCTGACTAAGAAGCCCCGGCTAACTACGTGCCAGCAGCCGCGGTAATACGTAGGGGGCAAGCGTTATCCGGAATTACTGGGTGTAAAGGGTGCGTAGGTGGTATGGCAAGTCAGAAGTGAAAACCCAGGGCTTAACTCTGGGACGGCGTTTGAAACTGTCAGACTGGAGTGCAGGAGAGGTAAGCGGAATTCCTAGTGTAGCGGTGAAATGCGTAGATATTAGGAGGAACATCAGTGGCGAAGGCGGCTTACTGGACTGAAACTGACACTGAGGCACGAAAGCGTGGGGAGCAAACAGGATTAGATACCCT
+
FGFFG7FG9FFFGGGGGGGC8,CGFGGGGGDFGCFGAFCEEDGGGGGGGGGGGFD<CEFFFG9AFEFEGFCFG9FEEFFGGGGFCFF,,=F<AFFDFCD<EB7FCF7F,BFF9E,CDBFFEEGGDGG>F>F<+=,>FAFGG>FGGG77*18@CCFF98=CFEEDG>7B<7=FFBFC?@<6<B2F@:;ECC#CFE>E*C@AGF;<>CECFF>8DEC<<C9C=CFGFGEFFG@2DFCCGGGGCFDGEC@@8#=2+EFF<FECFGG3,,FC6B0GGFEF:E@:85,GF7GGGFFEFFGF?GFED=+>EGEEGFEEB,F@,9GDGGCGFCEGF9GGGGFC-CGGFGGGGGGFEGFC9GGGGGGGFE@@@FACGFEC6FF?GGEGF@DFGGGGGGGGGGGFFFGGGGGGGGFGFEFCCCCC
@GSJM 421
TGGGGAATTTTGCGCAATGGGGGCAACCCTGACGCAGCAACGCCGCGTGCGGGACGACGGCCTTCGGGTTGTAAACCGCTTTCAGCAGGGAAGAAATTCGACGGTACCTGCAGAAGAAGCTCCGGCTAACTACGTGCCAGCAGCCGCGGTAATACGTAGGGAGCGAGCGTTATCCGGATTCATTGGGCGTAAAGAGCGCGTAGGCGGCCTCTCAAGCGGGATCTCTAATCCGAGGGCTCAACCCCCGGCCGGATCCCGAACTGGGAGGCTCGAGTTCGGTAGAGGCAGGCGGAATTCCCGGTGTAGCGGTGGAATGCGCAGATATCGGGAAGAACACCGATGGCGAAGGCAGCCTGCTGGGCCGCAACTGACGCTGAGGCGCGAAAGCTAGGGGAGCGAACAGGATTAGATACCCT
+
GGGGGGGGGGGGGGGGGGGGGGGGGGGGGGGGGGGGGGGGFGGGGGGGGGGGGGGGGGGGGGGGGGGDGGGGGGGGGGGGGGGFGGGGGGGGGGGG9FGGGGGGGGGGGGGGGGGGGGGGGGGGEDGCEGGGGGFGGDGGGCFGGGGGGGCEGGGGGFFEEGGGGGGGGGGGGGGGDG<>FG=CCFF<GGGEGGF6CEEGGEDE:CCECCF:CG:9ECEGD9FGGGGGGGGGE=EGD5;GFGDFDGGDGGFF>GGGGFFEGCG?GGGFD>:FD9:3>>DAAFCGGDGEGFGGGFEFCC@F8DGGE@+?GFFGFEDGGGFGGCGC:EEEFGGGGGGGEGGGDGGGFFEEB8GEDC<CCGGGEF:FE9GGGGGGGFDCEEGGGGGGCFGF9FFDDGGFCFGGGGGFF9FGGGGCCCCA
@GSJM 422
TGGGGAATATTGCACAATGGGGGAAACCCTGATGCAGCAACGCCGCGTGAGTGAAGAAGTATTTCGGTATGTAAAGCTCTATCAGCAGGGAAGATAATGATGGTACCTGACTAATAAGCTCCGGCCAATTACGTGCCAGCAGCCGCGGTAATACGCCGGGAGCAAGCGTTATCCGGATGTACTGGGTGTAAAGGGTGCGTAGGTGGCAGTGCAAGTCAGATGTGAAAGGCCGGGGCTCAACCCCGGAGCTGCATTTGAAACTGCATAGCTGGAGTACGGGAGAGGCGGGCGGAATTCCTGGTGTAGCGGTGAAATGCGTAGATATTAGGAGGAACACCAGTGGCGAAGGCAGCCTGCTGGACTGTTACTGACACTTAGGCACGAAAGCGTGGGGAGCAAACAGGATTAGATACCCT
+
CFCFGGGGGFGGDDFFGGFGG7FCFG@<CFGGGGAFFGEFFFEBFGGGE,6FFFAFEFG?C,CF98F=CFFGFFFDC,EE,,5BECGGGGGF=BBADB<A,<,A5C5@<F<E,,,:,B<,B,8>F+@BDAC9+3,:+FFGG,3BCC@F:+@7;BC****1>CC:/C6FABC=BECF?<)8;C=CFC,&+<<FFG7**5=<E=2'3FCFEF?F9A?3:6>%9E<FCBCF:@5:>EGGF:FA85C<C:>8EC<;A9CGEFEFAE<63C#18@D=6+996$>/+CEF:7+F@<?B?9E<C4B,EFCECB,FFFCFFEC@7EF9GEEB,,:,CF9GEGCFGFC7DGF<<EEF:@6:,C,8FE<EC,9CC9FCGFF<;@C6E6,D;F<<@,EDGGGDE,FGE9FGGFECB@@,EEFCCCCC
@GSJM 423
TGGGGAATATTGCACAATGGGGGAAACCCTGATGCAGCGACGCCGCGTGAGTGAAGAAGTATCTCGGTATGTAAAGCTCTATCAGCAGGGAAGAAAATGACGGTACCTGACTAAGAAGCCCCGGCTAACTACGTGCCAGCAGCCGCGGTAATACGTAGGGGGCAAGCGTTATCCGGATTTACTGGGTGTAAAGGGTGCGTAGGCGGCCTTTTAAGTCAGCGGTGAAAGTCTGTGGCTCAACCATAGAATTGCCGTTGAAACTGGGGGGCTTGAGTATGTTTGAGGCAGGCGGAATGCGTGGTGTAGCGGTGAAATGCATAGATATCACGCAGAACCCCGATTGCGAAGGCAGCCTGCCAAGCCATGACTGACGCTGATGCACGAAAGCGTGGGGATCAAACAGGATTAGATACCCT
+
GGGGGFGGGGGGGGGGGGFFFGGGGGGGGGGDGGGGGG@FGGGGGGGGDGGGGGGGGGGGFGGAFFGGGGGGGGGGGDGFGGGG9FFGGGGGGGGGGGGGFGGGGGGABFGGGGGGGGGGGGGGG?GGGGGGG:GGGGGGGGGGGGDGCEE2FGG@FDEFGGG7FGGGGGGGGGGGCFGGGG>GGGGGGGGGGGGGGGGGGGGGGEEGGGGFGFGGGGGEGGGGGGFDGGFGFDFFGGGFGD<FGGGGGEFGGGGDGGGGGGGGGGGGFEFG>GFEFEGGFGGGGCGGG?GGGF4GGFGGGGGGGGGGGGGGGGGGFGGGGGFGFCCFFEGGGGFEECFFBCGFGGGGGGGGF@CGDGFCGFEFEFEGGGGGGGGGGGGGFGGGGGGGGGGGGGGGGGGGGGGFFDGGGGGCCCCC
@GSJM 69089
TGGGGAATATTGGGCAATGGGCGAAAGCCTGACCCAGCAACGCCGCGTGAAGGAAGAAGGCCTTCGGGTTGTAAACTTCTTTTAAGAGGGACGAAGAAGTGACGGTACCTCTTGAATAAGCCACGGCTAACTACGTGCCAGCAGCCGCGGTAATACGTAGGTGGCGAGCGTTATCCGGATTTACTGGGTGTAAAGGGCGCGTAGGCGGGAATGCAAGTCAGATGTGAAATCCAAGGGCTCAACCCTTGAACTGCATTTGAAACTGTATTTCTTGAGTGTCGGAGAGGTTGACGGAATTCCTAGTGTAGCGGTGAAATGCGTAGATATTAGGAGGAACACCAGTGGCGAAGGCGGCCAACTGGACGATAACTGACGCTGAGGCGCGAAAGCGTGGGGAGCAAACAGGATTAGATACCCT
+
AFGGGEDGGGGGCFFFGGGF8FGGGGGGGGGGGGGGGGGGGFGGFGFGGGG9EFGCFFFG8FGGGGGEFGGGGGGGGGGGGGGGFFA<FECEEGCFCEFEFGGGGG?FGGGGGGGGGGG9F,DC>7FCEFGGGFGGGGGE85B@FFEDEEEGGCFFEFDFGGEE8CGGBGEF/<C>CE7:C4FC,FGCGE7GGGEFC=CEGCGGEFF@CFF<A7GFF@@CGFFGFFF@CCD8GCGFF<FFGGGFFGFCGFFFGGDGGFFF#DGFGDEBDFFGGGGGGGFCGGGGDFGG>FCGGGGGGECGGFFFGGGGCFGGGGGGGEFFGGGGEFCGGGC<CEGGGEFGGGGEGFGEFCFGGGGDGGF7GGFF9AFECC:GGGGGGGDGGGFEGGCGGGGGGGFGGGGFGGGGFGGGFF<<9B9CCC
@GSJM 425
TGGGGAATATTGGGCAATGGGGGAAACCCTGACCCAGCAACGCCGCGTGAAGGAAGAAGGCTTTCGGGTTGTAAACTTCTTTTACCAGGGACGAAGAACGTGACGGTACCTGGAGAAAAAGCCACGGCTAACTACGTGCCAGCAGCCGCGGTAATACGTAGGGGGCAAGCGTTGTCCGGATTTACTGGGTGTAAAGGGCGTGTAGGCGGGAGAGCAAGTCAGAAGTGAAATCTATGGGCTTAACCCATAAACTGCTTTTGAAACTGTTCTTCTTGAGTATCGGAGAGGCAGGCGGAATTCCTAGTGTAGCGGTGAAATGCGTAGATATTAGGAGGAACACCAGTGGCGAAGGCGGCCTGCTGGACGACAACTGACGCTGAGGCGCGAAAGCGTGGGGAGCAAACAGGATTAGATACCCT
+
FF8FGGFCEFGGCFGFFFFF8FEGFGGGGGGGFGGFGGGGG7FGGGDGCG<EADFGFGGFFGGGF:FFGCGGGGGFGGGGGGGDFGGFDEGGGGGDCEFG<FFCCEFF:D,?DABEFGFGGGGGGDG7FGGGGGGD1GGGG@F:C<GD<:E;FGGGGGCF7C+?FGG9BFGGEEFFFGGGFGFEFFG+GCEAFGGFGGDFEGEFFF?FGG;>2;>GFGGGGCGCEE<GFBCCCFF<GFGGCGFG:GFAFGGCGFF:FAGFGGGFF0FFC@FFFGGGGGGGGGGFFE@F7C:FCGECEF<8CGGGG>DGGDGGFF9GGGGGGGGGF9GGGGGFEGGGGGGGFGGGGGGGGGGGGGGGGGGGGGFF7FGCGGFCGFCFFCCFECFEDGG@EGECFGGGGGGGGGGGGGGGGFAGEFA8CBC
@GSJM 77651
TGGGGGATATTGCACAATGGGGGAAACCCTGATGCAGCAATGCCGCGTGAGGGAAGAAGGCCTTCGGGTTGTAAACCTAAGTTGTCAGGGACGAATATTGACGGTACCTGAAGAGAAAGCTCCGGCTAACTACGTGCCAGCAGCCGCGGTAATACGGAGGGAGCTAGCGTGGTCCGGATTTACTGGGTGTAAAGGGTGCGTAGGCGGGTGTGCACGTTAGAAGTGGAATGCCGGGGCTTAACCCCGGAGCTGCGTTTGAAACTGGAGATCTTGAGTGAAGTAGAGGCAGGCGGAATTCCGAGTGTAGCGGTGAAATGCGTAGATATTAGGAGGAACACCAGTGACGAAGGCGGCCTGCTGGGCTTTAACTGACGCTGAGGCACGAAAGCATGGGGAGCAAACAGGATTAGATACCCT
+
BCFDE76,;C6CE@C9;;C8FCCEG@FDFGEDGGGF,B@@F9,CC@G+@:FEF=FGG8E=CFF8EGGDF,7CDC<?<AEGEEFGGGDFF8?FFF+B<F,@<9FFFG@A,CDDC?B8EGGGC8F683+BD=DDG@8@FEGFBCC8>B7FC>BB@FGF*8>24+<>#/<,02:#/2<:*<C1?:=)<<>?C188:F8ECE6:4;<C?CF;?,FFE>*?5,:D2,>7,,,*8EC:CEC@3F8>4+DC=8FCC>ECBC,A,,EFFGFC:,CA9F,FFGAE9A=,A,EEE9++FCCA<:+CC=4,,F<>8+>7C:EGF:FDF<FE,B,FF9FFDFE<@B966CCC6,6,FCF7GGFC@,GGGFCFEEAC9;C;BCE;CEFEAA<EC@GFFFFFFC<@DE9D@F<ECCGF@,GFCE@-8CCCB
@GSJM 427
TGGGGAATATTGGGCAATGGGGGAAACCCTGACCCAGCAACGCCGCGTGAAGGAAGAAGGCTTTCGGGTTGTAAACTTCTTTTACCAGGGACGAAGAACGTGACGGTACCTGGAGAAAAAGCCACGGCTAACTACGTGCCAGCAGCCGCGGTAATACGTAGGTGGCAAGCGTTGTCCGGATTTACTGGGTGTAAAGGGCGTGTAGGCGGGAGAGCAAGTCAGAAGTGAAATCTATGGGCTTAACCCATAAACTGCTTTTGAAACTGTTCTTCTTGAGTATCGGAGAGGCAGGCGGAATTCCTAGTGTAGCGGTGAAATGCGTAGATATTAGGAGGAACACCAGTGGCGAAGGCGGCCTGCTGGACGACAACTGACGCTGAGGCGCGAAAGCGTGGGGAGCAAACAGGATTAGATACCCT
+
FGGGGGGGGGGGGGGGGGGGGGCDGGGGGGGGGGGGGGGGGGGGGGGGGGGGGGGGGGGGGGGGGGGEFFEEGGGGGGGGGGGGGGGGGDFGEGGGGGGGDDDFEDFCEFFCGGDGGEGGGGGGGGCGGGGGGGGDGGGGGCFGGGGGGGGGGGGGGGGGF>FGGGGCFGGGGE7CFGGEGGGGGGGGGGGGEFFGGGGGGGGGFGGGGGEDEGGGGDGEGGGGGGGGGGGGGGGGGGGGGGGGFGGGGGFFGGGGGGGGGG=GGGFFFFGFGGGGFFFFFGGGGGGGGGGGGGEFFF<@@EEFEGGGGCGGGGGGGGGGGGGGGFGGFFGFAGGGGGFCFGGGGGGGGGGGFGGGGGGGGGGGGGGGGGGGGGGGFFGGGF8F7GGGGGGGGGGGGGGGGFGGGGGGGGGGGGCCCCC
@GSJM 428
TGGGGAATATTGGGCAATGGGGGAAACCCTGACCCAGCAACGCCGCGTGAAGGAAGAAGGCTTTCGGGTTGTGAACTTCTTTTACCAGGGACGAAGGACGTGACGGTACCTGGAGAAAAAGCCACGGCTAACTACGTGCCAGCAGCCGCGGTAATACGTAGGTGGCAAGCGTTGTCCGGATTTACCGGGTGTAAAGGGCGTGTAGGCGGAGAAGCAAGGCAGAAGTGAAATCCATGGGCTTAACCCATGAACTGCTTTTGAAACTTTTTCCCTTGAGTATCGGAGAGGCAGGCGGAAGTCCTCGTGTAGCGGTGTAATGCGTAGATATTAGGAGGAACACCAGTGGCGAAGGCGGCTTACTGGACAGTAACTGACATTGAGGCTTGAAAGCGTGGGGAGCAAACAGGATTAGATACCCT
+
FE@<F@BC6,CF,;,,6CE@DF7+C6CC,6@<EF,;E8FD8@FFDD@@@CE96<CB<C=C<FCFGGGGGEEE+,<AE9EFFFFFDFGACC<DCFGGDGFFFGGGGGG+BFCDDFDFCD,FFC>,>FC:+8@FGFGGGGGF9>FFFG@CEC55FECGGEFFFCF,<B,?<<C<C*C:C,<=9C-%CFE:C#<8:?'>);C?;::8@FGGE5>>3;-?;7+3:)9=@780,(@ECB@<<BAF1/03,=DFA>C:::DF8,<9B??@38D8,+<C:?A3>>77EE@F9,4:+:CFC,59:+++@8,,,@=6=7FE??,884BA@,,,9GF<C@E,<GFC<ECC,E8,67@A6B7+7E<C,,CC9<FGFC,ECC,,C<C,A6;,,CC,CFDFEEC:CFC,<,C8CEC,GFC@FCFFFGCCC@A
@GSJM 52624
TGGGGAATATTGGGCAATGGGGGAAACCCTGACCCAGCAACGCCGCGTGAAGGAAGAAGGCTTTCGGGTTGTAAACTTCTTTTACCAGGGACGAAGGACGTGACGGTACCTGGAGAAAAAGCCACGGCTAACTACGTGCCAGCAGCCGCGGTAATACGTAGGTGGCAAGCGTTGTCCGGATTTACTGGGTGTAAAGGGCGTGTAGGCGGAGAAGCAAGTCAGAAGTGAAATCCATGGGCTTAACCCATGAACTGCTTTTGAAACTGTTTCCCTTGAGTATCGGAGAGGCAGGCGGAGTTCCTAGTGTAGCGGTGAAATGCGTAGATATTAGGAGGAACACCAGTGGCGAAGGCGGCCTGCTGGACGACAACTGACGCTGAGGCGCGAAAGCGTGGGGAGCAAACAGGATTAGATACCCT
+
FDC@CGGGGGCFGGGGG?FFCCEGGGGFGGGGGGGGGDFGFGGGGGGGGGCCGGGDGGGGDF,CE:FCGGGGGGG9FGGFCAFFGGGGCF@FECEECFCGGGGGGGGG+B,AFGGGGGFAFGGGGGGGGGGGGFGGFG7FFGGGGFGG?7>5?ECGGGDFFGGGGFG;CFG:FCGFGEGDGDGGGGGGFFGFEFFGFC/:2?EEFD+FGDCEGCFGGCCFGGGGFGGGGDFFGGGFFCBGF@<CBGGGECFFFCFGFCFCCFCFFB<GFGGGGEFGGGGCEFGEDF?8GGGGFFDFGFCCEFCGFGGDGGGGGGGGGGGGFGGGGGGGGDE<9GGGGGGFFGGGGFGGGGGGGGGGGGCFF:8GGGGGGGGGGGGGGGGGEDFDGGGGGGGGGGGGGGGGFEFGGGGGGGGGGFCCCCC
@GSJM 430
TGGGGAATATTGCACAATGGGGGAAACCCTGATGCAGCGACGCCGCGTGGAGGAAGAAGGTCTTCGGATTGTAAACCCCTGTTGTTGAGGAAGATAATGACGGTACTCAACAAGGAAGTGACGGCTAACTACGTGCCAGCAGCCGCGGTAAAACGTAGGTCACAAGCGTTGTCCGGAATTACTGGGTGTAAAGGGAGCGCAGGCGGGAAGACAAGTTGGAAGTGAAATCTATGGGCTCAACCCATAAACTGCTTTCAAAACTGTTTTTCTTGAGTAGTGCAGAGGTAGGCGGAATTCCCGGTGTAGCGGTGGAATGCGTAGATATCGGGAGGAACACCAGTGGCGAAGGCGGCCTACTGGGCACCAACTGACGCTGAGGCTCGAAAGTGTGGGTAGCAAACAGGATTAGATACCCT
+
GGGGGCFGGGGGGGGGGGGGDGGGGGGGGGGGGGGGGFFGGGGGGGCFEECGGGGFGGGGGGGGGGGGGGGGGGGGGGGGGGGFGGGGGGGGDFGGGGGGGGGGGGGGGGGGFFGGGGGCGGGCGGGGGGGG>GCFGF:FFGGGDGCCFGCGGGGGDFGGGGGFGCGGGF:FGGFEGGGGGGGFFGGEEGGGFFEGGGGEGGGGGGGGFCDCFGGGGGGGGGGGGGGFGGGFGGGGFGGGGFGFGGGGGGGGGG?8G4GGGGGGFE@GFGGGGGFGGGFFGGFFC+GGF?FDF?GF:7@FGGGGEEDGGCGGEGEGGGFGGGGGGGGGFCGGGGGGGGGGGGGGGGGGGGGGGGGGGGGGCCF8CEF:DGGCGGGGGGGGDEGGGGGEGGGGGGGGDGGGGGGGGGGGGEGCCCCC
@GSJM 431
TGGGGAATATTGCACAATGGGGGAAACCCTGATGCAGCGACGCCGCGTGGAGGAAGAAGGTCTTCGGGTTGTAAACTCCTGTTGTTGAGGAAGATAATGACGGTACTCAACAAGGAAGTGACGGCTAACTACGTGCCAGCAGCCGCGGTAAAACGTAGGTCACAAGCGTTATCCGGAATTACTGGGTGTAAAGGGAGCGCAGGCGGGAAGACAAGTTGGAAGTGAAATCTATGGGCTCAACCCATAAACTGCTTTCAAAACTGTTTTTCTTGAGTAGTGCAGAGGTAGGCGGAATTCCCGGTGTAGCGGTGGAATGCGTAGATATCGGGAGGAACACCAGTGGCGAAGGCGGCCTACTGGGCACCAACTGACGCTGAGGCTCGAAAGTGTGGGTAGCAAACAGGATTAGATACCCT
+
GGGGGGGGGGGGGGGGGGGGGGGGGGGGGGGFGGGFEGEGGGGGGGGGGGGGGGGGGGGGGGGGGGGGGGGGGGGGGGGGGGGGGFGCFGGGGGGGGGFGGGGGGGGFGGGGGDG<DFFGGGGGGGGFGGGGGGGGGGGBGD7FFGGGGGFGGGGG7FGGGGGGEG7CCEGFFGGGGCFCFGGGGGGEGCGGFF<FGGGDGGGGGGGFEE8FGFGFGGGGGGFGGGGGGGGGGGGGCEGGGGGGFGGGGGGGFD:CGEFGGGF7GGFFFCGGGGGFDGGCGGGGGGGGGGGGGGGC>GEGGGGEGEGFGFECGGGGGGGGGGEFCGGGGGGGGGGGGGGGGGGGGGGGGCFGFGGGGGGGGGEDGGGFEGGDGGGGGGEE,DGGGGGGGFGGGGGGFFFGFGGGGGGGGGGCCCCC
@GSJM 432
TGGGGGATATTGCACAATGGGGGAAACCCTGATGCAGCGACGCCGCGTGGAGGAAGAAGGTTTTCGGATTGTAAACTCCTGTCGTTAGGGACGATAATGACGGTACCTAACAAGAAAGCACCGGCTAACTACGTGCCAGCAGCCGCGGTAAAACGTAGGGTGCAAGCGTTGTCCGGAATTACTGGGTGTAAAGGGAGCGCAGGCGGACCGGCAAGTTGGAAGTGAAAACTATGGGCTCAACCCATAAATTGCTTTCAAAACTACTGGCCTTGGGTAGTGCAGAGGTAGGTGGAATTCCCGGTGTAGCGGTGGAATGCGTAGATATCGGGAGGAACACCAGTGGCGAAGGCGACCTACTGGGCACCAACTGACGCTGAGGCTCGAAAGCATGGGTAGCAAACAGGATTAGATACCCT
+
GGGGGGGGGGGGGGGGGGGGGGGGGGGGGGGGGGGGGGGGGGGGGGGFGGGGGGGGGGGGGGGGGGDGGGGGGGGGGGGGGGGGGGGGGGGGGEDGGGGGGGGGGGGGGGGGGDFGGGGGGCGGGGGGGFGGGGGGGGGGGGGGGGGGGGG?FCEGGGGGGGGGGGGG@FGGGGGGGGGGGFGGGGGGFGGGGGGGGGGGGGGGGGGGGGGGGFGGGGGGGGCGGGGGGGGGFFGGGGGGGGDGFGGGGGFGGGGGGGGGGGGFGFFFDGGGGDGGGGGGGGGGGGGGGGGGGGGGGGEGGGGGGFDGGGGGGECGGFGGGGGGGGGGGGGCGGGGFFGGGEGGGGGGGGFGGGGGGGGGGFFCCGGGGGGGGGFGGGGGGEFGFGGGGGGGGGGGGGGGGGGGCGGGGGGCCCCC
@GSJM 433
TGGGGAATATTGCACAATGGGCGAAAGCCTGATGCAGCAACGCCGCGTGAGGGAAGACGGTTTTCGGATTGTAAACCTCTGTTTTCGGTGACGAACAAATGACGGTAACCGAGTAGGAAGCCACGGCTAACTACGTGCCAGCAGCCGCGGTAATACGTAGGTGGCAAGCGTTATCCGGAATTACTGGGTGTAAAGGGAGCGCAGGCGGGATAGCAAGTCAGCTGTGAAAACTATGGGCTCAACCCATAAACTGCAGTTGAAACTGTTATTCTTGAGTGGAGTAGAGGCAAGCGGAATTCCGAGTGTAGCGGTGAAATGCGTAGATATGCGGAGGAACACCAGTGGCGAAGGCGGCTTGCTGGGCTCTAACTGACGCTGAGGCTCGAAAGTGTGGGGAGCAAACAGGATTAGATACCCT
+
GGGFGGGGGGGGGGGGGGGGGGGGGGGGGGGGGGGGFGGGGGGGCFGGGGGGGGGGGGGGGGGGGGGCGGGGGGFGGGGGGGGGGGGGGGGGGGGGGGGGG9FGGGGGFGGGGFFFFGGGGGG<FGGGGGGGGGGGGGGGGGGGCGDFGGGGGGGGGGGGFFCGGGGGGGGGGGGGGGGGGDGGGGGCAFEGGGGGGGDCDGGGGGGGG?ECGFGGGGGGGGGGFGGFGEFGFGGGFFFFGGF8CGGEGGFGF@FF<GFGGGFFDD><FFFGGGGGGGGGGGFGGGF=CGGGGGGFFGFB8<GF7GGGGGFDGGGDEEFGGGFCGFF:GGE9GGGGGGGGGGGGGGGGGGGGGGGGGGGGGGGGGGGGGGGGGGFCGGGGGGGGGGGGGGGGGGGGGGGGGGGGGGGGGGFFGCCCCB
@GSJM 434
TGAGGAATATTGGTCAATGGACGCAAGTCTGAACCAGCCATGCCGCGTGCAGGAAGACGGCGCTATGAGTTGTAAACTGCTTTTGTACGAGGGTAAACGCTCTTACGTGTAAGAGCCTGAAAGTACCGTATGAATAAGGATCGGCTAACTCCTTGCCAGCAGCCGCGGTAATACGGAGGATCCGAGCGTTATCCGGATTTATTGGGTTTAAAGGGCGCGTAGGCCGGAGATTAAGCGTGTTGTGAAATGTAGATGCTCAACATCTGAACTGCAGCGCGAACTGGTTTCCTTGAGTACGCACAAAGTGGGCGGAATTCGTGGTGTAGCGGTGAAATGCTTAGATATCACGAAGAACTCCGATTGCGAAGGCAGCTCACTGGAGCGCAACTGACGCTGAAGCTCGAAAGTGCGGGTATCGAACAGTATTAGATACCCT
+
FFGDFF<CF9FFFGGGG,<EFG+@CFEGG9FC,ECFG<CFGGFGGDEE:@<F<C8EFFEGG+7=8:C<<EFFG<CC,9,C,,CCE<FGGGDGGCFFG,+>F:=FAFGGGGGGGGGGGCFBFFGGGCFD7>8DFFFFG9DFDFFGGGGG,ECF,,@@<9,<>@F@CED7CFE@F9FEG>FGGGG8<F4FFFECF9<-1:<CG+9FB:4<CCFGG7C#:5@:EC8CGG>=??;3CCF77FE:FGFEFGGGFF>@@FEGCGGGGGGFDCCG@DFFDC?C'F9DFACAA8B@@DDB6CF:CA@5C,=4+B88+,F<=CF@C<=EF<F7B+CDGGFE?<<,FCA,<5:,CC:,<GGFC?B:@C@@F@FC966@,E@8C<E<F@:@B@+@FEF@86,CCB,9FF:EC7FEECCF7FEDCCC,FAEEF@<6,;C<FF<@CC<C
@GSJM 435
TGGGGAATATTGCACAATGGGGGAAACCCTGATGCAGCGACGCCGCGTGAGCGAAGAAGTATTTCGGTATGTAAAGCTCTATCAGCAGGGAAGAAAATGACGGTACCTGACTAAGAAGCACCGGCTAAATACGTGCCAGCAGCCGCGGTAATACGTATGGTGCAAGCGTTATCCGGATTTACTGGGTGTAAAGGGAGCGTAGACGGATGGGCAAGTCTGATGTGAAAACCCGGGGCTCAACCCCGGGACTGCATTGGAAACTGTTCATCTAGAGTGCTGGAGAGGTAAGTGGAATTCCTAGTGTAGCGGTGAAATGCGTAGATATTAGGAGGAACACCAGTGGCGAAGGCGGTCAACTGGACGATAACTGACGCTGAGGCGCGAAAGCGTGGGGAGCAAACAGGATTAGATACCCT
+
GGGGGGGGGGGGGGGGGGGGGGGGGGGGGGGGGGGGGGGGGGGGGGGGGGGGGGGGGGGFGGGGGGGGGGGGGGGGGGGGGGGGGGGGGGGGGGGGGGGGGGGGGGGGGGGGGFGGGGGGGGGGGGGGGGFGG?FGGGGGGGGGGGGGGGGGGG>GGGGGGGGGGGGGGGGGGGGGGGGGGGGGCFFGGGGGGGGGGGGGGGDFGGGGGGGGGGGGGGGGGGGFGFGGGGGGGGGGGFGGFGGGGGGGGGGGGGGGGGGGFEEFFEFFCGGGGGGFGFGGFGGFECGGGGGGGGFAD=<?GEGGGGGGGFGGGGGGGGGGGGGGGGGGGGGGGGGGGGGGGGGGGGGFEGGGGGGGGGGGGGGFGGGGGGGGGGGGGGGGGGGGGGGGGGGGGGGGGGGGGGGGGGGGGGGCCCB6
@GSJM 436
TGAGGAATATTGGTCAATGGACGAGAGTCTGAACCAGCCAAGTAGCGTGAAGGATGACTGCCCTATGGGTTGTAAACTTCTTTTATACGGGAATAAAGTGAGCCACGTGTGGTTTTTTGTATGTACCGTATGAATAAGGGTCGGCTAACTCCGTGCCAGCAGCCGCGGTAATACGGAGGATCCGAGCGTTATCCGGATTTATTGGGTTTAAAGGGAGCGTAGGCGGGTTGTTAAGTCAGTTGTGAAAGTTTGCGGCTCAACCGTAAAATTGCAGTTGATACTGGCGACCTTGAGTGCAACAGAGGTAGGCGGAATTCGTGGTGTAGCGTTGAAATGCTTAGATATCACGAAGAACTCCGATTGCGAAGGCAGCGTACTGGATTGTAACTGACGCTGATGCTCGAAAGTGTGGGTATCAAACAGGATTAGATACCCT
+
@AFFCFGGGGGGGGGE<EGGCGCGGGGGGGGGFGFGGGFGGGGGGGGGGGGGGEGGGFGGFGGGGGF?FGGGGGGGGGGGGGGGGGGFFCFGGGGGGGFGGGGGGGGGGGGGFGGGGDCGEFEFFDGDGGGFA<EFBE9<FF7F@FEGFAEACFFECDDFG7FFD6EDGEG9FGCEEGDC>C?78@FGGGDGFEGE:FEFFCF?CC:FGG@FC?CF5EE<ED5=GG@C58EGGGGF;GD<FG7D@FCGGG=8<:ED8:BFC=?D9GEGFF7?FEFABFCFFFF8,9F?,F<E8F49,9@<?FF?4?7GF8GFDE+>,C,<EF@CE:=?,GGDEE?E<CFEC9,9,@@@,GGFEF@GEDEFGF:D<E@C7EDFB9FFC,,FFDF9GFEEFGCB8FEE<:7C,EGFGGEF@6C,EDGFCGGFF@FFFCCDC;6,CC<@
@GSJM 437
TGAGGAATATTGGTCAATGGACGAGAGTCTGAACCAGCCAAGTAGCGTGAAGGATGACTGCCCTATGGGTTGTAAACTTCTTTTATATGGGAATAAAGTATTCCACGTGTGGGATTTTGTATGTACCATATGAATAAGGATCGGCTAACTCCGTGCCAGCAGCCGCGGTAATACGGGGATCCGAGCGTTATCCGGATTTATTGGGTTTAAAGGGAGCGTAGATGGATTGTTAAGTCAGTTGTGAAAGTTTGCGGATCAACCGTAAAATTGCAGTTGAAACTGGCAGTCTTGAGTACAGTAGAGGTGGGCGGAATTCGTGGTGTAGCGGTGAAATGCTGAGATATCACGAAGAACTCCGATTGCGAAGGCAGCTCACTAGACTGCAACTGACACTGATGCTCGAAAGTGTGGGTATCAAACAGGATTAGATACCCT
+
F<<EDCEF;FG9F,EAFCGGGGFGFGDDFAFFCEGF@@DFFE,6CEGGGDFGG8<@EFF,,:C@AFGF8C:@=?CCFGGFGFFGCG<<EF?CF@EFEFGGGFC,95?FFEE@F,4,B,CFBE,E<<5,C5C,CFFGE?FFG<7CGC+?EFCG7=>+=?,B>>FF+3FGE8692>;$8FCB?FEDEFEEB::FG774FG;3,?FEE@8=,>?@EECGFDE>B#AF8BFFFCGF:GGF?ED;6CGG@;=@CC<:/#'FC@FCGGGG9A69FF:8EC>E@2??1CE8GGGDFF9GGGGFEFF=AFGE=7GCF,FF@F7FFFGGCGF7ECCGFE<DF@E,C,FFFA<GFGGGFDCFB8-:F<CFCB,C,,E?EF89FEFCDEFF<,GGFCEGFEFEFGGF@C<<FFFC<CFB-FCFE<9FDEDFECGGFACF<E<8CB6
@GSJM 78811
TGGGGAATATTGCACAATGGGGGAAACCCTGATGCAGCGACGCCGCGTGAGCGAAGAAGTATTTCGGTATGTAAAGCTCTATCAGCAGGGAAGAAAATGACGGTACCTGACTAAGAAGCACCGGCTAAATACGTGCCAGCAGCCGCGGTAATACGTATGGTGCAAGCGTTATCCGGATTTACTGGGTGTAAAGGGAGCGCAGGCGGTGCGGCAAGTCTGATGTGAAAGCCCGGGGCTCAACCCCGGTACTGCATTGGAAACTGTCGTACTAGAGTGTCGGAGGGGTAAGTGGAATTCCTAGTGTAGCGGTGAAATGCGTAGATATTAGGAGGAACACCAGTGGCGAAGGTGGCTTACTGGACGGTAACTGACGTTGAGGCTCGAAAGCGTGGGGAGCAAACAGGATTAGATACCCT
+
F<@EFGGGGGGGGGGGGGGFGGGGGGGGGGGGGGGGGGGGGGGGGGGGGGGGGGGGGFGGGGGGGGGEAFFGGGGFGGGGGFGGGGGGGGGFFFGGDGGCCGGGGGGGGCCFGGGGGGGGGDGGD@FFGGGGG@GGGGBFFFGGGGGGGEGGFCF:F@FGGGGFGGGGGGGGGGGGFGFFFFGGGG78=FGGFGGFGDE88GGGGGGGEGGGGGEFF?GGGGFGFGGGECEGGGGCF@CGGGGGGGGGGGGGFFGGGGGGFF@7FGGGGGFEFFGEGGGGFGGFGGGFFGGE?GGFGFFAGDGGGGGGFCGFGGGGGGFAGFEGGGGGGGGGEGGGGGGFCGGGGGGGGGGGGGGGGGGGGGGGGGFCFCCGFGGGGGGFFGGGGGGGGGGGGGGGGGFGGGGGFCGGGGGCCCCC
@GSJM 439
TGGGGAATATTGCACAATGGGCGCAAGCCTGATGCAGCGACGCCGCGTGCGGGATGACGGCCTTCGGGTTGTAAACCGCTTTTGATCGGGAGCAAGACTTCGGGTGAGTGTACCTTTCGAATAAGCACCGGCTAACTACGTGCCAGCAGCCGCGGTAATACGGAGGGCGCAAGCGTTATCTGGAGTTATTGGGCGTAAAGGGCTCGTAGGCGGTTCGTCGCGTCCGGTGTGAAAGTCCATCGCTTAACGGGGGAGCTGCGCCGGGTACGGGCGGGCTGGAGGGCAGTAGGGTAGACTGTAATTCCCTGGGTAGCGGTGGAATGTGTAGATATCGGGAAGAACACCAATGGCGAAGGCAGGTCGCTGGGCCGTTACTGACGCTGAGGAGCGAAAGCGTGGGGAGCGAACAGGATTAGATACCCT
+
EFGGGGDFFGGCEF9FFEFGGGGGGEGGG8FFFC<FE8F@GG7FFCEFFE7FCFGE8,B7+>B8F<CEFGE=FFGFGC7BFFGG7D?AFGG7B@D<3B,CEF7BGCB8@F=,,@E,:3<CC@7FCGAFFGCCGF88<FEGF,FFGB:F:C5FEG>1BCE9<F7@*A7=::2/66ECC?EC0<<@:<872<<9FCEGGGGG::8*1C:C:251*5?CC?:CCFDG<B220<,309<)+C4:+<C,F3<*5=*?,AF7CFB3:<DGF><@+=:+38=6,3A,:,,,,FFFF9?,,<@?,5,FCGGFB,,E,:C@+@8,9DCA=F8FGGFC7GGGGFFGFE?7ECFCEDDFF7FCFFF,,+GCC@,,GGGDGDFF9GF:FB@AA9EFEFCGGFF6:@7EGGF:EFFCEEFFFC6A9FFAECCCB88
@GSJM 440
TGGGGAATATTGCACAATGGGGGAAACCCTGATGCAGCGACGCCGCGTGAGTGATGAAGTATTTCGGTATGTAAAACTCTATCAGCAGGGAAGATAATGACGGTACCTGACTAAGAAGCACCGGCTAAATACGTGCCAGCAGCCGCGGTAATACGTATGGTGCAAGCGTTATCCGGATTTACTGGGTGTAAAGGGTGCGTAGGTGGTATGGCAAGTCAGAAGTGAAAGGCTGGGGCTCAACCCCGGGACTGCTTTTGAAACTGTCGTACTAGAGTGTCGGAGGGGTAAGTGGAATTCCTAGTGTAGCGGTGAAATGCGTAGATATTAGGAGGAACACCAGTGGCGAAGGCGGCTTACTGGACGATAACTGACGCTGAGGCTCGAAAGCGTGGGGAGCAAACAGGATTAGATACCCT
+
FGGGGGGGGGGGGGGGGGGFGGGGGGGGGGGGGGGGGGGGGGGGGGCGGGGGGGGFDEFGGGGGGGGGGGGGGGGFGDGGGGGGGGGGFFCGGGGGGGGGGDGGGGGGGGGGGFGGGFGGGGG:?GGGGGG?7>8FGGCFGGGGGGGGGGGGGG=GGCFFG;EFGFGGFGGGGGCEEGGFGGGGGGGGGGCFGGG6:<FGEGD:FGGGGFGGGGGGGGGGGGGGF<CE:GGFCEFEGGGFFFGFGF@FEGFGGGGFFFGGGGGGGGGGGGGGGGGGGEE@GGGGGGGGGGGDFFF8GGGGEAEC7F>GGGGGGGGGGGGGGGFFCGFGFAGGDGF<FEDCGGGGGGGGGGGGGGGGGGCCGFGGGFGFEGGDGGGGFGGGGGGGGGGGGGGFGGGGGGGGGGGGGGGGGGGCCCCC
@GSJM 81638
TGGGGAATATTGCACAATGGGGGAAACCCTGATGCAGCGACGCCGCGTGAGTGAAGAAGTATTTCGGTATGTAAAGCTCTATCAGCAGGGAAGAAAATGACGGTACCTGACTAAGAAGCTCCGGCTAACTACGTGCCAGCAGCCGCGGTAATACGTAGGGGGCAAGCGTTATCCGGAATTACTGGGTGGAAAGGGAGCGTAGACGGATGGACAAGTCTGATGTGAAAGGCTGGGGCTCAACCCCGGGACTACATTGGAAACTGCCCGTCTTGAGTGCCGGAGAGGTAAGCGGAATTCCTAGTGTAGCGGTGAAATGCGTAGATATTAGGAGGAACATCAGTGGCGAAGGCGGCTTACTGGACTGAAACGGACACTGAGGCACGAAAGCGTGGGGAGCAAACAGGATTAGATACCCT
+
GFGGGGGGDGGGGGGFGGDF87@EGGFEFGGCFGCFGG7@FEGCCFGFEBFGGGGGFGGC<FFGGGGFCE8FGGGFGGGGGGC9,?B@DGGGGGGFD9<EG>+BBC95,BFGCA<EF<D,BFEF>:CDFFFG>DBFF<FDG,@DGD7CCCGEFFGECGEFGCCFFCFFCCFFF<9662C7<=#FCC<F'?C<<EF?GDEE;75DF?,3,C@-GCFFFC:<7ACGE:CC:2<E>@@8CCC>ED>C=C>&4F+GGGFFAFADDEF>6CF??=FEGDGFFBFBFA6GGDGGEFEFFCFEE=<?FCFF7GGGGEGFCC,F7GGFFEAC,CGG<FDFCGCFCFGGFGC7FFCFEGFC<FFF@GGGFGFC,C6@,FGEEGGGFFCCCCFDB:F@CDGGGFEC<FGFGGGGF9FFFF?C@8CA
@GSJM 442
TGGGGAATATTGCACAATGGGGGAAACCCTGATGCAGCGACGCCGCGTGAGCGAAGAAGTATTTCGGTATGTAAAGCTCCATCAGCAGGGAAGAAGAATGACGGTACCTGACTAAGAAGCACCGGCTAAATACGTGCCAGCAGCCGCGGTAATACGTATGGTGCAAGCGTTATCCGGATTTACTGGGTGTAAAGGGAGCGCAGGCGGTGCGGCAAGTCTGATGTGAAAGCCCGGGGCTCAACCCCGGTACTGCATTGGAAACTGTCGTACTAGAGTGTCGGAGGGGTAAGTGGAATTCCTAGTGTAGCGGTGAAATGCGTAGATATTAGGAGGAGCACCAGTGGCGAAGGCGGCTTACTGGACGATAACTGACGCTGAGGCTCGAAAGCGTGGGGAGCAAACAGGATTAGATACCCT
+
GGGGG,BFGGGGGGGGGGGGGGGEFFFGGGGGGFGGGGGGGGGGGGGGGGGFGGGGGGGGGGGGGGGFG7FGGGGGGFEGFGGGGGGGGGGG>CFFGGGGGGDGGGGGGDCGGGGGGGGGGGGG?GGGGGGGGG3GGGGGGGGGG;GGGGGGCFGGGCFGDFFFGFFFGGGGGCFF;D)FCFG3EGGCG:GGGFGGGGGGGDCEDFGEEGGGCC6:6EC?D<FCFFCGEGFFGGGGG@8CEDGEEFFGFEGFGGFFCGGG<GFDGDCGGFFFGGGGGEGGDGGGGGGGGGGGGGGD@FEDAGGECCGGGGGGGGEDGGGGGGGGGGGGGGFCE<<8DGGGGGGFFF7GGGGGGGGCFGGGGGGGGGGGGGGGEF8GGGGGGGDGGDGGGGGGGGGGGGGGGGFFGGFEGFGGCCC,A
@GSJM 443
TGAGGAATATTGGTCAATGGGCGAGAGCCTGAACCAGCCAAGTAGCGTGAAGGATGACTGCCCTATGGGTTGTAAACTTCTTTTATAAAGGAATAAAGTCGGGTATGCATACCCGTTTGCATGTACTTTATGAATAAGGATCGGCTAACTCCGTGCCAGCAGCCGCGGTAATACGGAGGATCCGAGCGTTATCCGGATTTATTGGGTTTAAAGGGAGCGTAGATGGATGTTTAAGTCAGTTGTGAAAGTTTGCGGCTCAACCGTAAAATTGCAGTTGATACTGGATATCTTGAGTGCAGTTGAGGCAGGCGGAATTCGTGGTGTAGCGGTGAAATGCTTAGATATCGCGAAGAACTCCGATTGCGAAGGCAGCCTGCTAAGCTGCAACTGACATTGAGGCTCGAAAGTGTGGGTATCAAACAGGATTAGATACCCT
+
GGGGGGGGGGGGGGGGGGGGGGGGGGGGGGGGGGGGGGGGGGGGGGGGGGGGGGGGGGGGFGGGGGGFGGGGGGGGGGGGGGGGGGGGG9FGGGGGGGFGDGGGGGCGGGGGGGGGFGGGGGGGGGGGGGGGGGGFGGGFGGGGGGGGGGGGGGGGGGFGGGGGGGGGGGGFCF@FEG>GGGGGGGGGGGGGGFGEFGGFGGGGGGGFFFFFGGGGGGGGGGGDCGGFGFGFFGGCFGGC;GGCGGFGEFFGGGGGEFFEFFFBFGGGGGGGGGFFFFGFGGGGBFGGGGGGGGGGGGGFFFFGFFDGGGGGGGGGGFCGGGGGGGGFFAGGGFGEFFAFGGGGGGGDFGGGGGC@B,F7GFC8GGGGGGGFCGGFGFGEDDGGFGGGFGGGGGFFGGGFGDGGGGGGGGFDGGGGFGGGGGFEFGGGF8FC@CCC
@GSJM 444
TGAGGAATATTGGTCAATGGACGAGAGTCTGAACCAGCAAAGTAGCGTGAAGGATGACTGCCCTATGGGTTGTAAACTTCTTTTATACGGGAATAAAGTGAGGCACGTGTGCCTTTTTGTATGTACCGTATGAATAAGGATCGGCTAACTCCGTGCCAGAAGCAGCGGTAATACGGAGGATCCGAGCGTTATCCGGAGTTATTGGGTTTAAAGGGAGCGTAGGCGGACGCTTAAGTCAGTTGTGAAAGTTTGCTGCTCAACCGTAAAATTGCAGTTGATACTGGGTGTCTTGAGTATAGTAGAGGCAGGCGGAATTCGTGGTGTAGCGGTGAAATGCTTATATATCACGAAGAACTCCGATTGCGAAGGCAGCTTGCTGGACTGTAACTGACGCTGAGGCTCGAAAGTGTGGGTATCAAACAGGATTAGATACCCT
+
FFEEGGGFDGGGFFFGGGGGFGGGEFGGFGGGGGGAFG-F@FFGGGGGGGGGGGDGAF9F<,CF8AFFFFFGCGCFGGGGGGGGGGF<8CFGGGFAE9C,,,?DE8F=FFFFG,<<F9:FFGCGGG,BFGGGGFBF<<=@,468FAFDF9AFC8DFF,><:,<,3,:@+>19C<<7;@C;E8C=8:5:;<:4F,4;9#C>AC,1EEF,@?86E:=7C4EECCC9<:/:9;@;E<@:3,ECFFEF<E@@3,:FD,D@3++B+DE9F<FFF9F>5,<9EC8,FGF:=@??,FECFFE,@,EFGFGE=?+BDFEFDDGECCCFFGFF=F7GGFF<AFAFE<9A,FFF@D@<GGFAFBF7E@<CGGGGGGDFFC,FEEC,FAFCC9FGGGGGGEGFC,FGE7GGGGGGGFFCDGFEGGGGFCF@<GGGGGGGFFGCCA,C
@GSJM 445
TGGGGAATATTGCACAATGGGGGAAACCCTGATGCAGCGACGCCGCGTGAGTGAAGAAGTATTTCGGTATGTAAAGCTCTATCAGCAGGGAAGAAAATGACGGTACCTGACTAAGAAGCCCCGGCTAACTACGTGCCAGCAGCCGCGGTAATACGTAGGGTGCAAGCGTTATCCGGAATTATTGGGCGTAAAGGGCTCGTAGGCGGTTCGTCGCGTCCGGGGTGAAAGTCCATCGCTTAACGGTGGATCTGCGCCGGGTACGGGCGGGCTGGAGTGCGGTAGGGGAGACTGGAATTCCCGGTGTAACGGTGGAATGTGTAGATATCGGGAAGAACACCAATGGCGAAGGCAGGTCTCTGGGCCGTTACTGACGCTGAGGAGCGAAAGCGTGGGGAGCGAACAGGATTAGATACCCT
+
FGGGGGGGFGGGGGGGGGGGGGGGGGFGGGGGGFGGGCCGGGGGGGGEGGCF9FFGGGGFEDGGGGCFGGFFFGACGGGGFGAFFGGC7EFG:FGGGGGGGGDGF:<EEFGGDF<<D<DGFGGGGDG8FFGGCFFCFDC?8CFGGGEGEG>?ECF?GGGG%GGGGFGGFEGGGGGCEGFFCG0FCG=<BF<EFCF5F>GGGGGGG>EEEC88EECCGEEB+?EGFFGGGGGECEEGFF><CF>7?FCCEGEC@CDGEEEGGEGGEFFE/3CFGGEGGG@7FGGCGFGF9GGGFE+GEEDGE,GEEGGGGGGGFF9E9FECGFCC7GGGGGGGEF<F9GFB:GEFGFFGGFGGGGGDGGFFFC7GGGGGGGCDGGGGGGGEFDGGGGGDGFEFGGGGGGGGFGGGGGGGGGGCBCCC
@GSJM 446
TGGGGAATATTGCACAATGGGGGAAACCCTGATGCAGCGACGCCGCGTGGAGGAAGAAGGTCTTCGGGTTGTAAACTCCTGTTGTTGAGGAAGATAATGACGGTACTCAACAAGGAAGTGACGGCTAACTACGTGCCAGCAGCCGCGGTAAAACGTAGGTCACAAGCGTTGTCCGGAATTACTGGGTGTAAAGGGAGCGCAGGCGGGAAGACAAGTTGGAAGTGAAATCTATGGGCTCAACCCATAAACTGCTTTCAAAACTGTTTTTCTTGAGTAGTGCAGAGGTAGGCGGAATTCCCGGTGTAGCGGTGGAATGCGTAGATATCGGGAGGAACACCAGTGGCGAAGGCGGCCTACTGGGCACCAACTGACGCTGAGGCTCGAAAGTGTGGGTAGCAAACAGGATTAGATACCCT
+
GGGAGFGFFGGGGGGGGGF8FEGGEGGGGGGGGGGGGGCFEGGGGGGDGGGGGCFFGGGDCFGGGGGDGGGGGEGGGGGGGGGGGGGEGFFGGGG9AF9EFEDFFGGGGFGGGGGGFF,CDFGG+@=FCFGFCGCFGFGGFFGFGGGDC@EFGCGGGGGG9CFCGB<F*CEFFFEGGDFFGCFG7F+FCFFEFDGF<::56?CDGFFFGC>,EAFGGFBCC?CGC79CFFBCEGDC9DGFFC@CFFF>7CFG@FGFFFAFFFEFGGG<F?CFAB7CF:D=E:GGGFB+?,<GGFEF:C=<@GGGGGGGGFFC@GFCFFFFDFCF:7BFAFFGGGFGGGFGEDGGGGGGDGF<CGGGGGGGC<B,EFAGGECGGGGGGGFDGCGGGGGFGGFGGGGGGGFGFGGGFGGFGGGCCCCC
@GSJM 72235
TCGGGAATATTGCGCAATGGAGGAAACTCTGACGCAGTGACGCCGCGTATAGGAAGAAGGTTTTCGGATTGTAAACTATTGTCGTTAGGGAAGAGAAAGGACAGTACCTAAGGAGGAAGCTCCGGCTAACTACGTGCCAGCAGCCGCGGTAATACGTAGGGAGCGAGCGTTATCCGGAATTATTGGGTGTAAAGGGTGCGTAGACGGGAAGATAAGTTAGTTGTGAAATCCCTCGGCTTAACTGAGGAACTGCAACTAAAACTGTTTTTCTTGAGTGCAGGAGAGGTAAGTGGAATTCCTAGTGTAGCGGTGAAATGCGTAGATATTAGGAGGAACACCAGTGGCGAAGGCGACTTACTGGACTGTAACTGACGTTGAGGCACGAAAGTGTGGGGAGCAAACAGGATTAGATACCCT
+
CEEGGDGFGGGACGGGGGGF@FEGGGG9CFGGGGGGGGGGGGGGGGGGFGEGFGGGGGGFEFFGGGGFCFGGGGGGGGFFGFGFB:FCGGGGGGGGGGGGGGGGGGAEEFGCEBFGGFGGDFGEEECFGGGFGG?;FGGG>EEDGCFFGGGGGGFF@?FFFGGG>EGGGGGGGGFGGGFFCGF:GGG?FFCGFF9GCG?DFEGGEFFGFFCCEGCC9CGFGFGGFGGG?GFFCFEGGGGGFGFGFGGFGGCGGGGGGGGGGGGGGGGGFGGGFFFF8DGFF?C,GGGGGGGGCFEC,GGGFGGGGEGDGGGFGGGGGGFFDGGGFGCGGGFGGGGF9GF<F>GGGGGGGGGGGFGGGGGGGFGGGGCFCDGDGGGGGGGCGFGGGGGGGGGGGGF<GGCGFGGGGFFFDGGGCCCCC
@GSJM 448
TGAGGAATATTGGTCAATGGACGAGAGTCTGAACCAGCCAAGTAGCGTGAAGGATGACTGCCCTATGGGTTGTAAACTTCTTTTATACGGGAATAAAGTGAGCCACGTGTGGCTTTTTGTATGTACCGTATTAATAAGGATCGGCTAACTCCGTGCCAGCAGCCGCGGTAATACGGAGGATCCGAGCGTTATCCGGATTTATTGGGTTTAAAGGGAGCGTAGGTGGATTGTTAAGTCAGTTGTGAAAGTTTGCGGCTCAACCGTAAAATTGCAGTTGAAACTGGCAGTCTTGAGTACAGTAGAGGTGGGCGGAATGCGTGGTGTAGCGGTGAAATGCTTAGATATCACGAAGAACTCCGATTGCGAAGGCAGCTCACTAGACTGCAACTGACACTGATGCTCGAAAGTGTGGGTATCAAACAGGATTAGATACCCT
+
EFFGGFFFFGGCGFGGGGGDFGGCFFFGFEFGGGGGGFGGGEGFGGGG>FFGCFGGFEGGFGGCFGD88FFGGGFGFGGGGGFGGGCDFE:CFGGGF,E9FEEFFGDGBFG>FGGGGGGGDDFGFGGGGGF,EFG,CECFDFGFGFCFGAEFEGG<FE:FDFDF88FCECCC@D5:B:FFDGGG,5=CGGC,@F;C@EEFFGGFFFE<GGGGGC/2<+8CFD;<@F?FGGFGGFGGFGEFGGFDBFGBC7CE@FD<@EFFFEFFDGGGFFF?FFFFD2DFF@EEF>9,,FGGGGFFCFGFGGFFB+GC@8FFFFC+,DGFCDEGGF>FFGGGGFGGAF<GFFFGF@F@F9FGGFGEGFGGEF:FGGGGGFGE9F9GGDFFGGFF9GFGGGGGGF8GGGFCC,GGGGGGGGGGGGGGEGFEEEGFGGFFFF@CC@@6
@GSJM 82208
TGAGGAATATTGGTCAATGTACGAGAGTCTGAACCAGCCAAGTAGCGTGCAGGATGACGGCCCTATGGGTTGTAAACTGCTTTTATAAGGGAATAAAGTGAGTCTCGTGAGACTTTTTGCATGTACCTTATGAATAAGGACCGGCTAATTCCGTGCCAGCAGCCGCGGTAAGACGGAAGGTCCGGGCGTTATCCGGATTTATTGGGTTTAAAGGGAGCGTAGGCCGGAGATGAAGCGTGTTGTGAAATGTAGATGCCCAACATCTGCGCTGCAGCGCGAACTGGTTTCCTTGAGTACGCACAAAGTGGGCGAAATTCGTGGTGTAGCGGTGAAATGCTGAGATATCACGAAGAACTCCGATTGCGAAGGCAGCTCACTGGAGCGCAACTGACGCTGAAGCTCGAAAGTGCGGGTATCGAACAGGATTAGATACCCT
+
DEGF8FEFCEF<C,CFC<C,6CF;@6CCFFGAFGGGFGGG8FAFGFDFFEGGG@FCGE,@FEDGG8EFF<FG@DGGG99AFFFC9?FGGFGGGG?<C?CFFE<<?@EFFGDEEG,<FGGFFDF,<EEECC?EAFEFGGFADFCC+CF8EFDGDG+@<9%FB;DC%,;F<E81EFFGGG(@EFC=>:*@A5CFCCF>CFAFF(GECFGF=GGFGCC=*5GFEGDEFFC8CE?(:GFFCCGGGGGDF9GFFGFEBCC:DFF@88FGGFG>F8@E4C?@3AC8DEDFF3A<FDGGGGFFCA@C9ECE:FFB+,A,<?GFBF?,F<::EBCFDCEC,5<CEC,DEAFFFCEDF<FFCC=@7CGEGFCDF6<CC8FDF@@C,CF7F@+C,CC,C;BEFFC,GGGGFBF@8CEFC7F,CFFF;CC;E@EB<<,FFF<@@CCC
@GSJM 85422
TGGGGAATATTGCACAATGGGCGAAAGCCTGATGCAGCAACGCCGCGTGAGGGAAGACGGTTTTCGGATTGTAAGCCTCTGTTTTCGGTGACGAACAAATGACGGTAACCGAGTAGGAAGCCACGGCTAACTACGTGCCAGCAGCCGCGGTAGTACGTAGGGGGCGAGCGTTGTCCGGAATTACTGGGCGTAAAGGGTGCGTAGGCGGTTTGGTAAGTTGGATGTGAAATACCCGGGCTTAACTTGGGGGCTGCATCCAATACTGTCGGACTTGAGTGCAGGAGAGGAAAGCGGAATTCCTAGTGTAGCGGTGAAAGGCGTAGATATTAGGAGGAACACCAGTGGCGAAGGCGGCTTACTGGACGATAACTGACGCTGAGGCTCGAAAGCGTGGGGAGCAAACAGGATTAGATACCCT
+
GGGCDDFDGGFGEEFGGFFFGGGGGGG?E@DFGGGGGGGGGEEGGGGEGGGGGGGCFGGEGEGFFF7:BBFGGGGGGGGGGFGGGGGDCGFGGECCGGGGGAAFDFGGFDGGG+,5<,CDGGFGGGGGCFCGGGGGGFFFCFFGGFGGFD>DFGG6GC:FEFFGEEGGGGGG/=@FGCEGGECFGGEFFFECADGGGGGGFEGGGGGG8EGGCGFCBCFGGEFGGGGGFGGGGGGGGGE<D>CCD+8:CDEGDG,<CFGGGFGGGEFGGEE:GGGGGFCGGGGFDE9GGGGGFE=GGGGFFEFDGDGGGGGGGF=B4@,GGGGGGFC6GGGFGGGGGECFFEEGGGGGGGGGFFFE9GGF@E<F@FCF@GGEFCGFFEEGGGGGGFECF7GGGFGGGFGGGGGGGGGGGGGGGCCCCC
@GSJM 451
TGAGGAATATTGGTCAATGGGCGAGAGCCTGAACCAGCCAAGTAGCGTGCAGGATGACGGCCCTATGGGTTGTAAACTGCTTTTATAAGGGAATAAAGTGAGTCTCGTGAGACTTTTTGCCTGTACCTTATGAATAAGGACCGGCTAATTCCGTGCCAGCAGCCGCGGTAATACGGAAGGTCCGGGCGTTATCCGGATTTATTGGGTTTAAAGGGAGCGTAGGCCGGAGATTAAGCGTGTTGTGAAATGTAGACGCTCAACGTCTGCACTGCAGCGCGAACTGGTTTCCTTGAGTACGCACAAAGTGGGCGGAATTCGTGGTGTAGCGGTGAGATGCTTAGATATCACGAAGAACTCCGATTGCGAAGGCAGCTCACTGGAGCGCAACTGACGCTGAAGCTCGAAAGTGCGGGTATCGAACAGGATTAGATACCCT
+
GGGCGEGGFGGGGGGGGGGGGGGGEGGGGGGGGGGGGGGGGGGGGGGGCGFGCGGGGGGGGCGGGGFFGGGGGGGGFGGGGGGGGGGGGGGGGFGGGGGGGGGGGGGGGGGGGGFGGGEG,C?FFFFGGGGGGGFGFA<EGGDEGDGGGCGGCF6FFGFGGGG>GDGGGEGFGGGG8FC7DAFFCF>CGGF@C@FC?EF?9EG<FDEGGFGGGGCF=EDEEGDFGE<,@CFFCAFEE7CGGFG=GDFGGGFGF@F:7>GGEGGFGGGFFGGGFGFCDFFFD?FGFDF<<FGGFGGGGFDFFFFA+EGGEEADGGDGCFGGGGGGGGGGF9F,GGGFCFFFFFAGGGGGGGGGGGFCGGGGGGGGGGGGGGGGGFCGGGGGGGGF9GFGGGGGGFGGGGGGGGGGGGGGGGGGGGGGGGGGFGFGGFGGGGFCCCCC
@GSJM 452
TGGGGAATATTGGGCAATGGGCGCAAGCCTGACCCAGCAACGCCGCGTGAGGGAAGAAGGTTTTCGGATTGTAAACCTCTGTCGCAGGGGACGAAGGAAGTGACGGTACCCTGTAAGAGAGCCCCGGCTAACTACGTGCCAGCAGCCGCGGTAATACGTAGGGGGCGAGCGTTGTCCGGAATTACTGGGCGTAAAGGGAGCGTAGGCGGTCGATTAAGTTAGATGTGAAACCCCCGGGCTTAACTTGGGGACTGCATCTAATACTGGTTGACTTAGAGTACAGGAGAGGGAAGCGGAATTCCTAGTGTAGCGGTGAAATGCGTAGATATTAGGAGGAACACCAGTGGCGAAGGCGACTTACTGGACTGTAACTGACGTTGAGGCACGAAAGTGTGGGGAGCAAACAGGATTAGATACCCT
+
GFGGGFEGGGGGGGGGGGGGGGGGGGGGGGGGGAFGBFFGFGGGGGGFGGFGGGGGGGGGGGGGGGGGGGGGGGGGGGGGGGGGGGGCEEGGGCFFGGGGGGGFFGGGGGCCGGGGGFFGGFGCEEFFGDFGGCGGCFFGCGGGGG@GGGGGC@EFFG<FCGGGGGGEEGCGC;AFCGGGDGGGG=GGCEEEGFCCFCCGGGGEGGFGF:D@CFFEDFGGGGCGGGFCFFFCGGGGGG?GGFDCCCEFGGFGFFFFFF<DFFGGGFGFEEGFC>GGGGGGGGGGGGGFFEF7GGGGGFFB=CF9GF@GC7GFGGGGGGGFD<FCFGGGGFCCFFFFGGGGFGGGGGGGGDGGGGGGGGGGGGGGGFGGGGGGGGGGGGGEGGGGGGGGGGGGGGEGGGGGGGGGGGGGGGGGGGGC8CB8
@GSJM 453
TGGGGAATATTGCACAATGGGGGAAACCCTGATGCAGCAACGCCGCGTGAGTGAAGAAGTACTTCGGTATGTAAAGCTCTATCAGCAGGGAAGAAAATGACGGTACCTGACTAAGAAGCCCCGGCTAACTACGTGCCAGCAGCCGCGGTAATACGTAGGGGGCAAGCGTTATCCGGATTTACTGGGTGTAAAGGGAGCGTAGACGGTTTGGCGAGTCGGAAGTGAAAGCCCGGGGCTTAACCCCGGGACTGCTTTGGAAACTGTAGGACTAGAGTGCAGGAGAGGTAAGTGGAATTCCTAGTGTAGCGGTGAAATGCGTAGATATTAGGAGGAACACCAGTGGCGAAGGCGGCTTACTGGACTGTAACTGACGTTGAGGCTCGAAAGCGTGGGGAGCAAACAGGATTAGATACCCT
+
GGGGGGGGGGGGGGGGGGGGGGGGGGGGGGGGGGGGGG9FFGGGGGGFGGGGGGGGGGGGDFGGGGGFEFGGGGG<,5CFCFDD,B?AF+BEGGDFGGGGGGGGGGCA9FGDF9EEFG?5::FGGGGGGGGGG?GGGGGGGGGGGGGGGGG<GGGGGGG:7@FGGGFGFF;FFGGGGGGFEGGGGFFGGGGGGFEGGFGCEECGGG?CE#CEE@CGC7EFGFGGDFGCG0<GGGGFGFGGGGG1D=CGGGGGGCC@GGGGGGGFCE<AGFFGGGFE:GGFGGGGGFGFGFGFGGGGGE,,GFGGEFEGGGFCGGGGGGFDEGGGGFFGGGGGGF?GFGGGGGGGFGGFC>GGFCGGFCGGFFEGGGGFCGFEF<GGGFGGGGGGGGFGGGGGGGGGGGGGGGGGGGGGGGGCCCCC
@GSJM 454
TGGGGAATTTTGGACAATGGGCGCAAGCCTGATCCAGCTATTCCGCGTGTGGGATGAAGGCCCTCTGGTTGTAAAACACTTTTGTAGAGAACGAAAAGCCATCTTCGCATAAAGGATGTTGCTGACGGTACTCTAAGAATAAGCACCGGCTAACTACGTGCCAGCAGCCGCGGTAATACGTAGGGGGCGAGCGTTAATCGGCATTACTGGGCGTAAAGGGTGCGCAGGCGGTTGAGTAAGACAGATGTGAAATCCCCGAGCTTAAATCGGGAATGGCATATGTGACTGCTCGACTAGATGGTGTCAGAGGGAGGTGGAATTCCACGTGTAGCAGTGAAATGCGTAGATATGTGGAAGAACACCGATGGCGAAGGCAGCCTCCTGGGAAATAACTGACGCTCAGGCACGAAAGCGTGGGGAGCAAACAGGATTAGATACCCT
+
FGGGGDGGDGG9CGGGGGGFGGGGGGGGGGGGGGGGGGGGGGGFGGGGGGGGGDFFGFGFFGGGG,C,EFGEGGG,EFGGGCFFGGGF<AEFEGGGGG,=EEF,AF7?BFGGAF<F,,4?<?EGGGG>FBC,BFCGCGGGGGGFGGGEDEDGGG97,@FCFC=FC?FGCCB:7FG*DF@F?F7C=.1B4CFGGEGG>G@:C#<FFG0C@FCFDCCE8F=E8C:GGGCDGCFDEDFG2;<FEDG8;CCCGFCEF@C?FEFB:FDFC3GEGFC=<FFD?FGGF@,<F?GF@7GGFE?<9,++=FE;==FDEE,8GFC,<<C9GFCB7CGFEEF?,E,FEF7GGFFAGGGDFEGFGGGGGGF@B7EFGGF@,FGFGGGFFCEFDCCGFCC,GCEFDGGGGFFGGF@EFFEGFGGEEEF@GFD9GE9GFEAGGGGGGGFFA8CCA
@GSJM 455
TGAGGAATATTGGTCAATGGACGAGAGTCTGAACCAGCCAAGTAGCGTGCAGGATGACGGCCCTATGGGTTGTAAACTGCTTTTATAAGGGAATAAAGTGAGTCTCGTGAGACTTTTTGCATGTACCTTATGAATAAGGACCGGCTAATTCCGTGCCAGCAGCCGCGGTAATACGGAAGGTCCGGGCGTTATCCGGATTTATTGGGTTTAAAGGGAGCGTAGGCCGGAGATTAAGCGTGTTGTGAAATGTAGATGCTCAACATCTGAACTGCAGCGCGAACTGGTTTCCTTGAGTACGCACAAAGTGGGCGGAATTCGTGGTGTAGCGGTGAAATGCTTAGATATCACGAAGAACTCCGATTGCGAAGGCAGCTCACTGGAGCGCAACTGACGCTGAAGCTCGAAAGTGCGGGTATCGAACAGGATTAGATACCCT
+
GGGGGGGGGGGGFGGGGGGGGGGGGGG<FCFGGGGGGGGGGGGGGGGGGGGGGGGGGGGDDGGGGGDFGFGGGGGGGGGGGGGGGGEEEFF,BEEGFFFDGGFGGGFF8,FFGGGEGGGGGFGFGGGFCGGGGGGGGGGGGGGGGGGGGGGGGGFCFFFGGGGGDGGGGDGGGGGDGEDGEGGGGGD5FEGGGGGDCGGGGGGFGGFGG@GGGGGFGDGGEFEGGGGGGGFFGFGGGGGGFGFGGGGGFGFGFGD7CFFGGFF?D7/GFGFCGDFFFFGGGGGFGGGEF8FFGGGFCGCGFGFCFCGGGGGFFGEE7GGGGGGGGGGGGGGGFGGFAEGGGFFFCGGGGGFGFEF7CGGGECGFGGGGGGFFCC,EFFF:GGDFDGGGGGGDGGGGGGGGGGGGGGFCCFGFGGGGGGGGGGGGGGFGFFGCCCCC
@GSJM 456
TGAGGAATATTGGTCAATGGGCGAGAGCCTGAACCAGCCAAGTAGCGTGCAGGATGACGGCCCTATGGGTTGTAAACTGCTTTTATAAGGGAATAAAGTGAGTCTCGTGAGACTTTTTGCATGTACCTTATGAATAAGGACCGGCTAATTCCGTGCCAGCAGCCGCGGTAATACGGAAGGTCCGGGCGTTATCCGGATTTATTGGGTTTAAAGGGAGCGTAGGCCGGAGATTAAGCGTGTTGTGAAATGTAGACGCTCAACGTCTGCACTGCAGCGCGAACTGGTTTCCTTGAGTACGCACAAAGTGGGCGGAATTCGTGGTGTAGCGGTGAAATGCTTAGATATCACGAAGAACTCCGATTGCGAAGGCAGCTCACTGGAGCGCAACTGACGCTGAAGCTCGAAAGTGCGGGTATCGAACAGGATTAGATACCCT
+
FGGGGGFFGGGGGGGGGGGGGGGGGGGGGGGGGGGGGGGGCFEFFFGGGGGGCEGG@DGGEGGGGGGDG8=FGGGGGGD,CFGGGFGG9,EDFGGGGGFA<FFGGFGGGGGGGGFGGF+ECDEGGFGGGGG?EGGFGGEEBBEGGGGGGGF?FGD:FFFG8=FGCEEEGGGGFC<EDCFFFFGEEEGFGGGGFGGFEGGFFCFE@=EE=:C<GGGFDEGFGC<CCGE@FFGEGGFGGGGGG@;9GGFDDGFD9CFFGFEC:F<9DCCF8GEEFBFGEFCGEGGGF@F8GFFAGGEFEE8GGGGGGGGFDCGFGGEFC?+GGGGGGEEGGGGGFGFFD?FGGGGFCGF@FGGGGGFFGFE:EGEFGGGGFGGFGGCGGGFGCCCGGGFGGGGGGGGGGDGGGGGGGEF>GGGGGGGGEGGGGGGGF<FGGGGCCCCC
@GSJM 457
TGAGGAATATTGGTCAATGGGCGCAGGCCTGAACCAGCCAAGTAGCGTGAAGGATGACTGCCCTATGGGTTGTAAACTTCTTTTATATGGGAATAAAGTTTTCCACGTGTGGAATTTTGTATGTACCATATGAATAAGGATCGGCTAACTCCGTGCCAGCAGCCGCGGTAATACGGAGGATCCGAGCGTTATCCGGATTTATTGGGTTTAAAGGGAGCGTAGGCGGACGCTTAAGTCAGTTGTGAAAGTTTGCGGCTCAACCGTAAAATTGCAGTTGATACTGGGTGTCTTGAGTACAGTTGAGGCAGGCGGAATTCGTGGTGTAGCGGTGAAATGCTTAGATATCACGAAGAACTCCGATTGCGAAGGCAGCCTGCTAAGCTGCAACTGACATTGAGGCTCGAAAGTGTGGGTATCAAACAGGATTAGATACCCT
+
EEGGGFGGGGGGGGGGGGGGGGGGGGGGGFGGGGGGGGGGGGGGGGEGEEFGGGGGGGGDGGGGGGGCGGGGGGGGGGGGGGGGGGGGFDGCGFEFGGGGGGGGGGGF8FGDFGGFFGCFEGGGFG9DGGGCEGGGGFFG6G@CF?FGGGGGGGCGGGGGGGGGG6FEGGGGEFG<BFGGGGFFEFG=GGEGGGCECFFGFGGGGGGGGGFGFCFGDCD:ECEFGGEEGGGGGGGGGGFGGGGGFCFGGGFGGGGGD>FGGGGGGGGGC9F?FEFGFFGGFGGGGGFFFGGGGFFFCFFF8GFFB+GDFDGGGGGDDF7GGGECDF@FCGGGGGGGGGGGGFFFF<B7FGGFGGGFF@GEGGGFGGGGGGGGGGGGGGGEECGGGGFGGGGFGGGGGGF@FGGGGGGEGGFGGFGGGGGGGGGGGGGGGFFCCCCC
@GSJM 69711
TGGGGAATATTGCACAATGGGGGAAACCCTGATGAAGCGACGCCGCGTGAAGGAAGAAGTATCTCGGTATGTAAACTTCTATCAGCAGGGAAGAAAATGACGGTACCTGACTAAGAAGCCCCGGCTAACTACGTGCCAGCAGCCGCGGTAATACGTAGGGGGCAAGCGTTATCCGGATTTACTGGGTGTAAAGGGAGCGTAGAAGGATGGACAAGTCTGATGTGAAAGGCTGGGGCTCAACCCCGTGACTGCATTGGAAACTGCCCGTCTTGAGTGCCGGAGAGGTAAGCGGAATTCCTAGTGTAGCGGTGAAATGCGTAGATATTAGGAGGAACACCAGTGGCGAAGGCGGCTTACTGGACGGTAACTGACGTTGAGGCTCGAAAGCGTGGGGAGCAAACAGGATTAGATACCCT
+
,CC@@,BCA9EFEEFFGCFG8@FFEFGGDGGGGG-C@FCFG7C7+@@CCCGG8E=FFGGGGGFEGFFCCCFFGGGGGGDCCFCFFFGGGGFGGGGEGGFFGGFFFBF9FFFGGGGGFFGG7CCE>+CDCGGGE,>>FF<FDCF7@CFF*3>FGG7<<CEGGGGGFF7F+<CFGGDEEFE8FGCFCECCFFCFFF<5;,'*0%3$CCCEGGFGCF>'1C<FFD;@CF:D@E@ECEG5=;C6++;+F3FDEFGF<7D@88AFE@C87EFFF<CFDF@GDF<AC5,B?+F=FAAEA?FBF,ECGGGDEFGEDEE<@CGGFAEEGFACGGGFE9<FB8FE98FGEGGGGDGGEF@EEFF<FCCGFFA@<ECGFFGFCFFEE@B,6,CF7DGGGGFD<9GGGGGGGCFFEECFE<FACCCC
@GSJM 459
TGGGGAATATTGCACAATGGGCGCAAGCCTGATGCAGCGACACCGCGTGCGGGATGACGGCCTTCGGGTTGTAAACCGCTTTTGATCGGGAGCAAGCCTTCGGGTGAGTGTACCTTTCGAATAAGCACCGGCTAACTACGTGCCAGCAGCCGCGGTAATACGTAGGGTGCAAGCGTTATCCGGAATTATTGGGCGTAAAGGACTCGTGGGCGGTTCGTCGCGTCCGGTGTGAAAGTCCATCGCTTAACGGTGGATCTGCGCCGGGTACGGGCGGGCTGGAGTGCGGTTGGGGAGACTGGAATTCCCGGTGTAACGGTGGAATGTGTAGATATCGGGAAGAACACCAATGGCGAAGGCAGGTCTCTGGGCCGTTACTGACGCTGAGGAGCGAAAGCGTGGGGAGCGAACAGGATTAGATACCCT
+
GGGFG,B<FGGGGGGGGCFFGFCEFGGCGGGGGGGCCFFFG+FFGG:FGGGGGEG>EGGE@CEFFFEEFEFGGGGGGGGGGGGGGEEGEDCCGGGFGGGGGFCEFEGGGFF9F<FGGGGFG@GG,>@EGE7FG7FGGGGGG8:FGFGG@8DE:*=FG7:ACGF@<5C,=C2FCFGGDGG9EGGGG8;FGC0<FCG=EGGGGGGGFGF#GD<:C:?>CECBCE8:EEGFCC:FGGGGGGFC:CCFFCG-C6ADFF:F>.8<5DGGGGGEGFDEGGGF>GGGDGGFE@+,FB<C,FDFFDEGFCCC4+FGGGEEEDFF9D9DGGGGGGGFCFCGGFEGFAE7F7F9F<@7GC7FFGGGFGGFGGGGGGF@+@GFGCGGGFFFGGGF:C6B7FFC:7DGGEGEGCGGGGGFGGECGGEA8GCC@CC
@GSJM 460
TGGGGAATATTGCACAATGGGGGAAACCCTGATGCAGCAACGCCGGGTGAAGGAAGACGGTCTTCGGATTGTAAACTTTTGTTCTTGGTGAAGAAGAATGACGGTAGCCAAGGAGGAAGCCACGGCTAACTACGTGCCAGCAGCCGCGGTAATACGTAGGTGGCAAGCGTTGTCCGGAATTACTGGGTGTAAAGGGAGCGCAGGCGGGAAATCAAGTTGGATGTGAAATGTCGGGGCTTAACCCCGGAACTGCATCCAAAACTGATATTCTTGAGTGAAGTAGAGGTAGGCTGAATTCCGAGTGTAGCGGTGAAATGCGTAGATATTCGGAGGAACACCAGTGGCGAAGGCGGCCTACTGGGCTTTAACTGACGCTGAGGCTCGAAAGTGTGGGGAGCAAACAGGATTAGATACCCT
+
GGGGDEGGGGGGGEDFAEFGGDGGGGGGGGGGGGGGGGGGGGGFGGGGGFEGGGGFFCFEEGGGCFD?FDGGGGGGGFFGGGGGGGGFGFFFDGFCFFCGGGGEFG+=C<F8FGGE7FGGFGF7>FGGG8FFGFGFGGGG7FFGGEE7FBEECGE;:>FFGGGGGGG7F:4EFG?GGGGCFGGDGGGCF@A><FF=FC<FDDEDEGGGFD;AFCACC,,7AA@,CFDE+:GFCDGGGGFB:FC;EGGCGGCC,?CACGFGGFE@FEFGFFFE5:?@F;FGFGGGFGFFFA,,FCFECCFF9FFGGGGGGGGGGGGGFGGFCGGECEC:FAECFEGGFGGGGGGGGGGGGGFEGFFC8GGGGGFE,GFGDGFGGGF8GGGDFD,AGGGGGGFGGFGGFFFGGFFEFB,FGFEFC@,C@
@GSJM 461
TGGGGAATATTGCACAATGGGCGCAAGCCTGATGCAGCGACGCCGCGTGCGGGATGCCGGCCTTCGGGTTGTAAACCGCTTTTGATCGGGAACAAGCCTTCGGGTGAGTGTACCTTTCGAATAAGCAACGGCTAACTACGTGCCAGCAGCCGCGGTAATACGTAGGGTGCAAGCGTTATCCGGCATTATTGGGCGTAAAGGGCTCGTAGGCGGGTCGTCGCGTCCGGTGTGAAAGTCCATCGCTTAACGGTGGATCTGCGCCGGGTACGGGCGGGCGGGAGTGCGGTAGGGGAGACTGGAATTCCCGGTGTAACGGTGGAATGTGTAGATATCGGGAAGAACACCAATGGCGAAGGCAGGTCTCTGGGCCGTTACTGACGCTGAGGAGCGAAAGCGTGGGGAGCGAACAGGATTAGATACCCT
+
CFFGGCFGGGGGGGGGG@<FCDFGGCGDFG,CADEF,F@FDGGGEEDG78:FE=FC,BFCFGGGGDG7:C@?AF,EEFGEGGGFEFFD+=++3,B<<+:=DDC7D7DAE,<D<FFFAFGFGG7;3>E,@FBF77FCF9,*>8CFF7*CC@FGGGEG7*?CGG,,4*C::*:FCC7;EE@9+;**2*02AF7CCFEECC>EC::05;:,GC8CC#*2;:F?:CC:8EB59E9CB<:<:7CA+:;CFC=2E:*FCC<<E@?C:.>79GF>F>:+E@++BA,+@+F+=87GGFFC8,F<AGCF@CF:7CEFAC=BF>GFGGF?8<GFFEFF=7FCDGGGGGF@F<FFFGC,GGFF<CFFGGGFF6F87GGGGGEE,FGEEF7C,<DCCF@;GGGFEDGGGGFGFEE>GGFFAGGGFCFF<C,8CCC
@GSJM 462
TGAGGAATATTGGTCAATGGACGAGAGTCTGAACCAGCCAAGTAGCGTGAAGGATGACTGCCCTATGGGTTGTAAACTTCTTTTATACGGGAATAAAGTTAGCCACGTGCGGCTTTTTGTATGTACCGTATGAATAAGGATCGGCTAACTCCGTGCCAGCAGCCGCGGTAATACGGAGGATCCGAGCGTTATCCGGATTTATTGGGTTTAAAGGGAGCGTAGGCGGGTTGTTAAGTCAGTTGTGAAAGTTTGCGGCTCAACCGTAAAATTGCAGTTGATACTGGCGACCTTGAGTGCAACAGAGGTAGGCGGAATTCGTGGTGTAGCGGTGAAATGCTTAGATATCACGAAGAACTCCGATTGCGAAGGCAGCCTGCTAAGCTGCAACTGACATTGAGGCTCGAAAGTGTGGGTATCAAACAGGATTAGATACCCT
+
FCGGGGGGGGGGGGGGGGGGGGGGCFGGGGGGGGGGGGGGCFGGGGGGCEGG?CFGGGGCFGGGGGCCGGGCGFGGGGGGGGGGGGGGGGEEFGEFFGFGFCGGGGGG<FGGGGGGGGGGG9EFFGGGGGGFEFGCGCC9EF7>FF@FFG?GE>EEGFG@FFGGD<:GEFGGGFFCE<FECBFFGGG8FECFGCFECFCFDFGGGFGF<C@EGGEFGGGEEEDGGEGFGGG<DFGFCGFFGG/GGFC>?GFFFCECGECFCCGGGFGFFE<?FE1DE<FF9EGFF=AF@E?GGF:CFGGGFBCGGDGGDFF?==GFCGGGCFGCGCCEEFGGFGGGFGGGGFGFFGFFGGFGFGFB7GGGEECFGGGGDFFF8EAGEGF@FGFFCGGGGGGGGGGGGGFEC7GGGGFCGGGFGFFE8GGGGGGGFCGFAFF@CCCC
@GSJM 463
TGAGGAATATTGGTCAATGGCCGAGAGGCTGAACCAGCCAAGTCGCGTGAAGGAAGAAGGATCTATGGTTTGTAAACTTCTTTTATAGGGGAATAAAGTGGAGGACGTGTCCTTTTTTGTATGTACCCTATGAATAAGCATCGGCTAACTCCGTGCCAGCAGCCGCGGTAATACGGAGGATGCGAGCGTTATCCGGATTTATTGGGTTTAAAGGGTGCGTAGGTGGTGATTTAAGTCAGCGGTGAAAGTTTGTGGCTCAACCATAAAATTGCCGTTGAAACTGGGTTACTTGAGTGTGTTTGAGGTAGGCGGAATGCGTGGTGTAGCGGTGAAATGCATAGATATCACGCAGAACTCCGATTGCGAAGGCAGCTTACTAAACCATAACTGACACTGAAGCACGAAAGCGTGGGGATCAAACAGGATTAGATACCCT
+
[truncated: 44,398,000 more chars]
