# Supplementary material for: Compositional distinction of gut microbiota between Han Chinese and Tibetan populations with liver cirrhosis
Source: PeerJ. 2021 Sep 15;9:e12142. doi: 10.7717/peerj.12142 (PMC8449536; doi:10.7717/peerj.12142)
Supplement: Supplemental Information 18 [file peerj-09-12142-s018.zip › TLC9.clean.fastq]

@JLYM 1
TGAGGAATATTGGTCAATGGGCGAGAGCCTGAACCAGCCAAGTAGCGTGCAGGAAGACGGCCCTATGGGTTGTAAACTGCTTTTATAAGGGAATAAAGTGAGCCTCGTGAGGCTTTTTGCATGTACCTTATGAATAAGGACCGGCTAATTCCGTGCCAGCAGCCGCGGTAATACGGAAGGTTCGGGCGTTATCCGGATTTATTGGGTTTAAAGGGAGCGTAGGACGGAGATTAAGCGTGTTGTGAAATGTAGATGCTCAACATCTGCGCTGCAGCGCGAACTGGGTTACTTGAGGACGCAAGAAGTGGGCGGAATTCGTGGTGTAGCGGTGAAATGCTTAGATATAACGAAGAACTCCGATTGCGAAGGCAGCTCACTGGAGCGCAAATGACGCTGAAGCTCGAAAGTGGGGGTAGCGAACAGGATTAGATACCCG
+
AFGGGGGGGGGGGGGGGGGGFGGGGGGCGGGGGGGGGGGGFGFGGGGF@FDFGDFCGGGGF:7FGGGD?FGCGGGGGGFGGGGGAFE,C@FFGGGEFFECFEFFFGEFF,:<=DF<EGGGGGGGGGGCFA<9?<EDGGFGGGDDFG+FGGGGF3+F?DD@GGGGDGG7FFCF?FFE5F8F?GAC@8CC/FGGGGDE7ECE;CGE@;<FA@GGFFDFCEC=EGG%<<5,;)AFEDCED;CEC?8FFGGGCFF@#1C?C?FGGF<F=?;E:3D=6>6@9B<C@CGC,8,,<FCE8>+6@>9A7,9,F?@4?8FC+B+@+<FFGF:@>+CBFCEGGF<<A,FDFA,9C,?,9GGFD=:@BCC@+,@,FGGFFGFGFA<CCC@CB@+<,FE,CGFFF<<E8F@CD,FGFF@+@@GGGFC+GGGGGGGGECFEF8FAA,6-
@JLYM 2
TGAGGAATATTGGTCAACGGGCGAGAGCCTGAACCAGCCAAGTAGCGTGCGGGACGACGGCCCTATGGGTTGTAAACCGCTTTTGATTGGGAACAAAGAGCGCCACGTGTGGTGCGTTGCGTGTACCTTTCGAATAAGCATCGGCTAATTCCGTGCCAGCAGCCGCGGTAATACGGAAGATGCGAGCGTTATCCGGATTTATTGGGTTTAAAGGGAGCGTAGGCGGGCTGTTAAGTCAGCGGTCAAATGTCAGGGCCAAACCTTGGCATGCCGTTGATACTGGCGGCCTTGAGTTCACACAAGGAAGGTGGAATTCGTCGTGTAGCGGTGAAATGCTTAGATATGACGAAGAACTCCGATTGCGAAGGCAGCCTTCTGGGGTGTTACTGACGCTGAGGCTCGAAAGTGCGGGAATCGAACAGGATTAGATACCCT
+
FFGGGGGGGGGGFGGGGGGGGGGGGGGGGGGGGGGGGGFGGGGGGGGGGGGDDFEF>FEGGGGGGGGGGGGGGGGGGGGGGGGGGFGGFGGGGGGGGGFGGGGGGGGGGGGGG<FGFGGGGFGGGGGGGGGDFGGFGGGGGGGGEFEFFFCGGGGGE,>FF7FC:EEGD7FEEGGGGEGGCC+:*:>EGGDGGG4G8CEFG?C?EGGG8C:ECG<F9DGG>GGFGGEGGG<G:<CFFGFGCD@*9EFGGGGFFG<CF%EEFG6?GFF:GFDGGGGFFCGGGGFFGF<ECFGGGFE8FGFEFDEDGGGGGGGGGGEEFEEFDGGGGGDGFDGGGGGGFGFFEFEGFGFGGGFFGGGGGGGGGGGGGGEGFGGGGGGGDGGGGF@GGFGGGGGGGGGGGDGGGGGGGGGGEGFECGFGGGGGGGGGFGGGGEBC8C-
@JLYM 70559
TGAGGAATATTGGTCAATGGGCGAGAGCCTGAACCAGCCAAGTAGCGTGCAGGATGACGGCCCTATGGGTTGTAAACTTCTTTTATAAGGGAATAAAGTGAGTCTCGTGAGACTTTTTGCATGTACCTTATGAATAAGGACCGGCTAATTCCGTGCCAGCAGCCGCGGTAATACGGAAGGTCCGGGCGTTCGCCGGATTTATTGGGTTTAAAGGGAGCGTAGGCCGGAGATTAAGCGTGTTGTGAAATGTAGATGGTCAACATCTGCAATGCAGCGCGAACTGTTTGCCTTGAGTACGCAAAAAGTGGGCGGAATTCGTGGTGTAGCGGTGAAATGCTTAGATATCACGAAGAACTCCGATTGCGAAGGCAGCTCACTGGAGCGCAACTGACGCTGAAGCGCGAAAGTGCGGGTATCGAACAGGATTAGATACCCT
+
GG9FGF@FFGGGF<CEGGGFGGGG:CCDFGGGGGGGGG<F<FCF9DFGGDGGFGCFCCGGGGGD<CEGG<?FCDGGFG,EE9<E<,95C5,4,:FG9F?FFGA<EFCFGCCGFGD<,9=<,59CB9,C@EC,CAEGFCFGFAFFDC:<99DFEBD+6<<<,@FAF7+3@F*,3,3**>FG#=?>7B:*<<0-CECE%C#CCCGF>C@A6<8BCF,BC4<1B5@9:E,:8,FEGC7=7,1:@GF;B<-,9DCF.#8#<<CGC;:C;>78%,@6CGGC>ED<@DB,,6+,DFBD6GFCCA=A59FEFCCC8CEB:,7GGD==FGFF7FFF<DE9,CFE9AGGGGGGEC=,FFFEF=F:EGF@F7CCGGDGFFEC9,,,E@@C++CE99CFBCFDGFF:F@+@,EGGGFF@@7GGFF@GF<EEFGGD<EAGGGGCCC<@
@JLYM 4
TGGGGAATATTGCGCAATGGGGGCAACCCTGACGCAGCCATGCCGCGTGAATGAAGAAGGCCTTCGGGTTGTAAAGTTCTTTCGGTAGCGAGGAAGGCATTTAGTTTAATAGACTAGGTGATTGACGTTAACTACAGAAGAAGCACCGGCTAACTCCGTGCCAGCAGCCGCGGTAATACGGAGGGTGCGAGCGTTAATCGGAATAACTGGGCGTAAAGGGCACGCAGGCGGTGACTTAAGTGAGGTGTGAAAGCCCCGGGCTTAACCTGGGAATTGCATTTCATACTGGGTCGCTAGAGTACTTTAGGGGGGGGTAGAATTCCACGTGTAGCGGGGAAATGCGTAGAGATGTGGAGGAAGACCGAAGGCGAAGGCAGCCCCTTGGGAATGTACTGACGCTCATGTGCGAAAGCGTGGGGAGCAAACAGGATTAGATACCCT
+
FGGGGCEFFGGFGEEFFEGGGGGGGGGGGGGEFGGGGGFGFGGGGGGCFFGGGGGGGGGGCFGGGGGEAFFGGGGCGGGGCFAF7?BF8FFFEGGGGFG8??DCFFGGGG9DAEGFFEFGGG9EEGGGGGGGFGGGGGGEGGGGGGGGGGGGGGF,DFEF:FFFDFGGGGDCGGGGGGGGC*4F7FGGEECBEEGG8:CGGGC<AFGGGGGGG>GGDGCEE>EGGEEECCD6E>:FFGFGC7>DF.FFGGF:?FGFC7GFAFGFFDCCCFGGGCF?E@FD=;>BD7D3:@++FF=,ACFFDBB8@F::@+F?DEDBC,C:CCB?=<FFFE:FF<AF,BEF>?GCFA9GDFF=FFFA,,8,--DC,6GGGGGFFCC7GC@8FAC<<C,,C,,GF@F7B9@F9GGGFEGGGGGEGFDFDC,FFF9GDGGGGGGGGGGGCCCB-
@JLYM 80026
TGGGGAATATTGCACAATGGGGGAAACCCTGATGCAGCAACGCCGCGTGAGTGAAGAAGTATTTCGGTATGTAAAGCCCTATCAGCAGGGAAGATAATGACTGTACCTGACTAAGAAGCACCGGCTAAATACGTGCCAGCAGCCGCGGTAATACGTATGGAGAAAGCGTTATCCGGATTTACTGGGTGTAAAGGGTGCGTAGGTGGCAGTGCAAGTCAGATGTGAAAGGCCGGGGCTCAACCCCGGAGCTGCATTTGAAACTGCATAGATAGAGTACAGGAGAGGCAGGCGGAATTCCTAGTGTAGCGGTGAAATGCGGAGATATTAGGAGGAACACCAGTGGCGAAGGAGGCCTGCTGGACTGTTACTGACACTGAGGAACGAAAGCGTGGGGAGCAAACAGGATTAGATACCCT
+
FEFF+B,CCCF6FFGFGFFF,@FFGGGCCFFCFFGGGGGGCG@CDGGGGGGGCGGCGGFFGGGGGG>CA4<BEFC-,=FFGFGG<,,:DFDFEE9EFGFD99,CF<5?EFCGFEGAFFF=,=B@+:FD9FFC=>DGGFFGGGGFCGDGGE>@EGG>@CFC<9->215>5*8C,<7>:8FGGGGF<F;<<4<><<:;CFCG7<:B9D,,8*@9<C@<,CC<=6%>/=@D>87CBAB:GFCC>+:+8A:,:?B4,C,,,FAC,,<,:,,,,FDGGECF<C8FA8=B?<++B,EF=E<<EC,A,9@C8B@,E<AGFF7@@C,FFBE?9F,FFCEFEFCC-CEFC@ECE6<EC,FEC,C;,,E<F,,,<GGFFFFGFGGFD<@,EGFGGGGFEEFFF9GF<AFGGFFGFCDCE8F@ACCC
@JLYM 66562
TGAGGAATATTGGTCAATGGGCGAGAGCCTGAACCAGCCAAGTAGCGTGCAGGATGACGGCCCTATGGGTTGTAAACTGCTTTTATAAGGGAATAAAGTGAGTCTCGTGAGACTTTTTGCATGTACCTTATGAATAAGGACCGGCTAATTCCGTGCCAGCAGCCGCGGTAATACGGAAGGTCCGGGCGTTATCCGGATTTATTGGGTTTAAAGGGAGCGTAGGCCGGAGATTAAGCGTGTTGTGAAATGTAGTGGCTCAACCTCTGCACTGCAGCGCGAACTGGTCTTCTTGAGTACGCACAACGTGGGCGGAATTCGTGGTGTAGCGGTGAAATGCTTAGATATCACGAAGAACTCCGATTGCGAAGGCAGCTCACTGGAGCGCAACTGACGCTGAAGCTCGAAAGTGCGGGTATCGAACAGGATTAGATACCCT
+
EFGGFFGGGGGGGGGEFFFCCFGGG:FEFCFFFGFCEAC@CFFFGGEGEGGGGGFFGFGGC@:CF8CF8FGGGGECFEFGEF9ECFCFFGFGG?F9FFFGAB?<BF=ABFGFFFE<FGEFFGGGGDFFCGCF?D<CFAEEFGGGGFF=EFF9FF@:DFFGGGF/GB@C:?FCGFF@E@<C5:>FCG<.CGEG9E=7=<F>CF@EFEFC;CFGGGEDE&EBFFFC@<5CGGFD;9@<CD?ECCEC>F,30<<GFDFD8FGGFDAFGF<CFG9CCFFC96CEE5GGF@,FAGGGFFCF?F=?,8DC?+=:CFGGGF@+CBCGCFF:7CFFE@,?9EAF?<GGGCFGGFFDGGGGECCC@F<@7@,C9FE@C?CGF<CCF<FECDFEEE6GFEFFEFF98GEF8EFGGGEEECGGFEAFGGGFE9GGFFDFFFF@C@BC
@JLYM 7
TGAGGAATATTGGTCAATGGACGAGAGTCTGAACCAGCCAAGTAGCGTGCAGGATGACGGCCCTATGGGTTGTAAACTGCTTTTATAAGGGAATAAAGTGGGTCACGTGTGACTTTTTGCATGTACCTTACGAATAAGGACCGGCTAATTCCGTGCCAGCAGCCGCGGTAATACGGAAGGTCCGGGCGTTATCCGGATTTATTGGGTTTAAAGGGAGCGTAGGCCGGAGATTAAGCGTGTCGTGAAATGTAGAGGCTCAACCTCTGCACTGCAGCGCGAACTGGTCTTCTTGAGTACGCACAACGTGGGCGGAATTCGTGGTGTAGCGGTGAAATGCTTAGATATCACGAAGAACTCCGATTGCGAAGGCAGCTCACGGGAGCGCAACTGACGCTGAAGCTCGAAAGTGCGGGTATCGAACAGGATTAGATACCCT
+
FGGGGGGGGGGGGGGGGDGGGGGGGGGGGGGGGGGGGGGGGGGGGGGGGGGGGGGGFGGGGGGGGGGGGGGGGGGGGGGGGGGGGGGGGGGGGGGGGGGGGGEFFGGGGGGGGGFGGGGGGGGGGGGGGGGGGCFGGGFGFFFGGGGGGGGGGGGGGGFGGGG>DGGGGGGGCGFGE?GGFE:FGGGGGGGGGGGEFFGGGFGGG=FF@FCFFGGFDGFCCGGGGGGEGGDGFGGGGDGGGFFGFGGGGGFGFFFGGGGGGGGFGGGGFFGGGG>C=CFGGFGGGDFCF8GFCF=GGGE@,@FEGEF+GGF<GGG@CGGGFGGGGFCGFGGGGFGGGGF;?9EFGGGGGGEFFFF:GFFF@F@GGGGGGGGFEF@GGFCGDGGGGGGGGGGGGGGGGGGGGGGGGGEGE@<GGGGGGGGGGGGGGGGGGGFBA,CC
@JLYM 8
TGGGGCATATTGCACAATGGGGGAAACCCTGATGCAGCGACGCCGCGTGGAGGAAGAAGGTCTTCGGATTGTAAACTCCTGTTGTTGAGGAAGATAATGACGGTACTCAACAAGGAAGTGACGGCTAACTACGTGCCAGCAGCCGCGGTAAAACGTAGGTCACAAGCGTTGTCCGGAATTACTGGGTGTAAAGGGAGCGCAGGCGGGAAGACAAGTTGGAAGTGAAATCTATGGGCTCAACCCATAAACTGCTTTCAAAACTGTTTTTCTTGAGTAGTGCAGAGGTAGGCGGAATTCCCGGTGTAGCGGTGGAATGCGTAGATATCGGGAGGAACACCAGTGGCGAAGGCGGCCTACTGGGCACCAACTGACGCTGAGGCTCGAAAGTGTGGGTAGCAAACAGGATTAGATACCCT
+
GFGGG,@FFGGGGGGGGGGFGGGGGGGGGGGGEGGGGGCG:FFGGGGGGGDFGEFG==FGGGGGGGGGGGGGCGGGEBFCFFGCFGGGGGGGGGG<FFFEFDCCFGGGGDF<D=<A>FFGGGGGGEE8FDFC7FDGFFFFFFGGGGGGGE*?CGGGDFG>GGGFGGGGD<==F?G?G<FFGGFGGGGE2GGGGGGGGEGFGGGEGGF>GGDFGAF;1GGGCFGGGFFFFGCGGGGFF9ECEFGGCFE=@FACEEGGGGGGFGGFG?;FF<GGE<@GGFFDGGGGGGC7FGFAEE+7B:C@GFF@=GGGGFAGGGGDGE<GGGEGEB7GFDGGGGGFFFGG@CGEGGGGGDGGGFGGGGGGFFFCGGGGGGGGGFFGGGGGGGGGGGGGGGGGGGGGGGGGGGGGFCFFGFEC8CA-
@JLYM 56731
TGAGGAATATTGGTCAATGGGCGAGAGCCTGAACCAGCCAAGTAGCGTGCAGGATGACGGCCCTATGGGTTGTAAACTGCTTTTATAAGGGAATAAAGTGAGCCTCGTGAGGCTTTTTGCATGTACCTTATGAATAAGGACCGGCTAATTCCGTGCCAGCAGCCGCGGTAATACGGAAGGTACGGGCGTTATCCGGATTTATTGGGTTTAAAGGGAGCGTAGGCCGGAGATTAAGCGTGTTGTGAAATGTAGATGCTCAACATCTGCACTGCAGCGCGAACTGGTTTCCTTGAGTACGCACAAAGTGGGCGGAATTCGTGGTGTAGCGGTGAAATGCTTAGATATCACGAAGAACTCCGATTGCGAAGGCAGCTCACGGGAGCGCAACTGACGCTGAAGCTCGAAAGTGCGGGTACCGAACAGGATTAGATACCCT
+
C8FFGGGGGGFFGFFCFEGGGFCE:FGGCCFFGGGGGGG8FFEFFGGF7CFFGGFGAEEEEG>FFGGG?FGGGGGGGDGGGGFGGGGGGGGGGGG9E9FEGGCGGG:AF,8=F<?FFG>FGGGGGFGDGGGGGCG9FGDGGCE7CFFFF@CBE05>@>FFFGGCBCF9?EG9;FGGDGEC?/E>FCF+<FG<FFFFFEF=A9FFGGE8=FFGGGEGEC>CGGEGFFF;A<A(EC85GFBCGF@GFGEFGFD@@CEF@FDCGGFDC@<@FGEDEC0F@AD>=@EG<FF8FF<,=+GGGF@FD??8F:7DGGGGGGF7=GFGFFF=+EGFFEGGFGGGGGGFGED=:,E7EFCE=FCCCGFE7GGFFFFFGFGCECCE7<EFC@7FFFFCFEFEFFECFEEFF:FCF@:@CCF9EFEGGGFCFFGGFAGGFGFC9CCC
@JLYM 96403
TGGGGAATTTTGGACAATGGGGGAAACCCTGATCCAGCCATGCCGCGTGCAGGATGAAGGTCTTCGGATTGTAAACTGCTTTTGTCAGGGACAAAAAGGGACGTGATAACACCACGTTCTGCTGACGGTACCTGAAGAATAAGGACCGGCTAATTCCGTGCCAGCAGCCGCGGTAATACGGAAGGTCCGGGCGTTATCCGGATTTATTGGGTGTAAAGGGAGCGTAGGCCGGAGATTAAGCGTGTTGTGAAATGTAGACGCTCAACGTCTGCACTGCAGCGCGAACTGGTTTCCTTGAGTACGCACAAAGTGGGCGGAATTCGTTGTGTAGCGGTGAAATGCTTAGATATCACGAAGAACTCCGATTGCGAAGGCAGCTCACTGGAGCGCAACTGACGCTGAAGCTCGAAAGTGCGGGTATCGAACAGGATTAGATACCCT
+
GFFGDGGGGDFFBFGGGGGGGDCGGGGCGGGGFFFGGFCGFGGGDFGGGGFFCFGEGCF?=CFGGGG7F@FGGCGG9FFGGGGGGFGGFFCGCFGEGGG>FC:FFGGGGFGGEGDECFCC9EDFFGGGGGFGGFD=FFDCFGGFG:FFGGGGB;9FCC?CCFGGGGF>FGGGEGGGGGGGGGGFEGG9<1C@FEG5FGG?G>CEFEGGF1GC#CFGGFDGDG>GCGG=5@EGCC>C+ACFFGG:FGGGGGFE8F?CFCGGGGGGGGG8FFF$DCGGCAFCDEGGGGGGCF=@CCGGGGGGFF>,FA??<@FF:@<EEFFEFCB:,GFGFCB7GGF<GGGGFE9GGFCFFC<8DFGFFFB@--FC,+@EGGFCFEDFGGFEC,E@BCE@GCEFB@GFGDGECFDGGCGGFC:@@:7GGGFC,GFFCGFFFF,GFCEF<8CCC
@JLYM 78328
TGGGGAATATTGCACAATGGGGGAAACCCTGATGCAGCGACGCCGCGTGGAGGAAGAAGGTCTTCGGATTGTAAACTCCTGTTGTTGAGGAAGATAATGACGGTACTCAACAAGGAAGTGACGGCTAACTACGTGCCAGCAGCCGCGGTAAAACGTAGGTCACAAGCGTTGTCCGGAATTACTGGGTGTAAAGGGAGCGCAGGCGGGAAGACAAGTTGGAAGTGAAATCTATGGGCTCAACCCATAAACTGCTTTCAAAACTGTTTTTCTTGAGTAGTGCAGAGGTAGGCGGAATTCCCGGTGTAGCGGTGGAATGCGTAGATATCGGGAGGAACACCAGTGGCGAAGGCGGCCTACTGGGCACCAACTGACGCTGAGGCTCGAAAGTGTGGGTAGCAAACAGGATTAGATACCCT
+
EFGGGBFGFFAFGFGDEFF,CFDFFFGGGFGGEFGGGGGGGGGGGGGFGGGFGEGFGGGFGFGGGFGDCEFFGGGGGGGGGGGGG8?FDGFGDAFGFGGCGGGEG@FGGGGGGGCF,DFFGCCFEFFGGGGFDFF7@FG7<<F<CGFEEFGGG9ECFGFFGFGC<CCGFBCFBFGGBC@FE9FGG=E<FGGFFFEGGEGGGGGCFGFDGGGGGGGGGFGGGFEGFFGFF?FDFCFGFEFC?CFFGCFF9FGGGGGF,AFGFFFCFDFGGGFFFDF:FGG=GG<CF+C:F8FCDF7E@@GGFFFCGGGGFFGEFFEFFGGGGGFCDFC8F,FFGFFGFFGGGGGFGGGGGEGGGFGGFEFEE@;F@FEGGF7GGGFCGGGGGGGGGGGGGGGGGGGFCEGEGFGGGFGGGFGCCCC<
@JLYM 60318
TGAGGAATATTGGTCAATGGGCGAGAGCCTGAACCAGCCAAGTAGCGTGCAGGAAGACGGCCCTATGGGTTGTAAACTGCTTTTATATGGGGATAAAGTGAGCTACGTGTAGTTTATTGCAGGTACCATATGAATAAGGACCGGCTAATTCCGTGCCAGCAGCAGCGGTAATAAGGAAGGTCCAGGCGTTAACCGGTTTTATTGGGTTTAAAGGGAGCGTAGGCCGCCCCTTAAGCGTGTTGTGAAATGCCGCGGCTCAACCGTGGCATTGCAGCGCGAACTGGGGGGCTTGAGTGCACGTAACGCAGGCGGAATTCGTGGTGTAGCGGTGAAATGCTTAGATATCACGAAGAACTCCGATTGCGAAGGCAGCTTGCGGGAGTGCGACTGACGCTGAAGCTCGAATGTGCGGGTATCGAACAGGATTAGATACCCT
+
EFEE,CF@CFFGDGFG?FDC8CCGDG7DEEGGGE8<FFDEF8FCDG:FF@,CECGFFEEFCGGFF@ECCCFFFGGGG9FDFC-CFFFFFF@:?CFGGGGGFCFFFG7BC,,55?FA,BFCFFGFCDF,<FFGD<?<,AF=FCG7FC:=FGG9=DGE7B>=<ACC<D@@CBFE;,@@FF,@,@93DFF@CEG*E:FC#1C>9CF5@CFC2FFC;CE>6EDGCCCC<<:EGGFFGCC:-G=;8<<<70:C7C6?EEGGCEF>;GEC:C@##3@*;/D@5631.7CFE@C,F=AA98+7B>+B+GFFEFCF7=,,+<FGGGFBB=8+CC@,FFF<CFFEFFB,EA,FCFFGGECF<?@7C@8EDEEDECGGF@FGEEF7F<8FFEFB@FFCC,@FC9FECGGF<EFC;+77FFC,GECGFFDEEFFGFE@C@6<C@-@B
@JLYM 13
TGGGGAATATTGCACAATGGGGGAAACCCTGATGCAGCGACGCCGCGTGAAGGAAGAAGTATCTCGGTATGTAAACTTCTATCAGCAGGGAAGAAAATGACGGTACCTGACTAAGAAGCCCCGGCTAACTACGTGCCAGCAGCCGCGGTAATACGTAGGGGGCAAGCGTTATCCGGACTTACTGGGTGTAAAGGGAGCGTAGACGGATGGACAAGTCTGATGTGAAAGGCTGGGGCTCAACCCCGGGACTGCATTGGAAACTGTCCGTCTTGAGTGCCGGAGAGGTAAGCGGAATTCCTAGTGTAGCGGTGAAATGCGTAGACATTAGGAGGAACACCAGTGGCGAAGGCGGCTTACTGGACGGTAACTGACGTTGAGGCTCGAAAGCGTGGGGAGCAAACAGGATTAGATACCCT
+
FGGGGFGGGGGGGGGGGGGGGGGGGGGGGGGGGGGGGGGGGFGGGGGGGGGGGGGGGGGGGGGGGGGGGGGGGGGGGGGGGGGGGGGGGGGGGGGGGGGGGGGDGCFGGGGGGGGGGGGCFGGGGGDGGG?GGGGGG@GGGGGGDGGGCEGGGGG4FGGGGGDGGGGGGGCCFGGGGGGGGG>GGGFGACFFGGEFGDGGGGGGGGG9FG8FGGGGGGGGGGGGFCGGGCCFCFGGFGGGGGGGFGGFEGGF?FDGD9GGGGDGGFGFFGGGGGGEFGGGGFFGGGGGGGGF@GGGGGGFGGGGGGGGGGGDGDGGGGGGGGGGGGGGGGGFDGGGGGGGGGGGGGGGGGGGCGGGGGDGDF<EGGFDGGGGGGFGFDGFGGGGGEGGGGGGGGGGGGFGGGGGGFGGGGGCCCCC
@JLYM 14
TGAGGAATATTGGTCAATGGGCGAGAGCCTGAACCAGCCAAGTAGCGTGCAGGACGACGGCTCTAGGGGTGGTAAACTGCGTTTATAGGGGAGTAAAGTGGGGCACGTGTGACTTTTTGCATGTACCTTATGAATAAGGACCGGCTAATTCCGTTCCAGCAGCCGCGGTAATACGGAAGGTCCGGGCGTTATCCGGATTTATTGGGTTTAAAGGGAGCGTAGGCCGGGGATTAAGCGTGTTGTGAAATCTAGCGGCTCACCCGCTGCACTGCAGCGCGAACTGGTATTCTTGAGTACGTACAACGTGGGCGGAATTCCTGGTGTAGCGGTGAAATGCTTAGATATCACGAAGAACTCCGATTGCGAAGGCAGCTCACGGGACGGCAACTGACGCTGAAGCTCGAAAGTGCGGGTATCGAACAGGATTAGATACCCT
+
9,CCCFGGGGG9,;CDFGFF@FDG8CF8FGGGF8DFFGFF8ECFGGGGG@,C<F<BG7CFC6,F<9F<@?++4CFGGGFF+C@4BA?,C=+=+4B?5<5?<,++4=FGED@E,?A,<,@=D,,,CA@@FGGDFG9FF,CD@+C<:BF,,EEA,@,7@@F,5:<<FEEFC*:91,C34C2=<,1+8<1:CF*/:95-20<4FC<;08EC,;FFF5/CDDE6C:))*8+,7,FGC5<**7GFC@;@,D2,1*5>*B:BCF@*@5,,,,,>,FF@++F:6,FEF9FF33,5,GFC@+?A8,,8644:B++4B,GAB,,<B,<GGGGGGFFE<FE9GGECFCEFAGF<C,?=9FGGGFC-EFC,FEGFF<<E8FCE@DB,F7F86+,C,GEFC,B66EFFFCDF8GFDF@8+7+GEEF@,C<FEGECGFCGGGFF@C?CC
@JLYM 77512
TGGGGAATATTGCACAATGGGGGAAACCCTGATGCAGCAACGCCGCGTGAATGATGACGGTTTTCGGATCGTAAACTTCTATCAATAGGGACGAAGAAAGTGACGGTACCTGAATAAGAAGCCCCGGCTAACTACGTGCCAGCAGCCGCGGTACTACGTAGGGGGCAAGCGTTATCCGGAATTACGGGGGGTAAAGGGAGCGTAGGCGGCACGCCAAGCCAGATGTGAAAGCCCGAGGCTTAACCTCGCGGATTGCATTTGGAACTGGCGAGCTAGAGTACAGGAGAGGAAAGCGGAATTCCTAGTGTAGCGGTGAAATGCGTAGATATTAGGAAGAAAACCAGTGGTGAAAGCGGCTTTCTGTACTGAAACTGACGCTGGGGCTCGAAAGCGTGGGGAGCAAACAGGATTAGGTACCCT
+
@EE8F,CFFDFECGFEC<,CEFEGGG?EGGGGDGE9FFGGGG7CCCGGFDF6FCGGF,?+BCFCECE7FEFFGGDCFFFGG<FFGG9EEFEGFCC?FFFGAFGFBEBFGDFAF8DCGGDF@<FDCECGEFAEEGCCC,<FE<F,>:83*>:*>*2@FG,<<:1:+2<022?<=B=:;%>=CC*FF*:8?#2:<9#?=21(BC:/:CCCE@5FC:C1A@5C>D3@7<<3:+2'CE?CCGE8EGCF4AFCFEB?C,#@AC91@EFF7EFF@FFCG?<E=<;8558G,,C,C:+:EFCGFB9B,,GFA,C:4==<9CGE=:7C7C<9C4<,,AFFE,<@C6,FCCF@:9<,FFB+@+C@C8EC,EC,,9FFC<6CFFB7EB78,C76<CECB8B::-B9@DAF@FCFAFGGFC<C;,GCC--@
@JLYM 57419
TGGGGAATATTGCACAATGGGGGAAACCCTGATGCAGCGACGCCGCGTGAGCGAAGAAGTATTTCGGTATGTAAAGCTCTATCAGCAGGGGAGAAGAAATGACGGTACCTGACTAAGAAGCACCGGCTAAATACGTGCCAGCAGCCGCGGTAATACGGAAGGTCCGGGCGTTATCCGGATTTATTGGGTTTAAAGGGAGCGTAGGCCGGAGATTAAGCGTGTTGTGAAATGTAGATGCTCAACATCTGCACTGCAGCGCGAACTGGTTTCCTTGAGTACGCACAAAGTGTGCGGAATTCGTGGTGTAGCGGTGAAATGCTTAGATATCACGAAGAACTCCGATTGCGAAGGCAGCTCACTGGAGCGTAACTGACGCTGAAGCTCGAAAGTGCGGGTATCGAACAGGATTAGATACCCT
+
FFF8FCCFDGGGGGGGGGG8CCFGGFEFGGGGGGGGGGGGGDFGGGDGGGEDGGGGGGGGFGFGGGGGFFFGFGGBDGFGDGFGGEFGGG+@FGGGGGGGGGFGGEFFFFGGGGGGGGFCFFGDGGGGEFAC,>@FGGFCEFG@FFFFGGGGF3GG7B:FGG,6CGFGGGGF<<4CCECCFFCFFGGGE9CCFEGGGEE8EEEGGG?CC39?CEEGFGGGGGGFGGGG=<FFF@?FFGGGGGGGG?FGGGCGF:C7CCDEGFCGFFFDFGGC.<FGF=C98E<CFEF@8+B,GFGGGGGGGGGGGGGGF9FGFCCDFGGGGGFE,A8CGEF?<E,B@-7GF@@,C7GGGGGFGGDFFFF<GGF7:C,EF7GGGGGGGGGGGGFGGGFFBBC:EDGGF8FEEGDGGGGGGGGCGCCCCC
@JLYM 93885
TAGGGAATCTTCGGCAATGGGGGCAACCCTGACCGAGCAACGCCGCGTGAGTGAAGAAGGTTTTCGGATCGTAAAGCTCTGTTGTAAGTCAAGAACGAGTGTGAGAGTGGAAAGTTCACACTGTGACGGTAGCTTACCAGAAAGGGACGGCTAACTACGTGCCAGCAGCCGCGGTAATACGTAGGTCCCGAGCGTTGTCCGGATTTATTGGGCGTAAAGCGAGCGCAGGCGGTTTGATAAGTCTGAAGTTAAAGGCGGTGGCTCAACCATAGTTCGCTTTGGAAACTGTCAAACTTGAGTGCAGAAGGGGAGAGTGGAATTCCATGTGTAGCGGTGAAATGCGTAGATATATGGAGGAACACCGGTGGCGAAAGCGGCTCTCTGGTCTGTAACTGACGCTGAGGCTCGAAAGCGTGGGGAGCGAACAGGATTAGATACCCT
+
GGGAGG,;FCFGGDGFGGFGFGGGGGGFFD8FFGGGGDDFGGGG+:F:F:F?EGGGGGGC9FGGGGGGGGGG<DCDGGGGGGGGGGGEFGGFGF?EGG7FE<<FFGGGFFGGGCEGGBDDFFGGFFGFGGFEGDGGDGGGGGGGGCFFGGGGCF8F;FF,,DFGGGGGGGGFBEGGEC,?EFCGCGGGGD:B7CFEEGGGEDG>CGGGGD?C;8>CCFDEDC<CGEGGEEGGGEGECC9@EFEFGG7FB:F:<EGF2CFB<F:4CDCDFC9>C71GGFFFGGGGFGFCFFD,8,EAADF9A9GFDFF<EF9?GGFEBDFFGFCGGGGGFECFBCEFF=7EEGFF@BE,FC58E,<EFCEFBFEGGGGGFCCB@@FFDCFCCF?DFCEFGDGGGEDGGF8GGGGGGGEED7GGFDGGGEFGGGGFC@AGGGGGFCCGC@CCC
@JLYM 18
TGAGGAATATTGGTCAATGGGCGAGAGCCTGAACCAGCCAAGTAGCGTGCAGGAAGACGGCCCTATGGGTTGTAAACTGCTTTTATAAGGGAATAAAGTGAGTCTCGTGAGACTTTTTGCATGTACCTTATGAATAAGGACCGGCTAATTCCGTGCCAGCAGCCGCGGTAATACGGAAGGTCCGGGCGTTATCCGGATTTATTGGGTTTAAAGGGAGCGTAGGCCGGAGATTAAGCGTGTTGTGAAATGTAGACGCTCAACGTCTGCACTGCAGCGCGAACTGGTTTCCTTGAGTACGCACAAAGTGGGCGGAATTCGTGGTGTAGCGGTGAAATGCTTAGATATCACGAAGAACTCCGATTGCGAAGGCAGCTCACTGGAGCGCAACTGACGCTGAAGCTCGAAAGTGCGGGTATCGAACAGGATTAGATACCCT
+
CFFGGDFGGGGGGGGFFGGGGGGGCGGGFGGGGFGGGGGGGGFGGGE@FFEEDCFGFGGG7F:CF@FEFGECFFEEGDFFGGGGGCGGGGGGGGGGGGG<FFECDFGGGGEEFEFEFGE@DFFGGGG9FFFGGGGGGGGG?FFEFCFGGECFFGGGGCEGGGGG>GFG>CFGCEFGGGGGG7GGGGGGGGGGGGCG?BCFGFGGGFCC<:GGGGGGGGGFECECC<CFCFCEF?B;8::;@EFDFGFGGGFFFFGGCGGFGCFGGGFFCGFG@<+C33GEBFGFD,GEE8,<?C@FGGGFGFGAEGGGGFGGGGGGGGGFFFB@DGGGCGFFC,GF?,DCE9EFFGGFF<DGFGF>GFEFGFFGFGF<EA<CGGGGDEF@@F:EAFGGGGGEEEEFDECCCGGGEGGEC@FECFGGGGGGGGGGGFC@C8GCC@CC
@JLYM 19
TGAGGAATATTGGTCAATGGGCGAGAGCCTGAACCAGCCAAGTAGCGTGCAGGATGACGGCCCTATGGGTTGTAAACTGCTTTTATACGGGAATAAAGTGGGAGTCGTGACTCCTTTTGCATGTACCTTATGAATAAGGACCGGCTAATTCCGTGCCAGCAGCCGCGGTAATACGGAAGGTCCGGGCGTTATCCGGATTTATTGGGTTTCAAGGGAGCGTAGGCCGGAGATTAAGCGTGTTGTGAAATGTAGACGCTCAAAGTCTGCGCTGCCGCGCGAACGGGTTTCCTTGAGTACGCACAAAGTGGGCGGAATTCGTGGTGTAGCGGTGAAATGCTTAGATATCACGAAGAACTCCGATTGCGAAGGCAGCTCACTGGAGCGCAACTGACGCTGAAGCTCGAAAGTGCGGGTATCGAACAGGATTAGATACCCT
+
EFGGGFGGGGGGFGGGGGGF,CCEFGDFGGGGFDGAFFFGDE,CEAFGG7CACEGF,@FECEGGF?FFFACCCFFGGDEFFGFDC<E,CBBFGGFGGGEF=FGC+BFGGGDCFGGGGG9,EFFFAFFA,EFDAF,5CFFGFFC>:CFGGEFFF@6=>EFFF><FFGGGB@7,,=FFGG7FFFECCFGCCC:CCFCC<FC@5FEC9FGC:#??4:CC=7EF:?E=FCE5EC?CEFCC?=89FFCF<D;;9C@FFE9<>88<##<@FFCECEC@'CBFE><F@+,AD8<,GFDFFG@F?9FAE?A?7CF4EAC,<E@++?GFGGFCE@BF?GGECBBA,EAGFFEBE7FGGFGEF?>B:7FBFBCFFGF8FFGFEAFGGGGDEGECCGGGEFBEEFFEFGEFFEFGGGFDGGGGGGGGCDFEE@<FE,C@CAGCC@AA
@JLYM 20
TAGGGAATCTTCGGCAATGGGGGCAACCCTGACCGAGCAACGCCGCGTGAGTGAAGAAGGTTTTCGGATCGTAAAGCTCTGTTGTAAGAGAAGAACGTGTGTGAGAGTGGAAAGTTCACACAGTGACGGTAACTTACCAGAAAGGGACGGCTAACTACGTGCCAGCAGCCGCGGTAATACGTAGGTCCCGAGCGTTGTCCGGATTTATTGGGCGTAAAGCGAGCGCAGGTGGTTTAATAAGTCTGAAGTTAAAGGCAGTGGCTTAACCATTGTTCGCTTTGGAAACTGTTAGACTTGAGTGCAGAAGGGGAGAGTGGAATTCCATGTGTAGCGGTGAAATGCGTAGATATAGGGAGGAACACCGGTGGCGAAAGCGGCTCTCTGGTCTGTAACTGACGCTGAGGCTCGAAAGCGTGGGGAGCAAACAGGATTAGATACCCT
+
GGGFGGGGGGGGGGGGGGGGFGGGGGGEGGGGGGCGGGGGCGBFGGGGGFGECEEFFCFGCFAFGGG7CFGEFGGGGGFFCGGCFAFGGGFGGGGG7BC<B4BDD<FGGCDFF,CFBCEFFCFGEGGDEFDBFCGG9@F>FG,DF7@FFEGGGGF=F@FDFFGGGGGGDGEGGG*<BCB9:FFGGGGC=7FCE775:EFGGCECD+<E7@FFCEEGG>FGG*?E*://5/08@87<:CE=FE787<4>?GDC=EGG<EFF63C>C4FC1F@@2:EB>7;@?CA>F?D?E,,GEGDGGGGFFF4,<8EDFFDF<A,BGFEFEAE5,E@GGEECGGGDGGGEEGAGGFGFB,,,FGGFGGFC@EEFGGGGF@@GFEF<GFGGFGGGGF<<GFFAGGGGGGGGGGGGGGGGGGGECGCFDEEGGF<GFGGGGGGFCGF8CCCB@
@JLYM 59379
TGGGGAATATTGCACAATGGGGGAAACCCTGATGCAGCGACGCCGCGTGGAGGGAGAAGGTCTTCGGATTGTAAACTCCTGTTGTTGAGGAAGATAATGACGGTACTCAACAAGGAAGTGACGGCTAACTACGTGCCAGCAGCCGCGGTAAAACGTAGGTCACAAGCGTTGTCCGGAATTACTGGGTGTAAAGGGAGCGCAGGCGGGAAGACAAGTTGGAAGTGAAATCCATGGGCTCAACCCATGAACTGCTTTCAAAACTGTTTTTCTTGAGTAGTGCAGAGGTAGGCGGAATTCCCGGTGTAGCGGTGGAATGCGTAGATATCGGGAGGAACACCAGTGGCGAAGGCGGCCTACTGGGCACCAACTGACGCTGAGGCTCGAAAGTGTGGGTAGCAAACAGGATTAGATACCCT
+
FE8FCCCCFC<EGGGFFFDGGGGGGGGG7FGGGGGGGGGGGGDGGGGFCEGGGDGGGFFGGGGGGGGGG7<FGGGFGGDGGGGGDGGGGGGGGGGGGFFEFEEGGEGFGGGGGGGGGFGGGGGDGDGGGGGDCEFFGFGGGGG@GGGGGGGGGGFFGGGGGGGGFFFFGGGGGGGGGGGFFGGGGGGFFGFFFFGGGECCGGGGGGGGFGFFFEGFGGGGGGGGFGGF<CGFGGGFFGGGGGGGGGGGFGGGGGGGGDDFGGGGGGGGFFGGGGGFFFFFCE=<GECGGFFGGGDGDGEEFFF:GGGFFB9GGGGGGGGFFFF7EF@CGGGGEFF@GGGGGGGGFGGGGDGCFGFACGF@GFG?FCDGGFEEFEGGFGDGFGGGGGGGGGGGGGGGGGGGGFGGGCGGGGGCCCCC
@JLYM 22
TGGGGAATATTGCACAATGGGCGCAAGCCTGATGCTGCCATGCCGCGTGTATGAAGAAGGCCTTCGGGTTGTAAAGTACTTTCAGCGGGGAGGAAGGGAGTAAAGTTAATACCTTTGCTCATTGACGTTACCCGCAGAAGAAGCACCGGCTAACTCCGTGCCAGCAGCCGCGGTAATACGGAGGGTGCAAGCGTTAATCGGAATTACTGGGCGTAAAGCGCACGCAGGCGGACCTTTAAGTCAGCTGTGAAATACGGCGGCTCAACCGTCGAACTGCAGTTGATACTGGAGGTCTTGAGTGCACACAGGGATACTGGAATTCATGGTGTAGCGGTGAAATGCTCAGATATCATGAAGAACTCCGATTGCGAAGGCAGCTCACTGGAGCGCAACTGACGCTGAAGCTCGAAAGTGCGGGTATCGAACAGGATTAGATACCCT
+
FGGGGBFGAFGGGGGGGGGGGGGGGGGGGGGGGGFFFGFGGGGGGGGGGGGGGGGGGGGGFEFGGGGGGCFGGGGFGGGGGGFGGGGGGGGEGGGGGGGDGGFGGFEFGGGGFGGGFGFFFGGGGGGGCGEGGGGGGGGGGGGGGGGGGGGGGGGDGE>8GGGGGGGGGGGGGGGGGGGGGGGGGFGGGGGGGGG?4<CEGG>GGG<1FFGGFBCGGGGGGEECEGG>GDGEC:FFFG8BFF:GCGGGGGFAF7:-CGGGGFEEFCEEB7FEECGFGFCGFE@<<FGGECGFDFFGFD9FE8E8ECFGGGGGGGGFEGGGFF?B<GFCGGGFDGGGGFGGFEECGGGGGGFBGGFFFEB>-GGGFF7GGGGFGFE<GFF@AGGFECF@EGFFCGDEGGGGGGGGGGGGGGGGGFCEFGGF8GGFEGGGGGFGGGEFB<B@C
@JLYM 60540
TGAGGAATATTGGTCAATGGGCGAGAGCCTGAACCAGCCAAGTAGCGTGCAGGAAGACGGCCCTATGGGTTGTAAACTGCTTTTATAAGGGAATAAAGTGAGCCTCGTGAGGCTTTTTGCATGTACCTTATGAATAAGGACCGGCTAATTCCGTGCCAGCAGCCGCGGTAATACGGCAGGTCCGGGCGTTAGCCGGATTTATTGGGTTTAAAGGGAGCGTAGGCCGGAGATTAAGCGTGTTGTGAAATGTAGATGCTCAACATCTGCACTGCAGCGCGAACTGGTTTCCTTGAGTACGCACAAAGTGGGCGGAATTCGGGGTGTAGCGGTGAAATGCTTAGAGATCACGAAGAACTCCGATTGCGAAGGCAGCTCACTGGAGCGCAACTGACGCTGAAGCTCGAAAGTGCGGGTATCGAACAGGATTAGATACCCT
+
CFGGGGFFGGCFGGFFFEGCGG@FCEEFFGGGGGGF<FFGGG<FF9CFGDGGGGGCGGGGFG@FD,CAFFGEFGGGG9FEEFGGFEFGFFEFGGGFFFGGGGFFFGEABFFGGDECCC:FF<FFA,@B,?9EEEEFFFFGFGGGGDECAAFGGCD@FCE@FFFGEGCGGGGGGF7F#CF:EGFCGGD@F@:#C>F8BBEG9F3FGG6F=?<FCCC#;EGEC?/<EGFFEFFCGGG8GFEGGFFE@C/CGGFGCGGG@,ADCD@F70<FBFFCF8EE>GFEGGGFFAAFCDDA8EECC9@B?GGFCEDEF?9,9?4+B@+EA=:=8>:FE<?CCE<CEDC,FC,=,@E,FECEFEEB,DDF@DFCGGFGGGGGFF@F8EGEEFCAD@AF;DFDFGFGGGGFDFECFGF:F:GEEF<F7FGFFE<GECGEEC-CCBA-
@JLYM 73274
TGGGGAATATTGCACAATGGGGGAAACCCTGATGCAGCAACGCCGCGTGAGTGAAGAAGTATTTCGGTATGTAAAGCTCTATCAGCAGGGAAGAAAATGACGGTACCTGACTAAGAAGCCCCGGCTAACTACGTGCCAGCAGCCGCGGTATTACGTAGGGGGCAAGCGTTATCCGGAGTTACTGGGTGTAAAGGGAGCGCAGGCGGAAGGCTAAGTCGGATGTGAAAGCCCGGGGCTCAACCCAGGTACTGCATTGGAAACTGGTTATCTAGAGTGTCGGAGGGGTAAGTGGAATTCCTAGTGTAGCGGTGAAATGCGTAGATATTAGGAGGAACACCAGTGGCGAAGGCGGCTTACTGGACGATAACTGACGCTGAGGCTCGAAAGCGTGGGTAGCAAACAGGATTAGATACCCT
+
GGGGGGGFFGGGGGGGGGGGGDEGGGGGGGFGGGGGGGGGGGGGDGGGGE,CECFC?EFGEDFFGGGFCCFGFGF<C<EFEGFCFGD<F+BFGFCFFCCGGGGG7FEF9FGGGFFCFECF7EE7C)GGGGGGG@DFGGF?GFGGGGGGGG;CF:>FGGG4<5DBEECGFE&CFEG<E#=CBF-GGGFFFC?FGDF8FGGGGGGGGGCEFE+9EDE<+,GCCGGGGCF>EFEFE<CFGGGCCCE+,<0FAFGGFGGF9GGGFCGFF#<GEC9AFDF2ABECFE:?C,F,F9FCGGGFE=:,GGGGGGGFFFF?FB7GGGFGGGGEFCGGGGGEGGGFFCGGGGGGGGGGGGGGFGGGCGGFC@CDGGGGGGEGGGGGGGFE<FFFEFC:GGGGF,GGGGGFGGGFE9GFEGDCC@C<
@JLYM 86712
TGAGGAATATTGGTCAATGGGCGAGAGCCTGAACCAGCCAAGTAGCGTGCAGGATGACGGCCCTATGGGCTGTAAACTGCTTTTATAAGGGAATAAAGTGAGCCTCGTGAGGCTTTTTGCATGTACCTTATGAATAAGGACCGGCTAATTCCGTGCCAGCAGCCGCGGTAATACGGAAGGTTCGGGCGTTATCCGGATTTATTGGGTTTAAAGGGAGCGTAGGCCGGAGATTAAGCGTGTTGTGAAATGTAGATGCTCAACATCTGCACTGCAGCGCGAACTGGTTTCCTTGAGTACGCACAAAGTGGGCGGAATTCGTGGTGTAGCGGTGAAATGCTTAGATATCACGAAGAACTCCGATGGCGAAGGCAGCTCACTGGAGCGCAACTGACGCTGAAGCTCGAAAGTGCGGGTATCGAACAGGATTAGATACCCT
+
FFGGGGFFGGGGGGFGGFGGGGGGGFFCGGGGGGGGGGGGGGGFGGGGDGGFDFFFGGGGGGGGCFAFGGGGEGFGGGGGGGGGGGGCFCGGGGGGGGGGGFGGGGDBFGGGGFEFGGGGFGGFG<EFGEFGGCFGGGGFGFEGDGGGGGGGGFGFDGGGGFFGGGCF:7@FCC>C@@FGGGGEEECEGG>FGCFE<&FGGGGECF@EEFFGGGGGDGGC::;CFFE9FCCFCA?EEC@;=CAGFGGFFC<>9C8;GFFGGGGDGGGGGCEGGGF78ACEGEFGFA,FFGFFEGGGGFFE,CEFGE@CC8FEFGGGGGGGGGF7CGEFB,FCCEGFGAFGGGGFE<B,?AAFFBCDCGFCB:EFFGGGGGFGGGFGGGGFEF7EACEFCGGDFGAGGGGGGGGGDGF@B:GFGGGGGGGGFGGGGGGGGGFBA8CC
@JLYM 97037
TGGGGAATATTGCACAATGGGGGAAACCCTGATGCAGCAACGCCGCGTGAGTGAAGAAGTATTTCGGTATGTAAAGCTCTATCAGCAGGAAAGAAAATGACGGTACCTGACTAAGAAGCACCGGCTAAATACGTGCCAGCAGCCGCGGTAATACGTATGGTGCAAGCGTTATCCGGATTTACTGGGTGTAAAGGGAGCGTAGGTGGCAAGGCAAGCCAGAAGTGAAAACCCGGGGCTCAACCGCGGGATTGCTTTTGGAACTGTCATGCTAGAGTGCAGGAGGGGTGAGCGGAATTCCTAGTGTAGCGGTGAAATGCGTAGATATTAGGAGGAACACCGGAGGCGAAGGCGGCTCACTGGACTGTAACTGACACTGAGGCTCGAAAGCGTGGGGAGCAGACAGGATTAGATACCCT
+
CE,=@FEGGGG9EGGGGFGG8FGGEFCAFGGG9FFGGGFFD+6@FGGBFC,,CFFGGGFEGGGGG8F?ED@EEFGGGFGGGCCDFGGEF?=,8FGGDFFGG>FGF7FAFFGGGFGFFGFGGGGCF@3=DDFGGGGGG,@+3,B,6F@FFGGGCFB4>8F5#7:>BFGGG:C=GGGGGGGCFDFGFFC?;?:@=FF>ECCFFDEE98CGFFCFGGFG>>F,;<CC=GGGCEEE9CDE@FFFGCCCDEGCGFF?FDA87,2CC.#=<<??EF3E?C+FADGFG:AB?+@+7FFEFF?,<FF<B5+:@+CFAEDCFF::?CB,BCEA9A@FC6,F@C:@EGDGFBCFFB7@:@A8AC<EF@<9F9EECFEFFFC,;,@GGF>FCCA@CEGFBGGFEF,F<CF<GFGGGGGFGFC8-9@A
@JLYM 86988
TGAGGAATATTGGTCAATGGGCGAGAGCCTGAACCAGCCAAGTAGCGTGCAGGAAGACGGCCCTATGGGTTGTAAACTGCTTTTATAAGGGAATAAAGTGAGCCTCGTGAGGCTTTTTGCATGTACCTTATGAATAAGGACCGGCTAATTCCGTGCCAGCAGCCGCGGTAATACGGAAGGTCCGGGCGTTATCCGGATTTATTGGGTTTAAAGGGAGCGTAGGCCGGAGATTAAGCGTGTTGTGAAATGTAGATGCTCAACATCTGCACTGCAGCGCGAACTGGTTTCCTTGAGTACGCACAAAGTGGGCGGAATTCGTGGTGTAGCGGTGAAATGCTTAGATATCACGAAGAACTCCGATTGCGAAGGCAGCTCACTGGAGCGCAACTGACGCTGAAGCTCGAAAGTGCGGGTATCGAACAGGATTAGATACCCT
+
GGGGGGGGGGFFFGF9FGGGGGGGGGGFGGGGGGGGGGGGGCGGGGGGEGGGGGGDFGGCGGGGGGGGGGGGGGGGGGGGGGGGGGGGGGGGFGGGGGGGGGGGGGGGGGGGGGGGGGGGGGGGGFGGGGGGFGGGGGGGGGDGGGDGCFGGGGGGGGGGGFGGGGGGCEFGGGGGGGGGGGGGGGGGGGGGGGGG7CGGFFGGGFFGGFGGGGGGGGGGGCEGGGGGGGGGGGGGGGFEGGGGFGGGGGGGFGGGGGGFGGGGGGFGGGGGGGGGGFGGGGGGFGGFGGGGGDEGEGFC,CFGGGGGEGFFFE+GFDFFGFF7GGGGGGGGGGGGGEFGFFGF=FE@GGGGEF:7EGGGGGGGGGGGGGGGFEAGGFGGFCEECGGGGFC>GGFGGGFE<GGGGGGDGGGGGGGFGGGGGGGGGAGGGGGCCC@B
@JLYM 28
TAGGGAATCTTCGGCAATGGGGGCAACCCCGACCGAGCAACGCCGCGTGAGTGAAGAAGGTTCTCGGATCGTAAAGCTCTGTTGTAAGAGAAGAACGTGTGTGAGAGTGGAAAGTTCACACAGTGACGGTAACTTACCAGAAAGGGACGGCTAACTACGTGCCAGCAGCCGCGGTAATACGTCGGTCCCGAGCGTTGTACGGATTTTTTGGGCGTAAAGCGAGCGCAGGCGGTTTAATAAGTCTGAAGTAAAAGGCAGTGGCTTAACCATTGTTCGCTTTGGAAACTGTTAGACTTGAGTGCAGAAGGGGAGAGTGGAATTCCATGTGTAGCGGTGAAATGCGTAGATATATGGAGGAACACCGGTGGCGAAAGCGGCTCTCTGGGCTGTAACTGACGCTGAGGCTCGAAAGCGTGGGGAGCAAACAGGATTAGATACCCT
+
GGGGG8AF@FGG@BCFGGGCGCCGGGGGGGGGGGCFGGFGGGGGGGGFG,85CF?FFFFGGFFFFGGGGGEGGGG@EEGGGGCFF?CEFFDFFGGGGFGGCAD9ECFEGGGGGGF,8@D=FGGGFFFCC+FEDFGGF<F<>B,>D:F7@8EFEGGGGFFAF7FFGGGFF,=FEG7F*<<CF<**=**=CE>C*C@:;E#<?E6FF=-<<CAF;GCEE,CC9;:58?<EGGGGEFF<@:C?<CFE@?;G7#D:<?C@-<<CD5>4>CFGFF>F>:C88FEGFECFGFCDDFCFEGCGEGGGGFC@,GF8GEDFCDGEF8GGGFGCGGGGGGCFGEGE<EGGGGFGCGGGGGGGGGGGGGFFF:EGGGGGGFF:6EEFDEGFFGFBD,FCFC,GGGGGGGGGGGCEDGGGGGGGGGGGGGGGGGDFGGFGGFGGGGGFCCBCC
@JLYM 96189
TGGGGAATATTGCACAATGGGGGAAACCCTGATGCAGCGACGCCGCGTGGAGGAAGAAGGTCTTCGGATTGTAAACTCCTGTTGTTGAGGAAGATAATGACGGTACTCAACAAGGAAGTGACGGCTAACTACGTGCCAGCAGCCGCGGTAAAACGTAGGTCACAAGCGTTGTCCGGAATTACTGGGTGTAAAGGGAGCGCAGGCGGGAAGACAAGTTGGAAGTGAAATCTATGGGCTCAACCCATAAACTGCTTTCAAAACTGTTTTTCTTGAGTAGTGCAGAGGTAGGCGGAATTCCCGGTGTAGCGGTGGAATGCGTAGATATCGGGAGGAACACCAGTGGCGAAGGCGGCCTACTGAGCACCAACTGACGCTGAGGCTCGAAAGTGCGGGTAGCAAACAGGATTAGATACCCT
+
GGGFGEGGGGGGFGGGGGGGGGGGGGEFFGGGFFGGGGGGGGDGGGGGGGDGGG@FEFGGGGCFEFFCFFGGCGGG9,?<AFGGFFFGGGGGF@<FG<?ACCECFGGGGGCGFFGGGGC9AAFFE<FB:5:BF>@F9>@FCFGCB><C<CCDF9C6FFFFFCGGFCCEECFGGGEGGGB<C@GGGGFFFFGFGGGGEBEEGEGEEGED?FA?BFGFD;AFGGEE@CFC<GDCGFGF7:GFGFD@<AEFCGFF>GF=AFGGF@8@=8FDFCD2GFD<FD>:,DGF=@CDGGGFGGGGF=7GFEEFCGEEFCA,GGF@FCE,FEBC@C7=GF<GGFF<E@8CEDGFF@GEFC,FE,DGFF@,EG@FCGGDGGGGGGGGGGGGFGFGFGEEGEGGGGFGGGGGGFEECEGGFFGCCCCC
@JLYM 30
TGGGGAATATTGGTCAATGGGCGAGAGCCTGAACCAGCCAAGTAGCGTGCAGGATGACGGCCCTATGGGTTGTAAACTGCTTTTATAAGGGAATAAAGTGAGAGTCGTGACTCTTTTTGCATGTACCTTATGAATAAGGACAGGCTAATTCCGTGCCAGCAGCCGCGGTAATACGGGAGGTCCGGGCGTTATCCGGATTTATTGGGTTTAAAGGGAGCGTAGGCCGGAGATTAAGCGTGTTGTGAAATGTAGATGTTCAACATCTGCACTGCAGCCCGAACTGGTTTCCGTGAGGACGCACAAAGTGGGCGGAATTCGGTGTGTAGCGGTGAAATGCTTACATATCACGAAGAACTCCGACTGCGAAGGCAGCTCACTGGAGCGCAACTGACGCTGAAGCTCGAAAGGGCGGGTATCGAACAGGATTAGATACACT
+
CAEFGBFCDGGGGGGGEEGGGGGCF:@FFGGG<FDFF,CEEEG9FCFGGDGFGDGGFACG7FCFEFGGFE@CCCFFF,FCDCFFG9CEEFGD<FFGFGGGGFGGGFD<CA<?,,F9,,>9FECGFFFFGGGFGGFFCGFF8,A<CEGGFFD9FFG6=CG<883@CEGCFG7FC;F7*3>5=6>FEF<5=FCFF:FEE:<<F=FCFGC8B9E7:#=*D9<:8<C+#15#C,?1><<CEFCFFDE@=.<>AA><@9@,CFF@>:D<F@,,FCCEC38+C,FFD,FF@36=>,A<1++:@9FFE?7B+++?+E,F7GF7F4+,GGGGGFFEFD@9<?DGFFFC,E@8GGGFC9FFFFFEEFC,:CBC:,FFGFFCGFF9DCECEGGGF@9GGGFCFF@,E7CFGFE;<:@+B@@ECFFGGGFEGFFFGCAGFFE@@ACB
@JLYM 31
TAGGGAATCTTCGGCAATGGGGGCAACCCTGACCGAGCAACGCCGCGTGAGTGAAGAAGGTTTTCGGATCGTAAAGCTCTGTTGTAAGAGAAGAACGTGTGTGAGAGTGGAAAGTTCACACAGTGACGGTAACTTACCAGAAAGGGACGGCTAACTACGTGCCAGCAGCCGCGGTAATACGTAGGTCCCGAGCGTTGTCCGGATTTATTGGGCGTAAAGCGAGCGCAGGCGGTTTAATAAGTCTGAGGTGAAATCCCGGGGCTTAACTCCGGAACTGCCTCTAATACTGTTAGACTAGAGGGTAGTTGCGGTAGGCGGAATGTATGGTGTAGCGGTGAAATGCTTAGAGATCATACAGAACACCGATTGCGAAGGCAGCTTACCAAACTATATCTGACGTTGAGGCACGAAAGCGTTGGCAGCAAACAGGATTAGATACCCT
+
GFGFGFGGGGGAFGGGGGG8FEG7FFFGGGFGGGGGGGGGGGGGGGGGGFGGGGGGGGGGGGGGGEGFGEGGGGGFFGGGGGGGGGGCFGFFGGGGGGGGGDGGFGGFGGGGGGGGFBEFGGGGGGGGG7FGGGGGFFGGGGGG<FFFDGE7FD8FFGGG>ECG:8FGGCFG<*.<A<8>9.FFGGGGG:C=#F)EACFGG#GFFC=FFDFG=E?CEFEEGCGCGEGG<GGG;EF<CFGFGGCC@8DGGGFG,6<C>.+:CEGGGC@E?FFDCGEGCBFFE81EF?GEFFF=<?A?A424,8FG@GGGGFE:EF7GGFEEE,GDGGGE7GGGGGFED9GGGFDE99DGE,FCGGFGGFEGGGGFFDDGGGGGGGGGGGGGGGGFFCFE9DFFFCGGGF8EGFGFCFFGGGGFGCFE,GGGGGGGGEGGGFF9DFDCDCCCCC
@JLYM 94919
TGAGGAATACTGGTCAATGGGCGAGAGCCTGAACCAGCCAAGTAGCGTGCAGGATGACGGCCCTATGGGTTGTAAACTGCTTTTATAAGGGAATAAAGTGAGCCTCGTGAGGCTTTTTGCATGTACCTTATGAATAAGGACCGGCTAATTCCGTGCCAGCAGCCGCGGTAATACGGAAGGTCCGGGCGTTATCCGGATTTATTGGGTTTAAAGGGAGCGTAGGCCGGAGATTAAGCGTGTTGTGAAATGTAGATGCTCAACATCTGCACTGCAGCGCGAACTGGTTTCCTTGAGTACGCACAGAGTGGGCGGAATTCGTGGTGTAGCGGTGAAATGCTTAGATATCACGAAGAACTCCGATTGCGAAGGCAGCTCACTGGAGCGCAACTGACGCTGAAGCTCGAAAGTGCGGGTATCGAACAGGATTAGATACCCT
+
GGGGGGGGG<FGFEFGGGGGCGGGEGGGGGGGGGGGGGFGFFFGFGGGGGGGGGGGGDFGF@FGGGGGGCEEGGGGGGCFGGGGGGGGGFDGFGGGGGGGDFFGGGGGGGGGGFGGGG>F<FGFGGGGGGGDFF9@<<FF<FGGG?7FGFCCFGFG>GGGGGGGGGGGF5@ADFFFCFCFGFFGGGGGGC>=CFGEEGFGFGGEFEGG=CFGGGGDEGGGGCCFGEDCE@?F7<GDGGGGGFFFC@@?CDCF?FGF<EGGGGC?FC:@8GGGEGGFBCGGGGGGFCF8FFGGGGGGGFFEFA,,FC7DGGFFCFECB+FFGGGGEEGCEECFADGGGFGFGF9GF7F@GFEFEF7@GGF:FBGGGGGGGGGGFF@GFGGGEGCGDGGGGGEGGGGGGFGFF@GGGEFGGGGGGGGGGGCGGGGGGFDGGGGCCCCC
@JLYM 81529
TGAGGAATATTGGTCAATGGGCGAGAGCCTGAACCAGCCAAGTAGCGTGCAGGAAGACGGCCCTATGGGTTGTAAACTGCTTTTATAAGGGAATAAAGTGAGCCTCGTGAGGCTTTTTGCATGTACCTTATGAATAAGGACCGGCTAATTCCGTGCCAGCAGCCGCGGTAATACGGAAGGTCCGGGCGTTATCCGGATTTATTGGGTTTAAAGGGAGCGTAGGCCGGAGATTAAGCGTGTTGTGAAATGTAGATGCTCAACATCTGCACTGCAGCGCGAACTGGTTTCCTTGAGTACGCACAAAGTGGGCGGAATTCGTGGTGTAGCGGTGAAATGCTTAGATATGACGAAGAACTCCGATTGCGAAGGCAGCCTTCTGGGGTGTTACTGACGCTGAGGCTCGAAAGTGCGGGAATCAAACAGGATTAGATACCCT
+
FFGGGGGGGGGGGGGGGGGFGGGGGGGGGGGGGGGGGGGGFGGG<FFGGGGGGGGGGGGGGGGGGGGGGGGGGGGGGGGGGGGGFGGGGGGGGGGGGGGGDGGGGGGGGGGGGGGGGGGGGGGGGGGGGGGG<BFGGGFGGD:BF?FGGGGGGGGGGGFGGGGGGEGGDCE@DFFGDGGGGFGGGGGFFGGFCFGGEGGFFGFGGGEGGGGGFGGGGGGGEDGGGGGGGGFGGGGGGGGFGGGGGFF@FGGGGGFFGGGG>FFCGFFGGGGGGGGGGGGFDGGGGGFCGGGGGGGGGGFGGGGGDDGEGCGFGGEGGGGGGGGGDGDGGGGGFFGGGEFGGGGGGGGGGGGGGGFFEGGEGGEEGGGGGGGGGGGGGGGGGFFGGGGGGGGGGFGGGGGGGEGGGGGFGGFGGGGGGGGGGGGGGGGGGGGCCCCC
@JLYM 34
TGAGGAATATTGGTCAATGGGCGAGAGCCTGAACCAGCCAAGTAGCGTGCGGGACGACGGCCCTATGGGTTGTAAACCGCTTTTGATTGGGAACAAAGAGCGCCACGTGTGGTGCGTTGCGTGTACCTTTCGAATAAGCATCGGCTAATTCCGTGCCAGCAGCCGCGGTAATACGGAAGATGCGAGCGTTATCCGGATTTATTGGGTTTAAAGGGAGCGTAGGCGGGCTGTTAAGTCCGCGGTCAAATGGCAGGGCCCAACCTTGGCATGCCGTTGATACTGGCGGCCTTGAGTTCACACAAGGAAGGTGGAATTCGTCGTGCAGCGGTGAAATGCTTAGATATCACAAAGAACTCCGATTGCGAAGGCAGCTCACGGGAGCGCAACTGACGCTGAAGCTCGAAAGTGCGGGTATCGAACAGGATTAGATACCCT
+
GGGGGGGGGGGGGGGGGGGFGFGGGGGGGGGGGGGGGGGGGFGGGGGFGGFGGGEGGGGG7FGGGGGGGGGGGGGGGFGGG7@FGGGGGGFFGGGGFFGG8FCGG7>=FGGGGGGGFC+BF@FGGGGGGGCCFGGGGGGGGGCGC7FFFFGGG/=GGG@GFFF>@DEGEGGFGGG?GGEFEAFCEBCFFGGCEC8E8CE7>FCFGGEGF<@@FC5@EE>B:DEGDEGGCEFCFGGEC:EEEGGC>GGGGG4>F:AEEEBGGEGFEFEEBFF6<GGFF=GGF@<DDFD,,A,EFFEGGGGGGFFB8DGGGGFD<GGF@F@GGGDGEEGF9?9FCFCGFEB9FF9EE<<,E,6,FCFEGF@GF7GGGFGFFGCEGFCC<@@7EGGGGGGGGGF<GGGGGEFFGGGGGGGE@CFFGFGGGGGGGGGGDGGGF8CC@C@
@JLYM 61255
TGAGGAATATTGGTCAATGGGCGAGAGCCTGAACCAGCCAAGTAGCGTGCAGGATGACGGCCCTATGGGTTGTAAACTGCTTTTATAAGGGAATAAAGTGAGCCTCGTGAAGCTTTTTGCATGTACCTTATGAATAAGGACCGGCTAATTCCGTGCCAGCAGCCGCGGTAATACGGAAGGTCCGGGCGTTATCCGGATTTATTGGGTTTAAAGGGAGCGTAGGCCGGAGATTAAGCGTGTTGTGAAATGTAGATGCTCAACATCTGCACTGCAGCGCGAACTGGTTTCCTTGAGTACGCACAAAGTGGGCGGAATTCGTGGTGTAGCGGTGAAATGCTTAGATATCACGAAGAACTCCGATTGCGAAGGCAGCTCACTGGAGCGCAACTGACGCTGAAGCTCGAAAGTGCGGGTATCGAACAGGATTAGATACCCT
+
GGGFGFFGGGGGGGGGGGGGGGGGGGGGGGGGGGGGCGGGCGGGGFGGEGGGCFGGFGGGGGDGGFGGGGGGGGGGGGGGGGGGFGGGGGGGGGGGGGGGGGGGGGCEFGGGGGGGGGGGGGGGGGGGFGGGGGGGGGGGGGGGGGG<(GDGG@GGGGFGGDGGGGGGGGEFFGGGEGEGGFGGGFCFGG>FGGG=GGGGGGDGFGCFCFEGGGGFGGGGGEGGFFFFGFFFGGEGEGGGGGGGGGGGGGFE<FFFCFFGGGGGGGGCGGGGFGGGEGGGGGGGGFGFFFFGEF4BC9GGFGGGF>GGCFFFDEGGGGGGGGGGDGGGFD9GGGGGGA<GGFF@FGGFGGGGFFFCGFGGGGGGGGGGGGGGGGFGGFGC7GGGGGGGGGGGGGGGFGGGFEGFDGGGGGGGGGGGGGGFGGGGGFFGFFCCCCCC
@JLYM 52535
TGAGGAATATTGGTCAATGGGCGAGAGCCTGAACCAGCCAAGTAGCGTGCAGGATGACGGCCCTATGGGTTGTAAACTGCTTTTATAAGGGAATAAAGTGAGCCTCGTGAGGCTTTTTGCATGTACCTTATGAATAAGGACCGGCTAATTCCGTGCCAGCAGCCGCGGTAATACGGAAGGTCCGGGCGTTATCCGGATTTATTGGGTTTAAAGGGAGCGTAGGCCGGAGATTAAGCGTGTTGTGAAATGTAGATGCGCAACATCTGCACTGCAGCGCGAACTGGTTTCCTTGATTACGCACAAAGTGGGCGGAATTCGTGGTGTAGCGGTGAAATGCTTAGATATCACGAAGAACTCCGATTGCGAAAGCAGCTCACTGGAGCGCAACTGACGCTGAAGCTCGAAAGTGCGGGTATCGAACAGGATTAGATACCCT
+
@CFFGGFGDFGGFGGGFGGEGFGGGGGGGGGGGGGGGGGGGG9FAGGGGGGCFCFFGFEGCFEGGGGGGGGGGGGGGGGGGGDGGGDGGG8<FFFGGGGFFGGF?ECFEFEGGGGFFFFCGGFFGGGEEFFGGFFGGGGGGGG?GGGGFGGEGGCFCGFFGD8:EEGGGDGGGGGGEFEEGDEF<=EC<FGFGGG6@BC:;F/EGC@EEFEGFGGDCGGGGGC?CFD9DGGGFFCE8CD:8FGGGCF@;CCC9@?F)BGFDE@9C?,,@CGGCBCF@,-C>>%GGFF,FGFF@+C?C=8EFE?,F?>FF<EEBA:F=?7GGFDGGGGFGGGFGGFGFCEAFDFE<,6CCDE9GF7EFFFEEB,GEFFE8E<CC,9CCC+E7F@@<FF@FCEEGFE9GGDGGEGGFEEGFGGGEFCF;FFEFC<GEEC,GFEBCCB-
@JLYM 37
TGGGGAATATTGCACAATGGGGGAAACCCTGATGCAGCGACGCCGCGTGAAGGATGAAGTATTTCGGTATGTAAACTTCTATCAGCAGGGAAGAAAATGACGGTACCTGACTAAGAAGCCCCGGCTAACTACGTGCCAGCAGCCGCGGTAATACGTAGGGGGCAAGCGTTATCCGGATTTACTGGGTGTAGAGGGAGCGTAGACGGCAGTGCAAGCCAGATGTGAAAGCCCGGGGCTCAACCCCGGGACTGCATTTGGAACTGTAGGGCTAGAGTGTCGGAGAGGCAAGTGGAATTCCTAGTGTAGCGGTGAAATGCGTAGATATTAGGAGGAACACCAGTGGCGAAGGCGGCTTGCTGGACGATGACTGACGTTGAGGCTCGAAAGCGTGGGGAGCAAACAGGATTAGATACCCT
+
EGGGGGGGGGGGGGGGGGGGGGGGGGGGGGGGGGGGGGCGGGGGGGGGGGGGGGGGGGGEFGGGGGGGGGGGGGGGGGGGGGGGGGGGGGGGGGGGFFGGGGGGGGGGGGGGGGGGGGGGGGGGGGGGGG?GDGDGGG@GGGGGGGGGEGGFGGGFBFCGCF9FFGGGEEGGGGGGGGGFGFCFCGCEA427FFGDECGGC?CFGGGC2FAECFGGFGGFGFFCGFCCECGGGGGGGECEGGGDFGGFEGCFAGFCF;GGGFFFG@#GFEEFFEGGEDGF?8DEB,GGGFFCFCGFGGGGGDEGGGDGFFGGGGGF?GGAGFGGGGGGGGGGGGGGGGGGGGGGGGGGGGGGFGGGGGGGGGGGGFGDGGGGFFGGGGGFDGGGGGGGGGGGGGGGGGGGGGGGGGGGGFEBA<CC
@JLYM 56484
TGAGGAATATTGGTCAATGGGCGAGAGCCTGAACCAGCCAAGTAGCGTGCAGGATGACGGCCCTATGGGTTGTAAACTGCTTTTATAAGGGAATAAAGTGGGTCTCGTGAGACTTTTTGCATGTACCTTATGAATAAGGACCGGCTAAGTCCGTGCCAGCAGCCGCGGTAATACGGAAGGTCCGGGCGTTATCCGGATTTATTGGGTTTAAAGGGAGCGTAGGCCGGAGATTAAGCGTGTTGTGAAATGTAGAGGCTCAACGTATGCACTGCAGCGCGAACTGGTTTCCTGGAGGACGCACAAAGTGGGCGGAATTCGTGGTGTAGCGGTGAAATGCTTAGATATCACGAAGAACTCCGATTGCGAAGGCAGCTCACTGGAGAGCAACTGACGTTGAAGCTCGAAAGTGCGGGTATCGAACAGGATTAGATACCCT
+
G<FFFGEFGGF9EFGGFGGC,CFDBE+CFFFGG@@FGFG6C@CCEFEGDEFFFGFGGGEC@FGFFFGGGGGGEGGGGG9=D?EFFFGGF9EFF<E,C,EF@EECFFF@FEFCF9?FFGGFGGAFGGCEFEFFFGGGGFED<FCEGCGG,C=DFGGGFGFFG@@=75F6CEGGDE??CEEDCFGGEEFFE<<F9<CEEC;FFCGEEFF@0E<CCC.FE>C8*:#05D;FF;8CGFCFE,C:C;F/GE<=;C#>:#FCF-GFE>C,G>#C)3A7<B0C7F?FC>,FFCGDE4:B>F7CF98A,??EFGF@F<5,<,C@GGGGGFC+EC:CDFFFFGGFFDGGFGGF<@FGGGCF@@+:CF,E>GECFFDFDFEFC,A<GF<ECC,F<C@F@FCC,BGFFCF@CBFGFCGGEFF@CC,F@<EFDGGGFFF9FF,A,CCC
@JLYM 68608
TGGGGAATATTGCACAATGGGGGAAACCCTGATGCAGCGACGCCGCGTGAAGGAAGAAGTATCTCGGTATGTAAACTTCTATCAGCAGGGAAGATAGCGACGGTCCCTGACTAAGAAGCCCCGGCTAACTACGTGCCAGCAGCCGCGGTCATACGCAGGGGCAAAGCGTGATCCGGAATTACTGGGTGTAAAGGGAGCGCAGGCGGGAAGACAAGTTGGAAGTGAAATCCATGGGCTCAACCCATGAACTGCTTTCAAAACTGTTTTTCTTGAGTAGTGCAGAGGTAGGTGGAATTCCCGGTGTAGCGGTGGAATGCGTAGATATCGGGAGGAACACCAGTGGCGAAGGCGGCCTACTGGGCACCAACTGACGCTGAGGCTCGAAAGTGTGGGTAGCAAACAGGATTAGATACCCT
+
F,E<:C7CCFF9EFEGGECG8@FFGGGCFD,EFGAFGGGGGGGGCFGGGGF9CFDFF<CCFEFEGG@,BBFFFFGGFEFG<<B9,=AFFGGBCF?F,,4@@FG++@B,<:F9<E<BC8,3=C+>+8FFF,@F@38<<;>*<,@<>7>FB*CBBF,*1<*=:*1*,?CC8*8,,8<C7FC3C9F<:-2@2<CFFF2F8,/8=**/?>>5/C>CD@873AC7<CEE7<#>>D@,7C@,D::0;@;EE9FC<C<#C4B9C:F<EFF?0CC>9CFFDFGGFC-FF?:EC==,5,A9=4+7FCCF<<F@++FEC?EC=B,CDC9GEC+FCFC<C<<CCGFFC,8GFCEGFB8++FE9F<,8GF8GFC@,6D<C@GGGF@FFE:GGGGCGGGGEFF<EFE<FEF9@FC,FGGFGFGGCCCCC
@JLYM 40
TGAGGAATATTGGTCAATGGGCGAGAGCCTGAACCAGCCAAGTAGCGTGCAGGAAGACGGCCCTATGGGTTGTAAACTGCTTTTATAAGGGAATAAAGTGAGCCTCGTGAGGCTTTTTGCATGTACCTTATGAATAAGGACCGGCTAATTCCGTGCCAGCAGCCGCGGTAATACGGAAGGTCCGGGCGTTATCCGGATTTATTGGGTTTAAAGGGAGCGTAGGCCGGAGATTAAGCGTGTTGTGAAATGTAGATGCTCAACATCTGCACTGCAGCGCGAACTGGTTTCCTTGAGTACGCACAAAGTGGGCGGAATTCGTGGTGTAGCGGTGAAATGCTTAGATATCACGAAGAACTCCGATTGCGAAGGCAGCTCACTGGAGCGCAACTGACGCTGAAGCTCGAAAGTGCGGGTATCGAACAGGATTAGATACCCT
+
GGGGGGGGFGGGGGGGGGGGGGGGGGGGGGGGGGCFGGGGGGFGGGGGDGGGGGGGGGGGGGGGGGGGGFFGDGGCGGGGGGGGGGGGGGGGDF<FGFGDGGGGGGGGG8B8<FFGGGGGCGGGFGGGGGGGGGGGGGGGGGDGG@FEEFFGGFGEGGFFGGGG>GGG=EGG<8@CEEDDFCDGGFGGGGG>FFGECCEGAC/FFGGFCCFFFEG@DEFGGGGGGGCEFEGGGGGG8DCGGGAFCGGFFGFD9GFF@@FGGFFFGGGGFGGGGGGFFFGGDGGG8GFGFFFAGGGEGGFF9FEEF7CEGFFGGGGGDGGGGGGGCFGGGGGGGGCGGFAGGFAB,GFEFEAFFBC:FFC,GGGGGGGGFFGFGFFCGGGFEGGGCFGGGGGGGGGGGDGGGGGGGGGGGGGGGGGGGGGGGGGGGGGGGGGCCCCC
@JLYM 41
TAGGGAATCTTCGGCAATGGGGGCAACCCTGACCGAGCAACGCCGCGTGAGTGAAGAAGGTTTTCGGATCGTAAAGCTCTGTTGTAAGTCAAGAACGAGTGTGAGAGTAGAAAGTTCACACTGTGACGGTAGCTTACCAGAAAGGGACGGCTAACTACGTGCCAGCAGCCGCGGTAATACGTAGGTCCCGAGCGTTGTCCGGATTTATTGGGCGTAAAGCGAGCGCAGGCGGCTTGATAAGTCTGGAGTTAAAGGCTGTGGCTCAACCATAGTTCGCTTTGGAAACTGTCAAACTTGAGTGCAGGAGAGGAAAGCGGAATTACCGGTGTAGCGGTGAAATGCGTAGAGATCGGTAGGAACACCAGTGGCGAAGGCGGCTTTCTGGACTGAAACTGACGCTGAGGCGCGAAAGCGTGGGGAGCAAACAGGATTAGATACCCT
+
FGGGGGGGGGGGGGGEGGGGGGGGGGGGGGGGGGGGGGGGGGGGGGGEGFGFGGGGGGGGFFGGGGGGGGGGGGGGGGGGGGGGGGGGFGGGGGEFGGGGGEEGGFGGGGGGGFCFGGGGGGGGGGGGGEF7FGGGGFGGGGFGGGGCFGGGGGGGGGGGGGGGG56FGDFGGGCEGGGGGG<FGFGFD2F?FGFEE@CC;EGF?;FGEFGFGGGGGFGGG?DGD:<ECGGEEFD?FGGFFDFCBFCFCFFDCDCGGCGGGCC7DEGC=GGGGCGGGGGGFGGGGGGGGGFDFGGGGGGGGGGGGFFGGGGGGFEGGGGCC:CGGGGGGDEFCGGGE7DGGGGGGFCGDGGGGGGGGGGFGGGGGGGGGGGGGGGFGGGGFE9GFGGGGFFGGGGEGFGFCGGFEGGGGGGGGEFGGGGFGGFGGGGGGGGGFFFFCCCC@
@JLYM 42
TAGGGAATCTTCGGCAATGGGGGCAACCCTGACCGAGCAACGCCGCGTGAGTGAAGAAGGTTTTCGGATCGTAAAGCTCTGTTGTAAGAGAAGAACGTGTGTGAGAGTGGAAAGTTCACACAGTGACGGTAACTTACCAGAAAGGGACGGCTAACTACGTGCCAGCAGCCGCGGTAATACGTAGGTCCCGAGCGTTGTCCGGATTTATTGGGCGTAAAGCGAGCGCAGGCGGTTTAATAAGTCTGAAGTTAAAGGCAGTGGCTTAACCATTGTTCGCTTTGGAAACTGTTAGACTTGAGTGCAGAAGGGGAGAGTGGAATTCCATGTGTAGCGGTGAAATGCGTAGATATATGGAGGAACACCGGTGGCGAAAGCGGCTCTCTGGTCTGTAACTGACGCTGAGGCTCGAAAGCGTGGGGAGCAAACAGGATTAGATACCCT
+
,;@FEFGGGGGGCCEGDFGFDCGGGGGCF,EFF8@CFEEGFGGGGDGC=FBCFFGGC8FGGGGGGGGGGGGEGGFAFGGGGGFGGFGGGGGCEFFDGFGFG,=EFFFFGGGFF,5FFGFGFFG3CF>FEFEGGGGGG,@,@@B83<FFCCE7*>>DDC:FF>FFGGGG8FGGGG<C5<FFFFFCGFCG**:<B@E:*80A;7#<A62A@FG%FGCGGCEFEEG8EG>E;*8GGE:DBC@FG>FG?7FGGDFGGGG@C>FGGGEFFCCGGGFGCG48CDFGFGGC>GGFE9FE@GFFGGFCE;9GGGFDGFAE<?,,E8FC,DGGGGGGGGDGFFFDFDGFBB?E9GFFE,GCGF<E,GFEGGCGEFFBGFFGGGGGFFF<8GGFGGGFCF<FGGGGGGGGGGGGFDCGGGGGGGGFFGGGGGFGGGGGGFGGGCGFCCCCC
@JLYM 43
TGAGGAATATTGGTCAATGGGCGAGAGCCTGAACCAGCCAAGTAGCGTGCAGGAAGACGGCCCTATGGGTTGTAAACTGCTTTTATAAGGGAATAAAGTGGGTCACGTGTGACTTTTTGCATGTACCTTATGAATAAGGACCGGCTAATTCCGTGCCAGCAGCCGCGGTAATACGGAAGGTCCGGGCGTTATCCGGATTTATTGGGTTTAAAGGGAGCGTAGGCCGGAGATTAAGCGTGTTGCGAAATGTAGAGGCTCAACCTCGGCACTGCAGCGCGAACTGGTCTTCTTGAGTACGGACAACGTGGGCGGAATTCGTGGTGTAGCGGTGAAATGCGTAGATATCACGAAGAACTCCGATTGCGAAGGCAGCCCACGGGAGCGCAACTGACGCTGAAGCTCGAAAGTGCGGGTATCGAACAGGATTAGATACCCT
+
GGGGGGGG@FGG9FFFFGGGGGGGEG>FGGGGDEGGGGEA,C,,CFCGGGGGFGGF6CF,6+@F,CF@?FC7CEGAFG,,CFCEF,F?DGFGAD,CE<?<FF+4BFCGGE7,BBE?EF+FF?FF,8?A,5CEE,EE,?F9=DC7CFFDD:>9F8D:FAFF:DFFCE4@FDGG8FC@E:E>>F:FGGGGGC0<<C>C:-FFG>=AGG+:BFGGGGF0GGFGGG9<F=8/7,<=85<FD5>>FGFGFCE;61=C0GGGF>@FGC?@$CCFF;GCCB?F>AD=>FF9CD<,FD,FFFD33,,6,>A+FB+:GGGGGF@7FD<8GGECGDGGGGGGGGFCB,CFF@,A=CB,FC,GGFC-GFF77EGGGGGGGF<FF@7GGGGGFEFE9GGEGEEGGGGGFCCFDGGGGGFFFCGFF8GGGFGGGGGGGGGGGGFCCCCC
@JLYM 44
TGAGGAATATTGGTCACTGGACGCAAGTCTGAACCAGCCAAGTAGCGTGCAGGATGACGGCCCTCTGGGTTGTAAACTGCTTTTAGTTGGGAATAAAGTGCATCACGTGTGATGTTTTGTATGTACCATCAGAAAAAGGACCGGCTAATTCCGTGCCAGCAGCCGCGGTAATACGGAAGGTTCAGCCGTTATACGTATTTAGTGGGTTTAAAGGGAGCGCAGGCGGACCTTTAAGTCAGCTGTGAAATACCGCGGATCAACCGTCGAACTGCAGTTGATACTGGAGGTCTTTAGTGCACACAGGGATACTGGAATTCATGGTGTAGCGGTTAAATGCTCAGATATCAGGAAGAACTCCGATCGCGAAGGCAGCTATCCGTGGTGCAACTGACGCTGAGGCTCGAAAGTGCGGGTATCAAACAGGATTAGATACCCT
+
A<FAFDGGGGGGGGG,,,;,CFFGGGDFGGGGGEGFFGFGGG9EFFGGG7DF8BEA,CBF:CG?C@FFG,FBF9CE<<E6CFGGG,,9C8>C=<E,CEGFGGABD==EFFGGFGGCF,,B9@EFGEBFCF9FG9?BDC:EE7FFG<7FD375>E;E><FFFFFFG<>CGGF?DDFEE7F>@FD/4#/BCFGG0CE'CFFA8'F?F<F;ACF?C?*=;CC=EE:58+E0<<@FGCFC6GFGFCDGFGGFGF#<C>C&B:<FEEC3CGDEB4:CBDF56.B<FF<F8@,99FE8FC=,GFFGEEFA,FF<EACFGGGFFCFF8GGF7>+,CF9GFGE8FECCECFE:,<,FC<C,CF:EF@7F7CFFFFGFFFC,FF@7CD,GGGGGGF7B,;FC,CFCGGGGFC,8FCEEFC,EEGGGFCFFGFGGGGFFE,CCCCC
@JLYM 63137
TGAGGAATATTGGTCAATGGACGAGAGTCTGAACCAGCCAAGTAGCGTGCAGGATGACGGCCCTATGGGTTGTAAACTGCTTTTATAAGGGAATAAAGTGAGTCTCGTGAGACTTTTTGCATGTACCTTATGAATAAGGACCGGCTAATTCCGTGCCAGCAGCCGCGGTAATACGGAAGGTCCGGGCGTTATCCGGATTTATTGGGTTTAAAGGGAGCGTAGGCCGGAGATTAAGCGTGTTGTGAAATGTAGACGCTCAACGTCTGCACTGCAGCGCGAACTGGTTTCCTTGAGTACGCACAAAGTGGGCGGAATTCGTGGTGTAGCGGTGAAATGCTTAGATATCACGAAGAACCCCGATTGCGAAGGCAGCTCACTGGAGCGCAACTGACGCTGAAGCTCGAAAGTGCGGGTATCGAACAGGATTAGATACCCT
+
CFGGGFGGFGGGFAFGGGGGGGGGGGGGGGGGGGGGGGGGGGGGGFGGGGGCCGGFGGGGGGGGGGGGGGGGGGDGGGFGGGGGFGGGGGDEGGFFGGGGFFFGGGGGC@FFFGFGGGDGCFGGGGGGFGG9F?FFGGGF=D2CGGGFFGGGG??;GGGGGGECGGEGGGGFFGGGGGEEFFGGGGGGG?GGGGEGCFCCFFGGGGFGGCFGGGG?GGGGG??FFEDEGG4CEFGGGGGGGCGGGGGGGGGGGEGGD7C@?EEFGGGGGGGGGGGGCEGGDFGGGGGFGGFB7GEFC48FAFFGB7DGC,FC7E7F:?=,GGGECCFAGGGGFGFDAFCGEGGGGGGGGGGGGF@+GGGEGCGGFCGGGGGGFGGGGGGFC7@CAGGGGDEF<GGGGGGGFDGGEEBEFDGGGGGGGGGGGGFGGFFGGGGCCCCC
@JLYM 46
TGGGGAATATTGCACAATGGGGGAAACCCTGATGCAGCAACGCCGCGTGAGTGATAAAGGTTTTCGGATCGTAAAGCTCTGTCTTTGGGGAAGATAATGACGGTACCCAAGGAGGAAGCCACGGCTAACTACGTGCCAGCAGCCGCGGTAATACGTAGGTGGCGAGCGTTATCCGGATTTACTGGGCGTAAAGGGAGCGTAGGCGGATGATTAAGTGGGATGTGAAATACCCGGGCTCAACTTGGGTGCTGCATTCCAAACTGGTTATCTAGAGTGCAGGAGAGGAGAGTGGAATTCCTAGTGTAGCGTTTAAATGCGTAGAGATTAGGAAGAACACCAGTGGCGAAGGCGACTCTCTGGACTGTAACTGACGCTGAGGCTCGAAAGCGTGGGGAGCAAACAGGATTAGATACCCT
+
GFGGGGGGGGGGGGG@FGGGGGGGGGGGGGGGGGGGGGGGGGGGGGGGGGGGGGGGGGGGFAFGGGGGGGGGGGGGEBEFGGGGGG?FGGGGGFGFFGGGGGGGF:A<EFGGC<CGGGGFFFEGGGGGGFFGG0@FGGGGG1GG<CFCAEGGGGG>FGD;FFGCFGGGCGE=GGGEEGFGGFGGGG:CBGGGGGGGGGG5*@CCC>8?C)CEEF?:91DCGFFFGGE9FGFCGGGGCCFFE7CFDCE<GGFGGGECC@GFGGGFF;CGGFAEGGFDGGGFFCGFDF8FAGGGGGGGGGF9GCGGEFCC,C,97GEGFGGFFGFFGFGGF9GFGGF@FFFGGGGGGGDEGEFGFEEGGGFGFEECGGFGF7DGEGGGGGDGGGGGGGGGGGGGGFFGFGGCGGCGF9GGGGGCCCCC
@JLYM 69191
TGGGGAATATTGCACAATGGAGGAAACTCTGATGCAGCGACGCCGCGTGAGTGAAGTAGCAATTCGTTATGTAAAGCTCTATCAGCAGGGAAGATAGTGACGGTACCTGACTAAGAAGCTCCGGCTCCATACGTGCCAGCAGCCGCGGTAATACGTATGGAGCAAGCGTTATCCGGATTTACTGGGGGGAAAGGGAGTGTAGGTGGCCATGCAAGTCAGAAGTGAAAATCCGGGGCTCAACCCCGGAACTGCTTTTGAAACTGTGAGGCTAGAGTGCAGGAGTGGTGAGTGGAATTCCTAGTGTAGCGGTGAAATGCGTAGATATTAGGAGGAACACCAGTGGCGAAGGCGGCTCACTGGACTGTAACTGACACTGAGGCTCGAAAGCGTGGGGAGCAAACAGGATTAGATACCCT
+
FFGCFGGGGGCEGDFFGGGGCCGDGGGGGGGGGFFGFG7CGGGGGGGCCGGGGGGFAFG<CGGGGG,EFGGGGGGGGGGGGGGG9FDDFGCDGGEFG55<?F74+BEF?FFFGE8<FF@EE@C+>:++:BAFF>@F>G8+BF<FEDGGGE>$<E<C6;<4;<<GG.C@E>3@CC.<CEEGGDCF<7'<$FFFGEFF7,FCD9ECF9?7FG84CCG<?F@;>@0:CC@??DGFFDBCE>FFE4DCGF<?:FFEC@'GGFAECFB4GGGGGFGFCFE@CFGCFC,FA,,EFF9FFDGF?FFAFGGGGGDGGGGFDF7GFDGFFFC?GFFGGGFE@EFAGGFF>GGGGGGGGEGFGF@FEFFFFEE9GEEEGGFGF@,GFCEFC7F?GGGGGGEGFGFGGGGGFEAFEAGGFDGCCCCC
@JLYM 48
TGAGGAATATTGGTCAATGGACGCAAGTCTGAACCAGCCAAGTAGCGTGCAGGATGACGGCCCTCTGGGTTGTAAACTGCTTTTAGTTGGGAATAAAGTGCATCACGTGTGATGTTTTGTATGTACCATCAGAAAAAGGACCGGCTAATTCCGTGCCAGCAGCCGCGGTAATACGGAAGGTTCAGGCGTTATCCGGATTTATTGGGTTTAAAGGGAGCGCAGGCGGACCTTTAAGTCAGCTGTGAAATACCGCGGCTCAACCGTCGAACTGCAGTTGATACTGGAGGTCTTGAGTGCACACAGGGATACTGGAATTCATGGTGTAGCGGTGAAATGCTCAGATAGCATGAAGAACTCCGATCGCGAAGGCAGGTATCCGGGGTGCAACTGACGCTGAGGCTCGAAAGTGCGGGTATCAAACAGGATTAGATACCCT
+
FGGGGGGGFFGAFGGFGGGGGGGGGGGGGGGGGGGGGGGGGGGGGGGGGGFGGDGGFGDGFEGGFGGECCCFGGGGGGGGGGGGGGF9FGCFFEEFGGGGGGFGGGGGGGGG9EBFF@FFGGGGGEFFG@EFGGGGGGGGFGGGGGEDGGADFGGDGGGGGF,@CECF<<FGFF@F>BFDFD@FGGGGGGGGGFGCCFC6@GGFFGGGGGFF@CCFEDCCGGGEC??FGFGGFFFF7CFCGFGGEDCGGGGGGGGFEGEEGGEGGFEGFGF?GGGGFDFBD?GD@EF?,FFE@,9GGGEF=,8FF9EB,,9GFFFFF<FEFEF7GEEFACFGGGGGGGFFGFF?9DGGGGGFGFECFC=+CGGFGGFFCCGGFC>G>GF@GGGF<F@>EDEGF8FGGGGGFDGGGGGEEGGGFGGGGGGGGGFGGGGGGFFCCCCC
@JLYM 49
TGAGGAATATTGGTCAATGGGCGAGAGCCTGAACCAGCCAAGTAGCGTGCAGGATGACGGCCCTATGGGTTGTAAACTGCTTTTATAAGGGAATAAAGTGAGCCTCGTGAGGCTTTTTGCATGTACCTTATGAATAAGGACCGGCTAATTCCGTGCCAGCAGCCGCGGTAATACGGAAGGTTCGGGCGTTATCCGGATTTATTGGGTTTAAAGGGAGCGTAGGCCGGAGATTAAGCGTGTTGTGAAATGTAGATGCTCAACATCTGCACTGCAGCGCGAACTGGTTTCCTTGAGTACGCACAAAGTGGGCGGAATTCGTGGTGTAGCGGTGAAATGCTTAGATATCACGAAGAACTCCGATTGCGAAGGCAGCTCACTGGAGCGCAACTGACGCTGAAGCTCGAAAGTGCGGGTATCGAACAGGATTAGATACCCT
+
GGGGGGGFGGGGGFGGGGGDGGGEGGGGGFGGGGGGGGGGGGGGGGGGGGGGGGGGGGGG:FGGGGGGGGGGGGGGGGGGGFFGGA<FFGA9B8EFGFECFGFFFFFGGGGGGGGGGFFGFGGGGGGGGGGGFF<FGDFGFG?FG;@FGG9F?FFGFGC@FGGGGGGGGGGGFFFGGGGD6ECFGGFGGGFGGDCCFGE;FGEFFGGDCB<CFGGGDDGE8EEFFGG;FCCBCFFCEF@AGGGGGGGGFGFF?GGF@@FGDCFGGGGGGGGGFGGEEGFEGGFD8GGFEFFDEEGFGGGEDGF<GGGGGGGGDF@GFCGFGGGF>GEAGGGFGGGGFGFGFGFFGDGGGGFGGEFCGGFGGGGGGGFFGGGGGGFGGGGGGGGGGGFGGGGGGGGGGGGGGGGGGGF@F@GGGGGGGGGGGGGGDGGGGGGCCCCC
@JLYM 50
TGAGGAATATTGGTCAATGGGCGAGAGCCTGAACCAGCCAAGTAGCGTGCAGGATGACGGCCCTATGGGTTGTAAACTGCTTTTATAAGGGAATAAAGTGAGCCTCGTGAGGCTTTTTGCATGTACCTTATGAATAAGGACCGGCTAATTCCGTGCCAGCAGCCGCGGTAATACGGAAGGTTCGGGCGTTATCCGGATTTATTGGGTTTAAAGGGAGCGTAGGCCGGGGATTAAGCGTGTTGTGAAATGTAGATGCTCAACATCTGCACTGCAGCGCGAACTGGTTTCCTTGAGTACGCACAAAGTGGGCGGAATTCGTGGTGTAGCGGTGAAATGCTTAGATATCACGAAGAACTCCGATTGCGAAGGCAGCTCACTGGAGCGCAACTGACGCTGAAGCTCGAAAGTGCGGGTATCGAACAGGATTAGATACCCT
+
FGGGGFGFEGGGGGGGGGGGGGGGGGGGGGGGFGGGGGGGGGGCFGGGGGGGGGGGGGGGDGGGG8FDEGGGGGGGGG<FGFGGEGGGGGGGGGGDGCFGGCFGFGGGGGDFFEC<?EFG<FFGGGGGGGGGGGG?FF<F<BEGGGEGGFGGGGGGGGG@8FGGGGGG4GGGGGGGG8GGGEGGEGGGGGG7GGFECFEGFGGGFGCEFE@FGGGGGGG-EGCFGG9#CCGGGGF7>CCGFGGFGGGGGGFG9GGFDFFGC<EFGCEF?FCCGGFFCEGGGEFFA,8GCFGFGFF?GE8E:<E,GGGCGGGGGGGEGGGGGGGGGGCGGGGGCGGGGGGGFGGFFFFDGFCGFC7BGGGGGGGGGGGGGGFGGFGGGGCC@@CGCGGGGGEGGGFFFFGGGGGGFGGGGDGGFEE,GCGGGGGGGGGGGGGC<CCC
@JLYM 92448
TGGGGAATATTGCACAATGGGGGAAACCCTGATGCAGCAACGCCGCGTGAGTGAAGAAGTATTTCGGTATGTAAAGTTCTATCAGCAGGAAAGAAAATGACGGTACCTGACTAAGAAGCCCCGGCTAACTACGTGCCAGCAGCCGCGGTAATACGTAGGGGGCAAGCGTTATCCGGATTTACTGGGTGTAAAGGGAGCGTAGACGGTTTTGCAAGTCTGAAGTGAAAGCCCGGGGCTTAACCCCGGGACTGCTTTGGAAACTGTAGAACTAGAGTGCAGGAGAGGTAAGTGGAATTCCTAGTGTAGCGGTGAAATGCGTAGATATTAGGAGGAACACCAGTGGCGAAGGCGGCTTACTGGAATGTAACTGACGTTGAGGCTCGAAAGCGTGGGGAGCAAACAGGATTAGATACCCT
+
DFFGGGGGGGGGGGGGGGGGGGGGGGGGGGCFGGGGGGFFGGGGGGGGGGGGDEGFCGGGGGGGGGGEGFGGFFGFGGGFGGGGGGGGGFFGFGGGGGGGGGGGGGGGGGGGGGGGGEGGGGG>?DFGGGGGGFFFGGGGGGGGGGDGGCE@GGG@:FGGGGGGFFGGGFGCFGGCEGGGGGFGEGC8:FF9FFG=FGGGCFEGGCECGGG<GGGCCFFFCGGGFFEEGGEEGGGGGGGCFF>DGGGF>EGGFGGGGGGGF3GGGGFFFGGGGGDFCGFGFFGGGCGFFGFGGGGFFDGFFAF7DEDGGFFGCCEF,GGGGGFFC,GGGGFGGGGFCFGGGGGGGGGGGGGGFCFFACGFC,GGCEEF@DCCEFDGGGF<CCDGGGFCCFGFGGGGFFDECGGGGGGGEFGCCCCC
@JLYM 94626
TGAGGAATATTGGTCACTGGGCGAGAGCCTGAACCAGCCAAGTAGCGTGAAGGAAGACGGCCCTATGGGTTGTAAACTGCTTTTATGCGGGGATAAAGTGAGCCCCGTGTGGCTTATTGCAGGTACCGCATGAATAAGGACCGGCTAATTCCGTGCAGCAGCCGCGGTAATACGGAAGGTCCGGGCGTTATCCGGATTTATTGGGTTTGAAGGGAGCGTAGGCCGTCTGATAAGCGTGTTGTGAAATGTCGTGGCTCAACCTGGGCATTGCAGCGCGAACTGTGAGACTGGAGTGCGCTGGAAGTAGGCGGAATTCGTCCTTTAGCGGTTAAATGCTTAGATAGGACGAAGAACTCCGATTTCGAAGTCATCCTGCTGTAGCTCAACTGACGCTGAAGCTCGAAAGCGTGGGTATCGAACAGGATTAGATACCCT
+
A,CF@8,;6CCCFAEC,,E,CF:6:7C8,;CCFFFFF8<EFFFFGFGGG7,CFCE,<FEF7BFGGGCF8EFFGF<CE,5EC??F9FG9FEEGGFFF9EF9<FF8+48@7?FGC,BC,C9,AFCFEE9B>==FD<=DEG<,3>3CFGGGCC;AFBFEEF,3,>,CFBBFCF9@,<CFEGE<?,<@<:B:FE>+C8***/@:99E9C8C*A<<:EGFG55481:668,2,,?'60<CG5CCCCDE,?C9@90F%GDCC@CC,DC>CG=<GF7C>>0?<<<DCFFFFC7,,:,4+FEFC?A5AEGGFDFCB9,,<8F7EB:,,A+E=7CF?:,9C,E8FCFC,@6,87B9,C,E,@CCFBE8C6,@,,DFDFE:GFCFC<FFGGF<E@@FB-;FE<CFA@E@DB9,7GEBB@FEGFGFCCDCFC;,F<EAFGFA69CC
@JLYM 53
TGAGGAATATTGGTCAATGGACGAGAGTCTGAACCAGCCAAGTAGCGTGCAGGATGACGGCCCTATGGGTTGTAAACTGCTTTTATAAGGGAATAAAGTGAGTCTCGTGAGACTTTTTGCATGTACCTTATGAATAAGGACCGGCTAATTCCGTGCCAGCAGCCGCGGTAATACGGAAGGTCAGGGCTTTATCCGGATTTATTGGGTTTAAAGGGAGCGTAGGCCGGATACTAAGCGTGTTGTGAAATGTAGATGCTCAACATCTGCATTGCAGCGCGAACTGGTTTCCTTGAGTACGCACAATGTGGGCGGAATTCGTGGTGTAGCGGTGAAATGCTTCGATATCACGAAGAACTCCGATTGCGAAGGCAGCTCACTGGAGCGCAACTGACGCTTAAGCTCTAAAGTGCGGGTATCGAACAGGATTAGATACCCT
+
FGGGGGGGGGGGGFGGGGFGGGGGGGGGGGGGGGGFFGGGFFE<E,@FGGGGGGGFFGGC7@:,EFFGG<FFFCFGCFFGGDGCG9FFGGG8FGGG9F?9FFCA<EFGGGGGGFFFFGGGGGGGGGGGGFFGFGGEEFGFEFFCCFGGGGFEFFCCDD@C=FD8CEGEFGEC@;CFECCCEF7:>C>#G>FB;FGD<<82/?<9FGE>2<FGF8C):CECCEECGEGE#7,><?CFEGGFFDFDFFFCDC?8=>;?EFF<6C7FFF?F#E@>FF@>>>5,FFDD=@,,FB<E+FC=CACFE@A7F7F:EAFFFFGGE@EFFFF7EDGGGFF<C:?CECA,C,EFFF=FC<<FGFF8:C<6@,,C99@GFFC<C<9FGGGECC7CGGGGDGGGGCFEFFC6,,5EA@7FF@,GFGGGEF,GFGGFGGGFF<FCB@CC
@JLYM 54
TGGGGAATATTGCACAATGGGGGAAACCCTGATGCAGCGACGCCGCGTGAGCGATGAAGTATTTCGGTATGTAAAGCTCTATCAGCAGGGAAGAAAATGACGGTACCTGACTAAGAAGCCCCGGCTAACTACGTGCCAGCAGCCGCGGTAATACGTAGGGGGCAAGCGTTATCCGGATTTACTGGGTGTAAAGGGAGCGTAGACGGTAGGGCAAGTCTGATGTGAAAGGCCAGGGCTCAACACGGGGACTGCATTGGAAACTGGCGAACGAGAGTGTCTGAGAGGCAAGTGGAATTCCTAGTGTAGCGGTGAAATGCGTAGAGATTAGGAGGAACACCAGTGGCGAGGGCGGCTTGCTGGACGATGACTGACGTTGAGGCTCGAAAGCGTGGGGAGCTAACAGGATTAGATACACT
+
DGGGGGGGDGGGGGGFGFGGGDEGEGGGGGFG9FGGF@CE:@F:FCFGDDGFECF?EECCECFFGGGFFGGGFGGDDAFGGGDGC=F=FECAFEGGGFCGFGFGGGGGC>AAFAEF<FFFF:FCFECFGGGGG,>+<<FG>FGC<FG@:CEG9D<>F>FGEGGG7CFE/.):FFEGB7F:CE:FFCFC?FGGCCC:CC58;EEGFGGE&*GGGFC7:FD<FD9F<CFGFF8/CGG80+>AF+C;F=CCFDF?<E,<6$<5@+8#C<<+@$6E,F8E74,F8GCFF<<?9<FB<B,FF=,?E,FC+=7FGE?,,8CGDE9FFC,ECGFGFCE?,C,CAE<GEGF@E@+FGEFFCC,FE7DFC<F9FGEGGFCEFFGFFGF<DEDF;GFCE9F<CC,F;,EFECFF@9CEFFC86,A8
@JLYM 55
TGGGGAATATTGCACAATGGGCGCAAGCCTGATGCAGCCATGCCGCGTGTATGAAGAAGGCCTTCGGGTTGTAAAGTACTTTCATCGGGGAGGAAGAGAGTAGAGTTAATACCTTTGCACATTGACGTTACCCGCAGAAGAAGCACCGGCTAACTCCGTGCCAGCAGCCGCGGTAATACGGAGGTTGCAAGCGTTAATCGGATTTACTGGGCGTAAAGCGCACGCAGGCGGTTTGTTAAGTCAGATGTGAAATCCCCGGGCTCAACCTGGGAACTGCATCTGATACTGGCAAGCTTGAGTCCAGTAGAGGGGGGTGGAATTCCATGTGTAGCGGTGAAATGCGTAGAGATCTGGAGGAATACCGGTGGCGAAGGCGGCCCCCTGGACGAAGACTGACGCTCAGGTGCGAAAGCGTGGGGAGCAAACAGGATTAGATACCCT
+
F8FEFFGF9FFAFGGGGGGG8EFCEGGFGCFDFG9FFG-FEDFGGGGEG7CFFEFEDFFF6=EFGDEEG7F:AFCC?,CF9FE<,9CCCG:+6CF,,B9:=E,CF8,7EFA<8FEEAE9,5CDFGGG>DG:DG@:3>C83DFDF%5>>FGGGGGG>FGGGGGGGGGGGGG?GGGGGG7GF+GEGECGGGGGFFEGC2::CFE#C?C0EGGGGGGGGGGGD*3C:5/C=GGG8FFFF9GFGGG:GCFGGGFB=+<C+:>GGG5$=9GGGF>FF@,GFFFFF@E@0FF@:+,,7,GGD=,B8,,,FAFGGC@38:FC,EF?=GGGF?GGGCGGGGGGGGFGGGGFFFFC,A<8FFF9DGGGDGGEDDGGGFGGGGGGF@6+,,CEF@6C,,,<FGGGGGGGF<F:@67GGGCEGFCGGGGGGFE,GGGFFF@GEGGGECBBCA
@JLYM 65828
TAGGGAATCTTCGGCAATGGGGGCAACCCTGACCGAGCAACGCCGCGTGAGTGAAGAAGGTTTTCGGATCGTAAAGCTCTGTTGTAAGAGAAGAACGTGTGTGAGAGTGGAAAGTTCACACAGGGATGGTAACTTACCAGAAAGGGACGGCTAACTACGTGCCAGCGGCCGCGGTGATACGTAGGTCCCGAGCGTTGTCCGGATTTATTGGGCGTAAAGCGGGGGCAGGCTGTTAAATAAGTCTGTAGTTAAAGGCAATGGCTAAACCATAGTTCGCTTTGGAAACTGTTTGACTAGAGTGCAGAAGGGGAGAGTGGAATTCCATGTGTAGCGGTGAAATGCGTAGATATATGGAGGAACACCGGTGGCGAAAGCGGCTCTCTGGTCTGTAACTGACGCTGAGGCACGAAAGCGTGGGGAGCAAACAGGATTAGATACCCT
+
ECEEDFFF@EFFCFFEGFGGGGGGGGGGGCFG@F@FGGDGGGGGGGD=EGGFCFGG9E8FFGCD?FGF7=FF,BDFGGGGF9@FFCFDFGG=EF,8+BD,B=E?DGC7,8>A?B,C95,?BC==++,8>,3<EAC>FFGFGC<>DECDF*@7>>EC;F:F@:<,88*14<*::*4*3,?B8?F:7,,2*CEC*8B9#84085:;*+7FGF=88?/BF)C:;+;#47:@5,,D<,,;=DC@F@8C@,<D,=@,,@33,,BD==B,FC,,,,,B>3>DF<F<GFGFFFEBC,,GGFB,FAE@CAFA,?44FE5=CB@A?8FD<<C,,E5GF>@,FFCEC-7GGGGCFF<FE<CCECE6FBC@6@CCGEFC7GGF:@@<@7<C8DDGFA@GGF9GGFCGGGGGF@F7C,6EF7FC@+FGDGFFFGF<CFGFGGGFGF?GCC?CC
@JLYM 57
TAGGGAATCTTCGGCAATGGGGGCAACCCTGACCGAGCAACGCCGCGTGAGTGAAGAAGGTTTTCGGATCGTAAAGCTCTGTTGTAAGTCAAGAACGAGTGTGAGAGTGGAAAGTTCACACTGTGACGGTAGCTTACCAGAAAGGGACGGCTAACTACGTGCCAGCAGCCGCGGTAATCCGTAGGTCCCGAGCGTTGTCCGGATTTATTGGGCGTAAAGCGAGCGCAGGCGGTTTGATAAGTCTGAAGTTAAAGGCTGTGGCTCAACCATAGTTCTCTTTGGAAACTGTCAAACTTGAGTGCAGAAGGGGAGAGTGGAATTCCATGTGTAGCGGTGAAATGCGTAGATATATGGAGGAACACCGGTGGCGAAAGCGGCTCTCTGGTCTGTAACTGACGCTGAGGCTCTAAAGCGTGGGGAGCGAACAGGATTAGATACCCT
+
GGFFGFGGGGGG8CEEGFGGGGGGGG@GGGGGGDGGGGGGGGGGGGGGGGGFFFFEFFGGFGFGGGGGGGGGGGGED,BFGGGGGGGGFGGGGGGGGGGBF,FFFGGGGGFGGGGGCFFCGGGFGGGGGFGGGGGGGFFFFFC<FGGDFGGGGFGCFGD8FF7FFGFFGF77FG:FC,,??<CFED?CFFCC7F5:8ACFE=E?CDFF?=CG>C>EG>GGG?EGEGGGGGFGCGEECGGGGDEGFGEE@?FGDDC5GDDDCF=EFC8FFFFF8F@#8FCEF;CFEFDFFBE8,,FGFGGDGFE@,GGFDD?<,GGF?,?DFF=5,CGEGGDFACAFDGGGEFEF9FBF:,ECDFEC9,:BF@@,,@::C<@@+EGFFFC@<8A<8FF<FGDF7C;GGFGFC6,C,,,,,;@C:F@7F@C6@GGGEGGGGGGGFGGGCCCCC
@JLYM 82235
TGAGGAATATTGGTCAATGGGCGAGAGCCTGAACCAGCCAAGTAGCGTGCAGGATGACGGCCCTATGGGTTGTAAACTGCTTTTATAGGGGAATAAAGTGAGCTACGTGTAGTTTTTTGCATGTACCCTATGAATACGGACCGGCTACTTCCGTGCCAGCAGCCGCGGTCATACGGAAGGTCCGGGCGTTATCCGGATTTATTGGGTTTAAAGGGAGCGTAGGCCGGAGATTAAGCGTGTTGTGAAATGTAGATGCTCAACATCTGAACTGCAGCGCGAACTGGTTTCCTTGAGTACGCACAAAGTGGGCGGACTTGGTGGTGTAGCGGTGAAATGCTTAGATAGCACGAAGAACTCCGATTGCGAAGGCAGCTCAATGGAGCGTAACTGACGCTGAAGCTCGAAAGTTCAGGTATCGAACAGGATTAGATACACT
+
FFGGDFFFGGGGGDGFFGGFGFEGCG@FGGFFGG?EDFGFGGF<FFDG>BCFGGGFGF:F7CE7C<?EFFC+4CCFCEC<DE9C9EFEFCF+B<A<5,F?E<DGE@4FCEBF9<FEFGGGGDG,<EA<<,:,FCGD,+3>@FEG:+F,B7EFBEGEDFFGGGCA*@@<F1:BF@CCEE7<CFFGEGDD>C7),<1:<F?>F#=BFC9CEGGCFGE8DCE>AE;9+CE@CEGFC@C:E7EE9F@9=@7=C=FFECFGFAFFFCFAD<#D<DFFC+CC;<8BDAGFECF?8B55+FC+::?,E?9CFCFB=:EC:,:,,FCFD<>:B:7CCF?6<EE<A?,@FC,4,C@@,CFFAB68-GF7FB6,,<<,CCC@,,@C,CBF7@6C,FC@;@6CE9<DFGC8D:9E<<EC--,EC,C,@FFC@,CC,,@C@FC88--A
@JLYM 59
TGGGGAATATTGCACAATGGGGGAAACCCTGATGCAGCGACGCCGCGTGGAGGAAGAAGGTCTTCGGATTGTAAACTCCTGTTGTTGAGGAAGATAATGACGGTACTCAACAAGGAAGTGACGGCTAACTACGTGCCAGCAGACGCGGTAAAACGTAGGTCACAAGCGGTGTCCGGAATTACTGGGTGTGAAGGGAGCGCAGGCGGGAAGGCAATTTGGAAGTGGAATCTATGGGCTCAACCCATAAACTGCTTTCAAAACTGTTTTTCGTTAGTAGTGCAGATGTAGGCGGAATTCCCGTTGTAGCGGGGGAATGCGTAGATATCGGGAGGAACACCAGTGGCGAAGGCGGCCTACTGGGCACCAACTGACGCTGAGGCTCGAAAGTGTGGGTAGCAAACAGGATTAGATACCCT
+
=CEC:@@,;C<FGGGGGGGGADGGGGCFGGGGDGEEG8+@7@EGG7FFGGGGGEGFAFF,C<FGGF:B++B?FGGC<CEFG<FGE8EBFFFF8ECGGDF<FFD4B:<AFF=BF8BFFEBCBFEFFC@F,,C,CDFFFAFGCF<<CFGG*>8>FF8>FE7,,7?CEGFF*=<FCEEFEE*C<9<<FGCE:*2?CFFGG7/:6EC#<8C320##2;#9DAC?#-50EE@86EC8<0<#GEEGACFFFFGCF86>:@8,<=FGFD@GFCF8+,8,DDDFAC,A7,9,,++@CEB5,FGF=B8,,F@4+7CF<,<CCCC>:,946+@+:FBEC69GDGFGFC,,CCEF@EDGGGGGGGFFGGF8GGFFE9C7F@CGGGFEC+C8DGGGGFECB<F<GFAFFDCEFF9E,AFGFC,@8@CC
@JLYM 60
TGGGGAATATTGCACAATGGGGGAAACCCTGATGCAGCGACGCCGCGTGGAGGAAGAAGGTCTTCGGATTGTAAACTCCTGTTGTTGAGGAAGATAATGACGGTACTCAACAAGGAAGTGACGGCTAACTACGTGCCAGCAGCCGCGGTAAAACGTAGGTCACAAGCGTTGTCCGGAATTACTGGGTGTAAAGGGAGCGCAGGCGGGAAGACAAGTTGGAAGTGGAATCTATGGGCTCAACCCATAAACTGCTTTCAAAACTGTTTTTCTTGAGTAGTGCAGAGGTAGGCGGAATTCCCGGTGTAGCGGTGGAATGCGTAGATATCGGGAGGAACACCAGTGGCGAAGGCGGCCTACTGGGCACCAACTGACGCTGAGGCTCGAAAGTGTGGGTAGCAAACAGGATTAGATACCCT
+
EDGGG:CCEFGGGGGGGGGGGGGGGGGGGGGGGGGGGGFGEGGGGGGFFEGGFFGGGGGGGGEGGFGFDFGGGGGGGGGGGGGGGGGGGGGGGGGGGGGGGGGFFFGGGGGGGGGGGGGFGFGGGGGGDFGGGGFGGFGGGGFGGGGGGGG@GGGGGGG;CGFGGGGG<FFFFG?GGGFGFCFGFGFECGGGGGGGGGG>EC;CCGEFFEFFFCFGGGECFG@F<GF<GGGGGGGCFDFFFGDFGFGGGGDFCFGGGGGGFCCFCGGGGGGGGGGGGFGC@FGGGGGGF<ECGFGGCFFFEGFGCFFB<FGGGGGGGGGGGEC=CGFEE9GGGGFGFGGGGGFEF@GGGGFGGGGGGGGFGGGGGGGGGGGGGGGGGGGGGDGGGFGEFFGFGGGGGCAFGCFGGGGGCFFCCCCC
@JLYM 61
TGAGGAATATTGGTCAATGGGCGAGAGCCTGAACCAGCCAAGTAGCGTGCAGGATGACGGCCCTATGGGTTGTAAACTGCTTTTATAAGGGAATAACGTGAGCCTCGTGAGGCTTTTTGCATGTACCTTATGCATAAGGACCGGCTAATTCCGTGCCAGCAGCCGCGGTAATACGGAAGGTTCGGGCGTTATCCGGATTTATTGGGTTTAAAGGGAGCGTAGGCCGGAGATTAAGCGTGTTGTGAAATGTAGATGCTCAACATCTGCACTGCAGCGCGAACTGGTTTCCTTGAGTACGCACAAGGTGGGTGGAATTCGTGGTGTAGCGGTGAAATGCTTAGATATCACGAAGAACTCCGATTGCGAAGGCTGCTCACTGGAGCGCAACTGACGCTGAAGCTCGAAAGTGCGGGTATCGAACAGGATTCGATACCCT
+
AFGGGGFGEFGGECFGGGGGGGGGEF@FGGGGGGGGGGFGAFE@FFGGGGGGGGGGGFGGGGGGGDGGG<,@?FFCE?CDFGGGFCGFGGFFGCFE5CFGFG8FF<FGDC:A7<?4BEFGFFC?CFFFDFF<,BFEFGFFFC@CFF@F7;5=D893>>F+@>DFEC9>65<=@;1>%6FD>7CA:FC0GB>CF>==:CAFFGGEFC#FCCB<?-C0GDGFC>EEF88CG9GGE@CCEGEBECCFFFC;>@BFCD:DCCECFEE,=CEG@@>B:>:CEBFFGF<D,D@FEFD,DGFFFE89,,A+F7FFA,GGGDFEF7FGGGGGGGGGGGGEGGFGFGF=FA,BFGFFFGGGFGCCGEF:FCGGGGGGGGGGGEGGGGFF+CGFCGGGEEGGGGGGFCGF@DGGGFCEC7GGGGGGGGGGGGGGGGGGGGFCCCCC
@JLYM 62
TGAGGAATCTTGGTCAATGGGCGAGAGCCTGAACCAGCCAAGTAGCGTGCAGGATGACGGCCCTATGGGTTGTAAACTGCTTTTATAAGGGAATAAAGTGAGCGTCGTGACTCTTTTTGCATGTACCTTATGAAAAAGGACAGGCTAATCTCGTGCCAGCAGCCGCGGTAATACGGAAGGTTCAGGCGTTATCCGGATTTATTGGGTTTGAAGTGAGCGTAGGCCGGAGATTAGGCGTGTTGTGAAATGGTGAGGCTAACCATCGGAACTGCATCGCGAACTGGTTGCCTTGAGTACGCGAAAGGTGGGCGGAATTCCTGGCGTAGCGGTGAAATGCGTAGATATCACGAAGAACTCCGATTGCGAAGGCAGCTCTATGGAGCGTAACTGACGCCGAAGCTCGAAAGTGCGGGTATCGAACAGGATTAGATACCCT
+
CA<FFFGG9FG<,6CEFFGG,CFG+FE<EGGFCCCFFG-C@EC,FGGGG@FFDFFFEFGG@B+D8FGGGD?7,CFGGGD99CF95EE<CFCF,CE<FGGF,,,4@:@>+=FFCF9EFECCFGFCEG,@EGG<,BFAD@FFFCF+<B,<F,,C3=,+@383,,>C+3CC>35@37037F*>E:?C;C'>3.4E?@<C9C<4FF@FCFG<G-?#?#349130ECC/;6;/?:F8=)**A:CGGGGFC2,,6,,,8,@,,,8+>**5,F,=:97:7EEF:,=<77F7:@<=GGGGF@:7C+6,,,3+E@F7F<F,DE:?:+4+FCEDGGFDFFDFEGFCB9F@,GGGGGEEDGFCFCF@FC,,DGGGGFFF@ECEC,:,,FCB,8,C,CDGGGFF@,7GGGGGGGGGGFEC:@GGGGGCGGGGGFFFFGGGGGGCCCCC
@JLYM 63
TGAGGAATATTGGTCAATGGGCGAGAGCCTGAACCAGCCAAGTAGCGTGCAGGAAGACGGCCCTATGGGGTGTAAACTGCTTTTATAAGGGAATAAAGTGAGCCTCGTGAGGCTTTTTGCATGTACCTTATGAATAAGGACCGGCTAATTCCGTGCCAGCAGCCGCGGTAATACGGAAGGTTCGGGCGTTATCCGGATTTATTGGGTTTAAAGGGAGCGTAGGCCGGAGATTAAGCGTGTTGTGAAATGTAGATGCTCAACATCTGCACTGCAGCGCGAACTGGTTTCCTTGAGTACGCACAAAGTGGGCGGAATTCGTGGTGTAGCGGTGAAATGCTTAGATATCACGAAGAACTCCGATTGCGAAGGCAGCTCACTGGAGCGCAACTGACGCTGAAGCTCGAAAGTGCGGGTATCGAACAGGATTAGATACCCT
+
EFFGGCFGGGGGFEGFGGCFGFGGGGGGGGGGGGGGGGFGF@FGGGGGGGGGGFGCFGGGCFGGGGFGF,6@=FGGFGGCGGGFG9FGFFGFEFGGGFFFGFGGGGGFGFGGD8FFFCEGGFGGGG9EFGEGGGGGGGGGDGCCGGGG9EDC>DFEGEFFGGDFGGCF6FGGGGGGGGGGDF9C<E@EGG@FFFFC*B<C6FF<GGGCFGFFFFEC2EGGEGGGEEFFGFF>5?>:ECCFFFEDFGFGGFFG?GGGFGCA8CFCFCFFGGGGDGFB>FECGGFGFCGGFDGGF@CCGF8CFCA8GGGGEFCGFFGFFCGGFF=GGGGFGGBCFGFDFGFE<GGGF=<GEABCGFF-CCC,GGGGGFGGGFGGGGGGGGFGGGEGGGFEFF;GGGFGCGFAGEFGGGGGGEEFGGGGGGGGGGGGFGGGGGGCCCCC
@JLYM 55686
TGAGGAATATTGGTCAATGGGCGAGAGCCTGAACCAGCCAAGTAGCGTGCAGGATGACGGCCCTATGGGTTGTAAACTGCTTTTATGCGGGGATAAAGTGAGCCACGTGTGGCTTATTGCAGGTACCGCATGAATAAGGACCGGCTAATTCCGTGCCAGCAGCCGCGGTAATGCGGAAGGTCCGGGCGTTATCCGGATTTATTGGGTTTAAAGGGAGCGTAGGCCGCCCCTTAAGCGTGTTGTGAAATGCCGCGGCTCAACCGTGGCACTGCAGCGCGAACTGGGGGGCTTGAGTGCACGCAACGCAGGCGGAATTCGTGGTGTAGCGGTGAAATGCTTAGATATCACGAAGAACTCCGGTTGCGAAGGCAGCTTGCGGGAGTGCGACTGACGCTGAAGCTCGAAGGTGCGGTTATCGAACAGGATTAGATACCCT
+
GGFFGGGGGGGFGAFFEEAFFFFEEGGGFFGGGGGGFFCFFG<EGGGGDGGGGGGGGGGGGGGGE=FDF@CCFFGFFGGGGFGGGFD<BCFDD?EGGGGGFFGFFEFFFCFGFGGGFECGGGG8FFG:FGEEFF,<E>CFFGGGGGGGDGGF,>8FF9C7FCE<@8CCFEFEGFFGGGGEFFGGGGDGEED;CFE,2;CCCE;3<9AGFF?FGG:CGEFCEEEC@8C8:CCFGEC7EAC,F>FDCF@C:C7<4<C<3126AFDFEF8<CFCC@'C@3BCFEEF7GGGGF?GFD9EF==>+C7>7?EE=?=FAFGGGEGGGFDGECDFFGFEFFEFFFCE9FFDEFC4=C<<,DB::=@:+CB@DGFEFCFFFCCB@CFGF@FFB@,FCEF;EF9FFGF@E<C=<@7CGF@FC,GGGCCFCC,FFFF99EGFACC<C
@JLYM 92316
TGAGGAATATTGGTCAATGGGCGAGAGCCTGAACCAGCCAAGTAGCGTGCGGGACGACGGCCCTATGGGTTGTAAACCGCTTTTGATTGGGAACAAAGAGCGCCACGTGTGGTGCGTTGCGTGTACCTTTCGAATAAGCATCGGCTAATTCCGTGCCAGCAGCCGCGGTAATACGGACGATGCGAGCGTTATCCGGATTTATTGGGTTTAAAGGGCGCGTAGGCGGGCTGTTAAGTCAGCGGTCAAATGTCAGGGCCCAACCTTGGCATGCCTTTGAGACTGGCGGCCTTGATTTTACACAAGGAAGGTGGAATTCGTCGTGTAGCGGTGAAATGCTTAGATATGACGAAGAACTCCGATTGCGAAGGCAGCCTTCTGGGGTGTTACTGACGCTGAGGCTCGAAAGTGCGGGAATCAAACAGGATTAGATACCCT
+
GGGGDGFGGGGGGGGGGGGGFGGG>FGGGGGGGFDGGG@CFE@E@FFEC@FGGGGFECFGGGGGGGFFCFGGCGGGC,CCFEGG9FDFFFC8?BFFGGFG8+@FGG@BFGEFG+:C+FECEFG7CCAFDCGGEGFGCGCF9FEGGDEGF9BFGGFGGGC7:FF7*CGGGGGGGGEFC*:CGFGGGGGGGG>CFFEC>58C7F79EGEGGGG)CC8#;>>+):6*:?CE5>6C@<3<@CC?EDGEDFGFGCECGFFFGCCFFCCC<8CFDD39#,.C%#FGE@F=DD,:GF:,,AAEE@A,9E,GFF8FEBAFGF:8+ECFFF@=:7FFC,F,CF,FCA,GGFEEF=GGGFDFCEFDE<BF,:CE,FDDFCCCC,GGGGGDGGGFEC@8--C,EC6,+CF<@A9F7C::;FF<FGFC,CCC;<,,,<FEF<A6CCC
@JLYM 66
TGGGGAATATTGCACAATGGGCGAAAGCCTGATGCAGCGACGCCGCGTGAGCGAAGAAGTGTTTCGGTATGTAAAGCTCTATCAGCAGGGAAGAAAATGACGGTACCTGACTAAGAAGCCCCGGCTAACTACGTGCCAGCAGCCGCGGTAATACGTAGGGGGCAAGCGTTATCCGGATTTACTGGGTGTAAAGGGAGCGTAGACGGCATTGCAAGCCAGATGTGAAAGCCCGGGGCTCAACCCCGGGACTGCATTTGGAACTGTAGAGCTAGAGTGTCGGAGAGGCAAGTGGAATTCCTCGTGTAGCGGTGAAATGCGTAGATATTAGGAGTAACACCAGTGGCGAAGGCGGCTTGCTGGACGATGACTGACGTTGAGGCTCGAAAGCGTGGGGAGCAAACAGGATTAGATACCCT
+
FEGFGEGGGGGGGGGGGFGGGGGGGGGGGCFGFFFGFGGGDGGGGGG@FCC8FCGGGGF,FEGGGGGCGEFGGGFFFGGGGGGFGDAEFGGGGFFGDFCFFGE7FF<9FGCGDGGGG@FFGDGGDGGFGGGGG,FEGEF7FFGGGGEGFEC,@,>,7DCEGDCCCB<B@<CCCFEGGCEFCC,?CF,:.;CFGGGGGCG<C<GCFEFGFFDFFGCCDC>FFEFFC<EFECEFEDGGF=>@:C>D8CEGCGFGCGGFD@F=GFGGGGFDFCADDF::@EEFFEGGF9FFFFEE@CFGF=>+FE@GECFFFFFAGGGGFFGGCGGGGGGECCC,F@F-GF@DGGGGGGGGGGCCGGFGGGGFGGGFGFFEGGGGGGGFFGGGGGGGGGGFGFGGGFGGGGGGGGGGGGFFGGGCCCCC
@JLYM 91705
TGGGGAATATTGCACAATGGGGGAAACCCTGATGCAGCAACGCCGCGTGAGTGAAGAAGTATTTCGGTATGTAAAGCTCTATCAGCAGGAAAGAAAATGACGGTACCTGACTAAGAAGCCCCGGCTAACTACGTGCCAGCAGCCGCGGTAATACGTAGGGGGCAAGCGTTATCCGGATTTACTGGGTGTAAAGGGAGCGTAGACGGTTCTGCAAGTCTGAAGTGAAATGCCGGGGCTTAACCCCGGGACTGCTTTGGAAACTGTAGGACTAGAGTGCAGGAGAGGTAAGTGGAATTCCTAGTGGAGCGGTGAAATGCGTGGATATTAGGGGGAACACCAGTGGCGAAGGCGGCTTACTGGACTGTAACTGACGTTGAGGCTCGAAAGCGTGGGGATCAAACAGGATTAGATACCCT
+
EF,E@BFGGC@FCFFGGG9,6B:FFFGFGC<FGAEFGGDFGEEG:FG@BFFF9FFFEFFFG<<FCGCC<FCFFGDFCE,CFFDFGGGE+F8EG?EG8?DFGGGGG@<FFF=ECBDDEGA<FC>CC:FGGFFF7,,BDGGFG<FBFEGCF:8DBFCBCFGGDCECGDCGFEFFAF<F7<:C9B,<<CFCG99<CFGGC*4*<**3CE8AEGGG5CC;F?CCC@FGCFG6#;CCCGGEC<@89=;@5CA<:688<.A@98<CCFD8<FFEF?<DEB962>==99:CFF<GFEFAEEC:,58FE98++:FCEE9C4=4+,6,,:,?F9,@+6,F9,<8F<@9,8,B:B6C@B@<GFFFEEEC,,9FFEF@CB<C8,,C6,+8,,F?CB,CBBC,E@<C,CAFECGFDB,FAC,CA-C@C
@JLYM 68
TAGGGAATCTTCGGCAATGGGGGCAACCCTGACCGAGCAACGCCGCGTGAGTGAAGAAGGTTTTCGGATCGTAAGGCTCTGTTGTAAGTCAAGAACGAGTGTGAGAGTGGAAAGTTCACACTGTGACGGTAGCTTACCAGGAAGGGACGGCTAACTACGTGCCAGCAGCCGCGGTAATACGTAGGTCCCGAGCGTTGTCCGGATTTATTGGGCGTAAAGCGAGCGCAGGCGGTTTGATAAGTCTGAAGTTAAAGGCTGTGGCTCAACCATAGTTCGCTTTGGAAACTGTCAAACTTGAGTGCAGAAGGGGAGAGTGGAATTCCATGTGTAGCGGTGAAATGCGTAGATATATGGAGGAACACCGGTGGCGAAAGCGGCTCTCTGGTCCGTAACTGACGCTGAGGCTCGAAAGCGTGGGGAGCGAACAGGATTAGATACCCT
+
GGGGGGGGGGGFFFGGGGFGGGGGGGGGGGGGGGGGGGGGGGGGGGGEFGGGGGGGGGGG<FGGGGGGGDGGGGGGGFGGGGGGGGGEEFGGGGGGGGGGGFFGGGGCGCCFFGGFGGGGGDFFFFGGGGGGGGGGGGGGD?DFGGGFEGGGGGGGGGEGFGGGGGGGG>GGGG2C5FEF=FEF>FGEEG8FCGCAF?7+C00FA;@FFF>FFFCEGGGGGGGGGGGGGGGFFF>?FFGGFFGF683=<?@FGCFFGFE>6CCFFEGG9ECF7C9D?<FGFGGGCF85BA9AEGGGF,FAGGGFDFGGFF9GFGGGFGFGFEC,FGGDGECCD<GF9C7ECGGGGGGGFFC=GEECDGGGGGGGGGGGGF@CDGGGGF<8GFGGGFF>GFFEEGGDGGGGGGGGGGGFFGGGGGGGDGGGGGFGGGGGGGGGGGGGCCCCC
@JLYM 50734
TGAGGAATATTGGTCAATGGGCGAGAGCCTGAACCAGCCAAGTAGCGTGCAGGAAGACGGCCCTATGGGTTGTAAACTGCTTTTATAAGGGAATAAAGTGGGTCACGTGTGACTTTTTGCATGTACCTTATGAATAAGGACCGGCTAATTCCGTGCCAGCAGCCGCGGTAATACGGAAGGTCCGGGCGTTATCCGGATTTATTGGGTTTAAAGGGAGCGTAGGCCGGAGATTAAGCGTGTTGTGAAATGTAGAGGCTCAACCTCTGCACTGCAGCGCGAACTGATCTTCGTGAGTACGCACAACGTGGGCGGAATTCGTGGTGTAGCGGTGAAATGCTTAGATATCACGAAGAACCCCGATTGCGAAGGCAGCTCACGGGAGCGCAACTGACGCTGAAGCTCGAAAGTGCGGGTATCGAACAGGATTAGATACCCT
+
FGGGGCFEGGGGFGGGGGGGGGGDGGGGGGGGFFDGGGGGGGGGGGGGGGGGGFFFGGGGGCGF<FC<FGGGGGGGGGGGGGGGGGFGGG@EGGGG9FFAFCGFGGC=<FGGGFF<FCCFGGAFGGFFFGGGFGGGF9CFF7FEGGGGGGCFGGGGGGGGGGGGG+C@FCECF>B78FGGGFGGGCFGEFEG>:FCFC<:FCGCCEFG:GG9FFE?=CEGGG8CFD+<<1;EGGFFD;E>FFCDA7>FEFF7:<FCB5FGGGGFDG<FFFGGECC;EFGDF;E7+3++@,<FFEF:EFCCFDD:CCGGFCDCGFF>GGCGGGGGGGEFADGGGGFGFFF9C,GEFGGGFA<F>=7+CCGECCDGGGGGF?GFCF@,GFCEGF@@6DGGCECCFDGGGEGGEFGGGGGDGGGGGGF@EFGGFFFFF9GGGGFBCCA-
@JLYM 86725
TGAGGAATATTGGTCAATGGGCGAGAGCCTGAACCAGCCAAGTAGCGTGCAGGAAGACGGCCCTATGGGTTGTAAACTGCTTTTATAAGGGAATAAAGTGAGCCTCGTGAGGCTTTTTGCATGTACTTTATGAATAAGGACCGGCTAATTCCGTGCCAGCAGCCGCGGTAATACGGAAGGTCCGGGCGTTATCCGGATTTATTGGGTTTAAAGGGAGCGTAGGCCGGAGATTAAGCGTGTTGTGAAATGTAGATGCTCAACATCTGCACTGCAGCGCGGACTGGTTTCCTTGAGTACGCACAAAGTGGGCGGAATTCGTGGTGTAGCGGTGAAATGCTTAGATATCACGAAGAACTCCGATTGCGAAGGCAGCTCACTGGAGCGCAACTGACGCTGAAGCTCGAAAGTGCGGGTATCGAACAGGATTAGATACCCT
+
FGGGGGGGFDFGFGGGGGGGCFGGGGGGGGGGGGGDGGDFGGFFDAFGGGGGDEF?=FGGGGGGGGGGGGGFFGGGGGGFFFGGEFGGGGGGFFEFFGGGGGGGGGGFG8BFFDF?DFGGFGGGGGGGFGFGGGCGGAFGDGC@FGGAFBCFGGGGGFCFGGGGGGGGGGGGGGCFFCGCCFGGDEFGFGFGG0@<:FFGFFFFF<EC<FGGGEB<GGEGGDCFFCCCGFCEEGFGGGEFGGGGGGCGFFCGFFGG;FGG9D;GFEEFFGGEFGGGCGGFGGFFGFF8FGFGGFE@+GEEDF<GGGGDFEF<FFFDGDGFFFCGGGGGGFCAFFGGGFCFFGDFCD<FGGGFCBCBGGGDGGGGGGGGGGGGGE?GFGFFDGGGGGFEF@FGCGGGE7GGGC9GFFEC:BE?GF9EC,FEDGGGGGGGE8<@CCCC
@JLYM 76245
TGGGGAATATTGCACAATGGGGGAAACCCTGATGCAGCGACGCCGCGTGAGCGAAGAAGTATTTCGGTATGTAAGGCTCTATCAGCAGGGAAGAAGAAATGACGGTACCTGACTAAGAAGCACCGGCTAAATACGTGCCAGCAGCCGCGGTAATACGTATGGTGCAAGCGTTATCCGGATTTACTGGGTGTAAAGGGAGCGCAGGCGGAAGGCTAAGTCTGATGTGAAAGCTCGGGGCTCAACCCCGGTACTGCATTGGAAACTGGTCATCTAGAGTGTCGGAGGGGTAAGTGGAATTCCTGGTGTAGCGGTGAAATGCGTAGATATTAGGAGGAACACCAGTGGCGAAGGCGGCTTACTGGACGGTAACTGACGTTGAGGCTCGAAAGCGTGGGGAGCAAACAGGATTAGATACCCG
+
GGGG7FGGGGGGGGGGGFGGGEGGGGGFEFGGGGGG<FGGGG@EGGGGGGGGGGGGGGGG<FGG,EFFGGFFGGGGGGGGGGGGGGGFGGGGFGG@F@FGGGGGGGGFGGGDFGGFDGGAFGGDGGC7:FBF,=FB>FGG8FGGGC:FE*><CFGG>DCFGGGGGGGCFF=GG:<GD70CCEGF+FGGGGFFFCFF<FDGEGGGDG8EEEGGGCCCGFFGGFGGGGGGFGFGGGGGGGDGGGGGCEG=EGGFGGD<GEFD.F@DFFAGGF9GGGGGCFGGGD8CFCF<F<C,EBFGFGFA?,GCFC@>7F5GDE?4:DGFGGGGGFFE@FEFDFEF8FGGFGEGGGGEEGGF@FEE9GGFCF@EE9GEFC7GF;F<F8FFCF8BFFCGGGFDGGDC@,@CGFFGFGDGGFFEFA<,8-
@JLYM 87212
TGGGGAATATTGCACAATGGGGGAAACCCTGATGCAGCAACGCCGCGTGAGTGAAGAAGTATTTCGGTATGTAAAGCTCTATCAGCAGGAAAGAAAATGACGGTACCTGACTAAGAAGCCCCGGCTAACTACGTGCCAGCAGCCGCGGTAATACGTAGGGGGCAAGCGTTATCCGGATTTACTGGGTGTAAAGGGAGCGTAGACGGTTTTGCAAGTCTGAAGTGAAAGCCCGGGGCTTAACCCCGGGACTGCTTTGGAAACTGTAGGACTAGAGTGCAGGAGAGGTAAGTGGAATTCCTAGTGTAGCGGTGAAATGCGTAGATATTAGGAGGAACACCAGTGGCGAAGGCGGCTTACTGGACTGTAACTGACGTTGAGGCTCGAAAGCGTGGGGAGCAAACAGGATTAGATACCCT
+
FGG8FG,FCFGGGGFFCAFFGGGGGGGGGGGGGGGGGGGGGGGGGGGGGGGGGGGGGCFGDGGGGGGCGGGGGGGCFGGGG9FFGGGGFEGGGGGGGGGGGGGGGGGGGGGGGGGGGGCFGGFGGGEEFGGGGFFGGGGGFFGFGGG>;FGGGGD:CFGGGGEGC8:CFCFGGF@EGEGGGFFGGGFFGGFFGGGFGGGD>C?CGGGFGGDFGGGGFGGFFGG:7CE>ADGGGGFGEFGC@F=BGGEGFF@8-FFFFDFGGGGGGGF59FAFFE@FAFF;3GGGGGGFFAA<8DGE,:,EFCEEEC@GGFDFCEEEB<99GGGFEGGEFAFGGFFGGF?GDGGGGGGEF>GGGFGGGFD@GFGGGFF@GGGEEB,GFGCGGGGGGGGGGGGGGGGGGGGGGGGFEDGFFEEC@,C@
@JLYM 84459
TGAGGAATATTGGTCAATGGGCGAGAGCCTGAACCAGCCAAGTAGCGTGCAGGAAGACGGCCCTATGGGTTGTAAACTGCTTTTATAAGGGAATAAAGTGAGCCTCGTGAGGCTTTTTGCATGTACCTTATGAATAAGGACCGGCTAATTCCGTGCCAGCAGCCGCGGTAATACGGAAGGTCCGGGCGTTATCCGGATTTATTGGGTTTAAAGGGAGCGTAGGCCGGAGATTAAGCGTGTTGTGAAATGTAGATGCTCAACATCTGCACTGCAGCGCGAACTGGTTTCCTTGAGTACGCACAAAGTGGGCGGAATTCGTGGTGTAGCGGTGAAATGCTTAGATATCACGAAGAACTCCGATTGCGAAGGCAGCTCACTGGAGCGCAACTGACGCTGAAGCTCGAAAGTGCGGGTATCGAACAGGATTAGATACCCT
+
DFF@FGGGGGGGGGGGCFFFGGGGCFGGGGGGGGGGGGGGGGFFGGGGGGFGGGGFGGGGGGGGGGGGGGDGGGGGGGGGGGGGGGG9FGDGGGGGGGGGGGGGGGGGGFGGGFGGGGGGGGGGGGGGGGGFGGGGGGGGGGG@F1:F@GGGG-GCFFFGGGGGGGGFGGGGGGF?EFGC:GFGGGEGGEFFGGD7=<BFCFGG@FGFFFFEGGGDGGGGGGGGGGGEGGGGGGFGGGGEGGCGGGFFDGGFGGFEGGFCGGGDFGGGFD?6>FFGGGGEDFGGG:EACF9DGGGGGFGFFEEEF+GGGGGFGGGCGGGGGGGGGGGGFAGGGGGGFGGGGFE8FFGFGGFGGFCEGGGGDGGGGGGGGGFGGF@GGGGGGGDGGGGGGGF7GGGGF>GGGGGGGFGGGGGGGGGGGGGGGGEGGFGGFCGCC?CC
@JLYM 74
TGGGGAATATTGCACAATGGGCGCAAGCCTGATGCAGCCATGCCGCGTGTATGAAGAAGGCCTTCGGGTTGTAAAGTACTTTCAGCGGGGAGGAAGGGAGTAAAGTTAATACCTTTGCTCATTGACGTTACCCGCAGAAGAAGCACCGGCTAACTCCGTGCCAGCAGCCGCGGTAATACGGAGGGTGCAAGCGTTAATCGGAATTACTGGGCGTAAAGCGCACGCAGGCGGTTTGTTAAGTCAGATGTGAAATCCCCGGGCTCAACCTGGGAACTGCATCTGATACTGGCAAGCTTGAGTCTCGTAGAGGGGGGTATAATTCCAGGTGTAGCGGTGAAATGCGTAGAGATCTGGAGGAATACCGGTGGCGAAGGCGGCCCCCTGGACGAAGACTGACGCTCAGGTGCGAAAGCGTGGGGAGCAGACAGGATTAGATACCCT
+
FFGGGFFGCFFCGGGGGGG8FFGGGGGGGDGGGGGGGGFGFFGGEGG@FCGGGGCFGGGF,CEDGGGECFFEGGGFGGGGGGGGGFGFGGF@FGGEGEFGEFFGCB<FFFFFG?FGGGCDDFGGGGGCGGGGGG>FGGGGGGFGGFFGGGGGCG?F<C7FGGFGGFFGCGDFFGGGCCGFGEEGGDFEGGGDG>C5;?<@CG>CCG?<DGFGGG;EFGGG>=CCFGD72CEDGFCFB>FGFG95BFFCG?9EEEDGGFC>C20>FFGD@FGGGFGFGFFCFF;CDF<>+@3,FC@GFF7>+GFE=@+CCB@A59?F?GFE,FFCGFFGGGGGF<<EEBFF7B9FFEFE9<GFGGGF?FFGGGGDDGGGGGEGEGGGCGF7C@CGEGFFAF<@EGGGGGGGFFGGGEFA?EGGGFE,DEFGFFC8GGGFGGFGGGGGC@<CA
@JLYM 75
TGGGGAATATTGCACAATGGGGGAAACCCTGATGCAGCGACGCCGCGTGGAGGAAGAAGGTCTTCGGATTGTAAACTCCTGTTGTTGAGGAAGATAATGACGGTACTCAACAAGGAAGTGACGGCTAACTACGTGCCAGCAGCCGCGGTAAAACGTAGGTCACAAGCGTTGTCCGGAATTACTGGGTGCAAAGGGAGCGCAGGCGGGAAGACAAGTTGGAAGTGAAATCTATGGGCTCAACCCATAAACTGCTTTCAAAACTGTTTTTCTTGAGTAGTGCAGAGGTAGGCGGAATTCCCGGTGTAGCGGTGGAATGCGTAGAGATCGGGAGGAACACCAGTGGCGAAGGCGGCCTACTGGGCACCAACTGACGCTGAGGCTCGAAAGTGTGGGTAGCAAACAGGATTAGATACCCT
+
GGGGGG,FEGGGGGGGGGGGGGGGGGGGGGGGGGGGDGC@FGGGGGGGGGDGEG8EEDGFFEGGFGDBCECFGFFGGGGGFGGGGGFGGGG8<?FAEECD,?EE@=FFFGGF=@FFF8CA@CEFCFEDFC@B:FGGD::@C@@CCEDD>GGGE;B<CFG>?8<?:BFEEF3<FFCGG:<C>F=FFF@ECGFFFCECCCGEEFDEGGDE>CDCD9CFFGGGFFGEGF@<4<<>CGFF8FF<<DGD?GC=BBF9FGG>;CGGGGFF?8CGFGGGGGCFF@8,,AFFE+GGGGFFGGEFF7CGF9C7GGGGFAFGFF>GGFEFF=+7DGGGGGGGFFGGGGGGGGGGGFGFGGGGFGGGGGGFFC@,FGFEGGGGGFA8GGGGFBGGGGCGGDGGGGGGGGGFGGGGGGGGEC,CCB@-
@JLYM 76
TGGGGAATATTGCGCAATGGGGGCAACCCTGACGCAGCCATGCCGCGTGAATGAAGAAGGCCTTCGGGTTGTAAAGTTCTTTCGGTAGGGAGGAAGGAATTTAGTTTAATAGACTAGGTGACTAACGTTAACTACAGGAGAAGCACCGGCTAACTCCGTGCCAGCAGCCGCGGTAATACGGAGGGTGCGAGTGTTATTCTGATTTACTGGGCGTAAAGGGCACGCAGGCGGGGACTTAAGTTAGGTGTGAAATCCCCGGGCTTAACCTGTGAAGTGCAGTTCAAACTGGCTCGCTAGAGTACTTCAGGGGGAGGCAGAATTCCACGTGTAGCGGTGAAATGCGTAGATATTTGGAGGAATACCGAGGGCGAAGGCAGCCCGTTGGGAATGGACTGACGCTCATGTGCGAAAGCGTGGGGAGCAAACAGGATTAGATACCCT
+
ECEGGFGFFGGGDFGGGGFGGGG:CFGGGGGGG:FGGG@<,FFGEGGGGFG9FFFEEEFGGGGGFGG>CCECAEFAFEFGGG,++BFG+C=?:FFAC,,,B<F,<C?E,,<F9,,53DA,?,C,5:B,BFGFFGGG?3,6@3>,,,DF7**3>7E,@FB**1>F:2>7>:C2>:<:;<6>*4.1CDE9*++)<3++,,.)79+,+/*EF://?FEGGFC:338/4*B4GC36,,B?,BBD3,6C6,;@,F>E>GFB7GGF>,::3,7,@,F8C,E>6,,FF>E,GCD@6+>3,CEGGGGFC:,4+FF:+,59D?<,GGCDGCB,@GGEFEF:ECGGGCGEGEGGGGF<FC,?GGFFFEF8EF+C6,GGGGEGGGF@EF:,,<GGF<C,,,,FF7GF@GGF,C+@,CGGGGGGGGGGGGGGGGFGGGGGGFGDGGGFB6CCA
@JLYM 81476
TAGGGAATCTTCGGCAATGGGGGCAACCCTGACCGAGCAACGCCGCGTGAGTGAAGAAGGTTTTCGGATCGTAAAGCTCTGTTGTAAGTCAAGAACGAGTGTGCGAGTGGAAAGTTCACACTGTGACGGTAGCTTACCAGAAAGGGACGGCTAACTACGTACCAGCAGCCGCGGTAATACGTCGGTCCCGAGCGTTGTCCGGCTTTATTGGGCGTAAAGCGAGCGCAGGCGGTTTGATAAGTCTGAAGTTAAAGGCTGTGGCTAAACCATAGTTCGCTTTGGAAACTGTCAAACTTGAGTGCAGAAGGGGAGAGTGGAATTCCATGTGTAGCGGTGAAATGCGTAGATATATGGAGGAACACCGGTGGCGAAAGCGGCTCTCTGGTCTGTAACTGACGCTGAGGCTCGAAAGCGTGGGGAGCGAACAGGATTAGATACCCT
+
CEFC@EFFF@CCFECECDGCCCCDGGFFGGDFGF@FEFFGGD@F7B:FFFD<FFGGGGGD<FFFFGD7FFGGFAGF9FFG<FG,B?E9FFGGGGGGGDGGGGFCCCFGG+CFGCFGFFF,B<FFFGGFCGFGGGGGGFG,@F,<F@@E>*CCF7>FGGGG,8C98>>39<:<GEGEEDEFDF*:FECFF@C0:F?:12:@C5$9;E?FGC?8>EGFF7EF>CEC?::D=8F<CC@EC:@<9:FFAC9D<FFFEECF@5,@80><EDE#;2F:+GBB@89FFFFCGCGGDFFDC9?GGDA,F9GFFGFECB<<?GFGFFAAB4,,AGGGGECDGGFGGFCGGFGGGGFEEFGGGGGGGGGGFC@GC7GGGGGGEGFEF7FE8GFCFDCGGCFCF:F@>GGGGE7EGGGGGFFFCCGGGE?GFCDGGGGGGGEGGGFCA,CCB
@JLYM 78
TGGGGAATATTGCACAATGGGGGAAACCCTGATGCAGCGACGCCGCGTGGAGGAAGAAGGTCTTCGGATTGTAAACTCCTGTTGTTGAGGAAGATAATGACGGTACTCAACAAGGAAGTGACGGCTAACTACGTGCCAGCAGCCGCGGTAAAACGTAGGTCACAAGCGTTTTCCGGAATTACTGGGTGCAAAGGGAGCGCAGGCGGGAAGACAAGTTGGAAGTGAAATCTATGGGCTCAACCCATAAACTGCTTTCAAAACTGTTTTTCTTGAGTAGTGCAGAGGTAGGCGGAATTCCCGGTGTAGCGGTGGAATGCGTAGATATCGGGAGGAACACCAGTGGCGAAGGCGGCCTACTGGGCACCAACTGACGCTGAGGCTCGAAAGTGTGGGTAGCAAACAGGATTAGATACCCT
+
FFG?FGGGGGFFGGGGGGGGFG7FGGGGGGGGGGGGGGFGGGGGGGGGGC7,BFFGGGGFGGGFGGGEFEEFGGGGGGGGD<FGGFGFGGGGGGGGGGCAFCCGGFGGGGGDFGGGGGGGGGGF:7=FGGD,:,,@<FF>GFFFFE77F>EG@FE>C7CF.GGGF><FCC#1FF7FEFGGF=CFCCCEDGFFGGG6<CCBEFCCDFDFF?FCFA><9CCGGFFG.<AEFDGFGFACG:FDGGG9GFAFFC?CC:ACGGGFGGGGF>49FGCGGGG6GGE8:GGGGGGGGGGGFGF=BCEF8FF>GGGGGGGFGDEGGGGFAGEC>GGGGFGGGGGGGGFC@GEGGGGGGGGGGGGGGGGFFGGFFFGEGGEDGGGGGGECGGFGGFCCEGGGGGGGGGGGGGGGFCEGFGFCCC<C
@JLYM 75706
TGAGGAATATTGGTCAATGGGCGAGTGCCTGAACCAGCCAAGTAGCGTGCAGGATGACGACCCTATGGGTTGTAAACTGCTTTTATAAGGGAATAAAGTGAGTCTCGTGAGACTTTTTGCATGTACCTTATGAATAAGGACCGGCTAATTCCGTGCCAGCAGCCGCGGTAATACGGAAGGTCCGGGCGTTATCCGGATTTATTGGGTTTAAAGGGAGCGTAGGCCGGAGATTAAGCGTGTTGTGAAATGTAGAGGCTCAACCTCTGCACTGCAGCGCGAACTGGTCTTCTTGAGTACGCACAACGTGGGCGGAATTCGTGGTGTAGCGGTGAAATGCTTAGATATCACGAAGAACTCCGATTGCGAAGGCAGCTCACGGGAGCGCAACTGACGCTGAAGCTCGAAAGTGCGGGTATCGAACAGGATTAGATACCCT
+
GGGGGGGGGGGGGGGGGGGGGGGGGGGGGGGGG8FGGGGGGGGGGGGGGGGGGGGGGGGGGGGGGGGGGFGGGGGGGGGGGGGGGGGGGGGGGGGGGGGGGGGGFFGGGGGGFFFFGEGGGGGGGGGGGGGGGGGGGGGGGGGGGDEGGGGGGGGGGFGFGGGGG>GGEFGG@FFGGGGGGGGGGGGGGG@FG?GGGGEGCFGGGGGGGEFGGGEGGGGGGFGGGGGGGGGGGDGGGGGGGFGGFGGGGGG9@<EDGGGGGEFGFFGF>FGGGGGGFFCGGGGGG@FDCBFFCGC@3C+GGGGCEEC>GGFAGF=DF?FFEEF7GGGFE,GGFGF=AFFGGGFE<?FFGGGGFCFB7GDFCGFDGGGGFFAFCFCGGGGGGGGGGGGGGGFBE9GGGGFEC,GGGEFDGGGGEEGGGGGGGGGFAFGGADGCCCCC
@JLYM 80
TAGGGAATATTGCACAATGGGGGAAACCCTGATGCAGCGACGCCGCGTGAAGGAAGAAGTATTTCGGTATGTAAACTTCTATCAGCAAGGAAGAAAATGACGGTACTTGACTAAGAAGCCCCGGCTAAATACGTGCCAGCAGCCGCGGTAATACGTATGGGGCAAGCGTTATCCGGATTTACTGGGTGTAAAGGGAGCGTAGGCGGCATGGCAAGTCAGAAGTGAAAGCCTGGGGCTCAACCCCGGAATTGCTTTTGAAACTGTCAGGCTAGAGTGTCGGAGGGGTAAGCGGAATTCCTAGTGTAGCGGTGAAATGCGTAGATATTAGGAGGAACACCGGTGGCGAAGGCGGCTTACTGGACGATTACTGACGCTGAGGCTCGAAAGCGTGGGGAGCAAACAGGATTAGATACCCT
+
FGGFGGFGGGGGGGGGGGGGGGGGGGGGGGGGGGGGGGGGGGGGGGGGGGGGGG8FCFGGGGGGFGGGGGGGFCGGGFGGGGGGGGGGGGFGGGGEFFFGGGGCFBFGFGGGGGGGGFGG>GG<G?GGG@GGG#GGGGGGGGGGGGGGGGGCFGG<F>D>7FGGGGGGEGGGGGGGGGGGGGGFGGGGFGGGGGECFGGFGGGGGGGGGGGGGFGGGGGGEGGB:DFGGGGGGGGGGGGGGGGGGGGDGGGFGFFE><CGGFFGGGGGFFGGGGGGGGGF7FFGGDDEDGFFECF<FFB,GGGGEGGGFCF<DGGGGGGGGFGGGFFFGGGFEGFFGGGGGGGGFGGGGGFGGGGFEFB,DGGGGGGGECGF,GGGFF>GGFFFDGGGFAGGGGGGGGGGGGGGGFGGFFGC@AB<
@JLYM 81
TGGGGAATATTGCGCAATGGGGGCAACCCTGACGCAGCCATGCCGCGTGAATGAAGAAGGCCTTCGGGTTGTAAAGTTCTTTCGGTAGCGAGGAAGGCATTTAGTTTAATAGACTAGGTGATTGACGTTAACTACAGAAGAAGCACCGGCTAACTCCGTGCCAGCAGCCGCGGTAATACGGAGGGTGCGAGCGTTAATCGGAATAACTGGGCGTAAAGGGCACGCAGGCGGTGACTTAAGTGAGGTGTGAAAGCCCCGGGCTTAACCTGGGAATTGCATTTCATACTGGGTCGCTAGAGTACTTTAGGGAGGGGTAGAATTCCACGTGTAGCGGTGAAATGCGTAGAGATGTGGAGGAATACCGAAGGCGAAGGCAGCCCCTTGGGAATGTACTGACGCTCATGTGCGAAAGCGTGGGGAGCAAACAGGATTAGATACCCT
+
FGGEEGGGGGGGGGGFFGGGGGGGGGGGGGGGGGGGGGGGGGGGGGGGGGGGGGGFGGGGGGEDFGGDFCFGGGGGGGAFFFFEGGGGCFGGGGGGECEGDGGGGGGGGGGGFGGGGGGFGGGGGGGGGGG9FGGGGGGGGGGGGGDGGGGGGFGG8CF=GFGFGGFGGGGG?GGGGGGGGBFGGC@8CFGGGGGC;CCGEGGGGFGGGFGGGGGGGGFGGGGGGGGDCEG9F;FED>FGGGGGGGGGGGGGGGFGEEDEGDFFG8<<<GGGGFE=AGGGFDD7FGGGGEE@FEA9F8FAGFECAF=+CCGGGFGGFCCGGGFFGGGGEEGGGGGCFGGGGGFF=9GGGGDGGGGGGGGGGGGGCGGGGGFGFEFGF@CC,8GGFCGGGGGGGGGEGGCGGGGGGGGGF@7GGGGGFFFCGGGGGGGGGGGGGGFFA@ACA
@JLYM 82
TGAGGAATATTGGTCAATGGGCGAGAGCCTGAACCAGCCAAGTAGCGTGCAGGATGACGGCCCTATGGGTTGTAAACTGCTTTTATAAGGGAATAAAGTGAGCCTCGCGAGGCTTTTTGCATGTACCTTATGAATAAGGACCGGCGAATTCCGTGCCAGCAGCCGCGGTAATACGGAAGGTTCGGGCGTTATCCGGATTTATTGGGTTTAAAGGGAGCGTAGGCCGGAGATTAAGCGTGTTGTGAAATGTAGATGCTCAACATCTGCACTGCAGCGCGAACTGGTTTCCTTGAGTACGCACAAAGTGGGCGGAATTCGTGGTGTAGCGGTGAAATGCTTAGATATCACGAAGAACTCCGATTGCGAAGGCAGCTCACTGGAGCGCAACTGACGCTGAAGCTCGAAAGTGCGGGTATCGAACAGGATTAGATACCCT
+
GGGGGFGGGGGGGGGGGGGGGGGGGGGGGGGGGGGGGGFGGGFGGGGGGGGGGFGFFFGGFGGGGGGGGEEFEGGGGGFGGGGGGFCFGGGFGFGGGGGGGGGGGGFGGDFGDGGGGFGGGGGGGGGAFFGGGGFDGGFF>D@FF#FFGFBDGGGG78D@FG7FGDFFCFCFFFGFGGGGGGGGEGD8EG@CFBFCC@8:4FCCFGCC;CC<FGGG?:EGCCGDCEEDECFGGGGCGGEGGFFDFFFC@CFFCFFF<FF@FGGGGGGGGF@CEEFB>FGGFGFDCGGFFCGF=+?+?9GFGGFEGGGGGFFGFCGEGGGEE9FEGGF?,GFFFCFGDGGF9A5,,FGGGGFFFF7CFDECGGEGGGGGFDA8EDFGGGGF7GGFGGGFGEGGGGGF8GDGGGGGGGGGGGGGFGGGGGGGGGGGGFFGGCGCCCCC
@JLYM 79422
TGGGGAATATTGCACAATGGGGGAAACCCTGATGCAGCGACGCCGCGTGGAGGAAGAAGGTCTTCGGATTGTAAACTCCTGTTGTTGAGGAAGATAATGACGGTACTCAACAAGGAAGTGACGGCTAACTACGTGCCAGCAGCCGCGGTAAAACGTAGGTCACAAGCGTTGTCTGGCTGTACTGGGGGTAAAGGGAGTGGAGGCGGCACGCCTAGCCAGATGTGGAAACCCGAGGGTTAACCTCGCGGATTGCATTTGAAACTGTGGAGCTAGAGTACAGGAGAGGAAAGCGGAAGTCCTAGTGTAGCGGTGAAATGCGGAGAGATTAGGAGGAACACCAGTGGCGAAGGCGGCTTACTGGACGGTAACTGACGTTGAGGCTCGAAAGCGTGGGGAGCAAACAGGATTAGATACCCT
+
GGFFGEGGDEEFGGCFFFFFF777FG<,@EFCCFFFGDCEGGDCFE@FGGGGGGFE,CFDEFEGFGE:C:FGGGD<9<F<FGFG@CGDFFGGGG<?EFFCFGC444,,<EFDCF,B,,:,B9=CC::33,<333:@>FG?F@EF:FGG**1F,@E3,>><;DFC,2481**1,,,,,,,3+8,CFG4:9=22=C,,-,,4**C558*1*?,3,F?<=D,,8F;@,@@,:CFFEF>,FD:@++@+3+,5CA,GGF8,,,,<C,3:,,F<9?ECF=B9,GGF@FGGGFDFEF:FE?B,,,F=<F=F7GGGFFAGGGGEGFC,GF@,FE<CGF?9GFEFE9GFGGGGGGGFCGGGFC6,,DFCFCF,GGFGGGGFCGFFGGGGGFGFEGGEF@FGGFCGFC,GGGGGGGGFF@@DCCCC@
@JLYM 61663
TGAGGAATATTGGTCAATGGGCGAGAGCCTGAACCAGCCAAGTAGCGTGCAGGAAGACGGCCCTATGGGTTGTAAACTGCTTTTATAAGGGAATAAAGTGAGCCTCGTGAGGCTTTTTGCACGTACCTTATGAATAAGGACCGGCTAATTCCGTGCCAGCAGCCGCGGTAATACGGAAGGTCCGGGCGTTATCCGGATTTATTGGGTTTAAAGGGAGCGTAGGCCGGAGATTAAGCGTGTTGTGAAATGTAGATGCTCAACATCTGCACTGCAGCGCGAACTGGTTTCCTTGAGGACGCACAAAGTGGGCGGAATTCGTGGTGTAGCGGTGAAATGCTTAGATATCACGAAGAACTCCGATTGCGAAGGCAGCTCACTGGAGCGCAACTGACGCTGAAGCTCGAAAGTGCGGGTATCGAACAGGATTAGATACCCT
+
GGGGGGGGGGGFGGGGGGGGGDEGEDG@FFGGGGFGGGGGGGFFGFGFGGGGGGGGGGGGGGGGGGGFGGGEGGGGGGGGGGGGGGGGGGGGGG@EGGGGGGFFGGGGGGGDFGGGGGGGGDCGGGGFGGGCFFGDFGGCFGGGGGG>B<3BFFFGGGGGGG?GDGGGGGG8GGDGAFGGGGGGGGGGGGGGGGGEE?FFC=GCFGCGF?FCFGGF=C@CGGGGGGGCFGGGFGGGGGGGGGGGGGGFGGFFFEFGFFFD9FFGGGGGFGG87CGGEBDFFCDGFGGFGFGFC++GFFCGGGF@GGGGGGGFFFGFF<7<GGGGGGGFFGGGFFFE9EEBCGFCGGGGFFFF,EGDGGFEDGGGGFGGGGGGGG@GFGGFCGGGFEEGGGGGFFFFFGGFCGGFFGGGGGGGGGGGGGGFGGGGGGGGGGGCCCCC
@JLYM 85
TGAGGAATATTGGTCAATGGACGAGAGTCTGAACCAGCCAAGTAGCGTGCAGGATGACGGCCCTATGGGTTGTAAACTGCTTTTATAAGGGAATAAAGTGAGTCTCGTGAGACTTTTTGCATGTACCTTATGAATAAGGACCGGCTAATTCCGTGCCAGCAGCCGCGGTAATACGGAAGGTCCGGGCGTTATCCGGATTTATTGGGTTTAAAGGGAGGGTAGGCCGTCTGATAAGCGTGTTGTGAAATGTCGGGGCTCAACCTGGGCATTGCAGCGCTAACTGTGAGACTTGAGTGCGCGGGAAGTAGGCGGAATTCGTCGTGTAGCGGTGAAATGCTTAGATATGACGAAGAACTCCGATTGCGAAGGCAGCCTGCTGCAGCGCAACTGACGCTGAAGCTCGAAAGCGTGGGTATCGAACAGGATTAGATACCCT
+
GFGGGGGGCGGGFGGFGGGGGGGGGEGGGGGGGGFGFGGGGFFFFGGGGGGGGBEFFGGGGEFEEGFGGGGGGGGG9FGGGGGGAECGGFFFGGGGGGGGG9FGGGGGGGGGGFFGGGDGGGFGGGGGGGAC@FCGGBFGE@F4GGGGGGFFDFGGGDGGGGG>GGGD@>FGGGFC5CFG?FGGGGCE;>CCCFG?6FGFF:>FFD:C@@CGGCGGD#::BEDDCECF#FBEECC7>7E?GGGGFCE58<F>CFFFE>=FFFGFGGFGC@FFGGC1A)EFDCFGGFCGFGF8GGEGCC@F,FFFCGGGGGCGGFGGFF7FF9GGEF@FFE99<E,8GGGGGFE@F=BFFGGGF:B7FFGDGGGGF<GGGGGGGGGGF8F@GFCGEGGGGGGGGGGGGDGGGGGGGGGGGGGGGGGGGGGGGFGGGGGGFE<A8,CB
@JLYM 62651
TGAGGAATATTGGTCAATGGGCGAGAGCCTGAACCAGCCACGTAGCGTGCAGGATGACGACCCTATGGGTTGTAACCTGTTTTTACAAGGGAATAAAGTGCGTCTCGTGAGACTTTTTGCCTGTCCCTTATGAATACGGCACGGCTAATTCCGTGCCAGCAGCCGCGGTAATACGGAAGGTCCGGGCGTGATCCGGATTTATTGGGTTTAAAGGGAGCGTAGGCGGTAGAGTAAGCTTGGTGGGAAAGGTAGGGGCTCAACCTCTGCACTGCATCGGGAACTGGTATACTTGAGTTCTCAAAACGTGGGCGGAATTCGTGGTGTAGCGGTGAAATGCTTAGATATCACGAAGAACACCGGTGGCGAAGGCAGCTCACTGGAGCGTAACTGACGCTGAAGCTCGAAAGTGCGGGTAGCAAACAGGATTAGATACCCT
+
GG<@FFGGGFGF,;CFGGGG8<EG7F:CFFDF6,DFGCCF,@96,DFFG,DFGG8FGEECC+CF,<FC<FEE:?F9,C8,95,44CA<=F7F,B,E,C5C,C:7+A<FGG:??5,?59+B<AE,55,,:<558,EF,B=++8B::=7:C.64B35@&<@:<<;@@?9:C3@F8?E,G5?<4?:FG7B+2#7=CC<7??20?<#:CCF/(,F@CGDFDDC;1***,<,,,;,GCDF@,D@,CFAGF;@FDF>++DFCFCFBF=>,FF=:,>C6+++:,,FB,A9?<;E,GGGF=F9,4+,=,:6:EF:DF<E9GEC=B+<,GFC+CGGFBFGFE?E<<9GFGGFE:,E7E<,GFC@6@69,,,GGGGFFFE,E9<,GGFFCB,,C,FFCDFCCE<FFC+EFDDGFE@@8@+GDC,C,C,GF9GGGGGGGGFGCCCCC
@JLYM 81465
TGGGGAATATTGCACAATGGGGGAAACCCTGATGCAGCGACGCCGCGTGGAGGAAGAAGGTCTTCGGATTGTAAACTCCTGTTGTTGAGGAAGATAATGACGGTACTCAACAAGGAAGTGACGGCTAACTACGTGCCAGCAGCCGCGGTAAAACGTAGGTCACAAGCGTTGTCCGGAATTACTGGGTGTAAAGGGAGCGCAGGCGGGAAGACAAGTTGGAAGTGAAATCTATGGGCTTAACCCATAAACTGCTTTCAAAACTGTTTTTCTTGAGTAGTGCAGAGGTAGGCGGAATTCCCGGTGTAGCGGTGAAATGCGTAGATATCGGGAGGAACACCAGTGGCGAAGGCGGCCTACTGGGCACCAACTGACGCTGAGGCTCGAAAGTGTGGGTAGCAAACAGGATTAGATACCCT
+
EGGGGGGGGGGGGGGGFGDEFFEEGGGGGGGGGDFAFGBCGGGGGGGGGCGGGGGGGGGGGGEFF@FDGGGGFGG-CF8FGGGFGGGGGGGGGGFGGGGFGGCFGGGGGGFGDGGGFGG@D,>==FGFCGGGEGCFCFFCGGGGG.FGGEGCGGEDFF@&<EGGFCEGGE@GGGGGEEFGFGFGGFFFG?CFFCF=FFEGEEGGDGGF;CFFGFFGGFGGGGGGGCFEEFFFFGGGGGGGFFFGGGGGFFFC<FGFGGGGGGGDFGGGFGGGFF?C>4<FFGGGGCFGCCGGGGGG@@CGGGFCEF7GGEC,GGEFDC?CGGFFF:,CFE@FEFEEGA<GFCFC<:GGGGGFGGGGGGGFCCFEGFFGGGFGGGGGGFGGF@FGGGGGGGGGGGGGFFFFFCCBEEGGFFGCCCCC
@JLYM 88
TGGGGAATATTGCACAATGGGGGAAACCCTGATGCAGCGACGCCGCGTGGAGGAAGAAGGTCTTCGGATTGTAAACTCCTGTTGTTGAGGAAGATAATGACGGTACTCAACAAGGAAGTGACGGCTAACTACGTGCCAGCAGCCGCGGTAAAACGTAAGTAACAAGCGTTGTCCGGAATTACTGGGGGTAAAGGGGGCGCAGGCGGGAAGACAAGTGGGAAGTGAAATCCATGGGCTCAACCCATGAACTGCTTTGAAAACTGTTTTTATTGAGTAGTGCAGAGGTAGGCGGAATTCCCGGTGTAGCGGTGGAATGCGTAGATATCGGGAGGAACACCTGTTGCGAAGGCGGCCTACTGGGCACCAACTGGCGCTGAGGCTCGAAAGTGTGGGTAGCAAACAGGATTAGATACACT
+
EECGC@FFFEF@F@ECFFE<CFFCFFG,7EE,@EGGE8CC:@@EFGGC:FEGD@EED<EDEFECEFEGGEFGG9BFF9FC@,A<EE,EFGGGGGGGGG9?FDG@+?EF9DFG8>FDC,A=FG7FGDEGGGF<<FGGGGFCC<C<E:5>**6;,;CFG,>@,CFFGGGGG7*=,?F<CFCCEG:C41'1=B=?F;G>;1CCFEG:GGCEFBF?>CCF#A8CE?8CG72,E@GF<<>@<<CC883,5=7$DD5F1<8#30*AEC:/0CCC$F<>':0CB@#<8:3=948+F8C5A=7C@@8E,CEF8@+GAFAE==:7<CAAF>>@C:B,6C,,66,66,,6+,@@@7F@7+,,<<FFGFFC,,6,6C6+8@+C6@,68B7FC8;;,<7@-<GDFGGFC9E6FC6;,,,,;C,<A8@A
@JLYM 89
TGGGGAATATTGCACAATGGGCGAAAGCCTGATGCAGCGACGCCGCGTGAGCGAAGAAGTATTTCGGTATGTAAAGCTCTATCAGCAGGGAAGATAATGACGGTACCTGACTAAGAAGCACCGGCTAAATACGTGCCAGCAGCCGCGGTAATACGTATGGTGCAAGCGTTATCCGGATTTACTGGGTGTAAAGGGAGCGCAGGCGGTGCGGCAAGTCTGATGTGAAAGCCCGGGGCTCAACCCCGGTACTGCATTGGAAACTGTCGTACTAGAGTGTCGGAGGGGTAAGCGGAATTCCTAGTGTAGCGGTGAAATGCGTAGATATTAGGAGGAACACCAGTGGCGAAGGCGGCTTACTGGACGATAACTGACGCTGAGGCTCGAAAGCGTGGGGAGCAAACAGGATTAGATACCCT
+
FGGGGGGFGGGGGGGGGGGGGGGGGGGGGGGGGGGGGGGGGGGGGGGGGGGGGGEGGGGGGGGGGGGGGGGGGGGGGGGGGGGGGGGGGGFGGGGGGGCFGGGGGGFFGGGGGGGGGGGGGGGGGGGGGGGGGGGGGGGGGGGGGGGGGGGGGG>?GGGGGGGGGGGGFCG>GGGGGGDCEGGGG==<FCFFGGGGGDFGGGGGGGGGGFGGEEG7EFGGGGGGFFGGGGGGFGGGFFGGGGGFFDEGGGGGCGGGGGFFFGG<GFEGGGGFGDGEFAGGFFGGG7GGGDGFFGF=DEF?GFEGCGGGFF@AGEGEFFGGGGGFGFGGCDGGEFGGGGGGGGGGGGGGGGGGGGGGFGGFGFFDGGFCEGEGGGGGGF7GFCFGGGGGGGGGGGGDFCGGFGGFDGGGGFDCC8CC
@JLYM 90
TAGGGAATCTTCGGCAATGGGGGCAACCCTGACCGAGCAACGCCGCGTGAGTGAAGAAGGTTTTCGGATCGTAAAGCTCTGTTGTAAGTCAAGAACGAGTGTGAGAGTGGAAAGTTCACACTGTGACGGTAGCTTACCAGAAAGGGACGGCTAACTACGTGCCAGCAGCCGCGGTAATACGTAGGTCCCGAGCGTTGTCCGGATTTATTGGGCGTAAAGCGAGCGCAGGCGGTTTGATAAGTCTGAAGTTAAAGGATGTGGCTCAACCATAGTTCGCTTTGGAAACTGTCAAACTTGAGTGCAGAAGGGGAGAGTGGAATTCCATGTGTAGCGGTGAAAGGCGTAGATCTATGGAGGACCACCGGTGGCGAAAGCGGCTCTCTGGTCTTTAACTGACGCTGAGGCTCGAAAGCGTGGGGAGCGAACAGGATTAGATACCCT
+
GFGGGGGGGGGGGGG:CFGF@EGGGGGGGFGGGGGGGGGGGGGGGGG>FFC,CFGGGGGF<EFGGGGGDEGGGGF?F9FCDFGGFGGFFAFFFGGGGGG:C,?EEE<AD<<DFDD?FDC9,BBF9=,>C+B@FFFGGGGGFFCCDGGGGGGCFFCCFFCC<BFGF5F@CFGGBE*CCC?,=FCFG,?9CCGD>C41*20<8?/<;23<9CFGEEGEE9=<<-*)*8<:95:?,;9FBDFECFGEB+AD@<6;6E@$CDD:1:3CEF8C>>,B=FCFGFCEDFFC7E7?;D;?5<3>868,DEFGFF:FB5,F9GGGFFB5,@@ECGFCF+FGGGF?,8,++B,ACF9?,<AF=C,E,B+DGF@C@,E@CFFF@C@@,EFFGGF<ECFE,FC6GEF@:,@ECGFCGGGGGEF7FDGGGEF@GDGGGGGFDFGGEE8GCCCA8
@JLYM 82576
TGGGGAATATTGCACAATGGGGGAAACCCTGATGCAGCGACGCCGCGTGAAGGAAGAAGTATCTCGGTATGTAAACTTCTATCAGCAGGGAAGATAGTGACGGTACCTGACTAAGAAGCCCCGGCTAACTACGTGCCAGCAGCCGCGGTAATACGTAGGGGGCAAGCGTTATCCGGATTTACTGGGTGTAAAGGGAGCGTAGACGGTGTGGCAAGTCTGATGTGAAAGGCATGGGCTCAACCTGTGGACTGCATTGGAAACTGTCATACTTGAGTGCCGGAGGGGTAAGCGGAATTCCTAGTGTAGCGGGGAAATGCGTAGATATTAGGAGGAACACCAGTGGCGAAGGCGGCTTACTGGACGGTAACTGACGTTGAGGCTCGAAAGCGTGGGGAGCAAACAGGATTAGATACCCT
+
GGFG7C@CFDEFFGGGGEEFFFDEGDD8FGGGGGGGGGGGGGEGGGGGGGDEGGGGGFFEFGGGFF7CFFFGGGAAFF<FFGEDFDE@+:FFGGGGGGGGFEFFDGGCAEGA?FFFGFGGFEFDCGE=FGFGEFEGBFCC>FDGG>?CFEGGG>F:9B>CGGG<FGGG2CFG@FDCEEGFFFGGGFCFCFG:GGECGGGEGG;@GG>@-EE<6@F@98?CGGCFFFF?@ECCCFGGGGGGF:GFFFF>EFCA59E<<EGGGFFF:FGGFDFFC=FFCF7E=FGGGEF@F<E<F@AE,B,GGFFCGC@DE,FE:,,@,FFEE?CB?=ECFAFF8,,C9DGFF@CFFCDGGECCAGGGGFF7FCC,FEGGGGGGFCGGGEEEFDGECGECGGGEF9GFGFGEFEGGGDGDFFEBCCCC
@JLYM 73021
TGGGGAATATTGCACAATGGGGGAAACCCTGATGCAGCGACGCCGCGTGGAGGAAGAAGGTCTTCGGATTGTAAACTCCTGTTGTTGAGGAAGATAATGACGGTACTCAACAAGGAAGTGACGGCTAACTACGTGCCAGCAGCCGCGGTAAAACGTAGGTCACAAGCGTTGTCCGGAATTACTGGGTGTAAAGGGAGCGCAGGCGGGAAGACAAGTTGGAAGTGAAATCCATGGGCTCAACCCATGAACTGCTTTCAAAACTGTTTTTCTTGAGTAGTGCAGAGGTAGGCGGAATTCCCGGTGTAGCGGTGGAATGCGTAGATATCGGGAGGAACACCAGTGGCGAAGGCGGCCTACTGGGCACCAACTGACGCTGAGGCTCGAAAGTGTGGGTAGCAAACAGGATTAGATACCCT
+
FGGGGGGGGGGGGGGGGGGGGGGGGGGGGGGGGGGGGGGEGGGGGGGGGDEFCGFGGGGGGGGGGGGDFFGGGGGGGGGGFFGGGGGBEFGGGGGGGGGGGGGGGGGGGGGGGGGGGGDGGGGGG?GGGGGGGGFGGGGGGGGGEGGGGGGGGGGGGGGFGGGFGGFGGGGGGGGE?=FFGGFGGG@GFGGGGGGGGFGCGDDCFGGGGFGGGGGGGGGGGGGGGFCCGFGGGGGGGGGGGGGGGGCFGGEGGFGEGGGFGGGGFGGGGGGGGGGGGGGGGGGGGGGGGGGGGGGGGEGGGGEDGGGGGGFFDGGGGGGGGGEEFEGGGGGFCFFGGGGGGGGGGGGGGGGGGGGGGGGGGGGGGGGC;CGGGGEGGGGGGGGGFGGGGGGGGFGGGGGGGGGGGGGGGFGCCCCC
@JLYM 95499
TGGGGAATATTGCGCAATGGGGGCAACCCTGACGCAGCCATGCCGCGTGAATGAAGAAGGCCTTCGGGTTGTAAAGTTCTTTCGGTAGCGAGGAAGGCATTTAGTTTAATAGACTAGGTGATTGACGTTAACTACAGAAGAAGCACCGGCTAACTCCGTGCCAGCAGCCGCGGTAATACGGAGGGTGCGAGCGTTAATCGGAATAACTGGGCGTAAAGGGCACGCAGGCGGTGACTTAAGTGAGGTGTGAAAGCCCCGGGCTTAACCTGGGAATTGCATTTCATACTGGGTCGCTTGAGTACTTTAGGGAGGGGTAGAAAGCCACGTGTAGCGGTGAAATGCGTAGAGATGTGGAGGAATACCGAAGGCGAAGGCAGCCCCTTGGGAATGTACTGACGGTCATGTGCGAAAGCGTGGGGAGCAAACAGGATTAGATACCCT
+
FEFEG7FFFGGGGGGGGGGGGGGGGGGGGGGGGGGGGGGFGDFGGGGFGEFGGGGGGGGGGGGFGGGG@7FFGGGGFGGGGFGGDEGGGGGGGGDF7ADFFGGGGGCF<FFGGFCEECFFEAFGGGDEGFGGCGGGGGGGFGGGGGGG7FGGGGGGGGFGGGGGGGGGGGGGGEGGFGECEGGGGGG>G>>GG=GGGC2FGCEF<ECEGGGGGGGFFGCGGFGGGGCCGGC89@EFFE<>CGGGGFFFGGGFCF8CFCFEGGGFGGGGFFFCFCFDDGFGFE<ECA,CCF=6A8,,ACD;<CECFE:DGCFECE,??DEB+B,4+4,GDEB=CB?9AGF=7FC,EF=B,GF=8C<CC@C,BEC@EF:899DFDC@:68@FFAFFE9@FEFAC6,CCC,,F<E@@@CB9C7,E@CDGGGGGE@GGGGGGGGGGFEFCA-CCC
@JLYM 61391
TGGGGAATATTGCACAATGGGGGAAACCCTGATGCAGCGACGCCGCGTGGAGGAAGAAGGTCTTCGGATTGTAAACTCCTGTTGTTGAGGAAGATAATGACGGTACTCAACAAGGAAGTGACGGCTAACTACGTGCCAGCAGCCGCGGTAAAAAGTAGGTCACAAGCGTTGTCCGGAATTACTGGGTGTAAAGGGAGCGCAGGCGGGCGATCAAGTTGGAAGTGAAATCCATGGGCTCAACCCATGAACTGCTTTCAAAACTGGTCGTCTTGAGTAGTGCAGAGGTAGGCGGAATTCCCGGTGTAGCGGTGGAATGCGTAGATATCTGGAGGAACACCAGTGGCGAAGGCGGCCTACTGGGCACCAACTGACGCTGAGGCTCGAAAGTGTGGGTAGCAAACAGGATTAGATACCCT
+
GGGGGGGA9FF9DGGGGEAEFEGGGGGGG@8<FFEFGGGGGGGD7CEGGDGGDGGGGGGGGGGGGG77?=8F,?FFGGGGGD9FFGF<EEEGFFFGGADFGGGGCFGGFGE@DFFCDFFFGG7>FGC@<F9BFGFGGGGD>,@FEFC:@C7C,,>FFFFEFFDG9CFC1>>FGG>C3=8G7FF=F<<F<BCCCC:CEEFGG>GGGGGGCCF;FFE:ECFEFG@CC<GFFFGEGGGG<GGGGGGFFFFGGDD><GFCCFEEGGGF@?ECGGEFFFGFGE@CFG=GGDGGEFFEFFDGGGEFGGCGGGFFE59GGGGCGF?9DEGGFE,GFAGGGGGFDFEF7GGFFGDGEFEFFGGGFEGGFF8,9EC7GGCCGGGGGGFE<BGGGGGGGGGGGGGGGEGEGGGGF9GGGFGCBCCC
@JLYM 95
TGGGGAATATTGCACAATGGGGGAAACCCTGATGCAGCGACGCCGCGTGGGCGATGAAGTATTTCGGTATGTAAAGCTCTATCAGCAGGGAAGAAAATGACGGTACCTGACTAAGAAGCCCCGGCTAACTACGTGCCAGCAGCCGCGGTAATACGTAGGGGGCAAGCGTTATCCGGATTTACTGGGTGTAAAGGGAGCGTAGACGGTTTTGCAAGTCTGAAGTGAAAGCCCGGGGCTTAACCCCGGGACTGCTTTGGAAACTGTAGGACTAGAGTGCAGGAGAGGTGAGTGGAATTCCTAGTGTAGCGGTGAAATGCGTAGATATTAGGAGGAACACCAGTGGCGAAGGCGGCTTACTGGACTGTAACTGACGTTGAGGCTCGAAAGCGTGGGGAGCAAACGGGATTAGATACCCT
+
CFFGECFGGGGFGGGGGGGGGGGGGGGFGFGGGFFFGGGGGGGGGGGDEGGDCEECEFFFGGGC<FGCFDFGGGGF9F<FFFFFFBFGGEDFGGGGGFGGGGG@FFFGGGGAFGDFGGFFFGGGGDGFGF?DEFFGGGCG?7GG>GGG>CG2=FGFFGFEGGDGGGGGGFCFC9FFG@@EGG9F;G@=:CGGGGGGGE7GCEGGGGEGF:EGFFGDA,CCDGFDFGGG7GCDFCGGGFCFCFFCDFADEFFEFFFECCF<GFFACFFGFFFGGGGFEEFFGFGFCGGGGFFGGGGGGFE9FECF7CGGGGFFFCGGFCGFC,EAACFGF9FFEFGFFF?FC,GGGEGGGGGGGGGFGGGF<FGGGCGGGF,F<FFGGEGFGFEF7DGGCABFGGGGGGGGGFFGFF@FFFCCCCCC
@JLYM 50849
TGAGGAATATTGGTCAATGGGCGAGAGCCTGAACCAGCCAAGTAGCGTGCGGGATGACGGCCCTATGGGTTGTAAACTGCTTTTATATGGGGATAAAGTGAGCTACGTGTAGTTTATTGCAGGTACCATATGAATAAGGACCGGCTAATTCCGTGCCAGCAGCCGCGGTAATACGGAAGGTCCAGGCGTTATCCGGATTTATTGGGTTTAAAGGGAGCGTAGGCCGCCCCTTAAGCGTGTTGTGAAATGCCGCGGCTCAACCGTGGCACTGCAGCGCGAACTGGGGGGCTTGAGTGCACGCAACGCAGGCGGAATTCGTGGTGTAGCGGTGAAATGCTTAGCTATCGGGAGGAACACCAGTGGCGAAGGCGGCCTACTGGGCACCAACTGACGCTGAGGCTCGAAAGTGTGGGTAGCAAACAGGATTAGATACCCT
+
FGGGGGFGGEGGGGGGCFFGGGEGGGGGG?FGGGFGGGGGGFGGCFEGGEGGGGGGEEFC7=C7CFG8<FGCFFGGCGFGGGCFEGGGGG@ECEGGGGGGC9FE?FFEEFFFGGFDFGGFGGGGGGCFFGGFDFCFGGGGFGGGCGGGGGCDG<+3<BCFDFFC:BF7FCG9FCCFG**>6<<:CFG@*1*=CFC*:<FCC@?<@CC*FFFDD9F*;=C08?C?2:CCC>?EE3CFG*A8C<8<<9CCGFE?8::::>EF@EE>F@8@6@FF>ADFE9<BE>>CFF=<AGEFECA+++=7+8+>CCGGGFABDB77FF+<A,EGCCEFFF<C,9<DFFF9<?EF:F7C69GGFFFC66@C:BEGF@7C@7CF9EC;,6CC<GGEAE@GGGGGGFCFFCDGF7FEFCFEGGGGGDGFC9FEFFFF9E9GFFFB@BCB
@JLYM 63360
TAGGGAATCTTCGGCAATGGGGGCAACCCTGACTGAGCAACGCCGCGTGAGTGAAGAAGGTTTTCGGATCGTAAAGCTCTGTTGTAAGAGGAGAACGTGTGTGAGAGTGGAAAGTTCACACAGTGACGGTAACTTACCAGAAAGGGACGGCTAACTACGTGCCAGCAGCCGCGGTAATACGTAGGTCCCGAGCGTTGTCCGGATTTATTGGGCGTAAAGCGAGCGCAGGCGGTTTAATGAGTCTGAAGTTAAAGGCAGTGGCTTAACCATTGTTCGCTTTGGAAACTGTTAGACTTGAGTGCAGAAGGGGAGAGTGGAATTCCATGTGTAGCGGTGAAATGCGTAGATATATGGAGGAACACCGGTGGCGAAAGCGGCTCTCTGGTCTGTAACTGACGCTGAGGCTCGAAAGCGTGGGGAGCAAACAGGATTAGATACCCT
+
GGGGGGFFGGGGGGGGGGGGGGGGGGGGGGGGGGGGGGGGGGGGGGGGGGDGGGGGGGGGGGGGGGGGGGGFGGGGGGGGGGGGGAFGGGGGGGGGGGGGGFGGGGGGGGGGGGGGGGGGFDGGFGDGGGGGGGGFGGFFGGGGFGGFEEGGGGGGFGGGGGFC@FGGGEGGGGGGGGAEFFGEFGCGGGGGGGGGGGGGFGGDEGGGGFGGGGGGGGFCC8>CGEGGEGGGGGGGGGGGGGGGGFGGGGGGGGGGGGGGFGGGGGGFGFFFEGDGF>GGGGGGFFDFGGFEEFFDGGGGGGFGDGGGGGFFGGGGFFGGGFCGGGGGDGGGGGGGGGGGFFGGGGGFCGGGCEAGGGGGGFEDGEFEGGGGGGGGGGGGGGGGGGGGGFEGGGGGGGGGGF7GGGGGGGGGGGGGGGGGGGGGGGGGGGGGGGFGCCCCC
@JLYM 98
TGAGGAATATTGGTCAATGGGCGAGAGCCTGAACCAGCCAAGTAGCGTGCAGGATGACGGCCCTATGGGTTGTAAACTGCTTTTATAAGGGAATAAAGTGAGTCTCGTGAGACTTTTTGCATGTACCTTATGAATAAGGACCGGCTAATTCCGTGCCAGCAGCCGCGGTAATACGGAAGGTCCGGGCGTTATCCGGATTTATTGGGTTTAAAGGGAGCGTAGGCCGGAGATTAAGCGTGTTGTGAAATGTAGTGGCTCAACCTCTGCACTGCAGCGCGAACTGGTCTTCTTGAGTACGCACAACGTGGGCGGAATTCGTGGTGTAGCGGTGAAATGCTTAGATATCACGAAGAACTCCGATTGCGAAGGCAGCTCACGGGAGCGCAACTGACGCTGAAGCTCGAAAGTGCGGGTATCGAACAGGATTAGATACCCT
+
FGGGGGGGGGGGGGGGGGGGGGGGGGGGGGGGGGFGGGGGGGFGGGGGGGGGGGGGGGGG7FGGGFGGGFGFEGGGGGGGGGGGGFGGGGGFFGGGGGGGGDFGGGGGG<FAEFGGGGGGGGGGGGGGGGGGGGGGGGGGGDFGGGGCAGFFC:CCDF8DFGGG#EFGFEGC@BFGGCFGGGGGGGGEGGGFGGC?ECF=ECGGFGF<FFFF?CGGGGGGEFDCGGEG=GFEFGGGDDGFDGFDFGFGGGFG@FGCGFFGGGCCGGGGFFGGGGGGGGGGGGFFFDGGGFGFD@GGGGDGGGGDGGC7GGGGGGGEFFFCGGGEEF7GGGFF9FGGGGGGFDFGGGGGGGGGGGGCGFC7GGFCFGGGFGGGGFFCFF@,7GGGGGAGGEGGGGGDGGGGGGCCFGEGEDGGGGGGGGGGGGGGGFGGFF<CCCCC
@JLYM 90463
TGGGGAATATTGCGCAATGGGGGAAACCCTGATGCAGCAACGCCGCGTGAGTGAAGAAGTATTTCGGTATGTAAAGCTCTATCAGCAGGAAAGAAAATGACGGTACCTGACTAAGAAGCCCCGGCTAACTACGTGCCAGCAGCCGCGGTAATACGTAGGGGGCAAGCGTTATCCGGATTTACTGGGTGTAAAGGGAGCGTAGACGGTTTTGCAAGTCTGAAGTGAAAGCCCGGGGCTTAACCCCGGGACTGCTTTGGAAACTGTAGGACTAGAGTGCAGGAGAGGTAAGTGGAATTCCTAGTGTAGCGGTGAAATGCGTAGATATTAGGAGGAACACCAGTGGCGAAGGCGGCTTACTGGACTAGAACTGACGTTGAGGCGCGAAAGCGTGGGGAGCAAACAGGAGTAGATACCCT
+
DF88@FCFFG,@9FCF>EGGF7:+FFFGGGGC<C<EFF?FF7FGGGECEEGGF<,CCEFFFEFFFGGFCFFFF,<FGFFE9AAE9EDE<7FFEEFFFGFGGGDFDEFCCEFGF@,EFDGGGGCBFGCGGG,FE<,<FFCF,:>FFG@FE:>CFGFGGGDFFF:@FGDC<(C7CC<:9=CFFF=CFGFGGGGGCBFAC>::F:CGGGE5CGCFGGF@AGGFEGFGGFGF9@GGCEGGE*CF.>C@D%6<EGFFACF<<<CCCEGF@@EA?ECEE:>&AFFFCCC=EAGFFFC,FFC,E=?,,=F=>FCAGFA9CDF>FE:,DDF<<E?,6,CC:9FC6,C@86,@E@:@:F@DEF@C,,<,FC<,,AC,CC-8C8C:,@@:,6?CF@F:C,FF<9CE,CEEGFCE5,FFDFF<CCA6
@JLYM 100
TGGGGAATATTGCACAATGGGCGAAAGCCTGATGCAGCGACGCCGCGTGAAGGATGAAGTATTTCGGTATGTAAACTTCTATCAGCAGGGAAGAAAATGACGGTACCTGACTAAGAAGCCCCGGCTAACTACGTGCCAGCAGCCGCGGTAATACGTAGGGGGCAAGCGTTATCCGGATTTACTGGGTGTAAAGGGAGCGTAGACGGCTGTGCAAGTCTGAAGTGAAAGGCATGGGCTCAACCTGTGGACTGCTTTGGAAACTGTGCAGCTAGAGTGTCGGAGAGGTAAGTGGAATTCCTAGTGTAGCGGTGAAATGCGTAGATATTAGGAGGAACACCAGTGGCGAAGGCGGCTTACTGGACGATGACTGACGTTGAGGCTCGAAAGCGTGGGGAGCAAACAGGATTAGATACCCT
+
FFGFGGGGDFGGGGGGGGGFGGGGGGGGGGGGFGGGGGGGGGGGGGGGGGGGGGGGGGGFGGGGGGGGGGGGGGGGGGGGGGGGGGGGGGGGGGGGGGGGGGGGGGGGGGGGGGGGG2GGGGGGGGGGGGGGGFGGGGGGGGGGGGGGCGGGGGGCFGGGGGGGGGGGGGGGGGGGEGFGGGGGGGGEFGGGGGGGGGGGGEGFGGDECFGGGGGGGGGGGFEFFFEFGGGGGGGGGFGGGGFGFGGFGGGGFFGGGFFFGGGFGGGGF?GGFFFCCCGGFEGGGGGGGFGGFCGGGFBCFGGGGGGGGGGGGGGGGGGGGGGGGGGGGGGGGGGFGGGGGGGGGGGGGGGGGGGGGGGGGGGGGGEGGGGGGGGGGGGGGGGGGGGGGGGGGGGGGGGGGGGGGGGGGGGCCCCC
@JLYM 66876
TGAGGAATATTGGTCAATGGGCGAGAGCCTGAACCAGCCAAGTAGCGTGCAGGATGACGGCCCTATGGGTTGTAAACTGCTTTTAGTTGGGAATAAAGTGCACCACGAGTGGTGTTTTGTATGTACCATCAGAAAAAGGACCGGCTAATTCCGTGCCAGCAGCCGCGGTAATACGGAAGGTCCAGGCGTTATCCGGATTTATTGGGTTTAAAGGGAGCGCAGGCGGACCTTTAAGTCAGCTGTGAAATACGGCGGCTCAACCGTCGAACTGCAGTTGATACTGGAGGTCTTGAGTGCACACAGGGATACTGGAATTCATGGTGTAGCGGTGAAATGCTCAGATATCACGAAGAACTCCGATTGCGAAGGCAGCTCACGGGAGCGCAACTGACGCTGAAGCTCGAAAGTGCGGGTATCGAACAGGATTAGATACCCT
+
GGGGGGGGGGGGGGGGGGEDG,C@@@F8EEF8C8F,ECF@CFFEADFBCGE9E7CFFG@FF@FGG<A@<CC7C<EFG9EFGFDFGCAFGGCCEFGFGGGG9@F4FFE+@8+CFD<@DFCEFGGGCCEFEF<EADFGGG7>DFC@F?@5F9ECCFGG@FFFB<CF2@FC?GGGGGCE<F7FDED9EE?CEEGDGGG:.<,;,>DEFFEFFGGGGGGFEECE>GGGGGGFEGGGFGDFGGGGC7;GEFCFCEFGCGGGF7FC;EGGGF8GFFFGGG4<D<FGGGF8=GGGDCGGFF;C49FAE8A?EAFCF<E?F??E,,4GGGEEE=FFGGGGGFE=<?CGGFB8GEBFEDEE8EC=GGFCDGGGGFC<CFF<B@GGFD@ECCFEFFFCC7FGGFCDFF7FC:FGGGGGGGGF7GGGEFFFFADGFEECAGFBB,CC
@JLYM 102
TGGGGAATATTGCACAATGGAGGAAACTCTGATGCAGCGACGCCGCGTGAAGGATGAAGTATTTCGGTATGTAAACTTCTATCAGCAGGGAAGAAAATGACGGTACCTGACTAAGAAGCCCCGGCTAACTACGTGCCAGCAGCCGCGGTAATACGTAGGGGGCAAGCGTTATCCGGATTTACTGGGTGTAAAGGGAGCGTAGACGGCACGGCAAGCCAGATGTGAAAGCCCGGGGCTCAACCCCGGGACTGCATTTGGAACTGCTGAGCTAGAGTGTCGGAGAGGCAAGTGGAATTCCTAGTGTAGCGGTGAAATGCGTAGATATTAGGAGGAACACCAGTGGCGAAGGCGGCTTGCTGGACGATGACTGACGTTGAGGCTCGAAAGCGTGGGGAGCAAACAGGATTAGATACCCT
+
FFGGEFGGGGGGGGGGGGGGGGGGGGGGGGGGGGGGGGEGGGGGGGGGGGGGGGGGGGGFGGGGGGGGGGGGGGGGGGGGGGGGGGGGGGGGGGGGGGGGGGGGGDGGGGGGGGGGGF8FGGGGGEGGGGGFGGGGGG<FFGGGGGGGGGGGG,@@F?GGG>GGGGGGFFEGGGGGGFFGFG&GGGFG=GGGGGGGGGGEGGGGGGG>EFEEGGEEEFFGDC;GGG8:AGGFDFGFCFFGGGGGGGGGECFD9GFDDGGGFFGCGGDFF4FE>CGF>4#D?GCGGCGGGFGGGGFGGFF9GGECGGGGGGGFCGGGGGGGGGGGGGFGGFGGGCFGFGFGGGGGGF@CGGGGGGGGGGDGGGGGGGGGGGGGGGGGGEGGGGGGGGGGGGGGGGGGGGGGGGGGGGGGGFGCCCCC
@JLYM 81392
TGGGGAATATTGCACAATGGGGGAAACCCTGATGCAGCAACGCCGCGTGAGTGAAGAAGTATTTCGGTATGTAAAGCTCTATCATCAGGAAAGAAAATGACGGTACCTGACTAAGAAGCCCCGGCTAACTACGTGCCAGCAGCCGCGGTAAGACGTAGGGGCAATCGTTATCCGGATTTACTGGGTGTAAAGGGAGCGTAGACGGTTTTGCAAGTCTGAAGTGAAAGCCCGGGGCTTAACCCCGGGAGTGCTTTGGAAACTGTAGAACTAGAGTGCAGGAGAGGTAAGTGGAATTCCTAGTGTAGCGGTGAAATGCGTAGATATTAGGAGGAACACCAGTGGCGAAGGCGGCTTACTGGACGGTAACTGACGTTGAGGCTCGAAAGCGTGGGGAGCAAACAGGATTAGATACCCT
+
FFGGGGGG9FF<FFFGGGG8E:@FGGGFGGGGFGCEFF<EGGGGFGDGGFGGEGGGGGGGGGGCFFFGGFGFFGG<,5FCCFE9,CBFFFFFGGDEFFCBFGEGGGDGFFGGFEFG<=EDECCFGC+=FFCF:>3BFGGFGGGGCFC>FA8$,7>9FF:A+>F##BGC7DC=EF?<C=C:C6FCCC84CFFCG;5=<;5FC0DGGF,FED6??>=<7GFGC9GFFF>FGDGEG==FDF@BEC8F>BB%GFDD<GGGGF9ECFA9;FFA1FF9>EGFFF<GGFFB,GGGGGGGF<<8FACF9ECGGEGGGGGGGGGGGGDFGFEECGGGGGGGEGGFAGGGGEFGGGGGGGF9GGGGGGFFBEGFEFGGGGBFGGGGGGFFEGGGGGGGGGGGGFF?FGGGGFFF,F9GEFCCCCB
@JLYM 70456
GGAGGAAGAGTGGGCAATGGGCGAGAGCCTGAACCAGCCAAGTAGCGTGCAGGAAGACGGCCCTATGGGTTGTAAACTGCTTTTATAAGGGAATAAAGTGAGCCTCGTGAGGCTTTTTGCATGTACCTTCTGAATAAGGACCGGCTAATTCCGTGCCAGCAGCCGCGGTAATACGGAAGGTCCGGGCGTTATCCGGATTTATTGGGTTTAAAGGGAGCGTAGGCCGGAGATTAAGCGTGTTGTGAAATGTAGATGCTCAACATCTGCACTGCAGCGCGAACTGGTTTCCTTGAGTACGCACAAAGTGGGCGGAATTCGTGGTGTAGCGGTGAAAGGCTTAGATATCACGAAGAACTCCGATTGCGAAGGCAGCTCACTGGAGCGCAACTGACGCTGAAGCTCGAAAGTGCGGGTATCGAACAGGATTAGATACCCT
+
,6,677,;,6C<<,:E,6<<DF7FBC6CFCACGG<<,96CF8FFCDECFCD6:@FGCG>F:=F7<F?FEFFEFF9CFC<EFGGG<CF9?FE8<=,?<?F,,,<E<F@FGDC=FFGFGG7@9DFGCCGAG,C,CFGGGGGC8DCFFC=,<@CC<DFGE9@BGGGGE*@><78@;FGD><C::7:C7*:<2F/4>,1?F<C<2?;CC;C5CF:EE@83EEDFGEEC?<?#@,:8CC61E;>CFDFD)EGFE<:C<#C@5@@@C;C=CCGCCFGGG?778A:GGFF8<,8BDB9GF@F:@E,,A7A4F=7:F=C,94@++B9,F9@+C:,F-,FC5<4FE?6;E9,9,,C,C9FFC?=-BDECF7F@FA9EFEFEAGFGFGDF:EFCC<6B;7EGD@C,@B@FD:GGFC@@6+E,FGDFB9CC,FGGFE,FECF@CCCC
@JLYM 105
TGAGGAATATTGGTCAATGGACGCAAGTCTGAACCAGCCAAGTAGCGTGCAGGATGACGGCCCCCTGGGTTGTAAACTGCTTTTAGTTGGGAATAAAGTGCATCACATGTGATGTTTTGTATGTACCATCAGAAAAAGGACCGGCTAATTCCGTGCCAGCAGCCGCGGTAATACGGAAGGTCCAGGCGTTATCCGGATTTATTGGGTTTAAAGGGAGCGCAGGCGGACCCTTAAGTCAGCTGTGAAATACGGCGGCTCAACCGTCGAACTGCAGTTGATACTGGAGGTCTTGAGTGCACACAGGGATACTGGAATTCATGGTGTAGCGGTGAAATGCTCAGATATCATGAAGAACTCCGATCGCGAAGGCAGGTATCCGGGGTGCAACTGACGCTGAGGCTCGAAAGTGCGGGTATCGAACAGGATTAGATACCCT
+
GGFGGFFGFGGGGGGGGGGGGGGGGGGGGGGGGGGGGGGGCFFGGGGGGGGGGGGGGGGGGGGGGGGGGGGGGGGGGGGGGFGGGGG9FFFGFGGGGFFGGGGGGGFGGGGGGGGGGGGGGGGGGGGGGGGGGGGGGGEFF<FGGGGGGDGGGGGGGG@GGGGGGGGGGGGGFFGGGGGGGGGG>GGGGGDEFGGG=:FFGGGFG=GGDCGGGFGGGGGGGGGGGD:DEGGFGFFGGGGGCDCFFGGFEEFG>@C7<><FGGGGGGGGGEDCGGFB@2CGFFFGGFF9FFGGFFFDFEFEF=:9GGCGGGGFE<FEFCFF8GGGGC:F9CFFDGGFEF<AGGGGGGGGFGFGFEGGGGGEGGGGGFFFFGGCFFEDF@@FFGGGGGGGGGGGGGGGGGGFFCFGGGEGGDGGGGGGGGGGGGGGFEGGF?GCCCCC
@JLYM 75430
TGAGGAATATTGGTCAATGGGCGAGAGCCTGAACCAGCCAAGTAGCGTGCAGGAAGACGGCCCTATGGGTTGTAAACTGCTTTTATAAGGGAATAAAGTGAGCCTCGTGAGGCTTTTTGCATGTACCTTATGAATAAGGACCGGCTAATTCCCTGCCAGCAGCCGCGGTAATACGGAAGGTTCGGGCGTTATCCGGATTTATTGGGTTTAAAGGGAGCGTAGGCCGGAGATTAAGCGTGTTGTGAAATGTAGATGCTCAACATCTGCACTGCAGCGCGAACTGGTTTCCTTGAGTACGCACAAAGTGGGCGGAATTCGTGGTGTAGCGGTGAAATGCTTAGATATCACGAAGAACTCCGATTGCGAAGGCAGCTCACTGGAGCGCAACTGACGCTGAAGCTCGAAAGTGCGGGTATCGAACAGGATTAGATGCCCT
+
EFDDGGGFGGGGGGGGGGGFGGGGDGGGGGGGGGGGGFGGGGGGGGGGGGGGGGGGG@FCFEGGGGGGGGCFGGCGFGFGGGGGGAGGGGGCGGGGGGGGFGGGGGGGGGGFG8EGFFGGGGGGGGGGGGGGFFFFFCFB<=@FG>CD?GGGGGFGGGGGGG?GFCFGGGGGGG2GGGGGGDGGGGGGFCCC@BFGFGGFCFGEFFFEFCFGGFGCGECFEEDGEGG<FDFCFGFEGGFGFFGEFFF@CFGFFCGFEFCGGGFFFFF<CFFGFGGGEGFGGGGFF8FGGGGGDGGGGGDGGF98C:>GGGFGGGGGFFGGGGGF>GFFGGGGGGGFFE?,F=C@FCGGGGGGGGGEGGGGGGGGGGGGGFCGFGGGGGGDDDGF9FFGGGGGGGGGGGGGEGGGGGGGGGGGGGGGGGGFGGFFGCGGGGGCCCCC
@JLYM 107
TAGGGAATCTTCGGCAATGGGGGCAACCCTGACCGAGCAGCGCCGCGTGAGTGAAGAAGGTTTTCGGATCGTAAAGCTCTGTTGTAAGTCAAGAACGAGTGTGAGAGTGGAAAGTTCACACTGTGACGGTAGCTTACCAGAAAGGGACGGCTAACTACGTGCCAGCAGCCGCGGTAATACGTAGGTCCCGAGCGTTGTCCGGATTTATTGGGCGTAAAGCGAGCGCAGGCGGTTTGATAAGTCTGAAGTTAAAGGCTGTGGCTCAACCATAGTTCGCTTTGGAAACTGTCAAACTTGAGTGCAGAAGGGGAGAGTGGAATTCCATGTGTAGCGGTGAAATGCGTAGATATATGGAGGAACACCGGTGGCGAAAGCGGCTCTCTGGTCTGTAACTGACGCTGAGGCTCGAAAGCGTGGGGAGCGAACAGGATTAGATACCCT
+
GGGFGGGGGFGGGGGGGGGFCFGGGGGGGGGGGFGGGGGCFGGCGGG:BBFCEFFFEFGGCDFGGEGGC+CFGGGGGGGGGGGGFGGFEEGGGGGGGGGGFFGGGGGFGGGFGGGACFFF8BFG?F9FE@FGGGFD<FDCFF7DC7FCGGG7FCFCAAFFFDGFGGGGG/<FCG:<=<CFF<<FE:BFF>@@<F2=EFC9C=CE-<EGF<<E7C622CF:5*288EG>EFEGFC9FDGFGGEA@9C,CFCFE97F<FFF;ED:ECFG=ACCC+B1FGFFFDED<C>5,EE,<FF@F@D@FGGE=,F7CGFFGGGFE9,AGEDGFGFFEF7EFFFE,DFDGGFFEFGGF?C<<CFFFFCBC:GCFGGGGFAFC@FCGDCDFGFECGGGGFF<,CEFCF8FC,GGGGGGGFCDGGGFGF@GGGGFDGGGGGGGGGFFCCC@CC
@JLYM 75203
TGAGGAATATTGGTCAATGGACGAGAGTCTGAACCAGCCAAGTAGCGTGAAGGATGACGGCCCTATGGGTTGTAAACTGCTTTTATAAGAGAATCAAGTGAGTCTCGTGAGAATTTTTGCATGTACCTTATGAATAAGGACCGGCTAATTCCGTGACAGCAGCCGCGGTAATACGGAAGGTCCGGGCGTTATCCGGATTTATTGGGTTTGAAGGGAGCGTAGGCCGGAGATTAAGCGTGTTGTGAAATGTAGGGGCTCAACCTCTGCACTGCAGCGCGAACTGGTCTTCTTGAGTACGCACAACGTGGGCGGAATTCGTGGTGTAGCTGTGCAATGCTGAGATATCACGAAGAACTCCGAGTGCGAAGGCAGCTCACGGTAGCGCAACTGACGCTGAAGCTCGAAAGTGCGTTTATCGAACAGGATTAGATACCGT
+
FGGGGGF,C<<FGF,CA<@DE@FCE@FEE,6@DFFGC8<E@F<FFEFFD,CFF@EEFAFCF:CFCFFGF,FECEAEG9A@?CAFCCC<<FC,?,,5C,CEFGFFECFEG8F5,,C,CFFEGGFFF,CC<,B<?A<DFGGEGDG7:+BFDGDD88@+AD<FD<D8B6@CF@FFG9@BB>F>3,35<**141=,;;@8<<*?<99:FGGEGD4FC7F:5*:=@<54+F87:C88;,0<CCC,C@;>FGGF9<E*+@<<A@9D8=C6986CF7<6,B@)9%7CD5AFB:A,5GFC++8+4,+?,A+447C:CFFA<A+7CCFBFF9F@,,,55,,C<9,,,,9F;C,C,FCCGFE=7E@-66++EBC,C<9,,E:,C67F,6++@+C,<C,,BB+6CACF7:C::E<FF@CF;F<,EAE6FFCE,<F<6;,,C@A-8-@
@JLYM 88809
TGAGGAATATTGGTCAATGGGCGAGAGCCTGAACCAGCCAAGTAGCGTGCAGGAAGACGGACCTATGGGTTGTAAACTGCTTTTATAAGGGAATAAAGTGAGCCTCGTGAGGCTTTTTGCATGTCCCTTATGAATAAGGAACGGCTAATTCCGCGCCAGCAGCCGCGGTAATACGGAAGGTCCGGGCGTTATCCGGATTTATTGGGTTTAAAGGGAGCGTAGGCCGGAGATTAAGCGTGTTGTGAAAGGTAGATGCTCAACATCTGCACTGCAGCGCGAACTGGTTTCCTTGAGTTCGCGCAAAGTGGGCGGAATTCGTGGTGTAGCGGTGAAATGCTTAGATATCACGAAGAACTCCGAGTGCGAAGGCAGCTCACTGGAGCGCAACTGACGCTGAAGCTCGAAAGTGCGGGTATCGAACAGGATTAGATACCCT
+
GGCC8EFGGFGGCCFFFCFGGGGGGGDFGGFGC<FGFGFGGG<FFGGEG,@CECFGG<CF:C:FFFGFGF,:6EFFGGGE?EC@C9EFGGFEEBFGGG,EFG8D<FEGGGGGGCC@,A4ED9FE,EFDGFGGG?BEG?5EA>CCGCGGFFFDD+@>3@F+,:D:FGFC@5<CF;F4#>:*+>AF>G7FF<1=08,:4F?A<GFCBCFFG3F<GGC'CC<8C?EEGGGFF@;8::7=CCFCGFC/DCD#<C<C8BEF9CDDFFC;<ACFGFDEDF<>><<>EADE,=8GGF?A8=@+@8+,,C,,GFCB:<FFCGGGGGFBGGGEGGEFDGGFCGFB<GEECFC8<@FCCCDACEC7F7FC:GF<GFGGGEAFE9CE<GGGF:@<<CC@EGGGEADF8EE@ECGFFFCCGGEC:GGFGGGGFDFGFAGGGFFA8<CC
@JLYM 68377
TAGGGAATCTTCGGCAATGGGGGCAACCCTGACCGAGCAACGCCGCGTGAGTGAAGAAGGTTTTCGGATCGTAAAGCTCTGTTGTAAGAGAAGAACGTGTGTGAGAGTGGAAAGTTCACACAGTGACGGTAACTTACCAGAAAGGGACGGCTAACTACGTGCCAGCAGCCGCGGTAATACGTAGGTCCCGAGCGTTGTCCGGATTTATTGGGCGTAAAGCGAGCGCAGGCGGTTTAATAAGTCTGAAGTTAAAGGCAGTGGCTTAACCATTGTTCGCTTTGGAAACTGTTAGACTGGAGTGCAGAAGGGGAGAGTGGAATTCCATGTGTAGCGGTGAAATGCGTAGATATATGGAGGAACACCGGTGGCGAAAGCGGCTCTCTGGTCTGTAACTGACGCTGAGGCTCGAAAGCGTGGGGAGCGAACAGGATTAGATACCCT
+
FFGFGGFFGC<FCCFGGGGGCFGGGGGGGGGGGGGGGGGGGDGGGGEFFCEAFGGGGGGGGGGGGGDGGGGGGGGGGDGGGGGGGGFGGGGGGGGGGGFGGFGGGGGFGGGGFDGGGGGGGGGGGFGGGG@FGGGGGGGGGG8AFGGFGGDDGFFGGGEGFFFDF?GEGGEGGGCEG>GGGEG>FFGEGG&<@F>CEGEFE5EEG6@@0CB;CEGFGFC7CEGGGGCCEGGGEEFF@CCFFGGGGGGGFEGFFGGEGFGFCEGGFGGDGGGGGFEDGFCC,FFGGF5,AFGFA8?,GGGGGGGGFCFGGGGGGGGFGGGGFF<,FGGGGEGECGGGFDGGDGGGGGGGGGGGGFFGFBCFEDGGGGGGEFGGGGFFCF@C,A8GGGGGFFFEGGGGGFFCGFCGFGGGGEGGFFECFGF@GGGGFFGGFFF<CFFGCCCCC
@JLYM 111
TGAGGAATATTGGTCAATGGGCGAGAGCCTGAACCAGCCAAGTAGCGTGCAGGATGACGGCCCTATGGGTTGTAAACTGCTTTTATAAGGGAATAAAGTGAGTCTCGTGAGGCTTTTTGCATGTACCTTATGAATAAGGACCGGCTAATTCCGTGCCAGCAGCCGCGGTAATACGGAAGGTCCGGGCGTTATCCGGCTTTATTGGGTTTAAAGGGAGCGTAGGCCGGAGATTAAGCGTGTTGTGAAATGTAGATGCTCAACATCTGCACTGCAGCGCGAACTGGTTTCCTGGGGTACGCACAAAGTGGGCGGAATTCGTGGTGTAGCGGTGAAATGCTTAGATATCACGAAGAACTCCGATTGCGAAGGCAGCTCACTGGAGCGCAACTGACGCTGAAGCTCGAAAGTGCGTGTATCGAACAGGATTAGATACCCT
+
EFGGGGGGGGGGGGGGFEE<E@EGGGGGGGGGGGGGGDFGGF9FGGGGGGFCCFFGGGCGFGGGGGGGGGGGFGGGGGGFFFGGGGFGFGF8E=FFGGGGGF9FGGFGGGGGGGFGGGGFGGGGFFCEFGGGGGDGGGGGFG7FFGGGCFGGGGCGGG8DFGGG;GG;EFGCFGGFECFGGGGDCC6=G@BFFF@5#4C4<FGGGGGFFFGGGGGGDEGEGGDF<GGGGECFGGGGGGGFFECCFGFBEF;<>9GFGCBGGCFGFFFFFFGGGGFEDGFFF?GGFEDDEGGECGGGDGFGFFFEFEEFGGGEF?>ECCGGDGGF>GGF9F9GGGGGGGGGFFF8CC,7GGFFGGEEGGFCGGFFFC,GGGGCGFFA<GCFCC+CGFEEGGFCGGGGCGGGGGGGF7EGFCC,GFFAGFGFGGGGGGGFFGFBBA8C
@JLYM 112
TGGGGAATATTGCACAATGGGGGAAACCCTGACGCAGCGACGCCGCGTGGAGGAAGAAGGCCTTCGGATTGTAAACTCCTGTTGTTGGGGAAGATAATGACGGTACCCAACAAGGAAGTGACGGCTAACTACGTGCCAGCAGCCGCGGTAAAACGTAGGTCACAAGCGTTGTCCGGAATTACTGGGTGTAAAGGGAGCGCAGGCGGGAGAACAAGTTGGAAGTGAAATCTATGGGCTCAACCCATAAACTGCTTTCAAAACTGTTTTTCTTGAGTAGTGCAGAGGTAGGCGGAATTCCCGGTGGAGCGGTGGAATGCGTTGATATCGGGAGGAACTCCGGTGGGGAAGGCGGCCTAATGGGCACCAACTGACGCTGAGGCTCGAAAGTGTGGGTAGCAAACAGGATTAGATACCCT
+
CF@<CFGGGGFFGGGGGFD<,BCEGGC@BF,EFGGD:+@:F7FB@FEF::,,B:,BF=?F,B,BFGCFB@<BEEF<AECFGG9FGFBFEFEGE8FFFGGFAFFFG7F,EFGGECGGGGGGGGGGGGGFGGGGCCCGGGGGGGGGCFEEFEGGGGG,<<F,?FFGG5****<<CFGGGG*,CFA@EFCCEEFGFGGGG>E::=:E<D<<;@CCC?@+,3<@8CF;EFFGFCEGGGGGG@BC#>:C?<GGGC@:<8?FF/9EG33,FCCBDFG<3*A9:D>#9F:8D@F@:<F<<AF7EGCEDA@+=>><EFEBCC@FF<:,<B=:,:,8FE?,6B++C8,FEC@,9CF@+@C,,6,,,<GGF@8,9FEEFGGEF@,C<@6@:,?,@C,C;<CCC,<CCFGGCGGGDFFFFFFCCCCB
@JLYM 92320
TGCGGAATATTGGTCAATGGACGCAAGTCTGAACCAGCCAAGTAGCGTGCAGGATGACGGCCCTCTGGGTTGTAAACTGCTTTTATAAGGGAATAAAGTGAGTCTCGTGAGACTTTTTGCATGTACCTTATGAATAAGGACCGGCTAATTCCGTGCCAGCAGCCGCGGTAATACGGAAGGTCCGGGCGTTATCCGGATTTATTGGGTTTAAAGGGAGCGTAGGCCGGAGATTAAGCGTGTTGTGAAATGTAGACGCTCAACGTCTGCACTGCAGCGCGAACTGGTTTCCTTGAGGACGCACAAAGTGGGCGGAATTCGTGGTGTAGCGGTGAAATGCTTAGATATCACGAAGAACTCCGATTGCGAAGGCAGCTCACTGGAGCGCAACTGACGCTGAAGCTCGAAAGTGCGGGTATCGAACAGGATTAGATACCCT
+
GG<CF+@FFGGG<<F9EFFFFGGGGGGGGGGGFGGGGGGGGGGGDFGGGGGGGGGEEGGE@7FFGGFGGDCFFGAFFGFCFFGGGGGGGGGFFGGGFGCC9FEEGAFGGFGGGGGGCCG9,@BFFGC9FFFGC95CFFGGFFC=@=>FFG9D<@EC@<4BF@FG>DEGGCFFFACC>:E>:<DFEFFGFGEFGCFG=FCF@FBCCFEECB?F;FFFGGGEGGGGGG>9@?@9BA<FGE>EEGC5F@ECCF8B<@F<77<FC=@>FGFF<FGFC+F:GCC(A8CDE=,EBB,C+>+FCEEFFFFAGGGGFDBFEEF7GFFGGGGFDGGF<<FFFGF=,9FDGGGFE,E,DCAFFCCFF7GEF@B,GFFFF,DGGFCCA8FB:6+FFGGGGGF:C,EC8:GFF:FE?GFCCCGEGGGGGGFFCGGGGGGGGGFCCBCC
@JLYM 64707
TGGGGAATATTGCACAATGGAGGAAACTCTGATGCAGCGACGCCGCGTGAGTGAAGAAGTAGTTCGCTATGTAAAGCTCTATCAGCAGGGAAGATAGTGACGGTAACTGACTAAGAAGCTCCGGCTAAATACGTGCCAGCAGCCGCGGTAATACGTATGGAGCAAGCGTTATCCGGATTTACTGGGTGTAAAGGGAGTGTAGGTGGCCAGGCAAGTCAGAAGTGAAAGCCCGGGGCTCAACCCCGGGACTGCTTTTGAAACTGCAGGGCTAGAGTGCAGGAGGGGCAAGTGGAATTCCTAGTGTAGCGGTGAAATGCGTAGATATTAGGAGGAACACCAGTGGCGAAGGCGGCTTGCTGGACTGTAACTGACACTGAGGCTCGAAAGCGTGGGGAGCAAACAGGATTAGATACCCT
+
EFFGEB@CFGGGGGGGGGGGGGGGGGGGGGGGGGGGGGFGGGGGGGGGGGFEGGGGGGGGFGFGGGGEGGGFGFGGFGGGFGGGGGFGGGFGEFGFCAFGGGGGG7,CEFGGGGGGGFGGEGEFGDGGGG5G<=DFGFGGFGGGGEGGCECFFGF>DFFGCFGFGGGGCEEGFGGFGGGGGGGGGG,GFFEFFCECGCCCCGFFGGFGGGGGFFGGGGGGFGGGGFFECCGGF@EECFGGGFDCFECCEFCGGCGGGGGGGGFGGFGG?CFEGF/GGGGF@FFGG<GGGGDGFB<GFFDB,FGGEFFEEFGFCGCDFCGFC?<A9GFGGGGGGFGFGGGGGGGGE:GEGGGGGGGGGGGGGGGGFD@GGGGGFCFEFEGFFGGGGGGGEFGGGFGGFGFGGGGGGGDGGGFC9CCC
@JLYM 91582
TGGGGAATATTGCACAATGGGCGAAAGCCTGATGCAGCAACGCCGCGTGAGGGAAGAAGTATCTCGGTATGTAAAGCTCTATCAGCAGGGAAGAAAATGACGGTACCTGACTAAGAAGCCCCGGCTAACTACGTGCCAGCAACCGCGGTAATACGTAGGGGGCAAGCGTTATCCGGATTTACTGTGTGTAAAGGGAGCGCAGACGGCAGTGCAAGTCTGAAGTGCAAGGCCGGGGCTCAACCCCGGGACTGCTTTTGAAACTGTTGAGCTAGAGTGCTGGAGAGGCAAGCGGAATGACTAGTGTAGCGGTGAAATGCGTAGATATTAGGAGGAACACCAGTGGCGAAGGCGGCTTACTGGACAGTAACTGACGTTCAGGCTCGAAAGCGTGGGGAGCAAACAGGATTAGATACCCT
+
F@CAE:BCDFDCDFFFFG9EGFEGGC7<F,,,CEFCFG8@CCFGE7FEGGD,C@FC,C=FFFFGCECGFEE<EFG<,5B9?<FG9FFG?CDFG,BFF9CEF:C7FCFEEE8BFFEFFFDG++6CCFGFGFGGG,>FG9,3@,@,++@<5>ECFF8FF:CFGG@CCEEFC#;F<<BB9FFGGG<G&C5=<:F<FGGFFAC#C,GGGGGG#,?,CFFGGFGGDFE?%<CC#:CFGF@C,+>5A>C@DGADGC<>#A<9F8:<A#<8,,%AF<CEEB4A:/@<<FFFD9FF+,,<,5,,BDGFFE@8+7CFAGGFDCEF?<,9FEEAGGFC9,6C,C8C<DFFC@7DFF:EFCDF9@C,,DEFFC<<FGFFEFDFF@;,@:B;DCFFC@C@@,F8GGGGEECC,GFFGFGFEDFCCC9C
@JLYM 77849
TGAGGAATATTGGTCAATGGGCGAGAGCCTGAACCAGCCAAGTAGCGTGCAGGATGACGGCCCTATGGGTTGTAAACTGCTTTTATAAGGGAATAAAGTGAGTCTCGTGAGACTTTTTGCATGTACCTTATGAATAAGGACCGGCTAATTCCGTGCCAGCAGCCGCGGTAATACGGAAGGTCCGGGCGTTATCCGGATTTATTGGGTTTAAAGGGAGCGTAGGCCGGAGATTAAGCGTGTTGTGAAATGTAGATGCTCAACATCTGCACTGCAGCGCGAACTGGTTTCCTTGAGTAAGCACAAAGTGGGCGGAATTCGTGGTGTAGCGGTGAAATGCTGAGATATCACGAAGAACTCCGATTGCGAAGTCAGTTCACTGGAGCGCAACTGACGCTGAAGCTCGAAAGTGCGGGTATCGAACAGGATTCGATACCCT
+
GGGGGGGGGGGGGGGGGGFDGFGGGGEGGFGGGGGGGGGEFFGGGGGGGGGGGGGGGGGGGGGGGGGFGGGGGG9EFGGDFGGGGGGF?FFGGGGGGGG<FGGGGDEGGGGGGGGGGGGGGGGGGGGGGGGGGGGGGGGCFGGGGGE@FGFFGGGGGGCF@FGGGGGDGG7CFFF@8@C>DFFDG>FCFDEGGFE<:F<FEGGGGGGDGFFFF,*=7CCEEE8@EGGDGG<>GGFGGGEEGDGE?8FCCGC@EF@C+FCG<FG<;C+G@CC=GGFGFFGGG<FFGGFB5,:5,,5,,,,9,,?CGGFECADCGCFF:ACEFFGDGDDEEE9,AA,DEC<,<,,A<FDCF9<BCB+FFDC,+B@,<9E8<C,:,A?FGEFC:C6,;;,:@B@:CFC,,C@,,B,C,7GGF:F<CGGGFC<EE9F@FC,,FGGCA--A
@JLYM 117
TGAGGAATATTGGTCAATGGACGAGAGTCTGAACCAGCCAAGTAGCGTGCAGGATGACGGCCCTATGGGTTGTAAACTGCTTTTATAAGGGAATATTGGTAGTCTCGTGAGACTTTTTGCATGTACCTTATGAATAAGGACCGGCTAATTCCGTGCCCGCAGCCGCGGTAATACGGAAGGTCCGGGCGTTATCCGGATTTATTGGGTTTAAAGGGAGCGTAGGCCGGAGATTAAGCGTGTTGTGAAATGTAGATGCTCAACATCTGCACTGCAGCGCGAACTGGTTTCCTTGAGTACGCACAAAGTGGGCGGAATACGTGGTGTAGCGGTGAAATGCTTAGATATCACGAAGAACTGCGATTGCGAAGGCAGCTCACTGGAGCGCAACTGACGCTGAAGCTCGAAAGTGCGGGTATCGAACAGGATAAGATACCCT
+
FEGFGGGGGGGGGGGGGGGGGGGGGGGGGGGGGGGGGFGGGGGGGGGGGGGGGGFGGGDGGGBDFGGDGGGFGFFGGGGFGFCGCGGGGGGGGDF5,99C?CCEEFGGGGGGGGGGGGGGGGGGGGGGDGGGGGAFG9<FA=FGGGGFG4GGGGGG5248@>@CCEGGCFG@GGGEEFGGGGGGCFFGGGGGGGD=?FC<CCE@FGEECCFGCC@EGGGFEEDGFEEEEGFFG:E+5*30FGGFE@.FF*GGFGEFG?FGFGGFGGGFAFGGGDFGGGFGGGGGGDA,9E,GFFCGCE,9,<F8GFCEGFC<:9:97DFBGFGGGGGGGGGFCGGGGFGFDGGGFCBC<6<,<,C8-FFEGGGGGGGGDFF8F<EDDFCCCGGGFAEGGGGGGGGGFCGFFBGGGGGGDDGGGGGGGGECC<=;<,6GGGFCCCC@
@JLYM 118
TGGGGAATATTGCACAATGGGGGAAACCCTGATGCAGCGACGCCGCGTGGAGGAAGAAGGTCTTCGGATTGTAAACTCCTGTTGTTGAGGAAGATAATGACGGGACTCAACAAGGAAGTGACGGCTAACTACGTGCCAGAAGCCGCGGTAAAACGTAGGTCACAAGCGTTGTCCGGAATTACTGGGTGTAAAGGGAGCGCAGGCGGTATGACAAGTTGGAAGTGAAATCTATGTGCTCAACCCATAAACTGCTTTCAAAACTGTTTTTCTTGAGTAGTGCAGAGGTAGGCGGAATTCCCGGTGTAGCGGTGGAATGCGTAGATATCGGGAGGAACACCAGTGGCGAAGGCGGCCTACTGGGCAGCAACTGACGCTGAGGCTCGAAAGTGTGGGTAGCAAACAGGATTAGATACCCT
+
FGGGGGEGEGGGGGGGGGGGG:CFGG@FGGGGGGFGGG7FGGGGGGGGGCFGGG<FGFGGCEFGGFGFG@FGGGG<55BFGGGGGGGEFGGGGF<EF9F?EF7+484,BFGF8,,6BCD5?,BB+<<B983<:##@FGF.CD9E:>:F>C>?C9E>,DF>F=C;:E6CCE>:<;C:8FCA;,CF@C#=FGFCGEE=DDC:5FC4C>#7#?8;?4FF@2@,AGGGCFGE9>>88,GFF@+DF<,,E<FB<GFD=>:=FGGFF>+8DD89GGFDEB,C,;=,GGGFE8+EGEGECGEGGEFFGGGGGGGGFFB9GGGGF?GGGGGGB@GGGFA9EDEGGGFFB:CGGGGGGGFEE69FGGGF<C,,FDGGGGGGGGGGGGGFGGGGFGF;FFGGGGGFF<GGGGFFDDGFGFGCCCCC
@JLYM 81482
TGAGGAATATTGGTCAATGGGCGAGAGCCTGAACCAGCCAAGTAGCGTGCAGGAAGACGGCCCTATGGGTTGTAAACTGCTTTTATAAGGGAATAAAGTGGGTCACGTGTGACTTTTTGCATGTACCTTATGACTAAGGACCGGCTAATTCCGTGCCAGCAGCCGCGGTAATACGGAAGGTCCGGGCGTTATCCGGATTTATTGGGTTTAAAGGGAGCGTAGGCCGGAGATTAAGCGTGTTGTGGAATGTAGAGGCTCAACCTCTGCACTGCAGCGCGAACTGGTCCTCTTGAGTACGGACAACGTGGGTGGAATTCGTGGTGTAGCGGGGAAATGCGTAGATATCACGAAGAACTCCGATTGCGAAGGCAGCTCACGGGAGCGCAACTGACGCTGAAGCTCGAAAGTGCGGGTATCGAACAGGATTAGATACCCT
+
FCFGGG<FFFG,EFGGGG<,,EFF7FFFGGGGFGGGGGG@,CFFGG>FGGCCFG<FGGEGGGEGGGGGFE@@FFFGGGE<FFGGFGGFCE@FEF?FGGGG,,@F?=:B8BCCFCGFF=>FGGFGGGEFF<FFF,@FFFCEF+C=@C7BFDEGFGDEGFCF,DFF?+@FFEG;=EFGECC>DC@@@BFGG-G>GGC=4F::?F39EF-GF8?<FFFE>?BCEF>AFFF=>:1GE*<:C:>;:FFF0FF>;A08;#>C8C8CF=:<9@.4,GCGFFGC>7CEDGFF(,,5,FDFFFA6@9,@,,:+F@CB:,FC9<7EFCB:A,FDEC+FC,F?FF:CDCGFEFEA:,9<FEEFC?+-GGF@:CC@ADCGGGFC7D:EEF@B6@@E,<CGFFB@GGGEFFCF@FFFCCC+CCGGGGGG@FDFCGGGFFEGFEE86,<6
@JLYM 120
TGGGGAATATTGCACAATGGGCGAAAGCCTGATGCAGCGACGCCGCGTGAGCGAAGAAGTATTTCGGTATGTAAAGCTCTATCAGCAGGGAAGATAATGACGGTACCCGACTAAGAAGCACCGGCTAAATACGTGCCAGCAGCCGCGGTAATACGTATGGTGCAAGCGTTATCCGGATTTACTGGGTGTAAAGGGAGCGCAGGCGGTGCGGCAAGTCTGATGTGAAAGCCCGGGGCTCAACCCCGGTACTGCATTGGAAACTGTCGTACTAGAGTGTCGGAGGGGTAAGCGGAATTCCTAGTGTAGCGGTGAAATGCGTAGATATTAGGAGGAACACCAGTGGCGAAGGCGGCTTACTGGACGATAACTGACGCGGAGGCTCGAAAGCGTGGGGAGCAAACAGGATTAGATACCCT
+
CFGGEGGFGFGGGGGGGGGAFGGGGGGGGGGGGGCFFGGGEGGGGGEEGGGGG@FFFGGFFGFCFGGCEEFGGFGGGACGGGGGGGGGGGBFFGGGGGGGGGGGGGGGCGDDGGGAFGG8DDGGGDGGFGGGGGGFGCCFF>GGGG?GGGGGGGFFF;FFECFGGGG=FGGGDGGGDG>FDG0FGGFGBDGGGGGG>:EEEGGCEE1/*FFEG9$DFFC<CGGGGFGGGGGGGGEG8>C@DGEDEG<FFFBDF9GGGF9FACFFCCEGFA9ECGFCGGGGDFGFE:GEDGF?BEEEE=B,GFB7DGGGGGGGGGGGGGCGGGGGGGGFCCFGGGGGGGGGGGGFF@GGGGGFGGGGGGGGGGGFGGEGGGGFFF8GGGGGGGGGGGGGGGGGGGGGFGFGGFFGFFGFFGGCCCCC
@JLYM 96849
TGAGGAATATTGGTCAATGGACGAGAGTCTGAGTCAGCCAAGTAGCGTGCACGATGACGGCCCTATGGGTTGTAAACTGCTTTTATAAGGGAATAAAGTGAGTCTCGTGAGGCTTTTTGCATGTACCTTATGAATAAGGACCGGCTAATTCCGTGCCAGCAGCCGCGGTAATACGGAAGGTCCGGGCGTTATCCGGATTTATGGGGTTTAAAGGGAGCGTAGGCCGGAGATTAAGCGTGTTGTGAAATGTAGATGCTCAACATCTGCACTGCGGTGCGAACTGGTTTACTTGAGTACGCACAAAGTGGGCGGAATTCGTGGTGTAGCGGTGAAATGCTTAGATATCACGAAGAACTCCGATTGCGAAGGCAGCTCACTGGAGCGCAACTGACGCTGAAGCTCGAAAGTGCGGGTATCGAACAGGAGTAGATACCCT
+
FFAFGGFFFGGG9CCFGGGGGFGE7C@6EAFEC,CFFGC<CF,CFFFEGC<,9BDGFGGGG:7F<,<<,CF7CFGGFGE<EFFGGAFE,CFFEF,?FDGGGD<EFFG=,4B4=?,EFCFF9F,C@F,,<C5C5,CEBB,,BDFCF7:B9B;F<33C<62'9/5GC>C@5*C<7@<F*<:FFEG7CC1+ACCC;F@CFFF:C@+2BFFBCFC,B7E2728CGECC8F;37:#GGGF;>FFCGGGGFDEAC@0ACGFFD9F@,9@@,@,F7DGE@++>+,GFDGGF?5<F@B9FFF@6+84A,75,B484FCF9F=EGED9,GGF>GFCGGGGFGGE=C,GGFFFE6,?,EEDFCB7-GC,@@DGGGFFGFE@@9@6C@GGGFB@@,FFEFFBBFFFFE@C@FDGGFFC@ECFGGGDGEGDGFGFFF9GGEF<C8CC@
@JLYM 122
TAGGGAATCTTCGGCAATGGGGGCAACCCTGACCGAGCAACGCCGCGTGAGTGAAGAAGGTTTTCGGATCGTAAAGCTCTGTTGTAAGTCAAGAACGAGTGTGAGAGTGGAAAGTTCACACTGTGACGGTAGCTTACCAGAAAGGGACGGCTAACTACGTGCCAGCAGCCGCGGTAATACGTAGGTCCCGAGCGTTGTCCGGATTTATTGGGCGTAAAGCGAGCGCAGGCGGTTTGATAAGTCTGAAGTTAAAGGCTGTGGCTCAACCATAGTTCGCTTTGGAAACTGTCAAACTTTAGTGCAGAAGGGGAGAGTGGAATTCCATGTGTAGCGGTGAAATGCGTAGATATATGGAGGAACACCGGTGGCGAAAGCGGCTCTCTGGTCTGTAACTGACGCTGAGGCTCGAAAGCGTGGGGAGCGAACAGGATTAGATACCCT
+
FGGGGGGGGGFGGGGGGGGGGGDGGGGGGGGGGGGGGGGGG7@FFGGGC,B?FGGFGGGGGGGGGGGFGDF<FGFGGGGGGGGGGFFGFGGGGGGGGGGGGADGGGG@FGGGGGGG<FGGGGFGEFFGGDGGGGGFFGGFGGGGCEGGGGG@:D:FGGEGGGFFGGGGEGGGGDEFE9FGFFFF7<FGG@FGGG72*ACEECECGG@FF?FGGGECGGG?17CEE/1EC@EFECE9;>FGFCC,;B;,C<GFFEF>CFFFG=B9FFFG@FGGFA@(BGFGFGGC,E5,;GGGFD=<<GFFDCCCFGGGGGCGFGGGFGFEFE<GFFEGGEF:EEFCGGGGGGGGGGFGFFCFFDFFGGGFEF7GGGGGGGGF7GGFFDGGGGGGGGFGGGGGGGGFGGFFGGGGGGGGGGGGEFCEGGGGGGGDGGGGGGGGGFGGCCCCC
@JLYM 52612
TAGGGAATCTTCGGCAATGGGGGCAACCCTGACCGAGCAACGCCGCGTGAGTGAAGAAGGTTTTCGGATCGTAAAGCTCTGTTGTAAGAGAAGAACGTGTGTGAGAGTGGAAAGTTCACACAGTGACGGTAACTTACCAGAGAGGGACGGCTAACTACGTGCCAGCAGCCGCGGTAATACGTAGGTCCCGAGCGTTGTCCGGATTTATTGGGCGTAAAGCGAGCGCAGGCGGTTTAATAAGTCGGAAGTTAAAGGCATGGGCTTAACCATTGTTCGCTGTGGAAACTGTTAGACTTGAGTGCAGAAGGGGAGAGTGGAATTCCATGTGTAGCGGTGAAACGCGTAGAGATATGGAGGAACACCAGTGGCGAAGTCGGCCTACTGGGCTTTAACTGACGCTGAGGCACGAAAGCGTGGTTAGCAAACAGGATTAGATACCCT
+
DFGGGCCGGGFFGDGDGFEEC7FFEGG<FFFGGGE7FGFFGGGGGGGGGGDFGFFFCFGGEFGGGGGCEGGGGGGFFFGGGFCAECGCGDFD@GGGGGF<F<FFGAFFDGGGGFBD9EEGGGGFDGGGGGGD9CCGGFF7D<,CFGGFCGGEGGGGGGGFCFGFGFF:FCCFFGE7CF<<BF9@:FFFG-:1,:*;EEGG,EEG>?7F@CE:FGGGDCEG-=ECG>CE>GGGEECAE<7E>FFFFCGGGGGF;F@/A##DFCFFGD8@>FCF<94FEF$GFC@<?FFCFFDGFGFEE,FFE,F:=<C??,9E<:,F<CFA:,,,<FDF@EBCE,FF>44===C9E<,,,GE@EF@<E,FCCCF@FDFC7F@:@7@89<F<C8CFGDEAFGFF@B@8:8F8GGFB,CEF<B,6F9GDF9GFFFEFFFCDFDGFFGFFBC@,C
@JLYM 124
TGGGGAATATTGCGCAATGGGGGCAACCCTGACGCAGCCATGCCGCGTGAATGAAGAAGGCCTTCGGGTTGTAAAGTTCTTTCGGTAGCGAGGAAGGCATTTAGTTTAATAGACTAGGTGATTGACGTTAACTACAGAAGAAGCACCGGCTAACTACGTGCCAGCAGCCGCGGTAATACGGAGGGTGCAAGCGTTAATCGGAATAACTGGGCGTAAAGGGCACGCAGGCGGTGACTTAAGTGAGGTGTGAAAGCCCCGGGCTTAACCTGGGAATTGCATTTCATACTGGGTCGCTAGATGACTTTAGCGAGGGGTAGAATTCCACGTGTAGCGGTGAAATGCGTAGAGATGTGGAGGAATACCGAAGGCGAAGGCAGCCCCTTGGGAATGTACTGACGCTCATGTGCGAAAGCGTGGGGAGCAAACAGGATTAGATACCCT
+
GFG<F:BFGGGGGGGCGFGGGGF>FGGCF8FFGGGGGCFGAEFGGGGGGGGGGGGEFGGG<FCGGGC>C+@BFGFDFG9EFGGEEGGCFCB:=FFGEGGGFGCFGACFDGFCCFFGDFFGGADGGFEDCGC><FCFDFGGGGFGGFGGGDCGG7,,@:<,>>CFCFGFGGGGEFGFDGFFD:CC**<5BFGEF<F5+,3;EGG<GGFCE(GF<:C>CFDE:8ACE6EEGGG?EFFGCEFFF>%GFFCFG9@8%GF;E>F:FGFF>F7@0<=FDGFFFAD9@?FC:ACC:DDFAFEEE@,,,C,GF=@+++GGFE:5,8FA+B,:+AFGGGGF<FGGFFC@:DE?A9<@FE<<<,,<,FC?EGFFB7FFCGFEFCEF>F7D,,EE<,9DE,GFEF@CFAEGFFFF,,:F8EF+C7ECCGGFC@C<<F99GFCCCCGE@C<8-
@JLYM 75003
TAGGGAATCTTCGGCAATGGGGGCAACCCTGACCGAGCAACGCCGCGTGAGTGAAGAAGGTTTTCGGATCGTAAAGCTCTGTTGTAAGAGAAGAACGTGTGTGAGAGTGGAAAGTTCACACAGTGACGGTAACTTACCAGAAAGGGACGGCTAACTACGTGCCAGCAGCCGCGGTAGTACGTAGGTCCCGAGCGTTGTCCGGATTTATTGGGCGTAAAGCGAGCGCAGGCGGTTTGATAAGTCTGAAGTTAAAGGCTGTTGCTCAACCATAGTTCGCTTTGGAAACTTTGAAACTTGAGTGAAGAAGGGGAGGGTGGAATTCCATGTGTAGCGGTTAAATGCGTAGATATATGGAGGAACACCGGTGGCGAAAGCGGCTCTCTGGTCTGTAACTGACGCTGAGGCTCGAAAGCGTGGGGAGCGAACAGGATTAGATACCCT
+
EGFGDFGGGGGGG7FGGGGGGG7FFDGGCGGFGGGFFDGDGGGGGGGCFGGGFFGFG=AEGGGGFGGGFGGGG?FGFFGGFGGGFCGAFGGFGGGG7FFGGFCFFFGGGD9FG?FGGGEGGDDF9<DFGGGGFGGGGGG?FEFGG7FGDGCFGGGGGGGFDGGG@FFF@CEGEG@CBFFGEF9AEGC>B:<,<:C=9GGGGD8C/A7C<9C;@EGGG:8A:?CE;EE>EGGGGGEGECECFFF<F)FE@9FEECFDE57.FG>CGGGGFGGGGGCCDF6F??CFCA,,7,9GGGGF<:EFE,GGGFF@:CB8,F9FACFFEDGF=FFGEDGFF9E,FDEFEGFEC<,FEF9AC99FC6FFC::CFF:,B9EFGGGGGEFC?GGFECFF9GGFF::FCFEAFFFC<6,F?EF>GGGGGFFGECFACFCE@BDFGGFGCCC@<
@JLYM 87734
TGGGGAATATTGCACAATGGAGGAAACTCTGATGCAGCGACGCCGCGTGAAGGATGTAGTATTTCGGTATGTAAACTTCTATCAGCAGGGAAGAAAATGACGGTACCTGACTAAGAAGCACTGGCTAAATACGTGCCAGCAGCCGCGGTAATACGTATGGTGCAAGCGTTATCCGGATTTACTGGGTGTAAAGGGGGCGCAGGCGGTACGGCAAGTCTGATGTGAAATCCCGGGGCTCAACCCCGGTACTGCATTGGAAACTGTCGGACTAGAGTGTCGGAGGGGTAAGTGGAATTCCTAGACTAGCGGTGAAATGCGTAGATATTAGGAGGACGACCAGTGGCGTGGGGGGCATGCTGGACGATTACTGAAGCTGAGGCGCGAAAGGGTGGGGAGCAAACAGGATTAGATACCCT
+
FF?CF,BFGGAEFF<CCCF,6C@@DFGCEEDFF9FD9F:@B7BFFGG:CFF,CECF<EAFEFAFCE+BCDFF9F,FFCFG9?FG9FD<DFFGFEAFFEGGGEGE?:FDA4?F<DFF<BEFEGFCFFADA9AFFG8FFGDFF<CFFEGGG+@@CCEGFFFGFGGF;D7FCEEFGFGG<FFF9@B9,<FFGFG9FFGGGGGEG77:GGGEGGGGC>5'<=FFCFG<<FGBC<<C@,2,:5@<GGG<<,,=CF%ECFFDDC:<@62EFDEG<CF@8CDFC@CGD+F>E,,??9,<,,:,:,A,9,+BB7GFFF@,?,CEDE9E<A5,,9B,FCCD8+,:-<FCEF@F@+@+C6,C,6,,C,B,,,@,6,6,,;-,GFF@B7+@,@,C6,:7FC,C,;,98A<F<E<EGGGFFGFAA@C@
@JLYM 127
TGAGGAATATTGGTCAATGGGCGAGAGCCTGAACCAGCCAAGTAGCGTGCAGGATGACGGCCCTATGGGTTGTAAACTGCTTTTATAAGGGAATAAAGTGGGAGTCGTGACTCCTTTTGCATGTACCTTATGAATAAGGACCGGCTAATTCCGTGCCAGCAGCCGCGGTAATACGGAAGGTCCGGGCGTTATCCGGATTTATTGGGTTTAAAGGGAGCGTAGGCCGGAGATTGAGCGTGTTGTGAAATGTAGAGGCTCGACCTCTGCACTGCAGCGCGAACTGGTCTTCCTGAGTACGCACAACGTGGGCGGAATTCGTGGTGTAGCGGTGAAATGCTTAGATATCACGAAGAACTCCGATTGCGAAGGCAGCTCACGGGAGCGCAACTGACGCTGAAGCTCGAAAGTGCGGGTATCGAACAGGATTAGATACCCT
+
FGGGGFGGFGGGGGGGGGGGGGGGGGGGGGGGGGGFGGCGGGFFGGGGGGGGGGGGGGGGFGGGGFGGGFEGGGGGGGCFGGGGGGFDEFEBFGGGGGGGGG8?CDFGDDFFGGGGGGGGFGGGGAFGGGFEGGGGGGGEB<FGD@FF9EDGGCC:DF:7F9FFEEFGGDG6GFG:5>FGGGGGEGGGGDGGGGGGGFGGFGGGGGGDEFB?EGECD5C5;GDCGGG=EAFCFGGGGGGEFGGGGGFFGFFGBGGFC>D?>*E9CCFFFFGGGGF:EBEGFGGFGGGFF=CE+GEGGE+4,?F@F:EGFA,EFBGGFCGGGGGGGGGGGGGGGGFCGGGFFFDFGGGGGGGGGGFBCGGCGGGGFGGFDFGGGGGGGGGF>FCFAF9GGGEEGGGGC>GGGGFFGGFEGGGGGGGGGGGGGEGGGFECGGGCCCCC
@JLYM 128
TGAGGAATATTGGTCAATGGGCGAGAGCCTGAACCAGCCAAGTAGCGTGCAGGATGACGGCCCTATGGGTTGTAAACTGCTTTTATAAGGGAATAAAGTGGGAGTCGTGACTCCTTTTGCATGTACCTTATGAATAAGGACCGGCTAATTCCGTGCCAGCAGCCGCGGTAATACGGAAGGTCCGGGCGTTATCCGGATTTATTGGGTTTAAAGGGAGCGTAGGCCGGAGATTAAGCGTGTTGTGAAATGTAGGTGCTCAACATCTGCACTGCAGCGCGAACTGTTTTCCTTGAGTACGCACAAAGTGGGCGGAATTCGTGGTGTAGCGGTGAAATGCTTAGATATCACGAAGAACACCGATTGCGAAGGCAGCTCACTGGAGCGCAACTGACGCTGAAGCTCGAAAGTGCGGGTATCGAACAGGATTAGATACCCT
+
EGAFGGFGGGGG,;EEGGGGGGGGGG7FGGGGEFGGGG<E<CCCFFGGDCFGGGEGGCGGCGCEE@FDAECBFFG<EAFFFGGGGGGGDFFGEEEFGFFFDGFEEGGFGGG9E?E,,E<FFEF<???@<<FEE?<E:AF5CGC>@>F8FD,<B6+83>DFD=FCECFCFCCG<F>GGGD@6FB=E9EEEBF#@=<274FCFFFDGG5):FGGGGF5DCE:EGGFCFB@;@8:><@C<7C;CGGGFGG;,CD9#9?GGGFEG6;9FFAFECFFFG>8=<<98FF(CD<8GGFGGFEFB6,5DC:,EDDGGGGFFE@EGDGGGGGGGGGFFGFCFFGFE,GFFCGGFF<FGGFGGFB6GF,6E@GGGGFGGFEGF@<GGGFB+C@ADFGGGGGGGFGFF6F8GDGGGGGGF7GGGGFGGCGGGGGGGGGGGDGCCCCC
@JLYM 129
TGGGGAATATTGCACAATGGGGGAAACCCTGATGCAGCAACGCCGCGTGAGTGATGAAGGTTTTCGGATCGTAAAGCTCTGTCTTTGGGGAAGATAATGACGGTACCCAAGGAGGAAGCCACGGCTAACTACGTGCCAGCAGCCGCGGTAATACGTAGGTGGCGAGCGTTATCCGGATTTACTGGGCGTAAAGGGAGCGTGGGCGGTTTGATAAGTCTGAAGTTAAAGGCTGTGGCTCAACCATAGTTCGCTTTGGAAACTGTCAAACTTGAGTGCAGAAGGGGAGAGTGGAATTCCATGTGTAGCGGTGAAATGCGTAGATATATGGAGGAACACCGGTGGCGAAAGCGGCTCTCTGGTCTGTAACTGACGCTGAGGCTCGAAAGCGTGGGGAGCGAACAGGATTAGATACCCT
+
FGGGGGGGGGGFGGFGGFGGGGGGGGGGGGGGGGGCFGFGGGGGGGGGG@CGGAFGGGGGFGGGGDGGGGGGGDGGGFGGGGF9FFGGGGGCEGGGGGGGGGGFGGG9FFDGGGGEFGGGGGGGGGG8FFGFGC8FGGGGGGGFGGGFFGD9DFFG?GGG<FCC<C49+=FFGGGG4FC:CFCFFFCFCFFDFFGEC,:B.CDCGGG@CGCFF7CCFGGG<G@EGGFCFC<CC8EDFFGGGFEC?CGGCFD8FCGDF?AC2CDFFFFFFFFAGGFE4EFGGGGGFGFFGGGGEFE@F=@FGFCE7GGGGGFFCFDGGGGGGGGGGGGFF9GFGCFGGFDGGGF9@FEGGGGFGGF<@F;,FGGC9GGGGEGGGGGDCEFCGFFDGGGGGGGGGGGGGGGGGFGFEE<GFFACCCC
@JLYM 130
TAGGGAATCTTCGGCAATGGGGGCAACCCTGACCGAGCAACGCCGCGTGAGTGACGAAGGTTTTCGGAACGTAAAGCTCTGTTGTAAGAGAAGAACGTGTGTGAGAGTGGAAAGTTCACACAGTGAAGGTAACTTACAAGAAAGGGACGGCTAACTACGTGCCAGCAGCCGCGGTAATACGTAGGTACCGAGCGGTGTCCGGATTAATTGGGCGTAAAGCGAGCGCAGGCGGTTTAATCAGTCTGAGGTTAAAGGCAGTGGCTTAAACATTGTTCCCTGTGGAAACTTTGAGACTTGAGTGCAGAAGGGGGGTGTGGAATTCCATGTGTAGCGGTGAAATGCCTAGATATATGGAGGAACACCGGTGGCGAAAGCGGCTCTCTGGTCTGTAACTGACGCTGAGGCTCGAAAGCGTGGGGAGCAAACAGGATTAGATACCCT
+
EEEC:;CEFGGGGCCFGEF@AFDEGGGGDFFGFCFCGGGFCCE+@+CF=FECC9,,,8CFEFCGGCDE+4?FFGFAFDF9??BEF9@FGFFGGGFGDEGEGGDFFGGDEDDA?FF<<FGFDGFGDC,=F<F9DGFFE,>>A<FEFEFFF@E:ECGFFCC<26@FC*:>::<*=FGE8,82=7>FG?,+7=FE*<*2:;C98?E*8+3,0<C>22:C88++CC8=DCEEC>:>=/B::@#<0,7D@F#@E,/9@@9,;562FAB<6<.,<FD83:+,8@,DC>,<<58,A,EC,EFA,,?GFC=@,FCFC8++,GFE,E??94,EEE9FF@+:EAA,,CFB,,,,,<,:,CCDF?F?C@C@8+@6,,,,BA,C@GGFFGFDFF<D@<EA9FGFGFFBGFCFF,@B6C8,:,7F@CFBFFAAGGE,,GEFFE@AGGGFBCCCC
@JLYM 94056
TGAGGAATATTGGTCAATGGGCGAGAGCCTGAACCAGCCAAGTAGCGTGCAGGACGACGGCCCTATGGGTTGTAAACTGCTTTTATAAGGGAATAAAGTGGGTCACGTGTGACTTTTTGCATGTACCTTATGAATAAGGACCGGCTAATTCCGTGCCAGCAGCCGCGGTAATACGGAAGGTCCGGGCGTTATCCGGATTTATTGGGTTTAAAGGGAGCGTAGGCCGGAGATTAAGCGTGTTGTGAAATGTAGATGCTCAACATCTGCACTGCAGCGCGAACTGGTTTCCTTGAGTACGCACAAAGTGGGCGGAATTCGTGGTGTAGCGGTGAAATGCTTAGATATCACGAAGAACTCCGATTGCGAAGGCAGCTCACTGGAGCGCAACTGACGCTGAAGCTCGAAAGTGCGGGTATCGAACAGGATTAGATACCCT
+
CEFFGGGGGGGGGCFFGFFGGGGG:FFGFAFFGGFGGGGGGGGGGGGGGEGGGG<FECFGGGGGGGGGDGCEEGFGGGGGGGGCEE9DGGGFEGGGGGGFGGGGGGGD8<FEF9E5E?FGGGGGGGGGGFGCFFGFGG<C=FCCEBFFGG9FGGGGGGGFGG>F:*FGGGGDFFFGEGEF>6F:@CDGGFEG<,4<<CCCFEGGG<>&<CFGFG7B=:CEG:CCECE,/DGEE?CD+FCE<CD@,CGGFF=D@9<@3ABFC@5<F<<FGFC81C>CEBDD?GGFF@8F,D<D6+8++DE@?59,7GGGGF?FGFF@CD7,FCGGGGGGEDFC9DGGGEEFGGFDDGGGGGFCFC=7FGE@GDGGFF9FCFFFCEEAGGE@@EGFCFFFGFC@CGGGGFGGGGGCGFBEGFGGGGFEE<FEFGGGGGGGFGGCCCCC
@JLYM 55129
TGAGGAATATTGGTCAATGGGCGAGAGCCTGAACCAGCCAAGTAGCGTGCAGGAAGACGGCCCTATGGGTTGTAAACTGCTTTTATAAGGGAATAAAGTGAGCCTCGTGAGGCTTTTTGCATGTACCTTATGAATAAGGACCGGCTAATTCCGTGCCAGCAGCCGCGGTAATACGGAAGGTTCGGGCGTTATCCGGATTTATTGGGTTTAAAGGGAGCGTAGGCCGGAGATTAAGCGTGTTGTGAAATGTAGATGCTCAACATCTGCACTGCAGCGCGAACTGGTTTCCTTGAGTACGCACAAAGTGGGCGGAATTCGTGGTGTAGCGGTGAAATGCTTAGATATCACGAAGAACTCCGATTGCGAAGGCAGCTCACTGGAGCGCAACTGACGCTGAAGCTCGAAAGTGCGGGTATCGAACAGGATTAGATACCCT
+
GGGGGGFCFGFG9EFGFGFGGGEGEGGGCFGFGFGGGGGGFFEEGGGGGCFGCEGGGGGGGGG?FGG8CGGCCGG9FFFDGGGGFDFFGFGEFFGGGGGGGFFFGFG<=FGFGGGGGGGGGGGGGFGGGGGGGGGGGGGGD=GCGGGG9GGFFGGGFFFGGGGGGGGGGGGGD?DCECFE:EFGCGGGGGGGGGFGGG>GFGGGGGGGGFGDGCCFG<GCEEEFGGGEEGFGGC>?GGGGGGGGGFGFFFGGGGCFDFGGGGFCFGFEFGGFFCEDEEEFGFGGFA38@=9GFGGGGGFGFFFCGGGGDGGGFEEDGGGFGGGGGGGGGGGGGFFE,C9FCDGFF7FCGGGFGGGEGGFFGGGGGFGEFEGFGGGFGGGGFF7GGGGGGGGGGGGGFFCFF@FGGGEGGEGGGGGGGGFFFF9GFEGGGGGCCBCC
@JLYM 133
TAGGGGATTTTCGGCAATGGGGGAAACCCTGACCGAGCAACGCCGCGTGAGGGAAGAAGTAATTAGTTATGTAAACTTCTGTCATAGAGGAAGAACGGTGGATATAGGGAATGATATCCAAGTGACGGTACTCTATAAGAAAGCCACGGCTAACTACGTGCCAGCAGCCGCGGTAATACGTAGGTGGCGAGCGTTATCCGGAATTATTGGGCGTAAAGAGGGAGCAGGCGGCACTAAGGGTCTGTGGTAAAAGATCGAAGCTTAACTTAGGTAAGCCATGGAAACCGTAGAGCTAGAGTGTGTGAGAGGATCGTGGAATTCCATGTGTAGCGGTGAAATGCGTAGATATATGGAGGAACACCAGTGGCGAAGGCGACGATCTGGCGCATAACTGACGCTCAGTCCCGAAAGCGTGGGGAGCAAATAGGATTAGATACCCT
+
GGGGGGGGFGGGGGGGGGG?<FEGGGGGGGGGGFGGGGGGGGGCCGGFEFGFEFFGFGGGGGFG,F,AFFFGGGGFEGGGCGGG?AFFFGGGGGGGGG7<FF@<FFGGFFFEFFCF,FF?BCDGGGGGGG7FC<F,FDFGGGGGEFGGGG>CFGGGGGCC3@FF7ECFFGGGGGGGGG9FCCGCCCFDCEG<7F7E7FCCF*:;4FF>GG>GG0:1;C3:CC:CE4?F<GE,2<BCB9FGFFCD<@:2#<C>@0E>@<GFCG7=F+<@*>FDFFF2CDFCF8C3:FC,,3,,95<D=GEGFCFCFFAFAD>BEFC,8FECGGFGFF=+CF7FDFGF7GGGFFGGFFFCECGGFCGGGFFAFCF:B,GGFF7GFFECFE?GGGEF7FCFGGFGGFFGGGFFGGF7:GGFCGGGGFC8FGFGDGGGCGFCGFDGGGECA?CC
@JLYM 51772
TAGGGAATTTTCGGCAATGGGGGAAACCCTGACCGAGCAACGCCGCGTGAGTGATGACGGCCTTCGGGTTGTAAAGCTCTGTTGTAAGGGCAGAACGGTAGATAGAGAATAACTAAGAGACGGTAACTTACCAGAAAGCAACGGCGAACTACGTGCCAGCAGCCGCGGTAATACGTAGGTGGAGAGCGTTATCCGGAATTATTGGGCGTGAGGGGTGCGCAGGCGGCCTGTTAAGGAAGTGGTTAAATTGTTGGGCTCAACCCAATCCAGCCACTTAAACTGGCAGGCGAGAGTATTGTAGAGGCAAGTGGAATTCCATGTGTAGCGGTAAAGTGCGTAGATATATGGAGGAACACCAGTTGCGAAGGCGGCTTTCTAGCCAATGACTGACGCTCATGCACGAAAGCGTGGGGAGCAAATAGGATTAGATACCCT
+
<CFFECGGGGGGGGEDG@EEECECCDC<@,C<AFGCCBCC,@:@CFF>F@FEECDAED@@+=F<9B@EECFCFGG9?:AEFE-,AFFF,A+B:DGDG@FEEEAFCDFGCBF,C,?=D,,B:BFGF+<=,B==3,@DFG?,@@C><*>FB,?DBF>*6?FCCFFF<CBF4CC9,,1,>F@,:*=*:<<<18C@C,*/<:>;<C97CB::C>$8A<5C?5C*/38F@:?5CC.@<AC-A7(@FCF=5AFGF9F>5'F>3#>B,;08A+A+98>:3B<F@5,7,,<=6+4+,A?;GFFA,B,EF9=?:,,EEC,F<GGGGDGEECFGGF9GEC:++B:<?C,<FFBC,ACC,F6,68FFEE@8,CFGF@::@F@EC,,E,8C,C<;,FF@CC7F<5,FED@C@CFC,7>F@@@,DC,9FAC-EFDFAECFA@CCCC@@
@JLYM 81264
TGAGGAATATTGGTCAATGGACGAGAGTCTGAACCAGCCAAGTCGCATGAAGGAAGACGGATCTATGGTTTGTAAACTTCTTTCGTGCGGGAACAAAGCGGCGTCGTGACGCCGGCTGCGTGTACCGCAAGAATAAGCATCGGCTAACTCCGTGCCAGCAGCCGCGGTAATACGGAGGATGCGAGCGTTATCCGGATCTATTGGGTTTAAAGGGAGCGCAGGCTGCGAGGCAAGTCAGCGGTCAAATGTCGGGGCTAAACCCCGGCCTGCCGTTGAAACTGTCCTGCTAGAGTTCGAGTGAGGTGTGCGGAATGCGTTGTGTAGCGGTGAAATGCATAGATATGACGCAGAACTCCGATTGCGAAGGCAGCATACCAACTCGCGACTGACGCTGAGGCTCGAAAGCGTGGGTATCGAACAGGATTAGATACCCT
+
EC9CF?CCFCFFFGFGGGC?EFEE@@FGGGGGGGFCGGGGGG<DCEFFEGADFEFFGGGG@EE9FFGFCFGEGFEGGGGG9CC,?ECF+C@+=FD<FE8>=FCGD>FDDGCGE+=+36+@BCFCFFGG<<CDFAA;=FCGG*CCFGGGFCF7FCEGFEF:FGFGDCDF::CC9FFGGE*C8CG8:5EEGGGGC*:EEG9CC2FFG8E=<<9FF?:C:GEECE>?FEC=830;3EFGFD-C<DE:CFEFCEGFE<F<#C2CGGGB=EE=F@89GD<1C8>FFAFGF?A?<F8BA,<F9GCFEFE7EGGCFA:=+GB:+CEAF>>C7FGGFGDC,FAFE4@=9<F:?7?,GFCGEGCFC@FB7FEFF<<9E9GGGF<9GGC@7GEGGFC@@GGGGGGFCC6@FDCECEF<FGGEFFCGGFFE<FB<CFCC<A6--6
@JLYM 74385
TGAGGAATATTGGTCAATGGCCGAGAGCCTGAACCAGCCAAGTAGCGTGCAGGATGACGGCCCTATGGGTTGTAAACTGCTTTTATAAGGGAATAAAGTGGGAGTCGTGACTCCTTTTGCATGTACCTTATGAATAAGGACCGGCTAATTCTGTGCCATCAGCCGCGGTAATACGGAAGGTCCGGGCGTTATCCGGATTTATTGGGTTTAAAGGGAGCGTAGGCCGGAGATTAAGCGTGTTGTGAAATGTAGACGCTCAACGTCTGCACTGCAGCGCGAACTGGTTTCCTTGAGTACGCACAAAGTGGGCGGAATTCGTGGGGTAGCGGTGAAATGCTTAGATATCACGAAGAACTCCGATTGCGAAGGAAGCTCACTGGAGCGCAACTGACGCTGAAGCTCGAAAGTGCGGGTATCGAACAGGATTAGATACCCT
+
G<CEFGGGGGGCFGGGGCEFGGGC+6C,EFGFFFG8FFF<FGDFGGGGCED,:@FGFGGGGGGGFCFFFGFEF9FFGGGGGAFF9FF<?AF=,CFFGCFFF?FC?FFG@,BAEEF9EFEFFG<FGGGCF,C,<CF98?F,EFE7E7EFCFEC@B,CFG,BF7>D1>+>@20,@FGCC@<<;FG@FGCBFFF@FGG9<<CFFFFGECGGGFGGFC@7E?<:EF:31GF;C<?@CD8CGFF98FFGC@<CFF<63+FFCGGFBFEFGFF?@FFFGCFD>6A=GCFFF8ECF?GGGGGGGFDFGCGFF4@4B,FECB>+:CCFA,GEGCCGFFGFFBCEE,EGFEDA,:,=<GGFDF:GFFGCDGGFGFEEC,<AACC@8AEF7GFDCGGGGGEGGGGGGGCE,7FEFGGGEGGFEFF8GGGEGFFFGFGGGGEAA,,C
@JLYM 137
TGGGGAATATTGCACAATGGGGGAAACCCTGCTGCAGCAACGCCGCGTGAGTGAAGAAGTATTTCGGTATGTAAAGCTCTATCAGCAGGAAAGAAAATGACGGTAACTGACTAAGAAGCACCGGCTAACTACGTGCCAGCAGCCGCGGTAATACGTAGGGGGCAAGCGTTCGCCGGATTTACTGGGTGGAAAGGGAGCGTAGACGGTTTTGCAAGTCTGAAGTGAAAGCCCGGGGCTTAACCCCGGGACTGCTTTGGAAACTGTAGAACTAGAGTGCAGGAGAGGTAAGTGGAATCCCTAGTGTAGCGGTGAAATGCGTAGATATTAGGAGGAACACCAGTGGCGAAGGCGGCTTACTGGACTGTAACTGACGTTGAGGCTCGAAAGCGTGGGGAGCAAACAGGATTAGATACCCT
+
GGFCFGGG9FGGGGGGGGGGE@FGFGF<FAE,CFCFGGGGGGGGGGGFGGGGFDCF?FGGFGGGGGGF@7FFGGG<FFFGFGFGFDGGF8EFGGGGGGGCGG@BF+EEGGGGGGFFEFF,B=@FD:CDDEFFC,:DFGF7FE@FG@BF>7>;@,@73>F>FGFCFFGC<2##E@FBCC<<<1=GGG,<(C?+B=*AFGGGBC;C;GFF?FEGGFCC$GGEAF,6CCEFCF7D:GFEGGGGEC>CFFCC/@@61@C<FAECFAGE:E#FG>FF9GFGGEF8EFCFFFFGGGGFFE8FFF8BGFECEDGGGGF<7FDEF<DF<E,C,EEGFGGFEDDGGGFCFFDGF@@+CCGGGGFAF<E9EDE9FGGGEFCGGGGGGGGFFGGGFGFGEFFFF<FFGFGGGGGGGGGGGFCCCCCB
@JLYM 138
TGGGGAATATTGCACAATGGGGGAAACCCTGATGCAGCAACGCCGCGTGAGTGAAGAAGTATTTCGGTATGTAAAGCTCTATCAGCAGGAAAGAAAATGACGGTACCTGACTAAGAAGCCCCGGCTAACTACGTGCCAGCAGCCGCGGTAATACGTAGGGGGCAAGCGTTATCCGGATTTACTGGGTGTAAAGGGAGCGGAGACGGTTTTGCAAGTCTGAAGTGAAAGCCCGGGGCTTAACCCCGGGACTGCTTTGGAAACTGTAGGACTAGAGTGCAGGAGAGGGTAGTGGTATTCCTAGTGTAGCGGTGAAATGCGTAGATATTAGGAGGAACACCAGTTGCGAAGGCGGCTTACTGTACTGTAACTGACGTTGAGGCTCGAAAGCGTGGGGAGCAAACAGGATTAGATACCCT
+
FFFCF:@FFGGGGGGGGGF<FGGG@FGFGGGCFDFFGG?FGCG7BGEE@FGGEAFE<FFAFCGGGDGFGGEFGGFC,EF9EGGGGGEF<:FGGGGGF9?<ECCC@:FFGGG<AFFGGG,?B:CFGGGFGGGGGFFG7FFGGGGGGGGCC>CC<FG:C>:@C9D@@=GGGG?4GGDECCFAAFCBCGG<FFFGGGC?FB&#CEC7CCBCEGGGFGGDF@FF<FGFGG8EEC@CCEEFGDFG9CDFDFFCFD@FFGE<8:6ECCC@FGGFFEFCFFFE=,EEBEAD8,,GFE:?,<FECF?EFC+@+>GFFEEEC@FC=C?,GFC,?9FEC,C,@@FEF@E@@,EF<CF@BB8FFFEDFEC@AFF<A9CF;F<@C88GFEEEFB5,C:C@@F;DCC,@@,<CEACE,9EAFCCC8CCC
@JLYM 88753
TGGGGAATATTGCGCAATGGGGGCAACCCTGACGCAGCCATGCCGCGTGAATGAAGAAGGCCTTCGGGTTGTAAAGTTCTTTCGGTAGCGAGGAAGGCATTTAGTTTAATAGACTAGGTGATTGACGTTAACTACAGAAGAAGCACCGGCTAACTCCGTGCCAGCAGCCGCGGTAATACGGAGGGTGCGAGCGTTAATCGGAATAACTGGGCGTAAAGGGCACGCAGGCGGTGACTTAAGTGAGGTGTGAAAGCCCCGGGCTTAACCTGGGAATTGCATTTCATACTGGGTCGCTAGAGTACTTTAGGGAGGGGTAGAATTCCACGTGTAGCGGTGAAATGCGTAGAGATGTGGAGGAATACCGAAGGCGAAGGCAGCCCCTTGGGAATGTACTGACGCTCATGTGCGAAAGCGTGGGGAGCAAACAGGATTAGATACCCT
+
GGCEFFE<FGGCGGGGGGGC8F@+@FGCFGG,6CCFCFGFCFGGGCFEBFGGGGGGGECE=4ECG@FGFEGCFGGGGGGGGGGGDEGDGFEFE@FGGGGG9FFG@ECDDDGGFC9DGCFFGGGG=<C3FFEFEFC8>F?CCC,<FGGCC7>7BGGCFDGFF>?EF?FGGGGGCFDF)<FGG><CF.:F:FDGG:CC3<ECEGEGFGGGGGGGGCGDF<BEG;?EG8?EGF??CGCGGEFGFFGFGGCFGGGCEDGGGEFGGDCFG<G<GFFGGGGEGGGF?9FGF8D>GGEEF7,GFE?,AF:A<EF=C4DE,<@59F?CGDGGGGGGFCC=,,,,9GDGDFFGFFFGFAED8DEFA<D,GGGFCC@GGGGGGGEEEBCFFGGGGFFAFF<GGGGFF@,E9E7FF;FE8DGGDGGGGGECFGGGCGGGGFE9GGGD@CCCC
@JLYM 97178
TGGGGAATATTGCACAATGGGGGAAACCCTGATGCAGCGACGCCGCGTGGAGGAAGAAGGTCTTCGGATTGTAAACTCCTGTTGTTGAGGAAGATAATGACGGTACTCAACAAGGAAGTGACGGCTAACTACGTGCCAGCAGCCGCGGTAAAACGTAGGTCACAAGCGTTGTCCGGAATTACTGGGTGTAAAGGGAGCGCAGGCGGGAAGACAAGTTGGAAGTGAAATCTATGGGCTCAACCCATAAACTGCTTTCAAAACTGTTTTTCTTGAGTAGTGCAGAGGTAGGCGGAATTCCCGGTGTAGCGGTGGAATGCGTAGATATCGGGAGGAACACCAGTGGCGAAGGCGGCCTACTGGGCACCAACTGACGCTGAGGCTCGAAAGTGTGGGTAGCAAACAGGATTAGATACCCT
+
FGGGGFFGAFGGGGGGGGG,CFGGGGGGGGGGGGAFFGGGGGGGGGGGGGDEGGFGGGGGGGFGGGGGGDGGCFFGGGGFGGGGGGGGGGGGGGGGGFFGGGGFGGG9?FGGGGFFEGG@DCC7FFGFGGFGGGGGGGBFGGFGCGGDEGGGGCGGGGEFDGFEFGBGGFFGGGGGGDDCCC:GGGGGGGG:CEFCFGFECEDCGGGGFGFFGFGFFFGFGGGGGGE9CGFFFGG71:CGGGFEEGGFFEGFFEF?GGGCGFGGG@CFGGGGGGFFFFFFGEE@GGGFFFGGGGGEEE>GGGGGEGGGGGGGFGGGGGGGGEF=DGEGGFGGFFFGGGGGGGGGGGGGGGGGFGFGFDFFF8FFGGGGGGGGGGFFGGGGGEDGGGGGGGGGGGGGGGGGEGFFF<GFFDECCCCC
@JLYM 141
TGAGGAATATTGGTCAATGGGCGAGAGCCTGAACCAGCCAAGTAGCGTGCAGGATGACGGCCCTATGGGTTGTAAACTGCTTTTATAAGGGAATAAAGTGAGTCTCGTGAGGCTTTTTGCATGTACCTTATGAATAAGGACCGGCTAATTCCGTGCCAGCAGCCGCGGTAATACGGAAGGTCCGGGCGTTATCCGGATTTATTGGGTTTAAAGGGAGCGTAGACGGTTTTGCAAGTCTGAATGGAAAGCCCAGGGCTTAACCCCGGGACTGCTTTGGAAACTGTAGGACTAGAGTGCAGGAGAGGTAAGTGGAATTCCTAGTGTAGCGGTGAAATGCGTAGATATTAGGAGGAACACCAGTGGCGAAGGCGGCTTACTGGACTGTAACTGACGTTGAGGCTCGAAAGCGTGGGGAGCAAACAGGATTAGATACCCT
+
GGGGGGGGGGGGGGGGGGGGFGGGEGGGGGGGGGGGGGGGGGGGGGGGGGGGGGGGGGGGGGGGGGGGGGGGGGGGGFGGGGGGDGEGGGGGGGGGGGGGFGGFFFGGGCEGG8EFGGGGGGGGGGGGGGGGGG9FFGGGCF?DGGGGFDFGG8>EGGFFGDFFGGGGGGGGFFGGDEGGGGGGGGDEECBFGG>GCFGGGG=FGGGGFGGGGEGFGEE=EC8FGGGGFFFGGFGGFGE@@+#GGFGDFCFADFGGGDCE?CECFEFF<GFFAE:<FF@FFFEE9E9FCECFACGGGGCDFE9GGFFCFAGGGGGGFAFBGGGGGGGF<AGGGGGGDAF;GGGGGGGGGGGF@DGGGFFGGFCGGGGEDGGGGGFFFFCGGGGGGGGGEDEGGGGGGGGGGGGFF7GGGGGGGGFDGGGGGGGGDGGGGGFCCB8C
@JLYM 142
TGGGGAATATTGCACAATGGGGGAAACCCTGATGCAGCAACGCCGCGTGAGTGAAGAAGTATTTCGGTATGTAAAGCTCTATCAGCAGGGAAGAAAATGACGGTACCTGACTAAGAAGCCCCGGCTAACTACGTGCCAGCAGCCGCGGTAATACGTAGGGGGCAAGCGTTATCCGGATTTACTGGGTGTAAAGGGAGCGTAGACGGCGAGACAAGTCTGAAGTGAAAGCCCGGGGCTCAACCCCGGGACTGCTTTGGAAACTGCCTTGCTAGAGTGCTGGAGAGGTAAGTGGAATTCCTAGTGTAGCGGTGAAATGCGTAGATATTAGGAGGAACACCAGTGGCGAAGGCGGCTTACTGGACAGTAACTGACGTTGAGGCTCGAAAGCGTGGGGAGCAAACAGGATTAGATACCCT
+
GFF8FEFGGGGGGGGGGGGGGGGGGGGCFGGGGGGGGGFGGGDGGGGGG:CFFGFFGGG?<?FFG8FCEGFDDFGCF9CC?F<BFCGEGGGGCDFGGFGGGGD+??<DFGGGGGGGGGGGG7EEECGGGGGGGFCFFGFFGGGG=74BFCCADGF>FFGGGGGECFGGGGGGGFGCFFFFCGFGEFCEGGGGGGGE7@EEECCEEGC>?:EEEFF9FFDE;GFGFCGGC9EF>CEED5CFC8CCCACCFGGDFFFFGFFF+7E<GGGGFGFGEB06F@9EFGE8FECGGGGFF8FGFE?9GGGGGGGGAGGFGGGGD?GF<GGFGGGFEFDGGFFFFFE@GCGGGGGGGGEGCFFGGGGGFCAFGGGGGGGFFFGFD@CEGGGGGGGGGCF@C<GGFCGGGGGGGGGGGGGCCCCC
@JLYM 143
TGAGGAATATTGGTCAATGGGCGAGAGCCTGAACCAGCCAAGTAGCGTGCAGGAAGACGGCCCTATGGGTTGTAAACTGCTTTTATAAGGGACTAAAGTGAGCCTCGTGAGGCTTTTTGCATGTACCTTCTGAATACGGACCGGCTAATTCAGTGCCAGCAGCCGCGGTAATACGGAAGGTCCGGGCGTTATCCTGATTTATTGGGTTTAAAGGGAGCGTAGGCCGGAGATTAAGCGTGTTGTGAAATGTAGATGCTTAACAGCTGCACTGCAGCGCGAACTGGGTTCCTTGAGGAAGGATAAAGTGAGCGGAATTCGTGGTGTAGCGGTGAAATGCTTAGATATCACGAAGAACTCCGATTGCGAAGGCAGCTCACTGGAGCGCAACTGACGCTGAAGCTCGAAAGTGCGGGTATCGAACAGGATTAGATACACT
+
FGGFG8FEFGGGCDACDCEFGFF7+C:CFGGGE@F,E8@E,C;C9FCCCF@CGEGGGGGG7@6CF,EC,C?+8FF,CCA9?EEE<,<<C<=C,:FA8?CF<5BEF<+4:B:=B,4A<A:=,,5CF9,,,,,:<,8C,?:@F7@+CCC=FAF<B6,,,8D+5>FGG8EC3@*@9@<FEF:CF#DCCG:541/4?,#=<<:A2?9CEC<=CC?CF=**DGFC;=CC?F;<@<D>>+<::7-/@;A9DD@:9@3,,@:,,,D@,3,@F<7FD@8+++36+<FGGC=A,8<<EB,DEFAC,8,,,,E,F>4+EGBE@?7FFBA,A=E>CF7FCFGDE?EFFAGFEFFFE=,7GGCFFCC:C@FCF7GGGGGGFF<E,E<FEFFF@@6,GGGGEEFEFEFGE:CC8FGFCCF7F:FE@8EFCAFFECEEB,FFACFCCCCB
@JLYM 144
TGGGGAATATTGCACAATGGGGGAAACCCTGATGCAGCGACGCCGCGTGGAGGAAGAAGGTCTTCGGATTGTAAACTCCTGTTGTTGAGGAAGATAATGACGGTACTCAACAAGGAAGTGACGGCTAACTACGTGCCAGCAGCCGCGGTAAAACGTAGGTCACAAGCGTTGTCCGGAATTACTGGGTGTAAAGGGAGCGCAGGCGGGAAGACAAGTTGGAAGTGAAATCCATGGGCTCAACCCATGAACTGCTTTCAAAACTGTTTTTCTTGAGTAATGCAGAGGTAGGCGGAATTCCCGGTGTAGCGGTGGAATGCGTAGATATCGGGAGGAACACCAGTGGCGAAGGCGGCCTACTGGGCACCAACTGACGCTGAGGCTCGAAAGTGTGGGTAGCAAACAGGATTAGATACCCT
+
AFDGGFFGGGGGGGGGGGGGGGGGGGDGGFGGGGGGFGEGGGGGGGGGGEEGGGGGGGGGCFDGGGGC7FEGGFGFGGGGGGFFGGECGGGGFGGGGGGGGGGGGG5,CFGGGCFGGG<=FG6GGGDGG;GGD@ECFFGGGFGFEGGFFG:CFDFFGFGF>=GCCF@>=FEDGEFEGGCFEF6FGGCCFGGGGFE@GEGGEGGDGGGCCC6@FFD=9AFGGGGGGFGECGF?GGGFFCCGGGGGFGGGGCF9FB:<1@DGGFF?GFGGFFFGGFFAF@D=@C%GGGEFEGGGGGGEGGFFGFGEDGDGGF<<DGGGGGGGGGGGF@CFGGGFGGEGFFGGGCGGGF7GGGGGFGGGGGGGGGFEFGGFCEFGGGGGFGGFGGGEADCGCGGFF9GGFGGGGGFGGGGFCGFCCCCC
@JLYM 71246
TGAGGAATATTGGTCAATGGGCGAGAGCCTGAACCAGCCAAGTAGCGTGCAGGATGACGACCCTATGGGTTGTAAACTGCTTTTATAAGGGAATAAAGTGAGTCTCGTGAGACTTTTTGCATGTACCTTATGTATAAGGACCGGCTAATTCCGTGCCAGCAGCCGCGGTAATACGGAAGGTCCGGGCGTTATCCGGATTTATTGGGTTTAAAGGGAGCGTAGGCCGGAGATTAAACGTGTTGTGAAATGTAGATGCTCAACATCTGCACTGCAGCGCGAACTGGTTTCCTTGAGGACGCCCAAAGTGGGCGGAATTCGTGGTGTAGCGGTTAAATGCTTAGATATCACGAAGAACTCCGATTGCGAAGGCAGCTCACTGGAGCGCGACTGACGCTGAAGCTCGAAAGGGCGGGTATCGAACAGGATTAGAGACCCT
+
GGGGGFFGGGFFCFCGGGG,C@FCFGGGGGGGGFFFFFGGGGDGGGBFF:CFE,CFEECGGDFFGGGE@EFCEEFDG9FFGGGGGGGDGGFGGGGGGFFFGCFGGGEFGGGGGGGGGGEGGGGGGFFFGCFEGGFGG9FGFDCGGGGGAFFFFADGCFGGGGGGDEGCFFGGCC<CEGGF>C;1BBF6EFGGGF70?CFDDFFF>GE?<=GFC8C8;CCEC<8?:CGC78<=@F:<AFCFGFGGF<<CGG?>@DCFCFFF?;@FF-EFCFF+@@9>>;?E9FAECFFDGGFAC77GFF7?BCE8F=744,EFFCEFBGF<FF:>=+=C,9,E??<AE<,,C;9F?GGGFFAGDF@EEF@,GFFC,E<<EAC<9FAE@C:FF:@68,FFFB8@,@E@AEB6:,F<E+@+B+8E:ECCEFDC9EEDB,GGGGF@CCCC
@JLYM 51696
TGGGGAATATTGCACAATGGGGGAAACCCTGATGCAGCGACGCCGCGTGGAGGAAGAAGGTCTTCGGATTGTAAACTCCTGTTGTTGAGGAAGATAATGACGGTACTCAACAAGGAAGTGACGGCTAACTACGTGCCAGCAGCCGCGGTAAAACGTAGGTCACAAGCGTTGTCCGGAATTACTGGGTGTAAAGGGAGCGCAGGCGGGAAGACAAGTTGGAAGTGAAATCTATGGGCTCAACCCATAAACTGCTTTCAAAACTGTTTTTCTTGAGTAGTGCAGAGGTAGGCGGAATTCCCGGTGTAGCGGTGGAATGCGTAGATATCGGGAGGAACACCAGCGGCGAAGGCGGCCTACTGGGCACCAACTGACGCTGAGGCTCGAAAGTGTGGGTAGCAAACAGGATTAGATACCCT
+
FGGGGGGGGFGGGGGGGGGDFEGGGGGGGGGGGGGGGGFFGGGGGGGGGGGGGDGGGGGGGGGGGCGFGEGGGGGGGGGGFGGGGFGGFFGGGGGGGGGGGGGGFEGGGGGGGGGGGG>GGGG?GGGG;.GGG=DFGGGGC@FFGGGGGCCGFFCDFGGEFGGGGGGGFCFGGGDCGG8FCFFGGGGFCGFGGGECFGFGGGDGGGGF>CFCGGGGGGGG0GGGFCGGGGGGFGGFG=GGGFGGGGGGGGFGGGGGGGFGGGGGFGGGGFFGFGF@AC98GGGGGGGGGFEFGGGGGGGGFGGGGGEGGFGFFCDF7E9GGGGGF@C@FCFAGGCGDGGG>DGFGGGGGGFGGGGGGGGGFFEGGGGGGGGGGF@CC+B,GFGFGGFCGGGGFFGGFGGFFGGFFGGGGGGCCCCC
@JLYM 70017
TGAGGAATATTGGTCAATGGGCGAGAGCCTGAACCAGCCAAGTAGCGTGCAGGATGACGGCCCTATGGGTTGTAAACTGCTTTTATAAGGGAATAAAGTGAGTCTCGTGAGGCTTTTTGCATGTACCTTATGAATAAGGACCGGCTAATTCCGTGCCAGCAGCCGCGGTAATACGGAAGGTCCGGGCGTTATCCGGATTTATTGGGTTTAAAGGGAGCGTAGGCCGGAGACTAAGCGTGTTGTGAAATGTAGATGCTCAACATCTGCACTGCAGCGCGAACTGGTTTCCTTGAGTACGCACAAAGTGGGCGGAATTCGTGGTGTAGCGGTGAAATGCTTAGATATCACGAAGAACTCCGATTGCGAAGGCAGCTCACTGGAGCGCAACTGACGCTGAAGCTCGAAAGTGCGGGTATCGAACAGGATTAGATACCCT
+
ADGGGGGGFGGGGGGGGGGGGGGGCGEGGGGGGGGGGGGGGGFFGGGGGGGGGGGGGGGDEGGGGGGGGGGGGGFGGGCFGGFFGFGGGGGGGGGGGAFCFGFGGGGFFGECFFGGGGGGGGGGGCGGGGCFAFGGGGCFGGCEFCGFFGGGGGGGGFGGGFGG=>GGFC@>CDGDGDEGCGFFGGGGGGGGGFGD=;GGAF>FFGGGGFFFFFGCEFGCBCCCCGFFFFFEGGFGGGGGGEGGGFE>3A7AF=F:FFEGGG<GGFFC6CEC:B@F7GFFGGGGEDCDFGGGGGGGGFEGFDDFGCGGF8GFFFEGGGGGCF@7EDGGGGGFC,E<E?A@C,CCGFFGGGGGGGFF@GF7GFCCEFGGGGFCGGGGGFFF7GFFCAEGGGGGEFEFGF@8FFFGGGFEEGGGGGGGEGGGFGGGGGEDGGGCCCAC
@JLYM 71313
TGAGGAATATTGGTCAATGGGCGAGAGCCTGAACCAGCCAAGTAGCGTGCAGGAAGACGGCCCTATGGGTTGTAAACTGCTTTTATAAGGGAATAAAGTGAGCCTCGTGAGGCTTTTTGCATGTACCTTATGAATAAGGACCGGCTAATTCCGTGCCAGCAGCCGCGGTAATACGGAAGGTCCGGGTGTTATCCGGATTTATTGGGTTTAAAGGGAGCGTAGGCCGGAGATTAAGCGTGTTGTGAAATGTAGATGCTCAACATCTGCACTGCAGCGCGAACTGGTTTCCTTGAGTACGCGCAAAGTGGGCGGAATTCGTGGTGTAGCGGTGAAATGCTTAGATATCACGAAGAACTCCGATTGCGAAGGCAGCTCACTGGAGCGCAACTGACGCTGAAGCTCGAAAGTGCGGGTATCGAACAGGATTAGATACCCT
+
EF9@@AEFCFDF@,CEFFFFGFGGEEGGGG<EEFGGGFGGGFGFGGGCGGFFGGGGGCFGD7@FFGGF8EEFFFFGGGGGGEFDFGGGGFFCFECFFF,AFFDFFFFCGGECFB=,=EEGGGGGGDFDGGGGCF9<AEDGEGC7C@:FF<D=FFGCGGGGBDGG7EFF<7BFAGF<7CG7:7?F/8)<C4@:=GG5;FGGDF:GGGC<<@C<;:EFEGDEGDEGFGB37C-8=2<<588:;<=:DF,;DD?=8,(D@CFGGGGCCE9DGFCEEEC86@B<GFD<=3,5D89FD3+3=@+9F75,F=+F+,F9D=@+?9+8FGEF=B7GGFFEFFAF?CDGGGGGGD?FDFDFFF@-:9,@:B67FEE@FGFE?FDGGGGEFC@,A@CGEFEFDGGDEFDGDCDEFDGGFEEEFCGGGFFFFFFGGGFEFGFA<6,C
@JLYM 149
TGGGGAATATTGCACAATGGGGGAAACCCTGATGCAGCGACGCCGCGTGGAGGAAGAAGGTCTTCGGATTGTAAACTCCTGTTGTTGAGGAAGATAACGACGGTACTCAACAAGGAAGTGCCGGCTAACTACGTGCCAGCAGCCGCGGTAAAAAGTAGGTCACAAGCGTTGTCCGGCATTACTGGGTATAAAGGGAGCGCAGGCGGGAAGACAAGTTGGAAGTGAAATCTATGGGCTCAACCCATAAACTGCTTGCAAAACTGTTTTTCTTGAGTAGTGCAGAGGTAGGCGGAATTCCCGGGGTAGCGGTGGAATGCGTAGATATCGGGAGGAACACCAGTGGCGAAGGCGGCCTACTGGGCACCAACTGACGCTGAGGCTCGAAAGGGTGGGTAGCAAACAGGATTAGATACCCT
+
GC@F7@EG<@EFGGFDEEAD8CFFEEFEFGGG99FCFF@F@FCEEG7@F+=CF,CDFFGCGGE9CFF+4BFFABAFE=?F8F,5E<,B<FEFCGGGGGDGFE7=F@F9F@FFGF8FG8>9,,@BEGGG<EEGCFG7<;3@8,5DGGGG@E>F;9CFG?FG>:</3:FEFC::FGG:,44<53?8CG@#87>FF8GFDE@C*<?ECC>C57,0CFGFF7E@9BACAE72CCCDGFD@CEC>.@ECF<FFGFFFCA4,6/<DFCB0@88FF<DF:D8DF9DFDAFEF:?CFEFGEA7=7C@BA,7FCF@BF9FF7DFCD?<DGECF@GGFDCE<@:,DF,EGFGGFGC@FC@GFCE,CCFECCFCDFFDF7GGGGGGECFC<CEFGFF@,GEFFE9EGGFFEFFC9F,AFEDDCCBB@
@JLYM 150
TGGGGAATATTGCACAATGGGGGAAACCCTGATGCAGCGACGCCGCGTGGAGGAAGAAGGTCTTCGGATTGTAAACTCCTGTTGTTGAGGAAGATAATGACGGTACTCAACAAGGAAGTGACGGCTAACTACGTGCCAGCAGCCGCGGTAAAACGTAGGTCACAAGCGTTGTCCGGAATTACTGGGTGTAAAGGGAGCGCAGGCGGGAAGACAAGTTGGAAGTGAAATCTATGGGCTCAACCCATAAACTGCTTTCAAAACCGTTTTTCTTGAGTAGTGCAGAGGTAGGCGGAATTCCCGGTGTAGCGGTGGAATGCGTAGATATCGGGAGGAACACCAGTGGCGAAGGCGGCCTACTGGGCACCAACTGACGCTGAGGCTCGAAAGCGTGGGGAGCGAACAGGATTAGATACCCT
+
FGGGGFFGGGGGGGGGGGGGGGGGGGGGGGGGGGGGGGGGGGGGGGGGGGGGGGGGGGGGGGGGGGGGGGGGGGGGGGGGGGGGGGGGGGGGGGGGGGGGGGGCFFGFGGGGGGGGGGGGGGG?GDGGFGGDG7GGGFGGGGGGGGG?GGGGGGEGGG8GGGGGGFGGFGGGFG:FEGEGGGFGGG9CFGGFGGGGGEGGGGGGGGGFF<?CGGGGGFFGGGGGGGGGGCEFFGGGGGGFCCGGFFFGGGFGGGGFGGGFF:EBGGGGGGFGFGFA9>FFFGGGGFBCGCGDFFGGGGGFGFEGEGGGGGGDGGGGFFGGGGGGGGGGGFGFFE8GGGGGGGGGGGGGGEGGFF@8GGFFFDBGGGGGGGGGGFGGCGGGFEFF>GGGDGGGGGGGGGGGGGGGGGGGGGGCBCCC
@JLYM 75023
TGAGGAATATTGGTCAATGGGCGAGAGCCTGAACCAGCCAAGTAGCGTGCAGGATGACGGCCCTATGTGTTGTAAACTGCTTTTATAAGGGAATAAAGTGAGCCTCGTGAGGCTTTTTGCATGTACCTTATGAATAAGGACCGGCTAATTCCGTTCCAGCAGCCGCGGTAATACGGACGGTCCGGGCGTTATCTGGATTTATTGGGTTTAAAGGGAGCGTAGGCCGGAGATTAAGCGTGTTGTGAAATGTAGACGCTCCACGTCTGCACTGAAGCGCGAACTTGTTTCCTTGAGTACGCACAAAGGGGGCGGAATTCGTGGTGTAGCGGTGAAATGCTTAGATATCACGAAGAACTCCGATTGCGAAGGCAGCTCACTGGAGCGCAACTGACGCTGAAGCTCGAAAGTGCGGGTATCGAACAGGATTAGATACCCT
+
E8F9,CE@E@F9F<9CDFF,;<@E@C:CGG8<CFGGG8-<F<FFGAEFGDC@EF,AEFC7CFG?CDG,,6:,CAEF9F?FFFGG9FC9,5F,,E9EE9CFG,AFGDEEGF7F7?E,FF7FE<,CF<BF,,<C??FGA,C<<?F+@7FED,6E<D,6,<<BF@A8@+@+5*3,,8@@B<:CE:<<7EC:0=CFC,<3<F<8,<==?CFFAC?027:,873/8=*3<C?:EG<F9DC7=9>;;GGFD@FFC96GF7F#<B1DE:CF<=.@<#8%1.C=+FDFD@,:,3,,,,FCDGFFCC,C,?,>++FFB,?,<F@+7FD<AE+86@,,A5<,999F9EE;9FE<FCF@9GFA,=FECF<GCCF<ACC,F@ACCC,9,:+C:@+<EDEC@@@@9E,;;+CF<EFGF@7+++GA:FEGGFCFEDFE<GFF@CC-6-AA
@JLYM 152
TGAGGAATATTGGTCAATGGGCGAGAGCCTGAACCAGCCAAGTAGCGTGCAGGATGACGGCCCTATGGGTTGTAAACTGCTTTTATAAGGGAATAAAGTGAGCCTCGTGAGGCTTTTTGCATGTACCTTATGAATAAGGACCGGCTAATTCCGTGCCAGCAGCCGCGGTAATACGGAAGGTCCGGGCGTTATCCGGATTTATTGGGTTTAAAGGGAGCGTAGGCCGGAGATTAAGCGTGTTGTGAAATGTAGACGCTCAACGTCTGCACTGCAGCGCGAACTGGTTTCCTTGAGTGCGCACAAAGTGGGCGGAATTCGTTGTGTAGCGGTGAAATGCTTAGATATCACGAAGAACTCCGATTGTGAAGGCAGCTCACTGGAGCGCAACTGACGCTGAAGCTCGAAAGTGCGGGTATCGAACAGGATTAGATACCCT
+
F?FGGGGGGGGGGGGGGGGGGGGGGGGGGGGGGGGGGFDGGGFADCFGGGGGGEFGGGGGFGGGFGFG8<FF@FGGGFGGCGGGCFGFGG8FFGEGGGGGGGG,=FGGGGGGGFGGFFGGGGFCFGDFAD<FFE9FFGFG>FFCEGGG9;9DEFE9FE@GGGGGGGGGCECFACGGGGE5DFGGGEGGGGD:CFGCFC?FDF<FFGFGFEGGGGGGGDCEE5CFGCC@F@FEECBFGGEEC<FGFC7E309F@CCDGF<FFCE><ECF@BEEGGFF=?FEDFFGF8GFGFE8E:+GEFGFCE:8GGGDGGGFCCGGEFD,GF>47GGCFFE,AGGGFCC,<CFFF7GEGCGGGGGGGF@<GFACEGFGGGFGGGGGGGDGGGGGGGGGGGGGGGGDGGDGGGGGGGGGGCEFGGGGGGGFGGGGFAGGDFCCCCA-
@JLYM 153
TGGGGAATATTGCACAATGGGGGAAACCCTGATGCAGCGACGCCGCGTGGAGGAAGAAGGTCTTCGGATTGTAAACTCCTGTTGTTGAGGAAGATAATGACGGCACTCAACAAGGAAGTGACGGCTAACTACGTGCCAGCAGCCGCGGTAAAACGGAGGCCACAAGCGTTGTCCGGAATTACTGGGTGTAAAGGGAGCGCAGGCGGGAAGACACGTTGGAAGTGAAATCTATGGGCTCAACCCATAAACTGCTTTCAAAACTGTTTTTCTTGAGTAGTGCAGAGGTAGGCGGAATTCCCGGTGTAGCGGTGGAATGCGTAGATATCGGGAGGAACACCAGTGGCGAAGGCGGCCTACTGGGCACCAACTGACGCTGAGGCTCGAAAGTGTGGGTAGCAAACAGGATTAGATACCCT
+
CE<C:CFFGGAEFEGCG,CEGGDGFFF8@@DF@F,CBF@6CE:BGGC@FFFFEGGFEAE@:,CEC<:8?CEGG,BC<FGC?FFFF?EAFCBFF8C?F<,CF@:+63BDFGGGGFDA=<,8,,+@+83>DDFGGGEC<FFGGFFGG7<CG:EFEFG*<FF*<F*=FC7:AB93FGCF5C:<>FFC>6#=58C<<:?CE96<:C)2EC-FFC>?F/CFGFCFEEFFGG,;3FFFGGGF<FCG@CDD?9GF8@A>C,+#3=7D=@@>F8FFDGF@GFFD;=E#A?:AE:B7ED9EEE+@=E>,A,@:GC=9F99GEGGFDFGB<CC=B+C6,,B@,E:--GFGECFFFF7CDGGFAEC6<EC,AC8<DAFF@@C@FE;,GGDGFEGGFFEDFECGGGGGF@C<FGFGGGCGGFEA,CC@
@JLYM 154
TGGGGAATATTGCACAATGGGGGAAACCCTGATGCAGCGACGCCGCGTGGAGGAAGAAGGTCTTCGGATTGTAAACTCCTGTTGTTGAGGAAGATAATGACGGTACTCAACAAGGAAGTGACGGCTAACTACGTGCCAGCAGCCGCGGTAAAACGTAGGTCACAAGCGTTGTCCGGAATTACTGGGTGTAAAGGGAGCGCAGGCGGGAAGACAAGTTGGAAGTGAAATCTATGGGCTCAACCCATAAACTGCTTTCAAAACTGTTTTTCTTGAGTAGTGCAGCGGTAGGCGGAATTCCCGGTGTAGCGGTGGAATGCTTAGATATCGGGCGGAACACCAGTGGCGAAGGCGGCCTACTGTGCACCAACTGACGCTGAGGCTCGAAAGTGTGGGTAGCAAACAGGATTAGATACCCT
+
,CAFGG>@EEGAFEFGG<E<C@FFCF8CFGGCCFGFFG+7CFGGGGGEC7,:=FFG<=GGGGGGGFE+?FFG,BFF<<=B<FAFFFGEFFEFFFG,?FGGGGG@CFFGDFF9FEFCFCFD9FFGGGGF?<DF73,@EGGDCFDCE7CCC>5D9DGC>AF@;:FGGCCECCCC<FCE58FDC167EFB:CFGFCCGFDF=C:C*:FDCC@0@,<C7=GGDFF8C@CFG?#?<,FF,@>CECD@5<9ED'+>+4%>@C,D:F<B8=/@8,FDFAFFFFGGE@+:+FF7GF?<GFF=+@8C+,A,@:@+=<99<FDCFD?,9FECGGGEFB?,<<GGGGFGFGFC,@<CF+CDGFC,EFEAC,6,;CFFEGFFEGE8E,CECGGGFF@8:7GGD@FGGGGGGCGEDFDFEFE@GCC<@8
@JLYM 155
TGAGGAATATTGCACAATGGGCGAAAGCCTGATGCAGCGACGCCGCGTGAGCGAAGAAGTATTTCGGTATGTAAAGCTCTATCAGCAGGGAAGATAATGACGGTACCTGACTAAGAAGCACCGGCTAAATACGTGCCAGCAGCCGCGGTAATACGTATGGTGCAAGTGTTATCCGGATTTACTGGGTGTAAAGGGAGCGCAGGCGGTGCGGCAAGTCTGATGTGTAAGCCCGGGGCTCAACCCCGGTACTGCATTGGAAACTGTCGTACTAGAGTGTCGGAGGGGTAAGCGGAATTCCTAGTGTAGCGGTGAAATGCGTAGATAGTAGGAGGAACACCAGTGGCGAAGGCGGCTTACTGGACTATTACTGACGCTGAGGCTCGAAAGCGTGGGGAGCAAACAGGATTAGATACCCT
+
GG,CFDFGGGGGCACFGGGGGFFGGGEGGGGGGGGGGGBFGGGGGGGGGGGGGGGGGGGGDGGGGGG7?DGFGGGGFGGGGGGCGGGGCCDEFGGGGGGGGGGGGGGFFGGFFGFGGGGAFGCFGGGGGG,>FGCCFFFGGFFGGGGGGGD@3DFFGE,>FFF<GG7CCDFGGFFGGGCFFG*:7FCGCFGGGGGGGGGGDFEGGGD<CEEGGDFGGGFBC>>E9GC>CEGGGGGG><FCFG@GFFGGGGGFDEFCCF>AFGGGGFCFFFEE@GF@64=CCDEE<ECGGGF9FF?B,EE,8F>+GGGGGGGGGGFF?GGGE<9C,<GGGGGGFGGGGFGGGEEGF:EEGDGGDAE@E@,FEC,,C,GDGGGGFGGGGCFC,DGGGGGGGGGGGGGGGGGGGFFFF<GFF<CC8CCC
@JLYM 71403
TGAGGAATATTGGTCAATGGGCGAGAGCCTGAACCAGCCAAGTAGCGTGCAGGAAGACGGCCCTATGGGTTGTAAACTGCTTTTATAAGGGAATAAAGTGAGCCTCGTGAGGCTTTTTGCATGTACCTTATGAATAAGGACCGGCTAATTCCGTGCCAGCAGCCGCGGTAATACGGAAGGTGCGGGCGTTATCCGGATCTATTGGGTTTAAAGGGAGCGTAGGCCGGAGATTAAGCGTGTTGTGAAATGTAGATGCTCAACATCTGCACTGCAGCGCGAACTGGTTTCCTTGAGTACGCGCAAAGTGGGCGGAATCCGTGGTGTAGCGGTGAAATGCTTAGATATCACGAAGAACTCCGATTGCGAAGGCAGCTCACTGGAGCGCAACTGACGCTGAAGCTCGAAAGTGCGGGTATCGAACAGGATTAGATACCCT
+
GGGGGGGGGGGGGGGGGGGGFDGGGGGGGGGGGGGGGGGGGGGGGGGGGGGGFGGGGFFGEEGGGGGGEGGFFG9FGGGGGGGGGGGGGGGCCFGGGGGDGFGGGE?FFFGDGGFFGGGDGGGFGFGFGGGGGGGGGG.GGGGEGGGGGGCFCFFGGGGFFGGGGGGFEGD>FFGDDGCGF0>=CGGFFEBCCG7?7?CCGGGGGGG@<EFCGGGGGGGGGGC9DFCFGEFGGCCGEGGGFFGGGFCGFGGGGGGFFGGFGGFFGF<GFFGG@EGGEFDCGGFD<D,F,FGGCEFFC=BE?DGDGGGEF<FFFC@+EGGGGGGGEF@EGFEEFCGE<,BCGGGFE?GGGGFF,87CEF8FGGGGCEEFE,FFGGGGGECF7GCC,FF7GFEGGFEGGDGGFFDFFFCGF:GGGFGGGGFFGGFFCE9GFFF88,<B
@JLYM 66426
TGAGGAATATTGGTCAATGGGCGAGAGCCTGAACCAGCCAAGTAGCGTGCAGGACGACGGCCCTATGGGTTGTAAACTGCTTTTATAAGGGAATAAAGTGGGTCACGTGTGACTTTTTGCATGTACCTTATGAATAAGGACCGGCTAATTCCGTGCCGGCAGCCGCGGTAATACGGAAGGTCCGGGCGTTATCCGGATTTATTGGGTTTAAAGGGAGCGTAGGCCGGGGATTAAGCGTGTTGTGAAATGTAGAGGCTCAACCTCTGCACTGCAGCGCGAACTGGTCTTCTTGAGTACGCACAACGTGGGCGGAATTCGTGGTGTAGCGGTGAAATGCTTAGATATCACGAAGAACTCCGATTGCGAAGGCAGCTCACGGGAGCGTAACTGACGCTGAAGCTCGAAAGTGCGGGTATCGAACAGGATTAGATACCCT
+
FGFGGGGGGFGGGGGFFGGGGGGGGGGGGGGGFGGGGGGFGGFGFGCFDGGGGGGGGGGGGEGGGCGGFFGGDFGDFGGF<EGGGGGGFGFGGGGGGGFDGFEGGGGGGGGGGGGGGGGGGGGGGGGGGGGGGGGGGGGGGG>@FGGFFDGGGGGGFGG@GGG;GGCGGGGGEFGEEGEGGGGGGGGGGGGFGFG<CGGFFFCGGGCEGEFGFCCCGGGEGGGGFEG#C;CEFG??CEGEFCF<GGGFGGGFCCCDFGGFGG7FGGGGFGGGGDFDCGGDGFDGFDFG@GFGGF>GGECGGGFDGGGEF<EE@A+FFGCEFGEC>+CGGGFFGFE<GCFGGGGFC7GFEEC,FCGGGGFECGEFAGGGGGD<@FEGEGGGGGGGFGGGFEGGGFGGGGGFCCEFEGGEEDGGFCF@CFEFGGGGGGGGGGFA,CCC
@JLYM 59804
TGAGGAATATTGGTCAATGGACGAGAGTCTGAACCAGCCAAGTAGCGTGCAGGATGACGGCCCTATGGGTTGTAAACTGCTTTTATAAGGGAATAAAGTGAGTCTCGTGAGACTTTTTGCATGTACCTTATGAATAAGGACCGGCTAATTCCGTGCCAGCAGCCGCGGTAATACGGAAGGTCCAGGCGTTATCCGGATTTATTGGGTTTAAAGGGAGCGTAGGCCGGAGATTAAGCGTGTTGTGAAATGTAGACGCTCAACGTCTGCACTGCAGCGCGAACTGGTTTCCTTGATTACGCACAAAGTGGGCGGAATTCGTGGTGTAGCGGTGAAATGCTTAGAGATCACGAAGAACGCCGATTGCGAAGGCAGCTCACTGGAGCGCAACTGACGCTGAAGCTCGAAAGTGCGGGTATCGAACAGGATTAGATACCCG
+
C8ED8CCCFCF9FECEFFCFCFFECCFG9AFGGGGCGGGGGGA9FFE@CGFCFGGGGGGGCGEFGG9CFEG:BAEGGG,=ECFGGGGGGCDEFGF9CFFGG95CFGGEDGGGGG9FGGD9FBFFGFGCFGFG9E9FG9<9,D+@CE@FFF9BBECEGGG7FGGD>GGGEGGGGFFGCF><<CFGCGFEEGGG?FEGEGDCEF/CCF9F&FEGFFCCEE8DE=>>FCE59>FGGGGGG;(EFCFGCFCE9FFC?@EGDB:ACECFGGGGDF7E2<F:#,3DFGFDFCDFD=<F=:CCGF:<FFFCFEDGFA9CDFC@7B=FCEGDGGGECAGFB,AC,E<FE@9GFF?,CF<F:B:7GGGGGGGGF@FFCE9GDGGGGGF:BF@,A@EEFF;DGGGFFCFEC:?C,7GDGGFFGFEEDGGFGGGGGGGEE<GC@A6-
@JLYM 159
TAGGGAATCTTCGGCAATGGGGGCAACCCTGACCGAGCAACGCCGCGTGAGTGAAGAAGGTTTTCGGATCGTAAAGCTCTGTTGTAAGTCAAGAACGAGTGTGAGAGTGGAAAGTTCACACTGTGACGGTAGCTTACCAGAAAGGGACGGCTAACTACGTGCCAGCAGCCGCGGTAATACGTAGGTCCCGAGCGTTGTCCGGATTTATTGGGCGTAAAGCGAGCGCAGGCGGTTTGATAAGTCTGAAGTTAAAGGCTGTGGCTCAACCATAGTTCGCTTTGGAAACTGTCAAACTTGAGTGCAGAAGGGGAGAGTGGAATTCCATGTGTAGCGGTGAAATGCGTAGATATATGGAGGAACACCGGTGGCGAAAGCGGCTCTCTGGTCTGTAACTGACGCTGAGGCTCGAAAGCGTGGGGAGCGAACAGGGTTAGATACCCT
+
FGGGGGGGGGGGGGGGGGGGGGGGGGGGGGGGGGEGGGGGGGGGGGGGGGGGGFGFFGGGGGGGGGGGGGGGGGGGGGGGGGGGGGGGEEGGGGGGGGGGGDFFGGGGGGGGGGGGGGGGGFFGCFFGGGFGGGGGG<FGGGFGGGGGGGGGGDGGGGEGGGGGGGGGGF>??GDEGGGGG>FGEGDFCFG::F==CCGFEG>GGG=GGFGG*@:EGCECE>CCGC/CGE@E:FA@FGGGGGGGFFGGFDFG9GGGGGGFGCGGCFDGFFFD@C=:2FDGFGGFG,ECGGGFCFDGFFDFGFFDDGGGGGFGGFEGFFDGGFGGGGF@GDGGGGGCFCGDGGGGGGFF<E?8FGFEFGGGGGGGEF7CFE7EGGGGGF<FGGGGGGGGGFGCGGGFGGFGGFFEFGGGGGGGGGGGGGGGGFEGGGGEC@CGGGFFCCCCC
@JLYM 86887
TGGGGAATATTGCACAATGGGCGCAAGCCCGATGCAGCCATGCCGCGTGTATGAAGAAGGCCTTCGGGTTGTAAAGTACTTTCAGCGGGGAGGAAGGGAGTAAAGTTACTACCTTTGCTCATTGACGTTACCCGCAGAAGAAGCACCGGCTAACTCCGTGCCAGCAGCCGCGGTAATACGGAGGGTGCAAGCGTTAATCGGAATTACTGGGCGTAAAGCGCACGCAGGCGGTTTGTTAAGTCAGATGTGAAATCCCCGGGCTCAACCTGGGAACTGCATCTGATACCGGCAAGCTTGAGTCTCGTAGAGGGGGGTAGAATTCCAGGTGTAGCGGTGAAATGCGTAGAGATCTGGAGGAATACCGGTGGCGAAGGCGGCCCCCTGGACGAAGACTGACGCTCAGGTGCGAAAGCGTGGGGAGCAAACAGGATTAGATACCCT
+
GGGGGGGGFGGGGGGGFFGD?CFGEGDEF@@FEEGGFFGGG@FCEEGGEBCFED?DGGEFGGGGFGE7EF@8CCFGGFGGDEFFF<F7CF7>@EFCG>CEF8F9CDDE,C,C,EFDC9=FFFACD=BF<AFGGCCFB*@F:8CAFFG*>FEG?FGGGFF@CGCFG8:ABFGG7;FE9:CFE-:F6EEEFCC;FCCEG9F>CE:C<FFGGFFGFFCE8A?CEEGGDGFCCEF8GGFCFGGFFFEC@EGFFCCFCGGGEGFC?:CFGF8ED@FE>FFFE;CF7@?CE7@CFEFF>3,FFFF>@+EE,FF:EFDGGFC5F@GFF@GGGGGGGGFGGFFGGE::GFGFFFCEFFFB=CE<F<FFE>GGGFFF7F?F::CCCECB8@C@GGGGFFEC,;GGGFF@CFCCEF:EGGF>GGGGGGGGF@GFC<FGGGFGGFFC8C8AB
@JLYM 51555
TGGGGAATATTGCACCATGGGGGAAACCCTGATGCAGCGACGCCGCGTGGAGGAAGAAGGTCTTCGGATTGTAAACTCCTGTTGTTGAGGAAGATAATGACGGTACTCAACAAGGAAGTGACGGCTAACTACGTGCCAGCAGCCGCGGTAAAACGTAGGTCACAAGCGTTGTCCGGAATTACTGGGTGTAAAGGGAGCGCAGGCGGGAAGACAAGTTGGAAGTGAAATCCATGGGCTCAACCCATGAACTGCTTTCAAAACTGTTTTTCTTGAGTAGTGCAGAGGTAGGCGGAATTCCCGGTGTAGCGGTGGAATGCGTAGATATCGGGAGGAACACCAGTGGCGAAGGCGGCCTACTGGGCACCAACTGACGCTGAGGCTCGAAAGTGTGGGTAGCAAACAGGATTAGATACCCT
+
GGGF>7CFFGGDGGG8FGG?F7FGGGGGGGGEGGGGGGGGGGGGGGGCFCCG7FGFGGGGGGGGGGGGGGGGGGGGGGGGGGGGGGGGGGGGGGGGGGGGGGGGFGFGGGGDG@FGGGDFGFGGGGGGFFGGGGGGGGFGFGGGG7BEGC@FGGGFGGG8GGCCCFGG:C7EFEEDCF;GGGFFFGGFFGGGGGGFGGGFC=EEGGG9@<@GGFGE@EFGGGGFFCGFFFGGGGGGDEFGFGGGGGFDCGGGGGGGGGGGGFGGGGGGFFGFGGGGGGGDCGGGGGGGGGGGGGGGGGGGGGDGGGGGGGGGFDGECGECFCFDGGGGFFGGGEEGGGFGGGGGGFGGGGGGGGGGGGGGGCGFFGGGGGGGGGGGGGF<FGGFCGGGGGGGGGGF8DCGGGGGGGGFDGFCCCCC
@JLYM 66442
TGAGGAATATTGCGCAATGGGGGCAACCCTGACGCAGCCATGCCGCGTGAATGAAGAAGGCCTTCGGGTTGTAAAGTTCTTTCGGTAGCGAGGAAGGCATTTAGTTTAATAGACTAGGTGATTGACGTTAACTACAGAAGAAGCACCGGCTAACTCCGTGCCAGCAGCCGCGGTAATACGGAGGGTGCGAGCGTTAATCGGAATAACTGGGCGTAAAGGGCACGCAGGCGGTGACTTAAGTGAGGTGTGAAAGCCCCGGGCTTAACCTGGGAATTGCATTTCATACTGGGTCGCTAGAGTACTTTAGGGAGGGGTAGAATTCCACGTGTAGGGGTGAAATGCGTAGAGATGTGGAGGAATACCGAAGGCGAAGGCAGCCCCTTGGGAATGTACTGACGCTCATGTGCGAAAGCGTGGGGAGCAAACAGGATTAGATACCCT
+
GGGGGGGG<EGFGGGGEFGGGGGGGG?FGGGGFGGGGGGGGGGFECGGGGGGGGGGGFGFGGGGGGGGGGEGGGGFGFFGGGFGFECFCECEFEFFEGEGFFFFBA<EFFGGGGGGGG<DFFCAFGGEGGGGFGFGGCGGGGGGGG<F+CE+FEEGGCD:7CGDGGGGGGDFGGGGFGFG2=EEG.CFGGGGGFE1<0BC5*<@C?CFFC@GF>CEFC<C5C8B:E?EEECEEC6D9CACCFCCGFGGGCC9/;EGGGGFGGGFGGF,EGFDGFGF:FAFGGG5,F8GEGF+E,,C?9F;FE,F9GGGGFGFGGDFEGGGGGFGGGEGFFGGFFCGFGGGGFFGDGGGGFGGGF<AAGDFBGFGGGGGGGGGGFF@F7GFFF<GGGEFGFGGGGGC>GFGFGFGGGDGGGEDEC<GGGGFGGEGGFDEC,C9GGGFCC8CC
@JLYM 163
TAGGGAATCTTCGGCAATGGGGGCAACCCTGACCGAGCAACGCCGCGTGAGTGAAGAAGGTTTTCGGATCGTAAAGCTCTGTTGTAAGTCAAGAACGAGTGTGAGAGTGGAAAGTTCACACTGTGACGGTAGCTTACCAGAAAGGGACGGCTAACTACGTGCCAGCAGCCGCGGTAGTACGTAGGTCCCGAGCGTTGTCCGGATTTATTGGGCGTAAAGCGAGCGCAGGCGGTTTGATAAGTCTGAAGTTAAAGGCTGTGGCTCAACCATAGTTCGCTTTGGAAACTGTCAAACTTGAGTGCAGAATGGGAGAGTGGAATTCCATGTGTAGCGGTGAAATGCGTAGATATATGGAGGAACACCGGTGGCGAAAGCGGCTCTCTGTTCTGTAACTGACGCTGAGGCTCGAAAGCGTGGGGAGCGAACAGGATTAGATACCCT
+
FGGGGGGGGFGGGGGGGGGGGGGGGGGGGGGGGGGGGGGGFGGGGGGGGDFEFF9E9FGGFGGGGGGGGDGGGGGF9FFGGGGGGGGGGGGGDFFFGGGGGGGGGFGGGGGGGGFDFGGGGGFFFFGCFGGDGGGGGGFGGGGG<FCFCGGGGGFGGGGGGGGGGGGGFFGGGGC7;2?2=+?<EFFF<<4FF>32+8<:C=DECFGGFC>9;EEGGGF?EEGGE=?EE>CFEGGEBC<CEECFFDFGGGE<@FGG+GGGFFB>C8F8<B<CFGFFGGGFFGGGAD,D=EEC9EGGGGFFFCECC,,GGGEGGGGGGEEDF8<CF<A+@EFFGGGGGEGFEDC5AFDGFFE8E9CFCCEGGGGGGGGGEF@FBCGGGF@DGF<C,,FGF<FFGGGEGGGGGGGGFGGFDCGF@CDGGGGGGFGFGGGFGGGEFGGGCCCCC
@JLYM 90345
TGAGGAATATTGGTCAATGGACGAGAGTCTGAACCAGCCAAGTAGCGTGCAGGATGACGGCCCTATGGGTTGTAAACTGCTTTTATAAGGGAATAAAGTGAGTCTCGTGAGACTTTTTGCATGTACCTTATGAATAAGGACCGGCTAATTCCGTGCCAGCAGCCGCGGTAATACGGAAGGTCCGGGCGTTATCCGGATTTATTGGGTTTAAAGGGAGCGTAGGCCGGAGATTAAGCGTGTTGTGAAATGTAGACGCTCAACGTCTGCACTGCAGCGCGAACTGGTTTCCTTGAGTACGCACAAAGTGGGCGGAATTCGTGGTGTAGCGGTGAAATGCTTAGATATCACGAAGAACTCCGATTGCGAAGGCAGCTCACTGGAGCGCAACTGACGCTGAAGCTCGAAAGTGCGGGTATCGAACAGGATTAGATACCCT
+
GGFGGGFGFGGGGGGGGDF8FGGGGGGGGGGGGGEFGGGFGGGGGGGGGCGG,8FFGGGGGGGGGGGGGGGGGGGGGGGGGGGGFG<FFFGGGGD9FGFGGGGGGGFFGGGGGGFAFFGGGGDEGGGGGGGGGGGGGFGGGGG/@EFFGADGGF>CEGGGFFGGDE@CGEG:CGGGDCCFGFGGGDGGCFFGGFGEFGGGGG9EFFGEGFECGGGGGGFGFG5FEFGGGEGGEFGGGGGDGGGGGGGGGGGGGEGDFFDGGDCGBFGGFGFGGFFGDGGGGGGGF8FA<FGGGGGGCGFFDFGGGGGDGGFFGE:GGGGGGGDGGGGGFFFAGFGFFF9AFFEA,F8GGGGGGGGEEGGGGGCGGGGGFGGFGGGGGGGFFC:GFGGGGGGDGGFAFCCEFFFGGEFDGFFDGGGGGFGFGGGGGGFGGGFB8,86
@JLYM 165
TGAGGAATATTGGTCAATGGACGAGAGTCTGAACCAGCCAAGTCGCGTGAAGGAAGACGGATCTATGGTTTGTAAACTTCTTTAGTGCGGGAACAAAGCGGCGTCGTGACGCCGGATGAGTGTACCGCAAGAATAAGCATCGGTAAACTTCGTGCCAGCAGCCGCGGTAATACGGAGGATGCGAGCGTTATCCGGATTTATTGGGTTTAAAGGGAGCGCATGCTGCGAGGCAAGTCGGCGTTCAAATGTCGGGGCTCAACCCCGGCCTTCCGTTGAATCTGTCCTGCGAGAGTTCTATTGAGGTATGCGGGATGCGTTGTGTAGCGGTGAAATGCATATATATGACGCAGAACTCCGATTGCGAAGGCAGCATACCAATTCGCGACTGACGCTGAGGCTCGAACGCGTGGGTATCGAACAGGAGTAGATACCCT
+
;CADFCEF<<FFGGGGGFG8CFCCFGGGCFGFGGGGGGCGGGGCCDE:+BFGFFF@6FEG:,7CEFGFF<EFA,CCC,<CEFFGGF9CFDE7FDFGGGG+@:BF7@F>DF@FC7@:F:F,<BF<3@<+@FC,3,@F9FEF><B*,5EC;,?<<>><?F@DFG7*<B7F*<BEC@CC8FFG+4**=78:EGC<E5E58:<,AC?CF*;/,A?7+;:*C><1+C2@88C.>FF@@923#2<C/CDD@C7CG?0CC7C<;40.:7C>:1:>067E<@9<,,+8+6+CC=@,E,@,,,3;3,3,><AC@C:B<?+F>+C@EGCF+F7F@ECFBA,F@,,,:,,9F=:CCDGF<?<,EF?<ACF,CC,C,6,9E98FFCFEC8+DEC@DCEDFFF<BFC,@FGDF?+8+7CC@C<@<CGGGGGGF8C<,CFCC@A<6A-
@JLYM 166
TGAGGAATATTGGTCAATGGGCGAGAGCCTGAACCAGCCAAGTAGCGTGCAGGATGACGACCCTATGGGTTGTAAACTGCTTTTATAAGGGAATAAAGTGAGTCTCGTGAGACTTTTTGCATGTACCTTATGAATAAGGACCGGCTAATTCCGTGCCAGCAGCCGCGGTAATACGGAAGGTCCGGGCGTTATCCGGGTTTATTGGGTTTAAAGGGAGCGTAGGCCGGAGATTAAGCGTGTTGTGAAATGTAGATGCTCAACATCTGCACTGCAGCGCGAACTGGTTTCCTTGAGTACGCACAAAGTGGGCGGAATTCGTGGTGTAGCGGTGAAATGCTTAGATATCACGAAGAACTCCGATTGCGAAGGCAGCTTACTGGAGCGCAACTGACGCTGAAGCTCGAAAGTGCGGGTATCGAACAGGATTAGATACCCT
+
EFGGGFFDFGGGGGFGGFGGGGGGGGGGGGGGGGGGGGGGFGGGGGGGGGGGGGGGEFGGGGGCGFGGGGDGGGGGGFGGGGGFGCFGGGFEFGGGGGFFGGGGFGEFGGGFGGCGFGGGGGGGGGGGGGGGGGGGGGGGGDF?GGGGDDFFCF>GGGGGFGGEFG>A@FGGFGGE5:GG?GFFEFEGFFGGGGG:8C?7<<BED:GFEEFGGCFGGGGGGB?FEEGGGFCEEFGFEEGGGFGGFFFFFGFGGGFFFFF=60<FCFDF@FEGDCF7@>E=GGGGFFGGGFB9GEEFCF8<AC:ACGGF:CGFGFGF@F<?CGFFEF7GGGGFEDGFGDAGGGFDF7FCCFFEAFFEFD8@GFCF@9CFGFC9GGGGGF@CCGGGGFFEGGFEFGFEC7GGGGGGGGGE@CDGGGGGGGGGGGFDACGDFFF@<BCC
@JLYM 79926
TGAGGAATATTGGTCAATGGGCGAGAGCCTGAACCAGCCAAGTAGCGTGCAGGAAGACGGCCCTATGGGTTGTAAACTGCTTTTATATGAGGCTAAAGTGAGCTACGTGTAGTTTATTGCAGGTACCATATGAATAAGGACCGGCTAATTCCGTGCCAGCAGCCGCGGTAATACGGAAGGTCCAGGCGTTATCCGGATTTATTGGGTTTAAAGGGAGCGTAGGCCGCCCCTTAAGCGTGTTGTGAAATGCCGCGGCTCAACCGGGGCACTGCAGCGCGAACTGGGGGGCTTGAGTGCACGCAACGCAGGCGGAATTCGTGGTGTAGCGGTGAAATGCTTAGATATTACGAAGAACTCCGATTGCGAAGGCAGCTTGCGGGAGGGCGACTGACGCTGAAGCTCGAAGGTGCGGGTATCGAACAGGATTAGATACCCT
+
CFGF8@F<E9EFFG<@<;CAD8@:@++6C8,,<BDG@@FF,CCCFFCC@@@CFCCEAC,BCCFGFGG@EFGGGFCCFEEEECA9,<,?C,9B+,AEFEG9EF8FBEEFFG,<@<9,<FGGGDGGF9FAB<EE9EFF,B,:BDFDGGGDGGGGFDDFCGDGC<C@CEC*CFGG;CFGGFECC9D,>:>CFG7,C9C>CC:F9<E@G==CFFFF9E7<EEEEECEEF=EGG;GGG7C:EFFAG?C3?E=7FFEGGFEGEFE;>1*#BD:8:3F8>:E?@3*::CC6;++,9DGF9FFFFCFB@@BCCFC:=4<?+FFF4<F?B,F>++BDEE,C,5?@E<,;E9<,:,B=<FEF=B:B6CF7EFB,,6:,,,<,@+@@+@:F@6,@,@EC@;C:ACEFFF:F,,=AFF:F7@C,+@@@@CC6@@;,5<6<<C,68,,8
@JLYM 73154
TGGGGAATATTGCACAATGGGGGAAACCCTGATGCAGCAACGCCGCGTGAGTGAAGAAGTATTTCGGTATGTAAAGCTCTATCAGCAGGAAAGAAAATGACGGTACCTGACTAAGAAGCCCCGGCTAACTACGTGCCAGCAGCCGCGGTAATACGTAGGGGGCAAGCGTTATCCGGATTTACTGTGTGTAAAGGGAGCGTAGACGGTTTTGCAAGGCTGAAGTGAAAGCCCGGGGCTTAACCCCGGGACTGCTTTGGAAACTGTAGGACTAGAGTGCAGGAGAGGTAAGTGGAATTCCTAGTGTAGCGGTGAAATGCGTAGATATTAGGAGGAACACCAGTGGCGAAGGCGGCTTACTGGACGGTAACTGACGTTGAGGCTCGAAAGCGTGGGGAGCAAACAGGATTAGATACCCT
+
FFFEFGGGGGFGGGGGGGGDG>FGGGGGGGGGGGGGGGGGGGGGGGGGGGGGFFGGGGGFGGGDGFDEFCGGGGGGGFGGGGGGGGGGGGGGGGGGGFGGGGGGGGGGGGGGGGGGGGGFGFFGGGGGF@GGG.GGGGGGGGDFEGGGGEE=FA<>F>FGGGGGGGGGFGGGGD0GDGDFFGGGGG:CGFGGGGEFGFGGEGDGEGGGGGGGGGG#CFGGGGGGGGGGGFGGFGGFGGGGGGGGGGEEGGFGGGGGGGDFGGGFGFF6DC9GGFFD=:<GCFEEGEEFGGGGGGGFB,FGGGGFGGGGGFGGGGGGFFGCGGGGGGGFF9GGGGGGGEGGGGG@FFCGGGGFGGFGGEDGGGFCF<GEGFCGGGFEC+EFF@GGGGGGGGGGGFGGGGGGGGGGFGGGGGF@CCCC
@JLYM 169
TGGGGAATATTGCACAATGGGGGAAACCCTGATGCAGCGACGCCGCGTGAGTGAAGAAGTATTTCGGTATGTAAACTTCTATCAGCAGGGAAGAAAATGACGGTACCTGACTAAGAAGCCCCGGCTAACTACGTGCCAGCAGCCGCGGTAATACGTAGGGGGCAAGCGTTATCCGGATTTACTGGGTGTAAAGGGAGCGTAGACGGCATTGCAAGCCAGATGGGAAAGCCCGGGGCTCAACCCCGGGACTGCATTTGGAACTGTAGAGCTAGAGTGTCGGAGAGGCAAGTGGAATTCCTAGTGTAGCGGTGAAATGCGTAGATATTAGGAGGAACACCAGTGGCGAAGGCGGCTTGCTGGACGATGACTGACGTTGAGGCTCGAAAGCGTGGGGAGCAAACAGGATTAGATACCCT
+
<FFGGGEGGGGGGGGGGGGGGGGGGGGGGGGGGGGGGGGGGGGGGGGGGGEFGGGGEGGFGFGGGGGGGGFGGEAEFGGGGGGGGGFGGGGGGGGGGGGGGGGGGCGGGGGGGGGGFGGGGEGGGGGGGGGGG?GGGGGGFGGGGGGG?GD9FGFBGGEGGGGGGGGGA@CFGFGEGGGGFFFGGGGG1GGFF=FGCEGGGGC<EGGG<GGGGGFFF?EFGG#GGGGFEGGGGFFFDGDFCGEGGGGCCFGDE<EDEFGGGFFFGGFGFGGF;CGGGEGGFGFDC9GGGFEE,CFFFFFEFGGGEDGGGFAFGCFF7EECGFGGGGGGGFGGGGGEF<FGGGFEFDGGGGGGGGGGGGGGGFGFDDFGGGGGGGGGCCFEGGFGEGGGGFGGGFEGGGGGGGGGGGGGGGGCCCC@
@JLYM 170
TGGGGAATATTGCACAATGGGCGCAAGCCTGATGCAGCGACGCCGCGTGAGGGATGGAGGCCTTCGGGTTGTAAACCTCTTTTATCGGGGAGCAAGCGAGAGTGAGTTTACCCGTTGAATAAGCACCGGCTAACTACGTGCCAACAGCCGCGGTAATACGTAGGGTGCAAGCGTTATCCGGAATTATTGGGCGTAAAGGGCTAGTAGGCGGTTCGTCGCGTCCGGTGTGAAAGTCCATCGCGTAACGGTGGATCCGCGCCGGGTACGGGCGTGCTTGAGTGCGGTAGGGGAGACTGGAATTCCCGGTGTAACGGTGGAATGTGTAGATATCGGGAAGAACACCAATGGCGAAGGCAGGTCTCTGGGTCGTTACTGACGCTGAGGAGCGAAAGCGTGGGGAGCGAACAGGATTAGATACCCT
+
GGC<BFEG,EFGGFGCFAF86,:FG:F<FGGGGGCGFG@CFFCE7CFFGEGGGG8F,CDCCFFG9=,>FEC:CBCFG8F9FEFF,CF==CCF:DFEFFGEG7B9FF,AD==<F:F8++,,,8B@CGF:FGGEC<FEFCFFF>;,>*8:F7*<::8<FGGGGFF7::<CGEFFC@<<C7:<?F:<:CFGGFF*:*:*A??C58*23@+,,*:EEEE<8CCC:31CEEE57,*9A52+:1+(8#2FC22>F9F:C:ECGDGGFBCC<FCFF:@@,,A>8CGGEFE@FECA9FFDFFFGF??8+@CF?FGGEGGFFC,@<CECFFGGGF7CCEF<9CFCEEFC:-E<FEGF<FF6EFCFC<:,6FC7++,GFFEEGFGGGFFE@,+C@7GCDC@@C>FEGFCF@C9FGCFCGFF<GGFDC@CC@
@JLYM 171
TGAGGAATATTGGTCAATGGGCGAGAGCCTGAACCAGCCAAGTAGCGTGCAGGATGACGGACCTATGGGTTGTAAACTGCTTTTATAAGGGAAAAAAGTGAGCCTCGTGAGGCTTTTTGCATGTACCTTATGAATAAGGACCGGCTAATTCCGTGCCAGCAGCAGCGGTACTCCGGAAGGTCCGGGCGTTATCCGGATTTATTGGGTTTAAAGGGAGAGTAGGCCGGAGATTAAGCGTGTTGTGAAATGTTGATTCTCAACAGCTGCACTGCAGCGCGAACTGGTTTCCTTGAGTACGAAAAAAGTGGGCTGAATTCGTGGTGTAGCGGTGAAATGCTTAGATATCACGAAGAACTCCGATTGCGAAGGCAGCTCACTGGAGCGCAACTGACGCTGAAGCTCGAAAGTGCGGGTATCGAACAGGATTAGATACCCT
+
FGFGGFD@FCCA9CFFCFFFF@@FC:B@FFFFGEDFFC-CFFCF9AFGGGCFGGGFGG>F,6@FEEFGCCCBFEGGG9<<<C<FFGFEFF8CF,C<BFF,<,?BBEGGGGFC+B8E,=+BAFGFFGEFFGFFF95,CBEF8+@=F7B>,,,738++6><BE<F,5,5>@<@9,3@B5FCG6<,8BF4975@CF<F76C>8?GGFCC>C;+<<9:13;#8FE<+;$:EE,,D>1*>91C>4,@E9FFBE:@,D>3,<3,,3:@,,@,DC,8++=B@++,,F<AFGFD>,,GGGGFE6>4+<9,?,F8CAC5,AFGGGC@EE8GGGE7FADAFF?FAEBFF;?9A4,DB:,,FD<B@-GDFBGFFFC,F8GGFGGECC@FFF:6:EDGGGGGGGGGGFACGGGGGGGGGFB7GGGGGGGGGFF<CFCFCE,?GCCCCC
@JLYM 172
TGAGGAATATTGGTCAATGGGCGAGAGCCTGAACCAGCCAAGTAGCGTGCAGGAAGACGGCCCTATGGGTTGTAAACTGCTTTTATAAGGGAATAAAGTGAGTCTCGTGAGGCTTTTTGCATGTACCTTATGAATAAGGACCGGCTAAGTCCGTGCCAGCAGCCGCGGTAATACGGAAGGTCCGGGCGTTATCCGGATTTAGTGGGTTTAAAGGGAGCGTAGGCCGGAGATTAAGCGTGTTGTGAAATGTAGATGCTCAACATCTGCACTGCAGCGCGAACTGGGTTCCTTGAGTACGCACAAAGTGGGCGGAATTCGTGGTGTAGCGGTTAAATGCTTAGATATCACGAAGAACCCCGATTGCGAAGGCAGCTCACTGGTGTGCAACTGACGCTGAAGCTCGAAAGTGCGGGTATCGAACAGGATTAGATACCCT
+
FFFGGGGGFGGF@;CFGGFG?FFGGGGGGGGGGGGGGGDGFGFGGGEGGGEDEDFFFGGG78@FF,CDGC,@CFGGGGGGGGGCEFGD9C<FBFGGGG,,5B?<A,BFAFD8FFGFC<>,<AEGGGFFGGGGGG9AF8FG0E@>GCG,$8,C>@DFGFFC0F=EGEE@<@?FG@@1.@<;CCFEEE<BA226<C>E:CC;<#ECCC@==C@CFCGEE7:1CEC<C*E,C/DCF@B7;:ECGFEGFDCCBF=,CGCGF9FGFC<<F=G<ACGFFDF>3,CFCFF>:@A<D8GF@+FBF,BF=?A,FE7GGFF9FA++B==FACGF@GEDE9,GGGGGFFAFDFFCC<DGGGGGF@++FD8FDGGGGFFGGGEFF9ECFEFC,,,FCGGGGGGGGGGGFEGGGFFFFC@ECEGGGGGGGGGGGGGGGGGGGFGCC@CB
@JLYM 55271
TGAGGAATATTGGTCAATGGACGAGAGTCTGAACCAGCCAAGTAGCGTGCAGGATGACGGCCCTATGGGTTGTAAACTGCTTTTATAAGGGAGTAAAGTGAGTCTCGTGAGACTTTTTGCATGTACCATATGAATAAGGACCGGCTAATTCCGTGCCAGCAGCCGCGGTAATACGGAAGGTCCAGGCGTTATCCGGCTTTATTGGGTTTAAAGGGAGCGTAGGCCGCCCCTTAAGCGTGTTGTGAAATGCCGCGGCTCAACCGTGGCACTGCAGCGCGAACTGGGGGGCTTTAGTGCACGCAACGCAGGCGGAATTCGTTGTGTAGCGGTGAAATGCTTAGATATCACGAAGAACTCCGATTGCGAAGGCAGCTTGCGGGAGTGCGACTGACGCTGAAGCTCGAAGGTGCGGGTATCGAACAGGATTAGATACCCT
+
CFGFGFFFFGGGFGGGFGGGGGGGGGEFGGGGGGGGGGGDEFFFGGGGGGGGGGGGFCFEGDFEGGGGGFEFGGGGFGGGGGGG9AGGGFCFDCGGGGGGGGAFGGGGGGGGGGGDEGGGGGGGGGFGGGGFFGGGGGF?FG<FGGGDCGG@G@G7FGGGGGGGGG9FGGGGGFFDGGGGGGGFFFFGGGGGGGGG#FGGG,FGFGGGGECFFFC@DGGGGEFGFGGGGGGGGGGGGEGC9ECEF9<<EFGGGGGGGGCFFGGGFCCGGGDEGGGCECFEGGGGG:>F9FA,FA7EEC7ECC=>GGGEGGECBFFGFBA,?977CGDGFCEFDGGGFC,,FF<<F?GGGFFFEB68-,FC7FC@GFFGGGECCCED@FFF7GGEECGGGGGGGGFF8GFA@GGGGGCGGDGGGGGGGGFF9FFF,FGGGGGCCCCC
@JLYM 174
TGAGGCATATTGGTCAATGGACGAGAGTCTGAACCAGCCAAGTAGCGTGCAGGATGACGGCCCTGTGGGTTGTAAACTGCTTTTATAAGGGAATAAAGTGAGTCTCGTGAGACTTTTTGCATGTACCTTATGAATAAGGACCGGCTAATTCCGTGCCAGCAGCCGCGGTAATACGGAAGGTCCGGGCGTTATCCGGATTTATTGGGTTTAAAGGGAGCGTAGGCCGGAGATTAAGCGTGTTGTGAAATGTAGATGCTCAACATCTGCACTGCAGCGCGAACTGGTTTCCTTGAGTACGCACAAAGTGGGCGGAATTCGTGGTGTAGCGGTGAAATGCTTAGATATCACGAAGAACTCCGATTGCGAAGGCAGCTCACTGGAGCGCAACTGACGTTGAAGCTCGAAAGTGCGGGTATCGAACAGGATTAGATACCCT
+
FGGGG,CEFGGGGGGGGGGGGGGGGGGGGGGGGGGGGGGGGGGGGGGGGGGGGGGGGGGGGGGGGGGGGEGGGGGGGGGGGGGGGGGGGGGGFGFGGGFGGDFFDGFFCGGGGGGGGFEGGGGGGGGGFGGGGGDFF<FGACC@FGGGGGGGGGGGGGGFCFGG3CFFBDCFGFFE:C<FGEFEGGGGGG=GGF@E?GGFFCG?F92<A<FFFFEGGDCC?GGGGGGEFFGGDFGGGGC@8FFDBGGFFGFF?GFFF?FFDC8FGGGGFF<@FEGCCDGFF=<FG?F<CFF?D>7GGDCFFFC,7=CGEFGFFFF@?7GFDFGGDGGGFGCGGGGGGE9FFFFCFFGGGGGGF@F@GGGGGGEFGDGGGGGGGGCGGFFDGGGGGGGGGGFGGGGGFEECFDGGGGGCFCFFGGGGGGGGFDFFE9GGGGFCCCCC
@JLYM 79672
TGGGGAATATTGGTCAATGGACGCAAGTCTGAACCAGCCAAGTAGCGTGCAGGACGACGGCCCTCTGGGTTGTAAACTGCTTTTAGTTGGGAATAAAGTGCACAACGTGTGGTGTTTTGTATGTACAATCAGAACAAGGACCGGCTAATTCCGTGCCAGCAGCCGCGGTAATACGGAAGGTTCAGGCGTTAGCCGGATTTATTGGGTTTAAAGGGAGCGCAGGCGGACCTTTAAGTCAGCTGTGAAATACGGCGGCTCAACCGTCGAACTGCAGTGGATACTGGAGGTCTTGAGTGCACACAGGGAGACTGGAATTCCTGGTGTAGCGGTGAAATGCTCAGATATCATGAGGAACTCCGATGGCGAAGGCAGGTATCCGGGGTACAACTGACGCTGAGGCTCGAAAGTGCGGGTATCAAACAGGATTAGATACCCT
+
GG,CFEGGCGGGC9FFFGGFGGGGGGGDFGGG9<CFGGDGEG<<DFGGG7FEDF,@CFFE7F@FGDGGFFE@4EFGFD,,<AEFE,5BEF@AD4FC,CBA,FG,,8=9BFBCB+B=E<FGGGGGFG,??A,,CB3>8B=D8BB?B#9<).>:+#>F@:@@734@15>><>>A238?4=<<3?C;<FCC/@:#F9<CFE552F@?,>1>ECC<@188CD8=8:EGF@8,/;;@C8<E@A::FGFFFCFEBCFCCFF@8CCC7C>,CDDFCF<@3,8,,BC,E<FA8,?GGFCEDE9E4=EFGGGGFB,E,F,FA@FB+,+FFCGGGGGGGEF9F9FFC,DFE9AGF<F<E?,ECB=-DGF7B,DGGFGGCFEE8FGDFFC@<6C,A9EGFF;F@<C8@CFCDEFFGEECCCFGFF<,GGFCGGGGGGGGGGGCC@CC
@JLYM 176
TGGGGAATATTGCGCAATGGGGGCAACCCTGACGCAGCCATGCCGCGTGAATGAAGAAGGCCTTCGGGTTGTAAAGTTCTTTCGGTAGCGAGGAAGGCATTTAGTTTAATAGACTAGGTGATTGACGTTAACTACAGAAGAAGCACCGGCTAACTCCGTGCCAGCAGCCGCGGTAATACGGAGGGTGCGAGCGTTAATCGGAATAACTGGGCGTAAAGGGCACGCAGGCGGTGACTTAAGTGAGGTGTGAAAGCCCCGGGCTTAACCTGGGAATTGCATTTCATACTTGGTCGCTAGGGTACTTTAGGGAGGGGTAGAATTCCACGTGTAGCGGTGAAATGCGTAGAGATGTGGAGGAATACCGAAGGCGAAGGCAGCCCCTTGGGAATGTACTGACGCTCATGTGCGAAAGCGTGGGGAGCAAACAGGATTAGATACCCT
+
9FFGDFCEAFGGGGGGGGFGGDGEGGGFEFGGGDD@:CFGFCFGGGGGGGGGFGGCGEFGGG8CFEGGGCEFGGEGGGDGGFGGGGGGGDGGGG8E@FF8FGGG?FGGGGFFGGFCF8AFGFGGGGGC@FGGCFFGGGGG<FFFFCFDFCEGGGFFFGFG<73DFG7FGGGGGEEFF>GGCEGGGGGG;CGCEGGGGGGC>EDF=GGFCFGF:GGGGGGG@FGGGEGGDCGDGEF9CFFGDCDGGGGF@9=8CF=GGGGGGGFF<DFFGGGGGFFFFAE?99<@AD,+@GEEFGGGGFFB=:@,FEC:F=EGGFFEGF9<EGFFEF?:+GDGF<,AFF@,DGGGFFFGGGGGGGGFFGF<@7GGF7GGDDAGGGGE@C7GGFECFEC9CFGGGGEEFFCCEF@+EEEEF7,GGGFGGGGGGGGGGGGFEFGFEACGCC@C9
@JLYM 177
TGGGGAATATTGCACAATGGGGGAAACCCTGATGCAGCGACGCCGCGTGGAGGAAGAAGGTCTTCGGATTGTAAACTCCTGTTGTTGAGGAAGATAATGACGGTACTCAACAAGGAAGTGACGGCTAACTACGTGCCAGCAGCCGCGGTAAAACGTAGGTCACAAGCGTTGGCCGGAATTACTGGGTGTAAAGGGAGCGCAGGCGGGAAGACAAGTTGGAAGTGAAATCTATGGGCTCAACCCATAAACTGCTTTCAAAACTGTTTTTCTTGAGTAGTGCAGAGGTAGGCGGAATTCCCGGTGTAGCGGTGGAATGCGTAGATATCGGGAGGAACACCAGTGGCGAAGGCGGCCTACTGGGCACCAACTGACGCTGAGGCTCGAAAGTGTGGGTAGCAAACAGGATTAGATACCCT
+
GGFGGDEGGGGGGGGGGGGGFGGGGGGGGGGGGGGGGGFG7FGFGGGGCGGGEEFGCFGGGCGGGGGGGDGGGGGGGDFGGGGGFCGFFEBFFG9FGFGFFGC7FFFFGGGGGGGGGGG?DCFEGDGGGGG?GFFGGGG@GGGGGE6FFEGGGGG87:F7F>GGGGFGGF##G9=:CFFGFGGFFF<ECFCFGGGG4GGFDGDDFCD8D/8,<CCCE(E9@CE==<?9FFFD8@C<>@CFF;9CFDE1GFFDBDCDCBBGGFGGFD<F==FGEC=-FBFFFFGFE?7CFCFEE8EGGGGFGFEGE>CCGGAGEGGEEGCF?CF:CGFAFFGGE@GFGGFDEGCC9B@EGGGCGFFFFCF?FCGFGFF@GGFEFGGGGGGFFGGGDFGGGGGFF9FGGDGGGGGGGFGGGGDCC@CC
@JLYM 178
TGGGGAATATTGCACAATGGGCGAAAGCCTGATGCAGCGACGCCGCGTGAGCGAAGAAGTATTTCGGTATGTAAAGCTCTATCAGCAGGGAAGATAATGACGGTACCTGACTAAGAAGCACCGGCTAAATACGTGCCAGCAGCCGCGGTAATACGTATGGTGCAAGCGTTATCCGGATTTACTGGGGGTAAAGGGAGCGCAGGCGGTGCGGCAAGTCTGATGTGAAAGCCCGGGGCTCAACCCCGGTACTGCATTGGAAACTGTCGTACTAGAGTGTCGGAGGGGTAAGCGGAATTCCTAGTGTAGCGGTGAAATGCGTAGATATGAGGAGGAACACCAGTGGCGAAGGCGGCTTACTGGACGATAACTGACGCTGAGGCTCGAAAGCGTGGGGAGCAAACAGGATTAGATACCCT
+
FFFGGFGGEGGGGFGGGGGGGGG7FFEGGGGGGGGGGG7FEGGGGGGGGGGFGGGGGGGFFFFGGGG+==FFGGGEFFGGDGAD,ECG7FGGGGDFGCCGBF:+B=DFGGGGCC858,<=FDCFE:FED<FGFD8FGGGGGEFGGDGD::ECGGGFG9BFC@F@,9CE=C7#;=<@A<271C?F2C#=@FCFF:EEFGEFCEEGGGGC4CGGFEFGGGGGGGGGF><GGCECGFCCGCECCEGFGGGFFGGGGFGGFGFFF=C=F;GGGFDFGGFFA@CCBDD<E+CFC,FGGEFGEC,<F<GGGGGGGGGGFDFB7FGGGGFFE,GGGGGGFFDGGGGGGGGFFGGGGGGGGGFFFGGGGGGGGGGF7GEGGGFGGGGGGGGGDGGGEGDGGGFFC@CFGGGFF9GGGGGCCCCC
@JLYM 179
TAGGGAATCTTCGGCAATGGGGGCAACCCTGACCGAGCAACGCCGCGTGAGTGAAGAAGGTTTTCGGATCGTAAAGCTCTGTTGTAAGTCAAGGACGAGTGTGAGAGTGGAAAGTTCACACTGTGACGGTAGCTTACCAGAAAGGGACGGATAACTACGTGCCAGCAGCCGCGGTAATACGTAGGTCCCGAGCGTTGTCCGGATTTATTGGGCGTAAAGCGAGCGCAGGCGGTTTGATAAGTCTGAAGTTAAAGGCTGTGGCTCAACCATAGTTCGCTTTGGAAACTGTCAAACTTGAGTGCAGAAGGGGGGAGTGGAATTCCATGTGTAGCGGTGAAATGCGTAGATATATGGAGGAACACCGGTGGCGAAAGCGGCTCTCTGGTCTGTAACTGACGCTGAGGCTCGAAAGCGTGGGGAGCGAACAGGATTAGATACCCT
+
EFGGGFDFGGGGGGGGGGGG<FGGGGGGGGGGGGGGGGGGGGEGGGGCFBBFGGFFGGGGGCEGGFGEGGFGGGGGFGEFFFGGGGGGDFGGGGGGEDGFFBFGGFDFGGBFGGGGFGGGGGGFGFDFG7DGCFCFCEFGGFCFCGG7CE*<FGDGFFG8CFFFGGGGFGGCCBC<C<FGC<?FD::CFEG<::77<AC/CEE>E?<GGGGFFGEEG=FG@8E:CE*DE=CGGF;FFFGGG7CCFGGG8GFFED@8:@30E<F<FC8;@FFF>B=89>FGGFDFDDC,DD3,?DGGF8FCGFDE<GGEGFFF<9FC,F9GGGGFFGF@@+=+AFFCFFDGGFFF=B,,AFE=C6,GFB,C>EGFBDFCGFF@6DGGGGGGGGGGGGGGGFECCCCC@CGGFGDDGGF9GFEFCB<FCFFGGDGCFEGGGGGGFGFFBCCCC
@JLYM 80963
TGAGGAATATTGGTCAATGGACGAGAGTCTGAACCAGCCAAGTAGCGTGCAGGATGACGGCCCTATGGGTTGTAAACTGCTTTTATAAGGGAGTAAAGTGAGTCTCGTGAGACTTTTTGCATGTACCTTATGAATAAGGACCGGCTAATTCCGTGCCAGCAGCCGCGGTAATACGGAAGGTCCGGGCGTTATCCGGATTTATTGGGTTTAAAGGGAGCGTAGGCCGGAGATTAAGCGTGTTGTGAAATGTAGACGCTCAACGTCTGCACTGCAGCGCGAACTGGTTTCCTTGAGTACGCACAAAGTGGGCGGAATTCGTGGTGTAGCGGTGAAATGCTTAGATATCACGAAGAACTCCGATTGCGAAGGCAGCTCACTGGAGCGCAACTGACGCTGAAGCTCGAAAGTGCGGGTATCGAACAGGATTAGATACCCT
+
FGGGGGFGGGGGGGGGGGGGGGGGGGGGGDGGGGGGGGGGGG<EFGGGGGFGGFGFGFGGGGGGGGGGGGGFFGGGGGGGGGDFFGGGGGGGGDGGGGGGGGGGGGGGGGGGGGGFGGGFGGGGGGFGGGGGGGGGGGGGFGGGE/FG9DFGGGGGG?GGG?GG6GGGEGGGGGGGGGGGGGGG3GGGGGDGGGGEFGFCFGGFFGEGGGGGGFGGGGGGGGGGGGGGGGGGGFGDEEGGFG:DGGCFFFFCFGEGGGEGFEFFGGFCGGGGGGGC@GGGGGFGGGGGGEF9=7CFFFGFFACDGGGGGGGGGGGFFGGGGGGGGGGFF@CEECFFGDFA<,EFCGGFAFGFF8:BGGGEGGGGGFGFGGGGGGEEFGCGGGGGGGFGGF;GGGGGFGGGGFGFFGGGGGGFGGDGGGGGGGGGDGGDGGFA@9C@
@JLYM 181
TGAGGAATATTGGTCAATGGGCGCAGGCCTGGACCAGCCAAGTAGCGTGAAGGATGACTGCCCTATGGGTTGTAAACTTCTTTTATATGGGAATAAAGTTTTCCACGTGTGGAATTTTGCATGTACCTTATGAATAAGGACCGGCTAATTCCGTGCCAGCAGCCGCGGTAATACGGAAGGTCCGGGCTTTATCCGGATTTATTGGGTTTAAAGGGAGCGTAGGCCGGATATTAAGCGTGTTGTGAAATGTAGTGGCTCAACCTCTGCACTGCAGCGCGAACTGGTCTTCTTGAGTACGCACAACGTGGGCGGAATTCGTGGTGTAGCGGTGAAATGCTTAGATATCACGAAGAACTCCGATTGCGAAGGCAGCTCACGGGAGCGCAACTGACGCTGAAGCCCGAAAGTGCGGGTATCGAACAGGATTAGATACCCT
+
FGGGGGGGGGGGGGGGGGGGGGGGGGGGEGGGGGGGGFGGGGGGGGGGGGGFFCCFFGGGGFFGGFE<EFGGGGGGGGGGGGGGGGGCFGGGG8FGGGGEFGFCFGFGGGGGGGGFGGGGGFG9EFG9EFFCDEEDGGGGGGGGGGGFFGGGGFFGGGGGGGGDGGEEECFGGACEGFCFFC9>BG*,24C3CFF->BF>GG=GGGEGGFGGGGGGCCC8ECEGFEE5#:CFFEGCF5;$FD;@<<?CG,9>3<FGDF?GGFGFGG4E::EBC8>30E8:=:>6D,=,=8GGGCCGEF>3E<@EGFFCDFFC+,F=8?+BFEC@EC:5,C<9CC?=E9GEGFF@F4?<?CGFCB=C7@C:GECDCE<<9,FF:ECF76+F7@6,,CC:@CB@,<FCF:@F@,GGGF@F@+@GGFCFCEGFFFC=,C66@,;68,66
@JLYM 67943
TGAGGAATATTGGTCAATGGGCGAGAGCCTGAACCAGCCAAGTAGCGTGCAGGAAGACGGCCCTATGGGTTGTAAACTGCTTTTATAAGGGAATAAAGTGAGAGTCGTGACTCTTTTTGCATGTACCTTATGAATAAGGACCGGCTAATTCCGTGCCAGCAGCCGCGGTAATACGGAAGGTCCGGGCGTTATCCGGATTTATTGGGTTTAAAGGGAGCGTAGGCCGGAGATTAAGCGTGTTGTGAAATGTAGATGCTCAACATCTGCACTGCAGCGAGAACTGGTTTCCTTGAGTACGCACGAAGTGGGCGGAATTCGTGGTGTAGCGGTGAAATGCTTAGATATCACGAAGAACTCCGATTGCGAAGGCAGCTCACTGGAGCGCAACTGACGCTGAAGCTCGAAAGTGCGGGTATCGAACAGGATTAGATACCCT
+
EFFG?EFGGCFFF<@<FFGGGGEGFFGFFGGGGGGFFGGGGGEF@F+CEFFGG@F8AFEGDFGG88FEFFCGFFEFGGGFFFFFFGFFGGGFAEFGFFFE9FFGEEE<FEEFFAEFCGCFCFFGFFFAFFGGGGDGGGGCD77>FGF<<D;FF4G1FFFGG0FGGGGDF7<>C>DFDFE@CCFGF<GDCFE>:CFE=FFF9FFFGGG?2<F@FF44?8ECF=45<FEEF@FG:<CFGEF?CC0F(37DFFGFF;GCD#FDF@72<FFFD8@+2EGC*GFGGGFFECF8FFFGGDGDEGGGGGGGGFCGDF<FF<+GGGGGGFFCDGFGGGE?9FCGGGGCGGGGGGGFGFEFCCF:8,,F@GEGGDACGGGF<@CGDF@@7EC<FFDGGGFFCFGFCECCD7GFFGGGGGFCGGGGFFFGGGGGFFFGFFEA,CCC
@JLYM 183
TGAGGAATATTGGTCAATGGGCGAGAGCCTGAACCAGCCAAGTAGCGTGCGGGACGACGGCCCTATGGGTTGTAAACCGCTTTTGATTGGGAACAAAGAGCGCCACGTGTGGTGCGTTGCGTGTACCTTTCGAGTAAGCATCGGCTAATTCCGTGCCAGCAGCCGCGGTAATACGGAAGATGCGAGCGTTATCCGGATTTATTGGGTTTAAAGGGAGCGTAGGCGGGCTGTTAAGTCAGCGGTCAAATGTCAGGGCCCAACCTTGGCATGCCGTTGATACTGGCGGCCTTGAGTTCACACAAGGAAGGTGGAATTCGTCATGTAGCGGTGAAATGCTTAGATATGACGAAGAACTCCGATTGCGAAGGCAGCTCACTGGAGCGCAACTGACGCTGAAGCTCGAAAGTGCGGGTATCGAACAGGATTAGATACCCT
+
GGGGGFGGGGGGGGGGGGGGGGGGGGGGGGGGGGGGGGGGGGGGGGGGGGDCFGGGGGGGGGGGGGGGGGGEGGGFGGG>FGGGG@<FGGGGFGGFGGGGGGGGGGGGGGGCFGA>FECGGG7FGC@FFGGDF8FGGGGGDFEGGGGGGGF9CFGGGGFCEFGGC5CEF@FGFGFG>F9<EFEFDDEDGGGCGGDEEFGGGGCEG-CEECC:GEEFCCCC,EDGGGFFE9FE@FGE7CGFGGF(EEFGGFFFGGGGGFFGGGGCFGEGGEGGDFEFD<=GGDGFGFEGGGGGFCGGFGFFFGGGFFGFFGFGFGGGGFEGGGGGGGGGGGFGFFGFFGGGGGGGGGGGGGGGF=BDGGGGGGFGGGGGGGGGFFGFCGGGGGGGGGGGGGGGGGGGGGGGDGGGGGGGDGEFFGGGGGGGGFF<FGGGGFCA8CC
@JLYM 67899
TGAGGAATATTGGTCAATGGGCGAGAGCCTGAACCAGCCAAGTAGCGTGCAGGAAGACGGCCCTATGGGTTGTAAACTGTTTTTATAAGGGAATAAAGTGAGCCTCGTGAGGCTTTTTGCATGTACCTTATGAATAAGGACAGGCTAATTCCGTGCCAGCAGCCGCGGTAATACGGAAGGTTCGGGCGTTATCCGGATTTATTGGGTTTAAAGGGAGCGTAGGCCGGGGATTAAGCGTGTTGTGAAATGTAGATGCTCAACATCTGCACTGCAGCGCGAACTGGTTTCCTTGAGTACGCACAAAGTGGGCGGAATTCGGGGTGTAGCTGTGAAATGCTTAGATATCACGAAGAACTCCGATTGCGAAGGCAGCTCACTGGAGCGCAACTGACGCTGAAGCTCGAAAGTGTGGGTATCGAACAGGATTAGATACCCT
+
FEFGFFGGGGGG<FGGGGAEDGGGGGGGGEFGFFDFGF-EFECFFCBGGGGE8FGGG8FGF@@DG,CCC:,64CDGF<F,9CGGGDCCF<BAFFFF5,C9FGFC8BBDCFEF@FFF9<F=A?,?FF9FGFGGGG9,FF,E8,:DFBFFFFFDFFF)=DFF<DF=:>AFCECF;478:CECEE:<FF<@0<*=C8>C71:,CGGGGCFCFB<CF;<GGECFE>8+GF>#GFD>>C<@E<>*GFFCC@@:F@G9@3CB>AFF;CCB>>FGF/CC?F:B>,DD8GDCF<?GGF<F6EFC+:EC,B?B?7F+GGFEF?++@+8,EBCGGFC,E<FGFFF?GGFECFFEFDFF9GGGCGGGGGFB7EEEF9FFFFGEEEFGGGGGGGGGCGGGFCEGGCGCCGGGGGGFFFFDDGGGGCGFGEEFGGGGGGGFEFE@@6,@
@JLYM 84182
TAGGGAATCTTCGGCAATGGGGGCAACCCTGACCGAGCAACGCCGCGTGAGTGAAGAAGGTTTTCGGATCGTAAAGCTCTGTTGTAAGAGAAGAACGTGTGTGAGAGTGGAAAGTTCACACAGTGACGGTAACTTACCAGACAGGGACGGCTAACTACGTGCCAGCAGCCGCGGTAATACGTAGGTCCCGAGCGTTGTCCGGATTTATTGGGCGTAAAGCGAGCGCAGGCGGTTTAATAAGTCTGAAGTTAAAGGCAGTGGCTTAACCATTGTTCGCTTTGGAAACTGTTAGACTTGAGTGCAGAAGGGGAGAGTGGAATTCCATGTGTAGCGGTGAAATGCGTAGATATATGGAGGAACACCGGTGGCGAAAGCGGCTCTCTGGTCTGTAACTGACGCTGAGGCTCGAAAGCGTGGGGAGCAAACAGGATTAGATACCCT
+
EFFGGFGGGFGGFCEEFGGGCGGGEGGGGGGGGFGGGGFGGGCGFFGEFEGFFCEGFGECGGGGGGGGGGFGGGGGGFC<EFGGGGGGGGGGGGFGGGG@FAFGGCEFFFG<D8FGGGGGGGGGGGGGGEDGGGGGGGGGG+FFGDGCGCEEGFFGGGGGGGGGGGGC@CCEFCFEGDCFCCGGGFGG::<FGG4GEGCFCEEGDGGGFEFBFCGGG>EFEEE7CDEGGGGGGGGFGGGFGFD7@G@6CGGGCDCFFDGGF=F>FFGCEAFGGFGCGF:GF<DFFGGGGCGFE9GGF8GFAFE8E,7GGEEFEGFC,DFFGGF8GGGGECDGGDFE<>GCGGGGFC,GGGGGGF<FFCF>FDGGGGEECC,,7GEGGGGFCGGFFCFFGFFFCBF7GGGGGDGGGGGGF@FCDGGGGGGGGFFGFFGGF9GGGFC@C8CCC
@JLYM 70667
TGGGGAATATTGCACAATGGAGGAAACTCTGATGCAGCGACGCCGCGTGAGTGAAGAAGTAGTTCGCTATGTAAAGCTCTATCAGCAGGGAAGATAGTGACGATACCTGACTAAGAAGCTCCGGCTAAATAAGTGCCAGCAGCCGCGGTAATGCGTATGGAGCACGCGTTATACGGATTTACTGGGTGTAAAGGGAGTGTAGGTGGCCAGGCAAGTCATAAGTGAAAGCCCGGGGCTCAACCCCGGGACTGCTTTTGAAACTGCAGTGCTAGCGGGCAGGAGGTGCAAGTGGAATTCCTAGTGTAGCGGTGAAATGCGTAGATATTAGGAGGAACACCAGTGGCGAAGGCGGCTTGCTGGACTGTAACTGACACTGAGGCTCGAAAGCGTGGGGAGCAAACAGGATTAGATACCCT
+
GGGDECF?FFGCCF9<CFGFFCEC<FDFFGCFEGFGG8@C+C:7C6@+CCCEFCAEFGGGGDGGGE7=F7F,,<FEAFGGGD,C<EECFGG,4A<A,?<ECC+8?@8AE<89EF<FDFG,E=FFCCFGG,,,:@,CFCD7F,FDCEG7CECFFFC*@*DCB8,@#452+<><);,<-=<5=F0GFFFC:AF<:CB/81?>29GGF/>8,F@FFC<2>,,;,F7GGCCE>7GCC><B<FCE@6>@,F8C<FFFBE,FFFFEFAA8GF??888++9,9,,=A,A9,EB,FF9?,FDFEDEB<?,GGEC:C-9FF:DGFCEE@<;EAE,FFCC<D@EFCFFFEFEC7DCCGGF8GGE8GFFC,9GFFFEEFF<F@68EFF:F<FB,GEDFCEGEGFFAGGGGGGFGFCFF<E<<A@CA-
@JLYM 187
TGGGGAATATTGCACAATGGGGGAAACCCTGATGCAGCAACGCTGCGTGAGTGAAGAAGTATTTCGGTATGTAAAGCTCTATCAGCAGGAAAGAAAATGACGGTACCTGACTAAGAAGCCCCGGCTAACTACGTACCAGCAGCCGCGGTAATACGTAGGGGGCAAGCGTTATCCGGATTTACTGGGTGTAAAGGGAGCGTAGACGGTTTTGCAAGTCTGAAGTGAAAGCCCGGGGCTTAACCCCGGGACTGCTTTGGAAACTGTAGGACTAGAGTGCAGGAGAGGTAAGTGGAATTCCTAGTGTAGCGGTGAAATGCGTAGATGTTAGGAGGAACACCAGTGGCGAAGGCGGCTTACTGGACTGTAACTGACGCTGAGGCTCGAAAGCGTGGGGAGCAAACAGGATTAGATACCCT
+
DEGGGGGG<FGGGGGGFGGGGGGGGFGFGGGGGGGGGGGGGGG7FGGGGGGFECEEFGGGGGGGGGD=F@FGGGGGGGGGGGFGGFGGFCGGGGGGGGGFGGG:DB9EFFGGG?EEFB<AF@75<4@DEFGG7=FDFGCFFCDEE@@F>GGBF9>DFG@FDGGGCBFGFDCFFFGEECFCEC<FBF<CFGGGGGG@:FFFEGGFGGGG>:F6FGGGGGGGGGF<CFCFGF;EGGGGGCFGGGECBGGFFGFD?FF=G8FFEC6;DGGFFFGG3GFGG>EBGGFFGGGGGGGFGCG@GF?9F9EFCCDGGGFGGGGGGGF9GFF8GGGGGGGGGGGGGFFFBCGGGGGCGGGE,CDGGGGGGGGGGGFGGGFDGGGGGGGGFCGGGGGGDGGGGGGGGGGGGGGGCFGGGGGCCBCB
@JLYM 188
TAGGGAATCTTCGGCAATGGACGGAAGTCTGACCGAGCAACGCCGCGTGAGTGAAGAAGGTTTTCGGATCGTAAAGCTCTGTTGTAAGAGAAGAACGAGTGTGAGAGTGGAAAGTTCACACTGTGACGGTATCTCACCAGAAAGGGACGGCTAACTACGTGCCAGCAGCCGCGGTAATACGTAGGTCCCGAGCGTTATCCGGATTTATTGGGCGTAAAGCGAGCGCAGGCGGTTAGATAAGTCTGAAGTTAAAGGCTGTGGCTCAACCATAGTTCGCTTTGGAAACTGTCAAACTTGAGTGCAGAAGGGGAGAGTGGAATTCCATGTGTAGCGGTGAAATGCGTAGATATATGGAGGAACACCGGTGGCGAAAGCGGCTCTCTGGTCTGTAACTGACGCTGAGGCTCGAAAGCGTGGGGAGCGAACAGGATTAGATACCCT
+
GGGGGFGGGGGGGGGGEGGGGGGGGGGGGGGGGGGGGGGGGGGGGGGGGGGFFGFGGGFFGFGGGGGFFGGGGGGFGGGGGGGGG<FGCGGGGGGGGEGGGBAFGGGGGGGGGFGDFGGGGGGGGGGGGGGGGAD<FCBEGCGFGGFFFEGGGGGGFGGFGGGGGGGFGGGGGGGGGFGGF<FGGG9CEFGC<FCDCFCGGE:8CGGGGFGFEG*?;;CCE?E=CC?;53EGGG>FDGGGGGCFBFFGG?FGC;FCFFF<GGFFGGGFF?DGF?7GFFEFFGGGFF,FDDFGGFDEEAGGGGGF8GEFGFAFAGGGFGFFF@CFFF,CGGGGGGEGDGGGF<CGCAFFGGGGGFGGGGGGFECGGDGGFF<B7GGGFCFCEFGDGGGGGFGGCGFGEGFGGGGGFF7GGGGGGEFGFGGGGGGGGGGGGGGFFFEFACCCC
@JLYM 80221
TGAGGAATATTGGTCAATGGGCGCGAGTCTGAACCAGCCAAGTAGCGTGCAGGATGACGGCCCTATGGGTTGTAAACTGCTTTTATAAGGGAATAAAGTGAGTCTCGTGAGACTTTTCGCATGTACCTTATGAATAAGGACCGGCTAATTCCGTGCAAGCAGCCGCGGTAATACGGAAGGTCCGGTCGTTATCCGGATTTATTGGGTTTAAAGGGAGCGTAGGCCGGAGATTAAGCGTGTTGTGAAATGTAGACGCTCAACGTCTGCACTGCAGCGCGGACTGGTTTCCTTGAGTACGCACAAATTGTGCGGAATTCGTGGTGTAGCGGTGAAATGCGTAGATATCACGAAGAACTCCGATTGCGAAGGAAGCTCACTGGAGCGCAACTGACGCTGCAGCTCGAAAGTGCGGGTATCGAACAGGATTAGATACCCT
+
GGGG,ECFGGGGGGFEFGGF88:+@FC+CFFGGG?FG?DCFG,F<DFCFGCECFGGGGGGGGG<=CFGFGEECADFFFGC,9<CFFCFCCFFEAF?EFFGGGFGGGGGCF79?CFGFEGGGGGEFDEF9AFFEEFDEFFGGCFGGEE8F;BF,@+@+3=7FFG?C@F3FEE9BCEG7<::6>FEG*<FEC*<@FCCG@:CFF+<CB<FC@CFC+=:8EC:>:;CFCC***AFFCCC>108FDGG6CCDG:CCCF<38,<<FE@>C*#ADF?60$(+4>,:==DEFA>==BDF6FB:@E,<C5,,B+6+8,CA?B+>++7FA5@+>7+,,C5,,,,7B,<@C9<<C6,<CEFGACCFDGECC@@65,::,,,CF<C,<C:::@6,CFGF@7B@8@6;,@CFC6EE@C@EC7FE@;,C,@C,F9@C,,<,FE<@C8,8
@JLYM 190
TGAGGAATATTGGTCAATGGGCGAGAGCCTGAACCAGCCAAGTAGCGTGCAGGATGACGGCCCTATGGGTTGTAAACTGCTTTTATAAGGGAATAAAGTGAGCCTCGTGAGGCTTTTTGCATGCACCTTATGAATAAGGACCGGCTAATTCCGTGCCAGCAGCCGCGGTAATACGGAAGGTTCGGGCGTTATCCGGATTTATTGGGTTTAAAGGGAGCGTAGGCCGGAGATTAAGCGTGTTGTGAAATGTAGATGCTCAACATCTGCACTGCAGCGCGAACTGGTTTCCTTGAGTACGCACAAAGTGGGCGGAATTCGTTGTGTAGCGGTGAAATGCTTAGATATCACGAAGAACTCCGATTGCGAAGGCAGCTCACTGGAGCGCAACTGACGCTGAAGCTCGAAAGTGCGGGTATCGAACAGGATTAGATACCCT
+
FFFGGGCFEFGGGGGGGGGDFGGGGGGGGGGGGGGGGGGGFGGGGGGGGGGGGGCGGGGGGGGGGGGGGGGGGGGGGGGGGGGGGGGGGGGCGGGGFCEFGGGGGGGGGGGGGGGGGGDGGGCFGGGFFGGGGGGGGGGGGGGGGGGGGGGGGGGGGD<?GGGGE8F=GGGGGGGGGGGGGGCGGDGGGGGGFFGD<FGGGGGGFFCFBFFFGGDGGGGGGEEGGGGBDFFCGFFFGGE=C*GGFEFGGEF:,GEFFBFGGGF:GFCEFFGGGG@:C>EGGFGGDB>DFF<E6F=CEE8FFGF=GGGGGGGFCGGFBB:,GGEEGGGFFFACCFGGGGGGGFGFGGGFFC9GGFCCEFF:7GGGGGGGGGGGGGGF@DFB7F7GCFF7EGF7GGGGFGGGGGFCGGGFFEGGGGGGGGCEGGFFFCCGGFAA@@CC
@JLYM 85627
TGAGGAATATTGGTCAATGGGCGAGAGCCTGAACCAGCCAAGTAGCGTGCAGGATGACGGCCCTATGGGTTGTAAACTGCTTTTATAAGGGAATAAAGTGAGCCTCGTGAGGCTTTTTGCATGTACCTTATGAATAAGGACCGGCTAATTCCGTGCCAGCAGCCGCGGTAATACGGAAGGTCCGGGCGTTATCCGGATTTATTGGGTTTAAAGGGAGCGTAGGCCGGAGATTAAGCGTGTTGTGAAATGTAGATGCTCAACATCTGCACTGCAGCGCGAACTGGTTTCCTTGAGTACGCACAAAGTGGGCGGAATTCGTGGTGGAGCGGGGAAATGCTTAGATATCACGAAGAACTCCGATTGCGAAGGCAGCTCACTGGAGCGCAACTGACGCTGAAGCTCGAAAGTGCGGGTATCGAACAGGATTAGATACCCT
+
GGGG?CFF@FGGGGGGGGGGGGGGGGGGGGGGGGGGGGGGGGFGGGGGDGGCECGEGGGGGGG7FGGGGGGGGGFFGGGGGFDGFGGGGGG8FGGGGGGGGGGFFGDGGGGGDEFGGDF9EFGGGGGGGCFGGGFFFFGGGGGGGGGCACFGCFCGCFFGGGG@CECGFGCFFGG>;EFDGFFEEC@:FFGECC8?,CFGFGGG=GEGGGGGFGD>GGGGG755<CF9GCFGCFGFC($;E>F<GGFDECEGGF@@C9@CF?8<E:1?GFFDFGGGE>GGDFGFFFA:9AF9FEF@+98FFFFEFCCCCEEADB::B7==E<++@+GFC,,5,F9FFE<9EFGGGGGCE9<FFGGGFDABEC@DEC98GGFCFFGGFDC7CCC@F;<GEFFGF@,<<FC8CFCEFDGGEGFFFECGGEEFFDGGFF,<FF@C@-9C
@JLYM 192
TGAGGAATATTGGTCAATGGGCGAGAGCCTGAACCAGCCAAGTAGCGTGCAGGATGACGGCCCTATGGGTTGTAAACTGCTTTTATAAGGGAATAAAGTGAGCCTCGTGAGGCTTTTTGCATGTACCTTATGAATAAGGACCGGCTAATTACGTGCCAGCAGCCGCGGTAATCCGGAAGGTCCGGGCGTTATCCGGATTTATTGGGTTTAAAGGGAGCGCAGGCGGACCTTTAAGTCAGCTGTGAAATACGGCGGCTCAACCGTCGAACTGCAGTTGATACTGGAGGTCTTGAGTGCACACGGGGATACTGGAATTCCTGGTGTAGCGGTGAAATGCTCAGATATCATGAAGAACTCCGATCGCGAAGGCAGGTATCCGGGGTGCGACTGACGCTGAGGCTCGAAAGCGCGGGTATCAAACAGGATTAGATACCCT
+
CFAFGGCF@FGG9,EEFGGGGGGGGGGGGGGG<EFGGGGG<F9CFEFGGBD<E@DGEAFGC@+C,<C<F==:BFGGGGF,CFGGFGFDFF<FFEFGGCGG9FCGFGGGGG:8+9<F=FEGGGFGAFFBFEE<B<@,BEFE4BF=F:F=D;,C+8>>FCEFGGFFGCFGCE*F/CFECFCEF?@@C::BFCC3C9FC0<=,<6CCFC@F@FCEFFGCCGE=/GDGGFC<CF;9CA@:,6C/GGGCC?A79@>::ECFGC:FC:><DF;C@FG7,,=9F9CF>?FFFFF,FC<GGGGGFD+8++AEC,,<CGGFF@E+B,7GGGGGGGGGGGGGFFAE?9CFGCGFF9F9FFCFCFF7GF=@F:GGFEGFFF6F<F:CCDGF:7FFB9FGGGEDFFDGGGGGGGGGFF@+CDGGGFF@GGGGGGGGGGFGGGGCCCCC
@JLYM 66469
TGAGGAATATTGGTCAATGGGCGAGAGCCTGAACCAGCCAAGTAGCGTGCGGGATGACGGCCCTATGGGTTGTAACCTGCTTTTATAAGGGTATAAAGTGAGCCTCGTGAGGCTTTTTGCATGTAACTTATGAATAAGGACCGGCTAATTCCGTGCCAGCAGCCGCGGTAATACGGAAGGTCCGGGCGTTATCCGGATTTATTGGGTTTAAAGGGAGCGTAGGACGGCGATTAAGCGTGTTGTGAAATGTAGATGCTCAACATCTGCACTGCAGCGCGAACTGGTTTCCTTGAGTACGCACAAAGTGGGCGGAATTCTTGGTGTAGCGGTGAAATGCTTAGATATCACGAAGAACTCCGATTGCGAAGGCAGCTCACTGGAGCGCAACTGACGCTGAAGCTCGAAAGTGCGGGTATCGAACAGGATTAGATACCCT
+
96EFFECDCFFGFGGGGGGGFFEGGGGGG,@F@D@EFF-FGGF<CFCEFDFCC@:@E:?+6FFGGGFDF<@CC?D-BEAFF<FGGCFG9C8,BF<<<<FFCCFFFGGFGGGGEF@FFCE9E<9FF98,CDFGAFGD<B>BFBC=E7+<>;9C,7@CFCC+@CF7EEEGGGCBC>?F5B>:?9::://1=F<:GF:CC@FFC@GDGGGC/5<7CCFCGGECC??1>EE$C;8C:-GGGFEFA=EFF@CCAD@28<>C=CF@30@0G<DFF<GEGGGGC9<C,GGGGEDFDFGFF:FFC::F<?,GGGGGFAE<FGFBE,BB,GGGGGDGFFGFEFF<<,FAGGGCGFGFCF?CGGF@C@FCGEC7F<<EA8EC<CGFCGGGFDFE,GGGGF6CFGGGGECEC@FE8GCDGGGGGGGFFC-<9GGGGGGFFGGCCCCC
@JLYM 64937
TGAGGAATATTGGTCAATGGGCGAGAGCCTGAACCAGCCGAGTAGCGTGCAGGAAGACGGCCCTATGGGTTGTAAACTGCTTTTATAAGGGAATAAAGTGGGTCACGTGTGACTTTTTGCATGTACCTTATGAATAAGGACCGGCTAATTCCGTGCCAGCAGCCGCGGTAATACGGAAGGTCCGGGCGTTATCCGGATTTATTGGGTTTAAAGGGAGCGTAGGCCGGAGATTAAGCGTGTTGTGAAATGTAGAGGCTCAACCTCTGCACTGCAGCGCGAACTGGTCTTCTTGAGTACGCACAACGTGGGCGGAATTCGTGGTGTAGCGGTGAAATGCTTAGATATCACGAAGAACTCCGATTGCGAAGGCAGCTCACTGGAGCGCAACTGACGCTGAAGCTCGAAAGTGCGGGTATCGAACAGGATTAGATACCCT
+
FGGGGGGGGGGGGGGFEGGGGGEFCGGGGGGGGGGGGGG@GGGGGFGGGGGGGGGGGGEGGEGGGGFDF8CCCFGGGGFCGGFGGGGGGGGGGGGGGDGGGGFGGGGGGFFGGGGGFGGFGGGFGDGGFGGFGECFGEFGGFGGGCGGGCGGGCEFF3GGGGGG>E7FCFG9D9CFEFEFFGGGGGDGG>GFGC7,#<=<4<#FFF7?<<FGGEFFGGGGBFEFE>EDFEF:FGGEEEEEFCCEFGGFFCFFCFCGFFFGGD?FFGGGB9BGGGFG>GGGGGGGGD=<GGGF6EDGEGC?4?EEGEFCF?CAGGGGGFGF8GGGEFBCGGGEEGGGFDGGFF?<@F==<ECFCB7:FC<@@7GGGFFGGGGDCGDFDGFEGEF<CFEF7F7GGEAGFGGFGGGGFCFEGGGGGGGGGGGFGFFFFECFGGGC<CCC
@JLYM 195
TGGGGAATATTGCACAATGGGGGAAACCCTGATGCAGCAACGCCGCGTGAGTGAAGAAGTATTTCGGTATGTAAAGCTCTATCAGCAGGAAAGAAAATGACGGTACCTGACTAAGAAGCCCCGGCTAACTACGTGCCAGCAGCCGCGGTAATACGTAGGGGGCAAGCGTTATCCGGATTTACTGGGGGTAAGGGGAGCGTAGACGGTTTTGCAAGTCTGAAGTGAAAGCCCGGGGCTTAACCCCGGGACTGCATGGGAAACTGTAGGACTAGAGTGCAGGAGAGGTAAGTGGAATTCCTAGTGTAGCGGTGAAATGCGTAGATATTAGGAGGAACACCAGTGGCGAAGGCGGCTTACTGGACTGTAACTGACGTTGAGGCTCGAAAGCGTGGGGAGCAAACAGGATTAGATACCCT
+
G@8FGGFG@FG<FGGGGGGGFFFGGGFCFGGGGG<FGGGGGGGGGGGFFGGGFFFEFGGE,?FGGFG:E<AFGGG9FFGGGG<FCFAFF=FGGGFFGFGCCC@?DC<C<FGGFEBCF<4=FCEG@+0<>,6FB,=FFGFFEC4D7:3>9:C=EFC=F><FC:1E872<8:1&F?FE5=</33BFCG#<*B>FFA<8<9:8FF9DCEGG@#;EB5>?;@2;CFFFGGGGCBCCCGGFGFF>@@++B,=C/C4;#C#FD@AGGGE@:CFE?;,E@9GGFE>,BEFGGFGGGGFE8FGGGFB,GGF:DGFCEFFC,GGGGGGFF,EGGCECGGCGEFGFGGGGGGGGGGGGGGGFGF9@FC,<AGGGGGGGGGGGGCGGFEGGGGGGEFDGGGGGF9AFF<GGGGGGGGGGGGGCCCCC
@JLYM 196
TGAGGAATATTGGTCAATGGACGAGAGTCTGAACCAGCCAAGTAGCGTGCAGGATGACGGCCCTATGGGTTGTAAACTGCTTTTATCCGGGAATAAAGTGAGTCTCGTGAGACTTTTTGCATGTACCTTATGAATACGGACCGGCTAATTCCGTGCCAGCAGCCGCGGTAATACGGAAGGTCCGGGCGTTATCCGGATTTATTGGGTTTAAAGGGAGCGTAGGCCGGAGATTACGCGTGTTGTGAACTGTAGACGCTCAACGTCTGCACTGCAGCGCGAACTGGTTTCCTTGAGTGCGCACAAAGGGGGCGGAAGTCGGGGTGTAGCGGTGAAATGCTTAGATATTAGGAAGAACACCAGTGGCGAAGGCGGCTTACAGGAGGGTAACTGACGTTGAGGCTCGAAAGCGTGGGGAGCAAACAGGATTAGATACCCT
+
GECF@FGGGGGAFGFGGEEF9EC7:@FGGGG9<FF<E8F<CCFCFGGFE@@@<BCFEF7CGGGD8C<CEGGCFE,CFF9FFEFG,?9,BCC47B,:E<FFD@D?,F<F<,+CFCGFGGC=E@FFFFF?5E?,<CFF,+6@=>CFEEB3,EFF<@=F@CCGFGEE+@B7CCFFG;@C**1><?F<:CCC@FE<FFF><B@CC;;?EG:FG@FCFG5*;5:C*/;?8*>,&2;CF&:+C;4;;1878<+,,>1>??CG87F67D;;F:,=8E<8:97EED9FFDD=88<<CF8F8@6+@E8@C78+8+@CB+FA4++++>7FE=C+8:CFFD<9<9,=CE@;C9:5F<B,6C,@6CE9<E<EC8,:5@:8++,6,;<C;,,C,,<9GEF@BDC@66,8<::FCF?C,@C@EDFC6@9FAEFFFC,C,6,9CEFA@6,8
@JLYM 197
TGGGGAATATTGCACAATGGGGGAAACCCTGATGCAGCAACGCCGCGGGAGTGAAGAAGTATTTCGGTATGTAAAGCTCTATCAGCAGGAAAGAAAATGACGGTACCTGACTAAGAAGCCCCGGCTAACTACGTGCCAGCAGCCGCGGTAATACGTAGGGGGCAAGCGTTATCCGGATTTACTGGGTGTAAAGGGAGCGTAGACGGTTTTGCAAGTCTGAAGTGAAAGCCCGGGGCTTAACCCCGGGACTGCTTTGGAAACTGTAGGACTAGAGTGCAGGAGAGGTAAGTGGAATTCCTAGTGCAGCGGTGAAATGCGTAGATATTAGGAGGAACACCAGTGGCGAAGGCGGCTTACTGGACTGTAACTGACGTTGAGGCTCGAAAGCGTGGGGAGCAAACAGGATTAGATACACT
+
FGGGGGGGGGGGGGGGG<@FEEECFFGGGGGGGGFGGGGGGGCEGGG+>FFFEFGFEFGGGGGGGGGE8FGGGGGGGGGGFFFGGG<<<FFFGGGGEGGGGGCEGGFB?FFF<FDGGGGGGDGCEEEFEGGFGFGGGGFG@FGGCGEGGGGFACF??;CEC<=?/=CGCFGGGF@GG+G8FF*FGF0GFFFFGGGDEEGGGGDFEGFGGGFGGGCCFFE=@CCG@A@DC@>GGGGGGG?CGECFCEGGGFFF/GGFFFFFGFFFGGC?FFFGFFE:AF@CDGFFB??AFCFFGCFFCFGFFE@+=FCGGGCFCC,GGFFFE,FCFEDFAEC,GGGFCEEDGGGFF@GGEFECEDGGGGGGGGGFFEEGGGFDGGFGGECFF@FFCCDGGGGGGFGGFECGGFGGGFFDFECA8,@8
@JLYM 78840
TGAGGAATATTGGTCAATGGGCGAGAGCCTGAACCAGCCAAGTAGCGTGCAGGAAGACGGCCCTATGGGTTGTAAACTGCTTTTATAAGGGAATAAAGTGAGTCTCGTGAGACTTTTGCATGTACCTTATGGATAAGGACCGGCTAATTCCGTGCCAGCAGCCGCGGTAATACGGAAGGTTCGGGCGTTATCCGGATTTATTGGGTTTAAAGGGAGCGTAGGCCGGAGATTAAGCGTGTTGTGAAATGTAGATGCTCAACATCTGCACTGCAGCGCGAACTGGTTTCCTTGAGTACGCACAAAGTGGGCGGAATTCGTGGTGTAGCGGTGAAATGCTTAGATATCACGAAGAACTCCGATTGCGAAGGCAGCTCACTGGAGCGCAACTGACGCTGAAGCTCGAAAGTGCGGGTATCGAACAGGATTAGATACCCT
+
FGFGFGFGGFGFGGGGFFGDFGGE7FC,FFFGFFF<ECGGFE@FFGGGGGGFGFEFFGGGEEGDFGGGGFGFGGGG9FEGGCFFFFGGDFGEFGGGGEGGGGGGGBGFGFGEFGGGGFGGFCFEFGGGGGGF<9FEGGFG<:FGGGGGGFGGCFCDE>GGGGGGGE<FEGFCGGFGGGE>G:FCEGGGGDGGGGGDE:><GGFE;9?<BCEGFGGG3CFGGGEGF9FD3C?CGEDCEEGGFGGGFFFFFFFEFCFFFGG?GFFGGGGGBGGGGFGGDBGGGGFCGFFD=?,4@FGFFCFFFFGGECF7@FC9,+F:DFE8CGGGGFE-GEGFFFFFGGFC;9FDF,<EFGGE=EGGGGGGFGGGGEFEDEFFGF<GGGFEGGF9C@@@B-GGGGGGGGGFDGEGGGGGEGDGGGGGGGFGGGGGGGFE?FCCCCC
@JLYM 64158
TGGGGAATATTGCACAATGGGCGAAAGCCTGATGCAGCGACGCCGCGTGAGCGAAGAAGTATTTCGGTATGTAAAGCTCTATCAGCAGGGAAGATAATGACGGTACCTGACTAAGAAGCACCGGCTAAATACGTGCCAGCAGCCGCGGTAATACGTAGGGTGCAAGTGTTATCCGGATTTACTGGGTGTAAAGGGAGCGCAGGCGGTGCGGCAAGTCTGATGTGAAAGCCCGGGGCTCAACCCCGGTACTGCATTGGAAACTGTCGTACTAGAGTGTCGGAGGGGTAAGCGGAATTCCTAGTGTAGCGGTGAAATGCGTAGATATTAGGAGGAACACCAGTGGCGAAGGCGGCTTACTGGACGATAACTGACGCTGAGGCTCGAAAGCGTGGGGAGCAAACATGATTAGATACCCT
+
FF8CFGC<FFFGGFGFFFC8CFFGGGGGFGGGGCCFFCCF@FFEGGGGGGGDEGG7FGG?EFGGGGECFGGGGGFGGCGGECFCEFGGGGGGGGGGGGGGEEGGGGGGCF8FFGGGD=FG#>@FBEEGGGGGG@FGFGFGGGF7FECF<BEGFGGGF+EF9GDCA9<<@FGGGGGGGGGGGGGGFFFF@FFGGGE5<@=FGEGGGGGGEFC?)CCGGGGFCGEFCB<<:CCBFEGGFCFFFGGCFCEDGGCCFDFFGGGGF?FGGCGFCF<GGFF@6CEG@GGFGF:++E?EEFE,ECGFGFEFB+EFGGGFGFEGGGGGGFFCGGEC<FGFFFFCDGFGGFGDBC@C>FC,ECGGDC@C,CGEGGGGEFB@8C@FFGDGGFGFEFGGGGGFFCGFFFDFE;,GEEC69FECCCCC
@JLYM 52573
TGGGGGATATTGCACAATGGAGGAAACTCTGATGCAGCGACGCCGCGTGAGTGAAGAAGTATTTCGGTATGTAAAGCTCTATCAGCAGGGAAGAAAATGACGGTACCTGACTAAGAAGCCCCGGCTAACTACGTGCCAGCAGCCGCGGTAATACGTAGGGGGCAAGCGTTATCCGGCTTTACTGGGTGTAAAGGGAGCGTAGACGGCGATGCAAGTCCGAAGTGAAATACCCGGGCTCAACCTGGGAACTGCTTTGGAAACTGTATGGCTAGAGTGCTGGAGAGGTAAGCGGAATTCCTAGTGTAGCGGTGAAATGCGGAGATAGTAGGAAGAACACCAGTGGCGAAGGCGGCTTACTGGACAGTAACTGACGTTCAGGCTCGAAAGCGTGGGGAGCAAACAGGATTAGATACCCT
+
GG8@C@BFDFFCFAEE8AE@FDFEGGGFG9FFGCFGGGFGGGGGGCGGE:C,6FGGCFG9E9ECFEEFEFFFGFD,E9FF9C9F<F<AB7F8CF8FFGGGC?>=?FFEFFDGGA<?9F?FFGCEGEGGEG9D:D<><=>7FFCGEF*C@F@CFGG>BFFFCBFGGGGDB:FD@:FE(FC7FF9FB6443<CCFGG=ECC:>E:GFCEC:BF;E9><CCDCD@;@<<<EEFCGEDB6=BDFGF6DDFFC,FFFGGFGGECFGFE$E9GEC,,F>E:A<9GFFFEFEB48?,F<?=A:,5,EGGGECGGFCGGF?B+C>C6,?C,:,9FGFE6F7CGF<E67DEGGGGDFGGGGGGGFFFFE<,,@9GFGGFDF<CFFGFCFCFGGGGGGGGGCGGGGGFGFEFGGFF@GFGCCCCCC
@JLYM 75172
TGGGGAATATTGCACAATGGGGGAAACCCTGATGCAGCGACGCCGCGTGGAGGAAGAAGGTCTTCGGATTGTAAACTCCTGTTGTTGAGGAAGATAATGACGGTACTCAACAAGGAAGTGACGGCTAACTACGTGCCAGCAGCCGCGGTAAAACGTAGGTCACAAGCGTTGTCCGGAATTACTGGGTGTAAAGGGAGCGCAGGCGGGAAGACAAGTTGGAAGTGAAATCTATGGGCTCAACCCATAAACTGCTTTCAAAACTGTTTTTCTTGAGTAGTGCAGAGGTAGGCGGAATTCCCGGTGTAGCGGTGGAATGCGTAGATATCGGGAGGACCACCAGTGGCGAAGGCGGCCTACTGGGCACCAACTGACGCTGAGGCTCGAAAGTGTGGGTAGCAAACAGGATTAGATACCCT
+
FCFEGGGGEFGFGGGGGFGGGFEFFGGGGGDCEFFFGGEFGGGGGGGGGGGCFFEDFGGGGGGGGGG:F+FFEFGGAEFGCGFGGGGGGFGGGFGCFGGGGGEEGGGGG8FCFGGG@C?<FFFFGCEG>FFGE6BGGGGGGFGGEGDCECFCGGGF7FCFF8CFG>C<CF7<C@FCB<?CFFCFCFGFFCFEGEGGGGGGEF:DDGGBFF>EFFF=<CFCDGGG7FCFFGGGGFCFBEFGFGEE:FFGGFCCGFF:FGFGGGCD8GGFDFCFAFFDBAGDFE@FF+B7F=GFFFEFGGGGGGGGEGEGGEFFCC:GGGFFF>+GGGEGF<CE@DFGGGGGGGGGGGGEGGGGGFFCGFGGGE@EAECCECB7GFGFFGGGDCGGGFCGGFGGFCGFFCGFGGGGGGGGGGGCCCCC
@JLYM 202
TGGGGAATATTGCACAATGGGGGAAACCCTGATGCAGCGACGCCGCGTGGAGGAAGAAGGTCTTCGGATTGTAAACTCCTGTTGTTGAGGAAGATAATGACGGTACTCAACAAGGAAGTGACGGCTAACTACGTGCCAGCAGCCGCGGTAAAACGTAGGTCACAAGCGTTGTCCGGAATTACTGGGTGTAAAGGGAGCGCAGGCGGGAAGACAAGTTGGAAGTGAAATCTATGGGCTCAACCCATAAACTGCTTTCAAAACTGTTTTTCTTGAGTAGTGCAGAGGTAGGCGGAATTCCCGGTGTAGCGGTGGAATGCGTAGATATCGGGAGGAACACCAGTGGCGAAGGCGGCCTACTGGGCACCAACTGACGCTGAGGCTCGAAAGTGTGGGTAGCAAACAGGATTAGATACCCT
+
FGGFGFGGGGGGGGGGGGGGGGGGGGGGGGGGGGGGGGEFGGGGGGGCGGGGGGGGGGGGGGGGGGGGGDFGGGGGGGGGGGGFGFGGGGGGGGGGFGFGFEGGEGFGGGGGGGDFGCFGGGDGGGGGGGG:BFGFGFFGGGFG@EGGGDC>FGGGGGGGGGGGGGGGCFGGGGGGEEGGGGFGGGFEA<FFFGGGGDFGGDGCGGGCFEFCGDFCCEGCFFGGFDACFGFGGGGGFCEGFD5CF@C7CCFGFGDGGGGGGGGGGFFFFFFF:FGFGGGGGGGGGEGGGGGGGGFGGGGFFGEGEFGGGGGGGGGGGGGGFFE@EGCGGGGGFGGGGGGGGGGGGGGGGDGGGFGFGGGGFGGGGGGGGGGGGGGGGGGGGGGGGDFGGGGGGGGGGEGGFGGGGDGFF@EAC<@C
@JLYM 93523
TGAGGAATATTGGTCAATGGACGAGAGTCTGAACCAGCCAAGTAGCGTGCAGGATGACGGCCCTATGGGTTGTAAACTGCTTTTATAAGGGCATAAAGTGGGTCTCGTGAGACTTTTTGCATGTACCTTATGAATAAGGACCGGCTAATTCCGTGCCAGCAGCCGCGGTAATACGGAAGGTCCGGGCGTTATCCGGATTTATTGGGTTTAGAGGGAGCGTAGGCCGGAGATTAAGCGTGTTGTGAAATGTAGACGCTCAACGTCTGCACTGCAGCGCGAACTGGTTGCCTTGAGTACGCACAAAGTGGGCGGAATTCGTGGTGTAGCGGTGAAATGCTTAGATATCACGAAGAACTCCGATTGCGAAGGCAGCTCACTGGAGCGCAACTGACGCTGAAGCTCGAAAGTGCGGGAATCGAACAGGATTAGATACCCT
+
<@FF8FFEGGGFGGGG,,;E@<@@BBCEFFGDFFGGG,:6<F<FEGEGBFD9CC@AFEEGG@FFFF9FCFFEF9F-C,C<F?FEGGC?<@E,AEEEAEGGFGCDEGCFG<:F,,@EEFGGFGGGGEFFG<F9FEFE?ECFFGCCGGG?FGGG8F7FGFDGGGGGCE<@F7B;C9FGG@FEGFGCEC=FFG7=9CBC<?FCF0GGGGG9EFBCC<84BECCEE=@<C50FCCGGGEDC9EDFFD@:2<DFGGC'C?E<@B?CFCGGFCEGGDE=@@>9>,8=EFFF>+<GF,F6FCFEE?,B9FGF7FEFE9?FDEFCF@GEEFC>+4,9F?<<:<BA,CAFE@FC,B99GEAC:EEDGFCEEGEECFFCGF<ECGGF<GFF@@9@ECB,@8@,;,98F7CCEF<GECF:7FEE<FE;GFFFE<FFEE<CFC8C8,A
@JLYM 204
TAGGGAATCTTCCGCAATGGACGCAAGTCTGACGGAGCAACGCCGCGTGAGTGAAGAAGGTTTTCGGATCGTAAAACTCTGTTGTTAGAGAAGAACAAGTGCTAGAGTAACTGTTAGCGCCTTGACGGTATCTAACCAGAAAGCCACGGCTAACTACGTGCCAGCAGCCGCGGTAATACGTAGGTGGCAAGCGTTGTCCGGATTTATTGGGCGTAAAGCGAGCGCAGGCGGTTCCTTAAGTCTGATGTGAAAGCCCCCGGCTCAACCGGGGAGGGTCATTGGAAACTGGGGAACTTGAGTGCAGAAGAGGAGAGTGGAATTCCATGTGGAGCGGTGAAATGCGTAGATATATGGAGGAACACCAGTGGCGAAGGCGACTCCCTGGTCTGTAACTGACGCTGAGGCTCGAAAGCGTGGGTAGCAAACAGGATTAGATACCCT
+
9FGGDGFGGFGGGDGGGGGGGGGGGGGGG9FFGEGGGGGGGGCGGGGGDFGGGGGGGGGGFFGGGGGEGDGGF,FGGGGGGFGGGGGGGGGGGGGGGGGGGGGGGGGGGGGGGGFFGGGGGGGGGGGDEGGGGGGGGGGGGGGGGGGDCEEGFFGGGE8@FFFGGGGGGGG>FGGGGGFGG?FGGG@FFCFCGG08FEF@G?;E<?FGFGFCEGGGCFG=8GGGFGFEDFCBE:,<<BFFCCGF$3BD:CFC?FDEEEGGF8GFFF=8>8===3E:?GGGF>CGE?EFE=8,FFFFFEDE=9C,9DGGGFEE9C9DEC9FFCF@GFA7++EFCEFGG@EFGGGFGFDEFGDGF9GEGGFEC<E<:F@E<CFBB@+@FB<B,@@FF,FFGGGGECEFGGFFFCGGFGCFGDECFGGFFF<CGDFGGGFFFFFEFCF@<B8B<
@JLYM 205
TGGGGAATATTGCACAATGGGGGAAACCCTGATGCAGCGACGCCGCGTGGAGGAAGAAGGTCTTCGGATTGTAAACTCCTGTTGTTGAGGAAGATAATGACGGTACTCAACAAGGAAGTGACGGCTAACTACGTGCCAGCAGCCGCGGTAAAACGTAGGTCACAAGCGTTGTCCGAAATTACTGGGTGTAAAGGGAGCGCAGGCGGGAAGACAAGTTGGAAGTGAAATCCATGGGCTCAACCCATGAACTGCTTTCAAAACTGATTTTCTTGAGTAGTGCAGAGGTAGGCGGAATTCCCGGTGTAGCGGTGGAATGCGTAGATATCGGGAGGAACACCAGTGGCGAAGGCGGCCTACTGGGCGCCAGCTGACGCTGAGGCTCGAAAGTGTGGGTAGCAAACAGGATTAGATACCCT
+
GFED@BFFGGGGGGGGGGAF8FGGEGGG,CFGGGGGGGGGGGGCFGGG7C7FEDCECFGGGFGGEFGGG7FFGDGGGCCFFDFGGGGGGGGFGGGGGGGGGGECF@<<<EFGGFGGGGF,CFFGGDC8D=FFEFDGFFGGGFGGGGGCBCE9BF>DCGGGGGGGGGGGFD@FFCGGGG@EFFCCFGFGGAFGFBCFGEEGCFG5<EFC@@3,<CF=CGGG?-CGCFFF?FGG@EGGGEF@CFAEFGGCCEFDFFCDGFGFC6CAFEFDFB<FFFFFFDD0GG@FFGGF=F??<B>+FGF=FGFDC=CAC,,?CGGGFCDGFFCC?6=D<DGGGFEE@CGECC@CBGGGGEFEGGGGFCC+FC7GGGGGEGCDDGGGGGGGGGFFEEBCDGGGGFGGGFGGGFGGDGFGGGGCCC?C
@JLYM 77002
TGAGGAATATTGGTCAATGGGCGAGAGCCTGAACCAGCCAAGTAGCGTGCAGGAAGACGGCCCTATGGGTTGTAAACTGCTTTTATAAGGGAATAAAGTGGGTCACGTGTGACTTTTTGCATGTACCTTATGAATAAGGACCGGCTAATTCCGTGCCAGCAGCCGCGGTAATACGGAAGGTCCGGGCGTTATCCGGATTTATTGGGTTTAAAGGGAGCGTAGGCCGGAGATTAAGCGTGTTGTGAAATGTAGAGGCTCAACCTCTGCACTGCAGCGCGAACTGGGCTTCTTGAGTCCGCACAACGTGGGCGGAATTCGTGGTGTAGCGGTGAAATGCTTAGATATCACGAAGAACTCCGATTGCGAAGGCAGCTCACGGGAGCGCAACTGACGCTGAAGCTCGAAAGTGCGGGTATCGAACAGGATTAGATACCCT
+
GGGGC,EEGGGFG9AFG<CCFDGGGGGFGGGGFFGGD,9FFG@FCFEEE7FCFGGGGFEGG+@DF<F=AEGGGAFFGGCFD?FGGGGGG=F8=FCDGCGGGGGFFGGFFFCFAFGGG?@FGGGFFEAEFGGFGFFGGCFFG7CFGDGGGGGEGGG7FFGGGGGG5BFEGGC;EGFGDF>@>,7>FGGGGGGDGGGEFFCFC:EGFGG7FCFGFFE8EEG?CE>CCEC5C,@:<;<6DGGGGGGG@C?FGGGG=CE>EFFF?D>@@,<>:F?FCECF@@=>DGD@,:,FF<GFEF@+C=F@,A=CGEECFDFDB<C+EFF?GGGFE@:FFFGECGFFFE,FF9FEE=?<DGFFFFC-FC,7CGGGFFECGFCA@GGGGGFB@C:GCEAGCCB7EF6ACCGGGFGEECFG>CGFF@AFGFF<EFFFF<AGGFCCCCCC
@JLYM 96167
TGGGGAATATTGCACAATGGGGGAAACCCTGATGCAGCAACGCCGCGTGAGTGAAGAAGTATTTCGGTATGTAAAGCTCTATCAGCAGGAAAGAAAATGACGGTACCTGACTAAGAAGCCCCGGCTAACTACGTGCCAGCAGCCGCGGTAATACGTAGGGGGCAAGCGTTATCCGGATTTACTGGGTGTAAAGGGAGCGTAGACGGTTTTGCAAGTCTGAAGTGAAAGCCCGGGGCTTAACCCCGGGACTGCTTTGGAAACTGTAGGACTAGAGTGCAGGAGAGGTAAGTGGAATTCCTAGTGTAGCGGTGAAATGCGTAGATATTAGGAGGAACACCAGTGGCGAAGGCGGCTTACTGGACTGTAACTGACGTTGAGGCTCGAAAGCGTGGGGAGCAAACAGGATTAGATACCCT
+
GGGGGGDGGGGGGGGGFGGGGFGGGGCEFGGGGGGGGGGGGGGGGGGGGGGGGGFFGGGGGGGGGGGGGGGGGGGGGGFFFGDGG?FFGGGGGGGGGGGGGGGGGGGFCGGGGGDGGGCCFGGFD@FG?GGGDBFGGGFGGG@FGGEGEGG@GGGCFGGGGGGCFGGGGGDGFGGGGG?EBFDGGGGFFFGGGGGGGGFEGEGGGGEGGGGGGGGGFD@@8GGGGGDGGGFGGGGGGCEF>EEC<DCFCGGFFEGFGGGGGFGGFFFGG9FFGGGCGFF?CGEGG9GGFDFB8CFFGFFCGGCGEGGGGFGCCGF:<CGGGGGFE9GGGGGGGEFEGFFCF7FCGEEGEE8GFGGFEADGGGGGGGGGGCGEGFFFCGECGFF@EGGGGGGGGGGGGGGGGGGGGGGGGGGCCCCC
@JLYM 208
TGGGGAATATTGCACAATGGGGGAAACCCTGATGCAGCGACGCCGCGTGAAGGATGAAGTATTTCGGTATGTAAACTTCTATCAGCAGGGAAGAAAATGACGGTACCTGACTAAGAAGCCCCGGCTAACTACGTGCCAGCAGCCGCGGTAATACGTAGGGGGCAAGCGTTATCCGGATTTACTGGGTGTAAAGGGAGCGTAGACGGCATTGCAAGCCAGATGTGAAAGCCCGGGGCGCAACCCCGGGACTGCATTTGGAACTGTAGAGCTAGAGTGTCGGAGAGGCAAGTGGAATTCCTAGTGTAGCGGTGAAATGCGTAGATATTAGGAGGAACACCAGTGGCGAAGGCGGCTTGCTGGACGATGACTGACGTTGAGGCTCGAAAGCGTGGGGAGCAAACAGGATTAGATACCCT
+
GGGGGEGGGGGGFG9FGGGGFEGGGGGGDGGGGGGEGGGGGGDGGEGEEGFGFE9EFFF?EGGGGFGF8DFEGFGGGFFGGFGGC@FEFGGGEGGGGGFGGGGGGGGGGGGGGG8,C,8FFGGGDEEFG9E3FFDGGGGFFCCCEG6FEGEG=FGF?:CCGDGGFFF<@>GFFGEGGFEFGGGDFFBCFFFFFGCCCCCEGGGGGGCF<CFGF?:;FEB;9FGFF8<DGGFGDDEE$CE>;CDGFFGDEFGGFEBF>FFDE:<CEFEGFF:FGGGFCAGF0A<<B9F9GFF<F<EB8FDFGE7GGGGGGGGFEFGGGGGFEAFBACGGGGGGG@GGGGGGGGGGGGGGFCEFGGGDCGGFFGFCF<EEDGGGFGGGFGGGGEGDGDGGGGGGGGGGGGGGGGGGGGGGGGGCCCC<
@JLYM 209
TGAGGAATATTGGTCAATGGACGAGAGTCTGAACCAGCCAAGTAGCGTGCAGGATGACGGCCCTATGGGCTGTAAACTGCTTTTATAAGGGAATAAAGTGAGTCCCGTGAGACTTTTTGCATGTACCTTATGAAAAAGGACCGGCTAATTCCGTGCCAGCAGCCGCGGTAATACGGAAGGTCCGGGCGTTATCCGGATTTATTGGGTTTAAAGGGAGCGTAGGCCGGTGATTAAGCGTGTTGTGAAATGTTGTGGCTTAACCTGTGCACTGCAGCGCGAACTGGTCTGCTTGAGTACGTACAAGGTGGGCGGAATTCCTTGTGTAGCGGTGAAATGCTTAGATATCACGAAGAACTCCGATTGCGAAGGCAGCTCACTGGAGCGCAACTGACGCTGAAGCTCGAAAGTGCGGGTATCGAACAGGATTAGATACCCT
+
FFCFGGGGEEFG9,CEGGGGGGGGBFGFGGGG9@@FFGCF8@CFFGGGGGFFFFDFFGGG@@BFF,CF8,,89EGGGG<,<FF<CF,9FF8=<CF9FG<?E<,,,AC=+BBD=FG9EE>A5C,5FF@,EFGFEF,C8+@F87@CFC<<1/=>>=9>F>:>7>>::BF:6>C*,@FG5F?>F*<<CG?GF=FFC1;=*GGFFFE;C;3C:<2?=/<C?,:6GCC<CC?#7,5D>1A::@*9GFFFD;,886,,,>F:,,GDB@33C=3:,DB>8+>@+,F<F8FD:=F9FCGGFF9F:6,C,,A+C:@+F8GFFGEFB,A,FFEDEGGF?FCFF?9GFEGFAGGF=,A7GF9GGFF-GFCCGGGGGGGGGF<GFFEDF<GF7+:F,FGGGGGGGGGFDCGFGGGGF@@++CGGGGGFGGGGGFCGGGFGGGGCCCCC
@JLYM 210
TGGGGAATATTGCACAATGGGGGAAACCCTGATGCAGCGACGCCGCGTGGAGGAAGAAGGTCTTCGGATTGTAAACTCCTGTTGTTGAGGAAGATAATGACGGTACTCAACAAAGAAGTAACGGCTAACTACGTGCCAGCAGCCGCGGTAAAACGTAGGTCACAAGCGTTGTCCGAAATTACTGGGTGTAAAGGGAGCGCAGGCGGGAAGATAAGTTGGAAGTGAAATCCATGGGCTCAACCCATGAACTGCTTTCAAAACTGATTTTCTTGAGTAGTGCAGAGGTAGGCGGAATTCCCGGTGTAGCGGTGGAATGCGTAGATATAAGGAGGAACACCAGTGGCGAAGGCGGCCTACTGGGCGGCAGCTGACGCTGAGGCTCGAAAGTGTGGGTAGCAAACAGGATTAGATACCCT
+
GCFEGGGG@FGGGGGGGFFGGGGGGGGGGGGGGGGGGF@FGGGFGGGGGC=CCEGGDGGFFFGGGGGGGGGGGFGA?AFGGGG<,9B5FFGGFG9,E,<<B+C+4=AFFCGCE,<>A<?,<78@CCEGEFGFGG8FCEA1C5<?<C#CF@;?FG??<CF>;*#;<::B:BAG<@7:?=A=CGFFCG:FA?FGFGCFD9C&GGGGFGG8/C,#CFGFA@C8:FEEFEFD?6@3+.GFFCEGDGDD:7CF9EB7037CDACGF==$EFFC8,:A@;8-A@B=GFCFGF?+?,GFCE=F+=4,F@@48EGGGDE<CGGF@EFGGF,?<9,GFGGGFEGGGGGEFCB,GGEF7EE,FFFGGGGF@6,,CF,CDGGGGGGGGFF<<:FE@EC67GGGGFGGGFGGGGGGGGGGGGGCC8CC
@JLYM 211
TGAGGAATATTGGTCAATGGGCGAGAGCCTGAACCAGCCAAGTAGCGTGCAGGATGACGGCCCTATGGGTTGTAAACTGCTTTTATAAGGGAATAAAGTGGGTCACGTGTGACTTTTTGCATGTACCTTATGAATAAGGACCGGCTAATTCCGTGCCAGCAGCCGCGGTAATACGGAAGGTCCGGGCGTTATCCGGATTTATTGGGTTTAAAGGGAGCGTAGGCCGGGGATTAAGCGTGTTGTGAAATGTAGAGGCTCAACCTCTGCACTGCAGCGCGAACTTGTCTTCTTGAGTACGCAAAACGTGGGCGGAATTCGTGGTGTAGCGGTGAAATGCTTAGATATCACGAAGAACTCCGATTGCGAAGGCAGCTCACGGGAGCGCAACTGACGCTGAAGCTCGAAAGTGCGGGTATCGAACAGGATTAGATACCCT
+
FGFED<EFFGGGFGGGGGDCCGDG:FBFGGGGFFGGGFGGFFGGGFGGGGFDGFFGFG>FCCEFGFGGGGG7CFFFGGGEFFGFF<FEFGF=ECEFGDEFGGG8<FCAF<B9?<FGFGGGCGDDFCCDF,,,C5?BFGFF?FFCF@FGFECB<,+33<>F7>FD)6<CFEDF3@FEG:<B789C:FCEG@5'CGFG)@F>=CBF5F@CF<FFFEFDDC0A8<5@?<8%@:FB@FCEGGEDFF5FF@ECC</>#GGGF8?FGFCFGDC8/FC3:CFF@%<C@:,@,8>?FDFF=B+@@4,+,,A4C7@=GFE5<8GFBBB,FE>GGGGGFGF?9GGGGGGFFC,F8F<@GGDDFC@@F@9,C:F7FGFC,,FFCD:GCCC7F7>GFGFGGGGCGGFFC7FECCGFGEFCGGGFGGG?GGGGGGGGEC,FFAC8B8CA
@JLYM 63749
TGGGGAATATTGCACAATGGGGGAAACCCTGATGCAGCAACGCCGCGTGAGTGAAGAAGTATTTCGGTATGTAAAGCTCTATCAGCAGGAAAGAAAATGACGGTACCTGACTAAGAAGCCCCGGCTAACTACGTGCCAGCAGCCGCGGTAATACGTAGGGGGCAAGCGTTATCCGGATTTACTGGGTGTAAAGGGAGCGTAGACGGTTTTGCAAGTCTGAAGTGAAAGCCCGGGGCTTAACCCCGGGACTGCTTTGGAAACTGTAGGACTAGAGTGCAGGAGAGGTAAGTGGAATTCCTAGTGTAGCGGTGAAATGCGTAGATATTAGGAGGAACACCAGTGGCGAAGGCGGCTTACTGGACGATAGCTGACGCTGAGGCTCGAAAGCGTGGGGAGCAAACAGGATTAGATACCCT
+
CFG8FGGGGGGGGGGGGGGGFGGGGGGGGGGGGGGGGGGGFGGGGGGC7FGGGGGGGGGGCFGGGGGGGGGGGGG9FGGGGGGGFGAFGGGGGGGGFGGFGGG:FGFGDFGFGGGGGGGGGGGGGGGGGFGGGGCFGGFEFFGGGGGGGGGFGGGG9:FGGGGGDFGGGGG>FG?G8FFGG=GGGGGGGGGGGGEGGGGGDGGGGGGGGGGGGFFGGGGGGGFGGGF:EFFGGEGGFFGGFFGGFGD5:FG?FAFFGFDGGGECC9FCGFGGG?FABFG=8CGGEFFEE,GE<F,FFFGGFGF:GGGGGGGFCEF@,CCGGGGGGGGFCAFCEFFFGGGGGGGGGGGGGGGF9FGGGGGGGGFFGGGGGFF7FGGGGGF<F7GGGGGGGGGGGGDFGGGGGGGGGGGGFGGCCCCC
@JLYM 213
TGGGGAATATTGCACAATGGGGGAAACCCTGATGCAGCAACGCCGCGTGAGTGAAGAAGTATTTCGGTATGTAAAGCTCTATCAGCAGGAAAGAAAATGACGGTACCTGACTAAGAAGCCCCGGCTAACTACGTGCCAGCAGCCGCGGTAATACGTAGGGGGCAAGCGTTATCCGGATTTACTGGGTGTAAAGGGAGCGTAGACGGTTTTGCAAGTCTGAAGTGAAAGCCCGGGGCTTAACCCCGGGACTGCTTTGGAAACTGTAGGACTAGAGTGCAGGAGAGGTAGGTGGAATTCCTAGTGTAGCGGTGAAATGCGTAGATATTAGGAGGAACACCAGTGGCGAAGGCGGCTTACTGGACTGTAACTGACGTTGAGGCTCGAAAGCGTGGGGAGCAAACAGGATTAGATACCCT
+
EFGCFFFGGGGGGGGGGGGGGGGGGGGGGGGGGGGGGGFGGGGGGGGGGGGGGGGGGGGFAFFGFGGCFFGGGGFGGGGGFGGGGGGGGGGGGGGGGGGGGGGGGGGGGFGGGGFCFFGEGGGGGGG<FCFG;GGG?GGG8FFFFGDGCEEGGGGCFEFFGGEGGGGGGGGFF?GGGGGG?FFGFGFEGGGGGGGFFGGGG>CGDGGGGGFFCCGGGGGE;GGGGGGGGGAEGGGGGGGGGGGGGGGC=6FGGGGGGFACEFGFFCFFFFFGFGFFB>GGFFFGGGGGGGGGGGGGGGGGGGFC>GFGFDDAGEGGGGGGGFFFFGGFGGGGDGFEFGGGGGGGFCEECEGGGGFFAE,<EGGGGGGDGFGGF@@DFEEFGGGGDGGGGGF8GGGGGGGFGFEF<GGFFDFBCCC@
@JLYM 78341
TAGGGAATCTTCGGCAATGGGGGCAACCCTGACCGAGCAACGCCGCGTGAGTGAAGAAGGTTTTCGGATCGTAAAGCTCTGTTGTAAGTCAAGAACGAGTGTGAGAGTGGAAATTTCACACTGTGACGGTAGCTTACCAGAAAGGGACGGCTAACTATTTGCCAGCAGCCGCGGTAATACGTAGGTCCCGAGCGTTGTCCGGATTTATTGGGCGTAAAGCGAGCGCAGGCGGTTTGATAATGCTGAAGTTAAAGGCTGTGGCCAAACCATAGTTCGCTTTGGAAACTGTCAAACTTGAGTGCAGAAGGGGAGAGTGGAATTCCATGGGGAGCGGTGAAATGCGTAGTTATATGGAGGAACACCGGTGGCGAAAGCGGCTCTCTGGTCTGTAACTGACGCTGAGGCTCGAAAGCGGGGGGAGCGAACAGGATTAGATACCCT
+
GGG9FFGFGCFGGDFGFGF@F@+@FFDF7,CFFE++@CGF<FFE@B76@FB<FD,CFEF,EFGGGEE+?CEGGGCAF<FG9FF,B,<,?EFD<E8E6?+?7EDFAA,7B<DD,,C?A,5F==,C8@DF@=<B@DCFF8<8FC,@A:,3:*@*@,@,,<,<<CC<B5,8@>01<:0=<F;:8C,F>FFG88::C+3EE<F>E<7CEFCCF?FC3;/GG<EC>GD=;:2:/8FCCE9C9CC<#(7C9<B><;DG-E?>:D5D@3+3FF?9C,F:5++B,,GGGGFF>9EF<>GDC,FGD9B,,DACGGGGGE<DGFC,EF<EF8<B,B+8+7GEEAF@EECF>+F:,B,9CAF8FDDAFC84+F7GGFB7BEC@DDGGFF<CE8GFFAC<EE@FGEFF7GFECE:,6@:EDF@C@6+EGGGDGEFGGDGFGGECFEECCCCCC
@JLYM 215
TGAGGAATATTGGTCAATGGGCGAGAGCCTGAACCAGCCAAGTAGCGTGCAGGAAGACGGCCCTATGGGTTGTAAACTGCTTTTATAAGGGAATAAAGTGAGCCTCGTGAGGCTTTTTGCATGTACCTTATGAATAAGGACCGGCTAATTCCGTGCCAGCAGCCGCGGTAATACGGAAGGTCCGGGCGTTATCCGGATTTATTGGGTTTAAAGGGAGCGTAGGCCGGAGATTAAGCGTGTTGTGAAATGTAGATGCTCAACATCTGCACTGCAGCGCGAACTGGTTTCCTTGAGTACGCACAAAGTGGGCGGAATTCGTGGTGTAGCGGTGAAATGCTTAGATATCACGAAGAACTCCGATTGCGAAGGCAGCTCACTGGAGCGCAACTGACGCTGAAGCTCGAAAGTGCGGGTATCGAACAGGATTAGATACCCT
+
GFFGGFGGGGGGGGGGGGGGGGGGGGGGGGGGGGGGGGEGGGFFGGGGGGGGGCCFGGGGFGGFGGGGGGGFCGGGGGGGGGGGG9FFGGGGGGGGGGFGGGGGGGCDFFGFGGGFCGGGGGGCFGFGGGFGGFFGGGGGF=FFFCEGGGGCF?GFGFFGGGGF>GGGGGGGGGGGGFGGGGGGGGEGGGGGGCFE:EFFFGFGGGGGFFFFFGGGEEGCCEECFGEGEE,BEGGDEGGGGGGGFGGGGGFG?FCC@.FGFDGGGGGFFFGFFGFC>DGGGGFFFE@8GGGGGEGGFGGGFEEBGGFGGGGDCCGF@GFGGGGGGGGGFGGGGGGGGFFGGGGGGGFGGGGGGGGDGGGGGGGGGGGGGFAGGGGGGGGGEGGGGGGGGGEGGGGGGGGGGGGGGGGGGEGGFFGGGGGFGGGGGFFGGGGCCCCC
@JLYM 216
TAGGGAATCTTCGGCAATGGGGGCAACCCTGACCGAGCAACGCCGCGTGAGTGAAGAAGGTTTTCGGATCGTAAAGCTCTGTTGTAAGTCAAGAACGAGTGTGAGAGTGGAAAGTTCACACTGTGACGGTAGCTTACCAGAAAGGGACGGCTAACTACGTGCCAGCAGCCGCGGTCATACGTAGGTCCCGAGCGTTGTCCGGATTTATTGGGCGTAAAGCGAGCGCAGGCGGTTTGATAAGTCTGAAGTTAAAGGCTGTGGCTCAACCATAGTTCGCTTTGGAAACTGTCAAACTTGAGTGCAGAATGGGAGAGTGGAATTCCATGTGTAGCGGTGAAAGGCGTAGATATATGGAGGAACACCGGTGGCGAAAGCGGCTCTCTGGTCTGTAACTGACGCTGAGGCTCGAAAGCGTGGGGAGCGAACAGGATTAGATACCCT
+
GGDGGCFFGGGGGGGGGGGGDDGGGGGFGGGGGGGGGDGGGGG7FGGCGCCGFGEFFGGC=<9FECDFGGG8FFGEEGFGDGG9FGGGF,EF9FFG7FE7BEFFFGGFGDGGGFFFGGCGGFF9FEGGGEDGGGGFGGGGFGGFGDGG78EFGCFGD>FFC7>CBC?CFGCFGGE*3,8<CFFGGFGCCE7CDF**=;@9ECE825?A=7<CECGGGGGG>GGCGD5*CEFECE:GFFGG7:CCFGFGGF;>%@CFFFFC>:@FGGGGD;F68:B=9/GGGGGDFGGGFC@5<<EGGGGGGGGGGE,FCGFGGGFEEE,,BB,5B,CEFEE@DGGFFCA+GGGGGFEGFAFFF9AFEC:EGGGFGCGGGFDF@GGGGGF8GGFDGFGGGGFGCEF,FF?GDGGEFC,GGGGGGF@GFCFGGFAGGGGGGFCCGGGGC<BA-
@JLYM 58341
TGGGGAATATTGCACAATGGGGGAAACCCTGATGCAGCGACGCCGCGTGGAGGAAGAAGGTCTTCGGATTGTAAACTCCTGTTGTTGAGGAAGATAATGACGGTACTCAACAAGGAAGTGACGGCTAACTACGTGCCAGCAGCCGCGGTAAAACGTAGGTCACAAGCGTTGTCCGGAATTACTGGGTGTAAAGGGAGCGCAGGCGGGCGATCAAGTTGGAAGTGAAATCCATGGGCTCAACCCATGAACTGCTTTCAAAACTGGTCGTCTTGAGTAGTGCAGAGGTAGGCGGAATTCCCGGTGTAGCGGTGGAATGCGTAGATATCGGGAGGAACACCAGTTGCGAAGGCGGCCTACTGGGCACCAACTGACGCTGAGGCTCGAAAGTGTGGGTAGCAAACAGTATTAGATACCCT
+
C@EC7CFCFEFDFGCFFFE<FGGGCGGCFDFEFGGGG8C@FCCFGGGGEECFEGGF:EFGFGGGGGGEDGFGFFGGCGGGGFGGFEFFGG?F8EFEFG<FDEGGGGFFFFCDFGGGFGFGGGGEFGFGGF,<FG@EGFGFFFEFDCFE6>CEECG@GGG>G>GGEG;B/<CFG9BFGEFFFE7GGGGFEEGGGGGECGGGGGGGGG>:F80?CF5)GGG6EFCFC;>@@C@EFFGF@FEFGFGGDGGGGF@9CCGFFGGFEF@=<CEGGFFFCFFGFDDGEFDFFEC?:,CGE8CE7GGGGFCF7EFEFFFAGEEGGGGGF7FF=GFEC@<,@FFC9FFB@,CCGFF@@7C@,AE<,FGFFGFEFFEFB,;EFFF<<@@C,C?,9GGGGGGGGFCGFCAFF@C9FGGGGF9ACCCC
@JLYM 92441
TGAGGAATATTGGTCAATGGGCGAGAGCCTGAACCAGCCAAGTAGCGTGCGGGACGACGGCCCTATGGGTTGTAAACCGCTTTTGATTGGGAACAAAGAGCGCCACGTGTGGTGCGTTGCGTGTACCTTTAGAATAAGCATCGGCTAATTCCGTGCCAGCAGCCGCAGTAATACGGAAGATGCGAGCGTTATCCGGATTTATTGGGTTTAAAGGGAGCGTAGGCGGGCTGTTAAGTCAGCGGTCAAATTTCAGGGCCCAACCTTGGCATGCCGTTGCTACTGGCGGCCTTGAGTTCATACAAGGAAGGTGGAATTCGTCGTGTAGCGGTGAAATGCTTAGATATGACGAAGAACTCCGATTGCGAAGGCAGCTCACTGGAGCGCAACTGACGCTGAAGCTCGAAAGTGCGGGTAGCGAACAGGATTAGATACCCT
+
E@FFG<EDFGGGGFFGEFFG?FGG+CFGGFFFGGFFGGGGFDD6EFEFEDE+@FG7FFGGGGCCEFF?8FEGEFFGFE=CFGFCFGFF9BFGDGFGE<FC<+:FCGG+>,BED+F7CFGGF8>CG,,DFG9FGGGGG9F:D8F7FF7FFGGFE,**>FFGGGCGGGCF:9FG9<CF*<*=?FCFC*=:*:<AEFGG8*8,,<@GDGCEEFGG?<E/*CD8CE8C24:2.#?E=EC19:<0CCACD@CC.%C><88*/:EFG6<BFD<E+83=GFF@%ADC79@+:D5,BC<E?;9:,,BEGE??=,F5,C,4E@+7CFDGGGGGEGCE9GFC?BGGGF9EE9ECFDGCCFCGFC8-,F7GGF<FAGFECFGGF<9GGFB+CDGFFGGGEFFC,,C,7FCGEF9EFGFC>GGE7F+@GGFAFGGCGGFGGGCCCCC
@JLYM 219
TGAGGAATATTGGTCAATGGGCGAGAGCCTGAACCAGCCAAGTAGCGTGCAGGATGACGGCCCTATGGGTTGTAAACTGCTTTTATAAGGGAATAAAGTGAGCCTCGTGAGGCTTTTTGCATGTACCTTATGAATAAGGACCGGCTAATTCCGTGCCAGCAGCCGCGGTAATACGGAAGGTCCGGGCGTTATCCGGATTTATTGGGTTTAAAGGGAGCGTAGGCCGGCGATTAAGCGTGTTGTGAAATGTAGATGCTCAACATCTGCACTGCAGCGCGAACTGGTTTCCGTGAGTACGCACAAAGTAGGCGGAATTCGTGGTGTAGCGGTGAAATGCTTAGATATCACGAAGAACTCCGATTGCGAAGGCAGCTCACTGGAGCGCAACTGACGCTGAAGCTCGAAAGTGCGGGTATCGAACAGGATTAGATACCCT
+
GGGGFFGFGGGGGFFFFFF?<FFE:@FFGGGGGGGGGGGFGGGGGGGGDGGDGGGDGGEGCCEFDFG8EGGGGGGGGGGGFGGC?,,,C5,CBEGGFFFFFFGGGGEG?FGCF8:<BFGG9DDGFGGGC,,CFFFGGGGGGG7FFEGDFGGGFF6FFGGGGGGGGEEE?EGF?BFDGGGGE=GEEGCEGEGGG97CFGC>FGGBC7FFGDCCF;=C:*@EEE*<<<4',/?;E7C?D:C2B@E@6CCFFF?>9FCF@,8ACCCFFF=GF)9?+DFF37E857DCG3=B,,,C@4++:@,8,@A,A@FFB<GFDE@C@ED@FFECB@,FF9FFFEDFCDGFGF59,C?6E9FFEGF7@:8CEGCFGGFGFGGFDGF<EC8,+@6@,GGGGGFEFGGGFDGE<FGGFF@+EEGGGGGGGGGGGGGGGGDGGDFCC@<C
@JLYM 94618
TGGGGGATATTGCACAATGGAGGAAACTCTGATGCAGCGACGCCGCGTGAGTGAAGAAGTATTTCGGTATGTAAAGCTCTATCAGCAGGGAAGATAATGACGGTACCTGACTAAGAAGCCCCGGCTAACTACGTGACAGCAGCCGCGGTAATACGTAGGGGGCAAGCGTTATCCGGATTTACTGGGTGTAAAGGGAGCGTAGACGGCAAGGCAAGTCTGATGTGAAAACCCAGGGCTTAACCCTGGGACTGCATTGGAAACTGTCTGGCTCTAGTGCCGGAGAGGTAAGCTGAATTCCTAGTTTAGCTGTGAAATGCTTAGATAGTAGGAAGCCCACCAGTGGCGAAGGCGGCTTACTGGACGGAACCTGACGTTGAGACTCGAAAACGTGGGGAGCAAACAGGATTAGATACCCT
+
AFC86@CFFGFGGG9;@C9E,,6BFCFFGAFCE,,CFFFGE:EGGGGB@:BFGFFFA8FA,5CEE8C,CFFGGFFG,FE<F<FFGGGFCFFFG?EFCGGGGDB:D:FGGCGGG@AD,=BE+3@C>CGGGGEGC,<,+>=FE,@>@EF@::CCFA>DDFGEEC*=FE<F7<7:,2:CC7<CFGGGGG<CCFDFFFG=@F:E89;C<DDE,AF8F5A03<:<CFCCFGGDE8E8D:8E>CGDC7,CDFCEBAA,A:FCC?<CA<C@GGFFA571A:+*>4-9CC;CEF<9F,C5,=95,CGDEF,E@,,ECFC5,<9B6,DF6,<5,,AF<C69+,,-FFE@:CC<<FE:DDF<9FF<C@@,C6C;,,,66:C6,@,;,,,6,7FC;,,6@@@FE,<6,,E6FC6FFCGFECFCCCCC
@JLYM 95954
TGAGGAATATTGGTCAATGGGCGAGAGCCTGAACCAGCCAAGTAGCGTGCAGGAAGACGGCCCTATGGGTTGTAAACTGCTTTTATAAGGGAATAAAGTGAGAGTCGTGACTCTTTTTGCATGTACCTTATGAATAAGGACCGGCTAATTCCGTGCCAGCAGCCGCGGTAATACGGAAGGTCCGGGCGTTATCCGGATTTATTGGGTTTAAAGGGAGCGTAGGCCGGAGATTAAGCGTGTTGTGAAATGTAGATGCTCAACATCTGCACTGCAGCGCGAACTGGTTTCCTTGAGTACGCACAAAGTGGGCGGAATTCGTGGTGTAGCGGTGAAATGCTTAGATATCACGAAGAACTCCGATTGCGAAGGCAGCTCACTGGAGCGCAACTGACGCTGAAGCTCGAAAGTGCGGGTATCGAACAGGATTAGATACCCT
+
GGGGGGGGGGG9,CFFGGGGGGGGCGGGGGGGGGGGGGGGC,6CEFEGECFCFFF8FG7@FGCG8CD@GGGEFGGGGFC9EFGGFDFFGCFFCFGF<EGGFGG<FFFGEGFFFEFGGGDFFG,FFFGGGFFAD?ECGEEGFG@CC>:7C3;FFD7FG9FDFCFDGGGGF?>FFFFDGGCCEFGGGEBBCEGGGF=71=@ECF0EFFFGFCFC:EGFB8EEEF?EFGCCC:CEGCC98;FEGFCFFGGECEFF><FFCGF@FCFFF@CEFGGGFE?FBFFF=FD>8=6,DGGFEF7GGGEFF:GGGGGGGGGGGEECCGGGGGGGGGDGGGGGGGGGD?<FGFFF8D?<GGGGGGF@DGGGGGFFGGGGGGGFAEGGGGGGEFCFE@EEGGGGGGGGF@FC67GGFGFBGCGFEFF<GGGFFGGGGGFGFC@@8CCC
@JLYM 222
TAGGGAATCTTCGGCAATGGGGGCAACCCTGACCGAGCAACGCCGCGTGAGTGAAGAAGGTTTTCGGATCGTAAAGCTCTGTTGTAAGTCAAGAACGAGTGTGAGAGTGGAAAGTTCACACTGTGACGGTAGCTTACCAGAAAGGGACGGCTAACTACGTGCCAGCAGCCGCGGTAATACGTAGGTACCGAGCGTTGTCCGGATTTATTGGGCGTAAAGCGAGCGCAGGCGGTTTGATAAGGCTGAAGTTAAAGGCTGTGGCTCAACCATAGTTCGCTTTGGAAACTGTCAAATTTGAGTGCAGAAGTGGTGAGTGGAATTCCATGGGTAGCGGTGAAATGCGTAGATATATGGAGGAACACCGGTGGCGAAAGCGGCTCTCCGGTCTGTAATTGACGCTGAGGCTGGAAAGCGTGGGGTGCGAACATGATTAGATACCCT
+
FGEFGFF@FGGGGGGGGGGGGGGGGGGGGGGGGGGGGGGGGGGCFC>@>CFGF?EADFFFEF9@FGG?CGGGGF+@9FCFG9AFGGFF<FFGGGGGGDEFCA<FFDDFDF9=DGFFGGDCGGGAFFAFG7DEFFFG8,@FDFFGFGGFC@ECFFFFG:FG<:CFFGG<F74*=74<C:<FG,,<CF,?:FECCE1**2A?EG8C*::<FGGG588?ECG7/*?:01#/&*:EFC@:::F<G,9772<=@0DD@E@7(D884#8,DFC=<ECF>>>,D3@FF>,C,FDAF;DC5,,D=98,8,;4,FA,B,,?,?,EFEFGCEE<FA<:F=EEFFA?E=:77B?,@,<C,<9GFF,FA:=@@:>8BC>GFB,F7GF8EBC:DF7C,9@F@EC<,BB,FAA@<6DC;<,CDE@EF+CF,F@,C@,FEC,,GEE<ECF@@A,@8
@JLYM 223
TAGGGAATCTTCGGCAATGGGGGCAACCCTGACCGAGCAACGCCGCGTGAGTGAAGAAGGTTTTCGGATCGTAAAGCTCTGTTGTAAGTCAAGAACGAGTGTGAGAGTGGAAAGTTCACACTGTGACGGTAGCTTACCAGAAAGGGACGGCTAACTACGTGCCAGCAGCCGCGGTAATACGTAGGTCCCGAGCGTTGTCCGGATTTATTGGGCGTAAAGCGAGCGCAGGCGGTTTGATAAGTCTGAAGTTAAAGGCTGTGGCTAAACCATAGTTCGCTGTGGAAACTGTCAAACTTGAGTGCAGAAGGGGAGAGTGGAATTCCATGTGTAGCGGTGAAATGCGTAGATATATGGAGGAACACCGGTGGCGAAAGCGGCTCTCTGGTCTGTAACTGACGCTGAGGCTCGAAAGCGTGGGGAGCGAACAGGATTAGATACCCT
+
GGGGGFGGGGGGGGGGGGD@ECEGGGGCGGGGGCGGGGGGFGFGGGGFE7FFFFAEFFGGFGGGGGG7FGGGGEF,BEFG9EFGGGDAEFFGGGGGGGGGGC<FFGFFG@<FGCGGGGGGGGGGF,=@FCDCF9F<BFGFGDC><CEGEDEGECBFGDEBCFCF,>BAFFGGGCFEEG,?CFAFGGFC7FE@<7<512<<CC+CG.CFGGGG:G:GE8::8?EEG>CE9*C?FEECGFFFCGBDFF<C:EFF:C:2<@7GF>F8GFCF<F<C+F8CD:$GGGFFFGDD;9C,D9GFCA=,FFFCGGF:FEAE9FFBE?GFGFE8FFDCCCC7F9E9FGEDGGGGFFCFFDGFFCCFDGEFFGFGFCGDFGF@7GFGFCDDFCGGFC9EC,CGGCCFCGFGFFGGGFFFFFC@@+GGFCDGFFFFFFFGGGGGGGECA,A,A
@JLYM 95825
TGAGGAATATTGGTCAATGGGCGAGAGCCTGAACCAGCCAAGTAGCGTGCAGGAAGACGGCCCTATGGGTTGTAAACTGCTTTTATAAGGGAATAAAGTGAGCCTCGTGAGGCTTTTTGCATGTACCTTATGAATAAGGACCGGCTAATTCCGTGCCAGCAGCCGCGGTAATACGGAAGGTTCGGGCGTTATCCGGATTTATTGGGTTTAAAGGGAGCGTAGGCCGGAGATTAAGCGTGTTGTGAAATGTAGATGCTCAACATCTGCACTGCAGCGCGAACTGGTTTCCTTGAGTACGCACAAAGTGGGCGGAATTCGTGGTGTAGCGGTGAAATGCTTAGATATCACGAAGAACTCCGATTGCGAAGGCAGCTCACTGGAGCGCAACTGACGCTGAAGCTCGAAAGTGCGGGTATCGAACAGGATTAGATACCCT
+
GGGGGGGGGGGGCGFGGGGGGGGGGGGGGGGGGGGGGGGGGGGGGGGGDGGGFFGGGGDGGGGGGGGGGGGGGGGGGGGGGGGGGGFFGGGDFGGFDGGGGGFGGGGGFFGGGGGGGGGGGGGGGGGGGGGFGGGGGGGGGG<?FG7FGDFFFGGGGGGGGGGGGEGGGFFGGGEGGGGCCGGGGEEGGGDFGGGE<GGGFGGGFGFGG9CDGGGFCECCGGGGGGGFGEGGGGGGECGGGGGEFCFGFGGGFFFF@AFFGGGGGGFGF8FGGGGGFGGFFGFGGGGGGFGGFFGGGGFGGGGGGFFF?,EFFGGGGGGGGGGGGGCGGGDGGGFFDFGFGFF8GGGGGGGGGGGEEGGGGGGGFEGGGGGGGGFGGGGGGGGGGGGGGGGGGGGGGGGGGGGGGGGGGGGGGGGGGGFAGGGGGGGGGFFCCCCC
@JLYM 81860
TAGGGAATCTTCGGCAATGGGGGCAACCCTGACCGAGCAACGCCGCGTGAGTGAAGAAGGTTTTCGGATCGTAAAGCTCTGTTGTAAGTCAAGAACGAGTGTGAGAGTGGAAAGTTCACACTGTGACGGTAGCTTACCAGAAAGGGACGGCTAACTACGTGCCAGCAGCCGCGGTAAAACGTAGGTCACAAGCGTTGTCCGGAATTACTGGGTGTAAAGGGAGCGCAGGCGGGAAGACAAGTTGGAAGTGAAATCTATGGGCTCAACCCATAAACTGCTTTCAAAACTGTTTTTCGTGAGTAGTGCAGAGGTAGGCGGAATTCCCGGTGTAGCGGTGGAATGCGTAGATATCGGGAGGAACACCAGTGGCGAAGGCGGCCTACTGGGCACCAACTGACGCTGAGGCTCGAAAGTGTGGGTAGCAAACAGGATTAGATACCCT
+
GGGFGGGGGGGGFGG@FFG8FFGGGGGGGGGGGGGGGFFCFGGGGGGGFCFFGDGGDG8FGGGGGCGDGGGGGGGGGGGGGFDGGGGGGGGGGGFGGGGGGFGGGGGGGGGF9FFGGGGGGGFF9FG7FF<FGGGGGFGGFGDGFGFCGGDEGGFGGGGGGGGGGGFFFGGGGGGFDFFFG;C:FFG6CFCCF:CC7C<F@EE8:FCE%FCGGGFGFFCGF2GC=CGEGGGGF@E<<9FCFD;C4GGFGGGFGGFGGGGGGGFGEEGGGGDGGGFGFFGGF>FBEFCCC>=+++:,,DCF8GGGFADEFGC7GGGGGFFFEEGGGGGGFCB4+GGGGGGGGGFGGGFF7FCEEEEDFFGGGF9GGGGGGGGGGGGGGFCEGGGFGFFFFEFAGGGGGEFGGGGGFCF@GGGGGGGGGGFAGECGFGGGGGFFFGGGGCC8CC
@JLYM 226
TGAGGAATATTGGTCAATGGGCGAGAGCCTGAACCAGCCAAGTAGCGTGCAGGATGACGGCCCTATGGGTTGTAAACTGCTTTTATAAGGGAATAAAGTGAGTCTCGTGAGACTTTTTGCATGTACCTTATGAATAAGGACCGGCTAATTCCGTGCCAGCAGCCGCGGTAATACGGAAGGTCCGGGCGTTATCCGGATTTATTGGGTTTAAAGGGAGCGTAGGCCGGAGATTAAGCGTGTTGTGAAATGTAGACGCTCAACGTCTGCACTGCAGCGCGAACTGGTTTCCTTGAGTACGCACAAAGTGGGCGGAATTCGTGGTGTAGCGGTGAAATGCTTAGATATCACGAAGAACTCCGATTGCGAAGGCAGCTCACTGGAGCGCAACTGACGCTGAAGCTCGAAAGTGCGGGTATCGAACAGGATTAGATACCCT
+
FEGGGFDFGGGGGGGGGGGGDGGGGGGGGGGGGGGGGG<FGGGGGGGGGGGGGGGGGGGGGGGGGGGGGGGGGGGGGGGGGGGGGGGGGGGGGGGGGGGGGGFGGGGFGGDCFFGGGGGGGGGGGCGGGGGGGFGGFGGGFFGDGGGGGGGGGGGGGG@GGGGGGGCEDGGGGFFGGGGGGGGGGGGGGGGGGCEEDGGGGFF@FGGDEGGGGGGGCEG?EFGGGGGGGGGGGGGGGFGFGGFFFGFDFFFGGGGEEEFFGGG>GGGGGCGGGGFFF6GFFGFGGGGGGFGGGGEBCFEFGGGFDGGGGGGGGFGGGGGFGFF@DDDGGFGGFDFFCGGGFGGGGGFGFGGGGGF@CGGGGGGGGGGGGGGGFGGGGGGGGGGGGFCGGGGGGGGGGGGGGGFGGGGDGGGGGGGGGGGGGGGGGGFFGFFC?CCC
@JLYM 227
TGGGGAATATTGCACAATGGGCGAAACCCTGATGCAGCAACGCCGCGTGAGTGAAGAAGTATTTCGGTATGTAAAGCTCTATCAGCAGGAAAGAAAATGACGGTACCTGACTAAGAAGCCCCGGCTAACTACGTGCAGCAGCCGCGGTAATACGTAGGGGGCAAGCGTTATCCGGATTTACTGGGTGTAAAGGGAGCGTAGACGGTTTTGCAAGTCTGAAGTGAAAGCCCGGGGCTTAACCCCGGGACTGCTTTGGAAACTGTAGGACTAGAGTGCAGGAGAGGTAAGTGGAATTCCTAGTGTAGCGGTGAAATGCGTAGATATTAGGAGGAACACCAGTGGCGAAGGCGGCTTACTGGACTGTAACTGACGTTGAGTCTCGAAAGCGTCGGGAGCAAACAGGATTAGATACCCT
+
GGFGGCEFGGGGGFGGGGGFFCEGGGGGCE8F<FFFAFFFGGGGEGGFFCFGGCGFFFGDCEFFAEF:EFFFFGGDFFFGGCFFFGFC@F=EFGGCF9FFGDCC7FGGGGGFADCFEFEFCGDF+@@FCGFFCBBF@,>6<FGFFFC5>>BFGGCCBFEG**1>CC7BCGCGCCCE5:FFFF<F=C;.CFGGGG<:<F<=FE?EE>;;>->CGGCA@0>E;;3CEC:EEEGFEGCEFGGF<9DCBF?DFFDA%GFFFBFGFFB7;A5FD?>AD7EFE<92#,7GF9FEA5<?<EF8F,F<:FCCGCA<FFE87EGCGGEEFF?C,FE<,,,?:ECCE@CC@FD<F:BGCF9GCFGGFGFF@,EF<@@C8GF@FFC,@,,@:?DF@7C@8+GGGGFGFFFFDGFGFEFGGGCCCCC
@JLYM 87648
TGAGGAATATTGGTCAATGGGCGAGAGCCTGAACCAGCCAAGTAGCGTGCAGGATGACGGCCCTATGGGTTGTAAACTGCTTTTATGCGGGGATAAAGTGAGCCACGTGTGGCTTATTGCAGGTACCGCATGAATAAGGACCGGCTAATTCCGTGCCAGCAGCCGCGGTAATACGGAAGGTCCGGGCGTTATCCGGATTTATTGGGTTTAAAGGGAGCGTAGGCCGTCTGATAAGCGTGTTGTGAAATGGCGGGGCTCAACCTGGGCATTGCAGCGCGAACTGTGAGACTTGAGTGCGCGGGAAGTAGGCGGAATTCGTCGTGTAGCGGTGAAATGCTTAGATATGACGAAGAACTCCGATTGCGAAGGCAGCCTGCTGTAGCGCAACTGACGTTGAAGCTCGAAAGCGTGGGGATCGAACAGGATTAGATACCCT
+
GGGGGGGGGGGGFEFGGGGGGGGGGGEGGGGGFGGGGGGGGGGCFGGGGGGGGGGGGGGG7@FGCFF?EG7+BFFFEGGFGGGGDA<CFGFGG@AFGGG9,C84EG@FF@F7?3BDGFCF<=BFFFF7F+BC>><FEFFDC<>@:4<>>9EFF@EFCAFFFFGFEECFCF<G2CFGG<FEEF5GGD:GFGFGGGGC:$FC:0>GCC<*FFFCFC>8CED?<>*<<E8?FFGCEEGF6:FCEFFFDFCCF#CGGG5F>CGGGFD<:D:FFGGCFE@CCFFDEFD793,9EFGGGGFCGEEFAA59FGGGGGFGF=@=@+78GGGGGGGGGGGGFCGFFGGGGGGGGGF=EC,FC@ECGGF@GGGGGGGGGE,GGFGFGGGGGFEGEGGFCFGFC,GGEEFF<DGGGGFDGDGFB,A?FAGGEGGGGGGGGGGCCCCC
@JLYM 229
TGAGGAATATTGGTCAATGGGCGAGAGCCTGAACCAGCCAAGTAGCGTGCAGGATGACGGCCCTATGGGTTGTAAACTGCTTTTATAAGGGAATAAAGTGAGTCTCGTGAGACTTTTTGCATGTACCTTATGAATAAGGACCGGCTAATTCCGTGCCAGCAGCCGCGGTAATACGGAAGGTTCGGGCGTTATCCGGATTTATTGGGTTTAAAGGGAGCGTAGGCCGGAGATTAAGCGTGTTGTGAAATGTAGACGCTCAACGTCTGCACTGCAGCGCGAACTGGTTTCCTTGAGTACGCACAAAGTGGGCGGAATTCGTGGTGTAGCGGTGAAATGCTTAGATATCACGAAGAACTCCGATTGCGAAGGCAGCTCACTGGAGCGCAACTGACGCTGAAGCTCGAAAGTGCGGGTATCGAACAGGATTAGATACCCT
+
CEGFGFFGGGGCGFGGGGGGGGGGGGGGG8FGGGGGGGFFGGEFGGGGGGGGGGGGFGGGGGGGGGFGG@CFFGGG9EFGADFGGGGGGCFFGGGGFGGFGGCGGGGDGEFFGGFCE9FFFEGGGGGGGGGFGGAFGGGGFFFDGGGGGGGGGDEFGGG?GGDFFGGGGEF,=EFGGGG:G?FCEGBC:FFFF>D><FFFCGGFDGGFFFGGFFG<DGGFGGGGGGGGFB8CEFEGGGGFFGFD8<C7FFCGFDGEGGFGGGFFGFFGGDGGFF7GGGFFF<@GGGGFFCGDA++FFAGGGFFFECCGGGGFFEFF=<7GGFEEE@=EC9E9FGGGFEAGEGFGDGGGGFECGFF:GCF7GGGGFFGGGGGGGGGGGGGGGGGGGFC7EGFCAFGGFGGGGGGGGGDGF@FFEGGGGFGGGGGGGGGDAF8C@8CC
@JLYM 230
TGAGGAATATTGGTCAATGGGCGAGAGCCTGAACCAGCCAAGTAGCGTGCAGGAAGACGGCCCTATGGGTTGTAAACTGCTTTTATAAGGGAATAAAGTGAGCCTCGTGAGGCTTTTTGCATGTACCTTATGAATAAGGACCGGCTAATTCCGTGCCAGCAGCCGCGGTAATACGGAAGGTCCGGGCGTTATCCGGATTTATTGGGTTTAAAGGGAGCGTAGGCCGGAGATTAAGCGTGTTGTGAAATGTAGATGCTCAACATCTGCACTGCAGCGCGAACTGGTTTCCTTGAGTACGCACAACGTGGGCGGAATGCGTGGTGTAGCGTTGAAATGATTAGATATCACGAAGAACTCCGATTGCGAAGGCAGCGCACTGGAGCGCAACTGACGCTGAAGCTCGAAAGTGCGGGTATCGAACAGGATTAGATACCCT
+
FEGEFFGGGCFEGGAFEGEECFFGEFGFFGGGGEFDD89CCFC@FFFEGGE,C,9E9FFG7@F7F<FD86?=BCFFGFGGAFF9,CFF,C8EEFGG,C<E,BFFGG:AFGGGF,,,,BC@FCGGFFF,,,,,8C,EDB9FBDEDC+>,=,@,D6++3,,>>>BF+B7::@8;9FFD5:C.3@CE:4*CFGG8>942*3:1:CFCFE-C9FFFCF1;CDCCE8C<@</CGF89,0<@?9EEG479<<?FFGFC?DC@<@;E89,CGFCGFD7GFEFCEF<DFGFGGDA<5,,A+F:@>BB@86=+F@>7=EB,:B@4GCGEECC=6++F<EB,CA95,55,FC,EECF7FFEFGC>:=C<@7F@7GGFF@@++C,<C,8@8+6+,,FC,GEEGFFEC<@:,8BGEFFCF7FEC+CFFGFGEGFGEFCFEEC8CCCC@
@JLYM 231
TGGGGAATTTTGGACAATGGGGGCAACCCTGATCCAGCCATGCCGCGTGCAGGATGAAGGTCTTCGGATTGTAAACTGCTTTTGTCAGGGACGAAAAGGGACGCGATAACACCGAGTTCTGCTGACGGTACCTGAAGAATAAGCACCGGCTAACTACGTGCCAGCAGCCGCGGTAAGACGTAGGGTGCAAGCGTTAATCGGAATTACTGGGCGTAAAGCGTGCGCAGGCGGGTTTGTAAGATAGATGTGAAATCCCCGGGCTCAACCTGGGAATTGCATATATGACTGTAAGACTTGAGTTTGTCAGAGGAGGGTGGAATTCCAAGTGTAGCAGTGAAATGCGTAGATATTTGGAAGAACACCGATGGCGAAGGCAGCCTTCTGGGACATGACTGACGCTCATGCACGAAAGCGTGGGGAGCAAACAGGATTAGATACCCT
+
FGGGGEGGAFGG7FGGGGGGGDG7FG@FGGGGGCGGGGCFCFGGGGGEG:@FFF=FG,EGGFGGGGGGGGGGGGGGAEGG9EFEGGAFFGGGGGG7F?=+4:66@C7C=F<C=@+@B+,3>F<BBFGGEFF<,83<FEEFFGFC>GCEF:CGGF9@?FAC>@BFGG7<EGGDDE7C%:1FF?BFGGGD8EE?DF>:4,FEAEGC=FGFGEF5BFGGAFFC;GCE@CGDDGF5FC==9CA@7978(FFGFECD6C<:2FCGGGEFF>@(%FCFFAFEA4:;E<>:CFE<,,FA,GGGGGFF4=E><GFA?B+?9F<GGGGGFFF<FGGFGGF?,GGGGGDGGGGGGGGFAGF<GGGFGGGGGGF<>GGGGGGGGGFCFE,,,GFFCC;,AGAGGGGGGFFE,FFC8@GGGGGE@GGGGGGGGGGGGGGGGGFGGGGGCCCCC
@JLYM 232
TGGGGAATATTGCACAATGGGGGAAACCCTGATGCAGCGACGCCGCGTGGAGGAAGAAGGTCTTCGGATTGTAAACTCCTGTTGTTGAGGAAGATAATGACGGTACTCAACAAGGAAGTGACGGCTAACTACGTACCAGCAGCCGCGGTAAAACGTAGGTCACAAGCGTTGTCCGGAATTACTGGGTGTAAAGGGAGCGCAGGCGGGAAGACAAGTTGGAAGTGAAATCTATGGGCTCAACCCATAAACTGCTTTCAAAACTGTTTTTCTTGAGTAGTGCAGAGGTAGGCGGAATTCCCGGTGTAGCGGTGGAATGCGTAGATATCGGGAGGAACACCAGTGGCGAAGGCGGCCTACTGGGCACCAACTGACGCTGAGGCTCGAAAGTGTGGGTAGCAAACAGGATTAGATACCCT
+
FGGEGFGGGGGGGGGGGGGGGGGGGGGGGGGGGGGGGGGGGGGGGDGFGGGGGGGGGGGGGGGGGGGGGCGGFGGGFGGGGGGGGGGGGGGGGGGGGGGGGGGGGGGGGGGGGGGGGGGGGG2GGGGGGGGGGGGG:FGGGGGGGGGGGGGGGGGFGGGGGGGGGGGFFFCFGFGCEEFGGGGGGGFECFFFGFGGGEFFEGGCFEDB;;@FGGGGFGGFGFEFGGGGGGFFGGGGFEGGGGGGGGGGGGGGGGEDFFCFGGGFGCFFGGGGFFGGGGGGGGGGGGDGGGGGGGGGGGGGGGGGGGGGGGGFGGGGGFGGGFECGGECECFE@GFFGGGGGGGGGGCGGFFCGGGFGFGFDGFGFECFF7FCGGGGGEGGGGGGGGGGFEGGGGGGGGGFGGGGGGGGF<GCCCCB
@JLYM 233
TGAGGAATATTGGTCAATGGACGCAAGTCTGAACCAGCCAAGTAGCGTGCAGGAAGGCGGCCCTCTGGGTTGTAAACTGCTTTTAGTTGGGAATAAAGTGCACCACGAGTGGTGTTTTGTATGTACAATCAGAAGAAGGACCGGCTAATTCCGTGCCAGCAGCCGCGGTAATACGGACGGTCCAGGCGTTATCCGGATTTAGTGGGTTTAAAGGGAGCGCAGGCGGACCTTTAAGTCAGCTGTGAAAGACGGCGGCTCAACCGTCGAACTGCAGTAGATACTGGAGGTATAGATTGCACACTGGGATACTGTAATTCATGGTGTAGCGGTGAAATGCTCAGATATCAGGAAGAACGCGGGTCGCGAAGGGAGGTATACGTGGTGCAAGTGACGCTGAGGCTCGAAAGTGCGGGTATCGAACAGGATTAGATACCCT
+
FFDFG8@FGGGCC6;EFFECEG@EF+@;CF<E<<,C@AF<CFCEEFGEEGGCCFFDC8FFC+@,EEF8FEEFG<<CCFFF?F9<AEE<?E@8FFGFFGG9AFGGGGG7@+<+8BFFD,4??FFF,C,EFB<<>FDG8D8F8+FEGCCFGG,@F>8<3>CC7<FFG5FEEC*3@FGF5***/C<:FCGD@C=G?-<=F7@C=#F:FG=GD7CCC?;ED7:EE*54?8-#77FA@FFD>FF?FEDCB+B7<FCECGG:D#*EG6>:+E@8@EE,?8@$.9C<=C>3DFD:,5,5=,E@BECA,,EA9F8C?5<,5A:,:54B4,@7@+?,DDFC,=?=,9EE5,EB,C55<<B:>46+6+++CGF@,9E:C,EDFEC@:69,@C;,;<C,:@@FCAEE,:B,6B;,,:@:+:FEF@C,B,@@AFFCB<@GFECA,,<8
@JLYM 234
TGGGGAATATTGCACAATGGGGGAAACCCCGATGCAGCAACGCCGCGTGAGTGAAGAAGTATTTCGGTATGTAAAGCTCTATCAGCAGGAAAGAAAATGACGGTACCTGACTAAGAAGCCCCGGCTAACTACGTGCCAGCAGCCGCGGTAATACGTAGGGGGCAAGCGTTATCCGGATTTACTGGGTGTAAAGGGAGCGTAGACGGTTTTGCAAGTCTGAAGTGAAAGCCCAGGGCTTAACCCCGGGACTGCTTTGGAAACTGTAGGACTAGAGTGCAGGAGAGGTAAGTGGAATTCCTAGTGTAGCGGTGAAATGCGTAGATATTAGGAGGAACACCTGTGGCGAAGGCGGCTTACTGGACTGTAACTGACGTTGAGGCTCGAAAGCGTGGGGAGCAAACAGGATTAGATACCCT
+
GGGGGGGGGGGGG,EFAEGFGGGGGGGFGGFCGFGGGGGGGGGGGGGGCCFFFFFECEGGGGFGGGDFFFGGGGGGGGGGGGGGGGGGG>FGGGGGGGGGGGGEGGGGGC@AEGGGGGGGFEGGGGGGGGGGGDGDEGG@8CGGFGGGGGGGGGGCFFG1GE9*FFCGF>:CFGGGGEEFGG>GGGGE<FGGGGG<CFG>GE>GEGGGEFFGGFGGEECFGGFFFFFGGGFCGGGGGGGGGGGGFGGFGGGG<EC.D?9E<GGGGGGFCFEFDF8CFAGGFEGGG9FDEFAGGFFEEE,,F=GGGGGGGGFEF@DGFFGGGGFGGGGGGGGGGFF@FGGGDGGFB6CEGGGCEDFEGGGFCFGGGGGGGGDEFGGGGGDFCCC@FCGGDGFCGGGGGGGGGGGGGFEDGFE@CBA8
@JLYM 235
TGAGGAATATTGGTCAATGGGCGAGAGCCTGAACCAGCCAAGTGGCGTGCAGGAAGACGGCCCTATGGGTTGTAAACTGCTTTTATAAGGGAATAAAGTGAGCCTCGTGAGGCTTTTTGCATGTACCTTATGAATAAGGACCGGCTAATTCCGTGCCAGCAGCCGCGGTAATACGGAAGGTTCGGGCGGTATCCGGATTTATTGGGTTTAAAGGGAGCGTAGGCCGGAGATTAAGCGTGTTGTGAAATGTAGATGCTCAACATCTGCACTGCAGCGCGAACTGGTTTCCTTGAGTACGCACAAGGTGGGCGGAATTCGTTGTGTGGCGGTGAAATGCTTAGATATCACGAAGAACTCCGATTGCGAAGGCAGCTCACTGGAGCGCAACTGACGCTGAAGCTCGAAAGTGCGGGTATCGAACAGGATTAGATACCCT
+
FGFFDCFGEGGGGGGGGGGGGGGGGGGGGGGGGGGGG<FGCFEEGGGGGGGGGGF@CFFGEGFGGGGGGF7FFGAFGGDFCFGCFGDEFDFFFGGGGGFF,,EF8FGGGFEEFFFFGG:FGFGFCA,F@?9EGGFGGAFGF<C3DGGF1@3DDDGGGGF7FBFGFGEGCGG=C,@C8>CGGEFCEE<C#7>A79<7*<EAFGDFGCEF6GFGFCF;E5FECFE:C8EBF@9EC<>+9FGGGFDCB9:FGC@F@EF,FC@GFECFFFFG@FBCBC39@9>GGFEDFFGC9GGGGFFBB98F9FA+ECC@FFFGGFGF=:?GGGGGCGGGGGCE<GGGGGFDGFF@CFGGGGGGGGFFGGFFGGGGGF?GGGGGGGGFGGGCCCGEEGGGGCDGGGGGGGGGGDFFCFFFEEGFGGGGGGFGGGGGGGGGGGGCCCCC
@JLYM 81935
TGAGGAATATTGGTCAATGGGCGAGAGCCTGAACCAGCCAAGTAGCGTGCAGGATGACGGCCCTATGGGTTGTAAACTGCTTTTATAAGGGAATAAAGTGGGTCACGTGTGACTTTTTGCATGTACCTTATGAATAAGGACCGGCTAATTCCGTGCCAGCAGCCGCGGTAATACGGAAGGTCCGGGCGTTACCCGGATTTATTGGGTTTAAAGGGAGCGTAGGCCGGAGATTAAGCGTGTTGTGAAATGTAGAGGCTCAACCTCTGCACTGCAGCGCGAACTGGTCTTCTTGAGTACGCACAACGTGGGCGGAATTCGTGGTGTAGCGGTGAAATGCTTAGATATCACGAGGAACTCCGATTGCGAAGGCAGCTCACGGGAGCGCAACTGACGCTGAAGCTCGAAAGTGCGGGTATCGAACAGGATTAGATACCCT
+
GGGGGGGGGCFGGCFEEGGGCFGGF@EGGCFGGGGGGGEGGGEFGGGGGGGGGGEFBCFE::@<FC9FG8CF:FGGFFFF?,-CF9CFGFFFF?FGGGGA@DFCF=C?FGCFGFF,A<FGGGGGGGGGGGFFGGCFGGGGF<FCFDGFE>EBFAFFDFFGDECE:CE?:FE97?DEEFFE?FDGED7FGFCGCCBE<FCFC0<FCFGEFCEFF<FFE*GFGGG=FCFFGGCGEC:A8DEE@C@7/F<FGGFCFF>>CFB<GEECFFFFFF@BEGGGGDFGGFFDFBFFCGFGDCDFCA7@:,F@+:EF>F,GGGGGF@DE,FEE>GGFGGGGGGGGGGGGGGGGFFCC?EAF9,CFFC,ECEEGGGGGFGGFGGEFFGEGF7DGF9DFF@@FCGGGEC>FGGGGFGCDGGFGEGGGGFFAGGFEFCE9F@CB8CCC
@JLYM 52903
TAGGGAATCTTCGGCAATGGGGGCAACCCTGACCGAGCAACGCCGCGTGAGTGAAGAAGGTCTTCGGATTGTAAACTCCTGTTGTTGGGGAAGATAATGACGGTACCCAACAAGGAAGTGACGGCTAACTACGTGCCAGCAGCCGCGGTAAAACGTAGGTCACAAGCGTTGTCCGGAATTACTGGGTGTAAAGGGAGCGCAGGCGGGAAGACAAGTTGGAAGTGAAAGCTATCGGCTCAACCCATAAACTGCTTTCAAAACTGTTTGTCTTGAGTAGTGCAGAGGTAGGCGGAATTCCAGGTGTAGCGGTGGAATGCGTAGATAGCGGGAGGAACACCAGTGGCGAAGGCGGCTTACTGGGCACCAACTGACGCTGAGGCTCGAAAGTGTGGGTAGCGAACAGGATTAGATACCCT
+
<FGGGFGCE<FFD@FEGG<D8,@@@F<,B@EGGEGGCG+C8CEGEGDCFFCGGGFFFGDF,CCFGGDC+?<FFGGFF=FF=FEGFGGCFDGDF@<EG,,55B7:7F<=DDFFCF8<BDF(B:3:@+GDFFFFB83CDFFCC@FGC>:FG7;;@BC2<<<><FC9@:EA3ECB:E8=9F:#;=<GGG2*%CCFC9CB:52*C87*GFCD)A>D29?##2<,3;@:A:0*B@0A+@CF<>F>8,@9@,9D>FDC,3+:,CFC3,A3,3,,FDEF>=A,,4:,B9DFB4++EFFEA?GGGE,GGGGCECEFCECAFGEFFGFGFF=@++B<<EFGFE8EF,FB,,GFFGGGGGGFC,,EEFFGFC6;,AEGGGFEGCFFFFC<F7GGF<B-;CGFC@ECB,FCEFGFE9GFFFFCCCCC
@JLYM 67752
TGGGGAATATTGCACAATGGGGGAAACCCTGATGCAGCGACGCCGCGTGGAGGAAGAAGGTCTTCGGATTGTAAACTCCTGTTGTTGAGGAAGATAATGACGGTACTCAACAAGGAAGTGACGGCTAACTACGTGCCAGCAGCCGCGGTAAAACGTAGGTCACAAGCGTTGTCCGGAATTACTGGGTGTAAAGGGAGCGCAGGCGGGAAGACAAGTTGGAAGTGAAATCTATGGGCTCAACCCATAAACTGCTTTCAAAACTGTTTTTCTTGAGTAGTGCAGAGGTAGGCGGAATTCCCGGTGTAGCGGTGGAATGCGTAGATATCGGGAGGAACACCAGTGGCGAAGGCGGCCTACTGGGCACCAACTGACGCTGAGGCTCGAAAGTGTGGGTAGCAAACAGGATTAGATACCCT
+
GGGGG,BFFGGGGGGGGFGD?FGGGGGGGGGGGGGGGGEGGGGGGCFFGEGFGGGGGGGGGGGGGGGGGGGGGGGGGGGGGGFGGFFFFFGGGGGGGFFFGGG:DFFGGGGGGGGGGGGGGGCEGGCFG@GFDGFGDFGGGGGGGGGGEDGGDGGGGGGF;FGGFFF:8CEEGGGGGGDFGGGFEECFCFGGGGGGGGGGEGGEGFGGEG>EG?ED<CFFFGGGGGGFG<F<ACGCGCFFGCCEGGGFFF>:9@E?EF9EFGGGFCCGGFE@CFFC89GFGGFFGCGGGGFE8GEEDGEFGGGGGGGGGGGFFGFCFE<FGGGFEECGGDGFGGFGGGGGGEEDE@GFCFF<FFF<GGFFF<C<GGGGGGGGGGGGGEEF@FGGGFCFGGGGGGGGGFGGGFCFGGGGGGGCCCCC
@JLYM 239
TGGGGAATCTTGCGCAATGGGGGGAACCCTGACGCAGCGACGCCGCGTGCGGGACGGAGGCCTTCGGGTCGTAAACCGCTTTCAGCAGGGAAGAGTCAAGACTGTACCTGCAGAAGAAGCCCCGGCTAACTACGTGCCAGCAGCCGCGGTAATACGTAGGGGGCGAGCGTTATCCGGATTCATTGGGCGTAAAGCGCGCGTAGGCGGCCCGGCAGGCCGGGGGTCGAAGCGGGGGGCTCAACCCCCCGAAGCCCCCGGAACCTCCGCGGCTTGGGTCCGGTAGGGGGGGGTGGAACACCCGGTGTAGCGGTGGAATGCGCAGATATCGGGTGGAACACCGGTGGCGAAGGCGGCCCTCTGGGCCGAGACCGACGCTGAGGCGCGAAAGCTGGGGGAGCGAACAGGATTAGATACCCT
+
GGGGGGGGGGGGGGGGGGGGGGGGGGGGGGGGGGGGGGGGGGGGGGGGGGGGGGCEEGGGGGGGGGGGGGEGGGGGGGGGDFGGGGGGGGGGGGGGGGGGGGGGGGGGGGGGGGGGGF<ECFGC>C?EGGGGGEGGGGGGGGGGGGGGGGGC<C?5+2AEGGGGGGGGGDEEFFGGGG<0<FD=FGGCC9E>FGG5CE5>CCCE9EECCCEECEEC=CEGGGDED;>FE>EGGFGGG7CFFGGGEEEFCE>CEGGDECC<:FCC>FCGF@GGGGFGGEGG?DGGGGFF><9FF:FDFGEEFGGGGCDGD9GGFEEEF:A<9GEGGFCCGGGGGGGFFGGGGGGGGGGGGGGGGDGFCGGGGGGGFDGGGGGGGGGGGGGGGECFCFGGEGFGECF@GGGGGGGGGGGGGFEFB@8CC
@JLYM 240
TGGGGAATATTGCACAATGGGGGAAACCCTGATGCAGCAACGCCGCGTGAGTGAAGAAGTATTTCGGTATGTAAAGCTCTATCAGCAGGAAAGAAAATGACGGTACCTGACTAAGAAGCCCCGGATAACTACGTGCCAGCAGCCGCGGTAATACGTAGGGGGCAAGCGTTATCCGGATTTACTGGGTGTAAAGGGAGCGTAGACGGTTTTGCAAGTCTGAAGTGAAAGCCCGGGGCTTAACCCCGGGACTGCTTTGGAAACTGTAGGACTAGAGTGCAGGAGAGGTAAGTGGAATTCCTAGTGTAGCGGTGAAATGCGTAGATATTAGGAGGAACACCAGTGGCGAAGGCGCCTTACTGGACTGTAACTGACGTTGAGGCTCGAAAGCGTGGGGAGCAAACAGGATTAGATACCCT
+
GGGGGGGGFGGGGGGGGGGGG7FGGGFGGGGGGGEGGGGGGGGGGGGGGFFFFGCFGGGC9FFGGGG7C<FFGGGGGFGGDGFFFGGGG:FGGGGBF,F,?FC@F7,CAFGGGGFFGEFEDCCF#<GDDFFGEBCFGG@CGEEGGEFG9BFAFFG?4D<47<::CG;GF>5FEF@<*FF><,6GFFFGFFGGGGGEDGE8GC8GGGGGFF>8GFGGGGGFECEGGGDGGGGGFFE>DFGFFCCCDD=C/E7,#EEGGG?GGGGFCGF=FF:GGGGGGFF8?GGGF<GGGGGFFGFGF=,BGGGGGGGGGGGGGGGGGFGGGGGGF<CGGGFGGGGGGGGGGGGGGGGGGGF8GGFCGGGFEGGGCGGGGGGGGGGGGGFFGGGGGGGFCGGGFDGGGGGGGGGGGGGGGGGCBCCA
@JLYM 96762
TGGGGAATATTGCACAATGGGGGAAACCCTGATGCAGCGACGCCGCGTGGAGGAAGAAGGTCGTCGGATTGTAAACTCCTGTTGTTGAGGAAGATAATGACGGTACTCAACAAGGAAGTGACGGCTAACTACGTGCCAGCAGCCGGGGTAAAACGTAGGTCACAAGCGTTGTCCGGAATTACTGGGTGTAAAGGGAGCGCAGGCGGGAAGACAAGTTGGAAGTGAAATCTATGGGCTCAACCCATAAACTGCTTTCAAAACTGTTTTTCTTGTGGAGTGCAGAGGTAGGCGGAATTCCCGGTGTAGCGGTGGAATGCGTAGATATCGGGAGGAACACCAGTGGCGAAGGCGGCCTACTGGGCACCAACTGACGCTGAGGCTCGAAAGTGTGGGTAGCAAACAGGATTAGATACCCT
+
CFGE@BEGGGGGFFFDFFE<FGGFGGFGGCGG9,CC,CCFFGGGGGGFFEEGGFGG?GCCFF+CGCFGGDGFGGGG95BFGGGGGG=FF8=FCFEE?FGGGGG7@7FCBF8>FGDFFGGC,,>C++CFG,FF7BCFC9,@FF8<F*5:*>>FFE;FFGCCC@78CFGGG<C*F?FCE,8,BC,FC@;41<FFFFC:C5CCEEC#>>8<;/@?,AFC9<FGEFFG3@CEFFCFGG@=>9FD.899FE=CGFFE9FCFFFC@4FEGG=FA<8FFFF4CF=:8,A,FCCB+DGFFGGGEDGGE=F=@+CCC9FEE@GGGF?@,GGFF=>,=C,F,CECAFE,GEF@<GGCGF@GGGFFFGFC,GGFCFF@CC>F@CF8FEFCFDBAECE7GDGFEGGGGGFFFGGFFGFCEC8GCCCCC
@JLYM 68964
TGGGGAATATTGCACAATGGGCGCAAGCCTGATGCAGCGACGCCGCGTGCGGGATGACGGCCTTCGGGTTGTAAACCGCTTTTGATCGGGAGCAAGCCTTCGGGTGAGTGTACCTTTCGAATAAGCATCGGCTAATTCCGTGCCAGCAGCCGCGGTAATACGGAAGATGCGAGCGTTATCCGGATTTATTGGGTTTAAAGGGAGCGTAGGCGGGCTGTTAAGTCAGCGGTCAAATGTCAGGGCCCCACCTTGGCATGCCGTTGATACTGGCGGCCTTGAGTTCACACAAGGAAGGTGGAATTCGTCGTGTAGCGGTGAAATGCTTAGATATGACGAAGAACTCCGATTGCGAAGGCAGCCTTCTGGGGTGTTACTGACGCTGAGGCTCGAAAGTGCGGGAATCAAACAGGATTAGATACCCT
+
FGGCC8FFGGGGGGGGGGAEGGGGGGEGGGFCFGGGGGGGFFGGGGGGDGGFGGGGGGGEGGGGGGG>FGECGGGGG@FGDFGDFGGGGGGGGGGGGGFGGGGGFFGGGGGEGFGGFFGGGGGGDGGFGEEGGGGGCFGFFFDGF:E8:FFEGGGFFFFGGGGGGGGGGGECE<FF>CCCCC:;FGGFG-CF=GDGGGGGGGFEEFCCGE<EEFFGEFGGG?CF:CGCCCGGGGFGC7CF@>E*8:FFEGGGGGFGEFFFGDEFF=7EF:@EF=DDGGFGFEFG,E<FGGGGGGFFGB7GGGC@7+GGGGGGGGGFGFFGGGGFGGGDGGGGGFFFFGGGFCDGECF:GFFFGGGF@GFGFDDGGGGGGGGFDF@GEGGGGGFGGFD>GGFGBFGGFFF9F@GDCFEDGFGCGGGGGC@CCC
@JLYM 243
TGAGGAATATTGGTCAATGGGCGAGAGCCTGAACCAGCCAAGTAGCGTGCAGGATGACGGCCCTATGGGTTGTAAACTGCTTTTATAAGGGAATAAAGTGAGCCTCGTGAGGCTTTTTGCATGTACCTTATGAATAAGGACCGGCTAATTCCGTGCCAGCAGCCGCGGTAATACGGAAGGTTCGGGCGTTATCCGGATTTATTAGGTTTAAAGGGAGCGTAGGCCGGAGATTAAGCGTGTTGTGAAATGTAGATGCTCAACATCTGCACTGCAGCGCGAACTGGTTTCCTTGAGTACGCACAAAGTGGGCGGAATTCGTGGTGTAGCGGTGAAATGCTTAGATATCACGAAGAACTCCGATTGCGAAGGCAGCTCACTGGAGCGCAACTGACGCTGAAGCTCGAAAGTGCGGGTATCGAACAGGATTAGATACCCT
+
CFEFGGGDFGGGGGGGGFFG8FGGGGGGGGGGGGGFDGFGGFCFCFEGGGFFFGGGGG7CCFGGGGGGG@FFEGFGGGGGGFGC?EGG<DGCEFGGGGGGGGGD8FCFGGGF<AF<FGGFGGGGDE<BFGGGGCFFFGGGDGFGCEEGFFGF,FF7FE@FGGGG>6:CGC;;=9F>>FFG7=>CEGGEGGCCFGGEFFF-?EEEGFFGFGGGFGGGG5EEGGCGGG4GGGCCCC@GGFEFFDDCCFCFEGFD?BF@1FFGGGGFFG@.FGGGGGFDGFFFDFFFGGGGEFF?6ECCGGGEDB9=7:CCB,A,F8GEFFF,GGGECBC,EEGGGGGFB<FFE@9FGGDGGGF9F7GFEF@FF@,GGGGGGGGGGGGGGGGGGGGGGFGGGGCCGGFDGEFF@79F8CEGF@CF:EGGGGGGGGGGGGGGF<,ACCCC
@JLYM 244
TGGGGAATATTGCACAATGGGGGAAACCCTGATGCAGCAACGACGCGTGAGTGAAGAAGTATTTCGGTATGTACAGCTCTATCAGCAGGAAAGAAAATGACGGTACCTGACTAAGAAGCCCCGGCTAACTACGTGCCAGCAGCCGCGGTAATACGTAGGGGGCAAGCGTTATCCGGATTTACTGGGTGTAAAGGGAGCGTAGACGGTTTTGCAAGTCTGAAGTGAAAGCCCGGGGCTTAACCCCGGGACTGCTTGTGAAACTGTAGGACTAGAGTGCAGGAGAGGTAAGTGGAATTCCTAGTGTCGCGGTGAAATGCGTATATATTAGGAGGAACACCAGTGGCGAAGGCGGCTTACTGGGCTGTAACTGACGTTGCTGCGCGAAAGCGTGGGGAGCAAACAGGATTAGATACCCT
+
C<@ECGGFG9FFFE<FF@FFGEC7F,C66EGFGFFEGGGGCG,@F:FFDGGGC@FEDFGE,?,CF<C:8F,?E,5FEDFCF?ECFGGDGG8=8EFGGGFGGG:BDFFGF<E9EEF9E,4<<F=::CGGFFFFGFGGGGFDF<,B>C<>3>:;@F5,@<EDCE@@EBC+28=1<CF;EC?;1FBEF9FE;<GGFF2*>=+:EE=7C,GGGFFCBA+<+*@68'*,2>A>5EB>@,F>8+<@C:C=B:5FF@B373,,;A?<A3,,A,<@DD9A,,FEDB@,,C,B,,,GFFGE<8?8EEC?GF>=+==C5FE9,,:EFFC45,@EE9A,FE9FEC6:-GFF@6,C,,@CB:@,,9,:,,@DFGFGGFF:,,,CC;6+++@@6F<DCBCGGGGFAEAFCEAGGFGFE<E9EC,BA,@@
@JLYM 245
TGGGGAATATTGGTCAATGGGCGAGAGCCTGAACCAGCCAAGTAGCGTGCAGGAAGACGGCCCTATGGGTTGTAAACTGCTTTTATAAGGGAATAAAGTGAGCCTCGTGAGGCTTTTTGCATGTACCTTATGAATAAGGACCGGCTAATTCCGTGCCAGCAGCCGCGGTAATACGGAAGGTCCGGGCGTTATCCGGATTTATTGGGTTTAAAGGGAGCGTAGGCCGGAGATTAAGCGTGTTGTGAAATGTAGATGCTCAACATCTGCACTGCAGCGCGAACTGGTTTCCTTGAGTACGCACAAAGTGGGCGGAATTCGTGGTGTAGCGGTGAAATGCTTAGATATCACGAAGAACTCCGATTGCGAAGGCAGCTCACTGGAGCGCAACTGACGCTGAAGCTCGAAAGTGCGGGTATCGAACAGGATTAGATACCCT
+
FGGGGGGGGGGGGGGGGGGGGGGGGGGGGGGGGGGGGGGGGGGGGGGGGGGGGGFFGGGGGGEGGGGGGGGGGGGGGGGGGFGGGGGDGGGGGGGGFGGGDFGGGGGGGGGGGGGGGGGGGGGGGGGGGGGGGGGGGGGGGGGGGGGGG@?GDFFGGGGGGGGGGDG>FFGGGFGGGGGGGFFGGGGG;GGGGGGGEFGGC?FFGGGGGGGGGGGGGGGGGGGGGGEGGGGGGFFGGGGGGFGGGGGGFGFF@DCGF@GFFGFFGGGGFFGFF8@>FCGGGEFGGGFF<GGGFC7GGGGFCDEAGGFFEFFEDEFC+7GGGGGGGEGGGGFGFGGGGGGGGDGGGGGGGGGGGGGGFDGEEGEFGGGGGFDGGFCFF@F@CDGGGGGGGGGCFCGGGGGGGGGGGGEEC:GGGGGGGGGGGGFGFEFGGGFCCCCC
@JLYM 62211
TGAGGAATATTGGTCAATGGGCGAGAGCCTGAACCAGCCAAGTAGCGTGCAGGATGACGGCCCTATGGGTTGTAAACTGCTTTTATAAGGGAATAAAGTGAGCCTCGTGAGGCTTTTTGCATGTACCTTATGAATAAGGACCGGCTAATTCCGTGCCAGCAGCCGCGGTAATACGGAAGGTCCGGGCGTTATCCGGATTTATTGGGTTTAAAGGGAGCGTAGGCCGGAGATTAAGCGTGTTGTGAAATGTAGATGCTCAACATCTGCACTGCAGCGCGAACTGGTTTCCTTGAGTACGCACAAAGTGGGCGGAATTCGTGGTGTAGCGGTGAAATGCTTAGATATCACGAAGAACTCCGATTGCGAAGGCAGCTCACTGGAGCGCAACTGACGCTGAAGCTCGAAAGTGCGGGTATCGAACAGGATTAGATACCCT
+
FGGGGGGGGGGGGGGGGGGGGGGGGEGGGGGGGGGGGGCFGGGGCFGGGFGGGGGGGGGGGGGGGGGGGGGCFGGGGGGGAFGGGGGGGGGEFGGGFFFFG@FCGGGGGFFDG8BEEGGGGGGGGFDCGFFGGFGGG@GGGGGGGGGGG?GGGGGGGGG@GFFGGGGGEGGGDEGGGG:CGGGGGGGGGCF<GGGG=FFGFGCFGFBFECFGGGGGGDFEGGDFFFGGGC>9CEGEGEGGGGGGFFFGFGFCGGGGGGFGGGGFDE:FFFFFFCFFCCDFGGGGFDF8FFFA@7DFCGEFDDGFEDDEFEEB<@FGGGGFF9F=DGGCFGFGGGGGGGFGGGGGGGGGGFCGFF@CGGF@DGGFEFCGGGGGGGGGGFEEGGGGGGGGGGGGGGGGFDGGGGGGDFFCGGGGGGGGGGGFGGFFFCGGGGGCCCCC
@JLYM 247
TGGGGAATATTGGACAATGGACCGAGAGTCTGATCCAGCAATTCTGTGAGCACGATGAAGTTTTTCGGAATGTAAAGTGCTTTCAGTTGGGAAGAAATAAATGACGGTACCAACAGAAGAAGTGACGGCTAAATACGTGCCAGCAGCCGCGGTAATACGTATGTCACGAGCGTTATCCGGATTTATTGGGCGTAAAGCGCGTCTAGGTGGTTATGTAAGTCTGATGTGAAAATGCAGGGCTCAACTCTGTATTGCGTTGGAAACTGTGTAACTAGAGTACTGGAGAGGTAAGCGGAACTACAAGTGTAGAGGTGAAATTCGTAGATATTTGTAGGAATGCCGATGGGGGAGCCAGCTTACTGGACAGATACTGACGCTAAAGCGCGAAAGCGTGGGTAGCAAACAGGATTAGATACCCT
+
EFGGGGGGGGGGGGFDFGGGGGGFGGGGDFFEFGGGGGGGGGGGGGGGGGGGFCEFFGGGDEFF7FFDB:DFFDGGGGFGGGGGFG<?EFGGGGGGGGGGGGFGGGGDF?FGGGGFDEDFGFDCFDFDFFCFG9EGFFFFFGG7FF<=FEGGGGGGGDFCF<<F>GGG>EEG=FG8DFGEGCCF@GGGGG<G;FEGGDF31=:F:GGFEF@8?<CFFCGGGFGFFGF8CGGGFFCDDDCEGFDFDECGGDFFFGEFGGFFGFGGGGEGFGGGEDGGGGGFFGGGGGGFEC@GGGFGFE9,C,FGGGGF8FGGFED@GGGGGGGGGGDFGGGFFFEFEEDGGF8GGGFFEFEGFGGGGGEFFECFEEGEFFEGGGGGGGGGGGF;EFFGGGGGGDGGGGGGGGGGGGGGGGGGGGCCCCC
@JLYM 80816
TGGGGAATATTGCACAATGGGGGAAACCCTGATGCAGCGACGCCGCGTGGAGGAAGAAGGTCTTCGGATTGTAAACTCCTGTTGTTGAGGAAGATAATGACGGTACTCAACAAGGAAGTGACGGCTAACTACGTGCCAGCAGCCGCGGTAAAACGTAGGTCGCAAGCGTTGTCCGGAATTATTGGGTTTAAAGGGAGCGCAGGCGGACCTTTAAGTCAGCTGTGAAATAAGGCGGCTCAACCGTCGAACTGCAGTTGATACTGGAGGTCTTGAGTGCACACAGGGATACTGGAATTCATGGTGTAGCGGTGAAATGCTCAGATATCATGAAGAACTCCAATCGCGAAGGCAGGTATCCGGGGTGCAACTGACGCTGAGGCTCGAAAGTGCGGGTATCAAACAGGATTAGATACCCT
+
EFF,FFGGGGFFFGGGGGGGGGGGGGG@FGGFFGGGGGFEGGDFC@CFGGGGGGGGGGGGGGGGGGGGGGGGFGGGFGGGGGGGEGGCFGGFFFGGGGFGGDGEGGFGGGGGGGFDCFFFGGGGGGGGGGGCFGDGGGGGG<FFGGGGGGGGFG2CFGGCCC*GDE:F;CFGGCEFEGF7ECGGGGGEGGCGGGGGEGFEEGG>CEEFFGGFGFFC6FCFFFGGGFGCECGGEFGGGGGGGCBEEGGGGGGGGGGGGFCFEFGG=GE<<GGGGGGFFGGGGFGFG?E,AAEBGGGFA<=FFGGGGCFFCGFF9GEEFGGGGFFFDFGF?9GCFEFECDC7GGDFFE<DCGGGFGFF+CGGGGGFCGFCGF7GGFDF8CCGFGFGGGEFF@FGGGGGFFEAFFFFCFC,9CE@A,BC
@JLYM 67508
TGGGGAATTTTGGACAATGGGGGCAACCCTGATCCAGCCATGCCGCGTGCAGGATGAAGGTCTTCGGATTGTAAACTGCTTTTGTCAGGGACGAAAAGGGATGCGATAACACCGCATTCTGCTGACGGTACCTGAAGAATAAGCACCGGCTAACTACGTGCCAGCAGCCGCGGTAATACGTAGGGTGCAAGCGTTAATCGGAATTACTGGGCGTAAAGCGTTCGCAGGCGGTTTTGTAAGATAGATGTGAAATCCCCGGGCTCAACCTGGGAATTGCATATATGACTGCAAGAGTTGAGTTTGTCGGAGGAGGGTGGAATTCCAAGTGTAGCAGTGAAATGCGTAGATATTTGGAAGAACACCAATGGCGAAGGCAGCCCTCTGGGACATGACTGACGCTCACGCACGAAAGCGTGGGGAGCAAACAGGATTAGATACCCT
+
@C@8FBFGD<FFCFGGGGGGGEGGDGGGGGGGGGDGGGDGGGGGGGGGGGFFGGGEGGGGGGGGGGGGGGGGGGGGGGGGC9FGGGGGGGGGGGG>FFC7EEEDGG<C4EEEG++@:FGC9FFG<FG7FD@F9EEFFG@EFG99=7D@CCEEFGFDFCGCFGGFGGDFGGGDE#<C#:CC9BFDEA;CCFEGGGC=7BFCC9;EF2<FFCFGGGG>FFGG1,GCE::;EGCD=?7%/@FFCD;DFGCDB@<0@ACFFEGFGFFEBF;8DF<FDCFGFDGFF=CEFF::,,E<8,EFFE4A++++4CFGGFF7FGDC9FF,FDGGEGFFFE,5,FDF?GCFCFCEEC,E9FGFEGGGFFCCCC,,:CBC<F9@GGF@B,,F88FC9FC,CE9FF@;C7GGEEEF7GDFFECGGFEFGDGFFEEGFEFFF9EGGGF@,A<,,C
@JLYM 80359
TGAGGAATATTGGTCAATGGACGCAAGTCTGAACCAGCCACGTAGCGTGCAGGATGACGGCCCTCTGGGTTGTAAACTGCTTTTAGTTGGGAATAAAGTGCATCACGTGTGATGTTTTGTATGTACCATCAGAAAAAGGACCGGCTAATTCCGTGCCAGCAGCCGCGGTAAGACGGAAGGTTCAGGCGTTATCCGGATTTATTGGGTTTAAAGGGAGCGCAGGAGGATCTTTAAGTCAGCTGTGAAATACGGCGGCTCAACCGTCGAACTGCAGTTGATACTGGAGGTCGTGAGTGCACACAGGGATACTGGAATTCATGGTGTAGCGGTGAAATGCGCAGATATCAGGAAGAACTCCGATCGCGAAGGCAGGTATCCGGGGTGCAACTGACGCTGAGGCTCGAAAGTGAGGGTATCGAACAGGATTAGATACCCT
+
GGGGGFFFFGGGFFCEEFGFF<FFGGGGGGGGGGGGFGDF,@CFFFFGGCG<FEFGGAFGFFGGGFGGGGG>=FGEGGGC9EEFFFFAFFDGCFFGFF,,??EEFFEEGFF,,BF9FEEFFGGGGGCE@FFGDCF?FCCFC<F7E@FGCFFG?@=CDBEFGGGCFDEGC>;%<,@C::7F27<2#C3>3<:=<9FG<:GECFFFGCG:G:<FGGC7,+:8:E5.F<##2;DFGDCF?<>#@;7;F>>79<312CCCECGFE>BCFF@C3D,>@,D@=??<,FDA+CC:E,FGGFF@EC:F8<FAFECF9FF9DGGGCFGFFDEB7CCCFGGGEB>C@,,FFFC,C,C,FC6E<EF?CC<@C7FDFA@FFACFDF7EGGGGGFDFCGFEGGGFGCCGGGDFFFGFFFCFC,GFGFF@F9GFFFEGF9FFFDCCCC8C
@JLYM 90854
TGAGGCATATTGGTCAATGGACGAGAGCCTGAACCAGCCAAGTAGCGTGAAGGATGACGGCCCTATGGGTTGTAAACTGCTTTTATAAGGGAATAAAGTGAGCCTCGTGAGGCTTTTTGCATGTACCTTCTGAATAAGGACCGGCTAATTCCGTGCCAGCAGCCGCGGTACTACGGAAGGTTCGTGCGTTATCCGGATTTATTGGGTCTAAAGGGAGCGTAGGCGTGAGATTAAGCGTGTTGTGAAATGTAGATGCTCAACATCTGCACTGCAGCGCGAACTGGTTTCCTTGAGGACGCACAAAGTGGGCGGAATTCGTGGTGTAGCGGTGAAATGCTTAGATATCACGAAGAACTCCGATTGCGAAGGCAGCTCACTGGAGCGCAAATGACGCTGAAGCTCGAAAGTGCGGGGATCGAACAGGATTAGATACCCT
+
FGFGGC:@EFCGEC9F<F<FFEDCFGGGFGEE8F,CFE<<E8F<@C8@@6C<EGGGFECC7CFGFEE88CF@FFFGGF,:<CF,?,CFE9F,B=CECC@,CE8EC,++99CFEEF@FF7<FFEFC?AAABEFA,<EEFFG,B=7F+BDA,6C,,@C?FFGGFDA+5CC*>8,38*CC*>F,?D@*8>:FGGFCE;9*=<A,<CGFFE/<<CFGF@FCG?B8&*?##>:F8CGC:5+5?BEGG-9CFF7:5FCE,@<;7,?E78?@CBDCGC6=E@+B71?CF;FFA,==,CFEF7@+E,EFEGCEFC:C:??BE7:=:+C@GEGGGGFB,CCFGDCF<BEEEDGGFG@FC6FE8+-E@FDFC,,F@CC,FE,FDCF8FE@@:8,9CC,EEFEFFFEGGF<<:<E8FF@EFC,@,FF,=FFEEFFFC,C9FDCB9CC
@JLYM 80887
TGAGGAATATTGGTCGATGGGCGAGAGCCTGAACCAGCCAAGTAGCGTGCGGGACGACGGCCCTATGGGTTGTAAACCGCTTTTGATTGGGAACAAAGAGCGCCACGTGTGGTGCGTTGCGTGTACCTCTCGAATAAGCATCGGCTAATTCCGTGCCAGCAGCCGCGGTAATACGGAAGATGCGAGCGTTATCCGGATTTACTGGGTGTAAAGGGAGCGTAGACGGTTTTGCAAGTCTGAAGTGAAAGCCCGGGGCTTAACCCCGGGACTGCTTTGGAAACTGTAGGACTAGAGTGCAGGAGAGGTAAGTGGAATTCCTAGTGTAGCGGTGAAATGCGTAGAGATTAGGAGGAACACCAGTGGCGAAGGCGGCTTACTGGACTGTAACTGACGTTGAGGCTCGAAAGCGTGGGGAGCAAACAGGATTAGATACCCT
+
FG9FGGGGGFGFGGGGCFCGCFE:CGGGGGGGGGGGGFGGGGGGCFFGGGGDFGGGGGDGEGEFGFFGGGGGGGGGGGGGFGGG9FFDF8@EFFGFGGGGGGGGCCFGGD<:FFGDEECGEGGFEFGCCFFGGGGGGGFGGGCGG6FFF9@<DFFGGGGGGGGFC*<A=F@9<F@F6C@<ECFGGEEC>@::CG@7;8EFA<<FCEF>/FGFGGGGGGCGEGGGGGF9FFGGGGGG:E7<8DFFFGGGEFFEGEC@/FAGFFFGGGG5:EFC>FGFE7AFCGGC<EF?AFGECFDF=FGFAGFGF,FGFGGEGFFF,,FFGGGGGGGGF9GFB,:B,C<DGF9GGFGFCEEFCF<GF<EB,DEFGGEGGEFFFF9FFECCGGGGFFEDCDCGGGGGGGGDFDFF>GGGGGGGGGFFDGFE,FFFF9FFGFEBC@CC
@JLYM 81373
TGGGGAATTTTGGACAATGGGGGAAACCCTGATCCAGCCATGCCGCGTGCAGGATGAAGGTCTTCGGATTGTAAACTGCTTTTGTCAGGGACAAAAAGGGACGTGATAACACCACGTTCTGCTGACGGTACCTGAAGAATAAGCACCGGCTAACTACGTGCCAGCAGCCGCGGTAATACGTAGGGTGCAAGCGTTAACCGGAATGACGGGGCGTAAAGCGTGCGCAGGCGGGTGTGTAAGATAGATGTGAAATCCCCGGGCTCAACCTGGGAATTGCATATATGACTGCAAGACTTGAGTGTGTAAGAGGAGGGTGGAATTCCAGGTGTAGCAGTGAAATGCGTAGATATTTGGAAGAACACCGATGGCGAAGGCAGCCCTAGGGGAAATGACTGACGCTCATGCACGAAAGCGTGGGGAGCAAACAGGATTAGATACCCT
+
FFG,CC7ECCFF:FFGGGCF@CFEGFEFFGGGGCFEGGF@EFGGGGDBFCCFF,FFFFGGFGGGGGDFGGGFFGGGGAFFCCFCGFFGFGGG?F8@E7FCG<FG>4=9FFAD@+88+8?DEEGF<>CFGFEGC?<,>F=FCFFGCF@C+<CFGGG9FGFGGGGFFFFG>CBFECF<0@6:C<><=9CF>FFGGGD57#BFGG<=#2,%FFFEGC:CFC@CCDDFCGE9EG8#:#FB'GGGCF;CFGE>,CF@<@@3;DB>EF8FBFFFF=D?C8C?,EC3795,FD@E<,FCFE==8FFA,,,4,FFCGFEC<GGEFB?,GE8GE?,:,FE99GGGGFEEGFFDFDC6E?,FGFF@FDGFCGC,6,GGGGGGGFFC@,;6,,8GGFC,AFC@GDGC@GFC9DCCDCEFF7ECF7GGGGGCGGFGGGGGGFCGFFC,@A8CC
@JLYM 254
TAGGGAATCTTCGGCAATGGGGGCAACCCTGACCGAGCAACGCCGCGTGAGTGAAGAAGGTTTTCGGATCGTAAAGCTCTGTTGTAAGTCAAGAACGAGTGTGAGAGTGGAAAGTTCACACTGTGACGGTAGCTTACCAGAAAGGGACGGCTAACTACGTGCCAGCAGCCGCGGTAATACGTAGGTCCCGTGCGTTGGCCGGATTTATTGGGCGTAAAGCGAGCGCAGGCGGTTTGATAAGTCTGAAGTTAAAGGCTGTGGCTCAACCATAGTTCGCTTTGGAAACTGTCAAACTTGAGTGCAGAAGGGGAGAGTGGAATTCCATGTGTAGCGGTGAAATGCGTAGATATATGGAGGAACACCGGTGGCGAAAGCGGCCCTCTGGTCTGTAACTGACGCTGAGGCTCGAAAGCGTGGGGAGCGAACAGGATTAGATACCCT
+
FGGGGFGGGGGGGGGGGGGAFCGGGGGGGG?FGFEGGGGGGGGGDGG6BFG?EFFGAEFGGGGGGGGGGDBFGG<@?FC<EGGFFGDFEFDGFGG8FGEECFFGFGG@FGEGGGGGEGFFCGEFFF9FDFG7FFGEDGGDFGFGGGGGFGG7FDFCGGGG7BCGC>CB8FG7FFC*=E<F:?CEC5:C8+#=<F820#9CEG@FEGGGC8A;:EEC;4<:5/8?5C*CCBEGEF@59>EFFDF>BCFGF;C@EGF@D><<F<D?GFFGFAGGGGCGGFFGGGGGGGGGGFDAF<FGGGGGGGGGGGGF<F<CFGGEB=9GGGFFFFGGGGGCGGGGCECGEFFGFGGGCGGGFFCFDFECCGGGGGGGGFDDGGGGECCEEFGGGGGGGGFCEGGGGGGGGGGGGGGGGEGDGGFEFGGGGGGFGCGGGGFFGGGGCCCCC
@JLYM 255
TGAGGAATATTGGTCAATGGGCGAGAGCCTGAACCAGCCAAGTAGCGTGCAGGATGACGGCCCTATGGGTTGTAAACTGCTCTTATGCGGGGATAAAGTGAGCCACGTGTGGCTTATTGCAGGTACCGCATGAATAAGGACCGGCTAATTCCGTGCCAGCAGCCGCGGTAATACGGAAGGTCCGGGCGTTTTCCGGATTTATTGGGTTTAAAGGGAGCGTAGGCCGTCTGATAAGCGTGTTGTGAAATGTCGGGGCTCAACCTGGGCATTGCAGCGCGAACTGTGAGACTTGAGTGCGCGGGAAGTAGGCGGAATTCGTCGTGTAGCGGTGAAATGCTTAGATATGACGAAGAACTCCGATTGCGAAGGCAGCCTGCTGTAGCGCAACTGACGCTGAAGCTCGAAAGCGTGGGTATCGAACAGGATTAGATACCCT
+
FGGGGGGGGGGGGGGGGGGGGGGGDGGGGGGGGGGGGGGGEFGGGGGGGGEFGGGGGGGGGGGGGGGGGGGGGGGGGGGFGGGGGGGGGGGDGGGGGGCEFGGGGGGGGGGDFCGFFFGGGGGGGFFEGGGGGFFGGGGGGFGGGGGGGGGGGGGGGFGGGGGGGCGGCGGGGC7CEGGGFEGFCGGDCCEGGFGE.@<C7FFFGGGE@AF<FCEFEGGGEGGGGGCCGGEGGEGFDGGEFGFFFGGGGFFFGGGGGGCFGFCBGFGCGGGGGFGGGFGGCDGFGFCC9FGD8F@GEGCF?,=F8GGGGGGGGCGEFBFCEGEGGGGGGGGGFGGFFGFFGGGGGC8GGGFGGGGCGGFBFCGGGFGGGGGGCFFCCFDGGGGGGGGGGGGGFFGGGGGGGGGFFCCGGGGGGGGGGCGEGGGGGGGGGGGCCCCC
@JLYM 256
TGAGGAATATTGGTCAATGGACGAGAGTCTGAACCAGCCAAGTAGCGTGCAGGATGACGGCCCTATGGGTTGTAAACTGCTTTTATAAGGGAATAAAGTGAGTCTCGTGAGACTTTTTGCATGTACCTTATGAATAAGGACCGGCTAATTCCGTGCCAGCAGCCGCGGTAATACGGAAGGTCCGGGCGTTATCCGGATTTATTGGGTTTAAAGGGAGCGTAGGCCGGAGATTAAGCGTGTTGTGAAATGTAGATGCTCAACATCTGCACTGCAGCGCGAACTGGTTTCCTTGAGTACGCACAAAGTGGGCGGAATTCGTGGTGTAGCGGTGAAATGCTTAGATATCACGAAGAACTCCGATTGCGGAGGCAGCTCACTGGAGCGCAACTGACGCTTAAGCTCGAAAGTGCGGGTATCGAACAGGATTAGATACCCT
+
FGGGGFGFFGGGGGGGGGGFFGGGGGGGGGGGGGGGGGGGGGFGGGGGGGGGGGGGFGGGGGGGGDFGGFEFGGGGGFGGGGCGGFGGDGGGGGGGGGGGGGGGGGGCGGGGGGGGGFGGGGGGGGGGGGGGGGGGGGGGGGGEGGGGGGGGGGGGGGGGGFGGGGGGGGGGGGGGCGG?GGGGGGGGGGFGECE;3><CGGCFCGGF=FCBFFGGGGEGGFEGGGGGGG9ECFFDGDGGGGGGGGGGGGFC<FC78FFGGGGFFEFGDFG67DF:GGGFGGGGFGGGFDFFGGGGGGGGGFGECGGGEEFFFFGGEFFB8FGEGGGFGFF9F9GGGGGGGCGGF7GGGGFGCEGEGFGFF@EEFFCGGGGGGGGGGGGGGGFGGFCDGGGGGGGGGEGGF>GDGGFDGGGGGGGFFFCGGGGGGGGGGFFCCCCC
@JLYM 257
TGGGGGATATTGCACAATGGAGGAAACTCTGATGCAGCGACGCCGCGTGAGTGAAGAAGTATTTCGGTATGTAAAGCTCTATCAACAGGGAAGAAAATGACGGTACCTGACTAAGAAGCCCCGGCTAACTACGTGCCAGCAGCCGCGGTAATACGTAGGGGGCAAGCGTTACCCGGATTTACTGGGTGTAAAGGGAGCGTAGACGGCGAGGCAAGTCTGAAGTGAAATACCCGGACTCAACCTGGGAACCGCTTTGGAAACTGTGTTGCTAGAGTGCTGGAGAGGTAAGCGTAATTCCTATTGTAGCGGTGAAATGCGTAGATATTAGGAAGAACACCAGTGGCGAAGGCGGCTTACTGGACAGTAACTGACGTTGGGGCTCGAAAGCGTGGGGAGCAAACAGGATTAGATACCCT
+
EGFGDGCG8FFGGGGGGFGGGGGG@FFFCFGFFFFGGGGGGGGGGGGCGGGGGGGFCCFFFDGGGGGEGCFFGFAEEGGGGGGGGGGGFG7E:FGGGGGFFB7BFFCFGGFCGGGGGFG8BCEGGGGGCFF>FFGGGGCFBFDD+FEG@>>FFFFGGGGGDF*:FGG@CFDGC?FGGDEFGGCFFFCC=CGGGG<:;5D8AECGEG<1C#AE@A@CCFFFF;FEGDEFFFFAFDDC,FEEGGG8FFCGFGFGGFGFFFGFFGGFGGGFFFGFFEFFAE?GGFFF<BC4FA<,FDECFFEC,,>C+7@<F,BC,,GGGGGCEE@GGGEFC9AGGGGFGFGFC:7CGC@@7EFC,CGGDGFC@CGGFGFEC,F7GGGF8CGGEEFF@,GGF@F8FEDGGFGGGEDFE9<EDC8CCCCC
@JLYM 92376
TGGGGCATATTGCACAATGGGGGAAACCCTGATGAAGCGACGCCGCGTGAGCGAAGAAGTATTTTGGTATGTAAAGCTCTATCAGCAGGGAAGAAAATGACGGTACATGACTAAGAAGCACCGGCTAAATACGTGCCAGCAGCCGCGGTAATACGTATGGTGCAAGCGGTATCCGGATTTACGGGGTGTAAAGGGAGCGTAGACGGCTGTGTAAGTCTGAAGTGAAAGTCCGGGGCTCAACCCCGGGACTGCTTTGGAAACTATGCAGCTAGAGTGTCGGAGAGGTAGGTGGAATTCCCAGTGTAGCGGTGAAATGCGTAGATATTGGGAGGAACTCCAGTGGCGAAGGCGGCTTACTGGACGGTGAATGACGTTGAGGCTCGAAAGCGTGGGGAGCAAACAGGATTAGGTACCCT
+
EFEFB,6;;E,EEDGF,,,CEFEEGGFF,C6E@C,;;FEC@CFG7F+>:@F8CFCBF<CCCFGF,CF<ECFGGGGGGFGF5CEE?E5<?F@C@8E@FFA<?+4F+:,,?<>D<=D,,B=FD8:CC++::,BFDFCCF@CBFFG?C:FCFG*;<3:7?,8:,?FC,;=B(C:?;9FG7B:<<F%FF=##=:?2C8=CF79<F:/GF;8CC/CFDEFGG7>0EE@6<@>:4EG88A8E,8FBC4>BF=A78FDG78D9CBBFF7#FA3,<:F<FGGF?$9/9,F=,:B4,EA9FE=FEB,5,GGGC6GGFFGGGFCDEGE9GFEA<C,,CFAC9ECF9GF<@CBC,FGGFCC9<F<,@B,@@C,,,FC6,FFFCF,CFC@:8GEF<,:C6C8GGGFF<GEGFGFEDFGGFC,GCCC<C
@JLYM 259
TGGGGAATATTGCACAATGGGGGAAACCCTGATGCAGCAACGCCGCGTGAGTGAAGAAGTATTTCGGTATGTAAAGCTCTGTCAGCAGGAAAGAAAATGACGGTACCTGACTAAGAAGCCCCGGCTAACTACGTGCCAGCAGCCGCGGTAATACGTAGGGGGCAAGCGTTATCCGGGTTTACTGGGTGTAAAGGGAGCGTAGACGGTTTTGCAAGTCTGAAGTGAAAGCCCGGGGCTTAACCCCGGAACTGCTTTGGAAACTGTAGGACTAGAGTGCAGGAGAGGTAAGTGGAATTCCTAGTGTAGCGGTGAAATGCGTAGATATTAGGAGGAACACCAGTGGCGAAGGCGGCTTACTGGACTGTAACTGACGTTGAGGCTCGAAAGCGTGGGGAGCAAACAGGATTAGATACCCT
+
GGGGG:EFGGGGGGGGGGGDGGGGGGGGGGGGGGGGGGGGGGGGGGGGGGGGGGGGGGGGGGGGGGGGGGGGGGGGGGGGGGGGGGGGGGGGGGGGGGGGGGGGGGGGGGGGGGFGGGGGGGGGGGGGGFGGGGFGGGGGGGGGGGGGG@EDFGG@FGGGGGDGGGGGFEGGGGGGGGC7AFGGGGFGGGGGGGGGGGGCGGGGGGGDFGGGGGGCGGGGGGGGGGGEFGGGGGGDGGGGGGGGGGGGFFFGCGGGFFFGGGGFGGGFGFGGGGFEGGGGGGGGGGGGGGFGGGGGGFGDGFEGGGGGGGGFGGGGGGGGGGGGGGGGGGGGGFGGGFFCFFFDGGGGGGGGGFGGGGGEGGGGGGGGGGFCCFGGGECF?EFGGGGGGGGGGGGGGGGGGGGGFFGGGGGCCCCC
@JLYM 260
TGGGGAATATTGCACAATGGGGGAAACCCTGATGCAGCGACGCCGCGTGAGCGAAGAAGTATTTCGGTATGTAAAGCTCTATCAGCAGGGAAGAAGAAATGACGGTACCTGACTAAGAAGCACCGGCTAATACGTGCCAGCAGCCGCGGTAATACGTATGGTGCAAGCGTTATCCGGATTTACTGGGTGTAAAGGGAGCGCAGGCGGAAGGCTAAGTCTGATGTGAAAGCCCGGGGCTCAACCCCGGTACTGCATTGGAAACTGGTCATCTAGAGTGTCGGAGGGGTAAGTGGAATTCCTAGTGTAGCGGTGAAATGCGTAGATATTAGGAGGAACACCAGTGGCGAAGGCGGCTTACTGGACGATAACTGACGCTGAGGCTCGAAAGCGTGGGGAGCAAACAGGATTAGATACCCT
+
GGGGGGGGGGGGGGGGGGGGGGGGGGGGGGGFGGGGGGGGGGGGGGGGGGGGGGGGGGGGGGGGGGGCFFGGGGFFGGGGGFGGGGGGGGGGGGGGGGGCFGGGGGGGGGGGGGGGGGGGGDF,FD?GGDFFGF>>GGFGGGGGFEG=GGG>9FEG::C:F=GFGFGFGGGGGGGGGGGGGGG&GGG?BFFGGGGG?GGGCGGGGGGGFFGGFFGF>GFGGGGGGGFGGCGFCFGFD3FGFGDGFGGGGGGGGGGGGFFGCGGFGGCF??GCGGF<FC7GGGGCGFFGFCEDGG@GGGGGFD@>GGGGGGGGFGGGGGGGGGGGGGGGGGFFEFC8EGGGGGGGGFFDGGGGFCGGGGGGGGGE9GGGGGGGGGGGGGGGGGGGGGGGGGGEGGGGGGGGGGGGGGGGGGGFCCCCC
@JLYM 261
TGAGGAATATTGGTCAATGGGCGAGAGCATGAACCAGCCAAGTAGCGTGCAGGATGACGGCCCTATGGGTTGTAAAATGCTTTTATAGGGGAATAAAGTGAGCCACGTGTGGTTTTTTGCATGTACCCTATGAATAAGGACCGGCTAATTCCGTGCCAGCAGCCGCGGTAATACGGAAGGTCCGGGCGTTATCCGGATTTATTGGGTTGAAAGGGAGCGTAGGCCGGAGATTAAGCGTGTTGTGAAATGTAGACGCTTAACTTCTGCACTGCAGCTCGAACTGGTTTCCTTGAGTACGCACAAAGTGGGCGGAATTCGTGGTGTAGCGGTGAAATGATTAGATATCACGAAGAACTCCGATTGCGAAGGCAGCTCACTGGAGCGCAACTGACGCTGAAGCTCGAAAGGGCGGGTATCGAACAGGATTAGATACCCT
+
GG<CFECFFFGG,C9CFGGF8F:FEE+D,C9FFEDF8@DFGF<AEE7@C@FD<:AFE,B@+@F@E89EGFGG=EEE5C?<?<FGF,CDCF:+B<BFGG9FGFCFG8C<EEFFF7E+B7CEGFGGGAAD9<,B,?CFDFGGFDF+=F@FGGAC,D6+3@D?CGFF@EGD@ECFAFGE>><FFE9FEED5:)<=,2<C:7FCEF+?FF<F#,2+CE;C78C65F?-<3E@FE6>C?C?CAB9FCGGFCE>739@C<<>3,B@33=,FF>:,DB8F>8,+,<B<8>CFB@F?FF<8@C?:,=<A9:EEF4>F8DFA=7ECDB,GFFCDGEEFEFCCCFC,5,FA9AFF@AGGFCEGGGCC@EECCEDGGFF<<@<9C,C,GF@@B@<9FE@GFCGFGGF@C@@<FFF@@@+CGGGGFFEB,GGGFECGGGGGGGCC@8C
@JLYM 262
TGAGGAATATTGGTCAATGGACGCAAGTCTGAACCAGCCAAGTAGCGTGCAGGAAGACGGCCCTCTGGGTTGTAAACTGCTTTTAGTTGGGAATAAAGAGCACCACGAGTGGTGTTTTGTATGTACCATCAGAAAAAGGACCGGATAATTCCGTGCCAGCAGCCGCGATAATACGGAAGGTCCAGGCGTTATCCGGATTTATTGGGTTTAAAGGGAGCGCAGGCGGACCTTTAAGTCAGCTGTGAAATACGGCGGCTCAACCGTCGAACTGCAGTTGATACTGGAGGGCTTGAGTGCACACAGGGATACTGGAATTCATGGTGTAGCGTTGAAATGCTCAGTTATCAGGAAGAACTCCGATCGCGAAGGCAGGTATCCGGGGTGCAACTGACGCTGAGGCTCGAAAGTGCGGGTATCAAACAGGATTAGATACCCT
+
CEFGFC8FFE@EFEEFEE9EFE@BF@FFFCGF,;DCF8FE<@FEEFGGEGGGC:,<CE,B+8C@E8FGGGGGGFEFF<C9F?CFAECDG8EFGFGGGD,BFGGGGGGGGCG?,?9+4EDGGGGGGFGGGG9FFFGGGGDFGCB@+:BF,,,DF8BFGG8<,F7CFEGCE::,,D@FE>FE=GFC?C>C,C;GFFEGEEC=B=?A=F@FC0C;F?CC988*/:&DCF?#70,<D>C<>C>6;@,B=E#*3@88CC=5,7BFGFA@GGFC,=<7?>E<64,5CFC=8++,,DEE=FFFFC,,:DBC?,FEEFB<,?9,?9+,AA8+CF??,FFCC,<GGF<C9,GF<E<<FGFGGFECC6=@ECFDFFFCF<C<FC,8+7ECCEFFDEC,FCC@CDDE@@7C@@FC,@@ECGGGGFGGFFAFGFECE,DGFEEAAA,-
@JLYM 91089
TGGGGAATATTGCACAATGGAGGAAACTCTGATGCAGCGACGCCGCGTGAAGGATGAAGTATTTCGGTATGTAAACTTCTATCAGCAGGGAAGAAAATGACGGTACCTGACTAAGAAGCCCCGGCTAACTACGTGCCAGCAGCCGCGGTAATACGTAGGGGGCAAGCGTTATCCGGATTTACTGGGTGTAAAGGGAGCGTAGACGGCACGGCAAGCCAGATGTGAAAGCCCGGGGCTCAACCCCGGGACTGCATTTGGAACTGCTGAGCTAGAGTGTCGGAGAGGCAAGTGGAATTCCTAGTGTAGCGGTGAAATGCGTAGATATTAGGAGGAACACCAGTGGCGAAGGCGGCTTGCTGGACGATGACTGACGTTGAGGCTCGAAAGCGTGGGGAGCAAACAGGATTAGATACCCT
+
GGGGGGGGGGGGGGGGGGGGGGGGGGGGGFGGGGGGGGGDGGGGGGGGGGGGGGGGFGGGGFGGGGGGGGGGGGGGGGGGGGGGGGGGGGGGGGGGGGGGGGGGGDGGGGGGGGGGGFGGGGGGGGGGGGGGGCFGGGGGFGGGGGGGGGGGGGGFGFGCEGGEGGGG6FGGGGGGGGGGGG>GFGGGEGFCFGGGGGG>GGEGGE>EGGGDGGGGGGGGGGGGGGGGGGEGFGGGE5FFGGGEFGGDE;B:<GGFFFFGGGGGGFGGFECGFF@>DGGGFGFEE9GFFFB?8BGFGGGGFFCEEGGGGGGGGFF7DFFGGGFCGGGGGGGGF@FFGDFGEFCDFGGGGGGGGGFF8C7GFDE,GGFGF?GGGGGGGGGGGGGFGDGEGGGGGGGGGGEFFGFEFECAGGGCCCCC
@JLYM 72408
TGGGGAATATTGCACAATGGGCGAAAGCCTGATGCAGCGACGCCGCGTGAGCGAAGAAGTATTTCGGTATGTAAAGCTCTATCAGCAGGGAAGATAATGACGGTACCTGACTAAGAAGCACCGGCTAAATACGTGCCAGCAGCCGCGGTAATACGTATGGTGCAAGCGTTATCCGGATTTACTGGGTGTAAAGGGAGCGCAGGCGGTGCGGCAAGTCTGATGTGAAAGCCCGGGGCTCAACCCCGGTACTGCATTGGAAACTGTCGTACTAGAGTGTCGGAGGGGTAAGCGGAATTCCTAGTGTAGCGGTGAAATGCGTAGATATTAGGAGGAACACCAGTGGCGAAGGCGGCTTACTGGACGATAACTGACGCTGAGGCTCGAAAGCGTGGGGAGCAAACAGGATTAGATACCCT
+
GGCFGGGGGGGGGGGGGGGCGGGGGGEGGGGGGGGGGGFGGCFGGGGGDGGGGGGECGGFGGGGGGGGGFEEGGGGGGGGGGFGGGGGFGGGGGGGGGGGGCGGGGGGGGGGGGGGFGGGGGGGGGGGFGGGG@FGGGGGGGGGGGGGGGCGGGFGGGGGFFGGGGGGGGGGEGGGGGGGGGGGGGGGFFFGGGGGGGEEGGGGGGEDGGGGGGG=EGGCCGGCFCGE>EEEFGGGGGGGFGDGGGGEGGGGGFGFFFGGGGF=FFGFGGGGGGGGFFGGGGGGGEGGF8E<CEFGDGFEGGGFCGGGF?GCFDGGGGGGGGFECFGGFCFE7<GFCGGGEGGGGCEGGGGGGGGGGGGGGGGGGFFFGGGDGGGGGGGFFEGGGGGGGFGGGGGGGGGGGGFFEFGFGGGBC?CC
@JLYM 51802
TAGGGAATCTTCGGCAATGGACGGAAGTCTGACCGAGCAACGCCGCGTGAGTGAAGAAGGTTTTCGGATCGTAAAGCTCTGTTGTAAGAGAAGAACGAGTGTGAGAGTGGAAAGTTCACACTGTGACGGTATCTTACCAGAAAGGGACGGCTAACTACGTGCCAGCAGCCGCGGTAATACGTAGGTCCCGAGCGTTTTCCGGATTTATTGGGCGTAAAGCGAGCGCAGGCGGTGAGATAAGTCTGAAGTTAAAGGCTGTGGCTTAACCATAGTACGCTTTGGAAACTGTTGACCGTGAGTGCAAGAGGGGAGAGTGGAATTCCATGTGTAGCGGTGAAATGCGTAGATATATGGAGGAACACCGGTGGCGAAAGCGGCTCTCTGGCTTGTAACTGACGCTGAGGCTCGAAAGCGTGGGGAGCAAACAGGATTAGATACCCT
+
FFAFG8CFGGGGGGGFEGGFCGGG7;CFGGGGGGDCCFGGGGD7+7@FGGF?EFFGGDGGGGGGGGGGDEGGGG@FFFGGGGGGGFDGFDEDGG8E7FGGDEGGGG,=FEGGGGGFGGGF8DFFDDAFGEF7FFG<EG9B,BB,,:@FEGDC:<FGFFGGDF:;@D?>>>:F*F<C=EBC1,72BFGGFD<::*<&(1,2=B-EE3GG@ECE@EEAB8<<0>E<EC5CDEEE:#;EDC*AE8CAG?FGGGC@9@CC:@<D?FGGFEFFDFF?=8@>9D'F?@?BE8GF<>33+,<F8GFGFA=8FDE8F?,FFGGGEEFEGGGGGF@GGGF:CF<9CB7GGFGDFFFEFAGGGFCFGF:BFEGGGGDGGGGGEFCC,7AC8FFGDCFF@FCGCCCFEFCFGGEDFFBF@7EGGGGGGDF9GFFEGGGGFAFFGFDGCC@C@
@JLYM 87588
TGGGGAATATTGCGCAATGGGGGCAACCCTGACGCAGCCATGCCGCGTGAATGAAGAAGGCCTTCGGGTTGTAAAGTTCTTTCGGTAGCGAGGAAGGCATTTAGTTTAATAGACTAGGTGATTGACGTTAACTACAGAAGAAGCACCGGCTAACTCCGTGCCAGCAGCCGCGGTAATACGGAGGGTGCGAGCGTTAATCGGAATAACTGGGCGTAAAGGGCACGCAGGCGGTGACTTAAGTGAGGTGTGAAAGCCCCGGGCTTAACCTGGGAATTGCATTTCATACTGGGTCGCTAGAGTACTTTAGGGAGGGGTAGAATTCCACGTGTAGCGGTGAAATGCGTAGAGATGTGGAGGAATACCGAAGGCGAAGGCAGCCCCTTGGGAATGTACTGACGCTCATGTGCGAAAGCGTGGGGAGCAAACAGGATTAGATACCCT
+
CGC<@FGGFGGGGGDFEDF8EEGGGGGGGGGGGCEEGCFGDFGGGGGGGGGGGGAFGGGCFGGFGGGGCGEFGGGGDDGGGGGGEGG@DGGGECFCG8EFEGGG9@@FGGGFDGGGGC,,EFGGGFGEGGGGGGFGBFGFFFCE@E>FEEGGG<EFC??FG1DFGFGGGG>F7FCF83,<EEGGEFGE7<::CGD:;CCFGGD;G5GFEGGGGDCGGGGGGBC0?CGGEGGCCD9FFGGFE88B9@F;FBCCGGFFG@/?E:GFFCGGFGFFGGFGFGGEDCCFDGGGEFC7FFC9FCGGFAF8F8GGGGF?GGGGGDFGGFDFCFFEB7GGGGFFFGGGGGGCFGGGGGGGGFCGGGFFGGGGGGGE@FGGGGDGGEGGGGGFGGGGF<EGEDDGGGEFFDEF@CGGGGGGGGGGGGGFGGGGGGGGGFGGGGGGCCCCA
@JLYM 267
TGAGGAATATTGGTCAATGGGCGAGAGCCTGAACCAGCCAAGTAGCGTGCGGGACGACGGCCCTATGGGTTGTAAACCGCTTTTGATTGGGAACAAAGAGCGCCACGTGTGGTGCGTTGGGGGTACCTTTCGAATAAGCATCGGCTAATTCCGTGCCAGCAGCCGCGGTAATACGGAAGATGCGAGCGTTATCCGGGTTTATTGGGTTTAAAGGGAGCGTCGGCGGGCTGTTAAGTCAGCGGTCAAATGTCATGGCCAAACCTTGGCATGCCTTTGATACTGGCGGCCTTGAGTTCACATAAGGAAGTTGGAATTCGTTGTGTAGCGGTGAAATGCTTAGATATGACGAAGAACTCAGATTGCGAAGGCAGCCTTCTGGGGTGTGACTGACGCTGAGGCTCGAAAGTGCGGGAATCAAACAGGATTAGATACCCT
+
FGFGGGCEGGAA@EF9,,CAEFF6@@@FCA8<CC@FG8C<FFGGDA:C@FGGDFGGGGGGF@FF8FFFFGGGGGD,9,8+@CF,,C9FCEFEFGEGG@FFEEGEGGGGEGEEGGGGFF7,3+@@>,@;;FFGFBEFFFGFG8CGGGGGGECCGGCFGCC7F:FECCEF:BEF:CF@G7*<++7:;88:*2AFECG**2**2:CFGFC583@9?CE>EGEE&*2/**<>C5>CGGF?CG:C>DF=@FG9CD?E#FGBC,BGEGFFFFAFD>C##,<@,+BA?EFBE+,=:,9,5A,,,95,?;ECE4:,,,94,DF>:B,E=+=@7FEFC,?<EC?,,,,FEC4:6=,FFFFFEDEC,FFDEGGFF?E@8GGFEGE7BCCB,;,,,FB@@B6<EC;,+B,@7EEEBEG@BF9E9@,,E<CGGGGGGGGGF<CCCAA
@JLYM 268
TGGGGAATATTGCACAATGGGGGAAACCCTGATGCAGCGACGCCGCGTGGAGGAAGAAGGTCTTCGGATTGTAAACTCCTGTTGTTGAGGAAGATAATGACGGTACTCAACAGGGAAGTGACGGCTAACTACGTGCCAGCAGCCGCGGTAAAACGTAGGTCACAAGCGTTGTCCGGAATTACTGGGTGTAAAGGGAGCGCAGGCGGGAAGACAAGTTGGAAGTGAAATCTATGGGCTTAACCCATAAACTGCTTTCAAAACTGTTTTTCTTGAGTAGTGCAGAGGTAGGCGGAATTCCCGGTGTAGCGGTGGAATGCGTAGATATCGGGAGGAACACCAGTGGCGAAGGCGGCCTACTGGGCACCAACTGACGCTGAGGCTCGAAAGTGTGGGTAGCAAACAGGATTAGATACCCT
+
FGGGGGGGGGGGGGGGGGGGGGGGGGGGGGGGGGGGGGEGGGGGGGGGGGGGDGGGGGGGGGGGGGGGGGGGGGGGGGGGGGGGGGGGGGGGGGGGGGFGGGFFGGGGGGGGGGGGGGG<FFGGGGGGGGGG=#GGGFGGGGGGGGGGGGGFFGFBFGGFFGGGGGFFFGDGGGGDCFGGFFFGGGGGFGGGGGGGGGGGGGDDEGG@;?@8GFFGEFECFGGGGGGGGGGGGGGGGFFGGGGGFGGGDEFGFFGFFGDFFF%7A.F?GFGGFGFGFGGFEFGGGGGFCDFFCFGGGG>GGGFEEEGFFBGGEC7EF<FAGDF@GGFGFCF9GFGGGGGGGGGGGGGGDDGGFGGGEFC,9ECFGFFCGDGGGFGGGGGGGDFAFCGGGGGGGGGGGGGGDGGGFDFGFGGCCCCC
@JLYM 86271
TGGGGAATTTTGGACAATGGGGGAAACCCTGATCCAGCCATGCCGCGTGCAGGATGAAGGTCTTCGGATTGTACACTGCTTTTCTCAGGGACGAAAAGGGACGTGATCACACCACGTTATGCTGACGGTACCTGAAGAATAAGCACCGGCTAAATACGTGCTAGCAGCCGCGGTAATACGTAGGGTGCAAGAGTTAATCGGAATTACTGGGCGGAAAGCGTGCGCGGGCGGTTTTGTAAGATAAATGTGAAATCCCCGGGCTCAACCTGGGAATTGCATATATGACTGCAAGACTTGAGTTTGTCAGAGGAGGGTGGAATTCCAAGTGTAGCAGGGAAATGCGTAGATATGTGGAAGAACACCGATGGCGAAGGCGGCCCTATGGAACATGACTGACGCTCATGCACGAAAGAGTGGGGAGCAAACAGGATTAGATACCCT
+
GGF8C,BFC@EFCFGEGFGGGFEFFGG,@FFGGA@FFGGFFECFEGGGGGGDGGFGFGCEFGGGGFG7:,49<,C5,C@C<CF,<CEBEGFGC7FCFF7?,CCFEFG,CCC,8DFEG@<=?<85<,B+B>FFC=F=D<@CE,>C<:@F@>>@<,3@3*8>**,7<?8>:B7FEGD*,,@<,76::,*<BCC,=,?+<:FFDEE<CGE@CBF=:98CEE*1;4;C,%C33BCE:>2@8@=:3:9#FAEGD@9<7>@CC>CB?8>@88,CDCGFCF/C3:E<ECA<EFGF?F=FFF<FDD8A9,,,EEAFFA7GGGFE<FGGF,5CGFCFC4<B,A,FGFEFGFGGGGGFA:,9F?F9E@BC:FB67@GF7GFCFEEBEF@<E<FFC,C6,;,6,GGGGFF<CC,F<CDGGF@@-7GGGGGGFEFGGGFFFEGGFFFGC8CCC
@JLYM 270
TAGGGAATCTTCGGCAATGGACGGAAGTCTGACCGAGCAACGCCGCGTGAGTGACGAAGGTTTTCGGATCGTAAAGCTCTGTTGTAAGAGAAGAACGAGTGTGAGAGTGGAAAGTTCACACTGTGACGGTATCTTACCAGACAGGGACGGCTACCTACGTGCCAGCAGCCGCGGTAATACGTAGGTCCCGAGCGTTGTCCGGATTTATTGGGCGTAAAGCGAGCGCAGGCGGTTTGATAAGTCTGAAGTTAAAGGCTGTGGCTTAACCATAGTACGCTTTGGAAACTGTTTAACTTGAGTGCAAGGGGGGAGAGTGGAATTCCATGTGTAGGGGTGAAAGGCGGAGATATATGGAGGAGCACGGGTGGCGAAAGCGGCTCTCTGGCTTGTAACTGACGCTGAGGCTCGAAAGCGTGGGGAGCAAACAGGAGTAGATACCCT
+
CEF<CGGGGGGG8CFG:CFG<EFCE;CGGGGFGDE@FDG,@CFGG7FFGF>FGF,BFGDDFFGGFED::FDF@FGGGGFF9EFCGGE9ACCE?EEGDGG+=,<CEFFGGGF,D@GFF9FFGDFFAAFBFG+=9FGGDF9,B+@<F+3DC*>CC,4ECGFGGGGGF>:,8FFGGGG7*78?EF9*:FFFG7FCGGF57CFFE>*12+<E=8EG<GGE2=9E88*2:::*=CD7:E#8,3<<:@:C@AC,@<EEFFB<<C9F98>,:83C@?=8+B+=69FFC,B,C,C,9CCFCCDFA,CE8A44C+CEF<<GGGGFGDCGF@=@FFE?:4+,,<F?C=CF,@:,;A5A9,<FC<C:,,,668,ECGEEEFF:7GF<D@,@CGGFFCFGFF,FC@7CEGEFFE@CF<CGCCGGFEEGGFGFDCCGGFGFFB,DGFECA8,68
@JLYM 65736
TGGGGGATATTGCACAATGGAGGAAACTCTGATGCAGCGACGCCGCGTGAGTGAAGAAGTATTTCGGTATGTAAACTTCTATCAGCAGGGAAGATAGTGACGGTACCTGACTAAGAAGCCCCGGCTAGCTACGTGCCAGCAGCCGCGGTAATACGTAGGGGGCAAGCGTTATCCGGATTTACTGGGTGTAAAGGGAGCGTAGACGGTGTGGCAAGTCTGATGTGAAAGGCATGGGCTCAACCTGTGGACTGCATTGGAAACTGTCATACTTGAGTGCCGTAGGGGTAAGCGGAATTCCTAGTGTAGCGGTGAAATGCGTAGATATTAGGAGGAACACCAGTGGCGAAGGCGGCTTACTGGACGGTAACTGACGTTGAGGCTCGAAAGCGTGGGGAGCAAACAGGATTAGATACCCT
+
CFCEE+FGGFCFGGGFEGGGGGGGGGGFGGGGGFFFFF@CGGG+@FGF>FFGGFGGEFGGGGGGG?FGGGGGGGGGGG9@EGFFGGGGGGFFGGGGFGGGFEF@DGGDEGGGFGGGCFG,DCCEGG>GG;DF4G:FG9<F<CGGDFDCEGDECFGGFFGG7:ECFGEGFCCFFGGDD<FGGG1GFFFGGGGGGFEFEGEEGGGGGGGGGFFEFFGC@FF7FGGGGGGF@ACCGGFGFCB=CEGGGGGGGGGGCFGFAFDGGGFGFGECFGGGGF>F4=E+BFFF>+GGF?GFGGGGFDFEGGCDGGDGGFGF:F=EDGGGGEDGECFFFAFGFCECGGGGGFEDGGGGGGDGGGGGGGGGFGGGGGGGGGFCFFGFC+GFFCEGC:7GFCEGGEDGGGGGEGFFFEGGGGF86,CB
@JLYM 71577
TGGGGAATATTGCACAATGGGGGAAACCCTGATGCAGCGACGCCGCGTGGAGGAAGAAGGTCTTCGGATTGTAAACTCCTGTTGTTGAGGAAGATAATGACGGTACTCAACAAGGAAGTGACGGCTAACTACGTGCCAGCAGCCGCGGTAAAACGTAGGTCACAAGCGTTGTCCGGAATTACTGGGTGTAAAGGGAGCGCAGGCGGGAAGACAAGTTGGAAGTGAAATCTATGGGCTCAACCCATAAACTGCTTTCAAAACTGTTTTTCTTGAGTAGTGCAGAGGTAGGCGGAATTCCCGGTGTAGCGGTGGAATGCGTAGATATCGGGAGGAACACCAGTGGCGAAGGCGGCCTACTGGGCACCAACTGACGCTGAGGCTCGAAAGTGTGGGTAGCAAACAGGAGTAGATACCCT
+
DFGFG@FGGFGGGFGGGGFGDGGFCFGGG<@FFGF9EF7CGDGGGGGEDGGGGGGFDFGGGGGCFGGGGEGGGFFGGGDFFAFGGCCGGEFFCFGGGGGGGGGDGGGGGGGGGCBFGGGGF/>CGEGFFGGGC?@FFGGGGDE;FG7FGGGGFGGF:FCCEGGGEFA=<FEGFFEEEGCCGFCCGGFFA,FFGGGFF8=FC>CEFDD@CE;GFCFGGEDEC;GGGGGGGCGFCFFFG3DEF?GFFFCGGF<FF<CCFFCFFGFD7CFD9CCFC@DFGG;D<A9GGGEEEFEFEEF@7GFCFGEEGGGGGFFFBGGBGFECFEGGFGFF<9GF7GGGGFFEGGGFB6C+GGGGF9GGFFEGECF8EAECGGGGFBEGF@@8GEFFFGCGGGGGFGGFGFCGGGGFF,FDFF<@CCCC
@JLYM 70734
TGGGGAATATTGCACAATGGGGGAAACCCTGATGCAGCGACGCCGCGTGGAGGAAGAAGGTCTTCGGATTGTAAACTCCTGTTGTTGAGGAAGATAATGACGGTACTCAACAAGGAAGTGACGGCTAACTACGTGCCAGCAGCCGCGGTAAAACGTAGGTCACAAGCGTTGTCCGGAATTACTGGGTGTAAAGGGAGCGCAGGCGGGAAGACAAGTTGGAAGTGAAATCTATGGGCTCAACCCATAAACTGCTTTCAAAACTGTTTTTCTTGAGTAGTGCAGAGGTAGGCGGAATTCCCGGTGTAGCGGTGGAATGCGTAGATATCGGGAGGAACACCAGTGGCGAAGGCGGCCTACTGGGCACCAACTGACGCTGAGGCTCGAAAGTGTGGGTAGCAAACAGGATTAGATACCCT
+
CEFEE7FFGGFFGGF,FFGDAECFCFGGGDEGGFF9CF@CCFEGCGGGFEEGGGGGFGFEFGGGGGDDECFGGG<FGG<FFCFGCFDGGF,B8<FDG,CFFGF:FFFGGGFGGFFFCGGGGGGGGGGGCFF<=FGFGGFGGGGGGGGGGDEFGGGGG>GEGFGGGFGB<F:FGFGFDG=:EB<GC=FCFFDGGDFFG@C=EGGEFGGGGGCCFC<=<CD>@CGFC=FFG<GFCGFCFEFF:EEGFF?F@B><FCCEEB8CFFF>CF?EGDAEDCFAFGEFEC(FFGEEGFFCFFGFC@C<EC+DGGGFFBE,,DFEDGFGFGCGEGEGFDF@7DFFDECGE@GGGGGEFB89AGGGFED@6,,@F6GGEDDGFFGGE>FFD7GFF<CF;FGGGGGGGFGGGGGGGCGGFFCCCCCC
@JLYM 274
TGGGGAATATTGCGCAATGGGGGCAACCCTGACGCAGCCATGCCGCGTGAATGAAGAAGGCCTTCGGGTTGTAAAGTTCTTTCGGTAGCGAGGAAGGCATTTAGTTTAATAGACTAGGTGATTGACGTTAACTACAGAAGAAGCACCGGCTAACTCCGTGCCAGCAGCCGCGGTAATACGGAGGGTGCGAGCGTTAATCGGAATAACTGGGCGTAAAGGGCACGCAGGCGGTGACTTAAGTGAGGTGTGAAAGCCCCGGGCTTAACCTGGGAATTGCATTTCATACTGGGTCGCTAGAGTACTTTAGGGAGGGGTAGAATTCCACGTGTAGCGGTGAAATGCGTAGAGATGTGGAGGAATACCGAAGGCGAAGGCAGCCCCTTGGGAATGTACTGACGCTCATGTGCGAAAGCGTGGGGAGCAAACAGGATTAGATACCCT
+
GGFGGGGGGGGGGGGGGGGGGGGGGGGGGGGGGGGGGGGGGGGGGGGGGGGGFFDGGGGGGGGGGGGGGGGGGGGGGGGGGGGGGGGGGGFGG@F87EFGGGFGGFGGGGGGGGGGGGGGGGGGGGGFGGGGGGGGGGGGGGFGGGGGGGGGGGGGGG?>CGFFGGGGGGGGGGGG@GGGGGGGGEGGGG9DGGGGCFGGGDGG?GG.GGGGGGGGGGGGGGGGGGGGEGGFFFGGGGGGGGGFGGGGGGFFGGGGGGGGDGFGGGGFGGGGFD?>ADGFAFGGGGGGGGGEGGEFGDC,GGGGFGGGGGGGGGGGGFGFGGGFFGGGGGGDGGGGFFEGGGGGDGGGGGGGGGEFFGGFFGGGF:GEDGGGGGGGGGGGFDGGGFGGGGFAGGGGGGFGFFGGGGDGFGGGGGGDGGGGGGGFCGGGGGGGGGGGCA,CC
@JLYM 76691
TGAGGAATATTGGTCAATGGGCGAGAGCCTGAACCAGCCAAGTAGCGTGCGGGATGACGGCCCTATGGGTTGTAAACCGCTTTTGATTGGGAACAAAGAGCGCCACGTGTGGTGCGTTGCGTGTACCTTTCGAATAAGCATCGGCCAATTCCGTGCCAGCAGCCGCGGTAATACGGAAGATGCGAGCGTTATCCGGATTTATTGGGTTTAAAGGGAGCGTAGGCCGGAGATTAAGCGTGTTGTGAAATGTAGATGCTCAACATCTGCACTGCAGCGCGAACTGGTTGCCTTGAGTACGCACAAAGTGGGCGGAATTCGTGGTGTAGCGGTGAAATGCTTAGATATCACGAAGAACTCCGATTGCGAAGGCAGCTCACTGGAGCGCAACTGACGCTGAAGCTCGAAAGTGCGGGTATCGAACAGGATTAGATACCCT
+
FGGFGFGGGGGGGGGGGGGFGGGGGGGGGGGGGGGGGGGGGGGGGGGGGGGGGGGGGGGGGFFFGGGGGFGGGGGGGFGGGGGFGGGGGGCGGGGGGGFGGGGGGCCFGFGGGGFGEEGGGFGGF,BFGGFGGGGGGGGGGGGGGFGGGGGGGGGGGGGGG?GAF5FGFGG8C?FEC@FGFFGGGGGEEGF3GGEGECEFFFGGDFCCEGGG?E<8CDGFGGGGGGGE=EGFGGGCCCEGCFGGFFCFFFECGCC@@?CCCFFGGFGFFGGGGGEEFFFADFGGF>+FDBA?6FB?=,A5FECCGEEGF8GDFGGGGFC<8GGGGEEFF?EC-FECGFGGGFCFCC,CCF<E=8+-:FE@FCGGGGGGGGF8FGF@C?GGF@GFAGEFC;7EFGGGFDGGFGFFGGGGE:GF@CECCFE@FGGGGGFFGGF@@9CA
@JLYM 276
TGGGGAATATTGCACAATGGGGGAAACCCTGATGCAGCGACGCCGCGTGAGCGAAGAAGTATTTCGGTATGTAAAGCTCTATCAGCAGGGAAGAAGAATGACGGTACCTGACTAAGAAGCACCGGCTAAATACGTGCCAGCAGCCGCGGTAATACGGATGGTGCAAGCGTTATCCGGATTTACTGGGTGTAAAGGGAGCGCAGGCGGTACTGCAAGTCTGATGTGAAATCCCGGGGCTCAACCCCGGTACTGCATTGGAAACTGTCGGACTAGAGTGTCGGAGTGGTAAGTGGAATTCCTAGTGTAGCGGTGAAATGCATAGATATTAGGAGGAACACCAGTGGCGAAGGCGGCTTACTGGACGATTACTGACGCTGAGGCTCGAAAGCGTGGGGAGCAAACAGGATTAGATACCCT
+
GGGGGGGGGGGGGGGGCEGGGGCGGGFFGGGGGGGGGGGGGGGGGGGEGGGCBFGGGGG<F,BBFGGCFGGGGGGGGFGGGFGGGGGGGGFGGGGGGGGGGDEG@FGG?<FE9C,ADCFFFG8>CC@FFFCGGGF>FGGGGGCCFF76FEEF9FFG#53FDCFFCFGGG+8<EE<<FFFF@FFFBFG@CCFC:FFG@G9F=:::*:FB:A%FCCCEC<?CC?EFFCCGEGF@;FEEFFCCFCEDGFFC,C=FFFFGFBFEDF9FGGECC>FA:GG@FGE:F8F,GFF<,GGFGGCGFGCF,FCFEGGDGGGDFADFCE<F=9FFAFFGFFFFCCFF<GGFFC:GGFCGGGGGGFFDFFEEFDF@<FFGFFF7GFFGGGGCFFEFCCGF@EGGFFFCFGCFEGGFGGGGGGGGCCCCC
@JLYM 277
TGAGGAATATTGGTCAATGGACGAGAGTCTGAACCAGCCAAGTAGCGTGCAGGATGAAGGCCCTATGGGCTGTAAACTGCTTTTATAAGGGAATAAAGTGAGTCTCGTGAGACTTTTTGCATGTACCTTATGAATAAGGAACGGCTAATTCCGTGCCAGCAGCCGCGGTAATACGGAAGGTCCGGGCGTTATCCGGATTTATTGGGTTTAAAGGGAGCGTAGGCCGGATATTAAGCGTGTTGTGAAATGTAGATGCTCAACATCTGCACTGCAGCGCGAACTGGGTTCCTTGAGTACGCAAAAGGTGGGCGGAATTCGTTGTGTAGCGGTGAAATGCTTAGATATCACGAAGAACTCCGATTGCGAAGGCAGCTCACTGGAGCGCAACTGACGCTGAAGCTCGAAAGTGCGGGTATCGAACAGGATTAGATACCCT
+
GC,FGGGG9FGAFFGFGFGGGGGG7FGGGGGG9CFGGG@F<FC9FFGGGGGGGGGGF9FG@<6DC8F<<,,,CFGGGGF9<FGF9FFCEG8CFFGDGGCCFA9C<FFGFGD9?FFEFC+,,C5?FFC@FGG9FG<<?EFA,4@:FC<AFAE<E0@<DC6BDDFF?:C=@FCA?@FE7@>FG59=77>FGE>FF&<C;FC*;<?EFC>E#@FCFEGFDGGFEFC5AE/7,,8*E5F>C>C?GGGGGGE9AA;>3CGGGCFA>9@,<@,@,GFEF7=C3,FGGECD,>3,9GECCCF@@,9C,5E8F?8+F<GF@GFFF?B,GFGGGGGGGFFGGGGGF9GGFFGECD=GGGGGGFF7FD66@,GGGGGGFF<GFC,,GFGF@F@GFGGGGGGGGGEGE@GGGGGGGFF@@7GGGGGCGGGGGGGGGGGGGF@CC@CC
@JLYM 66991
TGGGGAATATTGCACAATGGGGGAAACCCTGATGCAGCAACGCCGCGTGAGTGAAGAAGTATTTCGGTATGTAAAGCTCTATCAGCAGGAAAGAAAATGACGGTACCTGACTAAGAAGCCCCGGCTAACTACGTGCCAGCAGCCGCGGTAATACGTAGGGGGCAAGCGTTATCCGGATTTACTGGGTGTAAAGGGAGCGTAGACGGTTTTGCAAGTCTGAAGTGAAAGCCCGGGGCTTAACCCCGGGACTGCTTTGGAAACTGTCTGGCTCGAGTGCCGGAGAGGTAAGCGGAATTCCTAGTGTAGCGGTGAAACGCGTAGATATTAGGAAGAACACCAGTGGCGAAGGCGGCTTACTGGACGGTAACTGACGTTGAGGCTCGAAAGCGTGGGGAGCAAACAGGATTAGATACCCT
+
FFCDFCFGGGGGGGGGGFGFGGGGGGGGGGGGGGGGGGGGGGGGGGGCFGGFGGGGGGGFGGFGGGGGGGGGGGCEGGGGGGGGGGGGFEGFGGGGGGGGGGDEGGGGGGGFCF?FGDGFGGGGGGGFGG=FF?GGGGGFEC8FEF9:<?E=CFGCEGDGGGGDGGGGGGFGGGGGGGGFFGGGGGFGCCFGFGGFGGEEGDGGGGGFFGFGGGGGGGFFCCCFFFBEG>CGGGGGGGGGGGGGGGGGGGFFGGGGGGGGGGGGGFEEFFFFGFFGGGGGGGGGGGGGGGGGGGGGGGFGGGGGGGGGGGGGGG@GEGGGGGFGGGGGGGGGGFEFFGGGGGGGGEGGGGGGGGGGGFGGGGGGGGGGGGGGGGGGGGGGEEGGGGFGGGGGGGGGGGGGGFGFFGGGGGGCCCCC
@JLYM 279
TGGGGAATATTGCACAATGGGCGCAAGCCTGATCCAGCCATGCCGCGTGTCTGAAGAAGGCCTTCGGGTTGTAAAGGACTTTTGTCAGGGAAGAAAAGGCTGTCGCTAATACCGACAGCTGATGACGGTACCTGAAGAATAAGCACCGGCTAACTACGTGCCAGCAGCCGCGGTAATACGTAGGGTGCGAGCGTTAATCGGAATTACTGGGCGTAAAGCGAGCGCAGACGGTTACTTAAGCAGGATGTGAAATCCCCGGGCTCAACCTGGGAACTGCGTTCTGAACGGGGTGACTAGAGTGTGTCAGAGGGAGGTAGAATTCCACGTGTAGCAGTGAAATGCGTAGAGATGTGGAGGAATACCGATTGCGAAGGCAGCCTCCTGGGATAACACTGACGTTCATGCTCGAAAGCGTGGGTAGCAAACAGGATTAGATACCCT
+
GGFGGGDF<EGFGGGGGFGGFGGGGGGGGGF8FGGGGFFGF8F@BFCBFCAGEEGGCFFFE<FCGGGGEFFGFGG9FEDEFGFGGGCEGGDGGFFG@CFF?E,CFF+@FGGFECCFGG8FGGFGGFGGGGE9DEGGGGFGGGGGDGFF78EFF@,@FED8FFFGFGCFCGFGGGG7,,,<:FGGGGGGCE7FE7<CC,2?BCCF:F<FGGGCCCEG<ADGG>8FEGGGFEF>@C,GFECFCGGFBFE,FGFGGEEGFB-FF8;FC7DFFGGFB/EC><CBB<B:C4+=:E=GFB?,,FCFGGGGGGGGEFC,,FGF,B,,@CFE7CGGGGGFCFFGFC@EEFDAAF<=E@<8GGF9GFECCFCC7@7GF?FFCGFC,FFF<CGFCC9FFECEGGFFC,CGGFGDGF@FFCGGGGGFGGGFFGFFCGFFGGECGGGGCCCCC
@JLYM 92989
TGAGGAATATTGGTCAATGGGCGAGAGCCTGAACCAGCCAAGTAGCGTGCAGGAAGACGGCCCTATGGGTTGTAAACTGCTTTTATAAGGGCATAAAGTGAGCCTCGTGAGGCTTTTTGCATGTACCTTATGAATAAGGACCGGCTAATTCCGTGCCAGCAGCCGCGGTAATACGGAAGGTCCGGGCGTTATCCGGATTTATTGGGTTTAAAGGGAGCGTAGGCCGGAGATTAAGCGTGTTGTGAAATGTAGATGCTCAACATCTGCACTGCAGCGCGAACTGGTTTCCTTGAGTACGCACAAAGTGGGCGGAATTCGTGGTGTAGCGGTGAAATGCTTAGATATCACGAAGAACTCCGATTGCGAAGGCAGCTCACTGGAGCGCAACTGACGCTGAAGCTCGAAAGTGCGGGTATCGAACAGGATTAGATACCCT
+
FGGGGGGG9CC9<CFFGCAAFGCE@FFGDFCGGGGGFC@EDFFDFDFCEEFCCBEFDFE,+@F7CDEF,CFFCF,CEAE,5CDGCFGFFCF,AF,:A9FFGG,BFBFGGFEF7FG?F,:?FCD<,CA-C,5?EADC?E:>CDF<CEEF<FE+F(7AEFEFD@GGGDC8>FF9GGFGGFFFFGGDE>CCGGFFGG@74<:FFG:EFFGE1@BGFGCE5BFFFBCFDEE;@,CC><:C?;CFCFGDFBGFFB;@3FGFEAGGGGFFCA@CFEFF+B:C:FCC8FFDFD,,DFGGFFF?BDDEGFFF7ECCF8FA?,4DGF7GECF7EF7GCFGFEF9CECB;ED?DC<=@GFCFFCEFEGFB7GF7GFCGFFGGGGCEFFEGFFC;,<CGEGGEGGGFFGGF?GDFFGCGF7GGGGGGFF9EEAGGGGGFGGGCCCCC
@JLYM 281
TGAGGAATATTGGTCAATGGGCGAGAGCCTGAACCAGCCAAGTAGCGTGCAGGATGACGGCCCTATGGGTTGTAAACTGCTTTTATAGGGGAATAAAGTGAGCTACGTGTAGTTTTTTGCATGTACCCTATGAATAAGGACCGGCTAATTCCGTGCCAGCAGCCGCGGTAATACGGAAGGTCCGGGCGTTATCCGGATTTATTGGGTTTAAAGGGAGCGTAGGCCGGAGATTAAGCGTGTTGTGAAATGTAGATGCTCAACATCTGCACTGCAGCGCGAACTGGTTTCCTTGAGTACGCACAAAGTGGGCGGAATTCGTGGTGTAGCGGTGAAATGCTTAGATATCACGAAGAACTCCGATTGCGAAGGCAGCTCACTGGAGCGCAACTGACGCTGAAGCTCGAAAGCGCGGGTATCGAACAGGATTAGATACCCT
+
GGGGGGGGEGGGGGGGGGGFGFGGGGGGGGGGGGGGGGGGGGGGGGGFEGGGGGGFGGGGGDGGGGGGGGGGGGGGGGGGGGGGGFFGGGGGGGGGGGGGGGGGGGGGGGGGGGGGGGGGGGGGGGGGGGGGGGFGGGGGGGGGGGGGGGGGGGGGGFGGGGGEEGGGGGGGGGGGGGGGGGGEGGGGGGDFGGGGGBFGGGCGGEEFFFGCGGGGGGGGEGGGGEGCGGGGGGFFGGGGGGGGGGFFGFFFFFCGFFGGGGGFGFCFFFGGGGFFCCFFDGGGGGGFCDAGGGGFEE8GFEF8FC7GGGGGGGGGDGGGGGGGGGGGGFCGGGGFFGGGGGGGGGGGGGGGGFF8F7FGGGGFFGGDFGFFF<,FGGGGGGGGGGGGGGGGGGGGGGGFFFGGGGGGGDGGGGGGGGGGGGGGGGGGFDFB,CCC
@JLYM 88150
TGCGGAATATTGGTCAATGGGCGAGAGCCTGAACCAGCCAAGTAGCGTGCAAGATGACGGCCCTATGGGTTGTAAACTGCTTTTATAAGGGAATAAAGTGGGAGTCGTGACTCCTTTTGCATGTACCTTATGAATAAGGACCGGCTAATTCCGTGCCAGCACCCGCGGTAATACGGAAGGTCCGGGCGTTATCCTGATTTATTGGGTTTAAAGGGAGCGTAGGCCGGAGATTAAGCGTGTGGTGAAATGTATACGCTCAACGTGTGCACTGCCGCGCGAACTGGTTTCCTTGAGTACGCACAAAGTGGGCGGAATTCGGGGTGTAGCGGTGAAATGCTTAGATATCACGAAGAACTCCGATTGCGAAGGCAGCTCACTGGAGTGCAACTGACGCTGAAGCTCGAATGTGCGGGTATCGAACAGGATGAGATACCCT
+
A<,6C7@D@EAE@FGGGFFD8<F7:@C8FGDDCE8FFFGFGC<C<EFGGGF,:,ECF,@F@:+CAEC=C<,7BC9?F<FE,FGGGFG59EFFEEGGC,5,5,,+8FFDC8+?E,AF<<?95FGFCF5,CAGGGGFF9<DFFFGG:@=>F,3,,3@:FF8<F,,>3>F73>*,,,88>>>CF:,**4:C<2+8C:+5*C=:>:FG?9+-90,:@7GFC9::A>/<6=C/?7C.:,2:EC>?6FFCF:52><7&31>>3336*4,3,;:@8CC>++@++C9<=AB:,,,8FFEC+C+@8,,@5,C,?8+++,F9B:=C74+<EC+7GFCE,EFFC9EF@,AGGGGEC9,,GFEC,B@8-<,6B@C<C<,F@C,,<C668F<C;6,<,GF7F@DGGFCF;7EFGFFC;+C@++GGEGF<CFF@<DF@5C,GGGF@A<@@
@JLYM 283
TGGGAAATATTGCACAATGGGGGAAACCCTGATGCAGCGACGTCGCGTGGAGGAAGAAGGTCCTCGGATTGTAAACTCCTTTTGTTGAGGAAGATAATGACGGTACTCAACAAGGAAGTGACGGCTAACTACGTTCCAGCAGCCGCGGTAAGACGTAGGTCACAAGCGTTGTCCGGAATTACTGGGTGTAAAGGGAGCGCAGGCGGGAGGAGAAGTGGGAAGTGAAATCCATGGGCTCAACCCATGAACTGCATCCCAAACTGGTTTTCTTGAGTAGTGCAGAGGTAGGCGGAATTCGCGGTGTAGCGGTGGAATGCGTAGATATCAGGAGGAACACCAGTGGCGAAGGCGGCCGACTGGGCACCAACTGACGCTGAGGCTCGAAAGTGTGGGTAGCAAACAGGATTAGATACCCT
+
GG<F8FFGFGGGFEGGGGGG8,FE,EC,BFFG@,FGGG+CBF+,@FGGG@FGGGCFF,CFCF,E<,B:FC=,5CFF95,:,CF,9EBDFG=FE8?FGF9BFG++4BBFEF8F<E8=<,:=E,:+64>58:$353#BFFF<C=<=*13AC>8%F:B344@*#3@3<G>GF::F:FGDEGF@;BFFCG:%FGGGGGGFGDA4=1?7:EC@#2%#<9D<1:C,$GFA:9GD6>68*<FGFGGCD,,EFGGGGGF@:8++,<FGGF7FGFF9D8<FFF:C,,3,,,:CE=7GGGGGGGDF@+@GCGGDGGGFGF9AGGGGD,GGGFGGFF,<GF<FCFE:CC,,F7GGGGGFFC,F@6,GGGFC,,;@GGGGGGGGGGFFF:GCGEGGGGFGGDGGGGFAF,GGGGGFCFF<GFGCCCCC
@JLYM 284
TGGGGAATATTGCACAATGGGGGAAACCCTGATGCAGCGACGCCGCGTGGAGGAAGAAGGTCTTCGGATTGTAAACTCCTGTTGTGGAGGAAGATAATGACGGTACTCAACAAGGAAGTAACGGCTAACTACGTGCCAGCAGCCGCGGTAAAACGTAGGTCACAAGCGTTGTCCGGAATTACTGGGTGTAAAGGGAGCGCAGGCGGGAAGACAAGTTGGAAGTGAAATCTATGGGCTCAACCCATAAACTGCTTTCAAAACTGTTTTTCTTGAGTAGTGCAGAGGTAGGCGGAATTCCCGGTGTAGCGGTGGAATGCGTAGATATCGGGAGGAACACCAGTGGCGAAGGCGGCCTACTGGGCACCAACTGACGCTGAGGCTCGAAAGTGTGGGTAGCAAACAGGATTAGATACCCT
+
GCFCECBFFGGGGGGFFGAFF7FFGFGFGGG@F9EFGG+@FGGGCGGGE=CFE:F<CFG8,CFFCGGG=BFGGFFDFFGGGGG9F++5B+8,:B9FF9AFGG+BFCDGGGGGG,,DFGG,<B7CFC==,CFCCA,@>E>BF&DF7>A@F7EFCFGC>F+8>FECFEAGF<BC?<FCCFG=C=CCGGCCAGFGF=:E@C4:FEGDF@:EG<?,9@7CD:93GEC=<9<4FFD:>3;GFGGFF%DFFBGFBDFGFDGGGGGGGFCFFGGDGDA@FGG>FCCFGF:EGFEFF8GFGGGGEC7FGGGGCGFFF,,E,GGGGGGGEFGFEGFGFGGGEGFGF8GGGGF7GGGGGEGFC,FGCFFFC,EFDFCGEF@78CGGGCGGGGGFFCBGGGGGGGGGFF<DGGEGFGGGGFEC@@CC
@JLYM 74378
TGAGGAATATTGGTCAATGGGCGAGAGCCTGAACCAGCCAAGTAGCGTGCAGGAAGACGGCCCTATGGGTTGTAAACTGCTTTTATAAGGGAATAAAGTGAGCCTCGTGAGGCTTTTTGCATGTACCTTATGAATAAGGACCGGCTAATTCCGTGCCAGCAGCCGCGGTAATACGGAAGGTCCGGGCGTTATCCGGATTTATTGGGTTTAAAGGGAGCGTAGGCCGGAGATTAAGCGTGTTGTGAAATGTAGATGCTCAACATCTGCACTGCAGCGCGAACTGGTTTCCTTGAGTACGCACAAAGTGGGCGGAATTCGTGGTGTAGCGGTGAAATGCTTAGATATCACGAAGAACTCCGATTGCGAAGGTAGCTCACGGGAGCGCAACTGACGCTGAAGCTCGAAAGTGCGGGTATCGAACAGGATTAGATACCCT
+
FGFEFFGGGGGGGGGGGGGGEGGGGGGGGGGGGGGGGGGGCGC@EFGGGCGGGGGGGCGGGECGGCGGDFCF8EFFAFDFFGGGGGGFGGG=BBFFFDFGFGFG8EFCF@FGF8EE9E=FFFE?<BF?FGCEEFE?EFFGFGF?>FFFFGDC<>DFGGGECEBFGDGGEE@FFFGGCFGBF>CB:FBGFFEFGFFG>C<FFGBFFGFFGCCGFGG@GCFFEGGDDGGGGGCCCFF:CD@EGFAEGECB<@FDC,GGFCGDFGGEEC,FFGFGGGFF:<FFEGFFA,GFGGGFEC=@+?:AF:F?GFBFGFFGGGGFFDF=GGGGGGGGGGGGFGGGGGGGDGGFGGFFCDAFGGGCFD,7GGGGGGGFEFCGGD@<C7GGGGF9GGGGGGGGGGGGGDGGFC9GGDF:FCGGEGGFFEGFGGGGGGGGGGFA,,AA
@JLYM 286
TGGGGAATATTGCGCAATGGGGGGAACCCTGACGCAGCCATGCCGCGTGAATGAAGAAGGCCTTCGGGTTGTAAAGTTCTTTCGGTATTGAGGAAGGTTGATGTGTTAATAGTACATCAAATTGACGTTAAATACAGAAGAAGCACCGGCTAACTCCGTGCCAGCAGCCGCGGTAATACGGAGGGTGCGAGCGTTAATCGGAATAACTGGGCGTAGAGGGCACGCAGGCGGTTATTTAAGTGAGGTGTGAAAGCCCCGGGCTTAACCTGGGAATTGCATTTCAGACTGGGTAACTAGAGTACTTTAGGGAGGGGTAGAATTCCACGTGTAGCGGTGAAATGCGTAGAGATGTGGAGGAATACCGAAGGCGAAGGCAGCCCCTTGGGAATGTACTGACGCTCATGTGCGAAAGCGTGGGTAGCAAACAGGATTAGATACCCT
+
GGGGGGGGGGGGGGGGGGGGGGGGGGGGGGG<FGGGGGGGGGGGGGGGGGGGGGGGGGGGFGGGGGGGGGGGGGGFGGGGGGGGGGGGGGGGGGGGEFGGGDFFDFFFGGGGGEGGCGGDGGGGGGGGGGGGGGGGFFGGGGGGGGGDGGGGGFFGGGGGGGGGGFGGGGGGGGGGGGGDGGEGGCCEGDE?GEGGF0FGGGGGGFCEGGGGGE:ECCCE>DEGGGGGGFGGGFGGFFGGG>?ED1GGGGGGGGGGFFFCEGGGGGGGFGGGGGFDDFGGFFFGGFGGGFE,,A5,E;FAEGGGGGGGGCGFGGGFGGGFFF8GGGGGGGGGGGGGGGGGFFGGGGGGGGGGGGGGDF<GGFGGE:GGFGGGFF@7GGGGGGGGGGGGFF9ECGGGGGGF9GGGGFCDGGGGGGGGGGGGGGGFGGGGGGFGGGFDCC8CA
@JLYM 95853
TGGGGAATATTGCACAATGGGGGAAACCCTGATGCAGCAACGCCGCGTGAGTGAAGAAGTATTTCGGTATGTAAAGCTCTATCAGCAGGAAAGAAAATGACGGTACCTGACTAAGAAGCCCCGGCTAACTACGTGCCAGCAGCCGCAGTAATACGTAGGGGGCAAGCGTTATCCGGATTTACTGGGTGTAAAGGGAGCGTAGACGGTTTTGCAAGTCTGAAGTGAAAGCCCGGGGCTTAACCCCGGGACTGCTTTGGAAACTGTAGGACTAGAGTGCAGGAGAGGTAAGTGGAATTCCTAGTGTAGCGGTGAAATGCGGAGATATTAGGAGGAACACCAGTGGCGAAGGCAGCTAAATGGAGCGCAACTGACGCTGAAGCTCGAAAGTGCGGGTATCGAACAGGATTAGATACCCT
+
@FC@@FCFFFGGGGGGGEGG@FGGCFDGGGGGFFGFDF,CFCEF7FGECCDGGA<,,C8EFEGGGGGGGGGGCEG,E9FFGFG?CFDFFFDFF8ABFCEGGGGGGGGGGFFG9BFCFFEFGGD>FE7,B?,F:F,>FFFGFGG=G><>>FEF9FE;FDCFGG=::BDF@FEFCA:F7FGFEGFEFGECFGB:?F>@EEGGEECGCG<GEG6A;?DCGFF=;EE=CD<CDGGGGFGGEFF@2CFECEGGGGG6FFEEDFDFGGGGFFGGB9GFFB:D,GDFCC?GFAGGFADEE=<:,=,FDGGDEC@GF9GGCF=889,,GEE<FEA<C6AAF@C:-,,@7@@,DC<EC,EFF@C9,GF:@:CFC6C,@F@:FEGFCCFCECEFCGFCECGDEE6CCCEECFFFC,CFEC8@@,CA
@JLYM 288
TGAGGAATATTGCACAATGGGGGAAACCCTGATGCAGCGACGCCGCGTGGGCGATGAAGTATTTCGGTATGTAAAGCTCTATCAGCAGGGAAGAAAATGACGGTACCTGACTAGGAAGCACCGGCTAAATACGTGCCAGCAGCCGCGGTAATACGTATGGTGCAAGCGTTATCCGGATTTACTGGGTGTAAAGGGAGCGTAGACGGAGTGGCAAGTCTGATGTGAAAACCCGGGGCTCAACCCCGGGACTGCATTGGAAACTGTAGGACTAGAGTGCAGGAGAGGTAAGTGGAATTCCTAGTGTAGCGGTGAAATGCGTAGATATTAGGAGGAACACCAGTGGCGAAGGCGGCTTACTGGACTGTAACTGACGTTGAGGCTCGAAAGCGTGGGGAGCAAACAGGATTAGATACCCT
+
EFGGGGGGGGGGGGGGGGGGGGGGGGGGGGGGGGGGGGFGGGGEEGGGGGGGGGGGGGGGGGGGGGGFGGFGGGGGGGGGGFGGGGFGGGGGGGGEGFGGGGGGGGGFGGGGGGGGGGGGGGG@G=GGGGGCG@CFFGGGGGGGGGGGCGGGGGGEGAFGGGGGGGGGFCEGFGGGGGG<FGFGGGGGFGGFGGGGGGGGGGGGGGGGGGGGFFGCFCGGGG?FGGGGGGGGGGGGGGGGGGGGFGGGFGGGEGFGGFGGGGGFGGGFAFGGFGGGGGGFGGGGG?FFGFGGGGGGGGGGGGGGGGDGGGGGGGGGFGGFDGGFFGGFEEFFGGGGGGGGGGGGGGGGGEGGGGGGGGGGGGGGGGGGGGGGGGGGGGGGGGGGGGGGGGGGGGGGGFGGGGGGGGGFFCFBCCCC
@JLYM 289
TGAGGAATATTGGTCAATGGGCGAGAGCCTGAACCAGCCAAGTAGCGTGCAGGAAGACGGCCCTATGGGTTGTAAACTGCTTTTATAAGGGAATAAAGTGGGTCACGTGTGTCTTTTTGCATGTACCTTATGAATAAGGACCGGCTAACTCCGTGCCAGCAGCCGCGGTAATACGGAAGGTCCGGGCGTTATCCGGATTTATTGGGTTTAAAGGGAGCGTAGGCCGGAGATTAAGTGTGCTGTGAAATGTAGTGGCTCAACCTCTGCACTGCAGCGCGAACTGGTCTTCTTGAGTACGCACAAGGTGGGCGGAATTCGTGGTGTAGCGGTGAAATGCTTAGATATCACGAAGAACTCCGATTGCGAAGGCAGCTCACTGGAGCGCAACTGACGCTGAAGCTCGAAAGTGCGGGTATCGAACAGGATTAGATACCCT
+
GGGGGGGGGGGGGGGFGGGG,CFEEGGFFGGGGGGGGGGGGGGGGGGGC,CFFE8FFF7FGGDEGGGGGFGFGGGGGG9FGGGGGGG9EGFGFGG9FGGC@G:FFGGGGGG,<EFGGFE9FFGG9BFCFGEAFGGGGGGG=FFGGGGGGDEGGGGDDFCFGGDF:EGGGEGGGGGGE@C<EGGE:FGCBFE<DFGGEGEGGFGGGGFGGGGGGGGGGGGGGFCE-E5CECBF;FF:DFC9FC7G:FGGGF>@CGCEEEGFGG446,,<<FGGGG@=2,<GGFBC:,,CFBDB6FF:F,@AA,::FF+GGGGGGEGGFCF?E<>@EGCF<9GGEGE?GFGGFGF<=FEGGGCGGGGGGGGGGGGGGGGGGGGGFF9DGGGGF6+FDGFGGGGGGGECE+GGFFFCFECEF7@GGGGF;,FEFGGGGGFFEFDBCB8C
@JLYM 96233
TGAGGAATATTGGTCAATGGACGAGAGTCTGAACCAGCCAAGTAGCGTGCAGGATGACGGCCCTATGGGTTGTAAACTGCTTTTATAAGGGAATAAAGTGAGTCTCGTGAGACTTTTTGCATGTACCTTATGAATAAGGACCGGCTAATTCCGTGCCAGCAGCCGCGGTAATACGGAAGGTCCGGGCGTTATCCGGATTTATTGGGTTTAAAGGGAGCGTAGGCCGGAGATTAAGCGTGTTGTGAAATGTAGATGCTCAACATCTGCACTACAGCGCGAACTGGTTTCCTTGAGTACGCACAAAGTGGGCGGAATTCGGGGTGTAGCGGTGAAATGCTTAGATATCACGAAGAACTCCGATTGCGAAGGCAGCTCACTGGAGCGCAACTGACGCTTAAGCTCGAAAGTGCGGGTATCGAACAGGATTAGATACCCT
+
GGGGG8FFGGGGGFGGGGFGGGGDGGGGGGGGGGGGFGGGGGGGGGDFFGDGGGGCGGGGGFGDFD9AF=FEGDGFFGGGGGGGFFFGGFGGGGGG<AFGFFGGGGFFFGGGGGDCFGGFGGFGFFGGGFFEE?FGGFFGGGGGGGGG@GFF@9:FFCEGFG@GGGEGGGG:BFFEGGCGGFGGGGGGGG7<FGGGGC@FDF@FFGGGGGFGGGGCGGDGGCGGGGGGGGFFGGGFCGG<GGGGGGGGGFFGGGGG@EFGGFFFGC:CFGCDGEF@EFGFFCFG?A,8F<F9?EF@FFEBFFAFFEGGGGDFFF@@+@+AEFE@EF@EEDGGFGCFF<9GGFA8C<F=EACFDBCCEFE6F7EDF<GEE8FGGGFDGFFFB::<9GFGGGGGGFGFGFC@CGGGFFGEGDGGGGE8GDGEFGFFDGGGFFFC9CCC
@JLYM 70528
TGAGGAATATTGGTCAATGGGCGAGAGCCTGAACCAGCCAAGTAGCGTGCAGGAAGACGGCCCTATGGGTTGTAAACTGCTTTTATAAGGGAATAAAGTGAGCCTCGTGAGGCTTTTTGCATGTACCTTATGAATAAGGACCGGCTAATTCCGTGCCAGCAGCCGCGGTAATACGGAAGGTCCGGGCGTTATCCGGATTTATTGGGTTTAAAGGGAGCGTAGGCCGGAGATTAAGCGTGTTGTGAAATGTAGATGCTCAACATCTGCACTGCAGCGCGAACTGGTTTCCTTGAGTACGCACAAAGTGGGCGGAATTCGTGGTGTAGCGGTGAAATGCTTAGATATCACGAAGAACTCCGATTGCGAAGGCAGCTCACTGGAGCGCAACTGACGCTGAAGCGCGAAAGTGCGGGTATCGAACAGGATTAGATACCCT
+
GGGGGGCGGGGFGAFGGGGDGGGGGGGGGGGGGGGGGGFFGGGGGGGGGGGGGGGCFGGGGGG7EE<<EFFGGGAFDCFFGGGGGGGFGGGGGFFFGGGGGFFEE<FFGGGGGGGGGGGGFGFFGGGGGGGGGGGGGGGGFGDCFEGDGEGGF=FE>GGGGGGFCGGDFGGF>D7:B<>CFGGFFCF@FAF=FFCC?F2GGFECFGGFFB<?FFFFEEEEGGGECEGGGGGGGGGFEEEGGDCEFE>?9FE:C<GFGGGGGGGGGGGGGCFGCEGEDFEFGGGGG8F8GFGB6FECF:8<BFE8GGGGFCECECECF77CFF@+CEGGFDE<<FCGGGFFEC,GGGGDF9GEFF@-DFFFEDDGGFDFC8GGGFAEGGFF:7GGGGGGGGGGGGFGGGF@,GGGGGGGFGGGGGFFEGGGGGGGF<,FFCGCCCCC
@JLYM 54539
TGAGGAATATTGGTCAATGGACGAGAGTCTGAACCAGCCAAGTAGCGTGCAGGATGACGGCCCTATGGGTTGTAAACTGCTTTTATAAGGGAATAAAGTGAGTCTCGTGAGACTTTTTGCATGTACCTTATGAATAAGGACCGGCTAATTCCGTGCCAGCAGCCGCGGTAATACGGAAGGTCCGGGCGTTATCCGGATTTATTGGGTTTAAAGGGAGCGTAGGCCGGAGATTAAGCGTGTTGTGAAATGTAGACGCTCAACGTCTGCACTGCAGCGCGAACTGGTTTCCTTGAGTACGCACAAAGTGGGCGGAATTCGTGGTGTAGCGGTGAAATGCTTAGATATCACGAAGAACTCCGATTGCGAAGGCAGCTCACTGGAGCGCAACTGACGCTGAAGCTCGAAAGTGCGGGTATCGAACAGGATTAGATACCCG
+
FGGGGECEFGGGGGGGGGGGGGGGGGGGGGGGGFGGGGGGGGDGGGGGGGGGGGGGGGGCFGGGGGGGGFGCCFGGGGGGGGGGGGGGGGGGGGGGGGFGGGGGGGGFGGGGGGGGGGGGGGGFGGGGGGGGFFGGGGGFFFEGGGDFFGFGG?>GGGGGGAFDFGGGGGGGGFCFCCGGDFGGGGFGFGEFFGGGCFDFFGGGGGGEGFFFGGFGGGGCGGGGGCGGGEGGGCCECEGGGGGGFFGFGGGGGGGGG<7FFDFFFFGGBGFGGGGGFFCFGGGFABBFDFDFGGEFC9FGGFFFFCEEGGGFGFEEDGGGGGGGGGGGGGGGFGFE9CF9F=FFGGGGGGGFGFF7GGGGGGGGGGGGGGGGGGFGGFEGGGGGGFGGGGGGGGGGGGF8GEFGGGGDECCGGGGGGGGFGGGGFD9GGGGCCCA-
@JLYM 92242
TGGGGAATATTGCGCAATGGGGGCAACCCTGACGCAGCCATGCCGCGTGAATGAAGAAGGCCTTCGGGTTGTAAAGTCCTTTCGGTAGCGAGGAAGGCATTTAGTTTAATAGACTAGGTGATTGACGTTAACTACAGAAGAAGCACCGGCTAACTCCGTGCCAGCAGCCGCGGTAATACGGAGGGTGCGAGCGTTGTCCGGATTTATTGGGCGTAAAGCGAGCGCAGGCGGTTCCTTAAGTCTGATGTGAAAGCCCCCGGCTCAACCGGGGAGGGTCATTGGAAACTGGGGAACTTGAGTGCAGAAGAGGAGAGTGGAATTCCATGTGTAGCGGTGAAATGCGTAGATATATGGAGGAACACCAGTGGCGAAGGCGACTCTCTGGTCTGTAACTGACGCTGAGGCTCGAAAGCGTGGGTAGCAAACAGGATTAGATACCCT
+
GGCFGFGGGGGGFGGFGGGGGGGGGGGGGGDGEGGGGGGGGDGGDGGGG:FFFGGGGGGC@FGGGGGGGDGGFGGCFGGGGGGGCEGEFEEFF@FECG8FAFGEGGG9FEEFFGFGGGGFGFGGFGGGGGGGG9FGGGGFGGCFGGGG>GEGGGGFGGG:FBC::FFFG:FD9CEGFFFG5EEGGG.<CCEGGG7*;F>GG8CEGGG0GGGGGEGGGGFF>C=FGGE9CFFGGF?9GGFFF:GF@0CFGGGEEBEFGFFGGGGFGCGGGGFDFGGF?EFGGGGDFGGFCGFFE9FFFEB=DFFGFFD9AB5AA<ACGGGFFFGFF@GGGGGFFEF?,GE@GGGGGGGGFGGFGF9FFGFFFGGGGFECDGGGGGEGGGFFFCGGFAE<<CF6F7GGGGFFGGGGFGGGF7CC7GGGGGGGGGGGGGGGGGGGFGFGCCCCC
@JLYM 86973
TGAGGAATATTGGTCAATGGGCGAGAGCCTGAACCAGCCAAGTAGCGTGCAGGATGACGGCCCTATGGGTTGTAAACTGCTTTTATAAGGGAATAAAGTGAGAGTCGTGACTCTTTTTGCATGTACCTTATGAATAAGGACCGGCTAATTCCGTGCCAGCAGCCGCGGTAATACGGAAGGTCCGGGCGTTATCCGGATTTATTGGGTTTAAAGGGAGCGTAGGCCGGAGATTAAGCGTGTTGTGAAATGTAGATGCTCAACATCTGCACTGCAGCGCGAACTGGTTTCCTTGAGTACGCACAAAGTGGGCGGAATTCGTGGTGTAGCGGTGAAATGCTTAGATATCACGAAGAACTCCGATTGCGAAGGCAGCTCACTGGAGCGCAACTGACGCTGAAGCTCGAAAGTGCGGGTATCGAACAGGATTAGATACCCT
+
CFFFGAFGFGGGFFGFFGFCFGGGDDGFGGGGGDGGGGGGGFGFGFEFGGGGG@GGFGGGDCFGGGGFGFGGGGFGGFGGGCFFGGGGF@FGGGCDFGGGGGGGDGGCGFG?F?FFG,CGGGGGGFEGFC<EF<FFGGGGDBEGBFEFG=FAGFDEDFEFFGGFFGGE9FGGGGGGGGGGGGGGGGGEGGGEEGGGFCFG<CFGGGGGFCFEFFGGGGGGGGDE<FGGCGGGGGGGGGGGGGFGGGGGGGGCA:GFCGGFEFFFFFGFD7GGEGGFBFGGG8FDFFGGGGGGGGGFEDFE59?FGGGCC,EFF8GGGGGFDFGGE>:FC,,9FFE=E9FGFFF<6DAGGGGGGECCGFGGDGGGFCGGGGGGGGCGGGGGGECFCFFFCGGGGGGGGGEEFGGFGGFDGGGFGGFGEGGGGGGGGAGGGGFACCCC
@JLYM 295
TGGGGAATATTGCACAATGGGGGAAACCCTGATGCAGCGACGCCGCGTGGAGGAAGAAGGTCTTCGGATTGTAAACTCCTGTTGTTGAGGAAGATAATGACGGTACTCAACAAGGAAGTGACGGCTAACTACGTGCCAGCAGCCGCGGTAAAACGGAGGTCACAAGCGTTGTCCGGAACTACTGGGTGTAAAGGGAGCGCAGGCGGGAAGACAAGTTGGAAGTGAAATCTATGGGCTCAACCCATAAACTGCTTTCAAAGCTGTTTTTCTTGAGTAGTGCAGAGGTAGGCGGAATTCCCGGTGTAGCGGTGGAATGCGTAGATATCGGGAGGAACACCAGTGGCGAAGGCGGCCTACTGGGCACCAACTGACGCTGAGGCTCGAAAGTGTGGGTAGCAAACAGGATTAGATACCCT
+
FGGFGGEFGGGGGGGGGFGFFGGGGGGGGFFGGGGEFF@FFFGFGGDGGCFE:FGFGFG8FDDGGFGEG+ABFFFGGGGGGGGGEABFFFGGGCGGGGGGGFGGGEGCFFEGGCFG8FF@F9FE=FGGGGGGGG,CC@FFG@FEDG<F1FG?GCC#51:CF<:GGGGG:FFGGGDEE==GFG>GGGCFGGGGGGGGDFGDE@C:>C,@3;8@FFFGC,G<CGGCF7@DFGF5+>;:7#CC?F,,GEF=DC9@<E,8@FGF?GGGFDGGFFDF=GFD=AFGGGGFA7FBEGFFGGDF@8+8GGGGGGGFGFAC7CEGGEGGGF@CB+,GGGGGGFGFCGGGF:GGF@7F7GGFGGGGGGEF9C-FFFGGGGGEFFGFE7F@CGGGGGFF;GGFFGFGGGGGGGGGE,GGGGGCCCCC
@JLYM 91585
TGGGGAATATTGCACAATGGGGGAAACCCTGATGCAGCGACGCCGCGTGAAGGAAGAAGTATCTCGGTATGTAAACTTCTATCAGCAGGAAAGAAAATGACGGTACCTGACTAAGAAGCCCCGGCTAACTACGTGCCAGCAGCCGCGGTAATACGTAGGGGGCAAGCGTTATCCGGATTTACTGGGTGTAAAGGGAGCGTAGACGGTTTTGCAAGTCTGAAGTGAAAGCCCGGGGCTTAACCCCGGGACTGCTTTGGAAACTGTAGGACTAGAGTGCAGGAGAGGTAAGTGGAATTCCTAGTGTAGCGGTGAAATGCGTAGATATTAGGAGGAACACCAGTGGCGAAGGCGGCTTACTGGACTGTAACTGACGTTGAGGCTCGAAAGCGTGGGGAGCAAACAGGATTAGATACCCT
+
FGGGGGGGGGGGGGGGGGGGGGGGGGGGGGGGGGGGGGDGGGGGGGGGGGGGGGFGGGGGGGGFFGGGGGGGGGGGGGGGGGGGGGGGGGGGGGGGGGGGGGGGGEGGGGGGGGGGGGGGGGGGGGGGGGGGD<GGGGFFGC?GGGGG?GGGGGGGGGGGGGGGGGGGGEGGGGGGGGFGGGGGGGCCGGFGGGGFGDGEGGGGGGGGGGGGGGGGGGGGGFCGFGFGGGCEGFGGEGGFGGGGGGED<GGGDGGGGFFDE:GGGGFFFFGGGGGFAGGGCGFDGFGGGGFGGGGGGFDGGGGGEDEGGGGGCGGGCFFCGGGGFFGGEGGGFC<9FGGGEFBFFGGGGGGGGGGGGGGGGGGGGFGGGGGGGFGFFGFDFFFGGGGGGGGGGGGGGGGGGFGGGGGGGGGC?CCC
@JLYM 297
TGGGGAATATTGCACAATGGGGGAAACCCTGATGCAGCGACGCCGCGTGAGCGAAGAAGTATTTCGGTATGTAAAGCTCTATCAGCAGGGAAGAAGAATGACGGTACCTGACTAAGAAGCACCGGCTAAATACGTGCCAGCAGCCGCGGTAATACGTATGGTGCAAGCGTTATCCGGATTTACTGGGTGTAAAGGGAGCGCAGGCGGTACGGCAAGTCTGATGTGAAATCCCGGGGCTCAACCCCGGTACTGCATTGGAAACTGTCGGACTAGAGTGTCGTAGGGGTAAGTGGAATTCCTAGTGTAGCGGTGAAATGCGTAGATATTAGGAGGAACACCAGTGGCGAAGGCGGCTTACTGGACGATTACTGACGCTGAGGCTCGAAAGCGTGGGGAGCAAACAGGATTAGATACCCT
+
GGGGGGCG<FGGGGGGGGFGGEDCGGGCEGGGGGFFFGCGGEGGDGGEGGG8FCGDCGGFDAFGGGGEGGGFFGGGGC,EEGFGGFGGGGGGEFGGFGGGGGGGGFG9FFGGGGGGGGGFGGGGGGGGEFF@GFGGGGGGCFCFGGGGGGGG?FGGDFFGGFGGGCFGGGCEFFFGCFFFAFFFGGF;CF:<GFFDAFFFGGGGEGGGFCEGDGGGFGGG?D-GFCFGGGGFDGEGGFEFGFFGFGGGGEGGGFGFGGGEDFGGFGGGGFGEGGGGGGFE/>GGGGFGFAECGGFADGFE9GGGGGGGGGGGGGGGGGGGGGGGGFECGGGFGGEFGGGGGGGGGGGGGGGGCGGGAGGGGGF@@GGGGGGEGGGGGFGCGGGGGGGGGGGGGGGGGGGGGGGGGGGGGFGGCCCCC
@JLYM 298
TGAGGAATATTGGTCAATGGACGCAAGTCTGAACCAGCCAAGTAGCGTGCAGGAAGACGGCCCTCTGGGTTGTAAACTGCTTTTAGTTGGGAATAAAGTGCACCACGAGTGGTGTTTTGTATGTACCATCAGAAAAAGGACCGGCTAATTCCGTGCCAGCAGCCGCGGTAATACGGAAGGTCCAGGCGTTATCCGGATTTATTGGGTTTAAAGGGAGCGCAGGCGGACCTTTAAGTCAGCTGTGAAATACGGCGGCTCAACCGTCGAACTGCAGTTGATACTGGAGGTCTTGAGTGCACACAGTGATACTGGAACTCATGGTGTAGCTGTGAAATGCTCAGATATCATGAAGAACGCCGATCGCGAAGGCAGGTATCCGGGGTGCAACTGACGCTGAGGCTCGAAAGTGCGGGTATCGAACAGGATTAGATACCCT
+
FGGCFFFGGGGCFFGGFFGGGGGGGGGGGGGGGAFGGGFGGG<FFFGGGEGGGGGGGGDGGGDCE,EDGFGECEGGAFGFGGGCGGFFC?FEGCFGFGGFGGGCCGDGGGFGF<FFGG8FEFCDF<FGGGGGGFFGGGDFFG7FFFGGGGGGGGGGGGF?FGGEGG@CFEFGFGGGGGE>CFCDF>GGGCGGGFFEFGGGFGGGGFGGEFGECCFFCGCGEGGGFFFFGGGFGGGGGGGGGGFB:GFC?GFFEGGGGF=FCEEGCGGGDEGGFGGFC9?<GGCFFFDEDE8GGFFACGFDFACDGGGGGGF9FFFGGGGFGEGGGF?,GGFFFCGFFFAFFAGGGGF?GF@@@4@+GGGEGGGGGGGGGGGGFFCGFECEFFFFFEF7GGEGGFFDCF7EF@FGGDGEDGGCGGGGGF9GGGGGGFGGFFFCB8CC
@JLYM 94699
TGAGGAATATTGGTCAATGGGCGAGAGCCTGAACCAGCCAAGTAGCGTGCAGGAAGACGGCCCTATGGGTTGTAAACTGCTTTTATAAGGGAATAAAGTGAGCCTCGTGAGACTTTTTGCATGTACCTTATGAATAAGGACCGGCTAATTCCGTGCCAGCAGCCGCGGTAATACGGAAGGTCCGGGCGTTATCCGGATTTATTGGGTTTAAAGGGAGCGTAGGCCGGAGATTAAGCGTGTTGTGAAATGTAGAGGCTCAACCTCTGCACTGAAGCGCGAACTGGTCTTCTTGAGTACGCACAACGTGGGCGGAATTCGTGGTGTAGCGGTGAAATGCTTAGATATCACGAAGAACTCCGATTGCGAAGGCAGCTCACGGGAGCGCAACTGACGCTGAAGCTCGAAAGTGCGGGTATCGAACAGGATTAGATACCCT
+
EFGGCCFGGGGGGGGGGGG?EFGGGGGG8E<FGGGGGF8FGGGGGGGG7CFGGGGFFFDG::FFFGGGEEEEGGFGGGGGGGGGGFGGGGGFGGGFGGGGGGGGGGGFG8FGGFFGGGGGGGGGGGGGGAFFGGDFGGGGGGG>CGEGGF9EGFDEFDFGDGGGG5CEGGGGFF)FG5>F>CFFGG?7FGEGGCCDFG:,GGGGGCFGGFGGGFG7CGCCE?GGGGDEE>CFGGGFCE<GFDCCDC;;DAFGGG,>C6FEGGGGGG'GCC8#FFEEC<EGGGFGF=A9GGGGGF@B7GEFFGF@++7FGFGF?GGGCGGFB,F7GGEFEFDEAGGFFCGFGFFFCC<GGGECFB+F:<FEFEFFGFGFF8GGFC7FDGGEGF@,FGGGGFGDEFCGGGGGGCGFE7F:GGGGFFFGEFGFEDEGFGGGGGFCCCC<
@JLYM 300
TGAGGAATATTGGTCAATGGGCGAGAGCCTGAACCAGCCAAGTAGCGTGAAGGATGAAGGCTCTATGGGTCGTAAACTTCTTTTATATGGGAATAAAGTTTTCCACGTGTGGAATTTTGTATGTACCATATGAATAAGGATCGGCTAACTCCGTGCCAGCAGCCGCGGTAATACGGAGGATCCGAGCGTTATCCGGATTTATTGGGTTTAAAGGGAGCGTAGGTGGATTGTTAAGTCAGTTGTGAAAGTTTGCGGCTCAACCGTAAAATTGCAGTTGAAACTGGCAGTCTTGAGTACAGTAGAGGTGGGCGGAATTCGTGGTGTAGCGGTGAAATGCTTAGATATCACGAAGAACTCCGATTGCGAAGGCAGCTCACTAGACTGTTACTGACACTGATGCTCGAAAGTGCGGGTATCGAACAGGATTAGATACCCT
+
EF<FFGCFGGGGGFGFFFGGGGGF@FGFGGGGGGGGGGGGGGGGGGGCCEGFEGFFGDFGE8CFGFCDGGGGGGGGFGGGGFGGGGGG9FGGGGGGFFGGGGGGGGEFG@CFGGGGGGGGGGGGGGGGGGGFF9<FGGGGCEF:CEGGFFCGGGGGGGGGGGGGGGGGGDFGGGGEGGF>FGGGGFGGCFFGGGGEFGGGGGGGFGGFGGGGGGGGGDGFFFEGFFBFFCFFGFFEDCGGGGFEGGFF>GGGGGGGGFFFFCDFFCFFGFGGFFE9FFFFGGGGGGGF9GGFGFGGGFGGGGGGGCGDGGGFGGGGEFFGGGGGGGGFFECC,FGGGF,,F@9CF7FGGGGGGGGGGDE7GGGGF9GGGGGGGGGGGGF<GGGGGGGFGGGFGGGGGEGGGGGFFGGGGGGGGGGGGGGGGGGGECGGGFEC@@CC
@JLYM 301
TGAGGAATATTGGTCAATGGGCGAGAGCCTGAACCAGCCAAGTAGCGTGCAGGATGACGGCCCTATGGGTTGTAAACTGCTTTTATAAGGGAATAAAGTGAGCCTCGTGAGGCTTCTTGCATGTACCTTATGAATAAGGACCGGCTAATTCCGTGCCAGCAGCCGCGGTAATACGGAAGGTCCGGGCGTTATCCGGATTTATTGGGTTTAAAGGGAGCGTAGGCCGGAGATTAAGCGTGCTGTGAAATGTAGATGCTCAACATCTGCACTGCAGCGCGAACTGGTTTCCTTGAGTACGCACAAAGTGGGCGGAATTCGTGGTGTAGCGGTGAAATGCTTAGAGATCACGAAGAACTCCGATTGCGAAGGCAGCTCACTGGAGCGCAACTGACGCTGAAGCTCGAAAGTGCGGGTATCGAGCAGGATTAGATACCCT
+
DGCFFGGGFGGGFGGGGGGGGGGGGGGGGGGGGGGGGGGGGGGGGGGGGGGGGGGGGGGGGGGGGGGGGGEGGGGGGGGGGGGGGGGGGGGGGGFGGGGGGGGGGGGGGGGGGGGGGGGGGGGGGGGGGGGGGGFFGFGGGGGEGGGGFCCFGFFGGGGFFGGGGGGECGGGGGGGGGFGFFGGGGGGGGGGGGFE<EGGGGGGGGGFGFFCFGGGGGGGGGGGGGGEGGCGGGFFGGGGGFCGGGGGFGGGFGGGGFGFGGEGFGGGDBFGGGGGGGGGGGGGGFDGGGGGGGEGGGGGF<E@GGGGGGGGGGGGGGGGGGGGGGGGGGGGGGGGGGGGF=,GFFGGGGGGFGEFGGGDGGGGGGGGGGGGGGGGGGGGGGGGGFEGGGGGGGGGGGGGGGGGGGGGGGGGGGGGGGGGGGGGGFGGGGGCCCC@
@JLYM 50728
TGAGGAATATTGGTCAATGGGCGAGAGCCTGAACCAGCCAAGTAGCGTGCAGGATGACGGCCCTATGGGTTGTAAACTGCTTTTATAAGGGAATAAAGTGAGAGTCGTGACTCTTTTTGCATGTACCTTATGAATAAGGACCGGCTAATTCCGTGCCAGCAGCCGCGGTAATACGGAAGGTCCGGGCGTTATCCGGATTTATTGGGTTTAAGGGGAGCGTAGGCCGGAGATTAAGCGTGTTGTGAAATGTAGATGCTCAACATCTGCACTGCGGCGCGAACTGGTTTCCTTGAGTACGCACAAAGTGGGCGGAATTCGTGGTGAAGCGGTGAAATGCTTAGATATCACGAAGAACTCCGATTGCGAAGGCAGCTCACTGGAGCGCAACTGACGCTGAAGCTCGAAAGTGCGGGTATCGAACAGGATTAGATACCCT
+
GGGGGGGGGGDFGGGGGGGGGGGGFGEGGGGGGGGGGGFEGGCFFGEFGGGGGGGGGGGGDEGGG,6ECFGGGFGGGGGGFEFGAFE?FGFGGFFD<DECFF9E=FFFGGGGB<AFFG>C9DFGG?FGG,?FF,@EFFFCDDFCGGGG>A@DF;G7FFGCECDGD>@FGFFEC>?<>FECD=DEE<BFGG<FCDCE99?<:99FFGGGEEFGDB17DC:DEC?FCFC@:@<<E<GFCGGGGGGGGGFB?8F@BFFFD=FCF:C?FF9CF@CB9FFBFFFGGGGGF=DGGFEFDFGECADFE:FCGGGGGGFGE8@F@FE<FFB+GGGGGGGGGGGFE,GGGFDFCFFCGFEGFFFBFD67GGFDGGGFF<<GFC@FC8GGFCF9CGGGGGGGGGGGGDGGFGGGGGFDF7GEF,GCFAGGGGGGFDGGGGGCCCCC
@JLYM 303
TGAGGAATATTGGTCAATGGACGAGAGTCTGAACCAGCCAAGTAGCGTGCAGGATGACGGCCCTATGGGTTGTAAACTGCTTTTATAAGGGAATAAAGTGAGTCTCGTGAGACTTTTTGCATGTACCTTATGAATAAGGACCGGCTAATTCCGTGCCAGCAGCCGCGGTAATACGGAAGGTCCGGGCGTTATCCGGATTTATTGGGTTTAAAGGGAGCGTAGGCCGGAGATTAAGCGTGTTGTGAAATGTAGATGCTCAACATCTGCACTGCAACGCGAACTGGTTTCCCTGAGTACGCACAAAGTGGGCGGAATTCGTGGTGTAGCGGTGAAATGCTTAGATATCACGAAGAACTCCGATTGCGAAGGCAGCTCACTGGAGCGCAACTGACGCTTAAGCTCGAAAGTGCGGGTATCGAACAGGATTAGATACCCT
+
FGGGGFGGGGGGGGGGGGGGGGGGGG7FFFFGGGFEFDGGGGGGGGGFGGGGGGGGFGGGGGGGGGGGGGGGGGGGGGGGGGGGG9FGGGGGGGGGGGGGGGGGGGGGGGGGGGDCFGGGGGG9FDGGGDGGFFAFGGGDGGEEGGGGGGFGGGDFGGFGGGGFGDFGGGGGGGGDE@CFGCGFGGGGGGEGFAFEFGG>FFDGFGGG=CFCGEGGGGGEGGGGGFGGGGGFGGGGGGGFGFFFFGAECFGG<GFEG@AGGGGGGGFGGGGGGEGGDGGGGGGGF@C@F@GGFFBFCGGGGGFFFGFCFFGFDEFCFDFGGGGGDGGGGGGECAGGGFGFE,AFFFFFFGGGGGGGGGGGGEGGGGGGFGFGGGGFFFGGGGDGGGGGGFFCGFGGDGDFDDGGGGGGGGGGGGGGGGFECFEGGFGGGGFBA,CB
@JLYM 76456
TAGGGAATCTTCGGCAATGGGGGCAACCCTGACCGAGCAACGCCGCGTGAGTGAAGAAGGTTTTCGGATCGTAAAGCTCTGTTGTAAGTCAAGAACGAGTGTGAGAGTGGAAAGTTCACACTGTGACGGTAGCTTACCAGAAAGGGACGGCTAACTACGTGCCAGCAGCCGCGGTAATACGTAGGTCCCGAGCGTTGTCCGGATTTATTGGGCGTAAAGCGAGCGCAGGCGGTTTGGTAAGTCTGAAGTTAAAGGCTGTGGCTCAACCATAGTTCGCTTTGGAAACTGTCAAACTTGAGTGCAGAAGGGGAGAGTGGAATTCCATGTGTAGCGGTGAAATGCGTAGATATATGGAGGAACACCGGTGGCGAAAGCGGCTCTCTGGTCTGTAACTGACGCTGAGGCTCGAAAGCGTGGGGAGCGAACAGGATTAGATACCCT
+
GGGFGGGGGGGGGGGGDGGGGGGGGGGGGGGGGGGGGGGGGGGGGGGGG,CFGGGF9FFGGGGGGGGGGGGGFGFGGGGGGGGGGGGGGGAFGGFGGGGGGGGGGDDGGGGGGGGGGGF<FGFGGGGGGGGGGGGGGGCGEGGGGGGGGGG=GGGGGGF>GFFCFDD>FFEGGGGGEGFGFFGGGFCGGGGGGGGGGFFGGGECEFGGGGGGGGGGGGGGFGGEEFEEEEFGEGCGGGGGGGGGFGFGF=FFFGGGGGGFFGFFGGGGFGCEGGGGFFGGGGFFG=,?AEDFC,GGGGGGGGGGGGGGGGFGGGGCGGGGFDE<?==GGGGGGGGFGGGGGFF9GGFAGGGFFE,GGGGGEGFGGGGGGFD7EF@GGDGGFGDGGGGGGGGFGGGGGGGGGGGGGGGGFGGGGGGGGFGGGDGGGGGGGFAGGGGGCCCCC
@JLYM 305
TGGGGAATATTGCACAATGGGCGCAAGCCTGATGCAGCCATGCCGCGTGTATGAAGAAGGCCTTCGGGTTGTAAAGTACTTTCAGCGGGGAGGAAGGGAGTAAAGTTAATACCTTTGCTCATTGACGTTATCCGCAGAAGAAGCACCGGCTAACTCCGTGCCAGCAGCCGCGGTAATACGGAGGGTGCAAGCGTTAATCGGAATTACTGGGCGTAAAGCGCACGCAGGCGGTTTGTTAAGCCAGATGTGAAATCCCCGGGCTCAACCTGGGAACTGCATCTGATACTGGCAAGCTTGAGTATCGTAGAGGGGGGTAGAATTCCAGGTGTAGCGGTGAAATGCGTAGAGATCTGGAGGAATACCGGTGGCGAAGGCGGCCCCCTGGACGAAGACTGACGCTCAGGTGCGAAAGCGTGGGGAGCAAACAGGATTAGATACCCT
+
FFFGEEGGDFDEFGGGGGGCEFGCBC:DDFCGGGCAFF<FGCGECG7FFGFGGCCGGGGG,6CEFDECF,CFGGEE,5<EE5FFGGGG+@BGGDG8@=E7???AFD9BCDFGGGGEGGA,CFFFFGGFDFADD7D+3>F>BDF8<<A:CCECFFGGGG@F@CGFCCFFFGGDDGGGFGFGGE@FC<F<CFGG<GG=C@EC<8*CCF,3EDGGCEEGDGGG>9CG>?EGC<CCCEC8GE@FGDFE?GGFGFGC8:37@EDGCEC>GF:C:GFFFC9GFFFCFGC@>>FC@7GFD3<3,=@8++BC,8GCGGDGFGE@9BB,B4:,<BE@+GGGF<FFDEEF:FFCGFFB5,8EEFFGFFFB@GDGGGFCC,ECCFE@@@C7CGEGC<GE@@,FGGGEGGFFFDDGECFGDGEGGGFCGGFGEDC-C9GFCGGGGFFGCC@CC
@JLYM 64682
TGAGGAATATTGGTCAATGGGCGAGAGCCTGAACCAGCCAAGTAGCGTGCAGGAAGACGGCCCTATGGGTTGTAAACTGCTTTTATAAGGGAATAAAGTGAGTCTCGTGAGACTTTTTGCATGTACCTTATGAATAAGGACCGGCTAATTCCGTGCCAGCAGCCGCGGTAATACGGAAGGTACGGGCGTTATCCGAATTTATTGGGTTTAAAGGGAGCGTAGGCCGGAGATTAAGCGTGTTGTGAAATGTAGACGCTCAACGTCTGCACTGCAGCGCGAACTGGTTTCCTTGAGTACGCACAAAGTGGGCGGAATGCGTGGTGTAGCGTTGAAATGCTTAGATATCACGAAGAACTCCTATTGCGAAGGCAGATCACTGGGGCGCAACTGACGCTGAAGCTCGAAAGTGCGGGTATCGAACAGGATTAGATACCCT
+
CFFGCGG8E<F9CFGFGCA@FFEGDGGDFGGGGGGC@@FFGGGGGGGGGGGD,@<FFFFGGGEGGGFCFGGGCFGGFGGDGGFFGGDG9<F88,BF9?BAGG5C?FFFECBAFFGGGGGFGGCEF<BFGFGG9FGGGGGGGGGGG7>F,CEF868FGGGGFDDGGGEDGDGG9:7FDG7C8#7<BCCG+FFC2CCCEEFFDFGFFFG<D8F87CGCC=8<CCCCFA>2?@CC#CCCCCEEFEFE<C@CFFG+BECGFGFF>8@@:/79CDF@CE<66AE1>CFA:,F>C,FE+7C47:8EE,544+FCF8EB+FF@+BFFGFF:EF=<,?DCGGFFC,9FC5,,,FFFAGFE=C@9C,,@@,EC@@9EC,EE,FGCF:FF7GEF,FE:@B,7FFC,FF7@6@EC,CCDFFC<7FDGEGFFGECC5,DDCC68C<CC
@JLYM 307
TAGGGAATCTTCGGCAATGGACGAAAGTCTGACCGAGCAACGCCGCGTGAGTGAAGAAGGTTTTCGGATCGTAAAGCTCTGTTGTAAGTCAAGAACGTGCGTGAGAGTGGAAAGTTCACACAGTGACGGTAGCTTACCAGAAAGGGACGGCTAACTACGTGCCAGCAGCCGCGGTAATACGTAGGTCCCGAGCGTTGTCCGGATTTATTGGGGGTAAAGGGAGCGCAGGCGGTCAGGAAAGTCTGGAGTAAAAGGCTATGGCTCAACCATAGTGTGCTCTGGAAACTGTCTGACTTGAGTGCAGAAGGGGAGAGTGGAATTCCATGTGTAGCGGTGAAATGCGTAGATATATGGAGGAACACCAGTGGCGAAAGCGGCTCTCTGGTCTGTCACTGACGCTGAGGCTCGAAAGCGTGGGTAGCGAACAGGATTAGATACCCT
+
GFGGEGFGFGGGFEGGGFGGGGGECFE@,EEGGGGEEF7FFEGFEGGGGDGGGFGE?FECFDGGFGGGDGGGGGFFGGGGDGGEGGGGGFGGCFGFGGGGGCFGGGF<<D<DFFGGFCCGDFBF,,C@+CFEGGGGGDFFE>CC<FGGDEECFGCFGGGGGGGCFDC8B:03<F;GC@?F8?CEFFEAFE7CFE<39;+0//.CFGC<7FF8#BEGE;FGEDD=88C9EEEDEC;EFFC,;CEGDDCFGGGGFE>:CF?FDBCGDFGFEG.CDCFFFBEDAGGDFDFGCFGFE=C<GGGFCFGGGGGGGGFF9GGFCFFF<FFCGGGGGGGGGGGGGEGGGFFGGGGFGGFGFFCGGGGGFGFC@7GEDGF@@GDGF@8FEGFDFEFC9FAGGGGGGGGFGEEC88GGGGGGDGGGGGFGGGGGGGGFFE,9FFF<CCCCC
@JLYM 308
TCGGGAATATTGCGCAATGGAGGAAACTCTGACGCAGTGACGCCGCGTGCAGGATGAAGGTCTTCGGATTGTAAACTGCTTTTGTCAGGGACAAAAAGGGACGTGATAACACCACGTTCTGCTGACGGTACCTGAAGAATAAGCACCGGCTAGCTACGTGCCAGCAGCCGCGGTAATACGTAGGGTGCAAGCGTTAATCGGAATTACTGGGCGTAAAGCGTGCGCAGGCGGTTTTGTAAGATAGATGTGAAATCCCCGGGCTCAACCTGGGAACTGCATATATGACTGCAAGACTTGAGTTTGTCAGAGGAGGGTGGAATTCCAAGTGTAGCAGTGAAAGGCGTAGATATTTGGAAGAACACCGATGGCGAAGGCAGCCCTCTGGGACATGACTGACGCTCATGCACGAAAGCGTGAGGAGCAAACAGGATTAGATACCCT
+
FGGGGGFGGGGGGGGGGGGFFGGGGGGGGGGGGGGGGC<FGGGGGGGGGGGGGGGGGGGGGGGGGGGGGGGGGGGGGGGGGGGGGGGGGGGGGGGFGGGGGGGGGGGGGGFCC7FCFGGGGGGGFGGGCGECC=FGFGGGGGGGGGGDGGGGFGGGGFGGGGGGGFFFGGGGGGGGGGGGG@@FGFDCFGGGGFFGFGGGGGGGFGGCGGGCE6BCFGGGEC7GFGGGGECGGFCFGGDCCGED>CGGGGGGGGGGFCFGDFFFFFEFEDFFGGFFDFGG'GGGFFF<=GGGGFB9GGGDGCCFCGGGGGGGGGGGGGGGGFGFE<FGGGGFFGFGGGGGGGGGGGGGGF<GFE9FGGGGGGGGGGEGGGGGGGGGGFDGGGGFGGFGGGGGGGGGGFGGGGGF@FEGGGGGGGFE8GGGGGGGGGGGGF9GGGGGC@,CC
@JLYM 309
TGAGGAATATTGGTCAATGGGCGAGAGCCTGAACCAGCCAAGTAGCGTGCAGGATGACGGCCCTATGGGTTGTAAACTGCTTTTATAAGGGAATAAAGTGAGTCTCGTGAGACTTTTTGCATGTACCTTATGAATAAGGACCGGCTAATTCCGTGCCAGCAGCCGCGGTAATACGGAAGGTCCGGGCGTTATCCGGATTTATTGGGTTTAAAGGGAGCGTAGGCCGGAGATTAAGCGTGTTGTGAAATGTAGTGGCTCAACCTCTGCACTGCAGCGCGAACTGGTCTTCTTGAGTACGCACAACGTGGGCGGAATTCGTGGTGTAGCGGGGAAATGCTTAGATATCACGAAGAACTCCGATTGCGAAGGCAGCTCACGGGAGCGCAACTGACGCTGAGGCTCGAAAGTGCGGGTATCAAACAGGATTAGATACCCT
+
6FFGGFGDFGCF9FFGFEG<FFGEEDGGG<FGG?EEGGCCF@<FGAF,8BFF@B,BE<FFE@C,C,?E8,6@:EEGF<CFGGA=D,EF<FGGD4CFGGAEE95?<,E+EFGCCE9EECG@F9FEF?<?,EAFGGFGDFEFFFFFGCFGDFF1D1DCFGG+@FAC@EC76CCFFF5FBFCGG?CCFC?=CCF7CEFEG:<:C/GGGF?F@?<<:BFCE5EGDECDFGGEC@?4GGGGDGGGE@@:F:3FEBC?,(GGFF?CFCF3CGFF'>EE7G;G?FEEFFGCGB?FFA?B8CC>GFEFE,>C+GEFFFFE?8ECB4B,E?+FC7@CEB<FCGFFGGGFB;GGFFDGGGFGGFF=@FE7GGGFE,GFEFFDGFEFF<E@7EFACC<EDF@EGGGFFGGGGGCCGGGGFC@CGFAGGGGGGGFGGFFDDFGCC?CC
@JLYM 65074
TGAGGAATATTGGTCAATGGGCGAGAGCCTGAACCAGCCAAGTAGCGTGCGGGACGACGGCCCTATGGGTTGTAAACCGCTTTTGATTGGGAACAAAGAGCGCCACGTGTGGTGCGTTGCGTATACCTTTCGAATAAGCATCAGCTAATTCCGTGCCAGCAGCCGCGGTAATACGGAAGATGCGAGTGTTATCCGGATTTATTGGGTTTAAAGGGAGCGTAGGCGGGCTGTTGAGTCAGCGGTCAAATGTCAGGGCCCAACATTGGCATGCCGTTGATACTGGCGGCCTTGAGTTCACACAAGGAAGGTGGAATTCGTCGTGTAGCGGTGAAATGCTTAGATATGACGAAGAACTCCGATTGCGAAGGCAGCCTTCTGGGGTGTGACTGACGCTGAGGCTCGAAAGTGCGGGAATCAAACAGGATTAGATACCCT
+
FGGE8FCDFGGGGGGGGGGGGGGGGGGFGGGGFGGGGGGGGCCFGGGGGGGGGGGEGGGGCCEGGGGGGG:FCCFF,EFEEGGGGF@FCC?FFGGGF,,EC:FG++@FGGGGFEGEFG7FEGGGGGGGGGC<CFEFFFFFFF,3>FG9AFFDGFFBFFG77FFF*:CF@F@9,?CCGGG>GF=8<7#:89<8*58C>E;<C@@FF5,AC:<:ACCCC4E>E/ECCEDEGECCC3,5;CEG58C=FGGFF>:9CFGCC7<35#89GC:@@87+>F%D@B?FCEC1F<?E=E<9EFE8FEGCEEFFA=<9FA9=AEEFCC7GGEF@C6<<?<9CGGGFF9GFAB,ECE=FFDCC@F7C7F7FCGFE69FC<<CFFE@@EFCGFFE<,GGE>GGGGGGFDFDC@,98FGEC7FE<E<,GGGDCGGGGFCGGFC-C9@C
@JLYM 311
TGAGGAATATTGGTCAATGGGCGAGAGCCTGAACCAGCCAAGTAGCGTGCAGGATGACGGCCCTATGGGTTGTAAACTGCTTTTATAAGGGAATAAAGTGAGTCTCGTGAGACTTTTTGCATGTACCTTATGAATAAGGACCGGCTAATTCCGTGCCAGCAGCCGCGGTAATACGGAAGGTCCGGGCGTTATCCGGATTTATTGGGTTTAAAGGGAGCGTAGGCCGGAGATTAAGCGTGTTGTGAAATGTAGTGGCTCAACCTCTGCACTGCAGCGCGAACTGGTCTTCTTGAGTACGCACAACGTGGGCGGAATTCGTGGTGTAGCGGTGAAATGCTTAGATATCACGAAGAACTCCGATTGCGAAGGCAGCTCACGGGAGCGCAACTGACGCTGAGGCTCGAAAGTGCGGGTATCAAACAGGATTAGATACCCT
+
FGGGGGGGGGGGGGGGGGGGGGGGGGGGGGGGGGGGFGFFGGFFGGGGGGGGGGGGGGGGGGGGGGGGGFEGGGGGGGGGGGGGGGGGGGGGGGGGGGGGGGGGDGGGGGGGGGGGGGGGGGGGGAFF9FFGGGGGGGGGGGGG??GGGGGGGGGGGFGGGGGGGGGGFGGGFGGGGGGGGEGGGGGGGGGGGGGGGGEFGFCGGGEGFGGGGFGGGGGGGGGGGGGGGGGGGGGFGGGGGGFEFGGGGFGGGFFEGGFGGGD=FGFGGGGGGGGFFFGGGGGGF8GGGGGFDGGGEGGGGGGGGGCGGFA<GGGGGGGGGGGGEGEF?GGFGGGGGFGFGGGGFF=FGFGGGGGGGGGGGGGGGGGGGGGGGGGGGGGGF@CEAGGGGGGGGGGGGGGGFGCGGGGGGGF@GGGGGGGGGGGGGGGGGGFCCCCC
@JLYM 312
TGGGGAATTTTGGACAATGGGGGAAACCCTGATCCAGCCATGCCGCGTGCAGGATGAAGGTCTTCGGATTGTAAGCTGCTTTTGTCAGGGACGAAAAGGGACGTGATAACACCACGTTCTGCTGACGGTACCTGAAGAATAAGCACCGGCTAACTACGTGCCAGCAGCCGCGGTAATACGTAGGGTGCAAGCGTTAATCGGAATTACTGGGCGTAAAGCGTGCGCAGGCGGTTTTGTAAGATAGATGTGAAATCCCCGGGCTCAACCTGGGAATTGCATATATGACTGCAAGACTTGAGTTTGTCAGAGGAGGGTGGAATTCCAAGTGTAGCAGTGAAATGCGTAGATATTTGGAAGAACACCGATGGCGAAGGCAGCCCTCTGGGACATGACTGACGCTCATGCACGAAAGCGTGGGGAGCAAACAGGATTAGATACCCT
+
EFFFGGGGGGGGG@FFFCFGGGGGEEE@FFGGGGGGFGGGGEFDFGGGGGGDGGGGFGFGGGGGGDGEDGGGCFGGFFGGFGGFFF9EGFGGDGGGCFCGGGEFGGGGGGAFG+D+DGGGGGGGGGGCFGGGDGGGGG89@FGEGGGE@@ECDFCFG:?7DC;FGGG6GGC<<FDDEDFF?CCG=C@GGGGF9FFEFGGGGGGFFG?FC@F5CFEEFFFC:E9?EEGGCFCEFG;GGFGFCGGGF?;CGGGGGG@CFFFFDC=FFC8D?GEGFGGGGFEFFGGGFFEC,AGGFDGGGGGGFFFAGFFFFB+GFAGGDGGGGGFFBC,FGGGGGGGGGGGGGGGGGAGGGGGGGGGGGGGGGFBGGGFF?GGGFFFDGE8GGFGGGFEFGF@EGGGCGGGGGGGGFCEF8GGFCGGGGGGGGGGGGGGGGGGGGFFGCCCCC
@JLYM 313
TGAGGAATATTGGTCAATGGGCGAGAGCCTGAACCAGCCAAGTAGCGTGCAGGATGACGGCCCTATGGGTTGTAAACTGCTTTTATAAGGGAATAAAGTGAGTCTCGTGAGACTTTTTGCATGTACCTTATGAATAAGGACCGGCTAATTCCGTGCCAGCAGCCGCGGTAATACGGAAGGTCCGGGCGTTATCCGGATTTATTGGGTTTAAAGGGAGCGTAGGCCGGGGATTAAGCGTGTTGTGAAATGTAGACGCTCAACGTCTGCACTGCAGCGCGAACTGGTTTCCTTGAGTACGCACAAAGTGGGCGGAATTCGTGGTGTAGCGGTGAAATGCTTAGATAGCACGAAGAACTCCGATTGCGAAGGCAGCTCACTGGAGCGCAACTGACGCTGAAGCTCGAAAGTGCGGGTATCGAACAGGATTAGATACCCT
+
GFGGGGGGGGGGGGGGGGGGGGGGGGGDGGGGGGGGGGGGGGGGGGGGGDFGGCFGGGGGDFGGGGGGFFGGGGGGGG,CFCFFFFGG,EFGGEGGGFEAFFFFGGFEG@FAFAD9F<:<FGGEBFA?EEFGG9,CAF>DGDGCB>F3F9DEFFGGGGFGGFGGGGGD&EDFGFFC7>CEFCE>EDCCGGGGGCFE<FFGG>FFGGG@<BFCFGC<BCC88F:<CEG#GC:==A1<7GGF?G;FFFF6,33<?EFFCECF9CCF9FCCGGGC=7C+:CFFFFGGGGFDDF?CFGFCFE>5<?E8F@FCGFFB7GF7GGGGGGGGFF>GGGGGFGGGGEGGGFFB,@GGF<GGFCGGGGGGGGGGGGGFGGGGFFDGEF@:GGGFFFGGGGGGGGGFC+GGGGGGGGFC@+GGGGGGGGGEFGGFEFGFFGGCCCCC
@JLYM 78737
TGGGGAATATTGCACAATGGGGGAAACCCTGATGCAGCAACGCCTCGTGAGTGAAGAAGTATTTCGGTATGTAAAGCTCTATCAGCAGGAAAGAAAATGACGGTACCTGACTAAGAAGCCCCGGCTAACTACGTGCCAGCAGCCGCGGTAATACGTAGGGGGCAAGCGTTATCCGGATTTACTGGGCGTAAAGGGAGCGTAGACGGTTTTGCAAGTCTGAAGTGAAAGCCCGGGGCTTAACCCCGGGACTGCTTTGGAAACTGTAGAACTAGAGTGCAGGAGAGGTAAGTGGAATTCCTAGTGTAGCGGTGAAATGCGTAGATATTAGGAGGAACACCAGTGGCGAAGGCGGCTTACTGGACTGTAACTGACGTTGAGGCTCGAAAGCGTGGGGAGCAAACAGGATTAGATACCCT
+
FGDGG,BFGGGGGGGGGGGGGEGGGGGGGGGGGGGGGGGGGGGGGGGGGGGGGGGGGGGGCEFGGGGFFGGE9FGGGGGGAFGGGGGG?BFGGGGGGGGGGGGCFGGGGGGGGGGGGGGFDGGGG?GGGGGGG:>GGGGFGGGGGGDGGEEGFGGGGGFFGGGGGGEFFFFFDFGEEGGGGGGGGGGGGGGGGGGGBFFGGG>GGGCFGGGGGGGGGGGGFF/GGFGGGGGGGGGGGGGGFGGGFGGD=GGGGGCFFFGGGGGCGGFFGDGGCGGGGGGGFFGGGCGGGGGFCFE=BF8GGFGGGGGGGEGFGGGGGGGGGFFFFDGGFF<E>GGGFEGGGGGGGGGGGGGGGGGGFAGGGGGFGGGGGGGGFGGGFGFCGGGFFGGGGFGGGGGGGGGGGGFGGGGGGGFCCCCC
@JLYM 315
TGAGGAATATTGGTCAATGGGCGAGAGCCTGAACCAGCCAAGTAGCGTGCAGGATGACGGCCCTATGGGTTGTAAACTGCTTTTATAAGGGAATAAAGTGAGCCTCGTGAGGCTTTTGCATGTACCTTATGAATAAGGACCGGCTAATTCCGTGCCAGCAGCCGCGGTAATACGGAAGGTCCGGGCGTTATCCGGATTTATTGGGTTTAAAGGGAGCGTAGGCCGGAGATTAAGCGTGTTGTGAAATGTAGACGCTCAACGTCTGCACTGCAGCGCGAACTGGTTTCCTTGAGTACGCACAAAGTGGGCGGAATTCGTGGTGTAGCGGTGAAATGCTTAGATATCACGAAGAACTCCGATTGCGAAGGCAGCTCACTGGAGCGCAACTGACGCTGAAGCTCGAAAGTGCGGGTATCGAACAGGATTAGATACCCT
+
FGGGGGGGGGGGGGGGGGGGCFGGGGGGGGGGGGGGGGGGGGFGGGGGGGGGGGGGFGGGFGGGGGGGGGGGGGGGGGDGGGGGGGGGGGGGGGGFFGGGGGGGFFGGGGGGGGFF9,CFGFEFGGFGGGGGGAFGFGGGGG<GDFGDGGGDFGGGFFGGGGGGGGG<FFEFFGGFBFEGGGGGGGGG3GGFEBBEEGGFFGGG?GFFFFGGFGGGDEEEDEGGGGDGFGGGGGGEFGGGGGFEGGGGGF<<GGGGGDF>CFFGDFF?GGGGGGFE9?:FGFGGGGGGGGF8EGGGCGF<AFFGGGGGFFAGGGGFCEEGGGGGFF9E,FFCGFFFCCGGGGGGGEDFDGGGGGCFF@7FCGCGGGGGGGGGFFGGGGGCGGGF9FGGGGGGGGGGGGFDB,GGGGGGGFFGGGGGGGGFGFEEC,ACGGC@,CC
@JLYM 86807
TGGGGAATATTGCACAATGGGGGAAACCCTGATGCAGCGACGCCGCGTGAGCGAAGAAGTATTTCGTTATGTAAAGCTCTATCAGCAGGGAAGATAGTGACGGTACCTGACTAAGAAGCTCCGGCTAAATACGTGCCAGCAGCCGCGGTAATACGTATGGAGCAAGCGTTATCCGGATTTACTGGGTGTAAAGGGAGTGTAGGTGGCCATGCAAGTCAGAAGTGAAAATCCGGGGCTCAACCCCGGAACTGCTTTTGAAACTGTAAGGCTGGAGTGCAGGAGGGGTGAGTGGAATTCCTAGTGTAGCGGTGAAATGCGTAGATATTAGGAGGAACACCAGTGGCGAAGGCGGCTTACTGGACTGTAACTGACGTTGAGGCTCGAAAGCGTGGGGAGCAAACAGGATTAGATACCCT
+
FGGGGGGFFCGFGGGGGGGDGGGGGGGGGGGGGGGGGGEGGGGGDGGEGGGGECCGGFGGGEGGGGCFGGGGGGGGGGGGGGGGGGGGGGGFGGGGDGGGGGGGGGGGFGGGGGGGGGGFFFGGGGEGGGGGG=DG<FGGC>FFGGGGGEGCCGCAFGGGGGGFGFGFFEGGGGGGEGCCFGGGGGFEGGGGGGGGGFFFG<FGFGGGGCFGGGGGFGGFGGGGDFFGGGGGGGGGGGGEGGCDDEED?GFGGGGGGG0GGGGDGEFCFCGGGGGGGF<E=GFCGFGAGGGGGGFDGFF<FFC+DGFFGGGDGGGGGGGFGGGGFDCFC,GGFFGFGGFGGGGGGGGGGGGFGGGGGGGGGFGGGEFCGGGGGGGGGGGFF:FC7GGDGGGGGGFGFC<CDDEB9@FFFF@,@@CC
@JLYM 317
TGGGGAATATTGCACAATGGGGGAAACCCTGATGCAGCGACGCCGCGTGGAGGAAGAAGGTCTTCGGATTGTAAACTCCTGTTGTTGGGGAAGATAATGACGGTACTCAACAAGGAAGTGACGGCTAACTACGTGCCAGCAGCCGCGGTAAAACGTAGGTCACAAGCGTTGTCCGGAATTACTGGGTGTAAAGGGAGCGCAGGCGGGAAGACAAGTTGGAAGTGAAGTCCATGGGCTCAACCCATGAACTGCTTTCAAAACTGTTTTTCTTGAGTAGTGCAGAGGTAGGCGGAATTCCCGGTGTAGCGGTGGAATGCGTAGATATCGGGAGGAACACCAGTGGCGAAGGCGGCCTACTGGGCACCAACTGACGCTGAGGCTCGAAAGTGTGGGTAGCAAACAGGATTAGATACCCT
+
GGGGGGGGFGGGGGGEFGGGFGGGGGGGGGGGGFGGGGFFEC@FGGDEE=FGGGGGF=FGGGGGGGGGGGGGGFGGGGGGGGGGGGGGGGGGGGGGGGGGGDGGGGGGGFG9<F?EGGGCFGGGGGGD@FGG<FDCGGGGGGGGDCGGGG@FG?DCFFCEGGGGGGGEFGGGGGGGGGGGGGGGFFFGGGGGGGGFGDFGEGCGGGGGGFFEGGGGFGE;;FEF?FGGGGGFCEFDFGGGGGGGGGGGGGGGGGFFGFGFFFF8CCFGFFFGGFC:F@GGGGGGGGGGFAGGGFGGGGGGGGGGDGGGGF9F7GGGGGGGFFFC,CGGGGGFGFEAGGGGEEE7GGGGEGGGFGGGGGGGGGGFFAGGGGGGFF8GGGGGGFCFGGGDGGGGGGGGGGGGGGGGEFGGGGGCCCCC
@JLYM 318
TGGGGAATATTGCACAATGGGCGCAAGCCTGATGCAGCCATGCCGCGTGTATGAAGAAGGCCTTCGGGTTGTAAAGTACTTTCAGCGGGGAGGAAGGGAGTAAAGTTAATACCTTTGCTCATTGACGTTACCCGCAGAAGAAGCACCGGCTAACTCCGTGCCAGCAGCCGCGGTAATACGGAGGGTGCAAGCGTTAATCGGAATTACTGGGCGTAAAGCGCACGCAGGCGGTTTGTTAAGGCAGATGTGAAATCCCCGGGCTCAACCTGGGAACTGCATCTGATACTGGCAAGCTTGAGTCTCGTAGAGGGGGGTAGAATTCCAGGTGTAGCGGTGAAATGCGTAGAGATCTGGAGGAATACCGGTGGCGAAGGCGGCCCCCTGGACGAAGACTGACGCTCAGGTGCGAAAGCGTGGGGAGCAAACAGGATTAGATACCCT
+
FGGFGG7FGGGGGGGGGGFD,@FEGGGFGGFGACFGGGGGC<FGEGGFGGFFFFGGGGGGFGGGGGGDFECFGGGEFFGGGGGGGGDGGGFCCFG8F=EGGFFGFFGGGGGGGFFCFFGGGGGGFGGGGFFFGEGDGGGCCCFFFCC>@EEEGG9FG7<CGGDBFG@@C:<FGGGGCFFFE@7C78CCGGGGGG?ECEGFEEGGFCCCFFGCCGEGGF:=CGEEGGGGGCE;/GFGE<?A*DFGFGGCGC?FGGGFFED:788>DFGGGGGGFCGGF@@,,3,<DFFGF7EDGGFGDDF>7@+GGGGGGGGGE9DC9FGFGGFEFGFF7EEGEFFGGGGGDGGGFF9GFGFFGDAFFCGGGGDGGGGGGGCGGGGGF7GF?GGEGGGFGDDEGFFGGGGGGGF@6,GFDEGGGGGFFGGGGGGGCFGGGFGGGGGGCCCCB
@JLYM 319
TGGGGAATATTGCACAATGGGCGCAAGCCTGATGCAGCCATGCCGCGTGTATGAAGAAGGCCTTCGGGTTGTAAAGTACTTTCAGCGGGGAGGAAGGGAGTAAAGTTAATACCTTTGCTCATTGACGTTACCCGCAGAAGAAGCACCGGCTAACTCCGTGCCAGCAGCCGCGGTAATACGGAGGGTGCAAGCGTTAATCGGAATTACTGGGCGTAAAGCGCACGCAGGCGGTTTGTTAAGTCAGATGTGAAATCCCCGGGCTCAACCTGGGAACTGCATCTGATACTGGCAAGCTTGAGTCTCGTAGAGGGGGGTAGAATTCCAGGTGTAGCGGTGAAATGCGTAGAGATCTGGAGGAATACCGGTGGCGAAGGCGGCCCCCTGGACGAAGACTGACGCTCAGGTGCGAAAGCGTGGGGAGCAAACAGGATTAGATACCCT
+
GGGFGGGGGGGGGGGGGGFCFGGGGGGGGGGGGGGGFGGGGGGGGGDGGGGGGGGGGGGGGGGGGGGGGGGGGGGGFFGGGGGGGGGGGGGGGGGGGGGGGGGGGGGGGGGGGGGGGGGGGGGGGGGGGGGGGDGGGGGGGGGGGGGGGGGGGGDGGCFGGGGGGGGGGGGGGGGGGGGGGEGGGGGGGGGGGGGGGGGGGGGGGGGGGGGGGGGEGGGGGGGGGGGGGGGGFGGGGGGGGGGGGGGGGGGGGGFGGGGGGGGGDGGGGGGFFFGGGGGGGGGGGGGGF7GGGGFFF8FF@GFGGGGGGGGGGGGFGGGGCGGGGGGGFDGGGGGGFGGGGGGGGGGGGGGGGGGGGGGGGGGGGGGGGGGGGGGGGGGFCGGGGGFGGGGGGGGGGGGGFGGGFGGGGGGGGGGGGGGGGFGFGGGGGF<GGGGGCCCCB
@JLYM 320
TGGGGAATATTGCACAATGGGGGAAACCCTGATGCAGCGACGCCGCGTGGAGGAAGAAGGTCTTCGGATTGTAAACTCCTGTTGTTGAGGAAGATAATGACGGTACTCAACAAGGAAGTGACGGCTAACTACGTGCCAGCAGCCGCGGTAAAACGTAGGTCACAAGCGTTGTCCGGAATTACTGGGTGTAAAGGGAGCGCAGGCGGGAAGACAAGTTGGAAGTGAAATCTATGGGCTCAACCCATAAACTGCTTTCAAAACTGTTTTTCTTGAGTAGTGCAGAGGTAGGCGGAATTCCCGGTGTAGCGGTGGAATGCGTAGATATCGGGAGGAACACCAGTGGCGAAGGCGGCCTACTGGGCACCAACTGACGCTGAGGCTCGAAAGTGTGGGTAGCAAACAGGATTAGATACCCT
+
GGGGGGGGGGGGGGGGGGGGGGGGGGGGGGGGGGGGGGGGGGGGGGGGGGGGGGGGGGGGGGGGGGGGGGGGGGGGGGGGGGGGGGGGGGGGGGGGGGGGGGGGGGGGGGGGGGGGGGGGGGGGGGGGGGGGGGGGGGGGGGGGGGGGGGGGGGGGGGGGGGGGGGGGGGFGGFGGGGGGGGGGGGGGGGGGGGGGGGGGGGGGGGGGGD<FGFGFGGGGGGGGGGGGGGGGGGGGGGGGGGGGCGGGGGGGGFGGGGGGGGGGGGFGFGFDGGGGGGFFFFGGGGGGGGGGGGGFGGGGGGGGGGGGGGGGGGGCGGGGGDGGGGGGGFGGGGGGGGGGGGGGGGGGGGGGGGGGGGGFGGGGGGGGGGGGGGGGGGGGGGGGGGGGGGGGGGGGGGGGGGGGGGGGGGGCCCCC
@JLYM 321
TGGGGAATATTGCACAATGGGGGAAACCCTGATGCAGCGACGCCGCGTGGAGGAAGAAGGTCTTCGGATTGTAAACTCCTGTTGTTGAGGAAGATAATGACGGTACTCAACAAGGAAGTGACGGCTAACTACGTGCCAGCAGCCGCGGTAAAACGTAGGTCACAAGCGTTGTCCGGAATTACTGGGTGTAAAGGGAGCGCAGGCGGGAAGACAAGTTGGAAGTGAAATCCATGGGCTCAACCCATGAACTGCTTGCAAAACTGTTTTTCTTGAGTAGTGCAGAGGTAGGCGGAATTCCCGGTGTAGCGGTGGAATGCGTAGATATCGGGAGGAACACCAGTTGCGAAGGCGGCCTACTGGGCACCAACTGACGCTGGGGCTCGAAAGTGTGGGTAGCAAACAGGATTAGATACCCT
+
FF@FGDGGGGGGGEGDFFDF8CGGGDFGGGGDFFCCEG@FCFEGGFC>FCCFEE8?C8FFGF9F<=E7+=8,5<CCECDAFGG9:B=<FGCFG8AG99,<ECFF7@GGAF8DFFDC@FEEGGGGCEEFFD>>FG8+<>7@>@GGGCC@FFBBFEEGF>@G0EGFGC?G=<F:EFGGCG>;;=<:FCFG>?F:C>CF?B,4EGG*D>?@:A8EF9A<4<D?<CG<F3@9;?><28@/C5C@C#::?;@CF:7BB93,CF6FFEFCGG,8A>FF=GDFF8987?FAE4+?B,??==@+>+@FF<F>+GFFBED?EEC>?9,;D@::CF:8CFFE@E8FFAGF@,DEFC7ECCGGFFFGCGF?F8F8GFAGGFFGGC7@,7FCC7FEC<GGGGGGGGF9FAFDGGGGEFFFD@FC@8CC
@JLYM 322
TGGGGAATATTGCACAATGGGGGAAACCCTGATGCAGCGACGCCGCGTGAGTGAAGAAGGTTTTCGGATCGTAAAGCTCTGTTGTAAGTCAAGAACGAGTGTGAGAGTGGAAAGTTCACACTGTGACGGTAGCTTACCAGAAAGGGACGGCTAACTACGTGCCAGCAGCCGCGGTAATACGTAGGTCCCGAGCGTTGTCCGGATTTATTGGGCGTAAAGCGAGCGCAGGCGGTTTGATAAGTCTGAAGTTAAAGGCTGTGGCTCAACCATAGTTCGCTTTGGAAACTGTCAAACTTGAGCGCAGAAGGGGAGAGTGGAATTCCATGTGTAGCGGTGTAATGCGTAGATATATGGAGGAACACCGGTGGCGAAAGCGGCTCTCTGGTCTGTAACTGACGCTGAGGCTCGAAAGCGTGGGGAGCGAACAGGATTAGATACCCT
+
GGGGGGGGEFGGGGGGGGGGGGGGGGGGGGGGGGGGGGFGGGGGGGGGEGGEGGGG9FGGGGGGGGGGGGGGGGGGGGGGGGGGGGGGGGGGGGGGCFGGGGGGGGF@FFGDGGGGGGGGGGFGGGGGGGGGGGGGGGGGFFGCGGGGDCCEFG?FF?FCFGFG?GGGGGGGGGGGGGGGGFFGGGGCFCFGGFFCEGGGGGDEEGFGGG?GGGGGGFGFCDCEGGGGDEGGFFFCFGEGGGGGGFFFEGADGFFCGFEFFGGGFFFC@CGF?CDDFFAFFFGGGDCGGGFFF9GGGGGDGGGGFFC8FGFFDFE,GGGGGF?GGGGGGGGDGGGGGGGGGGGGGGGGFGCGGFFGFC@GGGGGGEGGGGGFDE>GF>GGGGFFGGGFEAFFGGGGGF@FGGCF<CDGGGGGGGGGGGGEGGGGGCGGGGGGGGGGCCCCC
@JLYM 323
TAGGGAATCTTCGGCAATGGGGGCAACCCTGACCGAGCAACGCCGCGTGAGTGAAGAAGGTTTTCGGATCGTAAAGCTCTGTTGTAAGTCAAGAACGAGTGTGAGAGTGGAAAGTTCACACTGTGACGGTAGCTTACCAGAAAGGGACGGCTAACTACGTGCCAGCAGCCGCGGTAATACGTAGGTCCCGAGCGTTGTCCGGATTTATTGGGCGTAAAGCGAGCGCAGGCGGTTTGATAAGTCTGAAGTTAAAGGCTGTGGCTCAACCATAGTTCGCTTTGGAAACTGTCAAACTTGAGTGCAGAAGGGGAGAGTGGGATTCCATGTGTAGCGGTGGAATGCGTAGATATATGGAGGAACACCGGTGGCGAAAGCGGCTCTCTGGTCTGTAACTGACGCTGAGGCTCGAAAGCGTGGGGAGCGAACAGGATTAGATACCCT
+
GGGGGCFGGGGGGGGGGGGGGGGGGGGGDFGGGGGGGGCGGDGGGGGGGCFFGGGGGGGGGGGGGGGGGGGFGGGCGFGGGGGGGGGGGGGGGGGGGGDFGFGGGGGFGGGGGCFFDFGGGGGGGGGGGGGGGGGGGGGGGGGG?FFFEGGGGGFGFFGGGGFFFGGFGG>CFGGGGGCCF>GGGFFGGECEGGGGGGCCEGEC>CCF<??FFGEGFFFGGDDGGGGGGGGGGGGGGFFFF7CFFCGFGGGGGGECFCF8GGF@FGGGFGGFFGDGGGGGFFDDFFFGGGFFGFGGGGGGGDFFF8DGGGFFGGGGGGGGGDFFDGGGGGGGGGF<ECGFCGGFFEFGGGGGGGFGGGGECGGGGGGGGGFCFEFDFEGFGGGGGGGGGGGGGGGGGGDGGGGGFECGGGGGGGGGGGGGGGGGGGGGFGGGGDFFC@CCC
@JLYM 65789
TGGGGAATATTGCACAATGGGCGCAAGCCTGATGCAGCCATGCCGCGTGTATGAAGAAGGCCTTCGGGTTGTAAAGTACTTTCAGCGGGGAGGAAGGGAGTAAAGTTAATACCTTTGCTCATTGACGTTACCCGCAGAAGAAGCACCGGCTAACTCCGTGCCAGCAGCCGCGGTAATACGGAGGGTGCAAGCGTTAATCGGAATTACTGGGCGTAAAGCGCACGCAGGCGGTTTGGTAAGTCAGATGTGAAATCCCCGGGCTCAACCTGGGAACTGCATCTGATACTGGCAAGCTTGAGTCTCGTAGAGGGGGGTAGAAGTCCAGGTGTAGCGGTGAAATGCGTAGAGAGCTGGAGGAATACCGGTGGCGAAGGCGGCCCCCTGGACGAAGACTGACGCTCAGGTGCGAAAGCGTGGGGAGCAAACAGGATTAGATACCCT
+
EEFG:@FGFGGGCGFGFGCDAFDFFGGGGFEFGGGGGGFGGGGG7F:FGGGFGGGG,@=E,EE<FCECFECFGFCCFGGGGGGGFGGCC78CEFFD+B=FBDA@FF9DDGADGCFA<FAF,CFC>FGE@,BFFGE+@FF8,<>F@:C:<7CCGFGC:CFCFFCGGFFCFGGGCG*=EGCCE*1CFG:*3<CFGEGGG?9CEG>EGEFE?:ECGEGGF5F><E>EGDG5EG>3/?E/:@?CFG9C3;CFCFFCCGF>7CDEEG/F(4D?FFCFFD9FD3@@<@CFFD3>EAACF@,ADFB:7FFDDDDFC:C=<C,,F@GGGGFFEGGGF@C7GGDCFCF=7@FBE=,,,,F8GFCCF9,FF7DDGGGEDGFFC7EF@7@,8GGGFE8AEC9FCCF:EE@6C<+EC@FGF7GGGGGGGGGGGEDGGFAGFFC,EDA8A,@@6
@JLYM 325
TAGGGAATCTTCGGCAATGGGGGCAACCCTGACCGAGCAACGCCGCGTGAGTGAAGAAGGTTTTCGGATCGTAAAGCTCTGTTGTAAGTCAAGACCGAGTTTGAGAGTGGAAAGTTCACACTGTGACGGTAGCTTACCAGAAAGGGACGGCTAACTACGTGCCAGCAGCCGCAGTAATCCGTAAGTCCCGAGCGTTGTCCGGATTTATGGGGCGTAAAGCGAGCGCAGGCGGTTTGATAAGGCTGAAGGTAAAGGCTGGGGCTAAACCATAGTTCGATTTGGAAACTGGCAAACTTGAGGGCAGAAGAGGAGAGTGGGATTCCATGTGTAGCGGTGGAATGCGTAGATATATGGAGGAACACCGGTGGCGAAAGCGGCTCTCTGGTCTGTAACTGACGCTGAGGCTCGAAAGCGTGGGGAGCGAACAGGATTAGATACCCT
+
GG9C,CFFGGGG@,BCFGGGG>FG@F8ECDCFFGD76FCFF@CF:FG7+8?EAFCAFFGFEDGGGGGGEEEGGG<<FGGGGG<9<9CE,@EF?F,E:F+:+,A<FC@>F+CC<AE,<<<CB<DF3=B=:>FGFFFGDFECGFFFC@E7*>>FGEG?FGGGF@7CEFFD,,1<**4?<;,<5=<**,,??***4<<E**80*9;CC9,F-F:=8EE1C:=*(4:4,1:3**<4,@,83,*>@,FFD7,,3<GCB@<><3,@:,,,EC8FFC,@,>+:,,FCFA9FF8DA,GGADA=F8FE,E?FCEFA,GGGGGEFFCGGGFCDFFFAEGCDGGEFB9F:C7F<CAEAFFFFFFGFDGGF@8++GF,GGEGGF@F7GGFE<<C,CGGFFCGF,F7DGGFFCGGGGFC:AGGGE:@GEF:<EGGFFFDF<C9GGGFF6CC@C@
@JLYM 326
TGGGGAATATTGCACAATGGGGGCAACCCTGATGCAGCAACGCCGCGTGAGTGAAGAAGTATTTCGGTATGTAAAGCTCTATCAGCAGGAAAGAAAATGACGGTACCTGACTAAGCAGCCCCGGCTAACTACGTGCCAGCAGCCGCGGTAATACGTAGGGGGCAAGCGTTATCCGGATTCACTGGGTGTAAAGGGAGCGTAGACGGTTTTGCAAGGCTGAAGTGAAAGCCCGCGGCTTAACCCTGAGACTGCTTTGGAAACTGGAGAACTAGAGTGCAGGAGAGGTAAGTGGAATTCCTAGTGTAGCGGTGAAATGCTTAGATATTAGGAGGAACACCAGTTGCGAAGGCGGCTTACTGGACTGTAACTGACGTTGAGGCTCGAAAGCGTGGGTAGCAAACAGGATTAGATACCCT
+
C8,6C7FFFGGCGFEGFGGF8@@+@F@6CFFGAFEFFGEF<FGEGDG@FGE<CC,?CC<EFGFGC,@:ECFGFGGADGFGGG?CD@FGF@<EEDFF,C<EF:C+BB,5,:FEAA88<FF8F+CFC7FDDBE@5B,>+BFGG3>D>B:755@=F,D3DFE96CBFGGFG>EDDEFC?E@FF;3<??2#3==>CG<CFCGEC8>C#C@A:F<@8CCC#@0<#<FCDC@?F5.@@#DE9FFDFB6,#?#?7:E8@<9GFE58<EF:,,C,<C,,A,GGGGF=FGGGGGGFEGFEFFCGCF?F9GGCGDF@GFFFFC?,FB,GGDFC,,9FDGF9GEEFE8FE@@,GGGF7GGGECAGGGGFFFC<GGGGGGGGGFC,FFF7CFF@,8@@@+ECEC,,GGGGFGGCFF@,FCGFFBA,CC
@JLYM 327
TGGGGAATATTGCACAATGGAGGAAACCCTGATGCAGCAACGCCGCGTGAGTGAAGAAGTATTTCGGTATGTAAAACTCTATCAGCAGGAAAGAAAAGGACGGTACCTGACTAATAAGCCCCGGCTAACTACGTGCCAGCAGCCGCGGTAATACGTAGGGGGCAAGCGTTATCCGGATTCACTGGGTGTAAAGGGAGCGTAGACGGTTTTGTAAGTCTGAAGTGAAAGCCCGGGGCTTAACCCCGGGAATGCTTTGGAAACTGTAGGACTAGAGTGCAGGAGAGGTAAGTGGAATTCCTAGTGTAGCGGTGAAATGCGTAGATATAAGGAGGAACACCAGTGGCGAAGGCGGCTTACTGGACTGTAACTGACGGTGAGGCTCGAAAGCGTGGGGAGCAAACAGGATTAGATACCCT
+
G<8EEEGGGGG9FFGGGGCF,,BFGGC@FFGGGGDGGGGGGGGGGGGEGGGFGG<EFGGAAFGGGGG,C:FFGGG,EFGGCG9CC<,FC4CFGFFDF,C,48+4485C?FGGAE,9E6C4B47:BAFGG?:6>?GFFGG7F<>DC+CF5GFFGFFF>FCFF::>EEFFA<<8CF:<-2<4;,@F4ECF=FF<78E8)578FF7GGGC:F>83CFF:GCC@,EFCFC>GGCFC><FDGCFGGC67DC,@,>F8,ECGGDFDF=E4,4,A5,58DGCC=A8?FGGGFECGGGFGGFFF8C,EGGGGGGGGGGGGGGGGGGGGGGEE<,,GGF@F@CGGGGGGGGGGGGGGGGGGGGFDGGGGEFDGFGGGGGGFE,GGGGGGGGGGFGFEBFEGGCFFF<GGGGGGFAGGGECCCCCC
@JLYM 328
TGGGGAATATTGGTCAATGGACGCAAGTCTGAACCAGCCAAGTAGCGTGCAGGAAGACGGCCCTCTGGGTTGTAAACTGCTTTTAGTTGGGAATAAAGTGCACCACGAGTGGTGTTTTGTATGTACCATCAGAAAAAGGACCGGCTAATTCCGTGCCAGCAGCCGCGGTAATACGGAAGGTCCAGGCGTTATCCGGATTTATTGGGTTTAAAGGGAGCGCAGGCGGACCTTTAAGTCAGCTGTGAAATACGGCGGCTCAACCGTCGAACTGCAGTTGATACTGGAGGTCTTGAGTGCACACAGGGATACTGGAATTCATGGTGTAGCGGTGAAATGCTCAGATATCACGAAGAACTCCGATCGCGAAGGCAGGTATCCGGGGTGCAACTGACGCTGAGGCTCGAAAGTGCGGGTATCAAACAGGATTAGATACCCT
+
CFGGGGGGCGFF9,EFGGGGGGGGGGDGGGGGGGGGGG@FGGGGGGGGGGGGGGGGEGGGGGFGGGGFGDE:BFGGGGGFGGGCEGGGAFGGGCGGGGAEFFGGGGGEG:FCGGGGGFGGGGGGGGCGGGGGGGGFGGGGG@F?FGG@F>9CFFD@FGGGCGFGCGGGCGEGFGGGEDGG>GGGGGGEEGFEFFGECFG>FFFGFFGGGGGGGFGBD>DFCGGGFGGGFGGGGGFCGCFFGGGGGGFCFGGGDGGFGDDGGGEEDFGGFCFGGGGFGFFGGGGF:8E:98CFGFFCGGFGGGGGGFGGGGGGGGGFFG@FGGGGGECGGGGGFGGGFECGF@FGGGGCFGGGDFFGGGGGFCCGGGGGGGGGGGGGGGGGEC-GGGGGGG@GGGGGGGGGFCEEFGFGGEFFFGFGGGGGGGEE,CGGGGFCC?CC
@JLYM 73522
TGGGGAATATTGCACAATGGGGGAAACCCTGATGCAGCGACGCCGCGTGGAGGAAGAAGGTCTTCGGATTGTAAACTCCTGTTGTTGAGGAAGATAATGACGGTACTCAACAAGGAAGTGACGGCTAACTACGTGCCAGCAGCCGCGGTAAGGCGTAGGTCACAAGCGTTGTCCGGAATTACTGGGTGTAAAGGGAGCGCAGGCGGGAAGACAAGTTGGAAGTGAAATCCATGGGCTCAACCCATGAACTGCTTTCAAAACTGTGTTTCTTGAGTAGTGCAGAGGTAGGCGGAATTCCCGGTGTAGCGGTGGAATGCGTAGATATCGGGAGGAACACCAGTGGCGAAGGCGGCCTACTGGGCACAAACTGACGCTGAGGCTCGAAAGTGTGGGTAGCAAACAGGATTAGATACCCT
+
GGFFGGDGGGGGGGGGGGGGGGGGGGGGGGGCGFGGGGEGGGGGGGGGG@@@EGGG?DGGFGGGGGGCF+FFEFAFFDGG<FGF?<<EEGGGGGDDFFGCGCFGECGGGCGGGF,=FFD<FFFEG4CG9>FGG4?GFGFGCFGGGC:C<>CEG7G<DEG9D:?<C/4FCF7EFFBF7?CFFCFFFG>>4FFGGGFGE:ECGEE8EFE8/880;;C'<:@$<GGGFFBF<AF@GGG>FCEFFFFGFFCEC::<<@/A@CFDGFDE.=3<F=DDFF#FA19<9F9FB++CBAEFGGGFGGEGGGFCECGGGDGFFF7GFGGGGGGFFEGFF9EDGFFFFF8GEGCDGF@GFGGGGFFFGF?GFEC,,EEF;CGDGGGGGGGFFGGGGFB;C@EEF9GF<6FGFGGFCGGGFEC6CCC@
@JLYM 330
TGGGGAATATTGCACAATGGGCGCAAGCCTGATGCAGCCATGCCGCGTGTATGAAGAAGGCCTTCGGGTTGTAAAGTACTTTCAGCGGGGAGGAAGGGAGTAAAGTTAATACCTTTGCTCATTGACGTTACCCGCAGAAGAAGCACCGGCTAACTCCGTGCCAGCAGCCGCGGTAATACGGAGGGTGCAAGCGTTAATCGGAATTACTGGGCGTAAAGCGCACGCAGGCGGTTTGTTAAGTCAGATGTGAAATCCCCGGCTCAACCTGGGAACTGCATCTGATACTGGCAAGCTTGAGTCTCGTAGAGGGGGGTAGAATTCCAGGTGTAGCGGTGAAATGCGTAGAGGTCTGGAGGAATACCGGTGGCGAAGGCGGCCCCCTGGACGAAGACTGACGCTCAGGTGCGAAGGCGTGGGGAGCAAACAGGATTAGATACCCT
+
FGGGGGGGGGGGGGGGGGGEFGGGGGGGGGGGGGGGGGFGGGGGGGGGGGGGGGGGGGGGGGGGGGGGGGGGGGGGGGGGGGGGCFGGGGGGGGGGGGGGGGFFGGGGFGGGGGGGGGGGGGGGGGGGGGGGGEGGGGGFGGGGGGGGGGGGGGGGGGGGGGGGGGGGGGGGG8GF>FGG@GGGG<GGG=GGGGGGGGGGGGGGGGGGGFGGGGDEFGGG/GEGG>GGGFFFGGF;CFFCFGGGFGGFGDGF4GDGGEFE<;F<DCGGGGF@9GF9F.=<GFFCFGGGCGGGFAGGFC+6+FGGGGGGGGGGGFGGGFGGGEFCGGGGGGGGGGGGGGGGGGGFGGGGGGGFGFGGGGGGGGGGGGGGGGGGGGGGGGGFGGGGGGGGGGGGDFGGGGGGGGGGGGGGGGGGGGEFGGGGGGGGGGGGGGGGFFDCCCCC
@JLYM 52500
TGAGGAATATTGGTCAATGGGCGAGAGCCTGAACCAGCCAAGTAGCGTGCAGGATGACGGCCCTATGGGTTGTAAACTGCTTTTAGTTGGGAATAGAGTGCACCACGAGTGGTGTTTTGTATGTACCATCAGAAAAAGGACCGGCTAATTCCGTGCCAGCAGCCGCGGTAATACGGAAGGTCCAGGCGTTATCCGGATTTATTGGGTTTAAAGGGAGCGCAGGCGGACCTTTAAGTCAGCTGTGAAATACGGCGGCTCAACCGTCGAACTGCAGTTGATACTGGAGGTCTTGAGTGCACACAGGGATACTGGAATTCATGGTGTAGCGGTGAAATGCTCAGATATCATGAAGAACTCCGATCGCGAAGGCAGGTATCCGGGGTGCAACTGACGCTGAGGCTCGAAAGTGCGGGTATCAAACAGGATTAGAGACCCT
+
FFFGGGGGGGAFGFGGFGFFGGGGGGGGGGGGGFGGFGGGGGCFFGGGGGGFGGCFGGGG7CE@EFGGGFEGGGGGGGGGGGG9,,<?FGGGFGGGGGFCGGGGFGGGG@FF9=E7EFFGGCFEF9EFGDGGGGGGFGGGGG0C.3C>G=FFGFFDFG@FDF,1F;CFFGFGG<CFCFGFC(DFGGGEGG>7BC>C:FDCG@FGCGGGC2?CCC=CEBEEGGGD@B:CD;FFGFCB<<CC4FGFFGGC6FGGGDGEFB@FGGCFEFFGFFFFAFGF@9EFFFF<EFFEFDA,A?=AECGEFGFCB??,F?,FFEAFF9DEEE>=EEFA9A9GGFDFDDGDFF@,,AF<CF9CFF@-GGGFFGGFFGGGGFCAFBBCEFDGFE<AGFFG@GGGGGGGGGGGGGGEFCDGCEGGGGGGEGFEFGGGFEEF@C-C?CCC
@JLYM 332
TGGGGAATATTGCACAATGGGCGCAAGCCTGATGCAGCCATGCCGCGTGTATGAAGAAGGCCTTCGGGTTGTAAAGTACTTTCAGCGGGGAGGAAGGGAGTAAAGTTAATACCTTTGCTCATTGACGTTACCCGCAGAAGAAGCACCGGCTAACTCCGTGCCAGCCGCCGCGGTAATACGGAGGGTGCAAGCGTTAATCGGAATTACTGGGCGTAAAGAGCCCGCAGGCGGTTTGTTAAGTCAGATGGGAAATCCCCGGGCTCAACATGGGAACTGCATCTGATACTGGCAAGCTTGAGTCTAGTAGAGGGGGGTAGAATTCCAGGTGTAGCGGTGAAATGCGTAGAGGGCTGGAGGAATACCGGTGGCGAAGGCGGCCCCCTGGACGAAGACTGACGCTCAGGTGCGAAGGCGTGGGGAGCAAACAGGATTAGATACCCT
+
GCCFGB7CEF9FGGGFGGC,@CEDCGGGGCFGGFEDFGGGGGCF7CFF7BDGGECFGFFFF<F,EF7FGG>@F9F99CEFGG9FEA@7B7++@+=,8C@FGGCFGGGGGG9?BFFGFG9<DFF9>=+B=@CFFGG7FC7FGG,@FFC:7>8FFGC,D>:<EF9C<14=@*CCFFEGFGG>8:*:CC>C<<<818A8@9C**2;EG<E,++;58>EECF+3+/*1*2+2:FGB<;>395+3,,FBB6,1,::BGE>***,FD@,3,D<;9=33,,CGGFC@<@,>:,GGFFCGF9FDGFGGFC,FGEF7GGFGGFDEEGFCFFGGFFGGGGECFCFFFGF@BAGGGGGGFE<EGEGGGFF7EGGGGGGGGGFFGGFF@++F,F:F@FGGGGFEF>GGGGF@GGF@,B@9FGGGC@FEGGGFGGGFFEGFEC,,FCC8CCCCC
@JLYM 57298
TGAGGAATATTGCACAATGGGGGAAACCCTGTTGCAGCGACGCCGCGTGAGGGAAGAAGTATCTCGGTATGTAAACTTCTATCAGCAGGGAAGATAGTGACGGTACCTGACTAAGAAGCCCCGGCTAACTACGTGCCAGCAGCCGCGGTAATACGTAGGGGGCAAGCGTTATCCGGATTTACTGGGTGTAAAGGGAGCGTAGACGGTGTGGCAAGTCTGATGTGAAAGGCATGGGCTCAACCTGTTGACTGCATTGGAAACTGTCATACTTGAGTGCCGGAGGGGTAAGCGGAATTCCTAGTGTAGCGGTGAAATGCGTAGATATTAGGAGGAACACCAGTGGCGAAGGCGGCTTACTGGACGGTAACTGACGTTGAGGCTCGAAAGCGTGGGGAGCAAACAGGATTAGATACCCT
+
CFCFEFDACCFEFGGFFG<,E::CCFFFGFG@F,6CF8@FF>FGGGGF@FFF,BE:EFFGG9FEFGG:=,EEFGC9F9FFEBGGGGG?D>DFGGGGGFGFGGG?FG99FFFFFGGGFFG,3>B=7FGGFGGGDFF7FF7D><,:@CCD4>>@@9B:D7F<>FCBFF@CB=;GGC#?9<A?CFFFFFFE@CE=4/CC7C:F8CE9:C00CFFFGGF8:>><=F:CFF.@8CFGGFGGFDDGGG<3=#@31FFGFAGGGGFCFFFDFGB9>GGGFFBFFCEEFFFE:GGGFFB,<?GGGFGGGGFCGF,CC,<FDGGGFF?,9FGGFF8FC9EF?CEFFGFDFC7FFF7GDGCGGFFC8GGECFFFGEFGGGFGFFGGGGGGECGDCGGGGFFCEE9GGFF@FFGGGGFGGGFCC?CC
@JLYM 52755
TGGGGAATATTGCACAATGGGGGAGACCCTGATGCAGCGACGCCGCGTGAGCGATGAAGTATTTCGGTATGCAAAGCTCTATCAGCAGGGAAGATAATGACGGGACCAGACTAAGAAGCCCCGGCTAACTAAGTGCAAGCAGCCGCGGTAATACGTAGGGGGAAAGCGTTATCCGGATTTACTGGGTGTAAAGGGAGCGTAGACGGTGGGGCAAGTCTGATGTGAAAGGCATGGGCTCAACCTGTGTATTGCATTGGAAACTGTCATACTTGAGGGCCGGAGGGGTAAGCGGAATTCCTAGTGTAGCGGTGAAATGCGTAGATATTAGGAGGAACACCAGTGGCGAAGGCGGCTTACTGGACGGTAACTGACGTTGAGGCTCGAAAGCGTGGGGAGCAAACAGGATTAGATACCCT
+
@@A8@CCEFGGCFD,6CCEDEEGD@C@,,CCAD9,CFC+C+@+@:CCFCDF8F+C:<CFCCEFG,C+BADB,BEFFGGGFF9<B<,?EEE7?CFGGFEGCFGE7?FF+B,B<F,D?F,,,+3:F:>FB@3=,:,<@3>>EF>::FGED:>8,8,:,3,8C*<**<F?@B:C28,4B8@2-;1,FCACF5FD#<E*>CGDD88::E&8;.@5;32B7AC#GFF@E6@7,9@F@EFD5,F<C>=E:,3#<#3<,=,GF<A9FGFFFCCDA.BAA+@++>++7FDA<?C+EFE?FGGGGGGFFFCEE@E@FGGGGCCF>,C,BFGGEGE<EE6FE=,F9GAFGEFFC@@EEFCGEF9GGFC+8:,GFGFGCFC9FFCGGGFC88GGGGGGC>GGFGDFFEFFGGGGGGGGFECF@CCCC
@JLYM 58840
TGAGGAATATTGGTCAATGGACGAGAGTCTGAACCAGCCAAGTAGCGTGCAGGATGACGGCCCTATGGGTTGTAAACTGCTTTTATAAGGGAATAAAGTGAGCCTCGTGAGGCTTTTTGCATGTACCTTATGAATAAGGACCGGCTAATTCCGTGCCAGCAGCCGCGGTAATACGGAAGGTTCGGGCGTTATCCGGATTTATTGGGTTTAAAGGGAGCGTAGGCCGGAGATTAAGCGTGTTGTGAAATGTAGATGCTCAACATCTGCACTGCAGCGCGAACTGGTTTCCTTGAGTACGCACAAAGTGGGCGGAATTCGTGGTGTAGCAGTGAAATGCTTAGATATCACGAAGAACTCCGATTGCGAAGGCAGCTCACTGGAGCGCAACTGACGCTGAAGCTCGAAAGTGCGGGTATCGAACAGGATTAGATACCCT
+
CFFEFFFGGGGFGGGFGFGGFGEG7C:FG<CAFFGGGGGGGGDGGCCFGGGFGGGGFG7:FFGGGGGDEFE7FDGGFGGGGGDGGGGGFGGGGGGFGGFGGGGGGGDEGGGFGFGFFGGGGGGFGGGGGGGGGGGGEG>G>GGGDGEFGGGGGADFFGG?GGGDG>GGGGGGG1FE>C?:B=FGGGGDEFCFGGGGGGDG9+<@CGGFCCEFDCFFGGGGGEEGGGGGDF?@BCEDGGGGGGEEGGGGGGGGAFFCCB9FGGFFCFCD@GGGB8EFCFA<GGFCFFGFDGGGDFF=+GCFA5DCDGGGGFDF7FGF>GFGFCGFCFF<F9FF9DGGFDFAGGGGGD=,FFEF<7GDGGGFGGF@GGFGFEFGFE@GCGF6+F@9E9FGGGCCDGDF?DGE<C9GFGGGGGGGFDFE;CEEDFFGGGGGGGGCC@-C
@JLYM 57688
TGAGGAATATTGGTCAATGGACGAGAGTCTGTACCAGCCAAGTAGCGTGCAGGATGACGGCCCTATGGTTGTAAACTGCTTTTATAAGGGAATAAAGTGAGTCTCGTGAGACTTTTTGCATGTACCTTATGAATAAGGACCGGCTAATTCCGTGCCAGCAGCCGCGGTAATACGGAAGGTCCGGGCGTTATCCGGATTTATTGGGTTTAAAGGGAGCGTAGGCCGTCTGGTAAGCGTGTTGTGAAATGTCGGGGCTCAACCTGGGCATTGCAGCGCGAACTGTCAGACGTGAGTGCGCGGGAAGTAGGCGGAATTCGTCGTGTAGCGGTGAAATGCTTAGATATGACGAAGAACTCCGATTGCGAAGGCAGCCTGCTGTAGCGCAACTGACGCTGAAGCTCGAAAGCGTGGGTATCGAACAGGATTAGACACCCT
+
EFGGGGGGFGGGGGGGFGGGGGGG>FGGGGFFGGGGGFGFGGDGDGEGGGGGGGGGFGFCFGGGGGGGGGGGGGEFFGGGFGGGGGEDGGGGFFGGGGGEFDFGGGCFGCFGFGFGGGGFFGGGGGGGGGGGGFGGDFG>GGGGGGCA8GGGFDFFBEGGGG:EGGFACCFCFG:C>?FCGGGGGD:BFGEFGGGFEGGEFCGGGDEGGFFGEECEEEGGGG=FE>:EFGG=CFFE>GGGFACGGCFCC:EFGDEBGF>DADFFFFFFA@FGGFFFCFFDFFF@CFFD8FFDEGFFF:FEFGGGGFGGGDDGGGGECGGGGGGGGEGGGFFGFGFFGGDC9GGFC9,,FE?,GEGEGGF>GGGGFGGGGFC7GGGCGGGGGFEAGGGGGGGGGGGGGGFGFGGGECDGGFDF<GGGGGGGGGGGEGGGGGC9CCC
@JLYM 89215
TGGGGAATATTGCACAATGGGGGAAACCCTGATGCAGCGACGCCGCGTGGAGGAAGAAGGTCTTCGGATTGCAAACTACTGTTGTTGAGGAAGATAATGACGGTACTCAACAAGGAAGTGACGGCTAACTACGTGCCAGCAGCCGCGGTAAAGCGGAGGTCACAAGCGTTGTCCGGAATTACTGGGTGTAAAGGGAGCGCAGGCGGGAAGACAAGTTGGAAGTGAAATCTATGGGCTCAACCCATAAACTGCTTTCAAAACTGTTTGTCTTGAGTAGTGCAGAGGTAGGCGGAATTCCAGGTGTAGCGGTGGAATGCGTAGATATCGGGAGGAACACCAGTGGCGAAGGCGGCCTACTAGGCACCAACTGACGCTGAGGCTCGAAAGTGTGGGTAGCAAACAGGATTAGATACCCT
+
EDFGGGGG@EGEDGGFGGGGGGGGGGGFFGGGGGCE@FFGGGGGGGGGGGGFG>FGGGGGGGGGGGGC@C@EAF?EF,BFGEFGGGG,EFG<FG?,C,C<EECFG7CDFFFF8,DFG@AEA<7FF9F5GEGGGGFF?GGGGCF.FGCEGE@FGGC#:B@F=FGF<F,<E<=FF>GGCGFFFFGFGG:F=FGGG9CC7FCEGDEEFEF;FF>DACGGGCFCD@FGFCD9A?FD7GCFGFFFGGED5F@F:<EEFGDCA:9EEGB5D8#?>FGGDFE1ECGGGGGGGCGEF=E9?FFB4B,GFFEF8>+DGFGFEDGGGGFGDGFGEGGGF<EGCEGFFGGGGGC<GEGEGGFEAGFGGGGCFF;CFGFFGGGGGGGEFEGGGGGGGFDGDFGGFDGFFGGGGGGGF9GGGGGCCCC@
@JLYM 338
TGAGGAATATTGGTCAATGGGCGAGAGCCTGAACCAGCCAAGTAGCGTGCGGGATGACGGACCTATGGGTTGTAAACCGCTTTTGATTGGGAACAAAGAGCGACACGTGTGGAGCATTGCGTGTACCTTTAGAATAAGCAACGGCTAATTCCGTGCCAGCAGCAGCGGTAATACGGAAGATGCGAGCGTTATCAGGATTTATTGGGTTTAAAGGGAGCGTAGGCGGGCTGTTAAGTCGGCGGTCAAATTTCAGGGCCCAACCTTGGCATGCCTTTGATACTGGCGGCCTTGAGTTCGCAGAAGTAAGGTGGAATTCGTCGTGTAGCGGTGAAATGCTTAGATATGACGAAGAACTCCGATTGCGAAGGCAACCTTCTGGGGTGTTACTGACGCTGAGGCTCGAAAGTGCGGGAATCAAACAGGATTAGATACCCT
+
FFCEC<<E@,<<C6,;C@FAEGGD:+@DDFGF8C@A@BDFGF,@FFGED7FE:EG:<EB7,>CEEF<C84,FFFGGC8+=+B?:<@BEFFFFGGGEFFGGFC+@7FD,EF<E,BF+,AEFFF>CF=F<FF,C=,,,<,@F,8@<B<*:FFC;CEF**,,*6>F,>BGDFEG9,;<:8:*=,7:=:<FEGDG:<,70?<?:<9?:FC<BF6<<9EDEGG*:C8C<FC7<@>;;F@:+1#+7F?@83@F:-<0:+@=>:5=F@@0F->,FF<3,,=B@,9>CFC7FDA,<:5,6++++,69,7,4,A,8FA?,BBCEF@C:<<F@@+@,<FAFFGGFGGF9DFFAFGFFGGFC,86-7<AFBCCFF@<C6,,F@9,,7GDEEF9GGCGEGFFCFC8FF@:6@:FEF@B@EDF<C,CCFFCCFFFFEEAFCAE8,,@8
@JLYM 339
TGAGGAATATTGGTCAATGGGCGAGAGCCTGAACCAGCCAAGTAGCGTGCAGGATGACGGCCCTATGGGTTGTAAACTGCTTTTATAAGGGAATAAAGTGAGCCTCGTGTGGCTTTTTGCATGTACCTTATGAATAAGGACCGGCTAATTCCGTGCCAGCAGCCGCGGTAATACGGAAGGTCCGGGCGTTATCCGGATTTATTGGGTTTAAAGGGAGCGTAGGCCGGAGATTAAGCGTGTTGTGAAATGTAGATGCTCAACATCTGCACTGCAGCGCGAACTGGTTTCCTTGAGTACGCACAGAGTGGGCGGAATTCGTGGTGTAGCGGTGAAATGCTTAGATATCACGAAGAACTCCGATTGCGAAGGCAGCTCACTGGAGCGCAACTGACGCTGAAGCTCGAAAGTGCGGGTATCGAACAGGATTAGATACCCT
+
FGGGGGGGGGGGGGGGGGGFGGGGGGDGGGGGGGGGGGGGGGGGGFGGGGGGGGGFFGGGGGGGGGGGGGGGGGGGGGGGGGGGGGGGGGFGGGGGFGGGGGGGGGGDFGFGGGFGGGGGGGGGGGGGGGGGGGGGGGGGGGGGG<GGGFGGGGGGGF<<GGGGGGGGGGGGDFGGGBCGGGGGGGGGGGGGGGDGFGDGGGGGGGCGE:FEGGGEGGGGGGGGGGGGGGGGGFGGGGGGGGGGFGGGGGFGDGGGFFFGCFFFFCEGFCGGGGGGGGGGGGGGG3F8GGGFGGFCF;9GGGGCGGGGGGGFGBGB7GGGGDGGGGGGGGGGFFGECGGGGGGGGGGGGGGGGFGFEGGGGGGGGGGGGGGGGCFGGDGGGGGGGDEGGGGEFGGGGDGGGGGGGGGGGGGGGGGGGGGGGGGGFGGGGGFCCCCC
@JLYM 340
TGGGGAATATTGCACACTGGGGGAAACCCTGATGCAGCGAAGCCGCGTGGAGGAAGAAGGTCTTCGGATTGTAAACTCCTGTTGTTGAGGAAGATAATGACGGTACTCAACAAGGAAGTGACGGCTAACTACGTGCCAGCAGCCGCGGTAAAACGTAGGTCACAAGCGTTGTCCGGAATTACTGGGTGTAAAGGGAGCGCAGGCGGGAAGACAAGTTGGAAGTGAAATCCATGGGCTCAACCCATGAACTGCTTTCAAAACTGTTTTTCTTGAGTAGTGCAGAGGTAGGCGGAATTCCCGGTGTAGCGGGGGAATGCGTAGATATCGGGAGGAACACCAGTGGCGAAGGCGGCCTACTGGGCACCAACTGACGCTGAGGCTCGAAAGTGTGGGTAGCAAACAGGATTAGATACCCT
+
GGGGGFE8C@EFFGFF,6,,CCF7FFGGGGFCFCEFEE@@+@CF@F:C:+:FB,C,::C8EFFGGGDECFCGFFAFGGGGGGG9EECGGFDF<FGF9DF9FGGGGGGFEFD9F=DDFGGGGFGDGGGGCFFGG76FGG8@$BFEGGF>FGGGCFFFGGC;FGCECGCCC7CFFFGD><@FGG?4:FFE<CCAF:GFGFEGEEGGGGGFFDC?@AFE<C?F<EGGGAFGDC6:FF@8FGGGG-GGFD@3<8FGFGG,DAEFFE@DCCGGFF9A:EFC0.=<FBCCGEEDGF?F=8@+CFF=E9ECCCDFC9FACFEFCC:,,4+4,GCECFFFCEE-CGFGGEDFFCGFCGGGGGGGC8ECF8C8EFF7GGEF@B,FECCGGCDC@<EGEFEFFFFF@CFGGGGGEFGFFECCCC<C
@JLYM 341
TGGGGAATATTGCACAATGGGCGCAAGCCTGATGCAGCCATGCCGCGTGTATGAAGAAGGCCTTCGGGTTGTAAAGTACTTTCAGCGGGGAGGAAGGGAGTAAAGTTAATACCTTTGCTCATTGACGTTACCCGCAGAAGAAGCACCGGCTAACTCCGTGCCAGCAGCCGCGGTAATACGGAGGGTGCAAGCGTTAATCGGAATTACTGGGCGTAAAGCGCACGCAGGCGGTTTGTTAAGTCAGATGTGAAATCCCCGGGCTCAACCTGGGAACTGCATCTGATACTGGCAAGCTTGAGTCTCGTAGAGGGGGGTAGAATTCCAGGTGTAGCGGTGAAATGCGTAGAGACCTGGAGGAATACCGGTGGCGAAGGCGGCCCCCTGGACGAAGACTGACGCTCAGGTGCGAAAGCGTGGGGAGCAAACAGGATTAGATACCCT
+
FFFFEEEGGGGGGGGGGGGGFGGGGGGGGGGGGGGGGGGGGGGGGGGGGGGGGGGGGGGGGGGGGGGGGDFGGGGGGGGGGGGGGCFGGGGGGGGGGGGGGGGGGGFGGGGGGGGGGGGGGFGGFGGEGGCGGG>3FGGGGDGGGGGGGGGGGGGCGGGGGGGFGGGGGGGGGGDGGGGGGGGG>>GGGGGGGDG?F5GGEEGGGGGFFGGGGGGG.GGGEEC,FEFEGCGEGG<CF?@GCF>FFFGGGGFGDGGCFCGGGF@CGGGGGGGGGCGCD9CAFGFCFF>CF7F@GGDGGEB7DGFD<CGFFFCGGFE9GGE8GFB,DGGGFGGEEE<9GDGF7GGGFF<F:,8FCFCFAGFEGGGGGGGDGGGGGGGGGGEDFGGFCFGGGFFFDFB7CFBDF<GGFFCGGGGGGEGGGGGGGGGGGGGGF9DGGGEFC<CCC
@JLYM 61599
TGAGGAATATTGGTCAATGGGCGAGAGCCTGAACCAGCCAAGTAGCGTGCAGGATGACGGCCCTATGGGTTGTAAACTGCTTTTATAAGGGAATAAAGTGAGCCTCGTGAGGCTTTTTGCATGTACCTTATGAATAAGGACCGGCTAATTCCGTGCCAGCAGCCGCGGTAATACGGAAGGTTCGGGCGTTATCCGGATTTATTGGGTTTAAAGGGAGCGTAGGCCGGAGATTAAGCGTGTTGTGAAATGTAGATGCTCAACATCTGCACTGCAGCGCGAACTGGTTTCCTTGAGTACGCACAAAGTGGGCGGAATTCGTGGTGTAGCGGTGAAATGCTTAGATATCACGAAGAACTCCGATTGCGAAGGCAGCTCACTGGAGCGCAACTGACGCTGAAGCTCGAAAGTGCGGGTATCGAACAGGATTAGATACCCT
+
GGCEGFFFGGGG9FFGGGGG8FEFGGCCFF<FFGGGGGGGFFFGGGGGGGGGGGGGGGGGGGGGGGGGGGGCGGFGGGGGFGGDFGGGGDFEFFDGGGGGGGGGGGGGGGGGGGGGGGGGGGAFFGCEFG9<FG<FFCFGGGGGGGGGGGAFGGGGGGGGGGG;7BFGGGGGC?F@CFGGGC=EGGBGGGGGGGFEFFGF4GGEFFGG=GGGGGGGGGGFCFCEECFCC;FGGGF<C8EFGFGFFFGCECFFDCFFFGFGGFCC>FGFDGEB7E>:9?GGGGGGGFGFGGGGGGGGGFCFFF<=??7B+GGFGFGGFFBFGGGF@C,FD9CGFGGFGGGGEFGGGGGGGGGGAFEGGGGGF@GGFFGGEFGGGFCFGFGF7GGFFGFF7GEGGFGGFCFFGGFGGGGGGGGGDGGGGGGEEGGGDFFGFCGCCCC@
@JLYM 343
TGAGGAATATTGGTCAATGGGCGAGAGCCTGAACCAGCCAAGTAGCGTGCAGGAAGACGGCCCTATGGGTTGTAAACTGCTTTTATAAGGGAATAAAGTGAGCCTCGTGAGGCTTTTTGCATGTACCTTATGAATCAGGACCGGCTAATTCCGTGCCAGCAGCCGCGGTAATACGGAAGGTCCGGGCGTTATCCGGATTTATTGGGTTTAAAGGGAGCGTAGGCCGGAGATTAAGCGTGTTGTGAAATGTAGGTGCTCAACATCTGAACTGCAGCGCGAACTGGTTTCCTTGAGTACGCACAAGGTGGGCGGAATTCGTGGTGTAGCGGAGAAATGCGTAGATATCACGAAGAACACCGATTGCGAAGGCAGCTCACTGGAGCGCTACTGACGCTGAAGCACGAAAGTGCGGGTATCGAACAGGAGTAGATACCCT
+
FFGGGGCFFGFGEFGGGGGFGGGGCC7CFGFGF@FFEGGGG<FFGGGFEGFGCEGFGGGGD7CF,EFDDG>CF<FEGGC<CEAEEEFFGGGFFF9FGC<<CEFEFF7F8FF,D4BFFDCF9FFF9,,8@5,,<8@,5CE8FFC+@33BE,,3<>E<D5@>FGGGFE::B='00BC@CFC9/7CBEB=B-:FC::<C*<FFF<FC?C;8B/A2<:88CDGGCEEGGC8@?#8GGCFC9GEEFFFDCFA@@<=3#1<<D8F@C08?C@#=FFF?C8,B)9G2F=FFG,DCDB,FEF@F@,45;=A+EF=E@,AEFCF77FFCFE@+GGDFC,GGDEC@B,EFFA??F:B,,,6A8,B-:7FCFDGCGGGFE@FFC6,FGGGGEECFC,D@EGF@,E<FF,CC,GGFCEF@F:FF:GGFFCGGFGFEC,GFGFFA,CCA
@JLYM 344
TGAGGAATATTGGTCAATGGGCGAGAGCCTGAACCAGCCAAGTAGCGTGCAGGAAGACGGCCCTATGGGTTGTAAACTGCTTTTATAAGGGAATAAAGTGAGCCTCGTGAGGCTTTTTGCATGTACCTTATGAATAAGGACCGGCTAATTCCGTGCCAGCAGCCGCGGTAATACGGAAGGTCCGGGCGTTATCCGGATTTATTGGGTTTAAAGGGAGCGTAGGCCGGAGATTAAGCGTGTTGTGAAATGTAGATGCTCAACATCTGCACTGCAGCGCGAACTGGTTTCCTTGAGGACGCACAAAGTGGGCGGAATTCGTGGTGTAGCGGTGAAATGCTTAGATATGACGCAGAACTCCGATTGCGAAGGCAGCATACCAACTCGCGACTGACGCTGAGGCTCGAAAGCGTGGGTATCGAACAGGATTAGATACCCT
+
FGGGGGGGGGGGFGFGGGGGGGGGGGGFGGGGGGGGGGGGGGGGGGGGGGGGFFDFFGGGGDGGCGGGGFGGCGGGGCFCDFGFGDEFGGCFFGGGGGGGGGGGGFEGGGGGGGGGFGGGGGGG99FCGCFGGGGFGFGGGDFFGDGGGGGGG,GGGF8FEFGG>GGDGGGGGFF.5CFDFGFGG>GGGGGGFGGEFGFFFGDFEG@CFGGGGGG?DGDECFEGCBE=C@=GGGCGD.EGGGGGGGGFCGFEEGFEFFFGGEEGGFGGFFGFFCFFFGGFGFGDC,E@CGGFGF@FCCFGFAF<GGGEEEGFGGFFB+7EAAFEEEFC<FFEFFFFGGDFFE9GGEGGGGGGGFCCGGFCGGEFBFGGFFC,GGGFCFEFC@7DFFCGFC7GFFGGFGGGGGGGGGGGGGGFF@GGGGGGF<GGGGGGGGGCCCCC
@JLYM 80055
TGGGGAATATTGCACAATGGGGGAAACCCTGATGCAGCGACGCCGCGTGAGCGAAGAAGTATTTCGGTATGTAAAGCTCTATCAGCAGGGAAGAAGAATGACGGTACCTGACTAAGAAGCACCGGCTAAATACGTGCCAGCAGCCGCGGTAATACGTATGGTGCAAGCGTTATCCGGATTTACTGGGTGTAAAGGGAGCGCAGGCGGTACGGCAAGTCTGATGTGAAATCCCGGGGCTAAACCCCGGTACTGCATTGGAAACTGTCGGACTAGAGTGTCGGAGGGGTACGTGGAATTCCTAGTGTAGCTGTGAAATGCGTAGATATTAGGAGGAACACCAGTGGCGAAGGCGGCTTACTGGACGATTACGGACGCTGAGGCTCGAAAGCGTGGGGAGCAAACAGGATTAGATACCCG
+
EGGFCFEDGGAFFGGGEFFFGGGGGGGGGFFGGGFDGGCGGGGGCFFGCCFFGGGGGGGFECGGFFG:BFGGGGGGGFFDGGGFFGGGDGGD?EFFF@FGFFCBFF7DDGG,,CF,DFGGGB<FGGGDGGF<FGGCG7CFFF:F<FGGGGGG@CGG9CCAFEG9C9>=EC;1=@C<BF:<FC:GFAF9F7,8<CFC<C:)C:EE:CE*2DGFDGCC#>0:@CFGFF<C:>:?ECGGFF'ECCCCDGG34>>8>03AFA?DGEE:F@;*,9<,E8CCC03;7#'FEFB:+FGDFFF<<B,FEE9GGCGF,GFF??7EFDGFEFF9CGFAC9,EE=C<C-GF@B@6,E@:@::8EFGFCCFB,CC,,CF<:7F;EFCF@E:F8GEGGGDGEGFFD,F<FE,C69E9EC,<FE@7B-BA-
@JLYM 346
TGGGGAATATTGCACAATGGGGGAAACCCTGATGCAGCGACGCCGCGTGGAGGAAGAAGGTCTTCGGATTGTAAACTCCTGTTGTTGAGGAAGATAATGACGGTACTCAACAAGGAAGTGACGGCTAACTACGCGCCAGCAGCCGCGGTAAAACGTAGGTCACAAGCGGTGTCCGGAATTACTGGGTGTAAAGGGAGCGCTGGCGGGAAGACAAGTTGGAAGTGAAATCTATGGGCTCAACCCATAAACTGCTTTCAAAACTGTTTTTCTTGAGTAGTGCAGAGGTAGGCGGAATTCCCGGTGTAGCGGTGGAATGCGTAGATATCGGGAGGAACACCAGTGGCGAAGGCGGCCTACTGGCACCAACTGACGCTGAGGCTCGAAAGTGTGGGTAGCAAACAGGATTAGATACCCT
+
GGGGGGGGGGGGGGGGGGGGGEGGGGGGGGGGFGGGGGEGGGGGGGGGGGEGGG?GGFCEFFGGGGGGGGGGFGGGGGGFGGGGGGGGGGFGGGGGGGGGGGGGGGGFFDCFGGGGGFGFGGGGG>GGG?EGGGGGGGGGGFGGDGEEGGGGGGGFGFGGGGGGG>CG.C@CBFCGGGGGGF7FFC?BFEFFGGGGGGGGGGD8CECFBCGFGGFC2>:FCFEGFGCFGCCFDCFFGGGFGFFEFGGGGGGFGGGGGGFGCGFD8<FA@4GGFGGFCCFDFGGGGEEF@ECDGGC7EDGGF@FCGGGFGGGFGGGGF?,FFDGGDGFCFFGFEF9ECF8GGGGFGGGGGEGFCAGGGGGGGGGGGGGGECGGGGGGGEFCDFGGFGGGGGGGFGDGGGGGGGGGGGGGFGCCCC<
@JLYM 79737
TGGGGAATATTGCACAATGGGGGAAACCCTGATGCAGCGACGCCGCGTGGAGGAAGAAGGTCTTCGGATTGTAAACTCCTGTTGTTGAGGAAGATAATGACGGTACTCAACAAGGAAGTGACGGCTAACTACGTGCCAGCAGCCGCGGTAAAACGTAGGTCACAAGCGTTGTCCGGAATTACTGGGGGTAAAGGGAGCGCAGGCGGGAAGACAAGTTGGAAGTGAAATCCATGGGCTCAACCCATGAACTGCTTGCAAAACTGTTTTTCTTGAGTAGTGCAGAGGTAGGCGGAATTCCCGGTGTAGCGGTGGAATGCGTAGATATCGGGAGGAACACCAGTGGCGAAGGCGGCCTACTGGGCACCAACTGACGCTGAGGCTCGAAAGTGTGGGTAGCAAACAGGATTAGATACCCT
+
E8FF7,BFFCGGFDF<EFFGFCC@FGF<CEGFGG@EFACFFFDGGGGGGGGGCFGGGD@F<FGG<FFGGGGGFFF<FFGGGGGFGGC,BEGDF8E9FCCGGGC:F:FGFFGGDFDAFGGGFGGGFG>CGGG?G?1GFG<FBFFFGDG7>FDFGGG<B>:F5FF>96<C::98?E@<EF#>FC=FFG&8+=:F@<>C,=4?CEEEGGGGDE>FG/D9=(D==CE<@EFEFG>GFF@CF5FFFFD<<9CD>:FCFC#B1C#8,,<AD950FC5<?FD><F?CDFCF@GGGGEFAF8C@7F7EEFGGEC7C-B,C:C,7EC,EC7EGEEGFGGFGGEEFFFGGECGFC@EC@F8FFC,<D@@<FCFC;<6:FCF@@8C,F@,GGGGFAE@FCEC,,C,EGFFFECE9EFCFGFFCC@CC
@JLYM 73714
TGAGGAATATTGGTCAATGGGCGAGAGCCTGAACCAGCCAAGTAGCGTGCGGGACGACGGCCCTATGGGTTGTAAACCGCTTTTGATTGGGAACAAAGAGCGCCACGTGTGGTGCGTTGCGTGTACCTTTCGAATAAGCATCGGCTAATTCCGTGCCATCAGCCGCGGTAGTACGGTAGATGCGAGCGTTATCCGGATTTATGGGTTTTAAAGGGAGCGTAGGCGGGCTGTTAGGTCAGCGGTCAAATGTCAGGGCCCAACCTTGGCATGCAGTTGATACTGGCGGCCTTGAGTTCACACAAGGAAGGTGGAATTCGTCGTGTAGCGGTGAAATGCTTAGATATGACGAAGAACTCCGATTGCGAAGGCAGCCTTCTGGGGTGTTACTGACGCTGAGGCTCGAAAGTGCGGGAATCAAACAGGATTAGATACCCT
+
GDCFGGGGGGFDC;FFGGFGFGGGGGG,EEFGGFFGGGFGFGD,FGGGDFGGGGGDGGGDEEGGGGGGGECEFGFGGFFCGDF9AEGFGGGGGGGGBCC8ACEECGDFDFGGE=FFGGDC7F7FGGCFGD,FCFFCCFDF9DF7F@FFGF9F@FGGGG,FCFF@CCG:=1C2?F7<*=*CEFFGDGDE*::EE?*:>F;97C&96,;EGB<.CG>=E8?EGG51FEC,:D>%C@80%86%@:(;FA<F3<,+F:;EE$EFC%8?B?69BCG#5;>D@?F?EE@8/CEE8A,BF,,8F:F9CGGE?4,GGF?FFECF@=4GGGGGGGGGGGCGGGFA,GFFFEFC:9=FGGGGFFDFCC,@7GDFDCGGGFD8AGGDGGFFCDFEFGGGGGGFEFFFFCGGFGGGGFB7;FFE9FDF9GGEGGGGGGGGGGCCCCC
@JLYM 60686
TGAGGAATATTGGTCAATGGACGAGAGTCTGAACCAGCCAAGTAGCGTGCAGGATGACGGCCCTATGGGTTGTAAACTGCTTTTATAAGGGAATAAAGTGAGTCTCGTGAGACTTTTTGCATGTACCTTATGAATAAGGACCGGCTAATTCCGTGCCAGCAGCCGCGGTAATACGGAAGGTCCGGGCGTTATCCGGATTTATTGGGTTTAAAGGGAGCGTAGGCCGGAGATTAAGCGTGTTGTGAAATGTAGACGCTCAACGCCTGCACTTCAGCGCGAACTGGTTTCCTTGAGTACGCACAAAGTGGGCGGAATTCGTGGTGTAGCGGTGAAATGCTTAGATATCACGAAGAACTCCGATTGCGAAGGCAGCTCACTGGAGCGCAACTGACGCTGAAGCTCGAAAGTGCGGGGATCGAACAGGATTAGATACCCT
+
EDF<CCFGGGGFDGGGGFGGGGGGGG+EFCFEFFCCGGGGFGFFGGGFGGGGGGEGGGGGGCGGGGGGGGGGGCFCEEGFGGGGEFG9FG8<8FFGGFEGGCFGGG84<FE9CFGGGGCDF@FG,F,?5EEBA,CE<?FE,BFGGGG<9EC<,,DEGDFGG,>@F>FCFGC1;F<38::C>GG:>BFF=E08?@FEG7BFF0<B<<F:CFGFFF=<8*:8=E;7CFCCGFF(CC<78C:>CCD;;@<FGGC9>-8:DCC54ED>FGGGGF*<+CC@7?EF=6FGF<FD9GGGGF:8+A,<GFFCGGGGGGFE<GGGGGFEFGFC=+GFF9GDGFCGCFFECFF8DC<DFGFF<B+@7<8FF@CFFC@GGGF@,GFC,8FC6@+9EE@@7GGDGFGGFEF<:,E<EF@GECFC=,,8GFGGGGGGF9FFFECCCCCC
@JLYM 350
TGAGGAATATTGGTCAATGGGCGAGAGCCTGAACCAGCCAAGTAGCGTGCAGGAAGACGGCCCTATGGGTTGTAAACTTCTTTTATAAGGGAATAAAGTGAGGCTCGTGCAGCTTTTTGCATGTACCTTATGAATAAGGAACGGCTAATTCCGTGCCAGCAGCCGCGGTAATACGGAAGGTCCGGGCGTTATCCGGATTTCTTGGGTTTAAAGGGAGCGTAGGCCGGGGATTAAGCTTGTTGTGAAATTTAGATGCTCAACCTCTGAAGTGCAGCGGGAACTGGTTTCCTTGAGTACGCATAAAGTGGGCGGAATTCGTGGTGTAGCGGTGAAATGCTTAGATATGACGAATAACTCCGATTGCGAAGGCAGCATACCAACTGGCGACTGACGCTGAGGCTCGAAAGCGTGGGTATCGAACAGGATTAGATACACT
+
EFFFGFDGGFGEGGGGGGGGGGFE+CEFGGGGGGG?CGGFGGGGGGEFE:FGGG8FFCGGGE7FGEDGDF7@FFGGGD,CFFFGGF9C?5=E8,<F<FGGF,,4,4>:4++59,CAFEEC9E<?FE?FFFAFGGGFGFGD,B7CFCFFFGGGGGGGGF8CEGGG78F66FGFF?G7;7?:>DF7ECFGF7E:GFEG1<FF1=C#FGFED7?>GEFFDDCEDEG?CE5*@,FD;C<06>E?FFF@9CF*#0,:%3A@FF?F?8+08#.(1B@9C>0.$#9FAA>CD@,8GGGFCF@4+;=9,99,B+FCB,9?<=@4+B+EGF@7=@,FCF<GGGGGGFGGFFEB,,EEC,C,@@FBFCC:FFB@9FGFFEE<,,@@<,,;+B,GGFEEDFC@A<CF8GGFF@FFFF>GGFGFGGGGGFGGGGGFFGGFEF9AA,CB
@JLYM 351
TGAGGGATATTGGTCAATGGGCGAGAGCCTGAACCAGCCAAGTAGCGTGCAGGAAGACGGCCCTATGGGTTGTAAACTGCTTTTATAAGGGAATAAAGTGGGTCACGTGTGACTTTTTGCATGTACCTTATGAATAAGGACCGGCTAATTCCGTGCCAGCAGCCGCGGTAATACGGAAGGTCCGGGCGTTATCCGGATTTATTGGGTTTAAAGGGAGCGTAGGCCGGAGATTAAGCGTGTTGTGAAATGTAGACGCTCAACGTCTGCACTGCAGCGCGAACTGGTTTCCTTGAGTACGCACAAAGTGGGCGGAATTCGTGGTGTAGCGGTGAAATGCTTAGATATCACGAAGAACTCCGATTGCGAAGGCAGCTCACTGGAGCGCAACTGACGCTGAAGCTCGAAAGTGCGGGTATCGAACAGGATTAGATACCCT
+
GFGGGGGGGGGGGGGGGGGGGGGGGGGGGGGGGGGGGGGGGGGGGGGGGGGGGGGGGGGGGGGGFGGGGCFFGFGGGGGGGGGGGGGGGGGEGGGGGGGGGGGGGGGGGGGGGGGGGGGGGGGGGGGGGGGGGGGGGGGGFGGGGGGGG@GGGGGGGGGGGGGGGGGGEEGGGGGEGFGGGGGGGGGGGGGGGGFGCFGGFGFGFGFDAAFGGFGGEEG2GECGGGGGGGGGGGGGGGGGGGGGFGGFDGF@9BEGDDFFGGGFGGGGFGGEFGFGEAEGEGGCFCAFCGGGGGGGGA@?:FEEF7>GGGFDFECFGDGGGGGGGGGGFC59GGGFFGGFA?,,,FGGGGGFEF>DGFF7GGGGGFGGEFGGGGFFFCGGEECGGFGGGEC7FEEGGGGGGGGFGGFEGGFGGGGGGGGGGGGFA<GGGGFCCC8C
@JLYM 63816
TGGGGAATATTGCACAATGGGGGAAACCCTGATGCAGCAACGCCGCGTGAGTGAAGAAGTATTTCGGTATGTAAAGCTCTATCAGCAGGAAAGAAAATGACGGTACCTGACTAAGAAGCCCCGGCTAACTACGTGCCAGCAGCCGCGGTAATACGTAGGGGGCAAGCGTTATCCGGATTTACTGGGTGTAAAGGGAGCGTAGACGGTTGTGCAAGTCTGAAGTGAAAGCCCGGGGCTTAACCCCGGGACTGCTTTGGAAACTGTAGGACTAGAGTGCAGGAGAGGTAAGTGGAATTCCTAGTGTAGCGGTGAAATGCGTAGATATTAGGAGGAACACCAGTGGCGAAGGCGGCTTACTGGACTGTAACTGACGTTGAGGCTCGAAAGCGTGGGGAGCAAACAGGATTAGATACCCT
+
GGGFGFEGGGGGGGGCEGGG<@CFFGGGGGCFGFEFGGGEGGGGEGG@FCFGEFCFAFFGFGFGGGCFFGGFGGGFGFGGFF<AFDGGGGGGGGG?FGGGGGEC<:EFEFFGGG@FFGFG:FGGDGEF>8GGGFFGGGGDCFFGG=CG>CCCCFG@F<F<CFE*FDGGGGGG<G:C:ECFGG:FDGGFEFFEFGGFGGGGGGDGGGFB#GFFGGGG9F>DCFFEFGFCG>GFEEGGEGFFFCF8FB8<,,8FGGGGGFF@EGGEFCFFGEGGGGFGFFDGCE;CF9EF<AF<GGGFF@GGGFGGGGGFGGFEGGGGGGGGGGGGGFFFGFE9CE<A@F8GGGF@CECEEDGGGGGGGGFEEGGGFDEF,GGGGGGGFGCCFCGFDFGFCFEFEGGFEFGFF<GGGGGFGGDCCCCC
@JLYM 87103
TAGGGAATCTTCCACAATGGGCGCAAGCCTGATGGAGCAACACCGCGTGAGTGAAGAAGGGTTTCGGCTCGTAAAGCTCTGTTGTTAGAGAAGAACGTGCGTGAGAGCAACTGTTCACGCAGTGACGGTATCTAACCAGAAAGTCACGGCTAACTACGTGCCAGCAGCCGCGGTAATACGTAGGTGGCAAGCGTTATCCGGATTTATTGGGCGTAAAGCGAGCGCAGGCGGTTTGATAAGTCTGATGTGAAAGCCTTTGGCTTAACCAAAGAAGTGCATCGGAAACTGTCACACTTGAGTGCAGAAGAGGACAGTGGAACTCCATGTGTAGCGGTGGAATGCGTAGATATATGGAAGAACACCAGTGGCGAAGGCGGCTGTCTGGTCTGCAACTGACGCTGAGGCTCGAAAGCATGGGTAGCGAACAGGATTAGATACCCT
+
GGAEECFGGGGGGGGGGGFCFGGDGGGGGFFGCGGGGGFGFGGGCCFCFGECFGFG,EFGEGGGFGG7@ECGGGGFGGGGGAFFF@FDGGGGGGF=FBDFEB:FGFGGGGG?EFGFG<FGGGGCGFGGGGGGGFFGGDFCEF?C=CEF7F@FFGGCCCG>C9GGC?<<FEGGE<>F;FE<0GGGGGGGFFDFGEGE:FAFG@EEAFCBFFFGG:FFFGG>FGEE?C*?EFGGFGGBFD<GFGGGGGGGDE<B3A68CAFD+FF??FFCFFDGGGF?=@=BDEB;:,,AF:,,,,?GGGGF99CDGGGGCE,FF<EFEE=FE8GGGGGGGGF@DDFC,FFF:6FAGGGE@?GGFEDAFC8GFGGFF7GGGGFCGGGGGGGCGGGGGGFDFEFC,GF;GCGFFF>EFF@F9FFE9FGGGGGEF;FAFCCEBBAGEGEC@A6CB
@JLYM 92545
TGGGGAATATTGCACAATGGGGGAAACCCTGATGCAGCAACGCCGCGTGAGTGAAGAAGTATTTCGGTATGTAAACTTTTATCAGCAGGGAAGAAAATGACGGTACCTGACTAAGAAGCCCCGGCTAACTACGTGCCAGCAGCCGCGGTAATACGTAGGGGGCAAGCGTTATCCGGATTTACTGGGTGTAAAGGGAGCGTAGACGGCATTGCAAGCCAGATGTGAAAGCCCGGGGCTCAACCCCGGGACTGCATTTGGAACTGTAGAGCTAGAGTGTCGGAGAGGCAAGTGGAATTCCTAGTGTAGCGGTGAAATGCGTAGATATTAGGAGGAACACCAGTGGCGAAGGCGGCTTGCTGGACGATGACTGACGTTGAGGCTCGAAAGCGTGGGGAGCAAACAGGATTAGATACCCT
+
FFFGGFFGDFGGGGGGGGGGGGGGGGGGGGGGGGGGGGGGGGDGGGGGG7FGGGGGFGGG<FFFGFEGGGGGGGGGGGGGGGGGGGGGDGFF7FFGGGEGGGGEFEGGFEFFF<FDFGGGGGGGG4GGGGDFEF6>FEC?GDFGGGGGGGGGGGC@CEGGCEEDFDGGEEFFGG7FE,GGFGGGGFF<FFFFGCFGGGGGGGGFFGGGGGFFGGGFFFFGGGGGGFFFCFFGGGGGF>ECEDGGGFGDGGD8GGGGGDGGGGGGFGGGGFGGFG=:@@FGDEGFE9FGGGGGF8GGGF=DGGGGGGEFFGGGFGGGGGCGGF<F,GGGGCEEB6<FCGGGGFGGGDGDGGFDDGGGGGCDGGGGGGFDGGGGGGGFC:GCDFGGGGGGGGGGGFFF8GGFC9GGGGECFEFCCCCC
@JLYM 355
TGAGGAATATTGGTCAATGGGCGAGAGCCTGAACCAGCCAAGTAGCGTGCAGGAAGACGGCCCTATGGGTTGTAAACTGCTTTTATAAGGGAATAAAGTGAGCCTCGTGAGGCTTTTTGCATGTACCTTATGAATAAGGACCGGCTAATTCCGTGCCAGCAGCCGCGGTAATACGGAAGGTCCGGGCGTTATCCGGATTTATTGGGTTTAAAGGGAGCGTAGGCCGGAGATTAAGCGTGTTGTGAAATGTAGATGCTCAACATCTGCACTGCAGCGCGAACTGGTTTCCTTGAGTACGCACAAAGTGGGCGGAATTCGTGGTGTAGCGGTGAAATGCGTAGATATCACGAAGAACTCCGATTGCGAAGGCAGCTCACTGGAGCGCAACTGACGCTGAAGCTCGAAAGTGCGGGTATCGAACAGGATTAGATACCCT
+
GGGFGGGGCGGGGDGGGGGGDGGGEGGGGCGCGGGGGGGGGGGGGGGGGGGGFGGGGGGGGGGGGGGGGGGGGGGGGGGDDE<FFGGGDF8FFFGGGGGGGCFGGGGGGFG8=EFGGG>FFFGGGGGFGGFGGGGFGGFGGF=E?GGGGCEGGGGGGGGG92BCFDGGGGGFGFGG*><CF<CFCEGGGGGFGDFGCGGGAFF:FFFC/CGFGGGFGGGGGFEGGCGEE<FFCFFGGGGGGGDFFFGFGF@FCGCFCF@GGGF=FC,<GGGGFCEEEFFEFGFFF8CFC,EF6EFCGGFFEEC,GGGEGFFC48F@47EGGEGGGGGF<GGGFCGEF,GGFFGCGGGFGGFGGFBGEGFCGGEGFEGGGGGFGDFGF?GGFGGFAGGGGGGGGFCGGEGGGGGGGGEEFCGGGGFEGGFFECFGGGGGGGF@A,CC
@JLYM 356
TGAGGAATATTGGTCAATGGGCGAGAGCCTGAACCAGCCAAGTAGCGTGCAGGAAGACGGCCCTATGGGTTGTAAACTGCTTTTATAAGGGAATAAAGTGAGCCTCGTGAGGCTTTTTGCATGTACCTTATGAATAAGGACCGGCTAATTCCGTGCCAGCAGCCGCGGTAATACGGAAGGTCCGGGCGTTATCCGGATTTATTGGGTTTAAAGGGAGCGTAGGCCGGAGATTAAGCGTGTTGTGAAATGTAGATGCTCAACATCTGCACTGCAGCGCGAACTGGTTTCCTTGAGTACGCACAAGGTGGGCGGAATTCGTGGTGTAGCGGTGAAATGCTTAGATATCACGAAGAACCCCGATTGCGAAGGCAGCTCACTGGAGCGCAACTGACGCTGAAGCTCGAAAGTGCGGGTATCGAAGAGGATTAGATACCCT
+
E<<EE,CEGGGGGGGGGGGGGGGGGGGGGGGGGGGGFGGGGFGGGGGGGGGGGGGFFGGGGEGGGGGGDEFFEGGGFGGGFFCFFFGGGGGGGFGFFGGGGGGGGGGDGGGGG8FDFFGGGGGGGGGGGGGGGGGGGFGGAFCGGGGG?GFFGGF7EGGFDGCFFGGGDGGAFFE7BF:FFFD:EBFCCGG7FFGECFEGFGGFGGFFCCGGGGGFDEEGGGGDFFC@GGFFGFGGGGGGFFGFFGGGGGFFCGGGGCAGGGFCGCDGFF@EFEC7GFFGGGGGF@F@GGGF@++FCAEA98,+GGGGGGGGGFGGGF=CDGGGEGGGFFCEFGGGGFFGFFCGGGGGGGGGEGFCGGGDGGGGGGGGGFFFGGGGGGGGGGGGGFF7DF@DGGGGGGGGGGFGEDGGGGGGGGGGGGGGGGGGGGGGGE<CCCCC
@JLYM 73840
TGGGGAATATTGCACAATGGGGGAAACCCTGATGCAGCGACGCCGCGTGAGTGAAGAAGTATTTCGGTATGTAAAGCTCTATCAGCAGGGAAGAAAATGACGGTACCTGACTAAGAAGCCCCGGCTAACTACGTGCCAGCAGCCGCGGTAATACGTAGGGGGCAAGCGTTATCCGGATTTACTGGGTGTAAAGGGAGCGTAGACGGCTAAGCAAGTCAGAAGTGAAAGGCTGGGGCTCAACCCCGGGACTGCTTTTGAAACTGTTTGGCTAGAGTGCTGGAGAGGTAAGCGGAATTCCGAGTGTAGCGGTGAAAGGCGTAGAGATTAGGGGGAACACCAGGGGCGAAGGCGGCTTACTGGTCTGTAACTGACGTTGAGGCTCGAAAGCGTGGGGAGCAAACAGGATTAGATACCCT
+
FCEGGGDFGGFFGFCFGFEFDCEGGGGD@FGGG<EGGE@FGGGGGGCGGDGEGGGGGFCECEEFCFCF@FFFGGGDFGGGGFCGGGD8FEGGGFGCFFCGFFFEFDGGGGEG9F@E,B=FGGGGDGEDGCFFDGEFGGGGFGGFE7CEGDE4FAFFCFGDE8CF71*<FCBCCFFDGGE9;FGCFGFC<9FC?:7CC3CCE58CFGGE8FCGGGFFFFF9<C<FFBCFGGGGFC?EEFFEFGDGGFEEGGGGGGCFCEGDFFC?G8A?AFFGDB:?E=A8,FCGFF=BCCE9=4+C89,EFGDGGGGF<,<9EF+GFFGGFC,FGGEC=<@C,GGFFDC@,EEFFC@FEEGDE,GFC<@;,CCEFDC8,FFCCF8CGGCFECGFCFCGGGGGGGFFGGFFEDFGF99FFE8A@8CC
@JLYM 358
TGGGGAATATTGCGCAATGGGGGCAACCCTGACGCAGCCATGCCGCGTGAAGGAAGAAGGCCCTCGGGTTGTAAAGTTCTTTCGGTAGCGAGGAAGGCATATAGTTTAATAGACTAGGTGATTGACGTTAACTACAGAAGAAGCACCGGCTAACTCCGTGCCAGCAGCCGCGGTAATACGGAGGGTGTGAGCGTTAATCGGAATAACTGGGCGTAAAGGGCACGCAGGCGGTGACTTAAGTGAGTTGTGAAATCCCCGGGCTTAACCTGGGAATTGCATTTCATGCTGGGTTGCTAGAGTACGTAAGAGGGGGGTAGAATTCCACGTGTAGCGGTGAAATGCGTAGATATGTGGAGGAATACCGATGGCGAAGGCAGCCCCTTGGGACTGTACTGACGCTCAAGTGCGAAAGCGTGGGGAGCAAACAGGATTAGATACCCT
+
FF<FGGGGGFGGC,@CGGGFGEEGEGCGGGGGDEGGEGCGFGDGGGGGGEG,:E,BF,CFGG,CF:FC,FCCEGFA@A@<FG?74BF:,@+4@FC,84?=,C@BE5?C?<B,C5<,8=,=FDF9FGGGFGDC,>BFD,@D,DFGGFFG*>CCCB;FGFCCFFCCGGGG@FEC4<<C9CEF**><781#C=E:?:C7;:98EE;5:CC?F<C8F=FFFG?:(/C:::DCEE8/83@FFCFB:9,>1GFFCFB:);*;F>$<9EGFF<6DDABFGFFDAF<#,,3::FEB3A88,5?9GFF?,FEC,8@+@+7GGFC,FF9FB8,:+FGGGGF:GF9GFCGGFCCGFFC,<C6<@E<,EEC8FEEGF8GDGFGGFFEGFC,:,,DE;,;,,;@FCGGFEGCF<C+@,;GGGGEFBC<FC,<C9FAGGGGGGGGGGGGCC8CCC
@JLYM 359
TGAGGAATATTGGTCAATGGGCGAGAGCCTGAACCAGCCAAGTAGCGTGCAGGAAGACGGCCCTATGGGTTGTAAACTGCTTTTATAAGGGAATAAAGTGAGCCTCGTGAGGCTTTTTGCATGTACCTTATGAATAAGGACCGGCTAATTCCGTGCCAGCAGCCGCGGTAATACGGAAGGTCCGGGCGTTATTCGGATTTATTGGGTTTAAAGGGAGCGTAGGCCGGAGATTAAGCGTGTTGTGAAATGTAGATGCTCAACATCTGCACTGCAGCGCGAACTGGTTTCCTTGAGTACGCACAAAGTGGGCGGAATTCGTGGTGTAGCGGTGAAATGCTTAGATATCACGAAGAACTCCGATTGCGAAGGCAGCTCACTGGAGCGCAACTGACGCTGAAGCTCGAAAGTGCGGGTATCGAACAGGATTAGATACCCT
+
GGGGGGGFGGGGFFGGGGGGFFGGGGGGGGGGGGGGGGGEGGGGGGGGGGGGGFGGGGGGGGGGGGGGGGGGGGGGGGGGGGGGGFGGGGGGGGGGGGGGGGGGGGGGGGGGGGGGGGGGGGGGGGGGGGGGGGGFGGGGGGGG?GGGGGDFGGGGCDFFCDFGGG2GCCFGGFGGGGGGFFGGGGFGGFGFA2FF@FCGFFGGGGGGGGGGGGG@GDDFEGEFGGGGGEFCEEGGGGCCGGGGCCGGGGFGFFFFGFFGGDGGFBFGF@FGGGFFDFGGFGGGGFFDFFFF8EEFGGGGFEC,E?GCGGGGGGGGGFGGGGGGGGGGGFDFGGGGGGFGFCGCFCGGGGGGGGFCECGCCBGGGFGGGGGGGGGGGFGGGGDGGGGGGGGGGCDGGGGGGGGGGGFGGDGGGGGGGGGGGGGGGGFFE8FC8CCC
@JLYM 51960
TGGGGAATATTGCACAATGGGGGAAACCCTGATGCAGCGACGCCGCGTGGAGGAAGAAGGTCTTCGGATTGTAAACTCCTGTTGTTGAGGAAGATAATGACGGTACTCAACAAGGAAGTGACGGCTAACTACGTGCCAGCAGCCGCGGTAAAACGTAGGTCACAAGCGTTGTCCGGAATTACTGGGTGTAAAGGGAGCGCAGGCGGGAAGACAAGTTGGAAGTGAAATCCATGGGCTCAACCCATGAACTGCTTTCAAAACTGTTTTTCTTGAGTAGTGCAGAGGTAGGCGGAATTCCCGGTGTAGCGGTGGAATGCGTAGATATCGGGAGGAACACCAGTGGCGAAGGCGGCCTACTGGACACCAACTGACGCTGAGGCTCGAAAGTGTGGGTAGCAAACAGGATTAGATACCCT
+
GGGCEGGGFFGGFGGGGGGFGDGGGGGGGGGGGCFGGGGEGGGGGGGGGGGGGGGFGGGGGGGGGGGGGGFGGGGG9FGGGGGGGGGGGGGGGGGGGGGGGFGFGDFGGGGGCFADFFGFGGGGGGDG=GFGG2GGGGGGGGGGGGGGGGDFGGGGGGGGFGGGGCGGGFDGGGGEECCFGGGFGGCFCF@AGGGGGDGCEGGGGGGGFE@EFGGGFDGCFGFGGGGGGCGGGGGGGGGGFGGDFGGGCFFGGG@CGF;FE>CF>EFGGGGDC8DFFGGGGFGFCF7C7FGFFGEC>GGGGGGGEGGGF?,F?7@CGF<C,CFCGGGGECGGGF?FGGGGGEDGGGF7GGGGGFGFCGGCCGFFGCFGGEGGGGGGGGGGGGGGGFEGGGGGGGGGGGGGGGFGGGGGFEFCCCCC
@JLYM 361
TGGGGAATATTGCGCAATGGGGGCAACCCTGACGCAGCCATGCCGCGTGAATGAAGAAGGCCTTCGGGTTGTAAAGTTCTTTCGGTAGCGAGGAAGGCATTTAGTTTAATAGACTAGGTGGTTGACGTTAACTACAGCAGAAGCACCGGCTAACTCCGTGCCAGCAGCCGCGGTAATACGGAGGGTGCGAGCGTTAATCGGAATAACTGGGCGTAAAGGGCGCGCAGGCGGTGACTTAAGTGAGGTGTGAAAGCCCCGGGCTTAACCTGGGAATTGCATTTCATACTGGGTCGCTAGAGTACGTTAGGGAGGGGTAGAATTCCACGTGTAGCGGTGAAATGCGTAGAGATGTGGAGGAATACCGAAGGCGAAGGCAGCCCCTTGGGAATGTACTGACGCTCATGTGCGAAAGCGTGGGGAGCAAACAGGATTAGATACCCT
+
EDFFGGGFGGGGGGGGGEFGGGGGGGCC@EFFEFGEGDDF9FGGGGCFF,,9CFFAE=C<FC<FGGGC9BFCA9EF?@FE?@F@@FFEGG>4:F<8=?4:F9E,<C,88DFAFG,A<F:=+>>FFAFFGCFGGDFFD3@,:83FFGDF*B5*FD,@C7>:BFFGFGDDF:E7BB*1?28*8::::+89CFG?CEE8;13?7*;@<CFGC6CFCCFC:EFG<EE=<EFED=EGG7+DC9@@1F?EFGF?FC=C?CDGCF>FCCFDGE=GE=D,C:??DE8,D@@CFF<C@++:B5,FFGFFE=@@ADEF:4+,FGFAEBF9GEFB7F<FC>@CGFEAE:C87GGGFCDF<FE<EEFFFC,EEFCF:,EFFFE<DCCFCGEF<<FFFAFCCFCFFFC@+GGGGF:DGGFF<BB:FCDFGGFDE<FGEFFFF@@EFGF8B@8CC
@JLYM 362
TGAGGAATATTGGTCAATGGACGCAAGTCTGAACCAGCCAAGTAGCGTGCAGGATGACGGCCCTCTGGGTTGTAAACTGCTTTTAGTTGGGAATAAAGTGCATCACGTGTGATGTTTTGTATGTACCATCAGAAAAAGGACCGGCTAATTCCGTGCCAGCAGCCGCGGTAATACGGAAGGTTCAGGCGTTATCCGGATTTATTGGGTTTAAAGGGAGCGCAGGCGGACCTTTAAGTCAGCTGTGAAATACGGCGGCTCAACCGTCGAACTGCAGTTGATACTGGAGGTCTTGAGTGCACACAGGGATACTGGAATTCATGGTGTAGCGGTGAAATGCTCAGATATCATGAAGAACTCCGATCGCGAAGGCAGGTATCCGGGGTGCAACTGACGCTGAGGCTCGAAAGTGCGGGTATCAAACAGGATTAGATACCCT
+
FGFFGGGGGGGGGGGGGGGGGGGGGGGGGGGGGGGGGGFGGGGGGGGGGGFGGGGGGGGGGGGGGGGFGGDEGFFGGGGGGGGGGGGGGGGGGGGGGGGFGG9FGGGCGGGGFGGGFGFGGGGGGGFGGGGFGGGGGGGGGGGGGGGGGGGGGGGDG=G@GGGGGGGGGEEGFGGEEGFFFGCAFGGGGGGGFCFEEGGFGFFGGGGGEFFGGGGGGGGEGG<<CEGGGGGFGFCFGGGFGCF)ECFEGGGGFCEFGBFDFGGGGGGGFGGGGGGFCFGGGGF:<GGGF=FFGGGGGF@8,,GFFEGGGGGGGGFFGFCFGFBGEEGGFBGFGGGGGGGGGDF9GGGGGGGGFFFEGGGGGGEFGGGGGGGGFGGGGGGGGFGGGGGDGGGGGDGGGGGGFGGGGGGGGCGGGGGGGFGGGGGGGGGGGFEA,CCC
@JLYM 75067
TGAGGAATATTGGTCAACGGGCGAGAGCCTGAACCAGCCAAGTAGCGTGCAGGATGACGGCCCTATGGGTTGTAAACTGCTTTTATAAGGGAATAAAGTGAGCCTCGTGAGGCTTTTTGCATGTACCTTATGAATAAGGACCGGCTAATTCCGTGCCAGCAGCCGCGGTAATACGGAAGGTCCGGGCGTTATCCGGATTTATTGGGTTTAAAGGGAGCGTAGGCCGGAGATTAAGCGTGTTGTGAAATGTAGACGCTCAACGTCTGCACTGCAGCGCGAACTGGTTTCCTTGAGTACGCACAAAGTGGGCGGAATTCGTGGTGTAGCGGTGAAATGCTTAGATATCACGAAGAACTCCGATTGCGAAGGCAGCTCACTGGAGCGCAACTGACGCTGAAGCTCGAAAGTGCGGGTATCGAACAGGATTAGATACCCT
+
GGGGG<EFGEFFGFGGF,CFGGGGGGGGGGGGGGGGGGGGFGGGGGGGGGGGGGGGGGGGGGGGFGGGGGGGGGGGGGAGGGGGGGGGGGGGGGDGGGGGGGGGGGGGGGGCGDFGGGGGFGGG<FGFGGFFGGGGGGFFGGGFGGEFFGGGGGGGGGGGGGGGDGGGGG;BFFGDEGGGGGGGGFGGGGEGGGGG7FGFGG=GGGGGGGGGGGGGEEGGGFGGGGGGG@?FGGGGGGGGGGFEGFFCEGGGGGGGGGGGGGFFGFGGGGGGEFGGGGGGGGFFE:=DGF9GDECGGFGFFDGGGCGGGGGGGGGCCB+GGGGGGGGGGGGGGGGGFAGFGFFGFCGFGGGGFGGGGGGGEGGFGGGGGGGGGGGGFGGGGGCGGGGGGGGGGGGFEGGFGDGGGGGFF:GGGGGGGGGGGGGGGGGGGGFBB@CC
@JLYM 364
TGGGGAATATTGCACAATGGGCGCAAGCCTGATGCAGCGACGCCGCGTGAGGGATGGAGGCCTTCGGGTTGTAAACCTCTTTTATCGGGGAGCAAGCGAGAGTGAGTTTACCCGTTGAATAAGCACCGGCTAACTACGTGCCAGCAGCCGCGGTAATACGTAGGGTGCAAGCGTTATCCGGAATTATTGGGCGTAAAGGGCTCGTAGGCGGTTCGTCGCGTCCGGTGTGAAAGTCCATCGCTTAACGGTGGATCCGCGCCGGGTACGGGCGGGCTTGAGTGCGGTAGGGGAGACTGGAATTCCCGGTGTAACGGTGGAATGTGTAGATATCGGGAAGAACACCAATGGCGAAGGCAGGTCTCTGGGCCGTTACTGACGCTGAGGAGCGAAAGCGTGGGGAGCGAACAGGATTAGATACCCT
+
GFDFGGFGGDGGGGGGGGGGGGGGGGGGGFGGGGAFE?FFGFDFGGGGGGGGGGGGFGGGGGGGGGEGGGGGGGGFFFGGGGGGGGGGEEEDFFCF<FEGGGGGGF?CDGGFGEGDBFGFGGGGGFGEGGGGGGGGGG,@FGCGGGGFFCGGDEEEGG0CFFGEGCFEGGGGEGC?>@BFEFFG7@FEFGG<GCCEEFFE>5DFEGGGGGEDG>CEGGGGEEGGGC-FCGGEGE@F>FCGGECCFCEGDGDECDGFEGGGFEGC>FGGD@CDGGGF?GCGGDGFA8C@EF9AEDGFF<DCFFCEGGGF@7FFF<FE<CEGGFCFACC4+FGGGGGGGGGFGGGF@GGEEFCGGGGFD<GFFEGFBFGGGGGGGGFFGGGFF8@8@EFFF7EGEEGGGGGDGGGGFGFFGGADCGEF@@8@A
@JLYM 365
TGAGGAATATTGGTCAATGGGCGAGAGCCTGAACCAGCCAAGTAGCGTGCAGGATGACGGCCCTATGGGTTGTAAACTGCTTTTATAAGGGAATAAAGTGAGCCTCGTGAGGCTTTTTGCATGTACCTTATGAATACGGACCGGCTAATTCCGTGCCAGCAGCCGCGGTAATACGGTAGGTTCGGGCGTTATCCGGATTTATTGTGTTTAAAGGGAGCGTAGGCCGGATATTAAGCGTGTTGTGAAATGTAGATGCTAAACATCTGCACTGAAGCGCGAACTGGTTTCCTTGAGAACGCACAAAGTGGGCGGAATTCGTGGTGTAGCGGTGAAATGCTTAGATATCACGAAGAACTCCGATTGCGAAGGCAGCTCACTGGAGCGCAACTGACGCTGAAGCTCGAAAGTGCGGGTATCGAACAGGATTAGATACCCT
+
GGG,EFDE<FFFAFEFGGCF,CFFGGGF<FGGGFDFGFFFFFEFGGFEC,DFFGGGGFDEDCGGFFCG=FEGFFAFGFGGGGGGFGGGFDCFEF9F,,C<F,BFFGGGC?FFCFECFGDGGG9?FF,CFFGFAF,@,B7FFEECEEGGGG;9<8++8,,@C<DFFCEE>F@9@FDF,*>*>FC5CCFDEC'4C,C5:::CCCEF#FGG1CCCCE=;D/=5487<85C#2:EEEGFD@95FEE7F@D?F>C6:#1FD3$FE@E@4@<+F:74#@6@8;>GDD<F>C,,,F9D@64+@F9FF9,4EC=+C7@B,B=:F7D7BDF@4+FBCCFEFFFE=AFDDC9,A==ECFEEBC8>BFFEEFFB,GF<FFFFE:,,C@C7,7@>GFFECECFC<<<EC7C8DBEEF@@+:7F8CF<CCAFEGGFFE,FEE6,A6,CA
@JLYM 366
TAGGGAATCTTCGGCAATGGGGGCAACCCTGACCGAGCAACGCCGCGTGAGTGAAGAAGGTTTTCGGATCGTAAAGCTCTGTTGTAAGTCAAGAACGAGTGTGAGAGTGGAAAGTTCACACTGTGACGGTAGCTTACCAGAAAGGGACGGCTAACTACGTGCCAGCAGCCGCGGTAATACGTAGGTCCCGCGCGTTGTCCGGATTTATTGGGGGTAAGGCGAGCGCAGGCGGTTTGATAAGTCTGAAGTTAAAGGCTGTGGCTCAACCATAGTTCGCTTTGGAAACTGTCAAACTGGAGTGCAGAAGGGGAGAGTGGAATTCCATGTGTAGCGGTGAAATGCGTAGGTATTAGGAGGAACACCAGTGGCGAAGGCGGCTTACTGGACGATAACTGACGCTGAGGCGCGAAAGCGTGGGGAGCAAACAGGATTAGATACCCT
+
GG9E7FGFFFFGFGC@@C@EFEGCFFFFFF<AEFDGEC@FC77FCEGGEE,CF,F?EF8FFEFGGGFE=:?F8<FAF9FFAFG,B,<5EFFGGGGGDF+BFFGFFGDGE7FFFCGF9D,?DF@FGFGCFFGEGGGGGCB7>C7DFDGFEC5<C,,@BB*D::CA7EGGDC7<FC7:C<,?FF977CC2<:*<FEGEGEFFECE5;CCE<=/C*=9EC#:<-2?=CE:E:CGEC;@8,%C:0:CGFG=62,CECDFF6@>D@CF4F@,;:,67:CFF@0C:,@<9DFDDDFB<C6:,4,8;EE@E<GFEE<<B,FDA?=?,EB5,5A,++8>CCFDEE7CFCFGGGFB9E69,FC,EFBC<CC@@DFCF7FCB@++F9FGGDFGFFC,DC<,F7ECC:@@C@BC+8,8FCF7GGDGGGFFFFGGGFDFFFD<FECFEBB,@A
@JLYM 67612
TGAGGAATATTGGTCAATGGGCGAGAGCCTGAACCAGCCAAGTAGCGTGCAGGATGACGGCCCTATGGGTTGTAAACTGCTTTTATAAGGGAATAAAGTGAGCCTCGTGAGGCTTTTTGCATGTACCTTATGAATAAGGACCGGCTAATTCCGTGCCAGCAGCCGCGGTAATACGGAAGGTCCGGGCGTTATCCGGATTTATTGGGTTTAAAGGGAGCGTAGGCCGGAGATTAAGCGTGTTGTGAAATGTAGACGCTCAACGTCTGCACTGCAGCGCGAACTGGTTTCCTTGAGTACGCACAAAGTGGGCGGAATTCGTGGTGTAGCGGTGAAATGCTTAGATATCACGAAGAACTCCGATTGCGAAGGCAGCTCACTGGAGCGCAACTGACGCTGAAGCTCGAAAGTGCGGGTATCGAACAGGATTAGATACCCT
+
EFGGDFFGAFGFFFGGGGGGGGGGGGGGGGGGGGGEGGGFGGFFGGGGDGGFGGGFFG7FCFGGGGGCGGGGGG9FGGGGGGFGGFAFGGF@AFECG9EFFFGGGFFGF8FFGCDGGCGGGGGGGGGGFGGDGE<?FGGGG7F:CFG9E,>BDFFFFFGGGGF::E7FFEE?9FGE@CFE-GGGGGCFFGGCGGFGEFC/<CCC<FGGGFGGGGGGGGGGGGGGFFGGFDGGGGFGGGEEFG8FFF>7FGGF>CFD5CGGFGGGG=FGFGGDFC?@>7GFFGGGFFA><=CGGF7GDGGGGGFF:>GFF8FBCGDGDGGGFFGECGGGGFEDCFEF?,GFEFGGGGGGGGFFFCF-GGF:GFF,FFGGGFGGFFFFGFCFFF:E@GFDGGFCE9GGGGGGGGGGGDGFGGGFGGDGGGFFEGGGFFGGFFFCCCCC
@JLYM 62416
TAGGGAATCTTCGGCAATGGGGGCAACCCTGACCGAGCAACGCCGCGTGAGTGAAGAAGGTTTTCGGATCGTAAAGCTCTGTTGTAAGTCAAGAACGAGTGTGAGAGTGGAAAGTTCACACTGTGACGGTAGCTTACCAGAAAGGGACGGCTAACTACGTGCCAGCAGCCGCGGTAATACGTAGGTCCCGAGCGTTGTCCGGTTTTATTGGGGGTAAAGCGAGCGCAGGCGGTTTGATAAGTCTGAAGTTAAAGGCTGTGGCTAAACCATAGTTCGCTTTGGAAACTGTCAAACTTGAGTGCAGAAGGGGAGAGTGGAATTCCATGTGTAGCGGTGAAATGCGTAGATATATGGAGGAACACCGGTGGCGAAAGCGGCTCTCTGGTCTGTAACTGACGCTGAGGCTCGAAAGCGTGGGGAGCGAACAGGATTAGATACCCT
+
FGGFGGGGGGGGCGGGGGF?CBF>CF@CFGGGGFBFFGGFGGDCCFGCBFGFGGCFEFGCCFGGGGG7?FEFGGGGGGGGGGGFGG9?@CEFFFGFFCGGGGFCFGGGGC9>?,CFC9,5BF9C,3,CCCECGF9CG<F,BFDF7:D<7*:*3?DFF,CF,@*?FEFFGFC@F@:FEC,7;?A*1CEC@CFC*4<C44,,./#&8+#EGFF?#8CF<*CCD,8--:8;*1CCFE@@(1CC@9949:#GGGF@9GF@FF7165>#@<E>79BC3B#B=BFFGGD@D=,E<,@,CDA,DGF9GEFGFGEEB9,,,FGF9=A=FF<EF@E7+7GGGGF<CGGEFCF5CF<DFFFF8C<9F>ECFGGEGGGGGGGF@EEF@B,E?GGGFFGFDAEEFCGGGGDFGGEF?GFFD@EGGFFF8FFFCE<FFFAFGF9FFEEEC@-8-
@JLYM 369
TGAGGAATATTGGCCAATGGACGAGAGTCTGAACCAGCCAAGTATCGTGCAGGATGACGGCCCTATGGGTTGTAAACTGCTTTTGATTGGGAACAAAGAGCGCCACGTGTGGTGCGTTGCGTGTACCTTTCGAATAAGCATCGGCTAATTCCGTGCCAGCAGCCGCGGTAATACGGAAGATGCGAGCGTTATCCGGATTTATTGGGTTTAAAGGGAGCGTAGGCGGGCTGTTAAGTCAGCGGTCAAATGTCAGGGCCCAACCTTGGCATGCCGTTGATACTGGCGGCCTTGAGTTCACACAAGGAAGGTGGAATTCGTCGTGTAGCGGTGAAATGCTTAGATATGACGAAGAACTCCGATTGCGAAGGCAGCCTTCTGGGGTGTTACTGACGCTGAGGCTCGAAAGTGCGGGAATCAAACAGGATTAGATACCCT
+
FGGGGGGGGGGAEFGFGGGFDGGGGGGFGGGGGGGGGGGGGGGFDFGGGEGGGDGGFEDFFGGGGGFGCFGGGGGGGGFFGGGFDBACFFF8EFFGGGGGGFGGGGGFGGGGGC9F@FGECCGGGGGGGDFDDFGGGGFGFGGGGGGGFGCFFGGGGFF7FGGFCEGDGG@>CDGGCFGCCGG88BFGCFGGG<FE<CAC@FGGCGFEFFFGG=EFGGGGGGGFGECEEGGGF4CCFCC@CC,;;FGGGGGCF@FFE>DGD=F==CFFFB6CFFDFFFFC>>DDFFFEFGGEFC4,6,FFAGGGF?8FADGGCFGF7GEGGGGGEEGDCFFAGGGGGFFCGG@FEFGGFCFFFFFB6C:C7GGGGGGGGGGGGGGGGC@GGGGGGGGGGFEFFGGGGGGGFGDGEEGGGGFGGGGGGGGGGGFGFFEFE8CC@CB
@JLYM 370
TGGGGAATATTGCACAATGGGCGCAAGCCTGATGCAGCCATGCCGCGTGTATGAAGAAGGCCTTCGGGTTGTAAAGTACTTTCAGCGGGGAGGAAGGGAGTAAAGTTAATACCTTTGCTCATTGACGTTACCCGCAGAAGAAGCACCGGCTAACTCCGTGCCAGCAGCCGCGGTAATACGGAGGGTGCAAGCGTTAATCGGAATTACTGGGCGTAAAGCGCACGCAGGCGGTTTGTTAAGTCAGATGTGAAATCCCCGGGCTCAACCTGGGAACTGCATCTGATACTGGCAAGCTTGAGTCTCGTAGAGGGGGGTAGAATTCCAGGTGTAGCGGTGAAATGCGTAGAGATCTGGAGGAATACCGGTGGCGAAGGCGGCCCCCTGGACGAAGACTGACGCTCAGGTGCGAAAGCGTGGGGAGCAAACAGGATTAGATACCCT
+
GGGFGEGGGGGGGGGGGGGGGGGGGGGGGGGGGGGGGGGGGFFGEGGGGGGGGGGGGGGGGGGGGGGGGGGEGGGGGGGGGGGGGGGGGG=FGGGGGGFGGGGGGFGGGGGGGGGGGGGGGGGGGGGGGGGGGGGEFGGGGGGG?GGGGGGGGGGGGGGGCFGGG?GGGGGGGCGGGFGFEEGFGFEFGGGGGGGGGGGGGGGGGGGGGGGGGGGGGGGDEEGGGGGGGGGEGGFC9FFFGGGGGGGFFF?CCGGGGFFGGGGFFGGFFGGFFAGGGGECFGGGGDGGGCFGGGFFGGGGGGGGGFGGGGGFGGEDGGGGGGGGGGGGGGGGGGGGGGGGGGGGGGGGEAGGGFGGGGFFGF>EGEGEGFGDGGGGGGGGGGEEGGGGGGGGGGGGGGGGFGEGEGGGFF@7GGGGFFGGGDGGGGGGGFCFGGCGCCCCC
@JLYM 371
TAGGGAATCTTCGGCAATGGGGGCAACCCTGACCGAGCAACGCCGCGTGAGTGAAGAAGGTTTTCGGATCGTAAAGCTCTGTTGTAAGTCAAGAACGAGTGTGAGAGTGGAAAGTTCACACTGTGACGGTAGCTTACCAGAAAGGGACGGCTAACTACGTGCCAGCAGCCGCGGTAATACGTAGGTCCCGAGCGTTGTCCGGATTTATTGGGCGTAAAGCGAGCGCAGGCGGTTTGATAAGTCTGAAGTTAAAGGCTGTGGCTCAACCATAGTTCGCTTTGGAAACTGTCAAACTTGAGTGCAGAAGGGGAGAGTGGAATTCCATGTGTAGCGGTGAAATGCGTAGATATATGGAGGAACACCGGTGGCGAAAGCGGCTCTCTGGTCTGTAACTGACGCTGAGGCTCGAAAGCGTGGGGAGCGAACAGGATTAGATACCCT
+
GGGFGFFFGGGGGGGGGGGGGGGGGGGGGGGGGGGGGGGGGGGGGGGGGGGGGGGGGGGGEGGGGGGGGGGGGFGGGGGGGGGGGGGFFGGGGGFGGGCFGGGGGFFFFGGGGGGGFAFCGGGGGGGGEGDFFGGGGGGGGF>>FEGGGGGGGGGFGFGFGGGGGGFB8FGGGG7FGGB@CAEGGGGGBF7<:GG5:<CEE9C886AFFGGFGGCDEFGGGGGGDE>CGGGGGGECD>CC?@FFFG7FGGFAFFGGGF<GFGF@F,D=0GCECCGFD?,:<EGGFFGFFGGEFFFEFAFAE9EE8GDFGFFGGGGGGGFFFFFGGGFGGGGGGEECFFEFGFGFFDFGGFAGGDFGFEFGGGGGGGGGGDC,7DGGGC8GFGGGGFFFC9F<DEGFGF8GGGGGGGGGGGGGFCGGFGGGGGGGGGGGGGFGGECFCCCCC
@JLYM 372
TAGGGAATCTTCGGCAATGGGGGCAACCCTGACCGAGCAACGCCGCGTGAGTGAAGAAGGTTTTCGGATCGTAAAGCTCTGTTGTAAGTCAAGAACGAGTGTGAGAGTGGAAAGTTCACACTGTGACGGTAGCTTACCAGAAAGGGACGGCTAACTACGTGCCAGCAGCCGCGGTAATACGTAGGTCCCGAGCGTTGTCCGGATTTATTGGGCGTAAAGCGAGCGCAGGCGGTTTGATAAGTCTGAAGTTAAAGGCTGTGGCTCAACCATAGTTCGCTTTGGAAACTGTCAAACTTGAGTGCAGAAGGGGAGAGTGGAATTCCATGTGTAGCGGTGAAATGCGTAGATATATGGAGGAACACCGGTGGCGAAAGCGGCTCTCTGGTCTGTAACTGACGCTGAGGCTCGAAAGCGTGGGGAGCGAACAGGATTAGATACCCT
+
GGGGGGGGGGGGGGDGGGGGGGGGGGGGGGGGGGGGGGGGGGGGGGGGGGGGFGGGFGGGGGGGGGGGGGGGGGGGGGGGGGGGGGGGGGGGDGGGGGGGGGGGGGGGGGGGGGFGGGGGGGGGGGGGGGGGGGGGGGG7>FFGGGGGGGGGGGGGGGGGFGGGGGGCFGCEGGGGGGGGCFFGGGGGGGGGFGFEGGCFGGC<EGFCFFGGGGGGGGGGDGGGGEEGGGGGGGGGGGFFGGGGGFGGGGGGGGGDFGFFCFGFGGGGFFGFGFFF>?GFGFF:DFGDDGGGDEACF8DGF=9GGGGGGFCGGGGGGGGDGGGGGGGGFC>DGGGGGFC:GFFGGGGGCGGGGF9GGGGGGGGGGGGGGFGGGGGGGGGGGGGGGFGGGGGGGGGGDGGGGFEEFGGGGGGGDGGGGGGGGDGGGGGGGGGGGFFGC8CA6
@JLYM 373
TGAGGAATATTGGTCAATGGGCGAGAGCCTGAACCAGCCAAGTAGCGTGCAGGATGACGGCCCTATGGGTTGTAAACTGCTTTTATAAGGGAATAAAGTGAGTCTCGTGAGGCTTTTTGCATGTACCTTATGAATAAGGACCGGCTAATTCCGTGCCAGCAGCCGCGGTAATACGGAAGGTCCGGGCGTTATCCGGATTTATTGGGTTTAAAGGGAGCGTAGGCCGGAGATTAAGCGTGTTGTGAAATGTAGATGCTCAACATCTGCACTGCAGCGCGAACTGGTTTCCTTGAGTACGCACAAAGTGGGCGGAATTCGTGGTGTAGCGGTGAAATGCTTAGATATCACGAAGAACTCCGATTGCGAAGGCAGCTCACTGGAGCGCAACTGACGCTGAAGCTCGAAAGTGCGGGTATCGAATAGGATTAGATACCCT
+
GFGGGGGGGGGGGGGGGGGFGGGGGGEGGGGGGGGGGGGGGGGGGGGGGGGGGGGGFGGGGGGGGGGGGGGFGGGGGGGGGGGGGGGGGGGGGGGGGGGGGGGGGGGGGGGGGGGGGGGGGGGGGGGFGGGGGGGGGGGGFGGGGGGGGGGGFGGGGGGGGGGGGGGGGGGFGGGGGCGGGGGGGGGGG?GGGFFGEGFFGGGGGGGGFCFFGGGFGGGCEGGGGEDGGGGGGGGGGGEEGGFDFFGGGGFGGGGGGFFGCGG?FGGF?FGGGG=ECFGGE8FFGGGGCGGGGGGGCE8GFGFCGCGE>GGGGGGGGGGFGGGGGDGGGGGFGGGGGGGGGGFGCGGGGGGGGFFBGGF@7GGGGGGGGGGGGGGGGGGF>GGGF<C@EGGGGFGGGGGGGGGFGGGCGGGGGGGGGGGGGGGGGGGGGFDCCCCC
@JLYM 74411
TGAGGAATATTGGTCAATGGGCGAGAGCCTGAACCAGCCAAGTAGCGTGCAGGAAGACGGCCCTATGGGTTGTAAACTGCTTTTATAAGGGAATAAAGTGAGTCTCGTGAGGCTTTTTGCATGTACCTTATGAATAAGGACCGGCTAATTCCGTGCCAGCAGCCGCGGTAATACGGAAGGTCCGGGCGTTATCCGGATTTATTGGGTTTAAAGGGAGCGTAGGCCGGAGATTAAGCGTGTTGTGAAATGTAGATGCTCAACATCTGCACTGCAGCGCGAACTGGTTTCCTTGAGTACGCACAAAGTGGGCGGAATTCGTGGTGAAGCGGGGAAATGCTTAGATATCACGAAGAACTCCGATTGCGAAGGCAGCACACTGGAGCGCAACTGTCGCTGAAGCTCGAAAGGGCGGGTATCGAACAGGATTAGATACCCT
+
GGGGGG?FCFGGGGGGFEFGGEG:CFF8F@FFGGCGFF8C,C6CEGGGGCFGGFGFFEGGGGGGCFC=<:?EEGGGFGGGFFGGGGGFG@,9=<9E9<CF9<CCFGGGGGGGGFGGGGG9DFAFEEGEGGFG9FGGG,<B<DEEGGGDGGGAF:8FFGGGGGFGGD:B.@:,3FFGDDCC69CFGGCEGGG7FC:E%??:<99<3FFC;@C<FG:CECC?GGEGFCC3;F?CFC5<CED>CF@C9CGGFFC@7>FD?7#CFFFBFC?EFFGCCF@>+@=C@7@FD,6,,=,A8F>8+EGFF4GFFF>+EFFDFGGE:<FCBAB+ECFF9AGEC?C-EAECF=CFEC,@<FGFEF@CGFCGEGFFB,@:9,C9C,GFFC@F@@+FC<CF+@+GF<9ECF7F,B?FCF@:@CF@GFGGGGGFE@<FEC,ECCC68,,A
@JLYM 375
TGGGGAATATTGCACAATGGGGGAAACCCTGATGCAGCGACGCCGCGTGGAGGAAGAAGGTCTTCGGATTGTAAACTCCTGTTGTAGAGGAAGATAATGACGGTACTCAACAGGGAAGTGACGGCTAACTACGTGCCAGCAGCCGCGGTAAAACGTAGGTCACAAGCGTTGTCCGGAATTACTGGGTGTAAAGGGAGCGCAGGCGGGAAGACAAGTTGGAAGTGAAATCTATGGGCTCAACCCATAAACTGCTTTCAAAACTGTTTTTCTTGAGTAGTGCAGAGGTAGGCGGAATTCCCGGTGTAGCGGTGGAATGCGTAGATATCGGGAGGAACACCAGTGGCGAAGGCGTCCTACTGGGCACCAACTGACGCTGAGGCTCGAAAGTGTGGGTAGCAAACAGGATTAGATACCCT
+
GGGGGGGGGGGFGGGGGGFFGGGGGG,CFGGGGFGG9@FGGFGEEGGGEG7FDF<FEF,FFFCFGGDFGDGBEFGFGGGGGGGGGFGCFECGGGGGFGGGCEGGFGGGGGG<8DGGGDFGGGC7E:FFGGGGGC>CFGEGC8FGEGGG?GGG;;>D::<FFGGGGGGEEFCFGDEEGGFFDFGGCFAE2GGGGGGC:CA1EFDGGFC,,288,CFFFGFFFGACCEFGGGCEGGGGGGGGGCGGDGGGFF>CGDGGGGGGBFGGF<F=FFG8EFCFGGFEEA@F=7FC+<GEGF:@FDGEFEGGGFEF9FGFFECGGFGGGFF+FDGFAFC,:C,EGFFF7FB,GCFGGFC,9GGGFGFCFFGGGE9GGGEGF<,GF@,CFFFF@<GFEFGGGEFDGGGGFEFGF<AAGGFCC<CC
@JLYM 376
TAGGGAATCTTCGGCAATGGGGGCAACCCTGACCGAGCAACGCCGCGTGAGTGAAGAAGGTTTTCGGATCGTAAAGCTCTGTTGTAAGTCAAGAACGAGTGTGAGAGTGGAAAGTTCACACTGTGACGGTAGCTTACCAGAAAGGGACGGCTAACTACGTGCCAGCAGCCGCGGTAATACGTAGGTCCCGAGCGTTGTCCGGATTTATTGGGCGTAAAGCGAGCGCAGGCGGTTTGATAAGTCTGAAGTTAAAGGCTGTGGCTCAACCATAGTTCGCTTTGGAAACTGTCAAACTTGAGTGCAGAAGGGGAGAGTGGAATTCCACGTGTAGCGGTGAAATGCGTAGATATATGGAGGAACACCGGTGGCGAAAGCGGCTCTCTGGTCTGTGACTGACGCTGAGGCTCGAAAGCGTGGGGAGCGAACAGGATTAGATACCCT
+
GFFGEEFGGGGGGGGGGGGGGGGGGGGGGGGGGGGGGGBFGGDGCGGFFGGAEFGGGGGGGGGGGGGGGGGGGGGGGGGGGGGGGGGGGGGGGGGGGGGGGFGGGGGGGGGGGGDGGGGGGGGGGFFGGEGGGGGGGGGGGFFCGGGGG?ECFGGDCFGGGGFGGGGGGGGGGDGCEFGGG9FFEGGGGEFGGEGEEGGFGGGDFGGGG8E=>FFCF1EFD;CEGEEEDFEEGGFGGGGGGGGGFGGGGGFGGGGGGDGGGFCFGGGGFFGGGGEFEBGGGFGGGGGGFGGGGGGGGGGGGGGGGGGFFGFGGGGGGGGGEDGFGFFGFCGGGGGGGFEGGGGGGGGFGGGGGFFGGGGGGGGGGGGGGF7F@GGGGGGFGGGGGGGGGGGGGGGGEEAFCGGGFGGGGGGGGGFFFEE@GGGGFGGGGGGGGGFGCCCCC
@JLYM 76812
TGGGGAATATTGCAAAATGGGGGAAACCCTGATGCAGCAACGCCGCGTGAGTGAAGAAGTATTTCGGTATGTAAAGCTCTATCAGCAGGGAAGAAAATGACGGTACCTGACTAAGAAGCCCCGGCTAACTACGTGCCAGCAGCCGCGGTAATACGTAGGGGGCAAGCGTTATCCGGATTTACTGGGTGTAAAGGGAGCGTAGACGGTATGGCAAGTCTGATGTGAAAGGCCAGGGCTCAACCCTGGGACTGCATTGGAAACTGTCGAACTAGAGTGTCGGAGAGGCAAGTGGAATTCCTAGTGTAGCGGTGAAATGCGTAGATATTAGGAGGAACACCAGTGGCGAAGGCGGCTTGCTGGACGATGACTGACGTTGAGGCTCGAAAGCGTGGGGAGCAAACAGGATTAGATACCCT
+
FFAF@C@<FCGDFE,CFFCDDF@C:FGC@<F8FFC@@<C,E@++7@CFGGDGGGFEFEFFFFFGGE7BFCEFGGEECE<FE9?EG8FD<FGF@<FF<BE,CBF@FC9FEEF<FGGFFEGGC:F::BFGGGFFF=F@FG<=F>FG77+55>@C;=DCC@7<<=<CCFG73F49FFDC?F&=7FBFFCE<C@CCCBEDGEFGDC3,GF?FFFGGGG83E@3=;@<?FFDAEDFFFFGCGGGGGG>ECE<FFFDFFGCFD?<B@FFA9AGFFAFGFGEEC7GFAAEEGE?AGGDGF@GGFGECFE@7GCBFAAGGGCB+GFFGGGGGFDGEDCEE,C<CE@EB@@DGF:F:F+C7EGGFA@,,@CFCE,FGECFEFEDEF+@DC,FFGEFBGGGFFGGGDGFFF<@F;C6,<E;6A6,A
@JLYM 378
TGAGGAATATTGGTCAATGGGCGAGAGCCTGAACCAGCCAAGTAGCGTGCAGGATGACGGCCCTATGGGTTGTAAACTGCTTTTATAAGGGAATAAAGTAAGGCTCGTGAGGCTTTTTGCATGTACCTTATGAATCAGGACCGGCTAATTCCGTGCCAGCAGCCGCGGTAATACGGAAGGTCCGGGCGTTATCCGGATTTATTGGGTTTAAAGGGAGCGTAGGCCGGAGATTAAGCGTGTTGTGAAATGTAGACGCTCAACGTCTGCACTGCAGCGCGAACTGGTTTCCTTGAGTACGCACAAGGTGGGCGGAATTCCTGGTGTAGCGGTGACATGCGTAGATATCAGGAAGAACTCCGATTGCGAAGGCAGCTCACTGGAGCGCAACTGACGCTGAAGCTCGAAAGTGCGGGTATCGAACAGGATTAGATACCCT
+
FGGGDGGGGGGECFGDFEDFGFGG+@@DGFGGEEGDFG<F8F@FFFGGGED,689BF,@@:6>CF,FF8FFGFFD,CFCEAFC9,EFDF=8F,BBFCAB,,C,:,B=FG<:,B84AE@BFF<FGGGG9,,??<<<,?AD,:C@FC::F3FG<247@:F@>CF@A=>F@E@FFFGC->*:=5C,=:DFEG<1C<<:CC:F;?7FCFF;ACFFB<EECD:?:EF?<@@,,$@85GBFGGF>?;FFF:CCD>0<F>CGGEFD:>,CFC@,FFD@C=E7@6,<FEEB=A,,@DGFFGCC+F98C,A,+EF@+F<EFEB8F?,F<GFFE>ECE,GF5,GGEF9GF<,9?<<C,AF9E<?:@FFC,F7@EEC<C,,,C,<9FCFF@@C7GFGFDFEFEGGGFECCFCCF<@7F:DCGGFE;6F9FEF@EC@AFADGFCCCCC
@JLYM 89561
TGAGGAATATTGGTCAATGGGCGAGAGCCTGAACCAGCCAAGTAGCGTGCAGGATGACGGCCCTATGGGTTGTAAACTGCTTTTATAAGGGAATAAAGTGAGTCTCGTGAGACTTTTTGCATGTACCTTATGAATAAGGACCGGCTAATTCCGTGCCAGCAGCCGCGGTAATACGGAAGGTCCGGGCGTTATCCGGATTTATTGGGTTTAAAGGGAGCGTAGGCCGGAGATTAAGCGTGTTGTGAAATGTAGATGCTCAACATCTGCACTGCAGCGCGAACTGGTTTCCTTGAGTACGCACAAAGTGGGCGGAATTCGTGGTGTAGCGGTGAAATGCTTAGATATGACGAAGAACTCCGATTGCGAAGGCAGCCTGCTGTAGCGCAACTGACGCTGAAGCTCGAAAGCGTGGGTATCGAACAGGATTAGATACCCT
+
GGGGFFFGGGGGGGGCFGGFEEGGGGGGGFDFGGGGGEGGGGGGGGGG:CEGGDGGGGGGGGGGGGGGG@CFGGGGGCFGGGGGGGGGGGFFGGGGGGGGGGGGGFGGGG@9E9FFFEGGGGGGGGGGGGACFF<FGGGGG?FGDGGCF?CGGCFGFFGGGGGGGEGGGGGFCF7FEGGGG:CEF@GFEC7CF@E85FGGFGFFGGG@EFGGGFCA:FGGG7=?CEG@EGFFGGGCECEGEGGFAAGFGCFFFFFECFFGGGGGCD:<@FCBCGGFFDECGGGGGGGFAFFA=4+F7A,<E<E=777GGCFF<<GGCGF?FDF7GEFCFEAGFGFDFFFFFCGGFF8FGFGFFGGCCFEFCF@7GFDECGCGDGGGEGGCEGEFFGGGFC;GFGGFC:F8FGGFEFGGGGFFFDGGGFFCGGGGCCGGFGGCCCCC
@JLYM 380
TGAGGAATATTGGTCAATGGGCGAGAGCCTGAACCAGCCAAGTAGCGTGCAGGATGACGGCCCTATGGGTTGTAAACTGCTTTTATAAGGGAATAAAGTGAGCCTCGTGAGGCTTTTTGCATGTACCTTATGAATAAGGACCGGCTAATTCCGTGCCAGCAGCCGCGGTAATACGGAAGGTCCGGGCGTTATCCGGATTTATTGGGTTTAAAGGGAGCGTAGGCCGGAGATTAAGCGTGTTGTGAAATGTAGACGCTCAACGTCTGCACTGCAGCGCGAACTGGTTTCCTGGAGTACGCACAAAGTGGGCGGAATTCGTGGTGTAGCGGTGAAATGCTTAGATATCACGAAGAACTCCGATTGCGAAGGCAGCTCACTGGAGCGCAACTGACGCTGAAGCTCGAAAGTGCGGGTATCGAACAGGATTAGATACCCT
+
FGGGGFGGGGGGGGGGGGGGGGGFEGGGGGGGGGGFFGGGGGGGGGGGGGGFGFGGGGGGGGGCGGGGGGGGGGGGGGCFGGGGGGGGGGGGGGGGGGGGGGGGDGGGGGGGGGGGFGGGGGGGGGGGGGGGGGGGGGGGGGGGGGGGGGGGGGGGGGDFFGGGGGGDGGEGGGGG?GGGGGGGEEDEGGGGFGGG*FFFFGFFFCGEEFGGGGEGEDGGGGCCFCEGFEGGGGGGGGGGFGDDFDCDF<FGFGGGGFFGGGGFFG?7DBFEGGFCEGGFFGGGGFFFFB3?6GCF7FGGF?ECGDECGCFAGE:CEFGFGGGEDGGFGGGFFGGGGGGGGGGF<F<GGGFCE@F@GGFGGGEDGGGGGGGGGFFGCFGEECDGGFFECGDGGGGGFEFAD7DFAF@CGGGGGGGGGGGGGFGGGFFFEC,BCCCC
@JLYM 90083
TGGGGAATATTGCACAATGGGCGCAAGCCTGATGCAGCCATGCCGCGTGTATGAAGAAGGCCTTCGGGTAGTAAAGTACTTTTAGCGGGGAGGAAGGCGATAAGGTTAATAACCTTGTCGATTGACGTTACCCGCAGCAGAAGCACCGGCTAACTCCGTGCCAGCAGCCGCGGTAATACGGAGGGTGCAAGCGTTAATCGGAATTACTGGGCGTAAAGCGCACGCAGGCGGTCTGTCATGTCGGATGTGAAATCCCCGGGCTCAACCTGGGAACTGCATTCGAAACTGGCAGGCTGGAGTCTTGGAGAGGGGGGTGGAATTCCAGGGGTAGCGGTGAAATGCGTAGAGATCTGGAGGAATACCGGTGGCGAAGGCGGCCCCCTGGACAAAGACTGACGCTCAGGTGCGAAAGCGTGGGGAGCAAACAGGATTAGATACCCT
+
GFFGGGGG@FDFGFCD<C,CEFGCFGGGGGGGGGFGGGEF<@F<FGCFG,CCFFCF,FFGE8EFG?FFF=BEAEGAF,FFGG9FCCFEEGGECCFGFDF>CC3EDD<<FFA<,B??<3>C+B@FFGCFFGD,,+5@C<<<A:3>DDFFDEB@>:>9F7C@CFGFFFGGGGCC6=7<CCF@>:@C4:CEF9FGC?C*&#@;C5>8CFE/GGEFFBFCFFGGCEDGFEGGDCF<,CCAEC0C<8*C@DGGGFF<05C>**FBDCFFGCF6>9F<@,FCB:,>+GCGF@CGGGFGFD@FDCF:FF@@,GC>GFFF<AC,FFEFFFFBCF8GGGGGGGGGGGGGGFF<EFE<E,ECF?GFFFDCGGF8GGGDGGGGFF:@CF@,,GFFEFECEC9FGGFF7CCF8GGCB@FGFEFFCEGGGGFGFCEGFFFGGGGGGFCCCCCCC
@JLYM 86747
TGGGGAATATTGCACAATGGGCGAAAGCCTGATGCAGCGACGCCGCGTGAGCGAAGAAGTATTTCGGTATGTAAAGCTCTATCAGCAGGGAAGATAATGACGGTACCTGACTAAGAAGCACCGGCTAAATACGTGCCAGCAGCCGCGGTAATACGTATGGTGCAAGCGTTATCCGGATTTACTGGGTGTAAAGGGAGCGCAGGCGGTGCGGCAAGTCTGATGTGAAAGCCCGGGGCTCAACCCCGGTACTGCATTGGAAACTGTCGTACTAGAGTGTCGGAGGGGTAAGCGGAATTCCTAGTGTAGCGGTGAAATGCGTAGATATATGGAGGAACACCGGTTGCGAAAGCGGCTCTCTGGTCTGTAACTGACTCTGAGGCTCGAAAGCGTGGGGAGCGAACAGGATTAGATACCCT
+
EGGGG@F@GGGGGGGFGGGGGDEEGGGGCFFFGGAFGFGGFGGGGGGGGGG8C4CFFFFFGFDFGGG?=FGGGGGGGGCGFEFGGGGGGFGGGGGGGGGGGGGEGEGEFGGGGGGGGGGGDBFF=FFGGGGGGGGGFGFGGGGGGGFE:FEGGDB?F9FGG>GGGFFG<GEFGGG>C7E:CFFGGGGECFGGFGEFGCC>E?EGGGGGGFGGGEGD?FC<FFGGGGGGFGGGFFGGGGFGDECFEEEGGDFGFGGGFGGGCFFGGFFCGGGFFFEFCC@EEGGGGGGGGFA?B,C,AC,?EA++4+:GFEFCEGGGGFFC,;E9FDGFAGGFFFEFGGFF@7GEF@@+CEFCFFEFECDCFFF<GGFFEC<C,GFFGGGGF,AFB,EFGFGFEGEGGGFF@CC9<C9EFGE8BC@B
@JLYM 85694
TGGGGAATATTGCACAATGGGGGAAACCCTGATGCAGCGACGCCGCGTGGAGGAAGAAGGTCTTCGGATTGTAAACTCCTGTTGTTGAGGAAGATAATGACGGTACTCAACAAGTAAGTGACGGCTAACTACGTGCCAGCAGCCGCGGTAAAACGTAGGTCACAAGCGTTGTCCGGAATTACTGGGTGTAAAGGGAGCGCAGGCGGGAAGACAAGTTGGAAGTGAAATCTATGGGCTCAACCCATAAACTGCTTTCAAAACTGTTTTTCTTGAGTAGTGCAGAGGTAGGCGGAATTCCCGGTGTAGCGGTGGAATGCGTAGATAGCGGGAGGAACACCAGTGGCGAAGGCGGCTTACTGGGCACCAACTGACGCTGAGGCTCGAAAGTGTGGGTAGCAAACAGGATTAGATACCCT
+
F<AFG,@FCFEFGGGGGGAFF7CFGGFEFGCGGAC@,E+@@@FEGG7F>+8CCEFGGGGGG9FFGGDGGDGGGGGGGGGGGGGFG,=,<ADFGDGGFGDFGC@?@+<EDF<FFG<?FAFGFC7+>FCAF,3B7=<@7BCGG8<8/>**AGFDEG5FF@<DFGG9B/,C;C:FGG<CE>7FGGCGGGGFEG?CFGGGEGGE@=48FGFCFECFFGGGGFG6EGGGG*@FFFFGD>8DFGG@?,;CGGGF<F:CF,F=GGGGGGFAC<CGFD;CGGGFGFE@GFGFE7FCGEFFFFFGGGGGGGFC>CGCGD@C7CGGFFE,BBF@+GFE9AFFEFEFE@CB,CEFGGGGFCA@C,FEE?FDE8C,ECDCGGFCE,E?GGGGGGGGFGF7GGGDFAGGFE@@CGGGGGGGECGCC9?C
@JLYM 80617
TGGGGAATATTGCACAATGGGCGAAAGCCTGATGCAGCGACGCCGCGTGAGCGAAGAAGTATTTCGGTATGTAAAGCTCTATCAGCAGGGAAGATAATGACGGTACCTGACTAAGAAGCACCGGCTAAATACGTGCCAGCAGCCGCGGTAATAAGTATGGTGCAAGCGTTATCCGGATTTACTGGGTGTAAAGGGAGCGCAGGCGGTGCGGCAAGTTTGATGTGAAAGCCCTGGGCTCAACCCCGGTACTGCATTGGAAACTGTCGTACTAGAGTGTCGGAGGGGTAAGCGGAATCCCTAGTGTAGCGGTGAAATGCGTCGATATTAGGAGGAACACCAGTGGAGAACGCGGCTTACTGGACGATAACTGACGCTGAGGCTCGCAAGCGTGGGGAGCAAACAGGATTAGATACCCT
+
GDF8C,B<FFGFGECC6@9@EF:FEEC,CE88EFFEGFE:FFE7+@:+@CC8FEEEFGFFDFCG9EECF=AFEEEAFGGGGCFGE8AEG>FF+FGGGGGFFCE:FEFFFD,DFGC<FBDGG?FGGD@<DCFAF<,8DBCFGEGGGGECC@EFG,223,@:3>9BBD-F::13FF;E/FBF;F#8CFF<1)EC8EGFEGG>GGDCEDE5*F>:FEC##FC8;<4,<C<AB:>*F,:@/8FFF4C5>:#GF><D@,=2FE:80?C:F133<<=F8GGC@+7644=F<:F7?<?FA=9,FEB,FE>>4++<E?DACF@7EF=4?@EE6C,,9,,EF8FF=6C,<C,,@@6+++,E<C6,E@FDFC<GEC<C@-BF88EE8FC@7+=,@B+@+C,GGGF=,6-CC,,FFCC9GGGC@9CC
@JLYM 83575
TGAGGAATATTGGTCAATGGGCGAGAGCCTGAACCAGCCAAGTAGCGTGCAGGATGACGGCCCTATGGGTTGTAAACTGCTTTTATAAGGGAATAAAGTGAGTCTCGTGAGACTTTTTGCATGTACCTTATGAATAAGGACCGGCTAATTCCGTGCCAGCAGCCGCGGTAATACGGAAGGTCCGGGCGTTATCCGGATTTATTGGGTTTAAAGGGAGCGTAGGCCGGAGATTAAGCGTGTTGTGAAATGTAGTGGCTCAACCTCTGCCCTGCAGCGCGAACTGGTCTTCGTGAGTACGCACAACGTGGGCGGAATTCGTGGCGTAGCGGTGAAATGCTTAGATATCACGAAGAACTCCGATTGCGAAGGCAGCTCACTGGAGCGCAACTGACGCTGAAGCTCGAAAGTGCGGGTATCGAACAGGATTAGATACCCT
+
9EFGGEFGGDGGF@EFCDEFGGGGCFFGGGFGGFFFGGCFGF<FFGGGGGGG8CEEF@FFF7FCFFFGGECGFFGGGGFC<FGDFGGGGGGGGGFFGFGGFC<,<FEFGGDFFFCGG9:DCFGGGGDAGFEGG,,AFE9FAFGGGDGF<BE<FDD7DDFCEFGGGGGGCFEEC9CCE>GEGFFFGEBFFGGFA@4=<BFDFGGFEGEF8<C:FF:<*=C<>C?E,)>C@8CCCFCDEDB2?C4F@FC::,CF<E<CF8@<<:@59C#%,<@CFFFGGFFFD=@@C++=>,AACB@@@,GF?ACGDFFGEGF<==:7CFF7GGGGCEGDFF<FFCFDFF<FGFE=CCCGGFFGFFFDGGGCGF@GFGGFFF9CFF9FEGFCFC:@9FFECB@EGGGGFEEFC7E;;+CDGFGCGGGF@FEEGGFF<FFAFFCB@CCB
@JLYM 61447
TGGGGAATATTGCACAATGGGGGAAACCCTGATGCAGCGACGCCGCGTGGAGGAAGAAGGTCTTCGGATTGTAAACTCCTGTTGTTGAGGAAGATAATGACGGTACTCAACAAGGAAGTGACGGCTAACTACGTACCAGCAGCCGCGGTAAAACGTAGGTCACAAGCGTTGTCCGGAATTACTGGGTGTAAAGGGAGCGCAGGCGGGAAGACAAGTTGGAAGTGAAATCCATGGGCTCAACCCATGAACTGCTTTCAAAACTGTTGTTCTTGAGTAGTGAAGAGGTAGGCGGAATTCCCGGTGTAGAGGTGGAATGCGTAGATATCGGGAGGAACACCAGTGGCGAAGGCGGCCTACTGGGCACCAACTGACGCTGAGGCTCGAAAGTGTGGGTAGCAAACAGGATTAGATACCCT
+
G8CGGDDF@EFFGGFGGGFG8,FG@F8CFFCFFFAFGGCCFECCGGGGGCGGGGGGGGGGGCCFGGFFG:<BFGG<E9EGG<<EFG8?FFFGFGC?FEGDEFBF4B,,,D,D,,,D8,BFB,B7FEB<BC,@+@,3@<<,DG->>@7<CDEGG9E::FD19@:8>CFFGG<C<CA:=>F2><<FCBGEGGGFF18++C85E0;C8E,'7@20;;8E>@B7%9CGGGF:D,,GGGF<DC34=3,<,GGGCFD,DFC=?5,FGFF=A,FCCB,,,B,5,,9,,FGFA+EEDFFCB8EGGGGFEAEF99,CGGE?BGGGGFFFECF7GEECDECFCCCFGGFCCCF7EF@EFF,;,6<GFEC;,D,CAGGGGE@GGGGGFGFDFGCFAFFEF<DFGGFDGF9FDE9GFE9DGFFCCCCC
@JLYM 387
TAGGGAATCTTCGGCAATGGGGGGAACCCTGACCGAGCAACGCCGCGTGAGTGAAGAAGGTTTTCGGATCGTAAAGCCCTGTTGTTAAGGAAGAACGTGTGTGAGAGTAGAAAGTTCACACAGTGACGGTACTTAACCAGAAAGGGACGGCTAACTACGTGCCAGCAGCCGCGGTAATACGTAGGTCCCGAGCGTTGTCCGGATTTATTGGGCGTAAAGCGAGCGCAGGCGGTTAGATAAGTCTGAAGTGAAGGGCAGTGGCTCAACCATTGTAGGCTTTGGAAACTGTTTAACTTGAGTGCAGAAGGGGAGAGTGGAATTCCATGTGTAGCGGTGAAATGCGTAGATATATGGAGGAACACCGGTGGCGAAAGCGGCTCTCTGGTCTGTAACTGACGCTGAGGCTCGAAAGCGTGGGGAGCGAACAGGATTAGATACCCT
+
GGGGGGGGGGGGGGGGGGGGGGGGGGGGGGGGGGGGGGGGGGGGGGGGGGGFGGGGFGGGGGGGGGGGGGGGEGGGGGGGGGGGGGGGGGGGGGGGGGGGGGGGGGGFGGGGGGGGGGGGGGFGGGGGGEGGGGGGGGGGGGGFGGGGGGG=GGGGGGG9FGGGGGGFG>GGGG>GEFEGFCFEEGGFFGGGGGFEC8<EDE8FFAEFGGGGGD)GGGDGGGGEEG<GGGGGEGDG;E?CF(GGFC0CF?FGGGEGFFFGFGFFGGGGGFFGF=CF>GGGFGGGGGF?;F39GFEGGGGGGGGFFGFFGGGGGGGGFFGGE@CGGGGGFCGGGGFGGGGGGGFCGGGGGGGGGGGGGFDGGGGGGEEEGGGGGGGGFEFCGCGGGGGGGGGF>GGGGGGGGDFB8GGGGGGGGGGGGGGGGGGGGGGGGGGGGGGGCC8CC
@JLYM 388
TGGGGAATATTGCACAATGGGGGAAACCCTGATGCAGCGACGCCGCGTGAGCGATGAAGTATTTCGGTATGTAAAGCTCTATCAGCAGGGAAGAAAATGACGGTACCTGACTAAGAAGCACCGGCTAAATACGTGCCAGCAGCCGCGGTAATACGTATGGTGCAAGCGTTATCCGGATTTACTGGGTGTAAAGGGAGCGTAGACGGAGTGGCAAGTCTGATGTGAAAACCCGGGGCTCAACCCCGGGACTGCATTGGAAACCGTCAATCTAGAGTACCGGAGAGGTAAGCGGAATTCCTAGTGTAGCGGTGAAATGCGTAGATATTAGGAGGAACACCAGCGGCGAAGGCGGCTTACTGGACGGTAACTGACGTTGAGGCTCGAAAGCGTGGGGAGCAAACAGGATTAGATACCCT
+
GGGGGGECFGGGGGGGGGGGGGGGGGGGGGGGGGGGGGEEGGGGGGGGGGGGGGGGGGGGCGGGGGGFGGGGGGGFGGGGGGGGGGGGGGGGGGGGGGGGGGGGGGGGGGGGGGGGGGGGFGGGGEFGGGGGFFGFCGGGGGGGEFGGEGGGGGG@GEGGFCGGGGGDGCGGGGGGGGGGGGGGGGGGFGGGGGGGGGGGGCFGGGGG/GGGEFGFGGEFGGGFGFGGGG@EFEC8EGGGGGGGGGGGGGFGCGFGFGGGGGGFGGGGGFEFFFFFEGGGGGCGGGCGGGGGGDGGGFFCGGGGGGGGGGGGGECGGGGGGFGGF9GGGFFFGGGGGGGGGGGGGGGFEDGGGGGGGGGGGGGGGGGGGGGGGFGGGGGGGGGGGGGGGGGGGGGGGGGGGGGGFAGGEGGCCCCC
@JLYM 389
TGGGGAATATTGCACAATGGGCGAAAGCCTGATGCAGCGACGCCGCGTGAGCGAAGAAGTATTTCGGTATGTAAAGCTCTATCAGCAGGGAAGATAATGACGGTACCTGACTAAGAAGCACCGGCTAAATACGTGCCAGCAGCCGCGGTAATACGTATGGTGCAAGCGTTATCCGGATTTACTGGGTGTAAAGGGAGCGCAGGCGGTGCGGCAAGTCTGATGTGAAAGCCCGGGGCTCAACCCCGGTACTGCATTGGAAACTGTCGTACTAGAGTGTCGGAGGGGTAAGCGGAATTCCTAGTGTAGCGGTGAAATGCGTAGATATTAGGAGGAACACCAGTGGCGAAGGCGGCTTACTGGACGATAACTGACGCTGAGGCTCGAAAGCGTGGGGAGCAAACAGGATTAGATACCCT
+
FEG@EFEFGGGGGGGGGGGGGGGGGGGGGGGGGGGGGGCGGGGGGGGGGGGGEGGGGGGGGGGGGGGGGFGGGGGFGGGGGGGGGGGGGGGGGGGGGGGGGGGGGGGGGGGGGGGGGGGGGFDGGEGGGGGGGGGGGGGGGGGGGGGG:GGGGG4GFCFGGCGGGF7F<FEGGGGGGGGGFGFGGGGGFGGFGGGFCDGGGGGGEGEG>GFEFFGGGGFGGFDCEGFGGGGEEGE5FEEGGGEDGGDDCGGGGGGGGFGGGGGGGGFGAFFEFGGGGGGDGGGGGGDGFCGGGGGGGGGFGGGGGGGGGGGGCDEGGFGGGGGGF@GFCAGGGGGGGGGGGGGGGGGGGGGFFFFGGGGGGFDFCGGGGDGGGGGGGGFEGGGGGGGGGGGGGGGGGGGGGGGGGGGCGGGCCCCC
@JLYM 390
TGAGGAATATTGGTCAATGGACGAGAGTCTGAACCAGCCAAGTAGCGTGAAGGATGACTGCCCTATGGGTTGTAAACTTCTTTTATAAAGGAATAAAGTCGGGTATGCTTACCCGTTTGCATGTACTTTATGAATAAGGATCGGCTAACTCCGTGCCAGCAGCCGCGGTAATACGGAGGATCCGAGCGTTATCCGGATTTATTGGGTTTAAAGGGAGCGTAGATGGATGTTTAAGTCGGTTGTGAAAGTTTGCGGCTCAACCGTAAAATTGCAGTTGATACTGGATATCTTGAGTGCAGTTGAGGCAGGCGGAATTCGTGGTGTAGCGGTGAAATGCTTAGATATCACGAAGAACTCCGATTGCGAAGGCAGCCTGCTAAGCTGCAACTGACATTGAGGCTCGAAAGTGTGGGTATCAAACAGGATTAGATACCCT
+
FFGGFFGGFGGGGAFFGGGGGGGGGGEGGGGFFFGGGGGGGGGGGGGGGGGGGGGGGGEGFFGFGGGGGG>CFGGCGGGGDGGGGFGGGGFFGGGGGGCF@FGD7AACGAFDFGGEF@BFGFGFGGGGGGGGGF<FGGGGFGEGGFGGF9DBFB>><FGGGGGF7CCGGGGC=FGGGGGGFFFG7FFGFEGGGG<CFGCFF>FFFFCF'FCEFGEF8;EGGGG7GGCCGFA>FFF2FGGGGGGCFFGGGGFGGGEDB>7CFFGFGGGGFFGD?,FEA.CCFFB;<E9GGGGFDGFCCEFCFFFCCGGGGGGGGFEGFGGEBGGEEF@,EGGFCDFGFCCDF@,@EFGFGFCCFB@@GGF,>GGFF<CGGF@EFCCECGGFGGFGGFFAGGCGFCGGFGGFFFE@6CGFFFCGGGGGGGGGFGGGFFECGFFC@BB@
@JLYM 81771
TGAGGAATATTGGTCAATGGACGAGAGTCTGAACCAGCCAAGTAGCGTGCAGGATGACGGCCCTATGGGTTGTAAACTGCTTTTATAAGGGAATAAAGTGAGTCTCGTGAGACTTTTTGCATGTACCTTATGAATAAGGACCGGCTAATTCCGTGCCAGCAGCCGCGGTAACACGGAAGGTCCGGGCGTTATCCGGATTTATTGGGTTTAAAGGGAGCGTAGGCCGGAGATTAAGCGTGTTGTGAAATGTAGATGCTCAACAGCTGCACTGCAGCGCGAACTGGTTTCCTTGAGTACGCACAAAGTGGGCGGAATTCGTGGTGTAGCGGTGAAATGCTTAGATATCACGAAGAACTCCGATTGCGAAGGCAGCTCGCGGGAGCGCAACTGACGCTGAAGCTCGAAAGTGCGGGTATCGAACAGGATTAGATACCCT
+
EGFFGG8<FGGGGGGCFFCGFGGFEGE,FFGFGEFGGF-CFFEFGGCFDCEFGGGGEAFCFE:F@FGDFG@C=FGGGGG,,CFF<<EFCGF<BFDFFGFGGC?<?<F?EFE<5:,,5,@FFB<?FFFEGD9EEECFGF08':>EG>F8BF8GGGGD>?DDDFD?ECCFFEG:CBCEEC:0>A9:CF:FGC.A<:5:*<9?<FEGGGF::BFCGGG@FFCCEGD@EE>8:,8CC<?+/,2;;F=FCGF:<,,>3>F<,:@<C,#;D<)@9#3@*+7@CCGF7GGGFBBBDD<GGC=3F:@DGGGGGF@EDFB,<@FFC<+GFEC4+:=,CGGFFGEGEGGFB,FFFEEGFE?FFFC-DFEEGEGE@<FFGFCF@@FBEGGGGDGGFCGGGEGEFFGFFEGGFGGGFCFFGGGGDEGEFFFEEGGGGGGGGFEC@8C-
@JLYM 392
TGGGGGATATTGCACAATGGAGGAAACTCTGATGCAGCGACGCCGCGTGAGTGAAGAAGTATTTCGGTATGTAAAGCTCTATCAGCAGGGAAGAACATGACGGTACCTGACTAAGAAGCCCCGGCTAACTACGGGCCAGCAGCTGCGGTAAGACGTAGGGGGCAAGCGTTATCCGGATTTACTGGGTGTAAAGGGAGCGTAGACGGCGACGCAAGTCTGAAGGGAAATACCCGGGCTCAACCTGGGAACTGCTTTGGAAACTGTGTTGCTAGAGTGCAGGAGAGGGAAGCGGAAGTCCTAGTGTAGCGGTGAAATGCGTAGATATTAGGAAGAACACCAGTGGCGAAGGCGGCTTACTGGACAGTAACTGACGTTGAGGCTCGAAAGCGTGGGGAGCAAACAGGATTAGATACCCT
+
GEFGGCGGDEFEGGGGGG<EF,@CGGGGGGGGGFGGGG7@F7FGGGGGEGGGFF65FCAECFGGGGG:,C=FFFG,EFGG,@@F<F,?DCFF7=F,EFGCGG+?FGGE?AFF<<<FFD,,A=+F16CFC@GGC#DGG8@EC9CA8@:FEFC/FECF3@C>:AFC*CFC@:5&F;FFCF1?CFFCEFFCCEC&FDFGEGCCCC7>F@?E68@/@2:<FFFE@B+G=FDCC7A?EDB?C3C989<GDF=3%EF@.F0F9FFFFCFFEC$6C4<F=<@BF.@2/GGFB+GGGEFFE4,F,C,,FE+4+BCGFGFGGGGC<FGGGFF,9FFF<@GFFEFF<<FCCGGGGGEFGGGGFC9GFGDF@FGGGGF@DGGGFE@GGGEACCGGECCF7FGEEE@A@,AFGFGFEC,GGGGCCCCA
@JLYM 78765
TGGGGAATATTGCACAATGGGCGCAAGCCTGATGCAGCCATGCCGCGTGTATGAAGAAGGCCTTCGGGTTGTAAAGTACTTTCAGCGGGGGGGAAGGGAGTAAAGTTAATACCTTTGCTCATTGACGTTACCCGCAGAAGAAGCACCGGCTAACTCCGTGCCAGCAGCCGCGGTAATACGGAGGGTGCAAGCGTTAATCGGAATTACTGGGCGTAAAGCGCACGCAGGCGGTTTGTTAAGTCAGATGTGAAATCCCCGGGCTCAACCTGGGAACTGCATCTGATACTGGCAAGCTTGAGTCTCGTAGAGGGGGGTAGAATTCCAGGTGTAGCGGTGAAATGCGTAGAGATCTGGAGGAATACCGGTGGCGAAGGCGGCCCCCTGGACGAAGACTGACGCTCAGGTGCGAAAGCGTGGGGAGCAAACAGGATTAGATACCCT
+
GGGDGGGGGGGGGGGGGGG8AFGGGGDGGGGGGGGFFGGGGGGGGGGGGG8FEFGGGFFFFGGGGGCGFGGGGGGGFGGGGGGGFGGGEGGGGGGCEEGGGGG99@CCFDF9@FGGGGGGGGGCGGGEFGGGGGGGGGGCFGG8EGGGGDEGGGGGGG@GGGGFGGDEFG>?GGGGGCFGECEGG8GGEC?CCFGDF?CEEGG/EFFCECGFGFCCFGGGFEGFC:CCGDGECGGGGGGFCCGGFGGGGGGGGDFECECFEEGGGGGFGGGGGFCFDFGGFGFEBE9FFFGGC<8GFDFC@DGGGGGGGGGCCGGGGGGGF8GFF8FGGEGGGGGGFEF7CGGGGGFGGGGCGFAGGFGEGEEFGGGGGGEFGGGGGGGGGGFEFECGGFGFGGGGGGGGFFF:GGFFFGDGGGGEFGGGGGFGGFGFF<<CFFFGCCCCC
@JLYM 96442
TGGGGAATATTGCACAATGGGCGCAAGCCTGATGCAGCCATGCCGCGTGTATGAAGAAGGCCTTCGGGTTGTAAAGTACTTTCAGCGGGGAGGAAGGGAGTAAAGTTAATACCTTTGCTCATTGACGTTACCCGCAGAAGAAGCACCGGCTAACTCCGTGCCAGCAGCCGCGGTAATACGGAGGGTGCAAGCGTTAATCGGAATTACTGGGCGTAAAGCGCACGCAGGCGGTTTGTTAAGTCAGATGTGAAATCCCCGGGCTCAACCTGGGAACTGCATCTGATACTGGCAAGCTTGAGTCTCGTAGAGGGGGGTAGAATTCCAGGTGTAGCGGTGAAATGCGTAGAGATCTGGAGGAATACCGGTGGCGAAGGCGGCCCCCTGGACGAAGACTGACGCTCAGGTGCGAAAACGTGGGGAGCAAACAGGATTAGATACCCT
+
GFGGGGCGCFGGGGGGGGGGGGGGGGGGGGGGGFGDGGGGGGGGGGGGGGGGGGGGGGGGGFFGFGGGEGGFFF<EEGGGGGGFGGGGGGGGGCFCC7<CFG9FGFGGGGGGGGGGGGGGGGGGDAFGG8CDFFGDE+FFGGGGFGGGGGC@FG@GFEG>FFGGGG?GGGDGGGFGGGGGD*FEEGEGF7:CFCGGGGGGGE>FEFGGCFGGGCGG8CEGGGEGCCECGGGBFEEGC:FFCF?7FCCFGGGECF:FFDEFFDEFD@CCCCGFCFFCC7GF/GFGF7FGFAAFFFFGFAFC+:GFDFFCGDFCFF5?EFFCGGGGGGGGGGGGGGGGGGGFFEE9FFFGFFFEFGGGFF<:F>7DGGEEGFC,GGGGGCEDGGGGGGGFEFEFEGDGGFFFFF@C7GGGEFGFCGGGGGFGFFGFGGFGGGGGGGGGC8CCC
@JLYM 395
TGAGGAATATTGGTCAATGGGCGAGAGCCTGAACCAGCCAAGTCGCGTGAGGGAAGAATGGTCTATGGCCTGTAAACCTCTTTTGTCAAGGAAGAATAAGCGGCACGAGTGCCACCTTGCCAGTACTTGACGAATAAGCATCGGCTAACTCCGTGCCAGCAGCCGCGGTAATACGGGGGATGCGAGCGTCATCCGGATTTATTGGGTTTAAAGGGCGCGTAGGCGGGACGGCAAGTCAGCGGTAAAAGACTGCAGCTAAACTGTAGCACGCCGTTGAAACTGTCGACCTGGAGACGAGACGAGGGAGGCGGAACAAGTGAAGTAGCGGTGAAATGCATAGATATCACTTGGAACCCCGATAGCGAAGGCAGCTTCCCAGGCTCGATCTGACGCTGATGCGCGAGAGCGTGGGTAGCGAACAGGATTAGATACCCT
+
GGGGGGFFFGGGGGGGGGGGGGGGFGGGGGGGGGGGGGGGGGGGGGGGGGGGGGGGGGGGGGGGGGGFGGGGGGGGGGGGGGGGFGGGGGGGGGGGGCGFGGGGEGGCFFFFGGGGGGGGG9FGGGGG9FGGGGGGGGGGGGGGGGDGGGFGEGGGG=FGGGGGDGGFGFGGGGGG>FGDEGGGEEGDE>G>GGGCF:?GGGGGGG1GGCFGGG>EEECGGDEFFC<1BFEGEGGC?D@:EDGGFFCGGGGGFF7FGFDFG8@.F@@F@FEFFCGGFDF>?GGFD>F?GFEDFD8GGGGGGGGGGFEGGCF?9,GFE<CGFF@+CCEFGGGGFDGEGGGGFAEAGGFEFGGGFCCGFGGGGGGGGGGGGGGGCGGFFGGGGGGGE<GGGGDGF?GCEE@GGGGGGGGGFGGGGGGGGGGGGGGGFGGFFEA,CA8
@JLYM 94635
TGGGGAATATTGCACAATGGGGGAAACCCTGATGCAGCGACGCCGCGTGAAGGAAGAAGTATCTCGGTATGTAAACTTCTATCAGCAGGGAAGATAGTGACGGTACCTGACTAAGAAGCCCCGGCTAACTACGTGCCAGCAGCCGCGGTAATACGTAGGGGGCAAGCGTTATCCGGATTTACTGGGTGTAAAGGGAGCGTAGACGGAGTGGCAAGTCTGATGTGAAAACCCGGGGCTCAACCCCGGGACTGCATTGGAAACTGTCAATCTAGAGTACCGGAGAGGTAAGCGGAATTCCTAGTGTAGCGGTGAAATGCGTAGATATTAGGAGGAACACCAGTGGCGAAGGCGGCTTACTGGACGGTAACTGACGTTGAGGCTCGAAAGCGTGGGGAGCAAACAGGATTAGATACCCT
+
FGGGGGGGGGGGGFGGGGGGGGGGGGGGGGGGGGGGGGGGGGGGEGGGDGFFFFGGFGGGGGGGGGGGFGGGGGGGGGGGGGGGGDGFFEGGGDF9FGGGGGGGGGGGGGFGGGGGGFGGGGGGGGDFGFCG7DGFGGGGGDFGDGGGE:CGGGGGGGGFGGGGGGGGGGGGGGGGCGFGGGGGGGGGGGGGGGGGGGGGGGGGGGGG>FGGGFGGFGGGGGGGGDFAGGGGGGEGEDGGGGGGGGGFGGGGF<GGGGGGFGGGGGGGGGGGGGGGDGGFCGGGGDGGGCGGGGGGFF,GGFFDGGGGGGGFGGGGEFGGGGGGFEF?GGGGGFFGCEGFCGGGGGGGGDGGGGGGGGGGGEFGGFGFEFGGGGGGF@GFDCGGGGGGGGGGGGGGGFGGGGGGFCGGEFGCCCC9
@JLYM 96800
TGGGGAATATTGCACAATGGGGGAAACCCTGATGCAGCAACGCCGCGTGAGTGAAGAAGTATTTCGGTATGTAAAGCTCTATCAGCAGGAAAGAAAATGACGGTACCTGACTAAGAAGCCCCGGCTAACTACGTGCCAGCAGCCGCGGTAATACGTAGGGGGCAAGCGTTATCCGGATTTACTGGGTGTAAAGGGAGCGTAGACGGTTTTGCAAGTCTGAAGTGAAAGCCCGGGGCTTAACTCCGGGACTGCTTTGGAAACTGTAGAACTAGAGTGCAGGAGAGGTAAGTGGAATTCCTAGTGTAGCGGTGAAATGCGTAGATATTAGGAGGAACACCAGTGGCGAAGGCGGCTTACTGGGCTGTAACTGACGTTGAGGCTCGAAAGCGTGGGGAGCAAACAGGATTAGATACCCT
+
GGGGGGGFGGGGGGGGFFGG@FGGGGGGGGGFGGGGGGGGFGGDGGGGGGGGGGGG9FGGGGGGGGG:FGGGGGGGGGGGGGGGDGGGGGDGGFGGGGGGGGGGGGGGGGGFFEFGFEGEFG?GGCGGGGGGG8DFGGGDFDGGGGGG?DEGGCGGGCGFGFEGGCGG@ECDGGGG.FEF9FFCFGGC0FGGGGEBCFGGGGGGGGGGGGGGGFGFGGFGDFCC<GGEEFGGGGGGDDG9<CFGFEGDEGGGFCFFGFDEGGGFGGCFFGFGGGGFFFGGGGGGGCCGFGFGGGFGGGGGGGFGEGGGGFGDF:7EEDF=B9ECGGFGFEFFC<FEGCGGGGC@FFFEEDGGGGGGGGFFGGGGGEFGGGGGGGFFFGGGGGGGGGGGGGEGGGCGGGGGGGFFF9GGGFFCCCCC
@JLYM 60267
TGGGGGATATTGCACAATGGAGGAAACTCTGATGCAGCGACGCCGCGTGAGTGAAGAAGTATTTCGGTATGTAAAGCTCTATCAGCAGGGAAGAAAATGACGGTACCTGACTAAGAAGCCCCGGCTAACTACGTGCCAGCAGCCGCGGTAATACGTAGGGGGCAAGCGTTATCCGGAATTACTGGGTGGAACGGGTGCGTAGGTGGTATGGCAAGTCAGAAGTGAAAACCCAGGGCTTAACTCGGGGACTGCTTTTGAAACTGTCAGACGGGAGTGCAGGAGAGGTAAGCTGAATTCCTAGTGTAGCGGTGAAATGCGTAGATATTAGGAGGAACATCAGTGGCGAAGGCGGCTTACTGGACTTAAACTGACACTGAGGCACGAAAGCGTGGGGAGCAAACAGGATTAGATACCCT
+
GFGDGEGEFGGGGGGFGEEFFFDEFCCDFGGGFEE<EA+@:@FGEGEGGEEGE,<A,4FE9?FFCCE:=FFFEFFF,:BFCGFF9<:<F7F<FFGFD,C,E4CGG795,4,B,AF<C83>FF7C7BCF8<F8:,,+<@,+@FFGCGEEEG*8DB8DFC3?7C<<<CFF;=<.2B11318=CFFFC<;<2<C#CEE8:7CC>?;AF6,@,7<0@,;:F:<E0;=CFEFFG7@A8<>A9C:<EFF':86>A@@85,%<C<9AC?96FE:8@#@DAC@GDFA;?:3:FC5,9C,FEFFF<C,<A,>C8+8,F9GFC?,CFEGGFEECCGGFFEEECC@C-68GDFC<E8,F7@<@EC<C,F<@EF6,AFCCAF@C<EF@GF@<D@GFCGGGGDGFFGGGGFFEC,FGGF9GGFF8,8@C
@JLYM 399
TGAGGAATATTGGTCAATGGGCGAGAGCCTGAACCAGCCAAGTAGCGTGCAGGAAGACGGCCCTATGGGTTGTAAACTGCTTTTATAAGGGAATAAAGTGGGTCACGTGTGACTTTTTGCATGTACCTTATGAATAAGGACCGGCTAATTCCGTGCCAGCAGCCGCGGTAATACGGAAGGTCCGGGCGTTATCCGGATTTATTGGGTTTAAAGGGAGCGTAGGCCGGAGATTAAGCGTGTTGTGAAATGTAGAGGCTCAACCTCTGCACTGCAGCGCGAACTGGTCGTCTTGAGTACGCACAACGTGGGCGGAATTCGTGGTGTAGCGGTGAAATGCTTAGATATCACGAAGAACTCCGATTGCGAAGGCAGCTCACGGGAGCGCAACTGACGCTGAAGCTCGAAAGTGCGGGTATCGAACAGGATTAGATACCCT
+
GGGGGFGGFGGGGGGGGGGGGGGGDGGGGGGGGGGGGGGGGGGGGGGGGGGGGGGGGGGGGGGGGGGGGGGGGGGGGGFGGGGGGGGGGGGGGGGGGGGGGGGGGGGGGGGGGGGGGGGGGGGGGGGGGGGGGGGGGGGGGGEGGGGGGGGFF>>GGGGGGFGGGGGGGGGFFGGGGGEGFGGGGGGGGGGGGGGG7<CG<?FGGGCE;GGGGGGGGGGGGGGGGGG@GGGGEGFG<GGGGGGGFFFGFGFF<FDCFFGGGGEFGFGF:GGGGFFFGFGFGGGC+>,FDDDD@6+EGGGGFGDCGGGGGGGGGGGGFGFGGGGGGDGGGFGFAGGGGFGGGGFFFCGGGGGGGEGGGGGGGGGGGGGGGGGGFCFGEGGGDGGGFGEDGGGGGFGFGGGGGGGGGFECGGGGGGGGGGGGGGGGGGGGGGGCCCCC
@JLYM 400
TGGGGAATATTGCACAATGGGCGCAAGCCTGATGCAGCCATGCCGCGTGTATGAAGAAGGCCTTCGGGTTGTAAAGTACTTTCAGCGGGGAGGAAGGGAGTAAAGTTAATACCTTTGCTCATTGACGTTACCCGCAGAAGAAGCACCGGCTAACTCCGTGCCAGCAGCCGCGGTAATACGGAGGGTGCAAGCGTTAATCGGAATTACTGGGCGTAAAGCGCACGCAGGCGGTTTGTTAAGTCAGATGTGAACTCCCCGGGCTCAACCTGGGAACTGCATCTGATACTGGCAAGCTTGAGTCTCGGAGAGGGGGGTAGAATTCCAGGTGTAGCGGTGAAATGCGTAGAGATCTGGAGGAATACCGGTGGCGAAGGCGGCCCCCTGGACGAAGACTGACGCTCAGGTGCGAAAGCGTGGGGAGCAAACAGGATTAGATACCCT
+
FGGGGCCFGGGGGGGGGG9CE@7FGGGGGGEGGGGGGGGFFFGG7FGGGEGGGGGGGGCGGGGGGGGCFFEFGGGGGCEGDGAFG<:FGGBCCGGC>=<FFG9<@FFGGGGGGAGC,<<FFFEFGGEBFDEGF>EGG7<FGFFCF7DF*3*CCFCGGGEFCF,D7CCG:FGFEFGGCGGG5C@GGFECCCFGD>5EF+:@EGGFFFGEFGFGECEGGFGEC<GC;C=:1:?1GF:FCDGGGG;FFCCC<FF#<CEFGFDGG,)FGGF9@>FCD5?(>B7<GFCGCFGCGCAGFDGGF9GEC>7@,ADGEF@DEEAFFGFB,E8F?F,C7GGGFGFA,@CFGF<FE@@,5<E,<CGGGGGFBGGFGF=:DA,GFFEFB7@7<E:EDGDE<FAGEEEF@,A;,C+C@BCFFGGEFF-CDCC9;C,FGFEFC,E@FGFC8A,<<
@JLYM 401
TGAGGAATATTGGTCAATGGGCGAGAGCCTGAACCAGCCAAGTAGCGTGCAGGATGACGGCCCTATGGGTTGTAAACTGCTTTTATAAGGGAATAAAGTGAGTCTCGTGAGGCTTTTTGCATGTACCTTATGAATAAGGACCGGCTAATTCCGTGCCAGCAGCCTCGGTAATACGGAAGGTCCGGGCGTTGTCCGGATTTATTGGGTTTAAAGGGAGCGTAGGCCGGAGATTAAGCGTGTTGTGAAATGTAGATGCTCAACATCTGCACTGCAGCGCGAACTGGTTTCCTTGAGTACGCACAAAGTGGGCGGAATTCGTGGTGTAGCGTTGAAATGCTTAGATATCACGAAGAACTCCGATTGCGAAGGCAGCTCACTGTAGCGCAACTGACGCTGAAGCTCGAAAGTGCGGGTATCGAACAGGATTAGATACCCT
+
GGGGGGGGGGGF9FGGFFEGGFGEFGGFGFFAFFFFF@DFFFGF9ECFEEEG<CF8EFEGGGGFC=FFDFGGGAAFAEFFCCEE,FGFGEF8=<FGGFFFGFECEFGGGEEGGGGGGFFGGGGGGGGCFFEFGGGGGGGGG7:>CFGGG9FEB8+CD<FFGGFC,3+8@5FE>GGDEFGGGFGGGGGGCFC<FFCCF#GGGC+FFCFEGCFGGG71CE@CGGDEFE?;CCGC8BC>EFBA:,;=@FFFFG?CE?FF@FFFDG<CCF,)0:<FF<6@91:<DAFB:CDBAGFF?CFB:FEE:<=FB=>CC?,B4<E>+FEFFGEGE7CE9FGDC5B,?<<=FFF=<==<9FDE6,C@@CF@+F,95,9A@E<EC,<6,C8+FFC69FEGFC@7,C,C,F@E<:E@<@GGF@F<@CDGEFFCGDCF<C<<<C;6A6,A
@JLYM 402
TGGGGAATATTGCACAATGGGGGAAACCCTGATGCAGCAACGCCGCGTGAGTGAAGAAGTATTTCGGTATGTAAAGCTCTATCAGCAGGAAAGAAAATGACGGTACCTGACTAAGAAGCCCCGGCTAACTACGTGCCAGCAGCCGCGGTAATACGTAGGGGGCAAGCGTTATCCGGATTTACTGGGTGTAAAGGGGGCGTAGACGGTTTTGCAAGTCTGAAGTGAAAGCCCGGGGCTTAACCCCGGGACTGCTTTGGAAACTGTAGGACTAGAGTGCAGGAGAGGTAAGTGGAATTCCTAGTGTAGCGGTGAAATGCGTAGATATTAGGAGGAACACCAGTGGCGAAGGCGGCTTACTGGACTGTAACTGACGTTGAGGCTCGAAAGCGTGGGGAGCAAACAGGATTAGATACCCT
+
<FGFGGGGFGGGGGGGGGGGGGGGGGGGGGGGGGGGGGGFGGGGGGGFGGGGEFGGFGGGGGEFGGGFGGGGGGGGGCGGGGGGGGGGFFFGEGGGFFFGGGDFG:FGGGGFG?<AFFCFDCFG:7FFGGGGGB8BFGGGGGGDFGGGC@CFGGGGFFFGGG>GGGGGFGGGGGGE?FE=FFFGGGCEFFFFGGEGGCEG>CCCGGFD:FCGGFGGFGGGGECGFGFGGFFEGGGGFFGGGGEGGGGGGGGGGGFGGFGGGFGFGGGGFFGF>FBGGGEGDFFGGGGGGFCGGGGGGGGGGGGGGCDGGGGGGGCGGGFDGGGGGGGGGGGGGGGGGGGGGGGGGDGGGGFGDGGGGGGGGGGGGGGGGGGGGFFGGGF8FGGFGGGGGGEGGGGGGGGGGGGGGEEGGGGCCCCC
@JLYM 56116
TGAGGAATATTGGTCAATGGGCGAGAGCCTGAACCAGCCAAGTAGCGTGCAGGAAGACGGCCCTATGGGTTGTAAACTGCTTTTATAAGGGAATAAAGTGAGCCTCGTGAGGCTTTTTGCATGTACCTTATGAATAAGGACCGGCTAATTCCGTGCCAGCAGCCGCGGTAATACGGAAGGTCCGGGCGTTATCCGGATTTATTGGGTTTAAAGGGAGCGTAGGCCGGAGATTAAGCGTGTTGTGAAATGTAGATGCTCAACATCTGCACTGCAGCGCGAACTGGTTTCCTTGAGTACGCACAAAGTGGGCGGAATTCGTGGTGTAGCGGTGAAATGCTTAGATATCACGAAGAACTCCGATTGCGAAGGCAGCTCACTGGAGCGCAACTGACGCTGAAGCTCGAAAGTGCGGGTATCGAACAGGATTAGATACCCT
+
GGFGGFGGGGGGGGGGGFGFGGGGGGGGGGGGGGFFGGGGGGGGCFFEGGGGGDGGFGGGGGGFFDGGGGGGGGGGGGGFGFGDGGGFCFGFFGGGGGGGGGGDFFEGGGGGGGGF9FEGGGGGGGGGGGFFGFDGGGGCGF;FGGGGFGGGGFGGGFGFFFFGGGGEFFFFF'@:FFGGFGG;EG?GFEGCFEAFGG2GFGGGGGFC;GFGGGGGEGGGGGCGFGGBCD;C?CCECFGGCFGGGGGGGGFFD=>CCFGGGGCFGCFFGEF/:ECF@6DCDCGGFGGGDFDFE>GFGGEEFGCFF7ECF8GFFFGFCGCGGGGFCGGGGCGGGGGGGFAA,,FEFCGGGFGGFF>@-CCGFCDGGGFGGFFCCECFGGECEGGGF@AGE@CFDE,GFGFECEFAGGGGEGGGGGFFGGGGGGFFEDGFGCFC@?CC
@JLYM 56212
TAGGGAATCTTCGGCAATGGGGGCAACCCTGACCGAGCAACGCCGCGTGAGTGAAGAAGGTTTTCGGATCGTAAAGCTCTGTTGTAAGAGAAGAACGAGTGTGAGAGTGGAAAGTTCACACTGTGACGGTAACTTACCAGAAAGGGACGGCTAACTACGTGCCAGCAGCCGCGGTAATACGTAGGTCCCGAGCGTTATCCGGATTTATTGGGCGTAAAGCGAGCGCAGGCGGTTAGATAAGTCTTAAGTTAAAGGCTGTGGCTTAACCATAGTACGCTTTGGAAACTGTTGAACTTGAGTGCAGAAGGGGAGAGTGGAATTCCATGTGTAGCGGTGAAATGCGTAGATATATGGAGGAACACCGTTGGCGAAAGCGGCTCTCTGGTCTGTAACTGACTCTGAGGCTCGAAAGCGTGGGGCGCAAACAGGATTAGATACCCT
+
FD9;@,@EF,C9,@FFEG9DFDDGGDEFBEFG<FEGGGFGEFGGGGG@F7BCFFCBAFEAFFFGFGCEGGGGGGGAFGCAFGGGGGGFGDGGCFGGCFEBFDFFGGGGGGGGGGGF,,5CF89BFFGGDFGGGGGGFCDCCFCFGGG>FED@F@FGG:@FFGFG@FG,:E:FCCCFGGGGDFC=FFFFFGCFGE>C8C9C0/2;C??FCE6CGGEEGF<F?GGGGGCCG>A?GFCEC@/9@,@@*7AFFGFED@7C><FBCFF>;AFFGG8C=:CFFD@8,F<FFD=,AC,<A=B?F3,9?56,,,=FB,9A5,F?9EC,,4FBE<9+GEEEEFE5<:CGF<CF;,AFAFCE<6,9C,BC-@,6+B6B8<C,:GFE@:,FFCFD@<GGGE6CDE<CC,@C,GGGFDEFGCDGGFF7GCC+F<@C@DFEGGFGCGFEC?CC<
@JLYM 405
TAGGGAATCTTCGGCAATGGGGGCAACCCTGACCGAGCAACGCCGCGTGAGTGAAGAAGGTTTTCGGAACGTAAAGCTCTGTTGTAAGAGAAGAACGTGTGTGAGAGTGGAAAGTTCACACAGTGACGGTAACTTACCAGAAAGGGACGGCTAACTACGTGCCAGCAGCCGCGGTAATACGTGGGTCCCGAGCGTTGTCCGGATTTATTGGGCGTAAAGCGAGCGCAGGCGGTTTAATAAGTCTGAAGTTAAAGGCTGTGGCTCAACCATAGTTCGCTTTGGAAACTGTCAAACTTGAGTGCAGAAGGGGAGAGTGGAATTCCATGTGTAGCGGTGAAATGCGTAGATATATGGAGGAACACCGGTGGCGAAAGCGGCTCTCTGGTCTGTAACTGACGCTGAGGCTCGAAAGCGTGGGGAGCGAACAGGATTAGATACCCT
+
FGFFGAFFGGGGGGGGG8@FFGGGGGGGFFGGGGGGGGGGGGGDGGECCFGGGFGGGFFFGGGGGGGGGGGFG<FFGGGGFGGGGGGGGGGECFFFGGD<F,FGAFFGFGGFGCFFAFFG8FEFGGFFEFGECGCDDFFGGFEEGGFFC*C*FFCGGGECFGGGGGCFGCF7FC@BECCD5:CCECBFFE<CFC<51C?9;EE?/;F<3EFG;EEGGGFGEEDCEECEGGGGCCGFDGGFF@,D;@8D9;BF?CGGGFCFGGFFFF=FD?CE=F4FFGDC)>9CF=<<,D@,FGGF@8FFDE9GGGGDGGGGGGGF<GGGGFGFGGGGGEDEFFGGEEFGGFGGDGGGGGGFCE9FE==@:GGGGGFF@EGGF+@8F:F<FEE<FEFGGCAFGGGGGGGGGEFCCGFFC7GGGGGGGGGGGGF<EGEFFFFGFFE@BCCCC
@JLYM 406
TAGGGAATCTTCGGCAATGGGGGCAACCCTGACCGAGCAACGCCGCGTGAGTGAAGAAGGTTTTCGGAACGTAAAGCTCTGTTGTAAGAGAAGAACGTGTGTGAGAGTGGAAAGTTCACACAGTGACGGTAACTTACCAGAAAGGGACGGCTAACTACGTGCCAGCAGCCGCGGTAATACGTGGGTCCCGAGCGTTGTCCGGATTTATTGGGCGTAAAGCGAGCTCGGGCGGTTTAATAAGTCTGAAGTTAAAGGCTGTGGCTCAACCATAGTTCGCTTTGGAAACTGTCAAACTTGAGGGCAGAAGGGGAGAGTGGAATTCCATGTGTAGCGGTGAAATGCGTAGATATATGGAGGAACACCGGTGGCGAAAGCGGCTCTCTGGTCTGTAACTGACGCTGAGGCTCGAAAGCGTGGGGAGCGAACAGGATTAGATACCCT
+
GFA<FFFGGGGGGGGGGGGGGGGGGGGGGGGGFGGGGEGGDCGGGGGFCGGCFGFGGGFFF9ECGGGGGGGGGGGGGGGG<9?FDFGGGFEF@=FFCFCA<=<EFGGGGFFGG8DGGGGFGGGGFCFGG7B@FGGGFFGFGGGGG7FFCCEEGGF9FFGGGGDGGFCFGGEGGCCFE<FC*7<7:FEG7<C<@E2=<F(<CGDEEC%CACFFGGD:C<:<C/8=#:#;:5E:?8BFFC?FEFGFBEFCAFGGFFF@6CGE?<GGGFGGFF?GGF8D>?:GGGF9GFFFGGGF9GGGGEB,A,9GGGFEA9,FFGGEC,<EA8ECFDFCGGGGF<FF,@DGGGF@AGGF<C,EGGEFGGGGFFDFCFECECGGEGGGGGD<FGGGGFGGCFC,GGGDGGGGGFFB,@CECGGDGGGFC:?GDGFFGGGFFE,GGGGFC<,CA
@JLYM 88768
TGGGGAATATTGCACAATGGGGGAAACCCTGATGCAGCGACGCCGCGTGGAGGAAGAAGGTATTCGGATTGTAAACTCCTGTTGTTGAGGAAGATAATGACAGTACTCAAAAAGGAAGTGACGGCGAACTACGTGCCAGCAGCCGCGGTAAAACGTAGGTCACAAGCGTTGTCCGGAATTACTGGGTGTAAAGGGAGCGCAGGCGGGAGAACAAGTTGGAAGTGAAATCCATGGGCTCAACCCATGAACTGCTTTCAAAACTGTTTTTCTTGAGTAGTGCAGAGGTAGGCGGAATTCCCGGTGTAGCGGTGGAATGCGTAGATATCGGGGGGAACACCAGTGGCGAAGGCGGCCTACTGGGCACCAACTGACGCTGAGGCTCGAAAGTGTGGGTAGCAAACAGGATTAGATACCCT
+
FFG8B@:EFGFGGGGGGDFFCFDGDGGGDFDCGFDFFGGGGGC@EGGD=+CF7F,,:EF8F,CEC<F,+8E<BF<EE9<<F9,B,,:@FGDFGE<EFEGGG,C,AB,5EF,CFCCGGF=FFB>F@9CC<@FFFBFF:FFDB8:CFGEC@EGFFC:6>><3<CFFFG,<1:4=4?FD9FCFGGFGGCC<+C<FFEGCCDGGE5)+CFGFF9FFFA;,<FGGDGGFFCD7GCFGGFCBCE>:>9A<9E<GCFFFFF?FGFFGFGGGFAGGGFGGFGD?FF>GGGDGGGGGGGGFFF7EF:7GGGCGGGGE<9GE7F@@B,9;GF@GGGGGGGGGEFGFGGEFGGGGGDGGGGFFGF9GGGDGGGFCGGGGGGGGGGGGGGGGFGGGGGGGGEFFGGGGGGGGGGGFE@F9FFA@8CCC
@JLYM 408
TGAGGAATATTGGTCAATGGGCGAGAGCCTGAACCAGCAAAGCAGCGTGCAGGAAGACGGCCCTAGGGGTTGTAAACTGCTTTTATAAGGGAATAAAGTGAGCCTCGTGAGGCTTTTTGCATGTACCTTATGAATAAGGACCGGCTAATTCCGTGCCAGCAGCAGCGGTACTACGGAAGGTCCGGGCGTTAACCGGATCTAGTGGGTTTAGAGGGAGCGGAGGCCGGAGAGTAAGCGTGTTGTGAAATGTAGGTGCTCAACATCTGCACTGCAGCGCGAACGGGGTTCCTGGAGTACGGACGAGGTGTGCGGAATTCGTGGTGTAGCGGTGAAATGCTTGGATATCACGAAGAACGCCGATTGCGAAGGCAGCTCACTGGAGCGCAACTGACGCTGAGGCTCGAAAGTGCGGGTATCGAACAGGATTAGATACCCT
+
EF<EC<C@FDGE9CEDFFGGDGGG7F@DFGGGFC<FGG-EFF,CFGGGEB<C@FEEC<FFF++CC,C<FB+@,CFGGG<<,CF,<?CCEF,=EEFGGG<FGGGFA,BAAFCD+,B<,EEGGGG<F<<<9EFFGGAFF?FC,<F:F@FC,8>DF,@+@>F7FC,:<6CE3>*,8@BC>CBEGFB>CGC>=*1*8,4=:1*82+?<EG:C*,,5BGEEC88*:CCCC=>**//3@<FC=4=68:DCB<4:F>#@#2>,F;<@A?6<,@CC@8>9:F+41,:+>7GF8D=,>,,GFFD::@+63,,=FC@+F8FE4B7>4DGEGGGGDGDGGEE,5DFFE95,F<<E9:,,EC,F+>6+:CC,F:EDEEFFE:,FCC,6FEFB+++C,,@GEFBCFDC@,+FEF@FE<@F7F7GFGEF<EGGGGGGGGGGGGGGCCCCC
@JLYM 409
TGGGGAATATTGCGCAATGGGGGCAACCCTGACGCAGCCATGCCGCGTGAATGAAGAAGGCCTTCGGGTTGTAAAGTTCTTTCGGTAGAGAGGAAGGCATTTAGTTTAATAGACTAGGTGATTGACGTTAACTACAGAATAAGCAACGGCCAACTCCGTGCCAGCAGCCGCGGTAATACGGCGGGTGCGAGCGTTAATCGGAATAACTGGGCTTAAAGGGCACGCAGGCGGTGACTTAAGGTGGGAGTGAAAGCCCCGGGTTTAACCTGGGAATTGCATTGCATACTGTGTCGCTAAAGTACTGTAGAGGGGGGTAGAATTCCACGTGTAGCGTTGAAATGCGTAGAGATGAGGAGGAATACCGAAGGCGAAGGCAGCCCCTTGGGAATGTACTGACGCTCAGGTGCGAAAGCGTGGGGAGCAAACAGGATTAGATACCCT
+
GGGGG8CFFGGGFF@+@FGCCCFGDGG<@AEGGGGGGG<,,:,FCE68@FF<FGFGFFFF89C=F7F@CFFEFE,,<9,CFGF7FG8B,:,+=?F87<=,,?9EBFGCEFF98,<<FE:,,@AA,C:8<=B<,,:=F9,,8,:D@=FGC7>CF@@@,>*>:*,@*,<D,5FF@<FDGC;::*>FECCC</:9'93:12(7#.8;,<<<<<@9#::@@FF::9;CCCCC5:9=;@<3,,3**=,?6,CFC:D1*>CC+8,F<9F@:+D9F,C=B<;@F@@3,,=,DF<6+:B3<C5:,,5,,A,4566+=++A:,,E??C,++44+CECC,@:F<GGGGGEFB,F9EA,FEC,=FC,EDFE@@,9B:6B,GFEFCF@F:,,;,@,9GFFCC9GGGEF@<EE,@7C8,CGGEGGGEDGCC,EAF,GGGFECB,GGGFEC<BCC
@JLYM 71350
TGGGGGATATTGCACAATGGGGGAAACCCTGATGCAGCGACGCCGCGTGGAGGAAGAAGGTTTTCGGACTGTAAACTCCTGTCGTTGGGGACGATAATGACGGTACCTAACAAGAAAGCACCGGCTAACTACGTGCCAGCAGCCGCGGTAAAACGTAGGGTGCAAGCGTTGTCCGGAATTACTGGGTGTAAAGGGAGCGCAGGCGGACCGGCAAGGTGGAAGTGAAAACTATGGGCTCAACCCATAAATTGCTTTCAAAACTGTTTTTCTTGAGTAGTGCAGAGGTAGGCGGAATTCCCGGTGTAGCGGTGGAATGCGTAGATATCGGGAGGAACACCAGTGGCGAAGGCGGCCTACTGGGCACCAACTGACGCTGAGGCTCGAAAGTGTGGGTAGCAAACAGGATTAGATACCCT
+
GFFFEGG@CCEGGGGGGFGFGCGGGGG?EGGGDC9CFG>CCEC@FFF=FGDGGDEFFGGGFFG?GGD@F7BFGFG9,,BFGCEF<F,BBFFCFF:7FCDFBFFE7+:<FF?FGGGGFFGC:>CF::*>F3>FGCFFCFFFF<;FG:<FC9C<CFG4CFGG0<9<,6@EFCF8<8=C@,8<<C<<?FCFCC?8AFGGEGG:::89?ED87/::<*/#<GFE=@3CFECD@67EDCGGFCGGGGFFDFAD8FAA<C829,9DGEGA,<0CFCEGGFD,DEF<FFFFGFBB8,??:,7DGCFEGEFFCGFE<?FGF@F>=?9FFC::F@7EGEEEF@FFFE<C:GGGGEEC@GGGFE<,FGE<AF@,C@FEFFCGCAFFFCGFFEFFEBC@8GGGGGGGFCF9GGFGFGGGGGECCCCC
@JLYM 63443
TGGGGAATATTGCGCAATGGGGGCAACCCTGACGCAGCCATGCCGCGTGAATGAAGAAGGCCTTCGGGTTGTAAAGTTCTTTCGGTAGCGAGGAAGGCATTTAGTTTAATAGCCTAGGTGATTGACGTTAACTACAGAAGAAGCACCGGCTAACTCCGTGACAGCAGCCGCGGTAATACGGAGGGTGCGAGCGTTAATCGGAATAACTGGGCGTAAAGGGCACGCCGGCGGTGACTTAAGTGAGGTGTGAAAGCCCCGGGCTTAACCTGGGAATTGCATTTCAGACTGGGTCGCTAGAGTACTTTAGGGAGGGGTAGAATTCCACGTGTAGCGGGGAAATGCGGAGAGATGTGGAGGAATACCGAAGGCGAAGGCAGCCCCTTGGGAATGTACTGACGCTCATGTGCGAAAGCGTGGGGAGCAAACAGGATTAGATACACT
+
GFF87F7EFF,C<FF@G>D8<7CFGGGGED8CEGGGGDDCFFGFGD7F7F7?<FCFE<<<CF8EG7,=FF7?,C?CFFBFEEFGGFD@FC7C@FDF+AFFCFFDCF9C,?FF,BDFGFGD,EGGGGC+FFGGF,>,@D,@F,>FFG7FGGGFGGGCGGGF*>A@ACECFCECC*<*B:<<EED:FC<<<<FFG?CE*<F@C*;E,09@FFFFGG5AA@78?8>E.(**:FC?<2<8<7:16C:@FGFGG4:@0C/@CGBEEEG<>FCFGGGGGFD=AFFC5>8,:,8C:3+>5,9FA;EF<?,FAEEEGEGGDGFF?E?E+:8F?B?@ECF>,,,,?B4+B@C,E?<EDEGFGF@FEF<8B-66:EEDGFAGFF@+7+,DF,FFEGFC,FC;C>FCFC,,,GFEGFBF<EFCCGGGF<E<C,E,,FDCCC,,FC<-A--CC
@JLYM 70589
TGGGGAATATTGCACAATGGGGGAAACCCTGATGCAGCAACGCCGCGTGAGTGAAGAAGTATTTCGGTATGTAAAGCTCTATCAGCAGGAAAGAAAATGACGGTACCTGACTAAGAAGCCCCGGCTAACTACGTGCCAGCAGCCGCGGTAATACGTAGGGGGCAAGCGTTATCCGGATTTACTGGGTGTAAAGGGAGCGTAGACGGTTTTGCAAGTCTGAAGTGAAAGCCCGGGGCTTAACCCCGGGACTGCTTTGGAAACTGTAGGACTAGAGTGCAGGAGAGGTAAGTGGAATTCCTAGTGTAGCGGTGAAATGCGTAGATATTAGGAGGAACACCAGTGGCGAAGGCGGCTTACTGGACTGTAACTGACGTTGAGGCTCGAAAGCGTGGGGAGCAAACAGGATTAGATACCCT
+
GGGCEFGGGGGGGGGGGGGGGGGGGGGGGGGFGGGGGGGGGGGGGGGGGFGGGGGFGGGGAFGGGGGFGGGGGGGGGGGGGGGGGFGGGFGGFGGGGFFFGGGGGGGGGGGFGGGGGGF5A:FFEGGGFGGGG6GGGGFGGGCFGGGGEGG9FGGFGGGGCGFFFGGGDGGFBGG@ECGFGGGGGG<GFFFGGGGGGFGGGGGGDFEDGGFGGE<@FGGFGGGGFGEBFGGGG:GGGGGGGGGGGGGDGFGGGGGFGGFGGGGGGGFAGFGFFGGF<AFFEFECGFAFFGFCEDGFCGFCGGGGDGGGGGDCGGEGGGGGFF<<EGGGGGGEDFF<GGGGGGGFGEGGDGGE9FF@8GGFFGGFGGGEEFFGGGGGGGGCDGGFGGGGGGGGGGFGGGGGGGGFDFGGGGGCCCA-
@JLYM 96829
TAGGGAATCTTCGGCAATGGGGGCAACCCTGACCGAGCAACGCCGCGTGAGTGAAGAAGGTTTTCGGATCGTAAAGCTCTGTTGTAAGTCAAGAACGAGTGTGAGAGTGGAAAGTTCACACTGTGACGGTAGCTTACCAGAAAGGGACGGCTAACTACGTGCCAGCAGCCGCGGTAATACGTAGGTCCCGAGCGTTGTCCGGATTTATTGGGCGTAAAGCGAGCGCAGGCGGTTTGATAAGTCTGAAGGTAAAGGCTGTGGCTCAACCATAGTTCGCTTTGGAAACTGTCAAACTTGAGGGCAGAAGGGGAGAGTGGAATTCCATGTGTAGCGGTGAAATGCGTAGATATATGGAGGAACACCGGTGGCGAAGGCGGCCTACTGGGCACCAACTGACGCTGAGGCTCGAAAGTGTGGGTAGCAAACAGGATTAGATACCCT
+
GGGGEF?FFGGGGGGGDGFCGDGGGGGGGGGGGGGGFGGGGGGGGGGFGGGGGGGGGGGG8CFGGGGGGGGGGGGGGGGGFFGGGGGGDFGGGGFFEGEGGFFDGGGGGGGGGGGGGGGGGFGGGGGGGGGGGGGGG?CFGGGGGGGGGGGGGGCGGGGGDFFGGGGEFGGD@CFFGGCE@FCBFGFC?CEFGCFGGEG9AGGG8:??C=@C*CB?ECFBC?EDGBE?EGGGEGFECGGCC9GFGFFD#FACCFFGFCCECFFCCFGCG=<C<CGGGGFGFGGFG?GFF9GF?CFFE=B,DFCFGGGFFGFGFGB9GGFFFC<@FFFGGGGEGF9GCEFEGFEEFFGGGFDCGF<CFDEC+DGGGGGGGGEGGEGGGGGFGGGGGGGFCCGFEGGEGGGGGGFFCGFGCGGGGGGGGGGGFDGGGGGFGFEGGEGFCA8CC
@JLYM 55771
TGGGGAATATTGGTCAATGGACGAGAGTCTGAACCAGCCACGTAGCGTGCAGGATGACGGCCCTATGGGTTGTACACTGCTTTTATAAGGGAATAAAGTGAGCCTCGTGAGGCTTTTTGCATGTACCTTATGAATAAGGAACGGCTAATTCCGTGCCAGCAGCCGCGGTAATACGGAAGGTTCGGGCGTTATACGGATTTATTGGGTTTAAAGGGAGCGTAGGCCGGAGAGTAAGCGTGTTGTGAAATGTAGACGCTCAACGTCTGCACTGCAGCGCGAACTGGTTTCCTTGAGTACGCACAAAGTGGGCGGAATTCGGGGTGTAGCGGCGAAATGCTTAGAGATCACGAAGAACTCCGATTGCGAAGGCAGCTCACTGGAGCGCAACTGACGCTGAAGCTCGAAAGTGCGGGTATCGAACAGGATTAGATACCCT
+
GGFF+B@FGF,6EF9FFFGGGF7F7@@FFGGGG8DFFDFF8C<FFFGG7,C<FBEFGGGG>@FD6<FF?<===E,CF9C<F9<,<CEFA9FEFC<EE95<FFFFGG7+,B+E+BF8<<CFFG,AEAEFEAACFAFFEE,7,,+B>7B<,,8FFEFCGFG+,=DAFC07@<FF2,@FC<CCD/38,<F:FCFF:><=FFF.CE;2<?E?:CAF@F@FCEFGCF=5+F:@:8#GGE;C<;$,@C@GGF?>91@>:GFFEDFFE@9;CFFDA,:CCE6@C>C>DFFDFC8FFF?<?FEFCCGF9FFFGEEFGGFFGGGCGF+E8GEF7GGGGCGGGGFC<C<EFA,88CDFFGGGGFC7EFC@+GDFGGGGGGFFFGF9GGGFF@@9DFCGGGGGGGGGE@GFCEGFFFFGGGGGGGGGEGGGGGGGGGFEA@DCCCCC
@JLYM 94269
TGAGGAATATTGGTCAATGGGCGAGAGCCTGAACCAGCCAAGTAGCGTGCAGGAAGACGGCCCTATGGGTTGTAAACTGCTTTTATATGGGGATAAAGTGAGCTACGTGTAGTTTATTGCAGGTACCATATGAATAAGGACCGGCTAATTCCGTGCCAGCAGCCGCGGCAATACGGAAGGTACAGGCGTTATCCGGATTTATTGGGTTTAAAGGGAGCGTAGGCCGCCCCTTAAGCGTGTTGTGAAATGCCGCGGCTCAACCGTTGCACTGCAGCGCGAACTGGGGGGCTTGAGTGCACGCAACGCAGGCGGAATTCGTGGTGTAGCGGTGAAATGCTTAGATATCACGAAGAACTCCGATTGCGAAGGCAGCTTGCGGGCGTGCGACTGACGCGGAAGCTCGAAGGTGCGGGTATCGAACAGGATTAGATACCCT
+
GG9FFG8FFGGGGGGGFFGGGGGGBFGGFFFGGGFFGGGG8EFCCAFGCCGGGGG8EECFGGG?FFGG?FEDCFFFGGGGGGGGGC,CFF,?F>DCFGGC9E<FGGGGGG8BA?AFF9?FGFGFGGFGGGGGGGEFF9EFGGG>FGCGGFGGEGFGGGFCFC,@<CFBFCGDGFEFDG;CF#9,@::@FEGEFG7:FG<C<:<AFGGGGCC6CE:4<CGFC>>F8EGC*;@CF2<<C8?8EC(=7CFG+7@:2EB?3<>8;6:<$GFFBCFCE?F@,>G>8*GFFD7AC,8@6,@:+GECGGGGFBFC:,F?CEGGC=DFGGGFCF=GGGGFF9FF?FAGFFFEE,FDACF9D@EEECF:@?CCGF=GFFFGFDGFCCF@+GF@BFFC@GGGCC,DGF@<<FFEE:@+@CFE@<E8GFDFFCGDFGGFF8F@CA9<
@JLYM 79720
TGAGGAATATTGGTCAATGGGCGAGAGCCTGAACCAGCCAAGTAGCGTGCAGGAAGACGGCCCTCTGGGTTGTAAACTGCTTTTATATGGGGATAAAGTGAGCTACGTGTAGTTTATTGCAGGTACCATATGAATAAGGACCGGCTAATTCTGTGCCAGCAGCCGCGGTAATACGGAAGGTCCAGGCGTTATACTGATTTATTGGGTTTAAAGGGAGCGTAGGCCGCCCCTTAAGCGTGGTGTGAAATGCCGCGGCTCAACCGTGGCACTGCAGCGCGAACTGGGGGGCTTGAGTGCACGTGACGCAGGCGGAATTCGTGGTGTAGCGGTGAAATGCTGAGATATCACGAAGAACTCCGATTGCGAAGGCAGCTGGCGGGAGGGCGACTGACGCTGAAGCTCGAAGGTGCGGGTATCGAACAGGATTAGATACCCT
+
GGGGGGGGGGG9FEFGGCAFEF7FBFGCFGGGGGFGGGGGGGEEFG7FEGGFDFC,E@@FC+@F,EFF8E7FFGGFGG<@FF9<?E9?<FFEGEE,E9FFECFFGGG?A,BDFGGGAFEAF,BFCFGFGFGEDFAFGGD@ECCCGGGBB;D,,9,,DF@F@EGG7>C+<F*@C,<C>F*>E,1<78.36?>C#C%63,85587F:=F8CFFFFECBC=F::4:3418C:GGGCC=*:(<#;<CE?GC*FG:::CED5C>CCE:;F72FFC8EE++43<9<CFACC7=,,<D,,GFD8A+C6+CEF7?:@DCFFEF@+F=FA,F:>@+9FF<<E<A<E<,9<,,CFC47<FEA68+B:C,,F@B,E<,C<8C,88+++CCF:@,F8;<,CB@@C,EC,F@GF8F@F7C@7@C,+AE8CCE<ECEE,,FDFE<A@-A-
@JLYM 417
TGGGGAATATTGCACAATGGGGGAAACCCTGATGCAGCGACGCCGCGTGGAGGAAGAAGGTCTTCGGATTGTAAACTCCTGTTGTTGAGGAAGATAATGACGGTACTCAACAAGGAAGTGATGGCTAACTACGTGCCAGCAGCCGCGGTAAAACGTAGGTCACAAGCGTTGTCCGGAATTACTGGGTGTAAAGGGAGCGCAGGCGGGAAGACAAGTTGGAAGTGAAATCTATGGGCTCAACCCATAAACTGCTTTCAAAACTGTTTTTCTTGAGTAGTGCAGAGGTAGGCGGAATTCCCGGTGTAGCGGTGGAATGCGTAGATATCGGGAGGAACACCAGTGGCGAAGGCGGCCTACTGGGCACCAACTGACGCTGAGGCTCGAAAGTGTGGGTAGCAAACAGGATTAGATACCCT
+
FGGCCBCFGGGGGGGGGGGGGGGGGGGGEFGGGGFGGCCGGGGGGGGGGGGGEFFGGGGGGGFGGGGGGGGGGGGGGGGFGGGGGGGGGGGGGGGGGGGGGGGFGG9FGGFGGGGGGGGFGGGGFGGGGGGGG?/F>F?GGGGFEGGGGGGGGGEFGGGCEFGGGGEGFEDGGGFGGCGGGFGGGG>8<FCFFGGGG>FDGGDGGGGGF@@FGC>E=<CFEGEFDGGGC?FEF;GGGGFFFDFGFGGGGFCGFFG?CFFFFFB:FFG#AGGFFGFA;GGFEE:FGGCGGF9FD8GGEF==GFGGDGGGGFEEDGGDGGGFEB7GGGFFDGGGFEEFGGGGFCGGGCGGGGGFFGFGFFGGGGGGGGGGGGGGGGGGE:7GGGGFGGGF@@DFGGGGGGFCGGFGGGGFFFEACCCC
@JLYM 67113
TGAGGAATCTTGGTCAATGGGCGAGAGCCTGAACCAGCCACGTAGCGTGCAGGATGACGGACCTATGGGTTGTAAACTGCTTTTATAAGGGAATAAAGTGAGTCTCGTGAGACTTTTTGCATGTACCTTATGAATAAGGACCGGCTAATCTCGTGCCAGCAGCCGCGGTAATACGGAAGGTCCGGGCGTTATCCGGATTTATTGGGTTTAAAGGGAGCGTAGGCCGGAGATTAAGCGTGTTGTGAAATGTAGACGCTCAACGTCTGCACTGCAGCGCGAACTGGTTTACTTGAGTGCGCACAAAGTGAGGGGAATTCGTGGGGTAGCGGTGAAATGCTTAGATATCACGAAGAACTACGATTGCGAAGGCAGCTCACTGGAGCGCAACTGACGCTGAAGCTCGAAAGGGCGGGTATCGAACAGGATTAGATACCCT
+
FFE?FGGG-ECC,;CDFF<E,CFF@EG<FFFG@CDFDF<E,@,;:C@CEFGC8CF84,BB,6@FFGF8F6?@FEFGGGD<FDE,?FE<CFCDG<9EFGCCEF9,A,=ABF=,:AFF9=@<<F9?FG<<5EEB,C,,BEFDC733>+38C,,C,@=+@=,+7@AF>595:<FFACCCC72*4=:>*>CEFC<#<ECC0:<9,:2CC<>FGGCFGGGGE:<6B:+?<F=8C#;CC8C?*57AECCGFCF;DEF8358#:=FFG#@9D<<8.FB&EC@=67??DGGB9,7,,CGFB8++4,,:,59,::+,B,E9FDCB=>:+A=FEGCCFGGGGDFFB9FFFFFA8E7B,FC9F??C69C<>GEFDFGFFCE@C,C6<DFCB+B@F<CFGFCGFC,FFF7GFFCFEEF@+CCFF@FE67FGE<GFGGGGGFGFB,@,C
@JLYM 64811
TGAGGAATATTGGTCAATGGGCGAGAGCCTGAACCAGCCAAGTAGCGTGCAGGACGACGGCCCTATGGGTTGTAAACTGCTTTTATAAGGGAATAAAGTGGGTCACGTGTGACTTTTTGCATGTACCTTATGAATAAGGACCGGCTAATTCCGTGCCAGCAGCCGCGGTAATACGGAAGGTCCGGGCGTTATCCGGATTTATTGGGTTTAAAGGGAGCGTAGGCCGGAGATTAAGCGTGTTGTGAAATGTAGAGGCTCAACCTCTGCACTGCAGCGCGAACTGGTCTTCTGGAGTACGCACAACGTGGGCGGAATTCGTGGTGTAGCGGTGAAATGCTTAGAGATCACGAAGAACTCCGATTGCGAAGGCAGCTCACGGGAGCGCAACTGACGCTGAAGCTCGAAAGTGCGGGTATCGAACAGGATTAGATACCCT
+
FGGGGGGGGEC@CFGGGGFCFGDC@F>FFGGGGGGGFGGGGGGFFFCGEGFGFEF@CFGGGGEGGGGGG8FFGGGGGGGGGGCFGGGGGGGFGGGG<EFFF8BEFGGFCDFGGEFGGGGGGGFGGGFFFFFDFGDGGGGGGFFDGGGGGFDGFGFGGFCFFFFGGDDCF7FF;FFG7>>FGC@EAC>GGEC@FEFC6@FCFGFGGFCCFFAFGGGGGGGGC?CFGG5?FGGFFGGEECECGGGGFGGGFGCGFGC8FDF@CFGGF<CFGGFC@>CF99<EGFGGFE<FAFAAGCEFFA+:8FDDEC7GDGEECGFF+FGGGGGGGGGEGGGEGEFC5FF;C,?FAC67GGGGGGGEGCEFCC@7EAFEGGF@6C,<BCDGGGGGGGGGGFB:F<<GF@GF@EFFGEFDGEGGEFF@7FEFCFGGGGDGFCC8A-CB
@JLYM 85823
TGAGGAATATTGGTCAATGGGCGAGAGCCTGAACCAGCCAAGTAGCGTGCAGGAAGACGGCCCTATGGGTTGTAAACTGCTTTTATAAGGGAATAAAGTGGGTCACGTGTGACTTTTTGCATGTACCTTATGAATAAGGACCGGCTAATTCCGTGCCAGCAGCCGCGGTAATACGGAAGGTCCGGGCGTTATCCGGATTTATTGGGTTTAAAGGGAGCGTAGGCCGGCGATTAAGCGTGTTGTGAAATGTAGATGCTCAACATCTGCACTGCAGCGCGAACTGGTTTCCTTGAGTACGCACAAAGTGGGCGGAATTCGTGGTGTAGCGGTGAAATGCTTAGATATCACGAAGAACTCCGATTGAGAAGGCAGCTCACTGGAGCGCAACTGACGCTGAAGCTCGAAAGTGCGGTTATCGAACAGGATTAGATACCCT
+
EFGGGGGGGAFGGGFAFFFFGG7EF@FC8<E@FCGF8FBFFGGEFDEGGGGFGGFFEFFG7FC<=EFFDGFFCF,EF9FGD?FFGGGGG<E=E8B,C?E?FGGGFE+BFF@D,EFGGFGFEFFG<,@@E,A<BFAEEFGEGGGDGGEDEFFGG@8>DFCC@CCC:CG7FGFFGGGGDGGDGE<CF:FCBFDFFG?CFEG9A3:FGGGGGGGGG&;<GFGGGGGGCG5#7E?EEFDEB8CE<CAE?FGGGFGGEFGD@DFGG9B<@CGF?DDFCF=G@,BDFCEC@FA<=<<F@@+8+,8??FCF?CCFGGFFA8EC:GFFFFF>DGEF?DGGFGFFDDGGGFCFDGFGECFFFB+@7GFAFFC,CFCF@,6,FFFGGDEEGEGF<FCF@;EECCFF?GGFCBF9ECCFEEFFEFGGGFF<FCGGEECGFEECCC8C
@JLYM 421
TGAGGAATATTGGTCAATGGGCGAGAGCCTGAACCAGCCAAGTAGCGTGCAGGATGACGGCCCTATGGGTTGTAAACTGCTTTTATAAGGGAATAAAGTGAGTCTCGTGAGGCTTTTTGCATGTACCTTATGAATAAGGACCGGCTAATTCCGTGCCAGCAGCCGCGGTAATACGGAAGGTCCGGGCGTTATCCGGATTTATTGGGTTTAAAGGGAGCGTAGGCCGGAGATTAAGCGTGTTGTTAAATGTAGATGCTCAACATCTGCACTGCAGCGCGAACTGGTTTCCTTGAGTACGCACAAAGTGGGCGGAATTCGTGGTGTAGCGGTGAAATGCTTAGATATCACGAAGAACTCCGATTGCGAAGGCAGCTCACTGGAGCGCAACTGACGCTGAAGCTCGAAAGTGCGGGTATCGAACAGGATTAGATACCCT
+
FFGGGGGGGGGGGCGGGGGGCFGDEGGGGGGGEFGGFG@FA8@FGGGGGGGGGGGGGEGGGGGGGGGGCEGGGGGGGF?FFGGGFGGGGGD8BFFGGGD9FCF9EEDDCEFGFG,EEC7BF,AFFGFFEGCFGA9EADFCFFGE77FFGGCGGFCEFGGD=DFGECFC>C@CFE0@/CFG?::EGD;9=BC:C;<CE@F<FCCE9F<FFEFDF=4;A5?CEGGGF?E#;CEF+5F4>5DCDB>#@??CF?B@,0<GFCFGGDEFGF,GFFGEDG;>F6CC6=:8DECFFF9D?CECCE>9,,C,FCFCB<GFF?GF7D@CGGEFC>EB9GGFEA,FGCFDGGEECC=FGGGGGGGDGDFEGFCGCGGFE8GFF<DFGGGF+E@E@FGGEFGGGGGFGGGFCFEEFCB:C7GGCFE8FCGGGGGGFGGFFEGCC<C@
@JLYM 422
TGAGGAATATTGGTCAATGGACGAGAGTCTGAACCAGCCAAGTCGCGTGAAGGAAGACGGATCTATGGTTTGTAAACTTCTTTAGTGCGGGAACAAAGCGGCGTCGTGACGCCGGATGAGTGTACCGCAAGAATAAGCATCGGCTAACTCCGTGCCAGCAGCCGCGGTAATACGGAGGATGCGAGCGTTATCCGGATTTATTGGGTTTAAAGGGAGCGCAGGCTGCGAGGCAAGTCAGCGGTCAAATGTCGGGGCTCAACCCCGGCCTGCCGTTGAAACTGTCCTGCTAGAGTTCGAGTGAGGTATGCGGAATGCGTTGTGTGGCGGTGAAATGCATAGATATGACGCAGAACTCCGATTGCGAAGGCAGCATACCAACTCGCGACTGACGCTGAGGCTCGAAAGCGTGGGTATCGAACAGGATTAGATACCCT
+
E@AFGFGGGGGGGGGGG<EFGGGGGGGGGGGGGGGGGGGGGFGFFECFFFGGGGC@FGGFGGCEFFGFFGGGGGGGGGGGGGGGGF,EFEF@FFEFFGGCGCB4FGG@FGGGGGEG+C><FFDFGGDDGEEFFFGGGGGGGEGGGGFGGGGCCCEGGGFFD,CEGGGGEF99<BCEGGFFFDCGEGGGGD*@FGGC<C@@CFCF<8;@FGGFEGGGGC;:C:</=5<>EC;>F4<+EGFGG@<;??FC?<EFCFD>C?F;CF<CD#::@;CEFF;GDE??FCC9FFABDDDEGGED9=A<EFE8+FE?AA+::ECGGGEFB8+DGGFFFC<GGGGE?,EDGGFGGFC9FFE@BB?7GGGGGGFGGGFFEF<F9FGFF@67GGGFFF@GGGFFFF@GGGGFEGEDGGGGGGGGGGGGGGGGFGGGEGGF@CCCCC
@JLYM 423
TGGGGAATATTGCACAATGGGGGAAACCCTGATGCAGCGACGCCGCGTGAGCGATGAAGTATTTCGGTATGTAAAGCTCTATCAGCAGGGAAGAAAATGACAGTACCTGACTAAGAAGCACCGGCTAAATACGTGCCAGCAGCCGCGGTAATACGTATGGTGCAAGCGTTATCCGGATTTACTGGGTGTAAAGGGCGCGTAGACGGCGTGGCAAGTCTGATGTGAAAACCCGGGGCTCAACCCCGGGACTGCATTGGAAACTGTCAATCTAGAGTACCGGAGAGGTAAGCGGAATTCCTCGTGTAGCGGTGAAATGAGTAGATATTAGGAGGAGCACCAGTGGCGAATGCGGCTTACTGGACGGTAACTGACGTTGAGGATCGAAAGCGTGGGGAGCAAACAGGATTAGATACCCG
+
GGFGCCG?FGGFGGGGGG9EGGGGGGGFFGGFFFG9FGEG:FGGGGGGCGGCBFF@FGGGFGGCFEG@BB<FD?BFGFFGFF<FG8F<7FGG@BFC<F5CD,:CFGEF?,,AFCEFF>FGDBEEG7FF>,EF@F8BFCDGE,5:+@<CCEEAAFGFGFC:<DCC<>7FCC@CAFGD5FCC?9;<7FGGCCFFFGGCC@*4:5C+:**:8EGGG::C9E7.47<CFC9BCCE?E<@-89CC>>79ED633C3:7CAB,>DFCE<6C?@<=6C0CGF6#47E5E;FC+FFB8FB95,+7+4,EF:F@8,<C<A,6,,B,?,,,5,,,CB=,6:,C,,6:,?GGGC9F@,6@@,6@E9FFC:7CGECC,E,@CCBCB,ECB;,,:FD6CFCCGGGFA@6F<CFC9FCADFGGECCCC8@
@JLYM 69089
TGGGGAATATTGCACAATGGGGGAAACCCTGATGCAGCAACGCCGCGTGAGTGAAGAAGTATTTCGGTATGTAAAGCTCTATCAGCAGGAAAGAAAATGACGGTACCTGACTAAGAAGCCCCGGCTAACTACGTGCCAGCAGCCGCGGTAATACGTAGGGGGCAAGCGTTATCCGGATTTACTGGGTGTAAAGGGAGCGTAGACGGTTTTGCAAGTCTGAAGTGAAAGCCCGGGGCTTAACCCCGGGACTGCTTTGGAAACTGTAGGACTAGAGTGCAGGAGAGGTAAGTGGAATTCCTAGTGTAGCGGTGAAATGCGTAGATATTAGGAGGAACACCAGTGGCGAAGGCGGCTTACTGGACTGTAACTGACGTTGAGGCTCGAAAGCGTGGGGAGCAAACAGGATTAGATACCCT
+
GGGGGEGGGGGEGGGGGGGG<FGGGGGFFGFGGGGCEFEFGGGGGGGGGGDFGF,C?FFGGGGGGFDGFCFGGGGFFGGGGGGGGGFGGGEGGGGFGGGFEGGGGGGDAFGGGGGDGGG>2GGGGFGF7FDGFGD<GFDGGFFFCGC@EFGFFGGGBEFFFFGGFGGA9CCFC5FEEEEFGFGFFFFGGGGGGGGFEGGGDE>@GFEEGFD@FDB7GFEFGFGCGGGEGGGGFFEECFGGFGFECGFDEGFGFGFEECFFFGFFFGBCFC,FGGFFAFFGGFGFGDGGFGGGGGGFGGFFFFGGGF>GF<AGFC7GFFFFFFFGGFGGFAGFFC,GECGEGGGGGDGGGGGGFDFGGGFGFFFGFFFGGGGGGFGGGGGGGCFGGGGGGGGGGGFFDFFFAGGGGGGGGGGCCCCC
@JLYM 425
TGAGGAATATTGGTCAATGGACGCAAGTCTGAACCAGCCATGCCGCGTGCAGGAAGACGGCTCTATGAGTTGTAAACTGCTTTTGTACGAGGGTAAACTCACCTACGTGTAGGTGACTGAAAGTATCGTACGAATAAGGATCGGCTAACTCCGTGCCAGCAGCCGCGGTAATACGGAGGATTCAAGCGTTATCCGGATTTATTGGGTTTAAAGGGTGCGTAGGCGGTTTGATAAGTTAGAGGAGAAATCCCGGGGCTTAACTCCGGAACTGCCTCTAATACTGTTAGACTAGAGAGTAGTTGCGGTAGGCGGAATGTATGGTGTAGCGGTGAAATGCTTAGAGATCATACAGAACACCGATTGCGAAGGCAGCTTACCAAACTATATCTGACGTTGAGGCACGAAAGCGTGGGGAGCAAACAGGATTAGATACCCT
+
GGGGGFCFGGGGGGFGGGGGGGGGGGGGGFGGGGGGGGGGGGGGGGGGGGGGGGFGGGGGGG>FGGGGGFGGGFGGGGGGGGGGGGGGGGGGGGGGGGGGGGGFGGGGGFGFGECGFCFGGFGGGGGGGGGGGGGGGFGGCDF?GGGGGDGEGG7C=FGGGGGGGGGGGFGFGGGGGGDEGGFGGGG?FGGGGGGGCGGFGFGGGGGEEGFGC=FGGGGGGGDGGGGGG=2B<CFGFGFF@CFGGFBFGGGGGGFEGGFCFGGFGGGFFEFF?GGGGGGGGGGGF@?9F@9FABEGGGGGGGGGGGGEGGGGFFAGF9GGGGGGGGGGEFGGFGGFDFGFFFF9GGGGGFGGGEGF7GGGGGGGGGGGGGFGFGGGGGGGFGGFGGGDGGGGFFFGGGGGGGGGGGGGFCGGGGGGGGGGGGFEDGGGF?FCCCCC
@JLYM 77651
TAGGGAATCTTCGGCAATGGACGGAAGTCTGACCGAGCAACGCCGCGTGAGTGAAGAAGGTTTTCGGATCGTAAAGCTCTGTTGTAAGTCAAGAACGAGTGTGAGAGTGGAAAGTTCACACTGTGACGGTAGCTTACCAGAAAGGGACGGCTAACTACGTGCCAGCAGCCGCGGTAATACGTAGGTCCCGAGCGTTGTCCGGATTTATTGGGCGTAAAGCGAGCGCAGGCGGTCTGATAAGTCTGAAGTTAAAGGCTGTGGCTCAACCATAGTTCGCTTTGGAAACTGTCAAACTTGAGTGCAGAAGGGGAGAGTGGAATTCCATGTGTAGCGGTGAAATGCGTAGATATATGGAGGAACACCGGTGGCGAAAGCGGCTCTCTGGTCTGTAACTGACGCTGAGGCTCGAAAGCGTGGGGAGCGAACAGGATTAGATACCCT
+
EFGGGFFGGFGGGGGGGGFGGCFFE7CFGGGGGCGGGGGGGGGGGGGFGGGGFEGGGGFGDCFGGGGGGGGGGGDFGGGGGGGGGGGGFEFGFGGGGGGBFFGGGGFGGGGGGDGGFGGGGGGGGFG@C:BFGGGGGGGGGGDGGGGGDGGGGGGGGGGFGGGGGGGGGCCFEEBFGGGGCFFGGGGGGGG7CG8EEGGGGGGF=/<<EGGGFGEEGFGGGGGGGGGGGGGGGEEGFGG?@CF=FG3CGFFFGGGFCC9GGGCCFGGGDCFGGCECGGGGGGFFGGFFCFFFDC,GF@4;A9GGGGGGGGDFGGGGEFEFEDGF9GGF:EB:<GE9FCCCGGFE=FE<9F<FEFFFDCFC=EE8GFFEF@FFEDGFCCGFCGGGGGGGGGFCBGGEGGGGGGEFE,CCD@7CF7@GGEGGGGFEEGFCE<GGGFFFA@<CC
@JLYM 427
TGAGGAATATTGGTCAATGGACGAGAGTCTGAACCAGCCAAGTAGCGTGCAGGATGACGGCCCTATGGGTTGTAAACTGCTTTTATAAGGGCATAAAGTGAGGTTCGTGAGGCTTTTTGCATGTACATTATGAATAAGGACCGGCTAATTCCGTGCCAGCAGCCGCGGTAATACGGAAGGTCCGGGCGTTATCCGGATTTATTGGGTTTAAAGGGAGCGTAGGCCGAAGATTAAGCGTGTTGTGAACTGTAGACGCACAACGTCTGCACTGCAGCGCGAACTGGTTTGCTTGAGTGCGCACGAGGTGGGCGGAATTCCTGGTGTAGCGGTGAAATGCTTAGATATCACGAAGAACTCCGATTGCGAAGGCAGCTCACTGGAGGGTAACTGACGCTGAAGCTCGAAAGTGCGGGTATCGAACAGGATTAGATACCCT
+
GGDGGCFGFGGG9EFFGGFG<;@7CE@6CEFDAFFGGGCFFGF<CFEEGG@,CFFFFGEGGGEFF8FF@FGGEGGEFGF<EDA,EA,CEEA,DA<FGDFC,A,,,C@GFDC,?<B,?F>D,5EFF<<,,:CFC<ECAFGAEFEDEEGGGD9?<6>@DEFBFDFCCE+@FEFC;CFGGEC:<DFGGG7:<@E7@3:>@*=FF9+,CEG<@CC<2<@B=**:C>CF+?*:*/<@FCC7DDG*A*2/1<+2+0*+0+*/*07@>5@>CC<:9@CCFC4293>GB1FCA8,,,B38+>8+++9++,A+=B+7C,D9CFF4+,FBGFECCC7GGFF9?9DF9AGGFFGEE=E79FFFFB8-6:,8+:CDBEEC,,9<<C,@8FGFFC,C,FFGECB7CACE@CEEDCGFE@@+F+E<@FFCF@A@GDE<CFGFCE,C@88A
@JLYM 428
TGGGGAATATTGCACAATGGGCGCAAGCCTGATGCAGCCATGCCGCGTGTATGAAGAAGGCCTTCGGGTTGTAAAGTACTTTCAGCGGGGAGGAAGGGAGTAAAGTTAATACCTTTGCTCATTGACGTTACCCGCAGAAGAAGCACCGGCTAACTCCGTGCCAGCAGCCGCGGTAATACGGAGGGTGCAAGCGTTAATCGGAATTACTGGGCGTAAAGCGCACGCAGGCGGTTTGTTAAGTCAGATGTGAAATCCCCGGGCTCAACCTGGGAACTGCATCTGATACTGGCAAGCTTGAGTCTCGTAGAGGGGGGTAGAATTCCAGGTGTAGCGGTGAAATGCGTAGAGATCTGGAGGAATACCGGTGGCGAAGGCGGCCCCCTGGACGAAGACTGACGCTCAGGTGCGAAAGCGTGGGGAGCAAACAGGATTAGATACCCT
+
GFFEFEGEFGGGGGGGGGGDGGGGGGGGGGGGGGGGGGGGGGGGGGGGGDFGGGGGGFGGFGGGGGGGGGGGGGGGGGGGGGGGGGGGGGFGGEGGEGGGGGDFFFFGFGGDFFGGGGGGGGGGGGGGGGEFGGGGDGFFGGFFGGGGGGGGGG?G@GGGGGGGGGGGGGGGG:GGGGGG:FFGGGGGGGGFGGGG:<FFGGCFGGGGEGGGGGGGGGFGEGGFFGGGGGGFEDEFCGGGGFGGFGGGGFFGGGGGFD5FGGGGGCGFGFGGG5GGGFGDFGGEGGGGGCGGGGCCCGGEFCGGGF>EFDGGFGGGGGGGFGGGFGGGGGGGGGGGGGGGGGGGGGGGGFGGGGGGGGGGGGGGGGGGGGDGGGGGDFF7EGGGGGFCGGGGGECGGGGGGGGFECGGGGGGGGGGGGGGGGGGFGGGGGGGGGGFC@CCC
@JLYM 52624
TGGGGAATATTGCACAATGGGGGAAACCCTGATGCAGCGACGCCGCGTGAGTGAAGAAGTATTTCGGTATGTAAAGCTCTATCAGCAGGGAAGAAAATGACGGTACCTGACTAAGAAGCCCCGGCTAACTACGTGCCAGCAGCCGCGGTAATACGTAGGGGGCAAGCGTTATCCGGATTTACTGGGTGTAAAGGGAGCGTAGACGGCGAGACAAGTCTGAAGTGAAAGCCCGGGGCTCAACCCCGGGACTGCTTTGGAAACTGCCTTGCTAGAGTGCTGGAGAGGTAAGTGGAATTCCTAGTGTAGCGGTGAAATGCGTAGATATTAGGAGGAACACCAGTGGCGAAGGCGGCTTACTGGACAGTAACTGACGCTGAGGCTCGAAAGTGTGGGTAGCAAACAGGATTAGATACCCT
+
6E88FEGGGGGGGGGGFGGDEECFGGGGGGEFCFFFFGCFGGGGGGGFCGFFGGGGGGGFGGGGFFEGFCEEFFEFFCGGGGGGFFFFGEGGGGGGGGGGGGFGGGGFGGGDFGGGGCG,BFBFGGGFFGGGD><FFGFFGGGCGEGG:>>;FGG>CFGFFE=FCF:F=FGC<FGGGCEGF9F<FFFFFFFGGGGGGGGB;CEGGGCE5?FGDCC<9FFGDGGFFGGGGGCFFGFEGGFFF<EGFCD9FFFC7CFGGGGGGFEEEC8EGGGGGFFF@FB<BDDGGF<CFCFEDGFFFFGGF@=GGGGDFGGGGGGGGFGGFGFGGGGGF9CGGFGDGFGGGGFF9FECGGGFF9CGGGGGFGFGGGGGGGGGGGGFDEEGGCCGFGGGEGGGGGGGGGGCGGGGGGGGFFGCCCCC
@JLYM 430
TGAGGAATATTGGTCAATGGGCGAGAGCCTGAACCAGCCAAGTAGCGTGCAGGATGACGGCCCTATGGGTTGTAAACTGCTTTTATAAGGGAATAAAGTGAGCCTCGTGAGGCTTTTTGCATGTACCTTATGAATAAGGACCGGCTAATTCCGTGCCAGCAGCCGCGGTAATACGGAAGGTTCGGGCGTTATCCGGATTTATTGGGTTTAAAGGGAGCGCAGGCGGACCTTTAAGTCAGCTGTGAAATACGGCGGCTCAACCGTCGAACTGCAGTTGATACTGGAGGTCTTGAGTGCACACAGGGATACTGGAATTCATGGTGTAGCGGTGAAATGCTCAGATATCATGAAGAACTCCGATCGCGAAGGCAGGTATCCGGGGTGCAACTGACGCTGAGGCTCGAAAGTGCGGGTATCAAACAGGATTAGATACCCT
+
GGFGGGGFGFGGGGGGGGGDGGDGFGGGGGGGGGGGGGGGGGFFGGGGGGFFFEG8EFEG@CGGGGGGGFGGGGGGGGFGGGGGGGGGGGFGGGGGGGGGGGFGGGGGGGGGGCEFGCGGGFFGFFFGGGCGGGGGGGGGFGGDDFGGGGGGD3>FFGGGGFGGGGG?;EFFGFGDGGCCGGGGGGG:FFGGGGGGDEFFFFGGGGGGGFDFGGGGCEGGCCGDGED,>>?DCCFEGGGCD@7=CGGGC:FCGGGFFCFGFGGED7,C,DF#0GGGDBF?FGGGGGFFFGGGGGGGGGGDFFFFEE?,GFGGGDFDGF=EFFC7DGGGFE9FFFA8GCFCGGGGFCCGGGGGGFCGGEF7GGGDGECF@AGGFGGGGGGGFGGGFEE7GGGGGGGGGGEDGGGGGGGGGGFDGGGGFFDGGFGGFFCDFGGCBCCC
@JLYM 431
TGAGGAATATTGGTCAATGGACGAGAGTCAGAACCAGCCAAGTAGCGTGCAGGATGACGGCCCTATGGGTTGTAAACTGCTTTTATAAGGGAATAAAGTGAGTCTCGTGAGGCTTTTTGCATGTACCTTATGAATAAGGACCGGCTAATTCCGTGCCAGCAGCCGCGGTAATACGGAAGGTCCGGGCGTTATCCGGATTTATTGGGTTTAAAGGGAGCGTAGGCCGGAGATTAAGCGTGTTGTGAAATGTAGATGCTCAACATCTGCACTGCAGCGCGAACTGGTTTCCTTGAGTACGCACAAAGTGGGCGGAATTCGTGGTGTAGCGGTGAAATGCTTAGATATCACGAAGAACTCCGATTGCGAAGGCAGCTCACTGGAGCGCAACTGACGCTGAAGCTCGAAAGCGCGGGTATCGAACAGGATTAGATACCCT
+
FGGFGGGGGGGGGGGFGGGFGGGGGGGFGGGFGGGGGGGGGGGG<FGGGCFFFEGFFFGGFCFGGGGCFGGGEGGGGGFFFGGFGGGGFGGEFGGGGGCGFGGGGGGGGGGGDCFGCCGGGDGCFGGGGGFEAFCFGGGGBF@FEGGGGGGACD83FFGFF8DFGGEGCFG@GGGBFFFFGEGGGGGFEGG><@FCEDGFFGFGFF<A6CBCDGG73DECGEEGGGGGGGFCFG@DDGGGGGGFCGECFGGF@>:<,9DFFFEFGGGFFFDFEGGGGFDEFGFGGFF8F@GGGGGGGGFGGGGFGGEGGDGEFFGF@<<<FGEGEGGGEGFC9GGGGGGFDGGGGGGGGCFGFGGGGGF7GEGGGGFGGGGGFGGGGGGFEGGGGGFGF:GDGGGFEC,F@DGEGCDGGDFGGGGGGGGGGGGGGGGGFFCCCCCC
@JLYM 432
TGAGGAATATTGGTCAATGGGCGAGAGCCTGAACCAGCCAAGTAGCGTGCAGGATGACGGCCCTATGGGTTGTAAACTGCTTTTATAAGGGAATAAAGTGAGCCTCGTGAGGCTTTTTGCATGTACCTTATGAATAAGGAACGGCTAATTCCGTGCCAGCAGCCGCGGTAATACGGAAGGTCCGGGCGTTATCCGGATTTATTGGGTTTAAAGGGAGCGTAGGCCGGAGATTAAGCGTGTTGTGAAATGTAGATGCTCAACATCTGCACTGCAGCGCGAACTGGTTTCCTTGATTACGCACAAAGTGGGCGGAATTCGTGGTGTAGCGGTGAAATGCTTAGATATCACGAAGAACTCCGATTGCGAAGGCAGCTCACTGGAGCGCAACTGACGCTGAAGCTCGAAAGTGCGGGTATCGAACAGGATTAGATACCCT
+
GFGFG@<FGGGGGGGGGGGGGGGGGGGGGGGGGGGGGGGGGGGGGGGGGGGGGGGGGGGE+FGGGGGGG<FFGGGGGGCFGGGGGGGGGGG:EFGGGFGGGCGFGGG7FGGGG?<,CFGGGGGGGGGGGFDCFF9FFGFG,EFEEEGGGGGGGF-FBF@GGGGDCEFDFFEGFCGEGEGCFGGGEACCF6EFF=F5=GFCE>DGGC=FFGFG?C=FGGGGGFCECE<ECECFFGCFECEGGFGGEA?7CGB<9F8GGFFGFGFFGG=FFGGGGGFCEFEDDFGGFGGFGFDA++F7@AE<A?,8GGFB8,9EE8GGF7FFEGGGGGFFC?DFFA,GGGFEE,F8FCGGGEFE@EFB:7F@GC7DFGGGDDGGGFGGGGGGGGGFF9GDGGGF9F9FD7DEFFF,GEGEEGFGEGGGGGFFGFGGFGGGGGFCC?CA
@JLYM 433
TGGGGAATATTGCACAATGGGGGAAACCCTGATGCAGCGACGCCGCGTGAGCGATGAAGTATTTCGGTATGTAAAGCTCTATCAGCAGGGAAGAAAATGACGGTACCTGACTAAGAAGCACCGGCTAAATACGTGCCAGCAGCCGCGGTAATACGTATGGTGCAAGCGTTATCCGGATTTACTGGGTGTAAAGGGAGCGTAGACGGAGTGGCAAGTCTGATGTGAAAACCCGGGGCTCAACCCCGGGACTGCATTGGAAACTGTCAATCTAGAGTACCGGAGAGGTAAGCGTAATTCCTAGTGTAGCGGTGAAATGCGTAGATATTAGGAGGAACACCAGTGGCGAAGGCGGCTTACTGGACGGTAACTGACGTTGAGGCTCGAAAGCGTGGGGATCAAACAGGATTAGATACCCT
+
GGGGGGGGGGGGFFFGGGGGGEGGGGEFFGGGFGGGGGGG:FCEGGGGGGGCFGFGGGGEGEEFFGG4=FE??FFDFGEFAF9?E8FFDFBFEFGGGG<D,4=+BFFGGFEFGFGGFCADFFGE7+FCB<=F+3B3<DGCC&F7+54>CC+7AD=3:.?<@FAF>F<F;CFGGFGGGBB3;FFFGF>=FFFCC=GFGFFFGFFGFGFFCFCC?CF<9<?,FEF<EGCGCGGGGFFGFCGGGEEC7:C<=EC;C9?E?FFFGFDFEE<<=:/FC<FFC7E<9CE8FFB?==C,8=EB,9,98GGFCGE9GGF<B,GFB,EFGFGFFGF<FFCGFF@-DFCCC7CGGGGGGGGGGFFGGE:B,CEFFFGGGGGGFEGFC+DGGEFF@FCF@GGFFDE,E<GFFGGGGDGGGGGCCCCC
@JLYM 434
TGGGGAATATTGCACAATGGGGGAAACCCTGATGCAGCGACGCCGCGTGAAGGAAGAAGTATCTCGGTATGTAAACTTCTATCAGCAGGGAAGACAGTGACGGTACCTGACTAAGAAGCCCCGGCTAACTACGTGCCAGCAGCCGCGGTAATACGTAGGGGGCAAGCGTTACCCGGATTTACTGGGTGTAAAGGGAGCGTAGACGGTGTGGCAAGTATGATGTGAAAGGCATGGGCTCAACCTGTGGACTGCATTGGAAACTGTCATACTTGAGTGCCGGAGGGGTAAGCGGAATTCCTAGTGTAGCGGTGAAATGCGTAGATATTAGGAGGAACACCAGTTGCGAAGGCGGCTTACTGGACGGTAACTGACGTTGAGGCTCGAAAGCGTGGGGAGCAAACAGGATTAGATACCCT
+
FGGGG@FGGGGGGGGGGGGDCEGGGGGGEGGGGGGGGGCGEFEGGEEGGEFFFFEDFGGGGGGDGFCFFFGGGGGFFGGGGGGGGCGGGGGGGGGGCFDGGGGGFGFFGGGGGGGGGGGGFEFGGGGGGGGGDCDGFFFGGG@GFE7C:C<CFFFFGCCFFG1EGCGGGGGGGGCGGGEFGFGGFGF>:FCCCGDGGCGDCEGDGGFF;@E;GGG,#E1EC;<CFCFGFCC<GGGDF<F@@=FGFFGGGFFFDDBCDC7CCGDDDGGGGDFFFGGEECGGFGFCGGDFC@E<EGGGFCDEDACEEF7DFFGGGGFCB,9FGGGFDECGGGGGFF8EFGFF@7GGGGGGGGGFCFCGGFEEFDGGGGGFFCFGFEGGGFGEFGGFGGEGGGGFFCGGGGGGGGGGGFFFGGGCBACC
@JLYM 435
TGGGGAATATTGCACAATGGGGGAAACCCTGATGCAGCGACGCCGCGTGGAGGAAGAAGGTCTTCGGATTGTAAACTCCTGTTGTTGAGGAAGATAATGACGGTACTCAACAAGGAAGTGACGGCTAACTACGTGACAGCAGCCGCGGTAAAACGTAGGTCACAAGCGTTGTCCGGAATTACTGGGTGTAAAGGGAGCGCAGGCGGGAAGACAAGTTGGAAGTGAAATTCATGGGCTCAACCCATGAACTGCTTTCAAAACTGTTTTTCTTGAGTAGTGCAGAGGTAGGCGGAATTCCCGGTGTAGCGGTGGAATGCGGAGATATCGGGAGGAACACCAGTGGCGAAGGCGGCCTACTGGGCACCAACTGACGCTGAGGCTCGAAAGTGTGGGTAGCAAACAGGATTAGATACCCT
+
GFGFEE7<FGGGGGGGGGG8FEGCFGGDCDGGGFFFA8FBCFCFGGCFEFCCCGFGGGGFFE9FEAFF7FFGGFFGGGGGGF<FAGGGGAEFFGCGFG<FFCFGCFCFGGGCA88FFF<BFFECF:FGG,C>BB8,<FF<F,@<FG:FFGEFFFGFGG+*=CFGGG7E828=:FE@8:CE9?FCF=GGBFDGFFGDGCGFGCGGGGDCEF>AC8CC>CF8?GGEG9EC#CCF<>><7>GCCGCFEECFCDCC3'E>FDAEDGFFGFFGBFCFFGB>F;>EGF:FF?F=:AE9FFGGGEEGF@F:ECFEC@5?=4:,+,,FFECBEFCEFE<F:C@:-CGGGCCCBCC@7FFFFFAF8FEC;,;EFFFFCB7GE<C@E8,F8EEE9FCF-<ECGGGCECEEEFGGGGGGEF8CCCCC
@JLYM 436
TGAGGAATATTGGTCAATGGGCGAGAGCCTGAACCAGCCAAGTAGCGTGCAGGATGACGGCCCTATGGGTTGTAAACTGCTTTTATAAGGGAATAAAGTGAGCCTCGTGAGGCTTTTTGCATGTACGTTATGAATAAGGACCGGCTAATTCCGTGCCAGCAGCCGCGGTAATACGGAAGGTCCGGGCGTTATCCGGATTTATTGGGTTTAAAGGGAGCGTAGGCCGGAGATTAAGCGTGTTGTGAAATGTAGATGCTCAACATCTGCACTGCAGCGCGAACTGGTTTCCTTGAGTACGCACAAAGTGGGCGGAATTCGTGGTGTAGCGGTGAAGTGCTTAGATATCACGAAGAACTCCGATTGCGAAGGCAGCTCACTGGAGCGCAACTGACGCTGAAGCTCGACAGTGCGGGTATCGAACAGGATTAGATACCCT
+
GFGFC<@EFFCFGGG,6;@@EEGCFGGGGGG<FFFC@ECCGGFGECFFE:CFE@@EF<FF@FG?CFFGF6?FFFFEED9=CE,E9<EFDFD<FFGGGDBFGB,EAEFFGGEG@FFFGGGGGGGGGFGGGGGGGGAFGGGGGGGGGGGGGFGGGFFGGGFFGGGGDGGGEGG3FGGGGGGGGGCCCFGGGGG<<FGEFCF2GGCG1GGGFDFGF?E58CEEGFCGFGGFEEGFGGGDDDEGGGGGFGGGGGF79EGGGFFGGGFFGGGGGGGGGGGECFEFGGCFFD<8FGGF?FCGFE8FFGFFF7CCF?,,4,F:@?FGGE7GGGEGFGFE8FAFFEE,GFCFEC6C9E,FGF@8@C6,7GEGGGCFGGEEC6,FEFF@@+CC<FF:CGGFC,AGF@:@GFAC,GCC@CE,GFC6,,<AGGGFFGGGGGGCCCCC
@JLYM 437
TGAGGAATATTGGTCAATGGGCGAGAGCCTGAACCAGCCAAGTAGCGTGCAGGAAGACGGCCCTATGGGTTGTAAACTGCTTTTGTAAGGGAATAAAGTGAGTCTCGTGAGACTTTTTGCATGTACCTTATGAATAAGGACCGGCTAATTCCGTGCCAGCAGCCGCGGTAATACGGAAGGTCCGGGCGTTATCCGGATTTATTGGGTTTAAAGGGAGCGTAGGCCGGAGATTAAGCGTGTTGTGAAATGTAGACGCTCAGCGTCTGCACTGCAGCGCGAACTGGATTCCTTGAGTACGCACAAAGTGGGCGGAATTCGTGGTGTAGCGGTGAAATGCTTAGATATCACGAAGAACTCCGATTGCGAAGGCAGCTTGCGGGAGTGCGACTGACGCTGAAGCTCGAAGGTGCGGGTATCGAACAGGATTAGATACCCT
+
GGGGGGGGGGGGGGGFEGGGFGGGGGGGGGGGGGGGGDDGGGFFGFGGGGFFFFG8CEFGGGGGEAFGCCFEGGFGGGGGGFFGF8FGGGG8CFGGGGGGGG,CFFGGGGGGGGGGFFGCFFGGGEFFGFAFFGFFGGGGEFD7FGGFFFGGGFGFGGGGGGGGGGGG?GGGFGF@C8CFGG,FBEGGGGGGGCE==FACEG?GFFGFEFCFFGGFD?AE5F<6?FEE@EE1FGGEDCEGFFCGFFCGGGGFC>EDGCEC@FE>FD<GGGFCFGGFCCDFGGFGGGFFGFGGGGEFBGDFFE:DGGGGGGECFCFGGGGGGFGGGECGGGGGGGGF?,GGGFFECD8GGGFCGEFFF7GFFCEGGGGGGGFGGGGGGGGECCGGDGGGGGFGGGGFGGGGGGGGGGGDGFGFGGGGGGGEFDFFDGGGGGFCCCCC
@JLYM 94813
TGAGGAATATTGGTCAATGGACGAGAGTCTGAACCAGCCAAGTAGCGTGCAGGATGACGGCCCTATGGGTTGTAAACTGCTTTTATAAGGGAATAAAGTGAGTCTCGTGAGACTTTTTGCATGTACCTTATGAATAAGGACCGGCTAATTCCGTGCCAGCAGCCGCGGTAATACGGAAGGTCCGGGCGTTATCCGGATTTATTGGGTTTAAAGGGAGCGTAGGCCGGAGATTAAGCGTGTTGTGAAATGTAGACGCTCAACGTCTGCACTGCAGCGCGAACTGGTTTCCTTGAGTACGCATAAAGTGGGCGGAATTCGTGGTGTAGCGGTGAAATGCTTAGATATCACGAAGAACTCCGATTGCGAAGGCAGCTCACTGGAGCTCAACTGACGCTGAAGCTCGAAAGTGCGGGTATCGAACAGGATTAGATACCCT
+
GEGGGCFGGGGGGGGGGGGGGGGGCGGGGGGGGGGGGGGGGGGGGGGGGGFGGGGFFFGGCGDCGGGGGGGGGGGGGGFGGFGGGDGGFG8FFGGGGGGGGGFFGGGGGGGGFGGGGFCGGGGGGGGGGGGGGG9EAFGG=FG7FGGGGGGGGGCGGGGGFGGGDGGGGGFFGGGGGGDCC:F=GGGGGEG7CGGGGGGGGGFCCFCCFFGFGGGFGGGGGECCCFECGF@EFGGFGFGFGGGGGF;DCFGDFEGGCEGGGGFFCC7BCFGGGGGGGFC<CCGGGFE=FB,FDEGGGGFFGF9FGDEGF8GGGGGFCF7<GFGGGGGGFFAGFGGDGFFCGFAFGFFCCFEGFEC:GGGGGGFCGFGGGGGGGGGGGGGEFFF9GGGGGGGGGGGGGGGGCGGGGGGGGGGGGGGGGGGGGGEGGGGGGGGCCCCC
@JLYM 439
TGGGGAATATTGCACAATGGGGGAAACCCTGATGCAGCAACGCCGCGTGAGTGAAGAAGTATTTCGGTATGTAAAGCTCTATCAGCAGGAAAGAAAATGACGGTACCTGACTAAGAAGCCCCGGCTAACTACGTGCCAGCAGCCGCGGTAATACGTAGGGGGCAAGCGTTATCCGGATTTACTGGGTGTAAAGGTAGCGTAGACGGTTTTGCAAGTCTGAAGTGAAAGCCCGGGGCTTAACCCCGGGACTGCTTTGGAAACTGTAGGACTAGAGTGCAGGAGAGGTAAGTGGAAGTCCTAGTGTAGCGGTGAAATGCGTAGATATTAGGAGGAACGCCAGTGGCGAAGGCGGCTTACTGGACTGTAACTGACGTTGAGGCTCGAAAGCGTGGGGAGCAAACAGGATTAGATACCCT
+
GGGGGGGGGGGGGGGGGGGGGGGGGGGGGGGGGGGGGGFGGGGDEGEFEFFFGGGGFGGGGGGGGGGGGGGDGGGGGGGGGGGGGGGFGGGGGGGGGGFGGGGGGGGGGFGGGGGGGGGGGGGGGGGGGGGGGGGGGGGFGGGGEDDGEEE9FG*1GGCFGGGGGGGGAF=FGFEE>CGGGG=FFF8EGFFCGF1FGFGGGGGGGGEGGGFFG8C::GGFEC9CGFFGG=F?E<G<DFGG@CEEFGGGGDFGGGFFCGFGG?FGF<FFFFGGGFGFDGGDFGFFGGGFGGFEEB,DDFFCGFGGGGGFAFEFEGGGFEEAFGGGGGGGFDFC:6GGGFGGF7F7GGGGGEGFGDGFFFGGGDFGFFF:@GGGGGGGGGGGGGGGFGGEGFGGGGGGGGGFFGGFGGGGGGGCCC@C
@JLYM 440
TGAGGAATATTGGTCAATGGACGAGAGTCTGAACCAGCCAAGTAGCGTGCAGGATGACGGCCCTATGGGTTGTAAACTGCTTTTATAAGGGAATAAAGTGGGTCACGTGTGACTTTTTGCATGTACCTTATGAATAAGGACCGGCTAATTCCGTGCCAGCAGCCGCGGTAATACGGAAGGTCCGGGCGTTATCCGGATTTATTGGGTTTAAAGGGAGCGTAGGCCGGAGATTAAGCGTGTTGTGGAATGTAGAGGCTCAACCTCTGCACTGCAGCGCGAACTGGTCTTCTTGAGTACGCACAACGTGGGCGGAATTCGTGGTGTAGCGGTGAAATGCTGAGATATCACGAAGAACTCCGATTGCGAAGGCAGCTCACGGGAGCGCAACTGACGCTGAAGCTCGAAAGTGCGGGTATCGAACAGGATTAGATACCCT
+
6EGGGGGGFGGGGGFFGGGGGGDGGGG@GDGGFGG?EGGG<FEFFFDC@FGGGCGGGGGG@FGGGFE8FF:BFGFGGFGGGGGGFFGGGGGAFGGGGGGGGGGGGGGGFGC<FEGGFFEGGGGGGGGGGGGGGGGGAF,ABFEG7FGGGGG9FGFGGEF1/FFGGG4GEDE@FGGGCFFCCFGGGFGG@FEDFF:EF@FFFF+F9:F7C<C;FFGFCEGGGD:@<C>CEGFFCFFGE9CGGCFG3FFGFEB8?FFD5>>1GFDDF6CEGGGB+@FFFFGD@GG>:,FD<BFC+:=:DGDGDGFFGGEED@FDGF=@+F<,GF@+GCCFE<9F<<,B,E,;?@,CGGECFFF<EB+-7,?GFEF<GEGGFCCFGFCGFCGF@>FF<CF:CDGGGFGGGDGGGDGGFBC7GGGGCAFFDFCF<GGGGFCGEECBB8CC
@JLYM 81638
TGGGGAATATTGCACAATGGGGGAAACCCTGATGCAGCGACGCCGCGTGGAGGAAGAAGGTCTTCGGATTGTAAACTCCTGTTGTTGAGGAAGATAATGACGGTACTCAACAAGGAAGTGACGGCTAACTACGTGCCAGCAGCCGCGGTAAAACGTAGGGGGCAAGCGTTATCCGGATATACTGGGTGTAAAGGGAGCGTAGACGGTTTTGCAAGTCTGGAGTGAAAGCCCGGGGCTTAACCCCGGGACTGCTTTGGAAACTGTAGGACTAGAGTGCAGGAGAGGTAAGTGGAATTCCTAGTGTAGCGGTGAAATGCGTAGATATTAGGAGGAACACCAGTGGCGGAGGCGGCTTACTGGACTGTAACTGACGTTGAGGCGCGAAAGCGTGGGGAGCAAACAGGATTAGATACCCT
+
FFGFGGGGGGGGGFGGDGDFE7:CGGGFG<FFEFC9FGG:BFEGGG>GEG>CEDEFGGGGFGGFFC7?CF@<EFGGGGGFDFGGECEEF8DGC<EFGFECG7FGGGGGG8B<,DBFF8FD,?=FGGD<DB=FFG8B>AFCF8<FGG>7@>:BFGG8F@FEDG;EFFGGGGGFFDE?CG8FFF>FF><CF0BCCFGC7C?CC5;FFGFGGGFD9GF@:FDD<FCAFA@GEF:GCFEC@EGFECED>>CFEDCF@,F<CEEFFGEFFGFFDFGGGE<FAFCF8EBGFFFF9FFAGF?5,9F9B,C=C>:DF9ACB8,:7FCGGGF?,EFEAFFEB=DFF<EB+B@8,,6+:+ECFEFF8C<FEC9@FFEC:-FDFEC,@++@,CEF7GC7E?FCFCCF@FFFFFAFB,,,FEE@B9CB
@JLYM 442
TGGGGAATATTGCACAATGGGGGAAACTCTGATGCAGCGACGCCGCGCGGAGGAAGAAGGTCTTCGGATTGTAAACTCCTGTTGTTGAGGAAGATAATGTCGGAGCTCAACAAGGAAGTGACTGCTAACAACGTGCCAGCAGCCGCGGTAAAACGTCGGTCACAAGCGTTGTCCGGAATTACTGGGTGTAAAGGGAGCGCAGACGGGAAGACAAGTTGGAAGTGAAATCTATGGGCTCAACCCATAAAGTGCTTGTAAAACTGTTTTACTTGAGTAGTGCAGAGGTTGGCGGAAATCCCTGTGTAGCGGTGAAATGCGTAGATATCGGGAGGAACACCAGTGGCGAAGGCGGCCTACTGTGCAACAACTGACGCTGAGGCTCGAAAGTATGGGTAGCAAACAGGATTAGATACCCT
+
F<CEFGGGGFE<ECGEEC,CFEE+,@,,CEG9CE,6C688@CEEFGG7+8+@FF@F4?FC=B?AGGD+B+BFGGFF,,=FFEEFG8=ECEEGGFE,BF9,B,8++8D8DCG,,3,@F,:CFG,E@FFA8,,:CDFFC>F:B:C:***>F>:,CC5,***4=C<<:C<C<F@FD,<<*=-14'4C;FG82=81C.CA??5/:8#*CB-77730>35<33<DCCE9F@,,;<>@+>A>,FCB<88F3:::,,,><@:,,???F8FCA,55C:,,CEA:6,9FE,?8:++:C?5<B4,=+99:=,@@8@C<C,C,F@B:D9,,E:@4,+F@C<@,B:,@?FC@EGEFF@:@@8AC;,,C@C6,A<;6GFC,@7;EFFCF@:7F<BEECE@C-@CFFDEEC,FCGEDFA<<6<C,8,,@@
@JLYM 443
TGGGGAATATTGCACAATGGGGGAAACCCTGATGCAGCGACGCCGCGTGGAGGAAGAAGGTCTTCGGATTGTAAACTCCTGTTGTTGAGGAAGATAATGACGGTACCCAACAAGGAAGTGACGGCTAACTACGTGCCAGCAGCCGCGGTAAAACGTAGGTCACAAGCGTTGTCCGGAATTACTGGGTGTAAAGGGAGCGCAGGCGGGAAGACAAGTTGGAAGTGAAATCTATGGGCTCAACCCATAAACTGCTTTCAAAACTGTTTTTCTTGAGTAGTGCAGAGGTAGGCGGAATTCCCGGTGTAGCGGTGGAATGCGTAGATATCGGGAGGAACACCAGTGGCGAAGGCGGCCTACTGGGCACCAACTGACGCTGAGGCTCGAAAGTGTGGGTAGCAAACAGGATTAGATACCCT
+
FEFFGFGDGDGGGGFGGGGFGGGG7FEFGGGFGGFGGGGGGGGGGGGGGDECFEDGGGGGFGGGGGG77FFGGCFGCGGGGFGGCE@<FEAFGGGGGCEFGGGGGDGGGGGGFCADGFDFGGGCFGGGGGGG7@7@FCFFAFGGGGDGGG>FG?FEG7F<FFGGGGGGFGGGGGGGGD:CF<BF.GGGCFGFGGGGGGGGEEDEEG>CF:;CFFGGGGGGFDFGCGGE:FFEFFFGGGGFGCFGGGGFF@GE<>E7;<GGGFGGF8GGFCEDGGFFD@C<:?BEE7FF+,F9FGFF@CFCFFFEGGGFGFDCGGGGDFCFE7:GEEF8FEF9EF<<GFGGGGGFFC@F@@,<9AE68CFCE<FCGGGGGGGF@FFFGFCFD,GDFE,,GFGFFGGGGEF9GECF@FEGGFF@C8B@
@JLYM 444
TGAGGAATATTGGTCAATGGGCGAGAGCCTGAACCAGCCAAGTAGCGTGCAGGATGACGGCCCTATGGGTTGTAAACTGCTTTTATAAGGGAATAAAGTGAGCCTCGTGAGGCTTTTTGCATGTACCTTATGAATAAGGACCGGCTAATTCCGTGCCAGCAGCCGCGGTAATACGGAAGGTCCGGGCGTTATCCGGATTTATTGGGTTTAAAGGGAGCGTAGGCCGTCTGATAAGCGTGTTGTGAAATGTCGGGGCTCAACCTGGGCATTGCAGCGCGAACTGTGAGACTTGAGTGCGCGGGAAGTAGGCGGAATTCGTCGTGTAGCGGTGAAATGCTTAGATATGACGAAGAACTCCGATTGCGAAGGCAGCCTGCTGTAGCGCAACTGACGCTGAAGCTCGAAAGCGTGGGTATCGAACAGGATTAGATACCCT
+
FGGGGFGGFGGGGGGGGGGGGGGGGGGGGGGGFGGGGGGGGFGGGGEG,FFGCGGGCFGCGGGGGGGGGGGGGGGGGGGGGGGGGGGGGGGGGGGGGGGGGGGGGGGG@FGGGGGGGFEGGGGGGGGGGGGCFFGGGGFGGGGGGCGFGGGGGGFBFFGGGGGGGGGGGGGG9FFCEEGDFGGGGGGFFFEGG?GG4<@F@;C,<FEFF0?39?FFGGGEEDC6AECEFCFFEBGGGGGEFB#CFDGGEFGGFGFCD7?FFGFGGCGFFCEDGGFGGGGGDGGGGFFF<,FGGGGGGGGGFAGFF7GFCFGGGFGF@FF7GGGGGGGGF,GGGGFECGFGGGGGGDFCGFA,EF@7GFGGCCGFGFGGGGGGEGFGGFGF@F+GGGGGGGGCGDFGGGGGGGGGGGGGGEFFGFGFGGGGGGGGGGGGFC,CCCCC
@JLYM 445
TGGGGGATATTGTACAATGGAGGAAACTCTGATGCAGCGACGCCGCGTGAGTGAAGAAGTATTTCGGTATGTAAACCTCTATCAGCAGGAAAGAAAATGACGGTACCTGACTAAGAAGCCCCGGCTAACTACGTGCCAGCAGCCGCGGTAATACGTAGGGGGCAAGCGTTATCCGGCTTTACTGGGTGTAAAGGGAGCGTAGACGGTTTGGCAAGTCGGAAGTGAAAGCCCGGGGCTTAACCCCGGGACTGCTTTAGAAACTGTAGGACTAGAGTTCAGGAGAGGTAAGTGGAATTCCTAGTGTAGCGGTGAAATGCGTAGATATTAGGAGGAACACCAGTGGCGAAGGCGGCTTACTGGACTGTAACTGACGTTGAGGCTCGAAAGCGTGGGTAGCAAACAGGATTAGATACCCT
+
EFEG>CG7F9FG@<EFGGFGC<FFGGGCFGGGFEGGC?@CGGGGEG7FG86CFEDCFEGG<,FGG,784CEFFFG,,,:F5BEC9=:=F+E,?E,BFFGGGGGG<C,7CFE9<?<9FCCFFGGGEGDCFFCF+<>@FCFGGFFF7FFE:7G;F9FFC,CEGDFG1BFEFB*=<21*##<FCF,GFGGGFG<GGGB)44A:,1/:F820;,,9EA>**,CGEE,9GFCCC<+CFD>A>3F@8++8=86<,4E,?@:,@F5<,,C44;C,,<<E9B,,,,>99,FED?E9FEFDFF<E,,,EGGC7GC7GF@?,GGGFB9CGEFDEF9GGFCFDBE,6CGFF7DGFFGGGGGGF<CFE,GDGFE,DGGFGGGGGF@DGGGF8DEGGGCC+;FFC@,FGGGFGGGGGFGGGFE8C@A@A
@JLYM 446
TGGGGGATATTGTACAATGGAGGAAACTCTGATGCAGCGACGCCGCGTGAGTGAAGAAGTATTTCGGTATGTAAAGCTCTATCAGCAGGGAAGAAAATGACGGTACATGTCTAAAAAGCCCCGGCTAACTACGGGCCAGCAGCCGCGGTAATACGTAGGGGGCAAGCGTTATCCGGATTTACTGGGTGTAAAGGGAGCGTAGACGGTGTTGCAAGTCTGAAGTGAAAGCCCGGGGCTTAACCCCGGGACTGCTTTGGAAACTGTCGGACTAGAGTGCAGGAGAGGTAAGTGGAATTCCTAGTGTAGCGGTGAAATGCGTAGATATTAGGAGGAACACCAGTGGCGAAGGCGGCTTACTGGACTGTAACTGACGTTGAGGATCGAAAGCGTGGGGAGCAAACAGGATTAGATACCCT
+
GFGGG7FFGFGF@,CFGGGF<@F6EFFAFGFGC<FGFG7FGEGGGGGGGGG,CEGGGDFFCFGGGGGGDDGGFGF,<EFG<F9<CEFGG7FECG@,B,5E<++4++,:B,<<E9,?=+38AF:>CGE<::0,3&B=6:>.*38<29C<47><F%F@@>FFEG>4FEDFGEA@F<24(*CFCCFGFCCFG:AGGEFFGEG<FF>DF>+#2:?,;;GG9FB>1GFGFD@C.GGFCCFF;'E@@3+7GFFB,FD859FGGGDGF+>+:E?:5,<FDA,,9AGF@GFGGFGGFCGFFF?,DA<GGGGGGGEFCFFAFFB4,FGGGFBFFEGGFGGGFE@F<DGGGFF7GGEF@7FFECFGGGGGGFC,GGGGGGGGGGGGFFC,FGGGGDGGGGGGGGGGGGGF<GGGFDGGGGFCCCCC
@JLYM 72235
TGAGGAATATTGGTCAATGGGCGAGAGCCTGAACCAGCCAAGTAGCGTGCAGGAAGACGGCCCTATGGGTTGTAAACTGCTTTTATAAGGGAATAAAGTGAGCCTCGTGAGGCTTTTTGCATGTACCTTATGAATAAGGACCGGCTAATTCCGTGCCAGCAGCCGCGGTAATACGGAAGGTTCGGGCGTTATCCGGATTTATTGGGTTTAAAGGGAGCGTAGGCCGGAGATTAAGCGTGTTGTGAAATGTAGATGCTCAACATCTGCACTGCAGCGCGAACTGGTTTCCTTGAGTACGCACAAAGTGGGCGGAATTCGTGGTGTAGCGGTGAAATGCTGAGATATCACGAAGAACTCCGATTGCGAAGGCAGCTCACTGGAGCGCAACTGACGCTGAAGCTCGAAAGTGCGGGTATCGAACAGGATTAGATACCCT
+
EGGGGGFG9FGFGFGFGGGGDFFGGGGGFFGGGGGGGGGGGGGGGGGGGGGDGGGGGGGGCGGGGGF?F@CFGGGFGGGFGGGGGGFGCFGG=FGGGGGGGGGGGFGGGEEGFFGGGDDGGGGGGGGGGGFG9BFGGGGGGFGGGGGF?F;FGGGGGGFGFGGGGGGGGGGGFGGGCGGGGGGGCGFDFGGGDCFGFGDGFGGFCGGGGFGGG@GFGGGEGG9EFFFCGFFGGGFGGGGEGGGEGGGFF9GGFGFB@FDGGGD:FFECDFFGGGFFCDGGFGGGGFFDE?GGGGGGDGFGFA9FGEFCCCGFGGGFEFGFFFGGGGGGGGGGFGEF9C,GGFFGCGF7GFFGFFF:7CFFGGFFGGGGFDGFDF?GGGGEFDEFGGGGGGGGFGCGGFEGGGGGGFC@B7GEGGGFCGGGGGGFFEFGGGFCCCCC
@JLYM 448
TGAGGAATATTGGTCAATGGGCGAGAGCCTGAACCAGCCAAGTAGCGTGCAGGATGACGGCCCTATGGGTTGTAAACTGCTTTTATAAGGGAATAAAGTGAGCCTCGTGAGGCTTTTTGCATGTACCTTATGAATAAGGACCGGCTAATTCCGTGCCAGCAGCCGCGGTAATACGGAAGGTTCGGGCGTTATCCGGATTTATTGGGTTTAAAGGGAGCGTAGGCCGGAGATTAAGCGTGTTGTGAAATGTAGATGCTCAACATCTGCACTGCAGCGCGAACTGGTTTCCTTGAGTACGCACAAAGTGGGCGGAATTCGTGGTGTAGCGGTGAAATGCTTAGATATCACGAAGAACTCCGATTGCGAAGGCAGCTCACTGGAGCGCAACTGACGCTGAAGCTCGAAAGTGCGGGTATCGAACAGGATTAGATACCCT
+
GGGGGGGGGGGGFFEGGGGGGGGGGGGGGGGGGGGGGGGGGGGFFGGGGGGGGGGGGGGGGGGGGGGGGGGEGGGGGGFGGCGGGGGFGGGGFGGGDEGGGGGGGGGGGEGGFFGGF<FGFGGGGGGGGGGGGGGGGGG?GGGEG7<FGGGGGGGGGGGGGGGGGGG6,CFGGGGGEEEFGFGGCCGEEGCEFGGGFGG4GGGFGFGFFDGGFGGCCDGEEFEGGDEEEEFGGGGGDGEEGGGGFFGGGGFEEF:C.AGGFFCFDGDGGGGEEGGGDGGGFGGGG8F8FFF9FGGGGF@AAF9@GEEDEFF?EFB+:FCGGGGGGGGGGGFFAGGGFEGGGFCGFDFGGGFGGGFEGFGFFGGEGGGGGFGGFGGGGFGGGGDGDGGGGGGGGGGGGFC8@CGGGGGEGGGGGEFF7DGGGGGGGGGGFGGCB8CC
@JLYM 82208
TGAGGAATATTGGTCAATGGGCGAGAGCCTGAACCAGCCAAGTAGCGTGCAGGACGACGGCCCTATGGGTTGTAAACTGCTTTTATAAGGGAGTAAAGTGGGTCACGTGTGACTTTTTGCATGTACCTTATGAATAAGGACCGGCTAATTCCGTGCCAGCAGCCGCGGTAATACGGAAGGTCCGGGCGTTATCCGGATTTATTGGGTTTAAAGGGAGCGTAGGCCGGAGATTAAGCGTGTTGTGAAATGTAGAGGCTCAACCTCTGCACTGCAGCGCGAACTGGTCTTCTTGAGTACGCACAACGTGGGCGGAATTCGTGGTGTAGCGGTGAAATGCTTAGATATCACGAAGAACTCCGATTGCGAAGGCAGCTCACGGGAGCGCAACTGACGCTGAAGCTCGAAAGTGCGGGTATCGAACAGGATTAGATACCCT
+
FGAFGGGFGGGGGGGGFGGGGGGGGGGGGGGGGGGGGGEFGGGGGGGGGGGFDGG:BFEGGGGGGGGGGGEEGCFGGGGGGGGGGGFGGGGGGGGGGG<BFGFGGGGEEGGGGGGGGGGGGCFFGGGGGFEGGGGGGGGFGGGGGGGGGFGGGGGGGGGFFFGGGGGGGGGGGGGGGEGGEGGGGGGGGGDGCFGECFEG?G@FGGCFEFFDGGGGGGGGGGDFGGGGGFFGGGGGGGGGGGFFGGGGGGGGFGFGFGGGGGGGGFGFFGGGECDGGGGGGGGGGFEAF8GGGGGGGGGEGGEGGGGGGGGGGGGECGFEGGGGGGGGFDAGGFFGFF,CGGFF8GGGGGGGGGF@GGGGGFGGGGFGGGGGGGGGGGGGGGGGGGGGGGGGGGGGGGGGGGGGDGF>GGGGGGGGGGGGGGGCGGGFFFFCCCCC
@JLYM 95152
TGAGGAATATTGGTCAATGGGCGAGAGCCTGAACCAGCCAAGTAGCGTGCAGGAAGACGGCCCTATGGGTTGTAAACTGCTTTTATAAGGGAATAAAGTGGGTCACGTGTGACTTTTTGCATGTACCTTATGAATAAGGACCGGCTAATTCCGTGCCAGCAGCCGCGGTAATACGGAAGGTCCGGGCGTTATCCGGATTTATTGGGTTTAAAGGGAGCGTAGGCCGGAGATTAAGCGTGTTGTGAAATGTAGATGCTCAACATCTGCACTGCAGCGCGAACTGGTTTCCTTGAGTACGCACAAAGTGGGCGGAATTCGTGGTGTAGCGGTGAAATGCTTAGATATCACGAAGAACTCCGATTGCGAAGGCAGCTCACTAGAGCGCAACTGACGCTGAAGCTCGAAAGTGCGGGTATCGAACAGGATTAGATACCCT
+
FFGGGGGGGGGGGGGGGGGGGGGGGGGGGGGGGGGGGGGGGGGGGGGGGGGGGGGGGGGGFGGGGGGGGFEEGGDFGGGGGGGGGGGGFFGGGGGGGFGGGGCFGFGGGGGGGCFDFGGFGGGFGGGGGFFGGGDFFGGGGGGGGGGGGCGGGGGGGGFGGGGGGGGGGGCFFFGGGGGGGGGGGGGGGGGGFFFGCFGGGGGGGGGGGFFGGCGFEGGGGGGGGGGGGGGGEFGDGGGGGGGGGGFF@EGGGGGFGGGGGGFFGGGGGGFGGFGGGGGF?GGGCF?FGFFGFGGGFFGGGGGGGGGECGGGGGGGGGGGEGGGEGGGGGGGGGGGGGGGGGGGGGGFGGGGGGGFGGGDGGGGGGGGFFFFCGFGGGGGGGGGFGGGGGGGE<EGGGGGGGGGGGDGF7GGGGGGGGGGGGGFEGCGGFGCCCCC
@JLYM 451
TGAGGAATATTGGTCAATGGGCGAGAGCCTGAACCAGCCAAGTAGCGTGCAGGATGACGGCCCTATGGGTTGTAAACTGCTTTTATAAGGGAATAAAGTGAGCCTCGTGAGGCTTTATGCATGTACCTTATGAATAAGGACCGGCTAATTCCGTGCCAGCAGCCGCGGTAATACGGAAGGTCCGGGCGTTATCCGGATTTATTGGGTTTAAAGGGAGCGTAGGCCGGAGATTAAGCGTGTTGTGAAATGTAGACGCTCAACGTCTGCACTGCAGCGCGAACTGGTTTCCTTGAGTACGCACAAAGTGGGCGGAATTCGTGGTGGAGCGGTGAAATGCTTAGATATCACGAAGAACTCCGATTGCGAAGGCAGCTCACTGGAGCGCAACTGACGCTGAAGCTCGAAAGTGCGGGTATCGAACAGGATTAGATACCCT
+
FGGGGGGGFGGGGGGGGGGFFGGGGGGGGGGGGGGGGGGGDGGGGG>GGGGGGGGGGFGGGGGGGGAFGFGGGGFGGGCGGGFGGGGGGG8EGGGGGGGGGGGGGGGGGGGGGFFGGCAEEGGGGGFGGGGFGGGGGGF?DFE@2CGGGGGGGGFGGFGGGGGGGGGGGG;EBFGGGE@46>GGDGGGEDGGGGGGFGFGGFGFFFGFGFFGGGGGEEEEGGCFFCCCF7GGEEFFDFEEGGFGFDEFFGGCEGFGFEFGGGGFGFCFFFDGGGFFCGGGGGGGGCFD<GFDGEEF7ADFEFFCGGGGFGF9GGGFDGFGFF:ECC,GGGGGGGGGGGGGGF9GFGGGGGGGC?C@7FGF@,F7GGGGGGGF9DAGGGGGGGGFFGGGGGGFGFFGGCFCFCGGGGEGFBGGGGGGGGGGCFGGGGGGGFGCCCCC
@JLYM 452
TGAGGAATATTGGTCAATGGGCGAGAGCCTGAACCAGCCAAGTAGCGTGCAGGAAGACGGCCCTATGGGTTGTAAACTGCTTTTATAAGGGAATAAAGTGAGCCTCGTGAGGCTTTTTGCATGTACCTTATGGATAAGGACCGGCTAATTCCGTGCCAGCAGCCGCGGTAATACGGAAGGTCCGGGCGTTATCCGGATTTATGGGGTTTAAAGGGAGCGTAGGCCGGAGCTTAAGCGTGTTGTGAAGTGTAGATGCTCAACATCTGCACTGCAGCGCGAACTGGTTTCGTTGAGTACGCACAAAGTGGGCGGAATTCGTGGTGTAGCGTTGAAATGCTTAGATATCACGAAGAACTCCGATTGCGAAGGAAGCTCACTGGAGCGCAACTGACGCTGAAGCTCGAAAGTGCGGGTAGCGAATAGGATTAGATACCCT
+
GGGGGGGGGGEEFGFGGE9FG<:@66C,CCF,FFGG@8FFFF@EEE@CBCC,666BCF,@FCCCEEDE@FGEGCAFFFFFC<CF9F,CFEEGCDAAFCFF<=<E?EFGE8C8=F8AEFEFFGGGGFG9BDF<F9AFGA?BFF=CF7FFGFGDC=6C@9>FFGC@+BFCGEGEFFGD8C&?D9F:<EGD:FF3FCC%>FF9:+$FFDFEGGGF:?82D>C?EFC*B?;,@/8C9<@9C>>>CFDD8ADC=9>@<FFGFFGF9CCGGFFCGC<@8>F=E<C>FFFG@EFB,FCC+:7C:>8GF<:?FE:@:CEADCGGFFGDE=@+7@EF<FGFFC,=?C9FFCE<C,:C9GEGFFGE@FFDGECC,E66:,<8FAACC96,CGFDEFE6,8,F9F@AGF:C6,?<CC:GF:FF@;,,@CC,6@<F<<<@@CE@8@@C
@JLYM 90576
TGGGGAATATTGCACAATGGGGGAAACCCTGATGCAGCGACGCCGCGTGAAGGAAGAAGTATCTCGGTATGTAGACTTCTATCAGCAGGGAAGATAGTGACGGTACGTGACTAAGAAGCCCCGGCTAACTACGGGCCAGCAGCCGCGGTAATACGTAGGGGGCAAGCGTTAGCCGGATTTACGGGGTGTAAAGGGAGCGTAGACGGATTAGCAAGTCTGATGTGAAAGGCAGGGGCTCAACCCCTGGACTGCAGTGGAAACTGTCAGCCTTGAGTGCCGAAGAGGTAAGCGGAATTCCTAGTGTAGCGGTGAAATGCGTAGATATTAGGAGGAACACCAGTGGCGAAGGCGGCTTACTGGACGGCAACTGACGTTGAGGCCCGAAAGCGTGGGGAGCAAACAGGATTAGATACCCT
+
GGGGGFCEFGGGGGGGFGGF@7CGDGEFGGGGCFGFGGGE+@@CFGGGGECGGGGDFGD<FFGGGEG,CF8EE,B5<FCFEF?9,BAE7FDFCE,FFF99,4FBDE+AEFFGGCCGGG:0*8@@C:GB+:<EF,:<<BD+@F0EDEF<9>C?DF:,FEG?GFF;/:=CCEF,1?CFCB=:;C/FCF<GFF<7F==4DF=:CE;7;?><C@CGDEGA#GFF=F:=F>,8,;*8*<<>FCGGEC839CCC:FF8;+FF;FFFF>B%3<78FFFD1BF=@+>,A<EEE?C?==FGFF?B?B<<GFGGGGGGGGGGGC7FDE9FGGGGCE8FCC9FGFFGGGGGGGECFEGGDGGGFF9EGFFC@GFC9CFDGFGGE@GGGGGF:7GGDGGF@FGFGGGGGGCFFFGFGGFFAFFC@CC<
@JLYM 454
TGAGGAATATTGGTCAATGGACGAGAGTCTGAACCAGCCAAGTAGCGTGCAGGATGACGGCCCTATGGGTTGTAAACTGCTTTTAGTTGGGAATAAAGTGCATCACGTGTGATGTTTTGTATGTACCATCAGAAAAAGGACCGGCTAATTCCGTGCCAGCAGCCGCGGTAATACGGAAGGTTCAGGCGTTATCCGGATTTATTGGGTTTAAAGGGAGCGCAGGCGGACCTTTAAGTCAGCTGTGAAATACGGCGGCTCAACCGTCGAACTGCAGTTGATACTGGAGGTCTTGAGTGCACACAGGGATACTGGAATTCATGGTGTAGCGGTGAAATGCTCAGATATCATGAAGAACTCCGATCGCGAAGGCAGGTATCCGGGGTGCAACTGACGCTGAGGCTCGAAAGTGCGGGTATCAAACAGGATTAGATACCCT
+
GGDFGFGGGGGGGGGGGGGGGGGGGGGGGGGGGGGGGGGGGGGGGGGGGGGGGGGGGGGGGGGGGGFGGGGGGGGGGGGGGGGGGGGGGFEFGGGGGGGGGAFGGGGGGGGDGGGGCFGGGGGGGGGGGGEFGBFGEG7FFGGDG?GGGGGGGGCGGFCGGFGGGGCEGGGGGGGFGFFGC=GFGGFGGGGGGGGGCFGGGGG9FFGGGGGGGGGFGGGGGGGGGGGGGGGGGGFGFGGGGGGGGGGGGGFEDFEGGFFGGGEFDGGGFGGGGD?GFFEDFGGGGGFAGGGFGGGFEE,GFDGEC,,FFGGFFF<AGGGGFFEGGGGGGGGF<B<C9GFGGGGGGGGGGGFGGGECGGGGFCC7FFGGGGGGGGGDGGGGGGFGGGGGGGGGGGGGGGGGFCGGGGGGGFGGGGGGGGGGFFGGGGGGGGGCCCCC
@JLYM 455
TGGGGAATATTGCACAATGGGCGCAAGCCTGATGCAGCCATGCCGCGTGTATGGAGAAGGCCTTCGGGTTGTAAAGTACTTTCAGCGGGGAGGAAGGGAGTAAAGTTAATACCTTTGCTCATTGACGTTACCCGCAGAAGAAGCACCGGCTAACTCCGTGCCAGCCGCCGCGGTAATACGGAGGGTGCAAGCGTTAATCGGAATTACTGGGCGTAAAGCGCACGCAGGCGGTTTGTTAAGTCATATGTGAAATCCCCGGGCTCAACCTGGGAACTGCAGCTGAGACTGGCAAGCTTGAGTCTCGTAGAGGGGGTGAGAATTCCAGGTGTAGCGGTGAAATTCGTAGAGATCGGGAGGAATACCGGTGGCGAAGGCGGCCCCCTGGACGAAGACTGACGCTCAGGTGCGAAAGCGTGGGGAGCAAACAGGATTAGATACCCT
+
GGGGGGGGEDFGGFDGGAECFFFEGGGGGFGDGGGGGD9EGGE@FCCFD@DFGFFFGCEFGFDFGDECEFEGGDFGGGFCFDC9EFGG:+8@@CEGDGFBF8DFGGFG9FADFG99<93=<DD=DBFBD,C,FFFCFFC,@CDEF@8@::EDCGFCFG:FGEFF7::<:F*4CFEC?<F<EFGDGCECFEGGGEGDC7CFGGEGFFEGGGG/:?CCFC7C<EGECE<=*:E>EGDGF79@:77)6,FFBC?3GGGECCGC<5:BGGGGF@F=CF@,@@)@,<C#FCD:+7CCCFEB8@+CF7D;,DF:EC8@F<,F9FFGFGGCG@<>8@+@E9@,54,?+FE5,5,+7+F+@FFGFEC:=@GGFC,:C,,77DGFCEECF,86,CFCCCGGGGGGGGGGGF@:CGEFF@E@GGGGFFECFFFFFE;,C;,,@CC8CCCA6
@JLYM 456
TGGGGAATATTGCACAATGGGGGAGACCCTGATGCAGCGACGCCGCGTGAGCGAAGAAGTATTTCGGTATGTAAAGCTCTATCAGCAGGGAAGAAGAATGACGGTACCTGACTAAGAAGCACCGGCTAAGTACGTGCCAACAGCCGCGGTAATACGTGTGGTGCAAGTGTTATCCGGATTTACTGGGTGTAAAGGGAGCGTAGACGGAGTGGCAAGTCTGATGTGAAAACCCGGGGCTCAACCCCGGGACTGCATTGGAAACTGTCAATCTAGAGTACCGGAGAGGTAAGCGGAATTCCTAGTGTAGCGGTGAAATGCGTAGATATTAGGAGGAACACCAGTGGCGAAGGCGGCTTACTGGACGGTAACTGACGTTGAGGCTCGAAAGCGTGGGGAGCAAACAGGATTAGATACCCT
+
GGGGGFBFGGGGGGFGGGGGGGGGGGGGGGGGGGGGCGFGGGGGGGGEDGGGGGCGFGGGFGGGGGGGGGGGGFDGGGGFFFGGGGGGGGGGGGFGGGGGGGGGGGGGGEFFFACCFGGGGGGGGG?GGGGGGDGCGGGGGGGGGEFEGGGGGFGGFGGGGFGGGGG9CAFGGGGGGGFGGGGFFGGGGFGGGFGGGCCEEGEGGGG:F?CEFGGDEEFEGGGGGGGGGGGGGGGGGGGDGFGECGGFBCGGCFGGGGFGGFGGGGGGGFFGGGGFEGGFCFEGGGGGFCFGFGFGGGGFGFFGGGECGGGGGGGDGGGGGGGGGGFGFFEFAEE@F?GGGGGGGGGGECFGF9FGGGGGGGGFGGGGGGGGGGFDGFGGGGGGGGGGGGGGGGGGGGGGGGGGGFFFDAGGCB8CB
@JLYM 51736
TGGGGAATATTGCACAATGGGGGAAACCCTGATGCAGCGACGCCGCGTGGAGGAAGAAGGTCTTCGGATTGTAAACTCCTGTTGTTGAGGAAGATAATGACGGTACTCAACAAGGAAGTGACGGCTAACTACGTGCCAGCAGCCGCGGTAAAACGTAGGTCACAAGCGTTGTCCGGAATTACTGGGTGTAAAGGGAGCGCAGGCGGGAAGACAAGTTGGAAGTGAAATCTATGGGCTCAACCCATAAACTGCTTTCAAAACTGTTTTTCTTGAGTAGTGCAGAGGTAGGCGGAATTCCCGGTGTAGCGGTGGAATGCGTAGATATCGGGAGGAACACCAGTGGCGAAGGCGGCCTACTGGGCACCAACTGACGCTGAGGCTCGAAAGTGTGGGTAGCAAACAGGATTAGATACCCT
+
GGGGGEGGGGGGGGGGFFGGFGGGGGGGGGGGGGGGGGEGGGGGGGGGE@FGGGGGGGFFGGGGGGGGGGGGGGGGGGGGGGGGGGGGGGBFFGGGGGGGGGGEGGGGG8FGGGGGGDBEFGGGGGGEGGGFGGCFGGGGGGG>GGGDGGGGGGGGGGGGFFFFGGGFFGCFGGGGGFF>FFGGGGGGEGGFGGGGGGGGGGGGGGFC@E<;GGGCCFGGGGGGGGFDGGFCFGFGGDGGGGGGGGGFGGFFGGGGGGGGGFEGFFCFCGGGEFDGGFECFFFFFEGF7CFFGGF77GDGGGGGGFCFDFEAGGFFFGFCGFF@@GGGGGGGFF8GE@GGGGEDGGEFDGFC9GGGGGGGF?EDEFEGGGGCFDGGGGGFFCGGCFEGGEGGGGGGGGGFGGGGGGGGGGGCCCCC
@JLYM 69711
[truncated: 44,015,819 more chars]
