# Supplementary material for: Compositional distinction of gut microbiota between Han Chinese and Tibetan populations with liver cirrhosis
Source: PeerJ. 2021 Sep 15;9:e12142. doi: 10.7717/peerj.12142 (PMC8449536; doi:10.7717/peerj.12142)
Supplement: Supplemental Information 18 [file peerj-09-12142-s018.zip › TLC10.clean.fastq]

@NJ 1
TGAGGAATATTGGTCAATGGACGAGAGTCTGAACCAGCCAAGTCGCGTGAAGGAAGACGGATCTATGGTTTTTAAACTTCTTTTGTGCGGGAACAAAGCGGCGTCGTGACGCCTGATGAGTGTACCGCAAGAATAAGCATCGGCTAACTCCGTGCCAGCAGCCGCGGTAATACGGAGTATGCGAGCGTTATCCGGATTTTTTGTGTTTAAAGGTAGCGCAGGCTGCGAGGCAAATCAGCGGTCAATTGTCGGGGCTCAACCCCGGCCTGCCGTTGAAACCGTCCTGCTAGAGGTAGGGTGAGGTAAGCGGAATGCGTTGTGGAGCGGTGAAATGCATAGATATGACGAAGAACTCAGATTGCGAAGGCAGCATACCAAGTAGGGACTGACGCTGAGGCTCGAAAGCGTGGGTATCGAACAGGATTAGATACCCG
+
GGGGGGGGFGGGGGGGGGGGGG7FGGGFGFGGGGGGGGGGGGGGGF7FB7,9C<EG,EB7,8CFDF<=FFG7@ECGGGFFGGG,,:,C:F7@FGGGGGGGGD+@C+@+,8+==A+,>,,,C,C,CFE:+++,,3,3,@CCEFC>C*8:F=D*>7BF@FE,>FF7B**<*<F,8**4B1?FC<7<*:==F:@9FD5EEGG,<?E*0;CF,+2A@0+9@ECEECCCGGG5558***02*:C559<CF+2*3<)*:*58CFFGFGC>82:)3>FD,9>AA8<9>=<,>,,9DFEB,,+9,,,EAFB+=+CCEDF=+84B,?FA8+C=,,C,FF?:,9,,,AE9,B,6A,6,FFFC,-C,:66,@:DFE8@,<GDFCFC,<,,,,;,,F7CFF7GF8GF@B;,FFFEC@869GEEAFF@CGFFGGF<9GDGGFAA,8-
@NJ 2
TGAGGAATATTGGTCAATGGTCGGCAGACTGAACCAGCCAAGTCGCGTGAGGGAAGACGGCCCTACGGGTTGTAAACCTCTTTTGTCGGAGAGTAAAGTGCGCTACGCGTAGCGTATTGCAAGTATCCGAAGAAAAAGCATCGGCTAACTCCGTGCCAGCAGCCGCGGTAATACGGAGGATGCGAGCGTTATCCGGATTTATTGGGTTTAAAGGGTGCGTAGGCGGCACGCCAAGTCAGCGGTGAAATTTCCGGGCTCAACCCGGACTGTGCCGTTGAAACTGGCGAGCTAGAGTGCACAAGAGGCAGGCGGAATGCGTGGTGTAGCGGTGAAATGCATAGATATCACGCAGAACCCCGATTGCGAAGGCATCCTGCTAGGGTGCGACAGACGCTGAGGCACGAAAGCGTGGGTATCGAACAGGATTAGATACCCG
+
CFGGGCEFGGGGGGGGGGGFGGGGGGGGGFFGGGGGGGGGGGGGGDDGC,@8FGGGGGECFGEGGFEEEFGGGGGGFGCFGEFE9ECFDCCFGFGGGGFCFD7F@FC7BF++B>FFEGGGGGGGGGGGG7FE7C,@,<CCDFD7FGEGGGGGGFGGEF@C@DFGECDEBCGF<FEEG7EF9:FC*<<CEG*;CCEG5AECEGC?@>*;CCFFGFCFGGCEGGGGD5/5CC>CC8?#<4:4CG<C?CGDGG?FGC551.F:@:CBDE?=+E>CFGB?CBGGFFECGFD9FA<DFC:,4CC,A,,CF7F7C<9FGGGF@FFF8=B7C7EEFGFFE5,:,,,ECFA4,,B+?9GGGFEC@,C@7EFCEEFFC,C7FGGDGFC,F@+<,AGGFCGFFFGGGGEFAFGGC7EEFGGGGGGGGFGFFGGF<GFFGGF@@A8-
@NJ 3
TGAGGAATATTGGTCAATGGACGAGAGTCTGAACCGGCCAAGTCGCGTGAAGGAAGACGGATCTATGGTTTGTAAACTTCTTTAGTGCGGGAACAAAGCGGCGTCGTGACGCCTGATGAGTGTACCGCAAGAATAAGCATCGGCTAACTCCGTGCCAGCAGCCGCGGTAATACGGAGGATGCGAGCGTTATCCGGATTTATTGGGTTTAAAGGGAGCGCAGGCTGCGAGGCAAATCAGCGGGCAAATGTCGGGGCTCAACCCCGGCCTGCCGTTGAAACTGTCCGGCTAGAGTGCGAGTGAGGTATGCGGAATGCGTTGTGTAGCGGTGAAATGCATAGATATGACGCAGAACTCCGATTGCGAAGGCAGCATACCAACTCGCGACTGACGCTGAGGCTCGAAAGCGTGGGTATCGAACAGGATTAGATACCCT
+
CFGGGCFGGGFGGFFGGGGGGGGGGGGEGGGGGGGEGGGGGGFGFGGGGDFGGGGGGGEGECCAFFG8F?CCAFGGGGEFGDFEGGFAFGGGECFGGGGGGGGBFDG@CF@EEFE,DDEFCAFGGGEBFCCCGGGGGFFFGDGGCC?CFGGGG7ECCFC,<FGF::CFEGGGGGGEEGGGGC<<B:8EEC*<9EGGGGG.<<;<C?9;@CCE??EC=CC5EG;FGEECCCE0;#,35FFEF41DBGE@GGGFG<:,;F:CCCEBDCC>7@<C7,,@8>:F@8C@,,GFB8C7=@=9;F?FE8F7FCGGGGEFFF>=FCCDC8+EFEFDFFDE9EFCCBA<@B,=F@C,EFFFF=B7@ECFF?GGGGGGGFGGGGEEB@F@GGGGGGGFFEF@GFGGFEGGFEE@CEECGGGFGFGFGGGFAGF<@GGGGCC@A-
@NJ 4
TGAGGAATATTGGTCAATGGTCGGCAGACTGAACCAGCCAAGTCGCGTGAGGGAAGACGGCCCTACGGGTTGTAAACCTCTTTTGTCGGAGAGTAAAGTACGCTACGCGTAGCGTATTGCAAGTATCCGAAGAAAAAGCATCGGCTAACTCCGTGCCAGCAGCCGCGGTAATACGGAGGGTGCGAGCGTTATCCGGATTTATTGGGTTGAAAGGGTGCGTAGGCGGCACGCCAAGTCAGCGGTGAAATTTCCGGGCTCAACCCGGAATGTGCCGTGGAAACTGGCGAGCTAGAGTGCACAAGAGGCAGGCGGAATGCGTTGTGTAGCGGTGAAATGCATAGATATCACGAAGAACCCCGATTGCGAAGGCAGCCTTCTAGTCTGCGACAGACGCTGAGGCACGAAAGCATGGGTATCGAACAGGATTAGATACCCG
+
FFGGGGGGGFFFEFGGGGGGCFF7FGGDGDFGFFEFFG-CFFC,BFFEE>FGGGFGDDGGB++CFFC@C:7B,CFGGGE8?E<,?F94+8@CB,EFFGEFF+=+?FC7=C:+>+8@8BFGFDGGFCF9+B@CECCGGG7><,>CCF:>@>,,CDF**,,8?3,>*:::F7::FGGGGGG*=C:FEFGGE?=:<6;:>;C,A<+:CA;E+9CAF@5/<9:ACBD??-:5,C?8D6D$::F+5=A@7<<F+C-:1GF@8-BCC,37,>'9F@EF/C@2FAFB@+=@8,,9FC,?8GFFA>9GCF,B:4+++DGGFC>7F:F9FEGCEB=FEFF<,?<:,9EF9FCGFDECF9FF@@+>FF<@GGGFFGGFB,,FC,C,CF,C6,FD@@F6,FC:?FCEAD@C,GFGCF,@-GGGGGGGGGGGGGFGFGFFFECCC<B-
@NJ 5
TGAGGAATATTGGTCAATGGGCGAGAGCCTGAACCAGCCAAGTAGCGTGCAGGATGACGGCCCTATGGGTTGTAAACTGCTTTTATAGGGGAATAAAGTGAGCCACGTGTGGTTTTTTGCATGTACCCTATGAATAAGGACCGGCTAATTCCGTGCCAGCAGCCGCGGTAATACGGAAGGTCCGGGCGTTATCCGGATTTATTGGGTTTAAAGGGAGCGTAGGCCGGAGATTAAGCGTGTTGTGAAATGTAGATGCTCAACATCTGAACTGCAGCGGTAACTGGTTTCCTTGAGTACGCATAAAGTGGGCGGAATTCGTGGTGTAGCGGTGAAATGCTTAGATATCACGAAGAACTCCGATTGCGAAGGCAGCTCACTGGAGCGCAACTAACGCTGAAGCTCGAAAGCGCGGGTATCGAACAGGATTAGATACCCG
+
FGGGGGGG@FGCFGGGGGGFGFCG@FFFGGGGGGGGGGGGCFFGCFGFFGGCFGGF<F@EGGGGGEG8FGGGGGGGGGGGGGGGFGG,CFEG>FGFCCFFGGCF@<=DFCFC<FFEGG=FEFGFFGGFFGDFAEGG9FCFGDGC7CFG3FGGGGCE7<41A;F>:E7FFFGC<;:C>4C7AFGFGEEGDB:<FCEG7@F;?9GFFG5G=GGEFFEDDGGEGGDGFDC9@7?F,3C9=1*DCGFF@E,C@6@9C'FFCFFGG9FGGG=FAE<FFF48#.DFCFCAA8F<9FA,F:FC@,FE,<:4B+EGGGGGGF@ECDFFE9>FGGDGFBEF?FE=,<F@DDEAF7EFFFDFE=+GGGGDGGGDGFCGGGGFFE6E8E@C+GEFEGGCF7GGGGGGFF7FCEFGGFFBCDFE@?GGGFGGGGGGGGGGGFCCCCC9
@NJ 50237
TGGGGAATATTGCACAATGGGGGAAACCCTGATGCAGCGACGCCGCGTGGAGGAAGAAGGTCTTCGGATTGTAAACTCCTGTTGTTGAGGAAGATAATGACGGTACTCAACAAGGAAGTGACGGCTCACTACGTGCCAGCAGCCGCGGTAAAACGTAGGTCACAAGCGTTGTCCGGAATCACTGGGTGTAAAGGGAGCGCAGGCGGGAAGACAAGTTGGAAGTGAAATCTATGGGCTCAACCCATAAACTGCTTTCAAAACTGGTCGTCTTGAGTAGTGCAGAGGTAGGCGGAATTCCCGGTGTAGCGGTGAAATGCGTAGATATCGGGAGGAACACCAGTGGCGAAGGCGGCCTACTGTGCCCCAAGTGACGCTGAGGCTCGAAAGTGTGGGTAGCAAACAGGATTAGATACCCT
+
EDFFDGCFEEGAFGGGGGF,C:F:F8F8C<FFEEGFGG:@7CG7@@7@FEECFCFFGGGGFF?DF7B+CFGGGGGG9<,?F?FAECGGFGG8,4CFGGGGFG:++BEBFGAEGGGFFG5,,CF>F@+>9FC8F>FFFG7CFFGGGGGGGCC@;FGGGCE>CFEE,=<FFCBFFD7:CFFFEGCEFF::=CF@FGC**=<FEE5>EC??88@=D;/15,D3<@<@?<@:,?,:FC8CC@@FF7=8@GG<CFGF<?E-B<E>F:F>=+A:>G?=E8,<FCEADC:,F=+?:BECFFCF@4+9<F7CCGCDA<5,B4,+,GFE?=::=8,8,CEC6C,:E<C@BC,DFC@BBF<@F9E;,,,+,@,<CDC,FC@@6B<<C@8,,:,CCFCFFAEC9E@9<GFFF,C<6E9E<CC68,C@
@NJ 7
TGGGGAATATTGCACAATGGAGGAAACTCTGATGCAGCGACGCCGCGTGAAGGATGAAGTATTTCGGTATGTAAACTTCTATCAGCAGGGAAGAAAATGACGGTACCTGACTAAGAAGCCCCGGCTAACTACGTGCCAGCAGCCGCGGTAATACGTAGGGGGCAAGCGTTATCCGGATTTACTGGGTGTAAAGGGAGCGTAGACGGCACGGCAAGCCAGATGTGAAAGCCCGGGGCTCAACCCCGGGACTGCATTTGGAACTGCTGAGCTAGAGTGTCGGAGAGGCAAGTGGAATTCCTAGTGTAGCGGTGAAATGCGTAGATATTAGGAGGAACACCAGTGGCGAAGGCGGCTTGCTGGACGATGACTGACGTTGAGGCTCGAAAGCGTGGGGAGCAAACAGGATTAGATACCCG
+
EFGGGFFGGGGGGGGGGGGGGGGGGGGGGGGGGGFGGGEGGGGGGGGGGGGGGGGGGGFFFGGGGFGFGGGGGGGGGGGGGGGGGGGGGGGGGGGGGGGGGGGGGGGGGGGGGGGGGGGGGGGGDGGGCGGGGGGGGGDFGGFFFGGGFEGGGGGFGGGGGGGGGGF=F6GFGGGGECFGGGGEGGCCBGFFFGGGGGEGCEEEGCECCFECEEGB20;FFFFGGGGFGFCEFEG<FF@FGGDGGGGGEGFGGGGFFGGFGGGFGG:EGCFGGGEGGECG8GGGF9GGEFFEE,EGGFGFAFCEEEEFEF<9GGGGFFFCGFFGGF8GFDFFGGGGGGGGFF7GGGGGGGGGGGGGGGFCCC<AGDFBCGGGGGGEFGDGGGGGGGGGGGGGFCGGGGGGGGGGGGGGGFGCCCA-
@NJ 8
TGGGGAATATTGCACAATGGAGGAAACTCTGATGCAGCGACGCCGCGTGAAGGATGAAGTATTTCGGTATGTAAACTTCTATCAGCAGGGAAGAAAATGACGGTACCTGACTAAGAAGCCCCGGCTAACTACGTGCCAGCAGCCGCGGTAATACGTAGGGGGCAAGCGTTATCCGGATTTACTGGGTGTAAAGGGAGCGTAGACGGCACGGCAAGCCAGATGTGAAAGCCCGGGGCTCAAACCCGGGACTGCATTTGGAACTGCTGAGCTAGAGTGTCGGAGAGGCAAGTGGAATTCCTAGTGTAGCGGTGAAATGCGTAGATCTTAGGAGGAACACCAGTGGCGAAGGCGGCTTGCTGGACGATGACTGACGTTGAGGCTCGAAAGCGTGGGGAGCAAACAGGATTAGATACCCG
+
EFGFGDGGGGGGGFGGGGGGGGGGGGGGGGGGGGGGGGEGGGGGGGGGGGGFGGGF,CF,?FFFCFCFEG8FFGGGGGGGFAFGGGGFFGGGGGGGGFF<FFEGEFFFFFGGFGGGGGGGGGCEGFGGGAEEFGGFCFFGGAGGCG+*5CCBFGGGGGEGDEDGGGGEFD@FEGCEE<@CGGCCFGF#F@BFGGGGDDGGCEEGGEGGCFFCCGGFF<:CDFEFC:+GG=EEGFD>DCGG)FD8@GDGG=@;9GEGEAFFCGGFFGEEGGGGE?:EA1FDGFCB99CGGGFEGGGGF@ECE=@=C@,FGFFCGGGGFFFFC,9,GEFFFFGF@EC-@FCFFGGGFEGGGGGGGEGFEEDGFE,CGEE7FEFGFDFED:GGFDGGGGGCGFC@FGFFGFC<GGGGFFEGGGFA6,B-
@NJ 56731
TGGGGAATATTGCACAATGGGGGAAACCCTGATGCAGCGACGCCGCGTGAAGGATGAAGTATTTCGGTATGTAAACTTCTACCAGCAGGGAAGAAAATGACGGTACCTGACTAAGAAGCCCCGGCTAACTACGTGCCAGCAGCCGCGGTAATACGTAGGGGGCAAGCGTTATCCGGATTTACTGGGTGTAAAGGGAGCGTAGACGGTATGGCAAGTCTGATGTGAAAGGCCAGGGCTCAACCCTGGGACTGCATTGGAAACTGTCGAACTAGAGTGTCGGAGAGGCAAGTGGAATTCCTAGTGTAGCGGTGAAATGCGTAGATATTAGGAGGAACACCAGTGGCGAAGGCGGCTTGCTGGACGATGACTGACGTTGAGGCGCGAAAGCGTGGGGAGCAAACAGGATTAGATACCCT
+
CFFFGGGGGGFEGGGGGGGGFCFGGGGGGFGGGGDCCCBEFGFGEFGGGGGGGGGGFGF?CEFGGGDFGG8AFFFGGFGGGGAFGGGGG@FGCGGGFGGGGF@BFEGG,BFAFGFGGGGDFEGGCCFGGFFGGFFFGGGGGGDGGFGDBFC1D9EFGFGGGG=*E?F@CFEDEFEGGGFFCF>CFGFF0FFCFC448CEEECCCGGGGGFFFGGFEAGGGGGFC@?FG=58:F:E?DCGGFFGGFFGGGCDCGCFFFC;FF@CACG9?9FDGCE=FC,CF:FCGE,,AD<EA<<<FFA8<F=GF>F>GFGFFC=,CDFCGFGFFGGFC,<C9,FFFFFFGFCGGGEGGE7FF<,CGFDEFFFF@,ECCF@FFDAGGFF:@,CCDDF77EFFCGFFF8FFFE<FGGF@GDCF@8,A8
@NJ 60914
TGGGGAATATTGCGCAATGGGGGAAACCCTGACGCCGCAACGCCGCGTGATTGAAGAAGGCCTTCGGGTTGTAAAGATCTTTAATCAGGGACGAAACAAATGACGGTACCTGAAGATTAAGCTCCGGCTAACTACGTGCCAGCAGCCGCGGTAATACGTAGGGAGCAAGCGTTATCCGGATTTACTGGGTGTAAAGGGCGCGCAGGCGGGCCGGCAAGTTGGAAGTGAAATCTATGGGCTTAACCCATAAACTGCTTTCAAAACTGCTGGTCTTGAGTGATGGAGAGGCAGGCGGAATTCCGTGTGTAGCGGTGAAATGCGTAGATATACGGAGGAACACCAGTGGCGAAGGCGGCCTGCTGGACATTAACTGACGCTGAGGCGCGAAAGCGTGGGGAGCAAACAGGATTAGATACCCT
+
EA@?7CBAEFE<ECGCFGGGGGDDGGFGGFGFGDG+C7F@:@FGEGFEFC<FEEAGG=<FFGDGFFGE,B7?FED<A,BFGDA<FFGGDGF++6C@FCCFG,<5>+BDEFED,,3,,C,,FFGG?F@AFEDC@<@B+@CFF<>.5>FCCABF81@:FF<1<81FCBF8CFCEC=3EEGGDCCGGFFF?EEGGGGFE:B*GDB8:B::CCEGEFFADFG1GE@7ACFE@AGFFCGGGGGGGGF@:CF=CGFFFGGFDFCB-DEACGFGGFD?=DDB,GGGFFGGGE<EFGGGCFFGGGEGFF@DGGGGEGGGGGGE7GEGGFFAFF8FFFCFCGGGGGGGGGFGEGFD9FEGEFCBGGGGFGFGFECGFFGGGGGGGGGGFEGEGGFF7GDGGGGGGGGGFGGGGGGGCFFDDCF@CCA-
@NJ 11
TGAGGAATATTGGTAAATGGACGCAAGTCTGAACCAGCCATGCCGCGTGCAGGATGAAGGTGCTATGCATTGTAAACTGCTTTTGTACGAGGGTAAGTTCAGATACGTGTATCTGTTTGAAAGTATAGTACGAATAAGGATCGGCTAACTACGTGCCAGCAGCCGCGGTAATACGGAGGATCCGAGCGTTATCCGGATTTATTGGGTCTAAAGGGTGCGTAGGCGGTTTGATAAGTTAGAGGTGAAAGCTCGGTGCTCAACATCGAAATTGCCTCTGATACTGTCAGATTAGGGTGAAGTTGCGTAAGGCGGAATGTGTGGGGTAGCGGTGAAATGCTTAGATATCACACAGAACACCGATTGCGAAGGCAGCTTTCCAAGCTATTACTGACGCTGAGGCACGAATGCGTGGGTAGCGAACAGGATTAGATACCCT
+
FFGEC8EC@<FFGG9EFFFFGFE+@CFFCDFGG8CEGGFGFFGFGGCGD7@F<BAECEGG8@8FFF9<CECFGGFG9CF?9<FAF?<,C4==FFCEFFG9FFFG<FGEGGG<<FACE9EDFAFDEE,EEEEF@CFFFGGG,,?FED@FGG9F@@>++5>+>F,DBEGE:FE,@,*@5**@8@>CEECECFF79;:5*=*3@CF@CCC,,7F9B9CF*:1=3B598C:,=C<99CD<:78FC5DC@6CB?CED@GF>=:9<8%+9,,2A<C9FDFD@-DD<FC894=8,,44,,:8,,,EF@:A4,@=FCA?59GF7F+F<AA+=8@EE<AEE9AFDB?A,EGF@<E9GGGE9EF@GFC,CEB,GE<FE,F68DFDC@8F<E9DGF9FFB,@FFFGFF8CDCCECB+GEGFEFGFF7EFE<F@C,ECF9EFE@B,,C
@NJ 60318
TGGGGAATATTGCACAATGGGGGTAACCCTGATGCAGCGACGCCGCGTGAAGGAAGAAGTATCTCGGTATGTAAACTTCTACCAGCGGGGAAGAAAATGACGGTACCTGACTAAGAAGCCCCGGCTAACTACGTGCCAGCAGCCGCGGTAATACGTAGGGGGCGAGCGTTATCCGGATTCATTGGGCGTAAAGCGCGCGTAGGCGGCCCGGCAGGCCGGGGGTCGAAGCGGGGGGCTCAACCCCCCGAAGCCCCCGGAGCCTCCGCGGCTTGGGTCCGGTAGGGGAGGGTGGAACACCCGGTGTAGCGGTGGAATGCGCAGATAGCGGGTGGAACACCGGTGGCGAAGGCGGCCCTCTGGGCCGAGACCGACGCTGAGGCGCGAAAGCTGGGGGATCGAACAGGATTAGATACCCT
+
FF@@FCFGGGGFGGGGGGGGGCEGGGGGGGGGGGGGGGGGGGGGGGGGGGCCD8EFGGFFGGGGGGGGGFGGGGD9,?FEEDF,?=FEC:@FEGGGGGFGGGGGGGGFCGGGFGGFGGFCGGFEGG@F@FGGGGFGG,?CGFG7:<*=CE*<FFGGGGG*FEGGE5>8?EG8CG>ECEDG0E,FD56ECEEGE:8=CC>EGDC>8E:8EFGGG>>EEGCECE:CEGCGEGGGGC@<EG:CC5CC5CEE:CE8CGGGE%<?E6:7CACDD@<DCF@13>,<;@@EF7DGD=CC=>@@3+@DFDF@+EGFGGFFDFGEEFAGGGFC4:C=GGFE@?@+@EGEEEGGGEGGF@CF@,C:8GGFC,FGGGF@:GGEGGGGEFEF7CFGGFE;F:FEC6C,,F9GGGGGFAGGFDF@8CC<
@NJ 13
TGAGGAATATTGGTCAATGGGCGGAAGCCTGAACCAGCCATGCCGCGTGCGGGAAGGAGGCCCTATGGGCTGTGAACCGCTTTTGCCTGGGGGCAATAAGGGCGTCGCGCACGTCCGATGAGAGTACCAGGCGAATAAGCATCGGCTAACTCCGTGCCAGCAGCCGCGGTAATACGGGGGATGCGAGCGTTATCCGGATTCATTGGGTTTAAAGGGTGCGTAGGCTGTGCGTCAAGTCGGGGGTGAAATTCCGGTGCTCGACACCGGGGCTGCCCTTGATACTGTCGCGCTTGAGTGCGGATGCCGCCGGAGGAATGAGTGGTGTAGCGGTGAAATGCTTAGATATCACTCAGAACACCGATTGCGAAGGCATCTGGCGAATCCGTAACTGACGCTGAGGCACGAAAGCGTGGGGATAGAACAGGATTAGATACCCT
+
FGGGGGGGGGGGGGGGGGGGGGGGGGGGGGGGGGGGGGGGEGFGGGGGEGGGGGGGGGGGGGGFGGGGGGGGGFGGGGGGGGFGGGF,<FGGGEGG?FDFFGGGGFGGED>EGFGGC<CEGCEF>FGGFCFDFGGFGGCGG9FGGGBCFFDGEEFFCFFFFFFFG<GGGGGGBC?C8CGGEA:6E:?ECE?ECEFE>8:EFFFGGG#CCECFGGGG?DCEEFGE938*?FGCEGDGGGGGFGDCD<EFCGBGFCEEC:=E=C/EGGFCECGGEF@FADCF<E=9CC8@FF:,BC>7>8,E=@E@CGGFEB,CGGGGGFGGFDFDGGFCGFGGGFCGGFFFGGGFFGFFCEFGGGGGGGGGDGGGGGFFGGGGGGGGGFE,:GGGGGGGGGGGGGGGGGGGFCGGGGGGGGGGGGGGF<FCDGGGGGGGFGGFBA,CC
@NJ 14
TGGGGAATATTGCACAATGGGGGAAACCCTGATGCAGCGACGCCGCGTGGAGGAAGAAGGTCTTCGGATTGTAAACTCCTGTTGTTGAGGAAGATAATGACGGTACTCAACAAGGAAGTGACGGCTAACTACGTGCCAGCAGCCGCGGTAAAACGTAGGTCACAAGCGTTGTCCGGAATTACTGGGTGTAAAGGGAGCGCAGGCGGGAAGACAAGTTGGATGTGAAATCTATGGGCTCAACCCATAAACTGCTTTCAAAACTGTTTTTCTTGAGTAGTGCAGAGGTAGGCGGAATTCCCGGTGTAGCGGTGAAATGCGTAGATATCGGGAGGAACACCAGTGGCGAAGGCGGCCTACTGGGCACCAACTGACGCTGAGGCTCGAAAGTGTGGGTAGCAAACAGGATTAGATACCCT
+
,CFFEGCGGGGGGGGGGGGGGDGGGGCEEGGGFGFCGG@@CFGGGGGDGDG,CFGGGGGG8FFGGGGFEG?<BFFFGFGGCGGGDEGFGGGGFF9?FEGFGEGGDCGFGGGGGFGGG82CF>(<FFGGGGCC@FECFGGGGEGCCCFGCEGGGGGFAF8FF;GDGG>EFGCEC<F<8C<,AFFGGA516FBFFG>CE158:GEEG3C::E6CAAF;GFFE/GFFAC=FE?FC<GGFC3AE8DCC@?FF@FB?FDF4;EBGGFC6:FFFD<FD33=A<BF@GGFFG7F?B=B,EFEGGGCGGF@+DGGF<<C,EGEC7FFFC7GGGFEF<9FGEGFFGEGGGFGGGFGGGF<CEC<ECFFF9FB8GGGGFFEGFGFFCGFCC@FF<GEF@FGFCEEGGGGGGGFDCGFFFGGCCCCC
@NJ 57386
TGGGGAATATTGCACACTGGGGGAAACCCTGATGCAGCGATGTCGCGTGGAGGAAGCAGGTTTCCGGATTGTAAACTCCCGCTGAAGAGGACGATAATGACGGTACTCTTTTAGACAGCTCCGGCTAACAACGTGCCAGCAGCCGCGGTAATACGTCGGGAGCGAGCGTTGTCCGGAATTACGGGGTGTAAAGGGAGCGTAGGCGGGATGGCAAGTCAGTGTGGAAAACTATGGGCTCAACCCATAGACTGCATTTGAAACTGTTGTTCTTGAGTGAGGTAGAGGTACGCGGAACTCCTGGGGTCGCGGTGAAATGCGTAGAGATCAGGAGGAACATCGGTGGCGAAGGCGGCTTACTGTGCCTTTACTGACGCTGAAGCTCGAAAGCGTGGGGAGCAAACAGGATTAGATACCCT
+
9<<CFFFGGDGGF@FE<;CEC@@F@@<@F8EA,,<EDGGD,@,CF7FEC6:E:,64,:FFC,,EEGGGGCFFGDEC9<8,@C7FC<BAFF<<>:CFGG<A?FG4DFFG?<BAFGF95B<,>,B=C+CE8,3BF++=F<F@,<>><7>:F7*@=;D3<>F7<:CF711<<=<CFGGGGGF,4,*<$@22:+89=1:;4-?:;E5*2CC80$8CE?D;:0@<F5(;<@:?;F:<C:AF31C<>:AE1;@8>GFEE-<<18FGC#8:CECFC7DFF?85-8-1;;C=E8++FFC,?,?==4+?++@7++FCE<@<,=7EF,:,:4,5C9B,<<69,C8+GFC,@B7<,@@@B@,,@C<,88CC,,FFC<CC@;BEGFC@C+BC:,,,6,B:@8GFEC9C6,C,C,,EBFFADEE6C@6<
@NJ 57419
TGAGGGATATTGGTCAATGGGCGAGAGCCTGAACCAGCCAAGTAGCGTGAAGGATGAAGGTCCTACGGATTGTAAACTTCGTTTATACGGAAATAAAGTTTCATACGTGTAGGATTTTGTATGTACCGTATGAATAAGCATCGGCTAACTCCGTGCCAGCAGCCGCGGTAATACGGAGGATGCGAGCGTTATCCGGATTTATTGGGTTTAAAGGGAGCGCAGACGGGAGATTAAGTCAGTTGTGAAAGTTTGCGGCTCAACCGTAAAATTGCAGTTGATACTGGTGTCCTTGAGTGCAGTTGAGGCAGGCGGAATTCTTGGTGTAGCGGTGAAATGCTTAGATATCACGAAGAACCCCGATTGCGAAGGCAGCTTGCTAAACTTTAACTGACGTTCATGCTCGAAAGTGTGGGTATCAAACAGGATTAGATACCCT
+
@CFGC@F8<FEGGCFGFF<FFFGGGGGGGFFGGG8FGGCGGG9CEFEFGFGGGGEFGCCFFFCFGGGDBF:FFGGGGGAF,CFFGFGEF7,4@FFFGG9?9E,C@F?A,9A<FBD9FGGEFGGG9<,+:DFGGFGGGGGGA@:FEFEGG9EFGGGGFGFFGF8BCGGGGEGEEGGGGEGGDBC325*4>:=8CFEC11?:GFFFGFF@FCEFGGEDE8F>>GGGGDE-$#C;CFFC#<<@FFEECC7FECFG7CE>>7=FDGGFCA8FFFFBFGGGAFDFCFGFA,4,FFA,DEFC,,GF=FFF?7EGEE<<C,CF4,=B,FEF@B7,GGF9GGGGGFCGFAF<@@GFAE@EGGGGGFFCCGEFE,9@<@8FFGGFCGF<C;6,AEC,@GDFFFGFGFBEDCC,FFFFB,F<GGGGGEGGGFFC,GFCFF@<CCCB
@NJ 17
TGGGGAATATTGCACAATGGGGGAAACCCTGATGCAGCGACGCCGCGTGGAGGAAGAAGGTCTTCGGACTGTAAACTCCTGTTGTTGAGGAAGATAATGACGGTACTCAACAAGGAAGTGACGGCTAACTACGTGCCAGCAGCCGCGGTAAAACGTAGGTCACAAGCGTTGGCCGGAATTACTGGGTGTAAAGGGAGCGCAGGCGGGAAGACAAGTTGGAAGTGAAATCCATGGGCTCAACCCATGAACTGCTTTCAAAACTGTTTTTCTTGAGTAGTGCAGAGGTAGGCGGAATTCCCGGTGTAGCGGTGGAATGCGTAGATATCGGGAGGAACACCAGTGGCGAAGGCGGCCTACTGGGCACCAACTGACGCTGAGGCTCGAAAGTGTGGGTAGCAAACAGGATTAGATACCCT
+
FGGGGGGGFGGFGGGGGGGGGG:FFGGFEGGGGGFGFGEGEGEGFEGCF7BFGGGGGGGGGAFGGGGEEEFGGGGFAEFAEFGGGGGGDGGGGGFGFGGFFEG+BF<FGGGGFFGFGF<F@CFCB=FFFFCFF,@FGGGGGEGCFD=F;EGGGGG8CFGFCEFC/:<@<F:&48<F;F?7EE,?FG#:+;FA<EECACCEEGD8?E582?8;?8A+31@CGG,GFGFD<FFFGFG>>@<GGFACFFGF)64FFB=@FD=FGGGACD=ECDCFEAA:DCGEFFFFFB?8+FFDFCGGEECF=9GGGEFFF?5,DGGGEFCFCGF7GGGGGDGGEEDFFGGGECFDGGGGGGGFF<F@EEE@,D6@DGGGGGGGGGGGFGGFGGFFGGGCCFGGGGDGF9GFGGGGGGGGGGFCCCCC
@NJ 18
TGGGGAATATTGCACAATGGGGGAAACCCTGATGCAGCGACGCCGCGTGAAGGAAGAAGTATCTCGGTATGTAAACTTCTATCAGCAGGGAAGAAAATGACGGTACCTGACTAAGAAGCCCCGGCTAACTACGTGCCAGCAGCCGCGGTAATACGTAGGGGGCAAGCGTTATCCGGATTTACTGGGTGTAAAGGGAGCGTAGACGGAAGAGCAAGTCTGATGTGAAAGGCTGGGGCTTAACCCCAGGACTGCATTGGAAACTGTTTTTCTTGAGTGCCGGAGAGGTAAGCGGAATTCCTAGTGTAGCGGTGAAATGCGTAGATATTAGGAGGAACACCAGTGGCGAAGGCGGCTTACTGGACGGTAACTGACGTTGAGGCTCGAAAGCGTGGGGAGCAAACAGGATTAGATACCCT
+
FFGGGBFFGGGGGGGGGGGGGGGGGGGGGGGGGGGGGGGGGGGGGGGEFGGGGGGFGGGEGFGAEEGGCGFGGGGGGGGFGDFGGGGGGGGGGGGGGGGGGGGEGGGGGGGGGGGGGGGFGCFGGGGGF9FGGFFGGGGGGGGGDGEG@CE9GGF>FGGGGEGGGGGG@FECDCEGGDEGFGGGFGFCFGGDGBCDCCEFCCEGGG8EG:EGGGGC?C>CFGFGGGFDFGGGCEGDFCGGG@CGDGFFGFFGGEC3<CBFGCGDGGGGGFFGECF7>9EDBEGGEGFF7CDGFCGF8GFFF9FFCGGFAGEDFEEC<GFGGGGFGGFCF?9,CFE<9FGGGGFEFGGGGF@GFE<C8FCFFCGGGGFEFFGGFFFFGFEGFB,GGGFGGGGGGF9GFFCFGGGGGFE@GGFB@@CC
@NJ 19
TGGGGAATATTGCACAATGGGGGAAACCCTGATGCAGCGACGCCGCGTGGAGGAAGAAGGTCTTCGGATTGTAAACTCCTGTTGTAGGGGAAGATAATGACGGCACCCAACAAGGAAGTGACGGCTAACTACGTGCCAGCAGCCGCGGTAAAACGTAGGTCACAAGCGTTGTCCGGAATTACTGGGTGTAAAGGGAGCGCAGGCGGGAAGATAAGTTGGAAGTGAAATCTATGGGCTCAACCCATAAACTGCTTTCAAAACTGTTTTTCTTGAGTAGTGCAGAGGTAGGCGGAATTCCCGGTGTAGCGGTGGAATGCGTAGATATCGGGAGGAACACCAGTGGCGAAGGCGGCTTACTGGACGATAACTGACGCTGAGGCTCGAAAGCGTGGGGAGCAAACAGGATTAGATACCCT
+
FGGFGFGGGGGGGGGGGGGGGEGGGGG@FGGGGGGGGGCGEGGGGGGGGEFGGGFFGGGGFGGGGFGEEGGAFGGGGF@EFFGGA,CFGGGGGGGGGGEFDGGECF>FGGGGGGGGGGGGGFGGGGECCFCF7>A<FFGFFFGGGECFGGG>FF?FFGGCFFGEFGDGEEGGGGGGG=FFE>GGGGE,FGGFCFGG9GDGECGCEGC,@<8EEDFFCEFC8FGFGFFDEGCGCGGGGCF<CD;7FGGFCGB@CC8@CDFFFGGFGGFGGGFGGGGFCAFA@FGFB++GGFFABF@F:EFGGGGFCGEFGGFAGGGGDGGGGFGEGFCFF9CGDGGF?FEFEEDFGGGGGGFGGFEEFCGGFGF@FGGGGGGFCGFDC:GCGGGGGGGGGGGFGCGGGGCGGGGGEGGFFFGCCCCC
@NJ 20
TGGGGAATATTGCACAATGGGGGAAACCCTGGTGCAGCAACGCCGCGTGAGTGAAGAAGTATTTCGGTATGTAAAGCTCTATCAGCAGGGAAGATAGTGACGGTACCTGACTAAGAAGCTCCGGCTAAATACGTGCCAGCAGCCGCGGTAATACGTATGGAGCAAGCGTTATCCGGATTTACTGGGTGTAAAGGGTGCGTAGGTGGCAGTGCAAGTCAGATGTGAAAGGCCGGGGCTCAACCTCGGAGCTGCATTTGAAACTGCTCGGCTAGAGTACAGGAGAGGCAGGCGGAATTCCTAGTGTAGCGGTGAAATGCGTAGATATTAGGAGGAACACCAGTGGCGAAGGCGGCCTGCTGGACTGTTACTGACACTGAGGCACGAAAGCGTGGGGAGTAAACAGGATTAGATACCCT
+
FFGGGGGGCGGGGGGGGGGGGGGGGGFFFGGCFFGGGGGGGGGGGGGGGGGFFGDF?FG?CFGGGGGFE<EFFGG,EFGGCFFF9=<FFFFGGGFDGGG9?F74=FEEFGGGFF=FFCFGGCE>>+EDD3GGF.9BFFGFGCDFCGGG@9>1FGG>,8>FF@E7FFGG>:FF9,@BCEF@CF@FCF0EFFGEFEB::DG>@FDEFD855CFGC<GGFCFE;CCGGGCE:E>CCGF><CEFF=#>>FA57EDEEFCFCFFGGG@FFGFFBFCFGGF?GFF@FEGEF+CGGFGGGFCFBA<EGGGECDF9GGGGDGGGGGFGGGGFDGGGFDFGGFDGGGGGGGGGGGGGGGGFD,GGGGGFFFFFF<FAGGGF<CGGGGFF<GGGEGGGDGGGGGGECGGGGFGGF@EGFF8CCCC-
@NJ 59379
TGGGGAATATTGCACAATGGGGGAAACCCTGATGCAGCGACGCCGCGTGAAGGAAGAAGTATCTCGGTATGTAAACTTCTATCAGCAGGGAAGATAATGACGGTACCTGACTAAGAAGCCCCGGCTAACTACGTGCCAGCAGCCGCGGTAATACGTAGGGGGCGAGCGTTATCCGGATTTACTGGGTGTAAAGGGAGCGTAGACGGCGCAGCAAGTCTGATGTGAAAGGCAGGGGCTTAACCCCTGGACTGCATTGGAAACTGCTGAGCTTGAGTGCCGGAGGGGTAAGCGGAATTCCGAGTGTAGCGGTGAAATGCGTAGATACTAGGAGGAACACCAGTGGCGAAGGCGGCTTACTGGACGGTAACTGACGTTGAGGCTCGAAAGCGTGGGGAGCAAACAGGATTAGATACCCT
+
GFFGGGDGFGFGGGGGGGGGGGGGGGGGGFGEFGFGGGCFGGGGGGGGGGGAFGGG,FGFFF9FGGFFGFGGFGGF9FGGGGGG,EEGGGGGGGFF<EC?FCF7@BDD<FGGGGGGGGG@C>FEFEEFFC3<FE<FGGGGGFGGEGGGD:CCFFGGFGGGEEGE/1C<4C*=FF88ACF9CC=FC?6FFGFFGFG>AEEGEGDEC>CFEGGEFGC@GC@<2CCGGGGFGFCEG@>CF@F@37CE5EDE:FGGGGGFFFDC<FB0>8CEF:,FD7GEF<F@?EEGGEGDDGFCEGFCF:,,GFF7EC7CGGGGCGDGGGFFFFFC,,GGGGFGGGGFGFGGGGGGGEGGGGGGGGGGGGGGGFGGFCFEEC-DGFFEE:>CGGF?GGGGEGGGGGGGGGFFGGFFFCGFDE<B,<CA
@NJ 22
TGGGGAATATTGCACAATGGGGGAAACCCTGATGCAGCAACGCCGCGTGAGTGATGACGGCCTTCGGGTTGTAAAGCTCTGTCTTCAGGGACGATAATGACGGTACCTGAGGCGGAAGCCACGGCTAACTACGTGCCAGCAGCCGCGGTAATACGTAGGTGGCAAGCGTTGTCCGGATTTACTGGGCGTAAAGGGAGCGTAGGCGGACTTTTAAGTGAGATGTGAAATACCCGGGCTCAACTTGGGTGCTGCATTTCAAACTGGAAGTCTAGAGTGCAGGAGAGGAGAATGGAATTCCTAGTGTAGCGGTGAAATGCGTAGATATTAGGAAGAACACCAGTGGCGAAGGCGATTCTCTGGACTGTAACTGACGCTGAGGCTCGAAAGCGTGGGGAGCAAACAGGATTAGATACCCT
+
FGGGGGEGGGGGGGGGGGGGGGGGGGGGGGGGGGGGGGGGGG@GFGGGGGGGGGGGGGGGGGGGGGGGGGGGGGGGGCFGGGGGGGGGGGGGFGGGGGGGGGGFFGFGFFGG+3FFGGGGGGGGECGGGA>GEDEGGGFG?GGGGGGGEGECFGGFDFGGFCFGGGFGEFFGGG2G5@@<CDFGGGG<FFGFGFGFGDGGEGGDGGGF=FFFDFG9CAFFGGGGFC<GGGFB8DFFFBFCCCDGFGED595CFGEEGGGGGGECCGGGGGGGFDGGGGFFFDCGB,F@9FGFF8FFE<FCGGGGGGFFFGGGGGGGGGGGFF,EEFFGFECF@EGGGFEC687GGFDGGGGGGGGGGGGGGGGFGFGGGGGFCFCGGGGGGGGGGGGGGFFFDGGFGGGGGGGGGGGGGGGCCCCC
@NJ 60540
TGGGGAATATTGCACAATGGGGGAAACCCTGATGCAGCGACGCCGCGTGGAGGAAGAAGGTCTTCGGATTGTAAACTCCTGTTGTTGAGGAAGATAATGACGGTACTCAACAAGGAAGTGACGGCTAACTACGTGCCAGCAGCCGCGGTAAAACGTAGGTCACAAGCGTTGTCCGGAATTACTGGGTGTAAAGGGAGCGCAGGCGGGCGATCAAGTTGGAAGGGAAATCCATGGGCTCAACCCATGAACTGCTTTCAAAACTGGTCGTCTTGAGTAGTGCAGAGGTCGGTGGAATTCCCGGTGTAGCGGTCGAATGCGTAGATATCGGGAGGAACACCAGTGGCGAAGGCGGCCTACTGGGCACCAACTGACGCTGAGGCTCGAAAGTTTGGGTAGCAAACAGGATTAGATACCCT
+
GGCEEGGGGGGGFGFGFGGGGGGGGGFFEGFFGFGCFF>FGGGGCEGEG7=,FE8<FFGFGGGGGFGFFGGFAFGFGGGGGFFAFGGFEFFG<EG9AFFGG7F+BFGGFEGDFDB8DEFGCGGCDFGGFGFGGFGGGGGGFCCFGGEGGGGG9FEFGG,5/<8,3=>E<F@FFG7EEC@FE2<GFF9F<CFEC:FC:C:C>C=EEG#*F@0CCECB@A@8F9#>,>7.FGGGGFCCFE>FECEE?B=>EGGCFGFCGG<FGFCC<?89DF>4=2F<DEFDA>6>;8+,A,EFFF:C@C7EDECF7C+CB:,9GGGGGGEDFCFGGCC@GGFGGGGF@GGGGEGGGDGGGGGGGF@FGGFGGF86EGFGGF@GFFF,D@CCFDDGFFFF<GGGFAFF8FGGF9FCEAGGFGGCCCCC
@NJ 24
TGGGGAATATTGCACAATGGGGGAAACCCTGATGCAGCGACGCCGCGTGAGCGAAGAAGTATTTCGGTATGTAAAACTCTATCAGCAGGGAAGATAATGACGGTACCTGACTAAGAAGCAACGGCTAAATACGTGCAAGCAGCCGCGGTAATACGTATGGTGCAAGCGTTATCCGGATTTACTGGGTGTAAAGGGTGCGTAGGTGGTATGGCAAGTCAGAAGTGAAAGGCTGGGGCTCAACCCCGGGACTGCTGTGGAAACTGTCAAACTAGAGTACAGGAGAGGAAAGCTGAATTCCTAGTGTAGCGGGGAAATGCGTAGATATTAGGAGGAACACCAGTGGCGAAGGCGGCTTTCTGGACTGAAACTGACACTGAGGCACGAAAGCGTGGGGAGCAAACAGGATTAGATACCCT
+
,EFGGEGGFEGFGGGGGCFEEGGGEGGGGGGGGGGCEFGGGGGGGGGGEGGGGEGGCFF<F,<EFFF?FDFFGGGGGGGGG9EFGFGGGGGGGGCFGC<EFGDFG:E9FF8FFDGGGG@F,B=@3@FGDADFG9FG<9<<FCFFC<CC:CCAFFFB<8>F;FFFFGFGE;CFGGGGGEGFG:FGCG1C7?CFBFF=D4FC<CECFC1977C5@<:E,.FFCCFFFG<9=C6CFGGGDF8<+9=@,=5?FFE@:#<#00@E,<:4=<FGFFGGD<=>94E?CGFFG<C,CA,AFFFD<9FAGFCC=C@9,,,,FCF@FEECFGFGGGGFFEGGECFCGFFBB7FFGDGF@+DDGDFEFGGFDFEE9GFGGFAF6FFFGGEFF@C6CDGGEDGGGGGGGFAGGGGF@C,GFGECCC8-
@NJ 61798
TAGGGAATCTTCCACAATGGACGAAAGTCTGATGGAGCAACGCCGCGTGAATGAAGAAGGCCTTCGGGTCGTAAAATTCTGTTGTCAGAGAAGAACGTGCGTGAGAGTAACTGTTCACGTATTGACGGTATCTGACCAGAAAGCCACGGCTAACTACGTGCCAGCAGCCGCGGTAATACGTAGGTGGCAAGCGTTGTCCGGATTTATTGGGCGTAAAGGGAACGCAGGCGGTCTTTTAAGTCTGATGTGAAAGCCTTCGGCTTAACCGAAGTAGTGCATTGGAAACTGGAAGACTTGAGTGCAGAAGAGGAGAGTGGAACTCCATGTGTAGCGGTGAAATGCGTAGATATATGGAAGAACACCAGTGGCGAAAGCGGCTCTCTGGTCTGTAACTGACGCCGAGGTTCGAAAGCGTGGGTAGCAAACAGGATTAGATACCCT
+
GGFGGGGGGGGGGGGGGGGGGGGGGGGGGGGGGGGGGGGGGGGGGGGGGGGGGDFGGGGGGGGGGGGCGGGE8FGFGFFFGGGDGFGGGGGGGGGGGGGGGC7FFGGGGGGGGGGGGGFGGGGFFGGEFGGGGGDFFGFGGGGCFFGG?GGGGGF>FF@GGGGGFGGGGGGGGGGGGDFGGFGEGGGGGGGGGFGEFGGGG<@FFG>GGGGGGGFFFFCCFCCD>?EGGGGGGGGFFF<FE:GGF@@7CGGGGGGGGFFGGGGFGCFGGFGGGGFFFFFGGFGGGGFFFGGFF<,F,CGGGFGGFGGGF<A8?,,GGFA,DFDGEFG>FCGGGFGGE@7FCFCGGFCF<?FDFFFFGFE8F@FGGFEC7GFF7GGGGDGEFFGGGGGGGGGGGGGGEEGGGGCGGFFGGGGFEGGGGGGGFGGGGGGFFGGFGFEFABCB8
@NJ 26
TGAGGAATATTGGTCAATGGTCGGCAGACTGAACCAGCCAAGTCGCGTGAGGGAAGGCGGCCCTACGGGTTGTAAACCTCTTTTGTCGGAGAGTAAAGTACGCTACGTGTAGCGTATTGCAAGTATCCGAAGAAAAAGCATCGGCTAACTCCGTGCCAGCAGCCGCGGTAATACGGAGGATGCAAGCGTTATCCGGATTTATTGGGTTTAAAGGGTGCGTAGGCGGCACGCCAAGTCAGCGGTGAAATTTCCGGGCTCAACCCGGACTGTGCCGTTGAAACTGGCGAGCTAGAGTGCACAAGAGGCAGGCGGAATGCGTGGTGTAGCGGTGAAATGCATAGATATCACGCAGAACCCCGATTGCGAAGGCAGCCTGCTAGGGTGCGACAGACGCTGAGGCACGAAAGCGTGGGTATCGAACAGGATTAGATACCCT
+
GGFGGGGGGGGGGGFFDGGGGFFGGGGGGGGGGGGGGFGGGGGGGGEFEGGFDFGGGGDCFGGGGGGEGGG=FGGGGGFFGGGGGFGG@@FCFGGGDGGGGEE7FCGBG<FDDFEFEFGFGGGGGD=EFDGGGGGFFCGGCFDGGGCFFFGGGGF*>CFGGGGGGGFGGE7FF?FGGGGGGGGFG@C9<F7CF<CEFGGGGFC@FCAEEFGGFFCG=EECEEDGGDGGFA>CCFFCDEFFEDEDF?<CCCF<C8EEGFFGCG8>,CFB@=CF@C>:@BG,#GFFEEFGGD9DGFF9E;>,FFF@F@EF7FFC++7CCDD=E,F=@8+9FF9FCFF<EC@@EFAE=:6:F<FFGGDDGGFGGF:FEA<FDGFCFCGGGGGGF7GFFFGGFCFFGFFF@FC@FEGGFCF7DFGFEFFFEDGDGGGGGGFFFEFCA6<A
@NJ 27
TGAGGAATATTGGTCAATGGGCGAGAGCCTGAACCAGCCAAGTAGCGTGAAGGATGACTGCCCTATGGGTTGTAAACTTCTTTTATGAAGGAATAAAGTCGGGTATGCATACCCGTTTGCATGTACTTTATGAATAAGGATCGGCTAACTCCGTGCCAGCAGCCGCGGTAATACGGAGGATCCGAGCGTTATCCGGATTTATTGGGTTTAAAGGGAGCGCAGGCTGCGAGGCAAGTCAGCGGTCAAATGTCGGGGCTCAACCCCGGCCTGCCGTTGAAACTGTCCTGCTAGAGTTCGAGTGAGGTATGCGGAATGCGTTGTGTAGCGGTGAAATGCATAGATATGACGCAGAACTCCGATTGCGAAGGCAGCATACCAACTCGCGACTGACGCTGAGGCTCGAAAGCGTGGGTATCGAACAGGATTAGATACCCT
+
FGFGGEEFGGGGGGGGGGGGGGGGGGGGGGGGGGGGGGGGGGGGGGGGGGGGGGFGGGGGFGGGGGGGGFGFGGGGGGGGGGGGGGGGGGGGGGGGGGG9FGG8FEGGGGGGGGGGGGGGGGGGGGGGGGFGGGGGGGGGGGGGEGGGGGFGGGGGGGCGGFGGGGGGGGGFFAFGGGGFFGFGEGGGGECFFF?E':FCGGGG)GEE0FFCEFGG?CGG>GG>GGCE9FEGEGFF7::EGGG<CEFGGCCEGCFGEFEGG0CDGGGGGFEEGGGGGGGGFGFFAGGFDDGFCGFEE;8@GCGFG@FDGGFEGGEEDGGGFGGGGGFEGGGGGGGFFGGGGF8FC:CE9GGGGGDECCGGGGGGGGGGGGGFEFEGGFC@:FEEGGDGGGGFGGGGGC8FEGGGGGEFCFE:GGGGGGGGGGGGGGGGFGCCCCC
@NJ 28
TGGGGAATATTGGGCAATGGGCGAAAGCCTGACCCAGCGACGCCGCGTGAGGGAAGAAGGTCTTCGGATTGTAAACCTCTGTTGACGGGGAAGAAGAAAGTGACGGTACCTGTCGAGGAAGTCACGGCTAACTACGTGCCAGCAGCCGCGGTAATACGTAGGTGGCAAGCGTTATCCGGATTTACTGGGTGTAAAGGGTGTGTAGGCGGGACGACAAGTCAGATGTGAAACTCATGGGCTCAACCCATGACCTGCATTTGAAACTGCCGGTCTTGAGAGTCGGAGAGGTATATGGAATTCCCGGTGTAGCGGTGAAATGCGTAGATATCGGGAGGAACACCAGTGGCGAAGGCGATTTACTGGACGACCACTGACGCTGAGACACGAAAGCGTGGGTAGCAAACAGGATTAGATACCCT
+
GGGGGGGG@FFGGGGGGGFG?FGGGGGGGGGGFFGGGGFGGCCCGGGGGFEFGF=FEGGGGGAFGFGFEGFGGGGGGGGCFGGGGGCEGGCECAFGGGDGGGFFCFFGDA<FBFGFE7+>3FFFEEFCFEC@FGFGFG>BDGFCCF:FGGGC@@@FFF<FGE9<FGCCGCFE+CFCC@G;E<FF9GFEFA8FFGFFFG=G0<EC9>GGGG8>::EGE6#(<A;CGFFGFCCC@<@CF8>CF>@C#7CGC<EFGGGCC)=<CCCFFFC>8$9?7/FE05=:+A8E,4,F<<,FFFEE?+B@>7BEF=@+F=CGFF<=,7C=<GFGEF:B=,CCGGGC@FFGE96::CF@DGGFB<,C@9GGGGGFFC,GECGGGFGEDEC6,6,CF?C,GFF;-CCC,EC<6FAEEFGFFCFC<CB<8CA
@NJ 29
TCGGGAATATTGCGCAATGGAGGAAACTCTGACGCAGTGACGCCGCGTATAGGAAGAAGGTTTTCGGATTGTAAACTATTGTCGTTAGGGAAGATACAAGACAGTACCTAAGGAGGAAGCTCCGGCTAACTACGTGCCAGCAGCCGCGGTAATACGTAGGGAGCAAGCGTTATCCGGATTTATTGGGTGTAAAGGGTGCGTAGACGGGAAAGCAAGTTAGTTGTGAAATCCCTCGGCTTAACTGAGGAACTGCAACTAAAACTACTTTTCTTGAGTGTTGGAGAGGAAAGTGGAATTCCTAGTGTAGCGGTGAAATGCGTAGATATTAGGAGGAACACCGGTGGCGAAGGCGACTTTCTGGACAATAACTGACGTTGAGGCACGAAAGTGTGGGGAGCAAACAGGATTAGATACCCT
+
GGGGEGCGGGGGGGGGGGGGGGGGGFGGGGGGGGGGGGGGGGGGGGGGEGFGGGGGGGGGGGGGGGGGGGGGGGGGGGGGGGGGGDGGGGGGGEFGGGGGGFG8FGGFFFDCFFFGGFGGGGGGGGGGGGFGGDGFGG>?EGEFGGGGG?GGC@FG?GGGGGGGGGGF4C:CCECFGGFFFFEFFG-<GGGGGGGGFGFCCCCCFFFGD;AE@@AFFCEEGF?/EFGGGFDC?FEEFFEG<#ADFGGGF1EEECCFECGFGGGFGGGGGGGGGFF7FE?GGG>GGGDCGGGFGGGGFGGGFFFCGDGGGGGGGEFBFB,CGGFGGGEGFGDGGGGF:GGGFGC,GFGGECGFC,FGGGGGGFAGGGGFFC<FDGGGFFF7C<EGGGGGGGFCFEE,9GGGFGGFGFFGFFEFBCCCC
@NJ 30
TGGGGAATATTGCACAATGGGCGAAAGCCTGATGCAGCGACGCCGCGTGAGCGAAGAAGTATTTCGGTATGTAAAGCTCTATCAGCAGGGAAGATAATGACGGTACCTGACTAAGAAGCACCGGCTAAATACGTGCCAGCAGCCGCGGTAATACGTATGGTGCAAGCGTTATCCGGATTTACTGGGTGTAAAGGGAGCGCAGGCGGTGCGGCAAGTCTGATGTGAAAGCCCGGGGCTCAACCCCGGTACTGCATTGGAAACTGTCGTACTAGAGTGTCGGAGGGGTAAGCGGAATTCCTAGTGTAGCGGTGAAATGCGTAGATATTAGGAGGAACACCAGTGGCGAAGGCGGCTTACTGGACGATAACTGACGCTGAGGCTCGAAAGCGTGGGGAGCAAACAGGATTAGATACCCT
+
FGGGFBFGGGGGGGGFGGGGGGEGGGGGGGGGFGGGGGEEGGGGGGGGFFFFGFGGGGGEGGGGGGGFC@FEFGGFG9FGGGGGGGGGGGBFFGGFGFGGGGGGGDEFGGCFGGGGGGFDFGGEEFGGGFGGC<CF7FGGCGGGGEGGGGGCFGGFGFFFC9BG9F@F7FGFGGCCE@<=FGGGGGFEFGG>GGEGG<<<GGGEGGC<CCG>CE<4CECFFGCFGGGGFGGGGGGFCFGGFGGGGGCDEFFFFFGGGGFGGGGEGFGDFC?D7C<EGCBEEGGGGGGGGGF9FEGGGGE?FFFC>DGGGGF<CGGEFGGGGGGFFCCFCC@9GEFFF@8ECCDGGDGGF@E9GGGGGEEGGDCA@C<BF@7FGFDGE@@EFGEFGEGGGCFFE9GGGFGGGGEGGGGGGGFCCCCA
@NJ 49979
TGGGGAATATTGCACAATGGGGGAAACCCCGATGCAGCGACGCCGCGTGGAGGAAGAAGGTCTTCGGATTGTAAACTCCTGTTGTTGGGGAAGATAATGACGGTACCCAACAAGGAAGTGACGGCTAACTACGTGCCAGCAGCCGCGGTAAAACGTAGGTCACAAGCGTTGTCCGGAATTACTGGGTGTAAAGGGAGCGCAGGCGGGAAGACAAGTTGGAAGTGAAATCTATGGGCTCAACCCATAAACTGCTTTCAAAACTTTTTTTCTTGAGTAGTGCAGAGGTAGGCGGAATTCCCGGTGTAGCGGTGGAATGCGTAGATATCGGGAGGAACACCAGTGGCGAAGGCGGCCTACTGGGCACCAACTGGCGCTGAGGCTCGAAAGTGTGGGTAGCAAACAGGATTAGATACCCT
+
AEA8:BFFFGGEGGEFFE,,@FFDECFEFFFGE7F9FG@@F@CFGGGGGEGGG:EAGGGCCEFGGGGDEGGFGFFFFGGGGECFFEFCFEC?FGGGGGGGGGGGGGGEGGGGG<DFGFFCDCFGGGGGGG9F@FFFGGGFGGGGGGE@F>E?FGD<FFECFGGGCF9@FC1=FGGGC@;GF:FFGFFEFEF:EEC>:CEGEE,=??5;B<:AE27FE>;6CFEFGGGGGG@CGFGGGFGGGGCE@DCGFDAC7@,1@?FC-&#:CFFF@%FCDFFGF;FC:CFD0+?++EFFEDF@7=7GGFFC=:4,EA,DEC:7DC,9EC@+B@BE<C9,6CC-E?FGEEC<GC:@6@<C,GFGF<@E<C,;FECCEFCDGGFFE@,8@EADGFF@C<GGFFDGGGFFGFFF9DGGGGGCCCCC
@NJ 55744
TGGGGAATATTGCACAATGGAGGAAACTCTGATGCAGCGACGCCGCGTGAAGGATGAAGTATTTCGGTATGTAAACTTCTATCAGCAGGGAAGAAAATGACGGTACCTGACTAAGAAGCCCCGGCTAACTACGTGCCAGCAGCCGCGGTAATACGTAGGGGGCAAGCGTTATCCGGATTTACTGGGTGGAAAGGGAGCGTAGACGGCACGGCAAGCCAGATGTGAAAGCCCGGGGCTCAACCCCGGGACTGCATTTGGAACTGCTGAGCTAGAGTGTCGGAGAGGCAAGTGGAATTCCTAGTGTAGCGGTTAAATGCGTAGATATTAGGAGGAACACCAGTGGCGAAGGCGGCTTGCTGGACGATGACTGACGTTGAGGCTCGAAAGCGTGGGGAGCAAACAGGATTAGATACCCT
+
GC@C@FFGFFFGGGGGGEFGGGGGGGDFEGGGGG9EGGDFGGGCFGGEGGGGFDEFFGGDDGFGGGGBFFGFGGGGGGGGGCFEEGGGEEGGGGG,EFFFGGGCF:FEG8FFEFDGGGGGFGGFEFDGDEGGE>DFGGGFFGGFGGGG7*@,@AFGFGDGGFCC:C@F<*<3FGEEG=<A==,CEGC:(?CFFFFCFG@FGGGFF<<EEFEC>EEF$EC99FF@C:<GEFGFCGG>FCAFFCG=FGGGGGGGFF7D<CCGGG<FC69B75#CF7=B@<?FFCGFEGFCCGFFFECEB9EDGGDF@:FEC,,<?,=>CGGFAAGGAFCE,,E,FCGF9DGGGFDECEGGEF?F<E8ECF7?F@GFFEC,FC-GGGFCGECC@EFCEDEFGGFFGGGFE9GGFGEADGGGGGGCCCCC
@NJ 33
TGGGGAATATTGCACAATGGAGGAAACTCTGATGCAGCGACGCCGCGTGAAGGATGAAGTATTTCGGTATGTAAACTTCTATCAGCAGGGAAGAAAATGACGGTACCTGACTAAGAAGCCCCGGCTAACTACGTGCCAGCAGCCGCGGTAATACGTAGGGGGCAAGCGTTATCTGGATTTACTGGGTGTAAAGGGAGCGTAGACGGCACGGCAAGCCAGATGTGAAAGCCCGGGGCTCAACCCCGGGACTGCATTTGGAACTGCTGAGCTAGAGTGTCGGAGAGGCCAGTGGAATTCCTAGTGTAGCGGTGAAATGCGTAGATATTAGGAGGAACACCAGTGGCGAAGGCGGCTTGCTGGACGATTACTGACGTTGAGGCTCGAAAGCGTGGGGAGCAAACAGGATTAGATACCCT
+
FGGGEFFFFGGGGGGGGGGFGGGGGGDGGGGGGGGGGGEGFFG@FEFECFEFFEFGGGG9C<C<<EFC<7FFFGGFGCGFGGCFGGGGGGGGGFGGCFF,EEBBFGCADGGGGGGFGG?8D=:FE7FGFCFGE,,B<F=FF<F<>FAFA@>,<6@EFGC:C7F7FEGEF'<,;,FCFDCF?#,GFFEFACF<FCDFCCCEFCE:CC8<<<:CEEFFF@B8@?FFC9ECEGFEBCCFC*:@FCEFB::BCFFEGFG?>@FGFFGFFFBFB<CA,C:FF=E(F@AFB,,FFFF,=,9CF=,EGFGGE@GGGGFA:CECFFC,F9GGGFB,C,E<6<CFGGGGGGGFFB7EGF@FFCC8E@,<CFE,C,EGGFCGGGGGGEGFGGGGGGEF:FF8FC9FGGFFGGGGGFFGGGGCB8CB
@NJ 34
TGGGGAATATTGCACAATGGGGGAAACCCTAATGCAGCGACGCCGCGTGGAGGAAGAAGGTCTTCGGATTGTAAACTCCTGTTGTTGAGGAAGATAATGACGGTACTCAACAAGGAAGTGACGGCTAACTACGTGCCAGCAGCCGCGGTAAAACGTAGGTCACAAGCGTTGTCCGGAATTACTGGGTGTAAAGGGAGCGCAGGCGGGAAGACAAGTTGGAAGTGAAATCCATGGGCTCAACCCATGAACTGCTTTCAAAACTGTTTTTCTTGAGTAGTGCAGAGGTAGGCGGAATTCCCGGTGTAGCGGTGGAATGCGTAGATATCGGGAGGAACACCAGTGGCGAAGGCGGCCTACTGGGCACCAACTGACGCTGAGGCTCGAAAGTGTGGGTAGCAAACAGGATTAGATACCCT
+
GGGGGGGGGGGGGGFGGGGGGGEGGGGGGGFGGGGGGFGGGGGGGGGGEGGGGGGGGGGFGGGGGGGGGGGGGGGGGGGGGGGGGGGFGGFGGGGGGFGGGGDCDFAEGGGGGGGGGGGGGGGGGGGGGFGGGFGGGGFGGGGGGGGGGGGGGGG;FGGCGGGGF9FG<7<CFFGGGG>BGGFGGG7;F<FEFGGGGDC::E4EGEGF:E@CGGGFD<E?FCEGGGG;<CEF?FGF;GDFGCDD<FEDFGFFGFFFFGDFFFGB3,@CAFFGFGF>FGGEFGFFFDGGGCFCCFCGGFCGGGC@+CGGGGGFCFEGFFGGFEF:BF>GFCFEGGGGGGGGGGGGGGGGGGFFGFGGFGFGFF@CAFF@GGGGGGGFF:DEGGACAFCGGFFFGGGGGGGGGEFGFFGGGGGCCCCC
@NJ 61255
TGGGGAATATTGCACAATGGGGGAAACCCTGATGCAGCAACGCCGCGTGAGTGATGACGGCCTTCGGGTTGTAAAGCTCTGTCTTCAGGGACGATAATGACGGTACCTGAGGAGGAAGCCACGGCTAACTACGTGCCAGCAGCCGCGGTAATACGTAGGTGGCGAGCGTTGTCCGGATTTACTGGGCGTAAAGGGAGCGTAGGCGGACTTTTAAGTGAGATGTGAAATACCCGGGCTCAACTTGGGTGCTGCATTTCAAACTGGAAGTCTAGAGTGCAGGAGAGGAGAATGGAATTCCTAGTGTAGCGGTGAAAGGCGTAGAGATTAGGAAGAACACCAGTGGCGAAGGCGATTCTCTGGACTGTAACTGACGCTGAGGCTCGAAAGCGTGGGGAGCAAACAGGATTAGATACCCT
+
GFFGD:FFGGGFGGGGGGG88FCEGGGGGGFGGGGGGGGGGDGGGGGGGGGGGGGGGGGGGGGGGGGGGGGGGGF<FGFG9A?,FDFCFFFDCFGEGGGGGGEGGGFFC@DFFGGGFGF4=GE=BCGGFCGEGFECGGCF>FGFEFG?:?<@CFGGCCGGGGFECECEEFGCAFGGGEGCCC:GGFGGGCFFFFGG:CCEGGGGGGFFAF@D<GGGGFGGFGG7CFFEGG:CFGFFGAEFFGGF?FEDCDF@C?9FGDFGGGFFFAFEFGGGGFGGEFC>,FAGGGF,<9FEFGFEF9EDFCGFBDGGGGGFB4+GGGGGFBFGFFDEEFGFBE8FCFFEGGDGFCDGGGFFFGFFFF?FFC9GFFGGEGEGGGGFGGEFGGGFEGEDGGEGFCFGGFGFFFFFFFCFFCFB,ABB
@NJ 52535
TGGGGAATATTGCACAATGGGGGAAACCCTGATGCAGCGACGCCGCGTGAGTGAGGAAGTATTTCGGTATGTAAACTTCTATCAGCAGGGAAGAATTAGGACGGTACCTGACTAAGAAGCCCCGGCTAACTACGTGCCAGCAGCCGCGGTAATACGTATGGGGCAAGCGTTATCCGGATTTACTGGGTGTAAAGGGAGCGTAGACGGATGGACAAGTCTGATGTGAAAGCCTGGGGCTCAACCCCGGGACTGCATTGGAAACTGCCCGTCTTGAGTGCCGGAGAGGTAAGCGGAATTCCTAGTGTAGCGGTGAAATGCGTAGATATTAGGAGGAACACCAGTGGCGAAGGAGGCTTACTGGACGGTAACTGGCGTTGGGGCTCGAAAGCGTGGGGAGCAAACAGGATTAGATACCCT
+
AD,CBFGFGGGAFD<FGACFF,C7F6C,B,FDFGGGF,CFCE7FED7@CFGE,:EBFEEFF9CF,=F:=@=F<C9?DFFEGFEGGGFGGDFC?FFFGGF9?FFGF@=EFFCFF5E@FGGGFFFFFEGGGGGGGGG,@CFGGGC,D*CCFF>7;:>E>F$<FEE>:C:<<1<73,;C=EFGFGFFFGG-FGFFGGGGDCDG8CC)<F?8;CE8FCCF9<,<<@F9F>G?7#B@5GG8FCCGFFCCF?ECEEFGGGCEDCCEDFECFGEFADFG>/BEC><=E=FA?,7=7GCFFE,,FFGFEEA47CDFECA,,B,=@,C,C<,,AFCF=E<F<FEF@CCE@B,FCBC,@C,<ECGCGFB:C8>GGFDC@:@:C7F@:CGGGGGGEBCC6CFB,EGGFDGGFEEEC9ACFGFC88,CA
@NJ 37
TGGGGGATATTGCACAATGGGGGAAACCCTGATGCAGCGACGCCGCGTGGAGGCAGAAGGTTTTCGGATTGTAAACTCCTGTCGTTAGGGACGATAACGACGGTACCTAACAAGAAAGCACCGGCTAACTACGTGCCAGCAACCGCGGTAAAACGTAGGGTGCAAGCGTTGTCCGGAATTCCTGGGTGTAAAGGGAGCGCAGGCGGACCGGCAAGTTGGAAGTGAAAACTATGGGCTCAACCCATAAATTGCTTTCAAAACTGCTGGCCTTGAGTAGTGCAGAGGTAGGTGGAATTCCCTGTGTAGCGGTGGAATGCGTAGATATCGGGAGGAACACCAGTGGCGAAGGCGACCGACTGGGCACCAACTGACGCTGAGGCTCGGAAGCATGGGTAGCAAACAGGATTAGATACCCT
+
GFCFGE+:FGFGGGGGGEFD8FFEFGFEGGFGEFGGGG:FDGGG7FGECEGGE,8BFGGGGFEGG>FEGEGFFFEFB9FCGGFGFCFGGGCDCFGDFF++3FB=@EDDFGGEDBF7@CFF8<:CFC:,,@FFBF,>FGG*@,5FCCECFGCCFEC+4<FFCBF,2<FE:CEG,F@FEE*A+2<C?F8C?<03<CGFCC5:=*;>GGEG>:4EB;C53<,+3AEF<<EA6?C5@@F*CCFC=5:@:,GFG#BFFG::<E3AEFB9>A</GFFGGDFF:59F9F8FF,E?F<<EEEFFCAB,FGFC8F>8F,,?@GGF,GGE<F@+C@,D9FAF=F<C<F@@6CF7FGGFEFC@@,,GFDFEC,,,DFC,GDFFCFFEE7GGF:=,CAF,9FFFGGGGGGGEAGGGEFGGGF@86CCC
@NJ 56484
TGGGGAATATTGCACAATGGAGGAAACTCTGATGCAGCGACGCCGCGTGAAGGATGAAGTATTTCGGTATGTAAACTTCTATCAGCAGGGAAGAAAATGACGGTACCTGACTAAGAAGCCCCGGCTAACTACGTGCCAGCAGCCGCGGTAATACGTAGGGGGCAAGCGTTATCCGGATTTACTGGGTGTAAAGGGAGTGTAGACGGCACGGCAAGCCAGATGTGAAAGCCCGGGGCTCAACCCCGGGACTGCATTTGGAACTGCTGAGCTAGAGTGTCGGAGAGGCCAGTGGAATTCCTAGTGTAGCGGTGAAATGCGTAGATATTAGGAGGAACACCAGTGGCGAAGGCGGCTTGCTGGACGATGACTGACGTTGAGGCTCGAAAGCGTGGGGAGCAAACAGGATTAGATACCCT
+
@FGGGBFGGDAFGGGGGFGFGGGGGGGGGGEFGGF<CEFEGGGGGGGGGFGFGEDEAEEFFEGGGGGBFCFFGG<FGCFFGFGGGGGGGGGGGGGGGGGGGGGCGGGGGFGGFGGGGGGEGGGFGEFFGGGGG:=FGCFG?GGGGDGG*@E4FGFFGGGFGGGEFGGGCFGGGGGG7@CEGGGGGG<FFFFGFGGFGGGCFGGGFGG?EFFGFGGEEFFCFFEFGGFGGGEGGGFEFGGGGGEGD>CFF;FCFC2FFAC?DEGGGFDFC:7F%GGGEEF@CFCEE,,DCCF?EFF@GFD?,,GGEFFCFDGGEGGGFFGFFFGCFGCFADGFB,E<GFGGCGGGGGGGGGGFGGGGGGGGGGDEGGGGEEFGGGGGGGEF<FFFEGGGGGGGFECFF9GGGGGGGGGGGFEBCCA<
@NJ 39
TGAGGAATATTGGTCAATGGACGCAAGTCTGAACCAGCCATGCCGCGTGCAGGATGACGGCTCTATGAGTTGTAAACTGCTTTTGTACGAGGGTAAACGCAGATACGTGTATCTGTCTGAAAGTATCGTACGAATAAGGATCGGCTAACTCCGTGCCAGCAGCCGCGGTAATACGGAGGATTCAAGCGTTATCCGGATTTATTGGGTTTAAAGGGTGCGTAGGCGGTTTGATAAGTTAGAGGTGAAATTTCGGGGCTCAACCCCGAACGTGCCGCTAATACCGTTGAGCTAGAGAGTAGTTGCGGTAGGCGGAATGTATGGTGTAGCGGTGAAATGCTTAGAGATCATACAGAACACCGATTGCGAAGGCAGCTTACCAAACTATATCTGACGTTGAGGCACGAAAGCGTGGGGAGCAAACAGGATTAGATACCCT
+
FGGGGGGGGGGGGFGGGGGGGGGGGGGGGGGGFGEGGGGGGGGGGGGGGGFGGGGGGGGGEFEDGGGGGGGGFFGGFGGFCDFGGGGFGCCFFGFFFDEFEGG9FFFGGCCGGGGGGGGGGGGFG,A=FGGDGGCGGGFG<BCBFFGGGGGGGGFGCCCFGFGFGGGGCFGFG?DE;FEGGD9FF@FFGGGFGGGE?FFF<FCCGFEG1<CFFCFC=C:8CGGEGGGFFFFGFFCCECD9CEDGFFE@=F@;C>EGF7?FCE8FEEGGFF=C</AC<AGGFGGGFE9CA,,GFF=CGGGGGDGGGGEEDGGFGGGGFEFFGGFEEDGFGGGGFFGDGEFEAAFGGGGFE9GGGGGGGFF@GCCGGGGGGFAGGGGGGGGGFGGGGGDDFD@CGGGGGGGFFGGGGGFCEGGGGGFGFFCGGGGFCCGGFGGCCAAA
@NJ 40
TGGGGAATATTGCACAATGGGGGAAACCCTGATGCAGCGACGCCGCGTGAGCGAAGAAGTATTTCGGTATGTAAAGCTCTATCAGCAGGGAAGATAATGACGGTACCTGACTAAGAAGCCCCGGCTAACTACGTGCCAGCAGCCGCGGTAATACGTAGGGGGCAAGCGTTATCCGGATTTACTGGGTGTAAAGGGAGCGTAGACGGCAAGGCAAGTCTGATGTGAAAACCCAGGGCTTAACCCTGGGACTGCATTGGAAACTGTCTGGCTCGAGTGCCGGAGAGGTATGCGGAATTCCTAGTGTAGCGGTGAAATGCGTAGATATTAGGAAGAACACCAGTGGCGAAGGCGGCTTACTGGACGGTAACTGACGTTGAGGCTCGAAAGCGTGGGGAGCAAACAGGATTAGATACCCT
+
EEGFECFGFFGGGGGGGGGGFGGGGGGDGGGGGGGGGGGGGGGCGGG:CFFCEDGCBFGFGGGGGGGBFCFGGGGEGGGGGCFGGGGGGGGGEG9FFEGFGFEBFCFFGGGGFGFGFGFGFCE@FFG?FAFCGFDGCEGGFGGGG78FCEEC3EG:FFGGCGGGGGCF<FGCFGCG=FFCGGGG/GDG:FECFGGG>CEEGEGFECEGG8GFCFGGF?FEDEFGGGGGFGFCFGGDFGFFCGGG8CGFFC@GCGGFF'<CGGGGGGF@?2GGGEGFACGDFGGGGFB>7FCGFCGGGFB9DEEGGEGF9GGFEGGGGGGFGFGGGGFF9GGFFC<GFFGCGEEGFCEFB7GFGGFGGGGGFCGGGGGGGGFG?GFF,GF8GFE8GGGGDGGGFEGGGGGGGGGGGGGFDCGCBCCB
@NJ 41
TGGGGAATATCGCACAATGGGGGAAACCCTGATGCAGCAACGCCGCGTGAAGGATGACGGTTTTCGGATTGTAAACTTCTTTTCTTAGTGACGAAGACAGTGACGGTAGCTAAGGAATAAGCATCGGCTAACTACGTGCCAGCAGCCGCGGTAATACGTAGGATGCAAGCGTTATCCGGATTTACTGGGTGTAAAGGGAGCGCAGGCGGGACTGCAAGTTGGATGTGAAATACCGTGGCTTAACCACGGAACTGCATCCAAAACTGTAGTTCTTGAGTGAAGTAGAGGCAAGCGGAATTCCGAGTGTAGCGGTGAAATGCGTAGATATTCGGAGGAACACCAGTGGCGAAGGCGGCTTTCTGGGCTTTAACTGACGCTGAGGCTCGAAAGTGTGGGGAGCGAACAGGATTAGATACCCT
+
FFEFG,FFGGGGGGG:FGGGDCFGGGGGGGGGGFGGGGEGFG>CGGGGGGGGGGGGGGGCBCFFFGGF,C,CCFGFFGGGGGGF9FFGFFGAFGG:CE?ECFDGDCCGGG9B?FFCFGCCDAFFCBEGGGGCDG<38B8FBBEFA<A><*BFGFFE@F@ACF>FFGGCCFEF+=+<><F>E?<<00CFG<:F:8GGEG@DGCCC>>;CEGEGCF,AGGC,CGCC6FEFCCC+@C><,GFGDFFF?93GGFF:==CFFFED9FEGGGGCFA:<EFCAFC9E?>?:>F8<7C7GGGFGGFFC4,9GGEFB@+FFF9F?CFFD9F;,GGFB6@8GGGGFFEAGFF@GDGGGGGEEDFDEF@,GGGGAFEF9GGGFGEGFCFFF@GEF@FGGGCGCEEDCFGGGGGGGFGFB,FFE<EA8,B8
@NJ 42
TGGGGAATATTGCACAATGGGGGAAACCCTGATGCAGCAACGCCGCGTGAGTGATGACGGCCTTCGGGTTGTAAAGCTCTGTCTTCAGGGACGATAATGACGGTACCTGAGGAGGCATCCACGGCTAACTACGTGCCAGCAGCCGCGGTAATACGTAGGTGGCGAGCGTTGTCCGGATTTACGGGGCGTAAAGGGAGCGTAGGCGGACTTTTAAGTGAGATGTGAAATACCCGGGCTCAACTTGGGTGCTGCATTTCAAACTGGAAGTCTAGAGTGCAGAAGAGGAGAATTGAATTCCTAGTGTAGCGGTGAAATGCGTAGAGATTAGGAAGAACACCAGTGGCGAAGGCGATTCTCTGGACTGTAACTGACGCTGAGGCTCGAAAGCGTGGGGAGCAAACAGGATTAGATACCCT
+
EF8FGFFF<AF,FFFFEEFGDFGGGGGFGGGGFGGGGGGCFGGCGGGGGGGGEFGGG9CFE@CFFFE=F:FGGGGGGFGGGGFFGG,FFFFGDG:@C<FAC:FFFCFGF?F7<FG+B,,3BB=:@=:DGG9FC,@DGF<<F@<<:>>1**8-*>9?><CFE:CC+::GGDC7F@CCGGEFCF*>7C8FB?EGG>D=%?@#>D>+/@C,F>FE<+><,9D3<9@E@FCFCG,0>:B,95CA=/FC9<DFACBFAFFE=C=2,A/?DFE97,?FF=C,9,,,FFE<<@C5,5,?8F<FEC4?FEGGGFFE<GF9=:7FFC:,C,:,<GGEF<FF7FFFEFF@FC,<A@7GFF6<F8DD@CGGF?GGFCCB@FC@6@GGFGDFFFFDC7F@FFB,6,,FFFGGFCFCACDEE8A@C<B@
@NJ 43
TGGGGAATATCGCACAATGGGGGAAACCCTGATGCAGCAACGCCGCGTGAAGGATGACGGTTTTCGGATTGTAAACTTCTTTTCTTAGTGACGAAGACAGTGACGGTAGCTAAGGAATAAGCATCGGCTAACTACGTGCCAGCAGCCGCGGTAATACGTAGGATGCAAGCGTTATCCGGATTTACTGGGTGTAAAGGGAGCGCAGGCGGGACTGCAAGTTGGATGTGAAATACCGTGGCTTAACCACGGAACTGCATCCAAAACTGTAGTTCTTGAGTGAAGTAGAGGCAAGCGGAATTCCGAGTGTAGCGGTGAAATGCGTAGATATTCGGAGGAACACCAGTGGCGAAGGCGGCTTGCTGGGCTTTAACTGACGCTGAGGCTCGAAAGTGTGGGGAGCGAACAGGATTAGATACCCT
+
F<FFGGGGGGGGGGGGGCFGFGGGGGGGGFGGGGGGGGGGGGGGGGGGGEFGGGGGGGGGFGGGGGGGGGGGGGGGGGGGGGGGFDGGFFG,CFGCFGGFAFEEEGGGGGGGGFGGFGGAGGGGGGG7FGDGGGGEGGGGG:F7,FFGGDE>GA8GGGGGGGG=GF?FGGGGD>=4=FGGGCGGGGFFCCF@CFFGGGGGGFGDGEGGEEFDGFFGGGC@FGGGGGGF?FGGFGDEGDC:FFGGFGEGFGFCDFGGGBFGGGFFDFDDFFEE>FFFGFE?9F=EEAAB+7GF8GGFDECC<FAFGGGGGDGGGGF7EF7FC9=FDFF7GGGGGGFCF@GGGGGGGGGGGG@GGF?GGGGGGFDGGGGGGGGGGGGGGGGFDGGGGGGGFFGGFGFFCCGGGGGGGGFE@FGGFCC@@CC
@NJ 44
TGGGGAATATTGCACAATGGGGGAAACCCTGATGCAGCGACGCCGCGTGAGCGATGAAGTATTTCGGTATGTAAAGCTCTATCAGCAGGGAAGAAAATGACGGTACCTGACTAAGAAGCACCGGCTAAATACGTACCAGCAGCCGCGGTAATACGTATGGTGCAAGCGTTATCCGGATTTACTGGGTGTAAAGGGAGCGTAGACGGAGTTGCAAGTCTGATGTGAAAACCCGGGGCTCAACCCCGGGACTGCATTGGAAACTGTCTATCTAGAGTACCGGAGAGGTAAGCGGAATTCCTAGTGTAGCGGTGAAATGCGTAGATATTAGGAGGAACACCAGAGGCGAAGGCGGCTCACTGGGCTGTAACTGACACTGAGGCTCGAAAGCGTGGGGAGCAAACAGGATTAGATACCCT
+
GGGGGCGGGGGGGGGGGGGGD6CCBFFFGGGGGGGGGG+FFGGGGGGGGGGGGG8FGGGEFEFFGGGF<FF<FGE<FBEF9F,,<FFGGGGGGGGGGFGDG@78+4??EFFGGCFDC,FFFF@C@+CFCDCG+C,:3FFCCCFGFC<C:CE9@D82,,,>7>3?C?<B:FEFCFGG5<=C9BBFFGFC2FFEGGC.1C7FCCE:8E3/C%EG;<C1<9@9,C8)DFF?F=@:GF@:CDG3>C@/AA:,,;D@,<<FEDFFCGEA,#<<GCAGGC@+@+=8GFEBB+47GGGFB,GFB,,CGGDGGDGGGEGFDGGF?GGGGGF<E,FCGFGGF@EGGFDB:GGGGGGGFCEECFCFGFFD,GGGGFGGGGFC,FGGF:FE,GFEGGEDEGGGGGGGFDGGFCGGGGGGGFECCCCC
@NJ 45
TGGGGAATATTGCGCAATGGGGGAAACCCTGACGCAGCAACGCCGCGTGATTGAAGAAGGCCTTCGGGTTGTAAAGATCTTTAATCAGGGACGAAACATGACGGTACCTGAAGAATAAGCTCCGGCTAACTACGTGCCAGCAGCCGCGGTAATACGTAGGGAGCAAGCGTTATCCGGATTTACTGGGTGTAAAGGGCGCGCAGGCGGGCCGGCAAGTTGGAAGTGAAATACCGTGGCTTAACCACGGAACTGCATCCAAAACTGTAGTTCTTGAGTGAAGTAGAGGACAGCGGAATTCCGAGTGTAGCGGTGAAATGCGTAGAGATTGGGAGGACCACCAGTGGCGAAGGCGGCTTGCTGGGCTTTAACTGACGCTGAGGCTCGAAAGTGGGGGGAGCAAACAGGATTAGATACCCT
+
C@FFGGGG<FGGGGDGGGGGGEFGGGGGGDGFGGG@EC@F,FGGGGGGG7@FGGFFFFGGFFFEGGG@F7@FFGGGGGGGGGGGGAFFFFGGGEGGDFACFDFECFCG,A<AFGGDFGFGF8>FCCFF8,@>FEFCGGGG7F7FGGGGGCEC;C?C,>,=BCFDFCAEFF7FC@CFEE<7+?<:9FF<FGC@<<@E@EEE5ECC8C=C<:CCEDEG@EC88CFCEFGF;E@+:&@EDCGGFF;6@EGG5DD>F=6<8@F?F=>GFFD>=6FFC,96AA6<7FFG<C8+8+,GE=7CC8+,9GGGGEC?E,AB<,,7F<FC,C,44,,,C?<FAB,,CCC,F:C67DGGFC@:,6,8E@FC,C6,<FC67FC;BFEEEEF:ECEF@C;@++7GFFGGF8GGFGFFFE,FFFF<C<ABB
@NJ 46
TGGGGGATATTGCACAATGGGGGAAACCCTGATGCAGCGACGCCGCGTGGAGGAAGAAGGTTTTCGGATTGTAAACTCCTGTCGTTAGGGACGATAATGACGGTACCTAACAAGAAAGCACCGGCTAACTACGTGCCAGCAGCCGCGGTAAAACGTAGGGTGCAAGCGTTGTCCGGAATTACTGGGTGTAAAGGGAGCGCAGGCGGACCGGCAAGTTGGAAGTGAAAACTATGTGCTCAACCCATAAATTGCGTTCAAAACTGCTGGCCTTGATTAGTGCAGAGGTAGGTGGAATGCCCGGTGTAGCGGTGGAATGCGTAGATATCGGGAGGAACACCAGTGGCGAAGGCGACCTACTGGGCACCAACTGACGCTGAGGCTCGAAAGCATGGGTAGCAAACAGGATTAGATACCCT
+
FEGGGGGEGGGGGGGGGCFFDGGGGGGGGGFGFFGGGGGGGGG@:F@CCGCFDFFEFGGGGGAFGGGEG7FGGGGGGDFGGGGGGGGEGFF=>CCFGGDGFCCFDCGGGGFGGGGGG8FGFGEDF@F@FCCGGGDGFAF>FFDGGDCFE7;,FFEFFEEG:7FFFGF>G+C<AFCFGGGGGGGGGFCF;<<@E;;C'C?4:ECD>>GF@@>-@:C:7<@,<EF;DG9CFC@DE#-;CGFGFGAFFC>D@2@7#CF>@-7?8D7DGGF<C8,<:#F9GF=?GFEFFB?<AB?C<,@+=CEFECFC@CC?,F:,,FFFBGGGFGFEEGFFF<<E,FE-FGGGGGGEGEFF7FE<GGGFGFFAGGGEDGGFC@@ECGGFFFBFFEEGGGFGGCD<EC,FFFCEF9FGF<CF<EDCCCCC
@NJ 47
TGGGGAATATTGCACAATGGGGGAAACCCTGATGCAGCGACGCCGCGTGAAGGAAGAAGTATCTCGGTATGTAAACTTCTATCAGCAGGGAAGAAAATGACGGTACCTGACTAAGAAGCCCCGGCTAACTACGTGCCAGCAGCCGCGGTCATACGGAGGGGGCAAGCGTTATCCGGATTTACTGGGTGTAAAGGGAGCGTAGACGGAAGAGCAAGTCTGATGTGAAAGGCTGGGGCTTAACCCCAGGACTGCATTGGAAACTGTTCTTTTTGAGTGCCGGAGAGGTAAGCGGAATTCCTAGTGTAGCGGTGAAATGCGTAGATATTAGGAGGAACACCAGTGGCGAAGGCGGCTTACTGGACGGTAACTGACGTTGAGGCTCGAAAGCGTGGGGAGCAAACAGGATTAGATACCCT
+
,<FEE@FGDEGGGGGGGGGG8:FFGGG8FCEGGGGGGCCGCGGGGGGDEGGFEEFCFFFFGGFFGGG:D7FDEFGFGGCGGGGFGGGGGGFGCFG@FGG?EEG7BCDCEEFG,CAGGGGG+>FEGGGGFFEEGG8+<FFDGD7>CGGG<*>BFGG*>CEEFEGG7C<E>C::FFDE?D:FFF#FGFF<0GGCECGGDC>CCEGF>5C:G<GAFFGFGA7DGGGGGGGGGFF>+8GGEGCFEDFGFCECCGFGEEEEF6=@=<EFGGF?#9FF?F?FE@':AGGFB44+C?GFFFFFFFE?FGFEEGGCGFDF7F,+B6EC,FFDE<=C,EGGGGGDGGF@EGFCGGFCGGGGFFFECGGEGBAFFAGF7GF@FGGGGGGFGGAGF@FEC@EFFEEAGGGGGGGGFFAGGFFA8<CB
@NJ 48
TGGGGAATATTGCACAATGGGGGAAACCCTGATGCAGCGACGCCGCGTGGAGGAAGAAGGTCTTCGGATTGTAAACCCCTGTTGTTGGGGAAGATAATGACGGTACCCAACAAGGAAGCGACGGCTAACTACGTGCCAGCAGCCGCGGTAAAACGTAGGTCACAAGCGTTGTCCGGAATTACTGGGTGTAAAGGGAGCGCAGGCGGGAAGGCAAGTTGGATGTGAAAGCTATGGGCCCAACCCCTAAACTGCTTTCAAAACTGTTGTTCTTGAGTAGTGGAGAGGTAGGCGGAATTCCCGGTGTAGCGGTGAAATGCGTAGATATCAGGAGGAACACCAGTGGCGAAGGCGGCCTACTGGACACCAACTGACGCTGAGGCTCGAAAGTGTGGGTAGCAAACAGGATTAGATACCCT
+
GGGGGGGFFGGGGGGGEFGGG,FGGG?FGGGGGGGGGGGGGGGGGGGGGC:6BFGGGGGG<5EFGGG=4?FGGGF?,+BF@G,?B,,BFGGGGGGGGGGGGGGGGGG9AFG+F3FFGG,+>FGGGGGG/FGGEGGGGGGGGGGGGGGGGGG@FFEGG/G;/#GGGGGGGGDGGGGGG:FFGGGGGGGGGGGGGGGGGGGGGGGGGG<>B>#;GFFE#6FE#GGGGGF#@0,):GDF/CEGGDG$<50FFGFG:GG+(GGGGFGFC,;@FF>GFCF66>B#FA/GFGF?GGGGGGGF@@+,GGGGGECGGGFCGGGF@FGGGGFAC,,GGGGGGGGGGGGGGGGGGGGGGFFE,9GFFAFC,9,,AGGGGGGGGGEFCGGGGFGGGF@,GGGFE,GGGGGGGGGGGGGGGFGCCCCC
@NJ 49
TGGGGAATCTTGCGCAATGGGGGGAACCCTGACGCAGCGACGCCGCGTGCGGGACGGAGGCCTTCGGGTCGTAAACCGCTTTCAGCAGGGAAGAGTCAAGACTGTACCTGCAGAAGAAGCCCCGGCTAACTACGTGCCAGCAGCCGCGGTAATACGTAGGGGGCGAGCGTTATCCGGATTCATTGGGCGTAAAGCGCGCGTAGGCGGCCCGGCAGGCCGGGGGTCGAAGCGGGGGGCTCAACCCCCCGAAGCCCCCGGAACCTCCGCGGCTTGGGTCCGGGAGGGGAGGGTGGAACACCCGGTGTAGCGGTGGAATGCGCAGATATCGGGTGGAACACCGGTGGCGAAGGCGGCCCTCTGGGCCGAGACCGACGCTGAGGCGCGAAAGCTGGGGGAGCGAACAGGATTAGATACCTT
+
FAEFEFEGGGGGGGGGGGGGGGGGGGGGGGGGGGGGGGFGGGGGDFGGGGGGGGGDCFGGGGGGGGGEGGGGGGGGGGGFGGGGFGGGGEGGGGGGGGGGGFGGGG9FFGGGGGDFG6CG:FGGGGGGGGGGGCCFDGGGD?8EGGGGGGGGDFGGCGGGDG8EGGGGDEGGGGGGGGGEG+:CGGGGGGGC>9+>EGGGD>EC,::88:CGC8E8EEGGGGDEGCGGGECCGGGGG<C1:>EEGGCDDGEDFGDEGFFF:C1C>F@DGG?GGEFC>@2@#3FCED+GGGGFFGGF@C@3,FFCEEFGGF9GGECFBC5,GFGFC>EGGGGGGGGGFF7GFEGGFFDGGGGGEEFFGCCGFFGGGGGGGCGGGGGGGGDGCGEGGGGGGGEGGGGGGGGGGFGFFF9FCE9CCCCCC
@NJ 50
TGGGGAATATTGCACAATGGGGGAAACCCTGATGCAGCGACGCCGCGTGAAGGAAGAAGTATCTCGGTATGTAAACTTCTATCAGCAGGGAAGATAATGACGGTACCTGACTAAGAAGCCCCGGCTAACTACGTGCCAGCAGCCGCGGTAATACGTAGGGGGCAAGCGTTATCCGGATTTACGGGGTGTAAAGGGAGCGTAGGCGGCGGAGCAAGTCAGAAGTGAAAGCCCGGGGCTCAACCCCGGGACGGCTTTTGAAACTGCCCTGCTTGATTTCAGGAGAGGTAAGCGGAATTCCTAGTGTAGCGGTGAAATGCGTAGATATTAGGAGGAACACCAGTGGCGAAGGCGGCTTACTGAACTGACAATGACGCTGAGGCTCGAAAGCGTGGGGAGCAAACAGGATTAGATACCCT
+
FGFGGEGGGGGGGGGGGGGGGGGGGGGGGGGGGGGGGGGGGGGGGGGGD6CFGGGECFGCGGGEFFG@EFFEFGGGGGGGGGGGGGGGGGGGGGGGGGGGGGGFGGFFGGGFGFGGGGGGGGGGGEEGGGGGGGGFGFGGFFGGGGGG<GEFGGFB;FGGGGGGGGGGGGD/GGG?CEGFGG#GDF:CFDGGGGGGGG=GEGGGGGGGFCEGFCCFD?EGDFGGGGGGGGEFCEGCDGDGGFEDEEGGGGEBCE?FFCGGGGGEFFFGEFGG=DGGGGGFFGGFDDGGGGGGFCGFGF<GGGGGGGDGFGFCEGGGGGGGGCGEFFFFAAGGGGGGGGGGGGGGFGGGGGGGGDGGGGDCF<FFEECFGGGGGGGGGGGGGGGF@GGGGGGGFGGGGGGGGGGGGDGGDAEC@CCC
@NJ 61691
TGGGGAATATTGCACAATGGGGGAAACCCTGATGCAGCGACGCCGCGTGAGTGAAGAAGTACTTCGGTATGTAAAGCTCTATCAGCAGGGAAGAAAATGACGGTACCTGAGTAAGAAGCCCCGGCTAACTACGTGCCAGCAGCCGCGGTAATACGTAGGGGGCAAGCGTTATCCGGATTTACTGGGTGTAAAGGGAGCGCAGACGGTTGGGCAAGTCTGAAGTGAAATACCGAGGCTTAACCACGGGACTGCTTTGGAAACTGTGCGACTTGAGTATCGGAGGGGCAGGCGGAATTCCTAGTGTAGCGGTGAAATGCGTAGATATTAGGAGGAACACCGGTGGCGAAGGCGGCTTGCTGGACGAAAACTGACGTTGAGGCTCGAAGGCGTGGGGAGCAAACAGGATTAGATACCCT
+
E@E@CFGGGGFFGGGGGGGGFG7CGGGGGF<EFGGGGGCGDGGGCFGFDEEFDGG?DEEEE?,CFGGFGGGGGGG-,C,CE,FFGGGGGG?FGFGGFGGCFFCFGEGFD,4CFGGGGFGGGEDDGGGGGGFEFGGFFFC@FEFCCFGEGCC9CFDFGFGGGGGGGGG=E)EEG9FEGG<>CCFGCCAFCFDGFB>F8CC=CC84A82<C.&9EEGGGFF>:CCFFGG>,<,>3@?EG9FGGFFFBC8DE@FFCDFCFFAFFFF>7?E3D:AE@CF7>GGF<=<FB+F:7GGFF=,DFFGEFGGFCGGGFGGGECECFCFAFGGGFC,A?C,F?:DGF@<CGGGFF@F7EFFCC,6,C>GGFCF;@9FC@9FCGGGGGGF@GFFFC,FCF@GGFFCE,F9F<FGGFFDCF<F<B,CC
@NJ 52
TGGGGAATATTGCACAATGGGGGAAACCCTGATGCAGCGACGCCGCGTGGAGGAAGAAGGTCTTCGGATTGTAAACTCCTGTTGTTGAGGAAGATAGTGACGGTACTCAACCAGGAAGTGACGGCTAAATACGTGCCAGCAGCCGCGGTCAAACGTAGGTCACAAGCGTTGTCCGGAACTACTGGGTGTAAAGGGAGCGCAGGCGGGAAGATAAGTTGGAAGTGAAATCTATGGGCTCAACCCATAAACTGCTTTCGAAACTGTTTTTCTTGAGTAGTGCAGAGGTGGGCGGAATTCCCGGTGTAGCGGTGGAATGCGTAGATATCTGGAGGAACACCAGTGGCGAAGGCGGCCTACTGGGCACCAACTGACGCTGAGGCGCGAAAGTGTGGGTAGCAAACAGGATTAGATACCCT
+
GGF87CCEEGGGGFGF8@,CF@C:FFFF7<E@CFE@EC@F7FGGGE:>@@:,FEF@@FGGGF,,CF@::FFFECECF,B,=FF<=F,,EFFCG<FA,9,EEB7+B+C,BEF,+3++,:D<E<F+@:F8,C@DGG<<+@,8,,DFF7C<C*>F@DEF7C*3,7<F@CCF=F:CCAEGGF*<9CFFC@5(8?F7F<@5/)<#)F9&;@-3@:?F?@?+,<?D,@7@'<C>?#1:8-D@CCFD;@<D:AC#<@&+3)<8#FDBDF81:ECFFA?F9FA7,6D<=<FFFB+FFA,?5,@+7C@FEA+EC@@<?AE,,:CGGAGD????EE,FFCGFCCF<GFGGGDFC98,@@:C<,FFCC,C6ADB6,,FFCFC@FB,:C@@+,EGEF@EGGFE@C@<GFGGGFFC,EFCFFFFBB<@@
@NJ 53
TGAGGAATATTGGTCATGGACGAGAGTCTGAACCGGCCAAGTAGCGTGCAGGATGACGGCCCTATGGGTTGTAAACTGCTTTTATAAGGGAATAAAGTGAGTCTCGTGAGACTTTTTGCATGTACCTTATGAATAAGGACCGGCTAATTCCGTGCCAGCAGCCGCGGTAATACGGAAGGTCCGGGCGTTATCCGGATTCATTGGGTTTAAAGGGAGCGTAGGCCGGAGATTAAGCGTGTTGTGAAATGTAGACGCTCAACGTCTGCACTGCAGCGCGAACTGGTTTCCTTGAGTACGCACAAAGTGGCGGAATTCGTGGTGTAGCGGTGAAATGCTTAGATATCACGAAGAACTCCGATTGCGAAGGCAGCTCACTGGAGCGCAACTGACGCTGAAGCTCGAAAGTGCGGGTATCGAACAGGATTAGATACCCT
+
GGGGGGGGGGGGGGGGGGGGGGGGGGGGGGGGGGGGGGGGGGGGGGGGGGGGGGGGGGGGGGGGGGGGGGGGGGGGGGGGGGGGGGGGGGGGGGGGGGGGGCGGGGGGGGGGFGGGGGGGGGGGGGGGGGGGGGGGFGGGGGGGGGGGGGGGFFGGGGGGGGGGGGGGGGGGGGGEGGEGFGGGGGGGGGGGGGGGGGGCFGFFGFGEEFFGGDGEGGG>GGGGGGCFCGEFCDGGGGGGGGGGFFGGFFCAFFGEGDFCEGGGFGGGGGFGGFC:C>GGGGGFF8FC@F=4GGFEGFA9CGGGGGGGGGGGGGGGFDGGGGGDGFGGGFGGGGGGGGGGGGGGGGGGGFEFCFFFFFDFF@FGGFGGGFFGFGFGGGFECGGGGGGGGGGGGGGFB,FDGGGDGGGEFGGGGGGGGGGGGGGGGGGGGCCCCC
@NJ 54
TGGGGAATATTGCACAATGGGGGAAACCCTGATGCAGCGACGCCGCGTGGAGGAAGATGGTCTTCGGATTGTAAACTCCTGTTGTTGAGGAAGATAATGACGGTACTCAACAAGGAAGTGACGGCTAACTACGTGCCAGCAGCCGCGGTAAAACGTAGGTCACAAGCGCTGTCCGGAATTACGGGGTGTAGAGGGAGCGCAGGCGGGAAGACAAGTTGGAAGTGAAATCTATGGGCTCAACCCATAAACTGCTTTCAAAACTGTTTTTCTTGAGTAGTGCAGAGGTATGCGGAATTCGCGGTGTAGCGGTGGAATGCGTAGATATCGGGAGGAACACCAGTGGCGAAGGCGGCCTGCTGGACATTAACTGACGCTGAGGCGCGAAAGCGTGGGGAGCAAACAGGATTAGATACCCT
+
EFGGGBFGGGGGGGGGGGGGGGGGGGGGGGGGGGGGGGFGGDGGGGGGGGGGGGGGGGGGGGGGGGGGGGGGGGGFGGGGGGGGGGCGGGFGGCGGGGGGGGDF+?EFGGGGFD?DGGGGGGGGG3G>=<GGDF<FGGGGGGGGGGDEBGC>F;ECGGGGGGGGCG>FGGGEGGDEGGDCFG#-FGCGGGG<F?EE@FEGDGGGGG:@5C@@FGGGCFFGDGGGGGGGDGG0F8FGGCCDEFGGFGGFDGFECGFGG=GGCCC@C@;GFGGGGFGGGGGGFGGGG38+FDGGF:DF>+EGEGGGGEGGGGGGGGFF,<DGGGGDGGGFFCGGGGGFF<F7GGGF9GFDGDCGGGGGFA@FFEACEFEEGGGGGGFCEGGGFDFGGGGDGGGGGGGGGGGGFGGGGCFFE<GCCCCC
@NJ 55
TAGGGAATTTTCGGCAATGGGGGAAACCCTGACCGAGCAACGCCGCGTGAGCGAAGAAGGCCTTCGGGTCGTAAAGCTCTGTTGTAAAGGAAGAACGGCGCATACAGGAAATGGTATGCGAGTGACGGTACTTTACCAGAAAGCCACGGCTAACTACGTGCCAGCAGCCGCGGTAATACGTAGGTGGCGAGCGTTATCCGGAATCATTGGGCGTAAAGAGGGAGCAGGCGGCCGCAAGGGTCTGTGGTGAAAGACCGAAGCTAAACTTCGGTAAGCCATGGAAACCGGGCGGCTAGAGTGCGGAAGAGGATCGTGGAATTCCATGTGTCGCGGTGAAATGCGTAGATATTAGGAGGAACACCAGTGGCGAAGGCGGATTGCTGGACGACAACTGACGGTGCGGCGCGAAAGCGTGGGGAGCAAACAGGATTAGATACCCT
+
EGGFGGGGGGGDCCEGGGGG8:EGGGGGEFFGGGGGEGGGGEGEGGGGGGGGGGGGGFGGFFEGGFEGGEFGGGGGGGGGGGFGGGGGGGDGGGGGDGCFEFGGFAFEFGFGCEFGGGGGCGFFFGGG:FGGGGGGGGGGFGGGGGGGGGEDDCCCGEFDGGFCGFFGFGCFEFGGGGGGGGGGGGG6EGGDGGGGFGFGC>EGFGG7,<CFGGG8:FGFG>8EE,GGGGGCCGGGGDGGFGEFB2A@5CFFG-C8EF>,F?F?.CGC4;D:@5<6BF@EF+9CF+<7C=3,,B,D6FF=+>9DAB;>:++B,GFE=5<F<ECGF:F8+>+?9F9GC:EDGF,AB?<CFC=8ECCGGGGEFFGCC:?DAF:@@@<,@FFC@FC::,6<,GF7CCC7C@@6+FCGDGEF7B7@@CGDF@9FFEC,E,C,@<EFEFC6A,6-
@NJ 56
TAGGGAATTTTCGGCAATGGGGGAAACCCTGACCGAGCAACGCCGCGTGAGCGAAGAAGGCCTTCGGGTCGTAAAGCTCTGTTGTAAAGGAAGAACGTCGCATGCAGGAAATGGTGTGCGAGTGACGGTACTTTACCAGAAAGCCACGGCTAACTACGTGCCAGCAGCCGCGGTAATACGTAGGTGGCGATCGTTATCCGGAATCATTGGGAGTAAAGAGGGAGCAGGCGGCCGCCAAGGTCTGTGGTGAAAGCCCGAAGCTAAACTTGGGGAAGCCATGGAAACCGGGAGGCGAGAGTGCGGAAGAGGATCGTGGAATTCCATGTGTAGCGGTGAAATGCGGAGATATATGGAGGAACACCAGTGGCGAAGGCGACGGTCTGGGCCGCAACTGACGCTCATGCCCGAAAGCGTGGGGAGCAAATAGGATTAGAGACCCT
+
FGDGGGGGFGGGGCFG@FGGGGGGGGGGGGFFFGFCFFGGGGGCFC@FG:F8FFCFFFG?FFGCFFG>FGGGFG?<FFGGGC@AFGE9,EFGGG8FEGC7F@BCF9D8FGGGG,E9D7DCFGGG9FCFGGG,=;FFGGGCF@CCEF8<FEGGCFF;:FCE@CG7FF3FFCFE*4FC9<CECFCGGG*B88*8/A>AEG7::EEF,9:F,<C**13+<7@E5;*8*C8*::?*:85CC)1*20***309<>4@C#2::<>?:G??,<3<#9<&2#D84@,F9+3@++CD8+B:=,FFEC@@+E=<AGEFB+4B?,FEFFFECCCEGFEEC@7?AEFGF7CF@B,BE59FE<,GECGFGEE9-F8GEGGGGF:GC:@@:<<<EC@@@F:C,CEC7F@F<8GFEC+C:,GFFF@+GFGFFE9FCE@<@FE@@GCGGD@CCCCC
@NJ 57
TGGGGAATATTGCACAATGGGGGAAACCCTGATGCAGCGACGCCGCGTGGAGGAAGAAGGTCTTCGGATTGTAAACTCCTGTTGTTGAGGAAGATAATGACGGTACTCAACAAGGAAGTGACGGCTAACTACGTGCCAGCAGCCGCGGTAAAACGTAGGTCACAAGCGTTGTCCGGAATTACTGGGTGTAAAGGGAGCGCAGGCGGGAAGACAAGTTGGAAGTGAAATCTATGGGCTCAACCCATAAACTGCTTTCAAAACTGTTTTTCTTGAGTAGTGCAGAGGTAGGCGGAATTCCCGGTGTAGTGGTGGAATGCGTAGATATCGGGAGGAACACCAGTGGCGAAGGCGGCCTACTGGGCACCAACTGACGCTGAGGCTCGAAAGTGTGGGTAGCAAACAGGATTAGATACCCT
+
FGGGGGGGGGGGGGGGGGGGGGGGGGGGGGGGGGGGGGGGGGGGGGGGGGDGEFGGGGGGGGGGGGGGGGGGGGGGGGGGGGGGGFGGGGGGGGGGGGGGGGGGGGGGGGGGGGGGG73GGGDFGGGG8GGF>F9FGGGGGGGGGGGGGGGGGGG5GGDGGGGDGFGGFFDEGGGGGGGGGGG=GG?CFGFGGGGGGGGGGGGDGGGGEC@EEFGBCFGGGGGGGGGGGGFGGGGCCFFGFGGGFGGCFGFFGFDGEFGGGGGGGGGGFFGGGGGFGFFGFF9F8@GEGFA9GGGECFGFADGGFFFGGGDFEGGECFGEEF>GGGGGFFGGGGGGGGGGGGGGGGGGDGGFDDGFFFGFGGGGGGFC>DGFGFGGGGGFGEFFE@FGGGGGGGGGGGGGGGGGFFCGFC8CCCCC
@NJ 55315
TGGGGGATATTGCACAGTGGGGGAAACCCTGATGCAGCGACGCCGCGTGGAGGAAGAAGGTTTTCGGATTGTAAACTCCTGTCGTTAGGGACGATAATGACGGTACCTAACAAGAAAGCACCGGCTAACTACGTGCCAGCAGCCGCGGTAAAACGTAGGGTGCAAGCGTTGTCCGGAATTACTGGGTGTAAAGGGAGCGCAGGCGGACCGGCAAGTTGGAAGTGAAAACTATGGGCTCAACCCATAAATTGCTTTCAAAACTGCTGGCCTTGAGTAGTGCAGAGGTAGGTGGAATTCCCGGTGTAGCGGTGGAATGCGTAGATATCGGGAGGAACACCAGTGGCGAAGGCGACCTACTGGGCACCAACTGACGCTGAGGCTCGAAAGCATGGGTAGCAAACAGGATTAGATACCCT
+
FGGFEEGGGGGGGGGGGGGCGGGGGGGGGGGGGGGGGGGGGGEFGGGGGGGGGCCEFFGG@E9FFFDFEGGGGGGCGGGGGGGGGCGGFGGGGGDGGGGGGGGGFGDFGFGGGFFGGGGGGGGCFCFGGGG@GGGGGGGFGGGG8EGGGGGGGGGGGGGGFGGFFGGGGGG>GGFGGGG<GG>GGGGGFFFFGGGGGGGGGGGGGFCEEFGGGGGGGF?DFGGGFECFFFGEGGFFCGEGGGGGGGGGCFGGFFBCFFFEGFFCFG=<GGGGGGFFFAGEGF<ECGGGGGGGGGGGGGDGFEFCCGEFGFGGDGGGFFCEE::F@GGGGGFFDGFEFEFGGEGGGGEEGFDGGGGGFGGGGGFFFGF@@ECGGGFFFCF?DGFGGGGGGGGGGGGGGGGGGGGGGGFGGCGCCCCC
@NJ 59
TGAGGAATATTGGTCAATGGACGAGAGTCTGAACCAGCCAAGTCGCGTGAAGGAAGACGGATCTATGGTTTGTAAACTTCTTTAGTGCGGGAACAAAGCGGCGTCGTGACGCCTGATGAGTGTACCGCAAGAATAAGCATCGGCTAACTCCGTGCCAGCAGCCGCGGTAATACGGAGGATGCGAGCGTTATCCGGATTTATTGGGTTTAAAGGGAGCGCAGGCTGCGAGGCAAGTCAGCGGTCAAATGTCGGGGCTTAACCCCGTCCTGCCGTTGAAACTGTCCTGCTAGAGTTCGAGTGAGGTATGCGGAATGCGTTGTGTAGCGGTGAAATTCATAGATATGACGCAGAACTCCGATTGCGAAGGCAGCATACCAACTCGCGACTGACGCTGAGGCTCGAAAGCGTGGGTATCGAACAGGATTAGATACCCT
+
FEFGG,;CECGGGFGGCEG8FGGGGGGGGGGGGGGGGGGGGGGGGGGGGGGGGFGGGDFGEF7FGFGGDGGEDFFGGGFGFFCCFGFGGGGFFDFGGG,@CEG7>FGGGCFGBDFGGGGGGGGGGGG@=FGGFG9FGGFGGGGGEGGGFCFD:7CFGGCGGGFGEGGGGGB9CFFFEGDECBC<C*<*FFC<CGE58*<,+<C<C*:88CFCFEEGCC5:>EGF>CCECE<=;@<,:C<8GD89?FFG>C88GGG?#981<CC;#::;FEEGFB7:EAFFB@>>AF<EFCEE@DCC,=A,ACBEGECA,GECF@:EFFA,FC8>?E9FA<9FB,F5EA?,@:,>,FE<AAFGF:=FCB@B,C:,C6<<9D<FF:C66+@GF@FEC,GGGGGGFGGGGGGF?CEGGGGGGD>GFFFFCGGGGGGGFGGGGC<8A8
@NJ 60
TGGGGAATATTGCACAATGGGGGAAACCCTGATGCAGCGACGCCGCGTGAGCGAAGAAGTATTTCGGTATGTAAAGCTCTATCAGCAGGGAAGAAGAATGACGGTACCTGACTAAGAAGCACCGGCTAAATACGTGCCAGCAGCCGCGGTAATACGTATGGTGCAAGCGTTATCCGGATTTACTGGGTGTAAAGGGAGCGCAGGCGGTACGGCAAGTCTGATGTGAAATCCCGGGGCTCAACCCCGGTACTGCATTGGAAACTGTCGGACTAGAGTGTCGGAGGGGTAAGTGGAATTCCTAGTGTAGCGGTGAAATGCGTAGATATTAGGCGGAACACCAGTGGCGAAGGCGGCTTACTGGACGATTACTGACGCTGAGGCTCGAAAGCGTGGGGAGCAAACAGGATTAGATACCCT
+
EFFAC:FGCGGGGGGGGGGGGGGGGGGGGGGGFGGGGGFGGDGGGGGFFGFGGGGGGGGEFGGGGGGGFFFGGGG9FFGGGGFGGGGFGGFFFGGFFGGGGGGGGGFFFGGGFFFFGFCFFGGFCE7FGGGGGGGGF<FGGGGGGGGGGGGGFGGG3?>?7@:FGFGGEGGGFCGGCFCCFGG=/FG.)'FC@FGE@G<<>EGGEDGCEEGD<GFGGGGE6;@AFFG>:CGFEGGGGG=GGGGGFGGGG9FGGGGGGFFGGFCFFDGGFFF?FCC=4>:GF:GGGEEF9GEA,FEFGGGFFGGE7EFC9FFF<FEF=D9FGFAGFFGF?B,EFC@GGGGGFGGGGGGGGCGGGGFGGGGGGFFEA9GGGGCFCFDGGGGGECFFGGGEF+C7FDFEFFGGFFDGGGGGGGGGCC8CC
@NJ 61
TGAGGAATATTGGTCAATGGACGAGAGTCTGAACCAGCCAAGTCGCGTGAAGGAAGACGGATCTATGGTTTGTAAACTTCTTTAGTGCGGGAAAAAAGCGGCGTCGTGACGCCTGATGAGTGTACCGCAAGAAAAAGCAACGGCTAACTCCGTGCCAGCAGCCGCGGTAATACGGAGGAGTAGAGCGTTATCCGGATTTATTGGGGTTAAAGGGAGCGCAAGCTGAGAGGTAAGTCAGCGGTCAAATGTCGGGGCTAAACCCCGGCCTGCCGCTGAAACTGTCCTGCTAGAGTTCGGGTGAGGTATGCGGAATGCGTTGTGTAGCGGTGAAATGCGTAGATATGACGCAGAACTCCGATTGCGAAGGCAGCATACCAACTCGCGACTGACGCTGAGGCTCGAAAGCGTGGGTATCGAACAGGATTAGATACCCT
+
GGFGGFFGCGGC@CFFGGGGGGGGCFCCFGGGFFGGGG-EAF<FEGGGGGDGGFEAFGDG@CFFGGGFGEFC=?FGGGD<AEGFFGG<@CBFG,E@FGFEGEB+4=FFG+>BCDFG9>F8CAFFGFGEGGE,F,@>FGF,@*5C*CFD;98B18B*>FFF<B:FCEFF@CC<,8*=B<F:*,??9,<=*;8C,AEG>CC79+<CC*:C5+09:>F8:ED=*/CA++;2%5#2:8@E'>#C7<#DFCFGGG><?CC>#>4*<5-@DGDGCCB=$CFGGFDDD+6,=FF<,GFF>+@,,3:D>F@@>DGFGGGFECC+CGFGGGGDDGGFFC8++::,GFFF<<B+,CFEFFFF@-@FC,GE7GGFEFEC,FC,C6,<B8+CCC@6,DGF7FFFFFGDGGGGGGFGGF7GGGGGF<GGFEGGGFGGGGGGGCCCCC
@NJ 62
TGGGGAATATTGCACAATGGGGGAAACCCTGATGAAGCGACGCCGCGTGAGTGAAGAAGGACTTCGGAATGTAAAGCACTATAAGCAGGGAAGATAATGACGGTACCTGACTAAGAAGAAAAGGCTAAATACGGGACAGCAGCCGCGGTAATAAGTATGGTGAAAGCGTGATCCGGATTTACTGGGTGTAAAGGGAGCGCAGGCGGTGTGGCAAGTCTGATGTGAAAGCCCTGGGCTCAACCCCTGTACTGCATTTGTACCTTTCGTACTTGAGTGGCGGAGTGGTCAGCGGAATTCCTCGTGTAGCGTTGACACGCGTAGATATTAGGAGGAACACCAGTGGCGAAGGCGGCTTACTGGACGATAACTGACGCTGAGGCTCGAAAGCTTGGTTAGCAAACAGGATTAGATACCCT
+
@C<CFCCE@,CE,F,6C6,C,BFCECEC6,E<9C,<B@@B@F+78@@@F,696CFGFFF,C,4558=,8CE<<<?C,,BFF,,<B,AFFC4<BE<BEFFG<C78CB<,8?F,BB5DFF8>,,B=,,BA<DF9B+33CE=C>,D,:+@F*@:,@,>@<,<<2?;>AD?C:*4,,,6=E*1,>C<@BF:B*2<<FFGGG9F3175:6:42#>22*2C<)#610<ACDF@CCF;%@2>/1>8<3+7C33@3<DC@,9,<6,,,F=<>@,C,A,,A1+8+++4,FA,A84+48,9595E8+77+??8:7C?FCC,8+8+7FEEC<,,<CCFFCC<,,,@FC@8F:CFFF7EFFCC,<,9@C8,,6:,,,CCB;@B@,<F<8CB,DCGFGDFE6C<C,@CEE@,<GGFGFDDFEEE@CCA8
@NJ 63
TAGGGAATTTTCGGCAATGGGGGAAACCCTGACCGAGCAACGCCGCGTGAGCGAAGAAGGCCTTCGGGTCGTAAAGCTCTGTTGTAAAGGAAGAACGTCGCATGCAGGAAATGGTGTGCGAGTGACGGTACTTTACCAGAAAGCCACGGCTAACTACGTGCCAGCAGCCGCGGTAATACGTAGGTGGCGAGCGTTATCCGGAATCATTGGGCGTAAAGAGGGAGCAGGCGGCCGCAAGGGTCTGTGGTGAAAGACCGAAGCTAAACTTCGGTAAGCCATGGAAACCGGGCGGCTAGAGTGCGGAAGAGGATCGTGGAATTCCATGTGTAGCGGTGAAATGCGTAGATATATGGAGGAACACCAGTGGCGAAGGCGACGGTCTGGGCCGCAACTGACGCTCATTCCCGAAAGCGTGGGGAGCAGATAGGATTAGATACCCT
+
FGGFGGGGFGGGGGGGGGGGGGGGGGGGGGGGGGGGGGGGGGGGGGGGGGGGGGGGGGGGFGGFGGGGGGGGGFG9FFGFGGGGGGGFGGGGGGGGG@FGGGGGGGGGGGEGGGGFDEGGGGGGGGGGGGEFGGGGGGGGGGGGFGGGGGGGGGGGGDFDGFGGGGGGFGGGGGGGGGFFGGGGGFGGG>GGGG7GFEFGGGGCFGGEFGGGGCGGGG<EGGGGG1GFGGGGC?,8CFGGEFFFFGFF<GFGGFFGEDFGGGGFGGFCFEGGGGFFFGFFFCFFG+GEF>@GEAFBECFEFE;EFEFEFBGCGFC,FGGGGGGGEGGFBBGGGGGDGGF:+FGFCCGEGFGGE<DEEDGGF<<DGFFGGFDGGGGFEGGFE@7F7GGGGGGGGGGGGGGGGC7GCDGGGGGGGFGGGGGGFF,GFFGGEGGGGFFCCCCC
@NJ 55686
TGGGGAATATTGCACAATGGAGGAAACTCTGATGCAGCGACGCCGCGAGAAGGATGAAGTATTTCGGTATGTAAACTTCTATCAGCAGGGAAGAAAATGACGGTACCTGACTAAGAAGCCCCGGCTAACTACGTGCCAGCAGCCGCGGTAATACGTAGGGGGCAAGCGTTATCCGGATTTACTGGGTGTAAAGGGAGCGTAGACGGCACGGCAAGCCAGATGTGAAAGCCCGGGGCTCAACCCCGGGACTGCATGTGGAACTGCTGAGCTAGAGTGTCGGAGAGGCAAGTGGAATTCCTAGTGTAGCGGTGAAATGCGTAGATATTAGGAGGAACACCAGCGGCGAAGGCGGCCTGCTGGACGATGACTGACGTTGAGGCTCGAAAGCGTGGGGAGCAAACAGGATTAGATACCCT
+
<EC8F@BFFEGGGGGGGFGFFGGGGGG@FGGGDEFEF8CFFGGGGGG+6@?FFGFGGGGGGCF<FFCFFGGGGDG<EE,FFFECEEG@FCDFEGGGECGFEFC7<FFGG=A<FF?5?FF=FGGDBBCFGF9DFG8@7>DGFGGGGGGG=9B8GF65@FGG=G8E=;<CBAF73?:4;CFFGFFFF<:E@FCGGGE*:FCEGGCFEEE8=88EC8CGFGF0FA<>CE7CCCFFGGFGGFFGFC>EE>C<=FFGGF#GCAE?FFFDACCGFFCE?F@C9C8FGGFGFCCAC,FAGFAFFGFFDDGGGGGFGGFCC:C7GFFE<,59CGDGGFGFCFFEGEEB:7BC@@CFF@CE@FFFCGEFCFCFFEEFCFFGFGFFCECDDEGFECGGEEFFA@CGFFGGFCGGGF<@@F@CC?CC
@NJ 65
TGAGGAATATTGGTCAATGGGCGAGAGCCTGAACCAGCCAAGTAGCGTGCAGGATGACGGCCCTATGGGTTGTAAACTGCTTTTATAAGGGAATAAAGTGAGCCTCGTGAGGCTTTTTGCATGTACCTTATGTATAAGGACCGGCTAATTCCGTGCCAGCAGCCGCGGTAATACGGGAGGTCCGGGCGTTATCCGGATTTATTGGGTTTAAAGGGAGCGTAGGCCGGAGATTAAGCGTGTTGTGAAATGTAGATGCTCAACATCTGCACTGCAGCGCGAACTGGTTTCCTTGAGTACGCACAAAGTGGGCGGAATTCGTGGTGTAGCGGTGAAATGCTTAGATATCACGAAGAACTCCGATTGCGAAGGCAGCTCACTGGAGCGCAACTGACGCTGAAGCTCGAAAGTGCGGGTATCGAACAGGATTAGATACCCT
+
EFGGGGGGGGGGGFGGGGGGGGGGGGGGGGGGGGGGGGGDEFGGGGGGGGGGGGGGGGGGFGGGGGGFGGGGGGGGGGGGGGGGGGGGGGFFGGGGGGGGGGGGGGGGGGGGGGFGGGGGGGGGGGGGGGGGGGCFFFGGGFGDG;GGGCFGGGGGGGGG?GGGG8>FFFG4GGFGEGGGGGGGGGDGGGEGGGGEFGGFFGGGGGGGGGFGGGGGGGGGGGGGGEEEGGGGGGGFGGD>ECEDFGGGGGGF?FGGGFFGGGFFGGFGGGCCCGFCCBFGGGGGGGGFFDGFF:ECGGFFFEE,GGGCGGGGGGGGGGGFCFBCCF@EFGGGGGGGGGGGGGGGGGGGGGGGGGEGGDGGGGGGGGGGGGGGGGGFFGGGCGGGGGGGGGGGGGGGGGGGGGGGGGGGGEEGGGFAGGGGGGGFFDFGGGGCC<CC
@NJ 66
TGGGGAATATTGCACAATGGGGGAAACCCTGATGCAGCGACGCCGCGTGAGCGAAGAAGTATTTCGGTATGCAAAGCTCTATCAGCAGGGAAGAAGAAATGACGGTACCTGACTAAGAAGCACCGGCTAAATACGTGCCAGCAGCCGCGGTAATACGTATGGTGCAAGCGTTATCCGGATTTACTGGGTGTAAAGGGAGCGCAGGCGGAAGGCTAAGTCTGATGTGAAAGCCCGGGGCTCAACCCCGGTACTGCATTGGAAACTGGTAATCTAGAGTGTCGGATGGGTAGGTGGAATTCCTAGTGTAGCGGTGAAATGCGTAGATATTAGGAGGAACACCAGTGGCGAAGGCGGCTTACTGGACGATAACTGACGCTGAGGCTCGAAAGCGTGGGGAGCAAACAGGATTAGATACCCT
+
,CECE@FGGGGGGGGFEFEFFCFGEFGFGGGGGGGGGFDCFDEGDGDFGGGFGGE@CEFFEEEGGGGGG@EGFGG8FFGGGGGGGGGGGGGGGGGEFFGGEFGEF:A:?DFGG9FF5CEFED<CG+BC@CG9CCG9A7C@:@CFCFE7CCCEGGGFC3:?<CFFF8,:*=6<CDF>C:CFDCFDCCF3<F4FCFGFF6CC1EGDEECE+<CEA/?8881A@BCCF8DE??CC:CF?FC>/:.CDC:CC>BF><FFCFF:@<A6@G<F,C5?FGGFEGGGGEAF*E9,,4,<GGFGGGGFEB,8EFCCEGGGGGF7CGGGFCACFFA<EA<?,FFC6E-EDCEGGCF@>GGECE9FE<CE:@,E@<GCECBF;@C@<F<CGFAF@9FFCECF@,FADCFCEAFFFGGGFGFGGEC@A@@
@NJ 61860
TGAGGAATATTGGTCAATGGGCGGAAGCCTGAACCAGCCATGCCGCGTGCGGGAAGGAGGCCCTATGGGCTGTGAACCGCTTTTGCCTGGGGGCAATAAGGGCGTCGCGCACGTCCGATGGGAGTACCAGGCGAATAAGCATCGGCTAACTCCGTGCCAGCAGCCGCGGTAATACGGGGGATGCGAGCGTTATCCGGATTCATTGGGTTTAAAGGGTGCGTAGGCTGTGCGTCAAGTCGGGGGTGAAAGTCCGGTGCTCAACACCGGGGCTGCCCTTGATACTGTCGCGCTGGAGTGCGGATGCCGCCGGAGGAATGAGTGGTGTAGCGGTGAAATGTTTAGATATCACTCAGAACACCGATTGCGAAGGCATCTGGCGAATCCGTAACTGACGCTGAGGCACGAAAGCGTGGGGATAGAACAGGATTAGATACCCT
+
GGGGGFGGGGGGGGGGGGGGGGGEF:FGGGGGGGGGFGGGGGGGGGGGCGGGGGGGGGGGGGGGGGGFGGGGG8FFFFDGGGGGGGGFGGGEEGGGGGGGGGGED:FGGGGGGGGGGCFDGGGGGGGGFGGFGEGGGCFGGFGGGGCGGGFGFEG:@FGFGGGGGGGGGGEEFGFF?EGGGGGCGDGGGGG>8CFECCFEDGGGFG6DGDCGGGGGGGDGE>EGGGC<8C<<CGDFEFG<GGGGFFCC-GGFFG:GEFF9GGGGCGFGD:8CCFF?CDCCCDFGC+>C<FFGFEEFFGED:>:C@4C7F9<GDFGGE8GGFA?7EGGGGGGFFGFE=,EFCECGFFEFC<<<FGGGGCCGFCDGGGGFFGGGGEGGGGGGDGGEGAGGGFCEGGGGGGGC8GGFGDGGGGGGGGFEGDGGFGGGFGFGGGFGCCCCC
@NJ 68
TGGGGAATCTTCCGCAATGGACGAAAGTCTGACGGAGCAACGCCGCGTGAACGATGAAGGTCTTCGGATTGTAAAGTTCTGTGATCCGGGACGAAGGCATTGATTGAGAATATTGATTGATGTTGACGGTACCGGAAAAGCAAGCCACGGCTAACTACGTGCCAGCAGCCGCGGTAATACGTAGGTGGCAAGCGTTGCCCGGAATTATTGGGCGTAAAGCGCGCGCAGGCGGCCGTGCAAGTCCATCTTAAAAGCGGGGGGCTAAACCCCAATGGGGGTTGGAAACTGCATGGCTTGAGTGTCGGAGGGGAAAGTGGAATTCCTGGTGTAGCGGTTAAATGCGTAGAGATTAGGAAGAACACCAGTGGCGAAGGCGACTTTCTAGACGACAACTGACGCTGAGGCGCGAAAGCGTGGGGAGCAAACGGGATTAGATACCCT
+
FGGFGFGFGGGGGGGGGGGGGFEGCGGGGGGGGGGGGGGGGGGGGGGGDGG,CFCFGFGGE<CFFEDF@FFGGEGG,<FEFFGAFFE?CCFEGFCFB8=BE<?ACBDFGGG<FGGFDGCE<3B<CEEC3C7+>FFGGGGGGGFFGFFEC85FFDGGF@F,DC:ACGGCCF<C7C<<CF:CFFCBB:<F:FBB7B:CG*<C:EECE+2CCFGFFG>CGCFGC>EEG8CGG5EGD*?CCGG?C=GGF,9D9@>:AC5<=8FD>>>#@C8<>#3#'#9B.>#<DCD9E<<=A:D=<5B,CGEGEDEEFAFA,E9CF<<C,B8=9:EA,GF>=7@CF?C,?B,=CFC,;CE9CGGEEEDFB:FE-9GFCC@B<@@@8+,C,<C@9,<C6,:ECCEFB@C:CGGFDGCDGG@FF;:@CGGGGFF@E;8F@FE,E@;;,@EFA6,@B
@NJ 50734
TGGGGAATATTGCACAATGGGCGAAAGCCTGATGCAGCGACGCCGCGTGAGCGAAGCAGTATTTCGGTATGTAAAGCTCTATAAGCAGGGAAGATAATGACGGTACCTGACTAAGCAGCACCGGCTAAATACGTGCCAGCAGCCGCGGTAATACGTATGGTGCAAGCGTTATCCGGATTTACTGGGTGTAAAGGGAGCGCAGGCGGTGCGGCAAGGCTGATGTGAAAACCCGTGGCTCAACACCGGGACGGCATTGGAAACTGTAAATCTAGAGTACCGGAGAGGTAAGCGGAAGTCCTAGTGTAGCGGTGAAATGCGTAGAGATTAGGAGGAACACCAGTGGCGAAGGCGGCTTACTGGACGGTAACTGACGTTGAGGCTCGAAAGCGTGGGGAGCAAACAGGATTAGATAACCG
+
<FFACCFFGGDGGGGGGGG?EFGEGGEFFFFECF,CFC7C@BC@F@FGGE,CFF:=+CE5E9?ECFGGG+8,,CBFDFFGG95CA9B=D@9B?F<AFA<@EFCF7:,A<==BF,8,?>FC<=>>FFGFGC9<@>,<FC,@<8@BF77FF7CFGGC,,8F:73?FGDCF+:*<C,*<8CBCFGGG7C<:FE:<CC<=FD>E****88:::CEEGGF/4<@GGFCEFE+5*;88#>EEGFFG)#;><=@C#%<FFECFDF:=EF?C%:2.925:73:0#+E?GF<B<>EGDFEEB8B5,,FFA9C=CGCCAF<EB=8+BCF;C4,,,,,D<<<9,68-FCEFB6,,5,C7F@,FC,C6FF@,CB,,GF@B;<F;E<<F@BCC8CEFGGFFCCFFCE@,A@EACFFFFCC6@F7A-CB-
@NJ 61481
TGAGGAATATTGGTCAATGGACGAGAGTCTGAACCAGCCAAGTCGCGTGAAGGAAGACGGATCTATGGTTTGTAAACTTCTTTAGTGCGGGAACAAAGCGGCGTCGTGACGCCTGATGAGTGTACCGCAAGAATAAGCATCGGCTAACTCCGTGCCAGCAGCCGCGGTACTACGGGGGATGCGAGCGTTATCCGGATTTATTGGGTTTAAAGGGAGCGCAGGATGCGAGGCAAGTCAGCGGTCAAAGTGCGGGGCTCAACCCCGGCCTGCCGTTGATACTTTCCTGCTAGAGTTCGAGTGAGGTATGCGGAATGCGTTGTGTAGCGGTGTAATGCATTGATATGACGCAGAACTCCGATTGCGAAGGCAGCATACCAACTCGCGACTGACGCTGAGGCTCGAAAGCGTGGGTATCGAACAGGATTAGATACCCT
+
<<FFDFGGGC9E<FFGGGAGCC+@CFGGFFEFFGFGGGDFGG,CFFEGGGCDEFFGF@FGF7B,CFGFGEA,EFGGCF9C,,CFGGGGG:CFE@FFGGF+46@=CF@>FFGGG8BB<D9FFGGGD,B7+@>FFGGFFGFF<>F7FEFF;,@7>:*>;F*?F:CGG8*=:*,?AE7****1*0:8:>EEEEEDF>EE*2<?,CC68**;CF>CC*/*8:*C:72<8CFC8C7F:6:3=:2CC>:3/<4*=1@D>:F>1>*EEF@3+33+5++==<3,,3,@367E?ADGFFD=A,A,C8,,,E8888+,FC8++@47FCA=F@+4>,,:5,-<,CCC<,?9,,B8,+9C@?,FCB:DC,F@@,<C,CEEE<,GGFE9B8++C+@CC7FFFCFE@FC+B,<EFFB>EGGFFFF<9GEFFCC;,5,@ADE@F@@8CC
@NJ 71
TGAGGAATATTGGTCAATGGGCGAGAGCCTGAACCAGCCAAGTAGCGTGCAGGATGACGGCCCTATGGGTTGTAAACTGCTTTTATAAGGGAATAAAGTGAGCCTCGTGAGGCTTTTTGCATGTACCTTATGAATAAGGACCGGCTAATTCCGTGCCAGCAGCCGCGGTAATACGGAAGGTCAGGGCGTTATCCGGATTTATTGGGTTTAAAGGGAGCGTAGGCCGGAGATTAAGCGTGTTGTGAAATGTAGATGCTCAACATCTGCACTGCAGCGCGAACTGGTTTCCTTGAGTACGCACAAAGTGGGCGGAATTCGTGGTGTAGCGGTGAAATGCTTAGATATCACGAAGAACTCCGATTGCGAAGGCAGCTCACTGGAGCGCAACTGACGCTGAAGCTCGAAAGTGCGGGTATCGAACAGGATTAGATACCCT
+
9FFF<CEFFGGGGGGGGGGGGFGGGGGGG?FGGGGGGGFGGFCFGGGEGGFGGGGGFGFGFFGFG8FGGGGFCFGGGGGGGGGGGGGGGGGFGGGGGGGGGGGAGGGGGGGGGGFG9DCGGFGGGFAFFGC9FEFFGGGG8BFGGGGGGAF9>FCFF?<<FGGGGGGGGGGGFFFGGGEFGGGEGGGGEF7FGGFGEE?CFFBFGG@7FGFBFGEFE5CGGEE+CE<GDEDC>CFECDGGGFGDDGFFGGFF:CFFFF=FEGCFG@CF,@CDGGGGGF<F+DGGGGGDFDDC+@++FCGFF?9EE:=++FEEB,FF:DGGGFGGGF@?<9FCEGFGGGF99GGGGGFGFAFGFF=BCFFCGGFDAGFFDGFFFGDGGGGGDEDGFE9GGGGGGGGGD:GGGGGGGGGGGEGGEGFAGE<ACGGGFEE<@,@C@CCC
@NJ 54607
TGGGGAATATTGCACAATGGGGGAAACCCTGATGCAGCGACGCCGCGTGAAGGAAGAAGTATCTCGGTATGTAAACTTCTATCAGCAGGGAAGAAAATGACGGTACCTGACTAAGAAGCCCCGGCTAACTACGTGCCAGCAGCCGCGGTAATACGTAGGGGGCAAGCGTTATCCGGATTGACGGGGTGTAAAGGGAGCGTAGACGGATGGACAAGTCTGCTGTGAAAGGCTGGGGCTCAACCCCGGGACTGCATTGGAAACTGCCCGGCTTGAGTGCCGGAGAGGTAAGCGGAATTCCTAGTGTAGCGGGGAAATGCGTAGATATTAGGAGGAACACCAGTGGCGAAGGCGGCTTACTGGACGGTAACTGACGCTGAGGCTCGAAAGCGTGGGGAGCAAACAGGATTAGATACCCT
+
=C,C7BCF@EGGECCACFGFDFGG@FC,@@FGFGGGGF7FGG+F@FGGGEDGGGGFG4FEA<FDGGD?4F8,<EFFBFG9FGAFA8FADFBFEEFGGFCFFGF:E@DGG:=EF<FC<>FDGEFBF+B>DGFFF,<FG9DEGGC<FEED*5*<;>C,7>FCBG:7:8124F.CGGGGG>5'FC$FGGFFF1FFFFEGGGGGGG>?EG>CGG8F<8E:4)<(,?,>25<@8#EGGGGD8GEEFF5=BGGDG>5CF@<CF@:EEEFFFG>*DC>F#F>@8?DA#=6FE?+:GGFB=,C,85,,E,>+ECFFE,GEF,:GGFAE?C,<C,B6,C9E:CC6CC,CB7EC@C:@+6CCADEFF6FCD6CFFCEFFCEEE,GFE:DGGCFF7@7BC-EF<C<E6CF<FFFDGGGGFGFCCCCC
@NJ 60155
TGGGGAATATTGCACAATGGGCGAAAGCCTGATGCAGCAACGCCGCGTGAGGGAAGACGGTTTTCGGATTGTACACCTCTGTTTTCGGCGACGAACAAATGACGGTAACCGAGTAGGAAGCCACGGCTAACTACGTGCCAGCAGCCGCGGTAATACGTAGGTGGCAAGCGTTATCCGGAATTACTGGGTGGAAAGGGGGCGCAGGCGGGATAGCAAGTCAGCTGTGAGAACTATGGGCTCAACCCATAAACGGCAGTTGAAACTGTTATTCTTGAGTGGAGTAGAGGCAAGCGGAATTCCGAGTGTAGCGGTGACATGCGTAGATAGTCGGAGGAACACCAGTGGCGAAGGAGGCTTGCTGGGCTCTAACTGACGCTGAGGCTCGAAAGTGTGGGGAGCAAACAGGATTAGATACCCT
+
6,;CCBFCEGF<ECFFG9EFEFFGD7F,;CFFGE9,CCFGGG::++CCFDGGFCE@FF7F??FEE7FFGGGFC,,CF=FCECFD8?FD+8>=B7CE:CFF9FFE7=+@FFC7+@C,:3<DAC,DF:<@FGFGGGGG8CFFFC@FG7CGDG=FF9+?C,,<@2,*,<FCFC*FCBFF87BE*CFC$EC80A$EGGCF6#:</EE98988>5:C8FBAC7E@AF5<GGGCCFFFGGGG@D<FFBC;7D=ACEF.F?CFF5C55<CFCA?0<:CEFF@,,A?8;F=,,,:<7C=A<,FD?+:=,<B<CEECFF9,,9,4,+FFC;F@8++@+F,E@C,:<<EAFEB7EFC:,6C,C8E<FFACD,@9FGCGFF7CCGFFFE8F@C,,9FFGGF@9@@C<CAEFECC;,FFCFECGF<B-<B
@NJ 74
TGGGGAATATTGCACAATGGGGGAAACCCTGATGCAGCGACGCCGCGTGGAGGAAGAAGGTCTTCGGATTGTAAACTCCTGTTGTTGAGGGAGATAATGACGGTACTCAACAAGGAAGTGACGGCCAACTACGTGCCAGCAGCCGCGGTGATACGTAGGGGGCAAGCGTTATCCGGATTTACTGGGTGTAAAGGGAGCGTAGACGGGTGGACAAGTCTGATGTGAAAGGCTGGGGCTCAACCCCGGGACTGCATTGGAAACTGCCCGTCTTGAGTGCCGGAGAGGTAAGCGGAATTCCTAGTGTAGCGGTGAAATGCGTAGATATCGGGAGGAACACCAGTGGCGAAGGCGGCCTACTGGGCACCAACTGACGCTGAGGCTCGAAAGTGTGGGTAGCAAACAGGATTAGATACCCT
+
GGGGGFGFGGGGGGGGGGGFFGGGGGGGGGGGGGGGGGFGGGGGGGGGGGGGDFGGGGGGFGGGGGGGDEGGGGGGCGGGGGGGFGGGGGEGGGGGGGGFGGGGGGGGGGGGGGGGGGGGGGGFFFGFBFGGD8<EGGGGGGGGGGEG:EGGGGFCFGGGGGGE>GGD:>CFGGGGGGFFG7?FGGC:EGGGGGGG>DC>EEGGGGGGGG>ACCCDFFFGGE<EGGGGDF6@GFGGGFFFCCCGGECF@E8DCDECEFFFGFGCGCEE>:CFGG?>D;DFEECGGGGGGGGGGFGFFFFFE<=7EGGGFCGGGG@E7FFE9DF>F:,FF@DDEFGFGCGCCDECGGGGGGGGGGGGFFEDCGGAF<,GG>EGGGGFGDDFGEGGGGGGDGGGGGGGGF9GFGGGGGGGGGFCB@CC
@NJ 75
TGGGGAATTTTGGACAATGGGGGCAACCCTGATCCAGCCATGCCGCGTGCAGGATGAAGGCCCTCGGGTTGTAAACTGCTTTTGTCAGGGACGAAAAGGATCGCGATAATACCATGGTCTGCTGACGGTACCTGAAGAATAAGCACCGGCTAACTACGTGCCAGCAGCCGCGGTAATACGTAGGGTGCAAGCGTTAATCGGAATTACTGGGCGTAAAGCGTGCGCAGGCGGTTCTGTAAGACAGATGTGAAATCCCCGGGCTCAACCTGGGAATTGCATTTGTGACTGCAGGACTAGAGTTCATCAGAGGGGGGTGGAATTCCAAGTGTAGCAGTGAAATGCGTAGATATTTGGAAGAACACCAATGGCGAAGGCAGCCCCCTGGGATGCGACTGACGCTCATGCACGAAAGCGTGGGGAGCAAACAGGATTAGATACCCT
+
FFGGGEGGGGGGGGGGGGGGFGGGGGGGGGGGGGGGGGGGGGGGGGGGGGGGGGFGGGGGFGGGGGGGFGGFGGGGGGGGGGGGGGGGGGGFDFEGGGGGFGGGGGGGGGGGGGGFGGGGGGGGGGGGGGCDAFGGGGGFGGGFGGGGGG>FCC9FGGGGGGGGGGGGGGGGG*CFGG9FEGGGG=GGGGCEE=DCFG3C=GC*CGFEGFGFGCEGGGEE>GEGGGGE=CGGCCGGFGFFFFFGFFGGFFFGFGGGGFGGGGGGGGGGFDFEFFFFFFDGGFDFF@GGGGGFEFBAD=<GGGGCF8F+GGGGGGGFFAGGGGGGGGGGFGGGGGGGFB@,>GGGGGGFAFCGGGGGGEFFEC<EDGFC@GGGGGGGGGGGGGEEDGGFGCGGGGGGGGGGGGGGGEGFGDGGEGFGGCGGGGGGGGGGGFF,GGGFA,BA8
@NJ 76
TAGGGAATTTTCGGCAATGGGGGAAACCCTGACCGAGCAACGCAGCGTGAGCGAAGAAGGCCTTCGGGTCGTAAAGCTCTGTTGTAAAGGAAGAACGTCGCATGCAGGAAATGGTGTGCGAGTGACGGTACTTTACCAGAAAGCCACGGCTAACTACGTGCCAGCAGCCGCGGTAATACGGAGGTGGCGAGCGTTATCCGGAATCATTGGGAGTAAAGAGGGAGCAGGCGGCCGAACGGGTCTGTGGTGAAAGACCGAAGCTAAACTTCGTTAAGCCATGTAAACCGGGCGGCTAGAGTGCGCAAGTGGATCGTGGAATTCCATGTGTAGCGGTGAAATGCGTAGATATATTGAGGAACACCATTGGCGATGGCGACGGTCTGGGCCGCAACTGTCGCTCATACCCGACAGCTTGTTGAGCAAATAGGATTAGATACACT
+
<CE9,CA,6EGGGG>:FCEFAC@@FGC,@@FFFFEGE7CF<C++@7@FCFG8=CFCFC<FF,,,5:CD,+8+:??E:9=CB5,B,9EFFFFGGFF4@BBC7:F7,CE88FB9D<CF8B,BBF:DB@B:@FGBF9CC,>@CGCF,@F<C>85BC7EGDB,3>FCF6:7<<=*4<<BF9BCF*<C@*=FFEEG*8*/123<2:>8;<<+<@FF*;*<9<@:AFD/::C8C****2221));*</0><<C@:C?C9-6%F@8,6=<9;@@6*7,,,,>,=AF<68+@8B:7FCB<?55A=+B=84,E;A,4,?+GEFE,,B<:F<,CGFC@8+4E<F,9?:@>GGFFC,:,9,B,9GFF@EE9<FC+B8,@4,,B@C867,,@,8++EDGGE9E@@7+FF,FGF@,@:CC;,;,6-@;,,C,C,C<C6C6,C66<9F@6A,A<
@NJ 77
TGGGGAATCTTGCGCAATGGGGGGAACCCTGACGCAGCGGCGCCGCGTGCGGGACGGAGGCCTTCGGGTCGTAAACCGCTTTCAGCAGGGAAGAGTCAAGACTGTACCTGCAGAAGAAGACCCGGCTAACTACGTGCTAGAAGCCGCGGTAATACGTAGGGGGCGAGCGTTATCCGGATTCATTGGGCGTAAAGAGAGCGTAGGCGGCCCGGCAGGCCGGGGGTAGAAGCGGGGGGCTCAACCCCCCGAAGCCCCCGGAACCTCCGCGGCTTGGTTCCGGTAGGGGAGGGTGGAACACCCGGTGTAGCGTTAGAATGCGCAGATATCGGGTGGAACACCTGTGGCGAAGGCGGCCCTCTGGGCCGAGACCGACGCTGAGGCGCGAAAGCTGGGGGAGCGAACAGGATTAGATACCCT
+
GGDAEEGGGFFGGG@CEC@F<FF7CFEBFFG8CC+CFEEG7CF:CG>CECCEECGGFCFEGF8FFGCGGCE<CFGGF*<@FC<EFFGGGGEGGFGFFGGFC@,<@9,<<EF?FGFGGGG,,2CEG*1CFFGGGCFFG5CF?7C:6CGGE?>89CFG+<8EG8C:EG5*:EGGE?CGCEC5<?E7EGDDGGGG5C+0*2*?:88CFEC8*11>CEGDE5:=*8:**2++++2CEGC87,8><:**=>(<FFFEG1&:F<,8C*3-1:*@*,FC>@7FB3@,C:>8++FFDD@C<+88++@C=A,@+>=:E,5,EB==+:5C,94++C@4:9<<,CCC-4:,F=F?,,,88++7@,<8EF@@@7<AF:F@>FB6@8E,F86:BF@FC,,FEFCFD6,@GEDFCC66,,,;,AC<A<8@B
@NJ 78
TGGGGAATATTGCACAATGGGGGAAACCCTGATGCAGCAACGCCGCGTGAGTGAAGAAGTATTTCGGTATGTAAAGCTCTATCAGCAGGGAAGATAATGACGGTACCTGACTAAGAAGCTCCGGCTAAATACGTGCCAGCAGCCGCGGTAATACGTATGGAGCAAGCGTTATCCGGATTTACTGGGTGTAAAGGGTGCGTAGGTGGCAGTGCAAGTCAGATGTGAAAGGCCGGGGCTCAACCCCGGAGCTGCATTGTAAACTGCTCGGCTAGCGTACAGGAGAGGCAGGCGGAATGCCTAGTGTAGCGGTTAAATGCGTAGATATTAGGAGGAACACCAGTGGCGAATGCGGCCTGCTGGACTGTTACTGACACTGAGGCACGAAAGCGTGGGGAGCAAACAGGATTAGATACCCT
+
GGGGGGGGGGGGGGGGGGGGGGGGE@CCFGFGGGGGGGGG@FDGGGGFGCBFGGGFFEDE<FGGGGGGGGGGGGGGGCGGC<FFC,::B>BFGGGGGGGGGGGGDEDGGGFFFGE<FF8FFFEEG+>AFFGGGF8BFEFGG8ECFGGGEGGGDF>FGG,:>:C@4@FGGGGGGGEGGGG;C1FGDGCE<C::FCC2C<:1CFFFFFF>D<>BB9CG9CC7);@<EGEGGFFGGGGA8@@CFCGC:/:FDF>E<8E##9FEGG@++8GGFA5:,CG?F7@<?EC9,++F+8EF?EB,A,9,,FGFEF7FFFAGF?:>7C,,EFFFFE<C<C,@,F@F9FGE@CDFEC,+DF@7DDFE@FGDGFAGGGGGGFAGEFFFFFC@F6CF@DGFDGGGGFGGFGFGGGGGGFFGGGGCCCC@
@NJ 79
TGGGGAATATTGCACAATGGGCGAAAGCCTGATGCAGCAACGCCGCGTGAGGGAAGACGGTTTTCGGATTGTAAACCTCTGTTTTCGGTGACGAACAAATGACGGTAACCGAGTAGGAAGCCACGGCTAACTACGTGCCAGCAGCCGCGGTAATACGTAGGTGGCAAGCGTTATCCGGAATTACTGGGTGTAAAGGGAGCGCAGGCGGGATAGCAAGTCAGCTGTGAAAACTATGGGCTCAACCCATAAACTGCAGTTGAAACTGTTATTCTTGAGTGGAGTAGAGGCAAGCGGAATTCCGAGTGTAGCGGTGAAATGCGTAGATATTCGGAGGAACACCAGTGGCGAAGGCGGCTTGCTGGGCTCTAACTGACGCTGAGGCTCGAAAGTGTGGGGAGCAAACAGGATTAGATACCCT
+
FGGGGGGFGFGGGGGGGGGGGGGGGGGGGGGGGGGGGGGGGGGGGGGCCFGCEEFEFGGGCGGGGGGGGCGFGGGGGGFGGGGGGG7CBFCGGGGGGGFFGGGGGGGGG?FGGFGFGGGGGGGGGGGEGGGEGFF>@E:FFGFGGGGDGGGGGGGGG<ACEFFFGGFF?FGGDFGGGGGGGGFGFFFGGFFFCFGFGFGDFGGGGGGGG@FCFCFGGGDGGGGGGGGGFGFCGFFGGGFCGFCFGGGGGGFCFF@CFF@FGGGFF9<GGGGFCCFFF@FCGFFGGGD7GGGFFADGGGFD<BDFDGGGEFGGGGCGGGGGGCFAF@GGGGGGFGGGGCGGGGGDGGFGGGGGGFFGGGGGGEFCD<FFGGGGGGGGGGGGGFGGF@CGGGGGGGGGGGGGGGGGGGGGGGGGGCCCCB
@NJ 80
TGGGGAATATTGCACAATGGAGGAAACTCTGATGCAGCGACGCCGCGTGAAGGATGAAGTATTTCGGTATGTAAACTTCTATCAGCAGGGAAGAAAATGACGGTACCTGACTAAGAAGCCCCGGCTAACTACGTGCCAGCAGCCGCGGTAATACGTAGGGGGCAAGCGTTATCCGGATTTACTGGGTGTAAAGGGAGCGTAGACGGCACGGCAAGCCAGATGTGAAAGCCCGGGGCTCAACCCCGGGACTGCATTTGGAACTGCTGAGCGAGAGTGTCGGAGAGGCAAGTGGAATCCCTAGTGTAGCGGTGAAATGCGTAGATATTAGGAGGAACACCAGTGGCGAAGGCGGCTTGCTGGACGATGACTGACGTTGAGGCTCGAAAGCGTGGGGAGCAAACAGGATTAGATACCCT
+
FEFGGGGG<EGAFGGGGGGGG8@FEFFGGGGCEFE,BFC:CFGGGGGGGGFGGGGGGGGFDCFGGGGGGGGGGGGGFFGG?FFGGGGFGGGGGGGGGGG<ECDB==B??EDGCFGGGFCEFGCCF77DF<EFG,:FFCD+,<CFE>7F>*>=DFG<,D7>CFGD7C@C:@<:FFGG>FD9>:,GGG9-<CF,GCC5FE*CC7)FG8C>*CGE>9A<FE?@E7FCFEGDGGCEDGGDCFF>CCDDFCGDC6<C30:AC$,>CGG=8698<#/<8>:<6:=F8<ADE??5,9F?,F<<EGF<GE:F7=?FEFBEDGGEGGGFF@CF9GFFFC,E=@EGGCEDEGEFF@7GFCDFFC8CFB,@CA<,@9GGCF@BCE,FFECCCB?8DGDGGGGGFC<GCCGGGGFEB;=9GFFCC@@<
@NJ 81
TGGGGAATATTGCACAATGGGGGGAAACCCTGATGCAGCGACGCCGCGAGAGTGATGAAGTATTTCGGTATGTAAAGATCTATCAGCAGGGAAGATAATGACGGTACCTGAATAAGAAGAACCGGCAAAATACGTGCCAGCAGCCGCGGTAATACGTATGGTGCAAGCGTTATCCGGATTTAATGGGTGTAAAGGGTGCGTAGGTGGCAAGGCAAGTCTGAAGGGAAAATCCGGGGCTCAACCCCGGAACTGCTTTGGAAACTGCTTAGCTAGAGTACAGGAGAGGTAAGTGGAATTCCTAGTGTAGCGGTGAAATGCTTAGATATTAGGAGGAACTCCAGTTGCGAAGGCGACTTTCTGGACTGCTACTGACACTGAGGCACGAAAGCGTGGGGAGCAAACAGGATTAGATACCCT
+
EFEFGDCGGGGGGGFFFGGFFFCEEGEEG>GFEFGGGGGEGGGGCEFF+@FE<<D<<CAF,<<DF<FD7FC@=CF=@,@,@@<AEFFFFF3<FC@>FEACFF7>FE>C,FC,,@FFGGC<FCFEED*=FGAFGB2C::FF:FFCF<<EGCEGCFCE+<,A>3CCCGGCCCEE::CE5?E*0@+,C7@0;*<:9CF*28CC8C:E*AE6:8;F58C827@DC<>6;AEGEE/<;4:E8*2@C5=66:F9F=F8G<ABC:9FCA<-GF3A8,<1GGEFF1EE;FC,GGGGGFFFEFCEE@E<C8=+BEC?,FE,CCC5,@6ECE,<FCDE,6,E9CFC9DFFC@@@@5@,F@8,FC@;,EC8C<FFCGFFFFDFFCGGGF@FC;F?:,GGF:C,6,EF9F@CFEEFC<CFFE@EC@<C<
@NJ 82
TGGGGAATATTGCACAATGGGGGAAACCCTGATGCAGCGACGCCGCGTGAGCGATGAAGTATTTCGGTATGTAAAGCTCTATCAGCAGGGAAGAAAATGACGGTACCTGACTAAGAAGCACCGGCTAAATACGTGCCAGCAGCCGCGGTAATACGTAGGGTGCAAGCGTTATCCGGATTTACTGGGTGTAGAGGGAGCGTAGACGGAGTGGCAAGTCTGATGTGAAAACCCGGGGCTCAACCCCGGGACTGCATTGGAAACTGTCAATCTAGAGTACCGGAGAGGTAAGCGGAATTCCTGGTGTAGCGGTGAAATGCGTAGATATTAGGAGGAACACCAGTGGCGAAGGCGGCTTACTGGACTGTAACTGACGTTGAGGCTCGAAAGCGTGCGGAGCAAACAGGATTAGATACCCT
+
GGGGGGGG@GGGGGGGGGGGGGGGGGFFGGGGGGCFGG@FGGGGGGGGGGG8@CEFGGGF9EFGGGG+BFFFGGG<FAFGFGGGF8FECEGGGGGGGFFGGGG7B=BFFGGGFFGGGGDF<BEFF<BD9:BFF7@GEGCEG<DFCCCEF9C;=EC16+CFCF<FGDC6A=<CFC<ECCF?FBGGEGFC;>8@FFGEF7BCB:5<GC-FFFFGCFF9:22DGFF<@EE.GD<*GGGCD2FF@C67>F:FC@<EGGGGGGFGGGG,:<C96;2F?F@*:B@5>FFFD@G>EDGGFCGFFB4,DE@>7GGGGFC9DGGGGGF9GFGFE,FGEC<AECGGGGFGFCCFGGGGEEGFDFC,GFEC,C,GGGGGGGFGFEEGDGDGGEGGDGFBCGF7GGGGGGGGGGGGGGGGGGGCCCCC
@NJ 83
TGAGGAATATTGGTCAATGGACGAGAGTCTGAACCAGCCAAGTAGCGTGAAGGATGCAGGTCCTACGGATTGTAAACTTCTTTTACAAGGGAATAAAACCTCCCACGTGTGGGAGCTTGTATGTACCTTATGAATAAGCATCGGCTAACTCCGTGCCAGCAGCCGCGGTAATACGGAGGATGCGAGCGTTATCCGGATTTATTGGGTTTAAAGGGAGCGCAGACGGGTCGTTAAGTCAGCTGTGAAAGTTTGGGGCTCAACCTTAAAATTGCAGTTGATACTGGCGTCCTTGAGTGCGGTTGAGGTGTGCGGAATTCGTGGTGGAGCGGTGAAATGCTTAGATATCACGAAGAACTCCGATTTCGAAGGCAGCACACTAATCCGTCACTGACGTTCATGCTCGAAAGTGTGTGTATCAAACAGGATTAGATATCCT
+
@FFFFCCF9<CFGAFFFFAEGGGGGGGC;EFFGGFGF@FFEFECEGGF@@FGF@CA,CEEFDEEEFGGG@CFFFGGGGFECFDGEFFFFCCFGGGGGGGDGG8FGDFCFFGGGFEG8BF<FFDGGG9<FFDGFEAFGGGFF=:C@ECFGD9<BEFDGGGCFFGFC8FG:F>BFCFFEG7F?C,?24F38FCCF<F=<@FFFFC?EC:@1,<<<CBCGB58CED;6ECC>EGGD8<F>>@D;FED@9CC@9FF>;+8'33<<D?<@EGFFECF,>C<6*?<6F%CC8<FGEA,E7F@+8EA,E@FEC8++FE?:,7>,FFE,4++=7,D<EEC<<:,A6,9,FB,,FEDC,C,8EGCBBFFC:,<FFFGEF<<,C,GGFCFC@@,@,EF@,<C,CEC,CEEFEF9FEFCC@C,EF9CFACFEC,GFEGGFFC8,6,6
@NJ 61663
TGGGGGATATTGCACAATGGGGGAAACCCTGATGCAGCCACGCCGCGTGGAGGAAGAAGGTTTTCGGATTGTAAACTCCTGTCGTTAGGGACGATAATGACGGTACCTAACAAGAAAGCACCGGCTAACTACGTGCCAGCAGCCGCGGTAAAACGTAGAGTGCAAGCGGTGTCCGGAATTACTGGGTGTAAAGGGAGCGCAGGCGGACCGGCAAGTTGGAAGTGAAAACTATGGGCTCAACCCATAAATTGCTTTCAAAACTGCTGGCCTAGAGTAGTGCAGAGGTAGGTGGAATTCCCGGGGTAGCGGTGGAATGAGTAGATATCGGGAGGAACCCCAGTGGCGAAGGCGACCTACTGGGCACCAACTGACGCTGAGGCGCGAAAGCATGGGTAGCAAACAGGATTAGATACCCT
+
GG8C@FGGGE@FGGCFGGGGF:C@FGEFFCFGGGFGGF-:<FDCCC@FGDEGGGGGG,CF45CFFDG?CECAFGGA?<,E,BED<=F@EGEC+@CFGFED<FCB7F?9C,AABDDDDFGFA8+++@+@<>,>CD@*@FFFGFFGCG7>:**<FFC,4,/<;=FCCGG:#+<<F@FF>39F=CCFGGCCF6F<CEGBGDDCGF;C88CC88??CC83<@EFCC;F3EE<#:<AB;<9DFF@:9,#0A5DDFCD0><;EG=CFG?#FDF>@<#<7FGGFECE=FEB4,8EFCCGGFB+F@8A4,FF7GGGFGF<<F,B,<FEF>7@,C,C,FFB@:@-<C,@C@>GGGGF@@,@,EEFFFFDC,B,9CFCBDFEFF,FF@@+,FFGFF;,@<GGF@C,;,GGEGFECFGGFE8@CCA-
@NJ 85
TAGGGAATTTTCGGCAATGGGGGAAACCCTGACCGAGCAATGCCGCGTGAGCGAAGAAGGCCTTCGGGTCGTAAAGCTCTGTTGTAAAGGAAGAACGGCGCATACAGGAAATGGTATGCGAGTGACGGTACTTTACCAGAAAGCCACGGCTAACTACGTGCCAGCAGCCGCGGTAATACGTAGGTGGCGAGCGTTATCCGGAATCATTGGGCGTAAAGAGGGAGCAGGCGGCCGCAAGGGTCTGTGGTGAAAGACCGAAGCTAAACTTCGGTAAGCCATGGAAACCGGGCGGCGAGAGTGCGGAAGAGGATCGTGGATTTCCACGTGTAGCGGTGAAATGCGTCGATATATGGAGGAACGCCAGTGGCGAAGGCGACGGTCTGGGCCGCAACTGACGCTCATTCCCGAAAGCGTGGGGAGCAAATAGGATTAGATACCCT
+
AFGGGGGGGGGGGGGGGGGGDGGGGGGGGGGGGGGGGGGGGGGGGGFGG=FGEGGGGGGGDFGGGGGEGGGEGGGAFAFFGGGGGGGGFGGGGGGGGGGGGGDGGGFGCFFFGFGCFGD:FGEFGDCGEGGGGGGGGGEGGGG8FGGG@EEGGGGEGGFFGFFGGGGGGGGGGGGFEEGGGGGGGGGGDECEGEGCG<<8EEEG6@+:CFFCE*:CFG7=CEEG*A8>EDGG5?55CDF*095C@GFGG7@CGE78:DDECEF?F+<+<>DCGG?84@EGFEDC5**@++<+>,><>EEC=3,,9FA3,+++B5,C8,FGGF==,FEF>:69GCFFGFB:@+4+?,FAAC=,,9,,BF:FAC:,:GC7GDEGFCGGFD,F@8+6++7FFFFCEFCC9F<@@C7EGGF8FCGGF<FCGFAECE,F<E9GFF@<<8FCCCCC
@NJ 86
TGAGGAATATTGGTCAATGGACGCAAGTCTGAACCAGCCATGCCGCGTGCAGGATGACGGCTCTATGAGTTGTAAACTGCTTTTGTACGAGGGTAAACGCAGATACGTGTATCTGTATGAAAGTATCGTACGAATAAGGATCGGCTAACTCCGTGCCAGCAGCCGCGGTAATACGGAGGTTTCAAGCGTTATCCGGATTTATTGGGTTTAAAGGGTGCGTAGGCGGTTTGATAAGTTAGAGGTGAAATTTCGGGGCTCAACCCTTAACGTGCCTCTAATACTGTTGAGCTAGAGTGTAGTTGCGGTAGGCGGAATGTATTGTGTAGCGGTGAAATGCTTAGATATCATACAGAACACCGATTGCGAAGGCAGCTTACCAAACTATATCTGACGTTGAGGCACGAAAGCGTGGGGAGCAAACAGGATTAGATACCCT
+
GFAFGGGG,CFE<6EFGGGGGGGGGGGGGGGGGFFGGGGG@<FGGGGGGCCEGG,BF6FG@F:FD<FFFFE9?EFGGGC95EGGDGFF=:@CFBE<E9+>C+4,,,BFA,<?F<?:,<E,E?,5F?5CFG<>FG,B?<FD,B@B@=FF,,,<333@FCC:GDGC5BFFDF><,3>F:>?#AC<;BF?8:8.C=,1?3GGFAFCFCFFGB@C?F::B4C=*;GDC=GGF@:,E>9FCCFD9EGFGF9DD>>=8DDD=B5GFFE?>#8G=F9FFGGFAEE9EGGFE:,EBFB,GF?8F?E=+7GFFB+?:FCGGGF:,C,A,GFEFCF@F9GGGGGGGFFGGGF9FF9,9C9DGGGGGGC<CGGGGGGGGFFFGGGFCGF@C<FGEFF,FGF@GF<GFFF@C,GGGGGFF@DGFACFDGGGFGGGGGFFFGGGC@<CB
@NJ 87
TGAGGAATATTGGTCAATGGACGAGAGTCTGAACCAGCCAAGTAGCGTGAAGGATGACTGCCCTATGGGTTGTAAACTTCTTTTATATGGGAATAAAGTATTCCACGTGTGGGATTTTGTATGTACCATATGAATAAGGATCGGCTAACTCCGTGCCAGCAGCCGCGGTAATACGGAGGATCCGAGCGTTATCCGGATTTATTGGGTTTAAAGGGAGCGTAGGTGGATTGTTAAGTCAGTTGTGAAAGTTTGCGGCTCAACCGTAAAATTGCAGTTGAAACTGGCATTCTTGAGTACAGTAGAGGTGGGCGGAATTCGTGGTGTAGCGGGGAAATGCTTAGATATCACGAAGAACTCCGATTGCGAAGGCAGCTCACTAGACTGCAACTGACACTGATGCTCGAAAGTGTGGGTATCAAACAGGATTAGATACCCT
+
GGFFFGGGGGGGEFEFGGFFGGGGGGEFFGCGFGGGFGFGGGGGCGGGGGGGGFEFGGGGFEFG8,FFCGDGGGGGGGEFGGGGGDGCDFGGGGGGGGGGFEFFC?CDGFGGGFCFGDFGFFGGGFCGGGGGGGGGGGGGA@FCEFGGGGGGGFGGGGGFEGGGGGG?:BB@EGGDGGGGGGG>GG<EFEGGFGFGGCC>FFBGCFGFA;C><9FCGGGCFFFFGGC@3;FFFCFF7F@D:CFGFGGGEC@GGGGEF>FFF>DBFECEGGGGGGGGECFGFGGGE9,CF=?<;GFAFFFDGGFGCF:4:FFFC,EF?7GGCDDDEFFE=9DFCGGFCFEGGGGGGGGFGFAGFFC:GDC,GGF@FGGGGGFGGE9GGGGGGFGFFFFGGGFFFGGFFF@F@GGGGFEGGGGGGGGGGGGGGGGGFFGDFC,B8CCC
@NJ 88
TCGGGAATATTGCGCAATGGAGGAAACTCTGACGCAGTGACGCCGCGTATAGGAAGAAGGTTTTCGGATTGTAAACCATTGTCGTTAGGGAAGATACAAGACAGTACCTAAGGAGGAAGCTCCGGCTAACTACGTGCCAGCAGCCGCGGTAATACGTAGGGAGCAAGCGTTATCCGGATTTATTGGGTGTAAAGGGTGCGTAGACGGGAAAGCAAGTTAGTTGTGAAATCCCTCGGCTTAACTGAGGAACTGCAACTAAAACTACTTTTCTTGAGTGTTGGAGAGGAAAGTGGAATTCCTAGTGTAGCGGTGAAATGCGTAGATATTAGGAGGAACACCGGTGGCGAAGGCGACTTTCTGGACAATAACTGACGTTGAGGCACGAAAGTGTGGGGAGCAAACAGGATTAGATACCCT
+
EFGCEFFGGGGGGGGGGGGGGGGGGGGGGGGGGGGGGGGGGGGGGGGGGGGGGGGGGGGGFGFGGFGGGGGGGGGGGGGGGGGGFGGGGGGGGGCGGGGGGGGGGGGG9FGDGGGGGGGGFGGGGG+GGGGGGEFGGGGGGGGGEEBFGGGG;DFGBGGGG>EFGGGFGGDGFFFFCFCCCGGGFGGGGGGGGFGGGGGGGDEGCFGG=EFGGGFGGFGGGFFGGGGGGGGGGGGGGGGFGGGFFGGGGGFGGGGGFFGFGGGFGGGGGGGGFFGGGGGGGGGGGGGGGGGGGGGF?GFGGGGGGGGGGGGGGGGGGGGGEGGGGFGGGGGGGGGGGGGFFGGGGGGGGGGGGGGGGFFFGFGFDGGGGGGGGGGGGGGGFFGGGGGGGGGGGGGGGGGFGGFCF<FGGGGGCCCCC
@NJ 89
TGGGGAATATTGCACAATGGGGGAAACCCTGGTGCAGCAACGCCGCGTGAAGGATGACGGTTTTCGGATTGTAAACTTCTTTTCTTAGTGACGAAGACAGTGACGGTAGCTAAGGAATAAGCATCGGCTAACTACGTGCCAGCAGCCGCGGTAATACGTAGGATGCAAGCGTTATCCGGATTTACTGGGTGTAAAGGGAGCGCAGGCGGGACTGCAAGTTGGATGTGAAATACCGTGGCTTAACCACGGAACTGCATCCAAAACTGTAGTTCTTGAGTGAAGTAGAGGCAAGCGGAATTCCGAGTGTAGCGGTGAAATGCGTAGGTATTCGGAGGAACACCAGTGGCGAAGGCGGCTTGCTGGGCTTTAACTGACGCTGAGGCTCGAAAGTGTGGGGAGCAAACAGGATTAGATACCCT
+
AFCCCEGGGGGGGGGGGGG8FGDGGGGGGGGGGGGGGGGGGCFEGGGGGGGGGG9EEFGG?FFGGGGGG7EFFFGGGGGFCFFFGGGG<?E<EFGEFDGGFGGGEGGFEG9EFGFFFFGFF,CFFGGDFGGF9FFE@EEGDDFGG?GGC@*53CDFFF><FFF,B>FGGGGGGG7CB=7:<C8CCGFFGGGACGFCGGFGFED*CG>F:F@F@FGGGGC/GFCGG@EAGFGFGGFFGFE@FGGF@EGGGGDCFCGFFGFFFGB>D2DA@@CC,FGFBCF979D:CFGGDC7GFGEF<C4?+9,FDDGGCBB,F?ECGGGFEGFEDGF@GFDFFGGDGFGFGFGFF7GFEFC@+@EFGE88GGFGFGGGCFDFGGGGGGF<@CGFCEDCFFGGGGFC<GGF<GGGGFEAECFFFFC<8C@
@NJ 90
TGGGGGATATTGCACAATGGGGGAAACCATGATGCAGCGACGCCGCGTGGAGGAAGACGGTTTTCGGATTGTAAACTCCTGTCGGTAGGGACGATAATGACGGTACCTAACAAGAAAGCACCGGCTAACTACGTGCCAGCAGCCGCGGTAAAAAGTAGGGTGCAAGCGTTGTCCGGAATTACTGGGTGTAAAGGGAGCGCAGGCGGACCGGCAAGTTGGAAGTGAAAACTAGGGGCTCAACACATAAATTGCTTTCAAAACTGCTGGCATTGAGTAGGGCAGAGGTAGGGGGAAGTCCCGGTGTAGCGGTGTAATGAGTAGATATCGGGAGGAACACCAGTGGACAAGGCGACCTACTGGGCACCAACTGACGATGAGGCCCGAAAGCATGGGTAGCAAGCAGGATTAGATACACT
+
C@C,@FFC8FEFGFGF,CEDCCCCFFGA,6C<E9E<E6:@8C7F===>BFCGE?FAC,BFG++:CFEG>FFFGAFFEEEA9CFG+CAEGGEFE:CC:DFDGG+=B+EAFC,>FDFF@F<@,<<B@:FGC9FF@F,>D;>*?>:8>EEGFC*@@+;FFCF<:F<<FFFG:1:BCGGGC#/<;CEGEGG@?2<#<A9=CC:CD?*::>>>88F?AFCC@CFE0DCCG7CEFC::3:',@E=@C<DCFC?::1B><5B,,@9:=>3:>78E*?,A@B,8,,>,E5,B9++><:?,,4++F8+E=BC=88+E,:5,<,,5,,:,?8++,F:<ACE@,C9CCCC,E:,:,B6,8+,C6,FF@;;,,,,,C<FEC@C@;,EC:6@+@:CE@6,8@DF<,FFD<,C,ECCC,6,CCCC86,@8
@NJ 91
TGGGGGATATTGCACAATGGGGGAAACCCTGATGCAGCGATGCCGCGTGGAGGAAGAAGGTTTTCGGATTGTAAACTCCTGTCGTAAGGGAAGAGGAAGGACTGTACCTTACAAGAAAGCTCCGGCTAACTACGTGCCAGCAGCCGCGGTAATACGTAGGGAGCGAGCGTTGTCCGGAATGACTGGGTGTAAAGGGAGCGTAGGCGGGATGGCAGGTCAGGTGTGAAACCTGAGGGCTCAACCTTCAGACTGCATTTGAAACTGCTGTTCTTGAGTGACGTAGAGGTAAGCGGAATTCCTGGTGTAGCGGTGAAATGCGTAGAGTTCAGGAGGAACATCGGTGGCGAAGGCGGCTTACTGGGCTTTTACTGACGCTGAGGCTCGGAAGCGTGGGGAGCAAACAGGATTAGATACCCT
+
FFGGCEFGGGGGGGGGGGGFGDGGGGGEGFGGGGGGGGGGGGGGGGGGGGGGGGGGGGGGGGGGGGGGGGGGGGGGGGGGGGGGGGGGGGFGGGGGGGGGGFCFGGGGGGCFGGFGGCDG,>=FCFDGGGGFFCGGFFGFFGGGFGGFE@EGGGGGFGGGDF@EGEFFEGGGFGGGDEBGF?G9@FD,2+?FEFGGGDGGDECD6<FGGDDFFG2GCFFFFCGFCCGGFC8C6<FCDGFFGG-:C<FG7<GGGGGGGFFGFFCFF?FFFBB9FCBAEF':,:CCGA@BB?<FGFF<F:?B?A,:CEFF?C,9GEGGGFCFC,9?,EFAC,9GGFCGEGGGGCGGGGGGGGDGGGGGGGGGFE<FF9GE:FFDGFGGF8GCFGGFE@@CFB<FECGCFGGGGFDFF<9FF<GFC@@A-
@NJ 92
TGGGGAATATTGCACAATGGGGGAAACCCTGATGCAGCGACGCCGCGTGGAGGAAGAAGGTCTTCGGATTGTAAACTCCTGTTGTTGAGGAAGATAATGACGGTACTCAACAAGGAAGTGACGGCTAACTACGTGCCAGCAGCCGCGGTAAAACGTAGGTCACAAGCGTTGTCCGGAATTACTGGGTTTAAAGGGAGCGCAGGCGGGAAGACAAGTTGGAAGTGAAATCTATGGGCTCAACCCATAAACTGCTTTCAAAACTGTTGTTCTTGAGTAGTGCAGAGGTGGGCGGAATTCCCGGTGTAGTGGTGGAATGCGTAGATATCGGGAGGAACACCAGTGGCGAAGGCGGCCTACTGGGCACCAACTGACGCTGAGGCTCGAAAGTGTGGGTAGCAAACAGGATTAGATACCCT
+
GGGGGGGGFGGGGGGGGGGGGGGGGGGGGGGGGGGGGGDGFGGGGDGFG@FGCFCECFGGGGGDGGGGGGGFGGGGGGGGGFGGFCFFGGGGGGFFFGGGGGEEGGG9BCFGGGGGFGFEG,FFGCFG@FDGGDF7FFEFGDCGCFEEGGCGGGG>CGDFG?EGCBFF;>BFCCCF6=AFEC9FGGC-AFFGGGGFCDCCCF:?EE)::E8CEFFC7<98<@E<FG#9DGCGGFGGGGGFFDCGFCG=DD=AFF9/F=DFCGGB8.FF=DGAEDGGGE>F:E0EF@B>GFCFFFFFEE@GFEEA8FE<CEE,GFCGGFGCFGEGFECGGF9F7F<CAC,:GEFCB@,7CF<FF9C6<<FCEEC8FDGGGFBC,FEEFF7E8EAFCFGGGGGGFF9GGGFGGGGGGGEGEC8@@A<@
@NJ 93
TGGGGAATATTGCACAATGGGGGAAACCCTGATGCAGCAACGCCGCGTGAGTGAAGAAGTATTTCGGTATGTAAAGCTCTATCAGCAGGGAAGATAATGACAGTACCTGACTAAGAAGCTCCGGCTAAATACGTGCCAGCAGCCGCGGTAATACGTATGGAGCAAGCGTTATCCGGATTTACTGGGTGTAAAGGGTGCGTAGGTGGCAGTGCAAGTCAGATGTGAAAGGCCGGGGCTCAACCCCGGAGCTGCATTTGAAACTGCTCGGCTAGAGTACAGGAGAGGCAGGCGGAATTCCTAGTGTAGCGGTGAAATGCGTAGATATTAGGAGGAACACCAGTGGCGAAGGCGGCCTGCTGGACTGTTACTGACACTGAGGCACGAAAGCGTGGGGAGCAAACAGGATTAGATACCCT
+
GGGGGCFGGGGGGGGGGGGGG>EGFGGGGGGGFCGGGGFGGGGGGGDBFGGGGGFGGGGGGGGGGGGGGGGGGGEFGGGGGGGGGGGGGGFGGGGGGGGGG?FGGGGGGGGGGGGGGGGGGGDGGGG>G?F@GGGGGGG<FCFFEGGGGG>FGFGFGFGGGGGCFGGGGGEGGGFGGGGGGGGGC<FGGGGGGFGGG>GGGGDGGGGFF<<1CGFCFGGGGGGGGGGDCGFGGGCEDFCFFCDDDD=DGGGGGFFEDFGGG<E@GGGGFFGFFGEGGGGG?GGGGGGGGGGGFE?F8EGCGGGGGEGGGGGGGGGEECEGGGGGGFGGGCGGGGGFCAFGEEFGGGGEC@EGGFGFA<FF<GGGGGGFFGGGGGGGGFB@@DGGGDFGGFGGGGGGGGGCFGGGGFFFF8GCCCCC
@NJ 61391
TGGGGAATATTGGGCAATGGGGGAAACCCTGACCCAGCAACGCCGCGTGAAGGAAGAAGGCTTTCGGGTTGTAAACTTCTTTTACCAGGGACGAAGAAAGTGACGGTACCTGGAGAAAAAGCCACGGCTAACTACGTGCCAGCAGCCGCGGTAATACGTAGGTGGCAAGCGTTGTCCGGATTTACTGGGTGTAAAGGGCGTTTAGGCGGAGGTGCAAGTCAGAAGTGAAATCCACGGGCTTAACTCGTGAACTGCTTTTGAAACTGTACCCCTTGAGTATCGGAGAGGCAGGCGGAATTCCTAGTGTAGCGGTGAAATGCGTAGATATTAGGAGGAACACCAGTGGCGAAGGCGGCCTGCTGGACGACAACTGACGCTGAGGCGCGAAAGCGTGGGGAGCAAACAGGATTAGATACCCT
+
GGE,@BFG,@FCA,CCFFGGG,@FEGG<:F,FE,CFFGGGGGGGGCE+FF,CCFFGGFFD8FGGGGGCF>FGGGCBDGGGFG9EFGCCEEGFEEGGF?FFF9,C?FCFG,8?FFFGGGGFFGF@8@C+@FFFFACG<8C7C>7<FCFFGGG:FGFFF??CFGCE<9FGEBGFCC8F@*94FA:B:FFCD,@+FB<E/B:E8#28EGFGG)8C3,#A>GFFGGG=GGDFGEB@GFC<ECFGGFEGE=0AAGG9DGGGGFFAFGGGGCGEGEFGF<D=FF>>6:,8FFEF4=B+<FD=EC,,EFEFFCGCEF?:,9FGGGGGGGGFA9CF<ECECE<:FC-C8GGGGCDGEGGFDGGGE<8GGC@:7E,AEE>CF;GGFGF7EGF>GF@C7FCC8EGFDGFFFFAGFCGFGFCGGC@CCCC
@NJ 95
TGGGGAATATTGCACAATGGGCGAAAGCCTGATGCAGCGACGCCGCGTGAGCGAAGAAGTATTTCGGTATGTAAAGCTCTCTCAGCCGGGAAGATAATGACGGTACCTGACTAAGAAGCACCGGCTAAATACGTGCCAGCAGCCGCGGTAATACGTATGGTGCAAGCGTTATCCGGATTTACTGGGTGTAAAGGGAGCGCAGGCGGTGCGGCAAGTCTGATGTGAAAGCCCGGGGCTCAACCCCGGTACTGCATTGGAAACTGTCGTACTAGAGTGTCGGAGGGGTAAGCGGAATTCCTAGTGTAGCGGTGAAATGCGTGGATATTAGGAGGAACACCAGTGGCGAAGGCGGCTTACTGGACGATAACTGACGCTGAGGCTCGAAAGCGTGGGGAGCAAACAGGATTAGATACCCT
+
GGGGGGGGGGGGGGGGGGGGGGGGGGEGGGGGGGGGG8FGCGGGGGGGGGDGDECFGGFFGGGGGFG@FCFGFGGAG9EF,5CFFF,@+@EDEFGFGFFGFCFFFGGGG8,CE=DGFGFFFDGGGDGGGGGGFG8FFCFGG@FCCFEGF7*,<=FFGFEDGFGGGFGGG<FCBFGDEE:C9:8FGGGGGGGGGG1AE>C8EFCEE8E>8EEDFFGGFACGGDGGFFEB8CGFFFCFFGGGFFDGBG=DGG)CFFDB,0=CBFC3@BFBAFCFFDGEEEEG7FFDFF=7DFFFAE,E8FB?E=GFGEEECFE<:=+7DGFCGGGGGE<FDFFF,FCFC@FFC6:,EC@@7GGFFCGGGFFGE,FAFGGGGEGCDCDGFCCGGGGGGGGGGGGGFGGFCFFCGFAFB@FGGGFC8A8-
@NJ 50849
TGGGGAATATTGCACAATGGGGGAAACCCTGATGCAGCGATGCCGCGTGGAGGAAGAAGGTTTTCGGATTGTAAACTCCTGTTGAAGAGGACGATAATGACGGTACTCTTTTAGAAAGCTCCGGCTAACTACGTGCCAGCAGCCGCGGTAATACGTAGGGAGCGAGCGTTGTCCGGAATTACTGGGTGTAAAGGGAGCGTAGGCGGGATGGCAAGTCAGAGGTGAAAACTATGGGCTAAACCCATAGACTGCATTTGAAACTGTTGTTCTTGAGTGAGGTAGAGGTAAGCGAAATTCCTGTGTAGCGGTGGAATGCGTAGAGATCAGGAGGAACATCGGTGGCGAAGGCGGCTTACTGGGCCTTTACTGACGCTGAGGCTCGAAAGCGTGGGGAGCAAACAGGATTAGATACCCT
+
GGGGG:BEEFGGGGGGGFGGGGGGGGGGGGGGGGGGFGCEGEEGEGGGGGGGGGGGGGGGFGGGGGGGGGC?FGGGGFGCDGGGGGGGGGG7FFGGGGGGGGGCDGADFG<FDGGGGFFFGGGGGEGE?FGGGFGGGGCEGGG>G>FC9CGFCFFECGGCCFGG7GGD:FGGGGGGGGCFCC0FEGFF;GGFFCF9GE>8CEECFGC8EEGGF8FC8FF24CFED@FGE;FBC@FD6#FC88FEFEFC9C=CGGF%CDFGFGGGGFDC;G?FFFFFEEC<C?<FE7B+F4B,?,F8D<EGF:GGEGFGGFDGGGGGGGFDGGGGGGEFCAF9CF>@E@EC:GGGGCF@C@GGGGF<GFE,FC@F<FF7GGGGGFAFFC8@GGGGGFGGGGDF9FECFFAGGGGGGEGGGGCCCCC
@NJ 97
TGGGGAATATTGCACAATGGGGGAAACCCTGATGCAGCGACGCCGCGTGAGCGATGAAATATTTCGGTATGTAAAGCTCTGTCAGCAGGGAAGAAAATGACGGTACCTGACTAAGAAGCACCGGCTAAATACGTGCCCGCAGCCGCGGTAATACGTATGGTGCAAGAGTTATCCGGATTTACTGGGTGTAAAGGGAGCGTAGACGGAGTGGCAAGGCTGTTGTGAAAAACCGGGGCTCAACCCCGGGACTGTATTGGACACTGTCAATGTAGAGTACAGGAGAGGAAAGCGGAATGCCGAGGGTAGCGGTGAAATGCGTAGTTATTCGGAGGAACACCAGTGGCGAAGGCGGCTTGCTGTGCTTTAAATGACGCTGAGGCTCGAAAGTGTGGTGAGCAAACAGGATAAGATACCCT
+
C<CC@CGCFDG9FFDC6;<@<7:C7FG@CFGC,CE@ECFFEEDGEGCF=F,C68EFGG,CCFEGGGFEFGGFGGGAEEFFCFFG<8FE+CFFDE@D<<A<F+@FE7EFFFGGDFF9?,>ED@FEG>CGGGGG?>@@7,5@CEDFCE*5>>89,?5?FD:,27<F9,,<FCFFGGG7C<E1;CCF@>(,=AFEC<:8<:CBF@/%E86>F7;:CC*,<<@#E<C9,<C:#3CFB@:@,9@FF0=C:>FCE6:#,9A/;C$CDACF=E5:,C,A@<,44,4,?,4:,+EGGEF<,+8++8+?:8F>++@5,GFC?,:CC<EEC,DCFC6C,E<E8C,-CGFDC:7C58,GGDGECCED@CC;,CGFFGE,C7B@FB,E@B,C,@EAGFB,@FC,,;,GF9CEF<@C6;,<EEC<<<8-
@NJ 98
TGGGGAATATTGCACAATGGGCGAAAGCCTGATGCAGCGACGCCGCGTGAGCGAAGAAGTATTTCGGTATGTAAAGCTCTATCAGCAGGGAAGATAATGACGGTACCTGACTAAGAAGCACCGGCTAAATACGTGCCAGCAGCCGCGGTAATACGTATGGTGCAAGCGTTATCCGGATTTACTGGGTGTAAAGGGAGCGCAGGCGGTGCGGCAAGTCTGATGTGAAAGCCCGGGGCTCAACCCCGGTACTGCATTGGAAACTGTCGTACTAGAGTGTCGGAGGGGTAAGCGGAATTCCTAGTGTAGCGGTGAAATGCGTAGATATTAGGAGGAACACCAGTGGCGAAGGCGGCTTACTGGACGATAACTGACGCTGAGGCTCGAAAGCGTGGGGAGCAAACAGGATTAGATACCCT
+
C@FGG:FGGGGCFGGGGGGGGGGGGGGGGGGFGGGGGGGGGGGGGGGCGGGGGGGGGGGGGGGGGGGBFFFFFGGGGFGGGFGGGGGGGGGGGGGGGGGGGGGEGFGGGGGGGGGGGGGGGGGGGGGG9FAFGGGGGGGGGGGGDFEGEGGGGGGFGFFFGGGGGGGGEEGFFFGGGGGGGGGGGG>C<9GFFGGGFFGGGGECEG>G68<>CCG;4<8CFGGFEEFG6=FEDGGGCD?GGGEC<GDFEDF9FGGFGGFFC>C=@FF<FD9FFG;@GEC7:A8GGF@BEFGFFFGGF9F9F?GGCDFGGFFEFCFC=<GFGGGGGGGEC,FEFC@GGGFEGF7FGGGGGGGGGGGGGF7FGGGGGGFGGGF@,<E,GGGFFGGGEGDDGGFEDFC9GGGGGGGGGGFFFFFCCCCC
@NJ 99
TGGGGAATATTGCACAATGGAGGAAACTCTGATGCAGCGACGCCGCGTGAAGGATGAAGTATTTCGGTATGTAAACTTCTATCAGCAGGGAAGAAAATGACGGTACCTGACTAAGAAGCCCCGGCTAACTACGTGCCAGCAGCCGCGGTAATACGTAGGGGGCAAGCGTTATCCGGATTTACTGGGTGTAAAGGGAGCGTAGACGGCACGGCAAGCCAGATGTGAAAGCCCGGGGCTCAACCCCGGGACTGCATTTGGAACTGCTGGGCTAGAGTGTCGGAGAGGCAAGTGGAATTCCTAGTGTAGCGGTGAAATGCGTAGATATTAGGAGGAACACCAGTGGCGAAGGCGGCTTGCTGGACGTTGACTGACGTTGCGGCTCGAAAGCGTGGGGAGCAAACAGGATTAGATACCCT
+
GDGGGGGGGGGGGFFGGGGGGGGGGGGGGGGGGDFGDDGGGGGGGGGGGGGFFFGFGGGF9DC<9CC4C<FFFEFFEFGGGG9EF8FDDE?FEFGGGGGDFGGGGFGGGGFAFEFFGDGFFCFCCCGGGGG8F3D<FGFFFCFCF75>@@EFDGG@FCFEGE:CC;FGG:FB@CFFGGG/<<BFGGFC:<FFFFDCFDECEG?GGGE?>8>=,AC;CGFG@@0@FG8CEDGGGFFGCFCCGECD>E<DG;EA<F=D@FFFFCGFFGF-FF<B9FB7GGCCE8FEC9<<FGFFFEA<CE?,EE@4+=?,<FEFBCE:FF?9GFB9GGE=<CEF7FC9-FGGC:F<B:CB7B@7@E9,CB,DF@C,FDGEBC,CFC@++@7GGCFF7GGC@EC<8EAE@,GEGGFF9E<FGGGCCA@<
@NJ 100
TGGGGAATATTGCACAATGGGGGAAACCCTGATGCAGCAACGCCGCGTGAAGGATGAAGGCCTTTGGGTCGTAAACTTCTGTTCTAAGGGAAGATAGTGACGGTACCTTAGGAGCAAGTCCCGGCTAACTACGTGCCAGCAGCCGCGGTAATACGTAGGGGGCAAGCGTTATCCGGAATTATTGGGCGTAAAGAGTACGTAGGGGGTTTTCTAAGCACGGGGTTTACGGCAATGGCTTAACCATTGTTCGCCTTGTAAACTGGAAGACGTGAGTGCAGGAGAGGAAAGCGGAATTCCTAGTGTAGCGGTGAAATGCGTAGATATTAGGAGGAACACCAGTGGCGGAGGCGGCTTTCTGGATTGTAACTGACACTGAGGTACGAAAGCGTGGGGAGCAAACAGGATTAGATACCCT
+
GGFGG,@;6EFGGGCFG9E8CCGG@EG@FGGGGGGGCBFFGGGGGEBCEGGGGDF=EGF<,CF,EFGGGGGC8EF<EF9FDBCCC9C<<F=EFFGGFFG,,B::FC,<<FFCAE?FFG,CEDFGEEFGGCFF:<FEGGGGGF,><FGGFGB@AFG@EFEG7B*<F*1=1=:,3?<FEE7,5<6FFGFG<F9<8D<*47473):):CA9D@7,9<6@C@C:FFF=D@#8%/-@>@A9?9?C@>4FDAF:@0<F>9FFGFFCGFF7ECFC+8CCGFDFEE=FFCF<7BF+ECE?EE<,<E9F9CF77FGFFAE:CGECCFF<GFGCGCEFAGFFCCEF<GFFB:F<EEF7@E?F8FFFFGFFCE<AF9GGECE<FGFCGFFFGFCFGGGGGGGFGGGGGGGGCGGFECEFFEB6CCC
@NJ 101
TGAGGAATATTGGCCAATGGACGAGAGTCTGAACCAGCCAAGTCGCGTGAAGGAAGACGGATCTATGGTTTGTAAACTTCTTTAGTGCGGGAACAAAGCGGCGTCGTGACGCCTGATGAGTGTACCGCAAGAATAAGCATCGGCTAACTCCGTTCCAGCAGCCGCGGTAATACGGAGGATGCGAGCGTTATCCGGATTTATTGGGTTTAGAGGGAGCGCAGGCTGCGAGGCAAGTCAGCGGTCAAATGTCGGGGCTCAACCCCGGCCTGCCGTTGAAACTGTCCTGCTAGAGTTCGAGTGAGGTCTGCGGAATGCGTTGTGTAGCGGTGAAATGCATAGATATGACGCAGAACTCCGATTGCGAAGGCAGCATACCAACTCGCGACTGACGCTGAGGCTCGAAAGCGTGGGTATCGAACAGGATTAGATACCCT
+
FFEGGEGFGGGGG?FGGGGGGGGGGGGGGGGGGGGGGGGGGGGGGGGGGGGFGFFGGGGGD,CFFFGGGGGFGGGGGGGFGGGDFG9EFGGGGFGFGGGGDF:+>BCEGDCFGGGGDFGDFGGGGGGGGGGFGGGGC<CFEECFFGG:FGGGF,6@DGGFGGGFGGGGGGGGGGGGGDCFGFE@*<BCF@F9CECE5=9C+ACCG<;CFG:FGG?G=EE.GDEF=<FDG=CGGGEC=:4<E@DC>ECC?>7CEBEEGFFEDFE(:EGEFFF#CC34FDGGGF7:CF,CCFGGFA=,EFGFFFA@+FCFGE@CGBGFGD<EGEDGGGGFEAGGFCADFGGGGEFC?FA9FFGF>EGGGGGGGGGGGGGGFGGFFFD<F7GGGGEFFFFEGGGGGGGCGGGGGGGGGGGFFFCGGGGGGGGGGGFGGGGFFC<CCC
@NJ 102
TGGGGAATATTGCACAATGGGGGAGACCCTGATGCAGCGACGCCGCGTGGAGGAAGAAGGTCTTCGGATTGTAAACTCCTGTTGTTGAGGAAGATAATGACGGTACTCAACAAGGAAGTGACGGCTAACTACGTGCCAGCAGCCGCGGTAAAACGTAGGTCACAAGCGTTGTCCGGAATTACTGGGTGTAAAGGGAGCGCAGGCGGGAAGGCAAGTTGGAAGTGAAATCCATGGGCTCAACCCATTAACTGCTTTCAAAACTGTTTTTCTTGAGTAGTGCAGAGGTAGGCGGAATTCCCGGTGTAGCGGTGGAATGCGTAGATATCGGGAGGAACACCAGTGGCGAAGGCGGCCTACTGGGCACCAACTGACGCTGAGGCTCGAAAGTGTGGGTAGCAAACAGGATTAGATACCCT
+
GGGGGGGGGGGGGGGGGGGGGGGDGGGGGGGGGGGGGGGGGGGGGGGFEGGGGGGGGFGGEFFEGDEFCEFGFGGCF<FGGFGGFGGEBFGGGGGDGGGGGGG@FDFBEF@FBFGFGFCFDF2E@>FFG9FCG>DC<FF?FGGFGFAC<7@FFGGCGGG;FGEGG:CEF=<F8CE7GGG8FGEGGG>8+FFFCGEGGFEE8CGCEEGFBAEECFCC<@@CFGEAEE@C>,DD3<>DFCCCFFDG@&>D<D<FFGF<AD7A9GDGD?GFFFFFAFFCADCCF<FFG@C7GFFCGGGCFCDFGGFCDGF8FB,F:DGGFFGFCGCEEC7FE,F<DGFFFECGGEFFF77GCEFFE6C<F@8FFF@GFECGFFGGGGGFC@F<DCGGGGGGGGGFFCFGGGGGGGGGGGGGGGGCCCCC
@NJ 103
TGAGGAATATTGGTCAATGGGCGAGAGCCTGAACCAGCCAAGTAGCGTGAAGGATGAGGGTCCTACGGATTGTAAACTTCTTTTATACGGGAATAAAGTTTCCTACGTGTAGGATTTTGTATGTACCGTATGAATAAGCATCGGCTAACCCCGTGCCAGCAGCCGCGGTAATACGGGGGATGCGAGCGTTATCCGGATTTATTGGGTTTAAAGGGCGCGTAGGCGGGACGTCAAGTCAGCGGTAAAAGACTGCAGCGAAACTGTAGCACGCCGTTGAAACTGGCGCCCTGGAGCGTTGACGAGGGAGGCGGAATAAGTGGAGTAGCGGTGAAATGCATAGATATCACTTGGAACCCCGATAGCGAAGGCAGCTTCCCAGGCTCTTTCTGACGCTGATGCGCGAGAGCGTGGGTAGCGAACAGGATTAGATACCCT
+
FFGGGG@EFGGGG<FAFGGGFFGGDGEFGGGFFFGFFG9FGFGGGGGFFGGGGFDFF<8FFFGGGGGDGGGGGGGGGGFFGGEGGGGFF@CCFGGGGFCEFGG@E<:ABB4,EFCFGGGGGGEGGG,?FEGGGGGGGGFFFCFGGGGFG38CCCC@FFGGGGGGGCEGGDGGGGGD8@GGGDGG7CGEFFE<FGEEFFCCCEGGGGCG7CFF9C8?EG<:8CDGF=8:CEG;CE7?:ECCGG<CE>ADCEFGFFG<#@@@ECFBCC@C@F>CFFC;<9C<@39GE:>8GFC68+,3+8+FCF:E:4@FB<?BC,E,FE<FACE@CF<GGGEEGFFE<GF<<<9GFF9C5<GF=F7GFE:@,GGFEFGGGFC@8CF7EFCGFE;,CCGGEEFCGF@::B@GEFC,GGGGGGEEGF@GFGGGGGGGGGGGFFA@CCA
@NJ 104
TAGGGAATCTTCCACAATGGACGCAAGTCTGATGGAGCAACGCCGCGTGAGTGAAGAAGGCTTTCGGGTCGTAAAACTCTGTTGTTGGAGAAGAATGGTCGGCAGAGTGACTGTTGTCGGCGTGAAGGTATCCAACCAGAGAGCCACGGCTAACTACGTGCCAGCAGCCGCGGTAATACGTAGGTGGCAAGCGTTATCCGGATTTATTGGGCGTAAAGCGAGCGCAGGCGGTTTTTTAAGTCTGATGTGAAAGCCCGCGGCTTAACCGAGGAAGCGCATCGGAAACTGGGAAACGTGAGTGCAGAAGAGGACAGTGGAACTCCATGTGTAGCGGTGAAATGCGTAGATATATGGAAGAACACCAGTGGCGAAGGCGGCTTGCTGGTCTGTAACTGACGCTGAGGCTCGAAAGCATGGGTAGCGAACAGGATTAGATACCCT
+
FGGGGGGGGGGGGFFGGGGDFGGGGGGGFFGGG9EDFGDFGGGGGGG:BFF9EFF<FGGCFCFFGGGGGGG:EG=FGGG9FEGGG,FCFGGE@FFEF8CFGGGDEGGGGGGDFGGGGGGGGE@:F+>,,=<<FGFFDEGG,<>FAFGGGGGGGGGGGGFGGGGGCF<CG*=:FEGGGEG*>:*C?F**+7*==::A=,<<EG5CCGC95FFC0*:;C@+;><?EG4EG5EGC8@5FCGFGFFF:?/FCCFBEG#@:+7CA9FCFG7@@>EFB4>EGEFEEAEA?DAF=F:8E,E,EE9FEA?445,5,FFEB?5,@F=A9,,F8CGGGF7CEGGFF9F7FGGFAC,9E5,9FGGGFGDGGFCC,FFEGGFGDGFEC,FC,,DFFFE@AFC,CCF7CEE@ACE7B68CFFE9F<-GGGGGGGGFCFACFEAEDAF<<C<CC<
@NJ 105
TGGGGAATATTGCACAATGGGGGAAACCCTGATGCAGCGATGCCGCGTGGAGGAAGAAGGTTTTCGGATTGTAAACTCCTGTTGAAGAGGACGATAATGACGGTACTCTTTTAGAGAGCTCCGGCTAACTACGTGCCAGCAGCCGCGGTAATACGTAGGGAGCGAGCGTTGTCCGGAATTACTGGGTGTAAAGGGAGCGTAGGCGGGATGGCAAGTCAGATGTGAAAACTATGGGCTCAACCCATAGACTGCATTTGAAACTGTTGTTCTTGAGTGAGGTAGAGGTAAGCGGAATTCCTGGTGTAGCGGTGAAATGCGTAGAGATCAGGAGGAACATCGGTGGCGAAGGCGGCTTACTGGGCCTTTACTGACGCTGAGGCTCGAAAGCGTGGGGAGCAAACAGGATTAGATACCCT
+
CAEFGFGGGGGGGGGGDGGG8FGGGGGGGGFGGGGGGGFGEGGGGGG:F7FGGGFGGGGGGGGGGGGFGGGGGGGGF9FFFFGGGGGGGGGDEGGGGGGGGGEFFGCGGGGGFDEGGDGGFGFEE:7>FGGFEFGEGFDGGGGGGC@FFEEGGFFF2<CE?>FEFE@GFCCEGF:E=ECFFGFGGGCECCFFFG>G4GEEEFGGGDGC:GGGGDF<9E>:=FCFDFFEDCF6+<EEGFGGFGDD48FGGECFCFE@<@8<ACE=:?,598FA8EE<4';5,F=FGFB7GEDF<EFFCED=AFC>+ECGFDFE7GEFDC<AFFFGFA@CGGGGFFFCECCGGGGGF:DGGEGGFF@AFGFCC;,9EFFFGGGGGGGEE6CFGFFFEGDGGFEGGGGGF<E<CFGFE,FGGGGCCCCA
@NJ 106
TGGGGAATATTGCACAATGGGCGAAAGCCTGATGCAGCGACGCCGCGTGAAGGATGAAGTATTTCGGTATGTAAACTTCTATCAGCAGAGAAGAAAATGACGGTACCTGACTAAGAAGCCCCGGCTAACTACGTGCCAGCAGCCGCGGTAATACGTAGGGGGCAAGCGTTATCCGGATTTACTGGGTGTAAAGGGAGCGTAGACGGCTGGGCAAGTCTGAAGTGAAAGGCATGGGCTCAACCTGTGGACTGCTTTGGAAACTGTGCAGTTAGAGGGTCGGAGAGGTAAGTGGAATTCCTAGTGTAGCGGTGAAATGCGTAGATATTGGGAGGAACACCAGTGGCGAAGGCGGCCTACTGGATTATGTCTGACGTTGAGGCTCGAAAGCGTGGGGAGCAAACAGGAGTAGATACCCT
+
@CFEEC:8,EEGE9FGGC@;,C:@++@C@F8FFFFCEF+@FCCGGGGFCCFE<9CBCEFEC9FFFFGGFGGG,CFGGGGGFFFGGCFE,B?FGGGCC9FCFFGGGEGGGFAF,FGGFF8BDCD>FCEFGGFG>BDGGGG?<FFFCGGG<@E6FFG;EFG@CFGGGGDFF=7FGFECC<C@FFGG<G:<6FCC@FEGCEGDEG5?FD:CE#8>FFF<6EF,1FDC:DFG,7>0CFG7D9D>CFFF>CF>FGFG8GFGE<?CFGGF7,C@$5:B/F8CFGDAFGFFF9<CFDF,FFGGFF?5FGGGGEGGGGGE?>EFFCDAC,A,66,EEGGCCFFC68F@@@C<CF:@+:EC;,@@F<C<,,;C;,,8EF<FC,@GEF,FC,<F@CB:79F@AEEE,FFC<FGGF9GGF8DCC?CC
@NJ 107
TGAGGAATATTGGTCAATGGGCGAGAGCCTGAACCAGCCAAGTAGCGTGGAGGTTGACGGCCCTACGGGTTGTAAACTTCTTTTGTGCAGGAATAAAGGAACCTACGTGTAGGTTTTTGCATGTACCGTAACGAATAAGCATCGGCTAACTCCGTGCCAGCAGCCGCGGTAATACGGAGGATGCGAGCTTTATCCGGATTTATTGGGTTTAAAGGGAGCTTAGACGGGTTTTTAAGTCAGCTGTGAAAGTTTGGGGCTCAACCGTAAAATTGCAGTTGAAACTGGAGACCTTGAGTACGGTTGAGGCAGGCGGAATTCGTGGTGTAGCGGTGAAATGCTTAGATATCACTAAGAACCCCGATTGCGAAGGCAGCCTGCTAAGCCGCCACTGACGTTGAGGCTCGAAAGTGCGGGTATCAAACAGGATTAGATACCCT
+
,CEFFFGGECFGGGGFF9FGGGGGGGGGGDFGEFGGGGGGGGGGFGGEGGGGCBEFGFGG@EGGGDEGG::CCFGFG9E?<<FGGGF9FFGEF?FGFFFCF?<,BEEFF?FFGBE9=7:DF<EFFBFB<FFEGGGCFDEFF,CBFEFG8DFGGGBFC<BCFGGGGGGFGGGGFF@FE:F<DC><*9@=#:=CC)CC4<9><C=EFFGF=+?<:<:-CE4#8#<:?:8DGC@;>>@F9CAEE@@:1?:FGFF7?E5GE>>@>5>(FFCEGGGFDFDC4AG<CCFG69BC=GFF<DCA+:@DFA5,F8B7@EFECFGGGGD<<CFGGGGFECC,DBFF=FF@9AEB:,CFF9DGFGGFF@CF7EEF7<FEEGGFCEAC9FC@6GGFCGFGEF@DGGGFF?GGGGGCGF7FECCCF<FGFEFGGGFGGEEC,@CGCCCCC
@NJ 108
TGGGGAATATTGCACAATGGGGGAAACCCTGATGCAGCGACGCCGCGTGAGCGATGAAGTATTTCGGTATGTAAAACTCTATCAGCAGGGAAGATAGTGACGGTACCTGACTAAGAAGCTCCGGCTAAATACGTGCCAGCAGCCGCGGTAATACGTATGGAGCAAGCGTTATCCGGATTTACTGGGTGTAAAGGGAGTGTAGGTGGCCATGCAAGTCAGAAGTGAAAATCCGGGGCTCAACCCCGGAACTGCTTTTGAAACTGTGAGGCTGGAGTGCAGGAGGGGTGAGTGGAATTCCTAGTGTAGCGGTGAAATGCGTAGATATTAGGAGGAACACCAGTGGCGAAGGCGGCTCACTGGACTGTAACTGACACTGAGGCTCGAAAGCGTGGGGAGCAAACAGGATTAGATACCCT
+
CFCEGGCFFGGGGGGGGGGGFGGGGGGGGGGGGGGGGGGGGEGGEFGGGGGGGGGGGGF<FGDEGGGGGFFGGGG,CFGGGGGFGGGGGGGGD=FGGGFCGCCFGEFFGGGGGFFFFGGFEF@EGGGGGGGGGGFGC?4FDFG>?FCGCEBCFEFFFGGGGFGFC:FG0<>CFGDCECB1C<FGGGF&BCFGGGF5FGG<3F=FCEGF@<?EGCCGEFCCCGFFFCCCFGGGGFFDG:C?;69+<E5FEGFFC@EFFDFGGGGFGGGFF;2CF<6GFEFG>GGGGFF<FEA9FEAGDFGFGGGFCGEF6CF<CCGGGDFFF9FGGFE8F,FC@@@FDDFGGGFFFC,@+@F@?GFGFGGF9FFAAFGGGGGGGFCFFGGFFDGFF7GGGGGGGFAAGGGGGGGGGGFFAF8C8CCB
@NJ 50792
TGGGGAATATTGGGCAATGGGCGCAAGCCTGACCCAGCAACGCCGCGTGAAGGAAGAAGGCTTTCGGGTCGTAAACTTCTTTTAAGTGTGAAGAGTAGGAGACGGTACCACTCGAATAAGCCACGGCTAACTAAGTGCCAACAGCCGCGGTAATACGTTGGTGGCAAGCGTTGTCCGTATTTACTGGGAGTAAAGGGCGTGCAGGTGGGCATGCAAGTCAGATGTGAAATCTCAGGGCTTAACCGTGGAATTGCATTGGGAACTGCATGTCTTGAGTGCCGGAGAGGAAATCGGAATTCCTTGTGTAGCGGTGAAATGCGTAGATATATGGAAGAACACCAGTGGCGAAGGCGGATTACTGGACGGTAACTGACGGTGAGGCGCGAAAGCATGGGGAGCGAACAGGATTAGATACCCT
+
F<@FGGGGGGG,,6CFGF9FCGGGGGG@FGGGF<;FFFGGGGGGGEGFGGC9F<FGGFGC8F8FF:F@F+@FG8F?<<FEAEFFC9FF,?EFG9<B<FFGE,8+B+B+AEFGG@F,:38553,8>7+C=F=9>,<@<,>F,33@FF7:F*@FF,DF@3,>6**6CE,:8F;FEG9CC&<1<2?89FGA#>09<9&3:=FDD@>;(<8?;;@;C4C<GEF=AC@,#=ACF0@,BCEC9A@38:C?#%C#=<#(B?FGD'E,B<295688<<A0<4:C>439==G?<BC++CC,GCFF<?@E<<=<CCGF@EEF<<C=FE7GGF9GFC9?,GFF@DCEE69GGF@CF7DEDGFFAC,FC,EFF@6,,GFC<7CDGGGFGGGGF@6,FF9FEF-GGGGFFEGGGGDFGGGE9GGE<A,,@B
@NJ 110
TGGGGAATATTGCACAATGGGGGAAACCCTGATGCAGCAACGCCGCGTGAGTGATGACGGCCTTCGGGTTGTAAAGCTCTGTCTTCAGGGACGATAATGACGGTACCTGAGGAGGAAGCCACGGCTAACTACGTGCCAGCAGCCGCGGTAATACGTAGGTGGCGAGCGTTGTCCGGATTTACTGGGCGTAAAGGGAGCGTAGGCGGATTTTTAAGTGAGATGTGAAATACTCGGGCTTAACCTGAGTGCTGCATTTCAAACTGGAAGTCTAGAGTGCAGGAGAGGAGAAGGGAATTCCTAGTGTAGCGGTGAAATGCGTAGAGATTAGGAAGAACACCAGTGGCGAAGGCGCTTCTCTGGACTGTAACTGACGCTGAGGCTCGAAAGCGTGGGGAGCAGACAGGATTAGATACCCT
+
GGGGGGGGGGGGGGGGGGGGGGGGGGGGGGGGGGFGGGFGGGGGGGGGGGGGGGGGGGGGGGGGGGGGGGGGGGGGGDGGGGGGGGGGGGGFGDGGGGGGGGGCFGA9FDDEEFGEGFDFFFGGGFGGFGGFG4FFGGFFCFFGGG:FA>B.FGG?FFG=FFFFBEBGGEFFFFFECFFCF@FGGGF?6FGGGFGG;GGGCCF?EC:GGCGFGCG7C:CFGGGGEDDC=GGCGGGGFGGDFGCCBFFFGFFGGGGFDFFGGGFFGGGGFF9GGGFCC@F<EFCFG,<??CGGGGGGFFE5GGFGGGGGFFC,,CGGGGGGGGDGGGGGGFGGGGGGGGGGGGGDGGGGGCGCFFGGGDEFCFCDGGGGGGGGGGGGGGGEFFFFGGFGGGGFFGGGGGFGGGGGGFGGFGGCCCCC
@NJ 111
TGAGGAATATTGGTCAATGGGCGGAAGCCTGAACCAGCCATGCCGCGTGCGGGAAGGAGGCCCTATGGGCTGTGAACCGCTTTTGCCTGGGGGCAATAAGGGCGTCGCGCACGTCCGATGAGAGTACCAGGCGAATAAGCATCGGCTAACTCCGTGCCAGCAGCCGCGGTAATACGGGGGATGCGAGCGTTATCCGGATTCATTGGGTTTAAAGGGTGCGTAGGCTGTGCGTCAAGTCGGGGGTGAAATTCCGGTGCTCAACACCGGGGCTGCCCTTGATACTGTCGCGCTGGAGTGCGGATGCCGCCGGAGGAATGAGTGGTGTAGCGGTGAAATGCTTAGATATCACTCAGAACACCGATTGCGAAGGCATCTGGCGAATCCGTAACTGACGCTGAGGCACGAAAGCGTGGGGATAGAACAGGATTAGATACCCT
+
GGGGGGGGGGDGGG9FGGGGGGGFGGDGGGGGGGGGGGGGGGGGGGGGGGEGGGGG@FFGGGGGGGGGGGGGFFGGGGGGGGGGGGGGGGGGGGGGGGGGG8FFGGGGGGGGGGFGGGDFFFFGCGGGGGGGGGGGGFGGG9FCEGGGFG9FG?*/ECCGFGFGFGGGGEGG@GGGDEEGGGEFG<CCCFCCFDGEGDGEGGFFCFC?CCCCFEDECCEGGE5*+CF.8:FF;A8FCEGGGGDD@GDCGFFGFCEGGFCEGGFGFFCE@DGC@9>;B9CGFFGGG>>+D@B,61:BA+,BDGF@CGFCFFAE,9B,GFE@<@DFFEEFGGGGGGGGGGGFGGGGGGFF<F?9FCB,F-@FFGGF@GGGGGGGFDGC@7GGFGGGGGDFDGGF@GGGGDGECGGFFGGGCGGGGCGGGGFFGGCGGFFGGGGGCCCCC
@NJ 112
TGGGGAATATTGCACAATGGGGGAAACCCTGGTGCAGCGACGCCGCGTGGAGGAAGAAGGTCTTCGGATTGTAAACTCCTGTTGTTGAGGAAGATAATGACGGTACTCAACAAGGAAGTGACGGCTAACTACGTGCCAGCAGCCGCGGTAAAACGTAGGTCACAAGCGTTGTCCGGAATTACTGGGTGTAAAGGGAGCGCAGGCGGGAAGACAAGTTGGAAGTGAAATCTATGGGCTCAACCCATAAACTGCTTTCAAAACTGTTTTTCTTGAGTAGTGCAGAGGTAGGCGGAATTCCCGGTGTAGCGGTGGAATGCGTAGATATCGGGAGGAACACCAGTGGCGAAGGCGGCCTACTGGGCACCAACTGACGCTGAGGCTCGAAAGTGTGGGTAGCAAACAGGATTAGATACCCT
+
EFFGGGGGGGGGGGGGGEFFGGGGGGGGE8FEGGGGGGGGGGGGGGGGGGDGGG=BEFGGGGGGGGGGG:FGGGGGGGGGGGGGFGGGGGGGFGGGGGFD?EF:FFFGGGGFFGFGCGGGGGGGCEC<FCCFG3CCGGGG?GGGGGGGGEEC@<GGGGGG>GGGGGFGFDBFFGGDG;FFECGFGGFEFGGFGFGF@FCCEGGGGGGFEDF,6CGCFGGGGGGFFGEGFG<CCFGGGGGGGGEGFGGGBC@@FCGGFDFGGGGFGGGGAFGGGFFADFFFFGGGGF?C:8?8E?GGF:=8FF:7GGGFEC,??,47FAEE,7GFEFCECGGGGGGGGFF7FE@GGGCGGEGF9CEEEGFFGGGFCFGGGGGFFFFGGEGFFCGGGCEF7GFFGGGGGGGGGEDC@<E9CGF@C@A<
@NJ 113
TGAGGAATATTGGTCAATGGTCGGCAGACTGAACCAGCCAAGTCGCGTGAGGGAAGACGGCCCTACGGGTTGTAAACCTCTTTTGTCGGAGAGTAAAGTACGCTACGTGTAGCGTATTGCAAGTATCCGAAGAAAAAGCATCGGCTAACTCCGTGCCAGCAGCCGCGGTAATACGGAGGATGCAAGCGTTATCCGGATTTATTGGGTTTAAAGGGTGCGTAGGCGGCACGCCAAGTCAGCGGTGAAATTTCCGGGCTCAACCCGGACTGTGCCGTTGAAACTGGCGAGCGAGAGTGCACAAGAGGCAGGCTGAATGCGTGGTGTATCGGTGAAATGCATAGATATCACGCAGAACCCCGATTGCGAAGGCAGCCTGCTAGGGTGCGACAGACGCTGAGGCACGAAAGCGTGGGTATCGAACAGGATTAGATACCCT
+
CEFGFGFFEAFD@CEFGEGGFGECFFCGGFGGGGGGGG?FFDFGGFEFFEGGGGGDGG@FCE@DEGGC77CCFGGGGGDFFGGGGFEBFF=FEBEEDFGFFEEGEEGF8,:?FGGC><9EC<?FG?BEGGGGGGGCFGFGCGGGGGEDC99FFGF7F;FCFFFGFDFBFEF,@,<:E9=FGGGG>GGGFFDGGCBC=FF:?BC;FEFD=<;#A8C?3DCGGGGC:BCGECEGG;GD8.7;CDCGGGCEC@FGGGGGGFCFGEEFFCCGFB7E7FFC>,C73<D:C>++6,<8FF=:AACGGE9CFA<,C<,GDGGGGFFFF<@>4+:FFDGEC,?:,,FFGGF<B,,>9AGGCCEE:7DF:@C,,GFFCDC+<FFFFEGFCB@CF<E<;7F@<68GFF@DCCFF7GEF@9E=@DC8GAGGGGGGGGGGGFFAA8CC
@NJ 114
TGAGGAATATTGGTCAATGGGCGAGAGCCTGAACCAGCCAAGTAGCGTGCAGGATGACGGCCCTATGGGTTGTAAACTGCTTTTATAAGGGAATAAAGTGAGCCTCGTGAGGCTTTTTGCATGTACCTTATGAATAAGGACCGGCTAATTCCGTGCCAGCAGCCGCGGTAATACGGCAGGTCCGGGCGTTATCCGGATTTATTGGGTTTAAAGGGAGCGTAGGCCGGAGATTAAGCGTGTTGTGAAATGTAGATGCTCAACATCTGCACTGCAGCGCGAACTGGTTTCCTTGAGTACGCACAAAGTGGGCGGAATTCGTGGTGTAGCGGTGAAATGCTTAGATATCACGAAGAACTCCGATTGCGAAGGCAGCTCACTGGAGCGCAACTGACGCTGAAGCTCGAAAGTGCGGGTATCGAACAGGATTAGATACCCT
+
FGGGGGGGGGGGGGGGGGGGGGGGEGGGGGGFGGGGGGGGGGGGGGGGGGGGGGGGGGGGFEEGGGGGGGGGGGFGGGGFGGGGEAFF9FEFGGGGGGFGGGGGGGGGGGGFGGEEFGGGFGA?FGGGGGGGGGGGGDGGDCGGGGGGGGFGFGF(@,67>GGGEGGGGDCC@CFG0>CF?GGGGGCEFGGGG?<E/FFGCFGGFCCCC@CFGGG>DCFGGEDFFFGEGBFFG7GGGGGFGGGCFD?FG@GF>@<CGFFGGGGFGF@:6GGGGGFEDGFDFDGFGGGFDDCGGFEEFAGFF9:@GGGF7,FGGFGGCFGGGGGGGGDGGFGGGGGGGFGFFF,GFFGGGGGGGGEFGFCFCEDGGGGGGGGGGGDGFGGCECGGGGGFGGGGEAGGGGGFGGGGGGFGDDGGGGGGEFGGGGFGF@FGFEGCCCCC
@NJ 115
TGGGGAATATTGGGCAATGGGCGAAAGCCTGACCCAGCAACGCCGCGTGAAGGAAGAAGGCCTTCGGGTTGTAAACTTCTTTTAAGAGGGACGAAGAAGTGACGGTACCTCTTGAATAAGCCACGGCTAACTACGTGCCAGCAGCCGCGGTAATACGTAGGTGGCGAGCGTTATCCGGATTTACTGGGTGTAAAGGGCGCGTAGGCGGGAATGCAAGTCAGATGTGAAATCCAAGGGCTCAACCCTTGAACTGCATTTGAAACTGTATGTCTTGAGTGTCGGAGAGGTTGACGGAATTCCTAGTGTAGCGGTGAAATGCGTAGATATTAGGAGGAACACCAGTGGCGAAGGCGGTCAACTGGACGATAACTGACGCTGAGGCGCGAAAGCGTGGGGAGCAAACAGGATTAGATACCCT
+
FFGGGGGGGGFFFE@GFGGGGGGGGGGGGGGGGGGGGGGECG+@@FGGGFFFGGGDEGGGFGFEEDE:FFEFCFGGGGGGGGG9,:EFC:FCFFGFGFFG<E?F7FGDFEFGGFGF9?CG98DFGGCEDF=FFGCCCFFFFDFDFGGD:C>F>BAFF=@7<$FGG?4C7B9<BCFFEDG9CFF:FFFFCF@BGGFCCCEG>E?F>EGDGEE>FGDFFFG<GFAE;,@9<FC<<AAC<D8EFFFGGEF0E<FECGGGDFFFFFGF8GFF,?DF>3=B@2:C@EFGFF?FB,,=EGGGGFFF8FFE+F8@:9ECDGGFCDGGF;69AE<FE8CFFFC<GGFGFC7FGGGGEGGGGGGGECGEGFFFEFAGGGGGGGGFCEFEEC,F9DF,GGGGGGGGGFFE,ACFEEFAEFGGGCCCCA
@NJ 116
TGGGGAATATTGCACAATGGGCGAAAGCCTGATGCAGCGACGCCGCGTGAGCGAAGAAGTATTTCGGTATGTAAAGCTCTATCAGCAGGGAAGATAATGACGGTACCTGACTAAGAAGCACCGGCTAAATACGTGCCAGCAGCCGCGGTAATACGTATGGTGCAAGCGTTATCCGGATTTACTGGGTGTAAAGGGAGCGCAGGCGGTGCGGCAAGTCTGATGTGAAAGCCCGGGGCTCAACCCCGGTACTGCATTGGAAACTGTCGTACTAGAGTGTCGGAGGGGTAAGCGGAATTCCTAGTGTAGCGGTGAAATGCGTAGATATTAGGAGGAACACCAGTGGCGAAGGCGGCTTACTGGACGATAACTGACGCTGAGGCTCGAAAGCGTGGGGAGCAAACAGGATTAGATACCCT
+
FFGGGDEGGGGGGGGGGGGGGGGGGGGGGFGGGGGGGGFGGGGGGGGEGGGGGGGGGGGGGGGGGGGEGFFGGGGFGGGGGGGGGGGGGGGGGGGGGGGGGGGGGGGGFGGGGGFFFGGGGFFGGGGGGGGGGGFGGGGGGGGGGG/GGEGGGGGFGCEF=GGGGGGGFFGGGGDFG@C1GGGGGGFGGGGGGGGGGGGGGGDEEGEGEFEGGGGFFGGGGFEEGFGEGFGGFFE>FGGF6CDGCEGD9GFEFC.CFFFGF=FGGGGGF<FGGGFGGDGDDFFGG:GGGFFEEGFFCGGF?GGGGGGGGGGGGGEGFFGFFGGGGDGEFCFEGGGFGGFCGGGGCGGGGGGGGGFGGGGGGGGGGGGGGGGGGGGGG@GFGGGGGGGGGGCFGGGFFGGGGGGFFGGGGGGCCCCC
@NJ 117
TGGGGAATATTGCACAATGGGGGGAACCCTGATGCAGCGATGCCGCGTGAGTGAAGTATTTCGGTATGTAAAGCTCTATCAGCAGGGAAGATAATGACGGTACCTGACTAAGAAGCACCGGCTAAATACGTGCCAGCAGCCGCGGTAATACGTATGGTGCAAGCGTTATCCGGATTTACTGGGTGTAAAGGGTGCGTAGGTGGCAAGGCAAGTCTGAAGTGAAAATCCGGGGCTCAACCCCGGAACTGCTTTGGAAACTGTTTAGCTGGAGTACAGGAGAGGTAAGTGGAATTCCTAGTGTAGCGGTGAAATGCGTAGATATTAGGAGGAACACCAGTGGCGAAGGCGACTTACTGGACTGCTACTGACACTGAGGCACGAAAGCGTGGGGAGCAAACAGGAGTAGATACCCT
+
FGGCECFFGGGGGGGGGGGGFDCGGGGGGGGGGGGGGGGGAEGGGGGEGGGGGGGGEFGFGGGGGGGGGGDFGCFGGGGGGGGGGGGFFEGFFFFFGGGGGGGFFFGGGGGGGFGFFCC<CCGGGGGGGGGGGGGGGGGGGGGGDGGGGGGGGGGFCCCFGGCGGGCEGG?GGG3EFFCFFGG>6BFFGFG>;EDECB@>CGGGGGFGFEFG=GFFE@CEFFGFFFFGGGGGF>+<=CGEGFDDBDFGFFGGFFF@BFFE=EF6FFFGFFGGGFFCGGGFFGGGFCFFDGCGGGFCCGGFF7GGGGGGGGGGGGGGFCFGFGADC@FFCFCEGGFFCCDGGGGGGGGGGFGGGGGF8GGDGFFFEFGGGFGF<9GGFEGGFGGGGGGGFGGGGGGGFGGGFF9GGGEF@CCCC
@NJ 118
TGGGGAATATTGCACAATGGGGGAAACCCTGATGCAGCGACGCCGCGTGGAGGAAGAAGGTCTTCGGATTGTAAACTCCTGTTGTTGAGGAAGATAATGACGGTACTCAACAAGGAAGTGACGGCTAACTACGTGCCAGCAGCCGCGGTAAAACGTAGGTCACAAGCGTTGTCCGGAATTACTGGGTGTAAAGGGAGCGCAGGCGGGAAGACAAGTTGGAAGTGAAATCCATGGGCTCAACCCATGAACTGCTTTCAAAACCGTTTTTCTTGAGTAGTGCAGAGGTAGGCGGAATTCCCGGTGTAGCGGTGGAATGCGTAGATATCGGGAGGAACACCAGTGGCGAAGGCGGCCTACTGGGCACCAACTGACGCTGAGGCTCGAAAGTGTGGGTAGCAAACAGGATTAGATACCCT
+
FGGGGEGGGGGGGGGGGGGGGGGGGGGGGGGGGGGGGGGGGGGGGGGGGDGGGGGDFGGGGGGGGGGGGGGGGGGGGG<FGGGGGGGGGGGGGGGGGGGGGGGGGECGGGGFGFGGGGGGGGGGGGGGGGGGGGGGGG@GFGGGGG>G6GGGGGGGGGGGGGGGGGGGGAFFG?GGGGGFGGGGGGGGFGGGGGGFGCCCGGGGGGG7?A>EFFGFGGGGGGDGGGGFGGG>FGGGCFGGGGGGDAEFGGGGGG=AFFFGGGGGGEFG5FFGFFFBFGEDGGGGGGDGGGGFFGGCFCCFGGGGEE@DGAGFGGDGGGGGFGGGGGGFF9GGGGGGGGGGGGGGGDGGGGGGGGGGGGGGGGGFGGGGGGGGGGGGGG>GGGGGGGGGGGGGGGGGGGGFGGGGGEFGGFGCCCCC
@NJ 119
TGGGGGATATTGCACAATGGGGGAAACCCTGATGCAGCGACGCCGCGTGGAGGAAGAAGGTTTTCGGATTGTAAACTCCTGTCGTTAGGGACGATAATGACGGTACCTAACAAGAAAGCACCGGCTAACTACGTGCCAGCAGCCGCGGTAAAACGTAGGGCGCAAGCGTTGTCCTGAATTACTGGGTGTAAAGGGAGCGCAGGCGGACCGGCAAGTTGGAAGTGAAAACTATGGGCTCAACCCATAAATTGCTTTCAAAACTGCTGGACTTGAGTAGTGCAGAGGAAGGTGGAATTCCCGGTGTAGCGGTGAAATGCGTAGATATCGGGAGGAACACCAGTGGCGAAGGCGACCTACTGGGCACCAACTGACGCTGAGGCTCGAAAGCATGGGTAGCAAACAGGATTAGATACCCT
+
E<EFG:CGGGGGGGGGGGGEGGGGGGGGGGGFGGGGGGEGGGGGGGGGE7,<@FFGDFGGGGGGGGGGGGGEFGG9?=FFGGFGGGGGGG8?FFBFEF,5FEDGG@EDFGGFF8=FG8>FFCGGGGGGGGFG@F8FGG7?GGFGGF7FFBCGGG<7<:@@#=C<CE:==A5:FF#CGC?C?7CCGGGFCFCGGG*/:C;:*>CCFEEEGGGGEGG?:1BF@EACFGGDFFCGGGFGGFFD>>CD8/FF:F<FGGF9EBGFFCCFF@D,F@A:CEE:4;@8FFGFB,CGGGCCFFCCCDDGFGFF7FCGGEF9GGEDGGGGGFF4,+7FCFB,GGGFGGGGGGGGFFGEDFC6E@CGGFCC,C,,FFFGGGFFGFGFGGGGGGGGGCGGGGGGGGGGDAGFC<EC,<CFF@FCCCCC
@NJ 120
TGGGGAATATTGCACAATGGGGGAAACCCTGATGCAGCGACGCCGCGTGAGCGAAGAAGTATTTCGGTATGTAAAGCTCTATCCGCAGGGAAGAAGAAATGACGGTACCTGACTAAGAAGCACCGGCTATATACGTGCCAGCAGCCGCGGTAATACGTATGGTGCAAGCGTTATCCGGATTTACTGGGTGTAAAGGGAGCGCAGGCGGAAGGCTAAGTCTGATGTGAAAGCCCGGGGCTCAACCCCGGTACTGCATTGGAAACTGGTCATCTAGAGTGTCGGAGGGGTAAGTGGAATTCCTAGTGTAGCGGTGAAATGCGTAGATATTAGGAGGAACACCAGTGGCGAAGGCGGCTTACTGGACGATAACTGACGCTGAGGCTCGAAAGCGTGGGGAGCAAACAGGATTAGATACCCT
+
FEFGG6CFGGGGGGGGGGGGGGGGGGGGGGG?FGGGGGFBFGDGGGGGEEGFGEGGGGGGCGGGGGGFFGGGGGGGGGGGGFF,BF+CFFCCFGGGGGGGGFGGGECFFGGGGGGGFGFGGGGFGDGDCFFGFFGGGGGGFFGGGGGGGG?FFGGGGFCCFGGG>GGGGGGGG<FFBEECFGFFGGGGGG::FGF8:FECGGGGGGGGG9FFFEFAFEGGGEGG=33<5ECFCECEDDECFGF@:=E?FDDEGGFFG9DFEEFBFGFGFFFEGGFE=>EG;GGGGFFF9FFCFB,F?,4?A,A,FEEGFBFFC,CGFF,EEFF?9GGD@FEGGGGFFCDGGGGGGFGFF@+GDA9GFEACFAEFFCFAGDGFFCCFFGF7GGFCFD7GGGEGGFFC,GF9FAGFEEFECECDE@C8CC
@NJ 121
TGGGGAATATTGCACAATGGGGGAAACCCTGATGCAGCGACGCCGCGTGAGCGATGAAGTATTTCGGAATGTAAAGCTCTATCAGCAGGGAAGAAAATGACGGTACCTGACTAAGAAGCACCGGCTAAATACGTGCCAGCAGCCGCGGTAATACGTATGGTGCAAGCGTTATCCGGATTTACTGGGTGTAAAGGGAGCGGAGACGGAGTGGCAAGTCTGATGTGAAAACCCGGGGCTCAACCCCGGGACTGCATTGGAAACTGTCAATCTAGAGTACCGGAGAGGTAAGCTGAATTCCTAGTGTAGCGGTGAAATGCGTAGGGAATAGGAGGAACACCAGTGGCGAAGGCGGCTTTCTGGACGATGACTGACGTTGAGGCTCGAAAGCGTGGGGAGCAAACAGGATTAGATACCCT
+
EGFFFEGGDGFGGGGCG<C@CBGGGG88BFGGFGCFGGFE@FGGGGGGBFCFGFGGGGGFFFFGGGG,BBBFGFGGCGGGGGGFA,?AFCFC7FED4CFGGGG+BBE<DG<FGGG9FFFGF8FFC+8>FDFGGDFFFGGGGBFFGGGDF>CFFGGGF07F$F9EFFC/FF?CFFCGG-FFF>7FEFGFFC?CCFG@FF;0C=3;;C:C%;G3FFGFF7C;7<<FC6<97:ACEGGEGDG?8C68>::7,3<+?ECCEF<BEGGFF@FFFFED=CFBC8C8FFFBD,GEE,,D<=<EB94,DGGGGFBCFFFF>EFF:DFF=A,C,C8FEE?9F,8CFFGGFGGGECF@@6FDEC,,?GGFCFC,FEEGGGGGGFGGGGEFDFGGGGGFCGFEFECGGGGEF9GGGGGECF8BB<CC
@NJ 122
TGGGGCATATTGCACAATGGGGGAAACCCTGATGCAGCGACGCCGCGTGGAGGAAGAAGGTCTTCGGATTGTAAACTCCTGTTGTTGAGGAAGATAATGACGGTACTCAACAAGGAAGTGACGGCTAACTACGTGCCAGCAGCCGCGGTAAAACGTAGGTCACAAGCGTTGTCCGGAATTACTGGGTGTAAAGGGAGCGCAGGCGGGAAGGCAAGTTGGAAGTGAAATCCATGGGCTCAACCCATGAACTGCTTTCAAAACTGTTTTTCTTGAGTAGTGCAGAGGTAGGCGGAATTCCCGGTGTAGCGGTGGAATGCGTAGAGAGCGGGAGGAACACCAGTGGCGAAGGCGGCCTACTGGGCACCAACTGACGCTGAGGCTCGAAAGTGTGGGTAGCAAACAGGATTAGATACCCT
+
FGGGG,@FFCGGGGFACFCFGGGGGGGGGGGGGGGGG<CFFGG@:FEGGG@FGGGGGGGGFGGGGGGDG7DFGGGGGGGGGGGGGGCFGGGG?EFGGGGGFGGGGGGGGGGGGFGGGGFFFDFGGGGF8FC,7FGDCF7FFCFDCGGGAC?FEEEGG<G<GFGGG55FC8C>GGGEEFFFGCFCECC=FFCFG.EGGFGGGGEECEGFGEGGG5FE9EEFFGGGCFFFF?@F:CFFFGGGGDCDFGGGGGFGGGFFFCFGFF=FFECGGFGFGFFB8@>CFFFF<?B=FAC,?8C:>:B<EFFE=EFE9FEF:EGGFAGF?4+++FCFF9GGGFFC-GCCGGGGGGFEC:FFFFGGFFC,F<EFEAAFBF7EGFCGFCGGG>GFFFCCDGFGGGGGGGGGGFC<CGGGECGB,CA-
@NJ 52612
TGGGGAATATTGCACAATGGGGGAAACCCTGATGCAGCGACGCCGCGTGGAGGAAGAAGGTCTTCGGATTGTAAACTCCTGTTGTTGAGGAAGATAATGACGGTACTCAACAAGGAAGTGACGGCTAACTACGTGCCAGCAGCCGCGGTAATACGTAGGTGGCAAGCTTTGGCCGGATTTACTGGGTGTAAAGGGAGTGCAGCCGGGTCTGCAAGTCAGATGTGAAATCCATGGGCTCAACCCATGAACTGCATTTGAAACTGTGGATCTTGAGTGTCGGAGGGGAAATCGGAATTCCTAGTGTAGCGGTGAAATGCGTAGATATTAGGAGGAACACCAGTGGCGAAGGCGGATTGCTGGACGATAACTGACGGTGAGGCGCGAAAGTGTGGGGAGCAAACAGGATTAGATACCCT
+
ECFFFF@FFFCFGGGGGGGGFGGGGGGGGGGGGGDGGGCFGGGGGGGGGG>,,CFGGGGGGGGGDFGGGDGFGGGG<FGGGGGGGDF9FDFGGFGGGFGDFEGCDEGFGGGG?<CFF<BDFACFGGEGCFFFF>,@FG77F@FGE*@F*>>,@FGCC@F;EDCE>C###FB#<C@<7FG1EFGGDGEC+<C:F24#44C5*1*57GEC>EGGFGF@CC>GFFE7GCB>C>@<CFFFBCCFCCG@:8FC:GGFFFA@9EGGFFB#6;46FFFECC=>7GGGGEAGFB+FF4FEBFFGGD<9FFC+7@,CFFFGFB7F@FFGGFFF<C<GGCCFFDFCCGGGGGGGF@GGGEFC,F@F8FBC6CF9GEE@EGGGFCGF@7C:,FFGFGGGEGGGFEAE?FGFFCGGGGDGGGGCCCCC
@NJ 124
TGGGGAATATTGCACAATGGGCGAAAGCCTGATGCAGCAACGCCGCGTGAGGGAAGACGGTTTTCGGGTTGTAAACCTCTGTTTTCGGTGACGAACAAATGACGGTAACCGAGTAGGAAGCCACGGCTAACTACGTGCCAGCAGCCGCGGTAATACGTAGGTGGCAAGCGTTATCCGGAATTACTGGGTGGAAAGGGAGCGCAGGATGGATAGCAAGTGAGCTGTGAAAAATATGGGCTCAACCCATAAACTGCAGTTGAAACTGTTAGGCTTGAGTGGAGTAGAGCCAAGCGGAACCCCGAGAGTAGCGGTGAAATGCGTAGATATTCGGAGGAACACCAGTCGCGAAGGCGGCTTGCTGGGCGCTAACTGACGCTAAGGCTCGAAAGTGTGGGGAGCAAACAGTAATGGATACCCT
+
CE<C7BCEFGGGGG,C<@,CF8:BG+FCFCCF9E9<<,CF<FC+@@EF:F7<,8C?CFEGCFEFFEB7FF>CEFFD=?FFEG?<?,8F7+BB?@BFFGGAE,EF>+BF,E:CEF,?,D9,,<>FGCG7+@CFFGG8<D@F8CFGG:>@>CC7CF9FC8:<77:<FGF7<FFCF*:<CC*=C?F<<F,25<*<CB:=32:*,88FG:(,88D;9FCB5;#+8>;&?C,<#1%@<CF?418#@D@,0@7FGGFE/?8CA<F7<<<DD@8,+,>B,,=<8FAC,9A<A=+D=>:EF:+4+>+B5,?,@+6:@,EFE9?++GGFFA<,<CCC@FE<,F?F<6-87@7+F@@@86++9,,DCCFC@@C8,,EFC,BB8+9A,,F@,<F@9<FE@F@6C8FC,F<,C6<,,,,,,,@C66,6,6
@NJ 125
TGGGGGATATTGCACAATGGGGGAAACCCTGATGCAGCGACGCAGCGTGGAGGAAGAAGGTTTTCGGATTGTAAACTCCTGACGTTAGGGACGATAATGACGGTACCTAACAAGAAAGCACCGGCTAACTACGTGCCAGCAGCCGCGGTAAAACATAGGGTGCAAGCGTTGTCCGGGATTACTGGGTGTAAAGGGAGCGCAGGCGGACCGGCAAGTTGGAAGTGAAAACTATGGGCTAAACCCATAAATTGCTTTCAAAACTGCTGGCCTTGTGTAGTGCAGATATCGGTGGACTTCCCTGTGTAGCGGTGTGATGCGGAGATATCGGGAGGAACGCCAGTGGCGAAGGCGACCTACTGGGCAACAACTGACGCTGAGGCTCGAAAGCATGGGTAGCAAACAGGATTAGATACCCT
+
FE,CCGE7CFFGGGGGFFG@FEGEDGGGCEEF9E6EFGGEGGG+@7FCFEGGGCF8:CFF=??7CFG>E=FGGDGDGFFGC<FCB<CEGD8?=@+=F9FAEB>CF+?,EFCGF?@<=>>AC=F+:CEG8,>3FFD7F;<B>FGG*5*C:CECFG,,?FGECFGGGG<CC<FCCB<F>EGGGGDC@5#=AB8<@CD5C<CE*122:*::57?3E?A9<CEFGF@,@3,::GD>B>;55(6FFDCC@::FF8C=F@?#699>:2+=:EF,CDC6#FA$,F:+F<6++8+,,9B9B+8FB,,,<9:C88+,F9C,+,CF@:,EA>@7,+,EECFF@B7FC6,8:B8<E:C7@@CCC6@6,F@,,EC,DEEFCFB+F8E@<CEEFFFE6@E,-CFC;6DGFDFCGFGGDFCCEEECCC<C
@NJ 126
TGGGGAATATTGCACAATGGGGGAAACCCTGATGCAGCAACGCCGCGTGAGTGATGACGGCCTTCGGATTGTAGACTCCTGTCGTTAGGGACGATAATGACGGTACCTAACAAGAAAGCACCGGCTAACTACGTGCCAGCAGCCGCGGTAAAACGTAGGGTGCAAGGGTTGTCCGGAATTACTGGGTGTAAAGGGAGCGCAGGCGGACCGGCAAGTGGGAAGTGAAAACTCTGGGCTCAACTCATAAGTTGCTTTCAAAACTGATGGCCGTGAGTAGTGCAGAGGAGGGTGGAATTCCCAGTGTAGCGGGGGAATGCGGAGAGAGCAGGAGGAACACCAGTGGCGAGGGCGACCTACTGGGCACCAACTGACGCTGAGGCTCGAAAGCATGGGGAGCAAACAGGATTAGATACCCT
+
EFFGEGGGGGGGGDGEFFGGFGGGGGGGGGGGFGGGGGGGGGGGGGGGGCCEFGGC6,BCCGGGGGD,BCGGGE?<,,A?FGGGGCEEFGGC+CGGGGG9<F:FFEGGAG8,ECF=,BDF8FGGDDGGGGGCFGCGGGGGGGGGGGGGGGGCGE>FF:FC,<C?;CCC:FCGFE<FG@F@CFFAEC+=FCEAC<:FGCECCEEDDC>:*8-#C:;A#CDFE@;9<5E,6<#:EFFDFGGF6,',,@2'9EC<<@E-FBEFGDF,=E@;<19FAE:,8GE8GFCFB++=<AF9GEE,E,,,,FFC8:@:==,C7F7F>C,CFEBF8FDCFF@9GFF:-,E:CF:8EF@B+EE;;,,,@CFC,,68DGGGGFC@<@FF@7FCC,EGFFAC-@BC@,ECF<CFFGGGF<GFCCGCCCC@
@NJ 127
TGGGGAATATTGCACAATGGGGGAAACCCTGATGCAGCAACGCCGCGTGAGTGATGACGGCCTTCGGGTTGTAAAGCTCTGTCTTCAGGGACGATAATGACGGTACCTGAGGAGGAAGCCACGGCTAACTACGTGCCAGCAGCCGCGGTAATACGTAGGTGGCTAGCGTTGTCCGGATTTACTGGGCGTAAAGGGAGCGTAGGCGGACTTTTAAGTGAGATGTGAAATACCCGGGCTCAACTTGGGTGCTGCATTTCAAACTGGAAGTCTAGAGTGCAGGAGAGGAGAATGGAATTCCTAGTGTAGCGGTGAAATGCGTAGAGATTAGGAAGAACACCAGTGGCGAAGGCGATTCTCTGGACTGTAACTGACGCTGAGGCTCGAAAGCGTGGGGAGCAAACAGGATTAGATACCCT
+
FGGGGGEGGGGGGGGGGGGGFGGGGGGGGGGGGGGGGGGGGGGGGGGGGCEGGGGGGFEFEGCFFGGGGGGGGGGGGGGGGGGFGGGGGFB+@FCGGGDGFGGCFGGGFGFEFEGEGFDGCDEGG+BCGG<<FFGGGGGGGGGGGGGGCGGGGGG@5GGC>1CFGGGGEG>7FCEGGGGCFGFGFGFEFGGGGGGGGDGEGGEGGGDDE;EGFCE?C97E;GGGGFGFGFGGFF?GGGFGGDFDGGEDEGF?FF??FFGGGGFED9GFFFGFDGGGGGGG?GGGGGGFB<GDFA,GGFFDFGGGGGGGCGF<:GGGGGFGGGGGFCGGGDGGGGGGFCGGGGGFEFCB,,FFEFCCGGGGGF@GGFFEDGGGGGFCGGFFGEGGGGGGGF@FGGGGGFGGFGFGFF9GGGGCCCCA
@NJ 128
TGGGGGATATTGCACAATGGGGGAAACCCTGATGCAGCGACGCCGCGTGGAGGAAGAAGGTTTTCGGATTGTAAACTCCTGCCGTTAGGGACGATAATGACGATACCTAACAAGAAAGCACCGGCTAACTACGTGCCAGCAGCCGCGGTAAAACCTAGGGTGCAAGCGTAGTCCGGGATTACTGGGTGTAAAGGGAGCGCAGGTGGACCGGCAAGTTGGAAGTGAAAACTATGGGCTCAACCCATAAATTGCTTTCAAAACTGCTTGCCTTGAGTAGTGCAGAGATAGGCGGAATTCCCGGTGTAGCGGTGGGATGCGGAGATATCGGGCGGAACGCCAGTGGCGAAGGCGACCTAGTGGGCACCAACTGACGCTGAGGCTCGAAAGCATGGGTAGCAAACAGGATTAGATACCCT
+
;C66@+@FGGGCGGG@C<CCEFGGGAFGGCFFFCGDFG:6CFGCE7FCG+BE@=C,CEEEAEABFGGGG+45<E<FEE8AFGGG++B:=ECFC++=FGFFGE++B>FFFFCF9BFCG8CFG<<CCGGGFFFF*8D7*@:<3,6@@C7FFEGGGFCCF::<FEGGG+*<8*18,?*<5::CDFFF0C>A8:+C=0;CE5EGGC8#:C:78C?C>2A=>81<EFG,0AF26CGDFF>>8CC?E395@FF>A9:17CFG?,0AE<F5>#>>>?6CFDA7=<=GEA3>,338+,,,5:+C=4+F,EFC8C>B9,A,7F::8,,EECB==8+FB8ADF@CFFCCF@8,,,B,BF@@<8EF;,CC8C,6,9FECGGFGGGEF8FB;,@DFAE6,FDGGFFCFFEGGGGGGF9FFECCA66<A
@NJ 129
TGGGGAATATTGGGCAATGGGCGCAAGCCTGACCCAGCAACGCCGCGTGAAGGAAGAAGGCTTTCGGGTTGTAAACTTCTTTTAAGAGGGAAGAGCAGAAGACGGTACCTCTAGAATAAGCCACGGCTAACTACGTGCCAGCAGCCGCGGTAATACGTAGGTGGCAAGCGTTGTCCGGATTTACTGGGTGTAAAGGGCGTGCAGCCGGGTCTGCAAGTCAGATGTGAAATCCATGGGCTCAACCCATGAACTGCATTTGAAACTGTAGATCTTGAGTGTCGGAGGGGCAATCGGAATTCCTAGTGTAGCGGTGAAATGCGTAGATATTAGGAGGAACACCAGTGGCGAAGGCGGATTGCTGGACGATAACTGACGGTGAGGCGCGAAAGTGTGGGGAGCAAACAGGATTAGATACCCT
+
FGCFGEEFFGGGGGGGFGGFGGGGGGGGGGDGGGGGGGGGGFCGGGGGEGGGGEEFFGGGGGGGGGGGGGGGGGGGGGGGDFGCGGGGGGGGGGFGGGGGGGGGGDGGGGGCGGGFFGGGGDGG?GGGGGGGGGEGGGFF8FCFBFCG,GGGGGGGF4>FCGGGGGGG@GGGDG@CEC7CEGFCGGFGFGCCFFGGEDGGGEGGF9?FE@EFGCFGFGGGGGGFFGGGGGFGGGGGGDB:GGGFFGGGGFFFDGFCGGFGGFFB<3<><9GFD>F<FEFEGC7GGGFBF+BFCC5,,,FFF9F9GCEEGGGGF,CGGGFCECDDGFECA8GGGG@AGGGGGGGGGGGGGGGGGFCGGGFGFECFGFGGFDGGGGGF8@7FEGGGGGGGGGGFGCECGGFCGGGGGGGGGGGGFA<<8C
@NJ 130
TGGGGAATATTGCACAATGGGGGAAACCCTGATGCAGCAACGCCGCGTGAGTGAAGAAGTATTTCGGTATGTAAAGCTCTATCAGCAGGGAAGATAATGACGGTACCTGACTAAGAAGCTCCGGCTAAATACGTGCCAGCAGCCGCGGTAATACGTATGGAGCAAGCGTTATCCGGATTTACTGGGTGTAAAGGGTGCGTAGGTGGCAGTGCAAGTCAGATGTGAAAGGCCGGGGCTCAACCCCGGAGCTGCATTTGAAACTGCCCGGCTAGAGTACAGGAGAGGCAGGCGGAATTCCTAGTGTAGCGGTGAAATGCGTAGATATTAGGAGGAACACCAGTGGCGAAGGCGGCCTGCTGGACTGTTACTGACACTGAGGCACGAAAGCGTGGGGAGCAAACAGGATGAGATACCCT
+
GGGGGGGGGGGGGGGGGGGGGGGGGGGGGGGGGGGGGGFGFGGGGGGCGGGCDGGGGGGGGGFGGGGGGGGFGGGGGGGGGGGGGGGGGGGGGGGGGGFCCFGGGGGGGGGGGGCFFGCEFGGGGFFFGGGCGFFGGGGG?GGGGGGGGGGCG?GFD?FFGGFECECC<CEGGGGGGCGGGGEGGGGGCGGCCFEFG<GFGG<EGGGFFFFCFAFGFGFFFGGFGGGGDFFEGGGFF@FFG>GGGFGDGGFGFEGEDFFG6CF?DCFGFFGGGGGGFGGGCGGGFDCGGGGGGGGFGFGGGGGEDGGGGCGGGEEGFGGGFCGGGGGFGFGGFCGGGGGFCGGGFF7GDGGF8FGFFF8GGGGGDGGGFGF<GGFFGGFCEGGGGEGGGGGGGGGGGGGGFGGGFC,FFGGCCCCC
@NJ 131
TGGGGGATATTGCACAATGGGCGAAAGCCTGATGTAGCGACGCCGCGTGAGGGAAGACGGCCTTCGGGTTGTAAACCTCTGTCATTCGGGACGAATCAGATGACGGTACCGAAGAAGGAAGCTCCGGCTAACTACGTGCCAGCAGCCGCGGTAATACGTAGGGAGCGAGCGTTGTCCGGAATTACTGGGTGTAAAGGGAGCGTAGGCGGTAAAGCAAGTTGGAAGTGAAATGCATGGGCTCAACCCATGAGCTGCTTTCAAAACTGTTTTTCTTGAGTGAAGTAGAGGCAGGCGGAATTCCTAGTGTAGCGGTGAAATGCGTAGATATTAGGAGGAACACCAGTGGCGAAGGCGGCTTACTGGACGATAACTGACGCTGAGGCTCGAAAGCGTGGGGAGCAAACAGGATTAGATACCCT
+
EGGGGGGGGGGGGGGGGGGGGGGGGGGGGGGGGGGGGGGGGGGGGGGFGGGGGC=CFGGGGGGGGGGGGGDGGGGGFGGGGGGGGFGFGGEGGGGGGGGFGGGGDGGGGFGEEFGGGGGGGGDFGGGGGGFGGFFECFGGGGGG,>FGEGEFFG9FFGFFGE7>G<G>GGG8;BCCGGGG5,<E=.E?GFFB<EFFGGDECCE?EGCGG#FAFF;FGGFFC@EFGGFFF7,),FGGFGDFCCDFCFG=@0GDD@GFE+$FGGFGFGGGDE,GGGFDCEFEGGFCF:F?7EBF,B,8GGCGCFAGGEF7GGGGGGFCGGGGGFFGFGGF9FFDDGCEFGGGFGDFCCFGGGGGFCFGGGGFCFEFC@9GGFGGGGGGGGGGGGGGGGGGGGGGGGGGGGGGFGGGGGGF9GGGGGCCCCC
@NJ 55129
TGGGGAATATTGGGCAATGGGCGCAAGCCTGACCCAGCAACGCCGCGTGAAGGAAGAAGGCTTTCGGGTTGTAAACTTCTTTTGCCAGGGACGAGTAGAAGACGGTACCTGACGAATAAGCCACGGCTAACTACGTGCCAGCAGCCGCGGTAATACGTAGGTGGCAAGCGTTGTCCGGATTTACTGGGTGTAAAGGGCGTGTAGCCGGGTCGGCAAGTCAGATGTGAAATCCACGGGCTTAACTCGTGAACTGCATTTGAAACTGTTGATCTTGAGTATCGGAGAGGCAATCGGAATTCCTAGTGTAGCGGTGAAATGCGTAGATAATAGGAGGAACACCAGTGGCGAAGGCGGATTGCTGGACGACAACTGACGGTGAGGCGCGAAAGCGTGGGGAGCAAACAGGATTAGATACCCT
+
GGGGGG7FFFGDC<EEGFGGGGDDGGFGGEDFGGGGGG@FGGGGGEDEGGGGGGGGG?FF<EGGFG77EFGFFDGDGDFFGGGFFFG@DGGGCFFEGGGG?FGEGFCEEDF,DFFGGF?5,,B<>=EEEFCGGD7F8+>9<BF8FFGGGDE0F@FF><>FF>FCGFGGG=FGDEEGGG<CECFFFFCFFECFCCFFG4GEEGGG>FGGGEGG<CDGGF?@F?FFGFFFG>GGGFGGF?GF@DFGFAB<CBCECFFB<?9ED<,?FFC65<0ADFFF@@FGGE@GGGEFC?:@FAGGF<<B,AGGGGEGGGGGGFCC,>DEAGGFEA,<FGGFFF7GGGGCFF7GGGGGEECBEGGFFFFGECF@AEEC,7GFACF8GGFEF+GEGFFECEGECFECFEDGFEFCGFE<GGGGGCCCCC
@NJ 133
TGGGGAATATTGCACAATGGGGGAAACCCTGATGCAGCAACGCCGCGTGAGTGAAGAAGTATTTCGGTATGTAAAGCTCTATCAGCAGGGAAGATAATGACGATACCTGACTAAGAAGCTCCGGCTAAATACGTGCCAGCAGCCGCGGTAATACGTATGGAGCAAGCGTTATCCGGATTTACTGGGTGTAAAGGGTGCGTAGGTGGCAGGGCAAGTCAGATGTGAAAGGCCGGGGCTTAACCGCGGAATTGCATTTGAAACTGCCAGGCTAGAGTACAGGAGAGGAAGGCGGAATTCCAAGTGTAGCGGTGAAATGCGTAGATATTAGGAGGAACACCAGTGGCGAAGGCGGCCTGCTGGACTGTTACTGACACTGAGGCACGAAAGCGTGGGGAGCAAACAGGATTAGATACCCT
+
GFFFGDGGFFFGGGGGGGGCFCGGGGCGEFGGGGFFEF-C<FGGDGCCEEFGGGGGFGGFGGGDGFG,CFGGGGGFFDFGFGFGGGCC@EFFGGCFGG,<<++88>,CEEG,CB,5?BF<A<7F++=DDBFG+5BFFD@<F3BFCF>::@8@FF5BF#=;<9<CFE##=2,4>DF@94?:<9FCBGGFFECCF4<0+:=CCFAC>82C,)(BC?A55#B;DFFFGF>B1<08GFFFC+8++6+,5AC,,FF,C@5D9FFGCA,+?,=9<?,GFDGFFE>9,D;EC++FF<CFFE<8A9,,F<F+GGGGGGGGGCGGDGGGFA,E?,,GGE<GEGF<FD8EF@F7GGGGGEGFFFFC@FE<GGEF9GGFFFF<CCGGFFFCEGGGGECDGGGGGFFGGFGEGGGFFAGGGGFCCCCC
@NJ 51772
TGGGGAATATTGCACAATGGGGGAAACCCTGATGCGGCAACGCCGCGTGAGTGAAGAAGTATTTCGGTATGTAAAGCTCTATCAGCAGGGAAGATAATGACGGTACCTGACTAAGAAGCTCCGGCTAAATACGTGCCAGCAGCCGCGGTAATACGTATGGAGCAAGCGTTATCCGGATTTACTGGGTGTAAAGGGTGCGTAGGTGGCAGTGCAAGTCAGATGTGAAAGGCCGGGGCTCAACCCCGGAGCTGCATTTGAAACTGCTCGGCTAGAGTACAGGAGAGGCATGCGGAATTCCTAGTGTAGCGGTGAAATGCGTAGATATTAGGAGGAACACCAGTGGCGAAGGCGGCCTGCTGGACTGTTACTGACACTGAGGCACGAAAGCGTGGGGAGCAAACAGGATTAGATACCCT
+
CGGG766CFFGGGGGGFGGGGDGGGGGGGGGGGGGGGGGGGGGGGGGGGGCGGFGGFFFGFGGGGAGGGDGGGGGGGGGGFGGFGGFFGGGGGGGGGGGGGGGGGDGGGGGGGFCFGGFGGGGGDGEGGGGGFGCFGGFGEGFGE?D=@FGGGGGGGGFGGGGGEFGGEGEGGGD?7FGG?=>GGF=GGFFGGGGG:CEGGGFEFCGECFEFGFF<FGFGGGGGGGFGEFFEFGGGGGGFGGGGFFEGEGGGGGGGGFFC7GCEB@GFCCGGGGGG@AEEGFEDE+B+GFFEFE,CCEFGGGFCGEGGFGGGF?,CGFE99GGFC,GGFDDEGGGGDFGGGDGGGGFC@GF@,GGGGGGGFFGCFFE9GGGGGGGGGGGDFFFD7EDEEFCFGGFD@GGFGGGGF<FDFDAB@8BC
@NJ 49785
TGAGGAATATTGGTCAATGGGCGAGAGCCTGAACCAGCCAAGTAGCGTGCAGGATGACGGCCCTATGGGTTGTAAACTGCTTTTATAAGGGAATAAAGTGAGTCTCGTGAGACTTTTTGCATGTACCTTATGAATAAGGCCCGGCTAATTCCGTGCCAGCAGCCGCGGTAATACGGAAGGTCCGGGCGTTGTCCGGATTTATTGGGTTTAAAGGGAGCGTAGGCCGGAGATTAAGCGTGTTGTGAAATGTAGATGCTCAACATCGGCACTGCAGCGCGAACTGGTTTCCTTGAGTACGCACAAAGTGGGCGGAATTCGTGGTGTAGCGGTGAAATGCTTAGATATCACGAAGAACTCCGATTGCGAAGGCAGCTCACTAGAGCGCAACTGACGCTGAAGCTCGAAAGTGCGGGTATCGAACAGGATTAGATACCCT
+
FFFGGGGGGGGGGGGGGGGGGGGGDDEFFFFGGGGGFCFGFGGGGGGGGGGGGGGGFGGGGGGDG@<FGFBF:CFGGCEFGGGFGGGGGGG8EFFGFGFGGFFGFFEG?BCFGDEFGGGGGGGGGGGGGGGGGGGGGFF,,8FFGD>FG.GGGGBFFFDDFD>,88<C@F:FECFCEGGCCCDFDGGGFGGE<FFECC==.>8FFF:F@<FBFCGG8D@C;EG?<:FEFC?CGDEGGGGCGFCFGGGFC8FF@?FCC9FFFGFD#C@CGGGGGCGD@DGFDFGFCB<C=3CC+GFF@F8FE=A,GGECGFAGGFEEF<=EGEF7EDFGEFF<F<FGGGGGGGGGGFFCFFDGGGCDEFEBF7GGGFFCGGECFDFDDGGGGC@FEGGGGFEGF9FFFGFCC@GFFGGGFCGGGEFECCCFGGGGGGGGGF8CCCCC
@NJ 136
TGGGGAATATTGCACAATGGGGGAAACCCTGATGCAGCGACGCCGCGTGGAGGAAGAAGGTCTTCGGATTGTAAACTCCTGTTGTTGAGGAAGATAATGACGGTACTCAACAAGGAAGTGACGGCTAACTACGTGCCAGCAGCCGCGGTAAAACGTAGGTCACAAGCGTTGTCCGGAATTACTGGGTGTAAAGGGAGCGCAGGCGGGCGATCAAGTTGGAAGTGAAATCCATGGGCTCAACCCATGAACTGCTTTCAAAACTGGTCGTCTTGAGTAGGGCAGGGGGAGGCGGAATTCCCGGTGTAGCGGTGGAATGCGCAGATATCGGGAGGAAAACCAGTGGCGAAGGCGGCCTACTGGGCACCAACTGGCGCTGAGGCTCGAAAGTGTGGGGAGCAAACAGGATTAGATACCCG
+
GGGGGGEGFGGGGGGGGCFGGGGGGGGGCFFGGGGGGGBFGGGFCGGGGDGGGDFGCEFGFFGGFGGGGDCFGGGGGGGGGEFGGCFGGGGGFGCFGGGGGGGGGGGGGGGGG8F,DFG9FGGGGGGGGGCFGGGGGGGGGGGGGGGDFECFFFGGGGGGGGGGGFF@=CFECFEEGGFCFFFAGGA;FEGCFFGGGGG>G<E*CCCEC<:CCFG3CCFF@@F9GG?C:-CFF<CFG=GGGFGGFFGGGGFGGC@E9=GFGCBCC6AFFFFCFFFAA$@3BA#&D+7FB4FE8F:47GCFFC+C8+=CFFCF:F:>+EA=9+>DGG@FFCC,D<9C9FC,,::CC@B+F@FCCCFF@?FE,,B,C,FCF@+FC,,C6+FF@7AFGFB,FCGFF<EAGGFGCCFFC,GGFCFC@8B-
@NJ 137
TGGGGAATATTGGGCAATGGGCGCAAGCCTGACCCAGCAACGCCGCGTGAAGGAAGAAGGCTTTCGGGTTGTAAACTTCTTTTGTCGGGGACGAGGAGAAGACGGTACATGGCGAATAAGCCACGGCTAACTAAGTGCAAGAAGCCGCGGTAATAAGTAGGTGGCAAGCGTTGTCCGGATTTACTGGGTGTAAAGGGCGTGTAGCCGGGAAGGCAAGTCAGATGTGAAATCCACGGGCTTAACTCGTGAACTGCATTTGAAACTGTTTGTCGTGAGTATCGGAGAGGCAATCGGAATTCCTAGTGTAGCGGTGAAATGCGTAGAGATTAGGAGGAACACCAGTGGCGAAGGCGGCCTGCTGGACTGTTACTGACACTGAGGCACGAAAGCGTGGGGAGCAAACAGGATTAGATACCCT
+
,C,CFBFE@FGGGGFDDFGGGGGGGGGFGGGGDEFFGFGGFGG7FGG:EGFF=,EEFGGG=FEFC=F:CCCGGGGA?FGGCFFGGAFG+@CGGD:+83B,>D8F7CD@,CF8B73=:+@,F<,>+8<F@F8,@,>,=F,>=,,3?<>*1:BFFC,,>@<F<72C@F<FC:4*4=72BFEC*,7,2<BC**:;<<C54C<EG>F7<+8/EC:>-C@EF960<CF@;@<9>B:@+0;GCDFCFDC>=FEGGG6@<E:,:#.C2:C@:(#8#08##:;@86<EE<CGDGFB44+DEAE=AB,,,,EFECC>7A5:,C,,F=9,,9,9,FGFFFFAACEC8GGGFGGF:CFFB+B7CCC,,,FCFECGFGGFDCGFFC,CGFDDFFAEEDDEF@GGGFECF9GDGGFCFGFAGGGGFCCCA-
@NJ 138
TAGGGAATTTTCGGCAATGGGGGAAACCCTGACCGAGCAACGCCGCGTGAGCGAAGAAGGCCTTCGGGTCGTAAAGCTCTGTTGTAAAGGAAGAACGGCGCATACAGGAAATGGTATGCGAGTGACGGTACTTTACCAGAAAGCCACGGCTAACTACGTGCCAGCAGCCGCGGTAATACGTAGGTGGCGAGCGTTATCCGGAATCATTGGGCGTAAAGAGGGAGCAGGCGGCCGCAAGGGTCTGTGGTGAAAGACCGAAGCTAAACTTCGGTAAGCCATGGAAACCGGGCGGCTAGAGTGCGGAAGAGGATCGTGGAATTCCATGTGTAGCGGTGAAATGCGTAGATATATGGAGGAACACCAGTGGCGAAGGCGGCGGTCTGTGCCGCAACTGACGCTCATTCCCGAAAGCGTGGGGAGCAAATAGGATTAGATACCCT
+
FGGFEFGGFFFGFGGGGGGGFEGGGGGGGGGGGGGGGGGGGGGGDGGFGGGGGGGGGGGGGGGGFGGGGGGCFGGFGFGGGGGFGGGGGGGGGGFGGEGCFDEGGGGDFGGFFGGGGGGGGGGGGGGGGFGGFGGGGGFFGGGGGGGGGGGGGGGGGGGGGFGGGGGFGGGDGGGGFGFFFGGGGGGGGGGGDGGGGGGGGD<C<ECFG@F<GCCEG:.EC8:EG>GGGGGGGE8GGFGGGFFC2FA*.GGGGCFGGCBEGGGFGGCGFDGFCGFFFFGGGGFEGGGF:=DD7FGGGGFEGGFFFFFEFDFBGFGGEEGDGGGGGGGGGGGFFAGDGGGFCFCCGGGGGGGGDCFFEFCCGGGGGGGFGGGGGGGGGGFGFCC+GGEFFFGGGGGGFGGF8GF::FFFEGGFEFGGGGFGFFEEF9FFF<EGFFGCCCCC
@NJ 139
TGGGGAATATTGCACAATGGGCGAAAGCCTGATGCAGCGACGCCGCGTGAGCGAAGAAGTATTTCGGTATGTAAAGCTCTATCAGCAGGGAAGATAATGACGGTACCTGACTAAGAAGCACCGGCTAAATACGTGCCAGCAGCCGCGGTAATACGTATGGTGCAAGCGTTATCCGGATTTACTGGGTGTAAAGGGAGCGCAGGCGGTGTGGCAAGTCTGATGTGAAAGCTCGGGGCTCAACCCCGGTACTGCATTGGAAACTGTCGTAGTAGAGTGTCGGAGGGGTAAGCGGAATTCCTAGTGTAGCGGTGAAATGCGTCGATATTAGGAGGAACACCAGTGGCGAAGGCGGCTTACTGGACGATAACTGACGCTGAGGCTCGAAAGTGTGGGTAGCAAACAGGATTAGATACCCT
+
GGGGGGGGGGGGGGGGGGGGG?FGGGCFGGGGGGGGGGGGGGG7FGGGGGGFGGEFEGGDF9<FGGFFFC<?<FFCE,FGGG<AEFEFCFGGGFGFF?EGGBCFGGGGFGFGGC,,CBFFGGEGGEGGDFGGF9,@@FEC@FG,>FEE@EEFGGGGFBC,7,,?F9@F=<::C<CCC<C9EGFGGGBG;7C94?F:<<FF7<>C*F:7#??EE=04/9FCB9AFGGG6F#,C@,F>@CE@CECCGCGGDGF@<<EF,6=F?FGC:EC;$DD30ECFC@E?57A,DEF?GGF<FF?=A=8?4,=EGGEGFGFECCC7F@4,DAF?,CFGF@@E7GFC9GGGGGFDB@CF@+GEFF9GGEF@F@C,@9FFC;@@FEGGFC@,C,EC,FCDFFCFAFDGGGFFEF<DE9DCEEFCB<8C
@NJ 50015
TGGGGAATATTGCACAATGGGGGAAACCCTGACGCAGCAACGCCGCGTGAAGGAAGACGGTCTTCGGATTGTAAACTTTTGTTCTTGGTGAAGAAAAATGACGGTAGCCAAGGAGGAAGCCACGGCTAACTACGTGCCAGCAGCAGCGGTAATACGTAGGTGGCAAGCGTTGTCCGGAATTACTGGGTGTAAAGGGAGCGCAGGCGGTAAATCAAGTTTGATGTGAAATGTCGGGGCTTAACCCCGGAACTGCATCCAAAACTGATATTGTTGAGTAAAGTAGAGGTAGGCGGAATTCCGAGTGTAGCGGTGATATGCGTAGATATTCGGATGAACACCAGTGGCGAAGGCGGCCTACAGGGCTGTAACTGACGCTGAGGCTCGAAAGTGTGGGGAGCAAACAGGATTAGATACACT
+
EE@<7FFGGGGGFCEDF9EGGCCE,CE,F8FDC@F:F@FFGGGGGGDFEEDFFEEFCECG,CFEECCB7FEEFEFFFGF??E=EFEFG?DFG,CEFG?EB9CBG:CFFFFGGG8FE=,BFFDD>7C++B@,8<F<FGF9<@FFG,F8*>108@;>B@3:C;A7<<CG<C<**7E<<87CC?;FFGF<<F<FAFC<8@CCF=FF::1A7@-C7<ED>',#<;7FEF=AFCC:ECEF5CB<:C@CC3,B88:><CF,=CC5<<,,<<C,<,#F;FDEF@#BAFAC,B,FB+B?9?,BC@+GF,FE>@B>,9,A,<,,C>FFFBFFFCB66F<C9FF<@C6:,@888,,88+:>GFCC;6;,,C,@C,F9EF;CB@FFFE<@@C,@?;,F@FCGCC,<9EC9GFF@@,@FAE9FC<A,@A
@NJ 141
TGGGGAATATTGCACAATGGGGGAAACCCTGATGCAGCGATGCCGCGTGAAGGAAGAAGGATTTCGGTTCGTAAACTTCTATCAGCAAGGAAGAAAGCGCTTCTAAGGAAGTGAGACAGTACTTGAGTAAGCAGCCCCGACTAACTACGTGCCAGCAGCCGCGGTAATACGTAGGGGGCGAGCGTTATCCGGAATTACTGGGTGTAAAGGGTGCGTAGGCGGCACCGTAAGTCTGTTGTGAAAGGCGATGGCTTAACCATCGAAGTGCAATGGAAACTGCGGAGCTAGAGTGCAGGAGAGGAAAGCGGAATTCCTAGTGTAGCGGTGAAATGCGTAGATATTAGGAAGAACACCAGTGGCGAAGGCGGCTTTCTGGACTGCAACTGACGCTGAGGCACGAAAGCGTGGGGAGCAAACAGGATTAGATACCCT
+
CFGGGGGFFGGGGGGFGCGGGGGGGGGGGGGGGFGGGGGGFFGGGGGGCEGGCCFF<EFGEFDFGGG:FFGGGGGFGDGDF9FFF?FGGGGGGGGGG@CF7F7EFGFGDGGEGGGGGGGGGGF9?FAFGGGGGGGFE>CG>=C9F?GGGCFGGFFGGCE:FGGGCGG?CEF:<<FFC=CFC7CC><FEFFEEGGFC?F<CCGA>CFGF:CEFGDEFEEGF:GGEFCE@EACFGCG;GDE;9>BDF8C5EGFGF><<E=@F8<C?DF<FFFGGGGFCFF<BEEFF>FEF8EDEA,,GGFCFFGE@FFE?<B9FEFE9GGGGE@FEA<@F:GGGGGF9A<F<E9FFGGGFGGF@FGFGGF:,<CBDGGGFGGGGGGFGEFE6<GDGGGFEGGGFAGGFCBC,>GGGGGGGGGGFCCF<F,GGGFFEEC8CCCCC
@NJ 50401
TGGGGAATATTGCACAATGGGGGAAACCCTGATGCAGCGACGCCGCGTGAGTGAAGAAGTATCTCGGTATGTAAAGCTCTATCAGCAGGGAAGAAAATGACGGTACCTGACTAAGAAGCCCCGGCTAACTACGTGCCAGCAGCCGCGGTAATACGTAGGGGGCAAGCGTTATCCGGAATTACGGGGTGTAAAGGGTGCGTAGGTGGTATGGCAAGTCAGAAGTGAAAACCCAGGGCTTAACTCTGGGACTGCTTTTGAAACTGTCAGACGGGAGTGCAGGAGAGGTAAGCGGAATTCCTAGTGTAGCGGTGAAATGCGTAGATATTAGGAGGAACATCAGTGGCGAAGGCGGCTTACTGGACTGAAACTGACACTGAGGCACGAAAGCGTGGGGAGCAAACAGGATTAGATACCCT
+
CFFCFGGGGGGGGGGGF,C@GGGGGGGGGGDFGGGGFFFCDEGGGGGGGGGFGGGGGECAFF9ECGGCEFFGGG<9FFGGGGFGFFGDGGFGGGGGGGGGGGGE?4<FCEGGGGGGGG8FFEGGCECGFCGG7FGGGGGGCGGG+@7FEGGGFGGGG?EGGFEE==FGFGEGGGGDEGGFGG3GGFFB0:C?@@B=>EGGGGDGGGE@:8FGGGGGFFCCGGGGG@EDFEFCFFCDDFGCFGGGFFGAFGGGGFFFGFGGGGGGFGGF9=GGGDF8FFE8=9CB=CCC78GFGGF<8C8GGFF:GGFE,CGFFCCGFF9GGDFEE<@<,AFGGECEGGGCGGGEFGGFCFECCGGFGGEEF,GGFGFGGGGFCGGGGFGGGEGFCGGGGFCGF<A<GGGFGGFFFGFGFCACCCCC
@NJ 143
TGGGGAATATTGCACAATGGGCGAAAGCCTGATGCAGCAACGCCGCGTGAGCGATGAAGGCCTTCGGGTCGTAAAGCTCTGTCCTCAAGGAAGATAATGACGGTACTTGAGGAGGAAGCCCCGGCTAACTACGTGCCAGCAGCCGCGGTAATACGTAGGGGGCTAGCGTTATCCGGAATTACTGGGCGTAAAGGGTGCGTAGGTGGTTTCTTAAGTCAGAGGTGAAAGGCTACGGCTCAACCGTAGTAAGCCTTTGAAACTGGGAAACTTGAGTGCAGGAGAGGAGAGTGGAATTCCTAGTGTAGCGGTGAAATGCGTAGATATTAGGAGGAACACCAGTTGCGAAGGCGGCTCTCTGGACTGTAACTGACACTGAGGCACGAAAGCGTGGGGAGCAAACAGGATTAGATACCCT
+
GFGGFFGGGGGGGGGGGGGGGGGGGGGGGGGGGGGGGGGGGGGGGGGGDGGGFFFGGGGGFGGGGGGGGGGGGGGGGFGGGGGGGGGGGGGGGGGGGGGGGGE:FGFGGGGGD7F7DFGGGGGFGG>FCGGGGG=GFCCD3FGGGG?GGFEFGGGGGGGGEGGG>FGGAFFGFGG>GGFGFDGGGC<E8@GGGGGDEGGGGDFGGGGGGFFGGEGEGCGFGFE8GG9FGGGEGGGFFCGGGGGFDGGGGGFGEGEGGFGGGGFGGEE@FGFFGGGGFDFEGFGGFGGFGGEF,B?FFGGGGCF7GGGGGGGGEGGGFGGGFGFCGEFF9GFCGGEEDGGGGFDGGGGGGGGGGGGGGGGGDGGGGGGGGGGGGGGFGFFFEGGGGGGGGGFGGGGGCGGGGGGGGGGGGGCCCCC
@NJ 144
TGGGGAATATTGCACAATGGGGGAAACCCTGATGCAGCGACGCCGCGTGGAGGAAGAAGGTCTTCGGATTGTAAACTCCTGTTGTTGAGGAAGATAATGACGGTACTCAACAAGGAAGTGACGGCTAACTACGTGCCAGCAGCCGCGGTAAAACGTAGGTCACAAGCGTTGTCCGGAATTACTGGGTGTAAAGGGAGCGCAGGCGGGAAGACAAGTTGGAAGTGAAATCTATGGGCTCAACCCATAAACTGCTTTCAAAACTGTTTTTCTTGAGTAGTGCAGAGGTAGGCGGAATTCCCGGTGTAGCGGTGGAATGCGTAGATATCGGGAGGAACACCAGTGGCGAAGGCGGCCTACTGGGCACCAACTGACGCTGAGGCTCGAAAGTGTGGGTAGCAAACAGGATTAGATACCCT
+
<EFFGGFGGGGGGGGGGGGGGGGGGGGGGGGGGGGGGGGGGGGGGGGGCGGGGGGGGGGGGGGGGGGGGGGGGGGGGGGGGGGGGGGGGGGGGGGGGGGGGGDCFGGGGGGGGGGGGGGGFGGGGGG>GGGGGGGGGGGGGGGGGGGGGGGFGGGGGGGGGFGGGGGGFCEGGGGGGGCGGGGGGGFEFGGGGGGFGGGGGGGGGGGGGGDDGGGCFFFFCGGGGGEGD:A:GGFCGGGG?DGGFGGFGGGGGGGGGGFGGGGGGGGGGFFGGGFFD9ECGGFCFGF7GGFFF8G>F>EFGGGFBF>GGE<GFCGGGGEGFGGDGGGGE@F<7GGGFGGEGGGGGGGEGGGFGFFFGFEFFCGGGGGGGGGGGGGGGGGGGGGGFGGGGGGGGGGGGGGGGGFF<FFCGDGCCCCC
@NJ 145
TGGGGAATATTGCACAATGGGGGAAACCCTGATGCAGCGACGCCGCGTGAAGGAAGAAGTATCTCGGTATGTAAACTTCTATCAGCAGGGAAGATAATGACGGTACCTGACTAAGAAGCCCCGGCTAACTACGTGCCAGCAGCCGCGGTAATACGTAGGGGGCAAGCGTTATCCGGATTTACTGGGTGTAAAGGGAGCGTAGGCGGCGGAGCAAGTCAGAAGTGAAAGCCCGGGGCTCAACCCCGGGACGGCTTTTGAAACTGCCCTGCTTGATTTCAGGAGAGGTAAGCGGAATTCCTAGTGTAGCGGTGAAATGCGTAGATATTAGGAGGAACACCAGTGGCGAAGGCGGCTTACTGGACTGACAATGACGCTGAGGCTCGAAAGCGTGGGGAGCAAACAGGATTAGATACCCT
+
GGGCGGGGGGGGGGGGGGGGFGGGGGGGGGGGGGGGGGGGGGGGGGGGGGGGGFGGFGGGGGGFGGGFGGGGGGGGGGGGGGGGGCEFFFFGGGF9FFGGGGGGGGGGGGGGGGGGGFGGGGGGGGGGGGGFGGGGGGGG9<DFGGGGE>EFGGGBFFGGGGC@FGGGGGGGGGGCCF:FGGGGGGGGGGG9GGGGGGGEGGGGGGEGG=EGGGGFGGGFFEFGGGGGGGGGGGGGGGFFFG79FEGFEGFE;D<CGGGGGGGCFGGGFGFGGF;FFAGGGGGGGGGGGGGGGFFGFBFDGGEEGFFFGEGFC@,7GFGGGGGGGGGGF9GGDGGGGGGGGGGGGEGGGGGGGGGGGGGGGGGGFFECGGGGGGGGGGGFGGGGGGGGGGGGGGGGGGGGFFGGF9GGGGDCCCCC
@NJ 51696
TGGGGAATATTGCACAATGGGCGAAAGCCTGATGCAGCAACGCCGCGTGAGCGATTAAGGCCTTCGGGTCGTAAAGCTCTGTCCTCAAGGAAGATAATGACGGTACTTGAGGAGGAAGCCCCGGCTAACTACGTGCCAGCAGCCGCGGTAATACGTAGGGGGCTAGCGTTATCCGGAATTACTGGGCGTAAAGGGTGCGTAGGTGGTTTCTTAAGTCAGAGGTGAAAGGCTACGGCTCAACCGTAGTAAGCCTTTGAAACTGGGAAACTTGAGTGCAGGAGAGGAGAGTGGAATTCCTAGTGTAGCGGTGAAATGCGTAGATATCGGGAGGAACACCAGTGGCGAAGGCGGCCTACTGGGCACCAACTGACGCTGAGGCTCGAAAGTGTGGGTAGCAAACAGGATTAGATACCCT
+
EGGGGEEFFGGGGGGGGGG8CFGGGGGGGGGGGCGGFFEFF7CFFGGFCFGGGGG,,CEFGGGCFF,FFEGGGGGGGGGGGCGGGGGG?FGGGGFEGGGGGGC:FGGG,EDFGFDGCDFGGGEFEGGFFFEF7FFGGFGG;DFF>E9FFGGGGGGFGGGDEGGGCBFCFFGGGGEFBFGFCF=CEFGGGEGCGEC=ECGGCE>CDC:8GFEFGCCFFGGGGCFFGGGGGFGGGGGEG;FFEGEGFGEGFDA<CEGFGGGFFGGGGFEEFGF=FFGGGFGEGGGGGECGGEFGECFFCDGGGFBE>7GGDCFCCCEGGFFFCCGGGGGFFGGGFDGFFCEBFC@GGGDEGGGFGGGGFGF<,FDGCGEGGGGGGGFGGF<GGFC,F@GGGGGGGGGGGGGFGGGFAGGFE@C8CCC
@NJ 147
TGGGGAATATTGCACAATGGGGGAAACCCTGATGCAGCGACGCCGCGTGAGTGATGAAGTATTTCGGTATGTAAAACTCTATCAGCAGGGAAGATAATGACGGTACCTGACTAAGAAGCACCGGCTAAATACGTGCCAGCAGCCGCGGTAATACGTATGGTGCAAGCGTTATCCGGATTTACTGGGTGTAAAGGGTGCGGAGGTGGTATGGCAAGTCAGAAGTGAAAGGCTGGGGCTCAACCCCGGGACTGCATTTGAAACTGTGAAACTAGAGTACAGGAGAGGAAAGTGGAATTCCTAGTGTAGCGGTGAAATGCGTAGATATTTGGAGGAACACCAGTGGCGAAGGCGGCTTTCTGGACTGTAACTGACACTGAGGCACGAAAGCGTGGGGAGCAAACAGGATTAGATACCCT
+
GGGGGGGGEGGGGGGGGFFFFFGGGGGGGGGGGGGGGGCFGGGGGGGGGGGGGGDFGGGF?CFGGGG,CFFGGGGGGGGG9F<9EB<ECFGGGGGGCFFFE7F+?:?FFFGGFGGGGGCDFD/C96>D<<@FC43GFGGDCGFGE>E@;CB@=FA6?,=F#?<,?E>>A8*=C=FC8<<>E@:C:F:CFE>CF1F87CB#DF:6F@C/CFG<GFGG;3E><DFFGF;A@C:EEGGFGCFC@C7C3FE@/E<@#FAFFFGFFGGA+<FFFF+E=CB=FFFEGGGGGFBEE,GGF8DGFF89GGGGGGEFCDFGECCGGGGGGGGGF<,GFACGGGFDFCFGGGGEGGEEGGGGGFCGEF<E,FFFCGGGGGFC,GGFGEFD,GGGGGFF+GFDGFGGGFGFFCFGGGGGGGGCCCCC
@NJ 148
TGGGGAATATTGCACAATGGGGGAAACCCTGATGCAGCAACGCCGCGTGAGTGAAGAAGTATTTCGGTATGTAAAGCTCTATCAGCAGGGAAGATAATGACGGTACCTGACTAAGAAGCTCCGGCTAAATACGTGCCAGCAGCCGCGGTAATACGTATGGAGCAAGCGTTATCCGGATTTACTGGGTGTAGAGGGTGCGTAGGTGGCAGTGCAAGTCAGATGTGAAAGGCCGGGGCTCAACCCCGGAGCTGCATTTGAAACTGCTCGGCTAGAGTACAGGAGAGGCAGGCGGAATTCCGAGTGTAGCGGTGAAATGCGTAGATATTAGGAGGAACACCAGTGGCGAAGGCGGCCTGCTGGACTGTTACTGACACTGAGGCACGAAAGCGTGGGGAGCAAACAGGATTAGATACCCT
+
EGF8EFGGGGGGGGGGGGGGGGGEFGGGGGGGGGGGGGFGGGGGGGGEGGGFGGGGGGGGGGGGGGGGGGGGGGGGGGGGGGFDEFGGGGDFGGGGGGG,EFE@GGGGGGFGCGGGGGG8FGGGGGGGFGGGGGFGF9DCFFGGDGGG@EGAFFGFGGCD2FFGGGGGGGGFGGGGGGGGGG;FG<FEGFFGGF5#<EGFEEGFAC;G5CFGGFGFGFFG?@:GGGCCFG2EGGGGDFGGFFECFEECEE,BACFGEC,<CFF=:+ACCF<?CC@EAEFDFDFE?7GGFAF<AGGF7DA,F<EF@EGFAFGGGCCF?GGGFF9FGGGGGGGGFGFC?FFGGGGGFFCBCGFEFEGFFFE9AFF<GFFFECFC,GFGF@GFEDFF>DGGF@DGGGGGFGGFCADF@C<FDEE@A,8A
@NJ 149
TGGGGAATATTGCACAATGGAGGAAACTCTGATGCAGCGACGCCGCGTGAAGGATGAAGTATTTCGGTATGTAAACTTCTATCAGCAGGGAAGAAAATGACGGTACCTGACTAAGAAGCTCCGGCTAACTACGTGCCAGCAGCCGCGGTAATACGTAGGGGGCAAGCGTTATCCGGATTTACTGGGTGTAAAGGGAGCGTAGGCGGCACGGCAAGCCAGCTGTGAAAGCCCGGGGCTCAACCCAGGGACTGCATTTGGAACTGCTGAGCTAGAGTGTCGGAGAGGCAAGTGGAATTCCTAGTGTAGCGGTGAAATGCGTAGATATTAGGAGGAACACCAGTGGCGAAGGCGGCTTGCTGGACGATGACTGACGTTGAGGCTCGAAAGCGTGGGGAGCAAACAGGATTAGATACCCT
+
<FCFGEFFGGF9FFGFGGGGGGGGGGGFFDFGGGCFGGEBFGGD7FGBCGFFGGFDFGGFEAFFG<+BD,4<EFF??,CFGGGGGD9EFGGGFGGFFGAFFFG+?BEFFGGFG,?FF88,8BFFGGGGGCFFBF,B+FGFFC,DFGEGGGGGGGC>,>:EFB:F7CFGE*<F<C7F*<CFFFFGGFFCFCA?:<<7819<<=07F@ED:GFEE6CFCF8*-23;AFG<:C>C*F>>357<:89+FE=FFGF?DDGFD<83<CE,CCFGFC:?FF-CC8FFEF9GFEF9AFFB<<GCFAFFFGGEEDGGGFEC7F7GFFE;?@DFEC8@FC?6?C,CDFEEGGGFGFB+F7EFE@8@@DE@@;,,GFFDGF8FCEFGGGEE,CGGGGEF@CGGFEAGFFECCFFGECGGFGFC<C8C
@NJ 150
TGGGGAATATTGCACAATGGGGGAAACCCTGATGCAGCGACGCCGCGTGAGTGAAGAAGTATTTAGGTATGTAAAGCTCTATCAGCAGGGAAGAAAATGACGGTACCTGACTAAGAAGCCCCGGCTAACTACGTGCCAGCAGCAGCGGTAGTACGTAGGGGGCAAGCGTTATCCGGATTTACTGGGTGTAAAGGGTGCGTAGACGGTAAAGCAAGTCTGAAGTGAAAGCCCGGGGCTCAACCCCGGGACTGCGTTGGAAACTGTTTAACTAGAGTGCGGGAGGGGTAAGCGGAATTCCTAGTGTAGCGGTGAAATGCGTTGATATTAGGAGGAACACCAGTGGCGAAGGCGGTTTAAAGGACAGTAACTGACGTTGCGGCTCGAAAGCGTGGTGAGCAAACAGGATTAGATACCCT
+
ED6C:CFGGFDGFFGGGFEGGGGGGFFFCEFF<@<FGFEGGFGGGG:@FEF,CFEFFGG<EFF9,CE,CEFCC<E9F,BAF?@FFEEGGGC8+::FGGFG<FC:FGFGGFGCEEFCGFGCDGDCEB@FFCFGFGGFGGCEFEF,88+@3*37@EG@BDC:7CG7C:*<=7C<CF*:*=:CCCC@CFFC<CFFGF7(C:C8:88FGGG5:C?0:CG0><:1CF@FFFCF6FFCDDCC8<CCFG<DEGED7EFG#8C:0%CAFE1CG?9FFFGF778*:'::;A#>CF:B:8A9<?C9=<F?GFC=+F7FEC5,,774,:,,FC<E,F6,<,,@?6,FFC<B,B6CCC:CF:C:,AF<,,,<C6,,FFC,66,C7EF6+FFC,,FFB7B;FCE@,FC@CEFFFEC,FEFEFGF@CCB-
@NJ 151
TGGGGAATATTGCACAATGGGGGAAACCCTGATGCAGCAACGCCGCGTGAAGGATGACGGTTTTCGGATTGTAAACTTCTTTTCTTAGTGACGAAGACAGTGACGGTAGCTAAGGAATAAGCATCGGCTAACTACGTGCCAGCAGCCGCGGTAATACGTAGGATGCAAGCGTTATCCGGATTTACTGGGTGTAAAGGGAGCGCAGGCGGGACTGCAAGTCGGATGTGAAATACCGTGGCTTAACCACGGAACTGCATCCAAAACTGTAGTTCTTGAGTGAAGTAGAGGCAAGCGGAATTCCGAGTGTAGCGGTGAAATGCGTAGATATTCGGAGGAACACCAGTGGCGAAGGCGGCTTGCTGGGCTTTAACTGACGCTGAGGCTCGAAAGTGTGGGGAGCAAACAGGATTAGATACCCT
+
FFFGGFGFGGGGGGGGGGGGGGGGGGGGGGGGGGGGGGGGGGGGGGGGFCGGGFFGGGGGBFCFGGGGGGGGGGGGDGGGGGGGGDGG<FFFFGCCGG?FGGFGGGGGGGFGGFGGFGGFGGGGG@EGGGGGGGGGGG=DF3FGG@GG6GGFFEGFGGGGGGA>DCFG<GGG=@,=3<CGGBFFGFGGGG<FFGGGEBBGEC:EFGGGGGEGCGGGFGFGGGG=B;:GFG>3<FEGFGE<GGC:=FFDCGGFE,FFGFCCGFCFFFFEDFGGE7GGFF?.GGGFGGGGD77C8FE@FEGGGGEGFGGGGGGGFGFC:EC,GGFGDFDGGGGGGGGFGGGGFGGGGGGFGGGGGGGFFFFFGGGGGGGFGGGGGGEDGGGGGGGGGGGGGGEGGGFFGGGGGGFAGGGGGGFGGECCCCC
@NJ 152
TGGGGAATATTGCACAATGGAGGAAACTCTGATGCAGCGACGCCGCGTGAAGGATGAAGTATTTCGGTATGTAAACTTCTATCAGCAGGGAAGAAAATGACGGTACCTGACTAAGAAGCCCCGGCTAACTACGTGCCAGCAGCCGCGGTAATACGTAGGGGGCAAGCGTTATCCGGATTTACTGGGTGTAAAGGGAGCGTAGACGGCACGGCAAGCCAGATGTGAAAGCCCGGGGCTCAACCCCGGGACTGCATTTGGAACTGCTGAGCTAGAGTGTCGGAGAGGCAAGTGGAATTCCTAGTGTAGCGGTGAAATGCGTAGATATTAGGAGGAACACCAGTGGCGAAGGCGGCTTGCTGGACGATGACTGACGTTGAGGCTCGAAAGCGTGGGGAGCAAACAGGATTAGATACCCT
+
EEFGGBCFGGGGEGGGGGGGGGGGGGGGFGGGGGGGGGGGGGGGGGGGGGGGGGGGCFFC?FGGGGGGGCFGGGGGDGDFGGGGGGGGGGGGGGGGGGGGGEGCFFGGGGGGGGGGGGGGGGCGGFGGGGGGGGGGGGGGGGFGGGGGGGG?GGGCCFGGGGGGFGF=FFECFBF:E=F<CGCGGGGGGGGGGGGGGGF>EGGGGGEGFGGGGGGGECGGGGGGGGFGGGGFDGFFDGGCGFG(FFGFEGC=FGGFDAFGGFEFDFFGFFGGGGCFEFGGFGFGGDGGGGGFDFC,FFE<GDFC>GGGGFDGFCGGGGGGF9F9FFGGFDGGGGGFFGGGEGGFFFCGGCGGGGGGGGGGGGFFGGFGGGFGFFGEFGGEFFFGGGGGGGEGGFCGGFDGGGGGGFFEGFFCC8CC
@NJ 153
TGGGGAATATTGCACAATGGGGGAAACCCTGATGCAGCAACGCCGCGTGAGTGAAGAAGCATTTCGGTATGTAAAGCTCTATCAGCAGGGAAGATAATGACGGTACCTGACTAAGAAGCTCCGGCTAAATACGTTCCAGCAGCCGCGGTAATACGTATGGAGCAAGCGTTATCCGGATTTACTGGGCGTAAAGGGTGCGTAGGTGGCAGTGCAAGTCAGATGTGAAAGGCCGGGGCTCAACCCCGGAGCTGCATTTGAAACTGTTCGGCTAGAGTACAGGAGAGGCAGGTGGAATTCCTAGTGTAGCGGTGAAATGCGTAGATATTAGGAGGAACACCGGTGGCGAAGGCGGCCTTCTGGACTGTTACTGACACTGAGGCACGAAAGCGTGGGGAGCAAACAGGATTAGATACCCT
+
FEFGGGGGFFGGGDGGGGGGGGGEGGGGGGGGGFCFGGGGGDGGGGGGGGGGGGGGGGG8CFGGGGG,C,CFGGGGGGFC,EB<,AFGFGGGGGC<?A9A?FEC<:,AF<A,B??<<EF,=AFC@>E,,:F<<33,3=F@F,3,@E:<*:*,<,:@FCFGFFFGGG:F861>83**9CF;4@@CFG#B1+C7<5:+C9=-2C;>:<,:<2F><;:<7=@ECFAD9CCEF5*C:CG315CGFC@#88:,5EFE8C@@?BFD:F<#@<=AGFAFDGFDFE@:F<,B:,,4E<EE@GGGFF=<GFCGGGGGGGGFCCC:FFGFFGGF?,FGFFF<F:GCB@,:GGGGGGGGGGFFC,;,8GGGCGGGGFGGFAFE@GGFGGFC,GGGGGGDGFGGGGFGGGGGGGGGGGGGGCGCCCCC
@NJ 154
TGGGGAATATTGGGCAATGGGCGAAAGCCTGACCCAGCAACGCCGCGTGAGTGAAGAAGGCTTTCGGGTTGTAAAGCTCTGTCCTAGGGGACGAAGGAAGTGACGGTACCCTGGGAGGAAGCCCCGGCTAACTACGTGCCAGCAGCCGCGGTAATACGTAGGGGGCGAGCGTTGTCCGGAATGACTGGGCGTAAAGGGCGTGTAGGCGGCCGATTAAGTATGGAGTGAAAGTCCCGCTTTCAAGGTGGGAATTGCTTTGTAGACTGGTTGGCTTGAGTGCGGAAGAGGTAAGTGGAATTCCCAGTGTAGCGGTGAAATGCGTAGAGATTGGGAGGAACACCAGTGGCGAAGGCGACTTACTGGGCCGTAACTGACGCTGAGGCTCGAAAGCGTGGGTAGCAAACAGGATTAGATACCCT
+
FDFGGFEFGFGFFGGCFFGGGGGGGGGGGGFGGGGGGGGGGGGDGGGFFGGFFGGGFGGCFGGGFGGGFFFGGGGFGGGGGGGGGGFGGGGGFGGEFGFFFGGGGGGGEFFFGGGGGGGGGGF<FGGD=GGGGGG3GGFGGGG?GFGFGGEFGEFGDFFGGGGGG<GBFGGGFGFEGGGGG+GGG7:GFFE:CE>CGGGGFEEFGGGGGECECGGGFGFEGGGGGFFFGGGGFFG:GDGFFFGGFFCGGGFGGGGFGF=<:EEGFGFGGGGFFFBE>GGGGGGGFGGFCAFFFC,CGFFFF<FGGFFEGGFFE<FEGGFGGFF?,CFGGEGCFGGF@<CGCGGGGGGGGFEGGGFGGGGGGGGGGGGGGGGGGGGGGGF@7GGGGGGGEGGGGFEGFAFC<,GGGGGGGFGGFFCC@CC
@NJ 155
TGGGGAATATTGGGCAATGGGCGAAAGCCTGACCCAGCAACGCCGCGTGAAGGAAGAAGGCCTTCGGGTTGCAAACTTCTTTTAAGAGGGACGAAGAAGTGACGGTACCTCTTGAATAAGCCACGGCTAACTACGTGCCAGCAGCCGCGGTAATACGTAGGTGGCGAGCGTTATCCGGATTTACTGGGTGTAAAGGGCGCGTAGGCGGGAATGCAAGCCAGATGTGAAATCCAAGGGCTCAACCCTTGAACTGCATTTGAAACCGTATTTCTTGAGTGTCGGAGAGGGTGACGGAATTCCTAGTGTAGCGGTGAAATGCGTAGATATTAGGAGGAACACCAGTGGCGAAGGCGGTCAACTGGACGATAACTGACGCTGAGGCGCGAAAGCGTGGGGAGCAAACAGGATTAGATACCCT
+
CFGGGFGGFFGGGGGGGGGGGGGGGGEGGGGGGGGGGGGGGGGGGGGGGGGGGGGGGGGGGGGGGGGGGGGGGGGFFGGGGGGFCGGDGGG=FGGCE<EGFGGGGGGGGGGGGGGGGGGGFBDAFGDGGGGCGFCFFGGGGGF@FE=@FEEGG9>F3?>FF=GGGGGGCGGGCGGGC<F><FGCFGFB$F<GGGGFGGGGEGGGGCFDEC@8:FGFCFFGGFGGFGGGGGFGGGGGG<@8FFCGGGFDFF?FGDFE@7FGFGCFCCFGFF>GGFGGFFGGFEDA:?57GFDGGFFDGGGFB,GGGGGGGGGFFGDGGGGFGFGGFFFFGGGGGGGGGGGGGGGGGGGGGDGGGGGGGGGGGGGFFFGGGGGGGGGFGGGGDEFGGGGGGGGGGFGGGGGGGGGGGGGGGGFFGCCCCC
@NJ 156
TGGGGAATATTGCACAATGGGGGAAACCCTGATGCAGCAACGCCGCGTGAGTGATGACGGCCTTCGGGTTGTAAAGCTCTGTCTTCAGGGACGATAATGACGGTACCTGAGGAGGAAGCCACGGCTAACTACGTGCCAGCAGCCGCGGTAATACGGAGGTGGCGAGCGTTGTCCGGATTTACTGGGCGTAAAGGGAGCGTAGGCGGACTTTTAAGTGAGATGTGAAATACCCGGGCTCAACTTGGGTGCTGCATTTCAAACTGGAAGTCTAGAGTGCAGGAGAGGAGAATGGAATTCCTAGTGTAGCGGTGAAATGCGTAGAGATTAGGAAGAACACCGGTGGCGAAGGCGGCTTTCTGGACTGAAACTGACACTGAGGCACGAAAGCGTGGGGAGCAAACAGGATTAGATACCCT
+
GGGFGDGGGGGGGGGGGGGGGGGGGGGGGGGGGGGGGGGGGGGGGGGGGGGGGGGGGGGGEDGDFGGGGGGGGGGGCFFGGGGGGGGGGGGFCFGGGGGGGGGDGGFFGGGGGGGGGGGGGGGGGCFCF9FFGCBFG@ACF8DFGEEF7CEGG9F-CF>GFFGGGGEECFDFFFGG?CFFFGGGGGFGFEGFFAE=EE<EEFGFGGCGFFGGGFGFFFFCCGCGGGGFCGFE4EG@CF4:?0FGGGFB9FGGGFGFFFCDGFGFFFEF??C4:DFCFDGF?G<FGFFFF?A,?FGGFFCFGGFEGFGE?C,C:GGGGDFFFDDFDGGGGGFGGGGEEGFBF7GGF77DGGGGFGGGGGGGGGFE9GFGGGGGFGGGGGEFCBC,@77FEGE@FGGGGGGGGFGGFAGGGDFC@8CA
@NJ 157
TGGGGAATATTGCACAATGGGGGAAACCCTGATGCAGCGACGCCGCGTGGAGGAAGAAGGTCTTCGGATTGTAAACTCCTGTTGTTGAGGAAGATAATGACGGTACTTGAGGAGGAAGCCCCGGCTAACTACGTGCCAGCAGCCGCGGTAATACGTAGGGGGCTAGCGTTATCCGGAATTACTGGGCGTAAAGGGTGCGTAGGTGGTTTCTTAAGTCAGAGGTGAAAGGCTACGGCTCAACCGTAGTAAGCCTTTGAAACTGGGAAACTTGAGTGCAGGAGAGGAGAGTGGAATTCCTAGTGTAGCGGTGAAATGCGTAGATATTAGGAGGAACACCAGTTGCGAAGGCGGCTCTCTGGACTGTAACTGACACTGAGGCACGAAAGCGTGGGGAGCAAACAGGATTAGATACCCT
+
FGGGGEGGDGGGGGGGGGGGGGGGGGGGGGGGGGGGGGGGGGGGGGGGGGGGGGGFGGGGGGGGGGCFGGGGGGDGGGGGGDGGGFFFGGGGGGGGG9FDGGGFGGCFGGGGGGEEFGGFFFGGGGGGGGGGGFCGFGFG?GGGGGGGGGGGGGGC>FDGGGGGGGGGEDGCFFGGGGGGGG=GGGG=ECFGGGGCEEGG-GFGGGGGGGGGGGGGGGGGGGGGGGCFGGEFEGFFFCGGGGGFAGGGGGFFFFGGGFFG?FFFGGGBFGGGFGGGGGGFFGGFGF9GGGCFGGGGFFAGE7GGGGGGGGGGGCGGGGGGGGGGGGGGFFECGGGFGGGGGGGGGEGGGGGGGDGGFEE9GFDGFGGFGFGF@GFFGGGGGGGGGGGGGGGGGGGGGGGGGGGGGGGFFGCBACA
@NJ 59804
TGAGGAATATTGGTCAATGGACGAGAGTCTGAACCAGCCAAGTCGCGTGAAGGAAGACGGATCTATGGTTTGTAAACTTCTTTAGTGCGGGAACAAAGCGGCGTCGTGACGCCTGATGAGTGTACCGCAAGAATAAGCATCGGCTAACTCCGTGCCAGCAGCCGCGGTAATACGGAGGATGCGAGCGTTATCCGGATTTATTGGGTTTAAAGGGAGCGTAGGCCGGAGATTAAGCGTGTTGTGAAATGTAGACGCTCAACGTCTGCACTGCATCGCGAACTGGTTTCCTTGAGTACGCACAAAGTGGGCGGAATTCGTGGTGTAGCGGTGAAATGCTTAGATATCACGAAGAACTCCGATTGCGAAGGCAGCTCACTGGAGCGCAACTGACGCTGAAGCTCGAAAGTGCGGGTATCGAACAGGATTAGATACCCT
+
GGGGGEGGGGGGGGGGGGGGGGGGGGGGGGGGGGGGGGGGGGGGGGGGGGDFGGGGGFGGBBFGGGGGGGGGGGGGGGGGGGGGGGGGGGGGGGGGGGGGGGG@GGGGGGGGGGGGGGGGGGGGGGGGGGGGGGGGGGG>GGFGGGGGGGGG(CCFCFGGGGGGGGGGFGGFGGGGGEGGGGGGGGGFGDEEGGGGGGGGGGGGGGGFFFFFGGFCCECGGGGGGGGGGGGGGGGGGGFGGGGGGGGFGGGGGGDE5GGGGGGGGGGGGF8>#GGDGFFGFFGFGF5C8GGFEGGGGGFDDFECB@+F8GFFFCF+=+,GFE:GGGGGGGGGGGGGGGGGGGGGGGGFAGGGGECGFGCGGGGGGGGGGGGGFECEGGGGGGGGGGGGGGGGGGGGGGGFEGGGGGGGGGGGGGGGGGGGGFF9AGGGGGCCCCC
@NJ 159
TGAGGAATATTGGTCAATGGACGAGAGTCTGAACCAGCCAAGTAGCGTGCAGGATGACGGCCCTATGGGTTGTAAACTGCTTTTATAAGGGAATAAAGTGAGTCTCGTGAGACTTTTTGCATGTACCTTATGAATAAGGACCGGCTAATTCCGTGCCAGCAGCCGCGGTAATACGGAAGGTCCGGGCGTTATCCGGAGTTATTGGGTTTAAAGGGAGCGTAGGCCGGAGATTAAGCGTGTTGTGAAATGTAGATGCTCAACGTCTGCACTGCAGCGCGAACTGGCTTCCTTGAGGACGCACAAAGTGGGCGGAATGCGTGGTGTAGCGGTGAAATGCTTAGATATCACGAAGAACGCCGATTGCGAAGGCAGCTCACTGGAGCGCAACTGACGCTGAAGCTCGAAAGTGCGGGTATCGAACAGGATTAGATACCCT
+
FGGGGFFGFFGGGGFGGGGGGGGGGGGGGGGGGGGGGGGGGGGGGGGEGGGGGGGGGGGGGGEGGGGGGGGFEGGG9FGGGGGGGGGGGGGFGGGGGGGGGGGGGGGDEGG9FGGGGGGGGGGFGGGGGGGGGGGGGGGGGFFEGGGGGGG<=FGEGCGGGGGGGGGC/C<;DFFCGFECFGGGEE@ECF:/@FEC<#<?BF/GGFC8*=A:CEBCCE9C5FCC<C?:G5A:C7FCDC:;B@DF@EB?>19D<CGC6<FFGE$5CCGGFFCF7ECF>CDDD<FFD>=A=FAFCB7FB>=A7,7,GGFBC,FF+:=+DGCGGGFGEGEGGGGEF?,FCFGCFBC,C44<GGFFFF@+@FF7GFFCFDGGGGFF@A@DGGGF:ECGGGGGGGFGGGGGGEGFGFFE@CFC@:GGFAGFEGFCGFGFAGGGFE@A88@6
@NJ 160
TGGGGGATATTGCACAATGGGGGAAACCCTGATGCAGCGACGCCGCGTGGAGGAAGAAGGTTTTCGGATTGTAAACTCCTGTCGTTAGGGACGATAATGACGGTACCTAACAAGAAAGCACCGGCTAACTACGTGCCAGCAGCCGCGGTAAAACGTAGGGTGCAAGCGTTGTCCGGAATTACTGGGTGGAAAGGGAGCGCAGGCGGACCGGCAAGTTGGAAGTGAAAACTATGGGCTCAACCCATAAATTGCTTTCAAAACTGCTGGCCTTGAGTAGTGCAGAGGTAGGTGGAATTCCCGGTGTAGCGGTGGAATGCGTAGATATCGGGAGGAACACCAGTGGCGAAGGCGACCTACTGGGCACCAACTGACGCTGAGGCTCGAAAGCATGGGTAGCAAACAGGATTAGATACCCT
+
GGGGGGGGGGGGGGGGFGGGCCGGGGGGEGFGGGEGGGEGGGGGGDGGGGGGGGGGGGGFGGGGGGGGGEFGGGGGGGGGGGFDDFCFAFGGGGG:FCFAEG:+>>9@FFGGC>EGG8CBFF@@FEGGC;FGGGGGGGF7F8FFC7<F<::FGGG<CFGGDGCFG>G@*CF,@F@F8F:;F7GGGG*C=C@EGCEGCDECCEDEEGGGDEFCD9;2<,E9CF8F3AF<GFFFEGGGGGFGG4FDFGGCDFDG8E82<@FGGGGDFDA:9GGFBDFF=6?+CF:FCF8FGFGGGF@8+>+8FCEEEF@@CFB,8,FGGGF9FC+>GCFDGFCGEGGGF8GGGGC<FGDF@@EC9FFGGGGF<DCDEA@FCF;FF<GFE@GGGGGGGGGGGGGGGFDFF<FFEGGFE9GGGFECCCC@
@NJ 51555
TGGGGAATATTGCACAATGGGGGAAACCCTGATGCAGCGACGCCGCGTGAGTGATGAAGTATTTCGGTATGTAAAACTCTATCAGCAGGGAAGATAATGACGGTACCTGACTAAGAAGCACCGGCTAAATACGTGCCAGAAGCCGCGGTAATACGTATGGTGCAAGCGTTATCCGGATGTACTGGGTGTAAAGGGGGCGTAGGTGGTATGGCAAGTCAGAAGTGAAAGGCTGGGGCTCAACCCCAGGAGTGCATTAGAAACTGGCAAACTGGAGGACAGGAGAGGAAAGCGGAATTCCTTGTGTAGCGGTGAAATGCGTAGATATTAGGAGGAACACCAGTGGCGAAGGCGGCTTTCTGGTCTGAAACTGACACTGAGGCACGAAAGTGTGGGGAGCGAACAGGATTAGATACCCT
+
FAF,CCGGFGGFGGGFGGFGC:FGEFDEFGGGEC6EFG6CF+:FEEEC@F7FFFFGGGGGGGGFAF@,C<FGGGGGGGGGFEC?FF?F<CDGGGCCGDGFGGGEF>DFFFGGFB<AB8<0A0+@=><>;BBEF,DFGFF$C9@FG+:/:CC@FDFBF9FF-=FC#?BFB(/A<>CC@?#5/#BF/?2:BFC>>1=*EC<F@F@3<FC:458>::B<*,D=0CFB><)@:5@E@GGFC*>@8*&/,FAC,F?,4E,,CDEAF,E,ADGF<F8EDB,AA,A,E?@FFD+GC@FAF?AE,:4,EFB7GE7FFCCF@C:@7EFGGGGFF9AECC,CFCCFGGFGF,F<ECGGGFCDCC8GFEDC,CFFCGEGECF@6F8GFGFD;CGAFC8,+FGGGGGF;,GGFGGGGGGGGGGCCCCC
@NJ 56200
TGGGGAATATTGCACAATGGGGGAAACCCTGATGCAGCGACGCCGCGTGAGCGAAGAAGTATTTCGGTATGTAAAGCTCTATCAGCAGGGAAGAAGAAATGACGGTACCTGACTAAGCAGCACCGGCTAAATACGTGCCAGCAGCCGCGGTAATACGTATGGTGCAAGCGTTATCCGGATTTACTGGGTGTAAAGGGAGCGCAGGCGGAAGGCTAAGTCTGATGTGAAAGCCCGGGGCTCAACCCCGGTACTGCATTGGAAACTGGTCATCTAGAGTGTCGGAGGGGTAAGTGGAATTCCTAGTGTAGCGGTGAAAGGCGTAGATAGTAGGAGGAACACCAGTGGCGAAGGCGGCTTACTGGACGATAACTGACGCTGAGGCGCGAAAGCGTGGGGAGCAAACAGGATTAGATACCCT
+
@EFGGGGGFFGGGGGGGGAFGGGGGGGFFFGGGGFGDGFGGGGGGGGGCGCGE@FEGGGGCGGGGGGFGGGFGGGCFGDGCEGGGGGGGGGGGGGBFFGGG9FFGGGGG<B8CGGDF,A<FFDF77FEGGGGG9+FFGGFFGG9D:C>@CEEFFG@FFFG;CB<>GFCFGC57FGFGGDEBF;FFGGGFFECBF@C:<FEGGEECC@,4BF?1FECFFCAFECFB@F>+EFGFGEFF@:8CDF+@8DC::3AFGCCCFD@BCF;>73::@@:FFGGFF:CEDGDG<A<GGFFCFGGFGFC,9GGFCGGEGFCGFB=:@FGFFGFC9,9FFGFGFFC,FGGGGEGGGGEF+GGFE9CGGGEEGFFGFGEGFGFCCCCGGGF@7,7GFECGEGFFD,FFEFEGGFGGGGFCGEC,@A8CA
@NJ 163
TGGGGAATATTGCACAATGGGGGAAACCCTGATGCAGCGACGCCGCGTGAGTGATGAAGTATTTCGGTATGTAAAGCTCTATCAGCAGGGAAGATAATGACGGTACCTGACTAAGAAGCACCGGCTAAATACGTGCCAGCAGCCGCGGTAATACGTATGGTGCAAGCGTTATCCGGATTTACTGGGTGTAAAGGGTGCGTAGGTGGTATGGCAAGTCAGAAGTGAAAGGCTGGGGCTCAACCCCGGGACTGCTTTTGAAACTGTCAAACTAGAGTACAGGAGAGGAAAGCGGAATTCCTAGTGTAGCGGTGAAATGCGTAGATATTAGGAGGAACACCAGTGGCGAAGGCGGCTTTCTGGACTGAAACTGACACTGAGGCACGAAAGCGTGGGGAGCAAACAGGATAGATACCCT
+
EGFGGCEFGGGGGGEFFGGGGGGGGGGGGFGGGG9FDG@C7FFCBEE@FEE9CE9FGGG<F,EFGFGCF@EGGGFFGFGGGFGFGGGGGGGGDFGGGGGGGED+BB9FGFGAEFFFFEFFDFGGG>CFFFFFF,FFFGGFGFGFGG:FCCEGGGGFFF>FCFGGCG>G@G>GGGGG57FFGGGGGGF>@<F@@::C@:FB<:E8.FGGFGGFGGGAADGGGFGCFGFGGFFB<CEG8CGFCFFCBCGFGF@CFFFGFDCAFGC=ACGDDGFCFCE?AFG:B=DGCFFEGGGF?89E@FB9GGEEE@CFFECFF=F=,,FFAGEFF<C@F9FE@EC:,,C6C7BGGEFEC@FFGGGGGGGGGGGGGGGFF<C9<GGF<ECFAGCDGDGFDEGFEGGGGGGGGGGGDGCGGDC8CA8
@NJ 164
TGGGGAATATTGCACAATGGGGGAAACCCTGATGCAGCAACGCCGCGTGAGTGAAGAAGTATTTCGGTATGTAAAGCTCTATCAGCAGGGAAGATAATGACGGTACCTGACTAAGAAGCTCCGGCTAAATACGTGCCAGCAGCCGCGGTAATACGTATGGAGCAAGCGTTATCCGGATTTACTGGGTGTAAAGGGTGCGTAGGTGGCAGTGCAAGTCAGATGTGAAAGGCCGGGGCTCAACCCCGGAGCTGCATTTGAAACTGCTCGGCTAGAGTACAGGAGAGGCAGGCGGAATTCCTAGTGTAGCGGTGAAATGCGTAGATATTAGGAGGAACACCAGTGGCGAAGGCGGCCTGCTGGACTGTTACTGACACTGAGGCTCGAAAGCGTGGGGAGCAAACAGGATTAGATACCCT
+
GGGGGGGGGGGGGGGGGFGGDFGGGGGGGGGGGGGGGGGGFGGGGGGGGFGGEFGFFGGFAFFEGGG7CCFFGGGGGGGGGGGGGGGGGGGGGGGGGGGGGGGGGGGGGGGGFGGFGGGGDG:FGGDGGGGGDF<FGG8GGGGGGGGGGEEGGGGFC-CFGGGGGGGGGDGGGGGGGGCGGGGGGG7BCFFFGEF=FGGCFFDGGGFGGFFGGGGGGGGGGGGGGGGFEFCEFGGGGGGGGGGGFG<GGGF6#E<FGFAGGGGEGGGGF9EECFFEGGGGFCFGGGECGGGGGGGGGEFCFGFDGFFAGFA?:7C>GFGFE,FFFFDFF9GGEFFFDFGGGGGGGGGGGGFFC8GGGGGGGGGGFGFAGFCC,EGGGGGGGGGGGGGGGFEGGGGGGFGGGGGGFFCGFFFCCBBA
@NJ 165
TGAGGAATATTGGTCAATGGGCGAGAGCCTGAACCAGCCAAGTAGCGTGCAGGATGACGGCCCTATGGGTTGTAAACTGCTTTTATAAGGGAATAAAGTGAGCCTCGTGAGGCTTTTTGCATGTACCTTATGAATAAGGACCGGCTAATTCCGTGCCAGCAGCCGCGGTAATACGGCAGGTCCGGGCGTTATCCGGATTTATTGGGTTTAAAGGGAGCGTAGACCGGAGATTAAGCGTGTTGTGAAATGTAGACGCTCAACGTCTGCACTGCAGCGCGAACTGGTTTCCTTGAGTACGCACAAAGTGGGCGGAATTCGTGGTGTAGCGGTGAAATGCTTAGATATCACGAAGAACTCCGATTGCGAAGGCAGCTCACTGGAGCGCAACTGACGCTGAAGCTCGAAAGTGCGGGTATCGAACAGGATTAGATACTCT
+
<ECFCCFGGGGGGCGGGGGGGGGGGGGGGGCGGDFEGCFGGGGFCFGGDGFDEGCF<FGG@CEG8CFGGFDFGGGGCFGGG9FFF9FC<FGFGGGFGGGGGGGGGFGGDGGFFFFCD97?FFGGGGFGGGGFGA9EFFGGFGFCCFGGGAFF8FFGFAF@FFFGGGDGE7FFGGGG-CFGFCFFGGC;GE<2FGGECCFFFFCGG=CF#FCEFCE;D8EEC:#?@EGGEGGFCE7?EC>9DFGGFECFG>:<<CFGFB>CF=8@GG#,@CBFF@C:6<E:B=+8FD?GFA?9E@:=F8,,GAC,B+++CGDEF8GEF7F8FE>ECCCFEB9CE<EEAAAF,F<?FFBGFCGGGGFCGGGEFCGGFGEGDDFECD9DCCF77DFE99F:FF;C<F<CGDEFFC?C,FCBEEDC@FFFGGGGGFGGFCFFC,FA,,BA
@NJ 166
TGAGGAATATTGGTCAATGGGCGAGAGCCTGAACCAGCCAAGTAGCGTGCAGGATGACGGCCCTATGGGTTGTAAACTGCTTTTATAAGGGAATAAAGTGAGCCTCGTGAGGCTTTTTGCATGTACCTTATGAATAAGGACCGGCTAATTCCGTGCCAGCAGCCGCGGTAATACGGAAGGTCCGGGCGTTATCCGGATTTATTGGGTTTAAAGGGAGCGTAGGCCGGAGATTAAGCGTGTTGTGAAATGTAGACGCTCAACGTCTGCACTGCAGCGCGAACTGGTTTCCTTGAGTACGCACAAAGTGGGCGGAATTCGTGGTGTAGCGGTGAAATGCTTAGATATCACGAAGAACTCCGATTGCGAAGGCAGCTCACTGGAGCGCAACTGACGCTGAAGCTCGAAAGTGCGGGTATCGAACAGGATTAGATACCCT
+
GGGGGGGGGGGGGGGGGGGGGGGGGGGGGGGGGGGGGGGGGGGGGGGGGGGGGFGGGGGGFFGGGGGGGGGGGGGGGGGGGGGGGGGAFGGGGGGGGGGGGGGGGGGGGGGGGG?FGGGGGCFGGGGGGGGGGGGGGGGGGGG?GGGGGGGGGGFGGGGCFGGGGGGGGGGGG@GG>?CG?GGGGGGGGGECGGGGEGGFFFGGGGGGGFGFGGGGGGGGGGGGGGG=EGGEEGGGEDGDFFFDFGFD;>@CCFGG:GFFGGGGGCDGGFFECEF@><CG?FFFDGFF=FGF8:CBF@,FB9A,:+@+GGGEFAFGGF7EGGGDGDFE,FA,,,FCFFFFCFE8GGEGFGGGGCEF6CF7GGFCFDCGGGGGGGEFGGEF+F@FC9FEDGEGFD@CE+7ED>GGF:@FCCGGGGGGGGGGFGFFGGGGGGGCCCCC
@NJ 167
TGAGGAATATTGGTCAATGGGCGAGAGCCTGAACCAGCCAAGTAGCGTGAAGGATGACTGCCCTATGGTTGTAAACTTCTTTTATAAAGGAATAAAGTCGGGTATGCATACCCGTTTGCATGTACTTTATGAATAAGGATCGGCTAACTCCGTGCCAGCAGCCGCGGTAATACGGAGGATCCGAGCGTTATCCGGCTTTATTGGGTTTAAAGGGAGCGTAGATGAATGTTTAAGTCAGTTGTGAAAGTTTGCGGCTCAACCGTAAAATTGCAGTTGATACTGGATATCTTGAGTGTGGTTGAGGCAGGCGAATTTCGTGGTGTAGCGGTGAAATGCTTAGATATCACGAAGAACTCCGATTGCGAAGGCAGCCTGCTAGGCTGCAACTGACATTGAGGCTCGAAAGTGTGGGTATCAAACAGGATTAGATACCCT
+
EDGGFDCFFGGFEFFGGG,8FF7FCFEGGGFGGGGGGFFGGGGGGGGGGGG9DCFGGGGC<FFEGGGG@E7BFGGGADFGGGGDDF,EFFGGGGGG,9EFCFA=F,EFF?FGG:+9B=<FFFEEAAFFGE<<<CFC<F<EA:+@=??F9=EEA8CDCBFCEE@FEGC:CE9DF77C*@F,@@F*>@CEGG,@DEF*<=@4<;>FCA;=8<3:A4<<CC:,8=16#2,@ACF<:;2?CEDC>F>CB9FFC@FEFC=81+:8:DA>7BBEE=C94<E@4,C,<EFFE<?,,=,GC?9+,=A=<:FB+C?F<C,B++8,GFFB=>7DFDDGGF<<9CGFF<E99@@@@B7C@<EFC+@8,@7GGCDFFCFB,F@6,FEC,C,<,<E6,C,CCGGGFC,,+B@:BFFGC@F@-FGGGFE<FCC=,FEBEECAE<A,CCC
@NJ 168
TGAGGAATATTGGTCAATGGGCGAGAGCCTGAACCAGCCAAGTAGCGTGAAGGATGACTGCCCTATGGTTGTAAACTTCTTTTATAAAGGAATAAAGTCGGGTATGCATACCCGTTTGCATGTACTTTATGAATAAGGATCGGCTAACTCCGTGCCAGCAGCCGCGGTAATACGGAGGATCCGAGCGTTATCCGGATTTATTGGGGTTAAAGGGAGCGTAGATGGATGTTTAAGTCAGTTGTGAAAGTTTGCGGCTCAACCGTAAAATTGCAGTTGATACTGGATATCTTGAGTGCAGTTGAGGCAGGCGGAATTCGTGGTGTAGCGGTGAAATGCTTAGAGATCACGAAGAACTCCGATTGCGAAGGCAGCCTGCTAAGCTGCAACTGACATTGAGGCTCGAAAGTGTGGGTATCAAACAGGATTAGATACCCT
+
GGGGGGGGGGGGFGGGGGGGGGGGGGGGGGGGGGGGGGGGGGACFGGGGGFFGGGGGGGGGGGGGGGCEFGCEGGGFGGGFC?FGGGDFFGGGFGCFDGGGG?CGGGAFGG8FDCFFEGGCFEEFGGGGGG,BAF9EF9,BCCGF@FG9DFFF@CFGGGGGGGG?GE:7+3#><C7CFGG5GG1>FGGGG>GFFGGBF>GG=GGG#CCFF:FFGDE5DEGFFCFGG<GG;FFAF5<CGGGG:AD@DCFFCCCFFG>ECFCCFC?D=FBFFD,EC#<FBFCFECG8E,<,EFGFFA:AFEA59FB+FC:,GFBE:=,CGDGGGGGGGGGGFF<EGF9<E@FA,GFDB<GEFF@CF:FFF@:GFCFGGFFC@FCFDC,<<CGGFGCGGCFGFCFF8GFEC@GFGGGFF>GGGFC,<DGGGGFGGGGECFFE6B<ACC
@NJ 169
TGGGGAATATTGCACAATGGGCGAAAGCCTGATGCAGCAACGCCGCGTGAGGGAAGACGGTTTTCGGATTGTAAACCTCTGTTTTCGGTGACGAACAAATGACGGTAACCGAGTAGGAAGACACGGCTAACTACGTGCCAGCAGCCGCGGTGATACGTAGGTGGCGAGCGATATCCGGAATCATTGGGCGTAAAGAGGGAGCAGGCGGCCGCCAGGGTCTGTGGTGAAAGACCGAAGCTAAACTTCGGTAAGCCATGGAAACCGGGCGGCTAGATTGCGGAATAGGAGCGTGGAATTCCAGGTGTAGCGTTGAAATGCGTAGATAGATGGAGGACCACAAGTTGCGATGGCGACGGACTGTGCCGCAACTGACGCACATTCCTGACAGCGTGGGGAGCAAATAGGGTTAGATACCCT
+
CFDC7EE<FGGGFFFGGFFGGGGDCFGDGGGCFFC<FCFGFGBCECFFEEGFC:F?FDGGGGGGACFGGDG<FAF,4?FDFFGFF9FCFFFFBFF+FEFGGCCCEFGGDGGGC=FFFDDF<FCFC@FEGGGFCF7,><FGGGGGGD:CCECF>FGGG>FGC,,:<81*::*8<<<<1F8<FFGCCF6:88*8*8CCEFEGCEGCGGGGG*8888?FE;0@*+<F6@+<++0**://>DCF?@CE@3,.CGFGG<C7C*8<,617:5>CE94/103+#::53F%C@+?77FFF5,59=EB4,,9C=@4+E9DB,CEFECFF,GEB?9CB,CF?B:,,CC,,+6,66,,,:++@FB9,,FE8+++6,AGFB,CFB,;,,6,8F<E58,CGEEGC@EC,9<DE;6,=,,6<6EC,6A,A<
@NJ 170
TGGGGAATCTTGCGCAATGGGGGGAACCCTGACGCAGCGACGCCGCGTGCGGGACGGAGGCCTTCGGGTCGTAAACCGCTTTCAGCAGGGAAGAGTCAAGACTGTACCTGCAGAAGAAGCCCCGGCTAACTACGTGCCAGCAGCCGCGGTAATACGTAGGGGGCGAGCGTTATCCGGATTCATTGGGCGTAAAGCGCGCGTAGGCGGCCCGGCAGGTCGGGGGTCGAAGCGGGGGGCTCAACCCCCCGAAGCCCCCGGAACCTCCGCGGCTTGGGTCCGGTAGGGGAGGGTGGAACACCCGGTGTAGCGGTGGAATGCGCAGATATCGGGAAGAACACCAATGGCGAAGGCAGGTCTCTGGGCCGTTACTGACGCTGAGGAGCGAATGCGTGGGGAGCGAACAGGATTAGATACCCT
+
GGGFGGGGFGGGGGGGGGGFGGGGGGGGGGFGGGGGGG=FGGGGGGGGGGGGGGEGGGGGGGGGGGGGGGGGGGGGGGGGGGGGGGGGGGGGGGGGGGGGGGGFGGGGD?FGGGGGGGGGGFEGGGGGGGGGGGGGGGGCFGGGGDEGGEGGFGGG7>FGGG=?E1ECCE7EFGGEGGEEGFFFGGGGGGGGDCCCECEGEGGDCEGE8C@GEGGGCFGGGGGEGD>GGGGGGGGGGC@CCFDG*:<DE7GDGGG@C?B8CC@CFFCFFFF4>DCC@GFFBFCFGFDFFE?A<C@@FF7GGFF:GGGECGGFFDGGF7GEGDGGEGGGGGGGGGDFEFDGGGGGDGGCGE8FGFE8GFGGGGGFGGGGGGGGGGGGGGGGEGGFGGGGGGGFGGGDGGGFGGGFFDGGGGGGC8CCC
@NJ 171
TGGGGAATATTGCACAATGGGGGGAACCCTGATGCAGCGACGCCGCGTGAGTGATGAAGTATTTCGGTATGTAAAGCTCTATCAGCAGGGAAGATAATGACGGTACCTGACTAAGAAGCACCGGCTAAATACGTGCCAGCAGCCGCGGTAATACGTATGGTGCAAGCGTTATCCGGATTTACTGGGTGTAAAGGGTGCGTAGGTGGCAAGGCAAGTCTGAAGTGAAAATCCGGGGCTCAACCCCGGAACTGCTTTGGAAACTGTTTAGCTGGAGTACAGGAGAGGTAAGTGGAATTCCTAGTGTAGCGGTGAAATGCGTAGATATTAGGAGGAACACCAGTGGCGAAGGCGACTTACTGGACTGCTACTGACACTGAGGCACGAAAGCGTGGGGAGCAAACAGGATTAGATACCCT
+
GGGGGGGGGGGGFGGGGGGGGDGGGGFGGGDGGGGFGGFGGGGGGGGEFEDFGGGEFGGFGGFGGGGFGGGGGGGFGGGGGGGGGGGGGGGGGGGGGGGGGGGGGGGFGCFGGGGGGGFDGGG?G?GG>D@CG1GGGGGGGGGGGDGGGGGCFGG9GGGGG8FFGGGGFCGGGGGGGDCGCFFGGGFE8EGGGGGGGGGGGGGGGCGFCFGGG>F<CFGGGFFC@:CGGGGGGGGGDGGGCGGGGFGGCGFGGGGFGEECFFCAFC?FFFGGCCFGFDGGGGGGFFFFGGEEDCDGFC=9GFGGEEGGGCFF7GGGGFFCGGGGGGGGGGFGGGGGF@FGGFGGGFGFFGFEFEFFEGGGGFE<GGFGGGFE<GGFCFB,DGGGGGGGGFFFCGEGGGCFFDGGFGGGFFGCC?CC
@NJ 172
TGGGGAATATTGGGCAATGGGCGCAAGCCTGACCCAGCAACGCCGCGTGAAGGAAGAAGGCTTTCGGGTTGTAAACTTCTTTTAAGTGGGAAGAGTAGAAGACGGTACCACTTGAATAAGCCACGGCTAACTACGTGCCAGCAGCCGCGGTAATACGTAGGTGGCAAGCGTTGTCCGGATTTACTGGGTGTAAAGGGCGTGCAGCCGGGCATGCAAGTCAGATGTGAAATCTCAGGGCTTAACCCTGAAACTGCATTTGAAACTGTATGTCTTGAGTGCCGGAGAGGTAATCGGAATTCCTTGTGTAGCGGTGAAATGCGTAGATATAAGGAAGAACACCAGTGGCGAAGGCGGATTACTGGACGGTAACTGACGGTGAGGCGCGAAAGCGTGGGGAGCGAACAGGATTAGATACCCT
+
CFGGGDFFFGGGGGGGGGGFGFFGGGGGGGGGGGGGGGEGGGGGGGGFGGGGGGGGGGGGGGGFGGGGGGFGGGGGGGGGGGGGGG?FGGGGGGGGGGAFGGGGDGFGFFGGEDGGGGGGGGFGG7FGGGGGGGE<FGGFGGGGGGGCE?GGG@GGGE<FEGGFGCECFGGFGFGGGEGG<GGGGGGGCGEGFGGGGGGGGGGGFFFGEE;@FGGGGGGGG?FG@:GGFFFD5@FGDGGFGFGGGFGGGGFEFGGGGFGGFGGFFFGGFBDDF8FFCFFC@GGGGGF@F==GFC,CGGF8GGCFFCGGGGGGGGGGEGEFGGGGGGGFGGGFFCGFFFCECGGGCGGDGGGGGGGGGFGFGGFGFFFGFGGGGFDFGFDGGGGGFGGGGGGGGGGGGGGGGGGGGGGGGGGGFCA,CB
@NJ 55271
TGGGGAATATTGCACAATGGGGGAAGCACTGATGCAGCGACGCCGCGTGGAGGAAGAAGGTCTTCGGATTGTAAACTCCTGTTGTTGGGGAAGATAATGACGGTACCCAACAAGGAAGTGACGGCTAACTACGTGCCAGCAGCCGCGGTAAAACGTAGGTCACAAGCGTTGTCCGGAATTACTGGGTGTAAAGGGAGCGCAGGCGGGAAGACAAGTTGGAAGTGAAATCTATGGGCTCAGCCCATAAACTGCTTTCAAAACTGTTTGTCTTGAGTAGTGCAGAGGTAGGCGGAATTCCAGGTGTAGCGGTGGAATGCGTAGATATCGGGAGGAACACCAGTGGCGAAGGCGGCCTACTGGGCACCAACTGACGCTGAGGCTCGAAAGTGTGGGTAGCAAACAGGATTAGATACCCT
+
EGGFGG:ECFGFGAFFGGEF,@CGG,E,CE8FFGFGFGFFGGGE+CFE77,,4CF?<ECDF9EFFC7F:FCFCFFGGGGGGGGFGGGF@FFGGFE9EFGGG+C3BF9DFGGGC8,,3BD>BD:F:F@EGA,F+>,@FADFG,BF:FG7F7;FA,:=-@F;$FCGG?CF=B@FFGC75=7F92FFCFA:7?FFFGG>DDFCCF7/EEF:F>;;DCF;7FGGFGGGGGGFCFCEC@;86>68:5CF4<>CF/<8BEF=G<FB?F83:@#C9CFF;8:EFF+AGAGGFGGGGCFCFB,A8B,8EAFGGF7GFFF?BF:CDGGGGFGGFDGCE,AFFC8GGGGGECB,EDGGF@FFC<EC,FGFFCC6;FC,FB67FFFFF>GGFGGFAGECGGGFGGFFCGFEC9FFF,GFF<CCC8CC
@NJ 174
TGGGGAATATTGCACAATGGAGGAAACTCTGATGCAGCGACGCCGCGTGAAGGATGAAGTATTTCGGTATGTAAACTTCTATCAGCAGGGAAGAAAATGACGGTACCTGACTAAGAAACCCCGGCTAACTACGTGCCAGCAGCCGCGGTAATACGTAGGGGGCAAGCGTTATCCGGATTTACTGGGTGTAAAGGGAGCGTAGACGGCACTGCAAGCCAGATGTGAAATCCCGGGGCTCAACCCCGGGAGTGCATTTGAAACTGCTGGGCTAGAGTGTCGGAGAGGCAAGTGGAATTCCTTGTGTAGCGGTGAAATGCGTAGATATTAGGAGGAACACCAGTGGCGAAGGCGGCTGGCTGGACGATGACTGACGTTGAGGCTCGAAAGCGTGGGGAGCAAACAGGATTAGATACCCT
+
GFGGG,CF<FG,EFGGGGGGGCFGGGFGGGGGGGEGGG:FGGGGGGGEGGGCFGGGGGGD<FFGGGGB=4EFGGGCAFGGGG,E,ACF@EGGGGGGGGG,FF+8AFFF,FGGGC<AFFD5C9+C++AB,<8F<:,DFGG+936D6<:FA:C?CFC?7@FFDF<<:GFGF7*5C;51*:E=;:FF<=4FFFC@C:<;D<=F>C+DGF?7,,C4:)>+<,B,EGFF36C5C@*C7FCD,@GF@+6+<D:E,GFF?;,9@,9FD3D,8,35FA,=8CF@4+E48FCFC,CGGGGEE88FBB9,GGGGGGGDFFGGGGGGGGGGGGGCFC8GGGEFGGGGGGGGGGGGGGGGGGGFFC,8FGCE6C6,F<FGGGGGFFGGGGGGGGGGGGFE:GGGFCGFE9GGGGGGGGGGGGGCCCCC
@NJ 175
TGGGGAATATTGCACAATGGGGGAAACCCTGATGCAGCGACGCCGCGTGAGCGAAGAAGTATTTCGGTATGTAAAGCTCTATCAGCAGGGAAGAAGAATGACGGTACCTGACTAAGAAGCACCGGATAAATACGTGCCAGCAGCCGCGGTAATACGTATGGTGCAAGCGTTATCCGGATTTACTGGGGGTAAAGGGAGCGTAGACGGCACGGCAAGCCAGATGTGAAAGCCCGGGGCTCAACCCCGGGACTTCATTTGGAACTGCTGAGCTAGGGTGTCGGAGAGGCAAGTGGTATTCCTAGTGTAGCGGTGAAATGCGTAGATATTAGGAGGAACACCAGTGGCGAAGGCGGCTTGCTGGACGATGACTGACGTTGAGGCTCGAAAGCGTGGGGAGCAAACAGGATTAGATACCCT
+
<FFGGGGEFFFAFGGAFECF,FGEGGGDGGGGGCFGGFEGFEGGGGGGGGGGGCFCCFG?9E,5EFG:F+BFCFGAFF<FGGCFF8FFG+9F7F,==FFDF9FEGFD,5,=DFFFGFFF<,,DCC+=:FAEGFCFDCF=,3D7BC@@BC:*F,B;F,DD>B,?<C9,FF1418,FFCGFEFGGCC>4#CC;<CF3CGGEECEE>,=C4/FFGGC81FCC7B@C9&@,AE7C@1/:DC@:CC5+>FF<C8,,*6<DC95DA<?BFFA#,FA0#@)@>GGEE,4,=?9:9=FC:5,<CCFDE?FFFC>>,F,FF5,>F=DCE;GFF<AGGFFCGFEFGGFDCGGGFFF,F@7C<<@GGGFFCC@<C,@FC>GFDGFEGFCCGFFGF8@DCFFE@,FGFGGFGGFECFE9GGFE8CCCCC
@NJ 176
TGGGGAATATTGCACAATGGGGGAAACCCTGATGCAGCGACGCCGCGTGGAGGAAGAAGGTCTTCGGATTGTAAACTCCTGTTGTTGAGGAAGATAATGACGGTACTCAACAAGGAAGTGACGGCTAACTACGTCCCAGCAGCCGCGGTAAAACGTAGGTCACAAGCGTTGTCCGGAATTACTGGGTGTAAAGGGAGCGCAGGCGGGCGTTCAAGTGGGAAGTGAAATCCATGGGCTCAACCCATGAACTGCTTTCAAAACTGATTGTCTTGAGTAGTGCAGAGGTAGGGGGAATTCCCGGTGTAGCGGTGGAATGCGTAGATATCGGGAGGAACACCAGTGGCGAAGGCGGCCTACTGGGCACCAACTGACGCTGAGGCTCGAAAGTGTGGGTAGCAAACAGGATTAGATACCCT
+
GGGGGGGEEEFGGGGGGGGG@CEGGGGGGGGGGGFGGG@FGGEGGGGGGFCFGGFGGGGGGGGGGGGGGGGGGGGG9?FGGGGGGGGFCFGGGGFEFFGGA?>=7F<FGGGFF8D,B,>,C?EF7@+=<=FFE=$@FCFFGGCGC7CF7B5?GGGDGGGGG?<F:'48E7<<FFG>92C:E,#C:F>?;CFFFF7*8:C:EF8DC>,8?#*:D6><,<EDFGFGGFFD?>@<CFGFG+CFGFCFFGGF<GC@CDBCCFFCF<B7@FFCGGGFFB/==FC,=GGFB+:+E,GFF?+F>@+,FE+GGFCFFF<<EEEGGGFA<EC7F+7GFEAGDGGGFFGGGGGEEFEGCGCFC,CFGGFD<F@8DFC>GGGGFFGGF>GGFCGFFF,7EGGGGGGGGFGGGGGGGGGGGGFC<,CC
@NJ 177
TGGGGAATATTGCACAATGGGGGAAACCCTGATGCAGCGACGCCGCGTGAGCGAAGAAGTATTTCGGTATGTAAAGCTCTATCAGCAGGGAAGAAGAATGACGGTACCTGACTAAGAAGCACCGGCTAAATACGTGCCAGCAGCAGCGGTAATACGTATGGTGCAAGCGTTATCCGGATTTACTGGGTGTAAAGGGAGCGTAGACGGCACGGCAAGCCAGATGTGAAAGACCGGGGCGCAACCCCGGGACTGCATTTGGAACTGCTGAGCCAGAGTGTCGGAGAGGCAAGTGGAATTCCTAGTGTAGCGGTGAAATGCGTATATATTAGGAGGAACAACAGTGGCGAAGGTTGCTTGCTGGACGATGCCTGACGTTGAGGCTCGAAAGCGTGGGGAGCAAACAGGATTAGATACACT
+
EFF<CE,CFFGGFFF9FGF<8CFFGGGE7FFEGGGGFF:6@@CCFGG=FFB<FG@FCEFCCFEDFFGG8AAEAFF<EGCFGFGA,5<F@6+=?EF8<<?5BFC4B??F9B8DEFAF,EADF,FCFCE:FF=@FFBAF>DF78FG,33>FGGGCC?*3CFCE@B<F;B*>=<::93<*6CFC;FFGG<EGGGC,FEGGGGCGGG;FGCC<:CEG8EB8CFG;FFA8GF>F#@@F:CGD)EFC:CG51=/C:,1,39#<,;5<?<B+CE=8?#F8F>7:@+@57CFC<<E59E<,@GFE<,,E<FBECFEACEF<FC??9,@,,GEE<,FF<CB<CFAC6GEF@@B,<CC,9,,,8GFF@6@6C78F<C,GFD6@C8CF@GGGD:AF7FE@7CCGFC6C,<9F<C;;,,E,F9EA6,@A
@NJ 178
TGGGGGATATTGCACAATGGGGGAAACCCTGATGCAGCGACGCCGCGTGAGGGAAGACGGTTTTCGGATTGTAAACCTCTGTCTTTGGGGACGAAAAAATGACGGTACCCAAGGGGGAAGCCACGGCTAACTACGTGCCAGCAGCCGCGGTAATACGTAGGTGGCAAGCGTTGTCCGGAATTACTGGGTGTAAAGGGAGCGTAGGCGGGGAGACAAGTTGAATGTTTAAACTATCGGCTTAACTGATAGTCGCGTTCAAAACTATCACTCTTGAGTGCAGTAGAGGTAGGCGGAATTCCTAGTGTAGCGGTGAAATGCGTAGATATTAGGGGGAACACCAGTGGCGGAGGCGGCCTACTGGGCTGTAACTGACGCTGAGGCTCGAAAGCGTGGGTAGCAAACAGGATTAGATACCCT
+
FFGGG@FGG9FGGGGGGGGG?FGGGGGGGGGGGGGFGGG@EGGGGGGCEFGGE=FGGGGGGGDGGGGGGGGGGFGGGFFGGGCFGGGGGG@FGFGGGGGGGFGGGGGGFGGGF@+3@FGGGGGGGEGGGGF,8DF@@CGF@CF<FFGGGGGEGCEFGFFCFFGGFCGFGCCE5>+AECE-0@FFGFGFGGC9CFGF*8;EEE:EEGC:EE8C:GG<GD:FD:EF;;DC3CF>C8@87%C<E0DC=CED:F=)CEAB;;GFFFFGGF=9GGGGGF?)CFFE9GGFF8C:EGGF<8=9GF@FEF9:7C>,GGFF5,,GGFCE,GGGFGD:@8FGFDFGGGGFGEF@7GEDGGFCDEGGFFGGGGFGGGFFGGGCF8GGDGEGGF@FFEGGGDFFFGGGGGGGGGGGGGGFGFGGCCBB8
@NJ 179
TGGGGAATATTGCACAATGGGGGAAACCCTGATGCAGCGACGCCGCGTGAAAGAAGAAGTATCTCGGTATGTAAACTTCTATCAGCAGGGAAGAAAATGACGGTACCTGACTAAGAAGCCCCGGCTAACTACGTGCCAGCAGCCGCGGTAATACGTAGGGGGCAAGCGTTATCCGGATTTACTGGGTGTAAAGGGAGCGTAGACGGAAGAGCAAGTCTGATGTGAAAGGCTGGGGCTTAACCCCAGGACTGCATTGGAAACTGTTGTTCTTGAGTGCCGGAGAGGTAAGCGGAATTCCTAGTGTAGCGGTGAAATGCGTAGATATTAGGAGGAACACCAGTGGCTAAGGCGGCTTACTGGACGGTAACTGACGTTGAGGCTCTAAAGCGTGGGGAGCAAACAGGATTAGATACCCT
+
GGGGGGGGGGGGGGGFGGGGGGGGGGGGGGGFFGGGGGCEEGGGEGGEGGG<FFGGGGGGGGGFGGGCFGGGGGGGFDFFFAFFFFGGCEEFGGGGGGGGGE@FGGGGGGGGGGFGGGGGFEEEGGGGFFGDGGGGFGFGGFGCCFED7EEFGECGGGGGGC:<FGEFCFGG@FGGDGGCGGGGFC?EF@CCFGGFGDGGDGEGGGGGGGGFGGGGGGGFGGFCFGGGGGGGFCGGDFGFE7CDFF:CFEFFFGGGGGFGCGGF?.GCFFGGFFEFCB8GGGFFG=GC>FF<DGFGF<GGGFFCGGEGFFGF7C?+4,F;FA9FF@@GFECGDFGGFGGGGFDC,GGGGGGGGGFF@C@7GGGGGGG>GFGCFDFCFGFGF@,CEGGGGGGGGGFGFGGGGGCGGGFGGGGCCCCA
@NJ 180
TGAGGAATATTGGTCAATGGACGAGAGTCTGAACCAGCCAAGTAGCGTGCAGGATGACGGCCCAATGGGTTGTGAACTGCTTTTATAAGGGAATAAAGTGAGTCTCGTGAGACTTATTGCATGTACCTTATGAATAAGGACCGGCTAATTCCGTGCCAGCAGCCGCGGTAATACGGAAGGTCCGGGCGTTATCCGGATTTATTGGGTTTAAAGGGAGCGTAGGCCGGAGATTAAGCGTGTTGTGAAATGTAGACGCTCAACGTCTGCACTGCAGCGCGAACTGGTTTCCTTGAGTACGCACAAAGTGGGCGGAATTCGTGGTGTAGCGGTGAAATGCTTAGATATCACGAAGAACTCCGATTGCGAAGGCAGCTCACTGGAGCGCAACTGACGCTGAAGCTCGAAAGTGCGGGTATCGAACAGGATTAGATACCCT
+
GGGGGGGGGGGFFGGGGGGFGGGGGGGGGGGGGGGGGGGGGGGGGGGGGGGGGGGGGGGGCGGGGGGGGDGGEGGGGGGGGGGFFGGAFGFGGGGGGGGGGGFGGGGGGGGGGGGGGGFGGGGGGGGGFGGGGGGFGFFGAFGGGGGFGGFFFD8FGGGGGGGGGDGD:FCGF>FGGGG?GGFGGFGG0GGGGGCCBGGFGG;GGGGGCFEFGGGEGDFDGGGGGDDEFGGFFGGGC,;FEDDDFFFGG@??@CCFGEGGGFDFDFEGFGGGGGFGFFGGGGGGGGFCGGFF8:?BECGFECE=FC:7GFF?FFGGFBFFGGCCDGGGGGGGE<GGGGGGGEDFF,FGGGGGGGF:FFF7@GGGGGGGGGGFF9GGFFEFCCBEEGEDGGGGGGFFC7GFGGGGGGGEGDGGGGGGGGGGGFGGGGGGGFECCCCC
@NJ 181
TGAGGAATATTGGTCAATGGACGAGAGTCTGAACCAGCCAAGTCGCGTGAAGGAAGACGGATCTATGGTTTGTAAACTTCTTTAGTGCGGGAACAAAGCGGCGTCGTGACGCCTGATGAGTGTACCGCAAGAATAAGCATCGGCTAACTCCGTGCCAGCAGCCGCGGTAATACGGAGGATGCGAGCGTTATCCGGATTTATTGGGTTTAAAGGGAGCGCAGGCTGCGAGGCAAGTCAGCGGTCAAATGTCGGGGCTCAACCCCGGCCTGCCGTTGAAACTGTCCTGCTAGAGTTCGAGTGAGGTATGCGGAATGCGTTGTGTAGCGGTGAAATGCATAGATATGACGCAGAACTCCGATTGCGAAGGCAGCATACCAACTCGCGACTGACGCTGAGGCTCGAAAGCGTGGGTATCGAACAGGATTAGATACCCT
+
GGGGGGGGGGGGGGGGGGGGGGGGGGGGGGGGGGGGGGGGGGAFGGGGGGGGGGGGGGGGGGGGGGGGFGGGGGGGGGGCGCEEGGGGGGGGFG8FGGGGGGGFEFG7FGGGECDDFGGGGGGFGGGGGGCCFGCFGGGFGGGGGGGGGFGGG7CFFFGFGGGGGGGGGGFGGGGGDEEGFGGGGGGGGGGFGEGGGCFGFC@EFCGEGDF@FGFGGGGGGEGFG;CECC9EBF<C:*:FFCCGFGGGGFF<GFG8E@@E=EEFDEEEFFGGGGGFGFFGFGGFEFDCGGGFF=79EFF<CGGGGEGGGGFB+CGFFFA9GFCGGGEGGGGGGGGFGGGDGGGGGGGGFF@FGGGGGGGGGGGGGGGGGGGGGDGGGGGGGGGGGGGGGGFCFGGGGGGGGGGGGGGGGGGGGGGGCGGGGGGGGGGGGCCCCC
@NJ 182
TGAGGAATATTGGTCAATGGACGAGAGTCTGAACCAGCCAAGTCGCGTGAAGGAAGACGGATCTATGGTTTGTAAACTTCTTTAGTGCGGGAACAAAGCGGCGTCGTGACGCCTGATGAGTGTACCGCAAGCATAAGCATCGGCTAACTCCGTGCCAGCAGCCGCGGTAATACGGAGGATGCGAGCGTTATCCGGATTTATTGGGTTTAAAGGGAGCGCAGGCTGCGAGGCAAGTCAGCGGTCAAATGTCGGGGCTCAACCCCGGCCTGTCGTTGAAACTTTCCTGCGAGAGTACGAGTGAGGTATGCGGAATGCGTTGTGTAGCGGTGAAATGCATAGATATGACGCAGAACTCCGATTGCGAAGGCAGCATACCAACTCGCGACTGACGCTGAGGCTCGAAAGCGTGGGTATCGAACAGGATTAGATACCCT
+
GFGGGGGGGGGGGCFGGGG@FFGGFGGCFGGGDGGGGGGGGGEFGGGGGCGGGGGGGGG@@BFGGGGGGGGGGGGGFF<?EGGG9FFGGGDGEFGGGF8+++@FD>FF=+3B+8DFCD9D@D=FGGGG7+6+:,@CF9B,,:>FC*3>F9EC:**6>DFGGFCFEGGCCGGCFGGG8<:CCF@CG:<*<C*70:CG5;6<7CFF>**/<+3<:;8:CCGDEGCCCECECECECC<<:FGDEC99?CEFC2GF?228566EC=EFDF@5@49CGFGGFBD@,>++:B3,GGED8,=,4CDFC,AFB:GFCGGGFCFFFFFFEGGECGGDDFFFGGFCCCGF<B87,+<,,,EEFC=7@CG@C@FFFF9C<EC,EFCAC67F++GFEGGGGGGGGGGGGGGFGGGGGDEGGGGGFGGFGGGFGGGGGFE8EB@,CA
@NJ 183
TGGGGAATCTTGCGCAATGGGGGGAACCCTGACGCAGCGACGCCGCGTGCGGGACGGAGGCCTTCGGGTCGTAAACCGCTTTCAGCAGGGAAGAGTCAAGACTGTACCTGCAGAAGAAGCCCCGGCTAACTACGTGCCAGCAGCCGCGGTAATACGTAGGGGGCGAGCGTTATCCGGATTCATTGGGCGTAAAGCGCGCGTAGGCGGCCCGGCAGGCCGGGGGTCGAAGCGGGGGGCTCAACCCCCCGAAGCCCCCGGAACCTCCGCGGCTTGGGTCCGGTAGGGGAGGGTGGAACACCCGGTGTAGCGGTGGAATGCGCAGATATCGGGTGGAACACCGGTGGCGAAGGCGGCCCTCTGGGCCGAGACCGACGCTGAGGCGCGAAAGCTGGGGGAGCGAACAGGATTAGATACCCT
+
GGGGGGGGGGGGGGGGGGGGGGGGGGGGGGGGGGGGGGGGGGGGGGGGGGGGGGGGGGGGGGGGGGGGGGGGGGGGGGGGGGGGGGGGGGGGGGGFEG@FFGFGFGCEGFGGGGGGGGGGFGGGGGGGCGGGGGGGGGGGGGGGGGGGGGGGGGGGGGFGGGGGGGGGGGGG>CFCEEGGGGG-GGGGGGGGFG7E@ECEE>C<7CE>EEGECCEG?GGGEEGEGG*AEGGGEEGGGGF9EFGGEECDEGFGCFG@FBD<7CBGF>CFFC<GGDGGGGGGGGGGGF<GGGGGGGEF:EF@GGGG@DGGGGGGFGGGGGGGFF7F@7FCEGFCFF:CFGGGGGGGGGCGDGEGGGGEFFDGFDGFFGFCGFC@>GGGGGGGGGGGGGGGGGGGGGGEGGGGFGGGGGF@,FDFCCCCC
@NJ 184
TGGGGAATATTGCACAATGGGGGAAACCCTGATGCAGCGACGCCGCGTGAGCGAAGAAGTATTTCGGTATGTAAAGCTCTATCAGCAGGGAAGAAGAAATGACGGTACCTGACTAAGAAGCACCGGCTAAATACGTGCCGGCAGCCGCGGTAATACGTATGGTGCAAGCGTTATCCGGATTTACTGGGTGTAAAGGGAGCGCAGGCGGAAGGCTAAGTCTGATGTGAAAGCCCGGGGCTCAACCCCGGTACTGCATTGGAAACTGGTCATCTAGAGTGTCGGAGGGGTAAGTGGAATTCCTAGTGTAGCGGTGAAATGCGTAGATATTAGGAGGAACACCAGTGGCGAAGGCGGCTTACTGGACGATAACTGACGCTGAGGCTCGAAAGCGTGGGGAGCAAACAGGATTAGATACCCT
+
@EFGGGGGGGGGGGGFF9AFDGGGGGGGGCFFGFFGFD7CFGGGGG@CC@FFGGGGGF8EAFEGGGC=<F?FFGGFGFEEFFEEFFEEFCFG+BFAEBFFGGGCFCFCFFGFGFGG?FGBFGGGGGFDGGGGGGCFFC7FC@FGGD7>F@8CE,>F8,<=<:351CFBCEG?GFECGG?<,?06CEGFGGGGGFGEEECEGGGE>EC@,3$D?;DCF9FF?C<CFGGGG7ECFECF<<F<CFCG=F=@:C3?FEEFFD?@<E8=>3A9<<GGGGG??GF<B6#&GGF9GFFGFE,CGFGGGE8GGFBFC<E?,GGFF7<EFAFFGGGGGGGGFE:GGGFGGGEGGGGGGGGGGGGCFGFFCF@@C,FAGGGF7GFFFFE@@,F7GGGGFGGFGGGFFGGGEC9CFF@E<GGFGCCC8C
@NJ 185
TGGGGAATATTGCACAATGGGGGAAACCCTGATGCAGCGACGCCGCGTGAGCGAAGAAGTATTTCGGTATGTAAAGCTCTATCAGCAGGGAAGAAGAAATGACGGTACCTGACTAAGAAGCACCGGCTAAATACGTGCCGGCAGCCGCGGTAATACGTATGGTGCAAGCGTTATCCGGATTTACTGGGTGTAAAGGGAGCGCAGGCGGAAGGCTAAGTCTGATGTGAAAGCCCGGGGCTCAACCCCGGTACTGCATTGGAAACTGGTCATCTAGAGTGTCGGAGGGGTAAGTGGAATTCCTAGTGTAGCGGTGAAATGCGTAGATATTAGGAGGAACACCAGTGGCGAAGGCGGCTTACTGGACGATAACTGACGCTGAGGCTCGAAAGCGTGGGGAGCAAACAGGATTAGATACCCT
+
GGGGGGGGDGGGGGGGGGCGGGDCGGGGGGGGGGGGGGGGEGGGGGGGGGGGGGGGGGGGGCFGGGGGGGGFGGGGGGGGGGGGGGGGGGGGGGGGGGGGGGGE@FGEGGFGGGFFDFGG>GGGGGGGGGGGGC<FGFGD>GDG@FGEGGCFE.FGGEGGGGFFGGGGGGGGG=GDECFECFFG?CGGGGGGGFGGGFEGCEGGCGGEECGG-CCAF>GG+AFEGFFEGGGGGDG<GFFCEFC>CEFDEGDGGFGFGFE<FEA6FFFEFFGEDGFGGEFC>:FFDFE<F<F<<ACEE8FGFDDF@CGGGGGFGEFF,CACA,GGFEEC=,F9DGDGFG?DGGGGFCDF7CGGGFCEDF<,GDGGGGGGGGGGFCGGFCGGF@FCFGEGGGGGGGGGGFGDGGGGFFFGGGGGGCCCCC
@NJ 186
TGGGGAATATTGCACAATGGGGGAAACCCTGATGCAGCGACGCCGCGTGGAGGAAGAAGGTCTTCGGATTGTAAACTCCTGTTGTTGAGGAAGATAATGACGGTACTCAACAAGGAAGTGACGGCTAACTACGTGCCAGCAGCCGCGGTAAAACGTAGGTCACCAGCGTTGCCCGGAATTACTGGGTGTAAAGGGAGCGCAGGCGGGAAGACAAGTTGGAAGTGAAATCCATGGGCTCAACCCGTGAACTGCTTTCAAAACTGTTTTTCTTGAGTAGTGAAGAGGTAGGCGGACTTCCCGGTGTAGCGGTGGAATGCGTAGATATCGGGAGGAACACCAGTGGCGAAGGCGGCCTACTGGGCCCCAACTGACGCTGAGGCTCGAAAGTGTGGGTAGCAAACAGGATTAGATACCCT
+
,CCFFBFEF<FGGGEFD,,CFFEGCFGCF8FGGGGGGGGGGGGDDGGFGGDGEEGGEGGGFGAFGGGGCCFGGGGEGGFFGEGC=F=?FGFDGGFGGGFFGEEGG><FFFGFA<DFGCE9BFEGGGEDDGGGGCAECEDGGGGCFEGG7EGGGGFFG@G<CFE,CCFG*>C@?F??GGGFFEFGGG:<A:FFEGCGGDE5?=:CEEG@EE8#9>DF<<FF:C6FD@AEA6,><@FCCEFEFG:>BCCCCGF>CCFFCDC,F>+.CC8DF<<:BA,.FEC#A<CFG>FF@EEFB+F77EEFF9C@+>:<FFAEGGGGGE<9F@F>GF7@FC,97F<C@GFGGGGFDCGDGGF9GGFFC,C+C6+FGGGGGFCB<?GFCFCGFFF@,FGGGGGGEFFF8FFAFGGGFCE9EF@BB88C
@NJ 187
TGGGGAATATTGCACAATGGGGGAAACCCTGATGCAGCGACGCCGCGTGGAGGAAGAAGGTCTTCGGATTGTAAACTCCTTTTGTTGAGGAAGATAATGACGGTACTCAACAAGGAAGTGACGGATAACTACGTTCCAGCAGCCGCTGTAACACGTAGGTCACAAGCGTTGTCCGGAATTACTGGGTTTAAAGGGAGCGCAGGCGGGAAGACAAGTTGGAAGTGAAATCTATGGGCTCAACCCTTAAACTGCTTTTGAAACTGTTTTTCTTGAGTAGTGCAGAGGTAGGCGGAATTCCCGGTGTAGCGGGGTAATGCGTAGATATCGGGAGGAACACCAGTGGCGAAGGCGGCCTACTGGGCACCAACTGACGCTGAGGCTCGAAAGTGTGGGTAGCAAACAGGAGTAGATACCCT
+
GGGGGDGGGGGGGGGGGGGGFCGGGGCFFGGG<CDGGG7CFGDEGEGGGGG8FG<FF=DFFGDEA+?4=FCA?FFGG=B<,CFAFFF?<E<FG<<EF9A@<FEEF7,8E<A,8F,3B,A<DBF7+BFF,==>+:,3DAF,9><807+<45>%E8>*5>FA707>BE>FCB<F<CGEG@EFEGC=5CC#GEGFGCFGD7:>EFC48>C/770+D;E#;3@,CCC9FC@94+23FB;GFGFDFA3,,FF@38>8<C:,,CFC,,+3:@,AFFGDAFDD>C=8CF9FF8++EF9FFF:C@+@GFC=GECEFE,C,EGGCF<EF9C+GF@,,E9F@C@FCFA@C@EGGGECCF@@C<FFFFGFE9F;GGGGGGGGGGGGFFCGGGGGFECFEGGGGGGFAGGFFGGGFC,GGGFGCCCCC
@NJ 188
TGGGGAATATTGCACAATGGGCGAAAGCCTGATGCAGCGACGCCGCGTGAGCGAAGAAGTATTTCGGTATGTAAAGCTCTATCAGCAGGGAAGATAATGACGGTACCTGACTAAGAAGCACCGGCTAAATACGTGCCAGCAGCCGCGGTAATACGTATGGTGCAAGCGTTATCCGGATTTACTGGGTGTAAAGGGAGCGCAGGCGGTGCGGCAAGTCTGATGTGAAAGCCCGGGGCTCAACCCCGGTACTGCATTGGAAACTGTCGTACTAGAGTGTCGGAGGGGTAAGCGGAATTCCTAGTGTAGCGGTGAAATGCGTAGATATTAGGAGGAACACCAGTGGCGATGGCGGCTTACTGGACGATAACTGACGCTGAGGCTCGAAAGCGTGGGGAGCAAACAGGATTAGATACCCT
+
FGGGGEGGGGGGGGGGGGGGGGGGGGGGGGGGGGGGGGEGGGGGGGGGGGGGGGGGGGGFGGGGGGGEGGGGGGGGGGGGGGGGGGGGGGGGGGGGGGDGGGGGGGGGGGGGGGGGGGGGGG?GGGGGGGGGG8>G?GGGGGGGEGDDFCE5GGFGGGGGGGFGGGGGEFCGGGDGGG<GGGFGFGFEGGGGGGGGGGGGGGGGGGGGGGGGGG<>GFGFGGGGGGGGFGFGGGGGDGGGGGGGGFEDGGFGGGGGGFGGGGGGGGGFFFFGGGFEFCGC:FGGGGDEGGAGGFGGGGGCGGGGDGGGGGGGGGGGGFGGGGGGGGGGE9GGGGGGEGGGGGGGGGGGGGGGGGGGGGGGFCGGGGGCGGGGGGFGGGGF<EGGGGEGGFCGGGGGGGFGGGGGGGGGGGGC8CCC
@NJ 59354
TGGGGAATATTGCACAATGGGGGAAACCCTGATGCAGCAACGCCGCGTGAGTGATGACGGCCTTCGGGTTGTAAAGCTCTGTCTTCAGGGACGATAATGACGGTACCTGACGAATAAGCCACGGCTAACTACGTGCCAGCAGCCGCGGTAATACGTAGGTGGCAAGCGTTGTCCGGATTTACTGGGTGTAAAGGGCGTGTAGCCGGGAGGGCAAGTCAGATGTGAAATCCACGGGCTCAACTCGTGAACTGCATTTGAAACTACTCTTCTTGAGTATCGGAGAGGCAATCGGAATTCCTAGTGTAGCGGTGAAATGCGTAGATATTAGGAGGAACACCAGTGGCGAAGGCGGAGTGCTGGACGACAACTGACGGTGAGGCTCGAAAGCGTGGGGAGCAAACAGGATTAGATACCCT
+
EFGCE,BFFGGGGGGGGGFFDCFG7FG<CFCGGGFGFGGGGGGGEFCGGGGGGGFGGGGG7>,EFDGDGFGGGGGCFFGGG<-EFGCFGGGCF>FGGFGCC@FCCGAFGFGGGDF?9,,,,:+@CFGFGFGF7<FFGGG+DFGDED*>CEGDGGFGEFGFFDF;FE@>=FFGGF?:C:7?EFDGGEC=0:7:,FFEE,4;CFD?EGG1F?EEGF>=<;<<,<EFCFGGC?C:;C>>8EGGCC:<FF?>CEG6AEFAEFCGG9<3#CFCFFEE8@CF+7F@FA?EC+4++A??,FGF?A,,FGGCE@@GGFDECFGGGGFCGFEFFAEF?<DFCEECGGGEC:CCFEGGEGGFC,GFFEFFCC;CE;DCCGGFFFE@<C@6,FEDB@7:GGEF@F<C<GFF<EFFFFFDFGFCACCB
@NJ 190
TGGGGAATATTGCACAATGGGGGAAACCCTGATGCAGCGACGCCGCGTGGAGGAAGAAGGTCTTCGGATTGTAAACTCCTGTTGTTGAGGAAGATAATGACGGTACTCAACAAGGAAGTGACGGCTAACTACGTGCCAGCAGCCGCGGTAAAACGTAGGTCACAAGCGTTGTCCGGAATTACTGGGTGTAAAGGGAGCGCAGGCGGGAAGACAAGTTGGAAGTGAAATCCATGGGCTCAACCCATGAACTGCTTTCAAAACTGTTTTTCTTGAGTAGTGCAGAGGGAGGCGGAATTCCCGGTGTAGCGGTGGAATGCGTAGATATCGGGAGGAACACCAGTGGCGAAGGCGGCCTACTGGGCACCAACTGACGCTGAGGCTCGAAAGTGTGGGTAGCGAACAGGATTAGATACCCT
+
FGGGGGEG@GGGGGG<FFGGGGGGGGGGGGGGGGCGGGEEGGGGGGGCC7=FBEFCFCGFGGGGGGGGGGGEFGGFFGGGGDGGEGFEFGGGGGGGGGFGGGGGG:<EFGGGGC8DDF0FFFGC@8GG8DGG8FFCFFGGGGFG>GGGFGGGGG?<FFGBFDFGGG:FECEGFEGGGGGFFGGGGGFB6CAFFC704C7GGGD5<@?-2>@5@>ACC<FCE?A;@@FGGCFGGGGGGCFGCFDCF'GFEB3FD=<FGB7FFC+8BD?FDAC9FFA:FD<,:<09,7EGGFFE<DCE@:@<GF:FCF7F?FDFEDGDGGGGFC7GF@:,,9ECCGGCGGCGEGGFFCGEF7GEAGFFGEFDGGGGFFAEGGGGGGGGGGGGGGGGGGCF7GFFCC7GGFGGGGFGFDGGGGFCCCCC
@NJ 191
TGGGGAATATTGGGCAATGGGCGCAAGCCTGACCCAGCAACGCCGCGTGAAGGAAGAAGGCTTTCGGGTTGTAAACTTCTTTTAAGTGGGAAGAGTAGAAGGCGGTACCACTTGAATAAGCCACGGCTAACTACGTGCCAGCAGCCGCGGTAATACGTAGGTGGCAAGCGTTGTCCGGATTTACTGGGTGTAAAGGGCGTGCAGCCGGGCATGCAAGTCAGATGTGAAATCTCAGGGCTTAACCCTGAAACTGCATTTGAAACTGTATGTCTTGAGTGCCGGAGAGGTAATCGGAATTCCTTGTGTAGCGGTGAAATGCGTAGATATAAGGAAGAACACCAGTGGCGAAGGCGGATTACTGGACGGTAACTGACGGTGAGGCGCGAAAGCGTGGGGAGCGAACAGGATTAGATACCCT
+
EFGGCCFGGDFGGGGDG8FGGGGGGGGGGGGGGFGGGGGGGGGGGGG@CFGGGFGGGGGGFFGGGGGGGGFCFGGGAFGGGAFGGG?FFGEFGGGAGGGGGGGGGEGDFFFDGGGGGGGG6>FG6GGGGFGFGCF;FGG@GGGGFGGGGGEGGGFG?>BFGFGGGGFC@FFDGE:<8<FCCEFB7FGG2C=FFEFGF@F?CEFGD;:CE>EFCFFGGGGCF;9FGF9<;@<<CGG<GGGEFDFFDEEGFGFGGF9GF=9FFGGFCGDFGGFGGFGFCEFGGGFF9GGGF:FFFF8FGGFGGGF<+GGGGFEGF9CCGGFEGFFC@DDGGE?AGGGGFCCE@EF:GGGGGGGGFCCGFGCEGDGGGGGFGGGDFGGGGF@EGGGEF,7EFF:CC,@E,EGGGGGGGGFGFGFEGC@<CB
@NJ 192
TGGGGAATATTGCACAATGGGGGAAACCCTGATGCAGCGACGCCGCGTGAGCGATGAAGTATTTCGGTATGTAAAGCTCTATCAGCAGGGAAGAAAATGACGGTACCTGACTAAGAAGCACCGGCTAAATACGTGCCAGCAGCCGCGGTAATACGTATGGTGCAAGCGTTATCCGGATTTACTGGGTGTAAAGGGAGCGTAGACGGAGTGGCAAGTCTGATGTGAAAACCCGGGGCCCAACCCCGGGACTGCATTGGAAACTGTCAATCTAGAGTACCGGAGAGGTAAGCGGAATTCCTAGTGTAGCGGTGAAATGCGTTGATATTAGGAGGAACACCAGTGGCGAAGGCGGCTTACTGGACGGTAACTGACGTTGCGGCTCGAAAGCGTGGGGAGCAAACAGGATAAGATACCCT
+
CF8FGGG<FCGFFFGGGGFGGECF,CFCCFGEGFG,EFGEGFG:F@FFGGGGGGGGGFGGGG9FFCGGEFGGCFGGGDGGEDBAEGFGGG@FCEFCGGFFG:CGGGGGF,<?FFGFG<CDCFGEGD7=DF9FF<DFGCE7@<<FFEGGGGBEEFD:D,>FB9FCGCFEEFDFFGGGGGGGFGGCCFG?12FFF<FGDGEFE8=CGG;>:>C8;CEFGGGB@<9A9E<:FGEEGCC</GC@FFDGEEG:EGFFFGF+C@?CF<8FDDDFAFGFGG@4:B=E>FC4>++:?EAE9,58EC4<E=>4++4?,B5D?F@CCC9,CA<EFC,,,?,F@=C9<F<FB,@@5@@:C@9@,C,6<@:7FCECGFFB8,97+:@6+6CF@@A6,8+CFAF@C;6C;CECFE<EE6,CDC,6@,8-
@NJ 193
TGGGGAATATTGGGCAATGGGCGAAAGCCTGACCCAGCAACGCCGCGTGGAGGAAGAAGGTCTTCGGATTGTAAACTCCTGTTGTTGGGGAAGATAATGACGGTACCCAACAAGGAAGTGACGGCTAACTACGTGCCAGCAGCCGCGGTAAAACGTAGGTCACAAGCGTTGTCCGGAATTACTGGGTGTAAAGGGAGCGCAGGCGGGAAGACAAGTTGAAAGTGAAATCTATGGGCTCAACCCATAAACTGCTTTCAAAACTGTTTTTCTTGAGTAGTGCAGAGGTAGGCGGAATTCCCGGTTTAGCGGTGGAATGCGTAGATATCGGGAGGAACACCAGTGGCGAAGTCGGCCTACTGGGCACCAACTGACGCTGAGGCTCGAAAGTGTGGGTAGCAAACAGGATTAGATACCCT
+
FGGGGGGGGGGDFGGGGGGGGGGGGGGFGGFGFFGGGGGF?FGGGGDGGGDGGGG==CEGGGGGGGDFCFGFFGFFCCGGGGGGGGDGGGGGGGGGGGGGGGDGGGF<FGGGFDFFGGGGGGGGGGGFEEFGECFGG,@<FCFGGGDG-7BFGGGGGGGGGFGGCFCF=22:FFGGGGG?GG+FEG2=4?8CCGEGCFD:E:CECFEEGGFEEGGDG;GGEFGGGGG8<GGGFGGF<>FGG<GGFFFFEFDG,3C<@F@=@?FA8DF<,FF<6GF>44,,FC2GDGGEGGEF?FF:=+@EA,++EFC<DEC,F@,GGGGEFGGGGEE@AEFFGGFFC,ACCCCGGFC@++,9C9AFFGGGFEGGFEF@7GGGGFFFACCD@7GGFGGFEGGGGEAGGFGFCFGGFFCCFFGCCCCA
@NJ 53151
TGGGGAATATTGCACAATGGGGGAAACCCTGATGCAGCGACGCCGCGTGAGCGAAGAAGTATCTCGGTATGTATACTTCTATCAGCAGGGAAGATAATGACGGTACCTGACTAAGAAGCCCCGGCTAACTACGTGCCAGCAGCCGCGGTAATACGTAGGGGGCGAGTGTTATCCGGATTTACTGGGTGTAAAGGGAGCGTAGACGGCGTATCAAGTCTGATGTGAAAGGCAGGGGCTTAACCCCTGGACTGCATTGGAAACTGGTATGCTTGAGTGCCGGAGGGGTAAGCGGAATTCCTAGTGTAACGGTGAAATACGTAGATATTAGAAGGAACACCAGTGGCGAAGGCGTCTTACTGGACGTTAACTGACGTTGAGGCTCGAAAGCGTGGGGAGCAAACAGGATTAGATACCCT
+
@<EE7CGCGFFCGE6CEEFEGGEFGEEF,FEDGFFC<<CB:F7+CCC7:FC<:CCFFCFF,?F,,9<+BFE<F,5?C?E9959?5=FDCEGGCADEGFAF<?CFGGGFC,35AFGDBEG<<FC:>+><D,,@>:@++@<@88F,**5*><>,@FC>CF@1<*<F<8<CE,B<::FFG7>@FF7@E>@A;<FFC@>CCCC8<8/FEDCE/8:B<DCE71<,D@#:;:8:*C&FEGD<=FFBF@DC5*;7CCE?5FGFFGGFF?A=AEC?@FF<8C=C>FE?CFEECFB88CGE=GEEFGF<FB=C>,:5EA6,,,5,DE<9EF<,AF?,,<,9CFC:-,,FC@B66,,CB:C,E9<@CF:FC:6,<FC,6C9C666;6+,C,8,8BB@77-B,CC,F@,GFFFC6,EFFF@CCCC@@
@NJ 195
TGAGGAATATTGGTCAATGGACGAGAGTCTGAACCAGCCAAGTCGCGTGAAGGAAGACGGATCTATGGTTTGTAAACTTCTTTAGTGCGGGAACAAAGCGGCGTCGTGACGCCTGATGAGTGTACCGCAAGAATAAGCATCGGCTAACTCCGTGCCAGCAGCCGCGGTAATACGGAGGATGCGAGCGTTATCCGGATTTATTGGGTTTAAAGGGAGCGCAGGCTGCGAGGCAAGTCAGCGGTCAAATGTCGGGGCTCAACCCCGGCCTGCCGTTGAAACTGTCCTGCTAGAGTTCGGGTGAGGTATGCGGAATGCGTTGTGTAGCGGTGAAATGCATAGATATGACGCAGAACTCCGATTGCGAAGGCAGCATACCAACTCGCGACTGACGCTGAGGCTCGAAAGCGTGGGTATCGAACAGGATTAGATACCCT
+
FGGGGGGGGGGGGFGGGGGGGGGG>FGGGGGGGGGGGGGGGGGGGGGGGFGGGGGGGGGGEGEGGGGGGGGGGGGGGGGGGGGGGGFGGGGFGGGFGGCGEGG:FGDGGGGGGGGGGGGGDEFAFGGGCFFBFGGGGGGFFCCEGGGGGGG>FGGCEFGFGFGGGGGGEFGFGGGGG7F@FGGCG@FEGGGGGGGGE5CF7:FGGG5EFCF<FE>==:?:GGG>>4C:GG:EF@<=:F6EG@5F?GG>G>FDG<G?E<<E>EEDD5CEF4C8FCD9EFFFB98FGFCGFGGGGF>8,BFFAFAF?+GGGGGGGFDGGGGGGGGGGGEFFAGGGFE9GGGGF<@@,CGDFFGFFCEDFCF:GGGGGGGGFF<9,:GGFFGDGGGGGGGGGGGGGGGGGGGGGGGGECGGGGGGGEFEGGGGGGGFGGGGGCA,CC
@NJ 196
TAGGGAATCTTCCACAATGGACGCAAGTCTGATGGAGCAACGCCGCGTGAGTGAAGAAGGCTTTCGGGTCGTAAAACTCTGTTGTTGGAGAAGAATGGTCGGCAGAGTAACTGTTGTCGGCGTGACGGTATCCAACCAGAAAGCCACGGCTAACTACGTGCCAGCAGCCGCGGTAATACGTAGGTGGCAAGCGTTATCCGGATTTATTGGGCGTAAAGCGAGCGCAGGCGGTTCTTTAAGTCTGATGTGAAAGCCCTCGGCTTAACCGAGGAAGCGCATCGGAAACTGGGAAACTTGAGTGCAGAAGAGGACAGTGGAACTCCATGTGGAGCGGTGAAATGGGTAGATATATGGAAGAACACCAGGGGCGAAGGCGGCTGTCTGGTCTGTAACTGACGCTGAGGCGCGAAAGCATGGGTAGCGAACAGGATTAGATACCCT
+
GGGGEGGGGGGGGGGFGGGGGGGGGGDGFFGGGGGGGFCEFEGGCCGGDGEFEFGDGGGFFGGGGGGDEFFGGGGDGFEGGGGGGF8FFGGGGFGEFB,<:>FGGGDGGGGF?FFAFG73FEFGFGDCFGGGGG?CFGFCGGFGG7<BEBEG>DFGGGG8FGGD7DGGGGG7CF:FGFG>FFCCGGGGFGGEFGC*:FGG>CCEGGCCFCFGGCCEGGGECCEDDE@?C=CCC:GGGG7<=D<G59<2<G8:CCFCF>FAEGEFFFFGFFEGGB5FCF@=GGGGEE,FFFE,F9=AE9B,CGGGFFGGGFF8EF<EC4,,:,,,FEEC+GGDGGCGGGDGEEEFFCGFF<FGGF?CCFGFFCFC+,GGFF:7GGCEA88GG@DFF<,<GFGGDGEEGGFFFC@+6,,DEAEFDFFGGGGGFGGGGFFDF99CGFFFA<C@<
@NJ 197
TGGGGAATATTGCACAATGGGGGAAACCCTGATGCAGCGACGCCGCGTGGAGGAAGAAGGTCTTCGGATTGTAAACTCCTGTTGTTGAGGAAGATAATGACGGTACTCAACAAGGAAGTGACGGCTAACTACGTGCCAGCAGCCGCGGTAAAACGTAGGTCACAAGCGTTGTCCGGAATTACTGGGTGTAAAGGGAGCGCAGGCGGGAAGATAAGTTGGAAGTGAAATCTATGGGCTCAACCCATAAACTGCTTTCAAAGCTGTTTTCTTGAGTAGTGCAGAGGTAGGCGGAATTCCCGGTGTAGCGGTGGAATGCGTAGATATCGGGAGGAACACCAGTGGCGAAGGCGGCCTACTGGGCACCAACTGACGCTGAGGCTCGAAAGTGTGGGTAGCAAACAGGATTAGATACCCT
+
<FGGGGGFFGGGGGDFGGGGGGGGGGGGGGGGFGGGGG:F7FFGEEGGGCEFGGGGEFFGGGGGGDFFEEGGGGGGGDFGCFFFGFEDGGGG8FGGCDFFFE:FFGGGGFGGCGEFGGGDFGGGGGGGGGGGGGGGGGFGFFGFCCFCFGD;ECCECDCGGFGCF>FG*<FC,<B<8:<CFGFGF@FGFG,7<BFGEE:=CEC*:E887;6<?FC;,8A>@E<GGGFDC><C?FG<0GGGF<9FFFEECFE<CGGGDF=ACEDC8C5D)FGFGGFAFFCCGGGF?7F=8FFFFB@+:+8A9+>@FGGGDCAEEGC7F?=F@+>7F>FFEGGDGFF9FDEGGGFGECGGGFGGFFFEGGF@F;8GFECGGGGF8FGGF@CGFAGE<C7GGGGGFGGGGFDFGGGGFGFFFGCCCCC
@NJ 54726
TGGGGGATATTGCACAATGGGGGAAACCCTGATGCAGCGACGCCGCGGGGAGGAAGAAGGTTTTCGGATTGTAAACTCCTGTCGTTAGGGACGATAATGACGGTACCTAACAAGAAAGCACCGGATAACTACGTGCCAGCAGCCGCGGTAATACGTAGGGTGCAAGCGTTATCCGGAATTATTGGGCGTAAAGAGCTCGTAGGCGGTTCGTCGCGTCCGGTGTGAAAGTCCATCGCTTAACGGTGGATCTGCGCCGGGTACGGGCGGGCTGGAGTGCGGTAGGGGAGACTGGAATTCCCGGTGTAACGGTGGAATGTGTAGATATCGGGAAGAACACCAATGGCGAAGGCAGGTCTCTGGGCCGTTACTGACGCTGAGGAGCGAAAGCGTGGGGAGCGAACAGGATTAGATACCCT
+
EGGEECFGGFFFGGF<FFGGGDGGGGG<FEGGGGGGGGGGGGEEGGG7FCC7CFB<FEEF,B,BFFGGG7DBFGGFDDGGGGDG7:>B,BFGGGGGCFFEC+CFFGGCFGCGF@FFFF,@@FCG#6FGGGFF>AB*<FFFGFDF?>FF:C5FGGF<<0GGCC><<@CCC;EC<9CEEE<@FAC:C9:C82FCE<C87EC/85??GEEE:C+C8<EDEE<GFF=BGGFF-GFC?,;9FF;F5CGF<:G>GGGECEGFE<E:3(GGFD*FA9>C7G>>GGE7DFDF9E9E<?F9GDC@GF7GFGGGEA>GGGFDGGGGFD9GGDGGDEFFCAFFEFGGGGGGGGGGGFGGGGDFFC@EGGGGGEF9F@AFFB-F@FEGGGFBEGFGEEGGGGGGFFDGGGGGGGFGGGGFAGGCC<CB
@NJ 60768
TGGGGAATATTGCACAATGGGGGAAACCCTGATGCAGCGACGCCGCGTGAGTGAAGAAGTATTTCGGTATGTAAAGCTCTATCAGCAGGGAAGAAAATGACGGTACCTGACTAAGAAGCCCCGGCTAACTACGTTCCAGCAGCCGCGGTAATACGTAGGGGGCAAGCGTTATCCGGATTTACTGGGTGTAAAGGGAGCGTAGACGGCACGGCAAGCCAGATGTGAAAGCCCGGGGCTCAACCCCGGGACTGCATTTGGAACTGCTGAGCTAGAGTGTCGGAGAGGCAAGGGGAATTCCTAGTGTAGCGGTGAAATGCGTAGATATTAGGAGGAACACCAGTGGCGAAGGCGGCTTGCTGGACGATGACTGACGTTGAGGCTCGAAAGCGTGGGGAGCAAACAGGATTAGATACCCT
+
DFG@F:F<EFFGGGGGGGGGGGGGGGGFEGFGGGGGGGGCGGGGGEEGGGGGG9FECFCFFGGGFGGGGGGGGFGGGGFGGGGG,FFFGGGGGGGGAFCFGGEFGGGCFGGC9,BFG?F@FCG7FGEGFGGFFF,DF,7DFFGGG7BEGGG,;FGGCFGG7@FFGGGGGG>GGGDD1C:B)FFGF@FEGGG/FEFG1*,:C7CCC5<5/FGGCEFF=F@;CGC7?<EEGGFF<CEED=FD+:CC>CDGEG<6E?:1@<FFGGGA=<<EFFDEDF:>FFEF?/=EB,FB,,EB?EEFCFCFGGF:8@,GFGEEB7FDFCC,FCFGF<B,C<CC,<EF@C@ECGEFDDGFC@DDC,,GGGFC<CFGFCFB@9DCFEFFGCF8@CEC,:C6@6CEFADEC@CC,9F@99E9FCC-<CCC
@NJ 52573
TGGGGAATATTGCACAATGGGCGAAAGCCTGATGCAGCAACGCCGCGTGAGGGAAGACGGTTTTCGGATTGTAAACCTCTGTTTTCGGTGACGAACAAATGACGGTAACCGAGTAGGAAGCCACGGCTAACTACGTGCCAGCAGCCGCGGTAATACGTAGGTGGCAAGCGTTATCCGGAATTACTGGGTGTAAAGGGAGCGCAGGCGGGATAGCAAGTCAGCTGTGAAAACTATGGGCTCAACCCATAAACTGCAGTTGAAACTGTTATTCTTGAGTGGAGTAGAGGCAAGAGGAATTCCGAGGGTAGCGGTGAAATGCTTAGATATTCGGAGGAACACCAGTGGCGAAGGCGGCTTGCTGGGCTCTAACTGACGCTGAGGCTCGAAAGTGTGGGGAGCAAACAGGATTAGATACCCT
+
B8DEF@FF<FGGC9FGGGGFGCEGG+FCGGDGGFFGFGGGGGGGDCFCE7FEFC8FG<FGGGGGFGGGGEGGGGGGGGGCF<EGGGGDC+DFEGGDGDCFGEGGGGCGGGGCEABDFG9FGGGGGCG?GD68G8<FDGFFGGF@FG4GG?GG@FFG??CBCFGEE;<ECECF<FC<GGCG8BFFF@FFC/BFCC>FC#*DEC:C8EEEGE8=<<F<8EFGFC9<GFCEGFECE8E<=@;CEEBD9DDFAC,DCFG-ACFFFGGA,?<EFGFGA<<B,F=<5<FFEFDEF55,EF=FBDF@D=A,C7GGGGGGF?C:,,,,E9E=A@,GGGFEEECC<F<GGFF@ECGFFEDECGDE,FE8CFFGF@CEC@FFFB8GFC,FCFGGEGGGGGGGGGGGGGGGGFFGGF<,EF<C9CCCCC
@NJ 201
TGGGGAATATTGGGCAATGGGCGCAAGCCTGACCCAGCAACGCCGCGTGAAGGAAGAAGGCTTTCGGGTTGTAAACTTCTTTTATGAGGGACGAAGGAAGTGACGGTACCTCATGAATAAGCTCCGGCTAACTACGTGCCAGCAGCCGCGGTAATACGTAGGGAGCGAGCGTTATCCGGATTTACTGGGTGTAAAGGGCGTGTAGGCGGGGAAGCAAGTCAGATGTGAAAACCAGTGGCTCAACCACTGGCCTGCATTTGAAACTGTTTTTCTTGAGTGATGGAGAGGCAGGCGGAATTCCGTGTGTAGCGGTGAAATGCGTAGATATTAGGAGGAACACCAGTGGCGAAGGCGGCTTACTGGACGGTAACTGACGTTGAGGCTCGAAAGCGTGGGGAGCAAACAGGATTAGATACCCT
+
CFGGG,CFFGGGGGGGGGGFGGGGGGGGGGGGGGGGGGGGGGGGGGGCEFGDCEFEFFEGGGGGGGGGGGGGGGGFFGGGGGGGGGGGGGEGGEGGGGGFFGAFEDCGCFDFGGFGGGG9DGFGGGFGGGGGFDFGFGGFFGGGGGG@FECFG?DEFGG@:FGGGGGC@EEG>8FCCF<GGEF=F9FG<FFEGDCA:CEGGFEGGGGGGGEGGGGFGG;:FFGGGGGF9C<GGGC@F<GFGGDDE-/FF;FGFCEFGF5<;G@FCEF:FDG2GFAEAEC#>EE<CEF87C:4,FEE=77GF7GFFDGGGGF9FE,GGGGGFEEGFGFFGGEC9GGGFF<9FFGDGEF9F8+:GFGGFGGGGDGEGFDF<AFCD@;FEDE8EEGFEE8GGGGEGGFGFEGFCFFGFGGGGFAEFFCCCCC
@NJ 202
TGGGGAATATTGCACAATGGAGGAAACTCTGATGCAGCGACGCCGCGTGAAGGATGAAGTATTTCGGTATGTAAACTTCTATCAGCAGGGAAGAAAATGACGGTACCTGACTAAGAAGCCCCGGCTAACTACGTGCCAGCAGCCGCGGTAATACGTAGGGGGCAAGCGTTATCCGGATTTACTGGGTGTAAAGGGAGCGTAGACGGCACGGCAAGCCAGATGTGAAAGCCCGGGGCTCAACCCCGGGACTGCATTTGGAACTGCTGAGCTAGAGTGTCGGAGAGGCAAGTGGAATTCCTAGTGTAGCGGTGAAATGCGTAGATATTAGGAGGAACACCAGTGGCGAAGGCGGCTTGCTGGACGATGACTGACGTTGAGGCTCGAAAGCGTGGGGAGCAAACAGGATTAGATACCCT
+
CDCCEFCFGGGGGGGG<FGFGGGGGGGGGGGGGGGGGGGGGGGG@FGEGGCFGFGG=?FGGFFFGGGEGGGGGGGGGGGGGGGGFGGGGGGGGGFCGFGGGGGGGGGGGGGGGCDBF<FGFGG+CFGGGGGG7><FGFFG8FFGGGEG:CGGGGGFEEFGGG>GGB8G3C>EGGGECEE@CFFGGG2@FFFGFGGFCCCAC41<FEE*GGGEEFCC79:@:GFGFCCEEGFGGGE<>*@=FGGGFFDGDFAG,<CFDGGF=<FFGG?FFB:F?CEE<7FFFGGFF,FD9E9GGGGGGFFAGFC+CGGGGGGGGGGGGGGEDAGGGGGGGEFGGGGGFCGCEF7GGGGDGEFF8FGGGGGGGFGEGFCEGF<DGGGGGDGGGGGFGF@7GGGGGGGGGGGGGGFEGGGGFE@C@8CC
@NJ 60254
TGGGGGATATTGCACAATGGGGGAAACCCTGATGCAGCAACGCCGCGTGAAGGATGACGGTTTTCGGATTGTAAACTTCTTTTCTTAGTGACGAAGACAGTGACGGTAGCTAAGGAATAAGCATCGGCTAACTACGTGCCAGCAGCCGCGGTAATACGTAGGATGCAAGCGTTATCCGGATTTACTGGGTGTAAAGGGAGCGCAGGCGGGACTGCAAGTTGGATGTGAAATACCGTGGCTTAACCACGGAACTGCATCCAAAACTGTAGTTCTTGAGTGAAGTAGAGGCAAGCGGAATTCCGATTGTAGCGGTGAAATGCGTAGATATTCGGAGGAACACCAGTGGCGAAGGCGGCTTGCTGGGCTTTAACTGACGCTGAGGCTCGAAAGTGTGGGGAGCAAACAGGATTAGATACCCT
+
FF?FCE+:FG9AEEGGC<E@E7CGEGGGGGGFFGCCGGGGC+@FGGGGGFFGGDAAF,4>=FEECC7?C7?FGGGFFGGGFCFGGGGG9FFGDEEG:FG<?FFDCEGGGFFAA@CFGGCFGGF,,BFFFGFGFFGG@@<FFFD8<-<F>CEGDGFGGGFFG5F8GFFD,<FEGG/@BFGGGFFGDCEFG;CGFGGGFCEF?A8E;EE5:C8,;CGFEF#CFC=>F=D:FF:D:78FF<CDA@9F@<CFFAFCGGD9<?F7CGF<GF<GCF:,CFF0EEAFGEE8GFFB+7GEFEFFGFB7GF?9CGGGF7GGGCACCEDFEFE@4,?:GGGFDGGGECGGGFCGFGF9DGGGGGGGGEFGGGD9GGGFFEFC-GF8GFC8GEFGEEC9GGGGGEFCFFGGFCEEFFFFCCGFE@<B<CC
@NJ 204
TGGGGAATATTGCACAATGGGCGAAAGCCTGATGCAGCAACGCCGCGTGAGGGAAGACGGTTTTCGGATTGTAAACCTCTGTTTTCGGTGACGAACAAATGACGGTAACCGAGTAGGAAGCCACGGCTAACTACGTGCCAGCAGCCGCGGTAATACGTAGGTGGCAAGCGTTATCCAGAATTACTGGGTGTAAAGGGAGCGCAGGCGGGATAGCAAGTCAGCTGTGAAAACTATGGGCTCAACCCATAAACTGCAGTTGAAACTGTTATTCTTGAGTGGAGTAGAGGCAAGCGGAATTCCGAGTGTAGCGGTGAAATGCGTAGAGATTAGGAGGAACACCAGTGGCGAAGGCGGCTTGCTGGACGACAACTGACGCTGAGGCGCGAAAGCGTGGGGAGCAAACAGGATTAGATACCCT
+
EE,CF,BFGGD9EECFEFDA<@FGGGCFGG8FGCCFGGGGEFG@FGGGGGGFGGGGGGGCFEGGGGGBFFGFGAFGGFCFFFEGGGGGGGGG@@FFEFFGFFG77=FF,DEEC+FCGGF8FD<C@733CA,@FFCC,3>B,3@C@</>FCEGGBDC;5CAGGGGGG#<CEGG97:FF<F7FFA?EGFFCGGFF<F:-F<CE>EGCEFCG;GCD0CCCC:FGEECFGF7F7<GGGFG@C,;F>GGGFGCFF=<7EGF=+;AGFC<,E,F<,GGFF8GECFEFEEA,8E@EFGCGFGGCFFDCEGFEFEG>GGGFFCEF7GF@A<,,9FFDFCEF,EEFEDGGGGGGGEB:GGGGGGGGGFEFFFECC,E<,GFCDFGFC7EGFEGGFGGGGGFGGGGGFFDFC,GFGGGGGGFFCCCC<
@NJ 205
TGGGGAATATTGCACAATGGGCGAAAGCCTGATGCAGCAACGCCGCGTGAGGGAAGACGGTTTTCGGATTGTAAACCTCTGTTTTCGGTGACGAACAAATGACGGTAACCGAGTAGGAAGCCACGGCTAACTACGTGCCAGCAGCCGCGGTAATACGTAGGTGGCAAGCGTTATCCAGAATTACTGGGTGTAAAGGGAGCGCAGGCGGGATAGCAAGTCAGCTGTGAAAACTATGGGCTCAACCCATAAACTGCAGTTGAAACTGTTATTCTTGAGTGGAGTAGAGGCAAGCGGAATTCCGAGTGTAGCGGTGAAATGCGTAGATATTAGGAGGAACACCAGTGGCGAAGGCGGCTTGCTGGACGACAACTGACGCTGAGGCGCGAAAGCGTGGGGAGCAAACAGGATTAGATACCCT
+
GGGFGGGGGGGGGGGGFFGGGGGGG:FGGGGGGGGGGGGGGGGG@FEGGGGGDFGGGGGGEEGGGGGGGGGFGGGGGGGGGGGGGGGGGGGGGDGGGGGGGFGGGEFFFFGGGGGF?FFCGGGGGGGGGGGGGFD1GGGGFGGGGGGGDGGGGGGGFFC@<FGGGGC@FGGGFGFFFFFFGGGGGGGGGG+CF?F:@7DGGGEGGGGGGCGGGGGGGGGFGGGGCFGGG;GGGGFCFDCFEFBDGGGFDFBAF?GFF<AE?7DGGGFFFFGDGFFDFGGGFFA:GGF?GGEAFGGGGGGGGEF@>+GGDGGFGGEF=EFGGGGGGGGGGGGFGGFAFGF<GGCCGGGGGGGGGGGGGGFGGGGGGGFFFGGGGGGGGFGCECEGFGGGGGGGGGGFGGGGGGGGGGGGGGGGECC@CA
@NJ 206
TGGGGGATATTGCACAATGGGCGAAGGCCTGATGCAGCGACGCCGCGTGAGGGAAGAAGGTTTTCGGATTGTAAACCTCTGTCTTCAGGGACGATAATGACGGTACCTGAGGAGGAAGCCACGGCTAACTACGTGCCAGCAGCCGCGGTAATACGTAGGTGGCAAGCGTTGTCCGGAATTACTGGGGGTAAAGGGAGCGTAGGCGGGAAGTCAAGTTGAATGTGAAATCGATCGGCTCAACCGGTCGCTGCGTTCAAAACTGATTTTCTTGAGTGAAGTAGAGGCAAGCGGAATTCCTAGTGTAGCGGTGAAATGCGTAGATATTAGGAGGAACACCAGTGGCGAAGGCGGCTTGCTGGGCTTTAACTGACGCTGAGGCTCGAAAGTGTGGGTAGCAAACAGGATTAGATACCCT
+
FGGGGGGGGGGGGGGGGGGGGGGGGGGGGGGGGGGGGGEGGGGGGGGGGGGGGGGGGGGGGGGGGGGGGGGGGGGGGGGGGGGGGGGGGGGGFGGGGGGGGGDEGFGGGGFGGGGGGGGGGGGGGGGGGGGGGGGGGGGF>GG><<=GCEGC@GG:FGGDGGGGG@GGFGGGGGG?E;FF?F9FF*&ECFCFGGGGEGG;8:8FEEGECFD<CEGFFCFED?F<FGA+<E::EFD:DGGGGGGGFCC:EGGEECEFGFF;,A;ABGGGGGGGGGGCFF?FGGGGGEGGGGGGGGF8GFAGGGGGGGGGFGGGGEGGGGGFE<CGFBEF@GGFC<FGGGGGGEGGFFE>EFFFGFGGGGFAGGGGFGGGFEC<EGGGEFDGGGGGGFEDGGGGFDGGGGGGGGGGGGGGGGCCCCC
@NJ 207
TGGGGAATATTGCACAATGGGGGAAACCATGATGCAGCAACGCCGCGTGAGTGAAGAAGTATTTCGGTATGTAAAGCTCTATCAGCAGGGAAGATAATGACGGTACCTGACTAAGAAGCTCCGGCTAAATACGTGCCAGCAGCCGCGGTAATACGTAGGGGGCGAGCGTTATCCGGATTCATTGGGCGTAAAGCGCGCGTAGGCGGCCCGGCAGGCCGGGGGTCGAAGCGGGGGGCTCCACCCCCCGAAGCCCCCGGAACCTCCGCGGCTTGGGTCCGGGAGGGGAGGGTGGAACAGCCTGTGGAGCGGTGGAATGGGCAGATAGCGGGGGGAACACCGGTGGGGAAGGCGGCCCTCTGGGCCGAGACCGACGCTGAGGCGCGAAAGCTGGGGGAGCGAACAGGATTAGAGACCCT
+
FFFFDEFG@<@FFFEDEFFGGGGGGGFG,CCEFFAFCFF,EFFGGGGEEGFEGGG,,CCCFDFFACFGFCGEFCEDDDCGFFGGGGGCCC=FFCFGGGGDGGGGGEGGAFGGFEFGDFF<8EC+CFFGGFEGGFCFCGGFFDFGGG7@3BCFFDC<FFEC*FECGEGG<CFFFCF7*<BFFGGGGGGGGGCCFF8CEEECGGGFE*:CCCGDEE>5CGGGDD88?*1:7*8*5>8851*<2**17:>D:87AGGGCED51:=F#7CCC*BCD@8FB+@E#.>5=C:C<:,<3,3B:+38,CFC+E:=:5EE?ABF:,<?;F:F>+GCFE<FFB=C4:+C:8FC,GFCF=7@@6,,C,,F,F7:,EF@66,7@<E8C:@BEFEGFCFFGFEBGGFFECGFFEFF9FEFC<,,8,,86
@NJ 208
TGGGGAATATTGCACAATGGGGGAAACCCTGATGCAGCGACGCCGCGTGAAGGAAGAAGTATCTCGGTATGTAAACTTCTATCAGCAGGGAAGATAGTGACGGTACCTGACTAAGAAGCCCCGGCTAACTACGTGCCAGCAGCCGCGGTAATACGTAGGGGGCAAGCGTTATCCGGATTTACTGGGTGTAAAGGGAGCGTAGACGGTGTGGCAAGTCTGATGTGAAAGGCATGGGCTCAACCTGTGGACTGCATTGGAAACTGTCATACTTGAGTGCCGGAGGGGTAAGCGGAATTCCTAGTGTAGCGGTGAAATGCGTAGATATTAGGAGGAACACCAGTGGCGAAGGCGGCTTACTGGACGGCAACTGACGTTGAGGCTCGAAAGCGTGGGGAGCAAACAGGATTAGATACCCT
+
FFGCF,CCFGGGGGGGGGGGGGGGGGGGGGGGGGGGGGGGGGGGGGGGGGGGFGFGGGGGGGGGGGGGGGGGFGGGGFGGGGGGGGGGGGFGGGGGGGGGGGEFGGGGGGGGGGGGGGGGGGGGGGGGGGGGGGFGGGGGGGGG>GGGGGEFGGGFGGGGFFGE<CFC@FGGGGGGG<GGGG>GGGGD<FFFGGGGGGGGGGGGGGGGGGGGGGGCGGGGGGGFFCFGGGGGGGGFGG?FBCFGDAFCFCFFFGFFGFFFGGGGGGGGGGGFCDFBCEGGB5GFGGGGGFFGGFGFC@F9CFGGGCCGGGGGGGGGGEE9GGGGFDGFGFGFCFFE<ADEGGFDE7>FC>GGGGGGGGGGGGGGGGGGGGGGGGGGGGGDGGFGGGGGGGDGFCGGFF9FGFGGCAGGGGGCA<CC
@NJ 209
TGGGGAATATTGCACAATGGGGGAAACCCTGATGCAGCAATGCCGCGTGAAGGATGAAGGTTTTCGGATTGTAAACTTCTTTTGTACGGGACGAAACAAATGACGGTACCGTAAGAATAAGCCACGGCTAACTACGTGCCAGCAGCCGCGGAAATACGTAGGTGGCAAGAGTTATCCGGATTTATTGGGTGTAAAGGGCGAGTAGGCGGGATTGCAAGTCAGATGTGAAAACTATGGGCTCAACCCATAGACTGCATTTGAAACTGTAGTTCTTGAGTGATGGAGAGGCAGGCGGAATTCCCGGTGTAGCGGTGGAATGCGTAGATATCGGGAGGAACACCAGTGGCGAAGGCGGCCTGCTGGGCATTAACTGACGCTGAGGCGCGAAAGCGTGGGGAGCAAACAGGATTAGATACCCT
+
9EDCBBBFEFGGGGGGGGGCGCGGGGFFGGGGGGEFFFGGFGGGGEG7F:DAFGGGGGGGGGGGFEFGGEDC,CFG?FGGGFGGGG9FGGGGGGGFFGG8<9?<FFG@7EGGF7FFFFGGGGFDF:FEEGGCEDDF3BFGGGF,@,@C@.6#>C&F9>><F92DFFEF:%FF;317?C459C;8'<F=F<<FECCCEG.*=C/4<:9F>G,GFC9FE;>FGGC6FDCGF@E5>A,>CDFGDCDC@*38+:@6;8CCE@;CAFF6FFF;CFFGGGGGF@C5<C>F>DGGGFCCGFCGFEC>+@,GFEF@FGGGFE,F@BFFFEEF7ECB6,<C,,EB,<F<C<@FGFFGCCGGGGGFC@CGEFFAC<,CFFEGGGGGGFECEEF7GGGGGFDDGGGGGFFC<GFGGGGGFEFFEGCCCCC
@NJ 210
TGAGGAATATTGGTCAATGGGCGAGAGCCTGAACCAGCCAAGTAGCGTGAAGGATGACTGCCCTATGGGTTGTAAACTTCTTTTATAAAGGAATAAAGTCGGGTATGCATACCCGTTTGCATGTACTTTATGAATAAGGATCGGCTAACTCCGTGCCAGCAGCCGCGGTAATACGGAGGATCCGAGCGTTATCCGGATTTATTGGGTTTAGAGGGAGCGTAGATGGATGTTTAAGTCAGTTGTGAGAGTTTGCGGCTCAACCGTAAAATTGCAGTTGATACTGGATATCTTGAGTGCAGTTGAGGCAGGCGGAATTCGTGGTGTAGCGGTGAAATGCTTAGATATCACGAAGAACTCCGATTGCGAAGGCAGCCTGCTAAGCTGCAACTGACATTGAGGCTCGAAAGTGTGGGTATCAAACAGGATTAGATACCCT
+
EFGGGGFFGGGGCFGGGGGGGGGGFGGGGGGGGGGGGGGGGGGGGGGGGGGGGFDEFGFGGGGGGGGGGGGGGGGGGGGGGGGGGGGGGGGGGGGGGGGGGGGGGGGGGGGGGGGEGGGGGGGFGGGGGGGGGGGGGGGGGGGGGGG?GGGGGFFGGGGGGGGGGGGGEEGGGGGDGG<CFGG37FGGGGGGGGG=FB7FFGDGG,EFEFGGG0GGGGGEGGGCFFBGGGFCEGDCDCGGFFGFFC<FFFFGGGB?F:EGGGGGGGGEE,,CFGBEEBGFFGGFFFGFF?GGGF9CFE8FGFFGDGDGGGFEB,GCGGFBFAC7DGGFGFE<C,FFFAGGGGFGGGFEFGGFFC@-@,GEGGFFEGGF@GFF@GGGGFC,GGGGGGFFFGFGGGGGFGGGGCFGGGGGGGGGGGGGGGGGGGGGGGCCFFECCCCC
@NJ 211
TGGGGAATATTGCACAATGGGGGAAACTCTGATGCAGCGACGCCGCGTGAGCGAAGAAGGATTTCGGTATGTAAAGCTCTATTAGCAGGGAAGAAGGATGACGGTACCAGATTAAGAAGCACCGGCTAAATACGTGCCAGCAGCCGCGGTAATACGTATGGTGCAAGCGTTATCCGGATTTACTGGGTGTAAAGGGAGCGCAGGCGGTGCTGCAAGTCTGGTTGGAAAGCCCGGGGCTCAACCGCTGAACTGCATTTGAAACTGGCGTACTAGAGTGTCGAAGAGGTAAGTGGAATTCCTTGTGTAGCGGTTAAATGCGTAGATATTAGGAGGAACACCAGTGGCGAAGGCGGCTTACTGGACGATAACTGACGCTGAGGCTCGAAAGCGTGGGGAGCAAACAGGATTAGATACCCT
+
GGGGGGGGGGGGGGGGGGGG?6@FGG@,CFFGGG,CFF@FFGGGGGGGGGG,@FFGGGG,9<FGGFG84+BBFFGAE9FGFG,CF<BE<FFGGFG@,45B=8B:CFB,,8<,,A,:??F@F8,@+F+83BFGA<::D+D,+@FEGD@FF>9<,C??#*8C977D<;C7:;')43,6*=@>;>9FBCF+,FCAB:EE6:)==*@5DB:6,,,D,F;1*,;B22,DECC8CC>+::AB7GFC:F@,C:C,>9CFDFC8,@,,DFF@+:;E<EC,FFF=F++@,FGGGF<EF,GFE,8CEE?:,GGGGECCF<5,C,GGGGGGFGGGGF=8GFF,F7ACGGGGGGGGGGEDGGFFFGCAFDCFC,C,,FDGGGGGGGGGGGGFEGGGGGECF+GGGEAFGGGFFFDFECEEFECGCCCCC
@NJ 212
TGGGGAATATTGCACAATGGGGGAAACCCTGATGCAGCGACGCCGCGTGAAGGAAGAAGTATCTCGGTATGTAAACTTCTATCAGCAGGGAAGATAGTGACGGTACCTGACTAAGAAGCCCCGGCTAACTACGTGCCAGCAGCCGCGGTATTACGTAGGGGGCAAGCGTTATCCGGATTTACTGGGTGTAAAGGGAGCGCAGGCGGTGCGGCAAGTCTGATGTGAAAGCCCGGGGCTCAACCCCGGTACTGCATTGGAAACTGTCGTACTAGAGTGTCGGAGGGGTAAGTGGAATTCCTAGTGTAGCGGTGAAATGCGTAGATATTAGGAGGAACACCAGTGGCGAAGGCGGCTTACTGGACGATAACTGACGCTGAGGCTCGAAAGCGTGGGGAGCAAACAGGATTAGATACCCT
+
FGGGEEGGGGGGGAGGGGGGGGGGGGGGGGGGGGGGGGGGGGGGGGGGGGGGGGGGGGGEGGG9FGGGGGGGGGGGGGGGGGGGGGGGGGGGGGGGGGGGGGGGGGGGGGGFGFGGDFFFFGGGGGGGGGGGCFGGGGGG?GGGGG<GG>G@FGGFGGGGGGGGGGG%FFGEGGGGGGGFGGGGGGA:EFGGGGGGEGGGGGGGGGEGCGGGGCGCGCFGGGGGGGFGGGGGD:GGGGFGGGGGFGFGGGFFFFFGGFFGGEF@EGFFGF?FFFBGFFEFFCFEFFGFGGFGF@?FGGGFGFCGEDGFEEADDEGGGGGGGGGGGGFGGFGGGGGGGGGGEGGGGGGGGGGGFGGGCGGGGGGGFGFEGFFFGGGGFGGFGGGFGGGGGGGGGGGGGGGGGGGGEFGGFGFCCCCC
@NJ 213
TGGGGAATATTGCACAATGGGGGAAACCCTGATGCAGCGACGCCGCGTGAGCGAAGAAGTATTTCGGTATGTAAAGCTCTATCAGCAGGGAAGAAAATGACGGTACTGACTAAGAAGCCCCGGCTAACTACGTGCCAGCAGCCGCGGTAATACGTAGGGGGCAAGCGTTATCCGGATTTACTGGGTGGAAAGGGAGCGTAGACGGAATGGCAAGTCTGATGTGAAAGGCCGGGGCTCAACCCCGGGACTGCATTGGAAACTGCCAATCTAGAGTACCGGAGGGGTAAGTGGAATTCCTAGTGTAGCGGTGAAATGCGTAGATAGTAGGAGGAACACCGGTGGCGAAGGCGACTTTCTGTACAATAACTGACGTTGAGGCACGAAAGTGTGGGGAGCAAACAGGATTAGATACCCT
+
CCCAFC@CF<CFEFFFFFEFGFGDDFFEFCFGGGFFB,@@FC+@CGGFFEFFGGGG@FF?FFF9FFCCGGFFF5<C,5EFG<EGGGGFGGCEFGGG8FGFGGGC+C<FGGGGFGGDFAFD@FGDFGCDEFGGGCCFFGGGGF7EECF:FE,FGG,CFFEE#FEBFFGCBFCGDGGF+86>?,>8@CE#FGGGCEGE5C=;CGCF?E@5DF8GEG@C04FFGGFCF>.=FGGG>EAF+><CF89DAEGDEF4FCEFC<9=+,B<;FFCE5FGGFGGGGGF@FCDEF?FGEFEB,?<=CE9F=@+=77CFAFCC=C7FC5BFFE=,FFF9DGFECCEF+C,:,@<GC:GEEFC<8GFC<,,FCE9CE@B,@,C6FCE<GGDFEFCDFGGGFFCCCFFCDGGGFFDEFCC,EEC@@C@
@NJ 60170
TGGGGAATATTGCACAATGGGGGAAACCCTGATGCAGCGAAGCCGCGTGGAGGAAGAAGGTCTTCGGATTGTAAACTCCTGTTGTTGAGGAAGATAATGACGGTACTCAACAAGGAAGTGACGGCTCACCACGTGCCCGAAGCCGCGGTAAAACGTAGGTCACAGGCGTTGTCCGGAATTACTGGGGGTAAAGGGAGCGCAGTCGGGAAGACAAGTTGGAAGTGAAATCCATGGGCTCAACCCATGAACTGCTTTCAAAACTGCTTGTCTGGAGTAGGGAAGAGGTCGGCGGACTTCCCGGTGTAGCGGTGGAATGCGTAGATATCGGGAGGAACACCCGTGGCGAAGGCGGCTGACTGGGCACCAACTGACGCTGAGGCTCGAAAGTGTGGGTAGCAAACAGGATTAGATACCCT
+
CCA<FEF@F99E<AEF,CFFGG+66CCCF8FAD,CCFDF++@FGFCC::6,:,,CFG8EF:C,?,FFC,FFF<FF9,BFBEFFF,4EE<FCG,,C,FFGGGDFGFGC,5BBEG,BF,,:=DDEGG7+C>,,:3B<+33++53+@<<*>***,8,>>B<1?>8?C9BC7F:*8>EG7CC7F9A,,,8**4*?9:7>8888*::*+2CE5:868@**<E0<EGC8CFC:+++,<<ACF88>@@0:93#@9@2@,@::1E,<F@,@77F+#>:,,,,,7,,,,=<C:F>+FCCAC:+6++:+FE9F@EDGFE@?,C??=79EFC6+=66B,66,<CF@:@@+@@:CC@@B668,,,,,,,@EC;,,,FECGGEFE<FFGGGDGFEGGCAC>FEEC6C,E,AFFFC<C,,EAEC-<C<<C
@NJ 215
TGGGGAATATTGCACAATGGGGGAAACCCTGATGCAGCGACGCCGCGTGAGCGATGAAGTATTTCGGTATGTAAAGCTCTATCAGCAGGGAAGAAAATGACGGTACCTGACTAAGAAGCACCGGCTAAATACGTGCCAGCAGCCGCGGTAATACGTATGGTGCAAGCGTTATCCGGATTTACTGGGTGTAAAGGGAGCGTAGACGGAGTGGCAAGTCCGATGTGAAAACCCGGGGCTCAACCCCGGGACTGCATTGGAAACTGTCAATCTAGAGTACCGGAGAGGTAAGCGGAATTCCTAGTGTAGCGGTGAAATGCGTAGATATTAGGAGGAACACCAGTGGCGAAGGCGGCTTACTGGACGGTAACTGACGTTGAGGCTCGAAAGCGTGGGGAGCAAACAGGATTAGATACCCT
+
FFGEGGGGGGGGGGGGGGGGGGGGGGGGGGGGGGGGGGGGGGGEEGGGGGGGGGGGGGGGGGGGGGGCGFGGGGGGGGGGGGGGGGGGGGGGFGGGGFGGGGGEGGGFFGGGGGFGGGGGGGGGGGGGGGGGG3/GGGGGGGGGGGGGGGGGGG>;GGGG2GGGGG6GFFGGGGGGGEFGGGGGGGGGFFGFGGGGGGGGGGGFGGDGGGGGGGGGF7DGGGGFGGGGGGGGGGGG<GGGGFCCFGGGGGFGGGGFFFFGGGGFGGGFE=FGGFCGGGGGGGGFCFF7GGGFF<9FCGGEDGGGGGGGGGGGGGGEFGGGGGGGGGFGGGGGEGGGGGGGGGGGGGGEGGFEDFAGGGGGGGGGGGGFEGGGFEGGGGGGGGFGGGGDGGGGGGGGGGGGGGGGGGGFFEFC<CCC
@NJ 216
TGGGGAATATTGCACAATGGGGGAAACCCTGATGCAGCGACGCCGCGTGAAGGAAGAAGGATCTCGGTATGTAAACTTCTATCAGCAGGGAAGATAGTGACGGTACCTAACTAAGAAGCCCCGGCTAACTACGTGCCAGCAGCCGCGGTAATACGTAGGGGGCAAGCGTTATCCGGATTTACTGGGTGTAAAGGGAGCGTAGGCGGATTGGCAAGTCTGATGTGAAAGGCAGGGGCTCAACCGCTGGACTGCATTGGAAACTGGCAGTCTTGAGTGCAGGAGAGGTAAGCGGAATTCCTAGTGTAGCGGTGAAATGCGTAGATATTAGGAGGAACACCAGTGGCGAAGGCGGCTTACTGGTCTGCAACTGACGTTGAGGCTCGAAAGCGTGGGGAGCAAACAGGATTAGATACCCT
+
GGGFGGGG<CFEFGFGGGGGFCFGGGC,BFGGGGCFGG7FGGGGGGGGGG<AEFGGGGG,CFFGFFG+::BFGGG<,EFGCG@?E<<FCFGGGG<BFFE<FEGFEF9E,BFFFGG?FFCA=>FF@27>:).:<+/FGGGEGA:FCFACBDC<FG??6F>GCF)<<*<CC=4F<44:<CGFAFFGG>3>6F?#C=CCGDD1:*+D:@687#1CCFECFGGEGGGCFE9F5<@CF@FFC3CFCC#F5A?C2FF8CCCGFFF>FFG#872BGFCCGGF=A,E<GGGGE+7GF<FCGFEGFEB<FC+:CGGFF,CGGGGGGGFAAFEFCC8GGFFGGFCGGFFFCDGGGGGGGGGGGFC,GFCC,F9F,FFEFFFGGGGGGGGFFEFGEDFC:GGFF,GGGGGGGGGGFFFGGGGCCCCC
@NJ 58341
TGGGGAATATTGCACAATGGGGGAAACCCTGATGCAGCGACGCCGCGTGAGCGAAGAAGTAGTTCGGTATGTAAAGCTCTATCAGCAGGGAAGAAAATGACGGTACCTGACTAAGAAGCCACGGCTAACTACGTGCCAGCAGCCGCGGTAATACGTAGGGGGCAAGCGTTATCCGGATTTACTGGGTGTAAAGGGAGCGTAGACGGAATGGCAAGTCTGATGTGAAAGGCCGGGGCTCAACCTCGGGACTGCATTGGAAACTGCCAATCTAGAGTACCGGAGGGGTAAGTGGAATTCCTAGTGTAGCGGTGAAATGCGTAGATATTAGGAGGAACACCAGTTGCGAAGGCGGCTTACTGGACGGTAACTGACGTTGAGGCTCGAAAGCGTGGGGAGCAAACAGGATTAGATACCCT
+
F<<FF@F8@EFF@CFEFFFGGGGGEGG@C8FGC,CFFGGGGG7FGEFGG:BFFGGFGEF,C,CFGGG:EFFGGGGE9FFDFAEAEAFFGCFGGFGGGGGG9B=FDFGFGGGFFDFGF8BF,AFCC3:BF<B<>>FEF,@CF<ECB<BEFCC9;3D?F5F:CDDE:CBCFC=:CFFGEGG,<FFCFGFGG:FF@FE?;?CEE?,=@CEEG<C,8CC9<%@,9FDCCCCCFF:B<C?EB,><CC#@.=CDFGB8EAFF@<CF:,B3;??9C,7E<C@66+47A?CEGE9FC,FFEE9CF9B,F<C@@CCEAEGCGFCF=,GFFFGFF<=FFE<F?EFCEFC@+7GGGECCF:<CFF@9FGGCC@,FFCCB,-9GDDFE<:GFCGGGGGGGGFGDFC,GGGGGGFGGGGGGGDGCCCCC
@NJ 218
TGGGGTATATTGCACAATGGGGGAAACCCTGATGCAGCGACGCCGCGTGAGTGAGGAAGTATTTCGGTATGTAAAACTCTATCAGCAGGGAAGAAATTGACGGTACCTGACTAAGAAGCACCGGCTAACTACGTGCCAGCAGCCGCGGTAATACGTAGGGGGCAAGCGTTATCCGGATTTACTGTGTGTAAAGGGAGCGTAGACGGATGGGCAAGTATGATGTGAAAGGCTGGGGCTCAACCCCGGGACTGCTTTGGAAACTGCACGGCGTGAGTGCCGGAGAGGTAAGCGGAATTCCTAGTGTAGCGGTGAAATGCGTAGATATTAGGAGGAACACCAGTGGCGAAGGCGGCTGACTGGACGGTAACTGACGTTGAGGCTCGAAAGCGGGGGGAGCAAACAGGATTAGATACCCT
+
FCFFG@CFFGG9FGFFGGFE,BCGGGGGGGGGGGFGGG7F+FF7FEEGGGGGEE,B,4E,FG,59FCGFGGGGGG9,5AFFFFGFGGFEGGG7E,B,CEEEGEC=FGG,BDEFCD9DFG,B,:C>FCFD<D8B,3B>FGGG87<F7BEF7>CDG*7>CCF7CCC@FCF<F*<<CFGG<C9@FGG+<,*4?CFG,<=C7CC**;C88?EDF/8*;8+++20=GGFCCC?-=(>*<38C5F>E+:D<:2@1;66)(9F,@@3<+3+++@,8,FD8@+8++FEFFEE,B+GF8GFFFAFF=8<FE+>GGGFFFGF7EEED,5EC,FAE,,GFF<F=66-=EFCC6:7?GGGDGGGFC,ECGFCCC,C,FF@FCGEGGGGGCCFGFAGEGEC@+GGFCGFCACGGGGGGGFGGGGCCCCC
@NJ 219
TGGGGAATATTGCACAATGGGGGAAACCCTGATGCAGCAACGCCGCGTGAAGGATGACGGTTTTCGGATTGGAAACTTCTTTTCTTAGTGAAGAAGACAGTGACGGTAGCGAAGGAATAAGCATCGGCTAACTACGTGCCAGCAGCCGCGGTAATACGTAGGATGCAAGCGTTATCCGGATTTACTGGGTGTAAAGGGAGCGCAGGCGGGACTGCAAGTTGGGTGTGAAATACCGTGGCTTAACCTCGGAACTGCATCCAAAACTGTAGTTCTTGAGTGAACTAGAGGAAAGCGGAATTCCTAGTGTAGCGGTGAAATGTTTAGATATTCGGAGGAACACCAGTGGCGAAGGCGGCTTGCTGGGCTTTAACTGACGCTGAGGCTCGAAAGTGTGGGGATCAAACAGGATTAGATACCCT
+
FGCFGDFGFGGGGGFGGGGGGEGGGGEGGFGG<EFGGGGG8FC:FGGGEGFGGGFGGGGG7B:FGGGC,B<,CFF<AFEEFFFA5BFD9?<55CF<F<?F,B<F@+4AF<+@FFCFDFB9,??DD=C+BFD,,>B>FD6>A5@CC7,@77D@CC<7>F,C<;<>=>C1:+6<@;;C@=F7=37:(CFCFF#FFCGFF;*=CE85FC73:C883;0B=@2;2>#:A.:CFGDF=GGGFGGDD,=8++F9A,AGGGFFCF?CEGGGFEAA>AAGGGE@5,9,9,,CFFFC+=?@FGF8FFEB,,,FGGGGGGGGGGFDDE<?,GGGFD??8+<GFCFDFFEFECBB,GGGGEGGGFGFFCC8<C69E@@FGF>GGFF8GGGFFGGGGGFF8GGEDGFC,C,F9GGGGGGGGGGGGGCCCCC
@NJ 220
TGAGGAATATTGGTCAATGGGCGAGAGCCTGAACCAGCCAAGTAGCGTGCAGGATGACGGCCCTATGGGTTGTAAACTGCTTTTATAAGGGAATAAAGTGAGTATCGTGAGACTTTTTGCATGTACCTTATGAATAAGGAACGGCTAATTCCGTGCCAGCAGCCGCGGTAATACGGAAGGTCCGGGCGTTATCCGGATTTATTGGGTTTAAAGGGAGCGTAGGCCGGATATTAAGCGTGTTGTGAAATGTAGACGCTCAACGTCCGCACTGCAGCGTGAACTGGTTTCCTTGAGTACGCACAAGGTGGGCGGAATTCGTGGTGTAGCGGTGAAATGCTTAGATATCTCGAAGAACTCCGATTGCGAAGGCAGCTCACTGGAGGGCAACTGACGCTGAAGCTCGAAAGTGCGGGTATCGAACAGGATTAGATACCCT
+
CA<<FFGGGGGF9,CED<FE<FGG@CC8FGGGGGGDDFGGGG,FFGFGGCF<FG,EFGGG+@@FG@F,,CCB:FGGFCA,CFGGGGGGGGGGFFFFEAFFGAA,@,BFEFCC99CE<9F@DFAFEGA<FGGG<FCDFFGG,,@BBE:DDFA9>DF7@B?>>>8>C+<63CFFAGE:8F7@F:FDDFFGCCC3E9;:EFFF=:CF=;=:@FF:GEE=CGA0=CDC<;62#:;CEC<<5GEEFCCC=FECF>/@20F@;3FGG+/7:C(G:EDEFFB,(9FF>GFF=8,,F,GFFF?+F9CE?9A+8++EE@GGGGGGFFA,FCGCDGGFGGGGGGFF<GGDFGE:,,,<GGGFEC6-@F@@FCGFGFGGF@,GFC<CC,FC;,,<F@EC@DGDF9GGF@GGGFGEFB:6+7E<GEFEC,GF<GGGGGFGF@CCCC8C
@NJ 221
TGGGGAATATTGCACAATGGGGGAAACCCTGATGCAGCGACGCCGCGTGAGCGAAGAAGTATTTCGGTATGTAAAGCTCTATCAGCAGGGAAGATAATGACGGTACCTGACTAAGAAGCCCCGGCTAACTACGTGCCAGCAGCCGCGGTAATACGTAGGGGGCAAGCGTTATCCGGATTTACTGGGTGTAAAGGGAGCGTAGACGGCAAGGCAAGTCTGATGTGAAAACCCAGGGCTTAACCCTGGGACTGCATTGGAAACTGTCTGGCTCGAGTGCCGGAGAGGTAAGCGGAATTCCTAGTGTAGCGGTGAAATGCGTAGATATTAGGAGGAACACCAGTGGCGAAGGCGGCTTGCTGGACGATGACTGACGTTGAGGCTCGAAAGCGTGGGGAGCAAGCAGGATTAGATACCCT
+
CEGGGEGGGGGFGGFFGGGGFGGGGGGGGGGGFGGGGGCGDG>@CGGGGFGGFECCFFGGFF<FGGGFFGGGGGG@FGGGGGGGGGGGGGGGGG<FFGGGGGGGGGGGGGGG9DFGGFGGFEGCGCGGGGGG>FFFGFGGGC@FEGFGGGGGFFGFCEGGGDE;BE7DECBFFFEGCFE@FFCFGGGEFFFGGGGFGGCEEGDCEFCEEEFGFFGGGFCCGGGGGGGEB:BD:GGFGGGGGFFD5@FGGGF?FFFGFFFDCFGFACEGCGCGGGFEF7FFFEFFGGEEEGGGGGGGGGFFGGFDGGGGGGFFFEEEFFGFCGGFC,GGDGEB7GGGFGFEGGGGGGGGGGFGGGGFGGGFGFE9EGGGGGGGGFGFFGGGGGGGGGGFF9CFGGFFE<C,AEGGGGGGFCFBCACA
@NJ 222
TAGGGAATCTTCCACAATGGACGCAAGTCTGATGGAGCAACGCCGCGTGAGTGAAGAAGGCTTTCGGGTCGTAAAACTCTGTTGTTGGAGAAGAATGGTCGGCAGAGTAACTGTTGTCGGCGTGACGGTATCCAACCAGAAAGCCACGGCTAACTACGTGCCAGCAGCCGAGGTAATACGTAGGTGGCAAGCGTTATCCGGATTTATTGGGCGTAAAGCGAGCGCAGGCGGTTTTTTAAGTCTGATGTGAAAGCCCTCGGCTTAACCGAGGAAGCGCAACGGAAACTGGGAAACTTGAGTGCAGAAGAGGACAGTGGGACTCCATGTGTAGCGGTGAAATGCGTAGATATATGGAAGAACACCAGTGGCGAAGGCGGCTGTCTGGTCTGTAACTGACGCTGAGGCTCGAAAGCATGGGCAGCGAACAGGATTAGATACCCT
+
GGGGGGGGFGGGGGFGFDFGGGGGGGGGF<F<FFFGGFGGFF:FGGGEF,:FFDGGGGC<CFFGGGEEFFGEFDFF<5E,BA?FGGFF?EFFGGG,BFF,@F:F:<<E?AFGGGG9FFGDGDFGGGGGGFFFDFFGGGGCFGGGFGGGGGGD<8;FCCF8F*>7F>F:CC*<<FCFF9?CFFCBCF*=+FEFDFGDCCEFG:;EFCCCEFGFC88C*+<81:/?*8CCG*8:C5CF59C92:>FFFCFCFFG9:>*07GDAC:?FA@=7<D#BC39/;#85=,88,,:49=C55,E,,,,94,@,;A4=,9DFE5B:,B<==:,,<,@48+7FEEB<8,,+,GCDE?GFF<,<<GFF:FCCC@<C,8,6,,8++CD8E,<E,<C@FDFAGFC,@7@EFF@6C+7@CB<9C66,CAEC+,GF@EECC6,=,;6;<<GCCC8C
@NJ 223
TGGGGAATATTGCACAATGGGGGAAACCCTGATGCAGCGACGCCGCGTGGAGGAAGAAGGTCTTCGGATTGTAAACTCCTGTTGTTGAGGAAGATAATGACGGTACTCAACAAGGAAGTGACGGCTAACTACGTGCCAGCAGCCGCGGTAAAACGGAGGTCACAAGCGTTGTCCGGAATTACTGGGTGTAAAGGGAGCGCAGGCGGGAGGGCAAGTTGGAAGTGAAATCTATGGGCTCAACCCATAAACTGCTTTCCAAACTGTTTTTCTTGAGTAGTGGAGAGGTGGGCGGAATTCCCGGTGTAGCGGTGGAATGCGTAGATATCGGGAGGAACACCAGTGGCGAAGGCGGCCTACTGGGCACCAACTGACGCTGAGGCGCGAAAGTGTGGGTAGCAAACAGGATTAGATACCCT
+
<CFFEDGGFEFGGFGGGGGGGGGGGGGFGAFGGGGGGG+@FDEE@FFGGFGGGGDFFFG8:EEGDGGFC@FFGDGGGFFG8FFGG,B?EFGGGGGGGGGGGDCBFEAFGF8CF>@FGGGAFGGD7F7FFADGGG?C7FGGGGGGFGEGCC>;FGD#<F::5(FFGGFGFBFF3<BB8F?CE:FF:@?FBFC<GGG5FD41EGGEF>C,#?-0FFFF2<:,0;GFFGC6FG::1:>CFFGCCGDD::?CFFC@30F4(GGGGGG,%%D<FFDGFD@$6D@#FFFGFC+?B4?,GGGFEDFGFF@GGGGGGGEAFGGGGGGGGGCBEDEFGGGGGFFDEC,GGGDGGGGEF:FC<<DGGFDFFFC?GGGGECGGGGGCGGCC,EFFFEB,6CEFCFGFF<FGGGGGGFFGGFGCC8CC
@NJ 49747
CGGGGAATATTGCACAATGGGCGAAAGCCTGATGCAGCGACGCCGCGTGAGCGAAGAAGTATTTCGGTATGTAAAGCTCTATCAGCAGGGAAGGTAATGACGGTACCTGACTAAGAAGCACCGGCTAAATACGTGCCAGCAGCCGCGGTAATACGTATGGTGCAAGCGTTATCCGGATTTACTGGGTGTAACGGGAGCGCAGGCGGTGCGGCAAGTCTGATGTGAAGGCCCGGGGCTCAACCCAGGTACTGCAGTGGAAACTGGCGTACTAGAGTGTCGGAGGGGAAAGCGGAATTCCATGTGTAGCGGTGAAATGCGTAGATATTAGGAGGAACACCAGTGGCGAAGGCGGCTTTCTGGACGATAACTGACGCTGAGGCTCGAAAGCGTGGGGAGCAAACAGGATTAGATACCCT
+
@@FCFEGFCFFFGGGGGGFFFGGGGGGFGGGGGF9F<F7:FGGGGGDGDGGGGDGGGGGF<?ECGGD??+EFGGGCGGGG?F<B?FF@FGGFD>>9<F,8,:7FDG9C>FFABFG9>F,@FACGCCECE=DF7@:FG9CCGCFGDD:@<:;;FCFEAFCC,,8<<CC7+**8<?*<8*<C+C:C+/;CCEC7:C>8:E>?>C**:?E*5?EG9;::@0E,<FFGG><CF;85@FB,:EG?CC##,;8?&<CFE#CF7FAB@F<(,4;8?<@CFFFF:1E8=A7<C+7B+,FB?:,9,95,A<F+CGGFFCGGCCGFFFAEBF<F6,CGEE<FGFE9F,GGGGGGGEEGGGGGEE6,8GGF<GE9FGGGGEFCFCFFFFEFCBFGGGFC@<GGF9GGGGGGGGGGGGGGGF@CCBCC
@NJ 60878
TGGGGAATATTGCACAATGGGGGAAACCCTGATGCAGCGACGCCGCGTGGAGGAAGAAGGTCTTCGGATTGTAAACTCCTGTTGTTGAGGAAGATAATGACGGTACTCAACAAGGAAGTGACGGCTAACTACGTGCCAGCAGCCGCGGAAAAACGTAGGTCACAAGCGTTGTCCAGAATTACTGGGTGTAAAGGGAGCGCAGGCGGGAAGGCAAGTTGGAAGTGAAATCCATGGGCTCAACCCATGAACTGCTTTCAAAACTGTTTTTCTTGAGTAGTGCAGAGGTAGGCGGAATTCCCGGTGTAGCGGTGGAATGCGTAGATATCGGGAGGAACACCAGTGGCGAAGGCGGCCTACTGGGCACCAACTGACGCTGAGGCTCGAAAGTGTGGGGAGCAAACAGGATTAGATACCCT
+
FFFGGGGGEGGFGGGGGGG8FGGGGGGGGGGFGGGDAFFGGGGGGGGGGG=CGGGFCGGGGGGGGGGGGGGEFEGFGCGGGGGGGGGFFGGGGGGGGFGGGGGGGFFGGGGGGGGGGFGGGGCGGGGFGFCCE<CDFGGGGGGGGGGGGGE<FGEFGGGGGGGGGGGG<ECEGGF/?FF>>7FGGGGGFEFFGGGFGDFD:F=EGEE>9FGGGGGGGGGGGDCF@EGGGGGGGGGFGGFGEFGGFGFGGGGGGGGGFFFGFGF<DGGGGGF<DCDFGFFEFCFFGECCB8CDF8GGGGFEE9FGGCGCFA,E,:,GGGFFGGGCGGF@EFGFCCFGGGGGGEDGGGGGDGGGGGGGGGGFGCEGGGGGGGGGFGGFGGF<CGGGGFGGGGGGGGGGGGGGGGGFDF9GFF8BCCCC
@NJ 226
TGGGGAATACTGCACAATGGGCGAAAGCCTGATGCAGCGACGCCGCGTGAAGGATGAAGTATTTCGGTATGTAAACTTCTATCAGCAGGGAAGAAAATGACGGTACCTGACTAAGAAGCCCCGGCTAACTACGTGCCAGCAGCCGCGGTAATACGTAGGGGGCAAGCGTTATCCGGATTTACTGGGTGTAAAGGGAGCGTAGACGGCTGTGCAAGTCTGAAGTGAAAGGCATGGGCTCAACCTGTGGACTGCTTTGGAAACTGTGCAGCTAGAGTGTCGGAGAGGTAAGTGGAATTCCTAGTGTAGCGGTGAAATGCGTAGATATTAGGAGGAACACCAGTGGCGAAGGCGGCTTACTGGACGATGACTGACGTTGAGGCTCGAAAGCGTGGGGAGCAAACAGGATTAGATACCCT
+
GGGGGGGGGGGGGGGGGGGGGGGGGGGGGGGGGGGGGGFGGGGGGGGCEEGGGGGGFGGGGGGGGGGGGGGGGGGGGGGGGGGGGGGGGGGGGGGGGGGGGGGGGGCFGGGGGGGGGGGGGDG>DGGGFGG@GGFG@FGGGGGGGDGGEGGFGGAFFGGEGGGGGGFFGEGGGGGEGGGGG>FCFGGEFFFGGGGGGFEGGGGGGE5GFCGEG<G<G:@DAFGGCDF<F5CCFGGGFGGGGGGGFFFEFGFGFGGGGFFFFGFFFFGGGGEEGGGGEEEFEEGGGDGFBC,C,FBBEEE9EDGF>GGGGE9C,ECGGGFFFFGFEFFEFCEF@GFGDFGFB7GGGGGGDGGFCGGGGGFGGFECCFFEGFGGGGGGGGGGGGGGGGGFFCGFGGFCFEFGGGGGGGFGGGGCCCCC
@NJ 227
TGGGGAATATTGCACAATGGAGGAAACTCTGATGCAGCGACGCCGCGTGAAGGATGAAGTATTTCGGTGTGTAAACTTCTATCAGCAGGGAAGAAAATGACGGTACCTGAATAAGAAGCACCGGCTAACTACGTGCCAGCAGCCGCGGTAATACGTAGGGGGCAAGCGTTATCCGGATTTACTGGGGGTAAAGGGAGCGTAGACGGCACGGCAAGCCAGATGTGAAAGCCCGGGGCTCAACCCCGGGACTGCAGTTGGAACTGCTGAGCTAGAGTGCCGGAGAGGCAAGTGGAATTCCTGGTGTAGCGGTGAAATGCGTAGATATTAGGAGGAACACCAGTGGCGAAGGCGGCTTGCTGGACGAGGACTGACGTTGAGGCGCGAAAGCGTGGGGAGCAAACAGGATTAGATACCCT
+
;C<EEF@@EFCE<E9F@FFC<CEFFF@@<EC,,66;A@CF@@F@@EGGCC<E=DF,CCFFDFF,CFC:=C79CDAFG9<FE<CC9BCAFFFFFFDF=A,?<:+4FBEFFD,CFC?FCD,44,8CF7CF8CFGE,>F=FD@BCFGGGDGC8C3F=8,:>>:>CCCGGGG<FCF907<EFFFGGGG,>#1AFFEGGGF77@<F11<AE*=8C:CCEFE,:C8FGFECCC<>=*GGF>@+CF@E+&B>8FCCE327#3<>1BAEFCFFC0<DADGEFFFF8EA,54?9,C,?<??<<EB7=:,GDFCEC+?9GECGGFECGGEC,F?EF<<FFFGGFFC-EFGFC,CGF:EC+DC,,@,,CBFF@C6,EFGEF<GGG@GFF:F7EFDDGGDGGGGGGGGGGGGGGGGGGFFGGGCC<CB
@NJ 228
TGGGGAATATTGCACAATGGGGGAAACCCTGATGCAGCGACGCCGCGTGGAGGAAGAAGGTCTTCGGATTGTAAACTCCTGTTGTTGAGGAAGATAATGACGGTACTCAACAAGGAAGTGACGGCTAACTACGAGCCAGCAGACGAGGTAAAACGTAGGTCACAAGCGTTGTCCGGAATTACTGGGTGTAAAGGGAGCGCAGGCGGGTGATCAAGTTGGAAGTGAAATCCATGGGCTCAACCCATGAATTGCTTTCAAAACTGGTCGTCTTGAGTAGTGCAGAGGTAGGCGGAATTCCCGGTGTAGCGGTTGAATGCGTAGATATCGGGAGGAACACCAGTGGCGAAGGCGGCCTACTGGGCACCAACTGACGCTGAGGCTCGAAAGTGTGGGTAGCAAACAGGATTAGATACCCT
+
EEEGGEGGEGGGGGGGGFFF,@FCCDF,FGGGGGEGGG@EGGFGGGFGGCCFGGEGG,<<CC<FFGGGDC8?AFF<,,B<F?E9,:,<F=BEFD9,E,?<?:FCD+CFDFGA>:,C=FGFD8>:@7FF,>9DE+38CBF+<A,>3*358,?CC9E>BF*,773<GEBFCF78<==EC93-E==ECFFC;<BBB<CC7<<4:C:5<*:#C*=BEC@C:<CCFE<@@EG@<6<E:GGF@&<E<'178AFE%D@#330,D7=FFCD57EGG>A,5,<DD>9GGGF:8:++:CBEDGFC>44+==FFEEEGGFC,<FC:FF,AAGEEGF>,FGEA9FEGFGAECB,GDDGFB:@FEC<,,,FCC,C8,9FE7GFBFDGGFDEEFGGGGFGGGDGGGGEFF<,FF9GFFGGGGFGGCCCCC
@NJ 229
TGGGGGATATTGCACAATGGGGGAAACCCTGATGCAGCGACGCCGCGTGGAGGAAGAAGGTTTTCGGATTGTAAACTCCTGTCGTTAGGGACGATAATGACGGTACCTAACAAGAAAGCACCGGCTAACTACGTGCCAGCAGCCGCGGTAAAACGTAGGGTGCAAGCGTTGTCCGGAATTACTGGGTGTAAAGGGAGCGCAGGCGGACCGGCAAGTTGGAAGTGAAAACTATGGGCTCAACCCATAAATTGCTTTCAAAACTGCTGGCCTTGAGTAGTGCAGAGGTAGGTGGAATTCCCGGTGTAGCGGTGGAATGCGTAGATATCGGGAGGAACACCAGTGGCGAAGGCGACCTACTGGGCACCAACTGACGCTGAGGCTCGAAAGCATGGGTAGCAAACAGGATTAGATACCCT
+
GGGGGGGGGGGGGGGGGGGGFGGGGGGGGGGGFGFFFGCGGGGGGGGGGDEGGGGGGGGFFGGGGGGFECGGGGFGGGGGGGGGGGGGGGGGGGGDGFGFGGGGGGGFGGGGGG8DFDGGGGGGGGGGGGGGG?8F?GGGGFFF7B8ECGGFGGGF:FFGGCGGFCCGGD7<CF7EC7CCFGFGFGGGGGG@F7EFGEGGGGGGG>GGGGGGG9FCEGFGGGGG<EGFGGGEGFCFGGGFGGGGGGGGGGFGGGGGGGGGFGCCFFA;3GGGGFGGGFC???==,,8GGFFDFB4=7GGGGGGGE>+AE9A<CF7C7DEBF=>+77EEGFGGCF<CCGFGFDEF<B:EECFFCEFCGCF8D8F8CGGFC7EDGCF8FC7<6:GGFFC89DGGGGGGFGGGGGFF@9GFFEE@C@<C
@NJ 230
TCGGGAATATTGCGCAATGGAGGAAACTCTGACGCAGTGACGCCGCGTATAGGAAGAAGGTTTTCGGATTGTAAACTATTGTCGTTAGGGAAGATACAAGACAGTACCTAAGGAGGAAGCTCCGGCTAACTACGTGCCAGCAGCCGCGGTAATACGTAGGGAGCAAGCGTTATCCGGATTTATTGGGTGTAAAGGGTGCGTAGACGGGAAAGCAAGTTAGCTGTGAAATCCCTCGGCTTAACTGAGGAACTGCAACTAAAACTACTTTTCTTGAGTGTTGGAGAGGAAAGTGGAATTCCTAGTGTAGCGGTGAAATGCGTAGATATTAGGAGGAACACCGGTGGCGAAGGCGACTTTCTGGACAATAACTGACGTTGAGGCACGAAAGTGTGGGGAGCAAACAGGATTAGATACCCT
+
F8FGGFGGGGGGGGGGGGGGGFGGGGGGGGGGGGGGGGGGGGGGDGFFG7FGGGGGGGFFCAEECFGFGDFGGGGGCFGGGGFFFGGGGGGFGGGGGGGFGGGGFGFGGGG<FGGGGFGFGFFEGGCGGGGGGC=<FGF87FEFGCFGG@GFDDFGFEFGGFGGFCDDFGDEBFGGGFGEFFFGGGCDF=DBFGG5+GFG@>@=;:CFFE>F9CECBGGGFCEAGGGGGGF@FGGGGGGGCFAFFGCGGGGGGGGCGGGGFFGDGFFDFCF:FGGGFFFFFFGGGGFCGGGGGEE9GFF<EGGCGGFEGGFFGGEGGGF<A9GFFGGGGGCGGGFF@FFGCGGGGGGEGGGGEGGFFFGGFGGDGGFAGEF@GGGGCE8GGGGFF9DGGEGFGGFAGGGGGGGGGGGGGGFGCCC@B
@NJ 231
TGAGGAATATTGGTCAATGGGCGGAAGCCTGAACTAGCCATGCCGCGTGCGGGAAGGAGGCCCTATGGGCTGTGAACCGCTTTTGCCTGGGGGCAATAAGGGCGTCGCGCACGTCCGATGAGAGTACCAGGCGAATAAGCATCGGCTAACTCCGTGCCAGCAGCCGCGGTAATACGGGGGATGCGAGCGTTATCCGGATTCATTGGGTTTAAAGGGTGCGTAGGCTGTGCGTCAAGTCGGGGGTGAAATTCCGGTGCTCAACACCGGGGCTGCCCTTGATACTGTCGCGCTGGAGTGCGGATGCCGCCGGAGGAATGAGTGGTGTGGCGGTGAAATGCTTAGATATCACTCAGAACACCGATTGCGAAGGCATCTGGCGAATCCGTAACTGACGCTGAGGCACGAAAGCGTGGGGATGGAACAGGATTAGATACCCT
+
FFGGEEFGFFDGDEGGGGGGGGGGGEGGGGGGGGGGGGFGGGFGGGGGGGFGGGGGCGGGGGGGGGGDGGCFGGGGGGGGGGGGGGGGGGGGGGGGGGGGGGDGGGGGGEGGGFGDFFEGGGGGGGGGGGGGGGGGGGGGGGCGGGGGGGGGEE>GGFGGGGFFGGGGGGGGCFGG0CGGGGG<E/8:EE?ECFF>E=9:FGGGGFCFE98EFGGGFGGGC:>EE5G>EEGFDG5FFDGGGGGGFFGGGGF:CGGGG?6FFECC7GGGFEGG*>:@4@EEFE7DF+DEF@FFBGGEGDFGDFF@+>FC@F9GE9GGGFFACFCGEGGGFF9FDFCGFFGFGGGGFGGGGFDGGGGGGGGGGFGEFGGGGGGGGEGFF:GEGGEFGGGGGGGGFGEGGGGGGGGGGGGGGGGGGGGGGGGCGGGGGGFGGFGGCCCCC
@NJ 232
TTAGGAATATTCGTCAATGGAGGAAACTCTGAACGAGCAATGCCGCGTGAGTGATGAAGGTCTTATAGATTGTAAAACTCTGTTGTATGGAAAAAACGACTAGGTTAGGAAATGAACTTAGTGTGATGGTACCATACCAGAAAGCCCCGGCTAACTACGTGCCAGCAGCCGCGGTAATACGTAGGGGGCGAGCGTTATCCGGATTTATTGGGCGTAAAGCGTGTGTAGGCGGTTTGTTAAGTTTAAGATTAAAGCCCGGGGCTCAACTCCGGTGAGTCTTAAAAACTGGCAGGCTTGAGTACGGTAGAGGCAAACGGAATTTCTAGTGTAGCGGTGAAATGCGTAGATATTAGAAGGAACACCAGTGGCGAAAGCGGTTTGCTGGGCCGTTACTGACGCTGAGGCACGAAAGCGTGGGGAGCAAATAGGATTAGATACCCT
+
GFGGGFGGGGGGGGGCEEGGGGGGGGGGGGGGGGGGGDGGGGGGG>FFFGDGGFGGGGGGFDDFGGGGGEDFGGGFFFGGFFFFGFGFFGGGGGGGGCEGGGGFFFFDFFFGGFGGE9FEFGGGGGGGGGGGGGGGCFGGG<=<DF7FCEGGGFFGGFGF>FGGCFFFG>FCGGCEGGGGGB2DEGGGDF7FFEE:=CFFF=EEACF=9=GF<G<?ECCF&FDA;AFGF6>EE5:C<?FCFGGDFGGFGFFE1C7DGEGGDGG@FEE0FFGEC$9DFFGFDDCFGD<,FA,8,,,?FD:DD4EFGGGF?,7FGGFFAAFECFDFEE<474C?<FFFFFFGGFCDFFE5FDCF?EFF<C,<<CEC8,,7GFGFGF7FGEGF8<:@+F@@C<<EC@@@@,BEECFDGGECGGFEC+GF<F9F@@CFFAF@C,@@CFGECCA<@
@NJ 233
TGGGGAATATTGGGCAATGGGCGCAAGCCTGACCCAGCAACGCCGCGTGAAGGAAGAAGGCTTTCGGGTTGTAAACTTCTTTTAAGAGGGAAGAGCAGAAGACTGTACCTCTAGAATAAGCCACGGCTAACTACGTGCCAGCAGCCGCGGTAATACGTAGGTGGCAAGCGTTGTCCGGATTTACTGGGTGTAAAGGGCGTGCAGCCGGGAATGCAAGTCAGATGTGAAATCCATGGGCTTAACCCATGAACTGCATTTGAAACTGTATTTCTTGAGTACTGGAGAGGCAATCGGAATTCCTAGTGTAGCGGTGAAATGCGTAGATATTAGGAGGAACACCAGTGGCGAAGGCGGATTGCTGGACAGCAACTGACGGTGAGGCGCGAAAGTGTGGGGAGCAAACAGGATTAGATACCCT
+
EFGFGEGGFGGFFGGGGGGGFGEGGGGGGGGGGGGGGGGGGGGGGGGGCFGGGGGGGGGFFFGGGGGEGGGGGGGGGGGGGGGG,EEEFEGGGGGGGGFGFFFDFGGG9DFFGAFEFGFAFD8FEGGGGGGGBFG?FGFGFGGFFGECFG3EGGGGGGCFFFGGGFGGGG<GAFFC)FFGFG?CFGGDFGGGCCFFDFFCC8CFFGCFEF=;EGGGGFAGGDCEFFFGGFFG@FGGF<GFFFFDFGFCFFBFDAACFFGGGFEF81EFFFFF>GFFADDFBGGGGFC+GF4BC,,FE<EFCEGGGGGGGGGGGGGGGGFGGGGGGFFA@CFF9GGGFGFEDGGGGFGGGGGGGGFC,GGGGGGGFGFGGGGGGDGGGGGGGGEDGGGGFE@GGGGGGFDEGGGGGFE<GGGFDCCCCC
@NJ 234
CGGGGAATATTGGGCAATGGGCGAAAGCCTGACCCAGCAACGCCGCGTGAAGGAAGAAGGTCTTCGGATTGTAAACTTCTTTTATCAGGGACGAAGTAAGTGACGGTACCTGATGAATAAGCCGCGGCTAACTACGTGCCAGCAGCCGCGGTAATACGTAGGTGGCAAGCGTTATCCGGATTTACTGGGTGTAAAGGGCGCGTAGGCGGGGATACAAGTCAGATGTGAAATCTATGGGCTTAACCCATAAACTGCATTTGAAACTGTATCTCTTGAGTGTCGGAGAGGTAGACGGAATTCCTAGTGTAGCGGTGAAATGCGTAGATATTAGGAGGAACACCAGTGGCGAAGGCGGTCTGCTGGACGATAACTGACGCTGAGGCGCGAAAGCGTGGGGAGCAAACAGGATTAGATACCCT
+
GGGGGDGGGGGFGGGGGGFCFFGGGGGGGGGGGGGGGGGGGGGEG@CFGGGGGGFFGGGGGGGGGG>FGCGGGGGGFFFGGGGGGGGFGGFGEFGCFFGGFFGGGDF78EFFGGGGFCFFF>FFG@EEGGGGGDGDFFFGGGFG9FEEGGG*<CG:CFGG?GFFCCFGGGDGG7FFGGE?C8F?CGBCFE>CCFFGCGGEGGDGGDFFGEGGDDEFGDFDFGGFGGCGFCD<GGGFCFEFFFGF?GGGGGFFECDGGGGDGGGFGFGFDFFDGGFDGGGFCGGCFCGGGFCFGGGGFFGGFGDGGGGGDGGGFFFB7EGGFGGGGGGGFGGGFGGGGGGFEGFB>FCGGE@GGGGFGGGGGGGGGGFGFCBGGGGGGGFEDGDFCGGGGGGGGGGGGGGGFGGGFGGGGGGGFECCACC
@NJ 235
TGGGGAATATTGCACAATGGGGGAAACCCTGATGCAGCGACGCCGCGTGAGCGATGAAGTATTTCGGTATGTAAACTTCTATCAGCAGGGAAGAAAATGACGGTACCCGACTAAGAAGCCCCGGCTAACTACGTGCCAGCAGCCGCGGTAATACGTAGGGGGCAAGCGTTATCCGGATTTACTGGGTGTAAAGGGAGCGTAGACGGCACGGCAAGCCAAATGTGAGAGCCCGGGGCTCAACCCCGGGACTGCATTTGGAACTGCTGAGCTAGAGTGTCGGAGAGGCAAGTGGAATTCCTAGTGTAGCGGTGAAATGCGTGGATATTAGGAGGAACACCAGTGGCGAAGGCGGCTTGCTGGACTATGACTGACGTTGAGGCTCGAAAGCGTGGGGAGCAAACAGGATTAGATACCCT
+
GGGFGGFGGGGGGGGGGGGGGFGGGGGGFGGGGGGGDGEGGGGGGGGGGGGFGEGGGGFGFGGGGGGFGFGGGGGGGFGGFGGGCFFFCFFCEGGGGGGGGDGECGAFGGG7F,FGFGFGGGGGEGGGGGFFCF8FGG7FGFEF7C*>BCC;FGGGFGGG:EGGCF@G<FCFGGGDC4=F=F-FGGFGEGG<@=EGGCCEGGGGFGEF@CGGG>CF@8DC99FF:<>GDGCCEEC5CFFEGCGCDGCEEE>FF9?A:FGGGGFFGFCFE<<FGGGFCBCFEEFFC9GGGGFADF,5@FF?E@CGGDGGGGGFC::FDGFEGGFAAFGGGFFFBC,F9@GGFCEFGGGGGGGGGGFGGGGGFC,GGFGDGF<CFA,GGGDFFEGGGGGGGGGGGGGGGGGGGGGGGGGFGF8CCCCC
@NJ 236
TGGGGAATATTGGGCAATGGGCGCAAGCCTGACCCAGCAACGCCGCGTGAAGGAAGAAGGCTTTCGGGTTGTAAACTTCTTTTGTCAGGGACGAGTAGAAGACGGTACCTGACGAATAAGCCACGGCTAACTACGTGCCAGCAGCCGCGGTAATACGTAGGTGGCAAGCGTTGTCCGGATTTACTGGGTGTAAAGGGCGTGTAGCCGGGAAGGCAAGTCAGATGTGAAATCCACGGGCTCAACTCGTGAACTGCATTTGAAACTACTCTTCTTGAGTATCGGAGAGGAAATCGGAATTCCTAGTGTAGCGGTGAAATGCGTAGATATTAGGAGGAACACCAGTGGCGAAGGCGGATTGCTGGACGACAACTGACGGTGAGGCGCGAAAGCGTGGGGAGCAAACAGGATTAGATACCCT
+
GGGGGGGGFFGFFGGGGGGGGGGGGGGGGGGGGGGGGGGGGGGGGGGGGGGGGGGGGGGGFGGGGGGGGDGGGGGGGGGGGGGDGGGGGGGGGGGGGGFFGCGG>F@FGGGGGGGDDFGFFGGGGEGGGGFGGGGFCGGFFGGGGGGGGGGGGGGGGFFGFGGGGG?GGGGECFFGGEGEF=GFGGGGCFFFFCCAEGGGGEGCFCGGGDDEEGGFGGGGGGGGGGFDEFFFGGGGGGFFGGGGFGEGGGFGGGGEF7GGFFFFGGAEF=FGGGFF%CGGFGGGGFF7GGDEGCGGGFF=CGGGGGGGGGGDGGGGGGCGGGGGGGGGGGFAGGGGGGE?GGGGFCGGGGGGGGGGFFGGGGGGFFGGGGGGGGGGGGGGGGGGGGGGGFEGGGGGGGCFGGCGGGFCGGGFFCCCCC
@NJ 52903
TAGGGAATTTTCGGCAATGGGGGAAACCCTGAACGAGCAACGCCGCGTGAGCGAAGAAGGCCTTCGGGTCGTAAAGCTCTGTTGTAAAGGAAGAAAGGCGCATACAGGAAATGGTATGCGAGTGACGGTACTTTACCAGAAAGCCACGGCTAACTACGTGACAGCAGCCACGGTAATACGTAGGTGGCGAGCGTTGTCCGGAATCATTGGGCGTAAAGAGGGAGCAGGCGGCCGAAAGGGTATTTGGTGAAAGTCCGAAGCTAAACTTCGGTAAGCCATGGAAACCGGGCGTCTAGAGTGCGGAAGAGGATCGTGGAATTCCATGTGTAGCGGTGAAATGCGTAGATATATGGAGGAACACCAGTGGCGAAGGCGACGGTCTGGGCCGCAACTGACGCTCATTCCCGAAAGCGTGGGGAGCAAATAGGATTAGATACCCT
+
BFCFGFF,C@<<@@@:@FG,,8:@@E<67CFG,CAFEGGG@F7FGCCF7BBFE>C+C<EE?FGGG7CFDED@=E?,CF<<,C<,:B<EEEFGGCF,B,<FFEEFFGAGC8BFB,=<FG9+38++,,8@*@@3@9=FCE:CD8<,3FGG>:::?<EF:F,<,8?<<,,,,,8<C*=F<F2=F,7:,8*44*=CEEE**3<858:89:C,,<CF5*:5*998C5>C58CC(AE88=*/:8?8;+,#FFC=;;<:;#<8ECDG#<@@<>E@.D8-<FFE@9GDF@33@==+=6,,,998CGFCGEAGF=ABB++=F9DFEE@EGEB,GGGGEGEFFF<9GGGDFCFAFEC,F?:,FFFGFEC-FFACC@C7FGGGEC8,C<FAAGEFCEEFECF7CGGECFEEE7ECDGFGF::FGFEFF9CAF<<C,GFFFFEFDGGCCCCC
@NJ 238
TGGGGAATATTGCACAATGGGGGAAACCCTGATGCAGCGACGCCGCGTGAGCGAAGAAGTATTTCGGTATGTAAAGCTCTATCAGCAGGGAAGAAGAATGACGGTACCTGACTAAGAAGCACCGGCTAAATACGTGCCAGCAGCCGCGGTAATACGTATGGTGCAAGCGTTATCCGGATTTACTGGGTGTAAAGGGAGCGCAGGCGGTGCGGCAAGTCTGATGTGAAAGCCCGGGGCTCAACCCCGGTACTGCATTGGAAACTGTCGTACTAGAGTGTCGGAGGGGTAAGCGGAATTCCTAGTGTAGCGGTGAAATGCGTAGATATTAGGAGGAACACCAGTGGCGAAGGCGGCTTACTGGACAGTAACTGACGTTGAGGCTCGAAAGCGTGGGGAGCAAACAGGATTAGATACCCT
+
FGEFGFEGGGGGGGGGGFGFFGGGGGGGGGGGGGGGGGGCEGGGGGGGGGGFEE7FEFFFEGFGGGGGGCFGGCGGGGGGGGGGGGFFGGFGCFGGGGGGFGGGGGGGGGGGGGGGGFGGGGFFGGCFGGGGGGGGGGGGGGGGG>DEGEGGGGGGC<CF7CFGEEGGFGGFFCFG2G;CFGGCGGGCF:F:<?FGCFF#GGGE3EECF1?EC9CG3F,E@787?,5ECECFEEFGGG4F67CC@=5>EEGGGEE3FF?FGC@B::E8,GGGGGFECCECCFFGEF+GGGCF9CE9GGGFCGGGGGGCFGGGEF?7=<F9GGFFAFEGGGFECGGFE<8GGGGDGGGGGGGFF9CFGFCGFCGGGFEFFCGGGGGGGGGGFC6GF@GECCGGGGGGGEGGGGGGGGGFEEF@C@CCC
@NJ 239
TGGGGAATATTGCACAATGGGCGAAAGCCTGATGCAGCGACGCCGCGTGAGCGAAGAAGTATTTCGGTATGTAAAGCTCTATCAGCAGGGAAGATAATGACGGTACCTGACTAAGAAGCTCCGGCTAAATACGTGCCAGCAGCCGCGGTAATACGTATGGAGCAAGCGTTATCCGGATTTACTGGGTGTAAAGGGAGCGTAGGCGGTCCTGCAAGTCTGGTGTGAAAGGCCGGGGCTCAACCCCGGGACTGCATTGGAAACTGTAGGACTAGAGTGTCGGAGGGGTAAGTGGAATTCCTAGTGTAGCGGTGAAATGCGTAGATATTAGGAGGAACACCAGTGGCGAAGGCGGCTTACTGGACGACAACTGACGCTGAGGCTCGAAAGCGTGGGGAGCAAACAGGATTAGATACCCT
+
FGGGGGGGGGGGGGGGGGGGGGGGGGGGGFFGGGGGGGGGGGGGGDGGGGGGGGGGEGGFGGGGGGGGGGGGGGGGGGGGGGGGGGGGGEDFGGGGGGGGGGGGGGGGGGGGGGFGGGGGGGGDGGGGGCFGFGFGGGGGGGGGGGGGGGG?GG=FEGGGGGGGGGGGFFGGG:7FEFGGGG1GGGGGGGFGGFGFGGGGEFDGGGGFGGFGGFGG<GGGGGGGGGGEGFGGGGGG<GDGGGEEFGGF<GGGGGGGGFFFGGGGGGGFFFDGFGFFDGGGGFDGGGFF9GAAFFE@FGGFGF@7E>DGCGGGGGGGGGGGFEGGGGFFFFGGGEGFA?GGGGFGGGGGGGF?CGGGGGGGGGGFFGGGDGF>GGGGGGGGGDGGGGGGGGFGFE9CEGGGGGGGFCGGGFFCCCCC
@NJ 240
TGAGGAATATTGGTCAATGGGCGGAAGCCTGAACCAGCCATGCCGCGTGCGGGAAGGAGGCCCTATGGGCTGTGAGCCGCTTTTGCCTGGGGGCAATAAGGGCGTCGCGCACGTCCGATGAGAGTACCAGGCGAATAAGCATCGGCTAACTCCGTGCCAGCCGCCGCGGTAATACGGGGGATGCGGGCGTTATCCGGATTCATGGGGTTTAAAGGGTGCGTAGGCTGTGCGTCAAGTCGGGGGTGAAATTCCGGTGCTCAACACCGGGGCTGCCCTTGATACTGTCGAGCTGGAGTGCGGATGCCGCCGGAGGAATGAGTGGTGTAGCGGTGAAATGCTTAGATATCACGCAGAAAACCGATTGCGAAGGCATCTGGCGAATCCGTAACTGACGCTGAGGCACGAAAGCGTGGGGATAGAACAGGATTAGATACCCT
+
GGGGGGGGGEAGGGGGGGGGFGGDGGCGGGGGGGGGGGGGGGGGGGGCCGDFFGEG7FEEEGGFGFGEFFFEGGGFCGFDCCFGGGGGFGGGGGGG,ABCFFGE=FE7FGEGGCFFGCEFFGGFAFGGGGEGGGE:<FGGFGGC@F=FDC>FFEGGGGGFF#<CGGCEEGFC?:C8?EEEGGC;>#C?EEEEFCCEEEGFFCE-:CF<;?<CFGGG@GEG<:E;@FGE<CECGGEB:DGGGGD<,/A>C9::<8=E24FF?6=<FGGG>>7<7F@B<EBAGGGF:F@,8>,,@>F7FGFDFCECCGGGFB9GFEF8CCGFF<E7ECF@DGGF?99CGGE?=AFAB,@F>,GFFFB,F:@E7@EF@FA9GFC,DGGGGGF@FCDDFFDGEEF,FF<CCGFB,FFGFC@C@FGGGFAFDF<EC9GGFACFGF8DB<CCC
@NJ 61936
TGGGGAATATTGGGCAATGGGCGCAAGCCTGACCCAGCAACGCCGCGTGAAGGAAGAAGGCTTTCGGGTTGTAAACTTCTTTTAAGAGGGAAGAGCAGAAGACGGTACCTCTAGAATAAGCCACGGCTAACTACGTGCCAGCAGCCGCGGTGATACGTAGGTGGCAAGCGTTGTCCGGATTTACTGGGTGTAAAGGGCGGGCAGCCGGGTCTGCAAGTCAGATGTGAAATCCATGGGCTCAACCCATGAACTGCATTTGAAACTGTAGATCTTGAGTGTCGGAGGGGCAATCGGAATTCCTAGTGGAGCGGTGAAATGCGTAGTGATTAGGAGGAACACCAGTGGCGAAGGCGGATTGCTGGACGATAACTGACGGTGAGGCGCGAAAGTGTGGGGAGCAAACAGGATTAGATACCCT
+
,<FFDFFFE9FGCFGGGGCFCFCCFGGGGGGGG?GFFDFGGC@GGGGGGGGFFFFGGGFGGG?FFCFGGGGGGFFFFGGGFCEA8<CGGGGGGFFGGGFGCAEEFGFEGGGGGGGGG,BFF@FFGGGGGFFB9>:<FGCC,@FDBFCGGG8*<D;D783FGFFGGCCFGGCFEC:FCC72CGGFGF@CCFE;F<F<CF%#CEGFGC<E28ECFGEFE<E778CFGGGG333D8:FDEGFFGFCE>EGGGGG:?@>C???AEGDFCD9CFGGGGCGGF896C?:BGE?<B++EA,<8A,:,B,FA@+C@:EEAGF:,CEFC,9:,,5,FGFAF@ECFC:68CGFCCFF:F@C7F@,8EA@C:C,@FFGDF,@BFC<,@FC7C@CCA9GGGGGCGGGFFFFFFE@<E<FACFEGF@CCC@
@NJ 242
TGGGGAATATTGCACAATGGGGGAAACCCTGATGCAGCGACGCCGCGTGGAGGAAGAAGGTCTTCGGATTGTAAACTCCTGTTGTTGAGGAAGATAATGACGGTACTCAACAAGGAAGTGACGGCTAACTACGTGCCAGCAGCCGCGGTAAAACGTAGGTCACAAGCGTTGTCCGGAATTACTGGGTGTAAAGGGAGCGCAGGCGGGAAGACAAGTTGGAAGTGAAATCCATGGGCTCAACCCATGAACTGCTTTCAAAACTGTTTTTCTTGAGTAGTGCAGAGGTAGGCGGAATTCCCGGTGTAGCGGTGGAATGCGTAGATATCGGGAGGAACACCAGTGGCGAAGGCGGCCTACTGGGCACCAACTGACGCTGAGGCTCGAAAGTGTGGGTAGCAAACAGGATTAGATACACT
+
FGGGGDGGGGGGGGGGGAFDGGDGGGGGGGGGGGGGGFEFEFGDDEGFEC@EGGGDFGG8CFCGG7C7FEGFGGGGGGGGFGFGGGFGCGEEGGGFGGG<FEEECE<FFDCFF8DFCFGFGGGGGGGFFGGGAF<<7FGDCFGFEF7FFGEC<D8C@><>GGGFFF@:<F@CEDG7BFGGGGGF7:CEEGFCECGGDGE8EFCEGCG7CC8AGFFDCGCC,;C6@@E/?F6FGGGGC<FGDGG<EF??CCD@9EGGGFACFGCFFGGEFFGGGGGGFFE?FDFG,:GEFBEFFF=@=++FFFDGEF7F9GFF7C7+D<F;E+>@,7@GF<FB@F@F9GGGGGF?FF@++F@ECFEFC8CFAFEF9GGDGGGEGDEE8@78GGGFDC7FGGGGDAGGGGGGGGGGGGGGFECBBBC@
@NJ 243
TGAGGAATATTGGTCAATGGGCGAGAGCCTGAACCAGCCAAGTAGCGTGCAGGATGACGGCCCTATGGGTTGTAAACTGCTTTTATAAGGGAATAATGTTAGCCTCGTGAGTCTTTTTGCATGTACCTTATGAATAAGGAACGGCTAATTTCGTGCCGGCAGCCGCGGTAATACGGAAGGTCCGTGCGTTATCCGGTGTTATTGGGTTTAAAGGGAGCGTAGGCCGGGTATTAAGCCTGTTGTGAAAGGCAGACGCTAAACGTCGGCACTGCAGCGCGAACTGGTTTCCTTGAGTACACAAAAAGTGGGCGGAATTCGTGGTGTAGCGGTGAAATGCTTAGATATATGGAAGAACACCGATTGCGAAGGCAGCTCACTGGAGCGCAACTGACGCTGAAGCTCGAAAGTGCGGGTATCGAACAGGATTAGATACCCT
+
GGGGG,CF<FGDF,CEFFGF?FEGCGGGGGGGGGFC@FFGGGA@,CEGGGGDFGGDGGGG@:@FGGFE8FF>FFFGGGACFFGD9<C<FF8FEFGFEFF,59FFE8BF<FC,<?E?E<FDAC,CFGAFGGGA<D?CFFFF,8@8FC3BAF,A>>33F@==>=@GC4@B-3F4<3>:1C:F25?F$GBFFCDA<3,=#&FFFF<7,*2?:C<CGGG;398@>F:5>FC##;C68A=7,EB,DFCFF52,,**8*<C=@,GF@3++,E,E<GF+@>CC=<GFD>GFA,,,,GFF=EC,,,+5,,C,4+8+C8F?EB>FF<48F@EDGGGGGFFAFFE@E,GGFGEE<,,,GGFGGFB6F@6:GGGGGGFGFC<GFF<@GGFB++@<<GGGGCGGF9GGFCDFGGGGGGF:CGGGFEF8GGGGGDCFE9GGGGGCCCCC
@NJ 244
TGGGGAATATTGCACAATGGGGGAAACCCTGATGCAGCGACGCCGCGTGGAGGCAGAAGGTCTTCGGATTGTAAACTACTGTTGTTGAGGAAGATAATGACGGTACTCAACAAGGAAGTGACGGCTAACTACGTGCCAGCAGCCGCGGTAAAACGTAGGTCACAAGCGTTGTCCGGAATTACTGGGTGTAAAGGGAGCGCAGGCGGGAAGACAAGTTGGAATTGAAATCCATGGGCTCAACCCATGAACTGCTTTCAAAACTGTTTTTCTTGAGTAGGGCAGAGGTAGGCGGAATTGCCGGTGTAGCGGTGGAATGCGTAGTTATCGGGAGGAACACCAGTGGCGAAGGCGGCCTACTGGGCACCAACTGACGCTGAGGCTCGAAAGTGTGGGTAGCAAACAGGATTAGATACCCT
+
FGFF@GGGGFFFGDCGG<CEG>F>@FDEF8FFAFGG,,FGC7CGGGGGE7C,8,CCFFCFFEEA9+FFGG,BF?FFG,BC,<BB<,,C,A5AABF<<F,5,?:FEFDFFGFFF,B<B,7FFG7BCCE8DF,>7<D<CCGGFFFC7C**>>CCCF?@C10?<:95>EFCEG7F9;B;E8C>87=<7FFE+BF=CFB=*=>:GC:>C9CGFCFD<E-<E=FE<#<86<C@3<FCFG,&<FFFGF,@;6FDGF><@EFGC@@<,>>8FDGG4>9EDFF8A,9<EEACF=+88,E<,=84+GDGF<@4++7?,5,,4,,=EF<;C,+CC66=<<@B7EFEEF<B6,@,E@6+++C,;,FFF<@FC,@;CFE:@B@C<ACC@+,E@CECGE@EF6EEC,9FECCEF@@C@<6,CE@68,A6
@NJ 245
TGGGGAATATTGCACAATGGGGGAAACCCTGATGCAGCAACGCCGCGTGAGTGAAGAAGTATTTCGGTATGTAAAGCTCTATCAGCAGGGAAGATAATGACGGTACCTGACTAAGAAGCTCCGGCTAAATACGTGCCAGCAGCCGCGGTAATACGTATGGAGCAAGCGTTGTCCGGATTTACTGGGTGTAAAGGGTGCGTAGGTGGCAGTGCAAGTCAGATGTGAAAGGCCGGGGCTCAACCCCGGAGCTGCATTTGAAACTGCTCGGCTAGAGTACAGGAGAGGCAGGCGGAATTCCTAGTGTAGCGGTGAAATGCGTAGATATTAGGAGGAACACCAGTGGCGAAGGCGGCCTGCTGGACTGTTACTGACACTGAGGCACGAAAGCGTGGGGAGCAAACAGGATTAGATACCCT
+
FGGGGGGGCGGGGGGGGGGGGGGGGGGGGGGGGGGGGGGGGGGGGGGGGCFGGFDFEGGGFGGGGGGFF@EGGGGDFFGGGGGGFFGGGGGFGGGGGGGGGGGGGDFFGGGGGG?FGFGGGFEGDCFGG0GGGG8GFGFFGFDFGBAF<EEFGFC@9CCE>GGFGFGGFF>FFGGGGCFFEGFFGGGFAGFCFCEC:DFEEF?FCC-=FGGGGFG/GGFFFCGGFFFECDFGGGFDFCGFFGGGFGDCGGFGGFFGG>GFCF@6=<FEEE<GFF=BGGFFFFFGC+CDEFGGGGFF8DD<GGGGGGEGGGGGC@CGFGFGGGGFF?GGGGFGGGGGFGGGEGGDGGGGGEEF@C<GGGGGEGGGF<FFGGF<CCGGGGFFFCGGGEF:EGGGGGGGFGGEAGGGGGGGGGGCC<CC
@NJ 246
TGAGGAATATTGGTCAATGGACGCAAGTCTGAACCAGCCATGCCGCGTGCAGGATGACGGCTCTATGAGTTGTAAACTGCTTTTGTACGAGGGTAAACGCAGATACGTGTATCTGTCTGAAAGTATCGTACGAATAAGGATCGGCTAACTCCGTGCCAGCAGCCGCGGTAATACGGAGGATTCAAGCGTTATCCGGATTTATTGGGTTTAAAGGGTGCGTAGGCGGTTTGATAAGTTAGAGGTGAAATTTCGGGGCTCAACCCTGAACGTGCCTCTAATACTGTTGAGCTAGAGAGTAGTTGCGGTAGGCGGAATGTATGGTGTAGCGGTGAAATGCTTAGAGATCATACAGAACACCGATTGCGAAGGCAGCTTACCAAACTATATCTGACGTTGAGGCACGAAAGCGTGGGGAGCAAACAGGATTAGATACCCT
+
FGGGGGGGEFGGGGGGGGFGFGGGGGGGGGFFCGGGGGGGGGGGGDEGEEFGGGCCCFFGGGGGGG9?FGGGEGGGGGGGGGGGGGFGFGDECFCEFGEGGG7,B9DFDGGGGGGGGFFGEFEGGADEGFGGGFDDGGGGGFECGGGGF;DFFFFGGAEFGGGGGGGG@C@F9FCGGGGGFEFFGGGGGGDGG?GGCCFC<BFCFFEGG2FFGGGFDCDCEGGDGGGGGGFGFFGFC?D@FCA@>EGE>FEFF>E83>DFGEGGGFGGF=9?EEA<EGGF?GGFFEAD9AF<8GGGFE@=:7=,GGGGFFGEFGGGFFGGF9GGGGGGGGFFFFFE9FGFFF@@CCFCFAGFFB,FCCGGEGFEGGGGGFFF9FGFEGF<F9FFFGGGGGGGGGGGGFGFGGDGGGGDGFGGGGGGDFGF,FGFB,DGEC8CA@@C
@NJ 247
TGGGGAATATTGCACAATGGAGGAAACCCTGATGCAGCAACGCCGCGTGAAGGATGACGGTTTTCGGTTTGTAAACTTCTTTTCTTAGTGACGAAAACAGTGACAGTAGCTAAGGAATAAGCATCGGCTAACTACGTGCCAGCAGCAGCGGTCATACGGAGGATGCAAGCGTTATCCGGATTTACTGGGTGTAAAGGGAGCGCAGGCGGGACTGCAAGTTGGATGTGAAATACCGTGGCTTAACCACGGAACTGCAGCCAAAACTGTAGTTCTTGAGTGTAGTAGAGGCAAGCGGAATTCCGTGTGTAGCTGTGAAATGCGTAGATATTCGGAGGAACACCAGTGGAGAAGGCGGCTTGCTGGGATTTAACTGACGCTGAGGCTCGAAAGTGTGGGGAGCAAACAGGATTAGATACCCT
+
EE,CC@BC@CAC9E9DGEDC,C@@<FF8,CFGGGCGG<@CAF7++@+@FGGGGCFGGG7FC,8:9B@,4B7,,,9F?C,,E<C,CED,,C,F@4++8B89B,,C,:EFFG,5,BB?4,5B,,,:=84C=@,,,<F+:<<F,,@,68,>=3+++4,,@<+3*5@<>CD>8>FG7C,4?C*9623<;;@8<CC9CB;C=4,3C<E:<02FD>8CFD)E9@9CC6CG6-#EC7@8+82<GFDE<+DC8@+,@>:,CC>F33,;B5,,,:,F8BE5,=E=FA9,9=9,,,FD7CCCBFGGFFB74,,FDFC>9,,C,5?,DFCF,FFEE=?C@@@EC<,@:,C9GFDFEC,F@@7CCEFEEE,@C,CC,FF<CC,BFB7,,8GFC:C6,EAEEFGEGGCF@,CFGGFGGGGGGGGF<ECC8C8
@NJ 248
TGGGGAATATTGCGCAATGGGCGAAAGCCTGACGCAGCGACGCCGCGTGAGGGATGAAGGTCTTCGGATCGTAAACCTCTGTCAGAAGGGAAGAAGCTAGGGTGCTCTAATCATCATCCTACTGACGGTACCTTCAAAGGAAGCACCGGCTAACTCCGTGCCAGCAGCCGCGGTAATACGGAGGGTGCAAGCGTTAATCGGAATCACTGGGCGTAAAGCGCACGTAGGCTGTTATGTAAGTCAGGGGTGAAAGCCCACGGTTCAACCGTGGAACTGCCCTTGATACTGCACGACTCGAATCCGGGAGAGGGTGGCGGAATTCCAGGTGTAGGAGTGAAATCCGTAGATATCTGGAGGAACATCAGTGGCGAAGGCGGCCACCTGGACCGGTATTGACGCTGAGGTGCGAAAGCGTGGGGAGCAAACAGGATTAGATACCCT
+
GGGGGGGGFGGGGGGGGGGGGFGGGGGGGGGGGGGEGGFFGGGGGGGGDGGGGGGGGGGGGGGGGGGFGGGGGGGGGGGGCGGGGGGGGGGFGGGGGGGGGGGGGGGFGEEFGCGGGGGGFFGGDGGGGGGGGFF9FECFGGGGGGGGD=EGGGGFGCFFGGGGGGFGGGGGGGGGGACFDFGGGGDGGGGGD=GGFGGGGGEGGGFFFFGGE?E=@FCCGGGGGGFFGGABFD?C3GB6<8CFGGD-GGCFFGGGFBGGGDCFFGGGFGFFFFF?<?>FFEF<G<7E:F7FFAACA1=GF>GGGFGFGGF7GGDGGGGGGFDFGGFE9GGFGGGGGFEEGGGGGGGGGGGGGGFGGGGCFA@GGGEF7GGGGGGFFFAF@8FGF@77GFFGGGGGGF8DGFGGGFCGGGGGGGGGGGGGGGGGGGGGGGGFGGFFC8@CA
@NJ 249
TGGGGAATATTGCACAATGGGGGAAACCCTGATGCAGCGACGCCGCGTGAAGGAAGAAGTATCTCGGTATGTAAACTTCTATCAGCAGGGAAGAAAATGACGGTACCTGACTAAGAGGCCCCGGCTAACTACGTGCCAGCAGCCGCGGTAATACGTAGGGGGCAAGCGTTATCCGGATTTACTGGGTGTAAAGGGAGCGTAGACGGAAGAGCAAGTCTGATGTGAAAGGCTGGGGCTTAACCCCAGGACTGCATTGGAAACTGTTTTTCTTGAGTGCCGGAGAGGTAAGCGGAATTCCTAGTGTAGCGGTGAAATGCGTAGATATTAGGAGGAACACCAGTGGCGAAGGCGGCTTACTGGACGGTAACTGACGTTGAGGCTCGAAAGCGTGGGGAGCAAACAGGATTAGATACCCT
+
ACFFGGGGGGGGGGGGGGGGGGGGGGGGGGGGGGGGGGFGGGGGGGGCEGFGGGGGGGGGGGGFGGGGGGGGGGGGGGGGGGGGGGGGGGGGGGGGGGGGGGGGGGGGGFFGFGFGGGGGGDGG;GGFGGGGDF<FGGFGGGGGGGDG4GFDGGGFGGGGGGGGGGGG@FGGGGGDDGGFGG>FGGGGGGGGGGGGGGGGGGDFGDCEGGGGGGGCFFGGF@E;FGGGGGGGGGGGFGGFGGGGFGGGGGGGGFGGGFFFGGGFGGGGFGGGGGFEGGGGGGGGGGGGEFGGGGGFGGGFGGGGCGGGGGEFGGCGFGFGGGFGGDGGGGGGEF8FFGGGGGGGGGGGGGGGGGGGGFCGGGFGFGGGGGGGGGGGGGF<EDGGGGDGGGGGGGGGGGGGGGGGFDFGFFGCCCCC
@NJ 250
TGGGGAATATTGCACAATGGGCGAAAGCCTGATGCAGCGACGCCGCGTGAGCGAAGAAGTATTTCGGTATGTAAAGCTCTATCAGCAGGGAAGATAATGACGGTACCTGACTAAGAAGCACCGGCTAAATACGTGCCAGCAGCCGCGGTAATACGTATGGTGCAAGCGTTATCCGGATTTACTGGGTGTAAAGGGAGCGCAGGCGGTGCGGCAAGTCTGATGTGAAAGCCCGGGGCTCAACCCCGGTACTGCATTGGAAACTGTCGTACTAGAGTGTCGGAGGGGTAAGCGGAATTCCTAGTGTAGCGGCGAAATGCGTAGATATTAGGAGGAACACCAGTGGCGAAGGCGGCTTACTGGACGATAACTGACGCTGAGGCTCGAAAGCGTGGGGAGCAAACAGGATTAGATACCCT
+
EFFEGGGGGGGGGGGGGGGGGGGGGGGGGGGGGGGGGGFFGGGGGGGGGGGGGGFCEEFGGGGGGGDCE<EFGGGDFGGGGGAFEACFGGGGGGGCGGGGGGG7D@FGGFFGGGGGF@CGGFGGGGGGGGGGCF8<FGCGGGGGGG?GGEE;F>FDGFGFCF>CFDFGFC7FFECEEEG<@E>FFEFEBFFGGEFGGGEEGGE>EGGG:GEGC;@:ECCFFGFF@@?EFGGGGFFEGCCGGGGGFE;@:E@DDCFFFFFGGGGCCGCCF?<A:49F@AEEDB>GC7EGFA9E?,9E?FGBF9GGGGGGGGGGGGGFGGGGGGFGGF8GGFFCGGFF9<FC7GGGGGGGGF<GGFEF<G@EE<AFFEC7GGGEAFCGGECFGGGFCGGGGGGGGGGGGGGFGGGGFFGGGGFCCCCC
@NJ 251
TGGGGAATATTGGGCAATGGGCGAAAGCCTGACACAGCAACGCCGCGCGAAGGAAGAAGGTCTTCGGATTGTAAACTTCTTTTATGAGGGACGAAGGAAGTGACGGTACCTCATGAATAAGCCACGGCTAACTACGTGCCAGCAGCTGAGGTACTACGTAGGTGGCAAGCGTTGTCCGGCTTTACTGGGTGTAAAGGGCGCGTAGGCGGGATGGCAAGTCAGATGTGAAATCCATGGGCTCGACCCATGAACTGCATTTTGAACTGTCGTTCTTGAGTAGCGGAGAGGCAAGCGGAAGTCCTGGTGTAGCGGTGAAATGCGTAGATATATGGAGGAACACCAGTGGCGAAGGCGATGGTCTGGGGCGTAACGGACTCTCATTCCCGAAAGCGTGGGGAGCAAATAGGATTAGATACCCT
+
CFFD7@FFGGGCFFFG<FCF@E+B@BFCFFGGF,CF,AEDFE7FEEGGGGG:+94EFF<EFGGGGFEGGG8C9FFGGGGGGD<EE9A?8+FGGGCFECF=E9C,BCGGGGFFGGGGGGGGGFCD<733+@<FCF,FFCD@,8@DAE<A,>CFE,27,1><>*7D:C@C@FGEGG*<;CE**4<29<F+<C**C9<7F*=*C88*:E?CEC5>EF>CCC9AF+++<<+<A+<9CGG7738;C>DD>EF4CF?EE<8;G,<#C6C0F6>=67?F><<:=@:#9C6,E84+++8+CFE:,+++BBGF?CF8:@?5C,,,7,@@E,4E?,,C,<E?<?,,C,CEC,@66,6,,:,CCEC,CF@,,8+8,,,,GFC6E@C,<DC68+:6CFGCF@6+EFC<DCF<FF@;@CC6FC9@EF<C86@
@NJ 252
TCGGGAATATTGCGCAATGGAGGAAACTCTGACGCAGTGACGCCGCGTATAGGGAGAAGGTTTTCGGATTGTAAACTATTGTCGTTAGGGAAGAGAAAGGGCAGTACCTAAGGAGGAAGCTCCGGCTAACTACGTGCCAGCAGCCGCGGTAATACGTAGGGAGCGAGCGTTATCCGGAATTATTGGGTGTAAAGGGTGCGTAGACGGGAAGAGAAGTTAGTTGTGAAACCCCTCGGCTTAACTGAGGAACTGCAACTAAAACTGTTTTTCTTGAGTGCAGGAGAGGTAAGTGTAATTCCTAGTGTAGCGGTGAAATGCGTAGATATTAGGAGGAACACCAGTGGCGAAGGCGACTTACTGGACTGTAACTGACGTTGAGGCACGAAAGTGTGGGGAGCAAACAGGATTAGATACCCT
+
<FFEFCEFGCFGGGGGGDDGGGGGGGGGGGGGGGGGGGGCCCFEGEF@CGGGGGGEGGFGCFFCFGGGGE8?EGFFGGG9?FGFFGGGFGGGGGGGGCGGGGGGGGFAF<AFEAFGGGGFDE<3FFGGGFDFFGFGGGGGGGGEE<+3CEGEGFFGCCFEGFGGCDD<F;:01FFGC7:F7FC:2CEDFC@CCC1:4:C-?@CEDECD@@;@#CBEE'AEFFGGEFGGC@@>CA/C:C>FG7=0#<?DFGGFGGF<F>DCCC?=:F@CF@/EE@)GFFCDF/FCD,GEFEBC,,5E,:5F<FFC>7DGFC?9FB7F7,,9,EEB<@,EF<9F@B,CE9@CGEBC,FBCC@7FFACEGGGGGGFGGFCE@@DC@FECC@D,FCDGGGGGGGGGFGFCGFDFFDFGGCFFFFGFCB,,8
@NJ 50686
TGGGGAATATTGCACAGTGGGGGAAACCCTGATGCAGCGACGCCGCGTGAGTGATGAAGTATTTCGGTATGTAAAACTCTATCAGCAGGGAAGATAATGACGGTACCTGACTAAGAAGCCACGGCTAACTACGTGCCAGCAGCCGCGGTAATACGTAGGTGGCAAGCGTTGTCCGGATTTACTGGGTGTAAAGGGCGTGCAGCCGGGTCTGCAAGTCAGATGTGAAATCCATGGGCTCAACCCATGAACTGCATTTGAAACTGTAGATCTTGAGTGTCGGAGGGGCAATCGGAATGCCTAGTGTAGCGGTGAAATGCGTAGATATTAGGAGGAACACCAGTGGCGAAGGCGGATTGCTGGACGATAACTGACGGTGAGGCGCGAAAGTGTGGGGAGCAAACAGGATTAGATACCCT
+
EFFCFGGFC<<FA9FGFEFGGGGGGGGFGGGGGGCFFFCFGGGCGEGGGGDGGDAFFGEEE9<AGGGEDGFGGGCBEGGGG,FFAFDFF::?FGGFEFEFF:=FFGDFDFF9,:,<DFGGFFED@7=FG9FFG3>FGAFGCEF<F>EF>CCDCG@47>9*GCBF=:<7F*4<FGE:E,G>GCFF<D:B:<?FGGFEE7C:EC>CEGGG<CC@GGF?FFDC8FG@CC>6,;AFGGGFCCEFFF@CC%D=FDC:FGGGEAC=FF5A,5,?:GGE8<CF>BED?FEE:+:7C8F@E==,FFE5F9GEC@CE9GFCC??77FF4C,FFFF==??<E8C6C@C,GFC:FC@C@F:CCFFC;8C@CC,GAGGGECDF@8AFC7C7GGFGDDFCF7CGFFCCGGGGFGEC@E9GGFFFBCCCC
@NJ 254
TGGGGAATATTGCACAATGGGGGAAACCCTGATGCAGCGACGCCGCGTGAGTGATGAAGTATTTCGGTATGTAAAGCTCTATCAGCAGGGAAGATAATGACGGTACCTGACTAAGAAGCACCGGCTAAATACGTACCAGCAGCCGCGGTAATACGTATGGTGCAAGCGTTATCCGGATTTACTGGGTGTAAAGGGAGCGTAGGTGGGAAGGCAAGTTGGAAGTGAAAATCCTGGGCTCAACCCCGGAACTGCTTTGGAAACTGTTTTGCTAGATTACAGGAGAGGTAAGTGGAATTCCTAGTTTAGCGGTGAAATGCGTAGATATTAGGAGGAACACCAGTGGCGAAGGCGACTTACTGGACTGCTACTGACACTGAGGCACGAAAGCGTGGGGAGCAAACAGGATTAGATACCCT
+
FGDGGCCEFGGGGGFCFFEGGGGGGGGFGGGGGGGGGGGGGGGDGGGGGCFDFF<EFFGGCE,F<FGCFFG,FFGG9?FFF9,CF8,BFGFCCGDAFDF9AFGGGFF?FFFDFGFGGF,B<<FDG>FGFGGGDGCBFDCFCGC<:CGGGEE;;EFG@$?EFC9?BEFE<CFGGGG<C<CCFFCFG<GGCFFCGGE#79<5<EGCFG#8:CD,;C<=#/FCEGG+GGG;GGF(GGGD3CEGE@>/.2A<E;=C<=@:CGGGFFCA4<#%C0@(*',F(9EA?DFFEEBAGFFFFFCEGEE,E?+CECFCDEE?,:F@,FFC,,C,C,,GGEGGEGGGGFGFEC:<GGGF@,F@GGGGGFEF<ACAAFF6,FC@,GFEFFGF<GGF;FC+FAGGFAFGFGGGGGFFFFCDGGEAC@CA
@NJ 255
TGGGGAATATTGCACAATGGGGGGAACCCTGATGCAGCGACGCCGCGTGAGCGAAGAAGTATTTCGGTATGTAAAGCTCTATCAGCAGGGAAGAAGAATGACGGTACCTGACTAAGAAGCACCGGCTAAATACGTGCCAGCAGCCGCGGTAATACGTATGGTGCAAGCGTTATCCGGATTTACTGGGTGGAAAGGGAGTGCAGGCGGTACGGCAAGTCTGATGTGAAATCCCGGGGCTCAACCCCGGTACTGCATTGGAAACTGTCGGACTAGAGTGTCGGAGGGGTAAGTGGAATTCCTAGTGTAGCGGTGAAATGCGTAGATAGTAGGAGGAACACCAGTGGCGAAGGCGGCTTACTGGACGATTACTGACGCTGAGGCACGAAAGCGTGGGGAGCAAACAGGATTAGATACCCT
+
FFCC:8CE6,CEFFDCGGGDFGGGGGFFCFD8E<DGGG>FGCEGD@CGFEECECEEBFGGFG3@FCF@CC,@@EC9FA@F,@FFFGAF7C:F7CFGG?C?FCECGG@CGFGGCGD7<<CFFE7:7FFGG9FGF=FFFGGFCFFGFDCCCEEC9:EGG6CC6@<@CC?*C?EEE7<5*/,2<3)=F8EC2#2FACFC8/#:>:E92::/CCGGEFF@20FFD;<CCEFECB<FGD?EDGGCFD59,,FBC0F>A<C?AF;AFFF?G-FF>A<0>FEBF6+4,95,GGEGGGDGGGGF8FCA,,,CF>:,CCFFC4,,@EFE;EF<9<FE=FCFF@<FFC,C,EFCC<7GF@+@EAE9GE:CFC,@CC<;GGGFF@GEEECFC,C9FB8+GGFF@8FF@<C9GGFGGFFFGFFFA,CA6
@NJ 256
TGAGGAATATTGGTCAATGGACGAGAGTCTGAACCAGCCACGTAGCGTGAAGGATGAAGGTCCTACGGATTGTAAACTTCTTTTATAAGGGAATAAAAACTCCCACGTGTGGGAGCTTGTATGTACCTTATGAATAAGCATCGGCTAACTCCGTGCCAGCAGACGCGGTAATACGGAGGATGCGAGCGTTATCCGGATTTATTGGGTTTAAAGGGAGCGCAGTCGGGTCAGTAAGTCAGCTGTGAAAGTTTGGGGCTCAACCTTAAAATTGCAGTTGATACTGGCGTCCTTGAGTGCGGTTGAGGTGGGCGGAATTCGTGGTGTGGCGTGGAAATGCTTTGATATCACGAAGAACTCCGATTACGAAGGCAGCACACTAGTCCGTAACTGACGTTCATGCTCGAAAGTGTGGGTATCAAACAGGATTAGATACCCT
+
EEFGFFGFFFGFFGGFFECFGFFE@7:CFGFGGFCEG8-6,7CCECF@FEFFDE<<EGGGEEFGGFCBCF,6,9CFGGADFGDF<,6CAFC,E,FCDA,8CCGGGEG+BBFEEFGG8<49<,:EFD<<EEFF,E,BD,CFC,@FGCFEE=7DF8D+FFFF:>,@>3@FCF:<@<<FEGDG67DEGGDG*1<:@F@EC=C9FC9FFF:3:2<FF<FF/:EECF+;:=:./#,E;8FGE<F%FD=<@9F:DAF@CBB@:8BA6@8=F*@D;DA6,:<B8<.CBGC$F,8,E<A8+4++EF>A,4,B+++:+BFAD=++CCEC@A?7,7F<?BC?9A=4C,9,E,F@EC:,9<@@@@6-GCC,,E6CFE<C,C,<<6EC,C8+,DGFGFC:6CDE9F9EC+@6<@?,<EB@-FC,,AFCDFFCFECAF,CFFF,CCCCC
@NJ 257
TGGGGAATATTGCACAATGGGGGAAACCCTGATGCAGCGACGCCGCGTGAAGGAAGAAGTATCTCGGTATGTAAACTTCTATAAGCAGGGAAGAAAATGACGGTACCTGACTAAGAAGCCACGGCCAAATACGGGCCAGCAGACGCGGTAACACGTATGGTGCAAGCGTTATACGGATTTACGGGGTGTAAAGGGAGCGCAGGCGGTTCGGCAAGTCTGATGTGAAAGCCCGGGGCTCAACCCCGGTACTGAATTGTAAACTGTCGTACTTGAGTGTCGTAGGGGTAAGCGGAATTCCTCGTGTAGCGGTGAAATGCGTATATATTAGGAGTAACACCAATGGCGAAGGCGGCTTTCTGAGCTATAACTGACGCTGGGGCTTGAAAGCGTGGGGAGCAAACAGGATTAGATACCCT
+
EFFGGCFFF9EEAFGEFEGGFDE@C@CC@FGGAD,@BF:@+@+@FCCFEECEGF@EECF,C,C,,9C=EDF<B?F9,,<C?,,,C<F<FE7FCEFGD99AAFC+B+:C,B,,CFGFB,3,,:=:=+8=<C<:+++5+3@+<,,@3@FG*:6,32>>F,?CB:<FACF78=<C9,CFE**75?*=*>;B<CFDGGDG=5*1:<:CG<?#=??>CCE<D7FFD@50:3:AC-5/>GFF>@<95#1#,@8/>@1'=>,<@<,,@+7B==9F>8,?,4444+4++D?FFBB+C,B9B,<:F:8+A5+FC@,,,:,567@FB,C,,,GFC,ECC<9,8,,EE@C,CC:<C,7F:+C@FCC,,66,,<,@C,,C@,FC8CB66,CC,,F@FCB@86B,F,E,C<C,GFFEFCGGFFFCCCCC
@NJ 258
TGGGGAATATTGCACAATGGGGGACACCCTGATGCAGCGACGCCGCGTGGAGGAAGAAGGTCTTCGGATTGTAAACTCCTGTTGTTGAGGAAGATAATGACGGTACTCAACAAGGAAGTGACGGCTAACTACGTGCCAGCAGCCGCGGTAAAACGTAGGTCACAAGCGTTGTCCGGAATTACTGGGTGTAAAGGGAGCGCAGGCGGGCGATCAAGTTGGAAGTGAAATCCATGGGCTCAACCCATGAACTGCTTTCAAAACTGATTGTCGTGAGTAGTGCAGAGGTAGGCGGAATTCCCGGTGTAGCGGTGGAATGCGTAGATATCGGGAGGAACACCAGTGGCGAAGGCGGCCTACCGGGCACCAACTGACGCTGAGGCTCGAAGTGTGGGTAGCAAACAGGAGTAGATACCCT
+
GDGGGG7FCFFGGAFAFGGGGGGG@FGGGGC@EGGGGGFGFGGGGGGGGGGGGGGGGGGGGGGGGGGEFGGGE9FGGFGGGGGGGGGGGG?FFGFGGGGGGGGGGGGGGGGGGGG8FGGGGGGGGGGFGFC8FGFGGFGGGFGGGGGGGG>C<CEG<BFGF7C@C>FGEGGGG?CFCGBFGGGGGG;EFFGGGGGGGGFGCGDEEGGGFE>F/E?>8EE>EF.FFFE;GGFCFE@EFCC@DFD<FCF@EC@CC?4CEF@FGGGAFDF:F4?CEF:9FFAC9GDGDCBB7AFEAE6+>FGFE,FC7GFE5,CE@,DGGGFFC>+EEGGGGDCEBC-6,C,F:F:7FGEGGFFFD7FGGCFFF8CFEGFCCDGEB,FGFC@<D@,AFGGGGGGGGGGGGGGGGGD@<EGGFFC8CCC
@NJ 259
TGGGGAATATTGCACAATGGGGGAAACCCTGATGCAGCGACGCCGCGTGGAGGAAGAAGGTCTTCGGATTGTAAACTCCTGTTGTTGAGGAAGATAATGACGGTACTCAACAAGGAAGTGACGGCTAACTACGTGCCAGCAGCCGCGGTAAAACGTAGGTCACAAGCGTTGTCCGGAATTACTGGGTGTAAAGGGAGCGCAGGCGGGCGATCAAGTTGGAAGTGAAATCCATGGGCTCAACCCATGAACTGCTTTCAAAACTGGTCGTCTTGAGTAGTGCAGAGGTAGGCGGAATTCCCGGTGTAGCGGTGGAATGCGGAGATATCGGGAGGAACAACAGTGGCGAAGGCGGCCTACTGGGCACCAACTGACGCTGAGGCTCGAAAGTGTGGGTAGCAAACAGGATTAGATACCCT
+
FGGGGGGGGGGGGGGGGGFGGGGGGGGGGGGGGGGGGGFGGGGGGGGGGGGGGGGGFGGGGGAFGFCFGGGGDGGFF9FFGGGCGGDGC<EFGCGGGGGGGGGGGGGGGGGFGFGGGGGGGGGCGG>FCAFG:DFGGGFGGGGGEG7FFEC?ADE?GGGCFGGGFFG>7FDFGGGGGE7CEF;FFFFFAC?FGGGGEFFFGGGDGGGEGC<FFAG:CGGGCBEFFGA/EFEFFFFFGFFDFFDGFFGCGG@<EGGECFFCF>C;F?CDD:CFAFFDA9F<0GGGGGGGGGGGGGGEGFGGGGGEC@+FE<FGGDFEFC<FFFGGGGGFFC,GGGFC-FF@CFB,GGGGGGDFAECGFF<<E<GGGGGGGGGGGGGFGGF8F7GGFFEDGFGGFAFCFGGGGGGGGGFFGGFC8CCC
@NJ 260
TGGGGGATATTGCACAATGGGGGAAACCCTGATGCAGCGATGCCGCGTGGAGGAAGAAGGTTTTCGGATTGTAAACTCCTGTCGTAAGGGAAGAGGAAGGACTGTACCTTACAAGAAAGCTCCGGCTAACTACGTGCCAGCAGCCGCGGTAATACGTAGGGAGCGAGCGTTGTCCGGAATGACTGGGTGTAAAGGGAGCGTAGGCGGGATGGCAAGTCAGATGTGAAACCTGAGGGCTCAACCTTCAGACTGCATTTGAAACTGCTGTTCTTGAGTGAAGTAGAGGTAAGCGGAATTCCGGGTGTAGCGGTGAAATGCGTAGAGATCAGGAGGAACATCGGTGGCGAAGGCGGCTTACTGGGCTTTTACTGACGCTGAGGCTCGAAAGCGTGGGGAGCAAACAGGATTAGATACCCT
+
GGGGGGGGGGGGF9EFGFGGGDGCGFGGGGGGGD9<FF@6CFGGGGGGGGCGG=F?,CAFGGGGG7FFGGGFGEGGGGGG8FFFFGGGGFGGGGGGFF,?FFCCFGG9F<FDFAF?EFFGGGGGGGGGGGGGGC>AFFGFFDDFGGG<F+EGGGFFAFFGGGFE:CFFE:GGC<FFGDG<A91=FCC>=2GFFCEECC<C=:C<D8GGECFGFFABCFFFE;@E@<@C:E'>,GFCDFEGGD<C6C,D?FGGFGGGGFF,BFGFGGG/@FGGGEC:24=CFFFCFGF:=7CEFFD+C8++,FGGGGGGGGGFFEFDEFFCAFGFFGCGGGGFF9FEC+EFGF@@7DEEFF@<9DFCFFGGGFE9CFGGDGGGGGEFF@FEFFFCFGDGF@<GGGGGGFFGGGGFEB9DCGGGCCCCC
@NJ 49552
TGGGGAATATTGGGCAATGGGCGAAAGCCTGACCCAGCAACGCCGCGTGAAGGAAGAAGGCCTTCGGGTTGTAAACTTCTTTTAAGAGGGACGAAGAAGTGACGGTACCTCTTGAATAAGCCACGGCTAACTACGTGCCAGCAGCCGCGGTAATACGTAGGTGGCGAGCGTTATCCGGATTTACTGGGTGTAAAGGGCGCGTAGGCGGGAATGCAAGTCAGATGTGAAATCCAAGGGCTCAACCCTTGAACTGCATTTGAAACTGTATTTCTTGAGTGTCGGAGAGGTTGACGGAATTCCTAGTGTAGCGGTGAAATGCGTAGATATTAGGAGGAACACCAGTGGCGAAGGCGGTCAACTGGACGATAACTGACGCTGAGGAGCGAAAGCGTGGGGAGCAAACAGGATTAGATACCCT
+
GGG8F,BF@EGGDEFGGGGGF?EGGGGGGGGGGGGGGFFGG>EGDGGCGGGGGGFGGGFGCFGGGGGCFFGGGGGCGGFGCGC<FGFGCCGDGGGGCG@ECCE?@FGEC<FGC<FFFFGECDGC@FGEGGDGA<+3>BCFF7@9<FFDGFEGD>9<@F@F>/D<>:FB2B=F7BEGD@CECE9<AFF=?FFFGGGGG$?>>:>8CCGGEC@C;E@FGEA@E9GGFE@1C?:AECEF@8%;?>@8AF9F=CCCFGGEF8:FCFFCFCGG@7F?GFGGF862@:FGCFFGFA5EGFFEGGFE?F89GGGGGGGGGGFEEGFEGGGGE?<DGGGGGGGGGGGGFGGGF7GF>GFCFFC,;,FCFC,<;C,F9GGGGCCFFF@F;8FBFGGGGF@-GGGGFGGGECGGFEFE<CGFCA,,B6
@NJ 262
TGGGGAATATTGCACAATGGGGGAAACCCTGATGCAGCGACGCCGCGTGGAGGAAGAAGGTCTTCGGATTGTAAACTCCTGTTGTTGAGGAAGATAATGACGGTACTCAACAAGGAAGTGACGGCTAACTACGTGCCAGCAGCCGCGGTACAACGTAGGTCACAAGCGTTGTCCGGAATTACTGGGTGTAAAGGGAGCGCAGGCGGGAAGACAAGTTGGAAGTGAAATCTATGGGCTCAACCCATAAACTGCTTTCAAAACTGTTTTTCTTGAGTAGTGCAGAGGTAGGCGGAATTCCCGGTGTAGCGGTGGAAGGCGTAGATATCGGGAGGAACACCAGCGGCGAAGGCGGCCTACTGGGCACCAACTGACGCTGAGGCTCGAAAGTGTGGGTAGCAAACAGGATTAGATACCCT
+
GGGGGFGFGGGGGGGGDFGGCEEGGGFGGGGGGGGGGGFGGGGGGGEGGGGFGFFGGGGGGGFFGGGGGGG?FCGGGGGF@?FGF@FGGGFGGEFGGGGGGGGGGGGFFG8DFFGGFA><<AGGGGGGG=FGDCFFGGGGGGFFGGGG@E*FG7>>DC@;FGGGGEFF3@CF3CFE&=C1AF=GGFFG7<<,<?F5GG:C:E5CGEG>G>AEFGG9FG88C?-FFG@9FGFFGGFG8<FGFGGDFFD<8CFFCCC(69CGGGGFFGC-GFCC0,F=@GGECF>B,+:BEGGEEA>+7@:GFE6+EFFA?9E,CA+B?C,,,+:DGGGGGGGGEEE-CGGGFEGGGGGGC:C<@C<F8EC,C8C<FDGECGGGGFECGFGFF:GFEGGFB9F@GGFCDGGGFGGGGGCGGGFCCCAC
@NJ 263
TGAGGAATATTGGTCAACGGGCGCGAGCCTGAACCAGCCAAGTAGCGTGAAGGATGACGGCCCTATGGTTTGTAAACTTTTTTTATATGGGAATAAAGGTTGGTATGCATACCATTATGTCTGTACCCTATGAATAAGGATAGGCTAACTCCGTGACAGCAGCAGCGGTAATACGGAGGGTCCGAGGGTTATCCGGGTTTATTGGGTTTAAAGGGAGGGTAGGGGGAGTGTTAAGTCAGTTGTGAAAGTTTGCGGCGCAACCTTAAAAGTGCAGTTGAAACGTGCAGTATTGAGTACAGTAGAGGTGGGCGGAATTCGTTGTGTAGCGGTGAAATGCTTAGATATCACGAAGAACTCCGATTGCGAAGGCCGCTCACTGGACTGTTGACTGACACTGAGGCTCGAAAGTGTGGGTAGCAAACAGGATTAGATACCCT
+
FDCCECFGFGGG?FFGGCCE7FG+8FFGFGGGG@FFFF9FDCFGGCFG7:FFGGGDG9FE+7+C@8C<9,,,:5<FFE9<EFGG8FEC,,,?4A5<F,,:,,>4EFD,85B98<BE,,,B,B55?F@9F@F,8,,5,C<>3=,,>,>F,,3,843+8=<,,>F,,45>*4<;88>2.1</:2**+;+<<535:<(5)CFCAFEGC,>,<6F=1<4,0*>85B>**,,,A:;8,D;,FF>C@B,E9FE@3+38++8+,<FC,:,,@A,3,C9,,<@:,,DB+,,C97=C,A,A,=B4ECE=AAA+FB+?+4,F<FBD::4,F?@+4+7FC,GFFC,,,:,@4,?4,,EGFFGGFB+F7GEF:EB69<EF@8+C,CF<,CEF@ECC@FGGGGGGGEFAGFGGGECGGFF@BCFC,F<E9DFGF9GGGGGGGFAFCC8B6
@NJ 264
TGGGGGATATTGCACAATGGGGGAAACCCTGATGCAGCGATGCCGCGTGGAGGAAGAAGGTTTTCGGATTGTAAACTCCTGTCGTAAGGGAAGAGGAAGGACTGTACCTTACAAGAAAGCTCCGGCTAACTACGTGCCAGCAGCCGCGGTAATACGTAGGGAGCGAGCGTTGTCCGGAATGACTGGGTGTAAAGGGAGCGTAGGCGGGATGGCAAGTCAGATGTGAAACCTGAGGGCTCAACCTTCAGACTGCATTTGAAACTGCTGTTCTTGAGTGAAGTAGAGGTAAGCGGAATTCCTGGTGTAGCGGTGAATGCGTAGAGATCAGGAGGAACATCGGGGGCGAAGGCGGCTTACTGGGCTTTTACTGACGCTGAGGCTCGAAAGCATGGGTAGCAAACAGGATTAGATACCCT
+
GGGFGGGGCGGGGGFFFGFG<EGFGGGGGG8FGGGGGG:FE@FGGGEFGGDEFG<EFDGGGFGGG@FGG7FFFGGGFGGGGGFGGGDDCFFGGFFGGFGFGGGEFG9EEFAEFF9=FF,DDF<:CEGGGGGGG@BBFFC7FGGCGDEGGEEGC;D.78?F.#>FCG@>FGGC=@GG?><F?C6=>FGEGGC&7CEA?=FE5EECCCDCCFCE@C@FFGGFGGGF@FFDF<3,9FFCCD5DCGG5BF;>8<@?F9<FCFFGFACA=<E<BFGG=3ECFECGGFE5FGEF=F<DEDBB+@AGGGFF=7FFGFADGGGGDGCGGGGE<CGGGGGECGEF@GGFCGGEF7FGGDGGGGGFGFFGFF@<,CFB,DGGGGGGGFCCFEGGGGEF<GGGFAGGGFFFCGGFFCGGGFGCA,CA
@NJ 51802
TGAGGAATATTGGTCAATGGGCGAGAGCCTGAACCAGCCAAGTAGCGTGAAGGATGACTGCCCTATGGGTTGTAAACTTCTTTTATAAAGGAATAAAGTCGGGTATGCATACCCGTTTGCATGTACTTTATGAATAAGGATCGGCTAACTCCGTGCCAGCAGCCGCAGTAATACGGAGGATGCGAGCGTTATCCGGATTTATTGGGTTTAAAGGGAGCGCAGACGGGTCGTTAAGTCAGCTGTGAAAGTTTGGGGCTCAACCTTAAAATTGCAGTTGATACTGGCGTCCTTGAGTGCGGTTGAGGTGTGCGGAATTCGTGGTGTAGCGGTGAAATGCTTAGATATCACGAAGAACTCCGATTGCGAAGGCAGCACACTAATCCGTAACTGACGTTCATGCTCGAAAGTGTGGGTATCAAACAGGATTAGATACCCT
+
DFCFGGGGGGGGGGGGGFDGGGGBFFEFGFGGFGGFGF-CEEFFCGGGGGG9CEFGGGGGFGGG8<AFGGGCFFGFF9FF<9FC<AFGAD9F8FFGE,CDCCGGGFGGG9FFFEGGC8CGEGGG9EAFGFFFC<,AFFGADEGDGGGCGG2<FG?9>BA@FGGGCGD?=D=GGFFDC@FDEEDGDFFGGCGGGEF?7?;GGCCFGGBBFE<DFGGG=BEEFGEGGGGEGFFCGFG<7CF,=GFF@F9GGFCFC<EDBEGG5F=@2F=C9GGGFEFC<GF<EGGGFFF8GGFFE>GGDFE<FFCGE::C?,FFGGFGGFGCGGGGEGGFGGGGGGGGGFGCGFFGGGF@GGFAGFCCECE@GGGFGGGGGGGFAGGGGF@CC@,GGGFGGGGFCAGGGGGFGFGFCGFEGGGGFCGFGGFEGGGGGFGGGEC6CC@8
@NJ 51580
TGGGGAGTATTGCACAATGGGGGAAACCCTGATGCAGCGACGCCGCGTGGAGGAAGAAGGTCTTCGGATTGTAAACTCCTGTTGTTGGGGAAGATAATGACGGTACCCAACAAGGAAGTGACGGCTAACTACGTGCCAGCAGCCGCGGTAAAACGTAGGTCACAAGCGTTGTCCGGAATTACTGGGTGTAAAGGGAGCGCAGGCGGGAAGACAAGTTGGAGGTTAAATCTATGGGCTCAACCCATAAACTGCTTTCAAAACTGTTTTTCTTGAGGAGTGCAGAGGTAGGCGGAATTCCCGGTGTAGCGGTGGAAAGCGTAGATATCGGGAGGAACACCAGTGGCGAAGGCGGCCTACTGGGCACCAACTGACGCTGAGGCTCGAAAGTGTGGGTAGCAAACAGGATTAGATACCCT
+
FDFCFGCGGGGGGGGGGGGGGF7C@FGGGCGGGGGGGGGGGGGGGEGGGDGGFDGGGGCFGGGGGGGGFCGFGGGGGGGGGGGGGFGDGGGGGGGGGG,AFGGGGGGGGGGGGAFGG8<7FA+><FCGGFGGDGFGFGGGFDFGGGGG4GGGGGGGDFGFGGGGGG>CF@FFFGGGDC@EGGGGGGGGEGEGGFG>EDCCEEEGGG=@,;3CFDGFD7CFCG8#<CF<GGGGGGFCGFGFCGC<@FFFCGFGGFFBFFAFGDGFGFGFGGGGGF(CFA@CFCEFGDGGFCFFEFGGEFFCFFC7GGEF?<CAF::@CF,FFB7EDGGGGGGFCC,DGGGGGGGFGEEGGGGFF<AGFFEFCFFF<EECDGGGGGF88BF@FFFDFGFGEGGGGGGGGGFCGFD<FCGGFF@CCCCC
@NJ 267
TGAGGAATATTGGTCAATGGACGAGAGTCTGAACCAGCCAAGTCGCGTGAAGGAAGACGGATCTATGGTTTGTAAACTTCTTTAGTGCGGGAACAAAGCGGCGTCGTGACGCCTGATGAGTGTACCGCAAGAATAAGCATCGGCTAACTCCGTGCCAGCAACCGCGGTAATACGGAGGATGCGAGCGTTATCCGGATTTATTGGGTTTAAAGGGAGCGCAGGCTGCGAGGCAAGTCAGCGGTCAAATGTCGGGGCCCAACCCCGGCCTGCCGTTGAAACTGTCCTGCTAGAGTTCGAGTGAGGTATGCGGAATGCGTTGTGTAGCGGTGAAATGCATAGATATGACGAAGAACTCCGATTGCGAAGGCAGCATACCAACTCGCGACTGACGCTGAGGCTCGAAAGCGTGGGTATCGAACAGGATTAGATACCCT
+
<FFGGGGCEFGGGGGGGGGGGGGGGGGGGGGGGGGGGGGGGGGFGGGGGGGGGGGGGGGGFEGGGGCFFGGGGGGGGGGFGGGGGGFGGGGGGGGGGGGGGGGGGGGE@FGGGGFGD=<FDDDGGGGGCEE,<DFGGGGGGGDCFFCGGGFFFGGGAFGGGGFGGDEFEEFFGFGGGGGGGGGEGEGGD@EGA>EECEFCGGGGGGDGEGGCEEGGGGGGCEC=CEGCEC;CFDC@FDEGGGD:FGGGGGEF<?C#AFFGGGGGGGGGFFGGGGFCFFFG<%>99,CDD?,FF:FGECDGFCFB@7F<A@:7GGCGGFGFE@GGGGGGGFAFAGGFFFFCGGDEFD<,GGFFFB>GGCF7C7GGGGGGGGFFCCFAC:EF>GGGGGGGGDGGDGGGGGCGGGGGGGGGGGGGGGGGFGGGGGGFGDGGFA8CCC
@NJ 268
TGGGGAATATTGGGCAATGGGCGCAAGCCTGACCCAGCAACGCCGCGTGAAGGAAGAAGTATTTCGGTATGTAAAGCTCTATCAGCAGGGAAGATAATGACGGTACCTGACTAAGAAGCACCGGCTAAATACGTGCCAGCAGCCGCGGTAATACGTATGGTGCAAGCGTTATCCGGATTTACTGGGTGTAAAGGGAGCGCAGGCGGTGCGGCAAGTCTGATGTGAAAGCCCGGGGCTCAACCCCGGTACTGCATTGGAAACTGTCGTACTAGAGTGTCGGAGGGGTAAGCGGAATTCCTAGTGTAGCGGTGAAATGCGTAGATATTAGGAGGAACACCAGTGGCGAAGGCGGCTTACTGGACGATAACTGACGCTGAGGCTCGAAAGCGTGGGGAGCAAACAGGATTAGATACCCT
+
EDFEE@FG@FFGGFEGGGGG8FFGGGGGGGGFGGGGGGGGGGGGEFECGGGGGGGGGGGGFFGGGGGGGGGFGGGFGGGGDFGGGGDCGDGGGGGGGGGGGGGGGGGGGGGGGGGFGGGFFFECGEGGFFGGF:8FGGFGGGGGGG*@CECGG,GGFGFGGDGFCFGC:FCFFG;EAGGFGGGGGGGFA@FBFGGGGGEGGGDGGGGGFFFEGFGGGFC?FGGGG=GGGGGGGGGGGGGGGGGGFGF=EGFFFCGGGFDGGGGFGGGGFFGDFCF>F8EFEF@CGEEB@FF?8EFDFFFFGGGDGGGGGGGGGGGFGGFGGCFGGCGGGCF<@AEFCDGGGGGGGCEF7FCGAFGGFGGGGGGGGGGGGGGGGGGGGGGGGGGGFCGGF<GFGGGGGGFFGGGGGGGGDEFCC@CC
@NJ 269
TGGGGAATATTGGGCAATGGGCGCAAGCCTGACCCAGCAACGCCGCGTGAAGGAAGAAGGCTTTCGGGTTGTAAACTTCTTTTAAGAGGGAAGAGTAGAAGACGGTACCTCTAGAATAAGCCACGGCTAACTACTTGCCAGCAGCCGCGGTAATACGTAGGTGGCACGCGTTGTCCGGATTTACTGGGTGTAAAGGGCGTGCAGCCGGGTCTGCAAGTCAGATGTGAAATCCATGGGCTCAACCCATGAACTGCATTTGAAACTGTGGATCTTGAGTGTCGGAGGGGCAATCGGAATTCCTAGTGTAGCGGTGAAATGCGTAGATATTAGGAGGAACACCAGTGGCGAAGGCGGATTGCTGGACGATAACTGACGGTGAGGCGCGAAAGTGTGGGGAGCAAACAGGATTAGATACCCT
+
EGGFGGGGFGGGGGGGGF@FCFCCEDEGGGGGGDFGGFGGG>:FCEGFFG7EFGGGFEFGGGGFGGG>EGGGCFGGGFGGGG<E8F,5EEGFFG,CED,C,BFFEFGGFFGGC,A5BDFGCFGGCEEFGFGGA<,CC<FGGGGFCCFFCC:FGC,,F:<F7FCFC:,>BFF?;=FC>CC7E:CFCFCE,9FFGF?+=?G4GE8@CCGGGGD>F?CA@AFGF=9CAAFGE<C6<9@CC>35FBB5,,CGF=DCGG=E;FCD?ECFG<:DC@FFGGEC.5CCECG7FGFBDFF@E?=FF8D9FDF=@+CDGFGFF<?,BDGGFGGFADDCDF<AFFB@8FFFFEEFED<EFC?F@6A<GFE,@EC<,ECFECCFC,FFFEEC:@ECEC6F7GGGGGGGGGDFGGGCGGCF<FFF8B@8C<
@NJ 270
TGGGGAATATTGCACAATGGGGGAAACCCCGATGCAGCGGCGCCGCGTGGAGGAAGAAGGTCTTCGGATTGTAAACTCCTGTTGTTGAGGAAGATAATGGCGGTACTCAACAAGGAAGTGACGGCTAACTACGTGCCAGCAGCCGCGGTAAAACGTAGGTCACAAGCGTTGTCCGGAATTACTGGGTGTAAAGGGAGCGCAGGCGGGAAGATAAGTTGGAAGTGAAATCTATGGGCTCAACCCATAAACTGCTTTCAAAACTGTTTTTCTTGAGTAGTGCAGAGGTAGGCGGAATTCCCTGTGTAGCGGTGGAATGCGTAGATATCGGGAGGAACACCAGTGGCGAAGGCAGCCTACTGGGCACCAACTGACGCTGAGGCTCGAAAGTGTGGGTAGCAAACAGGATTAGATACCCT
+
GGGDGGEGGGGGGGGGGGGGGGGGGGGGGEGGGGGGGGGGGGGGGGGGG>FFFGGGFGGGGGGGGFGFGGGGGGGGF9FGGGGGGGGAFGGGEDAFGGGFGGEFGGGGGGGGGGCGGDGGCFC@CGGGGGGG>DG:FFFGGGGGGGGGCEEFFFG;GGGGGGGGGCCFAFFGCCF7EFGGGG9FFGGEFFEGGFEDGGGGEEEEFD<@EECFFCFC;GFB@GGGGFFCGGFFFGGF=<GGGGGGFGGFAECA<E@FGF3GGGGGGGFFFFFFGGEC9<?CFFFGG@FEFEDFGGFCDE8FGGDGGGGFDGFAECGDGGGGF@C:@C@@9DFFCCEC-C<@@FGGGGGGFC,GFDFGGGFGGGGCGGGDFF@7CB<EC:F<GGGGGGGEGGGGGGGGGGFGGFDEE,DCGGGCCCCC
@NJ 271
TGGGGAATATTGCACAATGGGCGAAAGCCTGATGCAGCAACGCCGCGTGAGGGAAGACGGTTTTCGGATTGTAAACCTCTGTTTTCGGTGACGAACAAATGACGGTAACCGAGTAGGAAGCCACGGCTAACTACGTGCCAGCAGCCGCGGTAATACGTAGGTGGCAAGCGTTATCCGGAATTACTGGGTGTAAAGGGAGCGCAGGTGGGATAGCAAGTCAGCTGTGAAAACTATGGGCTCAACCCATAAACTGCAGTTGAAACTGTTATTCTTGAGTGGAGTAGAGGCAAGCGGAATGCCGAGTGTAGCGGTGAAATGCGTAGATATTCGGAGGAACACCAGTGGCGAAGGCGGCTTGCTGGGCTCTAACTGACGCTGAGGCTCGAAAGTGTGGGGAGCAAGGAGGATTAGATACCCT
+
FFGGGEGGGGGGGGFGGGGFGGGGGGDGCEGGFGGGGGGGGGGGGGGGGEGFGDGGFFGGGGGGGFGGGGGGFCGGGGGGDGGGGGGDGGGGGGGGGGGGGGGGGEDFCFEDGDFGGGDGGGGD7F@FF8FFG8FG?CECGGGGFGGFG7EGGGGGGGFFGGGGGGGGGCCF:2FG>E<FFFF>6CF*7FEEFFGECCEGG<GGGGCCGFGFG@GFGGGGG</GECGFGG<G?FGGFFCCFFFGFGF4CFFFC#GGGFGFCGCF3<CGFFGFD7@EB=GG>F=FEGDFEDGGGGFE@4=+DDGGEGEGGGFFFCFEF>,FFE?GF?8+GFE<FE6EC@-FF@F:EDF@BB@+GGGGGE@8GGCFC,EECC;CGFE@8FGFF@@7GFCF@7@-GF<C6,,;,,,GGGGGFGGGGCCCCC
@NJ 272
TGGGGAATATTGGGCAATGGGCGCAAGCCTGACCCAGCAACGCCGCGTGAAGGAAGAAGGCTTTCGGGTTGTAAACTTCTTTTAAGAGGGAAGAGCAGAAGACTGTACCTCTAGAATAAGCCACGGCTAACTACGTGCCAGCAGCCGCGGTAATACGTAGGTGGCAAGCGTTGTCCGGATTTACTGGGTGTAAAGGGCGTGCAGCCGGGAATGCAAGTCAGATGTGAAATCCATGGGCTTAACCCATGAACTGCATTTGAAACTGTATTTCTTGAGTACTGGAGAGGAAATCGGAATTCCTAGTGCAGCGGTGAAATGCGTAGATATTAGGAGGAACACCAGTGGCGAAGGCGGATTGCTGGACAGCAACTGACGGTGAGGCGCGAAAGTGTGGGGAGCAAACAGGATTAGATACCCT
+
GGGFGGGGGGGGGGGGGGGGGGGGGGGGGGGGGGGGGGGGGGGGGDGGGEGGFGGGGGGGGD<FGGGGGGGGCFGGGGGFFGFGGGGCFGGGGGGGGGCEFGFEFF,C?FGGGGGGGGFADFFGEEGCEFFGGGCFGGGGFGGG?F>GDGG@FGCGGF,D?FFGC6<CFE<G>;F0EGGGG'DGGGG>FF;GGGCC>GGGDGGFFDGGG=>8FGGGG<<FFCF?EFDF7GFGC<GGFFGEBCFFFFG<GGGFCCCGFFDACFGFFFFGFF<F<GGGFE9FGFFF;F5+B+?,FEDFFB,E,FGGF>ECGF?AFCC=CGGGGGGFGGGEDECFFGDGGFFGGGGFF,EEGGGGFEFF<E8ECGFAGGFGGFGGGGFD<@E@GDGGGGGGGGGGGFDFFF8FA<GGGGGGGGFFDCCCCA
@NJ 273
TGGGGAATATTGCACAATGGGCGAAAGCCTGATGCAGCGACGCCGCGTGAGCGAAGAAGTATCTCGGTATGTAAAGCTCTATCAGCAGGGAAGATAATGACGGTACCTGACTAAGAAGCACCGGCTAATACGTGCCAGCAGCCGCGGTAATACGTATGGTGCAAGCGTTATCCGGATTTACTGGGTGTAAAGGGAGCGCAGGCGGTGCGGCAAGTCTGATGTGAAAGCCCGGGGCTCAACCCCGGTACTGCATTGGAAACTGTCGTACTAGAGTGTCGGAGGGGTAAGCGGAATTCCTAGGGTAGCGGTGAAATGCGTAGATATTAGGAGGAACACCAGTGGCGAAGGCGGCTTACTGGACGGTAACTGACGTTGAGGCTCGAAAGCGTGGGGAGCAAACAGGATTAGATACCCT
+
FFGGGGDFGGGGGGGGFGGGGGGGGGGGGGGGGGGGGGFGGGGGFGEGGGFGGGGGGGGGGGGFG<FGGGGGGGGGGGGGGGGGGGGGFGGGGGGGGGGGGGGGGGFGGGGGGGGGGG?DGFEFGGGFDFGFGCFGGCFGAFGGGGGGGG?F?GGFFGGGCFFFGGGGGGCFFEEGGGGGGGGGG<GGGFGFECF=GEGGGEDC8-?:-EDEGEC:CGCGCCFGGGCFEGGEFG<8DFFCCDGGFGEGF?=FGGGEEFF+7GGDFGEGFFGGFGFFACGFGGGGGCGGDGF@F<CFEFAA,GGCF7GFFGFGGDFDF9GGF<B,GGGGGGGFFFGCFGGFFGCGGGEGGDFGFFGGGGGGGFGGGGGGGGDGGFGFFF@C,GGGGGGGGGGGGGGEGGGGGGFACFGGFGC<CB-
@NJ 274
TGGGGAATATTGCACAATGGGCGAAAGCCTGATGCAGCGACGCCGCGTGAGCGAAGAAGTATTTCTGTATGTAAAGCTCTATCAGCAGGGAAGATAATGACGGTACCTGACTAAGAAGCACCGGCTAAATACGTTCCAGCAGCCGCGGTAATACGTATGGTGCAAGCGTTATCCGGATTTACTGGGTGTAAAGGGAGGGCAGGCGGTGCGGCAAGTCTGATGTGAAAGCCCGGGGCTCAACCCCGGTACTGCATTGGAAACTGTCGTACTAGAGTGTCGGAGGGGTAAGCGGAATTCCTAGTGTAGCGGTGAAATGCGTAGATATTAGGAGGAACACCAGTGGCGAAGGCGGCTTACTGGACGATAACTGACGCTGAGGCTCGAAAGCGTGGGGAGCAAACAGGATTAGATACCCT
+
@FCGGCFFGGGGGGGGGGGGGGGEGGGGGDGGGFGGGGCF:FCGGGGGG:C8FGFGFGGE9<EEF,CCCFF9@FFBFGEB?FGGCEECFGCD7FEGGGFD,?F:<F9FFGGGF9,,DFD<DFGGGG+FFGFF<F,><@DCFB<FE=FEGG@FC9CFGCFCFCC.DFFGGC7FGG>FC1;<EG2F:F?B<FFFFGCGG*;<FGGDECC8>?E*EG@#<?CCE@CF<GE8CB@?>>FC>,CGGC<DCF9D:FCFF;D<DFGFFFF#FFFB;'GF8E<@>-744<EGGFF8FAFFGF?F=,F?GGECECGGGCFF?::GGFF9FFGFEECFC<E@CF@GGGCEGGGDGEGGFEFCGFFFFFGGGF9FEFEGGGGGGCGGGGFEF7GGGGGGGGGGGFFGGFDGCFAFFGGGGFFBC@B8
@NJ 275
TGGGGAATATTGCACAATGGAGGAAACTCTGATGCAGCGACGCCGCGTGAAGGATGAAGTATTTCGGTATGTAAACTTCTATCAGCAGGGAAGAAAATGACGGTACCTGACTAAGAAGCCCCGGCTAACTACGTGCCAGCAGCCGCGGTAATACGTAGGGGGCAAGCGTTATCCGGATTTACTGGGTGTAAAGGGAACGCCGGCGGTCTTTTAAGTCTGATGTGAAAGCCTTCGGCTTAACCGAAGTAGTGCATTGGAAACTGGAAGACTTGAGTGCAGAAGAGGAGAGTGGAACTCCATGTGTAGCGGTGAAATGCGTAGATATATGGAAGAACACCAGTGGCGAAAGCGGCTCTCTGGTCTGTAACTGACGCTGAGGTTTGAAAGCGTGGGTAGCAAACAGGATTAGATACCCT
+
6FFFEBC@FGFFFGEFGGGEGFGGGGGGGGGGGGDFFFEG7CCFFGGFFEGFFCFFEGGGGGCFGGGFGG@DFFF<?CFFGG9FEGGGFGFFGGGGGFGGDGG+D?<,?DFDFF@FGC=?7>FFG=EEG9FGG,BD<FAFG<FGC+@<*@C,<E8@D7BBFDEG=>FGC8C48<<FGF9FFGFFGGFG=2?CFF>>FC=*5*;:8E@8CC@?CGGC<,1FEGCEFCFGF@>=:DFEAFCE#>CA?:A:1EFFEC?E448@C0GFFCGG=AEDGFEE:>FAAFDFE?DFGF@9<,B,9,EFFF8+>+B9GFA<7FE:7EF9FFC,CFEGE<9GCC,9-DFEF@EC,CC@:FE8EEDE@GCF9EEAFDE:DGFCFE,CDCFFC,AF7GGGEGGGGGGFFCC9AGGGGGF@CGGCCCCC
@NJ 276
TGAGGAATATTGGTCAATGGGCGGAAGCCTGAACCAGCCATGCCGCGTGCGGGAAGGAGGCCCTATGGGCTGTGAACCGCTTTTGCCTGGGGGCAATAAGGGCGTCGCGCACGTCCGATGAGAGTAACAGGCGAATAAGCATCGGCTAACTCCGTGCCAGCAACCGCGGTAATACGGGGGATGCGAGCGTTATCCGGATTCATTGGGTTTAAAGGGTGCGTAGGCTGTGCGTCAAGTCGGGGGTGAAATTCCGGTGCTCAACACCGGGGCTGCCCTTGATACTGTCGCGCTGGAGTGCGGATGACGCCGGAGGAATGAGTGGTGTAGCGGTGAAATGCTTAGATATCACTCAGAACACCGATTGCGAAGGCAGCTTTCCAAGCTATCACTGACGCTGATGCACGAAAGCGTGGGGAGCGAACAGGATTAGATACCCT
+
GGGGGGGGEFFGGGGGGGGGGGGDFGGGGGGGGGGGGGGGGGGGGGGGGGGGGFGGCGGDGGGGGGG8FGFGGDFFGGGGGGFGGGGGGGGGGGGGGGFGGGGGGD7FCEGGGGFFGDGGAEEGGC,@CCFGGDFGGGGGGGGEDGGDGFGGGDGDGCGGGGGGG:<FDGCCEE?CEGGGGGGGGGDEGFGEGGGEGC>CFFGGGGGGDE@CFGGGGGGGGGGGG>GG<FGGGGEFCGGEDGGFB;>B<GGGGDFGGF;CDG@>EGGCFCDF:CFFAFCF:<>@7+E7G?FGGDGGGGEBF7@+DGDFCGGGFFF8GGFCFFGF=EFCGGGGGFF9FFC9GGGGGCCEE,9FGGGGGF<GGFCGGGGGGGGGGCGE8GGGFGCGGCGGGGGFGGGGGGFC<GGGGGGGGGFFGGGGGGGGGFGGGF<GGEFDCCCB8
@NJ 277
TGGGGAATCTTGCGCAATGGGGGGAACCCTGACGCAGCGACGCCGCGTGCGGGACGGAGGCCTTCGGGTCGTAAACCGCTTTCAGCAGGGAAGAGTCAAGACTGTACCTGCAGAAGAAGCTCCGGCTAACTACGTGCCAGCAGCCGCGGTCATACGTAGGGGGCGAGCGTTATCCGGCTTCATTGGGCGTAAAGCGCGCGTAGGCGGCCCGGCAGGCCGGGGGTCGAAGCGGGGGGAGCAACCCCCCGAAGCCCCCGGAACCTCCGCGGCTTGGGTCCGGTAGGGGAGGGTGGAACACCCGGTGTAGCGGTGGAATGCGCAGATATCGGGAGGAACACCGGTGGGGAAGGCGGCCCTCTGGGCCAAGACCGACGCTGAGGCGCGAAAGCTGGGGGAGCAAACAGGATTAGATACACT
+
EF@FGEGGGGGGFFGGGEGGCGC7CFGGGFGGF=CBF=FFFCFGGDGGGDGGECGGGGEEGFFFCFGGG:CFCFFFG>FEGFFAE9CGFEEG@FG9AFCGGGGGGFGGGGGG,<FGGGGGCFGGGCEGGGGGGGF68EGGGCFGGGGGGG*::EFF+3:8CEGGGGGGDEGC5CFE5*2:CGGF7F>EGCECG?<=??CGEEE>9CEEGEGG*8/8?EG5EEE888/:CE>EEGGD##80?>C:5E5FF<=*;8=>B><>5E*:CECF>DC<>440CBGG$763B<DFB<E@DB=CGCCGGFF=:>7:<EC5,:?+C+<,=F7DFFC?9<,<D=B+@BC?:AE,,,6@@7+C,:68E,@@C,,;CC:B7EC;EFFFC:@++F@BC<FFEGGGFDEFGDGGEFEDFFF9GGFE88,68
@NJ 278
TGAGGAATATTGGTCAATGGACGAGAGTCTGAACCAGCCAAGTAGCGTGCAGGATGACGGCCCTATGGGTTGTAAACTGCTTTTATAAGGGAATAACGTGAGTCTCGTGAGACTTTTTGCATGTACCTTATGAATAAGGACCGGCTAATTCCGTGCCAGCAGCCGCGGTAATACGGGAGGTCCGGGCGTTATCCGGATTTATTGGGTTTAAAGGGAGCGTAGGCCGGAGATTAAGCGTGTTGTGAAATGTAGACGATCAACGTCTGCACTGCAGCGCGAACTGGTTTCCTTGAGTACTCACAAAGTGGGCGGAATTCTTTGGGTAGCGGTGAAATGCTTAGATATCACGAAGAACTCCGATTGCGAAGGCAGCTCACTGGAGCGCAACTGACGCTGAAGCTCGAAAGTGCGGGTATCGAACAGGATTAGATACCCT
+
GGGGGGGE<9@FFACFGGCCFGGGGGFFGGGGGGGA@FGGGGG9CFC,,CFG8FDFFFGGGGGGGFDFG8F@FGFGGG9EGAFC9FFGG,=AFFGG,BFDF@5EGGEFFGGGGFFGDC:=FGAFFGGFFFF,9ED<FFGGGF7CFEGCDFFGEG+FGAC+FEGG7CFEGGGC,@FC**>1*DCF7CFECC)C9BFC<B<C<EC=AC;E=F:/F9FC-EGEAC8E:F?:C=,B?CFED5;EFDFDF?79FF?7@7@/+,@@CC;5F=8CF?GFCC::89FCFGGFE@DCGDF?,FC4,,><CC,=CB>++AECF<F,:,+,A,CEEC,FC,,GFGECFC,,C:,,8<FGFCE?=,7CFF@:C7EDGGFGFFCF99FFE8FF:B:FFECGGGGFAGGFGGF@EFCGF:F7GGGGGGGGGGFGFF9FA9GDFCFCCCCC
@NJ 279
TGGGGAATATTGCACAATGGGGGAAACCCTGATGCAGCAACGCCGCGTGAGTGAAGAAGTATTTCGGTATGTAAAGCTCTATCAGCAGGGAAGATAATGACGGTACCTGACTAAGAAGCTCCGGCTAAATACGTGCCAGCAGCCGCGGTAATACGTATGGAGCAAGCGTTATCCGGATTTACTGGGTGTAAAGGGTGCGTAGGTGGCAGTGCAAGTTAGATGTGAAAGGCCGGGGCTCAACCCCGGAGCTGCATTTGAAACTGCTCGGCTAGAGTACAGGAGAGGCAGGCGGAATTCCTAGTGTAGCGGTGAAATGCGTAGATAGTAGGAGGAACACCAGTGGCGAAGGCGGCCTGCTGGACTGGTACTGACACTGAGGCACGAAAGCGTGGGGAGCAAACAGGATTAGATACCCT
+
GGGFG:CDFGDGGFGGGGGCCGGGGGGGGGGGGGGGGGFGGEGGGEGFGGGGGGGGGFGGGGGGGFGGGGGGGGGCDFGGGGGGGGGGGEGGGGGFGGGGGGGGGGGGGDFGGGFDFEFFAFGCGDGCFGGGFC=FDEGGGGGGGGCFEGCAE=>E@FEGC@E:FGFC0BFFCGD>7=<FCG>GFGCE<EFGG>GGGGGGGFFGFFFFGCFFF9FFGGGEGC0FC@FGGGFGGFGGCGGFCFGGEDGGGGGGFFFGGGGFFFC3=CFGBFDGGFFAFE=CFG#CE7EGF,AGF=<<F?<9GGEF7F>GGGGGGFCGGGGGGGGFDEFF<<9FEF<F<FFF7FF<EDGFC@7@,EDGGGGGGFCC,AGGGGGGGGGFFGGGFGGGGGF@EGGGFGGGGGGGGGGGGGGGFFCCC@C<
@NJ 280
TGGGGAATATTGCACAATGGGGGAAACCCTGATGCAGCGACGCCGCGTGAAGGAAGAAGTATCTCGGTATGTAAACTTCTATCAGCAGGGAAGAAAATGACGGTACCTGACTAAGAAGCCCCGGCTAACTACGTGCCAGCAGCCGCGGTAATACGTAGGGGGCAAGCGTTATCCGGATTTACTGGGTGTAAAGGGAGCGTAGACGGATGGACAAGTAGGATGTGAAAGGCTGGGGCTCAACCCCGGGACTGCATTGGAAACTGCCCGTCTTGGGTGCCGGAGAGGTAAGCGGAATTCCTAGTGTAGCGGTGAAATGCGTAGATATTAGGAGGAACACCAGTGGCGAAGGCGGCTTACTGGACGGTAACTGACGTTGAGGCTCGAAAGCGTGGGGAGCAAACAGGATTAGATACCCT
+
GGGGGDGGGGGFGFFFFGGGGGGGGGGGGGGG9FEGGGEFGGGGGGGFDGCFGGFFDFGFGFFCGG?FGGGGGGGGFEGGDEGGGG9FGGGGGFGGFDEGGGD?<=EFEGGFGGC9F,AFGGDDG>FFDFGGCD,>@FFFF,@7@EEG:CECFGG,?<77FDEFCFFGBFCFCFCFCFCFGG+CFGEEBF@BFFDGGGE8C589CE<GC-CCG<79,#(<@DD@FGG97C>EFF<CDF+<FDDGFFFC>D<:2@83@@@CCGFF5=EGBECFCF@C88>?5?CGGEC:GFA??EE,<<AA?FF7GGEGGFFF@F:@FEGEF?<E?=,FFCBCGFGGFFGEFCFDFF@GFFGFC<FF<FCDGEFFEEFCCGGEGGFFC7EC8CFDGGGGGGEGFFGFFFFEFGFFA,CGFE8CCCC-
@NJ 281
TGGGGAATATTGCACAATGGGGGAAACCCTGATGCAGCAACGCCGCGTGAGTGAAGAAGTATTTCGGTATGTAAAGCTCTATCAGCAGGGAAGATAATGACGGTACCTGACTAAGAAGCTCCGGCTAAATACGTGCCAGCAGCCGCGGTAATACGTATGGAGCAAGCGTTATCCGGATTTACTGGGGGTAAAGGGTGCGTAGGTGGCAGGGCAAGTCAGATGTGAAAGGCCGGGGCTCAACCCCGGAGCTGCATTTGAAACTGCATTGCTAGAGTACAGGAGAGGCAGGCGGAATTCCTAGTGTAGCGGTGAAATGCGTAGATATTAGGAGGAACACCAGTGGCGAAGGCGGCCTGCTGGACTGTTACTGACACTGAGGCTCGAAAGCGTGGGGAGCAAACAGGATTAGATACCCT
+
GGGGGGGGGGGGGGGGGGGGGGGGGGGGGGFGGGGGGG@FGGGGGGGGGGG?FGGGGGGGGGGGGFG7FGGGGGGG9FGGGGGFFGGGGGGGGGD9FF<?<FG@++E<9B<?,E5AF<,,,EBFC+FGFE<A=F.,BF?>C=<FC:BA<CB,,>7@@=;F<GGGGEC9C><>CF3FC<CF=<FFCF-21FCFGGGFGDC&GGFEFC13<#F:FFFCFGECFD-GGGGGGGGGGFG>,FF>7CCFFA,,GGGE8<GFGFEGEF<974#2;AGGGF7:<A@CFFDFE:F=F?GGGFDFGFDFFGGDGGGGGGGGGGGDGGGGGGGFGGGGGFGGGGGGGGGGGGGGGGGGGEGFC,C8GGGGFE,CGEGGGGFF@GGGGGCE,GGGGGGGGGEGGGGGGGGGGFGGGGGGGFFCCCCC
@NJ 282
TGGGGGATATTGCACAATGGGGGAAACCCTGATGCAGCGACGCCGCGTGGAGGAAGAAGGTTTTCGGATTGTAAACTCCTGTCGTTAGGGACGATAATGACGGTACCTAACAAGAAAGCACCGGCTAACTACGTGCCAGCAGCCGCGGTAAAACGTAGGGTGCAAGCGTTGTCCGGAATTACTGGGTGTAAAGGGAGCGCAGGCGGACCGGCAAGTTGGAAGTGAAAACTATGGGCTCAACCCATAAATTGCTTTCAAAACTGCTGGCCTTGAGTAGTGCAGAGGTAGGTGGAATTCCCGGTGTAGCGGTGGAATGCGTAGATATCGGGAGGAACACCGGTGGCGAAGGCGACCTACTGGGCACCAACTGACGCTGAGGCTCGAAAGCATGGGTAGCAAACAGGATTAGATACCCT
+
F8FFEEGGGGGGGGGGGGGGGGGGGGGGGGFGGGFGGGFGGFGGGGGGGGGGGGGGGEGGGGGGGGGGGEFFGGGGGGGGGGGGGGGGF?8DFGGGGGGGGGGGGG9FFFCFGFEG8AFDGGDDFGGFFGGG*D>BFGFEFDFFDDEGGGEBFGGGFFGEGGGGFCEGFG?9GGGDEGGDGG>FGGCEGGGGGGG9EECGGGGGGGGGGGGGFC<ECGGF>C;<GF+EFGGGCFFFFCCFG<GDDFFDGFFGGGFGGGFGGFF?FGFFFFGF=8DDCCEB9,,EF8<F<<FEF<+EC7EEGGGGEFFACC,C:C,=,<GF9GEFCF>DGFGGGGGGGEEB,@@7GGGEFFF<9FGGDAGFC,B@,,GEEF@GEF8FGGF<D7GFCCC,FGGGGGGGGGGGGCFGFGGGGGGCCCCC
@NJ 283
TGGGGAATATTGCACAATGGGGGAAACCCTGATGCAGCGACGCCGCGTGGGCGATGAAGTATTTCGGTATGTAAAGCTCTATCAGCAGGGAAGAAAATGACGGTACCTGACTAAGAAGCACCGGCTAAATACGTGCCAGCAGCCGCGGTAATACGTATGGTGCAAGCGTTATCCGGATTTACTGGGTGTAAAGGGAGCGTAGACGGAGTGGCAAGTCTGATGTGAAAACCCGGGGCTCAACCCCGGGACTGCATTGGGAACTGTCAATCTAGAGTACCGGAGAGGTAAGCGGAATTCCTAGTGTAGCGGTGAAATGCGTAGATATTAGGAGGAACACCAGTGGCGAAGGCGGCTTACTGGACGGTAACTGACGTTGAGGCTCGAAAGCGTGGGGAGCAAACAGGATTAGATACCCT
+
FGGGGDEFFGGGGGGGGGGGGGGGGGGGGGGGGGGGGGGGGGGGGGGGGGGGGGGGEGGGGGGGGGGGGGFFGGFGGGGGGGGGGGGGFGFGGGGGGGGGGGGGCF9FGGGGGGGGGGGGGGGCFEGGGGGGGGDGGG@@GGGGG@DGEGGGGGF@GGGGGGGGGGGG@FGGGGGGDGCBFGGCCF?CEFGGFGGGGGDGGDF>CEGEGGGGGGGFGGGGEBFFFGEGDEFGGGGG>GG=GGGGGGG4GGDCGFGGFD?FGGGFGGGEF?G<DFFFAGGGFGGGGEFCF8FCCFGGGGGGGGGGCE7GGGGCFFGGFGGGGGGGF<GEF??9:F@<9FGFGGGGGGGGGDGF<FFGFDGEFDGGGGGGGGGGGGFGGFF@F,GGGGGGGGGGGGGGGGGF9GGGGEAFFCFCCCC@
@NJ 284
TAGGGAATATTGGGCAATGGGCGCAAGCCTGACCCAGCAACGCCGCGTGAGGGAAGAAGGTTTTCGGATTGTAAACCTCTGTCCTATGTGACGAAGGAAGTGACGGTAGCATAGGAGGAAGCCCCGGCTAACTACGTGCCAGCAGCCGCGGTAATACGTAGGGGGCGAGCGTTGTCCGGAGTTACTGGGCGTAAAGGGTGCGTAGGCGGTTTGGCAAGTTGGATGTGAAATACCCGGGCTTAACTTGGGGGCTGCATCCAATACTGTCGGACTTGAGTGCAGGAGAGGAAAGCGGAATTCCTAGTGTAGCGGTGAAATGCGTAGATATTAGGAGGAACACCGGTGGCGAAGGCGGCTTTCTGGACTGTAACTGACGCTGAGGCACGAAAGCGTGGGGAGCAAACAGGATTAGATACCCT
+
FGGGECFGGGGGGGGGGGGGGGGGGGGGGGGGGGGGGGGGGGGGGDGCGGCGGGGGFGGGGGGGGGGGGGGGGGGGGGGGGGGFGGFF9FGGGFCGGFGGGGGGGGFGFEFGGGGGGGGGFFDFGGEGEGGGGGG@@GG>GGGGGEGGGC>CFGCCFGGGGGDG>GF*=FGGEBFFCFGG0FCCFGGGGFGEEGCFCE@GGGGGGGGGGECEECFGGGGGGGFGGGGGAGGEGGGECEEFCFFGFFFGGFGGGGGEGGFACEGGGGGGFGGFFGF@8CGFBGE>FGFEGFFFFFFEB<F8FEGGGGGECFFFCGGF>GGGEGFEAE?9GGFE,GGGEEFC@F7GGGFF7EFEGGGGGGGGGGGGFGGGGGGGGFGGGGFFGGGFGGFGDGGGGGGGGGGGGDGF@GFCGGFGFGC<CCC
@NJ 50229
TGGGGAATATTGGGCAATGGGCGCAAGCCTGACCCAGCAACGCCGCGTGAAGGAAGAAGGCTTTCGGGTTGTAAACTTCTTTTAAGAGGGAAGAGCAGAAGACGGTACCTCTAGAATAAGCCACGGCTAACTACGTGCCAGCAGCCGCGGTAATACGTAGGTGGCAAGCGTTGTCCGGATTTACTGGGTGTAAAGGGCGTGCAGCCGGGTCTGCAAGTCAGATGTGAAATCCATGGGCTCAACCCATGAACTGCATTTGAAACTGTAGATCTTGAGTGTCGGAGGGGCAATCGGAATTCCTAGTGTAGCGGTGAAATGCGTAGATATTAGGAGGAACACCAGTGGCGAAGGCGGATTGCTGGACGATGACTGACGGTGAGGCGCGAAAGTGTGGGGAGCAAACAGGATTAGATACCCT
+
CFGEGC:EFGGGGGGGFFFEGGFGGGGGGG,<@@FGFGGGGGGGGGG7FFGFGFA8F=FFGCEFGGGGGGFGGGGGFFFGCEDGGGGGGGGGGGF<FGGGGGGGGGGEGFGGGGGGGFGGG?D<@FGGGGGGGGGGGGGGGGFFCDECFD>FGGGGGC:FGGCGGFC1FFGCEGGGGGEGGGGGFGGGFGGGGFGGGFGGEEGGGGGGGGFFGFFGGGGFGBCCE<GFFGGCGCGGGGF:FGFDCGFGGGDFFFGFFFF?EGFCDEEGGGGGGGFGGFFEGEFGGGGFC7CFFCGFGGCFE9FGGG@@GGFGFC7GGEDFFAGGFCEGFFGGGFDGGFGFFGGGGFBFCGDGGGGGGGGGGGGGF<FAGDGGEGFEA7EGGFEGGGGGGFGGGGGFCFDGFGGEFGGGGGGGDC@8C@
@NJ 286
TGGGGAATATTGCACAATGGAGGAAACTCTGATGCAGCGACGCCGCGTGAGTGAAGAAGTAATTCGTTATGTAAAGCTCTATCAGCAGGGAAGATAGTGACGGTACCTGACTAAGAAGCTCCGGCTAAATACGTGCCAGCAGCCGCGGTAATACGTATGGAGCAAGCGTTATCCGGATTTACTGGGTGTAAAGGGAGTGTAGGTGGCCATGCAAGTCAGAAGTGAAAATCCGGGGCTCAACCCCGGAACTGCTTTTGAAACTGTAAGGCTAGAGTGCAGGAGGGGTGAGTGGAATTCCTAGTGTAGCGGTGAAATGCGTAGATGTTAGGAGGAAAACCAGTGGCGAAGGCGGCTCACTGGACTGTAACTGACACTGAGGCTCGAAAGCGTGGGGAGCAAACAGGATTAGATACCCT
+
GGGGGFGGGGGGFGGGGGGGGGGGGGGGGGGFGFGGGG@CGGGGGGGGGGGGGE<EFGGCFDEFGGF=FGDEGGG?FGGGGGF,E=FGFECFGGFGCGFGG++B7FDEE<FGEFGAAEFGGGGGGD:F<DFFFFG8GFFDFABF=F9EF?>FCGGFFGGG2DGEFFGGG=GG0FEGGDFFGGFFFFFD)9F:FFD49CCFFA?>><,418EFCCF=FBFGFGGGCDCCCF<:?F<GFCGFFF8EDFGGGGGG<GCFGGFF?@FA&?=DFFCGFDEFA6>GF@:EEB,,DGGFEFEFFEFAGFGGE7GGGGGGFB,F<<<CGEADEGGGGGGGEE,GGDGGDGGF9C@BGGGCE,@DGGFEC<FCDFE,9GGEC<EFGEEF,GGGF7GDGFGGFFGGGFGGF9DFEGFEFGGCCC?C
@NJ 287
TGGGGAATATTGCACAATGGGGGAAACCCTGATGCAGCGACGCCGCGTGGAGGAAGAAGGTCTTCGGATTGTAAACTCCTGTTGTTGAGGAAGATAATGACGGTACTCAACAAGGAAGTGACGGCTAACTACGTGCCAGCAGCCGCGGTAAAACGTAGGTCACAAGCGTTGTCCGGAATTACTGGGTGTAAAGGGAGCGCAGGCGGGAAGACAAGTTGGAAGTGAAATCTATGGGCTCAACCCATAAACTGCTTTCAAAACTGTTTTTCTTGAGTAGTGCAGAGGTAGGCGGAAGTCCCGGTGTAGCGGTGGAAGGCGTAGATATCGGGAGGAACACCAGTGGCGAAGGCGGCCTACTGGGCACCAACTGACGCTGAGGCTCGAAAGTGTGGGTAGCAAACAGGATTAGATACCCT
+
GGGFGGGGGGGGGGGGGGGGGGGGGFGGGGGGGGGGFGGFGGGGGGGGGGGGGGGGGGGGGGGGGGGEGGGGGGGGGGGGGGGGGCFGGGGG=FGGGFGGGGGGGDGGGGFGG@FGGGGGGFGGGGGGGGGGG@0GGGGGGGGGGGDGGDGGGGE@G?GFCFFGFG?GCFDFFFGGGGGGFGGGGGGFCGGGFFGGDCCG>GGGGGGGFECFFDGFGGGGGGGGFGGFGGGFGGGGFGGFGGGFGFFC@FF@FFGGGGFGFG=GFGFG>EFGFGFFFFGGFGGGGCGGCF,E=,+GGGE@E,@:E=7CFEEE8,+CFFEGGGEECDGGF9GFF@CF8GGGF>GGFCEGGGF9A<CGGGGECGGGFFFGGFCGGGFCCEDECC9GGGGGGGGGGFFGGGGGGFGGGFGGGGCCCCCC
@NJ 288
TGAGGAATATTGGTCAATGGACGAGAGTCTGAACCAGCCAAGTCGCGTGAAGGAAGACGGATCTATGGTTTGTAAACTTCTTTAGTGCGGGAACAAAGCGGCGTCGTGACGCCTGATGAGTGTACCGCAAGAATAAGCATCGGCTAACTCCGTGCCAGCCGCCGCGGTAATACGGAGGATGCGAGCGTTATCCGGATTTATTGGGTTTAAAGGGAGCGCAGGCTGCGAGGCAAGTCAGCGGTCAAATGTCGGGGCTCAACCCCGGACTGCCGTTGGAACTGTCCTGCTAGAGTGCGAGTGAGGTAAGCGGAATGCGTTGTGTAGCGGTGAAATGCATAGATATGACGAAGAGCTCCGATTGCGAAGGCAGCATACCAACTCGCGACTGACGCTGAAGCTCGAAAGCGTGGGTATCGAACAGGATTAGATACCCT
+
EFCGGGGGGGGGGGGGFGGFGGGGGGGGGGGGGGGGGGGGGGGGGGGGG,FFG<FFGGGG:FGGGF9EFGGGGGCGGGGGGGGGGG?FGFGGGDGGGCFFCG@FG7@:FF:EEFD8DADDF9C@FD=BEF73>==FFFCEC+>C<*FFAAB:3*4D;81*<>FCF5<<1<,22*=@1*<<0FEGG**:C8/3A8EGEGC,00+<F*AE,<E?FE5E>C888ED*;8C8GC3;:>,8'=+:CD:F=F<E:3FCCE<*'@*:<EEDD*CEF35@B<@FDFF?8C8E7,A,,GGEF3:4,,8GGCGFCBECFEGGGGEGDGGGGGEGGGGGFGFDGFDCFEFB9GGGE=C,GFB+:CGFFB+GGGGGGGGGFEC,,,F<,@@:DGF<GGGGGGGGGFC+GGFCGGGGGGGGGGGGGGGGGGGGGGF,GGGGGCCCCC
@NJ 289
TGGGGAATATTGCACAATGGGGGAAACCCTGATGCAGCGACGCCGCGTGAAGGAAGAAGTATCTCGGTATGTAAACTTCTATTAGCAGGGAAGAAAATGACGGTACCTGACTAAGAAGCCACGGCTAACTACGTGCCAGCAGCCGCGGTAATACGTAGGGTGCAAGCGTTATCCGGAATTATTGGGCGTAAAGGGCTCGTAGGCGGTTCGTCGCGTCCGGTGTGAAAGTCCATCGCTTAACGGTGGATCCGCGCCGGGTACGGGCGGGCTTGAGTGCGGTAGGGGAGACTGGAATTCCCGGTGTAGCGGTGGAATGTGTAGATATCGGGAAGAACACCAATGGCGAAGGCAGGTCTCTGGGCCGTCACTGACGCTGAGGAGCGAAAGCGTGGGGAGCGAACAGGATTAGATACCCT
+
GGGGGGGGGGGGGGGGGGGGGGGGGGGGGGGGGGGGGGGGGGGGGGGGGDGGGGGFGGGC,<5CFGGBCFGGGGGGGCGG?F,A,?AEGGGGGGAFGGGGGGGGGGA??AFFGGFGGG?30BFGG?GGGGFGGGGGGGGGGGGGGGGGGGGDFGGGGGGG05FFGGGGGGD>GGGGGGGGF//GGGCEFFGGGGGGFFG:GEEGGG=G:E3:8CE>*=CEBF'GGGG:>F:9E?FDF8FGGC;#CFC,EEF@3*8305.@8+A++7GGGCFE@C+94,F@FFCFG,5,<FGGGFEDGCGGGGECC7GGGGGGGGGGFGFGFCGGGGGGCE<GFFCGFCE:GGGGGFCFC,,F<C98GGGGGF7AF9GGGGGDGGGGGGF7E>GFEGGDGGGGGGGGF<GGFGGGFGGGGGGCCCC<
@NJ 290
TGAGGAATATTGGTCAATGGGCGGAAGCCTGAACCAGCCATGCCGCGTGCGGGAAGGAGGCCCTATGGGCTGTGAACCGCTTTTGCCTGGGGGCAATAAGGGCGTCGCGCACGTCCGATGAGAGTACCAGGCGAATAAGCATCGGCTAACTCCGTGCCAGCAGCCGCGGTAATACGGGGGATGAGAGCGTTATCCGGATTCATTGGGTTTAAAGGGTGCGTAGGCTGTGCGCCAAGTCGGGGGTGAAATTCCGGTGCTCAACACCGGGGCTGCCCTTGATACTGTCTCGCTGGAGTGCGGATGCCGCCGGAGGAATGAGTGGTGTAGCGGTGAAATGCTTAGATATCACTCAGAACACCGATTGCGAAGGCATCTGGCGAATCCGTAACTGACGCTGAGGCACGAAAGCGTGGGGATAGAACAGGATTAGATACCCT
+
AF<FCCFGGGGGGGGGGGGGGGGGGGGGGGGGGGGGGGGGGGGGGGGGGGGGGGFDGGGGGG@CFGCGGGGGGFGGGGGG:CFGGGGGGGGGDDEGGGGGFGGGGGEGC<<+C>EGG7CFGGFCFCGGFFE7F@FCGGF9E9FEEGCEFGFCGCFGGF@CFGGG@C7:E>C;7><ECEEGGG>$C:@FGGCE/FF<2CCEF?FGFGGFAC:@?FFGFGGGEEEFCCEGFFEEE?EEFGGGGGGCBFGCE(GGGGGEEFDFC4>E>CGEFCGG>GFF<@GGFFGGGB:C8D@@>++EGCD3+3+++EEGGFGFAGFEFCFFE,EEF@7:F9DEFGGGGGGGGFEA,EE?FAGGGF@8,GGF7GGGGFFF@GFE8ECCEFC@B:7C9GFFGFFB@CGFGCGGFECGGFFFECFDEC,EFFGFFGGGGGFGGGFGCCCCC
@NJ 291
TGGGGAATATTGCACAATGGGGGAAACCCTGATGCAGCGACGCCGCGTGAAGGAAGAAGTATCTCGGTATGTAAACTTCTATCAGCAGGGAAGAAAATGACGGTACCTGACTAAGAAGCCCCGGCTAACTACGTGCCAGCAGCCGCGGTAATACGTAGGGGGCAAGCGTTATCCGGATTTACTGGGTGTAAAGGGAGCGTAGACGGATGGACAAGTCTGATGTGAAAGGCTGGGGCTCAACCCCGGGACTGCATTGGAAACTGCCCGTCTTGAGTGCCGGAGAGGTAAGCGGAATTCCTAGTGTAGCGGTGAAATGCGTAGATATTAGGAGGAACACCAGTGGCGAAGGCGGCTTACTGGACGGTAACTGACGTTGAGGCTCGAAAGCGTGGGGAGCAAACAGGATTAGATACCCT
+
GGGGG,CFFGGGGGGGGGGGGGGGGGGGGGGGGGGGGGFGGGGGGGGGGGGGGGGGGFGGGGGGGGG>FGGGGGGGGGGGGGGGGGGGGGGGGGGGGGGGGGGGGGGGGGGGGGGGGGGGGGGGGGGGGGGGDGGGGGGGGGGGGGGG?GG@GGFFFGGGGGFGFFGGFFCGGGGGGGGGGGDGGGFBFGGGGGGGGGGGGGGGGGGGGG<FGGGFG.FGCGGGGGGGGGGGGGGGGGGGGGGGEGGGGGGGGGGGGGGGFGGGGGGCFFGGGGGFGFGGF<GGGEGGGGGF@FBE,=GEGGGGEGGGGFA9GGGGFFGGGFFGGGGGGGGGGFFEEGGGGGGGGGGGEGGGGGGGGGGGGGEGGGGGGGGEGGGGGGEGGGGGDGGGGGGGGGGGGGGGGGGGGGGGGGGCCCCC
@NJ 54539
TGAGGAATATTGGTCAATGGACGAGAGTCTGAACCAGCCAAGTCGCGTGAAGGAAGACGGATCTATGGTTTGTAAACTTCTTTAGTGCGGGAACAAAGCGGCGTCGTGACGCCTGATGAGTGTACCGCAAGAATAAGAATCGGCTAACTCCGTGCCAGCAGCCGCGGTAATACGGAGGATGCGAGCGTTATCCGGATTTATTGGGTTTAAAGGGAGCGCAGGCTGCGAGGCAAGTCAGCGGGCAAATGTCGGGGCTCAACCCCGGCCTGCCGTTGAAACTGTCCCGCTAGAGTTCGCGTGAGGTATGCGGAATGCGTTGTGTAGCGGTGAAATGCATAGATAGGACGCAGAACTCCGATTGCGAAGGCAGCATACCAACTCGCGACTGACGCTGAGGCTCGAAAGCGTGGGTATCGAACAGGATTAGATACCCT
+
AEGCDCEGFGGGGCFFGGGFGFGEGGGEFFFGGGGF<EGFGGGFEGGGG@FGFGFGFFGDFFFGFGGGEE8FEGGGGGGGCCFEFGGFFGGGEFFGGGG7FFC>CFE@F@CGGFFG,AFFEFFGFACBFFGGGGGG<,@BB>+B>FFCFGG7*6@FCE7AGFGGDCG7FF9@CF>E:FB76B<<C7FCCE<C,88CGGGCF79<C:C?<:3FFECE<G;<<E<CDDGGEGEGGG7:==8C2#2<@FCGGGGGGC<:ECEE;F:BEGF@:>;C=71BFEDBF<<EF,,=<D8C@+3,,@CACE,@BEEEEGFCGF=+F9GFEGCC+EFGGGGFF<<<<,,;C,@=,C6,EDFB+7GFE@E@EGGGGGGFGE@AGGFC:@:@7:FCFEFB-DGGF@GGCFGGGFCGGFEDCFDGGGGGEAFFGGGGGGGFEA,CCC
@NJ 55118
TGGGGGATATGGCACAATGGGGGAAACCCTGATGCAGCGATGCCGCGTGGAGGAAGAAGGTTTTCGGATTGTAAACTCCTGTCGTAAGGGAAGAGGAAGGACTGTACCTTACAAGAAAGCTCCGGCTAACTACGTGCCAGCAGCCGCGGTAGTACGTAGGGAGCGAGCGTTGTCCGGAATGACTGGGTGTAAAGGGAGCGTAGGCGGGATGGCAAGTCAGATGTGAGACCTGAGGGCTCAACCTTCAGACTGCATTTGAAACTGCTGTTCTTGAGTGAAGTAGAGGTAAGCGGAATTCCTGGTGTAGCGGTGAAATGCGTAGAGATCAGGAGGAACATCGGGGGCGAAGGCGGCTTACTGGGCTTTTACTGACGCTGAGGCTCGAAAGCGTGGGGAGCAAACAGGATTAGATACCCT
+
GGGFDGDFGGGGDFGDDDG?FGEGEGGFGGGGGGGGFGGGGG@E@FG:>FGGGDGG<FFFG<CCFDDGGGFFAFGAFGGGGFGGFGGGGGFGGCFGGGFGDF8FGGFGGGGGG9D8DFF?CF<FGGGGFGFGGGGGGGGGGGGG7=FCFGC@CF@@AFGE>ACEFGGEGGGGGFFGC;C:FFGFGGF;FGGFFFCE>EGD*GGGEGFGGGGFEAGFCGFEGFFE>AFFCF7F<<>E@@:9@CGFF9FGCDE@GGFGCFGBE<AGFF@GFCF@FFGFGGGGGGGGGGGGGFCE<,8F+GFGFGGDGECGGCGGGFCCGFGGGGGGFGGGGGFFFFGGGEEFF7GGGFGEGEGFCGCCGGF?FEEAFFEGGGGGGF?GGGGGFD7FCFEF@GFGFFFCFAEGEGGGGGGGGGGGCCCCC
@NJ 294
TGGGGAATATTGCACAATGGGGGAAACCCTGATGCAGCAACGCCGCGTGAAGGAAGACGGTCTTCGGATTGTAAACTTTTGTTCTTGGTGAAGAAGAATGACGGTAGCCAAGGAGGAAGCCACGGCTAACTACGTGCCAGCAGCCGCGGTAATACGTAGGTGGCAAGCGTTGTCCGGAATTACTGGGTGTAAAGGGAGCGCAGGCGGGAAATCAAGTTGGATGTGAAATGTCGGGGCTTAACCCCGGAACTGCATCCAAAACTGATATTCTTGAGTGAAGTAGAGGTGGGCGGAATTCCGAGCGTAGCGGTGAAATGCTTAGATATTCGGAGGAACACCAGTGGCGAAGGCGGCCTACTGGGCTTTAACTGACGCTGAGGCTCGAAAGTGTGGGGAGCAAACAGGATTAGATACCCT
+
<FFFGGGGGGGGGGGGGGGFGGGGGGGEGGGGGGFGGGGGGGGGGGGGGGFFGFGGGGGGGGDGGGGGGGGGGGGGGGGGGFGDFFFGGGGGEFGGGGGFGCCGGGGGFFGGGGGFGGDGBEGFG??GFFGGGGGGGGFGEEGFGG8FG>GEGFEF:FFFFGG>AFGEGGGC:CBFDFFFGFGGGGGGE=FFFF?=<<CFGDEBECGGGFFGGGCGF@EEC>F@DGEFDECFGGGGGGFGGGF@BFFCFEFFGF=<FABFFEGDGGGFF@ECGFAB9AFGF@FFG7@@>GGFFFGFEGF?+@+=@7ECFCEFEFEEFE,GCGGGEGF:<FCGFGGGGGFF,EGFGFEEGFF<GFDGGGFFGGGGGGFDFB,,GDGEFGGGGGGGGFFEFCEGFGGFGGFGGGGFFE,GGGGGCCCCC
@NJ 295
TGGGGAATATTGGGCAATGGGCGAAAGCCTGACCCAGCGACGCCGCGTGAGGGAAGAAGGTCTTCGGATTGTAAACCTCTTTCAGCAGGGAAGAAGAAAGTGACGGTACCTGCAGAAGAAGTCACGGCTAACTACGTGCCAGCAGCCGCGGTAATACGGAGGTGGCGAGCGTTATCCGGAATTACTGGGTGTAAAGGGTGTGTAGGCGGGGTGTAAAGTCAGATGTGAAAACTGTGGGCTCAACCCACAAACTGCATTTGAAACTGATACTCTTGAGAGTGGGAGAGGTAAACGGAATTCCTGGTGTAGTAGTGAAATGCGTAGATATCAGGAGGAACACCGGTGGCGAAGGCGGTTTACTGGACCACAACTGACGCTGAGACACGAAAGCGTGGGGAGCAAACAGGATTAGATACCCT
+
FGGFGGGGGGGGGGGGGGGGGGGGGGGGGGGGGFFGGGGGGGGGGGED+BFGFGFFGGGGGGGGFGGGGCFFFGGGGFGCECGGGFFFGGG8FFEGFGGGEFFFEEEFGGGGGFFGGGGDCDDFBF:CEGGGGGFCEF+<CFFGGCEFG@CFFGDGFG&@FGFGF?GGD:FG@:F9EF8::83F:,48:,=8?ACFGCCCE85CF?4FFGG:>,#<@CG,<FFGGC<@@GFAAC;FF8FDCGFFEEGGFFFFGGFFFEE@AFFFB@GGFFA.GGGFF2?CGDGFEGGGGGFEFGFD<F@GGFGGGGEAB?,GE,9EGGGDGGFGGFFFE8=6,GGGEGFCDFGGGGFFC>GGEGGGGFCGFE<CGGFDGFFF@6:E9GGGGGGGGGFGEF7GFGGGGGGFGGGGGGGGF6EFGFB8?CC
@NJ 296
TGGGGAATATTGCACAATGGGGGAAACCCTGATGCAGCAACGCCGCGTGAAGGAAGACGGTCTTCGGATTGTAAACTTTTGTTCTTGGTGAAGAAGAATGACGGTAGCCAAGGAGGAAGCCACGGCTAACTACGTGCCAGCAGCCGAGGTAATACGTAGGTGGCAAGCGTTGGCCGGAATTACTGGGTGTAAAGGGAGCGCAGGCGGGAAATCAAGTTGGATGTGAAATGTCGGGGCTTAACCCCGGAACTGCATCCAAAACTGATATTTTTGAGTGAGGTAGAGGTGGGCGGAATTCCGAGCGTAGCGGTCAAATGCGTAGATATTCGGAGGAACACCAGTGGCGAAGGCGGCCTACTGTGCTTTAACTGTCGCTGAGGCTCGAAAGTGTGGGGAGCAAACAGGATTAGATACCCT
+
<CC<FFGGCFGGCFGF@C@FDEEGGGCCFEF<DFAFGFFGGGD:FE:CCFFGFGGGGFEGGG7CFDECCFFGGFGDA,,<F=DAFGGG?FFGGGF@EA<EGFGGGGGGGGGGGGFGGCDCFACFFF7BFFGAF7:=>FFCGGG@CE7@EFGF9@D7,<<>;>C:?FFEG6>0.<0CCC9F?CGFEGFBG>?F9?C<CEDFFE7:1::./CE7ACGDG;CCFFF8CFFCEF<<GGE:FCC<:FE>@E9C<F9@?FGGFCEFFDFGFE<F;#,F?C<D>A#EE;AF::EBFEFFE:+EGGFCB@:CEB8CAC:,?,7?+FEB4,GGFFC>89FGGFFEC,,8FF@,FE8,7ECCFECAC,E<,FFCFFFC668+FE<C@,DDF8@?6<8GGGGGFFC,C,AFFGCF@FC9GFGFCCCCC
@NJ 297
TGGGGAATATTGCACAATGGAGGAAACTCTGATGCAGCGACGCCGCGTGAGTGAAGAAGTATTTCGGTATGTAAAGCTCTATCAGCAGGGAAGAACATGACGGTACCTGACTAAGAAGCACCGGCTAAATACGTGCCAGCAGCCGCGGTAATACGTATGGTGCAAGCGTTATCCGGATTTACTGGGTGTAAAGGGAGCGTAGTTGGCAAGGCAAGCCAGAAGTGAAAACCCGGGGCTCAACCGGGGGATTGCTTTTGGAACTGTCATGCTAGAGTGCAGGAGGGGTGAGCGGAATTCCTAGTGTAGCGGTGAAAGGCGGAGATATTAGGATGAACACCGGAGGCGAAGGCTGCTCACTGGACTGTAACTGACACTGAGGCTCGAAAGCGTGGGGAGCAAACAGGATTAGATACCCT
+
D8FFC7CFDGGGGF@F,FFFD<CFGG8FFGFGGCCCEF@EDGGGGD7:FGGGGAEBAAF?EG99EFGC8DF9EFFEA9FFEFGGGGFE<CG,?FE,,,BEFEEGGE9FA@FCCF8??ABFGGGG+@7DF9FGCDDFFDE7=,3<+8@CGFEDGGGGCCGGFGGGGGGDFEEC@F7CGGG?E,@CC:FC3<BFF97:F7<6@@#:79FEC?;CG;C5,<@9EGGGGF:>*;5><<:?FEF=C91#,D:<0CF><3<5AGC:6A:'$<<GFC7E=ECE9,+?+FEB?F@:GEAFF=FA8F=,,FF:B:@,,GF<:C,,+9AFGFFGGFC@<<,AC:@@EGCF:@,@FFAC@C,CCFCAFEGFGFGGGFFGF@CEEFFCCECC@GGDGDDGGGGGFC,FEECGGGGDDGGFFFGCCCB<
@NJ 298
TGGGGAATATTGCACAATGGGGGCAACCATGATGCAGCAAAGCCGCGTGCAGGAAGACGGACTTCGGATTGTAAACTTTTGTTCTTGGTGAAGAAGAATGACGGTAGACAAGGGGGAAGCCACGGCTAACTACGTGCCAGCAGCCGCGGTAATACGTAGGTGGAAAGCGTGTTCCGGAATTACTGGGTGTAAAGGGAGCGCAGGCGGGAAATCAATTTGGATGTGAAATGTCGGGGCTTAACCCCGTAACTGCATCCAAAACTGAGATTCTGGAGTGAAGTAGAGGTGGGCGAAATTCCGAGCGTAGCGGGGAAATGCTTAGATATTCGGAGGAACACCAGTGGCGAAGGCGGCCTACTGGGCTTTAACTGACGCTGAGGCTCGAAAGTGTGGGGAGCAAACAGGATTAGATACCCT
+
<FGG7CEFFFGDE<,C6,C8<:E+@C,C,E,;,@C,CBFF,C9@:CGCG,C@CEFGCFCC,6@CE?::,8EFC9C,CFAAE,BCA,CD<<FFA?FCFEFFFGBFGF79,<BD<+8:FGG8AFF>@:=><FF,<+@FFFG7CGG,@:>:B1>:D;DF3?7+@FF42B=1F7#&+F489)<<+26F<FB97<<C:F@5>C4?/81:::F;@@:,<<*@*:47GFD<,,@8**:<*:3,D,DGFC46B@C=:3,B8CD:3,5,C,<C,,,A?65,?=B;C7,D=E8,:?B+:+,9,,?++8+++=@4+CC@4,,,FCGF8B,F;,,GFB6+=9C9@B:8C@GF@B,B,<E>GFFC<C,AFGEFCCCFFGEEDCCB@C,FF87GF@7FEDGFFC9EFGGFG@AGGFGGGFFGFFGGCCC@C
@NJ 299
TGGGGAATATTGCACAATGGGGGAAACCCTGATGCAGCGACGCCGCGTGAAGGAAGAAGTATCTCGGTATGTAAACTTCTATCAGCAGGGAAGAAAATGACGGTACCTGACTAAGAAGCCCCGGCTAACTACGTGCCAGCAGCCGCGGTAATACGTAGGGGGCAAGCGTTATCCGGATTTACTGGGTGTAAAGGGAGCGTAGACGGATGGACAAGTCTGATGTGAAAGGCTGGGGCTCAACCCCGGGACTGCATTGGAAACTGCCCGTCTTGAGTGCCGGAGAGGTAAGCGGAATTCCTAGTGTAGCGGTGAAATGCGTAGATATTAGGAGGAACACCAGTGGCGAAGGCGGCTTACTGGACGGTAACTGACGTTGAGGCTCGAAAGCGTGGGGAGCAACAGGATTAGATACCCT
+
GGGGGGGGGGGGFGGGGFGGGGGGGGGGGGGGGGGGGGFGGGGGGGGGGGGGGGFGGGGGGGGDGGGGGGFFGGGGGGGGGGGGGGGGGGGGGGGGGGGGGGGDGGGGGGGGGGCGGGGFGGEGGGGGGGGGGGGG?GGGGGGGGGGGGGGGGGGGGGFGGGGGGGGGGGGG=GGGGGGGGGGGGGBEFFFGGGGFGGGGGGFCEGGGGF?CGGGGGGGG7EGGGGFFFG>CFGGDF0GGGGGF<F>C<FFGGGGGFGGGFGG=FGGF9FFEBGFFFBGG*FFBC+GGGFF<FCGGFGFFGGGDEGGGFAGGGEEGFGGGFFAGFF8GGGGGGGGEF8GFDGGFGG@GEFFFGGGGGGGDGGGGGGGGGGGEFGFFFF:8GGGFGDGEEGGGGGFGGGGGGGGFGGGGGGCCCCC
@NJ 300
TGAGGAATATTGGTCAATGGACGAGAGTCTGAACCAGCCAAGTAGCGTGCAGGATGACGGCCCTATGGGTTGTAAACTGCTTTTATAAGGGAATAAAGTGAGTCTCGTGAGACTTTTTGCATGTACCTTATGAATAAGGACCGGCTAATTCCGTGCCAGCAGCCGCGGTAATACGGAAGGTCCGGGCGTTATCCGGATTTATTGGGTTTAAAGGGAGCGTAGGCCGGAGATTAAGCTGGTTGTGAAATGTAGAAGCTCAACGTCTGCACTGCAGCGCGAACTGGTTTCCTTGAGTACGCACAAAGTGGGCGGAATTCGTAGTGTAGCGGGTAAATGCGTAGATATCACGAAGAACTCCGATTGCGAAGGCAGCTCACTGGAGCGCAACTGACGCTGAAGCTCGAAAGTGCGGGTATCGAACAGGATTAGATACCCT
+
CFCE@F<DFFFFGG9EFFGGGFEEEGEGGFGGFGGGGG@@FG@FGFGFGCFGGGFFGFCCEFC7FGGGGGGCFDGFGGFGCEFEC<EFGFFGGGGGGGF9FEG9<??AFF@9EFFFA<FFFFGFCF,<EFFGGGGFG9?D@DG@ECFDDDB9=FF7=FECD8,<@6FCF@7F9,>F.<FC7>GGGGGDCEDGF=>.3CFF8B/=<FF</CFFGGGGCEE<EFDE6CG@F@3DCCFF##<28<CE<BCD7F:F@#?FF7FFFGGCGFFGCGFCAC@:7<<C0CDC@CB>,8FC++FFFADEAFFA+=4+FA<F7GEE@B,,FFB@+=4E9,,E=GECA,EGFEFCFF<@<E,GGFECGGGGGGGFE9GGFGGFC,CFGF88+:CACDF@@B;EF@6ECFEFF@GFAGF+:>GGGGGGGGFEGGGGFFFDFFGCCCC@
@NJ 301
TGAGGAATATTGGTCAATGGCCGAGAGGCTGAACCAGCCAAGTCGCGTGAAGGAAGAAGGATCTATGGTTTGTAAACTTCTTTTATAGGGGAATAAAGTGGCGGACGTGTACTTTTTTGTATGTACCCTATGAATAAGCATCGGCTAACTCCGTGCCAGCAGCCGCGGTAATACGGAGGATGCGAGCGTTATCCGGATTTATTGGGTTTAAAGGGTGCGTAGGTGGTGATTTAAGTCAGCGGTGAAAGTTTGTGGCTCAACCATAAAATTGCCGTTGAAACTGGGTTACTTGAGTGTGTTTGAGGTAGGCGGAATGCGTGGTGTAGCGGTGAAATGCATAGATATCACGAAGAACTCCGATTGCGAAGGCAGCTTACTAAACCATAACTGACACTGAAGCACGAAAGCGTGGGGATCAAACAGGATTAGATACCCT
+
GGEFFGGGGGGGGAFGGGGG<FGGCEG7FGGGGGGGGGGGGGFGGGGGDFFGGGEEFGFFGGGGFFGFCFGGGGGGGGGGGGGGFFGGGCGCGGFGGD9E9+7@CEGGEF,AEF9,BFGGFDDFGDEGFG<FGFFFGG6GGGDGGGGGFGFFCG?F@FCFGGGGGGGE;FCC;B=C@FDGF7FFGGCCEGGDFFECFDGFGGGGGGGGEGGFGFCCGGGGGGDGFGE@C'GGGGGGGEG6?GEC,<FDC@CF.DGFFGGGFG8CGGGEEFGG#FEE@<FFF@FD<A,E@F<B?7AA,,EA4C58GFECC,GFFCGCGGFFGDF=DGGGGGGGF@E,5,FDGFEFF<GGFAGGFGEFC<87GGGGGGGGGGGF9FFFAC;,EFFEFGGGGGFC6GGFCEFF;@GGEGFFEAFGFAGFGGGGFGGGGGGGGGGCCCCC
@NJ 50728
TGGGGAATATTGCACAATGGGGGAAACCCTGATGCAGCGACGCCGCGTGAAGGAAGAAGTATCTCGGTATGTAAACTTCTATCAGCAGGGAAGAAGATGACGGTACCTGACTAAGAAGCCCCGGCTAACTACATGCCAGCAGCCGCGGTAATACGTAGGGGGCAAGCGTTATCCGGATTTACTGGGTGTAAAGGGAGCGTAGACGGATGAGCAAGTCTGATGTGAAAGGCCGGGGCTTAAAACCGGGACTGCATTGGATACTGCAGATCTTGAGTGCCGGAGAGGTAAGCGGGATGCCTAGTGTAGCGGTGAAATGCGTAGATATTAGGGTGAAAACCAGTGGCGAAGGCGGCTCTCTGAACTGTAACTGACACTGAGGCACGAAAGCGTGGGGAGCAAACAGGATTAGATACCCT
+
FEFEEGEEEFFG9FCFE9FFGGGGGGDFFCFGGCFGGGGCFGGGGGGGGEGGGGGGFGGGGGDE9FGF=FFFAFEGGFDGGGDE9FGGGGGGGGGF8EAFGGDF7CEFEEFCFEGDF8CDB7F7FF7FFGDFFGFGGGFCGGGGCGDGGECFDGG@CFGGGGGCGFGG2F:FACGCC1FFFG*CFC9<BCBDFFEEGE8:8/;<EGEEF;ECGC8C?CF@<FFGF<CF;+@4ECCGC,D:',GGFD,9EDC<AFFG3<#=CCFA;CCGGG7AC8CA7+8E9F<FC@FCF@8F8@F,8FFF<GFF+EFFFEFGGGF=,<<FB4,9E@<C9,,9@C,F<FCC,CF<FCGGC7@F,8<EEEC,CFF6,<<DC@C<,GGGGFCCC7?<7EGGDGEFDFEFE6<F9GFGFDGDGDECCCC@
@NJ 303
TGGGGAATATTGCACAATGGAGGAAACTCTGATGCAGCGACGCCGCGTGAAGGATGAAGTATTTCGGTATGTAAACTTCTATCAGCAGGGAAGATAATGACGGTACCTGACTAAGAAGCTCCGGCTAAATACGTGCCAGCAGCCGCGGTAATACGTATGGAGCAAGCGTTATCCGGATTTACTGGGTGTAAAGGGTGCGTAGGTGGCAGTGCAAGTCAGATGTGAAAGGCCGGGGCTCAACCCCGGAGCTGCATTTGAACCTGCATAGCTAGAGTACAGGAGAGGCAGGCGGAATTCCTAGTGTAGCGGTGAAATGCGTAGATATTAGGAGTAACACCAGTGGCGAAGGCGGCCTGCTGGACTGTTACTGACACTGAGGCACGAAAGCGTGGGGAGCAAACAGGATTAGATACCCT
+
EFGGGGGGGGGGFGGGGGGGFGGGGGGGGGGGGGGGGGFEGGGGGCGFGGFAEGGF<FGGGGGGGGGECFGGCFFGGGGFCFGGGFFFGGGFGGGGGGGGGGGGGGGGGGGGGG@AFGGGGGDGGGGFGFCFFGCGGDFCDGGF=>FGEFGCG.9D<>=G8FFGGGG>7ECFFGGGGGGGGGGFFFAEECB<CCG?EDE:FEGG;>???FGGFGGCGGFGEGGGGGGGF>GGGFCED#=@?FCF>DG5,CFGGFG??FB#?FC7'@FFE,A<FBC<96493AFFE<FDGGFAGGGEEA8DGD=DGGEF<GFEF:EFCFEAGFGBE9GGGFE,GGGGFDF7GGGGE7GGGGFC,,GGGGGCGFEGGGGGGGGFEFGGGDC,FFGFDGGGGEGGFGGGFGGGGGGGFGGGFGFCCCCC
@NJ 304
TGGGGAATATTGCACAATGGGGGAAACCCTGATGCAGCGACGCCGCGTGGAGGAAGAAGGTCTTCGGATTGTAAACTCCTGTTGTTGAGGAAGATAATGACGGTACTCAACAAGGAAGTGACGGCTAACTACGTGCCAGCAGCCGCGGTAAAACGTAGGTCACAAGCGTTGTCCGGAATTACTGGGTGTAAAGGGAGCGCAGGCGGGAAGACAAGTTGGAAGTGAAATCCATGGGCTCAACCCATGAACTGCTTTCAAAACTGTTTTACTTGAGTAGTGCAGAGGTAGGCGGAATTCCCGGTGTAGCGGTGGAATGCGTAGATATCGGGAGGAACACCAGTGGCGAAGGCGGCCTACTGGGCACCAACTGACGCTGAGGCTCGAAAGTGTGGGTAGCAAACAGGATTAGATACCCT
+
GGGGGGGGGGGGGGGGGGGGGGGGGGGGGGGGGGGGGGGGGGGGGGGGGGGFGEGGGGGGGGGGGGGGGGGGGGGCGGGGGGGGGGGGGGGGGGGGGGGGGGGGGGGGGGGGGGGGGGGGGGGGGDGGGGGGGGGGGGGGGFFFGGGGGGGGGGGFGGGGFGGGFGGGGDGGGGGGDFGFGGGGGGGGGGGGGGGFGGGGGGGGGGGGFFFFGGGGFFGGGGGGGGGGGFFFGGGGGGGGGGGEFGGGGGGGGGFFGGGGFGGGGGGFGGGGGGGGGFFF<GGGGFF7EGGGGGGGGGCGGGGGGGGGGFCEEEEGGGGGGGGF?EGGGGGGGF@@8FGGECGFGGGGEGGGFFGGGFFCDCCEGGGGEEEGEGGGGGGGGGFFFGFGGGGGFEAF@DGGGGGFCGGGGFGCCCCC
@NJ 305
TGAGGAATATTGGTCAATGGGCGAGAGCCTGAACCAGCCAAGTAGCGTGCAGGATGACGGCCCTATGGGTTGTAAACTGCTTTTATAGGGGAATAAAGTGAGCCACGTGTGGTTTTTTGCATGTACCCTATGAATAAGGACCGGCTAATTCCGTGCCAGCAGCCGCGGTAATACGGAAGGTCCGGGCGTTATCCGGATTTATTGGGTTTAAAGGGAGCGTAGGCCGGAGATTAAGCGTGTTGTGAAATGTAGATGCTCAACATCTGAACTGCAGCGCGAACTGGTTTCCTTGAGTACGCATAAAGTGGGCGGAATTCGTGGTGTATCGGTGAAATGCTTAGATATCACGAAGAACTCCGATTGCGAAGGCAGCTCACTGGGGCGCAACTGACGCTGAAGCTCGAAAGCGCGGGTATCGAACAGGATTAGATACCCT
+
GGFGGGGGGGGGGGGGGGGGGFGGGGGGGGGGGGGGGGGGGGGGGGGGGGGGGGGGGGGGGGGCFGGGGGGGGGGGGGGGGGGGGGGGGGGFGGGGGGGGGGGGGGGFFGFEFCGGEGGGGGGGGGFFFGGGGGGFFGGFG<CFFGGDFFCFGGGFGGGGGGGGGGGGEG;=FGGGGGGGFFFGGGGGFGEEFGGG?FGGGGGGGGGFEGGGGGGGGGGGGE=F<FFACCC?E7@DGGGDFGFGGFGGCGGGE@8GGGGE5CCGFGFFFEF>FGFE:BGFF@CEGEGFFGFGFDGGGFE9FDFAGGF>GCGGGGGGGGGFFGGF@+GFGGFFFGGDF<CDFFGEC7FGGFCGGGECC<FGGGGGGGGGGGGFEF@GGGGGGGGGDFGGEGGDFFGFGGEF8GGGGF:FCEGGGGGGGFGGFFFFF<<CGCGCCCCC
@NJ 306
TGGGGAATATTGCACAATGGGGGAAACCCTGATGCAGCGACGCCGCGTGAAGGAAGAAGTATCTCGGTATGTAAACTTCTATCAGCAGGGAAGATAGTGACGGTACCTGACTAAGAAGCCCCGGCTAACTACGTGCCAGCAGCCGCGGTAATACGTAGGGGGCAAGCGTTATCCGGATTTACTGGGTGTAAAGGGAGCGTAGACGGTGTGGCAAGTCTGATGTGAAAGGCATGGGCTCAACCTGTGGACTGCATTGGAAACTGTCATACTTGAGTGCCGGAGGGGTAAGCGGAATTCCTAGTGTAGCGGTGAAATGCGTAGATATTAGGAGGAACACCAGTGGCGAAGGCGGCCTGCTGGACTGTTACTGACACTGAGGCACGAAAGCGTGGGGAGCAAACAGGATTAGATACCCT
+
GGGFEFGGGGGGGGGGFEEEGGGGGGGGGGGGGGGGGGGGGGGGGEGGGGGFGGGGGGGGGDFFGGGGGGGGGGGGGGGGGFGGGGGFGEGGGGGGGGGGFGGCFFGGGGGGGGCFGDFDFGG:GGGGGFGGD.FGGGGGGGGFFGGGFGG?GGGFFGGGGCFGGGGGGGEGGGGGGGGGGGGGGGFC@FCFGGGCDEGEGGGCGEEEEGGGGGFFGE<EGGGGGGGGGGGGGGGGFGGGGDDFEFFGGGGGGFFFGFGGFFFFCFGGGGGGGGGGFGEC>GGGGGGF@CFFCGGGGGGGFGFF@GGCGGGGGGGGFGGE<GGGGGGGGGGGEFGGGFGGEGFFFF7GGGEGFFFGCFDCGGGGGGFF<FFC<EGEDGFFGGGGGGGGGGGGFGGGGGGFGGGGGGGFGGGCCCCC
@NJ 307
TGGGGAATATTGCACAATGGGGGAAACCCTGATGCAGCAACGCCGCGTGAGTGAAGAAGTATTTCGGTATGTAAAGCTCTATCAGCAGGAAAGAAAATGACGGTACCTGACTAAGAAGCCCCGGCTAACTACGTGCCAGCAGCCGCGGTAATACGTAGGGGGCAAGCGTTATCCGGATTTACTGGGTGTAAAGGGAGCGTAGACGGTTTTGCAAGTCTGAAGTGAAAGCCCGGGGCTTAACCCCGGGACTGCTTTGGAAACTGTAGGACTAGAGTGCAGGAGAGGTAAGTGGAATTCCTAGTGTAGCGGTGAAATGCGTAGATATTAGGAGGAACACCAGTGGCGAAGGCGGCTTACTTGACTGTAACTGACGTTGAGGCTCGAAAGCGTGGGGAGCAAACAGGATTAGATACCCT
+
ECFGGGGGGGGGGGGGGGGGGG7CGGGFFFGGGGGGGG<FFFFFGGGGG:FGGGGGGGGFEGGF9EGDGGGGGGGECAF9FCECEFEAF:EFGGGFGC<A9B==FCFGGFFGGGA<FGFFFFCFG.GFG@FCGD2FGGGGGGDGE?GGCEE;DCFFGGGG<CGDCEGFF7>C@FGGGE<FGGGGFGFEEFFGFGGGGGGGEEGCEE,DEGGGGGGFCFGGGGGGGGCF6GGFEGGGGCFGGGFE;E<GGFFDFCFGGGGGF7C>=?FFGGGGFFFCEADGFGFGGGGCGFFF,8GGFFF<GGGGGEEFEF<<EF@GFGGGGGGGFC88GFFGGFCGGFGGGGGGFCCGGGGGEF9GFC,F<CGGGGGGGFFGGGFGGEECFC?CF7GGGGFGGFCGGGGGGGGFAGGGFGFCCCC<
@NJ 308
CGAGGGATATTGGGCAATGGGGGAAACCCTGACCCAGCAACGCCGCGTGAGGGATGACGGTTTTCGGATTGTAAACCTCTGTCCTCTGTGAAGATAGTGACGGTAGCAGAGGAGGAAGCTCCGGCTAACTACGTGCCAGCAGCCGCGGTAATACGTAGGGAGCAAGCGTTGTCCGGATTTACTGGGTGTAAAGGGTGCGTAGGCGGATTGGCAAGTCAGAAGTGAAATCCATGGGCTTAACCCATGAACTGCTTTTGAAACTGTTAGTCTTGAGTGAAGGAGAGGTAGGCGGAATTCCCGGTGTAGCGGTGAAATGCGTAGAGATCGGGAGGAACACCAGTGGCGAAGGCGGCCTACTGGGCTTTAACTGACGCTGATGCACGAAAGTGTGGGTAGCAAACAGGATTAGATACCCT
+
,CCGGDGGGGGGGGGEFGGGGGGGGGGGGGGGGGGGGGCGFGDGDD7:FGGGEGGGGGGGBFCFGGGGGDGFGGGGGGGGGGGGDFFCAFFGGEGGGGCEACFGGGGFFGGFGGCF,F8<=BFFEGGFGGGGGCGGGGFGGGGFCCFCFGE9FG><FGEGGGGG7<:F=E@FFFG;C<FGGG=FFGGGEFCF@FGGCCEEEE5<:@,:CCF<GCFF9AFGGG9EFCFGG?,CF@EGCFF=A>=C@-C?FF=F:CFEC9DFF7(FA/<DD=>?-9EA6.,*-<<ACGFFCDCGGGGGEEF?8FBC=7FFF9GGGFC7FFFCFA8+,8,@E<FFB<FC?GFB@@C7FCGGFCEEFGFF8FFEE,FGGF@7GF@7CFGCECGGFCDGFEBEGGGFFAECGGEFC,<F<C,EGGGCCCCC
@NJ 309
TGGGGAATATTGCACAATGGGGGAAACCCTGATGCAGCAACGCCGCGTGAGTGAAGAAGTATTTCGGTATGTAAAGCTCTATCAGCAGGGAAGAAAATGACGGTACCTGAGTAAGAAGCCCCGGCTAACTACGTGCCAGCAGCCGCGGTAATACGGAGGGGGCAAGCGTTATCCGGATTTACTGGGTGTAAAGGGAGCGTAGACGGCGAGGCAAGTCTGATGTGAAAGCCTGGGGCTTAACCCCGGAACTGCATTGGAAACTGCTTTGCTGGAGTGCCGGAGAGGTAAGCGGAATTCCTAGTGTAGCGGTGAAATGCGTAGATATTAGGAGGAACACCAGTGGCGAAGGCGGCTTACTGGACGGTAACTGACGTTGAGGCTCGAAAGCGTGGGGAGCAAACAGGATTAGATACCCT
+
GGCGCGGGGGGCECFG8@EFG7FEEGG@CFG8EFFFED<CFGCCFFGGGGGGGG<FDFGGF<FGDFECFFFGGFFGGGGG9ECGGD,BDEDEF@FGGEEGGCGGGGFEF?FAEFGFFGGBCFGCEEGGGDFFGDGFGFGG88FC7><7>CEGFGG(?>C@FEEEFGF:FGCCBFFGEGFGEC9AF?CGGFFGGGG51<??8,2<CC:GDEEEDFFGCEFFFFCECF,B<FGGGGGGGFGEFC;C99=EGGGE?EF@,?CCAFGFFGG:6F3846F>@6DFEEECFFFCFFEE9,B,FE,<GEF:87EGEECFC=,F<<ECF9,BCFA@EDCGGFCCFGGGGGCDA7CCDEGGGGFGFEGGFDFGFEF7FDDFE<C<<FCE8DFGCGEEGGFDECDGEFE<FAGGF@C6C<FBCCB8
@NJ 54707
TGAGGAATATTGGTCAATGGACGCAAGTCTGAACCAGCCATGCCGCGTGCAGGATGAATGTGCTATGCATTGTAAACTGCTTTTGTACGAGGGTAAAAACAGGTACGTGTACCTGGTTGAAAGTATCGTACGAATAAGGGTCGGCTAACTCCGTGCCAGCAGCCGCGGTAATACGGAGGACCCGAGCGTTATCCGGATTTATTGGGTTTAAAGGGTGCGTAGGCGGATTGGTAAGTTAGAGGTGAAAGCTCAGCGCTTAACGTTGAAATTGCCTCTAATACTGTTGGTCTAGAGTATAGTTGCGGAAGGCGGAATGTGTGGTGTAGCGGTGAAATGCTTAGATACCACGAAGAACCCCGATTGCGAAGGCAGCCTGCTAAGCCGCCACTGACGTTGAGGCTCGAAAGTGCGGGTATCAAACAGGATTAGATACCCT
+
FGGFGGGGGGGGGGDFGGGGGGGGGGGGGGGGGGGGGFFGGGFFGGGGGGGGGGFFGGGGGFGGGGGFGGGGGGGGGGGGGGGGGGGGG@GCEC@FGGGGGGGGGGGGGFFGGGFGGCGGGGGGGGGGGGGGEFGGGGGGGGGGGFGGFGFFGGGGGGGGGGGFFGFGFGGG7FFGGGGGGGDGGGGGEEGCGGGGCFGFFGGGGGEGGGGCFGG7EGGGEEGGGGGFEFGFGB<B<EFCFFF?>9CCFFGFGGEFFCDGGGFCFGCFFGFGGGGGGDGGGGGGFCFDGGEFDAC,8@B7GGGFDEGGGGFDFGGGCFGCGGGGGGGGFGFFFEFFGGFCGGGGGFF7E<<E@CGGFDFFCEGFCGGGGE@DGGGF?FF:EFCGGGFGGGFF8GGGGGGGFGGGGCFFBCGGGGGGGGGGGGFGFGGGGFGCB,CC
@NJ 50257
TGGGGAATATTGCACAATGGGGGAAACCCTGATGCAGCGACGCCGCGTGAGTGATGAAGTATTTCGGTATGTAAAACTCTATCAGCAGGGAAGATAATGACGGTACCTGACTAAGAAGCACCGGCTAAATACGTGCCAGCAGCCGCGGTAATACGTATGGTGCAAGCGTTATCCGGATTTACTGGGTGTAAAGGGGGCGTAGGTGGTATGGCAAGTCCGAAGTGAAGGGCTGGGGCTCAACCCCGGGACTGCTTTTGAAACTGTCAAACTAGAGTACAGGAGAGGAAAGCGGAATTCCGAGTGTAGCGGTGAAATGCGTAGATATTAGGAGGAACACCAGTGGCGAAGGCGGCTTTCTGGACTGAAACTGACACTGAGGCACGAAAGCGTGGGGAGCAAACAGGATTAGGTACCCT
+
E8EGGGGG@FFGGGGGGGGGGGGDFCFGF8EFEDFGFG@FGGGGGEGGFCGGGGGGFGCFGGGGGGG?FFGDGGGGGGGGFGGEFFEFGGG8FG<FGGCEAFEED:?BEFGGDFFGGGGFG,>F7+BB>,CFE9BFGGFFF5DECBCE.3<@F@@5F4F<+CFF9D:?+4CFC9FGEC<,<:FFFGAF<FB7FGG-5>C:EGGGEFC;:<FED@F@:#A@8?;E7EFF=F@/CFFBCF?ECEC>>CECB@2,9FFFGGGFFCEAGG1FFA@9FGGEGGFFFGEDGF=>GFB?CFF=:C,?8=+7GGGGGGGGGGGGGFGGGGGGFF8FFEC,EAFGGGGGGGFGCGGGGGGFEGGGGGGGGGEGFEGFFGGGEGGGFD7FFGGGGGCGFFGGGGGGGFGGGGGGDFGGFDFC<CC@
@NJ 312
TGGGGAATATTGCACAATGGGGGAAACCCTGATGCAGCGACGCCGCGTGGAGGAAGAAGGTCTTCGGATTGTAAACTCCTGTTGTTGAGGAAGATAATGACGGTACTCAACAAGGAAGTGACGGCTAACTACGTGCCAGCAGCCGCGGTAAAACGTAGGTCACAAGCGTTGTCCGGAATTACTGGGTGTAGAGGGAGCGCAGGCGGGAAGACAAGTTGGAAGTGAAATCCATGGGCTCAACCCATGAACTGCTTTCAAAACTGGTTTTCTTGAGTAGTGCAGAGGTAGGCGGAATTCCCGGTGTAGCGGTGGAATGCGTAGATATCGGGAGGAACACCAGTGGCGAAGGCGGCCTACTGGGCACCAACTGACGCTGAGGCTCGAAAGTGTGGGTAGCAAACAGGATTAGATACCCT
+
EFGGGGCEFCGFGGGGGGGGGGGEGGFFG8FGGAFGGGGGEG>CECFFGG7EFFFGGGGGAE9F9F@CG4EFGGGFAEFGGFGFGFCFGGGGGGGGGDFCGCCCFG,,BFAFGFFGFFCFGGGFCBFGGFGGGGGGGGG?GGG,=7:CFEGGGGG;GA<>C>EF9E@F=CFGFGGGGG<2F8:FG:=;<:9?BFED<CG*EEABDCEGGF;@CFC@;EEFGGF<F>>::FCGGFC;GGGFF<EEA@CEGDC=FE8FDFGGFGG#FDF?5EDCCG,7F@9C?GGFF7C:F?,DGEGC@4+,FDCF7GGGGFFB?F:GFFFCE7ECC=7<GFGGGFC,8<GGGGGF9CEGGGFDGGGGFFCE9FFGFCFCGGFEFGF<@+GGGDGGGGGGEGFGGDGGGFFEGGGFCGFC<CDCCCC@
@NJ 313
TGGGGAATATTGCACAATGGGGGAAACCCTGATGCAGCGACGCCGCGTGAAGGAAGAAGTATCTCGGTATGTAAACTTCTATCAGCAGGGAAGAAAATGACGGTACCTGACTAAGAAGCCCCGGCTAACTACGTGCCAGCAGCCGCGGTAATACGTAGGGGGCAAGCGTTATCCGGATTTACTGGGTGTAAAGGGAGCGTAGACGGAAGAGCAAGTCTGATGTGAAAGGCTGGGGCTTAACCCCAGGACTGCATTGGAAACTGTTTTTCTTGAGTGCCGGAGAGGTAAGCGGAATTCCTAGTGTAGCGGTGAAATGCGTAGATATTAGGAGGAACACCAGTGGCGAAGGCGGCTTACTGGACGGTAACTGACGTTGAGGCTCGAAAGCGTGGGGAGCAAACAGGATTAGATACCCT
+
GGGFGFGGGGGGGGGGGGGGGGGGGGGGGGGGGGGGGGCGGGGGGGGCFE<FGFDFGGGGGDFEFFGEGGGGGGGGGGGGFCFGGGEFGGGGGGGGGAAFFGGFGDDEBFFGFGGFGGGFFFEEGCGGGGGFGFGGGGGG:GFGGDFGCGGGGGEDFGGGGGDE>GFGCFEGFGGGGGCFFGDGGGFECFGCEGGGGDGGGEGCFGGGG;FGGFG;0,<CGG=GGGGGGCDGGGFED8EGFCEFFAFGFEFGGGGGGFGGFGGFFGFGGGGGGGGGGGFGFGGGFEECGGGFGEFEE<EAF9GGGGDGGGGGGGGCGGGGGGGF9GGGGGFGGEGGGGFCGEEF@@GGGEGFCFGGGGGGGF9GGGGGGGGGGGGGF7GFGGGGEGGGGGGGGGGGGGGGGGGGFGGGGGGCCCCC
@NJ 314
TGGGGAATATTGCACAATGGAGGAAACTCTGATGCAGCGACGCCGCGTGAGTGAGGAAGTAATTCGTTATGTAAAGCTCCATCAGCAGGGAAGATAGTGACGGTACCTGACTAAGAAGCTCCTGCTAAATACGTGCCAGCAGCCGCGGTAATACGTATGGAGCAAGCGTTATCCGGATTTACTGGGTGTAAAGGGAGCGTAGACGGTGTGGCAAGTCTGATGTGAAAGGCATGGGCTCAACCTGTGGACTGCATTGGAAACTGTCATACTTGAGTGCCGGAGGGGTAAGCGGAATTCCTAGTGTAGCGGTGAAATGCGTAGATATTAGGAGGAACACCAGTGGCGAAGGCGGCTTACTGGACGGTAACTGACGTTGAGGCTCGAAAGCGTGGGGAGCAAACAGGATTAGATACCCT
+
FGGGGGGGGGGGGGGGGGGGFGGGGGFFGGGGGGGGFGGFFFGGGGGGGCF9FCFFGGG-FAFGFGC<CAGGGGGFGGGGFFGGGGGGFCGGGGGGGB9FFGGGGGGFFFGGGGGFGGGFBFGCGFGG<FFGGFFGGGGGGGGGGGGGGGGFGGFFGFG<=GGEDGGG3>FFFFGGGG@FEG6GGGFEFGGGGGGGGGFGEFFEEFBCFGGDFBG<9CB9CGGGGFEFGGFGCCCFEFGGGGC=CCCC<FDD=DFC<C?GFECCB??F>BFGFGGFF6EEGGGGGCEEDFFGGGEEFEA9FF+BB7DGGGGFGGFGFGGGGGFGF9,GFCCFGGGGGFGGDGFFGGGGGGGGGFGGGGGFCFAGFFFGGGFGGGGGGEF@CGGGGGGDGGGGGGGGEDGGGGGGGGGGGGGCCCC<
@NJ 315
TGAGGAATATTGGTCAATGGACGAGAGTCTGAACCAGCCAAGTAGCGTGCAGGATGACGGCCCTATGGGTTGTAAACTGCTTTTATAAGGGAATAAAGTGAGTCTCGTGAGACTTTTTGCATGTACCTTATGAATAAGGACCGGCTAATTCCGTGCCAGCAGCCGCGGTAATACGGAAGGTCCGGGCGTTATCCGGATTTATTGGGTTTAAAGGGAGCGTAGGCCGGAGATTAAGCGTGTTGTGAAATGTAGACGCTCAACGTCTGCACTGCAGCGCGAACTGGTTTCCTTGAGTACGCACAAAGTGGGCGGAATTCGTGGTGTAGCGGTGAAATGCTTAGATATAATGAAGAACTCCGATTGCGAAGGCGGCTCACTGGAGCGCAACTGACGCTGAAGCTCGAAAGTGCGGGTATCGAACAGGATTAGATACCCT
+
CE<FEGGGGGGGGGGGGGGGFGGGGGGFGGFGD@CEFGGFFEFGGGGGGGGCGGGGGGGDGFBD,FFFCCFGEGGGGGGGGGGGEGGGGGFG@FGGG<EE<FFGGF,DCDGFGGGFGGDGFCFGGGGGGGGGFCFCFGGFGDF7@CCGGG;DGFCEGGGGFDFGC6FD89C;@6DFCCCFDEAEDEGGG;*33<@?AFC9;1?CFCFGEGFFFFE88*FGE@EGGGG5/,8<=:CDA?C4;CFGCFF?>/:>2+:>>DCC@D=,@DFG??7CAFFE;FFDCGFC=,8FDGFGGF@+CBCF<<C,?+CCC4,FFF==C=GGGGFFCCEFEAFEEDFFFC,EDGFB<,99GGDFBB7FFC,:@@6,CB@@F@,DC@9GGGGF@F6F9FDGGECCAFFEF:FE8GFEGGF@:CGFFCCFB<GGFFGGF<GGFFFC<@,C
@NJ 316
TGGGGAATATTGCACAATGGGGGAAACCCTGATACAGCGACGCCGCGTGGAGGAAGAAGGTCTTCGGATTGTAAACTCCTGTTGTTGAGGAAGATAATGACGGTACCCAACAAGGAAGTGACGGCTAACTACGTGCCAGCAGCCGCGGTAAAACGTAGGTCACAAGCGTTGTCCGGAATTACTGGGTGTAAAGGGAGCGCAGGCGGGAAGACAAGTTGGAAGTGAAATCTATGGGCTCAACCCATAAACTGCTTTCAAAACTGTTTTTCTTGAGTAGTGCAGAGGTAGGTGGAATTCCCGGTGTAGCGGTGGAATGCGTAGATATCGGGAGGAACACCAGTGGCGAAGGCGGCCTACTGGGCACCAACTGACGCTGAGGCTCGAAAGTGTGGGTAGCAAACAGGATTAGATACCCT
+
GGGCG:FGGGGGGGGGGGGGGGGGGGGGGGGGGDFGFG@FGGGGGGGGGG:FFGGGGGGGGFGGGGGGGGGFGGFGGGGGGCGGGGGFCGGGGGGGE?EFEGGEGEGFGGGGGFFGGDGFFGFGGFEFGGGGGGGGGFGGGGGGGG=GG7BFGGGFGFGG=GFFGGGG1<FG<<FEGD=8CG0ACCFF=FCCFCC;CFGEGE>AGFFC>:>>EFGCEAFFGGFFFFGGGGFFGF@CC=FFFD,F=CFFFFFFCCGF9GGGGGGFFCFGGGGFCF9FDDDFGGGEG?4,C,GGGF7FCC+8GGGGGGEGGFC,>GGGGGGGF:=C:DGGF,CGGFCC,GGDGGGFGGGGGDFFE<EFGGGGE@FCGGGGGGGGGGGGGGGEFGFGGGCGGGGGFAGGGGGGGGGGGGGGGGGCCCCC
@NJ 317
TGGGGAATATTGCACAATGGGGGAAACCCTGATGCAGCGACGCCGCGTGAGTGATGAAGTATTTCGGTATGTAAAACTCTATCAGCAGGGAAGATAATGACGGTACCTGACTAAGAAGCACCGGCTAAATACGTGCCAGCAGCCGCGGTAATACGTATGGTGCAAGCGTTATCCGGATTTACTGGGGGTAAGGGGAGCGTAGACGGCGGGGCAAGTCTGATGTGAAAACCCGGGGCTCAACCCCGTGACTGCATTGGAAACTGTTTTGCTTGAGTGCCGGAGAGGTAAGCGGAATTCCTAGTGTAGCGGCGAAATGCGTAGATATTAGGAGGAACACCAGTGGCGAAGGCGGCTCACTGGACGGCAACTGACGTTGAGGCTCGAAAGCGTGGGGAGCAAACAGGATTAGATACCCT
+
GGGFGGGGGFGGGGGGGGGGGGGGFGGGGGGGGGGGGGC@FFGGGGGGGFGGGGGGGGGF<FGGGGGGGGGGGGGGGGGGGGGGGGGGGGGGGGGFFFGGGGG7D+CFFC8EF9F9??CF<AFGG@EEG@?GGFAFGFGGGGGGGGGG?CEFFGGGFFFGGC?>;?>E8CCCFAF@EEEECGFGGG0F<FFGGGEGGEGGEGGGE=:C,EEGDFC4EFFFGGGFGGFCFCCFEGGGGGEFECECGFGGGGGGFFGGFFFFF@CF=CCFFFEF@FFFF>FFCGGFGGGFF<<CE=<@F@CCFGGGGGGGGGGGGEGGGGGGGCGGFEGGGGGGGGGGGGFGGGEGGGGGGGGEFGGGGGGGGFAFCFGGGGGEGGGFFCC<FFGGGGGGGGGGGGGGGFGGGGGGGGGGGGGCCCC<
@NJ 318
TGGGGAATATTGGGCAATGGGCGCAAGCCTGACCCAGCAACGCCGCGTGAAGGAAGAAGGCTTTCGGGTTGTAAACTTCTTTTATCAGGGACGATAATGACGGTAACTGATGAATAAGCTCCGGCTAACTACGTGCCAGAAGCCGCGGTAATACGTAGGGAGCAAGCGTTATCCGGAGTTACTGGGGGTAAAGGGCGTGTAGGCGGGATTGAAAGTCCGATGTGAAAGCTATGGGCTCAACCCATAGACTGCATTTGAAACTACAGTTCTTGAGTGCTGAAGAGGCCAATGGAACTCCTAGTGTAGCGGTGAAATGCGTAGATATAAGGAGGAACACCAGTGGCGAAGGCGATTGGCTGGACTTTAACTGACGCTGAGGCGCGAAAGCGTGGGGAGCGAACAGGATTAGATACCCT
+
G@FFGGGCFGG9E<FFGGGGEFG7CEF<F<FG<C<EFFFGFGGGFEGGGG7<FFFGGGGGCF@F,=F:FCEGGGG?,?FGCGGEG9CFD,9BFFC7F?D?B+++4+:A?D9,,5CFD,F?,B+@=+BD83,DE<<DFGG<C>,D7F@F**><FG@A8>98@:8:>8<:88;F,=<:1#C68#=FFF,;9<B2F,;59*?EEF>BD88,,F3,E>B=:+GGGFE:<3,,,@>F<FFGF7FCE@,7,,,,<FFEF=B,CFAC,C57,,4<E8FE8GFA,,@,GGGFB,?B,GFCE:,,@A,9GGGGGECECGDF7CDGGFGFFEFEC,<F?F,GGGGGGGGGEGGGGGGEF@C,6C<CFFFC<C,<GGF:CF:CGFGGGGF@,7CGGGF@7GGGGFGCB9GGFAE;,FGGGGGCCCCC
@NJ 319
TAGGGAATCTTCCACAATGGACGAAAGTCTGATGGAGCAACGCCGCGTGAATGAAGAAGGCCTTCGGGTCGTAAAATTCTGTTGTCAGAGAAGAACGTGCGTGAGAGTAACTGTTCACGTATTGACGGTATCTGACCAGAAAGCCACGGCTAACTGCGTGCCAGCAGCCGCGGTAATACGTAGGTGGCAAGCGTTGTCCGGATTTATTGGGCGTAAAGGGAACGCAGGCGGTCTTGTAAGTCTGATGTGAAAGCCTTCGGCTTAACCGAAGTAGTGCATTGGAAACTGGAAGACTTGAGTGCAGAAGAGGAGAGTGGAATTCCATGTGTAGCGGTGAAATGCGTAGATATAAGGAAGAACGCCAGTGGCGAAAGCGGCTTTCTGGTCTGTAACTGACGCTGAGGTTCGAAAGCGTGGGTAGCAAACAGGATTAGATACCCT
+
G9FFGGGGGGG9FGGGGGGGCEFGGGE@FGGGGGAFFG9FGGGGGGGGGG7EFGGGGGGCEEGGGGGDC>FGGGGCDFGGFGA?AFGGEFGGGGG<F44+8+84B,,9CFEEBEE,CAE?EEFFEFGCFGFGGB,A3<=@F<=C6,DF+<8CGFG,@FEDFF:D>:C1::35<>FCB;;BC<:B7GGFECE@==:><<2FFEGF<0?CFFC<GCFCGGGE:/DCCDGFFFF6?-0#/GGGGGFCAGGGGGG<F@:;EDGGFD>GGFA,<<F3F?FGGGGFGGGGGGFC4,<<GGFFAGF=9,,F:FGGFE,8GGGGGFC,GFF?AGCCCGGGGGGGGGGGGGGGGGF9FF?9GGF<GFFF8GGGGGGGGGGF7GGGGFC,8GDGF9E,EGGGGGGGGGGGGGGE<GGGGGGGGGGGGGFGGGGGGGGGGGGGGGGGCCCCC
@NJ 320
TGGGGAATATTGCACAATGGGGGAAACCCTGATGCAGCGACGCCGCGTGAGTGATGAAGTATTTCGGTATGTAAAGCTCTATCAGCAGGGAAGATAATGACGGTACCTGACTAAGAAGCACCGGCTAAATACGTGCCAGCAGCCGCGGTAATACGTATGGTGCAAGCGTTATCCGGATTTACTGGGTGTAAAGGGTGCGTAGGTGGCGAGGCAAGCCAGAAGTGAAAACCCGGGGCTCAACCGCGGGATTGCTTTTGGAACTGTCATGCTAGAGTGCAGGAGGGGTGAGCGGAATTCCTAGTGTAGCGGTGAAATGCGTAGATATTAGGAGGAACACCGGAGGCGAAGGCGGCTCACTGGACTGTAACTGACACTGAGGCTCGAAAGCGTGGGGAGCAAACAGGATTAGATACCCT
+
FGGGGGGGGGDGFEDGGFGGGG7@FGGGGGF8FGGGGF@BFGGGGGGFEEGEFGAFGGGGGGFGGGG7FGGAGGGGGGGFGGGFFG<EFGGGGFGGGGGGGG7FF@FGGGFGGFGGGG.GGGGC;FGGGGGDFGGGC9<C;GGCF?GGGGGGGGCFGGGGG?F5EGGGFGGGGGGGCGDGGGFGGFBEFGGGGGGGDDBFGGEGDFFGGGGGGFFCFGDGGGECFGGGGFGEGGGGDGGGGFGGGGGGDEDCGGGFFGGGFGGGAFECDFGFCDFFGDCFFGGGG7EEGGGGCGGFFGGGGGDGGGDGGGFCGEFE@9FGGDGGGGGGGGGGEB+FGGGGGGGFFGGGGGGGGF9FFFFGFC9GGGGGFEF<<FGF?GGGGEGGGGGGGGGGGGGGFFDGGGFFE,GGFFGCCCCC
@NJ 321
TGGGGAATATTGCACAATGGGCGAAAGCCTGATGCAGCAACGCCGCGTGAGGGAAGACGGTTTTCGGATTGTAAACCTCTGTTTTCGGTGACGAACAAATGACGGTAACCGAGTAGGAAGCCACGGCTAACTACGTGCCAGCAGCCGCGGTAATACGGAGGTGGCAAGCGTTATCCGGATTTACTGGGTGTAAAGGAAGCGTAGACGGGGTGGCAAGTCTGATGTGAAAACCCGGGGCTCAACCCCGGGACTGCATTGGAAACTGTCAATCTAGAGTACCGGAGAGGTAAGCGGAATTCCTAGTGTAGCGGTGAAATGCGTAGATATTAGGAGGAACACCAGTGGCGAAGGCGGCTTACTGGACGGTAACTGACGTTGAGGCTCGAAAGCGTGGGTAGCAAACAGGATTAGATACCCT
+
GGGGGGGGGGGGGGGGGGGGGGGGGGGGGGGFFGGGGG9FFGGGGGGGGDGGGGGGGGGGCFGGGGGFGGGGGFGGGGGGCFEFFGGGCEGEEGGEE8BFGGGGGGGGFBFGGDB>FDFGDGGGGE??DGGCCDECF?FFCFEBCFCCG9CGGGGGG&<CC?FGFGFFGGBFEGGE5F:C/FFF-GGGFFFCCCFFGE:;<C><EFGG,FGFFFGG@;C#FGGGGGGGGBDGFFGGFGFFGGF>8:GGGGGGGGF=GGGC*<FFFFFFFAGGGGFEC@:GGGFECGGEBCFDF<FB,@CE?9FGGGDGGGGEGEEF7GFGFAFF<E<9FGFGGGGGGGGGFGGGGGGGGFGCDFCFE<CGGGFB,@@DGGGGGGGGF8CFC6CCGGGGGGGGFGGDGGGGGGGGFGFC,GFGGCCCCC
@NJ 322
TGAGGAATATTGGTCAATGGACGAGAGTCTGAACCAGCCAAGTAGCGTGCAGGATGACGGCCCTATGGGTTGTAAACTGCTTTTATAAGGGAATAAAGTGAGTCTCGTGAGACTTTTTGCATGTACCTTATGAATAAGGACCGGCTAATTCCGTGCCAGCAGCCGCGGTAATACGGAAGGTCCGGGCGTTATCCGGATTTATTGGGTTTAAAGGGAGCGTAGGCCGGAGATTAAGCGTGTTGTGAAATGTAGATGCTCAACGTCTGCACTGCAGCGCGAACTGGTTTCCTTGAGTACGCACAAAGTGGGCGGAATTCGTGGTGTAGCGGTGAAATGCTTAGATATCACGAAGAACCCCGATTGCGAAGGCAGCTTGCTAAACTGTAACTGACGTTCATGCTCGAAAGTGTGGGTATCAAACAGGATTAGATACCCT
+
GGGGGGGGGGGGGGGGGGGGGGGEGGGGGGGGGGFGGGGGGGFGGGGGGGFFGGGGGGGGEEGGFEFGGFGGGFGGC9CFGGGGFGGGEGGGFFGGGFFFFGFFFGFG<FFD9FGGGCFGEFC,@FAFGFCFGFG@DFECFECED:GFGGGAEDFFGGG>DBFC>BFCAF8=C:@CGFGGGG@FGGGGGGGGGFGG?GCGFGEGGGGGCEFEGGECGDECCGEFEED<EF@:CDEGEGEGGGCAGGGGFD:F?CEFG8GGGGFGGGFDB>GEGGGGDFFEGGFFA,GF=@GGGGGGF9GFAA?@F=GCGGGGGGGGEGGGGFCGGGGEGGFA?CGGGGGGGGGGGGGGGGGGGGGFFF<CEF:GFGGGGGF?CGGFGGGGGGGGGGGGGGGGGGFFFEGGGGGGGGGGDGGGGGGGGGGGGGGGGGGGGGFCCCCC
@NJ 323
TGGGGAATATTGCACAATGGGGGAAACCCTGATGCAGCGACGCCGCGTGAACGATGAAGTATTTCGGTATGTAAAGCTCTATCAGCAGGGAAGAAAATGACGGTACCGTACTAAGAAGCACCGGCTAAATACGTGCCAGCAGCCGCGGTAATACGTATGGTGCAAGCGTTATCCGGATTTCCTGGGTGTAAAGGGAGCGTAGACGGAGTGGCAAGTCTGATGTGAAAACCCGGGGCTCAACCCCGGGACTGCATTGGAAACTGTCAATCTAGAGTACCGGAGAGGTAAGCGGAATTCCTAGTGTAGCGGTGAAATGCGTTGATATTAGGAGGAACTCCAGTTGCGAAGGCGGCTCTCTGGACTGTAACTGACACTGAGGCACGAAAGCGTGGGGAGCAAACAGGATTAGATACCCT
+
GGGGG:@@CFDFFG<C<ECCGGGGG8FF@FCC,6C,EE@F+76@CFGFEGGGF@GGGAFEFGFGGGCGGGCFEFF<FD8?F,EBEFBG7BDE:=FE8FEE?FDGCCF++BBDGFCFFFC8F8+@CCEGGFFF?F8@C@FFFF?FEGGGGGGG@FCGFFAFF,,,7?F<=CFGGGGCBFE</7:=,<<84.22F>@55:CC;:/:;E8C?885FGF94<:D?7A7D>>@*>*C@:<<C=ECFGC7FEG59FF?7FFF#5<C9FGGGFFE8<+.$#@>:=@:,,,A?:B:B4,9,EB,,,=<=,F:ECFFFCCFFF>@,6:,E9FC,EEACAE@B:,,E@EFF::,EB,6++<@@,CE<C;,F@FAF<C,<GFFF8GFFC6:CBFF@CFC7DFF<,AGFGEC9EFF<GGGFDGCC8CC
@NJ 49694
TGAGGAATATTGGTCAATGGACGAGAGTCTGAACCAGCCAAGTAGCGTGTAGGATGACGGCCCTATGGGTTGTAAACTGCTTTTATAAGGGAATAAAGTGAGTCTCGTGAGACTTTTTGCATGTACCTTATGAATAAGGACCGGCTAATTCCGTGCCAGCAGCCGCGGTAATACGGAAGGTCCGGGCGTTATCCGGATTTATTGGGTTTAAAGGGAGCGTAGGCCGGAGATTAAGCGTGTTGTGAAATGTAGACGCTCAACGTCTGCACTGCAGCGCGAACTGGTTTCCTTGAGTACGCACAAGGTGGGCGGAATTCGTGGTGTAGCGGTGAAATGCTTAGATATCACGAAGAACTCCGATTGCGAAGGCAGCGCACTGGAGCGCAACTGACGCTGAAGCTCGAAAGTGCGGGTATCGAACAGGATTAGATACCCT
+
FGFGGGFGFGFGFEFFGGGGGGGG@GG@FGGG9FGGGGFGCGEGGGGGGCFFCGGGGGGGGGEGCEFGGG,7FFGFGG9,EDDGCFGFFFGF@FEGGFCE<FEGGFGGGCFE9FFG9,@CEGGED@FGGDFGGFCCFCFF@FEGGGGCC@>FF=GFFFFGCFGGGGGGGG;@9@FGC@:CGGFGGGEGGGGEFEFG<FCGGG@GFFA;G0BCFGF;DGFCEG7C8GC@;;GGFCG9CEF9GFFGEFD;:EFCA:GFFCGFGD>59CCFFGGE@<+F>1GFF@FG,A,>D<AFFF@88,,7?5E+GFCGGGFFGFGGGEFAGGGF@DGGGGGGGGGFFCC,FE,GGFGFGGGGGGFCFC,7GGGDGCGF@7+:7,C@GGFC+++F9GGGFGGFF@FGF@GGGGGGGFF+F:GGGFE<EFGGGGGGGGGGGGGCCCCC
@NJ 325
TGGGGGATATTGCACAATGGGGGAAACCCTGATGCAGCGACGCCGCGTGGAGGAAGAAGGTTTTCGGATTGTAAACTCCTGTCGTTAGGGACGATAATGACGGTACCTAACAAGAAAGCACCGGCTAACTACGTGCCAGCAGCCGCGGTAAAACGTAGGGTGCAAGCGTTGTCCGGAATTACTGGGTGTAAAGGGAGCGCAGGCGGACCGGCAAGTTGGAAGTGAAATCCATGGGCTCAGCCCGTGAATTGCTTTCAAAACTGCTGGCCTTGAGTAGTGCAGAGGTAGGTGGAATTCCCGGTGTAGCGGTGGAATGCGTAGATATCGGGAGGAACACCAGTGGCGAAGGCGACCTACTGGGCACCAACTGACGCTGAGGCTCGAAAGCATGGGTAGCAAACAGGATTAGATACCCT
+
GGGGGGGGGGGGGGGGGGGGGGGGGGGGGGGGGGGGFGFGGGGGGGGGGGGGGGGGGGGGGGGGGGGGGGGGGGGGGGGGGGGGGGGGGGFGFGGGGGGGGGGGGGGFGGGGGFFFGGGGGFFGGGGGGGGGGGG>GGGGGGGGGGGGGGGGGGGGGGGG7=>GGFGGBGGGGGGGGGFGGGEGGG;GE<GGGGGGGGGGGEEGGGDGGFGGG>FGGGFCGFCFGGGGGGGGGGGGGGGFGGGGGGGGGGFFGGGGGGGF?GGGGGGGGGGGGGFGDGGGGGGGGGGGGGFE@FC:FF7GGGGFEDGGGGGGGGGGGGGGGGEGFEGGGGGGGGFFGFGGGGGGGGGGGGGGGGFGGGGGGGGGGGGFCGFGGGGFGEGGGGGGGGGGGGGGGGGGGFFAGGGGGGGGGGGCCCCC
@NJ 48948
TGGGGGATATTGCACAATGGGGGAAACCCTGATGCAGCGATGCCGCGTGGAGGAAGAAGGTTTTCGGATTGTAAACTCCTGTCGTAAGGGACGAGGAAGGACTGTACCTTACACGAAAGCTCCGGCTAACTACGTGCCAGCAGCCGCGGTAATACGTAGGGAGCGAGCGTTGTCCGGAATGACTGGGTGTAAAGGGAGCGTAGGCGGGATGGCAAGTCCGATTTGAAATCTGAGGGCTCAACCTGCAGACTGCATTCGAAACTGCTGTTGTTGAGTTAAGTAGAGGTAAGCGGAATTCCTGGTGTAGCGGTGAAATTCGTAGAGATCAGGAGGAACAGCGGTTGCGAAAGCGGCTTACTGGGCTTTAACTGACGCTGAGGCTCGAAAGCGTGGGGAGCAAACAGGATTAGATATCCT
+
DEGGGCGEGFGGGGGCGG<FGDD+BF<CBADE<FC,CEF7FGG<FG:@@7B,BFFGFF@F<,,DFCEFGG8FFEGA9AF?<FG7F,BFDCG+46>>CD8:<,AFFGG9<FEDD,>+@:FF<<F7+=+@<FFCCED,DFEG@,FDCGGED1>7,,?*,?CEB@F7@CGC*1<CCFGCEF7,:>7BFCFCEC@EG,A4@EG44;944:8$$B<8C:<A4@+A,#*;@FE@#3,D;GFCFDC;B:,8#3>9@C3C,=,>+3,,8A,:=A6,:,,EC,59,,,95<A:8,=B?44??,B4++4AEEAC>6+,CFE<,99:,FC,=C9C5,6,C<C?E=B6@@GGF@,F:F@8+@CCF<,,C,;,,,9FFC,CCCC@:EF8EC@CED@CD7B+@:EGGGFEACEF@F99CGFAEEC66,B<A
@NJ 327
TGGGGAATATTGCACAATGGGGGAAAGCCTGATGCAGCGACGACGCGTGAGGGAAGAAGTATCTCGGTATGTAAAATTCTATCAGCAGGGAAGATAGTGACGGTACCTGAATAAGAAGCACTGGATAACTACGTGCCAGAAGCCGCGGTAATAAGAAGGGGGCAAGCGTTATCCGGATTTACTGGGTGTAAAGGGAGCGTAGACGGTGCTGCAAGTCTGATGTGAAAGTCATGGGCTCAACCTCGTGACTGCATTGGAAACTGTCGTACTTGAGTGCCGGAGAGGTAGGCGGAATTCCTGGTGTAGCGGTGAAATGCTTAGATATTAGGAGGAACTCCAGTGGCGAAGGCGGCTTACTGGACTATAACTGACGTTGAGGCTCGAAAGCGTGGGGAGCAAACAGGATTAGATACCCT
+
EE,@+8BF@EE,<E,6CC,E,8@CBF8C,C<FA9,CFB@B7@6C@@+686,6BB=BFD,-C,,<,,CBF@8??FG,54,C@,,9,5E,+@<=:B9F9@A<AC+8?8:,B<BFCFDFE,,8B,B,:,BD9,F3C,,BB,@FD=D,@FCB**@,@,>,7,,*1*7*CB<<=<<F&C8C:<C>;?@CFC=&#:<<F=7A>=CC=8*9>,37,7@,F?FFGFDC@@EF>9F>,,,,>>,8,8CFF@++C,,:,>,,CCB9FF5FF@68+,E?EB,F@+:77>DA,9,??B4+FA?A<GFDB4B,E@@F7CFAC?E<<EDFF,CE9C,99C,AGFGFA@C,E@AEC@CCFFCF::CC<FFFEDEFCC,9GEEBBC6B6,GFGGFCCFF<7C@@ECFD@<E,8DF@GGGFF9GFFFFC<CCC
@NJ 328
TGGGGAATATTGCACAATGGGCGAAAGCCTGATGCAGCGACGCCGCGTGAGCGAAGAAGTATTTCGGTATGTAAAGCTCTATCAGCAGGGAAGATAATGACGGTACCTGACTAAGAAGCACCGGCTAAATACGTGCCAGCAGCCGCGGTAATACGTATGGTGCAAGCGTTATCCGGATTTACTGGGTGTAAAGGGAGCGCAGGCGGTGCGGCAAGTCTGATGTGAAAGCCCGGGGCTCAACCCCGGTACTGCATTGGAAACTGTCGTACTAGAGTGTCGGAGGGGTAAGCGGAATTCCTAGTGTAGCGGTGAAATGCGTAGATATTAGGAGGAACACCAGTGGCGAAGGCGGCCTACTGGACGATAACTGACGCTGAGGCTCGAAAGCGTGGGGAGCAAACAGGATTAGATACCCT
+
CFGGGGGGGDFGGGGGGGFGGGDFGGGGGGGGGGGGFDGGGGGGGGGGGDGGEGGGGGGAFDFGGFGGGGGGGGDGGFGGGGGGGGGGGGGGGGGGGGGGGGGEGGFGFGGGGGGFFGFGGCGGEEEGFGGG71<FGC<FF8CGGGDGG@CC=GGCF;FGGFCGGECGCGE'CFGGG;@FFGGGFGFGBCFFGGGGGGGGGG>8GECFCCGGGCFDGCFG;FFGFFFFGGFGGGGG:CGGGGG7AGGGGFGGGGGGGGFGF@GGFFFGF:FCAC+=<DGGFEGGG7CFBGDFEEFGGGGGGFEGGGGGGGGGF@GCGDGFGFGFFCFGFFGGEFGGGF8FGGGFCCGGGGF<C,FCGGGGFGGGGFFFFCFEGGGGGGDGFGGGFCGGF9GGGGGGGGGGFGGGGGGGGGGCCCCC
@NJ 329
TGGGGAATATTGCGCAATGGGCGCAACCCTGACGCAGCAACGCCGCGTGAAGGATGACGGTCTTCGGATTGTAAACTTCTTTAAGTGTGGAAGAAATTGACGGCACACACAGAATAAGCCACTGCTAACTACGTGCCAGCAGCCGCGGTAATACGTAGGTGGCGAGCGTTGTCCGGATTTACTGGGTGTAAAGGGCGCGTAGTCGGGATTACAAGTCAGATGTGAAATACCGGGGCTTAACTCCGGGGCTGCATTTGAAACTGTAGTACTTGAGTGCAGGAGAGGAAAGTGGAATTCCTCGTGTAGCGGTGAAATGCGTAGATATTAGGAGGAACACCAGTGGCGAAGGCGGCTTTCTGGACGGTAACTGACGCTGAGGCGCGAAAGCGTGGGGAGCAAACAGGATTAGATACCCT
+
E8<FGGGEFGGFF@@F:FCD@,@7FF>AFFGGF:CGGG-C@FCFGGGGGG7?CG@FGAEFGGGGGGGF7BC?EFA,5CDBFG,5,<,<E7E@FFGC99,55BCCFECECC7,D<BFGGG<,,,,3>=@<<3><,,38=,@C,,F<7<@:FB,<@:7D<??ECCC#:=C818=CCFCECC@9CFEFGFCC?C9CF=+?(?A===8<@2$/,99FFF9C?C?>?8ECE@C4@8+GGF6E3@8+33++63,,EC,FBC,,FDFDF<,,9C5CFFGEEA,7,D4CFFFB?F?F,EFGGFFB8++GGGFBF7GFFC,FCCFCGGGFF<E<,<EFC?FBEDDFFC@GGE@GGEGGFEFAFAAFF@8,,<FGGGGGF;FFEEGFFF@@GGGGCF7GGGGGFGGFFGGFFGGGGGGGFFCCCCC
@NJ 330
TGGGGAATATTGCACAATGGGGGAAACCCTGATGCAGCAACGCCGCGTGAGTGAAGAAGTATTTCGGTATGTAAAGCTCTATCAGCAGGAAAGAAAATGACGGTACCTGACTAAGAAGCCCCGGCTAACTACGTGCCAGCAGCCGCGGTAATACGTAGGTGGCGAGCGTTATCCGGAATGATTGGGCGTAAAGGGTGCGTAGGTGGCAGATCAAGTCTGGAGTAAAAGGTATGGGCTCAACCCGTACTGGCTCTGGAAACTGATCAGCTAGAGAACAGAAGAGGACGGCGGAACTCCATGTGTAGCGGTAAAATGCGTAGATATATGGAAGAACACCGGTGGCGAAGGCGGCCGTCTGGTCTGGATTCTGACACTGAAGCACGAAAGCGTGGGGAGCAAATAGGATTAGATACCCT
+
GGGGGGGGGGGGGGGGGGGGGGGGGGGGGGGGGGGGGGGGGGGGGGGGGGGGGGGFGGGGGGGGGGGGGGGGGGGCFGGGGGGGGGGGGGGGFEFFGGGGGGGGGGGGG8EGGGGGGGGGGEGGGECGGFGGGGGGGGGGGGGGGGG?GGDCEEEFGGGFFGGGGG@FFGGFGGGDGGFFFFC@FGFGFGFFFGGDCFGGGGDGEDGGEF@FDGFGFFCGFFFCCFFGC?FFFGFGFGGGGDGDGGEGGGFGFFDGFF3DFF?DGGFFCGGCF:GGFFGFFGGG=GFEDGFGGGFGGGGGGFB+ECEGFFADGGGFGF<=?9FAC9FDGGFFB++E@CC@DFCGC@@C:+F>FFC@EF@ECFE<FAGGGGGGGFFFGFEGFGGGGGGGGGGGGGFGGGFF,AFFB@<GGGGCCCCC
@NJ 52500
TGGGGAATATTGCACAATGGGGGAAACCCTGATGCAGCGACGCCGCGTGAGCGAAGAAGTATTTCGGTATGTAAAGCTCTATCAGTAGGGAAGAAGAAATGACGGTACCTGACTAAGAAGCACCGGCTAAATACGTGCCAGCAGCCGCGGTAATACGTATGGTGCAAGCGTTATCCGGATTTACTGGGTGTAAAGGGAGCGCAGGCGGAAGGCTAAGTCTGATGTGAAAGCCCGGGGCTCAACCCCGGTACTGCATTGGAAACTGGTCATCTAGAGTGTCGGAGGGGTAAGTGGAATTCCTAGTGTAGCGGTGAAATGCGTAGATATTAGGAGGAACACCAGTGGCGAAGGCGGCTTACTGGACGATAACTGACGCTGAGGCTCGAAAGCGTGGGGAGCAAACAGGATTAGATACCCT
+
GG?<FBEFFGGGGGGG@C<ECGGGCFFGGGGGGGGGGG>@FGGGGGGGGGGGGGG>CFGGGGGGGGG:F=FGGGGGGGGGGFGGGCFGGG<FFFGGGFFGGFCGGGGGGFGGGGDDFGGGGFGG@CEEFGG5?FGFGGGGG;8GGEC>FCEGGFGGGAFC0ECFECGGGGGGCFGGGFEGGGGE=G*GCGCFG>@FEFGGGGGFEEGFFFCCCFEFFFGGGC<FAEFFGFFGGGGGGGCEGCF>9CAGGF=CFFCGCGGGFFFFGGFGFF?GFFGGGEGEGGGGGFGGGCGGFCGGGGFFGGGGGECGGGGGGGDGGGFGGEAGGGGFFGD9FEC@A<FGGGGGGGFGEGGGGFEFC,GFGGGGGFFFEFFDGGGGGGDGGGGGGGGGGGGGCFGGGGGGGGGGGFEAGGGCFCBCCC
@NJ 332
TGGGGGATATTGCACAATGGGGGAAACCCTGATGCAGCGACGCCGCGTGGAGGAGGAAGGTTTTCGGATTGTAAACTCCTGTCGTTAGGGACGATAATGACGGTACCTAACAAGAAAGCACCGGCTAACTACGTTCCAGCAGCCGCGGTAAAACGTAGGGTGCAAGCGTTTTCCGGAATTACTGGGTGTAAAGGGAGCGCAGGCGGACCGGCAAGTTGGAAGTGAAATCTATGGGCTCAACCCATAAACTGCTTTCAAAACTGTTTTTCTTGAGTAGTGCAGAGGTAGGCGGAATTCCCGGTGTAGCGGTGGAATGCGTAGATATCGGGAGGAACACCAGTGGCGAAGGCGGCCTACTGGGCACCAACTGACGCTGAGGCTCGAAAGTGTGGGTAGCAAACAGGATTAGATACCCT
+
CEFGDFEGGGGGGGGFGGGGGGGGGGGGDFGGGGFFGFCFEEGE@FFFG7FGGGGGGGGDFGGGGGDGDEGGGGGGGF8FD<FDDFGGFFCFDGGGGCFAFEDGGGFCFC@AFFF?CEFAF7CEEDFCCFED7,#7FEFF8C@GCEGDGGGGGGGCEB<>'FGF9?<C@:#=CGEG<EFGGG=GGFGFFFFGFCE=<::588D5=14?EEGG?>F<CE9=9CFFFF9?FGGGGGGEFGCFC,/@<FCCCF49@EG<DF9GGFGDG8GFF,:CFDFEFCFEFFGFF7@GF?9DGFCEE=:FFEC+@=7GGFAGGGECAE?FFFFEGFDGDFGF:@8EFCCGGGGGGGGGGDF99GGGFGE6E,F8GGGGGEEGGGGEE7B,C7GGGGGGGGGGGGGGFGGGGGGGGGGDECFA8CCC
@NJ 57298
TGGGGAATCTTGCGCAATGGGGGGAACCCTGACGCAGCGACGCCGCGTGCGGGACGGAGGCCTTCGGGTCGTAAACCGCTTCAGCAGGGAAGAGACGAGACTGTACCTGCAGAAGAAGCCCCGGCTAACTACGTGCCAGCAGCCGCGGTAATACGTAGGGGGCGAGCGTTATCCGGATTCATTGGGCGTAAAGCGCGCGTAGGCGGCCCGGCAGGCCGGGGGTCGAAGCGGGGGGCTCAACCCCCCGAAGCCCCCGGAACCTCCGCGGCTTGGGGCCGGTAGGGGAGGGTGGAACACCCGGTGTAGCGGTGGAATGCGCAGATATCGGGTGGAACACCGGTGGCGAAGGCGGCCCTCTGGGCCGAGACCGACGCTGAGGCGCGAAAGCTGGGGGAGCGAACAGGATTAGATACCCT
+
FC<EC>FGGGGEFGGFFGGGFGGGGGGGGGGGGGGGFGGGGDGCGGGGGGGGGGGGCFEGGGGGGGGEGGGGFGGGGGGGGGGBFFGGGFGGGGDGG>FGGGGCFGGGGGGFFGGGGGGFGGGGGGGGGGGFGFFGFGGGGGCFGGGG>EDG?GGDFFGGGCEEGEEGCA>FFCCEGE?EFC$GGGFGGCGGGGGDEEE:GGGFGGGGGGGEEGEC?CEEGGECC8AGGGGGGGG<:@FC?CEGFGEGDGGFFGGGGC<BF<CFGG?ED>:GGG#DDGGFADGGFCGFFGFDF=++=FGGGGGDGGGGGFGGGGDGGFGFGGDGGGGGGGGGGGGFCGEC7FB,@EEGGGGF@GGGGGGGDGFGGGFFGFGGGFFF:>GGDGFC<8ECGGGGGGFGGGGGEGGGGGFFGFFCCCCC
@NJ 52755
TGGGGAATATTGCACAATGGGCGCAAGCCTGATGCAGCGACGCCGCGTGCGGGATGACGGCCTTCGGGGTGTAAACCGCGTTTGCCTGGGAGCAAGCCCTTCGGGGTGAGTGTACCTTTCGAATAAGAACCGGCTAACTACGTGCCAGCAGCCGCGGTAATACGTATGGTGCAAGCGTTATCCGGAATTATTGGGCGTAACGGGCTCGTAGGCGGTTCGTCGCGTCCGTGGTGAAAGTCCATCGCTTAACGGTGGATCCGCGCCGGGTACGGGCGGGCTTGAGTGCGTTAGGGGAGCCTGGACTTCCCGGTGTAGCGGTGGAATGTGTAGATATCGGGAAGAACACCAGTGGCGAAGGCGGCCTACTGGGCACCAACTGACGCTGAGGCTCGAAAGTGTGGGTAGCAAACAGGATTAGATACCCT
+
6C8DGBCEECDCFFC<,CF8ED:CEGC86@FFCFFD9EFG7F@E:F:C+F6>FCFGFAFGCC7=ED:7:=F+BE?,AF>+@@::,8C9+:>=++B<=DC8,8+CCFEF7>FC;C,FC,D;>FGFGFF9,<,C@**<8:FGF:,,8CCF*@2<*18BGF<<CC,*,3*E712*#;2*::;5>C9C>6#300<#:<ECECE;/1C2:686C/CEDECE:/:;*:8C>38C+2F@>,9GFFC=::<,B@**6:<,F3**1*F@*:7CE:C@8:>+F:FF<,DA<>3+++AA+=:F?8,B,8GFA:+EFC@4B=9@@8+:F9GFC,FD<AFE;C7CB,CDFC<EE@<FC<EFFCCCEFFCF@@GFDFF8FCFEEFGFFCEEF7GGFE,F?ECGGGFAEE@GGFEFFFC9E9C=,FGF@C,AFFF@<CCC
@NJ 58840
TGGGGAATATTGCACAATGGGGGAAACCCTGATGCAGCGACGCCGCGTGAGTGAGGAAGTATTTCGGTATGTAAAGCTCTATCAGCAGGGAAGAAGAAATGACGGTACCTGACTAAGAAGCCCCGGATAACTACGTGCCAGCAGCCGCGGTAATACGTAGGGGGCAAGCGTTATCCGGATTTACTGGGTGTAAAGGGAGCGCAGGCGGCATGATAAGTCTGATGTGAAAACCCAAGGCTCAACCATGGGACTGCATTGGAAACTGTCGTGCTGGAGTGTCGGCGAGGTAAGCGGAATTCCTAGTGTAGCGGTGAAATGCGTAGATATTAGGAGGAACACCAGTGGCGAATGCGGCTTACTGGACGATGACTGACGCTGAGGCTCGAAAGCGTGGGGAGCAAACAGGATTAGATACCCT
+
EFGCFGGGGGGGGCFF,FF,FEGGFCGC:CFGFFDGGGGGDGEGCFGCEECFFG?EF8FFF,CFFGFGGEG<FDGC?FFFFFAF9EAE7:FFGGC,9=FEE,?=FCF:AAF=B?FFGDC8FCFF77#8CGGGCF7-76@FGEGGFFG7@FGGD=@@;FCFG>D:=:EFGCG=<1FG@;93EFCEFCFC.4FEF@9A?>BDF=:>:8;E9C;?7FFFCEFD7GGFD@7>:CFGFFGCFCF8FGFGGGA>2,:DFGF@7C@9=?@GFCFGFDDA0<;EC:CFEA&?FE8GGEEFFGF8FFFFF9E,7EB4,EFFEC:FBEEFECGDFFF9EC,9E<@@EC-EC@FF@,AB6+:7<@E<,;@BB,GF@C,<C,C@;GGGGDCGEE8FA,GF>F7FB6,FGGFFFCFFFF@FCC6EE@B,A8
@NJ 57688
TGGGGAATATTGCACAATGGGGGAAACCCTGATGCAGCAACGCCGCGTGAGTGAAGAAGTATTTCGGTATGTAAAGCTCTATCAGCAGGGAAGAAAATGACGGTACCTGACTAAGAAGCCCCGGCTAACTACGGGCCAGCAGCCGCGGTAATACGTAGGGGGCAAGCGTTATCCGGATTTACGGGGTGTAAAGGGAGCGTAGACGGTAAAGCAAGTCTGAAGTGAAAGCCCGGGGCTCAACACCGGGACTGCTTTGGAAACTGTTTAACTAGAGTGCTGGAGAGGTAAGCGGAATTCCTAGTGTAGCGGTGAAATGCGTAGATATTAGGAGGAACACCAGTGGCGAAGGCGGCTTACTGGACAGTAACTGACGTTGAGGCTCGAAAGCGTGGGGAGCAAACAGGATTAGATACCCT
+
GF,C:CCEGGGGGGGGGCFFGFEGGFE@CGGFGGEGFGGGGGGGGGGGGGEGFFAFGGFFGFCFCFGCGGGFFAFFGGGGGF?5CFFGG>7FG8FFF<DFFEEGFG9FECFCFAFF<?FD<:C7FFGCF9D>C#;+BFGCE.FFEFEG<4CFGGC<FGGEGGGG,=CFF8FC:,=CE@<F9<$F<FCC<GFFGGGGDC?0FGEEG>CAFFCCF<@5ACEGFC#C3<GGFCFCC:DGG8FB@$=:D?EEEFCDDF<EFFFFFGFGEFEFG?EGGGGDEE:E87/EB+F:F<FGGGGGCFDAGGGGECGGGFE?CC7EGGGFGGF<9GF8C,9EFEEC9FCGGFB6EFCGEGE@FE9F8GGGEFFGFEFGGFGGGGGGGEGFECFGEGEEEEGFFCFE,CE<GGGGFEAGGGGCCCCC
@NJ 337
TGGGGAATATTGCACAATGGGGGAAACCCTGATGCGGCGACGCCGCGTGAGCGAAGAAGTATTTCGGTATGTAAAGCTCTATCAGCAGGGAAGAAAATGACGGTACCTGACTAAGAAGCCCCGGCTAACTACGTGCCAGCAGCCGCGGTAATACGTAGGGGGCAAGCGTTATCCGGATTTACTGGGTGTAAAGGGAGCGTAGACGGAATGGCAAGTCTGATGTGAAAGGCCGGGGCTCAACCCCGGGACTGCATTGGAAACTGCCAATCTAGAGTACCGGAGGGGTAAGTGGAATTCCTAGTGTAGCGGTGAAATGCGTAGATATTAGGAGGAACACCAGTGGCGAAGGCGGCTTACTGGACGGTAACTGACGTTGAGGATCGAAAGCGTGGGGAGCAAACAGGATTAGATACCCT
+
GGGGGGGGFGGGGGGGGGGGGGGGGGGGGGGGGGGGGDEDEGGGDGGGGGGGGFGGGGGGGGGFFFGGGGGGGGFFFG?FFFGGGGGCGGEEFGGGGGGFFGGGGGGGGFGGGDFGGGGGGGGCGGGGGGGGGGGGGGGGFGGCFGGGGGGGGGG>9<FEGGEDGGGGGGGGGFGGGGG=GGGGG=FGGCFEGGGGGDEGG8:DGEGGGGGGGFFCGFGGFGGFCFGFGGDFEGGGFFGCFGGGGGGGGGFGFDGGGFDEFFFFGGGCFDGGFCFF87GF@EEC99F<,GGCFBGFB,,AFE@++EEGECFEGGEFDC,C,9A9DFGGGFA@@FGGFGFGDGEGGEFCFDGGFADGGGFDF@9GGGGF7DGGGFE<C@C,D@FFEEGEFF@FECAGGGGGFFGGGGGGGGFCB,A8
@NJ 338
TGAGGAATATTGGCCAATGGGCGAGAGCCTGAACCAGCCAAGTAGCGTGCAGGATGACGGCCCTATGGGTTGTAAACTGCTTTTATAAGGGAATAAAGTGAGTCTCGTGAGACGTTTTGCATGTACCTTATGAATAAGGACCGGCTAATTCCATGCCAGCAGCCGCGGTAATACGGAAGGTCCGGGCGTTATCCGGATTTATTGGGTTTAAAGGGAGCGTAGGCCGGAGATTAAGCGTGTTGTGAAATGTAGACGCTCAACGTCTGCACTGCAGCGCAAACTGGTTTCCTTGAGTACGCACAAAGTGGGCGGAATTCGTGGTGTAGCGGTGAAATGCTTAGATATCACGAAGAACTCCGATTGCGAAGGCAGCTCACTGGAGCGCAACTGACGCTGAAGCTCGAAAGTGCGGGTATCGAACAGGATTAGATACCCT
+
FGFFGGGGGGGGGGGGGGGGGGGGGGGGGGGGGGGGGGGGGFFGGGGGCGGGGGGGGGGGGGGGGGGGGGGGGGGGGGGGGGGGGGGGGGGFFFGGGGGGGGGGGGGGGGGGGGGGGGGGFGFFGGGGGGGFFGGGFDFGGFEDFGGGGGGGGFGGGGG@GGGGGGGG?GFGFGGE8F@FG6GGGGGGFGGGGGGGDGDGCGGFD@F<FGGGGGGGGGFEGGEGGGGGGGGDGFGG:FGEGGGGGFGGGGFGFGFE:BDGFGFGFGGGGGGGEE:FFFGEFGGGGDA,GFGGGGGF>F@FE<EFEEGFFEFA=B+77GFGGGGF=7DGGGGGFGGFFFGGGCFE8GGGFGGGFCCCB,DFF7GFEDFCF6GFGGFGGGGDGGCGFGGGDGGGGGGGGGGEGGGFGEEGGEGGGGGF>GFGFGGGGE<FGGGCCCCC
@NJ 339
TGGGGAATATTGCACAATGGGCGCAGGCCTGATGCAGCGACGCCGCGTGCGGGATGACGGCCTTCGGGTTGTAAACCGCTTTTGACTGGGAGCAAGCCCTTCGGGGTGAGTGTACCTTTCGAATAAGCACCGGCTAACTACGTGCCAGCAGCCGCGGTAATACGTAGGGTGCAAGCGTTATCCGGAATTATTGGGCGTAAAGGGCTCGTAGGCGGTTCGTCGCGTCCGGTGTGAAAGTCCATCGCTTAACGGTGGATCCGCGCCGGGTACGGGCGGGCTTGAGGGCGGTAGGGGAGACTGGAATGCCAGGTGTAACGGTGGAATGTGTAGAGATCGGGAAGAACACCAATGGCGAAGGCAGGTCTCTGGGCCGTCACTGACGCTGAGGAGCGAAAGCGTGGGGAGCGAACAGGATTAGATACCCT
+
GGGFGCEGFGGGGGGGGGGGFGGGGGGGGGGGGGFGGGCGGGGGGGDG+BFGGGGG8FEC:FEGGFECFEEFGGAFGDGGGGGDEGGGFGGGFGDDDGGGBDFGC:FGGGF<FGGFGEFF+33@FFCFFFGG7#<<FFGGFF8>GG9CE,3@?C5C7FF<<:C2CFGGGGGGEFEF>98CFGGGGC5@FGC7EECE9?ECGFFDC35A28;D<EE*:;EG7GGGCCC8>:CCGCFFFGGGCDFC@G<CEGD8FF>50'*/5<C7B@@CFC:C838FC:9+GE@+:=DCF:C4<GFFF9GGFEFB,,B,@E9GF@,GGGGFCGDGGFF?FFA+F@GGGFFDGEF6?-DFEF@CCFGGFE8EF<F,GGEEGFDCFCDGFCDGGGGGGGGF7EGGGGGGGGGGGGGFF7FGGGGGGFGGGGFCC@BA6
@NJ 340
TGGGGAATATTGCACAATGGGGGAAACCCTGATGCAGCGACGCCGCGTGAAGGAAGAAGTATCTCGGTATGTAAACTTCTATCAGCAGGGAAGAAAATGACGGTACCTGACTAAGAAGCCCCGGCTAACTACGTGCCAGCAGCCGCGGTAATACGTAGGGGGCAAGCGTTATCCGGATTTACTGGGTGTAAAGGGAGCGTAGACGGGAGAGCAAGTCTGATGCGAAAGGCTGGGGCTTAACCCTAGGACTGCATTGGAAACTGTTTTTCTTGAGTGCCGGAGAGGTAAGCGGAATTCCTAGTGTAGCGGTGAAATGCGTAGATATTAGGAGGAACACCAGTGGCGAAGGCGGCATACTGGACGGTAACTGACGTTGAGGCTCGAAAGCGTGGGGAGCAAACAGGATTAGATACCCT
+
GGGGGGECFGGGGGGGGGGFGGGGGGFGGGGGGGGGGGGGGGGGGGGGGGGGGFGFG8FEGGGFCFGGGCGGGGGGGGFFGGGGGDFGFGGGGGGGGGGGGGGGGEFFFGGGGGFGGGGGGEGGGGGGGGGGGDFGCFGGGFGDGGGGGGCFGGFCGGGGGGEGGGGGGGGGGFEGEGDFGGFGGFB54>FFCFGGGEGGGGGG>D#;C8F;G?;CFG<F@..B=EC$@5@:C@8/FCB9<:C#DCFC,:<=CGGFFBF,:,EFGF@F@F,GGGEEDGGFFGGF=CEDGFF<<:,GFE,DFFC>GGGGFDFGEDFDFEEE6FGDGGGFC,?,GFGGCFF@@FC7GDGGGGGGGGGGGF>GGGGGFGEBB,GEGFGFGGGGGGGGGGFCGGDFGGCGGFGGGGFGFFGGGGGC?CCC
@NJ 341
TAGGGACTATTGCACAATGGGGGAAACCCTGATGCAGCGACGCCGCGTGAGCGAAGAAGTATTTCGGTATGTAAAGCTCTATCAGCAGGGAAGAAAATGACGGTACCTGACTAAGAAGCCCCGGCTAACTACGTGCCAGCAGCCGCGGTAATACGTAGGGGGCAAGCGTTATCCGGATTTACTGGGTGTAAAGGGTGCGTAGGTGGTATGGCAAGTCAGAAGTGAAAGGCTGGGGCTCAACCCCGGGACTGCTTTTGAAGCTGTCAAACTAGAGTACAGGAGAGGAAAGCGGAATTCCTAGTGTAGCGGTGAAATGCGTAGATATTAGGAGGAACACCAGTGGCGAAGGCGGCTTTCTGGACTGAAACTGACACTAAGGCACGAAAGCGTGGGGAGCAAACAGGATTAGATACCCT
+
CEFGGE,C@FFDFGGGGGGGGGGEGGGGGFGGGGCG9FGGGGGGEFEGGGGGGGCFGEGG9FFGGGGGGGG<<AEEGGGGFFFCFGG8+BFGGGGEFGGCFE>C@CEGDGFGGGGGGGGFCCE7CFF8CF9@CGCFGG8@FCG34F*@F>8FF>GGGGGGGGGDGG>EC;FGFF7C<FCFEFCFGGGECBE7GEC=CDE8CEG<FC:CFFGGFDGG?CDFECGGFAFFEFBC@CEG<G6F?FGG>A:DEFFGFFFFDFFGFGF=CCCF4:/CF=FFFFECFEFG??EC=<E,F=<B,EEFA,@F7C7GFGGFFC:8,6,,6FA<<9FFC,<GGGGGF?FEECF7FGGEFECFEEC@GGFGFC<,FDFDGEF9FGGGGGGGGGGFF>GGGFF<EGGGFGGGGFGGGGFGGEC@CCCC
@NJ 61599
TAGGGAATTTTCGGCAATGGGGGAAACCCTGACCGAGCAACGCCGCGTGAGCGAAGAAGGCCTTCGGGTCGTAAAGCTCTGTTGTAAAGGAAGAACGTCGCATGCAGGAAATGGTGTGCGAGTGACGGTACTTTACCAGAAAGCCACGGCTAACTACGTGCCCGCAGCCGCGGTAATACGTAGGTGGCGAGCGTTACCCGGAATCATTGGGCGTAAAGAGGGAGCAGGCGGCCGCAAGGGTCTGTGGTGAAAGACCGAAGCTAAACTTCGGTAAGCAATGGAAACCGGGCGGCTAGAGTGCGTAAGAGGATCGTGGAATTCCATGTGTAGCGGTGAAATGCGTAGATATATGGAGGAACACCAGTGGCGAAGGCGACGGTCTGGGCCGCAAATGACGCTCATTCCCGAAAGCGTGGGGAGCAAATAGGATTAGATACCCT
+
FGE9CFCF9CFGG7@@6FE@F@7FGGGDGGFGGFGGGGG@FEC6@CEEGGGCFF4@F8FGGEDF<<CGFC+CD,BEEFGCFGGCFAEGGFGGFGFGCG?@E7FGF9=8BDG9FFGFGCGGDCEGGGG7FCEAFGGGGG::FCFF7>:>@FEGGGGGG7FFGF,*CECCC7CEG::FF9<E+,2AF,*2:18>CCEE:@@:6:/8CEF-GGGGG+2;79#3C;C=:<?FEF@<#@?C;1FEA9FE9:CCFC9FE::CFC<&@GF=FC@:@F<;>=,@,9@,GGGFFC@8++,CE9FAC>+C7F9GGGDFE+@+FF<F8F9E=EEDF?@+E@CEC,BAFF?CF<<EGF9GFFE:,,,<,,@ECGGGFCF7GGGGGFC6F@7FC,GCC+@CEC@6CCC@C,FC@6@@7GEDGGFEGGGGGFFDGFFFAGGFGGFGGF<B8CC@
@NJ 343
TGGGGAATATTGCACAATGGGGGAAACCCTGATGCAGCGACGCCGCGTGAGTGAAGAAGTATTTCGGTATGTAAAGCTCTATCAGCAGGGAAGAAAATGACGGTACCCGACTAAGAAGCCCCGGCTAACTACGTGCCAGCAGCCGCGGTAATACGTAGGGGGCAAGCGTTACCCGGTTTTACTGGGTGTAAAGGGAGCGTAGACGGTAAAGCAAGTCTGAAGTGAAAGCCCGGGGCTCAACCCCGGGACTGCTTTGGAAACTGTTTAACTAGAGTGCTGGAGAGGTAAGCGGAATTCCTAGTGTAGCGGTGAAATGCGTAGATATTAGGAGGAACACCAGTGGCGAAGGCGGCTTACTGGACAGTAACTGACGTTGAGGCTCGAAAGCGTGGGGAGCAAACAGGATTAGATACCCT
+
AFFGGCEFFGGGFFGGGGGGGGGGGGGGGGGGGGGGGGGGGGGGGGD@@@BFGGGGGGGGAFEFGGGGFGGGGGGGFF@FGGGGGF<AFGGGGGGGFGGFFGFGGGGG7CEFGGGF98DGFECGGEEF:?FGE?CFFGGGF>FG<>FGGGGFGGFGGFGDCEGGFCFFFFEGGG>G=CCGFGFCFFGG8@FCEFGGGGGGDGGCGD0DFGFFGGGCFGGFFGGGFBF:EGGGGGGEG@=@C=39DGFC:DGEBFDGFGFEFGF@ECGF?9:C>GGGGFGG?GGGGGGGF?FGGFFFCGGGE=>:EF>FF9FF7FDDGGGGDCFGGFF@EFA9GGGGF@GGGDGDGDGGGGGGCFAFFFGGFCFGFAGGGGGGGGGGGGF8CDGFGGGGGGFDFFCECFEC9FEEFF<GGGFA8CCC
@NJ 344
TGGGGAATATTGCACAATGGGGGAAACCCTGATGCAGCGACGCCGCGTGAAGGAAGAAGTATCTCGGTATGTAAACTTCTATCAGCAGGGAAGAAAATGACGGTACCTGACTAAGAAGCCCCGGCTAACTACGTTCCAGCAGCCGCGGTCATACGTAGGGGGCAAGCGTTATCCGGATTTACTGTGTGTAAAGGGAGCGTAGACGGAAGAGCAAGTCTGATGCGAAAGGCTGGGGCTTAACCCCAGGACTGCATTGGAAACTGTTTTTCTTGAGTGCCGGAGAGGTAAGTGGAATTCCTAGTGTAGCGGTGAAATGCGTAGATATTAGGAGGAACACCAGTGGCGAAGGCGGCATACGGGACGGTAACTGACGTTGAGGCTCGAAAGCGTGGGGAGCAAACAGGATTAGATACCCT
+
FC@8@FC,;<@AGGGGGGGFC,@@FCE<FGGGCFGGCG7CG7FGGGGGGGG98FDGGFEEGGE<F@GFFG8FFG@DE9EFFEFFCFGEF7DF7EG@FDFGG7FB+FGGFGGGGFGF9DEFFC+>BFEGGGG8+F,@FFAF8FFGGG7FB*BFFG8:,3>FG7C*1*=*FFGFGGGEGG@F73C=#999:?FCC9E591BC=30<CE>5?7;CF9605#C>19EGD:@5:*#:D8CAF5>@6CC,B<9D8ECC9:GAEAFFF?7FD<,<A@GCDFDF@D8==A5=CEF<?9GGFCFE<,GFFGGGE@CGGGGGGGGECGFFBBEC,GGGFFFF@<FC-<FF@F:CDDGGFFE<,8FEF,>FCF9GGGGFBCC7EE8CDFB,,>GGGGFCGGGGFGGGGGFE<FEGF9CGF@AC<<6-
@NJ 345
TGGGGAATATTGCACAATGGGGGAAACCCTGATGCAGCGACGCCGCGTGAGTGATGAAGTATTTCGGTATGTAAAACTCTATCAGCAGGGAAGATAATGACGGTACCTGACTCAGAAGCACCGGCTAAATACGTGCCAGCAGCCGCGGTAAAACGTAGGTCACAAGCGTTGTCCGGAATTACTGGGTGTAAAGGGAGCGCAGGCGGGAAGATAAGTTGGAAGTGAAATCTATGGGCTCAACCCATAAACTGCTTTCAAAACTGTTTTTCGTGAGTAGTGCAGAGGTAGGCGGAATTCCCGGTGTAGCGGTGGAAGGCGTAGATATCGGGAGGAACACCAGTGGCGAAGGCGGCCTACTGGGCAGCAACTGACGCTGAGGCTCGAAAGTGTGGGTAGCAAACAGGATTAGATACCCT
+
=FDF:EG@FAGGGGGGEFGGCFGGGGCFGGCEDGGGGGGGGGGGGGEFGGGGGGGGGGGCDG9?FGGGGGGGGGGFGGFGFFGGGGFCDDGGGGGGGGAGECFCFF9?9FGF,D<FFFFGCD77CFCFGFGGGF,+DDEGFGGGGG7<<7CG;;:>D:FCFCFFGG@G>D7FF9FEGG,>CCF<7+E#FB17FFFFG*:<CCECCFE@;?8CE?F=9<CFGCFE@CC;7E@ECCC8C*@8,9CC@G;GFGFCC,C>CCGF@3:GF>7=>,??:9,B=+<A9FGE<@@FF8F??F>+@8+,GGGGE@7@FCFC8:+FB?9GGDEF@F?<GDDGFAFF-DGFGGF7GGGGGGFFCGGFEE,CF9C,CGGGGGE@8DDFEGGFC>GGGGEGGGFFGFGF8GGGGGFFFCFDFGGCCCCC
@NJ 346
TGGGGAATATTGGGCAATGGACGCAAGTCTGACCCAGCAACGCCGCGTGAAGGAAGAAGGCTTTCGGGTTGTAAACTTCTTTTGTCAGGGAAGAGTAGAAGACGGTACCTGACGAATAAGCCACGGCTAACTACGTGCCAGCAGCCGCGGTAATACGTAGGTGGCAAGCGTTGTCCGGATTTACTGGGTGTAAAGGGCGTGCAGCCGGGCCGGCAAGTCAGATGTGAAATCTGGAGGCTTAACCTCCAAACTGCATTTGAAACTGTAGGTCTTGAGTACCGGAGAGGTTATCGGAATTCCTTGTGTAGCGGTGAAATGCGTAGATATAAGGAAGAACACCAGTGGCGAAGGCGGATAACTGGACGGCAACTGACGGTGAGGCGCGAAAGCGTGGGGAGCAAACAGGATTAGATACCCT
+
GFFGGGGFGGGGGGGGGGGGGGGGGGGGGGGGFGGGGGFGGGGGGGGFGGGGGGGGGGGG8FGGGGGGGDGEGGGGGGGGGGGGGGGGGGGGEGGFGFGGGGGGDGFDCGGGGGECEGGGGG>GGCGGFFGGFGDGFGCFFCF<FG78F0=GF6FGGB<FG9FFGGGGCGC7>3CFEFGDGFA<FGFGCBFGGFGGGGG2GEFGGDGE?>?DFEGGGGGGGCFGGGCF?FFFFFGGGGGGGGF:7E=FFGFGGGF7F@GGFDGFGG3:CF>,GBAEFACGBFGDEFC+GGGGGCEE,FCE7FF=GGEDGFE,GGDGGEGGGGGGGGGFCGGGGGEDFFF?FGGGGGGGGGGGGGGGGGGGGGGGGGFCFEGGGGGFFGGCCGF7GGGGGGGGCGGGGGGDGGGGCGGGFFFEGCA,@-
@NJ 60536
TGGGGAATATTGCACAATGGGGGAAACCCTGATGCAGCGACGCCGCGTGGAGGAAGAAGGTCTTCGGATTGTAAACTCCTGTTGTTGAGGAAGATAATGACGGTACTCAACAAGGAAGTGATGGCTAACTACGTGACAGAAGCCGCGGTAAAACGTAGGTCACAAGCGTTGTCCGGAATTACTGGGTGTAAAGGGAGCGCAGGCGGGAAGACAAGTTGGAAGTGAAATCTATGGGCTGAACCCATAAACTGCTTTCAAAACTGTTGTTCTTGAGTAGTGCAGAGGTAGGCGGAATTCCCGGTGTAGCGGGGGAATGCGTAGATATCGGGAGGAACACCAGTGGCGAAGGCGGCCTACTGGGCACCAACTGACGCTGAGGCGCGAAAGTGTGGGTAGCAAACAGGATTAGATAACCT
+
GGCEGGCFFDGDFFFEFF9CFGG@CF<F,EFGEFC<CF7E7FFDGGGGCGG8CEGGFGGCEFGAF<B?7FFEGGGGGGGGGEFGF8F,B8,:BEGCDB<BBCCFDCF5,B,C8,=DF<B@?9CDFF9F8D9,+833><>8F8FF:EFGEFEFCGCAB:C&-#<;FC>C=+0+2<#=BG93<,<=><<21@FFC9<;4<7<GC,=/?;@8C8,<CFF%2<D;,#EC;82C8<<ECC)8#A@F5@:,,@,<CFE:,38,,,,>@,,:,B>@>,FDB,,A@C,5,FFGGEB:AAF@FF=GF89?B++C@@+:,,A4?ECCE?C<+FBCGEF<EC9CE8FECCGEEF7GCFFFFEC,,FC,EAC9C8,6,EC@@@CFBC:CF@87F9<<GGFEEFDCAFECF9DFEEE<FFFFEF86<@A
@NJ 348
TGAGGAATATTGGTCAATGGGCGGAAGCCTGAACCAGCCATGCCGCGTGCGGGAAGGAGGCCCTATGGGCGGTGAACCGCTTTTGCCTGGGGGCAATAAGGGCGTAGCGCACGTCCGATGAGAGTACCAGGCGAATAAGCATCGGCTAACTCCGTGCCAGCAGCCGCGGTAATACGGGGGATGCGAGCTGTATCCGGATTCATTGGGTTTAAAGGGTGCGTAGGCTGTGCGTCAAGTCGGGGGTGAAATTCCGGTGCTCAACACCGGGGCTGCCCTTGATACTGTCGCGCTGGAGTGCGGATGCGGCCGGAGGAATGAGTGGTGTAGCGGTGAAATGCTTAGATATCACTCAGAACACCGATTGCGAAGGCATCTGGCGAATCCGTAACTGACGCTGAGGCACGAAAGCGTGGGGATAGAACAGGATTAGATACCCT
+
C@EFGFGGGGFGGFGFGGGGGGGGGGGFGGGGGGFGGGCF9EGGGGGGG@FFGCFF:FGGBC,?FCGG8F+C7+BFFBF@EGGGFGC?FF+FF@F@,>,3<FCDCFGGG7FCC@<<F:*>FFD7>F<;<FCFCFGDGFGGG,?CEEGECCEG:*1:7*<FCFC7*2:CCE58<C985:C9<*EC<8C8##<CF+9:CA%86CCCFG4E%9<<?FGG?GD@88FCCEFCFFG5:C08DDECEGG<9F<=#CC2FC=CF:>09:05:CEC8&4:77GCF9<9=BCF3+EC>,=<D8>>=?,EFFC>+F7CBC,<<F,A?,==,GFGGG>GGGGFE9GGGFDGF6CDFC,9C,CCFFCDGGD@CGGGGFCGGGFF8GEF77E:CDE@FFE,FCGDGGGFFFGDF<GFGFCGGGGGFGGGGFF,GGAGGGGGGFGGC8CCC
@NJ 60686
TGGGGAATATTGCACAATGGGGGAAACCCTGATGCAGCGACGCCGCGTGGAGGAAGAAGGTCTTCGGATTGTAAACTCCTGTTGTTGAGGAAGATAATGACGGTACTCAACAAGGAAGTGACGGCTAACTACGTGCCAGCAGCCGCGGTAAAACGTAGGTCACAAGCGTTGTCCGGAATTACTGGGTGTAAAGGGAGCGCAGGCGGGAAGGCAAGTTGGAAGTGAAATCCATGGGCCCAACCCGTGAACTGCTTTCAAAACTGTTTCTCTTGAGTAGTGCAGAGGTAGGCGGAATTCCCGGTGTAGCGGTGGAATGCGTAGATATCGGGAGGAACACCAGTGGCGAAGGCGGCCTACTGGGCACCAACTGACGCTGAGGCTCGAAAGTGTGGGTAGCAAACAGGATTAGATACCCT
+
GFGGDFGGFGG9FGFGGGGCGGGGGGGGGGGGGGGGGGDGGGGGGGGFGGGGGGGGGGGEGGGGGGGGGGGGFGGGGGGGGGGGGGGGGGGGGGGGGGGGGDGGFGGGGGGGGGGGFGFFG>GGGGGGGGGGGGGGGGG@GGGGGGGGGGEFFFGGGGGGGGGGFEDFCFCCFG@FGG<FGGGGGGFFC9@FGGGFEECEDGGGGGGFGGGFGFGGGGGG7FGGGGGFGA<CFGFGGGGGGCGGFGGGGFFFGFE8ACFGGGGGG?DB6B;F?GGGFFGGFF=F<@@CFEGGEF=C:CF=8EC@+CGGFDGGGFGGGGGFFF7EFCEGEEGFFFGEGGGEFCC?GGGGEC@CGGGGCGGCC<,8ECAGGGGGFFAFCGGGFCECEFB,FCEGGGGGFGGGGGFDF@A9GGFA9CCC
@NJ 350
TGGGGAATATTGCACAATGGGGGAAACCCTGATGCAGCGACGCCGCGTGGAGGAAGAAGGTCTTCGGATTGTAAACTCCTGTTGTTGAGGAAGATAATGACGGTACTCAACAAGGAAGTGACGGCTAACTACGTGCCAGCAGCCGCGGTAAAACGTAGGTCACAAGCGCTGTCCGGAATTACTGGGTGTAAAGGGAGCGCAGGCGGGAAGACAAGTTGGAAGTGAAATCTATGGGCTCAACCCATAAACTGCTTTAAAAACTGTTTTTCTTGAGTAGTGCAGAGGTAGGCGGAATTCCCGGTGTAGCGGTGGAATGCGTAGATATCGGGAGGGACACCAGTGGCGAAGGCGGCCTACTGGGCACCAACTGACGCTGAGGCTCGAAAGTGTGGGTAGCAAACAGGATTAGATACCCT
+
FDFFGGGGCFFGGGGGGGGGGGGGGGGFGFGGGGGGGGFGGGGGGGDGGGCFEGFDGGGFGFGGGDE+BCFFGGGFGGGGFGGGGGF?8?FGGGG<FFG9F@@F7FGGGGGGFFCFFFFGFGGGGGFGFFAC<FFGGGCCFC@G;6FD?>:FGGGGFG>F7GGGG:FCE>5<<:<F5<FF@F+CEFG<BFGGFCG@?F5?>EG9CCB;BA8;CAF=7E<DFGFFFCC;EGGGDF:CC<C@,>CF??F@F@?D38,#GGGFGGB,:E6EGFGGGGEFA63<FGGEFB7FF@FEBF:C7EEGGGGGGGGGF9FEFCFC7GGGFFC@77>GGGGECF@FCCFF:GFCFGGGGGGFC,,EGCGGF8CFFGGGGEGDGGGGGGGGFCGGGGFCGGGFGGGGFGGGGGGEFFGGFDDCCCCC
@NJ 351
TGGGGAATATTGCACAATGGGCGAAAGCCTGATGCAGCGACGCCGCGTGAGCGAAGAAGTATTTCGGTATGTAAAGCTCTATCAGCAGGGAAGATAATGACGGTACCTGACTAAGAAGCACCGGCTAAATACGTGCCAGCAGCCGCGGTAATACGTATGGTGCAAGCGTTATCCGGATTTACTGGGTGTAAAGGGAGCGCAGGCGGTGCGGCAAGTCTGATGTGAAAGCCCGGGGCTCAACCCCGGTACTGCATTGGAAACTGTCGTACTAGAGTGTCGGAGGGGTAAGCGGAATTCCTAGTGTAGCGGTGAAATGCGTAGATATTAGGAGGAACACCAGTGGCGAAGGCGGCTTACTGGACGATAACTGACGCTGAGGCTCGAAAGCGTGGGGGGCAAACAGGATTAGATACCCT
+
FGGFGEGGGGGGGGGGGGGGGGGGGGGGGGGGGGGGGGGGGGGGGGGGGGGGGGGGGGGGGGGGGGGGFBFGGGGGGGGGGGGGGGGGGGGGGGGGGGGGGGGEGGGFGGGGGGGGGGGGGFFGGGGGGGGGGGCFGGGFGFGGCFEG@EECE@FFGFGGGGGGGFGGFGGFGGG4DGGGGGFGGGGGGGFGFGGGGGGGDGGGGGGGGGGGEGGFFGGGGGGGGGGEGGEEGGGGGGGCFGGGFGGDEFFCGFGGGFFEDGGFGGGGFFCGGGGGGGEE>EGGFDGGFCFEFEGGGGGGGGGGGGEGGGGGGF7EFGGFEA9GGGGGFDGFGFGGGGGGGGGGGGGGGGGGGGGGGGGGGGGGGGGGGGGGGGGGGDGGGGGGGGGGGGGGGGGGGGGFGGGGGGGGGGGC@8CC
@NJ 352
TGGGGAATATTGCACAATGGGGGAAACCCTGATGCAGCGACGCCGCGTGGAGGAAGAAGGTCTTCGGATTGTAAACTCCTGTTGTTGAGGAAGATAATGACGGTACTCAACAAGGAAGTGACGGCTAACTACGTGCCAGCAGCCGCGGTAAAACGTAGGTCACAAGCGTTGTCCGGAATTACTGGGTGTAAAGGGAGCGCAGGCGGGAGAACAAGTTGGAAGTGAAATCCATGGGCTCAACCCATGAACTGCTTTCAAAACTGTTTTTCTTGAGTAGTGCAGAGGTAGGCGGAATTCCCGGTGTAGCGGTGGAATGCGTAGATATCGGGAGGAACACCAGTGGCGAAGGCGGCCTACTGGGCACCAACTGACGCTGAGGCTCGAAAGTGTGGGTAGCAAACAGGATTAGATACCCT
+
GGGGGCGGGGGGGGGGGGGGFGGGGGGGGGGGGGGGGGGGGGGGGGGGGDEGGGGFFGGGGGGGGGDEFFGGGGGGGGGGGGGGGGGGGGGEFGGGGGGGGGGDCFGGGGGFGGGGGDFFGGGDGGGGGGGFGGDGGGGGGG@GEGGDGGGFGGGGGGG0FGGG3>CFFGDEGGGGGGGGGGGGGGGGGGGGGGGFGGGGEEGGGGGGEDCCGCFECGGGGGGGGGGGGGGFEGGGGGGGFGGGGGGFFG?FFF<GGGGGGGG'GFGGFFGGG@AGGGCC?FCFD:CF7GGGFFGFCECEFDFF@GGGGGGF@GGGCE9F<CEGGGGFFCFFC<DFCGGGC@B,@EF7GGGFFGGGGGGGFCF@FFCDGGGGGF@CGGDFFCGGGGGGGGGGGGGGGGGGGGGFGGGGFC,@CCCC
@NJ 353
TGGGGAATATTGCACAATGGAGGAAACTCTGATGCAGCGACGCCGCGTGAAGGATGAAGTATTTCGGTATGTAAACTTCTATCAGCAGGGAAGAAAATGACGGTACCTGACTAAGAAGCCCCGGCTAACTACGTGCCAGCAGCCGCGGTAATACGTAGGGGGCAAGCGTTATCCGGATTTACTGGGTGTAAAGGGAGCGTAGACGGCACGGCAAGCCAGATGTGAAAGCCCGGGGCTCAACCCCGGGACTGCATTTGGAACTGCTGAGCTAGAGTGTCGGAGAGGCAAGTGGAATTCCTAGTGTAGCGGTGAAATGCGTAGATATTAGGAGGAACACCAGTGGCGAAGGCGGCTTGCTGGACGATGACTGACGTTGAGGCTCGAAAGCGTGGGGAGCAAACAGGATTAGATACCCT
+
FFGGGCGGGGGGGGGGGGGGGGGGGGGFGGGGGGGGGGDGGGGGGGGGCEGGGGGGGGGGGGGGGGGGGGGDCEGGGGGGFGGGGGGGGGGGGGGGGGGGGGGGGGGGGGGGGGGGGGGGGGGGGGGGGGFGGG?FFGGG8FGGDE@CGGGGGGGGGGGGGGDGGFGGEEE>FGGGCCF=GGGGGGGCFGGGGGGGGGGGEGGGFGGGGGGGGGFGGFGGGGGGCGEFFGGGFFGDDFDFGFGGGFFBEEFE9DGGGFFGGFD?GEGGFFGCFF'F@EGGFFFDE,GGFGFGFFFCFFFCGGGGGGFGF9GGGGFGCEAGGFCB,CGGGGFAEFEECECFBF7DGGGGGGGGFCGGGGGGFGGGGGGGGGGGGGFGFDGGGGGGGGGGGGGGGGFGFGGGGGGGFCEGGGGC<@C<
@NJ 354
TGAGGAATATTGGTCAATGGTCGGCAGACTGAACCAGCCAAGTCGCGTGAGGGAAGACGGCCCTACGGGTTGTAAACCTCTTTTGTCGGAGAGTAAAGTACGCTACGTGTAGCGTATTGCAAGTATCCGAAGAAAAAGCATCGGCTAACTCCGTGCCAGCAGCCGCGGTAATACGGAGGATGCAAGCGTTATCCGGATTTATTGGGTTTAAAGGGTGCGTAGGCGGCACGCCAAGTCAGCGGTGAAATTTCCGGGCTCAACCCGGACTGTGCCGTTGAAACTGGCGAGCTAGAGTGCACAAGAGGCAGGCGGAATGCGTGGTGTAGCGGTGAAATGCATAGATATCACGCAGAACCCCGATTGCGAAGGCAGCCTGCTAGGGTGCGACAGACGCTGAGGCACGAAAGCGTGGGTATCGAACAGGATTAGATACCCT
+
FGGFGCFGGGGGGGGGGGGGGGGGGGDGGGGGGGGGGGGGGGGGDGGFDGGGGGGGGGGGGGGGGGGGGFGGGGGGGGGGGGGGGGGGGEGGGGAFCGGGGGGGGGGGCFGGGGGGGGGGFGGGGFGGDGGGCFFGGGGGGGGGG4DGGGGGGGGGGGGGFCFGGGGGGGEGEGG?GGGGGGGFCEGEGGGGGGGFFG<FFCFGGGGGGGGGGGGF=EGGDDEGGGEG<GGGGFGGGFE:FGGGGGGECFF<CEGGDFFGGGGGGGG=@FEEFFDDGGGFCFG:9GFGD?DFGFE?,E9GGGGGGFGGFCGGGGGGGGCFCGGGGGCGGGGGGGGGGGGGGGGGGDGGGGGGDGGGF@FGEGGCGGGGGGGGGFGGFGGGGCDGGGFFGGGGGGGGGGC8GGGGGGGGGGFGGFGGCGGGGGGGGGGGGDGCC@CC
@NJ 355
TGGGGAATATTGCACAATGGGGGAAACCCTGATGCAGCGACGCCGCGTGGAGGAAGAAGGTCTTCGGATTGTAAACTCCTGTTGTTGAGGAAGATAATGACGGTACTCAACAAGGAAGTGACGGCTAACTACGTGCCAGCAGCCGCGGTAAAACGTAGGTCACAAGCGGTGTCCGGAATTACTGGGTGTAAAGGGAGCGCAGGCGGGAAGATAAGTTGGAAGTGAAATCTATGGGCTCAACCCATAAACTGCTTTCAAAACTGTTTTTCTTGAGTAGTGCAGAGGTAGGCGGAATTCCCGGTGTAGCGGTGGAATGCGTAGATAGCGGGAGGAACACCAGTGGCGAAGGCGGCCTACTGGGCACCAACTGACGCTGAGGCTCGAAAGTGTGGGTAGCAAACAGGATTAGATACCCT
+
C@FFGEEFGGGGCFGGEEGDECGGGGGGGGGGGGGGFGEGGGGCGGGGCGGGGEFGGGGGGGFCECGGGCCFGGGGGGDGFGGGGG?FGGGGGGGGGGGGGGGCFGGDFGG<FF8FGGGGGGGDEGGGGGGGCGFGGGGG8,CFEGGGGGAFFGGGG7FCFGGGG8FG/>FFFFFE7=,?C=9CCFFEFFEGG:FFC7FGGGGCACGD?C3<CAF/AE9DFFFEGGGGGGGF@CGFGGCF@DDCFCFG<GFCFGGGGGFD6AFFF=?,9=FGGGFFFFFFGFGGGF>DGFEFF?:EF7GFFGGGGGGGFF:,CGE@FC9,F7F::CGGFDFCCEF@9GGGEFC7GGGGGGGGGGGGGGFGEDGGGFEFGGDGFFF@FCF8FF9F9GFE@CGGGGGGFGDEC<FFFGFFDFF@<,A8
@NJ 50282
TGGGGGATATTGCACAATGGGGGAAACCCTGATGCAGCGACGCCGCGTGGAGGAAGAAGGTTTTCGGATTGTAAACTCCTGTCGTTAGGGACGATAATGACGGTACCTAACAAGAAAGCACCGGCTAACTACGTGCCAGCAGCCGCGGTAAAACGTAGGGTGCAAGCGTTGTCCGGAATTACTGGGTGTAAAGGGAGCGCAGGCGGGAAGACAAGTTGGAAGTGAAAACCATGGGCTCAACCCATGAATTGCTTTCAAAACTGTTTTTCTTGAGTAGTGCAGAGGTAGATGGAATTCCCGGTGTAGCGGTGGAATGCGTAGATATCGGGAGGAACACCAGGGGCGAAGGCGGTCTACTGGGCACCAACTGACGCTGAGGCTCGAAAGCATGGGTAGCAAACAGGATTAGATACACT
+
FFGGGE7FGGFDFGGGGCFCDGDFFGGGGGGDFF<EFGGEGGDDGGGGGG>FG=FFDFCGGFGGFFC@7FFGGGGFGGGGGFGFFCFGGGGGGGGGGGGFGGGGCCFFFFFGGGGGGGGGGGEEGGGFG=FG7+-DF%@?@@FCGDFGGGGF?GGCFGGGFCFGCEGE/G><FF??5GGG=B<CEFGG=CCFEGD-EE>GCE;>8:E=FF?CF@FE@FGECFCF<@CFGFGFGFEDGFGB@FGF=FEFF@EEFED<FF@@F=B2<CFCFFFGGFFG9FGGGFCFGF?,9FFEDFCB7:CBCF@7++=EFFFE8=,+,FDFFFDCGGFC,<@E,:6@ECGFEGGF<C6@@DFDFFFGFCFEGFF,EC;B,GGEFGCFCFCEEEFFEFE9GGF<GGGGFFEDFCF@,<,FGF9CCCCC
@NJ 357
TGGGGAATATTGCACAATGGGGGGAACCCTGATGCAGCGACGCCGCGTGAGCGAAGAAGTATTTCGGTATGTAAAGCTCTATCAGCAGGGAAGAAAATGACGGTACCTGACTAAGAAGCCCCGGCTAACTACGTGCCAGCAGCCGCGGTAATACGTAGGGGGCAAGCGTTATCCGGATTTACTGGGTGTAAAGGGAGCGTAGACGGAATGGCAAGTCTGATGTGAAAGGCCGGGGCTCAACCCCGGGACTGCATTGGAAACTGTCAATCTAGAGTACCGGAGGGGTAAGTGGAATTCCTAGTGTAGCGGTGAAATGCGTAGATATTAGGAGGAACACCAGTGGCGAAGGCGGCTTACTGGACGGTAACTGACGTTGAGGCTCGAAAGCGTGGGGAGCAAACAGGATTAGATACCCT
+
EGGGG6FEGFGGGGGGGGGGGGGGGGGGGGGGGGGGGGEGGGGGGGGGGEGGDGGG:FGGGGGGGGGGGGGGGGGDFCGGCFGGGGGGGGGGGGGGGGFGGGGEF*@<FFDFFF8CEFGGGGGGGEGFGFFG::<F7FFFGFGCEGED88E2:FGGGGGG7:8E8EFGGE3AEFGDGEE@A<AF9CF<CFGGGGCFECEE>CEFCEEGCGGGFCF;CE7CF?8FCCC>=>5EFGGEFGG=GEDFEEGGGC>EFCGFEFFFFFEFFF<=FC5,FFFFAFGGFG?<C,ECFAFFCGCF8=,GGGGGGGGGGGGGDGGF=FGFFF9GFFECGFGGGGGGGGGGGGFFFDGGGGGGGGGGGGGGGGEF<DGGEFCGGGGGFGEEC7GGGGF@GGGGGGGGGGGGGGGGGGGGGFFC@CCC
@NJ 358
TGGGGAATATTGCACAATGGGCGAAAGCCTGATGCAGCAACGCCGCGTGAGCGATGAAGGCCTTCGGGTCGTAAAGCTCTGTCCTCAAGGAAGATAATGACGGTACTTGAGGAGGAAGCCCCGGCTAACTACGTGCCAGCAGCCGCGGTAATACGTAGGGGGCTAGCGTTATCCGGAATTACTGGGCATAAAGGGTGCGTAGGTGGTTTCTTAAGTCAGGGGTAAAAGGCTACGGCTCAACCGTAGTAAGACTTTGAAAATGGGAAACTTGAGTGCAGGAGAGGAGAGGGGAATTCCTAGTGTAGCGGTGAAATTCGTAGATATTAGGAGGAACACCAGTTGCGAAGGCGGCTCTCTGGACTGTAACTGACACTGAGGCACGAAAGCGTGGGGAGCAGACAGGATTAGATACCCT
+
CEFGGCEFGGGGGGGGGGFFDFGFGGCCFFGGGDGGGG-CFE@E7C+@CFD8FEFGFFF@FGGGGGG+EFFFFFGFGGGGECEDGGGCGFGGGGFAEAFGGGGCFDFE,85=<+3FCFFF7FGGGFGGGGFG@F,>FEFFGFCGGGGGEEGGGGGFFFGG7@CGCFGGFGCFF:C7B<@AF<GGFG5#/CEFGGD=58C-5&*//;=@F;GFEC?E9<<#BC10FFECCF><FGEG=CFGGGG<<C=FE<<ACCEFF,:#FC8EEC5,A<GFF@FGGGFF==FBC8,<,FC8F<EB5,FGFC:B>,:,AE<C44,=CE@9<AGEDGGEEDDGFGFC<CF7C,,GFB@7+F<BC,EAFDCFC<FEFFCCFF<<FGFGFGEGCFGDF>GGCBFGGDGEFEEEE<FGFC6F,ECB@A-
@NJ 359
TAGGGAATCTTCCACAATGGACGCAAGTCTGATGGAGCAACGCCGCGTGAGTGAAGAAGGCTTTCGGGTCGTAAAACTCTGTTGTTGGAGAAGAATGGTCGGCAGAGTAACTGTTGTCGGCGTGACGGTATCCAACCAGAAAGCCACGGCTAACTACGTGCCAGCAGCCGCGGTAATACGTAGGTGGCAAGCGTTATCCGGATTTATTGGGCGTAAAGCGAGCGCAGGCGGTTTTTTAAGTCTGATGTGAAAGCCCTCGGCTTAACCGAGGAAGCGCATCGGAAACTGGGAAACTTGAGTGCAGAAGAGGACAGTGGAACTCCAGGTGTAGCGGTGAAATGCGTAGATATATGGAAGAACACCAGTGGCGAAGGCGGCTGTCTGGTCTGTAACTGACGCTGAGGCTCGAAAGCATGGGTAGCGAACAGGATTAGATACCCT
+
GGGGGGGGGGGCFGGGGGGGGEGGGGG@FDGGGGGGGGDGGGGGGGEGEFGEFGGEGGGGCFGGGDGDGGGGGGG9EEGGGGGGGGGGGGGGGG8AEFBEFGGGGF7FGGGGDFEAF<=:FEFEG@GG@CFFFFGGGGGGBFFGGGGGDGE@GGEFGEGCFEFDGF>CFGGEGCFC$FE@>:*CCFFGCFECGC:E@FFGCECEGC1<@C?CGFEGFGGGGGEGGGGDEGE<EC/@>DFC<C:GE;GFGGFC:ECE@7F<CG>FCCDGGGGGGGFC39E<FGGGFCGGEE,EF9FGGEGGFCE;AGGGFEA,AGFGFCF8GGFA,GGGGGGGGGGFAGGGGGGGGGGGFF9AGGGCGGGGGGGGGGGF7GGGGGGGFE8<CGGFE,@,FEFF7GGGGGGGGGGGGF@GGGFA8GGGGGFGGGGGGGGGGGGGGGGDCCCCC
@NJ 51960
TGGGGGATATTGCACAATGGGGGAAACCCTGATGCAGCGATGCCGCGTGGAGGAAGAAGGTTTTCGGATTGTAAACTCCTGTCGTAAGGGAAGAGGAAGGACTGTACCTTACAAGAAAGCTCCGGCTAACTACGTGCCAGCAGCCGCGGTAATACGTAGGGAGCGAGCGTTGTCCGGAATGACTGGGTGTAAAGGGAGCGTAGGCGGGATGGCAAGTCAGATGTGAAACCTGAGGGCTCAACCTTCAGACTGCATTTGAAACTGCTGTTCTTGAGTGAAGTAGAGGTAAGCGGAATTCCTGGTGTAGCGGTGAAATGCGTAGAGATCAGGAGGAACATCGGTGGCGAAGGCGGCTCACTGGGCTTTTACTGACGCTGAGGCTCGAAAGCGTGGTGAGCAAACAGGATTAGATACCCT
+
GGGCFFE>FFGGGGGFFGFFFGGGGGGFGGGGGG9FFGGGGGGGEGGGFE7FFCFGGGFGF<FFGGGGF+EFGGG,C<FGGGFGDEEF@FFGG8AEF,4BFFEEFGFFGCACFGG8BB<FG8BFEGDEBB9BFGF,FDF>@FF8=EGG:@BF@FEG3<DF:6>1C8<3<FECC<9B5FGGGGG,<FF8@+?FCFGC>;7E1>8:2?CE,8CFAFFFAFDFCCGGFCEFGD@:;DGGFD>EGGC7$089,;FFF?DFAFF<@FD:=BE:,F8@FFE=FAE=CCCCE:++?B=,CDF9+FB@?FGEEEGF<EFFE7CFFDGGGGEC,CGFGFCC?,C,@+FEGGGGGGGGEGGGFFCGFGGGGGGGGFEDGGGGGGGGGGGFDECFGGGF>GFGF,GGFE9FFFFFGFCGGGGFCCCC@
@NJ 361
TGGGGAATATTGGGCAATGGGCGCAAGCCTGACCCAGCAACGCCGCGTGAAGGAAGAAGGCCTTCGGGTTGTAAACTTCTTTTAAGAGGGAAGAGCAGAAGACTGTACATCTAGCATCAGCCACGGCTAACTCCGTCCAAGCAGCCGCGGTAATACGTTGGTGGCAAGCGTTGTCAGACTTTACTGGGTGTAAAGGGCGTGCAGTCGGGAATGCAAGTCAGATGTGAAATCCATGGGCTTAACCCATGAAGTGCATTTGAAACTGTAATTCTTGAGTACTGGAGAGGTAATCGGAAGTCCTGGTGTAGCGGTGAAATGCGTAGATATTAGGAGGAACACCAGTGGCGAAGGCGGATTGCTGGACAGCAACTGACGGTGAGGCGCGAAAGTGTGGGGAGCAAACAGGATTAGATACCCT
+
F,CEG@FC9<FF,<C8FGGFGFGGGGCGGGGGC8C@FFFF@FGGGFG7::F9=FFE<<FCE,,CFFG7FFEGAFFE?9FFAG9E<CCEDFEF@EFFE=?,?<8?FFAF9FE?,E9F,,7:5,3,6@@C3,><,>BF,++,@<BFG7@:78BCCC;A@@,>,5DCGGF7CE*<:<:,,,,,><FFFFFFA:<2>,,041<<:=>9,2=E8:8*<:CFA?<2<@,@3<,909EF7C@D10A9>>2,.9'>=A#BCC51<CE?AFCDFA:#/?>1DF4GFBC?6C;AAE9+++++A<B<4F=4+8F?EDGDEAEE<<F:F:DC,,,@9FC,8FC9,B,EE<F,<B7G@GFEGCF7EC,GFCFDCDF<<CC6FGGFDFEEF@BGEFF7GGFCB,@9B<@FAFFGGGGFCF<F9E@GGCCCCC
@NJ 362
TGGGAAATATTGCACAATGGGGGAAACCCTGATGCAGCGACGCCGCGTGGAGGAAGAAGGTCTTCGGATTGTAAACTCCTGTTGTTGAGGAAGATAATGACGGTACTCAACAAGGAAGTGACGGCTAACTACGTGCCAGCAGCCGCGGTAAAACGTAGGTCACAAGCGTTGTCCGGAATTACTGGGTGTAAAGGGAGCGCAGGCGGGAAGACAAGTTGGAAGTGAAATCTATGGGCTCAACCCATAAACTGCTTTCAAAACTGTTTTTCTTGAGGAGTGCAGAGGTAGGCGGAATTCCCGGTGTAGCGGTGGAATGCGTAGATATCGGGAGGAACACCAGTGGCGAAGGCGACCTACTAGGCACTAACTGACGCTGAGGCTCGAAAGCATGGGTAGCAAACAGGATTAGATACCCT
+
AFGGCFCFFGGGGGGGGFGGFGGGGGEFGGGGGGGGGFEFGGGGGGEGGGGFGGGFCFGDGGGGG7=FFEFFGEEGFGGGGGGFGGGGD8=FFGGGGGGDFGG:FCGGGGGFGGGFGGF,?FFA=CGDG?CFC>FGGFFFCF;G>FCEGDEGDDG7CGG-FFGCF=FGGGDFGG:E?FGGGG3FFE:@<FFGGEEGGGFGGGDEGGFGGFC@FGFFFF?CFD8GDFFF;GCFGGGFCFFCC4DFFGFB1CFDFFGGGBFGFGEBGGEF?FCGGF(CCG+CGGGFGEGGGCGGGFC++>=GGGGFCE@EECF<CF?F<C<EF>+FCGFGGGGGDFCF9FFDEGGFGGGGFCAAFFEGGGGGECF<GGFFBGGGGGGFD:F<GCGGGGFFEGGGGFGGGGGGFGFGFEAGFAEB8CCC
@NJ 363
TGAGGAATATTGGTCAATGGTCGGCAGACTGAACCAGCCAAGTCGCGTGAGGGAAGACGGCCCTACGGGTTGTAAACCTCTTTTGTCGGAGAGTAAAGTGCGCTACGCGTAGCGTATTGCAAGTATCCGAAGAAAAAGCATCGGCTAACTCCGTGCCAGCAGCCGCGGTAATACGGAGGATGCGAGCGTTATCCGGATTTATTGGGTTTAAAGGGTGCGTAGGCGGCACGCCAAGTCAGCGGTGAAATTTCCGGGCTCAACCCGGACTGTGCCGTTGAAACTGGCGAGCTAGAGTGCACAAGAGGCAGGCGGAATGCGTGGTGTAGCGGTGAAATGCATAGATAGCACGAAGAACCCCGATTGCGAAGGCAGCCTGCTAGGCCGCCACTGACGTTGAGGCTCGAAAGTGCGGGTATCAAACAGGATTAGATACCCT
+
FG9FG@FFGGGGE@EGGGGGGFFGGG7CFFGGFFGGGGGGGG<FGGCFGGGGGGGGGGG7:=CFCFF>CGCCEGGGG<A?FGEFG<<:F7FEF5EFF?B,EGGGDGE7EC73FCEF+:@DC,FB<F=C+>FCF<FFAF@DFFACC:<>FF9FFFD7<<FFFEGGD:4CFCFGFCFGGFC<*E>F8GGGG>CC?9CG5C?A:;GGGFG5FF:CECEE<18?GG><C=*CC?EFB9GGF?=1>ECAB<C>8@FFGF>,6.>GG68C@CCEGCGGFGF%?AFGEEFF9,<CDC?FEC,8,E,FGGE@DBCCFD9FCF@ECBD@GGGGEFCGGGFGFFEF9DGGGGFB,CFCFE<FC=CC:7E?CGGFGGGGGGCF<@D<AC8+7DCFFFGGGGGGGGEGGGFF<GGGGFC@E@GGGFE,GGGGGGGGGGGGGFGCCCCB
@NJ 364
TGGGGAATATTGCACAATGGGGGAAACCCTGATGCAGCGACGCCGCGTGAAGGAAGAAGTATCTCGGTATGTAAACTTCTATCAGCAGGGAAGATAGTGACGGTACCTGACTAAGAAGCCCCGGCTAACTACGTGCCAGCAGCCGCGGTAATACGTAGGGGGCAAGCGTTATCCGGATTTACTGGGTGTAAAGGGAGCGTAGACGGTGTGGCAAGTCTGATGTGAAAGGCATGGGCTCAACCTGGGGACTGCATTGGAAACTGTCATACTTGAGTGCCGGAGGGGTAAGCGGAATTCCTAGTGTAGCGGTGAAATGCGTAGATATTAGGAGGAACACCAGTGGCGAAGGCGGCTTACTGGACGGTAACTGACGTTGAGGCTCGAAAGCGTGGGGAGCAAACAGGATTAGATACCCT
+
FGGGGFGGDGGGGGGGGGGGGGGGGGGGGGGGGGGGGGGGGGGGGGGGGGGGGGFGFGGGGGGGGGGGGGGGAFGGFGGGFFGGGGGFGGGGDGGGGGFGGGGGFFGGGGGGCGCGGGGGGGGGGGGGGGEGDF8FFG7FF/FG.F<CF>EFFGGGG?GG<5=@GCFGFGGGGGDDGG<FF<FGFGGGGGGFFEECEE5EGG90FCC>EFGG@9FFGGFFGGGGGGGGEGGDCFGCFG,FGGG>#EFD<EFFGGGGGGFGGGFFGGGGFBFGFDFGGGGGGFEDGGGGGGFE8ECGFFCCGGGGGGGGGGGGGGGEF<DFE@9GF@FGGEFFGGGFCGGGGGGGGGGGGGGGGGGGGGGGGDFGGFGGGGGGGGGGFCDGFFGGGGGGGGGGGGGGGGGGGGFGGGGGFFGCBCCC
@NJ 365
TGGGGAATATTGCACAATGGGCGAAAGCCTGATGCAGCAACGCCGCGTGAGCGATGAAGGCCTTCGGGTCGTAAAGCTCTGTCCTCAAGGAAGATAATGACGGTACTTGAGGAGGAAGCCCCGGCTAACTACGTGCCAGCAGCCGCGGTCATAAGTAGGTGGCAATCGTTATCCGGATTTATTGGGCGTAAAGCGAGCGCAGGCGGTTTGAGAAGTCTGATGTGAAAGTCTTTGGCTTAACCAAAGAAGTGCATCGGAAACTGGCAGACTGGAGTGCAGAAGAGGACAGTGGAACTCAATGTGTAGCGGTGGAATGCGTAGATAGATGGAAGAACACCAGTGGCGAAGGCGGCTGTCTGGTCTGCAACTGACGCTGAGGCTAGAAAGCAGGGGTAGCGAACAGGATTAGATACCCT
+
FGG?@FEGGGG9EGGGGFGGGG:FBFCGGGGFCFGFEDCFFGDGED@C+F7EGCEEAEFFDFGGGFD7FGDFGGGCG9EE,CEFGGGG98<FFGCABFGDF7:CFDFG,BFD8FCGFGGFFGDDGEGG8C9,+@,><A<FGC,@F>;9?&CDF1-?F?CFGG7FC#*68F4FF>E>CGFA@<C:442,3<C<F>FEC#,DB?9GED3@?5F#FC>FCGFC@;ED>97C#?FDFFGFGFCF<:@7<FF<,.#@<:9F=FD56?,#CGGB8E#FCEFA<F;F;C:GDE,EE?<C5AFFC5CGF@GGC7:E?,EGGGFC49,,,9,59E?ECFFB,E8AFFC@CC8,FCGFC6,F,6<<AFDCC,FA9FC,C@C78GGGGF9<,,FAFFC,:-EFGEGDFDFFEGGGGGEGFCCCCCA-
@NJ 366
TGGGGAATATTGGGCAATGGGCGAAAGCCTGACCCAGCAACGCCGCGTGAAGGAAGAAGGTCTTCGGATTGTAAACTTCTTTTATGAGGGACGAAGGACGTGACGGTACCTCATGAATAAGCCACGGCTAACTACGTGCCAGCAGCCGCGGTAATACGTAGGTGGCAAGCGTTATCCGGATTTACTGGGTGTAAAGGGCGCGTAGGCGGGGATGCAAGTCAGATGTGAAATCTATGGGCTTAACCCATAAACTGCATTTGAAACTGTATCTCTTGAGTGCTGGAGAGGTAGACGGAATTCCTTGTGTAGCGGTGAAATGCGTAGATATAAGGAAGAACACCAGTGGCGAAGGCGGATTGCTGGACGACAACTGACGGTGAGGCGCGAAAGCGTGGGGAGCAAACAGGATTAGATACCCT
+
DFGGGGGGGGGGGGGGGGGGGGDGGGGGGGGGGGGGGGFGGGGGGGGGGGGGFGGGGGGGGGGGGGGGFGGGGGGGGGGGGGGAFFGGGGGGGGFGGCFCGGGGGCFFGGFGGGGGGGGGGGG8FCDGGGAFGGGGFGGFGG<:FG>G?GGGE7>FGGFFGGGGGGGGF?EGGCECGG=GEFGGFGFGG%GFGGGGG7FFGGGEEGGGEGGGGDGGFDGGGGGGGFGFC@CF;FGGFFGGGGGGGGGGGGGFFFEF<F=C@<<FFBFG@?FFFFF6FF@F;EFGFCEE<FEB,CEFGFFC@FCGGF7GGGGCGFEBCF7@GGFFEE<GDFGGGGGCFEFC,CGGFGGGGGGDDGGGGGGFDGGF7FEEGF:7GF>GFCGGGEGGGGGGGGDGGGGGGGF<EFGGGGF<E9DGFC6A,,A
@NJ 367
TGGGGAATATTGCACAATGGGCGAAAGCCTGATGCAGCAACGCCGCGTGAGTGATGAAGGCCTTCGGGTCGTAAAGCTCTGTCCTCAAGGAAGATAATGACGGCACTTGAGGAGGAAGCCCCGGCTACTACGTGCCAGCAGCCGCGGTAATACGTAGGGGGCTAGCGTTATCCGGAATTACTGGGCGTAAAGGGTGCGTAGGTGGTTTCTTAAGTCAGAGGTGAAAGGCTACGGCTCAAACGTAGTAAGCCTTTGAAACTGGGAAACTTGAGTGCAGGAGAGGAGAGTGGAATTCCTAGTGTAGCGGTGAAATGCGTAGATATTAGGAGGAACACCAGTGGCGAAGGCGGCTCTCTGACTGTAACTGACACTGAGGCACGAAAGCGTGGGGAGCAAACAGGATTAGATACCCT
+
GGGF@FGGFGGGGGGGGGGGGGGGGGGGGGGGGGGGGGGGGGGGGGGGG:FFGGGFEGGFFGGGGGG@FGGGGGGGGGGGGGGGGGGGGGGFFGGGGGGGGGGGGGGGGCF<DEEGGGGG@DGDGGG>FFFGG?FGGGGGECGGGGFFGGGCGGGGGDGGGGD?FFGFGGGGGGDGGGGGGEDGFCFGGGGGGGGEEFFGGGGCGGFGGFFFFFCFGFDGF@FGFGE5EGGFGGGEGGE/CGGGGGGGGGGGGGGGGFFGGGGGGGFGF=<FGGGGCF<FDGGGGGGFGGGGDDFDGGFFGGEGGGGFGGFB,7FGGGGFGFAEDFF9GFC6-GCFGFC,7GCFGGGFGFGGFGGGGGGGGGGGGGGGGGFGGGGF8GGGFGGGGGGGGGGGGFGGGEGGGGDGGGFFCCCCC
@NJ 368
TGGGGAATATTGCACAATGGGCGAAAGCCTGATGCAGCAACGCCGCGTGAGCGATGAAGGCCTTCGGGTCGTAAAGCTCTGTCCTCAAGGAAGATAATGACGGTACTTGAGGAGGAAACCCCGGCTAACTACGTTCCAGCAGCCGCGGTAATACGTAGGGGGCTAGCGTTATCCGGAATTACTGGGCGTAAAGGGTGCGTAGGTGGTTTCTTAAGTCAGAGGTGAAAGGCTACGGCTCAACCGTAGTAAGCCTTTGAAACTGGGAAACTTGAGTGCAGGAGAGGAGAGTGGAATTCCTAGTGTAGCGGTGAAATGCGTAGATATTAGGAGGAACACCAGTTGCGAAGGCGGCTCTCTGGACTGTAACTGACACTGAGGCACGAAAGCGTGGGGAGCATACAGGATTAGATACCCT
+
GGGGGGGGGGGGGFGGGGGGFGGGGGGGGGGGGGGGGGGGGGGGGDGGGDGGGGFEGGFGD8FGGGGGGGGGGGGGGGGGCFFFGGGGG?FGFGC,FFGFGGGEC:EGGFE8DF7BFFGFGBCDDGGF?EFF7F8DFEFGGGGGGC7*>>1BF9DFGFG>ECC<FDFG=F7<<:3FE9;GF>=CFC<FGGGFGGGCG5>,:DFFF>AFG;GGFFC@FGGGGG@@GGGECC<EGFEC:-CGCFFDFFGGF??FFF7FGGFA9FC=GFCFFFGGGGGGGF8FA,FFFFGFGGC@FGFF9FEFGGFEGGGGGGGGGGF7FFFGGFFDCGGFDGGFFFA??GF@,GCFGGCGGFGFF8EFGGGGGGGGGGGGGGGGGGGGGF<FGGGGGGGGGGFGGGFC<,GGGGGGCGGFGFCCCCC
@NJ 369
TGGGGAATATTGGGCAATGGGCGCAAGCCTGACCCAGCAACGCCGCGTGAAGAAAGAAGGCTTTCGGGTTGTAAACTTCTTTTACGAGGGAAGAGCAGAAGACTGTACCTCTAGAATAAGCCACCGCTAACTACGTGCCAGAAGCCGCGGTAATACGTAGGTGGCAAGCGTTGTCCGGATTTGCTGGTTGTAAAGGGCGTGTAGCCGGGAATGCAAGTCAGATGTAAAATCCATGGGCTTAACCCATGAACTGCATTGGAAACTGTATTTCTTGAGTACTGTTGAGGCGATCGTAATTCCGAGTGTAGCGGTGAAATGTGTAGATATTAGGAGTAACACCAGTGGCGAAGGCGGATTTTTGGAAAGCAACTGATGCTGAGGCTCGAAGGTGGGTGTAGCAAACAGGATTAGATACCGT
+
@CEFFDE8CFGFFGGCFGEEFCCCFGDC@AFFFF<FFFAFGCGEF7:FGGGF,:EFFFG,,CC<CCFEA=:BEGCGFGECGGG9,49B7FC=+E=FFE,4=E=<<?@<,C,BCF9?AAFFC=,,,8+C+>FFGD=DFCFD<,3,@FGCFCE>@9,?B:83:D:FF:FC*F=F:CFDCEC<5,7?9CC2,*4?8?FFE*:=@E>@9+<?D@/@15:C=9A997<8%#C@?<1CEB:CDF:CCF?*399F8<)GFFDC</DFCC7BF#C09,C<:,@4#C:CE,,CC:+8,4++,,CGFC4,,,EA44++EBC,A,6,=:,6,4,<E9,,C,C,B,B:<6C,<,,@@CACEEF@,C,:6,,,6CC,9FF<C<<C6,<,@@<@CC,8FC,B:C@-F9C,,FC,6,;,,,;<6,C6,6A,,6
@NJ 370
TGGGGGATATTGCACAATGGGGGAAACCCTGATGCAGCGACGCCGCGTGGAGGAAGAAGGTTTTCGGATTGTAAACTCCTGTCGTTAGGGACGATAATGACGGTACCTAACAAGAAAGCACCGGCTAACTACGTGCCAGCAGCCGCGGTAAAACGTAGGGTGCAAGCGTTGTCCGGAATTACTGGGTGTAGAGGGAGCGCAGGCGGACCGGCAAGTTGGAAGTGAAAACTATGGGCTCAACCCATAAATTGCTCTCAAAACTGCTGGCCTTGAGTAATGCAGAGGTAGGTGGAATGCCCGGTGTAGCGGTGGAATGCGTAGATATCGGGAGGAACACCAGTGGCGAAGGCGACCTACTGGGCACCAACTGACGCTGAGGCTCGAAAGCATGGGTAGCAAACAGGATTAGATACCCT
+
GGGCGGGGGGGGGGGGGGGGGGGGGGGGGGGGGGGGGGGGGGGGGGGGGGGGGGGGGGGGGGGGFGGDGGGGGGGGCGFCFGGGGGGGFGGGGGGGGGGGGGGGGGGDFGFFGFGGGGFGGGFGGGDFFGGGGGGGGGGGGGGGEGGGFCCEFGGFGGGGGGGGEGGGGG@CFGGGCCCCGF<GDFFF?CFFGGGGGGGGGGGGGGGEF@?EGDGBCFCFEGGGGGFFGFGFFFGFGGGGEFDG?GGFFGCEDFFCFGGFFFFFGGGGGGGGGGGGFFCE=F>GGGFGFGGGCFF7F=FGGGGDGGEGGGFFGGGGEEGCFEF7F:CGGGGGGGFCAGGFF:GDGGGGFC,FAGCFCC@FDCGFFGGGGGGGGGGGGGGFFGGGFFGGFGGGGGGGFE9GGGGGGGGGGGGCCCCC
@NJ 371
TGGGGGATATTGCACAATGGGGGAAACCCTGATGCAGCGACGCCGCGTGGAGGAAGAAGGTTTTCGGATTGTAAACTCCTGTCGTTAGGGACGATAATGACGGTACCTAACAAGAAAGCACCGGCTAACTACGTGCCAGCAGCCGCGGTAAAACGTAGGGTGCACGCGTTGTCCGGAATTACTGAGTGTAAAGGGAGCGCAGGAGGACCGGCAAGTTGGAAGTGAAAACTATGGGCCCAACCCATAAATTGCTTTCAAAACTGCTGGCCTTGAGTAGTGCAGAGGTAGGTGGAATTCCCGGTGGAGCGGTGGAATGCGTAGATATCGGGAGGAACACCAGTGGCGAAGGCGACCTACTGGGCACCAACTGACGCTGAGGCTCGAAAGCATGTGTAGCAAACAGGATTAGATACCCT
+
FG@8FGGGGGACFEGFGCFFGCGGGGGFEGGGGGFGG?FGGG+@FBFGGDG8CBFGGGGGGGGGGGGC7FGCGG@EDFGGGGGGGEGGFGEGCFGGGGGGGGEGGFFFGGGGGEF<DFGGGFEGC7F@,,>F7::CF9FFGGGGGGECCEEC,,=<<CCFFCCC2*4<<FG7FFC7.<AC@C<8#E>ECFFGG4GCEC>8,88#CGGGGGGE9CCFEFGGD;GGGFFFGGC+<<;>GEFC>FGGF=FD:@FGC,CCFDEFFFGGGFD<8,9FCEF:@9EFB<CFGGDFFFBFB9++>+=?8F:+GC7FCE?GFFC:=FFD<C@@,FCF9EFGGFCFEFC@7B,F9::7CFAF99C8GGGFFGFF@C,GGEEGGGEE@:7C,B,GF<CDC-C,9F<GFAGFFC<E9DCGGFFC8CCC
@NJ 372
TGGGGAATATTGCACAATGGGGGAAACCCTGATGCAGCGACGCCGCGTGAGTGATGAAGTATTTCGGTATGTAAAACTCTATCAGCAGGGAAGATAATGACGGTACCTGACTAAGAAGCACCGGCTAAATACGTGCCAGCAGCCGCGGTAATACGTATGGTGCAAGCGTTATCCGGATTTACTGGGTGTAAAGGGTGCGTAGGTGGTATGGCAAGTCAGAAGTGAAAGGCTGGGGCTCAACCCCGGGACTGCTTTTGAAACTGTCAAACTAGAGTACAGGAGAGGAAAGCGGAATTCCTAGTGTAGAGGTGAAATGCGTAGATATTAGGAGGAACACCAGTGGCGAAGGCGGCTTTCTGGACTGAAACTGACACTGAGGCACGAAAGCGTGGGGAGCAAACAGGATTAGATACCCT
+
GGGFGEGGCFGGGGGGGGGGGGGGGGGGGGGGGGGGGG:FGGGGGGGEGGGGGGGGGGGGGGGGGGDFGGFGGGGGGGGGGGGGCFGGGGGGGGGGGGGGGGCGGGGGGGGGGGF9FGCEGFGGGGGGGGGG@FDFGGGGGGGGGGFEGC@FG@>GG@FFFGGGGGGGEAFFGG6;C?<9C:FFCFAE<GG8F@E2:CC<GFGFFFGFF3<-EDDFFFGGGCGFFFGGFGAFGGEGGFGDFGG<EEDE<FBCFG?CGFECGGG5F9FF,<?FGFEA?FFECFFFGGGGGE?CF<C,8FFFGFGE>,,GGGGGGGFC<GFGGGDF<FFFF9GGGGGGGGGGGGGGGGGGGGGGGGGGGGGGF<<DFCECGGGFFGGGGGFCGDGGGGGGGFGGGGGGFGGGGGGFF9GGGFGCCCCC
@NJ 373
TGAGGGATATTGGTCAATGGTCGGCAGACTGAACCAGCCAAGTCGCGTGAGGGAAGACGGCTCTACGGGTTGTAAACCTCTTTTGTCGGAGAGTAAAGTACGCTACGCGTAGCGTATTGCAAGTATCCGAAGAAAAAGCATCGGCTAACTCCGTGCCAGCAGCCGCGGTAATACGGAGGATGCGAGCGTTATCCGGATTTATTGGGTTTAAAGGGTGCGTAGGCGTCACGCCAAGTCAGCTGTGAAATTTCCGGGCTCAACCCGGACTGTGCCGTTGAAACTGGCGAGCTAGAGTGCACAAGAGGCAGGCGGAATGCGTGGTGTAGCGGTGAAAGGCATAGATATCACGCAGAACCCCGATTGCGAAGGCAGCCTGCTAGGGTGCGACAGACGCTGAGGCACGAAAGCGTGGGTATCGAACAGGATTAGATACCCT
+
EFGGGEGGGGGE9<FGGFGGGGEGGGEGGCFGGGGGGGGGGEFFGGCFGEFGGFGGGEG,CFGGGGD7F:FEEGGGGFGFGGGGG=?C+>FECFGGGGGDGGFC7FCFCCGFGGGGGGCF9BECFFFGGFE+>FFFGGGGGAFGFGGGDCFGC>57FFGGFC,CFDFG6FEGCC=FGG6GGGGF:CFG=G8<CFGE-:CC<EFFFGGGC@GEFGGGEGFECGDF5#:CCEC*E?;35:,<7;FFF<D>FG:FGGGCEFFGGGDF<CG8>BFDFDD9DD<FBF1ECF?GF?F<FF=C=;DGEB:FF+7@F8D9EFC:7FGGGGGFCC@EC,FGFC,FGGGFEAEGE@F>E9GGGGGE@DFEFFGGGGGGFFGGFGGGFFCCF:7GGGGGGGF7F@DDFGFFGGGGGGFCGGGGGGGF;DFGDGGGGGDFA8FCCCCC
@NJ 374
TGAGGAATATTGGTCAATGGACGAGAGTCTGAACCAGCCAAGTCGCGTGGAGGAAGACGGATCTATGGTTTGTAAACTTCCTTGTGCGGGAACAAAGCGGCGTCGTGAAGCCTGATGAGTTTTCCGCCAGAATAAGCATCGGCTAACTCCGTGCCAGCAGCCGCGGTAATACGGAGGATGCGAGCGTTATCCGGATGTATTGGGTTTAAAGGGAGCGCAGGCGGCGAGGAAAGTCAGCGGTAAAAGGTCGGGGCTCAACCCCGGCCTGCCGTTGAAACTGTCCTGCTAGAGTTCGAGTGAGGTATGCGGAATGCGTTGTGTAGCGGTGAAATGCATAGATATGACGCAGAACTCAGATTGCGAAGGCAGCATACCAACTCGCGACTGACGCTGAGGCTCGAAAGCGTGGGTATCGAACAGGATTAGATACCCT
+
FGGGGGGGGGGGGGGGGGGGGGGGGGGDFFGGGGGGGGGGGGGGGGGGGGGGGGGGFFGEGGGGGGFFGGG=FGGFGGGGGG,,,,,=CE7F+?FGFB:F7+6>>>=A+?,F,=B,>BDD,3,:>+8+@@3@A,F,,>373CD:CDF9:B?532>43:'%>C3BAFF<F:(7+AFFC7:<8;/>E?=A;*1:8;<<)?8A+EC9C6@FC8GEFGGGE=*<CFBE<A?C<+FGD8*CCECFC,9B4**C7FCFF8,FEF@*+FF>>+7GE79F9CFFFA,<7:9FC,DAGGGFFGGGFEFFDF:B7GGFGGGEGCEGCGGGGGGDGGFFCEFFFDF<GGFGGFECEGFGFGGFCE,GGFCE?GGFGGGGF?GGGGGGGGGGGGGGGGGGGGGGGGGGGGGGGGGGGGGGGGGGGGGGGGGFGGGGGGGGCCCCC
@NJ 375
TGGGGAATATTGCACAATGGGGGAAACCCTGATGCAGCAACGCCGCGTGAAGGATGACGGTTTTCGGATTGTAAACTTCTTTTCTTAGTGACGAAGACAGTGACGGCAGCTAAGGAATAAGCATCGGCTAACTACGTGCCAGCAGCCGCGGTAATCCGTAGGATGCAAGCGTTATCCGGATTTACTGGGTGTAAAGGGAGCGCAGGCGGGACTGCAAGTTGGATGTGAAATACCGGGGCTTAACCACGGAACTGCATCCAAAACTGTAGTTCTTGAGTGAAGTAGAGGCAAGAGGAATTCCGGGTGTAGCGGTGAAATGCGTAGATATTCGGAGGAACACCAGTGGCGAAGGCGGCTTGCCGGGCTTTAACTGACGCTGAGGCTCGAAAGTGTGGGGAGCAAACAGGATTAGATACCCT
+
GGGGGGGGGFGGGGFGDGGGGGEGGGGGGGAFDFGGGGFG?FEG@GGGG@FFEGGFGGGGEEGGGC+?F7<FGGAEFGFGGGCE?FFFCFGGGCECEDEB<FF9FG7CF+,,8>FCECD??,?DF:++:C=FDD8CC<+@EADF<BFECCE::89,@>>F1>3?<8C<9@CF7*:;;F**3*28<FE67+<FB:::,::<<*8*<C*:EE*>7/$;A:9,<:20<>,<,<9<F:</.9FACF=G+3:CGC8G=G;1,8;EGCGF@B<=BDA;;CFFFFAE9CF=<=FC,,DFCGFFC=C+:F8GGGGG@:AGFFAE@CGFFD9FF@F?C+FGCCGFFF:-,EFCGDGFF7FEECF7CC7@+GGFAC,EGGGGGGGEECGGE@8FDGGGGGFBCGF8EF<,DGGGCGGFEC9GGGCCCC@
@NJ 376
TGGGGAATATTGCACAATGGGGGAAACACTGATGCAGCGACGCCGCGTGGAGGAAGAAGGTCTTCGGATTGTAAACTCCTGTTGTTGAGGAAGATAATGACGGTACTCAACAAGGAAGTGACGGCTAACTACGTGCCAGCAGCCGCGGTAAAACGTAGGTCAAAAGCGTTGTCCGGAATTACTGGGTGTAAGGGGAGCGCAGGCGGGAAGATAAGTTGGAAGTGAAATCTATGGGCTCAACCCATAAACTGCTTTCAAAACTGTTTTTCTTGAGTAGTGCAGAGGTAGGCGGAATTCCCGGTGTAGCGGTGGAATGCGTAGATATCGGGAGGAACACCAGTGGCGAAGGCGGCCTACTGGGCACCAACTGACGCTGAGGCTCGAAAGTGTGGGTAGCAAACAGGATTAGATACCCT
+
;@<ECCFFGGGGFGECEFG,C@@FCFG,CEDFGDFFFGGFFGGGGGGGGGD@CBFACEEFE9FGGFGC++BFGGGGG9AFFFGGG8=EF8EFGGFGGGGGGGG+B=,EFFGCG,DAF8D,AB+CFFDFDFFF7FGGFGGEEGFGGG7FEE:DFFEFGCGF>0#@FFCGFAF9F&FE:<:;AFGGGGGGFFCGDEFG5<:5E=@9CFE9CFED,9C@CFGF@EFFFGFB<FB7>CFF71C;?CDC@EFF,ED73C9C.DFECGG,08,1FGDGGGGGF=C0=E=FFEFE:CGFGFFCF>+?GFEEEF7GF@E9CGGF@GGGGGGGEEDGGCFGGFGFGDGGGGGFGGGGGGCGF9GGGFGGFCFC<DEGGGGECF?GGGFFF@GDFFC@GGGGGDGGGGGGGFFFECD9EE@CB8CC
@NJ 377
TGGGGAATATTGGGCAATGGGGGAAACCCTGACCCAGCGACGCCGCGTGAGGGAAGACGGTCTTCGGATTGTAAACCTCTTTCAGCAGGGTAGAAGAAGTGACGGTACCTGCAGAAGAAGCCACGGATAACTACGTGCCAGCAGCAGCGGTAATACGTAGGTGGAAAGCGTTATCCGGATTTATTGGGTGTAAATGGTGTGTAGGCGGGACTGAAAGTCAGACGTGAAAATCATGGGCTCAATCAATGAATTGCGTTTGAAACTGCGGTTCTTGAGAGTGGGAGAGGTAAACGGAATGCCTGGTGTAGCGGTGAAATGCGTAGATTTCAGGAGGAACACCGGTGGCGAAGGCGGTTTACTGGAACACAACTGACGCTGAGATACGAAAGCGTGGGGAGCAAACAGGATTAGATACCCT
+
DECFGEBF<EDFGGFFFFFFDGGGGGGGGG8CFFGG8@+@CFG>++66:CFG@BC,=EF>FCGC,?:8=:,,A,C,BEBA,C@EACEF+C?E+CE<<=<,:A<C+B<@C998B,5F,:>,>,><+++3B,>FGC+,,8D=FFB,6,@:<**@BB9;*??,*,,6*,,83?BF:A;4C7628$5=#<C,B36;87*;C9GGCC>53*A:,E;,@,EFCDGF@D6,,9@,;;9,7@:,,,<><,,7,<C:,+EGDGFD<C3,E3+B:GEEEE?@E?788FGFFEA,9GFD,5FFGFGGF=FFFEFEF:E@DFE<GGGFGDFFAE??,FE,8GGFFFGGGF7GFFECF@AEGGC6C,,FGFFFGFFFGFCCCEGFFCFGFCFF;,FFF<GFCCFC,CFGFGDGGGFC,E<CEF<C,6CCA6
@NJ 378
TGGGGAATATTGGGCAATGGGGGAAACCCTGACCCAGCGACGCCGCGTGAGGGAAGACGGTCTTCGGTTTGTAAACCTCTTTCAGCAGGGTAGAAGAAGTGACGGTACCTGCAGAAGAAGCCACGGCTAACTACGTGCCAGCAGCCGCGGTAATACGTAGGTGGCAAGCGTTCTCCGGATTTATTGGGTGTAAAGGGTGTGTAGGCGGGACTGCAAGTCAGACGTGAAAATCATGGGCGCAACCCATGACGTGCGTTTGAAACTGCGGTTCTTGAGAGTGGGAGAGGTAAACGGAATTCCTGGTGTAGCGGTGAAATGCGTAGATTTCAGGAGGAACACCGGTGGCGAAGGCGGTTTACTGGACCACAACTGACGCTGAGACACGAAAGCGTGGGGAGCAAACAGGATTAGATACCCT
+
FFGGDDGGGFGFAEEFGGG8FGGFGGFGEGFFCFFGGGGGGGGGGGEGGGEGGEGGGFE,?:4FEFG++8=EFGCF<FDGFGGFGEFGCG?FGGA,BEDFE<F7FBF@CD98,,?D=E8=FG8FGC@BFA=7G3>8FGD;=:/>BDF@:819>;;1=<:,EGGFFC;C:<CF/CF@BC,?2;7C;F?EB:4CCCFCEFC>EGCC.5F@:F?FG2C<EF91D>7FACCD>62<<0EGFF%ECFFF:E#:%/#C78,ED9GGGF<CE6<8E9C558,B,,=4E=FGFC,7F8FGGGGFFFEFF4A,EF8F7CGGGGGGGGGGGGFEE?,=GGGGGGEF:C++<F@FEGGDGGGGGF<FCFF9GGFB,C9DGGGGF@C,CE6C,FCGGGGGGGGGGGGGGGGGGGGFGGFGGGGGCCC8CC
@NJ 379
TGGGGAATATTGCACAATGGGCGAAAGCCTGATGCAGCGACGCCGCGTGAGCGAAGAAGTATTTCGGTATGTAAAGCTCTATCAGCAGGGAAGATAATGACGGTACCTGACTAAGAAGCACCGGCTAAATACGTGCCAGCAGCCGCGGTAATACGTATGGTGCAAGCGTTATCCGGATTTACTGGGTGTAAAGGGAGCGCAGGCGGTGCGGCAAGTCTGATGTGAAAGCCCGGGGCTCAACCCCGGTACTGCATTGGAAACTGTCGTACTAGAGTGTCGGAGGGGTAAGCGGAATTCCTAGGGTAGCGGTGAAATGCGTAGATATTAGGAGGAACACCAGTGGCGAAGGCGGCTTACTGGACGATAACTGACGCTGAGGCTCGAAAGCGTGGGGAGCAAACAGGATTAGATACCCT
+
GGGGGFGGGGGGGGGGGGGGCGGGGGGGGGGGGGGGGGGGGGGGGGGGG=FGGGGGGGGGGDGGGGGGCGGEGFGFGGGGGGGGGGGGGGGGGGGGGGGGGGGGGGGGGGGG9FBDFGFGGGGDEGGFFF@FBFBFGGGGGCGG7F@DGEGGGGGGGGGGGFFGCCFG;=FGFGCEE7FEFG<EFGGGCEFFFGGGDGGGGGGEEGGDGDGG>6<?FFF;GGGFFEEECCCEGFGFFCFFGGGGGGGGGGFGFEGFFDFFGEGFGFCFE5<CDFF>0<EFDGGGGECEGFGFFDF<<E,9A,E:GGGGGGGFFCDGGGGGGDGGGFGFGCFGF8FGGFGECEF<GGGGGGGFF9GGGGGFFFECEGGGDGGGGFGGGFB;<>GGGGGGGGGGFDGGF9GFCGFGGGGGGGGCCCCC
@NJ 380
TGGGGAATTTTGGACAATGGGGGCAACCCTGATCCAGCCATGCCGCGTGAGTGAAGAAGGCCTTCGGGTTGTAAAGCTCTTTCATTCGGGAAGAAAACGCGCGCTCTAACATAGCGTGTGGATGACGGTACCGACAGAAGAAGCACCGGCTAACGACGTGCCAGCAGCCGCGGTAATACGTAGGGTGCGAGCGTTAATCGGAATTACTGGGCGTAAAGCGTGCGCAGGCGGTTTGCCAAGACAGGCGTGAAATCCCCGGGCTCAACCTGGGAACTGCGCTAGTGACTGGCAAGCTAGAGTACGGCAGAGGGGGGTGGAATTCCTGGTGTAGCAGTGAAATGCGTAGAGATCAGGTGGAACACAGATGGCGAAGGCAGCCCCCTGGGCCTGTACTGACGCTCATGCACGAAAGCGTGGGGAGCAAACAGGATTAGATACCCT
+
FFEGGGGFFDCFGFGGGCFGG7@CFGCEC@FFFAFGGGFG<CFGGDGGGGGGGG<FGCGGFG,=FFDGFGGGFFFEFGFGFF?<FCEFG>FGFGGEFEFCCFGGGGGGGGFC,8DFFEFGD9FGGFGGGGGGGGGECFGGGFEGGGGDCEGGGGCGFEFDFFGGGGFCEGGGGCCEFGFFGGGGE@;EEGGGGGG;F;GE=05EGGD9C3AGGFGDFFFEEG4FGGEEG<>1EGG<GGECFG;F@:CDEE,09BA+E3FFE=CFFEEC:GFF@>F(38EEBEC3:,?D+BC,E,<?EGF@FFEFGFGGGGGGGE<CEGGGGGGGGFA??=A9GFEGFGGC:DF,CGGEBEC8FC,<<GGFC6,C7C7EFGGGGGGGF7F:C,E:FF,<ECGGEGGGCFGGFGGGGGGGGGGEGFCGGGEFFDGGFFCFEDEEA<AE@8,68
@NJ 381
TGGGGAATATTGCACAATGGGCGAGAGCCTGATGCAGCGACGCCGCGTGAGCGAAGAAGTATTTCGGTATGTAAAGCTCTATCAGCAGGGGAGATAATGACGGTACCTGACTAAGAAGCACCGGCTAAATACGTGCCAGAAGCCGCGGTAATACGTATGGTGCAAGCGTTATCCGGATTTACTGGGTGTAAAGGGAGCGCAGGCGGTGCGGCAAGTCTGATGTGAAAGCCCGGGGCTCAACCCCGGTACTGCATTGGAAACTGTCGTACTAGAGTGTCGGAGGGGTAAGCGGAATTCCTAGTGTAGCGGTGAAATGCGTAGATATTAGGAAGAACACCAGTGGCGAAGGCGATTCTCTGGACTGTAACTGACGCTGAGGCTCGAAAGCGTGGGGAGCAAACAGGATTAGATACCCT
+
AFGGGCEFGGGGGGGGFFFGGGGGGGEGCFGGC9CFFGEGGDGGGGFFGGG=FGGGEGFDF9EEGGGCF+BFGGFDC<E,EF?<BDFEFEEGGGGGGFGGFGE@F+<FGGF,DFGGGFCEGEFG7:FGFGGC@F<F<FF,DCFG*CCGBCC<C;><F;GF<A:F>GFGC:FFFF3FGGFCFF9B@>(;+<FEFGGGG:<EGGG(FCCC@FCCEEF#;9@8#FC<#5GFE<F>CGG3:<CFEF6FFCECC3,GF=<9EGFFF@FEEEC2EC7E28DEFA:CA+9FCFDGFCAFDBE:,DFAEE@C7GGGFC,6,?:+FCE,,FFGGF<F9EGGEEFFCFFGGGEGFCCGFGFFGGGGGF8EEGFCFCFFFEGC8FEGCGGGGGFFEGGGGGGGGGGGGFGFFFFFGEGGDDC@CCC@
@NJ 60755
TGGGGAATATTGCACAATGGGGGAAACCCTGATGCAGCAACGCCGCGTGAAGGAAGAAGGTTTTCGGATCGTAAACTTCTATCAACAGGGACGAAGAAAGTGACGGTACCTGAATAAGAAGCCCCGGCTAACTACGTGCCAGCAGCCGCGGTAATACGTAGGGGGCAAGCGTTAACCGGAATTACTGGGGGTAAAGTGAGCGTAGGCGGCACGGCAAGCCAGATGTGAAAGCCCGCGGCTTAACCTCGCGGATTGCATTTGGAACTGGCGAGCTAGAGTACAGGAGAGGAAAGGTGAATTCCTAGTGTAGCGGTGAAATGCGTAGATATTAGGAAGAACACCAGTGGCGAAGGCGGCTTTATGGACTGTAACTGACGCTGAGGCTCGAAAGCGTGGGGAGCAAACAGGATTAGATACCCT
+
EEGDEGGGGGGGGGGGGGGGDEGCFGFFGC@FGGGGFGCFGGCFGGC:CCFFFEFFDEGCFCGGGGGGFFGFGGGGFGGGG<<DAFFG,FFGGF>B7FFDDFC<CCFCC<A<@BF9??AFF3B38+@FGDGGGGF+,8>DF8FGFCFCC:*511;FGGGG::BFGGGC7B<<@@*,2C:<CF7:F,:FF*:/:0<:2:EGFGEC5C6CGC>C-*-?EFG+<F6D95FFF>C2,@@&<@/>B&9C#2CDGBADCGG8G<A73#59A?=@4<,AEEF?B@A9EEE???AC9,<C:,,F?,,,@E9?F9@+CC7GGGFF7C,7GGFEED9FFCCGFDGFBC,GCGGGCB7FB7C@DCGEE9FC,GGF9CFE,FEF;CC7CE@8DCCF8@,8F7@GDGEDC,<CC6@FAAC@9CEEECCCB-A6
@NJ 383
TGGGGAATATTGCACAATGGGCGAAAGCCTGATGCAGCAACGCCGCGTGAGGGAAGACGGTTTTCGGATTGTAGACCTCTGTTTTCGGTGACGAACAAATGACGGTAACCGAGTAGGAAGCCACGGCTAACTACGTGCCAGCAGCCGCGGTAATACGTAGGGTGCAAGCGTTGTCCGGAATTACTGGGTGTAAAGGGAGCGCAGGCGGACCGGCAAGTTGGAAGTGAAAACTATGGGCTCAACCCATAAATTGCTTTCAAAACTGCTGGCCTTGAGTAGTGCAGAGGTAGGTGGAATTCCCGGTGTAGCGGTGGAATGCGTAGATATCGGGAGGAACACCAGTGGCGAAGGCGACCTACTGGGCACCAACTGACGCTGAGGCTCGAAAGCATGGGTAGCAAACAGGATTAGATACCCT
+
GGGGGGGGGGGGFGGGGGGGGGGGGGGGGGGGGGGGGGFGGGGGGGGGGGGGGGGGCGGGGGGGGGGEFGGFGGGGGGGGGGGEGGGGGDGGGGGGGGGGGGGGGGGGGGGGGGGGGGGGGGFGGGGGGGGGGGG1?GG<FFGGGG>FCE<FG<GGCFFF>F:FGG;CGGEGCGGFGDFGFGFFGGGG9FFGFGGGECEEGGGGGGEGECEGCGGCFCFGGGFGGGGFFDGGFGGGFFCFGGEFDGGGGGGFFFGGGFFGGGGFGEFGFDFGGGFCGGGF@:7ECGGGGGGGFCFE@GC@+FFBFCGECGGFFFEGDGGGGFGGGGGGGGFCGGGGGGF@GGGGGGGF:GGGGGGGDGGGGGFCFEEGFGGGGGGGGGGFCC,DFGF9FFF@GGGGGF8GGGEDEFGEGGGFF6CCC<
@NJ 51981
TGGGGAATATTGCACAATGGGGGAAACCCTGATGCAGCGACGCCGCGTGAGTGAGGAAGTATTTCGGTATGTAAAGCTCTATCAGCAGGGAAGAAGAAATGACGGTACCAGACTAAAAAGCCCCGGCTAACTACGTGCTCGCAGCCGCGGTAACACGTAGGTCACAAGCGTTGTCCGGAATTACTGGGTGTAAAGGGAGCGCAGGCGGGAAGACAAGTTTGAAGTGAAATCCATGGGCTCAACCCATGAACTGCTTTAAAAACTGTTTTTCTTGAGTAGTGCAGAGGTAGGCGGAATTCCCGGTGTAGCGGTGGAATGCGTAGATATCGGGAGGAACACCAGTGGCGAAGGCGGCCTACTGGGCACCAACTGACGCTGAGGCTCGAAAGTGTGGGTAGCAAACAGGATTAGATACCCT
+
ECEAFD78F9ECFGG,CFCGGG7FGGGGGGCFGCFFGG@CCFGG7FGGGECFFC=FGGFG<,CEFG>==DFFGFG,<?EGFGCA,5C,BF@EG<B=AEEGA5A7@:=:A,5B7?DB,C>>D<BC7++3+:,:F<EGC++,+5+*33<3>*4>C9E:<@<,<3??,8;832<:*<4<,7<>+10*+=C,?81+8,CE@5=)FCCB5>@,,39>,,97755,AB;FFFD73,DFF@FCC>,+>:39C<@,DC>,B9F8B+<<FCFFCEF:8GFCGFEDF?C@9FFFE<EEF:C,??FE:@48+CGFDGGGEEE95ECGEFFFCA?@++CGFFAEFC,EDC-,,FC,FCFDFFFF<99DCGGGEFFD8,C,6GFGF@8@GGCCC,DFB<9GGGGFFFF<9E8GFFCEGGGFCFEACACCCC
@NJ 385
TGGGGAATTTTGCGCAATGGGGGAAACCCTGACGCAGCAACGCCGCGTGCGGGACGAAGGCCTTCGGGTTGTAAACCGCTTTCAGCAGGGAAGACATCGACGGTACCTGCAGAAGAAGCCCCGGCTAACTACGTGCCAGCAGCCGCGGTAACACGTAGGGGGCGAGCGTTATCCGGATTCATTGGGCGTAAAGCGCGCGTAGGCGGCCGCCCACGCGGGACCTCTAATCCCGGGGCTCAACCCCGGGCCGGGGCCCGAACTGGGCGGCTCGAGTCAGGTAGAGGCAGGCGGAATTCCCGGTGTAGAGGTGAAATGCGCGGATATCGGGAAGAACACCGATGGCGAAGGCAGCCTGCTGGGCCTGCACTGACGCTGAGGCGCGAAAGCCGGGGGAGCGAACAGGATTAGATACCCT
+
EFEGGEEGGGGGDCFC:CFGGDGGGGGFGGGGGGGGEEFGGGGGGGGGGGGGGGGGGGGGGGGGGGGDGGGGGGGGGGGGGGGDFGGGGG<FBFFGGGGGEGG@FGGGCFGFGDC,@CFFFGGGGG:FFGFGCGFF<FFGGGFGGGC7<7CFGFGGDFGC*:?EEGGEEG>FGGDEGDGFFFGF?FFGEE8C9<::CEEEE55CC5EGDE*:C*1CECE/EEGC9@?FC<EEFGGGCF??CFGGD=CEC>5>#8FFEB47F>+7>@FEDFF>C,9?FE,:AEB:=DGCFGFD=CF@:EFF?A5@A,FCGGE:@+7CB4@<C@+FCGGCGF<?B:CC7FEGGC<GGFF>DEF7F8C8E:EB,AGE<FC7C@EF8F7F@+EGGFGGFF:@GGEF8GGCGGFGDGFF<DEDFC68,88
@NJ 61447
TGGGGAATATTGCACAATGGGGGAAACCCTGATGCAGCGACGCCGCGTGAGCGAAGAAGTATTTCGGTATGTAAAGCCCTATCAGCAGGGAAGATAATGACGGTACCTGACGAAGAAGCTCCGGCTAAATACGTGCCAGCAGCCGCGGTAATACGTATGGGGCAAGCGTTTTCCGGATTTACTGGGTGGAAAGGGAGCGTCGGTGGCAGGGCAAGTCAGCTGTGAAAGGGCGGGGCCCAACCCCGGCGCTGCATTTGAAACTGTTCGGCTAGAGTACAGGAGAGGCAGGCGGAATTCCTAGGGTAGCGGTGAAATGCGTAGATATTACGAGGAACTCCAGTGGCGAAGGCGGCCTGCTGGACTGTTACTGACACTGAGGCACGAAAGCGTGGGGAGCAAACAGGATTAGATACCCT
+
GGFFG,8CDGGGCGGFF,C,EFFGEGGGGGGGGGCFF8CF@C@7CCECF,6,>F+>FFGFDGFGG?F?<D<BEGGE,,+8,95<<BEAFFDEFFFFGCFEFEG:>FA,5,8+8>:FGGG,BDCF7:FFC9C9@>FF7AFCFGG<*@CF@7EAFFGCF9<,,*8*=8F@=F*1><CG**8>CC@CFG<**8CEGFG*:2?*/::/;C>,;*=84;+=:=+09:B:CE@7=#1:>8C*#16C<::@:F@FDDF@,9GFCCDF<=C+@:8GGCEFDC9,E,49,5EB4+8+CA?<<BA8ADB,E,GGGGF?CFFCCCC+?,F9F9GFFC@,@DEECCC-FC@@@C7GGF7EEF7EFCC,C66,,C9E6,FEE;6,<;,;,CCFCFFC7GDGFCF:,,C6;,FEFAGGGGFFGGGCCCCC
@NJ 387
TGGGGAATATTGCACAATGGGGGAAACCCTGATGCAGCAACGCCGCGTGAGTGAAGAAGTATTTCGGTATGTAAAGCTCTATCAGCAGGGAAGAAAGTGACGGTACCTGACTAAGAAGCCCCGGCTAACTACGTGCCAGCAGCCGCGGTAATACGTAGGGGGCAAGCGTTATCCGGATTTACTGGGTGTAAAGGGAGCGTAGACGGCACAACAAGTCTGAAGTGAAATCCCCGGGCTCAACCCGGGAACTGCTTAGGAAACTGTTGGGCTAGAGTGCTGGAGAGGCAAGCGGAATTCCTAGTGTAGCGGTGAAATGCGTAGATATTAGGAGGAACACCAGTGGCGAAGGCGGCTTGCTGGACAGTAACTGACGTTGAGGCTCGAAAGCGTGGGGAGCAAACAGGATTAGATACCCT
+
FFGGGGGGGGGGGEGGGFGGGGGGGGGGGGGGGGGGGGGGGGGGGGGGGGGGEFGGFFFFGGGGGGGGGGGGGGGFGFGGGGGFGGGGGGDFGGGGGFGGGGGGGEGGGGGGGGGGGGGGGCEFGGGGGGGG7B8FFGGGFDFFEGGGGGGGGGGG@GGGGGGGGGGGCEGGGGGGG=GGGGGGGGFEFGGGFFGFGGGGDGEGGGGGGGCGGGGGGFEGGGGGGGC0@7CGGDGGGGGGGFGGGE>>:9DFGGGGGGFGGGGFGGFC<EFFDGGGF9GGFG>FFB:EFFFGGGGGEAFGEDFCCFBEGCFFCCCC,FAGGGGGFEGFGEGGGFEC-8FFCGECGDGGGGGF<F8GGGGGGFFGDGFFCFCGGGGF<FF8DCGFGGGGGGGGGGGGGFGGGGGGGGGGGFCCCCCC
@NJ 388
TGGGGAATCTTGCGCAATGGGGGGAACCCTGACGCAGCGACGCCGCGTGCGGGACGGAGGCCTTCGGGTCGTAAACCGCTTTCAGCAGGGAAGAGTCAAGACTGTACCTGCAGAAGAAGCCCCGGCTAACTACGTGCCAGCAGCCGCGGTAATACGTAGGGGGCGAGCGTTATCCGGATTCATTGGGCGTAAAGCGCGCGTAGGCGGCCCGGCGGGCCTGGGGTCGAAGCGGGGGGCTCAACCCCCCGAAGCCCCCGGAACCTCCGCGGCTTGGGTCCGGTAGGGGAGGGTGGAACACCCGGTGTAGCGGTGGAATGCGCAGATATCGGGTGGAACACCGGTGGCGAAGGCGGCCCTATGGGCCGAGACCGACGCTGAGGCGCGAAAGCTGGGGGAGCGAACAGGATTAGATACCCT
+
GGGGGGGGGGGGGGGGGGGGGGGGGGGGGGGGGGGGGGGGGGGGGGGGGGGGGGGGGGDFEGGGGGGGGGFGGGGGGGGGGGGGGGGGGGGGGGGFGGGGGGGGGGGGGGGGGGGGGGGGGGGGEGGGGGGGGGGFGGGGGGGGGGGGGGGGGGGGGGGGGGGGGGGGG>EGEFFEGGCGGGGFGGCGEEGG>FGE8CEECGGGGGG>CEGD5#C<GG,GGGG=CEG=C=EGDGGG=CCEFDCDEGECG>EGGGG8GGFG=F-<>EE@*.FGCCF1::GFFFFEGF7GFF<9FGC=@GGGGGGGGEFGGGGGGGF:EFC,EC+C7CFC8GCGGDFF@@7GFGCF,FCEC@+C86EC,,7FF7D@CCC:F:@B+,GF@6@+F@6,,<E;,:F;EGF8+,9EEGGGGF9GGGGGCCCCC
@NJ 389
TGGGGAATCTTGCGCAATGGGGGGAACCCTGACGCAGCGACGCCGCGTGCGGGACGGAGGCCTTCGGGTCGTAAACCGCTTTCAGCAGGGAAGAGTCAAGACTGTACCTGCAGAAGAAGCCCCGGCTAACTACGTGCCAGCAGCCGCGGTAATACGTAGGGGGCGAGCGTTATCCGGATTCATTGGGCGTAAAGCGCGCGTAGGCGGCCCGGCAGGCCGGGGGTCGAAGCGGGGGGCTCAACCCCCCGAAGCCCCCGGAACCTCCGCGGCTTGGGTCCGTGAGGGGAGGGTGGAACACCCGGTGTAGCGGTGGAATGCGCAGATATCGGGTGGAACACCGGTGGCGAAGGCGGCCCTCTGGGCCGAGACCGACGCTGAGGCGCGAAAGCTGGGGGAGCGAACAGGAGTAGATACCCT
+
GEFFGGDAFFFGGGDGFGFGAFCGGGGGGGGGGGGGGGCFGGGGGGGGGFGDGGGG@FF7<:F@FGGGFGGGGGGGG7CGGGG,28>FFFCGGG8<>CF,CFGGGGF:?CFEGGGGCFFFFF5?CE>ACFGGGACC>FG+8EFGGGEEEEEG7C+8:EFG*8CEEEEEE*2:C9@CEE8*2A+<7CFCCC*:CD7:*2C?88CC6?C8/*:8CEEGEGE*DEC8:?;*8::>C:;5:D2:<><CDED3<:**;E#<<;0<<4@=EB;DDF7F<@@4<04#-FC7@C><,F<B@+8++8++<,9GGGGGGFAB?C7CC+<,@,DF@++=E5,AF@CDECGGF7:GGGGGGGEF@@C6C@7GCF@6F@CCF77FGGGGGCF@+FGGEFFGF7GGFGGGGGGGGGGGFE9FFFFFCCCCC
@NJ 390
TGGGGAATATTGCACAATGGGGGAAACCCTGATGCAGCGACGCCGCGTGGAGGAAGAAGGTCTTCGGATTGTAAACTCCTGTTGTTGAGGAAGATAATGACGGTACTCAACAAGGAAGTGACGGCTAACTACGTGCCAGCAGCCGCGGTAAAACGTAGGTCACAAGCGTTGTCCGGAATTACTGGGTGTAAAGGGAGCGCAGGCGGGAAGATAAGTTGGAAGTGAAATCTATGGGCTCAACCCATAAACTGCTTTCAAAACTGTTTTTCTTGAGTAGTGCAGAGGTAGGCGGAATTCCCGGTGTAGCGGTGTAATGCGTAGATATCGGGAGGAACACCAGTGGCGAAGGCGGCCTACTGGGCACCAACTGACGCTGAGGCTCGAAAGTGTGGGGATCAAACAGGATTAGATACCCT
+
GGGGG7CFEGGGGGGGGGGGGDFGGGGGGGGEF@FGGGFGG7CFFGEGGG7F7CECGGCFGGGDGGCGCCFFGGGGGGGGGGGGGGGGGGGGGGFGGGGGGGGGGFFCGGGGGGGGGG<FGG:+@FFGGFEGEGCGFGFFGFGE:FFCFCE<FG:B<>CC:EFGGGFGGCBF=CEEGGCF?C17CF:82<?FCFEC;.8FGFDC>EGGC>CE,?BB9CCE;AECFECF7CFGGCFFGEFFG$EC=<ECFGFGGACFFFF=:<:&=9GCGFBB@;FD:ADFFFGDDGECGF?BGEGFC7F@A@GGGGF,FEB,,7GGGFFCGGE@ECB,E,EFGFFCFF@C7GEDGGGGGEGGGFF<GGFF9GGCGGGGGGGGGGGGFF@6,EGFAGGFCFFCC,C,GGGGGFFFEGFGFFGCCCCC
@NJ 391
TGGGGAATATTGGTCAATGGGCGAGAGCCTGAACCAGCCAAGTAGCGTGCAGGATGACGGCCCTATGGGTTGTAAACTGCTTTTATAAGGGAATAAAGTGAGTCTCGTGAGACTTTTTGCATGTACCTTATGAATAAGGACGGGCTAATTCCGTGCCAGCAGCCGCGGTAATCCGGAGGTTCCGGGCGTTATCCGGATTTATTGGTTTTAAAGGGAGCGTAGGCGGGATATTAAGCTAGTTGTGAAAGGTAGATGCTCAACAGTTGCATTGCAGCGCGAACTGGTGTCCTTGAGTACGCACAAGGTGGGCGGGATTCGTGGTGTAGCGGTGAAATGCTTAGATATCACGAAGAACTCCGATTGCGAAGGCAGCTTACTGGAGCGCAACTGACGCTGAAGCTCGAAAGTGCGGGTATCGAACAGGATTAGATACCCT
+
GCE8FGGGGGGACFGGGGGG8FGGGGGGGGGGGGGDFGFCFGGGGGGGGGGGCEGCFGGDFGGGGGGG?FGCFGGFGGFGGGGGGGGGGGGGFEFGGGGCGFFGGGCDGCFFFGGFGFGGGGDFGFC9FDE9EFGF9F?F,+@6:+BC3@F933@FC2:+D>FC@3<.3C@C-3*3>*>#4GCC22,>GA@<F;@EEEGGFFFFC.GCFFC:CE;7=4GE:<;<#<8#,,B>;=@*,,GFCFD;GE>,,@,>,@,@,,@@,3,33,9@3FF>38++8=FD<FFF=8<FDDA<FFBC=,45=,A+GGCGF+B:49+F:FFGF?:=EF>GGGFFCGGGGFEF9EBEEFFCGE9GFFFBE7GEGEFEDGGGGFFGEE<FF@F@F:7FCGGGEF@7GGGFF@FC<DGGCFFBC:DGEFEE@,GFEGGGCCGGGGGCCCCC
@NJ 392
TCGGGAATATTGCGCAATGGAGGAAACCCTGACGCAGCGACGCCGCGTGTAGGAAGAAGGTTTTCGGATTGTAAACTATTGTCGTTAGGGAAGATAAAGGAGAGTACTGAAGGAGGAAGCTCCGGCTAACTACGGGCCAGCAGCCGGTGTAATACTGAGGGGGCAAGCGTTATCCGGATTTAGTGGGTGTAAAGGGTGCGTAGACGGGAAAGCAAGTTAGTTGTGAAAGCCCTGGGCTTAACCGAGGAACTGCAACTAAAACTATCTTACTTGAGTGTTGGAGAGGAAAGTGGAATTCCTAGTGTAGCGGTGAAATGCGTAGATATTAGGAGGAACACCGGTGGCGAAGGCGGCTTTCTGGACAGTAACTGACGTTGAGGCACGAAAGTGTGGGGAGCAAACAGGATTAGATACCCT
+
GCEFGGGGFGGGGCCFGGGG,,BFGG8,BFFG8FFGG+CFGGGGGFGF+,,9CFFGGGG,4CFGGGG7BFFGGGGC,,,C,CF:=:DFGGGGGGGC,,,,4,33:5?,,<,,3BF++3,,,:D=663CF:931-$+@@>:4)/(:3)>EECB92.)(2::;**GGEE0FF>3F=(359,FA;*FGGF7CFGFFFC>)CCE@D33CEFE7,,@,FCF?:6E;ECGFFD,+@:,,>FB9C+CB++E9GF9F9EB=:8,,9FEC8,,4,@A,EE,GDEDFE9GECECFCFGFB9GGFGFECEFFGGGGGGGGGFGGEGGGGFGDEA<A9FGGGGFGF,FCFCC,FGGEGEGGFC;,D@CDGDE<<C,,FGFGGGGEFB@,C,F<6GGGFGGGGGGGGEE9GGGDGGGGGGGGGGGCACC<
@NJ 393
TGGGGAATATTGGGCAATGGGCGAAAGCCTGACCCAGCAACGCCGCGTGAAGGAAGAAGGCCTTCGGGTTGTAAACTTCTTTTACCAGGGACGAAGGACGTGACGGTACATTGAGAAAAAGCAACGGCTAACTACGTGTCAGCAGCCGCGGTAATACGTAGGATGCAAGCGTTGTCCGGATTTACTGGGTGTAAAGGGCGGGTAGGCGGAGGTGCAAGTTAGGAGTGAAAGCCATGGGCTCAACCCAAAAAGTGCTTCTAAAACTGGAGAACTTGAGTATCGGAGAGGAAAGCGGAATTCCTAGTGTAGCGGTGAAATGCGTAGATATTAGGAGGAACACCAGTGGCGAAGGCGGCTTGCTGGACGACAACTGACGCTGAGGCGCGAAAGCGTGGGGAGCAAACAGGATTAGATACCCT
+
G<FFGFGG<FGFEFFGFGGGGGGCGGGGGGGGFCDFGGGGGGGGGGGGGF7E<FGFFGGGEAFGGGD@F:FGGGG9,FGGFGGE5<AE+?F4CFG+C<=:8B,44+8AB,,,<E98<,A,8D,,B:C=CECFBE,8@,5,@@F,@CFGC.#3CG?FGGGFFE#,G9;/5BF<C:CF3;CC;8F,)?F@/7GFC:@GC:;C#:<EEDCF:,:,,,,GFDD?A@,9D,:@>7,,,,BDF<AE:EF>5+8,C>B,EF@,FB,FGGFFFF@7,,8,BDF8@8+++E,FGFFC+:FB<GFAB,DGF<EGGGGGF7GGFGGGGEGCGGGGGFGFEFGGGGGGGGGGGGGEGGFGF:CGGFCC<,ECGDF@6;69GGGEGGGGGGGGGGFCGGGGEF:GGGGGGGGGGGF<GGGGGGGGGFAC@CC
@NJ 394
TGGGGAATATTGCACAATGGGGGAAACCCTGATGCAGCAACGCCGCGTGAAGGATGACGGTTTTCGGATTGTAAACCTCTTTTCTTAGTGACGAAGACAGTGACGGTAGCTAAGGAATAAGCATCGGCTACCTACGTGCCAGCAGCCGCGGTAATACGTAGGATGCAAGCGTTATCCGGATTTACTGGGTGTAAAGGGAGCGCAGGCGGGACTGCAAGTTGGATGTGAAATACCGTGGCTTAACCACGGAACTGCATCCAAAACTGTAGTTCTTGAGTGAAGTAGAGGCAAGCGGAATTCCGGGTGTAGCGGTGAAATGCGTAGATATTCGGAGGAACACCAGTGGCGAAGGCGGCTTGCTGGGCTTTAACTGACGCTGAGGCTCGAAAGTGTGGGGAGCAAACAGGATTAGATACACT
+
FFFGGGGGGGGFAFDGGGGGGGGGGGGDG8EFGGFAFFCFFGGGG7CGGGGGGGFFGEFGCE:<FCCBED??EEFCFGGGEF,EFEEGGFAF:CCFGGF<F9FFGGGGGGGGGGGGGF,CFFFFCCFG@F,BC9D@FFFC2808@F7@CAC>CCFGGGFFF7C,,>FCG@GGGGGFG::<9=EFF9B<G9F8CFGAFEC:CFGEEG:ECE>9FCC8F@*FCCFFE<F@?@88<CDC<3=;DCGG#<C<EC>E0F>70<,<AFGFGFGGDF9GGGF;B:.,#C2,7,?+?7GGGGEE<=>8+8,A,7+B@,GFCB,:C:=7F9EAD7CF@+8FFEACECC9FFFC:B6F@@:+F@D@CF8CE8C9FCGGGFEECFC@FC,<@@;,BA6,FCGGGGGGF9FCGGGGDAEC9@@9FC<A,,A
@NJ 395
TGAGGAATATTGGTCAATGGACGAGAGTCTGAACCAGCCAAGTCGCGTGAAGGAAGACGGGTCTATGGTTTGTAAACTTCTTTAGTGCGGGAACAAAGCGGCGTCGTGACGCCTGATGAGTGTACCGCAAGAATAAGCATCGGCTAACTCCGTGCCAGCAGCCGCGGTAATACGGAGGATGCGAGCGTTATCCGGATTTATTGGGTTTAAAGGGAGCGCAGGCTGCGAGGCAAGTCAGCGGTCAAATGTCGGGGCTCAACCCCGGCCTGCCGTTGAAACTGTCCTGCTAGAGTTCGAGTGAGGTATGCGGAATGCGTTGTGTAGCGGTGAAATGCATAGATATGACGCAGAACTCCGATTGCGAAGGCAGCATACCAACTCGCGACTGACGCTGAGGCTCGAAAGCGTGGGTATCGAACAGGATTAGATACCCT
+
CFGGGGGGGGGGGGGGGGGGGGGGGGGGGGGGGGGGGGGGGGGGGGGGGGFCEGGFGGGG+CFFGGG?FGGGGGGGFFGEGGGGCFEFEGGGFGGGGGGGGGGCGGFDGGG>FDFFAFGGGFGGFGGGGGGFGGCGFGGGGGGEGEGFGFFG:*:FFGGGGFGGGGD<FGGFCGEGECFGGGGF@@FEGGGFFGGGDGG<<EFFGGGGCFGGGCFEGCEGGGGFGD?:F>EGC8CECC@<?D/G@F0GGGGGFFCCC?:>CDEFDFGG7C>C99GFAFFFBGGGFD,,CGGFD:7AE<,8,,FCEEGFADFC>F>GFCGGC>EC7GGCEAFFGFAFFCAA9FGGFFDAGGFGGGGGGGFGECGGGFGFCFGGFGGGGFC@+EECDDGGGGGGGGGGGGFDGGGGGEFFGGGGGGGGGGGGGGFGGGFEFCCC@-
@NJ 396
TGGGGAATATTGGGCAATGGGCGCAAGCCTGACCCAGCAACGCCGCGTGAAGGAAGAAGGCTTTCGGGTTGTAAACTTCTTTTAAGAGGGAAGAGCAGAAGACGGTACCTCTTGAATAAGCCACGGCTAACTACGTGCCAGCAGCCGCGGTAATACGTAGGTGGCAAGCGTTGTCCGGATTTACTGGGTGTAAAGGGCGTGCAGCCGGGTGCGCAAGTCAGATGTGAAATCTCAGGGCTCAACCCTGAAACTGCATTTGAAACTGTGCATCTTGAGTGCCGGAGAGGTAATCGGAATTCCTTGTGTAGCGGTGAAATGCGTAGATATAAGGAAGAACACCAGTGGCGAAGGCGGATTACTGGACGGTAACTGACGGTGAGGCGCGAAAGCGTGGGGAGCAAACAGGATTAGATACCCT
+
FFGGGECFGGGGGGGGGGGEGGGGGGGGGGGGCGGGGGGGFGGCFGGCGGGGGGFFFGFGGGGGGD:FFFFGGGGGGCC9FGGGGGFGGGDGGG8DGGGGGGGGGGDCFGGFGGGGGFGFF,FFCEGGEGGGGF@'FGGFGGDFGGGEEGGGG9FFGFBFFGGGCCG3GGGD;FFFGG7B<@FG<FGGCFEFGGAFGGGGEGFGFF>EC8E*:,:CGGFGGFGGC,F>CCGGGGGGGGGGDFCDDCGG;FGGGFAF9FAGGGGFC?ED9FCFFF;:BC797FFFDFE?@:FFD<@CGGGGGFGGFC7+CBFGGGEGGEFFDCFGGGFAFGGGFCGACGFCGGGGGGGGEFFFFFGGGGGGEEF7CGGGGGGGGEDGGGGGGFEDGGGGGGGGGGGGDGGGGGGGGGGEFGGGGCCCCA
@NJ 397
TGGGGAATATTGCACAATGGGCGAAAGCCTGATGCAGCGACGCCGCGTGAGCGAAGAAGTATTTCGGTATGTAAAGCTCTATCAGCAGGGAAGATAATGACGGTACCTGACTAAGAAGCACCGGCTAAATACGTGCCAGCAGTCGCGGTAATACGTAGGGGGCAAGCGTTATCCGGATTTACTGGGTGTAAAGGGAGCGTAGACGGTGTGGCAAGTCTGATGTGAAAGGCATGGGCTCAACCTGTGGACTGCATTGGAAACTGTCATGCTTGAGTGCCGGAGGGGTAAGCGGAATTCCTAGTGTAGCGGTGAAATGCGTAGATATTAGGAGGAACACCAGTGGCGAAGGCGGCTTACTGGACGGTAACTGACGTTGAGGCTCGAAAGCGTGGGGAGCAAACAGGATTAGATACCCT
+
FFGGGGGGGGGGGGGFGGGGFFGGGGGGGGGGGGGGGGGGGGGGGGGGGGGGGGGGGGGGGGGGGGGGFFGGGGGGGGGGGGGGGGGFGGGGGGGGFGGGGGGGGGGGGGGGGGGGGGGGGGGGGGGGFGGGGGGGGFFGGGFGGGGGGGGGFFFGGGGGGGGGGGGDFGG>GGGGDEEGGGGGGGFG=GGCFCFG3GD8>?CGG>8GGGGGGGGGGGGGGGGGGGGFGGGGGGGGFFGFDEGF;FGGGGGGGFGGFFFFCEEDFGFCF8FDFGGGGGGGFGGGGGGCGGGGGFEGFDGGGCGGGGGGGGFECF=GFGGGGGGGFCGGGDGGGGGGFGGGDGGGGGGGGGGGGGGGGGGGGGFE<GGGCGGGGGGGGGECGGGGGGFDGGGGGGGGGGGGEF;GGFGGGGGCCBA8
@NJ 60267
TGGGGAATATTGCACAATGGGGTAAACCCTGATGCAGCAACGCCGCGTGAGTGATGACGGCCTTCGGGTTGTAAAGCTCTGTCTTCAGGGACGATAATGACGGTACCTGCGGAGGAAGCCACGGCTAACTACGTGCCAGCAGCCGCGGTAATACGTAGGTGGCAAGCGTTGTCCGGATTTACTGGGCGTAAAGGGAGCGTAGGCGGACTTTTAAGTGAGATGTGAAATACCCGGGCTCAACTTGGGTGCTGCATTTCAAACTGGAAGTCTAGAGTGCAGGAGAGGAGAAGGGAATTCCTAGTGTAGCGGTGAAATGCGTAGAGATTAGGAAGAACACCAGTGGCGAAGGCGATTCTCTGTACTGTAACTGACGCGGAGGCTCGAAAGCGTGGGGAGCAAACAGGATTAGATACCCT
+
FFFCCEFGGCGF9FFEGGCFCE6CEFGGGF8,CF,CDGFF<CCFGGGGGG@FCFFFFAFC+@78CFGGGGGFGGGCEGGGGEFCGGGGCCFGFGGG@9EEGGGEGEGDF,@CCFE+BFFGCFGGG>FGG9FGGFFGF9BB@FFGDGGGCFED@AC:FFG;CF,C@EFCFDCG9EEECGG8?G(CB,CE=EFGGGEDC:81C?5CEGG>CFGGC+15>CC%@7:99C:B@<EGEGDE:GFFF@FDBFE587AFDFCGGFFFGG<:?ECE89CFGEDA6?<,9ACEGCF<,9F<FB,=8EF?==8++:,FGF<?7B@BB,GGFEC<C,B<,C?FEFC@@FCFC@FCAB6ECEEC,GFE<FC,@FC@GDFC,878,+<8FFCFFCE@GDDFF<FC8<9GGGFCF<;,@C=,GGF@@,,C
@NJ 399
TGGGGGATATTGCACAATGGGGGAAACCCTGATGCAGCGATGCCGCGTGGAGGAAGAAGGTTTTCGGATTGTAAACTCCTGTCGTAAGGGAAGAGGAAGGACTGTACCTTACAAGAAAGCTTCGGCTAACTACGTGCCAGCAGCCGCGGTAATACGTCGGGGGCGAGCGTTGTCCGGAAGGACTGGGTGTAAAGGGAGCGTAGGCGGGATGGCAAGTCAGATGTGAAACCTGAGGGCTCAACCTAGAGACTGCATTTGAAACTGGTGGTCTTGAGTGAAGTAGAGGTAAGCGGAATTCCAGGTGTAGCGGTGAAATGCGTAGAGATCAGGAGGAACACAAGTGGCGAAGGCGGCCTACTGGGCAGCAACTGACGCTGAGGCTCGAAAGTGTGGGTAGCAAACAGGATTAGATACCCT
+
G<F@ECGG@FG9FGGGFGGGGEGGGGCGGGGFGGGGGG:F6CFGGEEFGEG<:EGGGGGGGGGGGGGGG:BFGGGC<<FGCF?@FEBFFFEE:FECFGFCGG<FGG@AFC,BA<,,BB,B5,,@+=FEDD:E=:B,:><EBFGGGF8<D88B,D,@:#5FD)=F<CEGCE87C7@7*8@/+<22GFF:=FFFF:?>*2CD8EF>7GD>78,3,3485,,,CGD@<,>37,=@,BFEAB,CFE73,5,,55,9GFC@CFFEC<,4+?@,9FGFEFF;GCEC,EGF@F?GGFFFAGFF,E:,,GGGGDGGGGGGGGGGGFGGGGFC<C,DGGFFFGFDFC,GF,GEFGGGGGFF,@,<@AF8F<CC,CC6EDGGGGGGF@GGF<GGGGGF@DGGFE,GF<<GFFGGGGGGGGGGCCCCC
@NJ 400
TGGGGGATATTGCACAATGGGGGAAACCCTGATGCAGCGATGCCGCGTGGAGGAAGAAGGTTTTCGGATTGTAAACTCCTGTCGTAAGGGAAGAGGAAGGACTGTAACTTACAAGAAAGCTCCGGCTAACTACGTGCCAGCAGCCGCGGTAATACGTAGGGAGCGAGCGTTGTCCGGAATGACTGGGTGTAAAGGGAGCGTAGGCGGGATGGCAAGTCAGATGTGAAACCTGAGGGCTCAACCTTCAGACTGCATTTGAAACTGCGGTTCTTGAGTGAAGTAGAGGTAAGCGGAATTCCTGGTGTAGCGGTGAAATGCGGAGAGATCAGGAGGAACACCAGTGGCGAAGGCGGCCTACTGGGCACCAACTGACGCTGAGGCTCGAAAGTGTGGGTAGCAAACAGGATTAGATACCCG
+
CCFEEGEGGGFGGGFFGGG,CCCGGGGGGDGGGGGGGFEG8FFGDGGEGCFFCCE?EFGFGGGFFF7FF@C<F<FFFEFFCEFGGCGGGGFG>A@DFFGDDEC<FG<EFGCFFG,FFFFFFBGGCCF@FGGFFEGF@<F7FFGDFEGGGE->CDED;CCE1,>C7*<7<CE*CF>7E@1CFF>=FEFBFEG#FGDEE;1:8ECDFFFDD)EAFDA==,9BF91=A<EF?:>C>B;CCDFDE,.CFGGGEGEGFCDCFEF<7?C@C,,,8,FF?DF9FA9FGGGFGFGGGGFCGFFCGFB+CFGC:>7DGFEGGF@FGFC,ECEAFFGFCGGGFDFCC-8GEC@7,CGGFF@EC,F<FDFCFC,F89GGGGFF>GGFFGFFCC,,FGGGGGGGGGFGGGGGGGGGGGGGGFC7A,A,-
@NJ 401
TGGGGAATATTGGGCAATGGGCGCAAGCCTGACCCAGCAACGCCGCGTGAGGGAAGAAGGTTTTCGGATTGTAAACCTCTGTCGCAGAAGACGAAGGAAGTGACGGTATTCTGTGAGGAAGCCCAGGCTAACTACGTGCCAGCAGCCGCGGTAATACGTAGGGGGCGAGCGTTGTCCGGAATTACTGGGCGTAAAGGGAGCGTAGGCGGTCTGATAAGTTGGATGTGAAATACCCGGGCTTAACTTGGGGGGTGCATCCAATACTGTTGGACTAGAGTACAGGAGAGGAAAGCGGAATTCCTAGTGTAGCGGTGAAATGCATAGCTATTAGGAGGAACATCGGTGGCGAAGGCGGCTTTCTGGACTGCAACTGACGCTGAGGCTCGAAAGCGTGGGGAGCAAACAGGATTAGATACCCT
+
FGGCFEGGGFG,<FGGFGGDD<FGGGGGGGGGG,CFGGFFFGDGGGFFFFCGEFGDFEEFDGGGGGGCFDDGGFFGGCGGGFDGGC@FFGGGG7FG+,:FFCF,F@@F@CAC,,<ECFCF88BB,BDE8FF8?FGG=FF6:9FFDFECF@C65BFC?C<CFFCE5CC:@<FFFBFF?C9GGGGG7FGGGEGB@ECFGE;DEGECBCE5ECGFC@DF<FFGFD<;EFGF9GCECCCEGGGGCFF?FDFGFC>CGGGEDFF<@<C?C:CFGFF?BAA=<EC9>GGGF;EFB++=,GGFCFGFGGGGGGDGGDFFFE?9,?9F<E@?5FGFF88FDGFGFCFF>GGGFCCF7F77EECFEEF,C,F;9GFECFGGGCEF<EGGGGGGFC<GGGGDGGFGGFGGECCFEGGGGGGGFFCB,CA
@NJ 402
TAGGGAATTTTCGGCAATGGGGGAAACCCTGACCGAGCAACGCCGCGTGAGCGAAGAAGGCCTTCGGGTCGTAAAGCTCTGTTGTAAAGGAAGAACGTCGCATGCAGGAAATGGTGTGCGAGTGACGGTACTTTACCAGAAAGCCAAGGCTAACTACGTGCCAGCAGCCGCGGTAATCCGTAGGTGGCGAGCGTTATCCGGAATCATTGGGCGTACAGAGGGAGCAGGCGGCCGCAAGGGTCTGTGGTGAACGACCGAAGCAAAACTTCGGTAAGCCATGGAAACCGGGCGGTTAGAGTTCGGAAGAGGAACGTGGAATTCCATGTGTAGCGGTGAAATGCGGAGAGATAGGGAGGAACACCAGTGGCGAAGGCGACGGTCTGGGCCGCAACTGACGCTCATTCCCGAAAGCGTGGGGAGCAAATAGGATTAGATACCCT
+
GGGGDGGFFGGGG7FGGGGGGG@F,FFEGGGGFFGGGCFGFGGGGGGGGCCFF+4@BE,,EGGGGGDC?::FGFGF9?EF,EFFFFFGGCFGFGGGGFFGGGG@@FEGCDFADC,>F@F:C@FGFGDEEFGG9BEGGC>CC8FFCG,>::,>FGFEBCFFGGFFGGGG7*=<C*<<F,<*=7<F9,*B*C8>EE>CEGGC5>/5<9FGGGGG>8E*;7<E5EG5?C*//:<:/CECBCC>:9DFFGG9)FF.C>E4C@D82#C?3@E@:@FED7F>:E9FFGGFF+3+=8@:,8,C,@787=,?EE;<B4++<?E?=<C58EE9A,FC@@+9?,:CFCF@FE,GFAEFAC?C,FB9:C8DFFGGGFC<9F:F:+BBC@C@DF7GC+EGEEC@CBF@F<DEC+87BF9GGGEFEFF8GEGGGGFF9GFFA@<AFGFCCCCC
@NJ 56116
TGGGGAATATTGCACAATGGGGGAAACCCTGATGCAGCGACGCCGCGTGGAGGAAGAAGGTCTTCGGATTGTAAACTCCTGTTGTTGAGGAAGATAATGACGGTACTCACCAAGGAAGTGACGGCTAACTACGTGACAGCAGCCGCGGTAAAACGTAGGTCACAAGCGTTGTCCGGAATTACTGGGTGTAAAGGGAGCGCAGGCGGGAAGACAAGTTGGAATTGAAATCTATGGGCTCAACCCATAAACTGCTTTCAAAACTGTTTTTCTTGAGTAGTGCAGAGGTAGGCGAAATTGCCGGTGTAGCGGGAGAATGCGTAGATAGCGGGAGGAACACCAGTGGAGAAGGCGGCCTACTGGGCATCAACTGACTCTGAGGCGCGAAAGCGTGGGGAGCAAACAGGATTAGGTAACCT
+
A<CF7BCFGGGFGGGGEGGGGGDCFGF,B<FFGGCDFDG7FGE7@CEGGGGGGG<<FFFFEE9EFGC+CFFFDDFFEGFDGFGGG@E,B8EAE<FCFGGFCEFCGFGGG,AF8DFCF@FGDGD@7FF8F9DF:FF,<F<FGGC<E>F*>FG9@FCD>FB>DFFCBECEEC@::,<*:<FGF:7GG<CC*2F:F,=5DC<:8>;:88E>EFE63A8<,7<B@0GFE7=;<CCCGF@,:@<C;D880E<C,:B:?;F9DDD9DEFDF8?GFAC57CCFFCC<F@FCGE7CC6<,,=+>+C84A?++CB@C:,,C=B,+?FEEEF>F+EECEE6,6<CFGFAF9@E,FCBC+6,C6,CE8@FC<C6,C@C@9C@F<GE@F@++,:<C8,@7FCB,<@EEC,E-FFCC,69EC;68,,68
@NJ 56212
TGAGGAATATTGCACAATGGGGGAAACCCTGATGCAGCAACGCCGCGTGGAGGAAGAAGGTCTTCGGATTGTAAACTCCTGTTGTTGAGGAAGATAATGACGGTACGCAACAAGGCAGTGACGGCTAACTACGTGCCAGCAGCCGCGGTAAAACGTAGGTCACAAGCGTTGTCCGGAATTACTGGGTGTAAAGGGGGCGCAGGCGGGAAGGCAAGTTGGAAGTGAAATCCATGGGCTCAACCCATGAACTGCTATCAAAACTGTTTGTCTTGAGTAGTGCAGAGGTAGGCGGAATTCCCGGTGTAGCGGTGGAATGCGTAGATAGCGGGAGGAACACCAGTGGCGAAGGCGGCCTACTGGTCACTAACTGACGCTGAGGCTCGAAAGCGGGGGGAGCAAACAGGATTAGATACCCT
+
AA6EFE8FFCEAADFFDFGGGECFCFC<BFC8F9CFDG,CFFCFGGGGG+:CF@EAFCAFGFGFADF=F=FAFGGGGDF9,CEFFGCGGEFF@,CFFCE,<+8BFG7C@>FFED,:BFF8F<:F7C+BDCCFBF8=FGGGG?<FGE77F.38@:11BFGG<3GGFFFC+EC</?<CCCG7,#,=2F(FFCBCF9FGGECCEGGGFC2,;F;:FFF=<C>CCDCG@DF:BC:C>>8,8C#<67/>F@@<#C,@A#>2@/8,;<:/3,,FB=,DAF@,@,8,,C9DB+=+CEGFAB647E@GFAC77=:EC,,,F?7>4<,,F:@8+::C,C,FCC<<FDGGGEGFF@6@++C6,,,:<6@C,:6,,CFB,ECF@FFFEGEEC@E@C@FC7+CC<,GFECFFEFGGFFAEFFCA88A-
@NJ 405
TGAGGAATATTGGTCAATGGGCGCGAGCCTGAACCAGCCAAGTAGCGTGAAGGATGACGGCCCTATGGGTTGTAAACTTCTTTTATATGGGAATAAAGTGTGGTATGCATACCATTTTGTATGTACCATATGAATAAGGATCGGCTAACTCCGTGCCAGCAGCCGCGGTAATACGGAGGATCCGAGCGTTATCCGGATTTATTGGGTTTAAAGGGAGCGTAGGTGGATTGCTAAGTCAGTTGTGAAAGTTTGCGGCTCAACCGTAAAATTGCAGTTGAAACTGGCAGTCTTGATTACAGTAGAGGGGGGCGGAATTCGTGGTGTAGCGGGGAAATGCTTAGATATCACGAAGAACTCCGATTGCGAAGGCAGCTCACTGGACTGTTGACTGACACTGAGGCTCGAAAGTGTGGGTATCAAACAGGATTAGATACCCT
+
GGG<EDFGGGGCFEGFGGFGFFGGGGGGGGGGGGGGFGFGGGGGGGGGGEFFFGGGGGCDE@EFGEFEFGGFGGGGGGGGGGGGGGGGGGGGGGGGFFFGGGGFFFGGGGGGGFGGFGFGGGGGGEAFGGGGGGCFG9@@FGGGGGGF8EFGGFFGGDFDFGGGEGEECFG>GGGGGGGGG?FGDCG=GG@ECGECEEGFC9CGFCFEECFGEFGEG<G>8CE@FF>F=GCFEGCGF?>9D=DC?FDFFGFFFC>?G:FGG6A8FCFEFFFFFG4FD@<CB<FCG=8,,,<C8,,,,F>EE+=:@+EGEBAEB8>:B,FGGGFF:ECF9<GAFA?<9EFGGGFF@,FFGGFFEFC8--,GF:F<C,GEE<CFEC9<FGGFEFFGFGGGFFF<<@F@GGGF@DFGFGGFEDGGGFFFAGGGGGGGF<FEFCFDCCCCC
@NJ 406
TGGGGAATATTGCACAATGGGGGAAACCCTGATGCAGCAACGCCGCGTGAGTGAAGAAGTATTTCGGTATGTAAAGCTCTATCAGCAGGGAAGATAATGACGGTACCTGACTAAGAAGCTCCGGCTAAATACGTGCCAGCAGCCGCGGTAATACGTATGGAGCAAGCGTTATCCGGATTTACTGGGTGTAAAGGGTGCGTAGGTGGCAGTGCAAGTCAGATGTGAAAGGCCGGGGCTCAACCCCGGAGCTGCATTTGAAACTGCTCGGCTAGAGTACAGGAGAGGCAGGCGGAATTCCTAGTGTAGCGGTGAAATGCGTAGATATTAGGAGGAACACCAGTGGCGAAGGCGGCCTGCTGGACTGTTACTGACACTGAGGCACGAAAGCGTGGGGAGCAAACAGGATTAGATACCCT
+
GGGGGGGGGGGGGGGGGGGFGGGGGGGGGGGGGGGGGGGGGGGGGGDCEGGGGGGGGGGGGGGGGGGGGGGGGGGGGGGGFGGGGGGGGGGGGGFGFGGGGGGGGGGGGGGGG<FGGGGGGGGGGGGGGGGGFGFGGGGGGGGGGG?CGGG@FGFGGGGGGGGGFCGG2GGGGGEGGGGGGGGGGGGGEGGGGGGFGGGGGGGGFGGDGFAFCGGGGFEGGGGGGGGFCFGGGGGGGGGGFGDFGGFFEGFGF)FGGGGGGGFFFGGEEGFGGFFFDFCFFGGGF+GFF,GFFGFGDCGGGGGGEGEGGGGGGGGGGGGGGGGGGGGGGFGFFECE<FGGGGFEGGGGGGFC8GGGGGGGGGGFGFGGGGE9GGGGGGGCGEGGGGGGGGGGGGGGGGGGGGGGFCGFGFFC8CCC
@NJ 407
TAGGGAATTTTCGGCAATGGGGGAAACCCTGACCGAGCAACGCCGCGTGAGCGAAGAAGGCCTTCGGGTCGTAAAGCTCTGTTGTAAAGGAAGAACGGCGCATACAGGAAATGGTATGCGAGTGACGGTACTTTACCAGAAAGCCACGGCTAACTACGTGCCAGCAGCCGCGGTAATACGTAGGTGGCGAGCGTTATCCGGAATCATTGGGCGTAAAGAGGGAGCAGGCGGCCGCAAGGGTCTGTGGTGAAAGACCGAAGCTAAACTTCGGTAAGCCATGGAAACCGGGCGGCTAGAGTGCGGAAGAGGATCGTGGAATTCCATGTGTAGCGGTGAAATGCGTAGATATATGGAGGAACACCAGTGGCGAAGGCGGCCTGCTGGACGACAACTGACGCTGAGGCGCGAAAGCGTGGGGAGCAAACAGGATTAGATACCCT
+
FFFGGGGGGGGGGGGGGGGGFGGGGGGGGGGGGGGGGGGGGGGGGGGGGGGGGGGGGGGCGGGGGGGGGGGGGGDDFAFGGGGGFFGGGGGGGGGGGGGGGDFGGGGGC8FGGGFFADFGGGGGGGGGGGGGGGGGGGFFFGGGGGGGCEGGGGGGGGGG?GGGGGCFFGGGGGF@CGG>CFFGGCFFGGGGGG?GGGGGGGCGFGGFC<FFE;EEFGFFGGGGD7FC>GGGGGDC<<CEFCGF@FFFGFCC>AFFEEFCDGFFGG=GFGGGGGFFFGGGFGGCFCF@CEGF?<FFEF7GGGGFFGGDGGDDGFFEGFFFGFGGGGGCCDGGGGEFF:,C,EE;9CFGGF@GFEFGFEC-6,<F,7EFFGGGFCDGFCGECGGGFDFECGF@CGGEGDGGFFFCDECGGEGGGGGGGGGGGGGECDFFGGFGGEFB8CA6
@NJ 408
TGGGGAATATTGCACAATGGAGGAAACTCTGATGCAGCGACGCCGCGTGAGTGAAGAAGTATTTCGGTATGTAAAGCTCTATCAGCAGGGAAGAAAATGACGGTACCTGACTAAGAAGCACCGGCTAAATACGTGCCAGCAGCCGCGGTAATACGTATGGTGCAAGCGCTATCCGGATTTACTGGGTGTAAAGGGAGCGTAGGTGGCAAGGCAAGCCAGAAGTGAAAACCCGGGGCTCAACCGCGGGATTGCTTTTGGAACTGTCATGCTAGAGTGCAGGAGGGGTGAGCGGAATTCCTAGTGTAGCGGTGAAATGCGTAGATATTAGGAGGAACACCGGAGGCGAAGGCGGCTCACTGGACTGTAACTGACACTGAGGCTCGAAAGCGTGGGGAGCAAACAGGATTAGATACCCT
+
GGGGGEGGGGGDGGGGGGGGGGGGGGGGGGGFGGGGGGEEGGGGGGDFGDGEGGGDFFGGGGGGGGGGGGGGGGGFGGGGGGGGGGFGFG+FEGGG8FGGGGEEGGGGGGGGGGGGGGGDGGGGGGGGGGGGDG8B@EGGGFGGDGGGGDCFFEFGCCGFGDGFGGGGGGEGGGGGFF:FFG>GGGGFGG9FGGGDGGGGGDEFGGGGFFFGGGGGGCEG8FGFGG?FFFCFFGGGD>F@@DDDFFGDGGGGGFFFGD@GGFGFGEFGFCA<FEFFFGEC>EFFGDGEECBAFGF@F=DEFCGGEGGGFEECEGDFFE<GGGGFFGGGFCFCGEEGGGGGGGFDGGGGGGGGFE6FFECFFGGGFC@FGGGGGFGGGGC@<7GGGGGGGGGGGGGGGGGGGFGGGGGGGFFCCCCB
@NJ 409
TGGGGAATATTGCACAATGGGGGAAACCCTGATGCAGCGACGCCGCGTGGGGGAAGAAGGTCTTCGGATTGTAAACTCCTGTTGTTGAGGAAGATAATGACGGTACTCAGCAAGGAAGTGACGGCTAACTACGTGCCAGCAGCCGCGGTAAAACGTAGGTCACAAGCGTTGTCCGGAATTACTGGGTGTAAAGGGAGCGCAGGCGGGAAGACAAGTTGGAAGTGAAATCTATGGGCTCAACCCATAAACTGCTTTCAAAACTGTTTTTCTTGAGTAGTGCAGAGGTAGGCGAAATTCCCGGTGTAGCGGTGGAATGCGTAGATATCGGGAGGAACACCAGTGGCGAAGGCGGCCTACTGGGCACCAACTGACGCTGAGGCTCGAAAGTGTGGGTAGCAAACAGGATTAGATACCCT
+
GGFFGGGGGGGGGGGGGGGGGGGGGGGGGGGGGGGGGGCGGGGGGGGGG:FGGGGGGGGGGGGGGGGGGGGGGGGGGGGFGGGGGGGGGGGGGGGGGGGGGGGGGGGGG@DFGGGGGGGGGDFGGGGGGGGGGGFGGGFFGGGGEF7:CGGFGFGGGGGGGGFGGGGGCFGGGGGGGGFGGGGGGGGFCGGEGGGGGGGDEEGGGGGFFFFGGFGFGGGGGGGFEGGGGGFGGGGGGGGGGGGGFFFFFGFFGGGGGGGGGGGGGDEFFFGGCFFF8GEFFGGEE7FFF<@,GGFCGCGGFDGGGFDGFGGGDGEDGGGGFFEEGEGGEAGGFE@F9FGGGGGDGGGGGFFC,AFGGGFGGFCEDGGGGGGGGFGFGF@,GGGGGGF>GECGGGGGFGGGGGGGFDGGGF8CCCC@
@NJ 410
TGGGGAATATTGCACAATGGGCGAAAGCCTGATGCAGCGACGCCGCGTGAGCGAAGAAGTATTTCGGTATGTAAAGCTCTATCAGCAGGGAAGATAATGACGGTACCTGACTAAGAAGCACCGGCTAAATACGTGCCAGCAGCCGCGGTAATACGTAGGGTGCAAGCGTTATCCGGATTTACTGGGTGTAAAGGGAGCGCAGGCGGTGCGGCAAGTCTGATGTGAAAGCCCGGGGCCCAACCCCGGTACTGCATTGGAAACTGTCGTACGAGAGTGTCGGAGGGGTAAGCGGAATTCCTAGTGTAGCGGTGAAATGCGTAGATATTAGGAGGAACACCAGTGGCGAAGGCGGCCTACTGGGCGATAACTGACGCTGAGGCTCGAAAGCGTGGGGAGCAAACAGGATTAGATACCCT
+
GFFGDBBFFCFDGGGGGGCAFE:FEG:@6CFCFCEG98@FGFG7FE7@CBFCFFEGFEDFFCEGGGGB?FGGGF<FFCFFA,EFGFFDBFC@FFFCFC,BEEGG?>FBBGGDF,BFFE<F3BFFCCFG9FFFD<<FC9FGGFFGCFEG@@EBGG>FG#<CFC>GGGGCFGECFFEEGFC1FCGGGGGC7:<<C?FEGDGECE5%FGE*8C:;CAC5;EFF9;CCFECFF=*CGFE8#>CC>9C>E5CDFDBGGGF8383<79DF=EC18,,297;C:6::9FAB,F8+C=F<A8A,B59,E9C7CB?EEE<<CEF@BC9FE<<FC<699,E@7CF<GFFB,,7:@@F@@@C9,,9C,C@BBF69FFEEF@7EFGCEC:BCFGGGGGEGFFCFCFFC8GGGFFFFB,AGFFECCCA@
@NJ 411
TAGGGAATTTTCGGCAATGGGGGAAACCCTGACCGAGCAACGCCGCGTGAGCGAAGAAGGCCTTCGGGTCGTAAAGCTCTGTTGTAAAGGAAGAACGGCGCATACAGGAAATGGTATGCGAGTGACGGTACTTTACCAGAAAGCCACGGCTAACTACGTGTCAGCAGCCGCGGTAATACGTAGGTGGCGAGCGTTATCCGGGATCATTGGGCGTAAAGAGGGAGCAGGCGGCCGCAAGGGTCTGTGGTGAAAGACCGAAGCTAAACTTCGGTAAGCCATGGAAACCGGGCGGCTAGAGTGCGGAAGAGGATCTTGGAATTCCATGTGTAGCGGTGAAATGCGTAGATATATGGAGGAACACCAGTGGCGAAGGCGACGGTCTGGGCCGCAACTGACGCTCATTCCCGAAAGCGTGGGGAGCAAATAGGATTAGATACCCT
+
<FGGGFGGGGGGGGGGGGGGGGGGGGG8FFGGGGDGGGGGGGGGGGGGGGEFGGGGCCGCFGFCGGGGGGGEGGGFCGDFGFFGGDG<EGFGGGGGGGGGGGGGFGDGGGGGGG9D9FFDFGGGGGGGGGGF@ACFGGGGGGG?F>CGD7B@GF,<CGCFGGGFGGGGGGGGGEGGGGDFGG>EGFFF>EG;8?CE:EFGGGE6CED7=FFCE@CFEC;ECEDCC=1FGGDECC5F:DGGCFFG?FGF<GFEFCECEFF>EGGFFGF:=:@CCBF<AGGGFBC7CFFC@+F?,FFFGECFC9DEE,F<,9FA,F<AGFGGFCFGF9CCCCCFFCGGGGGGGGFAGGGGFGFGFFEE78DGGGGGGGFFFGGC@BGGGFDFEB:@>CDGGFCGEGDGGFFGGGGGGDGGGGEEGFGFGGGGGFGGGGFGGGGGEEGC@CCC
@NJ 60704
TGAGGAATATTGGTCAATGGTCGGCAGACTGAACCAGCCAAGTCGCGTGAGGGAAGACGGCCCTACGGGTTGTAAACCTCTTTTGTCGGAGAGTAAAGTACGCTACGCGTAGCGTATTGCAAGTATCCGAAGAAAAAGCATCGGCTAACTCCGTGCCAGCAGCCGCGGTAATACGGAGGATGCGAGCGTTATCCGGATTTATTGGGTTTAAAGGGTGCGTAGGCGGCACGCCAAGTCAGCGGTGAAATTTCCGGGCTCAACCCGGACTGTGCCGTTGAAACTGGCGAGCTAGAGTGCACAAGAGGCAGGCGGAATGCGTGGTGTAGCGGTGAAATGCATAGATATCACGCAGAACCCCGATTGCGAAGGCAGCCTGCTAGGGTGCGACAGACGCTGAGGCACGAAAGCGTGGGTATCGAACAGGATTAGATACCCT
+
FGGGGDEFGGFGGGGGGGGGGGGGGGGGGGGGGGGGGGGGGGGGGGGGGGGGGCFGGGGGFGGGGGGGGGGGGGGGEFFGGGGGGG9FGGGGGGGGGGGGGGGGGGGGGGGGGG@FCEC9FGGGGCFGEGGDGGGGGDFGCGGGGGGGGGGGEFGCGGCEFGGGGGGGGGGGGGGG?GGGFGGGGGG=GGGGGDEDDGDGGFEGGGC8CCGGGGGFGGGGGGGGGE=C=EGGG7C70<GFGGECGGGGGGGGGGDEF7CGFGGDGGFGGGFCCGFFCFGGGGGGCFAFCFAFGEDFAFDFCF9FF@CGECF<GFC@CCGGGGGGDGGFGGFFGGFFC,AAF;,FC@FGEDFGGGGGEGFC@GGGGGGDCFFGF<GGGFGGGGFGFGFCGGGFCGGFGFCDC:FGGEGGGFFEGGGGGGGGGGGFF9GFCCEC@CCC
@NJ 413
TAGGGAATTTTCGGCAATGGGGGAAACCCTGACCGAGCAACGCCGCGTGAGCGAAGAAGGCCTTCGGGTCGTAAAGCTCTGTTGTAAAGGAAGAACGGCGCATACAGGAAATGGTATGCGAGTGACGGTACTTTACCAGAAAGCCACGGCTAACTACGTGTCAGCAGCCGCGGTAATAAGTAGGTGGCGAGCGTTATCCGGGATCATTGGGCGGAAAGAGGGAGCAGGCGGCCGCAAGGGTCTGTGGTGAAAGACCGAAGCTAAACTTCGGTAAGCCATGGAAACCGGGCGGCGAGAGTGCGGAAGAGGATCGTGGAATTCCATGTGTAGCGGTGAAAGGCGTAGATATATGGAGGAACACCAGTGGCGAAGGCGACGGTCTGGGCCGCAACTGACGCTCATTCCCGAAAGCGTGGGGAGCAAATAGGATTAGATACCCT
+
C96EEFCFFGFFGGGGGGGG,@7FF,CEBFCFCGGGGGGGGGGFGG:>FCGGEGGGG,BF8FFGFGDGGGGDCEFGGGGGGGA?AFGGAEE8<DGGGCCGGGEDBFFFC8FGGGGG@CFEGGCCGGDCGGEGGGGGGGFFGGFFF<FEGGGGGGGGGGF8?FEG7CFGEGGDEGEGGG,CFGC?FF*CE58C5:CC*<08CGGG7*;:C8@2:#<0AF<8CGEEC:FF=FCC:C8<<DC;:9/=,;CC;GFC@FC<?@@G9GFFG:)>#@:@:@<0FAC=FF@F9CFEC+FB+,B8EF+FEE,AEF;F:+8+GGFAB?,F8GGGGGGGGGFGGGGFB:++DFCEDCGGGGGGFGGFCAGFGFEFGEEFF=EDECB,FF<C8GEF@++GGGGGGGGGGGFFFECC7EGGCGGGGGEFFGGFFFGFDGGFEFGCFF8CCCCC
@NJ 55771
TGGGGAATATTGGGCAATGGGGGAAACCCTGACCCAGCAACGCCGCGTGAGGGAAGAAGGTCTTCGGATTGTAAACCTCTTTTACCAGGGAAGAAGAAAGTGACGGTACCTGGAGAAAAAGCCACGGCTAACTACGTGCCAGCAGCCGCGGTAATACGTAGGTGGCAAGCGTTGTCCGGATTTACTGGGTGTAAAGGGCGTGTAGGCGGGAAGACAGGTCAGATGTGAAATGCCGGGGCTCAACTCCGGAGCTGCATTTGAAACCGTTTTTCTTGAGTAGTGGAGAGGCAGGCGGAGTTCCTAGTGTAGCGGTGAAATGCGTAGATATTAGGAGGAACACCAGTGGCGAAGGCGGCCTGCTGGACGACAACTGACGCTGAGGCTCGAAAGTGTGGGGAGCAAACAGGATTAGATACCCT
+
EGGD+BCFFGGGFCEFFFGGGGGGGGGGGFFGA8FFGGGFFGGGG@FGGGCGGGGGGGGGFGGGGGGGGGGGGGGGDEGGGGGG,5B,CGGGGEC?FBE<,CC9CFF<?,C,BEGGGFF=+D,AFC>=CFFGGFFCF<<FGGGCFGFFDC<4>7*<?C?:>28605B:C.FGCCF:,<*?C;.078/?,FC7CFEDCC2=:FC1=C5GGF<<CGCGCG<CFF72D,AD<932CCEGF>/<,F>:6>0@D;>CE8ECGG2?B?8:>GGFCGGFGFGFFFC##FA8GGGG?GGF=,??<EB8D=<GGFCCFFDGGF9GGGF7E<EFCC,C,FGEEFGGEGGGGGGGGC<GGEC+:CF?FF8GF7C9B,,FFGGGGEGGGGGGGFFGDGGFFB,GGGGGGGGFFGFGGGFGGGGFF@BCCCC
@NJ 415
TGGGGAATATTGCACAATGGGGGAAACCCTGATGCAGCGACGCCGCGTGGAGGAAGAAGGTCTTCGGATTGTAAACTCCTGTTGTTGAGGAAGATAATGACGGTACTCAACAAGGAAGTGACGGCTAACTACGTGCCAGCAGCCGCGGTAAAACGTAGGTCACAAGCGTTGTCCGGAATTACTGGGTGTAAAGGGAGCGCAGGCGGGAAGATAAGTTGGAAGTTAAATCTATGGGCTCAACCCATAAACTGCTTTCAAAACTGTTTTTCTTGAGTAGTGCAGAGGTAGGCGGAATTCCCGGTGTAGCGGTGGGATGCGTAGATATCGGGAGGAACACCAGTGGCGAAGGCGGCCTACTGGGCACCAACTGACGCTGAGGCTCGAAAGTGTGGGTAGCAAACAGGATTAGATACCCT
+
EGGGGEGFGGGGGGGGGCG?FGDGGGGGGGGGGGFFGGGGGEGGGEGFGGGGGDGGGGGGGGGGGGGGG>FGGGGGGGGGFGGDFGGGGGGGGGGGG9AFFGGCFGGGGGGGGFEFGGC<FFGG>FFFGGGFEGCDFGGF?GF=BCGGFGGGGGEGGGCBFCGGGGGGFGFFGFGGGD8FG>GGGGG.CGGGGGFGGGGGGGGEEGFCDE;CFGGFEGGGGG<#GGFFGGGFGGGGDCGGFGGGFGGGGFFE<FFAGGFGFDGGFFFFFFFFGGGGGFFCGGDGFBCDGFF,CDFFEFFFGFCGGGGGGGGFCGGCBCFAFCFCGGGGE9GF@,GGFCGDGGGCCGGGGGGGGGGGGGGGGGGFGGCGGDGFE,FGGFGGGDGGFFF@FDFGGGGGGGGGGGGFFGGCGGGCCCCC
@NJ 58360
TGGGGAATATTGCACAATGGGCGAAAGCCTGATGCAGCGACGCCGCGTGAGCGAAGAAGTATTTCGGTATGTAAAGCTCTATCAGCAGGGAAGATAATGACGGTACCTGACTAAGAAGTACCGGCTAAATACGTGCCAGCAGCCGCGGTAATACGTATGGTGCAAGCGTTATCCGGATTTACTGGGTGTAAAGGGAGCGCAGGCGGTGCGGCAAGTCTGAAGTGAAAGCCCGGGGCTCAACCCGGGGACTGCATTGGAAACTGCCGTACTAGAGTGTCGGAGGGGTATGCGGAATTCCTAGTGTAGCGGTGAAATGCGTAGATATTAGGAGGAACACCAGTGGCGAAGGCGGATTGCTGGACGATAACTGACGGTGGGGCGCGAAAGTGTGGGGAGCAAACAGGATTAGATACCCT
+
F@EEG@,EEFCFGGGGGG,CCEFGGE7FFFEFC<CEF<BCCFEGDCCGGFG8FFEGE@FEF9<9FGGBEGFGGGGAAEFF9B<FGGFGGGGGGEGD<EFGGEGGG+EFFFFAFGGGGGFGDFCF7>CFFCFG7BF+>FG@FFCGGE7@CFEGF9D,D9FFFCFB;>*=+=<:@B:FG7FFGGFGGGCFFFGDCBFFGCEBGGGEGC*@=:?/9:E49<C<#<><E20:>;CEGGGD5FCEF5CFD@*8#FB@9C,8@<=<@:C>C92?FCA=87CEG>C@+2F=9B4++,C,8ACFB,FFFFF=7ECFC<BFECFDFFCEE9FFE=EEACGFFFCCE,<@7EEGGGGFCC8EC:,?FFCCFFCFGFF@C@@@,+,+:@EFCFFFAECGGFDGFDGGGGGGGEFFAECCCE8ACCCA
@NJ 417
TGAGGAATATTGGTCAATGGACGAGAGTCTGAACCAGCCAAGTAGCGTGAAGGATGACTGCCCTATGGGTTGTAAACTTCTTTTATATGGGAATAAAGTATTCCACGTGTGGAATTTTGTCTGTACCATATGAATAAGGATCGGCTAACTCCGTGCCAGCAGCCGCGGTAATACGGAGGATCCGAGCGTTATCCGGATTTATTGGGTTTAAAGGGAGCGTAGGTGGATTGTTAAGTCAGTTGTGAAAGTTTGCGGCTCAACCGTAAAATTGCAGTTGAAACTGGCAGTCTTGAGTGCAGTAGAGGTGGGTGGAATTCGTGGTGTAGCGGTGAAATGCTTAGATATCACGAAGAACTCCGATTGCGAAGGCAGCTCACTAGACTGCAACTGACACTGATGCTCGAAAGTGTGGGTATCAAACAGGATTAGATACCCT
+
FGFFGCGCGGG9@CFGGGDGGCGGDCGGFFGGGGGGGGGF,C6CFG7C@CECCGFG<E<F<@FFGG,,89CFGGF9FEGEFGGGGGGG9<<FEFCD9FGFFEDGCCCF?4B@F9F<FGFF,F,FEGGCGFGCA<FFGB<FEE7+@A?,E,,A+@?D>D<>8CF>?68>8GGF:FF=@@F=3FCE*:@:F@:</=><5>?8<CCF::FGEBC;E>FGCCEC:GGFCFCE;FGG@CF:CDFGFE>GB@4@CC?FCDB>B@FGGFGFGCFFBC#?AE@9GGGF=EF8:,A,<4,=DB9,9FE,AFFB++8,,,FE=,+:?C<E,FCEC>,EE9GGGFFFECFFFE<B6,BCGGGFC67GGF@B@7FGFF@8CEF,,,9ADFEDCCDECGGGFFE9EFDGGCGGFB9FFFGGFFFDGGGGGGGFCFAGGFCGFDFA<CCC
@NJ 418
TGGGGAATATTGCACAATGGGGGAAACCCTGATGCAGCGACGCCGCGTGGAGGAAGAAGGTCTTCGGATTGTAAACTCCTGTTGTTGAGGAAGATAATGACGGTACTCAACAAGGAAGTGACGGCTAACTACGTGCCAGCAGCCGCGGTAAAACGTAGGTCACAAGCGTTGTCCGGAATTACTGGGTGTAAAGGGAGCGCAGGCGGGAAGACAAGTTGGAAGTGAAATCTATGGGCTCAACCCATAAACTGCTTTCAAAACTGTTTTTCTTGAGTAGTGCAGAGGTAGGCGGAATTCCCGGTGTAGCGGTGGAATGCGTAGATATCGGGAGGAACACCAGTGGCGAAGGCGGCCTACTGGGCACCAACTGACGCTGAGGCTCGAAAGTGTGGGTAGCAAACAGGATTAGATACCCT
+
<FEGGFFGGGGGGGGGGFGFGGGGGGGGGGGGGGGGGGEGGDGGGGGGDGCFGFGGGGGGGGGGGGDF>EGGGGGGGGGGGGGGFGCFDGGGGGGGGGGGGGGCF:FFGG,FGGGGGGGFFFCEGGGGGGGC@GG?;;FGF;7>CG=CEGGFF?=FGEGEFGGGGFGGGFEGGGGGGGGGFG@FFGFGBFGGGGGGGGGGGGGGG<GG5CCCGGGCEFFGGGGGGGGGGGFDFGGFGGGGFDFGF<EFDGFFGGEFFA=CBFGCFCF<FFFFC<FA<<FFFGFB?+EBCGEFF=+GGE@,FGGGGGGFF,,9CGGGGGGGGGGEF@7GGEGGGFDGGE?EFCGGGGGGGGGGGGGGFGFGGCCGGGFCGGGCF?GGGFF8GGGGGGEGGGGGGGGEDGGGGFGGFGFGFGGCCCCB
@NJ 419
TAGGGAATCTTCCACAATGGACGAAAGTCTGATGGAGCAACGCCGCGTGAATGAAGAAGGCCTTCGGGTCGTAAAATTCTGTTGTCAGAGAAGAACGTGCGTGAGAGTAACTGTTCACGTATTGACGGTATCTGACCAGAAAGCCACGGCTAACTACGTGCCAGCAGCCGCGGTAATACGTAGGTGGCGAGCGTTGTCCGGATTTATTGGGCGTAAAGGGAACGCAGGCGGTCTTTTAAGTCTGATGTGAAAGCCTTCGGCTTAACCGAAGTAGTGCATTGGAAACTGGAAGAATTGAGTGCAGAAGAGGAGCGGGGAACTCCGTGTGTAGCGGTGAAATGCGTAGATAGATGGAAGAACACCAGTGGCGAAAGAGGCTCTCTGGTCTGTAACTGACGCTGAGGTTCGAAAGCGTGGGTAGCAAACAGGATTAGATACCCT
+
GGG<C<FGGCEGGGGGGGGFGFDDGEGGGFGGGGG@FFFGGGGGGGGGGGGGFGDCGGFGGGGGGGEFGGGEGGFFGGDGGGGGGFGGGGGGGGGGGGDFECGEGGGGGGGGGGGGGGGFEFGGGG7FFFCGFEFFFGGGGDCFFFGFGGGGGGGGFC<FGGGGCC@@CFGEGGGGG9CFFFGD%FCF@8BFGGF:F>GGGGGEGCFGFBFCFCECACF>G>CGGECEGE@EEFGGGGGFFFGGFGCF7C?CDGFGGFFDEDEFDGCE7DDCDF9F=B;C6>=C7DADGFEA,74<<8FEC,;FE9GF@F+=+E,E?8B+8+@,,,?=F@7CFCFE,=8,+=<5,C,EC,,,C,FGDF<CC98EFFB,:FC,CC,C,,<6E,C,FGGEDEFF:DFBCGGFFGFECF7GGDGGGFFGGGGFGFGFEFCEF@9FFEFFCC@@C
@NJ 420
TGGGGAATATTGCACAATGGAGGAAACTCTGATGCAGCGACGCCGCGTGAAGGATGAAGTATTTCGGTATGTAAACTTCTATCAGCAGGGAAGAAAATGACGGTACCTGACTAAGAAGCCCCGGCTAACTACGTGCCAGCAGCCGCGGTAATACGTAGGGGGCAAGCGTTATCCGGATTTACTGGGTGTAAAGGGAGCGTAGACGGCACGGCAAGCCAGATGTGAAAGCCCGGGGCTCAACCCCGGGACTGCATTTGGAACTGCTGAGCTAGAGTGTCGGAGAGGCAAGTGGAATTCCTAGTGTAGCGGTGAAATGCGTAGATATTAGGAGGAACACCAGTGGCGAAGGCGGCTTGCTGGACGATGACTGACGTTGAGGCTCGAAAGCGTGGGGAGCAAACAGGATTAGATACCCT
+
FFGGGGFGFGGGGGGGGGGGGGGGGGGGGGFCFFGGGGGGGGGGGGGEFGFGGGGGGGGGGGGGGGGGGGGGGFGGGGGGGGGGGGFDGEGGDFGFGGGGGGGEFEEFFEFGGGGGFEF?FGGGGGGGGGCGGGGGGGFFGCF<GFFEGGEGG;>DFGC<FFGGFFGGFGGGGGGCEGGGFCGG<FFFGGGCF?C>EGGGEGGGDG<DEFGGFGGFGFFGGFCGGGGGGFFEFEGEGGGG7CC=GGFFEGGGFDCEFFFC?CCFF=EEF8<?=@9=@AEG:?GGF?GGFEA?8FEFCFE9FCGGGGGGGGGGGGGF7GFGGFGGFFGGGFFCGGFFA8GGEGGGGGGCGGGGGGGGGDGGFGEGFGFEGGGGFCFDGGDCDCGGGGGGGFFDGGGGDGGGGGGFFAFGGGGCCCCC
@NJ 421
TAGGGAATTTTCGGCAATGGGGGAAACCCTGACCGAGCAACGCCGCGTGAGCGAAGAAGGCCTTCGGGTCGTAAAGCTCTGTTGTAAAGGAAGAACGTCGCATGCAGGAAATGGTGTGCGAGTGACGGTACTTTACCAGAAAGCCACGGCTAACTACGTGCCAGCAGCCGCGGTAATACGTAGGTGGCGAGCGTTATCCGGAATCATTGGGCGTAAAGAGGGAGCAGGCGGCCGCAAGGGTCTGTGGTGAAAGACCGAAGCTAAACTTCGGTAAGCCATGGAAACCGGGCGGCTAGAGTGCGGAAGAGGATCGTGGAATTCCATGTGTAGCGGTGAAATGCGTAGATATATGGAGGAACACCAGTGGCGAAGGCGACGGTCTGGGCCGCAACTGACGCTCATTCCCGAAAGCGTGGGGAGCAAAGAGGATTAGATACCCT
+
GGGGGGGFFGGGGEEGGGGGGGGGGFGGGGGGGGGGGGGGGGGGGGGGGGG@:FGEGGGGGGGGGFEGGGGGGGGGG9FE<EFGGGGGGGGGGGGGGGGGGEGGGGGGGGGGFGFGGGGGEEGGGGGGGGGGCFGGGGFCGFGGGGGGGGEGGGFGGEGGGFGGGGGGGGGGGGGGGFFGFFGGFFGGGGGGGGGDGGEEGGC=GG=DFFFGGG<>AFF:2+@@=CGF*1E>GGGE3>=AGEFD@FF@FCBECFGGDCBGGF9,1FFFFF@CCC@@8?FGF@@FC3@+C8F>@?A8GGGF=CGGGGFCB+CCFCFFGFGGGGFFCFGF@EDGGFF9EFC:=ECGFGFGGGGFF<E@:EFC9CGCCF7FFCEGFBF@G@7CGEF:FF+EFEFB,EDGGDFCEEFGEEGGGGGGEGC8FGFGGDAEAEC69GGFFGGCCCCC
@NJ 422
TGGGGAATATTGCACAATGGGGGAAACCCTGATGCAGCGACGCCGCGTGAAGGAAGAAGTATCTCGGTATGTAAACTTCTATCAGCAGGGAAGATAGTGACGGTACCTGACTAAGAAGCCCCGGCTAACTACGTGCCAGCAGCCGCGGTAATACGTAGGGGGCAAGCGTTATCCGGATTTACTGGGTGTAAAGGGAGCGTAGACGGACTGGCAAGTCTGATGTGAAAGGCGGGGGCTCAACCCCTGGACTGCATTGGAAACTGTTAGTCTTGAGCGCCGGAGAGGTAAGCGGAATTCCTAGTGTAGCGGTGAAATGCGTAGATATTAGGAGGAACAACAGTGGCGAAGGCGGCTTACTGGACGGTAACTGACGTTGAGGCTCGAAAGCGTGGGGAGCAAACAGGATTAGATACCCT
+
EFGGGGGGGGGGGGGGFGGFGGGGGGGGGGGGGGGGGGCFGGGGGGGF@FGGDFGGFFFGGGGGGFGGGFGGGGFGFFGGGGGGGGGGGGDFCFGGGGFGGGGGFEGGGGGFFGFCFFDGGGGCGGGGGGGG4D>FFFCFFGGGGGDFG>GGFFGGFGGGGGGGGGGGCFDGGGGGCEEGGGFGGGFEGFGFCCGGGGGGGGGGGG9<8FGG9EF>FFGGGF?GE>CCGGGGFFFED8FEG:CDCFFF6;F;GGGFFF=<C:FFFFFFDC+ECDGFC9GGFFCEDGEEE@GFEGGCCC89GFGGGGEFF9GFEGGGFC9EGFFF9DGGGGGEFF<C-FGGGGF@GFCFGGGF9GDF8GEGGGGGGGGFCGF,GGGF<GFFDEGGGGDGGGGGGGFECGGGGGGGGGGFCCDCCCCC
@NJ 423
TGGGGGATATTGCACAATGGGGGAAACCCTGATGCAGCGATGCCGCGTGGAGGAAGAAGGTTTTCGGATTGTAAACTCCTGTCGTAAGGGAAGAGGAAGGACTGTACCTTACAAGAAAGCTCCGGCTAACTACGTGCCAGCAGCCGCGGTAATACGTAGGGAGCGAGCGTTGTCCGGAATGACTGGGTGTAAAGGGAGCGTAGGCGGGATGGCAAGTCAGATGTGAAACCTGAGGGCTCAACCTTCAGACTGCATTTGAAACTGCTGTTCTTGAGTGAAGTAGAGGTAAGCGGAATTCCTGGTGTAGCGGTGAAATGCGTAGAGATCAGGAGGAACATCGGTGGCGAAGGCGGCTTACTGGGCTTTTACTGACGCTAAGGCTCGAAAGCGTGGGGAGCAAACAGGATTAGATACCCT
+
CFGGGGGGGGGGGGGDFGC@FGGGGGGGGGGGGGGGGGGGGGGGGGGGGDGGGGGGGGGGGGGGGGGFFEGGGGGGGGFG?FGGGFDECFFGG,=FGGGGGGFGGFFEFGGGGGGG<FFGGGFGCCFFEGFGFCGFGGGGGGGGG:ECF88F2F;<FG?GC7CCEEEFEGGE:FGGGGF<GGGF@FFGD7FCFFGC>CC8:CEG?EGGCEDDGF9CFCEGGGFCCFFG,=8CCGFGGGFGGGGGDC=FFBGGFECFFFFGGFG?CGFFB,E<<2?9CFFGFCFGGGGGGG@FCEFB<?:CGCGGFGFCFFGFDGGGGFC9GF,:,GGGFF<FFGFFF@7GEFDGCGCEC@+GEEFGGFGFC<,F<GGGGGEEGGGGGGGGGFC9FGF:@DGGGFGGGFGGGGGFGCFGFEDGCCC@-
@NJ 424
TGGGGAATATTGCACAATGGGGGAAACCCTGATGCAGCGACGCCGCGTGGAGGAAGAAGGTCTTCGGATTGTAAACTCCTGTTGTTGGGGAAGATAATGACGGTACCCAACAAGGAAGTGACGGCTAACTACGTGCCAGCAGCCGCGGTAAAACGTAGGTCACAAGCGTTGTCCGGATTTACTGGGCGTAAAGGGAGCGTAGGCGGATTTTTAAGTGAGATGTGAAAGACTCGGGCTTAACCTGAGTGCTGCATTTCAAACTGGAAGTCTAGAGTGCAGGAGAGGAGAAGGGAATTCCTAGTGTAGCGGTGAAATGCGTAGAGATTAGGAAGAACACCAGTGGCGAAGGCGCTTCTCTTGACTGTAACTGACGCTGAGGCTCGAAAGCGGGGGGAGCAAACAGGATTAGATACCCT
+
CEFGGGGGGGGGGGGGFFGGGGGGGGGFGGGGGGGGGGGGGGGGGGGGGGGGGGGGGGGGGGGGGGGGEGGGGGGGGGGGGGGGGGGGGGGGGGGGGGGGGDGGGGGGGGGGGGGGGGGDGFGGGGGFGGCEFG87>FC@E8FF7FFGGGD;FCEGGFGGGGGGFGGGGGGGGGGDEE<=?)GGGG4GGGGCFGG@GG56CE>@E<EGGGGGGC;FCFGGGF<FFG,#@?CEEGGEDCF:F;GGF<FDF;<FFGGGFFDGGGF;CD9GBFF:D8FDACGFAA:99A,?5559B,58=,FDF=@@4++9FFCGEGGEFGFF<,,FDEDFGGGFEGGF?FFEF:@65,B67+8,C6,@,EEEC,,<F@,GGGGGF<C<8C@8F,9D7F@+++FCFGFFC,FC9<EC6,<FEFC,A,B8
@NJ 425
TGGGGAATATTGCACAATGGGGGAAACCCTGATGCAGCGACGCCGCGTGGAGGAAGAAGGTCTTCGGATTGTAAACTCCTGTTGTTGGGGAAGATAATGACGGTACCCAACAAGGAAGTGACGGCTAACTACGTGCCAGCAGCCGCGGTAAAACGTAGGTCACAAGCGTTGTCCGGATTTACTGGGCGTAAAGGGAGCGTAGGCGGATTTTTAAGTGAAATGTGAAATACTCGGGCTTAACCTGAGTGCTGCATTTCAAACTGGAAGTCTAGAGTGCAGGAGAGGAGAAGGGAAGTCATAGTGTAGCGGTGAAATGCTGAGAGATTAGGAAGAACACCAGTGGCGAAGGCGCTTCTCTGGACTGTAACTGACGCTGAGGCTCGAAAGCGTGGGGAGCAAACAGGATTAGATACCCT
+
GGGCGGEFGGGGGGGGGGGGFGGGGGGGGGGGGGGGGG7FGGGGGGEGGDGFGGGGGFGGGGGGGGGFFFGFEEGGGGFGFGGGGGGGDDCG@FEGGGFGGGDEFEFBFGGFGGGG8<FGGGG7CEFGGFGG@F@GGGCGGGFG7F77FCEGDFEFGDEGGGGGGFFGFFCGG?C<AFEFE<GG8;F*=F8:<AC;EEGGED>CEG6FFFGGG?CG7,#AE9EFFGGE7@FCDFEEF<C<<>FC,06C?C)E538FFFFGFG7=4:A;?FGDGCFE:>>,EGGGGF<E:,?,,<,,<,<9E<+DGF:FGFFF<DD8C,,E<FCGEFDC<6,E@C,C-,,FGFC7GEEFC+E,AE,,F<;;,,,FE@<@DGGGGFFEF@@FFB9FFFCEFDEDFFFC,FFFFFECE,FCFC,A,CA-
@NJ 426
TGGGGAATATTGCACAATGGGCGAAAGCCTGATGCAGCGACGCCGCGTGAGCGAAGAAGTATTTCGGTATGTAAAGCTCTATCAGCAGGGAAGATAATGACGGTACTCAACAAGGAAGTGACGGCTAACTACGTGCCAGCAGCCGCGGTAAAACGTAGGTCACAAGCGTTGTCCGGAATTACTGGGTTGAAAGGGAGCGCAGGCGGGCGATCAAGTTGGAAGTGAAATCCATGGGCTCAACCCATGAACTGCTTTCAAAACTGGTCGTCTTGAGTAGTGCAGAGGTAGGCGGAATTCCCGGTGTAGCGGTGGAATGCGTAGATATCGGGAGGAACACCAGTGGCGAAGGCGGCCTACTGGGCACCAACTGACGCTGAGGCTCGAAAGTGTGGGTAGCAAACAGGATTAGATACCCT
+
FGFFGGGGGFEGGGGGGGGGFGGGGGGGGGGGGFGGGGFGGGGGGGGFGGGGGGDGGGGFFGGGGGGGGGGGGGGGFGGGGFGGGGGGGGGGGGGEGDGGGEF@FGGGFGGGGGGGGGGGGGGGGGGGGGGFGGC@FG@?>GGGGGDG>EGGGGFFF@FEGGGGGGFG<CEFGGGGGGGFCFEFG>>##?EGGGDFC@F8CGGGGGGEG<>;9<BCFEGGFF@FGGGG7B<GFGGF@#0FCCGGFFFGCFFCFFGGGFFGFGGGFDGFC7FAEGGGFBD,4<FFGBEGGGGFFGGGFF=,GGCGEGFB,FFE7CCEDF?CGFEGFC7F<<EEEFDGEGGFBECFFGGGGEEE,FFC,FF<GGFE9EFGGGGGFGGGGDEDGFAGGGFCECGGGFGGGGGGGGFFDGFGGFGCCCCC
@NJ 427
TGGGGAATATTGCACAATGGGGGAAACCCTGATGCAGCGACGCCGCGTGAGCGATGAAGTATTTCGGTATGTAAAGCTCTATCAGCAGGGAAGACAATGACGGTACCTGACTAAGAAGCTCCGGCTAAATACGTGCCAGCAGCCGCGGTAATACGTATGGAGCAAGCGTTATCCGGATTTACTGGGTGTAAAGGGAGCGTAGGCGGTCCTGCAAGTCTGATGTGAAAACCCGGGGCTCAACCCCGGGACTGCATTGGAAACTGTAGGACTAGAGTGTCGGAGGGGTAAGTGGAATTCCTAGTGTAGCGGTGAAATGCGTAGATATTAGGAGGAACACCAGTGGCGAAGGCGGCTTACTGGACGACCACTGACGCTGAGGCTCGAAAGCGTGGGGAGCAAACAGGATTAGATACCCT
+
GGGGGGGGGGGGGGGGGGGGGGGGGGGGGGGGGGGGGGGGGGGGGGGGGGGGGGGGGGGGFGGGGGGGGGGGGGGEFGGGGGGGGGGGGGGGGGGGGGGGGGGGGGGFGGGGGGGGGGFGGGG?GGGGGGGGGGGGGGGGGGGGGGGGGGEGGGG0F?GGGFFGGGFGFEGGGGGGGDGFFFAFGGGDFGGGGGGGGGDCFEDGGGGGGGGGGGGGGGFFCCEGGGFGGGGGGGGGGGGGGGGDDGGGGGFGGFGGCGGGGGGGGGDFFFGGGGFF@AGGFFDCFGGGGFFGGGGGGDCEFFCDGGGGGGGFGGFEGGGDGFF9F=FEFCFCGGFFC,CGGCGFFGGGGGGGFFCGGGGGGGGGGFGGGGGGCGGGGGECGGGGGGGGGGGGGGGGGGGGGGGGGGGGGGGCCCCC
@NJ 428
TGGGGGATATTGCACAATGGGGGAAACCCTGATGCAGCGACGCCGCGTGGAGGAAGAAGGTTTTCGGATTGTAAACTCCTGTCGTTAGGGAAGATAATTACGGTACCTAACACGAAATCAACGGCTAACTACATGCCAGCAGCCGCGGTCAAACGTAGGGTTCAAGCGCTGTCCGGAATTACTGGGTGTAAAGGGAGGGCAGGCGGAAGGACAAGTTGGAAGTGAAACCCATGGGCTAAACCTGTGAACTGCATTGAAAACGGTTTTGCTTGAGTAGTGTAGAGGTAGGCGGAATTCGCGGTGTAGCGGTGGAATGCGTAGATATCGGGAGGAACACCAGTGGCGAAGGCGGCCTACTGGGCACTAACTGACGCTGAGGCTCGAAAGCGTGGGTAGCAAACAGGATTAGATACCCT
+
GG8FC@FFGGGGGGGGGGGFF@:F,CEFFEEF9CFGGG:F+@B+@C7CF+B=:FFGGGGGF9?D94=+=F,C<FGGGGFF,AB+8B7+,F=,B,5EFF9<F<+:>FA,B,:B,++33,7,83++<3@C,E3@,@,8FFFGD><D*>*>F*=F@9B<G:<'%#:4+4<<<G02C=GG9<<FCF:FGGGFFG2<C;C7:#,:8<&+2/?9>/><B682<=<,2CFF@>31=/>,3,=>@,FD@3,FFCCF9C@;33,,+8FF@+8@,8F>?FAEEB8,,3,,3<GGFC+GF?5EGGF@@++FCAF:8:+FF,C,GGEFDCFACF:=,+,CGFEEFF<E<C,@GGF?GGGFC:,E@,AGFCFC,EC,@FECGGFDGFGFC+B;DGGGFF@7-9GFGFC9FCGGGGGGGFEGGGGCCCCC
@NJ 52624
TGGGGAATATTGCACAATGGGGGAAACCCTGATGCAGCGACGCCGCGTGAGCGAAGAAGTATTTCGGTATGTAAAGCTCTATCAGCAGGGAGGAAGAAATGACGGTACCTGACTAAGAAGCACCGGCTAAATACGTGCCAGCAGCCGCGGTAATACGTATGGTGCAAGCGTTATCCGGATTTACTGGGTGTAAAGGGAGCGCAGGCGGAAGGACAAGTTGGAAGTGAAACCCACGGGCTCAACCCGTGAACTGCTTTCAAAACTGTTTTTCTTGAGTGGTGTAGAGGTAGGCGGAATTCCCGGTGTAGCGGTGGAATGCGTAGATATCGGGAGGAACACCAGTGGCGAAGGCGGCCTACTGGGCACTAACTGACGCTGAGGCTCGAAAGCATGGGTAGCAAACAGGATTAGATACCCT
+
FGGCGFEFGGGGGGGGGFGFGGGGGGGGGGGGGGGGGGGGGGGGGGGGGGGGGGGGGDFFDGGGGGE@EFFFGGGGGGGGGFGGGGGGGGGGGGGCGGGGGGGGEGGGGGGGG9C9>FGGGGGGEGGFGGGCCFF<FFGGGGGGG>GCCF=GGGFGG<EGFF,GGGGC:FEG9FEGGG<AA;;9CFGGFFCA<8F@F4GGFGGGEC??CCGGCDFFGG,<FCGGFFEFGG>C<GB>C:FDD@8#DEEGGGFDD@@CGFGGFFGCGFCGFGGDF>CB<BG2E?GF<CFGGGGFEEF=+FC::FGGGDGGFGE9EEFC@BFGGGGFC@,CF8F@FCFEFFGGDEGGGGGGFCGCFEECEC,CFGGGFFCGGGGGGGGGFFEGGGFGGGGGFGFFCFFGGGGGFFFFGFCGGGFEGCCCCC
@NJ 430
TGGGGAATATTGCACAATGGAGGAAACTCTGATGCAGCGACGCCGCGTGAGTGAAGAAGTATTTCGGTATGTAAAGCTCTATCAGCAGGGAAGAAAATGACGGTACCTGACTAAGAAGCACCGGCTAAATACGTGCCAGCAGCCGCGGTAATACGTATGGTGCAAGCGTTATCCGGATTTACTGGGTGTACAGGGAGCGTAGGTGGCAAGGCAAGTCAGAAGTGAAAACCCGGGGCTCAACCGCGGGATTGCGTTTGGAATTGTCATGCTAGAGTGCAGGAGGGGTGAGCTGAATTCCTAGTGAAGCGGTGAAGTGCGTAGATATTAGAAGGAACACCAGTGTCGAAGGCGGCTTACAGGACGATAAATGACGCTGAGGCGCAAAAGCGTGGGGAGCCAACAGTATTAGAGACCCT
+
CAFECFGGGCEFFAFFDFFFEFECFEEGEFGDGGGG<,FGFD7+C@CC7C,EFFGGGGCCF9C99,4?,DEFE9<EA,EF9?<EF=,B<FC<FGG8EGBFFFGGGGGGEGGAEA=,EFGEFFG7@@F8,D9FF<=>ECDD,,,<3@<F7**@<@*@,>:,@>:7,6<7F*>>,C:<:CFA9F;;7<,;*?,?::<5CGF*=<;7CGC:,6<,#07#,;C8@81EG>7?FE;CCEGG4:CEGECD>,:B1;FC(1FEC39:#F:@D=@.::CF<FA665C77F>CC9:,5,,C5,,,8C,@A5B+++,5,B994+4+GF?FF<,EFE:,,E6C,C,C@<,B@6,,@86+++6,<,,CC,,F<FFEFE<,,8B6@A;686+C;@,,8,66+-@6,8CC,,E6C,6,6,,<<C,@B8,-
@NJ 431
TGAGGAATATTGGTCAATGGGCGGAAGCCTGAACCAGCCATGCCGCGTGCGGGAAGGAGGCCCTATGGGCTGTGAACCGCTTTTGCCTGGGGGCAATAAGGGCGTCGCGCACGTCCGATGAGCGTACCAGGCGAATAAGCATCGGCTAACTCCGTGCCAGCAGCCGCGGTAATACGGGGGATGCGAGCGTTATCCGGATTCATTGGGTTTAAAGGGTGCGTGGGCTGTGCGTCAAGTCGGGGGTGAAATTCCGGTGCTCAACACCGGGGCTGCCCTGGATACTGTCGCGCTGGAGTGCGGATGCGGCCGGAGGAATGAGTGGTGTAGCGGTGAAATGCTTAGATATCACTCAGAACACCGATTGCGAAGGCATCTGGCGAATCCGTAACCGACGCTGAGGCACGAAAGCGTGGGGATAGAAGAGGATTAGATACCCT
+
FGGGGFGFFGGGGGGGGGGGGGEGGGGGGGFGGGGGGGGGGGGGGGGGFGGGGGC@GFGDGGGGGGDGGGGGGGGGGGGGGGGGGGGGGGGGCE:FGFCFGGGGGG:EGGGGGGGGGGGGGG9FGGCGFGEGGGGEGGGFCGFD7FGGEFGGGG>7FFFGCFGGG5E?EGGGFEFF6?EG?EGGG:E?GFA5;CFC-;;EFFFGGGGCEF<CEEEG@GGGEEFGGGD>DFDGGE>C4GGGGGGGFFGGGGFGGEEGGF09>AFDGGFG@DDFC@@?$,8FGGFB)7EEGGFGGCGDGGGGF=:@+F7GGGGFDFC,CGFDGGFC@DF7GGGGGGGGGGCGGGDGGGGDF?GGGGF7E>FFFECGGGGGGGGGGDEDGCC:C7EFFGGGFCGGGGFGGGGGFGDGGGGFDGFGGGF9GGGGGGGGGGGGGGFFB,CBA
@NJ 432
TGGGGAATATTGCACAATGGGGGAAACCCTGATGCAGCGACGCCGCGTGAGCGAAGAAGTATTTCGGTATGTAAAGCTCTATCAGCAGGGAAGAAGAAATGACGGTACCTGACTAAGAAGCACCGGCTAAATACGTGCCAGCAGCCGCGGTAATACGTATGGTGCAAGCGTTGTCCGGATTTACTGGGTGTAAAGGGAGCGCAGGCGGAAGGCTAAGCCTGATGTGAAAGCCCGGGGCTCAACCCCGGTACTGCATTGGAAACTGGTCATCTAGCGTGTCGGAGGGGGAAGTGGAATTCCTAGTGTAGCGGTGAAATGCGTAGATATTAGGAGGAACACCAGTGGCGAAGGCGGCTTACTGGACGATAACTGACGCTGAGGCTCGAAAGCGTGGGGAGCAAACAGGATTAGATACCCT
+
<FFGGCF?FECFCGGCFFGGGGGGGGGG:FGGGGGGGGGGGGGGGGGFCGGGEEGGGGGGGGFFGGGFGEFGGGFGGAFGGGGGGGGGGGGGGGGGGGG9FFFGGDGG9F<F8DFGGGFFFGEFGGGGFFGGGAF@FFFGGGGGCFGCFEE<E9FFG0B4:FBFGGGGGFEEGCFCE5F7CEGGFFGGAC<CFGGC1CEGGGEFEEFE>FFGG?@FFE<?CCDFCGGGG>GEEGGGGGFFFCDFCCEDEE>EFEFEC2@AEFF@FEFAFC7FF:+CEFEB@EDDG,B,EGFEC<<FGFF=FEEFBFEDGGGGGF>FGEFDEAFAGFF9DFC,9FGGGGCGGGGGGGGF7F>GFF9AFAGGEE6,C9GFDFEF;F?FGFAFFFC:F@C:+@+GDGGGGGGGGGGFGGCGGCDFFCCCCB
@NJ 433
TGGGGAATATTGCGCAATGGGCGAAAGCCTGACGCAGCGACGCCGCGTGAGGGATGAAGGTCTTCGGATCGTAAACCTCTGTCAGAAGGGAAGAAACTAGGGTGCTCTAATCATCATCCTACTGACGGTACCTTCAAAGGAAGCACCGGCTAACTCCGTGCCAGCAGCCGCGGTAATACGGAGGGTGCAAGCGTTAATCGGAATCACTGGGCGTAAAGCGCACGTAGGCTGTTATGTAAGTCAGGGGTGAAAGCCCACGGCTCAACCGTGGAACTGCCCTTGATACTGCACGACTCGAATCCGGGAGAGGGTGGCGGAATTCCAGGTGTAGGAGTGAAATCCGTAGATATCTGGAGGAACATCAGTGGCGAAGGCGGCCACCTGGACCGGTATTGACGCTGAGGTGCGAAAGCGTGGGGAGCAAACAGGATTAGATACCCT
+
FFGGG@FFGGGGGGGGGGGGGGGGGGGGGGGGGGGGGGFFGCGGGGDFEGFFGGGGGGGGGGGGG7FEGGGGGGGGGGGGGGGGGCFGGGGGGGGGGGFGGGGGGGGFDGDFGGCCDGGFFFFFGGGGGGGGGGFGGFG7DGGGGGFGGGGGGGGGGGGGGGGCFGGGGGGG>FGGG9FCE<FGGFGEGCFFGGGGGGGGGGDGGFGGFGGGGGGG6GGGGGGCFGGGGGG<CFGCFFCFEFFBCCDGGCF>FEGFCBDFG>EFFCEG;FDGGGFF>:5EFEFGGCFB+F7FB,5FE@:=+F@FGFGFF<=+ECA<,FF8GGFFEGGFGFCGGFFGGDGEEFAGF?<,EEDGGGFGCGFGGGGGGGGGGGGDGGGGGFEF,GFCGGFCGFAE@,GGEGGFGFEC,@,GGFB>GGGGGGGFFGGGGFGGGGGGGFFCCA,A6
@NJ 434
TGGGGGATATTGCACAATGGGGGAAACCCTGATGCAGCGACGCCGCGTGGAGGAAGAAGGTTTTCGGATTGTAAACTCCTGTCGTTAGGGACGATAATGACGGTACCTAACAAGAAAGCACCGGCTAACTATGTGCCAGCAGCCGCGGTAAAACGTAGGGTGCAAGCGTTGTCCGGAATTACTGGGTGTAAAGGGAGCGCAGGCGGACCGGCAAGTTGGAAGTGAAAACTATGGGCTCAACCCATAAATTGCTTTCAAAACTGCTGGCCTTGAGTAGTGCAGAGGTAGGTGGAATTCCCGGTGTAGCGGTGGAATGCGTAGATATCGGGAGGAACACCAGTGGCGAAGGCGACCTACTGGGCACCAACTGACGCTGAGGCTCGAAAGCATGGGTAGCAAACAGGATTAGATACCCT
+
GGGGGGCFGGGGGGGGGGDGGGGGGGGGGGGCFGGAEG:FFGGGGGCFDCGGDGGFE,CEGEGGGGDFEFGGGFGGGGGGGGGG7FGGG?BDEDGCCD,<FGGEFGFFGGGGFB>=BFEGFF7FGGG?GGGA,F,FFGGDFD@FBF7:+<C=<FGFFFFDF<=FFF0F+:7FCFGDDCGFG>.C:>?;?FFCFFGD<<GGGGEEC<8CGGE<GGF+3CGG=CF@C8<3C;FFD<>F77@<E;G@/<FDCC8:1FFCC@BFFF?,C8A4FB9GFF?AA6F78E1F?:,8GGGGFE7F@>+GFF=7EGGFGCDFF@:=<CCGGGEF?7DGGFAGFCCEGF<B@EGCGGEEF:@;,FGGGGGFC,6,EEFF7GGFF8GGGFF,<DGGGGGGGGGFE,GGECGFGGGGGGGGFAFCA,CA
@NJ 49073
TGGGGAATATTGCACAATGGGGGAAACCCTGATGCAGCGACGCCGCGTGGAGGAAGAAGGTCTTCGGATTGTAAACTCCTGTTGTTGAGGAAGATAATGACGGTACTCAACAAGGAAGTGACGGCTAACTACGTGCCAGCAGCCGCGGTAAAACGTAGGTCACAAGCGTTGTCCGGAATTACTGGGTGTAAAGGGAGCGCAGGCGGGAAGACAAGTTGGAAGTGAAATCCATGGGCTCAACCCATGAACTGCTTTCAAAACTGTTTTTCTTGAGTAGTGCAGAGGTAGGCGGAAGTCCCGGTTTAGCGGTGGAATGCGTAGATATCGGGAGGAACACCAGTGGCGAAGGCGGCCTACTGGGCACCAACTGACGCTGAGGCTCGAAAGTGTGGGTAGCAAACAGGATTAGATACCCT
+
GGGGGC:FFGFGGGGGGFGGGGGDGGFEGGGGGGGGCFGC@FGEGGG:FEGGG6EF4CFGGGGGGFGGGGGFGFFCFGFFFFG9B=FGGGGGGGGGGGGGCFDGFGEFGGFAFGGFGFGGGFGGGGGGFDCFFFEGC9CFG8<F>FGEG*CF:F;;?G<BFCFGCC=<FGCEFF7BCEGCGGGGG=1CCFCG<GGGCGGGGGDEGCEFGGGGDGGGEEFEGGGGFG<<G,:CCGGGFGGGGCEGFFGF7EGGFFEFGG?DGECFGFGGGGGCCEFF<@E;<FCGFF@FF:?AEB+EF>>9<F+7E7FF?,,E,,7GGFFAFGGGGGEFC,GFFCC@<@E@FCCCGGGFC7C99GGGFDDGFCB8F<FFB-EEF8E6@+DGGEFCF,7GGGGF9CFC,FGGGFGGGFFF<CGCCCCC
@NJ 436
TGAGGAATATTGGTCAATGGGCGAGAGCCTGAACCAGCCAAGTAGCGTGAAGGATGAAGGTCCTACGGATTGTAAACTTCTTTTATACGGGAATAAAGCTTCCTACGTGTAGGATTTTGTATGTACCGTATGAATAAGCATCGGCTAACTCCGTGCCAGCAGCCGCGGTAATACGGAGGATGCGAGCGTTATCCGGATTTATTGGGTTTAAAGGGAGCGCAGACGGGGGATTAAGTCAGTTGTGAAAGTTTGCGGCTCAACCGTAAAATTGCAGTTGATACTGGTTTACGTGAGTGCAGTTGAGGCAGGCGGAATTCGTGGTGTAGCGGTGAAATGCTTAGATATCACGAAGAACCCCGATTGAGAAGGCAGCTTGCTAAACTGTAACTGACGTTCATGCTCGAAAGTGTGGGTATCAAACAGGATTAGATACCCT
+
GGCFFGGGGGGGGGGGGGGGGGGGGGGGGGGGGGGGGGGGGGGGGGGGGGGGGGGFFGGGFGGGGGGGGGGGGGGGGGGGGGGGGGGGGGGGGGGGGGGGGGGGAFFEGGDFGFFGF9FFGGGGGGGGGGGGDGGGGCFGGGGGGGDGGGG<BFGGGGCGG8FGDEGGGGGGGGGGGGGFCGGC@CFGGG7=F@5CFFGGGF=GGGE<FFG>CBBCE3C:FEECEEE#,EFCFGGGCCE>FCCDFAFGGF@FGGGD*5?G-G=8FGGGBCCGFFC+@,C<FGGGG>A,GFGGGFGFECE@FA,BB+EGFEF?7DC+CF4B=,CC>C,FECEEC??B,C9,<,,<GFCGGGGFC@+CB,F<,,@,GGGFFGFC,GGFACGGFFFCEFFGF8F@FGGFC@,6,7GFGGFBEGFF;<E9CFGFFGGDFFGDGFGCCCCC
@NJ 437
TGGGGAATATTGGGCAATGGGCGCAAGCCTGACCCAGCAACGCCGCGTGAAGGAAGAAGGCTTTCGGGTTGTAAACTTCTTTTAAGAGGGAAGAGAAGAAGCCGGTACCTCTAGAATAAGCCACGGCTAACTAAGTGCCAGCAGCCGCGGTAATACGTAGGTGGCAAGCGTTGTCCGGAGTTAATGGGTGTAAAGGGCGTGCAGCCGGGTCTGAAAGTCAGATGTGAAATCCATGGGCTCAACCCATGAACTGCATTTGAAACTGTAGGTCTTGAGTGTCGGGGGGGCAATCGGAATTCCTAGTGTAGCGGTGAAATGCGTAGATATTAGGAGGAACACCAGTGGCGAAGGCGGATTGCTGGACGATAACTGACGGTGAGGCTCGAAAGTGTGGGGAGCAAACAGGATTAGATACCCT
+
GGFGGGFGGGGGFFGGGGGGGGG+@FGGGGGGFFEGFGGGFF+@FGGGCEGGFGCFGGGG?DCF,FFEECFF?FF?<F,5EDF,EA<,4F?FECC,BF,,B,BFCFBF9F?F9?<<C9FC9,:>@=BC>B8BF,D3,8@F8CA<FC+3<@>*>DB;:833:FE7,=<F<<FCB@<5.C?9<;;#5C9FFGF<<FGGE<78E51C<:,:EC87A#B?FC;CE;E;:FEF;,8@,2@;<CF8FF<D@<CGF>9:CF;C<BBD9AGDF%,@#A>,FF?@>>9F85#D<??7F=FCGFAE9F=9FCGFGGGGGGFFGGGGGGE<CF?C,9F@FFE,9FCFGGGGGDGGDFGGGGFGFFFFE,8F:,AF,AGGFF@EEEFBC<GEFC,GDCF@GGGGEFFCFGGGGGGGFGGGGGFGFCCCC9
@NJ 438
TGGGGAATCTTGCGCAATGGGGGGAACCCTGACGCAGCGACGCCGCGTGCGGGAAGGAGGCCTTCGGGTCGTAAACCGCTTTCAGCAGGGAAGAGTCAAGACTGTACCTGCAGAAGAAGCACCGGCTAACTACGTGCCAGCAGCCGCGGTAATACGTAGGGGGCGAGCGTTATCCGGATTCATTGGGCGTAAAGCGCGCGTAGGCGGCCCGGCAGGCCTGGGGTCGAAGGGGGGGGCTCAACCCCCCGAAGCCCCCGGAACCTCCGCGTCTTGGGTCCGGTAGGGGAGGGTGGAACACCCGGTGTAGCGGTGGAATGCGCAGATATCGGGTGGAACACCGGTGGCGAAGGCGGCCCTCTGGGCCGAGACCGACGCTGAGGCGCGAAAGCTGGGGGAGCGGACAGGATTAGATACCCT
+
,FFFGGGGEGGGFGCFGDGGGGGGGGGFFGGGGG7FGGGGGGGGGGGGGEGGGG+FCFFEC7FFGGGDGGEGGGG9FFDGGGGGGGGG7FFFGGGGFGGGGGGGFCCFCGGGFGFFGGGG,F*2/:?C@FCD?5:FCFG?EG*,;::CE>EE?F+;GFGEGEEGGGG5?EEG>F?:*;2;+@C9+C8CC88?C:2:<CEG>CEG@EGC88C?26>EEC,GEEC588;*0#3AE@@8@02+19/:0C/2;=CDE4C:<C>?CAFEDFEC*7F>*@*5*7GE<CDGF+8@FGGFC7=:CDF=DFE:7C7@EGGGGDGGGGGFGGGCGCEF<AA<FF:C>@+GCFCEEGECGGGGFEDCGGGGGEDGFFBF@8,,7GFF7FCGGGFB9GFGFDGDFCGGGGE@GFDGFFGGGGFCCCCC<
@NJ 439
TGGGGAATATTGGGCAATGGGCGCAAGCCTGACCCAGCAACGCCGCGTGAAGGAAGAAGGCTTTCGGGTTGTAAACTTCTTTTGTCGGGGACGAGTAGAAGACGGTACCTGGCGAATAAGCCACGGCTAACTACGTGCCAGCAGCCGCGGTAATACGTAGGTGGCAAGCGTTGTCCGGATTTACTGGGTGTAAAGGGCGTGTAGCCGGGAAGGCAAGTCAGATGTGAAATCCACGGGCTTAACTCGTGAACTGCATTTGAAACTGTTTTTCTTGAGTATCGGGGATGCAATCGGAATTCCTAGTGTAGCGGGGAAATGCGTAGAGATTAGGAGAAACACCAGGGGCGAAGGCGGATTGCTGGACGACAACTGACGGTGGGGCGCGAAAGCGTGGGGAGCAAACAGGATTAGATACCCT
+
@ADFGCC8E9@<EFG<C,C<8FEGGGEFF<FGGGGFGAAF<FEEGGG:E:FGGFGGGGGF8FD8FDGG8@FEG9FCFFCFG9E9,,BFCFE@:F:FF?<EEGFEGFF@DBB,AFFCGCFGFGFGCE@CEGGFGEGFF>FCDDG8FF*>CG>*8@2=C?ACE,?C2B,<BEFEDGGGGD7FG?FGGGGC8;:<9:CFGGGE5;*2<<CGGGDEG<CGF-<,?5:6,,<ACC,CCFCE7#F@A</:):,9?@@EFFCFE9GGFCD<C=,D:8>9FC64@CG-@8#28,B+FCCCFB5:DE,,FEEE8++EFB,,C,C>GGFEA4,9,FCGFGGCF<EFCE<7C+,F@FF@DGGGGFCFGGGFF,FC,FCGFGECCFF@,@+GCC87GFBCE@7CB:<FGF?GGGGGGGFFAFCD@A<CC-
@NJ 440
TGGGGAATATTGCACAATGGGGGAAACCCTGATGCAGCGACGCCGCGTGAGTGAAGAAGTATTTCGGTATGTAAAGCTCTATCAGCAGGGAAGAAAATGACGGTACCTGACTAAGAAGCCCCGGCTAACTACGTGCCAGCAGCCGCGGTAATACGTAGGGGGCAAGCGTTATCCGGATTTACTGGGTGTAAAGGGAGCGTAGACGGCTAAGCAAGTCAGAAGTGAAAGGCTGGGGCTCAACCCCGGGACTGCCTTGGAAACTGTTGGGCTAGAGTGCTGGAGAGGTAAGCGGAATTCCTAGTGTAGCGGTGAAATGCGTAGATATTAGGAGGAACACCAGTGGCGAAGGCGGCTTACTGGACGGTAACTGACGTTGAGGCTCGAAAGCGTGGGGAGCAAACAGGATTAGATACCCT
+
GG<FGGGGGGGGGGGGGGGGGGGGGGGFGGGGGGGGGGEFGGGGGGGGGGG?FFGGEEFGGGAFGGGGFGGGGGG?BFGGGGGGGGGGGGGGGFEGGCEFGGGCFGCFGGGGGGFGGCFG7:FEGGGF7FGGCGC>FGGG+CFGGGDGGGGCGGG?G.GGGGGGGFFEFEGGGGGGGC<CFGGGFGCE9CFFFGGGGGGGGDC/>:A5CFEGFCFC@:C@8FFFCGFFF9#EGGFCF>FBCF5DFGCDCFFG#AF7GGFEFFE/F9GEC?,GGGGGF>FGFGAGGGGEGGGEGGFED<EFGGGGGGDGGGGGEFCFFGGFCFFFFDGGGGGGGGGGGCDCGGGGGGGGGGGGEGGGGGGGF@<GFGFF7GGGGFGGGGGGGGGGGGGGGGGGFCGGGGGF9DGGGGGGFFGCCCA-
@NJ 54034
TGGGGAATATTGGGCAATGGGCGAAAGCCTGACCCAGCAGCGCCGCGTGAGGGAAGAAGGGTTTCGGCTCGTAAACCTCTGTCCTATGGGACGAAGGAAGTGACGGTACCATAGGAGGCAACCCCGGCTAACTACGTGCCAGCAGCCGCGGTAATACGTAGGGGGCGAGCGTTGTCCGGCATGATTGGGCGTAAAGGGCGCGTAGGCGGCTTGCTAAGTCTGAAGTGAAAGTCCTGCTTTCAAGGTGGGAAGTGCTTGGGATACTGGTGGGCGGGAGTTCAGGAGAGGAAAGCGGAATTACCGGTGTAGCGGTGAAAGGCGGTGAGATCGGTAGGAACACCAGTGGCGAAGGCGGTTTTCTGGACTGAAACTGACGCTGAGGCGCGAAAGCGTGGGGAGCAAACAGGATTAGATACCCT
+
FDG8FCFGGCFGG,FEDCF@AFGGGEGDFD@FCEFGGFGGGEECGGG:@EEGG,EFEEEGGGGDA:C@CFGCCFGF@FGFB5?FGGGFFGGG:CFGGCCFFGGGGG:F:D?FFG=?,C+B,+::>C>BCEGF,3@@@8:FAC@8FA71C>:CB:C,,=8>C<C7<7=F<CG58**0<5:*:?FFFGFCGCC?<ECC7?5::CE4*;CC:5#B<@FC@>5'@C@>;:@CGCD,3<,><D@@:><FD7FC==<:E@35,,,,,=9GGFC7CF:@,FFEFA,:86,<?<C,@B4C,FCGFBC>CCFF<B7EE@9GFFA7C7CB:,,C,B>CCDDGFEC,FCFCF@@FB8,5:::CCB6,FF;,,EFF@CFEE@:@-BCFEC,B+GECEGF7EEC>GGGFDE9<CFEEAF@@CFFC6<CCCCC
@NJ 442
TGGGGAATATTGCACAATGGGGGAAACCCTGATGCAGCGACGCCGCGTGGAGGAAGAAGGTCTTCGGATTGTAAACTCCTGTTGTTGAGGAAGATAATGACGGTACTCAACAAGGAAGTGACGGCTAACTACGTGCCAGCAGCCGCGGTAAAACGTAGGTCACAAGCGTTGTCCGGAATTACTGGGTGTAAAGGGAGCGCAGGCGGGAAGATAAGTTGGAAGTGAAATCTATGGGCTCAACCCATAAACTGCTTTCAAAACTGTTTTTCTTGAGTAGTGCAGAGGTAGGCGGAATTCCCGGTGTAGCGGTGGAATGCGTAGATATCGGGAGGAACACCAGTGGCGAAGGCGGCCTACTGGGCACCAACTGACGCTGAGGCTCGAAAGTGTGGGTAGCAAACAGGATTAGATACCCT
+
GGGGGGGGGGGGGGGGGGGGFGGGGGGGGGGFFGGGGGFFGGGGDD+F@:@FEGGFGGF8EDGGGGDBFGGGGGFGGGGGGGGEGGGC,EFGGFGGGGG9DFDGGGGGDGGGGGGG@GFDDFGGGGGDDFFG7F<FFG9?GGGGEGEFGGGGC;FFFFEGGGGG95<<CG7%FFCG>EGF1<FGGGGGGFGGGGE=FGFGEGCGGGGGBBEFGFGFFGD;<CFGFGFCGGGGFF@>CDGFCFDGDFGFCE>E<GFFGGGFCFF8FGGDF?9GFFFFGDD<FG=F<@E?CEGGGGGGGEFGGF>CEFDGGGGGGGFC,CAFGGF:GGGF@CFGEECE9DGGGGGFGF@GFGF@C9FGGFEEC,FFEGGEGGFCGGGGGGFGGGGGGGGCFEFGGGGGGGFF9GGGFDGGFEGCC8CC
@NJ 443
TGGGGAATATTGCACAATGGGCGAAAGCCTGATGCAGCGACGCCGCGTGAGCGAAGAAGTATTTCGGTATGTAAAGCTCTATCAGCAGGGAAGATAATGACGGTACCTGACTAAGAAGCACCGGCTAAATACGTGCCAGCAGCCGCGGTAATACGTATGGTGCAAGCGTTATCCGGATTTACTGGGTGTAAAGGGAGCGCAGGCGGTGCGGCAAGTCTGATGTGAAAGCCCGGGGCTCAACCCCGGTACTGCATTGGAAACTGTCGTACTAGAGTGTCGGAGGGGTAAGCGGAATTCCTAGTGTAGCGGTGAAATGCGTAGATATTAGGAGGAACACCAGTGGCGAAGGCGGCTTACTGGACGATAACTGACGCTGAGGCTCGAAAGCGTGGGGAGCAAACAGGATTAGATACCCT
+
FFGGGFGGGGGGGGGGGGGGGGGGGGGGGGGGGGGGGGGGGGGGGGGGGGDGGGGGFGGGGGGGGGGGGGGGGGGGGGGGGGGGGGFFFGFFFFGFGGGGGGGGGGFFFGGGGGCGFGGGGGDCGGGGGGGC@F<FGGGGGGGGEGGGGGDFGGGGGGGGGFGGGGGGFGGGGGED>BEFGGGGGGEG@FGFDGGGEE=C>GGGEEGGFGGGCCF@9CFEFGGGGGGEGCFGGGGGGGGGGGGGGGGG<GGGGGGGGFFGGGGFGFCGFFFCCFFCFGEGDGGGGGGGGFEFGCGGFFF9CGGDGGGGGFGFEE:GFGGGFFFBAGGGFAFFCF@F-FDEEGEF9GGGGGFC,FFGGEFFF@GGGGFCGGGGFGFDEFC<GCGGGFCCDGFGGGGGGGGGGGGGGFGGFE<BCCCC
@NJ 444
TGGGGAATATTGCACAATGGGCGAAAGCCTGGTGCAGCGACGCCGCGTGGGCGAAGAAGTATTTCGGTATGTAAAGCTCTATCAGCAGGGAAGATAATGACGGTACCTGACTAAGAAGCACCGGCTAAATACGTGCCAGCAGCCGCGGTAATACGTATGGTGCAAGCGTTATCCGGATTTACTGGGTGTAAAGGGTGCGTAGGTGGTATGGCAAGTCAGAAGTGAAAGGCTGGGGCTCAACCCCGGGACTGCTTTTGAAACTGTCAAACTAGAGTACAGGAGAGGAAAGCGGAATTCCTGGTGTAGCGGTGAAATGCGTAGATATTAGGAGGAACACCAGTGGCGAAGGCGGCTTTATGGACTGAAACTGACACTGAGGCACGAAAGCGTGGGGAGCAGACAGGATTAGATACCCT
+
6CEFECGDFFFGGGGGG,EEFFGEGGGFF?F8FGCFGCEGGGCGEGGCE@FF>CGCFGGFAEFGFFGFFCFFGFFGGGG9F9,BEDCFGGGFFGFFGFFFFEDCDGDGGGF9A=DGG@FGGGGGGGGGGGGGFCC@BFGDGFGFEFCGF18ACDGGC,CFGGFF9CE=7:CFFCE=>FCCCG>GBFFC<BFGGF17:FE:CCEGGGGGGGGCFF*9=0;@C8<;FCGGFDGGGGDF><CFFF4DGGFGG@:4<EFE<7@GF<,;9E?9??:,2EGF=CEGDGDFBFGFCA<EE<FD=FB,GGFFC=?:,@C6,,CEFEF9,5C,EC,,C9<C,C,-CC,GGGF<CFC@:F<9FDE<,C69EFFE9GFFEC,@@F@@9F@,C@?,GECEC;,,FAAGFDDAFC,CB,6,,EE@C<C@
@NJ 445
TGAGGAGTATTGGTCAATGGGCGGAAGCCTGAACCAGCCATGCCGCGTGCGGGAAGGAGGCCCTATGGGCTGTGAACCGCTTTTGCCTGGGGGCAATAAGGGCGTCGCGCACGTCCGATGAGAGTACCAGGCGAATAAGCATCGGCTAACTCCGTGCCAGCAGCCGCGGTAATACGGGGGATGCGAGCGTTATCCGGATTCCTTGGGTTTAAAGGGTGCGTAGGCTGTGCGTCAAGTCGGGGGTGAAATTCCGGTGCTCAACACCGGGGCTGCCCTTGATACTGTCGCGCTGGAGTGCGGATGCCGCCGGAGGAATGAGTGGTGTAGCGGTGAAATGCTTAGATATCACTCAGAACACCGATTGCGAAGGCATCTGGCGAATCCGTAACTGACGCTGAGGCACGAAAGCGTGGGGATAGAACAGGATTAGATACCCT
+
GGGGGGGGFGGGGGGGGGGFFGEGGGGGGGGGGGGGGGGGGGGGFGGGDGGFGEGDGGGGGGGGGGGGGGGGGGGGFG7@FGGGFGGGFGGGGGGGFGFGFFGGGC@GEDFGFGGGGGGGCFGGGGGGGGEGGGGGGGGGBCGFGCFECFFGFEC:FGGDFFCFGGGGGGGGGGG;EEGGGGEGG5EECEECFEGGGGE>C/@<EFGFECEFFGFGGDGGG:GGGGGGFGGCEGGGFGGGGGGD@FCCCF?DGGGGGFFCCCGEFG7C@EGGGGFB<E@F7=GFFFC>B8FFFEGFCGFBEF8++C=7A?AFEBE8GGGGGGGGGGGGFGGFF9ACF<FF9GFCE9GGEFCGGGGGGGDFGF:GFGCFGFCCE@@GGEGGGGGGGCFFGGGGFF@FFGGGGGGGGGDGGGGGGGGGGGGFFFA9GGGGEAC<@CCCC
@NJ 446
TGGGGAATATTGCACAATGGGGGAAACCCTGATGCAGCGACGCCGCGTGAGTGAGGAAGTATTTCGGTATGTAAAGCTCTATCAGCAGGGAAGAAGAAATGACGGTACCTGACTAAGAAGCCCCGGCTAACTACGTGCCAGCAGCCGCGGTAATACGTATGGTGCAAGCGTTATCCGGATTTACTGGGTGTAAAGGGTGCGTAGGTGGCAAGGCAAGTCTGAAGTGAAAATCCGGGGCTCAACCCCGGGACTGCTTTGGAAACTGTTTAGCTGGAGTACAGGAGAGGTAAGTGGAATTCCTAGTGTAGCGGTGAAATGCGTAGATATTAGGAGGAACACCAGTGGCGAAGGCGACTTACTGGACTGCTACTGACACTGAGGCACGAAAGCGTGGGGAGCAAACAGGATTAGATACCCT
+
<FGGGGGGGGGGGGGGGGGGGGGGGGFEF?FFFGDFGFGGCFGGGGGGGGGGFFFFGFGG,<F9EFDG8FFGGGGGGGGGFGGGGGGGGGFGGEFGGGGGGAFE7CFGGGFDFFEFCFFGGGFGDDGGEFGGGGGF8FEFGGCGGGDGGG>C<DFGGFFEFFFG9CFFGGBFGGDGDG@GE9ACECGCFFCFGDGCC=<>FDC8FECG8BFCDFGFGGGF=CDEAAECC?FF+FGFDGFFF@CCCBFD?87ECF,=CFFG9FCF::FGGFCGGG?FGFD=GFAADGGGFGGFGGGEDFGF=FGFGGEE7FFEGDBCCC7GGGGGGFEC,@9FAF@GEE@FGGGGGDCEGGEF9GGGGGFFF<EC,EC<CAFFFF9GGGGFF@FCBC,,F>GGGGGGFF8FFFE,DC9GGFDFF@B8A8
@NJ 447
TGGGGAATCTTCCGCAATGGGCGCAAGCCTGACGGAGCAACGCCGCGTGAGTGAAGAAGGCCTTCGGGTCGTAAAGCTCTGTCTTTAGGGAAGAATAGCAGGTATGTGAATAATGTACCTGTGTGACGGTACCTGAGGAGGAAGCTCCGGCTAACTACGTGCCAGCAGCCGCGGTAATACGTAGGGAGCGAGCGTTGTCCGGAATTACTGGGCGTAAAGGGCGTGTAGGCGGGAATTTAAGTAAGGTGTGAAAACTCCGGGCTCAACTTGGAGACTGCACTTTAAACTGGATGTCTTGAGGGCAGGAGAGGAAAGTGGAATTCCTAGTGTAGCGGTGAAATGCGTAGATATTAGGAGGAACACCAGTGGCGAAGGCGACTTTCTGGACTGTACCTGACGCTGAGGCGCGAAAGCGTGGGGAGCGAACAGGATTAGATACCCT
+
EFGFGF7FFGAFGGEGDCFGGGGGGGGGGGGDEFEFGDDFFDGGGGCF7FFGGCFFE@F<FGGFFGC7FFFGGC?AFGGCGGGCGG9<<FF<CGGFGFFCGGCFFCFAFF9,CDDEFFGADFCF>BD@CGFGFCA,><FEFE7<>CFGG@>FGDFFEGCFDFGEBC::@C:C<CCEGGGGF:<:EFEGGE:GFG-C*<9;E?>#:37@<C>5-CGEGGF<?<GG5?8F:FGGG#3;C9<?9:>D=F<FGGCF@@@82C>D>C:CCF<GFE,5C:<@58C0<F>F?C,FGFE=8E?<=CGFF@A9@E?9EEAFGEB,CFFF?88=8GFE@7CFDFFGFEF?,ECACFGGGGFEAGGFFEFEEC?GDC7EF<E@@@GGGGFCFDA9FGFC,FFFGGGGGGGGGGGF@GG@<FCFGGGFGFGFGGEEFGEDD<A<FCFFC6@66-
@NJ 448
TGGGGAATATTGCACAATGGGGGAAACCCTGATGCAGCGACGCCGCGTGAGCGATGAAGTATTTCGGTATGTAAAGCTCTATCAGCAGGGAAGAAAATGACGGTACCTGACTAAGAAGCCCCGGCTAACTACGTGCCAGCAGCCGCGGTAATACGTAGGGGGCAAGCGTTATCCGGATTTACTGGGTGTAAAGGGAGCGTAGACGGCACGGCAAGCCAGATGTGAAAGCCCGGGGCTCAACCCCGGGACTGCATTTGGAACTGCTGAGCTAGAGTGTCGGAGAGGCAAGTGGAATTCCGAGTGTAGCGGTGAAATGCGTAGATATTAGGAGGAACACCAGTGGCGAAGGCGGCTTGCTGGACGATGACTGACGTTGAGGCTCGAAAGCGTGGGGAGCAAACAGGATTAGATACCCT
+
GGGGGGGGGGGGGGGGGFGGGGGGGGGGGGGFGGGGGGGGGGGGGGGGGCFGGGGGGGGGDGGFGFGFGGGFGGGGGFGGGGG9<FGGGGGGGGGGGGGGGGGEGDGGGGGGGGGGGFGEGGGGGGGGGGGGGGGGGGGFG8FFCEEDCECGFGBFGGGGGGGCFGGGFEDGG@:B6<;F?=FDF=GGGGGGGGGCEGGGEGGGGGGGDEGGGGGFFGGGGGGGG>GGGGGC:EGGGGGGGCCEFEFFGGFGGGGG?9,DF?E@FF;@AFFCFGFFDFGCFF<FA,GGGFFGGGEC7B,GCF7DGGGGGFFE:C7F@?F;?A:,<GDGFAGGEECGGFDEGGGGFEGGE:FF8FFGGGGGGFFGFGFFFFFB6GGGGGGGFDGGC@GEGGGF<GGGGGGGGGGGFGFDGGGCCCC<
@NJ 449
TGAGGAATATTGGTCAATGGTCGGCAGACTGAACCAGCCAAGTCGCGTGAGGGAAGACGGCCCTACGGGTTGTAAACCTCTTTTGTCGGAGAGTAAAGTGCGCTACGCGTAGCGTATTGCAAGTATCCGAAGAAAAAGCATCGGCTAACTCCGTGCCAGCAGCCGCGGTAATACGGAGGATGCGAGCGTTATCCGGATTTATTGGGTTTAAAGGGTGCGTAGGCGGCACGCCAAGTCAGCGGTGAAATTTCCGGGCTCAACCCGGACTGTGCCGTTGAAACTGGCGAGCTAGAGGGCACAAGAGGCAGGCGGAATGCGTGGTGTAGCGGTGAAATGCATAGATATCACGCAGAACCCCGATTGCGAAGGCAGCCTGCTAGGGTGCGACAGACGCTGAGGCACGAAAGCGTGGGTATCGAACAGGATTAGATACCCT
+
FGGGGGGGGGGGGGGGGGGFGGGGGGG,CFGGGGGGGGGGGGGFGGGGGGGCGGGGEEGGGGGGGGGGGCGGGGGGGGGGGGGGGGGGGDGDFGGGGGDDGEGGGEGGGGGGGGG>B,@FFFGGGGGGGGEGDFFGGGGGGGGGGGGGGC9FCFGDGGGGGGGGG5@FGGGGFGGGGGFGGFFFGGGGGGGGFFGE>C8<,GGFF97A;CF=DFEE;C;EC<8ECEECC=E5BCGF>FEGGGDCED>:ECCCFCCEEFFEDGG5>CEGFFGGFGE1:9FGFCFC@,A9FDCF=4,,,FEEEF9F<7CEC=AEF7C@B+D,8FF7CECE?,FCF<F<AGGGFFAB4@CGFC,<F:FEGGFFGGFGEGGGFFCFF<<,EGEC>GGGDGGGFCCGGGGGGGGGGGGGGGGGGGGGGGGGGGFFGGGGDGGFFFF<@8CC
@NJ 50101
TGGGGAATATTGCACAATGGGGGAAACCCTGATGCAGCGACGCCGCGTGGAGGAAGAAGGTCTTCGGATTGTAAACTTCTGTTGTTGAGGAAGATAATGACGGTACTCAACAAGGAAGTGACGGCTAACTACGTGCCAGCAGCCGCGGTAAAACGTTGGTCACAAGCGTTGTCCGGAATTACTGGGTGTAAAGGGAGCGCAGGCGGGAAGATAAGTTGGAAGTGAAATCTATGGGCTCAACCCATAAACTGCTTTCAAAACTGTTTTTCTTGAGTAGTGCAGAGGTAGGCGGAATTCCCGGTGTAGCGGTTGAATGCGTAGATATCGGGAGGAACACCAGTGGCGAAGGCGGCCTACTGGGCACCAACTGACGCTGAGGCTCGAAGGCGTGGGGAGCAAACAGGATTAGATACCCT
+
GGGGGGGGGGGGGGGGGGGGGGEGGGGGGGGGGCGFGGGGGGGGGGGGGCFGGGGGGFGGGGGGGGGDGDGFDGGGEGCEGGGGFEGGGGFGGGGGGGGGGGGGDGGGGGGGFGGGDFEDGGGGDGGGGGGGCBFGGGGGFCFGGGGGGGEGGGCF:FG9FGGGGGGGGEEGGCFGGGGGCC<FGGGGGGFGGFGFFGFC;CECGGG@CE>EGGGGGGGF/GGGDFEAGFC::FFGGGGGGGECCFG,FFCGECEFGGGGGGGFFGGGFGGGCFDFGFEF<GFFFEGGGGFF@FGGGGFFFFC:EDFCFE,FGGGGGGGGGGF7CF=C,<DGCEFEF<GGGGEFFCECGGGGGGGGGGGGGGGGGFFGGGEGGGGGGGGGGGGECGGGEGGGGGGGGGGFGFGGGGGGGGGCCCCC
@NJ 451
TGGGGAATATTGCACAATGGGGGAAACCCTGATGCAACAACGCCGCGTGAAGGATGACGGTCTTCGGATTGTAAACTTCTTTTCTTAGTGACGAAGACAGTGACGGTAGCTACGGAATAAGCATCGGCTAACTACGTGCCAGCAGCCGCGGTAATACGTAGGATGCAAGCGTTATCCGGATTTACTGGGTGTAAAGGGAGCGCAGGCGGGACTGCAAGTTGGATGTGAAATACCGTGGCTTAACCACGGAACTGCATCCAAAACTGTAGTTCTTGAGTGAAGTAGAGGCAAGCGGAATTCCGAGTGTAGCGGTGAAATGCGTAGATATTCGGAGGAACACCAGTGGCGAAGGCGGCTTGCTGGGCTTTAACTGACGCTGAGGCTCGAAAGTGTGGGTAGCAAACAGGATTAGATACCCT
+
GGGGGGFFFGGGGGGFGGGGGEGGGGGGGGGGGGGGGGGGCGGGGGGGG@FGGGFGGGGG:FGGGFG:CFGGGGGGGGGGGGGGGECFF?FFFGC:FGGGFFABFCGGG8<,,4++B+>ADCD8GGC4BFA@=9GF>GGFGGF<@FGGGFFFFEGGGGFFACF9ADF9CFGGD:<<9CBEGFGG99F?FCGFFC:F?C<>DFFEEGDEACFCCECGFF;EGFGFGFGGFFFGGGGGGGFD=ECFDDFGF@FCEACFCF@FGF@FCGGFB<AFCFGGFDFGEGGGGGF?<B+EDGFGGEFF+E<GGF@C=,GGGGFGGGC<GFFGCFGGGGGFCGGGGGGF6CGEFCFGGGGGEDGDFEFFCGF9E69<AGGGGGGGGGFGGE@GGGGGGGGGGGGGGGF8GGGGGGGGGGFGGGCCACC
@NJ 452
TGGGGAATATTGCACAATGGGGGAAACCCTGATGCAGCGACGCCGCGTGGAGGAAGAAGGTCTTCGGATTGTAAACTCCTGTTGTTGAGGAAGATAATGACGGTACTCAACAAGGAAGTGACGGCTAACTACGTGCCAGCAGCCGCGGTAAAACGTAGGTCACAAGCGTTGTCCGGAATTACTGGGTGTAAAGGGAGCGCAGGCGGGAAGACAAGTTGGAAGTGAAATCCATGGGCTCAACCCATGAACTGCTTTCAAAACTGTTTTTCTTGAGTAGTGCAGAGGTAGGCGGAATTCCCGGTGTAGCGGTGGAATGCGTAGATATCGGGAGGAACACCAGTGGCGAAGGCGGCCTACTGGGCACCAACTGACGCTGAGGCTCGAAAGTGTGGGTAGCAAACAGGATTAGATACCCT
+
GGGCGG7FCEGGGGGGGGGGFGGGGGGGGGGGGGEFCGFGGGGGGGGGGGGGGEFGGGGGGGGGGGGGGG8BFGGGGGFGGFFFFFFFFFGGGGGGGGGGGGDCDFFGGGGGGFGFGFGCFGGGFEGGCFDGGDGGGGGGFFGGGGCF:8BDGGC<FGG;AFGGFGC@CE>=FGGFDFGCEFGG=CFFCCG<GGGEC:CECFDEFEE,?C8C;CCCFFCFCGE@<FFFCFFEFFFFCDGF@F=C8AA>C<@=EDFF@EBGFFG=FG4GFGGF6>A3C@2<9FCFFCF=8,E9@FF@FF+?DFDF=CEFFAE9@GEEFFGGGGGGGGFFGGGGGE?GGFGGEBCFFCFEEF<GGGGGGGFCCDFGGGGGGFDGGFGF8GFDGGGGGGFGGGGGGGGGGGGFGGGGGGGGGGGCACC@
@NJ 453
TGGGGAATATTGCACAATGGGCGAAAGCCTGATGCAGCGACGACGCGTGAGCGAAGAAGGATTTCGGTATGTAAAGCTCTATAAGCAGGGAAGATAAAGAAGGTACCTGACTAAGAAGCAACGGCTAACTACGTGCCAGCAGCCGCGGGAATACGTATGGTGAAAGCGTTATCCGGATTTACTGGGTGAAAAGGGAGCGCAGGCGGTGCGGCAAGTCTGTTGGGAAAGCCCGGGGCTCAACCCCGGTACTGCAGTGGAAACTGTCGTACTAGAGTGTCGGAGGGGTAAGCGGAATTCCTAGTGTAGCTTTGAAATGCGTAGATATTAGGAGGAACACCAGTTGCGAAGGCTGCTTACTGGACGATAACTGACTCTGAGGCTCGAAAGCGTGGGGAGCAAACAGGATTAGATACCCT
+
@@CEFFG8@<C@9EC@F<AE,,@:E:C<6CFC,<,CE8@@7C@CCEE=>C:<::FFEFF,C,,,@AE8FFE5?EABB5E?A,,B@,BFFGCFGGC??,CF,A?4A,FAEFG?F><AFA8F,,@=>+B>,CFFEF@7B@B+88<BC<C**44><B>:F,CC2?,FF9,***1*8<F7C**,>,<CCFF>*?<,?@CCE:89:>281E?58:F9:C8D=#3#2(<;36/:):B<:>C8>81@8#+@BC:DE3<CCFEF649A@7(FF9AA;-,A#'@FGE@5+AE><CFECEE<,,FEGCBC,AA<@,5,95,,?:4=,GGGFFFEC<686,EB:@E:<C,F@7EDC9,8ACAFGFEC;7@<CCE9FFEEC;,C,E;,,@7F@EA8@CFC@-CDFCF,E@C,<<@E<F9<FC@CCCCC
@NJ 454
TGGGGAATATTGCACAATGGGGGAAACCCTGATGCAGCGACGCCGCGTGGAGGAAGAAGGTCTTCGGATTGTAAACTCCTGTTGTTGAGGAAGATAATGACGGTACTCAACAAGGAAGTGACGGCTAACTACGTGCCAGCAGCCGCGGTAAAACGTAGGTCACAAGCGTTGTCCGGAATTACTGGGTGTAAAGGGAGCGCAGGCGGGAAGACAAGTTGGAAGTGAAATCCATGGGCTCAACCCATGAACTGCTTTCAAAACTGTTTTTCTTGAGTAGTGCAGAGGTAGGCGGAATTCCCGGTGTAGCGGTGGAATGCGTAGATATCGGGAGGAACACCAGTGGCGAAGGCGGCCTACTGGGCACCAACTGACGCTGATGCTCGAAAGTGTGGGTAGCAAACAGGATTAGATACCCT
+
GGGGG@FGGGGGGGGGGGGGGGGGGGEGGGGGGGGGGGGGGGGGGGGGGGGGGGGGGGGGGGGGGGGGGGGGGGGGDFGGGGGGGGGGGGGGGGGGGGGGGGGEGGGFGGGGGGDDFDGGG8GGGGGGG@GGGCEGGGFGGGGGGGGGGGGGGGGGGGGFFGGGGGGG<FGGGGGGGGC=GGGGGGGG+GGGGGGGGEGFCEDGGGGGGFCFGGGCGEFGGGGFGGGGGGGGGGG>FGGGGGGGFGGGGGF6@?CFGFFGGGGFGGGGFFGGGG@DAAGGGGGGGECCEDF?,GGF>CGGGGEGGGGFGGFFGGGGFF,GGFC+DGGGGFGGGGGGFFGGGDGGGCGC>GGGFFGGGGGGF8GFGGGGGGGGF9GF@+GGGGGGGGGGGFGGGCGGGGGGGGGGGGFFGGGCCCB8
@NJ 455
TGGGGAATATTGCACAATGGGCGAAAGCCTGATGCAGCGACGCCGCGTGAGCGAAGAAGTATTTCGGTATGTAAAGCTCTATCAGCAGGGAAGATAATGACGGTACCTGACTAAGAAGCACCGGCTAAATACGTGCCAGCAGCCGCGGTAATACGTATGGTGCAAGCGTTATCCGGATTTACTGGGTGTAAAGGGAGCGCAGGCGGTGCGGCAAGTCTGATGTGAAAGCCCGGGGCTCAACCCCGGTACTGCATTGGAAACTGTCGTACTAGAGTGTCGGAGGGGTAAGCGGAATTCCTAGTGTAGCGGTGAACTGCGTAGATATTAGGAGGAACACCTGTGGCGAAGGCGGCTTACTGGACGATAACTGACGCTGAGGCTCGAAAGCGTGGGGAGCAAACAGGATTAGATACCCT
+
GGG@GGGGGGGGGGGGGGGGGGGGGGGGGGGGGGGE@FFGGGGGGGGGGGGGGGGGGGGGEFGFGGGCFGGGGGGGGFGGG<<EFGGGGGGGGGGGGGGGGGGGFECFGGGGGGGGGGGGGGCEGGGGGGGGGGGGGGGGFGGGGGGGGGE<FFD<FCFD7>AFFGGEEEE<FCEGDEEDGGGGGGGGFEGFFFGFEFFGGGDEG5:CECEGFEFCFDGGGGGFGGCCEGGGGDG@<@GFCGE@7AFEFFFDF;FFFFFGGGGGGGGGF<C??F=GGEEGCGGGGGCF@DEA,F9FE9GFF<C@>+,GFFF98+,F<CF9DCGGGGGGGFGDGFFFDE@7GEF7GGFGF7<C,GGFGGGFGDGGGGGFCB;EGGGFGGGGDGGGGGDGGGGGCFGGDFFGGGGFFAGGGEGCA,AA
@NJ 456
TGGGGAATATTGCACAATGGGGGAAACCCTGATGCAGCGACGCCGCGTGGAGGAAGAAGGTCTTCGGATTGTAAACTCCTGTTGTTGAGGAAGATAATGACGGTACTCAACAAGGAAGTGACGGCTAACTACGTGCCAGCAGCCGCGGTAAAACGTAGGTCACAAGCGTTGTCCGGAATTACTGGGTGTAAAGGGAGCGCAGGCGGGAAGACAAGTTGGAAGGGAAATCTATGGGCTCAACCCATAAACTGCTTTCAAAACTGTTTTTCTTGAGTAGTGAAGAGGTAGGCGGAATTCCCGGTGTAGCGGTGGAATGCGTAGATATCGGGAGGAACACCAGTGGCGAAGGCGGCCTACTGGGCACCAACTGACGCTGAGGCTCGAAAGTATGGGTAGCAAACAGGATTAGATACCCT
+
GGGGG7CGFGGGGGGFGFGFGFF@FFFCEGGGGCFGGG@FFGEFGGGGGGGGGGFFG@EGGGGGGDGGECFEFEGGG9FGGGGGFFGFGFFGGG95E,AFF7E=FGGGGGGCFCDFG,DCDFDCEGDG<F,F+DDCCFFGGGFGGGGGGGGDFFGGGGGFGCC9C<AC=*8=<FGG9::4C>FGGG:CCFF,FB@9D?FDGGCCFGD>C3?FCAFB,<C=@F(;FCFE?C@F@FGGGFFFC@.C:FFCCGFC3<FG>GFFGFGFFFA5GFGFCCFFC*>,FFCFE==B+9,?FB:7C@@BE<GGCECECE,C>GF=<CFE9F+F:7@FGCGGGGGGGFFEDGGFGGF@CCGDE,<C8?GE9F@<EGFE@CGEGGGFDGFFFDFECGGGGGGFFGGGGFGGGGGGFFGGGGGC8CCC
@NJ 51736
TGAGGAATATTGGTCAATGGACGCAAGTCTGAACCAGCCATGCCGCGTGCAGGATGGATGTGCTATGCATTGTAAACTGCTTTTGTACGAGGGTAAAAACAGGTACGTGTACCTGGTTGAAAGTATCGTACGAATAAGGGTCGGCTAACTCCGTGCCAGCAGCCGCGGTAATACGGAGGACCCGATCGTTATCCGGATTTATTGGGCTTAAAGGGTGCGTAGGCGGATTGGTAAGTTAGAGGTGAAAGCTCAGCGCTTAACGTTGAAATTGCCTCTAATACTGTTGGTCTAGAGTATAGTTGCGGAAGGCGGAATGTGTGGTGTAGCGGTGAAATGCTTAGATATCACACAGAACACCGATTGCGAAGGCAGCTTTCCAAGCTATCACTGACGCTAATGCACGAAAGCGTGGGGAGCGAACAGGATTAGATACCCT
+
CCF?FDFFGDGGGGFGFFGGGGGEGCFFFFFGGGGGGGFGGGGGGGGGGGGGGFGFFFAFG,<ECFF<9FEFGCFGFDGGGGGGGGGGGEFDE@FG<F<FFGG<CBFFFGGGGECFFGED?AFGGGF7FFFGGDCGGDGFFF@=CFGGDFGGGGGGGGGGGGGGGGGCFFEF0?GGGGGF5DFGG+<>@ECFECEECF=A<CA9C<FFGE<<:=<9<BEE>EEGF8D>EDEFFGFCFCD@GGGFFDGGFGEF;F<9GFGGGGFGGGGGFFFCFC?FDFC9>@FFG4,,FE?FEC,E8GEF>?C<9E>DF8F9GGGGGFGGGGDGEGDGGGGGGGGFEE<AFEGFEFAFFFEA@BGF@7GGGEGGGGGFGFFA,C@8CCFE6<C<9FGGGGGDFFEAGFGGFCF@FGCDGGFF:<,GECGFGFGGFGGGGF;@8CCC
@NJ 458
TGGGGAATATTGCACAATGGGGGAAACCCTGATGCAGCGACGCCGCGTGGAGGAAGAAGGTCTTCGGATTGTAAACTCCTGTTGTCGAGGAAGATAATGACGGTACTCAACAAGGAAGTGACGGCTAACTACGTGCCAGCAGCCGCGGTAAAACGTAGGTCACAAGCGTTGTCCGGAATTACTGGGTGTAAAGGGAGCGCAGGCGGGAAGACAAGTTGGAAGTGAAATCAATGGGCTCAACCCATGAACTGCTTTCAAAACTGTTTTTCTGGAGTAGTGCAGAGGTAGGCGGAATTCCCGGTTGAGCGGTGGAATGCGTAGATATCGGGAGGAACACCAGTGGCGAAGGCGGCCTACTGGGCACCAACTGACGCTGAGGCTCGAAAGTGTGGGTAGCAAACAGGATTAGATACCCT
+
CEDGGGGGFGGFCA<FGGGG,@BCEF,ECF<FGGGGGGE6@7FGDFGFCCECGGGGGGGGFGFGFEEECE8FGGGE,CEF<5C?F,=BBF7F@FDDFGGCCGGGGDAFFGGFGFFGFDEFGGD>FEC=<>FF<F<CFGFC@,<F=F2>CEEEGGF:1>C=C#.@<EF>=C2:FFE?DDGFEGD<8CBBF<FFCCFFCFCEGGGGGG2::300@F>42<;,E@<6EF#0<,F*CF</FCCCC<@<F@30:C.F:CF909#EFGGFA9C;BB4A,9=F4>@7@F;C5+77F8D9CE7FC>7==<++EC:=<?DGGFF:<CGFACC@,@,EC<FE7FFC-C8DGFC<<@CGFBE99,AFC<,C,8@,9GGGEC@BE8C8CB@,:,BCC,BFCGGGGFFEDGFEF@FFC,EFCF8BCCCC
@NJ 459
TGGGGAATATTGCACAATGGGGGAAACCCTGATGCAGCAACGCCGCGTGAGTGATTACGTCCCCCGGGTTGTAAAGCTCTGTCTTCAGGGACGATAATGACGGTACCTGAGGAGGAAGCCACGGCTAACTACGTGCCAGCAGCCGCGGTAATACGTAGGTGGCGAGCGTTGTCCGGATTTACTGGGCGTAAAGGGAGCGTAGGCGGACTTTTAAGTGAGATGTGAAATACCCGGGCTCAACTTGGGTGCTGCATTTCAAACTGGAAGTCTAGAGTGCAGGCGAGGAGAATGGAATTCCTAGTGTAGCGGTGAAATGCGTAGATATTAGGAAGAACACCAGTGGCGAAGGCGATTCTCTGGACTGTAACTGACGCTGAGGCTCGAAAGCGTGGGGAGCAAACAGGATTAGATACCCT
+
EGGGGEGGGGGGGGGGGGGGGGG@FGGGGGGGG9FGGGGGGGGDFCFGGFFFFFF,CFGEGECCFF:7:CEFGGG9EGGG9FG9FF<FFGG7FG+BFEGGFGEEGEGGDDFD,3==DAFF?<:F=?EGCFFG786/FF?FGGGGCF@1;EGGG?F>>FE3CC<C@GEG=:2:<CEE76<F=>GFEE8EFGFFFFGFEEGEEGGDEG>D@FFFEGG;7<GGGGFDCGFFGGGFFDGGGGDC#=@>FD==<GFGDEE<8<@GG6<FFFE,9GGGGGFF=6,4#8EFD,DF<GFDFF98F<E?FGGGEDDGGGGGGGGE@E9AC,,<FFDGGF@DGFC@9GGGGGEFEGGFF<EEFGFFGGGFFC9E9GFGGGGGGGGGGGGFGGDGGEFCGGGGGGGGGGGGGGGGFDGFGGFACCCB
@NJ 460
TGGGGAATATTGCACAATGGGGGAAACCCTGATGCAGCGACGCCGCGTGGAGGAAGAAGGTCTTCGGATTGTAAACTCCTGTTGTTGAGGAAGATAATGACGGTACTCAACAAGGAAGTGACGGCTAACTACGTGCCAGCAGCCGCGGTAAAACGTAGGTCACAAGCGTTGTCCGGAATTACTGGGTGTAAAGGGAGCGCAGGCGGGAAGACAAGTTGGAAGTGAAATCTATGGGCTCAACCCATAAACTGCTTTCAAAACTGTTTTTCTTGAGTAGTGCAGAGGTAGGCGGAATTCCCGGTGTAGCGGTGGAAGGCGTAGATATCGGGAGGAACACCAGTGGCGAAGGCGGCCTACTGGGCACCAGCTGACGCTGAGGCTCGAAAGTGTGGGTAGCAAACAGGATTAGATACCCT
+
GGGGGEEGFGGGGGGGGGGFGGGGGGGGGGFGGGGGGGEGDEGGEGG7FEEGGGGFFGGGGGGGGGGGGGGGGGGGGGGGGGGFGDFGFGGFGGGFGGGCGEG7FFGGGGGGGGFGGGGGFGGDGGGGGGGGGGFCFG7FFGGGGGGGGGGGGGEGGGEFGGGGGGGG:FEGGGEGGGGFG>8F1GFE'GG?EGGGGGGGGGGGGGG>GF@FGFGGGFFFFFECFGE;?GF:GGGGFFFDFFEGGGGFCGE9FFFCGGFGGGGFGGGCFGGGFGFFF;9@FGGGC+BFB,FFGGGGF@8,F9CCGF7GGFFFFE+GFFFGFF7EF@GGGFGGEGFFECGGEGGFFCCGGGGGGFGGGGGGF<E8FF<F;GEFC,,GFGGGGGGGGGGGGGGGFFGGGGGGFGGGGGGGGGGCCCCC
@NJ 461
TGGGGAATCTTGCGCAATGGGGGGAGCCCTGACGCAGCGACGCCGCGTGTGGGACGAAGGCCCTAGGGTCGTAAACCGCTTTCAGCAGGGAAGAGGCCGCAAGGTGACGGTACCTGCAGAAGAAGCCCCGGCTAAATACGTGCCAGCAGCCGCGGTAATACGTCTGGGGCGAGCGGTATCCGGATTCCTTGGGCGTAAAGCGCGCGTAGGCGGCCGGGCAGGCCGGGAGTCAAATCCGGGGGCTAAACCCCCGCCCGCTCCCGGAACCGTCGGGCTTGAGTGTGGCAGGGGAGGGTGGAATACCCGGTGTAGCGGTGGAATGCGCAGATATCGGGTAGAACACCGGTGGCGAAGGCGGCCTTCTGGGCCGCGACTGACGCTGAGGCGCGAAAGCTGGGGGAGCGAACAGGATTAGATACCCT
+
GGGGGGGGGGGGGGGFGGGGGGGEGFEGGGDGEEGGGGCGGGGGGGGGGGGCGGGGGGGGC:@FFGGFGGGGFGGGG7FGEG:CGGGGGGGGGGGGDGD:F*FGG88<@C<ACCGG8EG?@@8CGG8CCC>E*?:CC79EFFGGCGGFGF>>CE88:E7<CF+*2;CEGGD*:58*;C*<<C8**/3+:CEFG5E=8*8CC?*/55/2C;,/C*2***::E5****:75:?EGG<<C:EC><3C-8<5847>>E>DF>*:*:8>EF282&E@@774,F@<8#,0F<FGEED>BAFCGGCEC3F>7CGGGEGGGFGCGCGF7GFF,FC++GCBCGGAFGGFC4+7CGGGGCGGGGGFFEC,,8FGFC+@6+EGGGGGGGGFGGEGF@,7CF@FFE@DGGGGEGFAGGGGGGGFCGGGFCC@<8
@NJ 462
TGAGGAATATTGGTAAATGGACGAGAGTCTGAACCCGCCAAGTAGCGTGAAGGATGAAGGTCCGACGGATTGTAAACTTCTTTTATAAGGGAATAAACCCTCCCACGTGTGGGAGCTTGTATGTACATTATGAATAAGCATCGGCTAACTCCGTGCCAGCAGCCGCGGTAATACGGCGGATGCGAGCGTTATCCGGATTTATTGGGGTTAAAGGGAGCGCAGACGGGTCGTTAAGTCAGCTGTGATAGGTGGGGGCGTAACCTTAAAATTGCTGTTGAGACTGGCGTCCTTGCTGGCGGTTGGGGTGTGCGAAATTCGTGGTGTAGCGGTGAAATGCTTAGATATCACGAAGAACTCCGATTGCGAAGGCAGCACACTAATCCGTAACTGACGTTCATGCTCGATAGTGTGGGTATCAAACAGGATTAGATACCCT
+
FFEECE@CCCFDDC,CCAEGGGGCG7CFGGFADCF,+8@:8C,C<EF,BFC@@<CF<CEF@@E+@+:F7C,BE<AEFFAEG,CFGGGFGCEF,BEFGAF78<B+BE=DF=FFG8FGC8EFGFFGFF,@<,,?<<<BB99A?,>F@+B,,3,@B+++6FGFB73>@EFGFGDC;,<***=FE<CC@FE**1428,<*4*8<,<9<,8*:*/00+<C/**/888:/?EGE6<?2;>,>>,:,,D;7,,>3*@*>++@5:,88D9D<,9D>>3,3,8,CD9DD:=7EBDA+,,,4+++7GE8F@8++,:88+,,,<DEFC<B,<,@+8EF??<<6,,,=,CE4@9GEACEC@F@<,@+B-CF@@@@<@E?GFC,9CFC,9DF7F7GFF9CB8,:C;<<<C77FC@,<,@@C@CE<A99FD<9<DC,9<C<C<@;B8A,C
@NJ 463
TGGGGAATATTGGGCAATGGGCGCAAGCCTGACCCAGCAACGCCGCGTGAAGGAAGAAGGCTTTCGGGTTGTAAACTTCTTTTAAGAGGGAAGAGCAGAAGACTGTACCTCTAGAATAAGCCACGGCTAACTACGTGCCAGCAGCCGCGGTAATACGTAGGTGGCAAGCGTTGTCCGGATTTACGGGGTGTAAAGGGCGTGCAGCCGGGAATGCAAGTCAGATGTGAAATCCATGGGCTTAACCCATGAACTGCATTTGAAACTGTATTTCTTGAGTACTGGAGAGGCAATCGGAATTCCTAGTGTAGCGGTGAAATGCGTAGATATTAGGAGGAACACCAGTGGCGAAGGCGGATTGCTGGACAGTAACTGACGGTGAGGCGCGAAAGTGTGGGGAGCAAACAGGATTAGATACCCT
+
EEFGGGGGGFGGGGGGGFGGGGGCGDF8@EGGGGGGGCFGFGC@EC@F:FFGGGEFFFGGGGFFAFFC<CEFE<EFCGGAECDDEFFGDFGGEFGFFGCFGGGGGGFGG,,AF9B9EFFGGGGGEGGGGGGGGGEGGGGGDGGGGGGGGDGGGGGGGGGFG=FFDFEGGG>EEFFFDGC:CFC,CFCC=@<AF><CFGE7CC8@:C5EECE8CEF?EC@BFG7FCD:C08E69FGD99EGFGGFGGFGDEGDFF,3FF?;C?EE>?CFFFGGG;E:C=@%FFGFEFAFF+8,<EFGFFFGGCGFF=77EFGFBEC,4CGFB=FCE?FC,8FGFFFGCF9AEGDFC7@@68,GGFE@AC<E8EDEAGGGGGGGCFEAE::7GGGC9ECF@CGGGGGCFF<FFFCCFGFC,,,EE6B8AA
@NJ 55648
TGGGGAATATTGCACAATGGAGGAAACTCTGATGCAGCGACGCCGCGTGAAGGATGAAGTATTTAGGTATGTAAACTTCTATCAGCAGGGAAGAAAATGACGGTACCTGAGTAAGAAGCACCGGTTAAATACGTGCCAGCAGCCGCGGTAATACGCATGGTGCAAGCGTTATCCGGATTTACTGGGTGTAAAGGGAGCGCAGGCGGTGCGGCAAGTCTGATGTGAAAGCCCGGGGCTCAACCCCGGTACTGCATTGGAAACTGTCGTACTCGAGTGTCGGAGGGGTAAGCGGAATTCCTAGTGTAGCGGTGAAATGCGTAGATATTAGGAGGAACTCCAGTGGCGAAGGCAGCTTACTGGACCATAACTGACGCTGAGGCTCGAAAGCGTGGGGAGCGAACAGGATTAGATACCCT
+
GGFGG,BE<FFGFCAFDECFGGGGDGDCGGGFDCFGGC+@+6+8@FF:7@FAFFGGCCDF9<<C,,:,,CE,<EFF,?,C,C-<F<F,DF=EB=AF89?5,B8CFG<FFF,<9EAEAFF,4,>++8+FCEDABD,B=B<C8BABCC736>/,.>@#@+C06FC8,:<>GC9DGE@C+GF@9;/@F26;CCFFGFF4F*?4C5<=:FC<#@,,/2?303A18ECD+9<E=58@5/FDCC<CF@5CD@>>3B<@>8E?8E9BC7<9FG#B@(',8?9@AA;=5=,:GF=7GCEEGGE<89DAGFE:>GGGGGF?:C,@:,C,<,6,C,E9,@,FEE:-C,,,:,EDF<C:9,,:,,<6,6EC<,,C<FECFFCFGFCFC+FAC7A?GGGFGGF@CCF+@,FCC<FGFGGDGGGC@AC6
@NJ 465
TGGGGAATATTGCACAATGGGCGAAAGCCTGATGCAGCAACGCCGCGTGAGTGAAGAAGTATCTCGGTATGTAAAGCTCTATCAGCAGGGAAGAAAATGACGGTACCTGACTAAGAAGCCCCGGCTAACTACGTGCCAGCAGCCGCGGTAATACGTAGGGGGCAAGCGTTATCCGGATTTACTGGGTGTAAAGGGAGCGCAGACGGCACTGCAAGTCTGAAGTGAAAGCCCGGGGCTCAACCCCGGGACTGCTTTGGAAACTGTAGAGCTAGAGTGCTGGAGAGGCAAGCGGAATTCCTAGTGTAGCGGTGAAATGCGTAGATATTAGGAAGAACACCAGTGGCGAAGGCGGCTTGCTGGACGATGACTGACGTTGAGGCTCGAAAGCGTGGGGAGCAAACAGGATTAGATACCCT
+
GGGGGGGGGGGGGGGGGGGGGGGGGGGGGGGGGGGGGGGGGGGGGGGGGGGGFFGGGGGGGGGGGGGGGGGGGGGGGGGGDGGGGGGGGGGGGGGGGGGGGGGGGGGGGGGGGGGGGGGGGGGGGGGGGGFGCFDGGGFGGGG=CECEGGG;GDCFCFGGGGGGGGGG<FF>GGGDG>GGGG>GGD7BCF?FFFDFDFFFGGGGGGGGGGGFGGFF@FGGGF9FDGGGFGFFGGGECFGGGGGGGGGGGGGGGFGGFFFB?GGFEF@GF9GFE@FCF3GFFFCGF<GGGGGFGFFFCGGGGGGGECGGCEFCEEGGGGGGGCGGGGGGGFAGGGGF9FGGFEF7GGGGGGGGFGGGGGGFGFGFGGGGGGGGGGFFFGFC,EGGGGGGGGGGGGGGGGGGGGGGGGEGGGGCCCCC
@NJ 466
TCGGGAATTTTGCGCAATGGAGGAAACTCTGACGCAGTGACGCCGCGTATAGGAAGAAGGTTTTCGGATTGTAAACTATTTTAGTCAGGGAAGAAAAATGACAGTACCTGAAGAATAAGCTCCGGCTAACTACGTGCCAGCAGCCGCGGTCATACGTAGGGAGCAAGCGTTATCCGGATTTATTGGGTGTAAAGGGTGCGTAGACGGGAAGACAAGTTGGTTGTGAAAGCCCTCGGCTCAACTGAGGAACTGCAACCAAAACTATCATTCTTGAGTGCGGGAGAGGAAAGTGGAATTCCTAGTGTAGCGGTGAAATGCGTAGATATTAGGAGGAACACCAGTGGCGAAGGCGACTTTCTGGACCGTAACTGACGTTGAGGCACGAAAGTGTAGGGAGCAAACAGGATAAGATACCCT
+
GGGGGGE,CFGCGE7F:FGGGGGGEFFGFFGGFGCEFCGGGGGGGGG@CC<EEFAGGGGGFCGGGGGGGGGGGGGGGFFFG9E<ED@?FE?FFGGGGGGFGGGGG9FF9BBEFFGE,EFGCGFEGEGGCFF=8>BFGGGGGGGF@:+CFC*:FFGGEE:CCDDCFFGGDGGDGGGCE*=CE;@C9<2CFEGGFF=GG:@FFGE;FG<GDE>EC?CF::FEE8=8C@E<FFFF:CEGDDCFGFGG=FFFDECFGEGCFDGFFGGFG=9EFA=FCE@:C8EEEA?1CCAFAGFGGA8A=EE,FGCC=8@EFFEFGGEDF7GGEC,<AFGEFFFEEBE@C9GCFCF@6,EF:@@CC,FFEEE@,<B7F<9F7C6C,<F<FFC:C,,FE9F@E;-,C8EFFFFF@GD<C,=,ECFE,C,B6
@NJ 467
TGAGGAATATTGGTCAATGGACGAGAGTCTGAACCAGCCAAGTAGCGTGAAGGATGAAGGTCCTACGGACGGTAAGCTTCTTTTACAAGGGAATAAACCCTCACACGTGTGGGATCTTGTATGTACCTTATGAATAAGCATCGGCTAACTCCGTGACAGCAGCCGCGGTAATACGGAGGATGCGAGCGTTATCGGGATTTATTGGGTTTAAAGGGAGCGCAGGCGGGTCGTTAAGTCAGCTGTGAAAGTTTGGGGCTCAACCTTAACATTGCAGTGGAAACTGGCGTCCGTGAGTGCGGTAGAGGTGTGCGGAATTCGTGGTGTAGCGGTGAAAGGCTTAGATATCACGAAGAACTCCGATTGCGAAGGCAGCACACTAATCCGTAACTGACGTTCATGCTCGAAAGTGTGGGTATCAAACAGGATTAGATACCCT
+
E<6EFCFG9FGFF<EFGGGGGGGGCGGEFFGGGG?GGGFGGG,,EFGEGGGFGF,EFFGCF,,CE9F::+776CFCGGF6?FFF<,FEEG,C4CFGG,48,9,:5,@E844+B,,A<EF,?FA?FGECFGGF,C?FG,,CB5CFFFC<,,7A3@++@9,,,6@:8,@>>CF?F;>7430(<0C=75*@<8)F<)(5EC?AFF<<0+5?FGFF<EC6GC:4*=)*>*11*??FFFD9<7FCGFGGCFGF::7C3@F<,3C@:,:C83,=3F@B9DGFE=,F:=CF@E:=,,FFCGEEC995,FF7F>@BB,FB+=@@FC<9FFCEEECCFEDF?EAGECFGEFE<C9,,DF<GFGF:C,6:F@C8GGGGFE<FC@<E9C,,C,@C,<<CGGGGF@C,FFFCGCGCGFGEGFFGGGGFFAGFEDGFDFF9FEECCCCC
@NJ 53981
TGGGGGATATTGCACAATGGGGGAAACCCTGATGCAGCGACGCCGCGTGGAGGAAGAAGGTTTTCGGATTGTAAACTCCTGTCGTTAGGGACGATAATGACGGTACCTAACAAGAAAGCACCGGCTAACTACGTGCCAGCAGCCGCGGTAAAACGTAGGGTGCAAGCGTTGTCCGGAATTACTGGGTGTAAAGGGAGCGCAGGCGGACCGGCAAGTTGGAAGTGAAAACTATGGGCTCAACCCATAAATTGCTTTCAAAACTGCTGGCCTTGAGTAGAGCAGAGGTAGGTGGAATTCCCGGTGTAGCGGTGGAATGCGTAGCAATCGGGAGGAACACCAGTGGCGAAGGCGACTTACTGGGCACCAACTGACGCTGAGGCTCGAAAGCATGGGTAGCAAACAGGATTAGATACCCT
+
CF8@B7FGCF9FGGGDCEF8FGGGGGGCECFFGGDFF?:CEC+@@BFFGFEGBFCGG@F?EFEF9=FCCFGG<ECE<E,EFDFFFGGGGFEFGGGDF,?F<FBFFCFFFG8=D3=FA><DCFEE7FFFGFCCFGGGCGGGGC:FGEGG*FE<ECC:<C@*+8C<FCFG:72C<=@EEEFGGFFFFFEA@CEFE?EFEEGG>?5CGFGE?EGCCEG51<CEGGAF7,<C06C9<@FFF:CECD;FCGGGFF>E<::E=F?FACB=DF<+9D?C4;CFA#@<8C#GFF=<C,?ECFC+@+=B,,F@BCC<GAC,8,66,:,46,,+:@,,<C<CCEE66:,,@:7CB:,CEEAC;,,EE@C,,<,GGFFGF@6@8GFFF@FC,C?FCDCFC-,F9F<<,GFGDGGFFEE,AFFC<,CB
@NJ 52622
[truncated: 41,464,879 more chars]
