# Supplementary material for: Compositional distinction of gut microbiota between Han Chinese and Tibetan populations with liver cirrhosis
Source: PeerJ. 2021 Sep 15;9:e12142. doi: 10.7717/peerj.12142 (PMC8449536; doi:10.7717/peerj.12142)
Supplement: Supplemental Information 19 [file peerj-09-12142-s019.zip › TLC12.clean.fastq]

@NMDZ 1
TGAGGAATATTGGTCAATGGACGAGAGTCTGAACCAGCCAAGTAGCGTGCAGGATGACGGCCCTATGGGTTGTAAACTGCTTTTATAAGGGAATAAAGTGAGTCTCGTGAGACTTTTTGCATGTACCTTATGAATAAGGACCGGCTAATTCCGTGCCAGCAGCCGCGGTAATACGGAAGGTCCGGGCGTTATCCGGATTTATTGGGTTTAAAGGGAGCGTAGGCCGGAGATTAAGCGTGTTGTGAAATGTAGACGCTCAACGTATGCACTGCAGCGCGAACTGGTTGCCTTAAGTACGCACAAAGTGGGCGGAATTCGTGGTGTAGCGGTGAAATGCTTAGATATCACGAAGAACTCCGATTGCGAAGGCAGCTCACTGGAGCGCAACTGACGCTGAAGCTCGGAAGTGCGGGTATCGAACAGGATTAGATACCCG
+
FFGGGGFGGGGGGFGGGGGGGGGGGGGFGGGGGGGGG@FGFGGAFA@FDEG9FGGGGFGCCCGGGGFFGGEEGGGF9FDFGGCFGFFFGG?=EFGG9FDFCFGGCF@F?EG9FFGGGGGGGGFFEFFGFAFGDGGCGEFGF9C2F@FFFFFGFFGFGAEFFCDGGEGGGGG@E=<FDGD@EFFEGGCGGFGGGGDC:FCCCEGFFCFCFGFFGGG<EGGFCCECCEGFD=FGGCCCGGECFGCGFGGGFBFFCFCCGDECGGE,@CAFDFGGEEGEE<GGGGFFC88FFCA96B=B?>=EEA?:++DDGGCFGFDFGFGFGGF:GDEFGGGGFGGFGGFEFFF<<7GGFDEFCFFBC?FGF7GCFGGGGGGFEE@FFFGGCC:E9CGGEDGGGGGGGFGEFEFCF@F7CDGGFDGFECFFFFGGGGGCGFECCBA-
@NMDZ 2
TGAGGAATATTGGTCAATGGGCGAGAGCCTGAACCAGCCAAGTAGCGTGCAGGAAGACGGCCCTATGGGTTGTAAACTGCTTTTATGCGGGGATAAAGTGAGTCACGTGTGGCTTATTGCAGGTACCGCATGAATAAGGACCGGCTAATTCCGTGCAAGCAGCCGCGGTAATACGGAAGGTCCGGGCGTTATCCGGATTTATTGGGTTGAAAGGGGTCGTAGGCCGTCTGGTAAGCGTGTTGTGAAATGTCGGGGCTCAACCTGGGCATTGCAGCGCGAACTGTCAGACTTGAGTGCGCGGGAAGTAGGCGGAATTCGTCGTGTAGCGGTGAAATGCTTAGATATGACGAAGAACTCCGATTGCGAAGGCAGCCTGCTGTAGCGCAACTGACGCTGAAGCTCGAAAGCGTGGGTATCGAACAGGATTAGATACCCT
+
EFCEGFCGFGGGGDFFFFGFFGGDG>EEGFGGFCGGGGDFACCEFGGGGDFFDBFFEFGGF@C@<CFGF<:F:E<ED9C,,CFFGAF9FFDG@@FFGGEFCGFFDFFFFEFG+,8AF,EFEAFCFGFE7FEFB,D=FDFF8DCEFE@FGFFFDDDF*EC*DFCEB8FGGGE9@,<F=CGGDF,=EECECF2<:<4:.12048C<F=+:&:C78?(##D=:CCG@?E4/F2@ECFFGGCC5B<FG@:EEE::;CEG>:3=C<A@C@FCCFD6<CG<>>FFEFCC:#@<<FCGE?:CC>+64=ED?B+:DDFAFF,GECFB:EFC=GGFGF?B?<CFEAFACFBGGGGGGFGGF<FBCGFE@GGGGGGGFEF8GGF@DGGGGGGGGGFCDF@GEFDGFCGCFFBGGFCCFB6,8FC<,BCFEGFCGFGGGFEGCCCC9
@NMDZ 70559
TGAGGAATATTGGTCAATGGACGAGAGTCTGAACCAGCCAAGTAGCGTGCAGGATGACGGCCCTATGGGTTGTAAACTGCTTTTATAAGGGAATAAAGTGAGTCTCGTGAGACTTTTTGCATGTACCTTATGAATAAGGACCGGCTAATTCCGTGCCAGCAGCCTCGGTAATACGGAAGGTCCGGGCGTTATCCGGATTTATTGGGTTTAAAGGGAGCGTAGGCCGGAGATTAAGCGTGTTGTGAAATGTAGACGCTCAACGTCTGCACTGCAGCGCGAACTGGTTTCCTTGAGTACGCACAAAGTGGGCGGAATGCGTGGTGTAGCGGTGAAATGCTTAGATATCACGAAGAACTCCGATTGCGAAGGCAGCTCACTGGAGAGCAACTGACGCTGAAGCTCGAAAGTGCGGGTATCGAACAGGATTAGATACCCT
+
FFF<,EFFGFGDC6FGFE,C,;@FCCCEFGGGGGFGGGGFGGCEEFGEDGGGGGDGGGGGGGGDFEFGDFGGG<FFCFGGG<<EGGGAE<4,,CCEEFFFGGGGGGGGGGGAFGGGFFGFFGEFGDGCFGGFGCG9<?E0ADBBCG@FA3FF@7CGFDFBFG1@5>>FFG>4@F<@EG7:F9CFGECFCF@FCCG45C)=CFFFBFCEF8<FFFE:EGGDCECGGGGGFFFE:7CCGFGGFFGGFFF>:FGF@:@:FCFFFGGGGFFGFGDGFCF:495CGGGGDCF?58AE4GEGFCFF<???EEC@GGEFBC@+FF@EAFBF@F?59?,FEA,GGGGDGEFFFD6<FCDEA@@C>ECGGGDFGGFGFCF<9FGGFFC<FC,FCFFEF;B@CDGGFF7C,6D<E@CF77EF:GFGCFFFCGFEFEFF<FFCCCCC
@NMDZ 4
TGGGGAATATTGCACAATGGGGGAAACCCTGATGCAGCGACGCCGCGTGAAGGAAGAAGTATCTCGGTATGTAAACTTCTATCAGCAGGGAAGATAATGACGGTACCTGACTAAGAAGCCCCGGCTAACTACGTGCCAGCAACCGCGGTAATACGTAGGGGGCAAGCGTTATCCGGATTTACTGGGTGTAAAGGGAGCGTAGACGGCGCAGCAAGTCTGATGTGAAAGGCAGGGGCTTAACCCCTGGACTGCATTGGAAACTGTTGTGCTTGAGTGCCGGAGGGGTAAGCGGAATTCCTAGTGTAGCGGTGAAATGCGTAGATATTAGGAGGAACACCAGTGGCGAAGGCGGCTTACTGGACGATAACTGACGCTGAGGCTCGAAAGCGTGGGGAGCAAACAGGATTAGATACCCT
+
F@FGGCFGFGGGGGGGGGGG8CFGGGGGGGGGGGGGGGCGGGGGGGGFGGGGGGGGGGGFAFGGGGGFGGGGGGGEFGGGGGFGGGGGGGGGGGGFFGGFFGEFF7<FEFGGFFGGGFG@FFFGGGFGGAFGG<FGGGGCFGFGGGGGGGFFGGGBFGGGGE@=FEFEFFGGG?FEGGEEFGGGGG2GFGGGFFGGGGGGFGEGGE<G?,:EGFGFFEGFDGGGGGGGGGGGGGGFGGGGGGGDGDBF<GGGGGGGGGGEFGF=:E<FGGGGGGFGGGGDFCDGGGDGGGGFGGGGGCEFGGGGGGGGFCGGGGGGFGGGFGGGGGGGGGGGGGGFGGFGGGGGGGGGGGGGGFAGGFGFFFAGGFFGGGGGGGGGGGGGGGGGGGGGGGGGGFGGGFGGGGGGGGGGFEFCCBC@
@NMDZ 80026
TGAGGAATATTGGTCAATGGGCGAGAGCCTGAACCAGCCAAGCAGCGTGCAGGATGACGGCCTTCTGGGTTGTAACCTGCTTTTATAAGGGGATAAAGTGTGAGTCGTGACTCCTTTTGCATGTACCTTATGAATAAGGACCGGCTAATTCCGTGCCAGCAGCCGCGGTAATACGGAAGGTGCGGGCGTTATCCGGATTTAGTGGGTTTAAAGGGAGCGTAGGCGGGAGAGTAAGCGTGTTGTGAAAGGGAGATGCTCAACATCTGGACTGCAGCGCAAACTGGTTTCCTTGAGTGCGCACAAGGTGGGCGGAATTCGTGGTGTAGCGGTGAAATGCTTAGATATCACGAAGAACTCCGGTGGCGAAGGCAGCTCACTGGAGCGCAACTGACGCTGAAGCTCGAAAGTGCGGGTATCGAACAGGATTAGATACCCT
+
FF<FGGGG9FFG,;CFFGGGFFGG:FEGGGGF<,DGGGDG,E,;EFGGGGGGGGGGGGGGGG,C,,CD,C,+6CF-9E,,,C-,,<F9EF<F7=<?EC?F,CF,CE==@,+?FFG9F?C<@AF,8E,@FE,?,?,,,C<??F?B>+2=>4,<,@<GF57@:FC>>CEC-61?7,F>>5FEE#83)8?C0<7=<7EC9<*?0,7GGFE<F6CCFGGGGEB;4=4*,@,,=>,7EEB55FB,DF7CGFD@,,=@,:FGFCD@,4,,<@,<FGGGF:@B,,FDFFF=<A8CGFDGGFC+C447,,,+C?6+GFGDEFCEGDGFGGGCGGGGGGGGGGGGE<GGGGEDFCB6FECGEFC7F@6,B,GGE,GGGF9GGFFGFCEFF:6F,GGGGGGGGGGFF:FECFGFFC@:C+GGGGE<EEFEEGFGFC9GGGGCCCCC
@NMDZ 66562
TGAGGAATATTGGTCAACGGGCGAGAGCCTGAACCAGCCAAGTAGCGTGCAGGATGAAGGCCCTATGGGTTGTAAACTGCTTTTATAAGGGAATAAAGTGAGTCTCGTGAGACTTTTTGCATGTACCTTATGAATAAGGACCGGCTAATTCCGTGCCAGCAGCCGCGGTAATACGGAAGGTCCGGGCGTTATCCGGATTTATTGGGTTTAAAGGGAGCGTAGGCCGGAGATTAAGCGTGTTGTGAAATGTAGACGCGCAACGTCTGCACTGCAGCGCGAACTGGTTTCCTTGAGTACGCACAAAGTGGGCGGAATTCGTTGTGTAGCGGTGAAATGCTTAGATATCACGAAGAACGCCGATTGCGAAGGCAGCTCACTGGAGCGCAACTGACGCTGAAGCTCGAAAGTGCGGGTATCGAACAGGATTAGATACCCT
+
CEFEFCFDFAFDG@<DC<@F@FG@FDFFDCFCFC:EFG<<FFEFEGECEGGGFFGDF<FEEFFGFFFGGEBFFDEFFFGFEFFGGGGGFFAE@EG9CFFFGGCGFFF<<EG?FGFF,:+EFGGGGGAEEFFCFEFGFAE,ABFE7BCDG<CDGGE7FGGGFEGBFEGGGCC78@FEEGGFG#FDGGDG<<CFGCE64CFCA;4CGFFCCBFFGFB<8EFGCCA:<8E>,::CGFD7GFC2FFFGF?F<C0#F5<CG.>FF@D@FCEBCCFFGGFC:>3<BDFGF<GF,A,<FCFFCC,:9,,9=B+F?7<??=?CFEFA,GF@4+CFE?A@?GGEE<FA=F9<?<=8CFE=,B@@+BCC8+CGFC9?FC@9CECGFC@8,@BFAF@FF@;88,,,C,F7F?FCGFC@F@:C,CFFGGGGGGFCFFGGGGFGCC8CC
@NMDZ 112738
TGAGGAATATTGGTCAATGGGCGAGAGCCTGAACCAGCCAAGTAGCGTGCAGGATGACGGCCCTATGGGTTGTAAACTGCTTTTATAAGGGAATAAAGTGAGTCTCGTGAGACTTTTTGCATGTACCTTATGAATAAGGACCGGCTAATTCCGTGCCAGCAGCCGCGGTAATACGGAAGGTCCGGGCGTTATCCGGATTTATTGGGTTTAAAGGGAGCGTAAGCCGGAGATTAAGCGTGTTGTGAAATGTAGATGCTCAACATCTGCACTGCAGCGCGAACTGGTTTCCTTGAGTACGCACAAAGTGGGCGGAATTCGTGGTGTAGCGGTGAAATGCTTAGATATCACGAAGAACTCCGATTGCGAAGGCAGCTCACTGGAGCGCAACTGACGCTGAAGCTCGAAAGTGCGGGTATCGAACAGGATTAGATACCCT
+
GGGGGGGGGGGGGGGGGGGFGGGGGGGGGGGGGGGGCGGGGGGGGGGGGGGGGFEGGGGGGEGGGGC8FFGGGGDGGGGGGGGGGCGGGGGGGGGGGGGGGGGGGGGGGGGGGGGGGGGGGGGGGGGGGGGFEFGGGGGGGGGGGGGFGFFGGGGGGGGGGGGGGGGDEFGGCFGDGGGGGGFGGGGGGGGFGGGC?BCCFGFGDGGCFGGGGGGGGFDCDEFGGDFGGGF:GDFGGGGGGGGFGGGGFFGGFGFEGGGGGGGEGFEFFGGGGGGGGGDGFFGFDCFFFF?GFGGFCE8AGGGGEGGGFAFAGGGGGFEFGGGEEEGGGGGCGGGGGGGGGFGDGGGGGGGGGGFFGFD:GGGGGGGGGGGGFF<GGGGGCC7GGGGGGGGGGGGGGGGFGFGGFGGFC+GGGGGGGGGGGGEFFCGFFCG@CCCC
@NMDZ 109900
TGGGGCATATTGCACAATGGGCGAAAGCCTGATGCAGCAACGCCGCGTGAGCGATGAAGGCCTTCGGGTCGTAAAGCTCTGTCCTCAAGGAAGATAATGACGGTACTTGAGGAGGAAGCCCCGGCTAACTACGTGCCAGCAGCCGCGGTAATACGTAGGGGGCTAGCGTTATCCGGATTTACTGGGCGTAAAGGGTGCGTAGGCGGTCTTTTAAGTCAGGGGTGAAAGGCTACGGCTCAACCGTAGTAAGCTCTTGAAACTGGAGGACTTGAGTGCAGGAGAGGAGAGTGGAATTCCTAGTGTAGCGGCGAAATGCGTAGATATTAGGAGGAACACCAGTAGCGAAGGCGGCTCTCTGGACTGTAACTGACGCTGAGGCACGAAAGCGTGGGGAGCAAACAGGATTAGATACCCT
+
<FCFB,CDGFGDGGGGGFADFGGGGGGGGGGGGGGGFGGFFEE7FGGGGGGFEFFEFGGGC,ECFFGDGGGGGGG,?FGAFFGGGGGG9FAFGFGGGFGGFGG?F+C9FGGGGGDGGGGG=CEFGFGGGGF,><FCFGFG>FAFCGDF@FGGGGGFFFGE0FFDGGGGFGGFCF7FCCCFFGGGGFGFEEE>GFGFGGC>5CEFGGGGGGG9<BCD9<@8#=;FGDFCFEF?:B8>EGFCEGFF<=B:/GGGFGFGFEF<EFC9GFF?GGFGFFA<DGGFF?EGEF9GGFED@GFCGGGGGGGGGGEEFADGGFC,GGGGGGF?CFGFFGGGGF@E<FC77GFGGGGGGGGGGGGGGGGFGGGGGFFECGGFFE@,8FCC@FCGGGGGGECFEGFCFGGGGGGGGGGFGGCCCCC
@NMDZ 56731
TAGGGAATCTTCGGCAATGGGGGCAACCCTGACCGAGCAACGCCGCGTGAGTGAAGAAGGTTTTCGGATCGTAAAGCTCTGTTGTAAGTCAAGAACGAGTGTGAGAGTGGAAAGTTCACACTGTGACGGTAGCTTACCAGAAAGGGACGGCTAACTACGTGACAGCAGCCGCGGTAATACGTAGGTCCCGAGCGTTGTCCGGATTTATTGGGCGTAAAGCGAGCGCAGGCGGTTTGATAAGTCTGAAGTTAAAGGCTGTGGCTCAACCATAGTTCGCTTTGGAAACTGTCAAACTTGAGTGCAGAAGGGGAGAGTGGAATTCCATGTGTAGCGGTGAAATGCGTAGATATATGGAGGAACACCGGTGGCGAAAGCGGCTCTCTGGTCTGTAACTGACGCTGAGGCTCGAAAGCGTGGGGAGCGAACAGGATTAGATACCCT
+
GGGGGGGGGGCGGGDFGGGGGEGGGGD8FEGGGGGGGGGGGGGGGGEB:CGGGGFFFGGGGGFGGEEGGDGFF8FFFGGGGFGGGGFGEFGGGGGGGDGGGFFGGGGGGGGDF<FGGDGFEFEDFFFGGCB:FFFGGGEGGGGFF+@CFFGCFEGC<:FF@,@F9,><FFGDEG:+=:GGFGFE758DF@1CFFG8=;F7.:?>C?@<<:FGFGGFGFGEE>88EE8EGGDGGGGFGGGFGGFFFCFFGFGGFGGCG<A@C>FFGGGFGGGGDGEB>?GGEGGFFGGF9DCEGGGFFFGFGFGGFFGGGGGCGGFF,<<CFEFCDGGGGCGGGFCAGGGGGGGGGFFGGGGGFE<DGGGGEGGGGGGGFGFEEGGGGGGGGGF8GGGGGFGGGFEEGGFFGFGGGFGGGGGGGGGGGGFGGDGGGGGGGGGGGGFGCC@CC
@NMDZ 102117
TGGGGAATATTGCACAATGGGGGAAACCCTGATGCAGCGACGCCGCGTGAAGGAAGAAGTATCTCGGTATGTAAACTTCTATCAGCAGGGAAGATAGTGACGGTACCTGACTAAGAAGCCCCGGCTAACTACGTGCCAGCAGCCGCGGTAATACGTAGGGGGCAAGCGTTATCCGGATTTACTGGGTGTAAAGGGAGCGTAGACGGACTGGCAAGTCTGATGTGAAAGGCGGGGGCTCAACCCCTGGACTGCATTGGAAACTGTTAGTCTTGAGTGCCGGAGAGGTAAGCGGAATTCCTAGTGTAGCGGTGAAATGCGTAGATATTAGGAGGAACACCAGTGGCGAAGGCGGCTTACTGGACGGTAACTGACGTTGAGGCTCGAAAGCGTGGGGAGCAAACAGGATTAGATACCCT
+
F@,CFEEEAFG9FEFGGGGGD7CCFFG?F?EFGFGFGGCFFGGGGGGGGEFFFFGGCFGCDFFFGGF:ADFFGGGGGGGGGFG,,<FGGGGGDFGA<FF9FE:FFEFGA88FFGGDF8<,>FGD7::<FDEGGGFFB?F;FDFGGGDGG%><=GD>FGGEFFCC)1C<CCCGGGGGGCFCCF9GF<CFCFFGG>CFECE8CFEGGCCD-CCG<FF9?E@;:AAF7GE<CCGG9GGGGC=EECEGGGFGFFCD9AGFDDF@FFFA?9EGGFFE:EGGFAFECDFGFCECCEFEDFA,FEE<GGFC7::FGGGFCGEGGGGGGGGFFGGGFF9EBE<FGFCGGGDGFFCGEGGFF9C<FGF@<GF,GFFGGGFGGGGGCFCFFEE@7GGEFCFD<E9GFAC9GGGFFGGGGFDA,?CC
@NMDZ 78328
TGGGGGATATTGCACAATGGGGGAAACCCTGATGCAGCGACGCCGCGTGGAGGAAGAAGGTTTTCGGATTGTAAACTCCTGTCGTTAGGGACGATAATGACGGTACCTAACAAGAAAGCACCGGCTAACTACGTGCCAGCAGCCGCGGTAAAACGTAGGGTGCAAGCGTTGTCCGGAATTACTGGGTGTAAAGGGAGCGCAGGCGGACCGGCAAGTTGGAAGTGAAAACTATGGGCTCAACCCATAAATTGCTTTCAAAACTGCTGGCCTTGAGTAGTGCAGAGGTAGGTGGAATGCCCGGTGTAGCGGTGGAATGCGTAGATATCGGGAGGAACACCAGTGGCGAAGGCGACCTACTGGGTACCAACTGACGCTGAGGCTCGAGAGCATGGGTAGCAAACAGGATTAGATACCCT
+
EA@,@CFCEFFFGGECEFDFDGGGGGGGGFGGGGGFGGGGGGGEGGGEGGGAFGGGGGFFGFEEGDEGG7EFGGGFFFGDEFFGFDCFGGGGGGGGGGFGFGG:>FGG9FFFGG8BFGGGGGCFGGEGG@GFEGFGGFDGG@FG:FGGFGGFFGECGGGGGDGFFF@GGDDCEEF7B<FGCFCFGGGC#GFGGGGGGCEEC>EGGGGGGF>@ECF,DFF>BAEFFGFFFFGCFFC<>CFFGG,DED,FFAGGDCFFGFFCFEFFGGFCDA>CFFFFE@GGFGEGG,GGFGFGEE@+@GGFGFC@+EFCEC,F?GF=BFFDFFFCBCFFC,FC8,GGGGFF@,DDFC@GFCGGFFGGGGF<FGF?FFEF@EF@,8@GGEEBE:9GFCFFGGGFGFGGF9FF9DGGGGEGF8FB@8CC
@NMDZ 60318
TGAGGAATATTGGTCAATGGGCGAGAGCCTGAACCAGCCAAGTAGCGTGCAGGATGACGGCCCTATGGGTTGTAAACTGCTTTTATAAGGGAATAAAGTGAGCCTCGTGAGACTTTTTGCATGTACCTTATGAATAAGGACCGGCTAATTCCGTGCCAGCAGCCGCGGTAATGCGGAAGGTCCGGGCGTTATCCGGATTTATTGGGTTTAAAGGGAGCGTAGGCCGTTTGTTAAGCGTGTTGTGAAATGTCGGGGCTCAACCTGGGCATTGCAGCGCGAACTGGCAGACTTGAGTGCGCGGGGAGTAGGCGGAATTCGTCGTGTAGCGGTGAAATGCTTAGATATGACGAAGAACTCCGATTGCGAAGGCAGCCTGCTGTAGCGTAACTGACGCTGAAGCTCGAAAGCGTGGGTATCGAACAGGATTAGATACCCT
+
FGFGGGGGGGGGGGGGGGGGGGGGGGGGGGGGGGGGGGDFGGGGGGGGGGDGGDGGGGDGGGGGGF9FCEEFGGGGGGGGGGGFCFGGGGGGGFGGGGGGCFCGFGEGFGCCDFGDEDGGGGGGFGCFGGGGGGFGGGGGGGG7FEGDF@FFEGGGGGGGGFGGG?GFEECCFGGGGGEDGFECGED9FEEGGGCEFGGFFFGGGGGGGCFCEGE7BGGFGGGGFGGGGGGGGGFGGFGGGGGGGF>EFDGFGDGEFFFGGGFFFFFCCGGG8DGGGGFGGGGGFE;,GGGGGGEFCGGGGEGGGGGGGGGGGGEEF@4+GGDGGGGFGGGFGGGGGGGGGFF8EC=FGFGGGGGF:GFGGGGGGGGGGGGGCDGGCFGEEGFGGGGGFDGGF9GGGGGGGGGGGEGGGGGGGGGGGGGGGGFCFGGGGEFCCCCC
@NMDZ 109996
TGAGGAATATTGGTCAATGGGCGAGAGCCTGAACCAGCCAAGTAGCGTGCAGGATGACGGCCCTATGGGTTGTAAACTGCTTTTATAAGGGAATAAAGTGAGTCTCGTGAGACTTTTTGCATGTACCTTATGAATAAGGACCGGCTAATTCCGTGCCAGCAGCCGCGGTAATACGGAAGGTCCGGGCGTTATCCGGATTTATTGGGTTTAAAGGGAGCGTAGGCCGGAGATTAAGCGTGTTGTGAAATGTAGATGCTCAACATCTGCACTGCAGCGCGAACTGGTTTCCTTGAGTACGCACAAAGTGGGCGGAATTCGTGGTGTAGCGGTGAAATGCTTAGATATCACGAAGAACTCCGATTGCGAAGGCAGCTCACTGGAGCGCAACTGACGCTGAAGCTCGAAAGTGCGGGTATCGAACAGGATTAGATACCCT
+
FGGGGGGFGGGGGFGGGGGGGGGGGGGGGGGGGGGGGFGGGGGGGGGGGGGGGGGFGGGGGDFFGGGGGGGEFGGGGFGGGGGGDGGGGGGGGGGGGCFGGGGGGGFFFGGGGGGGGCEGGGGFFFGGGFGF,CFGGFFGGGGGGGDFFFFGGGGGGGGGGGGGCGGGGGGGDEE78FGD=GGGGGGEGGGGGGGGGGGGGGGGGDFFGFCGGBC75<BEGCEGGFGCGD?DGDGGGGCCGGGGGGGGGGCBCCFD@FGGGFFGF@CC?CF>EEGF>FFD:DGGDFFCGGGGGGGGGGGFFFFFECEGF,FFDGEEGGGGGGGGDGGGGGFFGGGFFAGFFCGGGGGGGGFGFGEDGGGGGGGGGFGGGGGGGFCGFGGGGGGGGGGGGGGGGGFGGGGGGGGGGGGGGGGGGGGFCFFFGGGGFGDGGGFC9CCC
@NMDZ 118992
TGAGGAATATTGGTCAATGGGCGAGAGCCTGAACCAGCCAAGTAGCGTGCAGGATGACGGCCCTATGGGTTGTAAACTGCTTTTATAAGGGAATAAAGTGAGCCTCGTGAGACTTTTTGCATGTACCTTATGAATAAGGACCGGCTAATTCCGTGCCAGCAGCCGCGGTAATACGGAAGGTCCGGGCGTTATCCGGATTTATTGGGTTTAAAGGGAGCGTAGGCCGGAGATTAAGCGTGTTGTGAAATGTAGATGCTCAACATCTGCACTGCAGCGCGAACTGGTTTCCTTGAGTACGCACAAAGTGGGCGGAATCCGTGGTGTAGCGGTGAAATGCTTAGATATCACGAAGAACTCCGATTGCGAAGGCAGCTCACTGGAGCGCAACTGACGCTGAAGCTCGAAAGTGCGGGTATCGAACAGGATTAGATACCCT
+
GGGGGGGGGGGGGGGGGGFGGGGG7CEGGDGGGGGGGDFGGGDGFGGFGGGGGF8EFFCGCEGGGGGGGGGGGGGGFGGGGGGGGGFGGGGGGGGGGGGGGGGFGFFGGFGGGFGFGGGGGGGGGFFDGG9FFFFFGGEFFFDGC?DDFF=DCDFF3GDCF8>FDFFFCFFFFFFCEFEEGGGGGGFFGGBGFFDC7FF9<FGFGFFFD<CFFGEEGGEGGGGEFGGGGGGGGGGDCCGGGGGGGGGGGFGFCEFGFGGGGGGFGGGGGGGGGGGDGEDCCFGGFFFDDAGGGFF=7F8GGFGECGCEGGFDBGGEDGGGGFGGGGGFGCGFECGFGGFGGGGGGGGGGGGFGFGDEGGCGGGGGGGGGGGGGGDF@GGGGDGGEAFGGGFGFDGGCGEFGGGGFCGGGGGGGGGFGGGGFGGFGGFGGFFB<ACA
@NMDZ 77512
TGAGGAATATTGGTCAATGGGCGAGAGCCTGAACCAGCCAAGTAGCGTGCAGGATGACGGCCCTATGGGTTGTAAACTGCTTTTATACGGGGATAAAGTGAGCCACGTGTGGCTTATTGCAGGTACCTTATGAATAAGGACCGGCTAATTCCGTGCCAGCAGCCGCGGTAATACGGAAGGTCCGGGCGTTATCCGGATTTATTGGGTTTAAAGGGAGCGTAGGCCGGAGATTAAGCGTGTTGTGAAATGTAGATGCTCAACATCTGCACTGCAGCGCGAACTGGTTTCCTTGAGTACTCACAAAGTGGGCGGAATTCGTGGTGTAGCGGTGAAATGCTTAGAGATCACGAAGAACTCCGATTGCGAAGGCAGCTCACTGGAGCGCAACTGACGCTGAAGCTCGAAAGTGCGGGTATCGAACAGGATTAGATACCCT
+
AFFGGFGGGGGGGGGFFGG8EFGGFGGGGGGGGGGGGGGGGGFGGGGGGGGGGGGGGGDGEGGGGGGGGFGGGGGGGGGGGGGGGFGGGGDGFEGGGGFDFGGGGGGGGGGGGGGGGGGGGGGGGGGGGGGGGGFFFCFGFG<GG2GGGGGGGGCEFCFFGDFGGGGEEGG?GGGGGFGCFDEGGGGGGGC*?FFEFGFFGGGGGGFFFFFGGGEFGGGFEEGEFGGDGFFGGGGGGGGGGGGEFGFFFFCFFFFFEFCFGCGGGGGGGFGGFGGGC>GGFF@EGGFE@GFEGGFCC,,FF9C,EC@BB,GF7GGFGFFGGGGGGGGGFAGGGGGFEGGEC9,,8GGGGEFGGFFEGFGDGGGGGGGGGGGGGGGFGGGGGGGGFGE@GGGGFGGGGGGGGGGGGGEGGGGGGGCGGGGFGFGFGFFGF@GCCCCC
@NMDZ 57419
TGAGGAATATTGGTCAATGGGCGAGAGCCTGAACCAGCCAAGTAGCGTGCAGGATGACGGCCCTATGTGTTGTAAACTGCTTTTATAAGGGAATAAAGTGAGTCTCGTGAGACTTTTTGCATGTACCTTATGAATAAGGACCGGCTAATTCCGTGCCAGCAGCCGCGGTAATACGGAAGGTCCGGGCGTTATCCGGATTTATTGGGTTTAAAGGGAGCGTAGGCCGGAGATTAAGCGTGTTGTGAAATGTAGATGCTCAACATCTGCACTGCAGCGCGAACTGGTTTCCTTGAGTACGCACAAAGTGGGCGGAATTCGTGGTGTAGCGGTGAAATGCTTAGATATCACGAAGAACTCCGATTGCGAAGGCAGCTCACTGGAGCGCAACTGACGCTGAAGCTCGAAAGTGCGGGTATCGAACAGGATTAGATACCCT
+
EFEDGFG8CEFGFAFGGDGGGCFFGGGGGGGGGGGGGGGEEFGGGGGGGFGGGCFGGGDGCFDGGGGGGGGFGGDGGGGGGGGGGGFGGGGCEE,C,CFGFGGGGGG<84CEFGGGGGGGGGGGGGCGGGDFGGGFFCGG?DCDGG@FGGGGE@CFFFFGGGFGGCF<FG>FFFGDGFFGFEDGCE6DFGCEFFB?<CFFFGFEFFGGDGGGGGGFEGFFEGGCFEE;FCFFFFGGDGECFD=FF;F'FGCFGCGF@BFFGGFGEEGGGGGGEGGGGGGGGFGFFFA,<8F9GGGFFCFF,:FGGGGF>FGGFFF>GD7GDFEGGGGFCGGFFCFCFF<GGFGGGGGGGGGFFGF:GCFGGGGGGFGGGGGEE@FFFF:FFFEGDDGGGDGGGDGGFCFE8GGGGGGGGGFGGGGGECGGGFFFFCGGFGGCCCCC
@NMDZ 93885
TGAGGAATATTGGTCAATGGGCGAGAGCCTGAACCAGCCAAGTAGCGTGAAGGATGACGGCCCTCTGGGTGGTAAACTGCTTTTATAAGGGAATAAAGTGAGTCTCGTGAGACTTTTTGCATGTACCTTATGAATAAGGACCGGCTAATTCCGTGCCAGCAGCCGCGGTAATACGGAAGGTCCGGGCGTTATCCGGATTTATTGGGTTTAAAGGGAGCGTAGGCCGGAGATTAAGCGTGTTGTGAAGTGTAGAGGCTCAACGTCTGCACTGCAGCGCGAACTGGTTTCCTTGAGTACGCACAAAGTGGGCGGAATTCGTGGTGTAGCGGTGAAATGCGTAGATATCAGGAAGAACTCCGATTGCGAAGGCAGCTCACTGGAGCGCAACTGACGCTGAAGCTCGAAAGTGCGGGTATCGAACAGGATTAGATACCCT
+
GGEFFG?FGFG9@CFFFFF?@FGGFFGGGGGG<<FFGGGGGGCEFFGGG7,6,CEGG<@FFGDG,,C<8E,+CFGFGG,<9,FE<FFEFG<EF@E,AFEFGCEGGGG<<F@FFFD<,EFEFGGGCE@5?5?FF9?FDC9FF@5>@FG:>0CFFG7@FFFFFC8>C>FFCFFF<8F:,>C>;5:>'CCGG?7G<EEECFFFFGFF?7<CG+=FGGGF;EC9CCC9@E6CEGB=GEB9:<F9?GGCD<FB><@@C#CEF3EFE86C@:CF$F@GFDFB6<=EFGGFD:8F9GGGFF::FC,C,?E<C+=@C,EFFF@FF+<EGGEF7DFFDFFFCF:@D,GE?AF9F6,,GFGGGEFCGFC,@,EGGGGGGGEGFC:GGGFFB@CF<GGGGGFEGFCFCCGGGGGGFGFC7@GGGGF<GGGGGGGGGGGGGFGCCCCC
@NMDZ 18
TGAGGAATATTGGTCAATGGACGAGAGTCTGAACCAGCCAAGTAGCGTGCAGGATGACGGCCCTATGGGTTGTAAACTGCTTTTATAAGGGAATAAAGTGAGTCTCGTGAGACTTTTTGCATGTACCTTATGAATAAGGACCGGCTAATTCCGTGCCAGCAGCCGCGGTAATACGGAAGGTCCGGGCGTTATCCGGATTTATTGGGTTTAAAGGGAGCGTAGGCCGGAGATTAGGCGTGTTGTGAAATGTAGGCGCTCAACGTCTGCACTGCAGCGCGAACTGGTTTCCTTGAGTACGCACAAGGTGGGCGGAATTCGTGGTGTAGCGGTGAAATGCTTAGATATCACGAAGAACTCCGATTGCGAAGGCAGCTCACTGGAGCGCAACTGACGCTGAAGCTCGAAAGTGCGGGTATCGAACAGGATTAGATACCCT
+
FFGGGGGGGGGGGDFGGGGGGGGGGGGGGDGGGGGGGGGGFGGGGGGGGGGGGGGGGGGGC7@FGGGGGFFGGEFGGGGGGGGGCFGGGGGFCGGFGG<FFGFDGGGGGGGGFGGGGGGGGGGGGGGGGGGGFGFGGGGGGFFFGGGGGCFCFGGGFGGEGGGGFEGCFFFAFFCCEGGGG=FFGGGG@FGGGDFEC<>B<BCGGGGD7CFGGGGGGGGGGGDCCGG=5CGE?CFCEGEGEGE9GGGGGEGGGGGGFFF@FDGCFGFGGGFCGGFEFBGG<C/FE@FGFBF9=4:EDGGFEFA+GGFCGEFDFFF7F=D8GGGGGGGGDGGGFGFGGGGFFGEFF7FGGGGGFEF7GFFBGGGGGGGFFEDGGGEFGGGF:F@GGGGDGGGGGGGGGGGGGGGGFFCGCDGGGGGGGGFGGGFGGEGGGGGCCCCC
@NMDZ 19
TGAGGAATATTGGTCAATGGGCGAGAGCCTGAACCAGCCAAGTAGCGTGAAGGATGAAGGCTCTATGGGTCGTAAACTTCTTTTATATGGGAATAAAGTTTTCCACGTGTGGAATTTTGTATGTACCATATGAATAAGGATCGGCTAACTCCGTGCCAGCAGCCGCGGTAATACGGAGGATCCGAGCGTTATCCGGATTTATTGGGTTTAAAGGGAGCGTAGGTGGATTGTTAAGTCAGTTGTGAAAGTTTGCGGCTCAACCGTAAAATTGCAGTTGAAACTGGCAGTCTTGGGTACAGTAGAGGTGGGCGGAATTCGTGGTGTAGCGGTGAAATGCTTAGATATCACGAAGAACTCCGATTGCGAAGGCAGCTCACTAGACTGTCACTGACACTGATGCTCGAAAGTGTGGGTATCAAACAGGATTAGATACCCT
+
GFGGG8FFFEGGEGGGGGGGCCGGFGGGGGGGGFGGGGGGGGGGGGGGGGGDGGGGGGGGFGDGCDFEGFGGGGGGGFFGGGGGGGGECFE<FGGFGGGGFGGFCEBCF=+BEGGGDGGFFFGGFFGGGGGCAFCGGGGG,<F@BFGGFGGGG16FE?F<FGDG<G>C@FCEF9<FEEGGCC@F8CFEFFEGBDCE<EFFFFFCCF<F@GFG@CCBCGFFFGGCFCCFCFFFDFGFF7GFFEDGFEE=B<FE@GECF@FGGCGFFGGGGFFFFAGFEBFF<ED,FCGFFEF<@<,9DEDFF=?DEGFB7FGFFGGGFCEFGGC@++,,GGGGFGFECFGCFDGGGGFGGGGGGGGGEFFGGGGGGGGFDGGDFFCGGGGGFFGGGGGGGFGGFGGGGGGGGGCE9FGEEGGGGGGGGFGFGGGGGGGGF@ECCCCC
@NMDZ 20
TGAGGAATATTGGTCAATGGGCGAGAGCCTGAACCAGCCAAGTAGCGTGCAGGATGACGGCCCTATGGGTTGTAAACTGCTTTTATAAGGGAATAAAGTGAGTCTCGTGAGGCTTTTTGCATGTACCTTATGAATAAGGACCGGCTAATTCCGTGCCAGCAGCCGCGGTAATACGGAAGGTCCGGGCGTTATCCGGATTTATTGGGTTTAAAGGGAGCGTAGGCCGGAGATTAAGCGTGTTGTGAAATGTAGACGCTCAACGTCTGCACTGCAGCGCGAACTGGTTTCCTTGAGTACGCACAAAGTGGGCGGAATTCGTGGTGTAGCGGTGAAATGCTTAGATATCACGAAGAACTCCGATTGCGAAGGCAGCTCACTGGAGCGCAACTGACGCTGAAGCTCGAAAGTGCGGGTATCGAACAGGATTAGATACCCT
+
@FGGGGGGGGGGGGGGGGGGGGGGGGGGGGGGGGGGGGGGGGGGGGGGGGGGGGGGFGGGGGGGGGGEGFGGGGGFGGGGGGGGGFCGGGGGFGGGGGGGGGGGGGGGGGGGFGGGGGGGGGGGGGGGGGGGGGGGGGGGGG<GGGGGGGGGGGGGGFGGGGGGGFGGDFFAGGGGG@FDDDDFGGGGGGGFGEG=?CECFFGFGGFCFFGFGGGGGGFCEGG>GGGEGFFGGGFFDFCGGGGGGGGGFFFFDGGGF@GGGGFGGGGGGGGGGDGGEGGGGFFGFCCCGFFFCC=GGGGGGFDEEF7GGGGGGGGGGGFCGGGGGGGGGGGGGGGGFAGDFGGFGGGGFGECGEGFGGFCGGGGGGGGGGGGFGGGGGGGEFCGFCGGGGGGGFFGGGFGFDGGEDFEGEGGGGGGGGGGFGGGFFGFE8GCCBCC
@NMDZ 59379
TGAGGAATATTGGTCAATGGACGAGAGTCTGAACCAGCCAAGTAGCGTGCAGGATGACGGCCCTATGGGTTGTAAACTGCTTTTATAAGGGAATAAAGTGAGAGTCGTGACTCTTTTTGCATGTACCTTATGAATAAGGACCGGCTAATTCCGTGCCAGCAGCCGCGGTAATACGGAAGGTCCGGGCGTTATCCGGATTTATTGGGTTTAAAGGGAGCGTAGGCCGGAGATTAAGCGTGTTGTGAAATGTAGACGCTCAACGTCTGCACTGCAGCGCGAACTGGTTTCCTTGAGTACGCACAAAGTGGGCGGAATTCGTGGTGTAGCGGTGAAATGCTTAGATATCACGAAGAACTCCGATTGCGAAGGCAGCTCACTGGAGCGCAACTGACGCTGAAGCTCGAAAGTGCGGGTATCGAACAGGATTAGATACCCT
+
GGGGGGGGGGGGFEFGFGGGGGGGGGGGGGGGGGGGGG@FGF<FGGGGGGGFGFFFGGGGGGGGGGGGGGGEEGGFDGGGGGGGGGGGGGGGCGGGGGCFGGGGEGGFFGGFGGFGGGGGGGGGGGFGGGGGGFDGGGGGEFGDGGGGGGGGGGGGFCGGGGGGGGGGGFEGGGGGEGGFGGGGGGGGGGEGGGGGEGGGGGGGGGFGFGGGGGGFGGGGGGGGGGGGGGGGGGGDDGGGGGGGGFGGGGGGGFGGFGGGGGGFGGGGGGGGDGGGGFGGFGDGGGGGFA59FFEFFFCGGGFCGGGGGGGGGGGGGF@FGGGGGGGGFGGFAGGGGF9GEDCGEGFFCGDGGEGCGGGGGGGGFFGGGGGGGGGFFGGGGGGGGFGGGGGGGGGGFGGGGGGGFCEDGGGGGGGGGGGFGGGGGGGGGGGCCCCC
@NMDZ 22
TGAGGAATCTTGGTCAATGGACGCAAGTCTGAACCAGCCAAGTAGCGTGCAGGACGACGGCCCTCTGGGTTGTAAACTGCTTTTAGTTGGGAATAAAGTGCAACACGTGTGGTGTTTTGTATGTACAATCAGAAAAAGGCACGGCTAATTCCGTGCCAGCAGCAGCGGTAATACGGAAGGTCCAGGCGTTATCCGGATTTATTGGGTTTAAGGGGAGCGACGGCGGACCTTTAAGTCATCTGTGAAATACGGCGGCTCAACCGTTGAACTGCAGTTGATACTGGAGGTCTTGAGTGCACACAGGGATACTGGAATTCATGGTGTAGCGGTGAAATGCTTAGATATCACGAAGAACTCCGATTGCGAAGGCAGCTCACTGGAGCGCAACTGACGCTGAAGCTCGAAAGTGCGGGTAGCGAACAGGATTAGAGACCCT
+
AFFEFCFG,CEC<;EECFGGGFGCFG@DFFGGFFFG,E@CFFG99EEEEGGGGC<C:6@7++@F=FGF89,=?FGGC<ACGFFF9?5AFD@,B45C<9@,C,,=F@FGCFGG,B,+:,A?FFGGFC9FDE>FA?DGFE:,,,3C>7+8BA9:BDD+5>D<>FF,>?CGGGCB,@C7E7FE(@C86F;:F@F#=3=5*FA+?2<=8<<B=8F<>EF2?98&#>=C,FGF=@,@;@C7A7#ACF=&@F0-8<<9+BB,DFFB=6,5,EBCFDB?9GGFDB<?FFF?,@4AGEGFDF;FGGEFEBGFFFF@?@FFFFFF?,B4F@EF@+GFFBFC?:,8DFGGGGGGCC==9C,6E7FCGGFGGGGGGGGFFE,F<C,E8FCF@@+6,EE,7GGFC,9GGEFCGGGGFF7FF:DE7F@7FCGGGGFFFAFGFE,BBAC@
@NMDZ 60540
TGAGGAATATTGGTCAATGGACGAGAGTCTGAACCAGCCAAGTAGCGTGCAGGATGACGGCCCTATGGGTTGTAAACTGCTTTTATAAGGGAATAAAGTGAGTCTCGTGAGACTTTTTGCATGTACCTTATGAATAAGGACCGGCTAATTCCGTGCCAGCAGCCGCGGTAATACGGAAGGTCCGGGCGTTATCCGGATTTATTGGGTTTAAAGGGAGCGTAGGCCGGAGATTAAGCGTGTTGTGAAATGTAGATGCTCAACATCTGCACTGCAGCGCGAACTGGTTTCCTTGAGTACGCACAAAGTGGGCGGAATTCGTGGTGTAGCGGTGAAATGCTTAGATATCACGAAGAACTCCGATTGCGAAGGCAGCTCACTGGAGCGCAACTGACGCTGAAGCTCGAAAGTGCGGGTATCGAACAGGATTAGATACCCT
+
FGGGGFFGGGGGGGGGGGGGGGGGGGGGGGFGGGGGGGGGFGGGGGGGGGGGGGGGGGGGGDGFGGGGGGEF:6CCCFGG<FEGGGGGGGGF<ACEABEEGCFFFFGF<BFFGGDFGG7ECFFFGGAFCFGFGGGGFGFGEFECE@FFGFAFFGGDGF<3<38DCCFGGGFGAEGGGCFCDFGGGGGGGGGGGGGCFEGGGGGF<@C<FGG=GGGFCEEFGD5FGGFEEEAECFGGECEGGGFFCFFGGGGGGGGFGGGGFGFCCGCGFGFECGGFCCEDDGGGGFFFFDB9GGFCGFGF9FEEB+GEEDGFDGGGGGGGGGGGEGGAFE9FDE9FFCFGGFGGDEBGGGGFE=F7CFGFFCGGGGFGGGGDFFCFGFEFGCFGFEFEGGGEFE9GG@GFFGGFGEFEF>FFCFGGGGGGFFGGGGGGGGGCCCCC
@NMDZ 115399
TGAGGAATATTGGTCAATGGACGAGAGTCTGAACCGGCCAAGTAGCGTGCAGGATGACGGCCCTATGGGTTGTAAACTGCTTTTATAAGGGAATAAAGTGAGTCTCGTGAGGCTTTTTGCATGTACCTTATGAATAAGGACCGGCTAATTCCGTGCCAGCAGCCGCGGTAATACGGAAGGTCCGGGCGTTATCCGGATTTATTGGGTTTAAAGGGAGCGTAGGCCGGAGATTAAGCGTGTTATGAAATGTAGACGCTCAACGTCTGCACTGCAGCGCGAACTGGTTTCCTTGAGTACGCACAAAGTGGGCGGAATTCGTGGTGTAGCGGTGAAATGCTTAGATATCACGAAGAACTCCGATTGCGAAGGCAGCTCACTGGAGCGCAACTGACGCTGAAGCTCGAAAGTGCGGGTATCGAACAGGATTAGATACCCT
+
GGGGGGGGGGGGGGGGGGGGGGGGGGGFGGGGGGGDGGGGGGGGGGGGGGFFGGGGGGGGGGGFFFGGGGGGGGGGGGGGGGGGGGGAFGGGGGGGGGGGAFGGGGGGGGGGGGGGGGGGGGGGGGGGGGGGGCEGGGGGGEGGGGGGGGFGGGGGGGGGGGGGGGDCG9F>FGGGGG>FEAFEG:CGGGE>GGGGGGGFCC,ECGEFCCFFGGGGGGGGECEGGGGGGCGGGGGGCEG8GGGFGGFFGGDGGG>>DDGGGGFGGGGGGGGGGGGF@<EDD;GGGGGFGDGGFF@+ECFGGGFGGCDGGGFFFE77FF7EFGGGGGGGGGGFFDFECGFCFGGF=GGFGGGGFEGDGGGGGGGGGGGGGGGGGFGGGGCEDGGGFFGGGGGFGGGGGFCEFGGGGGEEEGGEGGGGGFFGGGGGECFGGGGCCCCC
@NMDZ 86712
TGAGGAATATTGGTCAATGGGCGAGAGCCTGAACCAGCCAAGTAGCGTGCAGGATGACGGCCCTATGGGTTGTAAACTGCTTTTATAAGGGAATAAAGTGAGCCTCGTGAGACTTTTTGCATGTACCTTATGAATAAGGACCGGCTAATTCCGTGCCAGCAGCCGCGGTAATACGGAAGGTCCGGGCGTTATCCGGATTTATTGGGTTTAAAGGGAGCGTAGGCCGGAGATTAAGCGTGTTGTGAAATGTAGATGCTCAACATCTGCACTGCAGCGCGAACTGGTTTCCTTGAGTACGCACAAAGTGGGCGGAATTCGTGGTGTAGCGGTGAAATGCTTAGATATCACGAAGAACTCCGATTGCGAAGGCAGCTCACTGGAGCGCAACTGACGCTGAAGCTCGAAAGTGCGGGTATCGAACAGGATTAGATACCCT
+
GGGGGFGFGGGGGFFFGGGGGGGGGGGGGGGCGGGGGGGGGGGGGFGGGGGGGECGGGGGGGGGGGGGGGGEFFFGGGGGGFGG9AFGGGGGGGGGGFGGGGGGGGGGGGGGGGGGGGGGGGGGGGGGGGGGGGGGGGGGGGGCGGGGGGGGGGGGGGGGGGGFGGGGEGGGGGGGGGGGGGGGGGGGEEGGGGGDEFF4GGGGGGGGGFFGGCEGGGFGEGGGGFFEGGFEFGGGGGEFFFFGGFGGGFGFGGGGGGGGGGGGGGGGGGGGGEFEEFGFFFFFFGGFDGFFGGGEEGCGGEFGGGEGBFA?FFGEGGDAE9F=8DGFFGGGFCGFE?,EF;,8<FGFEFFGGGEGGGGFGEGGF<FGEGDFAGGGGGGGEGDGFCFFEFEGGFFCGGCFFF9GGGFCGGGGGE9GCGFFFFGGGGGFF8E@CCCC
@NMDZ 97037
TGGGGAATATTGCACAATAGGGGAAACCCTGATGCAGCGACGCCGCGTGAGCGAAGAAGTATCTCGGTATGTAAAGCTCTATCAGCAGGGAAGATAATGACGGTACCTGACTAAGAAGCCCCGGCTAACTACGTGCCAGCAGCCGCGGTAATACGTAGGGGGCAAGCGTTATCCGGATTTACTGGGTGTAAAGGGAGCGTAGACGGTGTGGCAAGTCTGATGTGAAAGGCATGGGCTCAACCTGTGGACTGCATTGGAAACTGTCATACTTGAGTGCCGGAGGGGTAAGCGGAATTCCTAGTGTCGCGGTGAAATGCGTAGATATTAGGAGGAACACCAGGGGCGAAGGCGGCTTAATGGACGGTAACTGACGTTGAGGCTCGAAAGCGTGGGGAGCAAACAGGATTAGATACCCT
+
FE,6F@BFGA<EFGGGGG,<,,@+BFG,FEEFGGGGGFEEGGC@FF7=F,?FGGCFEFGFFGGCAFGEGFGGFFFDDGGGGGGGGG<FF+:?FF9<A<<BECEG+=EFFFEC9FEAFFCFGDGGGGCCGGGGEC8CCCFF,3@D:@8999:/87:@:>F<+:4/@=:@B89=9F==<@BFB::FFEGC:2,<BEEE>>6C><2<CGGFCF<9F?:4,5,@0CCFAD<9D@CGGF@;F>@<2FF@9@@D39?D<C79F<F>@CGGFGGF>7,,@<:D<FEF+:GFEFCBCGDFEDF=,GF?4>>:+GGFC:,FF?8@4,,FFE,F6,CFC9<66:,<FCGGDGCCB6,CF7@AGFDC,C@,CFAGGFFDDGGGGGGGFFBE,GFDEGGGGGFFFGFFCEFFDCABC,CEF<EA@BCC
@NMDZ 86988
TGGGGGATATTGCACGATGGAGGAAACTCTGATGCAGCGACGCCGCGTGAGTGAAGAAGTATTTCGGTATGTAAAGCTCTATCAGCAGGGAAGAAAATGACGGTACCTGACTAAGAAGCCCCGGCTAACTACGTGCCAGCAGCCGCGGTAATACGTAGGGGGCAAGCGTTATCCGGATTTACGGGGTGTAAAGGGAGCGTAGACGGCGATGCAAGTCTGAAGTGAAATACCCGGGCTCAACCTGGGAACTGCTTTGGAAACTGTATGGCTAGAGTGCTGGAGAGGTAAGCGGAATTCCTAGTGTAGCGGTGAAATGCGTAGATATTAGGAAGAACACCAGTGGCGAAGGCGGCTTACTGGACAGTAACTGACGTTCAGGCTCGAAAGCGTGGGGAGCAAACAGGATTAGATACCCT
+
G8EFCBGGGGGGGGGEEGFEG8F@FG?FGGGGGC<FGGEEGEGGGGGGGGGGGGGGGGGCDFGGGCGFGGGGFFF<FGGGGGGGAEGFGGEGGFG@FGGGGCGFGGGCEFFG<<8,C=FFFGGCG?GGC<=FE<DGGGG@FFGGEGFE>FG?GGG<6<FGFCGE@C7GGFGGGGGGG7GFCF$EFF1FFGGGGFGE?@CCGGGG>:8=3:>CE?FACFGGFGGGGFF?FF@GGGDCG@FGFGGGGGGFBEBCFE9GGEDGFFFFGEEC9?,E1=0FFAGEFFFFF:DGGFEGFGEFF<FCGGGFECGGGGGFGGEGDFFFFECEGGFGECEDC@GGGGCFDGGFEF@B@7CFE,9E?GGGFDDGGGGDGGGGGFFEGGGFFGGGGGGGGGGGGGGGGGGFGGGGGGGGFFFCCCCC
@NMDZ 98086
TGGGGAATATTGCACAATGGGGGGAACCCTGATGCAGCAACGCCGCGTGAGTGAAGAAGGATTTCGGTATGTAAAGCTCTATCAGCAGGGAAGATAATGACGGTACCTGACTAAGAAGCTCCGGCTAAATACGTGCCAGCAGCCGCGGTAATACGTATGGAGCAAGCGTTATCCGGATTTACTGGGTGTAAAGGGTGCGTAGGTGGCAGTGCAAGTCAGATGTGAAAGGCCGGGGCTCAACCCCGGAGCTGCATTTGAAACTGCATAGCTAGAGTACAGAAGAGGCCGGCGGAATTCCTAGTGTAGCGGTGAAATGCGTAGATATTAGGAGGAACACCAGTGGCGAAGGCGGCCTGCTGGACTGTTACTGACACTGAGGCACGAAAGCGTGGGGAGCAAACAGGATTAGATACCCT
+
GCFDFGDFFFGFGGGGGGFGCFGFGGG7F<<FCDGGGGGG8FFGGGGGGGGGGGGGGGG,BFBFGGGCFGF<FGC9FFGGFFGAGGFDFGGGG>F,=@EFFG:FB:B@AFFGGGFFG,8BFG:@7BF8FGGGFCEFGFGFGDCFG7FGEF<?CEECE#FGGG6GGC;E>E:<E77EGCD;C4AFFG-GGGGFGGG=CDCF;C8<<@<>D:CC;FC?D2D@FGFFCE>@CFFC:>GGGFGGGEEFFC=>CDD=FDDFGGDEFDFG=GFGFCGFEFBAFFCGEFCB@4+@EGFEB8BA,=FFFCEFCC@AGGGFCGGGDGFE<9<E,F<FF9GGGGFFFGFGGFGFFEGECECCC,CFFEFF<9GGEDGGFFAFCFGGEFCFFEGFGGGGGGFEFAFEF@CFAFGGGGGGGFFCBCCC
@NMDZ 96189
TGAGGAATATTGGTCAATGGACGAGAGTCTGAACCAGCCAAGTCGCGTGAAGGAGGACGAATCTATGGTTTGTAAACTTCTTTAGTGCGGGAACAAAGCGGCGTCGTGACGCCGGATGAGTGTACCGCAAGAATAAGCATCGTCTAACTCCGCGCCAGCAGCCGCGGTAATACGGAGGATGCGAGCGTTATCCGGATTTATTGGGTTTAAAGGGAGCGCAGGCTGCGAGGCAAGTCAGCGGTCAAATGTCGGGGCTCAACCCCGGCCTGCCGTTGGAACTGTCTTGCTAGAGTTCGAGTGAGGTATGCGGAATGCGTTGTGTAGCGGTGAAATGCATAGATATGACGCAGAACTCCGATTGCGAAGGCAGCATACCAACTCGCGACTGACGCTGAGGCTCGAAAGCGTGGGTATCGAACAGGATTAGAAACCCT
+
EFGGGGGECFGGDFGFGGGGGGGGDECFGEGC9CFGGGGGGGGGGGGGGGGGGDFGGGG7FGCGGGGGGGGGGGGGGGGGGGGGGGFFGDC4@BFGGGG@EDEFG7FGGFFEGGGG>@@<<FGAF<FFFEGGFCCFGGGFFG8FFGCEGG8<FGGGGGGGGGCEDEGF/1<2<@4<C@*EC8ECEGG>CGFF;C5CCE:CF2FGFEEECFCFE88E>:8CEGCFCGC?8??EDFC<CC6CEDGGFC?FGDGGGGGDGGFFFEC@5CEEFCFEGGFDBB6:8DCGGFDADFCCCFCACF8=<F?@@=DFEACGEF>DDAGGGECF>GGFGGGF99GGFEC,,FBF:FA9EGCEGFGFEC7GGGGEFFFCGGGGFF@<E@:CCFEFGGFECFFGGGFFCCCCFFDEGGGGGGGGGFFEE6CEGGEFAFEB,@CCCC
@NMDZ 97769
TGGGGAATTTTGGACAATGGGGGCAACCCTGATCCAGCCATGCCGCGTGCAGGATGAAGGTCTTCGGATTGTAAACTGCTTTTGTCAGGGACGAAAAGGGACGTGATAACACCACGTTCTGCTGACGGTACCTGAAGAATAAGCACCGGCTAACTACGTGCCAGCAGCCGCGGTAATACGTAGGGTGCAAGCGTTAATCGGAATTACTGGGCGGAAAGCGTGCGCAGGCGGTTTTGTAAGATAGATGTGAAATCCCCGGGCTCAACCTGGGAATTGCATATATGACTGCAAGACTTGAGTTTGTCAGAGGAGGGTGGAATTCCAAGTGTAGCAGGGAAATGCGTAGATATTTGGAAGAACACCGATGGCGAAGGCAGCCCTCTGGGACATGACTGACGCTCATGCACGAAAGCGTGGGGAGCAAACAGGATTAGATACCCT
+
GGGECEC<9FFFDG8CEFE@CC@C:FGGFGCCFEFFFGCDFFFG7B@FGGFGFEFGGGF@FGGGGFGEGFDG<FGFGFGGGGCFFGCEGFG<C:FFF<FB,4>:BFFFGGFFFGFEG@CF<FAA?>CGE7FF=BF?<F<=FDFCFGFEGC7FC:B;<CC:C7,?CF@FG:FEE2C@CEA<CFFGGFFGCB8<7<=EC6,8F7F5<0<:F7F;<3GCF?<FC.EGGEFGGGGGGGGFFFFG?FC9F@ACGFG<EEGGGD:EE5#>FFFFFDAFFGGCFD;E/EFEGFEF?9=<B,FAGGGDFFEF8?EGGGGEFC@<9CFGFGGGGGFEGGGFEC,9,:GC@CGGGGGFCFGGGGFFF@B6-EFEC7CEGGFGFGGFB@<ECFDEEEEFFFFGGECFCE8GFFCGGFGGGEECE@9GGGFCF,FECFEDF9GGGECF@8CCC
@NMDZ 49979
TGAGGAATATTGGTCAATGGGCGAGAGCCTGAACCAGCCAAGTAGCGTGCAGGATGACGGCCCTATGGGTTGTAAACTGCTTTTATAAGGGAATAAAGTGAGTCTCGTGAGACTTTTTGCATGTACCTTATGCATAAGGACCGGCTGATTCCGTGCCAGCAGCCGCGGTAATACGGAAGGTCCGGGCGTTATCCGGATTTATTGGGTTTAAAGGGAGCGTAGGCCGGAGATTAAGCGTGTTGTGAAATGTATATGCTCAACATCTGAACTGCAGCGCGAACTGGTTTCCTTGAGTACGCACAAAGTGGGCGGAATTCGTGGTGTAGCGGTGAAATGCTTAGATATCACGAAGAACTCCGATTGCGAAGGCAGCTCACTGGAGCGCAACTGACGCTGAAGCTCGAAAGTGCGGGTATCGAACAGGATTAGATACCCT
+
CFAEFGGGGGGGGGFGGGGGGGGGEGDGGGFCFFFGF<FGGGGGGFFGD@FCGGGGG9FFC@CEGGGGGG:FGFGEFGACFFCGAC?CFFG@FGFGGGD<F9FBFEFGGF+,C9@,E,:F9FEF9E,@F?ED,CFFFFFGFFG7F7+B9<DFF,==>AF?EFGDCCE7:3F7@3@8CFE7>:BF/:;9C@C8@B:2CFC1:8CGGGFCACB-G<C==58:<C1DGF>/GGF#CB@CGGEFAGGGFEE>EFD)3GGGFCFF=,,,,@,GGGECGGGGGGGFFF8CDGGCGFFFD@FCB9FC,?E8F+EEFA?,FGGFC<+GGGGGGGGGFAEGGGFDBE9DF=<EFDF@GGDGFGFCGGGGGGGGGFGGFFF<FFCEFGGGGGGFCCGGGGFGGFFGDGGGFGGGGGGEFGGGGGGGGGGGGGGGGGGGGGGCCCCC
@NMDZ 115446
TGGGGGATATTGCACAATGGGGGAAACCCTGATGCAGCGACGCCGCGTGGAGGAAGAAGGTTTTCGGATTGTAAACTCCTGTCGTTAGGGACGATAATGACGGTACCTAACAAGAAAGCACCGGCTAACTACGTGCCAGCAGCCGCGGTAAAACGTAGGGTGCAAGCGTTGTCCGGAATTACTGGGTGTAAAGGGAGCGCAGGCGGACCGGCAAGTTGGAAGTGAAATCCATGGGCTCAACCCGTGAATTGCTTTCAAAACTGCTGGCCTTGAGTGGGGCAGAGGTAGGTGGAAGTCCGGTTGTGGGGGGGGAAGGCGTAGATATGGGGAGGAACACAAGTGGCGAAGGCGACCTACTGGGAACCAACTGACGCGGAGGCTTGAAAGCAGGGGTAGCAAAAAGGATTAGATACC
+
@FFFFCCFFFFGGGGGGFGFGGGGGGGGGGGGGGGCFF@FFFGGDDGGDFGGFE<BF<FGGFFGGEFEGGFFDGFGGGGGEFGGFGGGGGGGGGFEGGGGGGGGGEFG=EGFD<CFG8FGGFGGEDCCCFGFGFCFD97FGF>F*:BFG*B,@AGGGFGGG7C7B94<CF7CCGGG8CGGGD:9F**/*0<<,,*ACGGG*:5CGG>?EE8?E5B?@FGF.8CFGGCEG8,<FF8CC*A6-C8GD@>,@:F?FFF-FGGFF6CFGGFB7@6<>6:#8)0(?C3B=:,A,,B?E6+++4+6,+=6+48C?,F@B67::4,,A<C=6,FF@,C,EC-FC,,6,B,,<C:B6+<CC6,6,,C8ECB,,EF;;:@+C7,,CC;,,,CFC,@-C<FC,,6,+FF<,,F@<A9A<BB<A-
@NMDZ 118962
TGAGGAATCTTGGTCAATGGGCGAGAGCCTGAACCAGCCAAGTAGCGTGCAGGATGACGGCCCTCTGGGTTGTAAACTGCTTTTATAAGGGAATAAAGTGAGCCTCGTGAGGCTTTTTGAATGTACCTTATGAATAAGGACCGGCTAATGCCGTGCCAGCAGCCGCGGTCATTCGGAGGGTCCGTGCGTTATCCGGATTTATTGGGTTTAAAGGGAGCCTCGGCGGGAGATTAAGCGTGTTGTGAAATGTAGATGCTCAAACTCTTCACTGCAGCGCGAACTGGGTTACTTGAGTACGCACAAAGTGGGCGGAATTCGTGGTGTAGCGGTGAAATGCTTAGATATCACGAAGAACTCCGATTGCGAAGGCAGCTGACTGGAGCGCAACTGACGCTGAAGCTCGAAAGTGCGGGTAGCGAACAGGATTAGATACCCT
+
GGEFGGGG<FFG?6EDFGGGGGGG7FEGGGGGGGGGGGGGFG@,EFGGGDGGGGGGG9FGGG+F,,CFGG@=BF,C<FF,?CD,5CF<FFFF=C9???,,5C,E8,++,,4==E8=F9C+9,AABFD<FFF9<BA?,?E53=:>C++:>,,:C++@F<D<FF<<BEE:<*:E,;,>**>**444,1==11*=,?1=FFGF:@FFGGGG7,,?:97C<****1=2#CB,9FAFCAC7C%$;:A;7.0D:;@5,#(@3F@><,,7,,,,>CGGGGF:GEFFFGGGF;AA5GCGFCEC6@,,:,,8,F:B:GGFDBGF:C<F8GGGEGF>GGGGGGFFFE9GGEECGFFG@GFCGGFF7GFECFCGGFEFCFF@GFC,9GGGFC7CFCGFGGGB@CGGGF@FE,GGGGFF:GGGGFBB+GFGGGGGGGGGGGGGCCCCC
@NMDZ 34
TGAGGAATATTGGTCAATGGACGAGAGTCTGAACCAGCCAAGTAGCGTGCAGGATGACGGCCCTATGGGTTGTAAACTGCTTTTATAGGGGGATAAAGTGTGCCACGTGTGGCATATTGCAGGTACCCTATGAATAAGGACCGGCTAATTCCGTGCCAGCAGCCGCGGTAATACGGAAGGTCCGGGCGTTATCCGGATTTATTGGGTTTAAAGGGAGCGTAGGCCGTTTGGTAAGCGTGTTGTGAAATGTAGGGGCTCAACCTGGGCATTGCAGCGCGAACTGCCAGACTTGAGTGCGCAGGAAGTAGGCGGAATTCGTCGTGTAGCGGTGAAATGCTTAGATATGACGAAGAACTCCGATTGCGAAGGCAGCCTGCTGTAGCGCAACTGACGCTGAAGCTCGAAAGCGTGGGTATCGAACAGGATTAGATACCCT
+
GGGGGFGGFGGGGGGGGGGGGGGGGGEGGGFGGGGGFGGGGGGGCFGGGGGGGGFGGGDCGGGGGGFEFGGGGGGGGGFGGGGGGDGFAFG7=FGGAEFGGGGGCFGGCFFDF4B<FGEGFGGGGGGDFAFDFGGGFGGGGGGGGGGFGCGGGG?FGFCGGGG>FECEEFFGFG>E>FGG?G?@EGECGGGGFFBCG?CEA<*F<<FEECFGGGGCEGGCCCECGC:CGGCGC<1<GGEEGDFGGGG7<C#DGGGEF@FAEFEGGFFC>?7+B;GGGFEDEGFF;EE8,GGGGGF@+E=GFEEEGDEGGGDGFFCDFGC+GGGGGFFFGGGGGGDEAEFCFF?GGGGDGGGFCGGECFGGGGGGGFGGGFGFGFGGGGDGEC+GDGFDGGGFEFGGGGGGGGGGGDGEGGGGGGGGGGGGGGDFCGGGGGGCCCCC
@NMDZ 61255
TGAGGAATATTGGTCAATGGGCGAGAGCCTGAACCAGCCAAGTAGCGTGCAGGATGACGGCCCTATGGGTTGTAAACTGCTTTTATAAGGGAATAAAGTGAGTCTCGTGAGACTTTTTGCATGTACCTTATGAATAAGGACCGGCTAATTCCGTGCCAGCAGCCGCGGTAATACGGAAGGTCCGGGCGTTATCCGGATTTATTGGGTTTAAAGGGAGCGTAGGCCGGAGATTAAGCGTGTTGTGAAATGTAGACGCTCAACGTCCGCACTGCAGCGCGAACTGGTTTCCTTGAGTACGCACAAAGTGGGCGGAATTCGTGGTGTAGCGGTGAAATGCTTAGATATCACGAAGAACTCCGATTGCGAAGGCAGCTCACTGGAGCGCAACTGACGCTGAAGCTCGAAAGTGCGGGTATCGAACAGGATTAGATACCCT
+
GGGGGGGGGGGGGGGGGGGGGGGGGGGGGGGGGGGGGGGGGGGGGGGGGGGGGGGGGGCGEGGGGGGGFGDGGGGGGGGGGGGGGGGGGGGGGGGGGGGGGGGGGGGGGGGGFGGGGGGGGFGGGGGGGGGFGGCGGGGGGGGGGGGGGGGFGG?CFGGGFGGGGGGG?GG?CCGGGGE@FEFGGGGGGGGGGGGE<FEGGFGGDFCFGFGGGGGGDEEEBEEGGGGGGGGGGFFEDGCEGFGGGGGGGFFGGGGGGGGGGGFGGFFFGGGGGGGFGGEGGGGGGFFCGFFFEFCDGGGGFGGGGGGGGGGGGGGGGGGFGGGGCGGGGGGGGGGGFGGGFFFFGGGGGFGGGGGCFCFGGGGGGGEEFFGGGGGFGGGGGGGE@<FGGGGGGFGGGGGGGGGGGGGGGGGGGGGGGGGGGGGGGGGGGGGCCCCC
@NMDZ 52535
CGAGGAATATTGGTCAATGGGCGAGAGCCTGAACCAGCCAAGTAGCGTGCAGGATGACGGCCCTATGGGTTGTAAACTGCTTTTATAAGGGAATAAAGTGGGAGTCGTGACTCCTTTTGCATGTACCTTATGAATAAGGACCGGCTAATTCCGTACCAGCAGCCGCGGTAATACGGAAGGTCCGGGCGTTATCCGGATTTATTGGGTTTAAAGGGAGCGTAGGCCGGAGATTAAGCGTGTTGTGAAATGTAGATGCTCAACATCTGCACTGCAGCGCGAACTGGTTTCCTTGAGTACGCACAAAGTGGGCGGAATTCGTGGTGTAGCGGTGAAATGCTTAGATATCACGAAGAACTCCGATTGCGAAGGCAGCTCACTGGAGCGCAACTGACGCTGAAGCTCGAAAGTGCGGGTATCGAACAGGATTAGATACCCT
+
GGGGGGGGGGGGGGGGGGGGGGGGGGGGGGGGGGGGGGGGGGGGGGGGGGGGGEGFFFGGFFFGGGGGGGDFGGGGGGFCFEGGGGGGGGGGFGGGGGGGGGGEGFGGGFGGGGGGFFFGGGGCGFGGGGDEDGGGGGGGFFFFGDGCFFGGGGFEGGGGGGGGGGGGGGGG>FF7BEGGGFEGFGGGGGGGGGGGFCC>GGGGGFCFBGGGGGGFGGGGGGGCFGGGGGGGEFFDGGGGGGFGGGGGGGGGC/E@CGFGGGFGGGGGGGGGGGGGGGGGDCGGGGF<GGGGGGGGGFGFFDGECEGDGGGGGGGFF?GFGGEFGGGGGGGGGGGGGGGGGFGGGGGGGGGGGGGCGFF7GGGGGGGGGGGGGGFFGGGGDGGGGGGGGGGGGGGGGGGGGGGGGGFFGDGGGGGGGGGGGGGGGGGGGGGCCCCC
@NMDZ 37
TGAGGAATATTGGTCAATGGGCGAGAGCCTGAACCAGCCAAGTAGCGTGCAGGATGACGGCCCTATGGGTTGTAAACTGCTTTTATAAGGGAATAAAGTGAGTCTCGTGAGGCTTTTTGCATGTACCTTATGAATAAGGACCGGCTAATTCCGTGCCAGTAGCCGCGGTAATACGGAAGGTCCGGGCGTTATCCGGATTTATTGGGTTTAAAGGGAGCGTAGGCCGGAGATTAAGCGTGTTTTGAAATGTAGACGCTCAACGTCTGCACTGCAGCGCGAACTGGTTTCCTTGAGTACGCACAAAGTGGGCGGAATTCGTGGTGTAGCGGTGAAATGCTTGGATATCACGAAGAACTCCGATTGCGAAGGCAGCTCACTGGAGCGCAACTGACGCTGAAGCTCGAAAGTGCGGGTATCGAACAGGATTAGATACCCT
+
CFFGGGFGGGGGGFGCGGGGFGGGFGGGGFGGGGGGGGFGGGGGGGGGCFFGFEFFFGGGFFGGGGGGGGGGGGFGGFG?FGGGGGGGGGG=BFFGFGFFFG9?FGGGGGDGGFFGGGGGGGGGGGGFFGGGGF9EGFFGAD4C.CFGGFGDCEFGG?GFFGFF@?@AB@CFG;@C63CF?CFGGGGGGGEGG,CC:GFAAF<F@FGGC?FGGGB;EEGGGCDDFFE,FGGGEFF?FFE?;#E<FGFFE:@9@GG=F>@:CF@,GGFGFFC471:EB<CFFFFFGGFGFFFDGGGGGGGFFGCDFEGGGDGGGEGEEFGGGGGGGGGGGGGGEGGGGF<@AGGGGGGGGGGGGFF@GGFEGGGFE,GGGGGGGFFGGGCGGGGGGFEDEGGGFGGGGDGGGGDGGGGGFEGGGGGGGGGGGGGGGGGGGFFC@CCC
@NMDZ 56484
TGAGGAATATTGGTCAATGGGCGAGAGCCTGAACCAGCCAAGTAGCGTGCAGGATGACGGCCCTATGGGTTGTAAACTGCTTTTATAAGGGAATAAAGTGAGTCTCGTGAGACTTTTTGCATGTACCTTATGAATAAGGACCGGCTAATTCCGTGCCAGCAGCCGCGGTAATACGGAAGGTCCGGGCGTTATCCGGATTTATTGGGTTTAAAGGGAGCGTAGGCCGGAGATTAAGCGTGTTGTGAAATGTAGACGCTCAACGTCTGCACTGCAGCGCGAACTGGTTTCCTTGAGTACGCACAAAGTGGGCGGAATTCGTGGTGTAGCGGTGAAATGCTTAGATATCACGAAGAACCCCGATTGCGAAGGCAGCTCACTGGAGCGCAACTGACGCTGAAGCTCGAAAGTGCGGGTATCGAACAGGATTAGATACCCT
+
6@FGEGFFGGGGGAFFGGGGDEEFFGGGGGGGGF8FFEFGGGFGCFFGGGGGGGGGFGGGC@FGGGGGGGGGGGGGGEFGGGGGGFGGGGGGGGGGGGDBFFGGFGGFGGGGGGGGGGGFGGGGFGFGFGFGGGFGGFFG?D+4>7FFGGGGG<B@FFDGGFFGGGGGCGGCFGGGEFEEFGGGGGGG<<E(FFGGGGGGGGEFFGGGFGGGGGGDDCFGGGGCGGGGGGEGEGFGEDGGGGGGGGGF?FC<9GGGGFFGGGGGGGFFGGGGCGGGEGGGGGGGGGGGGGGGGGGGGE8F9E=@GDGGGGGGGGGGGGFGGGGGGGGGGGGGGGGGCGCGGGGGGGGGGGGGGGC@DGGGGGGFCGGGGGGGGFGGGGFB7GGGGGGCFGGGGGFGGGGFGGGGGGEFDGGGGGGGGGGGGGGGGGGGGGGCCCCC
@NMDZ 68608
TGGGGAATATTGCACAATGGGGGAAACCCTGATGCAGCGACGCCGCGTGGAGGAAGAAGGTCTTCGGATTGTAAACTCCTGTTGTTGAGGAAGATAATGACGGTACTCAACAAGGAAGTGACAGCTAACTACGTGCCAGCAGCCGCGGTAAAACGTAGGCCACAAGCGTTGTCCGGAATTACTGGGTGTAAAGGGAGCGCAGGCGGGAAGACAAGTTGGAAGTGAAATCTATGGGCTTAACCCATAAACTGCTTTCAAAACTGTTTTTCTTGAGTAGTGCAGAGGTAGGCGGAATTCCCGGTGTAGCGGTGGAATGCGTAGATATCGGGAGGAACACCAGTGGCGAAGGCGGCCTACTGGGCACCAACTGACGCTGAGGCTCGAAAGTGTGGGTAGCAAACAGGATTAGATACCCT
+
6CFFF@FFGFGGGGFGGGGGGGGGGGGFEFGGGGGGGGGGGEGGGGGGGGGGGGGGGGGGGGGGGGEGCFFFFGGGGGGGFGGGGGGGCFGBEAEGGGGGGGDEGGGGGGGGGF8FGGGFGG9CBFGGGGFGGGGGGGFGFG8C@CE<FGGGGCGCFGGGGGGGGFGGFGD:FGFFECFDGCGGGGFGFFFGGGGFGGGGGGGEGGGGGCCCGFGGFFGGGGGGGFAFFF@GGGFGGFGFDGGGFGGCBGFF<;<FGGGGGFDGGGGFGGGGGGGGGGGGFG>GGDGGGFGEFF:GDGGGGGGGGGGGGGFGGGGGDFCGFCFF7GGGGGGGGGGGGGGFGGGGGGGGF7GGGGDGGFGGFFFCGGFFCGGGGGGGGGFFFGGGGGGGGFGGGGGGGGFAGGFFGGGGFFDCCCCC
@NMDZ 40
TGAGGAATATTGGTCAATGGGCGAGAGCCTGAACCAGCCAAGTAGCGTGCAGGATGACGGCCCTATGGGTTGTAAACTGCTTTTATAAGGGAATAAAGTGAGTCTCGTGAGGCTTTTTGCATGTACCTTATGAATAAGGACCGGCTAATTCCGTGCCAGTAGCCGCGGTAATACGGAAGGTCCGGGCGTTATCCGGATTTATTGGGTTTAAAGGGAGCGTAGGCCGGAGATTAAGCGTGTTGTGAAATGTAGACGCTCAACGTCTGCACTGCAGCGCGAACTGGTTTCCTTGAGTACGCACAAAGTGGGCGGAATTCGTGGTGTAGCGGTGAAATGCTTGGATATCACGAAGAACTCCGATTGCGAAGGCAGCTCACTGGAGCGCAACTGACGCTGAAGCTCGAAAGTGCGGGTATCGAACAGGATTAGATACCCT
+
FFFGCCFGGGGGGEGGGGGGGGGGGGGGGGGGFGGGGGGGGGGGGGGGGGGGFEFGGGGG7CF,EFGGGDEGGGGGGGDGFGGCA<EGGGGGGFGGGGGGGGGGGGGFGGGGGGCFBFFGGDGGGGGGGGGGDEAFFF.FFG2CEGEFGGGCCGGGGGGGGGGGGG?GGGGGD9FCEGEFFFFF8F7FFGGCFF774CCBF<EGGGEGEFGDFECFGCEGGGDGG:CCFFGGGFG?E>B9EFFFFFGGGGFGFFEGGDBGGGGFEFFEFFGGGGGF=BEEEFFGFBCF<CGGE=+GGGGFFCF8GF7FDGGGGGGGGFGGFGDFECFDGGGCCFGGGFGGGDGGGGGGGGFGGGGGGGGEGGGGGGGGGGGFC9ECFGGGGGDGGGGGGGGGGGGDF7EGGEFEEGGGGGGEFECGGGGGGGGGFEDCGCFBCCCC
@NMDZ 41
TGAGGAATATTGGTCAATGGGCGAGAGCCTGAACCAGCCAAGTAGCGTGCAGGATGACGGCCCTATGGGTTGTAAACTGCTTTTATAAGGGAATAAAGTGAGCCTCGTGAGGCTTTTTGCATGTACCTTATGAATAAGGAACGGCTAATTCCGTGCCAGCAGCCGCGGTAATACGGAAGGTCCGGGCGTTATCCGGATTTATTGGGTTTAAAGGGAGCGTAGGCCGGAGATTAAGCGTGTTGTGAAATGTAGACGCTCAACGTCTGCACTGCAGCGCGAACTGGTTTCCTTGAGTACGCACAAAGTGGGCGGAATTCGTGGTGTAGCGGTGAAATGCTTAGATATCACGAAGAACTCCGATTGCGAAGGCAGCTCACTGGAGCGCAACTGACGCTGAAGCTCGAAAGTGCGGGTATCGAACAGGATTAGATACCCT
+
FFFFGFGGGGGGF,CFGGGGFGGGCGEGGGGGGGGGGGDGEGAEDFGGGGGGGG<FGFGGD7CG<CFEFE:C=FDFFFGEFFFFFFGGGGFEFFGGGGGGFGFEEFFGFGGGCFFFECCGGFGGGGFFFGGGGGGGGGGG8,8BFFEFD9,5FFGCFG:>4@>CFEGD*CEG9;>FEFEG8FCFEGGD=<C?E:3=7=F9<FGGGGGG:@GGGE;>8GGGGGGFGEEFCFGGGEF;/GGD;;;<FDCFG>90<GGGGFDFGGFFFFFF@FCEFC:CEFGFFFFCF8F?FDGFGGGEGFEF:B?,GGGGGFGGGGGGFF@EFGGGEDGFGGGGGFF8E9FFGFF?GFFGFFADGEFBCD97FCDGGFGGGGFGFFDGGGGG@GGGGCFEGGEFFGGGGGGGGGGFACEFCDGGGGFEGFFEGGGGGFFAGFGCCCCC
@NMDZ 102045
TGAGGAATATTGGTCAATGGGCGAGAGCCTGAACCAGCCAAGTAGCGTGCAGGATGACGGCCCTATGGGTTGTAAACTGCTTTTATAAGGGAATAAAGTGAGTCTCGTGAGACTTTTTGCATGTACCTTATGAATAAGGACCGGCTAATTCCGTGCCAGCAGCCGCGGTAATACGGAAGGTCCGGGCGTTATCCGGATTTATTGGGTTTAAAGGGAGCGTAGGCCGGAGATTAAGCGTGTTGTGAAATGTAGACGCTCAACGTCTGCACTGCAGCGCGAACTGGTTTCCTTGAGTACGCACAAAGTGGGCGGAATTCGTGGTGTAGCGGTGAAATGCTTAGATATCACGAAGAACTCCGATTGCGAAGGCAGCTCACTGGAGCGCAACTGACGCTGAAGCTCGAAAGTGCGGGTATCGAACAGGATTAGATACCCT
+
GGGGGFGGGGGGGGGGEGGCCGGGG:FFGGFGGGGFGFFGFFFDFGGGGGGFFGEGGGGGGGGGGGGGGGGGGGGGGGGGGGFGGGGGGGGFFFFFGEFGGEGGCCEGGFGGGGGGFGGGGGAFECF9AFCGGGFEFGFFGGGGGGGGGCDFGFCGFEFGGGGGGGGDGGEFFGGGGGEE:A9BEGE;CFGGGGF:=CGFFGFGGGG?=GGGGEFFGGGGGGCC:F@FGFFGGGGGC8>;FFFD=9DC8@CFEGFGFEDGBFE9CFCGFECB3AFDFFGAEF<GFFFFGFFC+GGEGGGGGGFB7CCGGGGFFFGGDGGGGGGC@FF<?FGFFGFE9GGGFGGGGGF7GGDCGGGEGGGGGGEF9GGFGGF<GGFGFEEGDGGGGGGGGGGGGGGGGGGFFFFD<GGFFEF8GGGGGFAFGGGGF<EGGGGCCCCC
@NMDZ 43
TGAGGAATATTGGTCAATGGACGCAAGTCTGAACCAGCCAAGTAGCGTGCAGGAAGACGGCCCTCTGGGTTGTAAACTGCTTTTAGTTGGGAATAAAGTGCATCACGTGTGATGTTTTGTATGTACCATCAGAAAAAGGACCGGCTAATTCCGTGCCAGCAGCCGCGGTAATAAGGAAGGTTCAGGCGTTATCCGGATTTATTGGGTTTAAAGGGAGCGCAGGCGGACCTTTAAGTCAGCTGTGAAATACGGCGGCTCAACCGTCGAACTGCAGTTGATACTGGAGGTCTTGAGTGCACACAGGGACACTGGAATTCATGGTGTAGCGGTGAAATGCTCAGATATCATGAAGAACTCCAACCGCGAAGGCAGGTATCCGGGGTGCAACTGACGCTGAGGCTCGAAAGTGCGGGTATCAAACAGGATTAGATACCCT
+
FG,CFFFFFGGGGGGGFGGG,CFGGGGGGGGGGGGGGG?FCCEEGGGFECFFFEFFFEEGFCFCFFGGGCCFFGGFCGGGGGGGD8,,EFDFGFGGGG9FC9,CFCFFGGGGFGGCAFFD,,EFF9F@9<FDECGGGGG,49>F:FGFFGAFGGGGF<F4:DCEEGGDCFEFF$FGE*E@CFCDD:FGA>**43=C7<8@AGFCF>CFFFFFGGG?GGF:=BE8FEF<:FEGGFGGFCD9GGFCAF>8CGEEFD>FCFCC;GC=:2GGGGDFD@D@=9GGGFEF8CEFFFGFFGGGGGGGGGGGGGGGGFFGEAGGGFGGGGGGEEFFEF9GFDCGFGGCGFEACGGGGGFB8FF9EF@@:C7GGFCFGFGFFFCGGGEEFFFF9GGGGGGGFGGGFF>GGGGGGDGFDEGFAGGGGGGGGGFGGGGGGGGCCCCC
@NMDZ 44
TGAGGAATATTGGTCAATGGACGCAAGTCTGAACCAGCCAAGTAGCGTGCAGGAAGACGGCCCTCTGGTATGTAAACTGCTTTTAGTTGGGAATAAAGTGCATCACGTGTGATGTTTTGTATGTACCATCAGAAAAAGGACCGGCTAATTCCGTGCCAGCAGCCGCGGTAATACGGAAGGTTCAGGCGTTATCCGGATTTATTGGGTTTAAAGGGAGCGCAGGCGGATCTTTAAGTCAGGTGGGAAATACGGCGGCTCAACCGTCGAACTGCAGGTGATACTGGAGGTCTTGAGTGCACACAGGGACACTGGAATTCATGGTGTAGCGGTGAAATGCTCAGATATCATGAAGAACTCCAACCGCGAAGGCAGGTATCCGGGGTGCAACTGACGCTGAGGCTCGAAAGTGCGGGTATCAAACAGGATTAGATACCCT
+
F<@EFFEFEFFECGGGGGG<FFGGG@FGGGGFC@CFF<FFFGEFGFGGGGF,EF<9:,BF@@@FG<FF,,9,CCF<FGFC,CFFFGCFEE+=B,CEGGAACA,B,A:AEAC<95B9,A8FGGG9FF@@FF=?,CFE<+8E:+@>C>@BFGA,,,39FB1=>9DFC2CE:F<99-5@C*8CC==CFG3+C><,<>;CC?FFFGCFFGGF:.CCGFGCD>GG:EGF<D6#CFGFD<?9D?F#C@#FF:D:)C88CEGGD@GFGEC<+FDC8FDD=3,F;?CFF8FB8EF,EFF<@5,9F@,A,9=FEF<,FGGGGF?FB,7<GGGGGGGFEGGFEEEDF<,EEFFGFFFEGGGGFCF9FFC8CGGGGGFGFA@F,:,EFCGGCFGGFGF7@GGGGGGGF7GGGGGGGGFF@>GFGGFDGGGGGGGGGFFGGGDCCCCB
@NMDZ 63137
TGAGGAATATTGGTCAATGGGCGAGAGCCTGAAACAGCCAAGTAGCGTGCAGGATGATGGACCTATGGGTTGTAAACTGCTTTTATAATGGAATCAAGTGAGCCTCGTGAGGATTTTTGCCTGTACCTTATGAATAAGGACCGGCTAAATACGTGCCAGCAGCCGAGGTAATACGGAAGGGCCGGGAGTTAACCTGATTTATGGAGTTTAAAGGGATCGTATGCCGGAGATTAAGCGTGTTGGGAAATGTAGATGCTAAAAATCTGCACTGCAGCGCGAACTGGTTTCCTTGAGTACGCACAAAGTGGGCGGAATTCGTGGTGTAGCGGTTAAATGCGTAGATATCACGAAGAACTCCGATTGCGAAGGCAGCTCACTGGAGCGCAACTGACTCTGAAGCTAGAAAGTGCGGGTATCGAACAGGATTAGATACCCT
+
C,;;,;;CE<,66CD<<E,@EFECFFB@FGFFCDCFCFCAF,CEA,@,,8CF,,,:A<FF,@-CF<FDCF:+8,CEEFCCCEC@E,,9,5,9EG,CEEFGGFFGGG7F<FFE,?,=F,8,5,FGG,@5CA,,CEE,,AE<BD++=8=5,7,:+,:CFF32#87:C-:F6<7%8/@:?8:3$,EA:?)CC:2,2))).:937F<8+<9@:2F<?7:?=,,,2):/5,539@<CC9>:*@5@:@5=@,;BD@,38,ADF=FEFE;ECFF>,<:+ECGF@85CFFGGFDCEBB??+C@@7==<<AFFCGFF+CBFF=7>4+7GF=+7CGFF<5,ACB7FD,F9,,GGEF,CCECEFCG@B,<F7GGGFFCFF@EFC@,GFGGCF@+GFFGGFAF<69FDFFECC,EE8GF@EEFECFEGF9FC,9FBEEFGGGFC@@CB
@NMDZ 46
TGAGGAATATTGGTCAATGGGCGAGAGCCTGAACCAGCCAAGTAGCGTGCAGGATGACGGCCCTATGGGTTGTAAACTGCTTTTATAAGGGAATAAAGTGGGAGTCGTGACTCCTTTTGCATGTACCTTATGAATCAGGACCGGCTAATTCCGTGCCAGCAGCCGCGGTAATACGGAAGGTCCGGGCGTTATCCGGATTTATTGGGTTTAAAGGGAGCGTAGGCCGGAGATTAAGCGTGTTGTGAAATGTAGATGCTCAACATCTGCACTGCAGCGCGAACTGGTTTCCTTGAGTACGCACAAAGTGGGCGGAATTCGTGGTGTAGCGGTGAAATGCTTAGATAGCACGAAGAACTCCGATTGCGAAGGCAGCCCACTGGAGCGCAACTGACGCTGAAGCTCGAAAGTGCGGGTATCGAACAGGATTAGATACCCT
+
F<CEFGGGGGGFGGECFGFGGGEGGGGGGGFFFEGGG8FGGGGGGGEFGFFGGGGFFGGGGGGGGGGGGFGFGFF<?FF9FFGGFGGGGFGFG<BF?FF,EFFGGGGGDGGGGGGGGGGGGGGGGG<<FGGGGFC,?FFGG7F?E>FFG7FFGGDDFGGFF:FFEGGGECEGFCF;CBFDGGGFGGGGEE>FFGG#<<GFBFCFFGC<CCC@F9FGGGGGGGGFFCGDE<CFGCGGCCCGFDCGCEE:CCC@:@87EFGGFGG>GGFGFGEFGGFECFDEDFGGG8EGGGFC+CFFCE>,AF9DF@GEF@E9GE:>EED8FEFF7FGDF,GGGFCGFGFCEFCB,FGGGGGFECGCGGGFF7GDGFFGGDGFCFCGGGGGDGGGGGGGDGGGGGGGGGFFDEGGFGGGGGGGGGGGGGGGGGFGFF<FF;,CCCCC
@NMDZ 69191
TGAGGAATATTGGTCAATGGGCGAGAGCCTGAACCAGCCAAGTAGCGTGCAGGATGACGGCCCTATGGGTTGTACACTGCTTTTATAAGGGAATAAAGTGGGAGTCGTGACTCCTTTTGCATGTACCTTATGAATAAGGCCCGGCTAATTCCGTGCCAGCAGCCGCGGTAATACGGAAGGTCCGGGCGTTATCCTGATTTATTGGGTTTAAAGGGAGCGTAGGCCGGAGATTAAGCGTGTTGTGAAAGGTATATGCTCAACATCTGCCCTGCAGCGCGAGCTGGTTTCCTTGAGTACGCAAAAAGTGGGCGGAATTCGTGGTGTAGCGGTGAAATGCTTAGATATCACGAAGAACTCCGATTGCGAAGGCAGCTAACTGGAGCGCAACTGACGCTGAAGCTCGAAACTGCGGGTATCGAACAGGATTAGATACCCT
+
,6C<8CF8A,C,@6,6CA@FG8:66@7CD,6@DGC<E,9<FF,@DGGECFCFCEFE<FGDEC+F<FG8DF=:C?9FEC95,CE,<<<<,,,:,F=E<9EACD=4B=>FCE7FBF<,95,<?FE,<,<C,,BFDAF9,?E,,+@66+8<B;,B=<B7+<<=77C,@EFDFC38@F=G>5<7?:7>@77FC77FC2#8FC:8DF2,<2+8289F?BB3=C<:=EC+<9B3730CC?>97DGF<@,,7<3,@<3@,,@,F@,@,,6*38+,,3+>CEB+3,,,=FCFFDAAD=<F8@+@68+,5?,8CGGGEFB,CF7EEDF8BD@4=C:?,A?,<<<A?EA9FFA@C=EFC9,6,,E::DFF@,B,F9CE,GF<C,,9,,+,@6+,<F<,FC@7F@C<6@GFD7CF@@+@@7CC@<<6@,F<FC,E<ECAGFD@C9C@
@NMDZ 48
TGAGGAATATTGGTCAATGGGCGAGAGCCTGAACCAGCCAAGTAGCGTGCAGGATGACGGCCCTATGGGTTGTAAACTGCTTTTATAAGGGAATAAAGTGAGTCTCGTGAGACTTTTTGCATGTACCTTATGAATAAGGACCGGCTAATTCCGTGCCAGCAGCCGCGGTAATACGGAAGGTCCGGGCGTTATCCGGATTTATTGGGTTTAAAGGGAGCGTAGGCCGGAGATTAAGCGTGTTGTGAAATGTAGACGCTCAACGTCTGCACTGCAGCGCGAACTGGTTTCCTTGAGTACGCACAAAGTGGGCGGAATTCGTGGTGTAGCGGTGAAATGCTTAGATATCACGAAGAACTCCGATTGCGAAGGCAGCTCACTGGAGCGCAACTGACGCTGAAGCTCGAAAGTGCGGGTATCGAACAGGATTAGATACCCT
+
@FFFGGGGGGGGGGGGGGGGGGGGGGDFFGGGGGGGGGGGGGCFGFGGEGGFFGGFEGGGGGGGGFGGGGGGGGGGG9FGFFGGGGGGGEEB?FFGGGGGGGGGGGGGGGGGGGGGGFFEFFFFGGGGFGFGGGCFGGGGFFEFCGGGGGCCD8=C>FFFFFG,>8FE@EGF9=DC8FGEECFGGE:ECC8*<FFGFC8CGG9FGFF?@CFG@CCFC8&:8F94<EEEGGFEGFFCCC:GFCCF9C@BC@FCGGG=FF>CF<FFFGGF9FEGGGF:C<>FFF@F>8GFGGGGFFCFGDE,F?F8GE:@E?CGFCEBEBFGFEGEEEGF,FFCGGGGGGGGGFF<CGFGDGGGGFF7FFF,GGEFGF9FFFGGGGGGFGFF:EFCFGGGGGEGFFGGGGGGGGCGGGGFC:8E:FFGGEEAGGFFC6FDFE<CC@CB
@NMDZ 49
TGAGGAATATTGGTCAATGGGCGAGAGCCTGAACCAGCCAAGTAGCGTGCAGGATGACGGCCCTATGGGTTGTAAACTGCTTTTATAAGGGAATAAAGTGGGAGTCGTGACTCCTTTTGCATGTACCTTATGAATAAGGACCGGCTAATTCCGTGCCAGCAGCCGCGGTAATACGGAAGGTCCGGGCGTTATCCGGATTTATTGGGTTTAAAGGGAGCGTAGGCCGGAGATTAAGCGTGTTGTGAAATGTAGATGCTCAACATCTGCACTGCAGCGCGAACTGGTTTCCTTGAGTACGCACAAAGTGGGCGGAATTCGTGGTGTAGCGGTGAAATGCTTAGATATCACGAAGAACTCCGATTGCGAAGGCAGCCCACTGGAGCGCAACTGACGCTGAAGCTCGAAAGTGCGGGTATCGAACAGGATTAGATACCCT
+
GFGGGGGGGGGGGGGGGGGGGGGGDGDFGGGGGGGGGGGGGGGGGGGGGGGGGGGGGGGGGGGGFGGEGGGGGGFGGFGGGGGGGGGGGGGGGGGGGGGGFFGEGGGGFGGCGCCFGCEFGGGGGGGGGGGGGGGGFC@FGGGGGGGGG@GGGFGGGGGGGFGGGFGG4GGGGGGGGGGGGFGGGGGGGG7CFGGFFFGGGFFGGDFFEGG;GGGGGGGGGGGGGGGGGGGGGGGGGGEFGGGGFGFFGGF:CFFGFFGFGGFFGG7GFGG=GGGGECF<FGGGD8FEC@GF6GGFGCEE9FFFGGGGGGGFFFF:7GGGGGGGGGGGGGGGFDFFCAGFGGFDGFFGFGGGGGGGGGGFGEEGGGGGGGGGFFGGGGGGFGGGGGGGGGGGGGFGGGFFFGGGGGGFEFGGGGGGGGGGGGGFA9GGGGGCCCCC
@NMDZ 101011
TGAGGAATATTGGTCAATGGACGCAAGTCTGAACCAGCCAAGTAGCGTGCAGGAAGACGGCCCTCTGGGTTGTAAACTGCTTTTAGTTGGGAATAAAGTGCATCACGTGTGATGTTTTGTATGTACCATCAGAAAAAGGACCGGCTAATTCCGTGCCAGCAGCCGCGGTAATACGGAAGGTCCAGGCGTTATCCGGATTTATTGGGTTTAAAGGGAGCGCAGGCGGACCTTTAAGTCAGCTGTGAAATACGGCGGCTCAACCGTCGAACTGCAGTTGATACTGGAGGTCTTGAGTGCGCACAGGGATACTGGAATTCATGGTGTAGCGGTGAAATGCTCAGATATCATGAAGAACTCCGATCGCGAAGGCAGGTATCCGGGGTGCAACTGACGCTGAGGCTCGAAAGTGCGGGTATCAAACAGGATTAGATACCCT
+
DFGGGGGDGGGGFFGGGGGGDFGEGGGGGGGGGGGGGGFGFGFFGF@FGGGEFFGGGG7BC@F7EGGGGGGGGGGGGFGGGCEGGGGGGGGFFG?EGDFG9EFGGCCFDFCFGFGGGGGGGFGGGDGFFFFFFGGGGGGDGGCCD=GGGFGFGGFGFGGGGGGGGDGGCEGGGGGGGCFDDC9FDCFGEGGDGGGCCFFFFFCGGGGGGGGGGCGCFC7CECE>>:89CFGGG=?GGGGGGGGFGCC=GEGEGEGGBEGCCFEDEGGGFFGFGGGFGFFFGGFCDGGGFFGGCEGGGFCCFEEEB9CFGFGFGFFB<GGFDFCF7EE<EF,CFFE8GGGFE;9FFGGFFGGGGFC7GGGGFEC@FD<E@,AD@GFGF>GDGGGGGGGGGGGGGGGGCEGFC,,FGC@:@@GGGGGGGGGGGFCGGGCGGFFCCCCC
@NMDZ 92448
TGAGGAATATTGGTCAATGGGCGAGAGCCTGAACCAGCCAAGTAGCGTGCAGGATGACGGCCCTATGGGTTGTAAACTGCTTTTATAAGGGAATAAAGTGAGTCTCGTGAGACTTTTTGCATGTACCTCATGAATAAGGACCGGCTAATTCCGTGCCAGCAGCCGCGGTAATACGGAAGGTCCGGGCGTTATCCGGATTTATTGGGTTTAAAGGGAGCGTAGGCCGGATATTAAGCGTGTTGTGAAATGTAGACGCTCAACGTCTGCACTGCAGCGCGAACTGGTTTCCTTGAGTACGCACAAAGTGGGCGGAATTCGTGGTGTAGCGGTGAAATGCTTAGATATCACGAAGAACTCCGATTGCGAAGGCAGCTCACTGGAGCGCAACTGACGCTGAAGCTCGAAAGTGCGGGTATCGAACAGGATTAGATACCCT
+
GFFEEFFF9FEFFGGGFF9F@FG7@F7EGGGGGGGCFGGGE8EFGGGGCCGGGGGFFGGGFGGGGGGF@FEGBEFGGGFGGGFGGGGF,F<C4CFFFGFD9EGDGEDFGGCEGGGFFGE?FG9?FFE,AFG9<F<DA,CF<F78@CABDF@FF@8CF=>BFGGGDEBA>@*>FDCFEG<:EE8::*><=?C<FEFD*?#?BFGGFCFF2?GGGGEFGE?:8?=98@@?#FFGGEF;;;GGCDBCFFB:CFGEF7FFEFGFGGFGG>@FFCGGGEFGCDC?DFGGCGFFEFFFCGGGGGGGFC9FGF@ECFFFEGEEGGGFGGF7GGFE<AC9FCGFC9C;DBCF:,,7GGFF<FF@EDGDGFC@GFDGFDGF<DFGGF@F:F:E@GGFDEEGGGGGGGFE,CGGGGGGFCFGGGGFGFGFGFGGFCGGFF?CCCCC
@NMDZ 94626
TGAGGAATATTGGTCAATGGACGCAAGTCTGAACCAGCCAAGTAGCGTGCAGGACGACGGCCCTCTGGGTTGTAAACTGCTTTTAGTTGGGAATAAAGTGCACCACGTGTGGTGTTTTGTATGTACCATCAGAAAAAGGACCGGCTAATTCCGTGCCAGCAGCCGCGGTAATACGGAAGGTCAAGGCGTTAACCGGATTTCTTGGGTTTAAAGGGAGCGCAGGCGGACCTTTAAGTCAGCGGTGAAATACGGCGGCTCAAACGTCGAACTGCAGTTGATACTGGAGGTCTTGAGTGCACACAGGTATACTGGAATTCCTGGTGTAGCGGTGAAATGCTCAGATATCATGAAGAACTCCGACCGCGAAGGCAGGTATCCGGGGTGCAACTGACGCTGAGGCTCGAAAGTGCGGTGATCAAAGAGGATTAGATACCCT
+
F@FGGEGFFFFEF@FFGCEEE@:7FFGFGGG<FFDFFD@,C@CCFFEFGE<CFCFEE@FCEEGGC@EGGGGGGFCE,CCC?<CFFEFDDEFFGAEFGFG<,<EECGGFFC@FGD<CGFFFFEFFFFFFD=FCGFFGFEGFG?C73=FDAAF,DFFGCG<CCFDFGDDCF*>;,DF7*>*=?<,3@C3C:=F.CF=6<8>F/0F8?2?BCC<FBCC*=5C:CG>EBEEC;;<FEFFGC'26#.+FF<8C@<FF<ED7D8AE/ECFFFGGGCC?0@E?3.F:<FD=DFF<,F@F=,C,8A:BF9FA,C,EC9F?,?B9+,7DA=>+EF:EDA,?<<?B5,C,B,,FGGFACFFFFB6@+>GGGGF@FEEC8F<C<GF+F@+EGFGGGEEFCDF:F<,C<BEGF@FEC6@@GCFC,@FACGFEFEAD@<CFEF@-CCCC
@NMDZ 53
TGAGGAATATTGGTCAATGGGCGAGAGCCTGAACCAGCCAAGTAGCGTGCAGGATGACGGCCCTATGGGTTGTAAACTGCTTTTATAAGGGAATAAAGTGAGTCTCGTGAGGCTTTTTGCATGTACCTTATGAATAAGGACCGGCTAATTCCGTGCCAGCAGCCGCGGTAATACGGAAGGTCCGGGCGTTATCCGGATTTATTGGGTTTAAAGGGAGCGTAGGCCGGAGATTAAGCGTGTTGTGAAATGTAGACGCTCAACGTCTGCACTGCAGCGCGAACTGGTTTCCTTGAGTACGCACAAAGTGGGCGGAATTCGTTGTGTAGCGGTGAATTGCTTAGATATCACGAAGAACTCCGATTGCGAAGGCAGCTCACTGGAGCGCAACTGACGCTGAAGCTCGAAAGTGCGGGTATCGAACAGGATTAGATACCCT
+
FGGFFDFGFFGGGFDFFGGECFGE7FG8EFGGFGEGGGGGGG<@FGGGGGGGGGFEFECGGCFFGGGGGFGEFGGGGGGGGGGGFFGGGGEEGFGGDGGGCE,CF<FFGGGGGDFCFFGFGFGGGGEFGFFGGG9FFGGC,BFCGEGGGG9<<FGEGGFFGGGGD:CFFCFF;FGG;4>CCFCFEDGGGGDFGGG?7=CFF0CFGGCC<FFF@C@CEGGGGGGGGGG@EE?C1CEF>/CFDB:F@GF?DA3++>=C@@EDG6D=GFA>FBFF>C@F>FEF<DCGFEFCF=BCE>@84CFEE?=,F?7EFFE9FECBCFB9A,+EGF@GFFFC:,FFEEDC,FCDGGFFFFECECF7CFFEGGGGFEFGFGGGFE@9FFECFGFC@<<CFCGCFFF@8DFFFGFF8FFCB@CFFGGFCECFEEEGGGFDFCFB<<CC
@NMDZ 119840
TGAGGAATATTGGTCAATGGGCGAGAGCCTGAACCAGCCAAGTAGCGTGCAGGATGACGGCCCTATGGGTTGTAAACTGCTTTTAGTTGGGAATCAAGTGCATCACGTGTGATGTTTTGTATGTACCATCAGAAAAAGGACCGGCTAATTCCGTGCCAGCAGCCGCGGTAATACGGAAGGTCCAGGCGTTATCCGGATTTATTGGGTTTAAAGGGAGCGTAGGCCGTTTGTTAAGCGTGTTGTGAAATGTAGGGGCTCAACCTGGGCATTGCAGCGCGAAATGGCAGACTTGAGTGCGCGGGAAGTAGGCGGAATTCGTCGTGTAGCGGTGAAATGCTTAGATATGACGAAGAACTCCGATTGCGAAGGCAGCCTGCTGTAGCGTAACTGACGCTGAAGCGCGAAAGCGTGGGTATCGAACAGGATTAGATACCCT
+
E<FG8FCFEF@<@C9CFFG8@,FFFG7FFD<AF8D<A,CECCFEDCFECEGFGC,AD,:FFGCEG?EF6:6C:FFA9<9FFF<FGEA9CECBFC,BE@BFGFCFGGCBF=FFF<EGFCCE9F<F5ADF,:FEEGFGCFDGG7FFCEGGGGDFGFD+@F<B::DFE?GDFF21DBCFGFC7D,CCECFFCFGFGGG5<B<:?FFGE<<045?FF7C:*/=BC:E52:C<?EEEC=@7GGCEFFFC>CFGG>#CCFCDCF?A;C@<EFGF=:CC=GGDFFF>=CDGGGGGGFDC8EEGCCCFACFCGGGFCGFACDGFB@+>GGGGGGDFEGGGFGGGGFEAGGGGFCFGGGGFFCGEGFC,7EGGF<FDE8GGFE@F@FCEGGGGGGGGGGFDGGGGGEFE7EGEGGGGGFGGDFGE;EF@GCGFF,GGFDCCCCAC
@NMDZ 55
TGGGGGATATTGCACAATGGGGGAAACCCTGATGCAGCGACGCCGCGTGGAGGAAGAAGGTTTTCGGATTGTAAACTCCTGTCGTTAGGGACGATAATGACGGTACCTAACAAGAAAGCACCGGCTAACTACGTGCCAGCAGCCGCGGTAAAACGTAGGGTGCAAGCGTTGTCCGGAATGACTGGGTGTAAAGGGAGCGCAGGCGGACCGGCAAGTTGGAAGTGAAAACTATGGGCTCAACCCATAAATTGCTTTCAAAACTGCTGGCCTTGAGTAGTGCAGAGGTAGGTGGAATTCCCGGTGTAGCGGGGGAATGCGTAGATATCGGGAGGAACACCAGTGGCGAAGGCGACCTACTGGGCACCAACTGACGCTGAGGCTCGAAAGCATGGGTAGCAAACAGGATTAGATACCCT
+
F@FFGGGGFGGFGGGGGGGGFGGGGGGGGGGFGGGGGG@FGGGGGGGEDECGFGGGGGGGFGGGGGGEGEGGGGGF9BFFGGFGGGFGGGG@FF@CFFFFFCCFC:DDFGGFDGCDFGE>FCCGDFEGCFFGDF<@@DFGGFGGGGGGFCCFFGG:<ACF,F918CFGGF=<?95EEGF#@EFGGF>FFGFFFCD5ECFFCFCCF=5*?8?EGA>&*AECFFFGGGG;GFFGGGGGF:GGGFCCFBGGFE?<FD:F<GGFFCFFGFFEF<F0DCFA?GF@FFCFB,8DGGGEFE:EFC=?GGGCGGGFF9GEGGGGFFF9CGGGF@DGGGGGGGGFGGGGGGGGGGGGGGGEE@C,CGGGFGCFGGGEGGGGGGGGGGGGGGGGGGGGGGGGGGGGGFGGGGGGFFGGGGGCCCCC
@NMDZ 65828
TGAGGAATATTGGTCAATGGACGAGAGTCTGAACCAGCCAAGTAGCGTGCAGGATGACGGCCCTATGGGTTGTAAACTGCTTTTATAAGGGAATAAAGTGAGTCTCGTGAGGCTTTTTGCATGTACCCTATGAATAAGGACCGGCTAATTCCGTGCCAGCAGCCGCGGTAATACGGAAGGTCCGGGCGTTATCCGGATTTATTGGGTTTAAAGGGAGCGTAGGCCGGAGATTAAGCGTGTTGTGAAATGTAGACGCTCAACGTCTGCACTGCAGCGCGAACTGGTTTCCTTGAGTACGCACAAAGTGGGCGGAATTCGTGGTGTAGCGGTGAAATGCCTAGATATCACGAAGAACTCCGATTGCGAAGGCAGCTCACTGGAGCGCAACTGACGCTGAAGCTCGAAAGTGCGGGTATCGAACAGGATTAGATACCCT
+
GGGFGFCFGGGGG9EFEFFGGGGGCGDCFFCFGFGGFGCCFGFF<FEGGGGGGGGGGGDGCFEFC@FFCFCCFGGGGGGCDCGDFGGFCGGGGGGGCGGGGGGGGGGGGGGGGGGGGB7FFGGGGGG-BFGGE?C,5C<==7CEFF7FFGDFF<ED?D>FFGGF>.@@CCEGDE*<8FF>5=FGEDCFGGEFE8C:;=<A:FCC?FCDFFCFFEGBECCGCG?=A<;9CFF7CCF<>GFFG>FGFF<>CDECCFFE/>DGGGFFC@<:<F@6+<+:=@C::8@FD<GEF@FGGEEGFCFFCGGEGDGEEFB9FCGFEFF<FE+77GGGFF?DGGGFEAGGEFFEC78GGFCF=F@DFDFFEFB,GGGGFF@C,,,FFFFF:B@AAAGF@EFGGGFGE+E@<CGGGGFCEF@GGF<E@GGGGGGFFFGFEGFCCCCC
@NMDZ 57
TGAGGAATATTGGTCAATGGGCGAGAGCCTGAACCAGCCAAGTAGCGTGCAGGATGACGGCCCTATGGGTTGTAAACTGCTTTTATAAGGGAATAAAGTGAGCCTCGTGAGGCTTTTTGCATGTACCTTATGAATAAGGACCGGCTAATTCCGTGCCAGCAGCCGCGGTAATACGGAAGGTCCGGGCGTTATCCGGATTTATTGGGTTTAAAGGGAGCGTAGGCCGGAGATTAAGCGTGTTGTGAAATGTAGATGCTCAACATCTGCACTGCAGCGCGAACTGGTTTCCTTGAGTACGCACAAGGTGGGCGGAATTCGTGGTGTAGCGGTGAAATGCTTAGATATCACGAAGAACTCCGATTGCGAAGGCAGCTCACTGGAGCGCAACTGACGCTGAAGCTCGAAAGTGCGGGTATCGAACAGGATTAGATACCCT
+
GGGGGGFFGGFFGGGGGGFGDGGG7FFG?EFGFEGGFGFFCE<FFFF@7FCCFEFFGFGDEGGFFC9FFFGGGFDG<CFEFGAEEGGGFGFGGGFGGG<?FG8FG8=DFGGG@8FGFC7EEGFFG9FFG<?FF,EGF,CF,+=>FEC@DD>DB1:EG9F<CFFECEGGGE:CEDFFG,>22CFEGEEAFGGGF@=ECCECFCFGG@<FFFFFFCCC85CECFCGFGFEDGF>>CEC3:@;EGGFFBE9GFFFCF;><+BC,@CF=C,.@GEEFFCC6=EFGFFDGFA5<<C?6GGGGD8FAEF+FCF?ECFE@=7GGFF<FGFECFC9EFGFGGGGEAEEFGGFDF<FFGFFEB:CCDGCBFBDGFCDF@FFEC9F@FF7GFDFFFFCDGFFF9FGGGGFCCGFEEGGDGFCGGGF;EFEGGGGGGFGGGGCC@CC
@NMDZ 82235
TGAGGAATATTGGTCAATGGGCGAGAGCCTGAACCAGCCAAGTAGCGTGCAGGATGACGGCCCTATGGGTGGTAAACTGCTTTTATAAGGGAATAAAGTGAGCCTCGTGAGGCTTTTTGCATGTACCTTATGAATAAGGCCCGGCTAATTCCTTGCCAGCAGCCGCGGTAATACGGAAGGTCCGGGCGTTATCCGGATGTATTGGGTTTAAAGGGAGCGTAGGCCGGAGATTAAGCGTGTTGTGAAATGTAGATGCTCAACATCTGCACTGCAGCGCGAACTGGTTTCCTTGAGTACGCACAAAGTGGGCGGAATTCGTGGTGTAGCGGTGAAATGCTTAGATATCACGAAGAACTCCGATTGCGAAGGCAGCTCACTGGAGCGCAACTGACGCTGAAGCTCGAAAGTGCGGGTATCGAACAGGATTAGATACCCT
+
@FGDFGGGGGFFFEF9CFFCGCEGGGDF8FCEFGGGGDGCEECEEEFF:CDEF@,AFFCF@CCF@EFFGG,CFEGG95CF<<A@ECFFF9FFGCEFG95<FF,,,BF<FCCE+4=<EDF<,,<,88EBCFFG5?9CDFF1FE<FE#@FG?G:+8DCFGFFFGGECGGGA4C>D@@C:FFE.EF<FGDEF@FB?FFE:<#FFFFF?F<8<:BFFGGCCDCC:FE=CCE@CFFEDDGGEFGEFF@CFGGGGEC,FFF:BAF=FF;BFC7GGGGGFGGGEGFFDGF><@A<>GFGGGGCCFFEC,8,EFC+BCFFCFGGGGGFEFFCEDFCGGFECCGGGGGCE9C,CFCGCGGF<@EEEFCFGEDFFDGFCGGGFGGGGF:C@GGGGGGGFEFF<GGFGGGGGGGGGGEGDGGFFGDFGFFGGGGGGFCAFGFCCCCC
@NMDZ 59
TGAGGAATATTGGTCAATGGACGAGGGCCTGAACCAGCCAAGTCGCGTGCAGGATGACGGCCCTATGGGTTGTAAACTGCTTTTATAAGGGAATAAAGTGGGAGGCTTGACACCTTTTGCATGTACCTTATGAATAAGGACCGGCTAATTCCGTGCCAGCAGCCGCGGTAATACGGAGGGTCCGGGCGTTATCCGGATTTATTGGGTTTAAAGGGAGCGTAGGCCGGCGATTAAGCGTGTTGTGAAATGCAGATGCTCAACATCTGAACTGCAGCGCGAACTGGTTTCCTTGAGTACGCACAAAGTGGGCGGAATTCGTGGTGTAGCGGTGAAATGCTTAGATATCACGAAGAACTCCGATTGCGAAGGCAGCCCCCTGGAGCGCAACTGACGCTGAAGCTCGAAAGTGCGGGTATCGAACAGGATTAGATACCCT
+
FF9CFECFEFFGD6FGGGGGFGGGDCFGGGFGDAFGGGDGGGE,BCFGGDFDFFCFC,BFFF@D8,9CEC@FFGE,<,9=CEEC5,CFFFE4B<F<,<<,<F<7=:,=C8E,=D8,,,,5CF9,FC,BFFC9?<,C5?#FFD3BF:+1,BDFB>7>F:>0DDECE?AFCCC:C9>C2*GD9?#CG>:GC<*/2>?>=<@4)@.;92-F=GF<CCF@D3@8E<;2<*1#,/81CDGCC:GFGGEB@2?6,,,>,9GFFF@@:@@,,C,9FEEE<>@7>=GGGGF@36,>FD9ED+@363859<C,C:GF@=?F@CCF?+DGGGGGDGGFGGGGFEEFE,ECGEAGFD:7GGFGFF:7@FC,F7GGGFCGFF7F@+:,FGGF@:@9DFGGFCEGGGF,GFC68GFFGF@::7FCCCFCF,FGGGGGGFDFFEECCCCC
@NMDZ 60
TGAGGAATATTGGTCAATGGGCGAGAGCCTGAACCAGCCAAGTAGCGTGCAGGATGACGGCCCTATGGGTTGTAAACTGCTTTTATAAGGGAATAAAGTGGGAGTCGTGACTCCTTTTGCATGTACCCTATGAATAAGGACCGGCTAATTCCGTGCCAGCAGCCGCGGTAATACGGAAGGTCCGGGCGTTATCCGGATTTATTGGGTTTAAAGGGAGCGTAGGCCGGAGATTAAGCGTGTTGTGAAATGTAGACGCTCAACGTCTGCACTGCAGCGCGAACTGGTTTCCTTGAGTACGCACAAGGTGGGCGGAATTCGTGGTGTAGCGGTGAAATGCTTAGATATCACGAAGAACTCCGATTGCGAAGGCAGCTCACTGGAGCGCAACTGACGCTGAAGCTCGAAAGTGCGGGTATCGAACAGGATTAGATACCCT
+
GGGGGGGGGGGGFAFGGGGGDGGGDGGFGGGGGGGGGGFGGG<,EFFFGGGGGGGGGFGEFFFGGGGGGE:CBFFG<FE<EFFFGGGFDGGGGFGGGGAFGGGEGFFGGGGFFFFGCDFGGGGGGGEFGGGGGG<EFGGGED@BCEGGG>;?CDDFGDGEGGGGGDGG:EGD=FGGGGGF:DCFGGGGGEEEFDFCFGFCFGGGGCGGFGEAEFGFGCDFCFEGGCE9CA@79DF7GGGGGGGGFCFGGFFC@CGGFAGGGFE-GFGGFGFGEGGGEFEFGFGGGGGGGFGFGGFFGGGE;??+F@CEEGGGFGGGGGFGGGGGGGGGGGGGGGGGGGGGGFGGFF<GGFGGGGFCGGGGGGGGGGFGGGEGGGFFGGGFCCGGGFFFGGFGGGGGGGGGGGDGGGFCCDGGGGGFGGGGGGGGGGGGGFGCCCCC
@NMDZ 61
TGAGGAATATTGGTCAATGGGCGAGAGCCTGAACCAGCCAAGTAGCGTGCAGGATGACGGCCCTATGGGTTGTAAACTGCTTTTATAAGGGAATAAAGTGAGTCTCGTGAGACTTTTTGCATGTACCTTATGAATAAGGACCGGCTAATTCCGTGCCAGCAGCCGCGGTAATACGGAAGGTCCGGGCGTTATCCGGATTTATTGGGTTTAAAGGGAGCGTAGGCCGGAGATTAAGCGTGTTGTGAAATGTAGACGCTCAACGTCTGCACTGCAGCGCGAACTGGTTGCCTTGAGTACGCACAAAGTGGGCGGAATTCGTGGTGTAGCGGTGAAATGCTTAGATATCACGAAGAACTCCGATTGCGAAGGCAGCCTGCTGTAGCGCAACTGACGCTGAAGCTCGAAAGCGTGGGTATCGAACAGGATTAGATACCCT
+
DFFFFFFGGGEFGGGFGE<EGEGGGGD8FFFEGGGCF8CCFFFGFGGGGGFAEBFFGGGGGGGGGGFGGGGGGFAEFEFGGGFGGGGGGFGF,CFC9FFGGDFGGGGFGGGFFGGGGGGGGGGGGGGGGGGF@F9?FFFGFFCGGGGGFGGCF,8+@CFGF8FFG6C@FGGGGAFGG7FB4FFC::CFCFE>CFGEE4F,?C9FG9:FFCF<B=7CEGEE?EDFF>>5,F<CEF?GGGECCDGG?FF;?CGGFFEE5:FFEEE:GGFFFFGFGE=-E@<GGGFGG3+CFB<E6EGGGGGGFEBGEEGEGGEED?ECFD<FEA:@+CFGCGGAFFFD<EE;C9,,EF?FGGFGGGGGGGGGGEFCBCEEC<F77F8A<@BCGGGGFEC:7EFEGEE@<CEEDEFD,CCECGFFGDGGFGGFCDC@,FEGGEEB8CCC
@NMDZ 112965
TGAGGAATATTGGTCAATGGACGCAAGTCTGAACCAGCCAAGTAGCGTGCAGGACGACGGCCCTCTGGGTTGTAAACTGCTTTTAGTTGGGAATAAAGTGCACCACGTGTGGTGTTTTGTATGTACCATCAGAAAAAGGACCGGCTAATTCCGTGCCAGCAGCCGCGGTAATACGGAAGGTCCAAGCGTTATCCGGATTTATTGGGTTTAAAGGGAGCGCAGGCGGACCTTTAAGTCAGCTGTGAAATACGGCGGCTCAACCGTCGAACTGCAGTTGATACTGGAGGTCTTGAGTGCACACAGGGATACTGGAATTCATGGTGTAGCGGTAAAATGCTCAGATATCATGAAGAACTCCGATCGCGAAGGCAGGTATCCGGGGTGCAACGGACGCTGAGGCTCGAAAGTGCGGGTATCAAACAGGATGAGATACCCT
+
EFFEG,FEAGGGGGGCCF<FFGGGGFEFGGGGGFFFGGGGGGGCFFEGGDGGDFCC7+CFF::,CADE8CFBC,EFGGGGGFGGGGG9<@B=ECFDFGGGGCGGGEGAF,=CB7B+B?,,<EFGGFGF,<AFGFGGFGGGGG7C@CFGGD9DEGGG7F@FGFFFGEFGFG><FECCE:=<E5F878<<=C9,<<E<3<68<#?E:C9?:@ACCCEAECECGFEEGGFDCFCFF8C?CCD@CFFEFD7:CGFFEF@,:::>EC>93FEGFGE@7FCCAFFDECCCBCD9F,FDD?,,EFE58<,ECA,F9GGEDEFDECGEFDCF@FFGGGGFGFGFDF<AFE5,GGEAFEFFDGGCGEDCEDGFGGGGGGGECGFFDFC78GFC6EC@+FB@E@AFGFDGDCFE8CFCF>GFFFGGGGGGGGFFFC,,FFFCCCCC
@NMDZ 63
TGAGGAATATTGGTCAATGGACGAGGGCCTGAACCAGCCAAGTAGCGTGCAGGATGACGGCCCTATGGGTTGTAAACTGCTTTTATAAGGGAATAAAGTGGGAGTCGTGACTCCTTTTGCATGTACCTTATGAATAAGGACCGGCTAATTCCGTGCCAGCAGCCGCGGTAATACGGAAGGTCCGGGCGTTATCCGGATTTATTGGGTTTAAAGGGAGCGTAGGCCGGAGATTAAGCGTGTTGTGAAATGTAGATGCTCAACATCTGCACTGCAGCGCGAACTGGTTTCCTTGAGTACGCACAAAGTGGGCGGAATTCGTGGTGTAGCGGTGAAATGCTTAGATATCACGAAGAACTCCGATTGCGAAGGCAGCTCACTGGAGCGCAACTGACGCTGAAGCTCGAAAGTGCGGGTATCGAACAGGATTAGATACCCT
+
FCEA8FEFFGGGGGGGGGGGGGGGGCCCEGFGFGGGGGGGFFFDDF@FGGGGFGGGGGGGGGGCFFGGFGEEGGFF9FFGGGGGGGGGGGCFFGGGGGGGGGGFCF@=:FGFGGGGGEC,CF<FGCFGGGGGGG9EGGFGGDGGC>FGGDDFFGCEFGFFDDFG7GGGEGGGGGFCCB@C6=:1>ECGGDGGDFC7<EGGGGCFDCFCC<C9EC79C<@GE=23@CEC=FEGFFGGGGGGGFGFFGDGFFGF9CFFFE@0,FE<C=AF<F:9GGG@C9CFDCGFF@FFFDA,?FF@?CGGFAFFGGGGGGGFD8FCB+FFGGGGE@CFGGFGGGF<F<,E<A9,FD<FGGGFFGEDGFGFCDGGGGGGF@FAFE<<CGGEEEFC,GFGGGGGGCGGGGGGGEGFGGGGGGGGGGGGGFGGGGGGGGGGGGGCB@<B
@NMDZ 55686
TGAGGAATATTGGTCAATGGGCGAGAGCCTGAACCAGCCAAGTAGCGTGCAGGATGACGGCCCTATGGGTTGTAAACTGCTTTTATAAGGGAATAAAGTGAGCCTCGTGAGACTTTTTGCATGTACCTTATGAATAAGGACCGGCTAATTCCGTGCCAGCAGCCGCGGTAATACGGAAGGTCCAGGCGTTATCCGGATTTATTGGGTTTAAAGGGAGCGCAGGCGGACCTTTAAGTCAGCTGTGAAATACGGCGGCTCAACCGTCGAACTGCAGTTGATACTGGAGGTCTTGAGTGCACACAGGGATACTGGAATTCATGGTGTAGCGGTGAAATGCTCAGATATCATGAAGAACTCCGATCGCGAAGGCAGGTATCCGGGGTGCAACTGACGCTGAGGCTCGAAAGTGCGGGTATCAAACAGGATTAGATACCCT
+
GGGGGGGGFGGGGGGGGGGGGGEGEGEGGGGGGGGGGGFGGGGGGGGGG>FGGGFFG<FG@FGFGDGGGGGGGGFGGGGGGGGGGGGGGGGGGCG9FGGGGGG?FFGFGFEFFEFGGGGFGGGGGGFDGGGDFEFGGGGGGG?GGGEGGGFGFFGGGGG7CEGG@EGGCCGGG9CCBFFDF:@FGGGGGGGGGGEEECFFCCFFFGCCFG?DGGE=EEGEGGEDCFFEGFFGGFGGGGGFGGGGGGGE<CEGF?GFEGGGGGGFGGGGGGFGGFGBD<:FFFGGGEGGGGGGGGGGGGGGGGFEF9E<GFDGGGFFFBA<GGGGGGGGFFGGCCGGGGGGGGGFFGGGGFFB=7C6CDGGGEFFDGGGGGGGFGCGGGGGGGGGGGGGGGGFFGGFFGGGGGGGGFCGGGGGGGGGGGGGGGGGGGGGGGGCCCCC
@NMDZ 92316
TGAGGAATATTGGTCAATGGGCGAGAGCCTGAACCAGCCAAGTAGCGTGAAGGATGAAGGCTCTATGGGTCGTAAACTTCTTTTATATGGGAATAAAGTATTCCACGTGTGGAATTTTGTATGTACCATATGAATAAGGATCGGCTAACTCCGTGCCAGCAGCCGCGGTAATACGGAGGATCCGAGCGTTATCCGGATTTATTGGGTTTAAAGGGAGCGTAGGTGGATTGTTAAGTCAGTTGTGAAAGTTTGCGGCTCAACCGTAAAATTGCAGTTGAAACTGGCAGTCTTGAGTACAGTAGAGGGTGGCGGAATTCGTGGTGTGGCGGTGAAATGCTTAGATATCACGAAGAACTCCGATTGCGAAGGCAGCTCACTGGAGCGCAACTGACGCTGAAGCTCGAAAGTGCGGGTATCGAACAGGATTAGATACCCT
+
DFG<FGGG@FFFCEFFEFAEEGGG7FDGGGGGGFGGGGCFGFGCFGGGGGGGGCCFFGGGCFCFFFCFFGGGGGGDFFGGGGGGGGEFGGGGEECCFGGGGGGGG9+AF=DEF<<,?DAFCFAF,CFEBCFGGG?EFGFDFFDBFFG=EFEE@ECE?CFG7BFEFGG<C7CF@,F<:@C@DF<1@FFFEGFC<FFEEF@CFBCF,CFE;CCEFCCFCDE4@DA:GF:FCGGGGGGGFFGFGGGF@AGDC@C@CFD<:5GEEE@8FCFGFGFCGFGAGFDFFDFCF,FEC=EFDGGGGGFCF@D?=8+CDGGFFFFE@=A+GEGEGGGGGGGGGGFB5,GGFFGGFDA<GGGFE?B7GGF@GEGGGGGGGGFFEA9EGGGF7@@F,FFF7GFGGFGGF7GGGGGGGFC@++GGGGGGGGGGGGGGGGGGFGFCB-9C
@NMDZ 66
TGAGGAATATTGGTCAATGGGCGAGAGCCTGAACCAGCCAAGTAGCGTGCAGGATGACGGCCCTATGGGTTGTAAACTGCTTTTATAAGGGAATAAAGTGAGCCTCGTGAGGCTTTTTGCATGTACCTTATGAATAAGGACCGGCTAATTCCGTGCCAGCAGCCGCGGTAATACGGAAGGTCCGGGCGTTATCCGGATTTATTGGGTTTAAAGGGAGCGTAGGCCGGAGATTAAGCGTGTTGTGAAATGTAGAGGCTCAACATCTGCACTGCAGCGCGAACTGGTTTCCTTGAGTACGCACAAAGTGGGCGGAATTCGTGGTGTAGCGGTGAAATGCTTAGATATCACGAAGAACTCCGATTGCGAAGGCAGCTCACTGGAGCGCAACTGACGCTGAAGCTCGAAAGTGCGGGTATCGAACAGGATTAGATACCCT
+
FCGGGGGGGGGGGGGFCFFFDGGGGGGGGGGGGFGGG8-CEFEFGGGGGGFFDBEFFFCGEFFGGGFEGF7BCEFFFFEFAF?FFFFGCDEF8FFGGGGGGGGGFFGGGDGE<FE<EGGGGDGGGGGFAFFEAEAFGGGCG@@FGCGGGFGGGC6CEF1>FFD:FGGGC@F?FACE:>C=GDCFGGFEF7CFFG7EGB<67FCCCFEFAFF9<9E;E88:GF<D=8C=55CFCFGFDFGGF;ECACFGFFF@0#CF@<FFBGGBFF@BDFGGF=3+@<<C>EF8FC<C=,FCD==FF=>FA,?,?E=7CGF<A8>+CCFGGGGGEGFECFGE<GGGGGFGGDF8FGGGFGFGFGEFEF<:C7CGGF9FFGGGGGGGFFEEBFFC9GFFEGFEFFDGFEE<CEEC,CEECCFCBGFFGGGGGFGGGFFFF8FCB6<@
@NMDZ 91705
TGGGGAATATTGCACAATGGGGGAAACCCTGATGCAGCGACGCCGCGTGGAGGAAGAAGGTCTTCGGATTGTAAACTCCTGTTGTTGAGGAAGATAATGACGGTACTCAACAAGGAAGTGACGGCTAACTACGTGCCAGCAGCCGCGGTAAAACGTAGGTCACAAGCGTTGCCCGGAATTACTGGGTGTAAAGGGAGCGCAGGCGGGAAGACAAGTTGGAAGTGAAATCTATGGGCTCAACCCATAAACTGCTTTCAAAACTGTTTTTCTTGAGTAGTGCAGAGGTAGGCGGAATTCCCGGTGTAGCGGTGGAATGCGTAGATATCGGGAGGAACACCAGTGGCGAAGGCGGCCTACTGGGCACCAACTGACGCTGAGGCTCGAAAGTGTGGGTAGCAAACAGGATTAGATACCCT
+
CGGEGGGGGGGGGGGFGFGGGGGGGGGFGGGGGGGGGGGGGGGGGGGGGGGGGGGGGGGGGGGGGGGGGGFGGGGGGGGGGGGGGGGFGGFGGGFFGFGGGGGGGGGGGGGGGGGGGGGFGG?GGGGGGGGGGGGGGGGGGFGGGGGDGDGGGGGGGGGGGGGGGGGGEGDFGGGEGGGGGGEGGGFFFFGGGGGFGGGGGGGGGGGFFFFG?FF@CEFGFGCFGGGGFGGGGGGGGGGGFGGGGGGGGGFD0FGGFGGGGGGGGGGGGFCGGGFGGGGGGGFGGGEGGGGGGGGGGGGGGGGGGGDGGGAFCGGGGGFFF:7FFGGGGFGGEGGGGGGGGGGGGGGGGGGCGGGGGGGGGGGGGGGGGF@GFGGGGGGGGGGGFGEGGGGGGGGGGGGFGGGGGGGGGGGCCCCC
@NMDZ 68
TGGGGAATATTGCACAATGGGGGAAACCCTGATGCAGCGACGCCGCGTGAAGGAAGAAGTATCTAGGTATGTAAACTTCTATCAGCAGGGAAGATAGTGACGGTACCTGACTAAGAAGCCCCGGCTAACTACGTGCCAGCAGCCGCGGTAATACGTAGGGGGCAAGCGTTATCCGGATTTACTGGGTGTAAAGGGAGCGTAGACGGACTGGCAAGTCTGATGTGAAAGGCGGGGGCTCAACCCCTGGACTGCATTGGAAACTGTTAGTCTTGAGTGCCGGAGAGGTAAGCGGAATTCCTAGTGTAGCGGTGAAATGCGTAGATATTAGGAGGAACACCAGTGGCGAAGGCGGCTTACTGGACGGTAACTGACGTTGAGGCTCGAAAGCGTGGGGAGCAAACAGGATTAGATACCCT
+
FGGGGFGGGGGGGGGGGGGGGGGEGGGGGGGGGGGGGGEGGGGGGGGGEFCGEGFBCFGEEGGF,CF<EGGGGGGFFFFGGGGGGGGGGGFGC8BGAFEFGGGDGEEFGGGFGGGF9EEGFFGGG::FGAFF@DC<FEGGFFE,CE=A5>C2FFD2DBCFEGG7FGGGAF?GFGGGGGD91FFGGGFGFFFFGGGGGG*CEGGGFGGFFFGFCCFFEGFCFFCFGGGGGFCEGGFG<:C,C79FC&FDDE@CEFFDF>BEGFCF/GGFDGFGEFFFFEGGEEEEGGFCFA9DFEEEFF<FF<@EECEE<GEFF@,7D<<FGGGFEGGGGGFFCFGGGEDEEGCFFGGF7GGFGGGEGGGGFGFFFFACEF<GGGGGGFCC<GGGF7DCEGGFCGDGE<CCFFGGFGECC,FCCCCC
@NMDZ 108802
TGGGGAATATTGCACAATGGGGGAAACCCTGATGCAGCGACGCCGCGTGAAGGAAGAAGTATCTCGGTATGTAAACTTCTATCAGCAGGGAAGATAGTGACGGAACCTGACTAAGAAGCTCCGGCTAACTACGTGCCAGCAGCCGCGGTAATACGTAGGGGGCAAGCGGTGTCCTGAATGACTGTGTGTAAAGGGTGCGTAGGTGGTTTGTCAAGTCAGAAGTGAAAACCCAGGGCTTAACTCGAGGACTGCTTTTGAAATTGTCAGACTTGCGTGCAGGAGAGGTAAGCGGAATTCCTAGTGTAGCGGTGAAATGCTTAGATATTAGGAGGAACATCAGTGGCGAAGGCGGCTTACTGGTCTGTAACTGACACTGAGGCACGAAAGCATGGGGAGCAAACAGGATTAGATACCCT
+
E8F,@:FF<E,,,,6CCCFFC@@EFGGDFGEFDF,@6EEFECFE@FEEEECFCCF<,,4,<EEEEFG=<=F?<EFF9EFGE9,C?E?4BCFGG=,??E9,C7C+++4=?=F9FGGGFC@,,53:9/:B*13C=$+3.8D9D7,=@::C</;+31;A68:<0GC57?-*,@??,49022<7;,F>7>:8+:<>@*7>B<,:7F?GFFD,=C<@@537=:CGFE,C6++8@3B<BBC,5F>C:C6,,?A,4,:,:;9FCE<:,FE,,FFFFC+>+8FA,F@,ACCGFC:=C4E?C,C,=:,5DFEF>CGGE@EF<A,<C6F@BA,FE,CFDA<FC6E<9FFBCEC7FGFC7@C;,,;6GFCC,GFC,EFGGGFFDGFF<FFC@EFC@F@C-EFFEECFDEECFEFFCFFGGGGCB8CB
@NMDZ 86725
TGAGGAATATTGGTCAATGGGCGAAAGCCTGAACCAGCCAAGTAGCGTGCAGGATGACGGCCCTATGGGTTTTAAACTGCTTTTATAAGGGAATAAAGTGAGTCTCGTGAGACTTTTTGCCTGTACCTTATGAATAAGGAACGGCTAATTCCGTGCCAGCAGCCGCGGTAATACGGAAGGTCCGGGCGTTATCCGGAGTTATTGGGTTTAAAGGGAGCGTAGGCCGGAGATTAAGGGTGTTGTGAAATGTAGAGGCTCAACGTCTGAACTGCAGCGCGAACTGGTTGCCTTGAGTACGCACAAAGTGGGCGGAATTCGTTGTGTAGCGGTGAAATGCGTAGATATCACGAAGAACTCCGATGGCGAAGGCAGCTCACTGGAGCGCAACTGACGCTGAAGCTCGAAAGTGCGGGTAGCGAACAGGATGAGATACCCT
+
DACFCEFE9EFF9C@FFGG<CF7F+@FCDDFFF,,CFG-FFG@9FFFGG799CFGCGGGGB7@FCFCC,6B,,<CFGG<EFGGFFGF,,C=CE,E<E?,,9,CCEFGGFGED,B9<?<CD?F<:FGCFAFGFGF,<E7CF#:?7BEGF9F;FD?7GFF>6CDBFC7A:CE@EE1@@5.5:5/3:<FEFB*(-8845,#FCC?CF94<<CGGCGE8FGEFGGGC7*F<372@2?*4**8FDCGGGFCGF>,<@,,CFD,FF<@,@9F<E,BC87GDGCFGGGGGD=8+,FF9GFF@+:9:C,GECF:@CF?FADF:GF@D<FGCGGGGGGGGGGGFFB,GGFDFA:<9,GGGFEC6-F:ECB,GGGGFGFFFGFE,GG?GFC:@FAGGGGGCGGFGGGDGGGGGGGCC+:7GGGFC7EGFEGFGGFF<GGGGCCCCC
@NMDZ 97919
TGAGGAATATTGGTCAATGGGCGAGAGCCTGAACCAGCCACGTAGCGTGCAGGATGACGGACCTATGGGTTGTAAACTGCTTTTATAAGGGAATAAAGTGAGCCTCGTGAGACTTTTTGCATGTACCTTATGAATAAGGACCGGCTAATTCCGTGCCAGCAGCCGCGGTAATACGGAAGGTCCGGGCGTTATACGGATTTGTTGGGTTTAAAGGGAGCGTAGGCCGGAGATTAAGCTTGTTGTGAAATGTAGCCGATCAACGTCTGCACTGCAGCGCGAACTGGTTTCCTTGAGTACGCACAAAGTGGGCGGAATTCGTGGTGGAGCGGTGAAATGCGTAGAGATCACGAAGAACGCCGGTTGCGAAGGCAGCTCACTGGAGCGCAACTGACGCTGAAGCTCGAAAGGGCGGGTATCGAACAGGATTAGATACCCT
+
E8FF8,6CCCFG9FGGFGGGFFGGGCC8EFFG,;CFGC,E,+CFGF7F7:DFCB<F4,CFCCEG,<?<C68:BEFGGGGGCFFD9F<F9CF=E<FGEGGGCFCGFDFGGGGGEFFFGFG@EGF<,,5,<?<EF,CE??CF33@FGGG,,3@B=DFCCDFDCFF7C8<C>:3@A93F7***?9>FF;?@CFC:#36;4:CE%:8FCEFE<<ACFFFCE::1>ECEFF9:B32?22C;,3@EEFCCFFGG9:<+#@C',7(3C8;AF=?FGFCC>@@DECCCFFGFGF@B,,@AGEFF:FGFEB<F:>GCGF<C=F>=?+,,F=@+EC7GB<FFGC=77GGGFA,GGGFCGFECC@++F7C+@,7CE<FCFEGGFGFFDE@7C@+<EEC@FFB:<,GGGFCGGGGGFB@+CGGGGGFA7FF<9DGGGGFEEGGCCCCC
@NMDZ 87212
TGAGGAATATTGGTCAATGGGCGAGAGCCTGAACCAGCCAAGTAGCGTGCAGGATGACGGCCCTATGGGTTGTAAACTGCTTTTATAAGGGAATAAAGTGAGCCTCGTGAGGCTTTTTGCATGTACCTTATGAATAAGGACCGGCTAATTCCGTGCCAGCAGCCGCGGTAATACGGAAGGTCCGGGCGTTATCCGGATTTATTGGGTTTAAAGGGAGCGTAGGCCGGAGATTAAGCGTGTTGTGAAATGTAGATGCTCAACATCTGCACTGCAGCGCGAACTGGTTTCCTTGAGTACGCACAAAGTGGGCGGAATTCGTGGTGTAGCGGTGAAATGCTTAGATATCACGAAGAACTCCGATTGCGAAGGCAGCTCACTGGAGCGCAACTGACGCTGAAGCTCGAAGGTGCGGGTATCGAACAGGATTAGATACCCT
+
FFGGGG?FFGGGGGGGGGFG8FEGEGGGGFGGGGGGGGGGDGFCFGGGDGGGGGGGGGG7FFGG8FFFFFGCFEDEFEFFGGGGGGGCC9EG8FF99FGGGFGGGDEGAA:FGFGGGGGGGGGGGGGGGGGGDGGGC<DFGF:7FE7FFFGFDG9FGAF@FGGG@ECBFFEFFFGFGGGCFGGEEEGEGG9CFFFCFCEFC<+GCEGEGFGGGGE<?8C:BCE>GGF:F@@DGG8<>;FAGGGGGCFFDGGGFFDDFFGE6FECFBC@>FFFGGFD>FEDCGFFF<F<G=FFE@+FBFCFAAC,?+FGGCGGGGFCB?+FGGFFEDGGFCGFGGGGCF9GFFDGGFB<AFGFFFC@@<GGGGGFGGFGFGGGGGGGEFGGEF7FCFGGGGFCECFFGGE@C@GGGGEEGCGGFCF<7GGFAGGFE9GGGFGCCCCC
@NMDZ 84459
TGGGGAATATTGCACAATGGGGGAAACCCTGATGCAGCGACGCCGCGTGAGCGATGAAGTATTTCGGTATGTAAAGCTCTATCAGCAGGGAAGAAAATGACGGTACCTGACTAAGAAGCACCGGCTAAATACGTGCCAGCAGCCGCGGTAATACGTATGGTGCGAGCGTTATCCGGATTTACTGGGTGTAAAGGGAGCGTAGACGGTGTGGCAAGTCTGATGTGAAAGGCATGGGCTCAACCTGTGGACTGCATTGGAAACTGTCATACTTGAGTGCCGGAGGGGTAAGCGGAATTCCTAGTGTAGCGGTGAAATGCGTAGATATTAGGAGGAACACCAGTGGCGAAGGCGGCTTACTGGACGGTAACTGACGTTGAGGCTCGAAAGCGTGGGGAGCAAACAGGATTAGATACCCT
+
FFGFCCFFFGGGGGGGGFGGGGGGGGGGGCEGGGGGGGGEEGGGGGGEGGGGGG?FEGFEFGGGGGGGGFGGGG9EEFFGGGGGGGGGGGFG@EFGGCFGGGFGGGGGGGGGGGGGFDF0EC@FGGGGGGFGFFDGGG8CCDFFDGEGEGGAFGC<FDFECEC8CGGGGGGGFGGFG9C9EFGGFGFCBCCBGGEGGGEEEE<9EFE59GGF8DC?<F<FFFE?GFGFCFEFCFA@FFGGGFGG=CGGFGGGFGF;GFGGGF?AGGGGGFGFGEGGGGGGFGGGGGGGGFGGCGGCGEDFGFDGGGGFFGGGFEGFGEFE?AF?FFCDEFGFFCEFGFDGGGFGGGGGGGGGGGGGGGGGGGGGFFFGEGGFEEFGGGGGGGGGGGGGGGGGGGGGFGFFGFFFCGGGFGGCCCCC
@NMDZ 74
TGGGGGATATTGCACAATGGGGGAAACCCTGATGCAGCGACGCCGCGTGGAGGAAGAAGGTTTTCGGATTGTAAACTCCTGTCGTTAGGGACGATAATGACGGTACCTAACAAGAAAGCACCGGCTAACTACGTGCCAGCAGCCGCGGTAAAACGTAGGGTGCAAGCGTTGTCCGGAATTACTGGGTGTAAAGGGAGCGCAGGCGGACCGGCAAGTTGGAAGTGAAAACTATGGGCTCAACCCATAAATTGCTTTCAAAACTGCTGGCCTTGAGTAGTGCAGAGGTAGGTGGAATTCCCGGTGTAGCGGTGGAATGCGTAGATATCGGGAGGAACACCAGTGGCGAAGGCGACCTACTGGGTACCAACTGACGCTGAGGCTCGAAAGCATGGGTAGCAAACAGGATTAGATACCCT
+
FGDEEGGGCFFEGGGGGE9FGGGGGGGGDGGGA<E9<FFG7FFGFDFEEEFGGDFGFGGG?,BBCFG@:BFFFGGGGGGEGFFGFGGGGF=D@F@FGGGGGGGGFGGGGGGGG,:@FGFFGGGDGGGGGGGC7ECFCC3@A5:FFGDG#<C?FCE?F7FGDCEGFFCGC<FC?<7>;FG2GGCFEGFAECF<FCDFG4CGEC>DEEEEFFE>3?C)CFFGFEE<F>D>?FE,7GGFCGEB94GGGGFDCGF?@FC@GBEDFGFB:CCEC@FGGGGGGGCEFGGGGGFFE9FFF?=+FCEGGFFF>GGGEFED?4,:@DDGFF+@GGF<C9DCGGFECGGEEGEFGGFCC7<FFGF<@CEGGGF?GFGGGEFEEACFCGGFFFFE=,FGGFGFGGGGGGGFFGGGGGGGGGGCCCCC
@NMDZ 75
TGGGGAATATTGCACAATGGGGGAAACCCTGATGCAGCGACGCCGCGTGAGTGAAGAAGTATCTCGGTATGTAAAGCTCTATCAGCAGGGAAGAAAATGACGGTACCTGACTAAGAAGCCACGGCTAACTACGTGCCAGCAGCCGCGGTAATACGTAGGGGGCAAGCGTTATCCGGAATTACTGGTGTAAAGGGTGCGTAGGTGGTATGGCAAGTCAGAAGTGAAATCCCAGGGCTTAACTCTGGGACTGCTTTTGAAACTGTCAGACTGGAGTGCAGGAGAGGTAAGCGGAATTCCTAGTGTAGCGGTGAAATGCGTAGATATTAGGAGGAACATCAGTGGCGAAGGCGGCTTACTGGACTGAAACTGACACTGAGGCACGAAAGCGTGGTGAGCAAACAGGATTAGATACCCT
+
GGGGGGGGGGGGGGGGDFGGGGGGEGGGGGGGGGGAFGGGGGGGGGGGGE7CFGGGGGF?,CFFFGG=CCFFFGGDFGGGAFGGFD?BFGGGGGGGGGGGGDGEGEG9<=FAFFEGGG,<,>>EFGGGFDFGDF@FGGFGGFGGG@FGFGG8@GGGGGGG&CGFCFGGGC<FGGEGGGGGGCGFCF,#48,7EF=GDFFGGGFFF?D-<CDGBGFFFD/GGFD9@A#DD:=FCFE,??AA3::::8FCCFFCFFCFFFFFFCFCCCGGFFGDCFFFFFFEACGGFF+DGFFC<E<<C,?GGF@+EGGFFCFC:,EFCGFGGGFGEGGGGFEGGFF@C?GGGGGGGDGGEFGFGGGFGFFFE<6FGGGGFFE,FFGFFGFCGGFF7F@CGFE,AGGGDFGGGDDCFEFGGFCC<CC
@NMDZ 76
TGAGGAATATTGGTCAATGGACGAGAGTCTGAACCAGCCAAGTAGCGTGCAGGATGACGGCCCTATGGGTTGTAAACTGCTTTTATAGGGGGATAAAGTGTGTCACGTGTGGCATATTGCAGGTACCCTATGAATAAGGACCGGCTAATTCCGTGCCAGCAGCCGCGGTAATACGGAAGGTCCAGGCGTTATCCGGATTTATTGGGTTTAAAGGGAGCGTAGGCCGGAGATTAAGCGTGTTGTGAAATGTAGACGCTCAACGTCTGCACTGCAGCGCGAACTGGTTTCCTTGAGTACGCACAAAGTGGGCGGAATTCGTGGTGTGGCGGTGAAATGCTTGGATATCACGAAGAACTCCGATTGCGAAGGCAGCCTGCTGTAGCGTAACTGACGCTGAAGCTCGAAAGCGTGGGTATCGAACAGGATTAGATACCCT
+
FFGGFEFFFFGGFG9CFFGFGFGGEGCFFFGGGGGGGGGGGG,CFCFGGGGGD,<@EFGG7@F?CCEFGGDG7FFGGDDFFGF9,,CEFF=FF7FGGG<DAD9?FFGD<<F@7B,F,FA<EEGGGGCGGGCAF,,CEFFF@=@F@+3>,C>FGFBCGGGFF70F+8:CECG<GGFG:FFE?CFFG=F)GGGF93<;FCF;>GFCGFFGCCFD7=1;>8:88:<<F:C//C?:F?FFDGGFE;FF+<B?FC<@<@:>CFFCGGFFGGC>CFFCDGFEGFDGGGF*GGFDFAA9D7GEGGFGDF=4+=++GGGGFFFEB7BFEEF>7EGGGGFGGGGFE8F9CDGGFGGCGGEC8GF7GGGEGGGGGGGGGGGGFE@8GGGGGGGGGGGGGCEGGGGGGGGFFFFC7GGGCGFCGGGGGGFGGFGF<DGGGFFC@,B-
@NMDZ 81476
TGAGGAATATTGGTCAATGGACGAGAGTCTGAACCAGCCAAGTAGCGTGCAGGATGACGGCCCTATGGGTTGTAAACTGCTTTTAGTTGGGAATAAAGTGCACCACGTGTGGTGTTTTGTATGTACCATCAGAAAAAGGACCGGCTAATTCCGTGCCAGCAGCCGCGGTAATACGGAAGGTCCAGGCGTTATCCGGATTTATTGGGTTTAAAGGGAGCGCAGGCGGACCTTTAAGTCAGCTGTGAAATACGGCGGCTCAACCGTCGAACTGCAGTTGATACTGGAGGTCTGGAGTGCACACAGGGATACTGGAATTCATGGTGTAGCGGTGAAATGCTCAGATATCATGAAGATCTCCGATCGCGAAGGCAGGTATCCGGGGTGCAACTGACGCTGAGGCTCGAAAGCGCGGGTATCAAACAGGATTAGATACCCT
+
GG<FG<FFGGGGGFEF@FD8,CFGG:CFGGGFGGC@FGF<C<CC<ECGGGGGGGGFGGGGGGG@FGFGGFFGFGFGFGGGGGFGEFF9EFC<FGGDFFCEA9?FF7CBFGFG<BFEGCFGGGGGFG,C,BFFFGGDFCFCGGGC7F:DFG,EFGGGGGG;GGFFE.@>FGE:FGCEGF:ECCF,?>FG@<FCGGGGE@ECGGFF>FGDCEFFGGC<ECFCEE7EGEGGFCACCGDC.:CC<+GFGFCFGF7GF?FGFCEEFGCCEF=CFDFGFGGFA4+3@FFA,+@F8B,FGGGFEFE8FFCGFAFFCFGFGFCF59=,,GEDGFB5F<B,?,FCFGF;C49,FGFFE<AA:+=FC:DBCECF,GGFCEGGFFGEGGGEGDFCFC6EGGFC8GF8CECGGFED;F@@DEFFFCGF@CDEC,FE,FCGGGFACCB@
@NMDZ 102659
TGAGGAATATTGGTCAATGGACGAGAGTCTGAACCAGCCAAGTAGCGTGCAGGATGACGGCCCTATGGGTTGTAAACTGCTTTTATAAGGGAATAAAGTGGGAGTCGTGACTCCTTTTGCATGTACCTTATGAATAAGGACCGGCTAATTCCGTGCCAGCAGCCGCGGTAATACGGAAGGTCCGGGCGTTATCCGGATTTATTGGGTTTAAAGGGAGCGTAGGCCGGAGATTAAGCGTGTTGTGAAATGTAGACGCTCAACGTCTGCACTGCAGCGCGAACTGGTTTCCTTGAGTACGCACAAAGTGGGCGGAATTCGTGGTGTAGCGGTGAAATGCTTAGATATCACGAAGAACTCCGATTGCGAAGGCAGCTCACTGGAGTGCAACTGACGCTGAAGCTCGAAAGTGCGGGTATCGAACAGGATTAGATACCCT
+
FGFGGGCEGGGGGGGFFGGG<FGGGDG6FFGGGGGFGGGGGGGGGGGGGGGGGGGGGGGGGGGGGGGGGGGFGGDFDGGGGGGGDGGGFGCFFGGG9FFFCEA+FFGGGFD,E,EFFGGGGGGGAFGGG,EFGFAFGFFGGGGGGDG<F:GGG?FGF9DFGFFGGGGGGGCFGGFDGGGG@FGGGGGFCF<@FFEGCFFFGFGFCF7FGFCCCEEFEEGGCCC68FEGGGGGDFCCEGC8EGGGGGGGGGGFC3@?EGEGG8FGFGFGGFGGFGFGGFEDGGGGFGF:,FCFGF:EEFFF??DFF7GGGGF?F=+FCGGGGGFBE=DEAAGFGGGGGF<FGFGE<FECCEFFFF@:C<<@+EDFGFEECC,F<9GFF8ECFEDF<FCB,FCFFAGGGGEFCEF<FDGEECGGGGGGEFEC9GGFGFFEFF@CCCCB
@NMDZ 115929
TGAGGAATATTGGTCAGTGGGCGAGAGCCTGAACCAGCCAAGTAGCGTGCAGGATGACGGCCCTATGGGTTGTAAACTGCTTTTATAAGGGAATAAAGTGAGCCTCGTGAGGCTTTTTGCATGTACCTTATGAATAAGGACCGGCTAATTCCGTGCCAGCAGCCGCGGTAATACGGAAGGTCCGGGCGTTATCCGGATTTATTGGGTTTAAAGGGAGCGTAGGCCGGAGATTAAGCGTGTTGTGAAATGTAGATGCTCAACATCTGCACTGCAGCGCGAACTGGTTTCCTTGAGTACGCACAAAGTGGGCGGAATTCGTGGTGTAGCGGTGAAATGCTTAGATATCACGAAGAACTCCGATTGCGAAGGCAGCTCACTGGAGCGCAACTGACGCTGAAGCTCGAAAGTGCGGGTATCGAACAGGATTAGATACCCT
+
GFGGGGGFFGGFGFGG?FG8FCCFGGGGGGDEGGGGGGGGGGFGGGEGGGGGGGGGGGGGGGGG8C<EFFGEFGGG9EFGGGGGDFGGGGGF8EFGGGGGFGGFDGC7AEC=FFFFFCEGGGFFGGGFEGGG<FGGG9<F@GGGGGGG@CBGFD8CFDG2GGEGGGGDGGGEC9DCCFEG>GFGGC0FFBF8=CFEEEEGGGGGGGGFE<FGGGGFGEGGGGCC<A90GCCEGGGGGFECGFC;GGGGFCFG)EGGF:GGFGFFFFFGGFGFFDG>9AGG=>B@<,FDA8GFD=:4+F:GFFECGGGFCAFCGFC7FF<FEA:7EC@E<<FGGGF@9FFFFE<?CGGFFGFGFCFBGFC,7GFCGGCGFGGGFGGGGGGGEEFFDGFGGGGGFGGGGGGF@7GGFFGGGGGFGGGGGGGGGGGGGGGGGGGCCCCC
@NMDZ 80
TGAGGAATATTGGTCAATGGACGCAAGTCTGAACCAGCCAAGTAGCGTGCAGGAAGACGGCCCTCTGGGTTGTAAACTGCTTTTAGTTGGGAATAAAGTGCATCACGTGTGATGTTTTGTATGTACCATCAGAAAAAGGACCGGCTAATTCTGTGCCAGCAGCCGCGGTAATACGGAAGGTCCGGGCGTTATCCGGATTTATTGGGTTTAAAGGGAGCGTAGGCCGGAGATTAAGCGTGTTGTGAAATGTAGACGCTCAACATCTGCACTGCAGCGCGAACTGGTTTCCTTGAGTACGCACAAAGTGGGCGGAATTCGTGGTGTAGCGGTGAAATGCTTAGATATCACGAAGAACTCCGATTGCGAAGGCAGCTCACTGGAGCGCAACTGACGCTGAAGCTCGAAAGTGCGGGTATCGAACAGGATTAGATACCCT
+
GDEFGFGGFGGGF@FGGGFGGGGGGGGGGGGGGGGGGGFGFGGFGGGGGGGGGGGGGCGG@FGCFFGGGEFC=FGGGGG9EGGGGGEFFFCFFGGGGGEFFGEFF<CFFFFG9FFAFCFGGGGGGGCGGCFGFGGGG:FFBCFCGEGGC.,:F8=GGGGFEFGFGECFACGGGFFGC?GGFGCC@F:GE><GGFE?<GGFAC?GFGFGE@FFGGDGGGGFCCEFFFG52DFEF9GC>CCEGFEGFGFDGGFF@FFEGFBGGGGF@GFF<GFEFCFGCCD;GGGGGGGGGGGGGGGFGFEFC,,,FECEGGGFFCGGGFGGGGGGGGFDGGFGGGGGGGGGGGGFE@BGGGGGGGF:GGCEGGGGGGGGGGGGGGFEGGFC@ECGGGGGGGGGGGGGGGGGGGGGGGFFFDGGGGGGGGFFGGFGGGGGGGGCCCCC
@NMDZ 81
TGGGGAATATTGCACAATGGGGGAAACCCTGATGCAGCGACGCCGCGTGGAGGAAGAAGGTCTTCGGATTGTAAACTCCTGTTGTTGAGGAAGATAATGACGGTACTCAACAAGGAAGTGACGGCTAACTACGTGCCAGCAGCCGCGGTAAAACGTAGGTCACAAGCGTTGTCCGGAATTACTGGGTGTAAAGGGAGCGCAGGCGGGAAGACAAGTTGGAAGTGAAATCTATGGGCTCAACCCATAAACTGCTTTCAAAACTGTTTTTCTTGAGTAGTGCAGAGGTAGGCGGAATTCCCGGTGTAGCGGTGGAATGCGTAGATATCGGGAGGAACACCAGTGGCGAAGGCGGCCTACTGGGCACCAACTGACGCTGAGGCTCGAAAGTGTGGGTAGCAAACAGGATTAGATACCCT
+
,CFFGGDFGGGGGGGGGGGGGGGGGGGGGGGGGGGGGGFGGGGGGGGGGGGGGGGGGGGGGGGGGGGGGGGGGGGGGGGGGGGGGGGFGGGGGGGFGGGGFEEFGGGGGGGGGGGGGF>GGGDGGGGGGGGG?FGGGFCGGGGGGGGGGGGGGGGGGGGGGGGGGGGDFFEGGGGGGGGGGGGGGGGGGFFGGGGGFDFECGGGGFEFGGFAFFGGGFGGGGGGFFE>FGGGGGFGA7GGGGGGFFGFFFFFGDGGGFFGGGGGGGCFGGGFFGFFDGGFGGGGFCGGGCGGGFCCGGGGGGGGEGGGGGGGGGGGGGGFGF:EGGEGFCFFGGGGGGGF@@GGGGGGGGGGGGGGGGFGGGGGGGGGGGGGGGGGGGGGGGGGGGGGGGGGGGGGGFFGGGGGGGGFFGGCCCCC
@NMDZ 104694
TGAGGAATATTGGTCAATGGACGCAAGTCTGAACCAGCCAAGTAGCGTGCAGGAAGACGGCCCTCTGGGTTGTAAACTGCTTTTAGTTGGGAATAAAGTGCATCACGTGTGATGTTTTGTATGTACCATCAGAAAAAGGACCGGCTAATTCCGTGCCAGCAGCCGCGGTAATACGGAAGGTCCAGGCGTTATCCGGATTTATTGGGTTTAAAGGGAGCGTAGGCCGGAGATTAAGCGTGTTGTGAAATGTAGACACTCAACGTCTGCACTGCAGCGCGAACTGGTTTCCTTGAGTACGCACAAAGTGGGCGGAATTCGTGGTGTAGCGGTGAAATGCTTAGATATCACGAAGAACTCCGATTGCGAAGGCAGCTCACTGGAGCGCAACTGACGCTGAAGCTCGAAAGTGCGGGTATCGAACAGGATTAGATACCCT
+
FGFFGGGGFGCGDFGGCGG?EFGGGGFACFGGGGFF8FF,FFFFFGGG7@FFA:FGGGGGG7:FFCE=FFCEFDC<EFDGGAEFGEF,CFGDCEDFDGEGGFGGFGGFGFGG?FGFFGGGGFGGFEGDFGGGGGGGGGC@FGGGGGEDFDE?DFFE+BD77>F:FEGGGDCACFGGGEECFGGGCFCFGCGGGGEEGCGFFF;GGFGFGCFEEGG;BCFGGGGFFCCEGGFFGCGGGGGGGGGFGFFD9FFCFFDGCDDG?CGGGGGFFGGFCEGGFAFGGGFGGGFGFGFGGF:FGGGGGGFGDGGGEFGGGGGGEFF,GGGGGGGGGGGGGFGF9GGGDFGGGFGGFGGGGFGGGGGGGGGCFCFGGGGGGCGGGGGGGGEDGGGGGGGGGGGGGGGGGGGGGGGGGGGGGGGGGGGGGGGGGGGGFEFCCCCC
@NMDZ 79422
TGAGGAATATTGGTCAATGGACGAGAGTCTGAACCAGCCAAGTCGCGTGAAGGAAGACGGATCTATGGTTTGTAAACTTCTTTAGTGCGGGAACAAAGCGGCGTCGTGACGCCGGATGAGTGTACCGCAAGAATAAGCATCGGCTAACTCCGTGCCAGCAGCCGCGGTAATACGGAGGATGCGAGCGTTATCCGGATTTATTGGGTTTAAAGGGAGCGCAGGCTGCGAGGCAAGTCAGCGGTCAAATGTCGGGGCTCAACCCCGGCCTGCCGTTGAAACTGTCTTGCTAGAGTTCGAGTGAGGTATGCGGAATTCGTGGTGTAGCGGTGAAATGCTTAGATATCACGAAGAACTCCGATTGCGAAGGCAGCTCACTGGAGCGCAACTGACGCTGAAGCTCGAAAGTGCGGGTATCGAACAGGATTAGATACCCT
+
GGGGC,EFGGGGGGGGGGGGGGGGGGGGGGGGGGGGGGGGGGGGGGGGGGGGGGGGGGGGFFGGGGGGGGGGGGGFGGGGFGGCFFGGGGGGGFGGGGGGDGE@FGGGGGGGGGEGGGGGGGGGGGGGGGGGGGGGGGGGGGGGGGGGGGGGGGGGGFGGGGGG@GGGGGGC9FGGGGGGGGGDG=GGGCEFFGGGGGGFGCEGGEG1GGFGGGGGGGGGFGGFGGGGGGGGGFGGGGG<>EGEFFGFGGGGGEG<GGGGGGGGGGGGGGDGFEGGGGFFDGDGGGECGGGGGGGFFGGGGGGGGGGCGEGF7GGFCGGGGGGGGGGGGGFGGGGEDGFCGEGGGDFGGFFGFGGGGGEGGDGGGGGGGGGGGGGGGGGGGGCFFGGGGGGGGGGGDFFGGFGDFGGGGGGGGGEFCGGGGGFEGGFFECCCCC
@NMDZ 110749
TGGGGAATATTGCACAATGGGGGAAACCCTGATGCAGCGACGCCGCGTGAAGGAAGAAGTATCTCGGTATGTAAACTTCTATCAGCAGGGAAGATAGTGACGGTACCTGACTAAGAAGCCCCGGCTAACTACGTGCCAGCAGCCGCGGTAATACGTAGGGGGCAAGCGTTATCCGGATTTACTGGGTGTAAAGGGAGCGTAGACGGTGTGGCAAGTCTGATGTGAAAGGCATGGGCTCAACCTGTGGACTGCATTGGAAACTGTCATACTTGAGTGCCGGAGGGGTAAGCGGAATTCCTAGTGTAGCGGTGAAATGCGTAGATATTAGGAGGAACACCAGTGGCGAAGGCGGCTTACTGGACGGTAACTGACGTTGAGGCTCGAAAGCGTGGGGAGCAAACAGGATTAGATACCCT
+
GFGGGGGGFFGGGGGGGGGDEFGGGGGFGGGGGGGGGGGGGGGGGGGDGGFAFGGFGGGFGGGGGGG@EDFGGGGGGGGGAFEFCEEGDEFGGGGGGFFGEGGGFGGCGFGG<FEFFFCADC+@F@CFGGCFGGC:FFFGGGFGCBFGCC>AFGF?FGGGGBFGFFCFFEDDFFGD@FECGG?G8F<GFGEFGGGFEGGFC>CGGGGGEGGGGFFDGEG9GFGGDGDGGFCFCFEFGBDGFFGGGGGF>GGFCFGGGFFGFGFA7C?CDDGGGGGGFAEEGGCFFBDGF8GGGGFFFEE9GGGGGGGGGFGGGGGGGGGGFAF9FFCGACAGGGFCGGGGGGGGGGGGGGGGFF<9GGGFDGFGGGGGGGGGGFGGGGGGGGGGGGECDGGGGGGGGFGGGGFGGGGGGGGCCCCC
@NMDZ 85
TGGGGAATCTTGCGCAATGGGGGGAACCCTGACGCAGCGACGCCGCGTGCGGGACGGAGGCCTTCGGGTCGTAAACCGCTTTCAGCCGGGAAGAGTCAAGACTGTACCTGCAGAAGAAGCCCCGGCTAACTACGTGCCAGCAGCCGCGGTAATACGTAGGGGGCGAGCGTTATCCGGATTCATTGGGCGTAAAGCGCGCGTAGGCGGCCCGGCAGGCCGGGGGTCGAAGCGGGGGGCTCAACCCCCCGAAGCCCCCGGAACCTCCGCGGCTTGGGTCCGGTAGGGGAGGGTGGAACACCCGGTGTAGCGGTGGAATGCGCAGATATCGGGAGGAACACCAGTGGCGAAGGCGGCCTACTGGGCACCAACTGACGCTGAGGCTCGAAAGTGTGGGTAGCAAACAGGATTAGATACCCT
+
CFGGGGGDGGGGGGGGGDFGGGDD:FFGEFGGGEFGGGGGGGGDGGGGGGGGGGDB>>CGGGGGGGGFGFGGFGGGGGGEGGGGGG,CFGFCCFGG,<CFEFGGGGGGGGGGGGGGGGGGG8C>EGG58C7CGGFGGG7CGGGFGG>?EEG<.<CGGFFDGG<>EGGGGG5E;@FGGGECE?CEC(EECEGGEFEC:CEEC?8C9CEEE:;ECEGEEGGGGGC:CEECEGGGGFGCGE?+EEGE5GEFC*ECC>EEGFFFC>584@+7<==F>C7FEEFC<:FDEF+GFFDGGEFB+GGGGGGGGEBCBC<AC,CF:CGFFF@EF@CGGFFFFEGEGGGFGGGGGGEEGEGFAAGCGGGGGGGGGGGGGGEEGFGGGGGDGGDGGGFGGGGF8GGGGGGGGGDGGFCGFGFDCCCCC
@NMDZ 62651
TGAGGAATATTGGTCAATGGGCGAGAGCCTGAACCAGCCAAGTAGCGTGCAGGATGACGGCCCTATGGGTTGTAAACTGCTTTTATAAGGGAATAAAGTGAGCCTTGTGAGGCTTTTTGCATGTACCTTATGAATAAGGACCGGCTAATTCCGTGCCAGCAGCCGCGGTAATACGGAAGGTCCAGGCGTTATCCGGATTTATTGGGTTTAAAGGGAGCGTAGGCCGGAGGTTAAGCGTGTTGTGAAATGTAGATGCTCAACATCTGCACTGCAGCGCGAACTGGTTTCCTTGAGTACGCCCAAAGTGGGCGGAATTCGTGGTGTAGCGGTGAAATGCTTAGATATCACGAAGAACGCCGATTGCGAAGGCAGCTCACTGGAGCGCAACTGACGCTGAAGCTCGAAAGTGCGGGTATCGAACAGGATTAGATACCCT
+
EEFFCFFECGF@EFA<<AFFDGGE:CF,,CD8FGGG8EG<F,E<,E@:CBDCDFGGGGGE:EEEFGF8=FC:FFCCF9FFGCDACAA,<E,,B<F<D,CFGGFFF,5,,CFFE<?E@@+<B<FA,B?FEFE9FE<EFGGG84++=:F8,,CCB,6C<>8@,,,8@BCCEFG9BFFFEEFDFF:?CFC*;)68@C<.*6:93FEF<09%C>?AC14==8CE;995<C:<DFFCC:=3?CC>EFFE@B97D<C:<:GGC:F%+FEEF?3:@C5330+8-<-AF.DAGGFF>=AE+7FCF8@,,:A=:C>=FB<?=E@44+78FE:=ECF9<C,<CF9FFFEEC,EFE<4=,CA?:@@+7FC8+:ECGGEFE@FCFE,FGGEC:@+66,C7B8-GGGGGGCB6C:?<GGEFFDFFF@@GFC-CE<F9F=6,E8FCC<@8
@NMDZ 81465
TGAGGAATATTGGTCAATGGGCGAGAGCCTGAACCAGCCAAGTAGCGTGCAGGATGACAGCCCTATGGGTTGTAAACTGCTTTTATGCGGGGATAAAGTGAGCCACGTGTGGCTTATTGCAGGTACCACATGAATAAGGACCGGCTAATTCCGTGCCAGCAGCCGCGGTAATACGGAAGGTCCGGGCGTTATCCGGATTTATTGGGTTTAAAGGGAGCGTAGGCCGTTTGTTAAGCGTGTTGTGAAATGTCGGGGCTCAACCTGGGCATTGCAGCGCGAACTGGCAGACTTGAGTGCGCGGGAAGTAGGCGGAATTCGTCGTGTAGCGGTGACATGCTTAGATATGACGAAGAACTCCGATTGCGAAGGCAGCCTGCTGTAGCGTAACTGACGCTGAAGCTCGAAAGCGTGGGTATCGAACAGGAGTAGATACCCT
+
FEFFGGGGCGGGGGFGGGCFGGGFGGGFG8FGFGGGGGGGGGGGFGCGGGGGFGGGFG,CFFGGGFEFGGGGGGEGFGGGGGFGGGCGGGGD7BFGFGGGGFDFGGEGGGFGGGGFGGGGG9DG<5DAFFFFDFAFGGD@FGDGE/<D>EFFGFFGBFFGFCFGGGGCFEEFCFGGGEEEFF0BFEDGGEEFGFGC7F7A?99EFFGGG?GGFF>*CEGGGCEFGEEGGFFG?EGFGGGG<=EGGFB9C>:@FF?C8>GF@CGGGGGGFEC<GGFDGFCEFFD<GGF<FF@GGGFB7GEFEF<GGGGECFFGGFC7@FF>FCF>7CFC5:,5,DDFFEFEFA,8C,:,9GGFCC@C:GD:@8,,FEECF,FFFFGEFCEGDGEGGFGGEF@CGGFGF@CCCFAGGGGGGGGGGGGGFFGFGFFF;,<GGF@AA-<B
@NMDZ 113843
TGGGGAATATTGCACAATGGGGGAAACCCTGATGCAGCAACGCCGCGTGAGTGAAGAAGTATTTCGGTATGTAAAGCTCTATCAGCAGGGCAGATAATGACGGTACCTGACTCAGAAGCTCCGGCTAAATACGTGCCAGCAGCCGCGGTAATACGTATGGAGCAAGCGTTATCCGGATTTACTGGGTGTAAAGGGTGCGAAGGTGGCAGTGCAAGTCCGATGTGAAAGGCCGGGGCTCAACCCCGGAGCTGCATTTGAAACTGCATAGCTAGAGTACAGGAGAGGCAGGCAGAATTCCTGGTGTCGCGGTGAAAGTCGTAGATAGTAGGAGGAACACCAGTGGCGATGGCGGCTTACTGTGCGGGAACTGTCGTTGAGGCTCGAAAGCGGGAGGAGCAAACAGGATTAGATGCCCT
+
FGECC:FFG<@FDCFF8CFC,C:7;FCFB@DFEGCFGFFGGGGGCF:FGCCE??<AEFCCF<FEAEEE8FCE,CFDE,:CC,5,C=EEDD++B+BFFG<E<CCFF+CFECDF,,8AECCAFGE@CCB<<FEFF5DDGGGGGGC@:CGDGGGGGG83>8<C9,F7FCCCFCF,FFGG7FDG9CACF7,4*33,CCGGEGF*=B7,,<<,:<FCGGFG@+;CC8277@F78C8:8ECECFFC86>5>?*/:@GCFFF+0<?EFE76C?+<<FFAA8;C>4CDGC9B,,,,,,,<B8<7EF?+@++4++4,9,<C4=8,BC,AA4,,9F<FEFGFCFC-C,,=:,BB4B+>EEF@9,<C@@8++,C6,<;+68-,FGGCF@8,6:A8B@:+=,;,<F<<<6E;CEFGGEC,C<C-@@96
@NMDZ 89
TGAGGAATATTGGTCAATGGACGAGAGTCTGAACCAGCCAAGTAGCGTGCAGGATGACGGCCCTATGGGTTGTAAACTGCTTTTATAAGGGAATAAAGTGAGTCTCGTGAGACTTTTTGCATGTACCTTATGAATAAGGACCGGCTAATTCCGTGCCAGCAGCCGCGGTAATACGGAAGGTCCGGGCGTTATCCGGATTTATTGGGTTTAAAGGGAGCGTAGGCCGGAGATTAAGCGTGTTGTGAAATGTAGATGCTCAACATCTGCACTGCAGCGCGAACTGGTTTCCTTGAGTACGCACAAAGTGGGCGGAATTCGTGGTGTAGCGGTGAAATGCTTAGATATCACGAAGAACTCCGATTGCGAAGGCAGCTCACTGGAGCGCAACTGACGCTGAAGCTCGAAAGTGCGGGTATCGAACAGGATTAGATACCCT
+
FEGFGGGGGGGGFFFEGGGFGGGG@FGGFGGGGGGGGGGGGGGGGGGGGGGGGGGGFGGG:FGFFGFGCDEEEFFGGGGGFFGGGGGGAFEEG8FFGGGFGFDGGFDDFGGGG9<FFFGGG99?FGGGAEFEFFF,EGDFFFGGEGGGGCFFGFGGGGCFFFDFGEEE@FFGGGF@<FCCGFDE5GFGC@FCFGGDGEGFFFBFGG7CAFF<FFGCDEGFEGGGGGGGGCGECGGGGGG>GGGGFEFCC,D,:CFF7AF@FGF6:4EGEFFCEC9CC@:CGGGGFFFCEDCD?GGEGGEF9FFAGECGGFGFFFC@?+FFGGGGGGEGAFFDFGGGGGFCGGGFGFGFGGGGGGDGGFGDGGGGGGGFGGGGGGGFFEGGDGGGFFFGGGCGF<CE6GGFFGGCFGGEGEGGGGGGGGGGFGGGGGGGF8GC@CCC
@NMDZ 90
TGAGGAATATTGGTCAATGGGCGAGGGCCTGAACCAGCCAAGTAGCGTGCAGGATGACGGCCCTATGGGTTGTAAACTGCTTTTATAAGGGAATAAAGTGAGTCTCGTGAGACTTTTTGCATGTACCTTATGAATAAGGACCGGCTAATTCCGTGCCAGCAGCCGCGGTAATACGGAGGGGGCAAGCGTTATCCGGATTTACTGGGTGTAAAGGGAGCGTAGACGGTGTGGCAAGTCTGATGTGAAAGGCATGGGCTCAACCTGGGGACTGCATTGGAAACTGTCATACTTGAGTGCCGGAGGGGTAAGCGGAATTCCTGGTGTAGCGGTGAAATGCGTAGAGATTAGGAAGAACTCCGATTGCGAAGGCAGCTCACTGGAGCGCAACTGACGCTGAAGCTCGAAAGTGCGGGTATCGAACAGGATTAGATACCCT
+
GGGGGCGGGFGGGGGGGGGGGGGGDGGGGGGGGGGGGCGGGGGGGGGGGGGGGGGGGGGGGGGGGGGGGFGGGGGGGGGGGGGGGGGGGFG=EFEFEGGGGGAFGGGGDGGGGGGGGGGGGGGGGGGGGGGGGGGGGGGGFGGGGGGFFGGGGGCFGGGGGGGGGGGGGCFGF@GGGGGGGGE7CGGGGGGCF=G74:FGFFCFFFFG.CCFFGGGEGGG;EGCDCC<GGGGFGG<FCGE<<,FFGFGFGD<CGFDF;FFF.#6#FDDFGGFADB>31FCFC3GFAF<DFGGFC>@+78+GGFECGEF=,E,F8GFC:+,,,:+GGFFFFAFGGGGGGGGE<B<AA<EEC@<:,8-7D@DEGGGGGGGF<FC,F@FC@F:CF@E9FGGEDGGGFFDGGGGFFCGGG@EDEFE+GGGF@A<GFCADGFEFE<C<@CC
@NMDZ 82576
TGAGGAATATTGGTCAATGGGCGAGAGCCTGAACCAGCCAAGTAGCGTGCAGGATGACGGCCCTATGGGTTGTAAACTGCTTTTATAAGGGAATAAAGTGAGTCTCGTGAGACTTCTTGCATGTACCTTATGAATAAGGACCGGCTAATTCCGTGCCAGCAGCCGCGGTAATACGGAAGGTCCGGGCGTTATCCGGATTTATTGGGTTTAAAGGGAGCGTAGGCCGGAGATTAAGCGTGTTGTGAAATGTAGACGCTCAACGTCTGCACTGCAGCGCGAACTGGTTTCCTTGAGTACGCACAAAGTGGGCGGAATTCGTGGTGTAGCGGTGAAATGCTTAGATATCACGAAGAACTCCGATTGCGAAGGCAGCTCACTGTAGCGCAACTGACGCTGAAGCTCGAAAGTGCGGGTATCGAACAGGATTAGATACCCT
+
FF9EFEFGCA<CCFFEFF@8,<C:F@FGGGGFGGD<FFG8E@FDDFEFCEFGG@GFFCCF+CCFGGGGGE:6B5CF9FCFFCFECFG9F9<:=EFFEGEEEBFFD9FGF8F,A?E,C,,BA?,BEEGFG,E<E5EAE9,,:BFGEE7AFGGFGFE7>,CD<DFC@EEGFE2@3FGD7CF:F:FEGEGGG8FG9FF==F:FFGFCFFGGG:<CFGGCEGGGGC=FFEGGC@CCCFDGE?E<GFCD/FD:FE+2++:@:FCD;@/CEGFGF8EC:<DF>;58CCF7%@CFFF?F?EFEGF89GFGFCC@87?F?+8>8CFFFBA++EDFDFFFADCE<,<,,6,,FCGF@<?@CFECB:@8CECFEFD<C8CGGGCGGGF@+@@66C9CC8-FFFE9FFF:<8EDFFGF7GGEF@GCF;FFCC<<,,<,<AFECCCB@
@NMDZ 73021
TGAGGAATATTGGTCAATGGACGAGAGTCTGAACCAGCCAAGTAGCGTGCAGGATGACGGCCCTATGGGTTGTAAACTGCTTTTATAAGGGAATAAAGTGAGTCTCGTGAGGCTTTTTGCATGTACCTTATGAATAAGGACCGGCTAATTCCGTGCCAGCAGCCGCGGTAATACGGAAGGTCCGGGCGTTATCCGGATTTATTGGGTTTAAAGGGAGCGTAGGCCGTCTGGTAAGCGTGTTGTGAAATGTCGGGGCTCAACCTGGGCCCTGCAGCGCGAACTGTCAGACTTGAGTGCGCGGGAAGTAGGCGGAATTCGTCGTGTAGCGGTGAAATGCTTAGATATGACGAAGAACTCCGATTGCGAAGGCAGCCTGCTGTAGCGCAACTGACGCTGAAGCTCGAAAGCGTGGGTATCGAACAGGATTAGATACCCT
+
FGAFGGFF<<FFGGGGGCF<9FEGFGEFGFFGGFGGGGCF8FFEFFEGDGF9FGGGGGGG+@@7FEFGFC:@FGFGGGGGGGGGEGGGGGGGGGGGGGAFDGGGGGGGFCFGGCEFC@FGDFGGGGEFFGGGGGDFGEC<FEEGGGGFFFEFGGF7FEFFGGGFF:@FGG>F9;FDCCFGFFGEGGEGGE5AFDFE@GFD@C4FGEFDFFDFFGCCGEGFCEEG<=:?CF?EGAC6/;EEFGGGGGGGGEEGGGGFA8E>DGFGGGF#*FEFC@9@>>GFFF9:EAF=?FGFGFC@ECEFACFGGGF7EEFDC=+:=7GGGCGGGF7FFC,GGFFGGGGFGGGGFCEDGGGGGFF7FCFFGGE?GGGFFEGGGGGGGGGFFEGF@FGGGGEGGGGGGEGFCFGGGGGGGGGGGGGCGGFCGGGFA@GGGGGCB89C
@NMDZ 95499
TGGGGAATTTTGGACAATGGGGGTAACCCTGATCCAGCCATGCCGCGTGCAGGATGAAGGTCTTCGGATTGTAAACTGCTTTTGTCAGGGACGAAAAGGGATGCGATAACACCGCATTCTGCTGACGGTACCTGAAGAATAAGCACCGGCTAACTACGTGCCAGCAGCCGCGGTAATACGTAGGGTGCAAGCGTTAATCGGAATTACTGGGCGTAGAGCGTGCGCAGGCGGTTTTGTAAGATAGATGTGAAATCCCCGGGCTCAACCTGGGAATTGCATATATGACTGCAAGACTTGAGTTTGTCAGAGGAGGGTGGAATTCCAAGTGTAGCAGTGAAATGCGTAGAGATTTGGAAGAACACCGATGGCGAAGGCAGCCCTCTGGGACATGACTGACGCTCATGCACGAAAGCGTGGGGAGCAAACAGGATTAGATACCCT
+
GGF8C,BF<DFGCGDFGGGCGGEGGGGGGGFFFGFGGGFFF,<CF7FGGGGGFGGGFFEGECEGFGD=FGCFGFGEECECFGGFCFFFGGEGGGGFEGGGG8FAFFCFGFGGGGGGGGGGGGGFGGCGGF7=FGGGFFGGGGCGGGF@<GGGGGFFG)2GFG9@BF>DFGG?GFGGGGGGEGFGGF>GGGGGGG>=FFFFGGDFFGGGG<GGGBEGFFCGEGGGEGFGDFGGGGGGFGG@EFCGGGGGGGGGGGGFFGGGGGFFFCGFFGGGGFCGCGEFCGF@E9DFF@A?@=EFGGGEFAF9A<GFGFGFFGFFA<FAGGGGGGGGGGGFECFDGCGE@FC,@??,FFCGGGFEGGGGFCCC@C:EGGGGGGGGFCGF@GGFDFEGGGGGECGGGFEGD@@@C6CEC7GGGGGGGGFCGFF-ECEFFDFFGFFECC@CC
@NMDZ 61391
TGGGGAATATTGCACAATGGGGGAAACCCTGATGCAGCGACTCCGCGTGGAGGAAGAGGGTCTTCGGATTGTAAACTCCTGTTGTTGAGGAAGATAATGACGGTACTCAACAAGGAAGTGACGGCTAACTACGTTCCCGCAGCCACGGTAAAACGTAGGTCACAAGCGTTGTCCGGAATTACTGGGTGTAAAGGGAGCGAAGGCGGGAAGACAAGTTGGAAGTGAAATCTATGGGCTTAACCCATAAACTGCTTTAAAAACTGTTTTTCTTGAGTAGTGCAGAGGTAGGCGGAATTCCCGGTGGAGCGGTGGAATGCGTAGATATCGGGAGGAACACCAGTGTCGAAGGCGGCCGACTGGGCACCAACTGACGCTGAGGCTCGAAAGTGTGGGTAGCAAACAGGATTAGATACCCT
+
6FD,@C,CEFG9FGGFGGGC,@+:FEFFGFCGGFGFGGFCF@:CC@7@B@=EC6FCFFEFEFGGGD,8BBFG,CFEFGFBCFG<EFGGFGGGGGGGGGGAE=:BDFFE?BF@E8<8FAF<FDGGGE:BFFGGCF,BF9@FC:F>#@6<FFF?>FGFG:FGFGFC:>FG>C:C:CCC<14@;F+<B.C;2??27CF@;F<#F?:*FEDEG5ACGGFGF<,@FFF#F@,<8#:AF7==<FGGFFC@C9GGGGGCE;,#C9/=DDB:A:,,1:GFDGGFF:E=FF9FGGGGECGFCGGGCFCGFFF>84+GFFGFECGDFFAGFEB>,@GFFGGFGF8C-F8EC8,,FF@7F7FC+,,GCGFEFGF<9FFDGGGGF?GECF:8CCGFGGGGGGGFGFEC6,FGGGGGGGEDGGFCC9CC
@NMDZ 95
TGAGGAATATTGGTCAATGGGCGAGAGCCTGAACCAGCCAAGTAGCGTGCAGGATGACGGCCCTATGGGTTGTAAACTGCTTTTATGCGGGGATAAAGTGAGCCACGTGTGGCTTATTGCAGGTACCGCATGAATAAGGACCGGCTAATTCCGTGCCAGCAGCCGCGGTAATACGGAAGGTCCGGGCGTTATCCGGATTTATTGGGTTTAAAGGGAGCGTAGGCCGGAGATTAAGCGTGTTGTGAAATGTAGATGCTCAACATCTGCACTGCAGCGCGAACTGGTTTCCTTGAGTACGCACAAAGTGGGCGGAATTCGTGGTGTAGCGGTGAAATGCTTAGATATCACGAAGAATTCCGATTGCGAAGGCAGCTCACTGGAGCGCAACTGACGCTGAAGCTCGAAAGTGCGGGTATCGAACAGGATTAGATACCCT
+
FGGGGFGGGGGGGGGGGGGGGGGGGGGGGGGGGGGGGGGGGGGGGGGGGGGGGGGGGGGGEGGGGGGGGFGGGGGGGGGGGGGGGGFFFGGGGDGGGGGGGGFFGFGGGGGGGFGGGGGGGGGGGGDGEGGGGGGGGGGGGDFGGGGG?GGGGGGGGDCGGGGGGGGGGGGFGGFEE@EGGGGGGGGGGGGFGGGGCEGFGGGGGGGGFGFCGGG@GEGGGEGGGGGGGGGGGGGGGGGGGGGGGFGGGGFG?GGGGGGGFGGGGGGGGGGGGGGGGGGGGGGGGFBCGGGGGGGGFGGGFFFFGGGDGGGGFEEGGGGGGGGF@GGGFGGGFGGFDGGGFFGGGGGGGGGFFGDGGGGGGGGGGGGGGGGGGGFGGGGGGGGGGGFFGGGGGGGGGGGGGGGGGEEDGECFGGGGGGGGGGGGGGGGGGGCCCCC
@NMDZ 50849
TGAGGAATATTGGTCAATGGACGAGAGTCTGAACCAGCCAAGTAGCGTGCAGGATGACGGCCCTATGGGTTGTAAACTGCTTTTATAAGGGAATAAAGTGAGTCTCGTGAGACTTTTTGCATGTACCTTATGAATAAGGACCGGCTAATTCCGTGCCAGCAGCCGCGGTAATACGGAAGGTCCGGGCGTTATCCGGATTTATTGGGTTTAAAGGGAGCGTAGGCCGGAGATTAAGCGTGTTGTGAAATGTAGATGCTCAACATCTGCACTGCAGCGCGAACTGGTTTCCTTGAGTACGCACAAAGTGGGCGGAATTCGTGGTGTAGCGGTGAAATGCTTAGATATCGCGAAGAACTCCGATTGCAAAGGCAGCTCACTGGAGCGCAACTGACGCTGAAGCTCGAAAGTGCGGGTATCGAACAGGATTAGATACCCT
+
@FGGGGGGGGGGGGGGGGGGGFGGGGGGGFGGGGGGGFGGGGFGGGGGGGGFFGGFFFCFCFFGGGGGGGGGFFGGGGGGGGGGGGGGGGGGGGGGGGGGGFGGGGGGGGGGGGGGGGGGDFGGFFGGGGGGGGFEBFGGG9CGECFGEGEFGGGGFGGFGGGFEGGDFEFFGGGGGFGGGF>DGGGGGGG8FGGEF?CFGFFGGGGGCGGFEF748EGGGFEFFCEBDCCEFFECEFGGGG;DFGFGGGFGGGGFCGGGGGGFFGFFGFGGGGGFFFFCFFGGGGFBCGF<6GF:EFF9FC,FB+GGEGFED?GGGGFGGF@+8DF?<GED<??<GFAEC+::GGGGDGGGGGCDDGFFFDCEC,,8EEEDFFFAFGF:7FCCDGFCC@CFCFEEFGCGGGFEFGGFCGE8GGFGFECGFE@FEFFAFFE<C8C@
@NMDZ 63360
TGAGGAATATTGGTCAATGGACGAGAGTCTGAACCAGCCAAGTAGCGTGCAGGATGACGGCCCTATGGGTTGTAAACTGCTTTTATAAGGGAATAAAGTGAGGCTCGTGAGTCTTTTTGCATGTACCTTATGAATAAGGACCGGCTAATTCCGTGCCAGCAGCCGCGGTAATACGGAAGGTCCGGGCGTTATCCGGATTTATTGGGTTTAAAGGGAGCGTAGGCCGGAGATTGAGCGTGTTGTGAAATGTAGACGCTCAACGTCTGCACTGCAGCGCGAACTGGTATCCTTGAGTACGCACAAAGTGGGCGGAATTCGTGGTGTAGCGGTGAAATGCGTAGATATCACGAAGAACTCCGATCGCGAAGGCAGCTCACTGGAGCGCAACTGACGCTGAAGCTCGAAAGTGCGGGTATCGAACAGGATTAGATACCCT
+
CC@CFGC,66CFG9CFGGG8FGGGFGDEF9FGCF:,6E<F@FF<FGEGG,CE@FD8F,BF+7@F<FGEC=?CEGGGGGFCFCGGCDF9EF,C,9E?F<FEC<,<B=FBFGG,,BFGGGGG,CEFGG,FEFGFAF9<EFFGD,ACF8C<CFCFFDD7F<>=D7D:>7FE>FDF<>FG8@EC8>CCECC:F<<FEFB9+C7C<CC>;<4FCFCFGGC3<EC2GGCCFEGE98F=,+<,8CFC+GFGFFE<EF>0':@:C:C@>;3,@7A@<CEEC6<8+<ADEFED9,8FA=B:+:8+8,,E<<E<GEF4FDECFF>@BCFEFFCBEGGGFGGGGEGEF5?EC,CFC,,GGGFFFFFFEF@@@6GGGGGGGDFGEF@9GGFF:F+99FDGGEFDGGGGGGGFGGGGGFC@C7GGGGGDEFF<GFC9GGGGGFECCCCC
@NMDZ 98
TGAGGAATATTGGTCAATGGGCGAGAGCCTGAACCAGCCAAGTAGCGTGCAGGATGACGGCCCTATGGGTTGTAAACTGCTTTTATGCGGGGATAAAGTGAGCCACGTGTGGCTTATTGCAGGTACCGCATGAATAAGGACCGGCTAATTCCGTGCCAGCAGCCGCGGTAATACGGAAGGTCCGGGCGTTATCCGGATTTATGGGGTTTAAAGGGAGCGTAGGCCGGAGATTAAGCGTGTTGTGAAATGTAGATGCTCAACATCTGCACTGCAGCGCGAACTGGTTTCCTTGAGTACGCACAAAGTGGGCGGAATTCGTGGTGTAGCGGTGAAATGCTTAGATATCACGAAGAATTCCGATTGCGAAGGCAGCTCACTGGAGCGCAACTGACGCTGAAGCTCGAAAGTGCGGGTATCGAACAGGATTAGATACCCT
+
EFGGFFGGGGGGGGDCCFECFGEGCGGGGGGFFGGGGGGGGGACEF7@FGGDGGG8FECG>FGGGGGGG8FGEF9F9,F9FGGGGGGFG7CCC7B<FGGFGEFGG8CDCFGCGDGGGGGGGFGGFGGGCCCFFC<,C9FFF7CCFGGGDFDF@EG*:>>FF:FFGGGEGCF9CGCC5>7FFGGDCGGCF52<=@C5CE?2<F#FEEF>CCCCG#GFDGGGCEEFCE?#9GGGGBFEE93BEFD@DCFGF:9>/;8FFCCGDGGGFFFFFCBFGGCFCGGFGGF:8CDA@FGGGGGGGFFFAA,@DGGFGEGFGFC>B+GF8GGFEGCDCGGGGGGGFGGGGGGGDGFDGGFFFGGDGDAEGGGGGGGGF?DGGGGGGGGGDGFC,EEGGEFEGCFF8DGFGGGGGEDGEEFECGGGGFCCGGGGGFCGF8ECCCCC
@NMDZ 90463
TGAGGAATATTGGTCAATGGGCGAGAGCCTGAACCAGCCAAGTAGCGTGCAGGATGACGGCCCTATGGGTTGTAAACTGCTTTTATAAGGGAATAAAGTGAGCCTCGTGAGGCTTTTTGCATGTACCTTATGAATAAGGACCGGCTAATTCCGTGCCAGCAGCCGCGGTAATACGGAAGGTCCGGGCGTTATCCGGATTTATTGGGTTTAAAGGGAGCGTAGGCCGGAGATTAAGCGTGTTGTGAAATGTGGATGCTCAACATCTGCACTGCAGCGCGAACTGGTTTCCTGGAGTACGCACAAAGTGGGCGAATTTCGTGGGGTAGCGGTGAAATGCTTAGAAATCACGAAGAACTCCGATTGCGTAGGCAGCCCACGGGAGCGCGACTGACGCTGAAGCTCGAAAGTGCGGGTATCGAACAGGATTAGATACCCT
+
FFCCFGGGEFGGGFFFFGG8FGGGDGGGGGGGGGGGGGGGGGGGGGGGGGGGGGGGGGGGGGGGGGGGGGGEFGGGGGFGGGGGGGGGFGGGGGGGGGGGGG8,BDFGGG:,BFGGGG79@FFGFGGGGGGGFGGGGGFFGGGGGDGFFGGGGGGGGGGG7FGGGGFFF@EFGGGGGGGGGGGGGEEGGGGGGGEG/CCEFG<FFG:C:FGGGGGGGGGEGGC:<BC>F#F:C:C=C/EDCGFFFF?E:?#83,?<FFG<F,E082,A>:CEFE<G<7EGD=GC3,FFBB,,+>+8+D>CCC,8GEFDCA<,:++8+>4D9,F@+C:DA<EFFB<F<B<,,,,,,C,,,C9EE?@:CC<:=B@B:,6:,@CEEF@C8,C87@@76,FGGGEF9GGGGGGGGGGGFGGGC@FGGECFC,GGGGGGECFFFDFCCCCC
@NMDZ 100
TGGGGAATTTTGCGCAATGGGGGCAACCCTGACGCAGCGACGCCGCGTGCGGGACGAAGTCATTCGTGACGTAAACCGCTTTCAGCGAGGAAGAACCATGACGGTACTCGCAGAAGAAGCCCCGGCTAACTACGTGCCAGCAGCCGCGGTAATACGTAGGGGGCGAGCGTTATCCGGAATCATTGGGCGTAAAGCGCGCGCAGGCGGGCTTTCAAGCGGCGGCGTCGAAGCCGGGGGCTCAACCCCCGGAAGCGCCCCGAACTGGAAGCCTCGGATGCGGCAGGGGGAGGCGGAATTCCTAGTGTAGCGGTGAAATGCGTAGATATTAGGAGGAACACCAGTGGCGAAGGCGGCTTACTGGACGGTAACTGACGTTGAGGCTCGAAAGCGTGGGGAGCAAACAGGATTAGATACCCT
+
GGGGGGGGGGGFGGGEGGGGGDGGGGGGGGGGGGGEGGGGGGGGGGGGGGGGGGGGFGGFFFGGGGAFGGGGGEGGGGGGGGGGGGGGGCF<<FFG8FGGGGGGGGEGAFD7FFGGFBCF:FEG7::=FDGGCF8<FCF@:F:FFEGGGGEE:0?F?FFEEEGGGG>EE/;*AFFGGG+/<4C.:CFEDEG8:CDCEEGGE>GGDC>EGGGFGDFCGEED>EGGEEEEDGFC<FFGGG//=*<5ECCFCECGGE:GCC>FF@0F8GGGEEBFAC57GEFGFDGGGGGECC8EGGFFEFFB,FGGGDGGGEGF9C7GGGGGGGGGGEGGGGGGGGGFEFGGGGGGGF@GGGEGGGGGFFGGEFGGGGGGGGGGGGFDGGGGFFGGGGGGGEGGGGGGGGEFGGGGGGGGFF@CBB<CA
@NMDZ 66876
TGAGGAATATTGGTCAATGGACGAGAGTCTGAACCAGCCAAGTAGCGTGCAGGATGACGGCCCTATGGGTTGTAAACTGCTTTTATAAGGGAATAAAGCGAGTCTCGTGAGACTTTTTGCATGTACCTTATGAATAAGGACCGGCTAATTCCGTGCCAGCAGCCGCGGTAATACGGAAGGTCCGGGCGTTATCCGGATTTATTGGGTTTAAAGGGCGCGTAGGCCGGAGATTAAGCGTGTTGTGAAATGTAGACGCTCAACGTCTGCACTGCAGCGCGAACTGGTTTCCTGGAGTACGCACAAAGTGGTCGGAATTCGTGGTGTAGCGGAGAAATGCTTAGATATCACGAAGAACTCCGATTGCGAAGGCAGCTCACTGGAGCGCAACTGACGATGAAGCTCGAAAGTGCGGGTATCGAACAGGATTAGATACCCT
+
CFC<F8<FEE@C@CCF<CEGFGGGC+@FAFG6CEFFF,CDFFFCA,@8,6CDA:<=?E7C:C@<F@EGF<F7=?FGDFG:,,65F<FG9<DGFF9EFC9CFBCAFDDFFGCFFGFFFEF@?CCEE@F<@<B9FD<EGFCGFF+>7FFGF9@A,@+@<DA<FAG,CEGDGDF=ACG7:C<<DEFCFC*C<<7:BCDCB=CCGCC12<GC@BC<B9<%=@E8;:EFFCFFF@FCFGGDECDGGGGGFF;D9F>.:FCD>:1<),;<<CFEGGGCE@C>EF:FF=BDFGF=8B,5++FCGCE7FA9D7E=8+,?9=:F=CB+,F<=:CC@,C,ADEDAGD9E@C,E,C<ECFGGFE@7@:D@@::DFFAA<<CC,C69FGGFCGGGFFDFCFCCF6,<F@7:,<C,<;+::+@F@CGDFFCC;6,CE5E,GFE6<B,@-
@NMDZ 102
TGGGGAATATTGCACAATGGGGGGAACCCTGATGCAGCGACGCCGCGTGAGTGAAGAAGTATCTCGGTATGTAAAGCTCTATCAGCAGGGAAGAAAATGACGGTACCTGACTAAGAAGCCACGGCTAACTACGTGCCAGCAGCCGCGGTAATACGTAGGGTGCAAGCGTTATCCGGAATTACTGGGTGTAAAGGGTGCGTAGGTGGTATGGCAAGTCAGAAGTGAAAACCCAGGGCTTAACTCTGGGACTGCTTTTGAAACTGTCAGACTAGAGTGCAGGAGAGGTAAGCGGAATTCCGAGTGTAGCGGTGAAATGCGTAGATAGTAGGAGGAACATCAGTGGCGAAGGCGGCTTACTGGACTGAAACTGACGCTGAGGCACGAAAGCGTGGGGAGCAAACAGGATTAGATACCCT
+
GGGGDCEFFGGGGGGGGFGGGGGDEGGGGFFGFEFFGGCGGCFDGGGFGDGAFGGGGGGFDDCFFGGE<<F<@EG=<FFFGCA9=DGCCGGC@:FFGG9FFC@FFFEFEFGFGFGGCACE,3<C7FB8FC,<FF,<*2?C<<B:>C=EGDECECG?FFCG#:EEG80.CEEFFGGGDEFF7E:CCCC;CFG:.EG=C;C<:FECF@7=@?F<GGD?9FFEAGEC:<G?CAEF>=A,@3@C7D7AB68FFGF=CCCFCEFB7,,/0;FFA5EACGFFF-><:018BB+?7CGGGFFFB4,:FFECC=,C,C5,>GGFFEC,,FFC,EEDFFEGFFC-CF@6,GFDF7CGF@,DEE,FFFGFC,FFFCFCGGGGCDFCE@B,CEGGEGEGGE;8GGGDGFAEAGGGE@CGFCGCCC@@
@NMDZ 81392
TGAGGAATATTGGTCAATGGGCGAGAGCCTGAACCAGCCAAGTAGCGTGCAGGATGACGGCCCTATGGGTTGTAAACTGCTTTTATAAGGGAATAAAGTGAGTTTCGTGAGGCTTTTTGCATGTACCTTATGAATAAGGACCGGCTAATTCCGTGCCAGCAGCCGCGGTAATACGGAAGGTCCGGGCGTTATCCGGATTTATTGGGTTTAAAGGGAGCGTAGGCCGGAGATTAAGCGTGTTGTGAAATGTAGACGCTCAACGTCTGCACTGCAGCGCGAACTGGTTTCCTTGAGTACGCACAAAGTGGGCGGAATTCGTGGTGTAGCGGTGAAATGCTTAGATATCACAAAGAACTCCGATTGCGAAGGCAGCTCACTGGAGCGCAACTGACGCTGAAGCTCGAAAGTGCGTGTATCGAACAGGATTAGATACCCT
+
CFE9EF@FFGGGFCADFF9E,C@@@FC?F8CFEFFFEFGFGFCE@E7F7CEEEEGC8EBFB@CFDGGGGGGCGGAFF9FCFGGFGGFEFGF=EEGFGG?FFFF9EFFFCFGGGCE,,,+,AFFGGGEFFGFDGFF<EFF=4+@FC7FAA;FFG,#3/E<#,@FFCC>>FCEG;CFCCF:CGF:>3D@CCF58@EC@F<:2)4?CGF>7FE:FGF*=GC?6CC5CCF;@F<:GEGCGGFGG<CGEF9=FAC3+>@A:C@1DCFF,GGF@<EC9:GGF(EFGGEBGGGFFEEFE+F?+EFGGGGGGGGGGGGGGFBGDF<GFFGGEC7@FAFEEAFGGGFDFFFFAAC,C,FEFCBCDFDCEGGGGFEFE<FAGFF@@8GGCDGGGGECECFC@,,9GGGGGF@E@8F7@BCE,GGFECA<CAFFFCGGGGFEA-ACB
@NMDZ 70456
TGGGGAATATTGCACAATGGGGGAAACCCTGATGCAGCGACGCCGCGTGGAGGAAGAAGGTCTTTGGATTGTAAACTCCTGTTGTTGAGGAAGATAATGACGGTACTCAAAAAGGAAGTGACGGCTAACTACGTGCCAGCAGCCGCGGTAAAACGTAGGTCACAAGCGTTGTCCGGAATTACTGGGTGTAAAGGGAGCGCAGGCGGGAAGACAAGTTGGAAGTGAAATCTATGGGCTCAACCCATAAACTGCTTTCAAAACTGTTTTTCTTGAGTAGTGCAGAGGTAGGCGGAATTCCCGGTGTAGCGTTGGAATGCGTAGATATCGGGAGGAACACCAGTGGCGAAGGCGGCCTACTGGTCTTTAACTGACGCTGAGGCTCGAAAGTGTGGGGAGCAAACAGGATTAGATACCCT
+
C<CEC,,,6,CEFAF@CFDFC>BFGGG,BFGGGG<FFF7@:CCG:C:>FCEGCB<C<FFGG9F<<<F<<CFAFGGG<,EFFE9,BF<,,9?EEGFCFE<EFGDGF+9FGG<EDFEFDABDFGCGGGEFGCAFDDDFDD74FFF:G?DECCADFG;'F;C3DFF@FGFEFFF<C<GG5F?=B<<<,<64CFC<F=FB:F#>9E?9C4@<,;8862C8@:C8FG:@;@72?C:GFD->F>:42,>C3=E<,@:,,EB,,,C,8FGFBF8<<FFDAAAD8GGEGCA=?+@C+FDCFA==CE@<EF@CCF=C9CF<?EF@,E<9GGGF?@FEC6,,@C,:-C8F@7C@C,GGC:CFE@F9FE<C,FFC,@ECEF;@@DFEC+@,C7GFFCFCCEB8EDEEC,6,FCFECFFECFE@@-9A
@NMDZ 108628
TGAGGAATATTGGTCAATGGGCGAGAGCCTGAACCAGCCAAGTAGCGTGCAGGATGACGGCCCTATGGGTTGTAAACTGCTTTTATAAGGGAATAAAGTGAGTCTCGTGAGCCTTTTTGCATGTACCTTATGAAAAATGACCGGCTAATTCCGTGTCAGCAGCCGCGGTAATACGGAGGGTCCGGGCGTTATCCGGATTTATTGGGTTTAAAGGGAGCGTAGGCCGGAGATTAAGCGTGTTGTGAAATGTAGATGCTCAACATCTGCACTGCAGCGCGAACTGGTTTCCTTGAGTACGCACAAAGTGGGCGGAATTCGTGGTGTAGCGGTGAAATGCTTAGATATCACGAAGAACTCCGATTGCGAAGGCAGCTCACTGGAGCGCAACTGACGCTGAAGCTCGAAAGTGCGGGTATCGAACAGGAGTAGATACCCT
+
<FGGFDF,@FEFF6CEF9,;<EFF@FGGGGGGGFFD<C<F@FFFF9@FE7CCF@FFA,B+8@F7,CFCCF:FFFFGC,C,CCF=F<FECFD,EDGGGGFGG,,?,,B4B8C,,?,,,C7A<E,B?FGGGGF9<5,:8,87,,C#28<8156:B<:FB?@9C>>>FC:<@<*@=9@::BCCEFF>GD:DFBC.@C=C,CCD>?GF:F@9GFGFCF:FDCFFGFCFCEGC/0FEF7CCCCGFF:;FA9B:CF,,@9FFFGGGFGCC<FFD<:@;.8.7@DACDGGFGE<CFBA?+CGEF?8FFA9,C:GFC=EFFFEGCB=<9,@B7EF99GFECCDGGDGE<,,8CF<FFEADFFC-CF,,CGGFGGEGFFGFGFGGGE@B+GGGFCGGGGGGF9FFGGFGCGGGGF@@>GGF@8GFGGGGGGFFC,FGFEFA8CCB
@NMDZ 75430
TGGGGAATATTGCACAATGGGGGAAACCCTGATGCAGCAACGCCGCGTGAAGGAAGACGGTTTTCGGATTGTAAACTTCTGTTCTTAGTGAAGAATAATGACGGTAGCTAAGGAGCAAGCCACGGCTAACTACGTGCCAGCAGCCGCGGTAATACGTAGGTGGCGAGCGTTGTCCGGAATTACTGGGTGTAAAGGGAGCGCAGGCGGGAAGCCAAGTCAGCTGTGAAAACTACAGGCTTAACTTGTAGACTGCAGTTGAAACTGGTTTTCTTGAGTGAAGTAGAGGTTGGCGGAATTCCGAGTGTAGCGGTGAAATGCGTAGATATTCGGAGGAACACCGGTGGCGAAGGCGGCCAACTGGGCTTTAACTGACGCTGAGGCTCGAAAGTGTGGGGAGCAAACAGGATTAGATACCCT
+
GGGGGGGGGGGGGGGGGFGGGDDCEFGCGGGGFGGGG?FGGGGGGGGGGGFEG?CFGGCGCFGGFGGEFFFFGDEFGGGGFGDGGAAAAFFFFGFGCFGGDDGGEDDFEDEGFFGGG@=C7F8?CB>@EC,=FE?GGGC@FEGFFGGEGGG9@DG:FGGEFEFGG>G>FFG7<CCFB7<ED<FFGGFGFCEGGGGCFEECEG8?8FEE7DFFGDGE<<FDCFFGGGC7;E8<FCGGFFFFFFFDFCCDFFGGFFFFGGGE>CFGGGFFFCFGDEFF<5<9CEFGGF:@B??FEEFB>:FBDGFFC7DGFAFGE@EEGGGFFFCFGFB:=9CAGFF@FGGGGGFFC@@CB@BC<FF9@8E@DCC9GCGF7DGGEFC,<@@EFF@FCEGGGGFGGFFGGFFFGFCAE<C,CCCFCCC@B
@NMDZ 110906
TGAGGAATATTGGTCAATGGGCGAGAGCCTGAACCAGCCAAGTAGCGTGCAGGATGACGGCCCTAGGGGTTGTAAACTGCTTTTATAAGGGAATAAAGTGAGTCTCGTGAGACTTTTTGCATGTACCTTATGAATAAGGACCGGCTAATTCCGTGCCAGCAGCCGCGGTAATACGGAAGGTCCGGGCGTTATCCGGATTTATTGGGTTTAAAGGGAGCGTAGGCCGGAGATTAAGCGTGTTGTGAAATGTAGACGCTCAACGTCTGCACTGCAGCGCGAACTGGTTTCCTTGAGTACGCACAAAGTGGGCGGAATTCGTGGTGTAGCGGTGAAATGCTTAGATATAACGAAGAACTCCGATTGCGAAGGCAGCTCACTGGAGCGCAACTGACGCTGAAGCTCGAAAGTGCGGGTATCGAACAGGATTAGATACCCT
+
GGCFFGGGGFFFGEFFGGGGGDGGEGGFGGGGGGGGGGCFGGEFGGGEGGGFGGGGGGGGC:CE<,<=FCEEGGGGGGEFFFGGGGGFGGGGG<FAEGGGGGGGFDGGFGGCFGGGGFEF9FAFGFFGGGGG9@BEFGGDFG@>C@@:CC;DFDDFGGFGDGGGGFGE<FCFFGGG7FECFFFEBF>FGFGCFFGEFGFFFGGGGGGGFGFGGGGGGGGCGDGGFC:CCE?EECGGGFE;:GGGFDDFFGGFFGF:FCFEGGGFFFDF>GFCFEGG>FGGGFFFF,,<<,<FD@+CCFEFE9GGGGGEF@GFFFGGGFCFGFCEGGGGGFFFAGGFGEFCGGCGFFB,FFFFFC+-CC,7F@GGGGGGGGFGEE,GGGFCGECFFGFGGFBCF9FEE@FF@EGGGGC@7@FGFAF,7FFEGGGGGGGGGFFCCCCC
@NMDZ 75203
TGAGGAATATTGGTCAATGGGCGAGAGTCTGAACCAGCCAAGTAGCGTGCAGGATGACGGCCCTATGGGTTGTAAACTGCTTTTATAAGGGAATAAAGTGAGCCTCGTGAGGCTTTTTGCATGTACCTTATGAATAAGGACCGGCTAATTCCGTGCCAGCAGCCGCGGTAATACGGAAGGTCCGGGCGTTATCCGGATTTATTGGGTTTAAAGGGAGCGTAGGCCGGAGATTAAGCGTGTTGTGAAATGTAGATGCTCAACATCTGCACTGCAGCGCGAACTGGTTTCCTTGAGTACGCACAAAGTGGGCGGAATTCGTGGTGTAGCGGTGAAATGCTTAGATATCACGAAGAACTCCGATTGCGAAGGCAGCTCACTGGAGCGCAACTGACGCTGAAGCTCGAAAGTGCGGGTATCGAACAGGATTAGATACCCT
+
FGGGGGFGGGGGGGGGGGGGGGGGGGGGGGGGGGGGGGGGGGGGGGGGGGGGGGGFFGGGFGGGEGGGGFGGGFFGGGGGGGGGGGGGGGGGGGGGGGGGGGGGGGGGGGGGGFGGGGGGGGGGGGGGGGGGGGFGGGGGGGGGGGGGGGGGGGGGGGGGGGGGGGGGGGGGGFGGDGGGDGGGGGGGGGFGFGGGGGDGEG9GGGGFGGFFGGGGGGGGGGGGGGGGGGGGGGGFGGGGGGGGGGGGGGFGGGGFFFGGGGGGGGGGGGGGGGGGGGGGGGGGGDGGGGGGGGGGGGGGGGGGGGGGGGGFGGGGGGGGGGGFC>GGGGGDFDGGGGGGGCGGGGGGGGGGFFC-@FGGGEGGGFGGGGGGGGGGGGGGEGGGFGGGGGGGGGGGGGGGGGGFGGEGGGGGGGGGGGGGGGGGDGGGGCF@CCCC
@NMDZ 88809
TGAGGAATATTGGTCAATGGGCGCGAGCCTGAACCAGCCAAGTAGCGTGAAGGATGAAGGCTCTATGAGTCGTAAACTTCTTTTATATGGGAATAAAGTTTTCCACGTGTGGAATTTTGTATGTACCATATGAATAAGGATCGGCTAACTCCGTGCCAGCAGCCGCGGTAATACGGAGGATCCGAGCGTTATCCGGATTTATTGGGTTTAAAGGGAGCGTAGGTGGATTGTTAAGTCAGTTGTGAAAGTTTGCGGCTCAACCGTAAAATTGCAGTTGAAACTGGCAGTCTTGAGTACAGTAGAGGTGGGCGGAATGCGTGGTGTAGCGGTGAAATGCTTAGATATCACGAAGAACTCCGATTGCGAAGGCAGCTCACTAGACTGTCACTGACACTGATGCTCGAAAGTGTGGGTATCAAACAGGATTAGATACCCT
+
EGGGFEFFFFFGFGGGDFFDDFGEB+@FGGGGGFFGGGG@EFFFFCGGG7<FFFGGGGGGGGGGGGG<EFCEFEGFGGGGGGGGGGGCGCEGCFG9FFGGFGFGCFEF8FFF,EAFCGGFGGCEGGG9FGG9,BFFGGCF3E=:C9F<BFGGG0GGFFFCD=FGGGGGGGFFFFGCGEGG<=GFCF@CGGGGGG5G?FEGCEAGGGGGGFCGGGGDECD?GFCGFECG<GGCFGGFEGEGFDFGF:>@ACEFFDCEGGBCFDGFFFEF?FGG=EAAF<FGGGGGFGGFF=EFCFFFGGGGFGGEFCGGGCFCCC=+GF?GGGGGGE@FGFGGGGGGGGFFGFFFFDCFGFFEECF@B<GFCEGGGGGGFCFC,CFGFFGFF@CGF,FGAGGGFEGGGFEE,7GGGGGGGGGGGFGGCGFFCGGGFCGGGGGCCCCC
@NMDZ 117709
TGGGGAATATTGCACAATGGGGGAAACCCTGATGCAGCGACGCAGCGTGAGCGAAGAAGTATTTCGGTATGTAAAGCTCTATCAGCAGGGAAGAAGAAATGACGGTCCCTGACTAAGAAGCACCGGCTAAATACGTGCCAGCAGCCGCGGTAAGGCGTATGGTGCAAGCGTTATCCGGATTTACTGGGTGTACAGGGAGCGCAGGCTGAAGGCTAAGTCTGAGGTGAAAGCCCGGGGCTCAACCCCGGTACTGCATTGGAAACTGGTCATCTAGAGTGTCGGAGGGGTAAGTGGAATTCCTAGTGTAGCGGGGAAATGCGTAGATATTAGGAGGAACACCAGTGGCGAAGGCGGCTTACTGGACGATAACTGACGCTGAGGCTCGAAAGCGTGGGGAGCAAACAGGATTGGATACCCT
+
EF,,+68@CF,,<@<EFG,,EEFCFGGGG<,CE@AFF<7F+CC+@C@FFGGGGG=>=FF<E,CA,CCC@FG<?EFGG9E?,CF9,?CF7CFG+EEGGGF9<,E+:=+4AFFGFCF=,:D33B:A=@C=<,3<.48%8<?@@38>,C@;:3>.8#5?>1185FGFC>FFFG>E<@CFC7FCCC-?)C<F%FA>-FF=FFF7FF>CCC#GCE8AC,FGGCF?7*#@C8CCGGDGEGCFACCC@FCCCFADEE5CF8ADE#,C3?8GGGFE<C@/39?EF:7CFC@?E,CFGGGEEE?A,B,,B,FFFF8GFCF9CDGFF@FCDBA9F9GGFE?<9E=EE@GGGGC:@CFB@@CGFFGGFGGFCFE@C@E<EDEF;@GEFFC@7FCF9EGDGGGGFFF9FCC,FCFGGGGGGFFCGCCCCC
@NMDZ 111
GGAGGAATATTGGTCAATGGGCGAGAGCCTGAACCAGCCAAGTAGCGTGCAGGATGACGGCCCTATGGGTTGTAAACTGCTTTTAAAAGGGAATAAAGTGAGTCTCGTGAGACTTTTTGCATGTACCTTATGAATAAGGACCGGCTAATTCAGTGCCAGCAGCCGCGGTAATACGGAAGGGCCGGGCGTTATCCGGATTTATTGGGTTTAAAGGGGGCGTAGGCCGGAGATTAAGCGTGTTGTGAAATGTAGACGCTCAACGTCTGCACTGCAGCGCGAACTGGTTTCCTTGAGTACGCACAAAGTGGTCGGAATTCGTGGTGTAGCGGTGAAATGCTTAGATATCACGAAGAACTCCGATTGCGAAGGCAGCTCACTGGAGCGCAACTGACGCTGAAGCTCGAAAGTGCGGGTATCGAACAGGATTAGATACCCT
+
,@@B@@CCGDFFGFGGGGGGCFGGDGGGFFGGGGGGG8FGGGDGFFEGGGDDFGF89ECEEGGGGFGGGEEFFGGFCCFCFFGFG<CDGCFEGFFGGGGCEFGADFD?FD+?E?E<,C@FFGGGG<FGGGGGGDEGGGFGAFC:FGGG9CFFFFF>FGG?FGC:@CF?CGE,*@EECCBE#@DF:<4:CFEGF:@2#3,?7DEFCF9FAFFFGDEE=5C8CCEGEF?EEEFEG?F+E?:FEC>CFCFEC>@C@F8<1><:<=F>FF@<@3@C34B)E<9FFFDAGFF8GCDF6C7GF@8C,,FE@C7F@DFECFGGGCEFGGGGGEFFCC,,9GFFFAFEB99FFC,C,CCFCB@-EFFCGGGGFE<6@8GFFEFFGGEF:CFF<,GEGCFFCFGGFF@<GGGGFFEEFEGGGGGGECFGGFGGGGGGGFFB@CCC
@NMDZ 112
TGAGGAATATTGGTCAATGGGCGAGAGCCTGAACCAGCCAAGTAGCGTGCAGGATGACAGCCCTATGGGTTGTAAACTGCTTTTATAAGGGAATAAAGTGAGCCACGTGTGGTTTTTTGCATGTACCCTATGAATCAGGAACGGCTAATTTCGTGCCAGCAGCCGCGGTAATACGGAAGGTCCGGGCGTTATCTGGATTTATTGGGTTTAAAGGGAGCGTAGGCCGGATATTAAGCGTGTTGTGAAATGTAGATGCTCAACATCTGCACTGCAGAGCGAACTGGTTTCCTTGAGTACTCACAAAGTGGGCGGAATTCGTGGTGTAGCGGTGAAATGCTTAGATATCACGAAGAACTCCGATTGCGAAGGCAGCTCACTGGAGCGCAACTAACGCTGAAGCTCGAAAGTGCGGGTATCGAACAGGATTAGATACCCT
+
GF@FGGCF9FGG?CAECEFGFFGE@CFCFGGG<@<FFGF@<@CCEDCBFCDEFFCGGGFF<C@EEECEGE:78FECEEA,CF?9CE<AEFA==<9EFFEFEGGGFGGG<E+8:BFGG7C,,AFF9FCC?,BF,@5,C<833,3=FEB@F@,3>@:GGF<39DC,8$8@<C;@@;FF2:CCFCA>:CFGG=C<F%@C3FFA<.FGGGGGFE@GGGE@?4CCCCE+CAE5#@;CCCF15)9<FFFF>><D,C;8EDFFF<GGFFCF,GFF<DCCF<'7@,B?F,DDFD8B=B,,;EFA44,9,?9,B:FDGFE?BB+GFAB,FFGFCE=B5,GF<C,,,CFAEA<?C,A=FE<FEC:-F9,@7:CDFFDGGFCGFFFGGGEF:CEAGGFGGEGEF9GGF@EFFGGFGGEGDGGGGGFGGGGF<GGGGGFGGF8CCCCC
@NMDZ 104001
TGAGGAATATTGGTCAATGGGCGAGAGCCTGAACCAGCCAAGTAGCGTGCAGGATGACGGCCCTATGGGTTGTAAACTGCTTTTATAAGGGAATAAAGTGAGCCTCGTGAGGCTTTTTGCATGTACCTTATGAATAAGGACCGGCTAATTCCGTGCCAGCAGCCGCGGTAATACGGAAGGTCCGGGCGTTATCCGGATTTATTGGGTTTAAAGGGAGCGTAGGCCGGAGATTAAGCGTGTTGTGAAATGTAGATGCTCAACATCTGCACTGCAGCGCGAACTGGTTTCCTTGAGTACGCACAAAGTGGGCGGAATTCGTGGTGTAGCGGTGAAATGCGTAGATATCACGAAGAACTCCGATTGCGAAGGCAGCTCACTGGAGCGCAACTGACGCTGAAGCTCGAAAGTGCGGGTATCGAACAGGATTAGATACCCT
+
GGGGGGGGGGGGGGGGGGGGGGGGDGEGFGGGGGGGGGGGGGFGGGGGGGGGGGGGGFGGFGGGGGGGGGGGGGGGGGGGGGGGGGGGGGGGGGGGGGGGGGGGGGGGFG=AFCFGGGGGGGGGGGGGGGGFGEFGFFGGFGGGGGGGGGDGGGGGCGG@GGGGGGEGGGGGFFFGEGGGGGGGGGGGGG7CFFDC?CFEDGGGGGGG'GGFGGGGGGGFGGGCFGGEFEGGGGF>EGGGGGGGGGGGGGGGGGGGFFGGGGGGGFFGFFFGFGGCB=EGEGGGGFA8A<GGGGGGEFGFGGGGGGGGGGGDGFFCCGGGGGGGGGGGGGGGGGGFB,GGGGFCGGGGGGGGGGFCFFC,GGGGGGGGGGGGGFGGGGGGGGGGGGGGGGGGGGGGGGGFGGGGGGGGGGGGGGGGGFFGGGGGFC,AGGGCCCCC
@NMDZ 64707
TGGGGAATATTGCACAATGGGGGAAACCCTGATGCAGCGACGCCGCGTGAAGGAAGAAGTATCTCGGTATGTAAACTTCTATCAGCAGGGAAGATAATGACGGTACCTAACAAGAAAGCACCGGCTAACTACGTGCCAGCAGCCGCGGTAAAACGTAGGGTGCAAGCGTTGTCCGGAATTACTGGGTGTAAAGGGAGCGCAGGCGGACCGGCAAGTTGGAAGTGAAAACTATGGGCTCAACCCATAAATTGCTTTCAAAACTGCTGGCCTTGAGTAGTGCAGAGGTAGGTGGAATTCCCGGTGTAGCGGTGGAATTCGTAGATATCGGGAGGAACACCAGTGGCGAAGGCGACCTACTGGGCACCAACTGACGCTGAGGCTCGAAAGCATGGGTAGCAAACAGGATTAGATACCCT
+
FGCFGD,CFGGGGGGGGGGGGG7FGGGGGGFGGGGGGGFGGGGGGGGGGGGGFGGGFGGGGGGGGGGEFGGGFGGGGGGGGGGGGGGGGGGGGGGGGGGGGGEGGGGGGGGGGGGCFCGGGGGGGGGGGGGG>F<FFC:FGGGGGGCEGGEDFEGFGGGG2GGGGGGGGGGGGGGFEFGGCGGGDFGGGGGFGFEFGGDGGGGGGGGGGGGGGGGGGGGFGGGGFGGGGGFGGGGGGGGGGGGGGGGFFFFEGGGGGGGGGGGFFGC,GFFGGGGGGFEEEGFFF,DGF9GFGGGC7GDGFF7F@GEFFGFGGFFGGGGGGGDGGGGGGFGGGFDFFDGGGGGGGGGGCEGFAGCG@EFGGFB,@E,@GGFDFB8GGGC<F:GGGGFFGGGGGGGFGGGGGFFF@<FDGCFB8CCC
@NMDZ 91582
TGAGGAATATTGGTCAATGGGCGAGAGCCTGAACCAGCAAAGTAGCGTGCAGGATGACGGCCCTATGGGTTGAAAACTGCTTTTATAAGGGAATAAAGTGAGAGTCGTGACTCTTTTTGCATGTACCTTATGAATAAGGACAGGCAAATTCCGTGCCAGCAGCCGCGGTAATACGGAAGGTCCGGGCGTTATCCGGATTTATTGGGTTTAAAGGGAGCGTAGGCCGGAGATTAAGCGTGTTGTGAAATGTAGACGCTCAACGTCTGCACTGCAGCGCGAGCTGGTTTCCTTGAGTACGCACAAGGTGGGTGGAATTCGTGGTGTAGCGGTGAAATGCTTAGATATCACGAAGAACTCCGATTGCGAAGGCAGCTCACTGGAGCGCAACTGACGCTGAAGCTCGAAAGTGCGGGTATCGAACAGGATTAGATACCCT
+
GGFGGGGG@FGEC;EEFFGGCGGG:FGFGGGGGCCFFG,ECEC9CFGGG:@FFGGEFEFG:@@F8,CCF,68,CF<FGC=CFG9FFFDFE8EBCC5CDFGG9EEFCFFCGGGCFGFEFC,CFFDFGA?FGG<FF,8E?EFF<B?E,,8<,7::A:GFFFFCFD?ED@F#@@FF;;>8<:6+B,>FGC?C8<ECE<'1+;,8FCCGFG<::F7F?CFGGFGGFE?@C4/@FGGGCEDCCF;GGGGFC;;F@<@?GE>D@*F@:8,GFCC4:CGFFFGC6D<EFB,38,GEDFCFFCEGDDFA,A+B:+<B,FGFCEFFEFGGGGGGGGGGGCFGGGGGGFAFD<8C<ADECDGFF=@@C,CGGGGGGGGGF9GFF@9CFFCCBCE@FF@GEFGGGFF@+GGGGGGFF@C@>GFGGGFGGGGGGGGGDGGGGGCCCCC
@NMDZ 77849
TGAGGAATATTGGTCAATGGACGGAAGTCTGAACCAGCCAAGTAGCGTGCAGGAAGACGGCCCTATGGGTTGTAAACTGCTTTTATACGGGGATAAAGTGAGCCACGTGTGGCTTATTGCAGGTACCGTATGAATAAGGACCGGCTAATTCCTTGCCAGCGGCCGCGGTAATACGGAAGGTCCGGGCGTTATCCGGATTTATTGGGTTTAAAGGGAGCGTAGGCCGTCTGGTAAGCGTGTTGTGAAATGTCGGGGCTCAACCTGGGCATTGCAGCGCGAACTGTCAGACTTGAGTGCGCGGGAAGTAGGCGGAATTCGTCGTGTAGCGGTGAAATGCTTAGATATGTCGAAGAACTCCGATTGCGAAGGCAGCTCACTGGAGCGCAACTGACGCTGAAGCTCGAAAGTGCGGGTATCGAACAGGATTAGATACCCT
+
FEGGCFFGGGGFGGGGGGGCGFE@FGGGGGGACF<FFFF@FGAFFFEEGGG9CFGGFFEFDFFGEFF<EFGGGFFFCFGGGGGG,CCEFGGDGC<FGFGF9<8BEGCFGG7E7FFEGGC9FEF=EFGC=CCFGGGF9FDFFG7EGGGCFCF9,9,FDECG7>CB<C7*>C:<,=C.:14CB7?*<FFGE>G<FF:*<C<FCFEC<CEG18AFFCE>C:ECC==7<FEEGC?<DDGEECC:EFCEFFFF=3DGGEACEFF@AD@GFCEGGF@:CEE>EF:5ECCGFGCD9F8GGGGF@C7F<E,CF>GFC<EGEEF7=FF?F<C>7CEFFGE?C,E=FF9EE964B8,,9FFFDFC@:EFF@,CC@C<CCGF@FCGGGFEDGGGFAFGGGEGGFDFGEECE,:BEE@CGFDGFGEF8EDF@@<DF@,CEEEEA8,,@
@NMDZ 117
TGAGGAATATTGGTCAATGGGCGAGAGCCTGAACCAGCCAAGTAGCGTGCAGGATGACGGCCCTATGGGTTGTAAACTGCTTTTATAAGGGAATAAAGTGAGTCTCGTGAGACTTTTTGCATGTACCTTATGAATAAGGACCGGCTAATTCCGTGCCAGCAGCCGCGGTAATACGGAAGGTCCGGGCGTTATCCGGATTTATTGGGTTTAAAGGGAGCGTAGGCCGGAGATTAAGCGTGTTGTGAAATGTAGATGCTCAACATCTGCACTGCAGCGCGAACTGGTTTCCTTGAGTACGCACAAAGTGGGCGGAATTCGTGGTGTAGCGGTGAAATGCTTAGATATCACGAAGAACTCCGATTGCGAAGGCAGCTCACTGGAGCGCAACTGACGCTGAAGCTCGAAAGTGCGGGTATCGAACAGGATTAGATACCCT
+
EFGGGGGGGGGGGGGGGGGGGGGGGGGFG8FGGGGGGGGGGGGGGGGGGGGGGGGGGGGGGGGCFGGGDEGEGGGGGGGGGGGGGGGGGGGEGGGGGGGGGGGGGGGGGGDFGGGGGGDFGGGGGGGGGGFGGGGGGGGGGGGGGGGGCFGG?GGGGGGGGGGGGGGDCFEGGGGGGGGGGGGGDGGEFGGCFGGGGGGGGGGGGGGGFFGGFFGGGGGCGGGGFGE9GFCEFGFFGGGEGGGGFFFCFGFB3GFGGGFGFGDFGGGGGFGFGGF@FCGGFFFFGFBDF<C<DCGGGGFEF9F8GDGGGGGGF@DGGGGGGGF7CCFGFFFGGGGCFGGGGGGFFGGGGGGGGGFGGGGFGGGGGGGGGGGGGGFFDGDCGGGGFFGGGEEGGGGGGEEF<GFGGEGFCEFFGGGGGGGFGGGGGGGFCADCCCCC
@NMDZ 118
TGGGGGATATTGCACAATGGGGGAAACCCTGATGCAGCGATGCCGCGTGGAGGAAGAAGGTTTTCGGATTGTAAACTCCTGTCGTAAGGGAAGAGGAAGGACTGTACCTTACAAGAAAGCTCCGGCTAACTACGTGCCAGCAGCCGCGGTAATACGTAGGGAGCGAGCGTTGTCCGGAATGACTGGGTGTAAAGGGAGCGTAGGCGGGATGGCAAGTCAGATGTGAAACCTGAGGGCTCAACCTTCAGACTGCATTTGAAACTGCTGTTCTTGAGTGAAGTAGAGGTAAGCGGAATTCCTGGTGTAGCGGTGAAATGCTTAGATATCACGAAGAACTCCGATTGCGAAGGCAGCTCACTGGAGCGCAACTGACGCTGAAGCTCGAAAGTGCGGGTATCGAACAGGATTAGATACCCT
+
CFFGGGGGGGGGGGGGGGGGGGGGEGGGGGGFFGGGGGGGGGGFFDEGGGGGGGGG=FDFFFGGFGGGGGGGGGGGGGGGGGGFGGGGG<=FEGGGGGGGGFCGGGFEEEGGGGFFFGGGGAFG>CCFFG@GGGGGGFFG74FGGDEGGGGGGGGGCFGGD?GDG7>GGGCCFGGGEGFCCFFFEFG@CFCGGGEEADC>*;GGGGEGGGGGGGGGGFCGGGGFGGGFDCEFGGGGGFFC<DFFGGGGFFGGGGGFGFFEDGCFGGGG4FEF?EGFCGFEAEGFFE?7GGGFF@FGGGGFD<FF>E>>GGGGDGGGGFCGGFFEFEGFGGGGGFC@CGFFECGGGGGGGGGGGGGGEGGEF7GGGGGGGGGGGFGGGGGFFGGGGGGGGGGGGGGGGGFGGGGGGGGGGGGGCCCCC
@NMDZ 81482
TGAGGAATATTGGTCAATGGACGAGAGTCTGAACCAGCCAAGTAGCGTGCAGGATGACGGCCCTATGGGTTGTAAACTGCTTTTATAAGGGAATAAAGTGGGAGTCGTGACTCCTTTTGCATGTACCTTATGAATAAGGATCGGCTAATTCCGTGCCAGCAGCCGCGGTACTACGGAAGGTCCGGGCGTTATCCGGATTTATTGGGTTTAAAGGGAGCGTAGGCCGTCTGTTAAGCGTGTTGTGAAATGTCGGGGCTCAACCTGGGCATTGCAGCGCGAACTGGCAGACTTGAGTGCGCAGGAAGTAGGCGGAATTCGTCGTGTAGCGGTGAAATGCTTAGATATGACGAAGAACTCCGATTGCGAAGGCAGCCTGCTGTAGCGTAACTGACGCTGAAGCTCGAAAGCGTGGGTATCGAACAGGATTAGATACCCT
+
@EE<ECFGFFGGGF<A@ECEFFGGEGGFFEGGGGGGGEFFGGFGGGGGGGGGGGGGF<FG77F7FFDFDCCFGGGGGGG@FFFFG9F?FGGGGGGGGGGGGFGEGGGFEFFGFGGGG9<FFGGEFFFFGGGCFGGFDGDEEFEBFFEFFFGF1GGG?=F7>;DCEE?GEG:5@FCGE7@:<F?FGGECFGCFGCC=<E<0:,:FF:E=:FF?FFCGGGG8CECF<CEECGGGGGGGEGGFFC;5GFGGGGGGGGGGGGFGGGFFGGGGGGGGCEC7CFEDGFGGDD9<FFDD8BCF@F9FE9GCFC+CEE??FDF@++@+GFFF>GGGEAC,,DEGGGGGGGGGFCCFGFGFFCC:GDCF7EEFE<9GEEFEGGGDGFBCEEDGFFCFF@7EF,F9GGEED@CFEGGGFC6GGGGFFFAFGGGGGGDFFFF@CCCC
@NMDZ 97799
TGGGGAATATTGCACAATGGGGGAAACCCTGATGCAGCGACGCCGCGTGGAGGAAGAAGGTCTTCGGATTGTAAACTCCTGTTGTTGAGGAAGATAATGACGGTAATCAACAAGGAAGTGACGGCTAACTACGTGCCAGCAGCCGCGGTAAAACGTAGGTCACAAGCGTTGTCCGGAATTACTGGGTGTAAAGGGAGCGCAGGCGGAAGGCTAAGTCTGATGTGAAAGCCCGGGGCTCAACCCCGGTACTGCATTGGAAACTGGGCATCTAGAGTGTCGGAGGGGTAAGTGGAATTCCTAGTGTAGCGGTGAAATGCGTAGATATTAGGAGGAACACCAGTGGCGAAGGCGGCTTACTGGACGATAACTGACGCTGAGGCTCGAAAGCGTGGGGAGCAAACAGGATTAGATACCCT
+
FFG87CCEFF9,CEDGGGF,C::@FGGGGG,CFFEEFG7BC+6@CFEEE+6ECGFGCGF,CFC9ED+CCEFEEEFGGGGGGGGCDEGE,BFGGGF9EFAFF@>7D+,,CFGGEFCDG@>F3:CEC7EF>@GGG13FFD/5<F7$>><BAFCFGGFFG@C*FF:D<:,>3C<ECB;:BACC9FGFGGGFFF0GGEF*55=FFG9*CFCFCE;CFC<FC7CD;@<GGFFF68CEDE>EA<@:CEC@,3:CCFGDAFGFAADCGGD<+FCF>F:E@CGFDFF7DA:FCFFF9GFEFDFFFGFFGGGDGGGGGFGGGFFCCGGGGGCEGFGGGFCGCF@<C<8DEEEFGF@GGEFFC9<FGFCEGDCFGCEBFB;@C8GF8GEFCFE8GGGGGFGGGGGGGCFGGFGGGGGGFFFC8@CC
@NMDZ 96849
TGGGGAATATTGCGCAATGGGGGAAACCCTGACGCAGCAACGCCGCGTGATTGAAGAAGGCCTTCGGGTTGTAAAGATCTTTAATCAGGGACGAAACAAATGACGGTACCTGAAGAATAAGCTCCGGCTAACTACGTGCCAGCAGCCGCGGTAATACGTAGGGAGCAAGCGTTATCCGGATTTACTGGGTGTAAAGGGCGCGCAGGCGGGCCGGCAAGTTGGAAGTGAAATCTATGGGCTTAACCCATAAACTGCTTTCAAAACTGCTGGTCTTGAGTGATGGAGAGGCAGGCGGAATTCCGTGTGTAGCGGTGAAATGCGTAGATATACGGAGGAACACCAGTGGCGAAGGCGGCCTGCTGGACATTAACTGACGCTGAGGCGCGAAAGCGTGGGGAGCAAACAGGATTAGATACCCT
+
GGGGGGGGGGGFGGGGGGGGGGGGGGFFFGGGGGGGEGGGGGGGGGGGGGGGGGGGGGGGGGGGGGGCEFEGGGGGFGGGGGGGGGGFFGGGGGGGGGGGGGGGGGGGGFCFGGGGGGGEFCFDGGGDGFCFGGFG@GGGGGGGFGFEGGGCEFGGGGCFFEC8<:EFC<GGF@FDF;GG>=FCC:GFCCCGGFCCFFDEEECGGEEGGGCEFGDG6CGCGFFD;<9GFGGGFFGGGFFFGGCGGGGFFGGFGGGFFFEFFGGGGCFFFDCCGGGGGFDFFFDFCCGGGGEGGFGGGECGEGGGGGGGGGGGCE9DGFDFFCFFGGGGGEGGGGGGGGGGGGGGGGGGGGGGGGGGGGGGFGGGGGGGGGGGGGGGGGFGGDGEGGGGGGGGGGGGGGGGGGGGGGGGGGGGFFCCCCC
@NMDZ 122
TGAGGAATATTGGTCAATGGGCGAGAGCCTGAACCAGCCAAGTAGCGTGCAGGATGACGGCCCTATGGGTTGTAAACTGCTTTTATAAGGGAATAAAGTGAGTCTCGTGAGACTTTTTGCATGTACCTTATGAATAAGGACCGGCTAATTCCGTGCCAGCAGCCGCGGTAATACGGAAGGTCCGGGCGTTATCCGGATTTATTGGGTTTAAAGGGAGCGTAGGCCGGAGATTAAGCGTGTTGTGAAATGTAGATGCTCAACATCTGCACTGCAGCGCGAACTGGTTTCCTTGAGTACGCACAAAGTGGGCGGAATTCGTGGTGTAGCGGTGAAATGCTTAGATATCACGAAGAACTCCGATTGCGAAGGCAGCTCACTGGAGCGCAACTGACGCTGAAGCTCGAAAGTGCGGGTATCGAACAGGATTAGATACCCT
+
CFDGGGGGGGGGGFGGFGFFFFGGGGGCFCFGGGGGFGFGGGFAFGGGGGGGEEFGGGGGDFEGGGGGGFGFGGGGGGGFGGGFGGGGGGGGGFGGGGFFGFFGCGGGGGGFGGGFGDFFFGGGGGGDGGGGGF9EFFFFFDFGGDFGGGFFFFFFFGG7BFGFGGGG@FCFGGGGGGGGGGGGGGGGGGGDGGGGGFGA<FGGGGFFBCFFGGGGGGEECFDFFCE7@EFGGGGGGGGGGFGGFGGFGFFC?FD@CF@F>6FFFFFGFFGC3>EFBFGC8FDGGGGFFFAFECGEGGFFA,F<>GFCFFF9GFEGF?GGGGGGGGGGGFECGGGGF9EFFEEEAGGGGGFFFGFEGFD@GGGDGGGGDGED<F@CGGEEGCEGGGGGGGCFDGGF@GGGGFGGGGGGFCGDFC9GGGGGGFGGGGGGF8GCCCCC
@NMDZ 52612
TGAGGAATATTGGTCAATGGGCGAGAGCCTGAACCAGCCAAGTAGCGTGCAGGATGACGGCCCTATGGGTTGTAAACTGCTTTTATAAGGGAATAAGGTGAGTCTCGTGAGACTTTTTGCATGTACCTTATGAATAAGGACCGGCTAATTCCGTGCCAGCAGCCGCGGTAATACGGAAGGTCCGGGCGTTATCCGGATTTATTGGGTTTAAAGGGAGCGTAGGCCGGAGATTAAGCGTGTTGTGAAATGTAGATGCTCAACATCTGCACTGCAGCGCGAACTGGTTGTCTTGAGTACGCACAAAGTGGGCGGAATTCGTGGTGTAGCGGTGAAATGCTTAGATATCACGAAGAACGCCGATGGCGAAGGCAGCTCACTGGAGCGCAACTGACGCTGAAGCTCGAAAGTGCGGGTATCGAACAGGATTAGATACCCT
+
FE<FFFGGGFG96CEEFGGGGGGGGFFGGGGGFGFGGGGGCEEE,CFGGC<,FG@FG<@GGGGFDAF?8FGC?EGGFGDGGGGFFDG<FC=AE,C<D@AD,4FCCFGD<B7,C<FFEGGFCGCFBFCAFGG9FEGGGCCFC7FCF@<>FD9DDF?CBBB>.>9FB8CGG:F);CF?<:E>E@FFE*<GCFD?<EC;4FC7:CG=FFCG:?GGGGGFGD<0348C8CCC5;CGGGFFDGECCFFFFF9F>:FFACDF;;@<8<;8@FGGD>GEEC8<0-GGGEF8=8,,>A,<=:FF85,FBCC,F7DFF8F<GF=GGGFGGGGGGEEAFGGGGGGGGFFFGGGGGFFFFGGGFF>+GGFCB,GDGFFGGEGGGGFGGGGEC:CFEGGGGGGCGCGGGEFF67CGGGFEF:FGGGGFGGGGGGGGGDGGGGCCCCCC
@NMDZ 124
TGAGGAATCTTGGTCAATGGGCGAGAGCCTGAACCAGCCGAGTAGCGTGCAGGATGACGGCCCTCTGGGTTGTAAACTGCTTTTATAAGGGAATAAAGTGAGTCTCGTGAGACTTTTTGCATGTACTTTATGAATCAGGACAGGCTAATTACGTGCCAGCAGCCGCGGTAATACGGAAGGTCCGGGCGTTATCCGGATTTATTGGGTGTAAAGGGAGCGTAGGCCGGAGATTAAGCGTGTTGTGAAATGTAGATGCTCAACATCTGCACTGCAGCGCGAACTGGTTTCCTTGAGTACGCACAAAGTGGGCGGAATTCGTAGTGTAGCGGTGAAATGCTTAGATATCACGAAGAACTCCGATTGCGAAGGCAGCTCACTGGAGCGCAACTGACGCGGAAGCTCGAAAGTGCGGGTATCGAACAGGATTAGATACCCT
+
GG;CDCFF,@<CCFEFGGCFFFEG@@CFGGGGDC,C,<-@BE@EEGDCGG@EFF,,C<F@+7+:,C,CC9BF:FCEFFG9FGA9,CFG9,=FF=F?F<B,C,:,F<FFGGGFEAFGCFGGC,5AAG,CF<?<5C,,C?<FF,3BFD8AD;,A+,6+<,>BFAF8FE3+85C9@A:>3@CFFC:C@C*B::#<A;7:72F,8=<,=+9)CBC2F<B'C5:CGGGC+<?:C;FECAF4C9*9;@,CE;CCFAFB<=@53=F@8,,<AF:<CCFCEB>:3,3F8GGFB8CDE,FA8@+86,,FEAC8CB84?,<<:?=GEAB,EFCFBCFGGGGDE9FEFE<GGGCB,7EC<FBAC,F7@C,@+:C?GFEC@,CE,C6,GGFF7CFC,FE7CF@F@7FECGGGFGGGFF@:>GFFEFGGGGGGFGGFFAFGFF8CCCCC
@NMDZ 75003
TGAGGAATATTGGTCAATGGGCGAGAGCCTGAACCAGCCAAGTAGCGTGCAGGATGACGGCCCTATGGGTTGTAAACTGCTTTTATAAGGGAATAACGTGAGTCTCGTGAGACTTTTTGCATGTACCTTATGAATAAGGACCGGCTAATTCCGTGCCAGCAGCCGCGGTAATACGGAAGGTCCGGGCGTTATCCGGATTTATTGGGTTTAAAGGGAGCGTAGGCCGGAGATTAAGCGTGTTGTGAAATGTAGATGCTCAACATCTGCACTGCAGCGCGAACTGGTTTCCTTGAGTACGCACAAAGTGGGCGGAATTCGTGGTGTAGCGGTGAAATGCTTAGATATCACGAAGAACTCCGATTGCGAAGGCAGCTCACTGGAGCGCAACTGACGCGGAAGCTCGAAAGTGCGGGTATCGAACAGGATTAGATACCCT
+
CFEGGGGCFGGGGGGGGGFGFFGGGGGGGGGGGGGGGGGFGG@FGGCGDGGGGGGG@DGGGGGGGGGGFGGGGGGGGFGGGGGGDFGGCFFFGFDB,BF<@FGE<FEGCGGGGGGDFFCFFFGGEECFFGGGGGCF<CFGGGDFGGGGGGGGGD@FFGGGGGF>GGDGGGFFFGFDEGCG3GGEEGDGGGCFGFGG>CCC;F9GGGGGGGFEFEGGGGG<FGDFDEEGG5DFGGGGGEEFFGGGGGGGGGGFG@CCCCF@EFGFFEGFFGGGGGGFF;FDGGGGFD><@FFFD3C3:A::,E??GGFGGGGF?GCFCGGFE5BFDGFC,?9F<FFECGCFF9BBGDF,FGFAFC7:EGECCGGGGGFGFEFE<FCFGCGGEF@GGGGGGGEFFB8GGGEE<:FFGGGGGGGGGFDDEGGGGFDE@,DFFEECCCCC
@NMDZ 87734
TGAGGAATATTGGTCAATGGACGAGAGTCTGAACCAGCCAAGTAGCGTGCAGGATGACGGCCCTATGGGTTGTAAACTGCTTTTATAGGGGGATAAAGTGTGCCACGTGTGGCATATTGCAGGTACCCTATGAATAAGGACCGGCTAATTCCGTGCCAGCAGCCGCGGTAATACGGAAGGTCCGGGCGTTATCCGGATTTATTGGGTTTAAAGGGAGCGTAGGCCGTTTGGTAAGCGTGTTGTGAAATGTCGGGGCTCAACCTGGGCATTGCAGCGCGAACTGCCAGACTTGAGTGCGCAGGAAGTAGGCGGAATTCGTCGTGTAGCGGTGAAATGCTTAGATATTACGAAGAACTCCGATTGCGAAGGCAGCCTGCTGTAGCGCAACTGACGCTGAAGCTCGAAAGCGTGGGTATCGGACAGGATTAGATACCCT
+
FFFGGGGGGGGGGFGGGGGGGGGGGEGFGGGGGGGGGGGGGGGGGGGGGGGGGGGGGGDGGGGGGFGGCFGGGGGGGGGGGGGGFGGGGGGGECGGGGGC<A?FGGEGGGGGG@FDGGGGGEFGGGGDGF?9DFGGGFFDFD@CFFFF=DBFEFFFGAEGGFGGEGEGGDF;<;FFCFGCEF:EG>CE<F<CF<C=<FFF9C9GGGGGG@A)GGGGC>CC>EEGGG*>1CCGFEECE;EGFFCFCCGGGG:FFEFEGEFCCCG;GGFFFFGEF3852;GGEFFC4<<@C>8C>F>7CFCCFA:,GFGGGEEECCGEFF@+A,:EDGGGGGFFCDGFFE<EEGCFC,GFGFFEGGEDGGGCGGGFGGGGGGGF@DGGGF@:@FGGGGFCEGGEFGGGE@F8GFGGGGEGGGGGFEDGFC<GGGGGGGGGGGGCC@CC
@NMDZ 127
TGAGGAATATTGGTCAATGGGCGAGAGCCTGAACCAGCCGAGTAGCGTGCAGGATGACGGCCCTATGGGTTGTAAACTGCTTTTATAAGGGAATAAAGTGAGTCTCGTGAGACTTTTTGCATGTACCTTATGAATAAGGACCGGCTAATTCCGTGCCAGCAGCCGCGGTAATACGGAAGGTCCGGGCGTTATCCGGATTTATTGGGTTTAAAGGGAGCGTAGGCCGGAGATTAAGCGTGTTGTGAAATGTAGATGCTCAACATCTGCACTGCAGCGTGAACTGGTTTCCTTGAGTACGCACAAAGTGGGCGGAATTCGTGGTGTAGCGGTGAAATGCTTAGATATCACGAAGAACTCCGATTGCGAAGGCAGCTCACTGGAGCGCAACTGACGCTGAAGCTCGAAAGTGCGGGTATCGAACAGGATTAGATACCCT
+
FFEGGFFGDFGGGGGFF,CEAFDGCFFD<FGGGGGGGGGC@FGGGGGGGGFFGDFCCFGGD@EFFGGGFFCGGGGGGGGGFGGGGGGGGGDFEAAFGGCFGGFGDGGGGGGGGGGGGGEGFFGGGGFEGGF9FFGGGC@F=@FCGCF<FGGGGGD+@<67DCDGGGGGEGFDCFFFE5>F5GGCCFGGF@F0FF@ECFGC<FGFC@FF7BFFGGGFDCECCGGFGGGGGGGGFGGCCGGGGEFFFCDFFF@:80331BFGGFEFGGFFGGGGGGFC%?FGGGGECECGDFFFDGEFC,EE,EFDGEEFC8E?DGGEFFC?GGGGGFCGFEGF9FEB,C,FGGCFFCFFFFDFGEFEEDE@C@CGGGFGGGFGGFFFDCGFCGGGGGGEGGGGGGGGGGFACFGFFGCF:FFC8FGFGFFFFGGGGGGGFEFBCAAB
@NMDZ 128
TGGGGAATATTGCACAATGGGGGAAACCCTGATGCAGCAACGCCGCGTGAGTGATGACGGCCTTCGGGTTGTAAAGCTCTGTCTTCAGGGACGATAATGACGGTACCTGAGGGGGAAGCCACAGCTAACTACGTGCCAGCAGCCGCGGTAATACGTAGGTGGCGAGCGTTGTCCGGATTTACTGGGCGTAAAGGGAGCGTAGGCGGATTTTTAAGTGAGATGTGAAATACTCGGGCTTAACCTGAGTGCTGCATTTCAAACTGGAAGTCTAGAGTGCAGGAGAGGAGAAGGGAATTCCTAGTGTAGCGGTGAAATGCGTAGAGATTAGGAAGAACACCAGTGGCGAAGGCGCTTCTCTGGACTGTAACTGACGCTGAGGCTCGAAAGCGTGGGGAGCAAACAGGATTAGATACCCT
+
FGGGGFDFGGGGGGGGGGGGGGGGGGGCFGGGGGGGGGGGCFEEEGGEGGGFEDF9CCFEFEGFGCGGGEGGGGBFFFGGFGGGGGGGGGGDGGEGEFFF9BFEDGGGGGFG+@FGEEBFGCBFGGGGFG9DEFFGG?EFFFGGC>CF1C>@DFGFGFGGGGC<F:<FCDFFCFE)?GFCFGEFGGGGFGGGGFEEGCFC8F>DGGGGGFGGGFGGGFG9DCFGGGGFGFFCCGGGGGGGFGEGFDGFCFGGFE?GGFFGFGE?FEFEEGGGGGGGGGFGGGFFF?=59<GGGFDFGEF9GGGGGF7GGGGGGGEGGGGF<F<FFE9DFGGGGGGGGGGGGGGGGGGGGGGFFGGGGGGGGGGGFCGGGGGGGGFGGGGGGGGFFGGGGGGGFGGGGGFGGGGGGGGFF<FCCCCC
@NMDZ 129
TGGGGAATATTGCACAATGGGGGAAACCCTGATGCAGCAACGCCGCGTGAAGGAAGACGGTTTTCGGATTGTAAACTTCTGTTCTTAGTGAAGAATAATGACGGTAGCTAAGGAGCAAGCCACGGCTAACTACGTGCCAGCAGCTGCGGTAATACGTAGGTGGCAAGCGTTGTCCGGAATTACTGGGTGTAAAGGGAGCGCAGGCGGGAAGCCAAGTCAGCTGTGAAAACTACAGGCTTAACTTGTAGACTGCAGTTGAAACTGGTTTTCTTGAGTGAAGTAGAGGTTGGCGGAATTCCGAGTGTAGCGGTGAAATGCGTAGATATTCGGAGGAACACCGGTGGCGAAGGCGGCCAACTGGGCTTTAACTGACGCTGAGGCTCGAAAGTGTGGGGAGCAAACAGGATTAGATACCCT
+
<FGGGDGGGGGGGAFGGFFFGEGGGGGGGGGGGGGGGGGGGGGGGGGGGGGGGEFGGCGGGGEGGFGGGEEGGGGGGGGGGGGFGDFFGFGGGGGGGGGGGGGGGGGGCFGGDGFFFGGG@CDFFAFGGGGGGEGDFGGGGGGGGG?FGGEG>ECF8@FFGGGGGGGGGGDGGGGFEGFCFFGFFF+CE@FCEFFGFE7FGGGGDFGGF:GDGGFGFFGGGGFGEFFGFGGCDCGGGGGF@CGF>C?FDFECCFGGGFFGFGFGGGFGGFDGFGGGFEAEFFGGGGGGGGGGFFFGGGGGGGGGGGGECGGFGGGGGGGGGGGGGGGGGGGGGGGFGGGGGGGGGGGGGGGGGGGGFGGF@GGGGFGGGGGGEFFGGGGGFGGGGGGGGGGGGGGGGGGGGGGGGGGGGGGGCCCCC
@NMDZ 130
TGAGGAATATTGGTCAATGGACGAGAGTCTGAACCAGCCAAGTAGCGTGAAGGAAGACGGCCCTATGGGTTGTAAACTGCTTTTATAAGGGAATAAAGTGAGTCTCGTGAGACTTTTTGCATGTACCTTATGAATAAGGACCGGCTAATACCGGGCCAGCAGCCGCGGTAATACGGAAGGTCCGGGCGTTATCCGGATTTATTGGGTTTAAAGGGAGCGTAGGCCGGAGAGTAAGCTTGTTGTGAAATGTAGATGCTCAACATCTGCACTTCAGCGCAAACTGGTTTCCTTGAGTACGCACAACGTGGGCGGAATTCGTGGTGTAGCGGTGAAATGCTTAGATATCACGAAGAACTCCGATTGCGAAGGCAGCTCACTGGAGCGCAACTGACGCTGAAGCTCGAAAGTGCGGGTATCGAACAGGATTAGATACCCT
+
CFFGGDFFGGGGGCFGGGGGDGCCCBFC9FGGFF8FFFCFFGCFGGGGC76FCC,BC<FG@FEC@<FGA9:F=FGGC,69,,C<,CEGAEFD<,CEF99?F<,55EF=AB8,,5C,?5@9E,,5CC,BB,,5<E,CEBGG,+46++>DD,,7=7+33B@+D<,,3+3C*35,83>C8FGG1.7>BF#8;84>?<<C#(=;2FGFFC+C;+AC0=$;GC=/(:C2F:D572:GD?,C8E@BCD@3,;E377,83@8BEACF9A==9C@333+@+@+>7,,<FFB>FDA,GFCD8F>44,4@A,A+CFCCGGFAGDGGF<GGFFGG@ECB9E@<CA98GFFADGFFEC=<CFFGGFEDGFE,GGGFGFDGFFCGF9E,F@CC+@8,,GGGGGGGGGFF<DGGGEF9FCC@+7FF@FGGEFGGGGGGFEAFFF,C<<CC
@NMDZ 94056
TGAGGAATATTGGTCAATGGACGAGAGTCTGAACCAGCCAAGTAGCGTGCAGGATGACGGCCCTATGGGTTGTAAACTGCTTTTATAAGGGAATAAAGTGAGTCTCGTGAGGCTTTTTGCATGTACCTTATGAATAAGGACCGGCTAATTCCGTGCCAGCAGCCGCGGTAATACGGAAGGTCCGGGCGTTATCCGGATTTATTGGGTTTAAAGGGAGCGTAGGCCGGAGATTAAGCGTGTTGTGAAATGTAGACGCTCAACGTCTGCACTGCAGCGCGAACTGGTTTCCTTGAGTACGCACAAAGTGGGCGGAATTCGTGGTGTAGCGGTGAAATGCTTCGATATCACGAAGAACTCCGATTGCGAAGGCAGCTCACTGGAGCGCAACTGACGCGGAAGCTCGAAAGGGCGGGTATCGAACAGGATTAGATACCCT
+
GGGGEFEDFGGFFFFGGGGGGGGGGGG<FFGFGGG<AFGFGFFFGGGGDGGGGDGGGGG7CGGGFGGFGGGGCGGGGFGFFGDGGCDFFCFFGGGGGFEGGGEF9ACF?DF8E,EFGFGGGGGGGGGGGGFGGGGGGGG9EGECG7F,DFGGGGGGCG:GGF?FFEEE4FFGGD7C%C<C:?CFGECEFGCEFGDA<<=FFCGCGGFGEFFGFFECEECCEEEF?EC?@:;GGGGGGGGGCGGGGGFGGGGGGG8FGFDECEDEFG7CFCFGGGGGCFGEGFFGECGGGFFDGFF@@GFE,9FDCCFEF8ADFEGFEDGEAGFFCEF<?A,EGFGGFC,,C9EE8FCDC<DGF:FCDFEBEGGFEF9EGGFGGGEECF:B+DEGGFFFCGCC7B,FDEB,DCGF@@@+C7C,GGGFDGF<CFGGGGF@,EGCCCCC
@NMDZ 55129
TGAGGAATATTGGTCAATGGACGAGAGTCTGAACCAGCCAAGTAGCGTGCAGGATGACGGCCCTATGGGTTGTAAACTGCTTTTATAAGGGAATAAAGTGAGTCTCGTGAGGCTTTTTGCATGTACCTTATGAATAAGGACCGGCTAATTCCGTGCCAGCAGCCGCGGTAATACGGAAGGTCCGGGCGTTATCCGGATTTATTGGGTTTAAAGGGAGCGTAGGCCGGAGATTAAGCGTGTTGTGAAATGTAGACGCTCAACGTCTGCACTGCAGCGCGAACTGGTTTCCTTGAGTACGCACAAAGTGGGCGGAATTCGTGGTGTAGCGGTGAAATGCTTAGATATCACGAAGAACTCCGATTGCGAAGGCAGCTCACTGGAGCGCAACTGACGCTGAGGCTCGAAAGTGCGGGTATCGAACAGGATTAGATACCCT
+
GGGGG@FFFGGGGGGGGGGGGGGGGGEGGGGGGGGGGGGGFGGGGGGFGEFCFGFFGGGGFFEGGGGGGGGGGGGGGGGGGGGGGGGGGGGFGGGGCCGFCGGGGGGGGGGGGGGGGGGGGGGGGGGGGGGGFGFGGGGGGDFCGGGGGGGGGGGGFGGGGGGGGGGGGGFGFFGGGGGGGFGGGGGGGGCGFGGGEGGGCCGEFGEGGGGGGGGCEEEGGGGGGGGEGGGGGGGGEDCEGFGFF@FFGGGGGGGGGGGFFGGFGGGGGGGDGGGGGFGGGGFGGGGFFBGGGGGFFGFGGGGFFCCGGFGGGGEGGGFGGGGGGGGGGGGGGGFGGGGGGGGGGGECGGGGGGFCGFGGGGGGGGGGGGGGGGGGGGGGGGEGGGGEGGGGGGFGGGDGGGGGGGGGGGGGGGGEGGGGGGGGGGGGGGGCCCCC
@NMDZ 109300
TGGGGAATATTGCACAATGGGGGAAACCCTGATGCAGCGATGCCGCGTGGAGGAAGAAGGTTTTCGGATTGTAAACTCCTGTCGAAGAGGACGATAATGACGGTACTCTTCAAGAAAGCTCCGGTTAACTACGTGCCAGCAGCCGCGGTAATACGTAGGGAGCGAGCGTTGTCCGGAATTACTGGGTGTAAAGGGAGCGTAGGCGGGATGGCAAGTCAGATGTGAAAACTATGGGCTCAACCCATAGACTGCATTTGAAACTGTTGTTCTTGAGTGAGGTAGAGGTAAGCGGAATTCCTGGTGTAGCGGTGAAATGCGTAGAGATCAGGAGGAACAGCGGTGGCGAAGGCGGCTTACTGGGCCTTTACTGACGCTGAGGCTCGAAAGCGTGGGGAGCAAACAGGATTAGATACCCT
+
FCCCE@FFFFGGGEFGFEFC8FFGGCEDFGGGGDGFFFECEGGGCCDFGGGGGGG?=FGGGFFGGEGGGEFGGF<FFGGCFEFCEC+7EFEFFFGGDGGFFGGGGGGGGG<FFA?EDDEGF8B=8FFGGGFGGFFFGDDEC<FFD7@FGGCGGGGGGGGGGGG7CEC<F=/<<C7FBFFGGG6FFG?FG,,<?FF5F;FGCE*CCEEFFCFGF:EGGFFGCFGG@:9FGGGDC@CF6C@<FDFG@FFGCEDFGGGGF7CFF,FEDF<<97EFEGFAFFFFC3FGGBEFC,A,=?87:<@B4A4+@@?9CFF?=B,+7GFFB=9E,CBF<9FGFB>8++9B@F,,GGGGGGGFGGGGFDFA<FDGFEF@CCBEE<CC6+FCDCFF@@7GEFFCFFE@FGGFGGGGGGGGFGFCCCCC
@NMDZ 51772
TGAGGAATATTGGTCAATGGGCGAGAGCCTGAACCAGCCAAGTAGCGTGCAGGATGACGGCCCTATGGGTTGTAAACTGCTTTTATAAGGGAATAAAGTGAGTCTCGTGAGGCTTTTTGCATGTACCTTATGAATAAGGACCGGCTAATTCCGTGCCAGCAGCCGCGGTAATACGGAAGGTCCGGGCGTTATCCGGATTTATTGGGTATAAAGGGAGCGTAGGCCGGAGATTAAGCGTGTTGTGAAATGTAGACGCTCAACGTCTGCACTGCAGCGCGAACTGGTTCCCTTGAGTACGCACAAAGTGGGCGGAATTCATGGTGTAGCGGTGAAATGCTCAGATATCATGAAGAACTCCGATCGCGAAGGCAGGTATCCGGGGTGCAACTGACGCTGAGGCTCGAAAGTGCGGGTATCGAACAGGATTAGATACCCT
+
GGGGCFGGGGGGGFGGGGGGGGGGGGEGGGGGGGGGGGGGGGGGGGGGGGGGGGGGGGGGFGDGGGGGGGGGGGGGGGFFFGGGGGGGGGGGGGGGGGGGGGGGGGGGGGGGGGGGGGCGGGGGGDGGGGGCCFDGGFGGGGFGGGGGGGGGGGGFFGGGGGGGEGGGGGGGGFGGGGGGGGEFEGGGGGGGGGGGCFEGGGFGGFG,1FFGGGGGGGGGGGGGGGGEDGFGGGGGGFEGFGGGGFGFGGGGGFFFFGGGGGGFGGGGGGGGGGGCEFGGF>GGFGGFGFGGGGEGEA>GFEGGEGGGGGGFGGGGGGGGGGGGGGGGFGGGGGGGGGFGFDGFGGFEGFGGGGF7GGGGGGGGGGGGGGGGGFF@DGGGGGGGGGGGGGGGGGGGGGGGGGGGGGFGGGGGGGGGGGGGGGGGGGGGGGGCCCCC
@NMDZ 119365
TGAGGAATATTGGTCAATGGACGCAAGTCTGAACCAGCCAAGTAGCGTGCAGGAAGACGGCCCTCTGGGTTGTAAACTGCTTTTAGTTGGGAATAAAGTGCATCACGTGTGCTGTTTTGTATGTACCATCAGAAAAAGGACCGGCTAATTCCGTGCCAGCAGCCGCGGTAATACGGAAGGTTCAGGCGTTATACGGATTTATTGGGTTTAAAGGGAGCGTAGGCCGGAGATTAAGCGTGTTGTGAAATGTAGATGCTCAACATATGCACTGCAGCGCGAACTGGTTTCCTTGAGTACGCACAAAGTGGGCGGAATTCGTGGTGTAGCGGTGAAATGCTTAGATATCACGAAGAACTCCGATGGCGAAGGCAGCTCACTGGAGCGCAACTGACGCTGAAGCTCGAAAGTGCGGGTATCAAACAGGATTAGATACCCT
+
GGFFGGFGGGFGCCFEGGGG9FFFGGGEFGGGCC8FGGGGFF,FFGGGCCG<EGGGGDCGFG:DGFGGGGGGGGFEF?ECFGA<FF<,C@:<,CFF<<5CEG9BFE7EAFG,B??FGFFGGGAFGF9@FFFGGGFGA?BEDGD@82@DFG9F<D5CF>CFCDC/54@C>>@FC9?FEGGGGFF:@F<BC*(8#8>>FGFCCGCCCCEEFGG;FFC<5CB8GGC:?CE@FFCECAF>C>@;GGGEGFGGGGG@9GFF@CEFFDE.F=;FFGFECG6GGGF-/GGGG=6,<<GFCF@+898FD?FFF7EGGFDGGGGGEFFF?9GGGGGGGGGGEGGEACCFE@,4<,E@FF9GF@+@B@E6C,C@AFGFGFEGGFCC8GF7B:GFCFGGGGGGGGGFCF@F<GGFGEFGGGGGGFC,EGGGGFGGF<GGFFGCCCCC
@NMDZ 107016
TAGGGAATCTTCGGCAATGGGGGCAACCCTGACCGAGCAACGCAGCGTGAGAGAAGAAGGTTTTCGGATCGTAAAGCTCTGTTGTAAGTCAAGAACGAGTGTGAGAGTGGAAAGTTCACACTGTGACGGTACCAAACAAGAAAGCACCGGATAACTACGTGCCAGCAGCCGCGGTAAAACGTAGGGTGAAAGCGTGGTCCGGAATTACTGGGTGTAAAGGGAGCGCAGGCGGACCGGCAAGTTGGAAGTGAAAACTATGGTCTCAACCCAGAAATTGCTTTCAAAACTGCTGGCCTTGAGTAGTGCAGAGGTAGGTGGAATTCCCGGTGTAGCGGTGGAATGCGGAGATATCGGGAAGAACACCAGTGGCGAAGGCGACCTACTGGGCACCAACTGACGCTGAGGCTCGAAAGCATGGGTAGCAAACAGGATTAGATACCCT
+
<;,68CFG9,,,C@CFGFGCG@@EGDF,@EFFCFC@FGGDC:C+7CFG:,B,9CF?,EFF,EG@EGD>EGG8FFG<9C<BEDC9F9FA??FFDFF<+8CFGGFGAA?A9@ECGGA<FDFFGFGG<AFCC@<3>,,B+><==FGGGF@73++@CF?;>,*>,*@;:DCF%:>5>469BGFCE4:<<<#=:<F:,*F(C:84?;C+82?;FF<,7FBECCFFEDGC<EG55*:8*:9A>=FFCCF;G?,2<;C@9CF,:<CG2FEB@9FFE,#DC23@)E<78<?CFAFF=+@D3,,8?,E,GFCEE<BEA,CF?FFE9FCGEC:GGG?GGF@48,,FGGFB=,FC,FC7>+EFA99C,C:,GFCC,CC7F,@@@,7@<E<DGGFCECC:;<GGGFF8@CFFAE,@7FFC9E<9FFFDC,FECGDFE<GFCGEEE,FCEBCB<C
@NMDZ 137
TGAGGAATATTGCACAATGGGGGAAACCCTGATGCAGCGACGCCGCGTGGAGGAAGAAGGTCTTCGGATTGTAAACTCCTGTTGTTGAGGAAGATAATGACGGTACTCAACAAGGAAGTGACGGCTAACTACGTGCCAGCAGCCGCGGTAAAACGTAGGTCACAAGCGTTGTCCGGAATTACTGGGTGTAAAGGGAGCGCAGGCGGGAAGACAAGTTGGAAGTGAAATCTATGGGCTCAACCCATAAACTGCTTTCAAAACTGTTTTTCTTGAGTAGTGCAGCGGTAGGCGGAATTCCCGGTGTAGCGGTGGAATGCGTAGATATCGGGAGGAACACCAGTGGCGAAGGCGGCCTACTGGGCACCAACTGACGCTGAGGCTCGAAAGTGTGGGTAGCAAACAGGATTAGATACCCT
+
FFGGGFGGGGGGGGGGGGGGGGGGGGFGGGGGGGGGGGEGGGGGGGGGGGGFEEFGGGGGGGGGGGG,CEFFFCDFGGGGGGGGGGGGGGGDGGGGGFGGGGGGGGGGGGGDDGG?CD6GFGGGF<:FFGFCGFDGGG->FGGGGG><CEGGGFGGFGGGGGGGFGGGCFGGGGGGGGGFEGGGGG9EGFAFCFE@GDFGGGGGDGGGGFF?CECCD:CGFGFGGGGGGGGGGGGFGGGGGCCFFFFCEGFECG?GGGGGGGGFAC8CFFFF/GGGGGGFFE%8B+CGGGGGGF=GGGEEFCFCCGGFGFBF7GGGGGGGFCEGGGGGGGFGGGFACGGGGDGFGEGGGGGGGGGGGGGGGGGGGGGGGGGGGGGGGGGGGGGGGGGGGGGGGGGGGGGGGGGF@9GGGGGCCCBC
@NMDZ 138
TGGGGAATATTGCACAATGGGGGAAACCCTGATGCAGCGACGCCGCGTGGAGGAAGACGGTCTTAGGATTGTAAACTCCTGTTGTTGAGGAAGATAATGACGGTACTCAACAAGGAAGTGACGGCTAACTACGTGCCAGCAGCCGCGATAACACGTAGGTCACAAGCGTTGTCCGGAATTACTGGGTGTAAAGGGAGCGCAGGCGGGAATACAAGGTGGAATTGACATCTATGGGCTCAACCCATAAACTGCTTTCAAAACTGTTTTTCTTGAGTAGTGCAGAGGTAGGCGGAATTCCCGGTGTAGCGGTGGAATGCGTAGATATCGGGAGGAACACCAGTGGCGAAGGCGGCCTACTGGGCACCGACTGACGCTGAGGCTCGAAAGTGTGGGTAGCAAACAGGATTAGATACCCT
+
GGCFEFFGGGGGGGGGGFGGFCEGGFCEFGGGCAFGGF@F:C@:FFGGG@EGGGFFE4?F=BCF,?E<5FF9?FFFD<=E8FF9:EDGGG,E<AFEEGG9?:7?=CA<?F<<=AE,BDFGGFGC+:FDF=,BFE8+:,8@8F9=>:>CCCG:FCEGG:F/C1CF9B0GGFCGCGGGGD7BCFC9:F</FFCF:CFCDCCGECD?:C537#3,;3(%9A;*C#<;D'FF@E:C<EGF<<CAFC@/@/CFCFFEC90D;<FC@<B9GGF<DFFCFG=8,-2<BF=D,F7GGFFB8E:EFC>FEECFGCGFBEF<:CFF<9F9DEEB:=:,FE9GGGFAGGFGGEFGGCCE7FCFF<AGFFFE+@@@7CCGGGGEGGGF@:FFDGGGFDFCC@GGFFGGFCCGGGGGFFFGFGEBCCCC
@NMDZ 88753
TGAGGAATATTGGTCAATGGACGAGAGTCTGAACCAGCCAAGTAGCGTGCAGGATGACGGCCCTATGGGTTGTAAACTGCTTTTATAAGGGAATAAAGTGAGCCTCGTGAGACTTTTTGCATGTACCTTATGAATAAGGACCGGCTAATTCCGTGCCAGCAGCCGCGGTAATACGGAAGGTCCGGGCGTTATCCGGATTTATTGGGTTTAAAGGGAGCGTAGGCCGGAGATTAAGCGTGTTGTGAAATGTAGACGCTCAACGTCTGCACTGCAGCGCGAACTGGTTTCCTTGAGTACGCACAAAGTGGGCGGAATTCGTGGTGTAGAGGTGAAATGCTTAGATATCACGAAGAACTCAGATTGCGAAGGCAGCTCACTGGAGCGCAACTGACGCTGAAGCTCGAAAGTGCGGGTATCGAACAGGATTAGATACCCT
+
FFFGGFGD-EFCFGGGGG9FFGGEDGGGGEGFA<CFCFGGGGGGGGGGGGGAFFFGFGECFGEGGGGGGFCEEGGGGGFCFCECCECFCGDFBC9AGFGGGGCECFGGF,C<FGFCFF7<FF9EEFGGGGFFFGGF9EGFF@:+@>B5,3@FFADECGGGGD8FC8C6FF:>FF:B8C:CDFCGC8>:=7/=FF=B7?12<9FCC>FFD>:ACBF:EGDCEC8CEEFEE@EGEGGGGDEEFGFFF;=CBCGDDFC<DCDGCEGFFGGF<FE>GEC6,<<FF:DGFDFCF8EE4C@@@,DF9FFEEE@=7AAFFACDGFGFGFE<BB,9FGFFGGCFFCC,FC9<E7@FAFF<EEGF<,F:F7GFE<E8<,GGGGGGFCFC@@+GFCFGGGGDGFEGGCGGEFFFEEFDC@F@EFF8GGGEAFGGGFCGGF,CC@CC
@NMDZ 97178
TGGGGAATATTGCACAATGGGGGAAACCCTGATGAAGCGACGCCGCGTGCGCGAAGAACTCTCTCGGTATGTAAAGCTCTATCAGCAGGGGAGAAAATGACGGTACCTGACTAAGAAGCCCCGGCTAACTACGTGCCAGCAGCCGCGGTAATACGTAGGGGGCAAGCGTTATCCGGAATTACTGGGTGTAAAGGGTGCGTAGGTGGGATGGCAAGTCAGAAGTGAAAACCCAGGGCTTAACTCTGGGACTGCTTTTGAAACTGTCAGACGGGAGTGCAGGAGAGGTAAGCGGAATTCCTAGTGTAGCGGTGAAATGCGTAGATATTAGGAGGAACATCAGTGGCGAAGGCGGCTTACTGGACTGAAACTGACACTGAGGCACGAAAGTGCGGGTATCGAACAGGATTAGATACCCT
+
@8CEC::FFEAEFCDCFGGGD@EFGGGG>FCC,<<CFB@@+@@F+@C++,@+CE@FEGGF99EFF7?+BD<,5?,?B<=EEA-,EEG,B+++=CF,,,,C9>:+:=D9F<F9DFF9DD8F7:FGGEEGC9;:CC8,*<>BBF,8:>7,3*3<@FF3<>F<8:FCC=7CFC96FC>8<78*;,:GFCEGGG89CGG=ACFGE@/CEF7B8GGD>GFCGFGFFGGFBBF>8E@DFAE:3=?E<D=F<GFF>FF8B48,GGGGGGGFDE@B+?GGGGFE<CGGFFEE8GF@7FGEFE,<F@GGGGGGGGFGGGFFFGFC<FAGGGGFFGGDC,CFGGGGFGGGDGGDGGGGGFFGGFGGFCFFFEFCGGGGGGGGGGGGGGGFEEGGDGFGGDGGGFF@GGGGFFGFEEDGFGGCCCCC
@NMDZ 141
TGAGGAATATTGGTCAATGGACGAGAGTCTGAACCAGCCAAGTAGCGTGCAGGATGACGGCCCTATGGGTTGTAAACTGCTTTTATAAGGGAATAAAGTGAGTCTCGTGAGACTTTTTGCATGTACCTTATGAATAAGGACCGGCTAATTCCGTGCCAGCAGCCGCGGTAATACGGAAGGTCCGGGCGTTATCCGGATTTATTGGGTTTAAAGGGAGCGTAGGCCGGAGATTAAGCGTGTTGTGAAATGTAGACGCTCAACGTCTGCACTGCAGCGCGAACTGGTTTCCTTGAGTACGCACAAAGTGGGCGGAATTCGTGGTGTAGCGGTGAAATGCTTAGATATCACGAAGAACTCCGATTGCGAAGGCAGCTCACTGGAGCGCAACTGACGCTGAAGCTCGAAAGTGCGGGTATCGAACAGGATTAGATACCCT
+
FFFGGGFGFGGGGGGGGFGFGGGGGGGCGDGFGGGGGGGGGGFGGGGGGGGFFFFGGGFEGGGGGGFGFFEGGGGGGGGGGGGFFFGGGGGGGGGGGGGFGGGGGGGGGDGGGGGGGGGFGGFAFGGGGGGF,FEFGFGGE@FGGGGCFGGGGGDDFGGFDDFGEGGGDGGCFGGGGGFFFFDGGGGGGGGGGF?CF$CCEGGGGF@2<?FFGGGFGGGGEEGGGGGEGGGGEFGGGGGEGCFDFFGGGGFGGGFGGGGGGGGFGGGGFFGGGGGGGGGGGGGGFCFE@CFCGGGGGE89,DF8GEF7DGDEFEC:GFD<GFGGGGGGGGGGFGGFGGGGGFGGFGGFGGGFFFCFGGGFGEGGGEFFGGGFGE@CGGDGGGGGGEEGGGGEGGGCFDGGGGGGGGGGGGFGGGGGGGGGGGGGGGGGGGGCC8CC
@NMDZ 101594
TGAGGAATATTGGTCAATGGGCGAGAGCCTGAACCAGCCAAGTAGCGTGCAGGATGACGGCCCTATGGGTTGTAAACTGCTTTTATGCGGGGATAAAGTGAGCCACGTGTGGCTTATTGCAGGTACCGCATGAATAAGGACCGGCTAATTCCGTGCCAGCAGCCGCGGTAATACGGAAGGTCCGGGCGTTATCCGGATTTATTGGGTTTAAAGGGAGCGTAGGCCGGAGATTAAGCGTGTTGTGAAATGTAGACGCTCAACGTCTGCACTGCAGCGCGAACTGGTTTCCTTGAGTACGCACAAAGTGGGCGGAATTCGTGGTGTAGCGGTGAAATGCTTAGATATCACGAAGAACTCCGATTGCGAAGGCAGCCCACTGGAGCGCAACTGACGCTGAAGCTCGAAAGTGCGGGTATCGAACAGGATTAGATACCCT
+
FGGGGEFGGGGFGGGFFFFFCFEGDGGGGGGGGGGGGGGGGGGGGFGFGGGGGGGGGGGGGGGGGGGGGGGGGGGGGGFGGGGGCGGGGGGGGGGGGGGGGDGEFGGGGGGGFGGGGGGGG?FGFGGGGGGGGGGGFGGGGCEGGGEGGGGGGFCGCFCGGGGGGGGGGGGGFFFGGGGGGGGGGGGGGGGGGGGGGGGGGGGGGFEGGFGDGGEADEEGGEDGGGGGGGGGGGGCEGGGGGGGGGGFGFGGGGGGGGGFEFGCGFEFGFEEEEDGEFFGGGGF=>@F<,GGGGGGGGGGFEDGF:FCGDFEGGDGGGGGGFEEGGGGGFGGGFCGFADGFFGFAFF7GFFGGFFBGGGGGGGGGGGFFEGFGFCGGEGEEF@GGGGDGGGGGGGFFGFEDBGGGGGGGGGGGGGGGGGFFGGGGGGGGGGCCCCC
@NMDZ 143
TGAGGAATATTGGTCAATGGGCGAGAGCCTGAACCAGCCAAGTAGCGTGCAGGATGACGGCCCTATGGGTTGTAAACTGCTTTTATAAGGGAATAAAGTGAGTCTCGTGAGACTTTTTGCATGTACCCTATGAATAAGGACCGGCTAATTCCGTGCCAGCAGCCGCGGTAATACGGAAGGTCCGGGCGTTATCCGGATTGATTGGGTTTAAAGGGAGCGTAGGCCGGAGATTAAGCGTGTTGTGAAATGTAGACGCTCAACGTCTGCACTGCAGCGCGAACTGGTTTCCTTGAGTACGCACAAAGTGGGCGGAATTCGTGGTGTAGCGGTGAAATGCTTAGATATCACGAAGAACTCCGATTGCGAAGGCAGCTCACTGGAGCGCAACTGACGCTGAAGCTCGAAAGTGCGGGTATCGAACAGGATTAGATACCCT
+
<FFFGEEFEFGGGGGGGGG@FGGGGGFFGGGGGGGGGFGGGDGGGGGGEFGGGGGFFGGGDFGGGGGGGFGFGG,EEFFFCEAGFCGGGGGGGGGG<FGGGGFA,,EFGGGGGGGEG,>,BFFEFFEFGFGGGFGGGGGGEFGGGGGGGGFGGGGCEGGFFGGGDGGGGGGGGG>GEEG;>AEGEEGEFEE:EFCE=FC)CGFFGFGGGGGGGGFFGGGD.EG?=EE=EEGGGGGGEGGGFFFDFCFDCFFGFFGFFFCFCEGGGFFF@,BC+DGGGEGFDGFGGEGGFFE?+=:F@,F@FFF8EGGFECGGGFFF+=FBFF@7EDCEGGGCECFFCCDGGGGFGGGFDGGGGGGEEFFC7GGGGGGFFGGGGGGGGFCB+DGGGDFEFFBCECGGGGFFGGGGGGEDGGGGGGGGGGGGGGGGGGGGGGGCCCCC
@NMDZ 111831
TGAGGAATATTGGTCAATGGGCGAGAGCCTGAACCAGCCAAGTAGTGTGCAGGATGACGGCCCTATGGGTTGTAAACTGCTTTTATGCGGGGATAAAGTGAGCCACGTGTGGCTTATTGCAGGTACCGCATGAATAAGGACCGGCTAATTCCGTGCCAGCAGCCGCGGTAATACGGAAGGTCCGGGCGTTATCCGGATTTATTGGGTTTAAAGGGAGCGTAGGCCGGAGATTAAGCGTGTTGTGAAATGTAGATGCTCAACATCTGCACTGCAGCGCGAACTGGTTTCCTTGAGTACGCACAAAGTGGGGGGAATCCGTGGTGTAGCGGTGAAATGCTTAGATATCACGAAGAACTCCGATTGCGAAGGCAGCTCACTGGAGCGCAACTGACGCTGAAGCTCGAAAGTGCGGGTATCGAACAGGATTAGATACCCT
+
<CFGGG<CFFFGGGFGGFFGGGEEGGGGGCFFFFFGCFFFCFEFEFGGGGDEFEGGGGGGGGGCGGGGGGGGGDFEGEFGF<FGGG<FF7>CE?FFGGFGEGF@GGDDGFFGGGGFGGFCBEFFDEF@CF+CEFGFGDFGGGEFGDGGGFGGGGGC@F8FDCE7CEGCECG9<4=FGGGG:1<?B=GFGGGDFGED*F8A?FGGGGGG4FGGCGE?EEGFGE56<<CFGFFGGGGGGGFDEFGGGFGGFGFFFGGFCCBFFCE9FB<GGGEFGG>:@D?=DGGFGED8B8GGGGGEDGFFE?9F7GF@:,FE:GEC:GDEFEEEGGFCGFACC<?DGGFFFFC4,C?FFGGFFGEFCGFEF@,<F@<C<,FGFFFAFEGFEGGFACEC@FFGGGFGFGED<FF@CB@GGGGGGGGGEGFCFGFGFFAGGGGCCCCC
@NMDZ 71246
TGAGGAATATTGGTCAATGGGCGAGAGCCTGAACCAGCCAAGTAGCGTGCAGGATGACGGCCCTATGGGTTGTAAACTGCTTTTATAAGGGAATAAAGTGAGCCTCGTGAGGCTTTTTGCATGTACCTTATGAATAAGGACCGGCTAATTCCGTGCCAGCAGCCGCGGTAACACGGAAGGTCCGGGCGTTATCCGGATTTATTGGGTTTAAAGGGAGCGTAGGCCGGAGATTAAGCGTGTTGTGAGATGTAGATGCTCAACATCTGCACTGCAGCGCGAACTGGTTTCCTTGAGTACGCACAAAGTGGGCGGAATTCGTGGTGTAGCGGTGAAATGCTTAGATATCACGAAGAACTCCGATTGCGAAGGCAGCTCACTGGAGCGCAACTGACGCTGAAGCTCGAAAGTGCGGGTATCGAACAGGATTAGATACCCT
+
FEGGGGGGGGGGDFEFGGGGCFGG7FG?FFGGGGGGFGGGFGFGGFDGGGGGGDGGGG7FFFCGGGGGGGGGGFGGGGGGGGGG9FAFEGGGGFGGGGFGGGGGGGGGGGCFGGGGGG>FF9?EAFAGGGGGGFDCFFGGGGGGCEGFGGG9<=CFEGFF@AFFGGGG>GC?GGFCCFGCDGGGDGFGGBFFFFGEDGGGGGGGGGEGE:?FGGGGGGGGGEDFCEFFGGGGFGGGEFEGGFCCCDFCB:GGFEFCCDFCFGGGGFC>@GGGEGGFGFGGGGEFA,8F@GGGGGFCDGFGFBCCECGGGGGEEGF+CGGGGGGEGGGGGGGGGFBE9GGGF;<<E7FFGFGFECBCCGF7EGGGF9FDGFGGFE9GGFGGFCDGFGEGGGGGFCFFFCGFDEGFGFCCCGGGGGGEGGGGGGGGFGGGFFECCC@C
@NMDZ 51696
TGGGGAATATTGCACAATGGGGGAAACCCTGATGCAGCAACGCCGCGTGAGTGATGACGGCCTTCGGGTTGTAAAGCTCTGTCTTCAGGGACGATAATGACGGTACCTGAGGAGGAAGCCACGGCTAACTACGTGCCAGCAGCCGCGGTAATACGTAGGTGGCGAGCGTTATCCGGATTTACTGGGTGTAAAGAGAGCGTAGACGGCTGTGTAAGTCTGAAGTGAAAGCCCGGGGCTCAACCCCGGGACTGCTTTGGAAACTATGCAGCTAGAGTGTCGGAGAGGTAAGTGGAATTCCCAGTGTAGCGGTGAAATGCGTAGATATTGGGAGGAACACCAGTGGCGAAGGCGGCTTACTGGACGATGACTGACGTTGAGGCTCGAAAGCGTGGGGAGCAAACAGGATTAGATACCCT
+
GGGGGGGGGGGGGGGGGGGGGGGGGGGGGGGGGGGGGGGGGGGGGGGGGGGGGFGGGGGGGGGGGGGGGGGGGGGGFFGGGGGFGGGGGGGGGGEGGGGGGGGGGGGGGGGGGGEGGGGGGGGGGEGGGGGGGG8FFGGGGGGGGGGGGGGGGGGG9CE>GGGGGGGGEGGGGGGGCFGGGGGGGGGGGGGGGGGGGFGGGGFEGGGGGGFCGGGFGGGGGEGGGGGGGGGGGGGGFCGGGGGGFGEGGGGGGGGGGGGGGGGFGGGGGFGGGGGF@GGGGGGGGGGGGGGGGGGGGFCGGGGCGGGGGGGGGGEGGGGGGGGGGGGGGGGGGGEGEGGGGGGGGGGGGGGGGGGGGGGGGGGGGGGGGGGGGGGGGGGGGGGGGGGGGGGGGGGGCGGGGGGGGGGGGGGCCCCC
@NMDZ 70017
TGGGGAATATTGGTCAATGGACGAGAGTCTGAGCCAGCCAAGTAGCGTGCAGGATGACGGCCCTATGGGTTGTAAACTGCTTTTATAAGGGAATAAAGCGAGTCCCGTGAGACTTTTTGCATGTACCTTATGAATAAGGACCGGCTAATTCCGTGCCAGCAGCCGCGGTAATACGGAAGGTCCGGGCGTTATCCGGATTTATTGGGTTTAAAGGGAGCGTAGGCCGGAGATTAAGCGTGTTGTGAAATGTAGACGCTCAACGTCTGCACTGCAGCGCGAACTGGTTTCCTTGAGTACGCACAAAGTGGGCGGAATTCGTGGTGTAGCGGTGAAATGCTTAGATATCACGAAGAACTCCGATTGCGAAGGCAGCTCACTGGAGCGCAACTGACGCTGAAGCTCGAAGGTGCAGGTATCGAACAGGATTAGATACCCT
+
FFFCECFD@FGGG9CEFAFGDGEFCEGAFEGGFCDEGGGGG8EFEEFG7FGGGGGGGGGGGGGGDAFFGFGGGGGGGGFFGDGGFFGGCFFGGFGFFFAFCC:,?=FGGFFGFGGE,B=FGGCEEGFEEG9,FDGGGFFGGGGGFGGC0EFF@F@FGFG@FG?CFEF??EFGGGGGDECFG1FGDGFE<FFFCFCE@=F?CF<FB=CFGGFFF=C<CC:@CE=<CGGEDGGGFGGGBCGGGGGFF;F9GGFGF@EEGFFFGGEFGF@FF?GGEGFFCAFEGGGGECGGGFFFE@67GGFF9GGCEBCGGEFCFGGGGFFDGGGGGGGGFGGGGFFFAFDGGGGFE7GFGFEDAFE@7GFB7:FCGFGGGGGGGGFGFGFF7F@E9FAGGFEGGFGGCGGFCCFFFFGFC-FGGGGFCF<FGGGFFDGFFGF@@CC@
@NMDZ 71313
TGAGGAATATTGGTCAATGGGCGAGAGCCTGAACCAGCCAAGTAGCGTGCAGGATGACGGCCCTATGGGTTGTAAACTGCTTTTATAAGGGAGTAAAGTGAGCCTCGTGAGACTTTTTGCATGTACCTTATGAATAAGGACCGGCTAATTCCGTGCCAGCAGCCGCGGTAATACGGAAGGTCCGGGCGTTATCCGGATTTATTGGGTTTAAAGGGAGCGTAGGCCGGAGATTAAGCGTGTTGTGAAATGTAGATGCTCAACATCTGCACTGCAGCGCGAACTGGTTTCCTTGAGTACGCACAAAGTGGGCGGAATTCGTGGTGTAGCGGTGAAATGCTTAGATAGCACGAAGAACTCCGATTGCGAAGGCAGCTCACTGGAGCGCAACTGACGCTGAAGCTCGAAAGTGCGGGTATCGAACAGGATTAGATACCCT
+
@ECFGGFGGGGF9FCEFEGGEDFG7FG,,CFGGG9EEEFFG<FEFFFEFGFGFGGGFFCEGGGFFDA,CF=@FFG9CECFGGF9CCFFEF<,CGEFCF@CFGABFA=<FFCFGFGGGD@CFD9EAEEFFDC9FEEFFGEGFF7CEDEDGGGE=FG@FD8<C<FC7CGG2G88FECF?>FF?F<ECFG@B;=:GG;9:<)C@EFEFB:?9:9CD<GFGECE>CE<+<ECE78CFFCDECCGGF%F;@3:CFFG7=<@<3<C@:CCEF@6,F@B?87C;C??FFF(F@FFFDDAFCEEC9A@C7,FF@CFF=<9?EF>7GFFFGFBGGGGGFCFGGGFAF<F@FCDCDEGGFFGGFGGGGFB+GGGGGFFGGFE?GGF8FEFEDCE9ECF;GFF9EAGFDDFFGGFDGGFFDGGCFGFEFGFFGGFFDGFA@CCCCAC
@NMDZ 149
TGAGGAATATTGGTCAATGGACGAGAGTCTGAACCAGCCAAGTAGCGTGCAGGATGACGGCCCTATGGGTTGTAAACTGCTTTTATAAGGGAATAAAGTGAGTCTCGTGAGACTTTTTGCATGTACCTTATGAATAAGGAACGGCTAATTCCGTGCCAGCAGCCGCGGTAATACGGAAGGTCCGGGCGTTATCCGGATTTATTGGGTTTAAAGGGAGCGTAGGCCGGAGATTAAGCGTGTTGTGAAATGTAGACGCTCAACGTCTGCACTGCAGCGCGAACTGGTTTCCTTGAGTACGCACAAAGTGGGCGGAATTCGTGGTGTAGCGGTGAAATGCTTAGATATCACGAAGAACTCCGATTGCGAAGGCAGCTCACTGGAGCGCAACTGACGCTGAAGCTCGAAAGTGCGGGTATCGAACAGGATTAGATACCCT
+
GGGGGGGGFGGGGGFGGGGFGGGGFGCGGGGGGGEGGGGGGGGGGGGGGGGGFGGGGGGGCEGGGDGGGFGFGGGGGC<DEGGC9AFFGGFFGFGGGFCFGFEFCGFGCCGGGGG9FGCGGGFGGGGFFGGGGGGFGCFG,EFEGGGGGGFDF86FDFC?FCGGGCGGGEEFF=FE6FCGG0FG7@C>CCFAC;@CCFF>FFGGGDFG+:CCE9EBDCFCEGDDCF?/;9FGGGCFGGGGGFFCFFGGFCF?<+/FDBGGFFE>FFBEFFF@@7GGECFFB=>BA8FEB=FFFCCGGFEF9?A,:>GGGFGE@FGGDFFFGGGGGGGGGGGF9FGGGGGDGGGFECGGGGFGGFCCGGF6GEFFGGGGGGFFFDGGGGGFEGGGGGGGGEGGCGGGGEEFC7GGGGEEGGGGGDFFGGGGGFGGGGGGFCGC@CCC
@NMDZ 150
TGGGGAATATTGCACAATGGGGGAGACCCTGATGCAGCGACGCCGCGTGAAGGAAGAAGTATCTCGGTATGTAAACTTCTATCAGCAGGGAAGATAATGACGGTACCTGACCAAGAAGCCCCGGCTAACTACGTGCCAGCAGCCGCGGTAATACGTAGGGGGCAAGCGTTATCCGGATTTACTGGGTGTAAAGGGAGCGTAGACGGCGCAGCAAGTCTGATGTGAAAGGCAGGGGCTTAACCCCTGGACTGCATTGGAAACTGCTGTGCTTGAGTGCCGGAGGGGTAAGCGGAATTCCTAGTGTAGCGGTGAAATGCGTAGATATTAGGAGGAACACCAGTGGCGAAGGCGGCTTACTGGACGGTAACTGACGTTGAGGCTCGAAGGCGTGGGGAGCAAACAGGATTAGATACCCT
+
<FFGGFGGGGGGGGFGGGGGGGGGGGGGGGGGGGGAFGGGGFEGGGGGGGGGFFGFGGGGGGGGGGFBFGG?AFFFG9FFGGGGG8DFDEGGGGGFEDEGFGEEF=FFFGE=FA<@DFGCFC>7:@FG,C>GGFDFGGFGGFFGGFFFA>EFCG66?FEGFGGEGG?@F/:FFFGGGGGFGFFGFFGFFFG;C<GGGGCGGD;GGGGGGGFGGFFGGGF;E<@<@?:?6:>CFEGGFEFFCFD+<FFFCE7D=@<GE@6FFDACFGF?GFFF>77EF>:E+=EGECCBCGFDE<F8E=BCGGEF7GGGGGFGEGGGFEFEF<FAFE,EFFAGEGGFDCFDGGEEFGGGDGGDFFC,FFEF<C9GECGGGGGGGGGGGF@<<GGFE,F@7FCGGFCGFFGGGFFE,FFAFFF@@@C@
@NMDZ 75023
TGAGGAATATTGGTCAATGGGCGAGAGCCTGAACCAGCCAAGTAGCGTGCAGGATGACGGCCCTATGGGTTGTAAACTGCTTTTATAAGGGAATAAAGTGAGCCTCGTGAGACTTTTTGCATGTACCTTATGAATAAGGACCGGCTAACTCCGTGCCAGCAGCCGCGGTAATACGGAAGGTCCGGGCGTTATCCGGATTTATTGGGTTTAAAGGGAGCGTAGGCCGGAGATTAAGCGTGTTGTGAAATGTAGATGCTCAACATCTGCACTGCAGTGCGAACTGGTTTCCTTGAGTACGCACAAAGTGGGCGGAATTCGTGGTGTAGCGGTGAAATGCTTAGATATCACGAAGAACTCCGATTGCGAAGGCAGCTCACTGGAGCGCAACTGACGCTGAAGCTCGAAAGTGCGGGTATCGAACAGGATTAGATACCCT
+
@FFFGGGGFFFGGFGGGGGG8FFGGGGGGGGGGGGGGGGGGGGGCFGGGGFFGFGGGGGEFFFGGGGGFGFFGGGGGGGGGGGGGGGGGGGGGGFGGGGGFG8FGGGGGGGGGGGGGDGGGGGGGGGGGGGGGGGGGGGGFGGGGGGGF;DF??GFG=FG<FGGCECGFFGFFGGGGGGGFFFGGGGGGGGFFFFEGGGGGGGGGGGDGGGEGGECGGEGGGGGGG>8CGFFGGEGGGGGGGFEFFGGGGGGFG>FFGGGCFGGGGGGGGGGDFGFAFDGGGFGGDFA==FD@EF:BFAB?CCGGFGGEFFGGGGF+7FGFCGGGGGGGGGGFGGEFEC9GGGFGFGGGGGGGGF:@D<CGGCGDFFFFGGGGGFFFGGGGGGGFFFGGGGGGFFGGGGFGFGF@EGGGGGGEGGFGGFFGGFF9DFCFGFCCCCC
@NMDZ 152
TGGGGGATATTGCACAATGGGGGAAACCCTGATGCAGCGACGCCGCGTGGAGGAAGAAGGTTTTCGGATTGTAAACTCCTGTCGTTAGGGACGATAATGACGGTACCTAACAAGAAAGCACCGGCTAACTACGTGCCAGCAGCCGCGGTAATACGTAGGGGGCAAGCGTTATCCGGAATTATTGGGCGTAAAGAGTACGTAGGTGGTTACCTAAGCACGGGGTATAAGGCAATGGCTCAACCATTGTTTGCCTTGTGAACTGGGCTACTTGAGTGCAGGAGAGGAAAGCGGAATTCCTAGTGTAGCGGTGAAATGCGTAGATATTAGGAGGAACACCAGTGGCGAAGGCGGCTTTCTGGACTGTAACTGACACTGAGGTACGAAAGCGTGGGGAGCAAACAGGATTAGATACCCT
+
GGGGGGFGGGGGGGGGGGGGGGGGGGFGEGGGGGGGGGGGEGGGGGGGCEGGC?FEFFGGEFFGGGCG+4EFE<FGFGFGFEGFDEGGGFFFFGCGGFF9FEEFGGFFFFBDFGD@D@FGFGGCFF>FGGG<FGG@G@?G>EGGC7=F=BEC=CF<FF*DFCCGGFFGCG<BFGGGGGA;CFCF-?;CECD@<FCGC@8@#5FGFGGFG<??FGGC7:@ECCCEDGFGGDEDC6CC=CFGGFGGFGDFFFEAFC,;<FFFAECBEFF<GGGFGGGFF@F2FGFCD:GGFEE<?GGGFFAGGGGGCFBFFEC,,GDGGGGGGGGCE88GGGGEFFFFF8CCF@C,DGGCGGGEEGGGFFFEEEFGGGGEFECCFCF9FDF@EF8>EGGGGGGGGGGFGGGGCGGEEECFCCA@,A8
@NMDZ 153
TGAGGAATATTGGTCAATGGGCGAGAGCCTGAACCAGCCAAGTAGCGTGCAGGATGACGGCCCTATGGGTTGTAAACTGCTTTTATAAGGGAATAAAGTGAGTCTCGTGAGACTTTTTGCATGTACCTTATGAATAAGGACCGGCTAATTCCGTGCCAGCAGCCGCGGTAATACGGAAGGTCCGGGCGTTATCCGGATTTATTGGGTTTAAAGGGAGCGTAGGCCGGAGATTAAGCGTGTTGTGAAATGTAGACGCTCAACGTCTGCACTGCAGCGCGAACTGGTTTCCTTGAGTACGCACAAAGTGGGCGGAATTCGTGGTGTAGCGGTGAAATGCTTAGATATCACGAAGAACTCCGATTGCGAAGGCAGCTCACTGGAGCGCAACTGACGCTGAAGCTCGAAAGTGCGGGTATCGAACAGGATTAGATACCCT
+
FFGGGGFGGGGGGGGGGGFFGGGDGGGGGGGGGGGGGGGGGGGFGGGGGGGGGFGGGGGGGGGGGGGGGGDGGGGGGGGGGGGGGGGGGGDFGGGGGGEGGGEFGGGGGGGGGFFGGCFGGGGGGGGGGGFGGF<FFE4EFGFFDCGFFFGCFGGGGGG9>GFGGGGGGGGCFFGGGFGGGGFCEFECGGGFF4<==B?8<GFGC<CFF@FCBCGCEGGGEGCGFGGG@BFFFGFGE%GGGFFGGFGGGCDFFGEF:/DCEFECFFDFFDDFGCFF6D9FFFFGDCGGEGGFD6+GEFDGGGA8GGGGEDFFFGF7GGGFGGF=DGCAEBGGGGGGGGE9AF9FFGGGGGFAFGGECFCFGGGGFGGGGDGFGGF9GGGF7C7GGGGGGGFF<EGGGGGGGGGGDF@+DGGGGGGGGGGGGCGGGGGGGGGCCCCC
@NMDZ 154
TGAGGAATATTGGTCAATGGACGAGAGTCTGAACCAGCCAAGTAGCGTGCAGGATGACGGCCCTATGGGTTGTAAACTGCTTTTATAAGGGAATAAAGTGAGTCTAGTGAGACTTTTTGCATGTACCTTATGAATAAGGACCGGCTAATTCCGTGCCAGCAGCCGCGGTAATACGGCAGGTCCGGGCGTTGTCCGGATTTATTGGGTGTAAAGGGAGCGTAGGCCGGAGATTAAGCGTGTTGTGAAATGTAGATGCTCAACATCTGCACTTCAGCGCGAACTGGTTTCCTTTAGTACGCACAAAGTGGGCGGAATTCGTGGTGTAGCGTTGAAATGCTTAGATATCACGAAGAACTCCGATTGCGAAGGCAGCTCACTGGAGCGCAACTGACGCTGAAGCTCGAAAGTGCGGGTATCGAACAGGATTAGATACTCT
+
FEFGF<FEEFGGGCEAF9FFGGGG:CFFGGGGGE<C<EDF,CEFGFGGGGFEFFGFF,F@C@7FFFGGGE=C@FGGG,C,CEF9,C9<?C,C?FG,?CCDA<C5?,FGGGEFA?5?EF7FFGF,C,C9B<,5EF,CFEGG@<@B7=FFAB=,,8@+DA,>AFFFC+@F+7<<AE83+@<7@F:F:FEGC<#C4=FC:7<,;BC<?@>)7C1:<4BCC7?AEGGFFD>2FB@BE@C:87B3ECD5=<@C8@%)#3DFC=FFF@0@,CFF<5#6F92>>59FD,,CA6>,,BCC@>?4@,,58,?,EF>87E<9FE+EB+=<FFFC7DEF,?<FFGGF@,FFGDDFC,,GGGGGFF@--CECGGEGFE@8GF<8FDC@CGFB6++GFGFGGFBC9BGGGGGFFGDGE:F@66?FFF9GGFFGGFFF9FGFAF@@A,CA
@NMDZ 155
TGGGGGATATTGCACAATGGGGGAAACCCTGATGCAGCGACGCCGCGTGGAGGAAGAAGGTTTTCGGATTGTAAACTCCTGTCGTTAGGGACGATAATGACGGTACCTAACAAGAAAGCACCGGCTAACTACGTGCCAGCAGCCGCGGTAAAACGTAGGGTGCAAGCGTTGTCCGGAATTACTGGGTGTAAAGGGAGCGCAGGCGGGAAGCCAAGTCAGCTGTGAAAACTACAGGCTTAACTTGTAGACTGCAGTTGAAACTGGTTTTCTTGAGTGAAGTAGAGGTTGGCGGAATTCCGAGTGTAGCGGTGAAATGCGTAGATATTCGGAGGAACACCGGTGGCGAAGGCGGCCAACTGGGCTTTAACTGACGCTGAGGCTCGAAAGTGTGGGGAGCAAACAGGATTAGATACCCT
+
GGGGGGDGGGGGGGGGGGGGGGGGGGGGGGGGAFFGGGBFGGGGGGGGGDFGGGGGGGGGDFGGGGGCF@FGGGGGB,EFGGFGGGFGGGGFFGFGGGGFGGGEGGGGGGGFF<,<FGCFGGGGE<FFFFFGGFGFGGF>FDFGGGGFBEEFGGG,<<FGCGFFF9BE8>@:=CFEEGGGG3GGDFAFAGFGGGGFGGFDEGGCC?8?EGCFGFGGCFFAFEGGGGC?F<<6:CFFF<CFGGEC1<EDAFGDCE?=GFCFGFGCGFGGFG=::>FF9GGF=C@CF:@7C4GGGGEGGFA9GGGGGGGGGGGGGGGGGGGGGDFFBEGGGGGGGGGFFE@GGGGFGGGGGGGGEC;CGGGGGGGFGFGGGGFGGGGGGGGGGGGFFFF;CGGGGDGGGGGGGFGGFFFEGFGCCCCC
@NMDZ 119813
TGGGGAATATTGCACAATGGGGGAAACCCTGATGCAGCAACGCCGCGTGAGTGAAGAAGTATTTCGGTATGTAAAGCTCTATCAGCAGGAAAGAAAATGACGGTACCTGACTAAGAAGCCCCGGCTAACTACGTGCCAGCAGCCGCGGTAATACGTAGGGGGCAAGCGTTATCCGGATTTACTGGGTGTAAAGGGAGCGTAGACGGTTTTGCAAGTCTGAAGTGAAAGCCCGGGGCTTAACCCCGGGACTGCTTTGGAAACTGTAGGACTAGAGTGCAGGAGAGGTAAGTGGAATTCCTAGTGTAGCGGTGAAATGCGTAGATATTAGGAGGAACACCAGTGGCGAAGGCGGCTTACTGGACTGTAACTGACGTTGAGGCTCGAAAGCGTGGGGAGCAAACAGGATTAGATACCCT
+
CEECCEDF<99FEFFFFA@EFGGGGGGGGDGGGGCFGGGGGGGGGGG+@FGGGGGGFG=FFGGGGGGGGGGGGGGGGGGGGAGGFGGGGGGFGGGGGFGGGGGGGEGGFCFAFG,FDFGFFGGEGCG8FGGG7D>CFEFGEFGGEGGGCF?@FFGGBCFCGDFEGGGG;FCFGGGGGGGGDFGGGG5C=FCCFGGGGGGEEGGGGGGCEGFGGFGB<DCFGGCGDFFFC@FEGECEEGFFFGGGF<FDGGFGGFEGGGFFEGGFFGGGG<AGGGGGGGGFEGEGGGGGGGGGEFFFGGGFGGGGGFCEGGFFGF:DFFCFFCFE9EEFAFDEFE8CDGEGFC@,E@CEGEFGFFFEB,<DCGGGGGF@FGGGGF8GFEFC,7GGDGGDGGEGGGGF<GGGGDFFGFDGGGGCCCCC
@NMDZ 102160
TGAGGAATATTGGTCAATGGGCGAGAGCCTGAACCAGCCAAGTAGCGTGCAGGATGACGGCCCTATGGGTTGTAAACTGCTTTTATAAGGGAATAAAGTGAGTCTCGTGAGACTTTTTGCATGTACCTTATGAATAAGGACCGGCTAATTCCGTGCCAGCAGCCGCGGTAATACGGAAGGTCCGGGCGTTATCCGGATTTATTGGGTTTAAAGGGAGCGTAGGCCGGAGATTAAGCGTGTTGTGAAATGTAGATGCTCAACATCTGCACTGCAGCGCGAACTGGTTTCCTTGAGTACGCACAAAGTGGGCGGAATTCGTGGTGTAGCGGTGAAGTGCTTAGATATCACGAAGAACTCCGATTGCGAAGGCAGCTCACTGGAGCGCAACTGACGCTGAAGCTCGAAAGTGCGGGTATCGAACAGGATTAGATACCCT
+
FGGGGGGGGGGGGGGGGGGGGGGGFGEGGGFGGGGGGGGFFEFFEGGGGGGGFED?FAFGGGE@E@EEECCG:FGGGGGGGGDCGAFFGGFDCFDDFGCFGE?<FFFGGGGGGGFFG9:,@FFFGFFGEFGGFGFEGGFGEEFBC@EB>EG?FGGGGGGG8C<FF>>FGGCEFFGGEEGGGFFF>GGGGGD@<<FG0@F9FFGGGGGGFCGFGGEGGDG:EFGGFFGEGGGGGGGGGGGGGGGFGGGEFGGE>GGGGGFDCFFCCGFBCFF>CEGF>9GGF9FGGFDFDGGGFCB?EFGGGGFA@FCEGCGGGGGGGFGFGGGGGGGGFFGFFCGGGGGGCGGGFC,7FAFDDFF@GGFCGGGGGGGGGGGGGFGGGGGGEEDGGGGGGGEGFGGGGDGGGGGGGGGGGEGGGGFGGGGFGCGGFCGGGGGCCCCC
@NMDZ 59804
TGAGGAATATTGGTCAATGGACGAGAGTCTGAACCAGCCAAGTAGCGTGCAGGATGACGGCCCTATGGGTTGTAAACTGCTTTTATAAGGGAATAAAGTGAGTCTCGTGAGACTTTTTGCATGTACCTTATGAATAAGGACCGGCTAATTCCGTGCCAGCAGCCGCGGTAATACGGAAGGTCCGGGCGTTATCCGGATTTATTGGGTTTAAAGGGAGCGTAGGCCGGAGATTAAGCGTGTTGTGAAATGTAGATGCTCAACATCTGCACTGCAGCGCGAACTGGTTTCCTTGAGTACGCACAAAGTGGGCGGAATTCGTGGTGTAGCGGTGGAATGCTTAGATATCACGAAGAACTCCGATTGCGAAGGCAGCTCACTGGAGCGCAACTGACGCTGAAGCTCGAAAGTGCGGGTATCGAACAGGATTAGATACCCT
+
GGGGGGGGGGGGGGGGGGGGGGGGGGGGGGGGGGGGFGGG@CFGGGGGGGGGGGGGGGGGGGGGGGGGGGGGGGGGGGGGGGGGGGGGGGGGGFF9FEGGFGGGGGGGGGGAFGGGGGGGGGGGGGGGGGGGFFGGGGFGGGGGGGGGGGGGGGGGGGGGGGGGGGGGGGGGGGFGGGGGFGDFGGGDGGGGGGGGGGGGFD9GGGGGGGGGGGGGDCFCEGGGGGGEGGGGGGGGGEEEGGGGGGGGGGGGGGGGGGGGFGGGGGFDGGGGGGGGGFDGCGGGFFDFFGGGGGGGGGFGGGGGGDGGGGFGGGGGGG@GGGGGGGGGGGGGGGGGGGGGGGGGGGGGGGGGGF>GGGGECGGGGGGGGGGGGFFGFGGGGGGGGGGGEGGGGGGGGGGGGGGGGGGGGDGGGFGGGGGFGGGGGGGGGGGCCCCC
@NMDZ 159
TGAGGAATATTGGTCAATGGACGAGAGTCTGAACCAGCCAAGTAGCGTGCAGGATGACGGCCCTATGGGTTGTAAACTGCTTTTATAAGGGAATAAAGTGAGAGTCGTGACTCTTTTTGCATGTACCTATGAATAAGGACCGGCTAATTCCGTGCCAGCAGCCGCGGTAATACGGAAGGTCCGGGCGTTATCCGGATTTATTGGGTTTAAAGGGAGCGTAGGCCGGAGATTAAGCGTGTTGTGAAATGTAGACGCTCAACGTCTGCACTGCAGCGCGAACTGGTTTCCTTGAGTGCGCACAAAGTGGGCGGAATTCGTGGTGTAGCGGTGAAATGCTTAGATATCACGAAGAACTCCGATTGCGAAGGCAGCTCACTGGAGCGCAACTGACGCTGAAGCTCGAAAGTGCGGGTATCGAACAGGATTAGATACCCT
+
FGGGGGFGGGGGGGGGGGGGGGGGGGGGGGGGGGGGGGFGGGAFGGGGEGEEFGGGGGGGGFGDCEGGGCGBFFGGGEGGGGGGGGGGFFFGGGGGGGGGFFECFGC=FGGGFG,@FGGGFFGFGFGFGGGFFFEGGGGGFFGC@FGGGFGGF?6FGGFCDFGGDECC9B#@<CFCECEFFE>GEDG<FD.FC7FECFCCFGGGGGFFFGCGGC@DCGGGFE9<BE8F9C?CFGCGGGFCCD3DFGFBFFCCFGGGGGFGFAGF<7FDGFBCGGGEC8DF@FFGFF8GGGGCGGGGGEAE,=8?EFC:AF?=8EFGFCGGFGC>EF?GFEC?<?FF?BCGGGFGCFGFEGGFGCFCFCBF@@<ECFFCGGFFEFGFC@@EF7CFDGGEF;CE9GGGGEGGGGEECEF7@GGGGGGFFGFGFFFFECCGFF@ACCC
@NMDZ 86887
TGAGGAATATTGGTCAATGGACGAGAGTCTGAACCAGCCAAGTAGCGTGCAGGATGACGGCCCTATGGGTTGTAAACTGCTTTTATAAGGGAATAAAGTGAGTCTCGTGAGACTTTTTGCATGTACCTTATGAATAAGGACCGGCTAATTCCGTGCCAGCAGCCGCGGTAATACGGAAGGTCCGGGCGTTATCCGGATTTATTGGGTTTAAAGGGAGCGTAGGCCGGAGATTAAGCGTGTTGTGAAATGTAGACGCTCAACGTCTGCACTGCAGCGCGAACTGGTTTCCTTGAGTACGCACAAAGTGGGCGGAATTCGTGGTGTAGCTGTGAAATGCTTAGATATCACGAAGAACTCCGATTGCGAAGGCAGCTCACTGGAGCGCAACTGACGCTGAAGCTCGAAAGTGCGGGTATCGAACAGGATTAGATACCCT
+
AFFFGFFGGGGGGGGGGGGGGGGGEGGGGGGGGCFGGGGGFGFGCGGGGGGGGGFGGGGGGFEFGGGGGGGGGGGGGGGGGGGGGGGFGGCF?CFGGGGGGGFEGGGGGFGGGGGFGFGGGCFCFFGGGGGGGGGGCGGGFGGEGDGGGGFFGGGDFGGGGFGGGCFCGGGGGGFGGGFGGGGGFEFFG>EGGEFEFGCFFF<FFGGGFGFFFGGFECFEGGGGGDEEEGGFGGGGE>EGFFGGGGGGGFFCCFGGGGGGGFFEFC<GGGGGEGFFCDAEGFGFGF8FFFFFDDF=7FFGFADFGEDGGFFB@GGFGFGF<GGFE<A,@CDGEGGGGCGGGGGFEF=FFFEEEFB-GGE7C8,CEGGGGGGGGGGFGGGGCDGGGFFGGEEGGGGGGGGGFGGGFEEGGGGGGGCFGGGGGGGGGGGGGGFCCCCC
@NMDZ 51555
TGAGGAATATTGGTCAATGGGCGAGAGCCTGAACCAGCCAAGTAGCGTGCAGGATGACGGCCCTAGGGGTTGTAAACTGCTTTTATAAGGGAATAAAGTGAGTCTCGTGAGACTTTTTGCATGTACCTTATGAATAAGGACAGGCTAATTCCGTGCCAGCAGCAGCGGTAATACGGAAGGTCCGGGCGTTATCCGGATTTATTGGGTTTAAAGGGAGCGTAGGCCGGAGATTAAGTGTGTTGTGAAATGTAGATGCTCAACATCTGCACTGCAGCGCGAACTGGTTTCCTTGAGTACGCACAAAGTGGGCGGAATTCGTTGTGTAGCGGTGAAATGCTTAGATATCACGAAGAACTCCGATTGCGAAGGCAGCTCTCTGGAGCGCAACTGACGCTGAAGCTCGAAAGTGCGGGTATCGAACAGGATTAGATACCCT
+
GCAFEEFGGGGFC,CCEDECFGGE:BFFG8FE@6:EF?CDAEEDGGEFEE<ED:@EA,@C+66DE,<CC8+@?FGG9AE@<FCF9EEEFG,E<FFCFGGGGGC,F,BDEGGEFEGCFG@EFFG,EFDF9<FDF?,8F5CFB<FGF<DE5;$:DDB:7>F7DB<#5<BA:>B<,=>C@FC>:A@>7C-FF8<ECGF?<<:>;EGFFGEE;>??F9G?=B86GFE?:C8#>-CGBFF#BFGFGFFFFCAGCF:<B:CAE=<@:=<+A=,@<GE:@7C@+32CCFFFDDA,F=FEDFE@F?8FE:A8CFCFCEFE7FCFGF<EE@FF+CF<FGGFDGGEF<E@?FF=8D<FFGFGGGG@FDCBGGGGGGFE<E,FFC6,C@F@+GCFCEFCCFC@C;,FA@7GDCF@<F@@++CC@@EGGGFEGGGGFFDGECFC8CBA
@NMDZ 66442
TGAGGAATCTTGGTCAATGGGCGAGAGCCTGAACCAGCCAAGTAGCGTGCAGGATGACGGCCCTATGGGCTGTAAACTGCTTTTTTAAGGGAATAAAGTGAGTCTCGTGAGACTTTTTGCATGTACCTTATGAATAAGGAACGGCTAATTCCGTGCCAGCAGCCGCGGTAATACGGAAGGTCCGGGCGTTCTCTGGATTTATTGGGTTTAAAGGGAGCGTAGGCCGGCGAGTAAGCGTGTTGTGAAATGGAGACGGTCAACGTAGGCACTGCAGCGCAAACTGGTTTCCTTGAGTGCGCAAAAAGTGGGCGGAATTCGTGGTGTAGCGGTGAAATGCTGAGATATCAGGAAGAACTCCGATTGCGAAGGCAGCGCACTGGAGCGCAACTGACGCTGAGGCTCGAAAGTGCGGGTATCGAACAGGATTAGATACCCT
+
F?<CF@CF,CE@FFGFEEDC8CCGCFCCFFGGFA<FFCDE,C,6CFGGGE<FECFGFGGG+6@=C,EFE,C,CFGGGGG?DFGG,=C<9C<:FF,,EFFADFGGGFGGGGDFFFGGGCE?,EEFFGAEFEECC,E?EFGG,BCCE+B,5;=,<>D+@B8=,:<DFGB55@C:<080@>GF2DECEFGCCE6.@#7./<2C:FECFGGC'BFF=<FCECG&GGGGGCG$?C#;;9<8:EE:C4#GFF>;:#:><C@#CFGEECF.*D<CFFC;FC@C3%GGFDFD>,,8F=8GEC8+:,=C5,B8C:F84,F?FB6=44+,FFCEEFGFEAFFFEC=,?,DFEC:,<C,GGEFCFF-@FC,+,GFGFFCF@+@+,FAF@@@+@+E@FFDGGF@GDEFC+C8@CGFFC@@7CGGGGGGFGGEFGGGGGGGGGFCC@CC
@NMDZ 163
TGAGGAATATTGGTCAATGGGCGCAAGCCTGATGCAGCCATGCCGCGTGTATGAAGAAGGCCTTCGGGTTGTAAAGTACTTTCAGCGGGGAGGAAGGGAGTAAAGTTAATACCTTTGCTCATTGACGTTACCCGCAGAAGAAGCACCGGCTAACTCCGTGCCAGCAGCCGCGGTAATACGGAGGGTGCAAGCGTTAATCGGAATTACTGGGTGTAAAGGGAGCGCAGGCGGACCGGCAAGTTGGAAGTGAAAACTATGGGCTCAACCCATAAATTGCTTTCAAAACTGCTGGCCTTGAGTAGTGCAGAGGTAGGTGGAATTCCCGGTGTAGCGGTGGAATGCGTAGATATCGGGAGGAACACCAGTGGCGAAGGCGACCTACTGGGCACCAACTGACGCTGAGGCTCGAAAGCATGGGTAGCAAACAGGATTAGATACCCT
+
CEGGGGGGDEGGFGGFGFGGGGGGGG@FDFFGGGFGGGGGGGFF@EGGGGGGGFFFGGGGFGEFF=FGGCFGGGGGGGGGGGGGGGGGGGCGGGGBGGGGGGFGGFF,@FFGGGDEDFCGGGEFGGGGGFGDCBCFGGFEGFGGGGGGGGGGGGGGFGGGGCFGG?GGG<GEGFGGDGFGGFFGGFBCFFGFGGC8CFAFD5CFFGECCCF>C0FFFFGG9ECEGGGGGGEEEFGEDD;ACFGGFFGGF@F:18B<FDGFCC<=4FGFFFFFGFFFGGGGBGGGGGDFCCCD8GCGGCFEDFDEFFF9GGFCGFFEGF=FGEC>B8E+DGGGCGGGGGGGGGGEEGGGEC@7GFEGGGFCGGGGGGGF?GGGGDGGFGFDFGGGGFGGGGFGGFCFFCCFGGEGGGFECGFFGFEGGGGGGFEFGGGGGFGGFCGFC@CCC
@NMDZ 90345
TGAGGAATATTGGTCAATGGGCGAGAGCCTGAACCAGCCAAGTAGCGTGCAGGATGACGGCCCTATGGGTTGTAAACTGCTTTTATGCGGGGATAAAGTGAGCCACGTGTGGCTTATTGCAGGTACCGCATGAATAAGGACCGGCTAATTCCGTGCCAGCAGCCGCGGTAATACGGAAGGTCCGGGCGTTCTCCGGATTTATTGGGTTTAAAGGGAGCGTAGGCCGTCTGGTAAGCGTGTTGTGAAATGTCGGGGCTCAACCTGGGCATTGCAGCGCGAACTGTCAGACTTGAGCGCGCGGGGAGTAGGCGGAATTCGTCGTGTAGTGGGTAAATGCTTAGATATGACGAAGAACGCCGATTGCGAAGGCAGCCTGCTGTAGCGCAAATGACGCTGAAGCTCGAAAGCGGGGGTATCGAACAGGATTAGATACCCT
+
@FGFFGE<CEFGGGGE<FG,,CFFEE7C,FFEF<FEFGCFFFFFGGEGEGFAF:EFDFGGF@@DCCFGDGGCF?CFEFGGGGGGFGD?:C7+@?FFGE<<B?B<?FCFGDGG+,,:,AD9DAFDFGF@=FGG9>DAFFFG=+F@7@CCFFFGGDCCCGEGCGGGCGEDF*<<9@GGGCE*5?<C:<FGE:*4CFGEC*;CCGGGGGDGG.CCFGEA>CG,*:EC8CEE9><:<;DCCGGA670/9DC<+<+*=CCEC/,CCFCF#GGFF>60+EF@@,=FE@EF<;@,9CB@+8++:@C+,A,D@:::C8?F@=@=4+++E,:,,8,8DA?9F5,:,5,4<AEDDDFC,?C,466+7D,@:B,,,<@6,,<7FEDCAC+@CC:<C,;,7:CGFA<9EC@E@@?@C+7F@-@GFFE@CEFFAE<E;C<C,,<CCCCC
@NMDZ 165
TGAGGAATATTGGTCAATGGGCGAGAGCCTGAACCAGCCAAGTAGCGTGCAGGATGACGGCCCTAGGGGTTGTAAACTGCTTTTATAAGGGAATAAAGTGAGTCTCGTGAGACTTTTTGCATGTACCTTATGAATAAGGACCGGCTAATTCCGTGCCAGCAGCCGCGGTAATACGGAAGGTCCGGGCGTTATCCGGATTTATTGGGTTTAAAGGGAGCGTAGGCCGGAGATTAAGCGTGTTGTGAAATGTAGACGCTCAACGTCTGCACTGCAGCGCGAACTGGTTTCCTGGAGTACGCACAAGGTGGGCGGAATTCGTGGTGTAGCGGTGAAATGCTTAGATATCACGAAGAACTCCGATTGCGAAGGCAGCTCACTGGAGCGCAACTGACGCTGAAGCTCGAAAGTGCGGGTATCGAACAGGATTAGATACCCT
+
GG<FGFGGFGGG9,CFGGGGGGGC+@FGGGGGDCFFGG9FEF,,CFEGGGFGGGGGGGGGFGDG<,CFEE:>?FGDGEE,CFG@F9ECFF<:,,C95?B?DD,<,<B<AEFCC<,,EFGG?F?EFA,,CF9CBFFGGFFGFBFGG9F=C;=FF8BC<<D7CDF=C@FG@:6@FAFDB>ECCGGGGG*:FE<B?9=CAFGFFFEFCFEF<FF7GBF8CCEF>=CGFB:CCFF;<F<89CGGGGF@FB>7<<0E+<AGGGGFE?@7CFCDC@FB>FFCCC1BFEFF8F=FEF3FGGFBFF>94,4+GEF=:FFFF@GFF=GFGGGGEEEGFGF<GGGFFAGGGFGGGGFFGFGGGGF7B7CEF:GGGGGGGGGGDFF6FGCGDGGGFCFCCCFGGGFFFFGFFGGGGFC7GEGGFEGGGGGFGGGGGGGGGGGCCCCC
@NMDZ 166
TGAGGAATATTGGTCAATGGGCGAGAGCCTGAACCAGCCAAGTAGCGTGCAGGATGACGGCCCTATGGGTTGTAAACTGCTTTTATAAGGGAATAAAGTGAGTCTCGTGAGACTTTTTGCATGTACCTTATGAATAAGGACCGGCTAATTACGTGCCAGCAGCCGCGGTAATACGGAAGGTACGGGCGTTATCCGGATTAATTGGGTTTAAAGGGAGCGTAGGCCGGAGATTAAGCGTGTTGTGAAATGGAGCCGCTCAACGTCTGCACTGCAGCGCTAACTGTGTTCCTTGAGTACGCACGAAGTGGGCGGAATTCGTGGTGTAGCGGTCAAATGCTTAGATATCACGAAGAACTCCGATTGCGAAGGCAGCTCACTGGAGCGCAACTGACGCTGAAGCTCGAAAGTGCGGGTATCGAACAGGATTAGATACCCT
+
EFGGFGGGGG9F,;CEEEFF?FBC@@CFEGGFGFGGGGFGED,,ECEEED@D8F<4@<FC7@@DE,6<,C:FB?CFFCCFDF9<?,C,C=<=AFGGFGF9DFFC<C8?<,+9,B,A?=FGGFFFDGFDAF9A?ACF,?FFF+@>C7:>FDAFCF8:=AFF,=DE3@++>FCFFFGG>>:CEC@F8FG>C:C6CC:C-33#7?EF=0<F8FF=E?8=D<C*;F>3+<:,2F@E7;=2DGEC;6,,@,2,6**5*CEFCFGF@,@3,,,=>@F3:7:E,EEC633,,8<BDGF?+EC4:7B=4,,,B4CE@@GF:448+94<GCFC8C==CB,C,<DFGFEFFC,,FC6,AGGAEB+BCDC,FB,CDFE,CEE<C,F,FDGF7@:C<GF7F;FEFFC6,F7F8@DFC77C@:C,ECECCFGFF9CC6,@9GGFCC@A@
@NMDZ 79926
TGAGGAATATTGGACAATGGGCGAGAGCCTGAACCAGCCAAGTAGCGTGCAGGATGACGGCCCTATGGGTTGTAAACTGCTTTTATAAGGGAATAAAGTGAGTCTCATGAGACTTTTTGCATGTACCTTATGAATAAGGACCGGCGAATTCCGTGCCAGCAGCCGCGGTAATACGGAAGGTCCGGGCGTCATCCGGATTTATTGGGTGTAAAGGGAGCGTAGGACGGAGATTAAGCGTGTTTTGAAATGTAGATGCTCAACATCTGCACTGCAGCGCGAACTGGTTTCCTGGAGTACGCACAAAGTGGGCGGAATTCGTGGTGTAGCGGTGAAATGCTTAGATATCACGAAGAACACCGATTGCGAAGGCAGCTCACTGGAGCGCAACTGACGCTGAAGCGCGAAAGTGCGGGTATCGAACAGGATTAGATACCCT
+
EF9EEGGGGCCC9,CEGCFEEGGGCGFEFFGGC,CFFG-C8F9CCCEFGCFFFCGFGFGDFG=FF8F8FGEGEDGGG9E<FDEFGAFFAF=<ABFCFDAF,5,,A<,,5?EFGA,<F,+?EGF?BEFCE?EECFCFGG9?,4++@+@FG+33><B7+D87DC3@EEGG>FG;FF?7>>?::,5*12=<F*<;$C@76:8,;0GEAFC&FE-9A7EDE9?C;>1#<CGCG>GECDC:FGFCFB;CCFF;AF?9,9FFEEGGGC6#:@,0,F@>DF/>CEAFGFGCFAA,,B,GCGF3FB8:,?<=F:C?:<FDD,GGGGGGGGGEEDGGGGFCGGGGFCFCFF<AECB7GFEFFB8-CC,GGGGGGGGGGGF@<F,EGE:F6@EE;<GGGGGDGFGCC@@6,EFFGFF@GEGGDGGGGGAGGGEGGGFGGCGCC@CA
@NMDZ 111417
TGAGGAATATTGGTCAATGGGCGAGAGCCTGAACCAGCCAAGTAGCGTGCAGGATGACGGCCCTATGGGTTGTAAACTGCTTTTATAAGGGAATAAAGTGAGTCTCGTGAGACTTTTTGCATGTAACTTATGAATAAGGACCGGCTACTTCCGTGCCAGCAGCCGCGGTAATACGGACGGTCCGGGCGTTATCCGGATTTATTGGGTTTAAAGGGAGCGTAGGCCGGAGATTAAGCGTGTTGTGAAAGGTAGACGCTCAACGTCTGCACTGCAGCGCGAGCTGGTTTCCTTGAGTACGCACAAAGGGGGCGGAATTCGTGGTGTAGCGGTGAAATGCTTAGATATCACGAAGAACTCCGATTGCGAAGGCAGCTCACTGGAGCGCAACTGACGCTGAAGCTCGAAAGTGCGGGTATCGAACAGGATTAGATACCCT
+
FGFGFGFGGGDFDCE@FFDFGC+@@CFGGFGFGGGDDGGGGGE9@<:FCCF9FFFGGGGGGGGC,=F8FFGCFGAFFG9,CEFFGGFC9,CF<FFFF<EFGGGAEFFFFD@9<FE<C,@BFFCF@,CFFAF99FGG9E9,B=F7@CD,D,CFGGCFFAFGGCFGGGGGFD@CGFG>7**7CC7CEG?7FEEFGCF5>?4C<>9CFGGDE3<<FCC8C><E89228,ECF<@FE@CCEEC>;FEC:;9(DFB@<CEEEDFDCFGFEA@:BAF=76(>1<:ECEGGF,E>CAFFGGGGEF4FBA4F=7C:FA<DCFC+CGFGGGGGEF7FE9F??CGGGDFGGEAGGFEFE,GGFFCCCDCBFCGFE@98GFEC,E<C,CBB+ECGFEC7F@7GF@6AGCB,FCFCF7F@B7GGGGGGGGFC9GFGFCFGGF<<@,CB
@NMDZ 169
TGAGGAATATTGGTCAATGGGCGAGAGCCTGAACCAGCCAAGTAGCGTGCAGGATGACGGCCCTATGGGTTGTAAACTGCTTTTATGCGGGGATAAAGTGAGCCACGTGTGGCTTATCGCAGGTACCGCATGAATAAGGACCGGCTAATTCCGTGCCAGCAGCCGCGGTAATACGGAAGGTCCGGGCGTTATCCGGATTTATTGGGTTTAAAGGGAGCGTAGGCCGGAGATTAAGCGTGTTGTGAAATGTAGATGCTCAACATCTGCACTGCAGCGCGAACTGGTTTCCTTGAGTACGCACAAAGTGGGCGGAATTCGTGGTGTAGCGGTGAAATGCTTAGATATCACGAAGAACCCCGATTGCGAAGGCAGCCCACTGGAGCGCAACTGACGCTGAAGCTCGAAAGTGCGGGTATCGAACAGGATTAGATACCCT
+
GGGGGGGGFGGGGGGGGGGGGGGGGGGGGGGGGGGGGCFGGGFGGGGGGGGGFFFFFGGEGGGGGEGGFGGFEGGGGGGGDGGGGGGGGGGGGEFGGGGGGGGGGGGGG8FFEDGFFCGGGGGGGFGGGCFGGFDFGGGGFFF:GGGGDGGCF<CFGGFFGGGGGGGGGGGGGGGGEGEGGFGGGGGGGGGED?;=2/F6<BDGGF@CCEFGGFGGDDCEGGGGFFD=EGC@FEEGGE8GGGGGFGGGGGF@:>?ECFFGGFFFGGGGGGEEFF@9CDEFGGGFEGFGGFFD8>@+:E8FA<ACGEFCFEF9CFGCC7CGGGGGGGGGDGGDF9GFGFAEGEFE8GGGCGCGGGGGGGGCCGGGGGGGFCGGGGGFGE@EEGGGGFGEGECGGGGGF@CEGGGGGGCGFDGFEFE?FECGGFFGGGGGF@GCCCCC
@NMDZ 170
TGAGGAATATTGGTCAATGGGCGAGAGCCTGAACCAGCCAAGTAGCGTGCAGGATGACGGCCCTATGGGTTGTAAACTGCTTTTATGCGGGGATAAAGTGAGCCACGTGTGGCTTATCGCAGGTACCGCATGAATAAGGACCGGCTAATTCCGTGCCAGCAGCCGCGGTAATACGGAAGGTCCGGGCGTTATCCGGATTTATTGGGTTTAAAGGGAGCGTAGGCCGGAGATTAAGCGTGTTGTGAAATGTAGATGCTCAACATCTGCACTGCAGCGCGAACTGGTTTCCTTGAGTACGCACGAAGTGGGCGGAATTCGTGGTGTAGCGGTGAAATGCTTAGATATCACGAAGAACCCCGATTGCGAAGGCAGCCCACTGGAGCGCAACTGACGCTGAAGCTCGAAAGTGCGGGTATCGAACAGGATTAGATACCCT
+
GGGGGGGGGGGGGGGGGFGGGGGGGGGGGGGGGGGGFGDGGGFGGGGGGEGGGGFFFFGGEGGGGGGGGFEGGGGGGGGGGGGGGGGGGGGCCCFGGGFDGGGGDFFFGGGGGCGGDFFGGGGGGGGEGGGGGGCGCFGGEFGGGGGGGGGGGGGGGGGGGGGGGDC@FGGGFGDGGGGGDFCFGGGGGE>AFGD;8<C9CCCFGFFF6<F=<EEFEEGGEF8@FG?CGDE>GFGGEGGGFGFGF,CCFGFGFGGFFGGGDFGFGFFC?2DGGGEEEFGCFGF>GGF=GFGGGGEEGDGE@,A8GGGGGGGFGFGGEGGF<F:C7GGFGFGGFGGGFEGGF<9GGGGGGGFGGGGGGGGEGGFF9FGGGGGGGGGGGGGEGGGGFFFGGGGGGGGGGGGGGGGGGGGGF@CGGGGGGGFFGFGGGGGFFCECCCCC
@NMDZ 171
TGGGGAATATTGTACAATGGGGGAAACCCTGATGCAGCGACGCCGCGTGAGCGATGAAGTATTTCGGTATGTAAAGCTCCATCAGCAGGGAAGAAAATGACGGTACCTGACTAAGAAGCACCGGCTAAATACGTGCAAGCAGCCGCGGTAATACGTATGGTGCAAGCGTTATCCGGATTTACTGGGTGTAAAGGGAGCGTAGACGGATTGGCAAGTCTGATGTGAAAACCCGGGGCTCAACCCCGGGACTGCATTGGAAACTGTCAATCTAGAGTACCGTAGAGGTAAGCGGAATTCCTAGTGTAGCGGTGAAATGCGTAGATATTAGGAGGAACACCAGTGGCGAAGGCGGCTTACTGGACGGTAACTGACGTTGAGGCTCGAAAGCGTGGGGAGCAAACAGGATTAGATACCCT
+
F8CF>CFGGGGFGGGGGGF8<FCGGGGGGGGGGGDGGG:CFEGGGGDGGG>FGGGDGGGFGGGGGGGFD7BAFEF,FGFCGGGGCEGGFECFGGGGGGGGGGGGGGDGGFGGGGG,EC@GDFG7CFFGG9FF@<8C7D,3@FF<@7>FCEGGGGGAF@397<=GGGC<CEGGGGCG?CCFG>FCCCFFAEFFGF<5FFGG>:FGF?2#>;89DE@9,:7AAFACC@C1:D<-<B?FDFGGGCECGGF7EG,DFGECFD9DGGF9GE<AGFE,DDFAAAE+CFGFFFF7C?GGFE,EB,CFGFGECEFFGEAFDFCFB9F;A,FFGCEEE<A,:FGEGGGGGGGGGGGF>GGFGGGGGGCCFCEFGFGCGFDGGEGFCGGGGGGF@F7DGGGGGFGGFFGCGGGGGFFFFFFCCCCC
@NMDZ 172
TGGGGAATCTTGCGCAATGGGGGGAACCCTGACGCAGCGACGCCGCGTGCGGGACGGAGGCCTTCGGGTCGTAAACCGCTTTCAGCAGGGAAGAGTCAAGACTGTACCTGCAGAAGAAGCCCCGGCTAACTACGTGCCAGCAGCCGCGGTAATACGTAGGGGGCGAGCGTTATCCGGATTCATTGGGCGTAAAGCGCGCGTAGGCGGCCCGGCAGGCCGGGGGTCGAAGCGGGGGGCTCAACCCCCCGAAGCCCCCGGAACCTCCGCGGCTTGGGTCCGGTAGGGGAGGGCGGAACACCCGGTGTAGCGGTGGAATGCGCAGATATCGGGTGGAACACCGGTGGCGAAGGCGGCCCTCTGGGCCGAGACCGACGCTGAGGCGCGAAAGCTGGGGGAGCGAACAGGATTAGATACCCT
+
DGGDGGFGGGGGGGGGGGGGGGGGGGGGGGGGGGGGGGGGGGGGGGGGGGEGGGGGGGGGGGGGGGGGGGGGGGGGGGGGGGGGGGGGGGGGGGGGGGGGGGGGGGGGGGGGGGGGGGGGGGGGGGGEGGGGGGGFGGGFFGGGGGGGG?GGGGGGFFDGGGGGGGGGGGGCFDGGGGDEGGGF?ECFGEGDGGDECEGG>GGGFGGCEEEGGGGGGGGEGGGFEGGEGEEGGGGGGFFFGGGGEGGGGGFEGGGCGGGFGGC?D>:>>D<FCGC:GFGGGGGGGGGGGGGGFGGFCGGGGGGGGGGGGGGGGGGGFGGGGGGGEDEEGGGGGGGGGGGGGGGGGGGGGGGGEGFFGGGGGGGGGGGGGGGGGGGGGGGGGGFGGGGGGGGGGGGGGGGGGGGGGGGGGGGGCCCCC
@NMDZ 55271
TAGGGAATTTTCGGCAATGGGGGAAACCCTGACCGAGCAACGCCGCGTGAGCGAAGAAGGCCTTCGGGTCGTAAAGCTCTGTTGTAAAGGAAGAACGTCGCATGCAGGAAATGGTGTGCGAGTGACGGTACTTACCAGAAAGCCACGGCTAACTACGTGCCAGCAGCCGCGGGAATACGTAGGTGGCGAGCGTTAGCCGGAATCATTGGGCGTAAAGAGGGAGCAGGCGGCCGCAAGGGTCTGTGGTGAAAGCCCGAAGCTAAACTTCGGTAAGCCATGGAAACCGGGCGGCTAGAGTGCGGAAGAGGATCGTGGAATTCCATGTGTAGCGGTGAAATGCGTAGATATTTGGAAGAACACCGATGGCGAAGGCAGCCCTCTGGAACATGACTGACGGTCATGCACGAAAGCGTGGGGAGCAAACAGGATTAGATACCCT
+
GGGGGGGG8FGGGGGGGGGGG@GEGGGGGGGGGG@FFGGGGGGGGGGGGGGFGGGEGGGGGEGGGGGGGGGGGGGCEGGG<FCGGAFGGGGEFG=?@BBEEGEGCB9@+:33<FFDFC@F+>@5,><C:FGA,@:>;<DC:?,<FGG7*1=F,CEGDFF@:;CCC,F:14*=*1:A@+AEC*;C9ECEDGCC:8/*3<??/88<<@7EC>CE9=?CG?;@E>>31@=5:4CCD?F=97C:2FD;=C:CFC,C#:BD<<FFFGB@E@>9@38FFFD39@2FCGGFBF=+=8FFFAGGGFECDGCGGECB+++9EGGGGGFFB8@GGGGGGGGGFGGGGGGGGGGGGGGGF<GFD9GGGGF@C67GGGGGGGGGF@C:,<FFFFC,C,F,CGGGGFFC,EAGFGFCGGGGGGGGGGGGGGGGGGGGGGGGGGGGGGCCCCC
@NMDZ 174
TGGGGAATATTGCACAATGGGGGAAACCCTGATGCAGCGACGCCGCGTGGAGGAAGAAGGTCTTCGGATTGTAAACTCCTGTTGTTGAGGAAGATAATGACGGTACTCAACAAGGAAGTGACGGCTAACTACGTGCCAGCAGCCGCGGTAAAACGTAGGTCACAAGCGTTGTCCGGAATTACTGGGTGTAAAGGGAGCGCAGGCGGGAAGACAAGTTGGAAGTGAAATCTATGGGCTCAACCCATAAACTGCTTTCAAAACTGTTTTTCTTGAGTAGTGCAGAGGTAGGCGGAATTCCCGGTGTAGCGGTGGAATGCGTAGATATCGGGAGGAACACCAGTGGCGAAGGCGGCCTACTGGGCACCAACTGACGCTGAGGCTCGAAAGTGTGGGTAGCAAACAGGATTAGATACCCT
+
FGFGG@FGGGGGGGGGGGGGGGGGGGGGGGGGGGGGGGGGGGGGGGGGGGGGGGGGGFFFFGGGGGGGGGDFGGGGGGGGCFGGGGGGGGGGFGGGGGBDFEGGGG9FGGFFG8F<EFDCGFGGGGGGGGGGCFEFGGGGDDFGEGEGGGG9FFGGFCF7DEFGGGFFGBEGGGGGGEGFEGGFFGE?AFFFGGGBGGGGGGGCGGGGDF;DGFFED<GECFACFFFGGFCGGGGGGGGGGGGDFGGFGCGF9FGGGGGFGGFFFDFFFGGFGDFAFFECGGGGGGGGGGGGFGGGGGGGGEGGGGGGFFE9EGDGGFGGGF@GGEFFGGGGGGGGGGGGGBC@GGGGGGGGFDGGGGGGFFGGGGGGGGGGGEGGGGGGGFFEFFCFGGGGGGGGGGGGGGFGGFDGGCFCCCCA
@NMDZ 79672
TGAGGAATATTGGTCAATGGGCGAGAGCCTGAACCAGCCAAGTAGCGTGCAGGATGACGGCCCTATGGGTTGTAAACTGCTTTTATAAGGGAATAACGTGAGTCTCGTGAGACTTTTTGCATGTACCTTATGAATAAGGACCGGCTAATTCCGTGCCAGCAGCCGCGGTAATACGGAAGGTCCGGGCGTTATCCGGATTTATTGGGTTTAAAGGGAGCGTAGGCCGGAGATTAAGCGTGTTGTGAAATGTAGACGCTCAACGTCTGAACTGCAGCGCGAACTGGTTTTCTTGAGTACGCACAAAGTGGGCGGAATTCGTGGTGTAGCGGTGAAATGCTCAGATATCACGAAGAACTCCGATTGCGAAGGCAGCTCACTGGAGCGCAACTGACGCTGAAGCTCGAAAGTGCGGGTATCGAACAGGATTAGATACCCT
+
;FE?ACFFGGDGDGGGGGE<@CFFGG7,;,CFFFGCFFGGGCFGDE7FCCFFFG88EFC7:FFGFGG@FGEGGFFFFGGGGFGGC<FD,E,::?CE,BFGG=C,EFGEGG7?<F<EFG@,AAFGGGCEE?F9F,?EF9,C<BE@F9GGG>@F8FFDF>=C<@AFCEEEGC0@FFFGC@C:?,,GFCF:GGFG/::<<<E@B<1,GGFFAC9GGGE7:/*6C=*<8FCCEBECCFE9CCCGGFFGGGGFFDBC<GFFF>FGEC;<@@,=FFF@C:=@+GFD8FFA:,3,9D?F8F:CFA8GDD9FFC+7F8ED?DFF:7CGGGDFGGECGFGF<CEF<<9DGGFFGEB,FEC<CF@B@7GFEGCCGGGGGGGGGFEAEDFCGEDGFGFC;EGGGGGGGGGGGEGGGGGGGGF8GGGGGGGGGGGGGFE9F<F@@6C@
@NMDZ 176
TGGGGAATATTGCACAATGGGGGAAACCCTGGTGCAGCGACGCCGCGTGAGCGATGAAGTATTTCGGTATGTAAAGCTCTATCAGCAGGGAAGAAAATGACGGTACCTGACTAAGAAGCACCGGCTAAATACGTGCCAGCAGCCGCGGTAATACGTATGGTGCAAGCGTTATCCGGATTTACTGGGTGTAAAGGGAGCGTAGATGGAGTGGCAAGTCTGATGTGAAAACCCGGGGCTCAACCCCGGGACTGCATTGGAAACTGTCAATCTAGAGTACCGGAGAGGTAAGCGGAATTCCTAGTGTAGCGGTGAAATGCGTAGATATTAGGAGGAACACCAGTGGCGAAGGCGGCTTACTAGACTGACAATGACGCTGAGGCTCGAAAGCGTGGGGAGCAAACAGGATTAGATACCCT
+
FDGGGGGGGGGGGGGEFGGCFEGGGGGGGGGGFGGGGGCFGGGGGGGGGGGGGEGFFFGEEGDGGGGFGGFGGGGGGGGGGGGGGGGCFCFGGFGFFCF9EF:FF7EDFGDDFFGGGGGGGE2>FFGGGGFGDFGGGGGGFF,D0C.EGGGFFGGCFFCEFGGGGGFECFGGGGGGGFEFEFCGGGGG#GGGGGG>C=,EE??G7C,GCFEEFEDCF;GGGGGGGCEFGGGGGGGGGGGGGGGEEFGDGGGGGGFGCAF<FGGFFGGFFGGGGEEF>+DGFGCFFGGCGFGGF@GGFDGGGFGEEGFAEGGGGGFEFFGFDGFDAF8GFDGGGGGGGGGGGGEEGGEGECCGGGGGGGGGGFGCFGGGGGEGGGGGGGFDFGGGGGGGGGGGGGGGGGGGGGGGGGGGGGGCCCCC
@NMDZ 177
TGAGGAATATTGGTCAATGGGCGAGAGCCTGAACCAGCCACGTAGCGTGCAGGATGACGGCCCTATGGGTTGTAAACTGCTTTTATAAGGGAATAAAGTGAGTCACGTGAGACTTTTTGCATGTACCGTATGAATAAGGACCGGCTAATTCCGTGCCAGCAGCCGCGGTAATACGGAAGGTCCGGGCGTTATCCGGATTTATTGGGTTGAAAGGGAGCGTAGGCCGGAGGGTAAGCGTGTTGTGAAATGTAGGGGCTCAACATCGGCAGTGCAGCGCGAACTGTTTTCCTTGAGTACGCAAGAAGTGGGCGGAATTCGTGGTGTAGCGGTGAAATGCTTAGATATAACGAAGAACTCCGATTGCGAAGGCAGCTCACTGGAGCGCAACTGACGCTGAAGCTCGAAAGCGCGGGTATCGAACAGGATTAGATACCCT
+
GGGGGFFFFGGG9CFGGGG@FFGG@FCGGGGGDFGGGGGG,CCFGGGGG>F@FF8FGGGGEC+CEGGGFFC+BFGGGGFFFGGG<FA,AF8?EGGC9?AE<E<F,<FFEFB,EEF,?FFCG,C:FEC+BFGGGGGGC?/>BC=@F2ECAFE@53@=C,@<:@FEE>>FFFFBFF<>CGFC>;@FEEDE9CC<FC.5)<<*;C8<>3BF#:EGF:=3<8C8CGDCC@)##&,E<C12CGGFGGGGF4D,BCFC:1GGF@FFF*4%,@,>$GGGGGCF8=GFDC:3,,,,DGGGGF@3@4,,,,F8F:+EGGGFEDGGGGFAGGCGGGGGGFGGGGGGGFFCEGGFC,F=FGDGGF@7GGD:GGGEGGGGGCCFC9,CFGFCC+GFCGGEGGGGGGGFE7GGGGGGGC@+@7GFGGGCGGGFCGGGGGGGGGGCCCCC
@NMDZ 178
TGAGGAATATTGGTCAATGGGCGAGAGCCTGAACCAGCCAAGTAGCGTGAAGGATGACGGCCCTATGGGTTGTAAACTGCTTTTATAAGGGAATAAAGTGAGCCTCGTGTGGCTTTTTGCATGTACCTTATGAAAAAGGACCGGCTAATTCCGTGCCAGCAGCCGCGGTAATACGGAAGGTCCTGGCGTTATCCGGATTTATGGGGTTTAAAGGGGGCGTAGGCCGTAGATTAAGGGTGTTGTGAAATGTCCGTGCTCAACATCTGCACTGCAGCGCAAACTGGTGTCCTTGAGTACGCACAAGGTGGGCGGAATTCGTGGTGTAGCGGTGAAATGCTTAGATATCACGAAGAACCCCGATTGCGAAGGCAGCTTACTGGAGCGCAACTGACGCTGAAGCTCGAAAGTGCGGGTATCGAACAGGATTAGATACCCT
+
FAFEG8EFFGFGGFGGGGGG8EGFCGD?FGFGGGGGGGFGGGGGGGGGG76CFF@FFACGFFGGG<FFGAFCFGFGG9EFCFFC9,5,C=C4,CFEGGG9,EE<,BBF84::4,BAFCC@F,CEFAEA,E,:FF,C8+4A,8CFGGGG,8>,BD)EGGGGG@F7FGGD@FFF=,FFE<FDFC>&>F1<F:<>CCE>>7FF:A$CGGCGFDCC<?C#DD:?CFG80>#7,<<8CA<#+#EGGFCF1D<:#3**,@,D@,@3@,,,@@,,8DCC+@8,6,<>=F>,8,><F=,F8EE=?98F;,A+GCEGGGGCGFGDGGGGFCCEC>+GGGGFECEBEAFE?,988GGGGEGFF=C+CC@FGF@GGFFGGGGF@<,@EE+F7GGGDFFEDGGGGGGGF@GF?GGGF@68F:GFGGGGGGGGGGGFEDGGF?GCCCCC
@NMDZ 179
TGAGGAATATTGGTCAATGGGCGAGAGCCTGAACCAGCCAAGTAGCGTGCAGGATGACGGCCCTATGGGTTGTAAACTGCTTTTATAAGGGAATAAAGTGAGCCTCGTGAGGCTTTTTGCATGTACCTTATGAATAAGGACCGGCTAATTCCGTGCCAGCAGCCGCGGTAATACGGAAGGTCCGGGCGTTATCCGGATTTATTGGGTTTAAAGGGAGCGTAGGCCGGAGATTAAGCGTGTTGTGAAATGTAGATGCTCAACATCTGCACTGCAGCGCGAACTGGTTTCCTTGAGTACGCACAAAGTGGGCGGAATTCGTGGTGTAGCGGTGAAATGCTTAGATATCACGAAGAACTCCGATTGCGAAGGCAGCTCACTGGAGCGCAACTGACGCTGAAGCTCGAAAGTGCGGGTATCGAACAGGATTAGATACCCT
+
GGGFGFGGDGFGGGGGGGGGGGGE@FGGGGGGGGGGGGGGFGFGGGGGGGGGGGGGGGGGGGGGGGGGGGGGGGGGGGGGGGGGG,?FGGEFECAFGGGGGGGGGGGGGGGFGGGCGGGGGGG9EFEFFGGGGGCGGGGGFFGGGGGGGGFGGGFGGGCDGGGGGGGGGGGGGGGEGGGGG>GGEEGGGG@CFGGECCC?E9=FG?FFFCDGCEGFDGE?DGGGGFD>=CF<EGG?C=EEGGD@@GGGF@A:CGFFGFFGGGFFGGGGGGGGGGGGGFFFFFF8GFCGGDGGCFEEGGFEGGGEGGGGGGGGGEGGGGGE?GGGGFCFGGGGGGGGGGFCGGGFFGGGFAGGGGC@@CFGGGGGGGFDGFGGGFDFCGGGFFCFCGGGGGEGGGGGGGGGGGGGFCGGGGGGGGFGGGGFGGGGGGFFFCFCCCCC
@NMDZ 80963
TGGGGAATATTGCACAATGGGGGAAACCCTGATGCAGCGACGCCGCGTGAGTGATGAAGTATTTCGGAAGGTAAAACTCTATCAGCAGGGAAGATAATGACGGTACCTGACTAAGAAGCACCGGCTAAATACGTGCCAGCAGCCGCGGTAATACGTATGGTGCAAGAGTTATCCGGAGTTACTGGGTGTAAAGGGTGCGTAGGTGGTATGGCAAGTCAGAAGTGAAAGGCTGGGGCTCAACCCCGGGACTGCTTTTGAAACTGCAGGGCTAGAGTGCAGGAGGGGCAAGTGGAATTCCTAGTGTCGCGGTGAAATGCGTAGATATTAGGAGGATCACCAGTGGCGAAGGCGGCTTGCTGGACTGTAACTGACACTGAGGCTCGAAAGCGTGGGGAGCAAACAGGATTAGATACCCT
+
EFE8@CCFCCF9FEFFA<@EAFGGGCFGGFGFGGGGC8:@BF7B@:FCEGEGF:CFCEC,C<,,C,+,8+BEE?AF9==E?<@E@=,?7:ACGGGFFCEF<+C=D:D9?,4EBF,DFD<FCFF7:=CFF@D9FGCF7@,>F,C<7:C>CCC99FF>F>FD<::<?;*=B62B)@=C-5=,5,<<@<?>CF9GGCFC?8<GF>#52<?E96;DDFF1C<?;E@3C@:FFF5#F7FFC<'CFGFGC5>=F#D8FDDDFDDF?@FF<ECCCBFGFDFEF2CGCF5>?,FAECAF?FF?<EF<,@7=F7E@<AF?,7FFF,FE9EFGGFFEGCFEC,,GGFEFCEGGGF@6+CCCGEC@,8GGDFE<9FC69AGF<@BDFDB7@<@A@,,CF@FC<@A<C<9EC6E@,EC,GFAE<<C@<
@NMDZ 181
TGGGGAATATTGCACAATGGGGGAAACCCTGATGCAGCGACGCCGCGTGGAGGAAGAAGGTCTTCGGATTGTAAACTCCTGTTGTTGAGGAAGATAATGACGGTACTCAACAAGGAAGTGACGGCTAACTACGTGCCAGCAGCCGCGGTAAAACGTAGGTCACAAGCGTTGTCCGGAATTACTGGGTGTAAAGGGAGCGCAGGCGGGAAGACAAGTTGGAAGTGAAATCTATGGGCTCAACCCATAAACTGCATTCAAAACTGTTTTTCTTGAGTAGTGCAGAGGTAGGCGGAATTCCCGGTGTAGCGGTGGAATGCGTAGATATCGGGAGGAACACCAGTGGCGAAGGCGGCCTACTGGGCACCAACTGACGCTGAGGCTCGAAAGTGTGGGTAGCAAACAGGATTAGATACCCT
+
GGGGGFGGGGGGGGGGGGGGGGGGGGGGGGGGGGGGGGFGGGGGGGGGG7BFGGFGGGGF=DFGGGGBCFFGGGGGG<FG=FGGF8FFFGGGGGGGGGGGGGGGFG<FFGFGGGGGGGCGGGGGGFGFGG?GGGGGGGC<6FGCFGGDFEF;>9BFEFGF@<FEFGFE:F@FFFFFCCFCECFFFFFEGFCFCFGGGDEFGEDGGFCGFFD9D;CFFCGE:FFGGFFFGFFCFFGCF:>FFFCGFCCGFGF@#GGFFBGGGGEFG9DAGFGGGGGFBFGA=GGGGC@GGGFGGFGGGECGGGGGGGGGGF<GDGGGF9BGGGGDF>7GFCGGGGGGGGFGGGGGGGDGGGFGGGGGGGGGGGEGGGGGGGGGFDGGGGF8GGGGGGGGGGGGGGGGGGGGGGGGGGGGGGGCCCCC
@NMDZ 67943
TGAGGAATATTGGTCAATGGGCGAGAGCCTGAACCAGCCAAGTAGCGTGCAGGATGACGGCCCTATGGGTTGTAAACTGCTTTTATAAGGGAATAAAGTGAGTCTCGTGAGACTTTTTGCATGTACCTTATGAATAAGGACCGGCTAATTCCGTGCCAGCAGCCGCGGTAATACGGAAGGTCCGGGCGTTATCCGGATTTATTGGGTTTAAAGGGAGCGTAGGCCGGAGATTAAGCGTGTTGTGAAATGTAGACGCTCAACGTCTGCACTGCAGCGCGAACTGGTTTCCTTGAGTACGCACAAAGTGGGCGGAATTCGTGGTGTAGCGGTGAAATGCTTAGATATCACGAAGAACTCCGATTGCGAAGGCAGCTCACTGGAGCGCAACTGACGCTGAAGCTCGAAAGTGCGGGTATCGAACAGGATTAGATACCCT
+
EGGEGFGGEGGFFFGGGGGGGGGC@FGFGGGGGGCGGGGGGGGGGGGGGGGFGGGGGGGGDGGGEGGGGGDCGGGGGGGGGGGGGGGGFFGGGGGGGGGFGFGGGGGGGGGFGGGGGGGGGGGGGGCFFGGGGDG<FGGGGGGGGGGGCEDFFF<FFFFGGGFFEEGEGDG?GFFFCGFGGGGGGGGFGGGDCG@CEFFFFFCDGFGGFFFFGGGFGGFGGGCDFGGGGGGGGGGGGGGCGFFGGGFFCCFEGGGGFFGGGGGFGGGGGGGGGGGG>GDGGGGGGGGFF,GFGGGCFCFFA:C,DGGGGGGGFGEEFCGGGGGGEGEGFGGGGGGGGGGGGGGGECFGGGGFF?7CGGGC@GGFFGGGGCFGGGGGGGGF:GGGGGGGGGGGGGGGFGGGFEGGGFFCGGGGGGGGGGGGGGGGGGGGGGGCCCCC
@NMDZ 183
TGAGGAATATTGGTCAATGGACGAGAGTCTGAACCAGCCAAGTAGCGTGCAGGATGACGGCCCTATGGGTTGTAAACTGCTTTTATAGGGGGATAACGTGTGCCACGTGTGGCATATTGCAGGTACCTTATGAATAAGGACCGCCTAATTCCGTGCCAGCAGCCGCGGTAATACGGAAGGTCCGGGCGTTATCCGGATTTGTTGGGTTTAAAGGGAGCGTAGGCCGGAGATTAAGCGTGTTGTGAAATGTAGATGCTCAAAATCTGAACTGCAGCGCGAACTGGTTTCCTTGAGTACGCACAAAGTGGGCGGAATTCGTGGTGTAGCGGTGAAATGCTTAGAGATCACGAAGAACACCGATTGCGAAGGCAGCTTACTGGAGCGCAACTGACGCTGAAGCTCGAAAGTGCGGGTATCGAACAGGATTAGATACCCT
+
GGFF8CECDFFG9C<EC9,,C6@F+@:<CFFC9<C6EF-EEG9,CF7CF,,CFBFF8<:@:CCF@<FF8ECC6CC,9C:<,EF=C,CEGGGE+BFE,4,BEFA9B=FDFE<7<EFFF,,,CC8FGGCCFFGCE9CF:F>,BD++@C+B9C,3,,6+8@F77D7@3@FCFC:,@F>F**:<98F79>1:4<*+<9F-CC<,$<+EC@9C)GF:CC=8*?FE1</8CE%/5CC@E@:;37*AEEGGEGFFFFB<,CDF:<===EE9F@,,,F@CEC@8+<FAGGF8D=<,=B9GGEF?=98A:?4,?B+CCFDEGFGCC?<,FFC>7GFCFFF?C,FF?99FEA9FE<FCEF@DFCB-FFGDEGDFE<DC@<E9EC,E<EBF7@+@,CC@F@GFEE,FE@CC,FFEC@@+BCGGEGFE6,GGEFGGFGGGGFGCCBCC
@NMDZ 67899
TGGGGAATTTTGGACAATGGGGGCAACCCTGATCCAGCCATGCCGCGTGCAGGATGAAGGTCTTCGGATTGTAAACTGCTTTTGTCCGGGACGAAAAGGGATGCGATAACACCGAATTCTGCTGACGGTACCTGAAGAATACGCACCGGCTAACTACGTGCCAGCAGCCGCGGTAATACGTAGGGTGCAAGCGTTAATCGGAATTACTGGACGTAGAGCGTGCGCAGGCGGTTTTGTAAGATAGATGGGAAATCCCCGGGCTCAACTTGGGAATTGCATAGATGACTGCAAGACTTGAGGTTGTCAGAGGAGGGTGGAATTCCAAGTGTAGCAGTGAAATGCGTAGATATTTGGAAGAACACCGATGGCGAAGGCAGCCCTCTGGGACATGACTGACGCTCATGCACGAAAGCGTGGTGAGCAAACAGGATTAGATACCCT
+
G8F@7CEF<E@F7;@C,@CF87@@@<DCFFFE9C,FDFFCFFF,BCEGGGFGGGGADF<FG,EEFGGGG:CFGGFFGCFAEFGGD?,=FEGGFFCC:<CEE<FGFFC:C@F8+6+8B<C,C,FDFGG>E<<FG,,@CC7FF,+<FBCE:CGGGGCF7*@DFC<@C:FDGEDFE4*=9<CFGG*CFF*CFGCFCEEE5C:@?5/;F7+,0<-;C8;88<C?=@5?:80@3GFCCF2>7;3<ACC,7(+638029<B2G=<<AFGFDE=@3?9<9EE:,E;95FB8A,5,5,5,E?<E888,<FFB8?,4B=EEE?:B?GFCC@EE?,CF<E,,,55,<C,FEFAF9,B?,,9GG@C<6@@:686,7CEFD9F@<7@8C7D,;8FFEFF9DC9EC,7GDGGGE<@ECFCDGGEGGGGFE6FFFFECCFCCFAE,FFE9CC<@9
@NMDZ 84182
TGAGGAATATTGGTCAATGGGCGAGAGCCTGAACCAGCCAAGTAGCGTGCAGGATGACGGCCCTATGGGTTGTAAACTGCTTTTATACGGGAATAAAGTGAGTCTCGTGAGACTTTTTGTATGTACCATATGAATAAGGACCGGCTAATTCTGTGCCAGCAGCCGAGGTAATACGGCAGGTCCGGGCGTTATCCGGATTGATTGGTTTGAAAGGGAGCGTAGGCCGGAGATGAAGCTGGTTGTGAAATGTAGACGCGCAACGTCTGCACGGCAGCGCGAACTGGTTTCCGTGAGTACGCACAAAGTGGGCGGAATTCGTAGTGTAGCGGTGAAATGCTGAGATATCACGAAGAACTCCGATTGCGAAGGCAGCTCACTGGAGTGCAACTGACGCTGAAGCTCGAAAGTGCGGGTATCGAACAGGATTAGATACCCT
+
E,@@<FEEEDFFC,CFGA<EEFF++6+8CE<CC<CFGFGGGFCCEFFFCFCF8FE,EF7C+@:FECF<FF@G=EEFF95,,?C,5CECEE:FCDFFA9E,AAFFEED=?8:BFEG,9?+,<,,8BEE,B8<?BE,,:CBF<AFBFGEFGFG9,,,9,38+@<,@++85@<;FG,*3*55>2?;@:E9CC:13@;,:5@A*+C=+?2+,+?<:FEC8*E@BE?3*<CC33,:FB*6,**<:77,C@2B9>:5*5*53+,@8+,@,>3+C+3=@=@+8+,BFDCEB:3++6,EE6F:?EFDGFAF=C@C?GFDB+DB444:,DACC+FFD9GE9GFF??,9GGGGFFC6,FE@A9F@-CDE:CFFDFFEFFE@,GE;<,EC;6;,FGGFGE@F:C@EFFDGF@@FECC@87+E6FEE<>FFFGGGGF9FGFGGCCCCC
@NMDZ 70667
TGAGGAATATTGGTCAATGGACGAGAGTCTGAACCAGCCAAGTAGCGTGCAGGATGACGGCCCTATGGGTTGTAAACTGCTTTTATAAGGGAATAAAGTGAGCCTCGTGAGGCTTTTTGCATGTACCTTATGAATAAGGACCGGCTAATTCCGTGCCAGCAGCCGCGGTAATACTGAAGGTCCGGGCGTTCTCCGGATTTATTGGGTTTAAAGGGAGCGTAGGCCGGAGATTAAGCGTGTTGTGAAATGTAGATGCTCAACATCTGCACTGCAGCGCGAACTGGTTTCCTTGAGTACGCACAGAGTGGGCGGAATTCGTGGTGTAGCGGTGAAATGCTTAGATATCACGAAGAACTCCGATTGCGAAGGCAGCTCACTGGAGCGCAACTGACGCTGAAGCTCGAAAGTGCGGGTATCGAACAGGATTAGATACCCT
+
FCGFGGGGDDFEAFGGGGGGGGGGEGGFFFFFGGGGGGGFECAF,CFGCFFFGECFGCCE@:BGGFEE8C@F=FGFFFG99EFGGGDFC?<<BFGGGGFFGFGGGFGGGGCAFCGF,BC@CA,FB,EFFFEAFG,CEFGGFFG?D8DGFGEFFFGG@CE2CFFFEGGG>F&F@D$F:2@BDEGGGE?GGF#6=<FFCEBC:<:FFFGFF8<FC<BFEECCECGFEEG=,9E7F<>:?8@EGFFG>GGGFEF<88<<?DFE9>C=CFCF>7FC=7FGFDFF@FGFDCGFGFGFGEEGEF;FB<A:F7GGGGGFEGGGEFB8FFGGGGEFGGGGGGGGGFFE,F9EE@FCGFFAGFCC7GFFGEEECGFGGGFDGFFFC<7GGC@@<FGGGGGGEGGGGGFFC@EFCEE@EEGFGGGGGGFFGGFFGFECC,FCCCCC
@NMDZ 187
TGGGGAATATTGCACAATGGGGGAAACCCTGATGCAGCGACGCCGCGTGAGCGAAGAAGTATTTCGGTATGTAAAGCTCTATCAGCAGGGAAGATAATGACGGTACCTGACTAAGAAGCCCCGGCTAACTACGTGCCAGCAGCCGCGGTAATACGTAGGGGGCAAGCGTTATCCGGATTTACTGGGTGTAAAGGGAGCGTAGACGGCAAGGCAAGTCTGATGTGAAAACCCAGGGCTTAACCCTGGGACTGCATTGGAAACTGTCTGGCTCGAGTGCCGGAGAGGTAAGCGGAATTCCTAGTGTAGCGGTGAAATGCGTAGATATTAGGAAGAACACCAGTGGCGAAGGCGGCTTACTGGACGGTAACTGACGTTGAGGCTCGAAAGCGTGGGGAGCAAACAGGATTAGATACCCT
+
GGGGGGGGGGGGGGGGGGGGGGGGGGGGGGGFGGGGGGGGGGGGGGGGGGGGGGGGFGG<EGGGGEF=FFGGGGGGGGGGGGGGGGGCGGGGGGEFFGGGGGGGGGGGGGGGGGGGGFGFFGFGGEFGG9>FG<CGGGFGGFGFEGGG2>CCFCGFGGGGGGGGGFGGCFEGGGECCFGFDGCGGGFEFGGGGGGEEDGGGGGGGGEGEGGFGCGGDCD9FGGGGGEEFD?CFGGGGFGGGGGCFFFGFF@FADFGGGFGGGGGGGGGGGGGGFCC7GGG;EFGGGGGGF<GF<E8GE<CGGGGGGGGFGGGECGGFFGFCGGGGGGGGCFGGFDAGGGGDGGGGGGGGGGGGGGGGGGFFGFGGGGGGGGGGF?GGGEFGGGGGGGGGGGGGGGGGGGGGGGGGFGGGGGCCCCC
@NMDZ 188
TGGGGAATCTTCCGCAATGGGCGAAAGCCTGACGGAGCAACGCCGCGTGAGTGATGACGGCCTTCGGGTTGTAAAGCTCTGTGACCGGGGACGAACGGTCTGTAAGCTAATAACTTATGGAAGTGACGGTACCCGGATAGCAAGCCACGGCTAACTACGTGCCAGCAGCCGCGGTAATACGTAGGTGGCAAGCGTTGTCCGGATGTATTGGGCGTAAAGCGCGCGCGGGCGGCTTCCTAAGTCCATCTTAAAAGTGCGGGGCTTAACCCCGTGATGGGATGGAAACTGGGGAGCTTGAGTATCGGAGAGGAAAGTGGAATTCCTAGTGTAGCGGTGAAATGCGTAGAGATTAGGAAGAACACCGGTGTCGAAGGCGACTTTCTGGACGACAACTGACGCTGAGGCGCGAAAGCGTGGGGAGCAAACAGGATTAGATACCCT
+
,CEFGGGFCGGGGGGGGDGGFFGEGGEGGFF<FGGF@@GGGEGGGEE@CGFFFFF,CCCCF@EFFG=7FDGGFGGGE9E99F@EB5CFFGGGGGGDF:FFCDA@DDEFCCF<D>A9,,@CC@CFF=>FG:FGFFGGG*>CC@,>7F<CC7::*62<FCF8CF1<:;>A@7?BFE20AF<>:<#@?2A>:5CEGF@BC8<8;C3#&<@FCECE8?C@8AE88888=8#>C7@E:GFCGBC@<C8DGF?GFF;CCE=6:GEC?>D5F)CA@+B&<>ED8CFGFGGGEGFGGFBA9FB9GFF@BCE8GGGGFEAEE9GFGGGFGGFECGGGGDGFFFE@,7GDGGFF9EECGFGGGGGGGGGF@DGGGCB,@GGEGGDGGGFGGFEFD,7C,,GFGEF;F<GGGFFCGGGGFGEDGGGGFFFAE<<FGGGGGFFGFFFGCCCC@
@NMDZ 80221
TGAGGAATATTGGTCAATGGACGAGAGTCTGAACCAGCCAAGTAGCGTGCAGGATGACGGCCCTATGGGTTGTAAACTGCTTTTATAAGGGAATAAAGTGAGAGTCGTGACTCTTTTTGCATGTACCTTATGAATAAGGACCGGCTAATTCCGTGCCAGCAGCCGCGGTAATACGGAAGGTCCGGGCGTTATCCGGCTTTATTGGGTTTAAAGGGAGCGTAGGCCGGAGATTAAGCGTGTTGTGAAATGTAGATGCTCAACATCTGCACTGCAGCGCGAACTGGTTTCCTTGAGTACGCACAAAGTGGGCGGAATTCGTGGTGTAGCGGTGAAATGCTTAGATATCACGAAGAACTCCGATTGCGAAGGCAGCTCACTGGAGCGCAACTGACGCTGAAGCTCGAAAGTGCGGGTATCGAACAGGATTAGATACCCT
+
FGGGG8FGGGGGGGGGGFGGGGGGGGGFGGGGGGGGGGGGGGFFGGGGGGGGGGGGGFGGGGGGGGGGGGGGGGGGFGGGGGGGGFGGGGGGGGGGGGGGGGGGGGGGGGGGGGGCEFGGGGGGGFFCFGFGGGGGGGGGFGFEGGGCDEGGDFGGGGFGGDDCDGEDEGEGGGGCEEGGGFFGDDDFCFCFCFGE#,FGC@<GGGGGGGFCGEEGGGGGGEGFFGGGGE9FGGGGEEGGFGGGGGGGFGGGFG>@E?EDFGGGGGGFFG@CFGGGC@GGGGGGGGFGGGGDFGGGGF8GGGFEF7EGC8E<7CGEGGGEGFFC8C7GGFGGGGGGF9GGGGGGGGGGFGGFCGEDFGFEGGGGGGGGGGGGGGGFGGGEDEGFFGFDEGGGGGGGFGGGFFGGGF@GGGGGGGGGGGECFEGGGGGGGGFCCCCC
@NMDZ 190
TGAGGAATATTGGTCAATGGACGAGAGTCTGAACCAGCCAAGTCGCGTGAAGGAAGACGGATTTATGGTTTGTAAACTTCTTTAGTGCGGGAACAAAGCGGCGTCGTGACGCCGGACGAGTGTACCGCAAGAATAAGCATCGGCTAACTCCGTGCCAGCAGCCGCGGTAATACGGAGGATGCGAGCGTTATCCGGATTTATTGGGTTTAAAGGGAGCGCAGGCTGCGAGGCAAGTCAGCGGTCAAATGTCGGGGCTCAACCCCGGCCTGCCGTTGAAACTGTCTTGCTAGAGTTCGAGTGAGGTATGCGGAATGCGTTGTGTAGCGGTGAAATGCATAGATATGACGCAGAACTCCGATTGCGAAGGCAGCATACCAACTCGCGACTGACGCTGAGGCTCGAAAGCGTGGGTATCGAACAGGATTAGATACCCT
+
GGGGGGGGGGGGGGGGGGGGGGGGGGGGGGGGGGGGGGGGGGGGGGGGGG@FGFGGFGGGDEFGCFGGGGGGGGGGGGGGGGGEGGGGGGG@FFGGGGFGEGGFFCFDFGGGGGGGGGGCFGG9FGGGGEGGGGGGGGGGGGGGGGGGGFGGGDGGGGG8FGGGGGGGCEF@FGGGEFCFG6GEEGG?GGGGFEE5<EF?E8CGCCGE<CFFD6;DCGGG9?EG;/ECFEGG5CCEBCFCGGGFEGEEFFGGGCE><FFCGFGFGGGEFFGEDGGGGF<FGFFGGGFGFFDGGFGFDGGFCGFFC4?,<EGGDGCGFAA5+7GGGFGFGGGGGFGGFCGF<EDGGGGGGGFGGGGGGGGGGGGGGGGGGGGE@FFAGG@CGGDGGGGEEGGGGGGGGGGGGGGGGGGGGGGGGGGGGGGGGGFFGGGGGCCCCC
@NMDZ 85627
TGGGGGATATTGCACAATGGGGGAAACCCTGATGCAGCGACGCCGCGTGGATGAAGAAGGTTTTCGGATTGTAAACTCCTGTCGTTAGGGACGATAATGACGGTACCTACCAAGAAAGCACCGGCTAACTACGTGCCAGCAGCCGCGGTACAACGTAGGGTGCAAGCGTTGTCCGGAATTACTGGGTGTAAAGGGAGCGCAGGCGGACCGGCAAGTTGGAAGTGAAAACTATGGGCTCAACCCATAAATTGCTTTCAAAACTGCTGGCCTTGAGTAGTGCAGAGGTAGGTGGAATTCCCGGTGTAGCGGTGGAAGGCGGAGATATCGGGAGGAACACCAGTGGCGAAGGCGACCTACTGGGCACCAACTGACGCTGAGGCTCGAAAGCAGGGGTAGCAAACAGGATTAGATACCCT
+
FECFE7F:EEFFEG@FFEDDFG77FFF,FEG?A<9C<@FFEGGGGGGEGGG,CEFFFGGFGGDC<7@FEGGGGGGGGGF<FFGGDFEF@<<=4>FGEFCCABCFFGFFC,>FBDFGD@CFGFCEDCFFGG9F7FG7C;3<:<C,>>*:<F>@CFGGGG7**@.7F;CB<FFCFBFCEFF6FG?9:C9C8<FFC<;>CECC?848ECEDECFGB7@AF<C6CEA<FEAEGGG@FG8>:EGBCGGGFGGGFFB9CFEFF=8FGGGGG8DB5=?CCG=:<AFEFA5GFFEFCEA?<EGCCGEGE,GDC@7FDF<E4:,FFC:BBBEF7@7DFGF@,68C9F@EGC@@57C@EFCEC9C<8CEE@C,8FGFF@7C@,;<@EC@CD85C,E=,C-FFFFFEFFDEF<EC,,6<CCF@@C,C
@NMDZ 192
TGGGGAATTCTGGACAATGGGGGCAACCCTGATACAGCCATGCCGCGTGCAGGCTGAAGGTCTTCGGATTGTAAACTGCTTTTGTCAGGGACGAAAAGGGATGCGATAACACCGCATTCTGCTGACGGTACCTGAAGAATAAGCACCGGCTAACTACGTGCCAGCAGCCGCGGTAATACGTAGGGTGCAAGCGTTAATCGGAATTACTGGGCGTAAAGCGTGCGCAGGCGGGTTTGTAAGGTAGATGTGAAATCCCCGGGCTCAACCTGGGAATTGCATATATGACGGCAAGACTTGAGTTTGGCAGAGGAGGGTGGAATTCGAAGTGTAGCAGTGAAATGCGTAGATATTTGGAAGAACACCGATGGCGAAGGCAGCCCTGTGTGACATGACTGACGCTCATGCACGAAAGCGTGGGGAGCAAACAGGATTAGATACCCT
+
GDACC@C@@,CFFGG@<AA,CCE+@D@CF<A<E,C<FE@FGGFC:BC@FG@FA7=EF,CDFD<F9C@@:@FC?FCFGAD<CEFDG9,<,BB<CEGGGGGGG,BEEEFFG?AFG@C7F7@AEFD=D3F:FF@GGGEGFFCFCCGGFFGEEGGDFEFCFDFF>FG7>?,F:CFGGGGG+FCCCEFGEEEDCGGG7F7CCFCBFCEFGGG?<:;*E:?;,3<:>GGGC81:5CE+37'<FD;C?DG;-ECFC@99<9CFGFFDA8BACECF>:FFDGDC>9@A@DCCCEFB9F@9:,E??AF8F:CDGFDGGFEF<?C?,FFFDC,GFADDDE9F?<,C,:,FCFC?;FFAB?,CGGDFGFC@EEFFCC@EFDFFF@CF:86,B,<E,GFGACFFDDFC@,89FGC:DF>GGF@B:+E;FFFFFFC<<CFGGFCFFGGGCCCCC
@NMDZ 66469
TGAGGAATATTGGTCAATGGGCGAGAGCCTGAACCAGCCAAGTAGCGTGCAGGATGACGGCCCTATGGGTTGTAAACTGCTTTTATAAGGGAATAAAGTGAGTCTCGTGAGACTTTTTGCATGTACCTTATGAATAAGGACCGGCTAATTCCGTGCCAGCAGCCGCGGTAATACGGAAGGTCCGGGCGTTATCCGGATTTATTGGGTTTAAAGGGAGCGTAGGCCGGAGATTAAGCGTGTTGTGAAATGTAGATGCTCAACATCTGCACTGCAGCGCGAACTGGTTTCCTTGAGTACGCACAAAGTGGGCGGAATTCGTGGTGTAGCGGTGAAATGCTTAGATATCACGAAGAACTCCGATTGCGAAGGCAGCTCACTGGAGCGCAACTGACGCTGAAGCTCGAAAGTGCGGGTATCGAACAGGATTAGATACCCT
+
FDGGGGFGGGGAFFGGCEEFDEGGGGGGGGGGGGGGGGGGGGFGCFGGGGGGGGGGGGGGGGGGGGGGGFGGGGGGGGGGGGGGGFGGGGG8FGGGGGGCFFFGGGGGGGGGGGGGFGGGGGGGGGGGGGGGGFCFGGGGGG>FG?GFGGGGGFGEGGGGGGGGGGEGFGGGGGGG=GGE?FGGGGGDGGGGGGGGGGEGGGEGFGEFFGGGGGGDEGGGEC>GGGGCGGFGGEFCEFEGGGGGGGGGGFFEFGGGGGGGGGGFGFFGGGGCGGGFEFEFGGGGFAA8FFFFD>+DGGGFGGGFF@FDGFGFD8DF@GGFA,GFDGEFDGFFGGFD?<GGFEAFEGFDFFAFCFF:EGCEGGGGGGGGGGGGGGFE?GGGGGGF@CGGGGGGGGGGGGGFFEGFGGGGGGGGGGGGGGGFCGGGGGGGGGGCC@CC
@NMDZ 64937
TGAGGAATATTGGTCAATGGGCGAGAGCCTGAACCAGCCAAGTAGCGTGCAGGATGACGGCCCTATGGGTTGTAAACTGCTTTTATAAGGGAATAAAGTGAGGCTCGTGAGACTTTTTGCATGTACCTTATGAATAAGGACCGGCTAATTCCGCGCCAGCAGCCGCGGTAATACGGAAGGTCCGGGCGTTATCCGGATTTATTGGGTTTAAAGGGAGCGTAGGCCGGAGATTAAGCGTGTTGTGAAATATAGATGCTCAACATCTGCACCGCAGCGCGAACTGGTTTCCTTGAGTACGCACAAAGTGTGCGGAATTCGTGGTGTAGCGGTGAAATGCTTAGATAGCACGAAGAACTCCGATTGCGAAGGCAGCTCACTGGAGCGCAACTGACGCTGAAGCTCGAAAGTGCGGGTATCGAACAGGATTAGATACCCT
+
FFGFFFGGGFCFG,E,CE@@8,@:FCE,C,66CE8FFCFFEC<FGGGGG>DGGG@,?EFG>:F,=CFFF8CC:ECF9<ECFAEFGGGGFGGGGGG?FFGGGG,=FCEE,EFFGEFGF<=FFF<EFF@D?AC9?AFFA?EBDFEGGEF,>,3B4>:=>:CF8CCGECCAAFFFAFG7.>F>2<BC>G?CF?F8:@=C6GGG9GEFF7C?233<FG::E?E8B:GECAGEF2?B,35,:87AFGEF;@<F@=3ACCD79<@CFFC9FCFFFFCB7GGG>EFGGFCF@FFCEDAFBEFF@CEF9??<,:4+GFEBBFGGFFD<AF:CEC:C<FFFDFFDFF9GEA<A,7?CEACFE:@6:FFECGCEGGGGFFFGFFFFC,FC+EGGE<<BCFEGEEDDEEF?GGGGFFGGGGGGF@GGFE<FEE<FFEFFE8FCCCCC
@NMDZ 117704
TGGGGAATATTGCACAATGGGGGAAACCCTGATGCAGCGACGCCGCGTGAGCGAAGAAGTATTTCGGTATGTAAAGCTCTATCAGCAGGGAAGAAAATGACGGTACCTGACTAAGAAGCCCCGGCTAACTACGTGCCAGCAGCCGCGGTAATACGTAGGGGGCAAGCGTTATCCGGATTTACTGGGTGTAAAGGGAGCGTAGACGGCGAGGCAAGTCTGATGTGAAAACCCGGGGCTCAACCCCGTGACTGCATTGGAAACTGTTTTGCTTGAGTGCCGGAGAGGTAAGCGGAATTCCTAGTGTAGCGGTGAAATGCGTAGATATTAGGAGGAACACCAGTGGCGAAGGCGGCTTACTGGACGGCAACTGACGTTGAGGCTCGAAAGCGTGGGGAGCAAACAGGATTAGATACCCT
+
EFFGG,CEEEFGGGGGGGAAC@FGGGGGGGGGGGGGGG>FGGDECF7FEEEGE:8@F8CFFFGGGGGGGGGGFGFGGGCGGGGGGGGGGGGGGGGGGGGGGGGGGGGGFGGGGGGGGGGCFGGGG4CFG?FFGFCFG6FGGGGGG:@7F5>?GGGGGGGGGGGCFGGGEFDGGGGGGGGGGGGGGGGGGGGGGGGECC9EFGGGGGEFGFGDGFGFGGFGFGGGGGFGGG>CGFGGGGFDGGCGGGGFGGGFFGGGGFDFFFFC?DFDF>GGGGGGGGFGGGGGGGGGGGDFGFEAB=DA8FGGGEDGGCFCB,:GCFCGGFFGGFECECFDCGFGGGGF@GEDGGGGFFEFCGGGGEGGGGGGGGGGGGGGGGFGGGGGFGGGGGGGGGGGGGGGGGGGGGGGGF9FFFGCCCCC
@NMDZ 112551
TGAGGAATATTGGTCAATGGGCGAGAGCCTGAACCAGCCAAGTAGCGTGCAGGATGACGGCCCTATGGGTTGTAAACTGCTTTTATAAGGGAATAAAGTGAGCCTCGTGAGACTTTTTGCATGTACCTTATGAATAAGGACCGGCTAATTCCGTGCCAGGAGCCGCGGTAATACGGAAGGTCCGGGCGTTATCCGGATTTATTGGGTTTAAAGGGAGCGTAGGCCGGAGATTAAGCGTGTTGTGAAATGTAGATGCTCAACATCTGCACTGCAGCGCGAACTGGTTTCCTTGAGGACGCACAAAGTGGGCGGAATTCGTGGTGTAGCGGTGAAATGCTTAGATATCACGAAGAACTCCGATTGCGAAGGCAGCTCACTGGAGCGCAACTGACGCTGAAGCTCGAAAGTGCGGGTATCGAACAGGATTAGATACCCT
+
FGGGGGGGGGGGGGFGGGGGGGGGGGGGGGGGGGGGGGFGGGGGGGGGEGGGGGGGGGGGGGGGGGGGGGGGGGGGGGGGGGGGGFGGGGDFGGGGGGGGGGGGGGGGGGCFGCFGGGGGGGGGGGGGGGGGGGGGGGGEGGGGGGGGGGGGGGGGGG?GGGGGGGGGGGGGGGGGGGGG>GGGEGGGGGDGGGCEFFGGFGGGGGGGGGGGGGDFGGGGGGGCFGGEGGGGGGGGEGGGGGGGFGFGGGGFGGGGFGGGGGGGGGGGGGGGGGGGEFCFGFGGGGFGGF<FE@+FGGFGEGFGGGGGGGGGGGGGGGGGGGGGGGDGGGGGGGGGGGGGGFGGGGGGGGGGFCCFGGGGGGGGGGGGFGFGGGFGFGGEGGGGGGGGGGEDGGGGGEFCGGGGGGGGEGGGGGGGGGGGGGGGGCGGFGGC9CCC
@NMDZ 197
TGAGGAATATTGGTCAATGGACGAGAGTCTGAACCAGCCAAGTAGCGTGCAGGATGACGGCCCTATGGGTTGTAAACTGCTTTTATAGGGGGATAAAGTGTGTCACGTGTGGCATATTGCAGGTACCCTATGAATAAGGACCGGCTAATTCCGTGCCAGCAGCCGCGGTAATACGGAAGGTCCAGGCGTTATCCGGATTTATTGGGTTTAAAGGGAGCGTAGGCCGTTTGGTAAGCGTGTTGTGAAATGTCGGGGCTCAACCTGGGCATTGCAGCGCGAACTGCCAGACTTGAGGGCGCAGGAAGTAGGCGGAATTCGTCGTGTAGCGGTGAAATGCTTAGATATGACGAAGAACTCCGATTGCGAAGGCAGCCTGCTGTAGCGCAACTGACGCTGAAGCTCGAAAGCGTGGGTATCGAACAGGATTAGATACCCT
+
GFGGGGGGGGGGGGGGGGGGGGGGGGGGGGGGGGGGGGGGGGGGGCGGGEGGGGGGFCFGEGGFFFGGGGGGGGGGGGGGGGGGFFGGGGGGECFGGGGGGGFGGGGEFGGGGGGGGGGFGGGGGGGGGFC9FGGGGGFCF<:7FEGGGGFGGGGGGGGGGGGGCEGGGGFGFCGGDGGGGGCFGF7BFGG=GGBECECF>EFGGGGGGGFFGGGGDGGGGF>CFGGCGGGGGGGGC6GGGGGGFGGGGE?GGGGGG@C<F>AFFF><CGGGGGFGEFGGFGGGGF?9B<GGGF=>DGGGGGGEGGGGGDGGGGEBCCGFGGGFBEGGGEEFGGGGGGGCFFGGGGGGGGGGGEGFGGGGGGGGGGGGGGGGGGGGGGGGGGGGGGGGGGGGGGFGGGGGGGGGGGGGGGGGGGGGGGGGGGFFAFGGGGGCCCCC
@NMDZ 78840
TAGGGCATCTTCGGCAATGGGGGGAACCCTGACCGCGCAACGCCGCGTGAGTGAAGAAGGTTTTCGGATCGTAAAGCTCTGTTGTAAGAGAAGAACGAGTGTGAGAGTGGAAAGTTCACACTGTGACGGTATCTTACCAGAAAGAGACGGCTAACCACGTGCAAGCAGCCGCGGTAATACGTAGGTCCCGAGCGGTGTCCGGATTTATTGGGCGTAAAGCGAGCGTAGGCGGTTAGATAAGTCTGAAGTTAAAGGCTGTGGCTTAACCATAGTACGCTTTGGAAACTGTTTAACTTGAGTGCAAGAGGGGAGAGTGGAATTCCATGTGTAGCGGTGAAATGCGTAGATATATGGAGGAACACCGGTGGCGAAAGCGGCTCTCTGTCTTGTAACTGACGCTGAGGCTCGAAAGCGTGGGGAGCAAACAGGATTAGATACCCT
+
<EFC7,CFGCDGF,7@@<ACGCC+@@7+?FF?,<F+@BECF@CFGCCF@F7FD<FFGG?FECAEFEEGGG>FCD>;,8:,>FGGCFFFCGGGCCFC**4*8@C,?FF:CCCFC,CCEFC9FGFF92?<CFF@CG9<F:CGGG:F+<2,;*?58+:/+;<FCC#943C>::E1:?*@?C:+<@EFCG.10CEE/*#21C:1<.:22,:AEC:B8B;CC<<CC>1>>CE@:>8<@-@,,3@<GCF1CC,CGGGGGCGFFC<D7<=CDFF,<DD+83:FA;EGGGGFCDDFAEFF@F<FFEFE9EF,F8GFFEEC9F5F,EC,,8C<FE<GCEE@FFFA,F@F@7GFE<ECEE6EC?EAGGGF@::FGEFEFDFCGDDGFGFEEFCC,9GGGGFFF@C7GGCGFFDGE<BGGGGGGGGFGGEDE<9C-FAE<GCFEFF<BB8C8
@NMDZ 64158
TGAGGAATATTGGTCAATGGGCGAGAGCCTGAACCAGCCAAGTAGCGTGCAGGATGACGGCCCTATGGGTTGTAAACTGCTTTTATAAGGGAATAAAGTGGGAGTCGTGACTCCTTTTGCATGTACCTTATGAATAAGGACCGGCTAATTCCGTGCCAGCAGCCGCGGTAATACGGAAGGTCCGGGCGTTATCCGGATTTATTGGGTTTAAAGGGAGCGTAGGCCGGAGATTAAGCGTGTTGTGAAATGTAGATGCTCAACATCTGCACTGCAGCGCGAACTGGTTTCCTTGAGTACGCACAAAGTGGGCGGAATTCGTGGTGTAGCGGTGAAATGCTTAGATATCACGAAGAACTCCGATTGCGAAGGCAGCTCACTGGAGCGCAACTGACGCTGAAGCTCGAAAGTGCGGGTATCGAACAGGATTAGATACCCT
+
GGGGFCECFGGGGGFFGGGGGGGGGGGGCCFGGGDFGGGGGG,CFFGEGGGGGGFFFFGGCFGFGGGGGFGFEGGGFAFFGGFGGGGGGGCFGGGGGGGFGGCC:FGGEGGFGDDBEGGGGGGGGFFFFGGFGG9FGGGGCFFGGCGGCDGGGFFGGGGGGGGCFEFGEGGFGGGGG7GFGDFGEGCGEGFGGF&CBCFGG:ECFGEFCCCFGEFEGEGFECGFGGG?CCGEFEGGGGGGFFFECGEFFFFC:FFFAGGFFFFGC@9@<>FGFD=DGGGFF4<GGGGFGFEF?F@F?FFGFCF@F=:BB8GFDDGGGGGFGGGGEB=C,<,FC9GGGFGGFGGGECGGGGGGGC@CEDFCC:7GGFFGDGGECCDGGGGGGGGGGGFGGFFGGFFGGECC,GGGDGGGEEGGGGGGGGGFGGGFFGGGF@ECCCCC
@NMDZ 52573
TGAGGAATATTGGTCAATGGGCGAGAGCCTGAACCAGCCAAGTAGCGTGCAGGATGACGGCCCTATGGGTTGTAAACTGCTTTTATAAGGGAATAAAGTGAGCCTCGTGAGATTTTTTGCATGTACCTTCTGAATAAGGACCGGCTAATTCAGTGCCAGCGGCCGCGGTAATACGGAAGGTCCGGGCGTTATCCGGATTGATTGGGTTTAAAGGGAGCGTAGGCCGGAGATTAAGCGTGTTGTGAAATGTAGATGCTCAACATCTGCACTGCAGCGCGAACTGGTTTCCGTGAGTACGCACAAAGTGGGCGGAACTCGGGGTGGAGCGGTGAAATGCTCAGGTATCAAGAAGAACTCCGATCGCGAAGGAAGGTACCCGGGGTGCAAATGACGCTGAGGCTCGAAAGTGCGGGTATCGAACAGGATTAGATACCCT
+
FFGFF,FFFFFC<FFGCEEFE<FC8@F<CEFDFGC8,CFF@FDGGGEGCC<FCB,AEGGGGCEFFFEFGGGECE<EGCFFCFAFFF9<,:CAA8?CEGGGG?E<FGGGGGD5?EFEDGGGF9BFF?CFF8FGAFF,C9@9FDFDFGG8=DA,CE,CA9,+@FC<:B@7FCFGG<CFDFEFG0>CEC@E:FF>9C:C78<#<F9<<EEGGFDGGGED:?C?=E=CFGE?FGGC<CECEC;8CFF@>CF@D@<EFCFF@9EDD27.CFGFEDEFGCC03@=:,,FFFBC=,,GGD@>>7D=<A<<FGGEEF?<C:B@+7C+EE8@+8EGGFGFBC?FCEEC4,,GFC<B,9CE,<?:,:EFBFB@FB<,6,6@CA7F7CCFCFFEE,CC,,BB:FE;<<:GGFFAC,CCGGFGGF8GEBEECE<@,@,FFEFGCCCCC
@NMDZ 75172
TGAGGAATATTGGTCAATGGGCGAGAGCCTGAACCAGCCAAGTAGCGTGCAGGATGACGGCCCTATGGGTTGTAAACTGCTTTTATAAGGGAATAAAGTGAGTCTCGTGAGACTTTTTGCATGTACCTTATGAATAAGGACCGGCTAACTCCGTGCCAGCAGCCGCGGTAATACGGAAGGTCCGGGCGTTATCCGGATTTATTGGGTTTAAAGGGAGCGTAGGCCGGAGATTAAGCGTGTTGTGAAATGTAGATGCTCAACGTCTGCACTGCAGCGCGAACTGGTTTCCTTGAGTACGCACAAAGTGGGCGGAATTCGTGGTGTAGCGGTGAAATGCTTAGATATCACGAAGAACTCCGATTGCGAAGGCAGCTCACTGGAGCGCAACTGACGCTGAAGCTCGAAAGTGCGGGTATCGAACAGGATTAGATACCCT
+
EDFGGCFGGGGGEEFGGGDEGFGGFGGGGGGGGGGGGGGEEFAFGGGGGCF<CEFGGGGGGGEGCFGGGGGGGGGGCFF,CFFFFGGEFGGGGGCEGGGGGG?FCFFFF<B9FGGGGGDGGGGGGGFFGGCF9F<FFGGGF7F@FC=FFGFGGFCGGGDGGGGGGGGCCFECCFGG8FECFGGGEEBFC:0<FGFFCECCF3DFGGFGGCCFGGGGEGGGGGEGBFGGGEGGGFFF=>GFGGFGGFGFGGGFFCFG>;FGGGAFEEGGFGGGGEFE9FFGGGGGGFGFD8GGGGDGGFEEFDE,FCGGGGDGGGGCEBA?GGGGGGEGGGGGFCGGGDGGGGGGGGGGGGGGFGGEGGGDEFGGGGGGGGFGGGGGGGGFF@@D9GGGGGGGGGGFEFEFFFGGGGFGGGGGGGGGGFGGGGGGGGFEFGECCCCC
@NMDZ 100098
TGAGGAATATTGGTCAATGGGCGAGAGCCTGAACCAGCCAAGTAGCGTGCAGGATGACGGCCCTATGGGTTGTAAACTGCTTTTATAAGGGAATAAAGTGAGTCTCGTGAGACTTTTTGCATGTACCTTATGAATAAGGACCGGCTAATTCCGTGCCAGCAGCCGCGGTAATACGGAAGGTCCGGGCGTTATCCGGATTTATTGGGTTTAAAGGGAGCGTAGGCCGGAGATTAAGCGTGTTGTGAAATGGAGACGCTCAACGTCTGCACTGCAGCGCGAACTGGTTTCCTTGAGGACGCACAAAGTGGGCGGAATTCGTGGTGTAGCGGTGAAATGCTTAGATATCACGAAGAACTCCGATTGCGAAGGCAGCTCACTGGAGCGCAACTGACGCTGAAGCTCGAAAGTGCGGGTATCGAACAGGATTAGATACCCT
+
GGGGGGFGGGGGGGGGGGGFGGGGGGGGGGGGGGGGGGGGGGGGGGGGGGGFGGGGGGGGGGDFGGGGGGGGGGGGGGGGGGGGGGGGGGGGGGGGGGGGGGCFGGGGGGGGGGGGGGGGGGGGGGGGGGGGFGGGGFFGGGGGGGGGGGGGGGGFGGGGGFGGGGGGGGDGFCFGEGGGGGGGGGGFGGCGGGGECCEFFGGGFGGGGCGGGGGGGGGGGGGGGGGEGGGGGGGGGGGGGGCCGGGGGGGGEGFGGGGGGGFGGGGGFGGGGGGGGGGGGGGGCFGGFGFFCC+CGGGGGGCGGGGGGGFDFE>7GGGGGGGGGGGGGGGGGGGGGGGGGFEE?GGGGGGGDGFCCFGC7GEGGFGGGGGGGGGGGGGGFGGGGFGDEFCCGGFGGGEFFFGGGGFDGGGGGGGGGGGGGGGGGGGGGGGCC8CC
@NMDZ 111513
TGAGGAATATTGGTCAATGGACGAGAGTCTGAACCAGCCAAGTAGCGTGCAGGATGACGGCCCTATGGGTTGTAAACTGCTTTTATAAGGGAATAAAGTGAGAGTCGTGACTCTTTTTGCATGTACCTTATGAATAAGGACCGGCTAATTCCGTGCCAGCAGCCGCGGTAATACGGAAGGTCCGGGCGTTATCCGGATTTATTGGGTTTAAAGGGAGCTTAGGCCGGAGATTAAGCGTGTTGTGAAATGTAGACGCTCAACGTCTGCACTGCAGCGCGAACTGGTTTCCTTGAGTACGCACAAAGTGGGCGGAATTCGTGGTGTAGCGGTGAAATGCTTAGATATCACGAAGAACTCCGATTGCGAAGGCAGCTCACTGGAGCGCAACTGACGCTGAAGCTCGAAAGTGCGGGTATCGAACAGGATTAGATACCCT
+
FF9C8CFGGGGGFCFGGGGGGFFDEGGCFGGG<CDFDF@,CFCFGGDFGGGGGGGFCFFDCGFD@FCDFF:FCFGEF<FFGCEF,CFFCC@EC,F?FFEGGGGG8FE=?EFCFAEFGGCGGFFFF9EB<FDGGC?FGGFEE+>+>@FGGFGGGFD5>>FGGGFC7CF>>9CG8?C@EECGF=FC*>C7FEDFFGFG74C6??+<F>C;GFFFFF@7B:#(EECG:CEEGBCGGGDDCCGGFFCE@@@FFFFC?EFFFGFGGE@7C>AF<FB>CB@=1@?=DGGFF6,=<CGGGGF@@EAA,A,,B7GGGF9FGFDFF<DAEFC7GDGECGGGFCFAF,CGGCFEFD:,DFEE@C>-@,<::@GFAFCEC?FC@FEGEFCC@C@FECCEEGFDGGEGFEFC,:GGF@GGF@GGGFFDGGGFFFGEAFGEC@<8,@CC
@NMDZ 204
TGGGGAATATTGCACAATGGGGGAAACCCTGATGCAGCAACGCCGCGTGAGTGATGACGGCCTTCGGGTTGTAAAGCTCTGTCTTCAGGGACGATAATGACGGTACCTGAGGAGGAAGCCACGGCTAACTACGTGCCAGCAGCCGCGGTAATACGTAGGTGGCGAGCGTTGTCCGGATTTACTGGGCGTAAAGGGAGCGTAGGCGGACTTTTAAGGGAGATGTGAAAGACCCGGGCTCAACTTGGGTGCTGCATTTCAAACTGGAAGTCTAGAGTGCAGGAGAGGAGAATGGAATGCCTAGTGTAGCGGTGAAATGCGTAGAGATTAGGAAGAACACCAGTGGCGAAGGCGATTCTCTGGACTGTAACTGACGCTGAGGCTCGAAAGCGTGGGGAGCAAACAGGATTAGATACCCT
+
CFGGGGGGGGGGGGGFGEAEDDGFGGGGGGGGG,CFFGGC,@FF@FGGC:FFFFEAE,=FCGEGGGGGGEGGGGGGG9FGGGGGFGGFGGGDEGGE+B<FG@EFFF9BA48:,3B>:<,3FFEGGDGG=-:F$$,:>D/88>BGGGCG<BEGG#:@<;FGDGGE:B7F=6GB<CEFEGE@EF=GGGFGFGG5DCEEGGFGGEFFGGG<GGF6F?@$2CFFGFGFGF@,+=6<FFEGGC@E@CECCC:CBGGFC3FGGGFGGGGFFFEECC?8GF=FE,EFEF9E55ACEGDFAE=,GE4?FE4+DDGFFGFEGEGDGGGFGGGFGFGGGGGGGGFCEDGGGEC@GGGGGFGEEGEEEFFE6EFFGGGGGGGGGFGGFEEFGGGGGGGGEGGFGGGGGGGFGGGGGFDGGGGCCCCC
@NMDZ 205
TGAGGAATATTGGTCAATGGACGAGAGTCTGAACCAGCCAAGTAGCGTGCAGGATGACGGCCCTATGGGTTGTAAACTGCTTTTATAAGGGAATAAAGTGAGAGTCGTGACTCTTTTTGCATGTACCTTATGAATAAGGACCGGCTAATTCCGTGCCAGCAGCCGCGGTAATACGGAAGGTCCGAGCGTTAATCGGAATTACCGGGCGTAAAGCGTGCGCAGGCGGTTTTGTAAGATAGATGTGAAATCCCCGGGCTCAACCTGGGAATTGCATATATGACTGCAAGACTTGAGTTTGTCAGAGGAGGGTGGAATTCCAAGTGTAGCAGTGAAATGCGTAGATATTTGGAAGAACACCGATGGCGAAGGCAGCCCTCTGGGACATGACTGACGCTCATGCACGAAAGCGTGGGGAGCAAACAGGATTAGATACCCT
+
FGGGGGGGFGGGGGGGGGGGGGGGGGGGGGGGGGGGGGGGGGGGGGGGGGGGGGGGGGGGFGGGGGGGGDGEEGGFFGGGGGGGGGGGGGGGGGGGGGGGGGGFEFGGGGGGGGGGGFEGGGGDFEFGGGFGGGAFGGFGFCGGGGGGG@GGG3GGGGGGGGGGGEGGFFGGGGGBEGFGGGGGGEFG@EGGFFGCFCFFGGGGGGGF=GGGGGE>4?CCEGGGGGGGGGGGGGFEEFGGGD<GFGFGGGGGGEGEB56EGGFDDGDGGFGGGEFFBGGGFGGGGGGGGGGGF<EC,9GGGGGGF7GGGGGGGGGGGFFGFCGGGGGGGGGGGGGGGGGGGDFGGEGGGGGGGGGGGGGEGGGGGGGGGGGGGGGGGGGGGGGGFGGGGGGGGGGGGGGGFGGGGGGGGGGGGGGGGGGGGGGGGGGGF?GCCBCC
@NMDZ 77002
TGAGGAATATTGGTCAATGGGCGAGAGCCTGAACCAGCCAAGTAGCGTGCAGGATGACGGCCCTATGGGTTGTAAACTGCTTTTATAAGGGAATAAAGTGAGCCTCGTGAGGCTTTTTGCATGTACCTTATGAATAAGGACCGGCTAATTCCGTGCCAGCAGCCGCGGTAATACGGAAGGTCCGGGCGTTATCCGGATTTATTGGGTTTAAAGGGAGCGTAGGCCGGAGATTAAGCGTGTTGTGAAATGTAGATGCTCAACATCTGCACGGCAGCGCGAACTGGTTTCCTTGAGTACGCACAAAGTGGGCGGAATTCGTGGTGTAGCGGTGAAATGCTTAGATATCACGAAGAACTCCGATTGCGAAGGCAGCTCACTGGAGCGCAACCGACGCTGAAGCTCGAAAGTGCGGGTATCGAACAGGATTAGATACCCT
+
<FEFFFCFFGFFC9E<FFGEGGGG@FCFE<FGFG9EFFFDGGCF<EFFGEFEFGD8?FFGCFG7F8E8<CCGCGGGCAD9EFGECFGFF?FF@<ECFGFGFFGE8F+4=EEFG8EFF9FGGFGFFF9<@FFFFFAFGGGF?D3FE8FGC;0CFDFGFFEFFCBE@C>>FCFFC,>F<FGD?:GCCEFFCFG:ECFB?@7?<CFFGGGF<?C2C:><EGC:C:8CB:CFCFCCFFCFG,GGFCEGCDFFBF=?>:2F*FFECGFBCFE/5#>EGG<GGFFFE;DEF=F>,D<DD3=@GD><EA5DGGCDFFEFGF@+FGFEGGGCGEFGFGEEFE9FCAC;C,E8FF9,FFCGGGGEEGFCGCDFFCE<DFFFF<GFE@GFDEGFGEFF@@CC6;,,CCF8GGFFGFFCC7EFEGFGDFFAGGGGGFGGGFCCCCCC
@NMDZ 96167
TGGGGAATATTGCACAATGGGGGAAACCCTGATGCAGCAACGCCGCGTGAGTGATGACGGCCTTCGGGTTGTAAAGCTCTGTCTTCAGGGACGATAATGACGGTACCTGAGGAGGAAGCCACGGCTAACTACGTGCCAGCAGCCGCGGTAATACGTAGGCGGCGAGCGTTGTCCGGATTTACTGGGCGTAAAGGGGGCGTAGGCGGACTTTTAAGTGAGATGTGAAATACCCGGGCTCAACTTGGGTGCTGCATTTCAAACTGGAAGTCTAGAGTGCAGGAGAGGAGAATGGAATTCCTAGTGTAGCGGTGAAATGCGTAGAGATTAGGAAGAACACCAGTGGCGAAGGCGATTCTCTGGACTGTAACTGACGCTGAGGCTCGAAAGCGTGGGGAGCAAACAGGATTAGATACCCT
+
GEFGGGGGFGGCFGGGGE,CFECFEGFCFFFGGGFGGGGGGGGGGGGGGGGGGGGGGFGGGGGFGGGGGGGGGGGFGGGGCGAGGG<FGGGGGGD+FGGCEFEEGGGGFDCDDEECGDG<DF7FEF>FFGGGDCFGGGGG@3FGECEGGGG>G@8@<EEFC=CCFGGGEECFGGGGD?E?FG>GGGGGGGGEGGEB>CDCCFDE8FFFGFDCD<FFFFGGGGGG=GFFCGFCFGGGF5DBC:GGDA/?;GFGGGGG?FEFFGE<D&?AFEFGGGGFDGGFFEGGFFEE@,F?<CE,CGFEGGGEEEGGGFGGF?:EGFGFGGFF<DFFDFDGFAFEGEEGDGGGGGGGFEGFGFDFDGFFDGGGGGGGGGFEGGGGGEGGFGGGGGFDGGGGGFGGFFFGGGGGGFEGF@FC8CCC
@NMDZ 208
TGAGGAATATTGGTCAATGGGCGAGAGCCTGAACCAGCCAAGTAGCGTGCAGGATGACGGCCCTATGGGTTGTAAACTGCTTTTATAAGGGAATAAAGTGAGTCTCGTGAGACTTTTTGCATGTACCTTATGAATAAGGACCGGCTAATTCCGTGCCAGCAGCCGCGGTAATACGGAAGGTCCGGGCGTTATCCGGATTTATTGGGTTTAAAGGGAGCGTAGGCCGGAGGTTAAGCGTGTTGTGAAATGTAGATGCTCAACATCTGCACTGCAGCGCGAACTGGTTTCCTTGAGTACGCACAAAGTGGGCGGAATTCGTGGTGTAGCGGTGAAATGCTTAGATATCACGAAGAACTCCGATTGCGAAGGCAGCTCACTGGAGCGCAACTGACGCTGAAGATCGAAAGTGCGGGTATCGAACAGGATTAGATACCCT
+
9FGGGGGGGGGGGGGGGGGGGGGGGGGGGGGGGGGGGGGFGFFGGGGGGDGFGGGGGGGGGGGGGGGGFGGGGGGGGGGGGGGGFGGGGGGFFGGGGCFGGGFGGGGGGFCEFFGFGGGGGGGGGGGFGGGGGGGGGGGGGGGDGGGGGG9=FFGGFGGGGFFGGGBBFGFFGGGGGFEDGGGCEGGGGGGF=FEGEFGGA:CFGGGGGFGGGGG@GGGGGGEGGFGFFF<CFG>GGGGGGGGCFFGFFGGFCGGFCGFGFCCFGGGGFFGGGGFFBFGEGFDGFFFDAFGGGDGGGGE<CGE,F7GGGGGGGDC@FB+<GGGGECDGCA<GFGGCCFGCFGFCFFGGGGGGFFF:B9C:GGDGGGGGGGF@FE9GGFDF@ECFDGGGGGGGFCFFF6C,@FGGFGGGGGGGGGGGGGGGGGGGGGFFGFECC8CC
@NMDZ 209
TGGGGGATATTGCACAATGGGGGAAACCCTGATGCAGCGACGCCGCGTGGAGGAAGAAGGTTTTCGGATTGTAAACTCCTGTCGTTAGGGACGATAATGACGGTACCTAACAAGAAAGCACCGGCTAACTACGTGCCAGCAGCCGCGGTAAAACGTAGGGTGCAAGCGTTGTCCGGAATTACTGGGTGTAAAGGGAGCGCAGGCGGACCGGCAAGTTGGAAGTGAAAACTATGGGCTCAACCCATAAATTGCTTTCAAAACTGCTGGCCTTGAGTAGCGCAGAGGTAGGTGGAATTCCCGGTGTAGCGGTTGAATGCGTAGATATCGGGAGGAACACCAGTGGCGAAGGCGGCCTACTGGGCACCAACTGACGCTGAAGCTCGAAAGTGTGGGTATCGAACAGGATTAGATACCCT
+
GGFGGGDEEGGGGG@FDE9C@FFCC<FCFAEGGGFGGCFDBFFCCE>@C@FG:CGGFGFGG9BF9FGEDEGGGGEBCFGGGGGG+B@CCFF7+@CFCCFFGGGGE@FA<FCFG,>DFGGG<<FFG7:D8ECFE8:*8F:<D>FGGGG;4DBGG-:F9;FEF@@FGGFGFCEG<<@<CCCG;FACFF?E=FF<<8?FGCF=E=2:?EED>2?2?3;@>9EC9/FG@EGC7,<7GGGGGGCFBCAFGCCFF></CD@,9FDCEDFFGDGF<FD<GFF>C<E8FFFF@CEFFC5<,GGEEEGEAFFFCE@EC,<FFF?:B,?;F@+EC=6C,CFB,FECFFEFEGGFE7DFEEGGGFEEFFGGFFGFGGGGEDEEECFEFC@<,EGFFFB88-8FGGGGGGGGFFFEGGGGFF8C<CCC
@NMDZ 210
TGGGGAATATTGCACAATGGGGGAAACCCTGATGCAGCGACGCCGCGTGAAGGAAGAAGTATCTCGGTATGTAAACTTCTATCAGCAGGGAAGATAGTGACGGTACCTGACTAAGAAGCCCCGGCTAACTACGTGCCAGCAGCCGCGGTAATACGTAGGGGGCAAGCGTTGTCCGGATTTACTGGGTGTAAAGGGAGCGTAGACGGTGTGGCAAGTCTGATGTGAAAGGCATGGGCTCAACCTGTGGACTGCATTGGAAACTGTCATACTTGAGTGCCGGAGGGGTAAGCGGAATTCCTAGTGTAGCGGTGAAATGCGTAGATATTAGGAGGAACACCAGTGGCGAAGGCGGCTTACTGGACGGTAACTGACGTTGAGGCTCGAAAGCGTGGGGAGCAAACAGCATTAGATACCCT
+
GGGGGGGGGGGGGGGGGGGGGGGGGGGGGGGGGGGGGGCFGGGGGGGGGGGGGGGGGGGFGGGGGGGGGGGGGGGGGGGGGGFF9FFEGGGGGGGFFFGGGGGGDGGGFG<FGGGGFGGFFGGGEGG9F@GGG?DFGGGGGGGGGGGG6E+3FEG9BFFGEFFGGGCFCFEGGGEFECE@CFGFGGGGGGGGGGGGGGGGD?DCEG>G(GGGGFCCGFGFFF?FDE<CGGFGGFFFC@FGGGGGGGGF6GFGDEFCF?FCFGGFGFCGGGGGFEDDDCEE?CDGGGFDGGGGGGGF=9F9FGGGGGGGGGGGGEDGGGGGGFGCGGGGGDGGGGGFFGGGGFEGGGDGGGGGGGFEGFCFCF9GGGGGGGGGFGGGGGGGGDGGF>GFGGGGGFGFGGGGGGGCGGGGGGGCCCCC
@NMDZ 211
TGAGGAATATTGGTCAATGGACGAGAGTCTGAACCAGCCAAGTAGCGTGCAGGATGACGGCCCTATGGGTTGTAAACTGCTTTTATAAGGGAATAAAGTGAGTCTCGCGAGACTTTTTGCATGTACCTTATGAATAAGGACCGGTTAATTCCGTGCCAGCAGCCGCGGTAATACGGAAGGTCCGGGCGTTATCCGGATTTATTGGGTTTAGAGGGAGCGTAGGCCGGAGATTAAGCGTGTTGTGAAATGTAGACGCTCAACGTCTGCACTGCAGCGCGAACTGGTTTCCTTGAGTACGCACAAAGTGGGCGGAATTCGTGGTGTAGCGGTGAAATGCGTAGATATCACGAAGAACTCCGATTGCGAAGGCAGCTCACTGGAGCGCAACTGACGCTGAAGCTCGAAAGTGCGGGTATCGGACAGGATTAGATACCCT
+
6CFGGGGCGAFGDGGGGGCF?F@FFCEGGGFFEFD,@,:EFFEFEGDGGDFGAFFFGGGGCE7DEDD@AEEFFGGCFGG9FGGG9,,<E,C<FGGFFGGGG9AFFFEGCFECCFF9@AFCEGFC<@EEFFGG9FFG,?=FGCED+CGD<,@DFD?+@CG?FFFF+B:::>>BCFGDC>/>>DB>E;@CG=E8C1<=<C<8FGEFCC<8)28?GGEADCFGD=8@CGDGGGFEECC54=FD@87F@22D>C6+5+:E7;@<C:@,GECC?FC::DBC7F>EFGFF@,8CFBD?+:G@GGFA=AEB7DGGGGFC+B7FCD<FAE@@+GGGGGFEF@C+4,E9E9,,FGFGGCEAEF6-GF?GGFB<<CEGGGEC,9EE<8@GCFF<GEEGE@@CCFAGGGEGFGFFFGGGFFF8CCFCGF@FFGEE@9FCGGGCC@CC
@NMDZ 116049
TGAGGAATATTGGTCAATGGACGAGAGTCTGAACCAGCCAAGTAGCGTGCAGGATGACGGCCCTATGGGTTGTAAACTGCTTTTATAAGGGAATAAAGTGAGTCTCGTGAGACTTTTTGCATGTACCTTATGAATAAGGACCGGCTAATTCCGTGCCAGCAGCCGCGGTAATACGGAAGGTCCGGGCGTTATCCGGATTTATTGGGTTTAAAGGGAGCGTAGGCCGGAGATTAAGCGTGTTGTGAAATGTAGACGCTCAACGTCTGCACTGCAGCGCGAACTGGTTTCCTTGAGTACGCACAAAGTGGGCGGAATTCGTGGTGTAGCGGTGAAATGCTTAGATATCACGAAGAACTCCGATTGCGAAGGCAGCTCACTGGAGCGCAACTGACGCTGAAGCTCGAAAGTGCGGGTATCGAACAGGATTAGATACCCT
+
EFG9FGDGGGGGFGGEEAFDCCCGCFGGGCFGGGGGGGGGGGGGGGGGGGGGGGGEGGGGE7F<FGGGGFGGGGGGGGGFGGCFGFGGGGGFGGGGGGEEF95AFGGGFGGGGGGFGC=FG9FEFFFFGF,FF?<FGGGGGGDGGDGGDGGG==7FF9GG?FGFGEDGGGGG%E=FGG7CDFC@FFEEEGGGCFGGFGC=C:FCFG0FFEEFFCEFGGEGG:CC<EGGGEFEC@EFGECGGGF;CFGGGFE:@EGGFGEGGEFF9FC<GGCFGF:FCDFGGFGGF=DGFGGFGECFCEEC,GGGCDGGF8CGGFBC:GGGGGGGGGGGGGGGGGFGGFGGFCF@FGGGGFGGEGFFEGFDDGGDECGFA<9CGGGGGGGGGGECCC,CGGFFC6C6E:B<D:FFEGGEF@@GGGFFFAGEGFCGGFGGGFFCBA@C
@NMDZ 110471
TGGGGAATATTGCGCAATGGGGGAAACCCTGACGCAGCAACGCCGCGTGATTGAAGAAGGCCTTCGGGTTGTAAAGATCTTTAATCAGGGACGAAACAAATGACGGTACCTGAAGAATAAGCTCCGGCTAACTACGTGCCAGCAGCCGCGGTAATACGTAGGGAGCAAGCGCTATCCGGATTTACTGGGTGTAAAGGGCGCGCAGGCGGGCCGGCAAGTTGGAAGTGAAATCTATGGGCTTAACCCATAAACTGCTTTCAAAACTGCTGGCCTTGAGTAGTGCAGAGGTAGGTGGAATTCCCGGTGTAGCGGTGGAATGCGTAGATATCGGGAGGAACACCAGTGGCGAAGGCGACCTACTGGGTACCAACTGACGCTGAGGCTCGAAAGCATGGGTAGCAAACAGGATTAGATACCCT
+
GGFFGGGGFGGGCGGGGGGFFGGGGGGGGGGGGGEGGGGGGGGGGGGGGEFGGGGGGFGGGGGGGGGGGFGGGGG9FGGGGGCFGGGG?CGGF+@FFGGGGGFFEGGG7A<<AFGGGGGGFGDEFFGG;GGFGGGCEFGGGGGGGGGEGGGGDF-FFG*:C<FFGGGGFF<FGGGGGE>*BCC;FCGGGGFE7CEECC5=CGGGEDGGFECGGFFEECGFFGEDEEGGGFFFGGGGGGGGGGGFGGFFFGGGGGCCFF4?C=GGGFFFFGGGGGF8FEFCGGFFFGGGGGGGFGEFE>F@@+GFFGGDGGCFGGGECEEGGFGF7GGGDGGGDGGGFFFDFGGGGGGGGGGGGGGGFGFGGGGGGGGGGGGGGEGGFGGFGGGGGGGGGGGGGGGGGGGGGGGGGGGGGGGGGGCCCCC
@NMDZ 111232
TGGGGGATATTGCACAATGGGGGAAACCCTGATGCAGCGACGCCGCGTGGAGGAAGAAGGTTTTCGGATTGTAAACTCCTGTCGTTAGGGACGATAATGACGGTACCTAACAAGAAAGCACCGGCTAACTACGTGCCAGCAGCCGCGGTAAAACGTAGGGTGCAAGCGTTGTCCGGAATTACTGGGTGTAAAGGGAGCGCAGGCGGACCGGCAAGTTGGAAGTGAAAACTATGGGCTCAACCCATAAATTGCTTTCAAAACTGCTGGCCTTGAGTAGTGCAGAGGTAGGTGGAATTCCCGGTGTAGCGGTGGAATGCGTAGATATCAGGAGGAACACCAGTGGCGAAGGCGACCTACTGGGCACCAACTGACGCTGAGGCTCGAAAGCATGGGTAGCAAACAGGATTAGATACCCT
+
CFG?7EGDAFFGGGGGGGFFFGGGGGGGGGCFGGGGGGGGGGGGGGGGDGGGGGGGGCGGFGGGGGGGGDGGGGGGGGGGGGGGGGDGFGGGGGGDGGGGGGGGGGGGGFGGGG@FGGG?GGGEGGGGFGGFEGGGGGGGGFFGGGGGGGGCGGFFFGGD=GGGGGGFFGEGGFEFCFFGGG.GGG@FGGG1GGGEEGGFEGGGGG@EEGGFEFGGGGGGFCFGFFGCEECFFGGGEGGGFFCF9FGGGGFEFGGGGGGGGGGGGGDEFFGGGGGGGFEFGFGFFGGGGGGGGGGFDGGFGGF7GGGGFFDGGGGGGGGGFECE,GGGGFEGGGGGGGGG>GGFFGGGGGGFEF<FFGGGFFEAFGGDGDGGGFGGGDGGGFFGGGGFGGGGFFFGGGGGGFGGGGGGGGFCC,CC
@NMDZ 110873
TGAGGAATATTGGTCAATGGGCGAGAGCCTGAACCAGCCAAGTAGCGTGCAGGATGACGGCCCTATGGGTTGTAAACTGCTTTTATAAGGGAATAAAGTGGGAGTCGTGACTCCTTTTGCATGTACCTTATGAATAAGGACCGGCTAATTCCGTGCCAGCAGCCGCGGTAATACGGAAGGTCCGGGCGTTATCCGGATTTATTGGGTTTAAAGGGAGCGTAGGCCGGAGATTAAGCGTGTTGTGAAATGTAGACGCTCAACGTCTGCACTGCAGCGCGAACTGGTTTCCTTGAGTACGCACAAAGTGGGCGGAATTCGTGGTGTAGCGGTGAAATGCTTAGATATCACGAAGAACTCCGATTGCGAAGGCAGCTCACTGGAGCGCAACTGACGCTGAAGCTCGAAAGTGCGGGTATCGAACAGGATTAGATACCCT
+
GGGFGGGGGGGGGGGFGGGGFGGGGGGGGGGGGGGGGGGGGGFFEFEGGGGGGGGGGGGGFEEGGFGGGGGGGF<EGGGGGGGGGGGGAFGC=EGGGGFGGGFFEGGGGFGGGGGGGGGGGGGGGGGGGGGGGGGFGFGGGGDGDGGG?GGGGGFFGFGGGGGGGGGGGGGGGGGGGGGGGEFGGGEGEEFF@FGGGGDFCC@GFGFGFGCF@GECGEEGGG?FGGGGGEFGGGGGGGGGGFFDC;FFGGGFECGGG;FGGGGGFAFGFCD;DGGGGGFFFGGDF?FFFGGGGFFFC9?GGGFFDGGDGFGGGGGGGCGGGF=GGDDGGGFE9GGGGGGGGGGGGGGGGGGGGGGCGGGEGGGGGGGGGGGGGGFCGGGGFGGFGF@C,GGGFCGGGGGGGGGGGGCBEFFCGGFGGGGGGGGGGGGGCFGCCC@C
@NMDZ 216
TGAGGAATATTGGTCAATGGGCGAGAGCCTGAACCAGCCAAGTAGCGTGCAGGCTGACGGCCCTATGGGTTGTAAACTGCTTTTATAAGGGAATAAAGTGAGTCTCGTGAGACTTTTTGCATGTACCTTATGAATAAGGACCGGCTAATTCCGTGCCAGCAGCCGCGGTAATACGGAAGGTCCGGGCGTTATCCGGATTTATTGGGTTTAAAGGGAGCGTAGGCCGGAGATTAAGCGTGTTGTGAAATGTAGATGCTCAACATCTGCACTGCAGCGCGAACTGGGTTCCTTGAGTACGCACAAAGTGGGCGGAATCCGTGGTGTAGCGGTGAAATGCTTAGATATCACGAAGAACTCCGATTGCGAAGGAAGCTCACTGGAGCGCAACTGACGCTGAAGCTCGAAAGTGCGGGTATCGAACAGGATTAGATACCCT
+
GGGGDCFFGGGGGFDEFFGF<CCFGGG,<FEFGGFFGFDFGGGGGFEF@CFFE+@FFEE:F7CFFFGGFFFEG?FGGCF@,5C@FGGGGGFC<FEGDEGGCF9,C9EFGGD9FGGFEGGGGGGGGFCFCAFFF9FEGAEEFFGGGGGGGGGGG,6F@FGGGGGG>EGGGGGGFDFC;FGGF9FEECGGGGEGFFGCGDF$?F5F@FGFCFFGC@C8?:EEGGG>:<<7,:FECAEFCD5;F;>DFFGGFAF>3,:<37=F:#FFFGFGFFDGFDCFE=EC@EGG#DFDFDDD8@6CEGFGFC,<FCC?C8FEB::@FFGFE=F:CF7F<FCECGF?FFFAFF?,CGFD9GEFGFF:BFE@CF7DFFFFDEGFFFA@8GCCDGGGFGFCGEGEFDFFDGGGFBC,FEGGGGGDGFGGGFFCFFFFE,GGGGFBA,CA
@NMDZ 58341
TGAGGAATATTGGTCAATGGACGAGAGTCTGAACCAGCCAAGTAGCGTGCAGGATGACGGCCCTATGGGTTGTAAACTGCTTTTATAAGGGAATAAAGTGAGTCTCGTGAGACTTTTTGCATGTACCTTATGAATAAGGACCGGCTAATTCCGTGCCAGCAGCCGCGGTAATACGGAAGGTCCGGGCGTTATCCGGATTTATTGGGTTTAAAGGGAGCGTAGGCCGGAGATTAAGCGTGTTGTGAAATGTAGATGCTCAACATCTGCACTGCAGCGCGAACTGGTTTCCTTGAGTACGCACAAAGTGGGCGGAATTCGTGGTGTAGCGGTGAAATGCTTAGATATCACGAAGAACTCCGATTGCGAAGGCAGCTCACTGGAGCGCATCTGACGCTGAAGCTCGAAAGTGCGGGTATCGAACAGGATTAGATACCCT
+
GGGGGGGGFGGGGGGGGGGGGGGGGGGGGGGGGGGGGGGGGGGGGGGGGGGGGGGGGGGGGGGGGGGGGGGGGGGGGGGGGGGGGGGGGGGGGGGGGGGGGGGGGGGGGGGGFGGGGGGGGGGGGGGGGGGGGGGGGGGGGGGGGGGGGGGGGGGGGGGGGGGGGGGDFGEGGGGGGGGGGGGGGGGGGGGGGGEGGGGGGGGGGGGGGGGGGGGDGGGGGFGGGGGGGGGGGGGGGGGGGGFGGGGGGGGGF?GGGFFGGGGGGGGGFGGGGGGGGFGGGGGGGF:FGGGGGGGGGGGGGGGGGGGGGGGGGGGGGGFGGGGGGGGGGGGGGGGGGGGGGGGFGGGGGGGGGGGFGGGGGGGGGGGGGGGGGGGGGGGGGGGGGGGGGGGGGGGGGGGGGGGGGGGGGGGGGGGGGGGGGGGGGGGGGGGCCCCC
@NMDZ 92441
TGAGGAATATTGGTCAATGGACGAGAGTCTGAACCAGCCAAGTAGCGTGCAGGATGACGGCCCTATGGGTTGTAAACTGCTTTTATAAGGGAATAAAGTGAGTCTCGTGAGACTTTTTGCATGTACCTTATGAATAAGGACCGGCTAATTCCGTGCCAGCAGCCGCGGTAATACGGAAGGTCCGGGCGTTATCCGGATTTATTGGGTTTAAAGGGAGCGTAGGCCGGAGATTAAGCGTGTTGTGAAATGTAGACGCTCAACGTCTGCACTGCAGCGCGAACTGGTTTCCTTGAGTACGCACAAAGTGGGCGGAATTCGTGGTGTAGCGGTGAAATGCTTAGATATCACGAAGAACTCCGATTGCGAAGGCAGCTCACTGGAGCGCAACTGACGCTGAAGCTCGAAAGTGCGGGTATCGAACAGGATTAGATACCCT
+
CEFGGGCF@FGEFGCEFFEGGFEGGGGGGGGGGGGGGGGGGGEGGGGGGGGCEGGGGGGGGGGGGFGGFFG>FFFFGGGGGGFGGGFCDFCFFGG9FEFGGGGGGGGGGGD9FGGFFGGGGGGGGGGBDDGFGGGGGG>FGFGGDCEBF<:BGFFGGGGGGE8DGCGCF<8F@FF:CF>>DFFGGG?GFF7DFGC<FC2CF@FFCCFEC<>2<:E<8,ECEGECC<?5GE?CEEC>DGGGGGGGFGGGGEC@@CCEGGGFC=CDFF@CECFGGGF769CEGGGGGDGFDDFFFB@FFEFC,DGGF@GGFEFFECGGFFD8FCGGGGFEGFFAECEEAC,GFECAFDCFCGGFCEFFEGF:+7DGFFDECGGFGFFCFC@GCC@E<EC7EEGGFGGFAB7<DCA9CGEGGGGGGFFGEFFCGGGGFAGGFEEB@-<@
@NMDZ 118913
TGGGGAATATTGCACAATGGGGGAAACCCTGATGCAGCGACGCCGCGTGAAGGAAGAAGTATCTCGGTATGTAAACTTCTATCAGCAGGGAAGATAATGACGGTACCTGACTAAGAAGCCCCGGATAACTACGTGCCAGCAGCCGCGGTAATACGTAGGGGGCAAGCGTTATCCGGATTTACTGGGTGTAAAGGGAGCGTAGACGGCGCAGCAAGTCTGATGTGAAAGGCAGGGGCTTAACCCCTGGACTGCATTGGAAACTGCTGTGCGTGAGTGCCGGAGGGGTAAGCGGAATTCCTAGTGTAGCGGTGAAATGCGTAGATATTAGGAGGAACACCAGTGGCGGAGGCGACGGTCTGGGCTGCAACTGACGCTCATTCCCGAAAGCGTGGGGAGCAAAGAGGATTAGATACCCT
+
GCEGG,CFFGGGGGGGGGGGGEGGGGGGGGGGGGFGGGEGGGGGGGGGGGGGGGGGGGGGFGGFGGGGGFGGGGGGGGGGGGGCEGFGGGGGGGGGGFFFGGC@B:EEEFGGGG??FFGBDGEF#+BDEDAFFFFGGGFGG:<FGGGGCBE@GGGFGGFFGGGEGG:F<<F@CFGGGB@<CCCGGGFFCFFGGGGBEE>8CEGEE5:C77?CACF0<EE<CGFGFGGFDG,:GGGFFFFGGFFGGF,@8CF@GGGGG<F@CFFF-F@FG&GFFC:GGECDGGFGGCGFC,GFEGF=FFFCFDGGGGGFFEFFF7GGGGFFFGDGGFGFFFGFGGGGGGGGGGGGF7GGGFF:F<GGGFEE<C,GFGGEGGGGGGGFF+@@+EFFGEGDCFEFF9GGGGGGFFGFFCAGGCGCCC9C
@NMDZ 114677
TGAGGAATATTGGTCAATGGACGAGAGTCTGAACCAGCCAAGTAGCGTGCAGGATGACGGCCCTATGGGTTGTAAACTGCTTTTATAAGGGAATAAAGTGAGTCTCGTGAGGCTTTTTGCATGCACCTTATGAATAAGGACCGGCTAATTCCGTGCCAGCAGCCGCGGTAATACGGAAGGTCCGGGCGTTATCCGGATTTATTGGGTTTAAAGGGAGCGTAGGCCGGAGATTAAGCGTGTTGTGAAATGTAGACGCTCAACGTCTGCGCTGCAGCGCGAACTGGTTTCCTTGAGTACGCACAAAGTGGGCGGAATTCGTGGTGTAGCGGTGAAATGCTTAGATATCACGAAGAACTCCGATTGCGAAGGCAGCTCACTGGAGCGCAACTGACGCTGAAGCTCGAAAGTGCGGGTATCGAACAGGATTAGATACCCT
+
GGGGE@AFGGGGGGGGGGGGGGGGGGGGGGGGGFGGGGGGGGGGGGGGGGGGGGGGGGGGGGGGGGGGGGEFFFFGGGGGGGGGGGGGGGGGGGGGFGGGGGGGFGGGG@FGGGGFGGGGGGFFGGGGGGGGGGGGGGGGGGGGGGEGGGGGGGFGGGGGGGGGGGGGGGGGGGGGGCEGGGGDGGGGGGCGGGGGGG<GGGGGGGGGGFGFGGGGGGGGGGGGGGGGGGGGDGGF8FGGGGGGGGGGGGGGGGGGGGGGGGGGGGFGGGGGFGGGGFGGGFEGFCFF,CGGGGDGFE6C,GGGECCCEFE9GGEF7GGGFGGEEE7GGDGGGGGGDGGGFFFCAF<7FGGGEFFCGFFEGGGGGGGGGFFA9FGGGFGGGGF9GFCDGGGGGGGGGDGEC@GGGGGGGGGGGGGGGGFGGFGFDEGGGGGCCCCC
@NMDZ 95954
TAGGGAATCTTCGGCAATGGGGGGAACCCTGACCGAGCAACGCCGCGTGAGTGAAGAAGGTTTTCGGATCGTAAAGCTCTGTTGTTAAGGAAGAACGAGTGTGAGAATGGAAAGTTCATACTGTGACGGTACTTAACCAGAAAGGGACGGCTAACTACGTGCCAGCAGCCGCGGTAATACGTAGGTCCCGAGCGTTGTCCGGATTTATTGGGCGTAAAGCGAGCGCAGGCGGTTAGAAAAGTCTGAAGTGAAAGGCAGTGGCTCAACCATTGTAGGCTTTGGAAACTGTTTAACTTGAGTGCAGAAGGGGAGAGTGGAATTCCATGTGTAGCGGTGAAATGCGTAGATATATGGAGGAACACCGGTGGCGAAAGCGGCTCTCTGGTCTGTAACTGACGCTGAGGCTCGAAAGCGTGGGGAGCGAACAGGATTAGATACCCT
+
GDFFGFFGFGGGGGGDGGG?FGGFGGGGGGGGGGGGGGGGGGGGGGGGGGGGGGGGGGGGGGGGGGG77CFGGGGGGGGGGGGGG,FFGGGGFGGG>FGGFCFGGGGGGGGFGGFFFGGFGGGGFDGGEGGGGFFGGGCFG:CFGECFCGGGGFGGGFEFGGGGEFGFFFGGGGCFEFFFFFGGGFFF>CECEDGEGGFC8>EGGCF:<CC;#AEFGGFGGGGGGGGG4EFGGGEGGFCFGGGGG<FFGCGGGGGFGGGGGGF7FF?FGGGFFCFFCFFBCGGGFCGGGGFDFFGGGFFCGGGGCGGFE,,FGGGGGGFBEGGGGGGGGGGGGGGGGGGGGGGGGGGGFGGGGGGGGGGGGGGFGGGFBF<ECGGGGDF@CGGGGGGGGFGGGGGGGDGGGGGGGFGGGEGGGGGGGGGGEGDGGGGGGGFGGF8FCCCCC
@NMDZ 222
TGAGGAATATTGGTCAATGGGCGAGAGCCTGAACCAGCCAAGTAGCGTGCAGGATGACGGCCCTATGGGTTGTAAACTGCTTTTATAAGGGAATAAAGTGAGCCTCGTGAGGCTTTTTGCATGTACCTTATGAATAAGGACCGGCTAATTCCGTGCCAGCAGCCGCGGTAATACGGAAGGTCCGGGCGTTATCCGGATTTATTGGGTTTAAAGGGAGCGTAGGCCGGAGATTAAGCGTGTTGTGAAATGTAGATGCTCAACATCTGCACTGCAGCGCGAACTGGTTTCCTTGAGTACGCACAAAGTGGGCGGAATTCGTGGTGTAGCGGTGAAATGCTTAGATATCACGAAGAACTCCGATTGCGAAGGCAGCTCACTGGAGCGCAACTGACGCTGAAGCTCGAAAGTGCGGGTATCGAACAGGATTAGATACCCT
+
EGGGGGGGGGGGGGFGGGGFGFGGGGGGGGGGGGCFFGG@FGGGGGGGGGFFEGGEFGGGGG@DGGGGFGGGGGGGGGFGGGCFGGGGFFFA@FFGGGGGGGGGGGGGGGGGGGFFCGGGGGGFFFGGGGDGGGGGGGGGGGGGGGGGGFGDCGGG7FFGFFGFGGGGGEGDGFGGGGGGGFGEGGD6DFGC9CF5FDGFFGFFGGGG+:FFFFGDGGGGGDGGFGD@:C><EFFFGFGGGGFGGGFFGFCF:GGGGGFGGGFFFG@FDFF>FECCFFDFFFDDADFFDFFF1+F?=EECF?C,7FFDGGGFF=>+7GFGFE>77CGF<FE<FFFFFEEGF9GGFFE@FGFGECFC7F@CGGCDGGGGFF<,FFEC8FGGGGFFACFGGFFFACGGGDGGGCFFFCGFC@FF7GGGGGFGGGGGGFFDGGCCC8CC
@NMDZ 109135
TGAGGAATATTGGTCAATGGGCGAGAGCCTGAACCAGCCAAGTAGCGTGCAGGATGACGGCCCTATGGGTTGTAAACTGCTTTTATAAGGGAATAAAGTGAGCCTCGGGAGGCTTTTTGCATGTACCTTATGAATAAGGACCGGCTAATTCCGTGCCAGAAGCCGCGGTAATACGGAAGGTCCGGGCGTTATCCGGATTTATTGGGTTTAAAGGGAGCGTAGGCCGGATATTAAGCGTGTTGTGAAATGTAGATGCTCAACATCTGCACTGCAGCGCGAACTGGTTTCCTTGAGTACGCACAAAGTGGGCGGAATTCGTGGTGTAGCGGTGAAATGCTTAGATATCACGAAGAACTCCGATTGCGAAGGCAGCTCACTGGAGCGCAACTGACGCTGAAGCTCGAAAGTGCGGGTATCGAACAGGATTAGATACCCT
+
CFFFFCFFFFEGGGGCFE9FGGDEEGGGGFFGFFCEFF<CFFCFGFFFGFDFFCFFD9FEE@@,FGEEFC:FFFFFG9FFG9<FGFGG?CFFFGGGGGCFG9BF,BC+>@F@:8E,E9FCC,CECEA9?E5FFF,B?FG=8FBFC+BEDDA</@=CDFD13@<<CCFDCB@;E9CEEDFGEGCFEG?CF*88?,=E@>83<<-FCFFC+<>AFFC;E:?B:FEG#E@C:>GGGDC<GGEFFF<,FCFFAD,@:=>,<CAGFCCE3,F@<C>8EC=EEAFCA,,GGGF<CFD<D=?+CGGFEF?88B+=+GFCGGGGGFGGGGFGC>FF:A,GGGFGGGDAGF?8=C,DCEE?C::FGFDCCGDGFC@FFFAGGFGEFFF7CC@,<C<EGGGDGGGGFDGFCCFCFGGFDGGGGGFGGFC<GFF9GGGFGGGCCCCC
@NMDZ 95825
TGAGGAATATTGGTCAATGGGCGAGAGCCTGAACCAGCCAAGTAGCGTGCAGGATGACGGCCCTATGGGTTGTAAACTGCTTTTATAAGGGAATAAAGTGAGTCTCGTGAGACTTTTTGCATGTACCTTATGAATAAGGACCGGCTAATTCCGTGCCAGCAGCCGCGGTAATACGGAAGGCCCGGGCGTTATCCGGATTTATTGGGTTTAAAGGGAGCGTAGGCCGGAGATTAAGCGTGTTGTGAAATGTAGACGCTCAACGTCTGCACTGCAGCGCGAACTGGTTTCCTTGAGTACGCACAAAGTGGGCGGAATTCGTGGTGTAGCGGTGAAATGCTTAGATATCACGAAGAACTCCGATTGCGAAGGCGGCTCACTGGAGCGCAACTGACGCCGAAGCTCGAAAGTGCGGGTATCGAACAGGATTAGATACCCT
+
FGGGGGGGGGGGGGGGGGGGGGGGDGGGGGGGGGGGGGGGGGGG9FFGEGGGGGGGGGGGGGGGGGGGGGGGGGGGFGGGGGGGGGGGGGGFGGGGGGGGGGGGGGFGGFGFGGGGGGGGGGGGGGGGGGGFFGGGGGGEGGGDGGGGFFFGGGGGGFGGGDGGGGGGGGGGCCFGGGEEFGGGEGGGGGCGEGCEBFGGCF=GGGGEGFFFGGGGEGGGGGGGGGGEGGGGGGGGEGGGGGGGGGGGEFFCCGFEGGGGGGFGGGGGF;GFGGGGGGGGGGGGGGGCE8GGGFC=7DFFGGF@GGGGGFCFGGGGGGGGGGGFGGGGGGGGFGGGGGGGGFCA=FGGGGFGGGGGGGGGGGGGGGGGGGGGGFCGGGGGGGDGAGFGGGGCF@BGGGGGGGGGFGCEEDGGGGGGGGFC<GGGGGGGFFFCCCCC
@NMDZ 105635
TGAGGAATATTGGTCAATGGGCGAGAGCCTGAACCAGCCAAGTAGCGTGCAGGATGACGGCCCTATGGGTTGTAAACTGCTTTTATAAGGGAATAAAGTGAGTCTCGTGAGACTTTTTGCATGTACCTTATGAATACGGACCGGCTAATTCCGTGCCAGCAGCCGCGGTAATACGGAAGGTCCGGGCGTTATCCGGATTTATTGGGTTTAAAGGGAGCGTAGGCCGGAGATTAAGCGTGTTGTGAAATGTAGACGCTCAACGTCTTCACTGCAGCGCGTACTGGTTTCCTTGAGTACGCACAAAGTGGGCGGAATTCGTGGTGTAGCGGTGAAATGCTTAGATATCACGAAGAACTCCGATTGCGAAGGCAGCTCACTGGAGCGCAACTGACGCTGAAGCTCGAAAGTGCGGGTATCGAACAGGATTAGATACCCT
+
DGGGGGGGGGGG?CFGGGGGG<FGEFEGGGFGEFGGGGGGGGE9FGGGGGGGGGFGGGGGGGGGAFFGGFGGGGG9F<FFGGFGGGGGFGGEGEGGGG<9BC<CEFFGFF>FGFF?EEGGGGGGFGFGE,CAEEFG9FFFGGGGGGCFDGGDCFGGFFFGGFGFFEGG:BCAC@7FEGFGF0DGEFGEGE98C>CE<FE:BCCGGGC8E?F<FFF:=9??EEGGGGDGBECF:C9DCCF@CFGD>FFF?GFFCCGGE7CGGGGF=#BCFGF-EFCEGGGFFGFE,=C@FDCAGGCFFF:<9GFGGGGGFCGGFE:FC+7GFGGECGGGGGFAFFGFC,9GGGGF?GFDGGGGGGEFGGGFB:GFE9FGFGFGFFC9FFGFCGFGFGEGGGEGGFGGGGGGGGGGGGGGGGFF@C<GGGGGFFGGGGGGGGFCCCCC
@NMDZ 226
TGAGGAATATTGGTCAATGGGCGAGAGCCTGAACCAGCCAAGTAGCGTGCAGGATGACGGCCCTATGGGTTGTAAACTGCTTTTATAAGGGAATAAAGTGAGTCTCGTGAGACTTTTTGCATGTACCTTATGAATAAGGACCGGCTAATTCCGTGCCAGCAGCCGCGGTAATACGGAAGGTCCGGGCGTTATCCGGATTTATTGGGTTTAAAGGGAGCGTAGGCCGGAGATTAAGCGTGTTGTGAAATGTAGACGCTCAACGTCTGCACTGCAGCGCGAACTGGTTTCCTTGAGTACGCACAAAGTGGGCGGAATTCGTGGTGTAGCGGTGAAATGCGTAGATATCACGAAGAACTCCGATTGCGAAGGCAGCTCACTGGAGCGCAACTGACGCTGAAGCTCGAAAGTGCGGGTATCGAACAGGATTAGATACCCT
+
GGGGGEFGGGGGGGGGGGGGGGGGGGGGGGGGGGFGGGGGGGGGGGCFGGGGFGGGGGGGDGGGGGGGGGGGGGGGGGGGGGFG9EFDGGGGGGGGGGDFGEGGGGGGGG:CFGGGGGGGGGGGGGGGGGFFGGGGGGGGGEEFGDGGGGGGFGCFG:>FEDFGGGGDGGG<CFFGGGGGGGFEEECEGGC7;C@E<BG?CF=FCFGGGGECCFF8<BFGGECCEEEG,CCGE@FCGGGGE@4FFFGGG?9CCGFFFDFFFE;@FE7EFFFFF<4GEFFGFGFFDFF8GGGGGGGFGGFC,GFGECGCC8GGFDGGGGGGGGDGGGGGGFAGGGGF?,DEFGFD<@FGGF9FGF>8CCFC:GGEFC9?GGGGFGDGFCCGGFCGFGGGGGFCF@,GCGGGGGGGGGFCGGGGGGGGGFGFGGGGGGGGGGGCCCCC
@NMDZ 227
TGGGGAATATTGCACAATGGGGGAAACCCTGATGCAGCGACGCCGCGTGAGCGATGAAGTATTTCGGTATGTAAAGCTCTATCAGCAGGGAAGAAAATGACGGTACCTGACTAAGAAGCACCGGCTAAATACGTGCCAGCAGCCGCGGTAATACGTATGGTGCAAGCGTTATCCGGATTTACTGGGTGTAAAGGGAGCGTAGATGGAGTGGCAAGTCTGATGTGAAAACCCGGGGCTCAACCCCGGGACTGCATTTGGAACTGCTGAGCTAGAGTGTCGGAGAGGCAAGTGGAATTCCTAGTGTAGCGGTGAAATGCGTAGATATTAGGAGGAACACCAGTGGCGAAGGCGGCTTGCTGAACGATGACTGACGTTGAGGCTCGAAAGCGTGGGGAGCAAACAGGATTAGATACCCT
+
GGGGGFFFGGGGGGGGGGFFFGGDGGGGGGGGGGGGGGGGGGGGGGGGGGGGGGGGGGGGGGGGGGGGGGGFGGGEGGGGGGGFGGGGGGGCFFGFGGGGDFFGFGGGGGGG9FGGFFG<DGFFGGGCFGGGFGGGGGGGGGGGDF>GGGGGGGF:F;GGGGGGGFGGFFFGGGGGGEGGGGGGGGGGGEGGGGGGGCGGGGGGGFCDGGGEGFGGG6FFGGGGGCGFGDFGGFFGFCEFDECGGGGFEGGGFFFGCEDGGGGFGGGGGFEFFGGGFCEEFGGGF9GGGGGGFFCF@FFEGGF7EGGGGGFFGGGGFFE,AGGGGFGGGGGGGGGGGGGGGGGGGGGGGGGGGGGGGGGFDFGGGGGGGGGGGGGGGGGGGGGGGGGGGGGGGGGGGGGGGGGGFCGGGGGCCCCC
@NMDZ 105769
TGAGGAATATTGGTCAATGGGCGAGAGCCTGAACCAGCCAAGTAGCGTGCAGGATGACGGCCCTATGGGTTGTAAACTGCTTTTATAAGGGAATAAAGTGAGTCTCGTGAGACTTTTTGCATGTACCTTATGAATAAGGACCGGCTAATTCCGTGCCAGCAGCCGCGGTAATACGGAAGGTCCGTGCGTTATCCGGATTTATTGGGTTTAAAGGGAGCGTAGGCCGGAGATTAAGCGTGTTGTGAAATGTAGATGCTCAACATCTGCACTGCAGCGCGAACTGGTTTCCTTGAGTACGCACAAAGGGGGCGGAACTCGTGGTGTAGCGGTGAAATGCTTAGATATCACGAAGAACTCCGATTGTGAAGGCAGCTCACTGGAGCTCAACTGACGCTGAAGCTCGAAAGTGCGGGTATCGAACAGGATTAGATACCCT
+
FGGCFGGEFGGGFGFGGG,;ECGGGDGGGFGGGGGGGG8CEC,FCFGGGGDF@,9A<E7FFFFCFGGG8FGGGGGGGGGGGCFFGGGGGGG,A?FGFGFGFGFGGFF@F@=BFF?EGFD9EF9FGF,FF9?BEGGGGFGGGG7FECGGGGGGG<+>@DDFF@FFGGGGC7CFFGGGDEGD72,>#FCC?<FEFGE=<:?8C+FCF<<?08FCFCGCEC>EEEG9C<B2;BCCCEGCEF<@2;CGGGGG9,C.%3FFACDF@CFGGGCGGGGGF@C@7GFFFA,EFD4,GCFF==?4:9FFEA8C@+CEGGGFGGFC,EGFA,FCGEFE9CGFGGGGGGFEB9GGEFBD69AEAGEBBD8<F99FFCAC8<FFEGGFFEEC,@C,GGFF@6-F9DEGFGCGFGGCEEGF77GGCGF@GGFEFCF@9EAFGFC@C@,C
@NMDZ 229
TGGGGAATATTGCACAATGGGCGCAAGCCTGATGCAGCCATGCCGCGTGTATGAAGAAGGCCTTCGGGTTGTAAAGTACTTTCAGCGGGGAGGAAGGGAGTAAAGTTAATACCTTTGCTCATTGACGTTACCCGCAGAGGAAGCACCGGCTAACTCCGTGCCAGCAGCCGCGGTAATACGGAGGGTGCAAGCGTTAATCGGAATTACTGGGCGTAAAGCGCACGCAGGCGGTTTGTTAAGTCAGATGTGAAATCCCCGGGCTCAACCTGGGAACTGCATCTGATACTGGCAAGCTTGAGTCTCGTAGAGGGGGGTAGAATTCCAGGTGTAGCGGTGAAATGCGTAGAGATCTGGAGGAATACCGGTGGCGAAGGCGGCCCCCTGGACGAAGACTGACGCTCAGGTGCGAAAGCGTGGGGAGCAAACAGGATTAGATACCCT
+
FGGGGGGGGGGGGGGGGGGEGGGGGGGGGGGGGGGGGGGGGFGGGGGGGGGGGGFFGGFGGGGGGGGGGGGGGGGFGGGGGGGGGGGGGGCGGGGGGEGGGGGGGGGGGGGFFGGGGGCAFGGGGGGGGGGGGFC>FGFGGGGGGGFEGGGGGGGGGGGFGCGGGGGGGGGGFEGG5GGGDGGGGEGGGGGFGEEGGGGGGGG9FGGGGGGFGEGGFGGGGGGGGEFDGGFCEGGGGGFGGCFCFFGGGGFFCGGCFFFGGGGGGGGGGGGGGGFF9AFFFGGGG<,GGFFGGFGGGGGGEGGGGGGGGGGFGGGGF?GGGGGFGGGECDGGGGGGGGGGDGFGGGGFCGGGGFGFGGGGGGGGGGGGFGGGGGGGGGGF8GGGGGGGGGGGECGGGGF8GGGGGGGGGGFGGGGGGGGGGGGGGGGGGGGGGGGGCCCCC
@NMDZ 230
TGGGGAATTTTGGACAATGGGGGCAACCCTGATCCAGCCATGCCGCGTGCAGGATGAAGGTCTTCGGATTGTAAACTGCTTTTGTCAGGGACGAAAAGGGATGCGATAACACCGCATTCTGCTGACGGTACCTAAAGAATAAGCACCGGCTAACTACGTGCCAGCAGCCGCGGTAATACGTAGGGTGCAAGCGTTAATCGGAATTACTGGGCGTAAAGCGTGCGCAGGCGGTTTTGTAAGATAGATGTGAAATCCCCGGGCTCAACCTGGGAATTGCATATATGACTGCAAGACTTGAGTTTGTCAGAGGAGGGTGGAATTCCAAGTGTAGCAGTGAAATGCGTAGATATTTGGAAGAACACCGATGGCGAAGGCAGCCCTCTGGGACATGACTGACGCTCATGCACGAAAGCGTGGGGAGCAAACAGGATTAGATACCCT
+
FEFFGGGGGGGGGGGGGGGGGGGGGGGGGGGGGGGGGGGGGGGGGGGGGGGGGGGGGGGGGGGGGGGGGGGGGFGGGGGGGGGGGGGGGGGGGGGGGGGGFCFFGGGGC<FGGGGGGGGGGGGFGGGGEGEGGGGGGGGFGGFGGGGGCE?GGGGFGGGDB:FF@9GGGGD>FCEG9FGFGGGGGGGGGGGGGGGEGFGG;8ECFGGGGFGGG0GGGGGGCGGEEEGGGGGFFEGGDDC<EGGG=:C>EFFGGGGFFGFGDFEGGGFGDGGGGGGGGGGFFGECFGGFGGGGGFGGGGGGGGGGGGGEF=CEFE,GGGFGGGFGGFFGGGFFFFGGGGGGGGGGGF<FFFCDGGDFGGGGGGGGDGGGGGFGGGGGGGGGGGGGGGGGGGGGGGGGGGGGGGGFEEGFDGGGGGGGFFGFGGGGGGGGGGGGEGFGC8CCC
@NMDZ 231
TGGGGAATATTGCACAATGGGGGAAACCCTGATGCAGCGACGCCGCGTGAAGGAAGAAGTATCTCGGTATGTAAACTTCTATCAGCAGGGAAGATAATGACGGTACCTGACTAAGAAGCCCCGGCTAACTACGTGCCAGCAGCCGCGGTAATACGTAGGGGGCAAGCGTTATCCGGATTTACTGGGTGTAAAGGGAGCGTAGACGGCGCAGCAAGTCTGATGTGAAAGGCAGGGGCTTAACCCCTGGACTGCATTGGAAACTGCTGTGCTTGAGTGCCGGAGGGGTAAGCGGAATTCCTAGTGTAGCGGTGAAATGCGTAGATATTAGGAGGAACACCAGTGGCGAAGGCGGCTTACTGGACGGTAACTGACGTTGAGGCTCGAAAGCGTGGGGAGCAAACAGGATTAGATACCCT
+
GGGFGFEGFGGFGGGGGGGGGGGGGFGGGGGGGGGGGGFGGGGGGGGFGEGGGGGGFFGEGGGGGGGDGGGGGGGGGGGGGFGGGGGGGGFFGGGGGGGGGGGGGGGGFFGCGGFFGGG,FCGGGGGGGGGGCGGFGGGGFGCG:CGGFDCGGC8,FFFFDEGGCEGFC:<3FGGGDCFF?F4GFGGGGFGGGGDCDEGG>?AGGGGFCCFC>FDFGCGGGGGGGDFGGGFGGGGGGGFCCCFCGFGGGGFGF9GGGGDFFGGFEGGGGFA48EEF<GE=DGGGGGGECEFA<8GFGFGGGGGGGGGGFGGGEGGF@F9FGFGGGGGGGGGGGGGGFGGGGGEDFGGGGGGGGGGGGGGGGGGGFFGF>GFGGGGGGGGGFGGGGGGGGGGGGGGGGGGGGGGGGGGGFFGCCCCC
@NMDZ 232
TGAGGAATATTGGTCAATGGACGGAAGTCTGAACCAGCCAAGTAGCGTGCAGGATGACGGCCCTATGGGTTGTAAACTGCTTTTATGTGGGGATAAAGTGAGGGACGTGTCCCTTATTGCAGGTACCACATGAATAAGGACCGGCTAATTCCGTGCCAGCAGCCGCGGTAATACGGAAGGTCCGGGCGTTATCCGGATTTATTGGGTTTAAAGGGAGCGTAGGCCGTTTGTTAAGCGTGTTGTGAAATGTCGGGGCTCAACCTGGGCATTGCAGCGCGAACTGGCAGACTTGAGTGCGCGGGAAGTAGGCGGAATTCGTCGTGTAGCGGTGAAATGCTTAGATATGACGAAGAACTCCGATTGCGAAGGCAGCCTGCTGTAGCGTAACTGACGCTGAAGCTCGAAAGCGTGGGTATCGAACAGGATTAGATACCCT
+
GGGGGGGGGGGGGGGGGGGGGGCEGGGFGGGGFGGFDF?FDGGGGGGGGGGAEC@F<FGGGGGGGFGGGGGDGFGGGGGGFFGGGGFEFGGCG7FFAFFGGGGGGGGGGGGGGGGCECFGGG8FGGGGGCGGGGGGEDFGGFGGD8E4FG==DG8@E7<>B>CCE8CEGCFFGF?7BFFCFGEGGFGGGGG>FAF4<:C=>F?GGFGGCCACGFE@DDFCEF:?@?8<FFCGCEF<7GGEGDFC@F?F?<GGGGGGGCFGGGGGGGFFFFFCGGFF>FFCFFADEGGGE>F@CFCC3+GGGFE<A@B:7=FED8GGEF@BF9GF>GGFGDGFFCGGGFCFFGGGFGGFFGGGFFCEDGGFCGGFGGGGGGFC7FGGGGEEEGGGGGFDGEGGGGGGGGGGGGGFEGGGGGGGGGGGGGGGGGGGFGGGF<C88,C@
@NMDZ 119622
TAAGGAATATTGGTCAATGGACGAGAGTCTGAACCAGCCAAGTCGCGTGAAGGAAGACGGATCTATGGTTTGCAAACTTCTTTAGTGCGGGAACAAAGCGGCGTCGTGACGCCGGATGAGTGTAACGCAAGAATAAGCATCGGCTAACTCCGTGCAAGCAGCCGCGGTAATACGGAGGATGCGAGCGTTATCCGGATTTCTTGGGTTTAAAGGGAGCGCAGGCTGCGAGGCAAGTCAGCGGTCAAATGTCGGGGCTCAACCCCGGCCTGCCGTTGAAACGGGCTTGCTAGAGTTGGAGTGAGGTATGCGGAATGCGTTGTATAGCGGTGAAATGCATAGATATTACGAAGAACTCCGATTGCGAAGGCAGCATACCAACTCGCGACTGACGCTGAGGCTCGAAAGCGTGGGTATCGAACAGGATTAGATACCCT
+
GG<FFGGGGGGGFCFFFFD<FFGGGGECFGGGF<DFFGGGGGFGGGGEGGGAEFG?FCGGFF:F<DFCGFGEGGGGGGCC9CEFG<,,@FEGGF8?F,?FDGG7CFF+BBFCEG+:+=FG,=FD,@:+C<@<,,@9@,@,@3@:DC,<;F@F**>*,?*FCCEB@:EFFE9C?F=<C7<B+241F**:58;<FEC=A*,,3<AFC/;E?C0;:C:?>C<885C:8=CCEEGD5*E@EG:CC;E@4C:803E>CCGDG>@@@>CFEDGDCF@FFDEB>@3#A#20FCFB9?=:,8,,,EA?GGGGEDGFFEEF@+FB=BEF:GGGGFEFGFF<FAGCFAGGFCE,E6<,,CFF@-GF@@FEDGGGFFFFGGDFFFC9,6C@8+FE@FFEF7F,FFFCF8GFGGGGGEEFGGGGF8GFAGGGGGGGGGGGGCCCCC
@NMDZ 234
TGGGGAATATTGCACAATGGGGGAAACCCTGATGCAGCGACGCCGCGTGAAGGAAGAAGTATCTCGGTATGTAAACTTCTATCAGCAGGGAAGATAATGACGGTACCTGACTAAGAAGCCCCGGCTAACTACGTGCCAGCAGCCGCGGTAATACGTAGGGGGCAAGCGTTATCCGGATTTACTGGGTGTAAAGGGAGCGTAGACGGCGCAGCAAGTCTGATGTGAAAGGCAGGGGCTTAACCCCTGGACTGCATTGGAAACTGCTGTGCTTGAGTGCCGGAGGGGTAAGCGGAATTCCTAGTGTAGCGGTGGAATGCGTAGATATCGGGAGGAACACCAGTGGCGAAGGCGGCCTACTGGGCACCAACTGACGCTGAGGCTCGAAAGTGTGGGTAGCAAACAGGATTAGATACCCT
+
EFFFF@BFFGGGGFGGGGGFFGGGGGGGGGFGGGGGGG@FGGGGGGGGGGFFGGGGGCFEEFFGGGGGGDEEGGGGGGGGFGGF<DFDGGGGGGFFGGG,BCC:=EGGGGGGGGFGGGGGFE@7CCCFGG9,>FFGGCCGG@FFGGEG>C<,@DC@3DEGCE7FD*-<3<C*<F@C5,,?C#CFFF@EEFGGGEFG>:?CCEGDCC,BG*?ED@>0C?FGFGGGGGFGE7FDFCFFF7C<EGGGFGFFCFFGDCGGFGGGFFB8GGCGGDDF?GFFFE@>=A,GF7C:CFFGGGGGGGFEF=@+DGGGGGCFGGGFGGGFFEEFEDGFGEGGGGGGGGGGGGGFGGGGGGGFCFGGGGGFFFF@GGGGGGGGGGGEGEGGFEGGGGGGGGGGGGGGGGGGEGGGGGGGGFGCCCCC
@NMDZ 235
AGAGGAATATTGGTCAATGGGCGAGAGCCTGAACCAGCCAAGTAGCGTGCAGGATGACGGCCCTATGGGTTGTAAACTGCTTTTATAAGGGAATAAAGTGAGCCTCGTGAGGCTTTTTGCATGTACCTTATGAATAAGGACCGGCTAATTCCGTGCCAGCAGCCGCGGTAATACGGAAGGTCCGGGCGTTATCCGGATTTATTGGGTTTAAAGGGAGCGTAGGCCGGAGATTAAGCGTGTTGTGAAGTGTATACGCTCAACGTCTGCACTGCAGCGCGAACTGGTTTCCTTGAGTACGCACAAAGTGGGCGGAATTCGTGGTGTAGCGGTGAAATGCTTAGATATCACGAAGAACTCCGATTGCGAAGGCAGCTCACTGGAGCGCAACTGACGCTGAAGCTCGAAAGTGCGGGTATCGAACAGGATTAGATACCCT
+
,C<@@FCFFGFGCFCFGGGCC<BFCEGG8CCFDF8FGG@CEE6@EFGGGEFACEGE@E7@@FEDGFFEF8,=?CEE,,5,EFFGG9?FEE<4=<FDAAA<<<F8<=F+B,B,9E<FEB79EEFGGG9,CFG9@9EDFCFF,<3+@3+F19$@F2FGGDFGC)<==-<F:98BC?FBEGC>DEGECG:<C>B<,44=<28:$*GFF7<ECCFFC;>;CCEG>1;C+:?,2C=C:<<9?ECGCGFFD<FD9:C#CFFF;5CCB:0>>G=B@GGGGGGGDFAGFFBA,8>,FB?GGGEF=4,AB?:?GFEDFCE?B,+7CA+,EF>7CGGFFGFFCFEEB<FF9EBFC7GFGGGFCFBCG<F@ECEEGGFECE<FFC6CEGFCF@FFCFFC@CC7@CFGFFC@,:FDEGGFGCGFFDGGGGGGFGFFCFDCFGFCC8CC
@NMDZ 81935
TGAGGAATATTGGTCAATGGGCGAGAGCCTGAACCAGCCAAGTAGCGTGCAGGATGACGGCCCTATGGGTTGTAAACTGCTTTTATAAGGGAATAAAGTGAGTCTCGTGAGGCTTTTTGCATGTACCTTATGAATAAGGACCGGCTAATTCCGTGCCAGCAGCCGCGGTAGTACGGAAGGTCCGGGCGTTATCCGGATTTATTGGGTCTAAAGGGAGTGTAGGCCGGAGATTAAGCGTGTTGTGAAATGTAGACGCTCAACGTCTGCACTGCAGCGCGAACTGGTTTCCTTGAGTACGCACGAAGTGGGCGGAATTCGTGGTGTAGCGGTGAAATGCTTAGATATCACGAAGAACTCCGATTGCGAAGGCAGCTCACTGGAGCGCAACTGACGCTGAAGCTCGAAAGTGCGGGTATCGAACAGGATTAGATACCCT
+
FGGGGGGGEGGGGGGGGGGGFGGGGGGGGFGGGGGGGGGFGGGGGGDGDGGGGGGGGGGGGGGGGGGGGGFGGGGGGGGGGGGGGGGGGGGCFFGGGGGGGGGGGGGGGFGGFGFGGGGGGGGGDFGGG<FEGGGGFCFGGGG>FGFGGGGGGGGGGGGGGGGGFGGGCGCFGGFFFGGGGGGGGGGGGGGGFGDC?GGGGFFGGFFDFGFFGGGGGGGGGGFFCGGGG=;GGGGFEGGGGGGGGGGGGGFECGGFCDGGFDFFGFGFCGGFFFFGGGGGGGGGG@GGGFGGGGEEGECE>GGGGGGGGGFGGGDGGGGGGGGGGGGGGGGGGGGGGGGGGGGGGGGGGGGGGF@-DGGGGGGGGGGGGGGGGGGGGGGGGGDFAGFGGGGGGDGGGEFDGEGGEFC+GGGGGGGGGGGGGGGGGDFAFCGCCCCC
@NMDZ 52903
TGGGGAATATTGCACAATGGGGGAAACCCTGATGCAGCGACGCCGCGTGGAGGAAGAAGGTCTTCGGATTGTAAACTCCTGTTGTTGAGGAAGATAATGACGGTACTCAACAAGGAAGTGACGGCTAACTCCGTGCCAGCAGCCGCGGTCAAACGTAGGTCACAAGCGTTGTCCGGAATTACTGGGTGTAAAGGGAGCGCAGGCGGGAAGACAAGTTGGAAGTGAAATCCATGGGCTCAACCCAGGAACTGCTTTCAAAACGGTTTTTCTAGAGTAGTGCAGAGGTAGGCGGAATTCCCGGTGTAGCGGTGGAATGCGTAGATATCGGGAGGAACACCAGTGGCGAAGGCGGCCTACTGGGCACCAACTGACGCTGAGGCTCGAAAGTGTGGGTAGCAAACAGGATTAGATACCCT
+
GGFG78BFGGFGGGFDFGGG8CC@CFFGGGE<FCC,BGFEFCF:@@:@@:CE48FE8CCEFFEF9FCFCFFEFGEFGD?BEF-FB?A@FGFG@EECFG<EGGG7=CG9FFF9<D<FEFFDE,8@:FGGGG9,<BFGGFFFGG?FEG:CF*13<CEFGGG;,?FC;4=<<:2:.:FGEGGGG<>CCB<:8?@??2:FGGE<DE<58GGGF;8-@EFF9,EDCFEE7C39,CDC@8:C<:<FG6@7#,>8>7CFF@7:0=>3>#<8F9@>2<##1AA=3,DE@E=E=C:C?EFC=B=4667,DC@FCEFE9GGGGFEED<,AA7C7@CEFC9EF@C8CF@FGFC7FEB:EC@C,9EGFFFFFFCB,FFEF;;CEFF?GGFB<D:GEA@ECFDFC,CGGFFE,GEFC<C<GFGGCCCCC
@NMDZ 67752
TGAGGAATATTGGTCAATGGGCGAGAGCCTGAACCAGCCAAGTAGCGTGCAGGATGACGGCCCTATGGGTTGTAAACTGCTTTTATAAGGGAATAAAGTGAGCCTCGTGAGGCTTTTTGCATGTACCTTATGAATAAGGACCGGCTAATTCCGTGCCAGCAGCCGCGGTAATACGGAAGGTCCGGGCGTTATCCGGATTTATTGGGTTTAAAGGGAGCGTAGGCCGGAGATTAAGCGTGTTGTGAAATGTAGATGCTCAACATCTGCACTGCAGCTCGAACTGGTTTCCTTGAGTACGCACAAAGTGGGCGGAATTCGTGGTGTAGCGGTGAAATGCTTAGATATCACGAAGAACTCCGATTGCGAAGGCAGCTCACTGGAGCGCAACTGACGCTGAAGCTCGAAAGTGCGGGTATCGAACAGGATTAGATACCCT
+
FGFGGGGGGGGGDCFFGGFGGGGD+@FGGEEGFAEGFGGGFF6EFGGG7BCFFFFEFGGGGGCFGGGFFCFGGEFCE9C,FGEE<FEFFGG8BBFFFG<FGGFGGGFF<=CEGGCGFCGGGGFGGG<FFGCGGF<FF5>A,BFFFFGFEB>>B43CGC@><FCFFDGGE<FFFFF>4CE>?FGCFGC@FBC<C>CGGGF?<GGGGFFCGGFFGGC:5E?2*E=11>>1C;>>GGGEGGGFGFE:F@FFF@::,GGG>GGGCCDCGCFFDGGF8EB,CCFGGGDFA,><GGGGFFC=7F:?<,A8GGGGGFFFCCGF@@B8GGGGDGGGGGGGGGGGGGGGFFFF<D,FF9EAFC=@C<F,EEGGGGGFGFCGFEE,GGGGF7GGFFGGGGGGFFFEC+@@@GGGGGGEF@GFGGGFGEFFGFEEE@GGF?GCC@CC
@NMDZ 239
TGAGGAATATTGGTCAATGGACGAGAGTCTGAACCAGCCAAGTAGCGTGCAGGATGACGGCCCTATGGGTTGTAAACTGCCTTTATAAGGGAATAAAGTGAGTTCCGTGAGACTTTTCGCATGTACCTTATGAATAAGGACCGGCTAATTCCGTGCCAGCAGCCGCGGTAATACGGAAGGTCCGGGCGTTATCCGGATTTATTGGGTTTAAAGGGAGCGTAGGCCGGAGATTAAGCGTGTTGTGAAATGTAGACGCTCAACGTCTGCACTGCAGCGCGAACTGGTTTCCTTGAGTACGCACAAAGTGGGCGGAATTCGTGGTGTAGCGGTGAAATGCTTAGATATCACGAAGAACTCCGATTGCGAAGGCAGCTCACTGGAGCGCAACTGACGCTGAAGCTCGAAAGTGCGGGTATCGAACAGGATTAGATACCCT
+
AEDGGECAFCFEFFGFGEGGCFGDDFDCECFFG<FEFFFAEEFGGFGGGGGAEFFEE@CEB@FGCCFGC<FGF<EE?FFG,FGFFA<F<<AFFG,CF,CAC95,,C:?=+BCFFFFG,+?FF7F?<F<F9FFF9E@FFG@BFCEGFFFFGFD?@CGBB:>,GFGE15CCE@9@DF>><16DEC8EF:BC><3,<7??FGFFFFCFFGGEFFGGGG;>>GC;FDDF=E#GF;GEA<CC;;;CCCG:GGGGGCC9:GGGGGFCEFFGGGG=FGE:7EGECDF3DD3:FF8GGFFFGEGGGFFEEF8GGF?7GGF=EGGCGGGF?FEE7EGGGGGGGGGFFGGGGGGGGGGGGGGGGGGGGCEFEFGGGGGF<9GGGFFFGGGGGGGDFEGGF@GGGGGGGGGGGGGC:GGGEGFGFGGGFGGGFFGGFGFF<C88,BA
@NMDZ 240
TAGGGAATTTTCGGCAATGGGGGAAACCCTGACCGAGCAACGCCGCGTGAGCGAAGAAGGCCTTCGGGTCGTAAAGCTCTGTTGTAAAGGAAGAACGTCGCATGCAGGAAATGGGGTGCGAGTGACGGTACTTTACCAGAAAGCCACGGCTAACTACGTGCCAGCAGCCGCGGTAATACGTAGGTGGCGAGCGTTATCCGGAATCATTGGGCGTAAAGAGGGAGCAGGCGGCCGCAAGGGTCTGGGGTGAAAGACCGAAGCTAAACTTCGGTAAGCCATGGAAACCGGGCGGCTAGAGTGCGGAAGAGGATCGTGGAATTCCATGTGTAGCGGTGAAATGCGTAGATATATGGAGGAACACCAGTGGCGAAGGCGACGGTCTGGGCCGCAACTGACGCTCATTCCCGAAAGCGTGGGGAGCAAAGAGGATTAGATACCCT
+
GGGGGG,CEFGGD>FFCEFFC7B@FGGGEGGGGGGGGGGGCFEGGGGGGGDD@@:@FFFG<EFGGGG:FFGGGFFFGFGGGGGGGGGGGGGFFGGGGGFCGGGDGGFGGGGAEG,:FEDEGGGGFFECGGGFG,FFAFGCCFGGGGCECGDF?FGGG7,CC@FGFFGGGDC:*4<FFGFEF:<EGF5ECG58>>C:/+<CE5C>;<C=EGGGEGGGF;0;57)?=1FF=CCEF@9GF:=:09C8:E>&,FGC<CF;CEF9FD@FCGG;F<DEDEF:FFCCFG6EC<7EECDDCC,D>GEE=FDA,,,=B+CEEFCGF<E@FFF<EGF@CFEGFEEFB+CDFCDCFCFCDGFDEEEBCGFAGGGEFB,DFCFF:EGGGFCGGGGE:@+,GCFCGGGGGGFD<CF@B:FFCEGFCFF?GGGEF,GFEC,F<EGFF@CAA@C@
@NMDZ 96762
TGAGGAATATTGGTCAGTGGGCGAGAGCCTGAACCAGCCAAGTAGCGTGCAGGATGACGGCCCTATGGGTTGTAAACTGCTTTTATAAGGGAATAAAGTGAGTCTCGTGAGACTTTTCGCATGGACCTTATGAATAAGGACCGGCTAATTCCGTGCCAGCAGCCGCGGTAATACGGAAGGTCCGGGCGTTATCCGGATTTATTGGGTTTAAAGGGGGCGTAGGCCGGAGATTAAGCGTGTTGTGAAATGTAGAAGCTCAACGTCTGCACTGCAGCGCGAACTGGTTTCCTTGAGTACGCACAAAGTGCGCGGAATTCGTGGTGTAGCGGTGAAATGCTTAGATATCACGAAGAACTCCGATTGCGAAGGCAGCTCACTGGAGCGCAACTGACGCTGAAGCTCGAAAGTGCGGGTATCGAACAGGATTAGATACCCT
+
8@DFD@FGEFGG9FAEFCFD8D:@@FFGCFAECFDGGGCDFEFCEGEFGCF@E@FGCCC@@7CF@FE,=F,@?FF9AFGGG,CFDCFF,,BDFCGGGF9?<=EA9F=FGGGGGGG,CE+=F=+,BF8FGFG9@E9FF0FFD+FCEAF>G:@:D='F@F=8@CF57CFG@BF,@C<*<:87>>CF9ECC<FCCC<7=<=<#<FE:?<<?'<CCC,4=<E?CGGCFF5<@8@;:>ECFE>CEEFE;CCEEDFFB<)<0<CFFEGE@DCDGF9+2><+C:BDF<3<FD8DFDFEDDFBFF9CFGEF@6C:+GGFEFF@F7GFFEFE@C>4,FGGDFAFGGGFCFD9ECFGGFF??AF@FFDA@+::DE96EE<FD9FE<CGGC@@:9EEE:@B8@,,,F8GGGD:EFC+:GGDGGGGFGFAFFGGFAFFF<@C6BA,A@
@NMDZ 68964
TGAGGAATATTGGTCAATGGGCGAGAGCCTGAACCAGCCAAGTAGCGTGCAGGATGACGGCCCTATGGGTTGTAAACTGCTTTTATAAGGGAATAAGGTGAGCCTCGTGAGGCTTTTTGCATGTACCTTATGAATAAGGACCGGCTAATTCCGTGCCAGCAGCCGCGGTAATACGGAAGGTCCGGGCGTTATCCGGATTTATTGGGTTTAAAGGGAGCGTAGGCCGGAGATTAAGCGTGTTGTGAAATGTAGACGCTCAACGTCTGCACTGCAGCGCGAACTGGTTTCCTTGAGTACGCACAAAGTGGGCGGAATTCGTGGTGTAGCGGTGAAATGCTTAGATATCACGAAGAACTCCGATTGCGAAGGCAGCTCACTGGAGCGCAACTGACGCTGAAGCTCGAAAGTGCGGGTATCGAACAGGATTAGATACCCT
+
EGFGGGGGGGGGGGGGGGFFFFGGCGGGGGGGGGGGGGGGEGFGGGGGGGGGGGGGGGGGGGGFGGFGDGCBGGGGGGDGGGGGGGGGGGGGGGFCEGGGGGGGGGGGGCGGGFGGGGGGGGFGGGGGGGGGGGGFGGGGGGGGGGGGG9FGF=FGFGFGGGGGGGGGGGGA=FFCEGGGFGGGDDDDGGFGFGGECE<FFGGFGFGG=FFFGGGDGGGGGGDDFGGGGGGGGGGGGGGGGGGGGGGC?FFCGGGGGGGGGEGFGGGFFGGGGFCGGGFFGGGGGF=8F=FGGGFC=E:GGGGGGDGFEDEGGF77GGGGGGGGGGGGGGGGFGGGGGGGGGGGCFFFFGFCEGGEGGGGGGGDGGGGGFGGCFFGGGGGDGGGGGGGGGGGGGGGGGGFFEFGGGGGFCGGGGGGGGGGGGGFE9GGGGGCC<CC
@NMDZ 243
TGAGGAATATTGGTCAATGGACGAGAGTCTGAACCAGCCAAGTAGCGTGCAGGATGACGGCCCTATGGGTTGTAAACTGCTTTTATAAGGGAATAAAGTGAGCCTCGTGAGGCTTTTTGCATGTACCTTATGAATAAGGACCGGCTAATTCCGTGCCAGCAGCCGCGGTAATACGGAAGGTCCGGGCGTTATCCGGATTTATTGGGTTTAAAGGGAGTGTAGGCCGGAGATTAAGCGTGTTGTGAAATGTAGACGCTCAACGTCTGCACTGCAGCGCGAACTGGTTTCCTTGAGTACGCACAAAGTGGGCGGAATTCGTGATGTAGCGGTGAAATGCTTAGATATCACGAAGAACTCCGATTGGGAAGGCAGCTCACTGGAGCGCAACTGACGCTGAAGCTCGAAAGTGCGGGTATCGAACAGGATTAGATACCCT
+
FGGGFFGFFGGGGGGGGGGGGGGGGGGGGGGGGGGGGGGGGGGGGDGGGGGGGGGGGGGGD:FGGGGGGGGGGFGGGGGGGGGGGGGFGGFFGFFGGGGGFGGGGFEFGGGGGGFEGFGGGGGGGGGCFGGGGGGGGGGGGFF:EACFGGFFGG>>B>FGGGGFC6FGGDGGGFFG@GDFGGGGGGGGGGGGGGD3=GF*FG?GGGGGFGFCGGGGGGGGEFFGEFFGE0FGFGGFGGGGGGGGGFCFEGFFGGGFE>DGGGGFFGGFFFGGGGGFGGGEFCFGGGGCGEGGFGGEGGGGGGGDGGFFGGCEGFGGGGGFFFEGEGGGFFGGGGGEGGGGFGGGGGGGFGGGFGGGGGGFGGFAGGGGGGGGGFEGGGGGGGGGGGGDGGEGGGGGGEFGGGGGGGGGEEGGEFDGGGGFGGGGGGFFFGGCCCCC
@NMDZ 244
TGGGGGATATTGCACAATGGAGGAAACTCTGATGCAGCGACGCCGCGTGAGTGAAGAAGTATTTCGGTATGTAAAGCTCTATCAGCAGAGCAGAAAATGACGGTACCTGATTAAGAAGCCCCGGCTAACTACGTGCCAGCAGCCGCGGTAATACGTAGGGGGCAAGCGTTATCCGGATTTACTGGGTGTAAAGGGAGCGTAGACGGCGATGCAAGTCTGAAGTGAAATACCCGGGCTCAACCTGGGAACTGCTTTGGAAACTGTATGGCTAGAGTGCTGGAGAGGTAAGCGGAATTCCTAGTGTAGCGGTGAAATGCGTAGATATTAGGAAGAACACCAGTTGCGAAGGCGGCTTACTGGACAGTAACTGACGTTCAGGCTCGAAAGCGTGGGGAGCAAACAGGATTAGATACCCT
+
FFACEGGGGGGGCEFF<<EF9FE@F@CFGGGGCEA9E<CCFEF:FEEGGGGGCF9FCG@FGGEFG8FE8DCFDGF<FFFC,BECFCGGC+,BF?F<FG,?EF7F7CFGGF?F9FDF,,=DF:F7:CDFBFCGEG,BDCGG8FGGGG7F>EEC,5DDFG:CDD=FCFFGG@CE1CFGGDEGFEFGGFFCFCFFGCF=EG<EEDG4GGCFFFB>CFC@F9FD@FFFFFF>C?:@CE5@#<FGF?CF,FGBEGFGFFDFFF?FGCB=CFCC@FEFG4-786EG:F8CGCCFCFAA=E<<A=B,?,F=7GGGGGFEC:FCB65,FFGFFFFDFGFFEFF@C<<@6,CFFB6@@+FEAFFF@C,CC9FGEEEC@CC,CGFGGGEF@@GFECGEGGGGFFFCCGGFEFFF@FGGGGECCCCC
@NMDZ 245
TGAGGAATCTTGGTCAATGGGCGAGAGCCTGAACCAGCCAAGTCGCGTGCAGGATGACGGCCCTATGGGCTGTAAACTGCTTTTATGAGGAAATAAAGTGATCCTCGTGAGTCTTTTTGCATTGACCTTATGAATAAGGACCGGCTAATTCCGTGCCAGCAGCCGCGGTAATACGGAAGGTCCGGGCGTTGTCCGGATTGATTGGGTTTAAAGGGAGCGTAGGCGGGTGATTAAGCGTGTTGTGAAATGTAGATGCTCAACATCTGAACTGCAGCGCGAACTGGTTTCCTTGAGTACGCACAAAGTGGGCGGAATTCGTGGTGTAGCGGTGAAATGCTTAGATATCACGAAGAACTCCGATTGCGAAGGCAGCTCACTGGAGCGCAACTGACGCTGAAGCTCGAAAGTGCGGGTATCGAACAGGATTAGATACCCT
+
GF@FGGGG,EFA,;EEGGGG,FGG@FG8FGGG<@CFGG<F8E,,BFGGG7@<FGGGGFGG@:+C6,C,,,,,:CFGGG9,CFG9,E,55F,B=,C?F<@,5,B5,,BF<F+,5EFFA9><5C,,CC,5CFGC<F,5A<FFD7F+@:6>333:<--8C5>C73<CC?@:3FF<A>98.88FGCCCCF1:<2$1F907&<>)FGDFFFC2;+FEFCGFGD<*GCD83?,,C@F>**F4EFB,GGGFCFE;E@3,,,FB<<@3:,,,8,73,:>+C+:++,GFF8FFA,8,9FGGFF=+FA8F=<A,F=C?C8GGGFB7FFDAGGDGGGGFGFCFGGFGGFGGGGGFE<BCGGGGFF@-GF@@GCGGGGGGGF@FFC,<GGFC@7EE9GGGGGGGGGCFC+GGGGGGGF@7@:E<GGFAGGGGGGGGFGGGGGGCCCCC
@NMDZ 62211
TGAGGAATATTGGTCAATGGGCGAGAGCCTGAACCAGCCAAGTAGCGTGCAGGATGACGGCCCTATGGGTTGTAAACTGCTTTTATAAGGGAATAAAGTGGGTCTCGTGAGACTTTTTGCATGTACCTTATGAATAAGGACCGGCTAATTCCGTGCCAGCAGCCGCGGTAATACGGAAGGTCCGGGCGTTATCCGGATTTATTGGGTTTAAAGGGAGCGTAGGCCGGAGATTAAGCGTGTTGTGAAATGTAGACGCTCAACGTCTGCACTGCAGCGCGAACTGGTTTCCTTGAGTGCGCACAAAGGGGGCGGAATTCGTGGTGTAGCGGTGAAATGCTTAGATATCACGAAGAACTCCGATTGCGAAGGCAGCTCACTGGAGCGCAACTGACGCTGAAGCTCGAAAGTGCGGGTATCGAACAGGATTAGATACCCT
+
CECFGFCFGGGG@FGGGGGGFGGGGGGGGFFFGGGGGFFAEFGGGGGGDEGGGEEGFGGGEGGGGFG,FFGGGGFFFA<@ECEFGGGGGGGGGGGCFGGGGGGGGGFFGGGGGGFGGGGGGG9FBFGAFAFGGGF9FG?FG?FFECEGG9FFF2CGG>>GGGGGGGGGFGG#<;7FGGGGFGGCFEGCEDGGGGGGFCFGGGGCCFC@<<<CGGGFB5C?ECE?CEGDDGGGGGGFGGGFFGGGGGFGFGGGGGGECAF<EFGFCF:FGGGG<E@C>9FFDGEEF?GFCGGGEDGEEDGEF?=:4+FF+<F?FGF:+FCECFGGDGGGGGGEAF9FC,,A?,,GGGGGGGGGFEFE7FE7GGGGGGGGGFCGFEFGFGEEDGGGFGFEEGGCGFDF8GDGFGGGGGEGEFGGFCGGGGGFGGGGGGGGGGFCCCCC
@NMDZ 247
TGAGGAATATTGGTCAATGGACGAGAGTCTGAACCAGCCAAGTAGCGTGCAGGATGACGGCCCTATGGGTTGTAAACTGCTTTTATAAGGGAATAAAGTGAGTCTCGTGAGACTTTTTGCATGTACCTTATAAATAAGGAACGGCTAATTCCGTGCAAGCAGCCGCGGTAATACGGAAGGTCCGGGCGTTATCCGGATTTATTGGGTTTAAAGGGAGCGTAGGCCGGAGATTAAGCGTGTTGTGAAATGTAGATGCTCAACATCTGCACTGCAGCGCGAACTGGTTTCCTTGAGTACGCACAAAGGGGGCGGAATTCGTGGTGTAGCGGTGAAATGCTTAGATATCACGAAGAACTCCGATTGCGAAGGCAGCTCACTGGAGCGCAACTGACGCTGAAGCTCGAAAGTGCGGGTATCGAACAGGATTAGATACCCT
+
EEGGGFFCFGGGGGGGGGGGGGEGFGGGGGGGGGEGGGGG8FAAFGGGGGGGGGGGFABFGGGGGGGGGGCFGGFGGAFFGGGGGDEECF<FFGGGGGA,EF?AEFFFGFDCFGGFDFCFEFFGG,CEGFFAFGGGGGGG,EFDDGGGGEGFCFGG7>9>DFGGGC@EGDGFFGGD*FFGF>GGGGGGEC7FF9C=:=FFCFGC;FGG@:FCG@B@GEEEGFCFF@8E2CEGEFEFGGGGGGF;9GGGGFF<%D9FFAFGFFGFGCFGFF@CGCGGE<GGFEGFFDCGFFABA::FCE=9AFA+4+EFFAE9F8F@B++DGGGGEGGGFGGGAGF?ECA9FCEFGGGFGECCGGE7GFE,EEFGFFCFEFGGGGFGE8GGFCCCF@<>EF;GDGFFGGGGGGDEGGGGDFFGGF9FCF9GGGGGFGGCFEECCCCC
@NMDZ 80816
TGAGGAATATTGGTCAATGGACGAGAGTCTGAACCAGCCAAGTAGCGTGCAGGATGACGGCCCTATGGGTTGTAAACTGCTTTTATAAGGGAATAAAGTGAGAGTCGTGACTCTTTTTGCATGTACCTTATGAATAAGGACCGGCTAATTCCGTGCCAGCAGCCGCGGTAATACGGAAGGTACGGGCGTTATCCGGATTTATTGGGTTTAAAGGGAGCGTAGGCCGGAGATTAAGCGTGTTGTGAAATGTAGATGCTCAACATCTGCACTGCAGCGCGAACTGGTTTCCTTGAGTACGCACAAAGTGGGCGGAATTCGTGGTGTAGCGGTGAAATGCTTAGATATCACGAAGAACTCCGATTGCGGAGGCAGCTCACTGGAGCGCAACTGACGCTGAAGCTCGAAAGTGCGGGTATCGAACAGGATTAGATACCCT
+
DFFGGGFGGGGGGEFGEFGFGGGD:FGCFGGGG<DFGGFFGGDFGGGGGDGFGGGFFGGGFCCDFGGGG<=ECFFGF?<ADGFFFFGGAFAEF,CC<EFE<FFG<?FFEGGDFDCE9,=EAF9??,BEFFGGGFE@FEFC8+@F+6CFAFFFGGEGF=D%FD@B:CFFFGG9DCCGEGEFG'DGCEGGFA<C;8C?7::F<C+BFFGGFFE;CC;FGEC?CC8::FC8;8GGGGGEC;C:;GGGFGC4FF<:@:CD9FC@6F?,0FC?<GG.:<EC><DFGFFFA<,8FF<9FFC=@,,C5FA4B+:?+8GFFBGF?+CFGGGGGGGGGGFCC9FFFEGFFDF<?FB@GFGFDCF7F<C7C+C@:,GGGGDGGF<EGGGGGF@F9GGGGGEDFAGGGCGGGGFDFGGGECFGEDGFEGGGGGGGGGGFFCGCCCCC
@NMDZ 67508
TGAGGAATATTGGTCGATGGGCGAGAGCCTGAACCAGCCAAGTAGCGTGCAGGATGACGGCCCTATGGGTTGTAAACTGCTTTTATAAGGGAATAAAGTGAGTCTCGTGAGACTTTTTGCATGTACCTTATGAATAAGGACCGGCTAATTCCGTGCCAGCAGCCGCGGTAATACGGAAGGTCCGGGCGTTATCCGGATTTATTGGGTTTAAAGGGAGCGTAGGCCGGAGATTAAGCGTGTTGTGAAATGTAGACGCTCAACGTCTGCACTGCAGCGCGAACTGGTTTCCTTGAGTACGCACAAAGTGGGCGGAATTCGTGGTGTAGCGGTGAAATGCTTAGATATCACGAAGAACTCCGATTGCGAAGGCAGCTCACTGGAGCGCAACTGACGCTGAAGCTCGAAAGTGCGGGTATCGAACAGGATTAGATACCCT
+
GGGGFFGGGGGGGGGGGGAFCFGGGGGGGFGGFGGGGFFCFGCEFGGGEGFFG@EEEGGGGGGGFGGGGGGGGGGFGGGGGGGGGGGC9E@8FDFGGGGGDG?EFGGGGDGCGEGEGGGGGGGGGFFEE9EGGFGGGGGG@DGGGGGGFGGGGGG=GGG?GGGGGGCEEGGGGGGGGGG:DGGGGGG@FE<<FFGG6CFFGGFFGFB;EFFFCEFFGGCCG5;9<GB?GDGGEEEGEEGFGGGE0E@:,<7EFC>:E9@C<CB588FC,FFGGC?C9?0GGGFFF<GED,GFGEF@4,:A?9E,GEGGGGGCGGGF7FGGGGGEDF=,A5,GFEAFFFC,GF9FCGGCGGGFF?GBGGGGGDFCGFAGFGFFF9<FFC+@7EDGGGGGGGGF,9GGFEGGFGGGGGGF@+GF>GGGGFGFGFGFB9GGGGGCCCCC
@NMDZ 80359
TGAGGAATATTGGTCAATAGGCGAGAGCCTGAACCAGCCAAGTAGCGTGCAGGATGACGGCCCTATGGGTTGTAAACTGCTTTTATAAGGGAATAAAGTGAGTCTCGTGAGGCTTTTTGCATGTACCTTATGAATAAGGACCGGCTAATTCCGTGCCAGCAGCCGCGGTAATACGGAAGGTCCGGGCGTTATCCGGATTTATTGGGTTTAAAGGGAGCGTAGGCCGGAGGTTAAGCGTGTTGTGAAATGTAGACGCTCAACGTCTGCACTGCAGCGCGAACTGGTTTCCTTGAGTACGCACAAAGTGGGCGGAATTCGTGGTGTAGCGGTGAAATGCTTAGATATCACGAAGAACTCCGATTGCGAAGGCAGCTCACTGGAGCGCAACTGACGCTGAAGCTCGAAAGTGCGGGTATCGAACAGGATTAGATACCCT
+
B@DGGGDGGGGGCGG,CFCGGGGGGGGGGFGGGGGFDGGGGGGF9FFGGGFFFF?FCGGGEDCFG?GGFFCFCFGGGGC@FFFGFEAFGGG@8,5EFGEGGGFF9B@DFGG8+BFC?<CCFGGDGGFFDFGGGGCFGA9FDF:B76C>9@=<F8CFGF9:D<7@:ECFBC>@FFF?>FFEFF9FEF8@FGGFFDFEFEFFF9FGFGGGGGGEFFG9EE5*;E:=EGF=GGGGGGGGE5GG@FFGGDFB>CG>1F?C>@FGEFCFF@EFFFC>9GGG9CEGGGGGGGFGGFCGFGEDGGGGEFFFGGF7GFFFDCF+?+<<FGEGGGGGGGGGFCGFE<EBE?F8FFGGGGGGGFCCDGF@CGGGGFFFFFGGFCFGGGGGGGEAEDAGGGGGGGEFGGGFF@9GGGGGGDGFGFCF7GGFGGFEGF9CGGGCBCCC
@NMDZ 90854
TGGGGAGTATTGCACAATGGGGGAAACCCTGATGCAGCGACGCCGCGTGGAGGAAGAAGGTCTTCGGATTGTAAACTCCTGTTGTTGAGGAAGATAATGACGGTACTCAACAAGGAAGTGACGGCTAACTACGTGCCAGCAGCCGCGGTAAAACGTAGGTCACAAGCGTTGTCCGGAATTACTGGGTGTAAAGGGAGCGCAGGCGGGAAGACAAGTTGGAAGTGAAATCTATGGGCTTAACCCATAAACTGCTTTCAAAACTGTTTTTCTTGAGTAGTGCAGAGGTAGGCGGAATTCCCGGTGTAGCGGTGGAATGCGTAGATATCGGGAGGAACACCAGTGGCGAAGGCGGCCTACTGGGCACCAACTGACGCTGAGGCTCGAAAGTGCGGGTATCGAACAGGATTAGATACCCT
+
FCFECGBFFGGGGFGGGFECGEGGGGGDEGGGGGGGGGGGGGGGGGGGGFDGGGE8EFGGFGGGGGGEEGGGGGGGGGGGGGGFFFGG?FGGGGGGGGGGGGGGCGFGGGGDFFFFGFAFFFFG7CFGD2FFD<CFGGGDFGGCGDCEFGC@FGGGCFGGCFEFFGGFGFC::?F<GG@=FF?FGGFFGFFGGGDFGGGGGFEGGGGD;<;GGGGFDF@CFGFGGGGGGGGFEFGG-GGFFDEEFGFFCFFFGGGGGGCGGGC<CECB<GGGGGGGGFC:BD?GGGGGF8GFEDECCDGGGGGFE77GGGGGCFEFF<,FFFCGFFF=C?,GCFFFFFFGGGGGGE@BF>GCGGGFFFGGFGFCGGF@:CGF8GGGGGCFCF?EFGGGGGGGGFCGGGGFGFFFF9FFFF8@@,CA
@NMDZ 80887
TGAGGAATATTGGTCAATGGACGAGAGTCTGAACCAGCCAAGTAGCGTGCAGGATGACGGCCCTATGGGTTGCAAACTGCTTTTATAAGGGAATAAAGTGAGAGTCGTGACTCTTTTTGCATGTACCTTATGAATAAGGACCGGCTAATTCCGTGCCAGCAGCCGCGGTAATACGGAAGGTCCGGGCGTTATCCGGATATATTGGGTTTAAAGGGAGCGTAGGCCGGAGATTAAGCGTGTTGTGAAATGTAGATGCTCAACATCTGCACTGCAGCGCGAACTGGTTTCCTTGAGTACGCACAAAGTGGGCGGAATTCGTGGTGTAGCGGTGAAATGCTTAGATATCACGAAGAACTCCGATTGCGAAGGCAGCTCACTGGAGCGCAACTGACGTTGAAGCTCGAAAGTGCGGGTATCGAACAGGATTAGATACCCT
+
ECFGD@FFFGGGGEGG,CCFGGGGGGGGGCFFFGGCGGGGGGCFGFFGGGEFFEGGGGGGGEFD<FGFFGGGCFFGGGGGGFGGGGGGGGGGFCGCGFGGGGGGGGGGGGGGFGGFGGGGGGGGGGGGGGGGGCCFEC@FGGGGGDGGFCADADF>FF,BDF?FDD<FFFE7@AGC=GGGG9D:FGCFGEFG=CFE:7#4CGCGGGGGGACFFFGDE=E8C?5FGGECF?DCFCEGE@@,FCE;CGFFEF=C<@>ACCFC@CFFFCC>CBC?FEFEEB?CF;<A68GGFFFC+F7C:F8FE?AFB+F?+=EA+,GFF7GDFCECE@F<FEFC-EFB,C9GGECECCEF9FEF8FCFECF:7DGGGFCFDFCFFC<@8GEECGEEFCGEGDGEGGGGGFCF8EFC,EF>GGF8FEGGFFEFECCGCGDGGFF@8,A6
@NMDZ 81373
TGAGGAATATTGGTCAATGGGCGAGAGCCTGAACCAGCCAAGTAGCGTGCAGGATGCCGGCCCTATGGGTTGTAAACTGCTTTTATAAGGGAATAACGTGCGAGTCGTGACTCTTTTTGCATGTACCTTATGAATAAGGACCGGCTAATTCCGTACCAGCAGCCGCGGTAAGACGGAAGGTCCGGGCGTTATCCGGATTTATTGGGTTTAAAGGGAGTGTAGGCCGGAGATTAAGCGTTTTGTGAAATGTAGACGCTCAACGTCTGCACTGCAGCGCGAACTGGTTTCCTTGAGTACGCACAAAGTGGGCGGAATTCGTGGTGTAGCGGTTAGATGCTTAGATATCACGAAGAACTCAGATTGCGAAGGCAGCTCACTGGAGCGCATCTGACGCTGAAGCTCGAAAGTGCGGGTATCGAACAGGATTAGATACCCT
+
FDFGGCC@;E<DEFG<@FE8FAFC:@@FCGDGGGF<EFFFEGFCCDFEEGGG<@EF,EF+@@FGFG9FCGDGFF<EFFGCCGCFGGGFC,=FFFEG,B?=+@FGEG@A+B<<F<FG?EC,FFGGGFGAFDF9BE,BDFGGFG7:F@>DD@,=DD,++@F7F7EG7GG<>11,@>FE8F?:ECCC<:*<CGGC:::81F<:FF8<FCFCAB8;=@>2GGCEF#9/<CFG@FF?C<<EC-#FCCGG=@CCFGFFFFD8%4/>8CE37=<C<DCG0DF:CFDBEF=@@FF=C,,A=F?CGGFFCCCFCGGEGF?FFF=@@DB,4DGGEB@C:9,C,BAFF<,C6=9FC96=ACFFAFFEC,GGGGGGGFCAE8C<<<?GFE:FCE:C,<,,F7GGGGGDGGGGFCFEDEGGECE@GFEDDGGFGGGGGGGFGFCCC@@C
@NMDZ 254
TGAGGAATATTGGTCAATGGGCGAGAGCCTGAACCAGCCAAGTAGCGTGCAGGATGACGGCCCTATGGGTTGTAAACTGCTTTTATAAGGGAATAAAGTGAGTCTCGTGAGCCTTTTTGCATGTACCTTATGAATAAAGACCGGCTAATTCCGTGCCAGCAGCCGCGGTAATACGGAAGGTCCGGGCGTTATCCGGATTTATTGGGTTTAAAGGGAGCTTAGGCCGGAGATTAAGCGTGTTGTGAAATGTAGATGCTCAACACCTGAACTGCAGCGCGAACTGGTTTCCTTGAGTACGCACCAAGCGGGCGGAATTCGTGGTGTAGCGGTGAAATGCTTAGATATCACGAAGAACTCCGATTGCGAAGGCAGCTCACTGGAGCGCAACTGACGCTGAAGCTCGAAAGTGCGGGTATCGAACAGGATTAGATACCCT
+
FGGGG,C@FGGGCC9CFGGGGGGEFF@FGGGGGGFFFGFFGGFGGFEGG,:,CCFEF<EC+@CCGGGGFF7B=CEF9EDCCFG9EEGFGG<EE8EEFDGAE9?,EE,DFG7,:AA,:,@EFGG<FGG9FEFDE<,CA,CFACGEF@>FCECGFBFCEFGFFFG:F6FGC<E:E>F>8@?>DC?C@FFEC0.C,<B5:<FFFFCGCGF@8:?;C<8436(9:5:0C=?6@:FEG@F9:#>0E@>,FGGGFDF>9GFBBFCECCCCFGCFF=FE@C@CF5=FE8GGGGF=,=9F@+EFFCFF@+F+EFC7DFGGGGGEF<F=FGFCGEBE<@,DFAE,ECGFFFEE<7A=FGFF=FF@FFC,GGGGGF?GGGGGGGDFGGGCB:CCE<F7GGGGECGGGGGFFFGFEEGGEEGFEGFFGGEAGGGGGGGGGFFCCCCC
@NMDZ 108409
TGGGGAATATTGGTCAATGGACGCAAGTCTGAACCAGCCAAGTAGCGTGCAGGAAGGCGGCCCTCTGGGTTGTAAACTGCTTTTAGTTGGGAATAAAGTGCATCACGTGTGATGTTTTGTATGTACCATCAGAAAAAGGACCGGCTCATTCCGTGCCAGCAGCCGCGGTAATACGGAAGGTTCAGGCGTTATCCGGATTTATTGGGTTTAAAGGGAGCGCAGGCGGATCTTTAAGTCAGCTGTGAAATACGGCGGCTCAACCGTCGAACTGCAGTCGATACTGGAGGTCTTGAGTGCACGCAGGGATACTGGAATTCATGGTGTAGCGGTGAAATGCTCAGATATCATGAAGAACTCCGATTGCGAAGGCAGCTCACTGGAGCGCAACTGACGCTGAAGCTCGAAAGTGCGGGTATCGAACAGGATTAGATACCCT
+
FGFFGDGGGGCADECFFGFFGGCGGGGGGGCFGGGGGGGGFGDDECEECGFGGGGE,E:::F@DDCGGE4,FF,?F,E<EEFF=ADF9EGDCFFFFEDBFGG,ADFGGGGGG,C?EF@FGGCFFF?EFDFFFDFGGGGFF<FFFGG+=F,3FCC+CGG@GG?FCEEGFFEG>GGGDED>:E>>EFCFGFC<C=CFG.1<>GGFDGGGGFFCGFC:FG>FCCC5EGFE9;F@FBECF>GGGGFG=CEFGGEFCCD?GGFCGGGGGGGGG>>FGECGFCGCGGGFC=GFGGGGCGFCC7GGFAA,AFGGGFGGGGGCGGFCFGGGGGGDGGGGFGGGGFE<FFFFGGFF9GEGGGF@C7GGFGGGGFFGGGGGFFE,<GGFC@FCGGGGGGGGGGGGGA7FCGGFFGGFFC>GGGGGGGGGGGGGGGGGGFAFCC<CC
@NMDZ 103536
TGAGGAATATTGGTCAATGGGCGAGAGCCTGAACCAGCCAAGTAGCGTGCAGGATGAAGGCCATATGGGTTGTAAACTGCTTTTATAAGGGAATAAAGTGGGTCGCGTGAGGCTTTTTGAATGTACCTTATGAATAAGGACCGGCTAATTCAGTGCCAGCAGCCGCGGTAATACGGAAGGTCCGGGCGTTATCCGGATTTATTGGGTTTAAAGGGAGCGTAGGCCGGAGATTAAGCGTGTTGTGAAATGTAGACGCTCAACGTCTGCACTGCAGCGCGAACTGGTTTCCTTGAGTACGCACAAAGTGGGCGGAATTCGTGGTGTAGCGGTGAAATGCTTAGATATCACGAAGAACTCCGATTGCGAAGGCAGCTCACTGGAGCGCAACTGACGCTGAAGCTCGAAAGTGCGGGTATCGAACAGGATTAGATACCCT
+
6;@CEEGDFG9EC,E@EAFFF8@FGGGGCACFDEFGGGGFFEC@FFGGGEFGFGCE8,CEEC,,E,CCEF7FCEFGFF9,C:?C<,?E,:<EF,E?FFDF=48,++@FCEBF7,BF9,@C<?<EFCC-5C<,ED,?D9FFD+@?C:F<<<92=@;CFFCDFGGGD<FFAC+?C:86>@FGFGGE>C7FEECGFEE63GFDCC,G;F><;<<BC9GFG6FCGDGGDGC;F8C::7@F8#FBCCGFFDD;CGCFCFFFGFFFFGFCFFF<9B?>DF::3ADFGFFF,CF8GGGGGGC:GFGGFGFEGGGGGGGGFFECFDB8GGGDGGFCFGGGGGGGGGGGGGGDGEGFGFGFGGE:CGGEGGGGGDGGGGFGGGGGGFC7@CC9GGGGGGGGFFGGGFGGGGGGGDFEDGGGGGGGGGGGGGGFE9FC98F@CCCC
@NMDZ 257
TGAGGAATATTGGTCAATGGACGAGAGTCTGAACCAGCCAAGTAGCGTGCAGGATGACGGCCCTATGGGTTGTAAACTGCTTTTATAAGGGAATAAAGTGAGTCTCGTGAGACTTTTTGCATGTACCTTATGAATAAGGACCGGCTAATTCCGTGCCAGCAGCCGCGGTAATACGGAAGGTCCGGGCGTTATCCGGATTTATTGGGTTTAAAGGGAGCGTAGGCCGGAGATTAAGCGTGTTGTGAAATGTAGACGCTCAACGTCTGCACTGCAGCGCGAACTGGTTTCCTCGAGTACGCACAAGGTGGGCGGAATTCGTGGTGTAGCGGTGAAATGCTTAGATATCACGAAGAACTCCGATTGCGAAGGCAGCTCACTGGAGTGCAACTGACGCTGAAGCTCGAAAGTGCGGGTATCGAACAGGATTAGATACCCT
+
FGFGGGGGGGGGGDFGGFFGGGGGFGGFFGGGGGGGGGGG@EFEFGGGGGGGGEFEFGGGCFGGGGGG?GGG:?DGFGFGGGGGGGGGGFEF8FGGGGGA<FG99BE+EFCFGBED?FGGGGGFGCGFGGGGGGAGF?FGGCFEDEGGGFAFF>FDF?GF8GFFEEGC><FGF6FCC;EF=,DFEGGFGGG8@?:#6B?;FGGGGGFGG<FFFF<GGGGFGGCDFFB,F<F=EFFGG>GGGFEF6D<CGGFF::CFCD>2EGFGGGGFFGGGGGGGEF<FFGGGGG@ECFEGFF?C:FEC4<4+CDEEG@GDGFFC?7FCGGFF>GEFCGEGDGGGGFE9GFFCFFGGGGGGGF@B-?F@GGGFGGGGFCGGGGGEFDGGGFGGGFGGGGGGGGGGFCGGGGGGGGGGEDGGGGGGGFFGGGGGGGGGGFGCCCCC
@NMDZ 92376
TGAGGAATATTGGTCAATGGGCGAGAGCCTGAACCAGCCAAGTAGCGTGCAGGATGACGGCCCTATGGGTTGTAAACTGCTTTTATAAGGGAATAAAGTGAGAGTCGTGACTCTTTTTGCATGTACCTTATGAATAAGGACCGGCTAATTCCGTGCCAGCAGCCGCGGTAATACGGAAGGTCCGGGCGTTATCCGGATTTATTGGGTTTAAAGGGAGCGTAGGCCGGAGATTAAGCGTGTTGTGAAATGTAGACGCTCAACGTCTGCACTGCAGCGCGAACTGGTTTCCTTGAGTACGCACAAAGTGGGCGGAATTCGTGGTGTAGCGGTGAAATGCTTAGATATCACGAAGAACTCCGATTGCGAAGGCAGCTCACTGGAGCGCAGCTGACGCTGAAGCTCGAAAGTGCGGGTATCGCACAGGATTAGATACCCT
+
EFGGGGGGGGGFGGGGGGGGFFGGDGGGGGGGGGGGGGGGGGGGGGG@FGGGGGGGGGGGGGGGGGGFFACFGGGGGGGGGGGGGGGFGGFFFGGGAFFCEFGGGGGGGFFGGGGEGGDFGGGGGGGCFGGGGGGGGA@FGGGGGGGGGGGGGGGGG<<FGGGGEGGGGGCFFGGGGFFFEDGGGGFGGGFGGGG<5=FEFFFCFFFEGFGGGGEGEGGFEEGGGGGGFCGGGGGGGGGGGGGGGGGGGGGGFGGGGGFGGGGGGGGGFGGGFGGEFDECGGGGFFC8GFFCGGEGGGGGB?FGGGGGCFFFFGGGDGGGGGGGGGGGGGGGGGGGGFCFGFEFCDFGGFEGGGGFGFEB7GGFGGGGGGGGGGGGGGGGDGGGGGGGGGGGGGGGGGFGDEGGFGFEGGGGGGGGEFEFFGGGGGGGFAGCCCCC
@NMDZ 259
TGAGGAATATTGGTCAATGGACGAGAGTCTGAACCAGCCAAGTAGCGTGCAGGATGACGGCCCTATGGGTTGTAAACTGCTTTTATAAGGGAATAAAGTGAGAGTCGTGACTCTTTTTGCATGTACCTTATGAATAAGGACCGGCTAATTCCGTGCCAGCAGCCGCGGTAATACGGAAGGTCCGGGCGTTATCCGGATTTATTGGGTTTAAAGGGAGCGTAGGCCGGAGATTAAGCGTGTTGTGAAATGTAGACGCTCAACGTCTGCACTGCAGCGCGAACTGGTTTCCTTGAGTACGCACAAAGTGGGCGGAATTCGTGGTGTAGCGGTGAAATGCTTAGATATCACGAAGAACTCCGATTGCGAAGGCAGCTCACTGGAGCGCAACTGACGCTGAAGCTCGAAAGTGCGGGTATCGAACAGGATTAGATACCCT
+
FFFGGGGGGGGGGFGGGGGGGGGGGGGGGGGGGGGGGGCFGGFGGGGGGGGGGGGGEFGGGGGGGGGGGEGFEGGGGGGGGCGGGGGGGGGFFGGGGGGGDCFFGAFFEFGGGGFAAFGGGGGGGGGGGGGGGGGGGGGGAFFGGGGGGGGGGFGFFFFFGGGGEEGGEDF8@BCFGGGGGGFGGGFGGGGCGCGG=FGGFFFGGGGGFFFCGGFGGGGGGGCGGGGGGGFGGGF@EGGGGGGGGEGGGGFFFFGFGBGGGGGGGGGGFGGGGGGGGFGGGGGGGGGFF>GGGEGGFGGGGGFDGGGDGGGGGGGGGGGEGGGGGGGGFGGGGGFGGGFGGGGGFFGFGGGGGGGGGGGFGGDFGGGGGGFGGGGGGGGGFGGGGGGGGGGGGGGGGCGGGGGGGFGGGGGGGGGGGGGGGGGGFGGGGGGCCCCC
@NMDZ 260
TGAGGAATATTGGTCAATGGGCGAGAGCCTGAACCAGCCAAGTAGCGTGCAGGATGACGGCCCTATGGGTTGTAAACTGCTTTTGTCAGGGACGAAAAGGGATGCGATAACACCGCATTCTGCTGACGGTACCTGAAGAATAAGCACCGGCTAACTACGTGCCAGCAGCCGCGGTAATACGTAGGGTGCAAGCGTTAATCGGAATTACTGGGCGTAAAGCGTGCGCAGGCGGTTTTGTAAGATAGATTTGAAATCCCCGGGCTCAACCTGGGAATTGCATATATGACTGCAAGACTTGAGTTTGTCAGAGGAGGGTGGAATTCCAAGTGTAGCAGTGAAATGCGTAGATATTTGGAAGAACACCGATGGCGAAGGCAGCCCTCTGGGACATGACTGACGCTCATGCACGAAAGCGTGGGGAGCAAACAGGATTAGATACCCT
+
FGGGGGGGGGGGGGGGFFGFGFDGDGEFGGGGGGGGGEGGGGGGEGGGCGFFFFFFGGGGGGGGGGGGG8CCFGGGGFGCFGGGGFGGGFFFGGGGGDEEGG,FFG=FGECFGGGGGDEFGGGG8DFFFEG+CAFCFGGGG9FFGGGDC>EEGGEGGGGGGGGF7DFD>FE:BECFGF=CF?FFGG1EFFFCFGCEGG@FGGGGGGGC?<CGEFFFF<CGC>EGGGGGGDGGGGGFFCCFG7CC26=#E9FCGFG0CC>EFC>$FB7GGGGGGGGGFC<FED@F@AEFGGGGFFGFGFCFFEFGCGGGFGGFGGGGDEEGGGGDFAGGGGGGGF9GGFFF:GFAGGDGGGGGGGFGFGFGGFGEGGGGGGFFGGGGGGGGGGGGGGGGFFGGGGGGGGGGFCGGGFF7GGGGCGGGGGGGGFGGGGGGGGFFFGGGGCCCCC
@NMDZ 261
TGAGGAATATTGGTCAATGGACGAGAGTCTGAACCAGCCCAGTAGCGTGCAGGATGACGGCCCTATGGGTTGTAAACTGCTTTTATAAGGGAATAAAGTGAGTCTCGTGAGACTTTTTGCATGTACCTTATGAATAAGGACCGGCTAATTCCGTGCCAGCAGCCGCGGTAATACGGAAGGTCCGGGCGTTATACGGATTTATTGGGTTTAAAGGGAGTGTAGGCCGGAGATTAAGCGTGTTGTGAAATGTAGACGCTCAACGTCTGCACTGCAGCGCGAACTGGTTTCCTTGAGTACGCACAAAGTGGGCGGAATTCGTGGTGTAGCGGTGAAATGCTTAGATATCACGAAGAACTCCGGTTGCGAAGGCAGCTCACTGGAGCGCAACTGACGCTGAAGCTCGAAAGTGCGGGTATCGAACAGGATTAGATACCCT
+
9CFGGGG8FFGFEFFFF<CEFEGD:FGGGGGFGDGFFCF,CE<FGGCGDEFG<89BCEEGGCF<=CEFEFGECFEGG9CFFFACCFA?ED==<8BEGGFFFG9?AEFGGCEFEGGAFG@<F9EEFFF<<E,B?DD@5?AEFFFD7F7F?DFDGFEGFG3FEFFDE6+@F:F9@FFDE@FG6,7C:E*A<C*6#@A5<FF=>FF>FGGF:FGC<<-8CGGFECA@@:&,,:FECB@>GFGFDB=6.6AEFEF@1@8G@F@CEGFFD<C:GEDFG6,8?3EG>>DCA8F=9GGF=@+=:AEAA,:8C@FDFCFE<4+F@DDCF9F=>+C?9@:5<,<CAE?,FD<<GGFGGGGGFFCFEFC+GC@C<6<<6,9@@AGF<CCB+FBCE9GGEC;EFFEC,EEGGEAC6+6@+6FC7E9CEFC,F@@C,@<FEEC@CBA8
@NMDZ 262
TGAGGAATATTGGTCAATGGACGCAAGTCTGAACCAGCCAAGTAGCGTGCAGGAAGACGGCCTTCTGGGTTGTAAACTGCTTTTAGTTGGGAATAAAGTGCATCACGTGTGATGTTTTGTGTGTACCATCAGAAAAAGGACCGGCTAATTCCGTGCCAGCAGCCGCGGTAATACGGAAGGTCCAGGCGTTATCCGGATTTATTGGGTTTAAAGGGAGCGCAGGCGGACCTTTAAGTCAGCTGTGAAATACGGCGGCTCAACCGTCGAACTGCAGTTGATACTGGAGGTCTTGAGTGCACACAGGGATACTGGAATTCATGGTGTAGCGGTGAAATGCTCAGATATCATGAAGAACTCCGATCGCGAAGGCAGGTATCCGGGGTGCAACTGACGCTGAGGCTCGAAAGTGCGGGTATCAAACAGGATTAGATACCCT
+
FGGGGGGGGGGGGGGGGGGGGGGGGGGGGGGGGGGGGGCGGGGGGGGGGGGGGGGGGGGGGGGGGGGGGFEGGGGGGGGGGGGGFGFFFE=FFGGFFGGFFGFGGGGGFGGGCGGGGGGGGGGGGGAFFGGGGGGGGGGGAFF@FFFFGGF9FGGGGGGGGGGGGGGGGGGGGGGGGGGGGGGFGGFFC2=<C<FGGFGFFFGGG1GGFGFFGCEFGGGGGGDGGGGGGGGGGGGCDFGFGGGGFGGGGDGGGGGGG?GEGGGGGFGGFFGGGFGFE9FDFGGGFGGGGGGGGGFGGFFDGEFFCFGGGGGGGGGGGGGGGGGGGGGGEGGGGGGGGGGFGGGGGGFEGGGGGFF=DGGEGGGGGGGGGGGGFFCGGGGGEGGFFGGGGGGGGGGGGGGGGGGGGGFFF@GGFGGGGGGGGGGGGGGGGGGCCCCC
@NMDZ 91089
TGAGGAATATTGGTCAATGGGCGAGAGCCTGAACCAGCCAAGTAGCGTGCAGGATGACGGCCCTATGGGTTGTAAACTGCTCTTATAAGGGAATAAAGTGGGAGTCGTGACTCCTTTTGCATGTACCTTATGAATAAGGACCGGCTAATTCCGTGCCAGCAGCCGCGGTAATACGGAAGGTCCGGGCGTTATCCGGATTTATTGGGTTTAAAGGGAGCGTGGGCCGGAGATTAAGCGTGTTGTGAAATGTAGATGCTCAACATCTGCACTGCAGCGCGAACTGGTTTCCTTGAGTACGCACAAAGTGGGCGGAATTCGTGGTGTAGCGGTGAAATGCGTAGATATCACGAAGAACTCCGATTGCGAAGGCAGCTCACTGGAGCGCAACTGACGCTGAAGCTCGAAAGTGCGGGTATCGAACAGGATTAGATACCCT
+
FFEFFGGGGGGGGGGGFFFG@FGGFGGFGGGGGGGGGGGGGGFFEGGGGGGGGGGGCFFGGGGGGGGGGGDFFGGGEGGGGDGGGGGGGGGEFGGGFFA<EFGF=@FGEGGGFFGGGGGGGGDGGGCFGGGFFGGGGGGGF<FEGGGGGGGGGGGGGGGGGGFGGDF>CGGGFGGGGGGGGGFGGGGGGGGGGCEGGGGCFCCFGGFGGGFGGFCGGGGE>CCGGGGGGEGGGGGE>FGFGGGGGGFCEFFGGGFGGGGGGGF=CFGGFGEGGGGGFFGGGGFFC:CGGGGGFF@GFEDFE=DCGGF:DFFEBGGGFFGGGGGGGGDGGGFFGGF@F,FAGGGGFFAGGGGGGGGGGGFDGEGGGGGGGFDGEFFGGFGFCE@E,FFGGGGGFCGFAFGGGEGGGGFGFCGFGGGF7GF<FGGGGGFGFFDCCCCC
@NMDZ 100723
TGAGGAATATTGGTCAATGGGCGAGAGCCTGAACCAGCCAAGTAGCGTGCAGGATGACGGCCCTATGGGTTGTAAACTGCTTTTATAAGGGGGTAAAGTGAGTCTCGTGAGACTTTTTGCATGTACCTTATGAATAAGGACCGGCTAATTCCGTGCCAGCAGCCGCGGTAATACGGAAGGTCCGGGCGTTATCCGGATTTATTGGGTTTAAAGGGAGCGTAGGCCGGAGATTAAGCGTGTTGTGAAATGTAGACGCTCAACGTCTGCACTGCAGCGCGAACTGGTTTCCTTGAGTACGCACAAAGTGGGCGGAATTCGTGGTGTAGCGGTGAAATGCTTAGATATCACGAAGAACTCCGATTGCGAAGGCAGCTCACTGGAGCGCAACTGACGCTGAAGCTCGAAAGTGCGGGTATCGAACAGGATTAGATACCCT
+
CFFFGGGFGGGCFGGGGCGGFGGGGGGF?FGGGGFGGGGGGGFGGGGGGEGGFEGGGGGGGGGFGGFGFFGGGFFFFCAFCFFGGCFGFGGGGGGGGGGFGFGGG9ECFGGGGGGGGG7FFGGGGGGGGG9AFGGFFCCFEE@CGGGGGGGGGGGGFGGGGGGGGGGGGGGGFFGG>FGFGG9<FEFEFEGGGGFC?EF>FGGGGFFGGGGGGEGGCGGGGFCEEFECGFGGGFGGGGGGGGGGGGGGGGFCEGGGFFEGFGFCGGGGGFFGGGGCFFFFGGGGD@FFEFFGFGGGGGGGEGGGGF7GCCEFFC@+GGGGGGGEGGEGGFFGGGGGGFF9GGGGGGGFAGFCGGEGGGGGGGGGGFCGGGGGGGGGGCGGFGGGFGGDGGGEGGGGFGGGGGGGGGGFGGGGGGGGGGEGGGGGGGGFF8GCBACC
@NMDZ 51802
TGAGGAATATTGGTCAATGGACGAGAGTCTGAACCAGCCAAGTAGCGTGCAGGATGACGGCCCTATGGGTTGTAAACTGCTTTTATAAGGGAATAAAGTGAGTCTCGTGAGACTTTTTGCATGTACCTTATGAATAAGGACCGGCTAATTCCGTGCCAGCAGCCGCGGTAATACGGAAGGTCTGGGCGTTATCCGGATTTATTGGGTTTAAAGGGAGCGTAGGCCGGAGATTAAGCGTGTTGTGAAATGTAGATGCTCAACATCTGCACTGCAGCGCGAACTGGTTTCCTTGAGTACGCACAAAGTGGGCGGAATTCGTGGTGTAGCGGTGAAATGCTTAGATATGACGAAGAACTCCGATTGCGAAGGCAGCCTGCTGTAGCGCAACTGGCGCTGAAGCTCGAAAGCGTGGGTATCGAACAGGATTAGATACCCT
+
GGGGGGGGGGGGGFGGGGGGGGGGGGGGGGGGGGGGGGGGGGGGGGGGGGGGGGGGGGGGGGGGGGGGGGGGGGFGGGGGFGGGGGGGGGGGGGGGGGGGGGGGGGGGGG7EGGGGGGGGGGGGGGGGGGGGGGGGGGGGGGE7FFG<FGGGGGFGGG@@??GGGGDEGGGGFF?FAFGEGGGGGGGGGDGEFGGEFFGGGGGGFF@<=FFGGGGFGFGGGGGGGGGDDFFEFGGFGBDGGGDDCFGCGGGC9FCGGFGG-GGFGGGGGGGGGGGGGGGGGGGFCGGGGGGGFGEEGFEGFEGGGGGGGGGCFE@GFFCGGGGGGGGGGGGFGGGGGGGGGGFFGGGGGGGGGGGEGGGGGGGGGGGGGGGGGGGGGGGGFC7GGGGGDGGGGGGGGGGGGGGGGGGGGGGGGGGGGGGGGGGGFF<GGGGCCCCC
@NMDZ 87588
TGAGGAATATTGGTCAATGGGCGAGAGCCTGAACCAGCCAAGTAGCGTGCAGGATGACGGCCCTATGGGTTGTAAACTGCTTTTATAAGGGAATAAAGTGAGTCTCGTGAGACTTTTTGCATGTACCTTATGAATAAGGACCGGCTAATTCCGTGCCAGCAGCCGCGGTAATACGGAAGGTCCGGGCGTTATCCGGATTTATTGGGTTTAAAGGGAGCGTAGGCCGGAGACTAAGCGTGTTGTGAAATGTAGATGCTCAACATCTGCACTGCAGCGCGAACTGGTTTCCTTGAGTACGCACGAAGTGGGCGGAATTCGTGGTGTAGCGGTGAAATGCGTAGATATCACGAAGAACTCCGATTGCGAAGGCAGCTCACTGGAGCGCAACTGACGCTGAAGCTCGAAAGTGCGGGTATCGAACAGGATTAGATACCCT
+
FGGGGGFF<FE<AEGGGGGF,C@CEGEGGFCGGGGGFGGF8FFGGFGGGGGGGGGGGGGGGGGGCFCGGGGFGFGEGGFGGGGGGGGGGGGBF8F9FEAFFFGGGGDFF8:FFBFCGGGDCGFGCCFGFEGGAFG9EEFG,FGGFCCG<DAFFFEDD,:B<DGGEGGGEC:@EFFEC4ECFEGG>ECCFG/:CC7819:A9<9FFGEGFFFFCFE<EGEG:=;6EGB@38@EF9CEC8F;FFFEGGGGFFGFFGG@,:B@EG4FG@#E6CECF@7D9CECCGGFA=35<,FC?>+8+@68+,C,F7GCGCFAEF@+=7GGGGGGGGGGGDGGFG=@,,9F?4,<<,GGGF<GFFC7F@<EFDGGGEF<EFFC@,@GF8CFCGCC,EFGFGGCGEFEE7C;:,FGFCF7GGFFEFFGDGGFFGGGGGGGFFCA<8,A
@NMDZ 110794
TGAGGAATATTGGTCAATGGGCGAGAGCCTGAACCAGCCAAGTAGCGTGCAGGATGACGGCCCTATGGGTTGTAAACTGCTTTTATAAGGGAATAAAGTGAGCCTCGTGAGGCTTTTTGCATGTACCTTATGAATAAGGACCGGCTAATTCCGTGCCAGCAGCCGCGGTAATACGGAAGGTCCGGGCGTTATCCGGATTTATTGGGTTTAAAGGGCGCGTAGGCCGGAGATTAAGCGTGTTGTGAAATGTAGATGCTCAACATCTGCACTGCAGCGCGAACTGGTTTCCTTGAGTACGCACAAAGTGGGCGGAATTCGTGGTGTAGCGGTGAAATGCTTAGATACCACGAAGAACTCCGATTGCGAAGGCAGCTCACTGGAGCGCAACTGACGCTGAAGCTCGAAAGTGCGGGTATCGAACAGGATTAGATACCCT
+
FFGGGGGCFEDFGGGCFGGFG@FCCFG@FGGGGEGFFGDFGGEFDDCFFGC<C7FGGGDFFGGFFEFGCFFGGF,CFFGGFFGFFCE9FCC<F8,5EFGGGC,=EFCDFFDG7F8<FGD@FCFG9F9,CA<DF,,,:CFCDGGGGEGCF9;D<,7CDFGGGG@C7EC:<C@@@FGGFGED55B8BC6CFFF3C9F8C?=FGFFGCCFFF:ECFFC*:/::?7C5FE;FGGFC>CC>E=;8FFGGF;GFFCFF><FFGCGGF?E?FGGGFFFEF>GGECEG?GGFGFGFDFFGFF@FBGGGFDAEDF@FC8F<GCF7FCGGFDEGEFCE?FE?9C,ECEFEF9CABDB,AFCFFC:ECCF@GGFC@C@CCFF@FCFC8E@,GGCGFCEFEC@FC@,FGFC@,FAAFGGFFCGGEFF8FGF,ECC,DGGFGGFCCCCC
@NMDZ 268
TGGGGAATCTTGCGCAATGGGGGGAACCCTGACGCAGCGACGCCGCGTGCGGGACGGAGGCCTTCGGGTCGTAAACCGCTTTCAGCAGGGAAGAGTCAAGACTGTACCTGCAGAAGAAGCCCCGGCTAACTACGTGCCAGCAGCCGCGGTAATACGTAGGGGGCGAGCGTTATCCGGATTCATTGGGCGTAAAGCGCGCGTAGGCGGCCCGGCAGGCCGGGGGTCGAAGCGGGGGGCTCAACCCCCCGAAGCCCCCGGAACCGCCGCGGCTTGGGTCCGGTAGGGGAGGGTGGAACACCCGGTGTAGCGGTGGAATGCGGAGATATCGGGTGGAACACCGGTGGCGAAGGCGGCCCTCTGGGCCGAGACCGACGCTGAGGCGCGAAAGCTGGGGGAGCGAACAGGATTAGATACCCT
+
GGGGGGGGGGGGGGGGGDGGFGGGGGGGGGFGGGGGGGEGGGGGGGGGGGGGGGGEEGGDFGFGGGGDGGCFFFGGGGGGGGGGGGGGGDFGGGGACF9FGCDCBFGGGGGGGG?FC8FGGCEECGCGCGFGGGG6C8EGC6CECCGGGCE*2AFGCEGCEECGGGGGGC=ECG7::/A&CF;EEF8EEE>GGF=C<>>?8?EDFE>EEEF@C5ECEGGGGE=21C8:/:GGGGGCD$::;CCC87E;C5C:FGGGF>5CCC#<E=BFC<FFFGFB:EFDCAGGFC@GGGGGF@>:+C=DFFDGF8FCGGFFE47FF@C,GF7EGGGEFA,FGC=C@:EGEGGFCB,,GGGDF@<CAGF@FB7CE8@EEEGFDGFEGGFDGGDGGGFGDGGGGGFECCGFFFEGF<FECFEC86,88
@NMDZ 86271
TGAGGAATATTGGTCAATGGGCGAGAGCCTGAACCAGCCAAGTAGCGTGCAGGATGACGGCCCTATGGGTTGTAAACTGCTTTTATAAGGGAATAAAGTGAGTCTCGTGAGACTTTTTGCATGTACCTTATGAATAAGGACCGGCTAATTCCGTGCCAGCAGCCGCGGTAATACGGAAGGTCCGGGCGTTATCCGGATTTCTTGGGTTTAAAGGGAGCGTAGGCCGGAGATTAAGCGTGTTGTGAAATGTAGACGCTCAACGTCTGCACTGCAGCGCGAACTGGTTTCCTTGAGTACGCACAAAGTGGGCGGAATTCGTGGTGTAGCGGTGAAATGCTTAGATATCACGAAGAACTCCGATTGCGAAGGCAGCTCACTGGAGCGCAACTGACGCTGAAGCTCGAAAGTGCGGGTATCGAACAGGATTAGATACCCT
+
FGFGGFGGGGGGGGFFGGGFCFGGGGGGGGGGGGGGGAFGGGGGGGEGEGGGE:AFFDGG@FGGGGG?FFDEGGGGGGGGGGGFGGGGGCGGGFFFGGGGGGGGGDFGGGGGGGGGGGGGGGGGGFGGCFCFGGGGDCGGGGGCFCGFGGGDG??@FFGGGGGGGGGDGDG?GGG78BFGGG9FGGGGGGFCGGFGFEC9$7CFFG<@FFFFFFFCGEDCGGGEFGGCCGFEC@FDEEGGEGFDD@EEGGGGGGGDEDDGGGEC9CFGDFGCGECGFBGC,GGGFFCGEDFDDEFEC98FF<FFDDGGDGGGGDGGGGGFGGEEGECGGGFCGGGGGFGGFCGGGCFCDGGGFCGGGGGGGGGGGGGGGGGGD<9FGGGGDGGFA9FGGGEFCGGGFCGGGFFFEDGGGGGGGGGGFCDFGGGGFGGGGFGCCCCC
@NMDZ 270
TGAGGAATATTGGTCAATGGGCGAGAGCCTGAACCAGCCAAGTAGCGTGCAGGATGACGGCCCTATGGGTTGTAAACTGCTTTTATAAGGGAATAAAGTGAGAGTCGTGACTCTTTTTGCATGTACCTTATGAATAAGGACCGGCTAATTCCGTGCCAGCAGCCGCGGTAATACGGAAGGTCCGGGCGTTATCCGTATTTATTGGGTTTAAAGGGAGCGTAGGCCGGAGATTAAGCGTGTTGTGAAATGTAGACGCTCAACGTCTGCACTGCAGCGCGAACTGGTTTCCTTGAGTACGCACAAAGTGGGCGGAATTCGTGGTGTAGCGGTGAAATGCTTAGATATCACGAAGAACTCCGATTGCGAAGGCAGCTCACTGGAGCGCAACTGACGCTGAAGCTCGAAAGTGCGGGTATCGAACAGGATTAGATACCCT
+
FFGFFGGGCGGGDGEGGGGFEFGGFGGGGGGGGGGGGGGGGGFGGGGGGGGGGGGFGGGDEGGGGFGGGC,@CGGGGGGGGGGGGGGGGGGFFGGGGFFGG@FFBF>+8AF,BEFFGFE9FFFDFFGGFGGFECGAF9CF>DCC@>FGG;FDDFFDG<;FFFGGGEFFDFFFFCB9CG:*>FFD1G@:CCFCF@C#?FF;FF):GGGGFGFFDGGGGDGGECCFCECEDFFCCCEC=F@8CGE9GGE;FG@EFFEF<GGGGGGFFGGG4FGG:C4.C?CCFGGGFFFCCFGGD>4+FFGFFFF8GGE@FF?<+,GGEFEEAGGGGECCFEFGFGGGGGGGGGGGFCFGGGGGGGGDF?GGGGGGGGFGGGGGF9<CGGGGECCGGCGCGGEGGGGGGFFEEGGGGGGEDFGFGFDGGGGGGGGGGEEGGFGCCCCC
@NMDZ 65736
TGAGGAATATTGGTCAATGGACGAGAGTCTGAACCAGCCAAGTAGCGTGCAGGATGACGGCCCTATGGGTTGTAAACTGCTTTTATAGGGGGATAAAGTGTGCCACGTGTGGCATATTGCAGGTACCCTATGCATCAGGACCGGCTAATTCCGTGCCAGCAGCCGCGGTAATACGGAAGGTCCAGGCGTTATCCGGATTTATTGGGTTTAAAGGGAGCGTAGGCCGGAGATTAAGCGTGTTGTGAAATGTAGACGCTCAACGTCTGCACTGCAGCGCGAACTGGTTTCCTTGAGTACGCACAAAGTGGGCGGAATTCGTGGTGTAGCGGTGAAATGCTTAGATATCACGAAGAACTCCGATTGCGAAGGCAGCTCACTGGAGCGCAACTGACGCTGAAGCTCGAAAGTGCGGGTATCGAACAGGATTAGATACCCT
+
GE;FFDFG@EGF9,CEEFGGGGGGEBCFGFGGGE<CFGFG8EEFGGDGGGFFGGGFFCFGFC7FCFG@8EF+BFGGGGFFGGGG9F9E9FCC++:5EEC9?<EC<DFF8:A7+,C,<E,<E<<=C<CEFGGF,E,,,:AD++@=CFG8646>3C<>F<CF7794AC>>ACF;<F?C8*5F=F:<?CBFFB/CCGFFFFF:CFGGEFFGGGFCCFEFE5FB=:7<6FE:/AF<<9DEEFCFGFGFCED7E@C?+DGGFCBCE>@#1>3=0FE@FC@@99GGGFFCFA>8GFDFFCF=FA@GF<EB8++BC,FCFB+FF?=<GFGGGEDGGGGGGFGFF9GGEECF=966D<DFCCECGGF@@,GGGFEEFECC9E,EGFCB+EC@,FGGGGGGGGGFC7EFCFF<E7@+B:GFEFF<GGGFGGGFECDGGGFCCCCC
@NMDZ 71577
TGAGGAATATCGGTCAATGGGCGAGAGCCTGAACCAGCCAAGTAGCGTGCAGGATGACGGCCCTATGGGTTGTAAACTGCTTTTATAAGGGAATAAAGTGGGAGTCGTGACTCCTTTTGCATGTACCTTATGAATAAGGACCGGCTAATTCCGTGCCAGCAGCCGCGGTAATACGGAAGGGCCGGGCGTTATCCGGATTTATTGGGTTTAAAGGGAGCGTAGGCCGGAGATTAAGCGTGTTGTGAAATGTAGATGCTCAACATCTGCACTGCAGCGCGAACTGGTTTCCTTGAGTACGCACAAAGTGGGCGGAATTCGTGGTGTAGCGGTGAAATGCTTAGATATCACGAAGAACTCCGATTGCGAAGGCAGCTCACTGGAGCGCAACTGACGCTGAAGCTCGAAAGTGCGGGTATCGAACAGGAGTAGATACCCT
+
ECFEF;CFGGGGGEGGFGG8<EGCCCCFGGGGGGGGGGGGGGFGGGGGEGGGGGGDBFGGGGG@EDG8FFGGGGGGGGFGDGCFGGGFGGCEEGGGG9?FDEDCFGGEGGGGF?EFDF<<,CFDFGG9FFGCC9D,CEFGGGE7FEDGGAFE8FFFDAFBFGGGGCFGG::DF,*>>FE7,FFFG?*::A<FFGGC7B<FBCF;AFFDGGFFGF>;C5C?GECCCCEEGC;GGGGDGGFFGFF;9CF7,8/FCAFFBCGF8#,:?FF<GGGGCGCGGFDGGGFGFED,FF,98:GEGF=GFGFDGEDGGGFGF<DGDGFCFGCGGGFFGF9GGF9GGGGGFC,8GGGGGGFFGF@@GFFCDGFCFFCGGGFFCF9FFGGGGGGGGGGEDF@F@FGGFGGFFEF9GGEGGGGFGGFGGGGFGFFC<6E9GGGCCCCC
@NMDZ 70734
TGAGGAATATTGGTCACTGGGCGAGAGCCTGAACCAGCCAAGTAGCGTGCAGGATGACGGCCCTATGGGTTGTAAACTGCTTTTATAAGGGAATAAAGTGAGTCTCGTGAGACTTTTTGCATGTACCTTATGAATAAGGACCGGCTAATTCCGTGCCAGCAGCCGCGGTAATACGGAAGGTCCGGGCGTTATCCGGATTTATTGGGTTTAAAGGGAGCGTAGGCCGGAGATTAAGCGTGTTGTGAAATGTAGACGCTCAACGTCTGCACTGCAGCGCGAACTGGTTTCCTTGAGTACGCACAAAGTGGGCGGAATTCGTGGTGTAGCGGTGAAATGCTTACATATCACGAAGAACTCCGATTGCGAAGGCAGCTCACTGTAGCGCAACTGACGCTGCAGCTCGAAAGTGCGGGTATCGAACAGGATTAGATACCCT
+
CFFGGGGGFFEFGGDA,6CFE8:F8:C@ECFGGGGGFDCDFF9@@CCFCEC9<BFEE<7FFC:7C<FC@E7FFCGCF,CFEGEG,CE?E=CE8<9EFCFDDG9E,,44B,BAFGGA9BFGF<FFFEFEEF95?<E?,CFF=FGDGECBA1::FFDFC<>F8DGGEDF@FCGCEA7FE7E:C:9BCGGGGC:,G>FFFGFC?GGCFCB?=@CFFF>CCC:9A5E<<<2:EEGGFC=:C8CCFC>;DCAF:C:C=EEGEGDG@5C<<9D<<GF>2>37GFACCBAFGGFCEFBE=:CFF?:EE?<CGGF7FFFF<=F:BA+,FFC:=F:FDF9GE?F9<?B4,;F=<F<FC,?FFCC@,F<:E:FCF<<EC@<9,E9FE@@6@@CC,FEF:FB@,FCC,CEFCFA,FCFEG@E8@E9FEGFGFEEEDDGGGFEAAAA@
@NMDZ 115912
TGAGGAATATTGGTCAATGGACGAGAGTCTGAACCAGCCAAGTAGCGTGCAGGATGACGGCCCTATGGGTTGTAAACTGCTTTTATAAGGGAATAAAGTGAGTCTCGTGAGACTTTTTGCATGTACCTTATGAATAAGGACCGGCTAATTCCGTGCCAGCAGCCGCGGTAATACGGAAGGTCCGGGCGTTATCCGGATTTATTGGGTTTAAAGGGAGCGTAGGCCGGAGATTAAGCGTGTTGTGAAATGTAAACGCTCAACGTCTGCACTGCAGCGCGAACTGGTTTCCTTGAGTACGCACAAAGTGGGCGGAATTCGTGGTGTAGCGGTGAAATGCTTAGATATCACGAAGAACTCCGATTGCGAAGGCAGCTCACTGGAGCGCAACTGACGCTGAAGCTCGAAAGTGCGGGTATCGAACAGGATTAGATACCCT
+
FGGGFF<FCFGECC@FGGGCFFGGGCFEGGGGGFGGGGGGGG,,CFGGGGGGG,FFFGGGGGCEFGGDCECF?FGEFGFCGEGGGGGCAFDFGCGG9C?AEFGA,FFG,ECEGFFA9=FGGGFDGFEEGG,BE,C?EEFG?BF:CF<3%C@B7&CDFF<F/D,::=F2@6:@;=F5#@@@F#<CCC8<CEE:CGFC<<ECFC:;?FG<CCFCFECFDEEF;4;<FFFCFFCGDGEDGFGFGGGFCE@9D<F#3A@FFEFD@46,3CC@?CEEF@:C=,?DFFFA8D,,FFGGDGFCC:EF55F<C+GC?,FGGFEGF=DEGFF=B+DGGFGGGGEGF,GGGDFEC=?EDF<GFCF:CFC,CEGGGGGFGGF8GGGFGFF@:C+GDFGGGGGGGGGGE@FF8EGGGCF7F>GGGFGFGFGGGGGGGGGGGGGCCCCC
@NMDZ 76691
TGAGGAATATTGGTCAATGGGCGAGAGCCTGAACCAGCCAAGTAGCGTGCAGGATGACGGACCTATGGGTTGTAAACTGCTTTTATAAGGGAATAAAGTGAGTCTCGTGAGACTTTTTGCATGTACCTTATGAATAAGGACCGGCTAATTCCGTGCCCGCAGCCGCGGTAATACGGAAGGTCCGGGCGTTCTCCGTATTTATTGGGTTTAAAGGGAGCGTAGACCGGAGATTAAGCGTGTTGTGAAATGTAGATGCTCAACATCTGCACTGCAGCGCGAACTGGTTTCCTTGAGTACGCACAAAGTGGGCGGAATGCGTGGTGTAGCGGTGAAATGCTTAGATATCACGAAGAACTCCGATTGCGAAGGCAGCTCACTGGAGCGCAACTGACGCTGAAGCTCGAAAGTGCGGGTATCGAACAGGATTAGATACCCT
+
@CEGGEFGFFFGGDCGFFFG88FEGGGGAEFFFGG@E8CEFFFGAFGFEGCCE>FFCFD:,@@,CF,:,C?FC<E-CEFGFGGFADAFCCC8EFGF9FEGGGFGGGGFGFEAEGG,@FFGGFEEE9F<?A?FCA<@AF,?=F7C:FC=DGFD=DFEC,++8++,C+*3CC@9;3@7.:<7<A>:1:<7F<#4CG@#4CFF5C:FC<;<F)9GFF:/GGFFFE=7:CDCFF;A&5C5C83;FFEG@@>9FFBAFFFFEAF@0@FCGF<<<FF>6>73GECFEGGF9D8,C,9FCFFF+7,FB<A<B4+=:=?@:C@++C@?,9CDECFAACFF<C5FGFGFFFCAFFB7<FCEE6CCF7CCCC7GFECFDCGDF9DGGGFDGF@F<@C@;EB@,,FEFGCA8DFECFCGGEGGGFEFFFF<FDFF<GFFFEF@BA--
@NMDZ 276
TGAGGAATATTGGTCAATGGGCGAGAGCCTGAACCAGCCAAGTAGCGTGCAGGATGACGGCCCTATGGGTTGTAAACTGCTTTTATAAGGGAATAAAGTGAGCCTCGTGAGGCTTTTTGCATGTACCTTATGAATAAGGACCGGCTAATTCCGTGCCAGCAGCCGCGGTAATACGGAAGGTCCGGGCGTTATCCGGATTTATTGGGTTTAAAGGGAGCGTAGGCCGGAGATTAAGCGTGTTGTGAAATGTAGACGCTCAACGTCTGCACTGCAGCGCGAACTGGTTTCCTTGAGTACGCACAAAGTGGGCGGAATTCGTGGTGTAGCGGTGAAATGCTTAGATATCACGAAGAACTCCGATTGCGAAGGCAGCTCACTGGAGCGCAACTGACGCTGAAGCTCGAAAGTGCGGGTATCGAACAGGATTAGATACCCT
+
FGGGGDGGGGFGDEEGGGGGGGGGEGGGGGGGFFGGGGGGCFEFGGGGGDGFGG<FGGGGGGCCG8EFFG7CCFFEC<FEGGA,CCEFFGGFB@FCAFFGFFF8,9BAAAEDGGGGGGGGGGDCFGFGGGGGGFGFFGFFC8@BCFGGEFAF=3DDGAAC1@C<<:@@AFCF;FC:*>>FC>.=EGFFF<<;<<:>FDE4:FEF@9GFA7GGGGGF9DFGEDDDECE,>CGGG>C?CFGGGFFFFCCCG7.<@GGGGFGFF,/;C>CFGFGGGEFC>BCE8GGFF=FFGGGGGGEC@E8C,9:,ECGEEFGGGGGGFFFGGGGGGGGGGGGGGGEFFFFFGFGFGF?@E?CGGFC-EGGEGGGGGGGGGGFGFEFAGGGEC::GFFGGGGGGGFGFEEDFFGGGGEFCFCGGGFFAFCGGGGGGGGGFGGGCCCCC
@NMDZ 277
TGAGGAATATTGGTCAATGGACGCAAGTCTGAACCAGCCAAGTAGCGTGCAGGAAGACGGCCCTCTGGGTTGTAAACTGCTTTTAGTTGGGAATAAAGTGCATCACGTGTGATGTTTTGTATGTACCATCAGAAAAAGGACCGGCTAATTCCGTGCCAGCAGCCGCGGTAATACGGAAGGTCCAGGCGTTATCCGGATTTATTGGGTTTAAAGGGAGCGCAGGCGGACCTTTAAGTCAGCTGTGAAATACGGCGGCTCAACCGTCGAACTGCAGTTGATACTGGAGGTCTTTAGTGCACACAGGGATACTGGAATTCATGGTGTAGCGGTGAAATGCTCAGATATCATGAAGAACTCCGATCGCGAAGGCAGGTATCCGGGGTGCAACTGACGCTGAGGCTCGAAAGTGCGGGTATCAAACAGGATTAGATACCCT
+
FGGGGFFFFGGGGGGGGGGGGGGGGGGFGGGGGGGGGFGGGGGGGGGGGGGGGGGFGGGGGGGGGGGGGFGEGGGGGGGGGGD@GG<EFGGGGGGEFGGGGGGGGGGGGGGGGGGGGGGGGGGGGGFGGGGGGGGGGGGGDFCE:?DGGGGGG/GGGGGFGGGGGG>FGGGFFG7CEGGGFGBCFGGGGC5CBBFE<FE<FFGGFFGGGGFGFED@GCFEGD6GGGGGGFGFGGC9CFFGGCFFFCCGFCEGGFFCGGFF=?CFDGGF;FGGECFEFF?@@8DFGFE?,,A,=F4,A,,F=?GDGDFEFA9GGGGGFB+8GGGGGGEFF59FGFF8FGFGGGCFDF?CEEFE8GF:@EFC@+@<GFCFFCFC6,@@FGGGFFDF9GF:F@GGEBA<C:CCC:FFGCGFCFCGGFFE,CGGGGFFAFFCGFGCCCCC
@NMDZ 66991
TGAGGAATATTGGTCAATGGACGAGAGTCTGAACCAGCCAAGTAGCGTGCAGGATGACGGCCCTATGGGTTGTAAACTGCTTTTATGCGGGGATAAAGTGAGCCACGTGTGGCTTATTGCAGGTACCGCATGAATAAGGACCGGCTAATTCCGTGCCAGCAGCCGCGGTAATACGGAAGGTCCGGGCGTTATCCGGATTTATTGGGTTTAAAGGGAGCGTAGGCCGGAGATTAAGCGTGTTGTGAAATGTAGACGCTCAACGTCTGCACTGCAGCGCGAACTGGTTTCCTGGAGTACGCACAAAGTGGGCGGAATTCGTGGTGTAGCGGCGAAATGCTTAGATATCACGAAGAACTCCGATTGCGAAGGCAGCTCACTGGAGCGCAACTGACGCTGAAGCTCGAAAGTGTGGGGAGCAAACAGGATTAGATACCCT
+
FEGGGFGGDFFGFGFGGFGGGGGFEGGGGG9FFFGFGGGE,CCEGGGGGGGGGGGGGGGGGGCGGDF88C7FFGFCFG<FFGGGFGFGGDG7C=EA9EE,,CFFGGGGGGFGGGGGGG9FF=8DAFF>FGGEGGGG9,@=FF+@FE<:D7EFF?C@FFGGG9>GECFBCCFFC;FCCGCC>DGGGGGGEECFGGFFA?8E<99FC<>EDEEGFFCCEEGGC==CFGE2;?6GEEGGGGGGG?:FFGFC?1FF<C8C8@DGGFAGFFD@7GGDF?>BCGGGGGGGECDD<:,GGGEFGF?GEEBFB47GGFFEFF::=D+FFGGGGGGFC,GGGGGGDEE;C,9GF7GFEFFFEB::-CGEF,GGFGFFEGFE@@,E8GECEGFGGGGGCFEFF<,GGGFE,,F9F?F7GGGGGGGGGGGFFGGFC,FGFGGCCCCC
@NMDZ 279
TGAGGAATATTGGTCAATGGACGCAAGTCTGAACCAGCCAAGTAGCGTGCAGGAAGACGGCCCTCTGGGTTGTAAACTGCTTTTAGTTGGGAATAAAGTGCATCACGTGTGATGTTTTGTATGTACCATCAGAAAAAGGACCGGCTAATTCCGTGCCAGCAGCCGCGGTAATACGGAAGGTCCAGGCGTTATCCGGATTTATTGGGTTTAAAGGGAGCGCAGGCGGACCTTTAAGTCAGCTGTGAAATACGGCGGCTCAACCGTCGAACTGCAGTTGATACTGGAGGTCTTGAGTGCACACAGGGATACTGGAATTCATGGTGTAGCGGTGAAATGCTCAGATATCATGAAGAACTCCGATCGCGAAGGCAGGTATCCGGGGTGCAACTGACGCTGAGGCTCGAAAGTGCGGGTATCAAACAGGATTAGATACCCT
+
GGGGGGGGGGGGGGGGGGGGGGGEGGGGGGGGGGFFGFGGGGGGGGGGGGGGGGGGGGGGCGGGGGGGFGGEEGGGGFGGGGGGGGG9EFGGFGGGGGFFGGFGGGGGGG7@FGGDGGGGFGGGGGGAGGGGGGGGGGGGGGCFGGGGGCGGGGCF=FFGGFGGGGGFGGGFFGFGGGGGGGGFCFCEFGGFCFGFEGGGFFBEFGGGGGGGGFEFGDFGEFEGGGGGDFGGGGGGGGFCFEEC;GGGGGGGEGGGGCGGGGGFGGGGDGGGGGFADFGGFGGFEDGGGGGFCGGFEC8A,,GFGGGFGGGGGCGGGGGGGGGGGGGGGGGGGGGGF9GGCGFGFGGGGGDGGGEGGGGCF7GFGGGGGGFCGGGGGGGDGGGDGGGDGGEGGFGGGGEGFDGFGGGGGGGGGGGGGGGGGGGGGGGGGGGCCCCC
@NMDZ 92989
TGAGGAATATTGGTCAATGGGCGAGAGCCTGAACCAGCCAAGTAGCGTGCAGGATGACGGCCCTATGGGTTGTAAACTGCTTTTATAAGGGAATAAAGTGAATCTCGTGAGACTTTTTGCATGTACCTTATGAATAAGGACCGGCTAATTCCGTGCCAGCACCCGCGGTAATACGGAAGGTCCGGGCGTTATCCGGATTTATTGGGTTTAAAGGGAGCGTAGGCGGGTGATTAAGCGTGTTGTGAAATGTAGATGCTCAACATCTGCACTGCAGCGCGAACTGGTTTCCTTGAGTACGCACAAAGTGGGCGGAATTCGTGGTGTAGCGGTGAAATGCTTAGATATCACGAAGAACTCCGATTGCGAAGGCAGCTCACTGGAGCGCAACTGACGCTGAAGCTCGAAAGTGCGGGTATCGAACAGGATTAGATACCCT
+
@F<FGGGGGGGG96FGAFGGGGG7@7:DFFFEEEFGE8D@;FFGFGGGECF9DGEFFCFGFGGGFDECFGGGGGEC<C<FGGF@9CC,CEC4<FEAFFEGC,:@FCCFF,+,:FFEGFGGFFGAGGGDGG<?9@<F,?:=F7CF7+>B,5,,87DECFGGC,B@C:F><C@F;1F:ECFD7?(*>8CF<<F2?CCCGC,?6C?F6;<CFEF:CB4#'<?CCC;+#88#@B;@*CFC>;;>;3:==;>E<<5F9B:ACEGEC9,7,>,,FGGEEB=C=@5,BFCFFC8DEFFGFFC44EA,?57,7@CFF9?B7<@8+4<GGFF>CDEGDEDFFFD8B,EEFGFFGD<@AECF<B>7FF<7FFDFEGGF8FFFGFGF@EGGGFCFFGFCEGGGEGEEGCCCCFGGGCF7GEE,@,<@FAFECECGFFCFF@FCB?CC
@NMDZ 281
TGGGGAATATTGCACAATGGGGGAAACCCTGATGCAGCGACGCCGCGTGGAGGAAGAAGGTCTTCGGATTGTAAACTCCTGTTGTTGAGGAAGATAATGACGGTACTCAGCAAGGAAGTGACGGCTAACTACGTGCCAGCAGCCGCGGTAAAACGTAGGTCACAAGCGTTATCCGGATTTACTGGGTGTAAAGGGTGCGTAGGTGGTATGGCAAGTCAGAAGTGAAAGGCTGGGGCTCAACCCCGGGACTGCTTTTGAAACTGTCAAACTAGAGTACAGGAGAGGAAAGCGGAATTCCTAGTGTAGCGGTGAAATGCGTAGATATTAGGAGGAACACCAGTGGCGAAGGCGGCTTTCTGGACTGAAACTGACACTGAGGCACGAAAGCGTGGGGAGCAAACAGGATTAGATACCCT
+
FFGGGGGGGGGGGGGGGGGGGGGGGGG@F8FFFGF@FFCGGGGGGGEGGEEFEFGGGGGGGGGGGGGGG>FGGGGGFFFGGFCFGGGGGGGGGGGGGGGGFGGEGGGGGGFGFGGFFGGGFF6GGGGFGC?GGGEGGFGGGGGGGGGGFDFFGGGFEFFFFGGGGGGFF@FCGGGGEEFCCGGFEGFCFGGGGGGFGGGGFEGFGGGBGFFGGGFFEEFGGGGGAFFFGG:CGFEFGEFFFGECGFEGGECGFEFFGEFGGGGGGGGGFGFEFGFGECFFGFCGDGGGGGGF<8AFFGFFGF>GECFFCFBE@GEGFGF9FFFGGF8FGFFGDGFGFGDGFFFEGEDGGGGDGGGGFFGGGGGFFGGGGFFE<FCC9@B<<@GGGGGGEGGGFGGGFFCAGFFE,@<C<D@@C8A8
@NMDZ 88150
TGAGGAATATTGGTCAATGGGCGAGAGCCTGAACCAGCCAAGTAGCGTGAAGGATGATGGCCCTATGGGTTGTAAACTGCTTTTATAAGGGAATAAAGTGAGTCTCGTGAGACTTTTTGCATGTACCTTATGAATAAGGACCGGCTAATTCCGTGCCAGCAGCCGCGGTAATACGGAAGGTCCGGGCGTTAGCCGGATTTATTGGGTTTAAAGGGAGCGTAGGCCGGAGATTAAGCGTGTTGTGAAATGTAGATGCTCAACATCTGCACTGCAGCGCGAACTGGTTTCCTTGAGCACGCACAAAGTGGGCGGAATTCGTGGTGTAGCGGTGAAATGCTTATATATCACGAAGAACTCCGAGTGCGAAGGCAGCTCACTGTAGCGCAACTGACGCTGAAGCTCGAAAGTGCGGGTATCGAACAGGATTAGATACCCT
+
FGAFGGGGFFFGGGGGDFDFGG7F:FGGEFFGGGGGEGFGEFEEFGGED,CF<E<EF9EEEEGCGCFGGGEF6CFGGCFF<EAFGFGGGGGGGFGGGGGGGG9FDGGGGGGG9E9EEFF?FE9EEFGFGGGGCEEEFGFGDGCG7+FDGGFGGGGGCCFGBFEGEEF;FDF$@DGE8@GDCCCFGGEFEGG&FFEG*FB>GGGFGGFGFEFCFFDGGEECCE?GEFCC4CACCEFGG?FEFFEEFGDGFF<<9:C?ED@FACFGFFCAGFFC?GF>>GDFD=CGGGGFA,DF@4+FC9FGF:E,GFF++8FFFA=@B+D,CE>7CGGFFF9GFGF<GFA@,9GGFFEEEAFCGF@7EGFF7GEFFGEEEC,CFFFFGF@+FEC<EC67GGGGFFD@FC7FC:A,8GGGGGF@+FAFGGFC<9GFGFECE8CCCCCC
@NMDZ 119901
TGAGGAATATTGGTCAATGGGCGAGAGCCTGAACCAGCCAAGTAGCGTGCAGGATGACGGCCCTATGGGTTGTAAACTGCTTTTATAAGGGAATAAAGTGGGAGTCGTGACTCCTTTTGCATTTACCTTATGAATAAGGACCGGCTAATTCCGTGCCAGCAGCCGCGGTAATACGGAAGGTCCGGGCGTTATCCGGATTTATTGGGTTTAAAGGGAGCGTAGGCCGGAGATTAAGCGTGTTGTGAAATGTAGACGCTCAACGTCTGCACTGCAGCGCGAACTGGTTTCCTTGAGTACGAACAAAGTGGGCGGAATTCGTGGTGTAGCGGTGAAATGCTTAGATATCACGAAGAACTCCGATTGCGAAGGCAGCTCACTGGAGCGCAACTGACGCTGAAGCTCGAAAGTGCGGGTATCGAACAGGATTAGATACCCT
+
F@FGGGCFEGFFFFGGFF9FFFGGGGD8FGEFGCFCGGGFGG<CEFGGGGGDGGGGGGCFF@CFGGGECFGC?EFGGGGGGGGGGGCFFGGGFFF<FGFGG8E:CEFFCGGGG8?FGGGGDG9FGFGFG9FGGGGGGG9FGGGGG7FD9FFF@>+@DGGGG<<33@FGGCF5FGGGGD:FG=FG;;CFC<7<FGEG:FF6,<2EGFF8FGFFFFACECC;EGC:5EGGGGGGGC2:'0EGGCFF:DFGFFCFFGECCEFFFGE@FDC:8FGFG7FEB5:9FFFDFECDFD<?+B4:@8,7<?BFFGEEFFEFCFFBFDFFDCFC8CEFGFGGGGF8FCFFFGGGDFE<DFFEFFF7F7@7FFGFFF<C<FGFGFECGGFC+FCFFFFEF@@>GGFDC@CFC,FC,+BDGFGGGGGFFEEEE@9GGFGGGGFCCCAB
@NMDZ 284
TGAGGAATATTGGTCAATGGACGAGAGTCTGAACCAGCAAAGTAGCGTGCAGGATGCCGGCCCTATGGGTTGTAAACTGCTTTTATAAGGGAATAAAGTGAGTCTCGTGAGAATTTTTGCATGTACCTTCTGAATAAGGCCCGGCCAATTCCGTGCAAGCAGCCGCGGTAATACGGAATGTCCGGGCGTTATCCGGATTTATGGGGTTTAAAGGGAGCGTAGGCCGGAGATTAAGCGTGTTGTGAAATGTAGACGCTCAACGTCTGCACTGCAGCGCGAACTGGTTTCCTTGAGGACGCACAAAGTGGGCGGAATTCGTGGTTTAGCGGTGAAATGCTTAGATATCACGAAGAACTCCGATTGCGAAGGCAGCTCACTGGAGCGCAACTGACGCTGAAGCTCGAAAGTGCGGGTATCGAACAGGATTAGATACCCT
+
8@DEFFFCFFGGGFFFGGEF9<CF:FCEGGGGD<FFGF-CFF<CFABCF7C,@CFE,,@BC:C7FCFFCF@FEFGFGGF,5C9FFDFFGF<<D@FEEFDF,B?,C<CGGGE9??A95FE@E<FF,<?AF,5C,<,FFFG,8:CC@+8>==E3C,3>+=F<<CFGCEECG:FFGGGGGG*>AFF>EGGCFGG:<:<=@7:?:<#<7GGG:2EFCCF782:@EC*/+C>1/A@3E;FF*/>4;FCCB;G6FGEF:ED>G;CCEGF>D@<=@FG>+@+@>?CCA,=8,@,,F8<C@4@@@,CFFAF<F77@GGGF@E7=:=CBEC+CDGEC<?<9FF9EE9FGGFCGFGFDFECFGGECGGE@F@@CFDEC:,,AFD@EFGGFCCCFCEGGGCFFF,C@8EDGGEE@C@7B+EE<:@FGFCGFGGGFEADDFFC@@,@<
@NMDZ 74378
TGAGGAATATTGGTCAATGGGCGAGAGCCTGAACCAGCCAAGTAGCGTGCAGGATGACGGCCCTATGGGTTGTAAACTGCTTTTATAAGGGAATAAAGTGAGTCTCGTGAGGCTTTTTGCATGTACCTTATGAATCAGGACCGGCTAATTCCGTGCCAGCAGCCGCGGTAATACGGGAGGTCCGGGCGTTATCCGGATTTATTGGGTTTAAAGGGAGCGTAGGCCGGAGATTAAGCGTGCTGTGAAATGTAGATGCTCAACATCTGCACTGCAGCGCGAACTGGTTTCCTTGAGTACGCACAAAGTGGGCGGAATTCGTGGTGTAGCGGTGAAATGCTTAGATATCACGAAGAACTCCGATTGCGAAGGCAGCTCACTGGAGCGCAACTGACGCTGAAGCTCGAAAGTGCGGGTATCGAACAGGATTAGATACCCT
+
FFECGGGGCFGGFCCEEGGGGGGGGGGGGGGGGDFGGGGGFF<FFFGGDGGEGGGGGGGG:CBE@8FEGFGGFGGGGGGCGGGGCFDCFGGGGGFGGGGGGGDEGFGGGGGFFGFCEFG@,FCFGGDCGGGGEFB,CCEFDECEFDGFGGFFG?EFGGFFGGGCCCGEFF0F7@F>7DFGGEEFCEFFFFFGEGFF/?*C;>GGFFGGDGCGGCEDCCEC?E?EGEG@;B?6@CF8?GFCGGGFGGGGGFFFFFE:B@FF=@FGFG@ECCGGGFGFFD=F@GGFFA3D<GGGGGFGF:GFAFEEB+@EGFFFFGDGFFEGGGGGGF@EGCGGGGGGF9GGGFGFE<FEGGGGFF=:GDFFCEF,GGGGGGFGGFFGGGGFCGGGGGGEEGCEGGGEFEFCFCGGFF@FEGGGGGGFGGGGGGGGGGGGGGGCCCCC
@NMDZ 286
TGAGGAATATTGGTCAATGGGCGAGAGCCTGAACCAGCCAAGTAGCGTGCAGGATGACGGCCCTATGGGTTGTAAACTGCTTTTATAAGGGAATAAAGTGAGCCTCGTGAGGCTTTTTGCATGTACCTTATGAATAAGGACCGGCTAATTCCGTGCCAGCAGCCGCGGTAATAAGGAAGGTCCGGGCGGTATCCGGATTTATTGGGTTTAAAGGGAGCGTAGGCCGGAGATTAAGCGGGTTGTGAAATGTAGGTGCTCAACATCTGCACTGCAGCGCGAACTGGTTTCCTTGAGTACGCACAAAGTGGGCGGAATTCGTGGTGTAGCGGTGAAATGCGTAGATATCACGAAGAACTCCGGTTGCGAAGGCAGCTCACTGGAGCGCAACTGACGCTGAAGCTCGAAAGTGCGGGTATCGAACAGGATTAGATACCCT
+
F<DFFGGGGGGFCEFEGGFGFFFECFGGDFGGGDDFCGFGGCCEEGGGGGFFEGFFFFGGF@FGGCGCDF,=,CFFCFDGGGGGGGFGFF@<FCGGGAE9@,,B,FGGGGE,4=F<EF7,BFA<E?DCAFG<<F,CBAFF8>FCCFCF>F=G9@7C,C=B:<F7=EGAB:F9F%EC9><<FC7>>E?<#5*8@;<5?F==722F?GC@=BFE@=C<GGCEEDCCE#;,F;F9C?90C,GGGFCGGGFFD<@@#3D7FFGFF?CFFC:F@EF@CE<B69GFA>DFB3@,DGGGFCF:GGFF?7,,+:@CG@GGFE@GF<B,F9GEGFFE,GF<7GEFB,GGGGFFFC6@FFFF<6C@>@6+FEFCGFFFEC9GFFCCFECC7FCGGFE:FF;7CAGCFEDGGFF6@C@:+:E,CGF<GFCGFCDC9FD@FFC@@8CA
@NMDZ 95853
TGGGGAATATTGCACAATGGGGGAAACCCTGATGCAGCGACGCCGCGTGGAGGAAGAAGGTCTTCGGATTGTAAACTCCTGTTGTTGAGGAAGATAATGACGGTACTCAACAAGGAAGTGACGGCTAACTACGTGCCAGCCGCCGCGGTCAAACGTAGGTCACAAGCGTTGTCCGGAATTACTGGGTGTAAAGGGAGCGCAGGCGGGAAGACAAGTTGGAAGTGAAATCTATGGGCTCAACCCATAAACTGCTTTAAAAACTGTGTTTCTTGAGTAGTGCAGAGGTAGGCGGAATTCCCGGTGTAGCGGTGGAATGCGTAGATATCGGGAGGAACACCAGTGGCGAAGGCGGCCTACTGGGCACCAACTGACGCTGAGGCTCGAAAGTGTGGGTAGCAAACAGGATTAGATACCCT
+
;<CFE7FGGFGGFGCFGGGGDCC@BF@CFFD@EFGCAF::@FCF:FGF7CB<FC@?FEGGFGEFG?FCFGGF<FGAAG8FGFGAGFCEG,=A==EFFEFGGGE?=FFGGGGG8B8FFGGGGGGGG@C3=<><CF<7<=<7+3>FF7>:F*6<FCE:<>GG32:F?DFFF=2FFFFGGGGGF::CFFFE<GGFF@EFEGFC<F?:BF:;FCCCF#;55'AFC@EFAGFBC?<<2DFDFEFC38+$5C=B3FC@C8:#FGFCFGFG%DA5GFFFFCD7:;:<,EDGFDFBEAF?,GGDGCCGGGCGGGCGGFE?=?7E@EEGFC=F8+?<FFGGGGGGGGFCF@7GGGGFFC@FDGFEFFEEC,;8;C,DGGF>GGEFE@@<C7GFD<@BCEEGFGEFC,FEFDFFF,GFFE8CB@,-
@NMDZ 288
TGGGGAATATTGGTCAATGGACGAGAGTCTGAACCAGCCAAGTAGCGTGCAGGATGACGGCCCTATGGGTTGTAAACTGCTTTTATAAGGGAATAAAGTGAGTCTCGTGAGACTTTTTGCATGTACCTTATGAATAAGGACCGGCTAATTCCGTGCCAGCAGCCGCGGTAATACGGAAGGTCCGGGCGTTATCCGGATTTATTGGGTTTAAAGGGAGCGTAGGCCGGAGATTAAGCGTGTTGTGAAATGTAGACGCTCAACGTCTGCACTGCAGCGCGAACTGGTTTCCTTGAGTACGCACAAAGTGGGCGGAATTCGTGGTGTAGCGGTGAAATGCTTAGATATCACGAAGAACTCCGATTGCGAAGGCAGCTCACTGGAGCGCAACTGACGCTGAAGCTCGAAAGTGCGGGTATCGAACAGGATTAGACACCCT
+
EFGGGGGGGGGGGGGGGGGGGGGGGGGGGGGGGGGGGFFGGGFFCEFGGGGGGGGGGGGGGGGGGFGGGGGGGGGGGGGGGGGGGEGFGGGGGGGGGGGGGGFFFFGFGGGGGDGGDFCGGDGGGGFGFFGGGGGGGGGGGFGEG2GGGGFFGG>GCFGGFGGGGGGGGGGGCGGGGGGGGGGGGGGGGGGGGGGE@FFFEDFFGGGGGGGGGGGGGGGGGGEGGGGGEGGGGGGGGGGGGGGGGGGGGGCFAEGGGGFFCGGFGGFG6B@>DGEGGGGGGGGGFGFCGGGGGGGGGDGF:9EEF@EFGGGGGGGGGGGGGGGGGGGGGGGGGGGGGGGGGGGGGGGGGGGGGGGGGGGGGGGGGGGGGGGGGGGGGGGGGGGGGGFGGGEGGGGGGDGGGGGGGGGGFEGGGGGGGGGGGGGGFGGFGFGCCCCC
@NMDZ 289
TGGGGAATATTGCACAATGGGGGAAACCCTGATGCAGCGACGCCGCGTGAAGGAAGAAGGATTTCGGTATGTAAACTTCTATCAGCAGGGAAGATAATGACGGTACCTGACTAAGAAGCCCCGGCTAACTACGTGCCAGCAGCCGCGGTAATACGTAGGGGGCAAGCGTTATCCGGAATTACTGGGTGTAAAGGGAGCGCAGGCGGTATGGCAAGTCGGAAGTGAAAGCCCGGGGCTTAACTCTGGGACTGCTTTGGAAACTGTCGGACTAGAGTGCAGGAGGGGTAAGCGGAATTCCTAGTGTAGCGGTGAAATGCGTAGATATTAGGAGGAACACCAGTGGCGAAGGCGGCTTACTGGACTGTAACTGACGCTGAGGCTCGAAAGCGTGGGGAGCAAACAGGATTAGATACCCT
+
GGGGGGGGGGGGGGGGGGGF8FGGGGG8FGFGGGGGGGGGGGGGGGGGG:CFEF,BCFG,CFEGGGG:FFGGGFFE??FG9F9E9?A=FGFFGGAG<FGGGGGGGGGGFGGDGGGGGGF<3CFGGGGGGGGGGCFGGGGGGG@GGGGGEGD8=G?@GGGDDCEGGGGGGA>FFFGGG1F:?F:DFC<EFGGFFF=#4DD#FFE$CE>*.GEFF/FAG*GEFFDFCDC)CC<+FFFGF%DFA$D#>3#GFGGFAE:#;<DD<CEF:,,5<FAGDGFA,,GFAA,GFC+:GGGGGGGFFC,,GGGGGGCGGGGGGGGDGGGFFGGGFA8FGFFGGGFGCGGGGGGGGCDGGGGGGGGFFGFGFC;,,GGGGGGF<GGGGGFE,GGGDGGGGGGFGGGGGGGGGGGGGGGGF@GCCCCC
@NMDZ 96233
TGAGGAATATTGGTCAATGGGCGAGAGCCTGAACCAGCCAAGTAGCGTGCAGGATGACGGCCCTATGGGTTGTAAACTGCTTTTATAAGGGAATAAAGTGGGAGTCGTGACTCCTTTTGCATGTACCTTATGAATAAGGACCGGCTAATTCCGTGCCAGCAGCCGCGGGAATACGGAAGGTCCGGGCGTTATCCGGATTTATTGGGTTTAAAGGGAGCGTAGGCCGGAGATTAAGCGTGTTGTGAAATGTAGATGCTCAACATCTGCACTGCAGCGCGAACTGGTTTCCTTGAGTACGCACAAAGTGGGCGGAATTCGTGGTGTAGCGGTGAAATGCTTAGATATCACGAAGAACTCCGATTGCGAAGGCAGCTCACTGGAGCGCAACTGACGCTGAAGCTCGAAAGTGCGGGTATCGAACAGGATTAGATACCCT
+
<ECFGFGGGFCF,6CFFGCGFGDFCFE8@CF<FGFGGGGFFGEFEGCG,CECGGC8F<F>8@FFFGFF?C:==FFGCFCEGGGGCGGGGFGCFDEFFCFFGGC+BBFGGFFG<FGAFFFDFCG?BF,E9<EFGGFDFG9A,:FEGDGD>FEFFD8C2>FFG>D@B@8F+:>@FFF?>FGE:5<CF:*FCFFG<EF<<CFABCEFFFF@;:GFGGGCCDB?AEE9@GGEGC:FFFGGGGECGFFFFFF;BFGGFFFCFCF@@F39F?CC>GGGFCDGGGFCFC9F<FGDEF<AFFC+GEGGCEF<F@@DGGGGGGGGDGFFAGEF7DGGF9CGFGGFFFCE9FCGGCGFGDGGFFF@GGGGEGFCGGGGFGF@9EAEGGGGGGGGGGGGGEDGGGGFF7DGGGGGGGFFGGGFGGGFCADGGGGFFCGFDFGC<CCA
@NMDZ 70528
TGAGGAATATTGCACAATGGACGCAAGCCTGATGCAGCCATGCCGCGTGTATGAAGAAGGCCTTCGGGTTGTAAAGTACTTTCAGCGGGGAGGAAGGGAGTAAAGTTAATACCTTTGCTCATTGACGTTACCCGCAGAAGAAGCACCGGCTAACTCCGTGCCAGCAGCCGCGGTAATACGGAGGTTGCAAGCGTTAATCGGAATTACTGGGCGTAAAGCGCACGCAGGCGGTTTGTTAAGTCAGATGTGAAAGCCCCGGGCTCAATCTGGGAAGTGCATCGGATACTGGCAAGCTTGAGTGTCGTAGAGGGGGGTAGAATTCCAGGTGTAGCGGTGAAATGCGTAGAGATCTGGAGGAATACCGGTGGCGAAGGCGGCCCCCTGGACGGAGACTGACGCTGAGGTGCGAAAGCGTGGGGAGCAAACAGGATTAGATACCCT
+
C6<<6@CE,EEFFGGCC<E@,CC:@FF,CCCFEB@FC8FG,EDF7FGGGEEFGF@?5E8FCCDEFGGGG:FGGFG<9<FGFE-,,,@@7:++8?F<+B:++B,CB,8,C,,CBBD9?F,88FFGGF@-DF8BF=7FCEC7DFFFF<F:>CEGGG=9DEGGGGGGGGDFG:CFEF@B?FC:EG8E#,8@CFFFEF7B7#F;<G88=E?=FGF>CCEECC<5#18:85EGEEGEFE5FGGCFCC)<:<<2:C<<#3=4217>F8>:4#:;>#F@1#FFF@3@CF@,<<DGF<D<C><C7E>8++FC,GGEGF@D<F@,?DC,C8B<8GF>:8B:GGGFB:7FC7GFFEE?,,EGGF?9,,FC4=B8GGGFFF@EGGFF@6+6;CC@;,@;,,,C7GGGFCEC,CC@,,EGGGGEFCFF9E<E9FCGGGGGGGF9GGGGCCCCC
@NMDZ 54539
TGGGGAATATTGCACAATGGGGGAAACCCTGATGCAGCAACGCCGCGTGAGTGATGACGGCCTTCGGGTTGTAAAGCTCTGTCTTCAGGGCAGATAATGACGGTACCTGAGGAGGAAGCCACGGCTCACTACGTGCCAGCAGCCGCGGTAATACGTAGGTGGCGAGGTTTGTCCGGATTTACTGGGCGTAAAGGGAGCGTAGGCGGACTTTTAAGTGAGATGTGAAATACCCGGGCTCAACTTGGGTGCTGCATTTCAAACAGGAAGTCTAGAGTGCAGGAGAGGAGAATGGAATTCCTGGTGTAGCGGTGAAAAGCGTAGAGATTAGGAAGAACACCGGTGGCGAAGGCGATTCTCTGGACTGTAACTGACTCTGAGGCTCGAAAGCGTGGGGAGCAAACAGGATTAGATGCCCT
+
EFGGGCFFGFFFECGFGAFFFDEGGGFDF@GG<<CCEDEGFGGDGECGGGEGGGFCED,@C7BE@FEFFC@FGGGGCEFED9AEB@<<FC+4BD?EFG,EC=>FGCFGA4,?,CC7,,<A=FE:++3,:,=BCB=CG<C9@5:<:#*>BC>D;FFB9AC;:<:<<*#)8B/#8>:FEGG>EF<GFCCC<8FG,4;/:CC8:C@27537:,@?3AFC@:D<CFA@<<3<:A=0B?>.F>G;A+@:4CGFD?EFFF9C2?8<4#.A8,FB,?:<=2EA?D<F;A9,C,5,,<?A,A4++E4,E,F:C+::,:,C,,,>FCF9F@,CFC,,,FEF6B7++@,F@,FB,@B@<,CEC,C,<,6E<@9GGGGECC;,6<;,,:@GF@<C@,C@+CF@C@9E@,CCFC;C,,6,<C,,CC@<
@NMDZ 100428
TGAGGAATATTGGTCAATGGGCGAGAGCCTGAACCAGCCAAGTAGCGTGCAGGATGACGGCCCTATGGGTTGTAAACTGCTTTTATAAGGGAATAAAGTGAGCCTCGTGAGACTTTTTGCATGTACCTTATGAATAAGGACCGGCTAATTCCGTGCCAGCAGCCGCGGTAATACGGAAGGTCCGGGCGTTATCCGGATTTATTGGGTTTAAAGGGAGCGTAGGCCGGAGATTAAGCGTGTTGTGAAATGTAGATGCTCAACATCTGCACTGCAGCGCGAACTGGTTTCCTTGAGTACACACAAAGTGGGCGGAATCCGTTGTGTAGCGGTGAAATGCTTAGATATCACGAAGAACTCCGATTGCGAAGGCAGCTCACTGGAGCGCAACTGACGCTGAAGCTCGAAAGTGCGGGTATCGAACAGGATTAGATACCCT
+
FDFGGG8FGGGGGGGGGGGGGGGGCFGFGGFGGGGGGFGGGGGGGGGGGDFGGGFFGGGFFGDGGGECFFGGGGGGGGGGG9FGGGFFCFGCEFGGGFGGGGDFG,BFFFGGGGGGGGEGGGGGGG9<EFFGGFGGGGGGGCGGGGGGGGGGGC?FGGGGGGGD@EGGGGGGC9FGGEFG8FGGGEGG=GGGCFGGEGCFAFCCGGGBF?BEGGEDFCEEGGGGGGGDEC?FGGGFECGEFCC@CFFF@FFFEGGCFGF@@F?FFEGF?FFFCFFGGFFFGFFGCFD:FFF<7,,88@,?9FFDGGCEGFFGGGGGF:<9FCCDEGEFF<<FGGEBA,FGGFGGGGGDGGGGGGGFGGGF@EGEFA9FGGGFFECGCGGGGGGGGDGFGGGGGGGGGGGF8FFGGGGGGGGGEGGGEGGFGGGGGGGFGCFCC8CB
@NMDZ 86973
TGAGGAATATTGGTCAATGGGCGAGAGCCTGAACCAGCCAAGTAGCGTGCAGGATGACGGCCCTATGGGTTGTAAACTGCTTTTATAAGGGAATAAAGTGAGTCTCGTGAGACTTTTTGCATGTACCTTATGAATAAGGACCGGCTAATTCCGTGCCAGCAGCCGCGGTAATACGGAAGGTCCGGGCGTTATCCGGATTTATTGGGTTTAAAGGGAGCGTAGGCCGGAGATTAAGCGTGTTGTGAAATGTAGATGCTCAACATCTGCACTGCAGCGCGAACTGGTTTCCTGGAGTACGCACAAAGTGGGCGGAATTCGTGGTGTAGCGGTGAAGTGCTTAGATATCACGAAGAACTCCGATTGCGAAGGCAGCTCACTGTAGCGCAACTGACGCTGAAGCTCGAAAGTGCGGGTATCGAACAGGATTAGATACCCT
+
EFF<FGF<CFGG,6CDFG9<<EGECF@FD8FGGFGGGGGGGC@CAECFGGFEF:<EFA@CFGGFGGGGGGGGGGGFGGGGGGCCFGGGG?8A8<CEGGGCFGFGGFFF<FGGGGG9FCGCFGGGGGAFGGC,5E,5C?AFFDE7@GFFFFGE.,CF/B<D<CDGE8BCFED>GF<EGGGGCFFGEFE><EEFBFGGFFFCF+:CEFGFFCFCFFGD:8:CBEEG?C?*:?F=C=EGGGGGGGF;GEC;9ECEFFF@(FFCFGGGGFFC@FCCCE7F@GGFGGGGGGGFFB,GFFEEGF=AGGGGGDGGGGGGGGDEGFF=?GGGGGGFFGGGDFFCE<<9E;F8DGFGGGFFFBECEFE7GGGFFGGGGGGGFGDGGFC+DGGFFFFCGGGGFGGGGEB8GGFGGFDGGDGGGFGGGGF<GEAGGGFFECGCCCCC
@NMDZ 115955
TGAGGACTATTGGTCAATGGACGAGAGTCTGAACCAGCCAAGTAGCGTGCAGGATGACGGCCCTATGGGTTGTAAACTGCTTTTATAAGGGAATAAAGTGAGTCTCGTGAGGCTTTTTGCATGTACCTTATGAATAAGGACCGGCTAATTCCGTGCCAGCAGCCGCGGTAATACGGAAGGTCCGGGCGTTATCCGGATTTATTGGGTTTAAAGGGAGCGTAGGCCGGAGATTAAGCGTGTTGTGAAATGTCGGGGCTCAACCTGGGCATTGCAGCGCGAACTGCCAGACTTGAGTGGGCGGGAAGTAGGCGGAATTCGTCGTGTAGCGGTGAAATGCTTAGATATGACGAAGAACTCCGATTGCGAAGGCAGCCTGCTGTAGCGCAACTGACGCTGAAGCTCGAAAGCGTGGGTATCGAACAGGATTAGATACCCT
+
FGGGGG,CFFFGGGCFGGGGGGGGGGGGGGGGGGGGGGGGGGGGGGGFGGGGFF8BAFEGFGEFGGGGGGEGGGGGGGGGGGGGGGGGGGGFGGGGFGGGGGGGGGGFFGGGGFGGGGEGGFGGFDGGFGG9C?FGFGCDFGG?GGGGGCGGGGGGCEGGGFGFGGGGCCGGG?GGEEEFFGDGEGGGGEEGDFEGFGGGGGCFGF@@.CFCGFGGGGFGDCGGFGGGGGGCGGEDE>EFCF@DFEGF7><GFGGD:FFGGFGGGGGFFDGG@CBC>=DFGF@CGFFGGF=BDF>8++7F?GFGFC=?B,EAFEB4++7@FDF@GF?,EGGFF9CGGCGGGGGF@FGGGEECC?FFGGFC@F@?GFGGEGGGF@EGGGEF:GEFCE@CDGGGGGGGGGGGGGGGF@7DGGGGGGGGGGGGGFGGGDGGGGGCCCCC
@NMDZ 107731
TGAGGAATATTGGTCAATGGACGAGAGTCTGAACCAGCCAAGTAGCGTGCAGGATGACGGCCCTATGGGTTGTAAACTGCTTTTATAAGGGAATAAAGTGAGAGTCGTGACTCTTTTTGCATGTACCTTATGAATAAGGACCGGCTAATTCCGTGCCAGCAGCCGCGGTAATACGGAAGGTCCGGGCGTTATCCGGATTTATTGGGTTTAAAGGGAGCGTAGGCCGGAGATTAAGCGTGTTGTGAAATGTAGATGCTCAACATCTGCACTGCAGCGCGAACTGGTTTCCTTGAGTACGCACAAAGTGGGCGGAATTCGTGGTGTAGCGGTGAAATGCTTAGATATCACGAAGAACTCCGATTGCGAAGGCAGCTCACTGGAGCGCAACTGACGCTGAAGCTCGAAAGTGCGGGTATCGAACAGGATTAGATACCCT
+
=FEGGGGGGGGGGCAFFGGGGGGGGGGGGFGGGGFGGGGGGGEGGGGGGGFFGGGFGGGGFG7CF8FGGGCFFGGGCAFF<CFC?EDGGGGGG8FFGGGDFEG<FEGGGGGGFCFCFGGGGGGGGGGADFAFGGEGDEE,88@FGDG8FGGGGFFGGGGGGEGGGGGGCFBCFGGG,F@GF><FCC7FGGECFC;CF@A6<<GF:GGGFC>F:B=*C*FFE>DEFGE;EEFFF?>7CC6CG);DCECF/GD<3F@CFF@GGGF?C9FFFGGGGGGGFFFFGGGGGFDD,FGGGFC+CE=ED<FDFEGGF8BC:,@+BCFF@CEFCFEAAF9E<FE<9EGFFGGGGFGFFC?6FCCCGFFBEDGGGFEEGFFCCC,FGGECB@7C,<DGGGGGGGFGF:B,8FCGGGFFFDGF:E,,@FDFCGFFAGGGGGGCCCCC
@NMDZ 297
TGAGGAATATTGGTCAATGGGCGAGAGCCTGAACCAGCCAAGTAGCGTGCAGGATGACGGCCCTATGGGTTGTAAACTGCTTTTATAAGGGAATAAAGTGTGTCTCGTGAGACTTTTTGCATGTACCTTATGAATAAGGACCGGCTAATTCCGTGCCAGCAGCCGCGGTAATACGGAAGGTCCGGGCGTTATCCGGATTTATTGGGTTTAAAGGGAGCGTAGGCCGGAGATTAAGCGTGTTGTGAAATGTAGACGCTCAGCGTCTGCACTGCAGCGCGAACTGGTTTCCTTGAGTGCGCGGGAAGTAGGCGGAATTCGTCGTGTAGCGGTGAAATGCTTAGATATGACGAAGAACTCCGATTGCGAAGGCAGCCTGCTGTAGCGCAACTGACGCTGAAGCTCGAAAGCGTGGGTATCGAACAGGATTAGATACCCT
+
EFGGGGFGGGGGGGGGGGGGFGGGGGDGGGGGGGGGGGGGGGGGGGGGGGGGGGGGAFGGEGGFGGGGGFGFFGGGGGGGGGFGGGGGGFAFGGGGGDEGGFGG9FGGGGGGFEGGFFG?FGGGGGGGGGGGFFEGGFGFFDGGGGGGFGGBF@CF<C57FFFGGG?GCCFFGGDGGGCG?FGGGGEGGGDEFGCE<CGF>ECEFGGD9?AEGGGGGGFGEEEFFGE:G7<EDFGGGGEFFDFD9GFEFC@@>@FD=6>@CCGGGGGFD=GEFFDGGFGFCGGGDGGGGFGFGEGGGGGGGGGDGEGGGGGGFFGGGFGGGGGGDGGGFGFCEEGFGGGFF9FGGGGGFCGGFCF7CCGEFC7GFFEFEFFDFGGGGGGFCDGFFGFCGECGGFFGGGGGGGGGGGGGGGFGGGGGGGFFGFGFCGGDGGGCCCCC
@NMDZ 109997
TGAGGAATATTGGTCAATGGGCGAGAGCCTGAACCAGCCAAGTAGCGTGCAGGATGACGGCCCTATGGGTTGTAAACTGCTTTTATAAGGGAATAAAGTGAGTCTCGTGAGACTTTTTGCATGTACCTTATGAATAAGGACCGGCTAATTCCGTGCCAGCAGCCGCGGTAACACGGAAGGTCCGGGCGTTATCCGGATTTATTGGGTTTAAAGGGAGCGTAGGCCGGAGATTAAGCGTGTTGTGAAATGTAGATGCTCAACATCTGCACTGCAGCGCGAACTGGTTTCCTTGAGTACGCACAAAGTGGACGGAATTCGTGGTGTAGCGGTGAAATGCTTAGATATCACGAAGAACTCCGATTGCGAAGGCAGCTCACTGGAGCGCAACTGACGCTGAAGCTCGAAAGTGCGGGTATCGAACAGGATTAGATACCCT
+
FGGFGFCFEFGGF<FFGGGGCGGGGGGGFFGGGCFFGGCFGGGGGGGGGGFGGEDGGFGG@@FFFGC@C=:>CFGGGGGGDGGGGGGGGG8FC<BF<FGDA<EFFA=FFFFGGFFFDDFGFGGEEGFGGGGECEFGC<AFGD?GGGDDFEFFG@CEGC:DCCFGCEEFFDCFAFGGEFGGGGDGGGDGEGEGGGFG5FFG@EECBFFGGFFFGGGGGCFGGGGG:E;,:F<<>ACECEEFFFGGFGF;CCGF@FF7FGFGFGGG<GGFFFFGGECC>GGFDFFF?FA,FFGE+GEECF8FDGF<F+F,EGGGGFFF+?+CGGGDGF7GGGGGFGGGGGDFEDFF,FFDDGGGFFEEEGGGGGGFGGGGGGGGGGGGGGGGEE@E<FDGGFB+E9GGGGGGGGGGFEBGFBGGGGGGGGFCEGGGGGGGGFFCC@CC
@NMDZ 94699
TGAGGAATATTGGTCAATGGACGAGAGTCTGAACCAGCCAAGTAGCGTGCAGGATGACGGCCCTATGGGTTGTAAACTGCTTTTATAGGGGGATAAAGTGTGCCACGTGTGGCATATTGCAGGTACCCTATGAATAAGGACCGGCTAATTCCGTGCCAGCAGCCGCGGTAATACGGAAGGTCCGGGCGTTATCCGGATTTATTGGGTTTAAAGGGAGCGTAGGCCGGTTGGTAAGCGTGTTGTGAAATGTCGGGGCTCAACCTGGGCATTGCAGCGCGAACTGCCAGACTGGAGTGCGCAGGAAGTAGGCGGAATTCGTCGTGTAGCGGTGAAATGGTTAGATATGACGAAGAACTCCGATTGCGAAGGCAGCCTGCTGTAGCGCAACTGACGCTGAAGCTCGAAAGCGTGGGTATCGAACAGGATTAGATACCCT
+
C<FGGGGFGGGGFFFGGGGG@FFGDFE6FFGFGGGGGGGGGGGGGGECGFEFGGGGGGG>FFGGGF9FGGGEGGFGGGGGGGGGGFG,FFGGG+E<FFDG<AFGGGGGGGG>F8ACCC9ECGGGGGGFGGGGGF@FFFGGGGGGGGGGGG;DCF?@FFEGGGGG7EEGEEEFG9>>B@:@:=EGG:=CBFFFGFB>1C9:<A0GGG:7<A8>FCG6C=8:CE:?FE=FCC?@GGGGE?>:EF?@FE:FFCFGC8ECGF@FFCFGGG:FGGGGG=B;EF>BC@,F>9FC,B,GGGGF@F9GGFFCGGGGGF?EGGF:@E:7GFF>>GGGACGGEEC4,GGEFFFCGFFGGFGDGGGFGGDF>GGGGFFGGGGGGGGFCFGEFF7FFACGGGFGFC9DFEDFCGFFCGGEC@FFF8GGGGDGGGGGGGFGFGFCACC@
@NMDZ 300
TGAGGAATATTGGTCAATGGACGAGAGTCTGAACCAGCCAAGTAGCGTGCAGGATGACGGCCCTATGGGTTGTAAACTGCTTTTATAAGGGAATAAAGTGAGTCTCGCGAGACTTTTTGCATGTACCTTATGAATAAGGACCGGCTAATTCCGTGCCAGCAGCCGCGGTAATACGGAAGGTCCGGGCGTTATCCGGATTTATTGGGTTTAAAGGGAGCGTAGGCCGGAGATTAAGCGTGTTGTGAAATGTAGACGCTCAACGTCTGCACTGCAGCGCGAACTGGTTTCCTTGAGTACGCACAAAGTGGGCGGAATTCGTGGTGTAGCGGTGAAATGCTTAGATATCACGAAGAACTCCGATTGCGAAGGCAGCTCACTGGAGCGCAACTGACGCTGAAGCTCGAAAGTGCGGGTATCGAACAGGATTAGATACCCT
+
GGGGGGGGGGGGGGGGGEGGGGGGFGGGGGGGGGGGGGGGGGGGGGGGGGGGFGGGFGGGGGGGGGGGGGGGGGGGGGGGGGGGGGGGGGFFCGGGGGGGGGGGGGGGGDGGGGGGGGGGGGGGGGGGGGGGGGGGGGGGGG>F??GGGGGGGGGGG@GGGGG>GGGGGGGGGGGGDGGGGGGGGGGGGEFEGGGGCCFGGGGGGGGEFFFFGGGGGGGGGGGGGGGGGGGGGFGGGGGGGFGGFDFFF@FF@FEGG>EGGD@CGFGGFGGGGGGGGGGGGGGGGGF@FFGFGGEEGGGGGGF?GGGGGGGGGGGECD@EFGGGGGGGGGGGGGGGGGFAGGGGEGGGGGGGGGGGGGFCGGGGGGGGGGGGGGGGGGGGGGGGGGFGGGDGGGGGGGGGGGGGGGGGGGGGGGGGGGGFFFGGGGGGGGGCCCCC
@NMDZ 301
TGAGGAATATTGGTCAATGGACGAGAGTCTGAACCAGCCAAGTAGCGTGCAGGATGACGGCCCTATGGGTTGTAAACTGCTTTTATAAGGGAATAAAGTGAGTCTCGCGAGACTTTTTGCATGTACCTTATGAATAAGGACCGGCTAATTCCGTGCCAGCAGCCGCGGTAATACGGAAGGTCCGGGCGTTATCCGGATTTATTGGGTTTAAAGGGAGCGTAGGCCGGAGATTAAGCGTGTTGTGAAATGTAGACGCTCAACGTCTGCACTGCAGCGCGAACTGGTTTCCTTGAGTACGCACAAAGTGGGCGGAATTCGTGGTGTAGCGGTGAAATGCTTAGATATCACGAAGAACTCCGATTGCGAAGGCAGCTCACTGGAGCGCAACTGACGCTGAAGCTCGAAAGTGCGGGTATCGAACAGGATTAGATACCCT
+
CFFGGFFFFGGFGGGGGGGGGGGGGG7FFEFGGGGGGGGGFEEFFGEGGGGDFCFFDF7CFGGGGGGG,EFEGFGGGGGGGCFFCE9?CFFFGGGGGGGGFG9<FGGDGGGDEGAFGGGGGGCDGGG9EC9FGGCGGGFFE=CEGGGGGG9EFGGFGGG@G?GECCBCE@7FGGFCE<FE?ADFGGGCF<:;CFE=?9F;CFFGFCFG;CF<>F51D>EEGGDFGGG@DFEFEFGF35GGFGGFFFFC>:C@+CCGG%FCCCD@<GCGGGGE@C@3;FCGB:=FG@A,,CFD@+C@=9E?GEEF@EDGGFGGGGEGGGGFGGFCGGGAEECAGGGGFDFCGGGGFFB,GFCFFC+EFDC,GEGGGGFF8GGGCGGGFGGGEGEFDEEEFGFFGFFGDEEFCCFF8@GGGDGGFF9FFAFFGGGGGFFCE<FBCCCC
@NMDZ 50728
TGGGGAATTTTGGACAATGGGGGCAACCCTGATCCAGCCATGCCGCGTGCAGGATGAAGGTCTTCGGATTGTAAACTGCTTTTGTCAGGGACGAAAAGGGACGTGATAACACCACGTTCTGCTGACGGTACCTGAAGAATAAGCACCGGCTAACTACGTGCCAACAGCCGCGGTAATACGTAGGGTGCAAGCGTTAATCGGAATTACTGGGCGTAAAGCGTGCGCAGGCGGTTTTGTAAGATAGATGTGAAATCCCCGGGCTCAACCTGGGAATTGCATATATGACTGCAAGACTTGAGTTTGTCAGAGGAGGGTGGAATTCCAAGTGTAGCAGTGAAATGCGTAGATATTTGGAAGAACACCGATGGCGAAGGCAGCCCTCTGGGACATGACTGACGCTCATGCACGAAAGCGTGGGGAGCAAACAGGATTAGATACCCT
+
FEGFGGGGFGGEGFGGDFFFGDEDEGFGGGGGGGGGGGGGGGDEGGGGEC<FEGGFDGGGGGGGGGDE:FFGGGGGFGGGGDFG<,C?FGGGGGEFCF7CDFEFGGGFGCFFEFGGDFGGGG,AFABFBFGFFGGGFGDFGGGFECGGE,2FDFFG??FFGCFA>DFGG<CFFCFC;CGFBFGE@CCFGGGGGCE==?@?CC#CFF>GGFGGGFGGGGGGGGG2GGGEGGG>CDGGD@;9798@=@@;:F>F:EF=@>CEGGGGFG8D9F=DCEF?F9FAGFFE<FE,AGGGFFEA,8GF=9FGFGFAFB@?EFGGGFFEFEF9EGGGGFGFCCGFCGF?=B9,;?FFGGFFEEFGFFB@BEGGFCGDGGFE8GEGGGGDGGFFF9GFFFFGGEGEGGGFE9CGFFEDDGGGGGGFGEGGFFFGGGFCC9GCFE@GCCCCC
@NMDZ 303
TGAGGAATATTGGTCAATGGGCGAGAGCCTGAACCAGCCAAGTAGCGTGCAGGATGACGGCCCTATGGGTTGTAAACTGCTTTTATAAGGGAATAAAGTGAGTCTCGTGAGACTTTTTGCATGTACCTTATGAATAAGGACCGGCTAATTCCGTGCCAGCAGCCTCGGTAATACGGAAGGTCCGGGCTTTATCCGGATTTATTGGGTTTAAAGGGAGCGTAGGCCGGAGATTAAGCGTGTTGTGAAATGTAGACGCTCAACGTCTGCACTGCAGCGCGAACTGGTTTCCTTGAGTACGCACAAAGTGGGCGGAATTCGTGGTGTAGCGGTGAAATGCTTAGATATCACGAAGAACTCCGATTGCGAAGGCAGCTCACTGGAGCGCAACTGACGCTGAAGCTCGAAAGTGCGGGTATCGAACAGGATTAGATACCCT
+
FCEFGGGGGGGGGGGGFGGFGGGGGGFFGFCF8EFCE@FFFE,@FGEGGGGGFFEEA,FFCF7,CCEDF,?F:F<FF9FEDGGGGGGGGGGGGGGGFF9FFFCEEFGGGGGDFFG99FFFFEFCGGDGCFGFGFC?EFD,:BCFFCCDDG,EF@>FDDE3DFGF)BAF:FCFEAFG<EF99@CC;<7$C>5;<3774CC;FGCBFG7<;<FGGFC'5/:C?86+GFGGGGGEE:;DC,;D7F?C@7C>FGDFCC:F:5>EEE9,CCCDFGCCGGF@+GFE,ECGFCGGGD9EGGE7GGGGGFCCGGGECCGGFCGGGFGGGFCFBB7GFEFFEFE8GFF=6,ECFC8GGCFFC=@BEFF7GGDGGFCFE8FGGGFGFGGGGGFFGGGGGGEGFFFF8EGCGF9GCGEGGEGCEGGGGGFEGGGGGGE9F8FCCBCC
@NMDZ 76456
TGAGGAATATTGGTCAATGGACGAGAGTCTGAACCAGCCAAGTAGCGTGCAGGATGACGGCCCTATGGGTTGTAAACTGCTTTTATAAGGGAATAAAGTGAGAGTCGTGACTCTTTTTGCATGTACCTTATGAATAAGGACCGGCTAATTCCGTGCCGGCAGCCGCGGTAATACGGAAGGTCCGGGCGTTATCCGGATTTATTGGGTTTAAAGGGAGCGTAGGCCGGAGATTAAGCGTGTTGTGAAATGTAGATGCTCAACATCTGCACTGCAGCGCGAACTGGTTTCCTTGAGTACGCACAAAGTGGGCGGAATTCGTGGTGTAGCGGTGAAATGCTTAGATATCACGAAGAACTCCGATTGCGAAGGCAGCTCACTGGAGCGCAACTGACGCTGAAGCTCGAAAGTGCGGGTATCGAACAGGATTAGATACCCT
+
GGGGGGGGGFGFGGGGEFAEEFGGGGGGGGGGFGFGEFFGGGGGFGEGGGGGGGGGGGGGGGGGGGGGGGGGGGGGGGGGGGGGGGGGGGFFGGGCCFFGGFEFGGGGGGGGGGGGGGFGGGGGCFFGGFGGGGGGGGGGGGDDGGGFGGGGGGGGGDGG:FECGECCFGGGFGGGE<:EFGGECCGGGGCFFGGGGGFGCGGGFF<EE,?<GFGEDEEGGGDFFFECCGF7GGGGEC8CGFGGFFF9EFGEEGFCGGGG<FGEF9F@FGEFFGFGGEEFGGGGCA8GGFCGGGGGFACFEDFGGGGGGFGFGGGF7FF<GGGGGGGGFAGGFCGFEEFFGGAEFGGGGGGGFEGDGGGGEGGGGGGGGGGFC<FGGGGGFC:FAECGGGGGGGGGGGGGFFFFFEGGGGGGGGGGGGGGGGGGGGGGGGGCCCCC
@NMDZ 305
TGAGGAATATTGGTCAATGGGCGAGAGCCTGAACCAGCCAAGTAGCGTGCAGGATGACGGCCCTATGGGTTGTAAACTGCTTTTATAAGGGAATAAAGTGAGTCTCGTGAGACTTTTTGCATGTACCTTATGAATAAGGACCGGCTAATTCCGTGCCAGCAGCCGCGGTAATACGGAAGGTCCGGGCGTTATCCGGATTTATTGGGTTTAAAGGGAGCGTAGGCCGGAGATTAAGCGTGTTGTGAAATGTAGACGCTAAACGTCTGCACTGCAGCGCGAACTGGTTTCCTTGAGTACGCACAAAGTGGGCGGAATTCGTGGTGTAGCGGTGAAATGCTTAGATATCACGAAGAACTCCGATTGCGAAGGCAGCTCACTGGAGCGCAACTGACGCTGAAGCTCGAAAGTGCGGGTATCGAACAGGATTAGATACCCT
+
CFGGGFGGGGGGGGGGGGGGGGGGGGGGGGGGGGGGGGFGFFGGGGEGEGGGGGFFGGGGGGGGGGFFEFGGGFGGGGGGGGFGGGGGGGFG=8EGGCFGGGGGFGGGGGGGGGGGGGGGGGGGGGGFGGGGCFGEGGGGGGEGGGGGGCFFG;FGGGGGGGFFEGFFFGGGGGGGGDEECFFDEGEGGGGGGGGGEGGFGGGFGGFFGFGGFGGDEEEFGFGF0F::EGGGFFGGEGGGFCFDFGGGF@BFFFDGEEEGGGGGGFFGGGGEGGCBC9FCFFCFGFF@GFGF?GGGGGFA9FE8GGDGGGF<CCGEGFFBFEGGECGECEGFCDGGFGGGFECFGGFGFGGGFF>BCFCBFGGGGFGFGGGGGGGGGGGGGGGGGGGGGGGGFGGGGGGGGGGFGGFC:CGEEGFFGGGGGGGGEE@CF<GCCCCC
@NMDZ 64682
TGAGGAATATTGGTCAATGGGCGAGAGCCTGAACCAGCCAAGTAGCGTGCAGGATGACGGCCCTATGGGTTGTAAACTGCTTTTATACGGGGATAAAGTGAGCCACGTGTGGCTTATTGCAGGTACCGTATGAATAAGGACCGGCTAATTCCGTGCCAGCAGCCGCGGTAATACGGAAGGTCCGGGCGTTATCCGGATTTATTGGGTTTAAAGGGAGCGTAGGCCGTTTGGTAAGCGTGTTGTGAAATGTCGGGGCTCAACCTGGGCATTGCAGCGCGAACTGCCAGACTTGAGTGCGCAGGAAGTAGGCGGAATTCGTCGTGTAGCGGTGAAATGCTTAGATATGACGAAGAACTCCGATTGCGAAGGCAGCCTGCTGTAGCGCAACTGACGCTGAAGCTCGAAAGCGTGGGTATCGAACAGGATTAGATACCCT
+
GGGGGGGGGGGGGFGGGGGGGGGGFGGGGDGGGGGGGGGGCCFGGGGGGGGGGGGFDGECFGGGFGAAGGGGGGGGGGGGGGGGGGGGGGGGGGGAFGGGGGGGGGGGFGGEGFGDFGGGGGGGGGGGGGGGGFGGGGDGGGGCGGGGGGGGG@GGGGGGGGGGDGGGGEGGGGFGGEGGGGGGGGGGGGGGGGGGFGGGGGGGGGGGGFFGGFGGGGGGGGGGGG0FCGGGFDGC:GGFGGGGGGGGGGGGGGGGFFGGGGGGGGGGGGF:GEGGEFFGDGFFGGGGGDFFEF:EGGGGGGGGGGGGGFFDGFGFGF77GGGGGGEGGGGGGGGGGGGGGGEFFF8CGGGGGGGGGGGF:GGFGGGGEGGFCEFGDAGGEF>GGGGGGGCGFDGGGGGGFGGGGGGFFFGGGGF@DGGGGGGGGGGGGFGCCCCC
@NMDZ 307
TGAGGAATATTGGTCAATGGGCGAGAGCCTGAACCAGCCAAGTAGCGTGCAGGATGACGGCCCTATGGGTTGTAAACTGCTTTTATAAGGGAATAAAGTGAGTCTCGTGAGACTTTTTGCATGTACCTTATGAATAAGGACCGGCTAATTCCGTGCCAGCAGCCGCGGTAATACGGAAGGTCCGGGCGTTATCCGGATTTATTGGGTTTAAAGGGAGCGTAGGCCGGAGATTAAGCGTGTTGTGAAATGTAGACGCTCAACGTCTGCACTGCAGCGCGAACTGGTTTCCTTGAGTACGCACAAAGTGGGCGGAATTCGTGGTGTAGCGGTGAAATGCTTAGATATCACGAAGAACTCCGATTGCGAAGGCAGCTCACTGGAGCGCAACTGACGCTGAAGCTCGAAAGTGCGGGTATCGAACAGGATTAGATACCCT
+
GGGGGFFGGGGGGGGGGGGGGGGGFGGGGGGGGGGGGGGGGGGGGFGGGGGGGGGGGGGGGGGGGGGGGGGGGGGGGGGGGGGGGGGGGGGGGGGGGGGGGGGGGGGGGGGGGGGGGGGGGGGGGGGGGGGGFGFGGGGGGGGGGGGFGGFGGFGGGGGGGGGGGGGGGGGGGFFFBFGGGGGGGGGGGGGFGGFEEGGGGGGGGGGGDBCAGGC;GGGGECCGG:ECFCFGGGFFE7GGGGGGFGGGGFFGFGGGGGGGGGFFGFFGGGGGGFGGGGFGGFGFGGGFGGGGGGGGGDFFCFDBGFBGGGFGGGGFGGGFGGGGGGDGGGGGGGGGFFGGF@EGGGGGGGGGGGGFGF<C@GGGGGGGGGGGGGFFGGGGGGGGGGGGGGGGGGGGGGGGGGGGGGGGGDGGGGGGGFGGGGGGGFGGFDGCCCCC
@NMDZ 308
TGAGGAATATTGGTCAATGGGCGAGAGCCTGAACCAGCCAAGTAGCGTGCAGGATGACGGCCCTATGGGTTGTAAACTGCTTTTATGCGGGGATAAAGTGAGCCACGTGTGGCTTATTGCAGGTACCGCATGAATAAGGACCGGCTAATTCCGTGCCAGCAGCCGCGGTAATACGGAAGGTCCGGGCGTTATCCGGATTTATTGGGTTTAAAGTGAGCGTAGGCCGTTTGGTAAGCGTGTTGTGAAATGTCGGGGCTCAACCTGGGCATTGCAGCGCGAACTGTCAGACTTGAGTGCGCGGGAGGTAGGCGGAATTCGTCGTGTAGCGGTGAAATGCTTAGATATGACGAAGAACTCCGAGTGCGAAGGCAGCCTGCTGTAGCGCAACTGACGCTGAAGCTCGAAAGCGTGGGTATCGAACAGGATTAGATACCCT
+
FFEFGFCFFGCEDCFFEECF@F@F:FG8EGEF@<FGGGFGGF<CCFCGGEFC<CEFG9,@C7+CF,CEFE,@?FEFGCEFFGA@5?F?=BCDE:EE<FE,EF,EF,FF<E=7DDFDFFFGDF=>BGCEF@:@FB@AFGGGG@:F:FEC9B,>DFD@CF31@CC,**=<C<#?3<BE=GG<GFCFE@4C;50*:<:A<C<0<;90FCC@=<,?E.81;C>EEC=CF2?)>F3FF?C9EFBF+GEFB=CCC:*>>?5>?F<FFF@,D=F=>FF>CE1:>FFGD:,B:AF@>@FD+7::DEEC@F,,=B+:?9,9FGEF:CF7GGFF77CCGCGEFCFA<<F,EAEE<:=CGGGGFB=::9,@+:>F9E<@EFF:C,8GGGEBF@69<C@CC;CGGFGF<7@<:,F,7F7EGFGGFEE8DFCFAGGFAGGGFC;@CCCC
@NMDZ 108155
TGAGGAATATTGGTCAATGGGCGAGAGCCTGAACCAGCCAAGTAGCGTGCAGGATGACGGCCCTATGGGTTGTAAACTGCTTTTATGCGGGGATAAAGTGAGCCACGTGTGGCTTATTGCAGGTACCGCATGAATAAGGACCGGCTAATTCCGTGCCAGCAGCCGAGGTAGTACGGAAGGTCCGGGCGTTATCCGGATTTATTGGGTTTAAAGGGAGCGTAGGCCGGAGATTAAGCGTGTTGTGAAATGTAGATGCTCAACATCTGCACTGCAGCGCGAACTGGTTTCCTTGAGTACGCACAAAGTGGGCGGAATTCGTGGTGTAGCGTTGAAATGCTTAGATATCACGAAGAACTCCGATTGCGAAGGCAGCTCACTGGAGCGCAACTGACGCTGAAGCTCGAAAGTGCGGGTATCGAACAGGATTAGATACCCT
+
FFGFFGCCFCFGGGECCEFEFGGGEFGF8FGGGGGFFGDGG<EC9<@FGGDFFGG8=CFFEGG7C,?FGGCCGEGGAFEEAFGGGGGGCEEDFFGCF9F<5E8F8,@DGFGCDGDFFFF9BACFG,,>FGEEFGGFGGGGCGEEGDEGGGC;F,8FFGE*@,>:F*CF+7,<9FEEEDCCE9C<CFGG@F=F<.4C.?89A@GCGFCCF@CCFGCCC:8,;:EF3<ED@#CGE?@CECCEGGGGFGGGGGGGGGFFCECFFFGFCFFFBGGB7DEF@DDGDFCFA,<=CA?F=+=4+F@FF<A@C+GECCC,FCFF@DFE,9FCC7FC<FF9AFEFGFGGFFB,@7<GGGFC6,:6-D<GGGGGGGGF?FGCFEFGGGGFC@@@CFGEF@;GGGGGGGGGFC9<GCCGECEF:FCFF@ECGFFGFGGGFGGCCCCC
@NMDZ 65074
TGAGGAATATTGGTCAATGGGCGAGAGCCTGAACCAGCCAAGTAGCGTGCAGGATGACGGCCCTATGGGTTGTAAACTGCTTTTATAAGGGAATAAAGTGAGCCTCGTGAGGCTTTTTGCATGTACCTTATGAATAAGGACCGGCTAATTCCGTGCCAGCAGCCGCGGTAATACGGAAGGTCCGGGCGTTATCCGTATTTATTGGGTTTAAAGGGAGCGTAGGCCGGAGATTAAGCGTGTTGTGAAATGTAGATGCTCAACATCTGCACTGCAGCGCGAACTGGTTTCCTTGAGTACGCACAAAGTGGGCGGAATTCGTGGTGTAGCGGTGAAATGCTTAGATATCACGAAGAACTCCGATTGCGAAGGCAGCTCACTGGAGCGCAACTGACGCTGAAGCTCGAAAGTGCGGGTATCGAACAGGATTAGATACCCT
+
GGGGGGFFGGGGGGFGGGGFFGGGGGGGGGGGGGGGGGGGGGGGCGGGGGGGFGGCFG@EFGGGGGGGGGGGGGGGGCCFFGGGFGGFGGGGF8EFA<A?BFGFFF>@,A?EE<FGGGGGGGFGGGGFCFFFGG<FFCEBGGGFECG#E;DF?@DFGC8@D8FFCEGC:<@;0@FFCFECCFFEGGCFGF5CCFC==?FF9F@FF?GFFFG>FFCBGECC84?FFFD3<<@CAF5:GGECFGGGGGCFFG3:,.F>)DDDGGC@9#<FFGG@.GEFCADGGDGGD@CFGFDGGGECGGFACAE,F>GGGFFGGFB@EGGGGGGGGGGGGGGGGGGFC,FEFAGGFFGDGGCGFGF7GGGGGGGDGFFGFGFGCCEGGGGF@F@9CGGGGGEGGGFFF@FF<GGGGGGFFCGGGGGGGGGGGGGGGGGGGGGCCCCC
@NMDZ 50257
TGGGGGATATTGCACAATGGGGGAAACCCTGATGCAGCGACGCCTCGTGGAGGAAGAAGGTCTTCGGATTGTAAACTACTGTTGTTGAGGAAGATAATGACGGGACTCAACAAGGAAGTGATGGCTAACTACGTGCCAGCAGCCGCGGTAAAACGTAGGGTGCAAGCGTTAATCGGAATTACTGGGCGTAAAGCGTGCGCAGGCGGTTTTGTAAGATAGATGTGAAAGCCCCGGGCTCAACCTGGGAGTTGCATATATGACTGCAAGACTTGAGTTTGTCAGAGGAGGGTGGAATTCCAAGTGTAGCAGTGAAATGCGTAGATAGTTGGAAGAACACCGATGGCGAAGGCAGCCCTCTGGGACATGACTGACGCTCATGCACGAAAGCGTGGGGAGCAAACAGGATTAGATACCCT
+
FF@CCC@FFEGCEFGGFGFGFG6+BF,CFFG<FEF,@,@B@7FF,BCFFGG8CFFFFF=EFGGGGGGDGBGGGGG9ECECDFGGGC,CFBFF8EFFFEFD?FC+BFABFFDD<F,<CDF@G#5A=,<2,:FF:>,FC7@FGGGGGDCFFC;@F:>@3F7@>F@FGG78;A8<;<F@;=8C<<<FCGGDEGFFECBE8EGCEC@CGFCFG;44FF3</CGGGGGFEGG=GGGFFFF<CCFFFFECFBEDGF9CGEA@E@GF9FF?EF@FDE:;=FAC95:94DF7F97E,F<AGFEE,,FCB,,,EED<E<F?C@CF7GFCCEE<FEF99CFFB@7F7GGCGGGGGGGFF7CF7FGFDFFFEEGDF<FEBFEFC,C,GDFFEGDGFCCC7GGFGGGFC,FCGFFFE9GGGGGCCCCC
@NMDZ 312
TGGGGAATATTGCACAATGGGCGCAAGCCTGATGCAGCCATGCCGCGTGTATGAAGAAGGCCTTCGGGTTGTAAAGTACTTTCAGCGGGGAGGAAGGGAGTAAAGTTAATACCTTTGCTCATTGACGTTACCCGCAGAAGAAGCACCGGCTAACTCCGTGCCAGCAGCCGCGGTAATACGGAGGGTGCAAGCGTTAATCGGAATTACTGGGCGTAAAGCGCACGCAGGCGGTTTGTTAAGTCAGATGTGAAATCCCCGGGCTCAACCTGGGAACTGCATCTGATACTGGCAAGCTTGAGTCTCGTAGAGGGGGGTAGAAGTCCAGGTGTAGCGGTGAAATGCGTAGAGAGCTGGAGGAATACCGGTGGCGAAGGCGGCCCCCTGGACGAAGACTGACGCTCAGGTGCGAAAGCGTGGGGAGCAAACAGGATTAGATACCCT
+
FED8FB@CEDFCFGGGGGG8@8FGEGGGGGGGGGDFGEDEDEGGGE:@@B<CCECEEGGG,9ECFCF7<B+CF,CCFCGGGGFG9,=@BC4>FFG,8BA7?F<FF<,,88,CFGG9DAB<,ACDFGC+>DC,>+@7F@FGFF7CA7FGC@3:FGGCG@<GDGGGG,3<FCFCG:FCEC<FEFBFEFGF;9+4C/G90(0A4*2C<<:?:<CF>8:>8ACGCCECEGEC=EGEGCC89FDGG;9CGCFCGGFC*CC@50<FGG<GGF1:A9FAD=0:9DGFGG@<@3,GFCGGF98EDD::+:7FFGECGEFDDGDBFFF4FEFGFE<GGGDGEFEFE7EGGGFF:AC,9,,,CDEFGFFGGGGGFGFF<EGEEF7F@F@@,F7FCFD@EE<GGGGGDCFECGGC:@7GGGGGGDEC<FEAGE9GGGGGGFFEGGCGCCCC9
@NMDZ 99568
TGAGGAATATTGGTCAATGGGCGAGAGCCTGAACCAGCCAAGTAGCGTGCAGGATGACGGCCCTATGGGTTGTCAACTGCTTTTATAAGGGAATAAAGTGGGGCTCGTGACTCCTTTTGCATGTACCTTATGAATAAGGACCGGCTAATTCCGTGCCAGCAGCCGCGGTAATACGGAAGGTCCGGGCGTTATCCGGATTTATTGGGTTTAAAGGGAGCGTAGGCCGGAGATTAAGCGTGTTGTGAAATGTAGACGCTCAACGTCTGCACTGCAGCGCGAACTGGTTTCCTTGAGTACGCACAAAGTGGGCGGAATTCGTGGTGTAGCGGTGAAATGCTTAGATATCACGAAGAACTCCGATTGCGAAGGCAGCTCACTGGAGCGCAACTGACGCTGAAGCTCGAAAGTGCGGGTATCGAACAGGATTAGATACCCT
+
F<EFGGGGGGGCA6EFFGGGGGGGEGGGGGGG@@FGGGDF8ACFGGGGGG76EFFGGGGGGGGGGGG88C:CF,<CFG@FFFGGGGDFCFDFDGGGA9FA98++8FEGFFGFF,BCFAFE<AFGGGGCFEGDFF<?BFCFFD@FG?DFDFGGGF8FG?CFFFFEEEGCFGGGGGF?EGGEEGEC<FGGGB<EEGCCCFF.FGGGGGFFEGGGGGGFGDGCGGEGGGEBF<@FGGGECEGGGGGGGGG@7*+:45GGF:FFE,;CFG<G?GFGGGEGFDCGGFGGFD8GGFGGFC:?EDGFFAFDGGGEFCFFDFFF+FGGGGGGGGGFFGFAFGGGFF6EECFFC,A7FFGGGGGGGFFECCGGGGGGGGGGGGGGGGFFCDGGDGGGGGEGFGGGGGGGGGGGGGEFB>GGGGGFFGGGGGGGGGGGGGGCCCCC
@NMDZ 78737
GGGGGAATATTGCACAATGGGGGAAACCCTGATGCAGCGACGCCGCGTGAGCGATGAAGTATTTCGGTATGTAAAGCTCTATCAGCAGGGAAGAAAATGACGGTACCTGACTAAGAAGCACCGGCTAAATACGTGCCAGCAGCCGCGGTAATACGTATGGTGCAAGCGTTATCCGGATTTACTGGGTGTAAAGGGAGCGTAGGCCGGAGATTAAGCGTGTTGTGAAATGTAGATGCTCAACATCTGCACTGCAGCGCGAACTGGTTTCCTTGAGTACGCACAAAGTGGGCGGAATTCGTGGTGTAGCGGGGAAATGCTTAGATATCACGAAGAACTCCGATTGCGAAGGCAGCTCACTGGAGCGCAACTGACGCTGAAGCTCGAAAGTGCGGGTATCGAAGAGGATTAGATACCCT
+
FGDECGF@CEGGGGFFGGGDFEGGGGGGGGGGGGFGFGFGGGGGCFCFFGGDFEGGGGG<FGGGGGGGGGGGFFGGGGGGGGGGGGFE@GGGGGFGGGFGCG7<FGF,8CFGGGCFFFFGGFGGGG9F:?>GG5C<GC5FD<CFGGGGGCEGGFEGCC@>FFFGFCFCEEE@FGGGGGGFGGGFFGGGGGGGGF=@CGGGE5CCGFG3@:GGCCCGGEC5EEFECDGGGGGA<E8FCFFG<GFCGEFFGGGFCF8GGGDFGFFDDFFAFDGDFFAE6GGGGG?;F7GDFBFGGGGFCGGEABGEGGGEC,GFCFDEB,GGGFFGF@FFFGFF<CDGCGGGGFC<EGGGF@FF<<FGFGGFCGF9FFGGGGCFFAGGGFF@<FFECGGGGEGGGGGGFGGGGGGGF9GGFFFA<CCC
@NMDZ 315
TGAGGAATATTGGTCAATGGGCGAGAGCCTGAACCAGCCAAGTAGCGTGCAGGATGACGGCCCTATGGGTTGTAAACTGCTTTTATGCGGGGATAAAGTGAGCCACGTGTGGCTTATTGCAGGTACCGCATGAATAAGGACCGGCTAATTCCGTGCCAGCAGCCGCGGTAATACGGAAGGTCCGGGCGTTATCCGGATTTATTGGGTTTAAAGGGAGCGTAGGCCGTCTGGTAAGCGTGTTGTGAAATGTCGGGGCTCAACCTGGGCATTGCAGCGCGAACTGTCAGACTTGAGTGCGCGGGAAGTAGGCGGAATTCGTCGTGTAGCGGTGAAATGCTTAGATATGACGAAGAACTCCGATTGCGAAGGCAGCCTGCTGTAGCGCAACTGACGCTGAAGCTCGAAAGCGTGGGTATCGAACAGGATTAGATACCCT
+
GGGGGGGFGGGGGGGGFGGFGGGGGGGFGGGGGGGGFGGFDGGGGFEGGGGGGGGGGGGGGEGGGGGGGGGGGGGCFGCGFGGGFGCFGDECEFFFGGEFGGFGGGGFDFGGGGC<?FFDFCFGGGGCEGGGGGCAFGGGGB@:FFGGDFGGGGGGG@:CEFGGG<<CF7EGEFGGGDGGGGFGGGECFG8FFFGEFFEGCFFGGGGGGF7FGGGFG5:*;FECFGB<DGGGEGEDE=8B/GGFGFGGGGGGGFF>FF><CCGFGGGGF=@CECGGGGGGGGFCGGGGGFGGGGF@7GDGFFGGGGGGGFGFFGGGGGGGGGGGGGGGGGGFFCFGGGGGGFGDFEFGGGFGGFC,EGGGGGFCGGGGGGGDGFFEFGGGGGDGDGGGGGFCGGGGGGGCFGGGGGGGGGFGFAGFGGGGGGGGGGGGGFGCCCCC
@NMDZ 86807
TGAGGAATATTGGTCAATGGACGGAAGTCTGAACCAGCCAAGTAGCGTGCAGGATGACGGCCCTATGGGTTGTAAACTGCTTTTATAAGGGAATAAAGTGAGAGTCGTGACTCTTTTTGCATGTACCTTATGAATAAGGAACGGCTAATTCCGTGCCAGCAGCCGCGGTAATACGGAAGGTCCGGGCGTTATCCGGATTTATTGGGTTTAAAGGGAGCGTAGGCCGGAGATTAAGCGTGTTGTGAAATGTAGATGCTCAACATCTGCACTGCAGCGCGAACTGGTTTCCTTGAGGACGCACAAAGTGGGCGGAATTCGTGGTGTAGCGGTGAAATGCTTAGATATCACGAAGAACTCCGATTGCGAAGGCAGCTCACTGGAGCGCAACTGACGCTGAAGCTCGAAAGTGCGGGTATCGAACAGGATTAGATACCCT
+
FF@CFFFGFGGGG9FFGFGGGGGCEFFGGGGGGGFGFGGGGGFGGGGGGGGFGGGGGCGEF7FEGGGGFGC:?ECGFGGFFGGFFGGGC=FGGCGGGGGGGGFFF9FG@EFGGGFFFG7FGGGGGGFFGGGGGGGGGAFG#CBCF::FFFGG?FCCFFF9DFC:FECFFE@;D9@>EFFGD5C>FGDEFEFFGC1C<FCB,FBGFCBCG>CCFC;BGGEE=FEFFE:GFC;EEEFGEGGGGGGEGGGFGGFF:CGFF7F@?D?:CFFFGGGDGGFFFFGFE<EF8CFGGFCFB@++E9FGFFFGGFC=GEBGGGGGGGF=GGECGGF?FDFCGGGGGGGGGFF8FDGGFGGFF?FB7GECCCDFGGGGGGGGGGGGGGFB+FDGGGEGGGGGFGGGGGGGFCF9GDGGGGGGGDGGCGGGGGGGGAGGFFGB@@8C
@NMDZ 104961
TGGGGAATATTGCACAATGGGGGAAACCCTGATGCAGCGACGCCGCGTGAAGGAAGAAGTATCTCGGTATGTAAACTTCTATCAGCAGGGCAGATAATGACGGTACCTGACTAAGAAGCCCCGGCTAACTACGTGCCAGCAGCCGCGGTAATACGTAGGTGGCAAGCGTTGTCCGGAATTATTTGGCGTAAAGCGCGCGCAGGCGGCTTCCTAAGTCCATCTTAAAAGTGCGGGGCTTAACCCCGTGATGGGATGGAAACTGGGAAGCTGGAGTAGCGGAGAGGAAAGTGGAATTCCTAGTGTAGCGGTGAAATGCGTAGAGATTAGGAAGAACACCGGTGGCGAAGGCGACTTGCTGGACGACAACAGACGCTGGGGCGCGAAAGCGTGGGGAGCAAACAGGATTAGATACCCT
+
@,CE@FDEFGGGGGEFGGFGGDCG@FEEGG@C<<F9<@CFGG7F7CCE7FFFFG,A=F8F,FEGFFDFGGCGC9EFGFGGG?FC?8,B4++BFFFF9FCDC=+BBFGGA,4C9B,,A=FEGGE:C@FCDADFEGCF?=,D,>><<F77<@BFCEGFGGGGFFFGCCB@FECEFG@F7CGEF9<2F,?*<*1C,?1:::*3C::C8C?E8GGGCF;+@:466C3?C>>><(#@><:CE*A82+BA>AF>?EEFC;FCC?,;A8>FGG>BFE<?DGF#<(A5?6E:FFE?,?F=B,54A8A=B>8++FEFB@<B?:><<F@BEEE<EEE<EEC4FC77CF?,@8,,,,,@,9FEEC6,,@FGEGECAC9,@:FDB88++:FB,BFE:F@FFEFGFGFEFEEF9FE;,9GFAC@CACC
@NMDZ 318
TGAGGAATATTGGTCAATGGACGAGAGTCTGAACCAGCCAAGTAGCGTGCAGGATGACGGCCCTATGGGTTGTAAACTGCTTTTATAAGGGAATAAAGTGAGTCTCGTGAGACTTTTTGCATGTACCTTATGAATAAGGACCGGCTAATTCCGTGCCAGCAGCCGCGGTAATACGGAAGGTCCGGGCGTTATCCGGATTTATTGGGTTTAAAGGGAGCGTAGGCCGGAGATTAAGCGTGTTGTGAAATGTAGACGCTCAACGTCTGCACTGCAGCGCGAACTGGTTTCCTTGAGTACGCACAAAGTGGGCGGAATTCGTGGTGTAGCGGTGAAATGCTTAGATATCACGAAGAACTCCGATTGCGAAGGCAGCTCACTGGAGCGCAACTGACGCTGAAGCTCGAAAGTGCGGGTATCGAACAGGATTAGATACCCT
+
GGFGGGGGGGGGGGGGGGFGGGGGGGGGGGGGGGGGGGGGGGGGGFGGDGGGGGGGGGGGGGGGGGGGGGGGGFGGGGGGGGGGGFGGGGGAFGGGFFGGGGGGGGGGGGGAFFGGGGGGGGGGGGGGGGGGGGGGGGGGGGGGGGGG?GGGGGGGGGGGGGCFGGGGGGGGGGGGGGGGGGGGGGGGGG:GEEGC8FGGFFGGGFFDFGCCGGGGEGGGGGGGGGGGGFFGGGFGGGGGGGGGFGCGGGGF@CGGGGFGGFCFGGGGCGGGGGFCGGGGGGGGGFFAF,GGGGEFGFCGEGF<GGGEGGGFGGGGGCFCGGGGGGGGGGGGGGGGGGGGGFEGGGGGGGGGFGEGGGGGCGGGGGGGGFGGGGGGGGGGGGGGGFGGGGGGGGGGGGGDFGGGGEF:FGGGGGGGGGGGGGGGGFGGGGGCCCCC
@NMDZ 319
TGAGGAATATTGGTCAATGGACGAGAGTCTGAACCAGCCAAGTAGCGTGCAGGATGACGGCCCTATGGGTTGTAAACTGCTTTTATGAGGGAATAAAGTGAGAGTCGTGACTCTTTTTGCATGTACCTTATGAATAAGGACCGGCTAATTCCGTGCCAGCAGCCGCGGTAATACGGAAGGTCCGGGCGTTATCCGGATTTATTGGGTTTAAAGGGAGCGTAGGCCGGAGATTAAGCGTGTTGTGAAATGTAGACGCTCAACGTCTGCACTGCAGCGCGAACTGGTTTCCTTGAGTACGCACAAAGTGGGCGGAATTCGTGGTGTAGCGGTGAAATGCTTAGATATCACGAAGAACTCCGATTGCGAAGGCAGCTCACTGGAGCGCAACTGACGCTGAAGCTCGAAAGTGCGGGTATCGAACAGGATTAGATACCCT
+
GGCEGGGGGGG,CCFGGEFFGGGGGGGGGGGGGGGGGGGFGGGGGGGGGGGGGGGFGGGGGCGFFGAFFGDGGGGGGGFCFGGGGGGGGGDGGGGGGGGGG?EFGG7B@CEFGGGGGG>FGGGGGEAGDEF9CEFGFGFGCCCEGGGGGFGGGGFCF?=FFGGGGGDGGGGGG:CGEFE>DEFCDCFFEC<,CE?BCGGGFGGCFGCFFGCCGGGGGGGGGGGGFGG:GFGGGGFDCCC8ECFCFGGGGGGCEEGFFBGGFFF<CFFFFGDGFFCF8GFFGFDDF8GGFCFGGGGGGGFGFGGGGDGEGFE,CGGGDGFGGGGCEF>GGGGGEGGFEFGGFFECF@F<GF<9GGGGDFGGGEGGGGGGGGFFCFDGGGGGEGGGGFECGGGEDGGGGGGGF@GFGGGGGGGGGGGGGGGGGGGGF<GGGGGCCCCC
@NMDZ 320
TGAGGAATATTGGTCAATGGACGAGAGTCTGAACCAGCCAAGTAGCGTGCAGGATGACGGCCCTATGGGTTGTAAACTGCTTTTATAAGGGAATAAAGTGAGTCTCGCGAGACTTTTTGCATGTACCTTATGAATAAGGACCGGCTAATTCCGTGCCAGCAGCCGCGGTAATACGGAAGGTCCGGGCGTTATCCGGATTTATTGGGTTTAAAGGGAGCGTAGGCCGGAGATTAAGCGTGTTGTGAAATGTAGATGCTCAACATCTGCACTGCAGCGCGAACTGGTTTCCTGGAGTACGAACAAAGTGGGCGGAATTCGTGGTGTAGCGGTGAAATGCTTAGATATCACGAAGAACTCCGATTGCGAAGGCAGCTCACTGGAGCGCAACTGACGCTGAAGCTCGAAAGTGCGGGTATCGAACAGGATTAGATACCCT
+
GGFEF@FGGGGCFGFFGGGGGGGGGGGGGGGGGGGFCFGFGGGFGGGGEGGGGFGFFGGGGGGGGGGGGGGGGGGGGGCGGGGGGGGGFGGGGGGGGGGGGFFGFFGGDG@CFGGGGGGDGGGFGGGGGGFDFEFGGCFG0GFFGGGF3GGGGGGG?=GG>FGCEBFGGCGFE@FGGG?F>DGGGGGGGGEGCFFE7-FFFGGGGGGGGGGGGGGFE8CEGF>E@FFFEFFGGGGFGEGFGGGGGGGGGGGGGGGGGGFGFGGFGGGGGGDGFGCF@FGGGGGGGFDFAD,GGGGGFE4<GGFFC=DGGGGGGGF7EF<AGGGGGGDGGFFFFDEF9GFAFGGFGFGGGGFGGFF:77GGGGGGGGGGGGGGDE@GGGGEEEFGGFEEGGGGGGGGGGGGFGGGGGGGEGGGFFEDGGGFEGGGGGCGGFFCCCCC
@NMDZ 321
TGAGGAATATTGGTCAATGGACGAGAGTCTGAACCAGCCAAGTAGCGTGCAGGATGACGGCCCTATGGGTTGTAAACTGCTTTTATGAGGGAATAAAGTGAGAGTCGTGACTCTTTTTGCATGTACCTTATGAATAATGACCGGCTAATTCCGTGCCAGCAGCCGCGGTAATACGGAAGGTCCGGGCGGTATCCGGATTTATTGGGTTTAAAGGGAGCGTAGGCCGGAGATTAAGCGTGTTGTGAAATGTCGACGCTCAACGTCTGCACTGCAGCGCGAACTGGTTTCCTTGAGTACGCACAAAGTGGGCGGAATTCGTGGTGTAGCGGGGAAATGCTTAGATATCACGAAGAACTCCGATTGCGAAGGCAGCTCACTGGAGCGCAACTGACGCTGAAGCTCGAAAGTGCGGGTATCGAACAGGATTAGATACCCT
+
CC;E?EGGGGGCFG<FG,C,CAFG:FGGGFFFC<-C,EFFGFGFGGGFGGF,CCFFG9FG+7@FF8ECFF,FBFCFGFF@,<<9?<EFF<CGF8FFF9CF?9?FEF:<+BFCFFGGCA79CFFGGGG,CF,,CFD?F,C<:8CCF<9B4;,,:>D9>,B<77B>FC;CC<:=C=:FCFC>@E2C2>)=#CEE@><:1F@E:FGEFF?C:BBF@:@F=:CGGF:=C;=CF@A89C@<:,>9;EDAF,GEC:*85>7DDFF@@@5,F97GCF<:<@ECGGGGFGFFA,F8C@FF8CBEGFDFFFFEFC7FEFEAFDF+7D@GEFFFEEC4<,EGFGGCBF9GGGGEDC?@EGGGFF77GEA:B:GFGF@GCGFE<D<CCGGGDE@9@GGGFDGGFFCFFDGGGGGFGEF@7BC,FCGGGFFDFDGGFGFEE8GCC8CC
@NMDZ 322
TGAGGAATATTGGTCAATGGACGAGAGTCTGAACCAGCCAAGTAGCGTGCAGGATGACGGCCCTATGGGTTGTAAACTGCTTTTATAAGGGAATAAAGTGAGAGTCGTGACTCTTTTTGCATGTACCTTATGAATAAGGACCGGCTAATTCCGTGCCAGCAGCCGCGGTAAACGGAAGGTCCGGGCGTTATCCGGATTTATTGGGTTTAAAGGGAGCGTAGGCCGGAGATTAAGCGTGTTGTGAAATGTAGACGCTCAACGTCTGCACTGCAGCGCGAACTGGTTTCCTTGAGTACGCACAAAGTGGGCGGAATTCGTGGTGTAGCGGTGAAATGCTTAGATATCACGAAGAACTCCGATTGCGAAGGCAGCTCACTGGAGCGCAACTGACGCTGAAGCTCGAAAGTGCGGGTATCGAACAGGATTAGATACCCT
+
GGGGGGGGGGGGGGGGGGGGGGGGGGGGGGGGGGGGGGGGGGGGGGEGCGGGGGGGGGGGGGGGGGGFGGGGGGGGGGGGGGGGGGGGGGFGGGGGGGGGGGGGGGGGGGGGGGGGGGGGGGGGGGGGGGGGGGGGGGGGGG?EGGGF@GGGGGGGGGGGGGGGGGGGGGGGGGGGGGGGCGGGGGGGGGGGGGGDGGGFGGGGGGGGGGGGGGGGGFGGGGGGGGGGGFGGDGGGGEGGGGFFAFGGGGFGGGGGGGFGGGGGGGGGGGGGGGGGGGGFGGGGGGGD8GGGGGGDGEGGGGGGGGGGGGGGF@GDGGFGGGGGCEGGGGGGGGGGGGGGGGGGGGGGGGGFEF:C,GGGGGGGGGGGGGFFF<GGGGGGGGGGGGECGGGGGGGGGGGGGGGGGGGGGGGGGGGGGGGGGGGGGGGGGGCCBCC
@NMDZ 323
TGAGGAATATTGGTCAATGGACGAGAGTCTGAACCAGCCAAGTAGCGTGCAGGATGACGGCCCTATGGGTTGTAAACTGCTTTTATAAGGGAATAAAGTGAGTCTCGTGAGTCTTTTTGCATGTACCTTATGCATAAGGACCGGCTAATTCCGTGCCAGCAGCCGCGGTAATACGGAAGGTCCGGGCGTTATCCGGATTTATTGGGTTTAAAGGGAGCGTAGGCCGGAGATTAAGCGTGTTGTGAAATGTAGATGCTCAACATCTGCACTGCAGCGCGAACTGGTTGCCTTGAGTACGAACAAAGTGGGCGGAATTCGTGGTGTAGCGGTGAAATGCTTAGATATCACGAAGAACTCCGATGGCGAAGGCAGCTCACTGGAGCGCAACTGACGCTGAAGCTCGAAAGTGCGGGTATCGAACAGGATTAGATACCCT
+
GC;FGGGGAGGF<CEFGGFFGGFFBFGGGGGGGGGGDGEF,FC,EFFFDGCEFGGGGGGGGGEG<CE<FFGEGFDFFGECFGGGEGFGGGFFFFD<FGG9,,EBFFGGFGC,9EF<??+C,C5CBFAEFGGE,8EC?52F>GG7FGF>B;3ABF9>F7+=3>1CC8FC<F7@C?CF'5:@E8CF2FC<CFF:AEFC?9:,0<?FCFCEGGC<GGGFGG???ECCFE?83/D@E>>?EGCEGGGGFD@:>'C:<:<F=?A@F7CFFG<D0FGE=9B@BBFGGFGFA,+,9AGGEFF@64,FCEC,B+@DFDGGFFC7CCFFGGGDEGGFD9GGGGGGF9CGFEF=,,FCGGGFFF@6C>FEB,@,GGGGGGEEFF,FGFGFF7@FCFFGEGGEGFGFFCGFFEGGFCC:@:GGFFC,EGFGFGGEF9GGGGGCCCC@
@NMDZ 65789
TGAGGAATATTGGTCAATGGGCGAGAGCCTGAACCAGCCGAGTAGCGTGCAGGATGACGGCCCTATGGGTTGTAAACTGCTTTTATAAGGGAATAAAGTGAGCCTCGTGAGGCTTTTTGCATGTACCTTATGAATAAGGACCGGATAATTCAGTGCCAGCAGCCGCGGTAATACGGAAGGTCCGGGCGTTATCCGGATTGATTGGGTTTGAAGGGAGCGTAGGCCGGAGATTAAGCGTGTTGTGAAATGTAGACGCTCAACGTCTGCACTGCAGCGCGAACTGGTTTCCTTGAGTACGCACAAAGTGTGCGGAATTCGTGGTGTAGCGGTGAAATGCTGAGATATCACGAAGAACTCCGATTGCGGAGGCAGCCCACTGGAGCGCAACTGACGCTGAAGCTCGAAAGTGCGGGTATCGAACAGGATTAGATACCCT
+
GGFFGCECG9C9EFGC6EFF8FGFFEGFGGGGFFFGGG9@FEDDFFGGGDGFFGGGGGG@:F+FGGFAC<,4BFGGGGDF9EFGGAAGGGGFCEFGGDFGGGGGDGG@EF+EF@D<FBFGGGGG9E<FGEFGFGFAFGGGF?CF++BCF9C*B=E8FFFFFFGCCCFGGGEFFFGG5>=CFGGF<FFGGG>5::F9BC@&3BGGFGGFFFBCC>F5?:ECEEGGFGEC@>:<,EFCEGGEGFGGEGCFC>CGGGEEFFDGGG8>=C@CFCGDGDGEGGFFGFCGGGGCGGFDCGEDGFFGGGGFGEE7ECFDF8GGGGGGFGF:CGDGGFFDAAGGFC,FC,F=,FFEACFGFEFBGDD7GEGFE,9GFC8D8DEDCFFECEGGFGGFF-GGFGFEGGEE6FCGGFEGGDGG@GFECCF<GGFE,GGFFCECCCCC
@NMDZ 325
TGGGGAATATTGCACAATGGGGGAAACCATGATGCAGCGACGCCGCGTGGAGGAAGAAGGTCTTCGGATTGTAAACTCCTGTTGTTGAGGAAGATAATGACGGTACTCAACAAGGAAGTGACGGCTACCTACGTGCCAGCAGCCGAGGTAAAACGTAGGTCAAAAGCGTTGTCCGGAATTACTGGGTGTAAAGGGAGCGCAGGCGGGAAGACAAGGTGGACGTGAAATCTATGGGCTTAACCCATAAACTGCTTTCAAAACTGTGTTTCTTGAGTAGTGCAGAGGTAGGCGGAATTCCCGGTGTAGCGGTGGAATGCGGAGATATCGGGAGGAACACCAGTGGCGAAGGCGGCCTACTGGGTACCAACTGACGCTGAGGCTCGAAAGTGTGGGTAGCAAACAGGATTAGATACCCT
+
G<C,@F,EFGGDDGFGDFDC,,BCF@<F,;EFAFFEE8FEGGGGGGGG@@E<FEFFGGGGG<EFF@FC@EGGBF<A<F<AC,EFGC8,B8<E<A<E9B,B<FG:F>,EAFFCGAFGD8,:B<B7FC@,DFF87=DFFG,@<>,>F#8F;F9FGGCEG036>F9C/>FC>4<3<CF5CFGABFGFDGFCACFFEB=855<:1>B>DC>GCF>;CGG4ECE@8EEFAEFE;CA<CGFF=CG<EEE@(A@>FE<CFDGGFD<FFGFD.AC,FB?GFFGGGFCEF9DFE@BCB8GFE=7GGFEGCFEF7EFFGGGGGC7DEF<FFFF:EECCDGFFCGGFECGDGGDGGFEGGEEECFF<GGGFFFFFFGF@7BB+,CGFDEGGGGGGF@GEECGEE9GGFFAGGGGGGGCGGFGCC8CC
@NMDZ 326
TGAGGAATATTGGTCAATGGACGAGAGTCTGAACCAGCCAAGTAGCGTGCAGGATGACGGCCCTATGGGTTGTAAACTGCTTTTATAAGGGAATAAAGTGAGTCTCGCGAGACTTTTTGCATGTACCTTATGAATAAGGACCGGCTAATTCCGTGCCAGCAGCCGCGGTAATACGGAAGGTCCGGGCGTTATCCGGATTTATTGGGTTTAAAGGGAGCGTAGGCCGGAGATTAAGCGTGTTGTGAAATGTAGATGCTCAACATCTGCACTGCAGCGCGAACTGGTTTCCTTGAGTACGCACAAAGTGGGCGGAATTCGTGGTGTAGCGGTGAAATGCTTAGATATCACGAAGAACTCCGATTGCGAAGGCAGCTCACTGGAGCGCAACTGACGCTGAAGCTCGAAAGTGCGGGTATCGAACAGGATTAGATACCCT
+
EFFGGFGGGGGFF<CCGGGGGGGGDGGFGGGGGGGGGGGGGGGGGGGE>GGA,BEFEGGGDEGGFGGGGGGGGGGGGG99FDFFGCGFGDC=FEGFFGGAFFEGFGFFDCCBFFDEFFFGGGGFFGGGGGG9FGGGGFGEFDCFCEGFFFGFGGGE,FBCFDFCE@FGGCFGFBD:EGEDDEEGGE)GFCAGGGFECGFE>C<GGGGFGFFFCEEGGGGGGGGFGGGGGGGGFGGGGGGGGGGGGGFGFFCC9CGFFFGGFGGFFDFGGGGGFGGGGGGGGFGGFFCGFFFFFGGGGGFGCE??DEGGEADBCGGGGEF<CGEF7EDGGGGGFGGGFGGGGGGCFFFFCGGGGGGFGGGGGDGGGGGGGGGGGGFGGGGFF@:GGGGGGGGDGFGGGGGGF@FGGGGEFEGGGGGGGGGFCGFGFCGGGGFBCCCC
@NMDZ 327
TGAGGAATATTGGTCAATGGGCGAGAGCCTGAACCAGCCAAGTAGCGTGCAGGATGACGGCCCTATGGGTTGTAAACTGCTTTTATAAGGGAATAAAGTGAGTCTCGTGAGACTTTTTGCATGTACCTTATGAATAAGGACCGGCTAATTCCGTGCCAGCAGCCGCGGTAATACGGAAGGTCCGGGCGTTATCCGGATTTATTGGGTTTAAAGGGAGCGTAGGCCGGAGATTAAGCGTGTTGTGAGATGTAGACGCTCAACGTCTGCACTGCAGCGCGAACCGGTTTCCTTGAGTACGCACAAAGTGGGCGGAATTCGTGGTGTAGCGGTGAAATGCTTAGATATCACGAAGAACCCCGATTGCGAAGGCAGCTCACTGGAGCGCAACTGACGCTGAAGCTCGAAAGTGCGGGTATCGAACAGGATTAGATACCCT
+
FGGGFEGGGGGGGGGGGGGGGGGGGGGGGGGGGGGGGGGGFFFGGGGGGGGGGGGGGGGGGGGGGGGFGGGGGFGGGGGGGGGGGGGGGFFGGGGGGGGGGGGGGGGGGGGGGGGGGGGGGGGGCFGGGGGGGGGGGFFGGGGCFGDFGFFGGGGGGGFF8BFGGGGGGGGGGGFECEECFGGDGGGFGGGGFGGGGGGG5BGGFGGGGGFEFFG78CGGGGGGGGFCFEG>FGGGGGGGGEBC9DFCC<GF:@EFGGGFDEFFGGFF4GFCGCDGFGGGGEGGG,3,<DEFDGF>7GDGGGGGGEGGGFGDGGGGDGGGGGGGGGGGGGGGGGFFAFFGGGGGGGF?GGGGGGGGGGF@@:ECGGGGGGGF9GDGGGGGFC7GGGGGGGGGGFFGGGF<FGGGGGGGGGGFFCGGGGGGGGGGGGFGGGGCC@,C
@NMDZ 328
TGAGGAATATTGGTCAATGGACGAGAGTCTGAACCAGCCAAGTAGCGTGCAGGATGACGGCCCTATGGGTTGTAAACTGCTTTTGTCAGGGACGAAAAGGGATGCGATAACACCGCATTCTGCTTACGGTACCTGAAGAATAAGCACCGACTAACTACGTGCCAGCAGCCGCGGTAATACGTAGGGTGCAAGCGCTAATCGGAATTACTGGGCGTAAAGCGTGCGCAGGCGGTTTTGTAAGATAGATGTGAAATCCCCGGGCTCAACCTGGGAATTGCATATATGACTGCAAGACTTGAGTTTGTCAGAGGAGGGTGGAATTCCAAGTGTAGCAGTGAAATGCGTAGATATTTGGAAGAACACCGATGGCGAAGGCAGCCCTCTGGGACATGACTGACGCTCATGCACGAAAGCGTGGGGAGCAAACAGGATTAGATACCCT
+
GGFGGEFGGGGGEFFGGGGCGGGGFGGFEG9@FGGGGGGG,CFGGFCF@EGGFGGGFGGGDGGGGGCEEEEDFGFGGGDGGGGGGGAFFFCGGCECCCFCFGGGG7FFFGGDGGDFGGGGFDFG,EFFGG77FFFDFFFFGDFDFGGCFGGGGDFGBG?F>CFFGEFCGGEFGDGE<CFGFCGGDFGGGGGEFFGGG@EFFE?7FFCF>CGGGFGGGGGGGGGGECEEFEGGGGDG9GGGGGGGF@?GFFE<@E+CFGFFBEEFFGGGFGGGGGFFEBFEC<@CCGGGE9GGFE9DA9GGF9EEFFGFCGFDFBDBDCFCA8FAGGFBGFFFAGGGFGFFCECGEGGFGGGGGGGGGGGGDGDCGGGGF7GGGGEFFC:,AGGGGFGEAGGFE7GEEDGFFCC,F,GEGGGGGGGGGGGGGGGGGGDGGGGF9GGGGCCCCC
@NMDZ 73522
TGAGGAATATTGGTCAATGGGCGAGAGCCTGAACCAGCCAAGTAGCGTGCAGGATGACGGCCCTATGGGTTGTAAACTGCTTTTATAAGGGAATAAAGTGAGCCTCGTGAGACTTTTTGCATGTACCTTATGAATAAGGACCGGCTAATTCCGTGCCAGCAGCCGCGGTAATACGGAAGGTCCGGGCGTTATCCGGATTTATTGGGTTTAAAGGGAGCGTAGGCCGGAGATTAAGCGTGTTGTGAAATGTAGACGCTCAACGTCTGCACTGCAGCGCGAACTGGTTTCCTTGAGTACGCACAAAGTGGGCGGAATTCGTGGTGTAGCGGTGAAATGCTTAGATATCACGAAGAACTCCGATTGCGAAGGCAGCTCACTGGAGCGCAACTGACGCTGAAGCTCGAAGGTGCGGGTATCGAACAGGATTAGATACCCT
+
,,<E@EFGGGGFCGGGGG,E<FGDECFFGGGFCGGCE8<CFF,FDF:FFGGF8FFFFEBFGGG,CEGGGGGG7CFFG9EFGAEF<E<EFGG?BF=FGGGGG9,B?FCFC@B9<FFGGGGGGCFFGF<FG9FFDFGGGG@FCFF>C:F,DE=C=@BF;DFDCEFG>EGDE#CFGGGGGGGD>CGGGGGG:CF:FDF9BEEGGGEECDFGGGGGG?8CEEECCECECCEFCCCGGEFEGC;C*CE'#<C9GFF<@FEG;>;>;FFFFC?:GFCC:B=3DFEDEFFGGCD<FFDFDGGGGFGGGGFDF+C7GFFCFF+GGFGEFFF>7=,FFDF?C,B99FF9GF?<<GF7AGFEE?@,,FFGGGGGFEC,GGFCFGFGFCEGEFE9GGFGEECEGGFGGGGGDCE,,@CF@7FDGFGGGFF<DFEGDEA<F;-A@-@6
@NMDZ 98426
TGAGGAATATTGGTCAATGGACGAGAGTCTGAACCAGCCAAGTAGCGTGCAGGATGACGGCCCTATGGGTTGTAAACTGCTTTTATAGGGGGATAAAGTGTGCCACGTGTGGCATATTGCAGGTACCCTATGAATAAGGACCGGCTAATTCCGTGCCAGCAGCCGCGGTAATACGGAAGGTCCGGGCGTTATCCGGATTTATTGGGTTTAAAGGGAGCGTAGGCCGCTTGGTAAGCGTGTTGTGAAATGTCGGGGCTCAACCTGGGCATTGCAGCGCGAACTGCCAGACTTGAGTGCGCAGGAGGTAGTCGGAATTCGTCGTGTAGCGGTGAAATGCTTAGATACGACGAAGAACTCCGATTGCGAAGGCAGCCTGCTGTAGCGCAACTGACGCTGAAGCTCGAAAGCGTGGGTATCGAACAGGATTAGATACCCT
+
FGFGGFGGGGGECGFEGGGFFGGGGGGGFGGGGGGGGGCFGFFGEFGGGEGGGGGGGGGGEGGGGGFGFFFFGGGDFGGGGGFGG9FGFGGFFFFDFFFGFGGGGGGFEFFEGFFFFGGGGGGGGGGGGFFGFGGGGGFGDFFGG3GGGDEGFGGGGGGGGGGGEDFFBFG@FFGGGGGGGC<BEGGGGGGEA:>E>CFFGFGFGCFEC?:CFGGDEGGGGGGEAFG8GGGGGGGGGGE8GGFGFF=EGFGGGFFD?AFGGGGFCFD;>GGGFGFEEDGDFD>F<DGFFEF<EFCCDGE@DFEE==C@+8GGGGGGF7DDGF=GC+EGGGGGGGGGGGGGFFGFCEFFGGGGGFF@GCECGCEF@EEDCFF7CFFCCFGGDF@FFGCGGEGCFGGGGGGFDEE@;@+GGGFCGGGGF<ECFEFFGGGGFFFB@BCC
@NMDZ 52500
TGGGGAATATTGGTCAATGGACGAGAGTCTGAACCAGCCAAGTAGCGTGCAGGATGACGGCCCTATGGGTTGTAAACTGCTTTTATAAGGGAATAAAGTGAGAGTCGTGACTCTTTTTGCATGTACCTTATGAATAAGGACCGGCTAATTCCGTGCCAGCAGCCGCGGTAATACGGAAGGTCCGGGCGTTATCCGGATTTATTGGGTTTAAAGGGAGCGTAGGCCGGAGATTAAGCGTGTTGTGAAATGTAGACGCTCAACGTCTGCACTGCAGCGCGAACTGGTTTCCTTGAGTACGCACAAAGTGGGCGGAATTCGTGGTGTAGCGGTGAAATGCTTAGATATCACGAAGAACTCCGATTGCGAAGGCAGCTCACTGGAGCGCAACTGACGCTGAAGCTCGAAAGTGCGGGTATCGAACAGGATTAGATACCCT
+
GGGGGGGGGGGGGFGGGGGGGGGGGGGGGGGGGGGGGGGGFGGGGGGGGGGGGGGGGGGGGGGGCGGGGGGGGGGGGGGGGGGGGGGGGGGGCGGFGGGGGGGGFGGGGGGGGGGGGGDFGGGGGGGGGGFGGGFFFGGGGFGGGGGGGGGGGGGGGGGGGGGGGGEGGGGGGGGGEGDFGFGGDGGGGGCGGGGFFGGGGG<GGGGGGGGGGGGGEGGGGGGGGGGGGGFFGGFFGGGGGGGGGGGFGGGGGGGGGGFFGFGFGGGGGGGGDGGGGGGGGFGGFGFFGGDGGGGGGGGGFFGFEGGGGGGGGFF@CGF@GGGGGGEGGGGGFFGGGGGGGGGGGGGGGGGGGFFGGGGFGEGFGGGGGGGGGGGGGGGFCF>GGGGGGGGGGGFGGGGGGGGGGGGGGEGGGGGGGGGGGGGGGGGGGFGCCCCC
@NMDZ 332
TGAGGAATATTGGTCAATGGGCGAGAGCCTGAACCAGCCAAGTAGCGTGCAGGATGACGGCCCTATGGGTTGTAAACTGCTTTTATAAGGGAATAAAGTGAGCCTCGTGAGGCTTTTTGCATGTACCTTATGAATAAGGACCGGCTAATTCCGTGCCAGCAGCCGCGGTAATACGGAAGGTCCGGGCGTTATCCGGATTTATTGGGTTTAAAGGGAGCGTAGGCCGGAGATTAAGCGTGTTGTGAAATGTAGATGCGCAACATCTGCACTGCAGCGCGAACTGGTTTCCTTGAGTACGCACAAAGTGGGCGGAATTCGTGGTGTAGCGGTGAAATGCTTAGATATCACGAAGAACTCCGATTGCGAAGGCAGCTCACTGGAGCGCAACTGACGCTGAAGCTCGAAAGTGCGGGTATCGAGCAGGATTAGATACCCT
+
<FGGFGGGGFG<,EFFGFFFGGEFECFDF8FGGGGG@8CCEGGGGGGGCGGGFEGGDEFEGGGGG<<CGEEG=E9FFFCEDGGGGE<FDFGCEFGE,BAAFEF@FGGGGCC?C<=<F9FCFGGGG9?FF<FGAEFFA?@E8DGFCFGC=C=FFGF=DBFCFFGGECFG<FCGFGC,8FCCC=9F?C?GGC<FE=<,7CCFEFFFC,+=FFCFG@E>EGGGEE86FCC@EEFCFGFGGGDGGFE5@?@FG;B:><:C#8FFG9DCF@CCECB.@FB77@GEGGGGFDCGFB,,68++GGFGFGGGC:GFC,C5+<@:=<?=A,FCB:@5E@9CDDA8FF@9EAFGGGFC9CE<CGGF7DFFCFB,F6C,ED@F<C@C,E7EF@7FFFFF@B8+CCGFDGGGCCFC8CCGGCF<FC<EEFGGGFGFFCE9EF8CCB@<
@NMDZ 57298
TGAGGAATATTGGTCAATGGGCGAGAGCCTGAACCAGCCAAGTAGCGTGCAGGATGACGGCCCTATGGGTTGTAAACTGCTTTTATAAGGGAATAAAGTGAGTATCGTGAGACGTTTTGCATTTACATTATGAATAAGGACCGGCTAATTCCGTGCCAGCAGCCGCGGTAATACGGAAGGTCCGGGCGTTATCCGGATTTATGGGGTTTAAAGGGAGCGTAGGCCGGAGATTAAGCGTGTTGTGAAATGTAGACGCTCAACGTCTGCACGTCAGCGCGAACTGGTTTCCTTGAGTACGCACAAAGTGGGCGGAATTCGTGGTGTAGCGGTGAAGTGCTTAGATATCACGAAGAACTCCGATTGCGAAGGCAGCTCACTGGAGCGCAACTGACGCTGAAGCTCGAAAGTGCGGGTATCGAACAGGATTAGATACCCT
+
CFFFGGGGGGGGFCCFGGG@FGGGGGGGG8AEFFFGGGGGG8<FFGEE7CDFEGCFFGGGGGG,EFG8E6=CBFCEFAFGG9FCF,CCEF,,AEEFG,,,,EB,,B4AEE:,:+:9B?4?FF,?BE,5EF,EECDDEFE?,:>BCFEG,3,,D=8CFG87@8B=FC::-@<@3EC;#@>:,>7>EG?:F9ECEGC<<33%?;#CFGCCFC?/B:FEC,?E=342(*6$989GEEE<CECCFD0>GFGGB>:05</:<D>8>5,DD3+<>,+GFC==3,DFFGFBDBGGFFGF==F@:,EF>8,DF:7F:,B,FDFGGGGGGFGGGGEFGFGFC:,A,CEE?FAFC,E:,CCF<?@FCFFFGGGFGGGFFFEF9FFCFFFF7F7FFCDGGGGGFGGGGFEFDCGGFC6+EDGGGGGGGGGGGGGGGGGFGFGCCCCC
@NMDZ 52755
TGGGGAATATTGCACAATGGGGGAAACCCTGATGCAGCGACGCCGCGTGAAGGAAGAAGTATCTCGGTATGTAAACTTCTATCAGCAGGGAAGATAGTGACGGTACCTGACTAAGAAGCCCCGGCTAACTACGTGCCAGCAGCCGCGGTAATACGTAGGGGGCAAGCGTTATCCGGATTTACTGGGTGTAAAGGGAGCGTAGACGGACTGGCAAGTCTGATGTGAAAGGCGGGGGCTCAACCCCTGGACTGCATTGGAAACTGTTAGTCTTGAGTGCCGGAGAGGTAAGCGGAATCCCTAGTGTAGCGGTGAAATGCGTAGATATTAGGAGGAACACCAGTGGCGAAGGCGGCTTACTGGACGGTAACTGACGTTGAGGCTCGAAAGCGTGGGGAGCAAACAGGATTAGATACCCT
+
GGGGGCGGGGGGGGGGGGGGGGGGGGGGGGGGGGGGGGFGGGGGGGGGGGGGGDGGGGGGGGGGGGGGGGGGGGGGGGGGGGGGGGGGFGGCFGGFFGGCGGGDGGGGGGFGGGGFGGF9FDGGGGGGG@FGDDGGDCF@GGGGGGGGGDC9FFGGGGGGGFFGGGGGGDEGGGGGECFGGG>GGGFGEFGGGGGGDGGDFDDGGGEDEGGGGCF,DGFE9FGGGGEFCCGGGGG@DCGGGGGGGGGGGGGGGGGFGFGGGGGGCFGGGFDGGGGFFFGECEFGFCGEGFFCFFAFFGGGGGGGGGGFGFGFCB7GGGGGGGGGGGGFGGGGGGGGGGGGGGGFFGGGEFGGFGFGGGGGGDGGGGGGGGGGGGGGGGGGGEGGGGGGGGGGGGGGGGGGGGFFFFGGGGGCCCCC
@NMDZ 58840
TGAGGAATATTGGTCAATGGGCGAGAGCCTGAACCAGCCAAGTAGCGTGCAGGATGACGGGCCTATGGGTTGTAAACTGCTTTTATAAGGGAATAAAGTGAGTCTCGTGAGACTTTTTGCATGTACCGTATGAATAAGGACCGGCTAATTCCGTGCCAGCAGCCGCGGTAATACGGAAGGTCCGGGCGTTATCCGGATTTATTGGGTTTAAAGGGAGCGTAGGCCGGAGATTAAGCGTGTTGTGAAATGTAGATGCTCAACATCTGCACTGCAGCGCGAACTGGTTTCCTTGAGTACGCACAAAGTGGGCGGAATTCGTGGTGTAGCGGTGAAATGCTTAGATATAACGAAGAACTCCGATTGCGAAGGCAGCTCACTGGAGCGCAACTGACGCTGAAGCTCGAAAGTGCGGGTATCGAACAGGATTAGATACCCT
+
GGDFGFGGAFFFCFGGGGGGFGGGGGGGGGGGG<@FFG<FAFEFGGGGGE<<EFGGGFEG+7@FGFFF@E7FFGGGGGGFGGGFCFCFFF8E,CFEFGFFA9,5:FFGEFB?<,C<B?=<E<<FF9B+DFDCCF,5CE,F==F@CEE<9@0:>73@FFFBD@FGGDF>AGG;GB@C<F2C?:DFEGFGGEDCGGCG@FGFAGGFF=3FFGG;C7GFEDF<EFCDE@?#,*F8=AEDCFE9GGGGGGFFGGGF@:F<F@GFCEFFGGFGFEGGF<7F87GF>.FFBA=?GGGGFDFFF<CFCFF,C?:CGCGGGGGFF7D8GGGGGGGGGGGGGGGGGFFDGGGFC,:7GGGGFF@:CFCCGEGGGGGGGGFGFE:<GGFB+6+D<GGGGGGGGGGGFCGGFEGGFC@+@CGGGGGCGGGGGGGGFDCGGGGCCCCC
@NMDZ 57688
TGAGGAATATTGGTCAATGGGCGAGAGCCTGAACCAGCCAAGTAGCGTGCAGGATGACGGCCCTATGGGTTGTAAACTGCTTTTATAAGGGAATAAAGTGAGTCACGTGAGGAGGTTTGCATGTACCTTATGAATAAGGACCGGCTAATTCCGTGCCAGCAGCCGCGGTAATACGGAAGTTCCGGGCGTTATCCGGATTTATTGGGTTTAAAGGGAACGTAGGCCGGAGATTAAGCGTGTTGTGAAATGTAGATGCGTAACATTTGCACTGCAGCGCGAACTGGTTTCCTGTAGTACGCACACAGTGGGCGGAATTCGTGGTGGAGCGGTGAAATGCTTAGATATCACGAAGAACTCCGATTGCGAAGGCAGCTCACTGGGGCGCAACTGACGCTGAAGCGCGAAAGTGCGGGTATCGAACAGGATTAGATACCCT
+
<CFGGFGGFGG9FGDAFCFE8CFEEFFDGGFFFFGGGCFGFFFCFA6BFFGCFDF=FFEEFCFC<6:EDECGEEF<E<<FGGAFECGDF?FEE8FGFAA?C<FF,EC,<EFE<++8B?@CCFFFCE9??FEEFGFGFGGA=<CCEF7FF=@FFD+@@FF+>8FFGG+@CECCFFCC*6>,?DFC:B@19FFDF;F8:FG<AC<<<+C<:CC9B983#C7*:</++95;@,,=<C89/9@F:F@977D5=8,>7@@3,,FF;B@,,;@AGF7GEEF=+<,FD<F>,=:<8F7CGDGF@5,,9C,<DGCEDGAB7CCEFFF<44C+GEGFF?A9FBD<FFFEEC,AECB,9FEDEB@-7<=@=FC,BFCFE6FCFC6<@C@@8@+DEEFB,FGGFCFB7CGF@B<CEC+>FCFEEGGGFDEF9GGGFAGGFGF<CCCC
@NMDZ 101505
TGAGGAATATTGGTCAATGGACGCAAGTCTGAACCAGCCAAGTAGCGTGCAGGACGACGGCCCTCTGGGTTGTAAACTGCTTTTAGTTGGGAATAAAGTGCACCACGTGTGGTGTTTTGTATGTACCCTCAGAAAAAGGACCGGCTAATTCCGTGCCAGCAGCCGCGGTAATACGGAAGGTCCAGGCGTTATCCGGATTTATTGGGTTTAAAGGGAGCGCAGGCGGACCTTTAAGTCAGCTGTTAAATACGGCGGCTCAACCGTCGAACTGCAGTTGATACTGGAGGTCTTGAGTGCACACAGGGATACTGGAATTCATGGTGTAGCGGTGAAATGCTCAGATATCATGAAGAACTCCGATCGCGAAGGCAGGTATCCGGGGTGCAACTGACGCTGAGGCTCGAAAGTGCGGGTATCAAACAGGATTAGATACCCT
+
FFFE@=CEFF9EFCFGGFAFGGGGGGCCFFGGFFFGG8DEGFF9CFFGGGGGGEGGGGGGGGGGGGFFGGGDFDDFFG9EF<9F<EEGGFGFFGGGGGG?EGGGGGG7EFFCF7EFFFGGGGGGGGG,5ADFDBD8FF:@FGD>FFGD>CEFGG?FFGGGEGGGD;FG7<BF2?<CEEE22><FEFFDGCCCCFD??FFFCFCFFC;BF8ECGEC?;EC=8EC:>?:@AFCEFCEF?.>?GC@#@CGGGDGGF>8:GGGGGGEGDDCF@EGF>DFG,<EFDEF@AFEAFCGGDFDFGEFF?EBGF<E?<GFFAFB9?<:,DGGGEFCGGFCFF?GFF9EGGGGF<AFE<<CFFB>-GGGCEGGGGGGGFFGFFF:FF@F@FF<CCEGEEFEEGFGGGFCC9,FGGF@+F7GGF9GGGGGFGGDFGGGGGF<CCC@C
@NMDZ 338
TGGGGAATATTGCGCAATGGGGGAAACCCTGACGCAGCAACGCCGCGTGATTGAAGAAGGCCTTCGGGTTGTAAAGATCTTTAATCAGGGACGAAAAAAATGACGGTACCTGAAGAATAAGCTCCGGCTAACTACGTGCCAGCCGCCGCGGTAATACGTAGGGAGCAAGCGTTGTCCGGATTTACTGGGTGTAAAGGGCGCGCAGGCGGGCCGGTAAGTTGGAAGTGAAATCTATGGGCTTAACCTATAAACTGCTTTCAAAACTGCTAGTCTTGAGTGCAGGAGAGGCAGGCGGAATTCCTTGTGTAGCGGTGAAATGCGTAGATATACGGAGGAACACCAGTGGCGAAGGCGGCCTGCTGGACATTAACTGACGCTGAGGCGCGAAAGCGTGGGGAGCAAACAGGATTAGATACCCT
+
CFDGGGGE@EGGGEFECFGFFEGGGFGGGGGG?FGGGGG8FGGGGGFFEFF<EEEEFGGF8,EFGGGGGBFF<FFD9EFG9<?CFFDGGGGGFGGF+BE+,C:5CCF7+,@9=FFCFGAFAD,<<BC7>EGGAD,>,><54CE#>7CCC76#984GGGF:$=2#;112=CCF;#=C7CCCE>:;:CGFFC<AC<#<DE;DC>C,GGDFG>'/&:=6?>?7CE>#D:GFC@3#@,G@EGF@,E>B,,,<<F>=FFDCEC,>GF?AFB,C,EFCFFFD?,8,,ECGEF<4+:7GCFAECF?==+FGGGGGGGGF9GE:7GEFFFGGGGFGFDGGFCGGGGGGGGGGGGFFCEGGGGGGFGFGGGFCC,FGGGGEEEGGGGGGGGGCGGGGGGGGGGGGGGGGGGGGGGGGGGGGGGCCCCC
@NMDZ 339
TGGGGAATATTGCGCAATGGGGGAAACCCTGACGCAGCAACGCCGCGTGATTGAAGAAGGCCTTCGGGTTGTAAAGATCTTTAATCAGGGACGAAACAAATGACGGTACCTGAAGAATAAGCTCCGGCTAACTACGTGCCAGCAGCCGCGGTAATACGTAGGGAGCAAGCGTTATCCGGATTTACTGGGTGTAAAGGGCGCGCAGGCGGGCCGGTAAGTTGGAAGTGAAATCTATGGGCTTAACCCATAAACTGCTTTCAAAACTGCTGGTCTTGAGTGATGGAGAGGCAGGCGGAATTCCGTGTGTAGCGGTGAAATGCGTAGATATACGGAGGAACACCAGTGGCGAAGGCGGCCTGCTGGACATTAACTGACGCTGAGGCGCGAAAGCGTGGGGAGCAAACAGGATTAGATACCCT
+
GGGGGGGGFGGGGGGGGGGGGGGGGGGGGGGGGGGGGGFGFGGGGGGGGGGGGGGGGGGGCGGGGGGGGGGGGGGGGGGGGGGGGGGGGGFFGGEGEGGGGGGGGGGGFD,BFFGGGGGGGGGDG?GGGGGGGGGG?GGGGGGGGGGGGGGGGG=FGGGGFGGGGGGGGGGGCGGECFCGFCFGGFGGGGGFGGGGGGDGGGGGGGDGGGGGGGGGFFFEFCB@CFFG>E;GFGCFGGGGGGGGFFGFGGFFGFDGGFFGGGGFGFGGFF9FGGGGGGGGGGGGFGGF<?CEBGGGEFGGGGGGGGGGGFGGFGGGGDGGGGGGFGFGGEGGGGFGFGCGGGEGGGGGGGGGGGGGFGGGGGGGFGGGGGGGGGGGGGGGGFGCGGGGGGGGGGGGGGGGGGGGGGFFGGGGGGCCCCC
@NMDZ 104422
TGGGGAATATTGCACAATGGGGGAAACCCTGATGCAGCGACGCCGCGTGGAGGAAGCAGGTCTTCGGATTGTAAACTCCTGTTGTTGAGGAAGCTAATGACGGTACTCAACAAGGAAGTGACGGCTAACTACGTGCCAGCAGCCGCGGTAAAACGTAGGTCACAAGCGTTGTCCGGAATTACTGGGTGTAAAGGGAGCGCAGGCGGGAAGACAAGTTGGAAGTGAAATCTATGGGCTCAACCCATAAACTGCTTTCAAAACTGTTTTTCTTGAGTAGTGCAGAGGTAGGCGGAATTCCCGGTGTAGCGGTGGAATGCGTAGATATCGGGAGGAACACCAGTGGCGAAGGCGGCCTACTGGGCACCAACTGACGCTGAGGCTCGAAAGTGTGGGTAGCAAACAGGATTAGATACCCT
+
E8FFB,@FGGGGGGGGGG9E@CF@FGGFEGGEGGGGGGDEGGGGGGC++FEFEEDF,CFFF@FFGG7B:CGFGGFGAA<ECEFGF8<EFGGGG,EFGGGGCECFGE9AFFFFGFGGFCFGGGGGGGGGGFGGEGFCGFFGGDC,>7FGGCFFG?CGFGGFGGGFGCCFCC<<C@?FEGDC;@FCGGGGFGFFGEC*:4<FGCCGEGBEGE#;@;@CFFGGGFCCCGGDEFE7:FCGGGGGFDF9CF=>CCGDCFC8<D,F<EECF><E?GGFF=9DCCECGC>D>7F@=@FAGECEGGCFFFDGE7CGEGGGFCEE7GGFFGEFF7CGFFGGGGFDDGGEGGGFFGGFF7FF,AF@FC,@F8FFCEGGGGGFFEE,DGGDGGGGFCGEGGFGGGGGCFGFGFEC9GGGGCGCCCCC
@NMDZ 112209
TGAGGAATATTGGTCAATGGGCGAGAGCCTGAACCAGCCAAGTAGCGTGCAGGATGACGGCCCTATGGGTTGTAAACTGCTTTTATAAGGGAATAAAGTGAGTCTCGTGAGACTTTTTGCATGTACCTTATGAATAAGGACCGGCTAATTCCGTGCCAGCAGCCGCGGTAATACGGAAGGTCCGGGCGTTATCCGGATTTATTGGGTTTAAAGGGAGCGTAGGCCGGAGATTAAGCGTGTTGTGAAATGTAGATGCTCAACATCTGCACTGCAGCGCGAACTGGTTTCCTTGAGTACGCACAAAGTGGGCGGAATTCGTGGTGTAGCGGTGAAATGCTTAGATATCACGAAGAACTCCGATTGCGAAGGCAGCTCACTGGAGCGCAACTGACGCTGAAGCTCGAAAGTGCGGGTATCGAACAGGATTAGATACCCT
+
EFGCCFEGFGGGGGGGGGGFF?FGDGDGGGGGGEFGGGGGF,69<<FGDGCCEFGGGGDDGGGGFGG@EGGGGGGGGGGGGGFGGGGADGCEEFCGC?FGGGFGGA8DCF@EGGGGGGGGGGGGGGGGGFDAEFGGGG:CFGGGGGGGGA9FFGGGGFGGG8BFGGGGGGGGFFGC7GFGGGGGGGGCCEGCGGGG7FG9AFEGGGFC6ECCGGGFGGCFEEEGCGGDFGG?:CFECGGGFGGGGGFFAFFGFDC?FF@GGGFFGGGGGFFFGFDC;FEGDFGGG,D,F8GGGGEEGF=DFCEGEEGGG@GGGFEGGGDGGGGGGEF9DGGGGGAB,DGGFGGGGGFFGFFE<?CCGGGGF@@<GGGGGGGGFGGGGGGGEGGGGFGGGGGGGGFEGGGFDGGFGGGGGGGGGGGGFCGGGGGGGGGGGFGCB<CC
@NMDZ 61599
TGAGGAATATTGGTCAATGGGCGCGAGCCTGAACCAGCCAAGTAGCGTGCAGGATGACGGCCCTATGGGTTGTAAACTGCTTTTATAAGGGGATAAAGTGAGTCTCGAGAGGCTTTTTGCATGTACCTTATGAATAAGGACCGGCTAATTTCGTGCCAGCAGCCGCGGTAATACGGAAGGTCCGGGCGTTATCCGGATTTATTGGGTTTAAAGGGAACGTAGGCCGGAGATTAAGCGTGTTGTGAAATGTAGACGCTCAACGTCTGCACTGCAGCGCGAACTGGTTTCCTTGAGTACGCAAAAAGGGGGTGGAATTCGTGGTGTAGCGGTGAAATGCGTAGAGATCACGAAGAACTCCGATTGCGAAGGCAGCTCACTGGAGCGCAACTGACGCTGAAGCGCGAAAGTGCGGGTATCGAACAGGAGTAGATACCCT
+
EFFGGGGGFFEF<CFGGGFGGGG7CCEGGGFGE@CFFFF@,CC,9CFFGCGFFDEGEFEGGGD7=@DFAE,@CCEC,9E@EF-5,@<@?EF+4BFE,CEF<,<BB<4,8,=:F<FG,5>FAFCEGGCFGG9DB,<FED97,88++3+3D,,@@DFDGF,+:9D.:7<4<78@,42<*<?</?CCC::E:A13>E?=BC:?:(;?<9.;6<><<5+)*:?*:8:8:?>9GF:GGDC5=,ECCCC;@;?<?8*<5*8,+D*ECDC>;@,@,FCEGGFC8=9FGGGFF@,3C,,FGF::3A+:,=?+C+DFCA?EGGGFEFDFGDEF@FDCE9GGCEFFD?F;FC,ECC<7FE,FEC=C=FFCGGGFFAEGFF@8E,CCC,C@@FCC9AFGEB:GE<@BEFF@,C9EGGEEGCFF@,FE@DFGGFGFC,EGFEGCCCCC
@NMDZ 343
TGAGGAATATTGGTCAATGGACGAGAGTCTGAACCAGCCAAGTAGCGTGCAGGATGACGGCCCTATGGGTTGTAAACTGCTTTTATAAGGGAATAAAGTGAGTCTCGTGAGACTTTTTGCATGTACCTTATGAATAAGGACCGGCTAATTCCGTGCCAGCAGCCGCGGTAATACGGAGGGTGCAAGCGTTAATCGGAATTACTGGGCGTAAAGCGCACGCAGGCGGTTTGTTAAGTCAGATGTGAAATCCCCGGGCTCAACCTGGGAACTGCATCTGATACTGGCAAGCTTGAGTCTCGTAGAGGGGGGTAGAATTCCAGGTGTAGCGGTGAAATGCGTAGAGATCTGGAGGAATACCGGTGGCGAAGGCGGCCCCCTGGACGAAGACTGACGCTCAGGTGCGAAAGCGTGGGGAGCAAACAGGATTAGATACCCT
+
FGGGGFCEGFGGGGGFFGGGGG@FFGGGGGGEFFGGCFGGGGGGGGGGGGGGFGGGGF@GGDFGF@FFFGGGGGGGGGGGGFGGGGG,CEAEE<FFGGGGGGCECFCGGGGGGGDEGGGG9<FGGCFFFGFFFFAFFCEFFGGGGDGGGGGGFCC>GGCGGGGG:BC7@FGGGGGDEGFCCGGG;FGGEFGGCGGGG<FGGGGGGGGGGGGFCFCCGG==EF=EGEGA>EGGCFF=CDB<BFGGFFGGGFBFF:CGFF?DFCFGGGGGGGFGGGGFFADCFEDDDGCFFF7FAGECC7GGGGGGF@FDEA,A=98CGF8?GGGFEEFDGGFDGGGGGFGGGFEFGGGGGGGGGGF>FGGGF7EFGGGFE>GGGGGGGGGGFFGF9GE:GGEGFGF8DGGGGGF@GGGGEGFGEGDGGGGGGGGGF<9GGGGCB,CA
@NMDZ 344
TGGGGAATATTGCACAATGGGGGAAACCCTGATGCAGCGACGCCGCGTGAAGGAAGAAGTATCTCGGTATGTAAACTTCTATAAGCAGGGAAGATAGTGACGGTACCTGACTAAGAAGACCCGGCTAACTACGTGCCAGCAGCCGCGGTAATACGTAGGGGGCAAGCGTTATCCGGATTTACTGGGTGTAAAGGGAGCGTAGACGGACTGGCAAGTCTGATGTGAAAGGCGGGGGCTCAACCCCTTGACTGCATTGGAAACTGTTAGTCTTGAGTGCCGGAGAGGTAAGCGGAATTCCTAGTGTAGCGGTGAAATGCGTAGATATTAGGAGGAACACCAGTGGCGAAGGCGGCTTACTGGACGGTAACTGACGTTGAGGCTCGAAAGCGTGGGGAGCAAACAGGATTAGATACCCT
+
F<FFGGGGEGE<FGGFCEFFC:CEEGF<BGFFG9CFFF+@FCGGFGF>F?CC4==FFFGEFGFEFCF7AAAF9EFGFFGGGF,AE,CF<=??CFE?,CEE<@+B=+CFGFFGFCFF9<,8D>CC7:FEFD<FCFBFGGGFFCGA>FCGCCCE=GGCEEF@@E7FC:CA0.<FBBECC=17AF;GGGDF8CFFGDDGGFCC=CGA7<2-,,20CAFC9:?<GGFECCEGFFGGG<C5F@CCFC#D>#>E)GGGFED9F@DF>C<&:FDDDFGF?FCBF8==??1EA8CDGGGEFFF@F:,:FDECGGGGEBF9BDFEFFFEF?CGGF<FC9GGEEFFCGFGEGGDFFCECGGFFFFGGGEFFFAGGGGGGGGGFGGGFEFE9EFGDGFF@GGFE,GFE,FGGGFFFEGGGGFCCCC@
@NMDZ 80055
TGAGGAATATTGGTCAATGGGCGAGAGCCTGAACCAGCCAAGTAGCGTGCAGGATGACGGCCCTATGGGTTGTAAACTGCTTTTATAAGGGAATAAAGTGAGCCTCGTGAGACTTTTTGCATGTACCTTATGAATAAGGACCGGCTAATTCCGTGCCAGCAGCCGCGATAATACGGAAGGTCCGGGCGTTATCCGGATTTATTGGGTTTAAAGGGAGCGTAGGCCGGAGATTAAGCGTGTTGTGAAATGTAGACGCTCAACGTCTGCACTGCAGCGCGAACTGGTTTCCTTGAGTACGCACAAAGTGGGCGGAATTCGTGGTGTAGCGGTGAAATGCTTAGATATCACGAAGAACTCCGATTGCGAAGGCAGCTCACTGGAGCGCAACTGACGCTGAAGCTCGAAAGTGCGGGTATCGAACAGGATTAGATACCCT
+
EFGGGGGGGGGGGGGGGGGGGFGGGGGGGGGGGGGGGGGGGGGGGGEGGGFGGGGGGGGGGGGGGGGFGGGGGGGGGGGGGGGGFGGGGGGFGGGGGGGGGGFGGGGGGGGGGG9?FGGGGGGGGGGFFGGGGGGGGGGGGGGGGGGGGG?GGGGGGGGGGGG>GGGGGGGGGGGGGGCG?ECGGEFEGG79EEFCF:C0GGGGGGGGGGGGGGGGGGGGGCCFGFGGGGGGGFGDGFEGGGFGGGGGGFEGFFGGEFGFFFAGF@FGGGGGGFGG=DCGGGGGGF@BFFCGGGGFGGGFDFEFGGGGEFDFFFC:GGGGGGEC+GGGGGGGEGGGGFFAEGGGF@CGFGFACB:7GDF>GGGGGDFFE,GFFFGFGGGGGGGGGGEFEGGGGGGGGGGGFGGGGGGEC:FFGGGGDGGFGFGGGGGGGGGCCCCC
@NMDZ 346
TAGGGAATCTTCGGCAATGGGGGCAACCCTGACCGAGCAACGCCGCGTGAGTGAAGAAGGTTTTCGGATCGTAAAGCTCTGTTGTAAGTCAAGAACGAGTGTGAGAGTGGAAAGTTCACACTGTGACGGTAGCTTACCAGAAAGGGACGGCTAACTACGTGCCAGCAGCCGCGGTAATACGTAGGTCCCGAGCGTTGTCCGGATTTATTGGGCGTAAAGCGAGCGCAGGCGGTTTGTTAAGTCAGATGTGACATCCCCGGGCTCAACCTGGGAACTGCATCTGATACTTGCAAGCTTGAGTCTCGTAGAGGGGGGTAGAATTCCAGGTGTAGCGGTGAAATGCGTAGATATCTGGAGGAATACCGGTGGCGAAGGCGGCCCCCTGGACGATGACTGACGTTGAGGCTCGAAAGCGTTGGGAGCAAACAGGATTAGATACCCT
+
GGGGGGEEGFFGGGEGGCGF@EGGGGGGGGGGGGGEEC+FFEGGGGGGGGDFCEEFFGFFGGFFGGGGGGFGGGGFGGCFGFGGGCFGFGEGFFFGGG7FGGGGGGGFGFGGFCFGFFGGFGFFFGGGE=3FGGGFFFGGGGG8<FCF>EECGGDFFFDFCFDFAEFEGG:7CFGGCCA<@F@:C>F+?CFC<F:FFGE?CECC;9;GGG>FGGCCGEF3:>/EGGCEDEFG=8@CFCCC70;,B,CCC<F,:EC:EEFEBCGFG>@D@<DFCF>FFECGGFD<C<C=8<:9<BFGGF=+FC+6,,:F::CE8FEE,FGFB,GGFE?F::C:CCGGFFFCGGGFGF?5,,C,E<C,GFGFF=7DGGFCGGFFFGGGGF>GGGGGGGGGEFGECCCGGGGGGGGGFCEGFCFGEF@C,GFGGGFACGGGFEFCEEC8FCBAA8
@NMDZ 79737
TGAGGAATATTGGTCAATGGACGAGAGTCTGAACCAGCCAAGTAGCATGCAGGATGACGGCCCTATGGGTTGTAAACTGCTTTTATAAGGGAATAAAGTGAGTCTCGTGAGGCTTTTTGCATGTACCTTATGAATAAGGACCGGCTAATTCCGTGCCAGCAGCCGCGGTAATACGGAAGGTCCGGGCGTTATCCGGATTTATTGGGTTTAAAGGGAGTGTAGGCCGGAGATTAAGCGTGTTGTGAAATGTAGACGCTCAACGTCTGCACTGCAGCGCGAACTGGTTTCCTTGAGTACGCACAAAGTGGGCGGAATTCGTGGTGTAGCGGTGAAATGCTTAGATATCACGAAGAACTCCGATTGCGAAGGCAGCTCACTGGAGCGCAACTGACGCTGAAGCTCGAAAGTGCGGGTATCGAACAGGATTAGATACCCT
+
FGGGGGGGGGGGGGGGGGGGGGGEGGGGGGGGGGGGGGGGGGGGGGGGGGGGGGGGGGGGGGGGGGGGGFGGDAFGGGFGGGGGGGFCFGGGGGGGGGGGGGGGGGGGGGEGGC<FDGEGGGCEFGGGGGGGGGFGFFFGEFGGGGGGGGGGGGGGGGGGGGGGGGGGGGGGGGFECFEFGGGGGGGGCFFGGGGGGGGGGGGGGGGGGGGFFGGGGGGFGFGGFFFFEGFGGGFGGGGGGGGGGGGFGGGGGGGGGGGGGGGGGGFGFGGGGGGGGGFEGGFFFGFFGFCGGGGGGGGGFGGGGGGGGGFDFGECEGGGFFGFEGGGFEFGGGGGGGGFCFGGGGGGGGGGGEEGGGGDGGGGFAGGGGFGGGGGGGGGEGEGCGGGGGGGGGGGGGGGGGGGGGFGGGGGGGGGGGGGGGGGGGGGFGGC8CCC
@NMDZ 102110
TGAGGAATATTGGTCAATGGGCGAGAGCCTGAACCAGCCAAGTAGCGTGCAGGATGACGGCCCTATGGGTTGTAAACTGCTTTTATAAGGGAATAAAGTGAGCCTCGTGAGGCTTTTTGCATGTACCTTATGAATAAGGACCGGCTAATTCCGTGCCAGCAGCCGCGGTAATACGGAAGGTCCGGGCGTTATCCGGATTTATTGGGTTTAAAGGGAGCGTAGGCCGGAGATTAAGCGTGTTGTGAAATGTAGATGCTCAACATCTGCACTGCAACGCGAACTGGTTTCCTTGAGTACGCACAAAGTGGGCGGAATTCGTGGTGTAGCGGTGAAATGCTTAGATATCACGAAGAACTCCGAATGCGAAGGCAGCTCACTGGAGCGCAACTGACGCTGAAGCTCGAAAGTGCGGGTATCGAACAGGATTAGATACCCT
+
CGCGFFFGGGGGGGGGGGGGGGGGGGGGGFFGGGGGGGGGGGGGGGGGGGGGGGGGGFGGGCGDGGGFGGGEGFFGGGGGGGGGGGGGGGGAEFGDFGF9<EFGFGFGGDGGFFGGFGDGGGGGGGFGFGFFGGGGGGGEFGGGGGGGGGGGGGGGGGFFFGGGGGGGGGGGGGGGG7FCGGFEGGDFECFGGGGG@FFCFCFGGFFG=FGGGGGFEGFGEGDGGFGGGGFGGGGGGGGGGCFGCCEFCFFFFFGGFF-@@FE<EFGGFGGGGFGFFFGGGGGGGGGFGFGGGGEGGGGGGGFF>GGGGGGGGGGGGGGGGGGGGGGGGGGGGGGDGGGEAFE?FGGGGGGGGFGFGGFF,GGGGGGGGGGGDGGGCCGGGGGGGCGGGGGGGGGGGGGGGGGGFGFCGGGGGGGGDGGFGGGGGGGGGGFCCCCC
@NMDZ 60686
TGAGGAATATTGGTCAATGGACGAGAGTCTGAACCAGCCAAGTAGCGTGCAGGATGACGGCCCTATGGGTTGTAAACTGCTTTTATAAGGGAATAAAGTGAGTCTCGTGAGACTCTTTGCATGTACCTTATGAATAAGGACCGGCTAATTCCGTGCCAGCAGCCGCGGTAATACGGAAGGTCCGGGCGTTATCCGGATTTATTGGGTTTAAAGGGAGCGTAGGCCGGAGATTAAGCGTGTTGTGAAATGTAGACGCTCAACGTCTGCACTGCAGCGCGAACTGGTTTCCTTGAGTACGCACAAAGTGGGCGGAATTCGTGGTGTAGCGGTGAAATGCTTAGATATCACGAAGAACTCCGATTGCGAAGGCAGCTCACTGGAGCGCAACTGACGCTGAAGCTCGAAAGTGCGGGTATCGAACAGGATTAGATACCCT
+
GGGGGGGGGGGGGFFGGGGGGGGGGGGGGGGGGGGGGGGGGGFGEGGGEGGGGDGGGGGGGGGGGGGGGGGGGGGGGGGGGGGGGGGGCGGGGGGFFGGGGGAFGGGGGDFGGFGDGAEGGGGGGGGGGGGGFEGGGGGGGGDGGGGGGF@FGFGCGGFFGFGGGGGG?GGFGGGGEGGGFGGGGGGGGGGGGGGGCEGGGGGFECFG=GGGGGGGGGGGEEEGGGFGGGGGGFGGGGGGGGGGFCDGGGGGGGGGGGGGGGFGGGGGGFGGGGGGGGGGGGGGF8GDGFCGGGGCGF8GGGGFGGGGGGGGGGFE>GGGGGGGGEGGGGGGGGGGGGGFFGGFGGGGGGGGGGFGGGGGGGGGGGGGGGGGGGFGGGGGGGGGGEF>GGFCGGGGGGGGGGGGGGF7GGGGGGGGGGGGGGFGF<GGGGGCCCCC
@NMDZ 350
TGAGGAATATTGGTCAATGGACGAGAGTCTGAACCAGCCAAGTAGCGTGAAGGATGACGGCCCTATGGGTTGTAAACTGCTTTTATAAGGGAATAAAGTGAGAGTCGTGACTCTTTTTGCATGTACCTTATGAATAAGGACCGGCTAATTCCGTGCCAGCAGCCGCGGTAATACGGAAGGTCCGGGCGTTATCCGGATTTATTGGGTTTAAAGGGAGCGTAGGCCGGAGATTAAGCGTGTTGTGAAATGTAGACGCTCAACGTCTGCACTGCAGCGCGAACTGGTTTCCTTGAGTACGCAAAAGGTGGGCGGAATTCGTGGTGTAGCGGTGAAATGCTTAGATATCACGAAGAACTCCGATTGCGAAGGCAGCTAACTGGAGCGCAACTGACGCTGAAGCTCGAAAGTGCGGGTATCGAACAGGATTAGATACCCT
+
AEEGGGGFGGGGCFGGGGGGGGGEFGGGGGGGGGGGCFCGFFFDFGGGG:CE<CFEFGGD7FEFDGGF<<FF=EGGGGGGGFGGGGGFGFEFFFG9EFGGGGA?9CCFEAFFCGGFGFF9EGGGFG9,AEFFFEFGGGGG,BFGGGGGFG9FFGFGGGEGFGG8+>FFF<FFFFFC8:B*>,3C>FEGGGGCGGE><FFDF7BGFFGGEFG?FCGGECC:GGGC?ED5@78@EFFCD,8CGGE=@9<:,>6?:CCCGDFFF,17<<=B1FF-CB:(939FFDF3,,<,FGFC6+?4@9C<,,,4B+:GGGEF=FC@CBF<AGFCEFEEC,E9GGFF<FFFFCFFC,EDEGGGGEGGFC6@7GGGF9DFCFDGFC,E<GFGEC@FEFCCECFCDEGFF>EDGEFAGECF@7GGGFE@C9GGGGGGGGGGFF8CB,CA
@NMDZ 351
TGAGGAATATTGGTCAATGGACGCAAGTCTGAACCAGCCAAGTAGCGTGCAGAAAGGCGGCTCTCTGGGTTGTAAACTGCTTTTAGTTGGGAATAAAGTGCATCACGTGTGATGTTTTGTATGTACCATCAGAAAAAGGACCTGCTAATTCCGTGCAAGCAGCCGCGGTAATACGGAAGGTTCAGGCGTTACCCGGATTTATTGGGTTTAAAGGGAGCGCAGGCGGATCTTTAAGTCAGCTGTGAAATACGGCGGCTCAACCGTCGAACTGCAGTTGATACTGGAGGTCTTGAGTGCACACAGGGATACTGGAATGCATGGTGTAGCGGTGAAATGCTCAGATATCATGAAGAACTCCGATCGCGAAGGCAGGTATCCGGGGCGCAACTGACGCTGAAGCTCGAAAGTGCGGGTATCGAACAGGATTAGATACCCT
+
GF,C<CGF@EFFGGGGFGCGGGGDEECFGFEEEFGGFG@E<CFGFGG@FFFGGGG,9F+@:+BEEFGGGGGC?EEGGGFCFC9FGCC<F<CGGGF<FEDG9?,<?CFFDBFGGGGCF@GE@@FF9?FFGGFGGGGGGGF8<B,:=<?DEGGG8DCG+FD?D8<=@EDFEGG,7:F:<FE>>D>FF:ACF;FEFF#/*42FFGGGFGFF@<FFEEF59:88CED;1??9?7:9D88C:FCECGGFFGFGF?2EEEGGCDFFC@C<:4C<FFGGFDFE@60FGGFB8F<AGGGGGGF;GE>?A,7FAFEB<<FF?C9,E9+,FGGCEGDGGFEEEFECE?EEDEEE9EE,FGGFECF8?=<FGC7,FFC@FFGFE:B@++66,7GGGCFGGEFCGFEAC:EEFFFFC+EFECGGGGGGGGGGFGGGGGGFEGGCCCCC
@NMDZ 97998
TGGGGAATTTTGGACAATGGGGGCAACCCTGATCCAGCCATGCCGCGTGCAGGATGAAGGTCTTCGGATTGTAAACTGCTTTTGTCAGGGACGAAAAGGGATGCGATAACACCGCATTCTGCTGACGGTACCTGAAGAATAAGCACCGGCTAACTACGTGCCAGCAGCCGCGGTAATACGTAGGGTGCAAGCGTTAATCGGAATTACTGGGCGTAAAGCGTGCGCAGGCGGTTTTGTAAGATAGATGTGAAATCCCCGGGCTCAACCTGGGAATTGCATATATGACTGCAAGACTTGAGTTTGTCAGAGGAGCGTGGAATTCCAAGAGTAGCAGTGAAATGCGTAGATATTTGGAAGAACACCGATGGCGAAGGCAGCCCTCTGGGACATGACTGACGCTCATGCACGAAAGCGTGGGGAGCAAACAGGATTAGATACCCT
+
CC<@7FEE9<FFFGFG?@@8F,@:BCD,CFFGGGGGGGG,EFGGGGCFEE7CEECE,C<F,CFCCFGDGGD<E,EFG?FFFDGGGGGGF8DD7C@BFFCB<EC<+CFGFFGFGD>CFGFFGG9CFGGGGGGG,=,><FCFAE9>F,@@FCECFGFF@*8,DDFFFDC<>F<FEGGGGF9=FFGGDGGF8?7BCFG7BFG7:F3FFGGGG?CCE?8<(;C:8?C>CE>ECECEGGC3>=C@3:AC8B;;C?7>AFFFCGFC<8FF<FEFFFEFFFAC41FEFFFB:E9AGFFF?<GEGDB49,F9,,FFF8+8+E<GFF9<GFFA,C,E?>A,EFC<,,=7EGF@EF@FGGGFF9GGGFF887GCCB,6:<E@CCEF@,,C;,FFAF@EDGFFC;;8+FE@6<@7F<EFC7FCEFCB,C<9E@E<EFCCCBFCFEECCCCCC
@NMDZ 103277
TGAGGAATATTGGTCAATGGGCGAGAGCCTGAACCAGCCAAGTAGCGTGCAGGATGACGGCCCTATGGGTTGTAAACTGCTTTTATAAGGGAATAAAGTGAGCCTCGTGAGGCTTTTTGCATGTACCTTATGAATAAGGACCGGCTAATTCCGTGCCAGCAGCCGCGGTAATACGGAAGGTCCGGGCGTTATCCGGATTTATTGGGTTTAAAGGGAGCGTAGGCCGGAGATTAAGCGTATTGTGAAATGTAGATGCTCAACATCTGCACTGCAGCGCGAACTGGTTTCCGTGAGTTCGCACAAAGTGGGCGGAATTCGTGGTGTAGCGGTGAAATGCTTAGATATCACGAAGAACGCCGATTGCGAAGGCAGCGCACTGGAGCGCAACTGACGCTGAAGCTCGAAAGTGCGGGTATCGAACAGGATTAGATACCCT
+
FGGGFGGGGGGDFGFFGGFGGGGGG>@DFGFG<FGGGGDFF8FFGGCG7CGGGEFGFFFEEFFFFE<FFFEGGGGFGGGGGGFGGGGF9=88EF9FGCGGG,FFDFEG8AFDFGGGEE7FAF,AEGGGGGFG,<EE,AFGGGGGGDG?FCGGFGFE79DFGGF@<CG>GFEFAA7@+>FCCBDGEC?CFGG@:FFCBFC:FFGGFE;?BGFFGFGGGCEFEECEGCFCE>CGFGGCFCCCF8F9FGFGCFECD@:CFFGGFCFFGGGEFCCEEB9F7FD>:@FDF=BF,,FDDFC37DBF?DFFGGGGGEE<B4+7FFGGFFF@EFFC@CGEF9E=,,<=F=,8,7FCGFEEF>@+F<GF@@F7GFGGF:F@+,FDAEGFCF@F9FGGGGECE,9GGF@C,CGGGGEEECGFEGGGGGFCEFFFC,GDGGGCCCCC
@NMDZ 92545
TGAGGAATATTGGTCAATGGACGAGAGTCTGAACCAGCCACGTAGCGTGCAGGATGACGGCCCTCTGGGTTGTAAACTGCTTTTATAAGGGAATAAAGTGAGTCTCGTGAGACTTTTTGCATGTACCTTATGAATAAGGACCGGCTAATTCCGTGCCAGCAGCCGCGGTAATACGGAAGGTCCGGGCGTTATCCGGATTTATTGGGTTTAAAGGGAGCGTAGGCCGGAGATTAAGCGTGTTGTGAAATGTAGATGCTCAACATCTGCACTGCAGCGCGAACTGGTTTCCTTGAGTACGCACAAAGTGGGCGGAATTCGTGGTGTAGCGGTGAAATGCTTAGATATCACGAAGGACTCCGATTGCGAAGGCAGCCTGCTGTAGCGCAACTGACGCTGAAGCTCGAAAGCGTGGGTATCGAACAGGATTAGATACCCT
+
FFEFGFFGFFDECGGGGGGCFCCGG>CGFGFCFF<EFFGGGGGCFFGGGGGFC@@FGFEEDEGD,9CCEFE=FFGGGGGFGFGFGF9EFFC,<FFA<?FGFGEFFGGFGFE9<ECFCFDDEGGGGGGGFFGGCCDEFGGGGF:FEEFADA6FD?DCDF8FGGFGFGDFB<<@C@@F@F87>FGDC:FCCF7=FGCD?;FF;GGGGFC<F,CGFEFCEEFGGEGGGGGEFGFGGGGCGCGGGGGGFGGGFFB9FGFCEFEFCD>CF<<@@DGFGB>F7<EFFGGF=8,,=FFGGGGFFC,DEF<FGF=CGCF9FFGFCF=,FGFGEC@ACFFDFC,,<C,EFGFGGFFFGFF?,CCEDGGEBF:GGGGFCGGCFGFCGGEGGGGGGGGFEGFEGFC,FEC@CCFGEFFEGGGGCCGGFGGGGAGGFCCEFEEBCCC<
@NMDZ 355
TGAGGAATATTGGTCAATGGGCGAGAGTCTGAACCAGCCAAGTAGCGTGCAGGATGACGGCCCTATGGGTTGTAAACTGCTTTTATAAGGGAATAAAGTGAGAGTCGTGACTCTTTTTGCATGTACCTTATGAATAAGGAACGGCTAATTCCGTGCCAGCAGCCGCGGTAATACGGAAGGTCCGGGTGTTATCCGGATTTATTGGGTTGAAAGGGAGCGTAGGCCGGAGATTAAGCGTGTTGTGAAATGTAGATGCTCAACATCTGCACTGCAGCGCGAACTGGTTTCCTTGAGTACGCACAAGGTGGGCGGAATTCGTGGTGTAGCGGTGAAATGCTTAGATATCACGAAGAACTCCGATTGCGAAGGCAGCTCACTGGAGCGCAACTGACGCTGAAGCTCGAAAGTGCGGGTATCGAACAGGATTAGATACCCT
+
CFAFGC8FECFACCF<E,FC8<FC@BC<EFGGFCDF<8CFAE@6CFGCE@FCFCEF,6FF+@F7=FG,CE7:FFGFE9CFFGGEE9FEGG@CFFFFGG9CFFGGEECFGGGGGCFFFG7ECFFCFG9A5?FGGGCGGC<F,D:FFCFFC;>DGG6F3<DCGGGFGC7C>GFF<DFGEFFGDFGGGGGGG:><FBFC?@CDFCFFFGFG#2C<GGEFDGGGGDGGGGGGGE6CC<>+EGGGGGGGC5GGGGFGCGFFFFGGGEF8GGF;>D:C>E?FFFGGFFFDGFF8GFDFFC?:CA@5,,A+FEF7C8FEA8EGF<+F@CGCGGGGGGGGFGDF9EECFGGGE@GCGGGGGGGEGGFB+DGGGGGGFFFFFE<CCF@@@+66,9FCC7EFFGGGFCFEDGGGGF:C>GED@AE@GFFEGGGGFFGGGFGCC@CC
@NMDZ 50282
TGAGGAATATTGGTCAATGGGCGAGAGCCTGAACCAGCCAAGTAGCGTGCAGGATGACGGCCCTATGGGTTGTAAACTGCTTTTATAAGGGAATAAAGTGAGTCTCGTGAGACTTTTTGCATGTACCCTATGAATAAGGACCGGCTAATTCCGTGCCAGCAGCCGCGGTAATACGGAAGGTCCGGGCGTTATCCGGATTTATTGGGTTTAAAGGGAGCGTAGGCCGGAGTTTAAGCGTGTTGTGAAATGTAGATGCTCAACATCTGCACTGCAGCGCGAACTGGTTTCCTTGAGTACGCACAAAGTGGGCGGAATTCGTGGTGTAGCGGTGAAATGCTTAGATATCACGAAGAACTCCGATTGCGAAGGCAGCTCACTGGAGCGCAACTGACGCTGAAGCTCGAAAGTGCGGGTATCGAACAGGATTAGATACCCT
+
EGGGCFFGGGGGFGGGFGGGGGGGGGGGGG8FGGGGGFGDEGGGGGGGGGGGGGGFFFCGGEGGGGFGGGGEGEGGGGGGGGGGFFGFGGGGGGGGGGGGGGFGGGGGGGGDFFGGGGGGGGGGFEGGG8FFGEGGGGGGGGGGG?GGGGGGGGGGGGGGGGGGGGGGGG>0GGGDDGEGGGGGFGGGGGCFGG@;GGGGGGCFFFGFFFFGFGGGEECEEGEEGGGGGGGGGGGGGGGGGGGCFCFGFGGFCFF:CGGFFEGFGGFFFGGG=DDGGGGGGCGGFGFFFFFGGGFFFC,GGFAFGGGGGGGGFGCF>GGGGGGGGGFD<FCFGGFEAGFFGGGGFFECCGGGGGFF7GGGF>GDGGGFFGGGGGGGGGGG>GGGGGGEDGGGEGGGGEGGCDGGGEGEEEGGGFFGGGGFGFGGGFDFGFGCCCCC
@NMDZ 104525
TGAGGAATATTGGTCAATGGGCGAGAGCCTGAACCAGCCAAGTAGCGTGCAGGATGACGGCCCTATGGGTTGTAAACTGCTTTTATAAGGGAATAAAGTGAGTCTCGTGAGACTTTTTGCATGTACCTTATGAATAAGGACCGGCTAATTCCGTGCCAGCAGCCGCGGTAATACGGAAGGTCCGGGCGTTATCCGGATTTATTGGGTTTAAAGGGAGCGTAGGCCGGAGATTAAGCGTGTTGTGAAATGTAGATGCACAACATCTGCACTGCAGCGCGAACTGGTTTCCTTGAGTACGCACAAAGTGGGCGGAATTCGTGGTGTAGCGGTGAAATGCTTAGATATCACGAAGAACTCCGATTGCGAAGGCAGCTCACTGGAGAGCAACTGACGCTGAAGCTCGAAAGTGCGGGTATCGAACAGGATTAGATACCCT
+
C,CFCEGGGDFGAEEGGGGGGGGG:FFGGGGGGEEGGF@FAEFGG9CGG:CFGB<?EAFF@F@<66C6EF:7?FFECF9CCCFGFACE,C<FGFCFF9<?EA,5?<E4,B??FBCEG9@FE9FEFA,9@5BF,@,5AA=<EFCF>F@ADB9:68FFF?B78DCG7$:<2<@>@DGCEGC>,F>F7F7+1=B,3CF:.=,3FFFGGGGGFFF=GGG@EEGEGGEF>CC@#/>CFFDC.C:2<FD9E@9,#3>@03=CFCGGGGGCGF7DBECCEGF>4<CGG>@CGCF<@EEE6GF=CAE9GGGFF+C77GFCFFE=B?GGGGGFCF@F?A9FCGGGGGFGFF?<,<FFE6,<@@DEF@FDGGGGGGGGGFAFFGGGGGFE<C,CGGFGGGGF9FGGFGGGGGGGFGFGGGGGCDGFGFGGGCGGGGGGGGG@CCC9
@NMDZ 358
TGAGGAATATTGGCCAATGGGCGAGAGCCTGAACCAGCCAAGTAGCGTGCAGGATGACGGCCCTATGGGTTGTAAACTGCTTTTATAAGGGAATAAAGTGAGTCTCGTGTGACTTTTTGCATGTACCTTATGAATAAGGACCGGCTAATTCCGTGCCAGCAGCCGCGGTAATACGGAAGGTCCGGGCGTTATACGGATTTATTGGGTTTAAAGGGAGCGTAGGCCGGAGATTAAGCGTGTTGTGAAATGTAGACGCTCAACGTCTGCACTGCAGCGCAAACTGGTTTCCTTGAGTACGCACAAAGTGGGCGGAATTCGTGGTGTAGCGGTGAAATGCTTAGATAGCACGAAGAACTCCGATTGCGAAGGCAGCACACTGGAGCGCAACTGACGCTGAAGCTCGAAAGTGCGGGTATCGAACAGGATTAGATACCCT
+
FGFGGGFFFFFGE8FGGGGE8F7C6@CGGFGGGFGGGGGGFGFCEGBFFDDCFGCGGGGGGG7=DCFG,C=:FEFGAC95CF,CF9DFCFFCFFGGGGGGGGCDGFFGF,4,55<AEF7BFFDEFEFFGGGCEFDF<<,A,+@F>FGFC9>CFB<C>FGDDFD/:3C:5>F9@BFECFCE8:F7EE?C<<F8%4?<92<<C3GFGF5F+CC?GGE8DCGG<FC:;<4:2$CE>ACCC>E?6;FEGFC>CFF@FCCC>$7<FD99D,:@,EGDGGGDD,EFGGGFF>,,A,,F6FGCF=68,,4,C=CDEFFFDD>GGFGCGGGGEF7GFGGFF<FB99FGFF9B,C?,GGGFE?@@E7E,EDGDGGGGGE<GFFFGGGGGGFEFCEFGGGGGFB,DC:FC66A,,EFECCGFGGGCF,CDFGGGGGGGGGFC<,CB
@NMDZ 359
TGAGGAATATTGGTCAATGGGCGAGAGCCTGAACCAGCCAAGTAGCGTGCAGGATGACGGCCCTATGGGTTGTAAACTGCTTTTATAAGGGAATAAAGTGAGTCTCGTGAGACTTTTTGCATGTACCTTATGAATAAGGACCGGCTAATTCCGTGCCAGCAGCCGCGGTAATACGGAAGGTCCGGGCGTTATCCGGATTTATTGGGTTTAAAGGGAGCGTAGGCCGGAGATTAAGCGTGTTGCGAAATGTAGACGCTCAACGTCTGCACTGCAGCGCGAACTGGTTTCCTTGAGTACGCACAAAGTGGGCGGAATTCGTGGTGTAGCGGTGAAATGCTTAGATATCACGAAGAACTCCGATTGCGAAGGCAGCTCACTGGAGCGCAACTGACGCTGAAGCTCGAAAGTGCGGGTATCGAACAGGATTAGATACCCT
+
EGGGGGGGGGGGGGGGGGGGGGGGGGGGGGGGGGGGGGGGGGGGGGGGGGGGGGGGGGGGGGGGGGGGGGGGGGGGFGGGGGGGGGGGGGGGGGGGGGGGGGGGGGGGGGGGGCGFGGGGGGGGGGDGGGGGGGGGGGGGFGGGGDGGGGGGGGGGGGGF?GGGGGGGGGGGGGGGGGGGGGGGGGGGGGGGGGG=BECFFCFCGGGG=GFGGGGFGGGGGGGFFGG=EG6EGGGGDGGGGGGGGGGGGGFGGGGGFFFGGGDFGGGFFFGGGGGGGGGGGGGGGGGGGGGGFF7GGGGGGFF8GGGGGGGGGEFFFBEEEGGGGGGGGFGGGGGGGGGFCGGGGGGGGGGGGGG@GGGGGGGGGGGGGGGGGGFDGGGGGGGGGGFGGGGGGGGGGGGGGGGGGGGGGGGGGGGGGGGGGGGGGGGGGFFCCBCC
@NMDZ 51960
TGAGGAATATTGGTCAATGGGCGAGAGCCTGAACCAGCCAAGTAGCGTGCAGGATGACGGCCCTATGGGTTGTAAACTGCTTTTATAAGGGAATAAAGTGAGTCTCGTGAGACTTTTTGCATGTACCTTATGAATAAGGACCGGCTAATTCCGTGCCAGCAGCCGCGGTAATACGGAAGGTCCGGGCGTTATCCGGATTTATTGGGTTTAAAGGGAGCGTAGGCCGTCTGGTAAGCGTGTTGTGAAATGTCGGGGCTCAACCTGGGCATTGCAGCGCGAACTGTCAGACTTGAGTGCGCGGGAAGTAGGCGGAATTCGTCGTGTAGCGGTGAAATGCTTAGATATGACGAAGAACTCCGATTGCGAAGGCAGCCTGCTGTAGCGCAACTGACGCTGAAGCTCGAAAGCGTGGGTATCGAACAGGATTAGATACCCT
+
GGGGGGFFGGGGGGGGGGGGGGGG7FGGGGGGGGGGGGGGGGGGGGGGGGGGGGGGGGGGGDGGGGGGGGGGGGGGGGGGGGGGGA<9EEGGGGGGGGFGGGEECFFFGDC<FGGGGGG9FBFGGGG9FFGGGG9FGGGGGGGGGGGGGGGGGGGGGGFGGGGGGGGGGGGGGGFGGGGGCGGCFGGGGGGGGGGGFGGGFGGGGGGGGGDFGGGCEFGECFGGCF=*'BGGGGGCBFEEEFGGGGEGGCEGFGGGG3GGGGGFFGFGGGGGGG<87<CFGFG@,,,,GGGGGGGEC+848,45E:7GGGDFGGGGF7F=GGGGGFCGGGGGGGGFGGGGGGGFDCF7GGGGGGGGGGGFEDGGGGGGGF<F7E<CGGGGGFCGFGGGGGGGGGGGF>GGGGGGGGGDGGGGGGGGF9GGGGGGGGGGGGGCCCCC
@NMDZ 361
TGAGGAATATTGGTCAATGGGCGAGAGCCTGAACCAGCCAAGTAGCGTGCAGGATGACGGCCCTATGGGTTGTAAACTGCTTTTATAAGGGAATAAAGTGAGTCTCGCGAGACTTTTTGCATGTACCTTATGAATAAGGACCGGCTAATTCCGTGCCAGCAGCCGCGGTAATACGGAAGGTCCGGGCGTTATCCGGATTTATTGGGTTTAAAGGGAGCGTAGGCCGTCTGATAAGCGTGTTGTGAAATGTCGGGGCTCAACCTGGGCATTGCAGCGCGAACTGTGAGACTTGAGTGCGCGGGAGGTAGGCGGAATTCGTCGTGTAGCGGTGAAATGCTTAGATATGACGAAGAACTCCGATTGCGAAGGCAGCCTGCTGTAGCGCAACTGACGCTGAAGCTCGAAAGCGTGGGTATCGAACAGGATTAGATACCCT
+
GGGGGGGGGGGGGGGGGGGGGGGGGGGGGGGGGGGGGGGGGGGGGGGGGGGGGGGGGGGGFGGGGGGGGECFGGGGGGGGGGGGGGGGGGGGGGGGGGGGGGGGGGGGGGGGGGGGGGGGGGGGGGGGGGGGGGGGGGGGFGGGGGGGGGGCF?GDFFGGGGGGGGGG<GFGFGGGEGEG>>GGGGGGGGDGGG>G7FGFFGFFGGGC7GEFGGGCGGGGGGGGFECEFGCFGGGGGGG?GGGGGGGGGGGGGFGC:GFGFGDFGGGGGGGGGGGFCFGGGGGF9FFCA?GGGGGGGGGFCGGGGGGGGGGGGGGGGGGGGGGECE@GGGGGFGGGGGGGGGGGGGGGGGGGFF>-GGFEEGGGGGGGGGGGGFDGGGGGGGGGGGGGGGGGGGGGGGGGGGGGGGGGGGGGGGGGGGGGGGDGGGGGGEGCCCCC
@NMDZ 118434
TGAGGAATATTGGTCAATGGACGAGAGTCTGAACCAGCCAAGTAGCGTGCAGGATGACGGCCCTATGGGTTGTAAACTGCTTTTATAAGGGAATAAAGTGAGTCTCGTGAGACTTTTTGCATGTACCTTATGAATAAGGACCGGCTAATTCCGTGCCAGCAGCCGCGGTAATACGGAAGGTCCGGGCGTTATCCGGATTTATTGGGTTTAAAGGGAGCGTAGGCCGGAGATTAAGCGTGTTGTGAAATGTAAATGCTCAACATCTGCACTGCAGCGCGAACTGGTTTCCTTGAGTACGCACAAAGTGGGCGGAATTCGTGGTGTAGCGGTGAAAGGCTTAGATATCACGAAGAACTCCGATTGCGAAGGCAGCTCACTGGAGCGCAACTGACGCTGAAGCTCGAAAGTGCGGGTATCGAACAGGATTAGATACCCT
+
GFFGGFFGGDFFGGGGGGGGGGGGGEGGFFFGGGGGGGCFFGGDFGGGGGGGFGGGGGGGGCFGGGFGGFGGGCFGFGCGGFCGGDGFGGG,EFGGGFFGGCGFAFFGGGGGGGGGGGGGGGGGFFFGFGGCFCGGGGFGGFGGGGGFFFGGFFCCFF=<DCFCFGGDGFFCCFGGGCFEE:FCDGFFGGDBFFGECFDGE9BCGGFFGGGGF?:CC7:CGCCDEEEDGEFGGDCCGGGGGFG=*CE;CFEFEFFFFB@ACD<FGEGGGGGGGF=C@CCFGGGFA8FF>3FGFF:FFE,GFFGF?+F:7CCFFGFCGF<8GFECEC:9CFFC:,,CF9GGGFFBC7FGE?<FFBGEGF8EDFF7GGGGGGGGGGGGGGGEGF@FADFDGGGGGF<GGGGGGGGFGGGGGGGGGEEC;GFGGGGGGGGFE<8CCCCC
@NMDZ 104553
TGGGGGATATTGCACAATGGGGGAAACCCTGATGCAGCGACGCCGCGTGGAGGAAGAAGGTTTTCGGATTGTAAACTCCTGTCGTTAGGGACGATAATGACGGCACCTTACAAGAAAGCTCCGGCTAACTACGTGCCAGCAGCCGCGGTAATACGTAGGGAGCGAGCGTTGTCCGGAATGACTGGGTGTAAAGGGAGCGTAGGCGGGATGGCAAGTCAGATGTGAAACCTGAGGGCGCAACCTTCAGACTGCATTTGAAACTGCTGTTCTTGAGTGAAGTAGAGGTAAGCGGAATTCCTGGTGTAGCGGTGAAATGCGTAGAGATCAGGAGGAACATCTGTGGCGAAGGCGGCTTACTGGGCTTTTACTGATGCTGAGGCTCGAAAGCGTGGGGAGCAAACAGGATTAGATACCCT
+
E<8<CCFCEFFGCCFE,CEFCG@F7@EFGGG@AFFGGGG+@FCEGGGGG@FFGGFFFEGGFGFFGGG??FDFGGGFAEEDFGFC?4B=8,<FF+BFEACDFFGGDGDFGCFCFCD,,3@@F@F><C79@?FG68FC7BFFGGC:C>FE<F6@<FF@GFF=CCCCFED;F>:F>CFGGC*FCFFC<<;?CEFFCGEFGGGGGGGGGGGFEGGGEFGF;CFFCCCFD<E>8@D2>BEC*FGFGGGFFC<FGFCCGGGGGFGGGC@FAE8GEGGFCGDF9FE9,86=5+F7GFGGGGGGGGGFGFDGEEBGFCEE7GGGGFFDA,FGGFF,FDGFGGF<@C,CGGGF<B,7DGFFGEFC<EFC?FFF@,FE<F9GFE<DFF@E8GGFGGGFC<FEFGGGGGGGGFE<@<DFC<ECCCCC
@NMDZ 364
TGAGGAATATTGGTCAATGGGCGAGAGCCTGAACCAGCCAAGTAGCGTGCAGGATGACGGCCCTATGGGTTGTAAACTGCTTTTATAAGGGAATAAAGTGAGTCTCGTGAGACTTTTTGCATGTACCTTATGAATAAGGACCGGCTAATTCCGTGCCAGCAGCCGCGGTAATACGGAAGGTCCGGGCGTTATCCGGATTTATTGGGTTTAAAGGGAGCGTAGGCCGGAGATTAAGCGTGTTGTGAAATGTAGATGCTCAACATCTGCACTGCAGCGCGAACTGGTTTCCTTGAGTACGCACAAAGTGGGCGGAATTCGTGGTGTAGCGGTGAAATGCTTAGATATCACGAAGAACTCCGATTGCGAAGGCAGCTCACTGGAGCGCAACTGACGCTGAAGCTCGAAAGTGCGGGTATCGAACAGGATTAGATACCCT
+
GGFGGFGGEGGGGGGGGGGGFFGGGGGGGGGGGGGGGGGGGGGGGFGGGGGFGGGGGGGGGGGGGGGGGGGGGGGGGGGGGGGGGGGGGGFGGFFGGGGCFGGGGGGGGGGGGGGGGGGGGGGGGGGGGGGCFGGGGGGGGGGGGGGGGGGGGGGGGG?FFGGGG6FFGFFGCCFGGGDEFGGGGGGGDDFGGGGG>EGF@GGGGGGD@FFFGFGGGGGGGGCDEGEGGEGGGGGGGGGGGGGGGGGGGGFGGGGFGBGGGGGFCGGGGGEGGGGGGEEEFGGGF=F8GD<FCGCFC>,GGGGEGEGGGGGDGGGGGGCFGGGGGGGGGGGGGGGGGFGGGGGGFGGGGGGGGGGGGGF@GGGGGGGGFCFGGGGGF8GGEGGGGGGGGGGGGGGGGGEFFFGFGGGGGCGGGGGGGGGGGGGGGGGGGGGCCCCC
@NMDZ 365
TGAGGAATATTGGTCAATGGACGAGAGTCTGAACCAGCCAAGTAGCGTGCAGGATGACGGCCCTATGGGTTGTAAACTGCTTTTATAAGGGAATAAAGTGAGTCTAGTGAGACTTTTTGCATGTACCTTATGAATAAGGACCGGCTAATTTCGTGCCAGCAGCCGAGGTAATACGGAAGGTCCGGGCGTTATCCGGATTTATTGGGTTTAAAGGGAGCGTAGGCCGGAGATTAAGCGTGTTGTGAAATGTAGATGCTCAACATCTGCACTGCAGCGCGAACTGGTTTCCTTGAGTACGCACAAAGTGGGCGGAATTCGTGGTGTAGCGGTGAAATGCTTAGATATCACGAAGAACTCCGATTGCGAAGGCAGCTCACTGGAGCGCAACTGACGCTGAAGCTCGAAAGTGCGGGTATCGAACAGGATTAGATACCCT
+
GGGGGGFG<FGFFGFCFGGGGGGG>FGGGGGGGGGGGGGGDGGGFFGGGGGFFGGGGGGGGGGGCGGGG=FCFGGGGGGGGGGGGGGCDGF@EFGGGG9BFGEEF,CFFGFGGGG9FFDGGGFGGGGFGGGGGG<EFGFGE5CFGGG>BFFDC?DGF?FEFGFGG$@C>>C9FGGGGFCEGGGG>FGGGGDEFFEC?C<A4B=GGGEF7GGFGEGFGGGGGGGGGEG<<<>GCC??CDDFEGGGFGGGGFF,4GFGF6EEFEC@D?FFFGFFGGGGGGGFFCFFBF<8FFFF6GCGGE=A:?EAFCGGGGGFGGGGEFB,GGFEGGGFGGGGFGGGGFGGGGF9,,,,GGGGGGGCGGGGGGEFGGGGGFFGFFDFGGGGECGGGGGGGGEDFFGGFFGFGGGGGGF>EEGGGGGGGGGGGGGGGGGGFDGCCCCC
@NMDZ 366
TGAGGAATATTGGTCAATGGGCGAGAGCCTGAACCAGCCAAGTAGCGTGCAGGATGACGGCCCTATGGGTTGTAAACTGCTTTTATAAGGGAATAAAGTGAGTCTCGTGAGACTTTTTGCATGTACCTTATGAATAAGGACCGGCTAATTCCGTGCCAGCAGCCGCGGTAATACGGAAGGTCCGGGCGTTATCCGGATTTATTGGGTTTAAAGGGAGCGTAGGCCGGAGATTAAGCGTGTTGTGAAATGTAGACGCTCAACGTCTGCACTGCAGCGCGAACTGGTTTCCTTGAGTACGCACAAAGGGGGCGGAATTCGTGGTGTAGCGGTGAAATGCTTAGATATCACGAAGAACTCCGATTGCGAAGGCAGCTCACTGGAGCGCAACTGACGCTGAAGCTCGAAAGTGCGGGTATCGAACAGGATTAGATACCCT
+
FGGGGFFGGGGGFGGGGGGGGGGGGGGGGGGGGGGGGGGGGGGGGGGGGGFFGGGGGGGGCGGGGFGFGFGFGGGGGGGFGEGGGGCFGFGF8FGGGFFGFFFGGGGGGF@FGFGGGGGGGGGFGGGGGFFFGGGFFF>GFGG7:FGGGGFFGGGGFF8EGFGEGGDGFGDFGGGGEGFEGGGGGGGDGGGGGGGE<F<FGGGGGFGGDDGFGCC7DDEEGEGGGGG@EGFGGECCC<EFGGGGFFCFGGFC@<GFD>GGGCFFGGGFFFGGGGFCEFFGFFGGG8GFGFFGCGGGEDCF=AE7@+C:EFD9GGGGEGCEGGGF@GGGFEGGFGFGF9FCFF?F8FFFFGF<FEEFC?GGGGGGFGGGGGGFGFGFGGEEFGGGGGGGGGGGGGGGGGE@FEFFFGGGGGGGGGGGGGGFGGGFCGFEGGFCCCCC
@NMDZ 67612
TGAGGAATATTGGTCAATGGGCGAGAGCCTGAACCAGCCAAGTAGCGTGCAGGATGACGGCCCTATGGGTTGTAAACTGCTTTTATGAGGGAATAAAGTGAGCCTCGTGAGACTTTTTGCATGTACCTTATGAATAAGGACCGGCTAATTCCGTGCCAGCAGCCGCGGTAATACGGAAGGTCCGGGCGTTATCCGGATTTATTGGGTTTAAAGGGAGCGTAGGCCGGAGATTAAGCGTGTTGTGAAATGTAGATGCTCAACATCTGCACTGCAGCGCGAACTGGTTTCCTTGAGTACGCACAAAGTGGGCGGAATTCGTTGTGTAGCGGTGAAATGCTTAGATAGCACGAAGAACTCCGATTGCGAAGGCAGCTCACTGGAGCGCAACTGACGCTGAAGCTCGAAAGTGCGGGTATCGAACAGGATTAGATACCCT
+
FGGGD<FCFGGGGAFFGGGF?CGEFCEEGGGFGGGGGGFGE8CFEGGGGGGFECFGGGE@:FEFEDFGFFGFECFCFGFGFFEGFGGGGGG@FGFGGABEEFGGGGECFGGGGGGGGGGDFGGGGGGGGGGGBFCGCFEF=FGGDG+FCDGFCGGGFGGGD>>C=.+5@FGFGGGGE>CCC?:FDEEEEFE7CFG>FE,CFC+FFGEFEGGCFC>A:<GGGGG:<:BCFEFFGGEFGFGGGFGCC9FFEFCGFAFGDGFECGGGGGGGFGF@#?DFEDFGGGFCC:<CE,FC+7DGGE8EGGFDC@C+CGFADDFFFB+,FGGF7DDFBECFFFFGGGFGGFFD,7EC<<FDFFFCGFFCFCFGEC,EGGF@@GGGFGEGGGFEDEF@CBC@GECEE@C,,7GFE@@CGGGFGFGGGGFFFCFDEFFGGFCCCCCC
@NMDZ 113660
TGAGGAATATTGGTCAATGGGCGAGAGCCTGACCCAGCCAAGTAGCGTGCAGGATGACGGCCCTATGGGTTGCAAACTGCTTTTATAAGGGAATAAAGTGAGTCTCGTGAGGCTTTTTGCATGTACCTTATGAATAAGGACCGGCTAATTCCGTGCCAGCAGCCGCGGTAATACGGCAGGTCCGGGCGTTATCCGGATTTATTGGGTTTAAAGGGAGCGTAGGCCGGAGAGTAAGCGTGTTGTGAAATGTAGACGCTCAAGGTCTGCACTGCGGCGCGAACTGGTGTCATTGAGTACGCACAAAGTGGGCGGAATTCGTGGTGTAGCGGTGAAATGCTTAGATAGCACGAAGAACTCCGATTGCGAAGGCGGCTCACTGGAGCGCAACTGACGCTGCAGCTCGAAAGTGCGGGTATCGAACAGGATTAGATACCCT
+
,6CFFFGCDFGGGGGGGGGFG,@++8@CCF,;,CE8C,,;EFCFGF7FF><FCFFGGGEGG:FGFDCFCFGGGCCFFDE?E,5FAF9CDE8DFDGG9EEGGG,C9EADF8FCF<EFFFCFGFGGGGGEFDFGFFEFEGF9EDECGGGGGCFFG=?=CDGGGGGFEGECFCFA,>@:*>CGGFCFFCG7B7@FGGFD@FF<7:,><C<FGGFGGFEG=988?>C6C6<?EE,BAE?CCGEC9CCC7<C>C@C9><ECDEGG#:@50;:@+@C4#<FFB>E=:EFC<,FB,@DF@@=+=9DC,EE<?=8+DDFFCFCDFFBFF<F4+++EC?FC,E??FC,=:,<9,C@FFC<,,8+DF@E7CBF:,@,@+@<8<AEC6,F:CGGCF@E@F@86FFF<,FBC9,EC@6@CFBGFC8FC,FCECCGFBEC<FC@A@9CC
@NMDZ 369
TGAGGAATATTGGTCAATGGGCGAGAGCCTGAACCAGCCAAGTAGCGTGCAGGATGACGGCCCTATGGGTTGTAAACTGCTTTTATAAGGGAATAAAGTGAGTCTCGTGAGACTTTTTGCATGTACCTTATGAATAAGGACCGGCTAATTCCGTGCCAGCAGCCGCGGTAATACGGAAGGTCCGGGCGTTATCCGGATTTATTGGGTTTAAAGGGAGCGTAGGCCGGAGATTAAGCGTGTTGTGAAATGTAGATGCTCAACATCTGCACTGCAGCGCGAACTGGTGTCCTTGAGTACGCACAAAGTGGGCGGAATTCGTGGTGTAGCGGTGAAATGCTTAGATATCACGAAGAACTCCGATTGCGAAGGCAGCTCACTGGAGCGCAACTGACGCTGAAGCCCGAAAGTGCGGGTATCGAACAGGATGAGATACCCT
+
FGGGGFFGGGGFFFDGGGGDGGGGGEFDGGGGGGGGGFGGGDFGFGGGGGGGGGFGCGFGCFGFGGCFDGGEEFGGGGGGGCDGGGGGGGG,FFFGGGAFF=?FG<AFFGCGFGFFDFFDGFGGGGGFGGGGDF9FGGGGGG>+CFGFFGGGF?GGCFEGGGGGG6@FCGFFGDFGD@C>,DCEGGBFG7CGGGGGGDFGGF:FCF@FCCF?FCFB*><EEEGGGGG;GCFFEEFDEGGGGGGCAGGGGGFGGGGG=FF@>F7CGGGCFFF9GGCEECGGGGGFF,GFCFDGGGGGGGGGGGGGGGGGGCF<GGGEGGGGGGGGGGFF9GGEGGGFFF9FECGGGGGGGGGGGGCCFCF>GGGGGGGGGGGGFAGGGGGGGGGGGDGGGGGGGGGGGGGGGGGFCGGGGGFFGGEFGGGGGGGGFE,GGGGCC@CC
@NMDZ 370
TGAGGAATATTGGTCAATGGGCGAGAGCCTGAACCAGCCAAGTAGCGTGCAGGATGACGGCCTTATGGGTTGTAAACTGCTTTTATGTGGGGATAAAGTGAGCCACGTGTGGCTTATTGCAGGTACCGCATGAATAAGGACCGGCTAATTCCGTGCCAGCAGCCGCGGTAATACGGAAGGTCCGGGCGTTATCCGGATTTATTGGGTTTAAAGGGAGCGTAGGCCGTCTGATAAGCGTGTTGTGAAATGTCGGGGCTCAACCTGGGCATTGCAGCGCGAACTGTGAGACTTGAGTGCGCGGGAAGTAGGCGGAATTCGTCGTGTAGCGGTGAAATGCTTAGATATGACGAAGAACTCCGATTGCGAAGGCAGCCTGCTGTAGCGCAACTGACGCTGAAGCTCGAAAGCGTGGGTATCGAACAGGATTAGATACCCT
+
GGGGGFGGGGGGGGGGGGGGGGGGGGGGGGGGGGGGGGGGGFGGGGGGGGGGGGGGGGGGGGGGGGGGGGGFGGGGGGGGFGGGGGFCFFGGGGGGGGFGGGGGGGGGGFGGGGFGGGGGGGGDEFFGGGGGGGFGGGGGGGGGGGGGGGFGFDFEGGGGGGGGEGGGGGGCFGGGGECEFGGGGGEGEGGGGGFGEGGFFGGGGGGGFGGGGGGEGGGGGGDDFGFGFFFGGGFGGGGGGGGGFGGGGFEGGGGFCFFGGGGGGGGGGGGEEFGGFGGFGGGGGFGFGGGGGGF7=DGGFGGFGGGGGGGGGFGGGFGGGGGGGGGGGGGGGGGGGGGGGGGGGGGGGGGGGGGGGGGDGFBGGGGGGGGGGGGGGGGGGGGGGGGGGGGGGGGFDGGGGGGGGGGGGGFEGGGGGGGGGGGGGFFGGFGCCCCC
@NMDZ 371
CGAGGAATATTGGTCAATGGACGAGAGTCTGAACCAGCCAAGTAGCGTGCAGGATGACGGCCCTATGGGTTGTAAACTGCTTTTATAAGGGAATAAAGTGAGTCTCGTGAGACTTTTTGCATGTACCTTATGAATAAGGACCGGCTAATTCCGTGCCAGCAGCCGCGGTAATACGGAAGGTCCGGGCGTTATCCGGATTTATTGGGTTTAAAGGGAGCGTAGGCCGGAGATTAAGCGTGTTGTGAAATGTAGACGCTCAACGTCTGCACTGCAGCGCGAACTGGTTTCCGTGAGTACGCACAAAGTGGGCGGAATTCGTGGTGTAGCGGTGAAATGCTTAGATATCACGAAGAACTCCGATTGCGAAGGCAGCTCACTGGAGCGCAACTGACGCTGAAGCTCGAAAGTGCGGGTATCGAACAGGATTAGATACCCT
+
GGGGGGGGGGFGDGGGGFEFFFGGEEGFGGGGGFFGGGGGFFEEFGGFGGFD88@@CCFFEEE@FDDGFGGGFEEFGFFFFGGGFGAFGGGFGECFFFFFGGGGGGGGF,BFG,C9<F@@FFGGGGGGGF,F<CFGGGGGGGGGGGDGFGCFGC?FGD>FGG?FGDGG?GGCFFFGGGGGFGCFEGGGGGC:C:F=FG8??E6FGGACE?E+<CFGCDCECEG9FGGFGFGGEEFDEE8;DD><FFF?CCFC5C>?CD@FCFE9GFFC?FBCB<CDC@EGFEFGG=7=,,DGCGGGFGEADFF:CC@@GGFAFFDGGGGFE<@+7GEGFFGEEFF=9?C,9DDFGFFFCFEEFFECC@GGGEDFGFCGFFGGGGGGGFF@GGGF<@@GGGGGGGGFCGEGCEE@<7EGGGGFGGGGGGGGGFGGGGGGGGGCCCCC
@NMDZ 372
TGAGGAATATTGGTCAATGGGCGAGAGCCTGAACCAGCCAAGTAGCGTGCAGGATGACGGCCCTATGGGTTGTAAACTGCTTTTATAAGGGAATAAAGTGAGCCTCGTGAGACTTTTTGCATGTACCTTATGAATAAGCACCGGCTAACTACGTGCCAGCAGCCGCGGTAGTACGTAGGGTGCAAGCGTTAATCGGAATTACTGGGCGTAAAGCGTGCGCAGGCGGTCTTGTAAGATAGATGTGAAATCCCCGGGCTCAACCTGGGAATTGCATAGATGACTGCAAGACTTGAGTTTGTCAGAGGAGGGTGGAATTCCAAGTGTAGCAGTGAAATGCGTGGATATTTGGAAGAACACCGATGGCGAAGGCAGCCCTCTGGGACATGACTGACGCTCATGCACGAAAGCGTGGGGAGCAAACAGGATTAGATACCCT
+
FFGGGGGGGGGGGGGGGGGGGGGGGGGGGGGGGGGGGGGGGGGGGGGGGGGGGGGGGGGGDGGGGGGGGGGGGGGGGGGGGGGGGGGGGGGGGGGGGGGGGGGGGGGGGGGAFGGGGGGGGGGGGGAFGGGGGGGGGGFGGGC@FEGGGFGGGGCFG?GGGGGGGGGG7FGGGGG3D<FGGGGCBF@EFGDC<@C:=<<CFFFGGGFDEEFGC<GBDCC8=EDGDG*@7C,9FC99DFD9GFFCBCCGEF:@FEGGGGGGGEGGGGFFFFGGGDA4>F@GFFG4;@F<FCGF8EA,@FE?GGGGD=CEEFGGGGGGFCAGGGGGGFGFGGGGGGGGGEFDCGGFC,GGGGGGGGEFGDGGF7GGGGGGGGFFB,GEGGFFCF9GGGGGGGGGGGGFGFEC<GGGGGGGG@GFC,F<GEGGGGGGFAGGF@GCCCCC
@NMDZ 373
TGGGGGATATTGCACAATGGGGGAAACCCTGATGCAGCGACGCCGCGTGGAGGAAGAAGGTTTTCGGATTGTAAACTCCTGTCGTTAGGGACGATAATGACGGTACCTAACAAGAAAGCACCGGCTAACTACGTGCCAGCAGCCGCGGTAAAACGTAGGGTGCAAGCGTTGTCCGGAATTACTGGGTGTAAAGGGAGCGCAGGCGGACCCGCAAGTTGGAAGTGAAAACTATGGGCTCAACCCATAAATTGCTTTCAAAACTGCTGGCCTTGAGTAGTGCAGAGGTAGGTGGAATTCCCGGTGTAGCGGTGGAATGCGTAGATATCGGGGGGAACACCAGTGGCGAAGGCGGCCTACTGGGCACCAACTGACGCTGAGGCTCGAAAGTGTGGGTAGCAAACAGGATTAGATACCCT
+
GFC8CCFFGGGGGGGGGGGGGGGGGGGDGGGGAFGGGGDGGGEGGGG+CEGGGGFFGGGG89EG<FGGG:FGGGF9FGFGGGDFBFFFFGGGGGDGG9<FGG7>=+C@FC=FD,BFGGF=EC-@<@FFFGFF<@<9:FF??CGGG8>CFCEFFC5%84FCGCCEEE>FCC*8?9@#=:<1CDFGGGCG:FGGGGGECE8FGGGDF>ECEE>5?E?9,7FDC@FFCFFGGFCECCGFFFFFC8:DCGFGFGG=FE.<CFFFD<3+FDBDG?GGGFFFFEC<GG8FD=8FGGGGFF7GGGEFGGDFCDDGFF@??:CDGGGDE:=4+CCFCFEFGGFGFFDEGECGGGGGGGGGGDGDGGGGGGCEFFACCDGGGGGGGGEFFDGGGGGEGGGGFGGGGGGGGGGGGGGGGGGCCCCC
@NMDZ 109580
TGAGGAATATTGGTCAATGGACGAGAGTCTGAACCAGCCAAGTAGCGTGCAGGATGACGGCCCTATGGGTTGTAAACTGCTTTTATAAGGGAATAAAGTGAGCCTCGTGAGGCTTTTTGCATGTACCTTATGAATAAGGACCGGCTAATTCCGTGCCAGCAGCCGCGGTAATACGGAAGGTCCGGGCGTTATCCGGATTTATTGGGTTTAAAGGGAGCGTAGGCCGGAGATTAAGCGTGTTGTGAAATGTAGATGCTCAACATCTGCACTGCAGCGCGAACTGGTTTCCTTGAGTACGCACAAAGGGGGCGGAATTCGTGGTGTAGCGGTGAAATGCTTAGATATCACGAAGAACTCCGATTGCGAAGGCAGCTCACTGGAGCGCAACTGACGCTGAAGCTCGAAAGTGCGGGTATCGAACAGGATTAGATACCCT
+
GGGGGGFGFGGGFGGGFFGGFFGGFBFFGGGGGGGGGCGGGGEEFGGFGGGEFGGEFG>7@FGGGGFCEFGEGGGGGGCFFGGGCFGFCCDFEEF?FGGGGCFFGGGGFDCDFGGGGGEGGGDFCFGEGGGFGGG9?EC=EF7FFEGGGGGGFGGDDFF?GFGGGGGGGGC;9CF>ECECDCGEGGFFFGDFGGCGGGGGCGGDCDGEGCFGGCEFEGGGGDEECGE<FFGGGG?FDFCEGGGFCGGGGGFCFFCACGDCC@@CFFG=FGGGGGGEBE8CGGGF>8F8GFAFGGGGGGFF,FFFC+GGGEFGFFDEDGGGGFGGGGGGGGGGGGGGFAFGGGGFEEE?GEGGGFGFC7FECGGFGGGFGGFGDEEFCGGGCFBCAFEC7GGEFGGGGGC<<CGCGGGF:+EFFCC8GGGGFGGFFGGGGFFBA,C@
@NMDZ 109603
TGAGGAATATTGGTCAATGGGCGAGAGCCTGAACCAGCCAAGTAGCGTGCAGGATGACGGCCCTATGGGTTGTAAACTGCTTTTATAAGGGAATAAAGTGAGTCTCGTGAGACTTTTTGCATGTACCTTATGAATAAGGACCGGCTAATTCCGTGCCAGCAGCCGCGGTAATACGGAAGGTCCGGGCGTTATCCGGATTTATTGGGTTTAAAGGGAGCGTAGGCCGGAGATTAAGCGTGTTGTGAAATGTAGACGCTCAACGTCTGCACTGCAGCGCGAACTGGTTTCCTTGAGTACGCACAAAGTGGGCGGAATTCGTGGTGTAGCGGTGAAATGCTTAGATATCACGAAGAACTCCGATTGCGAAGGCAGCTCACTGGAGCGCAACTGACGCTGAAGCTCGAAAGTGCGGGTATCGAACAGGATTAGATACCCT
+
FGGGGGGGGGGGGGGGGGGGGGGEGDGGGGGGGGGGGGGGGGGGGGGGGGGGGGGGGGGCFGGGGDGFGGGGGGFGGGGDGGGGGGGGDFFGGGGGGGGGGGGGGGGGGGGFFGGGGGGGFFCFFGGGGGGGGGGGGGGGGGGFFGGGGGGGFDDCFGGGGGGGGGGDECE@<3FFGGGGFFGGGGFGGFFEGGGGCCFGFGGGGGGGGGGGGGGGGGGFEEGFGGGCGGGGGGGGGGGGGGGFGGGGFGGGGFGGGEGFFGGFGGFGFGGGFGGGGGGGGFGGGCGGFGGGGGGFGGGGGGGGGGEGF<GGGFGGFFEGGGGGGGGGGGGGGGGGDEGGGGGGGGGGGGGGGGEEFGGGGGF<GFDFGGGGFEGGGGGGGGFGGGGGGGGGGGGGGGGGFGGGGGGGGEGGGGGGGGGGGGGGGGGGGDFCCCCC
@NMDZ 376
TGAGGAATATTGGTCAATGGACGAGAGTCTGAACCAGCCAAGTAGCGTGCAGGATGACGGCCCTATGGGTTGTAAACTGCTTTTATAGGGGGATAAAGTGTGCCACGTGTGGCATATTGCAGGTACCCTATGAATAAGGACCGGCTAATTCCGTGCCAGCAGCCGCGGTAATACGGAAGGTCCGGGCGTTATCCGGATTTATTGGGTTTAAAGGGAGCGTAGGCCGGAGATTAAGCGTGTTGTGAAATGTAGACGCTCAACGTCTGCACTGCAGCGCGAACTGGTTTCCTTGAGTACGCACAAAGTGGGCGGAATTCGTGGTGTAGCGGTGAAATGCTTAGATATCACGAAGAACTCCGATTGCGAAGGCAGCTCACTGGAGCGCAACTGACGCTGAAGCTCGAAAGTGCGGGTATCGAACAGGATTAGATACCCT
+
GG9FGGGGGGGGCGGGGGGFGGGGEGEGGGGGFGGGG?FGGGGGGGGGGGGGGGGGGFEGDGGGG?CAFEGGGGGGGGGFGGGGGGFFGFGEGDDFGGGGGGDGGFGGCFEEFGGGFGCEF@FGGEGGGGGGFGGFBEGGGGG?GGGGGGGED?C7FGGFFCFCEEGEGGGD<CFGG5ECDCFGGGGGGGCACFFGEFGGF4(GGGFGFGGGGGGFGEGGGGEDGFECGFCCFFGGECGF;GGFFGFF@CGEC>GFGCFFGGGFBGEF@GGGEC:F>>FEF>GGGFGGGGFC+DGFGGEFGFF@CCCCF<GFGGGDGGGG@GGGDEGFFGGGGFCGGFGGF<9GFCGGGGGGGGB@GGGGGEDCGGGGFGFGGGF<CFFC+EGF9FGGGGGGGGGGGGGFGGGGGEGGGGGGGGGGGCGGGGGFEC9GGGGCCCCC
@NMDZ 76812
TGAGGAATATTGGTCAATGGGCGAGAGCCTGAACCAGCCAAGTAGCGTGCAGGATGACGGCCCTATGGGTTGTAAACTGCTTTTATAAGGGAATAAAGTGAGTATAGTGAGGCTGTTTGCATGTACCTTATGAATAAGGACCGGCTAATACCGTGACAGCAGCCGCGGTAATACGGAAGGTCCGGGCGTTATCCGGATTTATTGGGTTTAAAGGGAGCGTAGGCCGGAGATTAAGCGTGTTGTGAAATGTAGATGCTCAACATCTGCACTGCAGCGCGAACTGGTTTCCTTGAGTACGCACAAAGTGGGCGGAATTCGTGGTGTAGCGGTGAAATGCTTAGATATCACGAAGAACTCCGATTGCGAAGGCAGCTCACTGGAGCGCAACTGACGCTGAAGCCCGAAAGTGCGGGTATCGAACAGGATTAGATACCCT
+
6C@FGGGDFFFFG,CFF<ECEFGGCFF8FCFFFCFCGGDFGG,CFFD:FGGDFGFFFGGC+7+:C<F@E<:=,CFFGGG<,CAGG9?EGGCA84FCFGE9@C<,,,,:BAFGCA,99FFGF9EEGG,<E:?FCF,EFGFGGG7F7+>,,,@>>+@+@<D.,>=#@CCE:<B$96>#@@F<:@>FEGBEF<CE%4,ACE:?F@DGGGFCFCC;FFF<84?GGCE:@959GFC<EF:@E>C>A@,;F#>@@ECC<:@3C>F@:<;F:@::<@F@+=>>8F=E:F<ECD@@CDEC=CC:CEA,,A78:7EEEFGDFGEF=4+FFFF>C:FAFFECFGF8DGF9F9AEFFEFF<EE8FC:F@CC@,7FA,<GGGGGGGGFFGC:DGGGEEFEF7FEDEE8GGFF@EGGFFFFF@FF7GGFFE9GGCGGE9GGGEC@CCCC
@NMDZ 378
TGAGGAATATTGGTCAATGGACGAGAGTCTGAACCAGCCAAGTAGCGTGCAGGATGACGGCCCTATGGGTTGTAAACTGCTTTTATAAGGGAATAAAGTGAGTCTCGTGAGACTTTTGGCATGTACCTTATGAATAAGGACCGGCTAATTCCGTGCCAGCAGCCGCGGTAATACGGAAGGTCCGGGCGTTATCCGGATTTATTGGGTTTAAAGGGAGCGTAGGCCGGAGATTAAGCGTGTTGTGAAATGTAGACGCTCAACGTCTGCACTGCAGCGCGAACTGGTTTCCTTGAGTACACACAAAGTGGGCGGAATTCGTGGTGTAGCGGTGAAATGCTTAGATATCACGAAGAACTCCGATTGCGAAGGCAGCTCACTGGAGCGCAACTGACGCTGAAGCTCGAAAGTGCGGGTATCGAACAGGATTAGATACCCT
+
EFEFACEFDCCFGAF@FFGGGGGGFGGGFGGGEF@FFC9E@CF<CFGFEEFFFCFEDFGGFGE@E@FGFC?FGGGG9FEDEFADFCFGA9CCFCFFGDFFFC,B<,BAFFG99C,EG,@FF?FCGGGCFFCGGG9EF9?E,+@>F:CF,63D,,6CFDB7@FG@FG?D64>@=FF>GG<G9@>C;<:;<11<@F45:FEAFF=?FGEC=EA;FF=<GD=98:?F=:GCFCC=@EC/;=;FD>2&ACFCBFC@C7EFG482FE<@,G=FFD@+ECC+E<9AGGFGGD=8FA?C,F9A:,FEADFFEF@8DFFAF8CEFDFGFFFGGCCE,FCFFGGFBFF;CFGGFFFGFCGGFEF@7EFFFFEFF9GFC<GFGGGFE@FB++GFFC6:F6BEEGGGCFCFDDGEFDGGFFDFEF<EGGFGGGGGFFCECCECCCCC
@NMDZ 89561
TGAGGAATATTGGTCAATGGGCGAGAGCCTGAACCAGCCAAGTAGCGTGCAGGATGACGGCCCTATGGGTTGTAAACTTCTTTTATAAGGGAATAAAGTGGGGCTCGTGAGACTTTTTGCATGTACTTTATGAATAAGGACCGGCTAATTCCGTGCCAGCAGCCGCGGTAATACGGAAGGTCCGGGCGTTATCCGGATTTATTGGGTTTAAAGGGAGCGTAGGCCGGAGATTAAGCGTGTTGTGAAATGTAGATGCTCAACATCTGCACTGCAGCGCGAACTGGTTACCTTGAGTACGCACAAAGTGGGCGGAATTCGTGGTGTAGCGGTGAAATGCTTAGATATCACGAAGAACTCCGATTGCGAAGGCAGCTCACTGGAGCGCAACTGACGCTGAAGCTCGAAAGTGCGGGTATCGAACAGGATTAGATACCCT
+
FFFGGGGFGGGGFGGGGGGDGGGGGGGGGGGGGGGGGGGGFFGGGGGGGDGGGFFGGG@EGGGGGFGGGGDGGGGGGG,FFGGGGGGG,FFFFGGGGGG<,B++++@+:,4,C,,5<FGGGGGGGG,FGGGFGGGGGGGG+FEGGGGGCFGGGGGGEFGGFGFGGGGGGDGG<FGG85E,+FFGECFGGGGGGGGGFEFGGFGGGGGGGFGFGFC@EGGGGG*++?8*@,DFGGG1/;GGGGGGGGGFFC;F8,GEFDGGG>>6<2,@3GGFGG3=/,3GGGGF99,,CGF<6GF?@,=7:,C,B++GGFFCGGGEDEGCGGGFGGGGGGGGGGGGFGDGGFCGGFGGGGGGGGGGGGGGGGGGGGGGGFFC6,,6FE+8+67GGGGGGGF@,EAFC+FGDGGGGGGCGGGGGGGFF@FF9GGGGGGGGGGCCCCC
@NMDZ 380
TGGGGAATATTGCACACTGGGGGAAACCCTGATGCGGCGACGCCGCGTGAAGGAAGAAGTATCTCGGTATGTAAACTTCTATCAGCAGGGAAGATAGTGACGGTACCTGACTAAGAAGCCCCGGCTAACCACGTGCCAGCAGCCGCGGTACTACGTAGGGGGCAAGCGTTATCCGGATTTACTGGGTGTAAAGGGAGCGTAGACGGTGTGGCAAGTCTGATGTGAAAGGCATGGGCTCAACCTGTGGACTGCATTGGAAACTGTCATACTTGAGTGCCGGAGGGGTAAGCGGAATTCCTAGTGTAGCGGTGAAATGCGTAGATATTAGGAGGAACACCAGTGGCGAAGGCGGCTTACTGGACGGTAACTGACGTTGAGGCTCGAAAGCGTGGGGAGCAAACAGGATTAGATACCCT
+
GGEF7CG<FGGGGGCF8,;CFF@CFDCEGEGFG,<+@:CFCF+@FG@BC,=F,,9=EF,EGGGFGGGFFF8FCEFGGGGGGCFGGGFAC:?FFGG<BFGGGGDGGDGFEFD<,CEGGEG=FGCGCCGGGGGGGG:FGEFGFCCFGE:F:C*=CEEEFGGGGGGGGDFGF$GFG3FF%2<F/9EFC?EGGF8<CFGFCGEGGC;FEGGGD<<#CA@5.@CGE=C<FFGG=F6CFF<@>CDF;DFF7+DC<A>FC<BB0478:CFGFE:5<8FF8CBB:9BF7DA><C77CEBEAGFF8AGGGGFBGEGF<FEE@FBBDEADC,,AC,66,CC,:@C-CEAGGGGEGCCGDGGEEEFC8B+,8@FDGGFF69,EF@<GCGFE9,FC,:GGDGGGGDGGFGGGGDEF<FCFFFFB@@A-
@NMDZ 90083
TGAGGAATATTGGTCAATGGGCGAGAGCCTGAACCAGCCAAGTAGCGTGCAGGATGACGGCCCTATGGGTTGTAAACTGCTTTTATAAGGGAATAAAGTGAGTCTCGTGAGACTTTTTGCATGTACCTTATGAATAAGGACCGGCTAATTCCGTGCCAGCAGCCGCGGTAATACGGAAGGTCCGGGCGTTATCCGGATTTATTGGGTTTAAAGGGAGCGTAGGCCGGAGATTAAGCGTGTTGTGAAATGTAGATGCTCAACATCTGCACTGCAGCGCGAACTGGTTTCCTTGAGTACGCACAAAGTGGGCGGAATTCGTGGTGTAGCGGTGAAATGCTTAGATATCACGAAGAACTCCGATTGCGAAGGCAGCTCACTGGAGCGCAACTGACGCTGAAGCTCGAAAGTGCGGGTATCGAACAGGATTAGATACCCT
+
FFGGGGGGGGGGGGGGGGGFGGGG>FGGGGGGGGGGFGFFGGDF<FGGFFGGGGGGGGGGGGGGGGGGGGGGEGGGFGFGGGGGGGGGGGFFFGGGGGFGDGGGGGGGGGGGGD<FGFCDFGF<FGGGGGGGGGGGGFGGGFGGGGGGGGGGGDDDFFGGGGGGGGGEFCEFGGGGGGGFGGGGGGGGGGGGGGFFEFEFFGGGGGGFF:GGGGGFGGGGEFDGGGGGGFEGGGGGGGGFGCBDGGGGFFFD@@GGFGGEGGGGGGGGGFEEGGGGGFFGGGGF?C<8FFGGGGGGGGGGGFGGGDGGGFFGGGGGGGGGGGGFGGGGGGGGGGGGGGGGGGGGGGGGFFGGGGGGGGGGGGGGGGGGGGGGGGGGGGGGGGGGGGGGGGGEFGGGGGGGFGGGGGGGEDGGGGGGGGGGGGGGGGGEGGGCC8CC
@NMDZ 86747
TGAGGAATATTGGTCAATGGGCGAGAGCCTGAACCAGCCAAGTAGCGTGCAGGATGACGGCCCTATGGGTTGTAAACTGCTTTTATAAGGGAATAAAGTGAGTCTCGTGAGACTTTTTGCATGTACCTTATGAATAAGGACAGGCTAATTCCGTGCCAGCAGCCGCGGTAATACGGAAGGTCCGGGCGTTATCCGGATTTATTGGGTTTAAAGGGAGCGTAGGCAGGAGATTAAGCGTGTTGTGAAATGTAGATGCTCAACATCTGCACTGCAGCGCGAACTGGTTTCCTTGCGTACGCACATAGTGGGCGGAATTCGTGGTGTCGCGGTGAAATGCTTAGATATCACGAAGAACTCCGATTGCGAAGGCAGCTCACTGGAGCGCAACTGACGCTGAAGCTCGAAAGTGCGGGTATCGAACAGGATTAGATACCCT
+
CFGEEFFEGCEDFFF@@@C@FGGG:CGGGFGGECDFGD<FEEE@FFGFGGGGGGC8=CFCFEG?C<FFFE7FCGFFGGGGF,<<FF9CFGGFGGGGGGGCGFAF9,BAFEGGG9F,<F@EEDEFFG,,CC,CFFCFG9BFF<D3DAF11E5EFAGG@FFF=FE@7'3C8@EAF1@8CGGGGGEC?FEGGEC>E:8?2<EFCF;FF46C6C?>C<BFGGGGCEG>0BECGG8EGGGG8CFFDAF9@,?7:EFFFEFD7F<F?EGFFC>FG>7@ECF37C<BGGFGGFF7GCC@+@>++FAA<C,8GGF7GF?,78F>B:?+B=E>+7C9FEE9C9DEB?ABFFEDEC,CFF9<C,GEGFF@@F7GGFDGFGGGGEE@FC7F7@@,FCFC@7FFFFGFCCGGGGFAEF@GGEFFCFFGFAGFFGGGGFGDAEC@@@BC
@NMDZ 110954
TGAGGAATATTGGTCAATGGACGAGAGTCTGAACCAGCCAAGTAGCGTGCAGGATGACGGCCCTATGGGTTGTAAACTGCTTTTATAAGGGAATAAAGTGAGTCTCGTGAGACTTTTTGCATGTACCTTATGAATAAGGACCGGCTAATTCCGTGCCAGCAGCCGCGGTAATACGGAAGGTCCGGGCGTTATCCGGATTTATTGGGTTTAAAGGGAGCGTAGGCCGGAGATTAAGCGTGTTGTGAAATGTAGACGCTCAACGTCTGCACTGCAGCGCGAACTGGTTTCCTTGAGTACGCACAAAGTGGGCGGAATTCGTGGTGTAGCGGTGAAATGCTTAGATATCACGAAGAACTCCGATTGCGAAGGCAGCTCACTGGAGCGCAACTGACGCTGAAGCTCGAAAGTGCGGGTATCGAACAGGATTAGATACCCT
+
GGGGFFGGGGGGGCFGGGG8FFGGGEGGGGGGGGGGGGGGGGFGFFGGGGGGGEFFGFDGG7+,FGGGGFFGEEGGFFFF99FEGGGGGGGFFFGGGAFGGFFGGGGGGFGGFCFGGCGGGCGGG9<,CFEGGGGGGF9AEF7FGCFGGFDBFFGGFGGGGGGGGGGGE@FGCG@FGEEEGG1:FEGGCFGDFF>5=BF?@GC@FECFE=FG=:FCCCBB@F5EGFCCFECCFCC@EEGEFGCFFGGGGGGFGEDFEDEGGGF=FGFGFFGG-GFEFF?E<GGFGFGGGF?CE7GFGD8FGFCGE@:EC?CGFDGGGGGGGGGGEFBCE?,CDFFCE<,9GFE@FFGFFFGGGGFCEEF@GEEFB9GGGFGGGFF@@FFF7GFCFE<:@@@GCFCFFGGGGGGFCDGGGEGFCFGGFAEFGFFFCEGGFGECCCCC
@NMDZ 80617
TGAGGAATATTGGTCAATGGACGAGAGTCTGAACCAGCCAAGTAGCGTGCAGGATGACGGCCCTATGGGTTGTAAACTGCTTTTATAAGGGAATAAAGTGAGTCTCGTGAGACTTTTTGCATGTACCTTATGAATAAGGACCGGCTAATTCCGTGCCAGCAGCCGCGGTAATACGGAAGGTCCGGGCGTTATCCGGATTTATTGGGTTTAAAGGGAGCGTAGGCCGGAGATTAAGCGTGTTGTGAAGTGTAGATGCTCAACATCTGCACTGCAGCGCGAACTGGTTTCCTTGAGTACGCACAAAGTGGGCGGAATTCGTGGTGTAGCGGTGAAATGCTTAGATATCACGAAGAACTCCGATTGCGAAGGCAGCTCACTGGAGCGCAACTGACGCTGAAGCTCGAAAGTGCGGGTATCGAACAGGATTAGATACCCT
+
FFFGGGGGGGGGGFGGGGGFGGGGGCGGGFGGGGGGGGGGGGDGGGDGGCFFFFFGGGDGFC:F8EFFFAFEFGGGGGGFGEGFFGGGGFGGGGGFGGGGGGFGGGGGGGGGGGFGGGGGGGGFGGFGGECCEGGDGGGFF>EGG@:FAC9FEDDFGGGGGGFGGGGGFGG?GCFGCFDGFFGEE@C9CCEDCC1<CCFGGGGGFG:BFFCFGEFCGGGGEFEGECFEECDEC<GGGGGGGGGGDGGGGGFD>9FDCGGGGGFGGGGGFFGFGGEGEDBCFGGFFA,GGGGGGGFCEFGFE=9,GGGEGGFFGFGCGF=GGGGGEDGGGGFAGGGGGFE;DAFFCC,FGFECEFF@GGF7C7GDF9FGGGGGGGCFGGEF7GGDGGGGGF@GDGGGGGEFGGGF@FEFEEGGGGGFGFE@FFGGGFGGGFEA,@CC
@NMDZ 83575
TGAGGAATATTGGTCAATGGGCGAGAGCCTGAACCAGCCAAGTAGCGTGCAGGATGACGGCCCTATGGGTTGTAAACTGCTTTTATAAGGGAATAAAGTGAGTCTCGTGAGGCTTTTTGCATGTACCTTATGAATAAGGACCGGCTAATTCCGTGCCAGCAGCCGCGGTAATACGGAAGGTCCGGGCGTTATCCGGATTTATTGGGTTTAAAGGGAGCGTAGGCCGGAGATTAAGCGTGTTGTGAAATGTAGATGCTCAACATCTGAACTGCAGCGCGAACTGGTTTCCTTGAGTACGCACAAAGTGGGCGGAATTCGTGGTGTAGCGGTGAAATGCTTAGATATCACGAAGAACTCCGATTGCGAAGGCAGCTCACTGGAGCGCAACTGACGCTGAAGCTCGAAAGTGCGGGTATCGAACAGGATTAGATACCCT
+
GGGGGGGGGGGGGAAFFFGG8FGGDGGGGGGGGGGGGFGGGGFGGGGGDDCFEEGGCFGGFGDEGGGGGGGFGGDGGFFFGFC9FFDGGGGEA?EE,CFGFGFF9<F<<FEDGCFFCGEGGGGGFGFGGC<FG9FFG9F,F7FEG4GFFGGFF??FGGGFFF8F7+CCGGGGCFFGEGFGGGDCGGFGECEFDGGG?CGCCCGFGFCG1GGGCCC7E:FGDGECCCGCFCCFGGGGGGGGGGGDGGFFGGGFGD><FGFFFGFGGGGGFFFGBB<GC9DEEDGF@GGF<>9AGGGFGFFF<CF?GGGGGFFEEGGGDGDECFCGGGGGGGGGGGGGGGGGGGGGFGGGGFFGFBFCEGGGGGEGFCGFF?GGGGGFEGGFGGGFGGGGGGDGGGGGGGGGGGGGGGEEEGGFGGFF>GGGGGGGGDGGGF<@CCCC
@NMDZ 61447
TGAGGAATATTGGTCAATGGACGAGAGTCTGAACCAGCCAAGTAGCGTGCAGGATGACGGCCCTATGGGTTGTAAACTGCTTTTATAAGGGAATAAAGTGAGCCCCGTGAGGCTTTTTGCATGTACCTTATGAATAAGGACCGGCTAATTCCGTGCCAGCAGCCGCGGTAATACGGAAGGTCCGGGCGTTATCCGGATTGATTGGGTTTAAAGGGAGCGTAGGCCGGAGATTAAGCGTGTTGTGAAATGTAGATGCTCAACATCTGCACTGCAGCGCGAACTGGTTTCCTTTAGTACGCACAAAGTGGGCGGAATTCGTGGTGTAGCGGTGAAATGCTTAGATATCACGAAGAACTCCGATTGCGAAGGCAGCTCACTGGAGCGCAACTGACGCTGAAGCTCGAAAGTGCGGGTATCGAACAGGATTAGATACCCT
+
CE9A?<CEFECEFGGGGGGGFGGGEGGGGGGFGGFGGCEGGGGGGGGG7FFGGGGGGGGGGGGGGG9ECAFDGG,CFG9EFFGGGGEGGGGEDFGGGGGCFCFGGCGGGGCEGGGGGG7FAGFGGGCFFGCEFFG9E9C<87F<@E7F>FGGG>GGGGGCECGGGGGGGGGGGGFFCDGGGGFGGGGDCGFGGG7=1:F#<CEC9FGGGFFGGGGGGGGGG8CFGGGEGGF=GFGDEE>EGGGFDEFGFG=9CFCED@CF<<CFCFGGFGC0CGGGGGGGGGGGFA,,F8<,GGGGF@,GGGGGFCC7B4,,GFDEEGGGGGGGEC,GFFGGFCFFEFGGGGFFFCGGGGGFFBC-F<GEEGGGFF<GGGGFCGFGGGGGGDGGGGGGGGGDGGGGGGGCFFFFC@FBEDGFEGGGGGGGGGGGGGGGF8F@CB<C
@NMDZ 106464
TGAGGAATATTGGTCAATGGGCGAGAGCCTGAACCAGCCAAGTAGCGTGCAGGATGACGGCCCTATGGGTTGTAAACTGCTTTTATAAGGGAATAAAGTGAGTCTCGTGAGACTTTTTGCATGTACCTTATGAATAAGGACCGGCTAATTACGTGCCAGCAGCCGCGGTAATACGGAAGGTCCGGGCGTTATCCGGATTTATTGGGTTTAAAGGGAGCGTAGGCCGGAGATTAGGCGTGTTGTGAAATGTAGACGCTCAACGTCTGCACTGCAGCGCGAACTGGTTTCCTTGAGTACGCACAAAGTGGGCGGAATTCGTGGTGTAGCGGTGAAATGCTTAGATATCACGAAGAACTCCGATTGCGAAGGCAGCTCACTGGAGCGCAACTGACGCTGAAGCTCGAAAGTGCGGGTATCGAACAGGATTAGATACCCT
+
EGGGGCFGGGGGGGGGGGGEDF@EEGGGGFGGGGGGGGGGGGEE@DGG>FGGGFGGGGGGEGGFGCGF?FFCGGGGGGGGGGGCDGGGGGGGG@F9?FFGGGGFGFGGGGDGGGG9FGCGGGFFGGFGGGGGGGCFGFCEECG@FGG?GC,FC8DFG,FFGGGGEGGG?GCCC;FGGGDD=GGGGGG:GCGFFGDE=FFAAFFGGGCGFGFGGGEGE@EFCC?@FGGFFE8@GFGGGGGGGGGGGGGGGGGFGFEDCGGGGGGC<=GGGGGGFEGGEGFEGGGGGF8FCFEAFFEEGGGFFCF8F7GGFGFFFEGGGGGGGGGGDGGGGFDDFGDGGGFE,9FF8FFDF9GGGGGFGFCGGGGGFAGFFCGGGGGFGF>GDGECF9GGGGGGGGGGGGGGGEFE<GGGGGEEGFAFGFFFFFFF<AGGGGGCCCCC
@NMDZ 388
TGAGGAATATTGGTCAATGGGCGAGAGCCTGAACCAGCCAAGTAGCGTGCAGGATGACGGCCCTATGGGTTGTAAACTGCTTTTATAAGGGAATAAAGTGAGTCTCGTGAGACTTTTTGCATGTACCTTATGAATAAGGACCGGCTAATTCCGTGCCAGCAGCCGCGGTAATACGGAAGGTCCGGGCGTTATCCGGATTTATTGGGTTTAAAGGGAGCGTAGGCCGGAGATTAAGCGTGTTGTGAAATGTAGATGCTCAACATCTGCACTGCAGCGCGAACTGGTTTCCTTGAGTACGCACAAAGTGGGCGGAATTCGTGGTGTAGCGGTGAAATGCTTAGATATCACGAAGAACTCCGATTGCGAAGGCAGCTCACTGGAGCGCAACTGACGCTGAAGCTCGAAAGTGCGGGTATCGAACAGGATTAGATACCCT
+
F<CFGGGGDGGGGGGGGGGGCFGG+CFGGGGGGGGGGGGGFGGGGFFGGGGGGGGGGDFDCFGGC<F886=7BFFGGGFCGGGFGDFGGG@F8FGG<FGGFGEGGFGGFGGGGGGGGGGGGGGGGGGGGGGGGGDFFAF?=CFGGGFGGGGAFGGFGFDGGGGGGGGGEGGCFFF7>B<7FCE>DGGGGA;<?9=CFGGFFGFFC@GGFGGFECCCEGEGEGCCCEEEEEFGGDFC:CCCGGGGGFEGGFFGAGGGGCFECFA@AC?FBFFB=7EGEAGGGGGGGFD8GGGGGEGFC9FE,54,DGGEGGGGGGGGGFF?GGGGGGGGGGGGGGGGGFGGGGFGFC=GGGGFGFF@GGGFEDGGGGGGGGGGGFFFGGGGGGFGFFGGGGGGGGGGGGGGGGGGGE@FEEGGGGGGGGGGGGGGGGGGGGGCCCCC
@NMDZ 389
TGAGGAATATTGGTCAATGGGCGAGAGCCTGAACCAGCCAAGTAGCGTGCAGGATGACGGCCCTATGGGTTGTAAACTGCTTTTATAAGGGAATAAAGTGAGTCTCGTGAGGCTTTTTGCATGTACCTTATGAATAAGGACCGGCTAATTCCGTGCCAGCAGCCGCGGTAATACGGAAGGTCCGGGCGTTATCCGGATTTATTGGGTTTAAAGGGAGCGTAGGCCGGAGATTAAGCGTGTTGTGAAATGTAGACGCTCAACGTCTGCACTGCAGCGCGAACTGGTTTCCTTGAGTACGCACAAAGTGGGCGGAATTCGTGGTGTAGCGGTGAAATGCTTAGATATCACGAAGAACTCCGATTGCGAAGGCAGCTCACTGGAGCGCAACTGACGCTGAAGCTCGAAAGTGCGGGTATCGAACAGGATTAGATACCCT
+
<FGGGGGGGGGGGGGGGGGFGGEGGGGGGGGGGGGGGGGFGGGGGFFGGGGFGGGGGGGGGGGGGGGGGGGGGGGGGGGGGGGGGFGGGGGGGGGGGGGFDFGGGGGGGGGGGGGFGGGGGGGGGGGGGGGGGGGGGFGGGGG>FGGGGGGGGGGGGGGG>GGGGGGGGGGGGGFGEGGGGGGGCEGGFGFGGGGGEGGGGGGFCGGGGFFFFCCDEGGGGGDGGCECCF<FGGGGGGGGGFGGFFGGGFCCFGFGGGGGGGGFGGGGGGGGGGFGGFFFDGGGGFDFGCGGFGGGGGFGGGFAGDGGGGGGGGGGGGGGGGGGGGGGGGGGGGGGGFCGGGGGFGGGGGGGGGF7GGGGGGGGGGGGGGGGGGGGGGGGDGGGGGGGGGGGGGGGGGGGGGGGGGGGGGGGGGGGGGGGGGGGGGGGGGGCCCCC
@NMDZ 390
TGAGGAATATTGGTCAATGGACGAGAGTCTGAACCAGCCAAGTAGCGTGCAGGATGACGGCCCTATGGGCTGTAAACTGCTTTTATAAGGGAAAAAAGTGAGTCTCGTGAGACTTTTTGCATGTACCTTATGAATAAGGACCGGCTAATTCCGTGCCAGCAGCCGCGGTAATACGGAAGGTCCGGGCGTTATCCGGATTTATTGGTTTTAAAGGGAGCGTAGGCCGGAGATTAAGCGTGTTGTGAAATGTAGACGCTCAACGTCTGCACTGCAGCGCGAACTGGTTTCCTTGAGTACGCACAAAGTGGGCGGAATTCGTGGTGTAGCGGTGAAATGCTTAGATATCACGAAGAACTCCGATTGCGAAGGCAGCTCACTGGAGCGCAACTGACGCTGAAGCTCGAAAGTGCGGGTATCGAACAGGATTAGATACCCT
+
FFFGGGGGGGGGGGGFGCFGGG7FCGGFFCFGGGGGGGGGCDFECGGGEDFGFEFFGFGGFGGGFCFGGGGEGGGGGAFDFGGGFFGCEFFEGGGGGG9F9EEEGGF<=DFGGDFGGGGGGGGGGGGFBEFFGGCGGGGGCFGGGGGCDF9A<D+=<D<FFCFG7EG?FEGGGG7C@@?FGCFEEEGGGFDF:>=:<E?,4C9GG#7FA:<<=CEG8GFFGFGFFGECEDGCFECC:5GGFCCCFCGBE<EE@CFGFC@FGGGCGFGGGGFCGG2GGGDFGFFFGFFGGGFF6ECF@,FGGEA,GGFCGFF9GFGGGFGGGGEGEGGGGGFFAFFCFFE,E,FFC7FFGGGGGGFECGF7GGGFFAEGGGGGFGGGFFFGGFCGFFC:FC@DGGGGFGGGFGGGFEEGGEFGGFAGGGGGCFGGGGFGGGGCCCCC
@NMDZ 81771
TGAGGAATATTGGTCAATGGACGAGAGTCTGAACCAGCCAAGTAGCGTGCAGGATGACGGCCCTATGGGTTGTAAACTGCTTTTCTAAGGGAATACAGTGAAAGTCGTGACTCTTTCTGCATGTACCTTATGAATAAGGACCGGCTAATTCCGTGCCAGCAGCCGCGGTAATACGGAAGGTCCGGGCGTTATCCGGATTTATTGGGTTTAAAGGGAGCGTAGGCCGGAGATTAAGCGTGTTGTGAAATGTAGACGCTCAACGTCTGAACTGCAGCGCGAACTGGTTTCCTTGAGTACGCACAAAGGGGGCGGAATTCGTGGTGTAGCGGTGAAATGCTTAGATATCACGAAGAACACCGATTGCGAAGGCAGCTCACTGGAGCGCAACTGACGCTGAATCTCGAAAGTGCGGGTATCGAACAGGATTAGATACCCT
+
EEF<F;CFFGGG9FGGGFFEACC:CFFGGG9F,CDFE<DFFCFFCE+C7F7FFEECEGGGGGGGGGFGCGE:FFFFGG9FGGGG,CE?F<CF84C,,5?F9,,CFF44+B<@EGGGGFFG<F,9A,AEFGGGG,EC,5,,,:++6+:5CC2B=D=CFFDC8CB></FCFC@,939-@#5/74GC4>FG=GG7,C<:61<=6@9GCGGC1GFEFFEF=C7<C=4?+4F,72AFFC9FEGGFFC;@G<?3;<>33><1@CDDB@;,AC#E>FGGGGFF@,FGGFD2==<<F>DFEF@?@C,A,BA+@+>:GGFGFE@D@F?8GGGGGGEFGGGGFFFEFEFEC,FA,=6<GFFCCB8-FC<,F@F<FFDGFACCC,,98GGF@@7E<FDFFEFDGFCFC,,FCFCFFCCGGGGFFF<,GGGGGGGFC,CFC,FBCCCC
@NMDZ 392
TGAGGAATATTGGTCAATGGGCGAGAGCCTGAACCAGCCAAGTAGCGTGCAGGATGACGGCCCTATGGGTTGTAAACTGCTTTTATGCGGGGATAAAGTGAGCCACGTGTGGCTTATTGCAGGTACCGCATGAATAAGGACCGGCTAATTCCGTGCCAGCAGCCGCGGTAATACGGAAGGTCCGGGCGTTATCCGGATTTATTGGGTTTAAAGAGAGCGTAGGCCGTCTGATAAGCGTGTTGTGAAATGTCGGGGCGCAACCTGGGCATTGCAGCGCGAACTGTCAGACTTGAGTGCGCGGGAAGTAGGCGGAATTCGTCGTGTAGCGGTGAAATGCGTAGATATTAGGAGGAACACCAGTGGCGAAGGCGGCTTACTGGACGGTAACTGACGTTGAGGCTCGAAAGCGTGGGGAGCAAACAGGATTAGATACCCT
+
FGFGGGGGGGGGGGFGGGGGGGGGCFEGGGGGGGGGGGGGGGGGGGGGGGGGGGGGGGGEGGGGGGGFFGGGGGFFGGGGGGGGCF9EE7CGEFGGGGGGGGGGGGGGDGGGGCFGGGGGGGGGGGGDGGGGGEGGGGFF<BEDFGFGGGGGGGCGGGCGGGGGGGGGGGGGDFF?GCGGG@GGGGFFFGGFGGGDC;GGFCFGGGEGFGFFC=CGDFGGGGGGGFGGGFFGGFGGGGGGGGGGFGE>GGGGF7>:#7FFFFGFCFEGFGGGGGFGEFGFEF=DFDFFFGGGGGGFCDEFFFGGGGGGGFGFGGF>GFF7GGGGGGGGGFGF:?,GGGGGGGFGGEGGGEFFGGGGFGGGGGGGGGGGGGGGGGGGGGGGGEGGGGGGGGGGGF8GGGF@GGGGGGGGGGGGGGGGGGGGGGGGGFGGGGGCCCCC
@NMDZ 114454
TGAGGAATATTGGTCAATGGGCGAGAGCCTGAACCAGCCAAGTAGCGTGCAGGATGACGGCCCTATGGGTTGTAAACTGCTTTTATAAGGGAATAAAGTGAGTCTCGTGAGACTTTTTGCATGTACCTTATGAATAAGGACCGGCTAATTCCGTGCCAGCAGCCGCGGTAATACGGAAGGTCCGGGCGTTATCCGGATTTATTGGGTTTAAAGGGAGCGTAGGCCGGAGATTAAGCGTGTTGTGAAATGTAGATGCTCAACATCTGCACTGCAGCGCGAACTGGTTTCCGTGAGTACGCACAAAGTGGGCGGAATTCGTGGTGTAGCGGGGAAATGCTTAGGTATCACGAAGAACTCCGATTGCGAAGGCAGCTCACTGGAGCGCAACTGACGCTGAAGCTCGAAAGTGCGGGTATCGAACAGGATTAGATATCCT
+
EC<FFFFCGG9FEFFF<E@C8FEGGGDFFFCCFF,FFC8FEF,CAFGGG7FFFF@FGGGG@::@EDEGE,?CFCFGFAC,,C,9E<EFFDFBGFGGGB<FBA5EAFFGGCFGEEF9E<FEFFCDEFAA,?FFFFFFGFFFG7FEDGGFF9EFFDD?@BEDFFGGC>;EFCCF98@F@2>8;:@F#5*<<C@CC;BC<:FFFGCFGGFFFGGFF?F@?FCCEGDCFE5FEGCF:FF:?;>CFF;@DEGGGGFFEG@CDGGECCFFDF@@FC@C<G@@CA=E>@BC9F@+A,??@37GGFE@F,5<=B+:CF<,B<>CCGGCGB@F=CBE9,C59,9B,5<,9,C,CD=,<F<?C87@:FFB@@@DFE9EF<6<,FFEC,F:F@@,6A<C@8-B9DGA8@B8DGAC6+@@F@F8FGGFFFFEEFE@9EECGFFCCCCC
@NMDZ 96442
TGAGGAATATTGGTCAATGGACGGAAGTCTGAACCAGCCAAGTAGCGTGCAGGAAGACGGCCCTATGGGTTGTAAACTGCTTTTATACGGGGATAAAGTGAGCCACGTGTGGCTTATTGCAGGTACCGTATGAATAAGGACCGGCTAATTCCGTGCCAGCAGCCGCGGTAATACGGAAGGTCCGAGCGTTATCCGGATTTATTGGGTTTAAAGGGAGCGTAGGCCGTTTGTTAAGCGTGTTGTGAAATGTCAGGGCTCAACCTGGGCAGTGCAGCGCGAACTGGCAGACTTGAGTGCGCGGGAAGTAGGCGGAATTCGTCGTGTAGCGGTGAAATGCTTAGATATGAGGAAGAACTCCGGTTGCGAAGGCAGCAGGCTGTAGCGTAACTGACGCTGAAGCTCGAAAGCGTGGGTATCGAACAGGATTAGATACCCT
+
,C6FGFF<EDF,EF9C;C<,,<C7BFCFFFG9<@CC,8D,66;@E6@CCEFADGFFFECDE@:,6,C@CFFC7CFFDEFGAE9FCFF9E4@C++BFFGF,B5,4BFGEE?<B+FFDFGGGDGGFF?F744,,CEEFE<=FGGGG77:FFFGGCB7FCFCFF,@>@3C7FE7>@2@C;F:@**,2#83C8.4=FE79<FF?FFCEFCCEDC@CF4;C8/::FFEF%GFF<?AF>=C%=GF?2BCC;?<:#)+#@GCFC5GEF@F>:@,@,C>+@@C@6<FF>CEF<E<<,FCFGEGGFFFA<A:,<848?,GGF<=7@7>7FEGGECCFDCF?GFAC?<FFGFFFE9,,GGFGFFF8:8,+C7CFEFFEC6,,C6,F8GF:C@,GGGFF@;EGFF@AFFCF@GGFDF7C-9FFGF;,B<9FGEFE@FEAGGGCCCCC
@NMDZ 395
TGAGGAATATTGGTCAATGGGCGAGAGCCTGAACCAGCCAAGTAGCGTGCAGGATGACGGCCCTATGGGTTGTAAACTGCTTTTATGCGGGGATAAAGTGAGCCACGTGTGGCTTATTGCAGGTACCGCATGAATAAGGACCGGCTAATTCCGTGCCAGCAGCCGCGGTAATACGGAAGGTCCGGGCGTTATCCGGATTTATTGGGTTTAAAGAGAGCGTAGGCCGTCTGATAAGCGTGTTGTGAAATGTCGGGGCTCAACCTGGGCATTGCAGCGCGAACTGTCAGACTTGAGTGCGCGGGAAGTAGGCGGAATTCGTCGTGTAGCGGTGAAATGCGTAGATATTAGGAGGAACACCAGTGGCGAAGGCGGCTTACTGGACGGTAACTGACGTTGAGGCTCGAAAGCGTGGGGAGCAAACAGGATTAGATACCCT
+
DFGGGGGGGGGGCGGGGFEFFFFFFGGGGGGGGGGEG<FGGGGGGGGGGGGGGGFCFCE:FGGGFG,CEGGGGGGGGG<FGGGGGCEFGGGCFCDFFGG9E@FGGGGF,F7=FGGGGGGGDFFGGGG7@CEC,>FFGCCBF7FEGEGGGGGGFFCDFGGGGGGFFDFGGEGGGGGCGGCCFEGCBE7F?>=8GCGDEGGGFFC#0@.8FCEEFFE8EGDGGF>CCEGGGGFCEC@CGFEEFC9CFCEGGGGG@D38=F?GGCGD,F:=:EC<>FFFGFFGFGGFFFDC9GCGGFGGECEFAE;FCFCGGFFEEFDGEGF>GGGGGGGGGDGGGGEF<GGGEE<EF,8GGFGGGGFFCFGGEGGGFGEDGGGGGGGGFEFBFGDGGGFF@,FDFGGFFGF@GCDFGEFDGGGGGFDGGGGGGGGGGGGGGGGCCCCC
@NMDZ 94635
TGAGGAATATTGGTCAATGGACGAGAGTCTGAACCAGCCAAGTAGCGTGCAGGATGACGGCCCTATGGGTTGTAAACTGCTTTTATAAGGGAATAAAGTGAGAGTCGTGACTCTTTTTGCATGTACCTTATGAATAAGGACCGGCTAATTCCGTGCCAGCAGCCGCGGTAATACGGAAGGTCCGGGCGTTATCCGGATTTATTGGGTTTAAAGGGAGCGTAGGCCGGAGATTAAGCGTGTTGTGAAATGTAGACGCTCAACGTCTGCACTGCAGCGCGAACTGGTTTCCTTGAGTACGCACAAAGTGGGCGGAATTCGTGGTGTAGCGGTGAAATGCTTAGATATCACGAAGAACTCCGATTGCGAAGGCAGCTCACTGGAGCGCAACTGACGCTGAAGCTCGAAAGTGCGGGTATCGAACAGGATTAGATACCCT
+
CFAFGGGGGGGGGFGGFGAFGCFGEGGGGGGGGGFGGGGGGGGGGGGGGGGGGFGGGGGGCC@FGGGGGGGGGGFGGGGGGGGGGGGGGGGDFGGGGFFGGGGGGGEDFADCFCF9FGGGFFGFFFGGFFFGFEFFFGGFGFGGGGGGGFGGGF?BFFFCFGGGG>FEEGGGGGGGDFGEFGGGCFDGEGGGGGCE:FFGFE9FGGFG:@:?EFGFCGGGEGGGEGGGF;FECFGGGGGGGCFFCCFCGE@DEGGFEGGGGEEDFGFGFCCEGCGCCE?7<<FFGFFGGGFGF:C@+GFFF9F<B7DGGGE<FGE7FDGGGGGFB7GGGGGGFGFGFFGGF9GGGGGFFGCGEGGFGGGEGGGFCFGGGGGGFA9CFGGGGGGFDFEFGGFCC,GGGGCEF:GGGGGGGGGFGGE@GGGFGGGGGFGEECF<CCCC
@NMDZ 96800
TGAGGAATATTGGTCAATGGGCGAGAGCCTGAACCAGCCAAGTAGCGTGCAGGATGACGGCCCCATGGGTTGTAAACTGCTTTTATAAGGGAATAAAGTGGGAGTCGTGACTCCTTTTGCATGTACCTTATGAATAAGGACCGGCTAATTCCGTGCCAGCAGCCGCGGTAATACGGAAGGTCCGGGCGTTATCCGGATTTATTGGGTTTAAAGGGAGCGTAGGCCGGAGATTAAGCGTGTTGTGAAATGTAGATGCTCAACATCTGCACTGCAGCGCGAACTGGTTTCATTGAGTACGAACAAATTGGGCGGAATTCGTGGTGTATCGGTGAAATGCTTAGATAGCACGAAGAACTCCGATTGCGAAGGCAGCTCACTGGAGCGCAACTGACGCTGAAGCTCGAAAGTGCGGGTATCGAACAGGATTAGATACCCT
+
E<6CDFGGGG<@EFF<FGDFFFD:+C@,EE<6@,CF,BF8,FFAECEE:FC<@:FFFGGGGGFEGGFFCF==FGDEE<<,5CCFCG9F9<,C?FEG9EFCCC8F?E@FC,DFGGEFCE<9FGAEGFDE,BFF<??D<F?FGFGFFGC8=FFFGGE@=3=F@C<DCE77FE<FC,@BCC8FEGGGGCEEFF71FGC.41??*CFFDEGDBBC;GGF<C:FCC:CC=<C@9;;<<3CEEGGGCFG=FF1CGF=FAF8F;F@CFGFGGEC@9E@FC+7==C8CDFFGD;,C,B,FD:,++C,@EA,4+++7:8FCCE+:+<BB,,:@@+F,C<ADEC<=,<FGFECA,DCC<C?B68+--@,@>EEF<@@ECGFDD<EC<:CC:C@C<E<,BB8F<C,FE@7FC65CA@DGGDGGGGGF@FE;,9FFFGGCFFC<CC<C
@NMDZ 60267
TGAGGCATATTGGTCAATGGGCGAGAGCCTGAACCAGCCAAGTAGCGTGCAGGATGACGGCCCTATGGGTTGTAAACTGCTTTTATAAGGGGATAAAGTGAGTCTCGTGAGACTTTTTGCATGTACCTTATGAATAAGGACCGGCTAATTCCGTGCCAGCAGCCGCGGTAATACGGAAGGTCCGGGCGTTATCCGGATTTATTGGGTTGAAAGGGAGCGTAGGCCGGAGATTAAGCGTGTTGTGAAATGTAGACGCTCAACGTCTGCACTGCAGCGCGAACTGGTTTCCTTGAGTACGCAAAAGGTGGGCGGAATTCGTGGTGGAGCGGGGAAATGTTTAGATATCTGGAAGAACACCGAGTGCGAAGGCAGCTCACTGGAGCGCAACTGACGCTGAAGCTCGAAAGTGCGGGTATCGAACAGGATTAGATACCCT
+
D,C9E,BEGGGGEGGGGCC8<CFCFGECFGFFGGGG8FG<CFCFFF7C@@CE,C,9FGD7BFEFF8,,<FD+8C9FDFEEF9C,E<F,<CEFFGFCAAFFGGG,EECDFFEFGGGCBFEGCG,5E,A@,CFFGGCG9E,FGGF+@:8DC,3E3@DCF9,3<DF5GCCA<78+@@93#/CDD;F::CFFEF@52C3/<++6::BCC93F$AFCGEC5CCC6GE1<8=8:,CEBCD<@=2<;CCFG>GFCFAFC@+EC@/CFFC>,F@,D,BEEFEFC3@CDD8<D>,,,=D<C+@@FCAE?55A+F7GFF9,ED9++BD8FFF@+>FCGFAGFCGFFCFEGFC,??6,,<C<B8?B-:FF:+BF,9FGGGEAFF6<EFFGFFF+@,CFGGFC7AGGGFEDECFGGGGF:FFGFGGGGCFEC9GFFB,FCFGFB?CC9
@NMDZ 399
TGAGGAATATTGGTCAATGGGCGAGAGCCTGAACCAGCCAAGTAGCGTGCAGGATGACGGCCCTATGGGTTGTAAACTGCTTTTATAAGGGAATAAAGTGAGTCTCGTGAGACTTTTTGCATGTACCTTATGAATAAGGACCGGCTAATTCCGTGCCAGCAGCCGCGGTAATACGGAAGGTCCGGGCGTTATCCGGATTTATTGGGTTTAAAGGGAGCGCAGGCGGACCTTTAAGTCAGCTGTGAAATACGGCGGCTCAACCGTCGAACTGCAGTTGATACTGGAGGTCTTGAGTGCACACAGGGATACTGGAATTCATGGTGTAGCGGTGAAATGCTCAGATATCATAAAGAACTCCGATCGCGAAGGCAGGTATCCGGGGTGCAACTGACGCTGAGGCTCGAAAGTGCGGGTATCAAACAGGATTAGATACCCT
+
GGGGGGGGGGGGGGGGGGGGCFDGGCCFGGGGGGGGGGGGGGGGGGGGGGGGGGCGGGEGGGGGGGGGGEEEGGGGGGGGGGGGGGGGGGGGFGGGGGGGGGGGGGCEFFGGGGGGGGGGGGGGGGCDGGGGCGGGCGGGGGGEGGGGGGGFEFFGGGGGGGGFFEGGCFEFFFFGGGCFFFFGGGGGGGDGGGGGCC?0<(FDGDGGGFFCFEGFGGGGGGDCFGEGGFFGGGGGGGGGGGGGGGGGEGFGGGGGGF?@FGE3CCGGFGGGGGGFFFGGFFGFA8FFAFFCFFFEGEFGGGGGGFGGGFGGGGGGFAGGGGGGGGDGFGGGFGGGGFGGGGGFGGGGGGGGFEFFFCEGFCGGGGGGGGGGGGGGGGF:FGGGGFFGGGGGGGGGGGFEFCFGFGFGGGGFFGGGGGGGGGGGGGFGGGGCC@CC
@NMDZ 400
TGAGGAATATTGGTCAATGGGCGAGAGCCTGAACCAGCCAAGTAGCGTGCAGGATGACGGCCCTATGGGTTGTAAACTGCTTTTATAAGGGAATAAAGTGAGTCTCGTGAGACTTTTTGCATGTACCTTATGAATAAGGACCGGCTAATTCCGCGCCAGCAGCCGCGGTAATACGGAAGGTCCGGGCGTTATCCGGATTTATTGGGTTTAAAGGGAGCGTAGGCCGGAGATTAAGCGTGTTGTGAAATGTAGACGCTCAACGTCTGCACTGCAGCGCGAACTGGTTTCCTTGAGTACGCACAAAGTGGGCGGAATTCGTGGTGTAGCGGTGAAATGCTTAGATATCACGAAGAACTCCGATTGCGAAGGCAGCTCACTGGAGCGCAACTGACGCTGAAGCTCGAAAGTGCGGGTATCGAACAGGATTAGATACCCT
+
EFDC<EFGGCGGGGGGGFGFGGGGGGGGGGGG@FEDGFGGGF9ECDFGDGGGDEFGGGGGFCGG<FGGGGGFGGCFCC<FEE9FGGGGGGGFB8,EE9AEDF?FFGGGGGGGGGGGGFEGGFGGGFGAFFGGGFCECDGGGGGGGGCGGGFGFGGGG:@CFC?F<CGEFGGGGGFGGGG?$/2>EFGGGG?>GCF=FFC;:9GGFGGGGGFFFG*;8::1CCDFCC;5GFCFGGGGG5EDBDDCFCFGGGFF@GFFE:>CCEFFFGFFGFGFE>GGGFEFA:CFA@A<=DCB6FDGFC,9GCGFGF+EGGGFD8EG@CFGGGEECGGDGGFFFGGGFFF9D@EGGGGGGGGGGFCCGGF7GFGGGGCGDGGFGGGGGCECGGGGGGFFF,;GGFCGGECF@EGGGGGGDGGGDGGGGGGGFGGGGFGGFCF@A,CA
@NMDZ 401
TGAGGAATATTGGTCAATGGGCGAGAGCCTGAACCAGCCAAGTAGCGTGCAGGATGACGGCCCTATGGGTCGTAAACTGCTTTTATAAGGGAATAAAGTGGGAGTCGTGACTCCTTTTGCATGTACCTTATGAATAAGGACCGGCTAATTCCGTGCCAGCAGCCGCGGTAATACGGAAGGTCCGGGCGTTATCCGGATTTATTGGGTTTAAAGGGAGCGTAGGCCGGAGATTAAGCGTGTTGTGAAATGTAGATGCTCAACATCTGCACTGCAGCGCGAACTGGTTTCCTTGAGTACGCACAAAGTGGGCGGAATTCGTGGTGTAGCGGTGAAATGCTTAGATATCACGAAGAACTCCGATTGCGAAGGCAGCCCACTGGAGCGCAACTGACGCTGAAGCTCGAAAGTGCGGGTATCGAACAGGATTAGATACCCT
+
FGGGGGGGGGGGGGGGGGGGGGGGGGGGGGGGGGGGGGGGFGGGGGGGGGGGGGGGGGGGGGGGGGGFGDFGGGGGGGGGGCGGGGDGCFFCDFGGGGGGGGGGGGGGGGGDGFGGGGGGFGGFGGGGGGGGFGGGGGGGGGGGGGGFFGEG?GGEGG:DFFGGGGGG?7FGGGGDGGGGGGG>EEFGGGGGGGGE5CFCAFGGGGGFGGGGGGGGDDGCGGGGGFGGFFFFGGGGGGGGGFFGGGGGGFCFFGFFGEFFFGFGGGFGGGGGGGGGGFGGGGGGGEF,FCGFGGEGGGGGGFFBECGGFGGGGFGGGGGGGFGGGGGGGGGGGGGGGFGGGGGGGGGGGGGFGGGGGGGDGGGGGGGGGGGGGGGGGGGGGGGGGGGGGGGGGGGGGGGGGGGGGGGGGGGGGGGGGGGGGGGGGGGGGGGCCCCC
@NMDZ 402
TGAGGAATATTGGTCAATGGGCGAGAGTCTGAACCAGCCAAGTAGCGTGCAGGATGACGGCCCTATGGGTTGTAAACTGCTTTTATAAGGGAATAAAGTGAGTCTCGTGAGACTTTTTGCATGTACCTTATGAATAAGGACCGGCCAATTCCGTGCCAGCAGCCGCGGTAATACGGAAGGTCCGGGCGTTATCCGGATTTATTGGGTTTAAAGGGAGCGTAGGCCGGAGATTAAGCGTGTTGTGAAATGTAGACGCTCAACGTCTGCACTGCAGCGCGAACTGGTTTCCTTGAGTACGCACAAAGTGGGCGGAATTCGTGGTGTAGCAGTGAAATGCTTAGATATCACGAAGAACTCCGATTGCGAAGGCAGCTCACTGGAGCGCAACTGACGCTGAAGCTCGAAAGTGCGGGTATCGAACAGGATTAGATACCCT
+
GGGGGGGGGGGGGGGGGGGGGGGGGGGGFGGGGGGGGGGGGGGGGGGGGGGGGGGGGGGGGGGGGGGFGFGGGGGGGGGGGGGGGGGGGGGGGGGGGGGGGGGGGGGGGGGGGGGGGGGGGGGGGGGGGGGFGGGGGGDGGFGGDGGGGGGGEFDDFFFGG<FG9GGGGGEFGGGEGFGEGGGGGGEGGGFGFGGEECFGGGGGGGGGCGFGGFEGGGGGEFEGGGGGGGGGGFGGGGGGGGGGGGGGGGGGGGFFGFGGGGGGGGGGFFGGGGGGGGGGGGGGGFCFGGCGGGGFF98?9EGGGGGGGGFGGF@GGGGGGGGFGGGGGGGECGGGGEGGGGGF<GGGGGGGGGGGGGGDGGGGGGGGGGGGGGGGGGGGGGGFCGGGGGGGGGGGGGGGGGGGGGGGGGGGGGGGGGGGGGGGGGGGGGGCCCCC
@NMDZ 56116
TGGGGAATATTGCACAATGGGGGAAACCCTGATGCAGCGACGCCGCGTGAGCGAAGAAGGATTTCGGTATGTAAAGCTCTATCAGCAGGGAAGAAGAAATGACGGGACCTGACTAAGAAGCACCGGCGAAATACGTGACAGCAGCAGCGGTAATACGTATGGTGCAAGCGTTATCCGGATTTACTGGGTGTAAAGGGAGCGCAGGCGGAAGGCTAAGGCTGATGTGAAAGCCCGGGGCTCAACCCCGGTCCTGCATTGGAAACTGGTCATCTAGCGTGTCGGAGGGGTAAGTGGAATTCCTAGTGTAGCGGTGAAATGCGTAGATATTAGGAAGAACACCGGTGGCGAAGGCGACTTTCTGGACGACAACTGACGCTGAGGCGCGAAAGCGTGGGGAGCAAACAGGATTAGATACCCT
+
FFFGGFGGGGFFAF9CFFGGGGEEFEFG7FFGFFGGGGGGEFEFGCGGGGG8@@:>,:C,B:5,<FF+AFG<EEGFG9FE,<CFGD<EGE+4?FFFFGFAF<CC=+>3+:BFCF,3BCF8,B<DFC5#<>61%8:>>(27>FF@F#5>AFECC@;F73?@CC@2#*888:7G@E?:?C602573?EGFDF8;FCC88*5*:5:CEGFFE):F9910<2,;?,EC>,::C:/C><*,EGC:EF@*+5:D:,F;<8,FF<C,<EDFF833CFF:=+87C>>=>7>FE,FD?,?FEBA,FF=C,EFD7C@CGGFFCC7GFCD,CGFC,9E<AFGFGGGGGF:CC,:6@FFCF::FC@DEFFFF@FFB,<C6GDGF@@?GGGGGCEGFE8GGGGGFGGGGGGGDFFEEGFEFFFFFGCCCCC
@NMDZ 56212
TGGGGAATATTGGTCAATGGGCGAGAGCCTGAACCAGCCAAGTAGCGTGCAGGATGACGGCCCTATGGGTTGTAAACTGATTTTATAAGGGAATAAAGTGAGCCTCGTGAGACTTTTTGCATGTACATTATGAATAAGGACCGGCTAATTCCGTGCCAGCAGCCGCGGTAATACGGAAGGTCCGGGCGTTAGCCGGATTTATGGGGTTTAAAGGGAGCGTAGGCCGGAGATTAAGCGTGTTGTGAAATGTAGATGCTCAACATCTGCACTGCAGCGCGAACTGGTTTCCTTTAGTACGCACAAAGTGGGCGGAATTCGTGGTGTAGCGGTGAAATGCTGAGATATCACGAAGAACTCCGATTGCGAAGGCAGCTCACTGGAGCTCAACTGACGCTGAAGCTCGAAAGTGCGGGTATCGAACAGGATTAGATACCCT
+
FFCFE@,CFFF9D,CE<CC@,<@FCFC@FCFECFDEDFFFEFFF<F7CFGGDCFFFGG@F:C7FFFGGGGGCEGGFGFG,?FGAE9FFFGF<FGFCFGDAFGG?FGGGGG@F99FF<E@GGF9F9,,CEFFDGB<?FFFGC+@@ECGGFGDCFGGGGGGFGCC58>FGGGGCFF7FE>B<>@1CCC?F5=F#<BB8B74C9F#=FFFFC?BB:?<F@GCBC:?FFF>ED;EF<@ECCDA,FCEEFGC:GDF><:9<=FC3:55+/FGGFFGF@+>@88EC>,:<<CEBE?,,D@=?F?,5?<?8GGGGEF<ADE7@++F??FC@+GDFGF9<C,FF?F,FFAEFDFFFCFFGGGGGGGGGGFF7F@@FCFA@C<FFGF6,GFC,,,FF8,@C,FFC6+FC@FGECCGGGGGF7GGGGDEFFCF@AGGGGFF@B@CB
@NMDZ 405
TGAGGAATCTTGCTCAATGGACGAGAGTCTGAACCAGCCAAGTAGCGTGCAGGATGACGGCCCTCTGGGTCGTAAACTGCTTTTATAAGGGAATAAAGTGAGTCGCGTGAGTCTTTTTGCATGTACCTTATGAATACGGACCGGCTAGTTCCGTTCCAGCAGCCGCGGTAATACGGAAGGGCCGGGCGTTATCCGGATTTATTGGGCTTAAAGGGAGCGCAGGCCGTAGATTAAGCGTGTTGTGAAATGTAGCCGCTTAACGTCTGAACTGCAGCGCGAACTGGTTTGCTTGAGTACGCAAAAGGTGGGCGGAATTCGTTGTGTAGCGGTGAAATGCTTAGATATCAGGAAGAACGCCGATGGCGAAGGCAGCTCACTGGAGCGCAACTGACGCTGAAGCTCGAAAGTGTGGGGATCGAACAGGATTAGATACCCT
+
E,6,CEFF<FG9,;CFGGGFFGGD@FFCFFFG,@CFGGFG,F6;@EEFE,FAFG8FF@FCFF@F,@EF,9,++CED9F,5,EF<?EFDCG,C=<F,A,@,,:5,+4:=+BB,,EE,,,85AF,C<F9@FEGF?FAF,+@F++@7F73,,37,+,,6@7<69G<?:@2,4:#83854*<:))*3E?8?<<7)C*14)49CFFGFCE>+9FECC<*8(CC3*E=C84B2,,CFEC5758CC9GDFCFC?,6**>*:E38,@D5,,,<@8@,GF:F=:@+9FFCFFD,8>,9CGFCGCBC,=7,,A4B=F?F8FFFF8+8++9GFCEGFCF?,E?,EF@ECGGGFGEC,,,GGGGCF@+GFE:B,GGGGGGFE@@C,@FGGGFF7@F9FGGGGGFGFGGF@F@CGCGFEB67-FFB,F8FEFGGGGGEGECGFFCB,CA
@NMDZ 406
TGAGGGATATTGGTCAATGGGCGAGAGCCTGAACCAGCCAAGTACCGTGCAGGATGACGGCCCTATGGGTTGTAAACTGCTCTTATAAGGGAATAAAGTGAGTCTCGTGAGACTTTTTGCATGTACCTTATGGATAAGGACCGGCTAATTCCGCTCCAGCAGCCGCGGTAATACGGCAGGTCCGGGCGTTATCCGGATTTATTGGGTTTAAAGGGAGCGTAGGCCGGAGATTAAGCGTGTTGTGAAATGTAGATGCTCAACATCTGAACTGCAGCGCGAACTGGTTTCCTTGAGTACGCACAAAGTGGGCGGAATTCGTGGTGTAGCGGTGAAATGCTTAGATATCACGAAGAACTCCGATTGCGAAGGCAGCTCACTGGAGCGCAACTGACGCTGAAGCTCGAAAGTGCGGGTATCGAACAGGATTAGATACCCT
+
E8CFF@FGGGGGGGGGGFFGFGEG+@FFGGGGGGGGGGGF<FCF,EFGGGF9<B@EEECGDGEF?=F8<FFGEEGGGG<FFGGEAFGFGG?C,EEGGGGC<<:<,C<F=B+5,C<?FGFGFCEGF?EFGFF98<FA,EF,4B+@FGC83DFC,++8BF<E@B7<FG*7FEED:F:F##*6D322:*4F;C>*,?<ECCF=<)GFGFE<@?FCCDD7DCCGGGDC@C?CCCFFFF>#:,EBCFFGFC;B3<=682GGGGFC:9<@3<)4;@9CG:C@+,CBA=B:A8F=CD,GE>F@CCEFD<A8C:7FFAF?=<7F?DFGGGGFCCF<AGEC?9FCFCGFA9CGE,B7FGGGF?DGDGF@F@FDBCC9@,FFC9GFCGDEEC7FCGFCFCF@CCEEEF:<FCCFCCGGG>GGGFAEBADGGFFGGF@,CEC6@,@8
@NMDZ 88768
TGAGGAATATTGGTCAATGGGCGAGAGCCTGAACCAGCCAAGTAGCGTGCAGGATGACGGCCCTATGGGTTGTAAACTGCTTTTATAAGGGAATAAAGTGAGTCTCGTGAGACTTTTTGCATGTACCTTATGAATAAGGACCGGCTAATTCCGTGCCAGCAGCCGCGGTAATACGGAAGGTCCGGGCGTTATCCGGATTTATTGGGTTTAAAGGGAGCGTAGGCCGGAGATTAAGCGTGTTGTGAAATGTAGACGCCCAACGTCTGCACTGCAGCGCGAACTGGTTTCCTTGAGTACGGACAAAGTGGGCGGGATTCGTGGTGTAGCGGTGAAATGCTTAGATATCACGAAGAACTCCGATTGCGAAGGCAGCTCACTGGAGCGCAACTGACGCTGAAGCTCGAAAGTGCGGGTATCGAACAGGATTAGATACCCT
+
FGGGGGGGGGGC,CFFGGFGGGGG7FGGGGGGGCGGGGGGGGFGAFGGGGGGGGGGGGGEGGGGFEFFFGGGGGGGGGGFGGGGG9FGFCEFGFGGGGGGGFGGFFF=8EFCFFF,9CF9FFGGGGGGGGFGGGGGGGGFFGCFBBFDA,G:FGGGFGGGGGGDGGGGFGGGGFDF25CC8FFGEFE7A<=FGFGGDGFGGGGGCF<FCFFFGGFGGGGGEGC@FFEGGGFFGGGGEEEDFGGFF;GFF9EFA6<8EFGGED@5GFGGFGGGGEFEFCFFGGGD=A,8FB9GFGFF@,,@FEFGGGGF@+FFFCDEEGGGGGGGEGGGGGGFEFCE5,FGGGGFGGGGGGGGFEGDGFGGGGGGGGGGGDFFCDC<GFGF:FBDAFFGGGFGGGGFE@F@D7GGGGFCEDGGF@FFGGGGGGFAGGGGGDGCCCCC
@NMDZ 408
TGAGGAATATTGGTCAATGGACGAGAGTCTGAACCAGCCAAGTAGCGTGCAGGATGACGGCCCTATGAGTTGTAAACTGCTTTTATAAGGGAATAAAGTGCGAGTCGTGACTCTTTTTGCATGTACCTTATGAATAAGGACAGGCTAATCCAGTGCCAGCAGCCGCGGTAATACGGAAGGTCCGGGCGTTGTCCGGATTTATTGGGTTTAAAGGGAGCGTAGGCCGTATATTAAGCGTGTTTTGAAATGTAGAGGCTCAACGTATGCACTGCAGCGCGAACTGGTTTCCTTGAGTACGCAAAAGGTGGGCGGAATTCGTGGTGTAGCGGTGAAATGCTTAGATATCACGAAGAACTCCGATTGCGAAGGCAGCTCACTGGAGCGCAACTGACGCTGAAGCTCGAAAGTACGGGTATCGAACAGGATTAGATACCCT
+
E,CCECGGFGG9,;CEFFGGGGGGGGGFGGGGGG<FEECF<F<;@FFFG,CECF,AC<FG+6@F=8?,9<?<6CFGGFE<CFGF9DFFAFFGF=F9<,9B,+C+@,CF+BD9A<EE,:@,E,B:FAA,?FF,<E,,C,AF,,A+A=F>F,,5A@9FGA.$GD3==0@>AF:@==./+7:8C1@C:FF*12*$8+;=2<9F;=,5CCCF8GFFF?4?:CC@B<51,<,,,@GEB95*:CD=5,FFAGFE37,,@,FCF,EFF:7,=<:>,GGEBC@+C<GFDGDA,,,?DFDFF@484,,C,5A+B+>CF<GCF<CGFB:,GGGGGGGFFAGFGFFF9EGEAF9FCC:,FCGGGGF@EDC,@7DFF<CFC,,GGF<ECGCC+@+F9GFECGGGGGGGF:GED7GFFGFC-+GEF<GGGGGGGGGGFGGGGGGCA8CC
@NMDZ 115427
TGAGGAATATTGGTCAATGGACGAGAGTCTGAACCAGCCAAGTAGCGTGCAGGATGACGGCCCTATGGGTTGTAAACTGCTTTTATAAGGGAATAAAGTGAGTCTCGTGTGACTTTTTGCATGTACCTTATGAATAAGGATCGGCTAATTCCGTGCCAGCAGCCGCGGTAATACGGAAGGTCCGGGCGTTATCCGGATTTATTGGGTTTAAAGGGAGCGTAGGCCGGAGATTAAGCGTGTTGTGAAAGTTAGATGCTCAACCTCTGCATTGCAGCGCGAACTGGTTTCCTTGAGGACGCAAGAGGTGGGCGGAATTCGTGGTGTAGCGGTGAAATGCTTAGATATCACGAAGAACTCCGATTGCGAAGGCAGCTAACTGGAGCGTAACTGACGCTGAGGCTCGAAAGTGCGGGTATCAAACAGGATTAGATACCCT
+
E@<9CEGD9CEFGCFFEFFAFGGG@FGEGGCF,@@FGDFGGGGGAFGEGDCEDEG8FFEE>FGGGGGGGE7@=6CFGG,EFEGFFFF9E9FGFGFGG,ACAF<F?AFGC,B@,@FFFGG99FAFFGGAF?C,EDFGGG@F,:BFF7F,?EDF>F8CFF8+6>B?+7@EF:FGC;>C@7<1##,/:BFG+F<,@EFE?<<?FF<GEEEFE?<>><;5;CE:8C5:1C6,1*FCC:>:5?DFFEGGGDE.,@33.*@8:DGGG4+8<;A@+D@FFG6D0%5F>+8+183,@C9GEF=F:,67,,9+:>GGF@GFGGGGGF@DFCEGGGGGGGGGGGGGFEGCE=C,,FGGGFEFC:7@F7C:@DGGGFEGFFGFFC,ECCFBB,,<,,EFEGF@CGFE6+:EFFGF8GF@@+FGFECCF9GFFDEEF@DDFD8BCCCC
@NMDZ 71350
TGGGGAATATTGCACAATGGGGGAAACCCTGATGCAGCGACGCCGCGTGAGCGAAGAAGTATTTCGGTATGTAAAGCTCTATCAGCAGGGAAGAAAATGACGGTACCTGACTAAGAAGCCCCGGCTAACTACGTGCCAGCAGCCGCGGTAAAACGTAGGTCACAAGCGTTGTCCGGAATTACTGGGTGTAAAGGGAGCGCAGGCGGGAAGACAAGTTGGAAGTGAAATCTATGGGCTCAACCCATAAACTGTTTTCAAAACTGTTTTTCTTGAGTAGTGCAGAGGGAGGCGGAATTCCCGGTGTAGCGGTGGAAGGCGTAGATATCGGGAGGAACACTAGTGGCGAAGGCGACCTACTGGGCACCAACTGACGCTGAGGCTCGAAAGCATGGGTAGCAAACAGGATTAGATACCCT
+
;E8CFECE<FGFFCDFGGG8FGGGDGGGG8CFEFGGGGDEEGGGGGGGEGFG7BF::<EFFGGGFDGCF<FFCGFAF9FG?FGFCFGCC7AFECDGDGGGGE=:7C9ADFDGGGGGA>FGGG77FGGGFGGGDG8<FG7FFFGFEGGDEGGF;9EGGCCGGCGFFFFC=>>CCFFCAFGGGG><CB:=FDFFFCC<ECFGGGEGGGGGFFEFCFFD@E<E<FGCGGGFFGGFCGGGGC@<;GDF>CDC<CFGDAFCE?FGFFF,A<F9FCCFCFFGFFE?GGGFF+GGF8C,EE:+GGEGGGEGGGEGGGFDFF+7FGGGFFEC7GGGGFFFCFFC9<CF@F@,GGGGDGGGGGFGDCGGGDFCFGFGFF;C8FCGGFECFEGGGGFGGEGGGFGGGGFAEEAGGFCDFDFCCCCC
@NMDZ 63443
TGGGGAATATTGCACAATGGGGGAAACCCTGATGCAGCGACGCCGCGTGAGTGAAGAAGTATTTCGGTATGTAAAGCTCTATCAGCAGGGAAGAAAATGACGGTACCTGACTAAGAAGCCCCGGCTAACTACGTGCCAGCAGCCGCGGTAAAACGTAGGTCACAAGCGTTGTCCGGAATTACTGGGTGTAAGGGAGCGCAGGCGGGCGATCAAGTTGGAAGTGAAATCCATGGGCTCAACCCATGAACTGCTTTCAAAACTGGTCGTCTTGAGTAGTGCAGAGGTAGGCGGAATTCCCGGTGTAGCGGTGGAATGCGTAGATATCGGGAGGAACACCAGTGGCGAAGGCGACCTACTGGGTACCAACTGACGTTGAGGCTCGAAAGCATGGGTAGCAAACAGGATTAGATACCCT
+
EFCDCCEGG9FFGGGGGFD8FDGG:EC8@FFGGGGGGG7@FGD@EGGGGGGGFFFGFFFG9EFGGGGBFGFFFFFCDGGGGGGGGFGGGGGGCGGGGGEFFGGGGGFFE<FFGGCGGGG@FGGGGG7BFG<BFFGGCFGGFGFFGDFCF5CGGGGGGF<5CFFGGCFGGE14ACGEDCGF4<CFCFGGGFFGG=FECFEC>=GGGGGG;889<>,FFF@CFEE@DGGGGGGCFGGG<GFEGG5F@<CD7AECGGGGGF5B:=CE@FEGGFGFGGGGGFEGF<EGCFF=8GFFGGCGDGF@FGFB@DGFCFCGFEEDGGGGF7CC@B,AFGGEFEDGGGGGEGFGGEGGGGGGFCC,GGFDGGAGFF7EFD,F8<GGE@8,@FC,GFCFGGGGGFGFFECGGGGFFGFGFFB<-C<
@NMDZ 70589
TGAGGAATATTGGTCAATGGGCGAGAGCCTGAACCAGCCAAGTAGCGTGCAGGATGACGGCCCTATGGGTTGTAAACTGCTTTTATAAGGGAATAAAGTGAGTCTCGTGAGACTTTTTGCATGTACCTTATGAATAAGGACCGGCTAATTCCGTGCCAGCAGCCGCGGTAATACGGAAGGTCCGGGCGTTATCCGGATTTATTGGGTTTAAAGGGAGCGTAGGCCGGAGATTAAGCGTGTTGTGAAATGTAGACGCTCAACGTCTGCACTGCAGCGCGAACTGGTTTCCTTGAGTACGCACAAAGTGGGCGGAATTCGTGGTGTAGCGGTGAAATGCTTAGATATCACGAAGAACTCCGATTGCGAAGGCAGCTCACTGGAGCGCAACTGACGCTGAAGCTCGAAAGTGCGGGTATCGAACAGGATTAGATACCCT
+
FGGGGGGGGGGGGFGGGGDFGGGFGGGGGCDGGGGGGGGGGGGGFGGGGGGFGGGGGGGGGGGGGGGGFF7FGGGGGGGGGFFGGCGGFG@CFFFFGFGCGGGGGGGGGGGGGGGGGGGGGGGGGGGGGGGFGGGGGGC=FGGGE?GGFFFGGFGGGGGFGGGGEGGGGFFGDFDGGFEFFGGGGGBGECCFFGEEFGFFFGGGGGGGGGGGFEFFEE@CEEGEGGFEGGFDGGGGGGGFCGGCFGFGGFFCECCDCEGGGGFGGGGGFGGGGGGGEFCFGGGGGGEFGGFGFC@CGFCFEGF8GEDGGGFGGGGGGGGGGGGGGGGGFDAGDGGFGGGFF9CFGGGGFDGGGFDGGGF>GGDGGGGGGGGGGGGGGGGGFGFDE9FECGGGGGGGFGF8FGFFGGGGFBGDEGGFGGGGGGGGGGGGFGGCCCCC
@NMDZ 109454
TGAGGAATATTGGTCAATGGGCGAGAGCCTGAACCAGCCAAGTAGCGTGCAGGATGACGGCCCTATGGGTTGTAAACTGCTTTTATAAGGGAATAAAGTGAGTCTCGTGAGACTTTTTGCATGTACCTTATGAATAAGGACCGGCTAATTCCGTGCCAGCAGCCGCGGTAATACGGAAGGTCCGGGCGTTATCCGGATTTATTGGGTTTAAAGGGAGCGTAGGCCGGAGATTAAGCGTGTTGTGAAATGTAGACGCTCAACGTCTGCACTGCAGCGCGAACTGGTTTCCTTGAGTACGCACAAAGTGGGCGGAATTCGTGGTGTAGCGGTGAAATGCTTAGATATCACGAAGAACTCCGATTGCGAAGGCAGCTCACTGGAGCGCAACTGACGCTGAAGCTCGAAAGTGCGGGTATCGAACAGGATTAGATACCCT
+
FGGGEFFGGGGGGFGGFFGGGFGGGGGGGGGGGGGGGGGGGGGGCGGGGGGGGGGFGGGGGGGGGGCEGGGGGGGGGGCGGGGGAEFGGGGGGGGGCGGGG=FFGGGGGGGGGFGGFGGGGFGECGFGGEFFCDE9FGGCGGGGGGGFGGGFF7CFFGGGGFFGGGGGGCC7GGGGCEDGGFGGGGECFEFFCFFG7FFC@DFDGGDEGFFFGGGFECFEGGGGGGGFGGGGGDGDGGFGGFGGGGGGFCFFFGGFEFFFFGGGFC:<FCGGGGGGCGGEGGFFE@B?GGGGFGEGFC,B9GGGGGGGEEADFDGGGFEDGGGCGFGCGEGGFDECE,9FEE9GGGGGGGGFFEGFGGGDEEGGGGGGGEFF9FCEGGDGF@@GDEGGGGGGGGGGGEGG@EGGGGGEGGGGGGGGGGGGGGGGFFGGGGGCCCCC
@NMDZ 55771
TGAGGAATATTGGTCAATGGACGAGAGTCTGAACCAGCCAAGTAGCGTGCAGGATGACGGCCCTATGGGTTGTAAACTGCTTTTATAGGGGGATAAAGTGTGTCACGTGTGGCATATTGCAGGTACCCTATGAATAAGGACCGGCTAATTCCGTGCCAGCAGCCGCGGTAATACGGAAGGTCCAGGCGTTATCCGGATTTATTGGGTTTAAAGGGAGCGTAGGCCGTTTGGTTAGCGTGTTGTGAAAGGTCGGGGCTCAACCTGGGCATTGCAGCGCGAACTGCCAGACTTGAGTGCGCAGGAAGTAGGCGGAATTCGTCGTGTAGCGGTGAAATGCTTAGATATGACGAAGAACTCCGATTGCGAAGGCAGCCTGCTGTAGCGCAACTGACGCTGAAGCTCGAAAGCGTGGGTATCGAACAGGATTAGATACCCT
+
GGGGGCFFGGGGFCFFGFGGGGGGGGGFGGGGFFGGGE<FGGFF<FGEGFGGGGCFFFGGCFECFGGGGF7C=FFGEFA9FFGFFAEGFGGGG+:EFFFE<F<<<FGGG<FFGGGGAABEGGGCFAFEECEFGF9F<<=F5333?FF@@F@<B:@FF0<BFCGFC29<>@A4<1<>E4F>6D-2>>46<>BGE>FB=FGBFFCFGGGFFFFEFFG?3<F>EGF>@CE>FC@GGGF:G?GGEFEGF@>#E:>EFCEC:=FFFF#@GF9GFGGECGEEC9FGGGGFFFCFCGGGGGGGGGGGGGFGGGGGGGGGGGGGGGGFFFGGGFCFFGGGGGGGGGGFFCFCGGGGGCDGGGGGGGGGGF7GGFGGDGGGGGFGFGGGGGGGGGGGGGGGGGGGGGGGGGGFCGGGEGGFGGGGGCDGGGGGF<FGGGGCCCCC
@NMDZ 94269
TGAGGAATATTGGTCAATGGACGAGAGTCTGAACCAGCCAAGTAGCGTGCAGGATGACGGCCCTATGGGTTGTAAACTGCTTTTATAAGGGAATAAAGTGAGTCTCGTGAGACTTTTTGCATGTACCTTATGAATAAGGACCGGCTAATTCCGTGCCAGCAGCCGCGGTAATACGGAAGGTCCGGGCGTTATCCGGATTTATTGGGTTTAAAGGGAGCGTAGGCCGGAGATTAAGCGTGTTGTGAAATGTAGATGCTCAACATCTGCACTGCAGCGCGAACTGGTGTCCTTGAGTACGCACAAAGTGGGCGGAATTCGTGGTGTAGCGGTGAAATGCTTAGATATCACGAAGAACTCCGATTGCGAAGGCAGGTATCCGGGGTGCAACTGACGCTGAGGCTCGAAAGTGCGGGTATCAAACAGGATTAGATACCCT
+
GGGGGFGGGGGGGGGGGGGGGGGGG7FGGGGGGGGGGGGGGGGGGGEGFGGGG@FGGFGGGGGGGGGGCGGGGCGGGGGGGGGGCGGD<FFGDFEFGAFGC<BFFGGGGAFFGGCFGGDGGFGGGGGGGFFAFEGGEGGGGGGG?GCDFGFGCF>FGGGGG8BFDEE@FCGACFGGGDGGGG?GGGGGEECFGGEC:/FG;=BFGGGGGFGFCFC=CGGGECEGFFG<FGGGCGGGGGGEFFFEAFAE><EBCFGGGGGDD9ACFB<@?FFGGCGGDG@GGFGFD,GGGFFE@+?@+FEC,9FCFCGFFGGGGGG@GGGGGEGEEFGGFGGFAFAFE?E@A;GGFDGGGGGGEFF7GGFF@FCEFCFCGCGGFEGF@@FCFE9GGGFGDGFBFDGFE6BFCGFF<EGGGEGGGGGGGGGFGGGEFAGGGFACC@9C
@NMDZ 79720
TGAGGAATATTGGTCAATGGACGAGAGTCTGAACCAGCCAAGTAGCGTGCAGGATGACGGCCCTATGGGTTGTAAACTGCTTTTATAAGGGAATAAAGTGAGAGTCGTGACTCTTTTTGCATGTACCTTATGAATAAGGACCGGCTAATTCCGTGCCAGCAGCCGCGGTAATACGGAAGGTCCGGGCGTTATCCGGATTTATTGGGTTTAAAGGGAGCGTAGGCCGGAGATTAAGCGTGTTGTGAAATGTAGATGCTCAACATCTGCACTGCAGCGCGAACTGGTTTCCTTGAGTACGCACAAAGTGGGCGGAATTCGTGGTGTAGCGGTGAAATGCTTAGATATCACGAAGAACTCCGATTGCGAAGGCAGCTCACTGGAGCGCAACTGACGCTGGAGCTCGAAAGTGCGGGTATCGAACAGGATTAGATACCCT
+
EGFGGGGGGGGEEFGGGGGGGGGGGGDGGGGGGGGGGGGGGGFGGGGGGGGGGGGGGGGGGGGGGGGGGGGGGGGGGGGGGGFGGGGGGGGGGGG9FFGDEFFGGGGGGGGGGGGGGGGGGGGGGGGGGGGGDGADGGGG>G7FGGGGGGGFGGDGGGGFGCGGEGGGGGGGGGGGEE@FGGFGEFGGGEFGDGGGEFGFEGGGFGGGGFFFGGGF'8FFEEEFFGFFGFEGFGGEEGGFGGGGGGGFGFGFGGFFGCDG:EDFGGGGGGFGGGGGEEGGFFGGGGFGGGGGGFC@:E8DAGFGGGGGGFGFGFDGGGF=GFGCGGEGGGGGGGGGCF9GGGGFFFFEFGFEGGFCCGGEECECGGGGFEGGFDEFGGGEGGEEEFFGGGGGFGGGGGGGGGFGGGGGGGGFGGFFCFF<GFGGGFGGGFGCCCCC
@NMDZ 417
TGAGGAATATTGGTCAATGGACGAGAGTCTGAACCAGCCAAGTAGCGTGCAGGATGACGGCCCTATGGGTTGTAAACTGCTTTTATAAGGGAATAAAGTGAGCCTCGTGAGGCTTTTTGCATGTACCTTATGAATAAGGACCGGCTAATTCCGTGCCAGCAGCCGCGGTAATACGGAAGGTCCGGGCGTTATCCGGATTTATTGGGTTTAAAGGGAGCGTAGGCCGGAGATTAAGCGTGTTGTGAAATGTAGATGCTCAACATCTGCACTGCAGCGCGAACTGGTTTCCTTGAGTACGCACAAAGTGGGCGGAATTCGTGGTTTAGCGGTGAAATGCTTAGATATCACGAAGAACGCCGATTGCGAAGGCAGCTCACTGGAGCGCAACTGACGCTGAAGCTCGAAAGTGCGGGTATCGAACAGGATTAGATACCCT
+
CFGFGFFGGGGGGFGGGFGGFDGG7FBCFFFGFGGGGGCFGFCFFGGGGGGGGGGGGGGGECGFFGGCGGGGGGGGGFGGGGGGGGGGGGGGFGGGGGGGGFGFC8=DCGGGGFGD<EGGGFGAFG9FCGEFGGGGGGGG8<FEGDG?D>DFEFFGGGC=F?GC.GGGEDFCGGEGGGGDDCDCEGGGGDEFDEGE7>=C:FGGFGFGCGDGGGGDGG8GGGGDFEC<=;FCECF?GFGEGGGF@,<CFFFGGCGGGCC@CCACFF<FFFFCGG:BCCFCFFECFGGDFGGGDGGC@C,<:BC,FF7@7GGGGGGEF7FDFE7GGGGGFGGGGGDFGFGGGGGFFCB7GGFB++@+GCA:GGDGGGGGGFCGFFDGGGGGF:CF<GGGGGGGGFGGF@GGGGGGGEFCGCGGGGGGFFGGGGGGGGGGGGGCCCCC
@NMDZ 67113
TGAGGAATATTGGTCAATGGACGAGAGTCTGAACCAGCCAAGTAGCGTGCAGGATGACGGCCCTATGGGTTGTAAACTGCTTTTATAAGGGAATAAAGTGAGAGTCGTGACTCTTTTTGCATGTACCTTATGAATAAGGACCGGCTAATTCCGTGCCAGCACCCGCGGTAATACGGAAGGTCCGGGCGTTATCCGGATTTATTGGGTTTAAAGGGAGCGTAGGCCGGAGATTAAGCGTGTTGTGAAATGTAGACGCTCAACGTCTGCACTGCAGCGCGAACTGGTTTCCGTGAGTACGCACAAAGTGGGCGGAATTCGTGGTGTAGCGGTGAAATGCTTAGATAGCACGAAGAACACCGATTGCGAAGGCAGCTCACTGGAGCGCAACTGACGCTGAAGCTCGAAAGTGCGGGTATCGAACAGGATTAGATACCCT
+
GFEFAFFGGCGGFAFF9E<8FFGDEGGGGGGGGGGGFGGGGF@FFFGGGGGGCFGGFGGCECCGGCFGGGGEG9FGGGGGGCGGGFFFGFGGE<F,9EEFEF,BFGGEGFEGAFGGF<@FFFDGGGAGEEF9FEFEFCFFFCE@F::AB;F9,,8>F9DG8,B@FCC+>>FB;CFFCC:BFGFGE355CFFCC@FE0:F:BF<<?:?2CFFECFC::5C:CFG:7CFDGFFECCCA>GECCCE;CF9FCF:C:CCFF@EBCD9GGGGGCF>77GC@+FDFGFEFCF:7=,DD?FFBF@,@FFFGF7FGCGGFFEFGFD+BCE@BGE@F?AF9CF<CGGECGFD=,GFFGD<FBB,-GDE:7GGGGGCGGECC,DGF@FCB@@7GFFCEDFC@FF9FFGGGFGGGGGFGC7GFGDGGFCEFGFGCFGGGGGGCCC<C
@NMDZ 64811
TGAGGAATATTGGTCAATGGGCGAGAGCCTGAACCAGCCAAGCAGCGTGCAGGATGACGGCCCTATGGGTTGTAAACTGCTTTTATAAGGGAATAAAGTGAGTCTCGTGAGACTTTTTGCATGTACCTTATGAATAAGGACCGGCTAATTCCGTGCCAGCAGCCGCGGTAATACGGAAGGTCCGGGCGTTATCCGGATTTATTGGGTTTAAAGGGAGCGTAGGCCGGAGATTAAGCGTGTTGTGAAATGTAGACGCTCAACGTCTGCACTGCAGCGCGAACTGGTTTCCTTGAGTACGCACAAAGTGGGCGGAATTCGTGGTGTAGCGGTGAAATGCTTAGATATCACGAAGAACTCCGATTGCGAAGGCAGCTCACTGGAGCGCAACTGACGCTGAAGCTCGAAGGTGCGGGTATCGAACAGGATTAGATACCCT
+
FGGGGGGGGGGGGEFGGGGGGGGGBFGGGGGGGGGGGGGGFGGG8E:F7FGGGGGGGGGGGGGGGGFGFGGCGGGCGGFGGGGGDGGG9E8EFGG,EFGGCCFGGFGGDG@EFGGGGFEG<FFFGGGGGGGFAFGGDGGGGG?FDEGGDGGGFGGGGGCGDCGGCGDE=DGFFFFBCEG@FGGGGGGGGGG>GGDFFEGGGGGGGFFFGGGGGGGFE:F6GEGGGGGCF@CFGGGGGEF@GGGFDGGGGGGGFEEEFGGGFDC@8>?><GGFFCCEGGGFEGGGGFGGGGGGFGGGGE@GGGGFF>GGGDGGGGGGGGGGGGCCEC=GGGGGFF<FGGGFFGGFGDGFGGGGGGGEGFGGCEGGGGGFGGGGFGGFFGGGEGGGFGGGGGGGFE<F@EGGFEGGGGCCGGGGGGFCGGGGGGGGFFFCGGGCCCCC
@NMDZ 85823
TGGGGAATATTGCACAATGGGGGAAACCCTGATGCAGCGACGCCGCGTGGAGGAAGAAGGTCTTCGGATTGTAAACTCCTGTTGTTGAGGAAGATAATGACGGTACTCAACAAGGAAGTGACGGCTAACTACGTGCCAGCAGCCGCGGTAAAACGTAGGTCACAAGCATTGTCCGGAATTACTGGGTGCAAAGGGAGCGCAGGCGGGCGATCAAGTTGGAAGTGAAATCCATGGGCTCAACCCATGAACTGCTTTCAAAACTGGTCGTCTTGAGTAGTGCAGAGGTAGGCGGAATTCCCGGTGTAGCGGTGGAATGCGTAGATATCGGGAGGAACACCAGTGGCGAAGGCGGCCTACTGGGCACCAGCTGACGCTGAGGCTCGAAAGTGTGGGTAGCAAACAGGATGAGATACCCT
+
GGGGGDD@EFFGGGGGGG<FE7@EEFGGG?FGGFG9CDFGGGGGGGGGGE7FGGGCF8F8FFCEEF7FGC@EFGGGCGGGFGFGGGGGGGGGGGGGGGGGFGGDFEFGGGGGGF=FGGGGG<BC;EG1=FGGD<3C@FEFC/@DFG@C<CGFFFG<FG5FGGGGFGC8CC3@;:CCDG<GGGGGGGGFEFGGGGCAGGDFEGEGGDGCCE?>8CGECFGFGG<CC7?8FFFGFGFFEGFFFCFGFGCFGFGGFGGGGG/FEGGFFG>E<GFGDFDCFDCGFGEDF+FC+GFGGFEGF=GGGGFDGFGEAD?<FB,>7EFFFF:CB:=CCABCCFFF@GGECEFCFGGGGGCF<9CC,FGFE8GGFEFGFC;>FGFDFF@@FBFFEGFGDCFGGGGGGGGF<FGGGF<FFE?CCCCC
@NMDZ 421
TGAGGAATATTGGTCAATGGGCGAGAGCCTGAACCAGCCAAGTAGCGTGCAGGATGACGGCCCTATGGGTTGTAAACTGCTTTTATAAGGGACTACAGTGAGCCTCGTGAGGCTTTTTGCATGTACCTTTTGAATACGGACCGGCTAATTCCGTGCCAGCAGCCGCGGTAATACGGAAGGTCCGGGCGTTATCCGGATTTATTGGGTTTAAAGGGAGCGTAGGCCGGAGATTAAGCGTGTTGTGAAATGTAGATGCTCAACAGCTGCACTGCAGCGCGAACTGGTTGCCTTGAGTACGCACGAGGTGGGCGGAATTCGTGGTGTAGCGGTGAAATGCTTAGATATCACGAAGAACTCCAATTGCGAAGGCAGCTCACTGGAGCGCAACTGACGCTGAAGCTCGAAAGTGCGGGTATCGAACAGGATTAGATACCCT
+
F@EGFGGFEFG,FFGGGCFGGGEG7CE@FDGGFEFGGG-CCF9FGGEGGGG,CFFFGGGGGF>78<FEEE,CFEFGGF,<CEE<9ACE?F?F,C=,BFFGGGFGFFBF,=:,B<FFDCEFF<?ECEG,,,8,8,BA?+=:>FCCCCG8BEG,,8++8FCFD7<F>CB4:C+<7197:+>6DBC::<<FFFE=CCF-EBF:<C9CEC<F74CCE:C>GC<:CED9,@)1$FGGGBF7CCCGGGGCFF@,0@FC:@9F#8@::,#0::7@7/6:>:F:==9DF=B+3,+,GFFFCFC@>4=?+,FCFFF:?<FF=B+@B:+8GGCCGGGGGGDFCFFE<?GGFGGFFC,7FF9FEFE9CF,B@,CGGFFFGFEFEF<@FC7:@66;,<GF7GFDFE@6,C:F6,?FC7CCF+F@F8GGEFGFGAFF;6;;@<C6@,86
@NMDZ 422
TGAGGAATATTGGTCAATGGACGAGAGTCTGAACCAGCCAAGTAGCGTGCAGGATGACGGCCCTATGGGTTGTAAACTGCTTTTATAAGGGAATAAAGTGAGAGTCGTGACTCTTTTTGCATGTACCTTATGAATAAGGACCGGCTAATTCCGTGCCAGCAGCCGCGGTAATACGGAAGGTCCGGGCGTTATCCGGATTTATTGGGTTTAAAGGGAGCGTAGGCCGGAGATTAAGCGTGTTGTGAAATGTAGACGCTCAACGTCTGCACTGCAGCGCGAACTGGTTTCCTTGAGTACGCACAAAGTGGGCGGAATTCGTGGTGTAGCGGTGAAATGCTTAGATATCACGAAGAACTCCGATTGCGAAGGCAGCTCACTGGAGCGCAACTGACGCTGAAGCTCGAAAGTGCGGGTATCGAACAGGATTAGATACCCT
+
GGGGGGGFFGGGGGGGGGGGGGGGGGGGGGGGGGGGGGGGGGGGGGGGGGGGGGGGGGGGGGGGGGGGGFGGGGGGGGGGGGGGGGGGGGGGGGGGGGGGGGGGGGGGGGGGGGGGGGGGGGGGGGFGGGGGGGGGGGGGGG?GGGGGGGGGGFGGGGGGGGGGGEGGGGGGGGGGGGGGGGGGGGGGGGEGGGEECFGFGGEGGGGGCFFGGCGFCEGGGGDFGGGEGGGGGGGFGGGGGGGGFGGGGGFGFGGGGCGGGGGFGGGGFFGGGGGFB9GGGGGGGFFEGGGDGGGGFAGGGGFFGGGFGGGGFGGGDFGGGGGGGGGGGFGGGGGGGGGGGGFGGFGGGGGGGFFDGGGGGGGGGGGGGGGGGGGGGGGGGGGGGGGGGGGGGGGGGGGGGGGGGGGGGGGGGGGGGGGGGGFCEEFGGGGCCCCC
@NMDZ 423
TGAGGAATATTGGTCAATGGGCGAGAGCCTGAGCCAGCCAAGTAGCGTGCAGGATGACGGCCCTATGGGTTGTAAACTGCTTTTATAAGGGAATAAAGTGAGTCTCGTGAGACTTTTTGCATGTACCTTATGAATAAGGACCGGCTAATTCCGTGCCAGCAGCCGCGGTAATACGGAAGGTCCGGGCGTTATCCGGATTTATTGGGTTTAAAGGGAGCGCAGGCGGACCTTTAAGTCAGCTGTGAAATACGGCGGCTCAACCGTCGAACTGCAGTTGATACTGGAGGTCTTGAGTGCACACAGGGATACTGGAATTCATGGTGTAGCGGTGAAATGCTCAGATATCATGAAGAACTCCGATCGCGAAGGCAGGTATCCGGGGTGCAACTGACGCTGAGGCTCGAAAGTGCGGGTATCAAACAGGATTAGATACCCT
+
FFGGGGGGFGGGAFFGGGGGGGGGGGGGGGGGEFGGGGGGGGFGGGGGGGGGGGGGGGGG>CEGGGGGFFCFFFGGGGGFGGGGGFGGGGGEGFGGGGGGGGGCFGGCFFEFFAFFGGGGGGCFGGGGGGGGG9FFGGGG8FFEEGGGFDGGGGGDGCFGGGGDC3CF<FF9F9CFEGGGGGFGGGGGGDFEFE:>4FF;EGGGGGGGGGF@GGGFGGFE;EGGGGE9GGCCFFCGGGFCGGGGFGGGGGGGGGGGGEGGGGEGGGGFFGFEFGF9CEGGGGFCGGGGGGGGGGGFCFCF8FGFGFGGFGGGGFGFE,FGGGGGGFGGGGGGGGGGGEGGGFFCGGFAGGGGGGF:GED@GEGGGGGGGGFFFGCDGGGGGGGGGGGGGGGGGGGGGGGFF7GGFCFGGDGGGGGGGGGGGGGGGEFGFCGCCCCC
@NMDZ 69089
TGAGGAATATTGGTCAATGGGCGAGAGCCTGAACCAGCCAAGTAGCGTGCAGGATGACGGCCCTATGGGGTGTAAACTGCTTTTATAAGGGAATAAAGTGAGTCTCGTGAGGCTTTTTGCATGTACCTTATGAATAAGGACCGGCTAATTCCGTGCCAGCAGCCGCGGTAATACGGAAGGTTCGGGCGTTATCCGGATTTATTGGGTTTAAAGGGAGCGTAGGCCGGAGATTAAGCGTGTTGTGAAATGTAGACGCTCAACGTCTGCACTGCAGCGCGAACTGGTTTCCTTGAGTACGCACAAAGTGGGCGGAATTCGTGGTGTAGCGGTGAAATGCTTAGATATCACGAAGAACTCCGATTGCGAAGGCAGCTCACTGGAGCGCAACTGACGCTGAAGCTCGAAAGTGCGGGTATCGAACAGGATTAGATACCCT
+
FGDGGGGGGGFGGGEEFFGCFGGGFGCCFGGGGGGGGGGGGGDGGGGGGGGGGGGGDFEGEGGGGGGGGGEGGGGGFFGGGGG<AGGCGGCEFGFGGCFGGFGG9FGGGGGFGGGFGFGGCCFGGGFGGGF9AEGGGGGGDC=FE2FF9;CFDCCEGGGG?G@CEEGCFFFGGGFFFGGEGFEEGEGGGGC@FCFGEGCCE@GFFGCGFFGFGGGFEGGGGCEDFC:0FFCCGGGCB,;EGFGF:GF<;GGEFFGGGGGGEGFFGGGGGCFGGGGGGFGGFGGGFGFD<<<FD:F:DFFGFGGGGDC??FADECEFFF7FGGGGGGGGGGGGGGFCDGGGGFFGGGGDGGFGGGFBFCGEGGGGGGGGGFGGGGDGGGGGGGGGFDGGGGGGGGGGGGGGEGGGGGEGGGGGGGGGGGGGGGGGFF,9GGFCCCCC
@NMDZ 425
TGGGGAATATTGCACAATGGAGGAAACTCTGATGCAGCGACGCCGCGTGAAGGATGAAGTATTTCGGTATGTAAACTTCTATCAGCAGGGAAGAAAATGACGGTACCTGACTAAGAAGCCCCGGCTAACTACGTGCCAGCAGCCGCGGTAATACGTAGGGGGCAAGCGTTATCCGGATTTACTGGGTGTAAAGGGAGCGTAGACGGCACGGCAAGCCAGATGTGAAAGCCCGGGGCTCAACCCCGGGACTGCATTTGGAACTGCTGAGCTAGAGTGTCGGAGAGGCAAGTGGAATTCCTAGTGTAGCGGTGAAATGCGTAGATATTAGGAGGAACACCAGTGGCGAAGGCGGCTTGCTGGACGATGACTGACGTTGAGGCTCGAAAGCGTGGGGAGCAAACAGGATTAGATACCCT
+
E@FGGDDFFFGGGGGGGGGGGGGGGGGGGGFFFFGGGGGGGDGGEGGGGGGGGGGFGGGGGGFGGGGGGGFGGEFGGGGGGGGGGGGGFFGGGGGGGGGGGGFGFGCFCFGCGGGGFCGGGGGGGGGGDADGFG,BDGGGGGGGDGC??G>GGGG7GGGFFGFFGGGC;F>=GGDGGGGGFG.FGGFE+?FGFFCF@CEGG>89CG<GGGFE:FGFFCFGGGGGGGEEECCEGGGGDGGGFCCGGGCFFGFFEFFGFFFGGGGGGFFGGGGGGGGEDDGGGGGFA9GGGGGGFFFGFFFFFGF:EFEGGGFGGGGGGFGGGGGFGGFGFDGGGGGFEGGGCBBCGGGGGCGGGFGGGGGGGGFGGGGGGGGGFGGGGGGGGGGGGGGGGFDGGGGGGGGGGGGGGGGGF?GCCCCB
@NMDZ 77651
TGGGGAATTTTGGACAATGGGGGCAACCCTGATCCAGCCATGCCGCGTGCAGGATGAAGGTCTTCGGATTGTAAACTGCTTTTGTCAGGGACGAAAAGGGACGTGATAACACCACGTTCTGCTGACGGTACCTGAAGAATAAGCACCGGCTAACTACGTGCCAGCAGCCGCGGTAGTACGTAGGGTGCAAGCGTTAATCGGAAGTACTGGGCGTAAAGCGTGCGCAGGCGGTTTTGTAAGATAGATGTGAAATCCCCGGGCTCAACCTGGGAATTGTATATATGACTGCAAGACTTGAGTTTGTCAGAGGAGGGTGGAATTCCAAGTGTAGCAGTGAAATGCGTAGATATTTGGAAGAACACCGATGGCGAAGGCAGCCCTCTGTGACATGACTGACGCTCATGCACGAAAGCGTGGGGAGCAAACAGGATTAGATACCCT
+
EFGGGGGFGFGGGGGFFGFFGEGGGGGGGGGGFEGFGGGGGGGGGGGGGGGGGFGGDGGGGGGGGGGGGGGGGGGGGFGGGGGGGGGGGGGGGGGGGGCEGGGCFGGGGCGFGGG>FDFCFGGGGGGGGGFGGGGGGGGGGFCFFFFEGEGGFGGGGGGFGGFGGGGGGGGDE<FGFGGGGF7FGGEGGGGDGGGGGDFGGEF#GGCCCCFFEEGG>GGGGDGFGGGGGGGFGFGGFFG8C:FFGFGFEFGFGG;DGGGGGGFD<CFFFCGGAGECDFGGGFFEB9FEE9FFFGFFDD8CGFGFFGFECF@FBAFEECGFF<E<9FFGGFEEDGFGGFEEGCFC;FAGEACGGGCDFEEFCGGGFC@FEF9E<GGFF:DFDDFF9GF9GGGGGGFCCGFDGGGFF@@AC86CGGGGGGGGFGGFDGGGGGGGGGGGCCCCC
@NMDZ 427
TGAGGAATATTGGTCAATGGACGAGAGTCTGAACCAGCCAAGTAGCGTGCAGGATGACGGCCCTATGGGTTGTAAACTGCTTTTATAAGGGAATAAAGTGAGTCTCGTGAGACTTTTTGCATGTACCTTATGAATAAGGACCGGCTAATTCCGTGCCAGCAGCCGCGGTAATACGGAAGGTCCGGGCGTTATCCGGATTTATTGGGTTTAAAGGGAGCGTAGGCCGGAGATTAAGCGTGTTGTGAAATGTAGACGCTCAACGTCTGCACTGCAGCGCGAACTGGTTTCCTTGAGTACGCACAAAGTGGGCGGAATTCGTGGTGTAGCGGTGAAATGCTTAGATATCACGAAGAACTCCGATTGCGAAGGCAGCTCACTGGAGCGCAACTGACGCTGAGGCTCGAAAGTGCGGGTATCGAACAGGATTAGATACCCT
+
EGGGGGGGGGGGGGCGGGGGGGGGGGGGGGGGGGGGGGGGGGCFFGGGGGGGFGFGGGGGGGGGGGGGGGGGGGGGGGGGGGFGGAFGGGGGGGGGGGGGGGGGGGGGGGGGGGGGGFGDFAFGGCGGGGGGFG9EGFEF<DGEDGGG?GAFGGGGGGGGGCD=GGGGEFGGGFGGGGGGGF@CGGGGFG7AEFDEFFGA?CFGGGGFCFGGGFGFEGFC;EEGCG<D=@GGE>EC<FGD;GFCGGGGGFFF<BFF>7GFFGF>GDCFFFGEFCBDDGDFEFFGFDA,>CGFGDGGFEE59EF8CFFCEFGFB,=FCFD?GGGGGGDGF@DGFGGGGFD9GF9FFFF@GGGDGFC-GFCBFGCGGGGGGGGFEFFFCGGGGGGGGGGGGEGGGGGGGGDGGGGGFCEGGDFF@FGGGGGFGFEDGGGGGGECCCCC
@NMDZ 428
TGAGGAATATTGGTCAATGGACGAGAGTCTGAACCAGCCAGGTAGCGTGCAGGATGACGGCCCGATGGGTTGTAAACTGCTTTTATAAGGGAATAAAGTGAGTCTCGTGAGACTTTTTGCATGTACCTTATGAATAAGGACCGGCTAATTCCGTGCCAGCAGCCGCGGTAATACGGAAGGTCCGGGCGTTATCCGGATTTATTGGGTTTAAAGGGAGCGTAGGCCGGAGATTAAGCGTGTTGTGAAATGTAGACGCTCAACGTCTGCACTGCAGCGCGAACTGGTTTCCTTGAGTACGCACAAAGTGGGCGGAATTCGTGGTGTAGCGTTGAAATGCTTAGTTATCACGAAGAACTCCGATTGCGAAGGCAGCTCACTGTAGCGCAACGGACGCTGAAGCTCGAAAGTGCGGGTATCGAACAGGATTAGATACCCT
+
EDGGGFCEFCCEFGGGGGFCFEFEECCEF<FDF@DFF8CC,CC@FF+@BFFFF:F<ECFDEFE+@++?8BB:=<AEF,?CEEFFA,EFFF8:<AFFGGCEE=EA,AEFGGCFEG9<,CEFGAGGGFDFB,>=CC<ADAEG,B7<BC@GG,@FCFCFC>FCCFC7>EEGFGF,8FG7CFC:>2CBEGCEF7F*?FE?*C:A@<9FCECE*2<FGF>GEGE8/<1EBCC;CEGG@FC7:<>62D;9@<,?EF<CF<CCEFCC3:CFGGFGCFGFG>GF24=C<BAAC@,D,>8,++=:F,EFA<CGGGCFDFF94,:CDDF<,E:=8@=B5E@,FFBDF<?9:,F=EFFFFEB,,FCEEGGGDFC<<C,CFE<CC,<FFC6++FC,@,@@+F;FEB9EEF:CFC?FEBFCC@<C@FGGGFAFEFCEA,C,FEF@@@BC
@NMDZ 101800
TGAGGAATATTGCACAATGGGGGAAACCCTGATGCAGCGACGCCGCGTGAAGGAAGAAGTATCTCGGTATGTAAACTTCTATCAGCAGGGAAGATAGTGACGGTACCTGACTAAGAAGCCCCGGCTAACTACGTGCCAGCAGCCGCGGTAATACGTAGGGGGCAAGCGTTATCCGGATTTACTGGGTGTAAAGGGAGCGTAGACGGACTGGCAAGTCTGATGTGAAAGGCGGGGGCTCAACCCCTGGACTGCATTGGAAACTGTTAGTCTTGAGTGCCGGAGAGGTAAGCGGAATTCCTAGTGTAGCGGTGAAATGCGTAGATATTAGGAGGAACACCAGTGGCGAAGGCGGCTTACTGGACGGTAACTGACGTGGAGGCTCGAAAGCGTGGGGAGCAAACAGGATTAGATAACCT
+
<E9E@@6CEDFFDG,<FFF,<CE:@FC@FFCFAEE<EACDEG@7@CGCFEGFFEFGDGGGG9CEEEG:EFGGFCFF<AFGGGFFFC?<B:DFD@F,5BBA,+4?=B,@E?F,EFFGDF8<<:FECGGGGGF(>=FFC@;@,@CFGGCFGGEFGA>>C2@<<GGGECCF5*139<<F%CFGGGCGGGFGFBCCCE8?FEEG@CEGFCEE8?ECG?7>=,D<CCE9#@C;B9CGFF@@@8CFGB=ACFGGFFFGCEFG9@B<F8FFAEFB3,%AD@@C?@:*50;EF+:=?,GGDEE=8F8FFFFFGGGFACAFCFC=?C@,?=E?<9DF6,CC7C,C@,,DGF@CA@7FEFGGEGFEFFC@,BF<,EC@7D-B@B,E<C8,,CGGGGEF@-@<FGGFF6<-FAFCGF9@@C;8,,A8
@NMDZ 99167
TGAGGAATATTGGTCAATGGGCGAGAGCCTGAACCAGCCAAGTAGCGTGCAGGATGACGGCCCTATGGGTTGTAAACTGCTTTTATAAGGGAATAAAGTGAGTCTCGTGAGACTTTTTGCATGTACCTTATGAATAAGGACCGGCTAATTCCGTGCCAGCAGCCGCGGTAATACGGAAGGTCCGGGCGTTATCCGGATTTATTGGGTTTAAAGGGAGCGTAGGCCGGAGATTAAGCGTGTTGTGAAATGTAGACGCTCAACGTCTGCACTGCAGCGCGAACTGGTTTCCTTGAGGACGCACAAAGTGGGCGGAATTCGTGGTGTAGCGGTGAAATGCTTAGATATCACGAAGAACTCCGATTGCGAAGGCAGCTCACTGGAGCGCAACTGACGCTGAAGCTCGAAAGTGCGGGTATCGAACAGGATTAGATACCCT
+
FGEFGFFGFCFGGFGGGGG8FGGGFGGGGFGGGGGGGGGDGGGGGGGGGGGGGGGGGGD7CCFGGGGDGGGGGGGFG9FFGGGGGGGDCFGFGGG9FDFCFG,EFC=FFD+<BFGGGGDGDE,:5CBFFEF,,CFFFGCDGGDDFFFFF9D9=F8CFFBF8DGFE@CDF9FF=>:@8=E>81FF8:B3CFFCEF.=FGGFCCFCC?C<<EGFFEGFECGGGFCEEGFCGCCGF<<09?FECFGGF1GGD:CEEFGFCGGFFC@CCCCG?FFGFGGF7GFGF@FD<,=D<GFB6>7@+>,5,GGFC+GGF8FCGFC>EFCFE?FBEFCFEEGGEE54,C9GFF9FF7EDGGGGGGF@GGGGGGGGFAGGGGGF9FCGGGGEECFF,FECEF;7EEDGGFDGCEDGFC@+@@GDGFFDDGGFFFGFF9FGGGGCCCCC
@NMDZ 102526
TGAGGAATATTGGTCAATGGGCGAGAGCCTGAACCAGCCAAGTAGCGTGCAGGATGACGGCCCTATGGGTTGTAAACTGCTTTTATAAGGGAATAAAGTGAGTCTCGTGAGGCTTTTTGCATGTACCTTATGAATAAGGACCGGCTAATTCCGTGCCAGCAGCCGCGGTAATACGGAAGGTCCGGGCGTTATCCGGATTTATTGGGTTTAAAGGGAGCGTAGGCCGGAGATTAAGCGTGTTGTGAAATGTAGACGCTCAACGTCTGCACTGCAGCGCGAACTGGTTTCCTTGAGTACGCACAAAGTGGGCGGAATTCGTGGTGTAGCGGTGAAATGCTTAGATATCACGAAGAACTCCGATTGCGAAGGCAGCTCACTGGAGCGCAACTGACGCTGAAGCTCGAAAGTGCGGGTATCGAACAGGATTAGATACCCT
+
GGGGGGGGFGGGGGGGGGGFGGGGGGGGGGGGGGGGGGGGGGGFFGGGGGGGGGGGGGGGGGGGGGGGGFEGGFGGGGGGGGGGGGGGGGGGFFGGGGGGGGGGGGGGGGGGGFGGGGGGGFGGGGGFDFFGGGFGGGGGGGGGGGGGDFGGGFFGFGG@FFFFEGGGEGGGGGGGGGGGGGGGGGGGGGGCFGGECGGFFGGGGGGGGGGGGFGFEGGE@GGGGGGEGGGGGGGGGGGGGGGGGGGGGGGGCGGGGGDGEGGGGGGGGGGGDGGGGFFFGGGGFGGGGGGGGGGGGGGGGGGGGGGGGGGGGGGCGGGGGGGGGGGGGFDEAGFGGGGGFFFFGGGGGGGGFGGGGGGGGGGGGGGGGGGGGGGGGGGGGGGGF<FGGGGGGGGGGGGGGGGGGGGGGGGFGGGGGGGFAGGGGGGGGFGCCCCC
@NMDZ 432
TGAGGAATATTGGTCAATGGGCGAGAGCCTGAACCAGCCAAGTAGCGTGCAGGAAGACGGCCCTATGGGTTGTAAACTGCTTTATGCGGGGATAAAGTGAGTCACGTGTGGCTTATTGCAGGTACCGCATGAATAAGGACCGGCTAATTCCGTGCCAGCAGCCGCGGTAATACGGAAGGTCCGGGCGTTATCCGGATTTATTGGGTTTAAAGGGAGCGTAGGCCGTCTGGTAAGCGTGTTGTGAAATGTCGGGGCTCAACCTGGGCATTGCAGCGCGAACTGTCAGACTTGAGTGCGCGGGAAGTAGGCGGAATTCGTCGTGTAGCGGTGAAATGCTTAGATATGACGAAGAACTCCGATTGCGAAGGCAGCCTGCTGTAGCGCAACTGACGCTGAAGCTCGAAAGCGTGGGTATCGAGCAGGATTAGATACCCT
+
CFEGGGGFGGGGGFG@CCFEFGGGGGGGGGGGGGGGGGGGGGFGGGGGGGGGGGGGGGGG7@F<FCGGFF7FFGGGGGGGGGGGFFGGGG:CBFFGGFFGFFG<FGBFDGGGF8FFCGFGFFGFGCEDGGGFFCGGGGGGCEGG7FFGGGFF,@>FEGFGGGCGGGGEEGDGFGGGECF9+CFGGDGEGGC?C;EEGCAC6ECEFGE@<<@F8G<EC8:5FEDFGE:?FGGE@F3E=EGGGGGFFGEEGCGGGGFFCFFFCFGGGGGFF?CCC7F;BFEFEC>EFDFF,GGGGGGGGEGFFE=GCF7GGGGGGF@B7F:GGGGGGGGGGGGGGGGGGGGGGGFGGGGGGGGGDGCFDF@GGGGGFFGEFFGFEF@8GGGGGEGGFFGGGGGGGGGCGGGGGGGECGGGGGGGGGGGGFDFFGGGFEGGFGCCCCC
@NMDZ 433
TGGGGAATATTGCACAATGGGGGAAACCCTGATGCAGCGACGCCGCGTGAAGGAAGAAGTATCTCGGTATGTAAACTTCTATCAGCAGGGAAGATAAAGACGGTACCTGACTAAGAAGCCCCGGCTAACTACGTGCCAGCAGCCGCGGTAATACGTAGGGGGCAAGCGTTATCCGGATTTACTGGGTGTAAAGGGAGCGTAGACGGCGCAGCAAGTCTGATGTGAAAGGCAGGGGCTTAACCCCTGGACTGCATTGGAAACTGCTGTGCTTGAGTGCCGGAGGGGTAAGCGGAATTCCTAGTGTAGCGGTGAAATGCGTAGATATTAGGAGGAACACCGGTGGCGAAGGCGGCTTACTGGACGGTAACTGACGTTGAGGCTCGAAAGCGTGGGGAGCAAACAGGATTAGATACCCT
+
GGGGGGGGGGGGGGGGGGGGGGGGGGGGGGGGGGGGGGEGGGGGGGGGGFFGGGGGGGGGGGGEGGGGGGGGGGGFGGGGGGGGFAFGGGGGF@DGGGGFGGGGGGGGCFGGGGGGGDEFDG?GGGEGFGGG2.FGGGGGGGGGGGGGEGGFGGGGGGGG>GGDGGGGGGGGGGGGGGGGGGGGGGEEFFFGGGEFGFGEGCGGGGEF9>B>CAEDGGFGCFGGGGGGFGGFGFGGGFGGF@F,GGFGGD8GGGGGGFFGGFGFGGGGGGGGGGGGE=DGGGGGGGGGGFGGGFGFGGGFGGGFGGEGFF9GGGGGGFGGGGGGGGGGGGGGGGGGGGGFGGGGGF>GGGGGFGGGGGGGGGGFFDGGGGGGGGGGGFEFCDGGGGGGGGGGGGGGGGGGGGGGGGGGGGGCCCCC
@NMDZ 434
TGGGGAATATTGCACAATGGGGGAAACCCTGATGCAGCGACGCCGCGTGGAGGAAGAAGGTCTTCGGATTGTAAACTCCTGTTGTTGAGGAAGATAATGACGGTACTCAACAAGGAAGTGACGGCTAACTACGTGCCAGCAGCCGCGGTAAAACGTAGGTCACAAGCGTTGTCCGGAATTACTGGGTGTAAAGGGAGCGCAGGCGGGAAGACAAGTTGGAAGTGAAATCTATGGGCTCAACCCATAAACTGCTTTCAAAACTGTTTTTCTTGAGTAGTGCAGAGGTAGGCGGAATTCCCGGTGTAGCGGTGGAATGCGTAGATATCGGGAGGAACACCAGTGGCGAAGGCGGCCTACTGGGCACCAACTGACGCTGAGGCTCGAAAGTGTGGGTAGCAAACAGGATTAGATACCCT
+
FGGGGGGGGGGGGGGGGGGGGGG@FGFGGGGGFGGFGF:FGGGGGGGGGGGGGGGGGGGCFDGGGGGCCEGGDGGGGGGGGGGGF8=EFGGGGGGEFFAFFF@BFCFGFFGDGG8DFD<<CFEGGEGF4?DFFFGGGFGGDFGECFEEFGDFG@F?A:FFFGFFGGCG<CGGGDC?6<CFAEFFFGGFAGGGGEFEEGGGCEGCGFGFFG>FGFFCFGGGGGGGGGGFGC<FGGGFFGFFCFEF9GFGFFC=FFGCGGGGFEGFGD<AFGGGGGGGGFECGFGGGGE@EGGGGGGGGFEGGGGGGGGGGGGFGGGGGGGGGGGGGGGGGFGGGGGGGGGGGGGGGGGGGGGGGGGGGGGGFCCFGGGGGGGGGFGGGGGGDGGGGGFGGGGGGGGGF9GGGGGGGGGGGGGCCCCC
@NMDZ 435
TGGGGAATATTGCACAATGGGGGAAACCCTGATGCAGCAACGCCGCGTGAAGGAAGACGGTTTTCGGATTGTAAACTTCTGTTCTTAGTGAAGAATAATGACGGTAGCTAAGGAGCAAGCCACGGCTAACTACGTGCCAGCAGCCGCGGTAATACGTAGGTGGCAAGCGTTGTCCGGAATTACTGGGTGTAAAGGGAGCGCAGGCGGGAAGCCAAGTCAGCTGTGAAAACTACAGGCTTAACTTGTAGACTGCAGTTGAAACTGGTTTTCTTGAGTGAAGTAGAGGTTGGCGGAATTCCGAGTGTAGCGGTGAAATGCGTAGATATTCGGAGGAACACCGGTGGCGAAGGCGGCCCCCTGGACGAAGACTGACGCTCAGGTGCGAAAGCGTGGGGAGCAAACAGGATTAGATACCCT
+
CFD@CBEFFGGGGGFGGFEGGGGGGGGFGFGGGGCFGGGGFGGEGGGGGGGGDEFFEEEGC7FCFGGGGGGFGGGGAFFGFFFFCGGGFFGGGGG9B<FGG<FGEG>F9FGGGG8+AFGGCGGGCEFEFGFGG:CDGFG97FDBEG:CCEE<GAEFBBFGDEFCFGGF>GG3:FFF6FEFFG=FGGGFFFFC<CFEFGGF>DFC7CGGFCB>;?2:;<@FGGGGGGFC;GGGGGGGFGFB@@DFFFEFFFEBDGGGGGGFFFGEFCD<@@,FF:>439FGGGFGG<3+GEFGGFA>7FDFEGGGGGGGGGEE<7GGGGGGGEFCGDGGGFEGGGGGGGFDGGGGGGGGGECCEGGGCFEGGGGGGGGGGGGGEGGGGFGEGCGGGGGFCFFGFGGGGGGGGGFGFCGFCFA?CCCCC
@NMDZ 107775
TGGGGGATATTGCACAATGGGGGAAACCCTGATGCAGCGACGCCGCGTGGAGGAAGAAGGTTTTCGGATTGTAAACTCCTGTCGTTAGGGACGATAATGACGGTACCTAACAAGAAAGCACCGGCTAACTACGTGCCAGCAGCCGCGGTAAAACGTAGGGTGCAAGCGTTTTCCGGAATTACTGGGTGTAAAGGGAGCGCAGGCGGACCGGCAAGTTGGAAGTGAAAACTATGGGCTCAACCCATAAACTGCTTTCAAAACTGTTTTTCTTGAGTAGTGCAGAGGTAGGCGGAATTCCCGGTGTAGCGGTGGAATGCGTAGATATCGGGAGGAACACCAGTGGCGAAGGCGGCCTACTGGGCACCAACTGACGCTGAGGCTCGAAAGTGTGGGTAGCAAACAGGATTAGATACCCT
+
CFFGGG7@CEGGGGGGGFDGCFFEGGFFCCGGFCEFGGGGGGGGCEFE@FG@@CCEDFFFGGGCFFGFEG8EGGFFGGGG?FF@FFGGGGAF>3BFGGGFEGCBFEFFF@D,CBDDD<B,@<FDCCF,@FCFDG8FF;CGGF>CE@FEGEEGGGG<FFGG?BC>CE<CC?1&3FG7GGFA?+:F<C9A+<BC@?C;8?>EC*:C=:CCEEECCFGFEAC<#:EGGG;EC@<FGGFD=EFGFCD@=8C@<<C@,>AC7E1(;CF4B:FDCFE<CB,C8CDFFE=AF:F@=EEFFF>DFF>84A:>7DFEEEC?48,FECFE?@FFC@,EEC9GFE9-EC98@,GDGF:@6+C@@;,FF<C,,<CDGCF7F@7GGFE,,@CGGB;;,A6C;@C,;,,EC,FEF<9F<AD@@C,88,A8
@NMDZ 437
TGAGGAATATTGGTCAATGGGCGAGAGCAAGAACAAGCCAAGTAGCGTGCAGGATGACGGCCCTATGGGTTGTAAACTGCTTTTATAAGGGCATAAAGTGAGTCTCGTGAGACTTTTTGCATGTACCTTATGAATAAGGACCGGCCAATTCCGTGCCAGCAGCCGCGGTAATACGGAAGGTCCGGGCGTTATCCGGATTTATTGGGTTTAAATGGAGCGTAGGCCGGAGATTAAGCGAGTTGTGAAATGTAGATGCTCAACATCTGCACTGCAGCGCGAACTGGTTTCCTTGAGTACGCACAAAGTGGGCGTAATCCGTGGTGTAGCGGTGAAATGCTTAGGTGTCACGAAGAACTCCGGTTGCGATGGCAGCTCACTGAGGCGCAACAGACGCTGAAGCTCGAAAGTGCGGGTATCGAACAGGATTAGATACCCT
+
<@@FD,6C<<@EDEE<E,6<@EC:F@FF,,;<,C,6BB-CFDEA@<@FFFG,CCFGEE7@CF:<FGGF9CCCC,9E,C9EE<A<FGECA,E,,4,C<<FE?AC,<F,AEFED,C<EEGC?A?BFF@AFG,,,@A,EFFDFFCF7C+8:8CBF?G6FE<FB6<,@++@BGCCC9,@B*5>*17,5*>C*4=:6@@:51=:<FG9BC>:*C7<C+BFF*B7C8*;+<*CECE,099,+C**/;CFDB+AC?F#@1;,*+#8<%<3<80<>D@8++++C@,833,,FF88,9B9D6FCC8,,7A8,8@@>+CA5,4+4+EGGF<AF7EF?9,,,9EC5,B,,,B,?,C,=7DFEA98+@+FC+FB8,,,,,C,<,@GFF666,,+:<,FFC,66+,F@FF@7F<C?6,@@@@+FF:<GFEFE@EEGF@<=,<;,CCCCC
@NMDZ 94813
TGGGGAATATTGCACAATGGACGAAACTCTGATGCAGCGACGCCGCGTGAAGGATGAAGTATTTCGGTATGTAAACCTCTATCAGCAGGGAAGAAAATGACGGTACCTGACTACGAAGCCCCGGCTAACTACGTGCCAGCAGCCGCGGTAATACGTAGGGGGCAAGCGTTATCCGGATGTACTGGGGGTCAAGGGAGCGTAGACGGTACGGCAAGCCAGATGTGAAAGCCCGGGGCTCAACCCCGGAACTGCATTTGGAACTGCTGAGCTAGAGTGTCGGAGAGGCAAGTGGAATTCCTGGTGTAGCGGTGAAACGCGTAGATATTAGGAGGAACACCAGTGGCGAAGGCGGCTTACTGGACGATAACTGACGCTGAGGCTCGAAAGCGTGGGGAGCAAACAGGATTAGATACCCT
+
GGGD7CFGFFGGGGGGGGGGC,@CGG@@FFGGGGGGGGFGDDCFGGEEFFGCFG,=FFCEFGGGGGGGFCEGGGG-,BEFGG<CFGF8FGGGEGD,?FGGGEC:DFFFAFECF,+B=+>F+FFEEG7DC,C8+DFG7FFGGGGGG7:7FBE;DF>@:C7F71:BC8FFEGGG0:C>>C+<9E:FD@*><#<FFF>5EE?8;:&EEC#BFG<:F?<;<;GDFGGG<F9CGGCEG@@/GDEFFD;70,#C8FCFD9FCFCFDFFDA<=8,9C:<D=>F:;GFAECFE?FGGFFDFF=FCB+,GDF@6+@FGGGEB@7EGGFFGFGFGFFFEDFFCFFF9GFEFC7FBB7GGEGCF9CGFBEGFF<ACAGFCGCCE8FFFFB,FFFCEECCGFGGGGGGGGGGGFDFFFGGGGGCCCCC
@NMDZ 439
TGAGGAATATTGGTCAATGGGCGAGAGCCTGAACCAGCCAAGTAGCGTGAAGGATGAAGGATCTATGGGTCGTAAACTTCTTTTATATGGGAATAAAGTATTCCTCGTGTTGAATTTTGTATGTACCATATGAATAAGGATCGGCTAACTCCGTGCCAGCAGCCGCGGTAATACGGAGGATCCGAGCGTTATCCGGATTTATTGGGTTTAAAGGGAGCGTAGGTGGATTGTTAAGTCAGTTGTGAAAGTTTGCGGCTCAACCGTAAAATTGCAGTTGAAACTGGCAGTCTTGAGGACAGTAGAGGTGGGCGGAATGCGTGGTGTAGCGGTGAAATGCTTAGATATCACGAAGAACTCCGATTGCGAAGGCAGCTCACTAGACTGTCACTGACACTGATGCTCGAAAGTGTGGGTATCAAACAGAATTAGATACCCT
+
<E<FGFGGGGGGD@FFFGGGGGGGC@F,,CECA@DDFGCFDDFGGGGGGG@EC@,BCCFF,9CDG9FECEFF6FFDGG9,9CE<EGGFFGF,EFCDF,?EFEFF,BFDGB,4<CFFFGFFF9FGGGCFF<,5FFFGF9DF,,88C+FC<@9,>DD-BBC+,<BDC:@?3C@FGD=@EEG@6,>@>B6B8@)5<C@=CCC99F<FEFC31ECEGFGEE@:4/F?5FCC61EC;>9CCCFGCFGFDB0,D8AFCCG=88-FFCEE>A,;A.GGFE;FEGFEFGDF=GGGDGF9FE=,FEAFFGFCGF@C:GGFFFB@+F<<?GGFGECGGE,GFFFEF9E,E@<GFFDB<E<FGFF@CGFCCCEF8GGGGFE<GGGCGFF99GGGGGGFFGGGGDGGGGGGGDGGGFFFDGGGGGGGGFGGGFFFCFGGGGFGCCCCC
@NMDZ 118430
TGGGGAATCTTCCGCAATGGGCGAAAGCCTGACGGAGCAACGCCGCGTGAGTGATGACGGCCTTCGGGTTGTAAAGCTCTGTGACCGGGGACGAACGGTCTGTAAGCTAATACCTTATAGAAGTGACGGTACCCGGATAGCAAGCCACGGCTAACTACGTGCCAGCAGCCGCGGTAATACGTAGGTGGCAAGCGTTGTCCGGAATTATTGGGCGTAAAGCGCGCGCAGGCGGCTTCCTAAGTCCATCTTAAAAGTGCGGGGCTTAACCCCGTGATGGGATGGAAACTGGGAAGCTGGAGTATCGGAGAGGAAAGTGGAATTCCTAGTGTAGCGGTGAAATGCGTAGATATTAGGAGGAACACCAGTGGCGAAGGCGGCTTGCTGGACGATGACTGACGTTGAGGCTCGAAAGCGTGGGGAGCAAACAGGATTAGATACCCT
+
GGGFGGFGGGGGGGGGFEGGGGGGGGDGGGGGGDGGGGGGGCGG@FGGGGGGGGGGGGG:CCEFGCGGGGGGGGGGGGGGFFEGFGGGCGGGGGGGGGCFGGFEFGGGGGGFGC<CC9FAC<F<EFGGGEFCGG7FEE>>DFGGGGGGGGG=GG@?,8<F7(?FGGGGGGGGGCEFEGGGGFGGGCCFGGGCGGGDEC6<??C,AFGFGFF;8CE<CGGCC,EGGECEG>GGD<FEGGGGGGGGGGGGDFFF@C47::CF@C<FEFCC<CB:,6BB5CAEGFBCFFFFFE?<FF=GGF@+=CGGGGFFFA9<<GGECFDEFEFFFGGGGGGGGGGGFFEC>GCGGGFGFGECFACEEFEEC-9,CCEFDFDGGGGGGGECCGGGGFF9FEEFECCFFDFFF8FCGFGGGGFEGGEEEFGGFE@GGGGGGGGFGFGFC@8CC
@NMDZ 81638
TGGGGAATTTTGGACAATGGGGGCAACCCTGATCCAGCCATGCCGCGTGCAGGATGAAGGTCTTCGGATTGTAAACTGCTTTTGTCAGGGACGAAAAGGGATGCGATAACACCGCATTCTGCTGACGGTACCTGAAGAATAAGCACCGGCTAACTACGTGCCAGCAGCCGCGGTAATACGTAGGGTGCAAGCGTTAATCGGAATTACTGGGCGTAAAGCGTGCGCAGGCGGTTTTGTAAGATAGATGTGAAATCCCCGGGCTCAACCTGGGAATTGCATATATGACTGCAAGACTTGAGTTTGTCAGAGGAGGGTGGAATTCCAAGTGTAGCAGTGAAATGCGTAGATATTTGGAAGAACACCGATGGCGAAGGCAGCCCTCTGGGACATGACTGACGCTCATGCACGAAAGCGTGGGGAGCAAACAGGATTAGATACCCT
+
GFGGGEGGD9FFGGGGGGGG,:FEGGGGGGGGGGFGGGGGGGGGGGGGGGGGFEFFFGGGGGGGGGGGGGGGGGGGFGGGGGGGGGFFEGF7C7FGGF++9FGD:CF:FGDDGEGGCEGG,9FCFGGGGGDGGF,B<FFGGGGGFGFGCEDFFFAFGG<GGFFGGGGGGGGGDFEGFFGGGGGGGGGGFDCGFGEDCFGGGGDFGGGGGFFGEGGCEFGGGGGGGGGGGCGFG<GGFGGGGGGGGGGGGGFFFGGFGFGFGEGGGFFCFGFEC;FF.GGGEEGFGDGFADGGGGGGGGFFE9FF8GGGGF@FGDGGFGGFFFFFGGGGGGGCFGGGGGGGGGGGGGGGGEFCGECGGGCGF@DFGGGGGGGGGGGGGGFEEGGGGGFDGGE@GGGECFGGGGFGGGGFGDGGGGGGGGGGGGGGGGGGGGGGGGGGCCCCC
@NMDZ 442
TGAGGAATATTGGTCAATGGGCGAGAGCCTGAACCAGCCAAGTAGCGTGCAGGATGACGGCCCTATGGGTTGTAAACTGCTTTTATAAGGGAATAAAGTGGGAGTCGTGACTCCTTTTGCATGTACCTTATGAATAAGGACCGGCTAATTCCGTGCCAGCAGCCGCGGTAATACGGAAGGTCCGGGCGTTATCCGGATTTATTGGGTTTAAAGGGAGCGTAGGCCGGAGAGTAAGCGTGTTGTGAAATGTAGATGCTCAACATCTGCACTGCAGCGCGAACTGGTTTCCTTGAGTACGCACAAAGTGGGCGGAATTCGTTGTGTAGCGGTGAAATGCTTAGATATCACGAAGAACTCCGATTGCGAAGGCAGCTCACTGGAGCGCAACTGACGCTGAAGCTCGAAAGTGCGGGTATCGAACAGGATTAGATACCCT
+
EEGE8EFFGFFGGGDFFEFGGGGGGGGGF?FGEFFGGGFDGF@CF,@FGGGGGGFFEFFEGGGGGFACF<6@=FGGGGGCDGGEEEEGGGGGGGGGEAEEFA?=C<>AFDFGGGGFFEE9FFGGGEFEFGGDFFFGGGGF<DF7C:FFDCFGF,6:>=F7FCB,@GGCFGC;:@C=GGCCC??CE@71=>GGGF?C::<FC9FFCGF<<:<BFGGDEGEEC?C>F:D7>C#C>CCDDFEG<GGCCGGED==#CE,CC2CEGGE,F@,C<C@,CEFGEFGFBFDF:FGFA<5,6BC@4EBAFGCEE7GGF=C,4,ED:FB,F9C=>::FE5,C,9FEAGCGFFFGGGGGFFE9GEC@DGFGGGGFA9FGGF@:,,@@CC+@FF+GGGF@EEFF<@GGGF:F<CFF<DGEECF8GFF@GGFEGFGGGFE9FEDCC8CC
@NMDZ 118395
TGGGGGATATTGCAAAATGGGGGAAACCCTGATGCAGCGACGCCGCGTGGAGGAAGAAGGTTTTCGGATTGTAAACTCCTGTCGTTAGGGACGATAATGACGGTACCTAACCAGAAAGCACCGGCTAACTACGTGCCAGCAGCAGCGGTAAAACGTAGGGTGCAAGCGTTGTCCGGAATTACTGGGTGTAAAGGGAGCGCAGGCGGACCGGCAAGTTGGAAGTGAAAACTATGGGCTCAACCCATAAATTGCTTTCAAAACTGCTGGCCTTGAGTAGTGCAGAGGTAGGTGGAATTCCCGGTGTAGCGGTGGAATGTGTAGATATCGGGAGGAACACCAGTGGCGAAGGCGACCTACTGAGCACCAACTGACGCTGAGGCTCGAAAGCATGGGTAGCAAACAGGATTAGATACCCT
+
CF@CFGCC-CEFGC,CECFFG7@C:FEFDFFGC@C6C@F:BCEGC==FGGDF,8CFDAGGGGG7F7@FGGFCCFGGGGGGGFGF7BFGGFB=CFGG:DFE<FEGGEFDFC@,,>BFDFCECFGG7+@D<=FG:FF73=CFGCC,>7CF:F*?B@CFFFGDFCECFGGGCF*8?CEG7=1<C@<B,FFFFF@=FFC>C5CD?4?C1EE>>CEEE2A;>:CCFGFFFCFGC<@2>FB<8:ACC44DCGFD<ECCGC9CFFDE39:+6A<C<8EA:7@:FA8,<F<FB,<F<FACEEF7C:C4?<B=6+4,AF?CE?A:,9,,?=@+:C@8E9EF:@C-C6,B@BEDF:EF7GGEF<CC,<,,AFCFEFFB,6B@,8FC;+,@8CCECCGFFFFF9EGGFEEC966<@E<CCFE@@A,@
@NMDZ 444
TGAGGAATATTGGTCAATGGGCGAGAGCCTGAACCAGCCAAGTAGCGTGCAGGATGACGGCCCTATGGGTTGTAAACTGCTTTTATAAGGGAATAAAGTGGGAGTCGTGACTCCTTTTGCATGTACCTTATGAATAAGGACCGGCTAATTCCGTGCCAGCAGCCGCGGTAATACGGAAGGTCCGGGCGTTATCCGGATTTATTGGGTTTAAAGGGAGCGTAGGCCGGAGATTAAGCGTGTTGTGAAATGTAGATGCTCAACATCTGCACTGCAGCGCGAACTGGTTTCCTTGAGTACGCACAAAGTGGGCGGAATTCGTGGTGTAGCGGTGAAATGCTTAGATATCACGAAGAACTCCGATTGCGAAGGCAGCTCACTGGAGCGCAACTGACGCTGAAGCTCGAAAGTGCGGGTATCGAACAGGATTAGATACCCT
+
FFGGGGGGGGGGEEFGGGGGGGGGGGGGGGGGGGGGGGGGGFCFGGGGGGGGGGGGGGGGGGDGGCFFGEFGGGGGGGGGGGGGGGGGGGGGGGGGGGFGGGGGGFGFFGEEFGFCFFGGGGFGGGGGGGGGGGGGGCFGFGGGGGGGGFFG8.FDGGGGGGG>GGGGCGCGGGGGGGGDDCFGGGGGGDF=GFGE6GGFFCEGGGGG@CFGG9EG<EEEGGGGGC?>GFGEFGF@758:GGG<FGF@CFF<,FFGFFGGC?EFDCCFFGGGGGGG@FGGGGFGC,FFF8F<GGEFFACEC,E8F@FFCBFEGGFBBA7FFF7FECGGFADFFGGGGGGFECGGGGFFGFCBCEGECGGDGGGGGGFGGCGFGGFGGGGGGGGGGGGGGGGGGFGGGGGGGGGGGGGFFBDFGGECGGGGGGGGGFGDGGGCCCCC
@NMDZ 445
TGAGGAATATTGGTCAATGGGCGAGAGCCTGAACCAGCCAAGTAGCGTGCAGGATGACGGCCCTATGGGTTGTAAACTGCTTCTATAAGGGAATAAAGTGAGCCTCGCGAGGCTTTTTGCATGTACCTTATGAATAAGGACCGGCTAATTCCGTGCCAGCAGCCGCGGTAATACGGAAGGTCCGGGCGTTATCCGGATTTATTGGGTTTAAAGGGAGCGTAGGCCGGAGATTAAGCGTGTTGTGAAATGTAGATGCTCAACATCTGCACTGCAGCGCGAACTGGTTTCCTTGAGTACGCACAAAGTGGGCGGAATTCGTGGTGTAGCGGTGAAATGCTTAGATATCACGAAGAACTCCGATTGCGAAGGCAGCTCACTGGAGCGCAACTGACGCTGAAGCTCGAAAGTGCGGGTATCGAACAGGATTAGATACCCT
+
GGGGGGGGDFGFG9EGGGGGGGGGGGGGGGGGGGGGGGGGGGGGGGGGGGGGGGGGGGGGFCFGGGGGGGGDCFGGFGGFGGFFFGFGGGGGGGGGGGGGGGGGGGGGGDGGGGGGGFGGGGGGGFGGGFGGGGGGGFGGFGDFFCFFGGCGGGFGFFGGGFGG:*CFCGGFGFFGGGGGGGGGCEDGGEGCC@@C<?F:A9F:ACECCCC@GGGCGGGGGGGFFGG,F@FGGFGGEGGGGGFDFFC8DFFCFGGFFGGFGGEFDGFFFCED>GGFCFFCECGGFFAGGFGGGGGGFE859GE,GECEGGFGFCGGFGFFGGGGGGGFEFGGGGGGF<DE9CDGDGFGGGGGGGF:GGGEGGGGGGGGGGGGGGGGGGGGGGGGEGGGGGGGGGGGGFGGGGGGGGGGGGGGGGGGGGGGGGGGGGGFFGGCCCCC
@NMDZ 99436
TGAGGAATATTGGTCAATGGGCGAGAGCCTGAACCAGCCAAGTAGCGTGCAGGATGACGGCCCTATGGGTTGTAAACTGCTTTTATGCGGGGATAAAGTGAGCCACGTGTGACTTATTGCAGGTACCGCATGAATAAGGACCGGCTAATTCCGTGCCAGCAGCCGCGGTAATACGGAAGGTCCGTGCGTTATCCGGATTTATTGGGTTTAAAGGGAGCGTAGGCCGTCTGATAAGCGTGTTGTGAAATGTCGGGGCTCAACCTGGGCATTGCAGCGCGAACTGTCAGACTTGAGTGCGCGGGAAGTAGGCGGAATTCGTCGTGTAGCGGTGAAATGCTTAGATATGACGAAGAACTCCGATTGCGAAGGCAGCCTGCTGTAGCGCAACTGACGCTGAAGCTCGAAAGCGTGGGTATCGAACAGGATTAGATACCCT
+
CF@EGFEFGGGGC<FC;,C<CFGEGGGDGGGGGGFFGGGGDGGF,CCFEGGGC,E8EFGDF7FDFGGFD,FCEGGDFFAFGFCGGGFDGGGGGGGCGAEGGCCFGGCDCCFGGGFGCCDEGG@FECFGGGGGFFFFF;CC<F@GGGGGFFEC8FDGFFF9C@FCFE=9FGGFB<CCEFCFFGFF3FFDFEFFFGGG7FGGGGFCFFEF?@@CGGGFEGCCE>8EDGFEFCBC8<GGGFGFE<B:GFFGCF?GFEDCGGGG-GGGFDGGGGFECEGGGGGGGGDC,9FF@,FGGEFCCG>GFGGGGGGGGFFDGFEEFC7@GGGGGGGGFFCFFGFFGGGGGGGFGGGGFGGGGF@FCGGGGEEGGGGF@CECFFFGGGGGFGGGFGGEEDGGGGGGGGGGGGGGFFCDGFFGGGDFEGEEEGGGGGGGGGFCA,<C
@NMDZ 72235
TGAGGAATATTGGTCAATGGACGAGAGTCTGAACCAGCCAAGTAGCGTGCAGGATGACGGCCCTATGGGTTGTAAACTGCTTTTATAAGGGAATAAAGTGAGCCTCGTGAGGCTTTTTGCATGTACCTTATGAATAAGGACCGGCTAATTCCGTGCCAGCAGCCGCGGTAATACGGAAGGTCCGGGCGTTATCCGGATTTATTGGGTTTAAAGGGAGTGTAGGCCGGAGATTAAGCGTGTTGTGAAATGTAGACGCTCAACGTCTGCACTGCAGCGCGAACTGGTTTCCTTGAGTACGCACAAAGTGGGCGGAATTCGTGGTGTAGCGGTGAAATGCTTAGATATCACGAAGAACTCCGATTGCGAAGGCAGCTCACTGGAGCGCAACTGACGCTGAAGCTCGAAAGTGCGGGTATCGAACAGGATTAGATACCCT
+
,FFFEFGGGGGG9EEFGGGGAFCFCFFGGGGGGGGGGGGGGF<FGGGGGGFF<CFGGGEE@EFGGGGGGGGGEDGFF99FGGGFGGDGGGC<BFFFGGEGGGGDGGGGGG>FGGGGGGGGGGGGGGGFGFDCA,EDGGG9DFC:F2GGGGCG?FEEGG?FGEDGGGG=FGFF<FFGGGGGGFGGCE7:CEGGGEFGEGFGGGGFCF?FEGFGGGGGGGGGCEFGG>EGGGFFGEEFCGGGGGGGGGGGGGGCCGGGGGGGGGGGFGGD<FGGGGGGDGGGGGGGF@FFFBAF6GGGCFFGGGGFGGGGGGGFFGEFCGGFGGGGGFF9AFE9GGE,AGGGFDFF8GGGGGGGFEGGGGGGGGGGGGGFEEDCGGGGFFGGGGGF@EEDGGGF@9FGGGEFFCDGFGGEGECGGGGGGGGGGGGGFAGFF8FC@9CC
@NMDZ 448
TGAGGAATATTGGTCAATGGGCGAGAGCCTGAACCAGCCCAGTAGCGTGCAGGATGACGGCCTTATGGGTTGTAAACTGCTTTTATGTGGGGATAAAGTGAGCCACGTGTGGCTTATTGCAGGTACCGCATGAATAAGGACCGGCTAATTCCGTGCCAGCAGCCGCGGTAATACGGAAGGTCCGGGCGTTATCCGGATTTATTGGGTTTAAAGGGAGCGTAGGCCGTCTGATAAGCGTGTTGTGAAATGTCGGGGCTCGACCTGGGCATTGCAGCGCGAACTGTGAGACTTGAGTGCGCGGGAAGTAGGCGGGATTCGTCGTGTAGCGGTGAAATGCTTAGATATGACGAAGAACTCCGATTGCGAAGGCAGCCTGCTGTAGCGCAACTGACGCTGAAGCTCGAAAGCGTGGGTATCGAACAGGATTAGATACCCT
+
EDGGFGGGGGGF9FEGAECFGCGEF+C8EFFFC@FE<<E,CF6FGF+C@@@CE@FGGFCCECEGF9FGGGEEGDCEFEE<EFGEFFFCE?:=:=E<,?CD9D,=FG79BF7FGBFEGGGGC<=F9DE+>FC:FGGDDFDF=BFDBFGGGGGFE@EG<FFGGFGG:EFGGCEGGGFGG*CCF9FF8FCEF<<=CGCG?GC<F0C<9AFC9C@CFCD;;CE=GECEF8:*G53#F7<EGGGGGGFC?FECF<CGFGGFC>5C7CCFGGFF9E>EFFFFC=:DF>C>F;,:3FD@ECEFBECF:EA=,+CECCGECACFC>CCDA+F7FF?<GFCGGGDGGF9A9GGGGGDECFCFC=EG@<EFCBCGEF@,EFCF8F,F@@DFB@9GGF7CGFEEE9GGGGGC@F<EFE@F-FE@E9E;FFCGGEAACCCEFE@A,B@
@NMDZ 98593
TGAGGAATATTGGTCAATGGGCGAGAGCCTGAACCAGCCAAGTAGCGTGCAGGATGACGGCCCTATGGGTTGGAAACTGCTTTTATGCGGGGATAAAGTGAGCCACGTGTGGCTTATTGCAGGTACCGCATGAATAAGGACCGGCTAATTCCGTGCCAGCAGCCGCGGTAATACGGAAGGTACGGGCGTTATCCGGATTTATTGGGTTTAAAGGGAGCGCAGGCGGACCTTTAAGTCAGCTGTGAAATACGGCGGCTCAACCGTCGAACTGCAGTTGATACTGGAGGTCTTGAGTGCACACAGGGATACTGGAATTCATGGTGTAGCGGTGAAATGCTCAGATATCATGAAGAACTCCGATCGCGAAGGCAGGTATCCGGGGTGCAACTGACGCTGAGGCTCGAAAGTGCGGGTATCAAACAGGATTAGATACCCT
+
CFFEDFFFGFFFGFGEC,CFGCFEGFGGGFFGGEFFG8BEFGDEFG:FG@CF@@FFFEEF@8FFGCGCFFEG+CFFC,CDDEFGCEFGEEGGG>FFGGGGGFEFFGGGGFFGGCCFFFGCDGGGFAC@:++B>>@DFFGFFFGDE<>FCA7><::2DFFCG>CFGGG?7FE9FGCGGEGGG#CFGGGEFGGDEG?=C?C9<:FFGGEGFGF<GFGFEGFCGGDCCECE5EFFEECCD8BDFCFF?FF@FDGGGFEFD1BCFEGGGDFBE=GGGGGFC4C?DDGGGGFF9FFE8FAACEGGFDFACFA<FDGGGDEB<BD4,EGEGECFFGGFDFFEGFFFECEBFAFC<<,CF?CFGFD+GGFEF<CCEECCFGGEGF@,DFEGGGGGGC;GGGGGGGGGGGFE<@BF:EGFFE9GFAE9GGFFAFGGGDGCCCCC
@NMDZ 95152
TGAGGAATATTGGTCAATGGACGAGAGTCTGAACCAGCCAAGTAGCGTGCAGGATGACGGCCCTATGGGTTGTAAACTGCTTTTATAAGGGAATAAAGTGAGCCTCGTGAGGCTTTTTGCATGTACCTTATGAATAAGGACCGGCTAATTCCGTGCCAGCAGCCGCGGTAATACGGAAGGTCCGGGCGTTATCCGGATTTATTGGGTTTAAAGGGAGCGTAGGCCGGAGATTAAGCGTGTTGTGAAATGTAGACGCTCAACGTCTGCACTGCAGCGCGAACTGGTTTCCTTGAGTACGCACAAAGTGGGCGGAATTCGTGGTGTAGCGGTGAAATGCTTAGATATCACGAAGAACTCCGATTGCGAAGGCAGCTCACTGGAGCGCAACTGACGCTGAAGCTCGAAAGTGCGGGTATCGAACAGGATTAGATACCCT
+
FGEEFFG<CFFGD<FFGGDCEFEG:BFGGGGFGGGGGGDFDFCFCFEGGGGFGGGFGGDGGGGGGGGGGGEE:FFFFGFGFFGGAFFFGGFFGGF,5?EFFCFGGGGGGGGGGGGDG9FFFBFFGGG<AFFGGGFGEC5FAF;EGEF3>>DDDFGGDFF?A>DFFBFGCFCGEGCB@F7>DCGEGGDFGGF5CGFFAFCFGGFFGGGGGEFFGEFCCDFFGGGECCEE9CGGGEGGGCE?9GGGGGFCGGG@7FE>CFFGFD;FGGGFDE:EGGGDCGFFGGGGGF>8F<ACCC7FGFFEFE98GDGEF8GGGGF:GFFFGGGGGFGFGGGFCGGGFE,FFFGFCFFFGGGFEEGCGFCFGGGGF<GGFDGGGF@GGGGGGGGGGGGEGGGGGFFGGGGGGGGGFFCGGDGGGGGGGGGEGFFCFECGGE@A6,CA
@NMDZ 451
TGAGGAATATTGGTCAATGGACGAAAGCCTGAACCAGCCAAGTAGCGTGCAGGATGACGGCCCTATGGGTTGTAAACTGCTTTTATAAGGGAATAAAGTGAGTCTCGTGAGGATTTTTGCATGTACCTTATGAATAAGGACCGGCTAATTACGTGCCAGCAGCCGCGGTAATACGGAAGGTCCGGGCGTTATCCGGATTTATTGGGTTTAAAGGGAGCGTAGGCCGGAGATTAAGCGTGTTGTGAAATGTAGACGCTCAACGTCTGCACTGCAGCGCAAACTGGTTTCCTTGAGTACGCACAAAGTGGGCGGAATTCGTGGTGTAGCGGTGAAATGCTTAGATATCACGAAGAACGCCGATTGCGAAGGCAGCTCACTGGAGCGCAACTGACGCTGAAGCTCGAAAGTGCGGGTATCGAACAGGATTAGATACCCT
+
CF9FF8FFFGGF9,CEEFGGGDGG+@+,;EFGGCGEGG-FFGDFFFGCG:C9CF,EC<CB+++D,6<,CFFEFFGFGGGCC?EFCAED,F8<BAEGGDFG,,:9?@<FFG7,,,,:,,+,5BEFA<,8,5<FFDCFG9FF,AF:F+:BFC)FF>FD#4?<C:F,+>/FGGG<;9<;E*C79@FFGGGGEDF=AFFDFCFF<<CF=C?FACEBGEECDCFC/<5<<>22@5FF=CCC3EE?,9:FF:ED;<FDCCD>F@FFFEFGCGBF?B8)5+:==%DF@6B=,,,<D:9BD@883,,8,8,,B+CEGGGFFFC7GFD<8CGGGGGGGGFFDGGGGF9F,<EADFFGGGGFBF6+GGGGGFEFGCEDC<GGFGEF@CBB:@@C,,FCGGGEFFGGGGF8GFFGFCEGGGGGGGGGGGGGEFGFF<GEFFFCB,CB
@NMDZ 452
TGAGGAATACTGGTCAATGGGCGAGAGCCTGAACCAGCCAAGTAGCGTGCAGGATGACGGCCCTATGGGTTGTAAACTGCTTTTATAAGGGAATAAAGTGAGCCTCGTGAGGCTTTTTGCATGTACCTTATGAATAAGGACCGGCTAATTCCGTGCCAGCAGCCGCGGTAATACGGAAGGTCCGGGCGTTATCCGGATTTATTGGGTTTAAAGGGAGCGTAGGCCGGAGATTAAGCGTGTTGTGAAATGTAGATGCTCAACATCTGCACTGCAGCGCGAACTGGTTTCCTTGAGTACGCACAAAGTGGGCGGAATTCGTGGTGTAGCGGTGAAATGCTTAGATATCACGAAGAACTCCGATTGCGAAGGCGGCTCACTGGAGCGCAACTGACGCTGAAGCTCGAAAGTGCGGGTATCGAACAGGATTAGATACCCT
+
GGGGGGGGGGGGGGGGGGGGGGGGGGGGGGGGGGGGGGGGGGGGGGGGGGGGGGGGGGGGEGGGGGGGGGGFGGGGGGGFGGGGGGGGGGGGGGGGGGGGGGGGGGGCFGGFEGGCGFGGFGGGGGGGGGCGGGFGGCFGFFFGGDGGFGGGGGGGGGGGGGGGGGGGFGGGGCGGGGGGGGGGGGFGGGGGGFGEEFGFFGCGGGGGFGGGGGGGGGGGGGGGGGFFDCGEFFGGGGEGGGGGFGGCGGFGFGGGGGGFGGGFGGGGGGGGGGGGEGGGGGGGGGGDGGGGDGCGGGGGGFEEDGGBGGGGGGGGGGGGGGGGGGFGGGGGGFGGGGGFAGGGGGGGGGGGGGFFGGGDGGGGGGGGGGGGGGGGGGGGGGGGGGGGGGGGGGGGGGGGGGGGGGGGFCGGGGGGGGGGGGGGGGGFFEECCCCC
@NMDZ 90576
TGGGGAATATTGCACAATGGGCGCAAGCCTGATGCAGCCATGCCGCGTGTATGATGAAGGCCTTCGGGTTGTAAAGTACTTTCAGCGGGGAGGAAGGGAGTACAGTTAATACCTTTACTCATTGACGGTACCCGAAGAAGAAGCACCGGCTAACTCCGTGCCAGCAGCCGCGGTAATACGGAGGGTGCAAGCGTTATTCGGAATTACTGGGCGTAAAGCGCACGCAGGCGGTTTGTTAAGTCAGATGTGAAATCCCCTGGCTCAACCTGGGAACTGCATCTGATACTGGCAAGCTTGAGTCTCGTAGAGGGTGGTCGAATTCGAGGTGTAGCGGTGAAATGCGTAGAGATCTGGAGGAATACCGGTGGCGAAGGCGGCCCCCTGGACTAAGACTGACGCTCAGGTGCGAAAGCGTGGGGAGCAAACAGGATTAGATACCCT
+
FF@FGCCGFGGGGGGGGGGG8EF+6@FCFCFFF@<CFGCFECC8@E@BF,<,CC,CADFF,EFFCD@C,8@?CEC9<,?FEG<,C,CFGD:+8BD,:E8F?,,8?,,:?F,?ADEFFFC,8?FFEGD+BF+DF7++8383<<CF<,@CCE>F:5,<7>BEGF,<>?F<C*<:ECCGC:BC57CFE@FFB,F7F:E*#<?<CE8<?C#3E8E@ED?81A?GG/CEGCCC9EG<9GGGFF7FC?3<@+GDEBBC&>>>@$C>CC@GFD@-09F<:3:E9=AF,@@8FFDFF@,,9GFGFDF8+7F>5FFFCB++FB7+GGGGFB,,FDFGF>>FFGGFFFFCFEDGGGGGGFE4AFCFGGFF@7>C7EGGGFGGF:C7FB:8?GFFC,C,9DDGGFC@:ABF8FF@,7CFEEF@+7GFDDGFGFCFEFFFEF,CCF8DCCCCC
@NMDZ 454
TGGGGAATATTGCACAATGGGCGCAAGCCTGATGCAGCCATGCCGCGTGTATGAAGAAGGCCTTCGGGTTGTAGAGTACTTTCAGCGGGGAGGAAGGGAGTAAAGTTAATACCTTTACTCATTGACGTTACCCGCAGAAGAAGCACCGGCTAACTCCGTGCCAGCAGCCGCGGTAATACGGAGGGTGCAAGCGTTAATCGGAATTACTGGGCGTAAAGCGCACGCAGGCGGTTTGTTAAGTCAGATGTGAAATCCCCGGGCTCAACCTGGGAACTGCATCTGATACTGGCAAGCTTGAGTCTCGTAGAGGGGGGTAGAATTCCAGGTGTAGCGGTGAAATGCGTAGAGATCTGGAGGAATACCGGTGGCGAAGGCGGCCCCCTGGACGAAGACTGACGCTCAGGTGCGAAAGCGTGGGGAGCAAACAGGATTAGATACCCT
+
CFGGGEEGFGGFGGGGGFFFGGGGGDEGGGGGCFFGGGGGGFCF7@EGGGGGGFFGCEFFE@FFGGGG,BCFE9EFGGEGGGGGCGFGEG@FCGGEFGGGGGGG9CDCFDGG?BFFGGGGGGGGG<CGGGG,FFGEGGGGGG,8<,D:7*CFFGG9F7*>>@;3FGGGGDCCGEGDCFFFF<FG7<FEGGDCEGG5:7<CEEED2GGFDGGC,CEGFFGG7EGFCEDGEFECGGGGGFFFGGGGCFC9@8,3C=<FEEFDGGF@CFFGGFGFFFGGGGGGGFFEGFFCFFGGGGGF>8GGGGGCGGGGDFFFFFFAFCGGGGGFFGFDGGGGGGGGECGGGGGFFGCFFGGGGGCGGFGGGGGGGGGGGGGGGGGGGGGEGGGFEF@C9CGGEGGGGGGGGGGFEDDGGGGGGGGGGGGGGGFGGFGFGGGGGFEGCC8C@
@NMDZ 455
TGGGGAATTTTGGACAATGGGGGCAACCCTGATCCAGCCATGCAGCGTACAGGATGAAGGTCTTCGGATTGTAAACTGCTTTTGTCAGGGACGAAAAGGGATGCGATAACACCGCATTCTGCTGACGGTAACTGAAGAATAAGCACAGGCTAACTACGTGCCAGCAGCCGAGGTAATACGTAGGGTGCAAGCGTTAATTGGAATTACTGGGCGTAAAGCGTGCGCAGGCGGTTGGGTAAGACAGATGTGACATCCCCGGGCTTAACCTGGGAACTGCATTGGTGACTGTCCGACTGGAGTGCGTCAGAGGTGGGTGGAATTCCACGTGTAGCAGTGAAATGCGTAGATATGTGGAAGAACACCGATGGCGAAGGCAGCCCCCTGTGACGCAACTGACGCTCATGCACGAAAGCGTGGGGAGCGAACAGGATTAGATACCCT
+
[truncated: 43,300,963 more chars]
