# Supplementary material for: Compositional distinction of gut microbiota between Han Chinese and Tibetan populations with liver cirrhosis
Source: PeerJ. 2021 Sep 15;9:e12142. doi: 10.7717/peerj.12142 (PMC8449536; doi:10.7717/peerj.12142)
Supplement: Supplemental Information 19 [file peerj-09-12142-s019.zip › TLC11.clean.fastq]

@NM 1
TAGGGAATCTTCCACAATGGACGCAAGTCTGATGGAGCAACGCCGCGTGAGTGAAGAAGGTCTTCGGATCGTAAAACTCTGTTGTTAGAGAAGAACACGAGTGAGAGTAACTGTTCATTCGATGACGGTATCTAACCAGCAAGTCACGGCTAACTACGTGCCGGCAGCCGCGGTAATACGTAGGTGGCAAGCGTTGTCCGGATTTATTGGGCGTAAAGGGAACGCAGGCGGTCTTTTAAGTCTGATGTGAAAGCCTTCGGCTTAACCGGAGTAGTGCATTGGAAACTGGAAGAATTGAGTGCAGAAGAGGAGAGTGGAACTCCATGTGTAGCGGTGGAATGCGTAGAGAGATGGAAGAACACCAGTGGCGAAAGCGGCTCTCTGGTCTGTAACTGACGCTGAGGTTCGAAAGCGTGGGTAGCAAACAGGATTAGATACCCG
+
GGGGGFFGGGGGGGGFGGGGGGGGGGGEFFGGGGGGGGFGGGGGGE@F:,,<C,6,,6<,CCEFFC:,B>BBF,:<FEFF9C@,BFEF,<<8BGGGGGGGGG+,=,BF<,@E,AEF9EFFA9F?9E>7C7DFDC,CE9FFF8F>=,CC7@E+@>FGGGCF?FEDC>7FC=667CCCGG@G<F8C4;54:B:<=CFG<0F;@8=<FCFGCFFGGGDBFFFFGC>G<GGD.@8//2<CDC<62FFD?E@8F?DCCD>FF<FG=FGFC<C@>,:1<<=B<CC,FEA?BE9EF@@C8,,,EEE4,,EEEFF:FE<EEBFFEAB,B,5EFFA@+B@+FC,E<=@,8,<<DFA,A,C,ECEGGGF@F:,CB7BB,FFCCECC@:8E8C8D;,,,C,EEB,EF7GFCEFC;,,7FFFC@7;<FFE9FFCFFFGGGGFGGFGGGCCAA-
@NM 2
TGGGGAATATTGCACAATGGGGGAAACCCTGATGCAGCGACGCCGCGTGAAGGAAGAAGTATCTCGGTATGTAAACTTCTATCAGCAGGGAAGATAGTGACGGTACCTGACTAAGAAGCCCCGGCTAACTACGTTCCAGCAGCCGCGGTAATACGTAGGGGGCAAGCGTTATCCGGATTTACTGGGTGTAAAGGGAGCGTAGACGGTGTGGCAAGTCTGATGTGAAAGGCATGGGCTCAACCTGTGGACTGCATTGGAAACTGTCATACTTGAGTGCCGGAGGGGTAAGCGGAATTCCTAGTGTAGCGGTGAAATGCGTAGATAGTAGGAGGAACACCAGTGGCGAAGGCGGCTTACTGGACGGTAACTGACGTTGAGGCTCGAAAGCGTGGGGAGCAAACAGGATTAGATACCCG
+
FGFGGEFGEFEFGGGGGGGGGGGGGGGGEFGGFDGGGGEGGGG:F:@F:7,,E8,B,4EF,CC?E8<?8C<CE9,EFFDG,CA,,,:?7FC8FGGGGGGFGC+B+4EF,,EE9,,A<8<BFEC7C:=8FF,,+:,:@DAC,<ACC7*:C78C9DFF,<CFGGD:F7?E@F.<C<77B<GGG<FC5FGDG@CECBC?CC8:58*1B>CC:5EGCACFEF@98F.FFFF.@<:@><:,21F>29DF<=EF74AFC<4?DDBFFC,=:C<E?F@FDBF>,+C?AC,=:+GC:8FFEE<AB,<CA:@7C::?C,CFB@,=,C,@EC,C,9EECDGFGGFE@6C@7F@,GFE@8+FGFECFE:@:C6,C,CC,7FGGGF,CC+@DFBEFFC::@-EC@DEEEGFFFGGGGGGFE@@CCA8-
@NM 70559
TGAGGAATATTGGTCAATGGACGGGAGTCTGAACCAGCCAAGTAGCGTGAAGGATGACTGCCCTATGGGTTGTAAACTTCTTTTATACGGGAATAAAGTGGTCCACGTGTGGACTTTTGTATGTACCGTATGAATAAGGATCGGCTAACTCCGTGCCAGCAGCCGCGGTAATACGGAGGATCCGAGCGTTATCCGGATTTATTGGGTTTTAAGGGAGCGTAGGTGGACAGTTAAGTCAGTTGTGAAAGTTTGCGGCTCAACCGTAAAATTGCAGTTGATACTGGCTGTCTTGAGTACAGGAGAGGTGGGCGGAATTCGTGGTGTAGCGGTGAAATGCTTAGATATCACGAAGAACTCCGATTGCGAAGGCAGCTCACTGGACTGCAACTGACACTGATGCTCGAAAGTGTGGGTATCAAACAGGATTAGATACCCT
+
DEEFFFF@@EEEFFFGCFFF9FGEC;@FGCCFCEFGCFGFCFEEGEGGEECF,C@F=,CF<EFEFFGGFDFC?FCFC,EFCDFF,CFFGGGGDEGFF9FG,5:,EF7AFBE@FF@E9BFGGG9AE9CCGGCGFG,EEGGG?AF:FFDFGF9E:=+7B9,BDDFF@8F79;3@<=FEE@504@:;1>CFF@<:CFEGFD<2,=#F><8881<FF>8:>@@CEDF;CEF>FF<GFCCE:<+0AFCE@C0@EE<CFA<A?DEBCGGFGGGGGF<EB&BFEFGCGFDA8CF9=FEEDBA99,,,FF8F@?:48,9CC8C@:FF8EGEFB7C,,,GGGFGGGCFEFA,FFF,D9CC9<@CB-,FCCFB,@C6E?<9FDEDF<FEC,AGFFAECGFE9CGFDEEF@FEFCE<FF;@F<C9E<FFEEDFFGGGGGFCFCCCCC
@NM 4
TAGGGAATCTTCGGCAATGGGGGCAACCCTGACCGAGCAACGCCGCGTGAGTGAAGAAGGTTTTCGGATCGTAAAGCTCTGTTGTAAGTCAAGAACGAGTGTGAGAGTGGCAAGTTCACACTGTGACGGTAGCTTACCAGACATGGACGGCTAACTACGTGCCAGCAGCCGCGGTAATACGTAGGTCCCGAGCGTTGTCCGGATTTATTGGGCGTAAAGCGAGCGCAGGCGGTTTTATAAGTCTGAAGTTAAAGGCTGTGGGTCAACCATAGTTCGCTTTGGAAACTGTCAAACTGGAGTGCAGAAGGGGAGAGTGGAATTCCATGTGTAGCGGTGAAATGCGTAGATATATGGAGGAACACCGGTGGCGAAAGCGGCTCTCTGGTCTGTAACTGACGCTGAGGCTCGAAAGCGTGGGGAGCGAACAGGATTAGATACCCG
+
FGGFEFFGGGGGGGGGGGGGEEEGGGGGGGGGGGGGGGGGGGGGGGCF+,,CF,<<D8EFGGFGF77+B@EFF@@FFFFF,CE,B,9BCEFGGGEGGGGGGG,,B9EFD7+,C+CFFCCADGCFF9=FGBD>=ED=FCFGF+>,,5,:+*>F>BCFAFEEFCG,:>A<CCEE7CGCCC,<C>CF*FCEC@*<BFFE*=::68:8EFCGDC6/18?EG5ECGDG<G*:.7<<:?EEGGF9@?G>FF,<<<+B<<$FFFFFGF#<+><;D@F#@9CCD>B<GFCF<F99F=FD9B,>,E@B,=CFEA?@EB?,AEFGGGGGGGGGFDF=F:+@DEDCECF@,F7FAFEA5B,?8FECEGDGFF>+CB,BCBGFCF@DFGFC,8E8DC,C,F9FFC7GGFF8CGGCEGFFGGGGCEFFGGGGGF@FGGGGFGGGGGFDF@@AA-
@NM 80026
TGGGGAATATTGCACAATGGGGGAAACTCTGATGCAGCGACGCCGCGTGGATGAAGAAGGTTTTCGGATTGTAAACTCCTGTTGTTGAGGAAGATAATGACGGTACTTAACAAGGAAGTGACGGCTAACTACGTGCCAGAAGCCGCGGTAAAACGTAGGTCACAAGCGTTGTCCGGAATTACTGGGTGTAAAGGGAGCGAAGGCGGGGGATCAAGTGGGAAGTGAAATACAGGGGCTCAACCCAAGAACTGCTTTCAAAACTGGTCGTCTTGAGTAGTGCAGAGGTAGGCGGAATTCCCGGTGTAGCGGTGGAATGCGTAGATATCGGGAGGAACACCAGTGACGAAGGCGGCCTACTGGGCTGCAACTGACGCTGAGGCGCGAAAGTGTGGGTAGCAAACAGGATTAGATACCCT
+
F8FGEGGG<<E<FFGG<EFFD,BFGG@,CFFGGGCCFGB7FGGGGGGGG+6,:CEEFEGGG,CFGDEGG>CFFCGF,5EGGGGGGGGABFGGGGG,,,EFF7BFCB9,5EE55:,3>,B:@D+@7633,<=FFDCFGFF8F,,FBB<C<9'@BF937C<8F##&8><*+C91C?>953F<9?3C7521=EFCCC<6=:,*8/*4:B:CF9?,EGF=,<?2,FGFF@,@21*3@F><8*@+7@,3,<A=<FF>,33,=A<BDCF=8+GAGGFGGGFD:,C,A<EEEB+GEEFE=FFF@+B8FEEEDGGGF<,<FBBBCC,EE867,:=<CC,GFC@CFF<,D,6GGEDC@@CFGFEFFE,EC6,,FFECCGGGGFC,B@+@,FFGGGCFCFFGFEGGCEAGGGGGFC,GFGF@CCCC
@NM 66562
TGAGGAATATTGGTCAATGGGCGAGAGCCTGAACCAGCCAAGTAGCGTGAGGGATGACTTCCCTATGGGTTGTAAACTTCTTTTATAAAGGAATAAAGTCGGGTATGGATACCCGTTTGCATGTACTTTATGAATAAGGATCGGCTAACTCCGTGCCAGCAGCCGCGGTAATACGGAGGATCCGAGCGTTATCCGGATTTATTGGGTTTAAAGGGTGCGTAGGCGGTTTGATAAGTTAGAGGTGAACTACCGGTGCTTAACGCCGGAACTGCCTCTACTACTGTTGGACTAGAGAGGAGTTGCGGGAGGCGGAATGGATGGTGTAGCGGTGAAATGCGTAGAGATCAGAGAGAACACCGGTTGCGAAGGCAGCTTACCAGACTATATCTGACGCTGAGGCGCGAAAGCGTGGGGAGCAAACAGGATTAGATACCCT
+
<EFEGEFGFGFFGGFEFGFG?,@@CFG8F@EADGGGFDF,@<,CCF@BC@F8FCDFFFFFFAFC<,@CCEFCFGGGGFDGGGGFGG9A,CE8EGGGGGAFGG7,@F,F<FGGGGGB=FFAEAFEFGCFGFFFFDGDGGGG,BCCGB:,,CDD:>FEFCFGGFGF>C+@F:*ECCFGC:FBCBDG<FDGE@:C;;C5>/+3@,2FFF2C7:CEF=4=C:=;C<4C@<2'B?:<FGFC>9D>3FCF@@'ACFGFCCFB@<:?CCE<F=:>>99C<>FF2/8<GGF?,C,,F8<AEB,,5:@+@@+CFB:=B,FFEEB,:57AFGGEEF7GFEF5=:,C:9GFF=9E69E,9,CF:BC8++,7F@FCFDCCCF9EFAFCC,,,FC,AFE,CCF@@C,GGFFF@,GGDB7GFGGGGGF@FFEECCAGF@EEAFCC@9CCC
@NM 7
TGAGGAATATTGGTCAATGGACGGGAGTCTGAACCAGCCAAGTAGCGTGAAGGATGACTGCCCTATGGGTTGTAAACTTCTTTTATACGGGAATAAAGTGGTCCACGTGTGGATTTTTGTATGTACCGTATGAATAAGGATCGGCCAACTCCGTGCCAGCAGCCGCGGTAATACGGAGGATCCGAGCGTTATCCGGATTTATTGGGTTTAAAGGGATCGTAGGTGGACAGTTAAGTCAGTTGTGAAAGTTTGCGGCTCAACCGTAAAATTGCAGTTGATACTGGCTGTCTTGAGGACAGTAGAGGTGGGCGGAATTCGTGGTGTAGCGGTGAAATGCTTAGATATCACGAAGAACTCCGACTGCGAAGGCAGCTCACTGGACTGCAACTGACACTGATGCTCGAAAGTGTGGGTATCAAACAGGATTAGATACCCT
+
GGGGGEFFGGGGGFGGGGGGGGGGGGGGGGGGGGGGGGGGGGGGGGDGDGG9FG@DGGGG<FFGGGGGGGDGEGGGGGC,CFGGGGG,C7:B>FEFGGCEFFFG,FCFCGGG9BG?DFGGGDGGGFDEGAEEF<@CEGFGCFGDGGGGGG9FGGGFAAB8FFFFC>2FGFEGFF7C8C=GGCFGDGDGGEF@FFG?CF?F4?GGFGE@82EDB?FF#:EDEGGGGF8,<CFFDDGGFCEE9C:AAFEGGCFDEFCA?>GGGGFFGFFGFFGGFFFFFFFGFGGFGGGFF=9FEB,FEECGGGDGF=7EEFFFCGF7GDDB8FF7GGEGGGAF<C,8A6FA@GE@87FGGGDFEEF@FCCB77GGGGGFDFEF9GGGGGGGGF9FGGFFFGGGGGFFFF@<DCGFFCB,EF<CGGGDGGGGGGGGFFGCF8GCCCA-
@NM 8
TGGGGGATATTGCACAATGGGGGAAACCCTGATGCAGCGACGCCGCGTGGAGGAAGAAGGTTTTCGGATTGTAAACTCCTGTCGTTAGGGACGATAATGACGGTACCTAACAAGAAAGCACCGGCTGACTACGTGCCAGCAGCCGCGGTAAAACGTAGGGTGCAAGCGTTGTCCGGAATTACTGGGTGTAAAGAGAGCGCAGGCGGACCGGCAAGTTGGAAGTGAAAACTATGGGCTCAACCCATAAATTGCTTTCAAAACTGCTGGCCTTGAGTAGTGCAGAGGTAGGTGGAATTCCCGGTGTAGCGGTGGAATGCGTAGATATCGGGAGGAACACCAGTGGCGAAGGCGACCTACTGGGCACCAACTGACGCTGAGGCTCGAAAGCATGGGTAGCAAACAGGATTAGATACCCG
+
GGGGGGGGGGGGGGGGGGGGGGGGGGGGGGGGGGGGGGGGGGGGGGGGGGGGFGGGGGGGGGGGGGGGGGGGGGGGGGGGGGGGGDGGGGG<FGGGGGGGDFGFGEGGGGGGGGGGGGGGGGGGGDGFG@GDGGGGGGFGGGGGGGGGFGGFGFGF@GGGGGGGGG6FGEEGGEGGGGGGGFGGGGCECEFFGGGGGFEGGFGCEF5EFDGDE>GGGGGG=EACFGGGGGGB@FGFFFFFGGGGF<E:F@FGFGGGFE?FACFFFGGGGFGGGGGGFGGGGGGGGFFGFFGGGFFGGFEGGGGFCGGGGFFGGGDGGGGGGGGGFGCGFCGGEGGGGGGGGGGGGFCEGGGGGGGGGGGGGGGGGGGGGGEGGGGGGGGFGGGGGGGGFCFAFGGGGGGFGGGGGFGFEDGCCBA-
@NM 56731
TGGGGAATATTGGGCAATGGGCGAAAGCCTGACCCAGCAACGCCGCGTGAGGGAAGAAGGGTTTCGGCTCGTAAACCTCTGTCCTATGGGACGAAGGAAGTGACGGTACCATAGGAGGAAGCCCCGGCTAACTACGTGCCAGCAGCCGCGGTAATACGTAGGGGGCGAGCGTTGTCCGGAATGATTGGGCGTAAAGGGCGCGTAGGCGGCCTGCTAAGTCTGGAGTGAAAGTCCTGCTTTCAAGGTGGGAATTGCTTTGGATACTGGTGGGCTGGAGTGCAGGAGAGGAAAGCGGAATTACCGGTGTAGCGGTGAAATGCGTAGAGATCGGTAGGAACACCAGTGGCGAAGGCGGCTTTCTGGACTGAAACTGACGCTGAGGCGCGAAAGCGTGGGGAGCAAACAGGATTAGATACCCT
+
FFGGGEFGGGGGFFGEDGGGGGGGEGDG@FGGGCFGFGGGGGGGGGGBCFGG,6CFFCFGDGGGGGCG?FFCEGGGG8FGGFF@9?9,BFGGC>FCFG8D<FGFFF:FFDGGGF<AFGGGFGCFE:CF<FEGG9FGGGGG9D3:CFGG>/C7=E@F?FFFDFGEEEECE*:2C#2,<CEC8,C6=<GGBFC>EE@FGGC8CEEEEGFEGGDEFFFGGG,?CGG@EFG=CFGB<DGDCCFG9FFGGE@FDC4BBFCFG:F<CGGCGGGECCF=@F8GF=<7CFF9GGGGGFEGAE9GFF7>:EFGGGGGCEGCCGF?F47,F?9DE@7B+,ECCEF?<C:8FGGF:CCFGCEEEGGF8@FCEFFGGGEC<AGEF;:FCFGECEBB@EFGEGGBFGGFF@9EFCCC,FGFCGGFEDACCB-
@NM 60914
TGAGGAATATTGGTCAATGGACGGGAGTCTGAACCAGCCAAGTAGCGTGAAGGATGACTGCCCTATGGGTTGTAAACTTCTTTTATACGGGAATAAAGTGGTCCACGTGTGGCTTATTGTATGTACCGTATGAATAAGGATCGGCTAACTCCGTGCCAGCAGCCGCGGTAATACGGAGGATCCGAGCGTTATCCGGATTTATTGGGTTTAAAGGGAGCGTAGGTGGACAGTTAAGTTAGTTGTGAAAGTTTGCGGCTCAACCGTAAAATTGCAGTGGATACTGGCTGCCTTGAGTACAGAAGATGTGGGCGGAATTCGTGGTGTAGCGGTGAAATGCTTAGATATCACGAAGAACTCCGATTGCGAAGGCAGCTCACTGGACTGCAACTGACACTGATGCTCGAAAGTGTGGGTATCAAACAGGATTAGATACCCT
+
6C<EFG8FCFGGGGGGEFDFGG7@@FG6,CEGFGGGGGCFGGAFFGGGG7FGG@FEFG,@@FGGGFFFGCGGEEGGGGFGCF9<FGG,C@C@FGG?FGGF<BEE,BFD,4B?+9EBFGGFGGGDEFEEGGG8CFEGFFGA,E7:F<F<<FFGGGFGGEECFFGF7CEGGEC9=DFG>F<#=>BFFFGGEG><@CC8<<<43AFBFFCF<GGGGC,GCFGE;FE;>=73<;DGGGGFCGGFGEDEDEE.4B620DB/C1DE<0E$:#FF:GF=FE:,6,EB,FFC7GGGGGGF;FFBEC,,9FA8B+DGFAFF7DGDGFGGGGGGGEGCFGGFAGGFAAGGGGGFCGGGGGGGCCFCEDGGGCGGGGGGGGGGFFGFGFGEE6FF9GGGGGEE,GFGE@GFGFF<GDGGGFGGEF9EA@C<GDCFGGGGGFAC@8CC
@NM 78328
TGAGGAATATTGGTCAATGGACGGGAGTCTGAACCAGCCAAGTAGCGTGAAGGATGACTGCCCTATGGGTTGTAAACTTCTTTTATACGGGAATAAAGTGGTCCACGTGTGGATTTTTGTATGTACCGTATGAATAAGGATCGGCTAACTCCGTGCCAGCAGCCGCGGTAATACGGAGGATCCGAGCGTTATCCGGATTTATTGGGTTTAAAGGGAGCGTAGGTGGACAGTTAGGTCAGTTGTGAAAGTTTGTGGCTCAACCGTAAAATTGCAGTTGATACTGGCTGTCTTGAGTACAGTAGAGGCAGGCGGAATTCGTGGTGTAGCGGTGAAATGCTTAGATATCACGAAGAACTCCGATTGCGAAGGCAGCCTGCTAAGCTGCAACTGACATTGAGGCTCGAAAGTGTGGGTATCAAACAGGATTAGATACCCT
+
FGGGGFGGEGGGGGGFFGGGGGDE:FGGGFGGGGGGGGGGGGGGGGGGGGGGGFFFDFEGGGGGGGGGGGD7FFFGGFGGGGGGGGGGGGGGGGGGGGCEFGGFGGGGGFGGGGGFDDEFGGGGGGGGGGGGGGGGGGGGCFGCGGGFGGGGGF<@FGGGGGFCE8C?GGGGGGGD;GEG6FDGFC7GGEFGGGGE?FGD<FFGFGGG=?FFGCCGGGGC7<EGGG@EFFCEC7F<GGGFFE<>,<@F@<FFCFGFCC:AFGE:9,C@DGFEFGGFCFGFEGGGFFFFCGGGGGDFGGGGGFF?FFEGEFFCA,CFCGFGGGFEEEEFGGGFGGGGGGGF@,FA,C<7GFFGFGF:DGGGGGGGGFEFGGF>GGGGFGGFGFFGFFCCGGGGF?FC,DGFCEFEFGGEGGGGGGGGGDFGGGGGGC@GFGGCCCCC
@NM 60318
TAGGGAATCTTCCACAATGGACGCAAGTCTGATGGAGCAACGCCGCGTGAGTGAAGAAGGTCTTCGGATCGTAAAACTCTGTTGTTAGAGAAGAACACGAGTGAGAGTAACTGTTCATTCGATGACGGTATCTAACCAGCAAGTCACGGCTAACTACGTGCCAGCAGCCGCGGTAATACGTAGGTGGCAAGCGTTGTCCGGATTTATTGGGCGTAAAGGGAACGCAGGCGGTCTTTTAAGTCTGATGTGAAAGCCTTCGGCTTAACCGGAGTAGTGCATTGGAAACTGGAAGACTTGAGTGCAGAAGAGGAGAGTGGAACTCCATGTGTAGCGGTGAAATGCGTAGATATATGGAAGAACACCAGTGGCGTAAGCGGCTCTCTGGTCTGTAACTGACGCTGAGGTTCGAAAGCGTGGGTAGCAAACAGGATTAGATACCCT
+
GGGGGGGGGGGFGGGGGGGDFGGCGGGGGGGGGGGGFGGGGGGGGGGGGGGGGG9FFGGGGGGGGGGGGGGGGDGGGGGGGGGGGGGFGFGFGGGFGFGGGG@FGGGGGGGGGGFEFAFGGCFECFGGGGGGGGGGGGGGGGGGG:FFGGGGGGGGGGGGGGGGG?GGGGGGDFGGGGFFGGGDFFGGGFFGEGGCGGGGEECFGGFGGGGGGGGFEGGEEFGGGGGGGGGC;AGGGGGGGGFGFGGFFFGGFGGFGG>DCFGGGGGGFGEGGGF<ABGGGGGGGGGEF@FGGGGGFGFEFDGFDGGGFE5=<ACFBFF@FGGGGGCGGGGDGGGGGGGGGGGEAFCFCFGGGGFGGDF<FGGGGGGEGGGF@GGGGGFF?GGGGFGGE9C<,,GGGGGGGDEFGDGGGEGF@GGGGGGGGGGGGGGGGGGGGFE@CCCCC
@NM 13
TGGGGAATATTGCACAATGGAGGAAACTCTGATGCAGCGATACCGCGTGAGGGAAGAAGGTTTTAGGATTGTAAACCTCTGTCTTCAGGGACGAAAAAAAAGACGGTACCTGAGGAGGAAGCTCCGGCTAACTACGTGCCAGCAGCCGCGGTAATACGTAGGGAGCGAGCGTTGTCCGGAATTACTGGGTGTAAAGGGAGCGTAGGCGGGATCGCAAGTCAGATGTGAAAACTATGGGCTTAACCCATAAACTGCATTTGAAACTGTGGTTCTTGAGTGAAGTAGAGGTAAGCGGAATTCCTAGTGTAGCGGTGAAATGCGTAGATATTAGGAGGAACATCAGTGGCGAAGGCGGCTTACTGGGCTTTAACTGACGCTGAGGCTCGAAAGCGTGGGGAGCAAACAGGATTAGATACCCT
+
CCFCGFGGEFGGGGG,EEEF?FG@FGAAFGCGGGGGGGEGGEGGGGGFEEGGGGGEEFG8CFGFAFFCFGCGGCGFGGGGGGGGGGFGGGGFFEFEDGEEEG+,FFGGGEFAAD7FFDGFFF(EC<5@FGGGAFF7FAFGGGGGGG==:>EFGD?FEGGECF<;EGGC@CFC:8<:CFGE9GFA;,F>:,FF*C<@*>;DECCEGGGGGGDF1<CGFGFE@F,CCFFFDFFD@9CEFGGFDEDFCDGDFEFCED;<ECFD?BAADGFF?FE<<FE8A,=;FEC0FCGF@EGEFGGGF<FCAA,<9EE8EFGGGGFF:@GFF,GGGFCE,DFEC@@FFCC-FGGGGEFFCGF7GGGGF<CAFGFEGGCGGGGGGGGFB8GGFDECBGGGDGGGGGFCGGGGGFFFCFGGEFFFFE@C,CA
@NM 14
TGGGGAATATTGCACAATGGGGGAAACCCTGATGCAGCAACGCCGCGTGAACGAAGAAGGCTCTTGGGTCGTAAAGTTCTGTTCTGAGGGAAGAAGAAAGTGACGGTACCTCAGGAGAAAGCCCCGGCTAACTACGTGCCAGCAGCCGCGGTAATACGTAGGGGGCAAGCGTTGTCCGGAATTATTGGGCGTAAAGAGTACGTAGGCGGTCTGGTAAGCGCAAGGTGAAAGGCATAGGCTCAACCAATGTCAGCCTTGCGAACTGTCAGACTTGAGTGCAGGAGGGGAAAGTGGAATTCCTAGTGTAGCGGTGAAATGCGTAGATATTAGGAGGAACACCAGTGGCGAAGGCGACTTTCTGGACTGTAACTGACGCTGAGGTACGAAAGCGTGGGGAGCAAACAGGATTAGATACCCT
+
GGGGGGGGGGGGGGGGGGGGGGGGGGGGGGGGGGGGGGGGGGGGGGGGGGGGGGGGGGGGGDFGGGGFGCFGGGGGGGGGGGCEFGGGGGGGGGGGGGEFEGFFFCCFC?B?FFGGDFGGGDFC>F::@CFGGFGGCFGGFGGGGGGGDEEFEG9FFGCGGGGEFGGCFGFF8F:EG@CCE>G=FGGGGG::C>5<3CFFCCF7G5FGG:D9F4:CFGGGECEGFC/GGGGGC9C/FGF<>B4D>EGGGDFFFDFC?6?EGF?5,AFAF@FFGGGGGGGFBFGDDGGGGFGGGGGFGGGGGCGGGGGGGFCGGGGGGGGGFCGGFGGFGGFCGGEGGGGGGGGEFGGEGGGGFDGGGGFGGGGGGGGGGGGGGGGGGGGGF,CGGGGGGGDCGGGGGGGFGGGGGGFGGDGFGCCCCC
@NM 77512
TAGGGAATCTTCCACAATGGACGCAAGTCTGATGGAGCAACGCCGCGTGAGTGAAGAAGGTCTTCGGATCGTAAAACTCTGTTGTTAGAGAAGAACACGAGTGAGAGTAACTGTTCATTCGATGACGGTATCTAACCAGCAAGTCACGGCTAACTACGTGCCAGCAGCCGCGGTAATACGTAGGTGGCAAGCGTTGTCCGGATTTATTGGGCGTAAAGGGAACGCAGGCGGTCTTTTAAGTCTGATGTGAAAGCCTTCGGCTTAACCGGAGTAGTGCATTGGAAACTGGAAGACTTGAGTGAAGAAGAGGAGAGTGGAACTCCATGTGTAGCGGTGAAATGCGTAGATATATGGAAGAACACCAGTGGCGAAAGCGGCTCTCTGGTCTGTAACTGACGCTGAGGTTCGAAAGCGTGGGTAGCAAACAGGATTAGATACCCT
+
CFGGGGCCDFFFFFF8FGGGGGDGGDE@CFF<FD@FFFFDFGDGEEGGEDGGGDGGGFGGGGGGFFBEE>C?FGEFGGGGGCCF9C,BA9FGGGGGGFGGDEFFGG<FFGGGFFGGEEFFE<FGGGGGGFGGGGFGGGDGGGGGGGGGDDD7FGG;@:,FFGGGCFGEAEDEGGEGGC?:4?><FFC=8;CFGGFEG>FGG/CFF9FFCFCEEE,<,?F8C3DECGGDCC>88F@EGGFF@CGFFC8GCCD3<@FC:CDC>9ED69@?,7DCFGC<@6CECCEFEEFBFGFC5,:,AGFEA,9DFFA5,DFE9CGFFEFEFGGFEFAC@8@,DEEFFCGF@DC@,B?,,,CCC<F9FEF?FGEEFCFC7EF@C@7C,CC<E@,@;,6F<,FC,EB@:@<F<8EAF<FACF7EEGFEEC6FC,GFFFFGGFDGF@EDACC@C
@NM 57419
TAGGGAATCTTCCACAATGGACGCAAGTCTGATGGAGCAACGCCGCGTGAGTGAAGAAGGGTTTCGGCTCGTAAAGCTCTGTTGGTAGTGAAGAAAGATAGAGGTAGTAACTGGCCTTTATTTGACGGTAATTACTTAGAAAGCCACGGCTAACTACGTGCCAGCAGCCGCGGTAATACGTAGGTGGCAAGCGTTGTCCGGATTTATTGGGCGTAAAGCGAGTGCAGGCGGTTCAATAAGTCTGATGTGAAAGCCTTCGGCTCAACCGGAGAATTGCATCAGAAACTGTTGAACTTGAGTGCAGAAGAGGAGAGTGGAACTCCATGTGTAGCGGTGGAATGCGTAGATATATGGAAGAACACCAGTGGCGAAGGCGGCTCTCTGGTCTGCAACTGACGCTGAGGCTCGAAAGCATGGGTAGCGAACAGGATTAGATACCCT
+
FGFAFCFGGGGGGFG8FFGGGGEG@FEFGGGGGGGGGGGGGGGGGGGGGGEGGF9AFAFFGGGGGGGGG:FGGGGGGGFGGGDGFEFGFGGGGGGGGGGGGCGGGGGGGGFFGFFGG8FGGGGGGGGGGFFFGGGGGFGGGGGFGGFEGGGGGGGG?EGFGGGFGFFFFGGGG>GFFGGGGCFGFFFDFG<FGGGGGGFGG1CFGCFGGFGGFC:CFGCFC?GGGGGGGGGEEGGFFGGGGCFGGCFGGG=:F@FF?FFGFFEB=@EFG?GGFGFF9F9FFFFGGFGFFFFGGGFAGFGFFGGF9FGFGGEGCGFAFFF8GGGGGGGGFCGCFCEEGCECCDEFDEFAF9GGGGGGGGGGGFCGGGFCGGGGGGFCEFGGGGGGGEGGGGGGGGGGGGGCGGDGGGGGGGFCDGGGGGGGGGFGFGGGGFEFFEGGCCCCC
@NM 17
TGAGGAATATTGGTCAATGGGCGAGAGCCTGAACCAGCAAAGTAGCGTGCAGGATGACGGCCCTATGGGTTGTAAACTGCTTTTATAAGGGAATAAAGTGAGTCTCGTGAGGCTTTTTGCATGTACCTTATGAATAGGGACCGGCTAATTCCGTGCCAGCAGCCGCGGTAATACGGAAGGTCCGGGCGTTATCCGGATTTATTGGGTTTAAAGGGAGCGTAGGCCGGAGATTAAGCGTGTTGTGAAATGTAGACGCTCAACGTCTGCACTGCATCGCGAACTGGTTTCCTTGAGTACACACAAGGTGGGCGGAATTCGTGGTGTAGCGGTGAAATGCTTAGATATCACGAAGAACTCCGATTGCGAAGGCAGCTCACTGGAGCGCAACTGGCGCTGAAGCTCGAAAGCGCGGGTATCGAACAGGATTAGATACCCT
+
EFFEGGGGGGGGGCGDGGGGGGGGGGGGGGGGGFFFGG-FFFEFGGGGGGGGGGGFFGGG@FGFGFFGG<CF7FGGGGFFGGGGFGGGGGDCF@FGGGGGGG?ECCGEDFGG@EFGGGEFGGGGGF@EGGGGGGAFGG>GFCC=CFGFGGF.FFGFBFF+@DGGG>CC4@;1<;@FCGGF?CFGGGGGGE<EFC65>CGFFGGGGGF@AEEFGGCFECEGGGEFGE<5C:GGGDC?;GGFGFGFFCCFF?=>'FFC@>CFGGGF@5,CCFGE>(FF>7GGFGDF:8CGGFGFGD@=A,BE=?E+B+4+8,FFFE:7C?B,GGGGGGEFFGGGGGGGGFGGGGFE9,:,FFGGFF@-EF=?GGGGGGGGFC9GGFECGGGGF@CGFGFGGC:GGGGGGGGGGGGGGGGFF:EGF@FCGCGFFAFGGGGGGGGCCCCC
@NM 18
TGGGGAATATTGCACAATGGGGGAAACCCTGATGCAGCAACGCCGCGTGAGTGAAGAAGTATTTCGGTATGTAAAGCTCTATCAGCAGGAAAGAAAATGGCGGTACCTGACTAAGAAGCCCCGGCTAACTACGTGCCAGCAGCCGCGGTAATACGTAGGGGGCAAGCGTTATCCGGATTTACTGGGTGTAAAGGGAGCGTAGACGGTTTTGCAAGTCTGAAGTGAAAGCCCGGGGCTTAACCCCGGGACTGCTTTGGAAACTGTAGAACTAGAGTGCAGGAGAGGTAAGTGGAATTCCTAGTGTAGCGGTGAAATGCGTAGATATTAGGAGGAACACCAGTGGCGAAGGCGGCTTACTGGACTGTAACTGACGTTGAGGCTCGAAAGCGTGGGGAGCAAACAGGATTAGATACCCT
+
GGGGGDDFGGGGGGGGGGGGGGGGGGGGGGGGGGGGGGGGGGGGGGGGGGGEFFGF:CFFFGGGGGGGFGGGGGGEGGGGFGCGGGGGGGGGGGGFGGGGGGGGGGGGGGGGFGGGGGGCGGGGGGGGFGGGGGFGGGGGGGGGDGECFEE?GGGFCFEGGGG>FGGGGGGGG@FGECEFCFFGDGCC@FFCGFGGEGEEEGGFGD>74CFACAFEEEDEACGGGGGEEGGDGGGGGGGGGGGCGGGGFGFFAFGGGFFGG?EFFFE@F=FCCEFFE=ECDAFGGGGGGFF?GGGGGGF<FEF7+GGGFFDGGGGGFFGFFFGGGFGEFAFGGGCFGGGGF7GGGGGGGGGGFGFDGGGGGEFGGGFDGGGGGGFGGGGFCFFGGGGGGGGGGGGGGGFGGGGGGGGFFFFCCCCC
@NM 19
TAGGGAATCTTCGGCAATGGGGGGAACCCTGACCGAGCAACGCCGCGTGAGTGAAGAAGGTTTTCGGATCGTAAAACTCTGTTGTTAGAGAAGAACACGAGTGAGAGTAACTGTTCATTCGATGACGGTATCTAACCAGCAAGTCACGGCTAACTACGTGCCAGCAGCCGCGGTAATACGTAGGTGGCAAGCGTTGTCCGGATTTATTGGGCGTAAAGGGAACGCAGGCGGTCTTTTAAGTCTGATGTGAAAGCCTTCGGCTTAACCGGAGTAGTGCATTGGAAACTGGAAGACTTGAGTGCAGAAGAGGAGAGTGGAACTCCATGTGTAGCGGTGAAATGCGTATATATATGGAAGAACACCAGTGGCGAAAGCGGCTCTCTGGTCTGTAACTGACGCTGAGGTTCGAAAGCGTGGGTAGCAAACAGGATTAGATACCCT
+
GGGGGCFFFGGGGGG@FGGGGGGGGGGGGGGGG@FEGGCFGGGGGGGCCFCFGGGGGGGGFGGGGGGGGGGGGGGGGGGGGGGGGGGGGGGGGGGGGGGGGGGGGGGGGGGGGGGGECDGGGGGGGGGGGGGGGGFGGFCGGGF9FFGGD>CFGGCCE2FFGGGGGGG>>EGGGGGG>GGF:8A/GGGGGGDGG?GGEFCCEGGGGGGGGGGGFEGFGFEGD;GE@ECCGG?8CFFCGDGGF7EFGGGGGFFFGGGGF>FEFGGGFED7?DF9DF*GGGGFFGGEEDFGFFCFGFGEGFDF9FFFGGEGF<<<FGGGGFGF=<?GGGGGGGFEEAAGGGGCF,E9,EFGF9DFGGGGGGGFEE<CFEFEFFC+GGGGFCCFGGGGFFCFEEEGGEGGGFGGGGFCFGGGGCGDFGGGGGGGGGGFGFFFFFACFFECCCCC
@NM 20
TGAGGAATATTGGTCAATGGATGGGAGTCTGAACCGGCCAAGTAGCGTGAAGGATGACTGCCCTATGGGTTGTAAACTTCTTTTATACGGGAATAAAGTGGTCCACGTGTGGACTTTTGTATGTACCGTATGAATAAGGATCGGCTAACTCCGTGCCGGCAGCCGCGGTAATACGGAGGATCCGAGCGTTATCCGGATTTATTGGGTTTAAAGGGAGCGTAGGTGGACAGTTAAGTCAGTTGTGAAAGTTTGCGGCTCAACCGTAAAATTGCAGTTGATACTGGCTGTCTTGAGTACAGTAGAGGTGGGCGGAATTCGTGGTGTAGCGGTGAAATGCTTAGATATCACGAAGAACTCCGATTGCGAAGGCAGCTCACTGGACTGCAACTGACACTGATGCTCGAAAGTGTGGGTATCAAACAGGATTAGATACCCT
+
CEEFGFDFD9ECFDGFGGGGGFGGGGGDGGGGGGGGGGGGGGDFEGGGGGGGFFFEEFDCDGGFGGFGGFEGFGGGGCFGGGGGGGGGFGG@FFGGGGGGGFGGGBFGGGGGA<AFF9FFGADGGFFGGGGFGFFFGGGGCEFFGDGGDGGGGGFEGGGCFEGGGGEECGEFGF=GEGGGGGGF8B2GGGGGGGCECFCFFFCGFFFFED?EFFGF:9E8CGGG9GGGFGGGGGG:6CGGGGGGFGGGEEECGDFGFFCEGEGGGGGGFFEBFEBAFA,B=FGGGGE?=,FFGGFGGGGGGFCGEGFFGGGFF8GFDFD4FC7+GECGFFFEC9CGGF@;@9GGGGGGFGGGGDGGEGGGGGEGGF<8GGFC,,GGGGDGGGGGFFFCGGFGGGGGGGGFGGFAGGGGGGGGFGGGGGGGGFFFGGGFFEFC@<C<
@NM 59379
TAGGGAATCTTCCACAATGGACGCAAGTCTGATGGAGCAACGCCGCGTGAGTGAAGAAGGTCTTCGGATCGTAAAACTCTGTTGTTAGAGAAGAACACGAGCGAGAGTAACTGTTCATTCGATGACGGTATCTAACCAGCAAGTCACGGCTAACTACGTGCCAGCAGCCGCGGTAATACGTAGGTGGCAAGCGTTGTCCGGATTTATTGGGCGTAAAGGGAACGCAGGCGGTCTTTTAAGTCTGATGTGAAAGCCTTCGGCTTAACCGGAGTAGTGCATTGGAAACTGGAAGACTTGAGTGCAGAAGAGGAGAGTGGAACTCCATGTGTAGCGGTGAAATGCGTAGATATATGGAAGAACACCAGTGGCGAAAGCGGCTCTCTGGTCTGTAACTGACGCTGAGGTTCGAAAGCGTGGGTAGCAAACAGGATTAGATACCCT
+
FFFDGGGGGGGGGGGGFGGGGGGGGGGGGGGGGGGGGGFGGGGGGGGGGGGGGGGGGGGGGGGGGGFFGGGGGGGGGGGGGGGGFFGGGGGGCGGGGGGGGGGGGGG?EGG<AFCFGGGGGGGGGGGDCFGGGGGGGGGGGG8=FGGGDGGGCEGG<EGGGGGGGGGGGGGGDGGEFGEGFFGGGGFFDGEFGGGEEGFEGFFGFGGGGGGGG=DGGFCEGGGGGGGGGFFEEA@FGFFD:CGFGGFFFGGFCE7GGGGFGGGFF@ECFAGFFGGGGGDGFFFCCB<F<9DGF98GF=FCGGFCGFFAFGFGFGGFFFBB:,9GGDFF==F7EGGFCGGGGGGGGGFCGCGGGGGGGGGGGGGGGGGGFFDCFFFGFFCGGGGGGGGGGGGF>GGGGGGGGGGGGGEGGDGGGGGGGGGGGGGGGGGGGGGGGGGFA<CB<
@NM 22
TGGGGAATATTGCACAATGGGCGAAAGCCTGATGCAGCGACGCCGCGTGAGCGAAGAAGTATTTCGGTATGTAAAGCTCTATCAGCAGGGAAGATAATGACAGTGCCTGACTAAGAAGCACCGGCTAAATACGTGCCAGCAGCCGCGGTAGTACGTACGGTGCAAGCGTTATCCGGATTTACTGGGTGTAAAGGGAGCGCAGGCGGTGCGGCAAGTCTGATGTGAAAGCCCGGGGCTCAACCCCGGTACTGCATTGGAAACTGTCGTACTAGAGTGTCGGAGGGGTAAGCGGAATTCCTAGTGTAGCGGTGAAATGCGTAGATATTAGGAAGAACACCAGTGGCGAAGGCGGCTTACTGGACGGTAACTGACGTTGAGGCTCGAAAGCGTGGGGAGCAAACAGGATTAGATACCCT
+
CFGGGEGGGGGGGGGGGGGGGGEEGGGGGGGGGGGGFGFGGGDGGGGGGGG8FF@FFGGGFGEFDFG4B<EBGGGFGGGGGFDEE@FGGGDFFFGGGGGGGGGGGFFGGGGGGGGDGGFG<FGGGDEFFFFFFEDGGGBEGGGGGGGCFEGFCCECFCFEFF7FGC@FCF1FGFG??FGFCFFEFGGDFFFFBFEGFGF;>GGEGFEGFFGEGCGGE<<@GFGFDEGEDGEEGFGEFFGGGGDCDDFDGAFGGG<BAGGGGGGFGFGGGFCECFC7GGGE8CGGGGF7GFGCGCGGGGGGGGGGCGGGGFA<:FB7D,AE<E?:C,9FF9F9CCFE@CFCGFGFFF7F7CFFGCFFEEEFGGEEFDGEFD@ECAEFE@EGGGGGGCGGGGGF@,GGFGGFFGFEEC@,FFFBC8CC
@NM 60540
TAGGGAATCTTCCACAATGGACGCAAGTCTGATGGAGCAACGCCGCGTGAGTGAAGAAGGTCTTCGGATCGTAAAACTCTGTTGTTAGAGAAGAACACGAGTGAGAGTAACTGTTCATTCGATGACGGTATCTAACCAGCAAGTCAAGGCTAACTCCGTGCCCGCGGCCGCGGTAATACGTAGGTGGCAAGCGTTGTCCGGATTTATTGGGCGTAAAGGGAACGCAGGCGGTCTTTTAAGTCTGAAGTTAAAGGCTGTGGCTTAACCATATTACGCTTTGGATACTGTTTAACTTGAGTGCAGAAGGGGAGAGTGGAATTCCATGTGTAGCGGTGAAATGCGTAGATATATGGAGGAACACCGGTGGCGAAAGCGGCTCTCTGGGCTGTAACTGACGCTGATGCTCGAAAGCGTGGGGAGCAAACAGGATTAGATACCCT
+
GC@F:FFGE,FC@EFEFGGGGGGDCFGGGGCGGF@CFFGG8B:@FFGGGGGGGGFCFGDFFCFCFECE@@FACACGGGCA,EGF<FF,BDCFFGDFG?EFFFCFGGDG?FFCGG9@ECEC@B,,EECCFGGFDGC?BFGF>FG9D<3C<D,D<EF,@3>FCC,5+3***5::F@<<CF>:C%:4<=FF8F*:CF2:E10AA#DF;0=,=1;;EC>@+CC**4/9622;CFECCF9F><69:F<GC=E#CGD:7<8AC5>>:>>FC#D@<:+:B+8F,DAAD5,CGGGFF@<5EGFE9CFC,,=,E+8F=<E<GFFE8FE8AEFFCFGEEGDGFDFFBBF@<FGFGFEAEF<GDC,ECF@CFF8@CC:7E<C7C8,FGE;,E<DGGGGGGFFCFGGGFF@;C+CCF:GGFGGGGGGGFFGF@FF@EFGGGFFGFF9CCC<<
@NM 73274
TGGGGAATATTGCACAATGGGGGAAACCCTGATGCAGCGACGCCGCGTGGAGGAAGAAGGTCTTCGGATTGTAAACTCCTGTTGTTGAGGAAGATAATGACGGTACTCAACAAGGAAGTGACGGCTAACTACGTGCCAGCAGCCGCGGTAAAACGTAGGTCACAAGCGTTGTCCGGAATTACTGGGTGTAAAGGGAGCGCAGGCGGGAAGACAAGTTGGAAGTGAAATCTATGGGCTCAACCCATAAACTGCTTTCAAAAATGTTTTTCTTGAGTAGTGCAGAGGTAAGCGGAATTCCCGGTGTAGCGGTGGAATGCGTAGATATCGGGAGGAACACCAGTGGCGAAGGCGGCCTACTGGGCACCAACTGACGCTGAGGCTCGAAAGTGTGGGTAGCAAACAGGATTAGATACCCT
+
GGGGGFFGGGGGGGGFGGFGGGGGGGGGGGGGGGGGGGGCFEGGGG>FFGEEEFGGGGGGGGGGGGGB7FGFGGGGGGGGGGFGBEFGFG?FGGGDGGG9FGGGGGGGGGGFGGCGGGGGGGGEGGCCFGGGGGGGGGGGGGGGGDCGGGGFFDCFCFGFFFGFFGGGFE<FFG;GC@=CF<GFGG-E,AC<CEC=GE@:C?CEEFDCGGCFG7A9CEFCFGGFGGGGGFFC?DFGDGGGGGG=@CFFGFFGCGC<FFEA,@CEGCFCFGFD@C,<<A80:DCGFCCC=EC5,GFC+C+CFFF:7EGGFBEC,C,CDDFGF@77,=7F@,GGGGFGGGGGGGGFFDEFCGE9GGGGGGGGGGGFCGGFGGFGFEGF<EEFGGGFFGGGGGFGGFGGFDGGGGGGGGGGGGGCCCCC
@NM 86712
TGAGGAATATTGGTCAATGGACGAGAGTCTGAACCAGCCAAGTAGCGTGAAGGATGACTGCCCTATGGGTGGTAAACTTTTTTTATACGGGAATAAATTGGTCCACGTGAGGATTTTTGTATGTATCGTATGAATAAGGATAGGCTAACTACGCGCCAGCAGCCGCGGTAATACGGAGGTTCCAAGCGTTATCCGGATTTATTGGGTTTAAAGTGAGCGTAGGCGGAAGATTAAGGCTGTTGTGAAAGTTAGCGGCTCAACCGTAAAATTGCATTTGATACTGGGTTTCTTGAGTGCAGTAGAGGTAGGCGGAATTCGTGGTGTAGCGGTGAAATGCGTAGAGATCACGAAGAACTCCGGTTGCGAAGGCAGCTTACTGGACTGTAACTGACGCTGATGCTCGAAAGTGTGGGTAGCAAACAGGATTAGATACCCT
+
EFAFFFGDEFGF66EFFFF8C<+++6@EGGGFA,CFGC9F<ECFFGGEG@CFGCEAE@<E,C,CF8E,C:,+8CFC,9,,6CC+:C<CDE:F@=<,C,BEFE<A=FEF8,?<8<?<,5+:EFFD<,8??,:,8,@,A5AC,5B,,,,:,,3B8+3+36><>@FCC6F:@@>89@F#6=.#6D>=CF7<F'<F1,<E?CA?<CC@FF?FC<EF2#GFGDFBB>*3F@#397;@FC@,,,>,9DGE@@8,3+++>=@<37FDB+,5<,,F<C<,:,,,,5,BA+B,4:A,GEGFA4,8,E;?FF=BB4:==GFGGEFFB+DF8GGFEFCGGGGGGF,EB6F4C9,FC@6,AF99F@C+C@,+F7C<EFEFFC,EC,,CF<CF@FE<CGFC7GEGGFGGF7EGGGGEEE@C@FFGFF@,GFFCFDFFFF,EFE8BCA8C
@NM 77999
TAGGGAATTTTCGGCAATGGGGGAAACCCTGACCGAGCAACGCCGCGTGAAGGAAGAAGTAATTCGTTATGTAAACTTCTGTCATAGAGGAAGAACGGTGGATATAGGGAATGATATCCAAGTGACGGTACTCTATAAGAAAGCCACGGCTAACTACGTGCCAGCAGCCGCGGTAATACGTAGGTGGCGAGCGTTATCCGGAATTATTGGGCGTAAAGAGGGAGCAGGCGGCACTAAGGGTCTGTGGTGAAAGATCGAAGCTTAACTTCGGTAAGCCATGGAAACCGTAGAGCTAGAGGGTGTGAGAGGATCGTGGAATTCCATGTGTAGCGGTGAAATGCGTAGATATATGGAGGAACACCAGTGGCGAAGGCGACGATCTGGCGCATAACTGACGCTCAGTCCCGAAAGCGTGGGGAGCAAATAGGATTAGATACCCTC
+
FGGGGGGGGF@FECGECFG,C:FFGFGGGGDFFAECFGGGGGGGEFGGG:DEFFGF4<FFEFFFGG8EFCFE??,E,BFCFFGCGGAEGGGGC8EEC@FGG<E9FEGGCFFGGGFGDGGGGGGFGGGEGFG9F=FCFFGGGGGGGGG8:7=CA%=AF@3:FFG7@DGGG*C>EEEE/GFGG;F8+CEFGGGGDEGGGGFGDGGGGGF/FGGFGEGEGGFCFGCGGGG>GGF7CFGGGGGF;C>>,9GGFDF<F;@<FC<<:?1@C39EDGGFFGFDGGEDF8GFC7F<ED<F,:3FA6+FGFGFFGAFF7GGGGGFFDDGGFFDFFGCCCFEFF?,CFCF<FFGGGGGGGGFFCDFDGGFC<FDEEGFFEF@C@FFDFFE7+FE@GGFE<<C7F:GECDEFCCCF7F<C;GEFGGGGGFGFGGGGFGFF9FEFE8GCCCCC
@NM 86988
TGAGGAATATTGGTCAATGGACGAGAGTCTGAACCAGCCAAGTAGCGTGCAGGATGACGGCCCTATGGGTTGTAAACTGCTTTTATAAGGGAATAAAGTGAGTCTCGTGAGACTTTTTGCATGTACCTTATGAATAAGGACCGGCTAATTCCGTGCCAGCAGCCGCGGTAATACGGAAGGTCCGGGCGTTATCCGGATTTATTGGGTTTAAAGGGAGCGTAGGCCGGAGATTAAGCGTGTTGTGAAATGTAGACGCTCAACGTCTGCACTGCAGCGCGAACTGGTTTCCTTGAGTACGCACAAAGTGGGCGGAATTTGTGGTGTAGCGGTGAAATGCTTAGATATCACGAAGAACTCCGATTGCGAAGGCAGCTCACTGGACTGCAACTGACACTGATGCTCGAAAGTGTGGGTATCAAACAGGATTAGATACCCT
+
GGCFEFCFGFGAEFFGGG6CFF77+@CCFGGACCCFFFGGGG<EGGGGFGGDGGGFG9CGGCE7ACCCFF@FFAAF99FFGG9FGGFFGGGGGGFGGA?FGFAFFEGGFGEFEFGF@FFGGGGGGGGGCEF9A??A,?DDCDCEC56CB<DFCDCFDD@FFE?FGGCCFGF:GFF7BFCFG9F@GGDFFGGC@C5:F=:=C<FCC721=1FFGGFFEG?F>EG7<?EEG,@>FGGGGGGG@8039E:GGGGFFFEGD8CDEGFFAC@D98FFGGF>FBGFEEGGGFACF=CFCCGF?9:?FAE8BC+EGFFEFFC9,FFEGDGGGEGGGDGGGGEFF9GGFFCBEDF<GFFFFBCC:DC,GGGEFGGGFCF<9F@<FF8GCFE<GGFGFDFC<,EGFCFEC7EC,FG@7GGGGGGGGGGFGFFF,GGGGFFCCCCC
@NM 28
TGAGGAATATTGGTCAATGGACGCGAGTCTGAACCAGCCAAGTAGCGTGCAGGATGACGGCCCTATGGGTTGTAAACTGCTTTTGCGCGGGGATAACACCCTCCACGTGCTGGAGGTCTGCAGGTACCGCGCGAATAAGGAACGGCTAATTCCGTGCCAGCAGCCGCGGTAATACGGAAGGTCCGGGCGTTATCCGGATTTATTGGGTGTAAAGGGAGCGTAGGCCGTGAGGTAAGCGTGTTGTGAAATGTAGGCGCCCAACGTCTGCACTGCAGCGCGAACTGCCCCACTTGAGTGCTCGCAACGCCGGCGGAACTCGTCGTGTAGCGGTGAAATGCTTAGATATGACGAATAACCCCGATTGCGAAGGCAGCTGGCGGGAGCGTAACTGACGCTGAAGCTCGAAAGCGCGGGTATCGAACAGGATTAGATACCCT
+
EFCEFFFEFGGGGGGCFGGCEFGEGGGGGGGGGGGGGG-FCFEDGGG,@CEFGFFG@EDFGGGGGFGFGF>GGCEFCF95EEFFFGGDGGE7:FFG<DFGGGDC3FCFF+D<=><:CF9BFEFGGGGGGG7C@FG>FGGCG,>>CFFCF9EG@B87CCFFGGGGG5:FEFGC2<C*3;C8EC?,?EE5C**119<1>5/;+<+AGGG5*:<@F?FEF>5CG;8=9E8;2(;@C::E:8:22417<??CGFFGG9<CEEFG<=;FCFF,CGFF:=/CEC@F:GGGCE9C@<CGFC@*8+CB++C6+FCDGEGDDC=>7:E>+8GCGGGGAFFGCFGCFAEAC,?5BC=:C9FC4+:CFC<<:GGDEB,,<8GFDCGGEEFF6,,,CCFFGECFGGGDGFEDCFEF@GGEGF+EC:?GFGFFGGGGFFC<EGFDB@CCC
@NM 29
TAGGGAATCTTCCACAATGGACGCAAGTCTGATGGAGCAACGCCGCGTGAGTGAAGAAGGTCTTCGGATCGTAAAACTCTGCCGTTAGAGACGAACACGAGTGAGAGTAACTGTTCATTCAATGACGGTAACTAACCAGCAGGTCACGGCTAACTACGTGCCAGCAGCCGAGGTAATACGTAGGTGGCAAGCGTTGTCCGGATTTATTGGGCGTAAAGGGAACGCAGGCGGTCGTTTAAGTCTGATGTGAAAGCCTGCGGCTTAACCGGGGTAGTGCGTTGGAAACTGGATGGCTTGAGTGCAGAAGAGGAAAGTGGAACTCCATGTGTAGCGGTGAAATGCGTAGATATATGGAAGAACACCAGTGGCGAAAGCGGCTTTCTGGTCTGTAACTGACGCTGAGGTTCGAAAGCGTGGGTAGCAAACAGGATTAGATACCCT
+
F9CFGEEFCFGFGGGGGGGGA@F@EGD<FFGGGG?FFGCFGGG:FGGGEFGGGFGGGGGG:6CDEFGC,4CFGGGFGGGGF<,8+4?F,CF,BFGCF,FGC=<,5,5AFEFFFB<?D<<F<EGF?B::CF+B@A=DFGGGG,388F<FE7@EDF;F@F:335@:8@DC&#%@B0>58>,@:,@C=GGFE?<CFF8=:C9;?5;CA:<FBCC(@;@C1A=4C#9AEECGG=F8#,,;29<%(#,@39CFGCFCB+@3+>GGGDFF@=3+A,<,@+E>6,E@<><C<7FB,,,A,5,=A9=;;9,,,;EAEC5,FCFFF=4,GDC,AGFCC4DGGGGGA?,GEFGGGGFEE<,6,FEEF@FFCGGGGGC6:FC7+:CFEEC,8DGFE,FEGGGGGFCB@,@FGE7GFGGFC,GGGGGFEC,FEAGGGGGGGFECFEF;8B8CA
@NM 30
TGAGGAATATTGGTCAATAGACGGGAGTCTGAACCAGCCAAGTAGCGTGAAGGATGACTGCCCTATGGGTTGTAAACTTCTTTTATACGGGAATAAAGTGGTCCACGTGTGGACTTTTGTATGTACCGTATGAATAAGGATCGGCTAACTCCGTGCCAGAAGCCGCGGTAATACGGAGGATCCGAGCGTTATCCGGATTTATTGGGTTTGAAGGGAGCGTAGGTGGACAGTTAAGTCAGTTGTGAAAGTTTGCGGCTCAACCGTAAAATTGCAGTTGATACTGGCTGTCTTGAGTACAGTAGAGGTGGGCGGAATTCGTGGTGTAGCGGTGAAATGCGTAGATATCACGAAGAACTCCGATTGCGAAGGCAGCTCACTGGACTGCAACTGACACTGATGCTCGAAAGTGTGGGTATCAAACAGGATTAGATACCCT
+
GGGFGGGGFGGGF,CEFGEGGFEGFGCBFGFG<DGGGGFGDFE@CFGGEEGGGFFEFCC<@,FGF,CFGGC@@EGEFGE,CFCAFFG<FG@FFACEF,9FE?F=FGGGGDDEC,=AEFFE<EFE<BEFD=4BF,<,,9E@5,@BF+B?8,EAC>D@BCF%ADFCCCEG?CFG/FGGGGDC6FCF8F@GF>>F@><>19@CG9#FCFE@=&B9GC>7CGFGGFC@@FE><:9CE>GFD%CDCFFFCG9D?F@F9GF=,7EFFCEBG?CF<GFGF@FFA48GGGGFA4,CGFFFGEA9GDECGGGFCF>@DGGGGGFFCEFDGGGGDGGGFGGGGGGFF,GGGGGGGGFGGGCGGGF@FFC@GEGGGFGGGFCGGGGGGGGGGF@ECGGGGGGGEGGGGGGGGGFGFDF;GGFFF9E9GGGGGFGGFFFFGGGCCCCC
@NM 49979
TAGGGAATCTTCCACAATGGGCGCAAGCCTGATGGAGCAACGCCGCGTGAGTGAAGAAGGGTTTCGGCTCGTAAAACTCTGTTGTTGGAGAAGAACGTGCGTAAGAGTAACTGTTTACGCAGTGACGGTATCCAACCAGAAAGTCACGGCTAACTACGTGCCAGCAGCCGCGGTAGTACGTAGGTGGCAAGCGTTGTCCGGATTTATTGGGCGGAAAGCGAGCGCAGGCGGTTGTTTAGGGCTGATGTGAAAGCCTTCGGCTTAAACGAGGAGGTGGATCGGGAACTGGGCGACGTGAGTGCAGAAGAGGACAGTGGAATTCCATGTGTAGCGGTGGAATGCGCAGATATAGGGAAGAACACCAGTGGCGAAGGCGGCTGGCTGGTCTGCAACTGACGCTGAGGCTCGAAAGCATGGGGAGCGAACAGGATTAGATACCCT
+
GFGGGGGGFEG<FEFFGGGGGFG:FG+FFGGFDGDGGGGGG+CFGGEGGCE,CFCFG,EG7CFEGGGCFEGGGGG9F,FF?FFFF89FEFGGGGGGDG7FC+484EFEFFGGG?5,FAFG7C=FCFD:FDFGG<F<F:FCCFGFG<FEE@CGE,7,,88:*@@>:BFFC:B*=<F*,@@E<F7*2CFGEF:FCEE*4>FGGC??2,2FCC>8C#?E8<*EG>E5?4:5*:>8:E#,C?#<4FD@9,<?FD;F</F@7E=>@F<>>#94$73,,3,B+@385,,FGD+GF@+A4?,8GFGGFE;;9DGFBC5,,C,EFGF,GF<8FGFCGGGGGGGGGGGGDFC,GGFFEF?<FGGGGGGGGFF6:GGGGGGGGFF@F@EC<GFGF9GFGGGGGGGGGGGGGGGFE,DGGGGFF-<GGGCGGGGGGGGGGFFGGGGFCCCCC
@NM 55744
TGGGGAATTTTGGACAATGGGGGCAACCCTGATCCAGCCATGCCGCGTGCAGGATGAAGGTCTTCGGATTGTAAACTGCTTTTGTCAGGGACGAAAAGGGATGCGATAAAACCGCATCCCGCTGACGGTACCTGAAGAATAAGCACCGGCTAACTACGTGCCAGCAGCCGCGGTAATACGTCGGGTGCAAGCGTTAATCGGAATTACTGGGCGTAAGGCGTGCGCAGGCGGTCCTGTAAGATAGATGTGAAATCCCCGGGCTCAACCTGGGAATTGCATATATGACTGCAGGACTTGATTTTGTCAGAGGAGGGTGGAATTCCACGTGTCGCAGTGAAATGCGTAGATATGTGGAAGAACACCGATGGCGAAGGCAGCCCTCTGGGACATGACTGACGCTCATGCCCGAAAGCGTGGGGAGCAAACAGGATTAGATACCCT
+
FGFFGG7F<9EFDFCEFGGEDGGGGGGGG8FGCEEGGG9FEEGFEGGGEFFFD@FF?CDFGFGGFFEEEGGECFFCAAFCFGGG@F<CFF@AFECFGGEFFFG@CF7CF?FG@:+@+8AA+@FFEG@>+++B,EAFEFGFF<@@DC>>FEG<@89FCFFGG@FFBFGGAFFGEC*CCFCG0*=<F*CFCE<<F**;*0,;C:;C?,/<<CCC-+7=0F1***2:#=E5CE84#BCCF@<8:+3</7>@.F:8F7EGCF>C7GFC?C>@,F,9FFF?3<@<F<53,DD=D77,,GCF,,,A,F9CFGFF@<98A9@BB=9FEGFE:F=C@,FC,-@C,=BF:CGF;C,?A,:6,<,FGGFC@,:A@EGCGGFC,FB<7ED<DFC<6<CFA<<,EEF@:EEGEFF@@+EEDC,+@+;6,EAFFC,-FDF,,<AF9C,<A@A<8
@NM 81529
TGAGGAATATTGGTCAATGGACGGGAGTCTGAACCAGCCAAGTAGCGTGAAGGATGACTGCCCTATGGGTTGTAAACTTCTTTTATACGGGAATAAAGTGGTCCACGTGTGGATTTTCGTATGTACCGTATGAATAAGGATCGGCTAACTCCGTGCCAGCAGCCGCGGTAATACGGAGGATCCGAGCGTTATCCGGATTTATTGGGTTTAAAGGGAGCGTAGGTGGACAGTTAAGTCAGTTGTGAAAGTTTGCGGCTCAACCGTAAAATTGCAGTTGATACTGGCTGTCTTGAGTACAGTAGAGGTGGGCGGAATTCGTGGTGTAGCGGTGAAATGCTTAGATATCACGAAGAACTCCGATTGCGAAGGCAGCTCACTGGACTGCAACTGACACTGATGCTCGAAAGTGTGGGTATCAAACAGGATTAGATACCCT
+
FEGGGFFFFAFFGGGGGGGFF,FEE7FFGAFCEFCFGGGCFCFGGGGGGGFG8CEFFEFG@FEFFGFGGFGGGGGFGGGGGAFGGGFGGGGFEGGGCFGFGGGFGGGGGGGGEC,=EFCFFDGGGGGCFFG<FFCFGCFFEFGGDGDGDFGFGFCG78CFGGGF8EECCGGFGGGDGCEF.FFCCFEGEEGCGGD9CFCF9FCFFGG<FDCFF9GFEGGBEGCE<GFDEFFCFFGFGGFF@CED9E<89FGGGGDFDGEFGFDD<;CGGGFDFGFAC929A<FGFFEFFBCA,?=GGGGGGGGGCCECEFE?<C7GDFFFGFC=7GGFGFFFDGGGFFCGGE@=,CECGGGFDCB:BCC,+EEEGFDFECFF<9FF<EF8GCGGFFFE<C-,CF,E<CDFF:F;,C@FC@F@9GGFCEE@F@CEB,@@@<@CCCCC
@NM 34
TGAGGAATATTGGTCAATGGACGAGAGTCTGAACCAGCCAAGTAGCGTGCAGGATGACGGCCCTATGGGTTGTAAACTGCTTTTATAGGGGGATAAAGTGTGCCACGTGTGGCATATTGCAGGTACCCTATGAATAAGGACCGGCTAATTCCGTGCCAGCAGCCGCGGTAATACGGAAGGTCCAGGCGTTATCCGGATTTATTGGGTTTAAAGGGAGCGTAGGCCGTTTGGTAAGCGTGTTGTGAAATGTCGGGGCTCAACCTGGGCATTGCAGCGCGAACTGCCAGACTTGAGTGCGCAGGAAGTAGGCGGAATTCGTCGTGTAGCGGTGAAATGCTTAGATATTACGAAGAACTCCGATTGCGAAGGCAGCCCGCTGTAGCGCAACTGACGCTGAAGCTCGAAAGCGTGGGTATCGAACAGGATTAGATACCCT
+
FGGGGGGGGGGGFGGGGGGGGGGGEEGGGGGGFFGGGGGGGGGGGGGGGFGGGGGGCFFFB7CFGGGGGGGGGGFGGGGGGGGGGGGGGGGEGGGGGGGGGGGGGCGGGGGGGGGDDFCFGGGGGGGGFGGGCGFFGGFGBFGGGDCGGGGGFGGGGGGGGGFGGDFEGGGGGGGG5FGGGFGGFGGGGGGGGGCEEFG9FGFFGGFG@CFEGEFFGEGGEGDCCGC:GGFFFFCGGCE>@CGGGGGGGFFGGFF?ECFFFFEFFGFCGGGCFGFFBGGGGGGFGFCF=D<GDF>+@,ECADGGGGGGGGGGGFGGEGGEGGGGEEFGFEGFGGGGGGFFGGGFC,EGGGGGGGGGGGGGGGGGGGFFB7CF7GEGGGGGGGGFFGGGGGEGGGGGGGGGGDGGGGGGGGGGGGGGGFFGCGGGFGGGGGGC8CCC
@NM 61255
TGAGGAATATTGGTCAATGGACGAGAGTCTGAACCAGCCAAGTAGCGTGCAGGATGACGGCCCTATGGGTTGTAAACTGCTTTTATAGGGGGATAAAGTGTGCCACGTGTGGCATATTGCAGGTACCCTATGAATAAGGACCGGCTAATTCCGTGCCAGCAGCCGCGGTAATACGGGAGGTCCAGGCGTTATCCGGATTTATTGGGTTTAAAGGGAGCGTAGGCCGTTTGGTAAGCGTGTTGTGAAATGTCGGGGCGCAACCTGGGCATTGCAGCGCGAACTGCCAGACTTGAGTGCGCAGGAAGTAGGCGGAATTCGTAGTGTAGCGGGGAAATGCTTAGATATGACGAAGAACTCCGATTGCGAAGGCAGCCTGCTGTAGCGCAACTGACGCTGAAGCTCGAAAGCGTGGGTATCGAACAGGATTAGATACCCT
+
CG9EFEGECFFGGGGGGGFEFGGFGGGGGFGF9FGEFFGFGCDGGGGGGGGGGGGGGGGGGGGGGGGGFFGGGGGFFG9EGGFG,B<CFEFDECFFGGGFEF9<,EEFEFFGGGF,EF9F9?EFGEFGGGGGAGF9CDCG8FDEGGDGCGFFGGCFGGDF7FEGGGGGG7FA;,:C5>FF1G=:FF;FFG1,@FGE7::3FFGGGGGDGCFGG:CC=EGCGCC>?E/EGGCFFC=CEEG%GGFE=<CCF:CGGCEC#GF57C;<FFFF9GDECGGGED<BCGCFEFEF9BGDEB:@+FFGFFGGFCF:B8E?=D?B+B,,:,>+@DGFC,FFFAF=F<<FDFE8GFB,<EE?6?7CEFGC@7FDGF?FC?FCF@FGGGGGF@+F<DFGGGF@99GGGCBCC@EFGGGDF@GGGEF8GGGGGFEGGGEGGFECA,<C
@NM 52535
TGGGGAATATTGCACAATGGGGGAAACCCTGATGCAGCGACGCCGCGTGGAGGAAGAAGGTCTTCGGATTGTAACCTCCTGTTGTTGAGGAAGATAATGACGGTACTCAACAAGGAAGTGACGGCTAACTACGTGCCAGCAGCCGCGGTAAAACGTAGGTCACAAGCGTTGTCCGGAATTACTGGGTGGAAAGGGAGCGCAGGCGGGAAGACAAGTTGGAGGTGAAATCCATGGGCTCAACCCATGAACTGCTTTCAAAACTGTTTTTCTTGAGTAGTGCAGAGGTAGGCGGAATTCCCGGTGTAGCGGTGGAATGCGGAGATATCGGGAGGAACACCAGTGGCGAAGGCGGCCTACTGGGCAGCAACTGACGCTGAGGCTCGAAAGTGTGGGTAGCAAACAGGATTAGATACCCT
+
<@EF>C@<FFCFGAEG,EE8;:C7CEFGG,;ECFFED@@FGEEGDDEEECFCF7FAFDEFGGGGG?C7=+AF<F,FFGDGGF?A<FGFGGGGGGFD9F<9??CFFEGGGGG<FGCC8FFCFGGGCGGGGCEG7FCFCADGFGGGEGGGGGEFGGGGA=FGD7FGGGGGGG@F9F=A@CFEB<GEFC,2#?CFFFFCEGGGG>:GGGD;@GFGGFG9EFGEFGECEFCFFCFFC8F>:EGDGGGDGFFBEGGGGG>;7DGGGGFF<GGGCFFD1GFA<38<GGFFE4DEGGFD<B+7=7CB,,=+>@+=:,,EC:>C7:,@CC:>8+,CDEFF@@CECGGG>GDD<@,FCEFC,6,6,E<<FAE,E9@@B7BF;,<FC+@;,,<C9FCF@@<CC,GGFE6<GGGGGGGGGGGCCCCC
@NM 37
TGAGGAATATTGGTCAATGGACGAGAGTCTGAACCAGCCAAGTAGCGTGCAGGATGACGGCCCTATGGGTTGTAAACTGCTTTTATAAGGGAATAAAGTGAGCCTCGTGAGGCTTTTTGCATGTACCTTATGAATAAGGACCGGCTAATTCCGTGCCAGCAGCCGCGGTAATACGGAAGGTCCGGGCGTTATCCGGATTTATTGGGTTTAAAGGGAGCGTAGGCCGGAGATTAAGCGTGTTGTGAAATGTAGATGCTCAACATCTGAACTGCAGCGCGAACTGGTTTCCTTGAGTACGCACAAGGTGGGCGGAATTCGTGGTGTAGCGGTGAAATGCTTAGATATCACGAAGAACTCCGATTGCGAAGGCAGCTCACTGGAGCGCAACTGACGCTGAAGCTCGAAAGTGCGGGTATCGAACAGGATTAGATACCCT
+
GGGGGGCFFGGGGGGGGGGFFGGGGGGEFGGGGGGGGGGGGGGGGGGGGGGGGGFGGGGGFGGGGGGGGFGF:FGGGFGGGGGGGGGGGGGGFGGGFGGGFGCG@FGGGGGFFGGGGGGGGGGGGFGFFGGGGGGGGGGGEFGGGGGG%GGGGGGGGGGGGGGGGD?GGGGGGGGEEFGGGGGC<GGGGGGFGGEGCFCFFGGGG=GFF@FGGGGGGEGGGEGFGGGDEFFGGFFDD70GFGGGGFGGGFFG<<GD<GGG=GGF>FFGFFGCGF>>@9FEGGGGGFGCGGGFGGGGGFGGFFA+GGEEGGGFGFEEGGGFGF@GGGGGFFCGGEEGGGFGF<GGGGGGGFGFGGGFGGF>GGFGGGGGGGGGGGGFFFGGGGGGGFGGGGEGGGGGGGGGGGGFCGGFFCGGGGGGGGGGGGGGGGGFFFFCCCCC
@NM 56484
TGGGGAATATTGGGCAATGGGCGAAAGCCTGACCCAGCAACGCCGCGTGAGGGAAGAAGGGTTTCGGCTCGTAAACCTCTGTCCTATGGGACGAAGGAAGTGACGGTACCATAGGAGGAAGCCCCGGCTAACTACGTGCCAGCAGCCGCGGTAATACGTAGGGGGCGAGCGTTGGCCGGAATGATTGGGCGTAAAGGGCGCGTAGGCGGCCTGCTAAGTCTGGAGTGAAAGTCCTGCTTTCAAGGTGGGAATTGCTTTGGATACTGGGGGGCTGGAGTGCAGGAGAGGAAAGCGGAATTACCGGTGTAGCGGTGAAATGCTTAGATATCACGAAGAACGCCGATTGCGAAGGCAGCTCACTGGACTGCAACTGACACTGATGCTCGAAAGTGTGGGTATCAAACAGGATTAGATACCCT
+
C@F<CF7F,EFEGGFFCFGFGGGGGGGGGG?FGGCGFF@CFEGGGGGGGGGGGGGFCGGGGGGGGGGGGGE:FGGGGGGGGGGGGGDFFGFGECGGGGGGGGFB@C+:CDGGGGGEFECFGGGGGC<:CEGG9FFG38>DFG<FCFGFCEE13EGGGF5FGGGGF@@3>ECC65*@CEE8?8FEGCGEFCC::CCEFGCCE??EGGEFEECFF@FB@FECCFF@EFGFCFFFFGC@F,<9CFC9C%EFEG<EFFGFDBGFAGCGGGG#FFGGGFFBGGFAFFGGGGFGFC@GGGGGFDGF@EGGGGEEGGGGGFEF9BC6,9CE9EF@FEDDC,F@+C+FDGEDGGGGGGGFFECGGGGFDCFEC9F;9FFGGF<FECD<:B<@GGGGGFCGGGGGFGGFEDFECFEEFFFC,9BCCCC
@NM 68608
TGGGGAATATTGCACTATGGGGGAAACCCTGATGCAGCAACGCCGCGTGAGTGAAGAAGTATTTCGGTATGTAAAGCTCTATCAGCAGGGAAGATAATGACGGTACCTGACTAAGAAGCTCCGGCTAAATACGTGCCAGCAGCCGCGGTAATACGTATGGAGCAAGCGTTATCCGGATTTACTGGGTGTAAAGGGTGCGTAGGTGGCAGTGCAAGTCAGATGTGAAAGGCCGGGGCTCAACCCCGGAGCTGCATTTGAAACTGCGCGGCTAGAGTACAGGAGAGGCAGGCGGAATGCCTAGTGTAGCGGTGAAATGCGTAGATATTAGGAGGAACACCAGTGGCGAAGGCGGCCTGCTGGACTGTTACTGACACTGAGGCACGAAAGCGTGGGGAGCAAACAGGATTAGATACCTT
+
<ECCDCGGGGGGGAGFGFF,EF:C;FGGGGGFFFGGGGGGGDFGCEGCEGCFAGFGGGGGFGGGGFCE8,EFDFFCF<E?FCDA<FFFFC@FC:EFGGFFAFGEG+BFFGGE9FFGGF8<FEFE+>EGGG9D+5,=>B=FGGGGGG/GGGGFGFG941D0FGGGGGGGD@FEG7@9>@FBC;<<?FFEGF@9GGFGGGGCEDCFCF?,<C>CC9?FFA>67>CCFG7<CFFG9GGG,1C@EGGFGFEF>EFFA;F8CFGGFGEFF:GEG9AGFEFBE=:GFGEFFF??CA@9C,,,FB=9FFCF7BF?FFFDEDGGGGGGGFFGFCGGEC9F@<FCGGCDFDF@FFEFDGFC?GGFGGEFGGGGFECAFCFGFEGFDFDFDGAGDGDCGFGGFAGGGFCEF99EAFEC,CC,CCCC
@NM 40
TAGGGAATCTTCCACAATGGACGCAAGTCTGATGGAGCAACGCCGCGTGAGTGAAGAAGGTCTTCGGATCGTAAAACTCTGTTGTTAGAGAAGAACACGAGTGAGAGTAACTGTTCATTCGATGACGGTATCTAACCAGCAAGTCACGGCTAACTACGTGCCAGCAGCCGCGGTAATACGTAGGTGGCAAGCGTTGTCCGGATTTATTGGGCGTAAAGGGAACGCAGGCGGTCTTTTAAGTCTGATGTGAAAGCCTTCGGCTTAACCGGAGTAGTGCATTGGAAACTGGAAGACTTGAGTGCAGAAGAGGAGAGTGGAACTCCATGTGTAGCGGTGAAATGCGTAGATATATGGAAGAACACCAGTGGCGAAAGCGGCTCTCTGGTCTGTAACTGACGCTGAGGTTCGAAAGCGTGGGTAGCAAACAGGATTAGATACCCT
+
GGGG7CE@@FGGGGGCFFGGFGGGGGGAFDFFGFFFFFDGGGGGGGGF@FEFEFGFGEFG=9CFGGGGGEGGGGGFFF=FGFGGFEGGG<FGGGGGGGGGD?=,C,BEFGGFFEFFF9F<<DEFEAFGEGGGFGGACFFGGGGDDFFFCEGGGFCD9<)FCGGG7EAFGGGBF.FG@FFFFGG9EGG6FGGCEGA??<C9FEGFCGDFGGGGGGGGAFFEG7;;=ECCC5?:=,CFFEB$CGGDFGFGFCDD0C@:CFFGGGGEFC=FEEGFFFFFFGGF?EF,/<GGF;;,FFGGGGFEAGFGDFF9FCCGFCFFFFGGFA?8GE<:F=FC9F?9F7GGFF<FCGGFGFCGFF9E<:<FE@C,BFE@GCC@7FBE8GGCGCGGGGGGFGGCGGFBBGGGF@EFFEEF@GGGGFF,E<C,FEDGGGFGGGGECA8FC<CCC
@NM 41
TAGGGAATCTTCGGCAATGGACGAAAGTCTGACCGAGCAACGCCGCGTGAGTGAAGAAGGTTTTCGGATCGTAAAACTCTGTTGTTAGAGAAGAACAAGGATGAGAGTAACTGTTTATACCTTGACGGTATCTAACCAGAAAGCCACGGCTAACTACGTGCCAGCAGCCGCGGTAATACGTAGGTGGCAAGCGTTGTCCGGATTGATTGTGCGTAAAGCGAGCGCAGGCGGTTTTTTAAGGCTGATGTGAAAGCCCCCGGCTCAGCCGGAGAGGGGCGTTGGAAACGGGGAGACTTGAGTGCAGAAGAGGAGAGTGGAAATCCAGGTGTAGCGGTGAAATGCGTAGATATATGGAGGAACACCAGTGGCGAAGGCGGCTCTCTGGTCTATAACTGACGCTGAGGCTCGAAAGCTTGGGGATCGAACAGGATTAGATACCCT
+
GGGGGGFFFGFGF7CEGGGGGGDFFCCFFGGF,,@FFEEGFECFEGFCCF@EFGAFGFGEFEFGGGE:FCFFGGGFG?FGGFG,A,EGGGGGGGGCF,BA<ECG@GFEGGGGAEE,F,<,,?FFFFGDCFFCCGGGGGGG?FE8DFFFCGGGGGGG@:CFGGGFGFGG;EGGG=EGGGGFGGFFGFFFGF:*F;<ECFGGEDGG(FF>G#EGGEEE*CCEEGGGGGGGGGD8B>#FC?0C&:9C79FFGFBCCEC3*<<E@:+>+C=E@$CD+C87@3@:<FA=>7=CGFFF,FFCF@B,CFEEDCACFDFBA<FDFFE<FFB:,AFCCBGGGGGGGGDGGGGGEFFGGFCEC@EAGGGFDFEFCB7GFGEFFECFCCF<GEGFFFCC,FGFEFC8:CGDGFFFCCGGGFGFF-FGCF,E,C,GGGGGGGGGGGGGB@8B@
@NM 42
TAGGGAATCTTCGGCAATGGGGGCAACCCTGACCGAGCAACGCCGCGTGAGTGAAGAAGGTTTTCGGATCGTAAAGCTCTGTTGTAAGTCAAGAACGAGTGTGAGAGTGGAAAGTTCCAACTGTGACGGTAGCTTACCAGAACGGGACGGCTAACTACGTGCCAGCAGCGGCGGTAAAACGTAGGTCCCGAGCGTTGTTCGGATTTATTGGGCGTAAAGCGAGCGCAGGCGGTTTGATAAGGCTGAAGTTAAGGGCTGTGGCTCAACCATAGTTCGCTTTGGAAACTGTCAAACTTGAGTGCAGAAGGGGAGAGTGTAATTCCATGTGTAGCGGTGAAATGCGTAGATATATGGAGGAACACCGGTGGCGAAAGCGGCTGTCTGGTCTGTAACTGACGCTGAGGCTCGAAAGCGTGGGGAGCGAACAGGATTAGATACCCT
+
GGGGGGGGGGGG8,@FGGGG<:7+FG<FGGGG<EFEFGGGGGGDGGGGG@FFFG<FGGGG<FGGGGGGGGGGGGG9FGGGGGGGGF,E55EFGGEGG=CCGGGGGGGGA<CC?8F9<,5,BFFFF,,B@+<>DB9=F8>,@C,3@+3+53@CF7>>F:CD:F79B*,<C*11=74<*,,,322=C:3<*121:8CE5;C?;5*;C+0<,9CE*::CE;@9/*::888EECGGFCCE,C:C:#2/,70,23@G9>F58##:/8F?FDD77C2C8+/FDFCAFD>FFE,FE,D9CGFGEGFEF=AGGFGGFGGEFCF?,E9GGFE<<GGGEGGGGEGDGEF7FB9FCDDGGGFGGFEEEGGE:EF<GGGFBE,@+GGFFFC,GGGGGGGGFFEC,GGGGGGGGGFEFGGFFGGGEBDFF@,DGBE9CGGFGFCGFGFGCCC@C
@NM 43
TAGGGAATCTTCGGCAATGGGGGCAACCCTGACCGAGCAACGCCGCGTGAGTGAAGAAGGTTTTCGGATCGTAAAGCTCTGTTGTAAGTGAAGAACGAGTGTGAGAGTGGAAAGTTCACACTGTGACGGTAGCTTACAAGAAAGGGACGGCTAACTACGTGCCAGCAGCCGCGGGAAAACGTAGGTCCCGAGCGTTGTTCGGATTGTTTGGGGGTAAAGCGCGCGCAGGCGGTTTTATAAGTCTGAAGTAAAAGGCTGTGGCTCAACCATAGTTCGCTTTGGAAACTGTCAAACTTGAGTGCAGAAGGGGAGAGTGGAATTCCATGTGTAGCGGTGAAATGCGTAGATATATGGAGGAACACCGGTGGCGAAAGCGGCTCTCTGGTCTGTAACTGACGCTGAGGCTCGAAAGCGTGGGGAGCGAACAGGATTAGATACCCT
+
GGGGGFFGGGGGC,FFGGGGFCEGGGFFGCGGDCCGGGGGGGGGGGGGGGG9FGFGGGGGF9EFGGGGGGGGGGG9F?FGGGGGGFGG<,CFGFEFF4C?D?F@BFGA?8,BFFGGAF9D8BDFA5,B>++>8@@=F,@BFF@8<FCC>85*@88BFF*32>FGFC,>8FC:FC*=1*,2C+4=7,79FE<F*:8*:;E,;CCCE*+,,2AE**2;E7<<8*/8:8**72??:>7#%?FCFCC@31429#D@,2<8C@FE:CC4>8A8@C,B53/>@,:=FFFDFGGGCDE5<EGGFGGGGGGGGFC,FFAGFCGGGGFFFGGF9GGGGGGGGFF<?:@FFDEFGGGGFCDGGFC9GGGGGGF,F@GGGGGDFGFFGEEFGGGF8FF@F9<FGGGFGGGGGGFFCGGGGGGGGGGFFGGGGGFFGGGGGGGGGGGFBCCCC
@NM 44
TGGGAAATATTGCACAATGGGGGAAACCCTGATGCAGCGACGCCGCGTGAAGGAAGAAGTATTTCGGTATGTAAACTTCTATCAGCAAGGAAGAAAATGACTGTACTTGACTAAGCAGCCCCGGCTAAATACGTGCCAGCAGCCGCGGTAATACGTAGAGGGCAAGCGTTATCCGGATTTACTGGGGGTAAAGGGCGCGAAGGCGGCTTGGCAAGTCAGAAGTGAAAGCCTGGGGCTCAACCCCGGAATTGCTTTTGAAACTGTCAGGCTAGAGTGTCGGAGGGGTAAGCGGAATTCCTGGTGTAGCGGTGAAGTGCGTAGATATTAGGAGGAACACCGGTGGCGAAGGCGGCTTACTGGACGATTACTGACGCTGAGGCTCGAAAGCGTGGGGAGCAAACAGGATTAGATACCCT
+
FFC8,;EFEGGGGEFGGEGCFGGGCFA,6EFEFGG9AFEG7FCGGGGGEGF,9CFGGGG,,5CFGGEB,9,<FFF<,BEFA@@FE8?FD<=FCFG8FE<FC,CEFG,@?CEF9=F8E<E<:FFG73+BA@9F7,D@E<==DC<B3@9<7>@77EF%@##5F0GGA8:<<@.4F@FFECG;7CFFCF#C=<C1<<7(4<>+CFC<EE/#9:;CE=F@>,23,FGFFDDFD7DFFGF>GFEGGG1<<DF-CCFCCFFCG@=:?#CFGGECFFCDC9B@0AGF/EFEE8+7EFEF?8A=8FA,FAFF8:?C<FEF@=:>,DA,C,C<DFA=DE,FCF>=CFFFC@7FF@8+:FC<@99F8@86<<C,FEFFCF@CGF,C,:@@D@A:,,C+GGF<6,<GAF<<AADFB6;@<C,8,,,@
@NM 63137
TAGGGAATCTTCCACAATGGACGCAAGTCTGATGGAGCAACGCCGCGTGAGTGAAGAAGGTCTTCGGATCGTAAAACTCTGTTGTTAGAGAAGAACACGAGTGAGAGTAACTGTTCATTCGATGACGGTATCTAACCAGCAAGTCACGGCTAACTACGTGCCAGCAGCCGCGGTAATACGTAGGTGGCAAGCGTTGTCCGGATTTATTGGGCGTAAAGGGAACGCAGGCGGTCTTTTAAGCCTGATGTGAAAGCCTTCGGCTTAACCGGAGTAGTGCATTGGAAACTGGAAGACTTGAGTGCAGAAGAGGAGAGTGGAACTCCATGTGTAGCGGTGAAATGCGTAGATATATGGAGGAACACCAGTGGCGAAAGCGGCTCTCTGGTCTGTAACTGACGCTGAGGTTCGAAAGCGTGGGTAGCAAACAGGATTAGATACCCT
+
GFG,FFGGGGGGGGGGGGGGGCFGGGDGGFCFEGFFGFGGGGGFGGGGGGGG9FGGGGGGGGFGGGGDGGGGGGG?FGGGGGGGGGFGGGGGGGFGGGGGGGGGGGGDFGGGGGGCCDCF9BFFGGGGGGGGGGGGGFGGCFGGGGGDG?GG>GGG,@5@DBCFC7:FFGGEE@CFEDFGGGGGGGFG:FGGG.GE=FGGGGGGF<FCF:FEGGGGGGGGGGFGG@C85FEC8)CFGE<CFGGGFGCGGGFGGGCFG6/B8GGFGGEFC?DEFGFGG>GGGGGFA?9GGGGGGGFCFCFCGGGFCGGCGF9AFFFFBFAFE=,GGFEF8++GGGGGFDGGGGFFF?CEDF9EACAGGFCGGGGGDFGEFF7GGGGGGGFGGGGGGGGGGGGGGGGGGGGGGGGGGFCGGGGEFF<FCGGGGGGGGGFFGGEGGGDFCCCCC
@NM 46
TGGGGGATATTGCGCAATGGGGGCAACCCTGACGCAGCAACGCCGCGTGAAGGATGAAGGTTTTCGGATTGTAAACTTCTTTTATTAAGGACGAAAAATGACGGTACTTAATGAATAAGCTCCGGCTAACTACGTGCCAGCAGCCGCGGTAATACGTAGGGAGCAAGCGTTGTCCGGATTTACTGGGTGTAAAGGGTGCGTAGGCGGCTTGGCAAGTCAGATGTGAAATCTATGGGCTCAACCCATAAACTGCATTTGAAACTGTAGAGCTTGAGTGAAGTAGAGGCAGGCGGAATTCCCCGTGTAGCGGTGAAATGCGTAGAGATGGGGAGGAACACCAGTGGCGAAGGCGGCCTGCTGGGCTTTAACTGACGCTGAGGCACGAAAGCGTGGGTAGCAAACAGGATTAGATACCCT
+
EFGGCGGGFCFFGG@@CEFFGGC7FGGGGGGGGGGGGGGGGGGDGGF4@CDFECFEC,?E4AFCGFG:=FECFFFGGGGGGGGGGGGGGG<<CFGGGGGDFFCCFGG9CDFGFAFDF9FFC88:FF7FBFDFGGFF*>@C@FGF>GGG?EEGCGGGFFC=G>GDGG4GDF;*FGEGGEFFC:CCECGE*F?99=FEGG>E;;>44>$>F7%<GDEGGECCFFCDF@<F>4FFFGFFCCFF:FFD;&F>CE8A<F,F@@/@=FF?FFGGFFCA970==A9GFGE:?FGDGDF??<DF>FCC:,FFF7F7FCF?,7EFCFEF,BFE@C:EF<CEB,,F9GFGGGGDGGGGGCBF>GGCFFFFCGGGF9C<@B,FFEGFCGFFDCB9FCEGFGFFFGGFGFGGGFCGGGGGFF?GCCCCC
@NM 69191
TAGGGAATATTGCACAATGGGGGAAACCCTGATGCAGCGACGCCGCGGGAAGGAAGAAGTATTTCGGTATGTAAACTTCTATCAGCAAGGAAGAAAATGACGGTACTTGACTAAGAAGCCCCGGCTAAATACGTGCCAGCAGCCGCGGTAATACGTATGGGGCAAGCGCTATCCGGATTTACTGGGTGTAAAGGGAGCGTAGGCGGCATGGCAAGTCAGAAGTGAAAGCCTGGGGCTCAACCCCGGAATTGCTTTTGAAACTGTCAGGCTAGAGTGTCGGAGGGGTAAGCGGAATGCCTAGTGTAGCGGTGAAATGCGTAGATATTAGGAGGAACACCGGTGGCGAAGGCGGCTTACTGGACGATTACTGACGCTGAGGCTCGAAAGCGTGGGGAGCAAACAGGATTAGATACCCG
+
FGGEEFFGGGGGGGGGGGGGGGGGGFGGGFGGGGGGGGGGGGGGGGE7B+==BCCFG,FFGGFGGCCF8FEFFGGGFGGGEDEF,AAF8<BCGGGGGDGGGGDGGDGGC9BEE9,?F8>BBCECECEF9FDG<F,<FGGGCFDCF7*<C*>@;>CCFFA6CFCE:B700F2=F<<78FFEFF7F<@FC:::FF<*;CCFGEF?C@3$C,F@?FE97GG6CFCCFFGGFE>@F:C:@:@@CC@CCGFC>CGCFC,3,FF@FA9D@DFDAD9GGFF7F@>=F@D<FE+GGFFDFEB9AF<DAFE@+GEF9A9GGEEC4,E9CEFFC,,FE<A?FFCGF7FE@:BF7CEC:@@C<C,@,<::E;,,<,,EGDGF:8E8FEF:EF,FGGF@7C9GGGGFGDFFGGGGFGGGGFD7CCCB-
@NM 48
TGGGGAATATTGCACAATGGGGGAAACCCTGATGCAGCGACGCCGCGTGAGTGATGAAGTATTTCGGTATGTAAAGCTCTATCAGCAGGGAAGATAATGACGGTACCTGACTAAGAAGCACCGGCTAACTACGTGCCAGCAGCCGCGGCAATGCGTAGGGGGCAAGCGTTATCCGGATTTACTGGGTGTAAAGGGAGCGTAGACGGTAAAGCAAGTCTGAAGTGAAAGCCCGGGGCTCAACCCCGGGACTGCTTTGGAAACTGTTTAACTAGAGTGCTGGAGAGGTAAGCGGAATTCCTAGTGTAGCGGTGAAATGCGTAGATATTAGGAGGAACACCAGTGGCGAAGGCGGCTTACTGGACAGTAACTGACGTTGAGGCTCGAAAGCGTGGGGAGCAAACAGGATTAGATACCCT
+
FGGGGGGGCFFFGGGGGGGGGGGGGGGGGGGGGGGGGGGGGGGGGGGFGEFCEFFEF<E?FCGGGGGGGGGGGGGGGGGGGGGGGGGGGGGGGGGGGEFGGGEFGGFGFGGGGGGGGFGGGGEFBFF@FFGGGGGGGGGGGGGGGGGG#>C>EGGFGGGGGGGEGBFF=FFGGGGGGGDGGFFGGGFE6GGGGEEEGEG<CEGCGDFD9CFGGFFGFGFFFGGGFFGGGF7EFCFCGGGFFECGGGGGFFCGFGGFFGGGFF:FE=<C9FFGGGFDGFCF3GGGGGGCGGGGGGGGGGGGGGGGGGGGGGFE>GGFGGGGGGGGGFGGGGGGGGGGGGGGGGGGGGGGGGGGFGGGGGGGF@CGGGGGGGGGGGGGGGGGGGGGGGGGGGGGGGGGGGFFFAFGEEGGGGFCA@CC
@NM 49
TGGGGAATATTGCACAATGGGGGAAACCCTGATGCAGCGACGCCGCGTGGAGGAAGAAGGTCTTCGGAGTGTAAACTCCTGTTGTAGAGGAAGATAATGACGGTACGTGACTAAGAAGCACCGGCTAAATACGTGACAGCAGCCGCGGTAATAAGTATGGTGCAAGCGTTATGCGGATTTACTGGGTGTAAAGGGTGCGTAGGTGGCAAGGCAAGTCTGAAGTGAAAATCCGGGGCTCAACCCCGGAACTGCTTTGGAAACTGTTTAGCTGGAGTACAGGATAGGTAAGCGGAATTCCTAGTGTAGCGGTGAAATGCTTAGATATTAGGAGGACCACCAGTGGCGAATGCGACTTACTGGACTGCTACTGACACTGAGGCACGAAAGCGTGGGTAGCAAACAGGATTAGATACCCT
+
A,C<@8@<<FAECGF<E,E8@@@@EGF8F@FF9<,CEF+C@CF+@@F>>=CF=@F?DFGE:CFEG?CE+8BFFGG,C?FFF,,CE,59BC<DFG,C<,<<,CE:+++8BBB,D=<,,,:B,8@FB+B><,@,@,D,3<D7>C,83<>CFC5,325<@8@D2?CFFG1=97;<#>.4:-8=1<<EEG=:47F<FFG=<:F:4@;<FE4@3;8<;5>C9E<@;@3<;E>>GFC>:8C@8*2:=6C?,,,,<GFFE@?<49,,FC,AAE<8??,GGEEF:;@C=,EGDGF8,,<,,FFCGFE,GF7GC7EGFBDEC9DEA,FA,CEA@@CGGGGEB,F<F@GCB,CC;6,+DFFC<ACFFEF;6CEEGGGF9DEE<FFFC,EFCFDGGGGGFAEEC,CFFDACGGGGGGFFC8FCB<CC
@NM 50
TAGGGAATCTTCGGCAATGGACGGAAGTCTGACCGAGCAACGCCGCGTGAGTGAAGAAGGTTTTCGGATCGTAAAGCTCTGTTGTAAGAGAAGAACGAGTGTGAGAGTGGAAAGTTCACACTGTGACGGTAACTTACCAGAAAGGGACGGCTAACTACGTGCCAGCAGCCGCGGTAATACGTAGGTCCCGAGCGTTATCCGGATTTATTGGGCGTAAAGCGAGCGCAGGCGGTTAGATAAGTCTGAAGTTAAAGGCTGTGGCTTAACCATAGTACGCTTTGGAAACTGGTTAACTTGAGTGCAGAAGGGGAGAGTGGAATTCCATGTGTAGCGGTGAAATGCGTAGATATATGGAGGAACACCGGTGGCGAAAGCGGCTCTCTGGTCTGTAACTGACGCTGAGGCTCGAAAGCGTGGGGAGCAAACAGGATTAGATACCCT
+
GGGGGGGGGGGGGGGGGGGGGGGDGCGGGGGGGGFGEGG<EEGGGGGE@CFGDFEFFGGGFGGGFCGG@>==FFGDFFFG9FFEGBEFFG<FFGGGGDGFDEFFGGFGEFGGGGGGAFEFGEGFGGGGEGGGGGGGGGGGDDFGGGGGGGGGGGGGGGGGGFGF>DCCFGGGDCCCGGCCCCFGECFFGGGGGGGG@@CG<EE<(E@F>FFF<GEDGGC7CCEGGE5EEEEGAF@FGGGGC9C>;G,CC.GGDD>CFFFDEEG4C<)3@?>FFGGD@?=CFFC>DFFC,EE7,,8CGGGF;A@E8CGGGF?,,,,FFCEEF<=A::,F@=CCFCGGFB@@C<9E4,<DEE9EEFDFFFC7FFF<BB@7@FCCECEFFB;,FFED8<EC,FEFGEEFFCEE<CGDFCFF8EF@CDGFGGGGFCFGGGECE<,ADED@@C<@C
@NM 92448
TGGGGAATTTTGGACAATGGGCGCAAGCCTGATCCAGCTATTCCGCGTGTGGGATGAAGGCCCTCGGGTTGTAAACCACTTTTGTAGAGAACGAAAAGACACCTTCGAATAAAGGGTGTTGCTGACGGTACTCTAAGAATAAGCACCGGCTAACTACGTGCCAGCAGCCGCGGTAATACGTAGGGTGCGAGCGTTAATCGGAATTACTGGGCGTAAAGGGTGCGCAGGCGGTTGAGTAAGACAGATGTGAAATCCCCGAGCTTAACTCGGGAATGGCATATGTGACTGCTCGACTAGAGTGTGTCAGAGGGAGGTGGAAGTCCACGTGTAGCAGTGAAATGCGTAGATATGTGGAAGAACACCGATGGCGAAGGCAGCCTCCTGGGACATAACTGACGCTCAGGCACGAAAGCGTGGGGAGCAAACAGGATTAGATACCCT
+
CFCGGGGGFGGGGGGGGEFEFGCEGGGGGGGGGGGGGGGGGGGGGGGGGGGGGGGGGFGGGGGGGGGGGEGGGGGGGGGGGGGGGGDGGGFGGGGGGG<BFEFGGGGGGF7FGGGGGGGGGGGGFGGGGGDGGGGGGGGGGGGGGGGGGGDGGGGGGGAD<FGFCFFG>GGGGGGGEC<FGGGGDGEGEGGEF;CEF?CG9E:9FCCGFGGFGGGGFFGGFGGGGGGDGF@@?GEDCFFGFFFFFGGGGGGF7CCEFGDFGFFBFGGFGGGFDFGFFGGGGFGGF,::7@7C<FEFGGGGGFE;CFF@GGFDGGGF<FE4EFFGGGFEGFF?9FGGFFC7F7GFF9GGGGGGGGGFGGFCGGGGDGGGGGGGGGGGGF7CFFFE<FGF@@9FF@CGGGDGCCGEEFDFFF7GGGGDGGGGFGGGGGGGGFECGFEEBBCCC
@NM 52
TAGGGAATCTTCCACAATGGACGCAAGTCTGATGGAGCAACGCCGCGTGAGTGAAGAAGGTCTTCGGATCGTAAAACTCTGTTGTTAGAGAAGAACACGAGTGAGAGTAACTGTTCATTCGATGACGGTATCTAACCAGCAAGTCACGGCTAACTACGTGCCAGCAGCCGCGGTAATACGTAGGTGGCAAGCGTTGTCCGGATTTATTGGGCGTAAAGGGAACGCAGGCGGTCTTTTAAGTCTGATGTGAAAGCCTTCGGCTTAACCGGAGTAGTGCATTGGAAACTGGAAGACTTGAGTGCAGAAGAGGAGAGTGGAACTCCATGTGTAGCGGTGAAATGCGTAGATATATGGAAGAACACCAGTGGCGAAAGCGGCTCTCTGGTCTGTAACTGACGCTGAGGTTCGAAAGCGTGGGTAGCAAACAGGATTAGATACCCT
+
FGGGGGGGGGGFGGGGGGGGGGGGGGGFGGGGGGGGGGGGGGGGGEGCCFGFGGGGGGGGGGGGGGGGDGFGGGGGGGGGGGGGGFFAFGGGGGGGGGGGGFFGGGGGGGGGGFGGGGGGGGGGGGGGGGGGGGGCGGGFGDFGFFFGEGGGFFCFFGCFG?FFGGGGFEGG?GEGFGGGGGDFFFFGGGFCEGDGEFFFGC>EEFGGGGGGG=GGGGGGGFCCEGCGDGG=GGFFCCCFFC7@@CGAGFGGGFGGGFCGGGGFCECEFE?>FFFGGFEEFFGF?GGFF,FFFCGGGGFEGF9E9F@9GGE8EGGGGF?8FGGGGDFDF>GGGEFAGGEGGFFFGGGGGFGGGFC9GDEFAGFGGGGGGGDF@EB,GFE<GGGGFGGGGFACGGGCGGGGGGGGGGGGGGEDGF@CGGGGGGGGGGGGGGDF<F@GCCCCC
@NM 53
TGGGGAATATTGCACAATGGGGGAAACCCTGATGCAGCAATGACGCGTGAAGGATGAAGGTTTTCGGATTGTAAACTTCTTTTGTACGGGACGAAACAAATGACGGTACCGTAAGCATAAGCCACGGCTAACTACGTGCCAGAAGCAGCGGTAATACGTAGGTGGCAAGGGTTATCCGGATTTACTGGGTGTAAAGGGAGCGCAGGCGGTGCGGCAAGTCTGATGTGAAAGCCCGGGGCTCAACCCCGGTACTGCATTGGAAACTGTCGTACTAGAGTGTCGGAGGGGTAAGCGGAATTCCTAGTGTAGCGGTGAAATGCGTAGATATTAGGAGGAACACCAGTGGCGAAGGCGGCTTACTGGACGATAACTGACGCTGAGGCTCGAAAGCGTGGTGAGCAAACAGGATTAGATACCCT
+
EC<FGCCFE,CDEFGFGEEFGGGGGGGF,EDFGGAFGGGGGG,,CFFGEGGGAEFEFEFGFCGGGEC@E=FFGEFGFDEFGGGGGGGFFGFB:EGEGFGGDFFDEGGG@FG<F?=,85?FCDF8FDEEGGGGGGFGF8D7D>7DFC@CECEC*@CF9F:FCCCGC6D:F<>,>>9@>:FEGDGFF9;CF,CFCCGFGGFGCE8<<D<FE*1=EG5#5;;<1:,3C;F?C,EC@5/ED7,GGD>F(=FCFCCF;B<7/D9FFE7@FFGFFEDF<B=8GDGF@4FCGGGFFC+FFA9FFFCFE:,,,E>+EFE9GF<CGFCGGDFFFB9?GFGCGFAFEECFF<EF8BCFEFC7:@<C<CCC,8,,C,EFFF@;B;EGGGGGECGGCCCB:@B--EE6C9FE,FAGFFFGFFFFE@@CCC@
@NM 54
TGGGGAATATTGGCCAATGGAGGCAACTCTGAACCAGCCAAGTAGCGTGCAGGATGACGGCCCTATGGGTTGTAAACTGCTTTTGTGCGGGGATAAACCGAGCCACGTGTGGCTTATTGCAGGTACCGCATGAATAAGGACCGTCTAATTCCGTGCCAGCAGCCGCGGTAATACGGAAGGTCCGGGCGTTATCCGGATTTATTGGGTTTAAAGGGAGCGCAGGCCGCCCTTTAAGCGTGTTGTGAAATGCCGCGGCTCAACCGTGGCACTGCAGCGCGAACTGGGTGGCTTGAGTGCGCAGGAGGTATGCGGAATTCGTGGTGTAGCAGTGAAATGCTTAGATATCTCGAAGAACTCCGATTGCGAAGGCAGCTCACTGGAGCGCAACTAACGCTGAAGCTCGAAAGTGCGGGTATCGAACAGGATTAGATACCCT
+
FFFGGGGGGGGGGGCFGCFDF@GGGGGGGGGGGGGGGGGGFGAFGGGGGGGGFGFGFGDGDGEGGGGFGFGGGGGGGFGGEGGGGGGGGFEGGGGGGGFEFGGGCGGGFAFGFGG8FFDGGCGGGGFEDGGGGGDGCFFFFGD+@FFEGGFG@F5FFD,F@FE7FEGD@F@CFFCEGECFG?CF7C*:21#3EFGC8A<4C7EFGFEC9@FFFCE3:CEEEEDEGG;EE#<=EF:CCFECFCFGF?CCEFCFEGGGGF@FGF>>CEC=FFFFGG>7@0=C>5.8,,B=F@GF6F7CGF@,EF=4BB4+?,GFB8GFF<D?FAAEDE?,CF9GDGGEGFGEGGFFC9,,FGGGFECBEFC6CC,GGGGGFF<FEC,,FFCC@DC@AFC,;@FECFECFCEGGGFFGEF:7:<E:FAGGGGGGFGGFGGGFFFCC8A-
@NM 55
TGGGGAATATTGCACAATGGGGGAAACCCTGATGCAGCAATGCCGCGTGAAGGATGAAGGTTTTCGGATTGTAAACTTCTTTTGTACGGGACGAAACAAATGACGGTACCGTAAGAATAAGCCACGGCTAACTACGTGCCAGCAGCCGCGGTAATACGTAGGTGGCAAGGGTTATCCGGATTTACTGGGTGTAAAGGGAGCGCAGGCGGTGCGGCAAGTCTGATGTGAAAGCCCGGGGCTCAACCCCGGTACTGCATTGGAAACTGTCGTACTAGAGTGTCGGAGGGGTAAGCGGAATTCCTAGTTTAGCGGTGAAATGCGTAGATATGAGGAGGAACACCAGTGGCGAAGGCGGCTTACTGGACGATAACTGACGCTGAGGCTCGAAAGCGTGGGGAGCAAACAGGATTAGATACCCT
+
C8EDFGGGGGGGGGGFFGGGGGGGGGGGGGGGGGGGFFGGFFFEGGGFCCCFEFGGGGGGGGGGGEGGDCFGGGGGGGGGGDC9EE,CF7CCFCFGGGGFEDA?:EGGGFGGGGGG<<FF,?BFGFEGGGGCDFFEGGGGGG7BEGCEG>EECC*CFG3>F:FCF:G:FEGGGGC;C::FFFCF:5F@F<FFC?F??12=:EEGD>CEGEFEEF;?FE@FG?;;A2,8<C>1:EGGDGG5@DFG7#F9FFF5D<DBF9GFFFGFD7GGFCCF?<FEEEGEECEFCFE8EECGGGFB,C,B,<BEC+7EGCF?FFE7EB+,9GGGGGEC,8FAEFF7CC9FGFFF7GCGCFF@+GDFGGGGEFFE,C,9GEGECEF8GFF8EGGGEFC@FCCGGGGGGCGGGGGFF9GFCCGGFEC@CCC
@NM 65828
TGAGGAATATTGGTCAATGGACGAGAGTCTGAACCAGCCAAGTAGCGTGAAGGATGACTGCCCTATGGGTTGTAAACTTCTTTTATACGGGACTAAAGTGAGGCACGTGTGCCTTTTTGTATGTACCGTATGAATAAGGATCGGCTAACTCCGTGCCAGCAGCCGCGGTAATACGGAGGATCCGAGCGTTATCCGGATTTATGGGGTGTAAAGGGAGCGTAGGCGGACGCTTAAGTCAGTTGTGAAAGTTTGCGGCTCAACCGTAAAATTGCAGTTGATACTGGGTGTCTTGAGTACAGTAGCGGCAGGCGGAATTCGTGGTGTAGCGGTGAAATGCTTAGATATCACGAAGAACTCCGATTGCGAAGGCAGCTTGCTGGACTGTAACTGACGCTGATGCTCGAAAGTGTGGGTATCAAACAGGATTAGATACCCT
+
F<ECCF,;FFCCAFEFGGGEGG>C:@C@F<EFFGGGCF@EFFFDGGGF,@CCDFGGGGGGGGG,@CFFFGFECFGCFGGGGCFFGDGGDE=F+<EE,BFF?FBBBFGGFGFCF9FF9FC<FCF55B,=FFGGGGGGCCFF9FGGGGGFFGGG7>+@DF@FECFFFECFEFCF:?FGGGG>>CFFGGCFFC<<FCCEC?+<;F$FAB@#=8GGGGE>BEEB::>4EGG/F>F:FGGGGCG;G@<E@E?CE<#@0C>6$>DC?FGBDCGGFCCGFFB>=5<C?GFDEE8<F?DEFGEE:,FCF@+FGFF:?,FE<AC7FCB,E9GEGEFEECAC9?CEE<A,C=9DFFCF9DGGC@FB@GGGEEBDFF@EC;C8GFGGCFDEF9GFECF@7CDGGFC<,DDGGEGFE,EGGGFGGEGGGGFF@FFFEGECFE@CC9BC
@NM 57
TGAGGAATATTGGTCAATGGACGAGAGTCTGAACCAGCCAAGTAGCGTGCAGGATGACGGCCCTATGGGTTGTAAACTGCTTTTGCGCGGGGATAACACCCTCCACGTGCGGGAGGTCTGCAGGTACCGCGCGAAAAAGGACCGGCTAATTCCGTGCCAGCAGCCGCGGTAATACGGAAGGTCCGGGCGTTATCCGGATTTATTGGGTTTAAAGGGAGCGTAGGCCGTGAGGTAAGCGTGTTGTGAAATGTAGGCGCCCAACGTCTGCACTGCAGCGCGAACTGCCCCTCTTGAGTGCGCGCAACGCCGGCGGAACTCGTCGTGTAGCGGTGAAATGCTTAGATATGACGAAGAACCCCGATTGCGAAGGCAGCTTGCGGGAGCGTAACTGACGCTGAAGCTCGAAAGCGCGGGTATCGAACAGGATTAGATACCCT
+
GFGGGEEEGGGGGGGGGGGGGGGGGGGECFFGGG<FGGGGGGGFGGFFFF@FCC@EEEGGFFGFF@EFG8CCFFGFFEEDDGGGGGE7CFDCF@FE5C:BC+BFFGG@F++8>>FC>>FD,,@DFF>9>:F@>FG*><CEFC:<FE<CFEFGGGFGGGCFFGGG7CFGGC>C?CCCEG*CC:+<0E9E;988:CF:::7:9<CCFFG2E98@EFGGFGGGCA?EDFFC:+CC:<@FG7=EC=@>::ADCE;+<E::CEFCC.@3.<A<9ECC=1C<BB:CBF>96>2,,,CF>*F>GGGEF7FC8=CB:GFFBC4:EFBFCGGEEGEC<FGGCDGGGGGGGFCF@D=,C<<DB:C>:GE=7FCGGGGGGGGGGFE:F8,@,,:@9DFGGGF@FFGGFCEEE<FFDEGGFEBC@C8AGFGGFGGGEGFCAGFFCCCCC
@NM 82235
TGGGGAATATTGCACAATGGGGGAAACCCTGATGCAGCGACGCCGCGTGAGCGAAGAAGTATTTCGGTATGTAAAGCTCTATCAGCAGGGAAGAAGAATGACGGTACCTGACTAAGAAGCACCGGCTAAATACGTGCCAGCAGCCGCGGTAATACGTATGGTGCAAGCGTTATCCGGATTTACTGGGTGTAAAGGGAGCGCAGGCGGTACGGCAAGTCTGATGTGAAATCCCGGGGCTCAACCCCGGTACTGCATTGGAAACTGTCGGACTAGAGTGTCGGAGGGGTAAGTGGAATTCCTAGTGTAGCGGTGAAATGCGTAGATATTAGGAGGAACACCAGTGGCGAAGGCGGCTTACTGGACGGTAACTGACGCTGAGGCTCGAAAGCGTGGGGAGCAAACAGGATTAGATACCCT
+
GGGGGGDGGGGGGGGGGGGCGGGGGGGGGGGGGGGGGGGGGGGGGGGGGGGGGGGGGGGGGGGGGGGFGFGGGGGGGGGGGGGGGGGGGGGGGGGGGGGGCFGGGG@CFFGCFGGGGGGGGFGGGGDGGGGGGGGGGGGGGGGGGGGGGGGGGGGGGGFGGGGGGGGGGGGGGGFGGGGGGGGGGGGGGFGGGGGGGGGGGGEEDGGGGGGGGGGGGGGGGGGGGGGGGGGGGGGGGGGGGGGGGEGGGGGGGGGGGGGGGGGGGGGGFGGGGGGGGGGGGGGGGGGGGGGGGGGGFGGGGGGGGGGGGGGGGGGGGGGGGGFGGGGGGFFGGGGGFGGGGGGGGGGGGGGGGGGGGGGGGGGGGFFGGGGGGGGGGGGGGF7GGGGGGGGGGGGGGGGGGGGGGGGGGGGGCCCCC
@NM 59
TGAGGAATATTGGTCAATGGACGAAAGTCTGAACCAGCCAAGTAGCGTGCAGGATGACGGCCCTCTGGGTTGTAAACTGCTTTTAGTTGGGAATAAAAAGAGGGACGTGTCCCTTATTGTATGTACCATCAGAAAAAGGACCGGCTAATTCCGTGCCAGCAGCCGCGGTAATACGGAAGGTCCAGGCGTTATCCGGATTTATTGGGTTTAAAGGGAGCGTAGGCCGTTTGGTAAGCGTGTTGTGAAATGTCGGGGCTCAACCTGGGCATTGCAGCGCGAACTGCCAGACTTGAGTGCGCAGGAAGTAGGCGGAATTCGTCGTGTAGCGGTGAAATGCTTAGATATGACGAAGAACTCCGATTGTGAAGGCAGCCTGCTGTAGCGCAACTGACGCTGAAGCTCGAAAGCGTGGGTATCGAACAGGATTAGATACCCT
+
EFGFDEFFGGGGG@FGGGGGGGGGGGCFGDFGGFFGG8FGGGCFFDFCGGGFGGFC<FFGFEGGG@FGGGCCFGDGGDE@FGGGGGDFGGGGDGGGGFGGGGGG7FGGGEGGGG9F9FFEFGCFFFCFDGG@FGGCF+@F=<F@FCFGGF9FFBDFFFFGGFF@CGGG<F<<=GGGEGGD:C>FG67CFEGGD<EEECFABC?2FFE<BEC=CCB;<:EC;FDCFGGF<EG?CFCC18<C;9GFFC9CCGFCE:CAF8FFCCGGGFF7@@<EF@@9$-:>FFGCFDFEE,DA1+CEEGGCE9=9FGEC:8FFEBFFC>C:D9F@++FEDCFAADFFGGFGFCGFGFFGGFFGFGGEGGFDFFC,DGGGGGGEFFGGGGFC7ECGEF9GGF7GGGGGD:GFGGGGGGEFFC,<GGGGGGFFGGFGGGGGGGFA@CC@
@NM 60
TAGGGAATCTTCCACAATGGACGCAAGTCTGATGGAGCAACGCCGCGTGAGTGAAGAAGGTCTTCGGATCGTAACACTCTGTTGTTAGAGAAGAACACGAGTGAGAGTAACTGTTCATTCGATGACGGTATCTAACCAGCAAGTCACGGCTAACTACGTGCCAGCAGCCGCGGTAATACGTAGGTGGCAAGCGTTGTCCGGATTTATTGGGCGTAAAGGGAACGCAGGCTGTCTTTTAAGTCTGATGTGAAAGCCTTCGGCTTAACCGGAGTAGTGCATTGGAAACTGGAAGACTTGAGTGCAGAAGAGGAGAGTGGAACTCCATGTGTAGCGGTGAAATGCGTAGATATATGGAAGAACACCAGTGGCGAAAGCGGCTCTCTGGTCTGTAACTGACGCTGAGGTTCGAAAGCGTGGGTAGCAAACAGGATTAGATACCCT
+
EFGGGGG<FFFGFGGGGCEFFFEEEC:EGEGFEFFG,@DG8F@FEE+@@CGGF<C5CF8FFGGGGFEGDFEAFG,CCFFFGG,9,BFEGFFGFGGGGG>=+8DEGFFEGG9,F?,A,CEGFFAFFFG@FGGD9FE<DCFDDGF9FE<F7CEE@ECGEE,,>F9@<6,::C>FGGGGG@,@FCDGF>GGFFG*<<<=3CF1GC><CFGFGGGG@EGFFFECFFFD8CCE*)GFCGGGFGA@<;,7=,<CFGB8?CEF@-1FF<EEFF=8AB>@D?D8,AEB==9F<EE?;8,FBFGGGFGFGGFEFCFE?5,B,,,,FB,8FBD@FEGFEB=@<<GGGCCE>FE<9C,5,?<?9GGFABCE@9F<FB,@CEC67++8<6;,,C<GFFC<,FFC,DFBGEFEE,C,CCEGEGGEDGGGGGGGF@FEDGFFFB<AEEE@@@,CA
@NM 61
TGGGGAATATTGCACAATGGGGGAAACCCTGATGCAGCGACGCCGCGTGGAGGAAGAAGGTCTTCGGATTGTAAACTCCTGTTGTTGAGGAAGATGATGACGGTACTCAACAAGGAAGTGACGGCTAACTACGTGCCAGCAGCCGCGGTAAAACGTAGGTCACAAGCGTTGTCCGGAATTACTGGGTGTAAAGGGAGCGCAGGCGGGAAGACAAGTTGGAAGTGAAATCTATGGGCTCAACCCATAAACTGCTTTCAAAACTGTTTTTCTTGAGTAGTGCAGAGGTATGCGGAATTCCCGGTGTAGCGGTGGAATGCGTAGATATCGGGAGGAACACCAGTGGCGAAGGCGGCCTACTGGGCACCAACTGACGCTGAGGCTCGAAAGTGTGGGTAGCAAACAGGATTAGATACCCT
+
CFFGGGGGGGGGGGGGGFGGGGGEGGGGGGGGGGGGFGGGGGGGGGGEGGGGGGGGGGGGGGGGGGGECCFFGGGGGGGGGFFFGAFGGGGGGGGDGGGGFGGGGGGGGG,<FFGGGGGGGFCFFGGGGGGCC<,DFFG?FGFFGGGGGCEGG9E:DA<;C=GGFGDFFGFFFGGG9F5FFGCFGGFB=FFGG>GGGGGEGG?CEGGE5CBCFEGGAA;GFGGCFCCFFFFGGFGFD7ED<DE1AFFGGC?FFEC7EFEEFF*GGGFG==EFDFCDFF<GFFFDF?B7GGFGGGGGGGCB,FFGGGEGGFGF=DGGFGFF?+GGFF:FE<GGGGGGCCDGGGGGFCGGGGG?FGGGGGFCFGGGGGGGEBGGGGGGFGC8GGGGFFF>EFEFGGGGFE<<GGDFDGGFFFGCCCCC
@NM 62
TAGGGAATCTTCCACAATGGACGCAAGTCTGATGGAGCAACGCCGCGTGAGTGAAGAAGGTCTTCGGATCGTAAAACTCTGTTGTTAGAGAAGAACACGAGTGAGAGTAACTGTTCAATCGATGACGGTATCTAACCAGCAAGTCACGGCTAACTACGTGCCAGCAGCCGCGGTAATACGTAGGTGGCAAGCGTTGTCCGGATTTATTGGGCGTAAAGGGAACGCAGGCGGTCTTTTAAGTCTGATGTGAAAGTCTTCGGCTTAACCTGGGTAGTGCATGGGAAACTGGATGACTTGAGTGCAGAAGAGGTGAGTGGAACTCCATGTGTAGCGGTGAAATGCGTAGATATATGGAAGAACACCAGTGGCGAAAGCGGCTCTCTGGTCTGTAACTGACGCTGAGGTTCGAAAGCGTGGGTAGCAAACAGGATTAGATACCCT
+
FFGGDGDFGGGGGGGFFAFGFFFCGCCCFFDGGAAF8EGG,@FFCFGGG6@FEEF,:FFEGGGFGGFCFGEFGGGFGGFGGGGF<<FFFFA4EEEAFFDGGBBFFGGDFGGDFEGCF,:<+BFAEGFCCFCGGFCGFGGC<>>BDFFCFDCFGGD;FC,FFCCFCDFGGDEGGE>F9EFG:FBGEGGGGF7;CC7>FEFG<E*FFAFFCEC=<@FFF<?<BC@C/EEDGGF@,@,FFE0752>F4;FCCFE;F#AFCDFFF:GFGFC,6,3=C,>A?E85,><AGFCA=C,<A,:,FGGFGFEAFF<FFB,=9GFF?FF?DB:,9GGEGCGGGEDGCCG@DF9FFF9FFC9?FEE,9FC,-9<E@67DGFD::FCE@@C,,GGGGFFGGFGGEGGGF8FFA@+;,<BGD@:F:;CDEC@FGGFC,GGGGGFDFFF@@CCCC
@NM 63
TGGGGAATATTGCACAATGGGGGAAACCCTGATGCAGCGACGCCGCGTGGAGGAAGAAGGTCTTCGGATTGTAAACTCCTGTTGTTGAGGAAGATGATGACGGTACTCAACAAGGAAGTGACGGCTAACTACGTGCCAGCAGCCGCGGTAAAACGTAGGTCACAAGCGTTGTCCGGAATTACTGGGTGTAAAGGGAGCGCAGGCGGGAAGACAAGTTGGAAGTGAAATCTATGGGCTCAACCCATAAACTGCTTTCAAAACTGTTTTTCTTGAGTAGTGCAGAGGTAGGCGGAATTCCCGGTGTAGCGGTGGAATGCGTAGATATCGGGAGGAACACCAGTGGCGAAGGCGGCCTACTGGGCACCAACTGACGCTGAGGCTCGAAAGTGTGGGTAGCAAACAGGATTAGATACCCT
+
CFGGGFFGGGGGGGGGGGGGGGGGGGGGGFGGGGGGFGC:FFFGGGGGGGGGGGGGGGGGGGGGGGGGGCGFGGGGGGGGGGGGGGGCFFGGGGGGGGGGGGGBGGGGGGGGGGGGGGGGGGG@G?GGGFGGCGGGGGGGG?GGGGGGGGGGGGGGGGDGGGGGGGFGFCEFGGGGGFFGFGFGGGGGGGGFGGGGGDFGGGGGGG?@/C?@FFGGGFGGGGFCFGFGGFGGFGGGGGGFCFEGFGGFCGGGFFEGFFFGGGGGF<DDF:CFGFFGF<FDGFFF?7GGGGGFGGGGGF>AGFGFCFCFFCGGGGGGGGGGGGFGGGGGGFGGGGGE<GGGGGGFGGGGGGGGGGFGGGGGGGGGGGGGDGCGGFFFCEDGGGGFGGGGGFFDFGFFGGGGGGGGCFEGGFFCCCCC
@NM 55686
TAGGGAATCTTCCACAATGGACGCAAGTCTGATGGAGCAACGCCGCGTGAATGAAGAAGGTCTTCGGATCGTAAAACTCTGTTGTTAGAGAAGAACACGGGTGAGAGTAACTGTTCATTCAATGACGGTATCTAACCAGCAAGTCACGGCTAACTACGTGCCAGAAGCCGCGGTAATACGTAGGTGGCAAGCGTTGTCCGGATTTATTGGGCGTAAAGGGAGCGCAGGGGGTCTTTTAAGTCTGATGGGAAAGCCTTCGGCTTAACCGGAGTAGTGCATTGGAAACTGGAAGACTTGAGTGCAGAAGAGGAGAGTGGAACTCCATGTGTCGCGGTGAAATGCGTAGATATATGGAAGAACTCCAGTGGCGAAAGCGGCTCTCTGGTCTGTAACTGACGCTGAGGTTCGAAAGCGTGGGTAGCAAACAGGAGTAGATACCCT
+
E9,CCEEEGCF9C,ECFAE89FF+8@CC@EFDCC,CFGGGGCEGGGGGGE,CFDDEFC@@:?FGG?F=CE7<CFFFGCGC<F<<4=,,C?,E<EGD,,=+84+BFFG8EFFCFFG9<FDD,,<CCG+@B>FGGG<9D>8DFFGF9D,++@CG8@EFGCF,@FF,,38BCCG*:<<7,7<@EG>FAFCFG=FFGGG*=BF*;BCC:=<FF:42:2<CCC<=8#;:2:=1&FEB#FGECC@C:6#>;E,7ED:>++<E<:>8,,CB@+ED,C3,FD;FAFGFDBB<A9,D@A,F<FGGF9,GGGFE?,A<FFAA5,GE?B,,=B,,A>+@4++@EAC,EB:CGFC@,C=,CFAEFFGGFCE:--E:B6,GGFC@7C6,CBCE<FCCFGGGC@CCEGEGEGGGFGFE<FBFC,FCGGGGFDC,EE9CFCAC,B,GGGGGCC@CC
@NM 92316
TGGGGAATATTGCACAATGGGGGAAACCCTGATGCAGCAACGCCGCGTGAGTGAAGCAGTATTTCGGTATGTAAAGCTCTATCAGCAGGAAAGAAAATGACGGTACCTGACTAAGAAGCCCCGGCTAACTACGTGCCAGCAGCCGCGGTAATACGTAGGGGGCAAGCGTTATCCGGATTTACGGGGTGTAAAGGGAGCGTAGACGGTTTTGCAAGTCTGAAGTGAAAGCCCGGGGCTTAACCCCGGGACTGCTTTGGAAACTGTAGAACTAGAGTGCAGGAGAGGTAAGTGGAATTCCTAGTGTAGCGGTGAAATGCGTAGATATTAGGAGGAACACCAGTGGCGAAGGCGACTTACTGGACTGCTACTGACACTGAGGCACGAAAGCGTGGGGAGCAAACAGGATTAGATACCCT
+
FFFCGCFFFGGGGGFFGGGGFCFGGCFFGGGGGFGGGGGGGCEGGGGGGGGGGFFF,FGGGGGFGGGGGGGGGFGACGGGGGFFGGGG7+EFGFGGGFGGGGGGGFGGGFGGGGGGGFFFGGGGGGGGGGG@@4GGGFG/GCFFGGGDGG>AFGFFGGGGGGGGGFCDFGGGGFCEC=FGGG$CGDGGGCFGFGGGGGGECEDGGGCFGGGGGFF?GFGGGGGFGGGECGDGGGDCEFEGGFECGGGFCGGGFGGFGGFFGGFGGGGGFGEGGGGGFGGGGGGGFGGGGGGGGGGGFF8DGEGGGGECGGGGGGGEFGGGGGGFFCGGFCFFEFGFGGGGGGGGGECGGGGGGGCFFGGGFAGGGGGGFGGFEGGGGGFGFEGGEGGGGGGGFFGGFGGFFGGGGGGGGGGCBC<A
@NM 66
TGGGGAATATTGCACAATGGGGGAAACCCTGATGCAGCGACGCCGCGTGAGTGAAGAAGTATTTCGGTATGTAAAGCTCTATCAGCAGGGAAGAAGAAATGACGGTACCTGACTAAGAAGCCCCGGCTAACTACGTGCCAGCAGCCGCGGTAATACGTAGGGGGCAAGCGTTATCCGGATTTACTGGGTGTAAAGGGAGCGCAGGCGGCATGATAAGTCTGATGTGAAAACCCAAGGCTCAACCATGGGACTGCATTGGAAACTGTCGTGCTGGAGTGTCGGAGAGGTAAGCGGAATTCCTAGTGTAGCGGTGAAATGCGTAGATATTAGGAGGAACACCAGTGGCGAAGGCGGCTTACTGGACGATGACTGACGCTGAGGCTCGAAAGCGTGGGGAGCAAACAGGATTAGATACCCT
+
EGG>F@7CFGGGGGFGGG9FFGGGGGFGGF?EGGFGGGFGGGGGGGGGCFCEFFFGGGGGGGGGDFD:FGGGGGGDFG8EGGGG9FGGGEFCCGGGGGFGCEGGG:DFGGC8FFFFGGE<FECFC>7FCFFFGGFFDDF@8>FC5FFGECGGEFCGF5AFGDGGGEBB7+CFFGGCC<=CEEAFGFFEFGEFDGCFCE7DC8EGD97/?,F>A?CFGCF:CGGGDDFGGFFECFEF=C@1FD<DBGCFDFF>GGFFFGGF=FA6CGCC>CGGGFFFFF?FE8GGFE<?CGGGFE<8GGE<,9GGGGGGGGGGGGGGFFDGGGGFGF<GGGGGGGGGFFGFGGFCF?GGGGGGGFGGGGGGGGGGGGGFGGGGFGGGGGGGEFFGGGGGGEEGGGGGGFGGGGGGGGGGGGFFFB@CCA
@NM 91705
TGGGGAATATTGCACAATGGAGGAAACTCTGATGCAGCGACGCCGCGTGAGTGAAGAAGTATTTCGGTATGTAAAGCTCTATCAGCAGGGAAGAAAATGACGGCACCTGACTAAGAAGCACCGGCTAAATACGTGCCAGCAGCCGCGGTAATACGTATGGTGCAAGCGTTATCCGGATTTACTGGGTGTAAAGGGTGCGTAGGTGGCAAGGCAAGTCTGAAGTGAAAATCCGGGGCTCAACCCCGGAACTGCTTTGGAAACTGTTTAGCTGGAGTACAGGAGAGGTAAGTGGAATTCCTAGTGTAGCGGTGAAATGCGTAGATATTAGGAGGAACACCAGTGGCGAAGGCGACTTACTGGACGACAACTGACGCTGGGGCGCGAAAGCGTGGGGAGCAAACAGGATTAGATACCCT
+
FGFGGGGGGGGGGGGGGGGGGGGGGGGGGGGGFGGGGGDGGGGGDGG@:EEGGFFGGGGGGGGGGGCFGGGGGGGGGGFFCGGGGGCFGGGF@8EFEFGFGD+@CFGF8BFGCCG<FGGFGGGGCGGCEGDFCGDFGADFFCFGGGFFF7CFFGFGFGGGGFGG-ECGGGCCCGGE>FGGGG>GCFFGGFEFFGC?EGGGGGFGGGCGGGFGFGGGGGG@CFGGGF@FFGGGGGGFEGGECFEGGFDFCFFGAGFGGGGGGGGGGGGCFGGGGGGGGGGGFGGGGFGGGGGGGGGFGGGGFFGGGGGFGGGFFEGGGGGGGFGFCEGGGFDGEFGGGGGGCFB<GGGGFGGGGGGGGGGGGGGGGFCGGGGGGGGGGGGGGCGGGGGDGGGGGGFGGGGGGGGGGGGGGGGCCCCC
@NM 68
TAGGGAATCTTCCACAATGGACGCAAGTCTGATGGAGCAACGCCGCGTGAGTGAAGAAGGTCTTCGGATCGTAAAACTCTGTTGTTAGAGAAGAACACGAGTGAGAGTAACTGTTCATTCGATGACGGTATCTAACCAGCAAGTCACGGCTAACTACGTGCCAGCAGCCGCGGTAATACGTAGGTGGCAAGCGTTGTCCGGATTTATTGGGCGTAAAGGGAACGCAGGCGGTCTTTTAAGTCTGATGTGAAAGCCTTCGGCTTAACCGGAGTAGTGCATTGGAAACTGGAAGACTTGAGTGCAGAAGAGGAGAGGGGAACTCCATGTGTAGCGGTGAAATGCGTAGATATATGGAAGAACACCAGTGGCGAAAGCGGCTCTCTGGTCTGTAACTGACGCTGAGGTTCGAAAGCGTGGGTAGCAAACAGGATTAGATACCCT
+
GGGGDFCFGGGGGGGGGGGGGGGGGDFGFFGGGCF<@FFGGGCGGGGGGGGGGGGGGGGGFGFGGGGGCCGCFGEFEFG9FGGGGGGGGFG8=FGGGDCGC+??EFGGGGCC,EFC8EEDF@FGGGGEGGGGGGGGGG=BGCABGGGEGEGGFGGGGGGFFEAFFGGGGEGGGC@EF;GGFGGFDF@<GGG:CAFEFFECDCEFCFFECFFGGFGGGF9=FCFGEGG57<,D>AFFCGFF?FGGFFCGGGFC@GFF9CFFGGGFGG@5=9>:CCGGEFEFDFCEGFFGGEGDDFFEF,=GFA;,AFE9E4=B,E,GGGGFB8GFAFA@4+=4C,FBF==:GF9D;E<<DFEFEFFGGEEE9GF<GCCGFA,@EEFE<666,,<C,E@GGGGFECB@F8FCC,7FD@CFECFCC;-FEGDFGEF,FGDD9F<FCGFC668C@
@NM 50734
TAGGGAATCTTCGGCAATGGGGGCAACCCTGACCGAGCAACGCCGCGTGAGTGAAGAAGGTTTTCGGATCGTAAAGCTCTGTTGTAAGTCAAGAACGAGTGTGAGAGTGGAAAGTTCATACTGTGACGGTACTTAACCAGAAAGGGACGGCTGACTACGTGCCAGCAGCCGCGGTAATACGTAGGTCCCGAGCGTTGTCCGGATTTATTGGGCGTAAAGCGAGCGCAGGCGGTTAGAAAAGTCTGAAGTGAAAGGCAGTGGCTCAACCATTGTAGGCTTTGGAAACTGTTTAACTTGAGTGCAGAAGGGGAGAGGGGAATTCCATGTGTAGCGGTGAAATGCGTAGATATAGGGAGGAACACCGGTGGCGAAAGCGGCTCTCTGGTCTGTAACTGACGCTGAGGCTCGAAAGCGTGGGGAGCGAACAGGATTAGATACCCT
+
E@FFGGGECFGGG7EEGGG88BFGGDF8B<C@FEGGGGBFGEGDCFEG>CC?AF9,?FGC<EGEG7@FGGGGGGGGGGGGGGGDGGGGGGGGGGGGGGG:F<BFCFGDG?FGGFGGGGGCGGGFGGGEGGGGGGGGGGGGGGGGGDC>+*@CFFGG9FGGGGGGDFGFGFGCGGGGGGFGF2CCFGF?B=B3=EFGC.CCEEG=CGC9FF=>EGGGG>GEGGGDEG*:CEF9;ECEG;EFFGCCC<=E=BF9GGGGFFGGFG>>>@CCAGGGFDFCF=C6FGFFDFDEF?,,9FFB<EE<?54,AGCFCB=FFB,F<EF@EFFB=GGGGDGGGCGGGECEF7GFEF@5<FE7FCFFFF:::@FC7GGGFGFECEFF@:8FGFFGGGGGGFCFGFF;CDCFC,+CFCFGGGGGGGGGGGGGGF9GGGGGGGGGGFFFC?CC9
@NM 86725
TGAGGAATATTGGTCAATGGACGGGAGTATGAACCAGCCAAGTAGCGTGAAGGATGACTGCCCTATGGGTTGTAAACTTCTTTTATACGGGAATAAAGTGGTCCACGTGTGGATTTTTGTATGTACCGTATGAATAAGGATCGGCTAACTCCGTGCCAGCAGCCGCGGTAATACGGAGGATCCGAGCGTTATCCGGATTTATTGGGTTTAAAGGGAGCGTAGGTGGACAGTTAAGTCAGTTGTGAAAGTTTGCGGCTCACCCGTAAAATTGCAGTTGATACGGGCTGTCTTGAGTACAGTAGAGGTGGGCGGAATTCGTGGTGTAGCGGTGAAATGCTTAGATATCACGAAGAACTCCGATTGCGAAGGCAGCTCACGGGACTGCAACTGACGCTGAAGCTCGAAAGTGCGGGTATCGAACAGGATTAGATACCCT
+
BGG@FF<FEFF,FFAE@FCE?EFD7B7F,C9FECFF@GDFF<FFGCGCFGGG<,CAEGFA@FF8FE9<FFEGGFGG9FGGDFFGGG?FFE>C:FCGCFGGCFCBFF+D@<BEF9FF9FCFGGGGFFCFFFA<F9@@FFCDA<:@30FDFAE8BBFFBFGGFGGGGD?FGGCGCG7FEGGDGGFFFEFFGFD@BCF=*GA>ACFCCCFFB??BFFEBECGF:DCF,;@F@@>C:CEC?E2CE?FG0CGFEGGF@GCFF:@%.0FGF7F6>FC3%ECF0,FF=#CF8BA:,<,GGGGGFGFF@FFGF>GBB8?BBF@++F7FFFEGEF7GFFECGFFGFFFF?AFA:C=GGGGFEC:C>FFDGEF7GGFFFE@EB,EF7,8DGGGFC9DGEF;CGGGFEBFC,:GFCFCCGGEGF<C8EGEE9GGGFC,CFE<A,8CB
@NM 76245
TGGGGAATATTGCACAATGGGGGAAACCCTGATGCAGCGACGCCGCGTGAGTGAAGAAGTATTTCGGTATGTAAAGCTCTATCAGCAGGGGAGAAAATGACGGTACCTGACTAAGAAGCCCCGGCTAACTACGTGCCAGCAGCCGCGGTAATACGTAGGGGGCAAGCGTTATCCGGATTTGCTGGGTGTAAAGGGAGCGTAGACGGTTTTGCAAGTCTGAAGTGAAAGCCCGGGGCTTAACCCCGGGACTGCTTTGGAAACTGTAGAACTAGAGTGCAGGAGAGGTAAGTGGAATTCCTAGTGTAGCGGTGAAATGCGTAGATATTAGGAGGAACACCAGTGGCGAAGGCGGCTTACTGGACTGTAACTGACGTTGAGGCTCGAAAGCGTGGGGAGCAAACAGGATTAGATACCCT
+
GGGGGGGGGGGGGGGGGGGGGGGGGGGGGGFGGGGGGGGGGGGGGGGGGGGGGGGGGGGGGGGGGGGGG@FGGGGGGGGGGGGGGGGGGGGGGGGGGGGGGGGGGGGGGGGGGGGGGGGFGGGGGGGGGFGGGGGGGGGGGFFGGGGFAFC0FFGGGGGGGGGGGGGGFGGGGGGGGGGGGFGGGGGGGFCFGGGGEDGGGFGGGGGGGGFGGGGGGGGGGGGGGGGGFDGGGGGGGCF=GGGGGGFFEGGGGGGGGGGFGGFFGGGGFGGGFFFGGGGGGGGGGGGGGEBGGGGGGF<GGFGGGGGGGGCFF=7GGFFCGFEE,GGGFGGFEFGGGGGGGDGCGGGGGGGGGGGGGF<GGGGGGGGGGGGGGGGGGGGGFGGGGGGGGFEGGGGGGGGGFFFFFE9GGGEBCCCC
@NM 87212
TGAGGAATATTGGACAATGGACGAGAGTCTGAACAAGCCAAGTAGCGTGCAGGATGACGGCCCTATGGGTTGTAAACTGCTTTTATAAGGGAATAAAGTGAGCCTCGTGAGGCTTTTTGCACGTACCTTATGAGTAAGGACCGGCTAATTCCGTGCCAGCAGCCGCGGTAATACGGAAGGTCCGGGCGTTATCCGGTTTTATTGGGTTTAAAGGGAGCGTAGGCCGGAGATTAAGCGTGTTGTGAAATGTAGATGCTCAACATCTGAGTGGAAGCGCTAACTTGTTTCCTTGAGTACGCAGAAAGTGGGCGGAATTCGTGGTTTAGCGGTGAAATGCTTAGATATCACGAAGAACTCCGATTGCGAAGCAGCTCACTGGAGCGCAACTGACGCTGAAGCTCGAAAGTGCGGGTATCGAACAGGATTAGATACCCT
+
FGGFGFEGEGGGG,CDFFG<FFGGGGGGGGGGCA,CFFGGFFFGGGGGGCF<CFFGGCGGGGCFFFFEFEE7?EDGGGGF?<?<EGFFEEECF,C?AFCFEGG8=8=F8<?EAB<FFAG,CBDFGG+CEE,:,B<?,5FFFD@7@8BDAA;=<@=CF<,3FD<:C:FEFE>9;;>C8CCCFDF:FG<*<=<<@::>)C7?C<'=EFF8F<<2?B#,4):?;?C9CCEEG,@CFF=:GF:7FD8<F3=E><F92CD$@<:@GF8#CEC##;@#=B>@,,FBF,,DF,8,DD,D<4:FF?,5,E?C=GCCEFF9CEF>444:,,+B=GGGF<AF9AFB,FE??,FF=7C,FFAEC,6@,@C:7F@4,C,GGDEC<FGGGGGECCEACFF@F@GGGGGFFGGFGGE@EFB:7GGGGGGGGGFEFGFFCF9GFFCCCCC
@NM 84459
TGAGGAATATTGGTCAATGGACGAGAGTCTGAACCAGCCAAGTAGCGTGCAGGATGACGGCCCTATGGGTTGTAAACTGCTTTTATAAGGGAATAAAGTGAGTCTCGTGAGACTTTTTGCATGTACCTTATGAATAAGGACCGGCTAATTCCGTGCCAGCAGCCGCGGTAATACGGAAGGTCCGGGCGTTATCCGGATTTATTGGGTTTAAAGGGAGCGTAGGTGGACAGTTAAGTCAGTTGTGAAAGTTTGCGGCTCAACCGTAAAATTGCAGTTGATACTGGCTGTCTTGAGTACAGTAGAGGTGGGCGGAATTCGTGGTGTAGCGGTGAAATGCTTAGATATCACGAAGAACTCCGATTGCGAAGGCAGCTCACTGGACTGCAACTGACACTGATGCTCGAAAGTGTGGGTATCAAACAGGATTAGATACCCT
+
GGGGGFCGFGFGFGFGGGFGGGGGDGGGGGGGGGGGGGGGFGCFGECFGGGGGGGGFFGGGGGGGGGGCFECGGGGFDFGFFGGGFG9FGGFEGCGGGFGGGAFEFFGGGGGGGFGFFEGGFGGGGGGDFGGGGFGGGGGGGGGGGGF8G9DFGGGGGGGGGGGGGGGEG=FCGGGA<FEDGGGGGGGGG@@FGEECFFGFCFFGGFF=GGGGGGFGGGEGEGGGGGGGGGGFGGC?FGFFFCGGFGGGGGGEEGGE>FGGGGFFGGGDGFFDGGGFFGFGGDFFGGGGF9DGGGGGGGGF<EGGGCGGFGGGGGGDGF8GGGGEECDGFCGGGGGGGFFGGGFDGF<GGFGECFF7FFGGGGGGGGGGEFF<FGGGGGGGGGGGGGGGGGGGGGG?GGGFGGGGGFDGGGGFAFDGGGGGEGGGGGFFCGCCCCC
@NM 74
TAGGGAATCTTCCACAATGGACGCAAGTCTGATGGAGCAACGCCGCGTGAGTGAAGAAGGTCTTCGGATCGTAAAACTCTTTTGTTAGAGAAGAACACGAGGGAGTGTAACTGCTCATTCGTTGACGGTATGTAACCGGCAAGTCACGGCTAACTACGTGCCAGCAGCCGCGGTAATACGTAGGTGGCAAGCGTTGTCCGGATTTAGTGGGCGTAAAGGGAACGTAGGTGGTTGTTTAAGTCAGATGTGAAAGTCTTCGGCTTAACCGGAGTAGTGCATTTGAAACTGGAAGACTGGAGTGCAGAAGAGGAGAGTGGAATTCGATGTGTAGCGGTGAAATGCGTAGATATATGGAAGAACACCAATGGCGAAGGCGGCTCTCTGGTCTGTAACTGACGCTGAGGTTCGAAAGCGTGGGTAGCAAACAGGATTAGATACCCT
+
G<EGGGFF@FGD<CFGGGGGAFGD@FG6EFFFCCEFFG-FEG7@FFGGGGCCFGCFF<<FCF?FE,F:=>@,,CFEFG<?,CF<EFGEGF,EBEGGG8?+@+C+84BAF9E@?,,,,C,F,,:,DG++BFF,<F?9,+6@+*4#6;GCC><3>91,:@*3DBC:@FGF:C>?=#FC4GFFF9>F7<:##<G38:7:C7@;FCFFA?#G8?=4?FGGGGGF=9DD,GC0*F@,,BAFCGFF<3,@,FGGGC>>6+3@7CGGFB+EF>ED=C,,F<FE,C,,<FEAGGGGAC,588,,GGGGF;;C,CGEFB,4,C:GEB?:AB,<=GGGCGGEGFFGGGG@GGFGGGGGFE,,CGGGGGFD6CC,,GGGGGFC+GF<FC,,,FC,,DCGF9GGGGEF@,<GGDEE,GGGGGGFEGGGGGGF9GGGGGGGGGGGGGGGCCCCC
@NM 75
TGGGGAATATTGCACAATGGGGGAAACCCTGATGCAGCGACGCCGCGTGAGTGAAGAAGTATTTCGGTATGTAAAGCTCTATCAGCAGGGAAGATAATGACGGTACCTGACTAAGAAGCCCCGGCTAACTACGTGCCAGCAGCCGCGGTAATACGTAGGGGGCAAGCGTTATCCGGATTTACTGGGTGTAAAGGGAGCGTAGGTGGCAAGGCAAGTCAGATGTGAAAACCCGGGGCTCAACCCCGGGACTGCATTTGAAACTGTCTAGCTAGAGTGCAGGAGAGGTAAGTGTAATTCCTAGTGTAGCGGTGAAATGCATAGATATTAGGAGGAACACCAGTGGCGAAGGCGGCTTACTGGACTGTAACTGACACTGAGGCTCGAAAGCGTGGGGAGCAAACAGGATTAGATACCCT
+
9CFGGEGGGGFGGGGGGGGGFGFGGGGGGGGGGGGGGGCGGFGGGGGCGGGGGGCFFFG<EFAFGGGCEFGGGGGGGGGGGGGGGGGGGGGG7FGFFGGGGGGGG@AF9FEFFGEAFFF,BCFGGGGF@FGC7@1DFDCFFGGCGEEG?CCAFGFFFFGDFEDGGG@GEFCFC7/FCF8??C-F8FFEGGGFFCEFGGFGFC>CF@,AFACFFG55CCCGGGGGEE<?EE7GGGGGGGGGGFGF@FGGGF>9GGGGGG=EFF69F?FG44FCGGFFFFGD>F;E<9C,9GF,CCFFEGFAGGGGDGDGGGGGGGCCE9CF9FDFFF8F@C9DCFGGGGGDGGGGGGGGGGGFGGGGGGGGGGGFGGGGGGGFAGFGGCF8GGGGGGGGFEGGGGGGGEGFGGGGGGGGFFFC@8CC
@NM 76
TGGGGGATATTGCACAATGGGGGAAACCCTGATGCAGCGATGCCGCGTGGAGGAAGAAGGTTTTCGGATTGTAAACTCCTGTCGTAAGGGAAGAGGAAGGACTGTACCTTACAAGAAAGCTCCGGCTAACTACGTGCCAGCAGCCGCGGTAATACGTAGGGAGCGAGCGTTGTCCGGAATGACTGGGTGTAAAGGGAGCGTAGGCGGGAGGGCAAGTCAGATGTGAAACCTGAGGGCTCAACCTTCAGACTGCATTTGAAACTGCTGTTCTTGAGTGAAGCAGAGGTAAGCGGAATTCCTGGTGTAGCGGTGAAATGCGTAGAGATCAGGAGGAACATCGGTGGCGAAGGCGGCTTACTGTGCTTTTACTGACGCTGAGGCTCGAAAGCGTGGGGAGCAAACAGGATTAGATACCCT
+
FGFGG7:FFFGGGGGGGGGGGGGGG<FGGFGGGCFGGG::FGGGGGGGGG>FFC,EFFGGFDFFFGGCFGGGGGGGGGFGGGGGGGGGGGEFFEGFGBEGGGGGFAFGGGGGFGGGFFGGGGGE:FF<FGGGDCF8FCFCFGGGGGGGGGG<FGGGFGC>CFFGGGGGDGG<BC=CEGEGGGG;FGG-CFGGFFFGGG>E85FC0:EF@.FA@FFFCEGG79GFDF?CCGC>8GGGGGGGGGGE<9<>307EFG+GF9FGGGGGGFDA9FCE7FFE;9GE8>GFFGEGCGGGGGGFFEEC8GGFCGFCGD?GGEGGGGF<CEE9EGGGGGGGFCFCB7GGCGCFGGGGGGGGGF9GGECE,GFGGGGGGFFCGGCGGFGGGGGGGGGGF7FGGFFGGGGGGGGGGGGGFGGFCCCCC
@NM 81476
TGAGGAATATTGGTCAATGGACGAGAGTCTGAACCAGCCAAGTAGCGTGAAGGATGACTGCCCTATGGGTTGTAAACTTCTTTTATACGGGAATAAAGTGGTCCACGTGTGGATTTTTGTATGTACCGTATGAATAAGGATCGGCTAACTCCGTGCCAGCAGCCGCGGTAATACGGAGGATCCGAGCGTTATCCGGATTTATTGGGTTTAAAGGGAGCGTAGGTGGACAGTTAAGTCAGTTGCGAAAGTTTGCGGCTCAACCGTAAAATTGCAGTTGATACTGGCTGTCTTGAGTACAGTAGAGGTGGGCGGAATTCGTGGTGTAGCGGTGAAATGCTTAGATATCACGAAGAACTCCGATTGCGAAGGCAGCTCACTGGACTGCAACTGACACTGATGCTCGAAAGTGTGGGTATCAAACAGGATTAGATACCCT
+
GGGGGGGGGGGGGCEEGGGGGGGGCEGFGGGCFFGGGGGGGGGGGGGGGGGGGFGGGGGGFFGGGGGGGGGGGGAFGFGGGGGGGGDGGGGFGFEEGFFGGFGFGGGDGEFGFFFGGGGCFGGGGGGGF7EGGFGGGGFG=GGCFGEGGGGFGGDFGGGGGFGG?BFGGGGGDGC7EGG<:DCC*=CFFEFGGFGG><CA<;FGGFGGCGFFGFGFGG@BCGECCFFGGGFGAA<DFFFFGC::>EGGEC>GGFDFEGGGFGEDGGGGFGFGGGGFFECFEFGGGDGGFGGGGGGFFDGGGGGGGCF7F8FFFFCGGGFGEGGGGGGGGGGGGGGGGGFGGGF@GGGFGGGGGFEFDGGGGGGGGGGGGGFFGGGGGFFGGGGCGGGGGGFAGGGGECEF?GGGGGGDGGGGGGFEGGGFGGGGGGGGGEGCCCC<
@NM 78
TGAGGAATATTGGTCAATGGACGGGAGTCTGAGCCAGCCAAGTAGCGTGAAGGATGACTGCCCTATGGGTTGTAAACTTCTTTTATACGGGAATAAAGTGGTCCACGTGTGGACTTTTGTATGTACCGTATGAATAAGGATCGGCTAACTCCGTGCCAGCAGCCGCGGTAATACGGAGGATCCGAGCGTTATCCGGATTTATTGGGTTTAAAGGGAGCGTAGGTGGACAGTTAAGTCAGTTGTGAAAGTTTGCGGCTCAACCGTAAAATTGCAGTTGATACTGGCTGTCTTGAGTACAGTAGAGGTGGGCGGAATTCGTGGTGTAGCGGTGAAATGCTTAGATATCACGAAGAACTCCGATTGCGAAGGCAGCTCACTGGACTGCAACTGACACTGATGCTCGAAAGTGTGGGTATCAAACAGGATTAGATACCCT
+
GFGGGGGGGGGGGGGGGGGGGGGDEFGGGGGGGGGGGGFG8FGGGGEGGGGGGFEDGGGGGGGGGGGGGGDFGGGFGGGGGGGGGGG9FEFGGDFEGGGGGBEGGGG@FGGGGCEFGGGGAFFGFCG@FGFGGGGGFGGG<FCGG;:FGFGGG?GGGG@GGGGGGGGGCEGGG;FGEEGDF?F=CFG?<FFBB<FEFEF:CFGGGGFCDFG?CGC8DCFE>FCFCG@?CG@FCGGCFCE/GGGGCFEGGGCE@EGGF:GFFCDDCGEFF?GGF8GF3C<CGGGGGGGFEFEFFGGEE9GGGGGGGF:EDGFGGFGGGGF8GGGGDGGGGGGGGGFGGECFFGFFGGFGGGGGGGECFCGGGGGGFGGGGGFGGGGGGGFGGGFCGGGGGGF9FGGG@GFED7GGGFGGFC@FF9CGGFGGFGGGGEGGGFGCCCCC
@NM 75706
TGAGGAATATTGGTCAATGGACGGGAGTCTGAACCAGCCAAGTAGCGTGAAGGATGACTGCCCTATGGGTTGTAAACTTCTTTTATACGGGAATAAAGTGGTCCACGTGTGGACTTTTGTATGTACCGTATGATTAAGGATCGGCTAACTCCGTGCCAGCAGCCGCGGTAATACGGAGGATCCGAGCGTTATCCGGATTTATTGGGTTTAAAGGGAGCGTAGGGGGACAGGTAAGTCAGTTGTGAAAGTTTGCGGCTCAACCGTAAAATTGCAGTTGATACTGGCGGTCTTGAGTACAGTAGAGGTGGGCGGAATTCGTGGTGTAGCGGTGAAATGCTTAGATATCTCGAAGAACTCCGATTGCGAAGGCAGCTCACTGGACTGCAACTGACACTGATGCTCGAAAGTGTGGGTATCAAACAGGATTAGATACCCT
+
GGGGGGGG@EGGGFGGGGGGGFFDC7@BFFFGGGFGGGGG8EC9CFGFGFFGDGGGGFDFFGFF@EEFFGGECFGG,?F?FFFGCCEAFEEFEFGF,,CB9,CEDFEEEFFEEFF,?EEFEBEGFG9FGGEG,,,<<FFF<1B<=A>8DF8:+1C@FF<=GDBCCCF@<<FC@<FC1>1>D:CFDE;FEC::@?1?CFFFFFFFBCCFGEFCF@>3C8C8><C*FD=>7:/FCGFFGGDGFGGFGGF:><9@7GDDECFDCCD<FF3FFFF>FGGF<AGFDF><8,FFGEAGFFFFF;A,EEFB++CGGFGGGGGGFD@FGFGDGGGFGGGGGGGGFEGGFEF@F:,,GGGGGFF:CC,FGGGCGGGGGGGGGFGGGGFDF<GGGFGGGGGGEGF<GGFF@GGGGGGGGGGFC,FDGGGGGGGGFEGDFFGCC<C@
@NM 80
TGGGGAATATTGCACAATGGGGGAAACCCTGATGCAGCGACGCCGCGTGAGCGAAGAAGTATTTCGGTATGTAAAGCTCTATCAGCAGGGAAGAAAAAAATGACGGTACCTGACTAAGAAGCCCCGGCTAACTACGTGCCAGCAGCCGCGGTAATACGTAGGGGGCAAGCGTTATCCGGATTTACTGGGTGTAAAGGGAGCGCAGGCGGGGCGGCAAGTCTGATGTGAAAGCCCGGGGCTCAACCCCGGGACTGCATTGGAAACTGTCGTACTTGAGTATCGGAGAGGTAAGTGGAATTCCTAGTGTTGCGGTGAAATGCGTAGATATTAGGAGGAACACCAGTGGCGAAGGCGGCTTACTGGACGATAACTGACGCTGAGGCTCGAAAGCGTGGGGAGCAAACAGGATTAGATACCCT
+
FGGGGFGGFGGGGGGGGGGGGGGGGGGGGGGGGGGGGGGGGGGGGGGGGGGGGFGGGGGGGGGGGGGFGGGGGGGFGGGGGGGGGGGGGGGGGGGGGGGGGG9FGGGGGGGGGDGGGGGGFFGGGECCGGGGFGCGGGGGGGGGFGFEEEECFEGGGGF,;FFGGGGGGGGEGGFCGFGGGGGFEGFFGGGFFFGGGGFEGGFEGGECE#FEGGCFCC3FEGGGGGGFGCGGGFFEGDCGFCFF>EFGGG::GGGGGGDFGGGCEGGFE<GGGFGGGEGGGGFEGGGGGGFAF?GGGGGGGGFGGGGGGGGFAGFGEGGGGGFEAFAGFGGFDGGDGGGGGGFF7GGGGGGGGGGGGGGGGGGGGGGGGGGGGGGGGGGGGGGGGGGGGGGGGGGGGGGGGGGGGGGGGGFEFECCCCC
@NM 81
TGGGGAATATTGCACAATGGGGGAAACCCTGATGCAGCGACGCCGCGTGAGCGAAGAAGTATTTCGGTATGTAAAGCTCTATCAGCAGGGAAGAAAAAAATGACGGTACCTGACTAAGAAGCCCCGGCTAACTACGTGCCAGCAGCCGCGGTACTACGTAGGGGGCAAGCGTTATCCGGATTTACTGGGTGTAAAGGGAGCGCAGGCGGGGCGGCAAGTCTGATGTGAAAGCCCGGGGCTCAACCCCGGGACTGCATTGGAAACTGGCGTACTTGAGTAGCGGAGGGGGAAGTGGAATTCCTAGTGTTGCGGTGAAATGCGTAGATATTAGGAGGAGCACCAGTGGCGAAGGCGGCTTACTGGACGATAACTGACGCTGAGGCTCGAAAGCGGGGGGAGCAAACAGGATTAGATACCCT
+
C@EFGGGGGAFFGFGGGGGFEDDC6CEEFGGGFFCFGFFFDFGEGGEG:F,,4>+CGCFFF<,CEFGCFFGGEGFFFDFF<E<BDC,,A74F:EB<F<CGG?A<7+BBFGGGGG9,:,@FFG,@<F@G7F:FF;EGFGG7>::,3<C>F84FC8;FCCC<<:*<EG@*<11C7C*,2<?C*;60AFCA;6E=<<EC<=,:8>8CGG><5#4/?>?EFFCF7C<<CEC7:4)<0GGGFFD,GFC@4+:8,7FF=C?<D=<CD9B=36++@D:,AFA2++++BCC6@,E,,FFEFFE?=AA?C,9GDEF>@45,<C5+ECCF99EGE9,GFF8GF?F:,,CFFGGF=B@EEF@6+,@@@,,CC@CC@<AGGF:@@,CGFCE8@GF@:?C;C@7@+GF8,FECGFEFDCEECAFFEC6A,8-
@NM 82
TAGGGAATCTTCGGCAATGGGGGCAACCCTGACCGAGCAACGCCGCGTGAGTGAAGAAGGTTTTCGGATCGTAAAGCTCTGTTGTAAGTCAAGAACGAGTGTGAGAGTGGAAAGTTCACACTGTGACGGTAGCTTACCAGAAAGGGACGGCTAACTACGTGCAAGCAGCCGCGGTAATACGTAGGTCCCGAGCGTTGTCCGGTTTTATTGGGCGTAAAGCGAGCGCAGGCGGTTGTATAAGTCTGAAGTTAAAGGCTGTGGCTAAACCATAGTTCGCTTTGGAAACTGTCAAACTTGAGTGCAGAAGGGGAGAGTGGAATTCCATGTGTAGCGGTGAAATGCGTAGATATATGGAGGAACACCGGTGGCGAAGGCGGCTCTCTGGTCTGTAACTGACGCTGAGGCTCGAAAGCGTGGGGAGCGAACAGGATTAGATACCCT
+
GGGGGGGGGGGGGGGGGGGGGGGGGGGGGGGGGGGGGGGGGGGGGGGCCFGFEFGGFGGGFFGFGGGGDEEG8FEFFGGGFGGGGGGGEFFGGGGFG:F:FGGGGFGGGGGGGGGGGGGGFCDGCDGGGGGGGGGGFEFF<FFCFCF7FEE@*?F9FD@:FG7FGGGGGFGECECF5,2,37,<C6>GGFG@;;B7<A?9AC#8;9EFGGGG<FFGGEEEG;<GGGEC>CGG5:##9DFFFCGGEC7C@C><9FGFFFFFFGD$>C8@ACFF>+78D<DFFGGGFFADF9CGCGFEE9B,B9CCGGDGGFCFCGFAGF9FGFFCFFE=DEGEF9GFFGGEGFFFFFEFFC,EF<9GGGGGGGGFCFEGGGEGGGGFFCFFGFGGGGGGGGF@GGGGFCDGFFGGGFFGGGGGF@GGGGGDGGGGGGGGGGFDGGFFC@AA-
@NM 79422
TGAGGAATATTGGTCAATGGACGAGAGTATGAACCCGCCAGGTAGCGTGCAGGATGACGGCCCTATGGGTGGTAAACTGCGTGTATAAGGGACTAACGTGAGCCTCGTGAGGCTTTTTGCATGTACCTTATGAATAAGGACCGGGTAATTCCGTGCCAGCAGACGAGGTAATACGGCAGGTACGGGAGTTATCCGGATTCATTGGGTTTAAAGGGAGCGTAGGCCGGAGATTAAGCGTGTTGTGAAATGTAGATGCCCAACATCTGAACTGCAGCGCGAACTGGTTTCCTTGAGTACGCACAAAGTGGGCGGAATTCGTGGTGTAGCGGTGTAATGCTTAGATATCACGAAGAACTCCGATTGCGAAGGCAGCTCACTGGAGCGCAACTCACTCTGAAGCTCGAAAGTGCGTTTATCGAACAGGATTAGATACCCT
+
A86CFF8CFEFE9F,F9EF@FD@F@+:F,,6EF9F@FC@@B@,6FFFFGGFFCB84ACB7:++:9:CFGF,>FC<FFDF9+B+BAFFDFGF,+::5,8B4=FGF=FF==AFG<?FEB,:>?<DG<,85CDF9?5,??>@,DB@>+8F>F,,:3D8++33*,@33@5@7>,8,8,>>*>FC7,=<7C7F<+<,,<=::@</CECC@F<9<?<FF9F*/08?BCD72,;;C/8ACF?,1GGF<9C;;@;7;@,89D>@#<DGGGGFC==,F=:E>EF+8F5:33,FA<FDCE?A6@F7DFDCE5,BBBC:F<CEC<:CC<DF,,@B@+4:,B6,9FFCFCA@5,<,C7EC,<9@CB+@@7E@@@7FCFGDFF,<9CFGF@CF7F7C9F@E,-;;,F6;,F7F@FE;,:7EC@C,8<CC@,C=C6,,5@C<9E;66,<8
@NM 61663
TGGGGAATATTGCACAATGGGCGCAAGCCTGATGCAGCCATGCCGCGTGTATGAAGAAGGCCTTCGGGTTGTAAAGTACTTTCAGCGGGGAGGAAGGGAGTAAAGTTAATACCTTTGCTCATTGACGTTACCCGCAGAAGAAGCACCGGCTAACTCCGTGCCAGCAGCCGCGGTAATACGGAGGGTGCAAGCGTTAATCGGAATTACTGGGCGTAAAGCGCACGCAGGCGGTTTGTTAAGTCAGATGTGAAATCCCCGGGCTCAACCTGGGAACTGCATCTGATACTGGCAAGCTTGAGTCTCGTAGAGGGGGGTAGAATTCCAGGTGTAGCGGTGAAATGCGTAGAGATCTGGAGGAATACCGGTGGCGAAGGCGGCCCCCTGGACGAAGACTGACGCTCAGGTGCGAAAGCGTGGGGAGCAAACAGGATTAGATACCCT
+
GGGGEGGGGGGGGGGGGGGGGGGGGGGGGGCDFFGGGGGGGGGGGGGGGGGGGGGGGGGGGGGGGGGEGGGGGGGGGGGGCGGFGGFGGGGGGGGFGGGGGFDGGGF<FFGGGGFFGGGGGGGFGGGGGGGGGGGGGGGFGGGGGGFGEGGGGGGFGGGGGFGF@FFGGGGGG?GGGGGGGGEGGGGGEGGGGEEEFGGGGGECCGGGGGGGGGGGGGGEGCGGFGGGGGG8GGGGFFCFACGGFFGGGGGEFGGGGGGGGGGFGGGGFFFGFFFGFFGCCFDAGGGGGCFGGGGGGGGGGGGFCFGDEGGFGFGGGGGGGGGGF<CFDGGGGGGGGGGGGFGEFGFFGFGGGGFGGFGGGGGGF7GGGDEFFCEGDCGEGGGGGGGGGGFGGGGGGGFFFGGGGGGFGGGGGGGGGGGGGGGGGGGGGGGGGGGGCCCCC
@NM 85
TGGGGAATATTGCACAATGGGCGAAAGCCTGATGCGGCGACGCCGCGTGAGCGAAGAAGTATTTCGGTATGTAAAGCTCTATCAGCAGGGAAGATAATGACGGTACCTGACTAAGAAGCACCGGCTAAATACGTGCCAGCAGCCGCGGTAATACGTAGGGAGCAAGCGTTGTCCGGATTTACTGGGTGTAAAGGGTGCGTAGGCGGCTTTGCAAGTCAGATGTGAAATCTATGGGCTCAACCCATAAACTGCATTTGAAACTGTAGAGCTTGAGTGAAGTAGAGGCAGGCGGAATTCCCCGTGTAGCGGTGAAATGCGTAGAGATGGGGAGGAACACCAGTGGCGAAGGCGGCCTGCTGGGCTTTAACTGACGCTGAGGCACGAAAGCGTGGGTAGCAAACAGGATTAGATACCCT
+
GGGGGGGGGGGGGGGGGGGGGDCFGGEFGGFGGGGGGGDGGGGGGGGGDGGGFEFGGGGGFGGGGGGEGGGGFGGGGCFGGGG9EGFFFG7F=EFFGGGGGGDEGGGGGFGGDFG9=>FGGGGGEEGGGGGGFGCFGAB@>AFGEG;FF8B?FGGG@GGG-CFFGGC=B-?GG@9FDGGGFFGGFFFFFFGFF?EF58:8CFDDFFEGGFGGGFGGGGGFGGGG@@FGGFCGGGGGGGFCGCFFFFGFFCFEDFGCFFBFDB?B;@<CFFF?,GEF4.GGGGGGEDDGGEDEF<EGDGGC8CF>8@GFGGFGFCGGGGFEB?<EFCCGGFGGGGFF9FDEGEF?GGFFCFF:DFFDGGF?GFDGGGGGGGFEFGGGGF@8CGGGGGGEC-GGCGGGGGGGFEDGEFFGGGGCCCCC
@NM 62651
TGGGGAATATTGCACAATGGGGGAAACTCTGATGCAGCAACGCCGCGTGAAGGATGACGGTTTTCGGATTGTAAACTTCTTTTCTTAGTGACGAAGACAGTGACGGTAGCTAAGGAATAAGCATCGGCTAACTACGTGCCAGCAGCCGCGGTAATACGTAGGATGCAAGCGTTATCCGGATTTACTGGGTGTAAAGGGAGCGCAGGCGGGACTGCAAGTTGGATGTGAAATACCGTGGCTTAACCACGGAACTGCATCCAAAACTGTAGTTCTTGAGTGAAGTAGAGGCAAGCGGAATTCCGAGTGTAGCGGTGAAATGCGTAGATATTCGGAGGAACACCAGTGGCGAAGGCGGCTTGCTGGGCTTTAACTGACGCTGAGGCTCGAAAGTGTGGGGAGCAAACAGGATTAGATACCCT
+
GGGGGGGFGGGGGGGGGGGFGGEEGGGFGGGGGGGGGGGGGGGGGFGGGGGGGGGGGGG>FEGCFGG:FGGGGGGGGGGGGGGGGGGGGGGGGGGGGGGGGGGFGGGGGGGGCFGGCFGGGFGFFGGG@DGG@GGGGGGGGGGGFGFEGGGEEFFFGF>FFGGGGGGGCGGDEEGDGF??E=GGGGGGGFFFGGFFFEFE@D7EFGDGGGBFFGGGGGGGFGFGGFGGGFFGGGGEGGGGGGGG7FGGGGGEGFFFFFGGFFGGGGFGGFE?=GGGFGFGGGBCEE===C@FDFFGGGEFFE<GGGGGGGGGGGFEEGGGGGGFCFEGGGFECAFEFGFFFFGGFGGGGEEGGGGFGCGFGGDFEFGGGFGGGGGGG@E8FDGGFEGGGGGGGGGGGGGFGGFGEECDGGGGFE@@8CC
@NM 81465
TGAGGAATATTGGTCAATGGGCGAGAGCCTGAACCAGCCAAGTAGCGTGAAGGATGACTGCCCTATGGGTTGTAAACTTCTTTTATAAAGGAATAAAGTCGGGTATGGATACCCGTTTGCATGTACTTTATGAATAAGGATCGGCTAACTCCGTGCCAGCAGCCGCGGTAATACGGAGGATCCGAGCGTTATCCGGATTTATTGGGTTTAAAGGGAGCGTAGATGGATGTTTAAGTCAGTTGTGAAAGTTTGCGGCTCAACCGTAAAATTGCAGTTGATACTGGATATCTTGAGTGCAGTTGAGGCAGGCGGAATTCGTGGTGTAGCGGGGAAATGCTTAGATATCACGAAGAACTCCGATTGCGAAGGCAGCCTGCTAAGCTGCAACTGACATTGAGGCTCGAAAGTGTGGGTATCAAACAGGATTAGATACCCT
+
FGGGGFGGGGGGGCFFGGGFGGGGGGGGGGGGGGGGFFGGGGGG9,CFGGGGGFGGEFGGFFG?EGGGFGGFGGGGG<FGGFGGGGGFGGGGGGEFFFCGCCEBFGGG,EFEFCF@DGGGGFGFFGGGGGGGGGGGGGG?GGDGGG2FGAFFDFGGGD@FFGGG;GGGGGFFGGGGGGDEGGGGGGGGGGG:@;CEEGFGFGGFFFFE=GCFDGGGGFEEGFGGGGFGFEFGGGG4CGGGFFFEFGCFGGFFFEC8EEFGGGGDGGFGF9GGGGFGA5ABFC<EE;75,GGGGGGCFC,GGGGGFDC@7GGGGGGEFDGGGGGGGFF8E,CGGGGGFE<9GGFGFFFFFGEGFC:7GGFGGGGFFE<GGGGECGGGFGFFGGGGFGGFFGGGGGGFFEGDC@FGFGGGGGGGFGGGGFAFFGFGFFGGGFFC@CCC
@NM 88
TGAGGAATATTGGTCAATGGACGAGAGTCTGAACCAGCCAAGTAGCGTGAAGGATGAATGCCCTATGGGTTGTAAACTTCTTTTATATGGGCATAAAGTGAGCCACGTGTGGCTTTTTGTATGTACCATAAGAATAAGGATCGGCTAACTCAGTTCCAGCAGCCGCGGTAATACGGAGGATACAAGCGTTATCCGGATTTATTGGGTTTAAAGGGAGCGTAGGCGGAAGCTTAAGTCAGTTGTGAAAGTTTGCGGCTCAACCGTAAAATTGCAGTTGATACTGGGTTTCTTGAGGTCAGTAGAGGTAGGCGGAATTCGTGGTGTAGCGGTGAAATGCTTAGATATCACGAAGAACTCCGATTGCGAAGGCAGCTTACTGGACTGTAACTGACGCTGATGCTCGAGAGTGTGGGTATCAAACAGGATTAGATACCCT
+
CFCFDFGG<FFGGFFA<<F8EFGGGEGGGFGGGGGGGGGGDF9FDFEGG,CFCF,B8@CFAD88C,C,C<FFCFGECEEFGGGGGGGGGFA:,CF,CFC9,,AFFFCFGGFB=B,EFFGGGG9<E,?FCF,CFEEF9<A@BBCEEFEFGG9FDF9,CDFGCGGG7>FDGGE=CC@FG2,,@#@FEGF?C;AF?9,>F>787#F<8FF:FCF:F8CCCGGGDBE<7@5@9F?EC0D:*/E<<EDC9CE:#<GFCGGFFEDFEGGGGGGGFEF@C@$EFDFE<CC7A,FGFGGFEB4,FGFAFGEF8F:+GGFECGGGFDGGGGGGE@,E?C,9GGGGFCAF@FA8DCFGGGGFFF:CFC,7GGGGFFFE?FFFECFCFCGFCGFCGCGGGDFEGGGGFEC:CCEC8GGEF<EGGGGGGCGGGGGGAFFCDFE@CCCC
@NM 89
TGGGGAATATTGCACAATGGGGGAAACCCTGATGCAGCGACGCCGCGTGAGCGAAGAAGTATTTCGGTATGTAAAGCTCTATCAGCAGGGAAGAAGAATGACGGTACCTGACTAAGAAGCACCGGCTAAATACGTGCCAGCAGCCGCGGTAATACGTATGGTGCAAGCGTTATCCGGATTTACTGGGTGTAAAGGGAGCGCAGGCGGTGCGGCAAGTCTGATGTGAAAGCCCGGGGCTCAACCCCGGTACTGCATTGGAAACTGTCGTACTAGAGTGTCGGAGGGGTAAGCGGAATTCCTAGTGTAGCGGTGAAATGCGTAGATATTAGGAGGAACACCAGTGGCGAAGGCGGCTTACTGGACGATAACTGACGCTGAGGCTCGAAAGCTTGGGGAGCAAACAGGATTAGATACCCT
+
EGGGGGGGGGGGGGGGGGGGGGGGGGGGGGGGGGGGGGGGGGGGGGGGGGGGGGGGFGGECFGCFGGFGGGGGGGGGGGGGGGGGGGGGGFGGGGGGGGGGGGGGGEFGGGGGGGGGGGGGGGGGGGGGGGGGGGGGGGGGGGGFFGGGGGGCFGGFGGGGGFGDFGFGGGDFGFGGGEFFGGGGGGFGDFGFGGGGGDFFEEGGGGGGGEG9EACGGGFFFCFGGGGGGGGGGGCGGGGGGGGGGGGGGFGGGDDFFFEFGGGGGGGGGGGFGGGGGGGGGGGFGGGGFFDFGGFGGGGFGGGF>GGGGGGGGGGGFFGGFGGGGGFGGFGGGGGGGGGGGGGGGGDGGGGGGGGGGGGCGFF9GGGFGGGGGGGGGGGFGGGGGFDC-GGFFGGGGGGGGGGFECGGFFECCCCC
@NM 90
TAGGGAATCTTCCACAATGGACGCAAGTCTGATGGAGCAACGCCGCGTGAGTGAAGAAGGTCTTCGGATCGTAAAACTCTGTTGTTAGAGAAGAGCACGAGTGAGAGTAACTGTTCATTCGATGACGGTATCTAACCAGCAAGTCACGGCTAACTACGTGCCAGCAGCCGCGGTAATACGTAGGTGGCAAGCGTTGTCCGGATTTATTGGGCGTAAAGGGAACGCAGGCGGTCTTTTAAGTCTGATGTGAAAGCCTTCGGCTTAACCGGAGTAGTGCATTGGAAACTGGAAGACTTGAGTGCAGAAGAGGAGAGTGGAACTCCATGTGTAGCGGTGAAATGCGTAGATATATGGAAGAACACCAGTGGCGAAAGCGGCTCTCTGGTCTGTAACTGACGCTGAGGTTCGAAAGCGTGGGTAGCAAACAGGATTAGATACCCT
+
AGGGGGGGGGGGGFGGGGGGGGGGGGGGGGGGGGGGGGGGFFGEGGGGGGGGGGGGGGGGFGFFFGGGGEGGGGGGGFFDFGFGEFGGGFFEGCFFGGGGGGGGGGFGGGGFGGFGGFCFGGGGGGFGEGGGGGGGGCBFEFGDFFGGGEDEFGGFCFFDGGGG7DFGFGGD?GFGGGGFE?GEGFF8CFGGGEG5DFGEEGGFFFFGFGGFEGEEGGCCECDEGEFEG:GE;GGFGGFGGFFGGGDCFFCC@EEF9E8FGFDFGGGFFEG=FDEB4?FGGGGC?FEECGGGGGGFEFD==F;EFGEFFFDEAGGGFB@GFEFCFGGGGE@FC,FAGEGEEGFF@B,CGGCGFGGGGEDCEGGGGF@CCFF@@+F@C:EF,FCGFGFGFFGGEF@7FDGGGGEEFFEGFCCEF7GGE<F,GFFGFFEFFF9GFF@;,C@@@
@NM 82576
TGGGGAATATTGCACAATGGGGGAAACCCTGATGCAGCGACGCCGCGTGGAGGAAGAAGGTCTTCGGATTGTAAACTCCTGTTGTTGAGGAAGATAATGACGGTACTCAACAAGGAAGTGACGGCTAACTACGTGCCAGCAGCCGCGGTAAAACGCAGGTCACAAGCGTTGTCCGGAATTACTGGGTGTAAAGGGAGCGCAGGCGGGAAGACAAGTTGGAAGTGAAATCTATGGGCTCAACCCATAAACTGCTTTCAAAACTGTTTTTCCTGAGTAGTGCAGAGGTAGGCGGAATTCCCGGTGTAGCGGTGGAATGCGTAGATATCGGGAGGAACACCAGTGGCGAAGGCGGCCTACTGGGCACCAACTGACGCTGAGGCTCGAAAGTGTGGGTAGCAAACAGGATTAGATACCCT
+
GGGGGGGGGGGGGGGGGGDGGGGGGGGGGDFGGGGGGGGGGGGGGGGGGGDGGGGGGCCGGGGGGGGGGGGGGCGGGGGGGGFGGGGGGGGGGDFGGGGGGGGGGGAFGGGGGFGGGGGGGGDGGGGGGGGGGG?FGGGGGCGGGGGGGGGGGGGGGGGG=GGGGGGGGFFGGGDGGGGGFG?GGGGGFGGFGGGGGGGGGGGGGGGGGGGGGGGGGGFGGGGGGGGGGGGGGGGG<FGFDGGGGGGGGGGGGGGGGGGFGGGGGGFEGFGDFGGGGFGGGGGGGGGGGGGFGGGGGGGGGGGGGGGFFDFGFGGGGGGGGGGGEGGGGFGGGFFFCGGGGGGGGGGGGGGGFGGGGGGGGFF8GGGGGGGGGGGGGGGGGEGGGGGGGGGGGGGGGGGGGGGGGGGGGGGCCCCC
@NM 73021
TGAGGAATATTGGTCAATGGACGAGAGTCTGAACCAGCCAAGTAGCGTGCAGGATGACGGCCCTATGGGTTGTAAACTGCTTTTATAAGGGAATAAAGTGAGTCTCGTGAGACTTTTTGCATGTACCTTATGAATAAGGACCGGCTAATTCCGTGCCAGCAGCCGCGGTAATACGGAAGGTCCGGGCGTTATCCGGATTTATTGGGTTTAAAGGGAGCGTAGGCCGGAGATTAAGCGTGTTGTGAAATGTAGACGCTCAACGTCTGCACTGCAGCGCGAACTGGTTTCCTTGAGTACGCACAAAGTGGGCGGAATTTGTGATGTAGCGGTGAAATGCTTAGATATCACGAAGAACTCCGATTGCGAAGGCAGCTCACTGGAGCGCAACTGACGCTGAAGCTCGAAAGTGCGGGTATCGAACAGGATTAGATACCCT
+
GDEFGG,<EFGGGGGGGGDGGGGGGDGGFGGGFGGGGGGGDFGGGGGGDGFGGGGGGGGGGGGD8FGGGGGG@FGGFFGEGGGGFGGEG9CGFGGGGGGFDGGGFGFFCGGFGGGGGGGGGGCEEFGGGGGGGGGGGGGFEFEGGGGG>FGG??DGGGGGGGGGGGGGGGG@GFFDACCCDCFGGGGCFGEGGFGG7CGG,?GGFG?FFEFFFGGDGGGGGGD>CCE9GFCGGGFCBFGGGGFEGDA?;F@3<C?7GFGFFGF<FC@F>F<9BF7FC?GFGGGF@8AEA:GFFEEFC=,95EDGEF7>GFFEFGFGF?FGAGGGGGGGGFDFGFGGGGGFGFGGCFGGGGGGFC67F7GFF>GGGGGGGGGGGFCGGGGGGGFFECCFCGGEGFGGFEGFFGGGGGGGGDGGGFGGECFC9FGFFFGGGF@ACC@C
@NM 93
TGAGGAATATTGGTCAATGGGCGAGAGCCTGAACCAGCCAAGTAGCGTGTGGGAAGAATGCCCTATGGGTTGTAAACCACTTTTGCAGGAGGGTAAAATGCTTCACGTGTGGAGTATTGCAAGTATCCTGCGAATAAGGACCGGCTAATTCCGTGCCAGCAGCCGCGGTAATACGGAAGGTCCAGGCGTTATCCGGATTTATTGGGTTTAAAGGGAGCGTAGGCGGGGAGTCAAGTCAGTTGTGAAAAGCCACGGCCCAACCGTGGTCGTGCAGGTGAAACTGGTTCTCTTGAGTGCGCACGAGGACGGTGGAATTCGTGGTGTAGCGGTGAAATGCTTAGATATCACGAAGAACTCCGATTGCGAAGGCAGCCGTCCTGAGCGTTACTGACGCTGAGGCTCGAAGGTGCGGGTATCAAACAGGATTAGATACCCT
+
GGCGGGGGGGGGGGGGGGGGFGGGDGGGGGGG?F8FFGGGDCFFGGGGEGGG@FFGEFFG9@AEGGGCFGGGGGEGGGGGGGGGGGGGGGGGGGGGFEGGGGEGFFFFGGFEGGFGGGGGGGGGGFGFFGGD+CCGGGGGFGFGGGGGGGFFFGG7FEFGGF7:F6FCGGGGGGFD>>C<8F,>FFFGGGGDGFEGG7<>F?GFGGGD9<GGGFGF5CC<GGDC<?GGGFDGFCC:::FF;;>D=AFCFF>*GGGGG@EFGGG>GGE29C<?<7.EDFEF@FDFF@,:,<F8@C>>>+8FDGGGFFGFGGEBCGF>:+FF8FCEGC7FFAGGGGGGF,E=,GEFFCGDEAGGGGE7GGGEGGGGFGGGGGGDCDGFFAC:B:GFCGFEGEFE?EFGGGGGFGGFF:GGFDGGGGGGGFGGGGFFGDFCGFGC@CC@
@NM 61391
TGAGGAATATTGGTCAATGGACGAGAGTCTGAACCAGCCAAGTAGCGTGAAGGATGACTGCCCTATGGGTTGTAAACTTCTTTTATACGGGAATAAAGTGGTCCACGTGTGGATTTTTGTATGTACCGTATGAATAAGGATCGGCTAACTCCGTGCCAGCAGCCGCGGTAATCCGGAGGATCCGAGCGTTATCCGGATTTATTGGGTTTAAAGGGAGCGTAGGTGGACAGTTAAGTCAGTTGTGAAAGTTTGCGGCTCAACCGTAAAATTGCAGTTGATACTGGCTGTCTTGAGTACAGTAGAGGTGGGCGGAATTCGTGGTGTAGCGGTGAAATGCTTAGATATCACGAGGAACTCCGATTGCGAAGGCAGCTCACTGGACTGCAACTGACACTGATGCTCGAAAGTGTGGGTATCAAACAGGATTAGATACCCT
+
FGGGGEFFFGGGGGGGGGGGGGGGGGGGGGFGGGGGGGGGGGGG9FGGGGGGGGGGGGEGGGGGGGGGGGGGEGGGGGGGGGGGGCGFGGGGGCFGGGGFFEDGFCFFDFDGGGGGGGGGGGGGFGGEGFGGGGGFGGGGGGGDEGGGGGGGDGFFGGGD>GFGGGDFGGGFCB;C8=GB2DCFGGDGGGGGGGCG7;GFFFDGGG?1GFFFGGGGGGGEGFGGGGFFGGGGGGGGGGGGFEGGGGGGGGGGGGFGGFCFGGGGGGGGGGEF:FCFEEECFCFGGGGGFFGFDE,FGGGGGGFGGGFEF<FE@GGGGFGGGGGGGDGGGFEEGGFEFFAEFF9B<GFFCAEC,GGEGGGGGGGGGDGGGGGGGFGGFFGGGGFGGEAGFFGEGGF@GEGEDGGGGGF7GGFFGGGGGFFGGGGGFFFGGEFCCCCC
@NM 95
TGGGGAATATTGCACAATGGGGGAAACCCTGATGCAGCAACGCCGCGTGAGTGAAGAAGTATTTCGGTATGTAAAGCTCTATCAGCAGGAAAGAAAATGACGGTACCTGACTAAGAAGCCCCGGCTAACTACGTGCCAGCAGCCGCGGTAATACGTAGGGGGCAAGCGTTATCCGGATTTACTGGGTGTAAAGGGAGCGTAGACGGTTTTGCAAGTCTGAAGTGAAAGCCCGGGGCTTAACTCCGGGACTGCTTTGGAAACTGTAGAACTAGAGTGCAGGAGAGGTAAGTGGAATTCCTAGTGTAGCGGTGAAATGCGTAGATATTAGGAGGAACACCAGTGGCGAAGGCGGCTTACTGGACTGTAACTGACGTTGAGGCTCGAAAGCGTGGGGAGCAAACAGGATTAGATACCCT
+
GGGFEGGGGGGGGGGGGGGGGGGGGGGGGGGGGGGGGGGGGGGGGGGCFGGFFFFFGFGGGGGFGGGFFGGGGCFGGGGGGGGGG?FFGFE=FFGGFDGGGGDGGDGGGGGFFFGGGGCEGGEGGEGGGGG8CDFGGGGGGFGGEGFGCCC?FFE9@F=BCFGGFFGG:*=EFGGCEFFGGG6=GGGEFFFFGFCFG?FEECEFGGGGGGGGG.GFEGGCFGGFEGGD6GDGGGGGGGCFCF7=@FGF@EE@ECFGGCEGGFE;4<<F=B?FEE86,9GGGG>GGCFAGGFFGFEEA,B9GFGFB>,FFGGGGGGF@DGFF,9GGGGFEEFGGFGEGGDDGGGGF>GGGGGGFCFDEC8FCDECCGCGGGGGGGGGGGGGGGGGEFCGGGGGGGGGGGGGGGFGGFFAF8GC@CCC
@NM 50849
TGGGGAATATTGCGCAATGGGGGAAACCCTGATGCAGCAACGCCGCGTGAGTGAAGAAGTATTTCGGTATGTAAAGCTCTATCAGCAGGAAAGAAAATGACGGTACCTGACTAAGAAGCCCCGGCTAACTACGTGCCAGCAGCCGCGGTAATACGTAGGGGGCAAGCGTTATCCGGATTTACTGGGTGTAAAGGGAGCGTAGACGGTTTTGCAAGTCTGAAGTGAAAGCCCGGGGCTTAACCCCGGGACTGCTTTGGAAACTGTAGAACTAGAGTGTCGGAGGGGTAAGTGGAATTCCTAGTGTAGCGGTGAAATGCGTAGATATTAGGAGGAACACCAGTGGCGAAGGCGGCTTACTGGACGATTACTGACGCTGAGGCTCGAAAGCGTGGGGAGCAAACAGGATTAGATACCCT
+
<CCEFCCFFFDCCC@@@FEFF,6@FCFGGGGGG9FGFGG8FFFEGGE7CBFGFGGGA=FGGGGGGGGGD?<?FFGAA<FFGFGGGGGGGD,EF?FFGGFGGECCFEGFFGGGGGGGGGFGGGGDFFGGGFGF7D,DFDDG@,@<BE<C>CGG6FFGEGG@FCC/CEF:CFEEGGGGGGGGG>GGGGGGEGFF9FGFGGGEGGEGEEC:D#@CEGGFFFFFCF95<5ACGCC?>EGGGGC?CDF:FB>CF08CGF@B6FBE8FAGGGFB9CFF5@2CF<CC?DCEC,GGGFA<,:,A,@CAAAC=EF?,CD<FCEE@7C6;DE<C,,CEE9A<,6<@9FFCB,FFB,,F>FC,CCGGGEF@C8GDCEFGCB-GGGECAF@C,B,FCFFCCE@C,FFF<FC-CEFGDGGGF@C6<,C@
@NM 63360
TGGGGGATATTGCACAATGGGTGAAACCCTGGTGCAGCGACGCCGCGTGGAGGAAGAAGGTTTTCGGATTGTAAACTCCTGTCGTTAGGGACGATAATGACGGTACCTAACAAGAGAGCACCGGCTAACTACGTGCCAGCAGCCGCGGTAAAACGTAGGGTGCAAGCGTTGGCCGGAATTACTGGGTGTAAAGGGAGCGCAGGCGGACCGGCAAGTTGGAAGTGAAATCCATGGGCTCAACCCGTGAATTGCTTTCAAAACTGCTGGCCTTGAGTAGTGCAGAGGTAGGTGGAATTCCCGGTGTAGCGGTGGAATGCGGAGATATCGGGAGGAACACCAGTGGCGAAGGCGACCGACTGGGCACCAACTGACGCTGAGGCTCGAAAGCATGGGTAGCAAACAGGATTAGATACCCT
+
FFGGGGGCEFG9DFGGGGGGGEFFEGG<FG?FFGF<FGCFE@FDGFGFG@7,C:FFGGGGGGGGGGGGGGGGGGFFB<FGGGGGGGGGGGBF:CE77FF9F3>3+B<FF8F=FF,,:>FCFF7FEC+FCC,D*@@FECFFGABF:*FFBC=,CF:C:F:24<FF,GFFCBB#8FF:8CEGG:CCDGGFGG<AF:C;E?8EC5CEGFB7EFFEGFFCFCC><FGGB@BBEGFGECF>+FECFFG9F===CGGE@EC8DC:GEFFCFC@EF9GGGGFC8BFGGFFGF,GGGGFFFFF:7>+GF<>+CGGGCFF<CFEDFC,GGF:FFDGF?<EF@DFF9FGFCGGGF@@GF7C@CC,FGGGGGCFCAFCGFGGFF8GFGGGGFCGGGGGGGGGFFAGFGGFEFGGGFCGFFEFBCC8C
@NM 98
TCGGGAATATTGCGCAATGGAGGAAACTCTGACGCAGTGACGCCGCGTGCAGGAAGAAGGTTTTCGGATTGTAAACTGCTTTAGACAGGGAAGAACAAAGACAGTACCTGTAGAATAAGCTCCGGCTAACTACGTGCCAGCAGCCGCGGTAATACGTAGGGAGCGAGCGTTATCCGGATTTATTGGGTGTAAAGGGTGCGTAGACGGGAAGTCAAGTTAGTTGTGAAATCCCTCGGCTTAACTGAGGAACTGCAACTAAAACTGATTTTCTTGAGTACTGGAGAGGAAAGTGGAATTCCTAGTGTAGCGGTGAAATGCGTAGATATATGGAAGGACACCAGTGGCGAAAGCGGCTCTCTGGTCTGTAACTGACGCTGAGGTTCGAAAGCGTGGGTAGCAAACAGGATTAGATACCCT
+
EFGCC@FGGGGGFGGGGGGGFGGGGFFFGFGGGGGGGGGGGGGGGGGCCEFGGGGGFGGGFGGGGGGGGGGGGGGGGGGGGGDGGGGGGGGFEGGGGGFGGGGGGGFGGGFGGGGGGGGGGGGGDGGGGGGGGCFC7FFGGGGGGGCAFGGGFFCGFG>FGGGGGDGEGGGGGGGGGDFFFFFGGFGGGGGFFF>GG>GGGFEDGEGED=C=@FFFGGGFGGGGGGGGGGGFGGGGFFGGGGGAFGFFGGGFGGGGFGGGGGGGFGGGGGGFCGGFGGGEACCCGGGGFGGGGF@GFEGEFFFBGGGGFCGGGGGFFDDGGGGGF9GGGGGFGCGGGGGFF6,GGGGGGGGGFGFFGGGGGGGGGGGGFCGGGGGGFFGFEGGGFGGGGF@FFFGGGGGGGGGFGGGGFGGGCCCCC
@NM 90463
TGAGGAATATTGGTCAATGGACGAGAGTCTGAACCAGCCAAGTAGCGTGCATGATGACGGCCCTATGGGTTGTAAACTGCTTTTATAGGGGGATAAAGTGTGCCACGTGTGGCATATTGCAGGTACCCTATGAATAAGGACCGGCTCATTCCGTGCCAGCAGCCGCGGTAATACGGAAGGTCCAGGCGTTATCCGGATTTATTGGGTGTAAAGGGAGCGTAGGCCGTTTGGTAAGCGTGTTGTGAAATGTCGGGGCTCAACCTGGGCATTGCAGCGCGAACTGTCAGACTTGAGTGCGCAGGAAGTAGGCGGAATTCGTCGTGTAGCGGTGAAATGCTTAGATATGACGAAGAACTCCGATTGCGAAGGCAGCCTGCTGTAGCGCAACTGACGCTGAAGCTCGAAAGCGTGGGTACCGAACAGGATTAGATACCCT
+
BFCF8FGGDFGG,,;FEFFD<EFE7FFFCD9DECFGCF8FCFFCFDCFEFF,CCFCEFGGGGGGGGFGGGGGGGGGGGGGFFFCFF<?CCC@+BFGGD,,CC9FF,@FE<+++,5BFG,F99=FFFG=E<FF99DGFGFF@FGCFG7FAF9D,,+83<,><,FFGGEGGGGGC?::56;CC;EE8#FFCF/8@928<CFDCC092F<#<2?:C9<5::5/C:=EECDGDFC8C533EFFCGCCGGFEDGGGGGDFEE,>3@BD>=8CF<GGGCEDGEFGDGFD<GGFF<8GFC=CFCF7AGGGGGGGGC,FDFBFF7FC@GGGGGGGGGGFGGFA8FEGGEE<GFC6=GGFGFGGEGGGECCFCGDGGGGGGFC,F@FFCF@CF9CGGGGGGGGFGFEGDGCFGGGGGGFGGGFFGGGGFGGGGGGGGGEGCCCCC
@NM 100
TGGGGAATATTGCACAATGGGCGAAAGCCTGATGCAGCGACGCCGCGTGAGCGAAGAAGTATTTCGGTATGTAAAGCTCTATCAGCAGGGAAGATAATGACGGAACCTGACTAAGAAGCACCGGCTAAATACGTGCCAGAAGCCGAGGTAATACGTATGGTGAAAGCGTTATCCGGATTTACTGGGTGTAAAGGGAGCGCAGGCGGTGCGGCAAGTCTGATGTGAAAGCCCGGGGCTCAACCCCGGTACTGCATTGGAAACTGTCGTACTAGAGTGTCGGAGGGGTAAGCGGAATTCCTAGTGTAGCGGTGAAATGCGTAGATATTAGGAGGAACACCAGTGGCGAAGGCGGCTTACTGGACGATAACTGACGCTGAGGCTCGAAAGCGTGGGGAGCAAACAGGATTAGATACCCT
+
G@@FGG7E,CF<FGGGGGFG@FGGGGGGGGGGGGFGGG+CCFGGGGGGGGGGFG@EFGGG9CFGGFG49+:EFGE,EFGG5F9?AFCFFFGC@FFA<9F,?7++8+3D=DGGF<,AFD,>F,6C@@CFC==FC38@FGG7F,>F@*5:F@B;FGG:,5<F*3#?C?C99573@9<<-+=<5#.:CG6:'F;AFF7EGGGC*</,FFC58CG<,?<0FA?;:@2<FACBGF5:EFEE<9FFCCC3,@::,2::<>*FDFD<FFF=.FD<CFAGFGGF<<CEFFCGE:DGGFGFFFGFFC,,<<CFEGGFGDGFGEF@,?A9GFAFACGGGGGGGGFFDGFF@CCGGGGGGGGGFC,EFF@FE<,FECGFFGFGGGGGGGEFF7FGGGFECGGFFFGGF9GGGGGFFGCGGGGCCCCC
@NM 66876
TGAGGAATATTGGTCAATGGACGAGAGTCTGAACCAGCCAAGTAGCGTGAAGGATGACTGCCCTATGGGTTGTAAACTTCTTTTATACGGGAATAAAGTGGTCCACGTGTGGATTTTTGTATGTACCGTATGAATAAGGATCGGCTAACTCCGTGCCAGCAGCCGCGGTAATACGGAGGATCCGAGCGTTATCCGGATTTATTGGGTTTAAAGGGAGCGTAGGTGGACAGTTAAGTCAGTTGTGAAAGTTTGCGGCTCAACCGTAAAATTGCAGTTGATACTGGCTGTCTTGAGTACAGTAGAGGTGGGCGGAATTCGTGGTGTAGCGGTGAAATGCTTAGATATCACGAAGAACTCCGATTGCGAAGGCAGCTCACTGGACTGCAACTGACACTGATGCTCGAAAGTGTGGGTATCAAACAGGATTAGATACCCT
+
GGGGGFGGGGGGGGGGGGGGGGGG:FGFGFGGGGGGFGGGGGCFFGGGGEGFEFFFAC9F@FDFF<FDCFCFGG,CEDFCF9?FGGGCFECEGFGGGGDGFFFGGGGGGDGGGFGEGGGCGGGEG<CFDB8FFE<FCEFG,EC+@7+E,,6::8DFF>GD8GF=:>FF@FGGCC<CD8FE-CFGGGDF?FCCFFG:CB?B>GGFBGGFACFCF<C4*@<BCCF=>B@:,7@<<FFGGGG>GGCFFFCCE>=C:CGEF:GDCCFGGGFFADC;GGGFE<<FFDF<=?GGGGGGDC,EGDFGF<FB++:7EGGFCCGC:7D=GGDF7CGGFFGGGGGGFC,CGGFFC,,FDCFAFGFBEDC6CEFDFF9GFE,F<FEEGGGFCGFAEDEDGGGGGGGGGGGF<:CFCDEEEGGFFGGGFGGGGGGGGFF,FGGCCCCC
@NM 102
TGGGGAATATTGGGCAATGGGCGCAAGCCTGACCCAGCAACGCCGCGTGAAGGAAGAAGGCTTTCGGGTTGTAAACTTCTTTTAAGAGGGAAGAGCAGAAGACGGTACCTCTAGAATAAGCCACGGCTAACTACGTGCCAGCAGCCGCGGTAATACGTAGGTGGCAAGCGTTGTCCGGATTTACTGGGTGTAAAGGGCGTGCAGCCGGGTCTGCAAGTCAGATGTGAAATCCATGGGCTCAACCCATGAACTGCATTTGAAACTGTAGATCTTGAGTGTCGGAGGGGCAATCGGAATTCCTAGTGTAGCGGTGAAATGCGTAGATATTAGGAGGAACACCAGTGGCGAAGGCGGATTGCTGGACGATAACTGACGGTGAGGCGCGAAAGTGTGGGGAGCAAACAGGATTAGATACCCT
+
FGGGGGGGGGGGGFGGGGGGGGGGGGGGGGGGGGGGGGG?EGGGGGFGEEFGFFFFGCFDFGGGGGGGGGGGGGFGGGGGGGGFGFFGFG7DFGGGGGFCFEFGCFC7FGGF?DFDGCFGFGGGGGGGGGGCGGGFFGFGFCGGEFFGDGEGGGFGF:<FCBC=GGGGGGC:@=FFGGGGC=C<)FFFCEFECDGECEGG:;:FDFGCGE@CCCF>GFFGG/ECFGG4FC@AFFGGFFFEF<GFEEC<CFFGGFEGFGGGGFCB837,FGFGFCCFB=28CED=CDF=7F=4E9E,FGGE=5GGE@ECFE<9FF=CBC,F9EFF<EEA@DGCGFGGEGEGGGGGGGGDGF@C<C,F,,F@7DGFE,GGEGEGGGGFEEGGGEGGGGGGGGGGGGGGGGCGGGFECGGFGGFFGCCCCC
@NM 81392
TGAGGAATATTGGTCAATGGACGAGAGTCTGAACCAGCCAAGTAGCGTGCAGGATGACGGCCCTATGGGTTGTAAACTGCTTTTATAAGGGAATAAAGTGAGTCTCGTGAGACCTTTTGCATGTACCTTATGAACAAGGACCGGCTAATTCCGTGCCAGCAGCCGCGGTAATACGGAAGGTCCGGGCGTTATCCGGATTTATTGGGTTTAAAGGGAGCGTAGGCCGGAGATTAAGCGTGTTGTGAAATGTAGACGCTCAACGTCTGCACTGCAGCGCGAACTGGTTTCCTTGAGTACGCACAAAGTGGGCGGAATTTGTGGTGTAGCGGTGAAATGCTTAGATATCACGAAGAACTCCGATTGCGAAGGCAGCTCACTGGAGCGCAACTGACGCTGAAGCTCGAAAGTGCGGGTATCGAACAGGATTAGATACCCT
+
CFFGGGGGGGFGGFFFGGGFGGGGGGGAFGGGGGGGGGGGGGGGGGGGGGGGGGEGGGGGGGGGGCFFGGGGCGGGGGGGGGGGGGGGGGG8EFGGGGFGGGEGFFGFG,:FFGGGGGFFGFGGGGGFGGCFGGGGGGGGGGG?>DGFF>FF@BFGGGCFGGFFFGGGFFFGFG?FFGGGGFFGGGGGGGDFGGGECGFFFCCGGGF=7FF;FCGEE:GGGGGFFGGGFEFFGGGGGGGGGGGGFFGGFFFCCGGGGGGFGGGCDGGGGGGGFC@D>EGGGGF9CGGGCFFF?FCCF>DGFGGCGGGFGFGGGGGGGGFCGGGGGDGGGGGGGGGGGGGDGGGFGGGGGGFCCEFCGGGGGGGGGGGGGGGGGGGGGGGGEF@FFGFGGGGGGGGGGGGGGGGGGGFFE@GGGGGGGGGGGGGGGGGGGGGCCCCC
@NM 70456
TGGGGAATATTGCACAATGGAGGAAACCCTGATGCAGCAACGCCGCGTGAGTGAAGAAGTATTTCGGTATGTAAAGCTCTATCAGCAGGGAAGATAATGACGGTACCTGACTAAGAAGCTCCGGCTAAATACGTGCCAGCAGCCGCGGTAATACGTATGGAGCAAGCGTTATCCGGATTTACTGGGTGTAAAGGGTGCGTAGGTGGCAGTGCAACTCAGATGTGAAAGGCCGGGGCTCAACCCCGGAGCTGCATTTGAAACTGCATAGCTGGAGTACAGGAGAGGAAGGCGGAATTCCTAGTGTAGCGGTGAAATGCGTAGATATTAGGAGGAACACCAGTGGCGAAGGCGGCCTTCTGGACTGTTACTGACACTGAGGCACGAAAGCGTGGGGAGCAAACAGGATTAGATACCCT
+
C;FFGGGG-EFFFGGGFGGG9,FFGGGEFEGGGGAGFGGGGGGGGGGGGGGGGGEFFFG<?FGGGGGCE,CEGGGCGGGGFGEF9FCF<FGGGG95BEG,?F=+BF9F9EFGCE<?F<,=F<):4<9??<@FB<CCFFFBF=FGE6#@<-<,@FC67?ACCCFG*D;C<<>4<>77?2F;<F9FFCBFFBBDGF<FEFC<<FCCFE<<FC9F;CFD/7GFGFGGFG=FCFCGGGFC@CGEEE@:<845:FFF9=<4AFFC@CFAFFA@F:<GGGGCGFE<FFEE:++7GFGGGFEAD<<FF<GGDGGGGGGFGGCGGGGFGGGGF@FGFE,GGCGGGGFGGECC9GCC@+FFC,,,GGEFAGGF@<FGGGGCFGGGGF@C8GGGGGFF7GGGGFAFFEGGFGGGGGGGGGGCCCCC
@NM 105
TAGGGAATCTTCGGCAATGGGGGCAACCCTGACCGAGCAACGCCGCGTGAGTGAAGAAGGTTTTCGGATCGTAAAGCTCTGTTGTAAGTCAAGAACGAGCGTGAGAGTGGAAAGTTCACACTGTGACGGTAGCTTACCAGAAAGGGACGGCTAACTACGTGCCAGCAGCCGCGGTAATACGTAGGTCCCGAGCGTTGTCCGGATTTATTGGGCGTAAAGCGAGCGCAGGCGGTTTGATAAGTCTGAAGTTAAAGGCTGTGGCTCAACCATAGTTCGCTTTGGAAACTGTCAAACTTGAGTGCAGAAGGGGAGAGTGGAATTCCATGTGTAGCGGTGAAATGCGTAGATATATGGAGGAACACCGGTGGCGAAAGCGGCTCTCTGGTCTGTAACTGACGCTGAGGCTCGAAAGCGTGGGGAGCGAACAGGATTAGATACCCT
+
GGGGGFGGGGGGGFGGGGGGFGGGGGGGGGGGFGEGGGGGGGGGGGGGGFFFEEFGGGGGGFFGGGGGGGGGGGGFGGGGGGGGGGGG<FFGGGGDGGGDF>FGGGGFGDG?GGGDCEGGGGFFBDCFGDF:CGGGGGGFGGCFGGG7@EGGG7DFGC:FF7FFFGGGGGEFBFEEGGGGC,0=CFFEGECFCEEEG54<EE;FFABF<?F58C?EEAEE83DCEC3EGCEGGFCECD9@CCFD=@<C;CG)BECE9FFGGGGFFGGGEF<?::GFF?FCFD9FFGF?GFC9FFFFGGF=F9GGGF@8FA9?AGFGGGGGGGGE9GGF7GGGFGFGGGGEGGF<AGGGGFF@GGFGGGGEEGGFDEGGFGGGCGGGGFC8GGGGFGGGFAGGGGGGGF?GGGEFCGFGGGGGGGGGGGGGGGFGGGGFGGGGGGGFA<CBA
@NM 75430
TGGGGCATATTGCGCAATGGGGGAAACCCTGACGCAGCAACGCCGCGTGATTGAAGAAGGCCTTCGGGTTGTAAAGATCTTTAATTCGGGACGAATTTTGACGGTACCGAAAGAATAAGCTCCGGCTAACTACGTGCCAGCAGCCGCGGTAATACGTAGGGAGCAAGCGTTATCCGGATTTACTGGGTGTAAAGGGCGCGCAGGCGGGCCGGCAAGTTGGAAGTGAAATCCGGGGGCTTAACCCCCGAACTGCTTTCAAAACTGCTGGTCTTGAGTGATGGAGAGGCAGGCGGAATTCCGTGTGTAGCGGTGAAATGCGTAGATATACGGAGGAACACCAGTGGCGAAGGCGGCCTGCTGGACATTAACTGACGCTGAGGCGCGAAAGCGTGGGGAGCAAACAGGATTAGATACCCT
+
GGGFGGGGGGGGGGGDC@FGFGGGGGGFGGGGGGGGGGGGFEGGGGGFGGFGFGGGEGGGGGGGGGGGGDGGGEGGGFGGGGGGGGGDGGGGGGGGGFGFGGGDGGFGGGGGGGGGGGGGGGFCFG:CBFFGGG08FGGGGGGFFGGGDGGGCFGG<FFGB<EGGGGGGGEF@FFGGEGCBFGGGGGF?CFGGGGGEGGGGDGGEGGGGGGFFGGGGGGGFGGGGGGGGGGGGGGFGGGGGGGG@GGGGGGGGGFFDCGFGF<CFGGGFFGFDGG?FFFEFGFFGED7GGGGGFGGGGF7EGGGGGCGGFFCGFGGGGGGGGFFGFGEFEFGGGGGGGGGGGGGFFCEDGGGGGGGGGGGGGGGGFF<:EGGGGGGGGGGEEGFGGGGGGFGFEECGGGDFGFGGGFGGGGFCCCCC
@NM 107
TGAGGAATATTGGTCAATGGACGAGAGTCTGAACCAGCCAAGTAGCGTGCAGGATGACGGCCCTATGGGTTGTAAACTGCTTTTATAGGGGGATAAAGTGTGCCACGTGTGGCATATTGCAGGTACCCTATGAATAAGGACCGGCTAATTCCGTGCCAGCAGCCGCGGTAATACGGAAGATTCGAGCATTATCCGGATTTATTGGGTTTAAAGGGAGCGTAGGTTGACAGTTAAGTCAGTTGTGAAAGTTTGCGGCTCAACCGTAAAATTGCATTTGGTACTGGCTGTCTTGAGTACAGTAGAGGTGGGCGGAATTCGTGGTGTTGCGGTGAAATGCTTAGATATCACGAAGAACTCCGATTGCGAAGGCAGCTCACTGGACTGCAACTGACACTGATGCTCGAAAGTGTGGGTATCAAACAGGATTAGATACCCT
+
EFGGGGGGEGGFFFGDFFFCFGEG:CEFGGGGGGGGGG<FEE<FFGGGGGFEFFFFFFDGE@CGGCCADCFGEFGGGGGGEEGGGGFCCGDEGEFFGE99F?FC9BFG8F7+4,C<DFGGG9FFGGGG@FCFEG9DAAFG8F@@FEDFGD9CFD+><@FFC7>F7*5*@:C%#@36BF469$7FBEB5>@<9G=EC?9FA4FGF9F><E1@FC=:BGEDEGCE2/F@0;CFDCFGFFFC@5,E@19@,@(GGFCD@F7C=+:D0F,BC9E84,,8F>E,B8FEE:?GGGGFGGFGGGFE,GGGDFEGCGEFCFACC@<DFC<@8+GGFGGFGECGGFFGGGFE<C6:<GGGGGF@@EFE@GGGDCFGFEECFE<9EEF8GGGGFAFAGGGFF<GGGGGGGFGGDFCEGGGGGGF9CGGGGFFFGGGGFFFE<CCCB
@NM 75203
TGGGGAATATTGCACAATGGGGGAAACCCTGATGCAGCGACGCCGCGTGAGTGATGAAGTATTTCGGTATGTAAAACTCTATCCGCAGGGAAGATAATGACGGTACCTGACTAAGAAGCACCGGCTAAATACGTGCCAGCAGCCGCGGTAATACGTATGGTGCAAGCGTTATCCGGATTTACTGGGTGTAAAGGGTGCGTAGGTGGTATGGCAAGTCAGAAGTGAAAAGCTAGGGCTCAACCCCGGGACTGCTTTTGAAACTGTCAAACTAGAGTACAGGAGAGGAACGCGGAATTCCCAGTGTAGCGGTGAAATGCGTAGATAGTAGGAAGAACTCCAGTGGCGAAGGCGGCTTTCTGGACTGTAACTGACTCTGAGGCACGAAAGCGTGGGGAGCCAACAGGATTAGATACCCT
+
FF<FCGFGGEFGAFFGGDEFGGGDEGGGDFGGGGGCEFF@CF7B@CEFDG,ECCEFE<A?,5,5CFCB<FCFCFCCDGF,?A9,++8@GFFFECFGD9BF,8:BFGFGGGC?<A8,?,B=,<FGG7FFFG,B<8D@<<F+><<,3**>:1>;,,;&>8>><>F$;2<F?C<:;FFGE7C@+:FC8EEF:GFC*4C5CCGCFC?<%C;FF@;FGGC@,D@<CF<;,;FF@CG7>EDC.:>FDE8558?F8FFCF=F<<&<F<F<:3FE9FA7#2FEFGFFFEC,B4+8++EFFEA,EB9,,EF@+CE:CE@69B,B=<<<AF<E<<F9E@@,GFFC--EFFC::GGEFCFC,FGFE@@FC?FFF6,FGEE<FC,B,6,@,C6GF<7@@@ECF@F<FE;,E<FEEFFGGFF<<@<CB@
@NM 88809
TGGGGAATATTGCACAATGGGGGAAACCCTGATGCAGCGATGCCGCGTGGAGGAAGAAGGTTTTCGGATTGTAAACTCCTGTTGTAAGGGAAGAGGAAGGACTGTACCTTACAAGAAAGCTCCGGCTAACTACGTGCCAGCAGCCGCGGTAATACGTAGGGAGCGAGCGTTGTCCGGAATGACTGGGTGTAAAGGGAGCGTAGGCGGGATGGCAAGTCAGATGTGAAACCTGAGGGCTCAACCTTCAGACTGCATTTGAAACTGCTGTTCTTGAGTGAAGTAGAGGTAAGCGGAATTCCTGGTGTAGCGGTGAAATGCGTAGAGATCAGGAGGAACATCGGTGGCGAAGGCGGCTTACTAGGCTTTTACTGACGCTGAGGCTCGAAAGCGTGGGGAGCAAACAGGATTAGATACCCT
+
GGGGGFGGGGGGGGGGGGAFDGDGGGGGGGGGGGGGGGGGGGGGGGGGGFGGGGGGGFGGGGGGGGGFGGGFGGGGGGGGGGGGGGGGFGFGGGGGFGGGG?FGGGGGGGGGGGGGGGGGGGGGGG4GGGGGGG@GGGGFGFCGGGGEGGGGCCEFGFGGFDGGGGGGGGGG>GGGGGGGGCGFGGGGGFFGGGGGFDFGGGGDFGGGCFEGGGGGGGGGFGGGGFGFFFFFGFFFDB:FGGGFGGGFFFGGGGGGGGGGGFGGFGGGGGGGGFGCCFGGFGGGGGGGGGGGGFFFFGGGGGGEFEGGGGGGFFCCC7FD9GGGCGGGFFGGGGFGDGGDGEGEFGF@EGGGCGGGGGFGFGFCGGGGFCC@CGGGGFEECFFGFGGGEGGGGGGGGGGGGFGGGF@GGFGGCCCCC
@NM 68377
TAGGGAATCTTGCACAATGGGCGAAAGCCTGATGCAGCAACGCCGCGTGAAGGATGAAGGCCTTCGGGTTGTAAATTTCTGTTCTTAGGGAAGAAGAAAGTGACGGTACCTAAGGAGAAAGCCCCGGCTAACTACGTGCCAGCAGCCGCGGTAATACGTAGGTGGCAAGCGTTGTCCGGGTTTATTGGGCGTAAAGGGAACGCAGGCGGTCTTTTAAGTCTGTTGTGAAAGCCTTCGGCTTAACCGGAGTAGTGCATTGGAAACTGGAAGACTTGAGTGCAGAAGAGGAGAGTGGAACTCCATGTGTAGCGGTGAAATGCGTAGATATATGGAAGAACACCAGTGGCGAAAGCGGCTCTCTGGTCTGTAACTGACGCTGAGGTTCGAAAGCGTGGGTAGCAAACAGGATTAGATACCCT
+
FFGFGGCGGGGGGGFFGGGFGGGGGD@GGGGGGGGGGGDFGGDGGGGGGGCFFE<A?FAEF,CFGGGEG7F:FFFFGDFFGGGFFGGGGGGGFGGFGGGGGGGGGCCGEF,C<8=FGGGGG:8DCEEGCGG>GGGG?FGGF@FGGGGGGGGFGGGGGGFCGF7CGGF9FEC<=414=:FGFF@AC<FCGGFFCGGGFEG>DE8BGECD:#9>GGCGCFA<F<#DFFCGGFEEGGEGGG=;EBCC@EG9FEFC>:GFE@9CFE2>FEF;FECGG<EFGFGFEDDEA,E,,F<FEFFF?=FF?GGGGGGGGDGFEFFDGGGGGGGGGGGFGGGF@EBCC,C9FGFGGEFF@ECGGGGGFEDFFGFGFFFF<C,EGFGFCEF;+E6,BFFBFGCGGGF<EGFCF9FFGGGGGGGGGGCCCCC
@NM 111
TAGGGAATCTTGCACAATGGGCGAAAGCCTGATGCAGCAACGCCGCGTGAAGGATGAAGGCCTTCGGGTTGTAAACTTCTGTTCTTAGGGAAGAAGAAAGTGACGGTACCTAAGGAGGAAGCCCCGGCTAACTACGTCCCAGCAGCCGCGGTAATACGTAGGGGGCAAGCGTTATCCGGAATTATTGGGCGTAAAGAGTGCGTAGGTGGTTATCTAAGCGTAAGGTTTAAGCGTGCAGCTCAACTGCATCTCGCCTTGCGAACTGGACTACTTGAGTGCAGGAGGGGAAAGCGGAATTCCTAGTGTAGCGGTGAAATGCGTAGATATTAGGAGGAACACCAGTGGCGAAGGCGGCTTTCTGGACTGTAACTGACACTGAGGCACGAAAGCGTGGGGAGCAAACAGGATTAGATACCCT
+
FGGGCGAFFGGFGGGGGGGGGGGGGGGGGGGGGGGGGGGGGGGGGGGGGGG9EFEFGGGGEFFGDFGEGGGGCFFFGGGGGGGCFFGFGGGGGFFGGGFG?,:CC7BBBEFFFGGCAF+BFG8<:FFD+BFGGG8BF,>FFGFF7>,8CE:CE@EAA:>C:B;>7:FF>CFFFC79C39,(<C:GEEEFDGEC@F?9C<CF?C,;EFFGG,38<EEFC@?F>EFFCC8<<@<EGCEGGDCEF9F@9F@CC+8>@=EF86?CFEF7C8GFGGDGF9FF8?CGGGGFGFA4:?,DF,GAGDE:,FFGF8B@GGGFC?FCDFFFFFEAFFF8GGGGGDGGFC<,B,68,EFCEGGFFFFCC,@C,<DGFCCGFFAFCCFGGCFCF8GGFDEGGGGGGFEAGGFGFFCGGGGFGFGECC@CB
@NM 112
TAGGGAATCTTCCACAATGGACGCAAGTCTGATGGAGCAACGCCGCGTGAGTGAAGAAGGTCTTCGGATCGTAAAACTCTGTTGTTAGAGAAGAACACGAGTGAGAGTAACTGTTCATTCGATGACGGTATCTAACCAGCAAGTCACGGCTAACTACGTGCCAGCAGCCGCGGTACTACGTAGGTGGCAAGCGTTGTCCGGATTTATTGGGCGTAAAGGGAACGCAGGCGGTCTTTTAAGTCTGATGTGAAAGCCGTCGGCTTAACCGGAGTAGTGCATTGGAAACTGGAATACTTGAGTGCAGAAGAGGAGAGTGGAACTCCAGGTGTAGCGTTGAAAAGCGTAGTTATATGGAAGAACACCAGTGGCGAAAGCGGCACTCAGGTCTTTAACTGACGCTGAGGTTCGAAAGCGTGGGTAGCAAACAGGATTAGATGCCCT
+
CFFFGFGFGGGGGGFDEDFG<,F@GECFFAFFFAFFGFCGGG+CFGCFDFGGG9<EFCG@FGG<DGEFG7=FFFFEF8FFDFCGF<FGGF9EFGFGFEGGGGFCFEGGFGCAAFGFFEGGGGGGGGGGEGFF9E<DGGGFGGG<FGGGGDGGGGDEFG8AFFGGGGGG7FGEGFF7DCGFGFFGGG7EGAFGGFC=FGFGEGDD:>CF<F2211;@32B<D/CGGGEC;/5//ACFG73CF3;@;7A,1AB4C8C#;?FE59EFGGGG509*C?8:<:<C6C0:59,5,;E<BFFAA,,==;4EEBBAFEFE,C9GF<FDF@F:,?,>?8+CFE5A,:,,CBC,BC,:,CEC,9GEF:F@6AGFGF@@8,<B@+6,,,6C,;,,8GFC,F<C,,8,:,F@;,+CDF@A,,,6:;E88EA<F<<EC<6,C;;,C<C,,A,86
@NM 92320
TGAGGAATATTGGTCAATGGACGGGAGTCTGAACCAGCCAAGTAGCGTGAAGGATGACTGCCCTATGGGTTGTAAACTTCTTTTATACGGGAATAAAGTGGTCCACGTGTGGACTTTTGTATGTACCGTATGAATAAGGATCGGCTAACTCCGTGCCAGCAGCCGCGGTAATACGGAGGATCCGAGCGTTATCCGGATTTATTGGGTTTAAAGGGAGCGTAGGTGGACAGTTAAGTCAGTTGTGAAAGTTTGCGGCTCAACCGTAAAATTGCAGTTGATACTGGCTGTCTTGAGAACAGTAGAGGTGGGCGGAATTCGTGGTGTAGCGGTGAAATGCTTAGATATCACGAAGAACTCCGATTGCGAAGGCAGCTCACTGGACTGCAACTGACACTGATGCTCGAAAGTGTGGGTATCAAACAGGATTAGATACCCT
+
FGGGGFFFFFFGGGGGGGGGGGGGGGGGGGGGGGGGGGFFGGGGGGGGGGGGGGGFGGDGFGGGGFGGGGGGGGGGAFFGGGGGGGGGGGGGGGGGGGGGGDFGFEFFFEGGGFGGGGGGGFFGGGGGFGGGFFEFFCGFFGDFGGGGGGGGGGFGGGGGGGGGEGGG:ACFGGGEGGGCDFC?>FFGGDEGGGGC=EFFFGGFGGGGD:FFGGGFGGGEGGFGGGFGGGDGGGGGFGFGGFFFFGGFFCFFGGGDEGGGGGFBEFGF?GGGGGGFFFGFGEGGGGGGGGFCFFGFFFGGFFFDGFGGGFEAGFFCGGGGGGGGGGGGGGGGGGGGGGGGGGGGGFGGGGGGGGGGGGGGGGGGGGGGGGFGGGGFGFD<AGGGGGGGGGGGGGGGGGGGFGGGCGEGGGGGGGGCGGGGGGGGGGGFGFFCC@CC
@NM 64707
TGGGGAATATTGCACAATGGGGGAAACCCTGATGCAGCGACGCCGCGTGAGTGATGAAGTATTTCGGTATGTAAAGCTCTATCAGCAGGGAAGATAATGACGGTACCTGACTAAGAAGCACCGGCTAAATACGTGCCCGCAGCCGCGGTAATACGTATGGTGAAAGCGTTATACGGATTTACTGGGGGTAAAGGGTGCGTAGGTGGCAAGGCAAGTCTGAAGTGAAAATCCGGGGCTCAACCACGGAACTGCTTTGGAATCTGTTTAGCTAGAGTACAGGAGAGGTAAGTGGAATTCCTAGTGTAGCGGTGAAATGCGTAGATATTAGGAGGAACACCAGTGGCTAAGGCGACTTACTGGACTGCTACTGACACTGAGGCACGAAAGCGTGGGGAGCAAACAGGATTAGATACCCT
+
,C,<7:CFFEFFCE9ECEAFECC:FGG8@@EC<EFFGFFECF7CC@FG@F@F<?EFFDGFFFD9EFG,,+:CFCCEF<ADGGFGGC9FBCDFC<EFG,AE9B+4D+?<E,?,?DBED,:8,:@@C+><E,39B,<F+,+8@:CD@:@C:*>@FF>>>9FCFF,<F9FEF*88,==6*>==2:>:C/#<+>FFFG>C:7@=<?@73;;G:>CD@<@C@:1FC>,C8(,3<+:-?>E>5BCF5C+C>8FA<B=6?85@C9C#FB8CEA<:E?FA4BFEB>9C2F?<GGFC5,<,5CEC<CGFA5@44+CFC,EF7CEF7DFEGGFGEC9,CCFA,6ECFC6C9,,@,C@,:B,CCFFGGCFEFC,@<GGFFC;,EEEC,,C<<BA,C,:@GEC96C,68CGDFDGGGEGECC,BC?CC
@NM 91582
TGAGGAATATTGGTCAATGGACGGGAGTCTGAACCAGCCAAGTAGCGTGAAGGATGACTGCCCTATGGGTTGTAAACTTCTTTTATACGGGAATAAAGTGGTCCACGTGTGGACTTTTGTATGTACCGTATGAATAAGGATCGGCTAACTCCGTGCCAGCAGCCGCGGTAATACGGAGGATCCGAGCGTTATCCGGATTTATTGGGTTTAAAGGGAGCGTAGGTGGACAGTTAAGTCAGTTGTGAAAGTTTGCGGCTCAACCGTAAAATTGCAGTTGATACTGGCTGTCTTGAGTACAGTAGAGGTGGGCGGAATTCGTGGTGTAGCGGTGAAATGCTTAGATATCACGAAGAACTCCGATTGCGAAGGCAGCTCACTGGACTGCAACTGACACTGATGCTCGAAAGTGTGGGTATCAAACAGGATTAGATACCCT
+
FGGCFGGGFGGGCFGGGGGGGGEGEGGBFGGGGGGGGGFGGGGGGGGGGGGGGGGGGGGG8FGEFGGGGGDFGGGFCEGGGGGGDGGGGDCBFGGGGGGGGCEFGGG?@EF:FC,9FFGGG9FFFGGGGGFFGGGGGGGGGGGGGFGGDFGGFFGFGG<?GGFGEDGGGGGGGGGGGEGGGGGGGGGGGEGFCFCGEFC,FFCGDFFGGCGFGGGFEGGGGGGFCFFDFGFGFGF:CFGGFGFCBDGGCFGGGDGDGEFGGGGGGGGGGGFCFGGF>FFF=E:E:GFE,8GF=BE4FCFDGGGGGGGGGGFFF8>4EGF@FFCF@EGFAFFGFGGGGGGGGGGFGGFFFGFFGFEEDGGDGGGFGGGGGGGGGGFGFFEFEEFGGGGGGGGGGGGGGGGGFGGGGGGGECGGGGFGGGGGGGGFGFFGF8GCCCB-
@NM 77849
TGGGGAATATTGCACAATGGGGGGAACCCTGATGCAGCGACGCCGCGTGAGGGAAGAAGTATTTCGGTTTGTAAACCTCTATCATCAGGAAAGAAAATGACGGGACCTGACTAAGAAGCCCCGGCTAACTACGTGCCAGCAGCCGCGGTGATACGTAGGGGGCAAGCGTTGTCCGGATTTATTGGGCGTAAAGCGAGCGCAGGCGGTTCGGCAAGTCTGATGTGAAAGCCTTCGGCTTAACCGAGGAACCGCGTCGGGAACCGGGCGACTTGAGTGCGGTAGAGGAGAGTGGAACTCCCGGTGTAGCGGTGGAATGCGTAGATATCGGGAAGAACACCAGTGGCGAAGGCGGTTGTCTGGGCCGTAACTGACGCTGAGGCGCGAAAGCATGGGTAGCGAACAGGATTAGATACCCT
+
GGGGGDEGGGGGGGGGGGFGC:F+>F7DB=FAFGGGGG+@CFEGGGGGG7@,BF=FGEF93EFGGFF++@FGGGG-8<DF>;8@;8,EF,>,,@<8DA,DEGC*>1<B8<F,;,?:,8?8::F*44F:<BFCBC:BFFCF8,8888E88**,3<5<:;>C*:8*2*1/2;*5>@;68'/?<;1ECA/C7>C:88;(*5:*EC9*E:*2*,,+2+:A>+<52FFFGGBAB:*4*CDEBCFC8*?,,**1*7<4*6*@3**@5+:8++:,FGGGC>@8+,C,<A,BB,,,,GGF>B+4+@4,GGECC7>,FFGGEGGEFGGFE:EFF,FAFE<F7F<FFF8GGEF?FC:C@6,9,:,FFB7@+@6@,CGFEF;FE<?FF@++,GFFFECF-CGGGGGFB,GGGFGGGGGGGFC@8CCC
@NM 117
TGGGGAATCTTCCGCAATGGACGAAAGTCTGACGGAGCAACGCCGCGTGAGTGATGACGGCCTTCGGGTTGTAAAGCTCTGTTAATCGGGACGAATGGTTCTTGTGCAAATAGTGCGAGGATTTGACGGTACCGGAATAGAAGGCCACGGCTAACTACGTGCCCGCAGCCGCGGTAATAAGTAGGTGGCAAGCGTTGTCCGGAATTATGGGGCGTAAAGCGCGCGCAGGCGGATTGGTCAGTCTGGTTTAAAAGTTCGGGGCTTAACCCCGTGATGGGATGGAAACTGCCAATCTAGAGTATCGGAGAGGAAAGTGGAATTCCTAGTGTAGCGGTGAAATGCGTAGATATTAGGAAGAACACCAGTGGCGAAGGCGACTTTCTGGACGAAAACTGACGCTGAGGCGCGAAAGCCAGGGGAGCGAACAGGATTAGATACCCT
+
FFGGDEFGGGGGFEGGGGGGGGGGGGGGGGGGGGGGFDFFGGGGGGGGGGGGGGGGGCGG+>FFGGGCBFFGGGGGGGGGGEGGE?9<BFC:FGGFFF?<FACFF8FCFGFD?AF9>+@C@<BDA9<CFCGGABGFG:CFFAB>AEFDCC5FG?CCGFFC71=,=:BFEAC>*41==FE,@<:FC9:C78FC*;/*1;9,*/5:5+0C/:AE@8#8C(5-/79C88C<GDE>C:@CDCCCFCCD6+#A9G;C>6<:EF<E=788F7C@8CFD<:8B62=9FGF9GCFD3CE<AF<CFCGGFBEFFFGGFB9GGGFCGFDDGGGGGGGFCGGGGGGGGGGGGFFFE@@9FDCFFFGGGEGGFFFGDGGGGGGGGGGGFCFED@DGGF@,FFGGGGGCF,FGGGGGGGGGGGGGFCFGGCFGGF<FGGGFGE@9GGGGCCCCC
@NM 118
TAGGGAATCTTCCACAATGGACGCAAGTCTGATGGAGCAACGCCGCGTGAGTGAAGAAGGTCTTCGGATCGTAAAACCCTGTTGTTAGAGAAGAACACGAGGGAGAGTAACTGTTCATTCGATGACGGTATCTAACCAGCAAGTCACGGCTAACTACGTGCCAGCAGCCGCGGTAATACGTAGGTGGCAAGCGTTGTCCGGATTTATTGGGCGTAAAGGGAACGCAGGCGGTCGTTTAGGTCTGATGTGAAAGCCTTCGGCTTAACCCGAGTACTGCATTGAAAACTGGTGGACTTGAGTGCAGAAGAGGAGAGTGGAACTCCAGGTGTAGCGGTGAAATGCGTAGATATATGGAAGAACACCAGTGGCGAAGGCGGCTCTCTGGGCTGTAACTGACGCTGAGGTTCGAAAGCGTGGGTAGCAAACAGGATTAGATACCCT
+
E<FGGFFF9FGGFDGGGGGG9CFFG::,;EFA9F@FEGG8EFGCCFD7FGGECCCEGGGFGGGGFGG7F7:?FG7,E,8EEFECF8FF9B?FFCFFGFC7>++B7@+EFFGFGFG<?9<BB9,7,A7+BDCFC<=F8B>AE@3,CD<FC85@C*FFFGG:F:F:>EDF8=:><>CC4;3<>0>FC@FCFFE:BCABB?FFC:9><2?FCA<BC=8FCGFE51DD:DF.D7333,;89@2C<879@;GGGF7D,85:++GGFF7FBF6+A:A,:,FD6,DA<,FFGFBB,,8,,FFGGGFC,,,@,;A,=B,A5FBGGGF=@FB,,GFFEEC7CFFC,GGGGFF9FFE9GGCFFCE,9FE@FFCGGGGGFFGF7GGGDB,,,FGGF<@<,9FGGDGGGGF@GF@C,?GGGEFF+GFGFAGGGFFGGGGGGFEFGGE@CCCCC
@NM 81482
TGGGGAATATTGCACAATGGACGCAGGTCTGATGGAGCAACGCCGCGTGAGTGAAGAAGGTCTTCGGATCGTAAAACTCTGTTGTTAGAGAAGAACACGAGTGAGAGTAACTGTTCATTCGATGACGGTATCTAACCAGCAAGTCACGGCTAACTACGTGCCAGCAGCCGCGGTAATACGTAGGTGGCAAGCGTTGTCCGGATTTATTGGGCGTAAAGGGAACGCAGGCGGTCTTTTAAGTCTGATGTGGAAGCCTTCGGCTTAACCGGAGTAGTGCATTGGAAACTGGAAGACTTGAGTGCAGAAGAGGAGGGTGGAACTCCATGTGTAGCGGTGAAATGCGTAGATATATGGAAGAACACCGGTGGCGAAGGCGGCTTTCTGGACGACAACTGACGCTGAGGCGCGAAAGCGTGGGGAGCAAACAGGATTAGATACCCT
+
FFFCFFFFGGGGGGGGFGG?C<C@:@CCFFEF9FGDEGGGGGGDGE@FGGGGGGDGGGGGEFECFGE6B>CGGGGFG8FFGG9<FFGGFFGGGGGGGFGGGGFFGEEFGGGDFEBEGFCFFFGGGFG7FGGCFGFEGGGGCEFGDFGGGGGCFGC,6F5CF/@>FFGGGGGGGG7FDF<FGGGG8FCFFGGGGGEEGFFGGG;;,AFGGFFFGGGGGGGCCFFC8DGEGFFEGC?CGGGFGFFFFFFGF:>0AG@AF==CGGGFFFGFD?@8>CFEFF7F9EGFFFCF<,=DAGGGGFF4<<EF<GGGFB++,CFGFFB,8GFFFGGF7GEFGGFCFC7EBFF<GFFDADDGGEC,GGEC@>GGGGEGGFGGFFF6,EC6,FF@::,6,CCFF>EEGGF<GCGGGGGGGFFCDGGGGGGFGGGGGGGFGGFFFFCGC?CCC
@NM 120
TGAGGAATATTGGTCAATGGACGAGAGTCTGAACCAGCCAAGTAGCGTGAAGGATGACTGCCCTATGGGTTGTAAACTTCTTTTATACGGGAATAAAGTGGTCCACGTGTGGATTTTTGTATGTACCGTATGAATAAGGATCGGCTAACTCCGTGCCAGCAGCCGCGGTACTACGGAGGATCCGAGCGTTATCCGGATTTATTGGGTTTAAAGGGAGTGTAGTTGGACAGTTAAGTCAGTTGTACAAGTTTGCGGCTCAACCGTAAAATTGCAGTTGATACTGGCTGTCTTGAGTACAGTAGAGGTGGGCGGAATTCGTGGTGTAGCGGTGAAATGCTTAGATATCACGAAGAACTCCGATTGCGAAGGCAGCTCACTGGACTGCAACTGACACTGATGCTCGAAAGTGTGGGTATCAAACAGGATTAGTACCCT
+
CCFFGGGGGGGGFGGGGGGGGG7EGCG<FFCFAGDGGFGGG8FACFGEGGGGGFGGGFEG,FFFGGDGG8FGGGGGG9FGFFGGGGFFFGG@FGGGF9FGG,CE@,:+?,+45,?FBDFGGGG@EFG+FD,,C@FGGG,EBEE7CFCF<9DFCF6F+CF@FFGGGGEEEC:>@F+FCCGGFCF::E;GCFE7@CFEECF;@B9>CC@1><C0,@770#ECC?00D8:8CECCCGC-:EDFEF8#'<=FC@DEEDA3D>FD.GGF?F9F@:,:,,@,F@<7=,@F@FF?AFF=<FFEEE9GGGGF?+FB:8FADC7C?CCFGGFC+GGDGF<F9DGCDFFFE9EFC76C9GGFEB7@@FFGGGGC@FECC,E<9FE;<FC<DFCFCFEEGE6FDGGGFEGFFBFFFCGGEGFFFFFGFGFEAFFAFEFFGFB,B6-
@NM 71705
TGAGGAATATTGGTCAATGGACGAGAGTCTGAACCAGCCAAGTAGCGTGAAGGATGACTGCCCTATGGGTTGTAAACTTCTTTTATATGGGAATAAAGTTTTCCACGTGTGGAATTTTGTATGTACCATATGAATAAGGATCGGCTAACTCCGTGCCAGCAGCCGCGGTAATACGGAGGATCCGAGCGTTATCCGGATTTATTGGGTTTAAAGGGAGCGTAGGTGGACAGTTAAGTCAGTTGTGAAAGTTTGCGGCTCAACCGTAAAATTGTAGTTGATACTGGCTGTCTTGAGTACAGTAGAGGTGGGCGGAATGCGTGGTGTAGCGGTGAAATGCTTAGATATCACGAAGAACTCCGATTGCGAAGGCAGCTCACTGGACTGCAACTGACACTGATGCTCGAAAGTGTGGGTATCAAACAGGATTAGATACCCT
+
FEFFGGGGGGGGGGGFGGGCGGGG7FGFGGGGGGGGGGGGGGGGGGDFGGGGGFFGGGGGGGGGGGGGGGGGGGGFGGGFFGGGGGGGGGGFGFGGGGGFGEFGGGGFFFFGCFGDCGFGFGGEFGGGGDCFGEGGGFFFFGEGGGGGGGGGGGGGG9<>7DFGGGGCEC@FFFGGGGGGG?GFGGGGG>GGCAFCEEFCDFCGGFGECG?FGGEC@CGGFFEC@;EBF<FGGGGFCFGECF<EFGGFCF@GGGGGFFGGGGGGGGGGGGGGGGGGE>FCCDFGFEGGGFGGGGGGGGAGGGCGGGGGGGFGFE@+FFFFFGGGEECGGGGFDGGGGFEFFAGGGFGGGGFGCEGEEFGGGGGGFGGGGGGGGFCGDFFGFGGGGGGFFGGFGFGGGGGGGGGFGGGGGGGGGGGGGGGGGGGGGGGGGGGCCCCC
@NM 122
TGGGGAATATTGCACAATGGGGGAAACCCTGATGCAGCAACGCCGCGTGAGTGAAGAAGTATTTCGGTATGTAAAGCTCTATCAGCAGGAAAGAAAATGACGGTACCTGACTAAGAAGCCCCGGCTAACTACGTGCCAGCAGCCGCGGTAATACGTAGGGGGCAAGCGTTATCCGGATTTACTGGGTGTAAAGGGAGCGTAGACGGTTTTGCAAGTCTGAAGTGAAAGCCCGGGGCTTAACCCCGGGACTGCTTTGGAAACTGTAGAACTAGAGTGCAGGAGAGGTAAGTGGAATTCCTAGTGTAGCGGTGAAATGCGTAGATATTAGGAGGAACACCGGTGGCGAAGGCGGCTTACTGGACGATTACTGACGCTGAGGCTCGAAAGCGTGGGGAGCAAACAGGATTAGATACCCT
+
GGGGGGGGGGGGFGGGGGGGGGGGGGGGGGGGGGGGFGGGGGGGFGGEEFGGFCEFGGGGCFGGGGGGGFGGGGGCGGGGFFGGGGGGGGGGGGGGGGGGGGGGGGGGGGGGGGGGGGGCFGGGGGGGFGGGGG8FGCFGGGGG<GGGCEEGGFFBDFGGGGGCGFFGFGGFGGGGGE7FFG,GGG2EFFFFGCGGGGGGGFGGGGFEGGGGGGGGGFGGFGGFGGDGGGGEGFGGGGGGGGGGGGGFE=E?D9GGFGGGGGGGGGGGGGGF:GFGFEFFFGGGGGGFGFGFCGGGGGFGGGGGGGF9GGGGFGFC7FECFFD?<GGGFCGFFCECGGGGGGGGGGGGGGGFCCGGEF7GGFGGFGGEEGGGGGGGGGGGGGGGGGGGEGEGGGGGGGGGGGGGGGGGGGFCCCCC
@NM 52612
TGGGGAATATTGGGCAATGGACGAAAGCCTGACCCAGCAACGACGCGTGAGGGAAGAAGGGTTTCGGCTCGTAAACCTCGGTCCTATGGGACGAAGGAAGTGACGGTACAATAGGAGGAAGCCCCGGCTAACTACGTGCCAGAAGCCGAGGTAAGACGTAGGGGGCGGGCGTTTTCCGGAATGATTGGGCGTAAAGGGCGCGTAGGCGGCCTGCTAAGTTGGGAGTGAAAGTCCTGCTTTCAAGGTGGGAATTGCTTTGGATACTGGTGGTCTGGAGTGCAGGAGAGGAAAGCGGAATTACCGGTGTAGCGGTGAAATGCGTAGAGATCGGTAGGAACACCGGTGGCGAAGGCGGCTTTCTGGACTGAAACTGAGGCTGAGGCGCGAAAGCGTGGGGAGCAAACAGGATTAGATACCCT
+
CF8EFBFEFG9FGDFE<8;F,CCF@FG8F,,C,,CCFC<FGE,@:FD:FEEFEFFGFEGG:F@=<BBC<C7CCFG-?D8+BBF7E<AAABD8:=FE:EDFEFGCF:FF+A9FF<A<8CFGC,B++@:5+8<,>F<C,@7:F,,8@:,>**48,D,7F***,=F:<EG,F9<8C;C=3A>@C36:3CFA5;:2/>8<:888>EE:5A:'?E5>B8>:9>5##@C9GFFFCFFEE;AG9B6<,87EE@8<C>A<GCD,@,<,@F>B@863+3,GGGGFC@@D===C9?GFB:7GFE9FFEF7DDGGFGFC>EFCFGFECEF7GGDFE@B7CC=C?B?=,B7F:,BCGEDACCCC@,GFC@CFFFEF@C,,EC<C@C,FACC@+CEGFAGGFCCCFGFFFDFC6EC@<FECC;,FEEA@C@C
@NM 124
TGGGGAATATTGCACAATGGGGGAAACCCTGATGCAGCGACGCCGCGTGAGCGAAGAAGTATTTCGGAATGTAAAGCTATATCAGCAGGGAAGATAATGACGGTACCTGACTAAGAAGCCACGGCTAACTACGTGCAAGCAGCCGCGGTAATACGTAGGGTGCAAGCGTTATCCGGATTTACTGGGTGTAAAGGGAGCGTAGACGGCAAGGCAAGTCTGATGTGAAAATCCAGGGCTTAACCCTGGGACTGCATTGGAAACTGTCTGGCTCGAGTGCCGGAGAGGTAAGCGGAATGCCTAGTGTAGCGGTGAAATGCGTAGTTATTAGGAAGAACACCAGTGGCGAAGGCGGCTTACTGGACGGTAACTGACGTTGAGGCTCGAAAGCGTGGGGAGCAAACAGGATTAGATACCCT
+
<FFDGCCFGFFGFGGFGGFGGEEGGGGA7CFGGFCC<FFG7@+CCCGGGGG,CFGEGGG,C@,CDFG+C+BC@FCFFC,9E<F<FGGGGGFFFFD9F,@FC@B+BFGGGGG99B<ADC@F,<>@@@EGGCBFGF@E<FFGGCFFGGGGGEC,,6>>F(<<#;4*<BF>3>B=<?CCB?348<<7$814:@FGFFC5C9:8C?;1<8,A>@CAFG172/4#EA@<CCFFE9@2D8F>D33:8,$;D:,F>>F@96@GDB=E@%/,,EFC@==8,6+7CCEEDECE?B:7FA,5,E9,?FE<D=:@+@?BCDFDF=,EFFFCB,B5,FFGFAFDGGFAFF@6,C:F@B6+GGFFCAEGF@7@F@;ECCFF7GDGDDA<C@7FGGGGEEECFCEDDEDDGFCFDFGGFF<9FE@B8<C@
@NM 75003
TAGGGAATCTTCGGCAATGTGGGCAACCCTGACCGAGCAACGCCGCGTGAGTGAAGAAGGTTTTCGGATCGTAAAGCTCTGTTGTAAGTCAAGAACGAGTGTGAGAGTGGAAAGTTCACACTGTGACGGTAGCTTACCAGAAAGGGACGGCTAACTACGTGCCAGCAGCCGCGGTAATACGTAGGTCCCGAGCGTTGTCCGGATTTATTGGGCGTAAAGCGAGCGCAGGCGGTTTGATAAGTCTGAAGTTAAAGGCTGTGGCTCAACCATAGTTCGCTTTGGAAACTGTCAAACTTGAGTGCAGAAGGGGAGAGTGGAATTCCATGTGTAGCGGTGAAATGCGTAGATATATGGAGGAACACCGGTGGCGAAAGCGGCTCTCTGGTCTGTAACTGACGCTGAGGCTCGAAAGCGTGGGGAGCGAACAGGATTAGATACCCT
+
GGFFGGFGGGGGGEEFGGG,CEEGG@FGGGGGGGGDGG7FGGGGGGGE>FF?FDFDE<EFG9EF9BFGGGGGGGGGGGGGG9AFCEG<@@FGCFGGGEEGGF,CFCEF9FGGGGGGGCFGFGGFGFGGD:B=FGGGGGAFFGAFGGGGGGGGCFGFG:<FCGGGFCEC@:FGGGCC8B;BBB9CE8CFGEGEFFF93(<CFE:E=CCGGFEF;GFCC@EFCCC8EDGG9>?GGFEFFCFFGFFCFGGGED:GGFGGCFFBECC<FECFDCFC<CFGFFGGGGFAE,9FF9GFGF?GGECDFF=GGGGGGFEFCGFFAEE,GF@F=B9GGGGGGGGGF@DGGGGGDBECGGGGGFCFE,CFFDGGGEGGFEFGDGGGGEE8FFGFFF9GFGGGGFDGGGGGGGEFFGGGGGGGGGGGGGGEGGGGFDGFEFFGGGGGCCCCC
@NM 87734
TGGGGCATCTTGCACAATGGGGGAAACCCTGATGCAGCGACGCCGCGTGAGTGATGAAGTATTTCGGTATGTAAAGCTCTGTCAGCAGGGAAGATAATGGCGGTAACTGACTAAGAAGCAACGGCTAAATACGTGCCAGAAGCCGCGGTAATACGTATGGTGAAAGCGTTGTCTGGATTTAATAGGTGTAAAGGGTGCGTAGGTGTCAAGGCAAGTCTGAAGTGAAAGTCCGTGGCTCAACCCCAGAACTGCATTGGAAACTGGGTAGCGTGAGTACAGAAGAGGAAAGTGGAATTCCAAGTGTAGCGGTGAAATGCGTAGATATTTGGAGGAACACCAGTGGCGAAGGCGACTGACTGGACTGCTACTGACACTGAGGCACGAAAGCGTGGGGAGCAAACAGGATTAGATACCCT
+
GEGGG@FFFGDFAFFFDFGF<BBF7EEECGFFCF9EFF7:C+F:@EE7FFFCFF9CFFGC5C,C,4>,:+BFCFC9EFEF,C95<B,B@FFECFA,,C5,B+@@3+,,?FCF,FC9CF=,8:+8+6A257#:>>'@CC?*E:>>C;>F#F@4@9*,@5?<3?$88><FC=*/3#<<@;<8;3>#@F7CA88FF>B*<CC:D:9,:,,,7:,8,,<C>,FC;<=,C@@+3++3,B:3,+>++6,,,FFC,DB>,A,ACF?FBEA94+EE?4,FCF@,GEE,FEA<E,EDGFEEFFAEAC,9GGGF=EGFGGGE@GGGFECFGGFFC9,FCC<GCC89FFGEEEGGFGDGGFC,D@;,EFDE<FCC,,GGCGGF;FGFGGCC;7F@B7E@+EFC6,GGGFGGGGFAF@GFFFCAACCB
@NM 127
TGAGGAATATTGGTCAATGGACGGGAGTCTGAACCAGCCAAGTAGCGTGAAGGATGACTGCCCTATGGGTTGTAAACTTCTTTTATACGGGAATAAAGTGGTCCACGTGTGGACTTTTGTATGTACCGTATGAATAAGGATCGGCTAACTCCGTGCCAGCAGCCGCGGTAATACGGAGGATCCGAGCGTTATCCGGATTTATTGGGTTTAAAGGGAGCGTAGGTGGACAGTTAAGTCAGTTGTGAAAGTTCGCGGCTCAACCGTAAAATTGCAGTTGATACTGGCTGTCTTGAGTACAGTAGAGGTGGGCGGAATTCGTGGTGTAGCGGTGAAATGCTTAGATATCACGAAGAACTCCGATTGCGAAGGCAGCTCACTGGACTGCAACAGACACTGATGCTCGAAAGTGTGGGTATCAAACAGGATTAGATACCCT
+
FGGGGCCF<FEFFEGGFFGGGGGGGGGGFGGGGGGGGGGGGGGGGGGGGGGGGGFFDGGGFGCGGGGGGGGGGGGGGGGFGGGFGGGCFFCFFF@FGGGGGFGGGGGGGGFGAFG?FFGDFGGGFGFGGG?FGGGGGGGG?F:FE7=FGGGGGGGGFGGFCGADGGGC>EGCFFGGG:EFGCFE75>-FGECGGGGEGC9+<BFGG<GFFGFGGGAC;EEGGGGGGFGFGFCGGGGFFGGGFGFGDFCGFFCCDF=DGFFGEFFGFFFFGGGDE9F@6FFGFGFE4,,GGGFAFGFFCGFEFGGGGFCDGGGGFGEEFGEGGGGGGGGGGGGFGGGGGGGGGGF8GFGGGGGGFFF7FFCGGGCGEFGGGFGGGGFGGGGGGGGGGGGGGFGFGGGGGGCGGGGGGGGGGFFGGFGGGGGGEFFGGGFFDFCCCCC
@NM 128
TAGGGAATCTTCCACAATGGACGCAAGTCTGATGGAGCAACGCCGCGTGAGTGAAGAAGGTCTTCGGATCGTAAAACTCTGTTGCTAGAGAAGAACACGAGTGAGAGTAACTGTTCATTCGATGACGGTATCTAACCAGCAAGTCACGGCTAACTACGTGCCAGCAGCCGCGGTAATACGTAGGTGGCAAGCGTTGTCCGGATTTATTGGGCGTAAAGGTAACGCAGGCGGTCTTTTAAGTCTGATGTGAAAGCCTTCGGCTTAACCGGAGTAGTGCATTGGAAACTGGAAGACTTGAGTGCAGAAGAGGAGAGTGGAACGCCATGTGTAGCGGTGAAGTGCGTAGTTATATGGAAGAACACCAGTGGCGAAAGCGGCTCTCTGGTCTGTAACTGACGCTGAGGTTCGAAAGCGTGGGTAGCAAACAGGATTAGATACGCT
+
CFCFGGGGCFEGGFFCGFFGGGGGG76CFFFCFFFFECGGGGG@:CCGEEGGFCFDFCFGGGCFFDEEG7F8EEEFGDGFGGGG,:5<E<FFFGFGGEFD7F?9BEEDF9B<FFA?FGGFGGGDEFFG7FDECACAEFGGGGGFGG98>EGC<DCAFEGGGC<FFCGFF7::F<FCGF9;4:7@?F@C=<FCFGF=<FFFGGGGGCC<DF;F@GGGFGC#:DFGGEFEC=C:,=AFF;99+:CDFGGF7:CCCGGE:FD;FFFFF@<EDEFA.<8:,DDCF?>>>CFEA;@9:8=,E9EE?D;F<EF9B,,FFEAB86++,CE<=,,F@+@@DEAE:++:@F<<,A,B<CCCC<EFF:C@-D@CCCCB,B,,:7@C7@C8<E<CGGFGGFC,,@866,@E<@CE<C8,C,C@@-C,,FEF@C,9CF9EEEC@,C,B66,CA
@NM 129
TGAGGAATATTGGTCAACGGACGAAAGTCTGAACCAGCCAAGTAGCGTGCAGGATGACGGCCCTCTGGGTTGTAAACTGCTTTTAGTTGGGAATAAAAAGAGGGCCGTGTCCCTTATTGTATGTACCATCAGAAAAAGGACAGGCTAATTACGTGCCAGCAGCCGCGGGAATACGGAAGGTCCAGGCGTTATCCGGATTTATTGGGGTTAACGGGGGCGCAGGCGGCGGCGTAAGTCAGTTGTGAAATCGTGCGGCTTAACCGTGCAATTGCAGTTGATACTGCGTCGCTTGTGTGCACACGGGGATGTTGGAATTCATGGTGTAGCGGTGAAATGCTTAGATATCATGAAGAACTCCGATCGCGAAGGCATATGTCCGGAGTGCAACTGACGCTGAGGCTCGAAAGTGTGGGTATCAAACAGGATTAGATACCCT
+
FGGGGGFE6FFGF,FGGEFGEEGGGEEFFGGGGFGGGGDGFFCEFGFGEGGGGGCF@<@EF@@GF=FGGE:FFGGGGEDECFCC?<E,CECG?EDFEAFGGGGG+4>FG=EFFAEF<EF<EAEFEGFG<FGGGCFBFBC<D,@<FGFF,C,C@>D+<BF7CD>CF8FG#1>CGGFF:FFEC$?BFC<0FFGEEFC=-8C7778A?E7<A<C+F<;#78:GDFCDCC==EFG*>CG':9D>FFFF7FFCGG>7@GFFFEFAC@8;D9GG>E<D>C0A=BC<FC7EFB:GE<F8,C,AF@+8++GGGGFFGGFCE?EEFEF8FFEEDGGGGGGFGGGGGFECGDEFFFE9F<,<F@@CE@D8GGGGGDGGFFCC,@:GGGF@<9GGGFECEFCGGGGGGDGFFGGGECFEF@FFGGGEFFDGGGFFCEGGGGGCCCCC
@NM 130
TGAGGAATATTGGTCAATGGACGGGAGTCTGAACCAGCCAAGTAGCGTGAAGGATGACTGCCCTATGGGTTGTAAACTTCTTTTATACGGGAATAAAGTGGTCCACGTGTGGATTTTTGTATGTACCGTATGAATAAGGATCGGCTAACTCCGTGCCAGCAGCCGCGGTAATACGGAGGATCCGAGCGTTATCCGGATTTATTGGGTTTAAAGGGAGCGTAGGTGGACAGTTAAGTCAGTTGTGAAAGTTTGCGGCTCAACCGTAAAATTGCAGTTGATACTGGCTGTCTTGAGTACAGTAGAGGTGGGCGGAATTCGTGGTGTAGCGGTGAAATGCTTAGATATCACGAAGAACTCCGATTGCGAAGGCAGCTCACTGGACTGCAACTGACACTGATGCTCGAAAGTGTGGGTATCAAACAGGATTAGATACCCT
+
<FDFGFGGGGGGGGGFGGGGGGBEEFEGCGGGGFGGGGGCGE<@FCFGBFGGFFGFEGGGCCGFGDGGGFGGGGGFGGGGGFGGGGGGF@@EGGG<F?FDEE@FF@FFFGGDGGGFGGGGGCFGGGD7FFGGGEFGGG<F,=FFDGGG8DGGGG6FFA3DFFC,@+@F:2@@9@GGCF7<8:F,5FCECEEFGCCCGCFECGCF>;FDFGE>GEC=DCE:CGGGEFE=9FF@@FGD::7D@CCDGGFDFGGGEFAGFBCBC7CC7AGFGEGGFCFFE<DFGGF=CGFC,FFE;<EC9E=,ECGGEGGFF499CCGFFCB,GGGGGGGFGFGFEFF8FFFE,GGGGGGGGGGFFCGEGGFCGGEGFFGGGGGGGFFFGFF@GFFCGGGGGGGF@@FCFECGGGGGGGGGGGGGGGGFGGGGGGGGGGGGGFGCCCCC
@NM 131
TGGGGAATATTGCACAATGGGGGAAACCCTGATGCAGCGACGCCGCGTGAGTGATGAAGTATTTCGGTATGTAAAGCTCTATCAGCAGGGAAGATAATGACGGTACCTGACTAAGAAGCCCCGGCTAACTACGTGCCAGCAGCCGCGGTAATACGTAGGGGGCAAGCGTTATCCGGAATTACTGGGTGTAAAGGGTGCGTAGGTGGTATGGCAAGTCAGAAGTGAAAACCCAGGGCTTAATTCTGGGACTGCTTTTGAAACTGTCAGACTGGAGTGCAGGAGAGGTAAGCGGAATTCCTAGTGTAGCGGTGAAATGCGTAGATATTAGGAGGAACATCAGTGGCGAAGGCGGCTTACTGGACTGAAACTGACACTGAGGCACGAAAGCGTGGGGAGCAAACAGGATTAGATACCCT
+
@FGD:BFGGGGFGGGGGFG@FGGGGGFGDECFFGGGGG@FGDGGGGG@CCF,CCFFDEFCAFGGGGGB8FFFFGGFGEGGGAFFGGGGGEGGGGGGFGG,CFD:FFFGGFGGGG<BF@E>DCC=CEGGGGGFFFFGGGG7CCGFGGGGGGGFGGGGGFGG@,::FGGGCFFEFFGGGGCCGDFFGGCCBFG>?FG6D:GF>CC:FGEGGGGGGGGF?C<EFFGGGGG=GCE8FDEAFCF8#=G=DGECCGFCFFGGCGFFGFGF;F7ECFF8AEA8FCE:=:EGGGEEFFFGGEF=B::,A9GGCGGFFC,?7B?7B@FGGFGAGFCGGFGGEFFE<C<B,FCFFC@GGGGFGGGFFFDC<AGGFGGGFGFF<DF8GGGFCEFD7EDFCFGFGGE@GFFGFGGFECFGEGFB@,CC
@NM 55129
TGAGGAATATTGGTCAATGGACGGGAGTCTGAACCAGCCAAGTAGCGTGAAGGATGACTGCCCTATGGGTTGTAAACCTCTTTTATACGGGAATAAAGTGGTCCACGTGTGGATTTTTGTATGTACCGTATGAATAAGGATCGGCTAACTCCGTGCCAGCAGCCGCGGTAATACGGAGGATCCGAGCGTTATCCGGATTTATTGGGTTTAAAGGGAGCGTAGGTGGACAGTTAAGTCAGTTGTGAAAGTTTGCGGCTCAACCGTAAAATTGCAGTTGATACTGGCTGTCTTGAGTACAGTAGAGGTGGGCGGAATTCGTGGTGTAGCGGTGAAATGCTTAGATATCACGAAGAACTCCGATTGCGAAGGCAGCTCACTGGACTGCAACTGACACTGATGCTCGAAAGTGTGGGTATCAAACAGGATTAGATACCCT
+
@EAFFFFFEDFGGGGGGFF@FGGFGGGGFGCGFFGGGGG<F,FFGGGG7BFGFFFFFFA9CFGGGGGGGGGDGGEGGCGGGFFGGGF9ECECGGGGGGFFGFEEFGGEDFGEAFACFGGGGA?FGGGE7<<FGG<<?9EDCFG7F4GG9@GBCEGGFG@5AFGGG5GCGGE?GFGDEEG>GGGGEECFFF?EFBFFEGDGF>FGGGGGEFFCGFB?EEGDEGG=:E@<FF<FGGFFGGE@CFFEF<D>:C=C8DEEEG4F;GDEFGGGE?A,;AF4FC87@FGFGCFAE<EGGDFAF;FE=,EGGGFFF<DE7GGGGGCEGGGCEEGGFF<GFGFGGGFFGGGFGGF@FD@FCB:CDGGGGDGFGGGGGGGGGGGGGGGGGGFDC@<CC9GGFGGGCECFGFGGGECEGGGGFFGGGGGGGGGGFC9EC6C<CC9C
@NM 133
TAGGGAATATTGCACAATGGGGGAAACCCTGATGCAGCGACGCCGCGTGAAGGAAGAAGTATTTCGGTATGTAAACTTCTATCAGCAAGGAAGAAAATGACGGTGCTTGACTAAGAAGCCCCGGCTAAATACGTGCCAGCAGCCGCGGTAATACGTATGGGGCAAGCGTTATCCGGATTTACTGGGTGTAAAGGGAGCGTAGGCGGCATGGCAAGTCAGAAGTGAAAGCCTGGGGCTCAACCCCGGAATTGCTTTTGAAACTGTCAGGCTAGAGTGTCGGAGGGGCAAGCGGGATTCCTGGTGTAGCGGTGAAATGCGTAGATATTAGGAGGAACACCGGTGGCGAAGGCGGCTTACTGGACGATTACTGACGCTGAGGCTCGAAAGCGTGGGGAGCAAACAGGATTAGATACCCT
+
GFGGGGGGGGGGGGGGGGGGGGGGGGGGGGGGGGGGGGGGGGGGGGGGGGGGGGGGGGGEFFFGGFGBEFGGGGGGGGGGGGCFFGGGGGGGFGGFGGGGGGGFDEA9FDFFFFFEGGGGGGGEA<FFGFGCD9DEFFCCFC<FEC;E@FGCEC>?D?FFGGDCEGGGGGEEFFGEE<FGGGGGGGGFCCGFCCEFEDG7BEECCFGCCCGFEFGFCDAEFGFGFFGFCFAFGGGGGGCF=ECFFGGGFC'GFGGGGG<DFGF:>?GGGGFD=FFAFEEGGGGFDFFCFCFF9GGGEEB,,CGEECGGFFDGEGEEF<FFAFFGGGGFF,FGGFGGGGGGGGGGGGGGGGGGGGFEGGGF@FFCFGFFCGEEGGF<GGGGGGGGGGGGGGGGGGGFE9GFGGGGGGGGGGGCCCCC
@NM 51772
TGGGGAATCTTCGGCAATGGGGGCAACCCTGACCGAGCAACGCCGCGTGAGTGAAGAAGGTTTTCGGATCGTAAAGCTCTGTTGTAAGTCAAGAACGAGTGTGAGAGTGGAAGGTTCACACTGTGACGGTAGCTTACCAGAAAGGGAAGGCTAACTACGTGCCAGCAGCCGCGGTAATACGTAGGTCCCGAGCGTTGTCCGGATTTATTGGGCGTAAAGCGAGCGCAGGCGGTTTGATAAGTCTGAAGTTAAAGGCTGTGGCTCAACCATAGTTCGCTTTGGAAGCTGTCAAACTTGAGTGCAGAAGGGGAGAGTGGAATTCCATGTGTAGCGGTGAAATGCGTAGATATATGGAGGAACACCGGTGGCGAAAGCGGCTCTCTGGTCTGTAACTGACGCTGAGGCTCGAAAGCGTGGGGAGCGAACAGGATTAGATACCCT
+
GGCEGFFGFGGGGGGGGGGGDCG@FFFFGGGGGG>FEGEGGGGGGGGGGGGGGGFGGGGGF9EDFEDGDGGGGGGCGGGC<FF9FDFAFFFFGFFGGFECCEFGD9FD9DGDFGFGFFEDBFEGGFGGDGBFGGGFFFGFG<F?,CF,@BE8DDDFF:CFGGGCFFFGFGGCFG:CECA:>*CECFFGG7=7FGG78=<>E5CE<.:F6FFFGE5CEGC7CACGGGGEDGFCBFGEFFE9/C;AFF7GGFGF<>EGGG><E=8FEEF=:F>+@<<D=860DF<BEFFF99GFFFDGGGGGGGFEGGEE8FAF,GCGGGGGGGFEDFGGGGGGGCGFFGGGFFFGDGGGGGGGGGCGGCCC87GGDFCGGGGF:GGGF>GCFGGGGGGFGEF<CGGGGGGGGGGGGF7GGGGEFC-GGGGGGGGGGFGFGGFGGFFECC<CC
@NM 81264
TGAGGAATATTGGTCAATGGACGAGAGTCTGAACCAGCCAAGTAGCGTGCAGGATGACGGCCCTATGGGTTGTAAACTGCTTTTATAGGGGGATAAAGTGTGCCACGTGTGGCATATTGCAGGTACCCTATGAATAAGGACCGGCTAATTCCGTGCCAGCAGCCGCGGTAATACGGAAGGTCCAGGCGTTATCCGGATTTATTGGGCTTAAAGGGAGCGTAGGCCGTTTGGTAAGCGTGTTGTGAAATGTCGGGGCTCAACCTGGGCATTGCAGCGCGAACTGCCAGACGTGAGTGCGCAGGAAGTAGGCTGAGTTCGTCGTGTAGCGGTGAAATGCTTAGATATGACGAAGAACTCCGATTGCGAAGGCAGCCTGCTGTAGCGCAACTGACGCTGAAGCTCGAAAGCGTGGGTATCGAACAGGATTAGATACCCT
+
EGFGGGGGEGGGGCFGGGFCGGGGDGGGGGGGGGGGGGGGGGGGGGGGGGGFGGGGGGEGGGGGGGGEGGGGGGGGGGGGGGGG9CFGFGDGGGGGGGGGGGGGFGGGGGGGGCFGGGGGGGFGFGGGGGGGGGGGGGGGGGDDGGGDGGGGGGGGGGEG<FGGGEGDGGFGGGCDGGGGGFGFGGGFFFC=GGGG@FDGGGGE?FF-FCFFGGGEDEFFGGGGGGG:CE:CFGGGGCGFCFFGGECFFFFGGFGGGGGGGFGF4FEF7FGGGGGGDGGGGGGFGF@FD<GGGFDGGGGGGFGEGF8FGGFGGGGF>=7FGGF7EGGGGGGGGGGFFE?CGGGGGGGFGGGGGCGECCGF@GGDGF@GFGGGGFGGGGGGGGFGFGGGGGGGGGGGGGFEDFFFFFC>F9GGGGGGGGGGFGGGGGGGFGFCCCCC
@NM 74385
TGGGGAATCTTCCGCAATGGGCGAAAGCCTGACGGAGCAACGCCGCGTGAGTGATGACGGCCTTCGGGTTGTAAAGCTCTGTGATCGGGGACGAACGGTCAGCAGGCGAATACTCTGCTGAAGTGACGGTACCCGAATAGCAAGCCACGGCTAACTACGTGCCAGCAGCCGCGGTAATACGTAGGTGGCAAGCGTTGTCCGGAATTATTGGGCGTAAAGCGCGCGCAGGCGGCTTCTTAAGTCCATCTTAAAAGTGCGGGGCTTAACCCCGTGATGGGATGGAAACGGGGAGGCTGGAGTATCGGAGAGGAAAGTGGAATTCCTAGTGTAGCGGTGAAATGCGTAGAGATTAGGAAGAACACCGGTGGCGAAGGCGACTTTCTGGACGACAACTGACGCTGAGGCGCGAAAGCGTGGGGAGCAAACAGGATTAGATACCCT
+
EFGGGE@FFGGEGGGG>@EEGGGGGGDGG8@EFG:F:@DFGD>FCC7CGCEGGFGCGGEG:B@FFFDCGGGGGGGFG9,?,@FFFG7ECDFGGGGG>:BB:BDDDF7FCCE<FF9F@FGFECCFEGGCGEGGGF7FGC<,DF9FFFGGG78CGGFGFGGGCFGDCFGFFG*<B@E*;:7950<CFCCCAFEFGD>##2CFGGG38EGGGCEE.FA@<C?4:CG:CC9:5F:FCF??FBCAFGGFFCGFGFGF<E7>FGGGFCGFF8CGFCC1>FFCFF@>GFGFC>+CGGDGF<<GFDGGGGGGGGGGGGGGGGDFFFF<FFGGGGGFCCGDGFFEFGGGGFGGGGGFE,GGGGGGGEGGEGGFCFCB7GEGGGEFFC,FGGDGGF7FE@FGGCECBGGGGFEFB@7GGGGGGGGGGGFGGGGGFAFFFF<,FFEFA8-CC
@NM 137
TGGGGAATATTGCACAATGGGGGAAACCCTGATGCAGCGACGCCGCGTGGAGGAAGAAGGTCTTCGGAGTGTAAACTCCTGTTGTTGAGGAAGATAATGACGGTACTCAACAAGGAAGTGACGGCTAACTACGTGCCAGCAGCCGCGGTAAAACGTAGGTCACAAGCGTTGTCCGGAATTACTGGGTGGAAAGGGAGCGCAGGCGGGAAGACAAGTTGGAAGTGAAATCTATGGGCTCAACCCATAAACTTCTTTCAAAACTGTTTTTCTTGAGTAGTGCATTGGAAACTGGAAGACTTGAGTGCAGAAGAGGAGAGTGGAACTCCATGTGTAGCGGTGAAATGCGTAGATATATGGAAGAACACCAGTGGCGAAAGCGGCTCTCTGGTCTGTAACTGACGCTGAGGTTCGAAAGCGTGGGTAGCAAACAGGATTAGATACCCT
+
CFFFB@@FEFFGGGGGDFGGGGGGGFEFFGGFFFEFGGGGGG::FGECCGGGGFDFFGGG<F,C<FGG:BF,CEFD9EEFFDEF=AFFEFCFFGAFGEGFFEG:FCAGDF<EDFDDFD>BDFFEGF=AB9B@F<<C@D<CFD<@CCFGFGDGGFE<FCG;FGGFFG7F*6=18CFFDE7,>,,?E<+=*<BF7CFFG?E8C8::?CD*1A8*>@2<8<FGEF@CFGEC@<?;<C8@89@D;;1>=FF/<8#BCD@7<A@GFGGGGFC<=9GGFGFC6E8;CGFFFE<CGFFFGGGEE?A,8GFE,DF<;AA@FCFEEFC<4,FFB,B<DF>FCF?,<BEDC::@F?EEC,EFAFEGGFGFGGGGGFCF@,EGFDF7DGGCCF,,GFGGGGEFF6,GFF;GF8CGGGFFFGE@GGDGCC@8@GCGGFFFGFGGGGGFEFFBBCCA
@NM 138
TGGGGAATATTGCACAATGGGGGAAACCCTGATGCAGCAACGCCGCGTAAGTGAAGAAGTATTTCGGTATGTAAAGCTCTATCAGCAGGAAAGAAAATGACGGTACCTGACTAAGAAGCCCCGGCTAACTACGTGCCAGCAGCCGCGGTAATACGTAGGGGGCAAGCGTTATCCGGATTTACTGGGTGTAAAGGGAGCGTAGACGGTTTTGCAAGTCTGAAGTGAAAGCCCGGGGCTTAACCCCGGGACTGCTTTGGAAACTGTAGAACTAGAGTGCAGGAGAGGTAAGTGGAATTCCTAGTGTAGCGGTGAAATGCGTAGATATTAGGAGGAACACCAGTGGCGAAGGCGGCTTACTGGACTGTAACTGACGTTGAGGCTCGAAAGCGTGGGGAGCAAACAGGATTAGATACCCT
+
GGGGGGGGGGGGGGGGGGGGGGGGGGGGGGGGGGGGGGGGGGGGGGGGDGGGGGFGFGGD9FFGGGGFGFFGGGGGGGGGGGGGGGGGGGGGGGGGGGGGGGGGGGGG<FFFGGGGGC?FFGEGG?GGGF?GGGGGGGGGGGGGGDBFCFGGGGGA>FCEGGCGGGGGGGGGFFFGGGFFDF@GGG?B<FGGGGDGGFGFCEECGGGGFGGGGGGGD7F=CGGGGGGGGGGGEFGCDFGEGEDDFDFGFGGFEGGGGGFFFGGGFFFGFFGGF<FGGFFFGGGGGGGFFGGGGGFGGGGAGGGE>GGGGGGGGGGGGGGGGGDCGF<EFFGGGGGGGGFFEGGGGGGGGEGGGGGGGGGGGGGGGGGGGGGGGGDGGDGGGGGGGGGGFFGGGGGGGFGGGGGGEFGGGGFCCCCC
@NM 88753
TAGGGAATCTTCCACAATGGACGCAAGTCTGATGGAGCAACGCCGCGTGAGTGAAGAAGGTCTTCGGATCGTAAAACTCTGTTGTTAGAGAAGAACACGAGTGAGAGTAACTGTTCATTCGATGACGGTATCTAACCAGCAAGTCACGGCTAACTACGTGCCAGCAGCCGCGGTAATACGTAGGTGGCAAGCGTTGTCCGGATTTACTGGGCGTAAAGGGAACGCAGGCGGTCTTTTAAGTCTGATGTGAAAGCCTTCGGCTTAACCGGAGTAGTGCATTGGAAACTGGAAGACTTTAGTGCAGAAGAGGAGAGTGGAACTCCATGTGTAGCGGTGAAATGCGTAGATATATGGAAGAACACCAGTGGCGAAAGCGGCTCTCTGGTCTGTAACTGACGCTGAGGTTCGAAAGCGTGGGTAGCAAACAGGATTAGATACACT
+
FGGGGGGGGGGGGFFGFGGGGGGGGGGGGGGGGGGGGGGGGGGGGGGGGGGGGGDGCGGFGFGGGGGGGCGGGGGCFGGGCGGFGGGGGGGGCFFGGGGEDFGFFGGEAFFGGGGGGFFGGGGGGGG>FGGGGFGGGGFGGFDGGGGGGG?GG?GGGG<DFFGEGGGGGGGGGGGDGFFGGGGCFGGGGFGGGCFEGGGGC:CGGGG>FGFGCGGGGGGFGF<GGED>C>FECEFGG;FGFGGFFGGGCFCCEFFGGGGDEFGFFGGGGGGGGGEF?DFGGFCEC,ECGGGGFFB4FGGGGGFGGGGGFGGGGGGFEEFFGGFGGGFGGEGEGGGGGGGGGGGGGGFFGGGGGGGGGGGECGGGGGFC@BC:7GGFD,GGGGGGGGGGGDFGGGGGEFCFGGGGDF:GGGGGGEFFEFCGFGGGGGGGGAGGGGFCCCCCC
@NM 50015
TGGGGGATATTGCACAATGGGGGAAACCCTGATGCAGCGACGCCGCGTGGAGGAAGAAGGTTTTCGGATTGTAAACTCCTGTCGTTAGGGACGATAATGACGGTACCTAACAAGAAAGCACCGGCTAACTACGTGCCAGCAGCCGCGGTAAAACGTAGGGTGCAAGCATTGTCCGGAATTACTGGGTGTAAAGGGAGCGCAGGCGGGAAGACAAGTTGGAAGTGAAAACCATGGGCTCAACCCATGAATTGCTTTCAAAACTGTTTTTCTTGAGTAGTGCAGAGGTAGATGGAATTCCCGGTGTAGCGGTGGAATGCTTAGATAGCGGGAGGGACACCAGTGGCGAAGGCGGTCTACTGGGCACCAACTGACGCTGAGGCTCGATAGTATGGGTAGCAAACAGGATGAGATACCCT
+
EF8FC@F7CCCFCFGGGF,<<@EFDGF,C,;EFFGEGGEG+:CG7++8>:FFGGF8AFG8<FFGEDDGGGF,<<??F9=,,BEFGEGGGGGG+>FCC9FAG>++:BEFDFGGCB=FFGG,:,3>FCFGGAC8>,,83>CD8:BF@C*:1=;CGFEFB7CECC4GE9F#<B:=CF79B7BA?FGFCCFG=GCFC?FGG9C4*FDC::CCG=>DAFFFGGDFGGGCFDC9C@FGC,@;@32=C8EEF=@?F@,D?EB1CDCFGGFFFF8FE<CFE,?F;FCCFGFF8C,9EFFA@E@648C@A5+GCGFC<BC5,5?-,,GGFFF@+@ECC,FFE9@6-E@C@@>GFF7BC7,CC,,C,,;,,,B;EE6B@-C+DF@8F@,8C6;,,<C,F<DFGGFFFGF@E@FFC,,EC666,C8@
@NM 141
TAGGGAATCTTCGGCAATGGGGGCAACCCTGACCGAGCAACGCCGCGTGAGTGAAGAAGGTTTTCGGATCGTAAAGCTCTGTTGTAAGTCAAGAACGAGTGTGAGAGTGGAAAGTTCACACTGTGACGGTAGCTTACCAGAAAGGGACGGCTAACTACGTGCCAGCAGCCGCGGTAATACGTAGGTCCCGAGCGTTGTCCGGATTTATTGGGCGTAAAGCGAGCGCGGGCGGTTTGATAAGTCTGAAGTTAAAGGCTGTGGCTCAACCATAGTTCGCTTTGGAAACTGTCAAACTTGAGTGCAGAAGGGGAGAGTGGAATTCCATGTGTAGCGGTGAAATGCGTAGATACATGGAGGAGCACCGGTGGCGAAAGCGGCTCTCTGGTCTGTAACTGACGTTGAGGCTCGAAAGCGTGGGGAGCAAACAGGATTAGATACCCT
+
GGGFEFGGGGGGGGGGGGGGFGGGGGGGGFGGGGGGGGGGGGGGGGGGGGGFGGFEFGGGGGGGGGGGGGGGGGGGGGGGGGGGGGGGFGGGGGGGGGGGGEGGGGGGGGGGGGGGGGGGGGGGGFFGGCDFGGGGGGGGFGGGGGGGG78@FGGGGGGFC>FGGG?FFGGCFDCG>9CFC,FGGGGG:<FCFGGFGFEG5GGGECFFFDFGGFFBCDFFGC8C8>#?CEGGEG@EFCGGFGGGFGGGGGFG?FFCG>FG6B=0DFGGFCC=@E>FGGGGGDCFFFFDEFGGGFGGFFF9FAGF?,FEGEEGGGGGFGFFEFEGFGGGGGGGGGGFDC7:GGGGGFGGGGGGGGDGGGGGGGGGGGGFGGDFFGEGGGGGGFGGGGFGCFCF7GGGGGGGGFCGGGGGGGGGGGGGGGGGGGEFAGGGGGGFCGGGCCCCC
@NM 50401
TGGGGAATATTGCACAATGGGGGAAACCCTGATGCAGCAACGCCGCGTGAGTGAAGAAGTATTTCGGTATGTAAAGCTCTATCAGCAGGAAAGAAAATGACGGTACCTGACTAAGAAGCCCCGGCTAACTACGTGCCAGCAGCCGCGGTAATACGTAGGGGGCAAGCGTTATCCGGATTTACTGGGTGTAAAGGGAGCGTAGACGGTTTTGCAAGTCTGAAGTGAAAGCCAGGGGCTTAACCCCGGGACTGCTTGGGAAACTGTAGAACTAGAGTGCAGGAGAGGTAAGTGGAATTCCTAGTGTAGCGGTGAAATGCGTAGATATTAGGAGGAACACTAGTGGCGAAGGCGGCTTACTGGACCGTAACTGACGTTGAGGCTCGAAAGCGTGGGGAGCAAACAGGATTAGATACCCT
+
GGGGG::FGFFFFFGFGGFF8@CFEF8FGE<@FFGGGGGGFGDGGDF7FGECEFCFGGGEFGDFACF=FCE,EFFFFGGGGFACEFG,A8EACEFGFFGC9FFF@FFGGG,?ECFFDEFEGEGC@FGG8.BFCBFEF<FG?FGGC<F<@@E9@>DDB@FGC>@>FFFGGEFECEFFGEGFFF@FFG@<FCF/CCEGGA?:C:8:;B?5C?CGDCF:9@C=CF@CFEF=CC#@CCECG?EEE=899CDDDF;CCE2FFF9CGEEFC?,?CEE8DFF8FEFGCEFGFGFF??E9FEFFE,E,GGEGEGGFFB?9:7DEC<GFACEFC,8GGFFF<@FFFCDE@CEF@CEGGGFEGGFFEE+CC8,@FC6B@-FGGF<<F+ECDEGFEGGGGCEGFE9FFECEFAGGCGFGF@GCCBAC
@NM 143
TAGGGAATCTTCCACAATGGACGCAAGTCTGATGGAGCAACGCCGCGTGAGTGAAGAAGGTCTTCGGATCGTAAAACTCTGTTGTTAGAGAAGAACACGAGTGAGAGTAACTGTTCATTCGATGACGGTATCTAACCAGCAAGTCACGGCTAACTACGTGCCAGCAGCCGCGGTAATACGTAGGGGGCGAGCGTTGTCCGGAATTACTGGGCGTAAAGGGTGCGTAGGCGGTTTGGTAAGTTGGATGTGAAATACCCGGGCTTAACTTGGGGGCTGCTTCAAATACTGTCGTACTTGGGTGCAGGAGGGGAAAGCGGAATTCCTAGTGTAGCGGTGAAATGCGTAGATATTAGGAGGAACACCGGTGGCGAAGGCGGTTTTCTGGACTGTAACTGCCGCTGGGGCACAAAAGCGTGGGGAGCAAACAGGATTAGATCCC
+
GGGGGGGGGGGGGGGFEFGGGGGGGGGGFFGFGGGGGGGGGGGGGGG@CFGGGGGGGGGGFGFGGGGGGGGGCGGGGGFGGDEFGGGGGGGGGGGGGGG4C?FGGGF<FGGEGFG@@<FGF9EDGFFGCGGGCFGDGGGGGGGGGGGGGGGEGGGGGGFFG<@FFGGGGGGGGEGG9FCEFGGGGGGG:*<FGGGGECAEGGEGG</CFFGGGCGGC3FGGGEC<;>F<:E:ACEEGG9FC>FF?FGGGGFGFGGF?D><,@;@FCF:GFFED37:,%8E$=9FC+=@++<9,8F==8GGCGFGFFB,FAGC@FBA,B5?<,5A,=,+@+@+FCE5@=@B8,,<DC<DFEC,FC,E9@=++=+FEGEFDC@6+@6C9,F,F<<C@<GFEC,,@@++EE@BC,,CC,;,C@,CCF?GGGGGFCF<<C6AFC<A@D@A,C<
@NM 144
TGGGGAATATTGCACAATGGGGGAAACCCTGATGCAGCGACGCCGCGTGAGTGAAGAAGTATTTCGGTATGTAAAGCTCTATCAGCAGGGAAGAAAATGACGGTACCTGACTAAGAAGCCCCGGCTAACTACGTGCCAGCAGCCGCGGTAATACGTAGGGGGCAAGCGTTATCCGGATTTACTGGGTGTAAAGGGAGCGTAGACGGTAAAGCAAGTCTGAAGTGAAAGCCCGGGGCTCAACCCCGGGACTGCTTTGGAAACTGTTTAACTAGAGTGCTGGAGGGGTAAGCGGAATTCCTAGTGTAGCGGTGAAATGCGTAGATATTAGGAGGAACACCAGTGGCGAGGGCGGCTTACTGGACAGTAACTGACGTTGAGGCTCGAAAGCGTGGGGAGCAAACAGGATTAGATACCCT
+
GGGGGGGGGGGGGGGGGGGGGGGGGGGGGGGGGGGGGGGGGGGGGGGGGGFFGGGGGGGAFGGGGGGFGGFEGGGF<?AFFGGCGFGGGE@GFGGFEFFGGGE@FCGDGGCGGGGGGFFFFGGGGGGGGGGF=3=FGGGFFAFF4>FGAFGDFDEBBDFFEGGGFGGGF=CFCCGGEF7FFCFGGGCCFFGFGGGGGFECCGGGGGGGF@FDCFGFGCFDFFGGGGEEEFCEGFDGGFFFF=>CFGGGGFFGFDDCFFFGGGGDFGFCE50F8EFFBEGGGFFGFGGF7FFGGGFFGFB,DCGGDGEGGFGFEEGEGGGCGGGGGFCFE,GGGDF9GFFGGF:EFEFG>GGGGGGGGGGGGGFGGGGFEEDGFDFGFGEEGEGGFCGGGGGGGGDGFFC9GGGGGGGGGGFCCCCC
@NM 71246
TGGGGGATATTGCACAATGGGGGAAACCCTGATGCAGCGACGCCGCGTGGAGGAAGAAGGTTTTCGGATTGTAAACTCCTGTCGTTAGGGACGATAATGACGGTACCTAACAAGAAAGCACCGGCTAACTACGTGCCAGCAGCCGCGGTAAAACGTAGGGTGCAAGCGTTGTCCGGAATTACTGGGTGTAAAGGGAGCGCAGGCGGACCGGCAAGTTGGAAGTGAAATCCATGGGCTCAACCCGTGAATTGCTTTCAAAACTGCTGGCCTTGAGTAGTGCAGAGGTAGGTGGAATTCCCGGTGTAGCGGTGGAATGCGTAGATATCGGGAGGAACACCAGTGGCGAAGGCGACCTACTGGGCACCAACTGACGCTGAGGCTCGAAAGCATGGGTAGCAAACAGGATTAGATACCCT
+
FGGGGDFGGFFGFGGGGGGGGGGDFGGFGGGGGGGGGGGGGGGGGGGGGGGGEEFFDGGGGGGGGGGGFFGGGGGGGGGGGGGGFGGGGGGGGFGGGGGGGGGGGGGGGGCGFG8FFGGGGGGGGGGGGGGGGGGGGEFFCEFGGGGG?DGGGGGGGGGGGGGGGGFFGGGGGGGGG7F8FC>FGFFGGFGFGGGCGGG5CFCGFGGGGGGGGGGGGFFFGGGGGGCFGGFGGFGFCGGGGGCE9GGGGDCF;FGGGFGGFC<=F8DEFGGGGFFGGGGFFFGGGCGGGGFF@GF>>FGGGGGGGECGGF?GGGDGGGGGF7C>GDEEEFCEFEFGGGGGGGGGGGE@EGGFFCGFFCFFFDFGGGGGGGGGGFEE@@@GDGGGGGGGGGGGGFGGGGGGGGGGFFCFFFFCCCCC
@NM 51696
TAGGGAATCTTCGGCAATGGGGGCAACCCTGACCGAGCAACGCCGCGTGAGTGAAGAAGGTTTTCGGATCGTAAAGCTCTGTTGTAAGTCAAGAACGAGTGTGAGAGTGGAAAGTTCACACTGTGACGGTAGCTTACCAGAAAGGGACGGCTAACTACGTGCCAGCAGCCGCGGTAATACGTAGGTCCCGAGCGTTGTCCGGATTTATTGGGCGTAAAGCGAGCGCAGGCGGTTTGATAAGTCTGAAGTTAAAGGCTGTGGCTCAACCATAGTTCGCTTTGGAAACTGTCAAACTTGAGTGCAGAAGGGGAGAGTGGAATTCCATGTGTAGCGGTGAAATGCGTAGATATATGGAGGAACACCGGTGGCGAAAGCGGCTCTCTGGTCTGTAACTGACGCTGAGGCTCGAAAGCGTGGGGAGCGAACAGGATTAGATACCCT
+
GFGGGGGGGGGGGGGGGGGCFGGGGGGGGGGFGGDFGGEGGGGGFGGGGGGFFFFFGGGGGFGGGGGGGGGGGGFGGFEGGGGFGGGGGGGGGGGGGGGGGGGGGGGGGGGFEGGGGCGGGGGGGGGGGGGDGGGGGGG7CF,>FEGGGCEGGCEFGGEGCFGGGGGGGGGGGGGGD=<FG?DEGGGGGG>GGGG7FFCEE=5?CFFGGGGGGGGCCCFFGGDGEGGGG>GDCGGGCFGGGGGFDFAGGGGGGGGGGFGGFFGGGGFGG=FFCGEGGGGGGGGGGGGGFFFGFFGDADF?CGGFGGGGGFEFGGGGGGGGGGGGGGGGGGGGGGFE9FGDGGGGGF<CGGGGGGEGGFEGGDGGF@GFFF@GDGGGGGGDCGGGGGFGGGGFF7GGGGGGGGGGGGDGGFGGGGGGGGGGGGGGGGGGGGEC9GGFCC,CC
@NM 70017
TAGGGAATCTTCCACAATGGACGCAAGTCTGATGGAGCAACGCCGCGTGAGCGAAGAAGTATTTCGGTATGTAAAGCTCTATCAGCAGGGAAGATAATGACGGTACCTGACTAAGAAGCACCGGCTAAATACGTGCCAGCAGCCGCGGTAATACGTATGGTGCAAGCGTTATCCGGATTTACTGGGTGTAAAGGGAGCGCAGGCGGTGCGGCAAGTCTGATGTGAAAGCCCGGGGCTCAACCCCGGTACTGCATTGGAAACTGTCGTACTAGAGTGTCGGAGGGGTAAGCGGAATTCCTAGTGTAGCGGTGAAATGCGTAGATATTAGGAGGAACACCAGTGGCGAAGGCGGCTTACTGGACGATAACTGACGCTGAGGCTCGAAAGCGTGGGGAGCAAACAGGATTAGATACCCT
+
FGGGGGGGGGGGGGGGGGGGGGGGGGGGGGGFGGGGGGGGGGGGGGGGEECFFEGG?F=FFGGGGGG,E<F@FGGFGGGGGGGGGFGGFGGGGGGGGGGGGGGGGGGGDGGGG<FGGGGGGFGG79GGFGGGDF8;FGGGGGFECD@EGDC9FFCFFGGGGDFGC?>FGCEDFFGDEG1GGGFGGGGGFGGGGFGGGGGGGGGGGGGGGGGEGGFFGGFCGGGFGGGFFGGGGGECGFGGEFGGFGFGCFFC9FGGGECFGFFFCGGGCG6FGGGGGGGGGGGGFCGGGFAGFA5@FFGGGGGGGGGGGGGGGGGGGFGFGGGEC9GGGGGGGGGFGGGGGGGGFDGGDEGGCGGGGGGGFFF9FGGGGGFCF<8GGGFEC,AGCEGGGGGGGFAGFGGGGGGGGGFFGFF8-@CC
@NM 71313
TGAGGAATATTGGTCAATGGACGCAAGTCTGAACCAGCCATGCCGCGTGCAGGAAGACGGCTCTATGAGTTGTAAACTGCTTTTGTACTAGGGTAAACGCTTCTACGTGTAGGAGCCTGAAAGTATAGTACGAATAAGGATCGGCTAACTCCGTGCCAGCAGCCGCGGTAATACGGAGGATCCAAGCGTTATCCGGATTTATTGGGTTTAAAGGGTGCGTAGGCGGTTTGATAAGTTAGAGGTGAAATACCGGGGCTCAACTCCGGAACTGCCTCTAATACTGTTGAACTAGAGTGTAGTTGCGGTAGGCGGAATGTATGGTGTAGCGGTGAAATGCTTAGAGATCATACAGAACACCGATTGCGAAGGCAGCTTACCAAACTATATCTGACGTTGAGGCACGAAAGCGTGGGGAGCAAACAGGATTAGATACCCT
+
DFFGGGDGGGGGGGGGGFGGGDEGGFFEFGGCFGGGDGGFGGGGGGFGGGGFGEG?FFG7@>FGGFGEFGGGGGGGGGGGGGGFFGGG9<C<EGGCGGGGCFFCGGGGGGGFGGFDFGDAFGGGGGCG?FFEFDCGDEGGEB@EFCGC<90FGC<@FGFF9@BCFEGGDFC@CFGGGFEEGGGGFGGE@GEGFF1G@FG9C9FGGGCFFFFFFGGFGGG>EEGFCFFFGECDC@<CCGF4@ACCGGEGGGEEFD<@8<FFCEGGGGC8BDEGG44DC9EGA:FGFFFEGFCFAGGGGF7GGGGGGCF>EFGFGGGGEC@DFDEGEGGGGGGCFEFFEE,GGGGFGFF@FGGGFFC7GDFGGGGGGF@CGGGE?GFGGGCGFE9E9FEGGGGGGGEFGGGGGGGGGGGGGGGFFGGGFCGGGFGFFFAGGGFCCCCC
@NM 149
TAGGGAATCTTCCACAATGGACGCAAGTCTGATGGAGCAACGCCGCGTGAGTGAAGAAGGTCTTCGGATCGTAAAACTCTGTTGTTAGAGAAGAACACGAGTGAGAGTAACTGTTCATTCGATGACGGTATCTAACCAGCAAGTCACGGCTAACTACGTGCCAGCAGCCGCGGTAATACGTAGGTGGCAAGCGTTGTCCGGATTTATTGGGCGTAAAGGGATCGTTGACGGTGTGGCCAGTCTGATGTGAAAGGCATGGGCTCAACCTGTGGACTGCATTGGATACTTTCATACTTGATGGCCGGAGGGGTAAGCGGAATTCCTAGTGTAGCGGTGAAATGCGTTGATATTAGGAGGAACACCAGTGGCGAAGGCGGCTTACTGTACGGTAACTGACGTTGAGGCTCGAAAGCGTGGGGAGCAAACAGGATTAGATACCCT
+
FGFGCF8F9FGGGEFDGGGGGGGGGGGFFGGGFG9FFGGG,CFCFFGF@FGCFEFGFFGFFF<EGGGE,+BBEEFFFG@FGGGG?@EFGDFGDGGGG,C+>+BFCFC,AC,<CCF,C,CCEFCFFGGGFGF9AFGD8CFFFGG9=FDGEGDGGGGCFE<FFFCFEFGAF3@F<FFG@FFGFGC1CFG7GGGGG8<4*<@=CBFFFEFBBC;F:==CGFF(F#D<8#8CC<E8E,-C,#<@;3,:?CD=<,E<,D5CC@7D<@3B(<=4A><D>=AFFF@?<,5,<9,,FGD,<F<A,A++FF7@+A+@FFBB+CED?,AEEA9FC<=GC7C@FCEE,FC@FBC5,F,EFDFFEFFAD@C,CGGCFB8,C9FFC@G@EAFC,F@F@FF@FFE<GFDFF8GCGGGEECB9F7C7@:@B@8GDFGGGEGDFGFFEFFEC@CCCA
@NM 150
TGAGGAATATTGGTCAATAGACGGGAGTCTGAACCAGCCAAGTAGCGTGAAGGATGACTGCCCTATGGGTTGTAAACTTCTTTTATACGGGAATAAAGTGGTCCACGTGTGGATTTTTGTATGTACCGTATGAATAAGGATCGGCTAACTCCGTGACAGCAGCCGCGGTAATACGGAGGATCCGAGCGTTATCCGGATTTATTGGGTTTAAAGGGAGCGTAGGTGGACAGTTAAGTCAGTTGTGAAAGTTTGCGGCTCAACCGTAAAATTGCAGTTGATACTGGCTGTCTTTAGTACAGTAGAGGTGGGCGGAATTCGTGGTGTAGCGGTGAAATGCTTAGATATCACGAAGAACTCCGATTGCGAAGGCAGCTCACTGGACTGCAACTGACACTGATGCTCGAAAGTGTGGGTATCAAACAGGATTAGATACCCT
+
CGGGEFFGFFGGFGGF,<CFFGB7FEFGGGGGGGGGFGGGCEEDEGGFGEFFGFCFGGGGGFFGDFGDGEFGGFGGGGGGGCFGGGGGFCGCGFGGGG9FFGGG9FFBFADGF,A,C9FF9@<FBFFCEC,BEF,<?FFFFFCG>FEGGGFGC8D+BFDFFGGGEGE=?GCE@3=@E3GC-,?DEFEGE@EFGGEC>=3C0>9FGGFFC@CFF+<:**8D@:C9CFEFGGCFGGG0FGCDCG<FC19GFCFC9:<F=7FFCE5>FECCEFEC>DF265,FCFD8GFAB5<FFGF9GFGE?9A,FB:B:DF?5<9+C7F<?FCC>GGGGF9DFFECE@<,9FA@ACGFF<EGF@F:FC<FCFECC@@,FCFE<<9?E@EA<E9CGFFFC<EEFFECDECC@@CFF@GFGECF8FFGGFFAFGGGGFGGFCFA<CCCC
@NM 75023
TCGGGAATATTGCGCAATGGAGGAAACTCTGACGCAGTGACGCCGCGTATAGGAAGAAGGTTTTCGGATTGTAAACTATTGTCGTTAGGGAAGATACAAGACAGTACCTAAGGAGGAAGCTCCGGCTAACTACGTGCCAGCAGCCGCGGTAATACGTAGGGAGCAAGCGTTATCCGGATTTATTGGGTGTAAAGGGTGCGTAGACGGGAAAGCAAGTTAGTTGTGAAATCCCTCGGCTTAACTGAGGAACTGCAACTAAAACTACTTTTCTTGAGTGTTGGAGAGGAAAGTGGAATTCCTAGTGTAGCGGTGAAATGCGTAGATATTAGGAGGAACACCGGTGGCGAAGGCGACTTTCTGGACAATAACTGACGTTGAGGCACGAAAGTGTGGGGAGCAAACAGGATTAGATACCCT
+
FFCGGGDFGGGEGCFFCFGGGCEGGGGGGGFGG@FFGBAEFEGGGGGGDGFCFGC?FGGGCCDFFGDGC=FGGGGG??EEFGGGGGGGFGGGGGFGGGGF8?F<FFF?EF8,FEFEGG<B5<C@:FEEFGFGGF<FEF=>FFGFGGEGGCEG;F,DDFFFEGGCCDFG?FFCE=GB<CE=EFGFFF>,GFGGGFFCFDECBFG7GGEEF?B8?FGCCCFECGFFGGGGFCCFCGGGDFCFGGGE<CGGFGFE?GGGFGGGGF<FFFCGGGFGGFC+A6FGFDGGGGGFGGGGEGGGFGGFFF9EDGGGGGGFGGGEGGGGGGGGFC,FFFFDGGGGGEF@GGGGGGEFCGGGGGGGGGGF9GGGGGGGGGFFGFGGGGGGGGGGGGGFFGGGGGGFGFDGGGGGGGFGGFFECCCC<
@NM 152
TGGGGAATATTGCACAATGGGCGAAAGCCTGATGCAGCAACGCCGCGTGAGGGAAGACGGTTTTCGGATTGTAAAACTCTGTTTTCGGTGACGAACAAATGACGGTAACCGAGTAGGAAGCCACGGCTAACTACGTGCCAGCAGCCGCGGTAATACGTAGGTGGCAAGCGTTATCCGGAATTACTGGGTGTAAAGGGAGCGCAGGCGGGATAGCAAGTCAGCTGTGAAAACTATGGGCTCAACCCATAAACTGCAGTTGAAACTGTTATTCTTGAGTGGAGTAGAGGCAAGCGGAATTCCGAGTGTAGCGGTGAAATGCGTAGATATTCGGAGGAACACCAGTGGCGAAGGCGGCTTGCTGGGCTCTAACTGACGCTGAGGCTCGAAAGTGTGGGGAGCAAACAGGATTAGATACCCT
+
CFFGG,@EEFGGGEFGG9,FFFCFGG@@FC8CF<<CFB9FFEFG@:C@E:FGG@FEE8CGBFGGA:F@CFDEEGG,EEGFEFGGFBCFBFC<?FGEG8FE?AFEF:+@8C@+3:>D=>>D:F8D/CC@DGG?FFFFGGF?<:539EDFACECFFGDF73<@#FFC==C;C==4:<7#E?BFB<CECDF;?2GGGGGGFG>FF>:E6GFD$7;@#CCE7?EGGGFE@@AEF8<FGFCGGFGECGGGGGGGFF3FC>GGGGGFFFGGGG=GDGFEFGF8FGFDFCGGGF@GGGGFF<GGDGCF?GGGGGGGGGGGGFDGGDFGFCFFGGGGGGFGGGGGGGFGGGGGGGGGGGGGGGGGGGGGGFGGGGGGGGGGGGGFFFFCEGGGGGGFEGGGGGGGGGGGGGGGGGGGGFGGCCCCC
@NM 153
TGGGGAATATTGTACAATGGGCGAAAGCCTGATGCAGCGACGCCGCGTGAGCGAAGAAGTATTTCGGTATGTAAAGCTCTATCAGCAGGGAAGATAATGACGGTACCTGACTAAGAAGCTCCGGCTAAATACGTGCCAGCAGCCGCGGTAATACGTATGGAGCAAGCGTTATCCGGATTTACTGGGTGTAAAGGGTGCGTAGGTGGCAGTGCAAGTCAGATTTGAAAGGCCGGGGCTCAACCCCGTAGCTGCATTTGAAACTGCATAGCTGGAGTACAGGGGAGGCAGGCGGAATTCCTAGTGTAGCGGTGAAATGCGTAGAGATTAGGAGGAACACCAGTGGCGAAGGCGGCCTGCTGGACTGTTACTGACACTGAGGCACGAAAGCGTGGGGAGCAAACAGGATTAGATACCCT
+
CCCGGGGFFFGGGGGFG99EGF7CGGGGGGGGGGFGGFGGGGGCFGGECFEFGGEC?CD<FFGGG8C=<FFFGECGGGGGGDCF@,?ADEGG@FGGGGDDGGEGGGGGGGGF9FDF<FGGFGG@C7=3DCAGG<C3DFGGDGGGGGGGFC8ACFD:<;,DCFGFC:1CCGGFFBFFCEGGGGGGFC,=<7GGDF>?<GGCEEGFGGDGE8@C><FF7EC@$(FGFFDGCCDGG3C>9FGGGF+95#BBC@?,2DFC1FF9?<B=>C8?FFDEAGFE6,:?$9<AB=7CCGFCFF9GGFDBF9DF8::A,,FC7==@,CFA6,,?F@F@9ADFBC,-6E8FB,,@EGCECGF>F<FGGGFGFECFGEF9GGGFFD@FCC7EF@C@,::B:EF@FC,ADFFFFC@=,@9ACE<CCCA-
@NM 154
TGAGGAATATTGGTCAATGGACGAGAGTCTGAACCAGCCAAGTAGCGTGAAGGATGACTGCCCTATGGGTTGTAAACTTCTTTTATACGGGAATAAAGTGGTACACGTGTGGATTTTTGTATGTACCGTATGAATAAGGGTCGGCTAACTCCGTGCCAGCAGCCGCGGTAATACGGAGGATCCGAGCGTTATCCGGATTTATTGGGTTTAAAGGGAGCGTAGGTGGACAGTTAAGTCAGTTGTGAAAGTTTGCGGCTCAACCGTAAAATTGCAGTTGATACTGGCTGTCTTTAGTACCGTAGAGGTGGGCGGAATTCGTTGTGTAGTTGTGAAATGCTTAGATATCACGAAGAACTCCTATTGCGAAGGCAGCTCACTGGACTGCAACTGACACTGATGCTCGAAAGTGTGGGTATCAAACAGGATTAGATACCCT
+
FGGGGFFFFGGGGGGFGGGFGGGGGGEFFFDGGGGGGGGGGGGGGGGGGGGGFFG<@FAF@DG8EEFGFE:FFFGG9CFDCGGGGGGDGCECGGGGGGFFF<,CEEEFGFFEB,5EFGG8EFAFF@EFDGGGEE9EFGGG@<CCGFGGECFFFGFGGG@GEGGF0GGGECEFFGGGGG>C7?:>2EGEFEGFGGG<:DGFFGFFFGGFCCECFG@08CGEGCG?:G;C=,=ACG9:7FEE@:CF<DAGCC4EF>EC5@9A+ECCDGDGGFCDCG;F@,52CEDFFFFF?A@,38+9++,,,AEFCC4?,,?C:,,B@B9,F8=A,:<,FB,9DF@E<<F9GGEA8C,CFCFB<FEECC,CCF7CCFF6DC9?FEGEEC8FF9@GGGGFC,C9FFDGFC:CC@C,,E6,FC,,CGGGGGGGGGGF9GGFF<FCCCCC
@NM 155
TGAGGAATATTGGTCAATGGACGGGAGTCTGAACCAGCCAAGTAGCGTGAAGGATGACTGCCCTATGGGTTGTAAACTTCTTTTATACGGGACTAAAGTGGTCCACGCGTGGATTTTTGTATGTACCGTATGAATAAGGATCGGCTAACTCCGTGCCAGCAGCCGCGGTAATACGGAGGATCCGAGCGTTATCCGGATTTATTGGGTTTAAAGGGAGCGTAGGTGGACTGTTAAGTCAGTTGTGAAAGTTTGCGGCTCAACCGTAAAATTGCAGTTGATACTGGCTGTCTTGAGTACAGTAGAGGTGGGCGGAATTCGTGGTGTAGCGGTGAAATGCTTAGATATCACGAAGAACTCCGATTGCGAAGGCAGCTCACTGGACTGCAACTGACACTGATGCTCGAAAGTGTGTGTATCAAACAGGATTAGATACCCT
+
GGGGGGGGGGGG<CFF@<DGGGGFCCFGGGGGCFFGGGCG,EC9FGGGGFGCDFFF<F,CEA8FF8FF8EFG@FGFGG9,CCEF,CEEFE@F+CF@EFGFDGAFFGGGGC+==EF9EF7AFFCGGGGGGGGEFCF<FEFG<=FFEG+FFGGC>BFGGG,>:>FFFGG*3@:A;9CFGG7#/5:FGGGGFFFFC<4C@C<;??13<FDF.>AC@C>;DCG=GGC?F<,,#CGEFGFGCFCCC829CAGDF6F+<FCA8:;FEECDCFFF<<9GGGFF@5BFGGEA,,,CFGGFF@,=?F=9F8CGGGGCGFFF<?GGGGCGGGGGEFGCGGFE9GGGF,GGGDFEE<EGGGAFFBBBCDF:GDFGGFGGFE9<EC,<C,CF9GGGFGFGGGFFEGGF<CCDCCGFGGGEEEF<GGF<GFCFGFGGGGFGGFFCCCCC
@NM 71403
TGGGGAATATTGCACAATGGGCGAAAGCCTGATGCAGCGACGCCGCGTGAGCGAAGAAGTATTTCGGTATGTAAAGCTCTATCAGCAGGGAAGATAATGACGGTACCTGACTAAGAAGCACCGGCTAAATACGTGCCAGCAGCCGCGGTAATACGTATGGTGCAAGCGTTATCCGGATTTACTGGGTGTAAAGGGAGCGCAGGCGGTGCGGCAAGTCTGATGTGAAAGCCCGGGGCTCAACCCCGGTACTGCATTGGAAACTGTCGTACTAGAGTGTCGGAGGGGTAAGCGGAATTCCTAGTGTAGCGGTGAAATGCGTAGATATTAGGAGGAACACCAGTGGCGAAGGCGGCTTACTGGACGATAACTGACGCTGAGGCTCGAAAGCGTGGGGAGCAAACAGGATTAGATACCCT
+
GGGGGCFGGCEGGGGGGECE@FDGGCGGG,CFF<EF@FGEGGGG7FEGECFGGGCECFGGFGGFGGCCFGGGGGGAFFGGFGGFGGGGGG@FDGGGGGA,FCCCDEFGF8FGGG8FGGGGGFEFGGG<9<C?<F>DCFGGGGGGGGGEGGDGGGGGC9D9EGGGFCGGCC:;FGED7FG?FGECFEFGGFG<FFFEGEGGEEDGGGEG?EGGGGGEC84CFGDGG@C9GGGGGFCBEFG6EFGCGFCCCCB,DD<FDCGGGFGCCF9FFFGGFECFEF0E3FDGFDCEGGGGGFFCFE?GFGGGGGGGGFFGEFEF7FCCGGGFE,GFGGGFF@GFEDFGGEGGGGGGGGGFDGCGGGGGF8CGGGGGGEEDGGGGGGGEF:GGGGGGGGGGGGGFEGFFFGFGFFGGGGFCBBCA
@NM 66426
TGAGGAATATTGGTCAATGGACGGGAGTCTGAACCAGCCAAGTAGCGTGAAGGATGACTGCCCTATGGGTTGTAAACTTCTTTTATACGGGAATAAAGTGGTCCACGTGTGGACTTTTGTATGTACCGTATGAATAAGGATCGGCTAACTCCGTGCCAGCAGCCGCGGTAATACGGAGGATCCGAGCGTTATCCGGCTTTATTGGGTTTAAAGGGAGCGTAGGTGGACAGTTAAGTCAGTTGTGAAAGTTTGCGGCTCAACCGTAAAACTGCAGTTGATACTGGCTGTCTTGAGTACAGTAGAGGTGGGCGGAATTCGTGGTGTAGCGGTGAAATGCTTAGATATCACGAAGAACTCCGATTGCGAAGGCAGCTCACTGGACTGCAACTGACACTGATGCTCGAAAGTGTGGGTAGCAAACAGGATTAGATACCCT
+
FECFGGFFEFEGFFFDFGGGGGGG:BFFGGGGF,CEGGDFGGFFCGGGGGFFFGFGGGGGGGGF?8EECFGGGGCFGGGCCFGGFFACFGGGGFFGGGGCCFGGCFDG,4D7FFGCFGGGCFCFGG@FGGGGDG,@EF=G@<CFCDFCFG/BC@D7D<FFGG8FC4CC<CCC9FF<C<C7FCFGEGDGGGGFGAFG#CF*=GGGGDFFCFFFD><FEEEEGGC?CDC@FF<CCF@?:GF@FCFGGGDFE@CF?EFBCECFGGGGFGGFCGEEFFG4EC<CGGFFF8?,=EGGGFFEFA4,=<EGF7@:C,FCCC+7CGEFF9GGGFF,GFFFFF9FE,GGFFGFC,9,EFFFFFF7GDFBC7DGGGGGFEEGFFCFGFFEFGGF@GEFGGGFEFGGF>GGFFFFCC@@GGGGGGFFE9GFGGGFF9EGFGGCCCCC
@NM 59804
TAGGGAATCTTCGGCAATGGGGGCAACCCTGACCGAGCAACGCCGCGTGAGTGAAGAAGGTTTTCGGATCGTAAAGCTCTGTTGTAAGTCAAGAACGAGTGTGAGAGTGGAAAGTTCACACTGTGACGGTAGCTTACCAGAAAGGGACGGCTAACTACGTGCCAGCAGCAGCGGTAATACGTAGGTCCCGAGCGTTGTCCGGATTTATTGGGCGTAAAGCGAGCGCAGGCGGTTTGATAAGTCTGAAGTTAAAGGCTGTGGCTCAACCATAGTTCGCTTTGGAAACTGTCAAACTTGAGTGCAGAAGGGGGGAGTGGAATTCCATGTGTAGCGGTGAAATGCGTAGATATATGGAGGAACACCGGTGGCGAAAGCGGCTCTCTGGTCTGTAGCTGACGTTGAGGCTCGAAAGCGTGGGGAGCAAACAGGATTAGATACCCT
+
C@<F7;FGDGGFGGDFE<E@EFCFGG8CF,CCEFBE:C:C<@++@FE7FGFFGGGGGGGF<EFCGCGG>FGGGGGGCF,BEGF9FEC,@F,B,CFDEGGEGGFGFFF,?FEFFGAFFGGFA8FG9,C@C:BCCCFG,BE7,@EF7+:@F7@FD@,EFF*,@@F9:C8FE,>EC@F@@AC;=F9FGFGG@C:-4157<1==C<D323@F*F=;C>+EF<=+?GGGE<:::?ECC/EEGGGGG99F?FGGFFC=CF,;F@C<CF86@:DFFF<@CCCB,FGGGFCGFFEDD?9FFD8EFCFC<<CGGC@6:E,E,F<<B=9GCGGGGFDFF8C,C@CFFC:EF<E?A<,,9C9@<GEGE:FB@7CFFEGGGGGF@C:E@F,GFFFCFFDGGGGF@CCCGDDFFCCCE<CF@C7DGFGGGFEGFE9F9GGFFFFEFEEFCB9C<
@NM 159
TGGGGAATATTGCACAATGGGGGAAACCCTGATGCAGCGACGCCGCGTGAGCGAAGAAGTATTTCGGTATGTAAAGCTCTATCAGCAGGGAAGAAGAATGACGGTACCTGACTAAGAAGCACCGGCTAAATACGTGCCAGCAGCCGCGGTAATACGTATGGTGCAAGCGTTATCCGGATTTACTGGGTGTAAAGGGAGCGCAGGCGGTGCGGCAAGTCTGATGTGAAAGCCCGGGGCTCAACCCCGGTACTGCATTGGAAACTGTCGTACTAGAGTGTCGGAGGGGTAAGTGGAATTCCTAGTGTAGCGGTGAAATGCGTAGATATTAGGAGGAACACCAGTGGCGAAGGCGGCTTACTGGACGATAACTGACGCTGAGGCTCGAAAGCGTGGGGAGCAAACAGGATTAGATACCCT
+
EFGGCCFGCGGGGGGGGGGGGGGGGGGFFGFGGGGGGGGGGGGGGGGGGGEFFGEGGGGFFFGGGGG:EDFGGGFFFGGGGGFGGGGGGGGGGGGACFGGFFGGGGFFCFG?CFFGGGGFFG>FCFDGGGGGGDFFGGGG0FGGGE@FGCCC@DDFDFFFGGGFEFFFGGCCCCGG*DCF9FECGGFFC:FFGGFGCEFGGGGGGGFCG@FECCEG%GDDGGGGGGCGGGDGGGGGGCEGGGGE>FFCFCGFCGGGGFFCDF@BFFGGFGDEGGGGFBECBGGGGF9GGGGECFCFGGFFBGGGGGGGGGGEEDEGGGGGGGGGGFGGGGFFGGGFFGGGGGGGGGGGGGGGGGGGGGGGGFFCFGDGGGGGGGGGGGGGGGGGGGGGGDGGGGFGGGGGGGGGGGGGGGFGCCCCC
@NM 86887
TGGGGAATATTGCACAATGGGGGAAACCCTGATGCAGCAACGCCGCGTGAGTGAAGAAGTATTTCGGTATGTAAAGCTCTATCAGCAGGAAAGAAAATGACGGTACCTGACTAAGAAGCCCCGGCTAACTACGTGCCAGCAGCCGCGGTAATACGTAGGGGGCAAGCGTTATCCGGATTTACTGGGTGTAAAGGGAGCGTAGACGGTTTTGCAAGTCTGAAGTGAAAGCCCGGGGCTTAACCCCGGGACTGCTTTGGAAACTGTAGAACTAGAGTGCAGGAGAGGTAAGTGGAATTCCTAGTGTAGCGGTGAAATGCGTAGATATTAGGAGGAACACCAGTGGCGAAGGCGGCTTACTGGACGATTACTGACGCTGAGGCGCGAAAGCGTGGGGAGCAAACAGGATTAGATACCCT
+
GGGGGGGGGGGGGGGGGGGFFGGGGGGFGGGGGGGGGGGGGGGGGGGEGGGGGGGFFGGGGGGGGGGGGGGGGGGGGGEGGFGGGGGGGEGGGGGGGAEFFEGEFGFGGGGFGFGGGGGGGGECFEEGFGGGGDDFGGGGGGGGGGGGGGG<GGG.9:FGCFGGGGGGGGGCGFG@?FAFFGGGGG>GFFEBGGFFGGGGGG=CDGGGGG@CGFFFGGGGGGGCGFFGGGGGFGGGGGGGGGGGGGA8EGGGGGGGGFCEGGF?BF?ADDFFFFCFFGGGGFEFGAGGGGGFGGGGCFFDGGGGDF@FFEGGGECGGGGGGFFGGFGGGDGGGGFFGGGGEGGGGGGGGGGGGGGGGGFCGGFFGFCGGGGEE?FGGF@8,@FGDGGGGGGGGGGGGGFGFAGFCGGGGFAC8CCC
@NM 51555
TGAGGAATATTGGTCAATGGACGAGAGTCTGAACCAGCCAAGTAGCGTGCAGGATGACGGCCCTATGGGTTGTAAACTGCTTTTATAGGGGGATAAAGTGTGCCACGTGTGGCATATTGCAGGTACCCTATGAATAAGGACCGGCTAATTCCGTGCCAGCAGCCGCGGTAATACGGAAGGTCCGGGCGTTATCCGGATTTATTGGGTTTAAATGGAGCGCAGGCGGCGGCGTAAGTCAGTTGTGAAATCGTGCGGCTTAACCGTGCAATTGCAGTTGATACTGCGTCGCTTGAGTGCACACAGGGATGTTGGAATTCATGGTGTAGCGGTGAAATGCTTAGATATCATGAAGAACTCCGATCGCGAAGGCATATGTCCGGAGTGCAACTGACGCTGAGGCTCGAAAGTGTGGGTATCAAACAGGATTAGATACCCT
+
GGGGGFGGFGGGGGFGGGGCGGGGGGCFGGGGGGDGGGGGGGGGGGGGGGGFFGGFFFGGGEGGGGGFCFGGGGGGGGFGGGGGGGGGGGDGGGGGGAF,CFGGGEED8FG@FGGGGGGGFF@FECGGGGGGCGGGG<:>CF0?FFEGGGGGGC8F668>FFGGGGG:?GGFFGGGEGEC:FFGGGGGGGEGFGGF@*F<FFDFCGGFFGGGFGGFDDGEGGGGGGGGGFECFGFFGGGGGGGGGGGGGGGGBGGGFD5FDFCGGGGGFGGGDDF4D6DGGGGGGGDFGGGGFDFECGGF8GGFFGGGGFFFGGGGGGGGCGGGGGGGGFGGGGGGGGGGFGGGGGGFFGGFCGGEGCGEGDGGGGGGGGGGGGGGGDGGFGGGGGGGGEFGGGGGGGGGGGGGGGGGGGGGGGGGGGGGGGGGGGFGFFFCCCCC
@NM 66442
TGAGGAATATTGGTCAATAGACGAGAGTCTGAACCAGCCAAGTAGCGTGAAGGATGACTGCCCTATGGGTTGTAAACTTCTTTTATACGGGAATAAAGTGGTCCACGTGTGGATTTTTGTATGTACCGTATGAATAAGGATCGGCTAACTCCGTGCCAGCAGCCGCGGTAATACGGAGGATCCGAGCGTTATCCGGATTTATTGGGTTTAAAGGGAGCGTAGGTGGACAGTTAAGTCAGTTGTGAAAGTTTGCGGCTCAACCGTAAAATTGCAGTTGATACTGGCTGTCTTGAGTACAGTAGAGGTGGGCGGAATTCGTGGTGTAGCGGTGAAATGCTTAGATATCACGAAGAACTCCGATTGCGAAGGCAGCTCACTGGACTGCAACTGACACTGATGCTCGAAAGTGTGGTATCAAACAGGATTAGATACCCT
+
FGGG?EFGGGGFGEEGGFFGG9BEBCFCFEEFCFFFGG<EFGF@FG+BFGFGGCFFGGGFFDGEEEDEFFGGEFFFFGGGGFGGFFFGGDDB>FFEF<,ADGFFFGGGGGGGGGG,EECGAFFGFGAFGGC@AE<EBEFF9ECE7EEGGGGGGEFEFDFGGGGG<GGD@@CFGG?788:A:3@DFFCBFGGGCGG>CCFFB>CFGCF>FF<<FGG@EGDD@FGF@CFGFGGG@FF@FGFECCAFFFGFFCFGFG=:G<BGGEFA5=AFDCF9E6,DA?FFEDFF8GFA?DGGF<FGCGFAFEFGGE=?BDFC4,C7CFFEECECCEEGGFDGDFFCECE9FGGGGFC<FE@C6B+GF7FGGGGDEC,;,FGFF<,E@<FFCA@9CFF9CFECA<FCFCC8FDFDGFFECCFFECE@GFFFCGFDC,AFFECA-@-
@NM 163
TGAGGAATATTGGTCAATGGACGAGAGTCTGAACCAGCCAAGTAGCGTGAAGGATGACTGCCCTATGGGTTGTAAACTTCTTTTATACGGGAATAAAGTGAGGCACGTGTGCCTTTTTGTACGTACCGTATGAATAAGGATCGGCTAACTCCGTGCCAGCAGCCGCGGTAATACGGAGGATCCGAGCGTTATCCGGATTTATTGGGTTTAAGGGGGGCGTAGGCGGACGCTTAAGTCAGTTGTGAAGGTTTGCGGCGCAACCGTAAAATTGCAGTTGATACTGGGTGTCTTGGGTACAGTAGAGGCAGGCGGAATTCGTGGTGTAGCGGTGAAATGCTTAGATATCACGAAGAACTCCGATTGCGAAGGCAGCCTGCTGGACTGTAACTGACGCTGATGCTCGAAAGTGTGGGTATCAAACAGGATTAGATACCCT
+
FFFGG@EGFFGGGAEA<FAFGGGEGGGGGGGGGGGGGGFGGGGGFGEGGGFGGFCEFFCGCGGGGGGGG<:FGGGGGFFGFGFGGFGFC@:EC8CC?DEFDFEFGGGFGGCA?F9<EFCE?FGGGFG@FGFGEFCGFAEF,BFE+A7D<,>,BFGDFEGFFFF,5#<>FGGGGGG0<EDE1<FFEGEEC>:FEFC?7CGA@CGGGFF8*23EFBC@EGGCGGGF=E)3:C@E8CC<>DEGGGGGFEFCEGFGEEFE97EEGGGFG9;FAFC9>FFCE@GF1GF@EGGGGFFF;EAEEE9FGFECED7DGGGGGFGFB,,AGFGGGE@GGGFFCDFFEGCFFA<@CFGGGFFGCF@FF6,GDGGGGFCFCF@GGGGGGGF9GGGGGFFGGC;EE<FFGGEFFCFGFFCGGGGGGGGGGGGGGGGGGGGGFC,CC<CC
@NM 90345
TGGGGAATATTGCACAATGGGGGAAACCCTGATGCAGCGACGCCGCGTGGAGGAAGAAGGTCTTCGGATTGTAAACTCCTGTTGTTGAGGAAGATAATGACGGTACTCAACAAGGAAGTGACGGCTAACTACGTGCCAGCAGCCGCGGTAAAACGTAGGTCACAAGCGTTGTCCGGAATTACTGGGTGTAAAGGGAGCGCAGGCGGGAGAACAAGTTGGAAGTGAAATCCATGGGCTCAACCCATGAACTGCTTTCAAAACTGTTTTTCTTGAGTAGTGCAGAGGTAGGCGGAATTCCCGGTGTAGCGGTGGAATGCGTAGATATCGGGAGGAACACCAGTGGCGAAGGCGGCCTACTGGGCACCAACTGACGCTGAGGCTCGAAAGTGTGGGTAGCAAACAGGATTAGATACCCT
+
GGGGGGGGGGGGGGGGGGGGGDGGGGGGGFGGGGGGGGGGGGGGGGGGGGGG@8EFGGGCGFGGGGGGGGGGGFGGGGGGGGGGGGGGGGGGGGGGGGGGGGGCFGGGFGGGGGCFGGGGGFFGEGGGGGGGG@GGGG8FGCGGDGGG?CEGGFEGGCGGGGGGGGGGGGCFFGECEGFGFGGGGGB<FEC9FFEGEGCFGGGGGGGFACFGGGGGGFECFFGGFCFGGGFFFGGGDEGGFCGDFGGGGGGGGGGGGG=GGGFFGFFGFFCGGGGF@FGGGFFGDFGFF8FFGGGEGDGGGGGGGGDGGGGFFCGGFFFFGGGGGGGGGF9GGGGGGGGGGGEDGGGGGGGFCCGGFGGGGGFEFEGGGGF>FE8GGGGGCGGGFGGGGGGGGGGGGGGGGGGGGFGGGGFCCCCC
@NM 165
TGGGGAATATTGCACAATGGGGGAAACCCTGATGCAGCGACGCCGCGTGAAGGATGAAGTATTTCGGTATGTAAACTTCTATCAGCAGGGAAGAAAATGACGGTACCTGACTAAGAAGCCCCGGCTAACTACGTGCCAGCAGCTGCGGTAATACGTAGGGGGCAAGCGTTATCCGGATTTACTGGGTGTAAAGGGAGCGTAGGCGGCACGGCAAGCCAGATGTGAAAGCCCGGGGCTCAACCCCGGGACTGCATTTGGAACTGCTGAGCTAGAGCGTCGGAGAGGCAAGTGGAATTCCTAGTGTAGCGGTGAAATGCGTAGATATTAGGAGGAACACCAGTGGCGAAGGCGGCTTACTGGACTGTAACTGACGTTGAGGCTCGAAAGCGTGGGGAGCAAACAGGATTAGATACCCT
+
FGFGGEGGGGGGGGGGGGGGGGGGGGGGGGGGEGGGGGGGGDGEFGGEEFFGGGGFCEFGGGDFGGG@FFGGGGGGGGGGGGGGEGFFGGFG:FFGEGGGGGD@FGGGGGGCGGGGGDF8AEGGGGGGGDEFGF,DFFFGCGGF6GEG4CE?GFF<DEFFDFFG:FFGFGGGGGGGEGGFFGCGG@?BFECFGGGCGGEFECC:?58<CEEG>FC>FFGFFGGCCFCGGEFCEGGGEFGGGFGGFGGCEGFFFGFFGFCGGGGCGFFDFFGF:EEDGCFGGFEGF9FGGEA,CGGGGGFGGGGGGGGFFFDFBF?C7F<GGGGGGGGGFCF9GGGFGFGGFGEFFDGDGGGFFFFEFFF9GFFGGGGFCGFF@?GGGGGFFFCF7GDGCGEGGGGGFCGGGGGGFCGFEC8CCCCC
@NM 166
TAGGGAATATTGCACAATGGGGGAAACCCTGATGCAGCGACGCCGCGTGAAGGAAGAAGTATTTCGGTATGTAAACTTCTATCAGCAAGGAAGAAAATGACGGTACTCGACTAAGAAGCCCCGGCTAAATACGTGCCAGCAGCCGCGGTAATACGTAGGGGGCAAGCGTTATCCGGATTTACTGGGTGTAAAGGGAGCGTAGACGGTGTGGCAAGTCTGATGTGAAAGGCATGGGCTCAACCTGTGGACTGCATTGGAAACTGTCATACTTGAGTGCCGGAGGGGTAAGCGGAATTCCTAGTGTAGCGGCGAAATGCGTAGATATTAGGAGGAACACCAGTGGCGAAGGCGGCTTACTGGACGGTAACTGACGTTGAGGCTCGAAAGCGTGGGGAGCAAACAGGATTAGATACCCT
+
GGGGGCFFGGGGGGGGGGGGGGGGGGGGGGGGGGGGGGFGGGGGGGGGGDFFGGFGGGGGGGGGGGGFFGGGGGGGGGGGFG<FGCGGGGFGGGGGGGFFGGGCGGGGGGGG7BFGGFGGGGGGGCGGGGGGGCFFGGG?GGGG7CC>?EEFGFFDFGGGGGGGGGFGCFGGGGGGGGG@?E<EEG>(FCFCFGGDFGGGG>E@EE<;:?C8FAGGFA@<GCCGCCFFFEDFCGGGGGGGGGGGFFDGEGGGDFFCC@CGGGGGGGDFFFFCFGGGFCEFDGGGGCF:CGGFGGGGFBE9GGGGGGGF7GGGGGGGGGGGGGFGFEFCGGGGGFC-FF8GGGGGGGGGFFEFFCFFGGGFFC@GGGGGGGDGGGGGGGGGGGGGGGGGGGGGF<GGGGGGGFGGGGGGGGGCCCCC
@NM 79926
TGGGGAATATTGCACAATGGGGGAAACCCTGATGCAGCAACGCCGCGTGAGTGAAGAAGTATTTCGGTATGTAAAGCTCTATCAGCAGGAAAGAAAATGACGGTACCTGACTAAGAAGCCCCGGCTAACTACGTGCCAGCAGCCGCGGTAATACGTAGGGGGCAAGCGTTATCCGGATTTACTGGGTGTAAAGGGAGCGTAGACGGTGTGGCAAGTCTGATGTGAAAGGCATGGGCTCAGCCTGTGGACTGCATCGGAAACTGTCATACTTGAGTGCCGGAGGGGTAAGCGGAATTCCTAGTGGAGCGGTGAAATGCGTAGATATTAGGAGGAACACCAGTGGCGAAGGCGGCTTACTGGACGGTAACTGACGTTGAGGCTCGAAAGCGTGGGGAGCAAACAGGATTAGATACCCT
+
GGGGG@FGGGE9FGGGFGCFGDGDCFFCGG?8F9FCDFG8FGGGGGDFGGGGGEGFGGGFE9FFGFGGGGFGGGGGGGGGGGFFGFGFGGGGEGGGGD,?<CCCCGGGCFFGGGGGF,EF?F7::CE,=,BDGGFGG?FFF<<EGGGG?G*3<>@:@ECCGEEGFFFCF>FGGGGGDGGC/CCF<FFGFCFGGF<EFCG&DGEGGGGGGGGGGCDFCFFE@CEDGFE@@EEFFFGFG8CC:F><:DGFGGGGGG@GGEFGFFF9GGGGGGGGCFC6$GDEFGGGGFGCF8FEECGD8EA,GF@+GGGFGFGGFC7GFF<AGGFF<,8FFDEGDFGFFG@GGCFD@F:CGGGGGGGEFGCGGGFGGGFGGGGGGGGGEFCF8EGGGGDGGGF?F<GGGGGGGGGGGGGGGFE@A8CB
@NM 73154
TGGGGAATATTGCACAATGGGGGAAACCCTGATGCAGCGACGCCGCGTGGAGGAAGAAGGTCTTCGGATTGTAAACTCCTGTTGTTGAGGAAGATAATGACGGTACTCAACAAGGAAGTGACGGCTAACTACGTGCCAGCAGCCGCGGTAAAACGTAGGTCACACGCGTTGTCCGGAATTACTGGGTGTAAAGGGAGCGCAGGCGGGAGAACAAGTTGGAAGTGAAATCCATGGGCTCAACCCATGAACTGCTTTCAAAACTGTTTTTCTTGAGTAGTGCAGAGGTAGGCGGAAGTCCCGGTGTAGCGGTGGAATGCGTAGATATCAGGAGGAACACCAGTGGCGAAGGCGGACTACTGGGCACCAACTGACGCTGAGGCTCGAAAGTGTGGGTAGCAAACAGGATTAGATACCCT
+
GGGGGGGGGFDGGGGGGGG8EEEFGGGGGGGGGGGGGG>CGGGGGGGGD>CFEGGGGGGFGGGGGFGCEGGGGGGGGGGGGGFGGGGGFFDFFGGGFGGCFGC:BFFGCFGFFGGGGGGFGGBCCFEBEGGG>?<FFGGGGGGGEGGDEGGFGFGGGFEGGGGG#BFDGFCFGGGEB<FFBFFGG<GGGGGGGGGCCG?EDGCCEGF@EEFCGFGFCFGC9<CGFFF@CF@CFGGGFGGGGGGGFGGGGGGDC/FGGGFGGGFFCG+GGGGGGGGFEEE9F9GGECGDDGFCFB+GGGGGGGEFE>DFFGFD>DGF<,EGEDGGCGGGGGGGGF@F@GGGGGGGGDGGGEFF<GGGGGFFF8@@GFGGGGGGGGGFFFCFGGGGEGEGGGGGGGGGGGF<EEFFFF<EGFCC@<-<
@NM 169
TGGGGAATATTGCACAATGGGGGAAACCCTGATGCAGCGACGCCGCGTGAGCGAAGAAGTATTTCGGTATGTAAAGCTCTATCAGCAGGGAAGAAGAATGACGGTACCTGACTAAGAAGCACCGGCTAAATACGTGCCAGCAGCCGCGGTAATACGTATGGTGCAAGCGTTATCCGGATTTACTGGGTGTAAAGGGAGCGCAGGCGGTGCGGCAAGTCTGATGTGAAAGCCCGGGGCTCAACCCCGGTACTGCATTGGAAACTGTCGTACTAGAGTGTCGGAGGGGTAAGTGGAATTCCTAGTGTAGCGGTGAAATGCGTAGATATTAGGAGGAACACCAGTGGCGAAGGCGGCTTACTGGACGATAACTGACGCTGAGGCTCGAAAGCGTGGGGAGCAAACAGGATTAGATACCCT
+
FGGGGGGGFGGGGGGFFGF@DGGGGGGGGGFGFGGGGGEGGGGGGGGGGCFCEEGGGGGFFFGGGGGCFGGGGGGEFGGGGGGGGGGGGGGGDGGFGGGGGGGGGGFGDFEFFFGGGGGGGGGGEFCCBEFFG7F8FGGGFFCGGDGGGGGGGGGFFFFG:<AFFGGGGGCF7:CC5FEGFGG:FFF9FFGGFFEECGGGEGGDGGGGGDG<GGGGFF7DCGFEFF9GDE>GGGGF:F;FFCGDFGGGGGFFF>;CC@9<FEGEGGGCE@<FGF@+CC<E>2GEGGGF9GGGFECGGGCF<GGGGGGGGGGGGGGGFF9GGGGGEC,CGGGGGGFDFGGFGGGGGGGGF@CFCEE6,GGEFEFGFGGFGGECGGGGGGGGGGGGGGDGGGGGGGFGGGFGGFGGFBCGGFC8CCCCC
@NM 170
TGGGGAATATTGCACAATGGGGGAAACCCTGATGCAGCGACGCCGCGTGGAGGAAGAAGGTCTTCGGATTGTAAACTCCTGTTGTTGAGGAAGATAATGACGGTACTCAACAAGGAAGTGACGGCTAACTACGTGCCAGCAGCCGCGGTAAAACGTAGGTTACAAGCGTTGTCCGGAATTACTGGGTGTAAAGGGAGCGCAGGCGGGAAGACAAGTTGGAAGTGAAATCTATGGGCTCAACCCATAAACTGCTTTCAAAACTGTTTTTCTTGAGTAGTGCAGAGGTAGGCGGAATTCCCGGTGTAGCGGTGGAATGCGTAGATATCGGGAGGAACACCAGTGGCGAAGGCGGCCTACTGGGCACCAACTGACGCTGAAGCTCGAAAGTGCGGGTATCGAACAGGATTAGATACCCT
+
FFGGGEGGGGGGGGGGGGGGGGGGGGGGGGGGGGGGGGEGGDGGGGGGGGGGECEFGGGGGGGFGGGGGGFGFGFGGFGGGGGGGGGGGGFGGGGFGGGGGGGGGGGGGGGGGGGGGGGGGGGGGGGGGGGGCDEGGGGGGGGGE*<DFDGGCDGCGGG>EFGGGGGGF@CFGGGGGGG2DCFFFGGG<FGFFFFFGGFGGGGGGGGGFF:DGGGCGGGGGGGGGGCFFFEGGGGGGGGGGGGF9CFFCDFEGFCFGGGGGGC?FFFGGGGGGFFGFGGGGGGGGEGGGGGGGF7GFFDGGGGGGGGGGFF9GGGGGGGGGGGFCGGGFAE,EFFD@GGGGGEFFGGGGGGGGGFFGGGGFFEGGFAEGGGGGGGGGGGGGGGGGGGGGEFGGGGGGGGFGFGGGGGGGGGCCCCC
@NM 171
TGAGGAATATTGGTCAATGGACGAGAGTCTGAACCAGCCAAGTAGCGTGCAGGATGACGGCCCTATGGGTTGTAAACTGCTTTTATAAGGGAATAAAGTGAGCCTCGTGAGGCTTTTTGCATGTACCTTATGAATAAGGACCGGCTAATTCCGTGCCAGCAGCCGCGGTAATACGGAAGGTCCGGGCGTTATCCGGATTTATTGGGTTTAAAGGGAGCGTAGGCCGGAGATTAAGCGTGTTGTGAAATGTAGACGCTCAACGTCTGCACTGCAGCGCGAACTGGTTTCCTTGAGTACGCACAATGTGGGCGGAATTTGTGGTGTAGTGGTGAAATGCTTAGATATCACGAAGAACTCCGATTGCGAAGGCAGCTCACTGGAGCGCAACTGACGCTGAAGCTCGAAAGTGCGGGTATCGAACAGGATTAGATACCCT
+
GGGFGFGEFGFGFFGGGGGGGGGGGGGGGGGGGGGGGGGGFGGGGGGGGGGGGGCFFGGGFDGGGGGGFCFGGGGGGGGGGGGGGGGGGGGGG8EFFGGGGGFGGGFBCGGGGCEFGGGCEGGGGFGFGGGGGGGGGGGGFGDGGDGFFCBF?DCE<EGFGGGG>GGGGGGGGGGDEGDGGGGFGGGGEEGGGGGECFFFFFGGG;DGFFCGGG'FGDGGCGCFFF?CEG?FG>C?EFGGGGFDFFAE>@9A.+CC5F<FFFEFGFFFFGGEEFFF=FEF=GFGGGFAF=FCFCGEFA@@,<A+@7CGGFB<GGGGGFF<CFGDFDFE9GGGFGGDGEFC,GGGGGFFGFAADCFCGGFCGGGGGFGGGGGGGFGGFFFB+>GGGFFGGGGGFFGGFGGGGGFGGFC@:@FEFGGGGGGGGGGGF9GGFFFCCCCC
@NM 172
TAGGGAATCTTCCACAATGGGCGCAAGCCTGATGGAGCAACACCGCGTGGGTGAAGAAGGGTTTCGGCTCGTAAAGCTCTGTTGTTAAAGAAGAACACGTATGAGAGTAACTGTTCATACGTTGACGGTATTTAACCAGAAAGTCACGGCTAACTACGTGCCAGCAGCCGCGGTAATACGTAGGTGGCAAGCGTTATCCGGATTTATTGGGCGTAAAGAGAGTGCAGGCGGTTTTCTAAGTCTGATGTGAAAGCCTTCGGCTTAACCGGAGAAGTGCATCGGAAACTGGATAACTTGAGTGCAGAAGAGGGTAGTGGAACTCCATGTGTAGCGGTGGAATGCGTAGATATATGGAAGAACACCAGTGGCGAAGGCGGCTACCTGGTCTGCAACTGACGCTGAGACTCGAAAGCATGGGTAGCGAACAGGATTAGATACCCT
+
FGGGGGGGGGGGGGGGGGGGGGGGGGGGGGFEFGGGGGGGFFGGEGGFFFGFGGGGFGGGGGGGGGGFGDG@FGGFGGG9FGFGDFGGGGGGGGGGGGGFG9FGGGGFGGGGGGGFF?FFGFFEGGGG@FGCFGGGCDGGFGGGGGGGGGDFG@FFFG<FFCCFFFGCCGGGGGGGC:B>CFF<DEGGG=>CGECCFC,<FE#C@FGFCFGG:=<CFGCFFGGFGGGGGGGDFG;;D:CCFE:DBFECCFFFG@EFCF@FAGGGCGGDGFFEGFC*ECGGGFGEGFDEGEFE9GGGGGFGGGFE9GF9GCFGFGFEC?,8FEFGFCGGGGGGGFEE,FCF7FDFE<FFGGFGDF<AA@,E-GEFCF@GFF7@@:CEFGFC7GFGFGGGGFC<EGF;GGFFEEDE8FFDAFFGGF@FCCFCEC<FFGFGGGGGGFGGCCCCC
@NM 55271
TGGGGAATATTGCACAATGGGGGAAACCCTGATGCAGCGACGCCGCGTGGAGGAAGAAGGTCTTCGGATTGTAAACTCCTGTTGTTGAGGAAGATAATGACGGTACTCAACAAGGAAGTGACGGCTAACTACGTGCCAGCAGCCGCGGTAAAACGTAGGTCACAAGCGTTGTCCGGAATTACTGGGTGTAAAGGGAGCGCAGGCGGGAAGACAAGTTGGAAGTGAAATCTATGGGCTCAACCCATAAACTGCTTTCAAGACTGTTTTTCTTGAGTAGTGCAGAGGTAGGCGGAATTCCCGGTGTAGCGGTGGAATGCGTAGATATCGGGAGGAACACCAGTGGCGAAGGCGGCCTACTGGGCACCAACTGACGCTGAGGCTCGAAAGTGTGGGTAGCAAACAGGATTAGATACCCG
+
EDFGGDGDEFEFGGGGGGGGGCGEEFGEGGGFF<@FFCFGGGGGGGG@GGGGGGFGGGFFFFGGFGGCECGGGFGGGGGGG<FGF<FFFGGGGGGGGGGGGG+4+BAFGGGFFGF8DFGGGGGDGGGGDGFGDGGGGFGGGGGGEFGGFGGGGGGGGGGGGGGGGFCECFG>GGDGGFFGFCFFGFGGGFGGGEF=FDGGGF7>CGDD,ECFFF>C7GFGGGG@3GFGG>G>GGFFEGCCFEFGGGGGDDDDFGGFGGFFF8EGFCFF<CCADGFGGGGGGGGGGGCDDFECFGGGGGFF8FFFDFEEDDFGGGGGFFGFGGGFCFF=FDGFCCGGGF@FCECC<@,EGDFFGCGGGGEGGGGGGFEGCGGGGFEC,GDGGGGGFGGGGGGGGFGFFGFCCECGGGGGGFF<@8A-
@NM 174
TAGGGAATCTTGCACAATGGGCGAAAGCCTGATGCAGCAACGCCGCGTGAAGGATGAAGGCCTTCGGGTTGTAAACTTCTGTTCTTAGGGAAGAAGAAAGTGACGGTACCTAAGGAGAAAGCCCCGGCTAACTACGTGCCAGCAGCCGCGGTAATACGTAGGGGGCAAGCGTTACCCGGATTTATTGGGTTTAAAGGGAGCGTAGATGGATGTTTAAGTCAGTTGTGAAAGTTTGCGGCTCAACCGTAAAATTGCAGTTGATACTGGATATCTTGAGTTCAGTTGAGGCAGGCGGAATTCGTGGTGTAGCGGTGAAATGCTTAGATATCACGAAGAACTCCGATTGCGAAGGCAGCCTGCTAAGCTGCAACTGACATTGAGGCTCGAAAGTGTGGGTATCAAACAGGATTAGATACCCT
+
GGGGGGGGGGGEGGGGGGGFFFGFG+@FGGGGGGGGFFFGGEGGGGGGGCFCFFFGGGGGFDFGGFEFF7CGFFGEFGGGGGGGGGEGGGGGGGE@FAFFG9EEFBCGGFGGGF8,EBE?FGGGEBEG?GFFFFGGGGGFGCF98<FE7/?CF;AGGFCEFGGGGGECCF,<:=FG6F.4D?FFGC>;,-FADCFGECFFGG3=FCFGG=C;/F:CAFDF=EDE@8FAEE@EFGDCGGD<D:B9-EEEDGGGGGFGCE=EC83GFGEAGGCFB,FDF=#FE8F:FGEF@EGGFFFD8EGGFFFGGGCGFC9C9GAGFDA9CA4<EB,8FF7GGFFEEEGGGGFDGGFFFCF:GGGFFFFGFFCGE@FCEFFGGGGFCFEFGGGGEEFGGGGGDFFGFFCGGGFEDFF<E@9FC6,,B@A
@NM 79672
TGGGGAATATTGCACAATGGGCGCAAGCCTGATGCAGCGACGCCGCGTGCGGGATGGAGGCCTTCGGGTTGTAAACCGCTTTTGATCGGGAGCAAGCCCTTCGGGGTGAGTGTACCCTTCGAATAAGCACCGGCTAACAACGTGCCAGCCGCCGCGGTAATACGTAGGGTGCAAGCGTTATCCGGAATTATTGGGCGTAAAGGGCTCGGAGGCGGTTCGTCGCGTCCGGTGTGAAAGCCCATCGCTTAACGGGGGGTCTGCGCCGGGTACGGGCGGGCTGGAGGGCGGTAGGGGAGACTGGAATTCCCGGTGTAACGGTGGAATGTGTAGATATCGGGAAGAACACCAATGGCGAAGGCAGGTCTCTGGGCCGTCACTGACGCTGAGGAGCGAAAGCGTGGGGAGCGAACAGGATTAGATACCCT
+
FGGGGGGGGGGGGGGGGGGGGGGGGGGGGGGGGGGGGGEF:EGGGGGGGDGGGG+@CF<FGGGGGGGGGGGGGGGGC4@EEFC?+,<FGGGGCF8F8DDFG8>F7+FEG<,8<<,3>F:,<3,@F;DA,CFD@>*>C8,?F:<<:F<F:*E7C>:C:*7:0<F:2<CC:6:<C;<5+;C;C:AEG5C<,<;<CEGC0:C;>ED582EE#GECE8CCCDGCEDEDGE?C:C<;GFFFCFC8CF8ACF=F=4?E*GGF>CFCB*EGFE@GGGGFFECF?GF:F>F/E@D8FGC8FF,E9FFDGGEDGGF7GGGGGC8GGGGGAGGFFEFFGGGGGFEFFEDFGGGGFEC,6,GGGGGGGGGGGGFFFGGGGGEBC,DGGGGEGFFF@AFE:CEGDC@GGGFEGGGEF@FFF<GGGGGGGGEGCCCCC
@NM 176
TGGGGGATATTGCGCAATGGGGGCAACCCTGACGCAGCAACGCCGCGTGAAGGATGAAGGTTTTCGGATTATAAACTTCTTTTATTAAGGACGAAAAATGACGGTACTTAATGAATAAGCTCCGGCTAACTCCGTGCCAGCAGCCGCGGTAATACGTAGGGAGCAAGCGTTGTCCGGATTTCCTGGGTGTAAAGGGTGCGTAGGCGGCTTTGCAAGTCAGAAGTGAAATCTATGGGCTCAACCCATAAACTGCATTTGAAACTGTAGAGCTTGAGTGAAGTAGAGGCAGGCGGAATTCCCCGTGTAGCGGTGAAATGCGTAGAGATGGGGAGGAACACCAGTGGCGAAGGCGGCCTGCTGGGCTTTAACTGACGCTGAGGCACGAAAGCGTGGGTAGCAAACAGGATTAGATACCCT
+
GGGGGDGFFGFGGGGGGGGGGGGGEGGGEGGGGDGGGGFGGGGCEGDCFF<F8@FGGFGGEGGGGGGGDEFGFFGGGGGGGGGGEGGAFFFGGDGFGGGA?,CCBFGGGEGGDFGGGGGGFFFEF7>FFF,33>F7B@FFGF>:3FGGGEC7@EFF,CFFCFF:G8<<<F7CF0FDE<FG?)F>FF,682GG7FFC#*><:>:,@FC6:/FC;CCCC@@C?#,CB@<?FFCF,FC8CCFGFD;GGEC>#CGFFEGDCCFC@9CFDABA:@B,D:<,FD9E,EFD>B+EFGFFFFE:BB8++A9C:GGDGGGGGEFEFFFFFGEE:9,,FFC@BB9@-CEE@7EC@EB@CF7GEFFEFGEF8CFEEAFGGGGGGGGGGFGEFFECFGEGEECGDC6GEFGGGFGGGF9GGFEEA@,B<
@NM 177
TGGGGAATATTGCACAATGGGGGAAACCCTGATGCAGCGACGCCGCGTGAGTGATGAAGTATTTCGGTATGTAAAGCTCTATCAGCAGGGAAGATAATGACGGTACCTGACTAAGAAGCACCGGCTAAATACGTGCCAGCAGCCGCGGTAATACGTATGGTGCAAGCGTTATCCGGATTTACTGGGTGTAAAGGGTGCGTAGGTGGCAAGGCAAGTCTGAAGTGAAAATCCGGGGCTCAACCCCGGAACTGCTTTGGAAACTGTTTAGCTGGAGTACAGGAGAGGTAAGTGGAATTCCTAGTGTAGCGGTGAAATGCGTAGATATTAGGAGGAACACCAGTGGCGAAGGCGACTTACTGGACTGCTACTGACACTGAGGCACGAAAGCGTGGGGAGCAAACAGGATTAGATACCCT
+
GGGGG,CEEFGGGGGGGGGGFFFGGGGGGGGGGGGGGGCGGGGGGGGGGCGFGGCGGGGGFGGGGGGCFFGGGGGFGGGGAGDDEFFGGGGGGGGGGGFGGCGGGGDGEGFG<FC?FGFGEFCFG:FBFCEFG>GGGGGFFDGGGGEFFGFCGGG@F;FFEFDFGGFFAF<FCFEGDCCCF9AGFFCEFFBFGGGF>FGFFFDFD:GGFFGGFFGGFGGFGFGGG<<AFFGGFEGEGGGFFC<CGGEFEE@G,E?GGFGGGGFFF<EFFF<GDGCGGGGEGG7GGCGGGGGGFF9GGFFDGGGGGGGGGGGGGGGGGFGGGGGCF<8GGGGGGGGGGGGEGGGGGGGGGGGGGGGGGGGGFGFFCGGGGGFC,GGGGGGFEGGGGDDGGGGFGGGGGGGGGGGGGGGGGGGCCCCC
@NM 178
TAGGGAATCTTCCACAATGGGCGCAAGCCTGATGGAGCAACACCGCGTGAGTGAAGAAGGGTTTCGGCTCGTAAAACTCTGTTGTTGGAGAAGAACGTGCGTAAGAGTAACTGTTTACGCAGTGACGGTATCCAACCAGAAAGTCACGGCTAACTACGTGCCAGCGGCCGCGGTAATACGTAGGTGGCAAGCGTTATCCGGAGTTATTGGGCGTAAAGCGAGCGCAGGCGGTTGCTTAGGTCTGATGTGAAAGCCTTCGGCTTAACCGAAGAAGTGCATCGGAAACCGGGCGACTTGAGTGCAGAAGAGGACAGTGGAACTCCATGTGTAGCGGTGGAATGCGTAGATATATGGAAGAACACCAGTGGCGAAAGCGGCTCTCTGGTCTGTAACTGACGCTGAGGTTCGAAAGCGTGGGTAGCAAACAGGATTAGATACCCT
+
AGGFGFGGGGGGGGGGGGGGGGGGGGGGFGGGGGGGGGGGGGGGGGGGEFGGFGGGGGGGGGGGGGGGGGGGGGGGGGGGGGGGGGGGGGGGGGGGGGDGGFGGGGG9FGGGGGGGGGGGGGGGGGGGGGFGGGGGGGGCFGGFGGGGGGCGGGGGGGGGGGGGG3GGGGECGGGG97FGGGGGGGGGGFGGGGGEFGGGG?#GFFGGGGGG<GEGFGGDGGGGGEFGGGGCGGEF7CFGGFFFFEGGGGFFGGGGGEFGGGGGGFFGFEFEGGFFF>.CGFGGGDGEFCCGGFCFFEGGGB;EDFFFFECEGGGGGGGFCGFF,FFCC8GFF?<AGGGGDGGGGGGGGFFBGEFAACGGFGGGGGGGFEGGDGGGGGGGGF8CC,<DFGGGCDGEGGGFGEGGFGGGGFCDGGGGFGFFAGGFFGGFF9DFCCCFBB<,B
@NM 179
TAGGGAATCTTCCACAATGGGCGCAAGCCTGATGGAGCAACACCGCGTGAGTGAAGAAGGGTTTCGGCTCGTAAAACTCTGTTGTTGGAGAAGAACGTGCGTAAGAGTAACTGTTTACGCAGTGACGGTATCCAACCAGAAAGTCACGGCTAACTACGTGCCAGCGGCCGCGGTAATACGTAGGTGGCAAGCGTTATCCGGATTTATTGGGCGTAAAGCGAGCGCAGGCGGTTGCTTAGGTCTGATGTGAAAGCCTTCGGCTTAACCGAAGAAGTGCATCGGAAACCGGGCGACTTGAGGGCAGAAGAGGACAGTGGAACTCCATGTGTAGCGGTGGAATGCGTAGATATATGGAAGAACACCAGTGGCGAAAGCGGCTCTATGGTCTGTAACTGACGCTGAGGTTCGAAAGCGTGGGTAGCAAACAGGATTAGATACCCT
+
DGGGDGFFGGGGGGFFGGGGGGEGGGGGG8FEGFGFFGGGGGCFGGGGGCCGFGGGGGGFGFGGG@FGFDEBFGGGGGGGGGGGFFGGGGGG8FFGGFGGGFGFGFFFFGGGFEEFEEEEGGGGGFGGGGG,EGGFGGGGGGGGGGGDC7EEEEA>FFGGGDDFGGGDG==FD4CG9FFGG7>7BF7B7FGGGGGGFGGGGGGDGGFGGGGGGGGGGGGGGGGGF?ED:7FD@F7FEDFFGGFGFGEC?89CDCGGGFECEGGFFGG==CF:FDA>ECA8,@DGGCGFCC@FFFF8GGD?GFEE<=5,?GFFF9FFB8@FFB9A<FAGC7@CE9EAC:7ECGFAEAGGFFCGFFF<EB@6-FE,FGFEFE@7EFGEEAFGDEDD<FFFGF9FB@@6CFFGGGF<EC,B@,DGGGFE@9FGGFC9GGGGGGGFECCC6,CBA
@NM 80963
TGAGGAATATTGGTCAATGAACGGGAGTCTGAACCAGCCAAGTAGCGTGAAGGATGACTGCCCTATGGGTTGTAAACTTCTTTTATACGGGAATAAAGTGGTCCATGTGTGGATTTTTGTATGTACCGTATGAATAAGGATCGGCTAACTCCGTGCCAGCAGCCGCGTGAATACGGAGGATCCGAGCGTTTTCCGGATTTATTGGGTTTAAAGGGAGCGTAGGTGGACAGTTAAGTCAGTTGTGAAAGGTTGCGGCTCAACCGTAAAATGGCATTTTATACTGTCTGTCTTGAGTACAGTAGAGGTGGGCGGAATTCGTGGTGTAGCGGTGAAATGCTGTGATATCACGAAGAACTCCGATTGCGAAGGCAGCTCACTGGACTGCAACTGACACTGATGCTCGAAAGTGTGGGTATCAAACAGGATTAGATACCCT
+
CFGGGC,C@9,<C,,;CC,,CC@C@CGF8CEFCEDCF8<CEECCFFGG7C7FFDGD9CFF,C,,6E<EFCCFC@EFFC,CFE,FFCGD,FF@B=CEEFFDF,5B5,CC,<B:B=,B9FF@BFEFF9,8:=8EF9E,5EFFCFG+@FECF,6,BFFD>DCDGGGG>CE)-F/8DCFE?CEG6CCF+CFC>4#6@@:1:<<>>@>BCEDC=8?,:FCF<C:<8CFCC:F69EFGFF@*88AEFB;,0)&6%BF>:8F>5*B<;EDFC<;AB,C4@,E<A?FEEA:,E<GGGECA,GFGGGFFEF<ECC=4+F9A<C4+F<,EFFGGGGGGGGGFADE@C:,,FFAB,CAFE<ACE@FB-FF8+:7FBA<FDFEE@FFE?FE<@F<C,CCFCFGEFFFCFGGFF>GGGGGGGGFEGGGGGGGGGFFGFFF<CEAACCCC
@NM 181
TGGGGAATATTGCACAATGGGGGAAACCCTGATGCAGCGACGCCGCGTGAGTGATGAAGTATCTCGGTATGTAAAGCTCTATCAGCAGGGAAGATAATGACGGTACCTGACTAAGAAGCACCGGCTAAATACGTGCCAGCAGCCGCGGTAATACGTATGGTGCAAGCGTTATCCGGATTTACTGGGTGTAAAGGGTGCGTAGGTGGCAAGGCAAGTCTGAAGTGAAAATCCGGGGCTCAACCCCGGAACTGCTTTGGAAACTGTTTAGCTGGAGTACAGGAGAGGTAAGTGGAATTCCTAGTGTAGCGGTGAAATGCGTAGATATTAGGAGGAACACCAGTGGCGAAGGCGACTTACTGGACTGCTACTGACACTGAGGCACGAAAGCGTGGGGAGCAAACAGGATTAGATACCCT
+
FGGGG6FFEFGGGGGGGGGFFFGGGGGGGGGGGGGGGG:FGEGGDGGGGEGGGGGFGGGGGGGGGGGFGGGGGGGFFFGGGFGGGGGGGGGEEGGG,?FFGGDFGGFFDF=FGGGGGGDGGGD?GGGGFGGGFF@FGGGGG?CGG7CFFG<9=@F>>AF=GGGGGGGG@C>GG;CF>EFCF#GGGGGFFGG>FGGFCDFCGGGGGGGG;EFGGFGGGFGGFFGGGGF?9CCGGGGEGGCCFFDDCGGGGGFGFGGGGFFFGGGFGGGGFFCFAFAGGGGGGGFGFFFCFCGDGFF8GGGFEGGGDGGGGGGCFF7DGFGFDGGGGGGGGGGGFFGGEFFEGGGGGGGGGGGGGGGGGGGGGGGGGGGGGGGFFGGGFGGFFDGFGGGGGGGGGGGGGGFGGFDGGGFGGGGCCC@A
@NM 67943
TGAGGAATCTTGGTCAATGGGCGAGAGCCTGAACCAGACAAGTAGCGTGAAGGATGACGGCCCTATGGGTTGTAAACTGCTTTTATAAGGGAATAAAGTGAGTCTCGTGAGACTTTTTGCATGTACCTTATGAATAAGGACAGGCTAATTCCGTGCCAGCAGCCGCGGTAATACGGAAGGTCCGGGCGTTATCCGGGTTTATTGGGTTTAAAGGGAGCGTAGGCCGTAGATTAAGCGTGTTGTGAAATGTAGACGCTCAACGTCTGCACTGCAGCGCGAACTGGTTTCCTTGAGTACGCACAACGTGGGCGGAATTTGTTGTGTAGCGGCGAAATGCTTAGATATCACGAAGAACTCCGATTGCGAAGGCAGCTCACTGGAGCTCAACTGACGCGGAAGCTCGAAAGTGCGGGTATCGAACAGGATTAGATACCCT
+
@C@FEGGA,EFFG,6@EGF<EFFEG>:CECFFECFF8,6CF,CFE9FEG7FEC8EFGGGG7CFFCGGGGCFFEFFGGFGFFGF,C<EFGG,BBFG,5EF<EE,BFFFDGFGF9A?DA<EEAAGFEE,5CCFG9FGGFD-C//<F:<DF49.5:FG@FF;;DGGE>8;FGC@@FGFCBCCC:85:*<,<C<<CCBF5#@=7B:?CC:+8?<:ECFGG*8<8?ECF9C%85:GECC<3EF:F?GGGEFDECCF?0F@50AC@3@;CCFFF@EC.<:8869CFGEDDGGF@F<FFDC++F,:@CEA8GGF?CE,?<DFB,C@GF,C@==@47@EFC<EFGFE;AFEACC@FAF<CC8>@:GFGGGCFEFGGGFGFGGGFFECC,<C,E<FGFECC8,,C6EDGGGGFEC@@:CGFCF9GGF<FFFGGGFEFE8CA6@CA
@NM 183
TGGGGAATATTGCACAATGGGGGGAACCCTGGTGCAGCGACGCCGCGTGAGCGAAGAAGTATTTCGGTATGTAAAGCTCTATCAGCAGGGAAGAAAATGACGGTACCTGACTAAGAAGCACCGGCTAAGTACGTGCCAGCAGCCGCGGTAATACGTATGGTGCAAGCGTTATCCGGATTTACTGGGTGTAAAGGGAGCGCAGGCGGTACGGCAAGTCTGATGTGAAATCCCGGGGCTCAACCCCGGTACTGCATTGGAAACTGTCGGACTAGAGTGTCGGAGGGGTAAGTGGAATTCCTAGTGTAGCGGTGAAATGCGTAGATATTAGGAGGAACACCAGTGGCGAAGGCGGCTTACTGGACGATTACTGACGCTGAGGCTCGAAAGCGTGGGGAGCAAACAGGATTAGATACCCT
+
GFGGGEGGGGGGGGGGGGGGGDGGGGGGGFGGGGGGGGFGGGGGGGGGGGGGGDGGGGGGGGGGGFGGGGGGGGGCFGGGGGGGGGGGGGGGGGGGGGGGGGGGGGGGGGGGGGGGGFGGGFDGGGGGGGGGG?=FGFC;GGGGGGGGGGGGFFFFGGGGGCFCGFGGGGGGGGEGGGGGGGGGDDEE;CG=GGGGGGGGG<8CCGCEGGDGGGGGGGFFGFGFCEEGGFGGDEGGGGGFGGGFGFEDGGFG>9E9GFFGGGGGGFE=9AFFCFFGGGGGGGGGFEFF9CGGGDGGGGGGGGGFC7GGGGGCGGGGGGGGGGGGGGGGGGGFGDGGFEEEGGEGGGGGGDGFGGGGGGGGGGGCFGGGGGGGGGGGGGGGGEGFGGGGGGEGGGGGGGGFGGGF@DFFFGGCCCCC
@NM 67899
TAGGGAATCTTCCACAATGGACGCAAGTCTGATGGAGCAACGCCGCGTGAGTGAAGAAGGTCTTCGGATCGTAAAACTCTGTTGTTAGAGAAGAACACGAGTGAGAGTAACTGTTCATTCGATGACGGTATCTAACCAGCAAGTCACGGCTAACTACGTGCCAGCAGCCGCGGTAATACGTAGGTGGCAAGCGTTGTCCGGATTTATTGGGCGTAAAGGGAACGCAGGCGGTCTTTTAAGTCTGATGTGAAAGCCTTCGGCTTAACCGGAGTAGTGCATTGGAAACTGGAAGACTTGAGTGCAGAAGAGGAGAGTGGAACTCCATGTGTAGCGGTGAAATGCGTAGATATATGGAAGAACACCAGTGGCGAAAGCGGCTCTCTGGTCTGTAACTGACGCTGAGGTTCGAAAGCGTGGGTAGCAAACAGGATTAGATACCCT
+
FCG9@FFGGGGGFFGFFGGGGGGGGGFC@9FFGGGGGGFGCF>FEEG:CEGGGGGGGGGGEFDGFCFFEEFGGGGGGGGFEFFEEGGGGGGGFGGFE@FEG:+:,<EAFGE9F<DFGFFFCEFFG9FG:FDDFEFFGGGGGFEFFC8G@77>D7;=GGG8DFF@FBC>DFEGG@FG9C,FFFFFFFGGFGFFGGD49@FF=FCFFFGG.GGGFFFCFCGEDEGGFDGGEF@*39F;D9GGGFA@:EGFGGGGGECCFFFGFF:EF<EFFCEFFFF8CFF<C1CEFFGGFFGF<9BGFGGF<9GGGGFDFE?FCGGGFFCFEF,8E:,=4+GGGGGGCGCEC?GGGGGGGGFGF9F9GEFGGGGGGGGEGFGECF@FFGGFGGGGGGGGGGGGGGGFGGGFCGGGFF:5@;7EGGGFGGGGGGGGGGGGGGGGGGFGCCCCC
@NM 84182
TGAGGAATATTGGTCAATGGACGCGAGTCTGAACCAGCCAAGTAGCGTGCAGGATGACGGCCCTATGGGTTGTAAACTGCTTTCGCGCGGGGATAACACCCTCCACGTGCTGGAGGTCTGCAGGTACCGCGCGAATAAGGACCGGCTAATTCCGTGCCAGCAGCCGCGGTAATACGGAAGGTCCGGGCGTTATCCGGATTTATTGGGTTTAAAGGGAGCGTAGGCCGTGAGGTAAGCGTGTTGTGAAATGTAGGCGCCCAACGTCTGCACTGCAGCGCGAACTGCCCCACTTGAGTGCGCGCAACGCCGGCGGAACTCGTCGTGTAGCGGTGAAATGCTTAGATATGACGAAGAACCCCGATTGCGAAGGCAGCTGGCGGGAGCGTAACCGACGCTGAAGCTCGAAAGCGCGGGTATCGAACAGGATTAGATACCCT
+
FFFGGGGG@F<<FCFG@DGGGGCFG76@FGGGGGFFGFGF8@EFFF:FCCFCFGGEGF,C7FG=EFC<FGGCCFGAFE9EGCFC,?FEGGCGGGGGDFGC@<FFDDBFG7F=BDFEFCFGEFC<CBFBFE7:C:<>FF:C,>FECFF<8CFGG,?<CFCGGDGDFGDEEGE8<3F5C<EG5C:GGGECE;;A@AFC:5FG?AE/GGD<;CCFFFGG>:CE5GEC:<E6:.<:;CCEACEEC:FFGGG>FDEE><3C>8:GFE<?1ACGCFGF@DFC7=2F<AFC<,>,<:8GFGGGF@C:>:CF:GCDDGGGFF=EFCCC@GGFBGGGGGGGGGGGE@B,CFGGFD+DCFFFEF@CFGGF@F@GGGGGGGGCFF@:7EFC@,FECGGFEFGGGGGGFD:FFC@FGGFF7E@GGGGGGF@FGGFFFGFCAF@GCCCCC
@NM 70667
TGGGGAATATTGCGCAATGGAGGAAACTCTGACGCAGTGACGCCGCGTATAGGAAGAAGGTTTTCGGATTGTATACTATTGTCGTTAGGGAAGAGAAAGGACAGTACCTAAGGAGGAAGCTCCGGCTAACTACGTGCCAGCAGCCGCGGTAATACGTAGGGAGCGAGCGTTATCCGGAATTATTGGGTGTAAAGGGTGCGTAGACGGGAAGATAAGTTAGTTGTGAAATCCCTCGGCTTAACTGAGGAACTGCAACTAAAACTGTTTTTCTTGAGTGCAGGAGAGGTAAGTGGAATTCCTAGTGTAGCGGTGAAATGCGTAGATATTAGGAGGAACACCAGTGGCGAAGGCGACTTACTGGACTGTAACTGACGTTGAGGCACGAAAGTGTGGGGAGCAAACAGGATTAGATACCCT
+
FEGGGGGGGGGGGGGGGGGGGFGGGGGGGGGGGGGGGGGGGGGGEGGGGEGGGGGGGGGGGDGGGGGGGGGGGGGGGGGGFGGGF7FFGG,FFGFGGGGGGGGGGGGGGGGGGGGGGGGFFGCC@FFGGFGGFGFDGGGGGDDFGEEEGEGDGGGGGGCEFFEGEC@1=FCEFFF@CFFGCG>GGGGCFF<FCEFFCC:FEFG>DGGGDGGGGGFGGGFFCGGGAFGGFGGG=FGGGGGFFGGGFGGFGGGFDFGFGDBFF8GGGGGGGEFDGFGGGFFGGFEDGGCGGFEFEFF9E<CF9GGFDGGCFEGGGGGGGFGGGGGGGGGGGFFGGGGGFFECGGGGCF@7GGGGGGGGGGGGGGGGGGGFFCGGGGFFC,GEFFCGGFGGGGGGGGGGGGFFFGFGGGGGGGGGCCCCC
@NM 187
TGGGGAATATTGCACAATGGGGGAAACCCTGATGCAGCAACGCCGCGTGAGTGAAGAAGTATTTCGGTATGTAAAGCTCTATCAGCAGGAAAGAAAATGACGGTACCTGACTAAGAAGCCCCGGCTAACTACGTGCCAGCAGCCGCGATAATACGGAGGGTGCAAGCGTTAATCGGAATTACTGGGCGTAAAGCGCACGCAGGCGGTTTGTTAAGTCGGATGTGAAATCCCCGGGCTCAACCTGGGAACTGCATCTGATACTGGCAAACTTGAGTCTCGTAGAGGGGGGTAGAATTCCAGGTCTAGCGGTGAAATGCGTAGAGACCTGGAGGAATACCGGTGGCGAAGGCGGCCCCCTGGACGAAGACTGACTCTCAGGTGCGAAAGCGTGGGGAGCAAACAGGATTAGATACCCT
+
FGGGG@FEFGGGGGGGGGGGFFGGGGGGGGGGGGGGGGGFEFGGEEFGGGGGGFCFEFGGGFGGGGGGFCAFFEGGAFEGGFGGGGGGFGGGGGGGGGGGFFG7A=<BEFFGFGGEC,ADDFGGGGCDDGGF7FFEEEGGGGGGECECFEG?FFGGGGGGGEGGGFG/C<<FEGGGCGGG;C:C:=F>FFE<FFGEGFFGGG5EEC/GDGF;CFFCFGGGFEGGF$C9CEFFFCD>:>EFCFGFGGGFFF?FG<G<FFFFGFGFGD@@7=:GFEC@GFFGGE<EGDCGGFGGFF8GGFFFFCGDGGEGFFGEFGF>GGGGGGFGFEEGGFCGGFEFCEGGCGFFFGC7EGGGGCC,CGGGGFFFAFFCFFFC,FE8GGEFB,ADBDGGGGGGFEEFFFGGGGGGGGGGFE@ACCCB
@NM 188
TAGGGAATCTTCCACAATGGACGCAAGTCTGATGGAGCAACGCCGCGTGAGTGAAGAAGGTCTTCGGATCGTAAAACTCTGTTGTTAGAGAAGAACACGAGTGAGAGTAACTGTTCATTCGATGACGGTACCTGACTAAGAAGCCCCGGCTAACTACGTGCCAGCAGCCGCGGTAATACGTAGGGGGCAAGCGTTATCCGGATTTACTGGGTGTAAAGGGAGCGTAGACGGTTTTGCAAGTCTGAAGTGAAAGCCCGGGGCTTAACCCCGGGACTGCTTTGGAAACTGGAGAACTAGAGTGCAGGAGAGGTAAGTGGAATTCCTAGTGTAGCGGTGAAATGCGTAGATATTAGGAGGAACACCAGTGGCGAAGGCGGCTTACTGGACTGTAACTGACGTTGAGGCTCGAAAGCGTGGGGAGCAAACAGGAGTAGATACCCT
+
GGGGDCEGGGGGGGGGGGGGGGGGGGGGGGGGGGGGGGGGGGGGGGGFFEGGGGGGGGGGGGGGGGGGDFGGGGGGGGGGGGGGGGGGGGGGGGGGGGGGGFGGGGGGGGGDGGGGGGGGGGGGGGGGGGEGGGGGGGGFGGGGGGGE?GGGFGGGGGGGGFGGGGGG>GDGGGGGGFGGGGDGGGGGGGGGFEGDGFGGGGGGGGGGGGGGGBFGGFEECEEGGGCDGGGFEGFCFGGGGGGGFCGGFC@FFGF@DGGDGFGFDFGCFBD:CBFEDCE?FCGGGFAC,,GGFGGGF8GGGGGFF:CGGF<GGFFFGGGGGGFGFGFGGGGGGGGGGGGGGGGGGCGGGGGGGGDFGDGGGGGGGCGGFGDGGGGGGGGGGGGGGGGGGGGGGGGGGGGGGGGDGGGGGGGGFEGGGGGGGGGGGGGFFC,FFCFGCCCCC
@NM 80221
TGAGGAATATTGGTCAATGGGCGAGAGCCTGAACCAGCCAAGTAGCGTGAAGGATGACTGCCCTATGGGTTGTAAACTTCTTTTATAAAGGAATAAAGTCGGGTATGGATACCCGTTTGCATGTACTTTATGAATAAGGATCGGCTAACTCCGTGCCAGCAGCCGCGGTAATACGGGGGATCCGAGCGTTATCCGGATTTATTGGGTTTAAAGGGAGCGTAGATGGATGTTTAAGTCAGTTGTGAAAGTTTGCGGCTCAACCGTAAAATTGCAGTTGATACTGGATATCTTGAGTGCAGTTGAGGCAGGCGGAATTCGTGGTGTAGCGGTGAAATGCTTAGATATCACGAAGAACTCCGATTGCGAAGGCAGCCTGCTAAGCTGCAACTGACATTGAGGCTCGAAAGTGTGGGTATCAAACAGGATTAGATATCCT
+
@EFGG@FFFGGGFFFGGGEGGFDFCGG?FGGCDFDEFF,<6E<CFGEEBF7@FFFFC,CFG,CFEEFDCGGGGGGDCFFFCCFA<F9<<EF,8FFAFFGGE7FGDGGF9<FB=<FBFGBEEGGGGG99E9DEFC,<BAFGCFEGCFGGGGGG7A8E>FFFGDGF7C@9>0>9AFG?DCF:B1<A0=<7FF:7ACF.:CC?FFCFGGGGGGGGFGECECDFCECFEDFGFFAFFFFF<GGECDFGC;EB=><=<DC8C7GGCCEBE9FDGGGGGGFGE7<AGCFC,9=?EFCFCFAE8A?<DEFCEA7FDFFBBCGEEGGGGCF:87GGFFACDFFF9FBAFFFB9,FC9A<C6BCCGGF7FEF<9DE8:E<CC<9GGEF<,<9GFFFFECEEF@8GGGCFCBEFGFECFCGFFFFDF9GGFFFFFA<CFDECCCCC
@NM 190
TGAGGAATATTGGTCAATGGACGAGAGTCTGAACCAGCCAAGTAGCGTGCAGGATGACGGCCCTATGGGTTGTAAACTGCTTTTATAAGGGAATAAAGTGAGCCTCGTGAGGCTTATTGCATGTACCTTATGAATAAGGACCGGCTAATTCCGTGCCAGCAGCCGCGGTAATACGGAAGGTCCGGGCGTTATCCGGATTTATTGGGTTTAAAGGGAGCGTAGGCCAGAGATTAAGCGTGTTGTGAAATGTAGACGCTCAACGTCTGCACTGCAGCGCGAACTGGTTTCCTTGAGTACGCACAAAGTGGGCGGAATTCGTGGTGTAGCGGTGAAATGCTTAGATATCACGAAGAACTCCGATTGCGAAGGCAGCTCACTGGAGCGCAACTGACGCTGAAGCTCGAAAGTGCGGGTATCGAACAGGATTAGATACCCT
+
GGGGGFFGGGGGCFGGGGGGGGGGGGEGFGGGGGGGGGGG<FFCGFGGGGGGGGGGGGGGFGGGCCGGGGECFFGGGGGGGGGGEFGGGGGGGGGGGGGGEGGGGGGGGGGGGGFGEGGGGGGGGGDGGG9?DEDGGCFDAF=DGCEDF9FFGGGEGFG@FFGCCCGGGCFF@FFGGG>CDFGGGGGFGCFCFGGFCECACCCGFGCCFDGGGGFGGGGGEG=9EGFGEECGECFFEFEEGGGCGFCFFC@C>GGGGFGGECFF=CFFFFFGG=GFFGGF@CFFF8F<@DCGGGGEGGEFAFF8GGECGFGGGGGEFCF8GGGGGGGGGGGGGGGGGGGGGGGFFEGFGGGGFFC7GGGGGEGGGGGGGGGGGGGGGGGGFFEGGGGGGGGGGGGGGGGGGGGGGGF7GDGGGGGGGGGGGGGGGGGGGGGCCCCC
@NM 85627
TGAGGAGTATTGGTCAATGGACGGGAGTCTGAACCAGCCAAGTAGCGTGAAGGATGACTGCCCTATGGGTTGTAAACTTCTTTAATACGGGAATAAAGTGAGTCTCGTGAGACTTATTGCATGTACATTACGAATAAGGACCGGCGAATACCGTGCCAGCAGCCGCGGTAATACGGAAGGTCCGGGCGTTATCCGGATTTATTGGGTTTAAAGGGAGCGTAGGCCGGAGATTAAGCGTGTTGTGAAATGTAGACGTTCAACGTCTGCACTGCAGCGCGAACTGGTTTCCTTGAGTACGCACAAAGTGGGCGGAATTCGTGGTGTAGCGGTGAAATGCTTAGATATCACGAAGAACTCCGATTGCGAAGGCAGCTCACTGGAGCGCTACTGACGCTGAAGCTCGAAAGTGCGGGTATCGAACAGGATTAGATACCCT
+
FFFF?E,CFGGGG@<C@FFFGDG@CFG@FGGGAEGGGGFF8C,CEAFEDEFEGC@FFE,CEFFFG,CFE<,=8CCCGFGFFGG,66,9CFGD7A<FFFE?F=E9,9<FFC:A,5E,<F?95BFAA,,9,,B=?<E+5<E=6C:=4#BBF.CB?6DBEFF1@DF/:#$ACFGFFFCEGGE@9@C@CF@GGEECCFFC<9GCCCGGGEGGFGF<?:CCECFGGF>:2:::E,,GEGEF==>/GGGGFCCEFGF>1:@&18F<EC=@.,AFG@ECCB:>8<8FGFFFD8DDFFFGFDEC@,6,F5F<EF:DFEGDGGGGGFD<E,GFC@7FEGFCFE?,,?GGGGF=CD6,GF9GGFF7FD@BGDGGGFFFFFFGGGGGF<CFC@:C<,,@GGGGFGGFDCEC,GGGGFCC:BFGGGGGGFGGGGGFGGGGGFFAA-9B
@NM 192
TGGGGAATATTGCACAATGGGGGAAACCCTGATGCAGCGACGCCGCGTGGAGGAAGAAGGTCTTCGGATTGTAAACTCCTGTTGTTGAGGAAGATAATGACGGTACTCAACAAGGAAGTGACGGCTAACTACGTGCCAGCAGCCGCGGTAAAACGTAGGTCACAAGCGTTGTCCGGAATTACTGGGTGTAAAGGGAGCGCAGGCGGGAAGACAAGTTGGAAGTGAAATCTATGGGCTCAACCCATAAACTGCTTTCAAAACTGTTTTTCTTGAGTAGTGCAGAGGTAGGCGGAATTCCCGGTGTAGCGGTGGAATGCGTAGATATCGGGAGGAACACCAGTGGTGAAGGCGGCCTACTGGGCACCAACTGACGCTGAGGCTCGAAAGTGTGGGTAGCAAACAGGATTAGATACCCT
+
GGGGGGGGGGGGGGGGGGGGGGGGGGGGGGGGGGGGGGFEFGGGEGGGGGGGGGGGGGGGGGGGGGGGGGGGGGGGGGGGFGGGGFGGFFGGGGGGGGGGGGGGFECFFEGGFGGFGFGFGGGGGGGCG@GGGGGGGGGGGCGGGGGGGGGGGGGGG>GGGGGGFGGGFE7<FFGGGGGGGGGGFGGGGGGFGGGGGGGGGGGGGGGFCFEFGGGGFFGGCFGGGGGGGGGGGGGGCGGGGFGGGGFGGFFG9AEGGFFGGGGGGGGGFFGGGGFCFFGGGFFGGGGGGGGGGGGFDFEGGGGDGGGGGGGGGGFFCFAGGFDGGGDGGFGGGGGGGGGF<GGGGGGGGF@GGGGFFGGEE8GFGGGGGDGDGFGGGFFECGGGFGGGGGGGGGGGGGGGGGGGGGGGGFFB<CCC
@NM 66469
TAGGGAATCTTCCACAATGGACGCAAGTCTGATGGAGCAACGCCGCGTGAGTGAAGAAGGTCTTCGGCTCGTAAAACTCTGTTGTTCGAGCAGAACACGAGTGAGAGTAACTGTTCATTCGATGACGGTATCTAACCAGCAAGTCACGGCTAACTACGTGCCAGCAGCCGCGGTAATACGTAGGTGGCAAGCGTTGTCCGGATTTATTGGGCGTAAAGAGAACGCAGGCGGTCTTTTAAGTCTGATGTGAAAGCCTTCGGCTTAACCGGAGTAGTGCATTGGAAGCTGGAAGGCGTGAGTGGAGAAGAGGAGAGTGGAACTCCATGTGTAGCGGTGAAATGCGTAGATATATGAGAGAGGACCAGTGGCGAAAACGACTCTCTGGTCTGTAACTGACGCTGAGGTTCGAAAGCATGGGTAGCAAACAGGATTAGATACCCT
+
FFEAFFGEDGFFFGGGGG9<<6@+@FGFFGGA@CC,@6<CCFGGGGDF@CEGCC?FFGGG8,C?@D==AF>@:B<EFFEDFEBEBF,848=FCE8BF8FC:FEG9EF=FFDF9FGFAA<E<CFDFGG:C<<F,3EF@FFE:>:8;E;<FGG<,?>FFF>CFG@FG@,,=<F:=11:C,?<CAE7F9@FFB*4<CE=CCCCC58C6<93<<C5EGEC8F+**+<:888**2?888A<+<++<9+<C9+<<F+<C6C?E6CC5C*EF9B>703,/?.F478<F68C,,5,9+9+,,,AE@,EC,=9<<A,EFEB?9:,C,FFC,,CF?A@46+B,EEEC44,7FC,9F=C,CE,9,<EB96,9-@<@:@C@,8,,,7;,,,C;,,,C<CECGFE@@7FEEB8F@7,C,,,,<CEC-FFCC9EE8DFEF@,F<CC<FE;6@--@
@NM 64937
TGAGGAATATTCGTCAATGGATGAGAGTCTGTACCAGCCAAGAAGCGTGAAGGCTGACTGCCCTATGGGTTGTATACTTCTTTTATATGGCACTAAAGTGAGCTACGTGTGGCTTTTTGTATGTACCCTACGAATAAGGATCGGCTACCTCCGTTCCAGCAGCCGCGTTAATACGGAGGAGCAAAGCGTTAGCCGGATTTATTGGGTTTAAAGGTAGAGTAGGCGGAAGCTTAAGTCAGTTGTGAAAGTTTGCGGCTCAACCGTAAAATTGCAGTTTATACTGGGTTTCTTGAGTGCAGTAGAGGTAGGCGGAATTCGTGGTGTAGCGTTGAAATGCTGAGATATCACAAAGAACTCCGATTTCGAAGGCAGCTTACTAGACTGTAACTGACGCTGATGCTCGAAAGTGTGGGTATCAAACAGGATTAGATACCCT
+
GFFF,EF8FGE,;CCGC,@FG,C-;C@E9@@,EFFF@866;6,C,,6BBF866,6,ACFFD<:C<6,C,CC7BC,CFF9F,@<<,C9,6C,C,C6,C,CE9<B,,C=E:,48<FE<CF:AA,5<??F<BFGE=EFFF?A,,B4C7@G,,CF<++,8:5,DF=,A3>>+C+:,@9CFB.8@),#:483<0>*#@C*9:#:CCEFF<FG<F,@EB(@,2#D8:@,'=D8#E@FC:C@@,2C#0FC5EF=FB:+@:EEGDC8>CEC?C1,F0E?2#BF>%2?ACFCEEFGFFDFF=8FGE=E5AC,F?@F:=EFC,CF7EFBF?9FC=+FC-?,CE,A6@,,CF=FF9C6C,FAA,8+B-FC,,6,@B@,;,E9CCCEEE6,C@<<FFCF@,@C@FE,,,@6C:,FC9FCF7ECC,F<,,@C@CCC;,6,,6;C-A--@
@NM 195
TGGGGGATATTGCACAATGGGGGAAACCCTGATGCAGCGACGCCGCGTGGAGGAAGAAGGTTTTCGGATTGTAAACTCCTGTCGTTAGGGACGATAATGACGGTACCTAACAAGAAAGCACCGGCTAACTACGTGCCAGCAGCCGCGGTAAAACGTAGGGTGCAAGCGTTGTCCGGAATTACTGGGTGTAAAGGGAGCGCAGGCGGGAAGACAAGTTGGAAGTGAAAACCATGGGCTCAACCCATGAATTGCTTTCAAAACTGTTTTTCTTGAGTAGTGCAGAGGTCGATGGAATTCCCGGTGTAGCGGTGGAATGCGTAGATATCGGGAAGAACACCAGTGGCGAAGGCGGTCTACTGGGCACCAACTGACGCTGAGGCTCGAATGCATGGGTAGCAAACAGGATTGGATGCCCT
+
<FGGGDGDFFDFGGCFGAFG8CEGGF<@CFFGGFGGGEEFCF@:E7FFEGDFEFFGFGGGGG9FGCE4FC,BEFEF9FFFEFFEFCFEFDFGGGGGGEF9AF7+BFFG9FEGGFDGFFGGGGGFGCGCFDFGGGGGFFFG?FF<<CBEGGEC;EECGEGDEDCFEFF71=FGGGFGGG8F;CCG=C;CCFFFG:EFDEF?C>:%?EGEE86DFFFC<2@8FFEGGCE4CG8FFC?FCFB@@7.@:6@>CCD==@E@@-FC8C@FCEGG?EC<:>F>D<E9BG<F+:+:,FFC5<:@@GEF?,@44++,FC9<,,=:FD?EF=:CC6B,,<,C,C,99F6FB,@65,66++;6C,,;,C<6<,8,6EFB8866,B6;,7,C,,,;;,,CEAF6C<,F,9CCE;,C,66,,E6,A,6-
@NM 196
TGGGGAATATTGCACAATGGGGGAAACCCTGATGCAGCGACGCCGCGTGGAGGAAGAAGGTCTTCGGATTGTAAACTCCTGTTGTTGAGGAAGATAATGACGGTACTCAACAAGGAAGTGACGGCTAACTACGTGCCAGCAGCCGCGGTAAGACGTAGGTCACAAGCGTTGTTCGGAATTACTGGGTGTAAAGGGAGCGCAGGCGGGAAGACAAGTTGGAAGTGAAATCTATGGGCTCAGCCCATAAACTGCTTTCAAAACTGTTTTTCTTGAGTAGTGCAGAGGTAGGCGGAATTCCCGGTGTAGCGGTGGAATGCGTAGATATCGGGAGGAACACCAGTGGCGAAGGCGGCCTACTGGACGGTAACTGACGTTGAGGCTCGAAAGCGTGGGGAGCAAACAGGATTAGATACCCT
+
GFFGGGGGFGGGGGGGGGGGGGGGGGGGGGGGGGGGGGEGGGGGGGGGGGEGGGGGGGFGGGGGGGGGGGGGGGDGGGGGGGGGGGGGGGGGGGGGGGGACGGEDEFGGGF,BFFFGGGGGGG;GFGGGE@=CFCFFGGGGEGFCGGGDGGGGGD5CCGG>GGF;5BCC<:6FFG?CGGGDC,FCGC;FGGFCFE?FGGC5C??FGFAGFCFFEFC7GGGGGGGGGCCFG@CCFGGG3CFFEGGGGGFDC8FDFGF9GGG$EFB7@&FCGGGGFGGFCGEGG>FFCEDGGGFGGF7DGGGGGGGEGEGGGFGGGFFCGGGGFGFDEDGGFGFBC8DGFGGGGGGGGGCGGGGGGGGGGGGF7FGGGFECGGFFGGGGGGGGEDGGGGGGGGGGGGGGGGGGGGGGGGGGGGCCCCC
@NM 197
TAGGGAATCTTGCACAATGGGCGAAAGCCTGATGCAGCAACGCCGCGTGAAGGATGAAGGCCTTCGGGTTGTAAATTTCTGTTCTTAGGGAAGAAGAAAGTGACGGTACCTAAGGAGAAAGCCCCGGCTAACTACGTGCCAGCAGCCGCGGTAATACGTAGGGGGCAAGCGTTATCCGGAATTATTGGGCGTAAAGAGTGCGTAGGTGGTTATCTAAGCGTAAGGTTTAAGCGTGCAGCTCAACTGCATCTCGCCTTGCGAACTGGACTACTTGAGTGCAGGAGGGGAAAGCGGAATTCCTAGTGTAGCGGTGAAATGCGTAGATATTAGGAGGAACACCAGCGGCGAAGGCGGCTTTCTGGACTGTAACTGACACTGAGGCACGAAAGCGTGGGGAGCAAACAGGATTAGATACCCT
+
FGGGGGGCGGGGGGGFGDF<FGFFGGGGGGGGGGGGGGGGGGGGGGGGGGGGGGGFFGGGGGFGGGGGGGGGGGGGGGGGGGGGGGGGGGGGGGGFGGGGGGGGGGFGGGFCGEFC8FGDGG<FGGGGGGDGFGGGGGGGDGFGFGCGG>EGG@G?GG>FGGCFEGGF*CF@CG:FGGGD=FCFGFCGGGGFFGGGGGGGCEE;EGFGGEFDCFFG=GGFCFEFG.FC@<GEC*>FGGGFGGF0GGGGGGFGGGGGGGFG?CEFEGGGFFFGEGFFGGGGEGGGGGFCF7GGGGGGGFGGGFFGGEGFCF9GF?FC7GGGGGGEFAFCCGGGGGGGGGC@EGGFFFEECGCC8GGGFF,GFGGGFEGFE9CGFFAGGF9GGF<GF8F7GGGGGE8GGGGGGGGGGGFGGFDFECCCC<
@NM 78840
TGGGGAATATTGCACAATGGGGGAAACCCTGATGCAGCGACGCCGCGTGAGTGAAGAAGTATTTCGGTATGTAAAGCTCTATCAGCAGGGAAGATAATGACGGTACCTGACTAAGAAGCACCGGCTAAATACGTGCCAGCAGCCGCGGTAATACGTATGGTGCAAGCGTTATCCGGATTTACTGGGTGTAAAGGGTGCGTAGGTGGCAAGGCAAGTCTGAAGTGAAAATCCGGGGCTCAACCCCGGAACTGCTTTGGAAACTGTTTAGCTAGAGTACAGGAGAGGTAAGTGGAATTCCTAGTGTAGCGGTGAAATGCGTAGATATTAGGAGGAACACCAGTGGCGAAGGCGACTTACTGGACTGCTACTGACACTGAGGCACGAAAGCGTGGGGAGCAAACAGAATTAGATACCCT
+
FFFGGGGGGGGDAFGGGGGFFGDEGGFFGGFGGGGGGGDFGGGGGGGGGGGGGEFGGGGFDDFFGGGGFDFGGGDFGEBFGGGGGGGGGGGGFGGGGGGGGGGGGEGEFGGGGGFFFGCEFFFGGDGGGGGGGGFGGGGGGGGGGGGD@FEFFFFFGCFGFGCFFEFFDGGG;FGGGE=CFGGGGGFEF<FGGGGF2GGFFDEGGGGGDCFFF+/<FFGCCFGFCECCC:7=8FGGFFFGGFECFEEEGGED@FCGF:?GDFFFGGGFGFFADGGGDFGGFFFGGFFFE9C,8GFGDGFEGGGGGGGGFFCGGGGGGDF9GGGGGGGGFFFF@EFFCGGGEGDFFF:FCGGFGGGGCGGGGGGFFGFAFGFE9GCEFFECFGGGGFGGGGEFFFGGGGGFGF<AGGFEFFGCCCCC
@NM 64158
TGAGGAATATTGGTCAATGGACGAGAGTCTGAACCAGCAAAGTAGCGTGCAGGATGACGGCCCTATGGGTTGTAAACTGCTTTTATAAGGGAATAAAGTGAGCCTCGTGAGGCTTTTTGCATGTACCTTATTAATAAGGACCGGCTAATTACGTGACAGCAGCCGCGGTAATACGGAAGGTCCGGGCGTTATCCGGATTTATTGGGTTTAAAGGGAGCGTAGGCCGGAGATTAAGCGTGTTGTGAAAGGTAGATGCTCTACATCTGAACTGCAGCTCGAACTGGTTTCCTTGAGTACGCACAAAGTGGGCGTAATTCGTGGTGTAGCGGTGAAATGCTTAGATATCACGAAGAACTCCGATTGCGAAGGCAGCTCACTGGAGCGCAACTGACGCTGAAGCTCGAAAGTGCGGGTATCGAACAGGATTAGATATCCT
+
FGGGFFFGGFFFFFGCEFFGGGGFGDEEFA,CEEEGGG8FEF,CFGG:ECCDFD@A=CCBF@CCCFG,C6,@,CCCEGGF9E<,EFFF,FEEFFCDFFG9,B=EFFE?4??A+<EFFF7EFCEEGFGFF<5,8B,BAF,:,+8CFG=,B,,CB8D8FB=>F988#+<@-6993@<.5FEBD'8ECC7:>=14@G@CCC3<<15GF)FC6C<5=F@7C@:8C5;9F?:2:<3C@GFCD:80FAED,<C7;=9D<@>3@5,D983:,,,>B,FCECD,C?AFGGF>A<@=DB5A+BCF?:FFEBC,FCC:GFB<BB@7C+=,?FCC+F=<CBCEDF98DFFFFFEFF@=@C,FF=,@>F@<:7FBDE9GFFE<ECCC,EC@86+@9F,@GGFB7F9C@FDGF@CGF<ECGFCGGGGFGEF9CEFFGGCF<EEEAAA8A
@NM 52573
TGGGGGATATTGCACAATGGGGAAAACACTGATGCAGCGATGCCGCGTGGAGGAAGAAGGTTTTCGGATTGTAAACTCCTGTCGTAAGGGAAGAGGAAGGACTGTACCTTACAAGAAAGCTCCGGCTAACTACGTGCCAGCAGCCGCGGTAATACGTAGGGAGCGAGCGTTATCCGGATTTATTGGGTGTAAAGGGTGCGTAGACGGGAAGTCAAGTTGGTTGTGAAATCCCTCGGCTTAACTGAGGAACTGCAACTAAAACTGATTTTCTTGAGTACTGGAGAGGAAAGTGGAATTCCTAGTGTAGCGGTGAAATGCGTAGATATTAGGAGGAACACCGGTGGCGAAGGCGACTTTCTGGACAGAAACTGACGTTGAGGCACGAAAGTGTGGGGAGCAAACAGGATTAGATACCCT
+
G8,CE@@@FDFE9<EE,;;CEC,BF,C,CFFGGF,,CC:FGG7FGGGD77,6?CEFFF=C=EEGGGEGGGGFC<FFGFGCE?-:BFD?<FFGCFFGFFF:FFGGEEF<FGGFCEFEEEGGCFFGFE7:FF<ED@CFGGGFGGFGGGC<#CC@C0@F3F<><FDGG77<F@<BC9BFE?CCE6>FCFG<F0GEGGGGCCFACCE@ECGGGGG=EGGFCCFDGCECEGFGGGF,:CDFGFEEF=<GGGFFEBAC6,C6FF6EAAC?GFEEFDFGGDGG8GGEE<FFE?AE,C9FA?GFFCFB?F9C:8C=<EFDC@ECC<GFCC5?E,F@C@<,E:F@6@GGEF@B,,:CFCB6<,<@E8GFAFF,A9FEC@-9DF@C6,C7D@:CDA?CEGFFFC;,GFGGEF<EC,C,9AE<6CCCB
@NM 75172
TGGGGGATATTGCACAATGGAGGAAACTCTAATGCAGCGACGCCGCGTGAGTGAAGAAGTATTTCGGTAGGTAAAGCTCTATCAGCAGGGAAGAAAATGACGGAAACTAACTAAGAAGCCCCGGCTAACTACGGGCCAGCAGCCGAGGTAATACGAAGGTGGCAAGCGTTGTCCGGATTTACTGGGTGTAAAGGGGGTGCAGCCGGGTCTGCAAGTCAGATGTGAAATCCATGGGCTCAACCCATTAACTGCATGTGAAACTGTAGGTCTTGAGTGTCGGAGGGGCAATCGGAATTCCTAGTGTAGCGGTGAAATGCGTAGATATTAGGAGGAACACCAGTGGCGAAGGCGGCTTGCTGGGCTCTAACTGACGCTGAGGCTCGAAAGTGTGGGGGGCAAACAGGATTAGGTACCCT
+
@FFG@:+,6ECFEGF<<E<CFGGGG@8<DC,;@<F<E,+8@@CF:FG@@CGCFF<EA,9<CFGGGFG,,,C5CFE-CF=B:@-AEFAFFF+<?FGG8AFD?FC+++4B,BFGFF<,:3,8D+@=+:>B<BF,3+@:FCFFA@,@CCC7@FF;FCC*>CF,><,>884<(:=:C9F*?C<8?##GFF7FDCB2CC*#F8=1,408CEGE>5:>>:/,<.C;D=@3<7,@EC>8+3@,>:3,>3@,,3,D<FB@,C,FF@,C,@DBAD,FGGGEGEEF@+:+@A,DC++B+=,EF<C,9C95CGGGGGGGEE9,,FF@,9<FFGGFEECFE9GGFCGGGFGFGGEGFCGGGGGGFGGC8GCGGFFGFE9GGGGGGFGGGGGFGGGGFFFGGGF@D;,C;,C-CAFGDFGDFCCA,@A-
@NM 202
TGGGGAATATTGCACAATGGGCGAAAGCCTGATGCAGCGACGCCGCGTGAGCGAAGAAGTATTTCGGTATGTAAAGCTCTATCAGCAGGGAAGATAATGACGGTACCTGACTAAGAAGCACCGGCTAAATACGTGCCAGCAGCCGCGGTAATACGTATGGTGCAAGCGTTATCCGGATTTACTGGGTGTAAAGGGAGCGCAGGCGGTGCGGCAAGTCTGATGTGAAAGCCCGGGGCTCAACCCCGGTACTGCATTGGAAACTGTCGTACTAGAGTGTCGGAGGGGTAAGCGGAATTCCTAGTGTAGCGGTGAAATGCGTAGATATTAGGAGGAACACCAGTGGCGAAGGCGGCTTACTGGACGGTAACTGACGTTGAGGCTCGAAAGCGTGGGGAGCAAACAGGATTAGATACCCT
+
GGFFEDCFGGGGGGGGGGGFFGGGGGGGGGGGGGGGGGFGGGGGGGGGGGGGGGGGGGGGGGGGGGGGGCGGGGGGGGGGGGCFFGGGGGGGGGGGGGGGGGGGGGGGGGGGGGFGGEGG>GG?GGGGGGFFGG1DFGGGG?FGGGGGGDG5GGGGD?CFGEFGGGGGGFGGGGGGGGGGG>GGGGGGGGGGGGGFCCFCEEGCCEG>CEGGEEGGGGGFGGGFGGGGGGGGFFFEGGGGGFGGEDFEFFFGCGGGFGGGGCCFGGGGGGFGFF=GGEGGGGFDF:GDGGFGFGEFGGGFGFB>GGGGGGGFGGGGGGGFGGGFFFGGGGGGGGGGGGGGGGGGFGGGGGGGGGGGGGGGGGFGGGF@CGGFCFGGGGGFGGGGGGGGGGGFGGGGGGGGGGGFGGGGGDGCCCCC
@NM 60254
TGGGGAATATTGCACAATGGGGGAAACCCTGATGCAGCGACGCCGCGTGAGCGAAGAAGTATTTCGGTATGTAAAGCTCTATCAGCAGGGAAGAAGAATGACGGTACCTGACTAAGAAGCACCGGCTAAATACGTGCCAGCAGCCGCGGTAATACGTATGGTGCAAGCGTTATCCGGATTTACTGAGTGTAAAGGGAGCGCAGGCGGTACGGCAAGTCTGATGTGAAATCCCGGGGCTCAACCCCGGTACTGCATTGGAAACTGTCGGACTAGAGTGTCGGAGGGGTAAGTGGAATTCCTAGTGTAGCGGTGAAATGCGTAGATATTAGGAGGAACACCAGTGGCGAAGGCGGCTTACTGGACGATTACTGACGCTGAGGCTCGAAAGTGTGGGGAGCAAACAGGATTAGATACCTT
+
FFGGEGEGGGGGGGGGGGGGGGGGGGGGGGGGGGGGGGFGGDGGGGGGFGGGGGGGGGGGGGGGGGGEGGGGGGGGGGGGFGGGGGEGGGGGGGFFGGGGGGGGGGDGFDGGGGGGGDFGGGGGGGGGGGGGGGGGG>G7E8<FGGGEGGDEDGGGCFGFEFFGGGGGG@>FFEGGDFFGF:FGDFGGGGGGG@FEGGGGGGGEGGGGFCFF?GGGFEFEEGGFGGGGGGGGGGGGG9GGGGGGGGGGFGGGGFFGGGGGFFGFGGGGDGGGGGGGGGGGGGGGGGGCFFGDGGGGFGGGGGECCGGGGGGFGFC,EFFFDAFFFEGGFF@GGGGGGGGGGGEF7GGGGGGGGFGGGDGGGGGGFGFGGGECGGGGGGGFFFDGGGGGGGGGGGGGGFFFFCFGGGCGGGGGCCCCC
@NM 204
TGAGGAATATTGGTCAATGGACGAGAGTCTGAACCAGCAAAGTAGCGTGCAGGATGACGGCCCTATGGGTTGTAAACTGCTTTTATAAGGGAATAAAGTGAGCCTCGTGAGGCTTTTTGCATGTACCTTATGAATAAGGACCGGCTAATTCCGAGCCAGCAGCCGCGGTAATACGAAAGGTCCGTGCGTTATCCGGATTTATTGGGTTTAAAGGGAGAGTAGGCCTGAGATTAAGCGTGTTGGGAAATGGAGATGCGAAACATCTGAACTGCAGCGCGAACTGGGTGCCGTGAGTACGCACAACGGGGGCGGAATTCGTGGTGTAGCGGTGAAATGCTTAGATATCACGAAGAACTCCGGTTGCGAGGGCAGCTCACTGGAGCGCAACTGACGCGGAAGCTCGAAAGTGCGGGTATCGAACAGGATTAGATACACT
+
FGGGGFF,CFFAEGGAF@,CAC8@76@FAFFFEFDFGG9F,,<<,,@@FG<E@BGGC6B+6@C<EECFGFCE@<C?F<<FGFGGG,,C,F,,B<EEAF,,<EEGFCE+4EC,+4BEF9+CEFF<EFFED?<FFGE9FA,,44++8+FFCDDFA+++8>=+@3,@+35<@F:C,E**,6>,2,@>,>F:**1:F<::.9287<5C9CFF@<<&;/847+=-CF99##99C:F<3F4<=/1,B?,@<2C?2,,B:<*4,,CD<DD@,@7,3B<ECB*@*B3@@8F@+@++@,E3+@7C>BCCF=8+8++++EC,+<4+FFGFA9GFCFGFB,E<,??<<<FFDBA4:,BC5CB?FB:>+=,+EF7@,C,C<,EC,@9FFGGFF@@,CCCFEBFC8,,9CFB,C,GECGGGGGFFCF<AEFFFFGGGGGGFFFFA8,6-
@NM 205
TGAGGAATATTGGTCAATGGACGAGAGTCTGAACCAGCCAAGTAGCGTGCAGGATGACGGCCCTATGGGTTGTAAACTGCTTTTATAAGGGAATAAAGTGAGCCTCGTGAGGCTTTTTGCCTGTACCTTATGAATAAGGACCGGCTAATTCCGTGCCAGCAGCCGCGGTAATACGGAAGGTCCGGGCGTTATCCGGATTTATTGGGTTTAAAGGGAGCGTAGGCCGGAGATTAAGCGTGTTGTGAAATGTAGATGCTCAACATCTGAACTGCAGCGCGAACTGGTTGCCTTGAGTACGCACAAAGTGGGCGGAATTCGTTGTGTAGCGGTGAAATGCTTAGATATCACGAAGAACTCCGATTGCGAAGGCAGCTCACTGGAGCGCAACTGACGCTGAAGCTCGAAAGTGCGGGTATCGAACAGGATTAGATACCCT
+
GGFG8F<CCFGGGGGFGFF@FFGGGGGGFFGFGGFFGGFGGGGGFFGG7FDFFFGGGGGDGGDGG?FGGGGGE?FGGGGGCEDGGG9FDFGFFGGGGGGGGGFAFFEGGGGGGGGGGFG@,5FGGCEAFFGGFGGGGGFGFGGGGGE<F,EAFE6FGFGGGGG<FECGGGGCFCFGCC@EG@FG:CBGFGDC=:FEB5GFDG5FBFCFF<A:C=CE5EEEGGG6@ECEGGGGGGC<CCEFAFGGFDDDGGFF7CCFGF@CGG+,EGGFFCFCC>#BDGGGGEFF:@+C9FGGGFCGGF@GF?ECFEEFF<FEACC@@B4,?DCC7DGFCGGEFCFB,FF9ABDGGGFDGFGGFEGFEGGGGFC7GGFGGFF@DF<F8@FEFFEGFFECECFEGF@E,C@8FCGFFCEFCGGGGGGGGGEFFEEFF9GGGGDB@A@B
@NM 77002
TGGGGGATATTGCACAATGGGCGAAAGCCTGATGCAGCGACGCCGCGTGAGCGAAGAAGTATTTCGGTATGTAAAGCTCTATCAGCAGGGAAGATAATGACGGTACCTGACTAAGAAGCCTCGGCTAACTACGTGCCAGCAGCCGCGGTAATACGTAGGGGGCAAGCGTTATCCGGATTTACTGGGTGTAAAGGGAGCGTAGACGGCACGGCAAGCCAGATGTGAAAGCCCGGGGCTCAACCCCGGGACTGCATTTGGAACTGCTGAGCTAGAGTGTCGGAGAGGCAAGTGGAATTCCTAGTGTAGCGGTGAAATGCGTAGATATTAGGAGGAACACCAGTGGCGAAGGCGGCTTACTGGACTGTAACTGACACTGAGGCTCGAAAGCGTGGGGAGCAAACAGGATTAGATACCCT
+
<FGFF7CFFGGGGFFFGFGD8EFE@FEGGGGCFCFGGGFCFCFGGDGGGGGGGG7FF8=EGEGDFGE:FGEFGGGDGA8FFFFFGGGGFEGGGGGGFFEFGGE7=@CEFGGGGFGGGD@F<FEB7DFGGGBF+@,3<,DFFFGGEEGDCGE@@CDGGGEGCFFGGG?GFCFCFGE;CFG3FA3CGG3EEGGG9?EFGDEECGGGGCCEEEEGFF:C?GFFFFGFGFCCGFCCFCEC<56@+CGGFDCCFE9FFGCEC,BAA<@8EE@F5CGFFFCCC:9:CEGGGCGGGF99GFGFE<<C:9GGCF7F9DFF:B:FDC,DFA,F@ECFF@D@,EFEFC6C7EDGECFEEDGFE<GGGFCFFFEGFGGGGGFEE@FC<GF@CFFFF:>GFFEF@GFAEFFDEDEFF9FFGGFB@CC@
@NM 207
TAGGGAATCTTCTACAATGGACGCAAGTCTGATGGAGCAACGCCGCGTGAGTGAAGAAGGTCTTCGGATCGTAAAGCTCTGTTGTTAGAGAAGAACACGAGTGAGAGTAACTGTTCATTCGATGACGGTATCTAACCAGCAAGTCACGGCTAACTACGTGCCAACAGCCGCGGTAATACGTAGGTGGCAAGATTTGTCCGGATTTATTGGGCGTAAAGGGAACGCAGGCGGTCTTTTAAGTCTGATGTGAAAGCCTTCGGCTTAACCGGAGTAGTGCATTGGAAACTGGAAGACTTGAGTGCAGAAGAGGAGAGTGGAACTCCATGTGTAGCGGTGAAATGCGTAGATATATGGAAGAACACCAGTGGCGAAAGCGGCTCTCTGGTCTGTAACTGACGCTGAGGTTCGAAAGCGTGGGTAGCAAACAGGATTAGATACCCT
+
FGGGGGGF,EFGFGGGG,EFGGGGGGGGGGFGGGGFFDDFFGGGGGEGEFGGGGGGGGGGFGGGGGG,CFGFGGGGF,ECGGGGGGGGGGGGGGGFGGGEDBFFEGEFGGGGGAEFFDFFGGDFFGGEFGGGGGGG?FF=FGGGGGCFFC=FFGFGGGFGGDCF@CCFGGFDCFFGFFFGFGGGGGGGGGG%#/AFGGGGGGGGGGGGGGGC8EFFFFE>F;@EFCFEGGGDCGGGE?FFGCCFFFFDB@@2GEFFFF8DEFEFGCEEGFFGFFGFFAFF<@@>FB<CAFDA<E@GDD8CGGFEF9GEFDGGGCFFE=EE=EC,?F@GFGGF<?FGF=FB7GFE,FCFGF9GGGGGGDGGGGGEGGDGEFFCEFEE<EGGFGGGGGGGFGGF7C@,GGGGEFB8FGEFGGEGGGGGGGGGGGGFFFCCE,@AFFCACCCCC
@NM 208
TGGGGAATATTGCACAATGGAGGAAACTCTGATGCAGCGATGCCGCGTGAGGGAAGAAGGTTTTAGGATTGTAAACCTCTGTCTTCAGGGACGAAAAAAAAGACGGTACCTGAGGAGGAAGCTCCGGCTAACTACGTGCCAGCAGCCGCGGTAATACGTAGGGAGCGAGCGTTGTCCGGAATTACTGGGTGTAAAGGGAGCGTAGGCGGGATCGCAAGTCAGATGTGAAAACTATGGGCTTAACCCATAAACTGCATTTGAAACTGTGGTTCTTGAGTGAAGTAGAGGTAAGCGGAATTCCTAGTGTAGCGGTGAAATGCGTAGATATTAGGAGGAACATCAGTGGCGAAGGCGGCTTACTGGGCTTTAACTGACGCTGAGGCTCGAAAGCGTGGGGAGCAAACAGGATTAGATACCCT
+
FGGGGCEFGGGGGGGGGGGGGGGCGGGGGGGGGGGGGGGGGGGGGGGFGGGGGGGGGGGGGGGGGGG9CFGGGGGFGGEFGGGGGGGGGGGGGGGGG8:FEGGGGGGGGGGFGGGGEGGG,,DEG:GG?GGGG?G?GGGGGGGGGGFGEGG=GGGGGG9:FFFGEGGFFDGECDGGGG>CGFCFFFGGGFGCCGGGGGFDCGEEEGDEFC<@8A;EEGGFGGFFE1<FCD@CGFDFGGGGGGGGFGECGG8<=?DFEGGGGG<GGGFF6@GFEDFFFF9GGGGGGGGGGDGEGGGGFGGGGCGGGGGGGGGFCGDEGGGGFGFCGGFCFGGGFGFEAGFCDGGGGEGFGGGEGGGFAGGGGGGGGFFC@<GGGGGGGGGGGGGGGGFC7GGGGGGGGGGGGGGGGGGGGFGFE8CCC@-
@NM 209
TGGGGAATATTGCACAATGGAGGAAACTCTGATGCAGCGATGCCGCGTGAGGGAAGACGGTTTTAGGATTGTAAACCTCTGTCTTCAGGGACGAAAAAAAAGACGGTACAGGAGGAGGAAGCTCCTGATAACTACGTGCCAGCAGCCGCGATAATACGGAGGGAGCGAGCGTTGTCCGGAATTACTGGGTGTAAAGGGAGCGTAGGCGGGTTCGCAAGTGAGATGTGAAATATATGGGCTTAACCCATAAACTGCATTTGAAACTGTGGTTCTTGAGTGAAGTAGAGGTAAGCGGAATTCCTAGTGTAGCGGTGAAATGCGTAGATATTAGGAGGAACACCAGTGGCGAAGGCGGCTTACTGGGCTTTAACTGACGCTGAGGCTCGAAAGCGTGGGGAGCAAACAGGATTAGATACCCT
+
,@EEFCFFFGGGGGGGGGFGFGGGGGGAFGGGFGGGGG+CC:CEFGGGGGGGGG8FF<FG?:FF<F8,CFFGG<FEFGGG8CFGCGFGGGGGGGC:F<@FEGGG7BF+B<,8D>FF+CCGDC,=D,,33@FG9>,:@B<@?GFGGF13<C#+CBE@AF#:F@C4CCE<=1C::=:=BC>5=CB6<1GECCE5FCFGE8>CCFGCFDDFC8#30@-CA=?,7GGGGGF@;@,,3DCC?GGF<GFB,=C@,>?FEC;FGGFCGGGF8DA=88FAFFCGFCGGGGGFGGFB+:CEEGGFCGGGGGEGGF7CFFE,FCFGGFFGGFGGF9GFGGFCE9GFFEC-GGGGGGFGGGDGEFDEE,GGGGEA9CEGEFF@F@FC8GFCGCC8GGF@EGGGGGGGGGGGEEEFGGGGFGGFEFBAC@@
@NM 210
TGGGGAATATTGCACAATGGGGGAAACCCTGATGCAGCGACGCCGCGTGAAGGAAGAAGTATCTCGGTATGTAAACTTCTATCAGCAGGGAAGATAATGACGGTACCTGCCTAAGAAGCCCCGGCTAACTACGTGCCAGCAGCCGCGGTAATACGTAGGGGGCAAGCGTTATCCGGATTTACTGGGTGTAAAGGGAGCGAAGGCGGCGGAGCAAGTCAGAAGTGAAAGCCCGGGGCCCAACCCCGGAACGGCTTTTGTAACTGCCCTGCTTGATTTGAGGAGGGGTACGCGGAATTCCTGGTGCAGCGGTGAAATGCGTAGTTATTAGGAGGGACACCAGTGGCGATGGCGGCTTACAGGAGGTTAACTGTCTCTGAGGCTCGAAACCGTGGGGAGCAAACAGGATTGGATGCCCC
+
FFGGCFG8FEGADE@FFFFFF7E7C@FFEGGDFGCE@BF@FFEGGGGG@FF?@E8BFFGGFF<,<CC==F<BE?FFF?F<,5@,<,,B@:4,BEFGGG9FE+FGGCCGE,:,?AAFGGGG7FG=::@AFCAFCBCFF3>FC83DCCECC**73?8<DFC>CC**61*1<:C<9FGGGDEG7C@,87+34>FFF@<5;?**/:5FGC8*8?C**0?3::@?<:3<:FFGC*1GGF>=#:@6CCCC8,#08/B5FD>B3$79:.:CCDC49DGDDFA4,4+=+8,4+4@++8FE:,,?+F<,F8C+4+=AC:,,8,4CGFA?C,5,FC67,FBGFE<-9F8FB86,,,++++,,@@6;;,;,,,C,GCE6;6,;,F<<66,FC,?6,:+++FB:,6,E6<FCC,,C66,,<E+,8,,-
@NM 211
TAGGGAATCTTCCACAATGGGCGCAAGCCTGATGGAGCAACACCGCGTGAGCGAAGAAGGGTTTCGGCTCGTAAAACTCTGTTGTTGGAGAAGAACGTGCGTAAGAGTAACTGTTTACGCAGTGACGGTATCCAACCAGAAAGTCACGGCTAACTACGTGCCAGCAGCCGCGGTAATACGTAGGTGGCAAGCGTTATCCGGATTTATTGGGCGTAAAGCGAGCGCAGGCGGTTGCTTAGGTCTGATGTGAAAGCCTTCGGCTTAACCGAAGAAGTGCATCGGAAACCGGGCGACTTGAGTGCAGAAGAGGACAGTGGAACTCCATGTGTAGCGGTGGAATGCGTAGATATATGGAAGAACACCAGTGGCGAAGGCGGCTGTCTGGTCTGCAACTGACGCTGAGGCTCGAAAGCATGGGTAGCGAACAGGATTAGATACCCT
+
GGGGGEFFGGGGGGGGGGGEEFGEGGGGGFGGGGGGGGGGGGGGGGGGGGFFGGCFGGGGGGGGGGGGGGGGGGGGGCFFFGGGGGGGGGGGGGEF7DFCFFGGGGGGGGGGGGGGGGGGG+BEGGGGDFGGGGGGGGGGGGGCFGGGGECCFGGGGGGGGGGGGGFGGGGG*.GC?GGGGGGDGGGGGECCFGG5CFFGG?>CFGGGFG>CFCEGGGGG6DEGGGGGGFGGC;7F>DFEFGGGGGGGGGGFGGFFGGFGGGGCGGGFFGGGFG,7EGE=GGGGGGCEF>+GGF?GGGGFGAFFFGGGGGF?GGGGGFFEGF<CGGGGGGGGGGFFAFCEFCGGGGEF<FGGFFEDGDGFAGDGCCGDGGFGGGGGGGGGGGGGGFGGGFGEGGGFGGGGGGGGFEGGGGGFFCF<GGGGGGGEEEGGGGGFFFCFC8CCC
@NM 63749
TGCGGAATATTGGTCAATGGACGGGAGTCTGAACCAGCCAAGTAGCGTGAAGGATGACTGCCCTATGGGTTGTAAACTTCTTTTATACGGGAATAAAGTGGTCCACGTGTGGATTTTTGTATGTACCGTATGAATAAGGATCGGCTAACTCCGTGCAAGCAGCCGCGGTGATACGGAGGATCCGAGCGTTATTCGGATGTATTGGGTTTAAAGGGAGCGTAGGTGTACAGTTAAGTCAGGTGTGAAAGTTTGCGGCTCAACGGTAAAATTGCAGTTGATACGGGTCGTCGTGAGGTCAGTAGAGGGAGGCGGAATTCGTGGTGTAGCGGTGAAATGCTTAGATATCACGAAGAACGCCGATTGCGAAGGCAGCTTACTGGACTGTAACGGACGCTGATGCTCGAAAGTGTGGGTATCAAACAGGATTAGATACCCT
+
,C,@C@CFFCAAFFGCEEGFGG@EGGCEDEFEGE-E@FF8@@EE9F@FFGGGFFGG<EFFED?,CCFFGG7FFFEFFGFEEAFF9<FECFG,+4BFGGF99?,B<FGFGGGGGG,BF,=:CACB?FDFFF<DEFF<,,CFFF7FF<FG8FFGCCD:+,:=FDGF>CG*@*F,@E*@8FEG6FCFEDG<C*5<=@<=4C#<<CFF<CC<:FG>FB<:-8??2:;AC',9@F<0@<E<CC>#:0AD,0-F8@CF<C885797?#<#EF$@CF:33C>>3,>C@+F++7@+A,,<=86,C,FA:,A?A:7GC?<,B,=+C4+,FFECEGDGE9GGFF9E<FGFE<AA,<9C96<,+:@+:,C67CB,F@E8FEGF<<DE<GFFGFEF,;C@+;GF@FC,;GGFGCGAGFEFEFFC,FEAACDC<FFFFFFAFFE<CCAA
@NM 213
TGAGGAATATTGGTCAATGGACGGGAGTCTGAACCAGCCAAGTAGCGTGAAGGATGACTGCCCTATGGGTTGTAAACTTCTTTTATACGGGAATAAAGTGGTCCACGTGTGGAATTTTGTATGTACCGTATGAATAAGGATCGGCTAACTCCGTGCCAGCAGCCGCGGTAATACGGAGGATCCGAGCGTTATCCGGATTTATTTGGTTTAAAGGGAGCGTAGGGTGACAGTTAAGTCAGTTGGGAAAGTTTGCGGCTCAACCGTAAAATTGCAGTTGATACTGGCTGTCTTGAGTACATTAGAGGTGGGCGGAATTCGTGGTGTAGCGGTGAAATGCTTAGATATCACGAAGAACTCCGATTGCGAAGGCAGCTCACTGGACTGCAACTGACACTGATGCTCGAAAGTGTGGGTATCAAACAGGATTAGATACCCT
+
FFGGG@EF6FEGFGGDFFFGGGFGDGDGGG9ECECGGG@FGDFGFGFG@BFGGFEFEFGFFGEF8<FGGGGDGGFGDGG<FGAFGF<,EF:4@<FFGC<FCCFCEGG<8FDFD,A=AFGGDFGGG99+BFGGE,??:CFG9FFGCC=FF,,ACFDCFG>7B,@=FEGG@FCA=FGDEFEGC<E87C>BFE><;F::.,<?CF#7@4F<82C>>4:BECF<D3)+#F.%:EFFEGCF=D;ECF+<@ACE>3/FGB<5:7BFG9:GGDFCDGC<FFF@@4,2E<B,9,FF@FE9E?,EA@,,:FD7=C@+@A,C4,GEDFGFFE7ECCEEGGDF@FGGFFA,,9FFCCFECFF9EF@7C@FGDGGGGFGGFCGGGGE<FF8FGGGGGGGGGF@DEC;,GECFCBF9GFF@GFGGGFCEFAGFFAFECGFEE<DCCCCC
@NM 78341
TAGGGAATCTTCCACAATGGACGCAAGTCTGATGGAGCAACGACGCGTGAGTGAAGAAGGTCTTCGGATCGTAAAACTCTGTTGTTAGAGAAGAACACGAGTGAGAGTAACTGTTCATTCGATGACGGTATCTAACCAGCAAGTCACGGCTAAATACGTGCCAGCAGCCGCGGTAATACGTAGGTGGCAAGCGTTGTACGGAATTATTGGGCGTAAAGCGCGCGCAGGCGGCTTCTTAAGTCCATCTTAAAAGTGCGGGGCTTACCCCCGTGATGGGATGGAAACTGAGAGGCTGGAGTATCGGAGAGGAAAGTGGAATTCCTAGTGTATCGGTGAAATGCGTAGAGATTAGGAAGAACACCGGTGGCGAAGGCGACTTTCTGGACGACAACTGACGCTGAGGCGCGAAAGCGTGGGGAGCAAACAGGATTAGATACCCT
+
<C,C8CFDFEFEFFFFF99,ECFD@CCFGGFFFFGFGGD<CB,@6+@6CFFFFFGGGGG8,CFFEF,B7FE@FFFG9DFCFC,<E,<<?FCFF,FEBEF@>+CFFFC8B,9,FEFDFDFFEFGCG,C+BFGGFECFACF>F8,,7?FEGC=FG,==FGC8F7D@CD,@F@FFF:CBE3,6?F<@FCCFGFGG0;CC2/>82A0/8CF>FGGG6<8:<@89<C43:?::*,FC?86;<<CFG9EFFFGGFFF<>@F8:FF=8E<F&8>+FF=CCDC8GGCDGGGGGFF?FFGGD=A9D@CF77@F?EDF9CGEEBA,FGFFEAFEFFF=@++EE@,AFDECCFGGGGGFEE<GEFFFGCEFFGE7F:C<@F:FFCGEGFGGFFCCGFEE,,C:F7CF@8FCC:EEBCFFEEE@:DC<CGGCDFC=FAFFFEFCFAE@A@BC
@NM 215
TAGGGAATCTTCCACAATGGACGCAAGTCTGATGGAGCAACGCCGCGTGAGTGAAGAAGGTCTTCGGATCGTAAAACTCTGTTGTTAGAGAAGAACACGAGTGAGAGTAACTGTTCATTCGATGACGGTATCTAACCAGCAAGTCACGGCTAACTACGTGCCAGCAGCCGCGGTAATACGTAGGTGGCAAGCGTTGTCCGGATTTATTGGGCGTAAAGGGAACGCAGGCGGTCTTTTAAGTCTGATGTGAAAGCCTTCGGCTTAACCGGAGTAGTGCATTGGAAACTGGAAGACTTGAGTGCAGAAGAGAAGAGTGGAACTCCATGTGTGGCGGTGAAATGCGTAGATATATGGGAGAACACCAGTGGCGAAAGCGGCTCTCCGGTCTGTAACTGACGCTGAGGTTCGAAAGCGTGGGTAGCAAACAGGATTAGATACCCT
+
GGGGGGGGGGGGGGGGGGGGGGGGGGGGGGGGFGGGGGGGGGGCGGGGGGGGGFFGGGFGFGEGFGGGGGGGGGGGGGGGGGGFFGGGGGFGGGGGGGGGGGGCCCF,FFFFDGGGFFEGGGGGGGGGGGGGGGGGGGGF8FGGGGGGGGGGGGGGGGGGGGGC<DFGGGGGG;FGGGGGCGFDFGGGGGGGGGG>C?EGGGGGGGGGGGFGGGGGGGFE=?C8EDGEC,C6CEGGGGFFDGGGGGFCGGGFFEGFGFFGGGEF@?FECGGGGGGGGEFD9GFFFFF<FDCFADFGGFGFGGGGGGGGFFFGFGGGGGGGGF<FGGGGGGGGGGFEGFCFCB,F;<9GGGGGGFE?E?CC-CF<F@,GGGGECGGGGGGGF:CGGGGFCDFGEGGCGGFGGGGGGGGGF>GGGGGGGGGFDGGGGGGGGGGGGGFGCCC8@
@NM 216
TGGGGAATATTGCACAATGGGGGAAACCCTGATGCAGCAACGCCGCGTGAGTGAAGAAGTATTTCGGTATGTAAAGCTCTATCAGCAGGAAAGAAAATGACGGTACCTGACTAAGAAGCCCCGGCTAACTACGTGCCAGCAGCCGCGGTAATACGTAGGGGGCAAGCGTTATCCGGATTTACTGGGTGTAAAGGGAGCGTAGACGGTTTTGCAAGTCTGAAGTGAAAGCCCGGGGCTTAACCCCGGGACTGCTTTGGAAACTGTAGAACTAGAGTGCAGGAGAGGTAAGTGGAATTCCTAGTGTAGCGGTGAAATGCGTAGATATTAGGAGGAACACCAGTGGCGAAGGCGGCTTACTGGACGGCAACTGACGTTGAGGCTCGAAAGCGTGGGGAGCAAACAGGATTAGATACCCT
+
FGGGGGGGGGGGGGGGGGGDFGGGGGGGGGGGGGGGGGGGGGGGGGGGGGGGGGGGGGGFFGGGGGGGGGGGGGGFGGGFFGGGGGGGGFGGGGGGGGGGGGGGGGGGGGGGGGGDGGGGGGGGGGG>GG>?FGGGGGFGFGGGGGGC<BEGGFG@DFGGGGGGGGGGFEEFGGGGDCFFGGCGFGFGEFGGGGDGD?FGEEGGGGDEFGGGGGGGGFGGFFGGGGGGEGGGGGGGGGGFFGGGFGGGGGFB:GGGGGFGE<GGGFGGGFGGFFFGGGFGGGFGGEGGGGGGGGCCFFFFFEEGGGGGGGGGGGGGGGFGGGEFFGGGGGGFGGGGGFDGGGGGGDGGEGGFGFCGGGGGGGGGGGGGGGGGGGGGGGGGGGGGGGGGGGEFGGGGGGGFGGGGGGGGFFDCC?CC
@NM 58341
TAGGGAATCTTCCACAATGGACGCAAGTCTGATGGAGCAACGCCGCGTGAGTGAAGAAGGTCTTCGGATCGTAAAACTCTGTTGTTAGAGAAGAACACGAGTGAGAGTAACTGTTCATTCGATGACGGTATCTAACCAGCAAGTCACGGCTAACTACGTGCCAGCAGCCGCGGTAATACGTAGGTGGCAAGCGTTGTCCGGATTTATTGGGCGTAAAGGGAACGCAGGCGGTCTTTTAAGTCTGATGTGAAAGCCTTCGGCTTAACCGGAGTAGTGCATTGGAAACTGGAAGACTTGAGTGCAGAAGAGGAGAGTGGAACTCCATGTGTAGCGGTGAAATGCGTAGATATATGGAAGAACACCAGTGGCGAAAGCAGCTCTCTGGTCTGTAACTGACGCTGAGGTTCGAAAGCGTGGGTAGCAAACAGGATTAGATACCCT
+
FFGEGGGDGGGFGGGGGFGFGGGGGGG,CFGGGGGGGGFGGGGGGEG@FGGGGGGGGGGGFGFGGGGGG7BFGGGGF89<FGAFFGGGGGGGGGGGGGGGG+DFGFEFFGAFGCFEGGGGFGGGGGG7FGFCFGGFGGGGGGGGGGGCGGGGGGGGGGGGGFFC@FFCCFGGGGGDGFGG9:<CFGFGGG>GGGGE#FECEB;=FGGCFFGEGFBFCFEEFFGGGGGGEGF?DGEEFFEF@CCCF@;>EFGGFA8DGGGGGGGEF9EDFGGGGG4CAFFGGGGGGFFFFEFF@<<FA=GF9DE=9DFGGF<FF?<FFGGFGF9GF@GFEEEGGGGGGEEEGGFE99GGGGFFCEF9GEEGGGFGGECC:E<AFGGG?GGGGGGGFCGGGFE@EGGGGGGGGGGFGGGF@GGGGGGGGGGGGGGGGGGGGGFGGGEF@CCCC
@NM 92441
TGAGGAATATTGGTCAATGGACGAAAGTCTGAACCAGCCAAGTAGCGTGCAGGATGACGGCCCTCTGGGTTGTAAACTGCTTTTAGTTGGGAATAAAAAGAGGGACGTGTCCCTTATTGTATGTACCATCAGAAAAAGGACCGGCTAATTCCGTGCCAGCAGCCGCGGTAATACGGAAGGTCCAGGCGTTATCCGGATTTATTGGGTTTAAAGGGAGCGCAGGCGGCGGCGTAAGTCAGTTGTGAAATCGTGCGGCTTAACCGTGCAATTGCAGTTGATACTGCGTCGCTTGAGTGCACACAGGGATGTTGGAATTCATGGTGTAGCGGTGAAATGCTTAGATATCACGAAGAACTCCGATTGCGAAGGCAGCTCACTGGAGCGCAACTGACGCTGAAGCTCGAAAGTGCGGGTATCGAACAGGATTAGATACCCT
+
GGGCGGGGGGGGGGGGGGGFGGGGGCFGGDGGEFGGGGGFG8FGGGGGGGGGGFGFGGGGGGGGGFFGGGGGGGGGGGGGGFGGGGGGGGGGGGGGGGFGGGGGGGGCCFGGGGGGGGGGFGGGGGGGGGGDFGGGGGGGGGDGGGGGGGGGGG6>CF8CCGGG>GGGGGGGDFGGGGGGGGGGGGFC<:C5CFGECFGGGGGGFGGEGGG>GGGGGCEGEGGDEGCFGECGFEE9GGGFGGGFFGGFECCFEFFDGECGGGGGFFGGFGFGFGFGADB>CCCFGGEEFFGGGGGGGGGGFGGGGF?FFAFFFEDGFFF?GGECGGDGGFAGFEFGGGGGFGGGFGGGGGGFGFGGGGGGEGE@EGGGGGGGGGGGGGGF:GGGGGDGGGFGGFGGGGGFGGGGGGGGGGGGGGGGGGGGGGGGGGGGGGFCCCCC
@NM 219
TGGGGAATATTGCACAATGGGGGAAACCCTGATGCAGCGACGCCGCGTGGAGGAAGAAGGTCTTCGGATTGTAAACTCCTGTTGTTGAGGAAGATAATGACGGTACTCAACAAGGAAGTGACGGCTAACTACGTGCCAGCAGCCGCGGTAAAACGTAGGTCACAAGCGTTGTCCGGAATTACTGGGCGTAAAGCGAGCGCGGGCGGTTGGATAAGTATGAAGTTAAAGGCTGTGGCTAAACCATAGTTCGCGTTGGAAACTGTCAAACTTGAGTGCAGAAGGGGAGAGTGGAATTCCATGTGTAGCGGTGAAATGCGTAGATAGATGGAGGAACACCGGTGGCGAAAGCGGCTCTCTGGTCTGTAACTGACGCTGAGGCTCGAAAGCGTGGGGAGCGAACAGGATTAGATACCCT
+
EFFGGGGGGGGGGGGGGGGDFCEGGGGGGGGGGGGGGGGGGGGGEDFGGGGGEF=ECGGGGGGGGGGGGGGGGGGGDEGGDEGGGGGGGGFEFGF?FFGGFEDFFCC?FFDFDGGGCFGFFFDGGGDG8<FGDCB>FCGGGFGG+F@7F8>DFGGBFCGGGGGGGB<C*=<*38=CE@CFGGCCGECEEEG:FAC=DE:?&<C@FEE8,:4FF=G7#/9.,CE9CGCCC5,GCGC>>#CF6FCD?GEFGFF*FFC6CC<CGGGFFECFFGGGFFFCGGGGCF<B,4,<GGGGEFEGGGGF@DGEEEGGGGGFEGGGGFGFE9,,GGGGGGGGGGGGGGGGGGF9@B@GGGGGCGGGGGGCEAGGGGGGGGGCFFGGGGEDGDGGGGEGCGGGGGGFGGGGGGGFDGFGFECB@CC
@NM 220
TGGGGACTATTGCACAATGGGGGAAACCCTGATGCAGCGACGCCGCGTGGAGGAAGAAGGTCTTCGGATTGTAAACTCCTGTTGTTGAGGAAGATAATGACGGTACTCAACAAGGAAGTGACGGCTAACTACGTGACAGCAGCCGCGGTAAAAAGTAGGTCACAAGCGTTGTCCGGAATTACTGGGCGTAAAGCGAGCGCAGGCGGTTTGATAAGTCTGAAGTTAAAGGCTGTGGCTCAACCATAGTTCGCTTTGGAAACTGTCAAACTTGAGTGCAGAAGGGGAGAGTGGAATTCCATGTGTAGCGGTGAAATGCGTAGATATATGGAGGAACACCGGTGGCGAAAGCGGCTCTCTGGTCTGTAACTGACGCTGAGGCTCGAAAGCGTGGGGAGCGAACAGGATTAGATACCCT
+
G8;EEB+,CFFCGGFFGGGGCFGGGGDFGGGGGFGGCEGGGGGD7FC>CFGGGGGGGGGGGGGGFGGFCGFEGG9?FGGGFDCEDFFGGGFGCGGFGGGGGGCCFEEFF<DCEC<>FFG@DAG@FGGFC<FC:=D,:<FFGCGGGD@FFCCFG,>?FFGC2>FGGGC347:,8C>ECF@8FC<8BC8=4CF<CFGG?:E>*CDGFGFCCCCFGGGECEFFGGG=BFFFF:0;E;GGD:FC@9<FD><FCB.9CFCD9C9,FCCFFDFCB,EFEEFEFFEBB?<FDF9CGFGGFGGE@FGFF8+7GGFGGGE:7GF<GGDGEF9GGGGGFAFFFBGGECGGGGGFFECGGGGGGCGGGGECGGGGGFCF:BGCFGGCGGGGEGDGGGGGFDGFFCEFDGGGGGGF@F9FFFAB8CC
@NM 81153
TAGGGAATCTTCCACAATGGGCGCAAGCCTGATGGAGCAACACCGCGTGAGTGAAGAAGGGTTTCGGCTCGTAAAACTCTGTTGTTGGAGCAGAACGAGCGTAAGAGTAACTGTTTACGCAGTGACGGTATCCAACCAGAAAGTCACGGCTAACTACGTGCCAGCAGCCGCGGTAATACGTAGGTGGCAAGCGTTATCCGGATTTATTGGGCGTAAAGCGAGCGCAGGCGGTTGCTTAGGTCTGATGTGAAAGCCTTCGGCTTAACCGAAGAAGTGCATCGGAAACCGGGAGACTTGAGTGCAGAAGAGGACAGTGGAACTCCATGTGTAGCGGTGGAATGCGTAGATATATGGAAGAACACCAGTGGCGAAGGCGGCTGTCTGGTCTGCAACTGACGCTGAGGCTCGAAAGCATGGGTAGCGAACAGGATTAGATACCCT
+
GGGGGFGGGAFGGGGGGGFECCFGGGGFGFG@FCFFGGGGGCGGCDCFEFGGGGGGFCC?EFGCF:+BFGGEGG?AGGGG<FGDFG8AEF,BFFCFFGDFGCE+FEFGFGGGGGGFCFGGCEFEGGCCCFGGGGGGGG8DFF8DFF7GGGG2D>FGGDFE=FGFFEGGGDGGFGGGGFFGGGDFAFFF8CEF9FGDFFGFCCF=@FGFFDGGGCGEFCGG;CE?EC<C;5=C-B:@,FE@CFG6:GGEC@@FFGGGGGGGGFCFF>CGGGGGCGFCADGFGGGGGDEFAC,FEE<GGGGGF9GEGGGGGGFFGGGFDFAB=,,FCGFGGGGGGGGFGGGGGGGGGGGGGGGGGGFEGFEGGGGGGGGGFGGGGGGGGCFGFCCGGGGGGGGGGECGEDF<FGFC<F:GGGGGGGGGGGGGGGGGGFFGGGFGGFEFCCCCC
@NM 222
TGGGGAATATTGCACAATGGGGGAAACCCTGATGAAGCGAAGCAGCGTGAAGGAAGAAGTATCTCGGTATGTAAACTTCTAACAGCAGGGAAGATAGTGACGGTACCTGACTAAGAAGCCACGGCTAACTACGGGACAGCAGCCGCGGGAATACGTAGGGGGCAAGAGTTATCCGGATTTACTGGGTGTAAAGGGAGCGTAGACGGTGTGGCAAGTCTGATGTGAAAGGCATGGGCTCAACCTGTTGACTGCATTGGATACTGTCAGACTTGAGTGCCGGAGGGTTAAGCGGAATTCCTAGTGTAGCTGTGTAATGCGTAGATATTAGGAGGAGCACCTGTGCCGAAGGCGGCTTACTGGACGTTAACTGACGTTGCGGCTCGACAGCGTGGGGAGCAAACAGGATTAGATACCCT
+
CCCDEC@<<<<CCE<CD<CDGEGFC8CEE8EC,C6@FFEG+@89C<@8@CCFA<FE<:C66,CCE=<6FFEFFFEFD,C<F,,:CFFG@E@,BEFE<?FGDBF?=:EFEE?9<?,CFFFF4=E>C7?EEBF,:+@+:FF8<,3B@8CC*@>,8@D@FFDG:C:F:C,3,7@@,8=<:2=;6BFF(F>=41@:FGDFE*=:7353=E2;/;C9;<E<#9ECG<ECF)CF8:C>A1<CF@<F<1GFF9=8<DB6,9D<17$CC::9#/##==A3@::C>4+CFE=?<CC?+F<?B,FEFDGGFDEBECA,,EB,7:@@B5A,,,FFCF,F:6=B,,F-C:,68+,@E7@C7CCEE9CFFC@CC:C,GF@C@967+F@@++GC<9?8,F:F@@;==,,@E@C,FFFFE;<<@EEC?CC@
@NM 223
TGAGGAATATTGGTCAATGGACGAGAGTCTGAACCAGCCAAGTAGCGTGCAGGATGACGGCCCTATGGGTTGTAAACTGCTTTTGCGCGGGGATAACAACCTCCACGTGCTGGAGGTCTGCAGGTACCGCGCGAATAAGGACCGGCTAATTCCGTGCTAGCAGCCGCGGTAATACGGACGGTCCGGGCGTTATCCGGATTTATTGGTTTTAAAGGTAGCGTAGGCCGTGAGGTAAGCGTGTTGTGAAATGTAGGCGCCCAACGTCTGCACTGCAGCGCTAACTGCCCCACTTGAGTGCGCTCAACGCCGGCGGAGCTCGTCGTGTAGCGGTGAAATGCTTAGATATGACGAAGAACCCCGATGGCGAAGGCAGCTGGCGGGAGCGTAACTGACGCTGAAGCTCGAAAGCGCGGTTATCGAACAGGATTAGATACCCT
+
,FFGF,EEFGGGGGGGGGGGGGFGFFGGGGGCCFFGGG9FDGGGFGGGGGECFEGFFGGG7@F7<EFG6EFC7CEFFDFGFF<CEFGGGEDEFGGDEE,:BFFFFFGFE?CBFGFFGG9BBFFD8BAFEGGG7:F7DFGGB::CF7*>FGFGG8FGEFC@<B9,@CFEC7<@,8<F***12/;8:CEEGG5E;@FCEC8C9ECGGD&9855<.0:#@C8FCE8D9ED=/&8<<<D9CD/&6+'<?E+GGGGGEFC::=7CFEG9<F;FF<6CC>;582,,8>*<BD,@,GF@,4+++ED@+CC>6++FFCF?,+@EC+==7GGF>+7F?,B<9,FF<9GEDDEE8C:AFA9GGGGFCC=,EF@EGGFEEC,FDGF@@GGGGFFCEGGFGGCBGGGGGF@6,GF<DBGGGF@C6,FC@EFGGGGGGGFFCFFECCCCC
@NM 49747
TGAGGAATATTGGTCAATGGACGAGAGTCTGAACCAGCCAAGTAGCGTGCAGGATGACGGCCCTATGGGTTGTAAACTGCCTTTATAAGGGAATAAAGTGAGTCTCGTGAGACTTTTTGCATGTACCTTATGAATAAGGACCGGCTAATTCCGTGCCAGCAGCCGCGGTAATACGGAAGGTCCGGGCGTTATCCGGATTTATTGGGTTTAAAGGGAGCGTAGGCCGGAGATTAAGCGTGTTGTGAAATGTAGACGCTCAACGTCTGCACTGCAGCGCGAACTGGTTTCCTTGAGTACGCACAAAGTGGGCGGAATTTGTGGTGTAGCGGTGAAATGCTTAGATATCACGAAGAACTCCGATTGCGAAGGCAGCTCACTGGAGCGCAACTGACGCTGAAGCTCGAAAGTGCGGGTATCGAACAGGATTAGATACCCT
+
GGGGGGGGGGGGGGGGGGGGGGGGGGGGGGGCFGGGGGGCGGGGGGGGGGGGGGGGGGGGGGGGGGGGGGGGGGGGGFGGGFGGGGGCFGGGGGGGGGGGGGGGGGGGFGGGGGGGDGGGGGGGGGGGGGGGGFGFGGFCFFGGGGGGGG?GGGGGGGGGGGGGGGGGGGGGFFGGDGGGGGGGGGG@F>DGCCG?FFCFFFFGGGFCGFFGGGGFGGGGGCGGGGGGGGFFFGGGGGG?CFGGGFFGFFFECCEEE@FG?EFGGGGGFFGFGGDGDGGGGGGGGGGFF8GGGFCGGGGGGGGGGGDGECF?FFE,GEBGFFGGGGGGGGGFGGDCGGGFFGGFGGGGGGGGGGGGGGF>GGEGGGGGGFDFFFGEFFGGGDGFGGGFCGGGGGGGGGGGFGGGGEGGGCGGGGGGGGGFGGGGGGGGGFDCCCCC
@NM 81860
TGGGGAATCTTGCACAATGGGGGAAACCCTGATGCAGCGACGCCGCGTGGATGAAGAAGGTCTTCGGATTGTAAAATCCTGTTGTTGAGGAAGATAATGACGGTACTCAACAATGAAGTGACTGCTAACTACGTACCAGCAACCGCGGTAATACGTAGGTGGCAAGCGTTGTCCGGATTGATTGGGCGTAAAGGGAACGCAGGCGGTCTTTTAAGTCTGATGCGAAAGCCTTCGGCTTAACCGGAGTAGTGCATTGGAAACTGGAAGACTTGAGTGCAGAAGAGGAGAGTGGAACGCCATGTGTAGCGGTGAAATGCGTAGATATATGGAAGAACACCAGTGGCGAAGGCGGCTGTCTGGTCTGTAACTGACGCTGAGGCTCGAAAGCATGGGTAGCGAACAGGATTAGATACCCT
+
FC,FCCEG,EFFEFFGGGGC,8:FGGF8FGG?FECFEF7FGGCGEDCFGEC,CF,,CD@,CEFGFFFEGC,FFGG,C=FFGEGGGGG9FAFCCFCAEFGA<+4B+:8?BFFFF,C,EDD9ED,D3???FC9D+>,+>3@A8,,DF>@>:*@DG3G:FGGAE?,:F1#4/15F9#,?>;=%?A0FC<6C6<F/B:6=7F=48?;1GF>,F;>7:CF99GFB8:+CFB:,:C:57FCD<=B>CC8DA8,FCFD8=@55A5<@B<GFEGFA9GGGEB,A,GGCGGDGEF89EFE=>?@,<@FEFCF>@C,<F,FAFECCGGFFGAFECC,9CFFFBFEC<CEGEEFCCFCCGGGE?GGF<GGGGF<C,FEDGEGGGFFF@EGFF@DCFEEGFGGDGCCF;GGFFDFFF6DDGF@@@,CC
@NM 226
TGGGGAATATTGCACAATGGGGGAAACCCTGATGCAGCGACGCCGCGTGAGCGAAGAAGTATTTCGGTATGTAAAGCTCTATCAGCAGGGAAGAAAATGACGGTACCTGACTAAGAAGCACCGGCTAAACACGTGCCAGCAGCCGCGGTAATACGTATGGTGCAAGCGTTATCCGGATTTACTGGGTGTAAAGGGAGCGTAGACGGCTGTGTAAGTCTGAAGTGAAAGCCCGGGGCTCAACCCCGGGACTGCTTTGGAAACTATGCAGCTAGAGTGTCGGAGAGGTAAGTGGAATTCCCAGTGTAGCGGTGAAATGCGTAGATATTGGGAGGAACACCAGTGGCGAAGGCGGCCTACTGGGCACCAACTGACGCCGAGGCTCGAAAGTGTGGGTAGCAAACAGGATTAGATACCCT
+
GGGGGFFFFGGGGGGGGGGGGGGGGGGGGGGGGGGGGGFGGGGGGGGGGGGGGGEGCFGGGGGGGGGFGGGGGGGGGFGGGGGGGGGGGGGGGGGGGGGGGGGGGGGGGGGGGGGGGGGGGGGGGGGGGGGGGGGGGGGGGGGGGGGGGGGGGGGFGGGG=GGGGGGGGGGGGGGGGGGGGGFGGGCGCGGGGGGGGGGDGGGGGGGGGGFGGFFGGFEAFGGFGGGGGGGGGGGGGFGGGGGGGGGGGGFGGGGFGGGFGGFFFGGGFFGGG=-GEEDG9GDGGGGGGGGGGGGGGGGCGGGGGGGGGGGGGGGGGGEFGGGCGGFGGFGFGGGGFGGGGGGGGGGGGGGGGGGGGGGGF@@FGGFGGGGCFCCGGGGGGGGGGGGGGGGGGGGGGGGGFGFGGGGGGFFC?CCC
@NM 227
TGAGGAATATTGGTCAATGGACGAGAGTCTGAACCAGCCAAGTAGCGTGCAGGATGACGGCCCTATGGGTTGTAAACTGCTTTTATAGGGGGATAAAGTGTGCCACGTGTGGCGTATGGCAGGTACCATATGCATAGGGACCGGCTAATTCAGTGCCAGGAGCCGAGGTAATCCGGTAGGTCCAGGCGTTATCCGGCGTTATTGGGTTTACAGGGAGCGTAGGCCGTTTGGTAAGCGTGTTGTGACATGTCGGGGCTCAACCCGGGCAGTGCAGCGCGAACTGTCAAACTTGAGGGCGCAGGAAGTAGGCGGAATTCGTCGTGTAGCGGTGAAATGCTTAGATAGGACGAAGAACTCCGATTGCGAAGGCAGCCTTCTGTAGCGCAACTGACGCTGAAGCTCGAAAGCGTGGGTATCGAACAGGATTAGAGACCCT
+
FC6CA,;EFFFGC<FEEGGGC<FBEE@CFFFGGD@FGG966CC,CFFCGCE@C,9BC@BE66+C<@FFFE7FCFFEGGG99C,=C9??CFFG+=BFFFDGFE?,?FFECFD+:>8@B,=,:CGE,?F?F<F<<?5CD<D,+8@=+8+D>@;,<=;BFBG++@F:@BEFE,DC,<FB**>7,>:3<8C8=<7<,;F7**=F:*+,?=*<<,,2><F8?78E,=7A@<;<1EEA7AC6CE:20CF,=14'<+=AFFD8**13EF83<FDB-FFGEDF=>B=,@:AF;C,C<D<=6F@@FE=?,E9,=4++GFE?B,8++++7FF>=@BF?C9<FC?,EGFE455E8,,B7FACGGFC8CC,DDCCDGFCF7<98C,<,F9F@@@@FF9GGFB8+CGGFE:F<FGGFFGGEDGFE@<<,GGFFGGDFGFCDEC,C@CB<
@NM 87648
TAGGGAATCTTGCACAATGGGGGAAACCCTGATGCAGCGACGCCGCGTGACGGAAGCAGTATTTCGGTATGTAAAATTCTATCAGCAAGGCAGAAAATGAAGGTGCTTGACTAAGAAGCCCCGGCTAAATACGTGCCAGCAGCCGCGGTAATACGTATGGGGCACACGTTATCCGGCTTTACTGGGTGTAAAGGGAGCGGAGGCGGCATGGCAAGTCAGAAGTGAAAGCCTGGGGCTCAACCCCGGAATTGCTTTTGAAACTGGCAGGCTAGAGTGTCGGGGGGGTAAGCGGAATTCCTAGTGTAGCGGTGAAATGCGTAGATATTAGGAGGAACACCGGTGGCGGAGGCGACTTACTGGACTGCTACTGACACTGAGGCACGAAAGCGTGGGTAGCAAACAGGATTAGATACCCT
+
EFEFC,C<,CCFGFFC,6@<AE7FCFCEFGGEEDFGGGEG7C7FE:+++B7FEGF+:C4<5,E?ECB=FE<@E<?,C<<A?,C<E,?=FF=F=CECCF,,C?F=,:A,?AF9FDGCFGG8A+@B:+8D,@C,3,BBFG@+<3>FF+@:<<>,@@*7D>,,D7*F*,843<,,338**<3=/?FFF26C<F21=14*A=*#8GGC:C88/@1*5GF<F99D#:CF5A,<D>:7D5FCD@5BC>:9F@==C:>>96,,,FF>><B,>,FDD?9<8@+C=+@++EFEF7BEC<A<EB55,C,FFCFCCDFFGGF<:GF@,EE,EEB,9FGFE<C,@FGF@+<8+:7FF@BEC@6@@CC,ECGCACE9@FCC6--9FFDF<<BFE:F<BCDGGF<AC,C,CF@;,ECFFFGFAFFA<8AA
@NM 229
TAGGGAGTCTTCGGCAATGGGGGCAACCCTGACCGAGCAACGCCGCGTGAGTGAAGAAGGTTTTCGGATCGTAAAGCTCTGTTGTAAGTCAAGAACGAGTGTGAGAGTGGAAAGTTCACACTGTGACGGTAGTTTACCAGAAAGGGACGGCTAACTACGTGCCAGCAGCCGCGGTAATACGTAGGTCCCGAGCGTTGTCCGGATTTATTGGGCGTAAAGCGAGCGCAGGCGGTTTGATAAGTCTGAAGTTAAAGGCTGTGGCTCAACCATAGTTCACTTTGGAAACTGTCAAACTTGAGTGCAGAAGGGGAGAGTGGAATTCCATGTGTAGCGGTGAAATGCGTAGATATATGGAGGAACACCGGTGGCGAAAGCGGCTCTCTGGTCTGTAACTGACGCTGAGGCTCGAAAGCGTGGGGAGCAAACAGGATTAGATACCCT
+
FGGFGGGGGGGGGGGGGFFEGCGGGGGGCGGGGGGGGGGGGGGGGDECCCEGEFG?EFFGGGFGGEGGGGGDGGGGGGGGGGGGGGGGBEEFGGGFD7CGF@CFDDGGGDGGGDGGGGFGGFGGGGGEGGGGGGGGGGGDGGDCFCGGG*>FGGGG9F:>7FGGGGGFG7CCCCFFGGDFCCFCGGGCEEGEFEEG>CCEEGCE;C@C7CGF>FB?EDGDC8CEEECE=<?EGGFFGFFGGC,GEFGC@@FGFCFCGFF1F1D7D=CDFGFG>F@8C+FFFGGFFGFDGFAEFEF<GGGGGFFCGGFBDF<,DGGF9CFFGGCGGGGGGGF7GFFAEF>GGGGFGGGF9F9GFAEFGGGDGGGDGGGGF<,:@7GFFF,,FCCDFFCGGGGFCFC,GFGGGFGGGGGGGGECCDGGGGGFGGGGFF@GGGGGFGFECCCA8
@NM 230
TGAGGAATATTGGTCAATGGACGAGAGTCTGAACCAGCCAAGTAGCGTGCAGGATGACGGCCCTATGGGTTGTAAACTGCTTTTATAGGGGGATCACGTGTGCCACGTGTGGCGTATTGCAGGTACCCTATGAATAGGGACCGGCTAATTCCGTGCCAGCAGCCGCGGTAATACGGAAGGTCCAGGCGTTATCCGGATTTATGGGGTTTAAAGGGAGCGTAGGCCGTTTGGTAAGCGTGTTGGGAAATGTCTGGGCTCAACCCGGGCATTGCAGCGCGAACTGTCAGACTTGAGTGCGCAGGAAGTAGGCGGAATTCGTCGTGTAGCGGTGAAATGCTTAGATATGACGAAGAACTCCGATTGCGAAGGCAGCCTGCTGTAGCGCAACTGACGCTGAAGCACGAAAGCGTGGGTATCGAACAGGATTAGATACCCT
+
GGFGFEGFCFGGG,CFEFFFGFGGBFC@FGGG@E6EEGFG,C,CFFGGGGGGGGFFFGDGCF:@,9C@EF7CFGGCGGF9EFF@C<9ECE:FC7+B,8AAFGGG9,>+:FFCFEEE+4A,CFFGGGGGFGGGGCAEF<F8==F3C:FG9CEBC33+DFC@FGGG<EFEBF@F@BF9C>?CF?F=GG:?CF:FF<:E<FEFBE#?;C<:F7::G+:@<>2::8DD<FC:FFCE:9CC4.CEFE#GCED7EFF.>3CGFFFFGGGFDECCGFGEF:@-4C2FF,DCF3,FC:3FCF@+CE4<,FA,F7CGFBAED@EEFC>GGCFB=DF<GGGGFGGFCFFFEE9GGGECFFCFF=@@-D8@F@B7FAGGFDC7C8E,DFF@+6+9E,E7EGFEAGGFF@F6,EFF@:GGGGGGGGGFC@FGFGGGGGGGFA8CCCCC
@NM 231
TGGGGAATATTGCACAATGGGGGAAACCCTGATGCAGCGACGCCGCGTGAGCGAAGAAGTATTTCGGTATGTAAAGCTCTATCAGCAGGGAAGAAGAATGACGGTACCTGACTACGAAGCACCGGCTAAATACGTGCCAGCAGCCGCGGTAATACGTATGGTGCAAGCGTTATCCGGATTTACTGGGTGTAAAGGGAGCGCAGGCGGTGCGGCAAGTCTGATGTGAAAGCCCGGGGCTCAACCCCGGTACTGCATTGGAAACTGTCGTACTAGAGTGTCGGAGGGGTAAGCGGAATTCCTAGTGTAGCGGTGAAATGCGTAGATATTAGGAGGAACACCGGTGGCGAAGGCGGCTTACTGGACGATTACTGACGCTGAGGCTCGAAAGCGTGGGGAGCAAACAGGATTAGATACCCT
+
GGGGGFGCFGGGGGGGGGGGGGGGGGGGGGFFCGGGGGGFGGGGCGGGEGFFGGGE7CFGGGGGGGGGFFGGGFFFFGFFFFGGGGGGGGGGGEFFGGGF<EEEGFGGGG8FFG,FF8BF=FGEGGGGGG?GG7F8<FGGGGGGGGGGGGGCAFGCF?FFCFGFGGGGGGEBGGGGGG)GCDG/GGGCG#FCCFGG:CFGG5GGGGD/CEGCCGFFFGGG?@C:EGCCFGGFGGGGGGGGCFFDEGG<C5?G?CDFGGFEFFEGEFFE4;DGF4:4FC@EGFGGGF7GGGGGFFE98F<EFGCGGGGGGGGGFCDGGGGGGGGCGGEGGGFGGGGGFC:?GGGF<GGGGGEGGGGGGGEGGGDGGGGGF7DGDGFCGGGGFGGGGGGGGGGGGGGGGGGGGGGFF<,GGFGGCCCCC
@NM 232
TGGGGAATATTGCACAATGGGGGAAACCCTGATGCAGCGACGCCGCGTGAGCGAAGAAGTATTTCGGTATGTAAAGCTCTATCAGCAGGGAAGAAGAATGACGGTACCTGACTAAGAAGCACCGGCTAAATACGTGCCAGCAGCCGCGGTAATACGTATGGTGCAAGCGTTATCCGGATTTACTGGGTGTAAAGGGAGCGCAGGCGGTGCGGCAAGTCTGATGTGAAAGCCCGGGGCTCAACCCCGGTACTGCATTGGAAACTGTCGTACTAGAGTGTCGGAGGGGTAAGCGGAATTCCTAGTGTAGCGGTGAAATGCGTAGATATTAGGAGGAACACCGGTGGCGAAGGCGGCTTACTGGACGATTACTGACGCTGAGGCTCGAAAGCGTGGGGAGCAAACAGGATTAGATACCCT
+
GGGGGEGGGGGGGGGGGGGGGDGGGGGGGGGGGGGGGGFGGGGGGGGGGGDGGGGGGGGGAFFGFFDGFGFGGGGGGFGGGGGGFFEGGGFGGGGGGGGGGGG>FGGGGGFFFGGDGGGGGGGGGGGGFGGGGGGGGGGGFGGGGGGGGGFEGGGGGG>GF@B=EC?FFGEEBFFFGDEGG<F>GGC8EGGGGGGGGGG>FEFCGGGGDDGCEB>F:EFGG@E5GGFEEEGFGGGGG<FGCFGDBGGG@CGGFDECGFGGGGGECCCFFFF7GFGCC@@EGGGGGGDGGFCGGGGGFE?:,F,:+GGGGGGGGFF@GFGGFGFAC,9GGGGGGEECBFGGGGGGGGGGFEBFGGFGGGGGGGGGGGGGGGGGGGGGGGGFFGCGGEFC@GFGGGGGGGGGGFGGF<FCGGGGCCCCC
@NM 233
TAGGGAATCTTCCACAATGGACGCAAGTCTGATGGAGCAACGCCGCGTGAGTGAAGAAGGTCTTCGGATCGTAAAACTCTGTTGTTAGAGAAGAACACGAGTGAGAGTAACTGTTCATTCGATGACGGTATCTAACCAGCAAGTCACGGCTAACTACGTGCCAGCAGCCGCGGTAATACGTAGGTGGCAAGCGTTGTCCGGATTTATTGGGCGTAAAGGGAACGCAGGCGGTCTTTTAAGTCTGATGTGAAAGCCTTCGGCTTAACCGGAGTAGTGCATTGGAAACTGGAAGACTTGAGTGCAGAAGAGGAGAGTGGAACTCCATGTGTAGCGGTGAAATGCGTAGATATATGGAAGAACACCAGTGGCGAAAGCGGCTCTCTGGTCTGTAACTGACGCTGAGGTTCGAAAGCGTGGGTAGCAAACAGGATTAGATACCCT
+
GGGGGGGGGGGGGGGGGGGGGGGGGGGGGGGGGGGGGGGGGGGGGGGGGGGGGGGGGGGGGGGGGGGDGGGGGGGGGGGGGGGGGGGGGGGGGGGGGGGGGFFGGGGGGGGGGGGGGGGGGGGGGGGGGGGGGGGGGGGGGGGFGGGG?GDGFGGGGG43GGGGGGGGGGGEGGGGGGGGGGGGGGGGGGGGGGGGGGGGGGGGGGGGGGGGGGGGGGGGG>GGGGGGGGGDEGGGGGFGFFGGGGGGGGGGGGGFGFFGGGDGGGGDFAGFFGGGGFFGFGGFGGGEFFGGGGGGGFGFFCGGGGGGFDEGFGFF<GGEGGGFFFGGGCEEGGGGGGGGGGGFFGGFGGGGGGGGGGGDFGFFEGGCEFGDGGGGGGGGGDGGGGGGFFCFGGGFF8FGGFGGFGGGFGGGGF9GGGGGGGGGGGGGGF@DFGGFCCCCC
@NM 234
TGGGGAATATTGCACAATGGGGGAAACCCTGATGCAGCGACGCCGCGTGAGCGATGAAGTATTTCGGGATGTAAAGCTCTATCAGCAGGGAAGAAAATGACGGTACCTGACTAAGAAGCACCGGCTAAATACGTGCCAGCAGCCGCGGTAATACGTATGGTGCAAGCGTTATCCGGATTTACTGGGTGTAAAGGGAGCGTAGACGGTGGGGCAAGTCTGATGTGAAAACCCGGGGCTCAACCCCGGGACTGCATTGGAAACTGTCAATCTAGAGTACCGGAGAGGTAAGCGGAATTCCTAGTGTAGCGGTGAAATGCGTAGATAGTAGGAGGAACACCAGTGGCGAAGGCGACTTACTGGACTGCTACTGACACTGAGGCACGAAAGCGTGGGGAGCAAACAGGATTAGATACCCT
+
CDGGF7FGC<FEGGGGGGGG8@FEEFEFFGGGGFAFGGDGGFGGGGEFEBCFGD,CEEFFGFG9<FG+7>BBFGGDGFFGGF,@<AFFFCBFFCFEFEF,CFE+<>FDG?DFGFGEFFGDD<.@>+=<5,8DFD3CBFG4:3@FFGGGGGG>FGFF@FGG&E<CEEGE=1=3C3CF82,7C1,C?=<A8C>CF:7*D4GFF>5CF5#>8@@CFFGFA9D=BFFGFF8:EGFEGFC>8FCFGFDCCEFFC=FC6;<FF<FFGGGGGEC#/9FFAEE8CDC3BA,GFC7BE=DFCDDFE=A,FFF@B>CGGGGEFFBEFGFGFFC,6E,ECC@@8,@-GGGGGGF7FGEFEBCCEE<FECE<@E<GF<FE<EFFCFGFFGGFGGGGGGFGGGGFC9FFFCGEGFGFE9GFFGGCCCCC
@NM 235
TGAGGAATATTGGTCAATGGACGGGAGTCTGAACCAGCCAAGTAGCGTGAAGGATGACTGCCCTATGGGTTGTAAACTTCTTTTATACGGGAATAAAGTGGTCCAAGTGTGGATTTTTGTATGTACCGTATGAATAAGGATCGGCTAACTCCGTGCCAGCAGCCGCGGTAATACGGAGGATCCGAGCGTTATCCGGATTTATTGGGTTTAAAGGGAGCGTAGGTGGACAGTTAAGTCAGTTGTGAAAGTTTTCGGCTCAACCGTAAAATTGCAGTTGATACTGGCTGTCTTGAGTACAGTAGAGTTGGGCGTAATTCGTGGTGTAGCGGTGAAATGCTTAGATATCACGAAGAACTCCGATTGCGAAGGCAGCCTGCTAAGCTGCAACTGACATTGAGGCTCGAAAGTGTGGGTATCAAACAGGATTAGATACCCT
+
FCFGGDFGGGGGG9ECGFGGFFGFGGGGGGGGGGGGGGGGGGFFGGGGEEGGGFEEFE<FFFGGGGGDFD@@BEFFGFGF,F99F9FGFFCE7CFDFGE<F,CED,E?EEEFGDE,?<F,@AEFGG,BAA,FFFCEFGGG<8CFGGGGFF,F:DDFCGFFGG8F:BCFEG:DC;CG<:F=9FD@EG*?<#<FFCC=?=<CEGGGFGFFCCF;F==FGGGCFCGFGEFDCF?D<CFFFFEFCAD<<<GFEEC*FEG,A7BFCC:ECFFGGFG:<EGGE:B<EGFGFGDGCFFE8EFFECAF9GGF7F:+FFC,D@GCE@GGGFFGE@@AAFGFFFGGGGFGGGGFFFFGFCGGGGGEEGE:GEEGF99GDGGGGFFAFC,8GGGGGGGGGFAGGGGGGGGGGGFAGGGGF@@EFGGGGGGGGGFFDE@AFFGCCCCC
@NM 81935
TGAGGAATATTGGTCAATGGACGCAAGTCTGAACCAGCCATGCCGCGTGCAGGATGACGGCTCTATGAGTTGTAAACTGCTTTTGTACGAGGGTAAACGCAGCTACGTGTATCTGTCTGAAAGTATCGTACGAATAAGGATCGGCTAACTCCGTGCCAGCAGCCGCGGTAATACGGAGGATTCAAGCGTTATCCGGATTTATTGGGTTTAAAGGGTGCGTAGGCGGTTTGGTAAGTTAGAGGTGAAATTTCGGGGCTCAACCCTGAACTTGCCTCTAATACTGTTGAGCTAGAGAGGAGGTGCGGTAGGCGGAATGTATGGTGTAGCGGTGAAATGCTTAGAGATCATACAGAACACCGATTGCGAAGGCAGCTTACCAAACTATAACTGACGTTGAGGCACGAAAGCGTGGGGAGCAAACAGGATTAGATACCCT
+
GGF9<FG@EFGFDFGGCCFGGGGGGGGGGGGGGGGGAFDFFFCGGGEGGDFCFFFFGFGGCFCFGGGFAFFGGF<EEEAF9?EF<F9CDGC@=8<FF,B+@C+B5E???:BFA<F<,<??<,5CFFGCFFD+=,B<<B,FCFC+=BF8DAFGGF+F<>,F<<>5C:FC608@5,68B@<::2<B97:1==#=CEGCEC@,<?CF?FG#=2BDF:FAE<C3CGE88CE:@8#A9AF@<:@9DCC:FF<7@E?FGDCEDFGGFFEAA@52*GGEF;AC>?C7?042=E<E?E,A9:4,,GC7EF7F<==?+<GFGFCC,EDFF?@+7C7FCGE99EFFF6GGGFC9C,,CE<GF7F7FF@<,FC7DFFF@CECC@GGFC@C,FEE,<C,FF:-@GGFFC,7C@EFGGGGEDGGCFDEAGDGGGFFGGFFEEE8B@8CC
@NM 52903
TGGGGAATATTGCACAATGGGGGAAACCCTGATGCAGCAACGCCGCGTGAGTGAAGAAGTATTTCGGTATGTAAAGCTCTATCAGCAGGAAAGAAAATGAAGGTACCTGACTAAGAAGCCCCGGCTAACTACGTGCCAGCAGCCGCGGTAATACGTAGGGGGCAAGCGTTATCCGGATTTACTGGGCGTAAAGGGAACGCAGGCGGTCTTTTAAGTCTGATGTGAAAGCCTTCGGCTTAACCGGAGTAGTGCATTGGAAACTGGAAGACTTGAGTGCTGAAGAGGAGAGTGGAACTCCATGTGTAGCGGTGAAATGCGTAGATAGATGGAAGAACACCAGTGGCGAAAGCGGCTCTCTGGTCTGTAACTGACGCTGAGGTGCGAAAGCGTGGGTAGCAAACAGGATTAGATACCCT
+
FFFFECCECFCFGGGCFE<ECGEGGGGFG8FGF9CEFGFFFFFGFGCFCFCF<CE9EGGEDF9FEFGEGFGFGGFGGFGGGFGGGF,EFEFF,EFF8FG?,,BFF,<<<FAFGGGGGGCF@@FECEFG@9GG;3GFDFFGGE8EFC9@68E93,@2>F;GGGGEGGGC;FC:FCFGGFG=CGG?FCCCFGGGGGGBFFFFFEEGGFFCGFD<GFG9EFF:%GFGFGGFGGC?EGGGFCEEGECF?:-CFGGFBD;9GF<CGGF<E8E=,2?FFGFA:FFACDEF=,CEFA@,B9,5,<?ECGFCEGGGFFC?B7EGGFFDF@<C,GGGGFAEBCFDFFGFDEGFEGCCGGGGGF<FEDFDFF9FE9C6DGGF?GGGFGC,,FEFDGGDGGGFGGFFE<<DDGGGEFFFCFF@CCC@
@NM 67752
TGGGGAATATTGCACAATGGGGGAAACCCTGATGCAGCAACGCCGCGTGAGTGAAGAAGTATTTCGGTATGTAAAGCTCTATCAGCAGGAAAGAAAATGACGGTACCTGACTAAGAAGCCCCGGCTAACTACGTGCCAGCAGCCGCGGTAATACGTAGGGGGCAAGCGTTATCCGGATTTACTGGGTGTAAAGGGAGCGTAGACGGTTTCGCAAGTCTGAAGTGAAAGCCCGGGGCTTAACCCCGGGACTGCTTTGGAAACTGTAGAACTAGAGTGCAGGAGAGGTAAGTGGAATTCCTAGTGTAGCGGTGAAATGCGTAGATATTAGGAGGAACACCAGTGGCGAAGGCGGCTTACTGGACTGTAACTGACGTTGAGGCTCGAAAGCGTGGGGAGCAAACAGGATTAGATACCCT
+
F,EEFEFGDC,FCFFFGF,CFGGGEGGFGDFFFFFGGGGFGG>CCFC6>FEEFCFFEGGGD9,CFEFEFEFFFGGGDFFGB<AFGGGGGGFGFFGGG9FFGGGDFBFGGGGFGGGFGCGFFF2CF:>FDADD>30GFGGGG@FFFG;GDCB9EGGFFFFGGEEGGGGGEGE;FFGGGB?FBCCCCGGGFFGGGGG6FFEC;C7EF8GGFFCDECEFGG@FFGECFGGGGGGGECFFFDEGFFGEGFGGG>CCGGFGFDFF<GFEFGCFCEEFCFDFFFGGGGEECGGCFFGFCFGGCFFFGFEFCF:EECGFFGGGGFFDE;GCEF<GFCGE@ECFFCGFF7GFGGGFEGFGGGGGFFEEGFECE,FGGFCGFFFF8GEDGGFD,:GGFDE8GGGFGGGFGFGGGFDFGDDCCCCC
@NM 239
TAGGGAATCTTCGGCAATGGGGGGAACCCTGACCGAGCAACGCCGCGTGAGTGAAGAAGGTTTTCGGATCGTAAAGCTCTGTTGTTAAGGAAGAACGAGTGTGAGAATGGAAAGTTCATACTGTGACGGTACTTAACCAGAAAGGGACGGCTAACTACGTGCCAGCAGCCGCGGTAATACGTAGGTCCCGAGCGTTGTCCGGATTTATTGGGCGTAAAGCGAGCGCAGGCGGTTAGAAAAGTCTGAAGTGAAAGGCAGTGGCTCAACCATTGTAGGCTTTGGAAACTGTTTAACTTGAGTGCAGAAGGGGAGAGTGGAATTCCATGTGTAGCGGTGAAATGCGTAGATATATGGAGGAACACCGGTGGCGAAAGCGGCTCTCTGGTCTGTAACTGACGCTGAGGCTCGAAAGCGTGGGGAGCGAACAGGATTAGATACCCT
+
GGGGGGGGGGGGGGGGGGGGGGGGGGGGGGGGGGGGGGGGGGGGGGGGGGGGFFGGGGGGGGGGGGGEGGFGGGGFGCFGGGGGGGGGGGGGGGGGG7FFC<FCCFGGGGFFFGGGFGGGGGGGGFEFGGGGGGGGGDGGGFGGGGGGGGGDGFCECFEGFFGGGGGFDFGDED0:?FGGG?FECEFFCEGE8=>EGGGEEEGCFFFFFFGGFFGGF8EE>4D@?:CCEEFGGGF@:>CDFGFA;?CG=<FGCGGDC<BBEEFCFC8GGGGD4,GF@,@DEFFFFFFCGGFGGGGFFAFFFGF?FGGGFE9FA9GGFGGFECGFFGGGGGGGGFGGDEEGGGGGGGGGGFFGGGEGGEEGEGCFGGGGGF@CGGGGGGF@GF?GFGGGGGGGGGGGGGGGGFGGFGCGCDGGGGFCGFGGGGGGGGGGGGGFFF@FB<8CA
@NM 240
TAGGGAATCTTCCACAATGGACGCAAGTCTGATGGAGCAACGCCGCGTGAGTGAAGAAGGTCTTCGGATCGTAAAACTCTGTTGTTAGAGAAGAACACGAGTGAGAGTAACTGTTCATTCGATGACGGTATCTAACCAGCAAGTCACGGCTAACTACGTGCCAGCAGCCGCGGTAATACGTAGGTGGCAAGCGTTGTCCGGATTTATTGGGCGTAAAGGGAACGCAGGCGGTCTTTTAAGTCTGATGTGAAAGCCTTCGGCTTAACCGGAGTAGTGCATTGGAAACTGGAAGACTTGAGTGCAGAAGAGGAGAGTGGAACTCCATGTGTAGCGGTGAAATGCGTAGATATATGGAAGAACACCAGTGGCGAAAGCGGCTCTCTGGTCTGTAACTGACGCTGAGGTTCGAAAGCGTGGGTAGCAAACAGGATTAGATACCCT
+
GGGDGFFGGGGGGGGGGGGGGGGGEGGFGGGGGGGGGGGGGGGGGGGGGGGGGGGGGGGGFGGGGGGGGGGGGGGGGGGGGGGGGGGGGGGGGGGGGGGFG:FGFGGDGGGGGGGFGGGGGGEGGGGGGGGGGGGFGFGG@FGGGGGGGGGGFFGGCGGGFCF?FGGGGGGGGGGGGGBFGGFGGGGFGGGGGGGGGFFGGGGG>ECFGGGFEEGGFGGGG>FGGGGGCEFGGGGGGGFGGGGFBFFGGFFGFGEGGGGGGGGFGDFFFEG:FGGGGGGGGGGDF<E<F9GGGGFFFGGFGF9GFGGGFF9FDGGGGFCGGFDD<GGGFEGGGGGGGGDF@@GGFCFGGGGGGFCGGGFGGGGGGGGGGF@CGGGGGGGFFGGGFCFGGFC,GGGGGGGGGGGGGGGFGGGGDGGGGGGGGGFDFGFGGGFGGF<FC<CCC
@NM 61936
TAGGGAATCTTCCACAATGGACGCAAGTCTGATGGAGCAACGCCGCGTGAGTGAAGAAGGTCTTCGGATCGTAAAACTCTGTTGTTAGAGAAGAACACGAGTGAGAGTAACTGTTCATTCGATGACGGTATCTAACCAGCAAGTCACGGCTAACTACGTGCCAGCAGCCGCGGTAATACGTAGGTGGCAAGCGTTGTCCGGATTTATTGGGCGTAAAGGGAACGCAGGCGGTCTTTTAAGTCTGATGTGAAAGCCTTCGGCTTAACCGGAGTAGTGCATTGGAAACTGGAAGACTTGAGTGCAGAAGAGGAGAGTGGAACTCCATGTGTAGCGGTGAAATGCGTAGATATATGGAAGAACACCAGTGGCGAAAGCGGCTCTCTGGTCTGTAACTGACGCTGAGGTTCGAAAGCGTGGGTAGCAAACAGGATTAGATACCCT
+
DFCFGGGGGGGEDFGGGGGDFGGGGGGGCCFGGGGGGGGGGGGGGGEFGG7EGGGFFFGGGGGGGFFF=FGGGGGGFGGGFGGFFGGGGGFFGGGGGGGDCGFFGG?FGGGGGGFGFGGCDGGEEFC:FC7DFFAFGFGFGGDFGFG7B>G<FGD,@@FGFF<@FDFCF>C@BFCGCFGG@GDF7DFGGFFFFGGGE?CFCFGGFFE==:FFEE;E:GFE7EEFFGGEGED::;9DAD:@CFGGF@CGGGGGG;F@FGDGDGGFF@EGGGFFDCCCFGGGGGGFFGGFGFCFGDD=ADFAA9GFE?8FFF<GEFGF?GFF@FCGGGFGFCECGGGF9GGGGFGGFCFF9GGGFFFFEFC<CCGGECCBCGGGEF7GFCFFGGFGGGFGGGGGGGGGEDFGGFGFFC7GF@GFGFF?GGGGGFGFFGFFEGFGFE,EA<@@C
@NM 68964
TGAGGAATATTGGTCAATGGGCGAGAGCCTGAACCAGCCAAGTAGCGTGCAGGATGACGGCCCTAGGGGTTGTAAACTGTTTTTATGAGGGAATAAAGTGAGTCTCGTTAGTCTTTTTGCATGTACCTTATGAATACGGACCGGCTCATTCTGTGGCAGCATCCGCGGTTATACGGAATTTCCGGGCGTTATCCGGATTTCTTGGGTTTAAAGGGAGGGTAGGCCGGAGAGTAAGCTTGTTGTGAAATGTAGGCGCTCAACTGATGCACTGCAGCGCGAAACGGTTTCCGTGAGTACGCACAAAGTGGGCGGAATTCGTGGTGTAGCGGTGAAAGGCTTAGATATCACGAAGAACTCCGGTAGCGAAGGCAGCTTACTGGACTGTAACTGACGCTGATGCTCGAAAGTGTGGGTATCAAACAGGATTAGATACCCT
+
DFFF,CFCE9CE<@FFGGGGG8+:+@+CEDE<,;FDCC<C8F<EFGGGE7F@E:,,:CF7@7CFF,,,+B7+BF95CF,,5C:F,C?<EGFC8F9<CE<FGFF9AE<F+44,,5<5BFE@E,B,<<,<E9?EE9B?54+>:=C=CG+,<E;,B,,,+:888,:@::F*@**8@F:E***,6D9*FF7:<FCBF<*.4,<2#72GFFB=:8CF<,B*;,C<6*7/*F<,>2,,,4,4,,@,3,F@79B:@*F@+3:,@,@@3,,,9GEFBDF=+B+F8,:3+:=?4+44A,EFF@48+E95,<<:8+++?,EEDA8+,7D<E<@+=::E,FE,EA,89EFE,;<,:,:,9@EGDF@7@:C+B,FFECC6;,,CGEC,6,C;,EDEAAGGCFBDGGGDFF7C68ACEFCECEEGFFC,E@DCDDFEC,9FE8F<CCC9
@NM 243
TGGGGAATATTGCACAATGGGGGAAACCCTGATGCAGCAACGCCGCGTGAGTGAAGAAGTATTTCGGTATGTAAAGCTCTATCAGCAGGAAAGAAAATGACGGTACCTGACTAAGAAGCCCCGGCTAACTACGTGCCAGCAGCCGCGGTAATACGTAGGGGGCAAGCGTTATCCGGATTTACTGGGTGTAAAGGGAGCGTAGACGGTTTTGCAAGTCTGAAGTGAAAGCCCGGGGCTTAACCCCGGGACTGCTTTGGAAACTGTAGAACTAGAGTGCAGGAGAGGTAAGTGGAATTCCTAGTGTAGCGGTGAAATGCGTAGATATTAGGAGGAACACCAGTGGCGAAGGCGGCTTACTGGACTGTAACTGACGTTGAGGCTCGAAAGCGTGGGGAGCAAACAGGATTAGATACCCT
+
EGGEGFGGGGGGGGGGGGGGGGGGGGGGGGGGGGFGAFFGFGGGGGGGECFFGGGGGGG9FGFGFGGGGFGGGGGGGGGGGGGGGGGGGGGGGGGGGGGGFGFCDFGGGGGGGGGG9EEF@CC>EDGGGGG@G?FGGGFFGGGGGDCGCCGFGGF<F?GGEG>FGGGGGCGGGGGGCFFAFC@FC=FGCGGGGGGGGGD@@EGGGGFEFCCCFGG;CGGGGGGGGGGGFC<>FGGDFFCFF>=:::C7CFGGFFGGGGGGGGGCGGFE??FEFCBFGFGG?<EF9GGGGGFDGGGGGGF9GGGGGEF9GFFGC7GGGGGGGGFFGGGFE<FAF,8GGGGGGGGGGGGGGGFGGGGGGGGGGFFE@<GGGGGGGGFGFGGEGGGFGGGGGF@FGGGGGGGGGGGGGGGGGFFCA<CA
@NM 244
TGAGGAATATTGGTCAACGGACGAGAGTCTGAACCAGCCAAGTAGCGTGAAGGATGACTGCCCTATGGGTTGTAAACTTCTTTTATACGGGAATAAAGTGAGGCACGTGTGCCTTTTTGTATGTACCGTATGAATAAGGATCGGCTAACTCCGTGCCAGCAGCCGCGGTAATACGGAGGATCCGAGCGTTATCCGGATTTATTGGGTTTAAAGGGAGCGTAGGCGGACGCTTAAGTCAGTTGTGAAAGTTTGCGGCTCAACCGTAAAATTGCAGTTGATACTGGGTGTCTTGAGTACAGTAGAGGCAGGCGGAATTCGTGGTGTAGCGGTGAAATGCTTAGATATCACGAAGAACTCCGATTGCGAAGGCAGCTTGCTGTACTGTAACTGACGCTGATGCTCGAAAGTGTGGGTATCAAACAGGATTAGATACCCT
+
<FFGGFF@EFDGGGGGGGGGGGGGGGGFGGGGGGGGFGFGFFC<FFGGGGGGGFGGGGFGFGGGGGGFFFCFEGGGFGGFGGAFGGGEEGD:FFGGGGGGGFGGGBFBEDFFGFGC,=F8F<F<ECCC@DEFFF9EFGGGB<FEGGGF>9@B=F>GFGCFFGGGGGGGGGE?@@FCBFC4=CFGGGGGEFGFFF7CFEFFFGGGGGCCDDGDGGFCGCFGGGGGGGGGGAFGCFGFFFG=@+>DFCGGGGGFEGF<CFGFGGGGGGFC?EFFE9F<;6C2GGCFFGFFGFF?9,CGGGFFGFGGGGGGEEF9F8GGGFFFFGGGDGFGGGFF9GGGGGFF<CGGGGGFFCGGGFC@:FFCGGGFGEGGGGGGGGGGGFFEGGGGGGGGGGGEGGGGGGGGGGGGGGEFGGGF9GGGGGGGGGGGGGGGGFGCCCCC
@NM 245
TGAGGAATATTGGTCAACGGACGAGAGTCTGAACCAGCCAAGTAGCGTGAAGGATGACTGCCCTATGGGTTGTAAACTTCTTTTATACGGGAATAAAGTGAGGCACGTGTGCCTTTTTGTATGTACAGTATGAATAAGGATCGGCTAAATCCGTGCCCGCAGACGCGGTAATACGGAGGAGCCGAGCGTTATCCGGATTTATTGGGTTTAAAGGTAGCGTAGGCGGACGCTTAAGTCAGTTGTGAAAGTTTGCGGCTCAACCGTAAAATTGCAGTTGATACTGGGTGTCTTGAGTACAGTAGAGGCAGGCGGAATTCGTGGTGTAGCGGGGAAATGCTTAGATATCACGAAGAACTCCGATTGCGAAGGCAGCTTGCTGGACTGTAACTGACGCTGATGCTCGAAAGTGTGGGTATCAAACAGGATTAGATACCCT
+
CFFGCADEE,CFFGFCF@FGFGGEDEG@9DG9EFC@FGGFCFGFGGDGGGGGG@FAEC,CEEFFC9C8F8,@?<FFCF,CF,CFGAECCCF7:C<FGGEEGFG7BFGGEFDF<,5??EE@FGFF99,CFE9,EEECE,EF,,@:F@CF,6EFGGG++,BFCG+@+3>F>FE9@,F<EGEC#FFFDGD/=A8486<6*:=:;#<<<<9C?FG8GC#4D>::CFC6CE8C>;F>;AFC@>9<GFGF@7>E@<FB7:::??>D;@8><:>9DGFF8FF@,<FE=FB/,,8GCGFA,FEFGGFCFDADE?+F:8F<F8GF@C7FEF>:B:FFE<FGFFAGFFGGFFEEFGFGGF@GGFCFGGFFGFEFGGFFC8CGFFEFGGFFEE@,EAEGFCCFCFGGDGGFFGA<GGGCDFFDEGFGGGFDGGGGGGGFDGFCCCCB
@NM 62211
TAGGGAATCTTCCACAATGGACGCAAGTCTGATGGAGCAACGCCGCGTGAGTGAAGAAGGTCTTCGGATCGTAAAACTCTGTTGTTAGAGAAGAACACGAGTGAGAGTAACTGTCCATTCGATGACGGTATCTAACCAGCAAGTCACGGCTAACTACGTGCCAGCAGCCGCGGTAATACGTAGGTGGCAAGCGTTGTCCGGATTTATTGGGCGTAAAGGGAACGCAGGCGGTCTTTTAAGTCTGATGTGAAAGCCTTCGGCTTAACCGGAGTAGTGCATTGGAAACTGGAAGACTTGAGTGCAGAAGAGAAGAGTGGAACTCCATGTGTAGCGGTGAAATGCGTAGATATGTGGAAGAACACCAGTGGCGAAGGCGGCTCTCTGGTCTGTAACTGACGCTGAGGTTCGAAAGCGTGGGGAGCAAACAGGATTAGATACCCT
+
GGGGGGGGGGGGGEEEGGGCC@FEFD7;66E<@EEF,6D,,@F7+@76@CEG,,<EBFGEG9AC<CB:?@BFGGGGF=<,CEE9FFFGEFFF8F,8F<7F78D<EBF,C5CBF?,,,C@F9,AFFGEFGG+B<F?FBFGGGGG,EFGGCGDGCFGGGG7GGGGGC=FDGGGG40GEE<FF?FFEF@F<EGGGGG1EFGGEGG:GDCGGGEC8F<=>8CC=2);AEGEGGCF8?;GGGGGGGGGGGGGGGGGFF?C5&@DFGF:CFFGGDCD8<FCF8FFFFEB#FGGEC5,A,GCGGGGFE<F9GGFEE9GGGGGFEFF=GGGF<ECGGGGGGGGFGGGEDGE@EFD<@C,FCFF9GGGF@A@GGEFB,GEC+EF@,C8GGCCFGGGGGFFGGDGGGGGGGGGFDCFGGGGGGGGGGE9GGGGFFECFECF9FGEFB@CCC
@NM 247
TGAGGAATATTGGTCAATGGGCGAGAGCCTGAACCAGCCAAGTAGCGTGAAGGATGACTGCCCTATGGGTTGTAAACTTCTTTTATAAAGGAATAAAGTCGGGTATGGATACCCGTTTGCATGTACTTTATGAATAAGGATCGGCTAACTCCGTGCCAGCAGCCGCGGTAATACGGAGGATCCGAGCGTTATCCGGATTTATTGGGTTTAAAGGGAGCGTAGATGGATGTTTTAGTCAGTTGTGAAAGTTTGCGGCTCAACCGTAAAATTGCAGTTGATACTGGATATCTTGAGTGCAGTTGAGGCAGGCGGAATTCGTGGTGTAGCGGTGAAATGCTTAGATATCACGAAGAACTCCGATTGCGAAGGCAGCCTGCTAAGCTGCAACTGACATTGAGGCTCGAAAGTGTGGGTATCAAACAGGATTAGATACCCT
+
GGGGGGGGGGGGGGGGGGGGGGGGGGGGGGGGGGGGGGGGGGGGGGGGGGGGGGGGGGGGFGGGGGGGGCFGGGFGGGGGGGGGGGGGGGFGGGGGGGGGGGGEGGGGGGGDGGGFGDGGGGGGGGGGGGGGGGGFGEGGEFFFEGGFCDGGGGGGGGGGGGGGGGG?8FGGGGGGEGCFGGGGGGGGGGD@EGGGFCGCCFCCGGGGFGFFGGGGGGGGGGEGGGGGGGGFFFFGFGGFGFFGGGGGGGFGGGGGCGGFFGGGGGFFGGGFGFGDFFGFGGGF9EGF@GGGFB,9GE8GGFEGGFGGGFGFFCF:F7GGGGGGGGGGGGGGGGGGGGGGGGGGGGFGGGGGGGGGFDGGGGGGGGGGGGGGFGGGGGGFGGGGGGGGGGGGGGGGGGGFGGGFGGGGGGGGGGGGGGGGGGGGGGGGFFFCCCCC
@NM 80816
TGGGGAATATTGCACAATGGGGGAAACCCTGATGCAGCGACGCCGCGTGGAGGAAGAAGGTCTTCGGATTGTAAACTCCTGTTGTTGAGGAAGATAATGACGGTACTCAACAAGGAAGTGACGGCTAACTACGTGCCAGCAGCCGCGGTAAAACGTAGGTCACAAGCGTTGTCCGGAATTACTGGGTGTAAAGGGAGCGCAGGCGGGAAGACAAGTTGGAAGTGAAATCTATGGGCTCAACCCATAAACTGCTTTCAAAACTGTTTTTCTTGAGTAGTGCAGAGGTAGGCGGAATTCCCGGTGTAGCGGTGGAATGCGTAGATATCGGGAGGAACACCAGTGGCGAAGGCGGCCTACTGGGCACCAACTGACGCTGAGGCTCGAAAGTGTGGGTAGCAAACAGGATTAGATACCCT
+
GGGG7FDGC@FFGGGGGGGC8CGGGGGGGGGGGGCCDFGGGGGGGGGGGCCGGEGGGGGGGGGGGGGFCFGFGGGGFGGGGGG9BECGBCFGFEFAFGGGGGGEFGFGGGGGGGC@@FAEFFGEG9EGGGGGFF@FFG7FG>EGGGG>>FC;FBECDFGGG8BEGGGGGEGGGG<C7*<CFF>GGEGFGGCAFECFGFFGGGDEEDFGGGFCDEFCGGFD9FGGGGGGGGGEEF@887FF@9CFGCFC@GGGGFFFFDE<;8BA:DFFCGGGGGGDFC,,FGGGGGGGGCGGGGGGGGDGFFEDGGEGCGGGGGGGGGGFCGGEGGGGGFGGGGFGGGGGGGGFGGGGGGGFAGFFGGGFFCB8FGFGGGGEGFGGGG@CFCFEEFBEGGFFFGFFFGGFGGGGFGGGGGGBABCB
@NM 67508
TGGGGAATGTTGCACAATGGGGGAAACCCTGATGCAGCAACGCCGCGTGAGTGAAGAAGTATTTCGGTATGTAAAGCTCTATCAGCAGGAAAGAAACTGACAGTACCTGACTAAGAAGCACCGGCTAACTACGTGCCAGAAGCCGCGGTAATACGTAGGGGGCAAGCGTTACCCGGATTTACTGGGTGTAAAGGGAGCGTAGACGGTTTTGCAAGTCTGAAGTGAAAGCCCGGGGCTTAACCCCGGGACTGCTTTGGAAACTGTAGAACTAGAGTGCAGGAGAGGTAAGTGGAATTTCTAGGGTAGCGGTGAAATGCGTAGATATTAGGAGGAACACCAGTGGCGAAGGCGGCTTAGTGGACTGTAACTGACGTTGAGGCGCGAAAGCGTGGGGAGCAAACAGGATTAGATACCCT
+
ECFFD:FAEEFGDEFDFFDD,8@+@CA<FGCF9,EFFACFGGDCEG7F=FE,:9659,C,?9?FAFFG=FCFGGF9<FGEEFFF9EFGF+,,BFEE,B,5,,AFEFCEF,,,BBEDCFF,4?C7FFCFFF9F7B=D<BF,:=FEGGDGC:BCCFF,><7*<CFECFCFFFE*?:FDEGDFG,<,7*?<:9:FFGC@CGG:?EGGGGEE1FFFGCG<,2<BD79:@1CC62)5CF>5,1@:C@CFD3:>7@>8.<CGF4><<6F<8=A0;F+88C:@:9CF;9F<F5FF?<A,<?E:,?,?EAGFCCCECGGFCF=DFFCEFCFA,,?96C,<,,E:-,E@B6,C@8,C:@:6,EFC,FDFFF9<FEC6:<F7FA<:,F@C,B,FF7F@GGGFAFAF<EEE6<<<AF9C<,C,8,,8
@NM 80359
TAGGGAATCTTGCACAATGGGCGAAAGCCTGATGCAGCAACGCCGCGTGAAGGATGAAGGCCTTCGGGTTGTAAACTTCTGTTCTTAGGGGAGAAGAAAGTGACGGTACCTAAGGAGAAAGCCCCGGCTAACTACGTGCCAGCAGCCGCGGTAATACGTAGGGGGCAAGCGTTATCCGGAATTATTGGGCGTAAAGAGTGCGTAGGCGGTTATCTAAGCGTAAGGTTTAAGCGTGCAGCTAAACTGCATCTCGCCTTGCGAACTGGACTACTTGAGTGCAGGAGGGGAAAGCGGAATTCCTAGTGTAGCGGTGAAATGCGTAGATATTAGAAGGAACACCAGCGGCGAAGGCGGCTTTCTGGACTGTAACTGACACTGAGGCACGAAAGCGTGGGGAGCAAACAGGATTAGATACCCT
+
GGGG7CFGGFGGGGGGGGFC,<FEGCGGGGFGGGFGGGGGFGGGGGDGDE<CDCFDFFFFC<FGGGG7FEGGGGGFGGGGGGG<AF,CFGDEEGGC,B,=?,AAFB+4?,,,<,,54A<>>,,+BFF=FFGGGFF7BF7>FC@,@,@FE:*3C*@DFDCCF@>@:*<+<<CF=CFG+=FCC/?BCFFA@2F>B?8FC6?A6<0C;3%?E9A;BFCEFGGGGFDFG5,<@2EB>;:;8<@=#FFFCEFF??7CFGDD8C?C8C<?F771,FA<GG=GGGFGGCFEDGGGFCE<GFEF9GGF8EGGGGGGGFE9BAGGCGGGGGGFGFFFFGAFCGEEGGGEGFCGGDGGGGFCFF8A<F<F@EFDGF9FFGGFF9,GGFFFCDCFGGGFFC:FGGF<GFF@GFGGGFGGEGFGGCCCCC
@NM 90854
TGGGGAATATTGCACAATGGGGGAAACCCTGATGCAGCGACGCCGCGTGGAGGAAGAAGGTCTTCGGATTGTAAACTCCTGTTGTTGAGGAAGATAATGACGGTACTCAACAAGGAAGTGACGGCTAACTACGTGCCAGCAGCCGCGGTAAAACGTAGGTCACAAGCGTTGTCCGGAATTACTGGGTGTAAAGGGAGCGCAGGCGGGAAGACAAGTTGGAAGTGAAATCTATGGGCTCAACCCATAAACTGCTTTCAAAACTGTTTTTCTTGAGTAGTGCAGAGGTAGGCAGAATTCCCGGTGTAGCGGTGGAATGCGTAGATATCGGGAGGAACACCAGTGGCGAAGGCGGCCTACTGGGCATCAACGGACGCTGAGGCTCGAAAGTGTGGGTAGCAAACAGGATTAGATACCCT
+
F@FFGEFGGGGGGFGGGGDFGGGGGGGGGGGGGDGGGGGGGGGGGGGGGDFFGCGGGGGGGGGGGGGBFFGGGCCGGGGGGGGGFGG<BEFGFGGGCGFFGGDEGGGGGGGGCCFGEGGFGGDEGGFGGGGGCF<FGGGGGGFGGGGGGEGGGGGGCFGGGGG:C?FFCFCGGGGGGFGGGG6FEFECGGGGGGGEEGGGGG;EGGFGGGFGFGGGFFGFCBEFEFFFFGGGGGGGFG>EGGFGFDFDE?EGGFFGGFGGGGGGGGFCCGGGGFFFFGGCFGGGGFGDFFGFGGDGDEEF?9ECEEDDGGGECB,DFFFCFDGGFCFDAFGGGFFGGGGGGGFCGGGGGGGGCFAF,DGGGFGGGFE@+GGGGGGGGGC<D7GGEGCGGGGGGFGGGGGGGGFGGDGGGFFCCCCC
@NM 80887
TGGGGAATATTGCACAATGGAGGAAACTCTGATGCAGCGACGCCGCGTGAAGGATGAAGTATTTCGGTATGTAAACTTCTATCAGCAGGGAAGAAAATGACGGTACCTGACTAAGAAGCCCCGGCTAACTACGTGCCAGCAGCCGCGGTAATACGTAGGGGGCAAGCGTTATCCGGATTTACTGGGTGTAAAGGGAGCGTAGACGGCGAGGCAAGTCTGATGTGAAAACCCGGGGCTCAACCCCGTGACTGCATTGGAAACTGTTTTGCTTGAGTGCCGGAGAGGTAAGCGGAATTCCTAGTGTAGCGGTGAAATGCGTAGATATTAGGAGGAACACCAGTGGCGAAGGCGGCTTACTGGACTGTAACTGACGTTGAGGCTCGAAAGCGTGGGGAGCAAACAGGATTAGATACCCT
+
FGGCE@CGGGGGGGGGGGGGGGGGGGGGGFGGGGGGGG>FEGGGGGGGDEFGGGGGG,EFEFFGGDEGGGGGFGGGGGGGGGGGGGG8FGGFEFGGGGGGGGGGGGGGGEFGGGGGGGGEGGGGGGGGFGFC:?8DFG??:GGGGGGGGCCFGGFC:DGFFFGEDEFGEFFGCGGDDFGFG>=GFGGGD:F-CFEGEGGGEEGGGGCEEFGGGFG<FGGGGGGGGGGFCFDGGFGGGGGGGGGGFFGFGFGGCFGGFFFFFEF<GGGFFGGGGGGF77FFGGGGGDGGGGGGGFDGFGGGGGF@GGGGGGF9EGGGFF<GGGFEGFGGGGGGGGGGGGGGGGGGGGGGGGGGGGGGGGGGFFGGGGGGGGGGGGGGGGGCFGFGFGGGGGGGGGGGGGGFF9GGGFGFE8FCCCCC
@NM 81373
TGAGGAATATTGGTCAATGGACGGGAGTCTGAACCAGCCAAGTAGCGTGAAGGATGACTGCCCTATGGGTTGTAAACTTCTTTTATACGGGAATAAAGTGGTCCACGTGTGGATTTTTGTATGTACCGTATGAATAAGGATCGGCTAACTCCGTGCCAGCAGCCGCGGTAATACGGAGGATCCGAGCGTTATCCGGATTTATTGGGTTTAAAGGGAGCGTAGGTGGACAGTTAAGTCAGTTGTGAAAGTTTGCGGCTCAACCGTAAAATTGCAGTTGATACTGGCTGTCTTGAGTACAGTAGAGGTGGGCGGAATTCGTGGTGTAGCGGTGAAATGCTTTGATATCACGAAGAACTCCGATTGCGAAGGCAGCTCACTGGACTGCAACTGACACTGATGCTCGAAAGTGTGGGTATCAAACAGGATTAGATACCCT
+
FGGGGGGGFGGFFGGGFGGGGGCFGGGFGGGGGGGGGGGGGGGGGGGGGGGGGFGFGDCFGGFEGGGFFEEFFGGGGGGGGGGGGGGFGGGGGDFFGGGFGFGGGGG<<?FEFFC9AAFGGGGGGGGGFFFFGGGGGGGGGGGGG?GGGGGGGCDGGGFFDBFFGEGGGGG?GGGDEGDEDGDGGEFCFFGGGGGGCEGGGGGGGF@CFFGGGGG@7D=FFGD?GGGFGGGGGGFCFGGEGDFGFGFGGF@CFGFEFCEFFFGGGGFGFGFFGGGGFFGGGGFCBGFFEFEAGGGFGGE9FGFF:@CGGFGCGGGGGGFFDEEGGCGGGGGFCGGGGGGGGGGGGGGGGGFGGFGGGGGEEGEGGGFFFGGGGFGGGFGGGGGGGGGGGGGGGGGGGFCFCFFEDFGGGGGGFFFFGGGGGGGGGGGGFFF@BA,C
@NM 254
TAGGGAATCTTCCACAATGGACGCAAGTCTGATGGAGCAACGCCGCGTGAGTGAAGAAGGTCTTCGGATCGTAAAACTCTGTTGTTAGAGAAGAACACGAATGAGAGTAACTGTTCATTCGATGACGGTATCTAACCAGCAAGTCACGGCTAACTACGTGCCAGCAGCCGCGGTAATACGTAGGTGGCAAGCGTTGTCCGGATTTATTGGGCGTAAAGGGAACGCAGGCGGTCTTTTAAGTCTGATGTGAAAGCCTTCGGCTTAACCGGAGTAGTGCATTGGAAACTGGAAGACTTGAGGGCAGAAGAGGAGAGTTGAACTCCATGTGTAGCGGTGAAATGCGTAGATATATGGAAGAACACCAGTGGCGAAAGCGGCTCTCTGGTCTGTAACTGACGCTGAGGTTCGAAAGCGTGGGTAGCAAACAGGATTAGATACCCT
+
<FFGGGFGFGFGGGEEGGGCFGEDGDEGFFAEFCFF8ACFE7FEGDGGEFGGGDFBEG<FGAGG9D?FDGGFF8FGGGGGFGGGFGCFFFGGFCGGGF?:+,,CFFFFFGGGF5@9E9AF,AFFFFD7FGGG9CD<FFG8DF8:CDEG+88F=7EGG7=>F>G7>F<FG2@C<FFE2FFF8GFFCC=>DFFFBC;?GGCEEFGFA8F@FCCG>8<B@?44F9:1+>F>;CD@,GGFFGCF<#FEE@%:,@7BBCCEE=FGFF8FCF7D'>C#CGGGEGFFFF<AFGFBEEE9CFBE<DA9GGFFAFGFGF?EFC,,CE=<?EC,<@GFE@CC?9F9GGGGFF<EDGFAA<9GGGFGGEFEE9F@:C:EC<<,+GGCGFC6C8FCFF9GFFDE7DGEGGGFFDDGGGFFF7C@@;GFE<,9E6,EDGFDGFEFCFC@@C<CA
@NM 255
TAGGGAATCTTCCACAATGGACGCAAGTCTGATGGAGCAACGCCGCGTGAGTGAAGAAGGTCTTCGGATCGTAAAACTCTGTTGTTAGAGAAGAACACGAGTGAGAGTAACTGTTCATTCGATGACGGTATCTAACCAGCAAGTCACGGCTAACTACGTGCCAGCAGCCGCGGTAATACGTAGGTGGCAAGCGTTGTCCGGATTTATTGGGCGTAAAGGGAACGCAGGCGGTCTTTTAAGTCTGACGTGAAATCCTTCGGCTTAACCGGAGTAGTGCATTGGAAACTGGAAGACTTGAGTGCAGAAGAGGAGAGTGGAACTCCATGTGTAGCGGTGAAATGCGTAGATATATGGAAGAACACCAGTGGCGAAAGCGGCTCTCTGGTCTGTAACTGACGCTGAGGTTCGAAAGCGTGGGTAGCAAACAGGATTAGATACCCT
+
GFGGGGGGGGGGGGGGGGGGGGGGGGGGGGGGGGFGGGGGGGGGGGGEEGGGGGCGGGGG<FGGGGGGDGGGF8FFGGGGGGGFGGGFGGGGGGGGFFGGGGGGGGGGGGGGGFGGGGFGG<FFFGGGCGGGGGGGGGGFGEGGFEGDGG+>DGGGGEFFGGFGGGGGGGGGG:BFGGG?CFG7BDGGGGG>FFGGGGGGGGCCFFFFCFGGGCCBFFGGGGGGGGGGEGGEGGGGFCDF:CGGFGGFEGFG-EFFCFFFGF?GFBEFF@<F?D8:<>;<?F>EDFFEF9@,GF@GCCGE9FEA<9F:FEAGGGGGGGGEFEB,FGFGCE>?<CBGGGGEGGFFDGFF<FGGFGGGGGGGGFGCFB,7F9FB@CGGFEEFFCFCFGGGGFE9EEGFFFFGFDDGGGGDGDGGGGGGGGGGGFAECFGFGCFFGFDFCCCCA
@NM 256
TGGGGAATATTGCACAATGGGGGAAACCCTGATGCAGCGACGCCGCGTGAGTGAAGAAGTATTTCGGTATGTAAAGCTCTATCAGCAGGGAAGAAAATGACGGTACCTGACTAAGAAGCCCCGGCTAACTACGTGCCAGCAGCCGCGGTAATACGTAGGGGGCAAGCGTTATCCGGATTTACTGGGTGTAAAGGGAGCGTAGACGGCTAAGCAAGTCAGAAGTGAAAGGCTGGGGCTCAACCCCGGGACTGCTTTTGAAACTGTTTGGCTAGAGTGCTGGAGAGGTAAGCGGAATTCCTAGTGTAGCGGTGAAATGCGTAGATATTAGGAGGAACACCGGTGGCGAAGGCGGCTTACTGGACGATTACTGACGCTGAGGCTCGAAAGCGTGGGGAGCAAACAGGATTAGATACCCT
+
GGGGGGGGGGGGGGGGGGGGGGGGGGGGGGGGGGGGGGBGGGGGGGGGGGGGGGGGGGGGGGGGGGGGGFGGGGGFGGGGGGGGGGGGGGGGGGGGGGGGGGGGGGGGGGGGFGGGGGGGGGGGGGGGFGGGG*GGGGG@?GGGGGGEFGGFGGG;@FEGGGGGGGGGGGG7GGGGGGGGGGGGGGGGFGGGGGGDEEGEGCGDGGGGC<CGGGGFGGFCFGGGGEFGGFEGGEGFA>GGGGGGGGGFGGGGGF?6CGGGFFD@FCFGGGGFFG@GFCFFFFDGFCC>C8GGGGGGGFGCGGGEGGGGGGGGDGGGGFGGGGGGGFGGGGGGGGGGGGFGGGGGGGGGGEGGGGGGGGGGGFCFGGGGGGGGGGGGGGGGFGGGGGGGGGGGGGGGGGGGGGGGGGFGGGFCCCCC
@NM 257
TAGGGAATCTTCCACAATGGACGCAAGTCTGATGGAGCAACGACGCGTGAGTGAAGAAGGTCTTCGGATCGTAAAACTCTGTTGTTAGAGAAGAACACGAGTGAGAGTAACTGTTCATTCGATGACGGTATCTAACCAGCAAGTCACGGCTAACTACGTGCCAGCAGCCGCGGTAATACGTAGGTGGCAAGCGTTGTCCGGATTTATTGGGCGTAAAGGGAACGCAGGCGGTCTTTTAAGTCTGATGTGAAAGCCTTCGGCTTAACCGGAGTAGTGCATTGGAAACTGGAAGACTTGAGTGCAGAAGAGGAGAGTGGAACTCCATGTGTAGCGGTGAAATGCGTAGATATATGGAAGAACACCAGTGGCGAAAGCGGCTCTCTGGTCTGTAACTGACGCTGAGGTTCGAAAGCGTGGGGAGCAAACAGGATTAGATACCCT
+
EFFGGFFFGFFGGFGFFFGFGFGGGGGFFCFGGGGGFGGGGG8FGGEFCGGGGGGFGGGGFEEGGGGFGGFCGGGGGFGFCFFFGGGGF?EFFGGGGGGG7BFFFGGGGGGGG9DFFGGGGGGGGGEGEGFGGGGFGGGGGGGG9FGGEECGGGGGGGACFGG<CGGFBFCE?#CCFG1DDFG<;>F=GG@F@FGG@FFGGEGEAFGC<ECCCEEFEFCBF8AE8EEEGGGECGF@>;FGGFFD9FG@?F?CGEFC+58FDG@FCCFGE?GFCC=/BAEFFGFFGGFEFACGFGGGF9GF;D;9FCFCGFEA9GGGGFDGBB,<GGFEF7DGFFGFF:7@CFAFA6@ADE9FGGGGFCEF<FC8EGEFGF<,7GGGGFFFFGFGDFFGEFFCCGFEGGFGGGGFFGGF@B,GGGGGGGF<FFGGGGGGGGEGGFGFCCCCC
@NM 92376
TAGGGAATCTTGCAAAATGGGCGAAAGCCGGATGCAGCAACGCCGCGTGAAGGATGAAGGCCTTCGGGTTGTAAACTTCTGTTCTTAGGGAAGAAGAAAGTGACGGTACCTAAGGAGAAAGCCCCGGCTAACTACGTGCCAGCAGCCGCGGTACTACGTAGGGGGCAAGCGTTATCCGGAATTATTGGGCGTAAAGAGTGCGTAGGTGGCTATCTAAGCGTAAGGTTTAAGCGTGCAGCTCAACTGCATCTCGCCTTGCGAACTGGACTACTTGAGTGCAGGTGGGGAAAGCGGAAGTCCTAGTGTAGCGGTGAAATGCGTAGATATTAGGAGGAACACCAGCGGCGAAGGCGGCTTTATGGACTGTAACTGACACTGAGGCACGAAAGCGTGGTGAGCAAACAGGATTAGATAGCCG
+
,6C,8CFEFCEFGC,@8ECC88@C:@@EF+:@C:-;E@FGGB7FC+7@@F,C<8,=9?AFCFD,CFE7ECCFF9EFAEAEEE<E9<FGD8EEFGGGGGGFFA,EC@BD?E9BFGED8,B>D<EF>F:CFE,B9,3@>C<@C<7<3F>FE785>*5@7*8,@*:1<8FCFDFCC723;F=<3<F#?04?3=@,37-7B;CCFGG:ECFGDEGG6FEDFFGDF9>FF9FGFF@9:;F@:7#<1CECFFDFCF=>FDEEGFE@?AF?A9FADF9CFFD=:/<.@6+8CGCDB7GFEB9B,5<9,,,9F787=ECD<CFF:@,AAFE,,E9,GFEC<C66F-:@7ECF@@DEDGGGFF@9FC,EC<<GDE<<69FFC,CA,FFDGGEGFDEEE;@EC,,GFFFF<E9AEFFF<EECBA,<A-
@NM 259
TGGGGAATATTGCACAATGGAGGAAACTCTGATGCAGCGACGCCGCGTGAAGGATGAAGCATTTCGGTATGTAAACTTCTATCAGCAGGGAAGAAAATGACGGTACCTGACTAAGAAGCCCCGGCTAACTACGTGCCAGCAGCCGCGGTAATACGTAGGGGGCAAGCGTTATCCGGATTTACTGGGTGTAAAGGGAGCGTAGACGGCACGGCAAGCCAGATGTGAAAGCCCGGGGCTCAACCCCGGGACTGCATTTGGAACTGCTGAGCTAGAGTGTCGGAGAGGCAAGTGGAATTCCTAGTGTAGCGGTGAAATGCGTAGATATTAGGAGGAACACCAGTGGCGAAGGCGGCTTGCTGGACGATGACTGACGTTGAGGCTCGAAAGCGTGGGGAGCAAACAGGATTAGATACCCT
+
E@FFEFFFEGGGGGGGGGGGGGGGGGGGGGGGGGGGGGFGGGGGGGGFGCGGGGGGGGGFFGGGGGGGGGGGGG9FGGFGGGGGGGGGGGGGGGGGGGGGGGGGGGGGGGGGGGCGGDGGGEEFC@GGG@GGGGFFGGGGGGGGGGGGGGG92GGFGGGGGGGGGGGGGC7CFGE;GFFFGG,GFGFEFFGGGGGGGGGFGGGGGGGGGGGGGGFFFGGGGGGGGGEGGFGGGGGEGGGGGGGGGFEGGGGGCEGGGGGGGGGGGGAFGFDGGGGGGEEEFGDGGDGGGGGGGGGFGGGGGGGGGGGGGGGGGGGGFGGGGGGGF@FGGGGGGGGGGGDGGGGGGGGGGGGGGGGGGGGGFFGGGGGGGGGGGGGGGGEFGGGGDGGGGGGFDGGGGGGGGGGGGGGGFGGC@CBA
@NM 260
TGGGGAATATTGCACAATGGGGGAAACCCTGATGCAGCGACGCCGCGTGAGCGAAGAAGTATTTCGGTATGTAAAGCTCTATCAGCAGGGAAGATAATGACGGTACCTGACTAAGAAGCCCCGGCTAACTACGTGCCAGCAGCCGCGGTAATACGTAGGGGGCAAGCGTTATCCGGATTTACTGGGTGTAAAGGGAGCGTAGACGGCAAGGCAAGTCTGATGTGAAAACCCAGGGCTTAACCCTGGGACTGCATTGGAAACTGTCTGGCTCGAGTGCCGGAGAGGGAATCGGAATTCCTAGTGTAGCGGTGAAATGCGTAGATATTAGGAGGAACACCGGTGGCGAAGGCGGCCAACTGGGCTTTAACTGACGCTGAGGCTCGAAAGTGTGGGGAGCAAACAGGATTAGATACCCT
+
CFFGDGGGGGGGGGGGGCGGGGGGGGGFGGGGDFEGGGFGG77FF7FFGGC<CFFFGGGFDFCGGGGEFGGGGGGECGFGGGGGGDFFGGGGGGGGFGGGGGGCGDGGGGGGEFGGG8AFD:@:FCBF<DFGECAFGGGGGGGGGGCGGGGFG9EDEGGGGGGGGGGG.:4=F:FGGFFGF?=<7C<E5FFFGG>FGEEGE'>CGGE;EFFGGGCA9C@F@<<C@AE@F>F;F<GGGF>C@>@<FC@:*,%,,;CF?EE0GFEFFGGGF:>ECFCGGEEGBFFE>,:?+GGGGFFAFEFCFF>:7GGFCFGFFGFEFCA,,GGGGGEFGE@C=6@CEEF7CC:EEEFCGGGFGFAFGF@CCFGGGGGEFB@@<EGE<@7GGGGGFGEF@DFFGGGGGGGGGFGGFDF@C=;666<A
@NM 49552
TGAGGAATATTGGTCAATGGACGAAAGTCTGAACCAGCCAAGTAGCGTGAAGGATGACTGCCCTATGGGTTGTAAACTTCTTTTATACGGGAATAAAGTGGTCCACGTGTGGACTTTTGTATGTACCGTATGAATAAGGATCGGCTAACTACGTGCCAGCAGCCGCGGTAATACGGAGGATCCGCGCGTTATCTGGATTTATTGGGTTTAAAGGGATCGTAGGTGGACAGTTAAGTCAGTTGTGAAAGTTTGCGGTTAAACCGTAAAAGTGCAGTTGATACTGGCTGTCTTGAGTACAGTAGAGGGGGGCGGAATTCGTTGTGTAGCGGTGAAATGCTTAGATAGCACGAAGAACACCGATTGCGAAGGCAGCTCACTGGACTGCAACTGACACTGATGCTCGAAAGTGTGGGTATCAAACAGGATTAGATACCCT
+
C,;,EF?FGGFGFFGGGG9CFGGGGGGFGGGGFFFGGG9FG8C,@EGGGCFGGF<FFGCF<FCEC8FFGFGFCGGCDF<9,EFCFFF,6,:?BEGGGGGCFFFGGGFEFEF@,B,<?FD<,EAE<FAFFGFF9FFDFFFGGF@E:?CFF,,BFFFGGD8+=,B83+BFFCF2FC<@=FGD+@3@*50?>:71@%,>:F:.<FDF:?,8<?<9<CEF&CEC:F;;9ECEGE9F@@<C:CE?CBD9CF=8>80:8?E/D#;FF=FFC7>F%F:,FDF9><A>/FCF8EFCF<EFFFAA@FE,EF:B>+@B+=?E==:F@89,:,8@+GGGEFFF9GFBA<@=:,FD7C<CECCCCBB-C<,@@CEFFFFFFFEDE,9FGGGGGGGGFFGFGGFAEFFFFEFEFEDFFFF;GEGGGGF,CGGFAGGGGGCGFCGCCCCC
@NM 262
TGAGGAATATTGGTCAATGGACGCGAGTCTGAACCAGCCAAGTAGCGTGCAGGATGACGGCCCTATGGGTTGTAAACTGCTTTTGCGCGGGGATAACACCCTCCAAGTGCTGGAGGTCTGCAGGTACCGCGCGAATAAGGACCGGCTAATTCCGTGCCAGCAGCCGCGGTAATACGGAAGGTCCGGGCGTTATCCGGATTTATTGGGTTTAAAGGGAGCGTAGGCCGTGGGGTAAGCGTGTTGTGAAATGTAGGCGCCCAACGTCTGCACTGCAGCGCGAACTGCCCCACGTGAGTGCGCTCAACGCCGGCGGAACTCGTCGTGTAGCGGTGAAATGCTTAGATATGACGAAGAACCCCGATTGCGAAGGCAGCTGGCGGGAGCGTAACTGACGCTGAAGCTCGAAAGCGCGGGTATCGAACAGGATTAGATACCCT
+
AFGGGGGGFCFEGGFGGGFGGFEGGGGGGGGGDG<FFFFFDG@FFFEGEFDFFGGFGECF+@C7CC<<F<F:,?CFAFGFDFFF9FFE7EGGG@FE,CBF++CBD,C?F99DFCGD>,=FFA=DFC:,@C7+>*:*@E,<D,1>>7E7,<BEFFFC@12<7<<:3B/CC,@E.<0@1<1:C5:9:8GFFC8A?@</2(GGFFGEECFCGBCECCF<=GGFE>:59/8C7#<8CF<+DEAEE+EDCFFFEC=+4*<>>C>:AFE>*:CEF<C?:<?<>>7?BEGG$*>,:<<@,*<+<<,,D+F@8++:@@@@CCEF=F86+,B:GEEEFBFAF<9DGGGFC,AADF7F<E<<@FEC7ECC,FB7F<E,FFDAC+@@C@68,:@FCDFC,C:FGGGFC@C@F:@?F7C@@+7GGGFFCEFFEGFEEBCCFGFF@<C@B
@NM 91089
GGGGGAAGAGTGAACAATGGGCGAAAGCCTGATGCAGCAACGCCGCGTGAAGGAAGAAGGCCTTCGGGTCGTAAACTTCTGTCCTATGGGAAGAAACAAATGACGGTACCATAGGAGGAAGCCCCGGCTAACTACGTGCCAGCAGCCGCGGTAATACGTAGGGGGCGAGCGTTATCCGGAATTATTGGGCGTAAAGAGTGCGTAGGTGGTAACTTAAGCGCGGGGTTTAAGGCAATGGCGTAACCATTGTTCGCCCTGCGAACTGGGATACTTGAGTGCAGGAGAGGAAAGCGGAATTCCTAGTGTAGCGGTGAAATGCGTAGATATTAGGAGGAACACCAGTGGCGAAGGCGGCTTGCTGGACTGAAACTGACACTGAGGCACGAAAGTGTGGGGAGCAAACAGGATTAGATACCCT
+
,8:7F776-:<C5CC,:ECFCEDGGGGGGGGGFGFAFGGGG>FFGGGGGGGEFFCCDFECFGGGFGGDGGGEFGGGDGGGGGGFGGF9FEFBFF8FE8C7>F;>FFCCEGGC,?<:CF*CCFFBF7FGGG?FGGFEFDCFGCF@C,8522??EEFGGGFCCEGEEGG5CEFGGE8C7CCEEE?FG>:ACECECGEE3&GECEG>C>FEG>C@A?CF<FGE?EE><4EEECF<A>CCF:=9EFEGBFGGGGGFEEBCEGCE<@FEGFGCGGFCGFGG1?DGFE<FC,FGF77GFCA<,EFFFDFFECGGGGGFGGDF?:CDFCFECFE9GGFFD@@C,EC@FFCDEGGEDGGGFD,CF,FAFFGGGFDCFFGFF<6B,8@,F8GFFEFCEFF-GFCCF9FDGFFEC;<9GFC<C<<@@-
@NM 72408
TAGGGAATCTTCCACAATGGACGCAAGTCTGATGGAGCAACGCCGCGTGAGTGAAGAAGGTCTTCGGATCGTAAAACTCTGTTGTTAGAGAAGAACACGAGTGAGAGTAACTGTTCATTCGATGACGGTATCTAACCAGCAAGGCACGGATAACTACGTGCCAGCAGCCGCGGTAATACGTAGGTGGCAAGCGTTGTCCGGATTTATTGGGCGTAAAGGGAACGCAGGCGGTCTTTTAAGTCTGATGTGAAAGCCTTCGGCTTAACCGGAGTTGTGCATTGGAAACTGGAAGACTTGAGTGCAGAAGAGGAGAGTGGAACTCCATGTGTAGCGGTGAAGTGCGTGGATATATGGAAGAACACCAGTGGCGAAAGCGGCTCTCTGGTCTGTAACTGACGCTGAGGTTCGAAAGCGTGGGTAGCAAACAGGATTAGATACCCT
+
CFFFGGGGGGGFCEGGGGG8,FFCFGGGGFFGGGGGGGDF8FFCCFGGGGGCGGFFGFFGFFGGG7FF,=FEEFGGGG9,?FGFGGGGFGGGGGGGG<@CE+BFGGG<FE,C5FFFFCACEE,EGFE73>F?9DF<,CACFCC+6>B::+@FFF=BCF,@<FGFC?F,D>3:BCFE2D4>D#*C9::7FGGFGGFE;:<71*;<5<FFG,C*CCGFGECB;+28C:5E@@>:CE=DGF?<<,CFCCBGGGGGGGDGFCCFAGGGF@CC6FGGGG?ADFCGGGGGFDGFC,9,<B,FGGGGFEEAGFFFCF?E,CEFFB<FGCGGFEFE@GGFFFDGF@+GGFEF9GFGFGFGFFE@GGG@EFGFBCFC@F<:7GGGGGFGGFEF8F<DGFECGGGGGGGFF@@GGFGFFDGGGEFGGGGE9<CFFGFCEE9FADFCCCCCC
@NM 51802
TAGGGAATCTTCGGCAATGGGGGCAACCCTGACCGAGCAACGCCGCGTGTGTGAAGAAGGTTTTCGGATCGTAAAGCTCTGTTGTAAGTCAAGAACGAGTGTGAGAGTGGAAAGTTCACACTGTGACGGTAGCTTACCAGAAAGGGACGGCTAACTACGTGCCAGCAGCCGCGGTAATACGTAGGTCCCGAGCGTTGTCCGGATTTATTGGGCGTAAAGCGAGCGCAGGCGGTTTGATAAGTCTGAAGTTAAAGGCTGTGGCTCAACCATAGTTCGCTTTGGAAACTGTCAAACTTGAGTGCAGAAGGGGAGAGTGGAATTCCATGTGTAGCGGTGAAATGCGTAGATATATGGAGGAACACCGGTGGCGAAAGCGGCTCTCTGGTCTGTAACTGACGCTGAGGCTCGAAAGCGTGGGGAGCGAACAGGATTAGATACCCT
+
GFGGGGGGGGGGGGGGDGGGGGGGGGGGGGGGGGGGGGEGGEGGGDGGEGGFFFGGGGGGGGGGGGGGGGGGGGGGGGGGFFGGGGGGGGGGGGGGDGGGGFGGGGGFFGGFGGFFFGGGGGGGFGGEGGGGGGGGGGGGGGGGGGGGEGGDGGF?GGG8>GGGGGGFGGGGGGGGGDGDGGGGFFGGGGGGGGGDFEFEEGGEEFFFFGGGGC9GG@F=E=CGGGECGGGGFEEGGFFCFEEFFBFBCGGGGFFCGFEGGGGGGEGGGGGGGGGFC:GFDGFFEGGFEFDDGF=AFFFF9GGGFGGGGGDGGFFCFGFGFGFFGGGGFCGGGGGGGGGGGGGF;FACFGGGFC,9FF@DGGEFBFF:FE7FEGGGFGFEGFEGFDGGFGFCFGGGEFFCCGGGGGFGGGGGGGGGGGGGGDGGGGGGGGGFGGGGCCCCC
@NM 87588
TAGGGAATCTTCCACAATGGACGCAAGTCTGATGGAGCAACGCCGCGTGAGTGAAGAAGGTCTTCGGATCGTAAAACTCTGTTGTTAGAGAAGAACACGAGTGAGAGTAACTGTTCATTCGATGACGGTATCTAACCAGCAAGTCACGGCTAACTACGTGCCAGCAGCCGCGGTAATACGTAGGTGGCAAGCGTTGTCCGGATTTATTGGGCGTAAAGGGAACGCAGGCGGTCTTTTAAGCCTGATGTGAAAGCCTTCGGCTTAACCGGAGTAGTGCATTGGAAACTGGAAGACTTGAGTGCAGAAGAGGAGAGTGGAACTCCATGTGTAGCGGTGAAATGCGTAGATATATGGAAGAACACCAGTGGCGAAAGCGGCTCTCTGGTCTGTAACTGACGCTGAGGTTCGAAAGCGTGGGTAGCAAACAGGATTAGATACCCT
+
GGGGGCFGGGGGGGGGGGGGGGGGGGGGGGGGGGFGGGGGGGGGGGGGGEGGGGGGGFGGGGGGGGGEGGGGGGGGGGGGGGGGGGGGGGGGGGGGGGGGGGGGGGGGGGGGGGGGGGGGGGGFFGDGGFGGGGGGGGGGGGFGGGGGGGEGGG;GGGGGGGGGGGGFFEGGGEGEFGGGGAFGGGGFGGGGGCFGGGGGDGGGGGGGGFGGGGGECGGGGGGGGGFCCGFEGGGGGGGGGGGFFGGGGGGGFGGBCFGGGGGGDFFEDDGGGGFGGGGFCGFGFGGGGFFE@F?FGGGGGGGGFGFEFF?B5,,FDFGGGGGGGGGGGGGGGGGFEBCGGGGECGGFCGGGGGGGGGGGFGGFEGECCGGC7GGGGFCGGGGFF9FGGGGGGGGCGGGFGGDFF@EGFGGGGGGGGGGGGGFGGGFFE9GFCGGGCCCCC
@NM 267
TGGGGAATATTGCACAATGGGGGCAACCCTGATGCAGCGACGCCGCGTGAGCGAAGAAGTATTTCGGTATGTAAAGCTCTATTAGCAGGGAAGAAGAGTAACGGTACCCGATTAAGAAGCACCGGCCAAATACGTGCCAGCAGCCGCGGTAATACGTAGGGGGCAAGCGTTGTCCGGATTTACTGGGTGTAAAGGGCGTGCAGCCGGTAGGGCAAGTCAGATGTGAAATCCCGGGGCTCAACCCCGGTACTGCATTGGAAACTGTGGGACTAGAGTGTCGGAGAGGTAAGCGGAATTCCTTGTGTAGCGGTGAAATGCGTAGATATTAGGAGGAACACCGGTGGCGAAGGCGGCTTTCTGGACGATAACTGACGCTGAGGCTCGAAAGCGTGGGGAGCAAACAGGATTAGATACCCT
+
CFGCFE:EDFGG<AFGGGGGG@F+@F<FGGGGA@FGGF+FGGGGGGGFGGDCFCGG?FF,,CBEGGG+,BFGGGG95EFG,<,C9,EFFGGGGG:4E,5,,,+6+8BF,8:+B>FF,C38$<B:E<'><F0782F<GF021<76EC*4><FE8::F1772***FECE98E<3GGB:AAGGF<*GEFF@<AFFCB=3(>*E=:C)GF<=,,,FFGFF=197FFGF<F:EGC:>*GFGGFCECC@>B@,9GDFB?<DE,;CDFEGFC,,5:C?,GF7EFBGFE?C,GGFCB+8GGGGGGGFB,GGGGGGGGGGGGGGGGGGGGGGEGGGGGGGFGGGFCGF8GGGGGEGGGGGGGGGGFGGGGFC,,C,GGGGGGGGGGGGGF<GGGGFGGGGGGGF<9FAGGGGGGFDGGGFFCCCCC
@NM 268
TAGGGAATCTTCCACAATGGACGCAAGTCTGATGGAGCAACGCCGCGTGAGTGAAGAAGGTCTTCGGATCGTAAAACTCTGTTGTTAGAGAAGAACACGAGTGAGAGTAACTGTTCATTCGATGACGGTATCTAACCAGCAAGTCACGGCTAACTACGTGCCAGCAGCCGCGGTAATACGTAGGTGGCAAGCGTTGTCCGGATTTATTGGGCGTAAAGGGAACGCAGGCGGTCTTTTAAGTCTGATGTGAAAGCCTTCGGCTTAACCGGAGTAGTGCATTGGAAACTGGAAGACTTGAGTGCAGAAGAGGAGAGTGGAACTCCATTTGTAGCGGTGAAATGCGTAGATATATGGAAGAACACCAGTGGCGAAAGCGGCTCTCTGGTCTGTAACTGACGCTGAGGTTCGAAAGCGTGGGTAGCAAACAGGATTAGGTACCCT
+
GGGGGGGGGGGGGGGGEFGGGGGGCFGFFFGGGGGGGGGGGGGGGGGGGGGGGGGGGGFGGGGGGGGGGGGGGGGGGGGGGGGGGGGGGFFFGGGGGGGGGFGFGFGGGGGDFGFFG9EGGGGGGGGDGGGGGGGGGGGGGGGGGGGG9EEGGFGGGGGGGGGGF?CFGGGGGGGG@GGGGGGGDCGGGFGGGGCBCF9C.?CFFGFGGFGGGGGGFGFEFFGDGGFEGGGFAGGGGGGGGGGGCGGGFGFGFGGGGDGGGGFFFFCGGDFC<9GFCCGGGGGGGF<GF@9AFFFF?GGGGGFGACGFGFGGGGGDFF<FGFAC:,<7EGGEGFGGFC7GGGFE,C?<CCFDGGCGGGGGGFEGEGGEGDFF7GGGDCAGGGGGGGGGGGGGGGGGGGGGGGGFGGGFCF@GGGGGFGGGGFGGGGGGGGGGGGFGCCCCC
@NM 86271
TGAGGAATATTGGTCAATGGACGAGAGTCTGAACCAGCCAAGTAGCGTGAAGGATGACTGCCCTATGGGTTGTAAACTTCTTTTATAAGGGAATAAAGTGGTTCACGTGTGGATTTTTGAATGTACCGTATGAATAAGGATCGGCTAACTCCGTGCCAGCAGCCGCGGTAATACGGAGGATCAGAGAGTTATCCGGATTTATTGGGTTTAAAGGGAGCGTAGGTGGACAGTTAAGTCAGTTGTGAAAGTTTGCGGCTCAACCGTAAAATTGCAGTTGATACTGGCTGTCTTGAGTACAGTAGAGGTGGGCGGAATTCCTGGTGTAGCGGTGAAATGCTTAGATATCACGAAGAACTCCGATTGCGAAGGCAGCTCACTGGACTGCAACTGACACTGATGCTCGAAAGTGCGGGTATCGAACAGGATTAGATACCCT
+
<ECF,C,,;C,FD<@CEC,CCCFED6BCFGGGGFGDFCC@EE<EEFGGGGGC@<CAFD,C669,CEFFGF7@FFFEDF9<CC<,<,CFFG,CD,EFGF<E<?7C,,BACCFED:,CEB4+:,5?,5?CE<,4??5?EACF=AF++44BB9>?>812ADF><<1,/8>>ABFCFFGF@@FF,<$8@C'FFF;=%3B:CCC>74=?CF0(BCACFGGF8DD6BC@,<DFC>F75:FC7GFF?4,CD@?<F@CEF=DF>C/::?;:=9FGCGFCFCGGEE?AE=FD9FGEFE=C,FFE==BECGGGFBCF::9<,<FEGF,F?FC@B8=C<?A,FEFCEFCC,E@,FE<E<EF9GGGGCGFE@FEFEGF@AEC;,@FCCGGGFGFC,GFFFECCCCCC,AEECGGGGGGGF@FECGF9EC,FCGGGGGGGFEFGCCCCC
@NM 270
TAGGGAATCTTGCACAATGGACGCAAGCCTGATGGAGCAACGCCGCGTGAGTGAAGAAGGTCTTCGGATCGTAAAACTCTGTTGTTAGAGAAGAACACGAGTGAGAGTAACTGTTCATTCGTTGACGGTATCTAACAAGCAAGTCACGGCTAACGACGTGCCAGCAGCCGCGGTAATAAGTAGGTGGCAAGCGTTGTCCGGATTTATTGGTTTTTAAGTGTGCGTAGGCTGTTTTATAAGTTAGATGTGAAATACCGGTGCTTAACCCCTGCACTGCCGCCAATACTTTTGTACTAGAGGGTCGTTGCGGTAGGCGGAATGTCTGGTGTAGCGGTGAAATGCTTAGAGATCATACAGAACACCGATTGCGAAGGCAGCTTACCAAACCATATCTGACGTTGAGGCACGAAAGCGTGGGGAGCAAACAGGATTAGATACCCT
+
F,,CFFFGDGG,FEEFGGGGFGG7:FF,,CFF9,CFCFGFFE@+@CFF@@F,CEFCFDGGCF6EE<B,,8,9CFFCEF,F,E?,9BAC<ABF=DE,E4F:+44?EEFG,<,,,,,@<F9,,,,4B>+@FBF,,EEFF,D,BFGF99,5+3BFA9$8C@=DG<6:1>4(GG:A<:#:6@%@?BFC1:<72**3EG>;FC1;?5?<;4CG=30+C;+<?C*E9:80>:B6;,C;7,,,<,A?55,2,,CDB@,CB4@7GGCF3,>F>@+6@,<:37E@6+,=<,?<C=D9F9C,,FF<D66+6A+7F:7FEFFB8+AFAFAE4,,F<GGGFCFF,CGGFFFF8GGFEC,,C9C<CC9FFFF@-GGFFGGGGGGGGGFFGGFC;8,,,6C,,FCCGGGFGFFGGCGED<GFCC7ECFCGEECGGGGGGFC,EF<F<C,8CCCCB
@NM 65736
TGGGGAATATTGCACAATGGGGGAAACCCTGATGCAGCGACGCCGCGTGGAGGAAGAAGGTCTTCGGATTGTAAACTCCTGTTGTTGAGGAAGATAATGACGGTACTCAACACGGAAGTGACGGCTAACTACGTGCCAGCAGCCGCGGTAAAACGTAGGTCACAAGCGTTGTCCGGAATTACTGGGTGTAAAGGGAGCGCAGGCGGGAGAACAAGTTGGAAGTGAAATCCATGGGCTCAACCCATGAACTGCTTTCAAAACTGTTTTTCTTGAGTAGTGCAGAGGTAGGCGGAATTCCCGGTGTAGCGGTGGAATGCGTAGATATCGGGAGGAACACCAGGGGCGAAGGCGGCCTACTGGGCACCAACTGACGCTGAGGCTCGAAAGTGTGGGTAGCAAACAGGATTAGATACCCT
+
GGGCEEGGGFGGGGGGGGGDGEGGGGCFDF,CFFCECFGGGGDGGGGGG:FGG=CGEEFFGGGGFFG7:FFE9FFFFEFGGGGGGFCGGGFGGDFGGFGECEGGGGGGA<<F+=CEGGG@FCCF:FCF8FFGCC@BFEFGGFGGGEGE7F2FFFGFGFG;FFG;FFFGGGC+?1F7GEFFFGGGGGCGGGGGEFFEFCCEGGCDEGC:EE>DFGGGGEFFGFCGGGDDFGGGGFGGGGGFGGGGGGGGDGFFFFG,=FDFGGF0@@8CCGGGGGGGGDC#FGGGF>GFFCFDEF:DGCFFGGGGGGGFGGFEC:7@7<EA?:@:FEF=FAEF:FFAFFD@,:ECGEGGGGFGGGGFFGE<F@,;GFEEGGGF8DFGGGFDD:GGGGEEGGGGFGGGGGGFGFGGGGFGGFGCCCCC
@NM 71577
TGAGGAATATTGGTCAATGGACGGGAGTCTGAACCAGCCAAGTAGCGTGAAGGATGACTGCCCTATGGGTTGTAAACTTCTTTTATACGGGAATAAAGTGGTCCACGTGTGGATTTTTGTATGTACCATACGAATAAGGATCGGCTAACTCCGTGCCAGCAGCCGCGGTAATACGGAGGATCCGAGCGTTATCCGGATTTATTGGGTTTAAAGGGAGCGTAGGCGGACTATTAAGTCAGCTGTGAAAGTTTGCGGCTCAACCGTAAAATTGCAGTTGATACTGGTCGTCTTGAGGGCTGTAGAGGTAGGCGGAATTCGTGGTGTAGCGGTGAAATGCTTAGATATCACGAAGTACTCCGATTGCGAAGGCAGCTTACTGGACTGTAACTGACGCTGATGCTCGAAAGTGTGGGTATCAAACAGGATTAGATACCCT
+
FFFG?CEGGGGFFGGFGGGFGGGGFGGGGAFGGGGGGGCCFFDFGGDFGGGF8FFEFGCGGDFEEDGGFFGEGGGGGGAEAF9FEGGFGGGFE<FGGGFG??=@EGGGFFFEF,EFGGDEF9DFGGC9A<:BFGGGGGGG@FDEG>FFG@F<F=@FFFFFGGGGE.@FFFGDFCGEEA@>=7CEFG@CE?>AF;1CCF<FGGGGGGGFGFFFGGEF=7CDEGDCE;CFGGFDFGGFEFGFCGGGGGGFGGGGFF:>EGGFCDGGG>DF<GF?DFC@<F/FGGFCGCFCFDEF==7F<AF?C=9CF=GGGGECGGGFCECGGGGGGGDGGGGGGEFFFFFFEEC,ACFFCGFFECBFDEFECGGFFEFGGGGFFGGGGGGGGGGGGCGGGGGGGGFGGGGGGGGGGGGGCGGGGGGGGCGGGGGGGGGGFFFA@8CB
@NM 70734
TAGGGAATATTGCACAATGGGGGAAACCCTGATGCAGCGACGCCGCGTGAAGGAAGAAGTATTTCGGTATGTAAACTTCTATCAGCAAGGAAGAAAATGACGGTACTTGACTAAGAAGCGCCGGCTAAATACGTGCCAGCAGCCGCGGTAATACGTATGGGGCAAGCGTTATCCGGATTTACTGGGTGTAAAGGGAGCGTAGGCGGCATGGCAAGTCAGAAGTGAAAGCCTGGGGCTCAACCCCGGAATTGCTTTTGAAACTGTCAGGCTAGAGTGGCGGAGGGGTAAGCGGAATTCCTAGTGTAGCGGTGAAATGCGTAGATATTAGGAGGAACACCGGTGGCGAAGGCGGCTTACTGGACGATTACTGACGCTGAGGCTCGAAAGCGTGGGTAGCAAACAGGATTAGATACCCT
+
F,FFGEFGCFGGGGGGGGGGGGGGGGGGGGGGGGGGGGGCGGGGGGGGG7@FFFGGGFGF<?FGGGG?FGGGGGGGGFGG9FF,,:?FGGGGGGGGFGAFFGGGGGFCEGGGG=FDEFF++CFFEGGF<FGGG:CGGGGGGGGGGGGGGGD4FGGGC9F:?FFGGDGGGGDGGGGDGGGGGG3=FFFCFEGGFGEGGGGGECGGFE83,FCGGGGGF,>9ECGFFGDFB<6,GGFFDFFBGFG,>CB>,EGFFGGDFEGGFGFD>/2<<GFGFFC@+CF=DDFEG+7EGGFDGGGGFC,<FFGGGGDFBCGGGGGEGGGGFE<FFEDGFCFEGGGGGF,GGEGCF:FGGGGF9GFF8GEFE<EAEDGGGGGGGGFGGGGFF:GFGGGDGGGFC,GGGGFGGGFFE,EDGFGCCCCC
@NM 274
TGGGGAATATTGCACAATGGGGGAAACCCTGATGCAGCGACGCCGCGTGAGCGAAGAAGTATTTCGGTATGTAAAGCTCTATCAGCAGGGAAGAAGAATGACGGTACCTGACTAAGAAGCACCGGCTAAATACGTGCCAGCAGCCGCGGTAATACGTATGGTGCAAGCGTTATCCGGATTTACTGGGTGTAAAGGGAGCGCAGGCGGTACGGCAAGTCTGAAGTGAAAGCCCGGGGCTTAACCCCGGGACTGCTTTGGAAACTGTAGAACTAGAGTGCAGGAGAGGTAAGTGGAATTCCTAGTGTAGCGGTGAAATGCGTAGATATTAGGAGGAACACCAGTGGCGAAGGCGGCTTACTGGACTGTAACTGACTTTGAGGCTCGAAAGCGTGGGGAGCAAACAGGATTAGATACCCT
+
GGGGFFCFCFFGGGGGGGGGGGDFGGGFGGGFGGGGABCF@GGGGGGGGGEGGGCFBFGGGGGGGGGGGDGGGG?FGFFFGGGGG?GCGGGGGFG?FGGGGFCGGGE9FGGGGGFGGGGGGGGG??GGGCF;GG8GGFGCFECFG>GGGGGGFC9FFF:FFGGCECFCFC@FGFGD=<?FCFGGGGGGGE9BFGGGGGEGF8C*CCEGFGGFEEAAGGGGF<ECCFCCFCCGEFGGGDE@@:C6EFADEEFFFF=FCAGGGGGFGGG+GGGGGD?=CA:EFF<=BGGFFAGGGGGGGGGGGGGFGEFC9GGFFBF>FC<,FGGFEF9FFF9FFFCC9CGGEEEFGFCGGGGFDE9FGFGGGGGGFC,FGGF<C,GGFFF@<FDGCGGGGGGGFFFEF?GDFGGGGGGCGGGGCCCCC
@NM 76691
TAGGGAATCTTCCACAATGGACGCAAGTCTGATGGAGCAACGCCGCGTGGGTGAAGAAGGTCTTCGGATCGTAAAACTCTGTTGTTAGAGAAGAACACGAGTGAGAGTAACTGTTCATTCGATGACGGTATCTAACCAGCAAGTCACGGCTAACTACGTGCCAGCAGCCGCGGTAATACGTAGGTGGCAAGCGTTGTCCGGATTTATTGGGCGTAAAGGGAACGCAGGCGGTCTTTTAAGTCTGATGTGAAAGCCTTCGGCTTAACCGGAGTAGTGCATTGGAAACTGGAAGACTTGAGTGCAGAAGAGGAGAGTGGAACTCCATGTGTAGCGGTGAAATGCGTAGATATATGGAAGAACACCAGTGGCGAAAGCGGCTCTCTGGTCTGTAACTGACGCTGAGGTTCGAAAGCGTGGGTAGCAAACAGGATTAGATACCCT
+
GGGGGGGGGGGGGGGGGGGGGGGGGGGGGGGGGGGGGGGGGGGGGGGGGGGGGGGFGGGGGGGGGGGGGEGGGGGGGGGGGFGGGGGGGGGGGGFGGGG@EFGGGFGGGGGGGFFFGFGGGGGGGGGGGGGGGGGGGGFGGGGDGGGGGGGGGGGGFFGGGGGGFGFGGGGGGGGGGGGGGGGGGGGGGGGGEGDGGGGFGFGGGGGGGGGGEGGFGGFEEFGGGGGGGGG:EGGGFCFFCGFCFGFE?CGGGGFFGCGGGFEF0@@GGFFF@GGEACFGGGGGG8,GF=AFEEGCGGGGGGFGFDFCGGFGFGGGGGGGGGGF<GGGDGGFFGGGGEGGDGGF;GGGGGGGGGGFFCGEGGGFFGGGGGGFEGGGGGGGGGGGGGGGGGGGGGF@GGGFCFGGGGGGGGGGGGGGGGGGGGFGFGGGGGGGGGGGCCCCC
@NM 276
TGAGGAATATTGGTCAGTGGACGAGAGTCTGAGCCAGCCAAGTAGCGTGCAGGATGACGGCCCTATGGGTTGTAAACTGCTTTTATAGGGGGATAAAGTGTGCCAAGTGTGGCATATTGCAGGTACCCTATGAATAAGGACCGGCTAATTCCGTGCCAGCAGCCGCGGTAAGACGGAAGGTCCAGGCGTTATCCGGATTGATTGGGTTTAAAGGGAGCGTAGGCCGTTTGGTAAGCGTGTTGTGAAATGTCGGGGCTCAACCTGGGCATTGCAGCGCGAACTGCCAGACTTGAGTGCGCAGGAAGTAGGCGGAATTCGTCGTGTAGCGGTGAAATGCTTAGATATGACGAAGAACTCCGATTGCGAAGGCAGCCTGCTGTAGCGCAACTGACGCTTAAGCTCGAAAGCGTGGGTATCGAACAGGATTAGATACCCT
+
FGGGG,CEGFGGGFFGGFGGGGGG7FGFDFGF,CFGGGDF@FEFFFGGG,CFGGGGGFGGGGGGGGGCGFGGCCGD,CE<FGGG?@<FDFGE@7BEFGFEGFCFF,EFFF9CF<E?ACC<DF8=<?FGFFCBFFGDCDGG<DFEGGGFFDDAF>FGFADFC,<1CE*@#*C1CF7>E@GF:CF:EA4+BE7F;><A8FE*>GGEC<+?:F<F<@*2;EEEEC<C?GGF<>5:99??CEB2:CCDFFCEGG=@FFEGFFFE?:<FD>,F9GDCEE;7>=C:@@B87FFADCGGGGGGGDEDGEFEF?CGGGGFDB::@:C@FEF:ECGGGGGGFGF<@,GGGFE<F7AGFGFGFFF:B,F7C:GGGGGFEFCF,EC@FGFF8+@E,GGGDFCF;,<<GGGGGGGGGFCFEFGFFFC,GGGEE9GGGGFEECECCCCC
@NM 277
TGGGGAATATTGCGCAATGGGGGAAACCCTGACGCAGCAACGCCGCGTGATTGAAGAAGGCCTTCGGGTTGTAAAGATCTTTAATCAGGGACGAAACAAATGACGGTACCTGAAGAATAAGCTCCGGCTAACTACGTGCCAGCAGCCGCGGTAATACGTAGGGAGCAAGCGTTATCCGGATTTACTGGGTGTAAAGGGCGCGCAGGCGGGCCGGCAAGTTGGAAGTGAAATCTATGGGCTCAACCCATAAACTGCTTTCAAAACTGGTTTTCTTGAGTAGTGCAGAGGTAGGCGGAATTCCCGGTGTAGCGGTGGAATGCGTAGATATCGGGAGGAACACCAGTGGCGAAGGCGGCCTACTGGGCACCAACTGACGCTGAGGCTCGAAAGTGTGGGTAGCAAACAGGATTAGATACCCT
+
CFGGGCFGFGGGGGGGGGGGGGGGGGGGGGGGGGGFGGGGGGGGGGGEBEGGGGGGGGGGGGGGGGGGGGGGGEG?FGGGGGGGGGGGGGGG@GGEGGGGFGGGGGGG7FADFGGGGGFFFADEGCFGGG<FFGGGGG?DBFGC,6@B@G81:E@FGF:<<FFEGFFFFGGG7C:BFGG/CF@CF<F=<?2FDFFEE:3*8:@CFCEECE8>B>:FAFEAFEFGGDGGGGFFCFGFCC<FCC6FF>>F@FFFGCDCGGDD<>C>FC(DDEFD,F<D<=CF:D<FE:GGEC?7FGF8F7GGFCGGEC7GEEEGGFGFGGGGGGGGF@GGFEGECF9@CECGGGGEGCFFGGGGGGGGGGGFGGGFGGGGGGGGGGGGGGGGEEDGGFFCGGGGGGGGGFCFGEFGGFGFGGGGFFBBCCC
@NM 66991
TAGGGAATCTTCCACAATGGACGCAAGTCTGATGGAGCAACGCCGCGTGAGTGAAGAAGGTCTTCGGATCGTAAAACTCTGTTGTTAGAGAAGAACACGAGTGAGAGTAACTGTTCATTCGATGACGGTATCTAACCAGCAAGTCACGGCTAACTACGTGCCAGCAGCCGCGGTAATACGTAGGTGGCAAGCGTTGTCCGGATTTATTTGGCGTAAAGGGAACGCAGGCGGTCTTTTAAGTCTGATGTGAAAGCCTTCGGCTTAATCGGAGTAGTGCATTGGAAACTGGAAGACTTGAGTGCAGAAGAGGAGAGTGGAACTCCATGTGTAGCGGTGAAATGCGCAGATATATGGAAGAACACCAGTGGCGAAAGCGGCTCTCTGGTCTGTAACTGACGCTGAGGTTCGAAAGCGTGGGTAGCAAACAGGATTAGATACCCT
+
GGCCEF8FFFGGGGGGGGGFGGGGGGCCFGG9C<FGGGGGDGGG+CFGGGGGGGGGGGFEFFGAFG:FGE7E@8=FFGGGGGGGGGGGFFFGGGGGGFB4F:DGGGFEGGCEFDFGF,,C@E,CFGG7CB+?<<F9,5,DFGG9BCFFC3CGCF,@FFE>77FFGD,DFCF:FBFFGGGGFFFC:CBFFGC7*<=7C=GGGC8FFF<=,CFFF<,FFDGF8CCCE7DC*AF*;=;F<9AF?7?7/GEFGGGFEBCCE#=E9D@@@#GFBB:,6<GD@>ECFDAFEFFC5,,?A<ECECF9F?AFAGFFFGFF59FGFGFEF8FEFGFFC7GGGGGFGCCCF@<,=FCEAF<9CE9FGGEE@-CEGGFC7GF:CCGGGGGGCEE<FGFGGGGFFC;7GGGGGFFD8GGED77GFB,FEGGGGGGGGGGFFGGGGFGFCB?CC
@NM 279
TGAGGAATATTGGTCAATGGACGGGAGTCTGAACCAGCCAAGTAGCGTGAAGGATGACTGCCCTATGGGTTGTAAACTTCTTTTATACGGGAATAAAGTGGTCCACGTGTGGACTTTTGTATGTACCGTATGAATAAGGATCGGCTAACTCCGTGCCAGCAGCCGCGGTAATACGGAGGATCCGAGCGTTATCCGGATTTATTGGGTTTAAAGGGAGCGTAGGTGGACAGCTAAGTCAGTTGTGAAAGTTTGCGGCTCAACCGTAAAATTGCAGTTGATACTGGCTGTCTTGAGTACAGTAGAGGTGGGCGGAATTCGTGGTGTAGCGGTGAAATGCTTAGATATCACGAAGAACTCCGATTGCGAAGGCAGCTCACTGGACTGCAACTGACACTGATGCTCGAAAGTGTGGGTATCGGACAGGATTAGATACCCT
+
FGGGGFGGGGGG@FGGGGGGGFGGGGGGGEGFFFDGGGGGGGGGGGGGGGGGGGFFGFGG8FDEGGGGGDGGFGGGGCFFGGGFGGGFGGGD7FGGGGGGFE<FFFFFFFGGGFGGGGGGGFDFFFFEGGGGGGGGGGGF,BF=FFGGFFGF8FGDGGG?GG<F=DGGFEGGGGGGG?GGFG7:B:F8C>/<@FC?FFFFF2F:DCGG=GFF@CFEGG78FGGGFF=767;<:FGFE:CDGGGGGFECB:FCGGGFD5FFFGDD@:FGGFG7C;E@<<,0FE@:5DFFAFFB=FGEGFGGGGFC8+:CGCGGGGGGFED,F=@F@GGGGGGGGGGFGGGGGCF8F<9EAFA<CF7@@FCBCGEGGDFDGF<FFC,AGGGFEGGCGGGFGGGFCGGDE@7GGGGGFFGFEGFGGGGGFF,GGGGGFE,GEFFCA?CC
@NM 280
TGGGGAATATTGCACAATGGGGGAAACCCTGATGCAGCGACGCCGCGTGAGTGAAGAAGTATTTCGGTATGTAAAGCTCTACCAGCAGGGAAGAAAATGACGGTACCTGACTAAGAAGCCCCGGCTAACTACGGACCAGCAGCCGCGGTAATACGTAGGGGGCAAGCGTTATCCGGATTTATTGGGTGTAAAGGGAGCGTAGACGGTAAAGCAAGTCAGATGTGAAAGCCTGGGGCTCAACCCAAGGAGTGCTTTGGAAACTGTTTAACTAGAGTGCTGGAGAGGTAAGCGGAATTCCTAGTGTAGCGGTGAAATGCGTAGATATTAGGAGGAACACCAGTGGCGAAGGCGGCTTACTGGACTGTAACTGACGTTGAGGCTCGAAAGCGTGGGGAGCAAACAGGATTAGATACCCT
+
GCGGGEFG<FGDFGGGGGGG,@FGGGFFGGGGGGEGGG+@FGGGGGGFFBFFGGGGGGGE<FGGGGG:4,:FGGG9DGGG,,5:A,,,BCFGGGGCEG9?FEGF<C,C5FEGDG,,EFCD.D:@<=9B=07B8-#7CFFCGDFFE29>>GG;FE>'1DFFCC7<BF0G@<:A<2EE5GCFA)<GFD;?AF=FFC454D;8FC5DE35,3,<,;FGFE;CD9GFGGGGGDCCB=FFD>=F>F@,,,A,B,D8@,C,GGGGGFF8,,,GFE<EDFFA,A4>8GFFFF47EB,GFFA,GF?:,FF:EGGGGGGGGGGGGGGGGGGF<F,8GGFFGGGGFECFGGEGGGGGGGGGGGE,@FFFC6E,GFGGGGGGGGFGGGGGGGGGGGGFF:FGFE9GGGDGGGGGGFGGGGGFA@CCC
@NM 281
TGAGGAATATTGGTCAATGGACGAGAGTCTGAACCAGCCAAGTAGCGTGCAGGATGACGGCCCTATGGGTTGTAAACTGCTTTTATAAGGGAATAAAGTGAGTCTCGTGAGACTTTTTGCATGTACCTTATGAATAAGGACCGGCTAATTCCGTGCCAGCAGCCGCGGTAATACGGAAGGTCCGGGCGTTATCCGGATTTATTGGGTTTAAAGGGAGCGTAGGCCGGAGATTAAGCGTGTTGTGAAATGTAGACGCTCAACGTCTGCACTGCAGCGCGAACTGGTTTCCTTGAGTACGCACAAAGTGGGCGGAATTTGTGGTGTAGCGGTGAAAGGCTTAGATATCACGAAGAACTCCGATTGCGAAGGCAGCTCACTGGAGCGCAACTGACGCTGAAGCTCGAAAGTGCGGGTATCGAACAGGATTAGATACCCT
+
GGGGFFGGGGGGGGGGGGGGGGGC@CGGGGGG<FGGGGGFGEFEGGGGGGGFGGGGGG7FFGGFGGGGGFEGGGGGGGGGGGGGFGGGGGGGGGGGC9FDFGGGGGGGGGGAFFGGGG7FFGGGGGGGFGGGGGGGG<EFFCF?GGGGG@GGGGGGGGGGDEFGGGGGGCFGGGGGCFGGGGGGGGGGGGGGGFGEFGGGGF<FCC@FGGFGGGGGGGG<EEGGGGEGGGGFFGGGGGCGGGGGFFCFFFF?>2FCDCDGGGGFGF9=CGFCDEECGGGDDGGGF>A>,8,GEC+FCE8GFGD?F7GGFFFCEB=<8GGFGGGGGFCFGGFEE=,FGGGGGGGGGGGGGGGGFB=-FGGFGGGGGGGGE8GGGGGGGGGEEGGGGGGECGGCFFGGFFF8GDGGFGFGEGGGGFGGGGGFDGGCF<GGGGFA,@CA
@NM 88150
TAGGGAATCTTCGGCAATGGGGGCAACCCTGACCGAGCAACGCCGCGTGAGTGAAGAAGGTTTTCGGATCGTAAAGCTCTGTTGTAAGTCAAGAACGAGTGTGAGAGTGGAAAGTTCACACTGTGACGGTAGCTTACCAGAAAGGGACGGCTAACTACGTGCCAGCAGCCGCGGTAATACGTAGGTCCCGAGCGTTGTCCGGATTGATTGGGCGTAAAGCGAGCGCAGGCGGTTTGATAAGTCTGAAGTTAAAGGCTGTGGCTCAACCATAGTTCGCTTTGGAAACTGTCAAACTTGAGTGCAGAAGGGTAGAGTGGAATTCCATGTGTAGCGGTGAAATGCGTAGATATATGGAGGAACACCGGTGGCGAAAGCGGCTCTCTGGTCTGTAACTGACGCTGAGGCTCGAAAGCGTGGGGAGCGAACAGGATTAGATACCCT
+
FGGFFFFFGC@EFEDGGGGEG7FGGGGFECFFFFGGCFG<FGGGGGGGGGGGGFGGGGGGFGGGGDEE7FGGGGGGGGGGGGGFFGGGGGGGGGGGGGGGGGCCFGGGGCFGGGGGGFAFGCFGDFGGGGGGGGGGGGGGGCGGGCCC7@EGGGFGGG7:,**>DFGGFF@7FGGGD@FG>9:FF@FFFG>GEGGG>:3EEG#C:'@FFFGGGDCGGGGFC<;*8ECEEGE0'@CEC7C:<<9@CF3@FAFFEF@8@:<G#2<@GECGGGGG9BFFF:DFGF@?7DGGFGGDC,GGFDF;?,9=A,=EC,EEFGGGFAGGGF?,GGGEFDEEGGE9F7EEC?GGGGFE?FAGGGFGFEFF@GEGGGGGCDC,GGDGGGGGGGGGGGGFGEC,DFECCFGGFEGFAF7GGFCGGGFGEGFCFB,GFGFGGGGFGFGGCC?CC
@NM 283
TAGGGAATCTTCCACAATGGACGCAAGTCTGATGGAGCAACGCCGCGTGAGTGAAGAAGGTCTTCGGATCGTAAAACTCTGTTGTTAGAGAAGAACACGAGTGAGCGTAACTGTTCATTCGATGACGGTACCTAACCAGCAAGTCACGGCTAACTACGTGCCAGCAGCCGCGGTAATACGTAGGTGGCAAGCGTTGTCCGGATTTATTGGGCGTAAAGGGAACGCAGGCGGTCTTTTAAGTCTGATGGGAAAGCCTTCGGCTTAACCGGAGTAGTGCATTGGAAACTGGAAGACTTGAGTGCAGAAGAGGAGAGTGGAACTCCATGTGTAGCGGTGAAATGCGTAGATATATGGAAGAACACCAGTGGCGAAAGCGGCTCTCTGGTCTGTAACTGACGCTGAGGTTCGAAAGCGTGGGTAGCAAACAGGATTAGATACCCT
+
GEEFGGGGFGGGFFCFFGGGGGGGGGGFGFFGFFGGGFFGGGDCGE:CFE:CEEFCGCGEFGFFGGGFGGGGFGG,EFDF9E<,,:C,EAAFD,B4FFEFG7FGG,+4=F7ECGG9EF9<ECFFAF7:FF+DFGGGAFG<=FGFADGGGG?GGGGGGEG?FB?@FCGCFDG4CFCC538F;15FC9<ECGC;C/>=BF,<F?BFCA@>GEEEFFEF;FECC88ECEF?=F??/9D@CCG@::;F=,%*GF=)68EE&GGFFG:CC=C8A,F1<C7BADFC17E?EC,GF=GGFA?8CGGGGGGGGE<FEFE=9F,EEEB,E<,?@GGGFCC7GFGGGCBCGDFCGGGGGFF9GEAGFFE8CE68DGF@7FDB+FFEC,,,GGEFE9FFE9@C7GGGGGFGECFCCFFE@GGFFEGGGFEGGFDGGFFGFDGGEFCGC@C,C
@NM 284
TGAGGAATATTGGTCAATGGACGGGAGTCTGAACCAGCCAAGTAGCGTGAAGGATGACTGCCCTATGGGTTGTGAACTTCTTTTATACGGGAATAAAGTGGTCCACGTGTGGACTTTTGTATGTACCGTATGAATAAGGATCGGCTAACTCCGTGCCAGCAGCCGCGGTAATACGGAGGATCCGAGCGTTATCCGGATTTATTGGGTTTAAAGGGAGCGTAGGTGGACAGTTAAGTCAGTTGTGAAAGTTTGCGGCTCAACCGTAAAATTGCAGTTGATACTGGCTGTCTTGAGTACAGTAGAGGTGGGCGGAATTCGTGGTGTAGCGGTGAAATGCTTAGATATCACGAAGAACTCCGATTGCGAAGGCAGCTCACTGGACTGCAACTGACACTGATGCTCGAAAGTGTGGGTATCAAACAGGATTAGATACCCT
+
GFGGGFCFFGGGGGGGGGGGGGGGGGGGGGGGGGGGGGGGGGGGGGGGGGGGGGGGGGFGGGGGGGGGG<FFEEGDGGGFGFGGGGGGGGGGGGGGGGFGGEFGGGGDFFGDFFGGFGGGFGGGGGGGGGGGGGGGGGGFCFCEDGEGGGGF@FFGGGGGGFFFCC@@EGG6GFCFGGGCCGGG>GDGGGGGGGGGGGGFFGGGFGFFCFGGGFFFDDEGGGFGFCFGGGFGGGGCCFGGGGGGGGGGGGGGFFFFGF>FGCGGGGGGGGGFCGGGEAFFGFCCG8GGGGGGFGGGGGGFFGFGECGGGFGFGGGGFGFGGGGGEDGGGGFGGGGGFC,DGFGGGGGGCGGGGFGFGGGGGGGCFGGGGGF<CF@GGGGGGGGGGGGGGGGGGGGGGFC8FGGGGGGGGGGEFEFFGGGGGGGGGGGGGFCB@,CC
@NM 74378
TAGGGAATCTTCCACAATGGACGCAAGTCTGATGGAGCAACGCCGCGTGAGTGAAGAAGGTCTTCGGATCGTAAAACTCTGTTGTTAGAGAAGAACACGAGTGAGAGTAACTGTTCATTCGATGACGGTATCTAACCAGCAAGTCACGGCTAACTACGTGCCAGCAGCCGCGGTAATAAGTAGGTGGCAAGCGTTGTCCGGATTTATTGGGCGTAAAGGGAACGCAGGCGGTCTTTTAAGTCTGATGTGAAAGCCTTCGGCTTAACCGGAGTAGTGCATTGGAAACTGGAAGACTTGAGTGCAGAAGAGGAGAGTGGAACTCCATGTGTAGCGGTGAAATGCGTAGATATATGGAAGAACACCAGTGGCGAAAGCGGCTCTCTGGTCTGTAACTTACGCTGAGGTTCGAAAGCGTGGGTAGCAAACAGGATTAGATACCCT
+
FGGCDGGGGGGGGGFFGDFGGFDEGGFGF,CFDDCFGGCFE:FGGGGCEG7EFG9?FFFFEE<A9C,BFCEFGGGFAC<FF?EEGGGGGFFF<FGGGF@FECFCEGDCGF9FGFF<FFGD<B,5CFGGGGGFGGGGAAAB<8FFF9FGGGGGGGGDFGFG>FF>>:7FGGGFGGGCGG,F;DFFFCGGEGE>FGGGGGC/F78@<FGF=FGFFGGGFGGGGGFFECC7:?:8@9>FEFFGGCFGCFGFCFFFCFFFFGGFDF=FFEFG>F:D9<=?,,=<C,F?@GEFF,FFFE=<F@F9EDGFFF?DGFECEEEF?<E?,E<<<FF7B8CGFFF<F?DFGFFEFGFFFEC,C<@<C,CE-GGGGEFCC,,7C@@,C@ECECFC@E<<CFFCC8-CGGGFE<+FEF@GD;7GGGGFFFDGFFFFEGGFFEFAFFFEACCCC
@NM 286
TAGGGAATCTTCGGCAATGGGGGGAACCCTGACCGAGCAACGCCGCGTGAGTGAAGAAGGTTTTCGGATCGTAAAGCTCTGTTGTTAAGGAAGAACGAGTGTGAGAATGGAAAGTTCATACTGTGACGGTACTTAACCAGAAAGGGACGGCTAACTACGTGCCAGCAGCCGCGGTAATACGTAGGTCCCGAGCGTTGTCCGGAATTATTGGGCGTAAAGCGCGCGCAGGCGGATTGGTCAGTCTGTCTTAAAAGTTCGGGGCTTAACCCCGTGATGGGATGGAAACTGCCAATCTAGAGTATCGGAGAGGAAAGTGGAATTCCTAGTGTAGCGGTGAAATGCGTAGATATTAGGAAGAACACCAGTGGCGAAGGCGACTTTCTGGACGAAAACTGACGCTGAGGCGCGAAAGCCAGGGGAGCGAACAGGATTAGATACCCT
+
FGGFFFGFFFEGG@E7FFGGFGGGGGGGGGGGGGDCFGGGGGGCGFEFEFF>==FDFFGF>FFFGGEGDGGGGGGGGGFFBDAFCFGGGGGGCFFFGGGCG;FFGGGGGGGGGGCGGGGGGBCFCFCFG:=FFFCFC<FGGGFGGEG7:E>8C@FCGCE>:ECF<AEECFE:CG::E<@F@:<ACC<9FGGECG>>?C,<CCCEC<<C8EFGGF:CGFFCEEGEGGGCEGE:>FFCCFCGGFFE9FGGFCCFG@F@C8DCEGE<>CFECF?FD7DB<D;C>EF:9:<8FGFGGGGGCGGEEEE@=?E;?<FE9GFF5B,GGGF8CGFCF7EFFFGF<CGFBCACF9FGGF<CGGFEEFFFCGGGGF:EFFCGGFF9DGGGGFE@EEFC<,C6@EFCEGEEC,B7EFCFFC6,DFECGEGGGCDGGGGGGGGGGGDGCCCCC
@NM 89613
TGAGGAATATTGGTCAATGGACGAGAGTCTGAACCAGCCAAGTAGCGTGCAGGATGACGGCCCTATGGGTTGTAAACTGCTTTTATAAGGGAATAAAGTGAGTCTCGTGAGACTTTTTGCATGTACCTTATGAATAAGGACCGGCTAATTCCGTGCCAGCAGCCGCGGTAATACGGAAGGTCCGGGCGTTATCCGGATTTATTGGGTTTAAAGGGAGCGTAGGCCGGAGATTAAGCGTGTTGTGAAATGTAGACGCTCAACGTCTGCACTGCAGCGCGAACTGGTTTCCTTGAGTACGCACAAAGTGGGCGGAATTCGTGGTGTAGCGGTGAAATGCTTAGATATCACGAAGAACTCCGATTGCGAAGGCAGCTCACTGGAGCGCAACTGACGCTGAAGCTCGAAAGTGCGGGTATCGAACAGGATTAGATACCCT
+
GGCGGFGCFFGGGGFGGAGCGGGGGGGGGGGGGGGGGFFGGGGGGGGGGGGGGGGGGGGGEGGCGFCGGGFGGGAFGGGGGGGGGGGGDGGC=EFGGGGGGGGGFGGFGGGGGGGGGGGGACGGGGGGFAFGGGGGFFGGGGGGGFGFGGDFGGGGGGGGGGGGGGGGGGGF9FGGFGEDGGGGGGGGGGGGFEEGFDGGGGGGFGGFFCFGGFFCECGGGGGGEGGFGGGGGDFGDGGGGGFDFGGGGFGGGGGGGGGGGGGGEFFFDGGGGGGEEFFFGGFG=D,8GFEGGEFFGGGGFGGGGGGEGFFFEGEDGGGGGGGFGGGGGGGFGGGGGGGGGGGFFDEGGFFFFFF7FCFGGDGGGGEFDDGGGGFFGGGGGGGFGCGGGGGGGGEAC7GGGFGF?GGGGDGGGGGGGGGGGGGGGGGGGFFCCCCC
@NM 288
TGAGGCATATTGGTCAATGGACGGGAGTCTGAACCAGCCAAGTAGCGTGAAGGATGACTGCCCTATGGGTTGTAAACTTCTTTTATACGGGAATAAAGTGGTCCACGTGTGGATTTTTGTATGTACCGTATGAATAAGGATCGGCTAACTCCGTGCCAGCAGCCGCGGTAATACGGAGGATCCGAGCGTTATCCGGATTTATTGGGTTTAAAGGGAGAGTCGGTGGACAGTTAAGTCAGTTGTGAAAGTTTGCGGCTCAACCGTAAAATTGCAGTTGATACTGGCTGTCTTGAGTACAGGAGAGGTGGGCGGAATTCGCGGTGTCGGGGGGAAATGCTTAGAGAGCACGAAGAACTCCGATTGCGAAGGCAGCTCACTGGACTGCAACTGACACTGATGCTCGAAAGTGTGGGTATCAAACAGGATTAGATACCCT
+
FG9F8,FF@,@E@FFGGGGGG8FCFGGGGGGGGGGGGGGFFEFFGGGGEEFG8EFGGGGGFFGD@FGGGGGEFFGGECFFGGGGGGGGCGGCCEFGCCFCFEDFGCFF@F7F,:EEFGGGFFFGF<F+=?<<FFEFGGG9=E+FE?FGD9,A:FFEFFGGFGDDC7FCFFGFFF8CEFFGEGFGD9>;CFF:42=CEGD?GG9FEGFF(GGF=564C8CF%FFC::;C<?1CFF<98DFFG<9CF;0@C@<2CFDG:2C>E>C;<9FE?F3/7=7F8,8+9/7D8DCD9EEEAF;A,CE8F<CCB+7BC,9F?4+:77CFEF@4+++EF,GFGFAA@EFEFC:,6GGFDGF@<GC@BGF:CEBFGGGGGDGF<DCGDE@EC,99DGGFCFE,DE8GGF7C,@,GGGGGFFEEGGGFCFCFGGFFC,EFE<CCCCCC
@NM 289
TGAGGAATATTGGTCAATGGACGGGAGTCTGAACCAGCCAAGTAGCGTGAAGGATGACTGCCCTATGGGTTGTAAACTTCTTTTATACGGGAATAAAGTGGTCCACGTGTGGATTTTTGTATGTACCGTATGAATAAGGATCGGCTAACTCCGTGCCAGCAGCCGCGGTAATACGGAGGATCCGAGCGTTATCCGGATTTATTGGGTTTAAAGGGAGCGTAGGTGGACAGTTAAGTCAGTTGTGAAAGTTTGCGGCTCAACCGTAAAATTGCAGGTGATACTGGCTGTCTTGAGTACAGTAGAGGTGGGCGGAATTCGCGGTGTAGCGGTGAAATGCTTAGATATCACGAAGAACTCCGATTGCGAAGGCAGCTCACTGGACTGCAACTGACACTGATGCTCGAAAGTGTGGGTATCAAACAGGATTAGATACCCT
+
GGFGGDCFEGGGGGGGGGGGGGGGFGGGGGFGGGGGGGGGGGGGGGGGGGDGGFGFGFGGGGGGGGGFGGGGGGGGGGGGGGGGGGGGFGGGGGGGGGGGGFGGFGGGGFGDGGGGGGGGGGGGGGGGGGGFGGGGADE<<FGGDGGGG5GGE89CD<FFGFFFGD=GGGGGFGGGGGGCFGGGC@>CFC<FFGGGGGGGFFGDFFFGGGGGGGGGGGGGGG=FGGGGGGFFECDCDGGGGGGGF;FCCFFGFGGFFEFGGGGGGGGFFF:CF>#9F?FFFGGGFGFEF8GGGEECFGGGGGGGGGGFFFGGFEDDGFFGGGE>EGGGGGFCGFD<@F9EAAE@,GGGGGGGGDGEGGGFEGGGGGGGF8GGGGGGGGGGGGGGGFFCGGGGFGGGGGGGFB,GGGF7GFGGGGGFGGGGGGGGF9GFFFGCCCCC
@NM 85583
TAGGGAATATTGCACAATGGGGGAAACCCTGATGCAGCAACGCCGCGTGAGTGAAGAAGTATTTCGGTATGTAAAGCTCTGTCAGCAGGAAAGAACATGACGGTACCTGACTAAGAAGCCCCGGCTAACTACGTGCCAGCAGCCGCGGTAATACGTAGGGGGCAAGCGTTATGCGGATTTACTGGGGGTAAAGGGAACGTAGGCGGTTTTGCAAGGCTGAAGTGAAAGCCCGGGGCTTAACCCCGGGACTGCTTTGGAAACTGTAGGACTAGAGTGCAGGAGAGGTAAGTGGAATTCCTAGTGTAGCGGTGAAATGCGTAGATATTAGGAGGAACACCAGTGGCGAAGGCGGCTTACTGGACTGTAACGGACGTTGAGGCTCGAAAGCGTGGGGAGCAAACAGGATTAGATACCCT
+
C,CECCF86CCAFEGGGGGG@,66CF@6B,<<FG<ECFGGGCFGGDEEGGGFF<E9FFG96,CEFFG,66EBEFGAEFGG,CE,,5CE,+:EGGE,E,BE,+8+4=?@E,,CA?,:FE,A?4:44+<:,5BB::$BFGGGG1>:8+AAA-C>@FF/6CGF>89//6??4<18#E56.,?)2?<F<5+C@:GGACC;*E?**2)D::5,F,,D;=,+@@BFAFECCFCF>C+7CFFGF=C@@+3@,>,F<GFFB=GGFFFFGDF;=<EFC,9GGCFB=::8CGGGGGFEGGE??F,?EC,,GFC7GGGGGGFACECGGGGGGGGFFEBFDC,C,C8E@FDGEDGDEBB+GGFC,C@FGEFC@FFGGF<FCGF7AAGGGCEAGFFF;CGGGFGGF<EGFDEDGGGGEE9GF<FACCC-
@NM 70528
TGAGGAATATTGGTCAATGGACGTGAGTCTGAACCAGCCAAGTAGCGTGAAGGATGACTGCCCTATGGGTTGTAAACTGCTTTTATAGGGGGATAAATTGTTCCACGTGTGGCATCTTGCAGGTACCCTATGAATAACGACCGGCTAATTCCGTTCCAGCAGCCTCTGTAATACGGAAGGTCCAGGCGTTAACCGGATTTATTGGGTTTAAAGTGAGCGTAGGCCTTTTGGTAAGCGTGTTGTGAAATAGCGGGGCTCAACCTGGGAATTGCAGCGCGAACTGTCAGACTTGAGTGCGCAGGAAGTAGGGGGAATTCGTCGTGAAGCGGTGAAATGCGTAGATATGACGAAGAACTCCGATTGCGAAGGAAGCCTGCTGTAGCGCAACTGACGCTGAAGCTCGAAAGCGTGGGTATCGAACAGGATTAGATACCCT
+
F,C<@FFGGFF<EGFGFGGGF<@,8;BF9AF<EFG?E@D,,@@FGA@FBC,,:,,AFFGGFFFG86,,,CF:FEFFCCCFCCD=FEGG9C@7+4CDC,C,,55?FGEF<A+4=,,,CF9EB9<??AFF9,8C?8,A,,8?FCG@CEG@E;F,3,@:=EFF8>C,36,,@@F,,=FFE7**5,,8,,*3>F7*?C:*4**3@9F<@CGGGGGGG29,5#**C<3#<#:=A-F=>C<5C#<C@F9>F?:<#*7GFF:F:CF;@:E@<,,<,@8++3+8+F@B9DC,AFC85,=A+GFECD=E9A,GGFC>:,CBFE8++7C<FEB+7CGFF<FCGCC@B,A@C,FCD8:,,FEB,B=B7F8EC@B69<C::,C+<8:<,E@C+@+,CEC,EFB@D@FAGF@6,CF8CCCCB6EC+CC68,CCC,,FFEEAFEC6A,,@
@NM 54539
TAGGGAATCTTCCACAATGGACGCAAGTCTGATGGAGCAACGCCGCGTGAGTGAAGAAGGTCTTCGGATCGTAAAACTCTGTTGTTAGAGAAGAACACGAGTGAGAGTAAATGTTCATTCGATGACGGTATCTAACCAGCAAGTCACGGCTAACTACGTGCCAGCAGCCGCGGTAATACGTAGGTGGCAGGCGTTGTCCGGATTTATTGGGCGTAAAGGGAACGCAGGCGGTCTTTTAAGTCTGATGTGAAAGCCTTCGGCTTAACCGGAGTAGTGCATTTGAAACTGGAAGACTTGAGTGCAGAAGAGGAGAGTGGAACTCCAGGTGTAGCGGTGAAATGCGTAGATATATGGAAGAACACCAGTGGCGAAAGCGGCTCTCTGGTCTGTAACTGACGCTGAGGTTCGAAAGCGTGGGTAGCAAACAGGATTAGATACCCT
+
FCFGGFGGGGG9FGGGGGGCEFGGGGGCGGGGGGGGGGGGCFGGGGGGGC@CFGGGGGGFFFFGGGGCGEGEGG7C,,CEAFCEFGEG?EG<EGGGF<C@:+:CFD,FFF,C9FFA<BFFFGFFGGGCFGFGG9FFFFFGGGGF>EFGGEGGGGG9FGGGFGG7FG<FGGGGGGGGGGCF2FGGCGFEG<FGGGG59CFGGDCGGGGGGGGGGGFFFFCB;CGGGGGGEECC/E?FGGCFCCAFGFFCGFCGCFC8<BGGFF6GGE@DC#<=9?9FAGEF/GGGGGFFC,F<FGGGF=E955,9DGGDGF<:,FFAAEABEEDB,FGCCB+:CGGGDEGGGGGGGGGGGGAGGGFACDFDGGGGGGGGGCDC7DGGGEDFECGFE<FC<<CFDGGGGGGGFGE@F@GGGGGDGGGGGF9GGEAE9GGGGGFGGGFGCCCCC
@NM 92242
TAGGGAATCTTCCACAATGGACGCAAGTCTGATGGAGCAACGCCGCGTGAGTGAAGAAGGTCTTCGGATCGTAAAACTCTGTTGTTAGAGAAGAACACGAGTGAGAGTAACTGTTCATTCGATGACGGTATCTAACCAGCAAGTCACGGCTAACTACGTGCCAGCAGCCGCGGTAATACGTAGGTGGCAAGCGTTGTCCGGATTTATTGGGCGTAAAGGGAACGCAGGCGGTCTTTTAAGTCTGATGTGAAAGCCTTCGGCTTAACCGGAGTAGTGCATTGGAAACTGGAAGACTTGAGTGCAGAAGAGGAGAGTGGAACTCCATGTGTAGCGGTGAAATGCGTAGATATATGGAAGAACACCAGTGGCGAAAGCGGCTCTCTGGTCTGTAACTGACGCTGAGGTTCGAAAGCGTGGGTAGCATACAGGATTAGATACCCT
+
GGGGGGGGGGGFGGGGGGGGGGGGGGGGGGGGGGGGFGFGGGGGGGGGGCFGGGGGGG<EFGGGGGGGGGGGGGGGFGGGGFGCGGGFGGGGGGGGEGGGG@FGGFGGFAEFGFFGGFGGGGGGG9@FFFGGGGGGGGGGGFGGFGGGGGGGGGGGGGGGGGGGFGFGFGGGGGGGGGGGGGC:<GGGGGGGDFGGCBFGDGDFGGDGGGGGGGGGGGDEFFEGGGGG<:F@2GF@GGGGGFEFFFGGGGGGGGGGGGFECFGGGGGGE8FDGD9FDFGGGFAFFGFGFFEFFFF<8GGGGGGGGGGDGGFFEE?EGEEACCGFFGFGGGGGGGGFGGGGGGCFGGGGGGGGGGGGFEFCGGE8GGGGGGGFGGGGGGGGGGGGGGFFGFF<GGGGDFGGGGGFGGGGGGEEGDGGFFAFFEGGGGGGGCGFGFGGCCCCC
@NM 86973
TGGGGAATATTGCACAATGGGGGAAACCCTGATGCAGCAACGCCGCGTGAGTGAAGAAGTATTTCGGTATGTAAAGCTCTATCAGCAGGAAAGAAAATGACGGTACCTGACTAAGAAGCCCCAGCTAACTACGTGCCAGCAACCGCGGTAATACGTAGGGGGCAAGCGTTATCCGGATTTACTGGGTGTAAAGGGAGAGTAGACGGTTTTGCAAGTCTGAAGTGAAAGCCCGGGGCTTAACCCCGGGACTGCTTTGGAAACTGTAGAACTAGCGTGCAGGAGAGGTAAGTGGAATTCCTAGGGTAGCGGTGAAATGCGTAGATATTAGGAGGAACACCAGGGGCGAAGGCGGCTTACTGGACTGTAACTGACGTTGAGGGTCGAAAGCGTGGGGAGCAAACAGGATTAGATACCCT
+
@E,<@CFGG9FEFGGGF,,,CFCGCFFCF@,C<<EFFF@EFFCFGDEEEG7,6CFFBD,CDEGGGFG7FFFGGGGFGGGGC<EGGGGGGCGGG@FF@FGEAFGG7B9EF=,,?FFDFFGA<FCFGFGG?BBF7=,8FFCEG,=D++3<<CC<=CCF9F>CGDC>C58CFE=>GGG?;FFGGG#ECF:<FEFAFEB74#7?<,#?=CFCCF8DCFDC<23?<@,<EFFC37GFFECACD<C@>85BCCBEFF@=<9BGF@CFCF79A+A#F=>#F<A<DC,=F?/GEFE<ECAFBFF,FB:,8:GGGFF59GEF,EEGGFGGDAECGFD?DCF7D@FCF@@8,6,E7C6EEFGGFDFEC<EC<GEFC9@@FFFDFGGF@8,C7FGGECGGGGGGGFGFFFEECGGGGF9GCGCCCCC
@NM 295
TGGGGAATATTGCACAATGGGCGAAAGCCTGATGCAGCGACGCCGCGTGAGCGAAGAAGTATTTCGGTAGGTAAAGCTCTATCAGCAGGGAAGATAATGACGGTACCGGACTAAGAAGCCCCGGCTAAATACGTGCCAGCAGCCGCGGTAATACGTATGGTGCAAGCGTTATCCGGATTTACTGGGTGTAAAGGGAGCGCAGGCGGTGCGGCAAGTCTGATGTGAAAGCCCGGGGCTCAACCCCGGTACTGCATTGGAAACTGTCGTACTAGAGGGTCGGAGTGGTAAGCGGAAGTCCTAGTGTAGCGGTGAAATGCGTAGATATTAGGAGGAACACCAGTGGCGAAGGCGGCTTACTGGACGATAACTGACGCTGAGGCTCGAAAGCGTGGGGAGCAAACAGGATTAGATACCCT
+
FGG@FF:FAFGDGGGGGGGFGGGGGGFGGG?FGGGGGGEGGGGGGGGGGGGGGGEGGGGCEGGGGGG4,+9AFG9,9,9,,<5?,B,BF+B=+49F9,,8CCC:DG9+++3+:<,E,:8,=3@:E7C8,:;BB<.@#>8><DFGGCEC<:C<3,=,3<F,,$,?,?7@=<C:<9CECCCFFG@CC<+=FGF+<8ED**:FCGGGGGGE<FF;E;F=?GGGFDGGGGGGDGF7GGFG>>@FE@>F<>CD:GFE3C<9FFGFCAC%BC<FGGFFFC4E:EFA=A,GF@EGFEFEF:,GGFB,F9CEEGGGGGGGGGGF<GGGDGGCF9<FF??F@<FDEGGGGGGGGGGGGEGGEFFCGGFFEFF@GFF>GGGGGGGGGEDFGGGDGGFE:GGGGGGGGEDGGGGGGGGECCFC8CCC
@NM 91585
TGGGGAATATTGCACAATGGGGGAAACCCTGATGCAGCGACGCCGCGTGAGCGAAGAAGTATTTCGGTATGTAAAGCTCTATCAGCAGGGAAGAAAATGACGGTACCTGACTAAGAAGCCCCGGCTAACTACGTGCCAGCAGCCGCGGTAATACGTAGGGGGCAAGCGTTATCCGGATTTACTGGGTGTAAAGGGAGCGTAGACGGCTCTGCAAGTCTGGAGTGAAAACCCGGGGCTCAACCCTGGGACTGCTTTGGAAACTGTGGAGCTTGAGTACCGGAGGGGTAAGCGGAATTCCTAGTGTAGCGGTGAAATGCGTAGATATTAGGAGGAACACCAGTGGCGAAGGCGGCTTACTGGACTGTAACTGACGCTGAGGCTCGAAAGCGTGGGGAGCAAACAGGATTAGATACCCT
+
AFFGGGEFGGGGGGGGGGGGCGGGGGGGGGGGGFFGFGEGGGGGGEGGGGGFFCFFEGFGGGGGGGCFCGGGGGGGGGGGGGGGGGGGGGGGDFGFGGGGGECFGGFFGDGFGGGGG9FFFGEEGGGCFGGGGGDFGGGGGGGGGDGCFF>FFGFGFGGGGGGGGGGGFEGFGGGGGGD:9CGFFFCE>EC:CEGGGGGGGGEFCF8<C6CGGFGGGGGGGGGG=GGFGGGGGGFF<EFFFFGGGGGFEGGFGGGGGGGGGFEFGFDE9FFFGGGGGGGGGFEDGGGGGGGEFGGGFGF9GF:CDGGFFCCGGGGGGGGGGFEGGCGGGGGGGFFFGGGGGGGGGDGEDGGGGGGGGGGGGGGGFGGGGGGGGGGGFFCGGEAGGGDGGGGGGGGGGGGFGFGGGGGGGGFCCCCC
@NM 297
TGGGGAATATTGCACAATGGGCGCAAGCCTGATGCAGCGACGCCGCGTGAGGGATGGAGGCCTTCGGGTTGTAAACCTCTTTTATCGGGGAGCAAGCGAGAGTGAGTTTACCCGTTGAATAAGCACCGGCTAACTACGTGCCAGCAGCCGCGGTAATACGTAGGGGGCAAGCGTTATCCGGAATTATTGGGCGTAAAGGGCTCGTAGGCGGTTCGTCGCGTCCGGTGTGAAAGTCCATCGCGTAACGGTGGATCCGCGCCGGGTACGGGCGGGCTTGAGTGCGGTAGGGGAGACTGGAATTCCAGGTGTAACGGTGAAATGTGTAGATATCGGGAAGAACACCAATGGCGAGGGCAGGTCTCTGGGCCGTTACTGACGCTGAGGAGCGAAAGCGTGGGGAGCGAACAGGATTAGATACCCT
+
GFGGGGGGFGGGGGGGEGGGCGGEGGGGGGGGGGFGGG:FFGGGGGGGG,CFGGGGFGGG7-EGGFGCGCGGGFGFGGGGGGGGG9FCEGGGFFGFDFFEE:5:5BFFFGF9D>F@CEGG9<97@F@CECGCC@B;FFFGF@FBDFFC<C;AFC:<<3:F:?CGE(CEEFC9>F::E:FG<=FFFCFEGGGFGG8C:C8>#03?EGDE?CGC>5?AEG?GEEEGEFGGFFCFCCC99::C:#F<80:>88FA:CFFC78F@@+8GG>FFGEGG5GGG@EEFC:E<GF:GFGGGFGFCFFBA<,8CGGGF@4FGGFE,GGFFCGGFFFCFC,EGGGGGEGGGGFE:>GGGCFDDFF<F8F@GGGGF:GGGF<GGDGGGGGGGGGFBBGGGGEGF@FEGGFGGGGGGGGGGGGGGGGGCC@CC
@NM 298
TAGGGAATCTTCCACAATGGACGCAAGTCTGATGGAGCAACGCCGCGTGAGTGAAGAAGGTCTTCGGATCGTAAAACTCTGTTGTTAGAGAAGAACACGAGTGAGAGTAACTGTTCATTCGATGACGGTATCTAACCAGCAAGTCACGGCTAACTACGTGCCAGCAGCCGCGGTAATACGTAGGTGGCAAGCGTTGTCCGGATTTATTGGGCGTAAAGGGAACGCAGGCGGTTTGATAAGTCTGAAGTTAAAGGCTGTGGCTCAACCATAGTTCGCTTTGGAAACTGTCAAACTTGAGTGCAGAAGGGGAGAGTGGAATTCCATGTGTAGCGGTGAAATGCGTAGATATATGGAGGAACACCGGTGGCGAAAGCGGCTCTCTGGTCTGTAACTGACGCTGAGGCTCGAAAGCGTGGGGAGCGAACAGGATTAGATACCCT
+
GGGGGFGGGGGGGGGGGGDFGGGCGGGGGGGGGGFGGGGGGGGEGGGGGFGGGFGGGGGGGGGGGGGCFGGGGGGGGGGGGGGGGFGGGGGGGGGGGGGCFEFGGGGGGGGGGGGFGGGGG5EFGGGGGGGG<FCADEFAFGGG>GGGGGGGGGGGGGGGG>FGGGGGGGGGGGGG3FFFGGGGGGFFGGFFG>EGGGGGGGFGGGGGDGGGGGGFGGGGDGGGGGEGGGFEGGC@CFGGGGDFDGF*1GGFFDFGF8FGDC4GGE=5,:@9CCB@<FFCGCGG*CGGFGGGGGGGGGGFFGGGGG?GGAGFGGGF?GGGGFFFGCGGGGGGFGGF@@EC7FB,FFGGGFCCGFGGDGGGGEGF7GGGGGFCGGGGEE,C8GGGGGGGEEGGGGGGGGGFGGGFFGGGGGGGGGGGF<GGGGGGGGGGFAFGGGGCCCCC
@NM 299
TAGGGAATCTTCCACAATGGACGCAAGTCTGATGGAGCAACGCCGCGTGAGTGAAGAAGGTCTTCGGATCGTAAAACTCTGTTGTTAGAGAAGAACACGAGTGAGAGTAACTGTTCATTCGATGACGGTATCTAACCAGCAAGTCACGGCTAACTACGTGCCAGCAGCCGCGGTAATACGTAGGTGGCAAGCGTTGTCCGGATTTATTGGGCGTAAAGGGAACGCAGGCGGTTTGATAAGTCTGAAGTTAAAGGCTGTGGCTCAACCATAGTTCGCTTTGGAAACTGTCAAACTTGAGTGCAGAAGGGGAGAGTGGAATTCCATGTGTAGCGGTGAAATGCGTAGATATATGGAGGAACACCGGTGGCGAAAGCGGCTCTCTGGTCTGTAACTGACGCTGAGGCTCGAAAGCGTGGGGAGCGAACAGGATTAGATACCCT
+
GFGFGFGGGGGGGGGGGGGGGGGGGGGGGGGGGGGGFF<FFEGGGGGGGGGGGGGGGGGGGGGGGGGGGEGGCFCFFGGGGGGGGGGGFGGFFGGGGFEC7FGFGG?FFGGFD<CFGGGGGGGGGGDGGGGGGGGGAF<F>EGFGGGGGGGGGGGGGGGGGGGGGGGGGGGGGGGCE@FGGGG79GF<GGG>GGGDGGGEGGGCGGGGCFCFG@FCCFF>FCFGG5CG>GGF3GFCC@FGCFGGDCCFGGGEFFD8F@?EFFGFGGGGFF@FG999DFG1CGFC:DC9,FF<DGFGCEAC49FGGGGGFEFAFGGGEFGGD=F9GGGGGFDGGGGGGGEGGGFFDE<GEGGFGFGGGFF=CFGGGGGGGGFEC>GFF@FGGGGGCDGGGGGGGGGF8FFGGGGGGCFFGGFEFGEGGGGDGGGGGGGGFFGGGGGCCCCC
@NM 300
TAGGGAATCTTCCACAATGGACGCAAGTCTGATGGAGCAACGCCGCGTGAGTGAAGAAGGTCTTCGGATCGTAAAACTCTGTTGTTAGAGAAGAACACGAGTGAGAGTAACTGTTCATTCGATGACGGTATCTAACCAGCAAGTCACGGCTAACTACGGGCCAGCAGCCGTGGTAATACGTAGGTGGCAAGCGTTGTCCGGATTTATTGGGCGTAAAGGGAACGCAGGCGGTCTGTTAAGTCTGATGTGAAAGCCTTCGGCTTAACCGGAGTAGTGCATTGGAAACTGGCAGACGTGATTGCAGAAGAGGAGAGGGGAACTCCATGTGTAGCGGTGAAATGCGTAGATATATGGAAGAACACCAGTGGCGAAAGCGGCTCTCTGGTCTGTAACTGACGCTGAGGTTCGAAAGCGTGGGTAGCAAACAGGATTAGATACCCT
+
FGDEGGCC@@FGGCCGGGGGGGGGGEFF9,EFGGGGD8FGGGGGGGCGGGDGGGGGG8EFEFGGGGGFEED,C,CEF8FGGGGGGGFFGGGGGDGFGGEGDCFFGGGGGFFEDFGGD9,@FFGGGAC@F+>C<CCFGEDCGGG9?FGG@DE@F8>AA>#;GFFBFG?AEC>FGFGGF@EBDFCEDFGFCFF7;2=CEF,<C*GC@BFCFGFGGG:FFF<C;*GFF>EC5ECC,@/=??<C@?FC>;FEFFCCC>@<FFFGBCC?G+<CA=DACF3AD,;2,GGFFGFB9+EA,=,FA,,A,E,EB?,:F?<+E=,GGGFF<?:,,<9F>=7DGFGFCF:CGFCDFE:6,,<FFEGGGEGF@@FCG@@F@F?DGGDGGFCEC@8@F<ECFCGFF@,FGGGGDAFDDFCFFFFC@-GGCDDFF8DFCFGGGFCDEGGFCC8CB
@NM 301
TGAGGAATATTGGTCAATGGACGGGAGTCTGAACCAGCCAAGTAGCGTGAAGGATGACTGCCCTATGGGTTGTAAACTTCTTTTATACGGGAATAAAGTGGTCCACGTGTGGACTTTTGTATGTACCGTATGAATAAGGATCGGCTAACTCCGTGACAGCAGCCGCGGTACTAAGGAGGATCCGAGCGTTATCCGGATTTATTGGGTTTAAAGGGAGCGTAGGTGGACAGTTAAGTCAGTTGTGAAAGTTTGCGGCTCAACCGTAAAATTGCAGTTGATAGTGGCTGTCTTGAGTACAGTAGAGGTGGGCGGAATTCGTGGTGTAGCGGGGAAATGCTTAGATATCACGAAGGACTCCGATTGCGAAGGCAGCTCACTGGACTGCAACTGTCACTGATGCTCGAAAGTGTGGGTATCAAACAGGATTAGATGCCCT
+
FGGGGFFCFCFFGGGGGGGGGF>7FFEFFFGGGGCFG8FFGGEFFCFGGGGCGGGGGFAFGC9<CFGGGGGGGGDGGGGGGGGGGGGGGGGD>F@EFCFFCGGCCEGF8FFGCEFCEGGFA9FFFDAFFGGGGFGGGFGGGGGDG+@F@FF8BF=+>F9FFGFF@EFGCF79,,@:?FEF?FGGCCG*CFEGFCC8:F1<$,BFFFF;CCBEFF7:8BEGG@;FGFE@=@FFFFGCGG@3ACEFE<<@C@EF>C>8B88:+EAGGFFF<FEGFGFF@:B,#FFDFFA,:,,,,9FGGFC,9F=+B+:CC8FFEF@+4:,E=A@4B::CC,EDGGFC9@C,<,DFED:,,,FEACGECD,B+EC<C;CEFFFC6C<EC,CFFGGF<C;<CGGFCGFCCE@F<FEE<GCGGGGFGEE9FGFFF<A<;,,E@C,,@,6A
@NM 50728
TGAGGAATATTGGTAAATGGACGAGAGTCTGAACCAGCCAAGTAGCGTGAAGGATGACTGCCCTATGGGTTGTAAACTTCTTTTATACGGGAATAAAGTGGTCCACGTGTGGATTTTTGTATGTACCGTATGAATAAGGATCGGCTAACTCCGTGCCAGCAGCCGCGGTAATACGGAGGATCCGAGCGTTATCCGGATTTATTGGGTTTAAAGGGAGCGTAGGTGGACAGTTAAGTCAGTTGTGAAAGTTTGCGGCTCAACCGTAAAATTGCAGTTGATACTGGCTGTCTTGAGTACAGTATAGGTGGTCGGAATTCGTGGTGTAGCGGTGAAATGCTTAGATATCACGAAGAACTCCGATTGCGAAGGCAGCTCACTGGACTGCAACTGACACTGATGCTCGAAAGTGTGGGTATCAAACAGGATTAGATACCCT
+
F<AF,;C<F9FGGG9EFFA<FFGGD@FGE,CFGG8F@,DFGCEFCC:C7FF<CC9?E@FFG@F<ECEFFFE@CGGGGGGFEGDGCFGGGGGEDFD,CEGCGFG8EFCB,9=7,:FEFGGGGGFGGGGGGGGGGGCGGF9E,::FCFG8<EEB9FFEGF8>FFFFGGGG?D7FEGD7:CC@DD7FGGGGGG9:,C=7ACFCFFDFGFGGGGD>DGGAC7B:@CBB9FD,=7@FFGFCD6EFB@:E:AAFEFEEFD?C:CFC4@6,,,50<A97BCFA<<FE=EF?,FGGEFGGE?AEE@C,,,GGGFC++,F<=,F@,<7FFEC@>>GGFGFFGGFACGGGEEFGEE<GGDFEFF:@-GGFFCFC5E9C,,GGEE@FE9EFGFGGEFFFECCC,GFFFDEGGEFF<GGGGGGGGGGGFFCFDE@C,<@9C<<@C8@C
@NM 303
TGGGGAATATTGCACAATGGGGGAAACCCTGATGCAGCGAAGCCGCGTGAGCGAAGAAGTATTTCGGTATGTAAACTTCTATCAGCAAGGAAGAAAATGACGGTAATTGACTAAGAAGCCCCGGCTAAATACGTGCCAGCAGCCGCGGTAATACGTATGGGGCAAGCGTTATCCGGATTTACTGGGTGTAAAGGGAGCGTAGGCGGCATGGCAAGTCAGAAGTGAAAGCCTTGGGCTCAACCCCGGAATTGCTTTTGAAACTGTCAGTCTAGAGTGTCGGAGGGGTAAGCGTAATTCCTAGTGTAGCGGTGAAATGCGGAGATATGACGAAGAACTCCGATTGCGAAGGCAGCCTGCTGTAGCGCAACTGACGCTGAAGCTCGAAAGCGTGGGTATCGAACAGGATTAGATACCCT
+
CF,@FE,CC<FGDGGGGAF,@7CFEFC,,6CFAFE9E8C:+@7E:FGBC@6EFGG7FFC<CE<C<C=,CDG,??FA9C<AABEFGFGGGGGG@FGGGFD99C>:<+@FFGGGGGG?,E8,BCCE+++DFGG9>F@7FF<+,5@>):>3CF=G<#-'FFECDC?>>FD(+26@CFDCGG9B93<<?<?E'<7<<=:-CDEF7GF?7,6;CCFFD<F@@<D,@@<>CDCFD<>)F@>@GEFEF:CGFDFCB@,8CCFAFFE,<GGF=C<DC,<CF@ECF>+@+EF<EF>GFDEBGFEEB?8CGCCF@F?GF9GDFF=F@:,FC,ACC8,7E,FEFB@,GFF7GECGGE@C@C<CCGEC,<EF7EGFFFFGCEGGFCFGGGF@FGFFFGGGGGGGFFFF@@9EGGGGGGGFE<DCB<A@
@NM 76456
TGGGGAATATTGCACAATGGGGGAAACCCTGATGCAGCGACGCCGCGTGAGCGAAGAAGTATTTCGGTATGTAAGGCTCTATCAGCAGGGAAGAAGAATGACGGTACCTGAATAAGAAGCACCGGCTAAATACGTGCCAGCAGCCGCGGTAATACGTATGGGGCAAGCGTTATCCGGATTTACTGGGTGTAAAGGGAGTGCAGGCGGTGCGGGAAGTCTGATGTGAAAGACCGGGGCTCAACCCCGGCACTGCATTGGAAACTGTCGTACTAGAGTGTCGGAGGGGTAAGTGGAATTCCTAGTGTAGCGGTGAAATGCGTAGATATTAGGAGGAACACCAGTGGCGAAGGCGGCTTACTGGACTATAACTGACACTGAGGCTCGAAAGCGTGGGGAGCAAACAGGATTAGATACCCT
+
GGGGGCFGFFDGGGGGGGGGGGGGGGGCFGGGGGGGGGEGGGGGGGGGGCFFEEFFEGGG9FFGFGD8=BFAF<@-F@FFDGEDGGDGGGGFFA4A44,C9?FGEGEGC<F,,C<?F?A=FF<>:72C,>@FFF<DF7<AEGGGE>BFCAEC;2,<7C,C,#39FC<<A?<:<=CF8:<FFFF@CG<+C:CC?GEF4<#C::ECC:F?32/,#;?AC<C70,GGGFD@<':CGEE<@:;<++++CFDFFC=FEFGEFGFC?>@@++EEGGFFFFGFF@+@+F:FFFFEDDGFFFGGGFC,9GGGGGGGFFFCGGF@EDE<FFGDGGGFGFC9FCDFF@@GGEGGDGEGGGGGGFECDFE,CC6,AGFFGGGF<<GGGGGFFGGGGGGDGCFGGGGGGFGGFFEEBE,9GGGGCACCB
@NM 305
TGGGGAATATTGCACAATGGGGGAAACCCTGATGCAGCAACGCCGCGTGAGTGAAGAAGTATTTCGGTATGTAAAGCTCTATCAGCAGGAAAGAAAATGACGGTACCTGACTAAGAAGCCCCGGCTAACTACGCGCCAGCAGCCGCGGTAATACGTAGGGGGCAAGCGTTATCCGGATTTACTGGGTGTAAAGGGAGCGTAGACGGTTTTGCAAGTCTGAAGTGAAAGCCCGGGGCTTAACCCCGGGACTGCTTTGGAAACTGTAGAACTAGAGTGCAGGAGAGGTAAGTGGAATTCCTAGTGTAGCGGTAAAATGCGTAGATATTAGGAGGAACACCAGCGGCGAAGGCGGCTTTCTGGACTGTAACTGACACTGAGGCACGAAAGCGTGGGGAGCAAACAGGATTAGATACCCT
+
GGGGG7FFGGGGGGGGGGGGGGGGGGGGCFGGGGGGGGGFGGGGGGGGGGGGGGGFGGGGGGGGGGGCFGGGGGGGGGGGDFGGGGGGGGFGGGGGGGGGGGGGGGGGGFGGGGGGGGGGGGGGGGDGGG9FG@9EGGGGGGFFED@EGGGGGFGAGGGGGGGGDEFG@FGGGGGGGGGGGG7GFF=B9GGGGGGGGD:CFC>EGGGGG9>AFGGGFGGGGGGGFGGGE@DEGGGGGFGGGFGG@GGAEFCGEF?@GGGFGFC=FFGGFDGFCFFFGGGFFEFFDEFGFFFGFE,FF?FFFDGEGGGGGGGGGGGGGF9GFA9GF9GGFFGGGGGGGGGGEGGGGGGGGGGGGGF@FGGGGGGGGGFFGGGGGGFGGGGGGGGGGGGGGGGGFGGGGGGGGGGGGGGGGGGCCCCC
@NM 64682
TAGGGAATATTCGGCAATGGGGGCAACCCTGACCGAGCAACGCCGCGTGAGTGAAGAAGGTTTTCGGATCGTAAAGCTCTGTTGTAAGTCAAGAACGAGTGTGAGAGTGGAAAGTTCACACTGTGACGGTAGCTTACCAGAAAGGGACGGCTAACTAAGTGCCAGCAGCCGCGGTAATACGTAGGTCCCGAGCGTTGTCCGGATTTATTGGGCGTAAAGCGAGCGCAGGCGGTTTGATAAGTCTGAAGTTAAAGGCTGTGGCTCAAACATAGTTCGCTTTGGAAACTGTCAAACTTGAGTGCAGAAGGGGAGAGCGGAATTCCATGTGTAGCGGTGAAATGCGTAGATATATGGAGGAACACCGGTGGCGAAGGCGGCTCTCTGGTCTGTAACTGACGCTGAGGCTCGAAAGCGTGGGGAGCGAACAGGATTAGATACCCT
+
ACFDE?C,-CC@<E@@66;<FED:CCDCC@C<E,@FCFEE<FCCC7C+>CECFCEEEFECCC,,,8@C+4=EFFGC,AB<E,BFDDF<9,CFFGG8FGGED?BFGF@,CBDFGGEFFFFB=,:C><@FF:<F<,@C,,@>@@DFGGFFF7::@CFGG,D,@A:CEGGA8FF=FEFEE9C:;FC<<?:CFEEG;F#122<<?<CF8;<F<<C/CE>/;;<C>?EGCCC?EFDEGF@2:GEFF7<AFFGGFEEFFGGGDCF<BBF@>7,@FFFGDF5:>=BCC@CGGF<BFA;C<<AEFDD;AF9CCEEEFEA6+7EF9GFGFG?GGGF@F7GFF<C,GGEGFDCF4<,E<FGGFFFEB,,:6>+FBB,8,FC8+EF8FEFCDC?GFGGF@FC<,F:BCE<EE,GGFGED@@,F@GGDFGF@GFFF9GGGGGGFFFEE@<CCC
@NM 307
TAGGGAATCTTCCACAATGGACGCAAGTCTGATGGAGCAACGCCGCGTGAGTGAAGAAGGTCTTCGGATCGTAAAACTCTGTTGTTAGAGAAGAACACGAGTGAGAGTAACTGTTCATTCGATGACGGTATCTAACCAGCAAGTCACGGCTAACTACGTGCCAGCAGCCGCGGTAATACGTAGGTGGCAAGCGTTGTCCGGATTTATTGGGCGTAAAGGGAACGCAGGCGGTCTTTTAAGTCTGATGTGAAAGCCTTCGGCTTAACCGGAGTAGTGCATTGGAAACTGGAAGACTTGAGTGCAGAAGAGGAGAGTGGAACTCCATGTGTAGCGGTGAAATGCGTAGATATATGGAAGAACACCAGTGGCGAAAGCGGCTCTCTGGTCTGTAACTGACGCTGAGGTTCGAAAGCGTGGGTAGCAAACAGGATTAGATACCCT
+
GAFGGFGGGGFFFGGFGG9FGGGGGGGEGGGGGGGGGGGGGGGGGGGGGGGGGGGFGGFGGGGGGGGGGGGGGGGGGGGGGFDGGGGGGGGGG8FFGGG+@?DFFCFGGGGGGFGGGGGGGGGGGGG7FGFFGGGGGGGGGGGGGFGDGE?GFCECGG@GGFGGGGCFGGGGGFFGFGFGGGGGGGGFGGGGGGGGGGGGGGGGGGGGGGGGGGGGFFGGGGFGG>GGGGGGGGCGGGCGGGGGCCEGGGFFGGCCC@FGGDGFFGFCDEFAFGGGGGGGDGEGGGGGGGFFB=,DGGFDFCGGGGGGGGCGGGGFDEFGGGGGFDGGGGGEGGGGGGGGGGGGGGGCGGGGFEFGGFECAGGF@,EGGGGGEGF@GFFECGGGFFDGFCGFEF7FFFFGDGGGFFCGGEGFGGGGGGGGGGGGGGGFFB9GGFGGCCCC<
@NM 308
TAGGGAATCTTCGGCAATGGGGGCAACCCTGACCGAGCAACGCCGCGTGAGTGAAGAAGGTTTTCGGATCGTAAAGCTCTGTTGTAAGTCAAGAACGAGTGTGAGAGTGGAAAGTTCACACTGTGACGGTAGCTTACCAGAAAGGGACGGCTAACTACGTGCCAGCAGCCGCGGTAATACGTAGGTCCCGAGCGTTGTCCGGATTTATTGGGCGTAAAGCGAGCGCAGGAGGTTTGATAAGTCTGAAGTTGAAGGCTGGGGCTCAACCATAGTTCGCTTTGGAAACTGTCAAACTTGAGTGCAGAAGGGGAGAGTGGAATTCCATGTGTAGCGGTGAAATGCGTAGATATATGGAGGAACACCGGTGGCGAAAGCGGCTCTCTGGTCTGTAACTGACGCTGAGGCTCGAAAGCGTGGGGAGCGAACAGGATTAGATACCCT
+
GGAEE,CFEFFGGCGGGGGEGGGGGFGGGGFFFFGGGGGFGDFGGGGGGEGGAFG9FFGGFFGFGCEGGGGGGGG@EGGGGGGGGGGGGGGGDCC<C+@FDFFFF?FFFDCGGFGFCF9CGGGFGCGEDEGGGGFGGFGCFFDFC:<FECGGGFGGGFGEGFGGGGGGFFG:FE*:36<<CCGGE:)>FGGG*GC8C<3:C.8<;EFFFGF>CECGGCFD55CC88?E<,<>:FFF@5?32<:E<CF@'FGG?EFGG>#FFAFFFDFFGGFGC8CFD9EFF9:GGGFED9GFEDECFDFGGFGFFDGGFB,F?F<FGGF,FGDFFGGGEGGFCFAGFCGEGFFGGGGFAC,FFDFFGFFGGFECGEDF>GFF@FDGGGGFGGG@GGGFC,FEF7GGFCGFFGGGGGGFFCFGGEGGGGGGGGGGGGGGGF9GGGGGCCCCC
@NM 309
TGAGGAATATTGGTCAATGGACGAGAGTCTGAACCAGCCAAGTAGCGTGAAGGATGACTGCCCTATGGGTTGTAAACTTCTTTTATACGGGAATAAAGTGGTCCACGTGTGGATTTTTGTATGTACCGTATGAATAAGGATCGGCTAACTCCGTGCCAGCAGCCGCGGTAATACGGAGGATCCGAGCGTTATCCGGATTTATTGGGTTTAAAGGGAGCGTAGGTGGACAGTTAAGTCAGTTGTGAAAGTTTGCGGCTCAACCGTAAAATTGCAGTTGATACTGGCTGTCTTGAGTACAGTAGAGGTGGGCGGAATTCGTGGTGTAGCGGTGAAATGCTTAGATATCACGAAGAACTCCGATTGCGAAGGCAGCTTGCTGGACTGTAACTGACGCTGATGCTCGAAAGTGTGGGTATCAAACAGGATTAGATACCCT
+
GGGGGGGGGGGGGGGGGGGGGGGGGGGGGGGGGGGGGGGGGGGGGGGGGGDGGGGGGGGGFGGFFGGGGGGGGGGGFGGGGGGGGGGGGGGGGGGGGGGGGFGG9FGGGGCGGGGGGGGGFGGGGGGGGGGGGGGGGGGGDFGGDGCFCFGGG7GGGGGGFGGGGGGGGGGFCFGFGFGCEEGGEGGGGGGGGGGGGGGGGGGGGGGFCFGGGGGFEEGGGGFGGGGFGGGGCGFFGG?0GGGGGGGFGFDGGGGGFFFFGGGFGFGGAGGGGGGFEFGEFGGGE:EGF<GGGFFFGGGGGGFGGGGGGGGGFGGGGGGGGFGGGGGGFGGGGGGGGDGGGGGF@FGGGGGGGGGGGGGGGGGGGGGGGGGGFE?GFGGGGGGGGGGGGGGGGGGGGGGGFGGGGGEGGGGGGFGGGGGGGGGGGGGGGGGCCCCC
@NM 65074
TGAGGAATATTGGTCAATGGACGGGAGTCTGAACCAGCCAAGTAGCGTGAAGGATGACTGCCCTATGGGTTGTACACTTCTTTTATACGGGAATTAAGTGGTCCACGTGTGGATTGTTGTATGTACCGCATGAATAAGGATCGTCTAACTCCGTGCCAGCAGCCGCGGTAATACGGAGTATCCGAGCGTTATCCGGATTTATTGGGTTTAAAGGGAGCGTATGTGGACAGTTAAGTCAGTTGTGAAAGTTTGCGGCTCAACCGTAAAATTGCAGTTGATACTGGGTGTCTTGCGTACAGTAGAGGCCGGCGGAATGCGTGGTGTAGCGGTGAAATGCTTAGAGATCACGAAGAACTCCGATTGCGAAGGCAGCGTGCTGGACTGTAACTGACGCTGATGCTCGAAAGTGTGGGTATCAAACAGGATTAGATACCCT
+
6C9FC,EFGGF9,,C,CFC,CFC++@FFDEFF,C8EGGD,<EE@6FEGGG@FEEGGGGGG,6,CECD,:9,+8C66?F99CAFFCAFE@FG74,,C,C,ABEFCFCBFGGGGGFG8?E89@A,5A,<?++=CE?EFFEC,:,7*<4FDA,===35EFEG=,@D8C::F62;@@F@.@:#6#.:GGFCEG@*><-C6<<3<9#,F:81<=,:GFFF4CCGE?#CC<;B<E5<8CB@:>=FFFFB>@3B>3@B<GFGGGGFFG:C>CFFCGC><9=9D@,EFFCFC5DFD6++++B5,GFGF8ECF@++BB,F@?=@+7CFBBC+DGEGFE9GGGGEE,FF;CA,A<69@CGFD@B+@87,B@>GGFE<FFCB+6,ECFFEEE<CGFFEGGFFCGFFFCEEE@,<@AGFFFFFFCFF,FGGFCEEGFGFGFECCCCCC
@NM 50257
TGGGGAATATTGCACAATGGGGGAAACCCTGATGCAGCAACGCCGCGTGAGTGAAGAAGTATTTCGGTATGTAAAGCTCTATCAGCAGGAAAGAAAATGACGGTACCTGACTAAGAAGCCCCGGCTAACTACGTGCCGGCAGCCGCGGTAATACTTAGGGGGCAAGCGTTATCCGGATTTACTGGGTTTAAAGGGAGCGTAGGTGGACAGTTAAGTCAGTTGTGAAAGTTTGCGGCTCAACCGTAAAATTGCAGTTGATACTGGCTGTCTTGAGTACAGTAGAGGTGGGCGGAATTCGTGGTGTAGCGGTGAAATGCTTAGATATCACGAAGAACTCCGATTGCGAAGGCAGCTCACTGGACTGCAACTGACACTGATGCTCGAAAGTGTGGGTATCAAACAGGATTAGATACCCT
+
EFGCE@CGGGGDGGGFF9FFGDEGGGGGGGGGGGEGGGGGG7:FGDCG7FGGFFGGGFG,9,C?FGGDCCEFFDEFGGFGGGFFGGGGGGGGGGGFGGGGGC:F7CGCGFGG?FE9BEEFFG@FGGEF8FF<+B8BD=+@F7FGG=GGGGECFC#?FFGGG77BFFG:?F*FFGG5CC+?@,#EGFFD;F3?CCCFECFGGF5CFG@C@:9DFGF7E8<7F@1CFC6CGGGECBCC5CEFEDGFEAF?E:F?GFE1FCF@FGEF;CGE?8FFCF:F<9GDF8GECGFCEFEAFD@7GFDCFGEGGGGGGEGGGGGFF,GE@;9FF7F7FFFGFF7FDGGGFCFFFFGGGGGGGGGGGGGGGGGCFFGGGGFDGGGGGEGFGFAFCFF7GGGGGGGGGGGGFGFFFFFGGGGCCCCC
@NM 312
TGGGGAATATTGCACAATGGGGGAAACCCTGATGCAGCGACGCAGCGTGAGCGAAGAAGTATTTCGGTATGTAAAGCTCTATCAGCAGGGAAGAAGAATGACGGTACCTGACTAAGAAGCACCGGCTAAATACGTGCCAGCAGCCGCGGTAATACGTATGGTGCAAGCGTTATCCGGATTTACTGGGGGTAAAGGGAGCGCAGGCGGTACGGCAAGTCTGATGTGAAATCCCGGGGCTCAACCCCGGTACTGCATTGGAAACTGTCGGACGAGAGTGTCGGAGGGGTAAGTGGAATTCCTAGTGTAGCGGTGAAATGCGTAGATATTAGGAGGAACACCAGTGGCGAAGGCGGCTTACTGGACGATTACTGACGCTGAGGCTCGAAAGCGTGGGGAGCAAACAGGATTAGATACCCT
+
CFFGGGDFGGGFFFGGGGF<FCEGGGG<FGGGGGGGGGGGGGG+@7@BFB@FC+@FFCFGFGG<CEEFFGGGEFFECF8EFGGFA,CEFGGGGGGGFFGGGGG+CF?9FAFFF9EFGGGFGGFC=FEEFGG,><E=G99@=G@FEE>FG<:@DFF?><>DA@D>GGGG>:=<,/;F8<*=:.:7EC@-<4CC8?FGGCFFC:#=,@7E::CFGGGFFB<F@C@CFEGFCDDCC>CCE<GFEGGG+,FAFDE,FGFAAFGFFGGF(C@>B7#9=:G;@?ECFFDF8AEFE9<9GGFFFGF<AC?>CEGGGFEEGDGGGCFGFCGGGGFFFCGGGFEGGGGGGEGGGGGGGGGGFGGGGFGEGGFFCC,GGGGEGGGGGGFCGFGFGGGGGGGFCGGGGGGGFGGFGFCGGGCGCCCCC
@NM 313
TGAGGAATATTGGTCAATGGACGGGAGTCTGAACCAGCCAAGTAGCGTGAAGGATGACTGCCCTATGGGTTGTAAACTTCTTTTATACGGGAATAAAGTGGTCCACGTGTGGATTTTTGTATGTACCGTATGAATAAGGATCGGCTAACTCCGTGCCAGCAGCCGCGGTAATACGGAGGATCCGAGCGTTATCCGGATTTATTGGGTTTAAAGGGAGCGTAGGTGGACAGTTAAGTCAGTTGTGAAAGTTTGCGGCTCAACCGTAAAATTGCAGTTGATACTGACTGTCTTGAGTACAGGAGAGGCGGGCGGAATTCGTGGTGTAGCGGTGAAATGCTTAGATATCACGAAGAACTCCGATTGCGAAGGCAGCTCACTGGACTACAACTGACACTGATGCTCGAAAGTGTGGGTATCAAACAGGATTAGATACCCT
+
GGGFGGGGCFGGGGGGGFFG?EF+CEDGGGGGGEGDGFCFGGGGFG7FCGGF,CFFF,FEEFFGGGF8FG=FCFGGGCFGGG9FFF9FGGGEEGGEGAFGGECF9<B=,EEGGD9FCF>D9FGGGFC+?FFFF@FFE,EFFFEGEGGCGG,=BA++@DGCFFC2#@/AFGGGDDGE+5=<D?@A>:F7,FDFG;C878FG9@@F@<DCB?AE9BEAE7C>CFFEB@:8EFGGGGEFG7FGGFGGC@>C?9-C@GECE:C<CC,,A?9E>GF@ADFF@<FEDF:,,,E?,,FF8F;??@@,,GF:CC7::<EF<<:>?:,?GGGFC:FCGFFE9EF@EC9FFAGFE,GFGGGGGGGGGFFC@CGEGFFEC8EGDEAE8FFE<AEC<EFA9GGCEGFE@7@C6,FFAGGGFEC,AFF,EGGCGGGGGGGGGGGCCCCC
@NM 78737
TGGGGAATATTGCACAATGGGGGAAACCCTGATGCAGCGACGCCGCGTGAGCGAAGAAGTATTTCGGTATGTAAAGCTCTATCAGCAGGGAAGAAAATGACGGTACCTGACTAAGAAGCACCGGCTAAATACGTGCCAGCAGCCGCGGTAATGCGTATGGTGCAAGCGTTATCCGGATTTACTGGGTGTAAAGGGTGCGTAGGTGGCAAGGCAAGTCTGAAGTGAAAATCCGGGGCTCAACCCCGGAACTGCTTTGGAAACTGTTTAGCTGGAGTACAGGAGAGGTAAGTGGAATTCCTAGTGTAGCGGTGAAATGCGTAGATATTAGGAGGAACACCAGTGGCGAAGGCGACTTACTGGACTGCTACTGACACTGAGGCACGAAAGCGTGGGGAGCAAACAGGATTAGATACCCT
+
GGGGGEGGGGGGGGGGGGGGGGGGGGGGGGGGGGGGC@EGGGGGGGGGGDGGGFGFCFGGGGGGGGGGFDGGGGGGGGGGFAFGGGGGGGGGGDGGGGGGGDEEDGGGGGGGGGGGFGGGGGGGGGGGG?GGGFF?DFFGGGGDGGGGGCE?DFGFFDGGB9FFGGDF<FEFGGGECCEDFGGGGGGGGGGGEEGGGFFF>FFAFFCGGFGGGGFEFGGGEFFFGGGGGGGGGFE@8GGFF7GGGGGGGGGGGGGGFGGGG>FDGGFFCEAGDGCGGGGGFGGGGGGGGGFFFCFGFCGFGGGDGGGFGGGCGGGGGGGFEFGFE9GGE<FGGGGFGGGGGGGGGGGGGGFFEAGGGGGECFGGFFGFGGFFEGGGFGGGEDGGGGGGGGGFFFFGGGGFFGGGGGGGFFFC<C9C
@NM 315
TGAGGAATATTGGTCAATGGACGGGAGTCTGAACCAGCCAAGTAGCGTGAAGGATGACTGCCCTATGGGTTGTAAACTTCTTTTATACGGGAATAAAGTGGTCCACGTGTGGATTTTTGTATGTACCGTATGAATAAGGATCGGCTAACTCCGTGCCAGCAGCCGCGGTAATACGGAGGATCCGAGCGTTATCCGGATTTATTGGGTTTAAAGGGAGCGTAGGTGGACAGTTAAGTCAGTTGTGAAAGTTTGCGGCTCAACCGTAAAATTGCAGTTGATACTGACTGTCTTGAGTACAGTAGAGGCGGGCGGAATTCGTGGTGTAGCGGTGAAATGCTTAGATATCACGAAGAACTCCGATTGCGAAGGCAGCTCACTGGACTACAACTGACACTGATGCTCGAAAGTGTGGGTATCAAACAGGATTAGATACCCT
+
GGGGGGGGFGGGGGGGGGGGGGGGGGGGGGGGGGFGGGGGGGG9F9CGGGGGGGGGGFFGGGGGGGGGFGGGGGFGGGGGFFGGDFGGGGGGGFGGFFEGGGGFFFEDGEFEDEFEFGGGGGGGGGAFGGGGDFGGGGFGGEEGGGCFGFEDG7?=@FGGGGGGEGE?DGFGGGDGGFGGCFCGGG9GGEEGGF>BCCFGGGFGGGGG<FFGGCFC<GGEE@C<CFGFGGGGGGGF@GGGFFGDF>CGGFCDGFFFCGGGFEEFGGGGFGG>FGFDFEFGFCFCGGGFGGFFGGFAGGGECFFF::C+GGFFGGECGGGGGFFCGECGGGGFFGGFFFDFFGEGFGGGFGGGGGDGGGGFCGGGGGGGGGGGEC<EGGGGGGGGFAFFGGGGGGGGGGGEGFGFFGGGGGGGGGGGGGGGFGGGGGGGGGGCCCCC
@NM 86807
TAGGGAATCTTCCACAATGGACGCAAGTCTGATGGAGCAACGCCGCGTGAGTGAAGAAGGTCCTCGGATCGTAAAACTCTGTTGTTAGAGAAGAACACGAGTGAGAGTAACTGTTCATTCGATGACGGTATCTAACCAGCAAGTCACGGCTAACTACGTGCCAGCAGCCGCGGTAATACGTAGGTGGCAAGCGTTGTCCGGATTTATTGGGCGTAAAGGGAACGCAGGCGGTCTTTTAAGGCTGATGTGAAAGCCTTCGGCTTAACCGGAGTAGTGCATTGGAAACTGGAAGACTTGAGTGCAGAAGAGGAGAGTGGAACTCCATGTGTAGCGGTGAAATGCGTAGATATATGGAAGAACGCCAGTGGCGAAAGCGGCTCTCTGGTCTGTAACTGACGCTGAGGTTCGAAAGCGTGGGTAGCAAACAGGATTAGATACCCT
+
CEFCFFGGG9<<EFFGEEDDGGGFFGGFF9EGGFFGGGGGGGGDFGGGDCFCFGGGGFGFGGGGGGDFF+?F8FFGGFCFDGGGGFADGGGG@C@FGGDCDFGFGGGGGGGGGFB<FEEGGGGGDFGCCFFDFFFGGGGFGGFFCFFGGGEGD,>9DFC<EFGF-DAFG8@FGCGCCFGEFFFCFF7FEGGGFEEEEFDFGED@FCFGECGEFCGCDFCC7AFCEDE:5F@*/C@FEE1;#?EGF7FFEF9FF8CEGGE?>FFDCCCCFDF>0DGGGFFF=D7:FE9FE5,9DEDA4=FEAA;GGGFGGGGGGFCEE@EDGGGGE<C++DGEGGGGFEDGGGGGFF9AACCDEAFCC:B:-GDGGF7EGGGC@B7GFBC<8GCFDDDFGEF<GEF@FFGGFFGGGCEFDCGGGGGGGGGGFGGFC9AGGGFFECEE@8CCC
@NM 317
TGAGGAATATTGGTCAATGGACGGGAGTCTGAACCAGCCAAGTAGCGTGAAGGATGACTGCCCTATGGGTTGTAAACTTCTTTTATACGGGAATCAAGTGGTCCACGTGTGGATTTTTGTATGTACCGTATGAATAAGGATCGGCTAACTCCGTGCCAGCAGCCGCGGTAATACGGAGGATCCGAGCGTTATCCGGATTTATTGGGTTGAAAGGGAGCGTAGGTGGACAGTTAAGTCAGTTGTGAAAGTTTGCGGCTCAACCGTAAAATTGCAGTTGATACTGACTGTCTTGAGTACAGTAGAGGCGGGCGGAATTCGTGGTGTAGCGGTGAAATGCTTAGATATCACGAAGAACTCCGATTGCGAAGGCAGCTCACTGGACTACAACTGACACTGATGCTCGAAAGTGTGGGTATCAAACAGGATTAGATACCCT
+
GGGFGEGGGGGGGFFGGGGCGDGGG@FFFGGGGGGGGGGGGGGFGFGGGGFFGAFFGGGGGGGGCFGGGGDCCCEGGFGFGFGFCFGFG>CC@E,C<FFGG,=<AFEF@EFDE,5,CFFGGFGGGAEE++BDFFGFGFF<FDGFDFCGGGGG>:B:<DD+3FCGGGG7F<2EFGGGE0F<DFDFEEGGGGGGFFGGCEF9CF+EFFGG/,<BFEF6=CEE?GFFFEEE6EAFFACFE@FFAFFEF<DFCCFGGFF8DEGFCGGFD9AE.F<GF@CFFFGGGFFFFFE,GGGGFDE<FEEDFEF=CFECGGGGGGFCFFDB,<@7@@CDGGGFGGGGGGCDFFEEGFGGGFA<GGGGGGGGGFC@GFCGGGGGGGGGGFGFFAA<GGEGGFEFC,GGGGDFFGGFGCEEDGGGGGFCCFGGGFGEE9AFF8GCCCCC
@NM 318
TGGGGAATATTGCACAATGGGGGAAACCCTGATGCAGCGACGCCGCGTGAGTGATGAAGTATTTCGGTATGTAAAGCTCTATCAGCAGGGAAGAAGAATGACGGTACCTGACTAAGAAGCACCGGCTAAATACGTGCCAGCAGCCGCGGTAATACGTATGGTGCAAGCGTTATCCGGATTTACGGGGTGTAAAGGGAGCGCAGGCGGTACGGCAAGTCTGATGTGAAATCCCGGGGCTCAACCCCGGTAATGCATTGGAAACTGTCGGACTAGGGTGTCGGAGGGGTAAGTGGAACTCCATGTGTAGCGGTGAAATGCGTAGATATATGGAAGAACACCAGTGGCGAAAGCGGCTCTCTGGTCTGTAACTGACGCTGAGGTTCGAGAGCGTGGGTAGCAAGCAGGATTAGATACCCT
+
EFCFFDEFGGGGGGGGGFFGGDGEGGF,BEDGGGFFFGFGGG+FGEGGGGGGFGGAF,9EFFGFDFGGGG8@E,FBB,9C?BFCF,FFFEFGEFGGG,EFEFE++=FFEFCFFD=F<BF,BAFG+@@3B9FFFFF8FCGFGFF,@@*5*>BCFGGFDFFCCCFC,;<8<<;1::>C8<FEC7?>GF9+=:A:#:ECBECFEGEGEF<?**C;C;?@2<7FCCFEGGG+<C?BCF8E=CEF:>;E?8=DC#E<D=8:,D:19@@>FF5A6EB<@+CF>+EC7<D?EAA,FE<?FAFFFB,E9FFFC48,CGGGFF@FFA9FFE,,<F?E<,<FGGGGFFGFB@,GFFGGCF:?F@C6,FGGFFGGGGFFEGGGGFFGGFGFEEGF@DFC@C-GGGFAF?FF8FCAFFFGGGGFCCCCC
@NM 319
TGAGGAATATTGGTCAATGGACGAGAGTCTGAACCAGCCAAGTAGCGTGAAGGATGACTGCCCTATGGGTTGTAAACTTCTTTTATATGGGAATAAAGTGAGCCACGTGTGGCTTGTTGTATGTACCGTATGAATAAGGATCGGCTAACTCCGTGCCAGCAGCCGCGGTAATACGGAGGATCCGAGCGTTATCCGGATTTATTGGGTTTAAAGGGAGCGTAGGTGGACAGTTAAGTCAGTTGTGAAAGTTTGCGGCTCAACCGTAAAATTGCAGTTGATACTGGCTGTCTTGAGTGCAGTAGAGGTGGGCGGAATTCGTGGTGTAGCGGTGAAATGCTTTGATATCACGAAGAACTCCGATTGCGAAGGCAGCTCACTGGACTGCAACTGACACTGATGCTCGAAAGTGTGGGTATCAAACAGGATTAGATACCCT
+
GFFGGGGGGGGFF@FGGGGGGGGDEEGGGGGGF8DFBEFFFFFCGGGGGGGGGGGGFDEGGFFFGGFDGEFGGGGGGGGGFGGGFGGGGGGG8,EFFGGGF9FC8EFGGGGG<FG7B??FFFCBDBCGGGGFGA9<BFF9,EECF>:EEF5F:@CEGCGFFGFCEEGDGF>FB<DBEAFC8AA>GGEFFGDGGGGB;E@CFGGFGC<DED?FFGGCCEGCGGD2@>5AE9>EE8A<CCF@GCCGAC<F=8GF7GDFFEFFDCE9GGFEBFGE9GFFC5AGGGGG<FGGGGGF9?9,FDGGF@F7F:@7GGGFCF+@B,?8FEGF7CGGGGGGGGGF<@9AGFEGF<B,GGGGGGFDGFC:C:GGGGGGFGFGGEE,GF@FEFGGFFFFGGGFDGGFC:EGFGFE,E:GEGGGGGFGGGGGFCGGGGCGGGGCCCCC
@NM 320
TAGGGAATCTTCGGCAATGGGGGCAACCCTGACCGAGCAACGCCGCGTGAGTGAAGAAGGTTTTCGGATCGTAAAGCTCTGTTGTAAGTCAGGAACGAGTGTGAGAGTGGAAAGTTCATACTGTGACGGTAGCTTACCAGAAAGGGACGGCTAACTACGTGCCAGCAGCCGCGGTAATACGTAGGTCCCGAGCGTTGTCCGGATTTATTGGGCGTAAAGCGCGTCTAGGTGGTTATGTAAGTCTGATGTGAAAATGCAGGGCTCGACTCTGTATTGCGTTGGAAACTGTGTAACTAGAGTACTGGAGAGGTAAGCGGAACTACAAGTGTAGAGGTGAAATTCGTAGATATTTGTAGGAATGCCGATGGGGAAGCCAGCTTACTGGACAGATACTGACGCTGAAGCGCGAAAGCGTGGGTAGCAAACAGGATTAGATACCCT
+
GGGGGGGGGGGGGGGEFGGGGGGGGGGGGGGGGFGGGGGGGCGDFGGGCFGGGGGGGGGGGGGGGGGGGGGGGGGGGGGGGGGGGGGGGGGGGGGGGGGGGGGGGGGFGGGGGFGGGGGEGGGGGFGGGGGGGGGGGGFGGGGGFFFGG*@CGFGCDD-/>GGGCF/FFGG??GGCBFECFFFEEFGGG@EF@/<CEGGGDE>GFGFGGGGFFD;CCECEEEG?E>,CE@FCDCCFFGFGGGGGFGFG<DCCF==@EFGEFEFFEFEC:GGGGGGGEGGFFGGFFGFE,99GF9FGGGGGGFGFFDE9GGDFCGGGGGF9FE9FGGGGCFGECGGGGGCFB?GFGGFGGGGFGGGGFCGCGGGGGGGGGF8GGCGGGFGGGGGGGGGGGGGGGGGGGGGGGGGGGGDGGGGGGGGGGGGGGGGGGGGGGGGGGGGGCCCCC
@NM 321
TAGGGAATCTTCGGCAATGGGGGCAACCCTGACCGAGCAACGCCGCGTGAGTGAAGAAGGTTTTCGGATCGTAAAGCTCTGTTGTAAGTCAAGAACGAGTGTGAGAGTGGAAAGTTCACACTGTGCCGGTAGCTTACCAGAAAGGGACGGCTAACTACGTGCCAGCGGCCGCGGTAATACGTAGGTGCCGAGCGTTGTCCGGAGTTATTGGGCGTAAAGCGAGCGCAGGCGGTTTGATAAGTCTGAAGTTAAAGGCGGTGGCTCAACCATAGTTCGCTTTGGAAACTGTCAAACTAGAGTGCAGAAGGGGAGAGTGGAATTCCTTGTGTAGCGGTGAAATGCGTAGATATATGGAGGAACACCGGTGGCGAAAGCGGCTCTCTGGTCTGTAACTGACGCTGAGGCTCGAAAGCGTGGGGAGCGAACAGGATTAGATACCCT
+
GFGGGGGGGGGG8BCFGGGGGGG@FGGGGGDFCF@FFGBGGCGGDGCFFEG6FGGG9FGD4FGGGEGGGGGGGGG9EEGGGGF9?<FG,BFGGGGGGGEF<<EA,E8,BFAAF,8EDGA,88<@?<F=:>+=FFGFFGGG,FG8>F,<FE*>8:EDD,*>C:B9>7*4*4**=7<:/<<7:7<CC?,?+<5*88***;C<C88*;8,3<9CFGGB<C#=885:8CG>8:ED2,::?<?;CE4F<C><D8/GF.CFF@8$<:CC@F3=@4=6C:C:F@6FGGGGGGF,A9?;?F<?,GFGGFEAGCGGGFE9GGGGGGGGECFA+,GCGGGGFEGGFGGGGGGGGGGDGFFC,GGGGGGGGGFGCGGFCEGF@+GGGFBC,,GGGE,GFFGGGGGGEGGFF8GGEFFGGGGGGGGGFEGCGGFAGFFGGGGGFFGGGCCCCC
@NM 322
TGGGGGATATTGCACAATGGGGGAAACCCTGATGCAGCGACGCCGCGTGGAGGAAGAAGGTTTTCGGATTGTAAACTCCTGTCGTTAGGGACGATAATGACGGTACCTAACAAGAAAGCACCGGCTAACTACGTGCCAGCAGCCGCGGTAAAACGTAGGGTGCAAGCGTTGTCCGGAATTACTGGGTGTAAAGGGAGCGCAGGCGGACCGGCAAGTTGGAAGTGAAATCCATGGGCTCAACCCGTGAATTGCTTTCAAAACTGCTGGCCTTGAGTAGTGCAGAGGTAGGTGGAATTCCCGGTGTAGCGGTGGAATGCGTAGATATCGGGAGGAACACCAGTGGTGAAGGCGACCTACTGGGCACCAACTGACGCTGAGGCTCGAAAGCATGGGTAGCAAACAGGATTAGATACCCT
+
GGGGGGGG<FGGGGGGGGGGGGGGGGGGGGGGGGGFFGEEFFGGGGGGGGGGGGGF8FGGFGGGGGGGFBFGFGGGGGGGFGGGGGGGGGDGGGGGGGAFAFGGGFGGGGGGGGDFGGGGGGGGGGGGFGGGGG@FG?CGFF:CFGEDGGE?FG4<<FEE:8GGCEFGF<EFGGFGGBEGGFFFGGGEC:CCGGGBEEFCEFGDEGDGGGGGGGGGGGG0FBCFCCGGGF@FFGGG,FEEF:EGAGFCGGGGGEDGGGGGGGGFFFFGGGGECFCGGGGGGGGGGGGGGGGGFGGGGGGGGGEGGGGGGGGFEGGGGGGGGGGGGGGGGGGGGGGFGGGF@FC,CGGGGEGGGGGGGGGEFGC,GGGGGGGGGGGGGGGGGGGFGGGGGGEFC,GGGGGGGGGGGGGGGFGCCCCC
@NM 323
TGGGGAATATTGCACAATGGGGGAAACCCTGATGCAGCGACGCCGCGTGAAGGAAGAAGTATCTCGGTATGTAAACTTCTATCAGCAGGGAAGATAATGACGGTACCTGACTAAGAAGCCCCGGCTAACTACGTGCCAGCAGCCGCGGTAATACGGAGGGGGCAAGCGTTATCCGGATTTACTGGGTGTAAAGGGAGCGTAGGCGGCGGAGCAAGTCAGAAGTGAAAGCCCGGGGCTCAACCCCGGGACGGCTTTTGAAACTGCCCTGCTTGATTTCAGGAGAGGTAAGTGGAATTCCTAGTGTAGCGGTGAAATGCATAGATATTAGGAGGAACACCAGTGGCGAAGGCGGCTTACTGGACTGTAACTGACACTGAGGCTCGAAAGCGTGGGGAGCAAACAGGATTAGATACCCT
+
FGGEFGGGGGGGGGGGGGGGGGGGGGGGGGGGFGGGGGGGGGGGGGGGGFFGGGGGGGGGGGGGGFGGFGGGGGGGGGGGGGGFFGGGGGGGGGGGGGGGGGGGGGGGGGGDGGGGGFGGGGGGGGGGGGGGGGFCGGGGGGGGGGGGFCC>CFC#>FGGGGEGGGGGEEGGGGGGGGGEGFGGGFCFCECFGGGFGGGDGGGGGEGED,@EFGGGGFGGGGFGG?FE8@CEEGGFEFGGGG>CEGGGEGGFGGFEFGGGFGG4DFGGFFGEGFGGFGGGFFFFEGFFFGFGGGGF?GGGGGGGGGGGGGGGGGGGGFGDFF?FAGGGGGGGFFFFGFFF:GGGGGGGGGGGGGGGGGGGGGGFGGGFGFGGGFCGGGGGGFGGGGGGGGGGGGGGGGGGGGGGGGGGGGGCCCCC
@NM 65789
TGAGGCATATTGGTCAATGAACGGGAGTCTGAACCAGCCAAGTAGCGTGAAGGATGACTACCCTATGGGTTGTAAACTTCTTTTATACGGGAATAAAGCGGTCCACGTGTGGACTTTTGTATGTACCGTATGAATAAGGATCGGCTAACTACGTGCCAGCAGCCGCGGTAATACGGAGGATCCGAGCGTTATCCGGATTTATTGGGTTTAAAGGGAGCGTAGGTGGACAGTTAAGTCAGTTGTGAAAGTTTGCGGCTCAACCGTAAAATTGCAGTGGATACTGGCTGTCTTGAGTACAGTAGAGGTGGGCGGAATTCGTGGTGTAGCGGTGAAATGCTTAGATATCACGAAGAACTCCGATTGCGAAGGCAGCTCACTGGACTGCAACTGACACTGATGCTCGAAAGTGTGGGTATCAAACAGGATTAGATACCCT
+
FDG9E@FGEFFFCFEFFGG,CFGFEGCBFFCGGCCFGGCGEFGGFGEEGEGDGGGGGGFC@8FEG8FEFF:FGGGGCFGFGGGGGGF<<B:FCGG9FGGDGFFE@F?FF,:+BFG,BB<FCAEAFGEEGGC@FFCFFGGF<,BFGFGFCB.F?8BFGFC7>8DGFGFCCF@AC6>47;<3EDFEGGECG664AB:?:F<C@<,GFFBFDFCCGCGD@:C64C8FGGC8@FCCGGGFGC<@GEDGEFAGC7F<EDFDEGGFGGFCFEFCECGFFGF?=4CF<AC8,FB,EEEAGGGFGGGFGGGGEF+?@EE9FECC,CF8F@GGGGFFFFAGGGDGFCGGGGFFGGFFGFFCFGF@FF@CF,GGFGGFFGGGGGGFDGGFDFGGGGGGGGGGGFFCGGDGGEFFGGFGDGDGFGGGGGGFGGGGFAGGFGGCCCCC
@NM 325
TAGGGAATATTGCACAATGGGGGAAACCCTGATGCAGCGACGCCGCGTGAAGGAAGAAGTATTTCGGCATGTAAACTTCTATCAGCAAGGAAGAAAATGACGGTACTTGACTAAGAAGCCCCGGCTAAATACGTGCCAGCAGCCGCGGTAATACGTATGGGGCAAGCGTTATCCGGATTTACTGGGTGTAAAGGGAGCGTAGGCGGCATGGCAAGTCAGAAGTGAAAGCCTGGGGCTCAACCCCGGAATTGCTTTTGAAACTGTCAGGCTAGAGTGTCGGAGGGGTAAGCGGAATTCCTAGTGTAGCGGTGAAATGCGTAGATATTAGGAGGAACACCAGTGGCGAAGGCGGCTTACTGGACGGTAACTGACGTTGAGGCTCGAAAGCGTGGGGAGCAAACAGGATTAGATACCCT
+
GGGGGGGGGGGGGGGGGGGGGGGGGGGGGGGGGGGGGGGGGEFGGGGGGGGGGGGFGGGGGGGGGGGGGGGGGGGGGGGGCEGGGGGGGFGGGGGGGFGDGGGFGEGGGGGGGGGGGGGGGCFDGGGGF@GGGCFGCCFGGGGGGGGG2DG8>GGGF@FFFFFFFFGGGGGFFGGGGGGGGGGGGGCC@FGGGGGGGEGGEEE/EGG;8GGGEEE<;@EFEEGGFGFEGGGGFGGEFFEEGFGGFFFFFFFBAGGFGGFFGDFAA,FF9>FGGGGGCCEGFCGFE7GFF8FEGGGFFGFEFEC+GGGGGGFFDGGGGFAGGGGGFGFFCCGGGGGGFGGFCGGGGGGGGGGGGGGGFEGGGGGGGGGCCGGDGGGGGGGGEGGGGGGGGGGGGGGGGGGGGGGGGGGGGEFCCCCC
@NM 326
TAGGGAATATTGCACAATGGGGGAAACACTGATGCAGCGACGCCGCGTGAAGGAAGAAGTATTTCGGCATGTAAACTTCTATCGGCAGGGAAGAACATGACGGTACGTGACTAAGAAGCCCCGGCTAAATACGTGCCAGCAGCCGCGGTAATACGTAAGGGGCAAGCGTTATCCGGATTTACGGGGTGTAAAGGTAGCGTAGGCGGGATGGCAAGTCAGAAGTGAAATCCTGGGGCTCAACCCCGGAATTGCATTTGAAACTGGCAGGCTAGAGTGTAGGAGAGGAGAGCGGAATTCCTAGTGTAGCGGTGAAATGCGTAGAGATTAGGAGGAACACCAGTGGCGAAGGCGGCTTACTGGACTGTAACTGACGTTGAGGCTCGAAAGCGTGGGGAGCAAACAGGATTAGATACCCT
+
GFGGGFGGFCGGG,EFGGFE68CFFE6,;EDE,E-ECF+@@FEGGGGGGG=9FF,=FGFC,CEFGFG774BFFGGA<FGG9F,+++@+@FFGGGG,,8A<8F+8+++:B=<,<<FA,D,,+B72947:*@FF@9,3@%,1@0,3#69>9<2*=B?3.)FF9A.888<FEC3CDGF66*<82*CEFC=FB,@:?85>GD6BCF:5D8,,=><,E8B;>7:@,@AFC>>+77:C<GCF,6@8+6+,,:,,,D9=8=9DGFBFF<E,4FE,C,,FGFFC4,@,FA,FC++FF8FAFGCFEC8FGGGDGGGGGE9?GGGGGFGFC@<AC,8GEC9FFDGGGFCCB7GGGGGGGGF99C,FEGE@<6,EDDFCGFFEF<FGE@GGFGGFFGEGGGGFEFAFE6FEFGGGEGCGGGGCCCC9
@NM 327
TAGGGAATCTTCGGCAATGGGGGCAACCCTGACCGAGCAACGCCGCGTGAGTGAAGAAGGTTTTCGGATCGTAAAGCTCTGTTGTAAGTCAAGAACGAGTGTGAGAGTGGAAAGTTCACACTGTGACGGTAGCTTACCAGAAAGGGACGGCTAACTACGTGCCAGCAGCCGCGGTAATACGTAGGTCCCGAGCGTTGTCCGGATTTATTGGGCGTAAAGCGAGCGCAGGCGGTTTGATAAGTCTGAAGTTAAAGGCTGTGGCTCAACCATAGTTCGCGTTGGAAACTGTCAAAATTGAGTGCAGAAGGGGAGAGTGGAATTCCATGTGTAGCGGTGAAATGCGTAGATATTAGGAGGAACACCAGTGGCGAAGGCGGCTTACTGGACGGTAACTGACGTTGAGGCTCGAAAGCGTGGGGAGCAAACAGGATTAGATACCCT
+
GGGGGEFGGFDF8FEGGGGGGGGGGGGGGGGGGFGGGDFDGGGGEGGGG@?FFFCB?F8FF<FCCFGGGGG,EEGGGC<EFGGGGGGC<<<FEGGGG+>FGFEAFFG,<<=DFGGGDFAF<<@BFFG7+B=FGFGGF8CDBA7AEGCFF7BFG<FGFFG:,>FF7B,>F,*<CGGEE9CFFF9*B8,+=<FECB:CECE72:8:5C,<FF=*:8:EE7ECECECC41E=EGG?EC83<C?4,2<6@CC81FFGCFGFFD<:;CC<8:@<8FC2:-:=6FFABEFGGFDCCF@C,GGFGCF<,GFCA:8FB59,FEC<E<9FBA,,A,E@ECGFCEFFFEGGDEGGFFCGGFGE?C,FFFECE8F@,:B7FEECEECGDGGGGF@CDCEC,EC@DGGGGGGGGGGGGCF<@GEECAGFCGFFFCGGGGGFFGFGFGGCCCC@
@NM 328
TGAGGAATATTGGTCAATGGACGGGAGTCTGAACCAGCCAAGTAGCGTGAAGGATGACTGCCCTATGGGTTGTAAACTTCTTTTATACGGGAATAAAGTGGTCCACGTGTGGATTTTTGTATGTACCGTATGAATAAGGATCGGCTAACTCCGTGCCAGCAGCCGCGGTAATACGGAGGATCCGAGCGTTATCCGGATTTATTGGGTTTAAAGGGAGCGTAGACGGTTTTGCAAGTCTGAAGTGAAAGCCCGGGGCTTAACCCCGGGACTGCTGTGGAAACTGTAGAACTAGAGTGCAGGAGAGGTAAGTGGAATTCCTAGTGTAGCGGTGAAATGCGTAGATATTAGGAGGAACACCAGTGGCGAAGGCGGCTTGCTGGACGATGACTGACGTTGAGGCTCGAAAGCGTGGGGAGCAAACAGGATTAGATACCCT
+
FGFGGCCFGGGGGGGGGGGGGGGGGGGGGGGGGGGGGGGGGGGGGGGGGGGGGGGGGGGGGGGGGGGGGGGGGGGGFGGGGGGGGGGGGCG@FG9?FFGGGGGGGGFFGGGGGGGGGGGGGGGGGGGGG?FFGGF<FFFFGGGEGGGGGGGGGFGGGF<>FFGGGGGGFGGC<FGGG<E:D;>GGGGGGGDGGCFC8FCCFCGGGGEFFGGGGGGFEEGGFGEGGGFC#GF?<GGFGGGFE;FGGFGGGGFEGGFGGGGGGGGGGGGFFCFB;GGGGGFGGGGGGGGGGCGFDGGGGGFFAGGGF<EFGGGGGDECFGGGFCGGEFDGEEAGGGGGGFFGGFDEFCFGGGGFGGGGGFGGGGGGFGGGGGGGGGE?FGGFGGGGGGFGGGGGGGGGGGGGGGGGGGGGGGGGGGGGGGGGGGGGGGGGFGFCCCCC
@NM 73522
TAGGGAATCTTCCACAATGGACGCAAGTCTGATGGAGCAACGCCGCGTGAGTGAAGAAGGTCTTCGGATCGTAAAACTCTGTTGTTAGAGAAGAACACGAGTGAGAGTAACTGTTCATTCGATGACGGTATCTAACCAGCAAGTCACGGCTAACTACGTGCCAGCAGCCGCGGTAATACGTAGGTGGCAAGCGTTGTCCGGATTTACTGGGTGTAAAGGGAGCGTAGACGGTGTGGCAAGTCTGATGTGAAAGGCATGGGCTCAACCTGTGGACTGCATTGGAAACTGTCATACTTGAGTGTCGGAGGGGTAAGTGGAATTCCTAGTGTAGCGGTGAAATGCGTAGATATTAGGAGGAACACCAGTGGCGAAGGCGGCTTACTGGACGATTACTGACGCTGAGGCTCGAAAGCGTGGGGAGCAAACAGGATTAGATACCCT
+
GGGGGGGGGGGGGGGGFGGGGGGDGGGGGGGGGGGGGGGGGGEGGGGGGGGGGGGGGGGGGFGGGGGEEEFGGGGGGGGGGFGGGGGGGGGGGGGGGGGGGGGGGDEGGGGGGGGGGCGEFFGGGGGGGGGGFGGGGGGGGGGFG9FCGGGGGGG3GGGGGGGGGGGG>GEGGGGGGF@>CF=FFC:CGGGGGGGDFFEGGF@9FGFGGGCBF<GGFFFE9F>@CDCGGGGFFFFEGGFGGGGGEFC9GFGGF;GEFGGGFFGGGGGFCGGFBBGGGFGGGGFGGGFF99DGGGGGGGDGGCFBGEFGGGGGGEAGGGGGGGGGGGGGGGGGGGGGGGGGGGGGGGGFFGGGGFAGGEGGGGGGGGGGGGGGGGGGGFGGGGGGGGGGGGGGGGGCCGGGGGGGGGGGGGGGGGGGGGGGGGGGGGGGGGFGGFGFCCCCC
@NM 330
TGAGGAATATTGGTCAATGGACGGGAGTCTGAACCAGCCAAGTAGCGTGAAGGATGACTGCCCTATGGGTTGTAAACTTCTTTTATACGGGAATAAAGTGGTCCACGTGTGGACTTTTGTATGTACCGTATGAATAAGGATCGGCTAACTCCGTGCCAGCAGCCGCGGTAATACGGAGGATCCGAGCGTTATCCGGATTTATTGGGTTTAAAGGGAGCGTAGGTGGACAGTTAAGTCAGTTGTGAAAGTTTGCGGCTCAACCGTAAAATTGCAGTTGATACTGGCTGTCTTGAGTACAGTAGAGGTGGGCGGAATTCGTGGTGTAGCGGTGAAATGCTTAGATATCGCGAAGAACTCCGATTGCGAAGGCAGCTCACTAGACTGCAACTGACACTGATGCTCGAAAGTGTGGGTATCAAACAGGATTAGATACCCT
+
GGGGGGGGGGGGGFGGGGGGGGGDGGGGGGGGGGGGGGGGGFEFGGGGGGGGGGGGGGGGFFFGGGGGGGGGGGGGGGGGGGGGGGGGGGGGGGGGGGGGGFGGGGGGGGGGGFGGFGFFGGGGGGGGGGCFGGGGGFGGECFGG>GGDFGGGGGGGGGGGGGGGG?GGGGGGFGBCBEGGGGGGGGGGG7FFFF<CFCB;;CEGFGGFGFGGGGGGDEEEG7<CFF=FGFCGFGFFGGEDFFGFCFGGGGGGGGGGFGGGGEAGD:EFFGFGGGGFFGFGGGGFGGGGGGGFF@@?GGGEFGCGGGEGFGGFGGGEGGGGGFCEGFFCGF9FDGGFGFGAF7GGGGGGGFCGGEFGGGGGGFGGGGGGGFGGGGGGGGGFFGGGFFGEGFFFGGGGGGGGEFFDGGGGGGGGGGGGGGGGGGGGGGGGGGCCCCC
@NM 52500
TGGGGAATATTGCACAATGGGGGAAACCCTGATGCAGCGACGCCGCGTGGAGGAAGAAGGTCTTCGGATTGTAAACTCCTGTTGTTGAGGAAGATAATGACGGTACTCAACAAGGAAGTGACGGCTAACTACGTGCCAGCAGCCGCGGTAAAGCGTAGGTCACAAGCGTTGTCCGGAATTACTGGGTGTAAAGGGAGCGCAGGCGGGAAGACAAGTTGGAAGTGAAATCTATGGGCTCAACCCATAAACTGCTTTCAAAACTGTTTTTCTTGAGTAGTGCAGAGGTAGGCGGAATTCCCGGTGTAGCGGTGGAATGCGTAGATATCGGGAGGAACACCAGTGGCGAAGGCGGCCTACTGGGCACCAACTGACGCTGAGGCTCGAAAGTGTGGGTAGCAAACAGGATTAGATACCCT
+
GGGGGCFFGGFGGGGFFAFGGGGCFGGGG@FGGGGGGGCFGGGGGDGGGGGGGFGF4EDFGGGGGGGGGGGGGGGGGGGGGGGGGGGFDFGGGGGGGGGGGGGFGFGGGGGCGGACFGGFGG<GG?GG>GGGGGGGGGDGGGFGD7FFGFE>FECGEGGGGGGGGGGGGFC@GGFDGGGGGGGGGGGGGGFFFGGGGGFGEEGEGGGCAC?>@FGGEGGFFGFDFGC7FG7GFGGGFFGGGGGGCGGGFFGGEGGFFEGGGGGFFGGGGGGG6GFGECGGGGGGGGGGGFDCDFF+GGEGGGGDGGGGGGFDGGGF7GGGGEEDGGGFF9GEEGGFGGDGGE@?GGDGGGGGGGGGGFGGGD7GGGGGGGGGGGGGFCFCDFGGGGGGGGGGGGGGGFFGGGGGFF,GFCF@CB<B
@NM 332
TGAGGAATATTGGTCAATGGACGAGAGTCTGAACCAGCCAAGTAGCGTGAAGGATGAAGGTCCTACGGATTGTAAACTTCTTTTATAAGGGAATAAACCCTCCCACGTGTGGGAGCTTGTATGTACCTTATGAATAAGCATCGGCTAACTCCGTGCCAGCAGCCGCGGTAATACGGAGGATGCGAGCGTTATCCGGATTTATTGGGTTTAAAGGGAGCGCAGACGGGTCGTTAAGTCAGCTGTGAAAGTTTGGGGCTCAACCTTAAAATTGCAGTTGATACTGGCGTCCTTGAGTGCGGTTGAGGTGTGCGGAATTCGTGGTGTAGCGGTGAAATGCTTAGATATCACGAAGAACTCCGATTGCGAAGGCAGCACACTAATCCGTAACTGACGTTCATGCTCGAAAGTGTGGGTATCAAACAGGATTAGATACCCT
+
FGCGGGGGGGGGGGGGGGGGGGGGGGGGGGGGGGGGGGGGGGGGGGGGGGGGGGGGGGGGGGGGGGGGGGGGGGGGGGGGGGGGGGGGGGGGGGGGGGGGGGGGGGGGGGGGGGGGGGGGGGGGGGCGGGGGGGGGGGGGGGGCGGFGGGFGGGFGGGGGGFGGGGGGGGGGFGGDGGGGGGGG>GGGGGDGGGGGGCGGGGGGGGGGGGGGGGG=GGGGCGGGGGDGGGGGGFGGFGGGFGG-GGGGGFGGGGGGGFAFFFDGGGGGFFFDFDFFDBGGGGG4C8E@GFFFEFCEFDFEFGFFGDGGGEF9D,GFGGGGGFEG>GEDGGGGGGGGFGGFFGGGFFBFGGGGEECFGGGGGGGGGGGGGGGGFGFGFCB,GGDGGGGGGGGGGGGGGGGFGGGGGGFDGGGGGGGGGGGGGGGGGGFCFGGCCCCC
@NM 57298
TGGGGAATATTGCGCAATGGGGGCAACCCTGACGCAGCAACGCCGCGTGCAGGAAGAAGGTCTTCGGATTGTAAACTGTTGTCGCAAGGGAAGAAGACAGTGACGGTACCTTGTGAGAAAGTCACGGCTAACTACGTGCCAGCAGCCGCGGTAATACGTAGGTGACAAGCGTTGTCCGGATTTACTGGGTGTAAAGGGCGCGTAGGCGGACTGTCAAGTCAGTCGTGAAATACCGGGGCTTAACCCCGGGGCTGCGATTGAAACTGACAGCCTTGAGTATCGGAGAGGAAAGCGGAATTCCTAGTGTAGCGGTGAAATGCGTAGATATTAGGAGGAACACCAGTGGCGAAGGCGGCTTTCTGGACGACAACTGACGCTGAGGCGCGAAAGTGTGGGGAGCAAACAGGATTAGATACCCT
+
CC<EGC7FGGGG<C@@@FFGGGDEEGGGGGGGGEDGGGGGGGGGGGGGGGGGEFCFFGGFGFGG9FGGGGFGFGGGGF,CEEFG7FFDFE=FEFGGGGGGEFGGGGGGEFDGFAFFGGGGC,FDGGGDGGGCFGGGGFG@FF1@FC7FE7CFGGGGGGF9BEFGFFFFFFGFGCFC9FGGGGGGF;EGFDFF@FGGCGEE88*CC?;:FC:EC8<EFG9E?EFF5ECFF:5ACFC?CCCGGFFGFCFDGGEFGFDGCFF<CGFGFDFGFE:<GFD8B@EC7ECDGFF9GDGGGFGDF?GFE<EGGEFEECC5A,,BB7@A,CGGGGGGFFFGEGFC,GFCGGGC@@7GGGGGGGCGGECGGGGFFFF9GFGGGFCGFEGEGEF@CFCCCEGGGGGFGFF<9GGFFFF9ACGFFC8,<6A
@NM 52755
TGAGGAATATTGGTCAATGGACGGGAGTCTGAACCAGCCAAGTAGCGTGAAGGATGACTGCCCTATGGGTTGTAAACTTCTTTTATACGGGAATAAAGTGGTCCACGTGTGGATTTTTGTATGTACCGTATGAATAAGGATCGGCTAACTCCGTGCCAGCAGCCGCGGTAATACGGAGGATCCGAGCGTTATCCGGATTTATTGGGTTTAAAGGGAGCGTAGGTGGACAGTTAAGTCAGTTGTGAAAGTTTGCGGCTCAACCGTAAAATTGCAGTTGATACTGGCTGTCTTGAGTACAGTAGAGGTTGGCGGAATTCGTGGTGTAGCGGTGAAATGCTTAGATATCACGAAGAACTCCGATTGCGAAGGCAGCTCACTGGACTGCAACTGACACTGATGCTCGAAAGTGTGGGTATCAAACAGGATTAGATACCCT
+
FFDC@AFFGGFGGG9,@,CEFDGGCFFCF9FGGG8EGGGGGE<EFFF:FFDEFC6AF@,CC<F,FFGGGAEFEGGGGDFACCCGGCGFGFGGCDFGFGGGGFAEGGFDFBFGC,E9<FFFGCF9F,CF<FFGFFFDF<E>8E/FGFGFFC9=FDDFFFG?FFF8FGFCEFGDFGGGGCGCEGGFG:CFEFC<FGFGCE:CFFFFEDGFCFFFFCC9AEGD=CECFFG,CGFGCF7E<CEGGFCGFCCGGGGGFFFCFGG9DGFGDEDCFFFDGGCAGDBAGGFGEFCGGGGFFEGFA9;CFAEEFC+ECFFECFEEGFFEGFCC8CC<CE9EFCCFGGGFEEGFFFFGFGGFEC7BCDFGGE@GE@EGGGGFDFGFGGGGFDFGFEDFFF9GGFF8EFC@FGFGCGGGGFCGGGGDEEF<FFFF9GFGGFECCCCC
@NM 58840
TGGGGAATATTGCACAATGGGGGAAACCCTGATGCAGCAATGCCGCGTGAAGGATGAAGGTTTTCGGATTGTAAACTTCTTTTGTACGGGACGAAACAAATGACGGTACCGTAAGAATAAGCCACGGCTAACTACGTGCCAGCAGCCGCGGTAATACGTAGGTGGCAAGCGTTATCCGGATTTACTGGGTGTAAAGGGCGAGTAGGCGGGATTGCAAGTCAGATGTGAAAACTATGGGCTCAACCCATAGACTGCATTTGAAACTGTAGTTCTTGAGTGATGGAGAGGCAGGCGGAATTCCCGGTGTAGCGGTGGAATGCGTAGATATCGGGAGGAACACCAGTGGCGAAGGCGGCCTGCTGGACATTAACTGACGCTGAGGCGCGAAAGCGTGGGGAGCAAACAGGATTAGATACCCT
+
6FEFDEGFGGGGFGGGGGGGGGGGGGGGGGGGGGGGGFFGGGFFFCG@FCEFCFGGEFGGFFGGGGGGDGGGGGGGGGGGGGGFGGGGGGEGGGGGGGGGGGGFEGGGFDEGGGGCGGGAEGGFFDEC>EFGGGGGECECFFFC=@FGG9CFFFFGFF>FGGGF@>FFDFGEGE7EGGFGGGGFGFFFFC<FGGFGGDCF=EECGG<EGG>GFFGFGGFGGGFFFFGGCF@FGGGGFFFFC:<ADCFECBGFGFGFGGGEFGGGDFCCGFDFCGGGGGFCGFFCDFGFCFGGGFCGGGGDGGGGGGGGEDGGGGGGGGGGGGF9GGGGF7GFCGGGFFGGGGGGGGGGGGGGGGFGGGGGGGGGGFF9E<GGGEDGGGCGGGCE>GGGGGGGGGGGGGFGGFGFFFGGGGGGGGCC9BC
@NM 57688
TGGGGAATTTTGGACAATGGGGGCCACCCTAATCCAGCCATGCCGCGTGCAGGATGAAGGTCTTCGGATTGTAAACTGCTTTTGTCAGGGACGAAAAGGGATGCGATAACACCGTATTCCGCTGACGGTACCTGAAGAATAAGCACCGGCTAACTACGTGCCAGCAGCCGCGGTAATACGTAGGGTGCAAGCGTTAATCGGAATTACTGGGCGTAAAGCGTGCGCAGGCGGTTCTGTAAGATAGATGTGAAATCCCCGGGCTCAACCTGGGAATTGCATATATGACTGCAGGACTTGAGTTTGTCAGAGGAGGGTGGAATTCCACGTGGAGCAGTGAAATGCGTAGATATGTGGAAGAACTCCGATGGCGAAGGCAGCCCTCTTGGACATGACTGACGCTCATGCACGAAAGCGTGGGGAGCAAACAGGATTAGATACCCT
+
CEAFD7FF,<CFEGFGFFFCFEGGCFG,FE,6,BEG9FF8FFF,CCCE7BEDF,FCFFGGFGGGAFGEC:CF9FGCEEGGGFEFBAF9F?<FF7=FGG+B,BCEF7+@@GFFGCGGGG9<F+:C@CE@FGGG,,,3@F<FFCFFFC,+>*4@EF9FG<FCGFF,>FCFF77:BFFCCF?G@F7FGCF:?F9:F;A=4?A;4<5;CC??F?FGGEFEGG>GGGGGCE>:8FGFEG?C@CGGG@?8CCFCEDFFC<:<:F<FEGGD@CFDB,BA<CC<EAEFFGE,A,?:,,?759,,A,8F<EF?:9,EEFBB??,FEFGF:+4,,,4:,,FF<?,@9,GGEEDF,FFDF=C,6@@CC66+,6,C,@CF,E9GEGEF@@EC,,E,6,9DF<,CGEEECEEE,GGGGEECF@F@CGGFFFC,GEEC<@CCF;,<<GGFBCCA-
@NM 89215
TGGGGAATATTGCACAATGGGCGAAAGCCTGATGCAGCGACGCCGCGTGAGCGAAGAAGTATTTCGGTATGTAAAGCTCTATCAGCAGGGAAGATAATGACGGTACCTGACTAAGAAGCACCGGCTAAATACGTGCCAGCAGCCGCGGTAATACGTATGGCGCAAGCGTTATCCGGATTTACTGGGTGTAAAGGGAGCGCAGGCGGTGCGGCAAGTCTGATGTGAAAGCCCGGGGCTCAACCCCGGTACTGCATTGGAAACTGTCGTACTAGAGTGTCGGAGGGGTAAGCGGAATTCCTAGTGTAGCGGTGAAATGCGTAGATATTAGGAGGAACACCAGTGGCGAAGGCGGCTTACTGGACGATAACTGACGCTGAGGCTCGAAAGCGTGGGGAGCAAACAGGATTAGATACCCT
+
GGGGGGGGGGGGGGGGGGGFGGGGGGGGGGGGGGGGCGDEGCGGGGFEGGGFFGCFGGGDFFGGGGGBF7EFFGGGFAEGGGGGGGGGGGGGGFGGGGGGGGG:FGGGGDFGGGGGFGGGFFF=FEFFGGGFFEGGGGGGGGBFGEGEGGEBF@D?FCFFGFFCGG<FABEGFGEGGGGFGGFGGGFGFGGFGGGC8CECGGGGGE>EDGGGGCF6ACA@GG;CFGGGGGGGGGGFFFF@@:GCFEGFGBEGFFFEGGCFGGGEGFFGGGFGGGGGGGGGGGFFGGGF7GGFE<F8EEGGGGGGGGEGGGGGGGGGGGGGGGGGGGGGGGGGGGFEFFGGGGGGGGGGGGGGGGGGGGGGGFCDGF<GGGGGGGGGGGGGGGFGGGGGGGGFGGGGGGFGGGGGGGGGGGGCCCCC
@NM 338
TGAGGAATATTGGTCAATGGACGAGAGTCTGAACCAGCCAAGTAGCGTGCAGGATGACGGCCCTATGGGTTGTAAACTGCTTTTATAGGGGGATAAAGTGTGCCACATGTGGCATATTGCAGGTACCCTATGAATAAGGACCGGCTAATTCCGTGCCAGCAGCCGCGGTAATACGGAAGGTCCAGGCGTTATCCGGATTTATTGGGTTTAAAGGGAGCGTAGGCCGTTTGGTAAGCGTGTTGTGAAATGTCGGGGCTCAACCTGGGCATTGCAGCGCGAACTGCCAGACTTGAGTGCGCAGGAAGTAGGCGGAATTCGTCGTGTAGCGGTGAAATGCTTAGATATGACGAAGAACTCCGATTGCGAAGGCAGCTCACTGGATTGCAACTGACACTGATGCTCGAAAGTGTGGGTATCAAACAGGATTAGATACCCT
+
FFF@GFGGCFGGGGGGGGGGGGGGGGGGGGGGGGGGGGGGGGFFGGG@FFGGGGGGGGGGFGGFGGGGGGGGGGGGGGGGGGGGGG<FGG>EEGGEFF<FFEDGGGGGGFF9FFFCG9B9?FEECEGGGCFGGF9<FFGG8FCF:@FGG4FGF?=GGGGFG7CF5CGG*DG@AFGEEE0=6EFACFD6FF<FFFFECFGFFGGGGCGGFFFGGGC8DCEECFGDFDCGGGGGECC;*>EE=GGGGGGGGEFEGGGFC>D<GGGGGGGG>@:,CG?DEBFGGGGGGGGGGGGFEEC7CCFFFFF<FGGGGGFCGFEEECGEGGGGGGGFGGGGGGGGGGGGGGGGGFAGGCEGE@CCGGGDGGGGGGGGGGGF<EFEEFGFGGGGFFGGGGFGEGGGGGGFGEGGGGGGGGGGGGGGGGGGGGGGGGFGGGFCACCC
@NM 339
TGAGGAATATTGGTCAATGGACGAGAGTCTGAACCAGCCAAGTAGCGTGCAGGATGACGGCCCTATGGGTTGTAAACTGCTTTTATAGGGGGATAAAGTGTGCCACATGTGGCATATTGCAGGTACCCTATGAATAAGGACCGGCTAATTCCGTGCCAGCAGCCGCGGTAATACGGAAGGTCCAGGCGTTATCCGGATTTATTGGGTTTAAAGGGAGCGTAGGCCGTTTGGTAAGCGTGTTGTGAAATGTCGGGGCTCAACCTGGGCATTGCAGCGCGAACTGCCAGACTTGAGTGCGCAGGAAGTAGGCGGAATTCGTCGTGTAGCGGTGAAATGCTTAGATATGACGAAGAACTCCGATTGCGAAGGCAGCTCACTGGATTGCAACTGACACTGATGCTCGAAAGTGTGGGTATCAAACAGGATTAGATACCCT
+
GGGGGGGFFGGGGGGGGGGFGGGGGGGGGGGGGGGGGGGGGGGGGGGGGGGGGGGFFGGGGGGGFFGGGGGGGGGGGGGGGGGGGGGGGGGGGDGDGD?FGGGGGGGGGGGGGGGFGFGGGGFGGGFGGGGGGGGG9?FGFGCFGGGGGGGGGGGGGFCCGGGGG?GGGGGGGGG<GFEG6;FFGGGGF7FFGGGE?FFDFC=GGGGGDFFGGGGGGGGGGGDGFGGF@GFFFCGGGGGFFGGGGGGGGGFFGFECFFFFFCFGGGGGFGGGGGFF><GEBGGGGGGGGGFFEEEEEFFFEF;FCGDGGFEAGGGGGGGFGFEGGGGGGGGGGGGGGGFGFCGGGGGGGGGGDGF>GGGFGGGDGGGGGGGGGGGGGGFFCGGGGGFFGGGGFGGGGGGGFFDGGGGGGGGGGGGGGGFEGGGGGGGGFGGCCCCC
@NM 340
TGGGGAATATTGCACAATGGGGGAAACCCTGATGCAGCGACGCCGCGTGAAGGAAGAAGTATCTCGGTATGTAAACTTCTATCAGCAGGGAAGATAGTGACGGTACCTGACTAAGAAGCCCCGGCTAACTACGTGCCAGCAGCCGCGGTAATACGTAGGGGGCAAGCGTTATCCGGATTTACTGGGTGTAAAGGGAGCGTAGACGGCGTGGCAAGTCTGATGTGAAAGGCATGGGCTCAACCTGTGGACTGCATTGGAAACTGTCATACTTGAGTGCCGGAGGGGTAAGCGGAATTCCTAGTGTAGCGGTGAAATGCGTAGATATTAGGAGGAACACCAGTGGCGAAGGCGGCTTACTGGACGGTAACTGACGTTGAGGCTCGAAAGCGTGGGGAGCAAACAGGATTAGATACCCT
+
GGGGG@CF,EGGGGGGGGFGGGGGGGGGGGGGGGGGGG@FGGGGGGGGGEGGGGGFFDFFCFGGGGG=FGGGGGGGFGGGAFFFEGGGGGFGDEFGGFGCFGG4+BFFFGGGG=FCFG:=FGGGGCFGGDCDF07F>CF,%@FGGGAFFCEFGGGCFFFGFFGAFGGGFGGGGGGGGCFAAFCCEG>C><C@FFGFDGGGGGGGGG>D:GGDG9E<C-D@GFEFFEGGF<FCCF:@FGGG6CDFFCGFAGFGFFFF>GFGGGF9FCCFGFGGGGFAC<G=DF:B,B+7GGFD@GGFFF=9=,B>GGGGGGGEBC,FCGGCEGFGGFGGGEFGFF<CFC,67GEGFEDDEGDGGGAGGGGEDGFFAFDGGGGGGGGGGGGGGGGGGGGGGFEFGGGGGGGFFEGECGGFFFGCCCCC
@NM 341
TAGGGAATCTTCCACAATGGACGCAAGTCTGATGGAGCAACGCCGCGTGAGTGAAGAAGGTCTTCGGATCGTAAAACTCTGTTGTTAGAGAAGAACACGAGTGAGAGTAACTGTTCATTCGATGACGGTATCTAACCAGCAAGTCACGGCTAACTACGTGCCAGCAGCCGCGGTAATACGTAGGTGGAAAGCGTTGTCCGGATTTATTGGGCGTAAAGGGAACGCAGGCGGTCTTTTAAGTCTGATGTGAAAGCCTTCGGCTTAACCGGAGTAGTGCATTGGAAACTGGGAGACTTGAGTGCGGAAGAGGAGAGTGGAACTCCATGTGTAGCGTTGAAATGCGTAGATATATGGAAGAACACCAGTGGCGAAAGCGGCTCTCTGGTCTGTAACTGACGCTGAGGTTCGAAAGCGTGGGTAGCAAACAGGATTAGATACCCT
+
FDFGGGG<EGGFGGGGGGGGGGGGGGGGEFGGGGFGGG<FEFGEGGGGGGGGGGGGGGGGCGGGGGD@EFFGGGFGGGGGGGGGGGGGGGGGGFCFF?GEE?FGFFGGGGGGAEFGGGGGACFFGGECFGFDEFEC=DBFGGGDGFF7B7BFGFAF7F,>7CFDGGGGDFGDE7F>DFGFFFGGGGG:@FCB@FECFFCFG>>/?:3?F?F8;CEG<F?ECCGD>GGD;:F<9FCFFG6F9:C@6GGFFCE@C:@C?@GFC2CCGGEEA-G;C9=4<B?59>,9B,GFE9;F?GGGFCF>B@,CFEE9@ECGFGGGFE?8<B,FEGGGF@EFC,E,FCEF=DFGFFFBFCGGGFGGFEFFECF9:B,DGFD8+F:FFCE,,EDGFC<EE9EE7GFB@8EFFACC@GEGGGGF:GGGGFFFFFDDDGCAAGFF<FEF<CC@B
@NM 61599
TGAGGAATATTGGTCAATGGGCGAGAGCCTGAACCAGCCAAGTAGCGTGCAGGATGACGGCCCTATGGGTTGTAAACTGCTCTTATAAGGGAATAAAGTGAGTCTCGTGAGGCTTTTTGCATGTACCTTATGAATAAGGACCGGCTAATTCCGTGCCAGCAGCCGCGGTAATACGGAAGGTCCGGGCGTTATCCGGATTTATTGGGTTTAAAGGGTGCGTAGGCGGACTGTCAAGTCAGCGGTAAAATACGGGGGCTCAACCTCCGCCCGCCGTTGAACCTGACGGTCTTGAGTGGGCGAGAAGTATGCGGAATGCGTGGTGTAGCGGTGAAATGCATAGATATCACGCAGAACTCCGATTGCGAAGGCAGCAGACCGGCGCCCAACTGACGCTGAAGCACGAAAGCGTGGGTATCGAACAGGATTAGATACCCT
+
ECFGGGDFEGGGGGGGGGGGFFFGFGGGGGGGGGGGGGGGGGGGGGCFGGGGGGCFGGGGGGGGGGGGGGDEE9FGGGGFFGFDGGGGGGGFFFGGGGGGGGGGGGFGGGGGGFFGGFGFFGFGGGGGGEADFEFGGGFGGG7+CBFGGFCBFEFGGGCFFGGGFGGGEGGGGGDGGGGGEGFCGGF>FGEGFGDC4<@FFEGGG>CEGFDBC>@CEGDEEGD?:EEGGGCFGCGECFF8EGG/>EG>FDGGEEGCE=CGGG:FGGEC8CCEGGEGFE+EEEEEGFFGGFFFB+7FC8AFFFGGFGGFDGGDGGEGGGGGFEFEF@EEFFFGFGGGGGFFCECEDCGGGGGGFB7FCGGGGGGGFGGGFEGF:+GGEEF7GEGGGGGGGGGGGCGGGGGGGGFEF7GGGGGGGGGGGFFGGFE<FGGFFECCCCC
@NM 343
TGGGGAATATTGGGCAATGGGCGCAAGCCTGACCCAGCAACGCCGCGTGAAGGAAGAGGGCTTTCGGGTTGTAAACTTCTTTTGTCAGGGACGAGTAGAAGACGGTACCTGACGAATAAGCCACGGCTAACTACGTGCCAGCAGCCGCGGTAATACGTAGGTGGCAAGCGTTGTCCGGATTTACTGGGTGTAAAGGGCGTGTAGCCGGGAAGGCAAGTCAGATGTGAAATCCACGGGCTCAACTCGTGAACTGCATTTGAAACTGTTTTTCTTGAGTATCGGAGAGGCAATCGGAATTCCTTGTGTAGCGGTGAAATGCGTAGATATTAGGAGGAACACCAGTGGCGAAGGCGGCTTTCTGGACGACAACTGACGGTGAGGCGCGAAAGCGTGGGGAGCAAACAGGATTAGATACCCT
+
GGGGGGEC,EFFG?FFFCGF@FF+@FCFFFGGGGGG8FGGGGGGEGEGCF@FEG=FCCF:CFGGGGCF,8CFGGGGGFFGGGGCFDFCGGGFCFGFGG<EGGGDGF@@DFEFGEGGC7>C933<3>EFFFF=FCE4CCFB:@FCG/3@></=:C=FGFE<'CCFFCCC@C4>CCCCEECFFAF6FG@87C=FGGGF:EE>:C:F?CE?C7:;>;DFFD2AFFFCFGGGFECFC:FFG3A@CF8CFGGGFF?;(DFFDF.<CEGGF41@FCGGFF=C@6+2@CGFCFA++7F@GGEDEFBB+:GGGGGGGGFGFE:7GGGGGGGFFCAGGGGGFGFFGFF=CFGGGGGGGGGFFC,C,,GGGFCB,;EGGGGDGEGFFEB@DGGGGGGGECDGGFE9GGDGGGGGGGGGGGGGGCCCCC
@NM 344
TAGGGAATCTTCGGCAATGGGGGCAACCCTGACCGAGCAACGCCGCGTGAGTGAAGAAGGTTTTCGGATCGTAAAGCTCTGTTGTAAGTCAAGAACGAGTGTGAGAGTGGAAAGTTCACACTGTGACGGTATCTAACCAGCAAGTCACGGCTAACTACGTGCCAGCAGCCGCGGTAATACGTAGGTGGCAAGCGTTGTCCGGATTTATTGGGCGTAAAGGGAACGCAGGCGGTCTTTTAAGTCTGATGTGAAAGCCTTCGGCTTAACCGGAGTAGTGCATTTGAAACTGGACGACTTGAGTGCAGAAGAGGAGAGTGGAACTCCATGTGTAGCGTTGAAATGCGTAGATATATGGAAGAACACCAGTGGCGAAAGCGGCTCTCTGGTCTTTAACTGACGCTGAGGTTCGAAAGCGTGGGTAGCAAACAGGATTAGATACCCT
+
CFACBDFDFFGGGGDGGCFGGGECGGGGGGGGFEGGGDGGGGGDFGGCCEGF<CFEFFGGC<,DFFGG>:FGFGFDEFGFFGGGGFEGF,BFGGGGGGGEGGFFGGGFEFGFGGCFFCFFFGGGFFFEEFF>D,DAFGGADFGG9FFGGGGFEFGAFG@,FGGA<8F<DD:FBE6<;@6BF:CF;FFC<FCC;>FDFBCCEECFE;;BCCF=CCC:GF5CECG9A=CGGGGG:9EE>CEFF=E@D:EC5<9CCFFGC=GGGGFFCCF+=ACA>?9E9=ECC<4,9EA@+=64A5,@FF9,C,FA@?,F4E8CFEEECDE?CEF?,5EDC?,EFC,C,<,,CCF<EGEAA5CEGFF@FFF<E-FEE:FB,EEDEEGF8FGFCC,EF<DGF<FFCF@,6C<GFE<FA@CCC,,B7@-CF@CFEFCCAFGGGGGFA@C,C@C8C@
@NM 80055
TGAGGAATATTGGTCAATGGACGGGAGTCTGAACCAGCCAAGTAGCGTGAAGGATGACTGCCCTATGGGTTGTAAACTTCTTTTATACGGGAATAAAGTGGTCCACGTGTGGACTTTTGTATGTACCGTATGAATAAGGATCGGCTAACTCCGTGCCAGCAGCCGCGGTAATACAGAGGATCCGAGCGTTATCCGGATTTATTGGGTTTAAAGGGAGCGTAGGTGGACAGTTAAGTCAGTTGTGAAAGTTTGCGGCTCAACCGTAAAATTGCAGTTGATACTGGCTGTCTTGAGTACAGTAGAGGTGGGCGGAATTCGTGGTGTAGCGGTGAAATGCTTAGATATCACGAAGAACTCCGATTGCGAAGGCAGCTCACTGGACTGCAACTGACACTGATGCTCGAAAGTGTGGGTATCAAACAGGATTAGATACCCT
+
GGGGGGGGFEGFGGFFGGGGGFGGDGG@FGGGGFGG8FF<ECGGCFEGGGFGGGCDFGGD,CFGFGGF8CFFGGGGGGGFGGGGEGGFFEEFGGGGGGGGFGGG9FGG<FGDFEFFGGGG,C,EFAEGGC885AB<E:EFACEGEGCFGGGG><DGF4BCFECGDCFGEGF@CF>DFCCCFGGG<FEGFDFGGEFFEFGGCGG<GDECGFFCGGGFEGCFGFGGGFGGFGGGGGGC?FFGGFGGFGGFGGGDFFFAEEGGGGE7=EGGCGG>F:<<GGGGFGFGFAABB8FGGGDGGGGGGGGGGFCEGGGGGGGEGFFCGGGGGGGGGGGFGGGGF9GGFGFA:,,@GGGGGFGEGGGGDGGGGGGGGGFGGGGGGGGGGGGGGGCFDGGGGGGGGGF@CCGGGGGGGGGGGFGGFGGGFGGFDAGGFGGCCCCC
@NM 346
TGGGGAATATTGCACAATGGGGGAAACCCTGATGCAGCGACGCCGCGTGGAGGAAGAAGGTCTTCGGATTGTAAACTCCTGTTGTTGAGGAAGATAATGACGGTACTCAACAAGGAAGTGACAGCTAACTACGTGCCAGCAGCCGCGGTAAAACGTAGGTCACAAGCGTTGTCCGGAATTACTGGGTGTAAAGGGAGCGCAGGCGGGAAGACAAGTTGGAAGTGAAATCTATGGGCTCAACCCATAAACTGCTTTCAAAACTGTTTTTCTTGAGTAGTGCAGAGGTAGGCGGAATTCCCGGTGTAGCGGTGGAATGCGTAGATATCGGGAGGAACACCAGTGGCGAAGGCGGCCTACTGGGCACCAACTGACGCTGAGGCTCGAAAGTGTGGGTAGCAAACAGGATTAGATACCCT
+
GGFGG@FFEGGGGGGGFFFFGGGGGGGGGGFGGGGGGGGGGGGGGGGGEEGDCFGGFGGGGGGGGGGGGCGGGGGGGGGGGGGG@FFFGGGGGFGGGGGGGDGGGGGGGGGGGDFGG@FGGG,FDGCCGGGGGGGGGGGGFGFFEGGGGGGGGGG:FGGGFCGGFGGGGGDGGGGGGGGGGG9GFFFE=FCGGGDF@9=<FFCEGGGCCEDDGFFEFCFGFGFGGGGGGGGGFFGFGFGGGG:DFGGDFF@E?FF>=@=CFFEDGDGFGFCGDD#FEGGFFEFF8GEEGGFGGF7GGFFCGGGGGGGGGGGGCDGGGF<EGGFF7GGGFFGGGGGGGGFEGEGGGGGGGGGGGGFFFFGGGF7GGGFGFCCCGFGGGGGGEGGGGGGGGGGGGGFGGGGGGGGGGGGGFGDCCCCC
@NM 79737
TGAGGAATATTGGTCAATGGACGGGAGTCTGATCCAGCCAAGTAGCGTGAAGGATGACTGCCCTATGGGTTGTAAACTTCTTTTATACGGGCATAAAGTGGTCCACGTGTGGATTTTTGTATGTACCGTATGACTAAGGATCGGCTAACTCCGTGCCAGCAGCCGCGGTCATCCGGAGGATCCGAGCGTTATCCGGATTTATTGGGTTTAAAGGGAGCGTAGGTGGACAGTTAAGTCAGTTGTGAAAGTTTGCGGCTCAACCGTAAAATTGCAGTTGATACTGGCTGTCTTGAGTACAGGAGAGGTGGGCGGAATTCGTGGTGTAGCGGTGAAATGCGTAGATATCGCGTAGAACTCCGGTTGCGAAGGCAGCTCACTGGACTGCAACTGACACTGATGCGCGAAAGTGTGGGTAGCAAACAGGATTAGATACCCT
+
EECCEEFE<FEC,;CEFG<,CECCCCFCGGGF,6C<C@FFCFFCEFC@F6CCE,:ADFCDFG?EG@EGGGG>,,CCCF,,<CF,,EFFGGD++,:5E?FFGF?<<FEFA:DECFF,?<:B,CFEEEFG+BBDF,,5=,AA,BF7>=+:>,3B763F=8=+63BFCCEGG*:F,:*@8C:*?:,>*C:<F*<<::8=/<?6FF6CFG:CC<C@FDFFECCC<<;8FC;?2,,D,CA6GEC1%:EG7CFDF@><,>84@CEF@C9@/D;@9DCFFEE,FC9B<CCGGFCGFCGGGGFA,,6,,=87F:=:=,DA=CCGF@@FFFF:7C=?-9GGCEFCF9FEE@64+++9C,EE<B7+C@,+GFFFEC<AE@D@;,C;EF@FC@E99GGFFFC<6FCGF@C@,@GFDGC@@-GFGF<,@AFFGGGGF@9GFE,@8CCC
@NM 73714
TGAGGAATATTGGTCAATGGACGAGAGTCTGAACCAGCCAAGTAGCGTGAAGGATGACGGCCCTCTGGGTTGTAAACTGCTTTTATAAGGGAATAAAGTGAGCCTCGTGAGGCTTTTTGCATGTACCTTATGAATAAGGACCGGCTAATTCCGTGCCAGCAGCCGCGGTAATACGGAAGGTCCGGGCGTTATCCGGATTTATTGGGTTTAAAGGGAGCGTAGGCCGGAGATTAAGCGTGTTGTGAAATGTAGATGCTCAACATCTGAACTGCAGCGCGAACTGGTTTCCTTGAGTACGCACAAAGTGGGCGGAATTCGTGGTGTAGCGGTGAAATGCTTAGATATCACGAAGAACTCCGATTGCGAAGGCAGCTCACTGGAGCGCAACTGACGCTGAAGCTCGAAAGTGCGGGTATCGAACAGGATTAGATACCCT
+
F8C<FEGGGGGGG,EEFGCGGGGGGEGGGGFFCAEGEADFFDFGGGGGG7<FEC@=E6F:++@D,<EFGFEC,EFGGGGGGGG9C?EGGGEFCFGGGGGCE@8EF,BFGA7FCFF8@FCEEFGGGGGGGCEFD<,CB?FGFDGG=@CGEA@CGDFGFGGGFFGCC@FEGFFFFGF:6>ECG-DDEFCEEGEGGGFGC<F@A@CFFFFEGCGFFDGACEC?EEE6@EG@EGGFGGFCEGCFGEFEF@@/>3=GF9F<<DFECFCGGFGGGGGGGGGGE@AGGGGGGFD>,FFFGGFFFAE@,,EEEFECGGGFGGGGGGFGGGGGDGGGGGCGEDFCFC9GGFF8CCGGGGGGFGGDGGG@GFGGGGGGFEFGGGGFEFGF>GCGGFEGGGGGFF<GGGGGGGGGGGGGGGGGGGGGGFF<GGGGGFGGGGGCCCCC
@NM 60686
TAGGGAATCTTCGGCAATGGGGGGAACCCTGACCGAGCAACGCCGCGTGAGTGAAGAAGGTTTTCGGATCGTAAAGCTCTGTTGTTAAGGAAGAACGAGTGTGAGAATGGAAAGTTCATACTGTGACGGTACTTAACCAGAAAGGGACGGCTAACTACGTGCCAGCAGCCGCGGTAATACGTAGGTCCCGAGCGTTGTCCGGATTTATTGGGCGTAAAGCGAGCGCAGGCGGTTTGATAAGTCTGAAGGTAAAGGCTGTGGCTCAACCATAGTTCGCTCTGGAAACTGTCAAACTTGAGTGCAGAAGGGGAGGGTGGAATTCCATGTGTAGCGGTGAAATGCGTAGATATATGGAGGAACACCGGTGGCGAAAGCGGCTCTCTGGTCTGTAACTGACGCTGAGGCTCGAAAGCGTGGGGAGCGAACAGGATTAGATACCCT
+
EFGGGGGGGAFFGGGGGGGDGGGCGGFEBFGGCAFGGGGG?FE@FFF7FECBFGGGGGGGD<FGGGGGGDGGGGEFFFFGGGGGFFGGGGGGGGGGGCCEGFGGGGGFGGGGGGGGG9BFGG9BF,@FGCGGFGGGGGFFEECCGGG::CE*1AFFGDGGGGGGGG8@6>6+<C8EGDCGF9FGGFGCGEGCFFEGGCCE<G9EDGGF<CGC<CGFEFCC>;CEEEGECEEGGFFEGEFF@FGFB8CG#FGFCEGCFGCF@;>6CEFGC=DGGEFFF>GFEGGFGFAGGFCCFEFFGGFDGGFGCFE@EFFGGGEF,GFDGGGDCFF:+EGF9GGGFCGGEF<,CGFEFGGFFAFEGEFEFGGGE:EE:GGGF@@8GFFGCGGGFGGGGGGGGGF;GGGGFGGEGFGGGGGEEDGGF:GGGFEDFECGGF9DFFGGCCC9C
@NM 350
TGGGGGATATTGCACAATGGGGGAAACCCTGATGCAGCGATGCCGCGTGGAGGAAGAAGGTTTTCGGATTGTAAACTCCTGTCGTAAGGGAGGAGGAAGGACTGTACCTTACAAGAAAGCTCCGGCTAACTACGTGCCAGCAGCCGCGGTAATACGTAGGGAGCGAGCGTTGTCCGGATTGACTGGGTGTAAAGGGAGCGTAGGCGGGATGGCAAGTCAGATGTGAAACCTGAGGGCTCAACCTTCAGACTGCATTTGAAACTGCTGTTCTTGAGTGAAGTAGAGGTAAGCGGAATTCCTGGTGTAGCGGTGAAATGCGTAGAGATCAGGAGGAACATCGGTGGCGAAGGCGGCTTACTGGGCTTTTACTGACGCTGAGGCTCGAAAGCGTGGGGAGCAAACAGGATTAGATACCCT
+
GGFGGECF<FGGFGGGGFGG<:FGGGGGGGGGGGGGGGDE<FGGGGGGGFGGGFFFFGGGGGGGGGGGG+FGGGGGCFGGGGDGGF8ACGFCEGC:C<FCFEE,CDFF?D<FFGGFFDFFAFDF:F7BE@DDFCDFFGGG7FFFGGFGGCEG9C9F?9.>=$+===CEBCB*1=<<9C#,AF1GFFGBCB?FCF+EA>EG,DFEGGFFG>GGFGAF?FFFCGFGGGGF?C*#1DGF=C*FAFGE71AFD2AFFGGGG?4EDFFD,CGDGG>GGG>F;AC;ECGGGGEFGF<GFA?<GGGGGGGGGGGGGGGFGGGGGGEGE<E<5FEFCF<ECGGFCCGGGGGGGGGDGGGGGCECFGGGGFGCAGGGGGGGGGGGGGGGGGGGGGGGGCGGGFCGFDCFGGGGGGGGFE@,CCCCC
@NM 351
TAGGGAATCTTCCACAATGGACGCAAGTCTGATGGAGCAACGCCGCGTGAGCGAAGAAGTATTTCGGTATGTAAAGCTCTATCAGCAGGGAAGATAATGACGGTACCTGACTAAGAAGCCCCGGCTAACTACGTGCCAGCAGCCGCGGTAATACGTAGGGGGCAAGCGTTATCCGGATTTACTGGGTGTAAAGGGAGCGTAGACGGCGCAGCAAGTCTGATGTGAAAGGCAGGGGCTTAACCCCTGGACTGCATTGGAAACTGCTGTGCTTGAGTGCCGGAGGGGTAAGCGGAATTCCTAGTGTAGCGGTGAAATGCGTAGATATTAGGAGGAACACCAGTGGCGAAGGCGGCTTACTGGACGGTAACTGACGTTGAGGCTCGAAAGCGTGGGGAGCAAACAGGATTAGATACCCG
+
FGGGGGGGGGGGGGGGGGGGGGGGGGGGGGGGGGGGGGGGGGGGEGGGGGGGDFEGGGGFGGGGGGGGGCGFFGGFGGGGDFFGGGGGGEGGGGGGFGFGG>EGG+AFCEF,FGGGAE<FGGE7C>@FFGGFGGFGGGGGG<CBFGGG7B*@CGGGCFC7FGGGGC<F0FGGGF@FGGGG?GGGGFFEGCFF=FE5D<CC8E>CEG*?2;;888C<E9@FFGFGFCEEFG:GGCFEDGGGC+DC,C>FFGGGGDGGGGGGGF?DFD=CFFFGGGGFFFGGGGEDGFFCEAFFGDFE8FEBCGDEEGGGGFGGF@CCDCGGGGDFC=GGGGGGCF<EFGGGGGGFGGGGF@FFGGGGGGEGGGGGGGFGGGGGFGGGGGGCGGGGGGGGGGGGGGGGGGGGGGGGGFDGGFGCCBA-
@NM 63816
TGAGGAATATTGGTCAATGGGCGAGAGCCTGAACCAGCCAAGTAGCGTGAAGGATGACTGCCCTATGGGTTGTAAACTTCTTTTATAAAGGAATAAAGTCGGGTATGGATAACCGTTTGCATGCACTTTATGAATAAGGATCGGCTAACTCCGTGCCAGCAGCCGCGGTTATACGGAGGATCCGAGCGTTATCCGGATTTATTGGGTTTAAAGGGAGCGTAGATGGATGTTTAAGTCAGTTGTGAAAGTTTGCGGCTCAACCGTAAAATTGCAGTTGATACTGGATATCTTGAGTGCAGTTGAGGAAGGCGGAATTCGTGGTGTAGCGGTGAAATGCTTAGATATCACGAAGAACTCCGATTGCGAAGGCAGCCTGCTAAGCTGCAACTGACATTGAGGCTCGAAAGTGTGGGTATCAAACAGGATTAGATACCCT
+
@EEAGGFGGGGGGGFFGCFG8FGGGGGGGGGGGGGGGGGCGGGE9ECGGFGGFFF?FG9@,EFDG8<FGGGGEGGGGGGGGFGGGGGGEGGFGG,,FCEFC7@FFGDFGFG,<BFGEGGFGGFGGGFFGGDFCFEFFGF,EEFBEGEGFFGGGGGG<F8B8<FFCGG@<FGCC9F7B513/7:AFEC:>:<C@DFCFCEFFC8<B@F@CF@FG789@*<FD@,7BFGCE,<C@CD@3#GFCE?5?D3>7@9F@EGGB=?FFFGGGGGFEFF8GEC2@=?EEGFDDGEC,,8E9@EE8=E?ECCEE7GECDFEECFGDFD=FF:FCCCGAFFC?<F=9@@,C<,A,7FEDGCFE:@@@7DGCFF8GE9GGGGGGGFFFCC;,,FFEEF9C@EC,F88@ECC,@DEC8BC-@E?GGDE8GFFGGGFF,,CFFC@?CCB
@NM 87103
TGGGGAATATTGCACAACGGGCGAAAGCCTGATGCAGCGACGCCGCGTGAGCGAAGAAGTATTTCGGTATGTAAAGCTCTATCAGCAGGGAAGATAATGACGGTACCTGACTAAGACTCACCGGCTAAATACGTGCCAGCAGCCGCGGTAATACGTATGGTGCAAGCGTTATCCGGATTTACTGGGTGTAAAGGGAGCGCAGGCGGTGCGGCAAGTCTGAGGTGAAAGCCCGGGGCTCAACCCCGGTACTGCATTGGAAACTGTCGTACTAGAGTGTCGGAGGGGTAAGCGGAATGCCTAGTGTAGCGGTTAAATGCGTAGATATTAGGAGGAACACCAGTGGCGAAGGCGGCTTACTGGACGATAACTGACGCTGAGGCTCGAAAGCGTGGGGAGCAAACAGGATTAGATACCCT
+
AECEGDFG9<FFGGGGGGG+BFEGGGDGDGGFC<<@FE7@FFGDGGGGCFC8:FGGGFFA<,EFGFDF8FGFGFDGCFGGGFGGAEFFGG7,BFF?FG,<A?F@7FFGFGGCBDFF,,33,83333+:@F9FF<<7CF@F>ACCECCGFEB;@CFE,8<,,,,7?EG<<7<FF<*=EG*,?F9BFG:.:F<??<<;=*:*CC:EG=141C<:B:C<CC9@#1F?>,0>C6AE.GCCFGGGGGEFFFFFGFGGGDDFGFCC8FFC7FCGGGGCFG<F=<<C<?<FEECEEAGFF8E,B?=9GFGFB+>C9,,CDF7GECA=,4CFFGFFAEFEFEE@CEGF7>GCGEGGGFAFGFFFGGFD@GF9GFCGFCEGFF@CFGFF6:EC@7:GCGGGGGGFFFC,FAGGFE,GFFFB8CCC
@NM 92545
TGGGGAATATTGCGCAATGGGGGCAACCCTGACGCAGCCATGCCGCGTGAATGAAGAAAGCCTTCGGGTTGTAAAGTTCTTTCGGTAGCGAGGAAGGTGGTTAGTTTAACAGGCTAGCCAATTGACGTTAACTACAGAAGAAGCACCGGCTAACTCCGTGCCAGCAGCCGCGGTAATACGGAGGGTGCGAGCGTTAGTCGGAATAACTGGGCGTAAAGGGCACGCAGGCGGACTTTTAAGTGAGGTGTGAAAGCCCCGGGCTTAACCTGGGAATTGCATTTCAGACTGGGAGTCTAGAGTACTTTAGGGAGGGGTAGAATTCCACGTGTAGCGGTGAAATGCGTAGAGATGTGGAGGAATACCGAAGGCGAAGGCAGCCCCTTGGGAAGGTACTGACGCTCATGTGCGAAAGCGTGGGGAGCAAACAGGATTAGATACCCT
+
ECGGGGGGFFEDFGGGEGGEF>FGEGFGGGG8FGGGDFGDFGGGGGCFEFDEGGGGGEGGGGGFFFG7CEDEGCD<FEGGGGG>CEGGGGGDG+,,BFGGGFGFFGGCGGEACCAFFGD9DFFGCGCFGDFCGFF8>EF@FG8FFGGGCFEGFFGFFDG7FFFFGG7FFFGG>EGGGFF<EE;FG>7FCFFG+0EEE:E@CE58EGCGGGGFFEGEGGEE>4DFDC:=:FE*?CEFD:CCG,AFGFFDDGGFGGGGDGEFCF>FB<CFGGFF<:?CFFGDCGGFDCGGF8DE?9FE9FC,?,B8AGGEF?FCFFC@AGF9F=CF@FBGGGFDGGGGFFFFFCE9GFCGFEDFGGGGGGFEEFGFGDCF7GGGGGFF6+7DFFCDGFF,9FFE@FEGGGFFCFCGGGGGGECCGGEGGGGGGFDGGGGGGGFCGGGGCCCCC
@NM 355
TGAGGAATATTGGTCAATGGGCGGGAGTCTGAACCAGCCAAGTAGCGTGAAGGATGACTGCCCTATGGGTTGTAAACTTCTTTTATACGGGAATAAAGTGGTCCACGTGTGGATTTTTGTATGTACCGTATGAATCAGGATCGGCTAACTCCGTGCCAGCAGCCGCGGTAATACGGAGGATCCGAGCGTTATCCGGATTTATTGGGTTTAAAGGGAGCGTAGGTGGACAGTTAAGTCAGTTGTGACAGTTTGCGGCTCAACCGTAAAATTGCATTTGATACTGGCTGTCTTTAGTACAGTAGAGGTTGGCGGAATTCGTGGTGTAGCGGTGAAATGCTTAGATATCACGAAGAACTCCGATTGCGAAGGCAGCTCACTGGACTGCAACTGACACTGATGCTCGAAAGTGTGGGTAGCAAACAGGATTAGATACCCT
+
G,FFFGFFGFGGGG9FFFFGGGE@F7BFFFGGAFGGGGDGGE@EEGGGGGGGFGFFGFGGDCC=FGG,<E:C:FFDFF?FFGGFGEGA?FCGGFFFGA9EEGCFGGGGFFGGCA,EFGGEFBCFF9F>FFCF<FF,<?FD,3CCFE=FF=,7<FC:FF?;DD>FEGG7-CFGGGCC7<FCE9@22?.EGCE:?<FECC<?<FAFFF<GC7CD@+B(*/<DFDFCF:7,<GFGD977C6@>;@CD=#F8C7CEEFF=FC<F<GFFCDGE9GEEA,AGCFA<=EBB?,<AE59,3,A;F=C,DEF?4++7FEC,=47:==:F<AF>+DGGGGGDGFFBAGFFAGEEE<@7FGEFC8+7CF6,@@B,@C,FF<EGDEF<GGFEEFGGAFF9E@6C,F@F<7GGDB?,<DFGGFGFE<<,E9GFEFC<<FCEEC,CB@@@
@NM 50282
TAGGGAATATTGCACAATGGGGGAAACCCTGATGCAGCAACGCCGCGTGAGTGAAGAAGTATTTCGGTATGTAAAGCTCTATCAGCAGGAAAGAAAATGACGGTACCTGACTAAGAAGCCCCGGCTAACTACGTGCCAGCAGCCGCGGTAATACGTAGGGGGCAAGCGTTATCCGGATTTACTGGGTGTAAAGGGAGCGTAGACGGTTTTGCAAGTCTGAAGTGAAAGCCCGGGGCTTAACCCCGGGACTGCTTTGGAAACTGTAGAACTAGAGTGCAGGAGAGGTAAGTGGAATTCCTAGTGTAGCGGTGAAATGCGTAGATATTAGGAGGAACACCAGTGGCGAAGGCGGCTTACTGGACTGTAACTGACGTTGAGGCTCGAAAGCGTGGGGAGCAAACAGGATTAGATACCCT
+
9CC<FFGG9@EEFGGGFEC8FGEEEE<<@<CF,C@ECGFDFFGGE:C:76C,66EF<C8CDGCGGGE,CF=AEEC9,9EFGGGF<8ECCFGG?EGGGAFFCCC4DFFGGGGGGGGGGGGGGG:FFGGGGGGG7D,BFFGGGDFGGG?G<F55BFGFGGGGDEEEEFC<2*F:CCFGGD:FFG?FGGGGGFFGGGGGCD714BCCE>EGGGGEFFG23;CGECGGGGGGGGFEEDGFFGGG?CCCE<FDEFGFEGCC@DBEGGGGGGFGFBGGGGGGFGGGGFCFGFGGGGFE<8FFCGFCFFF=8+FAFFGFEDEGGGGFFEC,,F<C,CEFB@8FGFFB6,:DF:BFE:8CCFEE@6,FC<FC@9F@B-C@CB,,C+B,,:C,F7GDGF@FC<<;,,C;;<FFFFGGGFFCCCCC
@NM 73840
TAGGGAATCTTCCACAATGGACGCAAGTCTGATGGAGCAACGCCGCGTGAGTGAAGAAGGGTTTCGGCTCGTAAAGCTCTGTTGGTAGTGAAGAAAGATAGAGGTAGTAACTGGCCTTTATTTGACGGTAATTACTTAGAAAGTCACGGCTAACTACGTGCCAGCAGCCGCGGTAATACGTAGGTGGCAAGCGTTGTCCGGATTTATTGGGCGTAAAGCGAGTGCAGGCGGTTCAATAAGTCTGATGTGAAAGCCTTCGGCTCAACCGGAGAATTGCATCAGAAACTGTTGAACTTGAGTGCAGAAGAGGAGAGTGGAACTCCATGTGTAGCGGTGGAATGCGTAGATATATGGAAGAACACCAGTGGCGAAGGCGGCTCTCTGGTCTGCAACTGACGCTGAGGCTCGAAAGCATGGGTAGCGAACAGGATTAGATACCCT
+
FGGGGGGGGGGGGGGGGGFFGGGGGGGCGFGAFGGGGGGGGGGGGGGGGGGFEFGG<FGGGGGGGGGGGGGGGGGGAAFCGFFGFGGFFFGGGFGGFGFFF,FFGGGFGGGGGGGG9?FGFGGGGGGDGG@EGEFGGGGGGGGGFGGGCF:GGGFGGDFCFGGGF,FFFGGGGGGGGDFFFFGGF<FGGGGFGEGDGF<FCDGGGGGGGEEFGCGGGGFEFGGGFEAFGGEGFGGGGGCGGGGFFGGGGFCCFGGFGGFDGFEGGGGGEDGEGGFGAFEFG?GEGGGFGFDFF?FFGGFFF9GFGFEGGF?FFF5,<8FF<GGGGGGGFCGFGGFAF:B7DGGFEF49<FAGFFFGF7GGGGGGGGGGGGGGEGGGGGGGGGGFDGGFE9FFDGDFCFEAGGGF@D7FF9EDFFGFFGGGGGGGFEFGGGGGGGGECCB9B
@NM 358
TGAGGAATATTGGTCAATGGGCGAGAGCCTGAACCAGCCAAGTAGCGTGCAGGATGACGGCCCTATGGGTTGTAAACTGCTTTTATAAGGGAATAAAGTGAGTCTCGTGAGGCTTTTTGCATGTACCTTATGAATAAGGACCGGCTAATTCCGTGCCAGCAGCCGCGGTAATACGGAAGGTCCGGGCGTTATCCGGATTTATTGGGTTTAAAGGGAGCGTAGGCCGGAGATTAAGCGTGTTGTGAAATGTAGACGCTCAACGTCTGCACTGCAGCGCGAACTGGTTTCCTTGAGTACGCACAAAGTGGGCGGAATTCGTGGTGTAGCGGTGAAATGCTTAGATATCACGAAGAACTCCGATTGCGAAGGCAGCTCACTGGAGCGCAACTGACGCTGAAGCTCGAAAGTGCGGGTATCGAACAGGATTAGATACCCT
+
GGGGGGGGGGGGGGGGGGGGGGDGDGGGGGGGGGGGGGGGGGFGGGGGGGGGGDFFFGEGGGGGGDGEGGGGGGGGGGFGGGGG9AFGGGG<FGGGGFEFGGEF,FF7FGGGGGGGGGGFGGGGGGGGGGGFGGFGGGGGGGGGGDGGDFFGGGGGGGGGGGGGEG;>FGEGGGGG?GEFF:DFGGG=EG7<FGEFFFCFFC/GGFGFGGGGEG>FGGGGGCDGGFGGCFDGGF>EDGGFGFGFFDGGFEFFFGGGFE@CG,7FDCC>CFCGDGGFC?=EFDCGGFDFA,GGGFCGGGGFA<F=GEF=+?FFEAEEGFCF8GGEGGDFEGDCGGGGGGGGGGGF<CCGGGGGFGFFGGF7DGCFFE<F8FGGGGGGGGF@CGGGGGGGGGGEGFGGGDGFFDGGFCFC7GGGGGGGGFCGGGGGGGGGGFGCCCCC
@NM 359
TAGGGAATCTTCCACAATGGGCGCAAGCCTGATGGAGCAACACCGCGTGAGTGAAGAAGGGTTTCGGCTCGTAAAACTCTGTTGTTGGAGAAGAACGTGCGTAAGAGTAACTGTTTACGCAGTGACGGTATCCAACCAGAAAGTCACGGCTAACTACGTGCCAGCAGCCGCGGTAATACGTAGGTGGCAAGCGTTATCCGGATTTATTGGGCGTAAAGCGAGCGCAGGCGGTTGCTTAGGTCTGATGTGAAAGCCTTCGGCTTAACCGAAGAAGTGCATCGGAAACCGGGCGACTTGAGTGCAGAAGAGGACAGTGGAACTCCATGTGTAGCGGTGGAATGCGTAGATATATGGAAGAACACCAGTGGCGAAGGCGGCTGTCTGGTCTGCAACTGACGCTGAGGCTCGAAGGCATGGGTAGCGAACAGGATTAGATACCCT
+
GGGGGGGGGGGGGGGGGGGGGGGGGGGGGGGGGGGGGGGGGGGGGGGGGGGFGGGGGGGGGGGDGGGGGGGGGGGGGGGGGGGGGGGGGGGGGGGGGGFGGCFEGGGGGGGGGGGGGGGGGCC8DGGGGGGGGGGGGGGGGGFFGGGGGG>@FGFFFGGGGGGGGGGGGGGG??GGGGGGFGFDGGGGGGGGGGGGGFGGEEGGFFF<EFGDGEGG8F>GCGGFGGGGGGGEFECFGCGGCCCGGGGFFGGGFEFGGEGGGGGGGGGGFDGFFGF=AFGGGGGFGEEGGF@GGEGGGGGFFGGGFGF;EAEE<GGGGGEAFFGGDGFGGGGGGGGGGGGGGGGGGGGGGFGGGGCGGGGGGGGGGGGGGGGGGGGGGGGGGGGGGGGGGGGFGGGGGGGGGGGGGGGGGGGGFGGGGGGGGGGGGGGGGGGGFAEGCCCCC
@NM 51960
TGAGGAATATTGGTCAATGGACGAGAGTCTGAACCAGCCAAGTAGCGTGAAGGATGACTGCCCTATGGGTTGTAAACTTCTTTTATAAAGGAATAACGTCGGGTATGGATACCCGTTTGCATGTACTTTATGAATAAGGATCGGCTAACTCCGTGCCAGCAGCCGCGGTAATACGGAGGATCCGAGCGTTATCCGGATTTATTGGGTTTAAAGGGAGCGTAGATGGATATTTAAGTCAGTTGTGAAAGTTTGCGGCTCAACCGTAAAATTGCAGTTGATACTGGATATCTTGAGTGCAGTTGAGGCAGGCGGAATTCGTGGTGTAGCGGTGAAATGCTTAGATATCACGAAGAACTCCGATTGCGAAGGCAGCCTGCTAAGCTGCAACTGACATTGAGGCTCGAAAGTGTGGGTATCAAACAGGATTAGATACCCT
+
GGFFGFFGFGGCGGGDEFFGGGGGGGGGGGGGGGGGGGFFGGGGGGGGGGGGGGGGGGGCCGGGGCGGGFE@@FGGGGGGGGGGGGGGGGGGGGGGGGGGGGGDFGC@<FFGGGGGGGGFBFGGG9BFFGGFG?FGGGGG9C7?F?D@GGG8F/CF?FFGGDGFEGGGGG@FGG*F7DCEGGGGDFD6<FEGGGEC=;FFCFFGGGGGGGFFFFDC7E@@FECE9=CGGFFGFDGFF9FFGFCFFDCGDGDGGGGFEGFFFCGGDFFEEGGGFFCFAFFGGGGG9CGGGFGGGGGGGGEGGFFCGEC7GFEDCFEEGFDFEDCBEGGGGGGFFF<B,E9GGFGFFGCGGFGGFCC-GDGEGGGGGFDGEEFECAFGFGGGGGGGGGFCFC<GDEFGFFC8FDGCFCC@FGGGGGGGGGGFGGGGGFEGGGGCCCCC
@NM 361
TGAGGAATCTTGGTCAATGGACGAGAGTCTGAACCAGCCAAGTAGCGTGCAGGATGACGGCCCTATGGGTTGTAAACTGCTTTTATAGGGGGATAAAGTTTGCCACGTGTGGCCTATTGCATGTACCATATGAATAAGGAACGGCTAATTCCGTGCCAGCAGCCGCGGTAATACGGAAGGTACAGGCGTTATCCGGATTTATTGGGTTTAAAGGGAGCGTAGGCCGTTTGGTAAGCGTGTTGTGAAATGTCGTGGCTCAACCTGGGCAGTGCAGCGCGAACTGCCAGACTTGAGTGCGCAGGAAGTAGGCGGAATTCGTTGTGTAGCGGTGAAATGCTTAGATATGACGAAGAACTCCGATTGCGAAGGCAGCCGGCTGTAGCGCAACTGACGCTGAAGCTCGAAAGCGTGGGTATCGAACAGGATTAGATACCCT
+
FGFGGGGD<FGFF9FFGGGG?FEGGGEGGGGGG8DFFG@FGF,<CECCBFDFD@EFF,@CCCEGFFA<8C,:CFEGGCE<9<FF?,<EFF@@FCF9FGE,CFFEA<C<A<+8B,5A5@,<,,C,ABE,<EFBFG<FGA<F<,@3>CFCF;;>BE?+@9DFF=C..(<:@>@<#3>>4@@7F0,2*GFGC@:CC9/6,:@F@C,4<E9<@2<:GGE<DC8C>F7:17GGGDF:;)EGGGGEF@5,9D88C>*@,F@6,,,@8,6F@@,:,>F@+CCC+,EDCFB,,FB@,F<F=7CF>,E?=EE:DEFEF,GEB<?GF=B,FFEF8@GFEFE,CGGGFCFFGGGGFCB7GGGFFC7BCGDGGGGFFGGGFF@GF@6@FGGF7@@E<GGGDFB+FGGGCCDGGGFF7GFC7GDEDGFFC9GGDGGGGGGF9CECCCCC
@NM 362
TGGGGAATATTGCACAATGGGCGAAAGCCTGATGCAGCGACGCCGCGTGAGCGAAGAAGTATTTCGGTATGTAAAGCTCTATCAGCAGGAAAGAAAATGACGGTACCTGACTAAGAAGCCCCGGCTAACTACGTGCCAGCAGCCGCGGTAATACGTAGGGGGCAAGCGTTATCCGGATTTACTGGGTGTAAAGGGAGCGTAGACGGTTTTGCAAGTCTGAAGTGAAAGCCCGGGGCTTAACCCCGGGACTGCTTTGGAAACTGTAGAACTAGAGTGCAGGAGAGGTAAGTGGAATTCCTAGTGTAGCGGTGAAATGCGTAGATATTAGGAGGAACACCAGTGGCGAAGGCGGCTTACTGGACTGTAACTGACGTTGAGGCTCGAAAGCGTGGGGAGCAAACAGGATTAGATACCCT
+
FFGGGGGGGGGGGGGGGGFFGGGGGGGGGGFCGGGGGGGGGCGGDGGGGCFFGFF7BEFEFFGGGGGGGGFFGGG9FGGGGGGGGGG?FCFF8?4FDFGFGGGGGGGGGGGGGGGGGGGGGGE:FGGFCFGGDF8F>CFG<:FFGG:FFGGGGGG?+=GGEGG:FFG;GEFFGGDGGGGGGG#GGGEGGGGFGGGGGGGGGCGCFF<FF<FFGGGGGGGGC6CFFFGFGGGGGEGGFGCFEGFDDGFF=GGGGFFGFFFFGGGFGGGFFBFGGGGGFFF8GG>FF?FGGGGFGFGCGGEFA,@>7GGGGGGFEGFGFF9GGGGFCGGFF,GFF<GGFGGFCGGGGGGGGEGFAGGGGGGGGGGGGGGGGGGGGGFFFGGGFGGGGFFDGGGGGGGGGFCGGGGGGGGGGGGCCCCC
@NM 75067
TGAGGAATATTGGTCAATGGACGGGAGTCTGAACCAGCCAAGTAGCGTGAAGGATGACTGCCCTATGGGTTGTAAACTTCTTTTATACGGGAATAAAGTGGTCCACGTGTGGACTTTTGTATGTACCGTATGAATAAGGATCGGCTAACTCCGTGCCAGCAGCCGCGGTAATACGGAGGATCCGAGCGTTATCCGGATTTATTGGGTTTAAAGGGAGCGTAGGTGGACAGTTAAGTCAGTTGTGAAAGTTTGCGGCTAAACCGTAAAATTGCAGTTGATACTGGCTGTCTTGAGTACAGTAGAGGTGGGCGGAATTCGTGGTGTAGCGGTGAAATGCTTAGATATCACGAAGAACTCCGATTGCGAATGCAGCTCACTGGACGGCAACTGACACTGATGCTCGAAAGTGTGGGTATCAAACAGGATTAGATACCCT
+
F@GFFGG8FAG9EF,CFF,CF@7@CG7C<<@<EFFGCEDCFGDF99@@,6C<8FGCFEFFC,CC,CFFFFGFFG<?9EF<F<FD,E?F=F+4=FF,C,C,CF9BFFGF8A++:BFGGGFFG9EFF<E:F7FFC,8CD<CFFC::CFGGFGGG3A8CFG8FFGGGEEG4CFCDFFGGC5C591GECF@CB=G:=F@CFFGAF<7C>,+F<DG;FFB:3#>6C7CF@8FFGCDFCFFA,#BAF@-=,@<=FC@G9FB@A#7G=GGD?FC<AE<8EBF<=5<8A,FF@F?F9GGGFGFEECFGGGFC:B:BC<F<E@CC?@GFGFF==>4C?FC69DEFGFFGFE<EC:6C,F<GGFF@@C,@FCFAAE<,C,CA@FF;@F+:@@6<,GFFGFGF@F@<FBCGFBGEE<@F@9GFFC<FCC<EGGFFEC;,FFC<A-A8
@NM 364
TAGGGAATCTTCCACAATGGACGCAAGTCTGATGGAGCAACGCCGCGTGAGTGAAGAAGGTCTTCGGATCGTAAAACTCTGTTGTTAGAGAAGAACACGAGTGAGGGTAACTGTTCATTCGATGACGGTATCTAACCAGCAAGTCACGGCTAACTACGTGCCAGCAGCCGCGGTAATACGTAGGTGGCAAGCGTTGTCCGGATTTATTGGGCGTAAAGGGAACGCAGGCGGTCTTTTAAGTCTGATGTGAAAGCCTTCGGCTTAACCGGAGTAGTGCATTGGAAACTGGAAGACTTGAGTGCAGAGGAGGAGAGTGGAACTCCATGTGTAGCGGTGAAATGCGTAGATATATGGAAGAACACCAGTGGCGAAAGCGGCTCTCTGGTCTGTAGCTGACGCTGAGGTTCGAAAGCGTGGGTAGCAAACAGGATTAGATACCCT
+
GAFGDFEFEFFFEGGGGFGGGGGGEGGGGGGGGGGGGGEGGGEGFGGGGGGFEFC@FFGD,CEGG?EGGGGFGGGGGGGGFGGGFG9FG<,BEEGGGGDF@4:F<ACGGGG<E5AFGFGGGFCFGGGEFFFGGGGGGGGGGDGFEGFG7@BCCFFGGGGGDFGGC?FGGGFGGEGFGGGGEFGG2+FGGGC7@GGEFFGG1*=F?GGGGGGFE=,B<FGGGGGG5EGGEGDCFA@GGGFGGGCCFGGGFGB8@FF?@@.DGGD?C:@CFAFD+7>>,?@C7A;CCBDF9;BA5<<EF@8DECEDCFFAFBABE9FC9CFAEFCB,GFGEEF7AE,GFECGEFC@,F<FAE,FFAC,AF@FGCFGGF:B@B,,77C8FB,C,EEFC,C,EFC,DCGEGFEEF@CE@F@F<@,7CFFE8F<CE@CDDGGGGGGFGF8F@C<BA
@NM 365
TAGGGAATCTTCCACAATGGACGCAAGTCTGATGGAGCAACGCCGCGTGAGTGAAGAAGGTCTTCGGATCGTAAAACTCTGTTGTTAGAGAAGAACACGAGTGAGAGTAACTGTTCATTCGATGACGGTATCTAACCAGCAAGTCATGGCTAACTACGTGCCAGCAGCCGCGGTAATACGTAGGTGGCAAGCGTTGTCCGGATTTATTGGGCGTAAAGGGAACGCAGGCGGTCTTCTAAGTCTGATGTGAAAGCCTTCGGCTTAACCGGAGTAGTGCATTGGAAACTGGAAGACGTGAGTGCAGAAGAGGAGAGTGGAACTCCATGTGTAGCGGTGAAATGCGTAGATATATGGAAGAACACCAGTGGCGAAAGCGGCTCTCTGGTCTGTAACTGACGCTGAGGTTCGAAAGCGTGGGTAGCAAACAGGATTAGATACCCT
+
AFGGGGGFGGGGGGGGGGGGGGGGGGGGGGGGGGGGGGGGGGGGGGGGGDFGGGGGGGGGGGGGGGGGGGGGGGGGGGGGGGGGGGFGGGGGGGGGGGGGGGGGGGGGGGGGGGGGFGCGGGGGGGFDFGGGGGGGGGGGGGGGGGGGGGF,FFFGGEGGGGGGGFGGGG?GGGG@FEGCFGGCFFGGGFDGGGGGGFFGE5;EFDGG=AGEFFCEGGFGG;GF@EEDDGCEGGCGFGGGGFFGFGFF?<8<CGGGG@DCE58F@CGGFAFGDFFF?FFGGGGCFFEGGGFFB,BCGGECFEE@?9CGF=FGFF,GGFF8GGGFC,,@>7GGGGF<FF7EFDA9GGFFFGGFGF9GF:C,GGFGGGGGGGFC@GGGGGGGF@8GFCEFF<ECGGGFGGGGFAEGGGEFCECGGGGGGGDGFEGEE9FGGGGGGFFGCBCCC
@NM 366
TGAGGAATATTGGTAAATGGACGAGAGTCTGAACCAGCCAAGTAGCGTGAAGGATGACTGCCCTATGGGTTGTAAACTTCTTTTATATGGGAATAAAGTGAGCCACGTGTGGCTTTTTGTATGTACCATACGAATAAGGATCGGCTAACTCCGTGCCAGCAGCCGCGGTAATACGGAGGATCCGAGCGTTATCCGGATTTAGTGGGTTTAAGGGGAGCGTAGGCGGACTATTAAGTCAGCTGTGAAAGTTTGCGGCTCAACCGTAAAATTGCAGTTGATACTGGTCGTCTTGAGTGCAGTAGAGGTAGGCGGAATTCGTCGTGTAGCGGTGAAATGCTTAGATATGACGAAGAACTCCTATTGCGAAGGCAGCCTGCTGTAGCGCAACTGACGCTGAAGCTCGAAAGCGTGGGTATCGAACAGGATTAGATACCCT
+
FGGGGGCE<EFG@EEA@9@FDFGEGGG8CFFGCEFFGCFFGG<CEFEGD7CCDFFGGGFFGGGCG8EEECF@FFAFF9<FADGGGGGGGGF8=<CDFGFGDFCDGGE<FFEF7F==EECGFGGGGEFCFGGGCEEFGAEE9?+:+4=FGFGGGGGC7FBBFDD8C4@F@EGF@F<@#>F7@AF7**>C;>*>BFDECGF<3)<FBFF@/CFFCFGGDC?CEFEGEG>=E;CEEGF:FFE@FE>7B5<C?@=E9FF<:4FC=FGFF8FCFD:?GGFC=</DFF@:FC@FAFCFFE99:9E9DFEFGC:+E8GFD=7=+EF+EAECECB9FFF?EGGGGFGEGFFDFFAFCFA?DC@6-FAGGECDFE9F@,E7GFFGFGEGEFBC9GFECC;CC<EFCECFFCF8F@EFGFGFFGGGGGGGFFFGGFFFEEE88,C@
@NM 67612
TGGGGAATATTGCACAATGGGGGAAACCCTGATGCAGCGACGCCGCGTGAGCGAAGAAGTATTTCGGTATGTAAAGCTCTATCAGCAGGGAAGAAAATGACGGTACCTGACTAAGAAGCCCCGGCTAACTACGTGCCAGCAGCCGCGGTAATACGTAGGGGGCAAGCGTTATCCGGATTTACTGGGTGTAAAGGGAGCGTAGACGGCGAGGCAAGTCTGATGTGAAAACCCGGGGCTCAACCCCGTGACTGCATTGGAAACTGTTTTGCTTGAGTGCCGGAGAGGTAAGCGGAATTCCTAGTGTAGCGGGGAAATGGGTAGATATCAGGAGGAACACCAGTGGCGAAGGCGGCTTACTGGACGGCAACTGACGTTGAGGCTCGAAAGCGTGGGGAGCAAACAGGATTAGATACCCT
+
CFD<EFDGFGGGGGGGGGGGGGGGGGGGGGGGGGGGGGCCFGGGGGGEGGGGGGGGGGGGGGGGGGGGGGGGGGGCGCFFGGGGGGGGGGGGGGGFGGAFGGEFGGGGFGGGGGGFGGGGGGGGGGGDGFFFEFFGGGCFGGGGGGDGGDEGFFE?FGGGDD4D:CFFFCFFGGCG8F<,BE$FFGGE4F<CE@EGCGGGG:EFGCEG>EGEGGF<FGGGGGGGG<CFC3;CGFGGGGGGGGGGGGGB6:GGFFCGFF2CBGF;GGFCF<GFCFFFBC8FFGFGFFGGGGGDEBEFB<GDGGEDGDEFC,FGGFC4,EF;FCFFEA<C?,?EDGGGFGGFF@F@FEGGFEFE9E9GGGGGEGFEAGGFGGGGGGGGGGGFGGGGGGEGGGGGGGGFGFFAGGFGGGGGGGGCCCCC
@NM 62416
TGGGGAATATTGCACAATGGGGGAAACCCTGATGCAGCGACGCCGCGTGAAGGAAGAAGTATCTCGGTATGTAAACTTCTATCAGCAGGGAAGATAGTGACGGTACCTGACTAAGAAGCCCCGGCTAACTACGTGCCAGCAGCCGCGGTAATACGTAGGGGGCAAGCGTTATCCGGATTTACTGGGTGTAAAGGGAGCGTAGACGGTGTGGCAAGTCTGATGTGAAAGGCATGGGCTCAACCTGTGGACTGCATTGGAAACTGTCATACTTGAGTGCCGGAGGGGTAAGCGGAATTCCTAGTGTAGCGGTGAAATGCGTAGATATTAGGAGGAACACCAGTGGCGAAGGCGGCTTACTGGACGGTAACTGACGTTGAGGCTCGAAAGCGTGGGGAGCAAACAGGATTAGATACCCT
+
CGGGGGGGDGFGGGGGFGGGGGGEGGGGGGGGGGGGGGGGGGGGGGGGGGGGGG8FGGFFGDGGGGGEFGGGGGGGGGGGGGGDGGGGGGGGGGGGGGGGGGGGGGGGGGGGGGGGGGGG@FG7FGGGGGFFGCFGFFGGGGFGGGGGGGGDFGGAFGGGD>D:FGFGGGGGGD@>CFDFGGGGGGFFF:CFGGGGGFGGGGGGGGFGFGGGGGG:@?FGGGGGFGGG8<CFFGGCFGFGGGGGGFEFCCF89DCFGF?CFGGGGGDE=<GGGGDGBCEF@FGGGEGGGGGGFFFF,GGGFECB@DDFFEF9GGGGFGGFFD<9FGECCECCGFFEGGFGFGECGF@GFCGGFGGGGFC7C,AFEEEEGGFGFFFCGGFFDCFFDGDGGGGGFGGFGEGFGFGGEFFFFFE<CCCC
@NM 369
TGGGGAATATTGCACAATGGGGGAAACCCTGATGCAGCGACGCCGCGTGAGCGAAGAAGTATTTCGGTATGTAAAGCTCTATCAGCAGGGGAGAAGAATGACGGTACCTGACTAAGAAGCACCGGCTAAATACGTGCCAGCAGCCGCGGTAATACGTATGGTGCAAGCGTTATCCGGATTTACTGGGTGTAAAGGGAGCGCAGGCGGTACGGCAAGTCTGATGTGAAATCCCGGGGCTCAACCCCGGTACTGCATTGGAAACTGTCGGACTAGAGTGTCGGAGGGGTAAGTGGAATTCCTAGTGTAGCGGTGAAATGCGTAGATATTAGGAGGAACACCAGTGGCGAAGGCGGCTTACTGGACGATTACTGACGCTGAGGCTCGAAAGCGTGGGGAGCAAACAGGATTAGATACCCT
+
FGGGGGGGGGGGGGGGGGGGGGGGGGGGGGGGGGGGGGFGGGGGGGGGGGGGGGGGGGGGGGGGGGGGGFGGGGGFGGGGGGGGGGGGGGGGGGGFGGGGGGGGGGGGGGGGGGGGGGGGGGG<GG?GGGGGGFFGGGGGGGGGGGGGGGGGFGGGGGFFGGGGGGGGGGGGGGGGGGGGFGGGGGGGGGGGGGGGGGGGGGGGGGGGGGGGGGGGGGGGGGGGGGGGGGCEFFGGGFGGGGGGGGGGGGGGGGGFEGGGGGGGFGGGGFFEGGGDGGGGGGGGGGGGGGGGGGGGGGGF?FFGFCGDGFAGGGGGGGGGFEFGGGGGGGFGFEFFFFGGGGGCGGGGGGGGGGGFGGGGGGGGGGGGGGGGGGGGGGGGGGGGGGGGGGGEGGGGGGGGFGGGGGGGGGGGCCCCC
@NM 370
TGGGGAATATTGCACAATGGGGGAAACCCTGATGCAGCGACGACGCGTGGAGGAAGAAGGTCTTCGGATTGTAAACTCCTGTTGTTGAGGAAGATAATGACGGACCTCAACAAGGAAGTGACGGCTAACTACGTGCCAGCAGCCGCGGTAAAACGTAGGTCACAAGCGTTGTCCGTAATTACTGGGTGTAAAGGGAGCGCAGGCGGGATGACAAGTTGGAAGTGAAGTCTATGGGCTCAACCCATAAACTGCTTGCAAAACTGTTTTTCTTGAGTAGTGCAGAGGTAGGCGGAATTCCCGGTGTAGCGGTGGAATGCGTAGATATCGGGAGGAACACCAGTGGCGAAGGCGGCCTACTGGGCACCAACTGACGCTGAGGCTCGAAAGTGTGGGTAGCAAACAGGATTAGATACCCT
+
FFFCGFGGGGGGGGGCFFGGFFE>FGGGGGGGGGGGGG:CFD:FGGEFGGGGGGGFCFGGGGGGGGGGG7FEFGEC9F8AFFFFGD4<E=F,,,,C,,<,,8@+++8ABFCFCF8F<FGCG=FCCFFGGCG,+:>FD8>FCCG,>BG*6EEGC3B$>FGCF77FCC7E==888,<,=FB@FCFD=FF5AFFFCFECC/=**C4CCE87#?>CF?>CFFD@,@@#ECFBD4CGGCB<F7>CCCE=9EFD<DFE=8,>;FFGGFB63@AA9FCFB<D9:FCFGGGGGEGGDFFGGGGGEGGFGGDGGGGFFFDFFGEFFGCFGCGGGF78FFGGGGGGFGGEEEC7GGGGEGGGGGGGGFCDGGFDDGGGGGGGFB8GGGDGGGGGGFGGGFEFGGGGGFFFGGGGGFECCDFA@AAA
@NM 371
TGGGGAATATTGCACAATGGGGGAAACCCTGATGCAGCGACGCCGCGTGGAGGAAGAAGGTCTTCGGATTGTAAACTCCTGTTGTTGAGGAAGATAATGACGGTACTCAACAAGGAAGTGACGGCTAACTACGTGCCAGCAGCCGCGGTAAAACGTAGGTCACAAGCGTTGTCCGGAATTACTGGGTGTAAAGGGAGCGCAGGCGGGAAGACAAGTTGGAAGTGAAGTCTATGGGCTCAACCCATAAACTGCTTTCAAAACTGTTTTTCTTGAGTAGTGCAGAGGTAGGCGGAATTCCCGGTGTAGCGGTGGAATGCGTAGATATCGGGAGGAACACCAGTGGCGAAGGCGGCCTACTGGGCACCAACTGACGCTGAGGCTCGAAAGTGTGGGTAGCAAACAGGATTAGATACCCT
+
FGGGGFFGGGGGGGGGGGGGGGGGGGGGGGGGGGGGGGEGGGGGGGGGGGGGGGGGGGGGGGGGGGGGEEGGGGGGGGGGGGGGGGGGGFGGGGGGGGDDFGGFGGGGGGGGGGGGGGGGGG?GGGGGGGGGC>CFGGGGGGGGGGGGDEGGFGGGGGGGGGGGGGGGGGGGGGGGGEGGFGGGGGFEGGGGGGGGGGGD5CEDGGGGGEBFGFGGGFGFGGGFFGFGGGGGGFGGGGGGGGGGGFFFGDGGGGFFGCGGGGGFFFEDGFGFCGGFFGGGGGGGGGGGGGGGGGGGGGGGGFDGGECGGGGGFECGGGGGGGGGGGGGGGGGCFFGGGGGGGGGGGGGGGGGGGGGGGFGEFFFGGGGGGGGGGGGGGFFGEGGGGGGGGGGGGGGGGGGGGGGGGDGGGFCCCC@
@NM 372
TGAGGAATATTGGTCAATGGACGAGAGTCTGAACCAGCCAAGTAGCGTGCAGGATGACGGCCCTATGGGTTGTAAACTGCTTTTATAAGGGAATAAAGTGAGCCTCGTGAGGCTTTTTGCATGTACCTTATAAATAAGGACCGGCTAATTCCGTGCCAGCAGCCGCGGTAATACGGAAGGTCCGGGCGTTATCCGGATTTATTGGGTTTAAAGGGAGCGTAGGCCGGGGATTAAGCGTGTTGTGAAATGTAGATGCTCAACATCTGAACTGCAGCGCGAACTGGTTTCCTTGAGTACGCACAAAGTGGGCGGAATTCGTGGTGTAGCGGTGAAATGCTTAGATATCACGAAGAACTCCGATTGCGAAGGCAGCTCACTGGAGCGCAACTGACGCTGAAGCTCGAAAGTGCGGGTATCGAACAGGATTAGATACCCT
+
GGFGGGGGGGGGGGC<FFGGGGGGCEFGGGGGGGGGGFG8FGGFGGGGGGFFGFFFGFGGECEFFGGGFGGEGFGGFGGFGFFGGGGGGGFCF8EFGEFDA=<BBCCFF87ECEC?FGGGGGGGGGGFGFGEFFGGGEDGFFFGGDGGFFGGGG6@EGGGGGGGGDCDGGGGG9@*BFCEG%FEGGD5=FG4GGDECF84FFCFFFFGGGFGCFE@ECE@CF8<C85#7/;EE<<9E9GGGGGGFGGGGGGFD9GGCCDG=F;9GCGGFGEDGGDGGFEGEFGGFFGGGEB9F@C++AGEFEC,EEGFCGF<FEFF+F7BGFGEGEEFCFF<,FDE9GGGGGGFFCFF9FGFFGGGF7F@FC,FCDCGEGGGFF@FCGGGGGGFFC,,F@CEF9FDGGEEDEDGFCDGFDF<GGGGGGGGGGGGFEFEEFA@A,@@
@NM 373
TAGGGAATCTTCCACAATGGACGCAAGTCTGATGGAGCAACGCCGCGTGAGTGAAGACGGTCTTCGGATCGTAAAACTCTGTTGTTAGAGAAGAACACGAGTGAGAGTAACTGTTCATTCGATGACGGTATCTAACCAGCAAGTCACGGCTAACTACGTGCCAGCAGCCGCGGTAATACGTAGGTGGCAAGCGTTGTCCGGATTTATTGGGCGTAAAGGGAACGCAGGCGGTCTTTTAAGTCTGATGTGAAAGCCTTCGGCTTAACCGGAGTAGTGCATTGGAAACTGGAAGACTTGAGTGCAGAAGAGGAGAGTGGAACTCCATGTGTAGCGGTGAAATGCGTAGATATATGGAAGAACTCCAGTGGCGAAAGCGGCTCTCTGGTCTGTAACTGACGCTGAGGTTCGAAAGCGTGGGTAGCAAACAGGATTAGATACCCT
+
FGEGGGGGGGGGGGGGGGFGGGGGGGGFFGGGGGGGGGGGGGGGGGGGGGDGGGFFG,FGGEDGGGGGGGGGGGGFGGFGGFGFGGGGGGAFGGGGGGGGE=DFFGGGGGGEEB,,<@FF?,A?FFFDFGGG9F9<8DDFGGGGD<,BF7+@9DEGGG9/FCFGGGG8C>CCCFEF2G@FFG:FGF@7C<FDF@CC=C>@FEG<6CFFFCFGGG>EGFGGGGCCEGG=EEFCFCGFDCFCCC9@7GCFG<FC8@5CG@GF:GFGGGEEA>D#CDGE?AFAB9GFEFFBF9,9FGGGGFGGFEFGGFEFFF9F?GEGE=9,A49A,A,47CEEFFEFDFEDGD<<FGGDFE,,9FGGGGFC-FFE8C>GFF,B+EF8GGFF<<FFC,CFEAFFDGGGGGGFFGDFGDGGFEGGCF<GFFFFGFCGGGGGGGGGGGEEC@CC@
@NM 74411
TAGGGAATCTTCGGCAATGGGGGCAACCCTGACCGAGCAACGCCGCGTGAGTGAAGAAGGTTTTCGGATCGTAAAGCTCTGTTGTAAGTCAAGAACGAGTGTGAGAGTGGAAAGTTCACACTGTGACGGTAGCTTACCAGAAAGGGACGGCTAGCTACGTGCCAGCAGCCGCGGTAATACGTAGGTCCCGAGCGTTGTCCGGATTTATTGGGCGTAAAGCGAGCGCAGGCGGTTTGATAAGTCTGAAGTTAAAGGCTGTGGCTCAACCATAGTTCGCTTTGGAAACTGTCAAACTTGAGTGCAGAAGGGGAGAGTGGAATTCCATGTGTAGCGGTGAAATGCGTAGATATATGGAGGAACACCGGTGGCGAAAGCGGCTCTCTGGTCTGTAACTGACGCTGAGGCTCGAAAGCGTGGGAGCGAACAGGATTAGATACCCT
+
G<EGGGGGGGGGCDFGGGG,ECFGGGGGGGGGGFDGGGGGGGGECFEFGGGGGGFGFGGFGGGG9CCFCCGFCGGGGGGF,EF,EEFGGGGGGFGGGEGGCFGGFGFFFFGGGFFFFFD9FFGG9=EEGGGDGFF,8@=FFFF8?:FGCCEGEEDFFFGGFF1FGFFGGF?G?CC7FFGGGA:FE>FCFCGC:FC:<C@EGGGGGGFGGECGEGGGGFCFGEEGGGGGF>CGG<GGFCFGGG9+>9CEFGGFGFFCGGFFFFFFFGGGGFGFFC<D<1GFGGFGGF9EDDFE7CGFD,E<9CGGFGEGGFEGGGGGFGFGGDBF=GFEE:GCGFGDFFGGGCGECFFEF9GGGGGFCF:CFCCGGGGGGEGEDGCGFDFFFCGGGDGGFFGGGGGGFDEGGGGGGGGFGGGGEGGGGGGGGFGGEGGFGGGGGFGCCCCC
@NM 375
TAGGGAATCTTGCACAATGGGCGACAGCCTGATGCAGCAACGCCGCGTGAAGGATGAAGGCCTTCGGGTTGTAAATTTCTGTTCTTAGGGAAGAAGAAAGTGACGGTACCTAAGGAGAAAGCCCCGGCTAACTACGTGCCAGCAGCCGCGGTAATACGTAGGGGGCAAGCGTTATCCGGAATTATTGGGCGTAAAGAGTGCGTAGGTGGTTATCTAAGCGTAAGGTTTAAGCGTGCAGCTCAACTGCATCTCGCCTTGCGAACTGGACTACTTGAGTGCGGGAGGGGAAAGCGGAATTCCTAGTGTAGCGGTGAAATGCGTAGATATTAGGAGGAACACCAGTGGCGAAGGCGGCTTACTGGACTGTAACTGACGTTGAGGCTCGAAAGCGTGGGGAGCAAACAGGATTAGATACCCG
+
FGGGGGGGGGGGGFGGGGGGGGGG+@FFFGCEG9FGGGEFGGGGGGGGGG?FFGGGGGGGGGGGGF:=FGGGGGDGGGGGGGGGGGGGGDFGGFGGGGEEFF9FE7F7FFFGCDGGC,=<EF@FCC:FGEGFG=FEGDGGDFFE<FCFGDD,<CE@DFFFEFDGG9EE=FFAF:9FGGCF:<FCEGACF.CECFFCGDGGCEGEGD<CCG<CDE?C4;FEGGGEDFCCB9DFFECEFDFCCD=FFFGGGGC@FEGEG:@CEGEGGEACFFFCGGGEDGGGGD>GGGGGFCGGGGGGGGFECFGGGGGGEGGGGGGEEGGEF;EAF<GEGGFCF9F8GGGFGGGGGGGGGGGGGGGFFGGGGGFAGGGGF7GGF@GFGGGGFDFGGGGFC7GGGGGGFGGGGGGGGGGGGGFFGC?C8-
@NM 376
TGAGGAATATTGGTCAATGGACGAAAGTCTGAACCAGCCAAGTAGCGTGCAGGATGAAGGCCCTCTGGGTGGTAAACTGCTTTTAGTTGGGAATAAAAAGAGGGACGTGTCCCTTATTGTATGTACCATCAGAAAAAGGACCGGCTAATTCCGTGCCAGCAGCCGCGGTAATACGGAAGGTACAGGCGTTGTCCGGATTTATTGGGTTTAAAGGGAGCGCAGGCGGCGGCGTAAGTCAGTTGTGAAATCGTGCGGCTTAACCGTGCAATTGCAGTTGATGCTGCGTGGCTTGAGTGCACAAATGGATGGTGGAAGTCATGGTGTAGCGGTGAAATGCGTAGATATCATGAAGAACTCCGATCGCGAAGGCATATGTCCGGAGTGCAACTGACGCTGAGGCTCGAAAGTGTGGGTATCAAACAGGATTAGATACCCT
+
CF<CFFFGCGGFCEFGGGGGGGGGGGGGGGGGGECFGGEG8FCAFGGEGED6CFFFG,FECE@FF,EE,6,7BFCFGGGCFFGFCF<,CF:F<,EDEE97<EFECFGGB<FDFFGEF?<FGGCD@A?@F?EECFGGA+CF?77=FCCEE5*AA.6FF9FEGFBA#BCACEF2@;:@3@;>E#?0DEFC>8#(C;<<75?34@C=C7<<<>,F=BCBD<DFCGGDF=*:>*:GGFFCCF<GFEFGFEFC8:FEF<F<:GGDGGGD=3><FDD6;C5,DE<FFEF@FE<FGF@GGGGGGE,5,,,FFC=B,GGEEC,FE?=8GGCGGGGGFGFFEEF@,,GGGGFDFE<<GGGGGFC-GF6+C+GGEAFGFF,<9GFFBDGGFFFFCGGGGGEGGFGGGGGGGGGGGGF;DGGGGGGGGFGGGGFGGEGFFEEA@CCC
@NM 76812
TGAGGAATATTGGTCAATGGACGGGAGTCTGAACCAGCCAAGTAGCGTGAAGGATGACTGCCCTATGGGTTGTAAACTTCTTTTATACGGGAATAAAGTGGTCCACGTGTGGAATTTTGTATGTACCGTATGAATAAGGATCGGCTAACTCCGTGCCAGCAGCCGCGGTAATACGGAGGATCCGAGCGTTATCCGGATTTATTGGGTTTAAAGGGAGCGTAGGTGGACAGTTAAGTCAGTTGTGAAAGTTTGCGGCTCAACCGTAAAATTGCAGTTGATACTGGCTGTCTTGAGTACAGTAGAGGTGGGCGGAATTCGTGGTGTAGCGGTGAAATGCTTAGATATCACGAAGAACTCCGATTGCGAAGGCAGCTCACTGGACTGCAACTGACACTGATGCTCGAAAGTGTGGGTATCAAACAGGATTAGATACCCT
+
FGGFGGGEFGFG9EFFGGGGGGGGDGE,EFFFFGGFGGGGGGGFFGGGG:FGGGFGF<6F,CDCCFGFFF74BFGFGG9E9FEEDFGGFEEFC89CCFEGFAFDFDC4E<BFF,:,EFFFFEGGGD<7?DFGCEGGFGGGG@C52ACF8F9AF=CGCFGFFFGGD;GGCFGFGGG#EEEGF8GE@5F:CCF:CC<EFGCFEGFF;CC=C>FFGGGGGGGC@CCF:AGAGCFGCCE4GGGFE>FFEDCGECFFFFFFE7GG=GGGFGGFFEE<FECEFC:FGG7A8FGGGGGGGGGFEFF?<GFF7F+CGFC<,@GGGGFFA=6++@,AFFEFFGGGFFF;9GFFFCCF,ECGGGECF<F@CEEDCGDGFGGGGE@FEGDGGGGF<9FGFEE9FFGFFDFDFFGFE?FDEFFFECGGGFGGGGEB<9F@C,C6<BA-
@NM 378
TGGGGGATATTGCACAATGGGCGAAAGCCTGATGCAGCGACGCCGCGTGAGCGAAGAAGTATTTCGGTATGTAAAGCTCTATCAGCAGGGAAGATAATGACGGTACCTGACTAAGAAGCACCGGCTAAATACGTGCCAGCAGCCGCGGTAATACGTATGGTGCAAGCGTTATCCGGATTTACTGGGTGTAAAGGGAGCGCAGGCGGTGCGGCAAGTCTGATGTGAAAGCCCAGGGCTCAACCCCGGTACTGCATTGGAAACTGTCGTACTAGAGTGTCGGAGGGGTAAGCGGAATTCCTAGTGTAGCGGTGAAATGCGTAGATATTAGGAGGAACACCAGTGGCGAAGGCGGCTTACTGGACGATAACTGACGCTGAGGCTCGAAAGCGTGGGGAGCAAACAGGATTAGATACCCT
+
AFGGGGGGGGGGGGFFFCFECCFGGGGGGGGGGGGGG8BFEGGGGGGGGGGG=CFGGGFFGGGGGGGGF@FFGGDFGCFGGEGGGFGGFGFGGGGGGGCGGGGFGFGGGGGFGGGGGGGGGGG?:/FFGGGGFG@GGGGGGFGGECGG?GGGFGGGGF@CFFCGGGGGGECCGF?GGGGGGG>DGGGGEFGGGGGFGGEGGGGEGDBGEFCCEE87,<D9FGG9FGGGGGGGGGGGGGGGGFDGFGGGGGF?CGGDD9FFGC+GGGEFFFGGGGGGDGGDGGGG?EF7GGGFFGGGFFB9GGGGDGGF?FFFFGEGGFFFGGGEE?GGGFGGGGFFGGGGE@BFFBCBF@<CGGGGGEGGGGGFGGFEGGFGFGGGGGGGGCFGGGGGGGGGGGGGGGEEFAGEEFGGFDF@CCCA
@NM 89561
TGGGGAATATTGCACAATGGGCGCAAGCCTGATGCAGCGACGCCGCGTGCGGGATGGAGGCCTTCGGGTTGTAAACCGCTTTTGATCGGGAGCAAGCCCTTCGGGGTGAGTGTACCCTTCGAATAAGCACCGGCTACCTACGTGCCAGCAGCCGCGGTAATACGTAGGGGGCAAGCGTTATCCGGAATTATTGGGCGTAAAGGGCTCGTAGGCGGTTCGTAGCGTCCGGTGTGAAAGCCCATCGCTTAACGGTGGGGCTGCGCCGGGTACGGGCGGGCTGGAGTGCGGAAGGGGAGACTGGAAGTCCCGGTGTAACGGTGGAATGTGTAGATATCGGGAAGAACACCAATGGCGAAGGCAGGTCTCTGGGCCGTAACTGACGCTGAGGAGCGAAAGCGTGGGGAGCGAACAGGATTAGATACCCT
+
C,E@7:CGGFFFGGGGFGGFGGG:FGG8FDAFE<;EEFFG7@EDEDCFGGG7CC@=F8B@7<FFGGGEF+4CFGGGGGGGDFGGGFEGGGEFGGGG+=DFF<+B:7:C7<<@F<FG?EGDG*,@+3E9,,851C*>,?FFGD<FGCG,=:BFF<*:CF<C,,?=#3CFC,CF>8<:?0;/:ECEGC>A8E;FEECCC:CCCCFG<*F;*EGEC:>::8E.'&CC9=*<7GFCFFE8;CF<<0$FGF<EGFF8?C>,#:*EB<B9FE<CC>EDGGGFED8EGGF@@+,4,8ECE<E<FC,E?AB+GEGCGFFCCE?DFDEB,GFEF?<<AE=FDGEFFEECGEEFFE9C:GGGGGFEGGFCC@CCDFDGGF7CFF,CC:BFFF8FGEGEBC7GGGEGECGGFCEGGEFGFFDGGGFDCGFFA<CCB
@NM 380
TGGGGAATATTGCACAATGGGGGAAACCCTGATGCAGCAACGCCGCGTGAGTGAAGAAGTATTTCGGTATGTAAAGCTCTATCAGCAGGAAAGAAAATGACGGTACCTGACTAAGAAGCCCCGGCTAACTACGTGCCAGCAGCCGCGGTAATACGTAGGGGGCAAGCGTTATCCGGATTTACTGGGTGTAAAGGGAGCGTAGACGGTTTTGCAAGTCTGAAGTGAAAGCCCGGGGCTTAACTCCGGGACTGCTTTGGAAACTGTAGAACTAGAGTGCAGGAGAGGTAAGTGGAATTCCTAGTGTAGCGGTGAAATGCGTAGATATTAGGAGGAACACCAGTGGCGAAGGCGGCTTACTGGACTGTAACTGACGTTGAGGCTCGAAAGCGTGGGGAGCAAACAGGATTAGATACCCT
+
AFGEEGGGGGGGGGGGGGGGGGGGGGGGGGGGGGGGGGGGGGGGGGGGDGGGGGGGGGGGGGGGGGGFGGGGGGGGGGGGDGGGGGGGGGGGGGGGGGGGGGGGGGGGGGGGGGGGGGGGGGGGGGGGGGGGGGGGGGGGGGGGGGGGGGGGGGGGGGGGGGGGGGDGBFEGGGGGGGGGGGGGGGCGEGGGGGGFGFGGGGGC>E/GGGGGGFGECGGGGGFGGGGCBFGGGGGGGGGGGGGGFGGGGGGGGGCGGGGGGGGFCFFGFGGGGGGGGGGEDFFGD,FGGCGFEFGGFFB,FDCCDCEFGGFFDF@7GGGGGFGGFCCGGGGF7GF@GFGGGGGGFEFF>DFECGGGGGGGGFDGFGGDGDDGGFDGGFB,,GGGGGGGGGGGGGFGGGGGFCFF@EFGGGFCCCCC
@NM 90083
TAGGGAATCTTCGGCAATGGGGGCAACCCTGACCGAGCAACGCCGCGTGAGTGAAGAAGGTTTTCGGACCGTAAAGCTCTGTTGTTAAGGAAGAACGAGTGTGAGAATGGAAAGTTCATACTGTGACGGTACTTAACCAGAAAGGGACGGCTAACTACGTGCCAGCAGCCGCGGTAATACGTAGGTCCCGAGCGTTGTCCGGATTTATTGGGCGTAAAGCGAGCGCAGGCGGTTAGAAAAGTCTGAAGTGAAAGGCAGTGGCTCAACCATTGTAGGCTTTGGAAACTGGTTAACTTGAGTGCAGAAGGGGAGAGTGGAATTCCATGTGTAGCGGTGAAATGCGTAGATATATGGAGGAACACCGGTGGCGAAAGCAGCTCTCTGGTCTGTAACTGACGCTGAGGCTCGAAAGCGTGGGGAGCGAACAGGATTAGATACCCT
+
EFEDGECGGGGGGGGGGGGFFGGGGGGGGGGGGGGGGGGGGGCEGGGGG@CEEGGGGCFGGGGGFGGGEGGGGGGEGGCFCFGGGGGFGGGGGGGGGGGGGCFGFFGGGGGF?<FCG9E@FFGGAFDFEFFCCFGGGGGGGCFGGDGGGEGCCA@FF8CGD>?FGGGFFG@E@GGEEFGFFF<<FCFCGGG7FCEEEG@FGG@CGF@FCCEF<FEECC?FECEE:@>?C@FDEGFEFE?CFECFFFGGF@FGGGGFGGGC8C@CCE8E>FFAFGFF7:GFFG6GGGF:,F,GFGGGGGGGGFFBBFGGFFEFEGFGDGFGF?A,,8GGF@FEEGGGGGGDGFFGFEAAGGF<GGGGGGFGFGEGEDGGGGFGFGGGGGGGGGGGGGGGGGCFCCFGGGGGGGGGGGGGFGCF+GGGGGGFDGGGGEGGFFGFGGGGCCCCC
@NM 86747
TGAGGAATATTGGTCAATGGACGGGAGTCTGAACCAGCCAAGTAGCGTGAAGGATGACTGCCCTATGGGTTGTAAACTTCCTTTATACGGGAATAAAGTGGTCCACGTGTGGACTTTTGTATGTACCGTATGAATAAGGATCGGCTAACTCCGTGCCAGCAGCCGCGGTAATACGGAGGATCCGAGCGTTATCCGGATTTATTGGGTTTAAAGGGAGCGTAGGTGGACAGTTAAGTCAGTTGTGAAAGTTTGCGGCTCAACCGTAAAATTGCAGTTGATACTGGCTGTCTTGAGTACAGTAGAGGTGGGCGGAATTCGTGGTGTAGCGGTGAAATGCTTAGATATCACGAAGAACCCCGATTGCGAAGGCAGCTCACTGGACTGCAACTGACACTGATGCTCGAAAGTGTGGGTATCAAACAGGATTAGATACCCT
+
GGFFF;EFGFGFGGFFGADC@FEEGCB,CFFGFFFFGGGGGGGGGGCGFGGGGGGFFFEDFFFFGGGGGGCFGF9FGGA,EFGGFGFGGDGG7CFFF<5CF?=FGGFFG<FEGFF,FGCGGGGGG9??BFF?EF9FFFDCFGFGGFGG9ADGG?GGG+>FFDEGGGGDEFFFEFFC6AFCDFE7CCCFFEFC@FB1<F9'?<=?FGD;FFGEGGEAGGFF<FGCCF>CGGGGGGF29:?CFAGEGFCGGGFCFFDCBGFGGGGGGDFADFFFF8C<=<<A:FCF,GGA9GGGFFCEFGEEGGGGGGGFGFE<<FFF8,F=GGGGGFCGGGGGFGGGGGFCGFGGGFF7FGEGGFFEGEFDGGGGGGGGGGGFFGGGGGGGGGGGF<EDCF<EEFGGGGGFC:FFGGGGGGGGGGFCFC@F<FGGGGGGGGGCCCCB
@NM 85694
TAGGGAATCTTCCACAATGGACGCAAGTCTGATGGAGCAACGCCGCGTGAGTGAAGAAGGTCTTAGGATCGTAAAACTCTGTTGTTAGAGAAGAACACGAGTGAGAGTAACTGTTCATTCGATGACGGTATCTAACCAGCAAGTCACGGCTAACTACGTGCCAGCAGCCGCGGTAATACGTAGGTGGCAAGAGTTGTCCGGATTTATTGGGTTTAAAGGGAGCGTAGGTGGACAGTTAAGTCAGTTGCGAAAGTTTGCGGCTCAACCGTAAAATTGCAGTTGATACTGGCTGTCTTGAGTACAGTAGAGGTGGGCGGAATGCGTGGTGTAGCGGTGAAATGCTTAGATATCACGAAGAACTCCGATTGCGAAGGCAGCTCACTGGACTGCAACTGACACTGATGCTCGAAAGTGTGGGTATCAAACAGGATTAGATACCCT
+
EE9<@<,,CCE,<EEFFFGFG?CF@@FFGD9FGG?FGC8FCC7F:FGGGGEEEEFFAFCDFGF9,<C,<EF<,CFGFGEGFFEEFGFFDC9EEFGFGFG:+8BEE,EDFFEEGGGFGGDFGFGGGAF7BE+8?@?EFFGGFGGGDEFCEDGC<D,CFG>,FF?5@DC8C@C:@#><DCFFCECFEE<//6C.FF<@B#@.C8=60@F@EBF9<FCCFGG>?:*4&D=E>C<<GGEF<C?CFD3@<@8/@5=FFC7GC<EECD+CB8;FFC,9<<F@FEDGFAE,B,C?GCGFFE4<FEGFFGEAFC,GGGFEF+ECEEFF4F=,?GGEDGEFGFB<ECCCFB@EC,,B8GGGFEEEGFC7@C@CCECEDBC,GGGGGGDC<GGFE9GGFE669CGGGGGFGFGGGFGFF<EGGF9GGGGGGFFGGGFFEFEC9GGGCCCAC
@NM 80617
TGAGGAATATTGGTCAATGGACGGGAGTCTGAACCAGCCAAGTAGCGTGAAGGATGACTGCCCCAAGGGTTGTAACCTTCTTTTATACGGGAATAAAGAGGTGCACGTGTGGAATTTTGTGTGTATCGTATGAATAAGGATGGGCTAACTCAGTGCCAGCAGCCGCGGTAATACGGAGGATCCGCGCGTTCTCCGGATTTATTGGGTTTAAAGGGAGCGGAGGTGGACAGTTAAGTCAGTTGTGAAAGTTTGCGGCTCAACCGTAAAATTGCAGTTGATACTGGCTGTCTTGAGTACAGTAGAGGTGGGCGGAATTCGTGGTGTAGCGGTGAAATGCTTAGACATCACGAAGAACTCCGATTGCGAAGGCAGCTCACTGGACTGCAACTGACACTGATGCTCGAAAGTGTGGGTATCAAACAGGATTAGATACCCT
+
C@,C@<6CF,,;;C6CFCA,E,+6@@CC<,F<E6D8FFFGG,6<@,@:,8,<<EEAF9FFE<D,,,6,,:EF:<F-9,CE<?CCFCFCE?:BFGG9C,,:,5+,9<+:A,+B5,,BFFDE,BFFF<C-:BE,?E9E,,,7,,4?A,3:DEGGBGDFBB>F,,7@26@:<B?@<9.8CFGD7BCC-5<<<1#1@CCC<FF?<CFFCEDC<:>BCE=F8C7#DCB,2CFECCACFFD:9@C@6;7,2:@@7@7D<@D<<@BBAF5C=E3CBD=<CGF?5<?(#FDE<@FF@GEC,9C5,FGGGFGGEFGGGFE9DF+EEFGGFFBF+7GFGFC@,GGGGC<FFE69CF9CFFFC,EF7CFC@7FC@FE@GGGGFF99E8CFCGFFFFF<F9GEFEDGFEGCDE@GEGDCC;GFCFE,GGGGGGGGGFFCGGFFC@@<C
@NM 83575
TAGGGAATCTTGCACAATGGGCGAAAGCCCGATGCAGCAACGCCGCGTGAAGGATGAAGGCCTTCGGGTTGTAAACTTCTGTTCTTAGGGAAGAAGAAAGTGACGGTACCTAAGGAGAAAGCCCCGGCTAACTACGTGCCAGCAGCCGCGGTAATACGTAGGGGGCAAGCGTTATCCGGAATTATTGGGCGTAAAGAGTGCGTAGGTGGTTATCTAAGCGTAAGGTTTAAGCGTGCAGCTCAACTGCATCTCGCCTTGCGAACTGGACTACTTGAGTGCAGGAGGGGAAAGCGGAATTCCTAGTGTAGCGGTGAAATGCGTAGATATTAGGAGGAACACCAGTGGCGAAGGCGACTTACTGGACTGCTACTGACACTGAGGCACGAAAGCGTGGGGAGCAAACAGGATTAGATACCCT
+
FGGGGGGGGGGGGGGGGGCFGGGGGGGGGGDGGGGGGGGGGGGGGGGGGEGGGGGFFGGGGGGGGGGDGGGGFGGGGDGGGGFGGFGFGGGGGEGGGFGGGGGGG:FGGCFGGGGGFGGGGG:FFGGGGGGGGGGGF?F@C8F8FGFGGDEFG>@FGGG@FDGG<EGGGGDG8FEFFGGG9F?FFGGGCFEEEDFF?FFGGGFCCGEFGGGDGGGGGGGGGGGGGF@:CCGGGGGGGGGAFGGGGGGFGGGGFGGCGGGGGGGGGGFGGGGGGGGGGGGFGGGGGFGGGDGGGGGGFDFGGFFCGGGGGGFFC,7GGGGFFGFFE?GGGGGGGGGFGGGGGGFGDGGEGGGGGGGGGGF<8GGGFECCDGGGGGFGGFFFGGGGGEGGFEGGFD8FFFFGGFGGGGGGGGFGGCB8CC
@NM 61447
TAGGGAATCTTCGGCAATGGGGGCAACCCTGACCGAGCAACGCCGCGTGAGTGAAGAAGGTTTTCGGATCGTCAAGCTCTGTTGTAAGAGAAGAACGAGTGTGAGAGTGGAAAGTTCACACTGTGACGGTAACTTATCAGAAAGGGACGGCTAACTACGCGCCAGCAGCCGCGGTAATACGTAGGTCCCGAGCGTTATCCGGATTTATTGGGCGTAAAGCGAGCGCAGGCGGTTAGATAAGTCTGAAGTTAAAGGCTGTGGCTTAACCATAGTACGCTTTGGAAACTGTTTAACTTGAGTGCAGAAGGGGAGAGTGGAATTCCATGTGTAGCGGTGAAATGCGTAGATATATGGAGGAACGCCGGTGGCGAAAGCGGCTCTCTGGTCTGGAACTGACGCTGAGGCTCGAAAGCGTGGGGAGCAAACAGGATTAGATACCCT
+
CFAEFDGEGGEFFGE@F<CD<FEGEDGGGEFCFFC7FF7CF7FFFFF@FECF<EEF5FDFE?CFGGG+BFFC,:=CE5FB<9AAFC<?,=BEDF<FC:+4BA?BFAADGGGG<BFCGGG,D=DDF=FCFFFEFFFF=F,@9F<,@33FGCEE7>FGGG:FFGD<<=/-@:7F<7<FC<CFC?FCFEF9FCCFGEEG#B@FFC<8CCFC:FCCCGEGC:FCGGC:C?CEEDFCEGFFFC7):5,99;FACFGCCE@:@FBFCFGG1GGGFGFFCGGF>:=<GF?<<FAC,9GFDA,3FGF9GGGGFFGFFF<E9GGE5,EBB99ECGGGEEEGGF9GFCDFF7GFGFE55,FEFECFCCC@+FGGF7@EFE<:DGDGFGGFEFAGFEC<C,@GGGGGGGGGF<CFC<@FDF@FEGGGGGGAFDFEEEGFF@,GFF<<A@BA-
@NM 387
TGAGGAATATTGGTCAATGGACGAGAGTCTGAACCAGCCAAGTAGCGTGAAGGATGACTGCCCTATGGGTTGTAAACTTCTTTTATATGGGAATAAAGTTTTCCACGTGTGGAATTTTGTATGTACCATATGAATAAGGATCGGCTAACTCCGTGCCAGCAGCCGCGGTAATACGGAGGATCCGAGCGTTATCCGGATTTATTGGGTTTAAAGGGAGCGTAGGTGGACAGTTAAGTCAGTTGTGAAAGTTTGCGGCTCAACCGTAAAATTGCAGTTGATACTGGCTGTCTTGAGTACAGTAGAGGTTGGCGGAATTCGTGGTGTAGCGGTGAAATGCGTAGATATATGGAAGAACACCAGTGGCGAAAGCGGCTCTCTGGTCTGTAACTGACGCTGAGGTTCGAAAGCGTGGGTAGCAAACAGGATTAGATACCCT
+
EGGGGGGGGGGGFFFDGGGGGGGGDGGGGGGGGGGGGGGGC<FFGGGGGDGGFGFGDEFGFFGGG?FGFFGGGGFGGGGGFEGGGGGF<FFFCFFGGGGGGGGA9FEGGDFGEAEFFGGGFGFGGFFFGGGGGGFG9DEGGGGGGGGGGGGGGDFCGFD7FFGGGGGGCF:,@FCGGCGEFGGG8B@CFEGGGFGE*CFFGGF=FG<G@CF<C=@@ECC?CGGGDG?FF<CGFFGFFGGA=80GFGG89F>9+,FCF7FFCFG@FFFFFFFEFGFBF</FD?FA44,<AFCED@,ECCGF?A,CB+7GGFEF7CFEC+GFFFECB7EE<FF9EFC=D<C,GEFAE,F9ACGGFCE<GGFCFGGGFD@B7CFGFECFFFEGGGGGGGFFCC;EGFGGGGGGFGFCC>EEGGGGGGGGGGGFFFEEGFAGGFEBCCCC
@NM 388
TGGGGAATATTGCACAATGGGGGAAACCCTGATGCAGCGACGCCGCGTGAAGGAAGAAGTATTTCGGTATGTAAACTTCTATCAGCAGGAAGAAAATGACGGTACTTGACTAAGAAGCCCCGGCTAAATACGTGCCAGCAGCCGCGGTAATACGTATGGGGCAAGCGTTATCCGGATTTACGGGGTGTAAAGGGAGCGTAGGCGGCATGGCAAGTCAGAAGTGAAAGACTGGGGCTCAACCCCGGAATTGCTTTTGAAACTGTCAGGCTAGAGTGTCGGAGGGGTAAGCGGAATTCCGAGTGTAGCGGTGAAATGCGTAGATATTAGGAGGAACACCGGTGGCGAAGGCGGCTTACTGGACGATGACTGACGCTGAGGCTCGAAAGCGTGGGGAGCAAACAGGATTAGATACCCT
+
GGGFC,@FFFEAEGGFFEFC<CGGGDCE7FGFFECFFE:CFGCGEGFEFEFG<CFEEFFFFGFGGGGGGGCFGGGGG?EEFFEGFGGGG+EFFD8FFFGFEGEGFFGFFFECC,8C,C>>BFGEDEDFF9BFDFCDFGGFDDFEGACFCEGCC@9FFEDC<GGGG>FC<BFFFBD@E7,<E)BFC9GFGFCFCF:A@C$FGGGDGE:>C@;AEE+9ACGC@,CCFEE'EFGGDG>DDEFCGEDGG=@/F=>AFCGGFFFF<:,:DFCFDAECFCEEE8E8F>FE=?=FBEE=BFB=B,,FCGECEF9GGFE,F4@,AGFGDFBFFFGF<EFGFEFDFCC7@:7GGGGGGGFFC,C8EGFCE<CF,GGGGGGGGGGEGGFGGFFEGGF@DE@FFGFE,GGGGGGGGGGGGGCCCCC
@NM 389
TGGGGAATATTGCACAATGGGGGAAACCCAGATGCAGCGACGCCGCGTGAGTGATGAAGTATTTCGGTATGTAAAGCTCTATCAGCAGGGAAGATAATGACGGTACCTGACTAAGAAGCACCGGCTAAATACGTTCCAGCAGCCGCGGTAATACGTATGGTGCAAGCGTTATCCGGAGTTACTGGGTGTAAAGGGTGCGTAGGTGGCAAGGCAAGTCTGAAGTGAAATTCCGGGGCTCAACCCCGGAACTGTTTTTGAAACGGTTTAGCTGGAGTACAGGAGAGTTAAGTGGAATTCCTAGTGTAGAGTTGAAATGCGTATATATTAGGAGGAACACCAGTGGCGAAGGAGACTTACTGGACTGCTACTGACACTGAGGCACGAAAGCGTGGGGAGCAAACAGGATTAGATACCCT
+
@F8FGGCFGC<,CFFGG,,CFGG7BFCGGG8F@AFGGGCFE@FGGGG7CFEG,6CAFFGGGACFFGG?<79C,5@FCEC5,C,CBF9FD@<B:AEEEDFFGD+=FF9,?,BF<FFECB,3,,+++CC,CB,3>,,,B=>=@8DF<B*@CEG93E577,FE@,?:8C;>C<2#8C:19#;89?B>,FC<FG@FF,C897GG@@*8@=F<:FGFG633D:<.1@AB9>6#<@=;CFAC9#<+46<4AA=,,E8+,C?,D<4=>,A,E,AA4,A,DF9FA>88AC,C,9DFBAGFE,AE=DF?A,,9,A,B,FE<BC@F<CAAEFEC,EE,9CGF@6,E9FEEF7FF@EFC6,FFFE<CFFFE;,,E;,F9CECC<FD@,GDGFEF8GF@++FBCCC9GGGCE<,GGGCEFDEE8A8A8
@NM 390
TAGGGAATCTTCCACAGTGGACGCAAGTCTGATGGAGCAACGCCGCGTGAGGGAAGAAGGTCTTCGGATTGTAAACCTCTTTTACCAGGGAAGAAGAAAGTGACGGTACCTGGAGAAAAAGCCACGGCTAACTACGTGCCAGCAGCCGCGGTAATACGTAGGTGGCAAGCGTTGTCCGGATTTACTGGGTGTAAAGGGCGTGTAGGCGGGAAGACAGGTCAGATGTGAAATGCCGGGGCCCAACTCCGGAGCTGCATTTGAAACCGTTTTTCTTGAGTATCGGAGAGGCAGGCGGAATTCCTAGTGTAGCGGTGAAATGCGTAGATATTAGGAGGAACACCAGTGGCGAAGGCGGCCTGCTGGACGACAACTGACGCTGAGGCGCGAAAGCGTGGGGAGCAAACAGGATTAGATACCCT
+
DGGFGGGGGGGGGGGGGGGGGGCFGGDFGGFGGGGGGGGGGGGGGGGGGGGGGGGEGGGGGGGGGGGCFGGGGGGFGGGGGGGGFGGGGGFGDGGGCFFGFFFGE>@FGGCFGCGGGGGGGGGGGDEF/GGGGGGD>GGGGCFGGGGGG?>FECFGG?FFGGGGFGDGCGDGC@:CCCEGGGGGFGGGGFGGFGGG?FGGCGGEFGEGGGGFEEFFGGFFGGGGFGFGGGGEEFDGGGGGEGFD:CFCGGFGGGFCFCGGGCF?CGGG=;F<B?CEB2GF?FDGGGGGGEGGGGFEFE,E@FCFCFC@EGGGFGGGEDGGGFAGF9GGGFCFFGGGGGGGGGGDFF7GGGGGGFCGGGGGGGGGGGFADDGGGGGGGGGGGGGGGGGGGGGGGGGGGGGGGGGGGGGGGFCGFGCCCCC
@NM 81771
TAGGGAATCTTCCACAATGGACGCAAGTCTGATGGAGCAACGCCGCGTGAGTGAAGAAGGTCTTCGGATCGTAAAACTCTGTTGTTAGAGAAGAACACGAGTGAGAGTAACTGTTCATTCGATGACGGTATCTAACCAGCAAGTCACGGCTAACTACGTGCCAGCAGCCGCGGTAATACGTAGGTGGCAAGCGTTGTCCGGATTTATTGGGCGTAAAGGGAACGCAGGCGGTCTTTTAAGTCTGATGTGAAAGCCTTCGGCTTAACCGGAGTAGTGCATTGGAAACTGGAAGACTTGAGTGCAGAAGAGGAGAGTGGAACTCCATGTGTAGCGGTGAAATGCGTAGATATATGGAAGAACACCTGTGGCGAAAGCGGCTCTCTGGTCTGTAACTGACGCTGAGGTTCGAAAGCGTGGGTAGCAAACAGGATTAGATACCCT
+
GGFGGGGGGAFGGGGGGGFGGGCEGGGCGGGDFGGGFCFFGGGGGEFGGGGGGGGGGGGGFGGGGGGGGGFGGGGGGFGGGGGGGGGGGFGF=FFGFGEDFFFGGGGGGFGGGGFFFGGGGGFFGGGGCGCFGGGGFGGGGFG5AFFEG+=FFGGGGG<@EFGFGGGGGGGGG@FGFGFFGFCFGGGGG>FG=>GGFGGGG@EGF>FGG3CF<==FBFCG9?EGGGC=CCGCBGFFGC<FFD@?FFG@:<D@FFGGCEDGGD>@FGFGD>ECFFGGEGFFDGGGGFEGFFA,<GGGFFFGGGGFFEEC:,,B,9GFF==@EDFCEEFGE@>EFEFC,C:GGGGGFDA9E<CFCCE,GGFCC69,C7EECF@@CFGF@CCGFFFCGFEC9DEF@@B-@<ACEC+EEFCFC7CGEFCFGGGFF<<E<FE;,BFACEF,<<@CC
@NM 392
TGGGGAATATTGCACAATGGGGGAAACCCAGATGCAGCGACGCCGCGTGAGTGATGAAGTATTTCGGTATGTAAAGCTCTATCAGCAGGGAAGATAATGACGGTACCTGACTAAGAAGCACCGGCTAAATACGTGCCAGCAGCCGCGGTAATACGTATGGTGCAAGCGTTATCCGGATTTACTGGGTGTAAAGGGTGCGTAGGTGGCAAGGCAAGTCTGAAGTGAAAATCCGGGGCTCAACCCCGGAACTGCTTTGGAAACTGTTTAGCTGGAGTACAGGAGAGGTAAGTGGAATTCCTAGTGTAGCGGTGAAATGCGTAGATATTAGGAGGAACACCAGTGGCGAAGGCGACTTACTGGACTGCTACTGACACTGAGGCACGAAAGCGTGGGGAGCAAACAGGATTAGATACCCT
+
GGGFGGGGGGGFGGGGFEGGCGGGGGEFGGGGGGGGFGCGGGGGGGGGGGGFGGGGFGGG,EEGFGGCEFEFGGG<FGGGGGDDAFGGGGBFGGGGGGFAFGGG7+:FFFGGGGGGGGGGGFGGE7CFG:GG=5DF>FFFDCFFGG>G@8B=AFGCF;FDDC>,?D<CCFFGGGCFGGFFCF9FE<FCB>GGDGCCFEGCCCGGFGC39GFF;8GGFAFF?EGFGGBCFF88EGGFDGEFG69D@FFGEFFG7CGFGGFEGFGGFAFF<B>GFGG<GFGGFFGGGFCDGFGGFGGGGGGCFGGFDGGGGGFFFF?7@9F;CGGGF9FGGGFGGGGGGGGGGGGFFDGGGGGGGGGGGGGGGGGGGGGGGGGGFGGGFGGGGGGGGGGGGGGGGGFGGGGGGGGGGFECEGGCCCCC
@NM 78765
TAGGGAATCTTCGGCAATGGGGGCAACCCTGACCGAGCAACGCCGCGTGAGTGAAGAAGGTTTTCGGATCGTAAAGCTCTGTTGTAAGTCAAGAACGAGTGTGAGAGTGGAAAGTTCACACTGTGACGGTAGCTTACCAGAAAGGGACGGCTAACTACGTGCCAGCAGCCGCGGTAATACGTAGGTCCCGAGCGTTGTCCGGATTTATTGGGCGTAAAGCGAGCGCAGGCGGTTTGATAAGTCTGAAGTTAAAGGCTGTGGCTCAACCATAGTTCGCTTTGGAAACTGTCAAACTTGAGTGCAGAAGGGGAGAGTGGAATTCCATGTGTAGCGGTGAAATGCGTAGATATATGGAGGAACACCGGTGGCGAAAGCGGCTCCCTGGTCTGTAACTGACGCTGAGGCTCGAAAGCGTGGGGAGCGAACAGGATTAGATACCCT
+
GGGGGGGGGGGGGGGGGGGGGECGGGGGGGGGGGGGGGGGGGGGGGEGG7:FGGGGG@EGGGGGGGGGCFGFGCFFGGGGGGGGGGGGFGGGCFGGGGGGGGGGFGGGGGGFGDFGGGGGGFGFFCEGGEFDFFGGFGGGFGGGGEFGGCGGFFEFFFGGGGGGFC1FGGDCGG<G7=FFEFCG>FF>:<:7FGC3C=CEEG;CE?7FFFFEGGGFEGGG;8C5CG>EDED>FFFCCFFGCGGGFCCGFFDBGGGGFGFFD<:?GGFFEFCGGDFFFFGG9CFCFF,FFGFFGGGGGGFGGFACE,@CGFGFAFAE?BBF8GGGGA:@+GGGEGGEECCCGGGGGGFFBGGF=C?FFFFBCGGGGF@EFFF@GGGGEDGGEF8GGGGGGGFGGEC@GGGFGGEFFGGGF@DGGGGEGGGGGFCGGGGGGFGGGGGGCCCCC
@NM 394
TAGGGAATCTTCCACAATGGACGCAAGTTTGATGGAGCAAAGCCGCGCGAGTGAAGAAGGTCTTCGGATCGTAAAACTGTGTTGTTAGAGAAGAAAACGAGGGAGAGTAACTGTTCAATCGATGACGGTATATAACCAGCAAGTCACGGCTAACTAAGTGACAGCAGCCGAGGTAATACGTAGGTGGTAAGCGTTGTCCGGATTTATTGGGCGTAAAGGGAACGCAGGCGGTCTTTTAAGTCTGATGTGAAATCCTTCGGCTTAACCGGAGTATTGCATTGGAAACTGTATGACTTGATTGCAGAAGAGGAGAGTGGAACTCCATGTTTAGCGTTGAAATGCGTAGATATATGGAAGAACACCAGTGGCGAAAGCGGCTCTCTGGTCTGTAACTGACGCTGAGGTTCGAAAGCGTGGGTAGCAAACAGGATTAGATACCCT
+
,CE9:,CCACFAEEC@@<FGGF@FEE+C,,CFFFGFGDGGEFGECFC+@FF6@EFE<FFE,,6<CFF@,CFB@FDFFG,C?C8EFFFAFFCCFGG,EEC@44+BC@E<FF,,<5?,A,,CB>,AFFG>CF<,<83,BC8@AA,,3C,B>B+@@>,>,@3E,>=F,@C,@@:>C@CBDCFB9<:==FC#CCF@BC=:GE88C7,=@FC<?C<1==;<@F.1/1C:42871,@4,4@4;9EG393FFDB@@:,,F@B@>+CF9GF38+EDC8,C<,EE@,6A,9?,CAC,@,,A,E?8FE?;9A=9,;8A<B,:5,C,,B:,E=<,F,A+,=7FB,B:,8,F>:,EC,9@9EF?FC9A9,,8C-6,6:C::,6,+7GFC@F@<,@,C@,@,FCFGGFC@,ECE8FEC,@C,6,6+-<6E,<FEFCFGFEEAGCEFGGFBB@CC
@NM 395
TGAGGAATATTGGTCAATGGACGAGAGTCTGAACCAGCCAAGTAGCGTGCAGGATGACGGCCCTATGGGTTGTAAACTGCTTTTATACGGGAATAAAGTGGTCCACGTGTGGAGTTTTGTATGTACCGTATGAATAAGGATCGGCTAACTCCGTGCCAGCAGCCGCGGTAATACGGAGGATCCGGGCGTTATCCGGATTTATTGGGTTTAAAGGGAGCGTAGGTGTACAGTTAAGTCAGTTGTGAAAGTTTGCGGCTCAACCGTAAAATTGCAGTTGATACTGGATATCGTGAGTGCAGTTGAGGCAGGCGGAATTCGTGGTGTAGCGGTGAAATGCTTAGATATCACGAGGAACTCCGATTGCGAAGGCAGCCTGCTAAGCTGCAACTGACATTGAGGCTCGAAAGTGTGGGTATCAAACAGGATTAGATACCCT
+
FGGGGGFGGGGGCGGGFFFGG,FEEGCFFGGGGFEFGGGGGGGFGGGGEGGDCFFFFGEG:FCGGGCFGACFCFGGG9FFGGGGGGGGGGG7CFGGGG<,E?E8,CFFF8FCC,BEF9EFFFGCG,AF+B,:EFFFCG<5,?C=>FGGF;>FG8C7FFG?D,<FGDG<;GC/<@BE>8C:,DDD#CFGGG>:F=34EFGBFGGF$GGF=58BDECEEEGGGFDGD0GFF8GEFGG58CGFGGFCGGE?DGGEE@GFGEFBC6FGGGGGGFGGGGFBDAGFFFEF>C7GE,F8FFAGGFGGGGGGGGGGFA9FGFGGGGGGGGGGGGGGFGCGGGGDDGGGFDGGGGFCFDF<@7FCF7GGF@,CGGGGGGGFGGFCDFF,GFGGGGGGGGGGFDFCDGGGFB,GFFGGGGFGGGGGGGGGGGFFFAGGF<EA8CCC
@NM 396
TGAGGAATATTGATCAATGGGCGAGAGCCTGAACCAGCCAAGTAGCGTGCAGGATGACGGCCCTATGGGTTGTAAACTGCTTTTATAAGGGAATAAAGTGAGTCTCGTGAGACTTTTTGCATGTACCTTATGAATAAGGACCGGCTAATTCCGTGCCAGCAGCCGCGGTAATACGGAAGGTCCGGGCGTTATCCGGATTTATTGGGTTTAGAGGGAGCGTAGGTGGACAGTTAAGTCAGTTGTGAAAGTTTGCGGCTCAACCGTAAAATTGCAGTTGATACTGGCTGTCTTGAGTACAGTAGAGGTGGGCGGAATTCGTGGTGTAGCGGTGAAATGCTTAGATATCACGAAGAACTCCGATTGCGAAGGCAGCTCACTGGACTGCAACTGACACTGATGCTCGAAAGTGTGGGTATCAAACAGGATTAGATACCCT
+
GGGGGGGGGGGGGFGGGGGGGGGGGGGGGFGGGGGGGGDGGGEFCGGGGGGGGGGGGFGGGGGDGGGGGFEGGGGGGFGGGGGGGGGGGGGGGGGGGGFGGGFGGGGGGGGGGGGGGGGGGGGGGGFFGGGGGGCGFGGGFGGDCGGGGGAGGGGGGGFFFGGGGGGGGGGGGGGGGGGGFGFGGGGGGFGEFGGEFFGACC>CGGFFCF:AGGGFGGGGGGGGFGFFGGEFGGGC/FCECDGGFFGFGGGGFDGGFFC<FGFFCGGGFFGDFFE:EBFFFFFFDGFGFEF<FAGGGGGGGGFGF7GGGFF<FDE7GGGFEECC7GDGGGGGFGGGGGGGGGCGGFFGGGGGGF@EGFFEFDGGGFGGGGGGFEEDFGGGFGGGGGGGGGFGFGGGGGGGGGGGFFGECFCGFGGGGGGGGGGGFGGGEFFCCCCC
@NM 397
TAGGGAATCTTCCACAATGGACGCAAGTCTGATGGAGCAACGCCGCGTGAGTGAAGAAGGTCTTCGGATCGTAAAACTCTGTTGTTAGAGAAGAACACGAGTGAGAGTAACTGTTCATTCGATGACGGTATCTAACCAGCAAGTCACGGCTAACTACGTGCCAGCAGCCGCGGTAATACGTAGGTGGCAAGCGTTGTCCGGATTTATTGGGCGTAAAGGGAACGCAGGCGGTCTTTTAAGTCTGATGTGAAAGCCTTCGGCTTAACCGGAGTAGTGCATTGGAAACTGGAAGACTTGAGTGCAGAAGAGGAGAGTGGAACTCCATGTGTAGCGGTGAAATGCGTAGATATATGGAAGAACACCAGTGGCGAAAGCGGCTCTCTGGTCTGTAACTGACGCTGAGGTTCGAAAGCGTGGGTAGCAAACAGGATTAGATACCCT
+
FGGGGGGGGGGGGGGGGGGGGGGGGGGGGGGGGGGGGGGGFGGGGGGGGGGGGGGGGGGFGGGGGGGGGGGCGGGGGGGGGGGGGGGGGGGGGGGGGGGGGGFGGGGGGGGGGDGGGGGGGFGGGGGGGGGFCFGGGGF8FFGDFGGGGEC=FGG?GEF@>FGGGGFFG=@FG:CFGGGGGGGDG>FGGGGGGGGEGGFGGEGGGGGGGEFGCEGGFFGEGFGGFEEDC<E-8GFGGGFFFGGGFGGGGFFD@FGGGFFGFGEGGGGGGGGGCE;<<@GEFEGGCGGGFGGEFFGGGGF9DGGE<,FF<B<F9GGFFEGGGF9@GGGGGGGGGGGGGGGGGFF<9FFGCGGFE,@B9@FFGGGGGF@F7GGGGGGGFDGGGGEC,GGGFGFFEGGFGGGGGECGGGGGGGGGGGGGGGGGGGFFGGGGGGGFGGGFCCCCC
@NM 60267
TGGGGAATATTGGGCAATGGGCGAAAGCCTGACCCAGCAACGCCGCGTGAAGGAAGGAGGCCTTCGGGTTGTAAACTTCTTTTAAGAGGGACGAAGAAGTGAAGGTACCTCTTGAATAAGCCACGGCTAACTACGTGCCAGCAGCCGCGGTAATACGTAGGTGGCGAGCGTTATCCTGATTTACTGGGTGTAAAGGGCGCGTAGGCGGGAATGCAAGTCAGATGTGAAAGCCAGGGGCTTAACCCTTGAACTGCATTTGAAACTGTATTTCTTGAGTGTCGGAGAGGTTGACGGAATTCCTAGTGTAGCGGTGAAATGCGTAGATATTAGGAGGAACACCAGTGGCTAAGGCGGCTTACTGGACGAGAACTGACGCTGAGGCTCGAAAGCGTGGGGAGCAAACAGGATTAGATACCCT
+
@FGGGGGGGGFCG?EEGFFCFD@+FGG@FEFG8FGDFGFGGGGG:FFGDG?FFFFGGGD::F,9F7B=CBFCFFG9??@FEEGFCFFGDEEFECFF?EFGG<,CEFF<FGGGGFDCCDFFFFGGGG7B:DAFFE7D8>FFCFGCFFEC::*FFC2<988#EC,5>EE*=CFEDFCE-=AFC<CFFECCF7:CF9ECGGECEEGGCDE9?,D@CFFG@CC<FFGGFEF@<#7CCCFGF<CDCFCD>CGFC5:CDGGCC9DDB@F<GEFFF?:9FGGCDGGGFGGAA,F?+B<F,E=<A,,,B,EF@FCE7FFAAE=GGGCGFFE@EFFEFECFFCB<FF<@GFGFFC,@:FFFCC,CEC,,EEFCCC,<FEF7C@GFGFFFEFD@E@DGGECDCFE,<C,AC@ECFEAFCFGFGCCCCC
@NM 399
TAGGGAATATTGCACAATGGGGGAAACCCTGATGCAGCGACGCCGCGTGAAGGAAGAAGTATTCCGGTATGTAAACTTCTATCAGCAAGGAAGAAAATGACGGTACTTGACTAAGAAGCCCCGGCTAAATACGTGCCAGCAGCCGCGGTAATACGTATGGGGCAAGCGTTATCCGGATTTACTGGGTGTAAAGGGAGCGTAGACGGTGTGGCAAGTCTGATGTGAAAGGCATGGGCTCAACCTGTGGACTGCATTGGAAACTGTCATACTTGAGTGCCGGAGGGGTAAGCGGAATTCCTAGTGTAGCGGTGAAATGCTTAGATATTAGGAGGAACACCAGTGGCGAAGGCGTCTTACTGGACGGTAACTGACGCTGAGGCTCGAAAGTGTGGGTAGCAAACAGGATTAGATACCCT
+
GGGFGFGGGGGGFGGGGGGGGGGGGGCGGGGGGGGGGGGGGGEGGGGFGGGGGGGGGGGGGGGGGGGGGGGGGGGGGGGGGGFFG8FFGGGGFGGGGGGGGGGEGFGGFGGGGGGGGGFFGGGEGDEFGGG>F#GG?EFGGF9FECGD?EGGGFGFGEFCEFCCF:FC;CEGGGGGGE<FFA:FFGDEFEFGGGGGCGGFGEC9FF?FFFGFGFFC?FDFGFDDGGGGGGGGFGGFGFGF<GFGGGGFGFFGGFGGGFFGGGGFAAFEDEEA>FECFC>GFGEDGGCCC,?9FGFGFAGEE=++GGGFGGFFFGGF?,GFGFGGGCGGGDGGGGGFFGCEGGGGGGGGF:C,FGGFGFCGFGEGGCGGGGGGGGGGFFFEGGGGFFF;GGGGGGGGGGGGGGGGFFFGGEGCCCCC
@NM 400
TGGGGAATCTTCCGCAATGGGCGAAAGCCTGACGGAGCAACGCCGCGTGAGTGATGACGGCCTTCGGGTTGTAAAGCTCTGTGATCGGGGACGAACGGTCAGCAGACGAATACTCTGCTGAAGTGACGGTACCCGAATAGCAAGCCACGGCTAACTACGTGCCAGCAGCCGCGGTAATACGTAGGTGGCAAGCGTTGTCCGGAATTATTGGGCGTAAAGCGCGCGCAGGCGGCTTCTTAAGTCCATCTTAAAAGTGCGGGGCTTAACCCCGTGATGGGATGGAAACTGAGAGGCGGGAGTATCGGAGAGGAAAGTGGAATTCCTAGTGTAGCGGTGAAATGCGTAGAGATTAGGAAGAACACCGGTGGCGAAGGCGACTTTCTGGACGACAACTGACGCTGAGGCGCGAAAGCGTGGGGAGCAAACAGGATTAGATACCCT
+
GGGGGGGGGGGGGGGFGGGGFGGGGGGGGGGGGGGGGGGGGGGGGGGFGGGGGGGGGGGGGGGGGGGGGGGGGGGFGGGGGGGGGGGGGGGGGGGG7FGGGGGGGGGGGGGGGGGGGGGGGGCGFGGGGGGGGGGGGGGFEGGGGGFGGGGGGGGGGGGGFGGGGGEFGGC7FEFFG7@FFEFG>>9CCGGBCCFEGGGGGGECE?FGFGGGGGEGGGGCEGDGEG>GGGGGGGG,GGGGGG1GGGGGGGFGGGC?FGFEFBFFGGGGFFGDDFFFCFCGGGGGGGFD:GECC@,GGGF:CGGGGGGFGFGFF9F?DEEGFGFGGGGGGGGGGGGGGEGGDGGGFECGGGGGGFF<<:B+FGGGGGGGGGFDGGGGFFGGGGGECGGGGCGGGGGCGGGGGEGGGEGGGGGGGGDGGGGGGFFFGGFGGGGGGGGGCBCCC
@NM 401
TAGGGAATCTTGCACAATGGGCGAAAGCCTGATGCAGCAACGCCGCGTGAAGGATGAAGGCCTTCGGGTTGTAAACTTCTGTTCTTAGGGAAGAAGAAAGTGACGGTACCTAAGGAGAAAGCCCCGGCTAACTACGTGCCAGCAGCCGCGGTAATACGTAGGGGGCAAGCGTTGTCCGGATTTATTGGGCGTAAAGCGAGTGCAGGCGGTTCAATAAGTCTGATGTGAAAGCCTTCGGCTCAACCGGAGAATTGCATCAGAAACTGTTGAACTTGAGTGCAGAAGAGGAGAGTGGAACTCCATGTGTAGCGGTGGAATGCGTAGATATATGGAAGAACACCAGTGGCGAAGGCGGCTCTCTGGTCTGCAACTGACGCTGTGGCTCGAAAGCATGGGTAGCGAACAGGATTAGATACCCT
+
FGG9FCGGGGGGGGGGGGGGFGGGGGFGGGGGG<FGGGGGGEGGGGGGGCGGGGGGGGGGGGGGGGGGGGGGGGGGGCGGGGGFFGGGGGGGGGGFGGGFFGEEGEGGEGGGGGGGFGGGGGC8FG?G7CFGGGGFAFGGGGGGCFGGGG>AFGGG6F?CGGGGGGEFGG>FEEGFB7FEGC<FFEFG=?F8<CCFF5.**GGGGFGGFFF=D@@AFG;,CGGGF:<FCGGGEGFC>CCCEGFGGEG9<GGGGF@C@FECEGGGGFFGFFGF<FE3GGG<CGDFE,ACFGFGFA9FGFFB,FGGGCGGGGGGGFEEGGGCGFGGEF9CFGGGFGGGGFCFGDGGGGGGGGGGFEGCGGGGGGFCGGFF9CDGGGEGFFEFCGGGGGGFFEF-FGGGFG@FGGFEGGGGGGGGFF8CCBA
@NM 402
TAGGGAATATTGCACAATGGGGGAAACCCTGATGCAGCGACGCCGCGTGAAGGAAGAAGTATTCCGGTATGTAAACTTCTATCAGCAAGGAAGAAAATGACGGTACTTGACTAAGAAGCCCCGGCTAAATACGTGCCAGCAGCCGCGGTAATACGTATGGGGCAAGCGTTATCCGGATTTACTGGGTGTAAAGGGAGCGTAGACGGTGTGGCAAGTCTGATGTGAAAGGCATGGGCTCAACCTGTGGACTGCATTGGAAACTGTCATACTTGAGTGCCGGAGGGGTAAGCGGAATTCCTAGTGTAGCGGTGAAATGCGTAGATATTAGGAGGAACACCAGTGGCGAAGGCGGCTTACTGGACGGTAACTGACGCTGAGGCTCGAAAGTGTGGGTAGCAAACAGGATTAGATACCCT
+
GGGFGFFGGGGFGGGGGGFGGGEGGGGGGGGGGGGGGFCF:FGGGGGFFFDFGGGEGGGGGGGGGGGGGGGC<FFGGGGGGGGFFGGFGGGGGGGGGGGGDECEGCGGGGFGGFFGFGG8FFFGGEFFGGGGF>GGGF@GG8FFCEGGGGG9FG9@GFGGGGGGGGGGEG>CGGGGEEC;@<=GCFFEFFFFGGGGGGGGGGCCFECC:GGGGGFFFGFFFGFCFECGFEEFFGGFDDFFFDDFF,FFFGFECGGGGGFGGGGGGGFGGGGFFFFDGEEEGGGGDGGEGFGGFFFEEEB:AEDFCF@FGGGGGDGGDFGGGGGGGGGGGFGGF@GEF8GGGGF7FDGGGGFGGGGFGGGGGFCGGFGGGGGGGFFGFEF;FGGGGGGGGGFGGGGGGGGGGGFF9GFGFDGCCCCC
@NM 56116
TGAGGAATATTGCACAATGGGGGAAACCCTGATGCAGCGACGCCGCGTGGAGGAAGAAGGTCTTCGGATTGTAAACTCCTGTTGTTGAGGAAGATAATGACGGTACTCAACAAGGAAGTGACGGCTAACTACGTGCCAGCAGCCGCGGTAAAACGTAGGTCACAAGCGTTGTCCGGAATTACTGGGTGCAAAGGGAGCGCAGGCGGGAAGACAAGTTGGAAGTGAAATCTATGGGCTCAACCCATAAACTGCTTTCAAAACTGTTTTTCTTGAGTAGTGCAGAGGTAGGCGGAATTCCCGGTGTAGCGGTGGAATGCGTAGATATCGGGAGGAACACCAGTGGCGAAGGCGGCCTACTGGGCACCAACTGACGCTGAGGCTCGAAAGTGTGGGTAGCAAACAGGATTAGATACCCT
+
<CFGGGGGGGGGGAEFGGGGDGGGGGGGG<@FFGGGA<CCFGGGGGGGGGGGGGFFFFFGGGGGGGGGGDGGGGGGFGGGGAFCGGGGGGFGGGGGEDCEFCF@FFEGGGGGGCFGGCG<FFGGGGGGGCFGGFGFFGGGGGGGG9BFG9CGGGGFBGGGGGGFGCEFFE<FGGGEGG:CECGGFFFGGFGFFFGGGGGGGGEEGGGFCFFGGFFDC<FFGGGGFGFGGGGFDGGFGDGFD7GFCFFCFGFFCCCCDBFG@FEE@GD<GDGGGGGFGFGGGGGGFCGGGGGGGGGGGGGGGGGGGGGGGGGGGGGGGGFGGF+@7C:CGFGGGGFADGGGGGGFGGGGGGGGE@FEGGE<E@@GGGGGDGGGGGGGCEGGFCFGGGGEEFGGGGGGGEGFGGGGGGGGFEGC<9CC
@NM 56212
TAGGGAATCTTCGGCAATGGGGGCAACCCTGACCGAGCAACGCCGCGTGAGTGAAGAAGGTTTTCGGATCGTAAAGCTCTGTTGTAAGTCAAGAACGAGTGTGAGAGTGGAAAGTTCACACTGTGACGGTAGCTTACCAGAAAGGGACGGCTAACTACGTGCCAGCAGCCGCGGTAATACGTAGGTCCCGAGCGTTGTCCGGATTTATTGGGCGTAAAGCGAGCGCAGGCGGTTTGATAAGTCTGAAGTTAAAGGCTGTGGCTCAACCATAGTTCGCTTTGGAAACTGTCAAACTTGAGTGCAGAAGGGGAGAGTGGAATTCCATGTGTAGCGGTGAAATGCGGAGATATATGGAGGAACACCGGTGGCGAAAGCGGCTCTCTGGTCTGTAACTGACGCTGAGGCTCGAAAGCGTGGGGAGCGAACAGGATTAGATACCCT
+
FGGGGGFGGGGGGGGGGGGFCCGGGGGGG8FGGGGGDGFGGGGGCGGGGGDFGGGFFAFGGGGGGGGGGGGGGGGGGGGGGGGEGGGGGGGGGGGGGGGGGFFGGFD<D@FDFGGGFGGGGGE<FFFEGGG>FGGGGGGGDGGGFDGGGGECGGGGFGGFEGGGGGGGGGGDGGGC=FCFGFGGG>GGGG7FCEFB=8CFE,CDGFFGFGGGFCGGFFCFEEGGGGGDGDEE9GBFGCFFFGGGGGGGGGFGEFFCC4<GFFFEEGGGGGGF@CFGGGGGGGGFGGFFGGGFF9FGGGGFGGGGFGGGFGGGFGCGGGFGFCCFFFCGGEF>GB<GGGGGGFC,FGFGGGGGGGFFF7GGF:EFEGGGFF@FFCGGGF8CDCGGGDFGF9EE7EGEGGFDGGGFC@7GGGGFDGGGGGGDGGGGF9GGGEGFFGGGCCCCC
@NM 405
TAGGGAATCTTCCACAATGGACGCAAGTCTGATGGAGCAACGCCGCGTGAGTGAAGAAGGTCTTCGGGTCGTAAAACTCTGTTGTTAGAGAAGAACACGAGTGAGAGTAACTGTTCATTCGATGACGGTATCTAACCAGCAAGTCACGGCTAACTACGTGCCAGCAGCCGCGGTAATACGTAGGTGGCAAGCGTTGTCCGGATTTATTGGGCGTAAAGGGAACGCAGGCGGTCTTTTAAGTCTGATGTGAAATCTATGGGCTCAACCCATAAACTGCATTTGAAACTGTAGAGCTTGAGTGAAGTAGAGGCAGGCGGAATTCCCCGTGTGGCGGTGAAATGCGTAGAGATGGGGAGGAACACCAGTGGCGAAGGCGGCCTGCTGGGCTTTAACTGACGCTGAGGCACGAAAGCGTGGGTAGCAAACAGGATTAGATACCCT
+
FGGGCGFFGFGGGGGGG<F8FG>FGGGGGGGGGGGGGFGGDG@CFGGGGGGGGGCGGGFEFGF<FGGGGGGGGGGGGGGGGGGFFGFFGGGGGGGGGGGEG=FFGGGGGGGFEFFCE9FFGGGGFGGFE@GGGGGGGGGGFG<CFGGGGGGGGGFGGGGGG@FGGGGFF@CFFB@BFG<FGGGGG?CFGGGG<EG5FF:F;EDGGFFFCFFD98FFCCEE63CGEGFCE>1>-GGGFG>@CF;6,DCCFC4<,1D0FFFGFEF@>?CGDFGG3:FF?3;A<EFFFGGGFCFDFEFGFEFBF;9C,@FFFB4?7EE<FFFB+GGGEEEB+GGGGGGGGE@CGFFE9FGGGGDEFF9FGGE8FCEFGGGDFFGGGGGGEGGGGGE8GF9GGGFGGGGGGGGFGGGGFEFE8DGGGGGGGGGGFGGGGGGGGGFFC9CC,CCCC
@NM 406
TAGGGAATCTTCCACAATGGACGCAAGTCTGATGGAGCAACGCCGCGTGAGTGAAGAAGGTCTTCGGATCGTAAAACTCTGTTGTTAGAGAAGAACACGAGTGAGAGTAACTGTTCATTCGATGACGGTATCTAACCAGCAAGTCACGGCTAACTACGTGCCAGCAGCCGCGGTAATACGTAGGTGGCAAGCGTTGTCCGGATTTATTGGGCGTAAAGGGAACGCAGGCGGTCTTTTAAGTCTGATGTGAAAGCCTTCGGCTTAACCGGAGTAGTGCATTGGAAACTGGAAGACTTGAGTGCAGAAGAGGAGAGTGGAACTCCATGTGTAGCGGTGAAATGCGTAGATATATGGAAGAACACCAGTGGCGAAAGCGGCTCTCTGGTCTGTAACTGACGCTGAGGTTCGAAAGCGTGGGTAGCAAACAGGATTAGATACCCT
+
GGGGGFFFGGGGGGGGGGGGGGGGGGGFGCFGGGGGFGGGGGGGGGGFGGGGGGGGGGGGGGGGGGGFGGGGGGGGGGGGGGGGGGGGGGGGFGGGFFGGGGFGGGGGGGGGGGGGGFGGCGGGGGGGGGGGGGGGGGGGGGGFGGGGGGGGGGGG@7<FFEGGGGGGGGGGGGGGGGC>:F>FGG>GGGGGGGGGGGGGGGGGGGGGGGGGGGGGGGGGCGGGGGDGGGGFFGFGG=AF7?CEFG-GGGFCFCFGGFGFFGFEFCCE@DDF8GFFFGFEGGGFFGGGGFGGGGGGGGFGFGGGFGGGGFFGFCGGFCFFFCAGGGGGGGGFDGFGGEFCGFFGGGGF,F9GGGFFFCF8FGFCFF@CC@7CC7EC8C,8GGGGGGGGGGFCGGGGGGGGGGFAFF7GGGGGGGGGGGFGGGGFGGGGGGEFFFGFBCCCC
@NM 88768
TGGGGAATATTGCACAATGGGGGAAACCCTGATGCAGCAACGCCGCGTGAGTGAAGAAGTATTTCGGTATGTAAAGCTCTATCAGCAGGAAAGAAAATGACGGTACCTGACTAAGAAGCCCCGGCTAACTACGTGCCAGCAGCCGCGGTAATACGTAGGGGGCAAGCGTTATCCGGATTTACTGGGTGTAAAGGGAGCGTAGACGGTTTTGCAAGTCTGAAGTGAAAGCCCGGGGCTTAACCCCGGGACTGCTTTGGAAACTGTAGGACTAGAGTGCAGGAGAGGTAAGTGGAATTCCTAGTGGAGCGGTGAAATGCGTAGATATTAGGAGGAACACCAGTGGCGAAGGCGGCTTACTGGACGATTACTGACGCTGAGGCTCGAAAGCGTGGGGAGCAAACAGGATTAGATACCCT
+
FGGGGGFGGGGGGGGGGGGGGGDGGGGGGGGGGGGGGGGGGDGGGGEFEFFGGGGGF<FG9FGGGFGGGGGGGGGGGGGGGGGCFGGG?FGGGGGGGGGGGGGGGGGGGGGGGGGFGDGFGGGGG4CEFFGGFFDGFGGFG@FGDGFD.@CFGGGGGFGGGGGGGDFF<C:ACFGGG<GGGGGGGGCFGCFFGGGGGGG:GGGGGGGEGGGGG>GGGGGCGFGGGGGFFGGGGGGGGGGFFGFDFEFAEGGGGFGGGFFGGDFFGGFFGGGFGFFEAFGGFFGGGGFGDFFEDF9GEB,FB,@+EGGFGGGGCGGGCGGGGGCFFFGFGFFACEGGGGEGECECGGGFDGGGFGCGFGGFE?GGFEEF@7GGFCGGGFC8GGF<EGGGGEGGGGGGGGE=,GGGFDEAGGFCCCCC
@NM 408
TGAGGAATATTGGTCAATGGACGAGAGTCTGAACCAGCCAAGTAGCGTGAAGGATGACTGCCCTATGGGTTGTAAACTTCTTTAATATGGGAATAAAGTGAGCCACGTGTGGCTTTTTGTATGTACCATACGAATAAGGATCGGCTAACTCCGTGCCAGCAGCCGCGGTAATACGGAGGATCCGAGCGTTATCCGGATTTATTGGGTTTAAAGGGAGCGTAGGTGGACAGTTAAGTCAGTTGTGAAAGTTTGCGGCTCAACCGTAAAATTGCAGTTGATACTGGCTGTCTTGAGTACAGTAGAGGTGGGCGGAATTCGTGGTGTAGCGGTGAAATGCTTAGATATCACGAGGAACTCCGATTGCGAAGGCAGCTCACTGGACTGCAACTGACACTGATGTTCGAAAGTGTGGGTATCAAACAGGATTAGATACCCT
+
GGFGGGGGGGGGCCC@FGGGFGG:@FCCFFGG@6DGGGGGCGE@<F7FGCFGGGFGGGFCFGEF,CEGGG7F@FF<AEEEFFA,96,CEFG84CC<CE?,5,=4CE@?<E=+D,BF=FGEFGFFFF,9FFGGE:,B6B,??1@=FFCDEFE15,5AF5<<FDGDE;@?EFC=<<>=35?673568=>CF?8,@>376CC<FC<F:>@,FFF$6=1=85E(GGFC>@,3AGDCFFFCFC@'GGGGFAECF?BC9BC:77=GF=E<9CCFCGG.C>C7EFGFGFF=E,A,EFAGGGGF:;;GGFFF@7FFC4,GGGG@B,:EEGGGGGGGGGGFFFCGGEGGFF@EFC,CEF,GF@8-FDE,@,DGGGF8GF<F<<F@GFGFDE69ACGGEFEC@FDCCCC,,EGGGFF;GGGFC,FGGGGGGGGGGFFGGGGCCCCC
@NM 409
TAGGGAATATTGCACAATGGGGGAAACCCTGATGCAGCGACGCCGCGTGAAGGAAGAAGTATTTCGGTATGTAAACTTCTATCAGCAAGGAAGAAAATGACGGTACTTGACTAAGAAGCCCCGGCTAAATACGTGCCAGCAGCCGCGGTAGTACGTATGGGGCAAGCGTTATCCGGATTTACTGGGTGTAAAGGGAGCGTAGGCGGCATGGCAAGTCAGAAGTGAAAGCCTGGGGCTCAACCCCGGAATTGCTTTTGAAACTGTCAGGCTAGAGTGTCGGAGGGGTAAGCGGAATTCCTAGTGAAGCGGTGAAATGCGTAGATATTAGGAGGAACACCGGTGGCGAAGGCGGCTTACTGGACGATTACTGACGCTGAGGCTCGAAAGCGTGGGGAGCAAACAGGATTAGATACCCT
+
CFFF:CFDFFDCFGGGFGFGGGGGGGE8FGFFFG9FFEFGFGEEGFECEGGGGGGGGGGEGCAFGFGCFFFEFFGCFFGGGBFGGGGGGGFGGGGGGGGGGGGEGGCFEC8ABFFGGDFG7>FF7CCFGAFG@9FGG@GFGGGGFEFG-@0=CDG?<:EFGGDEFD7-<FGFFFEGGGGGGGGGGG>?:<CCFFG::7<C=:DGFFCGGEGFDFGE?CFFGGGGGGGG>FGEF>F:CCFECDGGEGGGGGGGGGGGFCFGGGCGGGGFFFFFDFEEGEGFFGFGGGGDEGGGGGEGGGGGGDGF@@CFEFFCFCCGGF@9FAF?DFFC9FGGGF@+GF8GGGGFGFGCECEFCEFEGEGF@GFCFEFFCGGGGGFGFEF@<GFCCGGCCGEGGGGGGGGFFCGGGGFFDC<,CCCB
@NM 71350
TAGGGAATCTTCGGCAATGGGGGCAGCCCTGACCGAGCAACGCCGCGTGAGTGAAGAAGGTTTTCGGATCGTAAAGCTCTGTTGTAAGTCAAGAACGAGTGTGAGAGTGGAAAGTTCACACTGTGACGGTAGCTTACCAGAAAGGGACGGCTAACTACGTGCCAGCAGCCGCGGTAATACGTAGGTCCCGAGCGTTGTCCGGATTTATTGGGCGTAAAGCGAGCGCAGGCGGTTTGATAAGTCTGAAGTTAAAGGCTGTGGCTCAACCATAGTTCGCTTTGGAAACTGTCAAACTTGAGTGAAGAAGGGGAGAGTGGAATTCCATGTGTAGCGGTGAAATGCGTAGATATATGGAGGAACACCGGTGGCGAAAGCGGCTCTCTGGTCTGTAACTGACGCTGAGGCTCGAAAGCGTGGGGAGCGAACAGGATTAGATACCCT
+
EFGF@FCFG9EFFGGGGFGGGGGGGGGGGGGGGGDGGGGGGGDEGGEGGGGFAF<FFDFFGFGGGGGGGGGGFGGFGFGGGGGGGGGGGGGGGGFGGCEGGGGG<<AFF<FAFDFFEFGFGGGGDFFGGGGGFFGFGGGGGGGEFCGGGFGGC@7C>FGGCFG9:DFFE>EFGGGG8<?CCF>FEGGGG;<C7E?C=8<CCG5E=FFEGE@5:GEG38GGGGGGGD:EEEGGGGGGG;GFC@<GGGFGEFFEGGFCFF8FFCCC;EFGGGFDFGFGGGFGGGGDDB9FFGGGGCGGGGFEC,GGFFDGGGFGGGGGGGGGGGGGGGGGGGGGGFFD<B77GGGF9EGGGGGGGGGGGFCEC=7GCGGGGGFGGGGGGGGFGGGGGGGGF9GFGGGFDGGGGGGGFDFGGGGGGEGGGFGFGGGGFEFGFFAGGGGFCCC8C
@NM 63443
TGAGGAATATTGGTCAATGGGCGAGAGCCTGAACCAGCCAAGTAGCGTGCAGGATGACGGCCCTATGGGTTGTAAACTGCTTTTATAAGGGAATAAAGTGAGTCTCGTGAGGCTTTTTGCATGTACCTTATGAATAAGGACCGGCTAATTCCGTGCCAGCAGCCGCGGTAATACGGAAGGTCCGGGCGTTATCCGGACTTATTGGGTTTAAAGGGAGCGTAGGCCGGAGATTAAGCGTGTTGTGAAATGTAGACGCTCAACGTCTGCCCTGCAGCGCGAACTGGTTTCCTTGCGTACGCACAAAGTGGGCGGAATTCGTGGTGTAGCGGTGAAATGCTTAGATATCACGAAGAACTCCGATTGCGAAGGCAGCCTGCTAAGCTGCAACTGACATTGAGGTTCGAAAGTGGGGGTATCAAACAGGATTAGATACCCT
+
GGGGGCDGGGGC?FFGGFGGGGF@GGGGGGGGGGGGGGEFGGGGGGGGDF@ACGGGGGGGGCGDGFGGGGGDGGGGGGGGGGGGGG<FFGGEGGGGGGGCFE9BFGFF@F=FGGGGGGGGGGGCF,CEEFDFFGGGGGGGGFGCGGGG>?FF>FG:FGGGGGGGG>GCFGGGC<CCEEGGDFFEEEECFGEFFGG9FGG6GGFGFF?CFGFGFFCFGDGGED?@FCECFCCGG>FFGCCGCFGF@@EFGGGGFEEGE@@FGGCCF:1#FD>F::GGEE5<GDDFFGFB=C@>+GGGCGGFGE5FFFGF7<B9+CF@,EGGGFFCCFCF9FF?-9FE<AFGFFA,<<ACCCCECFEF:GF@F7GGGE@F@FECC9F@CAFCFCEAGFC,AGCGFFC,<:@FCEGFF<EF@-GGFE<@,GFEDAE<,FF@EFFCCC@C
@NM 70589
TAGGGAATCTTCGGCAATGGGGGCAACCCTGACCGAGCAACGCCGCGTGAGTGAAGAAGGTTTTCGGATCGTAAAGCTCTGTTGTAAGTCAAGAACGAGTGTGAGAGTGGAAAGTTCACACTGTGACGGTAGCTTACCAGAAAGGGACGGCTAACTACGTGCCAGCAGCCGCGGTAATACGTAGGTCCCGAGCGTTGTCCGGATTTATTGGGCGTAAAGCGAGCGCAGGCGGTTTGATAAGTCTGAAGTTAAAGGCTGTGGCTCAACCATAGTTCGCTTTGGAAACTGTCAAACTTGAGTGCAGAAGGGGAGAGTGGAATTCCATGTGTAGCGGTGAAATGCGTAGATATATGGAGGAACACCGGTGGCGAAAGCGGCTCTTTGGTCTGTAACTGACGCTGAGGCTCGAAAGCGTGGGGAGCGAACAGGATTAGATACCCT
+
DFGCFGFGGFFGGGGGGGGFCEGGGGGGGGGGGGGGGGGGGGGGEEGGGCFGGGGFGGGGGGGGGGGGGGGFGGGGGFGGGGGGGGGGGGGGGGGGGGGEFBFGGGGAFGGGGGGGGGGGGGF<<DFGGGGGGGGGGGFFGGGDGDFGGGGGGGGC=FG*CDEFFGGFGGGGGGGGGG99EFGGGFGGGGDC?FGEE=AFECEFDGGGGFGGGGFEDGGGGGCCFEGEGGGGGGFEFGGGEEFGFF9EFFGGGGGFGFGGBBF/FFGFCGCFFBDGGGGGGGGGGFGFD?@<F9GFAFGGGFFCGGGGGGGGEFGGGGGFD?DGGGGGGGGGGGGGGFCGF7GGGGGGGGGGGFAGGGGGGGGGGGGEGGF@@GGFGGFEGGGGGFGGGGGGGGGGGF@GCGGGFGGGGGGGGGGGGGGGGDGGGGGGGGGDGGFGCCCCC
@NM 413
TGGGGAATATTGCGCAATGGGGGCAACCCTGACGCAGCAACGCCGCGTGCAGGAGGAAGGTCTTCGGATTGTAAACTGTTGTCGCAAGGGAAGAAGACAGTGACGGTACCTTGTGAGAAAGTCACGGCTAACTACGTGCCAGCAGCCGCGGTAATACGTAGGTGACAAGCGTTGTCCGGATTTACTGGGTGTAAAGGGCGCGTAGGCGGACTGTCAAGTCAGTCGTGAAATACCGGGGCTTAACCCCGGGGCTGCAATTGAAACTGACAGCCTTGAGTATCGGAGAGGAAAGCGGAATTCCTAGTGTAGCGGTGAAATGCGTAGATATTAGGAGGAACACCAGTGGCGAAGGCGGCTTTCTGGACGACAACTGACGCTGAGGCGCGAAAGTGTGGGGAGCAAACAGGATTAGATACCCT
+
GGGCGGGGGGGGGGFEGGFGGGGGGGGCGGGGGGCFFCEGFEGGGDFFGGGGGGGGEGGGFFAFGGGCGGGGG9FFGGEFGGFEDCCFGGBFFEEFFGGG9DDFFGGGEFCGGF8FGFDEGGGCFGGGGGGGFCF9-CCCGGGGGFFFGGGGFC@F@F7FFGFGGGGG:9CFBFC:F96<GGFFGGFGCFF@>FGFGEGGEGCGGGGGG:<;GFFGFGFCGGEECDFFFG>CFFGGFG;GFFFF>GGEEDE>FGFFCGDEGFFGDGGGGGGGGGGFGFGGEFDCGFFGGDGGFCGCEFFGFE?FFGGDGGF,FGFFDGDGGFGGGGGFFF8GDCF7FFCGGGGGGGGGDGGDGF8GGGGGCC<FFGFGGGGGF;FFGGGGGGGG>GGCGGGGGGF8GFGGGGGGGGGDEGFCGGCCCCC
@NM 55771
TGAGGAATATTGGTCAATGGACGAGAGTCTGAACCAGCCAAGTAGCGTGAAGGATGACTGCCCTATGGGTTGTAAACTTCTTTTATATGGGAATAAAGTTTTCCACGTGTGGAATTTTGTATGTACCATATGAATAAGGATCGGCTAACTACGTGCCAGCAGCCGCGGTAATACGTAGGTCCCGAGCGTTGTCCGGATTTATTGGGCGTAAAGCGAGCGCAGGCGGTTTGATAAGTCTGAAGTTAAAGGCTGTGGCTCAACCATAGTTCGCTTTGGAAACTGTCAAACTTGAGTGCAGAAGGGGAGAGTGGAATTCCATGTGGAGCGGTGAAATGCGTAGATATATGGAGGAACACCGGTGGCGAAAGCGGCTCTCTGGTCTGTAACTGACGCTGAGGCTCGAAAGCGGGGGGAGCGAACAGGATTAGATACCCT
+
EFGFGGGCFGGFGDEFFFGCC8CGFGGGGGFGGGGGGGFEFGGGCFGGGGGGGGFEFFFGGGGFGGGGGCFFGG9?FGGGGGGGGG9FEGGGGCFGGG9FFGGFGCFGGGDGGGCFGGAEFGGGGGFGGGCFGGGGGG9F9FCGG7+FFGGGCFFGFFGFGGGGGGGG@FGGBCFF<FC@FFFE>4*CC@@FGG>GE@@:<FC:CFFC$BFGGCGECFE@CECEDEED;GFC?FG?EGGGFFE,9GGFCGGGFGGEFC><GCFC9<@F@:,B9FFAF@9GGGGDGGGGGGGGGFECGF>,DGFFAGGGFF<FCGFGGFFFF::GGGGGFGGF@DFCFA;AFGFGGE<F9GFCB@++F<,:@7CCFFCCGGGFFFFCFGGFGFDE,C@,GCEFFGGGF@CC:FCGGGGEFCFGGGGGGFC,GFGGDCFGFDACCCC
@NM 415
TGGGGAATATTGCACAATGGGCGCAAGCCTGATGCAGCGACGCCGCGTGAGGGATGGAGGCCTTCGGGTTGTAAACCTCTTTTATCGGGGAGCAAGCGAGAGTGAGTTTACCCGTTGAATAAGCACCGGATAACTACGTGCCAGCAGCCGCGGTAATACGTAGGGTTCAAGCGTTATCCGGAATTATTGGGCGTAAAGGGCTCGTAGGCGGTTCGTTGCGTCCGGTGTGAAAGTCCATCGCTTAACGGTGGATCCGCGCCGGGTACGGGAGGGCTTGAGTGCGGTAGGGGAGACTGGAATTCCCGGTGTAACGGTGGAATGTGTAGATATCGGGAAGAACACCAATGGCGAAGGCAGGTCTCTGGTCCGTTACTGACGCTGAGGAGCGAAAGCGTGGGTAGCGAACAGGATTAGATACCCT
+
EEFFG7BCFFGGGGFFGFFGDFGEGGGGGGGGGGGGGGCGEGGGGGGGGGGGGECF,FFFC<EFF7@FD@FGFGGFGGGGGGGGFGFGGGGGEGGGGDBCFEFGF9BCDCG,B7BFF7DF<FE9FF,FC+@:A:BFGGGC@FGG:9DA@/4>C;FG?<<<7<FFC,/FFGGGGGCEGFGGG*4#?<FFGF<<D=:@C@<C<CFGGCFCDFFCE5C:#11?C=:C/FGGCCFCD<@>:C9F?9DFF>CFGGEG509C5<7:F@?C></B3$&A8>3GFCFF@+,=<A7=FFF9GFGFFF?+@EB+GGFEF847GFFB,FGFG<GFE,DGFC,?FCGGGEF@FFAGGGGCGGFGFFC,E@E<FFFC8,@,F<FGGGGEGGGFFE7F7CEFGGGFC@GFE@,FDGGGGFGGGF<GGGGGCCC@C
@NM 79720
TCGGGAATATTGCACACTGGGGGAAACCCTGATGCAGCGACGCCGCGTGAAGGAAGAAGTATTTCGGTATGTAAACTTCTATCAGCAAGGAAGAAAATGACGGTACTTGACTAAGAAGCCCCGGCTAAATACGTTCCAGCAGCCGCGGTAATACGTATGGGGCAAGCGTTATCCGGATTTACTGGGTGTAAAGGCAGCGTAGGCGGCATGGCAAGTCTGATGTGAAATCCCGGGGCTCAACCCCGGTACTGCATTGGAAACTGTCGGACTAGAGTGTCGGAGGGGTAAGTGGAATTCCTAGTGTAGCGGGGAAATGCGTAGATATTAGGAGGAACACCAGTGGCGAAGGCGGCTTACTGGACGATTACTGACGCTGAGGCTCGAAAGCGTGGGGAGCAAACAGGATTAGATACCCT
+
G8F:7@CFFGGGCFFE,@,,,@7@B6EACFFC@,CEEA+@CF@FCEECCF,EE8FFFFGFCFG,5C@CED8F@FGD<?F9F,EEAFGGGGFGGEBFGF9<ECEFGGGGGGFFABA?,<,=DFC:CFCAF<,3DD,<>@>FFFCCCF:CF0>FCB:@D,DFECFCF5@FC=1:FF7FEGGGGGCF?CFFFFEFGB*?EDCE<C4<CEDFFFGGGFFGDCACFF@F<7GEFCGGGCEEEGGGGGGD<E>CEGFDDFCG<=;FGE<>D=GGECFFFF:26CEC@FE?CE?<9F?E?89CGGGGGFC47CFEA9BC:CCDGGGGFFEFFFFC,,,A6FC6-,8EEFFD@@667DGGGFDFDC@C<GGGGCEEGFCGGGEEE@:E<EFFCFDGFEEFFGGFEFEC9CDFF9C,EEC8@<CC
@NM 417
TGAGGAATATTGGTCAATGGACGAGAGTCTGAACCAGCCAAGTAGCGTGAAGGATGACTGACCTATGGGTTGTAAACTTCTTTTATACGGGAATAAAGTGGTCCACGCGTGGAGTTTTGTATGTACCGTATGAATAAGGATCGGCTAACTCAGTGCCAGCAGCCGCGGTAATACGGAGGATCCGAGCGTTATCCGGATTTATTGGGTTTAAAGGGAGCGTAGGTGGACAGTTAAGTCAGTTGTGAAAGTTTGCGGCTCAACCGTAAAATTGCAGTTGATACTGGCTGTCTTGAGTACAGTAGAGGTAGGCGGAATTCGTGGTGTAGCGGTGAAATGCTTAGATATCACGAAGAACTCCGATTGCGAAGGCAGCTCACTGGACTGCAACTGACACTGATGCTCGAAAGTGTGGGTATCAAACAGGATTAGATACCCT
+
CECFDD@FFFGGFEDFGCFGG<FGGG@;EAFFECFGGGFGFGFFGFFF@CGGFC,B@9,C,:C<FFGGEC@FCFFGFAF9FFFGECE,CF:BCCCFGG<EC?5,CFF++87>C,4,:,AFE,5CF,EEF<<FD,<FFGGG,B=@:+>D8#6#AFG<4@F=AFGG1/@F:<C@F3@F?A>&*:>CCECGGFB<C7=::>8>A:GB;FED4?<FECFCCDD<:EEE9>C<CF<;@CF<,,ECFDDE4>>%)@79FDA?BF?FGF:@?<FFAFFD<FFGCECF?FF3GF@F==,EFFFFEDGD:EAEF++EEFGFFDFF:4,BEBFEEDFE9EFAFGGGGGF9F9GF@<<FDDFFF@@-@9,@CEFFFECDFFEF6@@EEGEF<GDGGFGGGGFGGGGGGGGGF:FCGGGGGDGGGGGFFAGFGGGGGGFCFCFACCCC
@NM 67113
TGGGGAATATTGCACAATGGGGGAAACCCTGATGCAGCGACGCCGCGTGAGCGAAGAAGTATTTCGGTATGTAAAGCTCTATCAGCAGGGAAGAAGAATGACGGTACCTGACTAAGAAGCACCGGCTAAATACGTGCCAGCAGCCGCGGTAATACGTATGGTGCAAGCGTTATCCGGATTTACTGGGTGTAAAGGGAGCGCAGGCGGTGCGGCAAGTCTGAAGTGAAAGGCATGGGCTCAACCTGTGGACTGCTTTGGAAACTGTGCAGCTAGAGTGGCGGAGAGGTAAGTGGAATTCCTAGTGTAGCGGTGAAATGCGTAGATATTAGGAGGAACACCAGTGGCGAAGGCGGCTTACTGGACGATGACTGACGTTGAGGCTCGAAAGCGTGGGTAGCAAACAGGATTAGATACCCT
+
FFFGEFE8<FFFG9FFGGG?8FCDGGGGGGGGGGGAGGB@F@@FDCCFGD:DECCGEGG?FGGGGFF@,+BEFFGFFEGFGGGGGGGGD@FEEGG8FGDGGFD:FFDF9DEDFC9=?9FFGGGG7C@=FGGGGCBFGFC<+@>FC5@@EFBFFC977FG<7.9FCCE:<6<F7@F:6C:8BFG7GGGDF47EEF8:CCGG@ECCE>CE8,$3:@:@E<AFD,BCCFF8<58FGFFCGC>FFFF,FGFFFG6;C99<<696DGGGFC7@CB$<EDFEF#=@FC5C<B9GFC,FDBFAFGFF?F?@++@EGGEEE-:C7FGGGFGFCFGE<9CEB,GFE@GGGGGCF9GGGGGFEFC9FACGFC@9FGDGGGFDCGGFE<67E<GGFDEF:7GFE@6CFDCC-GGGFE9FAE<EA<B<<
@NM 64811
TAGGGAATCTTCGGCAATGGACGGAAGTCTGACCGAGCAACGCCGCGTGAGTGAAGAAGGTTTTCGGATCGTAAAGCTCTGTTGTAAGAGAAGAACGAGTGTGAGAGTGGAAAGTTCACAATGTGACGGTATCTTACCAGAAAGGGACGGCTAACTCCGTGCCAGCAGCCGCGGTAATACGTAGGTCCCGAGCGTTGTCCGGATTTATTGGGCGTAAAGCGAGCGCAGGCGGTTAGATAAGTCTGAAGTTAAAGGCTGAGGCTTAACCATAGTACGCTTTGGAAACTGTTTAACGTGAGTGCAGAAGGGGAGAGTGGAACTCCATGTGTAGCGGTGAAATGCGTAGATATATGGAAGAACACCAGTGGCGAAGGCGGCTGTCTGGTCTGTAACTGACGCTGAGGCTCGAAAGCATGGGTAGCAAACAGGATTAGATACCCT
+
<FEDGGGDCFCG8FGGGGGFFFDG7FFGGGGGGGGGDCBFEGGEEG7FGGEGGG9FCGC8FGGGGGGGGGGGEF@9,?E?9F9B??,B9FF?FFFGC7CCDECEABFFGFFA<FGGGFGF,CEFGGGGGD=@FGFGGGGGGC<,@C3@+@CFGGGG,,@8*>D>FCG@FCCGE5=:B;B9:4EA:FG?FEGDFE*;<FCFGE;?CE@GF:@FCFGGGGEC9??C8::@*8CEFG;FEAFFFGDGGGF?CCGFG@F>F>3CGFDGGE<=BDCFCBDF8GFCGFGCFB9FDD,<EFAF?9FA9,:GGGGGGFA<A<CGFA4B,B5,,GEF7E>FFGF<6,ECC7FGFE;FEEC,<DGFF:F@FEE8EFGGFE7@FCGFDFFD;,EDCGGGGGGFGGEEGGGGFGF>GFGFGF<DGGFGGGFDGFCFEGEEFFC6,AFD@CC<B
@NM 85823
TAGGGAATCTTGCACAATGGGCGAAAGCCTGATGCAGCAACGCCGCGTGCAGGATGAAGGCCTTCGGGTTGTAAACTTCTGTTCTTAGGGCAGTAGAAAGTGACGGTACCTAAGGAGAAAGCACAGGCTAACAACGTGACAGCAGCAGCGGTTATAAGTAGGGGGCAAGCGTTATCCGGAATTATTGGGCGTAAAGAGTGCGTAGGTGGTGATCTAAGCGTAAGGTTTAAGCGTGCAGCTCAACTGCATCTCGCCTTGCGAATTGGATTACTTGAGTGCAGGAGGGGAAAGCGGAATTCCTAGTGTAGCGGTGAAATGCGTAGATATTAGGAGGAACACCAGCGGCGAAGGCGGCTTTCTGTACTGTAACTGACTCTGAGGCACGAAAGCGTGGGGAGCAAACAGGATTAGATACCCT
+
<@<CFFFGCGAFFF@FCGGECFGGG:@,,CFFF<,6CFGFFG@++8CFE,:EFFGEFGGGF8,C,6?+CC@:E<55,CF,C5<?,CF,=,,+8,:?EFC8CFFGGGFDCF,E,EE=FFGGG,<?8E@BFF<,,,3+3B,:D9DEC8,=>7+++8,,,@@@CFFCG>9?C9CCC@F?5C:CC<4CGF=F,:@F?C77F7C<B,<CGGFF>F,B>B>?39CEGGFF;25+5C<FGFF@@C/<,F@DF?,:EB<8CFFCFBD?EC,EFA7,,,GFEF9GE<:,8CB:<:AA+GFFFFDF<A,A,,F57>+>,GGGEF=7FEGD9AFCFGGGFFCFAFCFFCF@+EEFFD9F7GCGFFFFCC,FDAFFAFFGFCF-CC,@GFGF:C<FA,E@>GEFFCE<C<GFF<FDFFGGGEA?FCCCCC
@NM 421
TGAGGAATATTGGTCAATGGACGAGAGTCTGAACCAGCCAAGTAGCGTGAAGGATGACTGCCCTATGGGTTGTAAACTTCTTTTATATGGGAATAAAGTTTTCCACGTGTGGAATTTTGTATGTACCATATGAATAAGGATCGGCTAACTCCGTGCCAGCAGCCGCGGTAATACGGAGGATCCGAGCGTTATCCGGATTTATTGGGTTTAAAGGGAGCGTAGGTGGACAGTTAAGTCAGTTGTGAAAGTTGGCGGCTCAACCGTAAAATTGCAGTTGATACTGGCTGTCTTGAGTACAGTAGAGGTGGGCGGAATTCGTGGTGTAGCGGTGAAATGCTTAGATATCACGAAGAACTCCGATTGCGAAGGCAGCTCACTGGACTGCAACTGACACTGATGCTCGAAAGTGTGGGTATCAAACAGGATTAGATACCCT
+
GCFGG<FFFGGGGGGFGGEGGGGGGEGGGGGDGFFFGGG8FEEFFGGGGC@<FEFG@CEFFGGFGGGGGGGEGF9EGGGGGCFGGGGGFGCE8CFGGGFFGGFGDFEFGFDGGGG?@FFEGGFGGG9FGAFGGFGGGGFFFF:@@BFGGCAFGGGDGGGGGGFGGDGGGGGFGA7:CFG??CFG>GE>CGGGGFEE?FECF9CFG<FBCD?CFCE,;CC=,CEFFGG<F+FFC?FDEEFFFGGGBFGGG=3FCEGEFBFGGGFGFEFE/,FDF;CE;<CFGFDGGGGFAEBF;DEFGFGFFFFCB+FB78?C=EFGF=<FFDC>=@,CGGGAFFFE<C9FFA:,8GEFFDGGGGGGGF@EFCGFGGFEACAF9GGGGFEF<EEE<FGEA@FGGGGGGGGGGGGGGGGGGFF<GGGGGGGFGFFF<9GGFFE@CCCC
@NM 422
TGAGGAATATTGGTCAATGGACGAGAGTCTGACCAAGCCAAGTAGCGTGAAGGATGACTGCCCTATGGGTTGTAAACTTCTTTTATATGGGAATAACGTTTTCCACGTGTGGAATTTTGTATGTACCATATGAATAAGGATCGGCTAACTCCGTGCCAGCAGCCGCGGTCATACGGAGGATCCGAGCGTTCTCCGGATTTATTGGTTTTAAAGGGAGCGTATGTTGACAGTTACGTCAGTTTTGAAAGTTTGCGGCTCAACCGTAAAATTGCAGGTGATACTGGCTGTCTTGAGTACAGTAGAGGTGGGCGGAATTCGTGGTGTAGCGTTGAAATGCTTAGATATCTCGAAGAACTCCGATTGCGAAGGCAGCTCACTGGACTGCAACTGATACTGATGCTCGAAAGTGTGGGTATCAAACAGGATTAGATACCCT
+
FEFGGF@FFFG9FGFF,,@C,6@C+@EFGCCC,C8C@,C@EFFD6C@CCFCC,6FFF<CAFGF@F,C8FFEG,<C<FEEC9CEFFGG<9<,,,C9FC:E,4B<CG?C<BB7+<B,?FG94<C<FD,CD<9,,AE,9CF,CFFE+@+4B=9=E7E+@F9>FF8FGF+@>++@,3DF7C<CCF:D:C35:;?#B<<+C,D9@;DE36*,GC>@,;?::,;5=53:9,D;@9F>433,4,?B>@33C9CFFCFF7F==<:++:+E@9,AA,<GE8F=,F@5C,CA:,FCGE,B,A,EA44,ACF?DFCC>B8,9FF8FC,F?BAEB@8+@<,,C6,<<AF<F@C5,4:9,,CE,@@B+@@<<7EBGFGGGFE,FC,<E<8E<ECFGECC,EC@C,E9CC9CB,C@EC=,@C86CCC,FDC,FFECCFB6CCC8@B8CCC
@NM 423
TGAGGAATATTGGTCAATGGACGAGAGTCTGAACCAGCCAAGTAGCGTGAAGGATGACTGCCCTATGGGTTGTAAACTTCTTTTATACGGGAATAAAGTGAGGCACGTGTGCCTTTTTGTATGTACCGTATGAATAAGGATCGGCTAACTCCGTGCCAGCAGCCGCGGTAATACGGAGGATCCGAGCGTTATCCGGATTTATTGGGTTTAAAGGGAGCGTAGGCGGACGCTTAAGTCAGTTGTGAAAGTTTGCGGCTCAACCGTAAAATTGCAGTTGATACTGGGTGTCTTGAGTACAGTAGAGGCAGGCGGAATTCGTGGTGTAGCGGTGAAATGCTTAGATATCACGAAGAACTCCGATTGCGAAGGCAGCTTGCTGGACTGTAACTGACGCTGATGCTCGAAAGTGTGGGTATCAAACAGGATTAGATACCCT
+
GGFGGGGGGGGGGGGGGGGGGFEFGBE@FFGGGGGGGFE<@CCEGGFGGGGFFFEGGCFCECCCCCCE<FC@@FFF,?EGEFGGGGGGFGFFGGGGGGECE<CFGGGG8BCDFGFFAFGGGDCAEAFEFGFGACCEGGCC?CFEG?F5>=E>F@0FFG(F@FFFCCEFFEEFFGAFE@=:FFGFEGD9>FGFFFGCF:CFFFC;C8EC1?FGF:FDGGFCEGGFGGGGGGDCC?<A>7EFFFGGFF9GGGF:CEB<FDDGGGGCD9FGD=EFGGFFFBF<=FGFFEAC,FF<F?F;FCFGFFFGGF:EGGGGGGGGGFFF?EEGGEFECBA<<,FGGGGGGFCFFFEGGGGGGGEGGF<CFEEFCDFCCFECFFD8@C8GFGF<GGGGCB;FCFEFCCEFFFEFFGGGGGGGGGGGGFGFGGFF<FDGGGGC?CCC
@NM 69089
TGGGGAATATTGCACAATGGGGGAAACCCTGATGCAGCGACGCCGCGTGGAGGAAGAAGGTCTTCGGATTGTAAACTCCTGTTGTTGAGGAAGATAATGACGGTACTCAACAAGTAAGTGACGGCTAACTACGTGCCAGCAGCCGCGGTAAAACGTAGGTCACAAGCGTTGTCCGGAATTACTGGGTGTAAAGGGAGCGCAGGCGGGAAGACAAGTTTGAAGTGAAATCCAGGGGCTCAACCCATGAACTGCTTTCAAAACTGTTTTTCTTGAGTAGTGCAGAGGTAGGCGGAATTCCCGGGGTAGCGGTGGAATGCGTAGATATCGGGAGGAACACCAGTGGCGAAGGCGGCCTAATGGGCACCAACTGACGCTGAGGCTCGAAAGTGTGGGTAGCAAACAGGATTAGATACCCT
+
GGGGGCFGFGGGGFGGFFGGGCGGGGGGGGGGGGG@EG@FCCDEGGGGGGGGG:FEAFGGGGGGGGGGGGGGGGGGGGGGGGFFGDEGGGGGGG,EFGFGG>FEGGDFGGGFGF,8FF@DEFGEGGDFGGGG+B<DFGGGG@FGFDGGGGGFGGFFGGGFC;FCFCFFCGGCFGGDE7FGGFGGGFC<+>7:FFFFGGCC<C>CEGG@8CDF@=8=1$GFEGFAA:7@CFG#GFAEFGGCF6EGGG<GGFDGGGD;GGGGGGGFA8'@DB:GFBA=ACC,AC=EE+FB@8GFFFF=6+:=FEF7EC+<FAC<FGEFAGF,9>FCC7?FCCFE@EDFGGGGDFC7GCEGEGGFC<FC,,FE@C,8CDGGGGGFF?FFFGGGFGGFEAB-EGFFEEGGFEFGGGGFFDCGGF?CC<CC
@NM 425
TGGGGAATATTGCACAATGGGGGAAACCCTGATGCAGCGACGCCGCGTGAGCGAAGAAGTATTTCGGTATGTAAAGCTCTATCAGCAGGGAAGAAGAATGACGGTACCTGACTAAGAAGCACCGGCTAAATACGTGCCAGCAGCCGCGGTAATACGTATGGTGCAAGCGTTATCCGGATTTACTGGGTGTAAAGGGAGCGCAGGCGGTACGGCAAGTCTGATGTGAAATCCCGGGGCTCAACCCCGGTACTGCATTGGAAGCTGTCGGACTAGAGTGTCGGAGGGGTAAGTGGAATTCCTAGTGTAGCGGTGAAATGCGTAGATATTAGGAGGAACACCAGTGGCGAAGGCGGCTTACTGGACGATTACTGACGCTGAGGCTCGAAAGCGTGGGGAGCAAACAGGATTAGATACCCT
+
CFG?FCFGGGGGGGGGGFGGGGGGGGGGGGGGGGGGGCFGGDGGGEGGGGGGGGGGGGGGGGGGGGGGGFGEGGGGGGGGGGGFGGGGGGGGGGGGGGGGGGGGGG7FGGGGGGGGGGGGFGGGD@FFGGGGG'*?FGGGGGGGGDE7FGDEEFFGG@GGCFGG?CFGFCFFGGEFEEEGFCFFGGGFGCFGGGGG;GGFCCFGGGGGFGGE:CGFGGGGGGGGGEGGGGGGGGGGDGGGF@9;7GGGFFFF8GGGGFGFGGFFFFGGFFDGGGGDGE>GGEGGGGGGFGGGFGFFGGFA9GGGGGGGGGGGGFF>GGGGGGGDAGGGGFAGGDGGGGFGGEGECGGGGGGGGGGGGGGGGGDFEFFFEGGGGGGGGGGGFGEFGGDGGGGFGGGGGGGGGGGGFF<EFGEFBCCCC
@NM 77651
TGGGGAATATTGCACAATGGGGGAAACCCTGATGCAGCGACGCCGCGTGAAGGAAGAAGTATCTCGGTATGTAAACTTCTATCAGCAGGGAAGATAGTGACGGTACCTGACTAAGAAGCCCCGGCTAACTACGAGCCAGCAGCCGCGGTAATACGTAGGGGGCAAGCGTTATCCGGATTTACTGGGTGTAAAGGGAGCGTAGACGGTGTGGCAAGTCTGATGTTAAAGGCATAGGCTCAACCGGTGGAGTGCATTTGAAACTGTCATACTTGAGTGCCGGAGGGGTAAGCGGAATTCCTAGTGTAGCGGTGAAATGCGTAGATATTAGGAGGAACACCAGTGGCGAAGGCGGCTTACTGGACGGTAACTGACGTTGAGGCTCGAAAGCGTGGGGAGCAAACAGGATTAGATACCCT
+
@<EEFE@FFGFGCFGCEGGGFEECFGFCG8FFFFEEGG@E@FFEGGGCCFD9FFEFGFFFFACFFGG=E<FGFFGBEGGGGD<F9<EFFFFGEG<<<5?@A@>FBF9E?BFAFEGGGB,BB:C+++8B,,<DC+8@FFG+@,@F:*5C>FG,F:8,7@FECGG7838F9FCEB<BEE68,?F<F@<#):?C<FGGECFE;6/5=E8ED:CCFCFFC=,D<D@0#3FC7:><@#GFFC3C+>6#2$2@:,DFFF=?9GAFFFGF?@=ACGGFD=@:GF@8CCFEFF?++@<C5,GGGFF:,?,>DEGGGFEC9FGGGGFGGFEF9?C,ECFCGGFFCGEDGGGGFECEF7FDGGGGFEBCCFC9DFFAGGFGFFEGGGGGFFEF<,GEGFFFDF9CGFFCEGGGFGGGGGGGCCCCC
@NM 427
TGAGGAATATTGGTCAATGGACGGGAGTCTGAACCAGCCAAGTAGCGTGAAGGATGACTGCCCTATGGGTTGTAAACTTCTTTTATACGGGAATAAAGTGGTCCACGTGTGGACTTTTGTATGTACCGTATGAATAAGGATCGGCTAACTCCGTGCCAGCAGCCGCGGTAATACGGAGGATCCGAGCGTTATCCGGATTTATTGGGTTTAAAGGGAGCGTAGGTGGACAGTTAAGTCAGTTGTGAAAGTTTGCGGCTCAACCGTAAAATTGCAGTTGATACTGGCTGTCTTGAGTACAGTAGAGGTGGGCGGAATTCGTGGTGTAGCGGTGAAATGCTTAGATATCACGAAGAACTCCGATTGCGAAGGCAGCTCACTGGACTGCAACTGACACTGATGCTCGAAAGTGTGGGTATCAAACAGGATTAGATACCCT
+
GGGGGGGGGGGGCFFGGGGGGGGGGGGGGGGGGGGGGGGGGGGGFGGGGDGGGGGGGGGG8FFGGGGGGGGEGGGGGGFFGGGGGGGCFGEGGGGGGGGGGEGGGGGGGGGGGGGGGGGGGGGGGGGGGGGGGFGFFGGGGFGGGGGFGGGGGGGG@FFGFGGGGGGGEFCGFFFECFGFFGGGGGGGFGCGGGFE=FCFFGCGGGGGFFCFGGGFGGGGGGGFGGCAECGGGGGGFGGGGGGGFFGGGGEECFGDF>GEEDGGGGFGGGGGGGGGGGGGGGGFGFGGGFECGGGGGGGGGGGGG>FB:8GFCGGGGGGFGGGGGGGGGGGFFFE?CGGGGGGGFGGGGGGGGFGCGGGEFDGGGGGGGGGGGGGFFAGGGGGGGGFGGGGGGGGGGDGGGGGGGGGGGGGGGGGFGGGGGGFGFFGGGGGCCCCC
@NM 428
TGGGGAATATTGCACAATGGGGGAAACCCTGATGCAGCGACGCCGCGTGAAGGAAAAAGTATTTCGGTATGTAAAGCTCTATCAGCAGGAAAGAAAATGACGGTACCTGACTAAGAAGCCCCGGCTAACTACGTGCCAGCAGCCGCGGTAATACGTAGGGGGCAAGCGTTATCCGGATTTATTGGGCGTAAAGCGAGCGCAGGCGGTTTGATAAGTCTGAAGTTAAAGGCTGTGGCTCAACCATAGTTCGCTTTGGAAACTGTCAAACTTGAGTGCAGAAGGGGAGAGTGGAATTCCATGTGTAGCGGTGAAATGCGTAGATATATGGAGGAACACCGGTGGCGAAAGCGGCTCTCTGGTCTGTAACTGACGCTGAGGCTCGAAAGCGTGGGGAGCAAACAGGATTAGATACCCT
+
GGGGGGGGFGGGGGGGGGGGGGGGGGGGGGGGGGGGGGGGGGGGGGGGGGGGGGGGGGGCEGGGGGGEGFFGGGGGGGGGFFGGGGGGGGGGGGGFGGGGGGGGGGGGFGGGGGGGGGGDFGGEGCGGGGGGEFFGGGGGG8FGEGGG<CE:GFF2?EDGD=9<CGGGF>1=<CF@CE*DGG/GGC<EFFGGG82:DE;87DC>FFGFFG9DC<CCF.EFGG@:CDGC>C@8CFCBB<FCFFFFCEEFE@DFDGGGGGFFGGGFGGG?GGGFCFGCFGGGGFGFCGFGFGGGGFGGFGFGGGGGECCGGFDDGGEGGGFFCGGGGGGGDGGGGGGGGGGGGGDGGGCGGGGGFFEFGGGGGGGGGGGGGGGGGGGGGGFGGGGGGGGGGGGGGGGGGGGGGGGGGGGGGGCC?C<
@NM 52624
TGGGGAATATTGCACAATGGGGGAAACCCTGATGCAGCAACGCCGCGTGAGTGAAGAAGTATTTCGGTATGTAAAGCTCTATCAGCAGGGAAGATAATGACGGTACCTGACTAAGAAGCTCCGGCTAAATACGTGCCAGCAGCCGCGGTAATACGTATGGAGCAAGCGTTATCCGGATTTACTGGGTGTAAAGGGTGCGTAGGTGGCAGTGCAAGTCAGATGTGAAAGGCCGGGGCTCAACCCCGGAGCTGCATTTGAAACTGCATAGCTGGAGTACAGGAGAGGCAGGCGGAATTCCTAGTGTAGCGGTGAAATGCGTAGATATTAGTAAGAACACCGGTGGCGAAGGCGGTCAACTGGACGATAACTGACGCTGAGGCGCGAAAGCGTGGGGAGCAAACAGGATTAGATACCCT
+
@CC@C6FGGFAFGFGDFEGC;@@FEGGGGD8FAFGFGG9FAG@FEGGFG7CEGGGFG8EFFFG,<CBBFCGFFGGF9FFGFGFAFGFEFGFGGGFGG9DEGGC@DG<<EFFEFGFFFF@8FDFCGEGGGGGGGFC7<F>FFD@BCB<:;EGFCCFFGGFFF7GFGGFGFCGCEF7GGGGGGG:FGGGGCFFFGGGFE9DC8GDEGGGFG@FGCGGA1CC@CFCFGGGGEFFEGCCGF/CF8C;FDE=CEGCD9EC3B?;FDCF?AGDFGFAA#E7C,,@AFGFEF=F7F,GFEGGFFFC9GGEEEGGFGD9GGEF@7GFGFGGEEADF?F@?6FEGGGGGF:GFFECCGC9FE,CGGC@DGFF9E@<GGGEGGGGGCGGF@GGGDGCGGGGGGCGFFFAFAGFGGFAFC8GCCCC<
@NM 430
TGGGGAATATTGCACAATGGGGGAAACCCTGATGCAGCGACGCCGCGTGAGCGAAGAAGTATTTCGGTATGTAAAGCTCTATCAGCAGGGAAGAAGAAATGACGGTACCTGACTAAGAAGCACCGGCTAAATACGTGCCAGCAGCCGCGGTAATACGTATGGTGCAAGCGTTATCCGGATTTACTGGGTGTAAAGGGAGCGCAGGCGGAAGGCTAAGTCTGATGTGAAAGCCCGGGGCTCAACCCCGGTACTGCATTGGAAACTGGTCATCTAGAGTGTCGGAGGGGTAAGTGGAATTCCTAGTGTAGCGGTGAAATGCGTAGATATTAGGAGGAACACCAGTGGCGAAGGCGGCTTACTGGACGATAACTGACGCTGAGGCTCGAAAGCGTGGGGAGCAAACAGGATTAGATACCCT
+
GGGGGGGGGGGGGGGGGGGG?FCFGGGGGGFGGGGGGGGGGGGGGGGGGGGGEGGGGGGGEFFGGCF?FCFGGGGGGECGGGEFGGGGGGGGGGDF@GGGGGGGGGGFGGGGGGGCGGFGGGCFDGG7@FGGGGGGGGGGGGGGGGCFGGGG>CFFFFFGFDBCCGG>GGG?GCFGGGF7::FFGGF=FGGGGGGF:<CGCEGGGGGGFFFF9FG?FGG<GG?GFFGGGGFGGGGGGGFCG>@CDGEGGGFG<F7CFBFFGGGF=AFDFA#GGGGGCGGECEDGGGFGGFAGFF<EGFFGGFGFCC@@EGFFFGFCEGGGGFFCEE<FFGCEF9C@@9FCF@B,FCGGEEFGGFFFFF<,GGGGGGGGGGGGGGGGGGGGFCGGGGGGGEGGGGGGGGFEDFGFFGGGGFGGGCCCCC
@NM 431
TGAGGAATATTGGTCAATGGACGCAAGTATGAACCAGCCATGCCACGTGCAGGAAGACGGCTCTATGAGTTGTAAACTGCTTTTGTACGAGAGTAAACGCTCTTACGTGTAAGAGCCTGAAAGTATCGTACGAATAAGGATCGGCTAACTCCGTGCCAGCAGCCGCGGTAATACGGAGGATCCAAGCGTTATCCGGATTTATTGGGTTTAAAGGGTGCGTAGGCGGTTTGATAAGTTAGAGGTGAAATACCGGTGCTTAACACCGGAACTGCCTCTAATACTGTTGAACTAGAGAGTAGTTGCGGTAGGCGGAATGTATGGTGTAGCGGTGAAATGCTTAGAGATCATACAGAACACCGATTGCGAAGGCAGCTTACCAAACTATATCTGACGTTGAGGCACGAAAGCGTGGGGAGCAAACAGGATTAGATACCCT
+
C8FGGFFGGGGAGFEGG9FCFGEGFGGF<FGGGGFGGG@EFGGGGGGGDGCC8BE,EFE,7BEGGGGGGD9<FGGGCGGGGFGGGGGF7F7FGGDEEECECFGCEFDGGFGGGF,AFFF,BF<FGGF+BEC7CFGGGCFFGFCGG2GGGFGG?=>:GGF@?FGEFGCE@F+@F9@@43>:GDFC?>@EFFGGC=EC@=?7CFGACFEC89>>FC;E588E5GDGGGGGFE@CCFGFE:C9CDC8F<FCEECEFE58C?GFE?@7GFGGECF9E:93;<BEFFGGFGFFGGGFEE9=8FGGEF7<FBC=C8E9C99FGGGGEDGFCGGFFE9FGGGGGGGGF<E@9FGGGFGFFGFFGGGF:DDGGGGGGGDC9GFF7GGFF9GGGGGGGGGDFGGGGGFFF7FGGGCEGFEFGGGGGGGGFGGGF9GGFDGCCC8B
@NM 432
TGAGGAATATTGGTCAATGGACGCAAGTCTGAACCAGCCATGCCACGTGCAGGAAGACGGCTCTATGAGTTGTAAACTGCTTTTGTACGAGAGTAAACGCTCTTACGTGTAAGAGCCTGAAAGTATCGTACGAATAAGGATCGGCTAACTCCGTGCCAGCAGCCGCGGTAATACGGAGGATCCAAGCGTTATCCGGATTTATTGGGTTTAAAGGGTGCGTAGGCGGTTTGATAAGTTAGAGGTGAAATACCGGTGCTTAACACCGGAACTGCCTCTAATACTGTTGAACTAGAGAGTAGTTGCGGTAGGCGGAATGTATGGTGTAGCGGTGAAATGCTTAGAGATCATACAGAACACCGATTGCGAAGGCAGCTTACCAAACTATATCTGACGTTGAGGCACGAAAGCGTGGGGAGCAAACAGGATTAGATACCCT
+
FGGGGFGGGGGGGGGGGGG8FFGGGGGGGGGGGGGGGGGGGGGGGGCGGGGGGGGGGGGGGGGGGGGFGGGGGGFGGGGGGGGGGGGGGFGGGGGGGGGGFGFGGGCGFGGFGG9FGGGGGGGGGGG7FEGEGGGGGG9GGGGDFFGGGGGGG@FGGCGFFCFGGGGGGGGGFGGDGDFGGGGGGFGFCF>CEGGGFGFFAEFGGGGGGGGGGGGFGGGGGGGGGGECEDCFFCFGGGGGGGGGGGGGGGFFGGBEGFFGCCCEGGGFCFGGGFFGGGGGGGGGGEAFGGGF8GGGGGGGGGGGGGGGGFF9GGFGGFDEFGGGGEEGFFFFGGGGGGGGGGGGGGGGGGGFCGGF7FGGGGGFGGGGFCGGCGGGGGGGGGGGGGGGGGGEGGGGGGGGGGGGGGFGGGGGGGGGGGGGGGGGF<GGGGGCCCCC
@NM 433
TGGGGAATATTGCACAATGGGCGAAAGCCTGATGCAGCGACGCCGCGTGAGCGAAGAAGTATTTCGGTACGTAAAGCTCTATCAGCAGGGAAGATAATGACGGTACCTGACTAAGAAGCACCGGCTAAATACGTGCCAGCAGCCGCGGTAATACGTATGGTGCAAGCGTTATCCGGATTTACTGGGTGTAAAGGGAGCGCAGGCGGTGCGGCAAGTCTGATGTGAAAGCCCGGGGCTCAACCCCGGTACTGCATTGGAAACTGTCGTACTAGAGTGTCGGAGGGGTAAGCGGAATTCCTAGTGTAGCGGTGAAATGCGTAGATATTAGGAGGAACACCAGTGGCGAAGGCGGCTTACTGGACGATAACTGACGCTGAGGCTCGAAAGCGTGGGGAGCAAACAGGATTAGATACCCT
+
GGGGGFGGGGGGGGGGGGGGGGGGGGGGGGGGGGGGGGGGGGGGGGGGGDGGGGGGGGGGGGGGGGGGGGGGGGGGGGGGGGGGGGGGGGGGGGGGGGGGGGGGGGGGGGGGGGGGGEGGGGG/CFGGGGGGGGGGGGGGGGGGGGDGGGEFGGGFF>FGGFFGGGGGFFGGGGGGGGGGG;.CFGE:FGFGFCFGGGGGGGGEGGEEEFGGG=:2EGFGGGGGGGGGGGGGFCGE8>GGGGGGEGGGFGFFDEFGGGFFGGGFGGGGGGGFFCEEGGGGGGGGFFCGEFFFCGGGFGGFGGGGGDDGGGGGDGGGGFGFGGGGGGGGGFGGGFEGGGGGGGGGGGGGGGGGGGGGGGGGGGGGGGGGGGGGGGGGGDGFGFFFGGGGGGGGGGGGGGGGGGGGFCGGGFGCCCCC
@NM 434
TGGGGAATTTTGGACAATGGGGGCAACCCTGATCCAGCCATGCCGCGTGCAGGATGAAGGTCTTCGGATTGTAAACTGCTTTTGTCAGGGACGAAAAGGGATGCGATAACACCGTATTCCGCTGACGGTACCTGAAGAATAAGCACCGGCTAACTACGTGCCAGCAGCCGCGGTAATACGTAGGGTGCAAGCGTTAATCGGAATTACTGGGCGTAAAGCGGGCGCAGGCGGTTCTGTAAGATAGATGTGAAATCCCCGGGCTCAACCTGGGAATTGCATATATGACTGCAGGACTTGAGTTTGTCAGAGGAGGGTGGAATTCTACGTGTAGCAGTGAAATGCGTAGATATGTGGAAGAACACCGATGGCGAAGGCAGCCCTCTGGGACATGACTGACGCTCATGCACGAAAGCGTGGGGAGCAAACAGGATTAGATACCCT
+
GGGFEFFGGGGGGGGGGGGGGGGGGGGGGGGGGCGGGGGGGGGGGGGGGGGGGGGGGGG8FGFGGGGEGGGGGGGGGGGGGGGGGGFGGGGGDGGGGGG>FFGGGGGCGGGGGGGGGGGGGGGGGGGGGGGGGGGGGCFGGGGGGGGGGGGGGGCGGGGFGG;GGG?GFGGGGGGG7G@GGGGGGGGGGGGGGGGGGGGGDGEFFGFFFGGGGEEG=EF0)GEDCGGGGGGFFEEEGGFGFCGGFGGGGGBGEC=CGFFGGGGFGF8EGGGGGGFGGGGGFFFGGGGFAGGFF<FF@FGA;GGFDGGGGGGGGGGGGGEEFDGGGGGF,GGGDGGGGGGGGGGGGGGGGGGGGGGGGGGGGGCGE@>GFGGGGDGFGDGCGGGFCEE9FDGFFFGGGGGGGGGGGGGGGGGGGGGGGGGGGGGGGFGGGFGFCFGGCCCCC
@NM 435
TGAGGAATATTGGTCAATGGGCGAGAGCCTGAACCAGCCAAGTAGCGTGCAGGATGACGGCCCTATGGGTTGTAAACTGCTTTTATAAGGGAATAAAGTGAGTCTCGTGAGACTTTTTGCATGTACCTTATGAATAAGGACCGGCTAATTCCGTGCCAGCAGCCGCGGTAATACGGAAGGTCCGGGCGTTATCCGGATTTATTGGGTTTAAAGGGAGCGTAGGCCGGAGATTAAGCGTGTTGTGAAATGTAGACGCTCAACGTCTGCACTGCAGCGCGAACTGGTTTCCTTGAGTACGCACAAAGTGGGCGGAATTCGTGGTGTAGCGGTGAAATGCTTAGATATCACGAAGAACTCCGATTGCGAAGGCAGCTCACTGGAGCGCAACTGACGCTGAAGCTCGAAAGTGCGGGTATCGAACAGGATTAGATACCCT
+
FGGGGGGGGGGGGGGGGGGGFGGGGGGGGGGGFGGGGGGGGGGGGGGGGGGGGGGGGGGGGGGGGGGGGGGGGGGGGGGGGGGGGGGGGDGFGGGGGGGGGGGGGGGGFGGGGGGGGGGGGGGCFGGGGGGGFFGGGGGGGGGDGGGGGGGECFGGGGFFGGGGGGGGGGGGGCF>EGGGGGFGGGGEGGGGG?CE7?CFFG?FFFGFCFGFG=FDGGFGGGGGGGGGGGGGC7EGGGGEGGGGGGGGGGCFAGGFF:FGGGGGGGFGFGGGFGFGGGGGGGGGGGFGGGGGFEDGECEEGGFE@CCGGFGFDGFGGGGGCGGGGGGGGFGFGGGEEAGGFGGGGGFFGGGGGGGGGFGGGGGGGGGGGGGF9FCGGGGGEEGGFGGEGGGGGGGGGEGGGGGGGGGDGGGGGGFGDGGGGGFFEGGFGFFCCCCC
@NM 436
TGAGGAATATTGGTCAATGGACGCAAGTCTGAACCAGCCATGCCACGTACAGGAAGACGGCTCTATGAGTTGTAAACTGCTTTTGTACGAGAGTAAACGCTCTTACGTGTAAGAGCCTGAAAGTATCGTACGAATAAGGATCGGCTAACTCCGTGCCCGCAGCCGCGGAAATACGGAGGTTCCAAGCGTTATCCGGATTTATTGGGTTTAAAGGGTGCGTAGGCGGTTTGATAAGTTAGAGGTGAAATACCGGTGCTTAACACCGGAACTGCCTCTAATACTGTTGACCTAGAGAGTAGTTGCGGTAGGCGGAATGTATGGTGTAGCGGTGAAATGCTTAGAGATCATACAGAACACCGATTGCGAAGGCAGCTTACCAAACTATATCTGACGTTGAGGCACGAAAGCGTGGGGAGCAAACAGGATTAGATACCCT
+
AFFCEFGE,FGFGGGGEGG8<FCEEG@9F9,C<<,EF<FFG8FFGFGG,CFFF@F8<FCFCEGFGF9C<F,A@FAE9?E9FEFFCFG9C7,74FDFGGGF7=@EFF+ABFFD,,<BFC,4EFGFG,?+B<FCFCFFGG9=EEE+CF7DFFGGGF+@><++@>FFCC@G*@@C,:*CE@C#163:71FCC:AF<6<CE?<BCF#,C,4,B4<++?><GGGGGF5CF1CEF;<<9AFDC9@GGECCFFGFC#+,EE99GD99CE6EGFCB563@1:@C4,9FA,<?A@9,A??53BEF8GC@+>7FFCCCFAF?FEE8FGGGGGFFE=EFGGGGGFFFAFFE,AGGFFAAE9FGGFEC:,FCCFFCGFGGGGGGCGFF7E<@ECFF,CC7GGFEGGGGGGFCE7GGGGGGGGGGGGGGGGGGGFGGGGGFE8C@BCC@
@NM 437
TAGGGAATCTTCCACAATGGACGCAAGTCTGATGGAGCAACGCCGCGTGAGTGAAGAAGGTCTTCGGATCGTAAAACTCTGTTGTTAGAGAAGAACACGAGTGAGAGTAACTGTTCATTCGATGACGGTATCTAACCAGCAAGTCACGGCTAACTACGTGCCAGCAGCCGCGGTAATACGTAGGTGGCAAGTGTTGTCCGGATTTATTGGGCGTAAAGGGAACGCAGGCGGTCTTTTAAGTCTGATGTGAAAGCCTTCGGCTTAACCGGAGTAGTGCATTGGAAACTGGAAGACTTGAGTGCAGAAGAGGAGAGTGGAACTCCATGTGTAGCGGTGAAATGCGTAGATATATGGAAGAACACCAGTGGCGAAAGCGGCTCTCTGGTCTGTAACTGACGCTGAGGTTCGAAAGCGTGGGTAGCAAACAGGATTAGATGCCCT
+
AFGGGGGFGGGGGGGGGGGGGGGGGGGGGGGGGGGGCFGGGGGGGGEGGGGGGGGFEGFGGGFGGGDFFGGGGGGGGGGGAFGCF8F9FGGGGGGGGGGGGGGGGGGCFGGGGGGGGGGGGFGGGGGGGGGGGDDFCF@FGG8F,<9>CEGG:=GGG?FGGGGGGGGGGGGGGGDGGGGGGG7FGGGGGFECCCFFGFCF<BGG-FFGGGGGGGGGGFFEFFGGGDDEG7C>GGGGGGC??CG7FGGGGFFFGCFGFFGGG;GFFFGGGFFEGF7C8F<AGGGGECGGFFGFFCFGGDGFF;GGF9CGF@FGGGGF?8F?FE<FAGGGGGGGGGGCFFCEFDGFE9FFCEDGGGGGGDFFFE@EF7EC@F@FCC>FF7F@<FAFC<GGGGGGGGGGGGGGGGGEEC7GGGGGEFGGGGGGFEFGGFGGFFGGFF<F<@CCC
@NM 78811
TGGGGAATATTGCACAATGGGGGAAACCCTGATGCAGCAACGCCGCGTGAGTGAAGAAGTATTTCGGTATGTAAAGCTCTATCAGCAGGAAAGAAAATGACGGTACCTGACTAAGAAGCCCCGGCTAACTACGTGCCAGCAGCCGCGGTAATACGTAGGGGGCAAGCGTTATCCGGATTTACTGGGTGTAAAGGGAGCGTAGACGGTTTTGCAAGTCTGAAGTGAAAGCCCGGGGCTTAACCCCGGGACTGCTTTGGAAACTGTAGAACTAGAGTGCAGGAGAGGTAAGTGGAATTCCTAGTGTAGCGGTGAAATGCGTAGATATTAGGAGGAACACCAGTGGCGAAGGCGGCTTACTGGACTGTAACTGACGTTGAGGCTCGAAAGCGTGGGGAGCAAACAGGATTAGATACCCT
+
GGGGGG>FGGGGGGGGGGGCGDGGGGGGGGGGGFGGGGGGGGGGGGGGGGGGGGGGFCGGCEGGGEGEFGGGGGGGGGGGGFGGGFCGG@FFGGGFFGGFGGGGGEFGGGGGGGGGGGGGGGGG@GGGG@GGGFEFGGGGGGGGGGGGGDECFFFGGGGGGDGGGGGGGFGGGGGGGGGGGGGGFGFGFGEGGGGGGGGGGGGGGG>CFGGGGGG?CEFGFG<GFFECGEGGFGGG5GGGGGGGGGGGGGFGGGGEF@:AGFE5GF?ECFGGGGGGGGFF1GGGGGGGGGFGGGGGGGGFFGGEGGGGGGGGEGGGGGGGGGGGGGGGFAGGGGGEDGGGGGGGGGEGGGGFFGGGGGGGGGGGGGGGFFDGFGGGGGGGFGGGGGGGGGGGGGGGGGFGGGGGGGGGGGGC?CCC
@NM 439
TAGGGAATCTTCCACAATGGACGCAAGTCTGATGGAGCAACGCCGCGTGAGTGAAGAAGGTCTTCGGATCGTAAAACTCTGTTGTTAGAGAAGAACACGAGTGAGAGTAACTGTTCATTCGATGACGGTATCTAACCAGCAAGTCACGGCTAACTACGTGCCAGCAGCCGCGGTAATACGTAGGTGGCAAGCGTTGTCCGGATTTATTGGGCGTAAAGGGAACGCAGGCGGTCTTTTAAGTCTGATGTGAAAGCCTTCGGCTTAACCGGAGTAGTGCATTGGAAACTGGAATACTTGAGTGCAGAAGAGGAGAGTGGAACTCCAGGTGTAGCGGTGAAATGCGTAGATATATGGAAGAACACCAGTGGCGAAAGCGGCTCTCCGGTCTGTAACTGACGCTGAGGTTCGAAAGCGTGGGTAGCAAACAGGATTAGATACCCT
+
GGGGGGGGGGGGGGGGGGGGGGGGGGGGGGGGGGGGGGGGGGGGGGGGGGGGGGGGEFGGGGFGGGGGDGGGGGGGGGGGGFGGGGGGEGGGGGGGCFGCG:FGFGGGFGGGGFGGGGGGGGGGGGGGGGGGGGGF8FGGGGGGGGFGGGGGGFFGGG3=GGGGGGGGGGGDGGGG)GGG?GGGGGCFGFFGGGGEGGCGGG9FGGGGGGGGGGGDGGGGGGFGFGGGEGGE>-FFFGFGGFCD?4GFFFFACF7CG<GFE>CFGFFFDEFFGGGF8AFCFBGFGFFGFE8,AGGGGGGED?CGGGGFF<9ECGGGFFFA@C@E,8GGGGGGGGCGFGGGGFFGGGGGGGCEGDC9FCGGGGGGGGGFDGFECGGGFEFEEECFE,FCECGGGCGGGGGGGGFFFGGGGGGGGGGGGGGGGGGGGGGGF9FFAGGGCCCCC
@NM 440
TAGGGAATCTTCCACAATGGACGCAAGTCTGATGGAGCAACGCCGCGTGAGTGAAGAAGGTCTTCGGATCGTAAAACTCTGTTGTTAGAGAAGAACACGAGTGAGAGTAACTGTTCATTCGATGACGGTATCTAACCAGCAAGTCACGGCTAACTACGTGCCAGCAGCCGCGGTAATACGTAGGTGGCAAGCGTTGTCCGGATTTATTGGGCGTAAAGGGAACGCAGGCGGTCTTTTAAGTCTGATGTGAAAGCCTTCGGCTTAACCGGAGTAGTGCATTGGAAACTGGAAGACTTGAGTGCAGAAGAGGAGAGTGGAACTCCATGTGTAGCGGTGAAATGCGTAGATATATGGAAGAACACCAGTGGCGAAAGCGGCTCTCTGGTCTGTAACTGACGCTGAGGTTCGAAAGCGTGGGTAGCAAACAGGATTAGATACCCT
+
GGGGGGGGGGGGGGGGGGEGGGGGGGGGGGGGGGGGGGGGGGGGGGGGGGGGGGGGGGFGGGGGGGGGGGGGGGGFGGGGGGGGGGGGGGGGGGGGGGGGGGGGGGGGGGGGGGGGGGGGGGGGGGGGGGGGGGAFGGGGGGGGGG>GGGGGGFGGGGGGGGGGGGGGGGG?GGGGGFFGGGFFGFGGGFFGDGGGGGGGG9>FGFGGFGGGGGGGFGEGFGGGGDGDEGGFFEGGGGFGGGGGGGGGGGGGGGGGGFGGGGGFGGFEFFGDFGGFEGGGGGGGFFEGGDEFGFEGGGFACCGCGGGGGGEFDGGGFGGFF8FGGGGEEEF:GGFAGGGGGGGGGGGGGCGGGGGFGCGGGGGGGGGGCGFGEGGGGGFGGGGGFAGFFGGEGEGGGGFFGGGGGGGGGCDGGGGGGFEGGGGGGGGGGGGGGFEGCCCCC
@NM 81638
TGGGGAATTTTGGACAATGGGGGCAACCCTGATCCAGCCATGCCGCGTGCAGGATGAAGGTCTTCGGATTGTAAACTGCTTTTGTCAGGGACGAAAAGGGATGCGATAACACCGCATTCCGCTGACGGTACCTGAAGAATAAGCACCGGCTAACTACGTGCCAGCAGCCGCGGTAATACGTAGGGTGCAAGCGTTAATCGGAATTACTGGGCGTAAAGCGCGCGCAGGCGGTTCTGTAAGGTAGATGTGAAATCCCCGGGCTCAACCTGGGAATTGCATATATGACTGCAGGACTTGAGTTTGTCAGAGGAGGGTGGAATTCCACGTGTAGCAGTGAAATGCGTAGATATGTGGAAGAACACCGATGGCGAAGGCAGCCCTCTGGGACGTGACTGACGCTCATGCACGAAAGCGTGGGGAGCAAACAGGATTAGATACCCT
+
GCGGGGEGFGGGEGGGGGGGFEFGGGGGGGGGGGFGGGGGGGGGGGGGGEDAFGGGGGGGGFGGFGGGGEGGGGGGFGGGGGGGGGGG8AF<FFGGGGGGFGGGGGFGG9FEEEGGCGGGGGGGGGGGGGEGDFFGGGGGGGGGFGGGGGGGGGGGGGGGGGGGGGGGGGGGGG>FFF@FFGDG>:<<CGGFE?F>C9FFGGGGGGGGGGGGGGGG>GGGGGGGGGGGGFFCEEGFGGDCFF?FGFFCCD<@7FFCDFGGGGGFGGGGGGGFGFGGGFF9;F9FE8FF9DGF?EEFFDB,FFFE89GGGFDC8DFCGGFGGF?FFGGGGGGGFF<FFCEGDFGGFF9GD@GGGGGGGGGGGGGGGGGGFGF9GGGGGEFEGGGEF@C,GGGGGGGGDGFF<GFFF<CGGGGGGGGGGGFGGGGGGGGFGGFAGGGGCCCCC
@NM 442
TGGGGAATATTGCACAATGGGGGAAACCCTGATGCAGCGACGCCGCGTGAGCGAAGAAGTATTTCGGCATGTAAAGCTCTATCAGCAGGGAAGAAGAATGACGGTACCTGACTAAGAAGCACCGGCTAAATACGTGCCAGCAGCCGCGGTAATACGTATGGTGCAAGCGTTATCCGGATTTACTGGGTGTAAAGGGAGCGCAGGCGGTACGGCAAGTCTGATGTGAAATCCCGGGGCTCAACCCCGGTACTGCATTGGAAACTGTCGGACTAGAGTGTCGGAGGGGTAAGTGGAATTCCTAGTGTAGCGGTGAAATGCGTAGATATTAGGAGGAACACCAGTGGCGAAGGCGGCTTACTGGACGATTACTGACGCTGAGGCTCGAAAGCGTGGGGAGCAAACAGGATTAGATACCCT
+
@EFGGGDGGGGGGGGGGAFGFGGGGGGGGGGGGGGGGGFGGGGGGGGGGGGGGGGDFGGGGGGGGGGDGGGGGGGFGGGGGGGGGFGGGGGGGGGCGGFECEC7FGEGGGFGGGGGFAFG8<=F.CFGGGGGG7F@GGGGGF7FF>CFGGGGGCF.>?<FF>GCGGFGGGGDCCFEE:FFGDE<FG>FF5FGFDFG7FEGGEGGDGGGFGGGGFGFFGGGGGDFC?,<A?FGGGGGGCFFCGFDEGGGFGGGGGGGGG>FAFFGF>AG.FGGFFC?>8+CGFFFGGGFE<DFFGFFF8CFFGGFCGGEFGGFCEDDF?GGGGF9DCGGF<<GFGGGGFCGGGGGGGGGGGGGGGGGECCGGGGGFGEECGGCGGFGGGGGGGGGGGGGDGFCGGGGGGGGGGGGGGGGGGGGCCCCB
@NM 443
TGGGGAATATTGCACCATGGGGGAAACCCTGATGCAGCGACGCCGCGTACGTGAAGAAGTATTTCGGTATGTAAAGCTCTATCAGCAGGGAAGAAAATGACGGTACCTGACTAAGAAGCCCCGGCTAACTACGTGCCAGCAGCCGCGGTAATACGTAGGGGGCAAGCGTTATCCGGATTTACTGGGTGTAAAGGGAGCGTAGACGGTAAAGCAAGTCTGAAGTGAAAGCCTGGGGCTCAACCCCGGGACTGCTTTGGAAACTGTTGTACTAGAGTGTCGGAGAGGTAAGTGGAATTCCTAGTGTAGCGGTGAAATGCGTAGATATTAGGAGGTACACCAGTGGCGAAGGCGGCTTACTGGACGATAACTGACGCTGAGGCTCGAAAGCGTGGGGAGCAAACAGGATTAGATACCCT
+
@<EF7:BEFFEGGGG,C@E,,@@EFFGGGGFGGGGGAF:CFFGG+CF>+6+:C4DFAFFG,99CFECEEF@GGGGGG<FGFEGGGGGFDCDF>8FGGGGGAFG:FG9FF,B?,C,AFFCGF7:=F7:FFGGFGFGG<,3FC8B7CC**<CEGDF5@FC2CC;7CFFGCCFG@F:=C508<@=6CGGGGG*FFGEC5/58?>:FCCFFCF><EGFG9<E7#<DGFF@>>C;FFFFB>3#FFF'DD><,<007,CEA9FFFFG=BEGDEGF4E4:9>=<E@E>E3<FF<FGFB9,,E,=,B,F97F8CC,F9EAECC@4CC,E@9AEE<EECA6,9,-CF?FC@86EF,FC@FFFGDEFGF@@@@<E6,FGGGFCEFECGFCDDGGFEGDFFGFFDGGCFGGGGGGGFFFEC,6@<CA
@NM 444
TAGGGAATCTTCGGCAATGGGGGCAACCCTGACCGAGCAACGCCGCGTGAGTGAAGAAGGTTTTCGGATCGTAAAGCTCTGTTGTAAGAGAAGAACGAGTGTGAGAGTGGAAAGTTCACACTGTGACGGTAACTTACCAGAAAGGGACGGCTAACTACGTGCCAGCAGCCGCGGTAATACGTAGGTCCCGAGCGTTATCCGGATTTATTGGGCGTAAAGCGAGCGCAGGCGGTTAGATAAGTCTGAAGTTAAAGGCTGTGGCTTAACCATAGTACGCTTTGGAAACTGTTTAACTTGAGTGCAGAAGGGGAGAGTGGAATTCCATGTGTAGCGGTGAAATGCGTAGATATATGGAAGAACACCAGTGGCGAAAGCGGCTCTCTGGTCTGTAACTGACGCTGAGGTTCGAAAGCGTGGGTAGCAAACAGGATTAGATACCCT
+
EGGGGGGGGGGGGGGGGGGGGGGGGGGGGGGGGGGGGGEGGGCFGGG@FGGFGGGGFFFGGGGGG>CGGGGGDGGGGGGGGGGGF?EFGGGGGGGGGGGGFFGGGGGGG7FDGEGFGGGGGFFGDGGGGGGGGGGGGGGFFFFGD>FG>EGGGGGGCFGGCGGGGG>GGGGG:GGGG>GGEGFF;FGGGGGG<GGGGGCFGG6CGGGGGCG=CFGGGGGGGD9:CEEEGGGDEGEFFFGFE:DGFGGG1FFCGFFGGE@GFFGF@C<GE?FFGGFFF?GG?GGFG<FFC,;?<FGGGGGGGGGGGGF:GE<GGFEGCGGFGGGFFGGGGGECGGGGFEF7FFGGFF9BE9GGGGGGGGGFEGECGEFC,GGGGGGGF@CCCGGGGGGGGGGGGGGGGGDCGGFF,FBGGGGGGGGGGGFGGGGGGFGGGGGFGGFFCCC8C
@NM 445
TGGGGAATATTGCACAATGGGCGAAAGCCTGATGAAGCGACGCCGCGTGAGCGAAGAAGTATTTCGGTCTGTAAAGCTCTAACAGCGGGGAAGATAACGACGGTACCTGACTAAGAAGCACCGGCTAACTACGTGCCAGCAGCAGCGGTAATACGTATGGTGCAAGTGTTATCCGGATTTCCTGGGTGTAAAGGGAGCGAAGGCGGTGCGGCAAGTCTGATGTGAAAGCCCGGGGCTCAACCCCGGTACTGCATTGGAAACTGTCGTACTAGAGTGTCGGAGGGGTAAGCGGAATTCCTAGTGTAGCGGTGGAATACGTAGATATTAGGAGGAACACCAGTGGCGAAGGCGGCTTACTGGACGATAACCGACGCTGAGGCGCGAAAGCGTGGGGAGCAAACAAGATTAGATACCCT
+
FFCFCFFGG9FFGGGGGGDFG8C+6+@8FGGAAE,6C,@FEFCFFEEGCFD<@@7FGGEC9?<,,:=4?@=,<E<E,:BE,,CB<8>>CE=CECF?F9FF:BFGFGGGF?8<9>@FC,D@,@FD@:::,@D@EGF:<,<<,8<,6@CCF8;F,<87,8<:?<9:,3,:?B;9FGG?4GDG#88EE?FC:@<FC0C.;?8#8:::CGG=:<>;??F@EC@@1E@<#40:*:,CCF8GFGFAF8/@1FFFF<F7@3,0<6=,FF>>8,3@,AACDB>+F@+4+F==FEEF:EEACF<EEE,,F<@+++@B?E99E?,,GFCFGFDFF,<F<EEF?F6EFE,BB6,,,@B7+FC@C,DC<6@F@@C6EC@@+8,@,F,7:@+8,B;,,7@:C@BD6,DF<GFFC;,F@<69EE<<C@@@
@NM 446
TGGGGAATTTTGCGCAATGGGGGAAACCCTGACGCAGCAACGCCGCGTGCGGGACGACGGCCTTCGGGTTGTAAACCGCTTTCAGCAGGGAAGAAATTCGACGGTACCTGCAGAAGAAGCTCCGGCTAACTACGTGCCAGCAGCCGCGGTAATACGTAGGGAGCGAGCGTTATCCGGATTCATTGGGCGTAAAGAGCGCGTAGGCGGCCTCTCAAGCGGGATCTCTAATCCGAGGGCTCAACCCCCGGCCGGATCCCGAGCTGGGAGGCTCGAGTTCGGTAGAGGCAGGCGGAATTCCCGGTGTAGCGGTGGAATGAGCAGATATCGGGAAGAACACCGATGGCGAAGGCAGCCTGCTGGGCCGCAACTGACGCTGAGGCGCGAAAGCTAGGGGAGCGAACAGGATTAGATACCCT
+
FGGFGGGGGGGGGGGDGGGGGGGGGGG@FEGGGGGGGGGGFGGG7FDGGGGGGGGGGGGGGD>DFGGGGGGGGGGGFFEGGGGGGGGGCEFFGGGGFGCCGGECFFFFGGC@FFFFFGGGGGGGGGGGCFGGGGGGG7FG7CFGGGGDGGDDFBE7C<FEEGE*C?CEEGGEF@FGCE5*<FGD7?CCGGGGGG>CCE>;GGGDF8EEEEFCC?FEGGG=CC+<9FEE98AE<FGGGFGGGGGGEGFGEGAEC5:>0@:8F8EC<FGGGFEDF@/7F:EAGGGGG+:+EFADGFCDGFCGGFGGGCDGGGGGFFFF9FFGGGGGGGGGGGGGGFECGCGGGGEFFFFDCE8F<EAGGF:C@:7FFCGGGGGGGGGGGGGGGGGGGGGGGGGGGGGGGGGGGGGGGGGFECCCCCCC
@NM 72235
TGGGGAATATTGCACAATGGAGGAAACCCTGATGCAGCGACGCCGCGTGGAGGAAGAAGGTCTTCGGATTGTAAACTCCTGTTGTTGAGGAAGATAATGACGGTACTCAACAAGGAAGTGACGGCTAACTACGTGCCAGCAGCCGCGGTAAAACGTAGGTCACAAGCGTTGTCCGGAATTACTGGGTGTAAAGGGAGCGCAGGCGGGAAGACAAGTTGGAAGTGAAATCTATGGGCTCAACCCATAAACTGCTTTCAAAACTGTTTTTCTTGAGTAGTGCAGAGGTAGGCGGAATTCCCGGTGTAGCGGTGGAATGCGTAGATATCGGGAGGAACACCAGTGGCGAAGGCGGCCTACTGGGCACCAACTGACGCTGAGGCTCGAAAGTGTGGGTAGCAAACAGGATTAGATACCCT
+
GGGFGFGGGFEGGGGGGFGCGGGGGGGGGFGGGGGGFGGEGGGGEEEFGGGGGGGFFFGGGGFGGGGGGGGGGGGGGGGFGGGGF<FGGGGGGGGGGGGGGGC@FGFGGGGGGGFGCFFFFACGGDGGFCEFD<FFFGGGGCFGGGGGGEE>GFG:FGGGGGGGEFFGGFCE?FGGGGGFGFGGGGGEFFGFFGGGEECGGGGGGGGF?D?EGGGFGECCFGFFGFGGFEGGEFGGGGGECFGFFGGGGGFGGGGFGFGGGFFGFA;GGFEGGGFGGGGGGF<GGGGGGFGGGFF7CGGGGGFFCCGGGFGGEGGGGGGFGDFCCGGGGFGFCFGFFFCGGGGGGGGGGGGGGGGGGGGGGFEGGEC,CFEGGGGGGEEFDEGGFDGGGFFF9GFFGFGFGGGGFAFCECFCCCCC
@NM 448
TGGGGAATATTGCACAATGGGGGAAACCCTGATGCGGCGACGCCGCGTGGAGGAAGAAGGTCTTCGGATTGTAAACTCCTGTTGTTGAGGAAGATAATGACGGTACTCAACAAGGAAGTGACGGCTAACTACGTGCCAGCAGCCGCGGTAAAACGTAGGTCACAAGCGTTGTCCGGAATTACTGGGTGTAAAGGGAGCGCAGGCGGGAAGACAAGTTGGAAGTGAAATCTATGGGCTCAACCCATAAACTGCTTTCAAAACTGTTTTTCTTGAGTAGTGCAGAGGTAGGCGGAATTCCCGGTGTAGCGGTGGAATGCGTAGATATCGGGAGGAACACCAGTGGCGAAGGCGGCCTACTGGGCACCAACTGACGCTGAGGCTCGAAAGCGTGGGTAGCAAACAGGATTAGATACCCT
+
GGGFGDDFGGGGGGGGGGGGG:FEGGGGGGGGGGGFGG:FEGGGGGGGGCGFDGGGGDG8AFGGGGGFGGGFFCGFFGGGGGGCGGGFFFGGGGGGGFFDGGDEEGGFGDFGGG,=><7CC05CFEGFCFCGFGGF>FGGGDFGGGGGGD;FAFGG<CGCFGGFGFFC8FGGGGGGGGGGEGGGGGEGFGGGGGGGGGEEEGDDFGGCGFCFGGG=FFFD/GGGCFBCFGFEBEFCGDGGFDGGFFGFFGGEFGGGDGGGGFEB=9FCFFGFFD-EA,=C>GGGF:CGGGFADFGDGGGGGGGGGF7GGGFGGGGFD<GGGFDGGGGGGGGGGFGGGGFGDEGFGGGGCCGGGGGGGGGF9GF8GGGGEGGGGGFFGGGFGGGGGGGDGGGGGGGGFGGGGGGGGGGGGGGCCCCC
@NM 82208
TGGGGGATATTGCACAATGGGCGAAAGCCTGATGCAGCGACGCCGCGTGAGCGAAGAAGTATTTCGGTATGTAAAGCTCTATCAGCAGGAAAGAAAATGACGGTACCTGACTAAGAAGCACCGGCTAACTACGGGCCAGCAGCCGCGGTAATACGTAGGGGGCAAGCGTTATCCGGATTTACTGGGTGTAAAGGGAGCGTAGACGGTTTTGCAAGTCTGAAGTGAAAGCCCGGGGCTTAACCCCGGGACTGCTTTGGAAACTGTAGAACTAGAGTGCAGGAGAGGTAAGTGGAATTCCTAGTGTAGCGGTGAAATGCGTAGATATTAGGAGGAAAACCAGTGGCGAAGGCGGCTTACTGGACTGTAACTGACGTTGAGGCTCGAAAGCGTGGGGAGCAAACAGGATTAGATACCCT
+
,CF<CCG7FCFCEF,E@FG@8,@7FGBFCCF,C@F,CF:FGEEF:FGGGGGDDGGGC8FAA,CFF<>=FE,CCFFFGGFGGGGGFCFC7+9BFFFEFFFGG+==BFGGDBF<FF<9F<<,B<FCEFFGFGF<F++@FG@FF8@@<:>15=CCC,:?FF:7;:+<@',28&DFCG;E8@G:FC+<,CCE=<EGGCCFDCC>//;@EC<*:FFADCF<<GFG#;CFGGFGCF>CFF9EGGGFCF>CGFDC:FFD?A9FFGF;E<FCFCC?E>?E3:FF<?<GGC%?,FGGGFC?,<?F8G@F=EEE>>FAE9FGGGGGFFECEEFCFEFEFEC9FC,C9FA@:7EGGEFECCFF<,6,;,F9FDCFEFC6,9C66,@F<ECF<7FGGGGF@CCFFF<GGGGFCGF@5,AFDGGCCCCC
@NM 85422
TAGGGAATCTTCGGCAATGGGGGGAACCCTGACCGAGCAACGCCGCGTGAGTGAAGAAGGTTTTCGGATCGTAAAGCTCTGTTGTTAAGGAAGAACGCGTGTGAGAATGGAAAGTTCATACTGTGACGGTACTTAACCAGAAAGGGAAGGCTAACTACGTGCCAGCAGCCGCGGTAATACGTAGGTCCCGAGCGTTGTCCGGATTTATTGGGCGTAAAGCGAGCGCAGGCGGTTAGAAAAGTCTGAAGTGAAAGGCAGTGGCTCAACCATTGTAGGCTTTGGAAACTGTTTAACTTGAGTACAGAAGGGGAGAGTGGAATTCCATGTGTAGCGGTGAAATGCGTAGATATATGGAGGAACACCGGTGGCGAAAGCGGCTCTCTGGTCTGTAACTGACGCTGAGGCTCGAAAGCGTGGGGAGCGAACAGGATTAGATACCCT
+
AFGFGGGDFE<EG@FGGGGFGGGGFGGGEGGGGGGCFGGGGGGGGGGE7FD<FGFFCFGGA9FF,::CFDGCBF<@FGFGFCFGGGGGGCFFGGGFG*5<F<FFEGGDG<FGGFG@FFGGF9FGFGFGGFG<<CCFFFG7FGCFBFF+;55@FC?CFA>FGGGGF5:C,@EDE58?E:,<*<:8*<CGGG5**:<;8:4<8E:5=CFGG:CC:GEGGGDFDEEG:8CE=8@5@;C@<<C@9<CFCCG;AEFD<FFDC<FD@$=69<CFGFGD<<=GGCGGGGFFB6,,<DFDDE?GGFFF<E9@,FFGFD<8AGGFAF<9DF=E9FGGFGGGF<<<GGGFF7CFFE;AGFE,8<CFE@B+CGGGCB,CBAE@@EGGFCGGGGGGGFFGGFFAFF@GGGGGGFEFFF7FGEGGGGGGFFAGCCGGGGGGFE<GGEFGCCCCC
@NM 451
TGAGGAATATTGGTCAATGGGCGAGAGCCTGAACCAGCCAAGTAGCGTGCAGGATGACGGCCCTATGGGTTGTAAACTGCTTTTATAAGGGAATAAAGTGAGTCTCGTGAGGCTTTTTGCATGTACCTAATGAATAAGGACCGGTTAATTCCGTGCCAGCAGCCGCGGTAATACGGAAGGTCCGGGCGTTATCCGGATTTATTGGGTTTAAAGGGAGCGTAGGTGGACAGTTGAGTCAGTTGTGAAAGTTTGCGGCTCAACCGTAAAATTGCAGTTGATACTGGCTGTCTTGAGTACAGTAGAGGTGGGCGGAATTCGTGGTGTAGCGGTGAAATGCTTAGATATCACGAAGAACTCCGATTGCGAAGGCAGCTCACCGGACTGCAACTGACACTGATGCTCGAAAGTGTGGGTATCAAACAGGATTAGATACCCT
+
GGGGGGGGGGGGGGGGGGGGGFGGGGECFFFGGGGGGGFGGGGFGGGGGGGGGEGGFGGGGGGGGGGCFFGGGGGGGGGGGGGGGFGGAF?=EFGGGFGGGFGGGGGGFGE<F<FFFGGGGGGFGFGGGFEGFGGGGGGEGFBEGFGGGGGGG?>GGGGGCFGFGGGG:@FGEFFGEGF7ECFGGEGGGGFGGGFFFGFFFGGGFGGGFFFFGGGGDGGGFGGGFGDCFGGGCAFFFFCCFFCGCFCEDFFFCEFEGECGFGGFGGGGGGFDFFFDEFGGGGGGGGGGFGGGGGGGGGGFGGGGGEGGGFF9GGCGGGGGGGGGGGGGGGGGFFGGECGDFF@DGGF?GGGGFFC7FGGGGEE@FAGFCGGGFF7CGDGGF9GGGGGCEGGGGGGGGGGFD:GGGGGGGGGGGGGGGGGGGGGGGGGFFGDCCCCC
@NM 452
TAGGGAATCTTCGGCAATGGGGGCAACCCTGACCGAGCAACGCCGCGTGAGTGAAGAAGGTTTTCGGATCGTAAAGCTCTGTTGTAAGTCAAGAACGAGTGTGAGAGTGGAAAGTTCACACTGTGACGGTAGCTTACCAGAAAGGGACGGCTAACTACGTGCCAGCAGCCGCGGTAATACGTAGGTCCCGAGCGTTGTCCGGATTTATTGGGCGTAAAGCGAGCGCAGGCGGTTTGATAAGTCTGAAGTTAAAGGCTGTGGCTCAACCATAGTTCGCTTTGGAAACTGTCAAACTTGAGTGCAGAAGGGGAGAGTGGAATTCCATGTGTAGCGGTGAAATGCGTAGATATATGGAGGAACACCGGTGGCGAAAGCGGCTCTCTGGTCTGTAACTGACGCTGAGGCTCGAAAGCGTGGGGAGCGAACAGGATTAGATACCCT
+
GGGGGCFGGGGGGGGGGGG?FEGGGGGGGGGGGGGGGGGGGGGGGGGGE7FFGGGFGGGGGGGGGGGGGGGGGGFGGGGGGGGFGGGGGGGGGGGGGGGGFFFGGGGGGGGFGCGGGGGGGGFGGGGGGGGGGGGGFFFFGEGGFEFFGGGGDEGGGEFGCFGGGG?GCGGEGG>EDGGGGGGFGGGGGGGG>GFGCECFGGGGGGFGGECFFGEFECFGGGGGGGGGGGFEGGECFG:FFDGFFGGGGFFAGGGGFCFEGG>:GGFDFFFEGGGGC@GGGGFFGCGGGFGFBDB<FGGFFCGGGGFGEFFA9GGGFGGGGF@FFF9FCCGCGGGFGEFCGGGGGGGGGGGGGFCGGGGDEFFGDGGGFGGGGGGGGFGDC?GGGGGGGGGGGGGGGGFGGFGEFF:GGGGGGGGGGGGGGGGGGGGGGGCGGGFFBCCCC
@NM 90576
TGAGGAATATTGGTCAATGGACGAGAGTCTGAACCAGCCAAGTAGCGTGCAGGATGACGGCCCTATGGGTTGTAAGCTGCTTTTATAAGGGAATAAAGTGAGTCTCGTGAGACTTTTTGCATGTACCTTATGAATAAGGACCGGCTAATTCCGTGCCAGCAGCCGCGGTAATACGGAAGGTCCGGGCGTTATCCGGATTTATTGGGTTTAAAGGGAGCGTAGGCCGGAGATTAAGCGTGTTGTGACATGTAGACGCTCAACGTCTGCACTGCAGCGCGAACTGGTTTCCTTGAGTACGCACAAAGTGGGCGGAATTCGTGGTGTAGCGGTGAAATGCTTAGATATCACGAAGAACTCCGATTGCGAAGGCAGCTCACTGGAGCGCAACTGACGCTGAAGCTCGAAAGTGCGGGTATCGAACAGGATTAGATACCCT
+
GGFEF,,CFDFGG9FAGFGGGGGECFGCGGG9FGGFGEDCFG<F<A@FCEFFGCFEGGGGG@FGGGGFGFGFCFGFFFGGGGGGGFFGGGGGFGGGGGGGDDCFGGFAF=F<FEGFGGGGFGCDBCEFGEFGGFBFAFGGGGGGG?GGGGF?G@FGGGFGGGG?;C>EFCCFGGGG5FEEFFGGGGCEFC=EFFCC7FBFFGGFGG1CC:FFFGGFGDGGGEECEGGGEGGFGGGGGGFGFGFFF#CFFCEGGGF>8EDECGGCFGDEFGDFFC?FC<EBFFC89A,GGFAFFCFBEC,AEE?8GF@F+FEAGFE@EDGGGGFE@7EFCGGDGFFE<EEFCGGFFGFDFAEECFC@C,E667EF<GFFGGF@GGFFGGFFEF7C9F<FFDGFFGCGFEEGGGGF@C:7GGFGGGGGGGFEEGGGFCECC,CA@CCC
@NM 454
TGGGGAATATTGCACAATGGGGGAAACCCTGATGCAGCACCGCCGCGTGAGTGAAGAAGTATTTCGGTATGTAAAGCTCTATCAGTAGAAAAGAAAATGACGGTACCTGACTAAGAAGCCCCGGCTAACTACGTGCCCGCAGCCGCGGTAATCCGTCGGGGGAAAGAGTTCTCCGGATTTACTGGGTGTAAAGGGAGCGCAGGCGGGACTGCAAGTGGGATGTGAAATACCGTGCCTTAACCACGGAACTGCATCCAAAACTGTAGTTCTTGAGGGAAGTAGAGGCAAGCGGAATTCCGAGTGTAGCGGTGAAATGCGTAGATATGCGGAGGAACACCAGTGGCGAAGGCGGCTTGCTGGGCTTTAACTGACGCTGAGGCTCGAAAGTTTGGGGAGCAAACAGGATTAGATACCCT
+
GGGCEDEGCFGGGGGFFGGFGCDCEDFEFGG@E,<CAEF,@CFEGGG6+FFEFFG5?9CCFFEFDC:,4,CF9FEFCEGFDF,EF,<E,9B,BFF<E,5,,=EGFGG<FEGG?==?FDC,B?@F@F7FF9>BC<AFG8FFE>CC+@3@7B>F,@5>B*>F7C@:7;+=?F,2,,*=*4<,<C<EC5#3%<8<CFDDCE:C>CEGEE55@D843<@:+,D@<CF<GFCEC@3<ACF9GGGF@>9CFGFC2FFA@6>/D2DC:8C9C<*<=?0B:F'FCEGCFACB4++EC8DE=4?+?:,5DA=>@+,<AGGFC:==@DFACA:=@,CFE<CFGFFC9EFGGGDFFBGGGDFC6;,8<FFF9AE,CCFGEFCGGEGFFFCEFCFFAFC;-?FFC9FEC<GGFEFEFFFGGGGCCAA-
@NM 455
TGAGGAATATTGGTCAATGGACGGGAGTCTGAACCAGCCAAGTAGCGTGAAGGATGACTGCCCTATGGGTTGTAAACTTCTTTTATACGGGAATAAAGTGGTCCACGTGTGGCTTTTTGTATGTACCGTATGAATAAGGATCGGCTCACTCCGTGCCAGCAGCCGCGGTAATACGGAGGATCCGAGCGGTATCCGGATTTATTGAGTTTAAAGGGAGCGTAGGTGGACAGTTAAGTCAGTTGTGAAAGTTTGCGGCTCAACCGTAAAATTGCAGTTGATACTGGCTGTCTTGAGTACAGTAGAGGTGGGCGGAATTCGTGGTGTAGCGGTGAAATGCGTAGAGATCACGAAGAACTCCGATGGCGAAGGCAGCTCACTGGACTGCAACTGACACTGATGCTCGAAAGTGTGGGTATCAAACAGGATTAGATACCCT
+
GGGGG@FFFCGGGEDFFGFGGGGGC@F;EFGGGGCCEECF<DFGGGGGGGE@FG@@FGGD,CA8F8FEFEF7FEGGGG9EGFCF9CE,CFG7B8EFDFEFGGGGFGDAFGGC7FFEE9:F<?FFEF,:D4FF?ACDD<@FEFGGEF+CFG,=+>+@<33B@D@FC6FCCFC4:CCF*34)<<>44>CE#*16@@@<:CCFB?F<&C>FFCF:D41;DBE<EGDFE>>C,:DCF8F=2FE9GCAGFFFCCFEGGF>FDBFFC#,FF(CD?DFGFE-<,8EGFFFDA>A5EDEA=?F;ABC,CCGFC+CC?49FFC:F7FGGGGGGDGDFEFFE7=,+,,GFFE9GE<E7GEF@CFCF@:CCC,@?GFE<C@EFAC,<E<GGFCGGGGGGGGF<EGGGGGGFF:GGGGFBEGGGGGFFGGGGGGGGFGGGFEFCCCCC
@NM 456
TAGGGAATCTTCGGCAATGGGGGGAACCCTGACCGAGCAACGCCGCGTGAGTGAAGAAGGTTTTCGGATCGTAAAGCTCTGTTGTTAAGGAAGAACGAGTGTGAGAATGGAAAGTTCATACTGTGACGGTACTTAACCAGAAAGGGACGGCTAACTACGTGCCAGCAGCCGCGGTAATACGTAGGTCCCGAGCGTTGTCCGGCTGTATTGGGCGTAAAGCGAGCGCAGGCGGTTAGAAAAGTCTGAAGGGAAAGGCAGTGGCTCAACCATTGTATGCTTTGTGAACTTTTTAACTTGAGTGCAGAAGGGGAGAGTGGAATTCCATGTGTAGCGGTGAAATGCGTAGATATATGGAGGAACACCGGTGGCGAAAGCGGCTCTCTGGTCTGTAACTGACGCTGAGGCTCGAAAGCGTGGGGAGCGAACAGGATTAGATACCCT
+
GGGGDFGGGGGGGGEFDCF@@EGG:FFFGF8DDCEG@FEGG@==EG=F>FEGE,EFFDFFFFDGEF@FEFGFD@CFFFCACDF=>FFFEGFFFCF:FGG>:BF9FF,CFC9<::,@B@,@8,@;FCGCC:F@EGGFFGF@F:F8BFGGG>CCC+<C?CCCFE8C?FEGGCEEG5*2;+,0/0<5AC+<5*2/*:**:/9@EE*2$;>C*:F5:8CC6CCCE7:?EC:?@6?:,'29CFB?FECC?:=7#C;;3FFCCCF@F>;+%<=08,F3=<#F=DDFC,,,,3,,DDC9FF=FDDFEC,,,FGFEFE<8AFGGGE,CA@DFF8C87++:AEEFEB@,+GGFF59EEGCFC,6?E?GFF>CC,CGFCBC@EC:D@@<8GGFCGGGGGCFC7@:;CEFF<E+EFF:ED7>CECFC<@E>FBAE@A<CF9GGFGFCC@CCC
@NM 51736
TGGGGAATATTGCGCCATGGGGGCAACCCTGACGCAGCCATGCCGCGTGAATGAAGAAGGCCTTCGGGTTGTAAAGTTCTTTCGGTAGCGAGGAAGGCATTTAGTTTAATAGACTAGGTGATTGACGTTAACTACAGAAGAAGCACCGGCTAACTCCGTGCCAGCAGCCGCGGTAATACGGAGGGTGCGAGCGTTAATCGGAATAACTGGGCGTAAAGGGCACGCAGGCGGTGACTTAAGTGAGGTGTGAAAGCCCCGGGCTTAACCTGGGAATTGCATTTCATACTGGGTCGCTAGAGTACTTTAGGGAGGGGTAGAATTCCACGTGTAGCGGTGAAATGCGTAGAGATGTGGAGGAATACCGAAGGCGAAGGCAGCCCCTTGGGAATGTACTGACGCTCATGTGCGAAAGCGTGGGGAGCAAACAGGATTAGATACCCT
+
GFGEEGDGGGGFDCF,:FFDFDCCGCFGGGGGG>FGC+CCFGGGGGGGGFFGGGGGFGGGFGGFGGGECFGGGF<FGGGGGGGC>CEFGGD+FE8<:ACFGFA,BA9FGGAFFCEDGG<AFFGADC+>FGGGGGGG,,7,B<BFGGFCC7>*@BCGG7F7FEA:>C:DFEGGEGGECCF@>CFDFG=C7<@FDGGGCF<DEGG<CFGGFFGFGGBAFDGEEEC;CGG@CGGFFCFCGFFFFGCDGGCGFGDBFFEF?9DGGFCFFGFFFCFFF<A,FCFFCFFECGCFFEF@FC?<E=E,FF9E9CGGF7GGGGGGGGGGEF<FCGFGF8C,9FAGGGGGF@ACGGFF<8GGDEGCGGFFGECFB,@CGGFFGF7CC@CGFGFFCEC,FGGGGGF+FC,<9GGGGGGFGGF@7GGGGGGGGGGFAGGGGGF,DGFEBCBA-
@NM 69711
TGGGGAATATTGCACAATGGGGGAAACCCTGATGCAGCGACGCCGCGTGAGTGAAGAAGTATTTCGGTATGTAAAGCTCTATCAGCAGGGAAGATAATGGCGGTACCTGACTAAGAAGCTCCGGCTAAATACGTGCCAGCAGCCGCGGTAATACGTATGGAGCAAGCGTTATCCGGATTTACTGGGTGTAAAGGGTGCGTAGGTGGCAGTGCAAGTCAGATGTGAAAGGCCGGGGCTCAACCCCGGAGCTGCATTTGAAACTGCGCGGCTAGGGTACAGGAGAGGCAGGCGGAATTCCTAGTGTAGCGGTGAAATGCGTAGATATTAGGAGGAACACCAGTGGCGAAGGCGGCCTGCTGGACTGTTACTGACACTGAGGCACGAAAGCGTGGGGAGCAAACAGGATTAGATACCCT
+
EFGGGFFGGGGGGGGGGGGGGGG@FGGGGGGGGGFGFGFGGGGGGGGGDCFFGGGGGGGFEAGGGGGGGGGGGGGEFGGGGGGGGGDGGGGGGGGGGGGGGGGCEGFGGDGGGGFGGFFFDFGFF@EGGFFFFFGGGGGGGGGFGGGG4GGGGGFA>FGGFFGGGGFGFGDFFFGGDGGGGGGFCF<FCFEFGGF:GGFCCFEGCE8GE8<CB@F%GFG@EFGGGGGGGGEEGGGFGGGFGCECFEC8FFFCGFFC9D:EGGGFDGFGE8EFDGGFFFAGFGGGGF@CDGGGGGF88CGGFGEECB,C,9FCECFFDGGGGFAGFFGGGGGGFECGFGGGGGGGFGGGGGGFC8FGGGGGFC,EFFGGFGF<<AGGGGGFFGCGCGGGGGGGGGDGGGGGGGGGFGGGGGGCCCA-
@NM 459
TGAGGAATATTGGTCAATGGACGGGAGTCTGAACCAGCCAAGTAGCGTGAAGGATGGCTGCCCTATGGGTTGTAAACTTCTTTTATACGGGAATAAAGTGGTCCACGTGTGGACTTTTGTATGTACCGTATGAATAAGGATCGGCTAACTCCGTGCCAGCAGCCGCGGTAATACGGAGGATCCGAGCGTTATCCGGATTTATTGGGTTTAAAGGGAGCGTAGGTGGACAGTTAAGTCAGTTGTGAAAGTTTGCGGCTCAACCGTAAAATTGCAGTTGATACTGGCTGTCTTGAGTACAGTAGAGGTGGGCGGAATTCGTGGTGTAGCGGTGAAATGCTTAGATATCACGAAGAACTCCGATTGCGAAGGCAGCTCACTGGACTGCAACTGACACTGATGCTCGAAAGTGTGGGTATCAAACAGGATTAGATACCCT
+
GGGGGGGGGGGGGGGGGGGGGGGDGGGGGGGGGGGGGGGGGGGGGGGGGGGGGGGGGGGGGFGGGGGCEEFGGGGGGGGGGGGGGGGGGGGGDFGGGGGGFFFEFFGDEGFF?FFFGGGGGGGGGFFFGGDCFGGGGEGGGGGGGGGGGGGGG8GGGGFFGCFGGGGGGGGGGGGGGCFFCGCC<GGGGGGGGGGDEGGFACFCFGGGGEGFGGGGDGGGGGCC>ABFGGGGGGGFGGGGGGGGFGGGGGFGGGGFEDFGGGFCFGFGGFE8GFDFE<GGGGFFCFEDCFF9FGGGGGGGGGGGGCGGGGGGGGGGGGGFGGGGGF>GGGGGGGGGGGGFCGGGGGGGGGGGGGGGDGGGGFB8GGGGGGGGFFGGGGGGGGGGGGGGGGF9GGGGGFC,FCGGFGGGGGGGGGGGGGGGGGGGGCGGGGGCCCBC
@NM 460
[truncated: 42,583,325 more chars]
