# Supplementary material for: Compositional distinction of gut microbiota between Han Chinese and Tibetan populations with liver cirrhosis
Source: PeerJ. 2021 Sep 15;9:e12142. doi: 10.7717/peerj.12142 (PMC8449536; doi:10.7717/peerj.12142)
Supplement: Supplemental Information 20 [file peerj-09-12142-s020.zip › TLC14.clean.fastq]

@QZJC 1
TGGGGAATATTGCACAATGGGGGAAACCCTGATGCAGCGACGCCGTGTGGATGAAGAAGGTCTTCTGCTTGTAAACTCCTGTTTTTGAGGAAGATAATGACGGTACTCATCAATGAAGTGACGGCTAACTACTTTCCAGCAGCCGCGGTAAAACGTAGGTCACAAGCGTTGTCCGGAATTACTGGGTGTAAAGGGAGCGCAGGAGGGAAGACAAGTTGGAAGTGAAATCCATGGGCTCAACCCATGAACTGCTTTGAAAACTGTTTTTCTTGAGTAGTGCAGAGGTAGGCGGAATTCCCGGTGTAGCGGTGGAAAGCGTAGATAGAGGGAGGAACACCAGTGGCGAAGGCGGCCTACTGGGCAACAACTGACGCTGAGGCTCGAAAGTGTGGGTAGCAAACAGGATGAGATACCCG
+
FGGGGGGGGGGGGGGGGGGDGGGGGEFGGGGGFF9FGGGGEFGGGE7F,,,,:,,5,,6,C6EFE,C,<C,B,?9FE<FE,CE,B=+++,,,BFGAFGGGG++8+8??,,5,,,,,:,C,@?+3@F+,BF,B,B,<><9F@=8<>3++@+4,=;C<7FFGEFGC,,,8>B*>#<*<1<:C7<344:1<<21F<C<=C:D:=>;#><E37;>E>;C<A9@CGG6CFFC9<C;<#@309-FCFC5=<C>932<EFF/#AA@BC6#9CFE:FF:FFA878:>,EE=BF7B8+8DF=B+C7@+??:8+@4CEC,,<<8,C7E?EC99:,,:=C@FAGFDE:,CB,@,,9@F@8+;<@<CC,,@;6,;,,E<,7EFCFF8E@+6,,:EGFE8,-9FEC,GFEFGFGGFFFE,GFFFC@AA-
@QZJC 2
TGGGGAATATTACACAATGGGCGCAAGCCTGATGCAGCGACGCCGCGTGCGGGATGACGGCCTTCGGGTTGTAAACCGCTTTTGATCGGGAGCAAGCCTTCGGGTGAGTGTACCTTTCGAATAAGCACCGGCTAACTACGTGCCAGCAGCCGCGGTAATACGTAGGGGTCAAGCGTTATCCGGAATTATTGGGCGTAAAGGGCTCGTAGGCGGTTCGTCGCGTCCGGTGGGAAAGTCCATCGCTTAACGGTGGATCTGCGCCGGGTACGGGCGGGCTGGAGTGCGGTAGGGGAGACTGGAATTCCCGGTGTAACGGTGTAATGTGTAGATATCGGGAAGAACACCAATGGCGAAGGCAGGTCCCTGGGCCGTTACTGACGCTGAGGAGCGAAAGCGTGGGGAGCAAACAGGATTAGATACCCT
+
FEGCFBFGCFGGGGGGGGGGGGGGCGGGFGGGGGGGGGCFFGGGGGGGC7C@GGGGF9FGGGGFFGGCGGGFGGGEFCGEGFGFFDDFGGGCCFGGFFGGGGEGFGGFECEFA<FEGF:@FGFEFGFGCFCF:FDGGGGCDDGEG?FGG@BCC>:=>@CF=FBCBCC8$=BCFCFE*;;9FGGG>FGGGGFC@2CEECFFCGCC9:1EE>,EE81?:/;C=G0:C=5/-#A>+1:=FC=EC<C3GFF:D::F:CCCGEFEEGD6<.F=GGGCDGGDF@FECC:7BBFF@,FF<A8AGFFDGGGGGGGGFC+8,EGF<E,FGFEAGGFB++@ECGGGFGFFCFGGFAB@FDGGGGEFCACFGGGFEC@ECCFGGGGGGGGFGGGGEE,GGGGGFGGEGGGGGGGGGGGGGGF@GGGGFGCCCA-
@QZJC 70559
TAGGGAATCTTCGGCAATGGACGGAAGTCTGACCGAGCAACGCCGCGTGAGTGAAGAAGGTTTTCGGATCGTAAAGCTCTGTTGTAAGAGAAGAACGAGCGTGAGAGTGGAAAGTTCACACTGTGACGGTAGCTTACCAGAAAGGGACGGCTAACTACGTGCCAGCAGCCGCGGTAATACGGAGGTCCCGAGCGTTGTCCGGATTTATTGGGGGTAAGGCGAGCGCAGGCGGTTTGATAAGTCTGAAGTTAAAGGCTGTGGCTCAACCATAGTTCGCTTTGGAAACTGTCAAACTTGAGTGCAGAAGGGGAGAGTGGAATTCCATGTGTAGCGGTGAAATGCGTAGATATATGGAGGAACACCGGTGGCGAAAGCGGCTCTCTGGTCTGTAACTGACGCTGAGGCTCGAAAGCGTGGGGAGCGAACAGGATTAGATACCCT
+
ECFGGGGGGGGGG,CFFGFFGGGGG@BFFFFGGGGGGGGGGGGGGGGGD::?FFAAFGGGGGCGG>CE@EGGGGFFGGGGFGGFFAFGAEGGGGG87FC@E>F+=CDCF<FFGGEGGDFGGGGGD<F@FGGGGGGGG83<FGF8<FDGEGGFGGGGGG7>DB@F?C,<8FCGGGE7:FGC**=FEF+<*<*<**=*=;0<E5):=79<E8BC#AE:@#=/:GDC>85=C<FEEC>;CFFC?B:FF9EFCGGGCFFCFF6B>;,@3ACCGFGFFE+@D,AGGGGGFCEE,?=FAFCGGEEFCADGGGGCCE5F?FDGFFFF<8AECGFGE@F7F,GFCFFC:,AGFFE,<FFEEC,CFB,GF7@F7F@B7GGGGGGED7@6C68FE9<FGFFFGGGGGFFGF@GDFFFGGGGF@CCCGGGGGGFF9GGGGGGFFEA?CCCCC
@QZJC 4
TAGGGAATCTTCGGCAATGGGGGAAACCCTGACCGAGCAACGCCGCGTGAGCGAAGAAGGCCTTCGGGTCGTAAAGCTCTGTTGTAAAGGAAGAACGGCGCATCCAGGAAATGGTATGCGAGTGACGGTACTTTACCAGAAAGCCACGGCTAACTACGTGCCAGCAGCCGCGGTAATACGTAGGTGGCGAGCGTTATCCGGAATCATTGGGCGTAAAGGGGGAGCAGGCGGCCGCAAGGGTCTGTGGTGAAAGACCGAAGCTAAACTTCGGTAAGCCATGGAAACCGGGCGGCTAGAGTGCGGAAGAGGATCGTGGAATTCCATGTGTAGCGGTGAAATGCGTAGATATATGGAGGAACACCAGTGGCGAAGGCGACGGTCTGGGCCGCAACTGACGCTCATTCCCGAGAGCGTGGGGAGCGAACAGGATTAGATACCCG
+
GGGDGGGGGGGGGGGGGGGGGGGGGGGGGDGGGGDGGGGGGGGGGGGGGGEFEFGGGGGGGFGGGFGGGGGGGGGGGGGGGGGGGGGFGGGGGGGFGCBB:>++,:FF>FD9FDGG9FFCGECCDBFCCGCFACEGFGGFFGCFFFGF@ECGGGGGGGCC@FGFCEBCF7<FGGGGCFF7CFGECFFFG>CCEGGGGF@EGDGGGGGFFFFCEECGCF#;?C:CE*>=CCCC=?E59>FC$9D=&:EB'GDGGFB:8<>CFFCF>EC@33,3,87FBE@EFFFFFFF>3@8,,DFB=+@F@;FDCGF@B+E@FAF<F,EFFGGGGFGGGGGGGGCF:GGGGGGGGGGGGCFEFCFFE@FECGGCGGGGGGGGGEGGF?GFE@++GGDGGGGGFF@@9E<CGGFECGGGEGGGGGGGGGGGGGGGGGGGGGGGEDGCCCC9
@QZJC 80026
TGGGGAATATTGCACAATGGGGGAAACCCAGATGCAGCGACGCCGCGTGGAGGAAGAAGGTCTTCGGGTTGTAAACTCCTGTTGTTGAGGAAGATAATGACGGTACTCAACAAGGAAGTGACGGCTAACTACGTGCCAGCAGCCGCGGTAAAACGTAGGTCACAAGCGTTGTCCGGAATTACTGGGTGTAAAGGGAGCGCAGGCGGGAAGACAAGTTGGAAGTGAAATCTATGGGCTCAACCCATAAACTGCTTTCAAAACTGTTTTTCTTGAGTAGTGCAGAGGTAGGCGGAATTCCCGGTGTAGCGGTGGAATGCGTAGATATCGGGAGGAACACCAGTGGCGAAGGCGGCCTACTGGGCACCAACTGACGCTGAGGCTCGAAAGTGTGGGTAGCAAACAGGATTAGATACCCT
+
FEGFGGGGGG9AFGGGGDA6E@FGGGFGG,EFGGGGGGGGGGG+@FCFEFGGGFFGGGFGGG<F<F-@A7CFGGFFAFFF=FDGFGGGGGGGGGGGGF<EFF@=FGGFCGGGG8DDFFFGGGG=@EGG@CF@7@FG<=FGGGGCAC>E:CEGG=EGGFEFGGFEF?<FC<CFFGGGGCG>:<1CEGFFFGF9FGEBEECFEGEG>CCBDDCFGF7FE<FGFGGF@GFGGFFCFFGF6EFGGGF<F@;:GGGFFC@:<CCGGGFGGGGGGFFGGFFFFD?EGFGGGFB8+8GF@FCC@>:8GGGFCGGGGGGGGGGGGGFFFCEF7FGGF@F9GGFGFGF@GGF?GGDGEGF9GGGFFF8DGGGFGGF@EGGEFFFFC+GEGGFGGGGGGGGGGGGGGFFGGE<E9GEGGGGCCCCC
@QZJC 66562
TAGGGAATCTTCGGCAATGGGGGGAACCCTGACCGAGCAACGCCGCGTGAGTGAAGAAGGTTTTCGGATCGTAAAGCTCTGTTGTTAAGGAAGAACGAGTGTGAGAATGGAAAGTTCATACTGTGACGGTACTTAAACAGAAAGGGACGGCTAACTACGTGCCAGCAGCCGCGGTAATACGTAGGTCCCGAGCGTTGTCCGGATTTATTGGGCGTAAAGCGAGCGCAGGCGGTTAGAAAAGTCTGAAGTGAAAGGCAGTGGCTCAACCATTGTAGGCTTTGGAAACTGTTTAACTTGAGTGCAGAAGGGGAGAGTGGAATTCCATGTGTAGCGGTGAAATGCGTAGATATATGGAGGAACACCGGTGGCGAAATCGGCTCTCTGGTCTGTAACTGACGCTGAGGCTCGAAAGCGTGGGGAGCGAAAAGGATTAGATACCCT
+
<CFFEGGGGGGGGGGCFGGGGGEGG>FGGGGGGCFGGGGGGGEDGGGGDFEBBFGFFCEEFGGGGGGFFGGFGGGFFGGFDFGGFGGGGGGG@GGGGDEFGFGGF9CDFGG9FF;;CFFGFCF;CFG@EGGGGGGG:FGGGGGGGGGGGGGG5A?FF?EGCCCGFG-?E<GGGD)*;<ECFEEFE@:EG>>:GG:CGGFFGG<,BCFFGCGGGG(EC<@<CEC>=>ECCCEGE>DFGE=FD,FCDFFFFCEC9ECECDGCE=@>DAEF,9@879FDFDEGGGGGGCFFFFCDB=<FCEFA,5,E8E7<FA9FAFDGGGGFGE58FFFF6+GEFFCFCCGGGCGEFE;GGGGGGGEECFB+GF:CC,GDFDF@6+7FCFC,D@GGGEFGGFCC,CGGF8EFEEDGFFEFGGFGGF9GGGFFGGGFC,GGEE9FGGEACCCCC
@QZJC 7
TGGGGAATATTGCACAATGGGGGAAACCCTGATGCAGCAACGCCGCGTGAAGGATGAAGGTTTTCGGATCGTAAACTTCTATCAATAGGGACGAAGAAAGTGACGGTACCTAAATAAGAAGCCCCGGCTAACTACGTGCCAGCAGCCGCGGTAATACGTAGGGGGCAAGCGTTATCCGGAATTACTGGGTGTAAAGGGAGCGTAGGCGGCACGCCAAGCCAGATGTGAAAGCCCGAGGCTTAACCTCGCGGCTTGCATTTGGAACTGTAGAGCTAGAGTGTCGGAGAGGCAAGTGGAATTCCTAGTGTAGCGGTGAAATGCGTAGATATTAGGAGGAACACCAGTGGCGAAGGCGGCTTGCTGGACGATGACTGACGTTGAGGCTCGAAAGCGTGGGGAGCAAACAGGATTAGATACCCT
+
GFFGGDGGGGGGGGGGGGGGGGGGGGGGGGGGGGGGGGGFFGEGGGGGGGFFGFGGGGGGGGGGGGGGDGGGG8FEFGGGGGGGGGGGGGFGFGGGGGGGGFGGGGGGGFGGGGGGGGGFFGEEGGGDGGGGGGGGGGGGGGCFGGGGEGEEGGGGGGF,=FGGEGGGG7F:FEFCEGEGGDGGFGF8C:FEFFFGGG3CE:ECGCGEEC>CECCEEFGGGGFFFGGGGFGGG5C>EDAFFGFG?@ACEGD/DGEGG=<FEFFFCC;FGFFGGFAGDEF@@+FGFFGCGGGGGGGGFF9FGGFFFF@4+GGFCGFFFFFCGGFFDACGGFEGGEGGGGGFCAGGEGGGGGGGGGGGFGEGGGGGFFDEEFADGGGGGGGGGDEFFGGGGGGGGGGGGGGFGGFCFGGGGFDGGGDCCCC@
@QZJC 8
TAGGGAATCTTCGGCAATGGACGGAAGTCTGACCGAGCAACGCCGCGTGAGTGAAGAAGGTTTTCGGATCGTAAAGCTCTGTTGTAAGAGAAGAACGAGTGTGAGAGTGGAAAGTTCACACTGTGACGGTAGCTTACCAGAACGGGACGGCTAACTACGTGCCAGCAGCCGCGGTAATACGTAGGGCCCGAGCGTTGTCCGGATTTATTGGGCGTAAAGCGAGCGCAGGCGGTTTGATAAGTCTGAAGTTAAAGGCTGTGGCTCAACCATAGTTCGCTTTGGAAACTGTCAAACTTGAGTGCAGAAGGGGAGAGTGGAATTCCATGTGTAGCGGTGAAATGCGTAGATATATGGAGGAACACCGGTGGCGAAAGCGGCTCTCTGGTCTGTAACTGACGCTGAGGCTCGAAAGCGTGGGGAGCGAACAGGATTAGATACCCT
+
FFFGGFFFGGGFFCEEGFGGGGGGGGGFGGGGFGGGGGGGGGGGGGGGGGGGFFFEDCFGEFEGGGGEFGFGGDF<FAFF9FCCFFFGGGEGGEGGGEDFFADFGGGFGGG9?FFFGGGGGGGGF9CFGFF7FFGFGFDGGG,8CEGG*>87BDFEF:BD:*>FGGGGFFGGG?7CE8GG=2,C-#5<=CF>GEGACEEC;E8FA6@FFGFGCF=?B8C?EE*8:>1;<CG6:F@;DDFGFD2,.CCF@99F0D<;CG>;GCC:@F<F<DCF:>8=6,CF?6CFFCF,9GFC,9FFGD<9FFF@,,F8GF?@FGGGDAABEF?,=GGEGEDEGF<E<CGGFFFFGGGGGGFGFGFEE>GF:FCE@EFCEGFB+7CGGFDCCGGF@GEGGGFDGGGGGDGDE<GGFGGF?GGGGGGCCEGGGGFGGGGFFEFGGGGFCCCCC
@QZJC 56731
TGGGGAATTGTGTACAATGGGGGCAACCCTGAGCCAGCCATGCCGCGTGCGGAAAGAAGGCCTTCGGGTTGTAAACCGCTTTTGTCAGGGACGACAAGCTCCGGAGTAATATGCCGGAGTGATGACGGTACCTGAAGAATAAGCACCGGCTAACTACGTGCCAGCAGCCGCGGTAATACGTAGGGTGCGAGCGTTAATCGGAATTACTGGGCGTAAAGCGTGCGCAGGCGGTTGGGTAAGACAGATGTGAAAGCCCCGGGCTTGACCTGGGAAGTGCACGTGTGACGGGCCGTCTGGAGTACGTAAGAGGGGGGTGGAATTCCACGTGTAGCAGTGAACGGCGTAGATATGTGGAAGAACCCCGATGGCGAAGGCAGCCCCCTGGGACGCAACTGACGCTTATGCACGAAAGCGTGGGGAGCAAACAGGATTAGATACCCT
+
FD<<@8:FC,EF,C6CCAEE8:+@FFFGGDFF,@FEEDDGGGGC6@FEDGGC++@FEFFEF8F,ECF@F,>FFGDGC77+4B<,B@FCEFGGGG44@,E<FG+3+3B<D,DD<DFCFG+8>,@9@9C+<FF9@:FF>F<BFGGGGFG::CCF,,,?F@,<C*?CFF,<,1*=:FGGFD<CGC*<C:<@:;**:**;F?95CEGFGCC72<;CC8EECE+:8E*:CC>5)*2//:*??F@020<**+2>,@7<+42EGDGG#D6#8><9CCF<8,D<>4*,@3*@55++5+3:,,8CAEF,6D@75,:+7@+CGEFB?B?C+B,,+B<,<9<EB?B48+++F=<,,C,E8E,BC,,,44+++B,96,F,7GEFFFB+CCCCCFF:C:@+C9FFFCF7FE@;,,D,D@@CGGDEGFEEDGFC,,CAE@CC@DFE9CFF<BA9C
@QZJC 60914
TAGGGAATCTTCGGCAATGGGGGCAACCCTGACCGAGCAACGCCGCGTGAGTGAAGAAGGTTTTCGGATCGTAAAGCTCTGTTGTAAGTCAAGAACGAGTGTGAGAGTGGAAAGTTCACACTGTGACGGTAGCTTACCAGAAAGGGACGGCTAACTACGTGCCAGCAGCCGCGGTAATACGTAGGTCCCGAGCGTTGTCCGGATTTATTGGGCGTAAAGCGAGCGCAGGCGGTTTGATAAGTCTGAAGTTAAAGGCTGTGGCTCAACCATAGTTCGCTTTGGAAACTGTCAAACTTGAGTGCAGAAGGGGAGAGTGGAATTCCATGTGTAGCGGTGAAATGCGTAGATATATGGAGGAACACCGGTGGCGAAAGCGGCTCTCTGGTCTGTAACTGACGCTGAGGCTCGAAAGCGTGGGGAGCGAACAGGATTAGATACCCT
+
GGGGGGCFGGGGGDGGGGFFGGGGGGGGGGGGGGGGGGGFGGGGGGGGGGGGGFFGGGGGFGGGGGGGGGGGGGFFFGGGEGFG<FDFFFGGGGGGGDF+?E?F9BFGGGGCGGGFFGGFGGGGGGGGGGGDGFGGGGGG7FCAFGGF7FEGGGGGFGGGGGGG:>DDF>GGGGGCGGG@G9<CEF<G>E5:FEC;56FG>EEC;CCECFGG;GG>E>FFC8C:EGGGGGEGEGEDCF@:@6F;GFFEFGFFGFFG?@2FGGG*FGGGFGFGG<FGD?FGGFE7B9GFAC;GGFEFF9FEDEEEF=GFEA<F?AGFF?EE,,GGGGGGGGGEBGFFGECCGFE,GFGGEGF@DFEGFFF:FGGFGGGGCF@CCGGGFGFGEFGEF9GCECGGGFEFGGGGGFGFE<:FFCCFCGCGGGFCECFCFGGGGGGGGFEFC@,A8
@QZJC 78328
TAGGGAATTTTCGGCAATGGGGGAAACCCTGACCGAGCAACGCCGCGTGAGCGAAGAAGGCCTTCGGGTCGTAAAGCTCTGTTGCAAAGGAAGAACGGCGCATACAGGAAATGGTATGCGAGTGACGGTACTTTACCAGACAGCAACGGCTAACTACGTGCCAGCAGCCGCGGTAATACGCAGGTGGCGAGCGTTATCCGGAATCATTGGGCGTAAAGAGGGAGCAGGCGGCCGCAAGGGTCGGTGGGGAAAGACCGAAGCTAAACTTCGGTAAGCCGTGGAAACCGGGCGGCTAGAGTGCGGAAGAGGATCGTGGAATTCCATGTGTAGCGGTGAAATGCGTAGATATATGGAGGAACACCAGTGGCGAAGGCGACGGTCTGGGCCGTAACTGACGCTCATTCCCGAAAGCGTGGGGAGCAAATAGGATTAGATACCCT
+
FGGGGGC<<EFGGGGGGG9<EG7FGGGCFG,<FFEGEEEGGGGGGGDCFGGGEFFGCFEGG?FFGGGGGDGGGGCGGGGGAFFCFCF,,4EGGFGGGEGEEGGGGCGC,>FCFGGG9<9F:>@7CFGGGFC,@FDGFFCG@FGG7:F@FE7CFFGGGGGGFG:BEE<FC<C*:<EFG7?FEGEEEDCF/?CEGEGCFGGGC/CCD6@2:@EFG:CEGD5;CECCEGGF*<C>C>CBCC4;89#EEFG2GFEF@:2FEFCC>FGGCC#C>@<EC@GCCB?GGGEFDEGGGE@FFCDF6B@EDGGGGGGGFFDGGGEFFF,FFCFDGGGGGEGFGGGFEGGGGGFGFFAFGGGGGGGGDF?CGGGGF7GGGGGGGGGGGGGGGDGGGFDGGGGGGGEGGFFGGGGGGGGFGGGGGGGGFFFGGGFFGGGFCFFF,FCA8CC@
@QZJC 60318
TGGGGAATATTGCACAATGGGGGAAACCCTGATGCAGCGACGCCGCGTGGAGGAAGAAGGTCTTCGGATTGTAAACTCCTGTTGTTGAGGAAGATAATGACGGTACTCAACAAGGAAGTGACGGCTAACTACGTGCCAGCAGCCGCGGTAAAACGTAGGTCACAAGCGTTGTCCGGAATTACTGGGTGTAAAGGGAGCGCAGGCGGGAGAACAAGTTGGAAGTGAAATCCATGGGCTCAACCCATGAACTGCTTTCAAAACTGTTTTTCTTGAGTAGTGCAGAGGTAGGCGGAATTCCCGGTGTAGCGGTGGAATGCGTAGATATCGGGAGGAACACCAGTGGCGAAGGCGGCCTACTGGGCACCAACTGACGCTGAGGCTCGAAAGTGTGGGTAGCAAACAGGATTAGATACCCG
+
F@FGEEGGGGFGGGGGGFECCFEGGGG@FDFGEFF,EFCEF@FFGFFGDDFGGGFGFEGCEFFGGGGGGGCAFGGGGGGGGGGG,BFFGGGG?EFGGGG9EEEG@FFFGGGGGGD8FFFGFAFGGGGGG?GGGGGG>GEGGDDFEGEG*EC>FFGFF6D/ACFFFGGFFFEGFGD:CF@FG=FGGGFFC><CGGGDFGGGGGGGGGDCEFDFGGG@CFFGGGGGGFGGGFGCDFFGG=FFGGGGFGGGGGFGAD?CCGGDGCG=A:FG;8CFDGFFFFGGFGGGFGGEGFFE=B@+:C:FGF@E>F7F9F?FFGGFEGFGF=FC,CB,FDFF7EFEAEFEGEGFECGGGGGGFF9F8CFEF<F<AGFEGGFEFFGGCGDFGGGFAFF7GFGGGGGF?FGFCGGGGFC,GFFCCBA-
@QZJC 13
TGGGGAATATTGCACAATGGGGGAAACCCTGATGCAGCGACGCCGCGTGGAGGAAGACGGTCTTCGGATTGTAAACTCCTGTTGTTGGGGAAGATAATGACGGTACCCAACAAGGAAGTGACGGCTAAATACGAGCCAGCAGCCGCGGTAATACGTATGGTGCAAGCGTTATCCGGATTTACTGGGTGTAAAGGGAGCGCAGGCGGTGCGGCAAGTCGGATGTGAAAGCCCGGGGCTCAACCCAGGTACTGCATTGGAAACTGGCTTACTTGAGTGTCGTATGGGTAAGCGGAATTCCTAGTGTAGCGGTGAAATGCGTAGATATTAGGAGGAACACCAGTTGCGAAGGCGGCTTACTGGACGATAACTGACGCTGAGGCTCGAAAGCGTGGGGAGCAAACAGGATTAGATACCCT
+
FG,C@@FGFGGGGFEFGFGF,:FFCF@C:EEGA<EFCF:CFF7FEGG+=7,FBCFDA,BEB?+C?FEC7?<FFFFEFE8BFGGGEGF@FFBFDF,E?9<A,CE+DF,CADB+,B8D8F@F<5BC+@@E>F>,>#D>>F>:F>CEB1FFA@5?C4=<<:<FCFFGFG?CC7=C3FFG688;6FCC=85=4@@<GEB:C:CF:7CCCFE:<?8EG9>90FB=GFFEC/B38CF>:8,#@9FB)27)FFC39FFDDFF?DCBBFD>,8,,DFB,,@@6++,@,,,,:,+C+GF<E<@FFB?A<A,FCCFDGGGGGFBC+F?FGGGGGGGFGFE,GGFECCC,6@,E@EDDGC@F@<E<,,EEF<F99DGEGGFCGF@E<@+GGFGFDBFF@EFFFC9FEFADFGGGGGGGGGGGCCCCC
@QZJC 14
TAGGGAATCTTCGGCAATGGACGGAAGTCTGACCGAGCAACGCCGCGTGAGTGAAGAAGGTTTTCGGATCGTAAAGCTCTGTTGTAAGAGAAGAACGAGTGTGAGAGTGGAAAGTTCACACTGTGACGGTATCTTACCAGAAAGGGACGGCTAACTACGTGCCAGCAGCCGCGGTAATACGTAGGTCCCGAGCGTTGTCCGGATTTATTGGGCGTAAGGCGAGCGCAGGCGGTTAGATAAGTCTGAAGTTAAAGGCTGTGGCTCAACCATAGCTCGCTTTGGAAACTGGCAAACTTTAGTGCAGAAGGGGGGAGTGGAATTCCATGTGTAGCGGTGAAATGCGTAGATATATGGAGGAACACCGGTGGCGAAAGCGGCTCTCTGGTCTGTAACTGACGCTGAGGCTCGAAAGCGTGGGGAGCGAACAGGATTAGATACCCT
+
FFEGGFAGGGGGGGCDFGGGGGGGGGGGGGGGFCGGEGEGFFGEGGGCFGGEFFFFEFGGCFFGGGGGEEGGGCFCFG8F,EGGC?FAEF=E8FFGEED:=FDE98FFGCBF<F?9A,A<,AFGAFFCGEC<=E9FDEDFD@<D<+F+C7E>:@,=FEGFBCFFFGCC,><*C@C<C9,<@?>CC:2>FFB**<1**4,?CE*@9/3CE>?C*;BEC#<+:2*2?=#:57:E>@2;EFB97GFC#FF4CF?FFD?CDFFCE55(F,D@FGGCC;34@2DCFCCFFFC5,,@,FCB=,FFEGGCF8EE7FE<F9GFCAF9FGGFDGF@GGGGDGGGGFFDGFDEFEF<E<,,,GGGFGGFB>GGFFC7GGCDC+GGGGGGFGFGE@FGGFFGGGGGFC8GGGGGGGFDGGGF@@:E@C@DGDF9GGGGGGFFDAF<<C@CCC
@QZJC 77512
TGGGGAATATTGCACAATGGGGGAAACCCTGATGCAGCGACGCCGCGTGACGGAAGAAGTATCTCGGTATGTAAACTTCTATCAGACGGGAAGATAGTGACGGTACCTGACTAAGAAGCCCCGGCTAACTACGTGCCAGCAGCCGAGGTAATACGTAGGGGGCAAGCGTTATCCGGATTTACTGGGTGTAAAGGGAGCGGAGACGGACTGGCAAGTCTGATGTGAAAGGCGGGGGCTCAACCCCTGGACTGCATTGGAAACTGTTAGTCTTGAGTGCCGGAGAGGTAAGCGGAATTCCTAGTGTAGCGGTGAAATGCGTAGATATTAGGAGGAACACCAGTGGCGAAGGCGGCTTACTGGACGGTAACTGACGTTGTGGCTCGAAAGCGTGGGGAGCAAACAGGATTAGATACCCT
+
FGGF@@FFGGCGGGEDD<FCFC7FEGGGGF<FFGCGGGCC+6FFEC@FEC,CFGGEDFGECF<EFF@FGCFGFCEFF<EAEDDGG9,8:CECFFCFA?@AC+>CF:E99FGADCECGGGGFGECEFG,B9FG+:@><FFGGCGGG*FFGFGDFCCF>F7*<41CEF*<<?4<<2<FEEGFGF0<AFCFFCC<F#=**2=**=C?EC8?5;FCG?GCBCFC<FC;:FE=*&2?>@36,1F@8#@,@<5FCFGC;@#9@@#0=@1/<9E>./,F8<@+:EEA,C,E:++CDGGFEE?<B9EEFGC7EEEFF9FCCEFFFE5BFE<AFE8AE99AFEEFEC,6,EECF,,CB:@<C,C6,GF@C,<E9FF@FEFEGFFC,:CC66C68,+CGFGFGFGGEAGF@FDEB9CGDEFBCC?C
@QZJC 57419
TGGGGAATATTGCACAATGGGCGCAGGCCTGATGCAGCGACGCCGCGTGCGGGATGACGGCCTTCGGGTTGTAAACCGCTTTTGATCGGGAGCAAGCCTTCGGGTGAGTGTACCTTTCGAATAAGCACCGGCTAACTACGTGCCAGCAGCCGCGGTAATACGTAGGGTGCAAGCGTTATCCGGAATTATGGGGCGTAAAGGGCTCGTAGGCGGTTCGTCGCGTCCGGTGTGAAAGTCCATCGCTTAACGGTGGATCTGCGCCGGGTACGGGCGGGCTGGAGTGCGGTAGGGGAGACTGGAATTCCCGGTGTAACGGTGGAATGTGTAGATATCGGGAAGAACACCAATGGCGAAGGCAGGTCTCTGGGCCGTTACTGACGCTGAGGAGCGAAAGCGTGGGGAGCGAACAGGATTAGATACCCT
+
GGGGGGGGFGFGGGGGGGGDFGGGGGGG@GGGGGGGGGGGGGGGEGGGDGGC7FGFGGFGGGGGGGDGGGGGGGGGGGGGGGGD@FDCGGGGGGCGGGGGGFEGGCFFFCGFGGGGGG>DED<FGGFCGGGGGGGGGGGGGGGGGGGCCFGG>GGGGGGGGGGGGDG=GGGGGGGGEEGGGFGGGGGFG-ECFGGGGGGGGGGGGECCEGEGGGGECE8CCEGGEGGGCEFGGGF;GGFFGGGGFGGGGG+GC@9FC>?GEA@DCCCGGGGGGGGFAGFEFDEGGCFGGGGEEFF99GGGGFGGF7GGGGFB<@FC,E,EGDEFGGGGF7EEGGGGGGGGFFF?GGF@FCGGFGFFCGGGD@C,GGGEEGFCGGGGGGGGGFGGGGGGFGGGGGGGGGGGGEFGFGGGGGGGGGGF@GCB-CA
@QZJC 17
TGGGGAATATTGCACAATGGGCGAAAGCCTGATGCAGCGACGCAGCGTGAGCGAAGAAGTATTTAGGTATGTAAAGCTCTATCAGCAGGGAAGATAATGACGGTACCTGACTAAGAAGCACCGGCTAAATACGTGCCAGCAGCCGCGGTACTACGTATGGTGCAAGCGTTATCCGGATTTACTGGGTGTAAAGTTAGCGCAGGCGGTGCGGCAAGTCTGATGTGCAAGCCCGGGGCTCAACCCATGTACTGCATTGTAAACTGTCGGACTAGAGTGTCGTAGGGGTAAGCGGAACTCCTAGTGTAGCGGTGAAATGCGTAGATATTAGGAGTAATACCAGTGGCGAAGGCGGCTTACTGGACGATAACTGACGCTGAGGCTCGACAGCGTGGGGAGCCAACAGGATTAGATACCCT
+
FF@FCFFGCAFAF<<EG9E8@CEGGGD,CFDG9,,6;@@BEFD7F7C@@@B,>:7CFEFE?<<A<EE,CA<FEFC,C<FGD,<EA<BF+>=FCFFFFF<<,86?@:F,,BBF,E8AC@DF8E7@@:=BA,@,==><DDGGG@@,+83FFC:,8,*,7,8B,?3,,?<*886;@61<80CA1@8@#:;F7+:C?*3(<9**5@DCF:*14,3,,FC;>,C?D><D:B>*DEB7CFGF@3@,>33,,9CB:=,9GFAC33<,+C=@+@9,FC,AE=+@8+>+:F@EB8+==:F9F?,FE?B,GGF@+@CEFEE5B:C:=E54C,5,FFCF<C6,E<,CGFC:@@B,EB,BCGFGF@E6,ECF,C6,GE<GGFB@6<8E<:F:DC<8,FFC+CF,7E,FC,C,FC,9EAFFCFC8,866
@QZJC 18
TGGGGAATTTTGGACAATGGGGGCAACCCTGATCCAGCCATGCCGCGTGCGGGAAGAAGGCCTTCGGGTTGTAAACCGCTTTTGTCAGGGACGAAAAGCTCCGGAGTAATATGCCGGAGTGCTGACGGTACCTGAAGAATAAGCATCGGCTAACTCCGTGCCAGCAGCCGCGGTAATACGGAGGATGCGAGCGTTATCCGGATTTATTGGGTTTAAAGGGAGCGCAGACGGGTCGTTAAGTCAGCTGTGAAAGTTTGGGGCTCAACCTTAAAATTGCAGTTGATACTGGCGTCCTTGAGTGCGGTTGAGGTGTGCGGAATTCGTGGTGTAGCGTTGAAATGCTTAGATATCACGAAGAACTCCGATTGCGAAGGCAGCACACTAAGCCGTAACTGACGTTCATGCTCGAAAGTGTGGGTATCAAACAGGATTAGATACCCT
+
<FFGGGGGGGGGGGGGGFGGGGGGGGGGGFFGGG<FG@@GCGGG@EGCFGGGGGGGGGGFEEFGGGD:FB@=FGFGGGGGGF?FGGGGGGGFFG>FGG8FGFGGEGGGGGFFFFCFGG7<@<@<9FG>FGGGCF>FDEF,DFCGGFGGDE5F,,2@CCFFGGGGGGGGFCCGG@FGCFGFCEFGG8FFD<5DFGGG:F9CEEDGCFDGFFFC<C@CCCGE8E9EGGG@GFGGF7CEEGFGDFFFD9GECDFFCFFCB@GFF@;?6AA8@F<GFFF?9<DC@,,AGECEGCD<B?,,C@>+:F@,=,<FFFC>:GGFDFACF?C4,CGGGGF:E,AGFDGGGCGGDGGFACF6FGFFDCCFCGFF:F@@EGEGGGCDGFCFFFFEEGGEFAFGGGFFGF<FFGGGGGGGGGGFF@GFGGGGFGFGGGGGGGGGGFDECCCCC
@QZJC 19
TGGGGAATATTGCACAATGGGGGAAACCCTGATGCAGCGACGCCGCGTGGAGGAAGAAGGTCTTCGGATTGTAAACTCCTGTTGTTGAGGAAGATAATGACGGTACTCAACAAGGAAGTGACGGATAACTACGTGCCAGCAGCCGCGGTAAAACGTAGGTCACAAGCGTTGTCCGGAATTACTGGGTGTAAAGGGAGCGCAGGCGGGCGATCAAGTTGGAAGTGAAATCCATGGGCTCAACCCATGAACTGCTTTCAAAACTGGTCGTCTTGAGTAGTGCAGAGGTAGGCGGAATTCCCGGTGTAGCGGTTGAATGCGTAGATATCGGGAGGAACACCGGTGGCGAAAGCGGCTCTCTGGTCTGTAACTGACGCTGAGGCTCGAAAGCGTTGGGAGCAAACAGGATTAGATACCCT
+
CEEFGEFFGGGGGGG9FFGGGGGGGGGFGGGGGGCFEFFGGGGFFGGFGGDCGGGGGGGFAAFFGGGGGCFFGGG<FGFGFGGG8F=EGGGGGGGGGGGGGGGGFFDDGFGGGGDBFFFGGFGE+BCFFAAGB,>F>FFCBG7B+3CFC7>CFGGGGG#48;CC=EGG;4FFFFFGGF3?CF,>C<C8A7CFGCG#;;6=*::DFCE1=#/BCCFF2,F;@FFFC:E6CCCFFFCFDC<@CFFCCCC>CB<<FFFFCAFFFFF>GEGGGF<<=7B::GFF@CA1CF7GF<ECE?+CF>+E,?EGGGGEFE9FEEEBFEAFCDFECGEGFGGGGGGCEFCEGGCEF<@7GFE@@C,EFCFDFE;,,CFFEEEGGDGF8@@GGEFFF7CEEC,EDGFGGGGGGGGGFFEGFGF@CCCC
@QZJC 20
TGGGGAATTTTGGACAATGTGGGCAACCCTGATCCAGCCATGCCGCGTTCGGGAAGAAGGACTTCGGGTTGTAAACCGCTTTTGTCAGGGACGAAAAGCTCCGGAGTAATATGCCGGAGTGCTAACGGTACCTGAAGAATAAGCATCGGCTAACTCCGTGCCAGCAGCCGAGGTAATACGGAGGATGCGAGCGTTATCCGGATTTATTGGGTTTAAAGGGAGCGCACACGGGTCTTTAAGTCAGCTGTGAAAGTTTGGGGCTCAACCTTAAAATTGCAGTTGATACTGGCGTCCTTGAGTGCGGTTGAGGGGTGCGGAATTCGTTGTGTAGCGGTTAAATTCTTATATATCACGAAGAACTCCGATTGCGAAGGCAGCACACTAAGCCGTAACTGACGTTCATGCTCGAAAGTGTGGGTATCAAACAGGATTAGATACCCT
+
9EFCGDFCGCGG7<CEFGC,C,BFEFCEFF8FEGFGDF@FF8F,++8C+,87CFGDF@FF,C<FF7,:E:FFEGGGFGG7F7FFACGF?DG+CF:E@FCEFGF>@+BB,,EFFFA@:+@:A,B,,,BC:FGGG,>>C9C,<,,3@F,3@ED*FF,@@@>CBFF,>>6,D7*<E@CG@FC:*=:FEC<FFGC1C>@GG8>:;EG8CCC<8,5#;=;8<A%28*2'8:#.9BCD?>,?GF><?7C8;FDFF@,,CCF@@3,,,B<@,<@,F@3,,:@8,9=:,,<>:+>:7:EFB,,EFDGGDFE=EF@+8+++88,C<+,494,,,GEF>E:@,C,,?,,B9FEF;,A@B,9,F9F<,GF@-6,@,@7,EGGGFFC,,,,,C,F:@7F;,FCFCFC6;,BFE9F@C:,FC<F@GF9GDGCCGFE@C;9DAGGFFCGGC@,BA
@QZJC 59379
TGGGGAATATTGCACAATGGGCGAAAGCCTGACGCAGCGACGCCGCGTGAGCGAAGAAGTATTTCGGTATGTAAAGCTCTATCAGCAGGGAAGATAATGACGGTACCTGACTAAGAAGCACCGGCTAAATACGTGCCAGCAGCCGCGGTAATACGTATGGTGCAAGCGTTATCCGGATTTACTGGGTGTAAAGGGAGCGCAGGCGGTGCGGCAAGTCTGATGTGAAAGCCCGGGGCTCAACCCCGGTACTGCATTGGAAACTGTCGTACTGGAGTGTCGGAGGGGTAAGCGGAATTCCTAGTGTAGCGGTGAAATGCGTAGATATTAGGAGGAACACCAGTGGCGAAGGCGGCTTACTGGACGATAACTGACGCTGAGGCTCGAAAGCGTGGGGAGCAAACAGGATTAGATACCCT
+
EFE?FCFFCFDC9<FDFDFGC<FDGGG8FFCFGGFDGGGGGGGGBEFCFGGFGGGE+BFFFAAFGDGFFFGGFFG<AF8FEF9AFGGFGD=FGGGGGGGGGGCFGC,EFCDFGGFGGGBFGGGEF+@F>FFFGGCFGGGGGD<F=CEG?GGFGGG4C,CFGC<CF?<F<FGGCFGD@C<F@<FGGG<FGCGAFAECCE;:??:*CGGGFFEFGGG>CD;;<9<D<CGGD32:D>>#:EFFCFEF<?FCCFGFAFF<GEDBFGGG=GFDD:#<8C@9,:7FFCGGGGGEGEFBE@DFFFEAFG@@EGFDFE,GGGGFCAE9DF,FCCFFFEGGF@FCFFGGGGGGFCEFCEFCGGGGGGCGFC9CGFEFF@CF8FGE@CGGGGGF@C7@EDGFGGGGGFCGGFFF@9DFF<F@<B@C
@QZJC 22
TGGGGAATCTTCGGCAATGGGGGGAACCCTGACCGAGCAACGCCGCGTGAGTGAAGAAGGTTTTCGGATCGTAAAGCTCTGTTGTTAAGGAAGAACGAGTGTGAGAATGGAAAGTTCATACTGTGACGGTACTTAACCAGAAAGGGACGGCTAACTACGTGCCAGCAGCCGCGGTAATACGTAGGTCCCGAGCGTTGTCCGGATTTATTGGGCGTAAAGCGAGCGCAGGCGGTTGGAAAAGTCTGAAGTGAAAGGCAGTGGCTCAACCATTGTAGGCTTTGGAAACTGTTTAACTTGAGTGCAGAAGGGGAGAGTGGAATTCCATGTTTAGCGGTGAAATGCGTAGATATATGGAGGAACACCGGTGGCGAAAGCGGCTCTCTGGTCTGTAACTGACGCTGAGGCTCGAAAGCGTGGGGAGCGAACAGGATTAGATACCCT
+
@FGEEC:EFGGGGFEGGGGGGGGGGG<<FDDGCFGC@FGGGGGGGGG+>FFFFGFGGCFFGGGGGGGGG><<DFGGG9FGFC;F:<EFCFGC:DGGGG*1CFFGGGFCFGGGFG,C3@CG?@EG?@FCE*<CEG9??FABFFGGGGF*<?C*CF6CF<EF8@AFGGGGGGE*?ECEE7C7;<FEE7<C8E>E,0FDF<3<87C8#+<FF?FC8::C<2<@:888=>EEG:EFGF=@F>CFG<>76,DFGGEC@AEC,FF<@::C>8)3C,=&B0@B8GGGGFFEC=A,@,C?<C,FGE,CFB=,F8C:GF?BDAFF<<9F8FCGGF?7DGDGGGGCFEGGCFGGF<GFE,AFC,<CE:FF>=@,,,:BB,CF@7GFFGGFFC@C8ECFFGCGEGFGF<GGFE@,FGGCFFCFCF<7GGGCGDGGFEFDFFCCE9DFC@8CB
@QZJC 60540
TGGGGAATATTGCACAATGGGCGAAAGCCTGATGCAGCGACGCCGCGTGAGCGAAGAAGTATTTCGGTATGTAAAGCTCTATCAGCAGGGAAGATAATGACGGTACCTGACTAAGAAGCACCGGCTAAATACGTGCCAGCAGCCGCGGTAATACGTATGGTGCAAGCGTTATCCGGATTTACTGGGTGTAAAGGGAGCGCAGGCGGTGCGGCAAGTCTGATGTGAAAGCCCGGGGCTCAACCCCGGTACTGCATTGGAAACTGTCGTACTAGAGTGTCGGAGGGGTAAGCGGAATTCCTAGTGTAGCGGTGAAAGGCGTAGATATTAGGAGGAACACCAGTGGCGAAGGCGGCTTACTGGACGATAACTGACGCTGAGGCTCGAAAGCGTGGGGAGCAAACAGGATTAGATACCCG
+
FGCFCFGCFGGGGGGGGG9E,6FGGGGGGGGGGGGGGGGDG@GEEGGGGGGGGGGGGGGFF9,BFGGCFCC<EFGFGCG9FFDGGGFDFEFFGFGGGFGGGDGEFFFADEGGGG<,?B@8AFF>CGGGGGFFFFC@FACF8,@DCEDG?GEFFGGFGC:FGGG:CF<F@7F7FEGGGGGGGGGGGG0FCCFFGFGCED:EEG:E:C8GGFEGGFC<FCF7CFFCCCCFGGEGGGGGEFGFFEEFEGF<>CFGGFGFGFFEF<@CCGGFF<=,,3/C:EECFGFGGGGF@CF<AGFGFAFAFF@7@C7CGFCGFE+EFGGGGGFECGFF?9EEB:@EDCFFB,C,FE:B@7?GGGGFFGGGGGF@GEDGGGGEF@CG@EE@C7GFCGGGGGGGGFFFEFC@GCGGEGFFGFGCC<@-
@QZJC 73274
TGAGGAATATTGGTCAATGGACGAGAGTCTGAACCAGCCAAGTAGCGTGAAGGATGAAGGTCCTACGGATTGTAAACTTCTTTTATAAGGGAATAAAACCTCCCACGTGTGGGAGCTTGTATGTACCTTATGAATAAGCATCGGCTAACTCCGTGCCAGCAGCCGCGGTAATACGGAGGATGCAAGCGTTATCCGGATTTATTGGGTTTAAAGGGAGCGCAGACGGGTCGTTAAGTCAGCTGTGAAAGTTTGGGGCTCAACCTTAAAATTGCAGTTGATACTGGCGTCCTTGAGTTCGGTTTAGGTGTGCGGAATTCGTGGTGTAGCGGTGAAATTCTTAGATATCACGAAGAACTCCGATTGCGAAGGCAGCACACTAAGCCGTAACTGACGTTCATGCTCGAAAGTGTGGGTATCAAACAGGATTAGATACCCT
+
FFAFGFEGCFCFECFFGGGGFF7FCFGEFDGGGGGGFFDF8ECEFFGEG:DFG8<AE,ECGFGGGGGGD@,:CFCEGGFDFGFG9EEFFFGFEFGGGFGEDCFCFGGGGGFD=B@CFGGE,EFAFFGGGGCFFBGFAFGGCF@7FGGGGGGF7FC(FFEFFGGGG>G<EGFCCA@88FGGFGGGGGGGGGC7FFGC:CFGCAGGFE@FFBFFGEE<CC8158EGEG>FEGFCC>@:FDGGGFCCGFGECCCFGF<<F@8CCG<CGFDGFCF,9=<8C2F<ECC<+,A,EB,A,@+++F:FA,EB,4@+B=<A7FEGGGFF8GGEC@:C,GFFFDC,GCFACEDFCC<FEEA,EGGEECC7EFGGGEF@E9C<GEFF?GDEGC@FC,CCB<GGGGFFFDGFFGGGGGGEGGGGGGGGGGGGGGGGFEC<GFGCCCCC
@QZJC 86712
TGGGGAATTTTGCGCAATGGGGGCAACCCTGACGCAGCAACGCCGCGTGCGGGACGAAGGCGTCCGCGTCGTAAACCGCTTTCAGCGGGGAACACCAATCGAGGGTACCCGCAGAAGAAGACCCGGCTAAATACGTGCCAGCAGCCGCGGTAATACGTATGGGACGAGCGTTATCCGGATTCATTGGGCGTAAAGCGCGCGTAGGCGGGGCGCTAAGCGGGACCTATAACCCGAGGGCTCAACCCCCGGCCGGGTCCCGAACTGGCGCTCTCGAGTGCGGTAGGGGAGAGCGGAATTCCCGGTGTAGCGGTGGAATGCGCAGATAGCGGGAAGAACACCGACGGCGAAGGCAGCTCTCTGGGCCGAAACTGACGCTGAGGCGCGAAAGCTGGGGGAGCGAACAGGATTAGATACCCT
+
FGGFGGGF@FGGGGGFGGG8FGFEEF<FGGGGGGCEGGGG8:@EEEEGGG7BCFECGGGGGGGGGGGGGGEEGGGGGGGGGGGGFFGGGFGGGG8F:CFGGFGGGFCGGFGGG:FFCFEF,C@CCFGGGGCCFFCFCEGGCCFFFFCEGCEGDGGGG@FF?CCFGC*/;C3GEECG5:88C+<E=GG8CGGCECE9>;E=C*:EEGC:#?*<?>E/<CGG<<//2#/8ACCC8CCEECCCF68F55:GGGGGC@CDFFE73*GGECCGGC7FFGF9EF=GGGGGGF<==@F9?,FF7FEEFGFF@E>FEE9,CFFCG@E<FGF=>+7CFDGECF=DGFC=:CDGGGFGGGGEGGGGGGGGGGEEF9GGGGDCGFGGFF:GGGGGGGGFF:CGGGGGGGGGGGGGFF9DCGGFB9CCC
@QZJC 77999
TGGGGAATATTGCACAATGGGCGAAAGCCTGATGCAGCGACGCCGCGTGAAGGATGAAGTATTTCGGTCTGTAAACTTCTCTCAGCAGGGAAGATAGTGACGGTACCTGCCTATGAAGCCCCGGCTAACTACGTTCCAGCAGCCGCGGCAATACGTCGGGGGCACACGTTATCCGGATTTACTGGGTGTAAAGGGAGCGGAGACGGACTGGCAAGTCTGATGTGAAAGGCGGGGGCTCAACCGATGGACTGCATTTGAAACTGTTAGTCTTGAGTGCCGGAGAGGGAAGCGGATCTCCTGGTGTAGCGGTGAAATGCGTAGATATTTGGAAGAACACCAGTGGCGAGGGCGGCTTACTGGACGGTAACTGACGCTGAGGCTCGAAAGCGTGGGGAGCAAACAGGATTAGATACCCT
+
EE8CCGCFGGF<FE,;6C<<EFGEGGG,@FFCFGC<<A:7FFGGDDGBCF,,:E@F=FA,,<CE,C7?,BFE?FFE,<FF,B5,,,5,4>@??FGF55,@,BCE?@,C:<<,,,,5<,BB3+>::FF<B9,DE,,:>@>>CF@C@7@F**1,8<7,,5**4*<7<**18<2F<9F7*>/;3*C@CF+?2,2=<*<(5??,C=*/,3,7,,<,9<?<,;<@@FD;CB::**@*CF@,3:F@8+,,<C>::,=,,=3,B388,FB,C33,CFFFFE@8++?CFFA::++?A,FB9,++CE4,FBGGGFCFC,9<FCC>FCC4AECC,9,?,C,FCF<C=C,FCE@7:6+:@+C,9ECEC,@@,:FA@@EF6-6BC,@687B;:,DEFC8+6-@6,,,FFEFCE66,,9@C=@,6CCC<
@QZJC 86988
TGGGGAGTATTGCACAATGGGCGAAAGCCTGATGCAGCGACGCCGCGTGAGCGAAGAAGTATTTCGGTATGTAAAGCTCTATCAGCAGGGAAGATAATGACGGTACCTGACTAAGAAGCACCGGCTAAATACGTGCCAGCAGCCGCGGTAATACGTATGGTGCAAGCGTTATCCGGATTTATTGGGCGTAAAGCGAGCGCAGGCGGTTAGATAAGTCTGAAGTTAAAGGCTTTGGCTTAACCATAGTACGCTTTGGAAACTGTTTAACTTGAGTGCAAGAGGGGAGAGTGGAATTCCATGTGTAGCGGTGAAATGCGTAGATATATGGAGGAGCACCAGTGGCGAAGGCGACGGTCTGAGCCGAAACTGACGCTCATTCCCGAAAGCGTGGGGAGCAAATAGGATTAGATACCCT
+
G8<AFEDCFGGGGGGGFGGFGGGGGGGEGGGGGAFEFFFEECEGFGGGGGGGGGGGFGGGGGGGGGG+,BFGGGGGGGGGAFD<F@FB<FEFFGGGGGGFA74CBFDFGGGGGFGGG<CBGFG7FF>EFCGGGF,3D<FFGCGGG7*:FFCFGGEFDFGGFGGGG?::84E=@FGGCFF,#848:FFGEEG2CFE=:>?<GC:CCCEE';#;CFE>1.:;79,1FCD?<;C#B@95FGF@77<@?FGFFEEAEGFFA<C,GDC::DFDGGGFE;04E4@,C?EDAF<FEFCGDF<?,EC<GEEECDGGGGFEGGGGFGFFGFAC9EC,<EFF<EC-E==ECC7GGEEB:7F>GGCEC,,F@,FEFFF>GGGFEA@GGCF7EGGEGGGDGGGGFFE9AGGFGGGF<FFCAFCCCCC
@QZJC 28
TGGGGAATATTGCACAATGGGGGAAACCCTGATGCAGCGACGCCGCGTGAAGGAAGAAGTATATCGGTATGTAAACTTCTATCAGCAGGGAAGATAGTGACGGTACCTGACTAAGAAGCCCCGGCTAACTACGTGCCAGCAGCCGCGGTAATACGTAGGGGGCAAGCGTTATCCGGATTTACTGGGTGTAAAGGGAGCGTAGACGGACTGGCAAGTCTGATGTGAAAGGCGGGGGCTCAACCCCTGGACTGCATTGGAAACTGTCGTACTAGAGTGTCGTAGGGGTAAGCGGAATTCCTAGTGTAGCGGTGAAATGCGTAGATATTAGGAGGAACACCAGTGGCGAAGGCGGCTTACTGGACGATAACTGACGCTGAGGCTCGAAAGCGTGGGGAGCAAACAGGATTAGATACCCT
+
FFDFGB@FFGGGFGGGGGGFGGGGGGF@FGGGFG<EAE@FGGGGGGGEECFGGGGGFFGA<F,CFGGEF+AFGGGD9FCGFG9EF?FGGGFGGGCEFEG<EFGGG7,5F8A9FFGAFEDFFG>7FFFDDF><FF8<FGFGGGFDFGFC:CC93,6@FBFGE<FDGC2F<CFFFFGGGE?<ACFFFGF,<:FEFFGCE:8:::/98GD>C8GGD9CC:<>;D;;9F>EC<GG3EEFC<@2CCDG=A==C<C0'FGGGGGGFEGGE>GGGFD>GGGCCCC=.GFFGGCBCDGGFGGFGGGF?GGEGGGGGFEEC:CGGGCFGGGGGFFGGFEFGDGGFGF8EGGGGGFF>GGGGGDGFGEEFGDFCGDEFDGFFADGFGGGGGGGGGF@GGGGFGGFECCGGGGGGFCFAC,GCCCC6
@QZJC 29
TGGGGAATATTGCACAATGGGCGAAAGCCTGATGCAGCGACGCCGCGTGAGCGAAGAAGTATTTCGGTATGTAAAGCTCTATCAGCAGGGAAGATAATGACGGTGCCTGACTAAGAAGCACCGGCTAAATACGTGCCAGCAGCCGCGGTAATACGTATGGTGCAAGCGTTATCCGGATTTACTGGGTGTAAAGGGAGCGCAGGCGGTGCGGCAAGTCTGATGTGAAAGCCCGGGGCTCAACCCCGGTACCGCATTGGAAACTGTCGTACTAGAGTGTCGGAGGGGTAAGCGGAATTCCTAGTGTAGCGGTGAAATGCGTAGATATTAGGAGGAACACCGGTGGCGAAGGCGGCTTACTGGACGATTACTGACGCTGAGGCTCGAAAGTGTGGGGAGCAAACAGGATTAGATACCCT
+
FGGGGFGGGGGGGGGGGGGGGGGGGGGGGFGGGGGGGGGGGGGGGGGGGFFCFFGGGGGFGGGGGGGFFGFFGGGGGFGGGGGGGGGGGGFGGGGGGFGGFGGGGGGGGGGGGGGGGGGGGG?GGGGG>GFGG?GFGGGGGGGGGGGGGGGGGGG<FFFGGGGGGGGGFCGGGGGGGGGGFGGGGGGGF@;)GFGGGCGDGEGEGGGGGCGGG8FGEFFFGGCECGGGFDFGGGGGGGCGGGDGFGGGGGFD?CCFFF4=FF:B::FEFFFCA9GGGECE>GGGGEGGDGGGFGEGGFE9GGGC8EGFFFFGDGGGGGGCFF9GF@CGFCGGGFF@GFGGGGGGGEFFCGGGGFFFGGGGFFFCGGGGGEEGGGGGGGGGGGGGGGFGGGGCEGGFEGGGGFEEACGFGGGCCCC@
@QZJC 30
TGAGGAATATTGGTCAATGGACGTAAGTCTGAACCAGCCAAGTCGCGTGAGGGAAGACTGCCCTATGGGTTGTAAACCTCTTTTATAAGGGAAGAATAAGTTCTACGTGTAGAATGATGCCTGTACCTTATGAATAAGCATCGGCTAACTCCGTGCCAGCAGCCGCGGTAATACGGAGGATGCGAGCGTTATCCGGATTTATTGGGTTTAAAGGGTGCGTAGGCGGTTTATTAAGTTAGTGGTTAAATATTTGAGCTAAACTCAATTGTGCCATTAATACTGGTAAACTGGAGTACAGACGAGGTAGGCGGAATAAGTTAAGTAGCGGTGAAATGCATAGATATAACTTAGAACTCCGATAGCGAAGGCAGCTTACCGGACTGTAACTGACGCTGATGCACGAGAGCGTGGGTAGCGAACAGGATTAGATACCCT
+
ECFF?EFFGGGGGGGFFGGGGGG;FFGGGGGFGGGGGGGGGGFGGGGGEGEGECGGFFGGFGGGGCEGCF?FGGFGGFFFGFAFEFFFGCCGGEGFDGGFGFGCAEGFGGFEGGFGGFCFGGGGGGGGGGGGGGGGGGGGFEFFDEGGGGGGGCFGGGCEFAFGGGG?ECFFGBFEECCFFE75EFFCEEE7F=G>D?<FCGGCCGFGGCDGFG:FC8E@BEEGGGEGGGGGGGGG@CECGGGGEEFFCF;FEC?<EFBGGGGFGGGFGFFFFGGGFFBFFGGGF9GEFF<,?FFEE8A:FDF=B7GEFB<E9C,99FF,F@+7GGGFF?<,,FDF?FFC,A,EFEECCE9FC:CGGG@CBFGACDGGFCEC7GF@@,,ACGFGGEGFFBEFCGFE8EFGGFFEF>GCFGGGFF@@FFFGGEFEC<DFFF@CCCA
@QZJC 31
TGGGGAATATTGCACAATGGGCGAAAGCCTGATGCAGCGACGCCGCGTGAGCGAAGAAGTATTTCGGTATGTAAAGCTCTATCAGCAGGGAAGATAATGACGGTACCTGACTAAGAAGCACAGGCTAAATACGTGCCAGCAGCCGCGGTAATACGTATGGTGCAAGCGCTATCCGGATTTATTGGGTGTAAAGGGAGCGCAGGCGGTGCGGCAAGTCTGATGTGAAAGCCCGGGGCTCAACCCCGGTACTGCATTGGAAACTGTCGTACTAGAGTGTCGGAGGGGTAAGCGGAATTCCTTGTGTAGCGGTGAAATGCGTAGATACTAGGAGGAACACCAGTGGCGAAGGCGGCTTACTGGACAGTAACTGACGTTGAGGCTCGAAAGCGTGGGGAGCAAACAGGATTAGATACCCT
+
CFF<FCEGGGGGGGGGGGDA@EGGGGGGGGGGGGGGGDCFGGGGGGGEFGGGGGGFFGGAC,CFGGGB<D<FGGGGGGGGGGGGGGGGEEEGGGGGGFGCFEEEG:FEFFGDGG?CFF8DF,BE7D=DFFGGGGDGGCFGGG7FGGGGGGGFCFE2,,8D@FFECGF<C7#C8?FEE3=:+C<F9F.GF:?F<3CCFCCEE<:9:EE7EEEEGFFFGGGEGD0<@CGCC6@@CGGGF3DFFC6DFFD9DGFFFF7FGF@GFGF?:GGGEF9DGGFC>6EG>E(EFF=FCEFFF8F==4:,GFC@+CGGGGGGCEEGGGGFFEGFFFCGCDGGF8FFCE?EEDGGGFGDGGGGEAGFFGFEFFCGGGGGGF@FD@EC?GGGGGGGFFECEGGF8CDGGEGGGGGGFFCEE8GCCCCB
@QZJC 55744
TGGGGAATATTGCACAATGGGGGAAACCCTGATGCAGCGACGCCGCGTGGAGGAAGAAGGTCTTCGGATTGTAAACTCCTGTTGTTGAGGAAGATAATGACGGTACTCAACAAGGAAGTGACGGCTAACTACGTGCCAGCAGCCGCGGTAAAACGTAGGTCACAAGCGTTGTCCGGAATTACTGGGGGTAAAGGGAGCGCTGGCAGTAAGACAAGTTGGAAGTGAAATCCATGGGCTCAACCCATGAACTGCTTTCAAAACTGTTTTGCTTGAGTAGTGCAGAGGTAGGCGGAATTCCCGGTGTAGCGGTGGAATGCGTAGATATCGGGAGGAACACCAGTGGCGAAGGCGGCCTACTGGGCATCAACTGACGCTGAGGCTCGAAAGTGTGGGTAGCAAACAGGATTAGATACCCT
+
FF<C:6,CFFF9EGGGGGGC,8@@@FGEFF@EF,E,,C@7BECEC77>>C:FGEG8=,CF<FEDFCCBEFCEEFGGDGFFGFGF,<EFCFG?FDFFGGFGGEGFGE,7BF8D,FC=<,>FGF7CF:>FGGEFEFCFGGFFDFG,+5*@CCC9@7B7,>*?A3>;A>FGGG*<FF7:5:<,BFCFFG*CFFFGFCFDEG6C#05<C6#223;FFFGFGFDFCGGFGFF::@@1,>:8;C?68>CCCDF8:@FC9,>;@9DGFD<<:FC#C<CFFGFF;C47,5=:GF:EFBFDFFC@+@+GGGGGGGEGFE,,=BC@,C,FECDFB>:8GFEFFEE-AC67C7FDGGGFGGFCFC<6,FF8FAF,FFFB@EFB?BDFE@C,,FGFGFEGGFFE<EEC;,GGGGFGGGGFC8GCCCCC
@QZJC 81529
TGGGGAATATTGCACAATGGGCGAAAGCCTGATGCAGCGACGCCGCGTGAGCGAAGAAGTATTTCGGTATGTAAAGCTCTATCAGCAGGGAAGATAATGACGGTACCTGACTAAGAAGCACCGGCTAAATAAGTGCCAGCAGCCGCGGTAATACGTATGGGGCAAGCGTTATCCGGATTTAATGGGTGTAAAGGGAGCGCAGGCGGTGCGGCAAGTCTAATGTGAAAGCCCGGGGCTCAACCCCGGTACTGCATTGGAAAATGTCGTACTAGAGTGTCGGAGGGGTAATCGGAATTCCTAGTGTAGCGGTGAAATGCGTAGATATTAGGAGGAACACCAGTGTAGAAGGCGGCTTACTGGACGATAACTGACGCTGAGGCTCGAAAGCGTGGGGAGCAAACAGGATTAGATACCCT
+
FFDECCCGC9<CFGGEF<CC<8CEFEBAEEECFFGGGGG7FE@FEE@::FGGGGDC:FFGGGC@FGC:?BEFAFGCFFGGGGGGGGGGGC+BFFGGF9?E9C+BBFAF9DGGGDFFG?,BAFFBCCFGGGG,FFG<CG7FCF,D&FGF<CC3@FCCC>BE1C:C8:<E2<CA<FFEG7F<##:GGGFF7?<)EC<*:CCFGGDEGC?8<@,:EEGF;4#3BF<EF<EE#8C>>DGGGFFC@8CCGGFFEGGGGF<CAFF<+=CGGGEEAECD=FCEGC==CEGCFF@B+F<9FA9GGGGGGGGFECFA9FFAFGCFFEAE@A9GFGF@FCCABEDFFAE<EC,,E:FCFFGFCFFCEFCCEGFECC<7DGEFCFEFDF@C8ECD8B@7GGGDFGGGFEC@CEFAFGGGGGF@@CCC
@QZJC 34
TGGGGAATATTGCACAATGGGGGAAACCCTGATGCAGCGACGCCGAGTGAGCGATGAAGTATTTCGGTATGTAAAGCTCTATCAGCAGGGAAGAAAATGACGGTACCTGACTAAGAAGCACCGGCTAAATACGTGCCAGCAGCCGCGGTAATACGTATGGTGCAAGCGTTATCCGGATTTACTGGGTGTAAAGGGAGCGTAGACGGAGTGGCAAGTCTGATGTGAAAACCCGGGGCTCAACCCCGGGACTGCATTGGAAACTGTCAATCTAGAGTACCGGAGAGGTAAGCGGAATTCCTAGTGTAGCGGTGAAATGCGTAGATATTAGGAGGAACACCAGTGGCGAAGGCGGCTTACTGGACGGTAACTGACGTTGAGGCTCGAAAGCGTGGGGAGCAAACAGGATTAGATACCCT
+
<<EF@@FEGGDFFFGGGGGFFGEGGFCCFAEGFGGGDFCCFCEFD+@CDGGGGGGGFGC6F<9E?EF=F7FCFCGFGGFGGGCFFGGGGGFGGFEEFFGGGGGFF:F@FGCFF@FGGG8FF8FG>FCFGGGGGFG7DFFEGFGGEGEGFG8CG;@?D;FCCFEGFGDG7>F:FGGGGD@79FDFGGFG:CC>F>GC:798<:8FGFED?5FFEFFCECF@@;DFGGC?CE@CEGGGFC@FC8CGFGCGFGF@<C7EE=@F=A9GEDGFA?CE8EFFCDG,ECFGGFB4+FA9FAGGGFFDGGGECFCFGEEGCCE@FCFFGGGGGFEC,<AGGGGGGFFCCCFFF7CF7EGFEF@@FC@CDGGFFFC@EFF;AFGGGCGF@7DFC@DEF<,C@F<EECFCCFFGGGEDGFFA,@A6
@QZJC 61255
TGGGGAATATTGCACAATGGGCGAAAGCCTGATGCAGCGACGCCGCGTGAGCGAAGAAGTATTTCGGTATGTAAAGCTCTATCAGCAGGGTAGATAATGACGGTACCTGACTAAGAAGCACCGGCTAAATACGTGTCAGCAGCCGCGGTAATACGTAGGTGGCGAGCGTTATCCGGAATCATTGGGCGTAAAGAGGGAGCAGGCGGCCGCAAGGGTCGGGGGTGAAAGACCGAAGCTAAACTTCGGTAAGCGATGGAAAACGGGCGGCTAGAGTGCGGAAGAGGATCGTGGAATTCCATGTGTAGCGGTGAAGTGCGTAGATATATGGAGGAACACCAGTGGCGAAGGCGGCCTTCTGGGCACCAACTGACGCTAAGGCTCGAAAGTGTGGGTAGCAAACAGGATTAGATACCCT
+
FGGG7BBFCCFD<EFFFCC8FFGEFGGGGGGGG<FGEF@C@:FGGGGGG,C,>C7=FFGFC<FFGGG+==EFGGGGDFFFDF,,,B<FCG<FE9FFGCFEDFCCDFF9FFG,<<5BB,BB8C+C+3CD=BFF+3@<>F97C<<FGG:FFBE;FGDF,>C>78,=*41*41<FFG7F878?9FCGGCGG*CC<FC;C8*;8C**/2*:?EE*?C*106/*#9;C;FC9<6C+88,$:<FF:FF9:7,2CBC?#;88;+2@#:@+)@/<EB:?FF9CDF>9DGFF=+EEGFGEE9FB,=?EGFCF>GFCCCGEECFDGGFFGCGGFFFFCC,ACFEFFE<GGGGFFGDEC@,DA@,,GEEC6,C,@EGECECFFCC,F+EGCFFE;;6-F9GFC,AF,GGEFAGGGFFGFFEBA,<A
@QZJC 52535
TGAGGAATATTGGTCAATGGACGAGAGTCTGAACCAGCCAAGTAGCGTGAAGGATGACTGCCCTATGGGTTGTAAACTTCTTTTATATGGGAATAAAGTATTCGACGTGTGGGATTTTGTATGTACCATATGAATAAGGATCGGCTAACTCCGTGCAAGCAGCCGCGGTAATACGGAGGATCCGAGCGTTATCCGGATTTATTGGGGTTAAAGGGAGCGTAGGTGGATTGTTAAGTCAGTTGTGAAAGTTTGCGGCTCAACCGTAAAATTGCAGTGGAAACTGGCAGTCTTGAGTACAGTAGAGGTGGGAGGAATTCGTGGTGTAGCGGTGAAATGCTTAGATAGCACGAAGAACTCCGATTGCGAAGGCAGCTCACTAGACTGCAACTGACACTGATGCTCGAAAGTGTGGGTATCAAACAGGATTAGATACCCT
+
CC<<8CFFFGG99EFGCEFGGGDC7ECEFFGFFDDEF@DFD@CEDAFGGGFGGGFGF<<F8,CFFFFGC@,=:EEGDCEFA?CFCDGFFGF=ACAFGFGGEGF,<BFEFGD7C,B,BBE,BEF<FGF<?<ADFE,9,:C<<<FF:=CA,3953>@4#8EDDCEFC=CFECEE87@68FDC<FEFCE>CC;:FEF<C?FF9?CCEFC#<=2>FFFGFEGF7CF:95@,1;3>CCGFC7#3<AADEBG,@<C++8:?/CC@9@CE*E7CF,?99DF809<A<:E9E,,<9<A5EC@?<EAF9EF==B,+?,,CFFECC4,,,ED@=8C?69GFCCCFC,FA=<,FD@,6<,F9FFC@77F,,EGDEB<F<C,,,C,<9F@E,9GGGGFGGFFCC<FCFF:CC8GGGGGF;FDE8ECEC,9GGFGGGFDAFGGCCCCCC
@QZJC 37
TGGGGAATATTGCACAATGGGGGAAACCCTGATGCAGCGACGCCGCGTGAGCGATGAAGTATTTCGGAATGTAAAACTCTATCAGCAGGGAAGAAAATGAAGGTACCTGACTAAGAAGCACCGGCTAAATACGTACCAGCAGCCGCGGTAATACGTCTGGTGCAAGCGTTATCCGGATTTACTGGGTGTAAAGGGAGCGTAGACGGAGTGGCAAGTCTGATGTGAAAACCCTGGGCTCAACCCCGGGACTGCATTGGAAACCGTCAATCTAGAGTACCGGAGAGGTAAGCGGAATTCCTAGTGTAGCGGTGAAATGCGTAGATATAAGGAGGAACACCAGTGGCGAAGGCGGCTTACTGGACTGTAACTGACGTTGAGGCTCGAAAGCGTGGGGAGCAAACAGGATTAGATACCCT
+
G,CEC@FG9FGFGGGGGGFF,8CFCE<<CFFCFGEGGG+CFGGGGDGGGGD,@@EEGGG9CFGGGGG,+4AEFFG,CFEFCFFFD,CE+@FGDGGCGFF?,5B4,,,C<FGF?58E9<,<F<+FE7F=DEGGFC,BCFBFGC<D:75A:56#<=@71$>C5<F@C::88:7FAAF46C:<0CFGGG<FFFFF<<C2CF;:BC/9:C#>@0EFC,CCDGGDEFAEEGD)AD1*:GF<FFGGB@9+8@,E<GGGGGFGGGGF@+F8,E7,FA,FCC@6++E,FGFGF+7EF8FEEF<CFC,,GGCGGDFGGFE,FFB>=,FGGGFAC,EGF@,DGGGFGGGGGGDGCGDGDGF9CFC<,9FFCC,GGGF:FDGF8CGGGGGGGGFFGGC@7GGGFCGFE9GGGGGFGGGGFCCCCCCC
@QZJC 56484
TGGGGAATATTGCACAATGGGGGCAACCCTTATGCAGCGACGCCGCGTGGAGGAAGAAGGTCTTCGGATTGTAACCTCCTGTTGTTGAGGAAGATAATGACGGTACTCAACAAGGAAGTGACGGCTAACTACGTGACAGCAGCCGCGGTAACACGTAGGCCACAAGCGTCGTCCGGAATTACTGGGTGTAAAGGGAGCGCAGGCGGGAGAACAAGTGGGAAGTGAAATGCATGGGAGCAAAAGATGAAATGCGTTTAAAACTGGTGTGCTTGAGTAGTGAAGAGGTAGGCGGAATTCCCGGTGTAGCGGGGGAATGCGTAGATATCGGGAGGAACACCAGTAGCGAAGGCGGCCTACTGGTCACCAACTGACGCTGAGGCTCGAAAGTGTGGGTAGCAAACAGGATTAGAGACCCT
+
@FCEB@,C-CCFGCEC@E<F8@B+F<DFFEE8@6CEEGCC@@@F7FEC7=BGC,,FF<FDGGCFFGC@FBFGG9,??BEF8??A:,B<FF<FEBEGGF,<<C+8+3F5A,FFGG,DFGFFF9>FGGGG?C<>+@F3@FF,3,@F*C*5C*>3F7*<<,8<<GF8,:,81=<<CCE?9,<<;:FFG72:7;<9=/').CDC;CDEE;FEGF<@E;:F:-?#;C9CFFC?#<,,@,8,,,@3,,,C<@:+3+EC<;B,,333GDC,<=>,,,C,CFA9FFC,EFFFF:>GEAFEB47F=8@DGGGF@C7CC,E<CGEGDDDGGGC7EEFF@,FC:FCEFCDGEFBCFDEFFFFC,<E,;CC;,,,,,C<F7CF@8FCFFFB<C,ECFGGFC9GFEGEFEAEC,CFF<F,FEE8B,CCC
@QZJC 68608
TGGAGCATATTGCACAATGGGGGAAACCCTGATGCAGCGACGCCGCGTGAAGGAAGTAGTATCTCGGTATGTAAACTTCTATCAGCAGGGAAGATAGTGACGGTACCTGACTAAGAAGCCCCGGCTAACTACGTGCCAGCAGCCGCGGTAATACGTAGGGGGCAAGCGTTATTCGGCTTTACTGGGTGTAAAGGGAGCGTAGACGGACTGGCAAGTCTGATGTGAAAGGCGGGGGCTCAACCCCTGGACTGCATTGGAAACTGTTATACTTGAGTGCCGGAGAGGTAAGCGGAATTCCTAGTGTAGCGGTGAAATGCGTAGATATTAGGAGGAACACCAGTGGCGAAGGCGGCTTACTGGACGGTAACTGACGTTGAGGCTCGAAAGCGTGGGGAGCAACCAGGATTAGATACCCT
+
@<C,C;CFGGGGGGGGGFG,C,:FEGGGG<FDFGE<FGCEGGGDEGGDCCFGDF8<,CFEGGGFGDFFGDFGECFGAFGGFFFGF8EEFEC8?F?FFFGGGGEF7FCDFCGGGGGGGFG,AFCFGDGGGGGGD><7FCFDFCFGGGCC>D@DC%;?FEE<CFCB71<=#7;C?2/8#<83BF=FFGFG'FFCGGGD:,:DG%CEF<5@F?@5C<F>G6B7FA@83@*EEE8@<CCF@3<@FC@@CB,:8F8EEGFA@DE,E?,?C9,,F8A8F7GGGFF=99DFFF7F7E?B,,F@C<E9EFF@+GCCFAF,F?4C=GGFDAF<CCGGFEGGCC,AGGGCB@@GGDGGCCCEFFGGGDGF@BEC<EE7FFDGGGGGFGDED,E@C7F@CEFFCGFC;C-@EFEGFCGFFCFB8CB-
@QZJC 40
TGGGGAATATTGCGCAATGGGGGCAACCCTGACGCAGCCATGCCGCGTGAATGAAGAAGGCCTTCGGGTTGTAAAGTTCTTTCGGTAGCGAGGAAGGCATTTAATTTAATAGACTGAGTGATTGACGTTAACTACAGAAGAAGCACAGGATAACTACGTGCCAGCAGCCGCGGTAATCCGGAGGGGGCGAGAGTTAATCGGAATAACTGGGCGTAAAGGGCACGAAGGCGGTGCCTTAAGTGAGGTGTGAAAGCCCCGGGCTTAACCTGGGAATTGCATTTCAAACTGGGTCGCTAGAGTACAGGAGGGGGGAGTAGAATTCCTCGTGTAGCGGTGAAATGCGTAGATATGAGGAGGAATACCGGTGGCGAAGGCAGCCCCCTGGGAATGTACTGACGCTCATGTGCGAAAGCGTGGGGAGCAAACAGGATTAGATACCCT
+
A8FFCEGGEFGGGEGGGEGGECGBGG<FGGGGC:FGGG9F,EFGGGGDGG7?CECFGGFC<EF?FGGGG7FF,FFGCECEAFGFG+BB:CF+:F=<+:E,,5:,<5:,,<FGFC,7B8:?,,,C,888>3BD9838<F<,D<<><F,@,3,::B,,@C,>F*@C*>FFEDECCFE<?,38=*=FC)C8F<E%CA04777=4/1A.CFGD8C8<:EFECFG*&831=<7::F?2#(:E?:<3%:BEF@E9FFEC@FC<7CF9GF>:D6;@87,,<=9>,>,>,=9GF7CF@3:B><,DDE9,8,++EFFB<:,,FF@DGGFC@6+=FF7DGGGGGGFGCDGGGGGGFE,AC,8GGGGGGE:FF@,,,GGGGFC,EC+F@6,,,FF<6,,6,,E7GGGGFFF<C+@87GGGGGGGGGGGGGGGGGGGGGGGGGGGGGGCCCCC
@QZJC 41
TGAGGAATATTGGTCAATGGACGAGAGTCTGAACCAGCCAAGTAGCGTGAAGGATGAAGGTCCTACGGGATGTAAACTTCTTTTATAAGGGAATAAAACCTCCCACGTGTGGGAGCTTGTATGTACCCTATGAATAAGCATCGGCTAACTCCGTGCCAGCAGCCGCGGTAATACGGAGGATGCGAGCGTTATCCGGATTTATTGGGTTTAAAGGGAGCGCAGACGGGTCGTTAAGTCAGCTGTGAAAGTTTGGGGCTCAACCTTAAAATTGCAGTTGATACTGGCGTCCTTGAGTTCGTTTGAGGTGTGCGGAATCCGTGGTGTAGCGGTGAAATGCTTAGATATCACGAAGAACTCCGATTGCGAAGGCAGCACACTAAGCCGTAACTGACGTTCATGTTCGAAAGTGTGGGTATCAAACAGGATTAGATACCCT
+
FGCFFFFCFGGGGFEFGGCGFFGGGGGEFFGGGGGGGGGG8F<FGGGGGGGGGGGGGGGEC<EGGGGGGD@:FGFEEGCCDAEGGCGGGGGGGGGGGFFFFFFFGGFFFFGEGGGG,,4BEAFG9@FFFEGFFEFGGGGGAFGGGFGF8?F8FF>F=?FFFCFGGGGDEEGGGG>GGGGEGGGGGGGGGDGEF;CEC7<FFGGCGGGFFGGCFFDCD?EC8CCFF>22>:?AEFF;<>DCE>(CF9FD:<<7GFE<D8BGG=EE=@9D8.>GFFF#EEFCCC@FFEF<FEADD@++==,<EE8DFFDDGGGGF7GEF<=<FFGF@C=FGGF<9AFEECE,<<<A,EFCAE6,FGGDGGDFDEFCFFCF<GDFFC,9GGC@EBB,FCFCGGFGF@,GGGGGGFFFGGFDGEGGGGGGFFGFGGGGFGFCGGGCCCCC
@QZJC 42
TGGGGAATATTGCACAATGGGCGCAAGCCTGATGCAGCGACGCCGCGTGCGGGATGACGGCCTTCGGGTTGTAAACCGCTTTTGATCGGGAGCAAGCCTTCGGGTGAGTGTACCTTTCGAATAAGCACCGGCTAACTACGTGCCAGCAGCCGCGGTAATACGTAGGGTGCAAGCGTTATCCGGAATTATTGGGCGTAAAGGGCTCGTAGGCGGTTCGTCGCGTCCGGTGTGAAAGTCCATCGCTTAACGGTGGATCTGCGCCGGGTACGGGCGGGCTTGAGTGCGGTAGGGGAGACTGGAATTCCCGGTGTAACGGTGGAATGTGTAGATATCGGGAAGAACATCAATGGCGAAGGCAGGTCTCTGGGCCGTTACTGACGCTGAGGAGCGAAAGCGTGGGGAGCGAACAGGATTAGATACCCT
+
EGGGGDGGGGGGGGGGGGGGGGGGGGGGGGGGGGGGGGGGGGGGGGGGGGGGGGGGGGGGGGGGGGGGGCGGGGGGGEGDFDCGGFGFECC@EGFGGGGFGGGGGGFF@FGGGGGGGGGGG@FFFGFGFDEGGGGGGGGGGGGGGGGGGGGGG?GBCBAFFGAFGGFFDCGGGGGC8C;CGGGGGGGGCFGGGGGGGGGGGGGGGGGGGGGGGGGGGGGGGGGGGGCGCCGGGGC<DGEGGGGGGGGGGG@FGG<CFFFGGEF8DDFFEGGEEDGGF-GGC1EEGGDGCFF<,CEAGGGGF>GFC7GGGGGGGGGGGFCFGGGGGGGGGGEGGGGDFFFECGGFFF7GEF<FFGGGGGGGGGGGGGGGGGGGGGGGGGGGGGGGGGFGGGGDGGGGGGGGGGGGFFGGGGGEGGGGGGCCCCC
@QZJC 43
TGGGGAATATTGCACAATGGGGGAAACCCTGATGCAGCGACGCCGCGTGAAGGAAGAAGTATCTCGGTACGTAAACTTCTATCAGCAGGGAAGATAATGACGGTACCTGACTAAGAAGCCCCGGCTAACTACGTACCAGCAGCCGCGGTAATACGTAGGGGGCAAGCGTTATCCGGATTTACTGGGTGTAAAGGGAGCGTAGGCGGCGGAGCAAGTCAGAAGTGAAAGCCCGGGGCTCAACCCCGGGACGGCTTTTGAAACTGCCCTGCTTGATTTCAGGAGAGGTAAGCGGAATTCCTAGTGTAGCGGTGAAATGCGTAGATATTAGGAGGAACACCAGTGGCGAAGGCGGCTTACTGGACGGTAACTGACGTTGAGGCTCGAAAGCGTGGGGAGCAAACAGGATTAGATACCCT
+
GGEFGGGGGFGGGGGGGGGGGGGGGGGGGGF8EFGGGGGGGGGGGGEFCCFGFGGFFGGFFFGFFGG@EFDGGGGGGGGGFFFGGGGGFFDFEFGGGGGGGGGGFGGGFGGFGGGGG8FFGGGGGDEGGG>FGFGGGGFCGGFFGG7C>CCF9FF:?FEEGGGGEC<FFGFEGGGGGGG=9<FGFCCEFFDEGFGFGGGEGGGFGGGF@EDGGGFCECFG9CFGGG>(CAGGGGGGGGGGGGGFCCGGGCFCEFGGFGFCF=GFFGFGFFF<F>EFF9FFFFDGGGEFB8GEEFFBFFE<EDGE@7GGGFC,CEE>FFEGGGFAECGE9E<FEFAC?GGGEGEF<FFF:+FGFEF<C@C8<GGFGFFFFDCGGGFGGGGGGGGGGGGGGGGGFGGGGGGGGFCE9EEFE8FA@CCA
@QZJC 44
TGGGGAATATTGCACAATGGGGGAAACCCTGATGCAGCGACGCCGCGTGAGCGAAGAAGTATTTCGGTATGTAAAGCTCTATCAGCAGGGAAGATAGTGACGGTACCTGACTAAGAAGCCCCGGCTAACTACGTGCCAGCAGCCGCGGTAATACGTATGGTGCAAGCGTTATCCGGATTTACTGGGTGTAAAGGGAGCGCAGGCGGTACGGCAAGTCTGATGTGAAATCCCGGGGCTCAACCCCGGTACTGCATTGGAAACTGTCGGACTAGAGTGTCGGAGGGGTAAGTGGAATTCCTAGTGTAGCGGTGAAATGCGTAGATATTAGGAGGAACACCAGTGGCGAAGGCGGCTTACTGGACGATAACTGACGCTGAGGCTCGAAAGCGTGGGGAGCAAACAGGATTAGATACCCT
+
<FFCEDEGGFCFGGGGGGGG8FEGGGGGGGFGGGGGGGCFGGBFGGGFGECCFFGGGGG9FAFFFCGFFGGGGGGGGFGGGGFDFFGGFGGGGGGGGFGGGGFBF@FGGGGGGGGGGGGFECCFG@FGG9FGGGGG4@FFGFFFGGEFGGG2F9DFFF<GC>GGGGGGFGE>GGGG?GC@FGFF7F<?FCFCGDGEFEGGGG8EE<CEEGGCCFGGGC>FF>C/F?FCCFFEFEGGGDF:CCGGEGFFG;B@F<FFF9@GGECGGEFFFFFFGGGGGGGGFGFDGGFDGGEFGFGGFC,FF9FC+7FFFF<9?7EDGGGGGFF9FGDGEE<9DFGGGEFGCGGGGDGFFFEGFGGFGGGGGGFEGGGGGGGGGGGGGGGGGGGGGGGEEGF@GFGGGGGGGGGGGGFGGGGCC@C@
@QZJC 63137
TGAGGAATATTGGTCAATGGACGAGAGTCTGAACCAGCAAAGTAGCGTGAAGGATGAAGGTCCTACGGGTTGTAAACTTCTTTTATAAGGGAATAAAACCTCCCAAGTGTGGTAGCTTGTATGTACCTTATGAATAAGCATCGGATAACTACGTGCCAGCAGCCGCGGTAATACGGAGGATGCGAGCGTTATCCGGATTTATTGGGTTTCAAGGGAGCGCAGACGGGTCGTTAAGTCAGCTGTGAAAGTTTGGGGCTCAACCTTAAAATTGCAGTTGATACTGGCGTCCTTGAGTGCGGTTGAGGTGTGCGGAATTCGTGGTGTAGCGGTGAAATGCTTAGATATCACGAAGAACTCCGTTTGCGAAGGCAGCACACTAAGCCGTAACTGACGTTCATGCTCGAAAGTGTGGGTATCAAACAGGATTAGATACCCT
+
<EDGGEFFC9FEG<FCFC<FAEFEDGGG<CCDE@FGG8CEFGEFF9BC@7@E<@FFGFG@F,C<FF@B@@BBCGFFCAAFCFF9FAFFFAFGG@EEGGEED,,8B,A?EC<F<AFFC,AEFEEFG,,5,:,CCC9FGCFG9?FC+BFE,A;<=3,>FFGFEGD,C8:F:CEED,FGEFGEFC@=:C7FFF?7=9FCCFC@@FFF,FFED#9FF:CCEEECEEEFGG>CGGGGGGGGGGGFCF>9>FFGGGFFEGCC1/GGGGGFFGGGDFF>:DB,AECA-F@FF@B?CFCGGGEGF@GFCF<7GGF>7GGFEGFC=,A,@F:F7EF?CC<,FFFFFGFADE?@CC6<9GEGGGEFFC9+FEEF<EC;9F<,FC,E9E:FDGGGGFFECGFFFGCGCGEGGEE9FGGFFGFC,E9DC,CGGGGGFCCCFCCCCBCC
@QZJC 46
TGAGGAATATTGGTCAAAGGACGAGAGTCTGAACCAGCCAAGTAGCGTGAAGGATGAAGGTGCTACGGATTGTAAACTTCTTTTATAAGGGAATAAAACCTCCCACGTGTGGGAGCTTGTATGTACCTTATGAATAAGCATCGGCTAACTCCGTGCCAGCTGCCGCGGTAATACGGAGGATGCAAGCGTTATCCGGATTTATTGGGTTTAACGGGAGCGCAGACGGGTCGTTAAGTCCGCTGTGAAAGTGTGGGACTCCACCTTAAAATTGCAGTTGTTACTGGCGTCCTTGAGTGCGGTTGAGTTGTGCGGCCTTCGTGGTGTATCGGTGAAATGCTTAGATATCTCGAAGTACTCCGATTGCGAACGCAGCACACTAAGCCGTAACTGACGTTCATGCTCGAAAGTCTGGGTATCAAACAGGATTAGATACCCT
+
CECEF,,FCFGF9FF<F,C66<FEFDCG9EEFF8<C@EDF<E,<,C@F@6FGC@,ECCF@<,,CFC:7F,==EF?CFGG9,CCGC9FE<A,CBFF?AE54<C,BBB:DFGGD+,BCFE8EGFFCFA5,<,,,E9EFGGGFA<@@FDCFGGF,+@+@+CB<,@,,:C:FFC@F,=C7@<FCFGFGG:@15>7>@F:C:**,7B92326=:,<+*4=1?8;C112<14*#*CB6AFF;**D>,@5,,,4*8,FC@8,@F88,,98@@9E<D9D@,@F=>,<:+33++8@?F<A,GECEEE8EEF,B,DGGEGFB++>@+@D8=<DFB+@5,9,,C,F=@9:4,EC,C9,8,,<9,BCGGGGFE@ECF88+,C,<9EC<6C+:FCGGF6<@BDFFCAEACCCE<6;6,,8C-F@@@C,F;,6,C,FC6C6<C;,6A,<8
@QZJC 69191
TAGGGAATCTTCGGCAATGGGGGGAACCCTGACCGAGCAACGCCGCGTGAGTGAAGAAGGTTTTCGGATCGTAAAGCTCTGTTGTTAAGGAAGAACGAGTGTGAGAATGGAAAGTTCATACTTTGACGGTACTTAACCAGAAAGAGACGGCTAACTACGTGCCAGCAGCCGCGGGAATACGTAGGTCCCGAACGTTGTCCGGATTTATTGGGCGTAAAGCGAGGGCAGGCGGTTTGATAAGTCTGAAGTTAAAGGCTGTGGCTCAACCATAGTTCGCTTTGGAAACTGTCAAACTTGAGTGCAGAAGGGGAGAGTGGAATTCCATGTGTAGCGTTGAAATGCGTAGATAGATGGAGGAACACCGGTGGCGAAAGAGGCTCTCTGGTCTGTAACTGACGCGGAGGCTCGAAAGCGTGGGGAGCGAACAGGATTAGATACCCT
+
,EEEFGCFGGGGFDFF:,C@CFD+@4+BFGG8FC>F:B8BFF7CGFCGCGGGGGCA,CEFEGGFAFGD<>FFFFCC@:@FGFG:>FGFG9<FFGGCE@>1D,DF9FF9<,,,<:?CFA,@C9;@FCGEGEEFGGC:F@,*=FFG+<CC<78F>8EE20/,*2;9,*2:@FEEEG*:C*3<@CCEEFF?C***2**2;CFGG7C<GCCFFCFC;CE=/8A+9@;#:C6://C5D@E8,%:2C:99D<1:A9GB:DC8@1F@,:E47<::3/<C@8<4;+3FB8CFGA9,,7,,,,<=E@,F,<EA,8BEA<8<<<GFB9?9ECGFFFFGFC7FB,FC<-,,C7FCGGFEC,C4,969DCF@+@G@FCB,,<C9:,,,CB,,,,C6C9CEFEEC,C:@BB6;,,@C@DB,E@C:@B8F<@;,F7FGFGFC9CF<<CFE@CCCA
@QZJC 48
TGGGGAATATTGCACAATGGGGGAAACCCTGATGCAGCGACGCCGCGTGGAGGAAGAAGGTCTTCGGATTGTAAACTCCTGTTGTTGAGGAAGATAATGACGGTACTCAACAAGGAAGTGACGGCTAACTACGTGCCAGCAGCCGCGGTAAAACGTAGGTCACAAGCGTTGTCCGGAATTACTGGGTGTAAAGGGAGCGCAGGCGGGAAGACAAGTTGGAAGTGAAATCCATGGGCTCAACCCATGAACTGCTTTCAAAACTGTTTTTCTTGAGTAGTGCCGAGGTAGGCGGAATTCCCGGTGTAGCGGTGGAATGCGTAGATATCGGGAGGAACACCAGTGGCGAAGGCGGCCTACTGGGCACCAACTGACGCTGAGGCTCGAAAGTGTGGGTAGCAAACAGGATTAGATACCCT
+
GGGGGCCFFFGGGGGFGGGGGGGGGGGGGGGGGGGGGGG>FGGGGGGGGGGGEGGGFGGGGGGGFGGGG=FGGGGGCGGGFFGGGGGFGFFGGGF,9FGGGGEFGGGGGGG@FGGGGGFEFC7C+@FGGF<FEGGCFGGFF7DBFC>F:C?FFEE%7>FF>GGGFEGGBCDGGGE@E=GC?F>GGG>C<FFEFGE=FF;/:CDCEG9D,;0AE9:FD<@6ECGF<CGFGFDAGGGFD+@@F6DDCDCGCCFGFGGFFFFFECEFGGGF?GGEGFFCEBF=%B9FFCEGGFCA<F=CGGFCGGGGGGGGFFGFFGGDGGGGGEEGGGEFE9FDFFGFFCGGGFCGF>GDGGGFFGGGGFFFFD66,FGDGFGGGFGFFEGGF@<<FFFGGGGGGGFGGGGGGGGGGGGGGGGCCCCA
@QZJC 49
TGGGGAATATTGCACAATGGGGGAAACCCTGATGCAGCGACGCCGCGTGAGCGATGAAGTATTTCGGTATGTAAAGCTCTATCAGCAGGGAAGAAAATGACGGTACCTGACTAAGAAGCACCGGCTAAATACGTGCCAGCAGCCGCGGTAATACGTATGGTGCAAGCGTTATCCGGATTTACTGGGTGTAAAGGGAGCGTAGACGGAGTGGCAAGTCTGATGTGAAAACCCGGGGCTCAACCCCGGGACTGCATTGGAAACTGTCAATCTAGAGTACCGGAGAGGTAAGCGGAATTCCTAGTGTAGCGGTGAAATGCGTAGATATTAGGAGGAACACCAGTGGCGAAGGCGGCTTACTGGACGGTAACTGACGTTGAGGCTCGAAAGCGTGGGGAGCAAACAGGATTAGATACCCT
+
FFGGGCCGEFGGGGGGGGGGGGGGGGGGGGGGGGGGGGCFEGGGGGG7FGGGGGGGGGEFFGFGGGGFGFGGGGG9FGGGGGGGFGGGGGGGGGGGGGGGGGGEG7AF?FFCFGGGFGFFGGCGGGGFGGG@G>>GFEGG>CFEEFFGGCCFGGGE,FEFFFCFGGGGFECCFG:EEFFEFGFGGGFEFGGGGEFGGGGEGFFGGFGGEGGG>CG<DGGGGGC,CCFCC=E@CCGGGGFG<EDDGFGFDFFGFCE<CFAFGGGGFCF9GGFGGGFGGGGGGGGGGGGGEFGFFGGGGGGFFGGEGGGGGGFAECGGGFFFFFEFF9FEE,9FGFDGGGFEGGGGGGGGGGGGGGGGFGFCCF9GGGGEGGGGFDFDGGF8GGGGGGGGFFFGFE9GGGGGGGFGGCC<FFGCCCCC
@QZJC 50
TAGGGAATCTTCGGCAATGGACGGAAGTCTGACCGAGCAACGCCGCGTGAGTGAAGAAGGTTTTCGGATCGTAAAGCTCTGTTGTAAGAGAAGAACGAGTGTGAGAGTGGAAAGTTCACACTGTGACGGTATCTTACCAGAAAGGGACGGCTAACTACGTGCCAGCAGCCGCGGTAATACGTAGGTCACGAGCGTTGTCCGGATTTATTGGGCGTAAAGCGAGCGCAGGCGGTTTGATAAGGCTGGAGTTAAAGGCTGTGGCTCAACCATAGTTCGCTTTGGAAACTGTCAAACTTGAGTGCAGAAGGGGTGAGTGGAATTCCCTGTGTAGCGGTGAAATGCGTAGATATATGGAGTAACACCGGTGGCGAAAGCGGCTCTCTGGTCTGTAACTGACGCTGAGGCTCGAAAGTGTGGGTAGCAAACAGGATTAGATACCCT
+
GGGGGFFFFGGGGDGGGGGGGGGGGGGFGGGGFGGGEGGGGGEGGGGGGGGFGGGGGGGGEAACGEEEFCEGGGGFGGGGGFGGGGGGFGGGGGFGGGGFE@FF9FFAFEGGGGG,<BAFFGGG<<DFGEE+>,=CFF9FDFABFGG7@@E*@@DFGCFCGGGGGCFBFGCFEGF:CCFFF9,2CFF+?*<<FE<CECFGGBC*/+02A+A;;C?EGF9CGGGCC=:EEGGG9/@$:CCGG,<C0DFFF013:GGGF>CBCFB>:<,=>FF5<FCA6FEF@9FFCD9<CA;DFFBE,=,,,EAEFD@,,B,,AGFF?5,?B=:,FGGGGGGGF<?@9FCGEF<GF9GFFECEEC,F9F@EFC@F7GDGGF7C7GGGGGGGGGFDFGEFFE<9GGEEGGGGF8GDGGGGFFFGGGGGGFCFCGGFGGGGGEEEAGFGCCCCC
@QZJC 61691
TGGGGAATATTGCACAATGGGGGAAACCCTGATGCAGCGACGCCGCGTGGAGGAAGAAGGTCTTCGGATTGTAAACTCCTGTTGTTGAGGAAGATAATGACGGTACTCAACAAGGAAGTGACGGCTAACTACGTGCCAGCAGCCGCGGTAAAACGTAGGTCACAAGCGTTGTCCGGAATTACTGGGTGTAAAGGGAGCGCAGGCGGGCGATCAAGTTGGAAGTGAAATCCATGGGCTCAACCCATGAACTGCTTTCAAAACTGGTCGTCTTGAGTAGTGCAGAGGTAGGCGGAATTCCCGGTGTAGCGGTGGAATGCGTAGATATCGGGAGGAACACCAGTGGCGAAGGCGGCCTACTGGGCACCATCTGACGCTGAGGCTCGAAAGTGTGGGTAGCAAACAGGATTAGATACCCT
+
GGFFGGGGGGGGGGGGGGGGGEGGGGGGGGGG9DGGGGEFGGEGDGGGGGGCGGGGGGF8FEGGGGEFCECFDFGGGGGGFGFCEF,,BFGGFG9FDDFFGGGEGGGFGG<FFG8DGGFFGGEGGGGF,>FF7<CF+FAFGGG9DEGCCDE@CFCCFFEBFGGDGGGGGE1<FFCFACB:CGGGGGGGGGGGGGGGGC>2GCGEDFEECCGF=EFCFGFGGGEGGCC4@7>1@GFFFDGGGFEGFFFGGGGF@EFEFF=E>FF=A@E9CGGGFFCBA@CC9F=EF?+GGFFGFGFE@>:EFF7DGGGGGFE5@GF@C,FGGGGGGGCGGGGGGGFFFFDCCDDGGEGGGGDGGGCGCFFE9E<CEECEGGGFC,FFC+CFFGGGGGGGGGGF<AGFFGGGFGGGFGDGGEGCCCCC
@QZJC 52
TGGGGAATATTGCACAATGGGCGCAAGCCTGATGCAGCGACGCCGCGTGCGGGATGACGGCCTTCGGGTTGTAAACCGCTTTTGATCGGGAGCAAGCCTTCGGGTGAGTGTACCTTTCGAATAAGCACCGGCTAACTACGTGCCAGCAGCCGCGGTAATACGTAGGGTGCAAGCGTTATCCGGAATTATTGGGCGTAAAGGGCTCGTAGGCGGTTCGTCGCGTCCGGTGTGAAAGTCCATCGCTTAACGGTGGATCTGCGCCGGGTACGGGCGGGCTGGCGTGCGGTAGGGGAGACTGGAATTCCCGGTGTAACGGTGGAATGTGTAGATATCGGGAAGAACACCAATGGCGAAGGCAGGTCTCTGGGCCGTTACTGACGCTGAGGAGCGAAAGCGTGGGGAGCGAACAGGATTAGATACCCT
+
GGFGGGGGFGGGGGGGGGGGGGGGGGGGGGGGGGGGGGFGGGGGGGGGGGGGGGGGGGGGEGGGGGGGC@FFGGFGGGFGGGGFGGGGGGGGGGFDGGCFGGGGGGFFFGCGGGGGGGGGGGCFGGGG7@FGGGGGGGCFC>CFFFGGGGGGGGGFDGGFG?F@>FFC<=F?GGGGC<5CFGGGDGGF>GGGGFC@:EFGGD6DFGGGG?EGGEGGGE:EGG5EGGGGGEEFFFF<DFFCFDDG@EFFEGGGGFGDGGGDGDFEGGF<7GDGGFGFFFG%DGFEGGGFGGFE,GEECGEGGFEF=+GGFC7C<CFGFFFFFBE,F9GGFFF7DGGGGGGGGFFFGFGGGGGCGGFFCGGGGGGGGGGGGGGGGGGGGGGDGD@DGEFFGGGGDEGGGGGGGGGGGFGGGGGGGGGGGGCCCCB
@QZJC 53
TGGGGAATATTGCACAATGGGGGAAACCCTGATGCAGCGACGCCGCGTGAGCGAAGAAGTATTTCGGTATGTAAAGCTCTATCAGCAGGGAAGAAAATGACGGTACCTGACTAAGAAGCACCGGCTAAATACGTGCCAGCAGCCGCGGTAATACGTCTGGTGCAAGGGTTATACGGATTTACTGGGTGTCAAGGGAGCGTAGACGGCTGTGTAAGTCTGAAGTGAAAGTCCGGGGCTCAACCCCGGGAGTGCTTTGGAAACTATGCAGCTAGAGTGTCGGAGAGGTAAGTGGAATGCCCGGTGTAGCGGTGAAATGCGTAGATATTGGGAGGAACACCAGTTGCGAAGGCGGCGTACTGGACGATGACTGACGTTGAGGCTCGAAAGCGTGGGGAGCAAACAGGATTAGATACCCT
+
GG8FEFFGFGFFGFGFGCEF,@FCCG@CFF8C9CCCFF@F7@@FEGGCC,BDFF+@CEFFCF<FF8F+B?EFEFFFG<:?,<,?FFGFG7+BFFFFCF99EE+CDGFEF<BF99F<?88F@,+>7:FC>,<:+:8+@C,<<,,@@CFGEC:,F,DB,,8:2?:<F,*1@:@F,,C7B:*?CFGA8C+11,7CCFGDFG*<:**+A558C8,<<161*-,20<@CB<<4#5*CC>C>2=@FC@/+F>=:#@8@<C31FF@FF=,:F9FD5<F<,7=C78>A,FDFFEABC,EEE<@8+++,GFGGGGEFGEFCBB@EFEEAFE8EC9:C,CEAGEFC<E=+::CFFC8+@+@@,,FC;,,,FCC6,;@7EF@GDEE@FC@6,6AFB@@6@9C6,EC,GFGGFEFFF9<GGFEA8CB6
@QZJC 54
TGAGGAATATTGGTCAATGGACGAGAGTCTGAACCAGCCAAGTAGCGTGAAGGATGACTGCCCTATGGGTTGTAAACTTCTTTTATACGGGAATAAAGTGAGGCACGTGTGCCTTTTTGTATGTACCGTATGAATAAGGATCGGCTAACTCCGTGCCAGCAGCCGCGGTAATACGGAGGATCCGAGCGTTATCCGGATTTATTGGGTTTAAGGGAGCGCAGACGGGTCGTTAAGTCAGCTGTGAAAGTTTGGGGCTCAACCTTAAAATTGCAGTTGATACTGGCGTCCTTGAGTGCGGTTGAGGTGTGCGGAATTCGTTGTGTAGCGGTGAAATGCTTAGATATCACGAAGAACTCCGATTGCGAAGGCAGCACACTAAGCCGTAACTGACGTTCATGCTCGAAAGTGTGGGTATCAAACAGGATTAGATACCCT
+
GGGGGFGGGGGG?FGGGGGFGGGGCGGGGGFGGGGGGGGGGGGGGGGGGGGGDEGGGGGFFDFGG8FGFGGEEGGGGGDGGGGGGGGGGGGGGFGFFFFGGGGGGGFGGGGGGGGGGFG@EGGGG99FGGGCCGGGGGEF,BFGGGGCGGFD7DFGGFGGCFG,FDFGFEDGFGGGG>FGGCFGGGGGGEEGGFGE<@G;CCFGGFGD>ECGGGGEEGECBC>GFGDGGFGFFG@DGGGGFFCA=@AC<F@FEGGGEFCCFGC=DFGGFFGG<GFDGGGEGGGGGGFGFEFCGDGFE8GFFGGGF7GGGGE@CGGCFB,E9GGGGGGGGGGGGGGGGGGGGFFEGEGGGGGGGGEGCFCGGGGGGGGFAGGF<FFGGEDGGGGGGGGGGGGGGGGGGGGGGGGGGEEGFCGFEFAGGGGGGFGFGGGGGGCCCCC
@QZJC 55
TGAGGAATATTGGTCAATGGACGAGAGTCTGAACCAGCCAAGTAGCGTGAAGGATGACTGCCCTATGGGTTGTAAACTTCTTTTATACGGGAATAAAGTGAGGCACGTGTGCCTTTTTGTATGTACCGTATGAATAAGGATCGGCTAACTCCGTGACAGCAGCCGCGGTAATACGGAGGATCCGAGCGTTATCCGGATTTATTGGGTTTAAGGGAGCGCAGACGGGTCGTTAATTCAGCTGTGAAAGTTTGGGGCTCAACCTTAAAATTGCAGTTGATACTGGCGTACTTGAGTGCGGTTGAGGGGTGCGGAATTCGTGGTGTAGCGGTGAAATGCTTAGATATCACGAAGAACTCCGATTGCGAAGGCAGCACACTAAGCCGTAACTGACGTTCATGCTCGAAAGTGTGGGTATCAAACAGGATTAGATACCCT
+
<FDFGFGGEFGGFFFFGGA,FFFG7CFCFGGGGGGGG?FGGF<DFGFGEGG9DECECGGGEGF<EFED,E:FFGGGGGFGGGDFFFCCFECGEFGGGCFAFGGG7FCFC<DCFF,?EGGGGA,?EFFGGDFGGG9FC9EFF,CB@<FFGGC=E33+8FDFF8FEFGBC:<FCFFDGGGG@67CC7BFE:CGGF,<?0,</CF9CCFC:2<CF?6=EEGCE>9<CE5FCCFD;</GC9D,AFGGGGGGFGEEEFC<D>,FGGFFACEGGGF8FGGGFFGGGFCC:DC:EFFA+CBB7GFFFGF@4+C@C8FGGGGFE<<GGFF=7B@GGFDGCGFFGFGGGGFF@<8GF@E<FF@7FD87FBCDFGFFC,9GGGGGGGCFCFCFGGFGFD<GEGGGGB@FGGGGGGGGGCGGGGGGGAAFFGGGGGGFF8GCCCCC
@QZJC 65828
TGGGGAATATTGCACAATGGGCGCAAGCCTGATGCAGCGACGCCGCGTGCGGGATGGAGGCCTTCGGGTTGTAAACCTCTTTTATCGGGGAGCAAGCGAGAGTGAGTTTACCCGTTGAATAAGCACCGGCTAACTACGTGCCAGCAGCCGCGGTAATACGTAGGGTGCAAGCGTTATCCGGAATTATTGGGCGTAAAGGGCTCGTAGGCGGTTCGTCGCGTCCGGTGTGAAAGTCTATCGCTTAACGGTGGATCCGCGCCGGGTACGGGCGGGCTTGAGTGCGGTAGGGGAGACTGGAATTCCCGGTGTAACGGTGGAATGTGTAGATATCGGGAAGAACACCAATGGCGAAGGCAGGTCTCTGGGCCGTTACTGACGCTGAGGAGCGAAAGCGTGGGGAGCGAACAGGATTAGATACCCT
+
GGGFG@FGFGGGGGGGGGGGGGGECFGFFFGGGGGGGGGGEGCGGGGGG,@7>FFGFFGEECGGGCCGGGGGGGGGGFEFGAFFEFGGGGGDDDGGGGECGGGGGGGD=DDGGGFGG+CCFDFF?GCECFFEGGGGGDGFGGFGGFG9FCEGFEGGFCFF+?9<FFEGGFF:FFGEGG@FGG:GGFF7EECF<CEGGGGCGFGG=GC:7GEEECE>EGGD/GGGF<?CGGFGE?3<<7EGGGGGG=EB::<<C>@FCC<EGEFCGGGGGGFFGGGGGGGEGGGGGFGGGF<EC9DDGFGGEGGCGGDGGGFGGGGGGGGGFCGGGGGGGGDGGGGGGGGGGGECFCGGGGGGGGGFGEF@CGGGGGGGDGGFFCGEGGGGGGGCFCGGGGGGGGGGGGGGF@GGGGGGGGFGGGGGCCCCC
@QZJC 57
TGAGGAATACTGGTCAATGGACGAGAGTCTGAACCAGCCAAGTAGCGTGAAGGATGAAGGTCCTACGGATTGTAAACTTCTTTTATAAGGGAATAAAACCTCCCACGTGTGGGAGCTTGTATGTACCTTATGAATAAGCATCGGCTAACTCCGTGCCAGCAGCCGCGGTAATACGGAGGATGCGAGCGTTATCCGGATTTATTGGGTTTAAAGGGAGCGCAGACGGGTCGTTAAGTCAGCTGTGAAAGTTTGGGGCTCAACCTTAAAATTGCAGTTGATACTGGCGTCCTTGAGTGCGGTTTAGGTGTGCGGAATTCGTGGTGTATCGGTGAAATGCTTAGATATCACGAAGAACGCCGATTGCGAAGGCAGCACACTAAGCCGTAACTGACGTTCATGCTCGAAAGTGTGGGTATCAAACAGGATTAGATACCCT
+
EFFGGGGGGGGG@FFCFCGFCFDEGGGGAFFGF,CFF8FFGGGDGGGFCCFGGGGGFFGGFEF9FCGGGCCEFGGGGGGDDGGGCFCDFF8E=,FGGGGGFGD@E,@9EFGGG?:>F<FBFCEFGFCEGGGGGAFGGCFGEBFCDGGFG9EGGFGEGGGGGGGGGGGDGEEGGFFGGC0EDG?1<:CBCEGFFGGGFECGGG==FGC@CFGG9C-FEGGGG8CD<::BCC?FE;93FCFC@>:=7<2B>@FC&E8DF>>3CGGGGFGG2FG-CG?F@5D5CFFDFGGFFBA88CC=>8,,:,A:<:=+DGFFFF7FF<?,AF7B87GFCBF9FGFCGEF9FFAAFGEFE,,,6+@+@@C,GGGFFFC,C6,AGGGGGGF7CC;AGGEGGGGFEGGGGGGGGFF9CDEC@9DFCFEFE@,FFEFE,,E,EFCCCCCC
@QZJC 82235
TGAGGAATATTGGTCAATGGACGAGAGTCTGAACCAGCCAAGTAGCGTGAAGGATGAAGGTCCTACGGATTGTAAACTTCTTTTATAAGGGAATAAAACCTCCCACGAGTGGGAGCTTGTATGTACCTTATGAATAAGCATCGGCTAACTCCGTGCCAGCAGCCGCGGTAATACGGAGGATGCAAGCGTTATCCGGATTTATTGGGTTTAAAGGGAGCGCAGACGGGTCGTTAAGTCAGCTGTGAAAGTTTGGGGCTCAACCTTAAAATTGCAGTTGATACTGGCGTCCTTGAGTGCGGTTGAGGTGTGCGGAATTCGTGGTGTAGCGGTGAAATGCTTAGATATCACGAAGAACTCCGATTTCGAAGGCAGCACACTAAGCCGTAACTGACGTTCATGCTCGAAAGTGTGGGTATCAAACAGGATTAGATACCCT
+
FGG?FEEGGGGGGDFEFGGGGGGEEFGDGGGGGGGGGGFGGFEFGGGEGFGGGGGGGGGGCFFDGGGGCFCFGGGFGFGFG,E<FGGGGGGFGGEDFG9?,<FGGGC+@+?FFGFE8EFFGGGGGGDFDG9FFDFGGGGGBBFGEFGGGFG8FE;=F0?EGDBF=EGGDC=:C6>CC:<7DFGF=FGGGE@FFGGCEGFFFGFFGCA<+8CGGFG<EBCEGGGGEEGE@GGGGGFE>CCF7A@C:CGFGEGGFGCFF:FDFGGFGGGFFGFD:CDCA2<B:CCGEGFCFBFGE7EF>GFFB<,C4C>7GDFGGFB@,,FCECFF>7GFFFFCGGGGGFFGEAFGFC,FGGFGECFCBBCEFC,GGGGFCFFFC,9GGFF@+CCFFFDGGGGFAGGGGGFEDFDE,GFEDGFFEGGGGGGGGGGFCDFF,FGCCCCC
@QZJC 59
TGGGGGATATTGCACAATGGGGGAAACCCTGATGCAGCGACGCCGCGTGGAGGAAGAAGGTCTTCGGATTGTAAACTCCTGTTGTTGAGGAAGATAATGACGGTACTCAACAAGGAAGTGGCGGCTAACTACGTGCAAGCAGCCGCGGTAAAACGTAGGTCACAAGCGTTATCCGGATTTACTGGGTGTAAAGGGAGCGCAGGCGGTACGGCAAGTCTGATGTGAAATCCCGGGGCTCAACCCCGGTACTGCATTGGAAACTGTCGGACTAGAGTGTCGGAGGGGTAAGTGGAATTCCTAGTGTAGCGGTGAAATGCGTAGATATTAGGAGGAACACCAGTGGCGAAGGCGGCTTACTGGACGATTACTGACGCTGAGGCTCGAAAGCGTGGGGAGCAAACAGGATTAGATACCCT
+
GGGGGEGGGGGGGGGGGGGGGGGGGGGFGGGFGGGGGGGGGGGGGGGGGGGGGGGFGGGGFCFGFDG:?CFGFGGFGGGGGFGGGFFGGFGGGGGFFGFGFFGGGGGGGGGGGFGGFGGGGGGGG@EGGGCFE,@C*>FFGGGGC@7C<EGGGGGFGGDFGCFEFGGGGCGGGGGGGGDGFFECFF@E:GGGGGGGGGGGGFEEGGGD*CEDGFGGG,C<@CCCFGFGGGGGGGGD>CBFCFDGFGFCCEFFGGGE=B$BEGFEGDCFBFC@0DCB@41==FDDG<A<,GGF@FEDFFF?FFF>+EFECE@<4,B@@CA@,9FGGF,GGFGF@FE-FGGECCGFFGF7C>FCD@E@8@F,ECF@GDFCB@@GGGGFDGEFC@FC,@7GGGGFC9GGE9GGGGGGEFDFFGFCCCCC
@QZJC 60
TGAGGAATATTGGTCAATGGACGAGAGTCTGAACCAGCCAAGTAGCGTGAAGGATGAAGGTCCTACGGATTGTAAACTTCTTTTATAAGGGAATAAAACCTCCCACGTGTGGGAGCTTGTATGTACCTTATGAATAAGCATCGGCTAACTCCGTGCCAGCAGCCGCGGTAATACGGAGGATGCAAGCGTTATCCGGATTTATTGGGTTTAAAGGGAGCGCAGGCGGGTCGTTAAGTCAGCTGTGAAAGTTTGGGGCTCAACCTTAAAATTGCAGTTGATACTGGCGTCCTTGAGTGCGGTTGAGGTGAGCGGAATTCTTGGTGTAGCGGTGAAATGCTTTGATATCACGAAGAACTCCGGTTGCGAAGGCAGCACACTATGCCGTAACTGACTTACATGCTCGAAAGTGTGGGTATCAAACAGGATTAGATACACT
+
EFCFFGGGGFGGGGGGGGGGGGGGGGEFGGGGGGGGFGGGGGFAGGEFFGGGF<FEFFFFF9FFDFFGEFEEFGGGGCECFGGGGF9FFFF8FFFGGGG:FFFGFGGFGGGCC,FF?EFGFGFGGFEFCFFDGGCCD5?FAECEEGGF8;9ABF6FFDFFE>A@C=C<FFFGGGGGGGGCFFF:FG:96FCCFF%5FCC%;GFF)GGG7<EFC8C<GGDCE9#9?EGF>FFFB@ECCCC,,@:<8<3?@CC7GEECEF>C6@AF@FACFDFFGGBAD?CB=+0F=,F<?8FFEBC@@>9,:<C:,++4CAA??9BBA,DEFEGF@+:EFE,ECF<@EC:,BC@9,9,CC9FAGFCEEFC+:CGD,C<ECE@,<EE<@D@+GGGGGGEGGFC6,C,A<@DFC:FE<F:F@GF8FGGECFDGGGDAFFFC@@<<A,@8
@QZJC 61
TGGGGAATATTGCACAATGGGGGAAACCCTGATGCAGCGACGCCGCGTGGAGGAAGAAGGTCTTCGGATTGTAAACTCCTGTTGTTGAGGAAGATAATGACGGTACTCAACAAGGAAGTGACGGCTAACTACGTGCCAGCAGCCGCGGTAAAACGTAGGTCACAAGCGTTGTCCGGAATTACTGGGTGTAAAGGGAGCGCAGGCGGGCGATCAAGTTGGAAGTGAAATCCATGGGCTCAACCCATGAACTGCTTTCAAAACTGGTCGTCTTGAGTAGTGCAGAGGTAGGCGGAATTCCCGGTGTAGCGGTGGAATGCGTAGATATCGGGAGGAACACCAGTGGCGAAGGCGGCCTACTGGGCACCAACTGACGCTGAGGCTCGAAAGTGTGGGTAGCAAACAGGATTAGATACCCT
+
FGGGGBEGGGGGGGGGGGGGGGGGGGGGGGGGGGGGGGGGGGGGGGGGEGGFCFGGFGGEFFGGGGGGGFFFGGGGGGGGGGGGGFGGGGGGGGGGGGGGGGGFGGGFGGG?FGFGGGGGGGGGG?GGGGGGGGGGGGGGGGGGGGGGEGDGFGECGGG@FFCFGGFGGFACFG?GEE9FFCGFGGCECGGGCFGGGDFEDFEGGGGCGFD;EGGFFGGCCFGGGGGGGGFFGGGGGDGGGFGGGGGGGGFGGGFGGFFGGGGFGFGE><FCAGFGF<GGFFGGE7ECDFEGF@EGGGGFGGGGGGGGGGGGGGGGGGGGGFC7EGFEGDCGGGGGFGCGGGGGGGGGEGFFFGGGGGGGGFCFFGGGGFCGGGGGGGGGGGGGGGGGGGFGGGGGGGGFFGGGGGGGFGGCCCCC
@QZJC 62
TGGGGAATATTGCACAATGGGCGAAAGCCTGATGCAGCGACGCCGCGTGATCGAAGAAGTATTTCGGGATGTAAAGCTCTATCAGCAGGGAAGATAATGACGGTACCTGACTAAGAAGCACCGGCTAAATACGTGCCAGCAGCCGCGGTAATACGTATGGTGCAAGCGTTATCCGGATTTACTGGGTGTAAAGGGAGCGCAGGCGGTGCGGAAAGTCTGATGTGAAAGCCCGGGGCTCAACCCCGGTACTGCATTGGAAACTGTCGTACTAGAGTGTCGGAGGGGTAAGCGGAATTCCTAGTGTAGCGGTGAAATGCGTAGATATTAGGAGGAACACCAATGGCGAAGGCGGCTTACTGGACGATAACTGACGCTGAGGCACGAAAGCGTGGGGAGCAAACAGGATTAGATACCCT
+
FFGGGGFFGGGGGGGGGGGGGGGGGGGGGGGGGGGGGGGG@FGGGGGGGG8ADF,8BAGC<?FGGGG+@CEGGGGFGGGGGG9FDFGGGGBFGGGGGC<B?CG@BF<ADFG9?DBFFGFG,B@C@+>DGA@B+,,D7FG7BE,:+@A0>>E43?C,7$?FCGFFGF<B<1=E<BFFCGF??FGFGGGG#4CFFFGGC<CF*=:8CF=8C??$#2(1<??3@1FGGF9EB'<ECF>:@79CB1+30GDECFDD9FFACFFDE<EF@,&FA8,,8@@B7=>+@CAFFC=E?FE?E?:FFEECEA7GEGGFFFCECGGEF<FFGFEDCEACFF<F:<@9FF:,GGDGGGGGFC8EAGFFFGGGGF6<GGGGGGGGGGGGEF:FEGGGEC@7CGGGGGGGGFGGGGGGGGGCFGGCCCCC
@QZJC 63
TGGGGAATATTGCACAATGGGGGAAACCCTGATGCAGCGACGCCGCGTGGAGGAAGAAGGTCTTCGGATTGTAAACTCCTGTTGTTGAGGAAGATAATGACGGTACTCAACAAGGAAGTGACGGCTAACTACGTGCCAGCAGCCGCGGTAAAACGTAGGTCACAAGCGTTGTCCGGAATTACTGGGTGTAGAGGGAGCGCAGGCGGGAGAACAAGTTGGAAGTGAAATCCATGGGCTCAACCCATGAACTGCTTTCAAAACTGTTTTTCTTGAGTAGTGCAGAGGTAGGCGGAATTCCCGGTGTAGCGGTGGAATGCGTAGATATCGGGAGGAACACCAGTGGCGAAGGCGGCCTACTGGGCACCAACTGACGCTGAGGCTCGAAAGTGTGGGTAGCAAACAGGATTAGATACCCT
+
GFGGGGGGGGGGGGGGGGGGGGGGGGGGGGGGGGGGGGFGGGGGGGGGG>FGFEGGGFGGGGGGGGGGGDGFGGGAEFGGGGGGGGGGGGGGGGGGGGGGGGGEGGGGGGGGGGGGGGGGGGGGGGGGGDGGCBCFGGGGGGGGDGGGGEEFGGGFGGGGFGGGGGGGGGGGGGGGGGGGCG=GGGF:EGGCFGGGCFECEGGDFGE:/@F@FGGEEFFDGGD9AFGFFGGCGFFFGEGFGGGFFCEGFFGGGGGFFFFGGGGGGGDGGGGGGF'DCFFFGGCGGGCF7FFGGGGGGGGFGGGGGGGGGGGCGGGGGFGGGGDGFF:GGEGGGGGFFGGGECEDGGGGGGGFFDGGGGGFDF@CGGGGGGGGGGGGGGGGGGGGGGGGGGFGGGGGGGGGGGGGGCGGGGGCCCCC
@QZJC 55686
TGAGGAATATTGGTCAATGGACGAGAGTCTGAACCAGCCAAGTAGCGTGAAGGATGACTGCCCTATGGGTTGTAAACTTCTTTTATATGGGAATAAAGTATTCCACGTGTGGGATTTTGTATGTACCATATGAATAAGGATCGGCTAACTCCGTGCCAGCAGCCGCGGTAGTACGGAGGATCCGAGCGTTATCCGGATTTATTGGGTTTAAAGGGAGCGTAGGTGGATTGTTAAGTCAGTTGTGAAAGTTTGCGGCTCAACCGTAAAATTGCAGTTGAAACTGGCAGTCTTGAGTACAGTAGAGGTGGGCGGAATTCGTGGTGTAGCGGTGAAATGCTTAGATATCACGAAGAACTCCGATTGCGAAGGCAGCTCACTAGACTGCAACTGACACTGATGCTCGAAAGTGTGGGTATCAAACAGGATTAGATACCCT
+
CFGGCEFFGGGG,CEFFGGGGGGGGGGGGGGGFG@FG?DFGGGGFGDGGGGGGFCFGGFG<FGDGGGGCFGGGGGGGGGCFFGFGCDFGG8FFGFGGGGGFGGFFGGBFC@FGFG,CFFGGFGGGF5C<DFFGGGGGGGFFFE7EDGGGGCBC@C7DFGEGGDFGGGGFFEGGFDGCCFGFFGGCCFEFCCFFFFFFFFCFF8<FGGGGGGGGGGC>GEGGFGFGGFCGGFFGGGFECCGFFEFFFF0ADGGGGFEGGEC?GGECGGGGGGFFGFE>GF?GGGGGGGGEB<E=?,EGGFB=8GEFBC7GEE<FDF@,GGGFFFEEBDFGGGGFFFC,FBDFF9GGGGGGFDFFFGFFFCGEEE@GGGGGGGGFGFGGGGFCFGGGGFFGGFGFGGFCEGGGGGGGGEGGGCFC,GGGFGFGCGGFGFGGFFCCCCC
@QZJC 75791
TGGGGAATATTGCACAATGGGGGAAACCCTGATGCAGCGACGCCGCGTGGAGGAAGAAGGTCTTCGGATTGTAAACTCCTGTTGTTGAGGAAGATAATGACGGTACTCAACAAGGAAGTGACGGCTACCTACGTGCCAGCAGCCGCGGTAAAACGTAGGTCACAAGCGTTGTCCGGAATTACTGGGTGTAAAGGGAGCGCAGGCGGGAGAACAAGTTGGAAGTGAAATCCATGGGCTCAACCCATGAACTGCTTTCAAAACTGTTTTTCTTGAGTAGTGCAGAGGTAGGCGGAATTCCCGGTGTAGCGGTGGAATGCGTAGATATCGGGAGGAACACCAGTGGCGAAGGCGGCCTACTGGGCACCAACTGACGCTGAGGCTCGAAAGTGTGGGTAGCAAACAGGATTAGATACCCT
+
FGGGGGGGGGGGGGGGGGGGGGGGGGGGGGGGGGGGGGGGGGGGGGGGGGDGGGGGGGGGCGFGGGGGGGGFGGFGGGGGGGFG@FGGGGGGG,CFFGGGGG7FGGFEGGGGGGGGGGGGGGGGEGGGGGGGGGGGGGG9CFGEC@FCEFC;FFEGGFGGGGGGGG7FFGGGFGGGGGFFGGGGFGGC=GGFFEEGGGGGGGGEEGGCGGDCCFFCGFDCGGGGFGGFF@FFGGGGFFFFGGGGGFG=FGFDDF>CFEGGGGCFG?FFGGGGGGGGGFFDGGFCFCEEGGGFFEF7GGGGGGGGGGGGGFFGGGGGGGGGFGGGGFC8FAFDEFFFFGGGGGGGFDGGGGGGGFGGGCGGGGGGGGGGGGGGGGGF@F7GECFGGGGGGGGGGGGGGDGFFE<FF9GGGGGCCCCC
@QZJC 66
TGGGGAATATTGCACAATGGGGGAAACCCTGATGCAGCAACGCCGCGTGAAGGATGAAGGTTTTCGGATCGTAAACTTCTATCAATAGGGAAGAAGAAAGTGACGGTACCTAAATAAGAAGCCCCGGCTAACTACGTGCCAGCAGCCGCGGTAATACGTAGGGGGCAAGCGTTATCCGGAATTACTGGGTGTAAAGGGAGCGTAGGCGGCACGCCAAGCCAGATGTGAAAGCCCGAGGCTTAACCTCGCGGATTGCATTTGGAACTGGCGAGCTAGAGTACAGGAGAGGAAAGCGGAATTCCTAGTGTAGCGGTGAAATGCGTAGATATTAGGAAGAACACCAGTGGCGAAGGCGGCTTTCTGGACTGAAACTGACGCTGAGGCTCGAAAGCGTGGGGAGCAAACAGGATTAGATACCCT
+
GGGCEFGGFGGGGGGGGGGGGGGGGGGGGGGGGGGGGFFGGGGGGGGEEEGDEGGFFFGFFGGFGGGGGGGGGGGAEGGGFGFGGGGGGGE,BFC<E@FGFGGFGE:?FFCFGGFGGF9B<DA<CEGC7CG@FFGGGGCGGGGFGF;:9EGFGFFBGDFCCECE>GCFCFGCFGGGGGG?GGGGGGGGFCFCFFA<FG2EGCEE.DGGGGEEC516:8<=7EEGGGFGGEFCC@C>CFGFGF?F?=+FEGFFGGGGGCGFGEFF>GG@GEGGGFFAE<CGGGFCCAGFGGGGGGFFDGGGGECCGFDGEC@9GGGFGEF7F<FGGFEGGGGGGE,CGGFGGGFDGGGGGGGGGGGGGGGGGCCGFGGFFFEDGGGGGGGFCFC@DC?GEGEDGGGFGFCGFFFGFFGGGFGDGF<CCCCC
@QZJC 61860
TGGGGAATATTGCACAATGGGCGAAAGCCTGATGCAGCGACGCCGCGTGAGCGAAGAAGTATTTCGGTATGTAAAGCTCTATCAGCAGGGAAGGTAATGACGGTACCTGACTAAGAAGCACCGGCTAAATACGTGCCAGCAGCCGCGGTAATACGTATGGTGCAAGCGTTATCCGGATTTACTGGGTGTAAAGGGAGCGTAGACGGACTGGCAAGTCTGATGTGAAAGGCGGGGGCTCAACCCCTGGACTGCATTGGAAACTGTTAGTCTTGAGTGCCGGAGAGGTAATCGGAATTCCTAGTGTAGCGGTGAAATGCGTAGATATTAGGAGGAACACCAGTGGCGAAGGCGGCTTACTGGACGGTAACTGACGTTGAGGCTCGAAAGCGTGGGGAGCAAACAGGATTAGATACCCT
+
<EEEEGGGGFGDGFGGGGGFGGGGGGGGGGFGGGG<EEEEEECFEFGEGG>FCFFEFF8?FGFGCGF+,FFGFEEG9DFFG,CECGGGGGFGGGFGGFGGGGGEGGFGGGGFGFCGGGGGFFFC@+>FGECGG9F+>EFFGCF<CCFEE7:9DCC?<,DFCFCF@FGG@EEGAG?GGGGGGC9FGF0CFFGGG:42,FEFCEGGEEEG>FF/,=;G,9FDE;?00@<EGGEGGGCEGGC?>CED=CFG>FGGFFCFGFGFGGGGFFGFFFGFEF=GEGGGFEFF<ECB+CGGGGEEFF8GGGGGGGDGGGGF@F,>GGGCBFGDFE=6FFGGEGFCDFCGGGGGGGGGGGFFGGGGGGGF8GGGGGFGGGFFFFFE,F>GFEDDEEGGFEBCCC,GFFFEFEEGGGFFC8FA<CA<
@QZJC 68
TAGGGAATCTTCGGCAATGGGGGCAACCCTGACCGAGCAACGCCGCGTGAGTGAAGAAGGTTTTCGGATCGTAAAGCTCTGTTGTAAGAGAAGAACGAGTGTGAGAGTGGAAAGTTCACACTGTGACGGTAACTTACCAGAAAGGGACGGCTAACTACGTGCCGGCCGCCGCGGTAAAACGTAGGTCACAAGCGTTGTCCGGAATTACTGGGTGTAAAGGGAGCGCAGGCGGGAAGACAAGTTGGAAGTGAAATCCATGGGCTCAACCCATGAACTGCTTTCAAAACTGTGGTTCTTGAGTAGTGCAGAGGTAGGCGGAATTCCCGGTGTAGCGGTGGAATGCGGAGATATCGGGAGGAACACCAGTGGCGAAGGCGGCCTACTGGGCACCAACTGACGCTGAGGCTCGAAAGTGTGGGTAGCAAACAGGATTAGATACCCT
+
GGGGG8FFGFGGGDEGGGGG8CEEGGGAFFFGCGGGFG:EGGGGCGGGGFGGGGGGFGGGGGGGG7F7FFGGGG?AEFGGFFGGGGFGGG<AEEDFD:BCGFGGGGGGDCGFGGGFGACFFGEGFFGGGC+CFGGGGCFGG<,<A:>FCGEF:CEFGFGGGGGGG5*CFCFGGG?G6CFGG?72==GG>F:EFG;-:C4AEEC<;>CG6FFFCC6GFEGGGCGEG=5C:CEF;>60CCGG?49EDCDCFGGEEFD@E:GGDF>*F7FCB>FEGF=BB?GC=8GGF>FDF@,,DFD<DF=F:F=;D,?,9FE+GEE8GGGFF>CGGGFEB>7B:FFB?GGGCCCC,GGEGGGGGGFFFGGGFE9FC,DGBGGGGGDCGE<,GGFFFEF?GFFGGFCGGGF88F@CGGF7GGFFB,CEGGF9GF@FE@9GGFEAGGFE@C<BA8
@QZJC 69
TGGGGGATATTGCACAATGGGGGAAACCCTGATGCAGCGACGCCGCGTGGAGGAAGAAGGTTTTCGGATTGTAAACTCCTGTCGTTAGGGACGATAATGACGGTACCTAACAAGAAAGCACCGGCTAACTACGTGCCAGCAGCCGCGGTAAAACGTAGGGTGCAAGCGTTGTCCGGAATTACTGGGTGTAAAGGGAGCGCAGGCGGACCGGCAAGTTGGAAGTGAAAACTATGGGCTCAACCCATAAATTGCTTTCAAAACTGCTGGCCTTGAGTAGTGCAGAGGTAGGTGGAATTCCCGGTGTAGCGGTGGAATGCGTAGATATCGGGAGGAACACCAGTGGCGAAGGCGACCTACTGGGCACCAACTGACGCTGAGGCTCGAAAGCATGGGTAGCAAACAGGATTAGATACCCT
+
CEGF@@FGFGGGGGGGGGGGGGGGGGGGGGGGFGGGGGGGGGGGGGGGGGGGGGGGGGGFFGGCGEDC@FGGGGGGGGGGCGGGFEFGGGGGGGGGGGGCEDGCFGGAGGGGGFDFFGGGGCCEG?GGGFGGGG3GCFFCFGGGGGGEFDEGGGB2<<FEC,>FFFGCCFEFGGGDCG<7CFGGDF>E8EFFFEECGDDFGGGDDEGGGGGFGDGCFGGGGGGFCFDFGGGFGGGFFGGGGGGGAGFGFGFGGGDA<DDFGD@@FGG=FECE89E?GFGFFFGGGFGFGGGGFFGEEFCGFCFC7GEGGF9GGGEDGGGEGEGGGGGGFEGGGGGGGGGGGEFGGGGGGGGGFGGGGGGFFCGDGGGGGGEGFEFGFGDFGDGGGGGGFACFFCDGCGGGGGGFDGGGEGFCCCCC
@QZJC 86725
TGGGGAATATTGCACAATGGGGGAAACCCTGATGCAGCGACGCCGCGTGGAGGAAGAAGGTCTTCGGATTGTAAACTCCTGTTGTTGGGGAAGATAATGACGGTACCCAACAAGGAAGTGACGGCTAACTACGTGCCAGCAGCCGCGGTAAAACGTAGGTCACAAGCGTTGTCCGGAATTACTGGGTGTAAAGGGAGCGCAGGCGGGAAGACAAGTTGGAAGTGAAATCTATGGGCTCAACCCATAAACTGCTTTCAAAACTGTTTTTCTTGAGTAGTGCAGAGGTAGGCGGAATTCCCGGTGTAGCGGTGGAATGCGTAGATATCGGGAGGAACACCAGTGGCGAAGGCGGCCTACTGGGCACCAACCAACGCTGAGGCTCGAAAGTGTGGGTAGCAAACAGGATTAGATACCCT
+
GGGFGCCFGFFGGGGFGCFDFEGGGGGGGGGGGCFGGG>FGEGGGGEGGDEGGGGFFGGGEFGGGGGGDEGFFGGGGGFGGGG9,=E<CFGGGGGFGGGGGFECGGGCGGGGGGGFFGGFDGCEGGGGGFGGEGGGGG7FG>D7FDFECDE<FFGF<FGFG,FEFF?EFEDGGG,CE<GFGGFGFGGGGGFGGFGGGDECCEGGDGGGGC8EFGFFGFGFFFECCEE<GGDBFFFFGGDGGCCAGFCEECFD8;::GFGGGGGB>=CGGGGGGFFG?A9GGGGGGF:EF=CEFEF7GF>GFFC@6CFEFFFCGFFEB5,A5+EF6+7FGECCFCFC<8<GCFCF@ECEFEF@E<FGFECEA<B+@:8;+--7DGFF@FDFC,ECE@GGCDGGFDGGFC,C<CFFF9GGGGGCCCCC
@QZJC 76245
TGAGGAATATTGGTCAATGGACGAGAGTCTGAACCAGCCAAGTAGCGTGAAGGATGAAGGTCCTACGGATTGTAAACTTCTTTTATAAGGGAATAAAACCTCCCACGTGTGGGAGCTTGTATGTACCTTATGAATAAGCATCGGCTAACTCCGTGCCAGCAGCCGCGGTAATACGGAGGATGCGAGCGTTATCCGGATTTATTGGGTTTAAAGGGAGCGCAGACGGGTCGTTAAGTCAGCTGTGAAAGTTTGCGGCTCAACCGTAAAATTGCAGTTGATACTGGGTGTCGTGAGTACAGTAGAGGCAGGCGGAATTCGTGGTGTAGCGGTGAAATGCTTAGATATCACGAAGAACTCCGATTGCGAAGGCAGCCTGCTGGACTGTAACTGACGCTGATGCTCGAAAGTGTGGGTATCAAACAGGATTAGATACCCT
+
EGFFFEGGGGGGG,EFF<E8FF7C@FGGGGGGFGGGCGGDGGFEEGGGGG,@FEAE,CFEFEGGGGGCCEC@FFFGGFFGCFGFF<EAFFFF88CEF<CF,:B:EGGGGFFFD@F7,EFF,?,95BF9<FFFFGAF,EE,7?+BFGCFA;DF:@CEF9><CFD<>EE<FEEAF2>>>@/@>DFG7:FFEFGFGGGG7?GEFCFFC>,-=,><FFD7;EG3C:EFGCEEEEFF<7<?DD@C<75FFFGCGGGGFF8FB#GGGEFCF8FECFC2GFGFFDDGFGGGGGFFA,F<;CC,,9AFFA,GFCGCFEFGGE@F@FFDGFFGC7>GGGFFFB,,ACGFFGF<8FE@FAFGGGF@FCF:7GGGGGGGGFFGFEFF8GGGGDFFAFFGGGGGF?GGGCDFFDGGGGGECFCCFAGGGFGGGGGGFFGAGGGCCCCC
@QZJC 87212
TGAGGAATATTGGTCAATGGACGAGAGTCTGAACCAGCCAAGTAGCGTGAAGGATGACTGCCCTATGGGTTGTAAACTTCTTTTATACGGGAATAAAGTGAGGCACGTGTGCCTTTTTGTATGTACCGTATGAATAAGGATCGGCTAACTCCGTGCCAGCAGCCGCGGTAATACGGAGGATCCGAGCGTTATCCGGATTTATTGGGTTTAAAGGGAGCGTAGGCGGACGCTTAAGTCAGTTGTGAAAGTTTGCGGCTCAACCGTAAAATTGCAGTGGATACTGGGTGTCTTGAGTACAGTAGAGGCAGGCGGAATTCGTGGTGTAGCGGTGAAATGCTTAGATATCACGAAGAACTCCGATTGCGAATGCAGCCTGCTGGACTGTAACTGACGCTGATGCTCGAAAGTGTGGGTATCAAACAGGATTAGATACCCT
+
@FAFGG8F<CFFCFGDFGGGGGGGGFEFGGGGCFFGFFGFCGGGGF@FGGFGGGGGGGGG@EFC,CFFGGECFGFCFGGGFGGGGFFFGDCFGGFGGGGF9:FD:=:FFF79FFF9EE=FFFFGGGDGGGGCGFG999EFGG@BC7?DA,,B3AD@FGC7<FG.F<GGGGGG@DFCEEGC2@@@CE2F?4C<=<EC<FCFFGGFFFF9A<<#@<E?EBCFE>EF@?CF=FCCEEGGFGFF9GGGFC<GGGGGGGFFEEFCFGDFF/GFFGFDF?E8-EFFCGGFFEFDFCFAFGGGGGGFEGGFE<7@EFGGFDGGDGGGGE:7EC>GFFFCF9EAAGFFFFGFEC@C<<@9GF@@DFE,7GGGGFC,FF<C@GGGGGGGF?GGGGGGGGGGGGGGGGGGF7FGGGFFCDGGCFFGGGGGGGF<F9CGFFGCB68C
@QZJC 84459
TGGGGAATATTGCACAATGGGCGAAAGCCTGATGCAGCGACGCCACGTGAGCGAAGAAGTATTTCGGTATGTAAAGCTCTATCGGCAGGGAAGAAAATGACGGTACCTGACTAAGAAGCACCGGCTAAATACGTGCCAGCAGCCGCGGTAATACGTATGGTGCAAGCGTTATCCGGATTTACTGGGTGTAAAGGGAGCGTAGACGGGGTGGCAAGTCTGATGTGAAAACCCGGGGCTCAACCCCGGGACTGCATTGGAAACTGTCAATCTAGAGTACCGGAGAGGTAAGCGGAATTCCTAGTGTAGCGGTGAAATGCGTAGATATTAGGAGGAACACCAGTGGCGAAGGCGGCTCACTGGACTGTAACTGACACTGAGGCTCGAAAGCGTGGGGAGCAAACAGGATTAGATACCCT
+
GGGGGGGGFGGGGGGGGGGGGFGGGGCFGGGFFCGGGGGDEFGGGGGGFEEGGGGGGGFGGDGGGCEC<FFFFGGFGGGGCGGG>E:FCGFGGGGGFFGFGBFFCF9@E,BAEF8<<D8=FDGC7@3DEEDCFGCEFGCFCF8F@=9:F0>@FGFFFGC9@?=G/:FCFE<F;<FFE9<?9F+BF>FGGGGCGCCAFEEGGGCG>8#1<<FGFFF??:FFCFECF>CFEEFCFC>CEGG@CGG4FB;GEFFB9GD<FDGGFGEEDC5A=F<GFCEDACFAFGFF,+F@GFECGFDECEB,GGGGEFDGGGGGCF7C,GGFFF<FE,GGGGGGGFDAGGFCCCGGGGGGGGGGGFGGGGFDFFECFFGFGGFC,FGFEFEEC@GGGGGDGGGGGGGGGGGGGGFGGGGGFGGCCCCC
@QZJC 74
TGGGGAATATTGCACAATGGGGGAAACCCTGATGCAGCGACGCCGCGTGGAGGAAGAAGGTCTTCGGATTGTAAACTCCTGTTGTTGAGGAAGATAATGACGGTACTCAACAAGGAAGTGACGGCTAACTACGTGACAGCAGCCGCGGTAACACGTAGGTCACAAGCGTGGTCCGGAATTACTGGGTGTAAAGGGAGCGCAGGCGGGAAGACAAGTTGGAAGTGAAATCTATGGGCCCAACCCATAAACTGCGTTCAAAACTGTTTTTCTTGAGTAGTGCAGAGGTAGGCGGAATTCCCGGTGTAGCGGTGGAATGCGTAGATATCGGGAGGAACACCAGTGGCGAAGGAGGCCCACTGGGCACCAACTGACGCTGAGGCTCGAAAGTGTGGGTAGCAAACAGGATTAGATACCCT
+
@E,CEFFGGFGGC@EGF<FGGGDGGD,,BDFDEDCEF?C@CF@:FCGGGCCCCFGGGGGGEFGGGGGC+FFDBEF,,,:BFGGG:=8FGFDGCCGGGFED?7FFFEDF?,,:B=DF,DFGGCFDECC88<,83B<7>FC7<><C@CCB59B%C3>2?083#.FECF:<F*1BFGGE;9>FCFFC3F#FFFFF<3;C<C=#=1*9DC65:>6;>A>;9CC@1EFG@<#<9F:CFFF<+:>@;53FFFGFCEC9#<#;C:CFD6#1FDEF<FFACG(A8,#89?4EC+FB>GFEE@:C:@+FDFGEEC=F?F@,?@,CD,CAECC@F@,FCF9FEC,CGFAFB,FFA,8EC,<CC,,,<C;,,C,;CFGGFC;F@E<;,@6C,,EC<@@GF9GF99GGFFFFF,EFB,<<EFC6C,@A
@QZJC 75
TGGGGAATATTGCACAATGGGGGAAACCCTGATGCAGCGACGCGGCGTGGAGGAAGAAGGTCTTCGGATTGTAAACTCCTGTTGTTGAGGAAGATAATGACGGTACTCAACAAGGAAGTGACGGCTAACTACGTGCCAGCAGCCGCGGTAAAACGTAGGTCACAAGCGTTGTCCGGAATTACTGGGTGTAAAGGGAGCGCAGGCGGGAGAACAAGTTGGAAGTGAAATCCATGGGCTCAACCCATGAACTGCTTTCAAAACTGTTTTTCTTGAGTAGTGCAGAGGTAGGCGGAATTCCCGGTGTAGCTGTGGAATGCGTAGATATCGGTAGGAACTCCAGTGGCGAAGGCGACCTACTGTGCACCAACTGACGCTGAGTCTCGAAAGTGTGGGTAGCAAACGGGATTGGATACCCT
+
GDFGGFGGGFGCFDGGGGFGFEECFGE8FEGEGGGD@<@CCFFCGGCFCBFE@FFFGFGFFE9F9?C?CFF,EFFFG9EE=?E?BFE9E@BF?EGGGFFGFGGGGG9FGGGGEGFGCD,FFFG@C+><F>,>F<FFEC><@ADFEDCEF@8D@FGBFF9#?7FCFFFCF4EFGGGGGEFGGD9<@<<CFBF,<::CCGGFEECCEFG3@?FGFFFGG:DC%;<AFCFGCF:GGGGFFFGGGF1;@3==BCF=B=B@FFACCFC@CFGFDF9>DDA7:<.3/,#GFF7C:@FE:,7=@DFFGECCE?4,,B?CBDEDGFD=F47+ECE9,CFCDEC-@9,6B,F7ECEC+@C,CAF@F<;,,668AGF7@BF@,FC;<@,C:6,@,8DGFDFAE<,@7CF;B,,<@66,6,CAC@@<
@QZJC 76
TGAGGAATATTGGTCAATGGACGAGAGTCTGAACCAGCCAAGTAGCGTGAAGGATGACTGCCCTATGGGTTGTAAACTTCTTTTATACGGGAATAAAGTGAGGCACGTGTGCCTTTTTGTATGTACCGTATGAATAAGCATCGGCTAACTCCGTGCCAGCAGCCGCGGTAATACGGAGGATGCAAGCGTTATCCGGATTTATTGGGTTTAAAGGGAGCGCAGACGGGTCGTTAAGTCAGCTGTGAAAGTTTGGGGCTCAACCTTAAAATTGCAGTTGATACTGGCGTCCTTGAGTGCGGTTGAGGTGTGCGGAATTCGTGGTGTAGCGGTGAAATGCTTAGATATCACGAAGAACTCCGATTGCGAAGGCAGCACACTAAGCCGTAACTGACGTTCATGCTCGAAGGTTTGGGTATCAAACAGGATTAGATACCCT
+
FDFFGGGGGGGFFGGFGGGGGGGGGGGGGGGGGGFFGGGGEGAFFGGGGGGFGGGGEEFGFEFGFFGGGGGGCEFGGGFGGGGGGF9CFC>:=CFEGD?CAADFD,BEEBBBBFG99EFGGGGGGGCEGGGG9FFF9EFFD@GGGGGFE?FGCB+>F9,BFG<A76DGG:CAF<CFGECEGGCB>FDFFCEFFF@*?<<9FFGGCGG9CCCCE9CFCCCEGG>FEEDE:GGGFA<A@FGFGFDCGGGEDCECCGGFA@8<?D8GFFDC?FG8C9DCAD,GGEFFCDA,FFFA+GGF>@>,FGFB?+ECGGGGGGGEE<GGGGF@GCFGGGFDDF?FA,E;FAE8F<EGGGGGGECCGFF:C6:GGGFCF9DGGCGFCFF@C7FGGGGGFFGGE9GGGGGGF<CAF8C@-GGGGGF<GGGGGFEEFAEGGGFA@,B<
@QZJC 81476
TGGGGAATATTGCACAATGGGGGAAACCCTGATGCAGCAACGCCGCGTGAAGGATGACGGTTTTCGGATTGTAAACTTCTTTTCTTAGTGACGAAGACAGTGACGGTAGCTAAGGAATAAGCATCGGCTAACTACGTGCCAGCAGCCGCGGTAATACGTAGGATGCAAGCGTTATCCGGATTTACTGGGTGTAAAGGGAGCGCAGGCGGGACTGCAAGTTGGATGGGAAATACCGTGGCTTAACCACGGAACTGCAGCCAAAACTGTAGTTCTTGAGTGAAGTAGAGGCAAGCGGAATTCCGAGTGTAGCGGTGAAATGCGTAGATATTCGGAGGAACACCAGTGGCGAAGGCGGCTTGCTGGGCTTTAACTGACGCTGAGGCTCGAAAGTGTGGGGAGCAAACAGGATTAGATACCCT
+
E@CEGGDFGFFFGGGGGGGGCGDGGGGGGG8FFGGFFEFGFGGGGGGGGGGGGGG8FGEGFGGGGGC=CC8FDGFFGGGGGGGGGGGGGGGGGGGGGGGGG9FFFFGGGGGGFGA9EFFDGG,,DFGG7FGGGGFGGFFGGGGGFGFFC@CB@FGGGFGG7CF=GGFBFFGGGGGGGGGGC;FF>FGGGFGFGFFGEFFCFEGGEGFGED?:8FGGGG8EGFGE@#GCGF><CGGGGGGGGFDFDFFDDG<CDB;:.FFFCGGGGGGGGEFAGGGGFE39DEA:AECF7CF7FFFGFDGDGF?@GGGDGGFF?,GGGGDEFCGGEFFB+FCGGGGGGGFFGDGGGGGE7GGGGGGGGGGGFF<GGGGGFGDGGGDGFFGGGGGGGGGGGGGGGGGGGFGFE9DEAAFCAFGFEFAC,@-
@QZJC 78
GGGGGAATATTGCACAATGGGCGAAAGCCTGATGCAGCGACGCCGCGTGAGCGAAGAAGTATTTCGGTATGTAAAGCTCTATCAGCAGGGAAGATAATGACGGTACCTGACTAAGAAGCACCGGCTAAATACGTGCCAGCAGCCGCGGTAATACGTATGGTGCAAGCGCTATCCGGATTTACTGGGGGTAAAGGGAGCGCAGGCGGTGCGGCGAGTCTGATGCGAAAGCCCGGGGCTCAACCCCGGTACTGTATTGGAAACTGTCGTACTAGAGTGTCGGAGGGGTAAGCGGAACTCCTAGTGTAGCGGTGAAATGCGTAGATATTAGGAGGAACACCAGTGGGGAAGGCGGCTTCCTGGACGGTAACTGACGTTGAGGCTCGAAAGCGTGGGGAGCAAACAGGATTAGATACCCT
+
,7CFD@C8F<FGFGEFF?CFG?FCEECC@@FC<D9,CBB:+>:CF@+8FFECE+@FGF?=9AACECE@FF,@CDB@::FF@AE9;F;,<>7,1@F<<9CFCCCB<CEF:BFC,<<,?FGFF<C@***,8<:2C28*;088@:C888:828*9<<820,00<CD6<+;*8?>56<CECC8+++<,08*970<F2<*/58=/:*2)4****:16,AE?5,=*B;*<>,C88ECFCEFFFF3+@8@83,,BE9:,DFFADF@C:F:C:E,,<?,DD7B@>+>77D9,B8+78:FC94,<FE=,E5FB7F?55C,,,7DGGGAFE9,,GE<CC,,F@C,E@EEFC9,8FEEE@BCFC,6,FFFF<:F9GFC,BCCCEDEADGGFF@<<B:6=+-C,CCDFE<F@EC<9EC<9CCC8@,86
@QZJC 75706
TGGGGAATATTGCACAATGGGGGAAACCCTGATGCAGCAACGCAGCGTGAGTGAAGAAGTATTTCGGTATGTAAAGCTCTATCAGCAGGGAAGATAATGACGGAACCTGACTAAGAAGCTCCGGCTAAATACGTTCAAGCAGCCGCGGTAATACGTATGGAGCAAGCGTTATCCGGATGTACTGGGTGTAAAGGGTGCGTAGGTGGCAGTTCAAGTCAGATGGGAAAGGCCGTGGCTCAACCCCGGCGTTGCAGTTGTAACTGCGCGTATAGAGTACCGGAGAGGCAGGCGGAATTCGTAGTGTAGCGGTGAAATGCGTAGATATTAGGATGAACACCAGTGGCGAAGGCGGCCTTCTGGACTGCAACTGACACTGAGGCACGAAAGCGTGGGTAGCGAACAGGATTAGATACCCT
+
<E6<FGGGGGFFCA@FF99,;BFEFG<,B<EG9C9FG?AF,@++8@+BB,B<A9<5CCFGCF<FFCGGDGFFDFE-C,9C<C-<C<CC=FC<,,<FGG,?,84++@=,,,4,EF,?C,,,B,+7CBCFA5,8=,,:,<A,BD<FCC++@CEE<,DF6<>8@8@D:,#FFDFC@DFGE<%:<;FECD;>CC<7F==**<+1<:8&><,<(F#5&2>?#,71/F(EC<>+55:1/GD?8F7CF@*+C@+B,F>,B3,FC,8>@+++6,C5,,B9F?>>@7FCFFC,EDGGGFE??FE8?,FFGGGGGFEFC?C,,:C@,EEDFE<,EFC<EE<@,CCCFCCB@:GGF@EGGGFD8@AAEC;,6,EE,,FGFFC,<CCDE:B,6FE<GGDGECFAF6B+@,GFFEFDGGGGGGECCB9C
@QZJC 80
TAGGGAATTTTCGGCAATGGGGGGAACCCTGACCGAGCAACGCCGCGTGAGTGAAGAAGGTTTTCGGATCGTAAAGCTCTGTTGTTAAGGAAGAACGAGTGTGAGAATGGACGGTTCATACTGTGACGGTACTTAACCAGACAGGGACGGCTAACTACGTGCCAGCAGCCGCGGTAATACGTATGTCACGAGCGTTGTCCGGGTTTATTGGGCGTAAAGCGAGCGCAGGCGGTTAGAAAAGTCTGAAGTGAATGGCAGTGGCTCAACCATTGTAGGCTTTGGAAACTGTTTAACTTGAGTGCAAGAGGGGAGAGTGGAATTCCAGGTGTAGCGGTGAAATGCGTAGATATATGGAGGAACACCGGTGGCGAAAGCGGCTCTCTGGCTTGTAACTGACGCTGAGGCTCGAAAGCGTGGGGAGCAAACAGGATTAGATACCCT
+
AFGGEFGD<EFGGCEGGFFFGEE7:FF@FGGG@FGGGGCCE7FGGEGGEGGGEGFFGFFG<FDFFGG@CFEGGFFFG9FDFC==@D@ADFGFFFGCFEE>BFFGC;E9?EF,<:F7FGG@,,,2?9FCC:CFFFCFFFFG:*<:CGGGGGGG;C6C:FCCCEFC+;@;FG58EEG8>:,<CC@,2A7+<88*5:/*1;C7C5C*=2#<8@FFD=/<E>4:?EGCC<;G;E$EE@#,E;?,:D,:9(/9F6=:FFCGGFF@FB:/F>CCD,/CB:>,8FDE#GGGG3,BAC;,ECFF<8F:E7,,F8C:F<C=EEEF?=9,<<FF8GFF=8+CEEC<F=@@F<<A9,,DB,EGGGFGFCC@76ECDGEGEF<BDGGGCCC,@FGGGFE<<9C<,;;B:CE,E;+B8DFDEDGGDFFCD,E9ECCF@FFC6,@<E@C,,8,8-
@QZJC 81
TGGGGAATATTGCACAATGGGGGAAACCCTGATGCAGCGACGCCGCGTGAGCGATGAAGTATTTCGGTATGTAAAGCTCTATCAGCAGGGAAGAAAATGACGGTACCTGACTAAGAAGCACCGGCTAAATACGTGCCAGCAGCCGCGGTAATACGTATGGTGCAAGCGTTATCCGGATTTACGGGGTGTAAAGGGAGCGTAGACGGAGTGGCAAGTCGGATGTGAAAACCCGGGGCTCAACCCCGGGACTGCATTGGAAACTGTCAATCTAGAGTACCGGAGAGGTAAGCGGAATTCCTAGTGTAGCGGTGAAATGCGTAGATATTAGGAGGAACACCAGTGGCGAAGGCGGCTTACTGGACGGTAACTGACGTTGAGGCTCGAAAGCGTGGGGAGCAAACAGGATTAGATACCCT
+
FFFGEBFFCFGGGGGFGG9E<FF@FFGGGGGGGGGGGFCF+@FFFGGGGGEGFFDEFGGGGGGGGGGGGCFGGGFEGFGGC9EFGCEEGGFGGGGGGD5CBCFCFDFCDFFG9FFFA88D,=@FDEFFGGAF7,:D<FDFFCFFFEBEFEG(2>DFG?GGG0,FFCCG<:C#CFFC<<*4BC'FGGG,+C<C@<F)21:6C?CCEG:GEFFE8?B;C1633F?GCDC:DGC@F@FGFC@EF=C<GGGGGGEFC,AFF&GGGGG>GFD8GEC<EF@6@+FFGGGFGDGGGFEAGGGFGGGFFC7BCEGGGGGFCGEFD?EFGF?9GGGGGGFGF@FFCDFFGEGGGCCEGCEF9GGFGGECGDGGGGGGGFECCGGGGF>GGGGGEGGGGGGGGGGGGGGGGGGGGGGGGF8CCCCC
@QZJC 82
TGGGGAATATTGCACAATGGGGGAAACCCTGATGCAGCGACGCCGCGTGGAGGAAGAAGGTCTTCGGATTGTAAACTCCTGTTGTTGAGGAAGATAATGACGGTACTCAACAAGGAAGTGACGACTAACTACGTGCCAGCAGCCGCGGTAAAACGTAGGTCACAGGCGTTGTCCGGAATTACTGGGGGTAAAGGGAGCGCAGGCGGGAGAACAAGTTGGAAGTGAAATCCATGGGCTCAACCCATGAACTGCTTTCAAAACTGTTTTTCTTGAGTAGTGCAGAGGTAGGCGGAATTCCCGGTGTAGCGGTGGAATGCGTAGAGAGCGGGAGGAACACCAGTGGCGAAGGCGGCCTACTGGGCACCAACGGACGCTGAGGCTCGAAAGTGTGGGTAGCAAACAGGATTAGATACCCT
+
GFGCG@GFC<<,CFGGGGGFF>FECFCFGF@F@@E<FG+CFFGGGDDGDGGGGGGGGGGGFGGGGGGGFFFFFGGGGGGDEFGGG,:F,AFGGFAE<BFDFFDFFF9FGGGGGGGGGGGGCF@@:=EGG=FGGBFF>FGFGGGGGG>C<ECGFGGDEGGFGGGCE:F>G6*3FFEGGCB7CFGGGG#=<7CCFCECGGG8:<EDCE-88F@GGFFGG?CFEFFGCCFGGGGGGFGCCC@D=GCDFDGGGFDGCGGGGGF@EGFFCCGFFFFGG'FFAGGDFFGGF:DGGGGGFEF@@@>,EF:FCF=F,A,,C@EDGFFF5A+++C=C9,<AB98@FC9,C,CFF:FCFFC;,FF@F@@FC9,F:CC++@86,,@;C+F@C@A9GFFC;FFF<<9CFFGEDGGGGGGGGGGCCCCC
@QZJC 79422
TGGGGAATATTGCACAATGGGCGAAAGCCTGATGCAGCGACGCCGCGTGAGCGAAGAAGTATTTCGGTATGTAAAGCTCTATCAGCAGGGAAGAAAATGACGGTACCTGACTAAGAAGCCCCGGCTAACTACGTGCCAGCAGCCGCGGTAATACGTAGGGGGCAAGCGTTATCCGGATTTACTGGGTGTAAAGGGAGCGTAGACGGCGAGGCAAGTCTGATGTGAAAACCCGGGGCTCAACCCCGTGACTGCAGTGGAAACTGTTTTGCGTGAGTGCCGGAGAGGTAAGCGGAATTCCTAGTGTAGCGGTGAAATGCGTAGATATTAGGAGGAACACCAGTGGCGAAGGCGGCTTACTGGATGGCAACTGACGTTGAGGCTCGAAAGCGTGGGGAGCAAACAGGATTAGATACCCT
+
GGGFGGFEFGGGCFGDFEF8EFFFGGGGCEGGGGGGGGDEGG@EFGGFC:F@FEGGFFCGFGFGGFGGGFGGFFGFGFEGGGACFFEDGGFFG8FFFGGGGGGEF7FGGGFGGGGGGFF=FC@EGGGGG7CGG?GGFFFF>GGEFCCEGGG?>GGFGGGGGGCGGGGEFF:FFGGGGGGFGEFGFGGEEGFFGGGGGGGGDEGGGGGF>CEGEGGFG<CCGGCEGGGGGEGGGGGFFGFGCFGGGGGFFEG8C4FFFFFFGGGGGGGGF#<<8EFFFFE<@FGGGFFC@ABCGGGFEBEFFCGFCGDGGGGGGGGFFGGGFFEF9E<GGFGFC9,@6,GF:GGGECEFC7GEGF9FGGFA9GGGFDEGGGEGGGGGGF7FC7FF@7GGDGGGFCF,8FFDGGGFF,GGFGFB8?CC
@QZJC 61663
TGAGGAATATTGGTCAATGGACGAGAGTCTGAACCAGCCAAGTAGCGTGAAGGATGAAGGTCCTACGAATTGTAAACTTCTTTTATAAGGGAATAAAAACTCCCACGAGTGGGAGATTGTATATACCTTATGAATAAGCATCGGCTAACTCCGTGACAGCAGCCGCGGTAATACGGAGGATGCAAGCGTTATCCGGATTTATTGGGTTTAAAGGGAGCGCAGACGGGTGGTTAAGTCAGCTGTGAAAGTTTGGGGCTCAACCTTAAAATTGCAGTTGATACTGGCGTCCTTGAGTGCGGTTGAGGTGTGCGGAATTCGTGGTGTAGCGGTGAAATGCTTAGATATCACGAAGAACTCCGATTGCGAAGGCAGCACACTAAGCCGTAACTGACGTTCATGCTCGAAAGTATGGGTATCAAACAGGATTAGATACCCT
+
GG,CE<FG@FDG9,CCFFF,CCEG7FG<E9FGC,CEDFDCGG@F9EF,BFD@EE<A@9CEFF9FG,C,,,,,<CFDCD9,,<CF,<E,?CEFFDFDFF,8,9:,,:++7=F+EF:+49,AFC,AF,@FEE9,FF9B,BF?,B=FCC@=B00F#<8&>?A+AE0E@>9C:C:@@@FD3@77:4,=18;B?:DC/GA;87<<:#GFFCF,88<?FF;CE7;5FECEGGF@,FC@EGCGECFC@7,,;,@+,+@8+3>3,<F>C8@,,@,DCGFFGA9GEACDDF>7@4=,9D<@C+=77F8GGEFF8C:=:F<?7=>4BC4<FCGGCF@F?FF9GGGGGE9GGFF8CC,9<C<C,8+@B@C@@FEGEDFFFCDFF69EFF7CB,7EGGFGE?GGGEACE:F@FGGGFGGGGGGGGGGFC@,9GGGGGGGGGGFAC9CC
@QZJC 85
TGGGGAATATTGCACAATGGGCGAAAGCCTGATGCAGCGACGCCGCGTGAGCGAAGAAGTCTTTCGGTATGTAAAGCTCTATCAGCAGGGAAGATAATGACGGTACCTGACTAAGAAGCACCGGCTAAATACGTGCCAGCAGCCGCGGTAATACGTATGGTGCACGCGCTATCAGGATCTACTGGGTGTAAAGGGAGCGCAGGCGGCGCGGCAAGTCGGATGTGAAAGCCCGGGGCTCAACCCCGGTACTGCATTGGAAACTGTCGTACTAGAGGGTCGGAGGGGTAAGTTGAATTCCTAGTGTAGCGGTGAAATGCGTAGATATTAGGAGGAACACCAGTGGCGAAGGCGGCTTACTGGACGATAACTGACGCTGAGGCTCGAAAGCGTGGGGAGCAAACAGGATTAGATACCCT
+
CFGFGCCFGGEFGGGGGGGG,EGGGGFCFADFGGCGGG:CG>FFCEE>FEGGGGGGG?FF,CCFGGGCF=FFFGGGFFF9ECFG9FGGGGFGFFGGGGGGFEG?BFF@FF<<FFFEGF?G8<:C=@FFGGCGGGGGCFGCFGGG7FGC:EE9DFE@AA:CC,:C,*C<7<<FE,?FF7,?@FCC=G=CBC:<C7E5E>EGGGDGCC<<>EC/E5@1/#6:9CFFFCFDGFEFCGGDGF@@CCD:EGC9EC6E#GFGGGCGFGEGEFFFFE:+FC,DFBC=FDAFC,?,,A,E8BE8CE?GFD7C@C7GGE<9B,F77<FGGF9GGE@E,9CF7EE9GGFB7FC<FGCGGGGGGGGGFGGFFFC,DC6@EGFGGGGEFGGGF@GGGGGGGGDGFGGGGCFGGGGGGEFD<FE@<CCC
@QZJC 62651
TGAGGAATATTGGTCAATGGACGAGAGTCTGAACCAGCCAAGTAGCGTGAAGGATGAAGGTCCTACGGATTGTAAACTTCTTTTATAAGGGAATAAAACCTCCCACGTGTGGGAGCTTGTATGTACCTTATGAATAAGCATCGGCTAACTCCGTGCCAGCAGCCGCGGTAATCCGGAGGATGCGAGCGTTATCCGGATTTATTGGGTTTAAAGGGAGCGCAGACGGGTCGTTAAGTCAGCTGTGAAAGTTTGGGGCTCAACCTTAAAATTGCAGTTGATACTGGCGTCCTTGAGTGCGGTTGAGTTGTGCGGAATTCGTGGTGTAGCGGTGAAATGCTTAGATATCACGAAGAACTCCGATTGCGAAGGCAGCACACTAAGCCGTAACTGACGTTCATGCTCGAAAGTGTGGGTATCAAACAGGATTAGATACCCT
+
GG,CEFEGFGCFFGFGGGGGGFGGGGGFGFF9FFGFGGFGGGGGGCGGGGGGGGG,EFFGGFGGDFG@CFFFFGGFGGGGAEFEGGGG9DGGGCFDEE,?CECEF8@9B<FCEFEGD,AFGGC<,CEFDFGFGGGGGGGGG?FEDEGG?GFDEGFE<FFGCFG<F.FFFGG9#@CF@CFCFCFFGEEGGGGCFFECCEF?2?CFFGG@FGG9?BC*/CEEFCE>C<5FDGF?FCGFFFDCGGGFFFGFC@:FCGEEGF?FGG;FGGGFGFGG=DF<F,DGGGGFCGGCDFGGGF>GF8GGGFEC<FCCGGGGGGFC>FDAE,@FEFF9FFFEGGGFFFCFCGGF<CEGGFE9GFFFCDFGGGGDGGFCFECF,EFEGGGEEDGFFFCDGGGFCDFFGGGF@7F<E6@7DGGGGGGGGGFFCGFGGGF@<C,CA,8B
@QZJC 81465
TGGGGAATATTGCACAATGGGGGAAACCCTGATGCAGCGACGCCGCGTGGAGGAAGAAGGTCTTAGGATTGTAAACTCCTGTTGTTGAGGAAGATAATGACGGTACTCAACAAGGAAGTGACGGCTAACTACGTGCCAGCAGCCGCGGTAAAACGTAGGTCACAAGCGTTGTCCGGAATTACTGGGTGTAAAGGGAGCGCAGGCGGGAGAACAAGTTGGAAGTGAAATCCATGGGCTCAACCCATGAACTGCTTTCAAAACTGTTTTTCTTGAGTAGTGCAGAGGTAGGCGGAATTCCCGGTGTAGCGGTGGAATGCGTAGATATCGGGAGGAACACCAGTGGCGAAGGCGGCCTACTGGGCACCAACTGACGCTGAGGCTCGAAAGTGTGGGTAGCAAACAGGATTAGATACCCT
+
FCFGGE,CFGGG<FFG@EA@F7FDGGGFFFGGGFGG<E6FE7FGEDCFEEGGDEFG8FFGGGGG9FFFGC8?FGGGGFGGFFGFGGGGGDGGGGGGGGFGGGDGGGFFGCFFGGFFF@FFGGG7FFGCFDFGGGCFGGGC7BFGGGGDGEGGG?GFFGGG=GGGGECCCFCGGGG:CG>GGG.GFA;FA7?FDFEC@CEGEEGGFF?FGGCFGGGFGFCFFFFFFEC7GGGGGGEFFFFGFCCGGFGGFFDFEGFGGCFFF?CC>FCC:GFC:GGGFF@=>EGGCEF7F<,BFGGGDF7FFGGDDEFECFGGFGGGGGGGGGEGGGGFE@AEEFCGGFFF>GGGGFDGGGGFDFFFFGGGGFC,EFFGFF;EFDGGFGGFEDFF@@CBEEGGGGGGGGFCFGGGFFGGFCFA,CB@
@QZJC 88
TGGGGAATATTGCACAATGGGCGAAAGCCTGATGCAGCGACGCCGCGTGAGCGAAGAAGTATTTCGGTATGTAAAGCTCTATCAGCAGGGAAGATAATGACGGTACCTGACTAAGAAGCACCGGCTAAATACGTGCCAGCAGCCGCGGTAATACGTATGGTGCAAGCGCTATCCGGATTTACTGGGTGTAAAGGGAGCGCAGGCGGCGCGGCAAGTCTGATGTGAAAGCCCGGGGCTCAACCCCGGTACTGCATTGGAAACTGTCGTACTAGAGTGTCGGAGGGGTAAGTGGAATTCCTAGTGTAGCGGTGAAATGCGTAGATATTAGGAGGAACACCAGTGGCGAAGGCGGCTTACTGGACGATAACTGACGCTGAGGCTCGAAAGCGTGGGGAGCAAACAGGATTAGATACCCT
+
FGGGGGEGGGGGGGGGGGGGGGGGGGGGGGGGGGGGGGGGGGGGGGGGGGGGGGGGEGGGGFGGGGGGGGGGGGGGGGGGGGGGGGGGGGGGGGGGGGGGGGGGFECFFGGGGGGGFGGGGGCFGECFGCGGGGGGGGGGFEGGDGGDEEG?GFG:DECFF<FGGGGGGGGGGGG?GGCFFG-FGG=ECEFGGCCEGGGGGGDGGGGEGGGGFEGGGGGDGGGGGFEEGFGGGGGGGGGGGGEEFFEGDFDGGFGGGGGFFFGFGGGGGGGGGGGFECGGGGGGGGFFCCFGF@FAGGFEGGGGGGGFCGGGGGGGGGGGGGGGGGGFGFGGGGGGGGGGGGGGGGGGGGGGGGFFFGGGGGGGFEC>GGGGGGGGGGGFGGGGGGGDGGGFGGGGGGGGGGGGGGGGFF@CAACA
@QZJC 89
TGGGGAATATTGGGCAATGGGCGCAAGCCTGACCCAGCAACGCCGCGTGAAGGAAGAAGGCTTTCGGGTTGTAAACTTCTTTTAAGAGGGAAGAGCAGAAGACGGTACCTCTAGAATAAGCCACGGCTAACTACGTGCCAGCAGCCGCGGTAATACGTAGGTGGCAAGCGTTGTCCGGATTTACTGGGTGTAAAGGGCGTGCAGCCGGGTCTGCAAGTCAGATGTGAAATCCATGGGCTCAACCCATGAACTGCATTTGAAACTGTAGATCTTGAGTGTCGGAGGGGCAATCGGAATTCCTAGTGTAGCGGTGAAATGCGTAGATATTAGGAGGAACACCAGTGGCGAAGGCGGCTTACTGGACGGTAACTGACGTTGAGGCTCGAAAGCGTGGGGAGCAAACAGGATTAGATACCCT
+
EFECG6FGGGGGGGGGGGGGGGGGGGGGGGGGGGGGGGGGGGGGGGGFGEFGGGFFECFGGGGGGGGGGGGGGGGGGGGGGGGF@FFGGGCGGGGGGFGGGGGGG@FGFFGDGGCD<FFGGGGGGGGGGFGGGGG>8DCFGGF?GGE79EGGGGGGGFFGGCFGGGGGGGGGEEGGC8EGFGFEFFGG:FFFFGFCGGGECEFFCDGGGFFDB<EFGFAGD@GGFF@AFFECFGFGDFFDGGGGGFFFGGGGFFCGGFFGFGGGFFAE=GGGGGCFC:EGGGFGGFAFEEDGGGGGFDGGFAGGEF@GGGFGGGDGGGGFFGGGGGGF?GGGGGGGGGFFGGGGGFF7GGGGGGGFGFGGGGFCFEGGGGGFEDGGGGGGGGGGGGGGGGEGGGGGGGGGGFGGGGGGGGGFFCCCCC
@QZJC 90
TGGGGAATATTGCACAATGGGGGAAACCCTGATGCAGCGACGCCGCGTGAGTGAAGAAGGATTTCGGTATGTAAAGCTCTATCAGCCGGGAAGAAAGTGACGGTACCTGAATAAGATGCCCCGGCTAACTACGTGCCAGCAGCCGCGGGAATACGTAGGGGGCAAGCGTTATCCGGATTTACGGGGTGTAAAGGGAGCGTAGACGGCAAGGCAAGTCTGAAGTGAAAGCCCGGTGCTTAACGCCGGGACTGCTTTGGAAACTGTTTGGCTGGAGTGCCGGAGAGGTAAGCGGAATTCCTAGTGTAGCGGTGAAATGCGTAGATATTAGGAAGAACACCAGTGGCGAAGGCGGCTTACTGGACGGTAACTGACGTTGAGGCTCGACAGCGTGGGGAGCAACCAGGATTAGATACCCT
+
F?CFGC@EFGFGGDGGGGGGGDCEEGGG,FFFGGAFGF@FGGGGGGDFEGGGCEEEFFC,:<,5ECC4E@FGGGFEEG=EC,@FF8,64>CCCGGGGGGFCGG+B><<FFFGGFC9,CFB<FGCFF+,:,@FF,@BDFFFFFE3@CEG*B8CEGC7CFEGCCFEFECG:*CA@#1C9CFFF9#<C=<;ACGGFGE,(C?=8CC:?E:<3FFFGGG=C<CFGGC7<<@E>:5>/<:>:CC:<9C>8C:>C@B;3>.<67,;FA<A,BAFA67CD@=>AGEC;A9.FFB8+<FC,<FAEDB:AD>:@FF?EC,,7ECC7DE,C,,DFDFEEAGGGGFGGF<7C7CFGGGGGGGGFFEFC,+8,@,@CGGEGFGGGDEC,BDGFFBB,@@++AFCC@,FB,C,FFGFF9FGFGGCC@@C
@QZJC 82576
TGGGGAATATTGCACAATGGGCGCAAGCCTGATGCAGCGACGCCGCGTGCGGGATGACGGCCTTCGGGTTGTAAACCGCTTTTGATCGGGAGCAAGCCTTCGGGTGAGTGTACCTTTCGAATAAGCACCGGCTAACTACGTGCCACCAGCCGCGGTAATACGTAGGGTGCAAGCGCTATCCGGAATTATTGGGCGTAAAGGGCTCGCAGGCGGTTCGTCGCGTCCGGTGGGAAAGTCCAGCGCTTAACGGTGGATCTGCGCCGGGTACGGGCGGGCTGGAGGGCGGTAGGGGAGACTGGAATTCCAGGTGTAACGGTGGAATGTGTAGATATCGGGAGGAAAACCAGTGGCGAAGGCGGCCTACTGGGCACCAACTGACGCTGAGGCTCGAAAGTGTGGGTAGCAAACAGGATTAGATACCCT
+
FFFGGGGGGGFGGGFFGGFGGFGGGGDFGGGGGCGGGFBECGGEGGGGBG:CFGGGGCGGGGGGGGGG==7FEECFCCFGGGGF7<EFDDECEFF,8>=FFEGED@>AB9@=F9F9FCEG,DFFGFGFG*5<FFEF9F,:>F@FF$8@FG:8<B7F4;>CAE8?CEC#F:A<?C@CEG;<F<?68F7E0GFEFC<:CCFF8:E:8*#5EEGGEE5C5/EE>C=81B8FC#F@EGFB<08#CFF82>>:FE9FD172EC@:C7GFB#DGGFDEGF>>F@FC@+:F8:FGFAC<55,,FFFGFE,F:,EGGGFBAGGGGF9FGGFEGFEE>+FGGGFAF<EFC9FCGFC@FB,GGGGFGFFFF@CFDFFE@B@F@FGEGGFE8@E6+FF8FFFGGF,GGGGGGGGGGGGGGGGGGGGGGGCCCCC
@QZJC 73021
TAGGGAATCTTCGGCAATGGACGGAAGTCTGACCGAGCAACGCCGCGTGAGTGAAGAAGGTTTTCGGATCGTAAAGCTCTGTTGTAAGAGAAGAACGAGTGTGAGAGTGGAAAGTTCACACTGTGACGGTATCTTACCAGAAAGGGACGGCTAACTACGTGCCAGCAGCCGCGGTAATACGTAGGTCCCGAGCGTTGTCCGGATTTATTGGGCGTAAAGCGAGCGCAGGCGGTTAGATAAGTCTGAAGTTAAAGGCTGTGGCTTAACCATAGTACGCTTTGGAAACTGTTTAACTTGAGTGCAAGAGGGGAGAGTGGAATTCCATGTGTAGCGGTGAAATGCGTAGATATATGGAGGAACACCGGTGGCGAAAGCGGCTCTCTGGCTTGTAACTGACGCTGAGGCTCGAAAGCGTGGGGAGCAAACAGGATTAGATACCCT
+
GGGGGFFGGGAFFGGGGGG<FGGGGGGGGEFFGGGGGGGGGGGDCEDFGGEFGFEGGGGGGFGDFE>CFECAFGGGGFGF9EGGFGFADGCGGGCGGGGGGFFGGGGGGGGGGGFFFGGGGGGGCCFEDFFGGGFGG8FGFGEGCFFFGDGEFFDGFEGGFFC,<DFGGGG@GG>FB@@CFFGFEFGGC;<<:E787FCFE?FGA@<+GEFF;GGGGGG9E>EGDGG5EC>CEGCCGFG7E><CDACCCFFBDCGCGC@D@:DDG@9GGFGGGGGGCGGGGF99GGFA<C9FGGEFGGFGGFGFFFDGEGFF<FFCGFF?FE,=9GGGGGDGFDFCAGDGGFF9FGFFCFC@F?DF9ECGGGGGDECEGGFDGGGGFEFEEGGD8EDGGGFCGCC7GFGGGGGGF<,9GGGGGGGGGGGFGDFC<9GGGGGGGGGF@CCCC
@QZJC 93
TGAGGAATATTGGTCAATGGACGAGAGTCTGAACCAGCCAAGTAGCGTGAAGGATGAAGGTCCTACGGATTGTAAACTTCTTTTATAAGGGAATAAAACCTCCCACGTGTGGGAGCTTGTATGTACCTTATGAATAAGCATCGGCTAACTCCGTGCCAGCAGCCGCGGTAATACGGAGGATGCGAGCGTTATCCGGATTTATTGGGTTTAAAGGGAGCGCAGACGGGTCGTTAAGTCAGCTGTGAAAGTTTGGGGCTCAACCTTAAAATTGCAGTTGATACTGGCGTCCTTGAGTGCGGTTGAGGTGTGCGGAATTCGTGGTGTAGCGGTGAAATGCTTAGATATCACGAAGAACTCCGATTGCGAAGGCAGCACACTAAGCCGTAACTGACGTTCATGCTCGAAAGTGTGGGTATCAAACAGGATTAGATACCCT
+
GGGGGGGGGGGGGGGGGGGGGGGGGGGGGGGGGGGGGGGGGGGGGGGGGGGGGGGGGGGGGGGGGGGGGGGGGGDFGGGGGGGGGGGGGGFGGGGGGGGGGGGGGGGFGGGGGGGGGGGFGGGGGGGGGGGGDGGG<FFGFGGGGGGGGGGGGG>GGGGGGGGG=?GGGGG?GGGGGG>GGGGG@CFGGGCGGFEGCFGDFG?CF=GG75CBCF<BCEEECC=FG>CF>E>EGGCCGFDF9FFFFFGGGGF<EFCCGFFGGGGGGDGFFGGGGGGGGFGGFCEGGGGFCGFGGGEEGGGGGGGGGGEGGGFFCGFCFDDAFFDGGGGGGGGGFFGF<GGGGFF,8GGFCGGGF@CEGGGGGGGGGGGGGGGGGGGGGGGEFDGGGGFEGGGGGGGFGGGGGGGGGGGGGGGGGGGFGGGGGGGGGGGFGGFCCCCC
@QZJC 61391
TGGGGAATATTGCACAATGGAGGAAACTCTGATGCAGCGACGCCGCGTGAGTGAAGAAGTAATTCGTTATGTAAAGCTCTATCAGCAGGGAAGATAGTGACGGTACCTGACTAAGAAGCTCCGGCTAAATACGTGCCAGCAGCCGCGGTAATACGTATGGAGCAAGCGTTATCCGTATTTACTGGGTGTAAAGGGAGTGTAGGTGGCCATGCAAGTCAGAAGTGAAAATCCGGGGCTCAACCCCGGAACTGCTTTTGAAACTGTGAGGCTAGAGTGCAGGAGGGGTGAGTGGGATTCCTAGTGTAGCGGTGAAATGCGTAGATATTAGGAGGAACACCAGTGGCGAAGGCGGCTCACTTGACTGTAACTGACACTGAGGCTCGAAAGCGTGGGGAGCAAACAGGATTAGATACCCT
+
EECF>EFG@FGFCFGFFCE8EFGGGG,<,CFA<EEFGGFCEGGG@CF+CC@EFGGGGGGFGGCFFFF=CEFBEFCCCCFEECEFAFFFFGGGGG9EFGGGGGG7D+EC?FEFFGGGGGGC,:BC=:FFFCGG?CDFGEGFGEDFE7F=<BE,@9D7@GFGFA:>@B>FB>F:@>+$BCF94FCFGGGFBBCCGFC8G>D8GGDFECFFFGF@?CFF<CCGGFFDFFGGFECE>FCDCFFG8+:CF/F?:GGFFFGFFGFEFC?EFGG5GFEGGFEFCFGFFGFECF?=@EFFEFEEE@F9FCF@+7FFFFA,:BCEFEDGEDFCFFEEEC,C,FC-F<CGGCE<GGCCCGFGGGGFEC,9FGGGGEEFCECFFEGFFGEFD:GDB77GEFGGF9GFDE<EGGGFCFGGGGECCCCC
@QZJC 95
TGGGGAATATTGCACAATGGGGGAAACCCTGATGCAGCGACGCCGCGTGGAGGAAGAAGGTCTTCGGATTGTAAACTCCTGTTGTTGAGGAAGATAATGACGGTACTCAACAAGGAAGTGACGGCTAACTACGTGCCAGCAGCCGCGGTAAAACGTAGGTCACAAGCGTTGTCCGGAATTACTGGGTGTAAAGGGAGCGCAGGCGGGAAGACAAGTTGGAAGTGAAAGCCATGGGCTCAACCCATGAACTGCTTGCAAAGCTGTTTTTCTTGAGTAGTGCAGAGGTAGGCGGAATTCCCGGTGTAGCGGTGGAATGCGTAGATATCGGGAGGAACACCAGTGGCGAAGGCGGCCTACTGGGCACCAACTGACGCTGAGGCTCGAAAGTGTGGGTAGCAAACAGGATTAGATACCCT
+
GGGGGGGGGGGGGGGGGGGCGGDGGGGGGGGGGGGGGGGGGGGGGGGGGGDGGGGEFFGGGGGGGGGGGGGFGGGGGGGGGGGGFGGFGGGGGGGFGGGGGGGFDGGGGGGCGGGGGGGFGGGGG6GGGGGFCGCCFGGG8FFFGGGGGGGGGGGGGGGGGGGGFGFGEGGGFGCGGGFGFGFFGGFEGGGGGGEGEEGGGGGDGGGF?F@EFGGGEFFCCGGGGGG,GGDFGGGGFGGGGGGGGFGGFFD@9FGGGGGG=CGDFDFCFFGGGGGFGGGGGFGFGGGGGGGGGGGGGGGFGGGGGGGGGGGGGGGGGGGGFGGGFGGFFDGGFADEFGGGGGGGGGGGGGGFGGGGGGGFF8GFDGGGGGGGGGFGGGGFGGGGGGGGGGGGGGGGGGGGGGGGGGGGFEGCCCCC
@QZJC 96
TGGGGAATTTTGCGCAATGGGGGAAACCCTGACGCAGCAACGCCGCGTGCGGGACGAAGGCCTTCGGGTTGTAGACCGCTTTCAGCAGGGAAGACATAGACGGTACCTGCAGAAGAAGCTCCGGCTAACTACGTGCCAGCAGCCGCGGTAATACGTAGGGGGCGAGCGGTATCCGGATTCATTGGGCGTAAAGCGCGCGTAGGCGGCCGCCTAAGCGGAACCTCTAATCCCGGGGCTCAGCCTCGGGCCGTGTTCCGGACTGGGCGGCTCGAGTGCGGTAGAGGCAGGCGGAATTCCCGGTGTAGCGGTGGAATGCGCAGATATCGGGAAGAACACCGATGGCGAAGGCAGCCTGCTGGGCCGCCACTGACGCTGAGGCGCGAAAGCTGGGGGAGCGAACAGGATTAGATACCCT
+
CFFFFEGDGFFGGGGGEGGFGGGGGGGFG?FGGGGGGDGGGGFGGGGEGGGGGGDEGGGGFGFGGGGGG7FGGGGGGGGGGGGGGGGGGGGGGGFGGGFDCCC>F7CCFDFCCCFFA<FCF8FCF*>?FGEFEFCFFFF7<FGGG>CE=EE9C;EFGCFE7CCCCEGC*/8*<<CEE>>FFF?CCGCEEGGFFF>=>ED?CEEGGG:C,*:C8<ECCCE=>F<F6CCF&C:EFEE>C<::65<FEEFC5:&E*;F<D#@:F87C>CCE>?FC@7+:9AGGGCF@B+GGFFF8@FEF:B<8FFEEFCFGGEAC=@4+?<CGF=:4=<<E<E,CGCF@7E?6B:@F9CFC=,CGGGGGGGFGGCF@CGGGGGGFGGGGGFFGEFFAGGGCFFCBAGGEECDGFCFGGFFFGGCCCBA
@QZJC 63360
TGGGGAATATTGCACAATGGGCGAAAGCCTGATGCAGCGACGCCGCGTGAGCGAAGAAGTATTTCGGTATGTAAAGCTCTATCAGCAGGGAAGATAATGACGGTACCTGACTAAGAAGCACCGGCTAAATACGTGCCAGCAGCCGCGGTAATACGTATGGTGCAAGCGCTATCCGGATTTACTGGGTGTAAAGGGAGCGCAGGCGGTGCGGCAAGTCTGATGTGAAAGCCCGGGGCTCAACCCCGGTACTGCATTGGAAACTGTCGTACTAGAGTGTCGGAGGGGTAAGCGGAATTCCTAGTGTAGCGGTGAAATGCGTAGATATTAGGAGGAACACCAGGGGCGAAGGCGGCTTACTGGACGATAACTGACGCTGAGGCTCGAAAGCGTGGGGAGCAAACAGGATTAGATACCCT
+
EEGFEEGGGGGEGGGGGGGGGGGGGGGGGGGGGGGGGGCFGGGGGGGGDCCFEG7C=FGGAFGGGGGGFFGGGGGCFGGGGGFFGGGGGGGFCFEF<EFAFDDF+BEFCGGGE,,CF@FCFGDFGGGGGFDGFEDFFG?EFFGGCFGGGGGGGGG1CFGGFGFGGF9FGF@GGE<CEGGG;>=F:FGGGFGGGFCCFFGGDGGGGGGGGGGGEEGCCCCFGGGGGGDFG;>FCFGFC:FCFGGCGGGGGFFGFFC?FGFGCFFGGGGGGF9GGFCF7FGGGGGGGEEGGDGEFFFCGE<?FDGGGGCGGGGGGGEEFGGGFE,EFCGGGGFGGGFFFGFC,@@7GGGGGGFFAGGGGGGGGGFFAFEGGGGGGGGGGGGFD@FGGGGGEGGGGFFFCEGGGGFE@,GGGFEA,CCC
@QZJC 98
TGAGGAATATTGGTCAATGGACGAGAGTCTGAACCAGCCAAGTAGCGTGAAGGATGACTGCCCTATGGGTTGTAAACTTCTTTTATATGGGAATAAAGTATTCCACGTGTGGGATTTTGTATGTACCATATGAATAAGGATCGGCTAACTCCGTGCCAGCAGCCGCGGTAATACGGAGGATCCGAGCGTTATCCGGATTTATTGGGTTTAAAGGGAGCGTAGGTGGATTGTTAAGTCAGTTGTGAAAGTTTGCGGCTCAACCGTAAAATTGCAGTTGAAACTGGCAGTCGTGAGTACAGTAGAGGTGGGCGGAATTCGTGGTGTAGCGGTGAAATGCTTAGATATCACGAAGAACTCCGATTGCGAAGGCAGCTCACTAGACTGCAACTGACACTGATGCTCGAAAGTGTGGGTATCAAACAGGATTAGATACCCT
+
GGGGGGGGGGGGGGGGGGGGFGGEGGGGGGGGGGGGGGGGFGGGGGEGGGGGGGGGFGGGFFGGGGGGGGGGGGFGGGGGGGGGGGGGGGFGFFGGGGGGGGGGGGDFGGGGGFG?F9CEFGGGGG,EFGGGGGGGF<FGGGGGDGGGGFFGGGFGGG@GGGGGGGGGFDGE@FGGG?GCFGGGGGGGGEEGFFFEEGG-<FECDGGFGFCFGEFFDGFGGGGGGGGGGGGGGFGGEDGGGGGDFFGGGGBFGGFDFFEFGEEFGGDFFFGD9C9@FFGGGGGGGGEC,,GEFGFGGGGGGGGGGGEFEFFDGFGGGGGCGGEFE:>FDGGGF<AGGGFCCGGGGGGGGGGGGGEGGGFFGGEFFCFGGGGGGGFGGGGGGGGGGGGGGGGFEFGGFGGFGGGGGGGGGGGGGGGGGGGGGGGGFF<FGGGCCCC9
@QZJC 88590
TGGGGAATATTGCGCAATGGGGGCAACCCTGACGCAGCCATGCCGCGTGAATGAAGAAGGCCTTCGGGTTGTAAAGTTCTTTCGGTAGCGAGGAAGGCATTTAGTTTAATAGACTAGGTGATTGACGTTAACTACAGAAGAAGCACCGGCTAACTCCGTGCCAGCAGCCGCGGTAATACGGAGGGTGCGAGCGTTAATCGGAATAACTGGGCGTAAAGGGCACGCAGGCGGTGACTTAAGTGAGGTGTGAAAGCCCCGGGCTTAACCTGGGAATTGCATTTCATACTGGGTCGCTAGAGTACTTTAGGGAGGGGTAGAATTCCACGTGTAGCGGTGAAATGCGTAGAGATGTGGAGGAATACCGAAGGCGAAGGCAGCCCCTTGGGAATGTACTGACGCTCATGTGCGAAAGCGTGGGGAGCAAACAGGATTAGATACCCT
+
FGGGGCCFGGGAGGGGGGDFGGGGGGGGGGGGGGGGGGGGF8FGGGGGGGGGGGGFGG8DFGGGGFGGGGGGFGGGBFFGGGGGGGGEGGCGCCFGG?FGFGF9AFGGGGF,BBFGGGGGGGFFGGGGGGGGGGGGEGCFGFCGFC<FGGGGGGFGGG?CEFG?CFFGGGGGGGGEGGFGGDGGGGGGGGGEE?CGGC<FGGCFGFGGFEGCEFFGGGGA:GEGGEECEFECCF<??A:@=GGGGGGGEGGGGGGGGE=FED;GGGGGGGGGFDFC7FF=FEFCFGGGEEF7FFBC?,GFEF9GFGGGE@GFEGFFD?EF7EDGFGGGGDGGGGGGGGGGGGGGGGFFGF@FCGGGGGGGDGGGGCGF?GFGFGC:F@GGDGFECDFDGGGGGEC@FC,GGGEFF7EEFGDFGGGGGGGGGFAGFCFEEFGFFF@<CCCCC
@QZJC 100
TGGGGAATTTTGCGCAATGGGGGAAACCCTGACGCAGCAACGCCGCGTGCGGGACGAAGGCCTTCGGGTTGTAGACCGCTTTCAGCAGGGAAGACATAGACGGTACCTGCAGAAGAAGCTCCGGCTAACTACGTGCCAGCAGCCGCGGTAATACGTAGGGCGCGAGCGTTATCCGGATTCATTGGGCGTAAAGCGCGCGGAGGCGGCCGCCTAAGCGGAACCTCTAGTCCCGGGGCTCAGCCTCGGGCCGGGTTCCGGACTGGGCGGCTCGAGTGCGGTAGAGGCAGGCGGAATGCCCGGTGTAGCGGTGAAATGCGCAGATATCGGGAAGAACACCGATGGCGAAGGCAGCCTGCTGGGCCGCCACTGACGCTGAGGCGCGAAAGCTGGGGGAGCGAACAGGATTAGATACCCT
+
GGGGGGGGCGGGGGGGGGGGGGGGGGGGGGGGGDGGGGGGGGGGGGGGGGEFGGFGGGGGGGGGGGGGGGGGGCGF@@FGGGGGGG9BFFFB>FDFD9FAFGG7CCFGG?F8CCFGGGG:FFFC:F:C8FFGG83DBFGGGEGGGG<F<BCFFGF:,=*F+=FE*/::::8*:CE5?8:@FFGGGDFGEG>EC7**:CE*8?8EE1:EEE>88<GGCE30?+;8CF##E>8EC:CECFGCFF:CF=:3:CDCE<:C?9GEGFCF>EFF8:FGFC4@FGGGGGDF>+=FB9EBB@+GGEGGGDF@FGGFFE,FEEGFD<GFFCCCGFFEGGGGGCGGF=7GGGFGGGGGF,EDE@CGGGGGFEEDGGGGGGGGGGGGGFDGGGGGGGF>GGGGGGGGGGGGGGGGFGGGFGC@CCC
@QZJC 66876
TGAGGAATATTGGGCAATGGACGAGAGTCTGAACCAGCCAAGTAGCGTGAAAGATGAAGGTCCTACGGATTGAAAACTTCTTTTATAAGGGAATAAAACCTCCCACGTGTGGGAGCTTATCTGTACATTATGAATAAGCATCGGCTGACTCCGTGCCAGCAGCCGCGGTAATACGGAGGATGCGAGCGTTATCCGGATTTATTGGGTTTAAAGGGAGCGCAGACGGGTCGTTAAGTCAGCTGTGAAAGTTTGGGGCTCAACCTTAAAATTGCAGTTGATACTGGCGTCCTTGAGTGCGGTTGAGGTGTGCGGAATTCGTGGTGTAGCGGTGAAATGCTTAGAGATCACGAAGAACTCCGATTGCGAAGGCAGCCTGCTATGCTGCAACTGACATTGAGGCTCGAAAGTGTGGGTATCAAACAGGATTAGATACCCT
+
6C@<ECEADC,CF,CCCE98EEEG:CCCF9CEC,CAF<BFGFEAF9FC,@D,CCFFCEG,,:,,<<::FB7@,:?E<<6C,,?6EFFF<E@DB8=CEEFC8,:,E,@<8BDFFAFEF8,,,<EFFEAFGBDFGCFGGFCB,:F@7DB,=,>B:FCC+5<BFGFDG6C+:78,@>F7>C:FFF8FGC@E2CF8@;>C?C=;@F:GEFB80:8=9F<BBCE@CED:EE8<1F@;;A<E@2C9CFD@CE@E@<6F2GD<>8CCG@<@DG<,G>FD=CGF?,?=GF@++EA,9EF=+7@DGE>A,=CF8@++DCFB:,:C=C,GFGEGGGFF9GFEE<FFEEF@C,,GFFFGFGFGFEGDFDFBGECFFEFFCF8DFGEEE@6,F9GGF<CFEAGF<GGDFGFGFGBC;,@GDGFEEFGGFFF@GGGF<FEFF8@@A,CB
@QZJC 102
TGGGGAATATTGCACAATGGGGGAAACCCTGATGCAGCGACGCCGCGTGGAGGAAGAAGGTCTTCGGATTGTAAACTCCTGTTGTTGAGGAAGATAATGACGGTACTTAACAAGGAAGTGACGGCTAACTACGTGCCAGCAGCCGCGGTAAAACGTAGGTCACAAGCGTTGTCCGGAATTACTGGGTGTAAAGGGAGCGCAGGCGGGCGATCAAGTTGGAAGTGAAATCCATGGGCTCAACCCATGAACTGCTTTCAAAACTGGTCGTCTTGGGTAGTGCAGAGGTGGGCGGAATTCCCGGTGTAGCGGTGGAATGCGTAGATATCGGGAGGAACACCAGTGGCGAAGGCGGCCTACTGGGCACCAACTGACGCTGAGGCTCGAAAGTGTGGGTAGCAAACAGGAGTAGATACCCT
+
FGGGGGGGGGGGGGGGGGGGGGGGGGGGDGGGGGGGGGGGGGGGGGGGGGGGFGGGGGGFFFGGGGGGGE8?FGGGGGGGGGGGGDFGEFGGEGGGGGGGGGGGGGDFFGDFE8EGGFGGGGGGGGGGGGGGD>/DCGGGGG@GDGGGGGGGFGGFFGGGG:GGGFFEFFFFGF?GGGFGFG,GC=1BFFGGGGGGGGECCGGG>EGDGGC'?FGFAEGGFFGGGGCFD?3:7GCFFFGGGD9EF;GFCE@91EF,B@FGGGG@0CCC8FCGGGFCDGGGGFGGG8+:7FEAGFCGGFDF,GGGGGGGEFCFC:@GFE9GFGEEGGGGGFGGGGGFFEDEFF,7GECCGFGFAFGGGFGGGDF8GGGGF@@FGGGGGGGGGGGGGGGGGGFGGGGGGFGFGGFFE9FFEFFCCCCC
@QZJC 81392
TAGGGAATCTTCGGCAATGGACGGAAGTCTGACCGAGCAACGCCGCGTGAGTGAAGAAGGTTTTCGGATCGTAAAGCTCTGTTGTAAGAGAAGAACGAGTGTGAGAGTGGAAAGTTCACACTGTGACGGTATCTTACCAGAGAGGGACGGCTAACTACGTGCCAGCAGCCGCGGTAATACGTAGGTCCCGAGCGTTATCCGGATTTATTGGGCGTAAAGCGAGCGCAGGCGGTTAGATAAGTCTGAAGTTAAAGGCTGTGGCCTAACCATAGTACGCTTTGGAAACTGGTTAACTGTAGTGCAAGAGGGGGGAGTGGAATTCCATGCGTAGCGGTGAGATGCGTAGATATATGGATGAACACCGGTGGCGAAAGCGGCTCTCTGGCTTGTAACTGACGCTGAGGCTCGAAAGCGTGGGGAGCAAACAGGATTAGATAGCCT
+
GGAD@FFGGGEEFGGGEDCFGGEECE+CFFCFGG:FGFEFF:FECFGCFGGFFFFFFFGGFGFFGGCCFGGGGGGFGFBF<?E<FFFGGGGGFGGGGGGECEC?F9EFGC@FCEBFDFFAF8DDAAGCEGG7EFGGGFGGC8DF7FGGEGDFEG?CC:EGG@@;D8BCGGGEFFFE:;FG87CCFFF<**<:<CCEEFAE@=ED?CFGG?F*8=?EC@EF8EEE6C*:EGFD>8CC<1EEG9FFFGGFGCCE9EGG>8@:8C#BCCEE:AF>>GF<0FFGG7><ECCB?FE5EA,,B=C9GDDEF7F6+B,?9?<?DDFBE4:BFDC@=+>GGECGFC8,:CFC,?C,C6,=C?,,C==GF7F8:B@GGDC66+BC,GGGGGGFEDEEEFC<F7F;EDFACC+7ED7EDEF7FF@,D8C,C,<FGGGFGDEFFAEC,,CCC
@QZJC 70456
TGGGGAATATTGCACAATGGGCGCAAGCCTGATGCAGCGACGCCGCGTGCGGGATGACGGCCTTCGGGTTGTAAACCGCTTTTGATCGGGAGCAAGCCTTCGGGTGAGTGTACCTTTCGAATAAGCACCGGCTAACTACGTGCCAGCAGCAGCGGTAATACGTAGGGTGAAAGCGTTATCCGGAATGATTGGGCGTAAAGGGCTCGTAGGCGGTTCGTCGCGTCCGGTGTGAAAGTCCATCGCCTAACGGTGGATCTGCGCCGGGTACGGGCGGGCTGGAGTGCGGTAGGGGAGACTGGAATTCCCGGTGTAACGGTGGAATGTGTAGAGATCGGGAAGAACACCAATGGCGAAGGCAGGTCTCTGGGCCGTTACTGACGCTGAGGAGCGAAAGCGTGGGGAGCGAACAGGATTAGATACCCT
+
@CFFGDDGGGGGFGGGGGG<EFGEEFDGFGGGGFGGG8@7FFEGFGGGGFEGGGG@EFFFEGEFGGCFFEC=FFEFCEGGGGFG+<,BBCGGG7,<F7FFFCFDF+BE<FFFBDF<FG++,@>,8:,@FE@ECGGFFCCG:AF7FACFFG,,81C=7CFCFG0<CCE,<#?F:CCGE>EFG7950<+C<:EEFF<1CE8GC?E:EEE;CE-:?C:::A;EDEC:2FCFFF@F:B<CF>FGFGG:D,=CGF:;FD>?GFGEE:EE@$CF.CF@GFF>GGG<F@C@:GF8FCGFAF,?FF9CF>+EF:F?,CFC?ECGGGFCFGGCGGECA+CCB,F?F<FCFEEFF<:7GGGGGGGFF@@@8CGGGGGGGFGF<GCEGEGGGGGEGGEGEGFF>GEEGGGGGGGGGGFFFFFGDFDFC6A<8CC
@QZJC 105
TGGGGAATATTGCACAATGGGGGAAACCCTGATGCAGCAACGCCGCGTGAGTGAAGAAGTATTTCGGTATGTAAAGCTCTATCAGCAGGGAAGATAATGACGGTACCTGACTAAGAAGCCCCGGCTAACTACGTGCCAGCAGCCGCGGTAATACGTAGGGGGCAAGCGTTATCCGGATTTACTGGGTGTAAAGGGAGCGCAGGCGGCAGGGCAAGTCAAATGTGAAATACTGGGGCTCAACCCCGGGACTGCATTTGAAACTGTCCGGCTAGAGTGCAGGAGAGGCAGGCGGAATTCCTAGTGTAGCGGTGAAATGCGTAGATATTAGGAGGAACACCAGTGGCGAAGGCGGCCTGCTGGACTGTAACTGACGCTGAGGCTCGAAAGCGTGGGGAGCAATCAGGATTAGATACCCT
+
GGGGGGGGGGGGDGGGGGGGGGGGGGGGEGGGGGGGGGGGGGGGGGGGDGGGGDE<FGGGGGGGGGG@FFGFGGGFGGGGGFGDFCFGGD7F7FGFGGGGGGE:DFFG9FFFGGGCFGGFFG7=GCEG3GGGFF7=FGFF??GGGGGG>CBFFFFCFG7*>E7<FEFGGB>F@FCGDC=CFG:F97GFFFGGGGEFG<;=CCC8CCECFCCCFFFFGEF?FG<GFFFDDCC@FEGGDFGGGFDFDEBFDGGGGGEF9FFFCE3BDGFE:EFFCFGFDBC<7GGFGGGGGGGGGGGGGGE<FGDGGGGFAGFACGF@,GFEAFEFCGFGFCGGEGF9GGGDGGDGGFEGGGGGGGGGGGFGE@FE<FCFCG@GGGGGGFC8GDGGGF@GEGGGGF<EDFGGGFGGF<EGFFGCCCCB
@QZJC 75430
TAGGGAATCTTCGGCAATGGGGGGAACCCTGACCGAGCAACGCCGCGTGAGTGAAGAAGGTTTTCGGATCGTAAAGCTCTGTTGTTAAGGAAGAACGAGTGTGAGAATGGAAAGTTCATACTGTGACGGTACTTAACCAGAAAGGGACGGCTAACTACGTGCCAGCAGCCGCGGTAATACGTAGGTCCCGAGCGTTGTCCGGAGTTATTGGGCGTAAAGCGAGCGCAGGCGGTTAGAAAAGTCTGAAGTGAAAGGCAGTGGCTCAACCATTGTAGGCTTTGGAAACTGTTTAACTTGAGTGCAGAAGGGGAGAGTGGAATTCCATGTGTAGCGGTGAAATGCGTAGATATATGGAGGAACACCGGTGGCGAAAGCGGCTCTCTGGTCTGTAACTGACGCTGAGGCTCGAAAGCGTGGGGAGCGAACAGGATTAGATACCCT
+
G9EGGGGGGGGGGCFGGGFFGGGGGGGGGFFGGFGGGGGGGGGGGGGGGDGGGGGGGGGGGGGGGGGGGGGGGGFFGGGGGGGGGGGCCGGGFGGGGGGGFFFGGGGGGGFGFGGF9CAGGGGGCFGGGGGGGFGGFGGDGF8FGFF7FGEGGGGGF6>FFCCGGF?CGGGDGG>C8C:DAEGGGCEGGG>EEGGDCGGGGC9#FGEFCFGGGE8EECFECEEEGGG<GGGEEEFCCFGDF;@EF>EDFGFFGGF=CA<FFCCGFBCD>F?F<B@2DDGGCFFBE<DFF@;AEGGGGGE?GCFFGGEF8FGGGGGFEGGGGFC,D?<EDGGGGGECGFGGGGGGGF;GGGGGFF,FGCF@CGGCGF>GGGGGEGEDGGEEDGGFGGGGFGFGGEGGGGGGDFGGGGGGGFCDGGGGFBFCGGGFFGFGGGF9GGFFCCCCC
@QZJC 107
TGGGGAATATTGCACAATGGGCGAAAGCCTGATGCAACGACGCCGCGTGAGCGAAGAAGTATTTCGGTATGTAAAGCTCTATCAGCAGGGAAGAAAATGACGGTACCTGACTAAGAAGCACCGGCTAAATACGTGCCAGCAGCCGCGGTAATACGTATGGTGCAAGCGTTATCCGGATTTACTGGGTGTAAAGGGAGCGTAGACGGACTGGCAAGTCTGATGTGAAAGGCGGGGGCTCAACCCCTGGACTGCATTGGAAACTGTTAGTCTTGAGTGCCGGAGAGGTAAGCGGAATTCCTAGTGTAGCGGTGAAATGCGTAGATATTAGGAGGAACACCAGTGGCGAAGGCGGCTCACTGGACAGTAACTGACACTGAGGCTCGAAAGCGTGGGGAGCAAACAGGATTAGATACCCT
+
@FGGGDGGGGGGGGGGECFFFGGEGGEGGGGGGGGEEGGGGGGEGGGGGGGGCEEEEGGFGGFFGGG4EFFGGGGCFFGGGGGGGGGGGGGG:FGGGGGGGGGGGGGGGGG9CBFGGGFGGGGGG.GGGGGGCFGGGGGGGG?EGGGGG<E@FGGBF84F$,GGGGGGCFCCFEGGEFDFG>FGFGFE68CFFFFGC7F<FG>GGGEE,DFGGCGGEFDCFFDCFGGGDFGGGGGGDFFFG#CGFFFFEFF@AC,C@6FGGCG?GGGFGGGGGGGDGGGGDGFGECGEGGFGGGGFGGFFFDGGGGEFGGFFCGGDGFGGGGGGEGGGFFFGGDECGFFGGGGDFDGGGGGGGGGEGGGGGGGFGFGGGGFE;EGGGGGGGEGGGGGGGGGGGGDGGGGFGGGGGGGGFGGCCCCC
@QZJC 75203
TGAGGAATATTGGTCAATGGACGAGAGTCTGAACCAGCCAAGTAGCGTGAAGGATGAAGGTCCTACGGATTGTAAACTTCTTTTATAAGGGAATAAAACCTCCCACGTGTGGGAGCTCGTATGTACCTTATGAATAAGCATAGGCTAACTCCGTGCCAGCAGCCGCGGTAATACGGAGGATGCGAGCGTTATCCGGATTTATTGGGTTTAAAGGGAGCGCAGACGGGTCGTTAAGTGAGCTGTGAAAGTTTGGGGCTCAACTTTAAAATTGCAGTTGATACTGGCGTCCTTGAGTGCGGTTGAGGTGTGCGGAATTCGTGGTGTAGCGGTGAAATGCTTAGATATCACGAAGAACTCCGATTGCGAAGGCAGCTCACTAAGGCGTAACTGACGTTGATGCTCGAAAGTGTGGGTATCGAACAGGATTAGATACCCT
+
FGGFFFGFGGGFGGGGG9FGGF:FGGGFGFGFGGFGGG8EGGEGGGGGFFGFGGFCGGGF6EFGGCFC,@FFGGGGGG9<FFGCFFGGGGGFEFFGGE,4CC,:,:@BF4+?C<::F@++BEFGGG9EFDEFFGFFGC?EA,FEG,BF0?BDE<F7=DF7FF<FFCBAFF:DFEGCE7F.>B/@CFDFGG:CCFGGFGGFFF<B:GFFFCGFGFGFDDG,EG)=8C8/,/EDFGF:#1C,DCFFF:CC@+>@:8F@E5CF4#@:,3(A<FFE9C05)9<FECC8=8F?F8DF@7@+@,A@E<,B@EF=@GFEFFFCGGF8EE+FB:7CGFEGFEACEGGFDE<GFF<<GEEEE@EGFC6,@EGEF<,8F8AC6,<FFF@<8,FF9FC,GGGFE<;,6+GFDFECFGCB-<E8GFF8B,GFGFCFFFGGGGFCCCCC
@QZJC 88809
TGGGGAATATTGCACAATGGGCGAAAGCCTGATGCAGCGACGCCGCGTGAGCGAAGAAGTATTTCGGTATGTAAAGCTCTATCAGCAGGGAAGATAATGACGGTACCTGACTAAGAAGCACCGGCTAAATACGTGCCAGCAGCCGCGGTAATACGTATGGTGCAAGCGTTATCCGGATTTATTGGGCGTAAAGCGAGCGCAGGCGGTTTGATAAGTCTGAAGTTAAAGGCTGTGGCTTAACCATAGTACGCTTTGGAAACTGTTTAACTTGAGTGCAGAAGGGGAGAGTGGAATTCCATGTGTCGCGGTGAAATGCGTAGATATATGGAGGAACACCGGTGGCGAAAGCGGCTCTCTGGTCTGTAACTGACGCTGAGGCTCGAAAGCGTGGGGAGCAAACAGGATTAGATACCCT
+
@FGDEEGGDGGGGGGGGGGGGGGCEGE@FGGGGFGGGC@@EG7FCGGFGDEGGGGGGGGGGGEGCFGFFDFFGGGGF9EBEGGGGCEBFEGGG?9FD@EGGCCCFFGGGGFGG@EFGGGGGGBF6EGGGGGFF9>ECFC>GG@E+*@>GECC@<FCF;?FCDFCFEFGGGGFGFGGGGGGGGDFGFGGEGFEFGEEDGE>:EDEGD@$,;>,2@0GGFGF@F7CGE87<GFFCCGGGFCFGDFGECFDEFE>DFFFFFFF,FGGFEGGFGFFGD<9GE<DFFGGGGFFE?9GDGGGFB87>4++DGGFFFCC::GGGGGGFGGGFEDE<9AGCFFGF8GGFGGGGEGGEGGGFEGGGGGFFC,C@<EEFCFCFFGFGC@GGFGGGGGGGGGFDAGF@GFGGGGGFGGFGFACCCC
@QZJC 68377
TGGGGAATATTGCACAATGGGCGAAAGCCTGATGCAGCGACGCCGCGTGAGGGATGGAGGCCTTCGGGTTGTAAACCTCTTTCGCTCATGGTCAAGCCGCAGCTTTGGGTTGTGGTGAGGGTAGTGGGTAAAGAAGCGCCGGCTAACTACGTGCCAGCAGCCGCGGTAATACGTAGGGCGCGAGCGTTGTCCGGAATTATTGGGCGTAAAGGGCTTGTAGGCGGTTGGTCGCGTCTGCCGTGAAATCCTCTGGCTTAACTGGGGGCGTGCGGTGGGTACGGGCTGACTTGAGTGCGGTAGAGGAGACTGGAACTCCTGGTGTAGCGGTGGAATGCGCAGATATCAGGAGGAACACCGAGGGCGAAGGCAGGTCTCTGTGCTGTAACTGACGCTGAGAAGCGAAAGCATGGGGAGTAAACAGGATTAGATACCCT
+
GFG8FC,,;EEFGCF9FEF@@<FFFCCFGFFCGCFFFGEGGGGGGGGGDGGGGGCC7CECCFFFGGGGGGGGFGGGGGGGGDEEEGGCAAFEECGFG@@CFECF<DD8FEGGCGGEFC@GCECFGGGGGGG99CFGGC>F:>FGGGEGAF7C@FFG:FGG@FGG>@F:FC:<:FGG:=<EGGC,*FG?C<E=>C;<(C03@;C<5-:88?F=8*FFB80@7:EDCCC$::;5/::CCFCDEGGFCD:?<>8@8,;@6FC?EDF@608E@>=82/7F:?@ACA4GFB<<??6GDGGGGGFGEEC,F@E<B?B:++>DGFA:DGGEEFF:,E7FCFFC,GFAGGFFCE<9FE@EF@::F@,,B,EF<C;,<GF8GGGFE,E,CFF@6EEGFGFFFFAGECEFFCE9GGFCGGFFCF,FE-CFGGDAGGFGGCCCBC
@QZJC 111
TGAGGAATATTGGTCAATGGACGAGAGTCTGAACCAGCCAAGTAGCGTGAAGGATGAAGGTCCTACGGATTGTAAACTTCTTTTATAAGGGAATAAAACCTCACACGTGTGGGAGCTTGTATGTACCATATGAATAAGGATAGGCTAACTCCGTGCCAGCAGCCGCGGTAATACGGAGGATCCGAGCGTTATCCGGATTTATTGGGTTTAAAGGGAGCGTAGGTGGATTGTTAAGTCAGTTGTGAAAGTTTGCGGCTCAACCGTAAAATTGCAGTTGAAACTGGCAGTCTTGAGTACAGTAGAGGTGGGCGGAATTCGTGGTGTAGCGGTGAAATGCTTAGATATCACGAAGAACTCCGATTGCGAAGGCAGCTCACTAGACTGCAACTGACACTGATGCTCGAAAGTGTGGGTATCAAACAGGATTAGATAACCT
+
FGFGGGGGGGGGC,FDGGGGGGGGGGEFFGGGDEDFGG-FGG9EGGGFGGFGGFFFFFFFF,6@EEFGG@@F,CFEFACC,<F,C?FFGGFFFFGFGC,84:,?EFEGG,BF?FF:,,:BFEFGGFEFFE9BDC,EEEGG?,:BFEEBF9@8C:87FDGDDGG#>BFEFEF9FDFEEFGDCGCF@GCCECE67>E?CFF>@<F@FFA@FFGFF;F@:CEFCFCCF>0,F=FB>FFF<,E;AF>FCGGGEGGD<FGGF/GFEEAEE9FGGFFDA=C,E,D@FGGGFAF<FD<FGGFEGEE,CF8GGB>+GGGFGGF>B,FBEFGFBFCGEFGGGGGGFE99FFDDDFEC<GFGGGGFFFEBGGGGGGGGGFC?FE69GFFFGGGGEGGGGGGFC@GGGGGFGGGGGGFEGFFEGGF<GGGGFGGGGGGGGFE8,CCA
@QZJC 112
TGGGGAATATTGCACAATGGGCGAAAGCCTGATGCAGCGACGCCGCGTGAGCGAAGAAGTATTTCGGTATGTAAAGCTCTATCAGCAGGGAAGATAATGACGGTACCTGACTAAGAAGCACCGGCTAAATACGTGCCAGCAGCCGCGGTAATACGTATGGTGCAAGCGTTATCCGGATTTACTGGGTGTAAAGGGAGCGCAGGCGGTGCGGCAAGTCTGATGTGAAAGCCCGGGGCTCAACCCCGGTACTGCATTGGAAACTGTCGTACTAGAGTGTCGGAGGGGTAAGCGGAATTCCTAGTGTAGCGGTGAAATGCGTAGATATTAGGAGGAACACCAGTGGCGAAGGCGGCTTACTGGACGATAACTGACGCTGAGGCTCGAAAGCGTGGGGAGCAAACAGGATTAGATACCCT
+
CFFFGFGGGFGGGGGGGGGFGGGGGGGGGGGGGGGGGGGGGGGGDGGFGFGGEFGGGGGEGGGGGGGFFGGGGGGGGGFGGFF9FGBECFFFGGGGGGGGGGE@<FGEFFFFAGGGGGGGGGGDGGGCGGGGGGGGG<FGGG9EEGG??DGCFGFF9>EFFGGGGFFGGGG>GGGCAFGGGCFFFFFEFFGGGG=C<2:CDEEEEEEGEGGGEGGEFGF9GGFGGGGEFFFFEGGGCF@AFCCGGGGGFD.GGGGGCC9FCF>0GE9GGFDGGEGFFDDGGGDGGGGGGFA5GGFDGGFDGGGGEGGGGGGFFGGGGGGECFFAGGGEGDGGGEFFGGFBGGDGGDGGGGGGGGGGGGGGGGGGGGEEGFCGGGGGGGGGGGGGGGGGDGGGFGFCGGGGGGGGGGGGGGGCC@CA
@QZJC 113
TGGGGAATATTGCACAATGGGCGAAAGCCTGATGCAGCGACGCCGCGTGAGGGATGGAGGCCTTCGGGTTGTAAACCTCTTTCGCTCATGGTCAAGCCGCAGCTTTGGGTTGTTGTGAGGGTTGTGGGTAAAGAAGCGCCGGCTAACTACGTGCCAGCAGCCGCGGTAATCCGTAGGGCGCGAGCGTTGTCCGGAATTATTGGGCGTAAAGGGCTTGTAGGCGGTTGGTCGCGTCTGCCGTGAAATCCGCTGGCTTAACTGGGGGCGTGCGGTGGGTACGGGCTGAATTGAGGGCGGTAGGGGAGAGTGGAACTCCTGGTGTAGCGGTGGAATGCGCAGATATCAGGAAGAACACCGGTGGCGAAGGCGGGTCTCTGGGCCGTTACTGACGCTGAGGCGCGAAAGCGTGGGGAGCGAACAGGATTAGATACCCT
+
GGGGGFGFGGGGGGGGGGC@FFGGGGGGGGGGGGGGGG:F:FGGGGGGGGGGCFC:,C<CFGGGGGGGF7CFFGGFGGGGGFFFEGGCFC=?<CF98+@:=+=,?F<C7+3C=,,>FFFF7F,@8+CE<F<D9FF>FCEGE7CBFCFFFB8<CE8F7<<<CF7FCC@:*,,<FFG82(;7;8/CE>C<:/?CGG5CC?*A3E:4CC@C;CGG>-'2A<;GDDEC2)F:***1=:?;F:GGEGFB99EC4GGGFF@@FF=F0FF@C:C8C>53/F@15@:7FF=B@:,,FCE@+::,=EF@,FD,D5,GGGGGFD:B+=GGEECGGGGFC,?=4:7E,GGGFFFCAGFE<GFC>GGDGGFGFCGGCEC@FC,8GGGGDGGGGFDGGGGGGFGDGGFC@+EGGGEGGFDGGGGGGGGGGGGGGGGGGGGGFCCCCC
@QZJC 64707
TGGGGAATATTGCACAATGGGGGAAACCCTGATGCAGCGACGCCGCGTGGAGGAAGAAGGTCTTCGGATTGTAAACTCCTGTTGTTGAGGAAGATAATGACGGTACTCAACAAGGAAGTGACGGCTAACTACGTGCCAGCAGCCGCGGTAAAACGTAGGTCACAAGCGTTGTCCGGAATTACTGGGTGTAAAGGGAGCGCAGGCGGGAAGACAAGTTGGAAGTGAAATCTATGGGCTTAACCCATAAACTGCTTTCAAAACTGTTTTTCTTGCGTAGTGCAGAGGGAGGCGGAATCCCCGGTGTAGCGGTGGAAGGCGTAGATATCGGGAGGAACACCAGTGGCGAAGGCGGCCTACTGGGCACCAACTGACGCTGAGGCTCGAAAGTGTGGGTAGCAAACAGGATTAGATACCCT
+
FF8C@FC8FGGGFFGGG9FGGGDGGGGGGGFFGGGCFGGGGGEGGCFGG7@FGECFGG8E=ECFEFDDEGFFAFFFG9FFGGFFGGGDCGFGGGDGCFGGFEGC7FCFED<9FG,CB,8,CFDDFCFGFGFG+,:>BE7DDFCGEDGGGG*7FGG:FG:C<:AAFCFFC22@FFGGE@C?9B9FFF3A@2CFG:EGEECFE?>8C@C<:728EFFD2<FE<@88FG7FFE7F@FCCF5FC@<-DEAFFGC@@1GF<E?<?FGF9F<FF=@>F#FCFCG=:CFEC887B+,C,=:@+CGCGGF>@+:BCF<,,84+4@AEE9=CGGFCE,,,C,AGFCGEFB@,@DGF7DFE@;6,,FGGFFC@C9CFB,,7CGGGFCC7FC,ECGFB,FC;,EFGFFC<-EECFAC9<AFC<C@8-
@QZJC 115
TGAGGAATATCGGTCAATGGACGAGAGTCTGAGCCAGCCAAGTAGCGTGAAGGATGAAGGTCCTACGGATTGTAAACTTCTTTTATAAGGGAATAAAACCTCCCACGTGTGGGAGCTTGTATGTACCTTATGAATAAGCATCGGCTAACTCCGTGCCAGCAGCCGCGGTAATACGGAGGATGCGAGCGTTATCCGGATTTATTGGGTGTAAAGGGAGCGCAGGCGGCAGGGCAAGTCAGATGTGAAATACTGGGGCTCAACCCCGGGACTGCATTTGAAACTGTCCGGCTAGAGTGCAGGAGAGGTAGTCGGAATTCCTAGTGTCACGGTGAAGTGCTCATATATCACGAAGAACTCCGATTGCGAAGGCAGCCTGCTAGGCTGCCACTGACATTGAGGCTCGAAAGTCCGGGTATCAAACAGGATTAGATACCCT
+
CEFCDG@<,CFC768:@EE<ECEGCF:,CFGG9FCGGFCFGG<F9<CCFDFFC6,:<<C<E<D,FDGFGCGFFGEEFGGGDEGGC6FGGG@FGCEFF9E,4CFFG84FGBFC:,8+E<EFFFFF<CDGAF?DE?@BFGCGFFG@C=FGFCFF>DBCC9F+@FGGCEEGECCFFG978@C;CFCE7?F2<CCCFEFGCGEFFC>F;G31B??FCFFGGC,GG@CCCGFCBGFECC@<:7D9GE@:FGCFG:F<C5@<<@:<CCE55:EE3BF?AC=GFFDCF+@@+8FF?99,9:,,A@4,,59,4++8+=CA,5B=E5,E8A,=4,FC9,,96,<DE<C9,,,B,FB,C@,9E8@-@@6:GGFC,<,<@:,+@,F,,EC,F@C,;,<,@C,;,B;6C6,<CFAC6+F@++FDAFDFA@C<@<C,,<GFE8;<C@CA
@QZJC 77849
TGGGGAATATTGCACAATGGGCGAAAGCCTGATGCAGCGACGCCGCGTGAGCGGAGAAGTATTTCGGTATGTAAAGCTCTATCAGCAGGGAAGATAATGACGGTACCTGACTAAGAAGCCCCGGCTAACTACGTGCCAGCAGCCGCGGTAATACGTAGGGGGCAAGCGTTATCCGGATTTACTGGGTGTAAAGGGAGCATAGACGGTAAAGCAAGTCTGAAGTGAAAGCCCGGGGCTCAACCCCGGGACTGCTTTGGAAACTGTTTAACTAGAGTGCTGGAGAGGTAAGCGGAATTCCTAGTGTAGCGGTGAAATGCGTAGATATTAGGAGGAACACCAGTGGCGAAGGCGGCTTACTGGACAGTAACTGACGTTGAGGCTCGAAAGCGTGGGGAGCAAACAGGATTAGATACCCT
+
FFG8EGGGGGG9FGGGGGGGFGGGGGGGGGGGGGGGFFCFF7FGGGGGGEGGGG7C+CFF,BAFGGGGF7DFGGFGGGGGGGGGFGFGGGGGDGGGFGGGGGGGGGGGCFGGGFFCFFGF7@FCEFGGCEECFG?FGGGGGGGGD=CEGGGGGGGGGGGGGGGGGF>FEGB<FGGD-?F4CGGGGGGFFCGEFEGG9>CFC:FGD9E@?FFGGFGFCCFGGFGGFFDGGFCEGGG<GGGFFFG+F:CA.GGFFGFFDACF@3F=CFFACFGGGFECFC9GFGFFF7EFGFDFD=C,<,=EF<GGGGGGGDGF?,CCFFAFFFEF?,FDEAGGGE@F9GGGFEC<<EFF@+FC,GGGGGGGGGGFGGGGGGGGGGGGGGECGGFGGGGDGEECFFFGGGGF9GEGGGGGGFGCCCCC
@QZJC 117
TGAGGAATATTGGTCAATGGACGAGAGTCTGAACCAGCCAAGTAGCGTGAAGGATGAAGGTCCTACGGATTGTAAACTTCTTTTATAAGGGAATAAAACCTCCCACGTGTGGGAGCTTGTATGTACCATATGAATAAGGATCGGCTAACTCCGTGCCAGCAGCCGCGGTAATACGGAGGATCCGAGCGTTATCCGGATTTATTGGGTTTAAAGGGAGCGTAGGTGGATTGTTAAGTCAGTTGTGAAAGTTTGCGGCTCAACCGTAAAATTGCAGTTGAAACTGGCAGTCTTGAGTACAGTAGAGGTGGGCGGAATTCGTGGTGTAGCGGTGAAATGCTTAGATATCACGAAGAACTCCGATTGCGAAGGCAGCTCACTAGACTGCAACTGACACTGATGCTCGAAAGTGTGGGTATCAAACAGGATTAGATACCCT
+
CFFGFFGGGGGGG<FGCFGGGFGGGGGFGDGGGGGGGGCEGGDCF9FFCEGGGC<9@CEGEFFGE9FGDGGE<FGGAEC6FEFFGGFFFFGG<,EFGGF7CFGGFFFDG,FFG<FCCFAFGAG<@?,CFEFFFFFFGGGG?B@:=FCDF?>=:=BE5C<8DFA=C3@F?FGCFAF:#@:,082.>FCGFAB<7>FFFF:6@3>7DCFGCFFFGCB>EDGGFCGDGFEGGGFFFFFC6EEFGGGGFCFFFC=ACEG5,+9FDCGFC2FGFEFFDGGGCFFFFGFD0CEEFFFFCB@DGFEEEE,GF7FFFFDC=<EFC<F?GGFGE7FC,F@GCGGFFFE;@,FCDDFF9FADFGEEGFC,F@@CEGFGF@GGGGF9GGFFFFGFAGFGGFEE@DGGGGGFFCFC,FB7GGGGGGGGGGGFFGGGGGGGGGGCCCCC
@QZJC 118
TGGGGAATATTGCACAATGGGCGAAAGCCTGATGCAGCGACGCCGCGTGAGCGAAGAAGTATTTCGGTATGTAAAGCTCTATCAGCAGGGAAGATAATGACGGTACCTGACTAAGAAGCACCGGCTAAATACGTGCCAGCAGCCGCGGTAATACGTATGGAGCAAGCGTTATCCGGATTTACTGGGTGTAAAGGGTGCGTAGGTGGCAGTGCAAGTCAGATGTGAAAGGCCGGGGCTCAACCCCGGAGCTGCATTTGAAACTGCGCGGCTAGAGTACAGGAGAGGCAGGCGGAATTCCTAGTGTAGCGGTGAAATGCGTAGATATTAGGAGGAACACCAGTGGCGAAGGCGGCCTGCTGGACTGTTACTGACACTGAGGCACGAAAGCGTGGGGAGCAAACAGGATTAGATACCCT
+
FFGGGGGGGGGGGGGGGGGGGGGGGGGGGGGGGGGGGGGGGGGGGGGGGGGGGGGGGGGGGGGGGGGGGFFGGGGFGGGGGGGGGGGGGGGGGGGGGGGGGGGGGGGGGGGGGGGGGGGGGGGGGDGGGGGGGFGGCGGGGGGGGGDA>EGGGGGGG9FGG7D<FFGGCBFGFGGGGGGGG>GGGGC7FFFGGGGGGGGGGGGGFGGGE-FEBFEEGGGGGFEFFGFCEGDGGGGGGFGGGGCGFFGDGGFGGFFDFFBFGGGFGDGGGGFGGFGEFCGGGGGGEA7GGGGGGGGGGFF<GFCEGGGFGFDEB::DGGEGFACGGGGGGG@AGFGGFGGEGGFDDGGGGGGGGDGGGGGGGGGGGGGGGGGFFGGGGGGGF>GFDGF@@GGGGFAFFGGGGGGGFGGFEFFCCCCC
@QZJC 81482
TGGGGAATATTGCGCAATGGGGGCAACCCTGACGCAGCAACGCCGCGTGAAGGATGAAGGTTTTCGGATTGTAAACTTCTTTTATTAAGGACGAAAAATGACGGTACTTAATGAATAAGCTCCGGCTAACTACGTGCCAGCAGCCGCGGTGATACGTAGGGAGCAAGCGTTGTCCGGATTTACTGGGTGTAAAGGGTGCGTAGGCGGCTTTGCAAGTCAGATGTGAAATCTATGGGCTCAACCCATAAACTGCATTTGAAACTGTAGAGCTTGAGTGAAGTAGAGGCAGGCGGAATTCCCCGTGTAGCGGTGAAATGCGTAGAGATGGGGAGGAACACCAGTGGCGAAGGCGGCCTGCTGGGCTTTAACTGACGCTGAGGCACGAAAGCGTGGGTAGCAAACAGGATTAGATACCCT
+
FGGFGGGGGGGGGGGEGGG@FGGGGGGGGGGGG7FFEFDGGGGGEGGGGEFDGGGGDFGGFFGGGGGGGGFFFGGGGGGGGGGGGGGGGGGGGGGGEGGGGFGDGGGGGGFFGGGGGGFGGGGGGGGGGGGGGGGGFFGGGCGGGGGGG;GCFFGFGFFG@F/=FFGFCGGGGGG7CCCFGGGGGFFEGGGGFDGGGGGDCCFCGGGFGGGGGGCGGFD@FCGGGGGGGGGGGGGFFFFGDGGGFGGGGGGG<GGGFGGGGGGGGGFFFDGGGGGGGFEDFGGE:DFGFC8DGGGGGGFEFGGGGGGGGGGGCGGGFCGGGFGGGFGGFFDGGGGGGGGGGGGGDGGGGFEGGGGGGGGGCGGGGGGGGGGGGGGGGGFGFGGGGFGGGGGGGGGGGGGGFFGGGGGFGGGGCCCCC
@QZJC 120
TGGGGAATATTGCACAATGGGGGAAACCCTGATGCAGCGACGCCGCGTGGAGGAAGAAGGTCTTCGGATTGTAAACTCCTGTTGTTGAGGAAGATAATGACGGTACTCAACAAGGAAGTGACGGCTAACTACGTGCAAGCAGCCGCGGTAAAACGTAGGTCACAAGCGTTGTCCGGAATTACTGGGTGTAAAGGGAGAGCAGGCGGGAGAACAAGTTGGAAGTGAAATCCATGGGCTCAACCCATGAACTGCTTTCAAAACTGTTTTTCTTGAGTAGTGCAGAGGTAGGCGGAATTCCCGGTGTAGCGGTGGAATGCGTAGATATCGGGAGGAACACCAGTGGCGAAGGCGGCCTACTGGGCACCAACTGACGCTGAGGCTCGAAAGTGTGGGTAGCAAACAGGATTAGATACCCT
+
GFGECE@EF9EFGG@CF6<;<@FC@FFFEGGG9EECFFEC:B@7CGDF@7E@CCF,C,CEGGCAEFEF+8BFGFFFGCAF<E,?FE,<B8EFFF9AEFGGGG:=DF9FAEFFG@ADFFG<C?++=FFFGCEB+:3@+=,@<8B<CE**3>BCGF@>A:<>)FGFGG>FC=8=?F7C5<8:>CFFGFCEEFCCC?CFG#<=:B>E@FD8<FF69?D?7EFG=ADCFFC?CF?C@C8FGEGF<ECCFFGD:9@GDDB0<=@FFFF2C8=B=,FB9ECFF<FCFF@F=7FEFA?F?DGF>44,4<@C@@EFFAFE:CB+4,GGE@++CGGGFEFB6<CFDFFECEF<CGEGGEFE,FFFCFGFFDB,9FFFFFC@8GFE6+FE@7GGDFFFCCC<C,FGFFGGGGGGGGGGFFFC?CCC
@QZJC 71705
TGGGGAATATTGCACAATGGGCGCAAGCCTGATGCAGCGACGCCGCGTGCGGGATGACGGCCTTCGGGTTGTAAACCGCTTTTGATCGGGAGCAAGCCTTCGGGTGAGTGTACCTTTCGAATAAGCACCGGCTAACTACGTGCCAGCAGCCGCGGTAATACGTAGGGTGCAAGCGTTATCCGGAATTATTGGGCGTAAGGGCTCGTAGGCGGTTCGTCGCGTCCGGTGTGAAAGTCCATCGCTTAACGGTGGATCTGCGCCGGGTACGGGCGGGCTGGAGTGCGGTAGGGGAGACTGGAATTCCCGGTGTAACGGTGGGATGTGTAGATATCGGGAAGAACACCAATGGCGAAGGCAGGTCTCTGGGCCGTTACTGACGCTGAGGAGCGAAAGCGTGGGGAGCGGACAGGATTAGATACCCT
+
GDFFGGGGGGGGGGGGGFGGGGGGGGGGGGGGGGGGGGFGGGGGCFFGGGGGGGGGGGGGGGGGGGGGGGGFEGGGGGGGGGGDGGGGGGGGGGGFGGGGGGGGGEFCF9FGFGGGGGGFGGGFGGGGGDGGGG@CFFGGG8:FGGGGFFGEGFE@FC8GGFCGC;EFFCFFCD:<CE>?GGC:CG:>GGEFG;GFEGGEC>GGDE?EGFGGEEE:5EGDEGGGFEEG9GGGFFCGFGEFFC<FEGGGGFFF7+<AFFDEGGGFGGEEGDGEGFDF<GEC+:EGGGGGGGGGGFAGGFGFEFDGDGGGGFB=CGGGGFFCFC,FFGFGGFGGGGGGGGEGGF<?9GDGF?GGGGGFGGGFGFGGGGEDGGGGGDGGGGGGFCCF@EFGGGEGEGECGGGFDFCFFF9GGGGGGGGGGCCCCB
@QZJC 122
TGGGGAATATTGCACAATGGGCGAAAGCCTGATGCAGCAACGCCGCGTGAGCGATGAAGGCCTTCGGGTCGTAAAGCTCTGTCCTCAAGGAAGATAATGACGGTACCTGAAGAATAAGCACCGGCTAACTACGTGCCAGCAGCCGCGGTAATACGTAGGTGGCAAGCGTTGTCCGGATTTACTGGGTGTAAAGGGCGTGTAGCCGGGAAGGCAAGTCAGATGTGAAATCCACGGGCTTAACTCGTGAACTGCATTTGAAACTACTTTTCTTGAGTATCGGAGAGGCAATCGGAATTCCTAGTGTAGCGGTGAAATGCGTAGATATTAGGAGGAACACCAGTGGCGAAGGCGGATTGCTGGACGACAACTGACGGTGAGGCGCGAAAGCGTGGGGAGCAAACAGGATTAGATACCCT
+
CFGFGGGGGGGGGGGGGGGGGGGGEGGGGGGGGGGGGGGGGGGGGGGGGGGGGGGGGGGGDFFFGGGGGGGGGGGGGGGGGGGGGGGGGGGGGFDFGGGGGGGGGFFFGFEFEGFGGGGGCFGEGDGGGG?GGDEFFGGGGGFGGGGG>CGAFGF7CFGFAFFGFFGGGFFGGFEGEFGACFCFGGCECFGFGGGEGGGGGGGG<GGGEFFCFFG@CFGGGGGFDGFGGGFGGGGGFGGFEEGGGGGDGEB=FGGEFFGFGGGGGGGGFFGF8EDGGGGGFE;E<EC7GFDGFFGGGGCFGGGGGGGFEF9F7GFEGGGAF9CFGGGGGGGGGGGGGGFGGGGGGDGGGGGGFCGFGFDFGGFEFGGGGGGGCFGEGGGGGGGGGGGFF9GFGGGGGGFFGGGGCFGGGGGCCCAA
@QZJC 52612
TGGGGGATATTGCACAATGGGGGAGACCCTGATGCAGCGACGCCGCGTGGAGGAAGAAGGTTTTCGGATTGTAAACTCCTGTCGTTAGGGACGATAATGACGGTACCTAACAAGAAAGCACCGGCTAACTACGTGCCAGCATCCGCGGTAAAACGTAGGGTGCAAGCGTTGTCCGGAATTACTGGGTGTAAAGGGAGCGCAGGCGGACCGGCAAGTTGGAAGTGAAAACTATGGGCTCAACCCATAAATTGCTTTCAAAACTGCTGGCCTTGAGTAGTGCAGAGGTAGGTGGAATTCCCGGTGTAGCGGTGGAATGCGTAGATATCGGGAGGAACACCAGTGGCGAAGGCGACCTACTGGGCACCAACTGACGCTGAGGCTCGAAAGCATGGGTAGCAAACAGGATTAGATACCCT
+
G?FGDD@FFGGGGGGGAFGGGGGD7CFFGGDFGGGGFD@FCGGGGGGGGCFCGGGGGGGGGGGGGGGGGGGGGGAFFGGGGGGGF+DFFFG7FF@FGGGGGGGGGGGGGGGGGDCDFGGGEEGGG?GGGCEFCFCGGGG@GGFFFGGGDDEFFGGGCFFC98FGGGDGFFG@FGGGGGGGDGGGGFCFEGG@FFGGGGGD7=GGF>8EDCGCG>F&FCFFEGGGGFFFE8C<CCC8CGGFCGGGFFGGGDFEF?CEDFFEGFFDFAAEEGFGGFFGFFFEFECFE8<CGGGGGDB7>FCFGGFDGGGGGFE9GGEGFGGGGGEFB+CFEFGFBC,GGFGGGGF?GGGEEDFAGEEFGGGGGGGFGGGGEEF@CGGGFDFF8GGGGGFEECGGGGGGGGGFGGCFE9GGEFGCCCCC
@QZJC 124
TGGGGAATATTGCACAATGGGGGAAAACCTGATGCAGCGACGCCGCGTGAGCGAAGAAGTATTTCGGTATGTAAAACTCTATCAGCAGGGAAGAAGAATGACGGTACCTGACTAAGAAGCACCGGCTAAATACGTGCCAGCAGCCGCGGTAATACGTATGGTGCAAGCGTTATCCGGATTTACTGGGTGTAAAGGGAGCGCAGGCGGTACGGCAAGTCTGATGTGAAATCCCGGGGCTCAACCCCGGTACTGCATTGGAAGCTGTCGGACTAGAGTGTCGGAGGGGTAAGTGGAATTCCTAGTGTAGCGGTGAAATGCGTAGATATTAGGAGGAACACCAGTGGCGAAGGCGGCTTACTGGACGATTACTGACGCTGAGGCTCGAAAGCGTGGGGAGCAAACAGGATTAGATACCCT
+
@CGGGGGF,CFFGGGGFGFFFGGGGGGGGGGGGGGGGGGGGGGGGGGGGGDFEGGEEGGDGGFGGGGFGCGGGGFGGCGGGGGF<FFGGFGGGFGFF8?FGDGDFGEFDGGGGGG8FGGGGGGE@EFGGGGGGGGGGGGGBFGGGG*CG.GG@FGGDFCFCFFGGGGGGGGGFFGGGGGGFGGGGGGAFEFGGGFECGGGFEGEE>GEGGEG<GCC9:GGGFD@CFGGGGE?FGGGGGGFFGFECDDFGGGGGGGGFFDEFF<@>CFFF>GFDFEGGGGGE>GGGGGFGFE<EFCGEFFFBFFC:8FEEEEE9EGGGFFFCGGFEE<CFAFFFFEF9GGGGGEGGF@CEDGDGGGGGGGGFFC,FFDAEGGEGGGGGGGGGGGGGGGGGGFEGGGGGGGGGGGGGGEGGGGFCCCCC
@QZJC 75003
TGGGGAATATTGCACAATGGGGGAAACCCTGATGCAGCGACGCCGCGTGAAGGAAGAAGTATCTCGGTATGTAAACTTCTATCAGCAGGGAAGATAGTGACGGTACCTGACTAAGAAGCCCCGGCTAACTACGTGCCAGCAGCCGCGGTAATACGTAGGGGGCAAGCGTTATCCGGATTTACTGGGTGTAAAGGGAGCGTAGACGGACTGGCAAGTCTGATGTGAAAGGCGGGGGCTCAACCCCTGGACTGCATTGGAAACTGTTAGTCTTGAGTGCCGGAGAGGTAAGCGGAATTCCTAGTGTAGCGGTGAAATGCGTAGATATGAGGAGGAACACCAGTGGCGAAGGCGGCTTACTGGACGGTAACTGACGTTGAGGCTCGAAAGCGTGGGGAGCAAACAGGATTAGATACCCT
+
GGDFGCFGGGGGGGGGGGGFFGGGGGGGG8FGGGGGGGCGGGGGGGGGGGCAFFFFFGFGEGGDF,CE,F8FGGGFCFGGFFGGFGF8BCD8C?9?<EF9FGGGGGGGCFGGG<FGG8>FGEGGGGF@F,,>BFCFF9>CFCFCCECGC.B$3,D?FGGGGFCG:5:<<GG8FFGGGDFFFF:GGGGG:FEGFF=/DGFGFE7FGG@,9DFAGGGFGFFBFGGGGGGGECFEGGD:CF.FCCE>>GGBFGGFGGGGED<F;GFF:FF59B5GGGFCA<GGFEGGF7GDGGEAFFA:,GFBGGGGGEGGGGF9EFCC@9GGGF9FE<GGFAEDCC,6-?GGGEGGGDGGEDF@CDFFE:CEFCFCGGGGGGGGGGGGFFC8CEF@EGF>GGFEFFFFFCGFEGGGGGGGGFFCCCCC
@QZJC 87734
TGAGGAATATTGGTCAATGGACGAGAGTCTGAACCAGCCAAGTAGCGTGAAGGATGAAGGTCCTACGGATGGTAAGCTTCTTTTATAAGGGAATAAAACCTCCCACGTGTGGGAGCTTGTATGTACCTTATGAATAAGCATCGGCTAACTCCGTGCCAGCAGCCGCGGTAATACGGAGGATGCGAGCGTTATCCGGATTTATTGGGTTTAAAGGGAGCGCAGACGGGTCGTTAAGTCAGCTGTGAAAGTTTGGGGCTCAACCTTAAAATTGCAGTTGATACCGGCGTCCTTGAGTGCGGTTGAGGTGTGCGGAATTCGTGGTGTAGCGGTGAAATGCTTAGATATCACGAAGAACCCCGATTGCGAAGGCAGCACACTAAGCCGTAACTGACGTTCATGCTCGAAAGTGTGGGTATCAAACAGGATTAGATACCCT
+
GFCFFC,CEGGGGEEGFDFGGFCB+@FEFGGGGFGGGGGGGGGGCFGGG7CEEFDFGGFGGFGGGGGGG:+BE<FGGGGFFFDGGGGFGFFGG@FFDGF:<E@:FA@<,,BCEGCFGCFFGGGGGGFGGECCAFGGGGGFCEGDCFGFF618>AC4DF@FGGCFC8C@FGFG@9>7CFEE9FG>CEGGGGG>GFEEECCF@0FFFFGGE>CCFGFGGGGGGGGGGGDEEEGGFCF<CGEFFG9GFFCFF9EGGFDCEGFC6CBFGFEF9<>?GGF<F<FFGGGGFEA,>DEF6GFFCFCGGFEFB+FCC<,EFFE>GFGGGGCECC,GECCEEFB,<DECE,9?GGFDFEFFC:C7CDGGFF,6E;<FFEGGGGFC,GGGGGEGGFECCCGGGGGFFFDGG>FGGGGGEGGGFFE@EFFCEGGFE,GGEFECCCCC
@QZJC 127
TGGGGAATATTGCACAATGGGGGAAACCCTGATGCAGCGACGCCGCGTGGAGGAAGAAGGTCTTCGGATTGTAAACTCCTGTTGTTGAGGAAGATAGTGACGGTACTCAACAAGGAAGTGACGGCTAACTACGTGCCAGCAGCCGAGGTAAAACGTAGGTCACAAGCGTTGTCCGGAATGACTGGGTGTAAAGGGAGCGCAGGCGGGAGAACAAGTTGGAAGTGAAATCCATGGGCTCAACCCATGAACTGCTTTCAAAACTGTTTTTCTTGAGTAGTGCAGAGGTAGGCGGAAGTCCCGGTGTAGCGGTGGAATGCGTAGATATCGGGAGGAACACCAGTGGCGAAGGCGGCCTACTGGGCACCAACTGACGCTGAGGCTCGAAAGTGTGGGTAGCAAACAGGATTAGATACCCT
+
CFG,@8CCGGFDFFFGGEFGFGCCFFG?CGGGG,CFGGE:FF+@CFEGEDFEFF<EFFGCGGGG9DGG>EFFCCFGGGFCF<FGGFGGGG,BFFGGGGGGAFFFGGDFFF,5FA<DFEFGC<FCCEFGB=>,3>DCC9,5@<,<C+@*8@>,@B>B:>C?DEGGGG7FE0CF?<F?<)?%5?FG?C1?<:FFGGCCG:<CGF59F<FD<9DCEA?B<=<6;AC957@,,FDDBF,FCC3<>#@AFG>0FB=A<EB3D8GFDGGEFE72A8FA?FA9DDFGGGF=<:F?+7ADFE+EECEFGGGF>+>,?A:,,7B>?9CEE@GF=:,FE<EACCEEFE,EFCEEF@7GGFEE9FEGGGGGGFFFFGEF,67FA@EFC7C8GC?,EEGGGGFDFDGGFF<GGGGFEEFFCCFCCCCC
@QZJC 128
TGAGGAATATTGGTCAATGGACGAGAGTCTGAACCAGCCAAGTAGCGTGAAGGATGAAGGTCCTACGGATTGTAAACTTCTTTTATAAGGGAATAAAACCTCCCACGTGTGGGAGCTTGTATGTACCTTATGAGTAAGCATCGGCTAACTCCGTGCCAGCAGCCGCGGTAATACGGAGGATGCGAGCGTTATCCGGATTTATTGGGTTTAAAGGGAGCACAGACGGGTCGTTAAGTCAGCTGTGAAAGTTTGGGGCTCAACCTTAAAATTGCAGTTGATACTGGCGTCCTTGAGTGCGGTTGAGGTGTGCGGAATTCGTGGTGTAGCGGTGAAATGCTTAGATCTCACGAAGAACTCCGATTGCGAAGGCAGCACACTAAGCCGTAACTGACGTTCATGCTCGAAAGTGTGGGTATCAAACAGGATTAGATACCCT
+
CFGGGFFGFGGGGDGGFGGGGGG7FGGEGDFGGGGGGGGGEGAFFGGGGEFGGGCFGEGGGGGGFGGGGGGFGGGGGGGGGGGGGGFGGGGGGDFAFGGGGGGGGGCAFGGCFGG7FEFFGGGGGGCCGGFGCFGGGGGGF,@FEGGGFGGGGG=G?FG?GGGG5<@EGGGGGGGGGGGDGCCFEFFEE<FFECGEGFGCFFF@C9=F7FG?CFGF7CDEGG9DF.GFC:GFCFF9@2@EEFFGFGC8F@CFGCD>C9CFGGFCD#E@?@FFG6GGD=FEEFGG+D<8GGGFEECC:=?FE<ECB7DEGF<CFB7CFC,8FGGGGGGFAE9F<EC=<CFFEC5,GF,D9FF9FB:DGGF>GGEFFCE,FGF<FEC<<@EDGDGGGGFGEDCGFFFGGECGGGGGFF,FEEDCFDC9GGGGGGFEC,CFEC8CCACC
@QZJC 129
TGGGGAATATTGCACAATGGGGGAAACCCTGATGCAGCGACGCCGCGTGGAGGAAGAAGGTCTTCGGATTGTAAACTCCTGTTGTTGAGGAAGATAGTGACGGTACTCAACAAGGAAGTGACGGCTAACTACGTGCCAGCAGCCGCGGTAAAACGTAGGTCACAAGCGTTGTCCGGAATTACTGGGTGTAAAGGGAGCGCAGGCGGGAGAACAAGTTGGAAGTGAAATCCATGGGCTCAACCCATGAACTGCTTTCAAAACTGTTTTTCTTGAGTAGTGCAGAGGTAGGCGGAATTCCCGGTGTAGCGGTGGAATGCGTAGATATCGGGAGGAACACCAGTGGCGAAGGCGGCCTACTGGGCACCAACTGACGCTGAGGCTCGAAAGTGTGGGTAGCAAACAGGATTAGATACCCT
+
GGGGGGGGGGGGGFGGGGGGFGGGGGGGGGGFFFFFGGGGGGGGGGG:EGGGGGGEFFGGGGGGGGGCFBFFGG9FEFGGGGGGAFCEFGEGGGGGFADFGFGFGG9EFGGGGGGGGGG9?D:FC:CGGGEFGGGGCB<FGGGCEEEGFGECC'F>FGCBFGGGGCFEFFEGG9FGCFGGFG0FGGFGFCACFGGCGEGFEGCEGGGGGDGG6@CCCC80CFGFF,<?9GGGFCCFGFGG@>FCFGGGFFFGG;B:#FGFGGGAEF,GGGGGGGGFGGGGEDGGCF7DGGGFGFC>EFFE,CGFDFEGGGECCGGGGGGGAGGF>GGGE9FGEEFCFFFF,DGGGEGGFCGGGFFFFGFFDFF8AFA@GGEGCGGGFGGGGFDCGGGGGFGCGGFFGGGGGGGGGGGFC8DA6@CA
@QZJC 130
TGGGGAATATTGCACAATGGGGGAAACCCTGATGCAGCGACGCCGCGTGGAGGAAGAAGGTCTTCGGATTGTAAACTCCTGTTGTTGAGGAAGATAATGACGGTACTCAACAAGGAAGTGACGGCTAACTACGTGCCAGCAGCCGCGGTAAAACGTAGGTCCCAAGCGTTGTCCGGAATTACTGGGTGTAAAGGGAGCGCAGGCGGGAGAACAAGTTGGAAGTGAAATCCATGGGCTCAACCCATGAACTGCTTTCAAATCTGTTTTTCTTGAGTAGTGCAGAGGTAGGCGGAATTCCCGGTGTAGCGGTGGAATGCGTGGATATCGGGAGGAACACCAGTGGCGAAGGCGGCCTACTGGGCACCAACTGACGCTGAGGCTCGAAAGCGTGGGGAGCAAACAGGATTAGATACCCT
+
GFGGG:CFFFGGGGGGGGG?FGGGGGGGGGGGGFGEGGEGCFDGGGGGEDGGEGGGGGGGGGGGGGGGGGGGGGGFFGGGGGFGFFCGGFGGFEGFGGGGGGGEGGFFGGGGFGF,ADACDGGD>-BFFFGCCFGFGD<@FFFGECCE>CEGGCF><>EB9#*EFFFGGBAF8FGGGGGGFFCGCFFEAFGGFGGCGGGC:F8DFGGCCGGFEFFGGDEAF:FF>C;?@<FGGGGFGGGFGFCAGFF<DEDFF9FG>CF4DGG?GGGGDGGGCFGGGFDC=GFGGGEFC8FGGGECCGFGGGF7B:CFGFFGGGGGGCGGGGGGGGFCFCFEGGFFFFGFGDGFF>EF@DGFFGFGFGFF<FFGGGGEGFDGGGGFCGEFCGFGGGGEGGFC@FFGECGGGGGGGGGGGGGBACCA
@QZJC 131
TGAGGAATATTGGTCAATGGGCGAGAGCCTGAACCAGCAAAGTAGCGTGAAGGATGACTGCCCTATGGGTTGTAAACTTCTTTTATAAAGGAATAAAGTCGGGTATGCATAACCGTTTGCATGTACTTTATGAATAAGGATCGGCTAACTCAGTGCCAGCAGCCGCGGTAATACGGAGGATCCGAGCGTTATCCGGATTTATTGGGTTTAAAGGGAGCGTAGATGGATGTTTAAGTCAGTTGTTAAAGTTTGCGGCTCAACCGTAAAATTGCAGTTGATACTGGATATCTTGAGTGCAGTAGAGGCAGGCGGAATTCGTGGTGTAGCGGTGAAATGCTTAGATATCACGAAGAACTCCGATTGCGAAGGCAGCCTGCTAAGCTGCAACTGACATTGAGGCTCGAAAGTGTGGGTATCAAACAGGATTAGATACCCT
+
EFDFGGGGGGGCGCFFGGGFGGGGFGCGGGGGGGCGGG-E<FF,EFGGGGGFGGFFEFGG<,9EFGFCF@,@BFFGGGF99FGC<FFEFD9FFCGGGGGFFEEEC,BAE99,4,784A:?FGGGGGA9EECEE9,EFE?F,74BF:FG>9D%B,>F4DE<FFAF>DGGFGD<AD&FEE@2<,@F@FGE9FGFC3(=CEFA6GDGFGC<A?<F<=6=*3=8;EE@CF;F=@2@@<FFDC9B@9>#C<,:FCFC=?FD:CGGGEE,BC:B9GE@>4B#E9?E:EC7CGF<FGGGGGFE,E,5,==B,+=BFAGGGGGGF<B9FE=ECF:FF9CEAGFCGGGF<GFFC,B@GGEGFBC7GFC,GGGGGFE,FC,GFCC9CC,6GGGGCFFAGGGDCGGGGGGGF@FFEFF;EGF<F9GGGEGGGGGGGGGGGGGCC@CC
@QZJC 55129
TAGGGAATCTTCGGCAATGGGGGCAACCCTGACCGAGCAACGCCGCGTGAGTGAAGAAGGTTTTCGGAGCGTAAAGCTCTGTTGTAAGTCAAGAACGAGTGTGAGAGTGGAAAGTTCATACTGTGACGGTACTTAACCCGCAAGGGACGGCTAACTACGTGCCAGCAGCCGCGGTAATACGTAGGTCCCGAGCGGTGTCCGGATTTATTGGGCGTAAAGCGAGCGCAGGCGGTTAGAAAAGTCGGAAGTGAAAGGCAGTGGCTCAACCATTGTAGGCGTTGGAAACTGTTTAACTGGAGTGCAGAAGGGGAGAGTGGAATTCCAGGTGTAGCGGTGAAATGCGTAGATATATGGAGGAACACCGGTGGCGAAAGCGGCTCTCAGGTCTGTAACTGACGCTGAGGCTCGAAAGCGTGGGGAGCGAACAGGATTAGATACACT
+
F9E@FCFGGGGF8FGG7FGFGD7FGGGGGGGDGGGGFEGGG7FGGEGGGGDFFGGFG8,CCFGGGGGG+@FBC7DFFEGGGEGFFGGF?FGGGFGFGCE8FFGAFAEGFG9FFF?CDGGFGG9=FCF7CFCGGGGGGG7+++3@@FCFGEEE:FFFGGGGC<EF,13C=F7CCF*<CC:BF:FCEGFFB?<<EA#9:;3<EC+;EFFCFFGG;GCC=CCEEG=*:EGGEGGG9E>D@;;;@C>#>AGFFC@:CB>@D@0CEE<F6EEF9@FD7<>83%=?<CCCF>FBEFDC<,B,FDFECFGFFCFFEE<E<GFE?8FBB,B,4A,F+>CCBC<AEC@CFCGDEC,FFE,<C9C9F:F>8B@,FB,B@E@EF77@7C<FEFC,GF<9GGEF:B7DGGFCGFF:E:,,@@67ECE8,7F7FGFE;,<CGFADCEEC6--BA
@QZJC 133
TGGGGAATTTTGGACAATGGGGGCAACCCTGATCCAGCCATGCCGCGTGCGGGAAGAAGGCCTTCGGGTTGTAAACCGCTTTTGTCAGGGACGAAAAGCTCCGGAGTAATATGCCGGAGTGCTGACGGTACCTGAAGAATAAGCACCGGCTAACTACGTGCCAGCAGCCGCGGTAATACGTAGGGTGCGAGCGTTAATCGGAATTACTGGGCGGAAAGCGTGCGCAGGCGGTTGGGTAAGACAGATGTGAAAGCCCCGGGCTTAACCTGGGAACTGCATTTGTGACTGTCCGACGTGAGTACGTCAGAGGGGGGTGGAATTCCACGTGTAGCAGTGAAATGCGTAGATATGTGGAAGAACACCGATGGCGAAGGCAGCCCCCTGGGACGCAACTGACGCTCATGCACGAAAGCGTGGGGAGCAAACAGGATTAGATACCCT
+
GGGGGGGDGGGGGGGGGFGFEFGGGGGGGGGGGGGGGGGGAAFGGGGGGGFGD@EFFGGGFGGGGGGGGCBCFGGFEEEFGGGGGGGGGGFFGGGGGGFFGGEGEGGFFFGGGGGGGGGCEGGGGFFGGGEGAFGGGGFGGGGGGGGCFGGGGGGGGGG8FGGGGGGGGGGGGGGGGFGGGF:EG<:>EGGGGG*:ECEGGC<GEE?<3GGGG,:EEG?3<?GGGGGGDGE;:F>GGCFC@CFCFFGCFFC>3AGFF>AC#@,998<FCB<FFCFEFFDD9FDD'FC@+7@<:,,,?6DA3FD=8GFC7GC:E9FE<@GFF=<8GGCFFFF<F@@F@+GGGGGGGFF?E<FFC,<@EFFCGC>FCF:CFGFFGGGGGFF6,FDGGGGGFF,@FGCEGGFGGGE7FGGFGGGGGGGGFFEDGGGGGGGFGEDFGGGFCC@AA
@QZJC 51772
TGGGGGATATTGCACAATGGAGGAAACTCTGATGCAGCGACGCCGCGTGAGTGAAGAAGTATTTCGGTATGTAAAGCTCTATCAGCAGGGAAGAAAATGACGGTACCTGACTAAGAAGCACCGGCTAAATACGTGCCAGCAGCCGCGGTAATACGTATGGTGCAAGCGTTATCCGGATTTACTGGGTGTAAAGGGAGCGTAGACGGAGTGGCAAGTCTGATGTGAAAACCCGGGGCTCAACCCCGGGACTGCATTGGAAACTGTCAATCTAGAGTGTCGGAGGGGTAAGCGGAATTCCTAGTGTAGCGGTGAAATGCATAGATATTAGGCGGAACACCAGTGGCGAAGGCGGCTTACTGGACGATAACTGACGCTGAGGCTCGAAAGCGTGGGGAGCAAACAGGATTAGATACCCT
+
CFGFCC:@C@FF9EECCFGFFDEGGGFG<9FFGGGGGGGGGGGGGDF@:FFEFFFFG<F,C9C,9C=BFDGGGGGF,CE9E95CFFEGGGGGGGEGFCE?C:F+BBF?FFG9F?FGGGGFGGCAF7CFG9DC<3>GFFFFGFEGCBFEFGE?DFF5<5DDF:C,>?@@CC@FFFGGGGFFFGFFGGBF1<,?CGFCGE=CFCECF<;:)<8F=;@C?FFFFGFGFEEFEGEFCCFGFEAC9ECC<:DFCEF>CFF9DF:FGGDGGFAC5#23,7=F@DGGGGGFGF:CGGEFCFGFGGGGGGGF@@,A9FCF,GGFF<A,GGGCEC,CB,C<F6@@<EGDGF@<,@EGGGGFGFFFEF@F@D9FGFGGGEGGFFF8FC,CGCFGF7DGGGGGEECFGGFAGFEGGFFFF?FCCCCC
@QZJC 81264
TGGGGAATATTGCACAATGGGCGCAAGCCTGATGCAGCGACGCCGCGTGCGGGATGACGGCCTTCGGGTTGTAAACCGCTTTTGATCGGGAGCAAGCCTTCGGGTGAGTGTACCTTTCGAATAAGCACCGGCTAACTACGTGCCAGCAGCCGCGGTAATACGTAGGGTGCAAGCGTTATCCGGAATTATTGGGCGTAAAGGGCTCGTAGGCGGTTCGTCGCGTCCGGTGTGAAAGTCCATCGCTTAACGGTGGATCTGCGCCGGGTACGGGCGGGCTGGAGTGCGGTAGGGGAGACTGGAATTCCCTGTGTAACGGTGGAATGTGTAGATATCGGGAAGAACACCAATGGCGAAGGCAGGTCTCTGGGCCGTTACTGACGCTGAGGAGCGAAAGCGTGGGGAGCGAACAGGATTAGATACCCT
+
EC@EFEGGGGAFGGGGGGGGGGDGGGGGGEFGGGGGDECGGGGGGGGGGGGGGC7@F9FGEGGGGGGGGGGCFFFGGGGDGGGGGGGGGGGFEGG?FC<FFGGGGFC<FFEDFFFABFD7FFGGCDGGGGEGDEGGGGGGGFFFGFGC8FF@:4=F@CFFCE2:EFFFGCFEF<ECEGFEEE<6:;CEFGGGGGGFEGFGGG<>+;EGGG85GE>CGFCEEG>GGGGECFDDFFD7<CFFF?*CFC@*>>,?:,FCGGEGGEGGFE<CEF>8EFGGDGG9GGGGGGGGGGFFDF<BGFDFGF7GF<9GGGDECGGFFF,FGGGGGDGFC+C,,GGFFEFGFDC9E9F:G@CCFGGFECCF8?GGEGGGEEGDGGGGGGEGEGFGEFFGGFFFDEFC9GGGFGGGGGFGGGGGGGFGGFA,CCA
@QZJC 74385
TGGGGAATATTGCACAATGGGGGAAACCCTGATGCAGCGACGCCGCGTGAGCGAAGAAGTATTTAGGTATGTAAAGCTCTATCAGGAGGGAAGAAGAATGAAGGTACCTGACTAAGAAGCACCGGCTAAATACGTGCCAGCAGCCGCTGTAATACGTATGGTGCAAGCTTTATCCGGATTTGCTGGGTGTAAAGGGAGCGCAGGCGGTACGGCAAGTCTGATGTGAAATCCCGGGGATCAACCCAGGTACTGCATTGGAAACTGTCGGACTAGAGTGTCGGAGGGGTAAGTGGAATTCCTAGTGTAGCGGTGAAATGCGTAGATATTAGGAGGAACACCAGTGGCGAAGGCGGATTACTGGACGATTACTGACGCTGAGGCTCGAAAGCGTGGGGAGCAAACAGGATTAGATACCCT
+
CF8C@:BDCF9DGGFC<9<,;BFGDECDC<FEGGGFG,@@CCC6@FGEFEC8FGGGGG8,C<ED,@BC9AFFFGGC,CEFDFGGG,,8=BCFGGG8F=<<8,5BFFCAFGGGFF<,8BF<,>FFFDFF,>@,883,+<>@;FF@(C5$*8EC@D:C@D,A,.<5>,-</9B8;8DFEFCFC$7BCCCCC:FCF8B95:44<8=734C:,,>/3:EFF@,7,,,9EFD<5*B>:,,,,>+C>6,7,8CDGFFDD,GFFCF5,GGDECGGFEC,FGF>=B>++A9,=B<,FFAE<FC?FFF89GGFC@EFE?EEC:>GGFFB9EFF9FGGFFAGGGGGEDF<FCFDF<F@F7C@@,E@CC8,GF@FAFGGFB-@GFCECFFCF,CE6,CGFFC@FGE9GDGGF<AFDCGFGGGFBACC@
@QZJC 137
TGAGGAATATTGGTCAATGGACGAGAGTCTGAACCAGCCAAGTAGCGTGAAGGATGAAGGTCCTACGGATTGTAAACTTCTTTTATAAGGGAATAAAACCTCCCACGTGTGGGAGCTTGTATGTACCTTATGAATAAGCATCGGCTAACTCCGTGCCAGCAGCCGCGGTAATACGGAGGATGCGAGCGTTATCCGGATTTATTGGGTTTAAAGGGAGCGCAGACGGGTCGTTAAGTCAGCTGCGAAAGTTTGGGGCTCAACCTTAAAATTGCAGTTGATACTGGCGTCCTTGAGTGCGGTTGAGGTGTGCGGAATTCGTGGTGTAGCGGTGAAATGCTTAGATATCACGAAGAACTCCGATTGCGAAGGCAGCACACTAAGCCGTAACTGACGTTCATGCTCGAAAGTGTGGGTATCAAACAGGATTAGATACCCT
+
FGGGGGGGGGGGFDGGGGGGGGECGGGGGFGGGGGGGFGGGFDGGGGGGGGGGGFGGGGDGGCDGGGCFGGFFGGGGGGGGGGGGGGGGGGGGFFGGGGGGCFFFGGGGGGGGFGGGGGGGGGFGGFGGGGGGGGGGCGGDFE7CEFGGGE<C=C>FFFGGGGGGG:F6FBF@FDEGDGGGGGCEGCGGGFGGG<EEGGGGGFFGGGGFEFDC=EF5>ECEGGGGFC>CFFCEFGFEFCGGGGG;BFGGGGGF8GGFF?FGGGCGEF@?FGGGG<>AFGGF77GGGDEC4EFCGE>CFFFGEFGGGDGGGFE7FGGGGGGGGFF+GEFCF9GGGGFCGGFFGGFFGFGGE9FFGCFFDE@F@CGGGGGGGGFEACGGGGCF7GGGGGGGGGFGFGCGGGFGGGGFGGGGGGGGGFGGGGGGGFF@AGGGGGCCCCC
@QZJC 138
TGGGGAATATTGCACAATGGGCGAAAGCCTGATGCAGCGACGCCGCGTGAGCGAAGAAGTATTTCGGTATGTAAAGCTCTATCAGCAGGGAAGATAATGACGGTACCTGACCAAGAAGCACCGGCTAAATACGTGCCAGCAGCCGCGGTAATACGTATGGTGCAAGCGTTATCCGGATTTACTGGGTGTAGAGGGAGCGTAGACGGTTTTGCAAGTCTGAAGTGAAAGCCCGGGGCTTAACCCCGGGACTGCTTTGGAAACTGTAGAACTAGAGTGCAGGAGAGGTAAGTGGAATTCCTAGTGTAGCGGTGAAATGCGTAGATATTAGGAGGAACACCAGTGGCGAAGGCGGCTTACTGGACGATAACTGACGCTGAGGCTCGAAAGCGTGGGGAGCAAACAGGATTAGATACCCT
+
FFGGGFGGGGGGGGGGCFFFGGGGFGGG8FGGCEGGGGE@EGGGGGGGGGGGF=>FG?C<<EEFGF7=FFFDFGGEGEGGG9BFGGGGGGGGEFGGFD?F?@F+AF,?FGGG,DFCF8DFGFGCEE&E#'FD85DD>FFFFFG:5C@FCE+3BECCCDFF@EF1FGGGG/C<FECGGGF:<:3GGFABB:<>GGGFGGGFE=:9CGDECGG<?C7<?FC3@:9AEGCC@:@F>EGGGFFCC>CF=1:?/;>EA9C(D6GGGGF@CCFGED2GFEA:A,<8EFCGFE?,FDGFACEFF=<?GGFC@>GGF<FGFFCGFAEFF9E9FCGGGGFGEFC<@GFGG@GGGGGGGE@FFEGGCGFCE,FCGGGGFF;GGGGFGGGGGEGGEDGGGGGGF9FGF9GFFGGGGFFFEEFAB8CA
@QZJC 88753
TGGGGAATATTGCACAATGGGGGAAACCCTGATGCAGCGACGCCGCGTGAAGGAAGAAGTATCTCGGGATGTAAACTTCTATCAGCTGGGAAGATAGTGACGGTACCTGACTAAGAAGCCCCGGCTAACTAAGTGCCAGCAGCCGCGGTAATACGTAGGGGGCAAGCGTTATCCGGATTTACTGGGTGTAAAGGGAGCGCAGACGGGTCGTTAAGTCAGCTGTGAAAGTTTGGGGCTCAACCTTAAAATTGCAGTTGATACTGGCGTCCTTGAGTGCGGTTGAGGTGTGCGGAATTCGTGGTGTAGCGGTGAAATGCTTAGATATCACGAAGAACTCCGATTGCGAAGGCAGCTTGCTAAGCTGCAACTGACATTGAGGCTCGAAAGTGTGGGTATCAAACAGGATTAGATACCCT
+
,E<FDCFGGFGGFFGFGFFGF7CCBEE8FEGG<<FEFGCF7:7FGGGEFFFGGGFFG<F?E<EFG=F+@+FD@FFFEG?FAFA,9BB<FGA?=,,CF<FEF>:CDFCEG<D9FED<<,D==3B6D@D7BB<%>C>F33@D8<*+8:44:69@FFFF>BCB8>C@>E>FE:DFFFGGC@CC6:GFCGFGCCFCGECCCDDCFFC7FG88$FCFCGGFCGGCFEGGGCAGGGDGFFGF<FA<<63F@FAFCGGGFGGGGGEDCFGFFE@/9$9F:C7<@EGFGFGGGEB@GGFGGGF=>GGGGGGFE=EGGGGGFGGGFGGFFGGGGGGGGGGGGFE@DGGGGGEFGGGGCGGGGFE<FFEFGGGGFFEGFGGF<F8DE@F8GGGGGGGGGGGEFGGGFGGGGGGGGGGGFFDCCCCC
@QZJC 140
TGGGGGATATTGCACAATAGGGGAAACCCTGATGCAGCGACGCCGCGTGGAGGAAGAAGGTTTTCGGATTGTAAACTCCTGTCGTTAGGGCCGATAATGACGGTACCTAACAAGAAAGCACCGGCTAACTACGTGCCAGCAGCCGCGGTAAAACGTAGGGTGCAAGCGTTGTCCGGAATTACTGGGTGTAAGGGGAGCGCAGGCGGACCGGCAAGTTGGAAGTGAAAACTATGGGCTCAACCCATAAATTGCTTTCAAAACTGCTGGCCTTGAGTAGTGCAGAGGTAGGTGGAATCCCCGGTGTAGCGGTGGAATGCGTAGATATCGGGAGGAACACCAGTGGCGAAGACGACCTACTGGGCACCAACTGACGCTGAGGCTCGAAAGCATGGGTAGCAAACAGGATTAGATACCCT
+
FF<F7FGEGAFEFFGGFDGGGF7:@,C@FGFCGDDC<BFEFF:@EGFG:@,448CFGGDGFFGGFFDEGGGEFFGDGGGDEFF?4C@?,84BFEGFGG9FDFCGGGGGFGFGFFD<DGGC<3@C:>>,FC,DF:C@@9BFGCCFGGEEFD>CCGC,C:F<?*1<C<3C;7<<B9CFE#=9+=3C=82;A:CCFFC/:>:8CCCGGEEE>2<,0FFFAECCGD=CFG@<:F<FGGGFEGFFGCDC@9FDG9B<8B>CEC<ACCDFFFF:$GGA=:FGF>8/,F9E,FFFCFGE=:8++GEEFF@4>C>FCFAE7:=DGGFFFC=::+FDFEGF@F<-EEEEF,@C<<:6+DFFC,EE,@EECC,,FGEDF@@B<FEC<@>FGCFAEAFC-FFCFF9FDAFEF6@=,<@<9F@@C<A6
@QZJC 141
TGGGGAATATTGCACAATGGGGGAAACCCTGATGCAGCGACGCCGCGTGAGCGAAGAAGTATTTCGGTATGTAAAGCTCTATCAGCAGGGAAGAAGAATGACGGTACCTGACTAAGAAGCACCGGCTAAATACGTGCCAGCAGCCGCGGTAATACGTATGGTGCAAGCGTTATCCGGGTTTACTGGGTGTAAAGGGAGCGCAGGCGGTACGGCAAGTCTGATGTGAAATCCCGGGGCTCAACCCCGGTACTGCATTGGAAACTGTCGGACTAGAGTGTCGGAGGGGTAAGTGGAATTCCTAGTGTAGCGGTGAAATGCGTAGATATTAGGTGGAACACCAGTGGCGAAGGCGGCTTACTGGACGATTACTGACGCTGAGGCTCGAAAGCGTGGGGAGCAAACAGGATTAGATACCCT
+
FGGCGEGGFGGGGGGGGGGGFGGGGGGGGGGGGGGGGGGGGGGGGGGEEGGGGGGGGGGGGGGGGGGFFFFGGGGCFFGGGDGGGGGGGGGGGGGGFGFGGGGGGGGGFDGGFGFFGGGGGGFGEGGGGFGGGFFGF@EFFGGGGGGGG<EG8FGGGGGGF>9FFFGGGECFEGGEG?FFCGFCGGGEFGEF@GGG?G?:CGGGGGGECGEGGGGGGGGFGDCFGFFGGGGFEFGGFCFEGGGGGGGGFEFGG?FDCGGEDGGGGFFGGFECGGGGGGGGGFE,GFGGGGFGGGGFFFF?,GGGEGGGGGGGGFGGGGGGGGGGGGGGGGEGFGGGGGGGGGGGGGGEGGGGGGGGGFGGGFFGFGGGGGFEGGGGGGGGGGGE8GGGGGGGGGFGGGGGGGGGGGGGGGGGCCCCC
@QZJC 142
TGGGGGATATTGCACAATAGGGGAAACCCTGATGCAGCGACGCCGCGTGGAGGAAGAAGGTTTTCGGATTGTAAACTCCTGTCGTTAGGGACGATAATGACGGTACCTAACAAGAAAGCACCGGCTAAATACGTGCCAGCAGCCGCGGTAAAACGTAGGGTGCAAGCGTTGTCCGGAATTACTGGGTGTAAGGGGAGCGCAGGCGGACCGGCAAGTTGGAAGTGAAAACTATGGGCTCAACCCATAAATTGCTTTCAAAACTGCTGGCCTTGAGTAGTGCAGAGGTAGGTGGAATTCCCGGTGTAGCGGTGGAATGCGTAGATATCGGGAGGAACACCAGTGGCGAAGGCGACCTACTGGGCACCAACTGACGCTGAGGCTCGAAAGCATGGGTAGCAAACAGGATTAGATACCCT
+
E<CFDFFGCFDGGGGGGGG9<FGGGGGCGGFGFFGGAFFGEFEDCEBF>BFGCFFFGDDFEA<DFEEGG7<,CFCCCGFFGAFGGGCFGFF=FB@FGGGDFCFEEFGGGGGG9DFGGF8DFGGGG7FF,DF=@,:>:F,@FA7FCG<CCEG?GGG.=>FE<BFBF>CCF8=*28<B59FCAFGGGE-F4;FFCEB:GDCGCF9?<>C>>CEGEA:2,9@81AEF@<C7FDGGFDCC@8@C0%FC9EE>FDGGF9F<DFCCF;CGED7FFGFF>FFFEFCF:FCEFFCGFFF?,EEDGGGDF9CEEGGFEB9E@GDGGFE9<@+>,F7FF9GECGGGFGFDFB,,BC7GGGGFFFGCCGGGGGGGGCECF7FEGEFGFEC@C:EC,E,F9GGFFECGGGF9GFCFGFFFC<CCB8CB
@QZJC 143
TGGGGAATATTGCACAATGGGCGCAAGCCTGATGCAGCGACGCCGCGTGCGGGATGACGGCCTTCGGGTTGTAAACCGCTTTTGATCGGGAGCAAGCCTTCGGGTGAGTGTACCTTTCGAATAAGCACCGGCTAACTACGTGCCAGCAGCCGCGGTAATACGTTGGGTGCAAGCGTTATCCGGAATTATTGGGCGTAAAGGGCTCGTAGGCGGTTCGTCGCGTCCGGTGTGAAAGTCCATCGCTTAACGGTGGATCTGCGCCGGGTACGGGCGGGCTGGAGTGCGGTAGGGGAGACTGGAATTCCCGTTGTAACGGTGGAATGTGTAGATATCGGGAAGAACACCAATGGCGAAGGCAGGTCTCTGGGCCGTTACTGACGCTGAGGAGCGAAAGCGTGGGGAGCGAACAGGATTAGATACCCT
+
<AFFECGDGGGGGFFFGFGE8EGGGEGGGGFFFGFGG?FGGGG7FFFGGDFGEEFEEFFC=FC8FDFF<FFGGGGFGGG7FFGGGFAF7C@>CFFF7>B<>DFGDGF<,:@<<C9<CFGFG8BFECEF@CEFCF8<;<<F:FDEFGFGGGGC@7CAF?<<B>48:EFFE7<B<=2*;;*2+;%C7F?<C>DCCEF@?E=G>E::GEA??C6?EC88:4;=:?CCEGE7;5;CGGG9:<C;CF;=158:EE9GEF<>B<8:<FF8FBEFC=7FGGF<1><CC7GGGFFFCDDF<GFFFE?,FFCCFFE<FFCEBEGFFBAGGGGGGFA,C+GCEEAF9ECGCGGEFC,EGGGFFFGGFGGFCCCGFF:GECFFFGGGF7GGFFEE+E,C:GFCF@@+FDEGFGGFF9DGGGGGGFFGGFC<8B<
@QZJC 144
TGGGGAATATTGCACAATGGGCGAAAGCCTGATGCAGCGACGCCGCGTGAGCGAAGAAGTATTTCGGTATGTAAAGCTCTATCAGCAGGGAAGATAATGACGGTACCTGACTAAGAAGCACCGGCTAAATACGTGCCAGCAGCCGCGGTAATACGTATGGTGCAAGCGTTATCCGGATTTACTGGGTGTAAAGGGAGCGCAGGCGGTGCGGCAAGTCTGATGTGAAAGCCCGGGGCTCAACCCCGGTACTGCATTGGAAACTGTCGTACTAGAGTGTCGGAGGGGTAAGCGGAATTCCTAGTGTAGCGGTGAAATGCGTAGATATTAGGAGGAACACCAGTGGCGAAGGCGGCTTACTGGACGATAACTGACGTTGAGGCTCGAAAGCGTGGGGAGCAAACAGGATTAGATACCCT
+
GGFGGGGGGGGGGGGGGCFGGGGGGGGGGGGGGGGGCCFGGGGGGGGGDFGGEGGGGGGGFGGGGGGC@FGGGGGDGGGGGFGFFCEEFGCF@FFFGGGGGGGGGGGGGGGGFFGGGGGGGGGGGGCFDAFGGCEGGGGGGFGGEGEEFGGGGGGDF@<C9GGGGGGGGG?FGGGGDGGGGGGGGG=E@?FGGGE?GEGGGGDGGGGDGCGDGFFFFFF:FFFGGGGGGEEFGGGEFFGGC8GFFGEFFFFGGFGGFFF?=ECBEGEFFCCGGGGGGGGGEFCGGGDGGFGF<FFGGEF9GGGEGDEGFFAACGFDGGGGGFFGGGFGGGGGGGECEGCGFF@FFECEEEFFFFECFF7GGGGCGGGGEGFGGFC<67CGFCAC@B:C@GF?GFGGFDGGGEEC,FDFGGF@CCB@
@QZJC 71246
TGAGGAATATTGGTCAATGGGCGAGAGCCTGAACCAGCCAAGTAGCGTGAAGGATGACTGCCCTATGGGTTGTAAACTTCTTTTATAAAGGAATAAAGTCGGGTATGCCTACCAGTTTGCATGTACTTTATGAATAAGGATCGGCTAACTCCGTGCAAGCAGCCGCGGTAATACGGAGGATCCGAGCGTTATCCGGATTTATTGGGTTTAAAGGGAGCGTAGATGGATGTTTAAGTCAGGTGTGAAAGTTTGCGGCTCAACCGTAAAATTGCAGTTGATACTGGAGATCTTGAGTGCAGTTGAGGCAGGCGGAATTCGTGGTGTAGCGGTGAAATGCTTAGACATCACGAAGAACTCCGATTGCGAAGGCAGCCTGCTAAGCTGCAACTGACATTGAGGCTCGAAAGTGTGGGTATCAAACAGGATTAGATACCCT
+
@FF9FG<FGGGGGFGGGGGFGGGGGGDGGCFGGGGGFCFFGGCEFDFGDGFFEFECEFFGGFG@<,CFFF7C=FFFG,CF,CCFGGAEFDGGGCFFFEFGGCCAEFG,5EFGG,A:CEE9FEGFG,EED,@FFGDGEE=F<,EFEFFG?E9FGGGG#F<:DFGGGGE7#75=C9F;>FGGCFGC7B5BC>>FFGC:CCC&FGFF>C;3A@@.E@@#*DFGBFCA<C84@#@(<@C<A@0#=:,<DEED@AGFC:FFF62FGFGF2EGGFFDGFEE<FD?EA<?C6,5,,?F<D:9,,F:?,,=FCGDF@F9GGFGGFFFF,GGFEGFEE<FFAGGGFFE9E=,GGGFGFFEEFECCEF8DFDEFGGGGEEFFC6GEFEC8CFGGGGFGGGGGGFDGGGEFGGGGEFB;GFC6EFFFFGCFCFDF@FD<E,FB-9C<
@QZJC 51696
TGGGGAATATTGCGCACTGGGGGCAACCCTGACGCAGCCATGCCGCGTGAATGAAGAAGGCCTTCGGGTTGTAAAGTTCTTTCGGTAGCGCGGCAGGCATTTAGTTTAATAGACTAGGTGATTGACGTTAACTACAGACGAGGCACCGGCTAACTCCGTGCCAGCAGCCGCGGTAATACGGAGGGTGCGAGCGTTAATCGGAATAACTGGGCGTAAGGGGCACGCAGGCGGTGACTTAAGTGAGGTGTGAAAGCCCCGGGCTTAACCTTGGACTTGCATTTCCTACTGGGTCGCGAGAGTACTTGAGGGAGGGGTAGAATTCCACGTGGTGCGGTGAAATGCGTAGAGATGTGGAGGAATACCGAAGGCGAGGGCAGCCCCTTGGGAATGTACTGACTCTCATGTGCGAAAGCGGGGGGAGCAAACAGGATTAGATACACT
+
,,6FCFGF9FFA6B+666;EFG7FECG8BFD8FE,667-6CFG,@@6@6?,FFGFFCEF8CFEF<C:F4=CC@FF9CFFFFCDEG?F+=F+F7+CFGGBF9<,,<B<,CDDFG9FCFD9>FGG9EGC@FFGGGCFDC9>FE<*C@DFGGGDGB7BCF*8<FFCC*,<CF<FCBEGGGGG*8FEGGGDEGGGGGCEEDFGG:8AFE:<<FG:GGEG(#FCEGE:GGFC5ECGEF==*?3F<,=#19?CDGAFAE64;:FC@@-GE9E,A#GDC$=F=:@FGFC.9=@,F@++GF7DCFGFAF=,6,A?7DGGFFF5B?ADF@FBF?<A44+4+C5F<CCBECF<C,F9B,8GFFE?FCF=,CEGFC@68+B6,@B,EGFF<,<DEFGGFE@9FF@CC;,A<<C:FFB6A:,:E@@+@EECFFFFF==,<EC,C,ECC<A86C
@QZJC 70017
TGGGGAATATTGCACAATGGGCGAAAGCCTGATGCAGCGACGCCGCGTGAGCGAAGAAGTATTTCGGTATGTAAAGCTCTATCAGCAGGGAAGATAATGACGGTACCTGACTAAGAAGCACCGGCTAAATACGTGCCAGCAGCCGCGGTAATACGTATGGTGCAAGCGTTATCCGGATTTACTGGGTGTAAAGGGAGCGCAGGCGGTGCGGCAAGTCTGATGTGAAAGCCCGGGGCTCAACCCCGGTACTGCATTGGAAACTGTCGTACTAGAGTGTCGGAGGGGTAAGCGGAATTCCTAGTGTAGCGGTGAAATGCGTAGATATTAGGAGGAACACCAGTGGCGAAGGCGGCTTACTGGACGATAACTGACGCTGAGGCTCGAAAGCGTGGGGAGCAAACAGGATTAGATACCCT
+
DCFFGDGGGGGGGGGGGGG<FGGGGGGGGGGGGGGGGGGGGGDGGGGGGGGGGGGGGGGGGACFFGGGGFGGGGFGGFGGGCGGGGGGGGGGGGGGGGGGGGGGGGCFGGGGGGGGGGDFGFGGGGGGGGGGCFFGDGGGCFGE1FGG?GGGGGGGGGGFC8>FACFFGEF=FGGGGGGGFGFGGGFGFGGGGGGGGGGCEGGGCCEGFEGGGGG<FFGGGGGGGGGGGGGGGGGDEFGFGGGGGG=GG<GGGGFFDF3FCEFFGFC<FFDGGGGGGGGGGGGGGGGGGGFBFFCFEGFCGGGGGGGFE9CFFGFF<GGGGGGEF?GGGFGGGEGCGGGGGGGDGGGGGGGDDGGGGGGGGGDFGGFC7GFCFGGGGGGGGDGGEGFGGFGGGGGGGGGCGFGGFAGGGEGCCCC9
@QZJC 71313
TAGGGAATCTTCGGCAATGGACGGAAGTCTGACCGAGCAACGCCGCGTGAGTGAAGCAGGTTTTCGGATCGTAAAGCTCTGTTGTAAGAGAAGAACGAGTGTGAGAGTGGAAAGTTCACACTGTGACGGTATCTTAACAGAAAGGGACGGCTAACTACGTGCCAGCAGCCGCGGTAATACGTCGGTCCCGAGCGTTGTCCGGATTTCTTGGGCGTAAAGCGAGCGCAGGCGGTTAGATAAGTCTGAAGTTAAAGGCTGTGGCTTAACCATATTACGCTTTGGAAACTGTTTAACTGGAGTGCAAGAGGGGAGAGTGGAATTCCATGTGTAGCGGTGAAATGAGTAGATATATGGAGGAACACCGGTGGCGAAAGCGGCTCTCTGGCTTGTAACTGACGCTGAGGCTCGAATGCGTGGGGAGCAAACAGGATTAGATACCCT
+
DDFFE@AEFFF<FCFGEC@C@EGGEGGGFGGEFEEFF7CGGC7C:FCFEFC6FFG<5CFFFDEF,=FEE:FAFDFGGEGAFDFFGD,CB?EFGGGGDEGG7@FCEGGGGGGCGFCD5B,,:DAF9CDEGF7>DFFG,C<FC<FFG7,@:7>C:<EF>,@F7*DCCCFDFFDG7F**=<FG>?,4:<*42CC77CG**/<<>>>C>FE,<,<*/:<>E1+14=?EG;*15:C?8E71<C7<F@<97@3:3F.7<C,CF=CC>8@5CE8FC2<#<C3GGFAFFGDFDGGFE?E?BDEA8D9FF<,:@,?FFEAEEEE?<:,,9?:A,AFEC>>,?5,CCCDC<,GGFFFE5CFGGD9F<EFCFGEGCGGFGFFC:C7GCCFAF,GFC<<FF<<FE@ECFC8EDGCF8FFFGEDFGEFB@AC9C;,-<ECEGGFE9CC,B,CCA
@QZJC 149
TGGGGAATATTGCACAATGGGGGAAACCCTGATGCAGCGACGCCGCGTGGAGGAAGAAGGTCTTCGGATTGTAAACTCCTGTTGTTGAGGAAGATAATGACGGTACTCAACAAGGAAGTGACGGCTAACTACGTGCCAGCAGCCGCGGTAAAACGTAGGTCACAAGCGTTGTCCGGAATTACTGGGTGTAAAGGGAGCGCAGGCGGGAAGACAAGTTGGAAGTGAAATCCATGGGCTCAACCCATGAACTGCTTTCAAAACTGTTTTTCTTGAGTAGTGCAGAGGTAGGCGGAATTCCCGGTGTAGCGGTGGAATGCGTAGATATCGGGAGGAACACCAGTGGCGAAGGCGGCCTACTGGGCACCAACTGACGCTGAGGCTCGAAAGTGTGGGTAGCAAACAGGATTAGATACCCT
+
GGGGGFGGGGGGGGGGGGGGGGGGGGGGGGGGGGGGGGDGGGGGGGGGGGGGGGGGGFGGGGGGGGGGGDGFGGGGGFFGGGGGGGGGFGGGGGFGGGGGGDGFFGGGGGGGGGGGGFGDGGG?GGGGGGGGEFFGFGGGGGFGGGGG:EC?GGGGGGFCDFFGGEFGGGGGGGGGG=FGGGGGGGGE:FFGGGEFDEFCEEGDGGGFGG??GGGGFFFCFF@@GGGGGGFG5GGGFFGGGGGGGGGGGFBCFEB==DFFGGFECFECGGGGFGFCFFGFGGFGFCGGGFGFGFGGEGGGGGGGGE@GGFDCGGGGGGFFGGGGGDGGGGGGDGGGGGGGGGGGGGGGGGGGFFA@GGGF@,CGGGGGGGGGGFGGGGGGGGGGGGEGGGGGGGGGGGGGGGGGGCGGGFFCCBC<
@QZJC 150
TGGGGAATATTGCACAATGGGGGAAACCCTGATGCAGCGACGCCGCGTGAGCGAAGAAGTATTTCGGTATGTAAAGCTCTATCAGCCGGGAAGAAGAATGACGGTACCTGACTAAGGAGCACCGGCTAAATACGTGCCAGCAGCCGCGGTAATACGTAGGGTGCAAGCGTTATCCGGAATTATTGGGCGTAAAGGGCTCGTAGGCGGTTCGTCGCGTCCGGTGTGAAAGTCCATCGCTTAACGGTGGATCTGCGCCGGGTACGGGCGGGCTTGAGTGCGGTAGGGGAGACTGGAATTCCCGGTGTAACGGTGGAATGTGTAGATATCGGGAAGAACACCAATGGCGAAGGCAGGTCTCTGGGCCGTTACTGACGCTGAGGAGCGAAAGCGTGGGGAGCGAACAGGATTAGATACCCT
+
GCFGEFGGGFGGGGGGGDGGGEGEGGEGGFGGC<FGGGFGCFGGGGGGCGGGGGDEGGGGFGGGFGG+,44BFEEFGFGGG<EEF8,>:@CCCFGGGDFA,B:=FGEGDDFDDFA@B>==DFFD77>:,@<=F<,,>FFFFGFE,@FCFE*<,@C<7CAF:3:BAF@GE7F=CEC=CC7C8<<8F,<9:=<EFG9:41ACCEGG=5EG<9>E8GDGGGCGFEE8,<<CBE?<<CECC<8?<:C/>FF>5:<:EC>AEEFEC0FF@:ED>:DF@&F@62E:F8FEEB,E?AFEDFB+FFF=DFFC@+ECE?EC,,FFEEE?9GFBDFCCFGGCF@FC-C<97GGGDEFCFCCCCCFGGGGEEEDDGGDEFB;FDEFFDGFC@,GGGFBCGGGGF:F7CGGGGGGFGFGFCECGCCCC@
@QZJC 75023
TGGGGAATATTGCACAATGGGGGAAACCCTGATGCAGCGACGCCGCGTGGAGGAAGAAGGTCTTCGGATTGTAAACTCCTGTTGTTGAGGAAGATAATGACGGTACTCAACAAGGAAGTGACGGCTAACTACGTGCCAGCAGCCGCGGTAAAACGTAGGTCACAAGCGTTGTCCGGAATTACTGGGTGTAAAGGGAGCGCAGGCGGGCGATCAAGTTGGAAGTGAAATCCATGGGCTCAACCCATGAACTGCTTTCAAAACTGGTCGTCTTGAGTAGTGCAGAGGTAGGCGGAATTCCCGGTGTAGCGGTGGAATGCGGAGATATCGGGAGGAAAACCAGTGGCGAAGGCGGCCGACTGGGCACCAACTGACGCTGAGGCTCGAAAGTGTGGGTAGCAAACAGGATTAGATACCCT
+
EEEGGGGDGGGFGGGG<FGGD>DECFGFFEG?DGGGFG7FEG7F:B@FECD@CFGGGGFGGGGGFG@+BF8F9CBFGGGFCFFCFFG<EFGGFFFFCFFCGEEGGGFGGGGDFFGGF8FDCFGDCGG<FD9FF9DFGF>7,3@@:F?GGGGFGGGFGG:,FFDFBCCFCG11?FGEEFGCGDCF?F;B7@<FCF=3:F:FED:CEG<CCE5@>GGGFGGFGF?9@?>@:<?FCCFFCFGGGE;E=FECD:F9@C<CG&FEF)@=CFF:<GGGGFA,A6CF?G=GGDFB+EEEAE:F7CCFA9F7GF>GGDGGGFCEFF9GGGFGGFFE?ADFFC,F9FGGFFECE7:@>DFDF:<F,FFEF,B,,<CB;GFEFCGECC@,,6?<FGDGGGGCGEFE<<GFGGFF@6,FDF9CCC@@
@QZJC 152
TGGGGAATATTGCACAATGGGCGAAAGCCTGATGCAGCGACGCCGCGTGAGCGAAGAAGTATTTCGGTATGTAAAGCTCTATCAGCAGGGAAGATAATGACGGTACCTGACTAAGAAGCACCGGCTAAATACGTGCCAGCAGCCGCGGTAATACGTATGGTGCAAGCGTTGTCCGGATTTACTGGGTGTAAAGGGCGTGCAGCCGGGTGCGCAAGTCAGATGTGAAATCTCAGGGCTCAACCCTGAAACTGCATTTGAAACTGTGCATCTTGAGTGCCGGAGAGGTAATCGGAATTCCTTGTGTAGCGGTGAAATGCGTAGATATAAGGAAGAACACCAGTGGCGAAGGCGGATTACTGGACGGTAACTGACGGTGAGGCGCGAAAGCGTGGGGAGCGAACAGGATTAGATACCCT
+
EGGGG@FGGGGGGGGGGGGGGGGGGGGGGGGGGGGGGGGGGGGGGGGGGGGGGGGGGGGGGGGGGGGFGEGGGGFFFEGGGGGGFFGGGGGGGGGGGGGGGGGDGGGGGGGGGGEGG@GGFGGGGGGGGGGGGGGFGG@GGGGGGGGGGEGGGGF5D>FGGDFGGGCGGFFFEG4GGFGGFGGGFG?CFGGGGGEECGGGGGFFEGGGGEGGGGGGGGGGGGGGGGCFFFBCCCFGCGGGGGGGFGGGGGFFADGGFD<FFGGFC=FGGFGGGGGGGGGGGGFGGB++EFGGFGGGFEA,GGGGGGEGFFF<:::CGGGGGGGGGGGGFCGGGGGGFFFGEGGFEEGGGGGGFFGFFDEDGFF9GFCEGGGGGGGGFFGGEGGGFECGGGGFGGGGGFGCGGEFF9GGGGGCC<BA
@QZJC 153
TGGGGAATATTGCACAATGGGCGAAGGCCTGATGCAGCGACGCCGCGTGAGCGAAGAAGTATTTCGGTATGTAAAGCTCTATCAGCAGGGAAGATAATGACGGTACCTGACTAAGAAGCACCGGCTAAATACGTGCCAGCAGCCGCGGTAATACGTATGGTGCAAGCGTTATCCGGATTTACTGGGTGTAAAGGGAGCGCAGGCGGTGCGGCAAGTCTGATGTGAAAGCCCGGGGCTCAACCCCGGTACTGCATTGGAAACTGTCGTACTAGAGTGTCGGAGGGGTAAGCGGAATTCCTAGTGTAGCGGTGAAATGCGTAGATATTAGGAGGAACACCAGTGGCGAAGGCGGCTTACTGGACGATAACTGACGCTGAGGCTCGAAAGCGTGGGGAGCAAACAGGATTAGATACCCT
+
,EFGGGEGGGGGGGGGGGGGGGGGGGGGGGGGGGGGGGFGFGGGGGGGGGEGEFGGGFG<FFGGGGGGFGGGGGGGGGGGGGGGGGGGGGGGGGGGGGGGGGDGGGGGGGGGGGFGGGGGGGGGGGGGGGGDGGEGGGGGGGFGGGGGEGGCFGGDGGGGGGGGGGGGGGGGGGGGEEGGGG3GGGGEFGGGGEGFGGGGGGGGGGGGG<GGGGGGGGGGGGGFFFDGFEGGGGGFF:CGGGDGFGGGGGGGFFFFFFFGGGGFEF9GFFF?DGFGGGGFDE<GGGGGDFGFGGGGFFF9GGGGEDGGGGGGGGGGF9<;9GGCGFFF9FGGGGGGGGGGGGGGFGGGGGGGCFFGGGGCGFGGGGGGGEGGGGGGGGGFGGGGGGGGGFGGGGGGGGGGGGGGGGGGGEGCC<CC
@QZJC 154
TGAGGAATATTGGTCAATGGACGAGAGTCTGAACCAGCCAAGTAGCGTGAAGGATGAAGGTCCTACGGATTGTAAACTTCTTTTATAAGGGAATAAAACCTCCCACGTGTGGGAGCTTGTATGTACCGTATGAATCAGGATCGGCTAACTCAGTGCCAGCAGCCGCGGTAATACGGAGGATCCGAGCGTTATACGGATTTAGTGGGTTTAAAGGGAGCGTAGGCGGACGCTTAAGTCAGTTGTGAAAGTTTGCGGCTCAACCGTAAAATTGCAGTTGATACTGGGTGTCTTGATTACAGTAGAGGCAGGCGGAATTCGTTGTGTAGCGGTGAAATTCTTAGATATCACGAAGAACTCCGATTGCGAATGCAGCCTGCTAAGCTGCAACTGACATTGAGGCGCGAAAGTGTGGGTATCAAACAGGATTAGATACCCT
+
FGFGF,CEFGGGGGGG?FGDFGGG7:FFGGGGDCECFG-EFGGGGFFFGBFGFFFG,CE8CFGGGCF@FFGFG,CFF9FCEAFGGGGGFGG4B<FEECCFFEF7?FEDC<FEGF@CC8EBFGAFF,C:DFFGGG9,5,,AE,FFF@>FD;B,ACACFA3:6DF8FGGGF+>D5@:FE?GG6FBC8C>>CCCG#3=C7F89,5FFFCFBB5>;BFE/:DC=17DCCEGGG4<@5<FC@CGGGGGFGFA%ECB#GDBCF/8<FGFFFADFDDC::>291CGFF7F::DGGCFEFD9GGGCFGGFGGFBF=7<<9F=C@F:=5F?4+@FCEEGCE<EC,GGGGGGGGGFFC,E9FGCF@GGGGGGGGFFE<CE,+GFECF<GGFC,,F9FAC,@FGFFEF:F@,@FA9F:@7CGGFFAGGGGGGFFGFFGFFCF<C@A-
@QZJC 155
TGGGGAATATTGCACAATGGGGGAAACCCTGATGCAGCGACGCCGCGTGGAGGAAGAAGGTCTTCGGATTGTAAACTCCTGTTGTTGAGGAAGATAATGACGGTACTCAACAAGGAAGTGACGGCTAACTACGTGCCAGCAGCCGCGGTAAGACGTAGGTCACAAGCGTTGTCCGGAATTACTGGGTGTAAAGGGAGCGCAGGCGGGAGAACAAGTTGGAAGTGAAATCCATGGGCTCAACCCATGAACTGCTTTCAAAACTGTTTTTCTTGAGTAGTGCAGAGGTAGGCGGAATTCCCGGTGTAGCGGTGGAATGCGTAGATATCGGGAGGAACACCAGTGGCGAAGGCGGCCTACTGGGCACCAACTGACGCTGAGGCTCGAAAGTGTGGGTAGCAAACAGGATTAGATACCCT
+
GGGFGGGGGGFGGGFG<FFGGGGGGGGCFGGGGCGGFGCFGGGGGGGGGGGGGGGGGGGGGGGCCFEGDEGGFGGFGGGFGGGGFFGEGGGEFEGFGGGGGGGGGEFGFFCGGGGFGGGGGGGGGGGGGGGGGG?FGGGGFFF=8CFD5G8FFGGGGFGGCFGGGGG3FGGGGGGGCEGGCBCGFFGG6CFGGFGGE7GCC<:EGGCFECGFDA>501CCCGGACCFGFCFGGGGGGF$CFFGFBCF>FFDC9CFGGFFFCFDGDGFE9FFGEBGGGGGFGEFFFCCEGFFF8GECCFCF@DEDEGGFF9FCGGGEDAGGGF@EEGEFGGGGGFECDC,CFF:GGGF+FEFECGGGEFF<CGFCGGGGGGFCCGGGGGEF@GGDGGFCCEFFGGGGGFCFE9FGGFGGGGGCCCCC
@QZJC 71403
TGAGGAATATTGGTCAATGGACGCGAGTCTGAACCAGCCAAGTAGCGTGAAGGATGACTGCCCTATGGGTTGTAAACTTCTTTTATATGGGAATAAAGTGGTACACGTGTGGATTTTTGTATGTACCATATGAATAAGGATCGGCTAACTCCGAGCCAGCAGCCGCGGTAATAAGGAGGATCCGAGCGTTACCCGGATTTATTGGGTTTAAAGGGAGCGTAGGCGGATTGTTAAGTCAGTTGTGAAAGTTTGCGGCTCAACTGTAAAATTGCAGTTGATACTGGCAGTCTTGCTGTCAGTAGAGGTGGGCGGAATTCGTGGTGGAGCGGTGAAATGTTTAGATATCACGAAGAACTCCGATTGCGAAGGCAGCTCACTGGAGTGTAACTGACGCTGATGCTCGAAAGTGTGGGTATCAAACAGGATTAGATACCCG
+
<C<C<CE@F9FGG<FGEF,C@EECFFG:EFGF<,CEFC-@CFC<FFBFEEGGGG@,99EE,,C,CFGC<:8=?FF9FFGF<<FEGCGCF9A,BFGGGD9,,,,,5,8:==<@B,?EFG+4@5C:?AAAF=FDGC,ABFC<FG+4@DCCG,,B++8>+3>E=,:F7>F<**8,<8,>,DFCF,D=CF=C?><#@2)=*C58CF<=<9GFB9@FFG>F<D71;<1<BFF4,F@@A5@#1D230;A>8.0@8<3+GGFF,5<<8,9C9A,FCCGFFDFEC:,5,CE<A<<B,??A,B,AFAE9:,8C::7FB<E<4,4+89,B498++:FC9DE<-5,,,EEEC9,<C96CC@6ECF@B7FF@8,FCF@6C8EECC,CCFF@CGGGFF@CFEC;EF<GFF:CFFFCCFCECF<,,<FFFGFC6@EECCFAFFF@@<@A-
@QZJC 66426
TGGGGAATATTGCACAGTGGGGGAAACCCTGATGCAGCGACGCCGCGTGAAGGAAGAAGTATCTCGGTATGTAAACTTCTATCAGCAGGGAAGATAATGACGGTACCTGACTAAGAAGCACCGGCTAAATACGTGCCAGCAGCCGCGGTAATACGTATGGTGCAAGCGTTATCCGGATTTACTGGGTGTAAAGGGAGCGCAGGCGGTGCGGCAAGTCTGATGTGAAAGCCCGGGGCTCAACCCCGATACTGCATTGGAAACTGTCGTACTAGAGTGTCGGAGGGGTAAGCGGAATTCCTAGTGTAGCGGTGAAATGCGTAGATATTAGGAGGAACACCAGTGGCGAAGGCGGCTTACTGGACGATAACTGACGCTGAGGCTCGAAAGCGTGGGGAGCAAACAGGATTAGATACCCT
+
DG,FEECFEFGGGGG@F<EFEGGGGGGGDFGCEGECDF:@CCGG>FGGGG7EFGGGDGFGFGGGGDDEGGGGGG9FGGGGGGGF,BEFGGGGGDFGGFG9ECC?FCFG,DFGFF,AEB,BFFED>=@>FGGAB?E@FFGF@CGGGGF>F9BFFG9DFGGCFCFGGC77=CFFGG?>CEEF;E2GGGFFFGC=FFEBECGGCEEGGGGF7GGCGGGGFFFFFCGGFFF>7GDGGGFGGFE@:@CEGGFC>EGGDCCFGFCFGF@&<F;CFGFGGGGGFEGDGGGGE=FBB,GFF8CGFFFFFCEEGGGGFACGGFEGFGGFFFCFGGGGE<GFGFEC-GGE@GGGGGGGFGFF,9FGGGGFECAGGGGGCFBEFCE8GFGCFBGGGGGDGGGGGFGGFGFEFGGFAE@FFFFA-CCC
@QZJC 59804
TGGGGAATATTGCACAATGGGGGAAACCCTGATGCAGCGACGCCGCGTGACGGAAGAAGTATCTCGGTATGTAAACTTCTATCAGCAGGGAAGATAGTGACGGTACCTGACTAAGAAGCCCCGGCTAACTACGTGCCAGCAGCCGCGGTAATACGTAGGGGGCAAGCGTTATTCGGATTTACGGGGTGTAAAGGGAGCGTAGACGGACTGGCAAGTCTGATGTGAAAGGCGGGGGCTCAACCCCTGGAGTGCATTGTAAACTGTCATACTTGAGTGCCGGAGGGGTAAGCGGAATTCCTAGTGTAGCGGTGAAATGCGTAGATATTAGGAGGAACACCAGTGGCGAAGGCGGCCTACTGGGCATCAACTGACGCTGAGGCTCGAAAGTGTGGGGAGCAAACAGGATTAGATACCCT
+
<6E,@FEFF996<EEG8,;;C:@@6ECEGGFGGFGGEF+@@@@C@CE6@F,C:=FC8FFE<<E?,B4FEC8E,,5CFFGFDC-C<5?BCCBFDF?F<85CEGGECF9EFCFFGFFCF@AF7+=+C+B=,>BF7@BFFACFG?GCGDC<1>*33,>??7FF6F7BF=<CGAFGGF&GEFF:;A#,<B0FFFFDFC>;>EGCGGE?:;;>@D84;1EFGFEGCGGGFCCC8GFFEDFCCCC6;,;=B-@3#DF1:CFC#??@EBBFGGGGGGGED>@2=2@++DECEFBBB,AFF??,<<CGGEFBEFFGGFC<EEFCCC,FF;FA,AB:,6,9B@@<@E@B@,C,C6,@@+CC,C9C<;8E6CC,6,C:FFB+C,<;,+B68FFDGGGCECF8C,FE<C-F<EGGGGGGFFGCCCCC
@QZJC 159
TGGGGAATATTGCACAATGGGCGAAAGCCTGATGCAGCGACGCCGCGTGAGCGAAGAAGTATTTCGGTATGTAAAGATCTATCAGCAGGGAAGATAATGACGGTACCTGACTAAGAAGCACAGGCTAAATACGTGCCAGCAGCCGCGGTAATACGTATGGTGCAAGCGTTATCCGGATTTACTGGGTGTAAAGGGAGCGCAGGCGGTGCGGCAAGTCTGATGTGAAAGCCCGGGGCTCAACCCCGGTACTGCATTGGAAACTGTCGTACTAGAGTGTCGGAGGGGTAAGCGGAATTCCTAGTGTAGCGGTGAAATGCGTAGATATTAGGAGGAACACCAGTGGCGAAGGCGGCTTACTGGACGATAACTGACGCTGAGGCTCGAAAGCGTGGGGAGCAAACAGGATTAGATACCCT
+
FFFFGFGGGGGGGGGGGGGGCFGGGGGGGGGGGGGGGGFGGGGGGGGEGGGGEFGGGGGFGGGGGFG7E@FFF9FGGGCGGGGGGGGGGGGGGGGGG9FFGGGCFGGFFFEGDFFFGGGGGGG@FCFGGFG<@=7CFGG@F8@FFC/FFGGGGGGAFE=GGGGCGGFGEEGGGGGGGG:88FGGGG<B4:<FGGGFGGGF:BEGGE,GGGGGGFFGGFGGGGGGCCEEDEC@EGGGFFGGGGGDFFFGFFF8FDFFFCFEFFF:?GGGFFDGGGGGF7BEFGGGGFC+GGFAACFAE,EFEA+C>GGGEFCGFDGGGGGGFCGGGCFFF<AFCCFGF8A:C,FFF:GGGGGGGGGGGGEC6,@,EEC:G>FGFDCGFEDGGFECFCDGGGFECGGGGGGGGGGFE6AEE<FCCAB8
@QZJC 86887
TGGGGAATATTGCACAATGGGCGAAAGCCTGATGCAGCGACGCCGCGTGAGCGAAGAAGTATTTCGGTATGTAAAGCTCTATCAGCAGGGAAGATAATGACGGTACCTGACTAAGAAGCACCGGCTAAATACGTGCCAGCAGCCGCGGTAATACGTATGGTGCAAGCGCTATCCGGATTTACTGGGTGTAAAGGGAGCGCAGGCGGTGCGGCAAGTCTGATGTGAAAGCCCGGGGCTCAACCCCGGTACTGCATTGGAAACTGTCGTACTAGAGTGTCGGAGGGGTAAGCGGAATTCCTAGTGTAGCGGTGAAATGCGTAGATATTAGGAGGAACACCAGTGGCGAAGGCGGCTTACTGGACGATAACTGACGCTGAGGCTCGAAAGCGTGGGGAGCAAACAGGATTAGATACCCT
+
C8EAFCGFFFFGGGGGFGGGGGGGGG+8FC8FGGGGGGDEGGD7F:FEGGEFGGGGECFE<ADCFFDEEDFGFDGGC9FFGC@FGGFGGGGGGGF,EFEFGGGC<C<FFFFGGGGGGGGGFGGDGGGCF<BFGFG9<99BDGGE7FGG?GC<CG8;C2F9,#FF9:<C2<BEGFFG9<<FCFFFGF:82CAB?)B;FGFCEEEGGFGC*CF9GFF<<CC>GGDGED<C:>GGGGFD:5B@8+CFEFD><GFFGGGGGFCFFF7EFDABGD9GDGFC+GGEFFGFE:GEEA?FGFFFE<FGGECGDGEFCGGGEGGEFFA9GGFFGGFGED<F:FFFCG?GEEF<FC7FCCFFF9AGGFCEC8<CFACC@@F@FGFF8ECGFCFC7DGDGGGGFFFC,F6-GDDCDGGGGFFACCCC
@QZJC 51555
TGGGGAATATTGCGCAATGGGGGCAACCCTGACGCAGCCATGCCGCGTGAATGAAGAAGGCCTTCGGGTTGTAAAGTTCTTTCGGTAGCGAGGAAGGCATTTAGTTTAATAAACTAGGTGATTGACGTTAACTACAGAAGAAGCACCGGCTAACTCCGTGCCAGCAGCCGCGGTAATACGGAGGGTGCGAGCGTTAATCGGAATAGCTGGGCGTAAAGGGCACGCAGGCGGTGACTTAAGTGAGGTGTGAAAGCCCCGGGCTTAACCTGGGAATTGAATTTCATACTGGGTCGCTAGAGTACTTTAGGGAGGGGTAGAATTCCACGTGTAGCGGTGAAATGCGTAGAGATGTGGAGGAATACCGAAGGCGAAGGCAGCCCCTTGGGAATGTACTGACGCTCATGTGCGAAAGCGTGGGGAGCAAACAGGATTAGATACCCT
+
CFCFGFEFFGFFGGGGGGGGF7FEEGGGGDCFGGGGCC8FF<EGGGGFGDGGGGGGFC@FDCFGGGDGEFGCGGGG,FFGGFEE@FGGGG++CFFCECGGGGGGGGGGGGGGGGFGC?FGGGGCFDFEDFD,CEGG,3@FGCAF<@FBC@?FGG6GGG@GGGGGGGGGGEG>F?GG?GGGG@>CFECGC:FGGGGGC=EFGGGF@FF?FE;FGGCFAFGGFGGEGCGGGGF@EGCGFGFGGGGGFF@FGGFFFDFF@FBEC9D<@9DGFDFEFGFGFFDEFCEGGGFEFC7CFABDGFECF?9GGFEGEFGGFB<GGFF@GGGGGGGGGGFCFECEGF7EGGFCFGFGGGGGE?CGGFF8:FFGGDGGGGGFFC:FEC@GFCGGFGFFFEEGGGGGGGF@C9CEEGCGGGGGGGGGGGGFFGGGEGGGGFCFGGGFAA,CC
@QZJC 66442
TGGGGAATATTGCACAATGGGCGAAAGCCTGATGCAGCGACGCCGCGTGAGCGAAGAAGTATTTCGGTATGTAAAGCTCTATCAGCAGGGAAGAAGAATGACGGTACCTGACTAAGAAGCACCGGCTAAATACGTGCCAGCAGCCGCGGTAAGACGTATGGTGCAAGCGTTATCCGGATTTACTGGGTGTAAAGGGAGCGCAGGCGGTACAGCAAGTCTGATGTGAAATCCCGGGGCTCAACCCCGGTACTGCATTGGAAACTGTCGTACTAGAGTGTCGGAGGGGTAAGCGGAATTCCTAGTGTAGCGGTGAAATGCGTAGATATTAGGAGGAACACCAGTGGCGAAGGCGGCTTACTGGACGATAACTGACGCTGAGGCTCGAAAGCGTGGGGAGCAAACAGGATTAGATACCCT
+
FGD@FEGGFGGGGGGGGGGGGGGEGGGGGCGGGGGFGGEGGGGGDEGGGGGGGGGGGGGGGGGGGFGGGGGGGGGFGGGGGGGGGFGGCG=FEFGF8EGGDGGFGGGGGGGGGGGGGGGGFGGGGG,FGFGGGBGGGGDGEFGGGGGGGG#>#@FDFGGFGC:FBFGGDGGGGGGGDEGG(GGC<FGFGGGGGGFEFEGGGGEEGGGGGGFEFGGGGGGFGGFEFGGGGGGGGFFGDEGGDFGGDCEGGDFEFFEGGFFGFCCF=GFGGG<GGFCCECGGGGFFFFCECFE?AGF<58F8FGGGGGGGGGFACDEGGGGGGGFEA9FGGFDEFCGDFGGGF@GGFGGGGECFF,GGGGGGGGGGGGFDECGEGGGGGGGGGFEGFGGGGGGGGGFFF8GGFAGGGGGFFEGDCCCCC
@QZJC 163
TGGGGAATATTGCACAATGGGCGAAAGCCTGATGCAGCGACGCCGCGTGAGCGAAGAAGTATTTCGGTATGTAAAGCTCTATCAGCAGGGAAGATAATGACGGTACCTGACTAAGAAGCACCGGCTAAATACGTGCCAGCAGCCGCGGTAATACGTATGGTGCAAGCGTTATCCGGATTTACTGGGTGTAAAGGGTGCGGAGGTGGCAATGCAAGTCAGATGTGAAAGGCCGGGGCTCAACCCCGGAGCTGCATTTGAAACTGCGCGGCTAGAGTACAGGAGAGGCAGGCGGAATTCCTAGAGTAGCGGTGAAATGCGTAGATATTAGGAGGAACACCAGTGGCGAAGGCGGCTTACTGGACGGTAACTGACGTTGAGGCTCGAAAGCGTGGGGAGCAAACAGGATTAGATACCCT
+
,CEFFGGGGGGGGGGGGGGGGFGGGDGGFGGGGGGGGGFFDGGGGGGGGGGGGGGGGGGFFGCGGGGFFF@FDFFGGEGEFEFFF8EFGEBFEFGFGGGGGGGGGGGGGGF?<=FFF8FFGGGGGCFDCFGGFC8<CGFFEADECEBACBC@AFG3?9?<FFFCCCCEEGGCGGE>G;FGGG9FDF=F@FFCC3C?ED=#GF?CFCC,C<EFGFGFC9?09GGFGGFEEEGGFFGF@FFCGGD@=FGFCD>#3FFB30<8=EGGGEEGDA<F9EE;=EA8>FEEEEGDGDFGFGFB,,B,A,F@+:CFFFB<?7:CD?FFGGFBFEFC?F<FCCC9@F@FEFCD@7EGEEC@E9AF<@FF@@CGFAGGGFGCECGDECEF@@9FB7EDGGGGFAF9A9FFGFEGFFCGEGF@8@B<
@QZJC 83373
TGAGGAATATTGGTCAATGGACGAGAGTCTGAACCAGCCAAGTAGCGTGAAGGATGAAGGTCCTACGGATTGTAAACTTCTTTTATAAGGGAATAAAGTATTCCACGTGTGGGATTTTGTATGTACCATATGAATAAGGATCGGCTAACTCCGTGCCAGCAGCCGCGGTAATACGGAGGATCCGAGCGTTATCCGGATTTATTGGGTTTAAAGGGAGCGTAGGTGGATTGTTAAGTCAGTTGTGAAAGTTTGCGGCTCAACCGTAAAATTGCAGTTGAAACTGGCAGTCTTTAGTACAGTAGAGGTGGGCGGAATTCGTGGTGTAGCTGTGAAATGCGTAGATATCACGAAGAACTCCGATTGCGAAGGCAGCACACTAAGCCGTAACTGACGTTCATGCTCGAAAGTGTGGGTATCAAACAGGATTAGATACCCT
+
D@,<FGFGFGGFFD9FGGGGGGDFGGGGGGFGFEFGGGGGGCEF9,@@FGCCDGGFCFFFGDFGGGEBBBFGGGFGGAEEFFGGCFGF9FGCFCEFFGGGGFFCDF7<B:<CE8<FGGFGFGG?FBFFFGGGGCFFGGGGGGGGG7FGGC,EFAD7A,<+D,BD+76@+9@,/<FF>;:>D:9D7@CFFF5B@=<C?;C6@;FC@E@;7>@EG>7A8FG:EFGECF5>+FFGF:D5)>CF;>ED=<FGCGGGC:FCDB<@:8EGFDF<CE#::FGFAEFCCE<F>,4?E:9,,DFAF;AD<E=GGGF@FCE<<@@E:DDE@EF?CEE,GEFAGEF><9FF<;@FC,6,CFCDC8@-7CC,EEGF9GFCE,GFGEFC9DC6:B,9FDF7@-<C@<9FE@@8FGFF@<:GGGGGGE<C;,FEECCGCFE<<EFA-@AA
@QZJC 165
TGGGGAATATTGCACAATGGGGGAAACCCTGATGCAGCGACGCCGCGTGAGCGATGAAGTATTTCGGTATGTAAAGCTCTATCAGCAGGGAAGAAAATGACGGTACCTGACTAAGAAGCACCGGCTAAATACGTGCCAGCAGCCGCGGTAATACGTATGGTGCAAGCGTTATCCGGATTTACTGGGTGTAAAGGGAGCGTAGACGGAGTGGCAAGTCTGATGTGAAAACCCGGGGCTCAACCCCGGGACTGCATTGGAAACTGTCAATCTAGAGTACCGGAGAGGTAAGCGGAATTCCTAGTGTAGCGGTGAAATGCGTAGATATTAGGAGGAACACCAGTGGCGAAGGCGGCTTACTGGACGGTAACTGACGTTGAGGCTCGAAAGCGTGGGGAGCAAACAGGATTAGATACCCT
+
FGGGGFFGFGGGGGGGGGGGGGGGGGGGGGGGFGGGGGFGGGGDGGGGGGG?FGGEFFGEEEDFGEFBBFGFGGGFGGGGGGGGDGGGGGFEGGGGGGF9EGGFGGGFGGGADFGC9FFGGGFE>7FGGGGG7<8CFFF<<DBF:F:FFG9;<DCCE1DC9;CGGGFGECFCFGDFCEF<E>FF@F?76<>CFGCCGEDEGDEDEG?*F?@EG6GDCCGCAF?GBCA??5ACC8GFFDFFGGG>@7=:/CECGGFEFFFGF=FFFA@GGFF=FCFCA+EE=G>GECC>GFGD=<9GFFE,8FGF7EGGFDGD:CFCFDGFGFFGGGGFF<GGEF@FGGFEEDGGGF>GGEDGCFFGFGGFCF9CGGE7FCGGGGGCCCGGGGGGF7CC@-FFFFFGGGFFFGFDGGGGGGGCB,CC
@QZJC 166
TGGGGGATATTGCGCAATGGGGGCAACCCTGACGCAGCAACGCCGCGTGAAGGATGAAGGTTTTCGGATTGTAAACTTCTTTTATTAAGGACGAAACATGACGGTACTTAATGAATAAGCTCCGGCTAACTACGTGCCAGCAGCCGCGGTAATACGGAGGGAGCAAGCGTTGTCCGGATTTACTGGTGGTAAAGGGTGCGTAGGCGGCTTTGCAAGTCAGATGTGAAAGCTATGGGCTCAACCCATAAACTGCATTTTAAACTGTAGAGCTTGAGTGAAGGAGAGGCAGGCGGAATTCCCCGTGTAGCGGTGAAATGCGTAGAGATGTGGAGGAACACCAGTGGCGAAGGCGGCCTGCTGGGCTTTAACTGACGCTGAGGCACGAAAGCGTGGGTAGCAAACAGGATTAGATACCCT
+
,CFFDCFGGFFGGCGFFGGGCGGGGFGGCFCFFGGGGGGGGECCGGCFEECFCFGGG<BFFCCGCFGCFFGGGF@5C<<F5FF,?CC,EGF4CEEGC=DD<>CF++B<,CCFGGDDGGGA=FFC+8+@>:@=CFC:CF>7@CA,>F:>:*=:FF9*88@FCC/FC4<,*,BACC<174BCC=<F8A#,>CE<:FCCCE88:;CG,?GG>;AC?CF@,'@:E:9CF@><#1<C-EF>F<>==B*29,<C,8E<@F;C,*GGGGEC:EEG;4FF5,EA7<EC/EA;C,7+B+ECGFGEDF=>+<<GEGGGFFFGEC@CCCFGGFFEE8C,FAF<F:C,<GGGECC:,E8,F7F@C@C,8EEF<GFFFF<@FFCCGFGFFC6B:,CE,F,7GGEC,FFGGGCGGGFE<GEDDEAGC@CC<
@QZJC 79926
TGGGGAATTTTGGACAATGGGGGCAACCCTGATCCAGCCATGCCGCGTGCGGGAAGAAGGCCTTCGGGTTGTAAACCGCTTTTGTCAGGGACGAAAAGCTCCGGAGTAATATGCCGGAGTGCTGACGGTACCTGAAGAATAAGCACCGGCTAACTACGTGCCAGCAGCCGCGGTAATACGTAGGGTGCGAGCGTTAATCGGAATTACTGGGCGTAAAGCGTGCGCAGGCGGTTGGGTAAGACAGATGTGAAATCCCCGGGCTTAACCTGGGAACTGCATTTGTGACTGTCCGACTGGAGTACGTCAGAGGGGGGTGGAATTCAACGTGTAGCAGTGAAATGCGTAGATATGTGGAAGAACACCGATGGCGAAGGCAGCCCCCTGGGACGCAACTGACGCTCATGCACGAAAGCGTGGGGAGCAAACAGGATTGGATACCCT
+
BEFGGGGGFGGGDGGFF,6,E:CGGGGGGECGGGGGGGGGGGGFGGGGGGGDEFEGGGFFFFFGGGGEGFGGGGCFGGCCGFFFGGGFGFGGFGGGGCFFCE++8+88>FGGG9DFE>FECDEC<<@CCFFFGGGG9CFFGFCFGEF7FFE*>FFGG9CCC@FFCGG;GGCFGEGD?CFFGG7EC,GGGG7GGD8E*0ACEG<8@EGGGEEEC?CCCC@CCA8A=4#GDGGEGGGGGGGD=6:GCCGGGFCC9<EF;3CEGGGDGGGGGGGGGGGGGFGFCGGEF7FC7F7CGGGGFEF:CDGGGGGGGGGGEFFE<A,EB4,F@E,GGGF<AE,EE?+F7FGE;<DFGGGGGGCFGFC>CGDGGEEF,GGGGGGGGGGDFDDGCGF:CC,6@GGFGGGGFGD:8FCFC6,+GGFFF8CFGFAGGGGGFDAFFFFCBCC@@
@QZJC 73154
TGGGGGATATTGCGCAATGGGGGCAACCCTGACGCAGCAACGCCGCGTGAAGGATGAAGGTTTTAGGATTGTAAACTTCTTTTATTAAGGACGAAAAATGAAGGTACTTAATGAATAAGCTCCGGCTAACTACGTGCCAGCAGCCGCGGTAATACGTAGGGAGCAAGCGTTGTCCGGATTTACTGGGTGTAAAGGGTGCGTAGGCGGCTTTGCAAGTCAGATGGGAAATCTATGGGCTCAACCCATAACCTGCATTTGAAACCGTAGAGCTTGCGTGAAGTAGAGGCAGGCGGAATTCCCCGTGTAGCGGTGAAATGCGTAGAGATTGGGAGGAATACCAGTGGCGAAGGCGGCCTGCTGGGCGTTAACTGACGCTGAGGCGCGAAAGCGTGGGTAGCAAACAGGATTAGATACCCT
+
CE@FEC+CFGDGGGGGGGGGGG7CF@FFFFF@FC7CEFFFGBFEG+++@:FGGGFE<CE,EFGG,B<FFADFCFE9EADFC9,B9AFGGGGFEGGDGCF5,,8DFGGC?DFFGFGGGCGDDEFF+>3FFGGCFC<BGGFF?FA,DF7CG5>C9DF*?FF>F;GFGGFFDG?CF@CFGGFB:AF5GGG@?88><FFEGGEC:/;C9>>89@-8FDF<FFG>62<##61GF<F7,3CCF,#>F<:@9FCF.C>3><8:,<:CB7@DG<3,36+C6,9C;:=;F>=9EFC7BF<FACCB+EFF+FF>7+7BEEE@5EB7DFC9,C,CCE=?,<<,?6<,:-A<FB,C<<@:B7FF7,A<FCFCFCC,FGFGF@886C<C,,77GC7DCEC::F@GFE,FE,,FCE;CA,CCC@FE6C@8-
@QZJC 169
TAGGGAATTTTCGGCAATGGGGGCAACCCTGACCGTGCAACGCCCCGTGAGCGAAGAAGGCCTTCGGGTCGTAAAGCTCTGTTGTAAAGGAAGAACGGCGCATACAGGAAATGGTATGCGAGTGACGGTACTTTACCAGAAAGCCACGGCTAACTACGTGCCAGCAGCCGCGGTAATACGTAGGTGGCGAGCGTTATACGGAATCATTGGGCGTAAAGGGCTCGTAGGCGGTTCGTCGCGTCCGGTGTGAAAGTCCATCGCTTAACGGTGGATCCGCGCCGGGTACGGGCGGGCTTGAGTGCGGTAGTGGAGACTGGAATTCCCGGTGTATCGGTTGAATGTGTCGATAGCGGGAAAAACCCCCATGGCGAAGGCAGGCGTCTGCGTCGTTACTGACGCTGAGGAACGAAAGCGGGGGGAGCACACAGGATTAGATACCCT
+
FGGGG,6CFGG9++@@CF98EFE+@FEDFGFGGGCGF>CFCCCG+@68FFGGE76F=,C,8CC,5CF7FCGEFEF,<FGFGFFC,AFGGGFG8EGCFGGGCF=FGGGDGGG9CC,C@D,BFEGFGGGGGGGGGGGDCCFGF<,@DFG7FGGGFGFGGGGFD@FEGFGGDGGGGGGGCFFG6AFGG9CE<FGGGC8EF+<C5C8:,C7CGGGGG8CGG7CCC@@E==576CEEE58*>)7:7<:C3+CFFFFGGGGGG=@97:C;CFGC<>CEF4*1801:@,GDCC>C>*@*@3:@,CF@DDGFBDCAF=99GGGGGFGGGFC+D:7++4+>8,F9FFGGGCB=+F+@7+B,:44++=>4-9,,?,8,6:,,,66,F@+,:GCF+@,B,<C;,F@,+C,CGEE;6,6<C,:@++6=,,C6,,,6;@GGGGGGGGGGCCCCA
@QZJC 170
TGAGGAATATTGGTCAATGGACGAGAGTCTGAACCAGCCAAGTAGCGTGAAGGATGAAGGTCCTACGGATTGTAAACTTCTTTTATAAGGGAATAAAACCTCCCACGTGTGGGAGCTTGTATGTACCTTATGAATAAGCATCGGCTAACTCCGTGCCAGCAGCCGCGGTAATACGGAGGATGCGAGCGTTATCCGGATTTATTGGGTGTAAAGGGAGCGTAGACGGAGTGGCAAGTCTGATGTGAAAACCCGGGGCTCAACCCCGGGACTGCATTGGAAACTGTCAATCTAGAGTACCGGAGAGGTAAGCGGAATTCCTAGTGTAGCGGTGAAATGCGTAGATATTAGGAGGAACACCAGTGGCGAAGGCGGCTTACTGGACGGTAACTGACGTTGAGGCTCGAAAGCGCGGGGAGCAAACAGGATTAGATACCCT
+
CEGGGGGGGGGGGGGGGFGGGGGEEEGGGGFGFGGGGFGGGGFGGFGGGGFGGGFFGGGGGGGGGGGGGGGFFGGGG<EFGGGGGFGGGGGGGF<FFE,BEFGGGGGGGGGGG,?+FFGGGGGGGGFGFFGGGGGGGGGGG8FGGFGGFGGGGGG7FGGGGGG>G6FG?GGGGG?EGGGEG=GGGEFDE>FFG;FEGGEGGGGG:GB:AEC?9:<98GGGGD=FDGFDFFCE?F<FCGCAFFGGFEG>CC>>>GFEFF><C:6F<FFGFGGFGFGGGF2FD<FCFGGFFD,A8GGGGEF=EEDGGDGFCGGGF<E,FDE5A9FCGFCGGFFAGDGGGGF9FCF9GFGGFGGGF=FF<,ECEE@CF7GGFFFFGFCE@F7EGGFGGGFDGGFGGGGGFCEF@EFD7C@C:@EFAFGGFGFAFCGFF9GGGGGCCC@C
@QZJC 171
TGAGGAATATTGGTCAATGGACGAGAGTCTGAACCAGCCAAGTAGCGTGAAGGATGAAGGTCCTACGGATTGTAAACTTCTTTTATAAGGGAATAAAACCTCCCACGTGTGGGAGCTTGTATGTACCTTATGAATAAGCATCGGCTAACTCCGTGCCAGCAGCCGCGGTAATACGGAGGATGCAAGCGTTATCCGGATTTATTGGGTTTAAAGGGAGCGCAGACGGGTCGTTAAGTCAGCTGTGAAAGTTTGCGGCTCAACCGTAAAATTGCAGTTGAAACTGGCAGTCTTGAGTACAGTAGAGGTGGGCGGAATTCGTGGTGTAGCGGTGAAATGCTTAGATATCACGAAGAACTCCGATTGCGAAGGCAGCTCACTAGACTGCAACTGACACTGATGCTCGAAAGTGTGGGTATCAAACAGGATTAGATACCCT
+
GGGGGGGGGGGGGGGGGGGGGGGGGGGGGGGGGGGGGGGGFGGGGGGGGGGGGGGGGGGGGGGGGGGGGGGGGGGGGGGGGGGGGGGGGGFFGFGGGGGGGGGGGGGGGFGGGGGGGGGGGGGGGGGGGGGGGGGFGGGGD8FFGGGGGGGGG(GGGGFGGGGGEGGGGGGGGCCGGGGGGGGGEFGGGGGGGGG5?GGFFGGGGGGGFCFEGEFFEDGGGGGFGGGGGGGGGGGF<6GCCGGGGGGGGFFGECGGEEGGGGGGGGGGGFGGGGGGGGGFFGGGGGGGFFGGFGGGGGGGF8GGGGGGEFFCCFGGFEFEGGGGGGGGGGGFCGGGGGGGGEFF8GFGGGGFECF-GF?ECGEGGGGFGGGGGGGGGGFGFGGDGGF9GGED<GGGGGGDGGGGGFGFGGGGGGGGGGGGGGGGGGE9FGFA8,BA
@QZJC 172
TGAGGAATATTGGTCAATGGACGAGAGTCTGAACCAGCCAAGTAGCGTGAAGGATGAAGGTCCTACGGATTGTAAACTTCTTTTATAAGGGAATAAAACCTCCCACGTGTGGGAGCTTGTATGTACCTTATGAATAAGCATCGGCTAACTCCGTGCCAGCAGCCGCGGTAATACGGAGGATGCAAGCGTTATCCGGATTTATTGGGTTTAAAGGGAGCGCAGACGGGTCGTTAAGTCAGCTGTGAAAGTTTGGGGCTCAACCTTAAAATTGCAGTTGATACTGGCGTCCTTGAGTGCGGTTGAGGTGTGCGGAATTCGTTGTGTAGCGGTGAAATGCTTAGATATCACGAAGAACTCCGATTGCGAAGGCAGCACACTAAGCCGTAACTGACGTTCATGCTCGAAAGTGTGGGTATCAAACAGGATTAGATACCCT
+
GGGGGGCFGGGGGFGGGGGGGGGGGGGGGEGGFGGGGGDFCGGGGGGGGGGGGGGGGGGGGGGFGGGGGGGGGGGGGGGGGGGGGGGGGGGGGGGCGGGEDFFEGG7+B<FGGGGGGGGGGGGGGFGGGEFGGCGGFADFFFGEEGGGGGGGDGGGFFGGGGGGGGGGGGDGAFFGGGGGGECGDGFEC7GFGFGEFEFEFFFGCCEFFFGGGEGCEGGDGG>GGGGGGFF@FGGEGGGEFGGFFGF?FEF<EGDDEFFGFGFFF<CDGCFGGFFFCBGGGGGFFF8E9GFGE7GCC?GGFGGCF@GGGFFGFGGDF:=,FGGGGGGGGFGFFGGFE<C,9GGGGGFGGGGGGGGFCGGGGGGGGGGGGGFGDGGFFF@FGF>GGGGGGGGGFCGAFCGGGGGGGDF7GGGGGGGGGGGGGGFFFGFCCE@CCCCC
@QZJC 55271
TAGGGAATCTTCGGCAATGGACGGAAGTCTGACCGAGCAACGCCGCGTGAGTGAAGAAGGTTTTCGGATCGTAAAGCTCTGTTGTAAGAGAAGAACGAGTGTGAGAGTGGAAAGTTCACACTGTGACGGTATCCTACCAGAAAGGGACGGCTAACTACGTGCCAGCAGCCGCGGTAATACGTAGGGCGCGAGCGTTGTCCGGAATTATTGGGCGTAAAGAGCTTGTAGGCGGTTGGTCGCGTCGGCTGTGAAAGGCTGGGGCTTAACCCTGGTTTTGCAGTGGGTACGGGCTAACTAGAGTGCAGTAGGGGAGACTGGAATTCCTGGTGTAGCGGTGGAATGCGCAGATATCAGGAGGAACACCGAGGGCGAAGGCAGGTCTCTTGGCTGTAACTGACGCTGAGAAGCGAAAGCATGGGGAGCGAACAGGATTAGATACCCT
+
GGGEFFFFGGFGGGGGGGGCCCECFGEGFEGGGGGGG>GGGGGGGE@C@GGGGGGGGCCFEFGGGGGGGGGFDGDF9A8<FDFEGGGGGGGGGG@EGGGGGGGGGGGGGGGGD8AF59FEFGGGACFFGFF@FFGFGFGGGGFGGCC<F7<FG>GGD>CGGCFGGGGEG><97C<FEG:<4<FFCEFC7:CCFFE>>CCFGG5:8*<FGGGGGGCEGGGFGFGGGGGEEEGE=:DE>0EGD**#G=GGGF8G<C>;F@7@E*GEDGEDGGGFDCFBA<GEGC7GGEGDFEAE<<EEFFFGGCGGFDGGGFEFGFCGFFGGGFFFGGFFGGGFCDA9GGGFC7CEFEGGGFGGGGFGFE@@C6@CF7,FGFFCFGGGGGGE8F<C,GGGGFGFFDGGGCFFFAC8,C@7E9GGGGGGGGGGGGGGFCFFF9C,9EE<-CCCCC
@QZJC 174
TAGGGAATCTTCGGCAATGGGGGCAACCCTGACCGAGCAACGCCGCGTGAGTGAAGAAGGTTTTCGGATCGTAAAGCTCTGTTGTAAGTCAAGAACGAGTGTGAGAGTGGAAAGTTCACACTGTGACGGTAGCTTACCAGAAAGGGACGGCTAACTACGTGCCAGCAGCCGCGGTAATACGTAGGTCCCGAGCGTTGTCCGGATTTATTGGGCGTAAAGCGAGCGCAGGCGGTTTGATAAGTCTGAAGTTAAAGGCTGTGGCTCAACCATAGTTCGCTTTGGAAACTGGCAAACTTGAGTGCAGAAGGGGAGAGTGGAATTCCATGTGTAGCGGTGAAATGCGTAGATATATGGAGGAACACCGGTGGCGAAAGCGGCTCTCTGGTCTGTAACTGACGCTGAGGCTCGAAAGCGTGGGGAGCGAACAGGAGTAGATACCCT
+
FCFC@CFGGGGGGGGFEFGGFGGGGGGGGGGGEFGGGGGGGGGGGGGFGGGFGGCEFGGFECFGGGGGGGEGGGF<E<EEFGGGGCFG,AFEGGCGGCFFGG9FGGD,F@CDFGFG9<FGGGFGDGFEGCF78DFGGGGGGFFFFEGCFC8>FGFFFFGGGCFFB>E:FGEEFGFFGFGCF<,FCFFCGG@<EGCEC8CC?C8CE6<9:CEGF*?EG:EC@CC**::EGGG<-<:CFGG7@:E7-FG=4979DAFFGCD@/:GCGFEG>DBA=:8=GFC=DFCFDAA<9FFDFDCDF=?8,;C,FGGFFE9F9GECFFE9FGGFGGF@F@C?9F9GGFF@FFC9FCGFF9GGGDFGGDFFGEGFCECGEFF@DGGEDF8F8GF<GGGGFGGF@@GFFEDFF<GFEF@GFGGDGDFGGDFGGGGFEFGFEA,GFGGE@C8AA
@QZJC 79672
TGGGGAATATTGGGCAATGGGCGCAAGCCTGACCCAGCAACGCCGCGTGAAGGAAGAAGGCTTTCGGGTTGTAAACTTCTTTTGTCGGGGACGAGTAGAAGACGGTACCTGACGAATAAGCCACGGCTAACTACGTGCCAGCAGCCGCGGTAATACGTAGGTGGCAAGCGTTGTCCGGATTTACTGGGTGTAAAGGGCGTGTAGCCGGGAGGGCAAGTCAGATGGTAAATCCACGGGCTTAACTCGTGAACTGCATTTGAAACTACTCTTCTTGAGTATCGGAGAGGCAATCGGAATTCCTAGTGTAGCGGTGAAATGCGTAGATATTAGGAGGAACACCAGTGGCGAAGGCGGATTGCTGGACGACAACTGACGGGGAGGCGCGAAAGCGTGGGGAGCAAACAGGATTGGATACCCT
+
FGGGGFEFGGGGGFGGGGGGGGEGGGGFGGCFFGGGGGGGGGDGGGGGGEFFFFGFGGGGCGGGG7CBFG7FGGGGGGGGGGGGGGGGGG7FGGEEFCFDCFFDEFGCAFAFGCEFGGCFGFFGEEGG:FG;<AFGGGGGCFGGGGGGGE?GCFBFG?FFGGGF>CFG@FGD@FFGDEGGGGGGFDEFCFCGCCGFGGGEBCGG>FGGGGFCFGGGGFG:ECC=#*DECCCFCGEGFFFFGB@GFGGGGGFDFDD@<>DFB@CFGGEEAFFGGGGCA499DFDGFFECGGGGGCDFFFGFFFGGGGE7GGGGFCECF@,F@FFFFFFFGFFEE@FFFGGGGGGFEDEFCGFF?GF<8FFGFFGEGE<DEGGGGECFECGGGEGCGGFGDGE@GGGGFFECGGGFCFGFAFDE<CCCCC
@QZJC 176
TGGGGAATTTTGCGCAATGGGGGGAACCCTGACGCAGCAAAGCCGCGTGCGGGACGAAGGCCTTCGGGTTGTAAACCGCTTTCAGCAGGGAAGACATAGACGGTACCTGCAGAAGAAGCTCCGGCTAACTACGGGCCAGCAGCCGCGGTAATACGTAGGGGGCGAGCGTTATCCGGATTCTGTGGGCGTAAAGCGCGCGTAGGTGGCCGCCTAAGCGGAACCGCTCATCACGGGGCTCAACCTCGGGCCGGGTTCCGGACTGGGCGGCTCGATGGCGGTTGAGGCGGGCGGAATTCCCGGTGTAGCGGGTAAATGAGCAGATATCGGGAAGAACACCGATGGCGAAGGCAGCCTTCTGGTCCACCACTGACGCTGAGGTGCGAAAGCTGGGGTAGCGAACAGGATTAGATACCCT
+
GGGFCBFF<EDFGGG@FGCFCCGGGEGGDAGF,4?@CF<B,B?<CFFF+:BCFE>@+@F<CFFFFGGGGGEEFAF;,>F*FCFFFEDE7EC@@,<C<<:;FBC8<*:,>,B@F<E7<:,?,?*:7:<C8AFFG58E:;;8:,;;88*8/:CGG7C<@CGD8E>*:CE52;C*,<>C*1/+++3<*:@C**ACC7C5C*:*1*;+,2@>EC8C*2+0*::CE8*:E**<9+2*2:8?7C6CCFC4C>C<*CF@:*>'2@832:CF7CB+,+@+++@38=8,++C8+4CF,5,<:4:EC@<A=@+==>,C:,,<C,:,,9@?6+8,C,C66,9:C,FFEFB7E>DEEC8F<C,,,C,CC@;,B6,,,;7GFFBC@,,@C@,8@FC@EE@69F@@,E7EFFFEECGFE,C,C68,@,8
@QZJC 177
TGGGGAATATTGCACAATGGGGGAAACCCTGATGCAGCGACGCCGCGTGGAGGAAGAAGGTCTTCGGATTGTAAACTCCTGTTGTTGAGGAAGATAATGACGGTACTCAACAAGGAAGTGACGGCTAACTACGTGCCAGCAGCCGCGGTAAAACGTAGGTCACAAGCGTTGTCCGGAATTACTGGGTGTAAAGGGAGCGTAGACGGACTGGCAAGTCTGATGTGAAAGGCGGGGGCTCAACCCCTGGACTGCATTGGAAACTGTTAGTCTTGAGTGCCGGAGAGGTAAGCGGAATGCCTAGTGTAGCGGTGAAATGCGTAGATATTAGGAAGAACACCAGGGGCGAAGGCGGCTTACTGGACGGTAACTGACGTTGAGGCTCGAAAGCGTGGGGAGCAAACAGGATTAGATACCCT
+
FFFFGFFFGGGGGGGGGGGGGGGGGGGGGGGGGGGGGGGGGGGGGGGGGDGGGGGGGGGGGGGFFGGGGGGGGGGGGGGGGGGGFGGGGGGFFGGGGGGGGGGGGGGGGFGGGFFGGGGFGGFGGDGGGGGGGGGGGGGGGGGFGGGGEGEGDGGEGFG<GFFGGGFE<CAFFGGGGGFGFGEGGG>BBFFGGFGGG@C:8CEGGG>CEFGFGCEFEGFFGGGGFGGGGGGGGFGEFFGGGCDGFBFC:DFGFCDFFFFGGGGFFGGFFFFDFCCF=7FGDGGGGGGGGGF@B@E,GGGFGGGGGGGFGGGGDGEGGFE;E<GGF9GGGGGFGGGGGFCC,FCGGGGGGGGGFGFCGGGFGFEFGGGGGFFGGF8GGDGGGGFGGGGGGGGGGGGGGGGGFCGGFAE@GGFCCCCC
@QZJC 178
TGGGGAATATTGCACAATGGGGGAAACCCTGATGCAGCAACGCCGCGTGAGTGAAGAAGTATTTCGGTATGCAAAGCTCTATCAGCAGGGAAGATAATGACGGTACCTGACTAAGAAGCACCGGCTAAATACGTGCCAGCAGCCGCGGTAATACGTATGGTGCAAGCGTTATCCGGATTTACTGGGTGTAAAGGGAGCGCAGGCGGTGCGGCAAGTCTGATGTGAAAGCCCGGGGCTCAACCCCGGTACTGCATTGGAAACTGTCGTACTAGAGTGTCGGAGGGGTAAGCGGAATTCCTAGTGTAGCGGTGAAATGCGTAGATATTAGGAGGAACACCAGTGGCGAAGGCGGCTTACTGGACGATAACTGACGCTGAGGCTCGAAAGCGTGGGGAGCAAACAGGATTAGATACCCT
+
GGGGGGGGGGGGGGGGGGGGGGGGGGGGGFGGGGG<FGGGGGGGGGGGGGGGGGGGGGGGGGGGGGGGGGGGGGGGGGGGGGGGGGGGGGGGGGGGGGGGGGFGGGGGGGGGGGGGGGGGGGG'GDGG>GGGGGGGGGGG?DGGDGGGG>CF>GGGFGGGGGGCGGFGFFCFGGGDGGGGGGGGGGCEFGGGGGDGGGECCGDFGDC@CFGGGGFCAC?CGGGGGFFGGGGGGGGGF>FCFGGGFGGGGGFGGGGGGGFGGGGGGGFGGGGGGG7GEEDGGGGGGGGGGGGFDEFEGE<GGGGGGGGGGFGGGGGDGGGGGGGGGFGGFFGGDGGGGGF@GGGGGGGGGGGGGGGF?DFGFF9AGGFFCGGGGGGGGGGGGGGGDGGGGGGGGFCGGGGGGGGGFGGGGGGCCCCC
@QZJC 179
TGGGGAATATTGCACAATGGGCGCAAGCCTGATGCAGCGACGCCGCGTGCGGGATGACGGCCTTCGGGTTGTAAACCGCTTTTGATCGGGAGCAAGCCTTCGGGTGAGTGTACCTTTCGAATAAGCACCGGCTAACTACGTGCCAGCAGCCGCGGTAATACGTAGGGTGCAAGCGTTATCCGGAATTATTGGGCGTAAAGGGCTCGTAGGCGGTTCGTCGCGTCCGGTGTGAAAGTCCATCGCTTAACGGTGGATCTGCGCCGGGTACGGGCGGGCTGGAGTGCGGTAGAGGAGACTGGAATTCCCGGTGTAACGGTGGAATGTGTAGATATCGGGAAGAACACCAAGGGCGAAGGCAGGTCTCTGGGCCGTTACTGACGCTGAGGAGCGAAAGCGTGGGGAGCGAACAGGATTAGATACCCT
+
GGGGGGGGCGGCGGFCEFGGFFGGGGE8FFFGDFGGGG:FGGGGDGGG7FCEGGGGGFGGGGGFGFGCG=FCFGGGGDDGGGGGDF?ACFEGEDD3+BBFGGE@FGDGFC<CF9=A@E7+8@+@FGFGDGDGGGGFFFDE,>FGGGGG?@GG7:CFGECE?F2?<EF=CFGFGGGECG572;CE9<?C'CGDGGGEGFCGFGEGDF?>;ECE:1/&C:7E8CCCCEC9GFGFGF?C@57C@E<@C<C<C=#/F<3<EEEF7CE@:.GFCFD3EGGG@GGGECFB>E,FE,GGFDE9GFB,F@C7CEGGGGF7ADFBFC,<=<FF?<9GGGFGDGGGGCF7GGGEFC@@GGGGGFGFC<FE<,8FGF@77FE@GGF7GEGGGGGAEFBCGGGGGEECGGGGGGGGGGGFGGGFC9GGF@CCCCC
@QZJC 80963
TGAGGAATATTGGTCAATAGGCGAGAGCCTGAACCAGCCAAGTAGCGTGAAGGATGGCTGCCCTATGGGTTGTAAACTTCTCTTATAAAGGAATAAAGTCGGGTATGCATACCCGTTTGCATGTACTTTATGAATAAGGATCGGCTAACTCCGTGCCATCAGCCGCGGTAATACGGAGGATCCGAGCGTTATCCGGATTTATTGGGTTTAAAGGGAGCGTAGATGGATGTTTAAGGCAGTTGTGAAAGTTTGCGGCTCAACCGTAAAATTGCAGTTGATACTGGATATCTTGAGTGCAGTTGAGGCAGGCGGAATTCGTTGTGTAGCGGTGAAATGCTTAGATATCACGAAGAACTCCGATTGCGAAGGCAGCCTGCTAAGCTGCAACTGACATTGAGGCTCGAAAGTGTGGTTATCAAACAGGATTAGATACCCT
+
EECDGFCFEEGGDFGFFE,6,C@FFGDFFGCE8CCAAAFGFGAFFG7CFGFF@C<EFFGF7CFF8<D,<6@:6C,CEC,,9<9,?CFFF9EGE,C,CEE@C:CFG?FAF,<F4BC:,B:,,,,9E,,,9@FFGDFFG,<EC<F+++8><?E,>++8A?,,C>FEG+CF+CC<CF-CBDB5=:7@8GFGFF<@92<8:=803@BFCFD1BEFGG#31**;4;C=GFC>FF@<4<<8#2AEC#;E9DFCCFGGGGGG,B3=CGCGGGGGFGEE8FEF5,<B,FEE,599BA<CE9GGGGGFFFA=B:+++7GGFFEFD44,,GF@>@4,FGGGGFFEEFFF=99GFEFB,GFGFCFF87FFBGF@8E<@,GFGGEEF9FF;,DFGEAGFFEGGGFE8GFFEGGGGGGGF?GGFE9ECGGEGFFFFEEGFCFCGCCCCC
@QZJC 181
TGGGGAATATTGCACAATGGGGGAAACCCTGATGCAGCGACGCCGCGTGGAGGAAGAAGGTCTTCGGATTGTAAACTCCTGTTGTTGAGGAAGATAATGACGGTACTCAACAAGGAAGTGACGGCTAACTACGTGCCAGCAGCCGCGGTAAAACGTAGGTCACAAGCGTTGTCCGGAATTACTGGGTGTAAAGGGAGCGCAGGCGGGCGATCAAGTTGGAAGTGAAATCCATGGGCTCAACCCATGAACTGCTTTCAAAACTGGTCGTCTTGAGTAGTACAGAGGTAGGCGGAATTCCCGGTGTAGCGGTGGAATGCGTAGATATCGGGAGGAACACCAGTGGCGAAGGCGGCCTACTGGGCACCAACTGACGCTGAGGCTCGAAAGTGTGGGTAGCAAACAGGATTAGATACCCT
+
FGGGGFGFGGGGGGGGGGGGGEGGGGGGGGGGGGGGGGGGGGGGGGGGGGGGGGGGGGGGGGGGGGGGGGGGGGGGGGGGGGGGGFGGGGGGGGGGGGGGGGGGGGGGGGGGGGGGGGGGGDFCGGGGGGGG?GGGGGGGGGFGDFGGEGGFGGEGGGGGGGGGGGGGGGGGGGGGGDG7@FGGGGE9FFFGGGGGGGGFEFDDFEEDE>@AGFDGGFGGGGGGGGFDGGGGGGGGFECGGGDGGFEFCFFGGGGFGGGFGGGGGGGDFFGFCDAFDA@CGGGGGGFCB8GFGFDEEF7GGFFGEFCGFGFGEGGGGDGGFGFDGGGGFCGGGGFFFDGGGECGGGGGGGGGFGGFFGGGGGGGGGFCCB;GGGGGGGGGGGFGGFGGGGGGGGGGGGFGGGGGGGFGGFFCCACC
@QZJC 67943
TGGGGAATCTTGCACAATGGGGGAAACCCTGATGCAGCGACGCCGCGTGAAGGAAGAAGTATCTCGGTATGTAAACTTCTATCAGCAGGGAAGATAGAGACGATACTCAACAAGGAAGTGACGGCTAACTACGTGCCAGCCGCCGCGGTAAAACGTAGGTCACAAGCGTTGTCCGGAATTACTGGGTGTAAAGGGAGCGTAGGCGGTGCGGCAAGTCTGAGGTGAAAGCCCGGGGCTCAACCCCGGGACTGCATTGGAAACTGTCGTACGAGAGTGTCGGAGGGGTAAGCGGAATTCCTAGTGTAGCGGTGAAATGCGTAGATATTAGGAGGAACACCAGTGGCGAAGGCGGCTTACTGGACGATAACTGACGCTGAGGCGCGAAAGCGTGGGGAGCAAACAGGATTAGATACCCT
+
FCFDFC@E,6FDF<FFGGG?E,@@CEDFEF8,<EFFFG7FFGGG7:F:CE?FGC@FFGGGGF9<FG7==?FFGFF<EFEGAFGGGG9FFGGGC<AC,,:<E=++4+,5,BD<=3:DFEA,CDFCE7BFGF9,8D,@FFFF++CEC=C7>D@>9D@FC=C<1CF;/*5@>E(<FC77CC(C<:<<FFCF=CCFB<;*::2#EC?>ECB<1C?>E#:486<:2CB@@6<+:A8GGGGDGGEEE;BECB4F8GFFAECGFB@<CCEF<F;G;#5A#B+7:*8+<8A8B++8?8DFGF?,,FE9GGGEGGGGFGF9C:7EFGFGFFGGFC,EE9FFBF<9-E<GGGDFF@DGF7FEC,CCGFF;,<C9<FFF>GEFF8GFGGFC,FFFCECC+-;GGFGFC<EAGGEGGGGGFGGCCCCC
@QZJC 183
TGGGGAATATTGCACAATGGGGGAAACCCTGATGCAGCGACGCCGCGTGGAGGAAGAAGGTCTTCGGATTGTAAACTCCTGTTGTTGAGGAAGATAATGACGGTACTCAACAAGGAAGTGACGGCTAACTACGTGCCAGCAGCCGCGGTAAAACGTAGGTCACAAGCGTTGTCCGGAATTACTGGGTGTAAAGGGAGCGCAGGCGGGCGATCAAGTTGGAAGTGAAATCCATGGGCTCAACCCATGAACTGCTTTCAAAACTGGTCGTCTTGAGTAGTACAGAGGTAGGCGGAATTCCCGGTGTAGCGGTTGAATGCGTAGATAGCGGGAGGAACACCAGTGGCGAAGGCGGCCTACTGGGCACCAACTGACGCTGAGGCTCGAAAGTGTGGGTAGCAAACAGGATTAGATACCCT
+
FGGGG,FFAFFGGGGGFDGGGGGGDGDGGGFGGFCGGGGGDGDFDGGGGGGGGGG<D@FGFFGGFGGCGFGGGGGGGDF9GGGGFFGGFGGGFGGGGGGFAEE7+BAFDFC9BADFGGGGFGD>:CEGGGGGDFGC+,,8DFGGGCFGAEEFFCE2<FF)=<FGG2FGFCDBFC8CEE,FFBFFGGFCAB?CBEGCGFEC5F?2<CE5->888CFFD=FGGGGGGGGD@FCGEFFFGGGGGGGD4?EFG@=#,82B,6=EGGFF>#@B@GGFEC?GFCE39<7FF7EB+=FGEF@+EGGGF?GFB7F=5,,GGFFF=<9DF:@>+GDGEEC97DCGGGFGGGGGGGGF:GGFFGGGFC,FA8F8FFEB,DGGGFCFGGDGGFFCEFGGEE@FGGGGGGFEDAEGCEGFCGGCCCCC
@QZJC 67899
TAGGGAATCTTCGGCAATGGGGGGAACCCTGACCGAGCAACGCCGCGTGAGTGAAGAAGGTTTTCGGATCGTAAAGCTCTGTTGTTAAGGAGGAACGAGTGTGAGAATGGAACGTTCATACTGTGACGGTACTTAACCAGAAAGGGACGGCTAACTCCGTGCCAGCAGCCGCGGTAATACGTAGGTCCCGAGCGTTGTCCGGATTTATTGGGCGGAAAGGGAGCGCAGGCGGGAGAACAAGTTGGAAGGGAAATCCATGGGCTCAACCCATGAACTGCTTTCAAAACTGTTTTTCTTGAGTAGTGCAGAGGTAGGCGGAATTCCCGGGGTAGCGGTGGAATGCGTAGATATCGGGAGGAACACCAGTGGCGAAGGCGGCCTACTGGGCACCAACTGACGCTGAGGCTCGAAAGTGTGGGTAGCAAACAGGATTAGATACCCT
+
FGA<CDFGGGGGCGGEEF9FG7C@F+7DFFCGGG+@=F@EFCEGECFC@FED9C9FFGEGGGGGGGEBFCGCCF@FEFGG9FGAFCGGGGFFEEFGDEECCFEFFFGFC@CF:FFFGCF;FEGG,:FFGGGGC@?BFGGGGGF@@7:@F5:?/C6<+<:E*:ECCCG0@C8*6CEDCG@FGGFC,$<FDE(E@CEE5;9C6<?CGGCCF$<C9G#EAFAEC;AEEFEEDD<DE(FGF9=>GDGGFCGF#<ECF><EFFGGGFFGC@CEGFCGGGGFFGGFGCGGGGF=C<F>,FF8FEFGFDGFFDGGGGGGGGECFGGGEE:>:DA,GGGGCFCECEBCGDGGGGGGGFDGGGGGFFFCCGFGGGCCC,FF77GGGFGGFFFDGGGFF8EFC7GGFFDGGGFCC<C@GFFGFGGGFGGGGF8GGGGGGGF9GGGE8CC?CC
@QZJC 84182
TGGGGAATATTGCACAATGGGGGAAACCCTGATGCAGCGACGCCGCGTGAGCGAAGAAGTATTTCGGTATGTAAAGCTCTATCAGCAGGGAAGAAAATGACGGTACCTGACTAAGAAGCACCGGCTAAATACGTGCCAGCAGCCGCGGTAATACTTATGGTGAAAGCGTTATCCGGATTTACTGGGTGTAAAGGGAGCGTAGACGGCTGTGTAAGTCTGAAGTGAAAGCCCGGGGCTCAACCCCGGGACTGCTTTGGAAACTATGCAGCTAGAGTTTCGGAGAGGTAAGTGGAATCCCCAGTGTAGCGGTGGAATGCGTAGATATTGGGAGGAACACCAGTGGCGAAGGCGGCTTACTGGACGATGAATGACGTTGAGGCTCGAAAGCGTGGGCAGCAAACAGGATTAGATACCCT
+
<EF?CCE66CCEDGGGG9EC@7CFGGF8BFFGGAFGFGCECECFF7B+@:BCCEF7FEFFGGGGGG7:FFG@CFGCEGGG9FFGGGGCF7?F7BECECFEA=CF=FFFFFFDFGGF<>DFGFC7@7FGGFA,F<,>+EFGE<FGGDFEFCCFF;,,83>F9>,@B?CF=C@CFGC78*:FEGFFFFFFGGCE?F>7EC:<B?C78;EGCCF,<CCC>9,<C?9,C;CC@:>::<8@:;C?49ED,/<<FCDG>F<<>7B5;3E18;F,.09EE@+::=@4,,,4FE5FA,FF<C4+88FCGE@F7FCFC?<,:=CGGGFEDE9,C6,E9FFB@C<F9AEB,7GCEB:@++<<,6C@@6,;FC6EAF<,;:-DFE;@F7FCD8,6,,GCGGGGGGGE@CCFGFGFC,6,<F8B@8@B
@QZJC 70667
TGGGGAATATTGCACAATGGGCGAAAGCCTGATGCAGCGACGCCGCGTGAGCGAAGAAGTATTTCGGTATGTAAAGCTCTATCAGCAGGGAAGATAATGACGGTACCTGACTAAGAAGCACCGGCTAAATACGTGCCAGCAGCCGCGGTAATACGTATGGTGCAAGCGTTATCCGGATTTACTGGGTGTAAAGGGAGCGCAGGCGGTGCGGCAAGTCTGATGTGAAAGCCCGGGGCTCAACCCCGGTACTGCATTGGAAACTGTCGTACTAGAGTGTCGGAGGGGTAAGCGGAATTCCTAGTGTAGCGGTGAAATGCGTAGATATTAGGAGGAACACCAGTAGCGAAGGCGGCTTACTGGACGATAACTGACGCTGAGGCTCGAAAGCGTGGGGAGCAAACAGGATTAGATACCCT
+
FGG,@FEFGGGFGGGCGGGFGGGFGGDGGGFGGDGGGFFCFGEGCGEGGGGGGGEGGGGEFGGGG,=BEBFGFGA<FGGGGFFFGCFGGGGGGGFFCFAFFGGGGDFGGFGG9DFFGCDGGGEGGGGGGGGGGC,+D,@FFFGG8F@F,3B;FGGGGGG@BFFFGFGEFG>CFECG.<CCFG>,?7+86DFEFGGGGGGEGGGGGCEGGGGFEFGGGFFGGF@.F@GGFGGGGGGCC:F@CCEC9GGGGGGGFGGGFFGFF:>0>GGGFDFFE1@F<DFGCFFGG+GCGEFECGGDGFCGGCECDGGGGFCGGGEF7FFFGGGFDDGGFDFFCFGF?GGGGGGFGEGGGGGGFGGF<GGGDGGGGGGGGGGEFB8GGGGGFFFDGGGGGGGGGGGGFGGGFGFA5,FGFFCCCC8C
@QZJC 187
TAGGGAATCTTCGGCAATGGGGGCAACCCTGTCCGAGCAACGCCGCGTGAGTGAAGAAGGTTTTCGGATCGTAAAGCTCTGTTGTAAGTCAAGAACGAGTGTGAGAGTGGAAAGTTCACACTGTGACGGTAGCTTACCAGAAAGGGACGGCTAACTACGTGCCAGCAGCCGCGGTAATACGTAGGTCCCGAGCGTTGTCCGGATTTATTGGGGGTAAAGCGAGCGCAGGGGGTTTGATAAGTCTGAAGTTAAAGGCTGTGGCTCAACCATAGTTCGCCTTGGAAACTGTCAAACTTGAGTGCAGAAGGGGAGAGTGGAATTCCATGTGTAGCGGTGAAATGCGTAGATATATGGAGGAACACAGGTGGCGAAAGCGGCTCTCTGGTCTGTAACTGACGCTGAGGCTCGAAAGCGTGGGGAGCGAACAGGATTAGATACCCT
+
GGGGGGGGGGGGFGGGGGGGFGGGGGGGGGGGGGGGGGGGGGGGGGG7CCFFCEFFFFGGGGGGGGGGGGGGGFGFGGGGGGGFGFGG9EFFGGGGGGGGGFFCFGGGGGGGGFGGCGGGGGGGGGGGGGG7FGGGGGGGGGDCC:FFGGGDGGGFACGGGGGGFCFFCF:FFGBBEGCCEGGGGG>GGG>@9.::FFGGEE><FF0FGGF5#+:CF8FDEEEGG>>G5#FGGGGEFGF@CD:9@@9D.EGGGFG5C>>CDGG;FGGFFFEF@:>A9<;B;FCGFEE5=9GGGGFCCGFFFFF@CCEF8GGGGGGGFCFFFGFGFGCEEGGGGGFAGCE@GFCFGGGGGFGGGGFFEE9GGGGGGEGGGGGGGGGGGFEGGGGGGGGGCGECDFCCGGGGGCGGFGGGGGGGGGGGGGGGGGGGFE9GGGGFGFC8CCCCC
@QZJC 188
TGGGGAATATTGCACAATGGGGGAAACCCTGATGCAGCAACGCCGCGTGAAGGATGAAGGTTTTCGGATCGTAAACTTCTATCAATAGGGACGAAGAAAATGACGGTACTTGACTAAGAAGCCCCGGCTAAATACGTGCCAGCAGCCGCGGTAATACGTATGGGGCAAGCGTTATCCGGATTTACTGGGTGTAAAGGGAGCGTAGGCGGCATGGCAAGTCAGAAGTGAAAGCCTGGGGCTCAACCCCGGAATTGCTTTTGAAACTGTCAGGCTAGAGTGTCGGAGGGGTAAGCGGAATTCCTAGTGTAGCGGTGAAATGCGTAGAGATTGGGAGGAACACCAGTGGCGAAGGCGACTTACTAGACTGTAACTGACGCTGAGGTGCGAAAGTGTGGGGAGCAAACAGGATTAGATACCCT
+
GGGGGFFGGGGGGGGGGGGGGGGGGGGGGGGGGGGGGGGGGGGGGGGGGGGGGGGGGFGFGGGGGGGGGGGGGGGGGGGGGGGGGGGGGGGGGGGGGGGGGGGGGGGGGGGDGFFGGGDGFFGCCGGGGGGGGGGG?GGGGGCCGGFFG8CFGGFGGGGGGGCFGGGGGGGGEGFGEECFGGGGGGG=GCFEFGGGGGFGGGECFGGGGECEGGDFGGGFCEGGGGGFGGGGGGGGGFGGEGFGGGFGGGGGGFFGGFDGDCFGGGGGGGGGFGGGGGGGGGGGFFGGGGGGFGFF<FCGDGGGGGGGGGGGGFEDGDGGGGFGGGGGGGGGGGGGGGGGGGGGGGGGGGGFCGGGGGGGGGGGGGGGGGGGGGGGGGGGFFFEGGGGGGGGGGGGGGGGGGGGGGGGGGGGGGCCCCC
@QZJC 80221
TAGGGAATCTTCGGCAATGGGGGCAACCCTGACCGAGCAACGACGCGTGAGTGAAGAAGGTTTTCGGATCGTAAAGCTCTGTTGTAAGAGAAGAACGAGTGTGAGAGTGGAAAGTTCACACTGTGACGGTATCTTACCAGAAAGGGACGGCTAACTACGTGCAAGCAGCCGCGGTAATACGTAGGTCCCGAGCGTTGTCCGGAGTGATTGGGCGTAAAGCGAGCGCAGGCGGTTAGATAAGTCTGAAGTTAAAGGCTGTGGCTTAACCATAGTACGCTTTGTAAACTGTTTAACTCGAGTGCAGAATGGGAGAGTGGAATTCCATGTGTAGCGGTGAAATGCGTAGATATATGGAGGAACACCGGTGGCGAAAGCGGCTCTATGGTCTGTAACTGACTCTGAGGCTCGAAAGCGTGGGGAGCGAACAGGATTAGATACCCT
+
EFFFEC@FGFFF8BCE@FGFC@CCEGC@FD,CFGGGG7FFG7,@CF@>F:FFFCFFEFGGCFFF,@7B:+CAFEFGGF@FGGCFGGGGGGF4<F=FFCFFFCFFFGGGADA<D8FGFFFGGFFFGGAEE:FGGGFCFFDFFCF,<CF7FGCGGCC;FFEF,>*?9>FF,3<CGGGFGFG?F:BCGEFEFC1F=FGE;<0<>>:/;1BF@4<C@EEGGBFFG*:CD4:EC>FF>8@;:CFGDC@9,FFFE.C<@CB7>GFDC6F<FECFFGGCCE7DCF=AF'CFFGGFFDEFF=<F,9AAA,EE,A,FFFCF<FDF9EEE8GF8FB<FGEEC,<A9EC,7FBFF;,EE,<FF<C,EC7=@+CGFBFCGGF@:C>F?GEGFC,CCFGCFEC6CGGGFF,GGFE:6,CGGF;FCGEGGDFF@F7FDFFFEF@AAFCFFC8CB9
@QZJC 190
TGAGGAGTATTGGTCAATGGACGAGAGTCTGAACCAGCCAAGTAGCGTGAAGGATGAAGGTCCTACGGATTGTAAACTTCTTTTATAAGGGAATAAAACCTCCCACGTGTGGGAGCTTGTATGTACCTTATGAATAAGCATCGGCTAACTCCGTGCCAGCAGCCGCGGTAATACGGAGGATGCGAGCGTTATCCGGATTTATTGGGTTTAAAGGGAGCGCATACGGGTCGTTAAGTCAGCTGTGAAAGTTTGGGGCTCAACCTTAAAATTGCAGTTGATACTGGCGTCCTTGAGTGCGGTTGAGTTGTGCGGAATTCGTGGTGTAGCGGTGAAATGCTTAGATATCACGAAGAACCCCGATTGCTAAGGCAGCACACTAAGCCGTAACTGACGTTCATGCTCGAAAGTGTGGGTATCAAACAGGATTAGATACCCT
+
FFEGGGGGGGGGGFGGFFGGGGGGGGGGGGGGGGGGGGGFFEGCFGG:FGGGCEFEEFGGFGGGGGGGGG>F9FAFGGGFDFGGGFGGGGFGFFGGFG97EFGEFFGDFGGEGGGE,,FFA,:EFFFDGGGFGGGGFFFFAFGC+?CEFAEFD@6:FE8FFGGGG>FGGGGGFGGGGGGD9FEC7F>*CF7FF9F+E<8?FFEFFF@CFBCBGFG8=EG49(8CFEC&7GGDCAF?CF?CF<<@FFF<FFFGGG,3:5:FGGD4CEFFDC,DCFGFFF7DEFF4@38,EB<=EGEGGGGFFA:8,F::DFF<?,C7B,FEEFC@CECFFB99C9F<,99CGGEAEEGGECAFFC@CC@E9E@FC,FFFECC,CC9E,E@+@,;@CF<CFEGFGFGGGECGGGGFGCEFFDFGFGFGGCGGDCGGFCFGGFGCCCCC
@QZJC 85627
TGGGGAATATTGCACAATAGGGGAAACCCTGATGCAGCGACGCCGCGTGAGCGAAGAAGTATTTCGGTATGTAAAGCTCTATCAGCAGGGAAGAAGAATGACGGTACCTGACTAAGCAGCCCCGGCTAAATACGTGCCAGCAGCCGCGGTAATACGTATGGTGCAAGCGTTATCCGGATTTACTGGGTGTAAAGGGAGAGCAGGCGGTACGGCAAGTCTGATGTGAAATCCCGGGGCTCAACCCCGGTACTGCATTGGAAACTGTCGGACTAGAGTGTCGGAGGGGTAAGTGGAATTCCTAGTGTAGCGGTGAAATGCGTAGATATTAGGAGGAACACCAGTGGCGAAGGCGGCTTACTGGACGATTACTGACGCTGAGGCTCGAAAGCGTGGGGAGCAAACAGGATTAGATACCCT
+
GGGAFEEGGGGGGGGGGGAGGGGGGGGGGGGGGGFGGGCEGGFG7FC@7,BFFG@CGGGGEFFGGGG89CFGGGGF9,BF<FEEF,CBFGGGGGGCG8?FG9=CFGGFFF,?CF,,,:AF,:BFBB@C7B7GGF4FGGFEFBCFF<FGGEC<@FBFCB%FC@:?<EC:=:<=CFF2:.3<?BC#FC>FF,EDGGFF6>#CGGF(=F=:*GF;9GGGGGFEG;FGFGD7<GGG0GEDCCFF@CG57B79B$;;8<=?FDFGFCCGEEG>GE9FF6/1C?FDCDC8GGFCFGFFGFE?GFFBBGGGFGGGGGGGGF@GGFE<GGFFCCCGGGGGGGFGGGGGGEGGGGF@GGGGGFCGFFGCECFCCCAGGGGGFFCF8GGGGDEGGGGFF7CEF<DGGGFGGGEFFGGGGFD@CCCCC
@QZJC 192
TGGGGAATATTGCACAATGAGGGAAACCCTGATGCAGCGACGCCGCGTGAAGGAAGAAGTATCTCGGTATGTAAACTTCTATCAGCAGGGAAGATAGTGACGGTACCTGACTAAGAAGCCCCGGCTAACTAAGTGCCAGCAGCCGCGGTCATACGTAGGGGGCAAGCGTTATCCGGATTTACTGGGTGTAAAGGGAGCGTAGACGGACGGGCAAGTCTGATGTGAAAGGCGGGGGCTCAACCCCTGGACTGCATTGGAAACTGTTAGTCTTGAGTGCCGGAGAGGTAAGCGGAATTCCTAGTGTAGCGGTGAAAGGCGTAGATATTAGGAGGAACACCAGTGGCGAAGGCGGCTTACTGGACGGTAACTGACGTTGAGGCTCGAAAGCGTGGGGAGCAAACAGGATTAGAGACCCT
+
FFFE@BC<EFGGGGFCFCFDFGCFGGGGGFG8FAEFGEEGEGGEGGGGGFGGCEGFCGGFGAC<EFGG<7EFGGEGGGGDGFFGGGGGGGGGGGC?EFAFF@EGGEGFFGG,B,,:FFDGGDFBFCFGGGD8<,<9DFDCGF@FECEG**B@FCF@CE7<CD7CFGF?<FB787:28<;FGGFFCF1;77<CG=CFGFC=<<CGGGG8#(@8DFFFF?FCF714:+<:ECEEDGG7F7FCCFGAC8AFEGF8DDGFEA9<DGGGGGGF=88E8GB7A+EECF;<<C8+GGF?:,FEB,DEFF@GGC7FCCCC=A+GEE@,GFC,96<GFFE9EGF<FEC7GGGGD7@@:7CCGDECGGGFGFC<,<E:EGFF@GFF<@C@ECE@7GECFF@@FEFGGEGFFFAGCGGFC,,CCCCC
@QZJC 66469
TGGGGAATATTGCACAATGGGGGAAACCCTGATGCAGCGACGCCGCGTGGAGGAAGAAGGTCTTCGGATTGTAAACTCCTGTTGTTGGGGAAGATAATGACGGTACCCAACAAGGAAGTGACGGCTAACTACGTGCCAGCAGCCGCGGTAAAACGTAGGTCACAAGCGTTGTCCGGAATTACTGGGTGTAAAGGGAGCGCAGGCGGGAAGACAAGTTGGAAGTGAAATCTATGGGCTCAACCCATAAACTGCTTTCAAAACTGTTTTTCTTGAGTAGTGCAGAGGTAGGCGGAATGCCCGGTGTAGCGGTGGAATGCGTAGATATCGGGAGGAACACCAGTGGCGAAGGCGGCCTACTGGGCACCAACTGACGCTGAGGCTCGAAAGTGTGGGTAGCAAACAGGATTAGATACCCT
+
EGDFGGGGFGGGGGGGGGFFFFGGGGGGGGGGEFGGGGGGGGECCCEGGDDFDGGGGGGGGGDGGG7CFGFFFGFFEGFGGGG9FFGC@E?FGGGGGGFGFC@GGEFFGF7F<FGGG?-EGGGCECFDGGGG<F<8FC8@FEFGGGG7C<>,<DFGF=G5FGGGGGGGGGGFBFEDEGGFCF>GGGFDCFCFFFEGGGFGGDGGGGGCC<GGFFGC<FFFFGGFGGGGFF@CECCF@C@CCFGDGGGGGGCBGGEEGGFGGFFGFGCFBFGGGGGFGD,<GEFDFCDCGFFCGF@++GGGFCGDGGGGFCGFCF>GFE,FGGEFGGCDGGGGFFDGGGFB7DEGGGGGGCGGFECGF8GGFCGFCGEEF7GGF<AGGGGGFCDFCGFGGFCFGGFFGGGGFGGFE9GGFEFB9CCC
@QZJC 64937
TGGGGAATATTGCACAATGGGCGAAAGCCTGATGCAGCGACGCCGCGTGAGCGAAGAAGTATTTCGGTATGTAAAGCTCTATCAGCAGGGAAGATAATGACGGTACCTGACTAAGAAGCACCGGCTAAATACGTGCCAGCAGCCGCGGTAATACGTATGGTGCAAGCGTTATCCGGATTTACTGGGTGTAAAGGGAGCGCAGGCGGTGCGGCAAGTCTGATGTGAAAGCCCGGGGCTCAACCCCGGTACTGCATTGGAAACTGTCGTACTAGAGTGTCGGAGGGGTAAGCGGAATTCCTAGTGTAGCGGTGAAATGCGTAGACATACGGAGGAACACCAGTGGCGAAGGCGGCCTGCTGGACATTAACTGACGCTGAGGCGCGAAAGCGTGGGGAGCAAACAGGATTAGATACACT
+
ECFC7EGAEFGGFFG<FFGFGGGGGGGGGGFGGGGFGGEGGGGGGGGGGGGG>FFFEEEFGG9FGGGGFDFFGGGGF9A?ECFFCG9E@>FE@FGGGGDCFGGGGGGGAF,BDEFGA<,3B<CFGGGGGGG9F<CFGGGCFC<E7F:<1>>,@?E:F,3DF,DCGGG?A7<(CCFG>2D:FF@EEFC<*<?FFGCCC7<FD<85EGEC7FGFCEGGFCF;<CB?CCC?<CDGGF<8FCC50CC>5CEG,<B8EFEGFE=>E+FCFFFFC5?=?GFD@/:CAACFGF7FCF9,DDFB,<EE=AC7C:=9CFC<-=CFEF<C,,CE<C:ADEC9,FFEFFGF@F>GFB,6+CF@,8C,GFFEC9GFC@,GFFBFEEE@C:GEC7GFGCDGEFGFGFFC,<FC<<,F9AGFEFF@A,CB
@QZJC 195
TGGGGAATATTGCACAATGGGCGAAAGCCTGATGCAGCGACGCCGCGTGAGCGAAGAAGTATTTCGGTATGTAAAGCTCTATCAGCAGGGAAGATAATGACGGTACCTGACTAAGAAGCACCGGCTAAATACGTGCCAGCAGCCGCGGTAATACGTATGGTGCAAGCGCTATCCGGATTTACTGGGTGTAAAGGGAGCGCAGGCGGTGCGGCAAGTCTGATGTGAAAGCCCGGGGCTCAACCCCGGTACTGCATTGGAAACTGTCGTACTAGAGTGTCGGAGGGGTAAGCGGAATTCCTAGTGTAGCGGTGAAATGCGTAGATATTAGGAGGAACACCAGTGGCGAAGGCGGCTTACTGGACGATAACTGACGCTGAGGCTCGAAAGCGTGGGGAGCAAACAGGATTAGATACCCT
+
EDGGGCGFGGGGGGGGGGGGGGGGGGGGGGGGGGGGGGFGGGGGGEGGGGEGECFGFCFGAFGGGGGFEDFGGGGGFGGGGGGGGGFGGGFGGGGGGGFDEGGEGGFDGGGGGGGGGGEFFGEGGGEGGGGGGDCG7=GGGGGGGGGGC@C9FF8FEFFGGGF?FCFGGCGECEGGD7F>GF9CCFCCFGFGGGGGCD<CEGGGGGGGCGGGEAGGEC8EGGGGGGGGGGGGFGEGGGGGGGDEGGGGG>8GFGGGGFFFGGGGDGGGGG=EFDGGGGGGGGGGGECCF<FGGFGGGGGGGGGEEGGF<GGDEDGGGGF9FEF9GGGGFCBAGGGFDGGGGGGGGGEGGECGGDGGGGGGFFECGGGGGGCGGGGGGGGGGGGGGGGGGGGGGGGGGGGGGGGGGGGGGF@CCCCC
@QZJC 196
TGGGGAATATTGCACAATGGGGGAAACCCTGATGCAGCGACGCCGCGTGGAGGAAGAAGGTCTTCGGATTGTAAACTCCTGTTGTTGAGGAAGATAATGACGGTACTCAACAAGGAAGTGACGGCTAACTACGTGCCAGCAGCCGCGGTAAAACGTAGGTCACAAGCGTTGTCCGGAATTACTGGGTGTAAAGGGAGCGCAGGCGGGAGAACAAGTTGGAAGTGAAATCCATGGGCTCAACCCATGAACTGCTTTCAAAACTGTTTTTCTTGAGTAGTGCAGAGGTAGGCGGAATTCCCGGTGTAGCGGTGGAATGCGTAGATATCGGGAGGAACACCAGTGGCGAAGGCGGCCTACTGGGCACCAACTGACGCTGAGGCTCGAAAGTGTGGGTAGCAAACAGGATTAGATACCCT
+
FGFGGBFGGGGGGGGGGGCFFGGGGGGGGGGGGGGGGGGGGGGGGEGBEGGGGGGGFGGGGGGGGFGEFFGGGGGGGFFGGGGGGFGGGGGCGGGGGGF9,CFFGGFAFFG9FFGGGGGGGGG?EEGGGG<FG5BGFG<CFGGGGGGGGGE@GGFFCGG.GGCGGGGGCGGFGGGFGEFGGGGFCG>8=CFGGFECGDF@CEEDGFFC?CFGGGGFGGGGGGFFGGGFGGFGGGGFGGGGFGGDGGGGGEF>F?E?F<9GGF<5GFFGGFFF2GFGGFGCGGCGFF@FGFCGGGGGGGEGGFGF7GFGGGGGGGGGGFFAFCDGECDFGGGGGGFGGGGGGGGFGGGGDGFGGGGGGGGGGGGFGGGGGGGGGGGFFDGGGGGFFEFGGFFE9GGGGGGGGGGGGFFGGGFCCCCC
@QZJC 197
TGGGGAATATTGCACAATGGAGGAAACTCTGATGCAGCGACGCCGCGTGAGTGAAGAAGTATTTCGGTATGTAAAGCTCTATCAGCAGGGAAGAAAATGACGGTACCTGACTAAGAAGCACCGGCTAAATACGTGCCAGCAGCCGCGGTAATACGTATGGTGCAAGCGTTCGCCGGATTTACTGGGTGTAAAGGGAGCGTAGGTGGCAAGGCAAGCCAGAAGTGAAAACCCGGGGCTCAACCGCGGGATTGCTTTTGGAACTGTCATGCTAGAGTGCAGGAGGGGTGAGCGGAATTCCTAGTGTAGCGGTGAAATGCGTAGATATTAGGAGGAACACCGGAGGCGAAGGCGGCTCACTGGACTGTAACTGACACTGAGGCTCGAAAGCGTGGGGAGCAAACAGGATTAGATACCCT
+
FFDF7:@DFFGGGGGGGG9CFFFEFGFF9<EEF@CFGF:C6@CCFGEGGGFF9CFFCFF9FFFEFFE6ECDFFFFAFGGGFF<FF8<BF=A,FFD<<FEFGFGE+?F,AFFGGFCFB<F,,BCCG+CD9D@FG,BDF=@FC<>FGGGG7CE,@=F3@,,>7:=C:D>G3.##<8>1<<<<C<=FCC<EEGF:FGGFG1G448*?FCCCFCE889>=@0:9CE#D?G>FECFE+F@57FCC;=C:DE9CGFFD<3<,;<<@?CB@GGF999FGGGEFE@9::89EC+>@C@ABE@F<<54?F=@+E@CGF?FE=?BC7FC,FE<9CCCFDFGGGGF@7C@@@FDFGFBCBCFEGFFCDGFFEFGGGECFFC<C@FGE8FCFFCGGGGGGDFFFC,GGFCC,AFDGGGGFECFA,,B6
@QZJC 78840
TGGGGAATATTGCACAATGGGCGAAAGCCTGATGCAGCGACGCCGCGTGAGCGAAGAAGTATTTAGGTATGTAAAGCTCTATCAGCAGGGCAGATAATGACGGTACCTGACTAAGAAGCACCGGCTAAATACGTGCCAGCAGCCGCGGTAATACGTATGGTGCAAGCGTTATCCGGATTTACTGGGTGTAAAGGGAGCGCAGGCGGTGCGGCAAGTCTGATGTGAAAGCCCGGGGCTCAACCCCGGTACTGCATTGGAAACTGTCGTACTAGAGTGTCGGAGGGGTAAGCGGAATTCCTAGTGTAGCGGTGAAATGCGTAGATATTAGGAGGAACACCAGTGGCGAAGGCGGCTTACTGGAAGATAACGGACGCTGAGGCTCGAAAGCGTGGGGAGCAAACAGGATTAGATACCCT
+
C@C6@FGGGFF9CCFFFEFGGGD@@CGF@CFC<FGGGCC++@CFG7:F+FGCEGEFDDCGA???,CEAF<?FEEEFFCDFGC<F@,C,++++8>FD<8C95C+8D+D9>FCGGCFGGCCGFC>7>>FGGG;FD,<*+??*>,>,>B:<CCCCF,8,,,28C8C<04<9FBE<*1<4;28967<,+;CFFBFFC<GEC:8CC>=:4/?*<:8FFFFFC;?EFA@AF:F<8@2:>,:-:2CFC#C7<?CFCDB,FDD99FE<CCFCCC,?FFAC/B@46.@9<?:8E?C84A,55FC,,<<,,,>C@:7,5EFCCGEC=<F;<C,?,CFFECGGGGFC<FC8CEC7E@@+7FECE<GFFGFFE,9C,C,6+@@+EAA@;:7C,FE8FCGGDGGFFD<<<GFCF<;,FC<FFCCACB6-
@QZJC 64158
TGGGGAATATTGCACAATGGGCGAAAGCCTGATGCAGCGACGCCGCGTGAGCGAAGAAGTATTTCGGTATGTAAAGCTCTATCAGCAGGGAAGATAATGACGGTACCTGACTAAGAAGCACTGGCTAAATCCGTGCCAGCAGCCGCGGTAATACGTATGGTGCACGCGTTATCCGGATTTACTGGGTGTAAAGGGAGCGCAGGCGGTGCGGCAAGGCGGATGTGAAAGCCCGGGGCTCAACCCCGGTATTGCATTGGAAACTGTCATACTAGAGTGTCGGAGGGGGAAGTGAAATTCCTAGTGTAGCGGTGAAATGCGTAGATATTAGGAGGAACACCAGTGGCGAAGGCGGCTTCCTGGACGATAACTGACGCTGAGGCTCGAAAGCGTGGGGAGCAAACAGGATTAGATACCCT
+
CFGFFGGG@FGGGGGGGGGGGGGGGGGGGGGEFFF,EF+C:FGGGGGGC@C<:FGGGGGFCEFGGGG+,BFGGCGDFFGG9FEA,E,BFFFGGGFFDF95?+>?<=,7:,=A?F<B9F<>F,,DB,:3,3,B+B5BFFF7CFGF::C;AGE=F@8,53C<92:7#46'+47;<CC:$:DGCC#EC?2F=F?:F9C;::=*CECCGGC::F8,EAC84,,CGGFFFGFBCC7@CGFD,CEF<@6+EF=FFGGFFF:,FFCDE,C,:,AFFF9GGGECEC?+CC<FC,,@B,<CFAAGEC4AGGGGGGGGGGFGGGGFCGGGGGGFC:EGGFFF7F@F?E8>GGGGFCEGF7GGGFD,CDGF@D,C,@C7GGFCFAC<FCF@,EGGGGGGGGEGCGGGGGGFFFEFE9FGE@CCCCCC
@QZJC 52573
TGAGGAATATTGGTCAATGGACGAGAGTCTGAACCAGCAAAGTAGCGTGAAGGATGAAGGTCCTACGGATTGTAAACTTCTTTTATAAGGGAATAAAACCTCCCACGTGTGGGAGCTTGTATGTACCTTATGAATAAGCATCGGCTAACTCCGTGCCAGCAGCCGCGGTAATACGTAGGGTGCAAGCGTTATCCGGAATTATTGGGCGTAAAGGGCTCGTAGGCGGTTCGTCGCGTCCGGTGTGAAAGTCCATCGCTTAACGGTGGATCCGCGCCGGGTACGGGCGGGCTTGAGGGCGGTAGGGGAGACTGGAATTCCCGGTGTAACGGGGGAATGTGTAGATATCGGGAAGAACACCAATGGCGAAGGCAGGTCTCTGGGCCGTTACTGACGCTGAGGAGCGAAAGCGTGGGGAGCGAACAGGATTAGATACCCT
+
@<E@FEEGGGFGFCEFE,,;CE7F@EGF<FFGC<FGFF9FGE<EFGD:EFGGGGGGGGGGGDECFFCGGGDG,CFFGCAFCFGGGGGGGGEGGFGEGGDE8EFGGDE+<FFECFEE8F<=FDEFF,A?FEFGGC9FAF?F9BC<:BFGE*EFG@5C?;A<FGFECG9:A<<:2@<@EDFF,F>FCFBCFGGC9ECEE@:<BFFFF<AC<BFGGFCF/:=48FEFGGCEEEC*1::EGGEF6FGGFCCFFFFGFDGGGGEC=GGGGCB*:F<1<EFEF@+BCDGGGGGF@D,F@@+FFEGGFGGGGEGGFGGDFF=GDGGF9GGGDGFC4,GFFEF=AFGFFE@GGGGGGFGFDGCECFGB7GFCGGFGGGGFEC8GGGGGGGEGEAGGGFCF<GFA<GGGF>GD@DGGDGGGEFEGGGGGGGCGGGGGGFF@CCCC
@QZJC 75172
TGGGGAATATTGCACATGGGCGAAAGCCTGATGCAGCGACGCCGCGTGAGCGGAGAAGTATTTCGGTATGTAAAGCTCTATCAGCAGGGAAGATAATGACGGTACCTGACTAAGAAGCACCGGCTAAATACGTGCCAGCAGCCGCGGTAATACGTATGGTGCAAGCGTTATCCGGATTTACTGGGTGTAAAGGGAGCGCAGGCGGTGCGGCAAGTCTGATGTGAAAGCCCGGGGCTCAACCCCGGTACTGCATTGGAAACTGTCGTACTAGAGTGTCGGAGGGGTAAGCGGAATTCCTAGTGTAGCGGTGAAATGCGTAGATATTAGGAGGAACACCAGTGGCGAAGGCGGCTTACTGGACGATTACTGACGCTGAGGCTCGAAAGCGTGGGGAGCAAACAGGATTAGATACCCT
+
FFGFGGGGGGGGGGGF@FFGGGGGEGGFGFEFFGGGGGDGGGGCFCGDGEGGGECE<@GGGGGGGGGGGGGGGGFGGFGGGGGGGFFFGFGGGGGGGGGGGGGGGGGGG@FDG?FGGFCDFGGGGGGGGGGGGCGGGGGGGGGGGGGGGGGGFG@<FGG@CFFG?>E6FGACFGEGGEGGF/GGGFGGGGFGGGFE7CFCGGDGDGE:F>CFFCGFGGGGCGFCCFEEGGGGFEEEGG9FGGGGGGFDEGGFFDGGGGGGCFFGE<F<FEGFFCCGE7<EFCBC;EGGFECFFF,GF@GGGGGGGGGGFGGCCCGFFGFF;CFFGCFEFGGGGDFDEDE:EGGFCCGCCFFCFGFCGGFFEGGF9FDGGEGEE6CCGEFFFFCGEGDGGGGGGGGGFGGGGGGFC,FFC<A-CCC
@QZJC 202
TAGGGAATCTTCGGCAATGGACGGCAGTCTGACCGAGCAACGCCGCGTGAGTGAAGAAGGTTTTCGGATCGTAAAGCTCTGTTGTAAGAGAAGAACGAGTGTGAGAGTGGAAAGTTCACACTGTGACGGTATCTTCCCAGAAAGGGACGGCTAACTACGTGCCAGCAGCCACGGTAATACGCAGGTCCCGAGCGTTGTCCGGATGGATTGGGCGTACAGCGAGCGCAGGCGGTTAGATAAGACTGAAGTTAAAGGCTGGGGCTTATCCATAGTACGATGTGGAAACTGTTTAACTTGAGTGCAAGAGGGGGGAGTGGAATTCCATGTTAAACGGTGAAATGCGTAGATATATGGAGGATCACCGGAGGCGAAAACGGCTCTCTGGCTTGTAACTGACGCTGAGGCTCGAAAGCGTGGTGAGCAAACAGGATTAGATACCCC
+
GGEFG?<FEFFGGGE7@CEF<C:F77CFFEGGF8EE@+6:CF7FEDE68BFEFCC?:,C,,:<<FCFEGG@EEFGD9?F<FGGGEBFFGFG8?FEFCEFC7B,,,?<DFFA,?=<<,,CC=,:CF<,=7C+B,BD,8><FFFECGDG7:EGGGGGCFG7>,1*,,>>,>7:,<B*<5,37/****8224<CFEGGCCFF:=E5C**209888*:8C8C+8C1CGEDGE**1:CE5CFFGGG*207CC9CFF6:A?C85#<AEEF=>)33:+F=1/:#1;F:<::/,9,@EE9C7B8,8<C,,E8F7FB?4,,9CCE??GF8E8FFA:+,@479C,9GDGEC=F99EAC569GGFED?C,7CEFEB,BB8A,C,,@FC:F<C@;,;,,<EAEECCC@GCE@,EFB,FBA,EF:,FECC,FADDF9FFAACEFFGGF@8,,8-
@QZJC 60254
TGAGGAATATTGGTCAATGGGCGAGAGCCTGAACCAGCCAAGTAGCGTGAAGGATGACTGCCCTATGGGTTGTAAACTTCTTTTATAAAGGAATAAAGTCGGGTATGCATACCCGTTTGCATGTACTTTATGAATAAGGATCGGCTAACTCCGTGCCAGCAGCCGCGGTAATACGGAGGGTCCGAGCGTTATCCGGATTTATTGGGTTTAAAGGGAGCGTAGATGGATGTTTAAGTCAGTTGTGAAAGTTTGCGGCTCAACCGTAAAATTGCAGTTGATACTGGATGGCTTGAGTACAGGAGAGGCAGGCGGAATTCGTGGTGTAGCGGTGAAATGCGTAGATATCAGGAAGAACTCCGATGGCGAAGGCAGCCTGCTGGACTGGAACTGACGCTGATGCTCGAAAGTGTGGGTAGCAAACAGGATTAGATACCCT
+
EFGGGGCGGGGE@FFGGGG8EECG:FEGGGGGGFFF<EGFFDCFGGEGEGGAFCAEFG9F<EEG8FA<,:=+8EF<EFG<DGFG,B,,CA<EGEC,,CFEC74B>F,CBFDGGFGG8=BF,C,EFEFFEFGF,B@FFAFD<=FFGG+D<,3B>DDFFGFFEC=FEEFGEG@,7<D=8:4#=5<F::B,+4.8<?*CAFC<;9F;FFFGGEDF::>=*#>73<'GGG%>?9=F5<:<CFCEFGGGGFE<<@:@02FDD:FF+?E>F<AB9GGGF<:EEFCGGFFA,?A,,8,DGGFEFDE,GGFGFFB7GGFEDGEF?=GGGGFCGF=,FGGGGGCFC,GFEE,@,9@,E9EGFB+-@,FC@7GFGGGGFF<FFAFDFGGFFA@C,FFCGGGEF9GGFCFC<FGFAGFB;GGGGFE,GGGGGGGGGGGGGFGCCCCC
@QZJC 204
TGAGGAATATTGGTCAATGGACGAGAGTCTGAACCAGCCAAGTAGCGTGAAGGATGAAGGTCCTACGGATTGTAAACTTCTTTTATAAGGGAATAAAACCTCCCACGTGTGGGAGCTTGTATGTACCTTATGAATAAGCATCGGCTAACTCCGTGCCAGCAGCCGCGGTAATACGGAGGATGCAAGCGTTATCCGGATTTATTGGGGTTAAAGGGAGCGCAGACGGGTCGTTAAGTCAGCTGTGAAAGTTTGGGGCTCAACCTTAAAATTGCAGTTGATACTGGCGTACTTGAGTGCGGTTGAGGTGTGCGGAATTCGTTGTGTAGCGGTGAAATGCGTAGATATCACGAAGAACTCCGATTGCGAAGGCAGCACACTAAGCCGTAACTGATGTTCATGCTCGAAAGTGTGGGTATCAAACAGGATTAGATACCCT
+
<EAEFE8F<FGGGFGGGGGGGGGGEGECFFGGFG<FGGFGGGCEFFGGFCDFGGCFGGGGF9<FGEEF:6CFCFG9FG,?EFGFDGGGFC<EFGCFFACFGGF@F@EFGC@ECB:FGGFGFGGGGFGGGGGFCE<FGGGEB,@EEFGCBFGC:@6FG9F@DCDFGG?G<,C9,>@@BFFFGFFF<GG>AC?=G@EE9=F<BFFF?F#@C:FCEF<808/::8&:C>C#7:D:GFGCCF,G=F<B9GFFFGFC;DEEF>F<FCG,<18FEGFDGGFFECCF=EGCC@,,GFFGGGGF@4,<E?,CB==4GGGGFBB+>B,,GFBC7FF9GFGGGEGGF?FGFGGFC,,6E<FFGGF7B,E,GGGGGGDC@<,GF69FGF@@DGDGGGFCGGGCGFFCGGGFFGGGFGF;GFEADGGCGGGGGGGGGGGGGFECCCCC
@QZJC 205
TGGGGAATCTTGCACAATGGGCGAAAGCCTGATGCAGCGACGCCGCGTGAGCGAAGAAGTATTTCGGTATGTAAAACTCTATCAGCAGGGAAGATAATGACGGTACCTGACTAAGAAGCACCGGCTAAATACGAGCCAGCAGCCGCGGTAAGACGTAGGGGGCAAGCGTTCTCCGGATTTACTGGGTGTAAAGGGAGCGCAGGCGGTTCGTCAAGTCTGATGTGAAAGCCCGGGGCTCAACCCCGGTAGTGCATTGGAAACTGTCGGACTTGAGTGTCGGAGGGGTAAGCGGAATTCCTAGTGTAGCGGTGAAATGCGTAGATATTAGGAGGAACACCAGTGGCGAAGGCGGCTTACTGGACGATAACTGACGCTGAGGCTCGAAAGCGTGGGGAGCAAACAGGATTAGATACCCT
+
GF@EF:FG<FGCFGGGGGGG,CFDGGGFFGGGGGEGGG:FGGGGGGGGGGG<CCFEGFG9CFGFGGE8A+BFGCF,FDFG,EBE?E,E=FGGGGGA,B@,F:F:=+5E,BFFFD,?D=,,8,+@=:=,<:=>+++DCGFFGD<D:C3C*94+FE>>4,</#8>7:63<<7.1<<7<4=@?@0,F@C<9CF<GGEG@D5C=C7D5C4**1,,,,AC4A7GCFB>@FCEDC>1C@F@5:<FCF;3+,>,B3BFGFD<GGGGFC>@+:@9@FF8GGF@@+7@4FB=,E?:@C,FF=A?8=54,FGGECGFGGFDFEGGFDE,CGFFFF,BEFF9GEGGGGGGGECGGFEGGGGGGGGFFGGGFCC6,FGGGGGGGGGGGGGFCFGGGGGGFEFGFFCGGGGCGGGFFC,GGF@GC@CCC
@QZJC 77002
TAGGGAATCTTCGGCAATGGACGGAAGTCTGACCGAGCAACGACGCGTGAGTGGAGAAGGTTTTCGGATCGTAAAGCTCTGTTGTAAGAGAAGAACGAGTGTGAGAGTGGAAAGTTCACACTGTGACGGTATCTTACCAGAAAGGGACGGCTAACTACGTGCCAGCAGCCGCGGTAATACGTAGGTCCCGAGCGTTATCCGGATTTATTGGGCGTAAAGCGAGCGCAGGCGGTTAGATAAGTCTGAAGTTAAAGGCTGTGGCTTAACCATAGTACGCTTTGGAAACTGTTTAACTTGAGTGCAAGAGGGGAGAGTGGAATTCCATGTGTAGCGGGGAAATGCGTAGATATATGGAGGAACACCGGTGGCGAAAGCGGCTCTCTGGCTTGTAACTGACGCTGAGGCTCGAAAGCGTGGGGAGCAAACAGGATTAGATACCCT
+
FEDC@F@FFFAGFECEEGGD9F:CGCCE9FFGFGGGGGG<FF,@F+F@FEFEFG,BA=FGCFFGGGG,BCCFGG?FGGGG<CEGGGCFCFGCEGGD:FFEGGGGGGGAFG<DFCEGCFGC@GFGG?DFEGGFFFFGGFGFGFFG7<+:C<:FFGF;=@@DFCFF<CFGGC;*=F?@:FF9C?FC($A?F:CFDC0:3:=<C89AF#EDECCFFCFFF;C8>B;:CDCEGEEFCFF@CFGGCGGFGEEG@CFCEDF;<F:FFFF;GG?FAFGGEBFCGGFCFGGGG8AFFEGFFGGGFGGGFEFFGFGGFGFGFGFGFGGGFCGFF=<GFCGFEC<<CEGGDGGGGFA,FE9GGFEFGGGEGEGGGGGEDGFCGGGGGGGGFGFFC@9ECECGDGECFFDFGFGDGGGGF7GFCCCDFFFGGGGFF@AGGGFECGGGCCCCC
@QZJC 207
TGAGGAATATTGGTCAATGGACGAGAGTCCGAATCAGCCAAGTAGCGTGAAGGATGAAGGTCCTACGGATTGTAAACTTCTTTTATAAGGGAATAAAACCTCCCACGTGTGGGAGCTTGTATGTACCTTATGAATAAGCATCGGCTAACTCCGTGCCAGCAGCCGCGGTAATACGTAGGTCCCGAGCGTTGTCCGGATTTATTGGGCGTAAAGCGAGCGCAGGCGGTTTGATAAGTCTGAAGTTAAAGGCTGTGGCTCAACCATAGTTCGCTTTGGAAACTGTCAAACTTGAGTGCAGAAGGGGAGAGTGGAATTCCATGTGTAGCGGTGAAATGCGTAGATATATGGAGGAACACCGGTGGCGAAAGCGGCTCTCTGGTCTGTAACTGACGCTGAGGCTCGAAAGCGTGGGGAGCGAACAGGATTAGATACCCT
+
FGDGGFFF<FGGGGGGGGGGGG@EEGGGGGDGGGGGGGGGGCFFFGGGG@FFGFGGGGGGGGGGG,FFGGGDGGGGGGFFGGGGGGGGGGFGFGFGGGGGGGGGGGDGGG@F7=FE@FFGGGGGGGGGGFEGGGGGGGGGFGGCGG7FCDDFGFDCFGFGGGGFECEEFCFG9@FFBFGG>FAE>;GGGECFGG372BBFGGGE9>8FG<F=GGGGG<GG*;C<F>9FBF;CEG;9,ECCGFGGFGGBCFFGGGGGGFFFFFD<9FEFGGEFGGGG?GGGGGGGGFGCEDFAGGGGGFF8FBGGFGFGGGGGGFCGCGGGGGDGGGGGGGCECEGGGGFGGGEGDFGGGGGFF@7DGGGGGGEGGG@GGGGFFDGFGGGFGGFEF9GGGGGGE?GGGGGGGGGF>GEEGGGGGGGDEGGFGGGGGGGGF@@A@B@
@QZJC 208
TGGGGAATATTGCACAATGGGCGAAAGCCTGATGCAGCGACGCCGCGTGAGCGAAGAAGGCTTTCGGGTTGTAAACTTCCTTTGTCGGGGACGAGTAGAAGACGGTACCTGACGAATAAGCCACGGCTAACTACGTGCCAGCAGCAGCGGTAATACGTAGGTGGCAAGCGTTGTCCGGATGTACTGGGTGTAAAGGGAGCGCAGGCGGGAGGACAAGTTGTAAGTGAAATCCATGGGCGCAACCCATGAACTGCTTTAAAAACTGTTTTTCTTGAGTAGTGCAGAGGTAGGCGGAATTCCCGTTGGAGCGGTGGAATGCGTAGATATCGGGAGGAACACCAGTGGCGAAGGCGGCCTACTGGGCACCAACTGACGCTGAGGCTCGAAAGTGTGGGTAGCAAACAGGATTAGATACCCT
+
FGFEEBCGGGGGGGFGGGGGGGGGGGGGG8FGGGGGFGGGGGEGG@CF@CEGGGGGGGGGD@<E9F@GFGGDGGAFGGGGFGGGFAEEEGGGGFECC<FDEDC@C:=CDFG8DFEEFGGFAECGEEEEGGG9FF7@FF@GC73,>,3,*961=/C;@,8<EBCCFFACFFF.;C4,8#4<#>;<1C>8@E6FFFCCE5?CEEGGECGECCC,>/CFG=,C#E@C@?8/CF@E?GDGGF3FC>FE:DECFGF@6>3FB);<CFGFCFGGFFF<FCFE:1FEE<@GGGCBCFBGFFF8GGGFC4,E8+>@EEGFAF@GGEGFGFFGEGEDFEFFFAGGGGGGGGEEEGF:FDGGFFE,GF<FE8F8CC,CGGGEFCC,CFCDGGGGGFGFGECGFGFGGGGGGGGGGGDEACF@DC@BCC
@QZJC 209
TGGGGAATATTGCACAATGGAGGAAACTCTGATGCAGCGACGCCGCGTGAAGGATGAAGTATTTCGGTATGTAAACTTCTATCAGCAGGGAAGAAAATGACGGTACCTGACTAAGAAGCCCCGGCTAACTACGTGCCAGCAGCCGCGGTAATACGTAGGGGGCAAGCGTTATCCGGATTTACTGGGTGTAAAGGGCGCGTAGACGGCATGGCAAGCCAGATGTGAAAGCCCGGGGCTCAACCCCGGGATTGCATTTGGAACTGCTGAGCTAGAGTGTCGGAGAGGCAAGTGGAATTCCTAGTGTAGCGGTGAAATGCTTAGATATTAGGAGGAACACCAGTGGCGAAGGCGGCTTGCTAGACGATGACTGACGTTGAGGCTCGAAAGCGTGGGGAGCAAACAGGATTAGATACCCT
+
FG?GGEGGGGGGGGGGGGGGGGGGFDEDFGGGGGGGGGGG7CD:@FB@FEGGGFGGFFG9FFEFG8FCFGGG?FGFFGFEFDBGGGGGFGBFGFGGGFFGFDFGGGFFFGFC?FF<FFGGGGGG:@FGGCFGEFC<F9=@DEGDFDG7@CCCEFFGGGGGG5D2CFG<FED28F?GGDFFGGFF'F9C3<?CCF@#28CGGGGGGFECFFFB@CFE@<?0<FGCEDFF6EFGDFFFDGGF;7>DB5=A#9?3FFFFE89C8CDADEGGF6C9#1-F@0EC,FCE99GFGF<58<DEE,<AGGF@EEDGFE?DAEEB5,FGFAB<E9ECEFEE@66:9C6,@,C@CGEEC@<GFA@C9C,6<FF<E@EEED<F@8FGDGEAF7GFB7FCCFCC,9GGGGGGGGGGFCFAEFF@8CBC
@QZJC 210
TGGGGAATATTGCACAATGGGCGAAAGCCTGATGCAGCGACGCCGCGTGAGCGAAGAAGTATTTCGGTATGTAAAGCTCTATCAGCAGGGAAGATAATGACGGTACCTGACTAAGAAGCACCGGCTAAATACGTGCCAGCAGCCGCGGTAATACGCAGGGTGCAAGCGCTATCCGGATTTACTGGGTGTAAAGGGAGCGCAGGCGGTGTGGCAAGTCTGATGTGAAAGCCCCGGGCTCAACCCCGGTACTGCATTGGAAACTGTCGTACTAGAGTGTCGGAGAGGTAAGTGGAATTCCTAGTGTAGCGGTGAAATGCGTAGATATTAGGAGGAACACCAGTGGCGAAGGCGGCTTACTGGACTATAACTGACGCTGAGGCTCGAAAGCGTGGGGAGCAAACAGGATTAGATACCCT
+
GGGFGEGGGGGGGGGGGGGGDFE:FGDGFCGGGGFGGG:FCFGGGGGGGGC,@@FEEFGEF,CFGGG+:<FGGFGGGFFFBFGGGGEGGGGFEGGGEBADBF+448B9,83CDDFFFGF,B3+>+63<<@,@C,:3>>>FGC@FCE7B>>5@<FF*182<</*2:96'8FFG7C@C/)&;87<FFC#FFDECF5=C<9*3:GGDCEC@#<E9=;@C.?E;9;CFEGCCF,*#GFE8@9@6>9+>>C==:C?FE@<?FFFGCFG<GFF;C<:FFFF:>+FFFC$FC,,5C,EGGFF<FFB9GGGF7GF9GGGGFF@CDCGGDFE<E<@FAEEF@,8GGE?GGGEGGGGGEFFGGFCEFFF,;F@@GFCCGEGGGGGGGGGGGFGGGGGEGGFGGCFGFFGGGGGGGF9DFEGCCCC6
@QZJC 211
TGGGGAATATTGCACAATGGGCGAAAGCCTGATGCAGCGACGCCGCGTGAGCGAAGAAGTATTTCGGTATGTAAAGCTCTATCAGCAGGGAAGATAATGACGGTACCTGACTAAGAAGCACCGGATAAATACGTGCCAGCAGCCGCGGTAATACGTATGGTGCAAGCGCTATCCGGATTTACTGGGTGTAAAGGGAGCGCAGGCGGTGCGGCAAGTCTGATGTGAAAGCCCGGGGCTCAACCCCGGTACTGCATTGGAAACTGTCGTACTAGAGTGTCGGAGGGGTAAGCGGAATTCCTAGTGTAGCGGTGAAATGCGTAGATATTAGGAGGAACACCAGTGGCGAAGGCGGCTTACTGGACGATAACTGACGCTGAGGCTCGAAAGCGTGGGGAGCAAACAGGATTAGATACCCT
+
GGGGGFGG<FGGGGGGGGFGCFEGGGGGGGGGGFGGGGCFGGGGGGGEGGGEFGGG>FF,<FFFGGG8E7EFGGGEFGGGGFGF<FFGGGGFEGA9FF<EGGGEGGCEFGGFDGGDFFGGC<=F=+>FGGEGF<3DFGFCFCFGEDCF<5?@GFG,@>8D=?EECED339*8?C3<;@<:<*GEEE5B=EF(FFCEGD=CEGGEFEC,4:EG#>GGGGFCEECF=ECFFEEEE>FGGDCFFC/EFABFBFAF8FDB9FFDFFC+C=CFFFDGGGFEA#EGGGGGGF?7FBC,FF??,B<FFF@+DGFFEFAGGGF7GGGGGGGF9GFFFEGGEF@-FGGFCDGFDGGGGGGGGE9EFF:FCD,CGGGGGFGGGGGFCEEFGGGGGGFC@GEGGGGGGGGGGGGGGGGGGGFCCCCC
@QZJC 63749
TGGGGTATATTGCACAATGGGGGAAACCCTGATGCAGCGACGCCGCGTGGAGGAAGAAGGTCTTCGGATTGTAAACTCCTGTTGTTGAGGAAGATAATGACGGTACTCAACAAGGAAGTGACGGCTAACTACGTGCCAGCAGCCGCGGTAAAACGTAGGTCACAAGCGTTGTCCGGAATTACTGGGTGTAAAGGGAGCGCAGGCGGGAGAACAAGTTGGAAGTGAAATCCGTGGGCTCAACCCATGAACTGCTTTCAAAACTGTTTTTCTTGAGTAGTGCAGAGGTCGGCGGAATTCCCGGTGTAGCGGTGGAATGCGTAGATATCGAGAGGAACACCAGTGGCGAAGGCGGCCTACTGGGCACCAACTGACGCTGAGGCTCGAAAGTGTGGGTAGCAAACAGGATTAGATACCCT
+
FGGC6@FFGG9<FFFFDCEEFE7FEGGDFFGGFFGGGGGGGEEGGGCFGGGGDEGG,CFC=AA9EFEGDGGGCFG9<FGCDFGGG8EF8FGGEFFGEFCC9CB:+BFFGFGFFGGFGFDFFG:CEE+=<FFFGFF<FGFGGF;F>E<@<C@>FCECFFGE9>>FGGFG:CG>GDGCCG,CC2CFFF0?1ECE?<GDCCFBEE>*:FEEGGDFGCFFE?GGFECFFFFGB<EF@E:C=BCFC@DF<9FD,,EFFFFCFFC9CCGFD8EDDCGCEGFAFFD<EDCF@4+EGFEE<F=>:C7FCG@DGFF=GF?C-7FDFEGFDGFDGGF?AEC<F6EC-GGF@@C<DEF7GGGGFE@EGDFCE,CEGGECC,C:E8C,C@FCC,F@FFGGGGGGFFFGGGGGGFDFCGDGFGGCCCCC
@QZJC 213
TGGGGAATATTGCACACTGGGGGAAACCCTGATGCAGCAACGCCGCGTGAGTGCAGAAGTATTTCGGTATGTAAAGATCTATCAGCAGGAAAGAAAATGCCGGTACCTGACGAAGAAGCCCCGGCTAAATACGTGCCAGCAGCCGCGGTAATACGTAGGGGGCAAGCGTTATCCGGATTTACTGGGTGTAAAGGGAGCGTAGACGGTTTTGCAAGTCTGAAGTGAAAGCACGGGGCTTAACCCCGGGACTGCTTTGGAAACTGTCGAACTAGAGTGCAGGAGAGGTAAGTGGAATTCCTAGTGAAGCGGTGAAATGCGTAGATATTAGGAGGAACACCAGTGGCGAAGGCGGCTTACTGAACTGTAACTGACGTTGAGACTCGAAAGCGTGGGGAGCAAACAGGATTAGATACCGT
+
GGF@F:CFGFGGGGFE,;CD8FG7@CECFGG@FGFFF<FGGGGFEGGCCGEFF9FFFFGCCE?<9CFFFGGGGFFG,5CCFD<F@EE<C@BFCGGGECF,F7FGGDF9E8<+=CFGGFFFD+>CFGGG,CA=@EGG+,,@<<D@ECGG<BC9=9DFFGDG*<FGGG>CCFEF42CEE:7FG>FGGF:EGG9<:<CEG:?ECGDDED5@8,B<>;:;,B7<;EEC:,EB7&CFC88:7++GE497FA,<:0>CC,FCGF;<:66,'F<E59FE9?A?:>=,,,48:,?,9EA?AB,F8=9<E54,@=7FEC,<?,,@,?@;AAF<9FE9,9E<6:<GGFC@@:@,EECFCCFE<,CE,C@,E9FGE@F:@6C@EFCC6,,6:@9CB,DF@-CC8E6,FGFEFDDFB,@EDCC8,,,@
@QZJC 78341
TGAGGAATATTGGTCAATGGACGAGAGTCTGAACCAGCCAAGTAGCGTGAAGGATGAAGGTCCTACGGATTGTAAACTTCTTTTATAAAGGAATAAAGTCGGGTATGCATACCCGTTTGCATGTACTTTATGAATAAGGATCGGCTAACTCCGTGCCAGCAGCCGCGGTAATACGGAGGATCCGAGCGTTATCCGGATTTATTGGGTTTAAAGGGAGCGCAGACGGGTCGTTAAGTCAGCTGTGAAAGTTTGGGGCTCAACCTTAAAATTGCGGTTGATACTGGCGTCCTTGAGTGCGGTTGAGGTGTGCGGAATTCGTGGTGTAGCGGTGAAATGCTTAGATATCACGAAGAACTCCGATTGCGAAGGCAGCACACTAAGCCGTAACTGACGTTCATGCTCGAAAGTGTGGGTATCAAACAGGATTAGATACTCT
+
GGFF8E,FFGFGGGGGGGGFGGGGGGGGGGFGGGGGGGFGGGFFGFGGGGFFGGDFGGGGGGGGGGEGGGGGGGGFGGGGGGFGCDGGGGGGGGGGGGGGGGGGC@FGGGGGGGGEEFGGGGCBGGFGGGGGGGGGGGGGFGGGGGGFGGEFGGGGGGGGGGFGGDGGGGGGGGGDCBFFDDFGG>GGGGDGGGED<FFFFF;GFGGGGFGGGGGGGGGGGGGGGDGGGGGGEGGGFFFFGFCFCC9GGEFGGGGGGGGGGGGGFGFGGGFGGGDGFFGFGGGFGGGGGGGGGGGGGGFGFA,GGFGGEGGGGFEFFFCGGFGDGDF<FFFGGGGGGGFFGGGGDFCCECGGGGGFEDF77GGF<GFFFDGFGFFGGGGGGGGGGGFEGGFCGFGGGGGGFGEF9GGGGGGGGGGGGGF<GFGGGFECGGFBA,CC
@QZJC 215
TGGGGAATATTGCACAATGGGGGAAACCCTGATGCAGCGACGCCGCGTGGAGGAAGAAGGTCTTCGGATTGTAAACTCCTGTTGTTGGGGAAGATAATGACGGTACCCAACAAGGAAGTGACGGCTAACTACGTGCCAGCAGCCGCGGTAAAACGTAGGTCACAAGCGTTGTCCGGAATTACTGGGTGTAAAGGGAGCGCAGGCGGGAAGACAAGTTGGAAGTGAAATCTATGGGCTCAACCCATAAACTGCTTTCAAAACTGTTTTTCTTGAGTAGTGCAGAGGTAGGCGGAATTCCCGGTGTAGCGGTGGAATGCGTAGATATCGGGAGGAACACCAGTGGCGAAGGCGGCCTACTGGGCACCAACTGACGCTGAGGCTCGAAAGTGTGGGTAGCAAACAGGATTAGATACCCT
+
FFGGG@FGFGGGGGGGFGGGGGGGGGGGGGGGGGGGGGFGGGGGGGGGGGGGGGGFGGGGGGGGGGGCF@FFFGDFGGGFGGGGGGGFGGGGGGGGGGGGGGGGGCBFFGGGGGGDG8FFFGGGGGCFFGFGGG?FFGGGGGGGGGGGEEEGGGGGGGGGG=GGCC>GGGGGGGGGDFGGGGGGGGFE7@FFFGGGGGFGGGGGFGGEFC?FFGGGGGECEFGGGGGFGFFFGGGG1FGFG>GFBFFGGGFGGGG8GGGFEFCC>FGGFDGGFFCDGGD<BGGGF7GGGGGFFEEGGF7GFGGGGDGGGFGF7GGGFECGGEGF@GGGGFFGGGGGGGGGGGGGGGGGGCGGGGFFFGGFE8EGGFFF;GGGGGGGGGGGGGGGGGGGGGGGGGGGGFCGGFGGGFGGFF,CB?CC
@QZJC 216
TAGGGAATCTTCGGCAATGGGGGCAACCCTGACCGAGCAACGCCGCGTGAGTGAAGAAGGTTTTCGGATCGTAAAGCTCTGTTGTAAGAGAAGAACGAGTGTGAGAGTGGAAAGTTCACACTGTGACGGTAACTTACCAGAAAGGGACGGCTAACTACGTGCCAGCAGCCGCGGTAATACGTAGGTCCCGAGCGTTATCCGGATTTATTGGGCGGAAAGCGAGCGCAGGCGGTTAGATAAGTCTGAAGTTAAAGGCTGTGGCTTAACCATAGTACGCTTTGGAAACTGTTTAACTTGAGTGCAGAAGGGGAGAGTGGAATTCCATGTGTAGCGGTGAAATGCGTAGATATATGGAGGAACACCGGTGGCGAAAGCGGCTCTCTGGTCTGTAACTGACGCTGAGGCTCGAAAGCGTGGGGAGCAAACAGGATTAGATACCCT
+
GGGGGFFGGGGGGGGDGDGGGDGGGGGGGGGGGGGEFD@FCGGGGGGGGGGGDEFFFCEGCFFGGDE7=FGGGGFFGFGGGGGGGGGGGGGGGFBFECGCF@FFGGGGGDGGFCGGFGFGF8FFEGFGGGGGGGGGFFBEGGGGGE7DEGG><BF?FCG@FFFCDDGFGCCDGGGGE9%@FFFFDGG?FD=FECF:;FGCECEEGF<FCCFGE,#CG>GGG86EGDGGDGGGGCCDDFG7F7FGFGGGF?GFGFGDF>@FGCFFGGGECF7F92<9GFFGFEFGADAD9CFEA,=FGDFF9ACF8FF8GGFFFABFFE?GEGFGGFDEGECCDGFGGGGGGFGGGGGDGGGGFCGGGGGECGGFFDGGGGGFBGGGGEGGGGGGGFGGGGGFDGGEGGGGGGGGFGGGGGGDGGFGGGGGGGGGGGGGGGFGGGDGCCCCB
@QZJC 58341
TGGGGAATATTGGGCAATGGGCGCAAGCCTGACCCAGCAACGCCGCGTGAAGGAAGAAGGCTTTCGTGTTGTAAACTTCTTTTAATAGGGAAGAGCAGAAGACGGTACCTCTAGAATAAGCCACGGCTAACTACGTGCCAGCAGCCGCGGTAATACGTAGGTGGCAAGCGTTGTCCGGAGTTACTGGGTGTAAAGGGCGTGCAGCCGGGTCTGCAAGTCAGATGTGAAATCCATGGGCTCAACCCATGAAGTGCATTTGAAACTGTGGATCTTGAGTGTAGGAGAGGCAATCGGAATTCCTAGTGTAGCGGGGAAATGCGTAGATATTAGGAGGAACACCAGTGGCGAAGGCGGATTGCTGGACGATAACTGACGGTGAGGCGCGAAAGTGTGGGGAGCAAACAGGATTAGATACCCT
+
EC,,FCEGGGGE9,CFFEGG8FFGGGGDGFGGF?EFGGFGFGEEEGGGGGEFEFC=FFGG@FEC9FC=F@CFFFGE,BAC<DGE<,5AFCFGDF@F@<==44==:BDFC9A@EF<?FFFEF,>:8<8@=F<:F<=>A<3@7BFEEGG@C??>@;CF>.:F>7@F78>EGFB#:C:FED*#4=C6CGFGGFCFF<@FE*?&8FEF/GEC></08.ECC:@CDCGGGFGCFBCB>(>GFFB=C@0,38,?=F+GFFF<GCG9<D@93%<?,A<@DEFFEE==FE<E9FGGGF:8GGGGFF8A4,GGGCGGEFC,GGGGF@7FFGFF9FFFGFFF<GGGFFGDCGGGGEFEGGFFEF<8DGFEFEEC,,FFCFGGGGF8GFCFC@@CFGFEB-EFF<FAFFECFEGGGFF9GGGGGCC?CC
@QZJC 68524
TGGGGAATATTGCACAATGGAGGAGACTCTGATGCAGCGACGCCGCGTGAAGGATGAAGTATTTCGGTATGTAAACTTCTATCAGCAGGGAAGAAAATGACGGTACCTGACTAAGAAGCCCCGGCTAACTACGTGCCAGCAGCCGCGGTAATACGCAGGGGACAAAGGTTATCCGGATTTCAGGGGTGTAAAGGGAGCGTAGACGGGTCGTCAAGCCAGATGTGAAAGCCCTGGGCGCAACCCAGGAACCGCATTGGGAACTGGTGATCTAGAGTGTCGGAGAGGCAAGTGGAATTCCTTGTGTAGCGGTGAAATGCGTAGATATTAGGAGGAACACCAGTGGCGAAGGCGGCTTGCTGGACGGTGACTGACGTTGAGGCTCGAAAGCGTGGGTAGCAAACAGGATTAGATACACT
+
FCFD@FGGGGGDFFFGGGFGG,@,6;<FFDG9DECFE8@FCE+CFGGCGD?,:CFF,CF,,<FGGFC,,CEEGGG,CFGG<FECF8,B7CDC7EF=FAE9,+>CDC5E,B=B85A,B,,,:++@=CC<=,,B=3,BF<FDG8,:<>C7*588@F**5>:CG***,,,5<:$<CF,/64<;:#<GEFFC@CF@F8</*?:#F:/4=4***73*,7<7F9F;,@,>7D:7**77C@:8,CGF>@,,<:+B++B,=,8,D5<?DC3,A37,,B7==+C@4+,?@EFBA,<?:,GFB<9,FB4,FCGGGFCGCGFC-DEEGGFFEGFFF<<<AFCGCC6EGGGGGGCFEECC@CF8EC,,C,+B;8,,FEF:8-6@F<8CF7>FF@9C;:@CDFGFC,CFC,ECC665,@DC9F@6,,A@
@QZJC 219
TGGGGAATATTGCACAATGGGGGAAACCCTGATGCAGCGACGCCGCGTGAGCGATGAAGTATTTCGGTATGTAAAGCTCTATCAGCAGGGAAGATAATGACGGTACCCAACAAGGAAGTGACGGCTAACTACGTGCCAGCAGCCGCGGTAAAACGTAGGTCACAAGCGTTGTCCGGAATTACTGGGTGTAAAGGGAGCGCAGGCGGGAGAACAAGTTGGAAGTGAAATCCATGGGCTCAACCCATGAACTGCTTTCAAAACTGTTTTTCTTGAGTAGTGCAGAGGTAGGCGGAATTCCCGGTGGAGCGGTGGAATGCGTAGATATCGGGAGGAACACCAGTGGCGAAGGCGGCCTACTGGGCACCAACTGACGCTGAGGCTCGAAAGTGTGGGTAGCAAACAGGATTAGATACCCT
+
GGGGGFFEFFGGGGGGGGGGGGDGGGGGGGGGGGGGFGFCGGGGGGGGGGGGEEGFGGGEFGDGGGGBFEFGGGGGGGGGFDGGGGGGGGGGGGAEGGGGGGGGGGGGGGGGGFFFGFGGGGGDGGGG8?F??FGGGGFGFGGG7FGC;EGGGGGBFGE*GFFGGG@;FEDFEGGGGGFGGB+FGGGEFFFFGGGGGDGFEGGEFEE8GGGGGGGGGECDFDGGGGGGFFFDGGG<@CCGGGGGFFFCF@B<AGGGGFGFGGFB:DA=D=D'GF@GGGFAFGGGGGEFC8GGGGGFGFGFFFF7GGEFGGF<FDFGGGFFFCGGGGGGGFAGGGGFCF?GGGGFGGGGGGGGGGGGGGGFDCEFFFDGGF;DGFEE,EGGGCFDFGGGGGFGGGGGGGGGFCGGGFFGGGGCC8CC
@QZJC 220
TGGGGAATATTGCACAATGGGGGAAACCCTGATGCAGCGACGCCGCGTGGAGGAAGAAGGTCTTCGGATTGTAAACTCCTGTTGTTGAGGGAGATAATGACGGGACTCAACAAGGAAGAGACGGCTACCTACGTGCCAGCAGCCGCGGTAAAACGTAGGTCACAAGCGTTGTCCGGAATTACTGGGTGTAGAGTGAGCGCAGGTGGAGGAACAAGTTGGAAGTGAAATCCATGGGCTCAACCCATGAACTGCTTGCAAAACTGTTTTTCTTGAGTAGTGAAGAGGTGGGCGGAATTCCAGATGTAGCGGTGAAATGCGTAGATATATGGAGGAACACCGGTGGCGAAAGCGGCTCTCTGGTCTGTAACTGACGCTGAGGCTCGAAAGCGTGGGGAGCGAACAGGATTAGATACCCT
+
EFFFEGGGGGGFGGGGGGGGG@EG7FFFEGGC<<FGGGCGDGGGGGGGCFC<BF4A=FF@=EFFGGG:FFFFGGGGC@FG8FGGFFFFFF7FFFCGGGG,5B++83>FGEDC=,,:,B,,:=B7F@7,@FFGGF8@FA77C:FG7CCCFGEG,4*2,,*>>:FFF8CFC77,?C*==+F6;:BC@C<F;F;<F#)<<F4&CF8#<C#7;78<FFFC1<DA,ECCFD>:ECC=CED@,-@C@#5,8>F@</F@1C#<;9GFDFB,>9<9C=FA,B,,,9E,EGFC+=:@F8F<=B4DF?,<,EC7GGEGF@?,EF7CFAGGGGGFA9GGGFFE8=:=7G@GGGEGFCCCEGFGGE8CEGFF;,C<GGFFCCGF@FCCFBCCFFFF@:C:+FB,6,GGEAFGGGFFEC9@FE8@@,A-
@QZJC 81153
TGGGGAATATTGCACAATGGGGGAAACCCTGATGCAGCGACGCCGCGTGAGGGAAGAAGTATCTCGGTATGTAAACTTCTATCAGCAGGGAAGATAGTGACGGTACCTGACTAAGAAGCCCCGGCTAACTACGTGCCAGCAGCCGCGGTAATACGTAGGGGGCAAGCGTTATCCGGATTTATTGGGTGTAAAGGGAGCGTAGACGGACTGGCAAGTCTGATGTGAAAGGCGGGGGCTCAACCCCTGGACTGCATTGGAAACTGTTAGTCTGGAGTGCCGGAGAGGTAAGCGGAATTCCTAGTGTAGCGGTGAAATGCGTAGATATTAGGAGGAACACCAGTGGCGAAGGCGGCTTACTGGACGGTAACTGACGTTGAGGCTCGAAAGCGTGGGGAGCAAACAGGATTAGATACCCT
+
F,CEF@FD,<<CCGGF,CFFGFGGGGGCGFGGGGCFFGEGGGG7FGGGDG,=7CFEGGGFGGGFGFGEG<FFGGG,CFGGGDFDAFFGDCGGGFGAAF<DF7CB@:,C,BFFFFGFFCFFDCE9EGEGC5FFC<CFGFFCGEGGG14B4FG7FG0>:FC=%GFECC:GF;<7<FFECF<F9&:GFGGC;?2CF85:CC=:@C8CEC;88@;FGFCGGGF9GGGGGGF<>CEEFGGGFFF9<@/*,FDFCGG<F;9FF,@FB==9CF2<FB#E8FC>>F@:GF+<5+7GF<AFFF<FGFBCGFGGDGDGGFGGDFF@7GGGGGGFGGFGEACF?C@CDGGGGGF<GGGGGGGGFE@,FCECFFGGGGFDGGFGF8GCGGGFDGFGFE7C7GGGGGGGGGGGGGDGGF9FFFC,C<CC
@QZJC 222
TGGGGAATATTGCACAATGGGGGAAACCCTGGTGCAGCGACGCCGCGTGGAGGAAGAAGGTCTTCGGATTGTAAACTCCTGTTGTTGAGGAAGATAATGACGGTACTCAACAAGGAAGTGACGGCTAACTACGTGCCAGCAGCCGCGGTAAAACGTAGGTCACAAGCGTTGTCCGGAATTACTGGGTGTAAAGGGAGCGCAGGCGGGCGATCAAGTTGGAAGTGAAATCCATGGGCTCAACCCATGAACTGCTTTCAAAACTGGTCGTCTTGAGTAGTGCAGAGGTAGGCGGAATTCCCGGTGTAGCGGTGGGATGCGTAGATATCTGGAGGAACACCAGTGGCGAAGGCGGCCTACTGGGCACCAACTGACGCTGAGGCTCGAAAGTGTGGGTAGCAAACAGGATTAGATACCCT
+
FFGGGFGGGGGGGFFGGGGGGGGGGGGGGGGGGGGGGGFGGGGGGGGGGGGGEGGGGFGGGGGGGGGGGGFGGGGGGFGGGGGGGGGGGGGGGGGGGGGGGGG@DGGGGFGGGGGGGGGGGGGGDGGGG@?GG3GGGGGGGGGGGG=GGGGGGG?GGGGEGFF?CEFCGGGGGGGGGGG:CGGGGGGG:?FGGGGFEFGCCCDEEEGD'CCA9AFF@FF6D9FGGGGGGFGGGGGGFGEGGGGGFGFGCGGGFGGGGGFGGFGGGGG?<A9GDGGGGFCCDDFFF@GGGGGGF<@FF=:8GGGFEECGFEFF:GGGGGFE?FFGFC,GGFF6B:,EGGGEGGEFCEEGEFDGFCFGGEGEFC@8CGGGGGGGFFGGGGF@GGGEGCEGGGGGGGGGGGGFGGFGE<GGF<E@CC<A
@QZJC 223
TGGGGAATATTGGGCAATGGGCGCAAGCCTGACCCAGCAACGCCGCGTGCAGGAAGAAGGCTTTCGGGTTGTAAACTTCTTTTGTCGGGGACGAGTAGAAGACGGTACCTGGCGAATAAGCCACGGCTAACTACGTGCCAGCAGACGCGGCAATACGTAGGGGGCAAGCGTTGTCCGGATTTACTGGGTGTAAAGGGCGTGTAGCCGGGAAGGCAAGTCAGATGTGAAATCCACGGGCTTAACTCGTGAACTGCATGTGAAACTACTTTTCTTGAGTATGGGAGGGGAAATCGGAATTCCTAGTGTAGCGGTGAAAGGCGTAGATATTAGGAGGAACACCAGTGGCGAAGGCGGATTGCTGGACGACAACTGACGGTGAGGCGCGAAAGCGTGGGGAGCAAACAGGATTAGATACCCT
+
GGGGGGCFGGFFDGGGFEAE8EBFEGGGGGFCFCFGGFFFFECEGEEFF,9CDBACFGGGG<<<FGGGFGGGGFEGFGGGGGGE9FFGGG@CFD7=FFF9?FFGD>FF<<DFG7+>FFGFDD<FGFG::CFEF>FFFFFCF><F,:>C:E*1=CGGG<AFF%.C<FGEF<<F@<AFE<@/A2F=7:9>C>E9CFGG>GC;<:8>6AFEF2<CGGGGGGGFC,CCGFFAFF@CF6@@FE<@@@:14>=CC999<E67#B><5<<78FF'E?:?FA75:A6#>@EA,<<+:=+GEEA8<B8:9,EGF>7GGGF9FA?A+EEAFFGGGGDFCEC?<EFC<C-666B,DFF@:CC+<FGFCFE@BFF:ECFFC,GGF@,EC6,@@+7FFFFEFF@CGGGDFFECGGGGGGGGGGFEFA,CA-
@QZJC 224
TGGGGAATATTGCACAATGGGGGAAACCCTGATGCAGCAACGCCGCGTGAGTGAAGAAGTATTTCGGTATGTAAAACTCTATCATCAGGGAAGAAAGTGACGGGACCTGACTAAGAAGCCCCGGCTAAATACGGGCCAGAAGCCGCGGTAATACGTAGGGGGCAAGCGTTATCCGGATTTACTGGGGGTAAAGGGAGCGTAGGCGGCATGGCAAGTCTGAAGTGAAAGCCCTGGGCTTAACGCCAGAACTGCATTGGAAACTGTGTGGCTTGAGTGCCGAAGAGGTAAGCGGAATTCCTAGTGTAGCGGTGAAATGCGTAGATATCGGGAGGAACACCAGTGGCGAAGGCGGCTTACTGGTCAGCAACTGACGCTGAGGCTCGAAAGCGTGGGTAGCAAACAGGATTAGATACCCT
+
CFEFFGGG@FE,EFGFEGGG8@BGGGACFFFGFF<EEG-EFFG@@:C6:B:CCE,5CFG<,EEGCFGE8,CFGGG,CFFA9F,C5,,:BEGCCCG8=F9,,++++44A4?B,B<,,EEF?=<:<=-:9#:,D=#9D=DD)FDFG@CEE<FC3GFFB5BFF<C5E@EF?*8#=F26/CCGFA<:FAC#G=CC8C*B5<DA*EC4DD86,,F>2FAF:>AF@,FCGGGCB8>>,3,GFGEFC@3,,,C,=,GF@,3CDGFFEA+B,,,A,<B,FFCFF=+E,FGGFB4+GF8GGGGGGFFB,GGGGGGGGFEC,FGGGGGGF<FF:?+7FDC,GGGFF?GGGGGGGGGGGGGGFC;C<GFEC,C,,9GGGGGGGGGGGGGGGGGGFGF@+-GGFEFGGF9GGGGGGGGGGFGFCCCCC
@QZJC 81860
TGGGGAATATTGCACAATGGGCGAAAGCCTGATGCAGCGACGCCGCGTGAGCGAAGAAGTATTTCGGTATGTAAAGCTCTATCAGCAGGGAAGATAGTGACGGTATCTGACTAAGAAGCACCGGCTAAATACGTGCCAGCAGCCGCGGTAATACGTATGGTGCAAGCGTTATCCGGATTTACTGGGTGTAAAGGGAGCGCAGGCGGTGCGGCAAGTCTGATGTGAAAGCCCGGGGCTCAACCCCGGTACTGCATTGGAAACTGTCGTACTAGAGTGTCGGAGGGGTAAGCGGAATTCCTAGTGTAGCGGTGAAATGCGTAGATATTAGGAGGAACACCAGTGGCGAAGGCGGCTTACTGGACGATAACTGACGCTGCGGCTCGAAAGCGTGGGGAGCAAACAGGATTAGATACCCT
+
C,C,@@@@@CEFACFGF9CEFE:7@@C<,CFFFF6<@,@FEBEGCEGGG,BFB8@FCE<,<E9FCFE+B<8,ED9EC,BBEEEA9,EE=++<=FECC,5ACFGECEFG,,<,<BDA<>,,,,@F+8+:==,,B35@6>5:@832+<.@;7B4FB@@AFF4FCDFFFGD<<=CCEG/CFG>G@BFGFGGB<18<FE*<:==FFE*:=2#CCEECGF9CC?2<CFC9<<<7-<7GFECFFGF@4ED@:#F=B85FE,FE(<<CE@-F<CF7CAD=+CC>+@8+CFFEB:CECF<FB,,<FEEF9DGDGGGFC??@GFC<<GFFCFE6,@FC9FFFCFEAE=?,CCDFBGGGGDFFFECCGGGGFACFFC7GGFGF@FC:EF8FGGFCGC@DGGGCEDGGGGGFEGGGGGEGGGCCCCC
@QZJC 226
TGAGGAATATTGGTCAATGGACGAGAGTCTGAACCAGCCAAGTAGCGTGAAGGATGAAGGTCCTACGGATTGTAAACTTCTTTTATAAGGGAATAAAACCTCCCACGTGTGGGAGCTTGTATGTACCTTATGAATAAGCATCGGCTCACTCCGTGCCAGCAGCCGCGGTAATACGGAGGATGCAAGCGTTATCCGGATTTATTGGGTTTAAAGGGAGCGCAGACGGGTCGTTAAGTCAGCTGTGAAAGTTTGGGGCTCAACCTTAAAATTGCAGTTGATACTGGCGTCCTTGAGTGCGGTTGAGGTGTGCGGAATTCCTGGTGTAGCGGTGAAATGCTTAGATATCACGAAGAACCCCGATTGCGAAGGCAGCACACTAAGCCGTAACTGACGTTCATGCTCGAAAGTGTGGGTATCAAACAGGATTAGATACCCT
+
FGGGGGFF<FGD9CFGGGGGGGGGGGGFGGGGGGDFGGFGG8@FEEFFGFCGGCDECFGGEFCGFFGGC6,6CFGFGGF9AEGFFGCDGF=EF8FAGGC?8DD7B@F<FEFEFC4+9?FFGGGDGG@EFGFGCFFGGGGG,,C=:++BAE9?BEG7F8BFG?GEFDGGFCE2=;>B*/E3=EGF<?F<CF>F<@>EC<GFFFFFFG7CFCFEFDECGCE5BE#<FC=>/>>;/<CECFGFFGGFGFGGCCF<EGGFD8FCFC?GGGGGDGF3:9FFFDD=<EFC3,,8GFFCDGGFC,CEFGFGF@FDFDGGE<ADB,GFFGGGGGGGGGGGFGGGGGFGGGFGE<<DE,CGGFGGGGF:GEGGCGGF@9FGFC@@FF@+:F7GFAFEGGGGGGGFGGGGGCFGFFFDGGGGGGADF9GGGGGGGGFAF8FCBCCC
@QZJC 227
AGGGGAATATTGGGCAATGGGCGCAAGCCTGACCCAGCAACGCCGCGTGAAGGAAGAAGGCTTTCGGGTTGTAAACTTCTTTTGTCAGGGACGAGTAGAAGACGGTACCTGACGAATAAGCCACGGCTAACTACGTGCCAGCAGCCGCGGTAATACGTAGGTGGCAAGCGTTGCCCGGATTTACTGGGTGTAAAGGGCGTGTAGCCGGGAGGGCAAGTCAGATGTGAAATCCACGGGCTTAACTCGTGGACTGCATTTGAAACTGCTCTTCTTGAGTATCGGAGAGGCAATCGGAATTCCTAGTGTAGCGGTGAAATGCGTAGATATTAGGAGGAACACCAGTGGCGAAGGCGGATTGCTGGACGACAACTGACGGTGAGGCGCGAAAGCGTGGGGAGCAAACAGGATTAGATACCCT
+
8DFGG@:FFFGGGGGGGGGGGGGGEFFFGGGGGGGGGGGGGGGGGGFGGGGGGGGGGGGGGGFGGGGDFGGGGGGGGGGGGGGGGGGGGGGGEBEEFG,,EFGEEE7=CFCFGGGGGGFGGGCCEDFGGGGGGE7FFGCB,*6>@FFFGG8FDCGFGFCCGGGGGG<:*<FEGGF?.C47<>FF:9CC7FAC9BFGGGGCEE6130C>E#C@CCEFFB@7CEEFGEEGGGGDEGFFCG@CFFCFFEGFGDBDF@<AFGFGGFFC8ACF<FFCFFFGGGGC;EDE<DDB7GGGF?B8FF?GFBFGGDGFGGGGFFGGFEDGFGGCFGGFDGF9GFGGGGGGGGEGGGGGGGGDGGFGGGGGEGGGGFGFGGGGGGCGGGEF@67GGGGGGGGGGFFGFGGGDFGGGGF9GFCGDA,<BA
@QZJC 87648
TGGGGAATATTGCACAATGGGCGAAAGCCTGATGCAGCGACGCCGCGTGAGCGAAGAAGTATTTCGGTATGTAAAGCTCTATCAGCAGGGAAGATAATGACGGTACCTGACTAAGAAGCACCGGCTAAATACGTGCCAGCAGCCGCGGTAATACGTATGGTGCAAGCGTTATCCGGATTTACTGGGTGTAAAGGGAACGCAGGCGGTGCGGCAAGTCTGATGTGAAAGCCCGGGGCTCAACCCCGGTACTGCATTGGAAACTGTCGTACTAGAGTGTCGGAGGGGTAAGCGGAATTCCTAGTGTAGCGGTGAAATGCGTAGATATTAGGAGGAACACCAGTGGCGAAGGTGGCTTACTGGACGATAACTGACGCTGAGGCTCGAAAGCGTGGGGAGCAAACAGGATTAGATACCCT
+
@FFFGFGGFFFGGGGGGGGGFGGGGDFGGF<FGGGGGGEGGGGGGGGGGGDGGGGGGGGGFFGGGGGEGGGGGGGACFGGGFGGFFFEFEGGGGGGGGGGGGG@FGFFGGFGGEFGGDGEGGDGDGGGGFGGFF>FGGGFG8FGGG77FGFGGCGGGGGGGGGGGDGGFGGGGGGG@FGFG>GGGGGGGGGFFGGDEFGGGGGGGGGCCGFGGGGGGGGGFGGGGGGGGEGGGGGFECFFGFG7GGFFEGFGGFGGGGGGGGGGGGGFFGFFDG<GFCGEEGGGGEGGGGFGGGGEGFFFDGGGGGGGGGGFCGGDFGGGF=9FFFGGGGGEGFGGGGGGDFGGGGGGGGGGGGGGGGGGGFGGEGFGGGGGGDGGGGF8GEGFCEGEGGGGGGGGFGGGGGGGFCGGFE?CCCCB
@QZJC 229
TGGGGAATATTGCACAATGGGGGAAACCCTGATGCAGCGACGCCGCGTGAAGGAAGAAGTATCTCGGTATGTAAACTTCTATCAGCAGGGAAGATAGTGACGGTACCTGACTAAGAAGCACCGGCTAAATACGTGCCAGCAGCCGCGGTAATACGTATGGTGCAAGCGTTATCCGGATTTACTGGGTGTAAAGGGAGCGCAGGCGGTGCGGCAAGTCTGATGTGAAAGCCCGGGGCTCAACCCCGGTACTGCATTGGAAACTGTCGTACTAGAGTGTCGGAGGGGTAAGCGGAATTCCTAGTGTAGCGGTGAAATGCGTAGATATTAGGAGGAACACCAGTGGCGAAGGCGGCTTACTGGACGGTAACTGACGTTGAGGCTCGAAAGCGTGGGGAGCAAACAGGATTAGATACCCT
+
@FFGGEGGGGGGGGGGGGGGGGGGGGGGGGGGGGGGGGGGGGGGGGGGGGGGGGGGGGGGGGGEGGGGGGGGGGGGGGGGGGGGGGGGGGGGGGGGGGGGGGGGGGGGGGGGGGGGGGGGGGGG?GGGGGGGGGGGGGGGGGGFEGGGGGEFEFFFGDGGGGGGGGGGGGGGGGG7CFGGGGGGGGGGGFFGGGGGGGGFGFGGGGEECGGE+ACGGFGGGGGGGGGGGGGFGGGGGGGGGFEFFGGGGGGFGGGGGFFDFGGFFFDGGFCGDGGGGFGGFFGCGEE@DGGGGFFDGGGEGGGGGGGFEGGGGGGGFGGGGGGBADGGF9GGEFF<CGGGGGGGGDGGGGGGGGGFF>GGGGGGGGGGGGGGGGGGGGEFGGGGCGFDGGGGGGGGGGGGGGGGGGGGGGGCCCCC
@QZJC 230
TAGGGAATCTTCGGCAATGGACGGAAGTCTGACCGAGCAACGCCGCGTGAGTGAAGAAGGTTTTCGGATCGTAAAGCTCTGTTGTAAGAGAAGAACGAGTGTGAGAGTGGAGAGTTCACACTGTGACGGTATCTTACCAGAAAGGGACGGCTAACTACGTGCCAGCAGCCGCGGTAATACGTAGGTCCCGAGCGTTGTCCGGATTTATTGGGCGTAAAGCGAGCGCAGGCGGTTAGATAAGTCTGAAGTTAAAGGCTGTGGCTCAACCATAGTTCGCTTTGGAAACTGTCAAACTTGAGTGCAGAAGGGGAGAGTGGAATTCCATGTGTAGCGGTGAAATGCGTAGATATATGGAGGAACACCGGTGGCGAAAGCGGCTCTCTGGTCTGTAACTGACGCTGAGGCTCGAAAGCGTGGGGAGCGAACAGGATTAGATACCCT
+
GGGFGGGGGGGGGGGGGGGGGGGGGGGGG9EGGGGGGG:FGGGGGGGGEGGGGGGG<FGGGGGGGGGGGGGGGGGGGGGGGGGGG9FGGGGGGGGGGGGGGFGGGGGGGGGGGGGGGGGGGGGGGGFGEGGGGGGGGGGGGGGCECFECCG;DEFGGGGGCFCGCCGGGEGGGG:GGGGGGFGGDFG?GG<FEGBEGGGB;EEEFFGFFFGGGGGGF<EFGGCCEGEE>CEGAFEGGFFFCFGFF@FGGCEFCECFGFFFGFFFDFFFFF8GGGDGGGGGFGGGGFF9GGFFGGECGGGFEECGGFEFFFBFFGGFGFDGGGFGGGGGEGGFDDCFGEGGGGGGGGGGGEAFFCGGGGGFFGGGGGGGGGGGGGGGFGGGGGGGGGGGGDGGGGGGGGGGGFGGFGGGGGGGGGGGGGGGGGFGGGGGGGFGGGEFC@,BA
@QZJC 231
TGGGGAATTTTGGACAATGGGGGCAACCCTGATCCAGCCATGCCGCGTGCGGGAAGAAGGCCTTCGGGTTGTAAACCGCTTTTGTCAGGGACGAAAAGCTCCGGAGTAATATGCCGGAGTGCTGACGGTACCTGAAGAATAAGCACCGGCTAACTACGTGCCAGCAGCCGCGGTAATACGTAGGGTGCGAGCGTTAATCGGAATTACGTGGTGTAAAGCGTGCGCAGGCGGTTGGGTAAGACAGATGTGAAATCCCCGGGCTTAACCTGGGAACTGCATTTGTGACTGTCCGACTGGAGTACGTCAGAGGGGGGTGGAATTCCACGTGTAGCAGTGAAATGCGTAGATATGTGGAAGAACACCGCTGGCGAAGGCAGCCCCCTGGGACGCAACTGACGCTCATGCACGAAAGCGTGGGGAGCAACCAGGATTAGATACCCT
+
EEFGC@FCDDFGGGGCF<EDFF7@FFGFGDF,<FFFGDGGFFFDGGCC:FEFEGE?CE<8CC<<C<F:CF7CEFFF<BCF7FFF=,EEE=FFFGDFGGFFGGGGDFEGGGGG9D<CEFGGGGGDEGGGGGGGEGFAFGFGGGGGGDCFGGGBFGGFACFCFFGGCEG4FF++A<CF9F>GFFGGGGGG>EEGGGEEF7FGECCE<CE5(CECFEF?>GGE?EEEGDGGGGGC?CEGDGFFFC<<5EFGGGF:<E:GGGGCFFG?FGCGGFCCFD@#@,>9=,E9CFF@6+8,:3,,F8FD=3C,5DGGGEEGFFEF9<GGGGGFCGF<A;CAB,F@C8+F7GFCCEADDC<BCDGGDB:FF7BC+F@@F<F<,@:CC:7B,,,B+@@6;6,,FF@@E@A,6F@,<6F;6FFF@@6CD@CEEF;C,AFFFCFFFEFDCCCCC
@QZJC 232
TGGGGAATATTGCACAATGGGGGAAACCCTGATGCAGCAACGCCGCGTGAGTGAAGAAGTATTTCGGTATGTAAAGCTCTATCAGCAGGGAAGATAATGACGGTACCTGACTAAGAAGCTCCGGCTAAATACGTGCCAGCAGCCGCGGTAATACGTATGGAGCAAGCGTTATCCGGATTTACTGGGTGTAAAGGGTGCGTAGGTGGCAGTGCAAGTCAGATGTGAAAGGCCAGGGCTCAACCCCGGAGCTGCATTTGAAACTGCGCGGCTAGAGTACAGGAGAGGCAGGCGGAATTCCTAGTGTAGCGGTGAAATGCGTAGATATTAGGAGGAACACCAGTGGCGAAGGCGGCCTGCTGGACTGTTACCGACACTGAGGCACGAAAGCGTGGGGAGCAAACAGGATTAGATACCCT
+
FGFGGGGGGGGGGGGGGGGGGGGGGGFDGGGGGGFGGGGGGGGGGGGFCFGGF<FEFFG,ECFGGGGCFCFFGGGGGGGGGFGGGGGGGGFGEGFGFFGGFFEEGGGFGGCGGGFGGG?ECGGEF@FGGDGGGAEGG@FGGCF:FGGGFGGFFGFEF<FFGGGGGDFCF>FAFFEGGDCGCEFCFC=FCBFFGGGGGCGCGGGFGFBFG:EGFFGGFCB@;CFGGGFGGG:@GEGGFFFGC>GGGFGDCGGFFD<F>=@GGEEGD<FCDFFGFFFGF<GGE<@GFDEGGFFC<8FGGGFFGGGGGGGGGF?9DFGGGFGGGDGGGGGGGGGGGGGGGGCGGGGFGGGGGFEGGGGCFF<F<EF67GGGEFFGFGGGGGGGFGF8GDGGGFCGGGFGGGGGGGGFFFFGGGFCC8CC
@QZJC 233
TGGGGAATATTGCACAATGGGGGAAACCCTGATGCAGCGACGCCGCGTGAAGGAAGAAGTATCTCGGTATGTAAACTTCTATCAGCAGGGAAGATAGTGACGGTACCTGACTAAGAAGCCACGGCTAACTACGTGCCAGCAGCCGCGGTAATACGTAGGGGGCAAGCGTTATCCGGATTTACTGGGTGTAAAGGGAGCGTAGACGGTGTGGCAAGTCTGATGTGAAAGGCATGGGCTCAGCCTGTGGACTGCATTGGAAACTGTGATACTTGAGTGCAGGAGGGGTAAGCGGAATTCCTAGTGTAGCGGTGAAATGCGTAGATATTAGGAGGAACACCAGTGGCGAAGGCGGCTTACTGGTCGGTAACTGACGTTGAGGCTCGAAAGCGTGGGGAGCAAACAGGATTAGATACCCT
+
FEGGGGGGGGGGGGGGGGGFFCGEGGGGGGGGGGGGGG:FGGGGGGGGGGGGEFGGFGGCDFGFGGGCFCFGGGGFEGGGGG9@FCBFFFFGGGC?FGDAF:CB=BEFFGGGFGGGGG,,,:@BF+<>FFFGC,,BFF@CF<FGGDGGC<>FGGG%:DFGEFGGFCFE>:1F=>FGFEGA3?3FGG8:FFCFFECCEGFECECCFEG*@2CF;:C;FCFGE?<GGGBDC=#<:FEFFGGGGGDFFFFFCGGGGE@9DE1GFFC,#@<GGGGFDCFF=1:7DFGGF+CFF=FEFCFFFEB,GECGDGGGGGGGCFCGGGGGGGGFC,<GGF<GGGFGGGGGGGGGGGGGGGGGCC,6GEFC,E9GGGCGGGGGGFGGGGGGGGGGGGGGDGGFGDGGGGGGGGGGGGGGFFGCCCCC
@QZJC 234
TGGGGAATATTGCACAATGGGGGAAACCCTGATGCAGCGACGCCGCGTGAGCGAAGAAGTATTTCGGTATGTAAAGCTCTATCAGCAGGGAAGAAAATGACGGTACCTGACTAAGAAGCACCGGCTAAATACGTGCCAGCAGCCGCGGTAATACGTATGGTGCAAGCGTTATCCGGATTTACTGGGTGTAAAGGGAGCGTAGACGGATGGGCAAGTCTGATGTGAAAACCCGGGGCTCAACCCCGGGACTGCATTGGAAACTGTTCATCTAGAGTGCTGGAGAGGTAAGTGGAATTCCTAGTGTAGCGGTGAAATGCGTAGATATTAGGAGGAACACCAGTGGCGAAGGCGGCTTACTGGACAGTAACTGACGTTGAGGCTCGAAAGCGTGGGGAGCAAACAGGATTAGATACCCT
+
FGGGGGGGGGGGGGGGGGGGGGGGGGGGGGGGGGGGGGFGGGGGGGGGGGGGGGDEGGGFFGFGGGGGGGGGGGGFGFGGGFGGGGGGGGGGGGGFGGFGGGGGGDFGGFGGGGGGGGGGGGG3GGGGGGGGGGGGGGGGGGGGGGGGFGGDGGGFGCFG>>GGGGGGFFFFGGGDGGECFGFGGG>E:FFFGGDEGGGGGECDFDEGGGGGGGGFEGGGGGGGGGGGGFCGFGGGGFGGGGGGGGEGGE>FGGGFGFFGGGGGFEFDGFGGGGFFGFGGFGFGGGGGGGGGGGGGGFGAGGGGGGGGGGGFBEGGGGGGGGGGFD@GGFGGGGGGGGGGGGGGGGGGGGGGGGGGGGGFDFDGGGGGGGGGGGGGGGGGGGGGGGGGGGGGGGGGGGGGGGGGFGGGGFFCCCCC
@QZJC 235
TGGGGAATATTGCACAATGGGGGAAACCCTGATGCAGCGACGCCGCGTGAAGGAAGAAGTATCTCGGTATGTAAACTTCTATCAGCAGGGAAGATAGTGACGGTACCTGACTAAGAAGCCCCGGCTAACTACGTGCCAGCAGCCGCGGTAATACGTAGGGGGCAAGCGTTATCCGGATTTACTGGGTGTAAAGGGAGCGTAGACGGACTGGCAAGTCTGATGTGAAAGGCGGGGGCTCAACCCCTGGACTGCATTGGAAACTGTTAGTCTTGAGTGCCGGAGAGGTAAGCGGAATTCCTAGTGTAGCGGTGAAATGCGTAGATATTAGGAGGAACACCAGTGGCGAAGGCGGCTTGCTGGACGGTAACTGACGTTGAGGCTCGAAAGCGTGGGGAGCAAACAGGATTAGATACCCT
+
FFGGG@FF<FFGGGGGGGGGGGGGGGGGFGGGFGEFGGGGGGGGGGFFGGGGFFCFFGGFFGFGGFGFGFGGGGGGFFGGFEDGGGGEFGFGGGGGGGGFFGGCGGGGGGGGGFGGFF8:++@:=@FGFFFFG8CFFGEFGC?F>G7F:<>@FGGFGGGG:<FGGGGG;BFFDFG3EEF$CECGG=CC=CBFFCGFEFC;2CEDFD>>8FGGEGG7F9EBD<:CFCCGG5CGGGGDGGGGGFFG<@5C:C7@,,F3DD=1C<FBFFGGGG><CFCDDEGG9FCFGECCFCGFF<F<8GF?GGGGEFFGFGCGGGGGGFFGFEEAGGFFF<FGEFAGGGGFC7GDF>FGGGFF@@GGGGGF@EDGGGFEGGFGGGGFGFCGFDGGGGGGGGGGGFFGGGGGCDFF9GGGGGDCCCCC
@QZJC 81935
TGGGGAATATTGGACAATGGGGGCAACCCTGATCCAGCCATGCCGCGTGCGGGAGGAAGGCCTTCGGGCTGTAAACCGCTTTTGTCAGGGACGAAAAGCTCCGGAGTAATATGCCGGAGTGCTGACGGTACCTGAAGAATAAGCACCGGCTAACTACGTGCCAGCAGCCGCGGTACTACGTAGGGTGCGAGCGTTAATCGGAATTACTGGGCGTAAAGCGTGCGCAGGCGGTTGGGTAAGACAGATGTGAAATCCCCGGGCTTAACCTGGGAACTGCATTTGGGACTGTCCGACTGGAGTACGTCAGAGGGGGGTGGAATTCCACGTGTAGCAGTGAAAGGCGTAGATATTTGGAAGAACACCGATGGCGAAGGCAGCCCCCTGGGAAGCAACTGACGTTCATGCACGAAAGCGTGGGGAGCAAACAGGATTAGATACCCT
+
EFCEEECFCFGCFFCFGGGG8FECGGGGGGGGAAGGGGGGG8FFCEGGGGD7:@77?CFGGG8=EE,+7CCFGGGGFC7@FGGGGFFCGGGDGDGGG8AFFGG+>7CFGGGG9,:3@+++<<FAFDGCF@EFC9FCFGGAGFC9<<CE7<*<C,;<FGFDF7CC*8CG+:BCGEF*2?,**<FGGGGG;8ECC>CC8?E5C:;;:FG?C-CFE@>CEF0;9CFEGGGGEGE>GFCEEFEEGFC?GFGGFF?9FBF>23,>5AFB@CC4GFFFF9GD</>B.=,DGFF@8++,DFFFFGFF8+F><F@+=+CC=GGFCGFGDFB:+AF9CB?EC@AAGFB+>FFDGGGF<C,DFCCFEBFFFC@C7GGE@GGGGGF@@@+F<8GFEEC,F@EFEGGGFC,F,CF7GFFFDGGGGGGGFF@FF<9FCFCEDFCGGGGFCCCCC
@QZJC 52903
TGGGGAATATTGGGCAATGGTCGCAAGCCTGACCCAGCAACGCCGCGTGAAGGAAGAAGGCTTTCGGGTTGTAAACTTCTTTTAAGTGGGAAGAGCAGAAGACGGTACCACTTGAATAAGCCACGGCTAACTAAGTGCCAGCAGCCGCGGTAATACGTAGGTGGCAAGCGTTGTCCGGATTTACTGGGGGTAAAGGGCGTGCAGCCGGGCATGCAAGTCAGATGTGAAATCTCAGGGCTTAACCCTGAAACTGCATTTGAAACTGTATGTCTTGAGTGCCGGAGAGGTAATCGGAATTCCTTGTGTAGCGGTGAAATGCGTAGATATAAGGAAGAACACCAGTGGCGAAGGCGGATTACTGGACGGTAACTGACGGTGAGGCGCGAAAGCGTGGGGAGCGAACAGGATTAGATACCCT
+
C,;EF@F@GFFFFEFCCEFG;@B@FC@FDDAFFC@FEGFGGG@FEFEEE@<A6E<FEFG,6CEECCGCF7FGEFGGAEG,BEG9FG?9A=FFFF==FEFFGF8FFGD+<,<FGFGGGFG,BEGCC@BFC,3DF,BDC93FA7FCF,++@C*CFFDFCCC<BFF>FFFF*>FEEFFFCFF=;5#)CF5G,<<?,CCC#FE9?1A9:CGC68@CF+<FCEC<C;7C?FEC<,<8<F<FAFCFGFCFCFFFGEE;83:D9%:F@B1&FGFDDGGCBFFDECG7F=?:GFDEGEGFE<FDFDFEFA:,7FBCGGFFDFEGGF=EDFEA,<,ADFCGFE@EGFDF<>GGGFBCF7C+FEC,FDGGGFDFDEACC8,7FGGGGGGGF:CFA8GEEFFGGGGFGDF9FFGGGGGGGFCGFB@,BA
@QZJC 67752
TGGGGAATATTGCACAATGGGGGAAACCCTGATGCAGCGACGCCGCGTGACGGAAGAAGTATCTCGGTATGTAAACTTCTATCAGCAGGGAAGAAAATGACGGTACCTGACTAAGAAGCCCCGGCTAACTACGTGCCAGCAGCCGCGGTAATACGTAGGGGGCAAGCGGTATCCGGATTTACTGGGTGGAAAGGGAGCGTAGACGGCATTGCAAGCCAGATGTGAAAGCCCGGGGCTCAACCCCGGGACTGCATTTGGAACTGTAGAGATAGAGTGTCGGAGAGGCAAGTGGAATTCCTAGCGTAGCGGGGAAATGCGTAGATATTAGGAGGAACACCAGTGGCGAAGGCGGCTTGCTGGACGATGACGGACGTTGCGGCTCGAAAGCGTGGGGAGCAAACAGGATTAGATACCCT
+
AFGGG@CCFFEGGGGGGFFGGGDGGGGGGFGGGDCFFGFEGGGG>FE>FGCFGGFGF@F<FFFEG8CFGFGGGGF9?DGAGAFGFGGG7FFGGFGDEDGGGGGGG:FGC<,??FFBF,BFBCG7FF+FF<<DFGGGGGGFG8FGGGCCCFECGEF7FCFD*:<CF:CF&=F8<FCGCFEGDG=EFDC7#C:FGD<88DEGEGGGDDE8FE<+CFGF?:<C6@39<A7C#FFCFC@>E8C@GGEGGGFDGGGDDFGFGGFGFCGFGF<A0F;D=>C7AGF@FAE,EEEGGF<GFEE?E8::@+GF8EC?,,EEEECFDGGDEE?EF9FFFECGFCCGFGEECGEDGEDFCFFFE<GGGGGFF@GGGGF@,DCEEF@@+BFEDCFGGGF:@DGDFGFC,9EE69GFFE9GGGFB6BC6
@QZJC 239
TGAGGAATATTGGTCAATGGGCGAGAGCCTGAACCAGCCAAGTAGCGTGAAGGATGACTGCCCTATGGGTTGTAAACTTCTTTTATAAAGGAATAAAGTCGGGTATGCATACCCGTTTGCATGTACTTTATGAATAAGGGTCGGCTAACTCCGTGCCAGCAGCCGCGGTAATACGGAGGATCCGAGCGTTATCCGGCTTTATTGGGTTTAAAGGGAGCGTAGATGGATGTTTAAGTCAGTTGTGAAAGTTTGCGGCTCAACCTTAAAATTGCAGTTGATACTGGCGTCCTTGAGTGCGATTGAGGTGTGCGGAATTCGTGGTGTAGCGGTGAAATGCTTAGATATCACGAAGAACTCCGAGTGCGAAGGCAGCACACTAAGCCGTAACTGACGTTCATGCTCGAAAGTGTGGGTATCAAACAGGATTAGATACCCT
+
GGGGGGGGGGGGGGCGGGGFFGGGEGEGGGFGGGGGGGGGGGGGGGGGGGGGGGGFGGGFGGGFGFFCCFDG@GGGGGGGGFG9FEFGGCGGFGGGGGGGGGGFE?EFEGGGG8FEFGDFGGGF,,EFC9FFGGGFGFC8EFD7BFGGGGCF78DFGFDGGCGGGGGGGGEAAGG7@F:FC::F+455<CGFGGD;#7?>FF7E@CCFB;C?</)BCEEEEDGGFGC,(CCFFGG<@DG8FGFGFGGD>:6F?GFEC>FGGGDFFGFCFFFC<@=<56CCF?F:<GFFFE,EC>@+4,C,E<:B<CF@8,<5+,CC?7ACF9F>7E7CF<<FCFA,,EGGGFE8<CFF<E9CFF@C>FE6+DGFF<FFC,FF9EFEFF@GGGGGFEC,@,F<FGFGGGGFF@?GFFCGFFFC9GGGGFDGGGFGFFFEDGGC@CCC
@QZJC 240
TGGGGAATATTGCACAATGGGGGAAACCCTGATGCAGCGACGCCGCGTGAAGGAAGAAGTATCTCGGTATGTAAACTTCTATCAGCAGGGAAGATAGTGACGGTACCTGACTAAGAAGCCCCGGCTAACTACGTGCCAGCAGCCGCGGTAATACGTAGGGGGCAAGCGTTATCCGGATTTACTGGGTGTAAAGGGAGCGTAGACGGACTGGCAAGTCTGATGTGAAAGGCGGGGGCTCAACCCCTGGACTGCATTGGAAACTGTTAGTCTTGAGTGCCGGAGAGGTAAGCGGAATTCCTAGTGTAGCGGTGAAATGCGTAGATATTAGGAGGAACACCAGTGGCGAAGGCGGCTAACTGGACGATAACTGACGCTGAGGCTCGAAAGCGTGGGGAGCAAACAGGATTAGATACCCT
+
FGFGEF@FGGGGGGGGGGGGFGGGGGGGGGGGGGGGGGGGGGGGGGGCCGGGGGGGGGGGGGGGGCGGGGGGGGGGGDFCFGGGGGGGGGGGGGGGGGGGGGGCDCFFGGGFGGGGGGFGGGDGGGGGGGDDC(CGGGFF?FGFGGGGCG>FGGF@FGGGEGG7FGGGCGEFGGGGD?=<CFGGGGGGGGECFEGGDEGCGGGGEE/C:GGCGGGFCE9CFFCCGGDGEFGGGFGCF<GFC>F<BCB=FE=GGGGGFF<FFGGGGGFAAF-FECGEFGGGGGGGGCGGGGGFF8F@E,FCF<CEGGEGGGGGGEF+7GF9CGCFE9GGGGGGGGGGFGGGGGGDCGGGGGGGGFFGGFFGEFFFGEFCGGGGGGGGFGF,GDGGGEGGFFDGGFAAGGGGGGGEB9FGFGFCCCCC
@QZJC 61936
TGGGGAATATTGCACAATGGGCGAAAGCCTGATGCAGCGACGCCGCGTGAGCGAAGAAGTATTTCGGTATGTAAAGCTCTATCAGCAGGGAAGATAATGACGGTACCTGACTAAGAAGCACCGGCTAAATACGTGCCAGCAGACGCGGTAATACGTATGGTGCAAGCGTTATCCGGATTTACTGGGTGTAAAGGGAGCGCAGGCGGTGGTGCAAGTCTGATGTGAAAGCCCGGGGCTCAACCCCGGTACTGCATTGGAAACTGTCTTACTAGAGTGTCGGATGGGTAAGCGGAATTCCTAGTGTAGCGGTGAAATGCGTAGATATTAGGAGGAACACCAGTGGCGAAGGCGGCTTACTGGACGATAACTGACGCTGAGGCTCGAAAGCGTGGGGAGCAAACAGGATTAGATACCCT
+
CC;CCDFFFGGFFGGGGGCE8FGGEEE,FECDGGAFCECEGGEFGE@FFGGEEGGF:<ACFEF<FGG+:9EEEGGEGGCFCF?FC,CACFGGGFFAFGGGF@CFDCDFAFG9DDFGGFFDB<+@>7>BEDEGC,,@CFG<CD'DE->F@9:>FD77A7;9F?CEFFCC<8:,8,=<=C=,<#,CFG:>(4<<FEC9B5GGFC?*FD=5,#FCC9?8F0FFFFGGGACAC)>EGGCC<><3;A6:DFC8$GEA<FDGECBFGG.:3,0FFC99,FA8-&::,9DEA:=CB,FEDB,:,<?FGFCCC@?,GGFEB,C:FFFFC,BDFFDF<CCAEFFE9GGCEBCF@EGGC@FGGFFC8C:FCC,9CF<E@GGEGFFFE+7EGFGGGGGGGG>FC,9GF9FCGFFFADGGGGGCCCCC
@QZJC 68964
TGAGGAATATTGGTCAATGGACGAGAGTCTGAACCAGCCAAGTAGCGTGAAGGATGAAGGTCCTACGGATTGTAAACTTCTTTTATAAGGGAATAAAACATCCCACGTGTGGGAGCTTGTATGTACCTTATGAATAAGCATCGGCTAACTCCGTGCCAGCAGCCGCGGTAATACGGAGGATGCAAGCGTTATCCGGATTTATTGGGTGTAAAGGGAGCGTAGACGGAGTGGCAAGTCTGATGTGAAAACCCGGGGCTCAACCCCGGGACTGCATTGGGAACTGTCAATCTAGAGTACCGGAGAGGTAAGCGGAATTCCTAGTGTAGCGGTGAAATGCGTAGATATTAGGAGGAACACCAGTGGCGAAGGCGGCTTACTGGACGGTAACTGACGTTGAGGCTCGAAAGCGTGGGGAGCAAACAGGATTAGATACCCT
+
EGGGGGGGGGG9FA<DGFFGGG:FGGGGGGGGEGGGG,6CEF<FADEGE@FF6CCFFFGGGGGFGGGG@:FFGFEGGGGGGDE<CFGFGDCFGFGGGGD,C,EEFGGFFFDF>EFGGGFAFGFGGGGGGAAEGGGGGGGDFFGGGFF<FCGGEGGDGGFGFGEGDEGCGECFGGGGDDCGGGGD,:<FGGGFFFEE.=C:C9CCG<;CFGGEGGGGGGC8CF:EGCEGGFGDFGG7CGFEFFGFGGG:DGEGFFECDFEGGGGGGFD>DEC>:>EC,.2F>GDFCAA@,FEF97@++:EFDDFGGEF+=A?DFFFFB9B,E@FCCC=FGGFCFCB7GGFGFEE,FFEC,<,@@ECDGGGGFFFC@@:7GGF@FEF6C7C7FC9FFC<,CF@C,<<CC+7F@C9FCGGGGGGF@C,E<FAEC,CGFC<FFGF@A,8<
@QZJC 243
TGGGGAATATTGCACAATGGGGGAAACCCTGATGCAGCGACGCCGCGTGGAGGAAGAAGGTCTTCGGATTGTAAACTCCTGTTGTTGAGGAAGATAATGACGGTACTCAACAAGGAAGTGACGGCTAACTACGTGCCAGCAGCCGCGGTAAAACGTAGGTCACAAGCGTTGTCCGGAATTACTGGGTGTAAAGGGAGCGCAGGCGGGAGAACAAGTTGGAAGTGAAATCCATGGGCTCAACCCATGAACTGCTTTCAAAACTGTTTTTCTTGAGTAGTGCAGAGGTAGGCGGAATTCCCGGTGTAGCGGTGGAATGCGTAGATATCGGGAGGAACACCAGTGGCGAAGGCGGCCTACTGGGCACCAACTGACGCTGAGGCTCGAAAGTGTGGGTAGCAAACAGGATTAGATACCCT
+
GGGGGFFGGGGGGGGGGGGGCGGGGGGGGGGGGGGGGGGGGGGGGGGEGGGGGGGD=EFFGGGGGFEGGEFGGGFGGGGGGGFGG,?FFGGFGGGGGGGGGGGGGGFGGGGGGFDGGGGCFGG?GGGFFCEGGGDFGGGGGFGGGGEE7CFFGFFFGGGDFGGGGGGGFGEGGGGGDGGEFGGGGGFGFDFFGGGGGGGGGCEEGFGGDGFFGFGGGGGGGGGGGGE:@FF54FGGGCGGGE>D??FFFGFC7FFGGGFFGGGFFGGFF$GGFGGF>CGGGGGGGF=GDEFF8FG@FDFGGGGGGGFFGGGFF=,F@GGGGGEEF@GGGFFEFF@F<<DFFGGFGGGGGGGFDGGGGGGGGGGGGGGGGGGGGGGGGGGGGGGGGGEGGGGGGGGGGGGGGGGFECGGGGGC8C@C
@QZJC 244
TGGGGAATATTGCGCAATGGGGGCAACCCTGACGCAGCCATGCCGCGTGAATGAAGAAGGCCTTCGGGTTGTAAAGTTCTTTCGGTAGCGAGGAAGGCATTTAGTTTAATAGACTAGGTGATTGACGTTAACTACAGAAGAAGCACCGGCTAACTCCGTGCCAGCAGCCGCGGTAATACGGAGGGTGCGAGCGTTAATCGGAATAACTGGGCGTAAAGGGCACGCAGGCGGTGACTTAAGTGAGGTGTGAAAGCCCCGGGCTTAACCTGGGAATTGCATTTCATACTGGGTCGCTAGAGTACTTTAGGGGGGGGTAGAATTCCACGTGTAGCGGTGAAATGCGTAGAGATGTGGAGGAATACCGAAGGCGAAGGCAGCCCCTTGGGAATGTACTGACGCTCATGTGCGAAAGCGTGGGGAGCAAACAGGATTAGATACCCT
+
FGFDGBBFGGGGGGEGGDECFCFGGG8EFFFFFGGGEDCADFGGGGGGEGGCGGGGGGGGFGG,=@CFDFFFGGF9?FDGGFFGGGG+9C@FEGF,4FFFACFFFGGGGGGGFCFGDGD,B<?FFAF+FGGGGGGEGGFFFFGGGGCEGG>FCFF:FF@FFFFG*DG,FECGEFGGGG9FEE<EG**=FFGDFACC5FFDGG9D9C;.C?*CEA9;CFE5*CGFE*F>7CC#2,/8FC=@EGCGFFG?CFCCCF<7@FCGGFE8:BCFGFFF=FFBCGFFAC9CEFCGCFCCFGF<<=A,FFCGGGFF@++FFGFGGGGGGFDGGGGF@7GGFFFGFC@7GFFGGGFFCGFFEC,GFFC87GGGF>GGGGGFFGGGGGDGCGGGFEGGGGGGGGGGGFGG?GGEGFFAGGGGGGF7GGGGGGFAGGGGGGGGGGGGCCCCC
@QZJC 245
TAGGGAATTTTCGGCAATGGGGGAAACCCTGACCGAGCAACGCCGCGTGAGCGAAGAAGGCCTTCGGGTCGTAAAGCTCTGTTGTAAAGGAAGAACGGCGCATACAGGAAATGGTATGCGAGTGACGGTACTTTACCAGAAAGCCACGGCTAACTACGTGCCAGAAGCCGCGGTAATACGTAGGTGGCGAGCGTTATCCGGAATCATTGGGCGTAAAGAGGGGGCAGGCGGCCGTAAGGGTCTGTGGTGAAAGACCGAAGCTAAACTTCGGTAAGCCATGGAAACCGGGCGGCTAGAGTGCGGAAGAGGATCGTGGAATTCCATGTGTAGCGGTGAAATGCGTAGATATATGGAGGAACACCAGTGGCGAAGGCGACGGTCTGGGCCGCAACTGACGCTCATTCCCGAAAGCGTGGGGAGCAAATAGGATTAGATACCCT
+
GGFGGGGGCGGGGGGGGGGGCBFGGG8@FGGGGFFGGGGGFGGGGGGGGGGCFG=FFGGG8=BFFFEEFGEEF<F9F?DF?FG<F,C,AF,FFFGGCEFGG@7>,EFDCFFEGGGF,,,+@7FFGFC:FF7>;@CAEBCFCGC,>>FF@EE*<CCFGE8<1=9C+3?B<C:CFCC:CC<FF@CEGGCFGEEGEECE597?EC/AAECGFGG5CCE?/<<:/8*CE(FFC(CC88#(CFFGC7,G:?5,,>7+B>52@0@/*F@?CC9:CF>8,>EGE,CF;:@FFFGF@+FAF8,A6GFDFA9E;FF7B+77GGGFFFDFE?<GGGCDGGGGFFGG@GGFDCFDGGGGEFGFDF<F:EC-GFC7GGGGGDGFF:@88,C,FB8++DGGFFDGGGGGGCF8GFCC@GGGCF6DGGGGGGGGGFEGDGGGGGGGGGGCCCCC
@QZJC 62211
TGGGGAATATTGCACAATGGGGGAAACCCTGATGCAGCGACGCCGCGTGGAGGAAGAAGGTCTTCGGATTGTAAACTCCTGTCGTTGGGGACGATAATGACGGTACCCAACAAGAAAGCCACGGCTAACTACGTGCCAGCAGCCGCGGTAAAACGTAGGTGGCAAGCGTCGTCCGGAATTACTGGGTGTAAAGGGAGCGCAGGCGGAAGGACAAGTTGGAAGTGAAACCCACGGGCTCAACCCGGGAACTGCTTTCAAGACTGTTTTTCTTGAGTGGTGTAGAGGTAGGCGGAATTCCCGGTGTAGCGGTGGAATGCGTAGATAGCGGGAGGAACACCAGTGGCGAAGGCGGCCTACTGGGCACTAACTGACGCTGAGGCTCGAAAGCATGGGTAGCAAACAGGATTAGATACCCT
+
GF@<FBFF?FCEFGGGGGGGCGGGGDC8FGFCFFFFFGCFGGGGGGGGGCCEGFGDFGGGGGDDGGG7@CFDGGGFE@G9,BEFFGGGGGGDFCCFGCCGGGGGFC?B9FFF8=FFG?DBEGDG::CGGGFFE?8DFA4F8:<BCFE@*<:C:GGCGGGFCF<CDDCF2*:=<C<E*=>FFGFGGG3;+?F<=>CCCGE*FECECEC@ED8A;CF?><FFBF@E+C@FFEGGGFGGGFEFCCED#FDFF+<?,D9ECAACEGGF9CGFGGGFDB+8DDGFFF?DD=++B8FCDGDGEDCF8GGGGGGGFA9FCEGGFEAGFEEC7GGGFCCFEEE<@DFGFGGGGDGGEEDC,DFFDGF<GGGGGGGGGGGGGGFFGGEFFCF9DGGFEGFGGGGGGFGGGGGF9DGDFGEAA8CB
@QZJC 247
TGGGGAATTTTGCGCAATGGGGGCAACCCTGACGCAGCAACGCCGCGTGCGGGACGAAGGCGTCCGCGTCGTAAACCGCTTTCAGCGGGGAACACCTAACGAGGGTACCCGCAGACGAAGCCCCGGCTAAATACGTGCCAGCAGCCGCGGTAATACGTATGGGGCGAGCGTTATCCGGATTCATTGGGCGTAAAGCGCGCGTAGGCGGAGCGCTAAGCGGGACCTCTAACCCGAGTGCTCAACCCCCGGCCGGGTCCCGAACTGGCGCTCTCGAGTGCGGTAGGGGAGAGCGGAATGCCCGGGGTAGCGGTGGAATGCGCAGATATCGGGAAGAACACCGGCGGCGAAGGCAGCTCTCTGGGCCGAAACTGACGCTGAGGCGCGAAAGCTGGGGGAGCGAACAGGATTAGATACCCT
+
FGFGC@F<EFFGGGE:FFC8@7F>EFDD@DFFGCGGGGGGGGGGGGGGGCGGGDGGG7?FGGEEECEGGGGGGGFGGDGGGGGFFAFG>F@BFCFF@:FFGC:@CC@FC,CCBFE,14CECFCFGGECGCGCFF*3;8@??FE00CC*88C*;@CFGACFG>F*188:C>EE58+0/:CC8<0<A?685C28EG?C88CCC8C8ECCCC5CECCGCFC5E;?CE<<:C.C;:E':#73CF879=C7FCCC::E5>581.FDCCF@>-3@<8@7CE>048>#/@98E3FFFBC,AFF+@+F<<,C=+:FB,<,FCF@C=59,GC>+CC<<9C<B8,7+F>@+F@7F<E9E@FCD7DEE8@@,C:7C,CF@,B,@,,8E@EEEEFE,FDGGEF7CFF@FFC,@E9AFGFEECE@A,,@B
@QZJC 80816
TGGGGAATATTGCACAATGGGCGAAAGCCTGATGCAGCGACGCCGCGTGAGCGAAGAAGTCTTTCGGTATGTAAAGCTCTATCAGCAGGGAAGAAGAATGACGGTACCTGACTAAGAAGCACCGGCTAAATACGTGACAGCAGCCGCGGGAATACGTATGGTGCAAGCGTTATCCGGATTTACTGGGTGTCAAGGGAGCGCAGGCGGGACGGCAAGTCTGATGTGAAATCCCGGGGCTCAACCCCGGTACTGCATTGGAAACTGTCGGACTAGAGTGTCGGAGGGGTAAGTGGAATTCCTAGTGTAGCGGTGAAATGCGTAGATATTAGGAGGAACACCAGTGGCGAAGGCGGCTTACTGGACGATTACTGACGCGGAGGCTCGAAAGCGTGGGGAGCAAACAGGATTAGATACCCT
+
GCCCFEGGGAFAFGFECGF,6@CBCC:FGDEFE,<EFC@FE++@FFEEE7FFGE:C,EEE,<EFC7=BFE<FGAEEFGCBECB??F9EDE7=F<<<E8EEFF+=8>=FFCCFG?A<E<FEF8<C+C@>,3@<@@<C,<@7DFGGGCEE7$CFFEFG9G;FF@<CECCF<<59<FFFEEFCC<F2GFCFGG.BFFDGED:?C=7CCBF#?8C5CE<A9C7CGGGD<@C+3F@FECE:58*C@C+5>8FF>CCG?<,<C6<?./@FGFGCFC#FGGF7B=:C8:CE,B,9DFEFEFGFGFA=CE9F7BCEGE<ECEF?+@FF9GE<<C,E=E?6C?:=?9CC6,F7CE@EDGGGGGGFGFC@8F@@<,<@GECF@,8,88+EE8FGGCCGEFDFDE9FE,CC-EFGFF<FGFC-C?CC?
@QZJC 67508
TGGGGAATTTTGGACAATGGGGGCAACCCTGATCCAGCCATGCCGCGTGCGGGAAGAAGGCCTTCGGGTTGTAAACCGCTTTTGTCAGGGACGAAAAGATCCGGAGTAATATGCCGGAGTGCTGACGGTACCTGAAGAATAAGCACCGGCTAACTACGTGCCAGCAGCCGCGGTAATACGTAGGGTGCGAGCGTTAATCGGAATTACTGGGCGTAAAGCGTGCGCAGGCGGTTGGGTAAGACAGATGTGAAATCCCCGGGCTTAACCTGGGAACTGCATTTGTGACTGGCCGACTGGAGTACGTCAGAGGGGGGTGGAATTCCACGTGTAGCAGTGAAATGCGTAGATATGTGGAGGGATACCGAAGGCGAAGGCAGCCCCTTGGGAATGTACTGACGCTCATGTGCGAAAGCGTGTGGAGCAAACAGGATTAGATACCCT
+
EFFECEGGFGAFCGGEFGF,;BBFGGFGDG<FFGFGFGGGFGGGEGEFEFFEC8@@FA,FCFG?<FGGGCEGGGAFCFGG@FFGG9FFBFEFEGGGGF+FDFFGGG7<D9C=FDDGGGGCG,DD>,3@FF3EADFGACECFGGDGG7FE*>FG7DGGGFFGB?FGGGFCG*FG*=FGF<FGGCFG6BC*8,EE<A5CCC>GG5C<CEFGGGGGCCGGGCEEEGGEBCG5EG:5???EGC9.?<C4<CC9<CC7G=GC<CC@E@?ACFDCFFFD7;B=,@GDFF?GGF7:@+FBGFF9FF:@:A,A4++CCGGFDFEBCEFF?,B7GGDFFA?,FF9FDGGFCGGFAGF?<<BF<AB9FGFFFC,F:CCDC,CCB>GGGGGFEEGF9GFFAF@C,@6@6,,@GDF@FGFGEEGF8CC,FFGGGF9FGGGGF9CGGF@B<,B@
@QZJC 80359
TGAGGAATATTGGTCAATGGACGAGAGTCTGAACCAGCCAAGTAGCGTGCAGGATGAAGGTCCTACGGATTGTAACCTTCTTTTATAAGGGAATAAAACCACCCAAGTGTGGGCGCTTGTATGTACCTTATGAATAAGCATCGGCTAACTCCGTGCCAGCAGCCGCGGTAATACGGAGGATGCGAGCGTTATCCTGATTTATTGGGTTTAAAGGGGGCGCAGACGGGTCGTTAAGTCAGCTGTGAAAGTTTGGGGCTCAACCTTAAAATTGCAGTTTATACTGGCGTCCTTGAGTGCTGGTGAGGTGAGCGGAATTCGTGGTGTAGCGGTGAAATGCTTAGATATCACGAAGAACTCCGATTGCGAAGGCAGCACACTAAGCCGTAACTGACGCTCATGCTCGAAAGTGTGGGTATCAAACAGGATTAGATACCCT
+
<EAFFC@EE<FGGAFAE<EEFFCCCC7FGGGFC<CF@@CDF<CCCFEEG:,CFDCFF9F,6FAF<EFGFEGEFFF,?C<F<CFGG?<EFGFFG,EFF9EC,:BFF7E5CCEFF+@+++:B?BFDFACFCBEF,88,C,8:?EEGEEE8,,,,88D+6C8>,CF:3+@FGGC9,@DCE7:@D,,5*1<FF7<3@<,>,?B<<,,33<C7F@9,,<***1:*/<:A8E>8*F@?>/:E>@<<C@2>,<3+,>3:CB,,>=,36,,<FGF@<9:,,9A5,,,<F:@E@,,EA,=A,B,4,,DCFAA=9+@+F8EFFEGCGDD,E@GFGEBGGFFEAB,F9FDFFEE8CD@GFFCCC8+F@FC,FB@,E<EFCFC6FEC,,;+++ECC,FFF;F:@;,F<;7@DFFE;=,:EFEC,C<GFFGGFECCF@FDE<8DA@-CB
@QZJC 251
TGGGGAATATTGCACAATGGGCGCAAGCCTGATGCAGCGACGCCGCGTGCGGGATGACGGCCTTCGGGTTGTAAACCGCTTTTGATCGGGAGCAAGCCTTCGGGTGAGTGTACATTTCGAATAAGCACCGGCGAACTACGTGCCAGCAGCCGCGGTAATACGTAGGGTGCAAGCGTTAACCGGAATTATTGGGCGTAAAGGGCTCGTAGGCGGTTCGTCGCGGCCGGTGTGAAAGTCCATCGCTTAACGGTTGATCTGCGCCGGGTACGGGCGGGCTGGAGTGCGGTAGGGGAGACTGGAATTCCCGGTGTAACGGTGGAATGTGTAGATATCTGGAAGAACACCAATGGCGAAGGCAGGTCTCTGGGCCGTTACTGACGCTGAGGCGCGAAAGCGTGGGGAGCGAACAGGATTAGATACCCT
+
FFGGGCF?EFFCFGGGGGGFFGC@GGG,CFGE9F<FG8:C@CFGD7>@=:C7CF7BAFEE7::F9DGGDFFEEFFEAF@C7FFFE,BD@CE>FFF8<D8,CB:F<FC@>,,@=,@9@@F<<8FCE:@CDCGG*><=,C:F3<FCF7*<8+:7<*8C7C,<F*,7*1;288<F<*;:*;*2ACC8CF6<+<0</8://*8C+2*;5:ECFD,:E/:/*1(11/#2=7F@BA;C:C8:**<::FGGF=85,,>,EDE>>EC>::<+>:C<DGB=87FCFC=+C:7B@EA,=EAFC@?CFC,E47DGCEFFDFB@4BFCEC,FFFFAGFGFGGGFF<GGGGEFE,-FE9EDGGFF9FGFF66<D@FCF@GDGGGFCFEC@FCGFF::66+BCFFFDCGEFBFEGCEEFCGGFC@E,GFF<F@8CCA
@QZJC 80887
TGGGGAATATTGCACAATGGGGGAAACCCTGATGCAGCAACGCCGCGTGAGTGAAGAAGTATTTCGGTATGTAAAGCTCTATCAGCAGGGAAGATAATGACGGTACCTGACTAAGAAGCCCCGGCTAACTACGTGCCAGCAGCCGCGGTAATACGTGGGGCGCGAGCGTTGTCCGGAATTATTGGGCGTAAAGAGCTTGTAGGCGGTTTGTCGCGTCTGCTGTGAAAGGCCGGGGCTTAACCCCGTGTATTGCAGTGGGTACGGGCAGACTAGAGTGCAGTAGGGGAGACTGGAATTCCTGGTGGAGCGGTGGAATGCGCAGATATCAGGAGGAACACCGATGGCGAAGGCAGGTCTCTGGGCTGTAACTGACGCTGAGAAGCGAAAGCATGGGGAGCAAACAGGATTAGGTACCCT
+
9C8CE7FGFGGGGGGGGFDFGEE7CFC,BFFFFFFEFCGFF+CCGGCCGG7FFC?EE@C,,?FFGGGCFFFFGFGGCGGGF?<F9=FGGGGGGGGGFFCA?BCF@=E,,BF<F?<AFE8BBCE+C@C@=,,B@DD@7F8DF<@F7FE>**@BC,DEEC7FGG7:<B:1<+CFFGEDE?7,BC0GEFEEGG9BCC<FG6?C;?9CGG=C3G6:E5=6:EGEEFFGGF@<C>:?FGDEFGGFC788CF=CGFFFFFG=E@C@8<8B9C,9E?<9ACFFGGGGCGGFFF?<5,FCAFF<DCFGGGF:4@@+GFFF,CGGGFC,CGGGGFDEDFDGGDFCFDCE@GGGGGGFCFGF8GFCEE,EF@FFF;CA@GEEGGFFE9C@CE:FGFFF8GGGGGFGFEFFFCGGGGFGFFD<CCCC9
@QZJC 81373
TGAGGAATATTGGTCAATGGACGAGAGTCTGAACCAGCCAAGTAGCGTGAAGGATGAAGGTCTTACGGATTGTAAACTTCTTTTATAAGGGAATAAAACCTCCCACGTGCGGGTTCTTGTATGTACCTTATGAATAAGCATCGGCTAACTCCGTTCCAGCAGCCGCGGTAATACGGAGGATGGGAGAGTTATCCGGCTTTAGTGGGTTTAAAGGGAGCGCAGACGGGTCGTTAAGTCAGCTGTGAAAGTTTGGGGCTCAACCTTAAAACTGCAGTTGATACTGGCGGCCTTGAGTGCGGTTGAGGTGTGCGGAATTCGTGGTGTAGCGGTGAAATGCGTAGATATCAGGAAGAACTCCGAGTGCGAAGGCAGCACACTAAGCCGTAACTGACGTTAATGCTCGAAAGTGTGGGTAGCAAACAGGATTAGATACCCT
+
E,C<<CCEFEF,CCEFEFE8CFEF@CEGGGGFEC@FFG?FFFEA,EBBFGG<@FGFFGG8C,,CF,C:,@,,:CEFGGE,,CFAFFC,6FDF,<E<C<E7F,B,=<BF?+@++++:A?5AFGCEFG?,C?<,BFDGGFGG<<:CCDGFGD>,B=,@D=E@C,,33:B+5@CC,@***5*1?,*8?**6?3@,@,1**7<38'GFEFF<GGEEC:BFFEEE@<#E:=1/:@GGGF;@1>>EF@FFFA12<9:,A6,<:5;@>CC/C99C9DF(GGF9C=6==BF=+88,9FEF6=7@8,E?<A@FB+@+7BE<FB8+++,CGFFF8C@6@,<GFECB?,GGGFAAC9,,C@<FC8+7GGF++7FCGE@E9C,CC6CFEC+:F@,FEFFCCFE,C,,,FDGF<BFDCEB7B<GFFFF,EFEFFDEFB,,FFD@A@,CC
@QZJC 254
TAGGGAATCTTCGGCAATGGGGGGAACCCTGACCGAGCAACGCCGCGTGAGTGAAGAAGGTTTTCGGATCGTAAAGCTCTGTTGTTAAGGAAGAACGAGTGTGAGAATGGAAAGTTCATACTGTGACGGTACTTAACCAGAAAGGGACGGCTAACTACGTGCCAGCAGCCGCGGTAATACGTAGGTCCCGAGCGGTGTCCGGATTTATTGGGCGTAAAGCGAGCGAAGGCGGTTAGAAAAGTCTGAAGTGAAAGGCAGTGGCTCAACCATTGTAGGCTTTGGAAACTGTTTAACTTGAGTGCAGAAGGGGAGAGTGGAATTCCATGTGTAGCGGTGAAATGCGTAGATATATGGAGGAACACCGGTGGCGAAAGCGGCTCTCTGGTCTGTAACTGACGCTGAGGCTCGAAAGCGTGGGGAGCAAACAGGATTAGATACCCG
+
GGGGGGGFCEGGGGGGGGGGGGGGGGGGGGFFEFGG=C@FFGGEEGGGEGGFGGFCC8DG>DFGGGGGGGGGGGGGG,D;CBDF,>CGFFFGCFGCF7**83FCFGFGGDFF,CFGFGGFFFGFGCFEEGGGDCCFGGGGGGFGCEGGGDEEE86C<6C88EEFGGGCECEDGG**;C?CGGEC5EFCC8E8EE*::?FG>58*C9EGC+<CGGGG@ACCEE;:E#)4CCD>7//CD>CC6CE>DF3,3,%<<FFGGF<CC,B?DGFFD>DDED@B=9@<AECFFDD:3F@5,<F?F,=GDFFGFFGGFFFF9GGFFBEBB99,,GGF7B@:<<E,5:=:GGFB=F9,B,,,DFFEEB?8+@@,GF:FC<C,F@@:,@FF8DE@E@C,FFCF7GECEGDCEFEEFD@?6EFEFGCGGFCFFE9@<FCAFE@<ACF:8CB8-
@QZJC 255
TGGGGAATATTGCACAATGGGCGAAAGCCTGATGCAGCGACGCCGCGTGAGCGAAGAAGTATTTCGGTATGTAAAGCTCTATCAGCAGGGAAGATAATGACGGTACCTGACTAAGAAGCACCGGCTAAATACGTGCCAGCAGCCGCGGTAATACGTATGGTGCAAGCGTTATCCGGATTTACTGGGTGTAAAGGGAGCGCAGGCGGTGCGGCAAGTCTGATGTGAAAGCCCGGGGCTCAACCCCGGTACTGCATTGGAAACTGTCGTACTAGAGTGTCGGAGGGGTAAGCGGAATTCCTAGTGTAGCGGTGAAATGCGTAGATATTAGGAGGAACACCAGTGGCGAAGGCGGCTTACTGGACGATAACTGACGCTGAGGCTCGAAAGCGTGGGGAGCAAACAGGATTAGATACCCT
+
GGGGGFFGGGGGGGGGFGGGFGGGGGGGGGGGGGGGGGGGGGEGGGGGGGGGEFGGGGGFGGGGGGGCF@FGGGGFGGGGGDGGGGGGGFFGGGGGGGGGGGGGGGGGFGGGGGGGGGGGGGFGGGGG>GGG?FGGG@GG?GGGEEFGGGGG>GGCFFGFGGGGGGGGFGGFGFFEGDGGG;:FGGFE=FGGGGGGGEGGGGGGGGGGGGGGGGG?FGF9GFGGGGGGGGGGGGGGGGGFGGGGGGGFBF@FFFFGGGFGFFGFGFGFFFGFDGFDGGGGEFGGGCGGF?B,8GGFGGGFGGGGGGGFGGGGEGGGGGGGGCGGGGGFFEGCFFE<GGFGDGGGGGGGCEGGFFEGEECEED9GGFFEFGGGGGGGFGDFFCGGGDGGGGEGGGGFFCGFGGGGFFEGGGGCCCCC
@QZJC 256
TGAGGAATATTGGTCAATGGACGAGAGTCTGAACCAGCCAAGTAGCGTGAAGGATGACTGCCCTATGGGTTGTAAACTTCTTTTATACGGGAATAAAGTGAGGCACGCGTGCCTTTTTGTATGTACCGTATGAATAAGGATCGGCTAACTCCGTGCCAGCAGCCGCGGTAATACGGAGGATCCGAGCGTTATCCGGATTTATTGGGTTTAAAGGGAGCGTAGGCGGACGCTTAAGTCAGTTGTGAAAGTTTGCGGGTCAACCGTAAAATTGCAGTTGATACTGGGTGTCTTGAGTACAGTAGAGGCAGGCGGAATTCGTGGTGTAGCGGTGAAATGCTTAGATATCACGAAGAACTCCGATTGCGAAGGCAGCACACTAAGCCGTAACTGACGTTCATGCTCGAAAGTGTGGGTATCAAACAGGAGTAGATACCCT
+
FGGFG8EFGGGGGGGGGGGGGGGGGGEGGGGGGGGGGGGGGGDFGGGGGGGGGGFFGGGGGGGGFDFFFFGFGGGGCAFGGGGGGGGGGDGCFGGGFGGGGFGGGGGGGEDGG9FGGGCFFGGGGGFGFFFFGGGGGGGGDEFGGGGGFG7ACECGFCFGDDGCE>FGGGGGGDFF8CFEGGDFFF70F=AFFGGEEGD905=FF><CGCCFFGECEEEEGGE9?EE7B@9FEGF@GGECGGCF=CECFGFCCEG#F>FGGEF@DCCFGGGDDGGEFFFBB@@<C@F,EACGFEFGGGGGFGGGD@GECA,<?<>+?<D<8CF@@EFECF9GGGGGGFFEEFAA<F@GF@9GFGECEDCC+FCFFGGGGGFCGGGGEDGGGGFFFAGEGGFC@FFGGEEGGGGCGGGGGGGGFCGGEAGFGFDE9FGGGGGCCCCC
@QZJC 257
TGGGGAATATTGCACAATGGGGGAAACCCTGATGCAGCGACGCCGCGTGGAGGAAGAAGGTCTTCGGATTGTAAACTCCTGTTGTTGAGGAAGATAATGACGGTACTCAACAAGGAAGTGACGGCTAACTACGTGCCAGCAGCCGCGGTAAAACGTAGGTCACAAGCGTTGTCCGGAATTACTGGGTGTAAAGGGAGCGCAGGCGGGAGAACAAGTTGGAAGTGAAATCCATGGGCTCAACCCATGAACTGCTTTCAAAACTGTTTTTCTTGAGTAGTGCAGAGGTAGGCGGAATTCCCGGTGTAGCGGTGGAATGCGTAGATATCGGGAGGAACACCAGTGGCGAAGGCGGCCTACTGGGCACCAACTGACGCTGAGGCTCGAAAGTGTGGGTAGCAAACAGGATTAGATACCCT
+
EGGGGFGGGGGGGGGGGGGGDCGGGGGGGFFGGGGGGGFFGGGGGGGGGGGGGGGGEFGGGGGGGGGGGFGGGGGGGGGGGGGGGFGGGGGGGGGGGGGGGGGGGDGGGGGFGFGGFFGGGGGGGGFFGGGGCFDGGGGGGGGGGGGG6GGGGFEFGGEFGFGFGGGGFGGGGGGGGGGGGGFFGGFEBCGGGGGFGFEGGGGGGGG@CFFEGEGGGGGG9GGGFCFGFFGF9GGGGGFCFFGGFFGGGGGGGDFGGGGGGGGB:EFGFFGGFGFFGGGFFFGFFF:CGGGE<GGGGGGFGGGGDGGGGGFGGGECGGGGGGGFEGGGDFGGGGGGGGGGGGGFGGGGGGGGGGGFC8GGGFEGFGFGGGGGGGCGGGGGFGGGGEFCGGGGGGGGGGGGGGGGGGGGGGGCCCCC
@QZJC 258
TGGGGAATATTGCACAATGGGGGAAACCCTGATGCAGCGAAGCCGCGTGGAGGAAGACGGTCTTCGGAGTGGAAACTCCTGTTGTTGAGGAAGATAATGACGGTACTCAACAAGGAAGTGACGGCTATCTACGTTCCAGAAGCGGCGGTAAAACGTAGGTCACAAGCGTTGTCCGGAATTACTGGGTGTAAAGGGAGCGCAGGCGGGAGAACAAGCTGGAAGTGAAATCCATGGGCTCAACCCATGAACTGCTGTCAAAACTGTTTTTCTTGAGTAGGGCAGAGGTAGGCGGAATTCCTGGTGTAGCGGTGGAATGCGTAGATATCGGGAGGAACACCAGTGGCGAAGGCAGCTTACTGGGCACCAACTGACGCTGATGCTCGAAAGTGTGGGTAGCAAACAGGATTAGATACCCT
+
@F8EFFGGGGGGECGGGGGGG7FG7F<FGFGGF<@FFGDG+@@EGGGGG:FGGGGGG,CFCE:FGGG,+B9+,BF?E<<,,EF,,,,CFFBF8,BFFFFE9F@=BF,C5E,5>8,,:,,,<?FCEB+,3,<=+8,,,@F,,:,-:<<<F9)0<;B?;AF/2,7;7E6=F7*=CFGGG<,9;6?ECF<EF<?<7GEBDDD8:>*0:E@#F>C;>6C#3,@88EFF>91<#7D<C8GGGGEF78GGGD=,B,8DC3+8,CF<DA+,DEA,F??8FAEE:94,E?FFGGEGGGFFFFGDB,+FEAFFDGGGF9F?CC=CB,FGFFCFF@6,FC,FFFFCFGFFGGEGFAGGEE,FF,9GGGFEC,BCAGGGGGGGGGFCC+F@CEFGGGGGGEGFAGGFGGGGFCGGGEEFFFF@A,CB
@QZJC 259
TGGGGAATATTGCACAATGGGGGAAACCCTGATGCAGCGACGCCGCGTGGAGGAAAAAGGTCTTCGGATTGTAAACTCCTGTTGTTGAGGAAGATAATGACGGTACTCAACAAGGAAGTGACGGCTAACTACGTGCAAGCAGCCGCGGTAAAACGTAGGTCACAAGCGTTGTCCGGAATTACTGGGTGTAAAGGGAGCGAAGGCGGGAAGACAAGTTGGAAGTGAAATCTATGGGCTCAACCCATAAACTGCTTGCAAAACTGTTTTTCTTGATGAGTGCAGAGGTAGGCGGAATTCCCGGTGTAGCGGTGGAATGCGTAGATATCGGGAGGAACACCAGTGGCGAAGGCGGCCTACTGGGCACCAACTGACGCTGAGGCTCGAAAGTGTGGGTAGCAAACAGGATTAGATACCCT
+
GGD@@:FGCEFFGFFFFFGF<77BFG@C:EFDGDFFD,@+@CE+@@+8@+8,8BC,=C,?,C9FDF@FG:<E<E?B9FEFA<?,,,4,===BFFAFGACFEFECF7,<5FCFG,,ADF,:BE:FFGEG?D=>>,,++,>FC8FE7C7>>EGGGG5,>FE9<F,?C#<>C8,48)@:EC-<7AFC<+92<71:@7=E7:<2CC;8F>?@9FDEGE<+GFFGD;CA=?C;@<:7>@<;@7@F@'EAF=<7EG=606#1C4,FBF8,,FEADFFC,,,>:D=A,?9EB+@CB,A<=,+F7GGGGFEFCE:E,B,CCCC=?<,,<=+>C7EE@DE@7C8C9C<FCF77CCCFC7F;,,EC,C<EC<B,9CGEF@,+;,@;,CGEDBEDFFEGGGFE9<FFFGGFF<EC9DCFCE<B@<8C
@QZJC 260
TGGGGAATATTGCACAATGGGGGAAACCCTGATGCAGCGACGCCGCGTGGAGGAAGAAGGTCTTCGGATTGTAAACTCCTGTTGTTGAGGAAGATAATGACGGTACTCCACAAGGAAGTGACGGCTAACTACGTGCCGGCAGCCGCGGTAAAACGTAGGTCACAAGCGTTGTCCGGAATTACTGGGTGTAAAGGGAGCGCAGGCGGGAGAACAAGTTGGAAGTGAAATCCATGGGCTCAACCCATGAACGGCTTTCAAAACTGTTGTTCTTGGGTAGTGCAGAGGTAGGCGGAATTCCCGGTGAAGCGGTGGGCTGCGTAGATAACGGGAGGAACACCTGTGGCGAAGACGGCCTACTGTGCACCAACTGTCTCTGGGACTCGAATGTGTGGGTAGCAAACAGGGTTAGATACCGT
+
F@<DF:@F<EFFGCDFC,;CFGF7CFC<F@F8F<,CA,@@@B+CCCD@BF:C74E?<EFF=E<CFCFECCGFGBFBC,<?F?F9BD85F,,B<FGGGGGGGG@?FEAF8FF==<DGF@F,?EEEGDC<C<><FF8<>+3<*@CFGFGGG@:3D<8=:CE;FEG9:C7B<77<:,1C8CBCCFF9@<5*=,<CE:<:?28CGGG76?2#9FD>C;8?973,<AC/<9D9DFG?<C:GFDGGG9DFAFCF>#9@99.E>,8CC,8==#EF:A=6/FGGFF>CFFAB,+CC:F,55,++:>=FEA,,8:>?48F:6+,+9,,,GFB9,F:C,9@689C66:,6,,8,A,,8+8,9ACF;,C,8FCB,FCC,;;,,,6,,,6,@<,5,;,EC7FFDE;,,,,C,C;6,,,,66@6,68,-
@QZJC 261
TAGGGAATCTTCGGCAATGGGGGCAACCCTGACCGAGCAACGCCGCGTGAGTGAAGAAGGTTTTCGGATCGTAAAGCTCTGTTGTAAGTCAAGAACGAGTGTGAGAGTGGAAAGTTCACACTGTGACGGTACTTAACAAGAAAGGGACGGCTAACTACGTGCCAGCAGCCGCGGTAATACGTAGGTCCCGAGCGTTGTCCGGATTTATTGGGCGTAAAGCGAGCGCAGGCGGTTAGAAAAGTCTGAATTGAAAGGCAGTGGCTCAACCATTGTAGGCTTTGGAAACTGTTTAACTTGAGTGCAGAAGGGGAGAGTGGAATTCCATGTGTAGCGGTGAAATGCGTAGATATATGGAGGAACACCGGTGGCGAAAGCGGCTCTCTGGTCTGTAGCTGACGCTGAGGCTCGAAAGCTTGGGGGGCGAACAGGATTAGATACCCT
+
GGGG7CFCECFGGECEG<9C8CFGGGGGGGDGGGGDEGGGGGGGGCFFGCCFFFEFFGG8CEFGGC@CCFG8F<=B9?F9EAA,:E<B@FFGGFDFFGFFF,:BFEFFF@,=CDFGGGG9FGCADEGEGGFBFFGGG,>BCCFGDFGF+B57C,>;C<CG7DCF7:>>,24:<F:CEGGD8,7=:8,+*4**4=;2=C7:@?E<*A:<<CF580#:EGC:G>C8$8::E@CGF>;'?DAFFCA=B;A#FCEFC@/B8GGGFC9#EF@<9>D8ECGEFD9D=GDGG<AF@CDFAC8GDDD7,FDE@GEF=8EA,EA,9CFFAF9FFEE:C==@,?FC,8+F+DAFAC,,ECFFC<,9GDGC7CE=7GF@B,GEEGF8FED8FDGFFDCGFF<,EE7CCGGFFC+@E@EFEFC,C-B7GGFCC@CGFGGGGGGGGGFFCCBA-
@QZJC 262
TGGGGGATATTGCGCAATGGGGGCAACCCTGACGCAGCAACGCCGCGTGAAGGATGAAGGTTTTCGGATTGTAAACTTCTTTTATTAAGGACGAAAAATGACGGTACTTAATGAATAAGCTCCGGCTAACTACGTGCCAGCAGCCGCGGTAATACGTAGGGAGCAAGCGTTGTCCGGATTTACTTGGTGTAAAGGGTGCGTAGGCGGCTTTGCAAGTCAGATGTGAAATCTATGGGCTCAACCCATAAACTGCATTTGAAACTGTAGAGCTTGAGTGAAGTAGAGGCAGGCGGAATTCCCCGTGTAGCGGTGAAATGCGTAGAGATGGGGAGGAACACCAGTGGCGAAGGCGGCCTGCTGGGCTTTAACTGACGCTGAGGCACGAAAGCGTGGGTAGCAAACAGGATTAGATACCCT
+
GEACFDEEADG9EFG@FGC@C@CC@FG,FGGGGGG+7F<FFGGG>CEC@?FFFEFGFFGGAFGFFEGDG+BFGEAEGFEFFGGEGGGGGGGGGGGGGGFD9DGGGGGGCFGGGGGGGGGG<CFC>C@FGGGGFEFGGG?FFFG@FGGGGEEF5EGG?<>CC4FGGFGGGGGGGFFGE<?F9?69-FFCC=<F<:C:FECFEC?ECF?8:-GG;FFGG99CF@9GFF@C73&GGGFGGD.FBB8GGCGGFFDGEFC<GFEGGGGFGFDAD=FFF,FFGGFF<FA47CCF?+CFFF@DFEECEFECGGGGGFGFEEF@CCFFE9AF<8GFAFCFGFFGGGFGEF@@@F@B+@:C7,,FF@FDFACFC,,FEF;B+CECC@8@,EEF?FDGGGGGGFFEEEFGEFGGGGGGGGFGCCCCC
@QZJC 80474
TGGGGAATATTGCACAATGGGGGAAACCCTGATGCAGCGACGCCGCGTGGAGGAAGAAGGTCTTCGGATTGTAAACTCCTGTTGTTGAGGAAGATAATGACGGTACTCAACAAGGAAGTGACGGCTAACTACGTGCCAGCAGCCGCGGTAAAACGTAGGTCACAAGCGTTGTCCGGAATTACTGGGTGTAAAGGGAGCGCAGGCGGGAAGACAAGTTGGAAGTGAAATCTATGGGCTTAACCCATAAACTGCTTTCAAAACTGTTTTTCTTGAGTAGTGCAGAGGTAGGCGGAATTCCCGGTGTAGCGGTGGAATGCGTAGATATCGGGAGGAACACCAGTGGCGAAGGCGGCCGACCGGGCACCAACTGACGCTGAGGCTCGAAAGTGTGGGTAGCAAACAGGATTAGATACCCT
+
EFGFGF,F-,FFGCGGGGGGFECFFFCCGGGGGGDGFCCEFFGEGEGFG78CFFCFGGFGFFFGGGGBC+BFFGFEFFGGGGGGGCF?FGGGGGFDC<FF9::+AB,A?FEFFFF<F<1?F9@C=@0>><DF@>@DFGGG@FFEE:35>B;@<FEF2>C<FDFFCGFG>E>F@FCC?F<CBBDGFFCC2?,:@FG>EDC::GGGGFC9FF=;GFF<9FGGFFFFFGEBEE?@EFCFGF>@<C@D7CG=FDF6:@>A<BF@CEG,63%,GGGFFD>:64FGGGGGGBCCF>BFFE::+@7GGFGGEC>GGECCGF@@+<,FGGGFF7>GGFGFEC8GGCFB7GGGGGGGGGECF@:BGGGFCFCDGGGGGGGDGGGGFF:,FFFGFFB7GGGGGGGGGDFGGGGGFC,DGGGCCCCC
@QZJC 72408
TAGGGAATCTTCGGCAATGGACGGAAGTCTGACCGAGCAACGCCGCGTGAGTGAAGAAGGTTTTCGGATCGTAAAGCTCTGTTGTAAGAGAAGAACGAGTGTGAGAGTGGAAAGTTCACACTGTGACGGTATCTTACCAGAAAGGGACGGCTAACTACGTGCCAGCAGCCGCGGTAATACGTAGGTCCCGAGCGTTGTCCGGATTTATTGGGCGTAAAGCGAGCGCAGGCGGTTAGAAAAGTCTGAAGTGAAAGGCAGTGGCTCAACCATTGTAGGCTTTGGAAACTGTTTAACCTGAGTGCAGAAGGGGAGAGTGGAATTCCATGTGTAGCGGTGAAATGCGTAGATATATGGAGGAACACCGGTGGCGAAAGCGGCTCTCTGGCTTGTAACTGACGCTGAGGCTCGAAAGCGTGGGGAGCAAACAGGATTAGATACCCT
+
GGFFGFDGGFGGGGGGGGFGGGGEG@FGFGFFG@FFGGGGGCEGGGGCEFEFGGGGGGGFFGGGGGGGGGGGGGGGGGGGGGGGCFGGGGGGGGGGGGGEGAFGGGGGGGGGGGGGGGGGGGGFGGFGGGGGGGGDGGGGGGGG?<@B@E<GGGG9GGDGGGGGGGGCGGGGGG>GFD<>@CFGEEGEFFEECE<C=<FG>EEEEGGGGBCF<GEECACGECEEGGGDGEGGF?EFFB=2?FFGCGGGGGGGGGFGFGGFDFAEGFFFFFFGGFCD?DDFFFGFFF9GGFCFF8DFGGGGFDGGGGGGGGGGFGGFGGFGGF<<GGGGEGDCFFGGGGEDGGGGGGGFE9GGGGFGFEFGEGGGGGGECFFC7GGGGDGDFFFGGGGGGFEE,EDGGGGGGGGGGFEFGGGGGGGEFE,GGGGGGCGGGGFEGGGGCC@CB
@QZJC 51802
TGGGGAATATTGCACAATGGGCGAAAGCCTGATGCAGCGACGCCGCGTGAGCGAAGAAGTATTTCGGTATGTAAAGCTCTATCAGCAGGGAAGATAATGACGGTACCTGACTAAGAAGCACCGGCTAAATACGTGCCAGCAGCCGCGGTAATACGTATGGTGCAAGCGTTGTCCGGATTTATTGGGCGTAAAGCGAGCGCAGGCGGTTTGATAAGTCTGAAGTTAAAGGCTGTGGCTCAACCATAGTTCGCTTTGGAAACTGTCAAACTTGAGTGCAGAAGGGGAGAGTGGAATTCCATGTGTAGCGGTGAAATGCGTAGATATATGGAGGAACACCGGTGGCGAAAGCGGCTCTCTGGTCTGTAACTGACGCTGAGGCTCGAAAGCGTGGGGAGCGAACAGGATTAGATACCCT
+
CFGGGGGGGGGGGGGGGGCGGGGGGGGGGGCGGGGGGGGGGGGGGGGGGGGGGGGGEGGGGGGGGGGCGDCFCFGGFGGGGGGFGGGGGGGGGFGGGGGGGGGDGGGFGGGGGGFGGGGGGGGGGGGFGFEAEGGGGGGGFFGFGGGGGECFGGFFD=>EFGFGFG>G@BFCFGGDGFA4FFCEFFGGGGEGFCGEGFGCEGGGGGFCGGGFGFGGG<GGGG7<EFGGGGGGFGGGFGGGFGGGGFGGCGGC@DDGFFFFFFGFFFEDFGGGGGG?CFEGGGFE8E?<BCFGGGGGGDGGGGGGGGFGFCGGGFGFFFECGGGGGGGGFFCF=F:GE@EFEF7F<ECGGGFFE8DGGGFFCGGEGGGDGGGGFGFGGFCGFEGEGGGGGEFEGGGGGGGGFGGGDF9FCGCCCCC
@QZJC 87588
TGGGGAATATTGCACAATGGGCGAAAGCCTGATGCAGCGACGCCGCGTGAGCGAAGAAGTATTTCGGTATGTAAAGCTCTATCAGCAGGGAAGATAATGACGGTACCTGACTAAGAAGCACCGGCTAAATACGTGCCAGCAGCCGCGGTAATACGTATGGTGCAAGCGCTATCCGGATTTACTGGGTGTAAAGGGAGCGCAGGCGGTGCGGCAAGTCTGATGTGAAAGCACGGGGCTCAACCCCGGTACTGCAGTGGAAACTGTCGTACTAGAGTGTCGGAGGGGTAAGCGGAATTCCTAGTGTAGCGGTGAAATGCGTAGATATTAGGAGGAACACCAGTGGCGAAGGCGGCTTGCTGGACGATGACTGACGTTGAGGCTCGAAAGCGTGGGGAGCAAACAGGATTAGATACCCT
+
,@CFFE@FFGFGGGGCDFG@FGDEFEEFGGGGGGDDFACEGDGEGGGGGGGGD:FGEFFGEGGFEFG@8<FEEAF-F9E?FCG9EFG8EEFDGFGEFDFGG7++BFEBF,BF<9,:EFCEG,@7FGEGGFGGGGGG7FGGGGFFGG7FGE8;;<:F>/FEGGGGGGDEFGGGFGDE7C:CGGGGGGFGGFFCFEFGGF>FGGEGECB:EED>C8<40@ECFFCGFCCFG-CGGGGGGGG:;<C<FEED=DD<C#DFGG;DFFF@EEGE9?F@8F=17@>:F:<9FFCFBFEADFE:,==,DGCFBF=E-DGFCFCGGGGGFDFFC=6,,9<@=C8DE,@C@FFDGFGGCGDGGFCFGGGDFCFFEFE@GGGGFGGGGGGGGGGGEEDGGEECFGFE?GGGFGFGGGGGGGFCCB8C
@QZJC 267
TGGGGAATATTGCACAATGGGGGAAACCCTGATGCAGCGACGCCGCGTGAAGGAAGAAGTATCTCGGTATGTAAACTTCTATCAGCAGGGAAGATAGTGACGGTACCTGACTAAGAAGCCCCGGCTAATTACGTGCCAGCAGCCGCGGTAATACGTAGGGGGCAAGCGTTATCCGGAATTACTGGGTGTAAAGGGAGCGTAAACGGAATGGCAAGTCTGATGTGAAAGGCGGGGGCTCAACCCCTGGACTGCATTGGAAACTGTTAGTCTTGAGTGCCGGAGAGGTAAGCGGAATTCCTAGTGTAGCGGTGAAATGCGTAGATATTAGGAGGAACACCAGTGGCGAAGGCGGCTTACTGGACGGTAACTGACGTTGAGGCTCGAAAGCGTGGGGAGCAAACAGGATTAGATACCCT
+
FFGGE:CFGGFFGGDGGGFFFDGGGGG8BFGGGFFFGFGEGD::@CCFF7=C@<F8AEEC?FGF<FFFFGGAFBFEGGGFG9AABDEEFGGGGG9FE,9EFGDGFGCF?EG95EFAFFFD<B@FC+=F,,C3B=,3>FGGGCEGE+>*@CE,@2>BFGG@FFGDCB1F+BC:4FEGG#EA;?<<<C1=4CC<A<F?DCA@>#FCCF;#F?@>;A:;<,DFGE:>2ECEF@CCEDF<C)GF=7C#,F::3@4>?3<:F9FCGFF=C6<,#%2CA67C-8CEEAEDCCGGGFF?BB,5<,A,GFF=8GF<GDGGGF:==,FE9GGE9<GFF,FF@C@GFF:,6@>FF7C:F:GFFF@C8C@@C8,9FFCB,,@8,E@DC@C<CE<DC,EGFDEDF=,CFGGFCGGFGE<FC8GCCCCC
@QZJC 268
TGGGGAATATTGCACAATGGGGGAAACCCTGATGCAGCGACGCCGCGTGAGCGAAGAAGTATTTCGGTATGTAAAGCTCTATCAGCAGGGAAGAAAATGACGGTACCTGACTAAGAAGCACCGGCTAAATACGTGCCAGCAGCCGCGGTAATACGTATGGTGCAAGCGTTATCCGGATTTACTGGGAGTAAAGGGAGCGTAGACGGATGGGCAAGTCTGATGTGAAAACCCGGGGCTCAACCCCGGGACTGCATTGGAAACTGTTCATCTAGAGTGCTGGAGAGGTAAGTGGAATTCCTAGTGTAGCGGTGAAATGCGTAGATATTAGGAGGAACACCAGTGGCGAAGGCGGCTTACTGGACGGTAACTGACGTTGAGGCTCGAAAGCGTGGGGAGCAAACAGGATTAGATACCCT
+
<F8FGFGGEGGGGGGGGGGGGGGEGGCFGGGFGGFGGGEGGGDGGGGGGGGFGGGGGGG<EGGG9FF=DFGCEFGCGFGGGCGFDFGGGG<FFGGGGGEGGGGFGGCFFDCAFGGGGGGFCFGCFGGG:<FF7<>FFCGGGGG:GGCE>BEFCFF?F,C$FECFGECGGGG@F<<FGGGFFEFFCFCCFEFFG6EFFGGGCEECGG5<:FC?FCFC9FC@EEFFCCCFGGGGGGGGGFB?C8>GD<EDEC?C7FF(FFCGF7<DC?DFGFAEF4FFF9DFFGFFDFGGGGFB,,FFDFF5GGGDEGCF<F9F==?+BGGFFAFGFDEEE9?FCC9-GGF:FC:CGCCF@7ECCEF@E@CFDEF9GGGDFF<F<DGFFCCDCGGFC:GFCGFCCE<9GFGGGGFGE<FFGFFCC8CC
@QZJC 86271
TGAGGAATATTGGTCAATGGGCGAGAGCCTGAACCAGCCAAGTAGCGTGAAGGATGACTGCCCTATGGGTTGTAAACTTCTTTTATAAAGGAATAAAGTCGGGTATGCATACCCGTTTGCATGTACTTTATGAATAAGGATCGGCTAACTCCGTGCCAGCAGCCGCGGTAATACGGAGGATCCGAGCGTTATCCGGATTTATTGGGTTTAAAGGGAGCGTAGATGGATGTTTAAGTCAGTTGTGAAAGTTTGCGGCTCAACCGTAAAATTGCAGTTGATACTGGATATCTTGAGTGCAGTTGAGGCAGGCGGAATTCGTGGTGTAGCGGTGAAATGCTTAGATATCACGAAGAACTCCGATTGCGAAGGCAGCACACTAAGCCGTAACTGACGTTCATGCTCGAAAGTGTGGGTATCAAACAGGATTAGATACCCT
+
CGEF<CECCFFCFFG,CEGGF@ECCEGGGFFFGGGG8EFFGGGGGGFGGEGGGC9ECFFFFGGGGGGGGGCFGGGFFFFGGGGGCA,EFGGGGGFFGFGGGGDFCECFFGF=FEGFGGGGEGD<EGDCFGGGG9FF,?<@FGEGGGGFFAABC5/DGGG@9DF@FE=G@:F(GCFGBGECB=CFEGGFGGEFG===CFCC3CCGGGGGGGFFFGDFBEFGFGG;FF,?CGGGGCE=97EGFGGG8CF@FFCF@DFGEGDGGFFCECFBCCFGGGGF7,F@<EEE9CFEA,FB=CAFFFFFFDGGFD:FDFGGGFCF7CFGGGGGGE@EE9CGEFFFFFCFFEGFDFGGGGGGGGGGFD8@EGGDGFGCGGGGGGFGGFGDGF>GGGGGGGGGGGGE9EEEDFCCGFGGGGGGGGFGFAGGGGGGFEF@EDDCCC<C
@QZJC 270
TGAGGAATATTGGTCAATGGACGAGAGTCTGAACCAGCCAAGTAGCGTGAAGGATGAAGGTCCTACGGATTGTAAACTTATTTTATAAGGGAATAAAACCTCCCACGTGTGGGAGCTTGTATGTACCTTATGAATAAGCATCGGCTAACTCCGTGCCAGCAGCCGCGGTAATACGGAGGATGCGAGCGTTATCCGGATTTATTGGGTTTAAAGGGAGCGCAGACGGGTCGTTAAGTCAGCGGTGAAAGTTTGGTGCTCAACCTTAAAATTGCAGTTGTTACTGGCGTCCTTGAGTGCGGTTGTGTTGTGCGGAATTCGTGGTGTAGCGGTGAAAGGCTTAGATATCACGAAGAACTCCTATTGCGAAGGCAGCACACTAAGCCGTAACTGCCGTTCATGCTCGAAAGTGTGGGTATCAAACAGGATTAGATACTCT
+
CCFFGGGGDGFGFGGGGEGGGGGGGEGGGGFFFFFGGGGG8FFGGGGECBFFCFCGGGGGGGGGFCFEGF7@<FFFGDG,CEGGFGGGGG?GGCFGGAFG<,BFGFG<FGFGF@@C,?<FDGFEGGDGGDCGFEFGFFGGFFCFG7FGFGFFE8DF7FFGFFFCG>FGEG7=FFFFEGGGGDGGGGGEE0>C;>B7EC<8@EEFGGEEF<C<F@80;CC=8:?FDGE>758,0>DEC>FE#D,@<E3:FA@3@,F@*<@<FGFF<@99E>=32DDF7$FB=<>=EGGGGFDA8+CCCECF?4,B,+:>+AF<+AC@FDCFFF@@+7GEEC,E6,4<@<E,C9B8CC,FCDFFGFF9EC,7@,:FAC,<,9GEFF9GGFC7CGGGGGGEC@,FDEFGGGGFFE?C,GGE;C<@,EFFFE,DGGGGFFF<C6,86,B@
@QZJC 65736
TGAGGAATATTGGTCAATGGACGCGAGTCTGAACCAGCCAAGTAGCGTGAAGGATGACTGCCCTATGGGTTGTAAACTTCTTTTATATGGGAATAAAGTGGTCCACGTGTGGATTTTTGTATGTACAATATGAATAAGGATCGGCTAACTCCGTGCCAGCAGCCGCGGTAATACGGAGGATCCGAGAGTTAACCGGATTTATTGGGTTTAAAGGGAGCGTAGGCGGATTGTTAAGTCAGTTGTGAAAGTTTGCGGATCAACCGTAAAATTGCAGTTGATACTGGCAGTCGGGAGTGCAGTAGAGGTGGGCGTAATTCGTGGTGTAGCGGTGAAATGCTTAGATATCAGGAAGAACTCCGATTGCGAAGGCAGTACACTAAGCCGTAACTGACGTTCATGCTCGAAAGTGTGGGTATCAAACAGGATTAGATACCCG
+
CCFFFFF8FAFG@<EE<EFCCFGG7@FFFFGFGGFGG8EFGED9FF>FGGGG8FGCDGGFFCCFFFEFFCCG@E9EFGFDGGG9FFFCGGFCFCACFFFGEFGDEDF48B+C<,AEF9+4BFGGGE,5?FF<DGGGGGDGF8C:FFCDFC,F7DFDFD,+DDE<FCGGGFG,@=:F>**6,?6>15*>FC6#,>2:GF=GFCE<8@6<FCFFEE;<CCC-=F@,C,;1,9F@C9DD5FE@9@:A?<DFCBEGGFC%@&FEC:CFCFCGGG>3DACFA63)AF<<8DFB+,,?DB4C,@D<=<BF?C>7CDA9=<7CB7D4EA+FECF6-<EDEAFCAFE@<,9,9C9,CCC,98+--FE6CF,D<@ECCC<,,CC,ED@+7,@FF<FF@,D@EEGGCF@CEEF@,8CGFFGFGGGFCE<FEFEE<CEEE,@A,,A6
@QZJC 71577
TGGGGAATATTGCACAATGGGCGCAAGCCTGATGCAGCGACGCCGCGTGCGGGATGACGGCCTTCGGGTTGTAAACCGCTTTTGATCGGGAGCAAGCCTTCGGGTGAGTGTACCTTTCGAATAAGCACCGGCTAACTACGTGCCAGCAGCCGCGGTAATACGTAGGGTGCAAGCGTTATCCGGAATTATTGGGCGTAAAGGGCTCGTAGGGGGTTCGTCGCGTCCGGGGGGAAAGTCCATCACTTAACGGTGGATCTGAGCCGGGTACGGGCGGGCTGGAGTGCGGTAGGGGAGACTGGAATTCCCGGTGTAACGGTGGAATGTGTAGATATCGGGAAGAACACCAATGGCGAAGGCAGGTCTCTGGGCCGTTACTGACGCTGAGGAGCGAAAGCGTGGGGAGCGAACAGGATTAGATACCCT
+
@<C8FGCCEGGEGGGGGGCFCGDCFGCG,EFEFFEGGGDGCCEE7CGCF,@CEGG>FCEEGGGFGGG7EFFCFFDFF+6=CGGDFG9FFGC+@F<>+D=FFCE7,8<F<,8@<FC<,@F>C<+@>CCCEF7FGGGGFGGCFCFCD:7FFC,<*=8FGF9FBF,?BCEFGEF>C7<=EF*:<CCC:350<7?<CFE#:EGE;88@/CACC;#8ECC#;:9EDGGECEF#9%FGFCCC<C<9DFFGF>C4CEGFEF<@BC#3@8CFD/FFFGFCFGB,GEFEF<GGF=FFGFE5AF?,<EGFFF7@:F<EC+:EAGFAAAGFGGGGFEFAC@7DCGFFAA9FE7EFE@7EGDGGGGGFFGD<?DFCGFEFCCEF,GGFFBGFEFFCFCFF7FD@F:BFCGFF8E@FEAFFCC,@FGGGGGCCCC@
@QZJC 70734
TGAGGAATATTGGTCAATGGACGAGAGTCTGAACCAGCCAAGTAGCGTGAAGGATGAAGGTCCTACGGATTGTAAACTTCTTTTATAAGGGAATAAAACCTCCCACGTGTGGGAGCTTGTATGTACCTTATGAATAAGCATCGGCTAACTCCGTGCCAGCAGCCGCGGTAATACTGATGATGCGTGCGTTATCCGGATTTATTGGGTTTAAAGGGAGCTCAGACGGGTCGTTAAGTCAGCTGTGAAAGTTTGGGGCTAAACCTTAAAATTGCAGTTGATACTGGCGTCCGTGAGTGCGGTTGAGGTGTGCGGAATTCGTGGTGTAGCGGTGAAATGCTTAGATATCACGAAGAACTCCGATTGCGAAGGCAGCACACTAAGCCGTAACTGACGTTCATGCTCGAAAGTGTGGGTATCAAACAGGATTAGATACCCT
+
EFGGGGCCFF9E<EFFFGF8CDCEED7FFDFGGGGFGCC<FCFEGCF6@@FFA@ECFGG?<EDGF9@FG,@FDEGFCC,CFGFFDDFEGGFGFGGGGD9CF88FFD@+BAFGGFEC@FGGDF9FFAFF<,EFGFFGGCCF9<7C7FFFG9,BFD8@7AEF@>?GEEGCFEGF=G).8$GFE:DG#B:CFFFE@8C=*</C:BGFD<B,<F<C?7=+A4+B@A<A1GGC>FDD;EGC,GFFCFE?FF<@@;<FA<</,2AEFD8F@<CCE>CFCCCFE<CCEB>:338+:,6,4@6++4,FF<?@D:C:B8B5<<=@,FGGFF@4+>,C5,CFCF?<6?,ECEE<EC,C9,,C,B+@CFFBEF@FGCGFGDFDGGEEE;C@FC,<GGGDF<<CCGFEE:B;,@F9FEFCEF@EAGGGFF-E@F@@<C<FEF@BA,,6
@QZJC 274
TGAGGAATATTGGTCAATGGACGAGAGTCTGAACCAGCCAAGTAGCGTGAAGGATGACTGCCCTATGGGTTGTAAACTTCTTTTGTATGGGGATAAAGTATTCCACGTGTGGGATTTTGTATGTACCATATGAATAAGGATCGGCTAACTCCGTGCCAGCAGCCGCGGTAATACGGAGGATCCGAGCGTTATCCGGATTTATTGGGTTTAAAGGGAGCGTAGGTGGATTGTTAAGTCAGTTGTGAAAGTTTGCGGCTCAACCGTAAAATTGCAGTTGAAGCTGGCAGTCTTGAGTACAGTAGAGGTGGGCGGAATTCGTGGTGTAGCGGTGAAATGCTTAGATATCACGAAGAACTCCGATTGCGAAGGCAGCACACTAAGCCGTAACTGACGTTCATGCTCGAAAGTGTGGGTATCAAACAGGATTAGATACCCT
+
@EGGGFGGGGGGGGGGGGGGGGGGGGGFGGGGGGGGGGGGGGGGGGGGGGGGGGGGGGGGFGGGGGGGGGGFEGGGGGGGGGGGCEFFFGGGGGGGGGGGGGGGGGGGGFGGGGGGGGGGGGGGGGFGGGGGGGGGFGGGFGGGGGGGGGGGGGGGGGGFGGGGGGGGEGGGGGGGGGGGFGG>EGFGGFGGFGGEFCFFGGGGGGGGFGFGGGFFGGFGGEGGGGEGGGGGGCGGGFCGGFC<FFGGGGGGGGGEFB?FFFEGGFGFFGGGGGF?DF<FECGGGGGGGFGFGGFGGFFFCGGEDGGGGGFBCFGECFGGGGGEEC=FAFF9FAGGGGGGGGGFGGFFGGGGFFC-EFGGGGGFFGGGGGGGGGCCGGGGGGCGGGGGGGFGGGGGGGGFGGGGGFGGGGGGGGGFGGGGGGGGGGGGGFFC@CCC
@QZJC 76691
TGGGGAATATTGCACAATGGGGGAAACCCTGATGCAGCGACGCCGCGTGAAGGAAGAAGTATCTCGGTATGTAAACTTCTATCAGCAGGGAAGATAGTGACGGTACCTGACTAAGAAGCCCCGGCTAACTACGTGCCAGCAGCCGCGGTAATACGTAGGGGGCAAGCGTTATCCGGATTTACTGGGTGTAAAGGGAGCGTAGACGGACTGGCAAGTCTGATGTGAAAGGCGGGGGCTCAACCCCTGGACTGCATTTGAAACTGTTAGTCTTGAGTGCCGGAGAGGTAAGAGGAATTCCTAGTGTAGCGGTGAAATGCGTAGATATTAGGAGGAACACCAGTGGCGAAGGCGGCTTACTGGACGGTAACTGACGTTGAGGCTCGAAAGCGTGGGGAGCAAACAGGATTAGATACCCT
+
FGGGG7FGGGFGGGFGGGG?<FGDGGGGEGGGGGGGGFGGGGGGGGGGEGGGG8FGEFFFFGGFGGGEGGGGGGFGGGGGGGGFGGGFGGGGGGGGGGGGGGGGGDD9CFGGGGDGGG88BFCEDGGFGFFDDCC>CFFGFFGGGGEGGF5;DCEFFFGEDE.E<BFFC=CFCFGG7@/?FE6GGGGGGGGFFGG<EEB=;>9::EE>CFC*GGFFGGFGGFCFFGEEGGGGGFCCB8BBE<EGFFA<;FGFFFA#DE7FEEFCFFGGFFGFCFDA>B)GAE,FCGFF?5A?<EC,FE<GF9GDEFCEF<?FFF=FFCCEGGGFAFFGEEGFCFGGGF8FEDDGDGGGEF<@AGGGGGGEF7GFFAGGEDFGEFGGF6,<?FFFEGGGGGGGFGGGGGGGAGFEE<,CFGGCCCCC
@QZJC 276
TAGGGAATCTTCCGCAATGGACGCAAGTCTGACGGAGCAACGCCGCGTGAGTGAAGAAGGTTTTCGGATCGTAAAACTCTGTTGTTAGAGCAGAACAAGTGCTAGAGTAACTGTTAGCACCTTGACGGTATCTAACCAGAAAGCCACGGCTAACTACGTGCCAGCAGCCGCGGTAATACGTAGGTGGCAAGCGTTGTCCGGATTTATTGGGCGTAAAGCGAGCGCAGGCGGTTCCTTAAGTCTGATGTGAAAGCCCCCGGCTCAACCGGGGAGGGTCATTGGAAACTGGGGAAATTGAGTGCAGAAGAGGAGAGTGGAATTCCATGTGTAGCGGTGAAATGCGTAGATATATGGAGGAACACCAGTGGCGAAGGCGACTCTCCGGTCTGTAACTGACGCTGAGGCTCGAAAGCGTGGGTAGCAAACAGGATTAGATACCCT
+
@FGGGGGGGGGGGEFDCCEGGGGGGC@CFCGFCFGGFGGGFGGGGGECFFEFGCGFFGFG8EFCFFEE7FFGG8=BE@<AFG9,B?FG?<,AFGGGGGGGGF9F9FF9FGFFGAAFGFGFGGGG9FCGEGGGGGGGGGFFGCFDGFFGDCEF8>9>FFGE:FAFGG7FGE@@7FE7BFFGFGGG>FGFF9*=:*=:CFC@F*;,<FCAC<1EGGEG5BCEBC<E8EF7:GF<5C?F>F/68>02=CFGF<C:CGFCGCDFEDG=@:>CCFDGFD3/:AG/AFB<:+,FC48,:,B,EGFFA,,><=<:FA,=CFFC<,9EEA=EFCFCCEEBD9FDC?C::C<CF<EFACCFFC,F@,CDEE8FEF@:7EFB@7+E,CF:@+@<@@,DGF@;,BDEGGADFCCEGGCACC7GGFFFF9EGGGGFFFGFF9EECCEFCC@CC
@QZJC 277
TGGGGAATATTGCACAATGGGCGAAAGCCTGATGCAGCGACGCCGCGTGAGCGAAGAAGTATTTCGGTATGTAAAGCTCTATCAGCAGGGAAGATAATGACGGTACCTGACTAAGAAGCACCGGCTAAATACGTGCCAGCAGCCGCGGTAATACGTATGGTGCAAGCGTTATCCGGATTTACTGGGTGTAAAGGGAGCGCAGGCGGTGCGGCAAGTCTGATGTGAAAGCCCGGGGCTCAACCCCGGTACCGCATTGGAAACTGTCGTACTAGAGTGTCGGAGGGGTAAGCGGAATTCCTAGTGTAGCGGTGAAATGCGTAGATATTGGGAGGAACGCCAGTGGCGAAGGCGGCTTACTGGACGATAACTGACGCTGAGGCTCGAAAGCGTGGGGAGCAAACAGGATTAGATACCTT
+
@,E<FFGEGGGGFFGGGGFGCC@EGGECGGGFFGFGGE@::::6@FCFEEB8CEGDGFGFGGCF99>FG==?EEE<FF=FFFGFGCEFGDGDFGGFEGEFFE=FF:FFG@FGFGDDC83BF@FGGGG<FCCBE9,>FFFC<C,8C7*>>@<F1C=,?BFFD::FFGGGCF<BC>C*#1=GF13GGGGECCFFCFGFC;=?BGD5C=?4/??+CCF1@40CGGGFGF9B7DEDFFCEC@CFGGCCE:ED5:9B<E:.FFFCCC@EFC-=>F#E,:EF<8=4+GCFEB??+EA,=DGGFDB,FF>F@@EFDFFFFEEC=,E9FFGFF=7FFF=B6,CGFEGFC@:<F7@CBC@C<F9CE@F<E<AFF9F:CF@:FFGGGF:<C6GGGF@CFC7@8FGFE,9C@CFC,<<C6AEACACB
@QZJC 66991
TGGGGAATATTGCACAATGGGCGCAAGCCTGATGCAGCGACGCCGCGTGCGGGATGACGGCCTTCGGGTTGTAAACCGCTTTTGATCGGGAGCAAGCCTTCGGGTGAGTGTACCTTTCGAATAAGCACCGGCTAACTACGTGCCAGCAGCCGCGGTAATACGTAGGGTGCAAGCGTTATCCGGAATTATTGGGCGTAAAGGGCTCGTAGGCGGTTCGTCGCGTCCGGTGTGAAAGTCCATCGCTTAACGGTGGATCTGCGCCGGGTACGGGCGGGCTGGAGTGCGGTAGGGGAGACTGGAATTCCCGGTGTAACGGTGGAATGTGTAGATATCGGGAAGAACACCAATGGCGAAGGCAGGTCTCTGGGCCGTTACTGACGCTGAGGAGCGAAAGCGTGGGGAGCGAACAGGATTAGATACCCT
+
FCEFGCEGGGGGCGGGCEE<EDFGGGGGFGFGGGAGGGGGGGGGGGGGGGGDFFGEFGEGEGGGGFCFECFGGGGFGG+F@FCGGGGGGFGFFGFGGGGGGFCGCCGGCGGGGGGGGGGGGGGGCEGEEGGDDEGGFGGG@GGGGG9<D>8FGGGEFCGGFF0?FGGC7CFB3FC29CDGGGDEG<FGGFGEGGGFGG:GFGDGGECECGGGGGECCCCEDGGGDEGFGFFGGGGC<07CF<9F>EG=FE?GGGGEGGGGG>FCF@:9GGG>GFG>6FGGGGGGGFFGEGEF,GGGFFECGFFGGFCEF=:=8EAGE9GCF<FGFGGGGGFFCEFEEFGGGGFGFGGGFCGGGGGFDEGFC,FDEGGGGGGGGGGGFCGGGFCCF8GGGFGEGGGGGFGFGGGGGGGGGGGGGGGFDGCCCCC
@QZJC 279
TGGGGAATATTGCACAATGGGGGAAACCCTGATGCAGCGACGCCGCGTGAAGGAAGAAGTATCTCGGTATGTAAACTTCTATCAGCAGGGAAGATAGTGACGGTACCTGACTAAGAAGCCCCGGCTAACTACGTGCCAGCAGCCGCGGTAATACGTAGGGGGCAAGCGTTATCCGGATTTAATGGGTGTAAAGGGAGCGTAGACGGGCTGGCAAGTCTGATGTGAAAGGCATGGGCTCAACCTGTTGACTGCATTGGAAACTGTCATACTTGAGTGCCGGAGGGGTAAGCGGAATTCCTAGTGTAGCGGTGAAATGCTTAGATATTAGGAGGAACACCAGTGGCGAGGGCGGCTTACTGGACGGTAACTGACGTTGAGGCTCGAAAGCGTGGGGAGCAAACAGGATTAGATACCCT
+
GGGGGGFGGGGGGGGGGGFGGCGG:FFFGGGGGFGGFDEG>FC@FFGGG@GGEF8FGFGEE,CEE8F@8FF,FFGGF9E<EEFDGGFECC=EFCEDFB<<<C74<FAFFCGCGGFFFBDFG7FFEGGGGGGFED,@FFGFGCFCFE,>>E/42%7'?>CE7C9<*@?CF>FGGGGCEFC<1#-C-C3CE>CA=<;>9/9?>>E9<>###:>885GFFEFEFGFA@8EGFGF<@<FGC/@FC@4=:#23CC7:>C,<<D<CC,#C2CFDGGGFDGFABF5>CAC@FF:EGGFFDBEB,,=,EE=+++@GGGGGEFDEC,E,AFE,E,FCE<GGGGGFEC,CEF@@,@+GGF?FE@@E@:FFC6,<,EDGGFFDDFGGGGGFD:EGDEGEGGGGGGGGGEGFGFFF9FGGGGGCBCB@
@QZJC 280
TGGGGAATATTGCACAATGGGCGAAAGCCTGATGCAGCGACGCCGCGTGAGCGAAGAAGTATTTCGGTATGTAAAGCTCTATCAGCAGGGAAGATAATGACGGTACCTGACTAAGAAGCACCGGCTAAATACGTGCCAGCAGCCGCGGTAATACGTAGGGTGCAAGCGTTATCCGGATTTACTGGGTGTAAAGGGAGCGCAGGCGGTGCGGCAAGCCTGATGTGAAAGCCCGGGGCTCAACCCCGGTACTGCATTGGAAACTGTCGTACTAGAGTGTCGGAGGGGTAAGTGGAATTCCTAGTGTAGCGGTGAAATGCGTAGATATTAGGAGGAACACCAGTGGCGAAGGCGGCTTACTGGACGATAACTGACGCTGAGGCTCGAAAGCGTGGGGAGCAAACAGGATTAGATACCCT
+
FGFGGGEGGGGGGGGGGGGGGGDGGGGGGGGGGGGGFGGGGGGGGGGGGGGGGGFEFFGFGFFGGGGFFGFFGGGGGGGGGAGGGGFGGGFGGGFFGGGGGGGGGGGGGGGGGGGCGGGG8A;FGEGGGGGG44FF<FFG??FGEGGGGGGGGG?FF,;=3CFGGGGGGGGGGGGGGGGFGGGGFGFG7CFFGGEFC7858EGDGEE>EEEDGEGFEFFF<GFFFGGGG;CGGGGGGGFGFDEDGFFFEB8><EFGGGGFGGGGFFGAGG>FGGGGGDGDGGGGGFGGGGGEF?AGFGGFGGGGGGDGGGGGEDGFCFFGFCGGGGGGFGGGEFEEGGFGGGGFGGDGGGGGGGGGGGGGGGF9GGGGGCEGGGGGFCGGGGGGGGGGF<GFGGGGGGGGGGGGEF9GGFFCCCCC
@QZJC 281
TGGGGAATATTGCACAATGGGCGCAAGCCTGATGCAGCGACGCCGCGTGAGGGATGGAGGCCTTCGGGTTGTAAACCTCTTTTATCGGGGAGCAAGCGAGAGTGAGTTTACCCGTTGAATAAGCACCGGCTAACTACGTGCCAGCAGCCGCGGTAATACGTAGGGTGCAAGCGTTATCCGGAATTATTGGGCGTAAAGGGCTCGTAGGCGGTTCGTCGCGTCCGGTGTGAAAGTCCATCGCTTAACGGTGGATCCGCGCCGGGTACGGGCGGGCTTGAGTGCGGTAGGGGAGACTGGAATTCCCGGTGTAACGGTGGAATGTGTAGATATCGGGAAGAACACCAATGGCGAAGGCAGGTCTCTGGGCCGTTACTGACGCTGAGGAGCGAAAGCGTGGGGAGCGAACAGGATTAGATACCCT
+
@DFGGCFGGGGGGGGGGGGGGGGGGGGGGGGGGGGGGGEGCEGGGGGGGGGGGGGGGGGGGGGGGGGGFCFGGGGGGGGGFGGGGGGGGGGGGGFFGGGGGDGGGGGGGGGGFGGGCFGGGGGGGGG?GGGGGGCGGG@FGGFGDDDGGGGGGGGGGFFGGGGGGGGGG?FGGGGGGGGGGGCCFGGCEFF=G+GEFFFGDGEGCE/CFGG8ECGCGG?GG:?EGC9CGFFBGFG?EGECFGGDFGGFEEEGFGG<85@GFEF7CEECB>DG<E@GF@CGFFEDD::DFFADFFGGGGGEGGGGGGGF@E=GECDF9AFCGGGGGFB@@,GGGFGGGGGGGGCEEGEGGFCGFGFDFGFFGGGGGGGEEEFGGGGGGGGGGGGGGGGGE@DDGGF7GGGEGGGGGFGGGGGGGEFC6A,BA
@QZJC 88150
TGGGGAATTTTGCGCAATGGGGGCAACCCTGTCGCAGCAACGCCGCGTGCGGGACGAAGGCGTCCGCGTCGTAAACCGCTTTCAGCGGGGAACACCAATCGAGGGTACCCGCAGAAGAAGCCCCGGCTAAATACGTGCCAGCAGCCGCGGTAATACGTATGGGGCGAGCGTTATCCGGATTCATTGGGCGTAAAGCGCGCGTAGGCGGAGCGCTAAGCGGGACCTCTAACCCGAGGGCTGAACCCCCGGCCGGGTCCCGAACTGGCGCTCTCGAGTGCGGTAGGGGAGAGCGGAATTCCCGGTGTAGCGGTGGAATGCGCAGATATCGGGAAGAACACCGACGGCGAAGGCAGCTCTCTGGGCCGAAACTGACGCTGAGGCGCGAAAGCTGGGGGAGCGAACAGGATTAGATACCCT
+
CFFGGEE8F9@CFFFEC,,C@:CFEGGGFFGGG<DFEC,CFG7+CFG@CFGGGFC:CC?>EFGGDFGGEGDGGGGGGGGGGFGGDDBF7*@F>CF@@@FGF:F@EE8FCGCFFC<CCCFGG@F@*1*<F8<CFG:?,*=:,<CC>F5*:EE8E7@CF,<9C8:E88/?CEEE8;<F5CG5EF9@9ED,8C5EG#C:>CE6@/2:5<EG/?8<?5:CGG:*??CG3EGF?CDC;/>C<C0#<CC<48:<F<:FGDFGGB@CFDFFF@#/F9#<F?FBFFBFFEFFFF7F7@C<5=:+++=7GDE7>EF7F9EGFB?=>:FEFC+C@FEFEEFE?,EF>+:F7@:BC@C,<F<FCC?FGGGGF@:CE99CGGFF7GF@F:@C+F7BEDGGFCCGF7E8+7ECCFEFCCGFEEEGCC@CC
@QZJC 283
TGAGGAATATTGGTCAATGGTCGGCAGACTGAACCAGCCAAGTCGCGTGAGGGAAGACGGCCCTACGGGTTGTAAACCTCTTTTGTCGGAGAGTAAAGTGCGCTACGCGTAGCGTATTGCAAGTATCCGAAGAAAAAGCATCGGCTAACTCCGTGCCAGCAGCCGCGGTAATACGGAGGATGCGAGCGTTATCCGGATTTATTGGGTTTAAAGGGTGCGTAGGCGGCACGCCAAGTCAGCGGTGAAATTTCCGGGCTCAACCCGGAGTGTGCCGTTGAAACTGGCGAGCTAGAGTGCACAAGAGGCAGGCGGAATGCGTGGTGTAGCGGTGAAATGCATAGATATCACGCAGAACCCCGATTGCGAAGGCAGCCTGCTAGGGTGCGACAGACGCTGAGGCACGAAAGCGTGGGTATCGAACAGGATTAGATACCCT
+
GGGGGGGFFGGGGGGGGGFFGGGGGGGGGGGGGGGGGGGGGGGGGGGEEGGGGEGDFFGGGGGGGGGGGGGGGGGGGGGGGGGGFGGGDGDGFFCFGGGFGGGEGGDFEECCEGGGGGGGGDFGGGGGGGGDEGGGGGGCA<FCFGEFGGGGGGGGGGGGGGGGGGGG4CGGCFFGGDGG:7>G8BF56GG3FFGEEGGGFCCGGF:AEGFCGGGGEGGGEEGGGGGGGGGGFFF>>FGGGGGGFGF;CGFGFGFF?>FCEGGFC0C?F6GEFGF<GFCFDFFFGFF<<CGGGFCF:;FFFBFGF<GGGGGGEEEGGGGGECGGGGGGGGGFFFB9CGECCFGFFB8+?<CGGFF7FFGGGFFDGGGGGGGGF9GGGFGGGGGGFGGFDGGGGGGGGGGFGGGGGGGGGGGGFCGGGGGGGGGFGCGGGEF@8CCB
@QZJC 284
TGGGGAATATTGGGCAATGGGCGCAAGCCTGACCCAGCAACGCCGCGTGAAGGAAGAAGGCTTTCGGGTTGTAAACTTCTTTTAAGTGGGAAGAGCAGAAGACGGTACCACTTGAATAAGCCACGGCTAACTACGTGCCAGCAGCCGCGGTAATACGTAGGTGGCAAGCGTTGTCCGGATTTACTGGGTGTAAAGGGCGTGCAGCCGGGCATGCAAGTCAGATGTGAAATCTCAGGGCTTAACCCTGAAACTGCATTTGAAACTGTATGTCTTGAGTGCCGGAGAGGTAATCGGAATTCCTTGTGTAGCGGTGAAATGCGTAGATATAAGGAAGAACACCAGTGGCGAAGGCGGATTACTGGACGGTAACTGACGGTGAGGCGCGAAAGTGTGGGTAGCAAGCAGGATTAGATACCCT
+
GGGGDFGGGGGGGGGGGGGGGGDGGGGGGGGGGGGGGGGGGGGGEGGGGEGGGGGGGGGGGGGGFEGGGGGGGGGGGGGCFGGGGGFGGGGGGFCFEFFFFGGGEGGGFGGGGDFFAEFGGGGGGG:CFDDFGCGGGFFGCFF<9@FFGCEDGGFGGGGCGC9FGGGGGGGGFFGG?GGEGGGGGGGG<FEFFECCEEGG<GGGFGGGGD?9EGGGGFFGD=CFFGGGCGGGEGGFGCFGGGGGFGGCFGFFCFFFGFFGGDFC7GFEFFGGGGFCGF>EEEGC?AFGF7GGGGF?GGFGF9CFGGGGEFDGGEDFDGGGGGGFFCFFFGEC9GGGGFD8GEEEEFFGGGGGGGGGFFC7GGGFCGGGGGGEFGE8FCCGGGGGGGGGGGGGGGGGCGFFGCGFFF9FEGGGGCCCCC
@QZJC 74378
TGGGGAATATTGCACAATGGGGGAAACCCTGATGCAGCGACGCCGCGTGAGCGATGAAGTATTTCGGTATGTAAAGCTCTATCAGCAGGGAAGAAAATGACGGTACCTGACTAAGAAGCACCGGCTAAATACGTGCAAGCAGCCGCGATAATACGTATGGTGCAAGCGTTGTCCGGAATTACTGGATGTAAAGGGAGCGCAGGCGTGGGAACAAGTTGGAAGTGAAATCCATGGGCTCAACCCATGAACTGCTTTCAAAACTGTTTTTCTTGAGTAGTGCGGAGGTAGGCGGAATTCCCGTGGTAGCTGTGGAATGCGTAGATATTGGGAGGAACACCAGTGGCGAAGGCGGCCTACTGGGCACCAACTGACGCTGAGGCTCGAAAGTGTGGGTAGCAAACAGGATTAGATACCCT
+
<EFF:BFFGGGFGGGGGGGCFGGGCFGGGFFFFFFCF,7@CF@CEGEFGDEGFFCFEFFFGGGFGGEFE=FFGGGG,CEFGFGGGFGFGGDFDGGEFAFFGGEGGG9DFFGADD,C9FFF>DEDF7EGGGGGFFFG7>FEA<@>@FFE>FG?FFC>DDD8)=8?FF7BCB:CFC;FCCBC;CCEFCB?=GCCFCECCE@FCG=?D#F=:9@C@@F+EC@@ECC9-<9<<,<F<FC:CCCF@2#AEFAE#:<D9C881DCGGGFFFG=FEFFE8F=7CF>EFEDEE+EEF<FFFFEGGFB=54,,9,<8FFC<,EFF=CA,<FCA=C7FFGGGGFF6FFC,,,DFFCBECF8FEGFE8CFEC,@C;,C@GFGFFCFC@ECCGGGFEFCC-GCFGGCFFDCGGFAGGGEGGFECCCC<
@QZJC 286
TGGGGAATATTGCACAATGGGGGAAACCCTGATGCAGCGACGCCGCGTGGAGGGAGAAGGTCTTCGGATTGTAAACTCCTGTTGTTGAGGAAGATAATGACGGTACTCAACAAGGAAGTGACGGCTAACTACGTGCCAGCAGCCGCGGTAAAACGTAGGTCACAAGCGTTGTCCGGAATTACTGGGTGTAAAGGGAGCGCAGGCGGGAGAACAAGTTGGAAGTGAAATCCATGGGCTCAACCCATGAACTGCTTTCAAAACTGTTTTTCTTGAGTAGTGCAGAGGTAGGCGGAATTCCCGGTGTAGCGGTGGAATGCGGATATATCGGGAGGAACACCAGTGGCGAAGGCGGCCTACTGGGCACCAACTGACGCTGAGGCTCGAAAGTGTGGGTAGCAAACAGGATTAGATACCCT
+
GGGCGDEGGFGGGGGGGGGFFGGGEFGGGGGGGGGGGGGGGGGGGGGCECGGGEFFCFGGGGDGGGGGEGGGGGGGGGGGGGGG@FGGGGGGGGGGGGGGDGGCFFCFGGGGGGGGGGG@GGGGGEGGG9FF7@CFGGGFFGGGGGGD/EGGGGEGGGGGFF>GGGFGDFGGGGC>EFEGFGGGGGCECFFDGGGGGGGGGGGDE>C>DCCFGGG@FF@FGGGFFGGDGGGGGGG@FDFGFG@C<FGDGGGGFFCFGFFGFFFFFGFCDFFD>FFAGEEGGFECGF?DGGGE=FF=F:CFE,EF@CGFF,9FEGGFB,,A,EEDEFCEFC@,EEDEE@FGEGGGCEF:@7GFEEAGGGGDAFCFAFFEGGGFFCFF8GGFF:EFDGGFGA8FGFGGGGGGGGGGGGFFFFFCCCCC
@QZJC 89613
TGGGGAATATTGCACAATGGGCGAAAGCCTGATGCAGCGACGCCGCGTGAGCGAAGAAGTATTTCGGTATGTAAAGCTCTATCAGCAGGGAAGATAATGACGGTACCTGACTAAGAAGCACCGGCTAAATACGTGCCAGCAGCCGCGGTAATACGTATGGTGCAAGCGTTATCCGGATTTACTGGGTGTAAAGGGAGCGCAGGCGGTGCGGCAAGTCTGATGTGAAAGCTCGGGGCTCAACCCCGGTACTGCATTGGAAACTGTCGTACTAGAGTGTCGGAGGGGTAAGCGGAATTCCTGGTGTAGCGGTGAAATGCGTAGATATTAGGAGGAACACCAGTGGCGAAGGCGGCTTACTGGACGATAACTGACGCTGAGGCTCGAAAGCGTGGGGAGCAAACAGGATTAGATACCCT
+
E88C7FCCGGAFGGFFGGGGGGGGGE@EGF8FFGGGGGCFEFCEFCGGDGE=F@=E7,CF?FFGGFGGFFCEFGG9AF,EEFGGFGGFGGGGGAFFG9FG<FCFGDFGGC@GGFGEFGDEFGEFGGGGFCEF73,>FGFGG,@FCF@C7F7<FFFFFFFCB:,CEFGG@*C#@:<EDD@BFF=F7+',=<C?EGE>EG>,C8CG5C,7:CC5C=C<FFFCAFCEDC7:1#;CGF@8:CGFC:ECD@CCC;DGD=AFGFFFGGCFCCF*;BBFE@;@>FECDDCGF@B+GFC,BGGGEAB,EDGGGGGGGGFAEF7ECGGGF;EFF<8FEE<GCEE:9GFC7FGFFF:FGGFFEFFFEGEFFF<,FEEGEFFCFEF8GCEGFGGGGGGGCFGGFAF<ECFGGFFGGGGGFFGC@@CC
@QZJC 288
TGAGGAATATTGGTCAATGGGCGAGAGCCTGAACCAGCCAAGTAGCGTGAAGGATGACTGCCCTATGGGTTGTAAACTTCTTTTATAAAGGAATAAAGTCGGGTATGCATACCCGTTTGCATGTACTTTATGAATAAGGATCGGCTAACTCCGTGCCAGCAGCCGCGGTAATACGGAGGATCCGAGCGTTATCCGGATTTATTGGGTTTAAAGGGGGCGTAGATGGATGTTTAAGTCAGTTGTGAAAGTTTGCGGCTCAACCGTAAAATTGTAGTTGATACTGGATATCTTGAGTGCAGTTGAGGCAGGCGGAATTCGTGGTGTAGCGGTGAAATGCTTAGATATCACGAAGAACTCCGATTGCGAAGGCAGCCTGCTAAGCCGCAACTGACATTGAGGCTCGAAAGTGTGGGTATCAAACAGGATTAGATACCCT
+
EEFGGGGG<EGGGAFGGGGEDFFGFG7FGGGGGGGGGGFGGGGGFGGGGEGGGG?EFGGGGGFFGGGGGEEGGGGGGGGGFFGGGGGGGGFCFGGGGGFGGGEGGDFGGGF<AEGGGFGFFG<?F<FFGGGC,E<FGGGGG??CFGGGGFFGD7B=DFGFFGGGGGGGCFGGGGG7GGGDG>GG*>:FFECFFFCC>FCFC7<BGGGGFCFGF?:CEEGCEG5CGGG9FFFCDFFFFFF@GFFGFGGFG7@?;F<>F:9C86EDG+DAGFFFFGFA@,AFBA:AC;99EFFEDF??,@8E@EEEFFC7FAEB@AFBC<B,EGGGEEGFAGFCGF<F9FFGGFFGEF<7GGGGGEECFDE,FCCGFFFDDEE:FFCFGGFEGGGGFEGGGGFFCGFGFCGFGGGFADF7FCC<9GGGGFAGFGFC9GFGFFCCCBCB
@QZJC 289
TGGGGAATATTGCACAATGGGGGAAACCCTGATGCAGCGACGCCGCGTGAAGGAAGAAGTATCTCGGTATGTAAACTTCTATCAGCAGGGAAGATAGTGACGGTACCTGACTAAGAAGCCCCGGCTAACTACGTGCCAGCGGCCGCGGTAAAACGTAGGTCACAAGCGTTGTCCGGAATTACTGGGTGTAAAGGGAGCGCAGGCGGGCGATCAAGTTGGAAGTGAATTCCATGGGCTCAACCCATGAACTGCTTTCAAAACTGGTCGTCTTGAGTAGTGCAGGGGTATGCGGAATGCCCGGTGTAGCGTTGGAATGCGTAGATATCGGGAGGAACACCAGTGGCGAAGGCGGCCTACTGGGCACCAACTGACGCTGAGGCGCGAAAGTGTGGGTAGCAAACAGGATTAGATACCCT
+
GFFECFGGFGGFFGGGGDFCDE+C;EFG@FGGGGGGGGCEGGGDGGGG@GGGDF@FGG8CACFFAEF:=<F9EFF,??FG9FBFGGGGDEDECFFGGGFGGG7FGGGGC8,B?EGGGGG<=+>BEFECFGGGGDCFGGGGFE9@=CFEFCBAFFGFFC<=FFCFG8C=GB;=:F*C5:EA3=:<:CC9C;GFF=E::::3:ED5C8?:FF1?8@>9CA2,<@,:CG#D:C?CFGDC,CCFF49,FC;=@,D@9CCBGFFF@@<GECFFEGEB8=.DA96:B9#9CB+4CABC,,@+DCF?GFC?77CB,<E,B==>,,,9GFF:F=BE9FAFCF@@GGFGGEE@@7CEC@CCC,<,@C@,FCB@CAEEFCGEGFF7B6+@,,FFDECC@FF<FF9FEC,CF<GGFFCGCECCC8C@
@QZJC 85583
TAGGGAATCTTCGGCAATGGGGGGAACCCTGACCGAGCAACGCCGCGTGAGTGAAGAAGGTTTTCGGATCGTAAAGCTCTGTTGTTAAGGAAGAACGAGTGTGAGAATGGAAAGTTCATACTGTGACGGTACTTAACCAGAAAGGGACGGCTAACTACGTGCCAGCAGCCGCGGTAAGACGTAGGTCCCGAGCGTTGTCCGGATTTATTGGGCGTAAAGCGAGCGCAGGCGGTTAGAAAAGTCTGAAGTGAAAGGCAGTGGCTCAACCATTGTAGGCTTTGGAAACTGTTTAACTTGAGTGCAGAAGGGGAGAGTGGAATTCCATGTGTAGCGGTGAAATGCGTAGATAGATGGAGGAACACCGGTGGCGAAAGCGGCTCTCTGGTCTGTAACTGACGCTGAGGCTCGAAAGCGTGGGGAGCGAACAGGATTAGATACCCT
+
EFGGGGGGGG<EFGGGGGGGGGGDGEFGGGCDFGGDGG:FFEGGGDGFC>F>FGGDEGGGGGGGGGGDEGGGGGGGGGGGGGGFGGGGGGGGGGGGGEGEF;<FEFGFGGFCFFFGGGGCFFFFGGGEEC@FCFFGG,,2CFF@EGGGFFGGGFGF98CFG??:?CCCGGGCEEGG78FEF<7<E<??,CE<5C>E*83@EGCE?GFGGFFC@E>CFFGCECEGEC:C;8FGGFEFGGGFGEGGF,F;9GGGFGE@8E?DDE=FFF=FFFGGFCGFD?;FFGFGGGGGGFFFFFB,FAB,99AGFEGEE,GGFGD?GGGGGFGDFGFF@7GGGGFFGEGGGGGGGFACC,GFCCCEGCGFGGGGGGGGECFFCGFCDCEDGGGGGGGGDEFEGFGGGFGGGGGGFFGEDEGGGGGGGGGGGGFGEACFGGFFGGFE@6,C8
@QZJC 70528
TGGGGAATATTGCACAATGGGCGAAAGCCTGATGCAGCGACGCCGCGTGAGCGAAGAAGTATTTCGGTATGTAAAGCTCTATCAGCAGGGAAGATAATGACGGTACCTGACTAAGAAGCACCGGCTAAATACGTGCCAGCAGCCGCGGTAATACGTATGGTGCAAGCGCTATCCGGATTTACTGGGTGTAAAGGGAGCGCAGGCGGTGCGGCAAGTCTGATGTGAAAGCCCGGGGCTCAACCCCGGTACTGCATTGGAAACTGTCGTACTAGAGTGTCGGAGGGGTAAGCGGAATTCCTAGTGTAGCGGTGAAATGCGTAGATATTAGGAGGAACACCAGTGGCGAAGGCGGCTTACTGGACGATAACTGACGCTGAGGCTCGAAAGCGTGGGGAGCAAACAGGATTAGATACCCT
+
BFDCFBBFGGGGGGGGGGFCFGGDGFDGGGGGGGGGGG@EGGGGEGGGDGGGGGEGGGGGGGGGGGGEGGGGGFG<FFGGFGGGGGGDFDDFFGGGGGGGGGGGGGGGAFGG9FDFFGGGGGDGGGGGFGGGGG@FGGGGGGGGGGGCFEGGFGGGG/FF7FCFC;*:<FGGGGE9CEEGC:FGGGGGG9C9GGGDC@FGCCEDGGE@CF?EEEFGGGGGFFCDGGGGGGGGGGGGGGGGCFEDD8?FACGGFECGFDGFFGGGEGDFCC?CFGEFFFGGFGGGFCCF=8FGGEF<FFFGGGGCGGGGGGGF@FCGFGGGGGGFFGGGGGGGGGGGGGGGGGGEGEDGGGFGGE9GGGGGGFDGGGEGGGGGGGGGGGC<FFGGGGGGF8GGGGGGGGGCGGGGGDGGGGGCCCC9
@QZJC 54539
TGGGGGATATTGCACAATGGGGGAAACCCTGATGCAGCGACGCCGCGTGGAGGAAGAAGGTTTTCGGATTGTAAACTCCTGTCGTTAGGGACGATAATGACGGTACCTAACAAGAAAGCACCGGCTAACTACGTGCCAGCAGCCGCGGTAAAACGTAGGGTGCAAGCGTTGTCCGGAATTACTGGGTGTAAAGGGAGCGCAGGCGGACCGGCAAGTTGGAAGTGAAAACTATGGGCTCAACCCATAAATTGCTTTCAAAACTGCTGGCCTTGAGTAGTGCAGAGGTAGGTGGAATTCCCGGTGTAGCGGTGGAATGCGTAGATATCGGGAGGAACACCAGTGGCGAAGGCGACCTACTGGGCACCAACTGACGCTGAGGCTCGAAAGCATGGGTAGCAAACAGGATTAGATACCCT
+
GGDFGGGGGGGGGGGGGGGGFGGGGGGFGFGGGGGGGGGGGGGGEEFFFGGGGGGGGFGGGGFGFDGGGEGGGGGGGGGGGGGGDGGEDFFBFGGGGGGG?FEGGGGGGGFGGFGCGAFGGGGGC>GG?FFFG2GGGGFGGFGG:FCEFFEFEGGGGFGG=GGGGGDFCFEGGGGGGECFG>CGGGGGEC@CGGGGGGGGGGGDEGGEEGGGGGG@FCBFGGGGGGGFGGGFCCFDEGFGGGGGCGGFGFEGGFDFGFFG=GGGGGFGFD6'FGGGGGGGGEGGGGGGFEFFFFFGDEGGGFCFGGEGGGGFCGF>GGFDF@GDGGEGFECFDGGGGFCFGGFDE7GGGFFCFGFGGGGGGGGGGGGGGGGGFFGFCGGFGGGGGGGGGGFFGGGGGGGFGGGFGGGGFFE<CCCC
@QZJC 55118
TGAGGAATATTGGTCAATGGACGAGAGTCTGAACCAGCCAAGTAGCGTGAAGGATGAAGGTCCTACGGATTGTAAACTTCTTTTATAAGGGAATAAAACCTCCCACGTGTGGGAGCTTGTATGTACCTTATGAATAAGCATCGGCTAACTCCGTGCCAGCAGCCGCTGTAATACGGAGGATGCAAGCGTTATCCGGATTTATTGGGTTTAAAGGGAGCGCAGACGGGTCGTTAAGTCAGCTGTGAAAGTTTGGGGCTCAACCTTAAAATTGCAGTTGATACTGGCGTCCTTGAGTGCGGTTGAGGTGTGCGGAATTCGTGGTGTAGCGGTGAAATGCTAGATATCACGAAGAACTCCGATTGCGAAGGCAGCACACTAAGCCGTAACTGACGTTCATGCTCGAAAGTGTGGGTATCAAACAGGATTAGATACCCT
+
E@FCGG8CFFCF<FCEFGF8EFFGGGDFF,,,CEDEGGGGGC<FFGGGFEFEFEFF<E<8EGFEFFGGFF@=EFGGGAFE<EFGGFGFCDFCF8,CFE<F8,E7AF+B8?B:F?+FGG?FGG<CFFFGGGGAFG9FGGGGGCE+:=FFGGC<>=@=7,BDFGGGFE$F:FFGGGD*9,0@D:C@FFCEFCFGG9C89FAF:2<CA7CC1CF>FC>'=:C=.CFFCGFFEFEGGG>E<CD:@@6FF93>0CCE@BCE88FFFGG9GGFFFDE<=9/;:.(ACC@7CB,5C,4,@DFF7FFFGFFCFE:>B8FF7FEFEGGFFGEGGDDGFEFCADFCFF,9FFDGCFD9GGGFGGF@FFFF,@D@9DGFCGFGGGGGGGGEFF,EEFF>FFFDCF;C:DGGEFC,GGGGGFFGGGGGGFCFAAFEGGGGFFB@CAA
@QZJC 86973
TGGGGAATATTGCACAATGGGCGCAAGCCTGATGCAGCGACGCCGCGTGCGGGATGACGGCCTTCGGGTTGTAAACCGCTTTTGATCGGGAGCAAGCCTTCGGGTGAGTGTACCTTTCGAATAAGCACCGGCTAACTACGTGCCAGCAGCCGCGGTAATACGTAGGGTGCAAGCGTTATCCGGAATTATTGGGCGTAAAGGGCTCGTAGGCGGTTCGTCGCGTCCGGTGTGAAAGTCCATCGCTTAACGGTGGAACTGCGCCGGGTACGGGCGGGCGGGAGTGCGGTAGGGGAGACTGGAATTCCCGGTGTAACGGTGGAATGTGTAGATATCGGGAAGAACACCAATGGCGAAGGCAGGTCTCTGGGCCGTTACTGACGCTGAGGAGCGAAAGCGTGGGGAGCGAACAGGATTAGATACCCT
+
AFGFG@BF<AFGGGGGGGGF?EEGGGGFGGGFCAAFFGFGGEGGGGGGDGGDEFGFBFGGGGDGGGGGG7EGGGGGEGEGGGGGGGGGCFFCFGGFGFBFCGEGFGFEC,@FCFGAFFE@FGFGCFF8FFGC@FFFFGF@>8B@,<F,GBEF?GG62=:<,*.2B@<:DFGFEB<28;/<FECEC@658#ECC*:*@C>GE?EFF@58?EEEE:ECEE8E<EEE;GF7<CGGGGB7FFGC3EC>=CFE<?@C@,#37GCA=8GFCEF>EGGEFED$*GD-:@@:GFGGFFEFE<8,CEEFFGGGGEGGGGEEEGGCGGGFGGFGFAGFCGDGGGGGGGGGGGGGDGCGGGGGGGGGGGGGGGGGGGGGGGGGGGGGGGGGGCGGEGFGDGD;FCGGGDGGGGGEGGGGGGGGFGGGFGCCCCC
@QZJC 295
TGGGGAATATTGCACAATGGGGGAAACCCTGATGCAGCGACGCCGCGTGAGCGAAGAAGTATTTCGGTATGTAAAGCTCTATCAGCAGGGAAGAAGAATGACGGTACCTGACTAAGAAGCACCGGCTAAATACGTGCCAGCAGCCGCGGTAATACGTATGGTGCAAGCGTTATCCGGATTTACTGGGTGTAAAGGGAGCGCAGGCGGTACGGCAAGTCTGATGTGAAATCCCGGGGCTCAACCCATAGACTGCATTTGAAACTGTTGTTCTTGAGTGAGGTAGAGGTAAGCGGAACTCCTGGTGTAGCGGTGAAATGCGTAGAGATCAGGAGGAACATCGGTGGCGAAGGCGGCTTACTGGGCCTTTACTGACGCTGAGGCTCGAAAGCGTGGGGAGCAAACAGGATTAGATACCCT
+
GGGGGEEFGGGGGGGGGGGGGGGDGGGGGGGGGGGGGGCGCGGGEGGGGGGFGGGFGFGCFG9FFFGBFGGGGGGFGGEFGGGFFGGGGG@EFGGGGGEGGGEGEGCFCDCFFFGDFGFGGGCCCF@FG>GFGGGCFFFFBDFFCDGDE?EG@F?FBFFFEDFFGGGGG<FGFGC#:BBCEEGFGGGF@FGFFGGGGGFGGEGGCEGEFEGEGGGGCFGD@GCFGGGG?B<<DGGGGGCCEGDGBCGFFFFFED;F<?@EFEFGDFFE>FGGFA@;AAG;CGGGGGGDEDGGFFE?CFAGGGGGGGGGGGGFGGGFEDGGGGGGF<CGGGGGGFC,7EEGGGGGGGGGGGCFGGGEAFEGGFF@9GGF@GGGGGFGGFCFFFGGGGGGGGGGGGGCGGGGGGFFF<FFGFGGCCCCC
@QZJC 296
TGGGGAATATTGCACAATGGGGGAAACCCTGATGCAGCGACGCCGCGTGAAGGAAGAAGTATCTCGGTATGTAAACTTCTATCAGCAGGGAAGATAGTGACGGTACCTGACTAAGAAGCCCCGGCTAACTACGTGCCAGCAGCCGCGGTAATACGTAGGGGGCAAGCGTTATCCGGATTTACTGGGTGTAAAGGGAGCGTAGACGGATTAGCAAGTCTGATGTGAAAGGCAGGGGCTCAACCCCTGGACTGCATTGGAAACTGCCAGTCTTGAGTGCCGGAGGGGTAAGCGGAATTCCTAGTGTAGCGGTGAAATGCGTAGATATTAGGAGGAACACCAGTGGCGAAGGCGGCTTACTGGACGGTAACTGACGTTGAGGCTCGAAAGCGTGGGGAGCAAACAGGATTAGATACCCT
+
GGGGDGGGFGGGGGGGGGGGGGGGGGGFGGGGGGGGGGEGGGGGGGGGGEGGGGDFFGGGFGGFFGG7FFGGGGGEGFGGGGGGGGGGGGEGGGGFGGGGGGGGGGFFFGGGGFFGFGFGGGGFGGEGFFG@,GGGGGGGGGGG>GFGGGGFGGGFGGGGGGGGGGGGEGGFGGGGGGGFGF>GGGFGC<GGGCFGCEGGGGGGGG<GG4CGGGGG:GC@EGFGGF?G=CEEGGGFFFGGFGGD>FEFGFFF7FFFGGGFGFF?A9@FGGGGGGGGCCEEGGGGGGF>GGGFGFF8FEE,FGGGEFGGFEDAEGGGFGGGGGGGGGGGFGGGGECFEF@GGGGFGGGGGGGGGGGGGGGGGGFDGGGGGGGGGGGFFGGGGGGGGGGE>GGGGGGGGDGGGFGGFCGGGGGCCCCC
@QZJC 297
TGGGGAATATTGCACAATGGGGGAAACCCTGATGCAGCGACGCCGCGTGAGCGAAGAAGTATTTCGGTATGTAAAGCTCTATCAGCAGGGAAGAAGAATGACGGTACCTGACTAAGAAGCACCGGCTAAATACGTGCCAGCAGCCGCGGTAATACGTATGGTGCAAGCGTTATCCGGATTTACTGGGTGTAAAGGGAGCGCAGGCGGTACGGCAAGTCTGATGTGAAATCCCGGGGCTCAACCCATAGACTGCATTTGAAACTGTTGTTCTTGAGTGAGGTAGAGGTAAGCGGAACTCCTGGTGTAGCGGTGAAATGCGTAGAGATCAGGAGGAACATCGGTGGCGAAGGCGGCTTACTGGGCCTTTACTGACGCTGAGGCTCGAAAGCGTGGGGAGCAAACAGGATTAGATACCCT
+
GGGGGFEFEGGGGGGGFCFGGGGGGGGGGGGGGGGGGGCGGGGGDEFGGGGGGGGGGGGGGGFGGGGGGGDCGGFBFGGGGGGGGGGGGGGGEFGGGGGGGGGDFGGFDDGFGG<FGFFGGFGGFGEEG:FFGFGFGGFC<FGCCECFCEEF%D?FCFFFCFFGGGGGGGDCFGFEGGEGGGGCGGGGGCGGGGGE@DGGGGGDEFCCFEGGEGFFCGGFCGGGCFFFFGGGGFGGGGGGGGFGFGF@3<FGFGFGGFFGFGGGGGGFGFGDFCE<99GGFGGGGGGGGGGGGEGGF7<CFGGGGGGGGGGGFEF7GFAEGDGGGGFGGGEFFFE7EDGGGGGDGGGDGGGGGGGGGGGGGGFFFDD9GFFB7FGGGGGGFGGGGGGGGGFGGGGGGGGGGGFFGGGGGGFFA888-
@QZJC 298
TGGGGAATATTGCACAATGGGGGAAACCCTGATGCAGCGACGCCGCGTGGAGGAAGAAGGTCTTCGGATTGTAAACTCCTGTTGTTGGGGAAGATAATGACGGTACCCAACAAGGAAGTGACGGCTAACTACGTGCCAGCAGCCGCGGTAAAACGTAGGTCACAAGCGTTGTCCGGAATTACTGGGTTTAAAGGGAGCGCAGGCGGGAAGACAAGTTGGAAGTGAAATCTATGGGCTCAACCCATAAACTGCTTTCAAAACTGTTTTTCTTGAGTAGTGCAGAGGTAGGCTGAATTCCCGGTGTAGCGGTGGAATGCGTAGATATCGGGAGGAACACCAGTGGCGAAGGCGGCCTACTGGGCACCAACTGACGCTGAGGCTCGAAAGTGTGGGTAGCAAACAGGATTAGATACCCT
+
CFGGGC7CFGGFFGGFGGG8C@FFFGGGGGAFGGGGFGEGGGGDGGDCFGGGGGGGGGCEFFEEEFEF:FGFFGGGGGGGGGGGGGGG>FFFEGFGGGGGGEGCDB,AFFGGGCFGGGGFGA=ECCEGGD<FGGFFGG@GF8CCEFFF=EEGFG*6<CFBFGGGGGGGFECGGGGG5CFEFGDGG=>#A?<CGE@FEGEECFCDFCFCGF?EFFG?3<CF@GGGGFFGFFC6FGFEDFGGGCC<?;?FGEDC>9CEFFFGGF=5FGFFAB:FFFBA,CCF@F:GEGFFD@,DDGGFFC+GGF@+77GGFF@,CF,CCGGGGGGGFCCFFCGGEF<GCFDF7GGGEGGGGGE9CGGGGGGGGF7GGFCCGGGGGGGGGEC@FEFDFGGCGGGGGEGGGGGGGFGGGGGGGGFCC<CA
@QZJC 299
TGGGGAATTTTGGACAATGGGGGCAACCCTGATCCAGCCATGACGCGTGCGGGAAGAAGGCCTTCGGGTTGTAAACCGCTTTTGTCAGGGACGAAAAGCTCCGGAGTAATATGACGGGGTGCTGACGGTACCTGAAGAATAAGCACAGGCTAACCCCGTGCCAGCAGCCGCGGTAATACGGAGGATGAGAGCGTTATCCGGACTTATTGGGTTTAAAGGGAGCGCAGACGGGTCGTTAAGTCAGCTGTGAAAGTTTGGGGCTCAACCTTAAAATTGCAGTTGATACTGGCGTCCTTGAGGGCGGTTAAGGTGGGCGGAATTCGAGGTGTAGCGGTGAAACGCTTAGATATCACGAAGAACTCCGATTGCGAAGGCATCACACGAAGCCGTAACTGACGTTCATGCTCGAAAGTGTGGGTATCAAACAGGATGAGATACCCT
+
EGFGGGECEF<C7FGC<FCCF@BC@DFF@EGFGGGGGGDFFG,88FC@EGC@DG@CE8FGGGFGG,BF<FCFF9ECF7>:F@FBFCFGFF7++8>C@>=B=,+8BCFD9<D,@,>CFG@+3<<,<>F:F@83DCBFGFEGCCFGFA,>>F,D?,>FF@FG>FG,*6@CFD7<FB*=EFGEEGGGG6C6<.0:>FAEC<AC889F=6<:=C&+80<C.CGC2C5CC2CC=EEE/CCDC<FC2:F;FE93;@,E:7<E@<::>>,>@:GE@/3:8CGGGFFD?@3CFGC@+:@F8CA,,ECC@C@E?4,E+C:=8+F?,4,F7B?,8F@GE@C?5<:,C,CFB:6?,,<@=666C<CDEC@@-77FEFC,GGGFF9C<,FC<C@,67+B,,<FGECCCCE@;;67F8@FF<C@@,B-C@FFEFE6C,FGGGEFCGGFE8,,<A
@QZJC 300
TGGGGAATATCGCACAATGGGGGAAACCCTGATGCAGCGACGCCGCGTGGAGGAAGAAGGTCTTCGGATTGTAAACTCCTGTTGTTGAGGAAGATAGTGACGGTACTCAACAAGGAAGTGACGGCTAACTACGTGCCAGCAGCCGCGGTAAAACGTAGGTCACAAGCGTTGTCCGGAATTACTGGGTGTAAAGGGAGCGCAGGCGGGTAGACAAGTGGAAGTGAAATCTATGGGCTTAACCCATAAACTGCTTTCAAAACTGTTTTTCGTGAGTAGTGCAGAGGTAGGCGGAATTCCCGGTGTAGCGGTGGAACGCGTAGATATCGGGAGGAACACCAGTGGCGAAGGCGGCCTACTGGGCACCAACTGACGCTGAGGCTCGAAAGTGTGGGTAGCAAACAGGATTAGATACCCT
+
GGGFGGGGGFGGGGFGGEFFGEGGGGGEFG?FGGGGGGCGGGGGGGGFCCFGGGGGG8FGGFGAFGGGG7FFGGGGCFGFGGGFFCFGGGFGGGGGG9FFFFCFFEGGGGGGGFGGGGGGGCCCEFFGGFGGCCEC7FECFGGGGGGGGGGFGGG:FGCC#?FFFF7GF>GCFEGGEG@:>==FFGGD<FGGGG#AEGGGGGGDCEC5@;?>AFFGCE?DCCFGFGGDFEGGGCFCF<GGGGFF9;E:#<6FEEG9FFFGD=C?F>2F*GGGFFGFFGGGGFGFCGGGEBCFGCGGCFFFEEE@F:=<5,B77:@,FDGGC+FCFFEC,F9>FGGGFGEGEGGGGGGGGGGGGFGGGGCFFDGFFFGDGGCE8FGGGEEEFFCGGGEDGGDGGGGGGDFFGFFC,9GFF8C@CCC
@QZJC 301
TGAGGAATATTGGTCAATGGACGAGAGTCTGAACCAGCCAAGTAGCGTGAAGGATGACTGCCCTATGGGTTGTGAACTTCTTTTATATGGGAATAAAGTATTCCACGTGTGGGATTTTGTATGTACCATATGAATAAGGATCGGCTAACTCCGTGCCAGCAGCCGCGGTAATACGGAGGATCCGAGCGTTATCCGGATTTATTGGGTTTAAAGGGTGCGTAGGTGGCAGTGAAAGTCAGATGTGAAAGGCCGGGGCTCACCCCCGGGGCTGCATTTGAAACTGCGCGGCTAGAGTAGAGGAGAGGCAGGCGGAATTCCTAGGGTAGCGGTGAAATGCGTAGATATTAGGAGGAACACCAGTGGCGAAGGCGGCCTGCTGGACTGTTACTGACACTGAGGCACGAAAGCGTGGGGAGCAAACAGGAGTAGATACCCT
+
EFGGGFGGGGGGGGGGGGGGGGGGGGGG<E9EFFGFGGGGGGGG9EFFBFF<86EEFGGGEGGGGGGFFGGF@7EFFCECFAFFGGGFFGGFFDCD9FEGDDBEFGF7<CCFGF8FFGGGFCFGGF?F9EEAFCFGBFGG9FEGDGEGFFGGGGGD7<BFDFFFGCECF+>8EFGGGGCGGEE@CF@CBC7>CGE.56<03;1CFG:F7<<BEF>5DGG?EC/<985;C%<#?FCF;7E?DC@>ACECDGGF?GGF3>>#+>@+8:,B<EFBF:D?@7=FEBFEC@8EEFDFCFAC,9ED=F:FCGGFC=GGGFCFEAB,A,F:7CCGGGFEEFCB=?FEGDCGFFFC@EEFEGGFGE8FEC>FE7CCEECF<GGFECFGCFFEGGGGFFCFDDFFECFEFEF@CDGGFFC,EEDF@ECGGFCE@9EFFFECC8CC
@QZJC 302
TGGGGAATATTGCACAATGGGCGAAAGCCTGATGCAGCGACGCAGCGTGAGCGAAGAAGTACTTCGGTATGTAAAGCTCTATCAGCAGGGAAGATAATGACGGTACCTGACTAAGAAGCACCGGCTAAATACGTGCCAGCAGCCGCGGTAATACGTATGGTGCAAGCGTTATCCGGATTTACTGGGTGGAAAGGGAGCGAGGGCGGTGCGGCAAGTCTGATGTGAAAGCCCGGGGCTCAACCCCGGTACTGCATTGGAAACTGTCGTACTGGAGTGTCGAGGGGTAAGCGGAATTCCTAGTGTAGCGGTGAAATGCGTAGATAGCGGTAGGAACACCAGTGGCGAAGGCGGCCTACTGGGCACCAACTGACGCTGAGGCTCGAAAGTGTGGGTAGCAAACAGGAGTAGATACCCT
+
<EE@CCC@EAFEECC,CEACGFG+@CFF8,CE9E9,CEFECGE+6@FBBC7,8:CGGFF<E<FE9C=:=7EEF,<E<,<FFGGG9BFFG@ABFFGFGF,EFGE+FE,EFFG9?FFGFC,=AB>F7EGGF9FF+EEGGGFG8=D,C>3@38B,@E8<FF>9,/?1>,@CE@ECFDG-3@CFFG$A;E<1#7CCCCEGG8?(.C94C8BCFCCEEEC,90AB@A2<>FFF>:8GFCGGD=GGGFD3+B@+@1@FE:F:EA43C7F@CFD@39#A,G=C985:D:CFCF7C8C?=E,F<9FEB=EC7C@,CF<D@CC==55,B,4++=B,,FGFEE<9FCGGFB,@A,B+GGFF<<C,E8GFF@;EC,67GFBEFB<FGEGGGGFGEFC7EE<,,FFFFGGGGEFE;,,DGFCA8<@B
@QZJC 303
TGGGGAATATTGCACAATGGGCGAAAGCCTGATGCAGCGACGCCGCGTGAGCGAAGAAGTACTTCGGTATGTAAAGCTCTATCAGCAGGGAAGATAATGACGGTACCTGACTAAGAAGCACCGGCTAAATACGTGCCAGCAGCCGCGGTAATACGTATGGTGCAAGCGTTATCCGGATTTACTGGGTGTAAAGGGAGCGCAGGCGGTGCGGCAAGTCTGATGTGAAAGCCCGGGGCTCAACCCCGGTACTGCATTGGAAACTGTCGTACTAGAGTGTCGAGGGGTAAGCGGAATTCCTAGTGTAGCGGTGAAATGCTTAGATATCGGGAGGAACACCAGGGGCGAAGGCGGCCTACTGGGCACCAACTGACGCTGAGGCTCGAAAGTGTGGGTAGCAAACAGGATTAGATACCCT
+
EFC<CFEDFFFFGGGFGGC8FFGGG+CF,<FGFFFFCECFCE+@FGG+@7BFEEF@CFGCFGGGGEGGG7FFGGGDDCGEGGFFFD,BFFDFGGGGGGGGGG+8BFFGCF8EFFFDFGGGGGEDGGFGFFGADFG?@CBF8FGGGGCGGGDC<;42><FCF9FFFCFFFG>CF@GG;<.FFFFGC=C?@?CCGGGGGE:C;GGEFGCG@CC?8>FE9CFBCECC<;0<?:AFGCEDG7@CC6CD9DGEF@GFDF9C<3<<:9GCCFC5CCA90ECFEAGGFCDCEFBGGFFFGGGAFFBFGGGGGGGGGF?<9FDC,GGFGGGEFCEGCGGGGGGFEF6,EEFFGGGEGGGGGGGGGFFGF@8EAF@EGGGGGGGFGGGGGFCGGEGEGGGGGGGGGGGDFFFFAFAEFCCCCCC
@QZJC 76456
TAGGGAATCTTCGGCAATGGGGGGAACCCTGACCGAGCAACGCCGCGTGAGTGAAGAAGGTTTTCGGATCGTAAAGCTCTGTTGTTAAGGAAGAACGAGTGTGAGAATGGAAAGTTCATACTGTGACGGTACTTAACCAGAAAGGGACGGCTAACTACGTGCCAGCAGCCGCGGTAATACGTAGGTCCCGAGCGTTGTCCGGATTTATTGGGCGTAAAGCGAGCGCAGGCGGTTAGAAAAGTCTGAAGTGAAAGGCAGTGGCTCAACCATTGTAGGCTTTGGAAACTGTTTAACTTGAGTGCAGAAGGGGAGAGTGGAATTCCATGTGTAGCGGTGAAATGCGTAGATATATGGAGGAACACCGGTGGCGAAAGCGGCTCTCTGGTCTGTAACTGACGCTGAGGCTCGAAAGCGTGGGGAGCGAACAGGATTAGATACCCT
+
GGGFGGFGGGGGGGGGGGGGGGGGGGGGGGGGGGGDGGGGGGGGGGGGGGGFGGGGGGGGDFGGGGGGGGGGGGGGGGGGDCFGFGGGDGGGGGGGGGGFFFGGFGGGGGGGGGGGCEFGGGFGGGFGGGGGFFFGGGGGGGGGGGGGCEGGGGGGFGGGGGGGGGGGGGGGGGGG>CFGFFFFG>GGGG>E:GGDE8CGGGGGGFGGF7ECFGCEGGGG@C?CGGEDEFGGGGDAEEGGFFGGFAGGGGGFGFCFCFGGGGGEEFD9GFFFECFG8FCFGGCECFA<FAGGCGGGGFEGGGGGGGGGGFFGFGGEBF<?@EBB,FGGEGECCGGGFCF>F?FGFGGFFFE?EFCAGGGFC+DGFECCGGEFCGF,G@DGGGGGGGGGGFFEFCGGGGGFGGGFFD,GGEDGGGGGGGGDGGGEDFAGGFF9GGF9CCCCC
@QZJC 305
TGAGGAATATTGGTCAATGGGCGGGAGCCTGAACCAGCCAAGTAGCGTGAAGGACGACGGCCCTACGGGTTGTAAACTTCTTTTATAAGGGAATAAAGTTCGCCACGTGTGGTGTTTTGTATGTACCTTATGAATAAGCATCGGCTAATTCCGTGCCAGCAGCCGCGGTAATACGGAAGATGCGAGCGTTATCCGGATTGATTGGGTTTAAAGGGAGCGTAGGCGGGCTTTTAAGTCAGCGGTCAAATGTCACGGCTCAACCGTGGCCAGCCGTTGAAACCGCAAGCCTTGAGTCTGCACAGGGCACATGGAATTCGGGGTGTAGCGGTGAAATGTTTAGATAGCACGAAGAACTCCGATCGCGAAGGCATTGTGCCGGGGCATAACTGACGCTGAGGCTCGAAAGTGCGGGTATCAAACAGGATTAGATACCCT
+
EFCFGCFGGGGGGGFFDAACFFGGGGEGGGGGGGGGGDGGGGGFGGGGGFFGFFGGEGCGEFEGGCFDGBCF7FGGGFGFDGGGGGGGFG48FFEFGGG9DFGGGGGEGF7FBF<78DC<CFFGEEFAFGGGGGCGFFGFFGF7FGGGGFG;FGF7BC:FFG7FFEGGGGGGG9CGEE7BFFFC<:/F9<CFGG?E;FC#<GFGGGCE<FCF>=:*9:EG>DGGEBCE?FGG=EG7?CC*<8;F?FCCF:8CEEF81:6CGEFCC@?FCBD>9D>?:FB.73@1CGFFBA8,DABCE=,A,A<E9F9CF9B+@F:4++8GGGGDGGFFFFCCF<=,FE=ED<B,D<<FGGGGFFB=:DCEGEDC,<EFFEDE@+@GECGGEFGGFEGGGFGDFF@@FC,GGFF8CEFC@ECGGGGFFFEGGFGDFGFFDGCA,CC
@QZJC 64682
TAGGGAATCTTCGGCAATGGGGGCAACCCTGACCGAGCAACGCCGCGTGAGTGAAGAAGGTTTTCGGATCGTAAAGCTCTGTTGTAAGTCAAGAACGAGTGTGAGAGTGGAAAGTTCACACTGTGACGGTAGCTTACCAGAAAGGGACGGCTAACTACGTGCCAGCAGCCGCGGTAATACGTAGGTCCCGAGCGTTGTCCGGATTTATTGGGCGTAAAGCGAGAGCAGGCTGTTAGATAAGGCTGGAGTTAAAGGCTGTGGCTTAACCATAGTAAGCTTTGGAAACTGTGTAGCTTGAGTGCAGAAGGGGAGAGTGGAATTCCATGTGTAGCGGTGAAATGCGTAGATATATGGAGGAACACCGGTGGCGAAAGCGGCGCTCTGGTCTGTAACTGACGCTGAGGCTCGAGAGCGTGGGGAGCAAACAGGATTAGATACCCT
+
FGGDGGGFCFGGGGFGGGGFGC@FGGGGGGGGFGGGGGGGGGGGGGGGGGGFG?EFFGGG8CE7FF@CCGFFGGGGGGGGFGGGGGFGFFFGFFFDF7:FFGFFGGGFFGGFFGGGGDFGG8FGDEECGGF7<DF9FFFCDGGFAEE7<<8*8,3,7:FFFGCG8CFGFFD@F7:F=CC:8FFA:F:F:FB@3;4>=8<<CED>>CFGGGG8-84@C:EEC<?#>,:?=$#7AGFF::3<@#CCD%C9CGGG?AFF@C6EFF>9GGDF=<>9C=#>:CCAGFFFEF>B5,7,,C8,A,8GCF:EA,@?A:,F?GFFF=FF=,FFFGFGGGGFAGFGFB7F=,FAGGFGF<C,A?F?E=:FCGFCF7GFEE@8+@7@:@,8FGGGGGGGFC9DE@7F>GF8CGEEEFGGFECDGEGGGFE<C,CFE;ECCE9FFFFECC@<C
@QZJC 307
TGAGGAATATTGGTCAATGGACGAGAGTCTGAACCAGCCAAGTAGCGTGAAGGATGAAGGTCCTACGGATTGTAAACTTCTTTTATAAGGGAATAAAACCTCCCACGTGTGGGAGCTTGTATGTACCTTATGAATAAGCATCGGCTAACTCCGTGCCAGCAGCCGCGGTAATACGGAGGATGCAAGCGTTATCCGGATTTATTGGGTTTAAAGGGAGCGCAGACGGGTCGTTAAGTCAGCTGTGAAAGTTTGGGGCTCAACCTTAAAATTGCAGTTGATACTGGCGTTCTTGAGTGCGGTTGGGGTGTGCGGAATTCGTGGTGTAGCGTTGAAATGCTCAGATATCACGAAGAACTCCGATTGCGAAGGCAGCACACTAAGCCGTAACTGACGTTCATGCTCGAAAGTGTGGGTATCAAACAGGATTAGACACCCT
+
CEFGGGGGGGG9FGAEF@CDFGGCC7BGGGGEFGDCFFFFFGEGGEFGGG7@CCEEFEFGFGGGGGCF,BFDEFFFGGGGGAFCFGG<FFFF@8CC,?5=F8FCEGEGGF<EG8FGGGGGEFFCGDGFFGGGGFCF?FFGECFCGFGGGGGGD>>FFGCG,FC,3@CCF:FBFFFGG>FGGC>F9@CECC@,FFEC1*8?F,?FFGGG;FGF@F;F:1B<G<.<CED,:E>C@BF;>CF:,0:CFG9-CCGGGFEGED==FF?=F,C8FFCGFGFF<AFCB3C<+,,,DFFA>@F=@>6+?@+8,+84+CFC4,+8,,48FFC4,+?,,C,C,=?8?<,,E,,,C,:<EGFF<F+C7FC,@,,FBC6C<66,FFGEE;8+@C@<GGG@B9:,;,,C<FCGGDF<EE:FCFF,E<9FGFGFF<AC6<6,C8,,A,,8
@QZJC 308
TGGGGAATATTGCACAATGGGGGAAACCCTGATGCAGCAACGCCGCGTGAAGGATGAAGGTTTTCGGATCGTAAACTTCTATCAATAGGGACGAAGAAAGTGACGGTACCTAAATAAGAAGCCCCGGCTAACTACGTGCCAGCAGCCGCGGTAATACGTAGGGGGCAAGCGGTATCCGGAATTACTGGGTGTAAAGGGAGCGTAGGCGGCACGCCAAGCCAGATGTGAAAGCCCGAGGCTTAACCTCGCGGATTGCATTTGGAACTGGCGAGCTAGAGTACAGGAGAGGAAAGCGGAATGCCTAGTGTAGCGGTGAAATGCGTAGATATTAGGAAGAACACCAGTGGCGAAGGCGGCTTTCGGACTGAAACTGACGCTGAGTCTCGAAAGCGTGGGGAGCAAACAGGATTAGATACCCT
+
GCC<:EFFCGGFG<FDFFF8FCEGE8F<FFGGFGGAE@FGGG@FGGG+@BDFGAEFECGGGGGGGGGGGCCGGG7FFFGGEFCG,<E?<EFF@7B+?,9<F,@FEDFCE9EEGCGCFGFFFFGCF@+F:FDFGDGCDFGGG8<FCF>FCCGGGGFGGG?FFGGG:B<@FG7#<>F/<F7.*C1##F<FFCA:<+FGCC89:E:GGC9<*8<8><GG;A5?=FGC<CD/>@B@F</CDGC(GFCFE=7FFCECDC6<AED=CC<:FF>+69#71<8,AFA55EGFEAFC,GDGGCGF<E:,B,A,E<7GGFCF9B,F=B::,?@,ACEC,,CC6<9GGFE6FGGEGCCCGGEF:7CF@+:CF,FEFC,9FE:@CGF8@FE<@,GGEGFCB+@FEFD,FFC,9FEE9AE9E@C9GFCBA,<
@QZJC 309
TGAGGAATATTGGTCAATGGACGAGAGCCTGAACCAGCCAAGTAGCGTGCAGGATGAAGGTCCTATGGATTGTAAACTTCTTTTATAAGGGAATAAATACTCCCACGTGTGGGAGCTTGTATGTACCTTATGAGTAAGCATCGGCTAATTCCGTGCCAGCAGCCGCGGTAATACGGAGGATGCAGGCGTTATCCGGATTTATTGGGTGTAAAGGGAGCGTAGACGGGTGGTTAAGTCAGCTGTGAAAGTTTGGGGCTAAACCTTAGAATTGCAGTGGATACTGGCGTCCTTGAGTACGGTTGAGGTGTGCGGAATTCGGGGTGTAGCGGTGAAATGCGTAGAGATCGCGAAGAACTCCGATTGCGAAGGCAGCTCACTAAGCCGTAACTGACGTTGATGCTCGAAAGTGTGGGTATCAAACAGGATTAGATACCCG
+
FGFGGGGGGGGGFFGFGGCG<EFG:@G,CFGGGGFGGFDFGG<FFGCCF,C@FEGGG<9FFC@CF,CF9FDFEFCAEF,CFGFG9FGFG9FGGGG9E,,5,,,:,,8DFED++9+7BFG=9FFGA?EGFD<EF<FDCE9E,BCGG<:<,,@5FGGGFFGGGGGFEEEGGEC3ADFDC7>1053##:FCBEFGGEGED-FGFFCFFCC3FC<CFC=:8?:*=<*?7DC(*#C0FGG*,,>#<CG>FD@:,<+:<8D3@$89D,3,3,3,,9<,@83,@,,DF+F@+,F8FBCFCC>+FB,A8,8+F:C7EEGEGGFCB=+GGGFFECDGGFFCGGFCD,F@EE,7:@,,6FADFEF@CFGCC@GGGEDFC8C<C,EE;;+++,-<CCGCFDFCE,F<E@CC:,GEDFC;@CGFFGGF89GFDGGEE<9FFC+@A,A-
@QZJC 65074
TGGGGAATATTGCACAATGGGGGAAACCCTGATGCAGCAACGCCGCGTGAAGGATGAAGGTTTTCGGATCGTAAACTTCTATCAATAGGGACGAAGAAAGTGACGGTACCTAAATAAGAAGCCCCGGCTAACTACGTGCCAGCAGCCGCGGTAATACGTAGGGGGCAAGCGTTATCCGGAATTACTGGGTGTAAAGGGAGCGTAGGCGGCACGCCAAGCCAGATGTGAAAGCCCGAGGCTTAACCTCGCGGATTGCATTTGGAACTGGCGAGCTAGAGTACAGGAGAGGAAAGCGGAATTCCTAGTGTAGCGGTGAAATGCGTAGATATTAGGAAGAACATCAGTGGCGAAGGCGGCTTACTGGACTGAAACTGAAACTGATGCACGAAAGCGTGGGGAGCAAACAGGATTAGATACCCT
+
EFFFFGGFCFGFGGGF,;,EEDFFGGGGG8FCGGEFGGGGGGC:FGG7FGGGFGGGFEGGGGGGGG7FEGGGGGGGCFFGGGFGGGGGGF?@FCGEDGCF,EEEFGEG>A9FDGDDGG,B8BCFGEC7FFF@FGCCG<7FFG?8,@FEGDEEFFGG?FEGGCFEGCG>7F7?<F:F?CFGGG=<C9GC<2<C:CCFCECE8;@9CF:CG>C>D@#GFGFFCCCGGGFEFF@F@FCEFG9GGFF>79DGFEFCF,FGF:CCGGGFCGGGGDDGFEGGGGGFGFF<?9,DAFGGGGFFFGCDGGFAGFGGGFFCGFCGGGGCDGFGGGDEF<GGFFEDFCC-EGGGGFF,@@BEECGFCGFFFEFFF9GGFCFFDFC,<@C,6,GGGGGFEDGGFGGFGGGGGGF@E,GGDDGCGDFCCBC<
@QZJC 311
TGAGGAATATTGGTCAATGGACGAGAGTCTGAACCAGCCAAGTAGCGTGAAGGATGAAGGTCCTACGGATTGTAAACTTCTTTTATAAGGGAATAAAACCTCCCACGTGTGGGAGCTTGTATGTACCTTATGAATAAGCATCGGCTAACTCCGTGCCAGCAGCCGCGGTAATACGGAGGATGCAAGCGTTATCCGGATTTATTGGGTTTAAAGGGAGCGCAGACGGGTCGTTAAGTCAGCTGTGAAAGTTTGGGGCTCAACCTTAAAATTGCAGTTGATACTGGCGTCCTTGAGTGCGGTTGAGGTGTGCGGAATTCGTGGTGTAGCGGTGAAATGCTTAGATATCACGAAGAACTCCGATTGCGAAGGCAGCACACTAAGCCGTAACTGACGTTCATGCTCGAAAGTGTGGGTATCAAACAGGATTAGATACCCT
+
CFFGGFGGGGCAFFGGGGGGGGGGCFGGFGGGGFGGGFDGGGG9FEGFGCFGGFGGGGGGGFFGGGGGGCGFGGGGGG9<DFCFFEGGGGGGGGGGG9,C<FFGFGBDFGGGGDBEF?FFGGFFGFFGGGGGCFFGGGGGGGGGDGCFGFFFG@FGFGGGGGGFGGGGGGG9@=7FEEGGG@DC9DFGGDGCFGF67CF,<?BFDGFCFGGGGF@CGGGAE7CCFECF>>4GGGFGFF.FGGFF=><CFGC@GGEFC:DCFFFDCGFEF>EFGGFFGFE<@?FCEB:8FEE?+@+>+@=A,<EFB+:4+FDFFGGECGGGGGEDGGGGGGGGCGGFGFFEF=@,FD<FFEFDGF:7GGGGGGGGFAGFFEFECGFGGGGECFFDGGGGGFFA9GFDGGGGGGGFFFFGEGGGGDCGGGGGFFFFEGGGGGCC@,CC
@QZJC 312
TGGGGAATATTGCACAATGGGGGAAACCCTGATGCAGCGACGCCGCGTGGAGGAAGAAGGTCTTCGGATTGTAAACTCCTGTTGTTGGGGAAGATAATGACGGTACCCAACAAGGAAGTGACGGCTAACTACGTGCCAGCAGCCGCGGTAAAACGTAGGTCACAAGCGTTGTCCGGAATTACTGGGTGTAAAGGGAGCGCAGGCGGGAAGACAAGTTGGAAGTGAAATCTATGGGCTCAACCCATAAACTGCTTTCAAAACTGTTTTTCTTGAGTAGTGCAGAGGTAGGCGGAATTCCCGGTGTAGCGGTGGAATGCGTAGATATCGGGAGGAACACCAGTGGCGAAGGCGGCCTACTGGGCACCAACTGACGCTGAGGCTCGAAAGTGTGGGTAGCAAACAGGATTAGATACCCT
+
FGG8FFFGGGGGGGGGGGGGFGGGGGGGGGGGGGFG<FFFGDGGGGGGGGGGDGGGGGGGGGGGGGGEGEFGCGFGGGFGGGGGGFGGGGGGGGGFGGCFCCE:83ADFGGGGGGCFGGGAF7FE:FDGG@GG??CCGF7FGGGCGCCFGG:F:BFGGE=FGGG?G?GFC:FGGGFECGDFGGGGGGG:3>FFGG8C:FFGGGGGEFF;F>AFFFGGGGF?FFGECFFGFFCECFFF37FCDDB9FCFDCEFCEGGGGGF=4C8FCF;:GGGGFF?A<C@GGGGGGDFF8GFGFGGGGGG@FFCGGGGGFFF=?:7GGGGGGGGGGGGGDGGGGCGGGGGEFF7GGGGGGGGGGGGGGGGGGFDGGGCGGGCGGGGGGGFFB9GGGGGGFGGGGGGGGGGGGFGFFCFGGFCCCCC
@QZJC 313
TGAGGAATATTGGTCAATGGACGAGAGTCTGAACCAGCCAAGTAGCGTGAAGGATGAAGGTCCTACGGATTGTAAACTTCTTTTATAAGGGAATAAAACCTCCCACGTGTGGGAGCTTGTATGTACCTTATGAATAAGCATCGGCTAACTCCGTGCCAGCAGCCGCGGTAATACGGAGGATGCAAGCGTTATCCGGATTTATTGGGTTTAAAGGGAGCGCAGACGGGTCGTTAAGTCAGCTGTGAAAGTTTGGGGCTCAACCTTAAAATTGCAGTTGATACTGGCGTCCTTGAGTGCGGTTGAGGTGTGCGGAATTCGTGGTGTAGCGGTGAAATGCTTAGATATCACGAAGAACTCCGATTGCGAGGGCAGCACACTAAGCCGTAACTGACGTTCTTGCTCGAAAGTGTGGGTATCAAACAGGATTAGATACCCT
+
GGGGGGGGGGGGFFGGGGGFGGGGGGGDGGGGGGGGGGGGCGG9FFGGGGFGGGFGGGGGFF?FGGGGGEF8FGGGGGGFGGGGCGGGGGGGGGGAFCEGFGEFGCGFGEGEGFC@EGGFAFGGFGFFGGGGDGA9?FFF>G>;FD@FEFFGGGGGGFFGGGGGGGGFCEAFFFGGGGFGGFFCCFGGGGGGFFFGCFFFCGGGGGGGGGGGGFGGGGEECC:GEGGGGB<CGFFGGFFCFGGGGGFFFFCGGF>FFGGGDEEFGFFF:GGGGFGFFEFCDGGFCDA,9FGGGGGDFDFFEF?GGFC+EEGFGGEECCFGGGGGGGGGGGGCGGGGGFFGEFFCCCB@FCEFFC@,7FF:C7GDGGGGGGGGGGGGDCGFFCEGFFGGGGGGGGGFF7GFFCGGGGGGGFGGGFGGGGGGGGGGGGFGGGGCCCCC
@QZJC 78737
TGGGGAATATTGCACAAAGGGGGAAACCCTGATGCAGCGACGCCGCGTGAAGGAAGAAGTATCTCGGTATGTAAACTCCTATCAGCAGGGAAGATAGTGACGGTACCTGACTAAGAAGCCCCGGCTAACTACGTGCCAGCAGCCGAGGTAATACGTAGGGGGCAAGCGTTATCCGGATTTACTGGGTGTAAAGGGAGCGTAGACGGTGTGGCAAGTCTGATGTTAAAGGCATGGGCTCAACCTGTGGGCTGCATTGGAAACTGTCATACTTGCGTGCCGGAGGGGTAATCGGAATTCCTAGTGTAGCGGTGAAATGCTTAGATATCACGAAGAACTCCGATTGCGAAGGCAGCCTGCTGGACTGTAACTGACGCTGATGCTCGAAAGTGTGGGTATCAAACAGGATTAGATACCCT
+
<@FA@:CFDG<<@AEEE,;,BE7FGCE<:EGDFCFFGGGGGGFC:CE+C,CFFFFFEFGFGG,C,CD+FFEGGGF-5=EFGFGDFFGGDE<FFGFGGDFFEGEFG:F,5B,CCFCFFDF=D7FEFEFFDGGEF@B<F>0+<B::@8BCGGCFCDA?FFGGCFCEGG<F=#+=FF<GGF@:;CFGGF?C+?FC?CFGGGGF7FGCFE:E@EGGGFFGF7/@@@8#9FC@188GFCFFCCF<CD@2:<C=@GGGF7FDCCFFFFFACFA:7:@4+:FG?EFDCGFFEB+++?<FEEFGFEF,GGEF8@,F9FCCEFEGGGGGGFEE<,FGGFFC,C@EEFC@CC@CFCDFCCGFD<EF8C<EFFE<FCGFEB-CFF@GGGGGFFDE,8C7GGGFFGGGEFC-F9FFFFFGFFCA8A@C
@QZJC 315
TGAGGAATATTGGTCAATGGACGAGAGTCTGAACCAGCCAAGTAGCGTGAAGGATGACTGCCCTATGGGTTGTAAACTTCTTTTATACGGGAATAAAGTGAGGCACGTGTGCCTTTTTGTATGTACCGTATGAATAAGGATCGGCTAACTCCGTGCCAGCAGCCGCGGTAATACGGAGGATCCGAGCGTTATCCGGATTTATTGGGTTTAAAGGGAGCGTAGGCGGACGCTTAAGTCAGTTGTGAAAGTTTGCGGCTCAACCGTAAAATTGCAGTTGATACTGGGTGTCTTGAGTACAGTAGAGGCAGGCGGAATTCGTGGTGTAGCGGTGAAATGCTTAGATATCACGAAGAACTCCGATTGCGAAGGCAGCCTGCTGGACTGTAACTGACGCTGATGCTCGAAAGTGTGGGTATCAAACAGGATTAGATACCCT
+
GFGFGGGGGGGGGGGGGGGGGGGGGGGGGGGGGGGGGGGGGGGGGGGGGGGGGGGGGGGGGGGGFFGGGGGGGGGGFGGGGGGGGGGGGGGGGGGGGGGGGGFCCFGFGGGGGGGCFFD<FFGGGGFGGGGGGGGGGGGGGGDEFDFGGGGGGGGGGGGGGGCGGGFEAFGFGAFCEGG>?GGGEGDGGDGGGFGEEGGGGGGFFGGGFFFFGGGAGGFEEFEGGGGGFEAGGGGFCGGGCGFGF<<FFGGGFGGGFCFGGGGGGGGGFGFDGGGGGFGGFGFBGFEDFGGGEGGGGGGGGGGFEFGEGGGGGGGGGGGGFGGGGGGGGGGGGGGGFCGFGGGGFGFFGGGGGGGGGGGGEGGGGGGGGGGGGCGGGGGGGGGGGGGGDGGGGGGGGGGGFGGGGGFGGGGGGGGGGGGGGGFF9GFGGGGCCCCC
@QZJC 86807
TGGGGAATTTTGGACAATGGGGGCAACCCTGATCCAGCCATGCCGCGTGCGGGAAGAAGGCCTTCGGGTTGTAAACCGCTTTTGTCAGGGACGAAAAGCTCCGGAGTAATATGCCGGAGTGCTGACGGTCCCTGAAGAATAAGCACCGGCTAACTACGTGCCAGCAGCCGCGGTAATACGTAGGGTGCGAGCGTTAATCGGAATTACTGGGCGTAAAGCGTGCACAGGCGGTTGGGTCAGACAGATGTGAAATCCCCGGGCTTAACCTGGGAACTGCATTGGTGAATGTCCTACTGGAGTACGTCAGAGGGGGGTGGAATTCCACGTGTAGCAGTGAAATGCGTGGATATGTGGAAGAACACCGATGGCGAAGGCAGCCCCCTGGGACGCAACTGACGCTCATGCACGAAAGCGTGGGGAGCAAACAGGATTAGATACCCG
+
EE8FB:,EF9,C:FEAFFGG87@FGCCCGCCGGGDFGG@FFGG8+CECCGGECC:@9=BFF8EFF+?FFCEGGGGGGG>FGGGG=<DFDF7A+@B+@FG,><C+@3@@@CF=;BFGC7BF,8D;E,>:F**=C<<FFGGFGG9FFGG7FFCGCGGG?EC,*=FGFGGGGC?*1/*;CG?AFFGDEF*;/;CGGEEEGG7FG**2:EG,<6CGGG58CFG5CEG*<+;85?GEC*:*A*2*<<CED997<F@7<C4FGG@,:889F?FGFCFD:5>7BF<F)9,C,:@:,,,,@E>GF@==+:E>,B@CEEFC,<<??FF9:::9+?=<<@59FE?9B?7=B7E?,B9,DFFFE?F,,F?=B-BF:B,:DCE9GFF:::C,,;,@@+8BC,FFC@@8+CEFF<CCGFFFC;6:@CF@@GFDA@FFF@<EDE,GFFC7A@-A-
@QZJC 317
TAGGGAATCTTCGGCAATGGGGGCAACCCTGACCGAGCAACGCCGCGTGAGTGAAGAAGGTTTTTGGATCGTAAAGCTCTGTTGTAAGAGAAGAACGAGTGTGAGAGTGGAAAGTTCACACTGTGACGGTAACTTACCAGAAAGGGACGGCTAACTACGTGCCAGCAGCCGCGGTAATACGTAGGTCCCGAGCGTTATCCGGATTTATTGGGCGTAAAGCGAGCGCAGGCGGTTAGATAAGTCTGAAGTTAAAGGCTGTGGCTTAACCATAGTACGCTTTGGAAACTGTTTAACTTGAGTGCAGAAGGGGAGAGTGGAATTCCATGTGTAGCGGTGAAATGCGTAGATATATGGAGGAACGCCGGTGGCGAAAGCGACTCTCTGGTCTGTAACTGACGCTGAGGCTCGAAAGCGTGGGGGGCAAACAGGATTAGATACCCT
+
GGGGGGGGGGGGGGGGGGGGFDGGGGGGGGGFGGGGGGGGGGGGDGGFGGGGGGGGGGGGGGGGGGGFGGGGGGGGDAFGGGGGGFGFGGGGGGGGGGEFG9EFFGGGGGFGGGGGGAEEFGGGGGGGC7FEGGGGGGGGGGAGGGGFEGGFCFDCFGGGGGGGGGCEFFGGGG=GGGCGGCFEFGGGGGGDGGFE>CGGE>8EGG7CCEFCGGGFE5E??:EEGGCEGGGGGG;CCECCEFGCCFE=CFGGGGGGGFFFE@FFFGGGFCCFCGEF?GGGGGGFCD,F=@;AGDA8FGGFCDFFFGEGGF?,GGGGGGFEFFGGGGGE>GGDGGGFCGGCGGFGGGGGFAGGGGGGGGEEDCEGGFEGFGFGGGGGGGGGGGFGGGGGGGGGGGGGGF<?GGGGFEEGGGGGGGGGGGGGGGGGGGGGGGGGGGGGCCCCC
@QZJC 318
TAGGGAATCTTCGGCAATGGGGGCAACCCTGACCGAGCAACGCCGCGTGAGCGAAGAAGGCCTTCGGGTCGTAAAGCTCTGTTGTAAAGGAAGAACGGCGCATACAGGAAATGGTATGCGAGTGACGGTACTTTACCAGAAAGCCACGGCTAACTACGTGCCAGCAGCCGCGGTAAAACGTAGGTCACAAGCGTTGTCCGGAATTACTGGGTGTAAAGGGAGCGCAGGCGGGCGATCAAGTTGGAAGTGAAATCCATGGGCTCAACCCATGAACTGCTTTCAAAACTGGTCGTCTTGAGTAGGGCAGAGGTAGGCGGAATTCCCGGTGTAGCGGTGGAATGCGTAGATATCGGGAGGAACGCCAGTGGCGAAGGCGGCCTACTGGGCACCAACTGACGCTGAGGCTCGAAAGTATGGGTAGCAAACAGGATTAGATACCCT
+
GGFGGGGGGGGFGGDGGDGGGGGGGGGGGGGGGGGGGGGGGGEEFDEGFG>FGEGDGGGGGGFGGGGGGGGGGFFGFGFGGGGGGFGFGGGGGGGG7=FGGEEGFGGFFGFGGGGGGGGGGGGGGFDEGFGFAFGGGGGGGGGCACFFGB<FG>;FC?@GFGFFGGGG9FGGEGGF?FGG@G>G6(#<C2EGFGE=4FCF?8EFE9CFGF:=BF>CCGGGFGGGGGGGGGGGGCCE>?C.)FCG;9GFGDFGD,:'8FFFFGC>77C89GGEFCD>58CE=F>>FF7F@++>CGGDFEF8B>,>>A<FDF:7GF8GGFE@>++@GGGGGGGEFDFF<GGGGFFGFEEGFFF,<FCCGGFC8GF9:FGGGGGGGGCD?F@CGGGGF;,FCGGGGGGGGGGGGGDGFGEGGGGGGE<GGGGF<F,GGGGGGEDGGGGGCCCC@
@QZJC 319
TGAGGAATATTGGTCAATGGACGAGAGTCTGAACCAGCCAAGTAGCGTGAAGGATGAAGGTCCTACGGATTGTAAACTTCTTTTATAAGGGAATAAAACCTCCCACGTGTGGGAGCTTGTATGTACCTTATGAATAAGCATCGGCTAACTCCGTGCCAGCAGCCGCGGTAATACGGAGGATGCGAGCGTTATCCGGATTTATTGGGTTTAAAGGGAGCGCAGACGGGTCGTTAAGTCAGCTGTGAAAGTTTGGGGCTCAACCTTAAAATTGCAGTTGATACTGGCGTCCTTGAGTGCGGTTGAGGTGTGCGGAATTCGTGGTGTAGCGGTGAAATGCTTAGATATCACGAAGAACTCCGATTGCGAAGGCAGCACACTAAGCCGTAACTGACGTTCATGCTCGAAAGTGTGGGTATCAAACAGGATTAGATACCCT
+
GGFGGGGGGGGGGGGGGGGGGGGGGGGFGGGGGGGGGFFGGGGGGGGGGGGGGGGGGFGG@FGGGGGGGGGGGGGFGGGGGGGGGGGGGGFGGGFFGGFEGGGGG@FFGCECFFGGGCGGGGGGGGGGGGGGGGDFDFGGGGCG=FGGGCCFGGGGGCCGFFGGGG=GCFGGG:GGGGECGGGE=DCEGGGGGGEEFGGGCFGGGCC?<FGFGGECECFGGGGGGEGFCEGEGCFECFGGGGGGFFFGFDGGGFGGGGGFGGGGGCFGGGF>GGGGFFGGGGFF:A88GFFGGGGGGFGF<BFDGCEDGGFGFGGGEGGGGGGEGGGGGGGGGGGCDGGGGFFCFGF@GGGGGGGFFDGEGGGEGFGGGGFFAGGGGGGGDGGGFEECGGGGGGGFGGGDGGGGFGFEGGGGGGGFCGGGGGGGGGGGGGGCCCCC
@QZJC 320
TGGGGAATATTGCACAATGGGCGCAAGCCTGATGCAGCGACGCCGCGTGCGGGATGACGGCCTTCGGGTTGTAAACCGCTTTTGATCGGGAGCAAGCCTTCGGGTGAGTGTACCTTTCGAATAAGCACCGGCTAACTACGTGCCAGCAGCCGCGGTAATACGTAGGGTGCAAGCGTTATCCGGAATTATTGGGCGTAAAGGGCTCGTAGGCGGTTCGTCGCGTCCGGTGTGAAAGTCCATCGCTTAACGGTGGATCTGCGCCGGGTACGGGCGGGCTGGAGTGCGGTAGGGGAGACTGGAATTCCCGGTGTAACGGTGGAATGTGTAGATATCGGGAAGAACACCAATGGCGAAGGCAGGTCTCTGGGCCGTTACTGACGCTGAGGAGCGAAAGCGTGGGGAGCGAACAGGATTAGATACCCT
+
GFGFGGGGGGGGGGGGGGGFGGGGGGGGGGGGGGGGGG:FGGGGGGGGGGGFGGGGGGGGGGGGGGGFGEGGGGGGGGGGGGGGCGDFGGGGGGGFGGFFGGGGG++>EFGGFAF=CFEFFFFGGGCFF@<FEEGGGGGG?GGGGGG8EGGEEGGEDEGGGG?FFGF37CEAGGDCC=GCCEGAE:@FGGGGGGGFFFFFGECGGFGEGEGGGDC;CC>EGGEEGGG9GCGFEGGGC<CF4GFFFEFDGE9CFF<+CGCBDGEGGGEGDGGDGGFFDCDGGGFFCE?FDFFFGFEFGEFGFCGGGEFGGGGCB>GGGGFEFBGFGFFGGGEGDGGGGFFDGGDGGE,CGGFGGGGGGGGFGGGGEGF>FEGFCGGGGCGGGGGGGF,GDGGGGGGGGGGGFGGGGGGGGGEF<GGGGDCCCCC
@QZJC 321
TGGGGAATATTGCACAATGGGGGAAACCCTGATGCAGCAACGCCGCGTGAGTGAAGAAGTATTTCGGTATGTAAAGCTCTATCAGCAGGGAAGATAATGACGGTACCTGACTAAGAAGCTCCGGCTAAATACGTGCCAGCAGCCGCGGTAATACGTATGGAGCAGGCGTTATCCGGATTTACTGGGTGTAAAGGGTGCGTAGGTGGCAGTGCAAGTCAGATGTGAAAGGCCGGGGCTCAACCCCGGAGCTGCATTTGAAACTGCGCGGCTAGAGTACAGGAGAGGCAGGCGGAATTCCTAGTGTAGCGGTGAAATGCGTAGATATTAGGAGGAGCACCAGTGGCGAAGGCGGCCTGCTGGACTGTTACTGACACTGAGGCACGAAAGCGTGGGGAGCAAACAGGATTAGATACCCT
+
GGGGGGGGGGGGGGGGGGGGGGGEGGGFGGGGGGGGGGGGGGGGGGGGGGGGGGGGGGGGGFGGGGGFGGGGGGGGGGGGGDFGGFGGGGGGGGGGGGGGGGGEGGFGGGGGGGGGGGGGGGGGGGGGGGGGCGGGGGGGGGGGGGGGGGGFGGGGFFGGGGGGGEGGGGEGFGGGGGEEGGGGGGFGEGGGGGGFGGGGGGGGGGGGGFFFGFGFGFGFFGFFGGFGGGGFGGGG<GGGGGGGGGFGGGGGFFGFGGGGGGGGGGGGFDFFFGG?AGGFFGGGGGGGGGGGGFGCGGGGGGFEDGGGGCGGGGGGGGGGGGGGGFGGGGGGGGFGGGGGGGGGGGGGGGGGFFGGGGFGGGGGGGGGGGGGGGGGGGGFGGGGGGGGGGGGGGGGGGGGGGGGGGFGGGGCCCCC
@QZJC 322
TGAGGAATATTGGTCAATGGACGAGAGTCTGAACCAGCCAAGTAGCGTGAAGGATGAAGGTCCTACGGATTGTAAACTTCTTTTATAAGGGAATAAAACCTCCCACGTGTGGGAGCTTGTATGTACCTTATGAATAAGCATCGGCTAACTCCGTGCCAGCAGCCGCGGTAATACGGAGGATGCGAGCGTTATCCGGATTTATTGGGTTTAAAGGGAGCGCAGACGGGTCGTTAAGTCAGCTGTGAAAGTTTGGGGCTCAACCTTAAAATTGCAGTTGATACTGGCGTCCTTGAGTGCGGTTGAGGTGTGCGGAATTCGTGGTGTAGCGGTGAAATGCTTAGATATCACGAAGAACTCCGATTGCGAAGGCAGCACACTAAGCCGTAACTGACGTTCATGCTCGAAAGTGTGGGTATCAAACAGGATTAGATACCCT
+
GGGGGGGGGGGCFDGGGGGGGGGGGGGDFCGFGGEGFCDGGGGGGGGG:BDFFGGGGGGGGGGGGGGGC7CEEG9FGDDDCFFGGGGGGG?FEFGFFGG,EFFEGFGFFFGGGGG7=8E<FDBFC,BFEGGGGGFGFGGGDFGE>CGGGFFGEGC7FEEFFGF@>GGGGGEFDGGGGGGGGGCCCEGGGGFGCFGECB<35CECFGCCGEF<G9CBEGGGGGGCFEGCEG8CGGE@>FFCGF=6<:=:CCGGE8FCGGCEFFGGFFBFGFF>EG>GGFFGFCEGGGGGGGGFDEEFC,FA,8GGGFC@>DGGGGEFB,B,EGGFCF:9E9GGGFGGGECCGFCFGFF,DGGGGGEGGGGGGGEGGGFGGFFGGGGGGGGEFGGCFF<>GGGGGGGGGGGGGGFFFCEGEGGGFFCGGGGGGGCGGFGCGGGCCCCA
@QZJC 323
TGGGGAATATTGCACAATGGGGGAAACCCTGATGCAGCGACGCCGCGTGGAGGAAGAAGGTCTTCGGATTGTAAACTCCTGTTGTTGAGGAAGATAATGACGGTACTCAACAAGGAAGTGACGGCTAACTACGTGCCAGCAGCCGCGGTAAAACGTAGGTCACAAGCGTTGTCCGGAATTACTGGGTGTAAAGGGAGCGCAGGCGGGAGAACAAGTTGGAAGTGAAATCCATGGGCTCAACCCATGAACTGCTTTCAAAACTGTTTTTCTTGAGTAGTGCAGAGGTAGGCGGAATTCCCGGTGTAGCGGTGGAATGCGTAGATATCGGGAGGAACACCAGTGGCGAAGGCGGCCTACTGGGCACCAACTGACGCTGAGGCTCGAAAGTGTGGGTAGCAAACAGGATTAGATACCCT
+
GGGGGGEGGGGGGGGGGGGGGGGGGGGGGGGGGGGGGGGGDGGGGGGGG@FDCGGGGGGGGGCGGGGEGGGGGGGGGGGGFFGGGFFFEFGGGFDEFFG?FGDGGGGGGGGGGGGGGGGGGGGGGGGGGGDGCGGGGGGFGFGGGGGGGGGCFGGGGGGGGGGGGGFC@@EGGGDEE9?FGGGGGGGGFFCGGGGGGGGGGEGEGGGEECGGFCG?EGCFEECFGFGGGFFGGGFC)FFGGFGGFGGGGGGGGGGFGFFGFG<GGGGGGGFFFFGGGGGGGGFGFGGDEGGGGFDFDGGGGGGGGGFEFEFFGGCECGGGFEGGGGFDFGGGGGGGGGGGGGECFCFG@GGGGFGFFEGGGGEGFGGGGGGGGGGCGGGGGGGGGGEDGFGGGGGGGGGFGGGGGFGGFGGCCCCC
@QZJC 65789
TGGGGAATATTGCACAATGGAGGAAACTCTGATGCAGCGACGCCGCGTGAGTGAAGAAGTATTTCGGTATGTAAAGCTCTATCAGCAGGGAAGAAAATGACGGTACCTGACTAAGAAGCCCCGGCTAACTACGTGCCAGCAGCCGCGGTAATACGTAGGGGGCAAGCGTTATCCGGATTTACTGGGTGTAAAGGGAGCGTAGACGGCACGGCAAGCCAGATGTGAAAGCCCGGGGCTCAACCCCGGGACTGCATTTGGAACTGCTGAGCTAGAGTGTCGGAGAGGCAAGTGGAATTCCTAGTGTAGCGGTGAAATGCGTAGATATTAGGAGGAACACCAGTGGCGAAGGCGGCTTACTGGACGATAACTGACGCTGAGGCTCGAAAGCGTGGGGAGCAAACAGGATTAGATACCCT
+
@FG8FBFGFGAAFFGGGGGGGGGGGGGGGGGGGGGGGGGFEEFGGGGCEEGGFGGDFGGGFGGGGFE=FFGG<FFFGGGGGGGGGGGGGGGGGGGGGGGGGG:BFGFGGGGGGGGGGDG1GDC@>GGGGGGGGGCDFFDFGGGGGGGGGGG1GGGGCFGGDGDGFFGGGFCCCFGE?FFCFFFGGGFGEGFCGGGGDFGGEEGFEEEGGGGGGGGG5AF?:DGFDFGEGGGGGFGGFFGEF=EGGGGECGGEGFGGGGGGGGGGGGGGEAGFFFFG@AGCGGGGGFGGGGGGGGGGGFGGGGGGGGDGGGGGGGGGGGGGGGGGGGGGF9FCEDGGGGGGGGGGGGGGGGGGFGGGFGGGFGGGGF@@F7GGFFFFGEGGGGGGGGFEGFDGGFDGGFGGGGFGGCGGGGGCCCCC
@QZJC 325
TGGGGAATATTGCACAATGGGGGAAACCCTGATGCAGCGACGCCGCGTGGAGGAAGAAGGTCTTCGGATTGTAAAATCCTGTTGTTGAGGAAGATAATGACGGTACTCAACAAGGAAGTGACGGCTAACTACGTGCCAGCAGCCGCGGTAAAACGTAGGTCACAAGCGTTGTCCGGAATTACTGGGTGTAAAGGGAGCGAAGGCGGGAGAACAAGTTGGAAGTGAAATCCATGGGCTCAACCCATGAACTGCTTTCAAAACTGTTTTTCTTGAGTAGTGCAGAGGTAGGCGGAATTCCCGGTGTAGCGGTGTAATGCGTAGATATCGGGAGGAACACCAGGGGCGAAGGCGGCCTACTGGGCACCAACTGACGCTGAGGCTCGAAAGTGTGGGTAGCAAACAGGATTAGATACCCT
+
CFG8:FG8,EF,F@FFGGGEFCE@FGGFGGCFFFFGFG@C:+@B+C+8>FCGDFFCE8<8EAF9,:7CFGGGFGFDEFGDGGGFC,BEFF?FF@ACC<,CFFFB+C,CFGGCEBFFFGG99<#C>EG>G2FFF4#CFFCF.F5FE7@CAE:@F9EFGF=9GFGGEC@E;<FECGC?-CFA;FFF?<CC<F<CF=<>DC<#GGE;GD;>C;GDDCC,BCGG$GGF9CGGGCFC@EFCF>FF65C<72=@>@)G?>:==D<=9GGGFCF??FGGGGGFFFDD9FFFFGCF7FFGGGF::7EF?E@+F+FEEEB,GDGGFGFDF=>+7=C=FGFF@FFFF7EC,B@,GGGEDFC,A<GGGGGGGGGFGGGEGFGEFDGFGGGGGGGGGGEGGGGFGCGGFE-FFFCGGGGGCGGCCCCC
@QZJC 326
TGAGGAATATTGGTCAATGGACGAGAGTCTGAACCAGCCAAGTAGCGTGAAGGATGAAGGTCCTACGGATTGTAAACTTCTTTTATAAGGGAATAAAACCTCCCACGTGTGGGAGCTTGTATGTACCTTATGAATAAGCATCGGCTAACTCCGTGCCAGCAGCCGCGGTAATACGGAGGATGCGAGCGTTATCCGGATCTATTGGGTTTAAAGGGAGCGCAGACGGGTCGTTAAGTCAGCTGTGAAAGTTTGGGGCTCAACCTTAAAATTGCAGTTGATACTGGCGTCCTTGAGTGCGGTTGAGGAGTGCGGAATTCGCGGTGGAGCGGTGAAATGCTTAGTGATCACGAAGAACTCCGATTTCGAAGGCAGCACACTAAGCCGTGAATGACGTTCATGCTCGAAAGTGTGGGTATCAAACAGGGATAGATACGCT
+
CEAF8FGGGGGFCE9FFEFDGC@EDFGGGGGGGGGGGGGGGGCFGF7FFGGGFDGGFAFGEGFGFGGCFGGGGGGGGGFGGGGGGGDFFGGGFFGFGDCCEFF@FGCFFDFDE8FEGGG<FFFGG<FGGGGGFGGGGGGGGGGD>F7FFFG8:A8>FFGGFFGGGGGE:CFFGGFCEF7@@A:EGDCEFGEGGGGDGG*<@FGE9CFF:BFGGD5:EEG8EE@CEGGGDG8CCE?9:<F)?:@E.F<EC'GFD8>EFF=8>CG7::=EFEFGFEGFC,8:0>D:@A,59D=A3+6>44,,??E?:+@++,E<+=+@@@+FC,@++C:<C,EF?55,FC?4,,,,<7B,DA9E,B7@86,<,,,C@@EC9CC,,F;,C,F:CB9EFFC,7FCE<9FDFEDFF@F<;,7FCC,,99DCFCCCEC;=,,;<,::@A,<B
@QZJC 327
TGAGGAATATTGGTCAATGGACGAGAGTCTGAACCAGCCAAGTAGCGTGAAGGATGAAGGTCCTACGGATTGTAAACTTCTTTTATAAGGGAGTAAAACCTCCCACGTGTGGGAGCTTGTATGTACCTTATGAATAAGCATCGGCCAACTCCGTGCCAGCAGCCGCGGTAATACGGAGGATGCAAGCGTTATCCGGATTTATTGGGTTTAAAGGGAGCGCAGACGGGTCGTTAAGTCAGCTGTGAAAGTTTGGGGCTCAACCTTAAAATTGCAGTTGATACTGGCGTCCTTGAGTGCGGTTGAGGTGTGCGGAATTCGTGGTGTAGCGGTGAAATGCTTAGATATCACGAAGAACTCCGATTGCGAAGGCAGCACACTAAGCCGTAACTGACGTTCATGCTCGAAAGTGTGGGTATCAAACAGGATTAGATACCCT
+
GGGGGGGGGGGGGGGGGGGGGGGGGGGGGGGGGGGGGGGGGGFGGGGGGGGGGGGGGGGGGGGGGGGGGGEGCGFGGGGGGGGGGGGGGGGGFGGGGGGGGGGGGGGGGGGGEGGGGGGGGGGGGGFFEFGGGGGGGGGGGGGGGGG?FEEFGGGGGGGGFGGFEGGGGGGGGGGGGGGGGGGFCGDFGGDCGGGGEGGGGGGGGGGGGGGGGGGGGGGGGEGFEGGGGGGFGGGFFGFECGGFBGGGGGGGGGG@C@@FFGGGFFFFFGGGFGGFB;GGGGGGGFGFFFF@GGEDGGGGDGGGGGGEFDFGGEFGGF?GGGGGGGGGGFFFEGGGGFGGF9GGFGGGGGDGGFFEGGFEF7GFGFFGFFGGGGGFGGGF>GEGGGGGGGCGGGGGGGGGGGGGGGGGGGGGGFGFGGGGGGGFC9CFEFGCCCC@
@QZJC 328
TGAGGAATATTGCACAATGGGGGAAACCCTGATGCAGCGACGCCGCGTGGATGAAGAAGGTCGTCGGATTGTAAACTCCTGTTGTTGAGGAAGATAATGACGGTACTCAACGAGGAAGTGACGGCTCGCTACGTGCCAGCAGCCGCGGTACAACGTAGGTCACAAGCGTTGTCCGGAATTACTGGGTGTAAAGGGAGCGCAGGCGGGCGATCAAGTTGGAAGTGAAATCCATGGGCTCAACCCCTGAACTGCTTTCAAAACTGGTCGTCTTGAGTAGTGCAGAGGTAGGCGGAATTCCCGGAGTAGCGGTGGAATGCGTAGATATCGTGAGGAACACCAGTGGCGAAGGCGGCCTACTAGGCATCAACTGACGCTGAGGCTCGAAAGTGTGGGTAGCAAACAGGAATAGAGACCCT
+
<C,CEFG<F<@C@CFFG9CEE7@@@EC8F8F@A,<CD@CFCC7CF:+@CC?,9E,CF=8E<?++:@E4+F,B,B9FAEGF<,5<,??FE,,B=BFGFF,,?+++B8,?F=8+8=7FFD<FFFGCC+++5:3CF,@+38>::,,,*5>><**8@:C6CCE;,,5<BCF:/=:<9FECGEGFFC84#8?C77C=<C:8;8FCGEC?EEE->C'>;?>423<3C>338<%D@10FGFC::;F<C*;#CF<FD<>00<FEDF?7CB@/8+,D<<F=9<ABF?>,AC,8E=7?+8FC98EE>GEDF,E=84+,F?9,C77CCC5,B+8,6<B,9C6E6C69<GFGF@@,B:@@7@C,C,@C,,,FCC<,9CGDEE@@FB,@<67@C,;,C6@@-6F<F@DFCAC6<,,C;,6,6;,<A,,-
@QZJC 73522
TAGGGAATCTTCGGCAATGGGGGGAACCCTGACCGAGCAACGCCGCGTGAGTGAAGCAGGTTTTCGGATCGTAAAGCTCCGTTGTTAAGGAAGAACGAGTGTGAGAATGGAAAGTTCATACTGTGACGGTACTTAACCAGAAAGGGACGGCTAACTAAGTGCCAGCAGCCGCGGTAATACGTAGGTCCCGAGCGTTGTCCGGATTTATTGGGCGTAAAGCGAGCGCAGGCGGTTAGAAAAGTCTGAAGTGAAAGGCAGTGGCTCAACCATTGTAGGCTTTGGAAACTGTTTAACTTGAGTGCAGAAGGGGAGAGTGGAATTCCATGTTTAGCGGTGAAATGCGTAGATATATGGCGGAACACCGGTGTCGAAAGCGGCTCTCTGGTCTGTAACTGACGCTGAGGCTCGAAAGCGTGGGGAGCGAACAGGATTAGATACCCT
+
AFDCG8FGGE<CFGGEEGGGGDE:CFCC=FFEF8CFGGGGGGEGGGGGG>CFFGFA,BEGGGGGECCEGGGGG8FFDGFFEF8CFCFGGGGGCGGGGGGCC@FCCCEFDCGGGGGGFGGGDFG<FCCCBFEECGGFFGFF@EF,2<FFGD>CGFDF<,<009EG,8EECDGG8E5:C?EC@3A>E72;58EE>EE5?C77;CEEC/@GEFEA@FFE@CEC0;E8>8>5CE8E9ADCFDF6+/CGFBB:9EDB>8<8D@2<8C89=?CFE8(20>1DF>AFF?CDC=C,?,C,,CCGGFDFFGE,EECAB,,FAAF?FFEC58FFF?,+FGEFAEEC,8+CBF<F;<9GGGEGGF,GFEGFBFEFCGE?GFFF@:7FF7GGF8F8FFEFECFEGGFF:C;FCF@GFF@D@C:7FFGGFEGGEFA<,ACGF9GEF@C;,,,@8
@QZJC 330
TGGGGAATATTGCACAATGGGGGAAACCCTGATGCAGCGACGCCGCGTGGAGGAAGAAGGTCTTCGGATTGTAAACTCCTGTTGTTGAGGAAGATAATGACGGTACTCAACAAGGAAGTGACGGCTAACTACGTGCCAGCAGCCGCGGTAAAACGTAGGTCACAAGCGTTGTCCGGAATTACTGGGTGTAAAGGGAGCGCAGGCGGGAAGACAAGTTGGAAGTGAAATCTATGGGCTCAACCCATAAACTGCTTTCAAAACTGTTTTTCTTGAGTAGTGCAGAGGTAGGCGGAATTCCCGGTGTAGCGGTGGAATGCGTAGATATCGGGAGGAACACCAGTGGCGAAGGCGGCCTACTGGGCACCAACTGACGCTGAGGCTCGAAAGTGTGGGTAGCAAACAGGATTAGATACCCT
+
GGGGGGGGGGGGGGGGGGGGGGGGGGGGGGGGGGGGFGFGGGGDGGGGGGGGGGDGGGGGGGGGGGGGGGGGFGGGGGGGGGGGGGGGGCGGGGGFGGGGGGDGGGGGGGGGG@GFGCGCGGGGGGCGGGGGGGGGGGFGGFGG:EEEGGGFGGGGGGG<FFGGGGGGFGEFG<GGGGGGGGGFGGGGGGGGGGGGD=FGGGGDGGGGGGFDGGGGFFF?EGGGGGGDGGGFGGGGFGGGGGGGFAGGFGFC;GGFGGGGGGGGGEFFFFGGFD?CFAEEGGGGGDGGGGEFGGE7GGGGGEF7EFGGGGGGGGCGGGFGGFEDDGGGGGGGGGGGGGGGGGGGGGGGGGGGFDGGDGGGFGGGGGGGGGGGGGGGGGGGGGGGGGGGGGGGGGFGGGGGGGGGFGFGGGGCCCCC
@QZJC 52500
TGAGGAATATTGGTCAATGGACGAGAGTCTGACCAGCCAAGTAGCGTGAAGGATGACTGCCCTATGGGTTGTAAACTTCTTTTATAAGGGGATAAAACCTCCCACGTGTGGGAGCTTGTATGTACCTTATGAATAAGCATCGGCTAACTCCGTGCCAGCAGCCGCGGTAATACGGAGGATGCGAGCGTTATCCGGATTTATTGGGTTTAAGGGGAGCGCAGACGGGTCGTTAAGTCAGCTGTGAAAGTTTTGGGCTCAAACTTAAAATTGAAGTTGATACTGGCGTCCTTGAGTGCAGTTGAGGCAGGCGGAATTCGTGGTGTAGCGGTGAAATGCTTAGATATCACGAAGAACTCCGATTGCGAAGGCAGCCTGCTAAGCTGCAACTGACATTGAGGCTCGAAAGTGTGGGTATCAAACAGGATTAGATACCCT
+
EAFFFGFGGGGGGFGGGGG8FFEGG7FGGFECCEFDG<DFEF,CEFFEE,,<C,,4,,CFFGF,C9FF@:@FGFDCFFEF9CFGGE?EFGCC7FDGGGGGFF+F?EGF,<B78CFFGGGF?FF5B?<,?B<F,,CF995???FFFDDFFE,8BD+96F>FGG3/CCGFC>FA>0@:>::7D:B<CCE=C5CC9FC:BCEAGEF:9FBF6<-<+*<**:<7F7:EEGF@:,E@+,EE@@<.8DC7*GF>E<+DD38?>C7'<CDBAFF?F/,F=FF?>,FCCE@5:A9548EFFEF?GFA,,EFFFGGC=FFGGGF=DDGFGEEGC?C,,,<FGCFF9F;GFFGGGGGGGGFECF@77GEGEGGGFCGGGF@C,GGFGGGFGGGGGFAFGGGFFGEDDGGGGFGFFEEGGGGGFGGGGGFGGGGFGGFEC,CC8CC
@QZJC 332
TGGGGAATATTGCACAATGGGGGAAACCCTGATGCAGCGACGCAGCGTGCGTGAAGAAGTATTTCGGTATGTAAAGCTCTATCAGCAGGGAAGAAAATGACGGTACCTGACTAAGAAGCCCCGGCTAACTAGGTGCAAGCAGCCGCGGTAATACGTAGGGGGCAAGCGTTATCCGGATTTACTGGGTGAAAAGGGAGCGTAGACGGCTTTGCAAGTCTGACGTGAAACTCCGGGGCTCAACACCGGAACTGCGTTGGAAACTGTAAGGATTGAGTGCCGGAGAGGTAAGCGGGGTTCCTAGTGAAGCGGGGAACTGCGTAGATATTAGGAGGAACATCAGTGGCGAGGGCGGCTTACTGGAGGGTAACTGACGTTGAGGCGCGAAAGCGTGTGGAGCAAACAGGATTAGATACCCT
+
<FGG>BF,<CFF<FFGAC@FG7@CEF@8C,C,;CFCB<C@@B++7+7,8,8?:?DCC<E,C,9,,:78EC8,5,CEFDE?EB,BB<EEDGGCCGGGG,FFEF+4D+EFGFF?A,,,C@CCFE+=BE+>FFG,=<FF,,3+FB,:<F<:3@8FDCFGEF7@CDGDGFF7<F*2<<CF***:2/8><F<C#.CFCEE8C8C8+8C<9:GGG1<+0C729F?FCE:FFCF0<FB>CE:>8;F0C%FGCFGGE>GGF;CCG@+3D9C>CE:8*+E4?FGF8.:EBA6BE?+7FCB8+,FF<9GEB58++>EGEC9,B+:ED<,FFAFE?<=6,,AGE?66,6,C7@E@46+CCF@FE9EE,<,<C,F<C9FB8,F:E@C,,:@@,EEFCCGFF<C,@<=@,EC-ACGFE9DGFGFC@C<C
@QZJC 57298
TGGGGAATATTGCACAATGGACGAAAGCCTGATGCAGCAACGCCGCGTGAGCGATGAAGTATTTCGGTATGTAAAGCTCTATCGGCAGGGGAGAAAATGACGGTACCTGACTAAGAAGCACCGGCTAAATACGTGCCAGCAGCCGCGGTACAACGTATGGCGCAAGCGTTAGCCAGATTTAATGGGTGTAAAGTGAGCGGAGAAGGAGTGGCAAGTCGGATGTGAAATCCCGGGGCTCAACCCTGGGATTGCATCGGAAACTGGCAAACTATAGTACAGAAGAGGTAAGCGGAATTCATAGGGTAGCGGTGAAATGCGTAGATATTAGAAGGAACACCAGTGGCGAAGGCGGCTTACTGGACGGTAACTGACGTTGAGGCTCGAAAGCGTGGGGAGCAAACAGGATTAGATACCCT
+
<C88@:CFFFGCFFGGFE,F,EEGDCFGGGGGAA9FDG-@F+CCFF7@:C:ECEFEGGG,CEEG<FC8C@FGFG,5F<C<?<-,++84+=:++B<?,BF,C+6?F??AFGF9CD8FD8>>F,3=:F7<>A@DF3,:@C>FFCGC+**@@EC,@B**6C,8,4*=C8<:**81,<,@79<7<#11:?2,2<3?,*>D854,<<,,,?,F?6,66*5**,7,,GGFCF@+@@+=+DB8,+@3++,,CGFC:FC+:@+F9FDB?5A,55,,C,,5EF77?,E,DFGFB:CEFEFBDB9E:,,,B,F7GGGGGGGGGGGGFE@,FA<,9,FF6C9FEEFFCCGGFF@7GEGFFF8FFC<,8GCFCCED@E@CGGGEFFF8CE7GFCCDEGF@7FC<E9CFE<GECFFGE9FFFGFCCCCC
@QZJC 52755
TGGGGAATATTGCACAATGGGGGAAACCCTGATGCAGCGACGCCGCGTGAGGGATGAAGTATTTCGGTATGTAAACTTCTATCAGCAGGGAAGAAAATGACGGTACCTGACTAAGAAGCCCCGGCTAAATACGTGCCAGCAGCCGCGGTAATACGTATGGTGCAAGCGTTATCCGGATTTACTGGGTGGAAAGGGAGCGCAGGCGGGGCGGCAAGTCTGATGGGAAAGCCCGGGGCTCAACCCCGGTACTGCATTGGAAACTGTCGTACTAGAGTGTCGGAGGGGTAAGCGGAATTCCTAGTGTAGCGGTGAAATGCGTAGATATTAGGAGGAACACCAGTGGCGAAGGCGGCTTACTGGACGATAACTGACGCTGAGGCTCGAAAGCGTGGGGAGCAAACAGGATTAGATACCCT
+
GGFGGFEGGGGGGGFGFGFFFGGGGGFEFFFGGGGGGGCF7CGGGGGGGGGGGGGGGGGFGFGGGGG:CFGGGGGGGFGGFGCB?FGGGGGGGGGGGFFFGFGFG7FB<,?BBG,B9<FCED7FFFEFC<FFGCEFEFECC<CGEGCGG-88DFF0>4@F;F;EBEFGECCCFCFE=<<'<C>GFGC:$GC8GFCEB588<:C>FA#<<:C:GFF>EA<<C?#GGGG>FGGGGGFGFFGGGFG:GFCC231FCEC<@C>FCC@&<C,CFDFFGFFCCEE@DD8GGGEEEECGGGGGFE,EGGGGEEF9GGGGGGGGGGGGGGGFFC=FGFAGFEGGF<@FCGGGGGGGFGDGGF<<FGGE6<DDGFGGEGDGGGFGGGGFFGGGCDGGGGGGGGGGGFCGFGGGGGGGGGGCCCCC
@QZJC 58840
TGGGGAATATTGCACAATGGGGGAAACCCTGATGCAGCGACGCCGCGTGGAGGAAGAAGGTCTTCGGATTGTAAACTCATGTTGTTGAGGAAGATAATGACGGTAATCAACAAGGAAGTGACGGCTAACTACGTGCCAGAAGCCGCGGTAAAACGTAGGTCACAAGCGTTGTCCGGAATTACTGGGTGTAAAGGGAGCGCAGGCGGGCGATCAAGTGGGAAGTGAAATCCATGGGCTCAACCCATGAACTGCTTTCAAAACTGGTCGTCTTGAGTAGTGCAGAGGTAGGCTGAATTCCCGGTGTAGCGGTGGAATGCTTAGATATCGGGAGGAACACCAGTGGCGAAGGCGGCCTACTGGGCACCAACTGACGCTGAGGCTCGAAAGTGTGGGTAGCAAACAGGATTAGATACCCT
+
GFGG7=B<EGCFFFCE@EEFFGGGGG8F:@FFFG<9@F+@FCFGG7@@CEGEGFFGGGGG,C,5CFCFC==FFGF-,5,C?,5?E,BE4EFFGGFDFA,C<B=+B+C,BFGFGGGFFF,=C?F++=CF8DFF@FDDFFF,<FG,@+@FFB>>FF:<FFGFBF8EGG>B+<:1,C8:CC3<B,<FCG?F71<<FF7A<FFD.ECE>E8*?/1GF?65#(F<;DCF7FG@<CD#7BF@@@<AF25:5EFEF@,,3CB89FD<FGGE7GFDGGGFF<FGGGFFA9FEG@GGF<,GGFFGGE=<GGEF8C=FGGGFAECEC,ECE7GECC7FCCFF@@FCEGFGGF@7FGGGGC@FCFGGFFDD9C,8GECFB@@B@F?F<GFGFF,EAGGGGFEE9GGGGGFEFFCGGFD@CC,CCCCC
@QZJC 57688
TAGGGAATCTTCGGCAATGGGGGGAACCCTGACCGAGCAACGCCGCGTGAGTGAAGAAGGTTTTCGGATCGTAAAGCTCTGTTGTTAAGGAAGAACGAGTGTGAGGATGGAAAGTTCATACTGTGACGGTACTTAACCAGAAAGGGACGGCTAACTACGTGCCAGCAGCCGCGGTAATACGTAGGTCCCGAGCGTTGTCCGGATTTATTGGGCGTAAAGCGAGCGCAGGCGGTTAGAAAAGTCTGAAGTGAAAGGCAGTGGCTCAACCATTGTAGGCTTTGGAAACTGTTGAACTTGAGTGCAGAAGGGGAGAGTGGAATTCCATGTGTAGCGGTGAAATGCGTAGATATATGGAGGAACACCGGTGGCGAAAGCGGCTCTCTGGTCTGTAACTGACGCTGAGGCTCGAAAGCGTGGGGAGCGAACAGGATTAGATACCCT
+
FGGGDFGFGGGGGGGGFEGGGGGDEEGGGG<AFFCEGGECFDC4CEEEGGGGCFGGGGGFGGGCFGGEGGGGGFGFGGGCFGGECCCFF9FFGGFFEGEGGFCFC,FCGCFEGCFGFEGFGGGGDFFGGGGGGGGG@CFGGFG8:@CF7CGGG?<EF?*;*C>EGGGFFGEDE>CE0A@GGGGF:FFDGG>EGGEEC?CGG5:CCFGGGFGC8C8FFF<EEB5EEGCCD=GG<GCFFCG7C:CGFFE?<DFCEDFFADFCDECDFEGGB,<<=DGFGDFDFGFGF8BD?@,BDGGGGGGGGGGGGGGGEE<EAE?FCFAC<8CFFGGB@EGF9FFGGEDGGGGFE<@,GFDEGE9FE7EGF=:<F7B@FA7FCE7GGFFE,CCGGGF<@EE@DGEGGGF<EF7GFD@9GEFGEF9GGGFFC,FAGGGFF<DFEECGCCCCC
@QZJC 89215
TGAGGAATATTGGTCAATGGACACGAGTCTGAACCAGCCAAGTAGCGTGAAGGATGACTGCCCTATGGGTTGTAAACTTCTTTTATATGGGAATAAAGTGGTCCACGTGTGGATTTTTGTATGTACCATATGAATAAGGATCGGCTAACTCCGTGCCAGCAGCCGCGGTAATACGGAGGATCCGAGCGTTATCCGGATTTATTGGGTTTAAAGGGAGCGTAGATGGATGTTTAAGTCAGTTGTGAAAGTTTGCGGCTCAACCGTAAAATTGCAGTTGATACTGGATATCTTGAGTGCAGTTGAGGCAGGCGGAATGCGTGGTGTAGCGGTTAAATGCTTAGATATCACGAAGAACTCCGATTGCGAAGGCAGCCTGCTAAGCTGCAACTGACATTGAGGCTCGAAAGTGTGGGTATCAAACAGGATTAGATACCCT
+
,CFE8CEGFGGGGGFFGFFGGFGGCGGGGEGGGGGGGGFFGGDGGFGGGGGFGGDGGFFGEFFGFEFCEFGGGGGGGGGFGFFGGGGFGFG?F?FGGGAFGFFDGGGFGDFEEEGGFDGCFGGGGEFGGGGGGFGGGGGG,BFGDG@FF<4EGF5?AA*GGGG>G>EGEFFF9FF<C4FF:F:FFC@7FEGF;E.CEGFFGGC@FGFDC>CGGCEA:CA=FGGCF;E,=C@4CFGFGCF?FCEFCCGGFG7C=<B<F:AFG8;0:FAGFF?GFGFDFFGGFFA>6;E<<EE,8FAF:,ECFB?B<EC:GFA?B+C4CCFDF?+F7@@C5A,AEGGGGGFF99DFE@<@E9FFF:@-FGF7CCCFEC,,EFDDGF<AGFC,GGFDA<C,GFE<9GGGGF7F@FFCGFC@EGGGGGFEGGFDGFGFGFFC<F8B<<8B
@QZJC 338
TAGGGAATTTTCGGCAATGGGGGAAACCCTGATGCAGCGACGCCGCGTGGAGGAAGAAGGTCTTCGGATTGTAAACTCCTGTTGTTGAGGAAGATAATGACGGTACTCAACAAGGAAGTGACGGCTAACTACGTGCCAGCAGCCGCGGTAAAACGTAGGTCACAAGCGTTATCCGGATTTACTGGGTGTAAAGGGAGCGCAGGCGGTGCGGCAAGTCTGATGTGAAAGCCCGGGGCGCAACCCCGGTACTGCATTGGAAACTGTCGTACTAGAGTGTCGGAGGGGGAAGCGGAATTCCTAGTGTAGCGGTGAAATGCGTAGATATTAGGAGGAACACCAGTGGCGAAGGCGGCTTACTGGACGATAACTGACGCGGAGGCTCGAAAGCGTGGGGAGCAAACAGGATTAGATACCCT
+
@EGGCGFDFGGGGGGGGGGF8FEGGGGGGGGGGGGCGC@FGDGCCGGGGG>FGGGGGGGGGGGGGGEFF@FAFGDFFGFGGGGGGFGEFGGGGGGGGGGFGGCFDDGGGD8FGFFGGGGGFCEFG@GGG8GGCFGFFGGGGGG>GGGGGGEF@F>FFGGGGGGGGGGGFGGGGGFGDF:FGGCEGGGGEGGGGC8F@:EGGGD<CEGGDEGEEGGCGGGGGGGFGGGEEFGEFDFE$EGFCD:3,:EFGGGGGGGGFFBFFGFDGGGFC5AD8EFFF=CF@GCFG+GGGGF9FFB:,::,,=GGEGFFFDGGGGGDGGGGGGFF?,GFC9FEFF@GGGFGDGGCGGGFFEGFC,,GFGFEGGFFGDE@DGGEF@8GFGFCGFCGGGGGG@GGGGFCCFFFGGFFFEDGFF@CCCCC
@QZJC 339
TGGGGAATATTGGGCAATGGGCGCAAGCCTGACCCAGCAACGCCGCGTGAAGGAAGAAGGCTTTCGGGTTGTAAACTTCTTTTGTCGGGGACGAGTAGAAGACGGTACCTGGCGAATAAGCCACGGCTAACTACGTGCCAGCAGCCGCGGTAATACGTAGGTGGCAAGCGTTGTCCGGATTTACTGGGTGTAAAGGGCGTGTAGCCGGGAAGGCAAGTCAGATGTGAAATCCACGGGCTTAACTCGTGAACTGCATTTGAAACTACTTTTCTTGAGTATCGGAGAGGCAATCGGAATTCCTAGTGTAGCGGTGAAATGCGTAGATATTAGGAGGAACACCAGTGGCGAAGGCGGATTGCTGGACGACAACTGACGGTGAGGCGCGAAAGCGTGGGGAGCAAACAGGATTAGATACCCT
+
GGGGGGGG9FGAEEGGGGGGGGGCGGFFGGGGGEFGGGGGGGGGGGGGGGFGGGGGGGGGFGGGGGGGGGFGGGGGFGGGGGGGGGGGGGGGGGGEGGFF<FF:@FFEGEFFF@FDFDFGGGCD7B;GCECCC3@FCFFFFGGGGEFCFGGGGGGEG0<FGGFGGGA<FE<GDECBC?EE=FGEGGGG@FFGC<FFCCC8:CFGFGGGGFB@?EGGC9A:FGGFFECEF<CEFGGGGGGFFFFF=<;DGF9FFGECDDDGGGFGDFFGEFGGFFGF7?ECGGGGGFF@DFCGGGGCFF8CFAGGGCDGGGGGGGGGGGGFGGFAGF9FGGGGGGGGFGFGGGGGGGGGGGCGGFFGGDGGGGCFCCC,GGGGFGFGGGGGGGFGGGGGGGGGGGGGGGGGGGGGFF<,GGGGGCCCCC
@QZJC 340
TGAGGAATATTGGTCAATGGACGAGAGTCTGAACCAGCCAAGTAGCGTGAAGGATGAAGGTCCTACGGATTGTAAACTTCTTTTATAAGGGAATAAAACCTCCCACGTGTGGGAGCTTGTATGTACCTTATGAATAAGCATCGGCTAACTCCGTGCCAGCAGCCGCGGTAATACGGAGGATGCGAGCGTTATCCGGATTTATTGGGTTTAAAGGGAGCGCAGACGGGTCGTTAAGTCAGCTGTGAAAGTTTGGGGCTCAACCTTAAAATTGCAGTTGATACTGGCGTCCTTGAGGGCGGTTGAGGTGTGCGGAATTCGTGGTGTAGCGGTGAAATGCTTAGATATCACGAAGAACTCCGATTGCGAAGGCAGCACACTAAGCCGTAACTGACGTTCATGATCGAAAGTGTGGGTATCAAACAGGATTAGATACCCT
+
<CFCFFGGGGGGGGGGGGGGGFGDC+FAFFFFGGGGFGGCFGCFFGGFGGGCFEFFGGFGGGGFFGGGGGGGAEAFGCFGGFF9F9EECECFGGGFF<EFCF,BFGGFFF<CFC@+BF<FFACFGG?FGFFGGGG,<EAFFFEFGGG<FG9<:F6FFGFGGGGG@EGEFEFGGGG<::FGCF1>*>::>=E7CF@/;;<AAFGFGFEFCCFFCCGGGDEGGCCFG,,/>:GGFGEF5G>G1DCB@CEG@0C@7F:CC4DD9FF>>DFDB9DBBC7<94FDC@F<F,A,?,<F8FB:>A8E8A8@F@:=CEDFFB4:EGF=<9F@:GGFGGFGFFAGEC,,FEF<DC,F<FGGGFEEGFGEGGGGGGFFFGGFFFC@F<@7GGGFCDFFC@D8GGGFFB;,D@9EDGGGGFDGGGGGGFFGCFFF@,@,GFEA,88A
@QZJC 341
TGGGGAATATTGCACAATGGGGGAAACCCTGATGCAGCGACGCCGCGTGGAGGAAGAAGGTCTTCGGATTGTAAACTCCTGTTGTTGAGGAAGATAATGACGGTACTCAACAAGGAAGTGACGGCTAACTACGTGCCAGCAGCCGCGGTAAAACGTAGGTCACAAGCGTTGTCCGGAATTACTGGGTGTAAAGGGAGCGCAGGCGGGAGAACAAGTTGGAAGTGAAATCCATGGGCTCAACCCATGAACTGCTTTCAAAACTGTTTTTCTTGAGTAGTGCAGAGGTAGGCGGAATTCCCGGTGTAGCGGTGGAATGCGTAGATATCGGGAGGAACACCAGTGGCGAAGGCGGCCTACTGGGCACCAACTGACGCTGAGGCTCGAAAGTGTGGGTAGCAAACAGGATTAGATACCCT
+
FGGGG@FFFGGGGGGGGGGGGGGGGGGGGGGGGGGGGGGGGGGGGGGGGGGGGGGGGGGGGGFGGGGGDGFGGGGFGGGGFGFGEAFFEGGGGGEGGGFGGGGGGGGGGGGGGGGGGGGGGGGGGGGGGGGGG?GGGGGGGGGGGEGGGGGGGGGGGFGFFGFFGGGGGE:CFGEEGGFDFGCGGGFGFGGGGGGFGGFEEGGGGFGEDGG<FCGG9:GDFGGGGGGGGGGGGGGGGGGGGGCGGGGGGEFEEFF?GGGGGGFFF<GGGGGGGGGFDGE?GGGGGECDGGGGGGGGGGFGGGGGGGGFFGGGGGGGGGGGGGFGGEEGF9GGGGGGFGFFGFGGGGGGF@<EF9GGGGGGGFCGGGGGGGGGGGGGDGGGGFGGGGGGFCGGGGGGGGGGGGGGFGFCGGGCCCC@
@QZJC 61599
TGGGGAATATTGCACAATGGGGGAAACCCTGATGCAGCGACGCCGCGTGGAGGAAGAAGGTCTTCGGATTGTAAACTCCTGTTGTTGAGGAAGATAATGACGGTACTCAACAAGGAAGTGACGGCTAACTACGTGCCAGCAGCCGCGGTAAAACGTAGGTCACAAGCGTTGTCCGGAATTACTGGGTGTAAAGGGAGCGCAGGCGGGAAGACAAGTTGGAAGTGAAATCTATGGGCTCAACGCATAAACTGCTTTCAAAACTGTTTTTCTTGAGTAGTGCAGAGGGAGGCGGAATTCCCGGTGTAGCGGTGGAATGCGTAGATATCGGGAGGAACACCAGTGGCGAAGGCGGCCTACTGGGCACCAACTGACGCTGAGGCTCGAAAGTGTGGGTAGCAAAGAGGATTAGATACCCT
+
FFGFGGG@FGGGGGGGGGFGGDC@FGGGGGGGGGGGGGGGEE@CFDE7CFGGGGGGFDGFGGGGGFCGGGGCGGGGGGGF?F9F,BFFDG8B8FGDGFGGGEGCFEF9FGCDBDDGGG8FFGGF=FEGGGGGGFFGCFGGGGGA@EGGGEDFF@CGG.BFFFFFGGGFFG88?FGGGC>BEFDFFF?<=CGFGCEFEFFGGGECFEG@,>82A;AD51D@AEC6FCFGFFEBCFGFGGGFF#CFF@<C:GGGFCCF?<ECEACFA<FFGGGGFFD?2@773ECFE+BF+??,,GGGCEEFA,DGGDFE<AFF-CGF@CGFFFF7CFEF@<EFC8FGFCGGGFEDDBCBEDFFEFEF8EC6,6,<FCAGDGFBE8FGDFB<<GGGGGF7EFF<EAGGEGCFGGGGECFGFFFA@9<C
@QZJC 343
TGAGGAATATTGGTCAATGGACGAGAGTCTGAACCAGCCAAGTAGCGTGAAGGATGAAGGTCCTACGGATTGTAAACTTCTTTTATAAGGGAATAAAACCTCCCACGTGTGGGAGCTTGTATGTACCTTATGAATAAGCATCGGCTAACTCCGTGCCAGCAGCCGCGGTAATACGGAGGATGCGAGCGTTATCCGGATTTATTGGGTTTAAAGGGAGCGCAGACGGGTCGTTAAGTCAGCTGTGAAAGTTTGCGGCTCAACCGTAAAATTGCAGTTGAAACTGGCAGTCTTGAGTACAGTAGAGGTGGGCGGAATTCGTGGTGTAGCGGTGAAATGCTTAGATGTCACGAAGAACTCCGATTGCGAAGGCAGCTCACTAGACTGCAACTGACACTGATGCTCGAAAGTGTGGGTATCAAACAGGATTAGATACCCT
+
CDFGGGGGGGGFCFGGGGGGGGE7FCGGFGGGGGGGGGGGFGEAFFGGGGGFFFGGGGFFFFGGFFGDEGCFEFFGGGGGGGCFGFGGCFGGGGG9?EFGG8FGGFCFGFG7FEFGG@FFFGGGFG9EFGGGGDEFGGDEFFGEGCCFAA>FF8CFFBEGGCEFEDEGGGGGFGGG=FFCGFGG:CEGFCECCCFE=FBFFGEF<FCFFFGGGEGFDGEG>8E=EGEF@FFFECGCFCGDGFCFGGGGECEFFEGGGGFEFDEF1:=FGFCDFG=GFGGGGGGGGGGGFFFF,<CGCCGFGGFGF7GGFEFE7GGGGGGGGGGEDGGGGCGCDGGGFGGFF?,DGFEGGGCGGGGFGGFGCCGGGGGFGGCCEDAC,FCGFF@DGGFCGGFE,CFFFGFF<CGGFCGGGGFCGGGGGGGGGGGGGGGGGFE@CCC@
@QZJC 344
TGAGGAATATTGGTCAATGGACGAGAGTCTGAACCAGCCAAGTAGCGTGAAGGATGAAGGTCCTACGGATTGTAAACTTCTTTTATAAGGGAATAAAACCTCCCACGTGTGGGAGCTTGTATGTACCTTATGAATAAGCATCGGCTAACTCCGTGCCAGCAGCCGCGGTAATACGGAGGATGCGAGCGTTATCCGGATTTATTGGGTTTAAAGGGAGCGCAGACGGGTCGTTAAGTCAGCTGTGAAAGTTTGGGGCTCAACCTTAAAATTGCAGTTGATACTGGCGGCCTTGAGTGCGGTTGAGGTGTGCGGAATTCGTGGTGTAGCGGTGAAATGCTTAGATATCACGAAGAACTCCGATTGCGAAGGCAGCACACTAAGCCGTAACTGACGTTCATGCTCGAAAGTGTGGGTATCAAACAGGATTAGATACCCT
+
EFGGGGGGGGFGGGGGGFGGGGGGGGGGGGGGGGGGFGFGGGGGGGGEG@FGGGGGF,<FFGGGGFGGC@FGGGGGGGDGGGGGGGGGGGGGGGGGGE,8CCD?FGGEGGGGFEFCFCFGGFFFDGGGGGGGGF9FFGGE<>FFGGEGCFFBC>GCFEGFGGGGGGGGGGGGGGGDGGGGG=GGGGGDFFGFFGGGGGGFGGFGGGGGFGGGGGGFGGGGGG=GGGCF>=GEGGGEGGGFFCGFFFGGECGGDGFCGFFGFEFFFEFGGGGGFGGGF@BCFGGG>3+FGGFGEFCGGFFEAE8:A@>GGGGGGGFFECGFGGGGEGGGFCGFFGGGGGGCGGGGGGFGGGGGGEFCEGGCGGGGGFGGGGGFE,CGFC+8CF7GGGGGGGGGGGFCFGGGGGFCGGGGGGGGGGGGGGGGGGFGFFE<F<FA,CCC
@QZJC 80055
TGAGGAATATTGGTCAATGGACGAGAGTCTGAACCAGCCAAGTAGCGTGAAGGATGACTGCCCTATGGGTTGTAAACTTCTTTTATACGGGAATAAAGTGAGGCACGTGTGCCTTTTTGTATGTACCGTATGAATAAGGATCGGCTAACTCCGTGCCAGCAGCCGCGGTAATACGGAGGATCCGAGCGTTATCCGGATTTATTGGGTTTAAAGGGAGCGTAGGCGGACGCTTAAGTCAGTTGTGAAAGTTTGCGGCTCAACCGTAAAATTGCAGTTGATACTGGGTGTCTTGAGTACAGTAGAGGCAGGCGGAATTCGTGGTGTAGCGGTGAAATGCTTAGATATCACGAAGAACTCCGATTGCGAAGGCAGCCTGCTGGACTGTAACTGACGCTGATGCTCGAAAGTGTGGGTATCAAACAGGATTAGATACCCT
+
FGGGGFGGGGGGGGGGGGGGGGGGGGGGGGGGGGGGGGGGGGGGGGGGGFEFGGGGGGGGGGGEGFGFGGGDGGGGGGGDCFGGCFGGGD7BEFGGGFGGFFGGGG:EFFCFGGFFGGGGCGFGGGEGFGGFEFGGGEFGG<C7FFGGGG#FFFGFGEC;CBEFCCFE@FFA@FF6GFF>:FFFGGEG=GEGGGDC<FE@FF,<CFFFFFFGFFGEE@E>BGGGEFCEFGFECFC:2E>FCGGGFAD@GGGGGGGGGEEGGGGDFFGF@FD8FEFFF?<EFDGGGFFEC<FDDAFE<EE<BGFFFFEGDFGGGGGDGGGGGGGGECEEE<GGFFFGGFGFGFGF8GGFGGGGGFF:GGGGGGGFGGGGGGGGGGGGGGGF<<GGEF<DGGGEDFGFFGGGGGFFDGGGGFGGGGGGGGGGFFFC,CFFFFGCCCCC
@QZJC 346
TGGGGAATATTGCACAATGGGGGAAACCCTGATGCAGCGACGCCGCGTGAAGGAAGAGGTATCTCGGTATGTAAACTTCTATCAGCAGGGAAGATAGTGACGGTAACTGACTAAGAAGCCCCGGCTAACTACGAGCCAGCAGCCGCGGTAATACGTAGGGGGCAAGCGTTATTCGGATTTACTGGGTGTCAAGGGAGCGTAGACGGACTGGCAAGTCTGATGTGAAAGGCGGGGGATCAACCCCTGGACTGCATTGGAAACTGTTAGTCGTGAGTGCCGGAGAGGTAAGCGTAATTCCTAGTGTAGCGGTGAAATGCGTAGAGATTAGGAGGAACACCAGTGGCGAAGGCGGCTTACTGTACGGTAACTGACGTTGAGGCTCGAAAGCGTGGGGAGCGAACAGGATTAGATACCCT
+
F8F<CCCEFG<FFFCCFF,68@+CFFGC:@,CFFFCAFCFGGDF:FF7C6,E<<E8=,:59,<,CEFFGFFGDBE,E<EFFG9FFCFG7CBFFG,?EC<FG@E=@+BFC<<<?A?FF@F8F@FGDGGF@A<>F+8@FCA7,,@FEGFE*:CDGEF:@FGC=F@@F5FG*1<:<?FF>CF,1=FFGC2;:,?FFCCG8?@8;**3;CE,:FACF;?+C?<<F7<F<6<ECF@CCGG*C<CFG5<49@5CFE>@?DCEF=CFG7CEA,2.F0GD?:7C===EFFF@CEEFCF?,EB9,,9F?F<F>8EC5<B:,7EFC=FBC9,,,,,8FC,<,,CEEC:EFEF7FGF@F@@,:,,,C,:B,CEFE<EC,B,FC@FGFC@,<,:FC,@6+:E,8F<@@6,FFFGGGGGGFGFFCCCCA
@QZJC 79737
TGGGGAATATTGCACAATGGGGGAAACCCTGATGCAGCGACGCCGCGTGGAGGAAGAAGGTCTTCGGATTGTAAACTCCTGTTGTTGAGGAAGATAATGACGGTACTCAACAAGGAAGTGACGGCTAACTACGTGCCAGCAGCCGCGGTAAAACGTAGGTCACAAGCGTTGTCCGGAATTACTGGGTGTAAAGGGAGCGCAGGCGGGCGATCAAGTTGGAAGTGAAATCCATGGGCTCAACCCATGAACTGCTTTCAAAACTGGTCGTCTTGAGTAGTGCAGAGGTAGGCGGAATTCCCGGTGTAGCGGTGGAATGCGTAGATATCGGGAGGAACACCAGTGGCGAAGGCGGCCTACTGGGCACCAACTGACGCTGAGGCTCGAAAGTGTGGGTAGCAAACAGGATTAGATACCCT
+
GGG?FGDGGGGGGGGGGGD8FGDDGGGGGGGGFGGGGGGGGGCFGGGGGGGGGGGGGGGGGGGGGGGGGGGFGGGGCGGGGGGGGGGGFGGGGGGGGGGGGGG7FFGGGGGGGGG?FFGGGGGGGGGGGFGG7B8FEGGGGC1CFGGGG>EGGGGGGGGF<FEGGGGGG@FGGGC@EGGFFGCGCC9>FFGGGCFGGGGGGGGGGGEEFEBEEFFCFGGGCFEFFFG9GGFGGFFGGGGGGGGF@CFGGGGGGGGG=FFCF7CFEFEGGFGGGGFAGGFFGGGGGEGGGGFDGGGGGGGGFFEGGFCGGGGE7F:GGGGGGGGGGGGGGFF@6E?GGFGGGGGGGGGEGGF9GGGGGGGGGDGGDGGGGGGGGGGGGGF<FCGGGGEGGGGGGGGGGFGFGFGGGFGFFGFCCCCC
@QZJC 73714
TGGGGAATATTGCACAATGGGGGAAACCCTGATGCAGCGACGCCGCGTGAGCGATGAAGTATTTCGGTATGTAAAGCTCTATCAGCAGGGAAGAAAATGACGGTACCTGACTAAGAAGCACCGGCTAAATACGTGCCAGCAGCCGCGGTAATACGTATGGTGCAAGCGTTATCCGGATTTACTGGGTGTAAAGGGAGCGTAGACGGAGTGGCAAGTCTGATGTGAAAACCCGGGGCTCAACCCCGGGACTGCATTGGAAACTGTCAATCTAGCGTACCGGAGAGGTAAGCGGAATTCCTAGTGTAGCGGTGAAATGCGTAGATATTAGGAGGAACACCAGTGGCGAAGGCGGCTTACTGGACGGTAACTGACGTTGAGGCTCGAAAGCGTGGGGAGCAAACAGGATTAGATACCCT
+
CEF8BCFDEFGCFGGGFGGGG7FDGGGGGGEGGGGGGG>FGGGEFCFGGEGDF@EBFGGFAFFFDFF+B7FFGGGGGFGGGFFGGGGGGGGGGGGGGGGGGGCFGGGGGGGGGGGGCFF@C8FGGGGGGGGGF<<BFFGGGGGGGGDDGGEGFC>+F>CCFC<FGF?GGCECGGGG9=?CFFCFGGFFG?CFCFCFCFFECCEGGGCF(DFEFFGF9CFFDEGFFEFGGEGEGGGGGGDDCF<CGF>C2AAFCGGGCFEFE7DECDFGFDCDGFD:6GGGDFGFEECEGCGGGGFEFC:,CGFGEFCFGFCFC@GGGGGFFGF<F9FFE9GGEFAC9FF@7C>FF:EGGCGFFCFE@EFC<@GGFEEC@FCGGGGGFEGEGEFDEGGGGGGGGGGGGFGGFGFFF9GGGGGCB,CC
@QZJC 60686
TGAGGAATATTGGTCAATGGACGAGAGTCTGAACCAGCCAAGTAGCGTGTAGGATGAAGGTCCTACGGATTGTAAACTTCTTTTATAAGGGAATAAAACCTCCCACGTGTGGGAGCTTGTATGTACCTTATGAATAAGCATCGGCTAACTCCGTGCCAGCAGCCGCGGTAATCCGGAGGATGCGAGCGTTATCCGGATTTATTGGGTTTAAAGGGAGCGCAGACGGGTCGTTAAGTCAGCTGTGAAAGTTTGGGGCTCAACCTTAAAATTGCAGTTGATACTGGCGTCCTTGAGTGCGGTTGAGGTGTGCGGAATTCTTGGTGTAGCGGTGAAATGCTTAGATATCACGAAGAACTCCGATTGCGAAGGCAGCACAATAGGCCGTAACTGACGTTCATGCTCGAAAGTGTGGGTATCAAACAGGATTAGATACCCT
+
F?E9FGGGGGGFFGGGGGG@@,67+CCFFADGFGGGFGGGGGCFFFGGC,CEFGGGFGG@FFGFGFE7,@CFGGGGGGDCEGDGGGGGDCFF,9FG?F9FFF8BFGCG8C<E+BFGGGGGCAA?EE9FGGGCFEF9FGGGGG@EGFFFGGGGGFCGCDCFFFGF+@B@FEGD<FFD87FEE,=@FE?DG?EF<FD9C6G=GD;CE3=F;FGGGCE<C>G:CC:FGF<<:FFCFE7A@F@EFFGGGCGGFGGGC@:0CFGGGFGC:ADCFFDEFGG.FFGEFGFF7<A5<B,<8C>C:?GF<A?+DF:+FAAE?EFA=,D,F<FDGGGGFGGGFEF=6<F9?<9F,<@EFEC,8B+-:@@:FCF<GFF<C,GFFFC6,CB+:EFAFE67GGFGGFFFE+@FFFGFFECGGGGGGECECCCGGGGGGGGGGDFBCA-B
@QZJC 350
TGGGGAATATTGCACAATGGGCGAAAGCCTGATGCAGCGACGCCGCGTGAGCGAAGAAGTATTTCGGTATGTAAAGCTCTATCAGCAGGGAAGATAATGACGGTACCTGACTAAGAAGCACCGGCTAAATACGTGCCAGCAGCCGCGGTAATACGTATGGTGCAAGCGTTATCCGGATTTACTGGGTGTAAGGGAGCGCAGGCGGTGCGGCAAGTCTGATGTGAAAGCCCGGGGCTCAACCCCGGTACTGCATTGGAAACTGTCGTACTAGAGTGTCGGAGGGGTAAGCGGAATTCCTAGTGTAGCGGTGAAATGCGTAGATATTAGGAGGAACACCAGTGGCGAAGGCGGCTTACTGGACGATAACTGACGCTGAGGCTCGAAAGCGTGGGGAGCAAACAGGATTAGATACCCT
+
EFFGGGGGGGGGGGGGGGGGGGGGGGGGFGGGGFGGGGEGGGGBFGGBEGGCCCCFFGGFF9CFGGGFEFGGGGGF9FGGGFAFCCFFGGGGGGGGFFGGGGGDFFGGEFGCFGGGGCFC=FFECFGGGGGGGGGFGGF@8FFGGDFGGGGCGGGCG%CC<DFCCGGGFCE#7>FF>EGD:F2CEFFECFGFFFCCC:::FEECE:CEEE32?8#GFC<E<=GF<EGCGGFGEGGFF@6939>9<C:F>C<<EC:E9EGGGGGECF<B?1GFGCF>EC7DF8GGGGGGGGEGGF,GFE9GGEF7CEGGGGGGGEGGFF;FAGGFF8GFAGGFFF@GGGFDGEGGGGGGGGGFFEAGFDFGGF<GFAGGGGGEFF@F:GGGGGGGGFBFFEFGGFGGGFGFFEC9GEGGGGCCCCC
@QZJC 351
TGGGGAATATTGCACAATGGGGGAAACCCTGATGCAGCAACGCCGCGTGAAGGATGAAGGTTTTCGGATCGTAAACTTCTATCAATAGGGACGAAGAAAGTGACGGTACCTAAATAAGAAGCCCCGGCTAACTACGTGCCAGCAGCCGCGGTAATACGTAGGGGGCAAGCGTTATCCGGAATTACTGGGTGTAAAGGGAGCGTAGGCGGCACGCCAAGCCAGATGTGAAAGCCCGAGGCTTAGCCTCGCGGATTGCATTTGGAACTGGCGAGCTAGAGTACAGGAGAGGAAAGCGGAATTCCTAGTGTAGCGGTGAAATGCGTAGATATTAGGAAGAACACCAGTGGCGAAGGCGGCTTTCTGGACTGAAACTGACGCTGAGGCTCGAAAGCGTGGGGAGCAAACAGGATTAGATACCCT
+
FGGGGGGGGGGGGGGGGGGGGGGGGGGGGGGGDGGGGGGGGGGGGGGGGGGGGGGGGGGGGGGGFFGGDGD8FGGGGGGGGDGFCDGGFGGGGGGGGGGGGGGGDDG7:?EFEFEFGGG?D8FGGGGGGGGGGGGGGGGGGGGGGGGGGGGEDGGGGGF>:CGEEGECEGFGEGFGGGGG=FFCF.DCFFFCFFGGGG>EDEE<EGFEFFCGGEGGGDDFFCEFFFG;7>ECE<F:GGFCFDF@?@A>ED>?GGGF?FGGGFCGGGGFFFGFA?FFFAAEFDE=,GF<DGGGGFDGGFGFGEGDGGGGGGGGFC,GF7GGFEGGGGGGGGGGGGGGGFGFE<E:DGGGGDEGGGGGGGGGGGFCGGGGGGGEGGGGGGGGGEGFGGGGGGFFEEGGGGGGFGGGGGGGFCGGFFGCCCCC
@QZJC 63816
TAGGGAATCTTCGGCAATGGGGGCAACCCTGACCGAGCAACGCCGCGTGAGTGAAGAAGGTTTTCGGATCGTAAAGCTCTGTTGTAAGTCAAGAACGAGTGTGAGAGTGGAAAGTTCACACTGTGACGGTAGCTTACCAGAAAGGGACGGCTAACTACGTGCCAGCAGCCGCGGTAATACGTAGGTCCCGAGCGTTGTCCGGATGTATTGGGCGTAAAGCGAGCGCAGGCGGTTTGATAAGTCTGAAGTTAAAGGCTGTGGCTCAACCATAGTTCGCTTTGGAAACGGTCAAACTTGAGGGCAGAAGGGGAGAGTGGAATTCCATGTGTAGCGGTGAAATGCGTAGATATATGGAGGAACACCGGTGGCGAAAGCGGCTCTCTGGTCTGTAACTGACGCTGAGGCTCGAAAGCGTGGGGAGCAAATAGGATTAGATACCCT
+
EGDE7FFGGGGGGGGGEFGGGGGGGFGGGGGGFC:FCECFFGEFGGGGCGGGFG,C<F<FFFCF<CECGDD<ECGGGGGEDFGGFGCAEEFGGFFAFGGGCGGE<FGGGGC9F<DFFAFFGGGFGFGGEF@FFFFFGGCGG,,@C7DFGCCFEFFEGG7>CFEF8D@8:<C<FCGE=CBF8CC27FF9F:FFGFF?>CF=DE,:#CFGGC@B@E:E@C<8:88CE>EE55@D:FA,CC@EEEFGGGFE@FGFFEB@FFGEC<D,DF8DCDGFEFFFF<CFEDB:835:,,FF?FF=F@4,,FAF=FGFFE98CGGGF@DEGFGDGFFC7EEFCGF<FEEDGGGGGFGGFEACE6<9,=:FCCEFGFDEFCCGGGGFFEFFC8E@,C,<GGFFDGGGGFE@8FCDFF@<<@CGGDGF@ACCFEGGGCGFGFCCAFE8AC<A-
@QZJC 87103
TAGGGAATCTTCGGCAATGGACGGAAGTCTGACCGAGCAAAGCCGCGTGAGTGAAGAAGGTTTTCGGATCGTAAAGCTCTGTTGTAAGAGAAGAACGAGTGTGAGAGTGGAAGGTTCACACTGTGCCGGTATCGTACCAGAAAGGGACGGCTAACTACGTGCCAGCAGCCGCGGTAATACGTAGGTCCCGAGCGGTGTCCGGATTTATTGGGCGTAAAGCGAGCGCAGGCGGTTAGATAAGTCTGAAGTTAAAGGCTGTGGCTTAACCATAGTACGCTTTGGAAACTGTTTAACTTGAGTGCAAGAGGGGAGAGTGGAATTCCATGTGTAGCGGTGAAATTCGTAGATATATGGAGGAACACCGGTGTCGAAAGCGGCTCTCTGGCTTGTAACTGACGCTGAGGCTCGAAAGCGTGGGGAGCAAACAGGATTAGATACCCT
+
GG9EFFGGGGGGGGEGEGGGGGG7FGGC9F<FGF++@EGG,EEFF>C@CEGFEFFEEFGGF<FGFGGGDGGFFGGGGGGGGFFGGFGGGGGF8EDGGGGG+,CEFFFEE@CFGGGG9?BFF<9F55,@F:FGG+D<BFFFGGFGGGGGEGG*>FFGGFDDFCC9>C$>CFCCFECFEGGFG:<FCFFG7FCE.=#93=F@=:>E3GFGEGFGGGGGGGCDE8?:>C<E5FGFFE9AACCFFCAFD<@FGC9GCGGEGCGFEFF=FGFGFFFFCFGFGDGCE<CDCGFFAFCCFFF??,F:E7=,+,ECECEB,GGFGFE<BEDB,A,+:GGFFFFF9FCE?C9FE<4?AACGGGGGGGGF7FFD@B@,7F@C:C7F<7FGDGGFGFEF9GFFEF@@F<GGFFF7FCFFDB7EGF9GGGGFFC9GGGFGGFEF9GFFCCCCC
@QZJC 62351
TGGGGAATATTGCACAATGGGCGCAAGCCTGATGCAGCGACGCCGCGTGAGGGATGGAGGCCTTCGGGTTGTAAACCTCTTTTATCGGGGAGCAAGAGAGAGTGAGTTTACCCGTTGAATAAGAACCGGCCAACTACGTGCCAGCAGCCGCGGTAATACGTAGGGTGCAAGCGTTATCCGGAATTATTGGGCGTAAAGGGCTCGTAGGCGGTTCGTCGCGTCCGGTGTGAAAGTCCATCGCTTAACGGTGGATCCGCGCCGGGTACGGGCGGGCTTGAGTGCGGTAGGGGAGACTGGAATTCCCGGTGTAACGGTGGAATGTGTAGATATCGGGAAGAACACCAATGGCGAAGGCAGGTCTCTGGGCCGTTACTGACGCTGAGGAGCGAAAGCGTGGGGAGCAAACAGGATTAGATACCCT
+
GGGGGGGGGGGFGFGFGGGGFGGDGGGGGGGGGCCFFDDGGGCFFGGDGFGGGGFE<EFG,C8FCFGEGGGDFGG,,BFCFGD<F,DE>FF@FFGG,FDFEF<ED<<=9DD=,C=D>F<FFDF,8:-8<77FE9<8CCFF:F?FGFFE>>3FCF>FFC;F<F=:F6*@C:::<CGFC:8:4>CF@>C9E>@CFFGC8>DG?C7FC;ECEED<?:?/>C?E5GDEFCGFFCFBC?,C:FDGGGGGFGGGFFF;+DECEFCGGEGGFC7GGCCCFGGGGGGGGGGGGGGGFEFFFGGGGCGGGGFFAFGGGCEGCGGFCGGFF9GGGFGFGGFAGGGGGGGGGGGFEGGGGGGGFGGGGGGGFGGGGGGGGFGGGGGEGGGGGFCDB@GGGGGGGGGGGGGGGGGGFGGGGGGGFFGGCCCCC
@QZJC 355
TGGGGAATTTTGGACAATGGGGGCAACCCTGATCCAGCCATGCCGCGTGCAGGATGAAGGTCTTCGGATTGTAAACTGCTTTTGTCAGGGACGAAAAGGGATGCGATAACACCGTATTCCGCTGACGGTACCTGAAGAATAGGCACCGGCTAACTACGTGCCAGCAGCCGCGGTAATACGTAGGGTGCAAGCGTTAATCGGAATTACTGGGCGTAAAGCGTGCGCAGGCGGTTCTGTAAGATAGATGTGAAATCCCCGGGCTCAACCTGGGAATTGCATATATGACTGCAGGACTTGAGTTTGTCAGAGGAGGGTGGAATTCCACGTGTAGCAGTGAAATGCGTAGATATGTGGAAGAACACCGATGGCGAAGGCAGCCCTCTGGGACATGACTGACGCTCATGCACGAAAGCGTGGGGAGCAAACAGGATTAGATACCCT
+
FFGGG,CFCFGGGGGFGGG?FGEGGGGGGGGFGGGGGGGGGGGGGGGGGGFGGGGG,EEGGGGGGGGGGGGFGGFGGGGGGGGGGDGGGGGFGGGGFFGGG@CFGGGGGCGGGGFGDFGGGGGGGGGGGGFGGGGGEEFGCAFGGGGGGEEGGGGGGGG8FFF@FGGGGFEDGDGCDF9FG:FDGE<BFGG4FCFGGGGFGGEG@CFEGGGGGECE<EGGGEEECGGEGGGFGFGFFC@E<DDD?GFFF@7CFFGFF:AFCFFFCFG6GGF=DDFFAFGFEFGGG8,:,CFEDGFF<8GCGFGEFGGGEGGGGCGGGGGGECGF7GGGGGGGEGGGGGGGDGGGGFCGGGGGFACGGGGGGEGF@GFFCGGFFGEGGGGFGGGGGGF9GGFFDGGGGGFGFFDC68GGGGGGGFC,GGGGGGGFFGGFGGGGGFFEAACCA
@QZJC 356
TGAGGAATATTGGTCAATGGACGAGAGTCTGAACCAGCCAAGTAGCGTGAAGGATGAAGGTCCTACGGATTGTAAACTTCTTTTATAAGGGAATAAAACCTCCCACGTGTGGGAGCTTGTATGTACCTTATGAATAAGCATCGGCTAACTCCGTGCCAGCAGCCGCGGTAATACGGAGGATGCAAGCGTTATCCGGATTTATTGGGTTTAAAGGGAGCGCAGACGGGTCGTTAAGTCAGCTGTGAAAGTTTGGGGCTCAACCTTAAAATTGCAGTTGATACTGGCGTCCTTGAGTGCGTTTGAGGTGTGCGGAATTCGTGGTGTAGCGGTGAAATGCTTAGATATCACGAAGAACTCCGATTGCGAAGGCAGCACACTAAGCCGTAACTGACGTTCATGCTCGAAAGTGTGGGTATCAAACAGGATTAGATACCCT
+
GFGGFGGGGGGGFCFGGGGGGGGGGGGGGGGGGGGGGGGGGGGGGGGGGGGGGGFGGFGGGGGFGGGGGGCGGGGGGGGGGGGGFGGGGGGGGGGGGGGGGGGGGGGGGGGGGGGGGGGGGGGGGGGGGGGGGGGGGGGGGGG;GGGFGGGGGGFGCGGGGGGGGGGGGGGGGGGGEEGGGGGCGGGGGGGGGGGGCEG4GGGGGGGFFFGGFGGDCGGGGGEDGGGGGGGFGGGGGGGFGFGGGGGGGGFGD<GEF8@GFCGGGFGG9GFGGGGFFFGGGGEGGGGFFEGFCFF:@@,FEE:CGGGGGFCE7FGGGFFE<GGGDGF9GGGGGGGF9GFDFGGFGGGGGGGFFEEGGCF7@GGGGGGGGFGGGGGGGGEFGGGGGGGGGFGGGGGGGGGGGGGGGGGGGGGFGDGGGGGGGGGGFCFGFFF@@8CC
@QZJC 73840
TGAGGAATATTGGTCAATGGACGAGAGTCTGAACCAGCCAAGTAGCGTGAAGGATGAAGGTCCTACGGATTGTAAACTTCTTTTATAAGGGAATAAAACCTCCCACGTGTGGGAGCTTGTATGTACCTTATGAATAAGCATCGGCTAACTCCGTGCCAGCAGCCGCGGTAATACGGAGGATGCAAGCGTTATCCGGATTTATTGGGTTTAAAGGGAGCGCAGACGGGTCGTTAAGTCAGCTGTGAAAGTTTGGGGCTCAACCTTAAAATTGCAGTTGATACTGGCGTCCTTGAGTGCGGTTGAGGTGTGCGGAATTCGTGGTGTAGCGGTGAAATGCTTAGAGATCACGAAGAACCCCGATTGCGAAGACAGCACACTAAGCCGTAACTGACGTTCATGCTCGAAAGTGTGGGTATCAAACAGGATTAGATACCCT
+
CFCACFGGGGFFGGCFGGCDFGGGGGGG9CFGDGGGGCGGFGGGFGGFGGG9E<<FE@EFGGGGCFEGCEEEDFGGFDGGGGGCFEGGCC8CFFFGG9CCGCGGFGGFFGGEGGECG?FGGGGGGFGGGGGFGGGGGGGGA@FGGGEGG2,D;FGEGGGGFGGG@:2E::>FFFFECC:FGCGFACEGGGGFC@<9>FC2DGFCG7CFGGGGFFG=*8EFFEGGFF=:GEGGGGGFGGGGFGG:GGGGGGEGCFFEGCFFDE<><</GGF=GGEA<EAFFGGFECDFGFD<A6F7:FDGFFFA7GGGEE@ECF8BGCFFFGFEFCGFGCFFCGFCEGGGGFE,EDFFD,GGGGGDFGGFEF:F7FEEE<F9GDC9GE8DCDGGGGGGGGGGFFGGGGGGGFGFEGGECEGGFGGGGGGGFGGGGGGFC<,,@A,CB
@QZJC 358
TAGGGAATTTTCGGCAATGGGGGAAACCCTGACCGAGCAACGCCGCGTGAGCGAAGAAGGCCTTCGGGTCGTAAAGCTCTGTTGTAAAGGAAGAACGGCGCATACAGGAAATGGTATGCGAGTGACGGTACTTTACCAGAAAGCCACGGCTAACTACGTGCCAGCAGCCGCGGTAATACGTAGGTGGCGAGCGTTATCCGGAATCATTGGGCGTAAAGAGGGAGCAGGCGGCCGCAAGGGTCTGTGGTGAAAGACCGAAGCTAAACTTCGGTAAGCCATGGAAACCGGGCGGCTAGAGTGGGGAAGAGGAGCGTGGAATTCCATGTGTAGCGGTGAAATGCGTAGATATATGGAGGAACACCAGTGGCGAAGGCGACGGTCTGGGCCGCAACTGACGCTCATTCCCGAAAGCGTGGGGAGCAAAGAGGATTAGATACCCT
+
GGGAFFEFGGGGEFG7CGGGDCEGGGGGGGGFFGFFDG@FGFGGGFEGGC@@:+FFEGG8FGGGG?ECFGGGGG7AFGGGGGGGFGCECFAFF<FG7FEGGCFGGGGGGF,FAFG,@<CFCFC@FFECGGGFGF9>FGG,F,DFGGGGGGGD,CFGGGG,CEFFFGFGGGGEECGGFGGGGG78C?5@>E*::?CCGGF>E8*;FCF/CCC39.ECCGGGG>5;CCF5:E?GDGG&5?@7/<GEBDCCEGF8>5/>C@@C<GG'+C<@CGGFGD<>4FFFFFEFC@=+@+=E9?,FDBFA,FEF;FFEE?4=E9FE=FE,,?B9GFF:7:?E,GGGFGEGFFGGGGGF9F@GFCFGGGFF:,8GFFF,FCEF:+FCGFFC,EFF@BEFAGFFDDGGGGFFGEF:DFGFGGF@ECGGGFFGFFF9GGGFF,9FFGECCBA-
@QZJC 359
TGGGGAATATTGCACAATGGGGGAAACCCTGATGCAGCAACGCCGCGTGAGTGATGACGGCCTTCGGGTTGTAAAGCTCTGTCTTCAGGGACGATAATGACGGTACCTGAGGAGGAAGCCACGGCTAACTACGTGCCAGCAGCCGCGGTAATACGTAGGTGGCGAGCGTTGTCCGGATTTACTGGGCGTAAAGGGAGCGTAGGCGGACTTTTAAGTGAGATGTGAAATACCCGGGCTCAACTTGGGTGCTGCATTTCAAACTGGAAGTCTAGAGTGCAGGAGAGGAGAATGGAATTCCTAGTGTAGCGGTGAAATGCGTAGAGATTAGGAAGAACACCAGTGGCGAAGGCGATTCTCTGGACTGTAACTGACGCTGAGGCTCGAAAGCGTGGGGAGCAAACAGGATTAGATACCCT
+
GGGGGGGGFGGGGGGGGGGG@7FGGGGGGGGGGGFGGGGGGGGGGGGGGGGGGGGGGGGGCFGGGGGGGEGGGGG?FGGFGGGFGFDFFFF@FGGCGGGGGGGFBC9DGGCD=CECDC8FGFGGGDCFAFGCGFDFGFGGGGGFEEEF:6>FCD>;<A<>CCF*7CFGGFFFC:7EGC?)A<C@FGGGFGGGGEGECGEC5GEDGFECGGCGFAGGGFGFGGGGFFCECGECFFFEFGGFB=?GGF9A3GGF@?FGCFFGGFFECGE6FFGFEF,FGGGGGGGFFAGFEGFFGGCGC=<<GGGGGGGGGGGFDGGGGGGGGGGGGGFGGFGGGGGFFE8GGGGGGGGGGGFAFFEEGGFEDGGGGFFGGGGGGGGGGGGGGGGGGGFF:FGGFCGGF9GGGGGGGGGGGGGCCCC@
@QZJC 51960
TGGGGAATATTGCACAATGGGCGAATGCCTGATGCAGCAACGCCGCGTGAGCGAAGAAGTATTTCGGTATGTAAAGCTCTATCAGCAGGGAAGATAATGACGGTACCTGACTAAGAAGCACCGGCTAAATACGTGCCAGCAGCCGCGGTAATACGTATGGGGCAAGCGTTATCCGGATTTACTGGGTGTAAAGGGAGCGCAGGCGGTGCGGCAAGTCTGATGTGAAAGCCCGGGGCTCAACCCCGGTACTGCATTGGAAACTGTCGTACTAGAGTGTCGGAGGGGTAAGCGGAATTCCTAGTGTAGCGGTGAAATGCGTAGATATTAGGAGGAACACCAGTGGCGAAGGCGGCTTACTGGACGATAACTGACGCTGAGGCTCGAAAGCGTGGGGAGCAAACAGGATTAGATACCCT
+
<F@8:@FEFG9FAFGGGFGC<<::+:CFFECFCFGGGG-CF+@CEGGE@,B,@CFFDGG<EEFGGGG?FGGFFFG9EFFGGEGEFFCGGGGGGGGGFGFFFGE@FFFFGGFGGGFFGEGGGG?DGDEGGGGGFFDFFFEC<>*FCGGG:EGFGGGAF@F8,CFEGGFE<FEFGGGGG7B<FGDFGGE<EFGGCFDBE:F8:FEEBF:>FEE>EGG>A;ACFGDGEFEC1CFCCF@3:50CFG=GGGFFFFGECGGGEDFFCE@:CE,9F?FGGGGG>;CDGFFEGFCCF8FCFFAGDDCCGFGGGGGFDC<F@GEGDFGFECGGGGGGGGGGFCF<GFCDGGEEF:B+EEACGGGFGEGF@F@9E99GGGGEGFFFFEF@F,ED7CCGGF;FGGCFFGGEFC,A,9GFGFF@8CCC
@QZJC 361
TGGGGAATATTGCACAATGGGGGAAACCCTGATGCAGCAACGCCGCGTGAGTGAAGAAGTATTTCGGTATGTAAAGCTCTATCAGCAGGGAAGATAATGACGGTACCTGACTAAGAAGCACCGGCTAAATACGTGCCAGCAGCCGCGGTAATACGTATGGTGCAAGCGTTATCCGGATTTACTGGGTGTAAAGGGAGCGCAGGCGGTGCGGCAAGTCTGATGTGAAAGCCCGGGGCTCAACCCCGGTACTGCATTGGAAACTGTCGTACTAGAGTGTCGGAGGGGTAAGCGGAATTCCTAGTGTAGCGGTGAAATGCGTAGATATTAGGAGGAACACCAGTGGCGAAGGCGGCTTACTGGACGATAACTGACGCTGAGGCTCGAAAGCGTGGGGAGCAAACAGGATTAGATACCCT
+
<CACFGEFEGGGGGGGGGGGGGGGGGGGGGGGGGGGGGFGGGGGGGGGGGGGGGGGGGGGGGGFGGGDGGGGGGGFGGGGGGGGGGGGGGGGGGGGGGFGGGGGGGGGGGGGGGFGGGGGGCGGG:GGGGGGGGGGGGG@GGGG>GGGGGG=GGGFGEGGGGGGGGGGEGGGGGGGGGGGG>=GGGFE;FGGGGGGGGGDGGGCGGGGDCGGGGGGGGGGGGGGGGGGFFGGGGGGGFGGGGDCGGGGGFFGGGGGGGGFGGGGGGFGFFGGGGGGDGEGFGGGGGFCFEFFGGGGGFGFGGGGGGFGGGGGEGGGGGF9FGGGGGFGGGGGGGGGGGGGGGGGGEGGGGGGGGGGGGGGGFFAGGGFFEGGGGGGGGGFGGGFGGGGGGGFGGGGGGGGGGGGFCFFEFCCCCCC
@QZJC 362
TGGGGAATATTGCACAATGGGCGCAAGCCTGATGCAGCGACGCCGCGTGCGGGATGACGGCCTTCGGGTTGTAAACCGCTTTTGATCGGGAGCAAGCCTTCGGGTGAGTGTACCTTTCGAATAAGCACCGGCTAACTACGTGCCAGCAGCCGCGGTAATACGTAGGGTTCAAGCGTTATCCGGAATTATTGGGCGTAAAGGGCTCGTAGGCGGTTCGGCGCGTCCGGTGTGAAAGTCCATCGCTTACCGGTGGATCTGCGCCGGGTACGGGCGGGCTGGAGTGCGGTAGGGGAGACTGGAATTCCCGGTGTAACGGTGGAATGTGTAGATATCGGGAAGAACACCAATGGCGAAGGCAGGTCTCTGGGCCGTTACTGACGCTGAGGAGCGAAAGCGTGGGGAGCGAACAGGATTAGATACCCT
+
FGGGGFFFFGGGGGGGGGGGGFGGGGGGGGGGGGGGGFCGGGGGGEGGGCCFGGGG@FGGFEGGGGGDGGGGGGGF?:CFGGGGCA,DCFGE:FB<@CDBD7:F=CEF>FFGGGGFGGDFFGGGGGFGCGDG7<BFGE,CDCFGGGG7C<63#5CFC<<<:C,CFFFC(FFCCB<FBCCC:CEGC7=7FE>GGDC=FCCC::83/E:5EC9:2181:,GGEGGDGCE>GEDFFF8FCCF@EFBF<4*>8C>9D>5*>*877FFGGEGGDFDEDFGGGGGEC@@88GGGGGGF<FC,FFGGGGGF@FDF?CCEEGFFEA,FGFCGGEGFC+F7GGGGFGGGFFFCGGGGGGFGGFFF<AFFCCFGGGGFCGGGGGGGGGGFFCGGGGFGGGGGDGGGGGGGGGGGGGGFGGGGGGGFFDC@8C@
@QZJC 75067
TGAGGAATATTGGTCCATGGACGAGAGTCTGAACCAGCCCAGTAGCGTGAAGGATGACTGCCCTATGGGTTGTAAACTTCTTTTATACGGGCATAAAGGGAGGCACGTGTGCCTTATTGTATGTACCGTTTGAATAAGGCTCGGCTAACTCCGTGACAGCAGCCGCGGTAATACGGAGGATCCGAGCGTTATCCGGATTTATTGGGTTTAAAGGGAGCGTAGGCGTACGCGTAAGTCAGTTGTGAAAGGTGGCTGCTCAACGGGAAAATTGCAGTTGATACTGGGTGACGTGAGTACAGTAGAGGCAGGCGGAATTCGGGGTGTAGCGGTGGAATGCTTAGATATCAGGAGGAACGCCGAGTGCGAAGGCAGCCTGCTGGACTGTAACTGACGCTGATGCTCGAAAGTGTGGGTATCAAACAGGATTAGATACCCT
+
GFF9F8CFGFGG@6E6E6,C<,@F+@FCFCEGGFFGGG8@FFEAA9FGECFFGGG8AF,96FFFC8C<,EB:CFG9AFGFD?EGAE9,C77+4=<F,,,,,BC+:<+,,BFC,,,,,,,CB9F<AA,B:8,B??95A?98,4+:+++>>;,:>DF+>=F>F,FFCCEGCF2=1@C@E@**88>>3C.=CEG74'@61)00;7FC>9+@8F@9C=628CCCCCC95*11**,E7FD8,DF@;CBF,@,8,3,,,,3,CCF@8,3,=ADC3C<,?8<,,,,>A=B,+68,A,BFF@CC5,<9DCFF?=GFDFF?7CCF:@+,A,BFB7GGF?C,FC,F?9E;?FGCFFC,FC6@6+8-F<C77FF7EDGFEC<GFDFCGFC<CC6,,CE6CGGGFECFE+F<DGGFFFB,FEE,CF<C8AFGGGGFF@AFGFE<?CCC
@QZJC 364
TGAGGAATATTGGTCAATGGACGAGAGTCTGAACCAGCCAAGTAGCGTGAAGGATGAAGGTCCTACGGATTGTAAACTTCTTTTATAAGGGAATAAAACCTCCCACGTGTGGGCGCTTGTATGTACCTTATGAATAAGCATCGGCTAACTCCGTGCCAGCAGCCGCGGTAATACGGCGGAGGCGAGCGTTATCCGGATTTATTGGGTTTAAAGGGAGCGCAGACGGGTCGTTAAGTCAGCTGTGAAAGTTTGGGGCTCAACCTTAAAATTGCAGTTGATACTGGCGTCCGTGAGTGCGGTTGAGGTGGGCGAAATTCGTGGTGTAGCGGTGAAATGCTTAGATATCACGAAGAACTCCGATTTCGAAGGCAGCACACTAAGCCTTAACTGACGTTCATGCTCGGAAGTGTGGGTATCAAACAGGATTAGATACCCT
+
GGFGGGG<EDFGGFDFFEFFGEEEEFF<FCGGGGFGGGFGAFGCFGG@CEFGFE9FEFGFFGGFEGGGDGGFGFFGFGFGF<FGGGGGG<E=FCGGGCFGCFDFDFC=E8BED++8:B=EFGGGGGEFGFFAEEEFGFGGGGGGGGGGGCGGC=>BFGFCFG83C67CF7FCC>:F5<15*CC:.C@?FEGGGG4=:C?2GFBFFF=?<<CCCCGGGE;EG>EGEFC56:AD'@CCC968.9FFF03:9@@9C><@@FFGGGFCFCFFF4DADFFB;=F=DDGECEF:4=EA1GGDGFFF=EAB8+B+EFC,F8C8:FD=ACF=+F:F9FEC6,ACFF<;FFGEEC9,EEB<<C:-B,GD@C,@FC<FCFF@C6,CCC@8E,E,GGGGFFC<AF@,F:BC@,EC,8CEEGFFFCFGGFCEGGGGECC9GGFC@<CC
@QZJC 365
TGGGGAATATTGCACAATGGGGGAAACCCTGATGCAGCGACGCCGCGTGAGCGAAGAAGTATTTCGGTATGTAAAGCTCTATCAGCAGGGAAGAAGAATGACGGTACCTGACTAAGAAGCACCGGCTAAATACGTGCCAGCAGCCGCGGTAATACGTATGGTGCAAGCGTTATCCGGATTTACTGGGTGTAAAGGGAGCGCAGGCGGTACGGCAAGTCTGATGTGAAATCCCGGGGCTCAACCCCGGTACTGCATTGGAAACTGTCGGACTAGAGTGTCGGAGGGGTAAGTGGAATTCCTAGTGTAGCGGTGAAATGCGTAGATATTAGGAGGAACACCAGTGGCGAAGGCGGCTTACTGGACGATAACTGACGCTGAGGCTCGAAAGCGTGGGGAGCAAACAGGATTAGATACCCT
+
FGGGGGGGFGGGGGGGGGGGGGGGGGGGGGGGGGGGGGEGGGGGGGGGGGGGGGGGGGGGGFGGGGGDGGGGGGGFGGGGGGGGGGGGGGGGGGGGGGGGCEFGGGGGFGGGGFGGGGGGGFDFEFFGGGGGGGGGGGGFEGCFGCGGGGFGGGGG?FFGGGGGGGCFFG@FGGCCGGFGCGGEGGFFGFFGGGGEFGDGEEGDGFGGFEECFGFFGGGFFGGGGGFGGEGFGGGGGGGGGGGGEGGGGGGDGGGGGFFCFGGGGFGEFFGGGGGGGGGEEGFDGGFCFGFGFEGGGGGGFGGGGGGGFFGGGEGGEGGGGGGGGGGGGGGGGGGGGGGFGGGGGGGGGGGGGGGGGGGGGFC,FGGGGGGGGGGGGGGGGGGGGGGGGGGGGGGGGGGGGGGGGGGGGGGGCCCCC
@QZJC 366
TGGGGAATATTGCACAATGGGGGAAACCCTGATGCAGCAACGCCGCGTGAAGGATGACGGTTTTCGGATTGTAAACTTCTTTTCTCAGTGACGAAGACAGTGACGGTAGCTAAGGAATAAGCATCGGCTAACTACGTGCCAGCAGCCGCGGTAATACGTAGGATGCAAGCGTTATCCGGATTTACTGGGTGTAAAGGGAGCGCAGGCGGGACTGCAAGTTGGATGTGAAATACCGTGGCTTAACCACGGAACTGCATCCAAAACTGTAGTTCTTGAGTGAAGTAGAGGCAAGCGGAATTCCGAGTGTAGCGGTGAAATGCGTAGATATTCGGAGGAACACCAGTGGCGAAGGCGGCTTGCTGGGCTTTAACTGACGCTGAGGCTCGAAAGTGTGGGGAGCAAACAGGATTAGATACCCT
+
GGGGGGGGGGGGGGGFGGGGGGGGGGGGGGGGGGGGGGGGGGGGGGGGGGGGGGGGGGDG=FGGGGGGGGGGGGGGGGGGGGGGGGFGFGGGEGGGGGGGGFFGGGGGGEAGGGFGGGGGGGGGGGGGGGGG;GGFFGGGGGGGFG@FGGGEGGGGGG1><FGCGGGC<FE=GGFFGGGGC<=FGGGFGGCCGGFGGC8DGGGGGGGGCGGFFFFGGGFFGGGGDCGGGGGFGGGGGGGGGGGFFGGGGGGGGGGGGGGGGGGFGGCFFBB1GECFFFFCFGGGFGF@7GGGGGEF@FF:+E?8GGGGGFFGGGGGGCGGGEGF?,GGGFF<CFGGGGGGGGGGGGGGGGGGGGGGGGGGGGEGGGGGFFGGGGGGGGGFGGGGDGFGGEGGGGGGGGGGGGGGGGGEE@GGGGCCCCC
@QZJC 67612
TAGGGAATCTTCGGCAATGGACGGAAGTCTGACCGAGCAACGCCGCGTGAGTGAAGAAGGTTTTCGGATCGTAAAGCTCTGTTGTAAGTCAAGAACGAGTGTGAGAGTGGAAAGTTCACACTGTGACGGTAGCTTACCAGAAAGGGACGGCTAACTACGTGCCAGCAGCCGCGGTAATACGTAGGTCCCGAGCGTTGTCCGTATTTATTGGGCGTAAAGCGAGCGCAGGCGGTTTGATAAGTCTGAAGTTAAAGGCTGTGGCTCAACCATAGTTCGCTTTGGAAACTGTCAAACTTGAATGCAGAAGGGGAGAGTGGAATTCCATGTGTAGCGGTGAAAGGCTTAGATAGATGGAGGAACACCGGTGGCGAAAGCGGCTCTCTGGTCTGTAACTGACGCTGAGGCTCGAAAGCGTGGGGAGCGAACAGGATTAGATACCCT
+
GGFA7AFGGEEFEDEEGFD@FFC+B@FG,CFFCFEGEGGGGGD7BGEEGCFGGFGGGCFGGGCGFGGFFGGGGGG9?EEGGEEGFFGGFGFGFGG@F7@+B,?FFFDGGG<F<BFGFF?FGGFGC?FG7BFFCGGGFGGDB>CEFGEFEEC:>E@FF8:>C:*FFFC8F=F@F74EE=GFG2F:<:FEFGGG>+48<%1FF#,;7<CFFCFF<FCGFGFDCCEGE:EGCEFEGCCEFEGG4009FFFFECFFFFFF@30FF88@<3,9=9>CCCGGGFBBADBDFCGDF<DFF<C9,7,EGGEF=FC?BB,<<ADAE=FGGFF=9GF@>7GDGGFFC,4,<<,F;GGAEC9GEFCC@:8=8+GFC8,6,@C@DGGGFGEAF8E<C,CCECCCFEEF:C,8GGDGEGGF@ECDGGGFFCFCF;AF<FEFGFGGFEE-C@9<<
@QZJC 62416
TGGGGAATATTGCACAATGGGGGAAACCCTGATGCAGCGACGCCGCGTGAAGGAAGAAGTATCTCGGTATGTAAACTTCTATCAGCAGGGAAGATAGTGACGGTACCTGACTAAGAAGCTCCGGCTAACTACGTGCCAGCAGCCGCGGTAATACGTAGGGGGCAAGCGTTATCCGGATTTACGGGGTGTAAAGGGAGCGTAGACGGACTGGCAAGTCTGATGTGAAAGGCGGGGGCTCAACCCCTGGACTGCATTGGAAACTGTTAGTCTTGAGTGCCGGAGAGGTAAGCGGAATTCCTAGTGTAGCGGTGAAATGCGTAGATATTAGGAGGAACACCAGTGGCGAAGGCGGCTTACTGGACGGTAACTGACGTTGAGGCTCGAAAGCGTGGGGAGCAAACAGGATTAGATACCCT
+
FGGGGGGGGFGGGGGGGGGGGGGGGGGGGGGFGGGGGGG7FEGGGGGGGGGGGGGC<FGGGGGFGGGGGGGGGGGGGGGGGGGGGGGGFGGGGGGGGGGGGGGGGGCC?FFGGGGGGGGFGGDGGCFGFG9FG@CFGGFC<FCGGDC7<CEGGGGB;>FGFGGGGFG=GGDGGGGFDG>GGG#GGFF<FFGGGGGFEEEEECGGGGG:GGGGGFGGGCDDFFGFFGGGGGGGGGGG<GFGGGFFFFFFGFFGGGGGG=FG*CF<<GFFFFGGGG@DGCE32:GGGCGGGGGGF<CGF<E<B<FCEGDGGGGCGGCFDGGGGGECFCGGGGGFFC,F8FGGGGGGGGGGGCF@GGFFGGGGFEGGGGGFCFEGGGGGGGGGFGGGGGFEGGGGGGGGGGGGGGGGGF@GGFFCCCC@
@QZJC 369
TGGGGAATATTGAGCAATGGGCGCAAGCCTGACCCAGCAACGCCGCGTGAAGGAAGAAGGCTTTCGGGTTGTAAACTTCTTTTGTCGGGGACGAGTAGAAGACGGTACCTGGCGAATAAGCCACGGCTAACTACGTGCCAGCAGCCGCGGTAATACGTAGGTGGCAAGCGTTGTCCGGATTTACTGGGTGTAAAGGGCGTGTAGCCGGGAAGGCAAGTCAGATGTGAAATCCACGGGCTTAACTCGGGAACTGCATTTGAAACTACTTGTCTTTAGTATCGGAGAGGCAAGCGGAATTCCTAGTGTAGCGGTGAAATGCGTAGATATTAGGAGGAACACCAGTGGCGAAGGCGGATTGCTGGACGACAACTGACGGTGAGGCGCGAAAGCGTGGGGAGCAAACAGGAGTAGATACCCT
+
FGGGGGGGGGGGGGGGGGGGGGGGGGDGGGDFGGFGGGGGGG7CFGGGEGGG8FGGGCDDFGCFGGGGGGGEFGGCG<FGGGGCFEEEEEFEEGGGGGFGGGGG7FF>DAFCFGGGDFDGG<FFCCEFGG,DFCFFFGGGG778FDCCEGEGGGGGGF,CCCF1<8BEFGGD:FCFGG72EFFGGGGGGCEFC<F<;8CGEEFC@9C:C7/?C5@FCF>(,9FBAEFCFCG?9FCFD3@F:C>CFA0FFE=F9GFGFC,FCCCF,=C@=@DB9#,7@C?@@EFGGD=F:B+A9FCEFFCEFAFF@FE@,9CFFGGF?>,9CF<C,,FFGEFF?C6:,69FCFDFE@CCGEGEGGFGFE8EFFFGFEC9GGECGF@FC8,F+BDGGGGEEF7EC@GGGGGFDFGGGGGEEGFGGCCCCC
@QZJC 370
TGGGGAATATTGCACAATGGGGGAAACCCTGATGCAGCGACGCCGCGTGAGCGAAGAAGTATTTCGGTATGTAAAGCTCTATCAGCAGGGAAGAAGAATGACGGTACCTGACTAAGAAGCACCGGCTAGATACGTGCCAGCAGCCGCGGTAATACGGATGGTGCAAGCGTTATCCGGATTTACTGGGTGTAAAGGGAGCGCAGGCGGTACGGCAAGTCTGATGTGAAATCCCGGGGCTCAACCCCGGTACTGCATTGGAAACTGTCGGACTAGAGTGTCGGAGGGGTAAGTGGAATTCCTGGTGTAGCGGTGAAATGCGTAGATATTAGGAGGAACACCAGTGGCGAAGGCGGCTTACTGGACGATTACTGACGCTGAGGCTCGAAAGCGTGGGGAGCAAACAGGATTAGATACCCT
+
EFEDCC,CCEGGDFFFGFGG8,@@FEGGCGGCFGG9FFEGGEC@FGGEE7,ECF+48=FFD9FFGFG7FGGFFF9FF9?FE<FEGGGGFGFF7FD8FGECF9F4BFFGGG8FGGFDGGGFC<DFCG7CBFGGGGFGDGGDC,<,>CFCCE:>FCC@*81<*7,?7=7<F<14#?CC5CC*>CE)EC<7E9?FGCF8C>021<EDDF:CC=?<CG8:FC69E9FFEC#3GCGCEGDCC,<>3DGGB:EC#>>=>;:GFE?C,@3@99:556C<E:FCCAF=B7A,EC,,,CE?,88=:7?=,EE@8==4:,?<C,::GGFE;E@B,DFFECEED:GFFFGGEFFB,,,FCEFEC9CF@?EGDFDFCFECCB@B+GFFF?FFCFBC,7F@F7GF<E<EFFFGFFAEFDC<9@<8A8,,8
@QZJC 371
TAGGGAATCTTCGGCAATGGACGGAAGTCTGACCGAGCAACGCCGCGTGAGTGAAGAAGGTTTTCGGATCGTAAAGCTCTGTTGTAAGAGAAGAACGAGTGTGAGAGTGGAAAGTTCATACTGTGACGGTACTTAACCAGAAAGGGACGGCTAACTACGTGCCAGCAGCCGCGGTAATACGTAGGGAGCAAGCGTTGTCCGGATTTACTGGGTGTAAAGGGTGCGTAGGCGGCTTTGCAAGTCAGATGTGAAATCTATGGGCTCAACCCATAAACTGCATTTGAAACGGTAGAGCTTGAGTGAAGTAGAGGCAGGCGGAATTCCCCGTGTAGCGGTGAAATGCGTAGAGATGGGGAGGAACACCAGTGGCGAAGGCGGCCTGCTGGGCTTTAACTGACGCTGAGGCACGGAAGCGTGGGTAGCAAACAGGATTAGATACCCT
+
GGGFFGGGGGGGGGGGGGGGGGGGGGGGGGGGGGGGGGCGGGGGGGGGGGGGGGGGGGGGGGGGGGGGGGGGGGGGGGGGGGGGFFGGGGGGGGGGCFGGDAFGGGGGGGGGGGGDFFCCFGDGGGGGGGGGGGGGGGGGGGGGGGGG?GCCFFFGFGGFGGGGGGGFFGGGEGCFGGGGGC?FGGFGGGGGGGE>@FGGEFEEGGCFFGGGGGGGFDGFEGGGGGECEGGGGGGGGFFGGFGG@?@:FGGGGGFGFCGFDFDFGGGGGFFC9D?F.?E?6FF<GF:<GFFDFGGGGGGGFF99FFGGGFEACGF8FCGGGEFDFCFGGDGGGGGFGFEGGGGGGGFF@GGGGFF9GGGGGGGGGEGFDGGGDGGGGGGGGGGGGFGGGGGGGCGFGGGFGGGFEFGGGGGGFGGGFGGGGGGGGGGGGGGGGGGGGCC@B@
@QZJC 372
TGGGGAATATTGCACAATGGGGGAAACCCTGATGCAGCGACGCCGCGTGGAGGAAGAAGGTCTTCGGATTGTAAACTCCTGTTGTTGAGGAAGATAATGACGGTACTCAACAAGGGAGTGACGGCTAACTACGTGCCAGCAGCCGCGGTAAAACGTAGGTCACGAGCGTTGTCCGGAATTACTGGGTGTAAAGGGCGTGTAGGCGGGATTACAAGTCAGATGTGAAAGGCATGGGCTCAACCTGTGGACTGCATTGGAAACTGTCATACTTGAGTGCCGGAGGGGTAAGCGGAATTCCTAGTGTAGCGGTGAAATGCGTAGATATTAGGAGGAACACCAGTGGCGAAGGCGGCTTACTGGACGGTAACTGACGTTGAGGCTCGAAAGCGTGGGGAGCAAACAGGATTAGATACCCT
+
GGGGGGGGGGGGGGGGGGGGGGGGGGGGGGGGGGGGGGFGGGGGGGGEGGGFGGGGGGGGDGGGGGGEG>FGFFGGGGGGFGGGGGGGGGGGCGGGG9AFGGGCGGGGGGGGGGG>FG,GG>G:G:G>>GGGD+6FFGGGGGGG;GGGEFE@GGGFF4GGGGCE>GGGDEE>GGEG5CFF77?FGGEEFFCEGFGGG>FDGGGGGGGFFEEFGGGFFFGGGGCGGGGGEGFFFGG>C3ECEGGFFGGGFGGGFGGGGFGGGFGFGGFGCFDECFGDGEEEGGGF<FFCFFEGGGF,8EGGGGGGCGGEAFGGGGGGDGGF?F@EF9F?GFGFGGGFFFGFCEGGGGGGGGF9GFGGFGGGGDGGFFF7GFFDGGGGGGGGFGGGFGFC+GGGGGGGGGGGGGFEGGGGGGCCCCCA
@QZJC 373
TAGGGAATCTTCGGCAATGGGGGCAACCCTGACCGAGCAACGCCGCGTGAGTGAAGAAGGTTTTCGGATCGTAAAGCTCTGTTGTAAGGGAAGAACGAGTGTGAGAGTGGAAAGTTCACGCTGTGACGGTATCTTACCAGAAAGGGACGGCTAACTACGTGCCAGCGGCCGCGGTAATACGTAGGTCCCGAGCGTTATCCGGATTTATTGGGCGTAAAGCGAGCGCAGGCGGTTAGATAAGTCTGAAGTTAAAGGCTGTGGCTTAACCATAGTACGCTTTGGAAACTGTTGAACTTGAGTGCAGAAGGGGAGAGTGGAATTCCATGTGTAGCGGTGAAAGGCGTAGATATATGGAGGAACACCGGTGGCGAAAGCGGCTCTCTGGTCTGTAACTGACGCTGAGGCTCGAAAGCGTGGGGAGCAAACAGGATTAGATACCCT
+
GGGGGFGGGGGGF7FGGFGGFDGGGGG8FCECFGG:FGEFCFGG7FDEGGEFFGEFGFEGGGDGGGCEEGGFGGGDC?FGGEGGGG9E8E?FGCGGGCGCE@FFF?FGGFFFCFFGDFFGFEGEFF9CCFF?FFGGGGGFF@<CFDCGCCCEC8EFDF*C:EFEE:FEGEEFGEGCGG99@><;C<?:07?E>EE@CAF71GGG;9#8<3AFC9EG=C:C:5?E=8/9=5@CFCCGC>CCC:7CFFGGG<DCE:CE<<B@FF>@=C:CDFFEC>?F>0C?<?,::F=<CA,<?C,,GDAC;=98A8F:=<<EEB9F<FDCE8FE,F9GFC76,CAA5?:+7FE,;FDEE9GGGGGGE:C7C:F<@CGDGF<GF@+FGC8E@,FD@99F<CC;,FFB+FFECGG@@DCGGEC@@F9CGGGCC?GGECFCEC9GGGFGCA6,<
@QZJC 74411
TGAGGAATATTGGTCAATGGACGAGAGTCTGAACCAGCCAAGTAGCGTGAAGGATGAAGGTCCTACGGATTGTAAACTTCTTTTATAAGGGAATAAAACCTCCCACGTGTGGGAGCTTGTATGTACCTTATGAATAAGCATCGGCTAACTCCGTGCCAGCAGCCGCGGTAATACGGAGGATGCAAGCGTTATCCGGATTTATTGGGTGTAAAGGGAGCGTAGACGGCGATGCAAGTCCGAAGTGAAATACCCGGGCTCAACCTGGGAACTGCATTGGAAACTGTATGGCTAGAGTGCTGGAGAGGTAAGCGGAATTCCTAGTGTAGCGGTGAAATGCGTAGATATTAGGAAGAACACCAGTGGCGAAGGCGGCTTACTGGACAGTAACTGACGTTCAGGCTCGAAAGCGTGGGGAGCAAACAGGATTAGATACCCT
+
GGGGGEGGGGGF@,EEGFGGGGGGCGGFGFGG9FGGGGGF@GCCGGGGGGEFGGGFDFGFGGGGGGGEG7@FGGGFECFFEFGGGGGFFGDEFFGFGGGGEFGGGGGFGGGGGCFEC@GFFGGGCFFGFGGFCFEFGAEFGGG:DGG8C?GGGGGCFFFGFACFBEDGFGFF>=C7@*<FFFDGF9:CFGFFGGG8.<=FFFGGGF:GFEFCCCFG<*<471;CGGGGFFF7FEG0CCEGFDGGFGGGC@EFFDCFFCDGGGGFAGFGFFG:GGGFFFAF<<<8C,,DEB9FCGED8FFFFGGF@GGGDFGGGGGFFFE?E,DGGGGGGGGF>GGGGGGGGGFFFGFF9EFGFF<EGGGGGECEF::GECGGGGFECGGGGFFFDGFGGGGGGFFCGFC<FCFGGGGGGGEFGGFFGFAGGFFGGGFFFGGCCCCC
@QZJC 375
TGGGGAATATTGAGCAATGGGCGCAAGCCTGACCCAGCAACGCCGCGTGAAGGAAGAAGGCTTTCGGGTTGTAAACTTCTTTTGTCGGGGACGAGTAGAAGACGGTACCTGGCGAATAAGCCACGGCTAACTACGTGCCAGCAGCCGCGGTAATACGTAGTTGGCAAGCGTTTTCCGGATTTACTGGGTGGAAAGGGCGTGTAGCCGGGAAGGCAAGTCAGATGTGAAATCCACGGGCTTAACTCGTGAACTGCATTTGAAACTACTTTTCTTGAGTATCGGAGAGGCAATCGGAATTCCTAGTGTAGCGGTGAAATGCGTAGATATTAGGAGGAACACCAGTGGCGAAGGCGGATTGCTTGACGACAACTGACGGTGAGGCGCGAAAGCGTGGGGAGCAAACAGGATTAGATACCCT
+
GFFGCGGGGFGCFC<FGFCFFGGGGGFFGG?FGGGGGGGGGGGGDGGGGGGGGGGGGGF@FGGGGGGGF7:FGGGGGGGGGGGAEFDGGGGGCF@GGEFGGGGCGGGGGGGFG:86+BFFFGGGCCEGGGGGF:<FFGGGDCFGBFCC>B2FFGFF;<CF3.CC*=,<FFF-40FGGG<FC@C>FFCEEE/CCEFFC8/2,;*:<C>CGFC><CF8>FG729EDAFF@?@<FC;GGFFF@CF@GDGGF9A2E>,AECF@;AECDBA:<C?7.FEE>CC:A8AFGGE?4CCFE9E<E9<@?F<A=:CEEFEE,<GGGGGGGGGGGCF?CFGFEGE=<FGFEF7EGGFGGGFC+AGFGFC,,,FGGGGGDGGDDGGGECGCFCEFF<@C@:CEFGGGGFF8GGGEFEFE9F<CC,C8CCC
@QZJC 376
TGGGGAATATTGCACAATGGGGGAAACCCTGATGCAGCGACGCCGCGTGAGCGAAGAAGTATTTCGGTATGTAAAGCTCTATCAGCAGGGAAGAAGAATGACGGTACCTGACTAAGAAGCACCGGCTAAATACGTGCCAGCAGCCGCGGTAATACGTATGGTGCAAGCGTTATCCGTATTTACTGGGTGTAAAGGGAGCGCAGGCGGTACGGCAAGTCTGATGTGAAATCCCGGGGCTCAACCCCGGTACTGCATTGGAAACTGTCGGACTAGAGTGTCGGAGGGGTAAGTGGAATTCCTAGTGTAGCGGTGAAATGCGTAGATATTAGGAGGAACACCAGTGGCGAAGGCGGCTTACTGGACGATTACTGACGCTGAGGCTCGAAAGCGTGGGGAGCAAACAGGATTAGATACCCT
+
FGGGGGGGGGGGGGGGGGGGGGGGGGGGGGGGGGGGGFEGGGGGGGGGGGGGGGGGGGGGGGGGGGGCGCGGGGGGGGGGGGGGGGGGGGFGGGGGGGGGGGGGGGGGGGGGGGGGGGGFGGGGGGGGGGGGG@F7GGG@FFGGGGGGG?GGGGFG@GGGGGGGGGAFGGGGGGGEFGGGGGGGGGG:FEFGGGFEGGG>GGGGEGGGGDGGGGDGGGGGFFGGAGGGGGGGGGGGGGFEGGDGFGGGFGFGG9FGFFFGEEGFGGGGGFGGF8F7GDGEFGGGGGEFCGGGFFCGGGDGGGDCDGGGGGGGGGGGGGGGGGGGGFGGFGCDFGGFAFGGGG>GFGGGGGGGGGFGGFGGGGGFCGFFCGGGGGGGGGEGFGGGCDGGGFFCGGGGGGGGGGGGGFGGGGGGCCCCC
@QZJC 76812
TGGGGAATATTGGGCAATGGGCGCAAGCCTGACCCAGCAACGCCGCGTGAAGGAAGAAGGCTTTCGGGTTGTAAACTTCTTTTGTCGGGGACGAGTAGAAGACGGTACCTGGCGAATAAGCCACGGCTAACTACGTGCCAGCAGCCGCGGTAATACGTAGGTGGCAAGCGTTGTCCGGATGTACTGGGTGTAAAGGGCGTGTAGCCGGGAAGGCAAGTCAGATGTGAAATCCACGGGCTTAACTCGAGAACTGCATTTGAGACTACTTTTCTTGAGTATCGGAGAGGCAATCGGAATTCCTAGTGTAGCGGTGAAATGCGTAGATATTAGGAGGAACACCAGTGGCGAAGGCGGATTGCTGGACGACAACTGACGGTGAGGCGCGAAAGCGTGGGGAGCAAACAGGATTAGATACCCT
+
@<C8FCGCAFFC@EGGGGF@FGDGGDGGGGGF8FGGGGEGFGGGDGGEGGGDGGGGGGGGFGC9FGGGGGGECGGGCE<FFFFFGGG7@FDEGFD@EFFDFFFEGFGGFGAGCCFGEFC9<8DFGGGG7FGFGFGCGGGAEFEGGGGDGGG7:FFFC-%39?FFGG:>BB88<FCFCE85#??FGCGC@=8<EDF=2C>2?>CG@;>F59>;AA7@ABADGF@<:;F:F<CF8CEDFEFGGF:<FACFC<?9CF9AFF>8DC@1FF?FFFFF?E@FE>B<8GGFEFA7F?8,BE=8FE@GGGGGFEDGGGGGE9CCEGGFFEECC,E9GGFGFFBF@9GFGFCFF?GGGGF7GGGGGFGFFDFC9GGFGGFCEEF@87@@GGGGFFF@7CGF7CDGGGGGGECEGGFFFEFGGCCB-C
@QZJC 378
TAGGGAATCTTCCGCAATGGACGAAAGCCTGACCGAGCAACGCCGCGTGAGTGAAGAAGGTCTTCGGATCGTAAAACTCTGTTGTTAGAGAAGAACAAGGATGAGAGTAACTGTTCATCCCTTGACGGTATCTAACCAGAAAGCCACGGCTAACTACGTTCCAGCAGCCGCGGTAATACGTAGGTGGCAAGCGTTGTCCGGATTTATTGGGCGTAAAGCGAGCTCAGGCGGTTTCTTAAGTCTGATGTGAAGGCCTTCGGCTCAACCGAAGAAGTGCATCGGAAACTGGGAGAGTTGAGTGCAGAAGGGGAGAGTGGAGCTCCAGGTGTAGCGGTGAAATGCGTAGATATATGGAAGAACACCAGTGGCGAAGGCGGCTGTTTGGGCTGTAACTGACGCTGAGGCTCGAAAGAATGGGTAGCAAACAGGATTAGATACCCT
+
F9C6CFGGFFCF,6@CFFGECFE@C77,CF@CFECFFF@FEC@@FGGGGGGG<C9?CFGG=,CFF=FEG7?EEFFFFGGGFFA,FB9@?FGCBABEDC=E,,,B,C5EDGFC5?9,@EF9,,?=FEF7CE+,C?>,:EBFC>DDFG,388><CF>C<3@,@:FGG8CFC>:7BF:CF@FG1C:*6?FFCFGG7C2-=1:FC8C,C9,CC:FCGFB<@CF/>:+#*5C5:7F>.;0A;F7<?@9GFFDFFF+28CG,7FD:CECCB0==$5FF=82=35C#<@9<FGAFDE458,B,A,,EF?999=8,EFC,E@=<9A,,898B,F,>:@:@FFFFC,=C@,GF;B99E,9AEC<<EFFGEFEC,BF66@@@@@+6@,E:,,<8,,,,,F,6EGGGGFDEF8FB,@FEFEE<,6<<EE,FC,,69FGGFFGFEC,,AA8@-
@QZJC 89561
TAGGGAATCTTCGGCAATGGGGGCAACCCTGACCGAGCAACGCCGCGTGAGTGAAGAAGGTTTTCGGATCGTAAAGCTCTGTTGTAAGTCAAGAACGAGTGTGAGAGTGGAAAGTCCACACTGTGACGGTAGCTTACCAGAAAGGGACGGCTAACTACGTGCCAGCAGCCGCGGTAATACGTAGGTCCCGAGCGTTGTCCGGATTTATTGGGCGTAAAGCGAGCGCAGGGGGTTTGATAAGGCTGAAGTTAAAGGCTGTGGCTAAACCATAGTTCGCTTTGGAAACTGTTAAACTTGAGTGCAGAAGGGGAGAGTGGAATTCCATGTGTAGCGGTGAAATGCGTAGATATATGGAGGAACACCGGTGGCGAAAGCGGCTCTCTGGTCTGTAACTGACGCTGAGGCTCGAAAGCGTGGGGAGCGAACAGGATTAGATACACT
+
GFAEGFGGGGGGGFGEGGGFDEGGGGD8FGFGGGGGGGGGGGG7FDEFGDFFGGGEFFFFG9<CFFCGGGGGCGGFCEGGFFGGGD,CFCA9FGCF7CFCEGGF<?FGGF9BF8FCAFFGGFGGGGGGGGCEGGGGGGCFF8FGGGGEEEEGGCECA:ECDGGGGGGEFFFGGDFGGGGGGC<CCGGGGGGCDC@C5;AFE5>E8C+CG,A58*2?E5CGG>>EEC5**3:F@88>,<9:+$0(?5<C9C@3B:<CFG5GGG>#F@=:CFGGFG2@FFGFEFD2=FF?C,9CDF=BFFCF?,FEFFGCFFDFBCE?FGF<FFF8<FFB:87=FECEC,GCGGGGGGGFDGGGCGF<E7CC@+GFGGGGFC,::>GGGGDFFFFE<9GF@FECGCCCF@FGGDFGFFCFGEGGGGGGGGGCCEFGGGFGGGFFFGFFCA-CB
@QZJC 380
TGAGGAATATTGGTCAATGGACGAGAGTCTGAACCAGCCAAGTAGCGTGAAGGATGAAGGTCCTACGGATTGTAAACTTCTTTTATAAGGGAATAAAACCTCCCACGTGTGGGAGCTTGTATGTACCTTATGAATAAGCATCGGCTAACTCCGTTCCAGCAGCCGCGGTAATATGGAGGATGCGAGCGTTATCCGGATTTATTGGGTTTAAAGGGAGCGCAGACGGGTCGTTAAGTCAGCTGTGAAAGTTTGGGGCGCAACCTTAAAATTGCAGTTGATACTGGAGTCCTTGAGGTCGGTTGAGGTGTGCGGAATTCGTGGTGTAGCGGTGAAATGCTTAGATATCACGAAGAACTCCGATTGTGAAGGCAGCACACTAAGCCGTAACTGACGTTCATGCTCGAAAGTGTGGGTATCAAACAGGATTAGATACCCT
+
GFFFGG8F@GGEF@FFFGGGEG@F+CBEFGGFGGGGGGGGFEEGGFGGGGCCCDFF,CFGF,6FFGGBFGC86EFGGGD?AFFGED,CEF<FFFGCA?,8C==FE@GFBED7=F+>84AEEEFGGGGGG9EE,E,,CEFGFFGCFECFEF9DBD,AF@<>FE88>8F:F@+@,,:>B0><7'>87CCE+>7FFGD=5??:7;9G4FFG?;8#FCCC58F@C>.D<>1@CGCG5:<C?@@,D@:CFD6392:9FCG3#><<CGD=FEGF?FDCG#;</.1C=EC6,E6,BFA<++6++GGGGGGFB+=7CFE,FD>C,@E<GGGEE@8,F9EFCFFDFCGFGFF@F<9,DGGGFFF@B6C9C,FCE@AFC6,FECDC<E+EEC@GFFC:@ECC,,,;,+FC,GFEAE,,=-FGGGCGGGGGGGGFF9EFGGFCCC8C
@QZJC 90083
TGGGGAATATTGCACAATGGGGGAAACCCTGATGCAGCAACGCCGCGTGAGTGATGACGGCCTTCGGGTTGTAAAGCTCTTTCTTCAGGGACGATAATGACGGTACCTGAGGAGGAAGCCACGGCTAACTACGTGCCAGCAGCCGCGGTAATACGTAGGTGGCGAGCGTTGTCCGGATTTCCTGGGCGTAAAGGGAGCGTAGGCGGAGTTTTAAGTGCGATGTGAAATACTCGGGCTTAACCTGAGTGCTGCATTTCAAACTGGACGTCTAGAGTGCAGGAGAGGAGAAGGGAATTCCTAGTGTAGCGGTGAAATGCGTAGAGATCAGGAAGAACACCAGTGGCGAAGGCGCTTCTCTGGACTGTAACTGACGCTGAGGCTCGAAAGCGTGGGGAGCAAACAGGATTAGATACCCG
+
A<E8FEFFDFGCFG9F@EECF7FGDFD,CEFCFFGGAFFGGGGGGC7C76,CFEEFGG,FF+BFG@=FGCFG<EF,C,B,,,<CEF,C<FFGF+B+CE,CEC>B7FCFFG@E,>>FF,><;B>F:@C8BC9@76057/-:F8<CFCFG89CFGFGF9B7>C?4F:BCGFF:FFFF7BFGG*F127>B?8,C8ACE=?EFCEGCFDC3#E;GFF<GFB#@/#CFC8@3+02F?7EEDFGFFGFDF7:<A<CA,<FF:FE;?<EFAA'GF<F9FEE2A6E??CDCFB,GFAFECEB,GFFF9FCGEEF@FF9FGDGGFCFEAFDFEC:6<6,ADDFF@DF<GEEGFA,,C@:C,EC,,@FC,C;,FCE<7F@@F8E@DA@@FCCB8GGGGGGGGDGGGE<AFGFFGGGFDCC+ACA8-
@QZJC 86747
TGGGGAATACTGCACAATGGAGGAAACTCTGATGCAGCGACGCCGCGTGAGTGAAGAAGTGATTCGTTATGTAAAGCTCTATCAGCAGGGAAGATAGTGACGGTACCTGACTAAGAAGCTCCGGCTAAATACGTGCCAGCAGCCGCGGTAATACGTATGGAGCAAGCGTTATCCGGATTTACGGGGTGTAAAGGGAGTGTAGGTGGCCATGCAAGTCAGAAGTGAAAATCCGGGGCTCAACCCCGGAACTGCTTTTGAAACTGTAAGGCTAGAGTGCAGGAGGGGTGAGTGGAATTCCTAGTGTAGCGGTGAAATGCGTAGATATTAGGAGGAACACCAGTGGCGAAGGCGGCTCACTGGACTGTAACTGACACTGAGGCTCGAAAGCGTGGGGAGCAAACAGGATTAGATACCCT
+
GGG8FGGGGFGGGGGGFGGGGGGGGGGGGGGGGGGGGGGGGGGGEDGGGGGGGGGGGGGGGGGGGGEFGDGGFGGGGGGGFFGGGFGGGDGGGG<FGGGGGGGG?@EFGGGGGGFGDFGFGGGGGDGGG0GFGFGGGFB=FFEFGGGGGGC9C<@FGAFGGGGFCCFGFGFGGGGGEGGGGG$FEGFGEFCBFC@FE@CFFG?FGFGG?FFFGF>D@?FCDFFEF9A@FCEFFGGGDGGGGG6EGGFCGGGGECEEFG?<GGGFGGGFGGGG<GFDG>EFGGEEC8GGGGFFGFF8GE?GGFCCEGDFFDGGGFCGFCGFGGGFAGGFFC,E7GGGGGFFDGGDGC7GEGGGGGGGGGFGGGGFAGGGGGFCEGFFCGGGGGGFGGGGGGGGGGGGFFGFFDCFFEFEEDGCCCCC
@QZJC 85694
TGGGGAATATTGCACAATGGGGGAAACCCTGATGCAGCGACGCCGCGTGGAGGAAGAAGGTCTTCGGATTGTAAACTCCTGTTGTTGAGGAAGATAATGACGGTACTCAACAAGGAAGTGACGGCTAACTACGTGCCAGCAGCCGCGGTAAAACGTAGGTCACAAGCGTTGTCCGGAATTACTGGGTGTAAAGGGAGCGCAGGCGGGAAGACAAGTTTGAAGTGAAATCCATGGGCTCAACCCATGAACTGCTTCCAAAACTGTTTTTCTTGAGTAGTGCAGAGGTAGGCGGAATTCCCGGTGTAGCGGTGGAATGCGTAGATATCGGGAGGAACACCAGTGGCGAAAGCGGCCTACTGGGCACCAACTGACGCTGAGGCTCGAAAGTGTGGGTAGCAAACAGGATTAGATACCCT
+
EFFEF@FCFG9EFGFGGGGGGGDGGGGGGGGGGGGGCGGGGGEGGGCB7FGGDEEFAEFEFCCGGGGGGCG<FGGGGGGGGG9FG88?4FAFGGCGGGGGFGCBC@FFFGCGFGFFGCFGGFG1ECEFDFEFEGDGGGCCF,@FCF?7CCEGGGDFCFEFGG8FEDFGCCDFGGG<CEFCFG+CGGCEGGFDGGGFCCGGC5C5GF?@FF?@CFFFDECFGCFF9CFFF:::FG<F:+@<@,;EC<GFEFBAGFACDB@FGGGFFGG=CFDA,=FDGF<8<AFGGFCEE?GFFF:77>+GGFF=DGGGGFE5FGCC,GGGGGGGEFBC<CCC7CEFCFGGGGGGFF@CEGF<CCFEFGGFF,F6,GGGGGFCF@GGGGGFFFA,E@F,GFGGGGGFC,C9GGGGFDECEFF<CCCC
@QZJC 80617
TGGGGAATATTGCACAATGGGGGAAACCCTGATGCAGCGACGCCGCGTGAGCGAAGAAGTATTTCGGTATGTAAAGCTCTATCAGTAGGGAAGAAGAATGACGGTACCTGACTAAGAAGCACCGACTAAATACGTGCCAGCAGCCGCGGTAATACGTATGGTGCAAGCGTTATCCGGATTTACTGGGTGTAAAGGGAGCGCAGGCGGTACGGCAAGTCTGATGTGAAATCCCGGGGCTCAACCCCGGTACTGCATTGGAAACTGTCGGACTAGAGTGTCGGAGGGGTAAGTGGAATTCCTAGTGTAGCGGTGAAATGCGTAGATATTAGGAGGAACACCAGTGGCGAAGGCGGCTTACTGGACGATTACTGACGCTGAGGCTCGAAAGCGCGGGAGCAAACAGGATTAGATACCCT
+
GGCFGGGGGGGGGGGGGGGGGCFGGGGGGGGGGGGG9FGGGGGGGGGGGFGGGGGG>FGFFFG9,CF:F7FEGFFGGCFGGAEGGEGGGCGFGFGGGFGGGGGGGGGGFGGGGGGDGGGGGGFEGG>FFGFGGGF8<EFGGGFFFGGGFGGCDFG?FCCFEGGFGGGGGG/CCC?C=FC<FFCEFGG7FFFFFGGGGGFECFEGEGGGGGGGGGGGGGGGGFGGB@EFGGGGFGGGGGGGGGFGGCEGBFFFFGDCCFDFFGEGF@FE@GBGFBDGGDGGGGDEG,9GGGGGFED9FABGEGGGEBF7EGGF9F7GGGGGGGFEFFCGGFE<FFCEFDFECGGGGGGEGGGGFFFCFGFF?GFFEF,CGGF@FDGGFECEF@,FGCFDGGGGGGGGFGGFGGGGGEFGGF@88CCC
@QZJC 83575
TGAGGAATATTGGTCAATGGGCGGGAGCCTGAACCAGCCAAGTAGCGTGAAGGACGACGGCCCTACGGGTTGTAAACTTCTTTTATAAGGGAATAAAGTTCGCCACGTGTGGTGTTTTGTATGTACCTTATGAATAAGCATCGGCTAATTCCGTGCCAGCAGCCGCGGTAATACGGAAGATGCGAGCGTTATCCGGATTTATTGGGTTTAAAGGGAGCGTAGGCGGGCTTTTAAGTCAGCGGTCAAATGTCGTGGCTCAACCATGTCAAGCCGTTGAAACTGTAAGCCTTGAGTCTGCACAGGGCACATGGAATTCGTGGTGTAGCGGTGAAATGCTTAGATATCACGAAGAACTCCGATCGCGAAGGCATTGTGCCGGGGCATAACTGACGCTGAGGCTCGAAAGTGCGGGTATCAAACAGGATTAGATACCCT
+
AGGFGGGG<FGFGGGD9FEFGGGGGGGGGGGGGGGGGGGGGGGGFFEGGGGGGGGGEFGGF7FGGGEGGGGGGGGGGGGGGGGF,FFGGGGGGGGFFG<AFGDGGCFGGGFF3BFGGGGFFFGGCCFFGGGFFFGFGGGFGFFGGGGGFCFFGGDCGGG:DEFEGGGGGGDGGGGGGDGGCGGFFCGGG?GGGGGG>C59CFFGGGGCC@FFGGDCGGGECCE<FGFCFGDFGFGGGGEFGGG9DFEGFGGGGGFCCFE<ECGFFD7GGF?EGGDGGGF=GFFFFF8FF<,GGGGGGGF<8FFGGGGFGFFF8E7GGGGEFGGGGGGGGGF<9GFFGGGGGGGGGGGGFFF<B@7GGFGGDGFFGFFFF98GFF@>GGGFGGGF<AGFCGGGGGGGGEGFCFFFCEGGGFGGGGGGGGGGFFBEFGGFF@@B,C9
@QZJC 61447
TGGGGAATATTGCACAATGGGGGAAACCCTGATGCAGCGACGCCGCGTGGAGGAAGAAGGTCTTCGGATTGTAAACTCCTGTTGTTGAGGAAGATAATGACGGTACTCAACAAGGAAGTGACGGCTAACTACGTGCCAGCAGCCGCGGTAAAACGTAGGTCACAAGCGTTGTCCGGAATTACTGGGTGTAAAGGGAGCGCAGGCGGGAGAACAAGTTGGAAGTGAAATCCATGGGCTCAACCCATGAACTGCTTTCAAAACTGTTTTTCTTGAGTAGCGCAGAGGTAGGCGGAATTCCCGGTGTAGCGGTGGAATGCGTAGATATCGGGAGGAACACCAGTGGCGAAGGCGGCCTACTGGGCACCAACTGACGCTGAGGCTCGAAAGTGTGGGTAGCAAACAGGATTGGATACCCT
+
GGGGGGGGGGGGGGGGGGGF@FGGEGGGGGGGGGFAFGECGGGGGGGGGGGGGGGFFGFGGGGGGGGGGCFGGGGGGGGGGGGGGGGGGGGGGGFGGFGGGGE:FGG9BFFGGGGGGGGGCC:@F?GGGCFGG@GGGCEGGG?FGGG@CCBFFGGGGGGGG@FGGEGEF#7FGGFGEG=GGG?GFGGGFGFFGGGDEFEGCGEDFGDBGEFEGGGFGGGGFGGGGGFFGGGGCFCCEGGGFGFFGGGEFGFFFGFEEFGFCFFBE,@9DBF<GFCCBGCEFGGFE>FEFGACDF:7FCGGGGGFBGGFGGGCGGFF7GGGGGDGF7EGFFGGFCGFF,GGGGGDGGGGGFFDFCGFGFGGAFGFGGGGGEFDGGGGGGEFGEGGGGEFGGGGEFFGGEFFGGGGGGF<GGFCCCCC
@QZJC 387
TGGGGAATCTTCGGCAATGGGGGCAACCCTGACCGAGCAACGCCGCGTGAGTGAAGAAGGTTTTCGGATCGTAAAGCTCTGTTGTAAGAGAAGAACGAGTGTGAGAGTGGAAAGTTCACACTGTGACGGTAACTTACCAGAAAGGGACGGCTAACTACGTGCCAGCAGCCGCGGTAATACGTAGGTCCCGAGCGTTATCCGGATTTATTGGGCGTAAAGCGAGCGCAGGCGGTTAGAGAAGTCTGAAGTTAAAGGCTGTGGCTTAACCATAGTACGCGTTGGAAACTGTTTAACTTGAGTGCAGAAGGGGAGAGTGGAATTCCATGTGTAGCGGTGAAATGCGTAGATATATGGAGGAACACCGGTGTCGAAAGCGGCTCTCTGGTCTGTAACTGACGCTGAGGCTCGAAAGCGTGGGGAGCAAACAGGATTAGATACCCT
+
GGGGGGGGEFGGGGGGGGGFFEEGGGGGGGGGG?FGGGGGGGGGGGGEEFGFGDFGGGGGFFGGGGG7CFFCFGGGGCGGGCFGGGGGGGGGGGGEGGGGFDFEGGGGGFFGGCEGGGGDFGGF>C<FFCFGGGFFG<F>FC7DCFFFDEDEGCFGFFDC,DCFF>@CC<FDCFCEEFF>;27;,$ECFEC;<E;E5CFGEC.GEAEFGFGG<CE@CCCF1:E?EGG=ECGGFE;C>DEGFGCFFF;F@<7<C;GD?25EG;F9DEG7CCFFFCE@3%FGGEFDFFGFDC,<BEFFCDEGGGGFFCGFGFCGGGFF,EFF<GFF<8FCECGGGGF9GGDGGGGGFGGGGGGGGGFGGFFF@GGGGGFCGFFECGGGGGFFFEFGGGGGGGFFFEGGGGGFC<:EGGGFGGGGEGGGGGGGGGGEAFEDECGFGFE@CC@A8
@QZJC 388
TGGGGAATATTGCACAATGGGGGAAACCCTGATGCAGCGACGCCGCGTGGAGGAAGAAGGTCTTCGGATTGTAAACTCCTGTCGTTGGGGACGATAATGACGGTACCCAACAAGAAAGCCACGGCTAACTACGTGCCAGCAGCCGCGGTAAAACGTAGGTGGCAAGCGTTGTCCGGAATTACTGGGTGTAAAGGGAGCGCAGGCGGAAGGACAAGTTGGAAGTGAAACCCACGGGCTCAACCCGTGAACTGCTTTCAAAACTGTTTTTCTTGAGTGGTGTAGAGGTAGGCGGAATTCCCGGTGTAGCGGTGGAATGCGTAGATATCGGGAGGAACACCAGTGGCGAAGGCGGCCTACTGGGCACCAACTGACGCTGAGGCTCGAAAGTGTGGGTAGCAAACAGGATTAGATACCCT
+
EFGGGGGGGGGGGGGGGGGGGGGGGGGGGGGGGGGGGGGGGGGGGGGGGGGCFGGGGGGGFGGGGGGGGDGFGGGGGGGGFGGGGGGGGGGGGGCCGGGGGGGGGGGGGGGGGDF=BFGGGGGGGGGCC9FGDGEGGGGGGGGGGGGGGGFGGGFFFGGFFGGGGGGGCFFGGGGEEEDGGGCCC=FE<GGFFFGFEE5CECDGGGGGGGFFCFGFCGGGGGGFFECGBEEGGGGGG<FFDGGGAGEFGFBGFGGGGGGGGGGGGFGGGGGGFDGGGGGGGGFGFGGGGGGGFGGGGGGGGGGGGEEEFAGGGGGDGFEGGGGGEGGDF9GGGGGGGGGGGGGGGGGGGGGGGFCGGGGGGGGGGGGGGGGGGGGGGGGGGGGGGGFGGGGGGGGGGGGGGGGGGGGGGGGCCCCC
@QZJC 389
TGGGGAATATTGCACAATGGGCGCAAGCCTGATGCAGCGACGCCGCGTGCGGGATGACGGCCTTCGGGTTGTAAACCGCTTTTGATCGGGAGCAAGCCTTCGGGTGAGTGTACCTTTCGAATAAGCACCGGCTAACTACGTGCCAGCAGCCGCGGTAATACGTAGGGTGCAAGCGTTATCCGGAATTATTGGGCGGAAAGGGCTCGTAGGCGGTTCGTCGCGTCCGGTGTGAAAGTCCATCGCTTAACGGTGGATCTGCGCCGGGTACGGGCGGGCTGGAGTGCGGTAGGGGAGACTGGAATTCCCGGTGTAACGGTGGAATGTGTAGATATCGGGAAGAACACCAATGGCGAAGGCAGGTCTCTGGGCCGTTACTGACGCTGAGGAGCGAAAGCGTGGGGAGCGAACAGGATTAGATACACT
+
FGGGECFFFGDFDFGGGGGG?FFGGGDGFGCFGAF<<FCCFGG:FGGFCCC>CFCBBFEECFEGGGGDE@:C?EFGGDDGGGGGCCE==FEGEF,BFFGGGGDGGGCE<FG=FGGDFGG7@C:FFGF8F:CC:78DFFFGGGGG;FGFCCCGGGGCFGGFFGFG;C7C=@FCCFCF785<FEC;CG?7CG?9FEC#<CCGEE4(:8:CE<C8C?/6E?:C8:ECEEFCC;F<FG:=448F4@;<+1<>CC,C?E+<EFDEBEGEDGGGGGGCCFEFDCFDCEG:@GCGGFCC,CFECFE=F:=DEGFF<?+EFFFE9AFDFFB?<,E5:F=?C69FCFGFFD-FC9,,FGFGECGF<GDFDGGDFCGCC:FFFGCEECGGGFGGFECECFFGGGEF@GGGE7GDGGGGFEC<<;,FFC8A6A6
@QZJC 390
TGGGGAATATTGCACAATGGGGGAAACCCTGATGCAGCGACGCCGCGTGAGTGAAGAAGTATTTCGGTATGTAAAGCTCTATCAGCAGGGAAGAAAGGGACGGTACCTGAATAAGAAGCCCCGGATAACTACGTGCAGCAGCCGCGGTAATACGTAGGGGGCAAGAGTTATCCGGATTTACTGGGTGTAAAGGGAGCGTAGACGGCAAGGCAAGTCTGAAGTGAAAGCCCGGTTCTTAACGCCGGGACTGCATTGGAAACTGTTTGGCTGGAGTGCCGGAGAGGTAAGCGGAATTCCTAGTGTAGCGGTGAAATGCGTAGATATTAGGAGGAACACCAGTGGCGAAGGCGGCTTACTGGACGATAACTGACGCTGAGGCTCGAAAGCGTGGGGAGCAAACAGGATTAGATACCCT
+
,;CFGDEGFCFGGFEDF9FFC@@FGGFCCFGFEGCFGECEGGGGGGG+>CFCFCCECEGE<C?EFFG,E4CFEFG<?EAF<E<?FFCFGCCEEGGGD,?=BF:8?+,CEFFCFFAFG==,:33@++3=,,<B::,@F1<B<4,<>:<89?<?<;<FBF'EDCF::#@<@7EC-8/<B:26,/FFE9FC<E?FCE;CCG$::2;>E/88:F?GFF@27FFDFF??<FGBF5;CG#;FF@C@2995@,>>D=>#@9'GFD<FD+D,FF,F:,=,GGEE@4,,D;F88+GCF?FDFFEFF=,FDCBB>7GGGGGCGGDFFEE@9EFEC8GGCEEB,8GGFGGGGGGFCGGCFFFGFC,EFB<@C,CFE<EGF;GE8GCGGGFFF<@CGFF@DE@FC9EFAGGFGFFCGDGDFFCC@C@
@QZJC 81771
TGGGGGATATTGCACAATGGAGGAAACTCTGATGCAGCGACGCCGCGTGAGTGAAGAAGTATTTCGGTATGTAAAGCTCTATCAGCAGGGAAGAAAATGACGGTACCTGACTAAGAAGCCCCGGCTAACTACGTGCCAGCAGCCGCGGTAATACGTAGGGGGCAAACGTTATCCGGATTTACTGGGTGTAAAGGGAGCGTAGACGGCGATGCAAGTCTGAAGTGAAATACCCGGGCTCAACCTGGGAACTGCTTTGGAAACTGTATGGCTAGAGTGCTGGAGAGGTAAGCGGAATTCCTAGTGTAGCGGTGAAATGCGTAGATATTAGGAAGAACACCAGTGGCGAAGGCGGCTTACTGGACAGTAACTGACGTTCAGGCTCGAAAGCGTGGGGAGCAAACAGGATTAGATACCCT
+
GFGGGEGGFGGGGGGGGFGGGGGGGGGGGGGGDFAFGG7FFGGGGGGGGGGDGFF?FGGGCFFGGGGGFGFGGGG9FFGGFGGGGGGGDB4ECGGGGG9E?CCFFGGF9EFGEFC9E,BDFGGGF>+CEGCF:=5@C<7<FDCDGC4F2<>0FGGGGGFGCE>GF#8?8<CG?GECEFGC/<1CCGGG:FF1@FGCEFFDEGG1<C:C@@,;GGFFDCEFGGGGGF@6>9=8DFDDG;GGGGFFFCFFCGGGDFA<G=CFFGG=FGFF?5<AAFEF8FGG=GFC>+@FCGFGGCGFE,,<F<DGEDGGGGGGGGGGGFGGGFEFC,GGGGGGEFC-FFGGGGGGF:EDGFFC,<,CDC,<C;,FFC<ECCGFGFGCGGGGGGGGFFB:GGF@GGGF8AFGGGGGFCGFFGGCCCCC
@QZJC 392
TGAGGAATATTGGTCAATGGACGAGAGTCTGAAGCAGCCAAGTAGCGTGAAGGAAGAAGGTCCTACGGATCGTAAACTTCTTTTATAAGGGAATAACACCTCCCACGTGTGGGTGCTTGTATGTACCTTATGAATAAACATCGGCTAACTCAGTGCCATCAGCCGCGGTAATCCGGAGGATGCGAGCGTTAGCCGGATTTATTGGGTTTAAAGGGAGCGCAGATGGGTCGTTAAGTCAGATGTGAAAGTTGGGGGCTCAACCTGAGAATTGCAGCGGATACGGGCGTCCGTGAGTGTGGTTGAGGGGTGCGGAATTCGTGGTGTAGCGGTGAAATGCTTAGATATCACGAAGAACTCCGATTGCGAAGGCAGCACACTAAGCCGTAACTGCCGTTCATGCTCGAAAGTGTGGGTATCAAGCAGGATTAGATACCCT
+
@FFGGEEFEFGF<FF9FG,CFFCCBCFGGCFEF,;FFF-CEFEAAF:8:FFCEF,:CFGFC@@EFFDFFCCDDFGGGGA9,CFCFGFFFC,4E8FE,C=CFD<7,EF+:49+B+?+59?BFFFFGFGGFEFFDC55C,5C::==CCFAB,,,58,,9<F8=<DBFEE:3+@9,8*>*<564,@>7DFE@11/@,<77<8/3F<CA<58=2<+FEC998?C?,**GGGFC<C,99?92,6,DB7C@CEB:C@CCF?D,,@@,:,@3,F=,D8+3++,@3+8+CGF>B:+F?CE@B:8+>@,E@D@B+F7C8FBD8@FCFFFFDC7=:,?<<E,FFDFEACBEC<46C6C9FFC6@C8-,,7FC8?GGCEF,FE<CEEC,+6@,@E<CC@@7,EC<;,,+CAC:FE;,8,7EE,GFFEC<FA9GGFCCFECFGCB6A8
@QZJC 78765
TGGGGAATATTGCACAATGGGGGAAACCCTGATGCAGCGACGCCGCGTGGAGGAAGAAGGTCTTCGGATTGTAAACTCCTGTTGTTGGGGAAGATAATGACGGTACCCAACAAGGAAGTGACGGCTAACTACGTGCCAGCAGCCGCGGTAAAACGTAGGTCACAAGCGTTGTCCGGAATTACTGGGTGTAAAGGGAGCGCAGGCGGGAAGACAAGTTGGAAGTGAAATCTATGGGCTCAACCCATAAACTGCTTTCAAAACTGTTTTTCTTGAGTAGTGCAGAGGTAGGCGGAATTCCCGGTGTAGCGGTGGAATGCGTAGATATCGGGAGGAACACCAGTGGCGAAGGCGGCCTACTGGGCACCAACTGACGCTGAGGCTCGAAAGTGTGGGTAGCAAACAGGATTAGATACCCT
+
FFFGCCFFGGGGGGGGGGGFGGGGGGGGGFGGGGGGG8FGGGEGGGGGGGGGGGGGGGGGFGDGGGGGGGGGGGCFGGGFGFGGGGFFGGGGGGGDFFGFFFGE@FAFGGGGGGGFFGFGGGGGGDGGGGGGGFDFEGGGGGGGGEGGEGGGGGG:FGGGGGGGGGFDFGFFGGGGGGGGFFFGGGGGGGGGGGGGGDGGGGEDGGGGGFCFFGGGGGGGEDGCEFFFGGFEFGGGFGGCGGEGGGGGGGGGFFGGGGGGGGGDGGGGGGGGGGGGGGGGGGGGGGGGGGFEGCGFBFEFE@EGGEGGGGFF:C7GGGFDGGGGGFF@FCEF@AGDGGGGGGGGGGGGGGGGFCGFGGFFGGEGGGGGEEGGGGGGGGGFGGGFGGGDGGGGGGGGGFGFFF<EDF<GGGDC@CCB
@QZJC 394
TGGGGAATATTGCACAATGGGCGAAAGCCTGATGCAGCGACGCCGCGTGAGCGAAGAAGTATTTCGGTATGTAAAGCTCTATCAGCAGGGAAGATAATGACGGTACCTGACTAAGAAGAACCGGCTAAATACGTGCCAGAAGCCGAGGTAATACGTATGGTGCAAGCGTTATCCGGATTTACTGGGTGTAAAGGGAGCGCAGGCGGTGCGGCAAGGCTGATGTGAAAGCCCGGGGCTCAACCCCGGTACTGCATTGGAAACTGTCGTACTAGAGTGTCGGAGGGGTAAGCGGAATTCCTAGTGTAGCGGTGAAATGCGTAGATATTAGGAGGAACACCGGAGGCGAAGGCGGCTCACTGGACTGTAACTGACACTGAGGCTCGAAAGCGTGGGGAGCAAACAGGATTAGATACCCT
+
CECFEDE@EDCFCF,CEFFFGGGGGGGGFGGFFGFGGE+C@C+@FEE=BFFDEEG:,CF?EEEGCECB<BF9@FF<<BF<B,CFAFGG<FCGGGCEEEFBFC:+B+A@FF<??DDFFF,BF,>>@7FFGDFEFF<E@EFGGGGGC*@C:;F<ADF,?,3F,DEBEF*=C=C+,-=CEC@.6=,C;FFE@>F:?,<CD<:CFGGE8FBG5GF9:;@$D3>:@?<FFFF?.CCE>@CCFC>@F@C@;GGF5>9@:CBCG@FG:@0EGGFFE79=A@0*DGGFF7GFFGFB+E<,,,EFFGGFGF=B87@A5C5,,CEGCFF=9<<<C<8E99GFF6@+CC,CBB@FFDGGFCGGGFF<<F8FFGGGGFDGGFECCEEGGEDFGF9@@77ECFFC8A9FFAECCAFFECFF@,EC<,CC
@QZJC 395
TGGGGAATATTGCACAATGGGGGAAACCCTGATGCAGCAACGCCGCGTGAGTGAAGAAGTATTTCGGTATGTAAAGCTCTATCAGCAGGAAAGAAAATGACGGTACCTGACTAAGAAGCCCCGGCTAACTACGTGCCAGCAGCCGCGGTAATACGTAGGGGGCAAGCGTTATCCGGATTTACTGGGTGTAAAGGGAGCGCAGGCGGTGCGGCAAGGCTGATGTGAAAGCCCGGGGCTCAACCCCAGTACTGCATTGGAAACTGGCGTACTAGAGTGTCGGAGGGGTAAGCGGAATTCCTAGTGTAGCGGTGAAATGCGTAGATAGTAGGAGGAACACCAGTGGCGAAGGCGGCTTACTGGACGATAACTGACGCTGAGGCTCGAAAGCGTGGGGAGCAAACAGGATTAGATACCCT
+
FFCC@FCEFFGGGGGGGGGGFDGGGGGFEFGG99FGGGCGGGGCGGFCFGGGGFGGGGGD9FGGGGGFGFFEGGGGGGGGGGFGGFFGGGGGGGGGGGGGGGGGD7F<?EGCFGGDFFF=BF7EGGGGG9BFG<<FGGGFGGGGEG7:>EEGFGGFGCGEDGG7FFFG@FEFGGGG5FEFCGGGFGG1CFFFGGD::F:FEE&;CFGGGGGGGGG#FA<F?@CFF=>>?GGGFECFDCGFEFDC15:8::67@@,,A<<9CCE4GGFF<FGF8GFC@+EGFFE=GFDGFCFCEDF8FFB,:,::BB7F??<?CCGCCC9GGGFB,GGGFFFF@CCE9F<GGEFCE@,:ECGGGGFE87DFACGGGFFCFGCF@<8GGGGGGEECC7FECGGGGGFGGFGGF9FGFGGFE@8CCCCC
@QZJC 396
TAGGGAATCTTCGGCAATGGGGGCAACCCTGACCGAGCAACGCCGCGTGAGTGAAGAAGGTTTTCGGATCGTAAAGCTCTGTTGTAAGTCAAGAACGAGTGTGAGAGTGGAAAGTTCACACTGTGACGGTAGCTTACCAGAAAGGGACGGCTAACTACGTGCCAGCAGCCGCGGTAATACGTAGGTCCCGAGCGTTGTCCGGATTTATTGGGCGTAAAGCGAGCGCAGGCGGTTTGATAAGTCTGAAGTTAAAGGCTGTGGCTCAACCATAGTTCGCTTTGGAAACTGTCAAACTTGAGTGCAGAAGGGGAGAGTGGAATTCCATGTGTAGCGGTGAAATGCGTAGATATATGGAGGAACACCGGTGGCGAAAGCGGCTCTCTGGTCTGTAACTGACGCTGAGGCTCGAAAGCGTGGGGAGCGAACAGGATTAGATACCCT
+
FFGGGGGGGGGGGGGGGGDFFGGGGGGFGGGGGGGGGGGGGDGGGGGCEGGFEEFFGGGGGGGGGGGFEGGGGGGGGGGGGFGGGGGGGGGGGGGGGGGGGFGGGGGCFGGGGGGGDCEGGGFGFGGGCFGDFDFGGFFGGGFGFDGFECEEGGGGFE@FGGGGGGGGGGGCFFFGCFFGF:F7CF:BFEF7@FGDFEGGGECEG62AGC?FCE>EE/E#*2:EDE>GG5C?CE5CCGGGD:FDFGGF@FDC<C<@<3FGFGG:FFGGFFGG@F=FGGGFEGGGGGEF,FGGFFCFFDGGGGGFFEC:AGCGGFFB?,?,GGGFEGGDGDGGGGGFGGGGGGGGGGCCGFGGGFCGGGGCFFCFFEEDGGGF:EGGGEE8GGGGGGFC9GE<DGGEGGGGF<GFCGGGGGGGGDGGGGGGGGGGGGGGGGFGGFFGCCCCC
@QZJC 397
TGGGGAATATTGCACAATGGGCGAAAGCCTGATGCAGCGACGCCGCGTGAGCGAAGAAGTATTTCGGTATGTAAAGCTCTATCAGCAGGGAAGATAATGACGGTACCTGACTAAGAAGCACCGGCTAAATACGTGCCAGCAGCCGCGGTAATACGTATGGTGCAAGCGTTATCCGGATTTACTGGGTGTAAAGGGAGCGCAGGCGGTGCGGCAAGTCTGATGTGAAAGCCCGGGGCTCAACCCCGGTACTGCATTGGAAACTGTCGTACTAGAGTGTCGGAGGGGTAAGCGGAATTCCTAGTGTAGCGGTGAAATGCGTAGATATTAGGAGGAACACCGGAGGCGAAGGCGGCTCACTGGACTGTAACTGACACTGAGGCTCGAAAGCGTGGGGAGCAAACAGGATTAGATACCCT
+
FFFGGEGGGGGGGGGCF9FFGGGGGGGGCGGGGGGGGGGGEGGGGGEFFGGEB@B:BEGFF<FDFGGFF<FGEGFGFDGGGA,CFAFGEFFGGGGGGGGGGBC7FFFFFGGFGGGGGFCDF@FCE@CFG9@>F<,<FFEGGGFGGGFCC>B;FGFDF>?5,>3C<FCF@@CFCFGGGG<=AFFFEG<==>FCCF<GGG:EC:EEGEC::?<9CAFD<EGG@FCGCE7DG=GGGGGF@DCGDEEFECF9CGFGGGGFDFFGGGFFFGACFD7AFF:GF>:E:FFGCFCEGFGGFFGGFCFFGGGGGGGFGGF<=BCFB6,GCFFGFE@GGGGFC@F:FCFFEGFGF:CCFCCGGGGGGGF<GGGGFDFGGFEECGGGCGGGGEGGGGGGGFEDGFCGGGGGGGGGGF<GGGE@<CCC
@QZJC 60267
TGAGGAATATTGGTCAATGGACGAGAGTCTGAACCAGCCAAGTAGCGTGAAGGATGAAGGTCCTACGGATTGTAAACTTCTTTTATAAGGGAATAAAACCTCCCACGTGTGGGAGCTTGTATGTACCTTATGAATAAGCATCGGCTAACTCCGTGCCAGCAGCCGCGGTAATACGGAGGATGCAAGCGTTATCCGGATTTATTGGGTTTAAAGGGAGCGCAGACGGGTCGTTAAGTCAGCTGTGAAAGTTTGGGGCTCAACCTTAAAATTGCAGTTGATACTGGCGTCCTTGAGTGCGGTTGAGGTGTGCGGAATTCGTGGTGTAGCGGTGAAATGCTTAGATAGCACGAAGAACTCCGATTGCGAAGGCAGCACACTAAGCCGTAACTGACGTTCATGCTCGAAAGTGTGGGTATCAAACAGGATTAGATACCCT
+
@FEGGGGGGGGGFFEFFGGFCFGGGGGGFFFGGGGGGGGF?EGFADEFFCFGGGGFFGAFFGGGGFG7FFGGGFGGGGGCFFGGGGGGD?FGGGGGGGGGGGFFFDEF8FE+?FCFEFGGFFGGGGFGGGGG9FFGGFFG>GFDGGGGGFGGD>FCFG8-A4CFGGEGEGGGFCFDEEGGGCFG>FFCCCFFFFEECFGGGFCFEGGGG@FCF<FCEEFFE?BEDGEFEB?GGFGF8CFFGGG?=?CCFGGGG<8F>CF=AAECC@FFGFGDFGGFFFDEGDFG@,8GCEEGDGCCGGGF8GFGFCF:GGFCD@DGGGGFB=C:@ECGFACFEFFGFCCDGFC,,7GGGGECFB@@7CE7FF@7FCACE@EC9EFC,8GEFCGGFECEDGGGGFEGGGGGF@DFEGGGEFCEGGGFCGGGGGGGGFEAFGECCCC9
@QZJC 399
TGGGGAATATTGCACAATGGGCGAAAGCCTGATGCAGCGACGCCGCGTGAGCGAAGAAGTATTTCGGTATGTAAAGCTCTATCAGCAGGGAAGATAATGACGGTACCTGACTAAGAAGCACCGGCTGAATACGTGCCAGCAGCCGCGGTAATACGTATGGTGCAAGCGTTATCCGGACTTACTGGGGGTAAAGGGAGCGCAGGCGGTGCGGCAAGTCTGATGTGAAAGCCCGGGGCTCAACCCCGGTACTGCATTGGAAACTGTCGTACTAGAGTGTCGGAGGGGTAAGCGGAATTCCTAGTGTAGCGGTGAAATGCGTAGATATTAGGAGGAACACCAGTGGCGAAGGAGGCTTACTGGACGATAACTGACGCTGAGGCTCGAAAGCGTGGGGAGCAAACAGGATTAGATACCCT
+
FGGGDCCE@A9EFGFGFAAE<FGDB:CFFGGGGGG9FFCC@@FCFGGGECCGDEGGGGFCEGFFGGGBFEFFGGGGGFGGG9EGFFFFFG<FEGGFGG9,B=CFF+CFFGGGGGGGFCECCEE7F+CF<FGCFGDFDGGGGGGFGGCGG@>GGFGGF9FCFGFFEE:CF82<FGEGCEEG7F,=+C#B<AFGGGGC>F;CEG:AE>C<:EGFFFGFFGGFGGGGFF#>5:/BCE<EGDG9CFGGB5CFC,=E9@818?9F@:97@@EEFFF4,7@F:<>=/GGGFFC=7FCE?@FFDE<B,58+87EFGGCCEDGGGGFCA9FCC,F@AAAGFEFEGGFFCB,,5F<FC,E@@C9F@C,FEDECGEEGG@@CGFGGGFGGGEDGGFEF>GGCGGGGGFEF@@9GFCF9FFF<CCC<
@QZJC 400
TAGGGAATCTTCGGCAATGGGGGCAACCCTGACCGAGCAACGCCGCGTGAGTGAAGAAGGTTTTCGGATCGTAAAGCTCTGTTGTAAGTCAAGAACGAGTGTGAGAGTGGAAAGTTCACACTGTGACGGTAGCTTACCAGAAAGGGACGGCTAACTACGTGCCAGCAGCCGCGGTAATACGTAGGTCCCGAGCTTTGTCCGGATTTATTGGGCGTAAAGCGAGCGCAGGCGGTTTGATAAGTCTGAAGTTAAAGGCTGTGGCTCAACCATAGTTCGCTTTGGAAACTGTCAAACTTGAGTGCAGAAGGTGAGAGTGGAATTCCATGTGTAGCGGTGAAATGCGTAGATATATGGAGGAACACCGGTGGCGAAAGCGGCTCTCTGGTCTGTAACTGACGCTGAGGCTCGAAAGCGTGGGGAGCGAACAGGATTAGATACCCT
+
GGGGGGGGGGGGGGGGGGGGFGGGGGGGGGGGGGGGGGGGGGGGGGGGGGGGGGFCFGFFFFGGGGGGGGGGGGGGGFFGGGGGGGGFEFGGFGGGGGGGGGGGGGGGGGGGGGGFEDDGGGGGAFGGGGGGGGGGGFGGGGGGGGGGDGGEGFCA;DE>:<7>F>FGGGGDCEFGG@:FF,CEDEGGFFB77#5:<ECFCGGGG+#CFCFGFEEGGFGGGCGDGG1DDCCGFC>CDFFFGGGFFG7GGAGEFFD;GGGG>5:9CFGGDFDCF?B:>2FFGGGGGEAE,GGGGGFFFGFFFGGGGGFC,FFFFGGE<FEEFGGFGGGGGGGGGGFFFGGGDGFGGFAEF9GGGGCGGGGGFDGGGEGFFGFCCGGGGGGGEGGGGGGGGFFE@GGFCGGGGGGGFECGGGGGGGGFD7GEDDGGGGGGGFFGFGGGCCCCC
@QZJC 401
TAGGGAATCTTCGGCAATGGACGGAAGTCTGACCGAGCAACGCCGCGTGAGTGAAGAAGGTTTTCGGATCGTAAAGCTCTGTTGTAAGAGAAGAACGAGTGTGAGAGTGGAAAGTTCACACTGTGACGGTATCTTACCAGAACGGGACGGCTAACTACGTGCCAGCAGCCGCGGTAATACGTAGGTCCCGAGCGTTGTCCGGATTTATTGGGCGTAAAGCGAGCGCAGGCGGTTAGATAAGTCTGAAGTTAAAGGCTGTGGCTTAACCATAGTACGCTTTGGAAACTGTTTAACTTGAGTGCAGAAGGGGAGAGTGGAATTCCATGTGTAGCGGTGAAATGCGTAGATATATGGAGGAACACCGGTGGCGAAAGCGGCTCTCTGGTCTGTAACTGACGCTGAGGCTCGAAAGCGTGGGGAGCAAACAGGATTAGATACCCT
+
FGGGGFGGGGGGGGGGGGGGGGGGGGGFGGGGGGGGGGGGGGGGGGGFGCGFGGGGFGGGGGGGGGGGGGGGGGGGGGGGGGGGGFGFGGGGGGGFGGEEGCFGGGGGGEFGGGGGGGGFGGGGGGGGGGGGFFGGGFFGGG,CEEF>FDGGGGGGGEGGGCGFGGGGGGGGGGEFGCFFEFGFG:<CFG3E:FC<=FG9CEEFA4=GGGGEFGE<;5FFE5=CC5/EGGGGEG8C73<FFGFCFDFFFFFG<FFGGFFGGGGDGGGGFAFGFGFGGGEGGE?:DFF9EGGFGFE8FAEFFFEE?GGGFE,FGGGGGGGGGEGFBDGGFGGGGFAFGGGGFCGGGFGGGFCGGFEGGGFFFGGGGGGGGGFF:EGGGGGGGGGGGGGGGGGGGGGGGGGGGGGGGGGGGGGGGGGGGGGGGGGGGGGGGGGGGGGGCCCCC
@QZJC 402
TGAGGAATATTGGTCAATGGACGAGAGTCTGAACCAGCCAAGTAGCGTGAAGGATGAAGGTCCTACGGATTGTAAACTTCCTTTATAAGGGAATAAAACCTCCCACGTGTGGGAGCTTGTATGTACCTTATGAATAAGCATCGGCTAACTCCGTGCCAGCAGCCGCGGTAATACGGGGGATGCAAGCGTTATCCGGATTTATTGGGTTTAAAGGGAGCGCAGACTGGTCGTTAAGTCAGCTGTGAAAGTTTGGGGCTCAACCTTAAAATTGCAGTTGATACTGGCGTCCTTGAGGGCGGTTGAGGTGTGCGGAATTCGTGGTGTAGCGGTGAAATGCTTAGATATCACGAAGAACTCCGATTGCGAAGGCAGCACACTAAGCCGTAACTGACGTTCATGCTCGAAAGTGTGGGTATCAAACAGGATTAGATACCCT
+
FGGGGGGGGGGG9EFGGGGGGGGG>FGGGGGGGGGGGGGGGGGFGGGGGGGGGGGG<FGGGGGGFFGGGGGGGGGGGGGGGGGGFFCFGFGFGGGFGGGGFGGEFDG?FGGGGGGGGGGF9FGGGFFGGG9FEFGFFGGGGGGCFGEEGGGFGGGG?CFGGGGGGGDGGGCF,@FCCECCEF>FGGGG=G:FGGGG:FG25>BCFFGGGG<CCEFEGGEDGGGG#E8=EGGGGGGFFF@FGGG<FCGEF@FFF@C:,<?BCFF4CEFF;FGGGG7+FCB<F?D@+3,>7,GF@8+++@FFEA4+GF>+F<CC9,F@,7FCGF7C+DFBGEAGGFEE9E?,EE,<<CF7GFEACF@7CFFCGGFCFGGFF9GGGGFGFFCGGGF<<GGGGFGGGGGGFCFF<CGGGGGGF@GFCE@<GGFGGGGGGCGGGGGCCCCC
@QZJC 56116
TGGGGAATATTGCACAATGGGCGCAAGCCTGATGCAGCGACGCCGCGTGAGGGATGGAGGCCTTCGGGTTGTAAACCTCTTTTATCGGGGAGCAAGCGAGAGTGAGTTTACCCGTTGAATAAGCACCGGCTAACTACGTGCCAGCAGCCGCGGTAATACGTAGGGTGCAAGCGTTATCCGGAATTATTGGGCGTAAAGGGCTCGTAGGCGGTTCGTCGCGTCCGGTGTGAAAGTCCATCGCTTAACGGTGGATCCGCGCCGGGTACGGGCGGGCTTGAGTGCGGTAGGGGAGACTGGAATTCCCGGTGTAACGGTGGAATGTGTAGATATCGGGAAGAACACCAATGTCGAAGGCAGGTCTCTGGGCCGTTACTGACGCTGAGGAGCGAAAGCGTGGGGAGCGAACAGGATTAGATACCCT
+
ADFFGGGGFGGGGGGFGFGCG?EGGDECFFGGG9FGGGGGGGGGGGGGGGEGGBCCCEFFEFGGGGGGGGGGEFCFCFGGFGGCFGGGGGGGGGGGGDCEGG<FGGFCGGGFFGFCCF@EFGCDGGGGGFECFGFGGFCFGEGGGGCFGGGGD:CF@FCFF:FG>CEDFC>BFCEGGGGGGCEFGGFGF:@FGFFCFGFGEFGGEGGGGGGEGGE:CEGG>EEGGCC;CC?CFG:@FGGD8+ECE@EC8C<F9CECCDGGFCCFGGGGFFFCDEGFFGGGGGGGFFFCFFEFDGCGEFFGF>EGGGFEFEFB8GFF9<=9GFGGGGGEGECEE9GGFCF7FGGF6CF,DGF@GGFFFGGGF?GGF@@CGGFGGGGGFEFE8,@<CGFGFGGGEFDGFGGGGGGGEGFGFFGGGGGGCB9CC
@QZJC 56212
TGGGGAATATTGCACAATGGGGGAAACCCTGATGCAGCAACGCCGCGTGAGTGAAGAAGTATTTCGGTATGTAAAGCTCTATCAGCAGGGAAGATAATGACGGTACCTGACTAAGAAGCTCCGGCTAAATACGTGCCAGCAGCCGCGGTAATACGTATGGAGCAAGCGTTATCCGGATTTACTGGGTGTAAAGGGTGCGTAGGTGGCAGGGCAAGTCAGATGTGAAAGGCCGGGGCTCAACCCCGGAGCTGCATTTGAAACTGCGCGGCTAGAGTACAGGAGAGGCAGGCGGAATTCCTAGTGTAGCGGTGAAATGCGTAGATATTAGGAGGAACACCAGTGTCGAAGGCGGCCTGCTGGACTGTTACTGACACTGAGGCACGAGAGCGTGTGGAGCAAACAGGATTAGATACCCT
+
FFGGGGGGGGGFGF9EG@<CEGGGGGGGG<FEGGG9F<CCGG:@@F:@FGGGGGGGGGGECGG9EEGCGGFEF<FGFCFGG9EFGGGFGGGGGGCGGGGGFGDGGGGGGGGGGFFFGFFFGG?@F>F=F9??D=DFF<FF?ADD:CGE:F8CEFC7>0FCGGGGDC0<>C>CFGF?6EE:FF;EFGGGF<CBC<FC*<12GFCFFGEF8)3?FGFFFEFCFFCAF>9CF@)DGFEB<GFCCG&GC@:DB:C?FFFC<C,C$@7C:GG'BEDAEAC:.CF@9E<CCA+B+<GGCF:5=BB,FEGEC:,C-C,E,B=7GGGGEBAFF,C9,9DF:GFFEDGF@8,@GEC@EEFDFFFFFEFAFC6,EAGDECC<,FFE<D7;,BA98,C8--=,,6,F@,AEFF<9E@AEEFC<@6,6
@QZJC 405
TGAGGAATATTGGTCAATGGGCGCTAGCCTGAACCAGCCAAGTAGCGTGAAGGATGAAGGCTCTATGGGTCGTAAACTTCTTTTATATAAGAATAAAGTGCAGTATGTATACTGTTTTGTATGTATTATATGAATAAGGATCGGCTAACTCCGTGCCAGCAGCCGCGGTAATACGGAGGATCCGAGCGTTATCCGGATTTATTGGGTTTAAAGGGAGCGTAGGTGGACTGGTAAGTCAGTTGTGAAAGTTTGCGGCTCAACCGTAAAATTGCAGTTGATACTGTCAGTCTTGAGTACAGTAGAGGTGGGCGGAATTCGTGGTGTAGCGGTGAAATGCTTAGATATCACGAAGAACTCCGATTGCGAAGGCAGCTCACTGGACTGCAACTGACACTGATGCTCGAAAGTGTGGGTATCAAACAGGATTAGATACCCT
+
FEGGGGGGGGGGGGGGGGGGGGGGGGGGGGGGFGGGGGGGGGGGGGGGGGGGGGGGGGGGGGGGGGGGGGGFGGGGGGGGGGGGGGGGGGGGGGGGGGGGGGGFGGGGGGGGGGGGGGGGGGGGGGGGGGCGGGFF?FGGCGGGGDFFGFGGGGGG?GGGGGGGGCFGDFGGFGGGG0DGGGGGGGGGGDGGGGGECFCFFFGGGGGFGEFFGGGFGGGGGEFDFDEFCGGGFGG<GFECCFGGFEGECCFGC>GGGFFGGGGGGGFGFFFGFDGEDFGGFGGGGGGEEFFECGEEGFGGGFFGGGGEEFAGGFGGGGF?GGGGGGGGGGGGGGFGGGFAFGFCGGGGGGGGFGGEGGGGGGGGGGGGGGGGFGGGGGGFGGGGFGGFGGGGGGGGGGGFGGGGGFGGGGGGGGGGGGGGFGGGGGGFF@GCCCCC
@QZJC 406
TAGGGAATCTTCGGCAATGGACGGAAGTCTGACCGAGCAACGCCGCGTGAGTGAAGAAGGTTTTCGGATCGTAAAGCTCTGTTGTAAGAGAAGAACGAGTGTGAGAGTGGAAAGTTCACACTGTGACGGTAACTTACCAGAAAGGGACGGCTAACTACGTGCCAGCAGCCGCGGTAATACGTAGGTCCCGAGCGTTATCCGGATTTATTGGGCGTAAAGCGAGCGCAGGCGGTTAGATAAGTCTGAAGTTAAAGGCTGTGGCTTAACCATAGTTCGCTTTGGAAACTGTCAAACTTGAGTGCAGAAGGGGAGAGTGGAATTCCATGTGTAGCGGTGAAATGCGTAGATATATGGAGGAACACCGGTGGCGAAAGCGGCTCTCTGGTCTGTAACTGACGCTGAGGCTCGAAAGCGTGGGGAGCGAACAGGATTAGATACCCT
+
CCCEGGFGGGGGGGGGGGGGGGEGGGGGGGGGGGGGGGGFFEGGGGGGFGD,?FGEFGGGFGGGGGGGGGGGGGGGGGGGGGGCEGGGGGGGGGGGGGGCFFEFGGGGGGGGGC,EFGGGGDFGFGGEEGGGGGGGG8DADFGGC7@F@:CCCECFFGGGDGGGFEFFFGGEF<<<CG9944CEEGCEGGGG=GECGGGGEB@GB=<F<EE88CEEGD7EFGDGGGGDGFGGGFCEG<FGGGGGGGFF@EDC?CCCFGFFF6<>FCCFGFFFGGGFD5CEFGGGF9FFGCGDB@FGGGFCCFFFFGCA,F5B,9GGGGFDB<=<FFFF:E@EGFGE<:DGGGF?9AGGGGGGFF,EDCBEBEGGGEGCGFF7GGFGDDGGGGGGGFGGGGGGGGGEGGGFGGGF8GGFGGGGGGGGGEF>GGGGGGGGGGGGGGFFCCCCC
@QZJC 88768
TGGGGAATATTGCACAATGGGGGAAACCCTGATGCAGCGACGCCGCGTGGAGGAAGAAGGTCTTCGGATTGTAAACTCCTGTTGTTGAGGAAGATAATGACGGTACTCAACAAGGAAGTGACGGCTAACTACGTGCCAGCAGCCGCGGTAAAACGTAGGTCACAAGCGTTGTCCGGAATTACTGGGTGTAAAGGGAGCGCAGGCGGGAGAACAATTTGGAAGTGAAATCCATGGGCTCAACCCATGAACTGCTTTCAAAACTGTTTTTCTTGAGTAGTGCAGAGGTAGGCGGAATTCCCGGTGTAGCGGTGGAATGCGTAGATATCGGGAGGAACACCAGTGGCGAAGGCGGCCTACTGGGCACCAACTGACGCTGAGGCTCGAAAGTGTGGGTAGCAAACAGGATTAGATACCCT
+
GGGGGEDFEG,CFFFDFGGFGEGGGFGGGGFDGC9FFFEE@E6BGD++@FGGGDFG8FEGGGAEGG@FG+EEFGGF<E@,E,ABB=FGGGGGFFCGGFFFFE:=D+,5FDFGGGDDFGFGGGEGG7FF8<F<:<FCBF5@>>F>FECC:FGCFFG,8,DFCF>?FE><:<FC<>FCEGGFGGDDGF?F@FGFFGGFG>EC8FCDEGCD:;FFFD/CD@C9FFFCCCCF?FCCAGGFEGFFGGGF9;CDGDB<BEEGGGF=GFGGFA8C:F?EF6DFGGG<EFF??:B7@CB9GF7C@+7GFFF@E@:F9,AGGGCEFCFEGGFC:FGF9FF,6<FDGGEB,GBGF>FC@+GGGGFDDE@FFFC,FFDEGCGGCFGGFBB,DFAFF@FF@F@<GGGF<FGCGACF9GGGGGFCCBCC
@QZJC 408
TAGGGAATCTTCGGCAATGGGGGCAACCCTGACCGAGCAACGCCGCGTGAGTGAAGAAGGTTTTCGGATCGTAAAGCTCTGTTGTAAGAGAAGAACGAGTGTGAGAGTGGAAAGTTCACACTGTGACGGTAACTTACCAGAAAGGGACGGATAACTACGTGCCAGAAGCCGCGGTAATACGTAGGTCCCGAGCGTTATCCGGATTTATTGGGCGTAAAGAGAGCGCAGGCGGTTAGATAAGTCTGAAGGTAAAGGCTGGGGCTTAACCATAGTACGCTTTGGAAACTGTTTAACTTGAGTGCAGAAGGGGAGAGTGGAATTCCATGTGTAGCGGTGAAATGCGTAGATATATGGAGGAACACCGGTGGCGAAAGCGGCTCGCTGGTCTGTAACTGACGCTGAGGCTCGAAAGCGTGGGGAGCGAACAGGAGTAGATACCCT
+
FGGGGGGGGGGGCGGGGCFFGGGGGGGGGGGGGGGGGGGGGGGGGGGEEGG?FFGFFFGGGGGGGGG@CFFGGGGGCEBF,CAFF,BEFGGGGGGFDGG:F@C@<DDEF+:,CFFFGGGAFEDEGCGEGEGCF9<EFG=FFGFFFC,DFD*CCFGCCGGGGGG9:,,>FFCEG7*1:,CFFGGGGGCFGGG*7FFDEGGFGEECEGFGGGGG-8)<>+=CG>58CE>1*>FGDE5EFE@<<::8?9?4#EGGFE:7C@#FEFGBDFGE94+=?3>F?GFD=CDGGGFC9,;DAF8GGEF8,8,FDFC,EE9GGF9GGGGGEFCB5DGGGEEGFFGGGGGGGGGGFAGFE9EFGECFEF@GEGGFC7GECGF::F7FFC@+,GGFFACGGFFFGGFDGGGGDGGGGE@CGGDGGEEFDGGGDGGGGGGGFC,FGGGFA,CCC
@QZJC 409
TAGGGAATCTTCGGCAATGGGGGGAACCCTGACCGAGCAACGCCGCGTGAGTGAAGAAGGCTTTCGGATCGTAAAGCTCTGTTGTTAAGGAAGAACGAGTGTGAGAATGGACAGTTCATACTGTGACGGTACTTAACCAGAAAGGGACGGCTAACTACTTGCCAGCAGCCGCGGTAATACTGAGGTCCCGAGCGTTGTCCGGATTTACTGGGCCTAAAGCGGGCGCAGGCGGTTAGAAAAGTCTGAAGGGAGAGGCAGTGGCTCAACCATTGTAGGCTTTGGAAACTGTTTAACTTGAGTGCAGAAGGGGAGAGTGGAATTCCATGTGTAGCGGTGAAATGCGTAGATATATGGAGGAACACCGGTGGCGAAAGCGGCTCTCTGGTCTGTAACTGACGCTGAGGCTCGAAAGCGTGGGGAGCGAACAGGATTAGATACCCT
+
GGGGEC@FGGGGGGGEFGGFEEGGGGGGGG<FGGEEGGGGGGGCFCE:3B=FGGFBFGDB<DFGCCBEEGEGCCFFGGGGGGCFFCGGGDFCFGGGGGGGFFF9;BAFGFG:FFGGG9@<FF,,2?BEGGGGAFACF9<FGC>,=*<*<1?CEGG7EF,<CC8CC582C>EGGG5?8+<@(+9CE+CF:8CEE>E;3><<2GGDG>?=F@FF,+CC=<:+:CE:EG*:?7DFGE;EFFGGFE:FEF<=<;85,8</,D:8<5:7FFFD@82,=2D'=-9DAGGFDFFGFF@,BFFEF8GFC=9BBF:DCGFECCGFGFAEFCF=EGGEF7EFE,FFCB7GEFE,FGEGFC<=DGFGF@FGFCGFEGGGGF7FCGGFF7FC8@GDFFGCEAGGGGGGGGGGC<GGGGCACGGCC:GGF@8GGGGGGFF,GFGGGEC,CCCC@
@QZJC 71350
TGGGGAATATTGCACAATGGGGGAAACCCTGATGCAGCGACGCCGCGTGAAGGAAGAAGTATCTCGGTATGTAAACTTCTATCAGCAGGGAAGATAGTGACGGTACCTGACTAAGAAGCCCCGGCTAACTACGTGCCAGCAGCCGCGGTAATACGTAGGGGGCAAGCGTTATCCGGATTTACTGGGTGTAAAGGGAGCGTAGACGGACTGGCAAGTTTGATGTGAAAGGCGGGGGCTCAACCCCTGGACTGCATTGGAAACTGTTAGTCTTGAGTGCCGGAGAGGTAAGCGGAATTCCTAGTGTAGCGGTGAAATGCGTAGATATAAGGAAGAACACCAGTGGCGAAGGCGGATTACTGGACGGTAACTGACGGTGGGGCGCGAAAGCGTGGGGAGCGAACAGGATTAGATACCCT
+
CF@CC@,6@,EEFFFEEEFFFEDGGGGFGFCE<FGFEGGGGGGCEFEFGCF<FGGGCGFFG?FFFFGGF7FFGGFFG9EFGGCF@EFFGGDFGGGFGFE<BFGG78CFFFF9EECFGC8,B=FFF7@=FCGFFFFGGGGGFCFCFEGDEEC<FF@FCFD@7CE7C8FFF@CCB@E<8<-CF:<><CCC2CFCFFGCE:C:;,;9<CCE9C?C>3;##FF;FE@AFC?>@C:GFFE858FFG:@@CF@:;,8:GGGGFCGFG<F>1ED85DA?=8C?B@CEC73CGEF?B,BA8EE8B<EFGGGF@CGGDFFA::,FC?9GFF?E<9GGEFDECFDFGGGC?FGFDF:FFCGF<EGFCEFB@FEFAEECF7FFB@8++@E@,F9DEDGGFDGFC@@F7CFCCFFEFAGGFAGCCCB-
@QZJC 63443
TAGGGAATCTTCCGCAATGGACGCAAGTCTGACGGAGCAACGCCGCGTGAGTGAAGAAGGTTTTCGGATCGTAAAACTCTGTTATTAGAGCAGAACAAGTGCTAGAGTAACTGTTAGCGCCTTGACGGTATCTAACCAGAAAGCCACGGCTAACTACGTGCCGGCAGCCGCGGTAATACGTAGGTGGCAAGCGTTGTCCGGATTTATTGGGCGTAAAGCGAGCGCAGGCGGTTCCTTAAGTCTGATGTGAAAGCCCCCGGCTCAACCGGGGAGGGTCATTGGAAACTGGGTAACTTGAGTGCAGAAGAGGAGAGTGGAATTCCATGTGTAGCGGTGAAATGCGTAGATATATGGAGGAACACCTGTGGCGAAGGCGACTCTCTGGTCTGTAACTGACGCTGAGGCTCGAAAGCGTGGGTAGCAAACAGGATTAGATACCCT
+
FGGGGGGGGDGGFGGGGGGGGGDGEGGFGFGGGGGGGGGGFGG@FEGFGGGFGFFFGGGGFFGG9FGGGGGGGGFGGGGFGGF?FGFGGC9E@FGGCE<<EFGGCGFEGGGGGGGGGGGDGGGGGGGG7FBFEG<FCFFGGGFB8DGGEGGGGCFGG7FGGGGGE@FGGCFFGDF:ECFGCF@:<:FFGGCGGGGEGGGGGGCGGGGGGGGFEGGGFD?C5CE>EGEC,EC<:/CF<;:BFDGFG,@D.<CGFC8CF9=,5:>DFFGGGG<EGG,9,,2FCECGEEA8E?,5,,4A,9FBE,FA5<A,4,5F?:,C5,EFB8@E98GEEE>FCFEC,B,F:7FCFFECD<CF,E<,CC@9:-C,E:CC7E:@66+,GGDF@8ECFGGGFFCC,@@7GGFCE<@7FD@9C@@GGGGGGGFGF<DFFC<AFD@<EFCC68,<A
@QZJC 70589
TGAGGAATATTGGTCAATGGACGAGAGTCTGAACCAGCCAAGTAGCGTGAAGGATGAAGGTCCTACGGATTGTAAACTTCTTTTATAAGGGAATAAAACCTCCCACGTGTGGGAGCTTGTATGTACCTTATGAATAAGCATCGGCTCACTCCGTGCCAGCAGCCGCGGTAATACGGAGGATGCGAGCGTTATCCGGATTTATTGGGTTTAAAGGGAGCGAAGACGGTTCGTTAAGTCAGCTGTGAAAGTTTGGGGCTCAACCTTAAAATTGCAGTTGATACTGGCGTCCTTGAGTGCGGTTGAGGTGTGCGGAATTAGTGGTGTAGCGGTGAAATGCTGAGATATCACGAAGAACTCCGATTGCGAAGGCAGCACACTAAGCCGTAACTGACGTTCATGCTCGAAAGTGTGGGTATCAAACAGGATTAGATACCCT
+
<@FGGC,C@9FGGFGFFAFGCAFGGGCFFC6;ECCFFGGAEFEFFFFGDFFGG,,:E,CF,6C,CEFGFFGGG<FCC,CEFF9<FCC9FCFGGFE<ACFEFFFGGFEF@EC?:<:C@8EFFFFGGE9EFFFGGF9F?FFGG<?FGG+FGGFGCDFCEECFGG8BF6E@7@@,@F@EGDGE,,,>FE7DFDGCF9FEDEFGG26,?:5<3AE9FCC,**3#2:8F<*#7CFCCFFFFD-FC@,2>,E)@2C6EEG>;/59<EE6FF<C#B8C<FC(D@66@4&EFFFA<8,EA@:>:4,EGE<GC<@++B,,,@,C,:F<EFFF@>7@ECCEEFB?=,<,9,,9E8FFFFGFGCF@@@FF@:C7GF<GFC@CCC<,6;,DCF@69FECDFC-<DF<C<@7C,BAFCF8,6,FE<E@FECACFCCE,B<@6,DB9A<@
@QZJC 413
TGGGGAATATTGCACAATGGGGGAAACCCTGATGCAGCGACGCCGCGTGAGTGAAGAAGTATTTCGGTATGTAAAGCTCTATCAGCAGGGAAGAAAATGACGGTACCTGACTAAGAAGCCCCGGCTAACTACGTGCCAGCAGCCGCGGTAATACGTAGGGGGCAAGCGTTATCCGGATTTACTGGGTGTAAAGGGAGCGTAGACGGTAAAGCAAGTCTGAAGTGAAAGCCCGGGGCTCAACCCCGGGACTGCTTTGGAAACTGTCGTACTAGAGTGTCGGAGGGGTAAGCGGAATTCCTAGTGTAGCGGTGAAATGCGTAGATATTAGGAGGAACACCAGTGGCGAAGGCGGCTTACTGGTCGATAACTGACGCTGAGGCTCGAAAGCGTGGGGAGCAAACAGGATTAGATACCCT
+
GGGGGGGFGGGGGGGGGGGGGGGGGGGGGGGGGCFGGGCFGGDGGGGGGGG<FEGGFFGGGGGGFGGGGGGGGGGGGFGGGGGGFGGFGGDGGGG8FGGGGG@7FGGGGGGGGGFGGFFFGGGGDEGFFGGGGGGGGGGGE8DFEGCGCGG9FGGGFC<CCCCB*=FFFGC=GGGGGECFG>CFFFFGEGCGGGD7;GGGGCC>CCEGEGGGGFGFGGCE@FCGFECCF>;@CGF?>7@EGGGC3@CDGF@DG9DFFFAB7@FFCDFG>FFGGGGF=AGGFGEBC+FCGEGGGF?8CDGGGFC+GGCGFFGFEGE:?9DGGGAECGGGGGGGGGGGFGGGGF@@GGGGE@?GGGGGGGGFF<9FFFFDGGCFCB,FGGFF8FFF7CFDGGGGGGFGGGGGFGFF9F,GFFFCCC@-
@QZJC 55771
TAGGGAATCTTCGGCAATGGGGGGAACCCTGACCGAGCAACGCCGCGTGAGTGAAGAAGGTTTTCGGATCGTAAAGCTCTGTTGTTAAGGAAGAACGAGTGTGAGAATGGAAAGTTCATACTGTGACGGTACTTAACCAGAAAGGGACGGCTAACTACGTGCCAGCAGCCGCGGTAATACGTAGGTCCCGAGCGTTGTCCGGATTTATTGGGCGTAAAGCGAGCGCAGGCGGTTAGAAAAGTCTGAAGTGAAAGGCAGTGGCTCAACCATTGTAGGCTTTGGAAACTGTTTAACGTGAGTGCAGAAGGGGAGAGTGGAATTCCATGTGTAGCGGTGAAATGCGTAGATATATGGAGGAACACCGGTGGCGAAAGCGGCTCTCTGGTCTGTAACTGACGCTGAGGCTCGAAAGCGTGGGGAGCGAACAGGATTAGATACCCT
+
GGGCGGFGGFFGFGFGGGGFFGDGGGGGGGCFGGGGFGGGGGGGEGGGGGGF9FFFFGGGCEFGGGGGGGGGGGFGGEFGFGGGFFGGGGGGGGGGDGGGG;CEFFFGGGGDGGGGGGGGGGGGGEFGGGGGGGGGGFFCFGGGGGCCECEEGGFG?EGGGGGGGFCFGGDCEGGGCE<9ACFGGFFGGGGGCGCE88:EE=CCEGCC?EFCGECEGC6C;;C>ECCCDCEE:CF;EDEG@:CFFCGGGCCE2FCEEG4>C8F=BDGFEFFC@@FFFE;@FFGGGGFCFA,FFD,GGGGGGFF:8AC@F<EF?DFDEF<9FF<CGGGGGGGGGGGFCFF7C7GGDFFGGFGCFFFFFFFCEGGGFGGGGGDB:CC@<,,GGGF8FC,GGGGGGGEFCCCF@FC,ECGGGGGGGFFCGEGGGDGGGGGGGGGGFFCFCCCCC
@QZJC 415
TGGGGAATATTGCACAATGGGCGAAAGCCTGATGCAGCGACGCCGCGTGAGCGAAGAAGTATTTCGGTATGTAAAGCTCTATCAGCAGGGAAGATAATGACGGTACCTGACTAAGAAGCACCGGCTAAATACGTGCCAGCAGCCGCGGTAATACGTATGGTGCAAGCGTTATCCGGATTTACTGGGTGTAAAGGGAGCGCAGGCGGTGCGGCAAGTCGGATGTGAAAGCCCGGGGCTCAACCCCGGTACTGCATTGGAAACTGTCGTACTAGAGTGTCGGAGGGGTAAGCGGAATTCCTAGTGTAGCGGTGAAATGCGTAGATATTAGGAGGAACACCAGTGGCGAAGGCGGCTTACTGGACGATAACTGACGCTGAGGCTCGAAAGCGTGGGGAGCAAACAGGATTAGATACCCT
+
FFGGGGGGGFFGGGGGGGGGFGGGGGGGGGGGGGGGGGEGDGGGGGGGGGGGEFFCFFGEFGGGGGG@FFGGGGGFGGGGGDGGGGFGGGFGGFGFGGGGGGGGGGGFFGGFGGGFGF8F8FGDGGCFGGGGFEGGGGGFGCFECGEEGGGFGG>?CCGGGGGGGGGCFGGFCGGGG@GFCF3CCGCCGGGGGGGGGGGGGD55<GGECGFGGGGCF)C@EFGGGGGEGGEEEGGGFEGFEDEGGGGFEEFGGFFECEFGGDGCCFECFF<:#:7FF8EF>GGGGGGGGGGGFEFE?@F<GF@4+FCFECFGDGGF@FGFGFGF9FEFFEGGFFF@EGFGGEGGFGGGGGFFGGGFDGGGFGF@FECCGGGGGGGGGGGGGGGGGGGGGFGGGFFGGGGGGGGGGGFCGGFC@BCC
@QZJC 79720
TGGGGAATATTGCACAATGGGGGAAACCCTGATGCAGCGACGCCGCGTGGAGGAAGAAGGTCTTCGGATTGTAAACTCCTGTTGTTGAGGAAGATAATGACGGTACTCAACAAGGAAGTGACGGCTAACTACGTGCCAGCAGCCGCGGTAAAACGTAGGTCACAAGCGTTGTCCGGAATTACTGGGTGTAAAGGGAGCGCAGGCGGGAGAACAAGTTGGAAGTGAAATCCATGGGCTCAACCCATGAACTGCTTTCAAAACTGTTTTTCTTGAGTAGTGCAGAGGTAGGCGGAATTCCCGGTGTAGCGGTGGAATGCGTAGATATCGGGAGGAACACCAGTGGCGAAGGCGGCCTACTGGGCACCAACTGACGCTGAGGCTCGAAAGTGTGGGTAGCAAACAGGATTAGATACCCT
+
GGGGGG>DGGGGGGGFFFGFGGGGGGGGGGGGGFGGGFGGGGCFGGGGGGGFGDGGGGG8EGFEE7FFGGC<FDFGFGGGGGGGGG?A8DCGGEFGGFCFGGGGGGGGGGGGF@<<>AF@@;GGEGGGGFFFC?G>GGGGGFDGGG=C2GGGGGGGGGD<9FGGFGGG@CGEFGGDGGCFGGGGGGBEFGGGGGGGGGGG3CECGEE;EFF>FDFEGFFFGFGGGGGGGGGGCGGED@C@FGGDGGFF<CGGFDFCCFFFGDCBGGGGGFGGGGGFAGGFGGGFGGGEEFF?FFFC7EEFFGFEEE@FFF,D=B,+<?DGGGGGGGGGGFGGGFF<@GGGFFB,FGDGEGFCAGGGGGFFF8GGGGGGGGGGCFFGGGECGCGGFEFFFGGFFFGFADFGF<9FGFFGFGGCCCC@
@QZJC 417
TGGGGAATATTGCACAATGGGGGAAACCCTGATGCAGCGACGCCGCGTGGAGGAAGAAGGTCTTCGGATTGTAAACTCCTGTTGTTGAGGAAGATAATGACGGTACTCAACAAGGAAGTGACGGCTAACTACGTGCCAGCAGCCGCGGTAAAACGTAGGTCACAAGCGTTGTCCGGAATTACTGGGTGTAAAGGGAGCGCAGGCGGGAGAACAAGTTGGAAGTGAAATCCATGGGCTCAACCCATGAACTGCTTTCAAAACTGTTTTTCTTGAGTAGTGTAGAGGTAGGCGGAATTCCCGGTGTAGCGGTGGAATGCGTAGATATCGGGAGGAACACCAGTGGCGAAGGCGGCCTACTGGGCACCAAATGACGCTGAGGCTCGAAAGTGTGGGTAGCAAACAGGATTAGATACCCT
+
FGGFGGGGGGGGCEFEGGFGGGGGGGGCEFFCEF<FD8FCFGGGGGCFCB7ECGGGFFEGGFGGGFEGGGGGGGGGGGGAFBEFFGGA8EEGDFFGGGGGGDGGGGFGGGGGCBEFGGF@FFGGDGDF8BFGDG?CFGC><CFFGGEGG:*>FFEGGFE>BCFFE:5<FG;:6FGGGCFFGF9C<DGFGCGGGFGCCCC:;>:<>EG>EGGFGGDC9@<#EDE@?FGGGF6CG<5@8CFGGGGGFGFC<=>C???FGFFGFDF6FF(FFBGFGFA,A68(1FCGGEF=F4C,,E8+7F7FFBF@@+C8FFBFB744FE<CGF=:GEFCFFEE:C,6@F<FF@B65,:@6:EC,,<@,<D@<@E9FFC6,8,CFF,@6+7C<@EFGF@,C@GGFFAE<9FCC;6;,6;,<E@@A,8-
@QZJC 67113
TGGGGAATATTGCACAATGGGCGAAAGCCTGATGCAGCGACGCCGCGTGAGCGAAGAAGTATTTCGGTATGTAAAGCTCTATCAGCAGGGAAGATAATGACGGTACCTGACTAAGAAGCACCGGCTAAATACGTGCCAGCAGCCGCGGTAATACGTATGGTGCAAGCGTTATCCGGATTTACTGGGTGTAAAGGGAGCGCAGGCGGTGCGGCAAGTCTGATGTGAAAGCCCGGGGCTCAACCCCGGTACTGCATTGGAAACTGTCGTACTAGAGTGCCGGAGGGGTAAGCGGAATTCCTAGTGTAGCGGTGAAATGCGTAGATATTAGGAGGAACACCAGTGGCGAAGGCGGCTTACTGGACGATAACTGACGCTGAGGCTCGAAAGCGTGGGGAGCAAACAGGATTAGATACCCT
+
GGGGGGGGGGGGGGGGGGGGGGGGGGGGGGGGGGGGGGDGGGGGGGDGGGGGGGGG7FFFGGGGGGGGGGGGGGGGGGGGGGGGGGGGGGGGGGGGGGGGGGGGGGGGGGGGGGFGGGGGGGGGGGGGGGGGGGFGGGGGGGGFGGGGEGGGGGGFGGGGFGGGGGGGGGGGGGG?GGGGGG3GGGGGFGCFGGGGGGGGGGGEGGGDEGGGGGGGG<<FGGGGGGGGGGGGGGGGDGGGGGGGGGGGGGGGGFGGGGGGGGGGGGGGGGGGGGGFFCEG@FCEEGGEDFFFFGCCFGFAGFGGDGGGGGGGGGGGFFEFGGGGGGGGFCAGDFGFGGGFC,GEF:@+FCF<FAAFFFEFED<CGGFGGFCFGFFGDF7GGEGFGGGGGGGGGGDFFGFFGFFFCGGGGFGCCCCC
@QZJC 64811
TGAGGAATATTGGTCAATGGGCGCGAGCCTGAACCAGCCAAGTAGCGTGAAGGATGAAGGCTCTATGGGTCGTAAACTTCTTTTATATGGGAATAAAGCTTTCCACGTGTGGAATTTTGTATGTACCATATGAATAAGGATCGGCTAACTCCGTGCCAGCAGCCGCGGTAATACGGAGGATCCGAGCGTTATCCGGATTTATTGGGTTTAAAGGGAGCGTAGGTGGATTGTTAAGTCAGTTGTGAAAGTTTGCGGCTCAACCGTAAAATTGCAGTTGAAACTGGCAGTCTTGAGTACAGTAGAGGTGGGCGGAATTCGTGGTGTAGCGGTGAAATGCTTAGATATCACGAAGAACTCCGATTGCGAAGGCAGCTCACTAGACTGTTACTGACACTGATGCTCGAAAGTGTGGGTATCAAACAGGATTAGATACCCT
+
ECGGGGFG9FGGCGGFGGGGGGGGGFEGGGGGGGGGGGGGGGGGEGCFGGGGCGFFGGGGGGFE<FF@FFFDGGFFGGGGGGGGGGGGGG,4BCFGGGGGGGGGGGC@FFFGGGG,FFFGF9FGGGFFGEFEGGCCF:GFGGGDFGGGGGGGCFF6F<DFGGGFCEGC;FF?FGC@C0C7/DCC:CFCCGCGGFDEGGDFFGGFEDBFFDCFGFFGGGFGGDGGGGFGGGGGGGEGDFGFGDEGGGFFEGGEFEEGGGGEFGGGFA<E>CGFGGAG?GGGGGGFEFFCF?,9FGFFGGFGGGGGGGGGGFE9GFE@GGF@FCF7GDFFFEGGGGGGGF<EDE<8EFGFGGGGGGGGGGGGGGGGGGGGFGGGGGFGGFFGGCEACGGGGGGFFFF8GGF@,EGGGGF7GGGGGFGGGGGFCGGFFGGGGGCC?CBC
@QZJC 85823
TGGGGAATATTGCACAATGGGCGCAAGCCTGATGCAGCGACGCCGCGTGGAGGAAGAAGGTCTTCGGATTGTAAACTCCTGTTGTTGAGGAAGATAATGACGGTACTCAACAAGGAAGTGACGGCTAACTACGTGCCAGCAGCCGCGGTAAAACGCAGGTCACTAGCGTTGTCCGGAATTACTGGGTGTAAAGGGAGCGCAGGCGGGAGAACAAGTTGGAAGTGAAATCCATGGGCTCAACCCATGAACTGCTTTCAAAACTGGTTTTCTTGAGTAGTGCAGAGGTAGGCGGAATTCCCGGTGTAGCGGTGGAATGCGTAGATATCGGGAGTAACACCAGTGGCGAAGGCGGCCTACTGGGCACCAACTGACGCTGAGGCTCGAAAGTGTGGGTAGCAAACAGGATTAGATACCCT
+
GGGGGGGGGGGGGGGGGGGGGGGGGGGGGGGGGGGFFGDGGGGGGGGGGEGGECDEG@FGEFGFFGGGGGGGGGGGADGGGGGGGGGDGGGGFGGGGGGGGGDFGGGGGGGGG?F<FGCFDFFDE>CGG9DFF88BFGGFGFD:1F:E:FG@GGGCGEGFF>GCFG?FC7GECFGGGGF4GGFGGF+)FC@GGGDCGCCE>GDGEEG8??AGE7FG=DEFFECCEGGFEF@C;GGF<EFGG@ACCGGGFCGFDFFFCEGF=FF'CD:FFFFACGCGFFDFFF?GGGDGGE<FFCGFDEF,GFFC+FEE<FFCCGGGGFFE9GFCGGG@FCC,ECFDGF8GEFGGGGGGGGGGFE<CGGFFE@FCE<AEGGFGFGFCGF7FGGGGFFEFEGGGFAFFF9GFFFFGGGFFFFGCCCC@
@QZJC 421
TGGGGAATATTGCACAATGGGCGCAAGCCTGATGCAGCGACGCCGCGTGAGGGATGGAGGCCTTCGGGTTGTGAACCTCTTTCGCTCATGGTCAAGCCGCAACAATGGTTGTGGTGAGGGTAGTGGGTAAAGAAGCGCCAGCTAACTACGTGCCAGCAGCCGCGGTAATACGTAGGGCGCGAGCGTTGTCCGGAATTATTGGGCGTAAAGGGCTGGTAGGCGGTGGGTCGCGTCGGCCGTGAAATCCTCTGGCTTAACTGGGGGCGTGCGGTGGGTACGGTCTGACTTGAGTGCGGTAGGGGAGACTGGAACTCCTGGTGTAGCGGTGGAATGCGCATATATCAGGAAGAACACCGGTGGCGAAGGCGGGTCTCTGGGCCGTTACTGACGCTGAGGAGCGAAAGCGTGGGGAGCGAACAGGATTAGATACCCT
+
CFF8:BF8FFGGGGGGGFGFFGGGGEGGGGGGFGAFFFFG7FGGGGFF@CFGGGFEFGGE:FGGGFEDE7FG7EFFGFGGFFDCC+4+<BE,,CFEF<FGDDCFDC9F,CB:CEFCDFG++:=,DFF@CFFGFGCCFC:*@*3,>B,FFEGGDFD@FFGGGGDE71*8?<CGFCEE*<<*=EC>GFDEEGFFE<:=?C;/@FC/;CEC:EFG8;0C42C7+?E:#?E43C8E:::;C7EGGG?4B<C7?7@FBDF><6=FGDC>GGCCE@E<<:83FGFF+E4>7FB8EGFCGCGGGFGGF?,F<<GGGFCEGEEFGGF=7GFF,<,,EFGGGGFFC,GGFGGGGGGFGFFC@GGFCGFGFGFCGDGGGFFGFGGGFGGF9FF,CDGFGGGGGGEGEGGF8CGGGGGGFDGGGGGGGFGGGGGGGGGGC<@CC
@QZJC 422
TAGGGAATTTTCGGCAATGGGGGAAACCCTGACCGAGCAACGCCGCGTGAGCGAAGAAGGCCTTCGGGTCGTAAAGCTCTGTTGTAAAGGAAGAACGGCGCATACAGGAAATGGTATGCGAGTGACGGTACTTTACCAGAAAGCCACGGCTAACTACGTGCCAGCAGCCGCGGTAATACGTAGGTGGCGAGCGTTATCCGGAATCATTAGGCGTAAAGAGGGAGCAGGCGGCCGCAAGGGTCTGTGGTGAAAGACCGAAGCTAAACTTCGGTAAGCCATGGAAACCGGGCGGCTAGAGTGCGGAAGAGGATCGTGGAATTCCATGTGTAGCGGTGAAATGCGTAGATATATGGAGGAACACCAGTGGCGAAGGCGACGGTCTGGGCCGCAACTGACGCTCATTCCCGAAAGCGTGGGGAGCAAATAGGATTAGATACCCT
+
GFGGDFG@FGGGGGGGGGGGGGGGGGGGGGGGGGGGGGGGGGGGGGGGGGGGG@FFGFGFGGGGGGGGGGDGGGGGGFGGGGGGG,EAFFFGGGGGGF@FGGEGFGFDDGGAFGGGGGGGGGG7FGGGGFGGGGGFGCFGFGCGGGGGGGGGGGGGFDFEGGGGGGFGFFGGGEFFFFGGGGGGGGGGGEGGGGCE8F;CGDEGFGGF>GGG>CFCGG:GGC15*%DFGGGGDE82,?CC8CFFCGFGGGDAGF6C<,;GAFGFFECCGFCEGDF?:<GGGDGFGF=+F7FFDGFFGF7GGGGGGFFC8?GGGGGGFAGFFGGGFCFCDDGGF<A<F7ECGGFEFFGGGFCGGGGGGGGFCGGGGGEFFGGFF7GGGGGGCGGGGGGGGGGGGGGGGFFGGECDGGGGF@GGGGGGGGGGGDGGGFGFFCGFGGG@CCCB
@QZJC 423
TGGGGAATATTACACAATGGGCGAAAGCCTGATGCAGCGACGCCGCGTGAGCGAAGAAGTATTTCGGTATGTAAAGCTCTATCAGCAGGGAAGATAATGACGGTACCTGACTAAGAAGCACCGGCTAAATACGTGCCAGCAGCCGCGGTAATACGTATGGTGCAAGCGTTATCCGGATTTACTGGGTGTAAAGGGAGCGCAGGCGGTGCGGCAAGTCTGATGTGAAAGCCCGGGGCTCAACCCCGGTACTGCATTTGAAACTGTCGTACTAGAGTGTCGGAGGGGTAAGCGGAATTCCTAGTGTAGCGGTGAAATGCGTAGATATTAGGAGGAACACCAGTGGCGAAGGCGGCTTACTGGACGATAACTGACGCTGAGGCTCGAAAGCGTGGGGAGCAAACAGGATTAGATACCCT
+
EFFABFEGGGFGGGGGGGGGCFGGFFCGGGGGFGFGGGEGGGGDFGGEG>FGGGG@=FGGGGGFGGGCE+BEFEAEFGGFGGGGGGGGGGFGGGGGGFGGG7BF@:AB9FGFGGGGGGGGFGE@FFFGGGGGG>GGGGFGGGGGCFGGGDECFGGCG;<FBFGGCGCFFDGFFGGCCCEACFBFCFFGFFGCFGG>GGGFFFD>GFCCC:GGEEECAGGGGGGF?9ECEF2C>DGFFFFGCFCGFGGGEGFEGD=$FGGFFBCCDGEG>GFCF@&4>4==>GDGGGDGGGGFFA9F=B,9GECC+DDGGGDADGGGGEGGFGFGGFCGGDGGFGGGGGGF:GGGGGGGGGGGGGFGGGGGGCFCGGFGFGGFCGGGGGDDGEGFGGGFGFGGFGGGGGGGGGGGGFCAFFFCCCCC
@QZJC 69089
TGGGGAATATTGCACAATGGGGGAAACCCTGATGCAGCGACGCCGCGTGAGCGAAGAAGTATTTCGGTATGTAAAGCTCTATCAGCAGGGAAGAAGAATGACGGTACCTGACTAAGAAGCACCGGCTAAATACGTGCCAGCAGCCGCGGTAATACGTATGGTGCAAGCGTTATCCGGATTTACGGGGTGGAAAGGGATCGCAGGCGGTACGGCAAGGCTGATGTGAAATCCCGGGGCTCAACCCCGGTACTGCATTGGAAACTGTCGGACTAGAGTGTCGGAGGGGTAAGTGGAATTCCTAGTGTAGCGGTGAAATGCGTAGATATTAGGAGGAACACCAGGGGCGAAGGCGGCTTACTGGACGATTACTGACGCTGAGGCTCGAAAGCGTGGGGAGCAAACAGGATTAGATACCCT
+
<<FFGCGGGGFFFGGDFFGGG>FGEGGFGGGG,CAF9F@@FEGGEEGCFFFFDFCFGGFG<AF,C<FFFCGGGGGGGGGGFG?FGGEE?E7EFDFFCACG9EEECFFG9FDCAF,DFAFGGGFEGGEGGGGGGGFFG+EFFGGGGDGGEGDCCCFGGDFCF<93?-:C<=7BFGGGD7C@?C=#FCF2F#BCCFC=*#:EEG:>CGGGEGGF>E56#C<?GEFAFGG7CFFCEDF?C@1CCGECCFFCEG<GE8AFDGDCGGGFGGCED?,AC@>#:8+@87FEECB?9FGFEFFF<,9,CE<DF@EGGGGGF7F>GFGGEEDGFACDE<ACGGEFEF7F@,C@,FC@GGGF9FF<C,@CEC,<CF@GEEEFGGGFFGGECDCGGGGGDEGEFF9GGFAGGGFEGGCGGGGGCCCCC
@QZJC 425
TGGGGAATTTTGGACAATGGGGGCAACCCTGATCCAGCCATGCCGCGTGCGGGAAGAAGGCCTTCGGGTTGTAAACCGCTTTTGTCAGGGACGAAAAGCTCCGGAGTAATATGCCGGAGTGCTGACGGTACCTGAAGAATAAGCACCGGCTAACTACGTGCCAGCAGCCGCGGTAATACGTAGGGTGCGAGCGTTAATCGGAATTACTGGGCGTAAAGCGTGCGCAGGCGGTTGGGTAAGACAGATGTGAAATCCCCGGGCTTAACCTGGGAACTGCATTTGTGACTGTCCGACTGGAGTACGTCAGAGGGGGGTGGAATTCCACGTGTAGCAGTGAAATGCGTAGATATGTGGAAGAACACCGATGGCGAAGGCAGCCCCCTGGGACGCAACTGACGCTCATGCACGAAAGCGTGGGGAGCAAACAGGATTAGATACCCT
+
DFFFGDDFFGGGEGGGGGGFGGGGGGGGGGGGFGFGGG@F<F8EEGGGG:@FDCEFFGCFCGCGGGGCF7FCFGGGG@C7EFGFFDFGEGF<FEFGFECBGGECE7BFFGBDDD<>7=F:F=<FFFGGGG7>,,8DFCF9FGGGG<DEGGGGDGGGGGBFC7F<@C<CBCFEG7FF<B?FFG7F><<DE/:4C<;:;C::EC18CF9CCGGG<6?>;GE:7;8<EEC<8EEG2<E;<9:<C49D5?,>3<0EGC><CFCGGFC?G2D2.0<CC>?<?D@B<E=,>FF:8+@FCFD<F8>A+=@ED8EFCF+?,F?A5,,FCCF<ECFFA;=E,CEB9DGF>FF<C,9GGGGGGFGFF=CFB?:<,CGECA9DGGGGGCDGGFFF+F@6DGFGGGEGF<CGFCCFC@EDFECCCEFC<AFAGGGGGGEFGFE<EEEFCC@CC
@QZJC 77651
TGGGGGATATTGCACAATGGAGGAAACTCTGATGCAGCGACGCCGCGTGAGTGAAGAAGTATTTCGGTATGTAAAGCTCTATCAGCAGGGAAGAAAATGACGGTACCTGACTAAGAAGCCCCGGCTAACTACGTGCCAGCAGCCGCGGTAATACGTATGGGGCAAGCGTTATCCGGATTTACTGGGTGTAAAGGGAGCGTAGGCGGCATGGCAAGTCAGAAGTGAAAGCCTGGGGCTCAACCCCGGAATTGCTTTTGAAACTGTCAGGCTAGAGTGTCGGAGGGGTAAGCGCAATTCCTAGTGTAGCGGTGAAATGCGTAGATATTAGGAGGAACACCGGTGGCGAAGGCGGCTTACTGGACGATTACTGACGCTGAGGCTCGAAAGCGTGGGGAGCAAACAGGATTAGATACCCT
+
FFGGGGDFEEFEFGGGGGGGGCFGGGGGF<DGFGFGGG@FGGGGGGGGCFGGGG9FGGGGFGGGGGDB=,CFGGGAFFGGCF?C,<FGGGGGGGCEGAFCF=CFFB5FEFFGG9?,C9BFGC>CCCEF@D=F+><FFGFFGFCGGEACG6<,@FFFBEGF<>7EEGCC<<5:<FGCE@,A;C:FCFCFFCFGG:@AFGFFGGGGGF@GCFCCCC?<FGFF=FCFBF7FCEEGGF@:<CGFEGEGFF=FFGCGFEC9GGGFFF>:CEB@FFFGGFCGG>=@B=CFCFEGGEFFFGCF<C,FGGF:CCCFGGFGGGGGGGGGFF,F,9DGFFGGEGDGGF8GGGGFGGGGGGGGGGGFGGGGECGEGFEDGGGEGFCGFEFC@GGFGGGGGGGGGGGGGGGGGGGGGGGGGF@CCCCC
@QZJC 427
TGGGGAATATTACACAATGGGCGAAAGCCTGATGCAGCGACGCCGCGTGAGCGAAGAAGTATTTCGGTATGTAAAGCTCTATCAGCAGGGAAGATAATGACGGTACCTGACTAAGAAGCACCGGCTAAATACGTGCCAGCAGCCGCGGTAATACGTATGGTGCAAGCGTTATCCGGATTTACTGGGTGTAAAGGGAGCGCAGGCGGTGCGGCAAGTCTGATGTGAAAGCCCGGGGCTCAACCCCGGTACTGCATTGGAAACTGTCGTACTAGAGTGTCGGAGGGGTAAGCGGAATTCCTGGTGTAGCGGTGAAATGCGTAGATATTAGGAGGAACACCAGTGGCGAAGGCGGCTTACTGGACGATAACTGACGCTGAGGCTCGAAAGCGTGGGGAGCAAACAGGATTAGATACCCT
+
EFG8FBCFGGGGGGGGGGGGGGGGGGGGGGGGGGGGGGCGCGGG@FGGGGEGFEFFFGGGGGGGGGGEGGGGGGGGGFGGGGGGGGGGGGGGGGGGGGDGGGGGCFGAFGGGGGGGGGGGGGGGGGGGGGGGG)2F2DFGGGGFFGGGDEEFG?CCFFDGFCFG;CFGGCCCFGGGGGGGGG>GGGGEFGGGGGGGGGGGGG8:CGECCEG9GGGFFGGGGGGFFEFGF==GGGFGDFGGGEGGGGGGGGDCFFFECGFGFFCEEFFGDFGGFEGGGGEGFGGGF7GFF8GFCGGFFEB,GGCDGGGGGGFGGGGGGFGGGGFADFGGGFGGGFGGGGGGGGGGGGGGGGFGGGGGGGGDGFC,F@9GGGGGGGGGGGECGGGGGGGGGGGGGGGGGGGGGFGGGGFGFC,CC@CC
@QZJC 428
CGGGGAATATTGCACAATGGGGGAAACCCTGATGCAGCGACGCCGCGTGGAGGAAGAAGGTCTTCGGATTGTAAACTCCTGTTGTTGAGGAAGATAATGACGGTACTCAACAAGGAAGTGACGGCTAACTACGTGCCAGCAGCCGCGGTAAAACGTAGGTCACAAGCGTTGTCCGGAATTACTGGGTGTAAAGGGAGCGCAGGCGGGAAGACAAGTTGGAAGTGAAATCCATGGGCTCAACCCATGAACTGCTTTCAAAACTGGTCGTCTTGAGTAGTGCAGAGGTAGGCGGAATTCCCGGTGTAGCGGTGGAATGCGTAGATATCGGGAGGAACACCAGTGGCGAAGGCGGCCTACTGGGCACCAACTGACGCTGAGGCTCGAAAGCGTGGGGAGCAAACAGGATTAGATACCCT
+
GGGGGGGGGGGGGGGGGGFGFGGGGGGGGGGGGGGGGGGGGGGGGGGGGGGGFGGGGGGGGGGGGGGGGGGGGGGGGGGGGGGGGGGGGDGGGGGFGGGGGGGFGGFFGGGGGFGGGG>?GGGGGGGGGGGGGGGGGGGGGG>FGGGGGDEFGGFCFGFFFGGGGGGGEBFGGGGGGGFGGGG=EFA>FGEEFEEGGGGGGGGGGCE@:A?;CFGCAFGGFGFD8CFGEFF7AFGGFGGGGGGGFGGGCGGGGFGGGGGGGFGEGEGGFDFFFD=9GGGGEFGGG@DFDGGGGGGGGGEGGGGGGGGGGGF@7EGGGGGGFGF7EFDGFCGEC<CF?FGDEF7GGGGGGGGF9GGGGGGGG@GGGGGGGGGGGGGGFGDGGGGGGGGGGGGGGGGGGGFEGGGGGGGGGGGCCCCC
@QZJC 52624
TGAGGAATATTGGTCAATGGACGAGAGTCTGAACCAGCCAAGTAGCGTGAAGGATGAAGGTCCTACGGATTGTAAACTTCTTTTATAAGGGAATAAAACCTCCCACGTGTGGGAGCTTGTATGTACCTTATGAATAAGCATCGGCTAACTCCGTGCCAGCAGCCGCGGTAATACGGAGGATGCGAGCGTTATCCGGATTTATTGGGTTTAAAGGGAGCGCAGACGGGTCGTTAAGTCCGCTGTGAAAGTTTGGGGCTCAACCTTAAAATTGCAGTTGATACTGGCGTCCTTGAGTGCGGTTGAGGTGTGCGGAATTCGTGGTGTAGCGGTGAAATGCTTAGGTATCACGAAGAACTCCGATTGCGAAGGCAGCACACTAAGCCGTAACTGACGTTCATGCTCGAAAGTGTGGGTATCAAACAGGATTAGATACCCT
+
EFAEGCFGGGGCCC,FEGG<FF@E+@F,CFGGGGGGGGGFGG<FCGDGGCD9EGGGF,,CFFG9EGE>:@FGGGADGGGFGFGGFGGGGGCGCFF<FEGGGGGEFGGFFGGGC8F7FDFGGGGGGGGGGGGGGCFCFFGGGGGGGDFFC<GDE1.:FFF=D<D<GEF9CFGGGGGGGGGEFGGE>EEGG>GGGCGGDGGFGGGGGGGF7GF8>CGGCGG@C<ECEEE?EEEE;AFC9%5:8FDE:@CCFGGEFGGGGEAFGFFGCFAFC:B3#:GCD<<DGFCECACCEFFFEF@4+@4<C8EC=CFCC,E<EFGGEFCFEFFCGEGGGFEGGFDE8FEFEAFBC,EFAGFE6:7C7FA@7EF7@9DECEFFCE9A@FFCDGEGGFFEFFFGGGGFFGGGGFGGFGE@GGCFCC@FFFF<GGGF9FGGGFFB@,CC
@QZJC 430
TAGGGAATCTTCGGCAATGGGGCAACCCTGACCGAGCAACGCCGCGTGAGTGAAGAAGGTTTTCGGATCGTAAAGCTCTGTTGTAAGTCAAGAACGAGTGTGAGAGTGGAAAGTTCACACTGTGACGGTAGCTTACCAGAAAGGGACGGCTAACTACGTGCCAGCAGCCGCGGTAATACGTAGGTCCCGAGCGTTGTCCGGATTTATTGGGCGTAAAGCGAGCGCAGGCGGTTTGATAAGTCTGAAGTTAAAGGCTGTGGCTCAACCATAGTTCGCTTTGGAAACTGTCAAACTTGAGTGCAGAAGGGGAGAGTGGAATTCCATGTGTAGCGGTGAAATGCGTAGATATATGGAGGAACACCGGTGGCGAAAGCGGCTCTCTGGTCTGTAACTGACGCTGAGGCTCGAAAGCGTGGGGAGCGAACAGGATTAGATACCCT
+
GGGEGEFGGGGGGGGFGGGGGGGGGGGGGGGGGGEGD7FFDGGGGGDGGGGFFGGGFGGGAFFGGGGGGGGGGGGGGGGGGGGGGGGF@FFGGGFEGGBFC?FFFFGAFFFGGFGGGGGGGGG9FGDG7FGGGGGGGGGGGG@FGGGDGGGGGGGGGGG8FFGFFGCGG:FEGGGGGGGGGGFEFGC8EGGEGGGEF>CGGG?EGGFFCAF<C;CFGGGGDE8EEEEEGG<)GGDGFFFEGGGDFF@=,48@@@=8FFFGFCFFD?;C9=F7>0GGGGD?FGAFGF9DCGFACEGFAECCAGFGFF@@F9GFGGFGDGFGF9EGGFGGEGGDGGGFF=7DGFF9GGGCGFGGGF9FFBFFC@GEGGGEDGFCGGGGGGFGGGGGDFE9FAEGFCCGGGF8GGFCGGGGGGGGEFGGGGGGGFGFFFAFFGGGGFGCCCCA
@QZJC 431
CGGGGAATATTGCACAATGGGGGAAACCCTGATGCAGCGACGCCGCGTGGAGGAAGAAGGTCTTCGGATTGTAAACTCCTGTTGTTGAGGAAGATAATGACGGTACTCAACAAGGAAGTGACGGCTAACTACGTGCCAGAAGCCGCGGTAAAACGTAGGTCACAAGCGTTGTCCGGAATTACGGGGTGTAAAGGGAGCGCAGGCGGGAAGACAAGTTGGAAGTGAAATCCATGGGCTCAACCCATGAACTGCTTTCAAAACTGGTCGTCTTGAGTAGTGCAGAGGTAGGCGTAATTCCCGGTGTAGCGGTGGAATGCGTAGATATCGGGAGGAACACCAGTGGCGAAGGCGGCCTACTGGGCACCAACTGACGCTGAGGCTCGAAAGCGTGGGGAGCAAACAGGATTAGATACCCT
+
FGG:CCE@EGGFF9GGGGGGGDGGGGGFFGFGGGGGFGGGGGGGGGGEGGGGGGGFGFFGGGGFGGGGGGGGGGGGGGGGGGGGGGGGGGGGGGG,EEFFGGGEGGFDFGFDEGCFGFG,3,+<CFGGGGGG*@:8FFF,>DFEGGGGCDCCGFGGGFGGG>FG,/2<CCG:GGGGGGGEFG#GCE6CE@GGGGGGCC>><GDCF@>:57%0FGG;D2D<CCFG8CAF,E@8::D<CFEFFFFFAFF@3DFDF@CAFFD9=EFDC.F*8DFBCGG>DC6#,?CGGGGGFFB,,CF:EC+FFF>4+::,?E?<C7EC<GGFGDGGGEEFADGGGGGFCGEGFGGFFCGGGFCE9AF<FE8F9FB6FGGEGGGFCDGGGGGFF7DGGGGGGGGGFGGGFF9FGGDGGGFFGGFB@,CA
@QZJC 432
TGGGGGATCTTGCACAATGGAGGAAACTCTGATGCAGCAAAGCCGCGTGAGGGAAGAAGGTTTTCGGATTGTAAACCTCTGTTTTTAGTGAAGAAACAAATGACGGTAGCTAAAGAGGAAGCCACGGCTAACTACTGGCCAGCAGCCGCGGTAATACGTAGGTGGCAAGCGTTGTCCGGATTTACTGGGTGTAAAGGGTGCGCAGGCGGGTTTGCAAGTTTGATGTGAAATACCGGGGCTTAACCGCGGAGGTGCATCCAAAACTGTAGTTCTTGATTGGAGTAGAGGTAAGCGGAACTCCGAGTGTAGCGGTGAAATGCGTAGATATTCGGAGGAACACCAGTGGCGAAGGCGGCTTACTGGGCTCTAACTGACGCTGAGGCACGAAAGCATGGGTAGCGAACAGGATTAGATACCCT
+
FDFGGEEG,FGDGGGGGGGFC@CFCFCFGGGGGGFGFFGGGGGGGGGGGFEECF<FFGGG6CFGGGGGG7FFGGG?EEDGGFG,FFDG?FGGGGGGGF=@,5CFC>:BE,,???FA==FCE@AAFEG*CFCFCF:(*:C*C,@FD<CG<CEF@E@GGGG:>F;:GC>C:BF2#:>C/787,F6;7B<<?EEA?:1=,B#81FCB<)9<*:,@2,?,89F97GFFDGGFBDC@C*ECFCGFF:3<6++,@3,,FFB9D@3AGGF<<D,DFCCFGFA@,EF:EE<GFGGFDGDGGGFFB+F?+,,A,+CGGGGFFFFFCGGGGGGGGGGF:EGFC9,CGGFGGGGGEGFFCCGGGFFC<,,F@FGFFAAGGGGGGCGGGGGFFEF<EFGGGGGFGFCCEEFB,FGGGGFGFAGGFECCCCC
@QZJC 433
TGAGGAATATTGGTCAATGGGCGGGAGCCTGAACCAGCCAAGTAGCGTGAAGGACGACGGCCCTACGGGTGGTAAACTTCTTTTATAAGGGAATAAAGTTCGCCACGTGTGGGGTTTTGTATGTACCTTATGAATAAGCATCGGCTAATTCCGTGCCAGCAGCCTCGGTAATACGGAAGATGCGAGCGTTATCCGGATTTATTGGGTTTAAAGGGAGCGTAGGTGGATTGTTAAGTCAGTTGTTAAAGTTTGCGGCTCAACCTTAAAATTGCAGTTGATACGGGCGTCCTTGAGTGCGGTTGAGGTGTGCGGAATTCGTGGTGTAGCGGTGAAATGCTTAGATATCACGAAGAACTCCGATTGCGAAGGCAGCACACTAAGCCGTAACTGACGTTCATGCTCGAAAGTGTGGGTATCAAACAGGATTAGATACCCT
+
GGFGGGGGGGGGF@EFGGGGGGGFCFCEGGGGEFGGGG<F8FFGGGGGGGFGFF,@CFGG7=FFGDG@=F4BFFGGGFG9,EFGFGGFEG,4=BBEE?5EFE7C@GGFEB33+@:+>+>DCFFGGGCAFFGGGG9FFFCCD9@>F;FE>CCDCGGEFFG?CCA:#?CFDCFGC4<F8>EG>C:FBFE-F>ECFF67*2:A<FFAC?95BGFGGFB9CC:E;FEFD>CF;FF><@F;<FGGEB@0F@<GCF<+2FGGE<FGGGGGFCAFFCFE==DABD:@3+:@F>8F9FGGGF@E=,@,,,GGF>++GFGGGFFFB,,9EEEGEDGGGGGGGGGGFGCFFFAF9,@7FGGGGFF7DFEBGGGGGGGCFFAA@<,FCF@+DGGGGGGGGGGGGFGDF@FC,:<F@FBEFGGFGGGGGGGGGFGGGGFEFFFCCA8C
@QZJC 434
TGGGGACTATTGCACAATGGGGGAAACCCTGATGAAGCGACGCCGCGTGAAGGAAGAAGTATCTAGGTATGTAAACTTCTATCAGCAGGGAAGATAGTGACGGAACCTGTATAAGAAACACCGGCTAACTACGTGCCAACAGCCGCGGGAATACGTAGGGGGCACGCGTTATCCGGATTTACTGGGTGTAAAGGGAGCGTAGACGGTGTGGCAAGTCTGATGTGAGAGGCATGGGCTCAATCTGTGGACTGCATGGGAAACTGTCATACTTGAGTGACGGAGGGGTAAGTAGAATTCCTAGTGTAGCGGTGAAATGCGTAGATATTAGGAGGAACACCAGTGGCGAAGGCGGCTTACTGGACGGTAACTGACTTTGAGGCTCGAAAGCGTGGGGAGCAACCAGGATTAGATACCCG
+
F@<F@B@<CFF<FECF8CFGC7@CE<FC@@EEEE,6BFC::@CCC7++@,CFCEFE4CC<CC5,,<CC<CEEDDA,C<9EEDCFG<F<D79=FF9BFF,<,CF+8+4A4,<5?B<F,,4,:+@+@+B<,,,:>,,3>9,8:>>+<FG**>>>DCDFGG:8=F@:*3<11*<C<?*1**1,3,?FFG6:2<+<@:>=5*88C,>?68F@9@$CD5,;2)3#2:33:,,3@,3=>:,,,C,8,E8<C,8BFC:,C6,,DC,:,A<C,@,FE?4E,CCA48+4+49,CE5,5,,<<=?=B,AF<A+@+C@F9FEF:F=>,E<,9BFEAEEC9,C,CACFGF:8,:,F,GGGGCFGFFGFCB+8,,,6FAFCECCC6,@CEC,,8EEFEFB@6EBC<<FFF@E,GGD@EECGFFFC<CA-
@QZJC 435
TGGGGAATATTGCACAATGGGCGAAAGCCTGATGCAGCGACGCCGCGTGAGCGAAGAAGTATTTCGGTATGTAAAGCTCTATCAGCAGGGAAGATAATGACGGTACCTGACTAAGAAGCACCGGCTAAATACGTGCCAGCAGCCGCGGTAATACGTATGGTGCAAGCGTTATCCGGATTTACTGGGTGTAAAGGGAGCGCAGGCGGTGCGGCAAGTCTGATGTGAAAGCCCGGGGCTCAACCCCGGTACTGCATTGGAAACTGTCGTACTAGAGTGTCGGAGGGGTAAGCGGAATTCCTAGTGTAGCGGTGAAATGCGTAGATATTAGGAGGAACACCAGTGGCGAAGGCGGCTTACTGGACGATAACTGACGCTGAGGCTCGAAAGCGTGGGGAGCAAACAGGATTAGATACCCT
+
GGGGGGGGFGGGGGGGGGGGFGGGGGGGGGGGGGGFFGCFGGGGGGGGGGGGGGGGGGGGGGDGGGG?F7FFGGGAFFGGEFFDFA,BDFGGGGGFFFGGG7FFGEDFEGGGCGFGGGGCFFGGD>=DC?CCFFGGGGGGGG@FGGGG:GEDFG33F>DF@<FAFGFGFF@FGFFF6<FC@F:FGG9C@FC<BFGFEGGGGGDGFC>88CGG;CFGFCCFCGGGGGGCG>;CFGEEDGGFFGGG:EGGDGGFDEGGFFFEGGGF7,2C9FCF=DF:#>:C@>GGF@EFCFFFFB,GFB4?8GGF7GGGGGGFC@FB=EGGF,GGFE8GFFGGGFFGGGGGGEGFGEGGGGGGGGGFGEGEFC,<GGF7GGGEDGGGGGGGGGGGGGGECF7GGGGFGFGGGGGGGGGFFGGCCCCC
@QZJC 436
TGGGGAATTTTGGACAATGGGGGCAACCCTGATCCAGCCATGCCGCGTGCGGGAAGAAGGCCTTCGGGTTGTAAAACGCTTTTGTCAGGGACGAAAAGCTCCGGAGTAATATGCCGGAGTGCTGACGGTACCTGAAGAATAAGCACAGGCTAACGACGTGCCAGCAGCCGCGGTAATACGTAGGGGGCGAGCGGGAATCGGAATTAATGGGCGTAAAGGGTGCGCGGGCGGTTGGGTAAGACAGATGTGAAATCCCCGGGCTTAACCTGGGAACTGCATTTGTGACTGTCCGATTGGAGTACGTCAGAGGGGGTGGAATTCCACGTGTAGCGTTGAAATGCGTAGATATGTGGAAGAACACTGATGTCGAAGGCAGCCCCCTGTGACGCAACTGACGCTCATGCACGAAAGCGTGGGGAGCAAACAGGATTAGATACCCT
+
<C@EGGGGDFGGGGGGGGGFAEGGEGE<CFFG9FEGGGFF<EC,CECFEGCGDCEGGGGG,CFG9FFG<=F=EFG,CCB+C@FFEBFGGGD+>>FGGGECDC3CF=+6,5<@<FAB>@@+@>9@A@EEFG+:@=CCFFC9FGG>D,,>:7>F::*>><18*4=<*?FF3<*FE<F<>C8F+<AGC***28:*1**2:;0C*;8;0<+0,<:*:88;;C78;CCCC%92:CCF?CEE?>8+:=+C402'1CF++:BF;@,:1@;@:D%GGF@>7AB>99GF=A>=8D@7F8A8,,FF9=A38>,E=6:CGF:EEFGFF<FF7B::EFECC>8,,GDA:>FFB,?;AFEADFFFGGGGFFC-C,G@F7CFFCGF@C@C@FDFGEB,86@FGFFGGFBCDGGGF@>FCGF8;:GFGGGFF9F<F<GFGDFGFECFGGGCCCCC
@QZJC 437
TGGGGAATATTGCACAATGGGGGAAACCCTGATGCAGCGACGCCGCGTGGAGGAAGAAGGTCTTCGGATTGTAAACTTCTGTTGTTGGGGAAGATAATGACGGTACACAACAAGTAAGTGACGTCTAACTACGTGCAAGAAACAGCGGTAAAACGTAGGTCACAAGCGTTGTACGGAATTACCGGGTGTAAAGGGATCGTAGGCGGTCTGGCAAGCCCGAAGTGAAAGCCCGGGGCTTAACCCCGGTACTGCATTTGGAACTGTTAGACTAGAGGGTCGGAGAGGTAAGTGGAATTCCTAGTGTAGCGGTGAAATGCGTAGATATTAGGAGGAACACCAGTGGCGAAGGCGGCTTACTGGACGATAACTGACGCTGAGACTCGAAAGCGTGGGGAGCGAACAGGATTAGATACCCT
+
FGFFGDDGFGGGFGGGGGGC<@F@FGDEGGGDFDFGGG@C@F@++CFGG>EGGDF<FFDFFC9E<,C?=FEBFGGE<,,BAFF,,,?<:F7=FDEEGAA9?==BAF,A<B+,:,,CCFACF9>+BBC<3,3:8,:<<CF<@,3,5,8*>:C==E8>FFD9,;<F:D4>:>CF)<<:B2,,5,#?:FCEFDD1=<7##CEC;=:::FC48@8CF981#%D,9FEFED@33*FC<FEEFDGFC@+FCF9F?FF>,C,,E<GGFD<,;CA5,B4F@++:4+4,A,=F9,9FFDFBGEC5?,FBGGFCGECGGGGEDGGGFEGGGGGFF@FFGF<GGFFF9DFCC7GFGGFFFC8GGDEDFFGFC8@,FGDGGGGGGGGGFECFF@GGGGFEF<BEFCFCB,GFDGGGGGGGGGGCCC@B
@QZJC 78811
TGAGGAATATTGGTCAATGGACGAGAGTCTGAACCAGCCAAGTAGCGTGAAGGATGAAGGTCCTACGGATTGTAAACTTCTTTTATAAGGGAATAAAACCTCCCACGTGTGGGAGCTTGTATGTACCTTATGAATAAGCATCGGCTAACTCCGTGCCAGCAGCCGCGGTAATACGGAGGATGCGAGCGTTATCCGGATTTATTGGGTTTAAAGGGTGCGTAGGCGGCACGCCAAGTCAGCGGTGAAATTTCCGGGCTCAAACCGGAATGTGCCGTTGAAACTGGCGAGCTAGAGTGCACAAGAGGCAGGCGGAATGCGTGGTGTAGCGGTGAAATGCTTAGATATCACGAAGAACTCCGATTGCGAAGGCAGCCTGCTGGACTGTAACTGACGCTGATGCTCGAAAGTGTGGGTATCAAACAGGATTAGATACCCT
+
GGGFGGFGGGGGGCF@CEEGGGGGGGGFGGGGGGFGGGGFGGGGGGGGGGGGGG9=FFGGGAFGEFGEFEGECEFGFGGGAFFGGDGGGGFGDFFGGFCEGGFFGGFF8BFGGGGGFFGGDFGFFE<FGGGGGGGGGAEF<E:FEGGGGDAFGGGGEFGGGGGG5BGGGGG@9=<>;=FEE>FCFFEFG47FGCF=EFCFGGGGFC@<6CFGC>FEFEEEEEDGCG4CGGGEEGGDGEECFDE;CCFGFGFGGGD7FFFG0GF>EEG8>FG7@552@FFFE=CGGF9F=9,B=9A9<GGGEF9FFDCGGFFEC@:7ED,,FFGEDGGFGGGGGFEE<?E@FFE@CGGGGGGFGEGFCFF@CCGGGECGGDF:<FFGGFGGGFFEFCFEGDGFCGFCGGDFCGGGFGGGGGF<GGGGGGGFFGGGGGGGFEFCCCCC
@QZJC 439
TGGGGAATTTTGGACAATGGGGGCAACCCTGATCCAGCCATGCCGCGTGCGGGAAGAAGGCCTTCGGGTTGTAAACCGCTTTTGTCAGGGACGAAAAGCTCCGGAGGAATATGACGGAGTGCTGACGGTAACTGAAGAATAAGCACCGGCTAACTACGTGACAGCAGCCGCGGTAATACGTAGGGTGCGAGCGTTAATCGGAATTACTGGGCGTAAAGCGTGCGCAGGCGGTTGGGTAAGACATATGTGAAAGCCCCGGGCTTAACCTGTGAACTGCATTTGTAACTGGCCGACTTGAGTACGTCAGAGGGGGGTGGAATTCCACGTGTAGCAGTGAAATGCTTAGATATGTGGAAGAACTCCGATTGCGAAGGCAGCTCACTATTCTGCAACTGACACTGATGCTCGAAAGTGTGGGTATCAAACAGGATTAGATACCCT
+
FE<CFCFFDEFAFFGGF6E,66:++CFEC@FFE,CCFFCEGF<CFE66@@@B7CFGF,CE,,:EFFECE+CFF?FGGGGE+DFF<CFGG8A4CF7FEADBF,B=C7+@B=FFF,,@:>CFGBC,,@@FFD>CEFA3EFCCC,>FF,3CF7CF3BFGG7C:7BAEF<C:<FEG><FDGF:<@CFGGGC*:8CE>8:CG7<CECC8?CGF78<EG./A64<:@C#=+#55*/8F>7AF;2B:;;0)7CCA@:6++C7C@7EEFFF:,,,DC,A,5<FFGF@?FD<,BA4++7@E:,E,C+<A=CF=CFGGFDFCECE<<,,,F,F<B9,?<49?A,B:,DD@89EC,C9:,,9FEEEF@8FCCGF@CCF7FF<,E?FF?FFFFC,C;,E@DE9<EFC@GGFEC@::,<:BC9E@C=@<@FAGGF<GGFGFFAC9CEE8BCBCA
@QZJC 440
TGAGGAATATTGGTCAATGGACGTAAGTCTGAACCAGCCAAGTCGCGTGAGGGAAGACTGCCCTATGGGTTGTAAACCTCTTTTATAAGGGAAGAATAAGTTCTACGTGTAGAATGATGCCTGTACCTTATGAATAAGCATCGGCTAACTCCGTGCCAGCAGCCGCGGTAATACGGAGGATGCGAGCGTTATCCGGATTTATTGGGTTTAAAGGGAGCGCAGACGGGTCGTTAAGTCAGCTGTGAAAGTTTGGGGCTCAACCTTAAAATTGCAGTTGATACTGGCGTCCTTGAGTGCGGTTGAGGTGTGCGGAATTCGTGGTGTAGCGGTGAAATGCTTAGATATCACGAAGAACTCCGATTGCGAAGGCAGCACACTAAGCCGTAACTGACGTTCATGCTCGAAAGTGTGGGTATCAAACAGGATTAGATACCCT
+
FEFGFFGGGGGGGGGGGGFGGGGGDGGGGGGFFGGGGGGGGGGGGGGGGGGGGGGGGGGGGGGGGFGGGGGGGGFGGGGGGGGGCFFAFFAE@EGGGGFFGGGGGGGGGGGFGGGGAFFGGFGGGGGFFGGGGGGGCFGGGGGEEGGFGGGGGGFGGGGGGGFGGECGGGE;GGGG@EGG;CGGEFGGGGDGGGGGDEE>GFFFGGGGGGFGGGG@DGFGEE8FEECCCGGGGFFGFFGFGFGGEFFGGGFDGF>;F>CGGGFFFDFC7FFGF8FFAAGGFGGGCDF8F=CE8EF>FF>5,9,FB+C+?,F?<DEGEF7FFC::CCCGGGGGFFDFA<GGGGEFE:,FGGFE8F@:GFF@FDGGGGFECC9E9FAF9FGGGDEFGGGDGGGGGFADFGGG?GGGGCECC9GGGFEFGGGGGGGF<EECE8F@CCCC
@QZJC 81638
GGGGGAATATTGCACAATGGGGGAAACCCTGATGCAGCGCCGCCGCGTGAAGGAAGAAGTATCTCGGTATGTAAACTTCGATCAGCGGGGAAGATAGTGACGGTACCTGACAAAGAAGCCCCGGCTAACTACGTGCCAGCAGCCGCGGTAATACGGAGGGGGCAAGCGTTGTCCGGATTTAGTGGGTGTAAAGGGAGCTGAGTCGGATTGGTAAGTGGGATGTGAAAGGCGGGGGCTCAACCCCGGGACTGCATTGGAAACTGTTAGTCTAGAGTGCCGGAGAGGAAAGCGGAATTCCTAGTGTAGCGGTGAAATGCGTAGATATTACGAAGAACACCAATTGCGAAGGCAACACACTAAGCCGTAACTGACGTTCATGCTCGAAAGTGTGGGTAGCAAACAGGATTAGATACCCT
+
,@FGGGDA5,,?CEEGCGGGGG+>F,EF4F@,,A-:,9++4+@:+::@C>>DFCF,@<B@,@@,8@FCC7<@FG;FG;,++,-38D*>7:ED<:?F:>:<:F7**<,,,8<,,?8BC8<CF7F54FFFF<:??;C<7?72;@F:/*:2<9*>930((7F@<:858E;FCB)EEC=91F?6;*<GFFGFGFEGGFF@:*,/*4*7FD2,;68,B?>4,,,;CFGGFCC@*>3:FGFGF7FF>++3,>3,CD8GFEE5,FBB9FB,A,F<FC,FFEC>++FFACEDC+GGEBEFGGFGGGGGGFFFCC,FE,GF>GGGGGFFGGGGF8FCGGGGGFC-EC,,7:FGGEFFE;,8FC<CGE66:6,,FFE7GGDGGGGCGGFEFFCGGGFCGGGFF9C,GGGFGGDGGFGGFF,@CCCC
@QZJC 442
TGGGAAATATTGCACAATGGGGGAAACCCTGATGCAGCGACGCCGCGTGAGTGAAGAAGTATTTCGGTATGTAAAGCTCTATCAGCAGGGAAGAAAATGACGGTACCTGACTAAGAAGCCCCGGCTAACTACGTGCCAGCAGCCGCGGTAATACGTAGGGGGCAAGCGTTATCCGGATTTACTGGGTGTAAAGGGAGCGTAGACGGCACGGCAAACCAGATGTGAAAGCCCGGGGCTCAACCCCGGGACTGCATTTGGAACTGCTGAGCTAGAGTGTCGGAGAGGCAAGTGGAATTCCTAGTGTAGCGGTGAAATGCGTAGATATTAGGAGGAACACCAGTGGCGAAGGCGGCTTGCTGGACGATGACTGACGTTGAGGCTCGAAAGCGTGGGGAGCAAACAGGATTAGATACCCT
+
EGGE,CFGGGGGGGGFGGGGGGGGGGGGGGGGFGGGGGDGFGGGGGGF:BFDFGGGGGG<,CFGGGGFGCFEGGFFGGGGGDGFGGGFFGGGGGGGGGGGGGGGGDGFGGFEGGGGFGGGGDGGG@FGG@5GGGGGCGC@3CF@@CFGACEEFGGCFFGGGGGGGGGGFECGG@;FGGGFGGFGGGGCFFGEGFGFD>C:?GGGGDGGGGFEEGGGGGGF@GGGGGGGGGGEEGGGGGGFGFGGGDCB9;FF8DC8E9GEFFGFGF?GFECGGGGGF@ECGGGGGGGGGGGGGECGGGGGGGGGGGGGGGGGGGGFDGGGGGGGF9GGFCGFGGGFGGGGGGGGGGGGGGGGGGGGGGGGGGDGGGGGGGGGGGFFFEGDGGGGGGGGGDFGGGGGGGGGGGGGGGGCGFECBCCA
@QZJC 443
TAGGGAATCTTCCGCAATGGACGCAAGTCTGGCGGAGCAACGCCGCGTGAGTGAAGAAGGTTTTCGGATTGTAAACTCCTGTCGTTAGGGACGATAATGACGGTACCTGACTAAGAAGCCCCGGCTAACTACGTGCCAGCAGCCGCGGTAATACGTAGGGGGCAAGCGTTATCCGGAATTACTGGGTGTAAAGGGTGCGTAGGTGGTATGGCAAGTCAGAAGTGAAAACCTAGGGCTTAACTCTGGGACTGCTTTTGAAACTGTCAGACTGGAGTGCAGGAGAGGTAAGCTGAATTCCTAGTGTAGCGGTGAAATGCGTAGATATTAGGAGGAACATCAGTGGCGAAGGCGGCTTACTAGACTGAAACTGACACTGAGGCACGAAAGCGTGGGGAGCAAACAGGATTAGATACCCT
+
GGGGGGGGGGGGGGGGGGGGGGGGGDGDGGGGGGGGFGGGGDGEGGGGGGGGGGGGGGGGGGGGGGGGGEGGGGGGFFGGGGGGGGGGGCFGFEFGGGGDEGGE7F9DFGGGFFGGFFFFEC3:FGDFGCFGGGGGGGGGGGGGGG?G>FF9FGGFFGGGG<GEFCGGGGGGGGEGCFFFGGCF@ECFFGGFGGGCEEGFEEC?FFFFFFFGFFGGGFGFGFGFFGCGGGGGGGFFF<FGFFGFDGGFFFFFDGEFCAGGGGGDGEFGGFFGGGGFGFGEDGGGGGGFFF9GGGF=F=E9GGFFDFC,DFBCFCF>FGGGGF9FGFCGGGGFFFFECF@,@GGGGGGGGGGGGGGGFFDF<AE,9EFGFCGGGGGGGGGGFFFFGGEGGGGGGGGGGGGGGFGGGGGGGGGCCCCC
@QZJC 444
TGGGGAATATTGCACAATGGGGGAAACCCTGATGCAGCGACGCCGCGTGAGTGAAGAAGTATTTCGGTATGTAAAGCTCTATCAGCAGGGAAGAAAATGACGGTACCTGACTAAGAAGCCCCGGCTAACTACGTGCCAGCAGCCGCGGTAATACGTAGGGGGCAAGCGTTATCCGGATTTACTGGGTGTAAAGGGAGCGTAGACGGCACGGCAAACCAGATGTGAAAGCCCGGGGCTCAACCCCGGGACTGCATTTGGAACTGCGGAGCTAGAGTGTCGGAGAGGCAAGTGGAATTCCTAGTGTAGCGGTGAAATGCGTAGATATTAGGAGGAACACCAGTGGCGAAGGCGGCTTGCTGGACGATGACTGACGTTGAGGCTCGAAAGCGTGGGGAGCAAACAGGATTAGATACCCT
+
GGGGGCFGFGGGGGGEGGGGGGGG@FGGGGGGGGGGGGGGGGGGGGGGGEFFGGGGGGGGAFGGGGGGGGGGGGGGGGGGGGGGGGGGGGGGGGFGGGGBFGGGGGGGGGGGGGGGGGGGGGGGDGGGGFGG>>FGGGGGGGGGGGGGGEB@FGGFFGGGGDGCGGGGCFGGGGGGGGGGF>GGCFBEFFFGGGGFGGEGGGGDFE>=GGEGGGCGEGGGGGGFGFGGGGDGGFFEDGGGEGGGGGEDEGGGFGGFFFFGFGGF)EFGFFFF?GDGGGGGCGFGFCGGFGEFGGFCGFF9GGGFC:7GGGGGGGGGFFGGGGFGGAGGGFFFGGDAFGGFF7GGGGGGGGGGFGGFFGEGGGGFGGGGGGGGGGGGGGGGGECFCDGGGGGGGGGGGGGGGGGGGGGGGGGCCCCC
@QZJC 445
TGGGGAATATTGCACAATGGGGGAAACCCTGATGCAGCGACGCCGCGTGGAGGAAGAAGGTCTTCGGATTGTAAACTCCTGTTGTTGAGGAAGATAATGACGGTACTCAACAAGGAAGTGACGGCTAACTAAGTGCCCGCAGCCGCGGTAAAACGTAGGTCACAAGCGTTGTCCGGAATTACTGGGTGTAAAGGGAGCGCAGGCGGGCGATCAAGTTGGAAGTGAAATCCATGGGCTCAACCCATGAACTGCTTTCAAAACTGGTCGTCTTGAGTAGTGCAGAGGGAGGCGGAATTCCCGGTGTAGCGGTGGGATGCGTAGATATCGGGAGGAACACCAGTGGCGAAGGCGGCCTACTGGGCACCAACTGACGCTGAGGCTCGAAAGTGTGGGTAGCAAACAGGATTAGATACCCT
+
C@EFGD:@FGFF9EFFECF,CCEGDEFFGFGGGGCFGGCFGGECCEEGGDEFGCGGGGGGGAFFGFG7FFGFFGDGFGFGGAEFFFFG@CFGFGGGGGGGGC7FGE9EFG8FFGFG?CG?FFGDGGGGGGG,,CBF9,@C+CFC::CFEGGFFEEG@:*<<,<FGGC@*<*=<FDEEGCECFFFGGFEEF9<CFF=F7E/:EEEEDD*'7,<E6F;/GDGD;=>C78G?@FCCCFGGD5@>FFGFCF<#@6CF<GFGFAGFFGFC9C9<DF>DFBGFGEDA,:FB+C+F<DFEB7@+++GGF@+8B7FCGFDGGEFDC9B<:@@,7C=9<DFFE8F<8FCC,F<D7FFC7GFCCDFCFFFGFFC,FFC>GFFCF8F<GCCFFDEF@@FF9GFFCGGGGGGF<FGFFFGGGFCCCCC
@QZJC 446
TGGGGAATATTGCGCAATGGGGGCAACCCTGACGCAGCCATGCCGCGTGAATGAAGAAGGCCTTCGGGTTGTAAAGTTCTTTCGGTAGCGAGGAAGGCATTTAGTTTAATAGACTAGGTGATTGACGTTAACTACAGAAGAAGCACCGGCTAACTCCGTGCCAGCAGCCGCGGTAATACGGAGGGTGCGAGCGTTAATCGGAATAACTGGGCGTAAAGGGCACGCAGGCGGTGACTTAAGTGCGGTGTGAAAGCCCCGGGCTTAACCTGGGAATTGCATTTCATACTGGGTCGCTAGAGTACTTGAGGGAGGGGTAGAATTCAACGTGTAGCGGTGAAATGCGTAGAGATGTGGAGGGATACCGAAGGCGAAGGCAGCCCCTTGGGAATGTACTGACGCTCATGTGCGAAAGCGTGGGGAGCAAACAGGATTAGATACCCT
+
,CCF7CGFFAEGCEEGGGGGG7FFGGGEEFFFFFGGDEEGFGGFGGGGG7DGGGGGGGGGFCGGGGGDGCEGGGGGG9FDECF7FGGGFGEGDED@E,BEGFGGFFDFGGGGE<EG8,CFCGGGGGDGGGGAF3BFG9F8=<D?FGFCC78FFGGGG*8:FFAFE8>ECECEEGEFEGG7;14FB:FGECGD7CF51<,/8:8*9@@GGGGGDGGGDCGD*;EDGGG?CEGEE72<:FF#<*#>,@@EECFCCFFGGGDCCFFF>C)0?FE-C<==A9DF<3CF=8,++>8+ECA7C,,,C8,4,,=+4+AB,AA9E<,<A4,9+CFF8+7GFGFB,CC,GGGFEC,8<FGDCEC,C,DFFEGEGEEGFGFFC:@@::7CC;<9FGFAF,@C,GGGEFE;6,+:@CB5,;B7@@@CC,,GGFGFFEEFGFADEDF@<C@,@
@QZJC 72235
TGGGGAATATTGCACAATGGGGGAAACCCTGATGCAGCGACGCCGCGTGGAGGAAGAAGGTCTTCGGATTGTAAACTCCTGTTGTTGAGGAAGATAATGACGGTACTCAACAAGGAAGTGACGGCTAACTACGTGCAAGCAGCCGCGGTAAAACGTAGGTCACAAGCGTTGTCCGGAATTACTGGGTGTAAAGGGAGCGCAGGCGGGAGAACAAGTTGGAAGTGAAATCCATGGGCTCAACCCATGGACTGCTTTCAAAACTGTTTTTCTTGAGTAGTGCAGAGGTAGGCGGAATTCCCGGGGTAGCGGTGGAATGCGTAGATAGCGGGAGGAACACCAGTGGCGAAGGCGGCCTACTGGGCACCAACTGACGCTGAGGCTCGAAAGTGTGGGTAGCAAACAGGAGTAGATACCCT
+
FGEFFC,,CCFEFFGAFFG?8BC:CEFCEFCFCEGGAFEFEFEE@FFGEG@EGGCFF<FFGGGGGGGDE:EFD?FFFEFCFFGGFGGG8F@FGGFGFGFFGGGGGGGCFFGGGGGGGG<CEGD>FGGGGGGG@CCG<=FFFF?F*FCGGEEGCFEFGGE;FGGGGCGGC**(F?GGGG<:CG9<825:#FFGG=CGFF5C,<=>:?CBF,@5FCGC?7FC1@/,@F78ECG?FDF7FB>@;9CDGGFCFGGGF8C@DDB@8FFFFC=9DBCFDAFFGGDFDCCFB+4+:,<?==:FCFF7<<+@=+ECE@9CEFCFFEFAEC7>+CDGDFGFCFGGGGFGFFDGGEFGGF@,9FGFEFC69C,<FC9GDGGGGGFGGGFFC,9@@8FGGGGFGGGGGGGFEFCE5,C9GFE@CCCC
@QZJC 448
TAGGGAATCTTCGACAATGGACGGAAGTCTGACCGAGCAACGCCGCGTGAGTGAAGAAGGTTTTCGGATCGTAAAGCTCTGTTGTAAGAGAAGAACGAGTGTGAGAGTGGAAAGTTCACACTGTGACGGTATCTTACCAGAAAGGGACGGCTAACTACGTGCCAGCAGCCGCGGTAATACGTAGGTCCCGAGCGCTGTCCGGATTTATTGGGCGTAAAGCGAGCGCAGGCGGTTAGATAAGTCTGAAGTTAAAGGCTGTGGCTTAACCATAGTACGCTTTGGAAACTGTGTAACTTGAGTGCAAGAGGGGAGAGTGGAATTCCATGTGTAGCGGTGAAATGCGTAGATATATGGGGGAACACCGGTGGCGAAAGCGGCTCTCTGGCTTGTAACTGACGCTGAGGCTCGAAAGCGTGGGGAGCAAACAGGATTAGATACCCT
+
FGGGGGGGFEGGGFGGGGGGGFGEEGGEGGGFFGGGGGGGFGGGGGGFEFFFGGGGGGGDGGGGGGGCFGF8FGGGGGGCEFFGGCFFGGGGGGG?EGGGG<BFGAFGGFFFFFGFEGGGGGFG9,5CF:<<FFGGFFED8CFGCFFFGGEEGG?FG:7<F>FGFDFGGG7-=FGG@CGFFCFGDGECFGDG:F*7F=CAFGEEACGFF8A5>F@CFCFCGCEEEGCGCCGEDCEAC@C?@CE;ECC=F<FGFD<C8GGGGGGFGF@CF@CG=*.CGGGFAGGFFFFF@,9FCC4,FGGGGGGFEFGFB:,C9GGGGGGGGGFFGGGGGGGGGGGGGF>GGFFFCGGGGGGFC6,GFGGEGGGGC7CGDFFCEGGFGCGGGGGGFE9GGGGEGGDGGGGGGGGGGGCGGGGGGGFGFFE9GFGGGGGGFCGGGGGGCCCCC
@QZJC 82208
TGGGGAATATTGCACAATGGGGGAAACCCTGATGCAGCGACGCCGCGTGAGTGAAGAAGTATCTCGGTATGTAAAGCTCTATCAGCAGGGAAGAAAATGACGGTACCTGACTAAGAAGCCCCGGCTAACTACGTGCCAGCAGCCGCGGTAATACGTAGGGGGCAAGCGTTATCCGGAATTACTGGGTGTAAAGGGTGCGTAGGTGGTATGGCAAGTCAGAAGTGAAATCCACGGGCTTAACTCGTGAACTGCATTTGAAACTACTCTTCTTGAGTATCGGAGAGGCAATCGGAATTCCTAGTGTAGCGGTGGAATGCGTAGATATCGGGAGGAACACCAGTGGCGAAGGCGACCTACTGGGCGCCAACTGACGCTGAGGCTCGAAAGCATGGGTAGCAAACAGGATTAGATACCCT
+
FGG,@CGGFGGGGCDFGGGE8FGDGGGCFFFGFFGGEFGGGGGEGEG>FGGGFFEFFFCFFCFFEEG8CDC,@FGFGFGGFGGFGGGGCFGFGGGGGFGFGFGGFGFCFGGGFFFGGGGGGGF7C7+,,<,>:F8FCF@CF,<<FGFGECE,@D>?FFEGGG7*<=@C2<BFFFE?CF<FFGGCGGCCFGG:GFECCEE5FEE@FGGGFGGGGFCCFFGFGFGGGDFGGGGGGFEDGFDGGGFFCD>:3GGGGGFGDGFFG9AFFC8FFBFGFDG=@6<8A:FFGGGGDGFAGFCF?F8GCFGEC7GGGGGGEFEF7EGFG@GDGFC@F<CGGGGGFFEEGCFFF@GEGGGFGGGGGGGGGGFFAGFDGGDGGGFFE7FE97GGGCFGCGGGFCGGGFGGGGGEEAGFFGCCCBA-
@QZJC 85422
TGAGGAATATTGGTCAATGGACGAGAGTCTGAACCAGCCAAGTAGCGTGAAGGATGAAGGTCCTACGGATTGTAAACTTCTTTTATAAGGGAATAAAACCTCACACGTGTGGGTGCTTGTATGTACCTTATGAATAAGCATCGGCTAACTCCGAGCCAGCAGCCGCGGTAATACGGAGGATGCAAGCGTTATCCGGATTTATTGGGTTTAAAGGGAGCGCAGACGGGTCGTTAAGTCAGCTGTGAAAGTTTGGGGCTCAACCTTAAAATTGCAGTTGATACTGGCGTCCTTGAGTGCGGTTGAGGTGTGCGGAATTCGTGGTGTAGCGGTGAAATGCTTAGATATCACGAAGAACTCCGATTGCGAAGGCAGCACACTAAGCCGTAACTGACGTTCATGCTCGAAAGTGTGGGTATCAAACAGGATTAGATACCCT
+
FC<FFFGGGGGFFAEFFGGGFGGDCEG@EFGGFFFEGD,CFECFGGGGGC@FCFCFFF,C,::FE<@:@,BBCEFGGFG,66C?CEFFGGGGG8F<::5?EE,C=,@?EEF+FC7C9BF8B<FGGFC9EAFCC?<FGFEFF57<F<>/8?>5C@8FCB>>FGGCCCGGEFFFC@7FCF9@FGGCACFGFGFC<?=CCFFF@E@FFF>FF@FFGGCFEGGCCFG6F</:CEAGFFFFFC>/CGF@CC@60337@88GFGGFE6@/DFFCFFC@CFFAF4DFGFDFF><,GGGGGGF@GCGFCFE?<7@+CCDF@F::?9=<GGEDGFDGGGGGFCGGGFGGGFGFC,EC<EDGEB@87F,,C,GGGGGGEFACC;9GGGECCC7GGGGGGGGGGGFAGGGGGF<GGGGGGFFFGGGGGGGGGGGGF<C9C,8CC8CC
@QZJC 451
TGGGGGATATTGCACAATGGGGGAAACCCTGATGCAGCGACGCCGCGTGGAGGAAGAAGGTTTTCGGATTGTAAACTCCTGTAGTTAGGGACGATAATGTCGGTACCTAACAAGAAAGCACCGGCTAACTACGTGCCAGCAGCCGCGGTAAAACGTAGGGTGCAAGCGTTGTCCGGAATTACTGGGTGTAAAGGGAGCGCAGGCGGACCGGCAAGTTGGAAGTGAAAACTATGGGCTCAACCCATAAATTGCTTTCAAAACTGCTGGCCTTGAGTAGTGCAGAGGTAGGGGGAATTCCCGGTGTAGCGGTGGAATGCGTAGATATCGGGAGGAACACCAGTGGCGAAGGCGACCTACTGGGCACCAACTGACGCTGAGGCTCGAAAGCATGGGTAGCAAACAGGATTAGATACCCT
+
F,EEGG7:EAFGGFCC,CEFGGDEGFD<FEEFGFCFGGGGGFGGGGGFEGDC?BCFCGGGC,?FGGGG7FFFGGFCEAEFGF,B<9EFGFGGGGDGDFF,5,3@FCF<FGF8==>,BDCFFGEEGCGGGGAFGGGFGFGGFF>CFE@FB7CGGGB:*7<4-FGGFGFGA)<3:FFG>:CGFG+CCFFEA:<+<FGGC:CGCCG?CC18CC@EDFE>GGGFB@AFAFC7@6:CFGACCGGFG@,@78GC<+=95C9;D@6FF=<AFFCEC@FFEFA>,4=<:B:=D<>+B,BB<B+GECEFA,F+>CCFEFF9CF7GFC,GGEGF7@86CE@EEF<CCFAECCEFGF:EF7DFE@,<<CFEFDBCEFFGGGFEGGFC,GGFF:GFECEGE?GGGFGEFEGFGFFFE,FGFF@@C@<C
@QZJC 452
TGGGGAATATTGCACAATGGGGGAAACCCTGATGCAGCGACGCCGCGTGAGCGAAGAAGTATTTCGGTATGTAAAGCTCTATCAGCAGGGAAGATAATGACGGTACCTGACTAAGAAGCACCGGCTAAATACGTGCCAGCAGCCGCGGTAATACGTATGGTGCAAGCGTTATCCGGATTTACTGGGTGTAAAGGGAGCGCAGGCGGTGCGGCAAGTCTGATGTGAAAGCCCGGGGCTCAACCCCGGTACTGCATTGGAAACTGTCGTACTAGAGTGTCGGAGGGGTAAGCGGAATTCCTAGTGTAGCGGTGAAATGCGTAGATATTAGGAGGAACACCAGTGGCGAAGGCGGCTTACTGGACGATAACTGACGCTGAGGCTCGAAAGCGTGGGGAGCAAACAGGATTAGATACCCT
+
GGGGGFGGGGGGGGGGGGFGGGGGGGGFGGGGGGGGGGGGGGGGGGGGGGGGDGGDGGGGGGGGGGGEFGGGGGGGGGGGGGGGGGGGGGGGGGGGGGGGGGGGGGGGGFGGGGGGGGGGGGGGGGGGG@GGFGGGGGGGGGGGGG1GGGGGGGGGGGGGGGGGGFGGGGGGGGGGDGCFGGGGGGFFCFFFGGGGGGGGGGGGFEGGFGGGGFGGGFFGGGGGFGGGGGGGGGGGGGGGGGGGFGGG<GFGFGGGGGFFGGGCGGFFAACGGGGF@CCGGGGGGFEGF8FCGF9GGGGGGGGGEC>GGGGGDGGGFGGGGGFGGGGGGAGGGGGGGFGGEGGGGGGGGEGGFGGGGGGGGFGGDGFGGDGGGGGGGGGGGCGGGGGGGGGGGGGGGGGGGGGGGGGGGGGCCCCB
@QZJC 453
TAGGGAATCTTCGGCAATGGGGGCAACCCTGACCGAGCAACGCCGCGTGAGTGAAGAAGGTTTTCGGATCGTAAAGCTCTGTTGTAAGTCAAGAACGAGTGTGAGAGTGGAAAGTTCACACTGTGACGGTAGTTTACCAGAAAGGGACGGCTAACTACGTGCCAGCAGCCGCGGTAATACGTAGGTCCCGAGCGTTGTCCGGATTTATTGGGCGTAAAGCGAGCGCAGGCGGTTTGATAAGTCTGAAGTTAAAGGCTGTGGCTCAACCATAGTTCGCTTTGGAAACTGTCAAACTTGTGTGCAGAAGGGGAGAGTGGAATTCCATGTGTAGCTGTGAAATGCGTAGATATATGGAGGAACACCGGTGACGAAAGCGGCTCTCTGGTCTGTAACTGACGCTGAGGCTCGAAAGCGTGGGGAGCGAACAGGATTAGATACCCT
+
FGCFF<FGGGGG?FGGGFGFFGGGGGGGGGGGGGGGDFEGGGCFEGGCFFFGGGGGFGGGGGGGGEGGEGGGG,D<FCFGGGGDGGGGGGGGGCGGGGGGGGFDFFCFCDGGCGGGGFFGGGGFFFFEGGG7FFGFFGGGGFG8@EGGGGGGGGG?GGGGGGGGFG?FGGGGGGGGDGCFGFCCCCB>GGGGDGGD==<FGEDGGGGGG=C:CE<CE:@BEDEEGGGGGGGGEGGGGGGGGFCF9FFFGFGGFCF@6=FF@E@?3B,<8(FD7>.FCGGGGGGGGGFE;=9B?F@GFCGGFFCCDGGGFFAGGGGGFGB@F?GGGGGGFFF?<DA,FGGGGFEF9FF99FFGGGGGGGF@CDEF@GGF:GGF@CCE9,E8GFCFFGGFGGGGGDGCCFEFCFGGFGGGGGGGGGFGGGGGGGGGFEFEEEDFGGGCCCCCC
@QZJC 454
TGAGGAATATTGGTCAATGGACGAGAGTCTGAACCAGCCAAGTAGCGTGAAGGATGAAGGTCCTACGGATTGTAAACTTCTTCTATAAGGGAATAAAACCTCCCACGTGTGGGAGCTTGTATGTACCTTATGAATAAGCATCGGCTAACTCCGTGCCAGCAGCCGCGGTACTACGGAGGATGCGAGCGTTATCCGGATTTATTGGGTTTAAAGGGAGCGCAGACGGGTCGTTAAGTCAGCTGTGAAAGTTTGGGGCTCAACCTTAAAAGTGCAGTTGATACTGGCGGACTTGAGTGCGGTAGAGGTGTGCGGAATTCGTGGTGTAGCGGTGAAATGCGTAGATATCACGAAGAACTCCGATCGCGAAGGCATTGTGCCGGGGAATAACTGACGCTGAGGCTCGAAAGTGCGGGTATCAAACAGGATTAGATACCCT
+
G?9FGGFFGGGGCGGGGGGGGGGGGGGFGFGGGGGGGGGGGGGGGGGGGGGGGGGGGFFGGGDGFFCGGGCFGGGCGFGGGGGGCFGCEFCFFFGGGGAFGGFCFGGFGFCE=,+CFC8FEFGGGGGGGGF9EFG,CFGG?F87FGG@?EF@7EF@F9BC:CFGFCCAFE#BCD?.638GDCCF8C@CFCC,@C>E=2FFBBFFFDF9CFCFF9@CECFEGGEFECGF<?8EC>?<#;CEBFFGFF9>)>@@EGFD@,EBFFDFGGFF/DDGFD1@@<C<<FF45,,,D=8GDGGGFDDC,FDFGGGCGGGFD8EDCDDGGGF77ECFEAGGFF=7D,DGFAGGFGE7GGGFFGFCGGFCGGGFGGFGGFFCFFBB7FDFFC,GGGGGGFEGGGGGF@7DGGGFGEFCCBGGFFFGFGGGGGFF@CGGGFFCCCCC
@QZJC 455
TGAGGAATATTGGTCAATGGACGAGAGTCTGAACCAGCCAAGTAGCGTGAAGGATGAAGGTCCTACGGATTGTAAACTTCTTTTATAAGGGAATCAAACCTCCCACGTGTGGGAGCTTGTATGTACCTTATGAATAAGCATCGGCTAACTCCGTGCCAGCAGCCGCGGTAATACGGAGGATGCAAGCGTTATCCGGATTTATTGGGTTTAAAGGGAGCGCAGGCGGGTCGTTAAGTCAGGTGTGAAAGTTTGGGGCTCAACCTTAAAATTGCAGTTGATACTGGCGTCCTTGAGTGCGGTTGAGGTGGGCGGAATTCGTGGTGTAGCGGTGAAATGCTTAGATATCACGAAGAACTACGATTGCGAAGGCAGCACACTAAGCCGTAACTGACGTTCATGCTCGAAAGTGTGGGTATCAAACAGGATTAGAGACCCT
+
G,CFCEF<,,EFFCFCEGDG9FFECEGFEFGGGFD@FG<ECFFFFGGGGGC<FEFECFFGGGGG9@FGED7FCEF<FGGGFCFGF9FGGGFFFG,EEGC7F<8CFCFDDFGEGEG7FGAFGCFGGF9EFGF?9FFGGGGGFF7+CFGDGFFCCE87DDFFGCFGDGGEF7>FCC@ECEFDGG9GGGGGFC<<<6*=62C@EF#GGF88,39CFGC8*0/4EC?ED5/5:F:F@<GF@::#AF8CC<CCBFGCGGGC5@FFG=D7DC@FFFG@:@=<@4:5C::F@E6,8,=,6FF7@,@,E?ECB+>+=E5<4,EGF<B8=BCCBECEFFGGFFAFA9FED9GGDD6@CFDGGFC6-DE@667GGEFFFCCC66@6FE7E7EEFGGGGFD<GFBC<E+GGGGEE<FEGFGGGFAF<<<GGEGGFF<ECFE8C@A,@
@QZJC 456
TGGGGAATATTGCACAATGGGGGAAACCCTGATGCAGCGACGCCGCGTGAAGGAAGAAGTATCTCGGTATGTAAACTTCTATCAGCAGGGAAGATAGTGACGGTACCTGACTAAGAAGCCCCGGCTAACTACGTGCCAGCAGCCGCGGTAATACGTAGGGGGCAAGCGTTATCCGGATTTACTGGGTGTAAAGGGAGCGTAGACGGCGTATCAAGTCTGATGTGAAAGGCAGGGGCTTAACCCCTGGACTGCATTGGAAACTGGTATGCTTGAGTGCCGGAGGGGTAAGCGGAATTCCTAGTGTAGCGGTGAAATGCGTAGATATTAGGAGGAACACCAGTGGCGAAGGCGGCTTACTGGACGGTAACTGACGTTGAGGCTCGAAAGCGTGGGGAGCAAACAGGATTAGATACCCT
+
EGGGGGGGEGGGGGGGGGGGGGGGGGGDGGGGGGGGGGGGGGGGGGDGGGGGGGCEFGGFFFGGGEGGGGGGGCGC@FGGGFDFFFBE7=BECGGGFGGAFGGGGGGGGGGGCFFFF@C=FB@FGGGGFFAF:B,=@FGGGFFG7F@ECECGFGGGCGGGGGGDGGGGFFGGGGGG9B5FGG=FGGGGGGFCF/:CCEGGD:;<CCE@EEE/EE7<DFD9@7<,86ED>:;?GCCCD@FFD8G<<<CGFGFFFDF:GGFFCCFA;FCGFBCC8C@7CGGGGEGBEGEGEFDFGGFGDFGGGGGGGEEDGGFFC@,DDGFGFE9CC,GGF<FGFEE<F8GGGGCCGCGFDEFDAGGGDF@@CF<GFGFEEEDCCGFEC7FA969DEGGGGGGF@FGFFFFDGFFGGCFFFGGCCCCC
@QZJC 51736
TGGGGAATATTGCACAATGGGCGAAAGCCTGATGCAGCGACGCCGCGTGAGGGATGGAGGCCTTCGGGTTGTAAACCTCTTTTATCGGGGAGCAAGCGAGAGTGAGTTTACCCGTTGAATAAGCACCGGCTAACTACGTGCCAGCAGCCGCGGTAATACGTAGGGTGCAAGCGTTATCCGGAATTATTGGGCGTAAAGGGCTCGTAGGCGGGTCGTCGCGTCCGGTGTGAAAGTCCAGCGTTTAACGGTGGATCCGCGCCGGGTACGGGCGGGCTTGAGTGCGGTAGGGGAGAGTGGAATTCCCGGTGTAACGGTGAAATGTGTAGATATCGGGAAGAACACCAATGGCGAAGGCAGGTCTCTGGGCCGTTACTGGCGCTGAGGCGCGAAAGCGTGGGGAGCGAACAGGATTAGATACCCT
+
GC,CFCEG?FFFGDGGCFGGCFGGC@FEGGGGGFGGGG@F+FGGCFGGGGCGGGGGGGGG7FFG9DB7E:F=FGG9FF8=FGGFFFBEGGGGEGF==CF3@CF,E>,C,B<3<BFFG7FFFGGFFGGDC1@?EABFGE(3GFFDF7BDGDEFGFCF<FFF?F><FBF:,?>:?F;FGGGGC>GEGEF-C;AC-<F;EECCE-CEEEE:EE>5EECC<ECEFE:EGGG.>0BEC=1+0'+8#5E:>3<C9A;86#DGGF8:B@*.:EGGGGG@C::68EF7@GEGD<FGFB9E,9GFDFFGFFCCF<,7C@,=<GFE,GGFB,AGFCGCFF:8GGGCGGF<E9C67F:FFGCGGFCFC,C,FFB6++DEGGCGGEC+GGGF@GF@+GFFFGEFGFFGGGGGFF;FFGGFGGGGGGGFCBC@C
@QZJC 69711
TGAGGAATATTGGTCAATGGACGAGAGTCTGAACCAGCCAAGTAGCGTGAAGGATGAAGGTCCTACGGATTGTAAACTTCTTTTATAAGGGAATAAAACCTCCCACGTGTGGGAGCTTGTATGTACCTTATGAATAAGCATCGGCTAACTCCGTGCCAGCAGCCGCGGTAATACTGAGGATGCAAGCGTTATCCGGATTTACTGGGTGTAAAGGGAGCGTAGGCGGCGGAGCAAGTCAGAAGTGAAAGCCCGGGGCTCAACCCCGGGACGGCGTTTGAAACTGCCCTGCTTGAGTTCAGGAGAGGTAAGCGGAATTCCTAGTGTAGCGGTGAAATGCGTAGATATTAGGAGGAACACCAGTGGCGAAGGCGGCTTACTGGACTGAAAATGACGCTGAGGCTCGAAAGCGTGGGGAGCAAACAGGATTAGATACCCT
+
GGGGGGCGGCFF9<FDFGGGGGGGEGGGGAEGGGGFGG@<F,6EFGGGGGGAFCC=F,CFG,@@FGGGGGDFFGGFDGGGGGG99C,CC@F@EGGGFFE:F,,8=F7DDBB7?=:7<?E4CAFFFFFGCF9<@EEFGCFF<,BFEGG=ECGG+63CFCFFGGFF@CG:+<>FF<,@@,83@,@@EECG:F@@FEB?FCCECFC:8<<<<8E>AFFGGGGGC:<F8B*8:>ECFCF,,7@,2<<FF7<CCC0FFFBC3CFFF@CC>>+39#=:(DC69<A2FF?@A44EFF?<@,E,E?4,,?EEB++++8F<FGFFB,,9CF@:8@CGFGGGGGFFDFCCGEC,,CCFF<@F@E@@DF8GGFFCFECBDGGGGFAFCF<C;9FE@<C<F7GEGFGFGDEFGGGGGEEC@-GGGGGGFEFGGFGGF9FAGFE@<8<C
@QZJC 459
TAGGGAATTTTCGGCAATGGGGGAAACCCTGACCGAGCAACGCCGCGTGAGCGAAGAAGGCCTTCGGGTCGTAAAGCTCTGTTGTAAAGGAAGAACGGCGCATACAGGAAATGGTATGCGAGTGACGGTACTTTACCAGAAAGCCACGGCTAACTACGTGCCAGCAGCCGCGGTAATACGTAGGTGGCGAGCGTTATCCGGAATCATTGGGCGTAAAGAGGGAGCAGGCGGCCGCAAGGGTCTGTGGTGAAAGACCGAAGCTAAACTTCGGTAAGCAATGGAAACCGGGCGGCTAGAGTGCGGAAGAGGATCGTGGAATTCCATGTGTAGCGGTGAAATGCGTAGATATATGGAGGAACACCAGTGGCGAAGGCGACGGTCTGGGCCGCAACTGACGCTCATTCCCGAAAGCGTGGGGAGCAAATAGGATTAGATACCCT
+
AEF<FFGFFFGGGFEFFGGG8@FGGGGGG8;EFFGGCFEGFCGFFE7FEFGFGGG>FEF8CFGGGGG7FEGGGGGAD9FAEDFGGGGGGCCGCFFGGGGGGGCGFF<DFFGFACFFAF9@:FFCFGGGGGGCDG9FFFCFGCDCFGGGE@EGGGGGGGFCFFGGGGGGGEEEGGGGCFG*@FFGFGGGE9@GGGCEFF7CEECC<9C5ECFGGFGGGGGG;ECC:=GGGGGCCFCEDGFCFCGGGFFFCGE5CFC@FAGCEAFD:CCFCFCFFCFD):CC;FCF@FC7GGGF9CFDDGGGFFEE9GGGFFCFAGDFCFFGGGFCDGGEECCGCGE@DGGGGGGFFAGFCE@FE<C,F8GFGGGGGGGGGGEFCFEGGGGGGGGEGGCGGGGEGGGGGGFDGGGFCGGGGFCEGGC8GGGGGDGGGGGGGGGGF@FCA8BA
@QZJC 460
TAGGGAATCTTCGGCAATGGGGGCAACCCTGACCGAGCAACGCCGCGTGAGTGAAGAAGGTTTTCGGATCGTAAAGCTCTGTTGTAAGTCAAGAACGAGTGGGAGAGTGGAAAGTTCACACTGTGACGGTAGCTTACCAGAAAGGGACGGCTAACTACGTGCCAGCAGCCGCGGTAATACGTAGGTCCCGAGCGTTGTTCGGATTTATTGGGCGTAACGCGGGCGCAGGCGGTTTGATAAGTCTGAAGTTAAAGGCGGTGGCTCAACCATAGTTCGCTTTGGAAACTGTCAAACTTGAGTGCAGAAGGGGTGAGTGGAATTCCATGTGTAGCGGTGAAATGCGTAGATATATGGAGGAACACCGGTGGCGAAAGCGGCTCTCTGGTCTGTAACTGACGCTGATGCTCGAAAGCGTGGGGAGCGAACAGGATTAGATACCCT
+
GGG,CCFGECGEFGGGDFG8CC:FCGFFFGFG?F7FGGGGFGCFGGDF7CC,CFAFCFFGF<5DE+:B7@=FGFGFGGAE<FG9F?F9F9<FEFGGCEBF++:A>CFAFGGCGCGGCCAFFCFGGGGGD=@CCECGF<3,,,@F,*@3@7E>:;,>FE:>>FF;FGFG,<C:FG*<B:<9C7<<B2<B7FG:<C**:C*018**20:,C?FG@:*?;*=/://:E8*DDEFCD5<:CC@F?;27@E9<3CFC:>EF)+<>@/7+CB:;*?DDGF,F=3:D<EFDFGGFAB9DBAGGGGE@F?C,EA+,F?,,?CCFAFGFEAC?<GGGEEGGGGCFGEGF@GFFFGFGGFCDDFFGFGF>@CEE:GGGGFFC+GF8GCE6FGGGF9DGGGGFGGE@7GFFCC:FCF>FGGGF@GGGGEGGE@@GFAGGGGFGFFGFCCCCC
@QZJC 461
TGAGGAATATTGGTCAATGGACGAGAGTCTGAACCAGCCAAGTAGCGTGAAGGATGAAGGTCCTACGGATTGTAAACTTCTTTTATAAGGGAATAAAACCTCCCACGCGTGGGAGCTTGTATGTACCTCATGAATAAGCATCGGCTAACTCCGTGCCAGCAGCCGCGGTAATACGGAGGATGCGAGCGTTATCCGGATTTATTGGGTTTAAAGGGAGCGCAGACGGGTCGTTAAGTCAGCGTTGAAAGTTTGGGGCTCAACCTTAAAATTGCAGTTGATACTGGCGTCCTTGCGTTCGGGTGAGGTGTGCGGAATTCGTTGTGTAGCGGTGACATGCTTAGATATCACGAAGAACTCCGATTGCGAAGGCAGCACACTAAGCCGTAACTGACGTTCATGCTCGAAAGTGTGGGTATCAAACAGGATTAGATACCCT
+
GG<EFGGFGGGGGGGGGGGFGGGGGGGGGGGGGGGGGGFFGFEGGGGGGDFEFGFDFGGGGG?FFGGGGGGEFGGGGCGGDGCCGGFEACDFGDEFGGCE@FGGGGGGDGGGGFEEGGEEEAFGEEFBFAFGGF9FFGCFFG+C:DFGFDGEDG3F+8DDF<EG7EGGGCFCFGGGGCGGGGGGEGCEGC::F3:=F@F;FF<CEGFBBFEGC$>C0EEEGG;FE,D?C8EEFA>;C:<C#1FF9;<GGGFF,DGGG5?D?6C@GFFFF998:DDFB<C3DGGGGGD=C>>4+=>+4@9,,,F7E@DEC,,EDBB=>,,,,FFFE@@,CAC,,ECCFE:,GGF8GGGFEFFGGGEEGD9,@:EGGFEEFC9C<FCF@FC7GGF9AGGGGFFCFGEFFC@FFC,FEGGGGGFE,GGGGGFGGGGGFEFGFFFCCB@C
@QZJC 462
TGGGGAATATTGCACAATGGGGGAAACCCTGATGCAGCGACGCCGCGTGGAGGAAGAAGGTCTTCGGATTGTAAACTCCTGTTGTTGAGGAAGATAATGACGGTACTCAACAAGGAAGTGACGGCTAACTACGTGCCAGCAGCCGCGGTAAAACGTAGGTCACAAGCGTTGTCCGGAATTACTGGGTGTAAAGGGAGCGCAGGCGGGAGAACAAGTTGGAAGTGAAATCCATGGGCTCAACCCATGAACTGCTTTCAAAACTGTTTTTCTTGAGTAGTGCAGAGGTAGGCGGAATTCCCGGTGTAGCGGTGGAATGCGTAGATATCGGGAGGAACACCAGTGGCGAAGGCGGCCTACTGGGCACCAACTGACGCTGAGGCTCGAAAGTGTGGGTAGCAAACAGGATTAGATACCCT
+
GGGGGGFGFGGGGGGGGGGGGGGGGGGGGGGGFGGGGGFGGGGGGGEEGCFGGGGGGGGFGGGFGGGGG@FFGGGGDF8B<EFFFGGCEGGEFFGGGGGGFG@BFFFFGGCGGGGGGFGDFAFGDGGGGGGG<FGGFFGGGGGGGECFFGGGGFFGGG=GGFFGGGGGCB:FFCG<EBFFGGGGGGCFFFGGGGGCB:FEGEEGFGGDEGGFFGGGFGFGFGGGFGGGGGGEEGGGGGGGGGGGGGGGGFGFDGGDGGFGGGGGGFDF<=BFFBGGGGGGGGD@CBCEGFGFFBDGGGGGGGGGGGDGGGGGGGGGGFGGGGGGGGGGGFGGGGGGGGGGGGGDGGGGGEGF9GFFGGGGFCGCFGFGEGGGGGGGGGGGGGGGGGGGGGGGFFGGGGGGGGGGFFGGGGGCCCCC
@QZJC 463
[truncated: 44,128,488 more chars]
